# Supplementary material for: Hidden interactions in the intertidal rocky shore: variation in pedal mucus microbiota among marine grazers that feed on epilithic biofilm communities
Source: PeerJ. 2022 Sep 23;10:e13642. doi: 10.7717/peerj.13642 (PMC9512015; doi:10.7717/peerj.13642)
Supplement: Supplemental Information 2 [file peerj-10-13642-s002.gz › peerj-10-13642-s002]

@M06628:26:000000000-CRM2J:1:1101:14501:1221 1:N:0:149
TACGGAGGGGGTTAGCGTTGTTCGGAATTACTGGGCGTAAAGCGTACGTAGGCGGATCAGAAAGTAGGGGGTGAAATCCCCGGGCTCAACCCTGGAACTGCCTCCTAAACTCCTGGTCTTGAGTTCGAGAGAGGTGAGTGGAATTCCAAGTGTAGAGGTGAAATTCGTAGATATTTGGAGGAACACCAGTGGCGAAGGCGGCTCACTGGCTCGATACTGACGCTGAGGTACGAAAGTGTGGGGAGCAAACAGGATTAGATACCCTGGTAGTCCACACCGTAA
+
GGGGCCGG:FGC@FGGGGGGGDGGGGCGGGGGGGGGGGGGGGAGC:CFGGGGCGGGG:=F,EEFFAFGD@FGGGGGG,D>+@FGEGCGGGG:=FGF<FGGG8F<F<FGGGGG8,,3@FGCGGGGCFC:EGGGGGC:DGG9EGG:FGGCCFGGGGGCFFGGGFGFDGGGFFGCG7>+>FF?GGG6EGGGGGGGGDGGGGGG>EDC=>FGC47?D52CDFGGG5C@D65>6*8:EGD964=@E?><>>F0D(.7(4@A244>C<FGF:F:24<B9<<8:BB6??
@M06628:26:000000000-CRM2J:1:1101:11810:1420 1:N:0:149
TACGGAGGGGACTAGCGTTGTTCGGAATTACTGGGCGTAAAGCGCACGTAGGCGGACCGAAAAGTTGGAGGTGAAATCCCAGGGCTCAACCTTGGAACTGCCTTCAAAACTGCCGGTCTAGAGTTCGAGAGAGGTGAGTGGAATTCCGAGTGTAGAGGTGAAATTCGTAGATATTCGGAGGAACACCAGTGGCGAAGGCGGCTCACTGGCTCGATACTGACGCTGAGGTGCGAAAGCGTGGGGAGCAAACAGGATTAGATACCCTGGTAGTCCACGCCGTAA
+
GGGGGGGGGE@FFGGGGGGGG<FGGGGGDGGGGGGGEGGGGGGG@:FGGGGGFGGGCCF=+@FGGC<FFGGGGGGGGGGGGA@FGGGGGGGDFEGGGGGGGGGGD@FDFGGG<>FGGGGFGGGGGFFGGFGGGGGD9B>DGGGG?>FGGGGGGGG;FGGGGGGGGGDGFGGGGGG+==85EEGGGGGFCG?FGGGGGGG5@:DD@GF9=DF6DGGGGGGGGGGFFF>F9*9>GGGFFFFFEFFFFF0:FFFFFFFFFFFFCA@CF?FFFFFBAABFFFFB6:
@M06628:26:000000000-CRM2J:1:1101:11802:1437 1:N:0:149
TACGGAGGGGACTAGCGTTGTTCGGAATTACTGGGCGTAAAGCGCACGTAGGCGGACCGAAAAGTTGGAGGTGAAATCCCAGGGCTCAACCTTGGAACTGCCTTCAAAACTGCCGGTCTAGAGTTCGAGAGAGGTGAGTGGAATTCCGAGTGTAGAGGTGAAATTCGTAGATATTCGGAGGAACACCAGTGGCGAAGGCGGCTCACTGGCTCGATACTGACGCTGAGGTGCGAAAGCGTGGGGAGCAAACAGGATTAGATACCCTGGTAGTCCACGCCGGAA
+
GGGGGGGGDEFFEGGGGGGCGGGGGGGGFGGGGGGGGGGGGGGGG@FGGGGGFGGGDGGGBEGGGGFGGGGG@FGGGGG=F<+CEGFFGGGGGGGGGGGGG8FGGGGGGGG9AFGG7FGGGGGGAFGFGGGGGGGFGCFFGGGGGFGFGGDFFGGGGGGGGGGG,BFFFGDCFGG7F6E5>FGGGGGGEGFFGGGGGGG=BEDGFGFGGFF491>DCFGGGGGF@BFF)*9>GGGF?D5@FBFFFF:37:>FBFFA<7ABDDFEF:F:<>AAA<2:6FF(,4
@M06628:26:000000000-CRM2J:1:1101:18749:1510 1:N:0:149
TACGGAGGGGGTTAGCGTTGTTCGGAATTACTGGGCGTAAAGCGTACGTAGGCGGATTGGAAAGTAGGGGGTGAAATCCCAGGGCTCAACCCTGGAACTGCCTCCTAAACTATCAGTCTAGAGTTCGAGAGAGGTGAGTGGAATTCCAAGTGTAGAGGTGAAATTCGTAGATATTTGGAGGAACACCAGTGGCGAAGGCGGCTCACTGGCTCGATACTGACGCTGAGGTACGAAAGTGTGGGGAGCAAACAGGATTAGATACCCTGGTAGTCCACACCGTAA
+
GGGGGCFGGGGGGGGGGGGGGGGGGGGGGGGGGGGGGGGGGGGGGGGGGGGGGGGGGGGGGGGGGGGGGGGGGGGGGGGGGGGGGGGGGGGGGGGGGGGGGGGGGGGGGGGGGGGGGGGFGGGGGGGGGGGGGGGGGGGGFGGGGGGGFGGGGGGFGGGGGGFEFGGGFFGGGGFGGGGGGGGGGGGGGGGGGGGGGGFGFDGGFGFGGGF?CDFDGGGFFEDBFFF>?FFFGFG>DFFFFFFFFFFFGFFFFFFF?DFFGFDGF?FF<AB<<A?B?>;:::
@M06628:26:000000000-CRM2J:1:1101:10988:1852 1:N:0:149
TACGAAGGGGGCTAGCGTTGTTCGGAATAACTGGGCGTAAAGCGCACGTAGGCGGATTGTTAAGTGAGGGGTGAAATCCCAGGGCTCAACCCTGGAACTGCCTTTCATACTGGCAATCTTGAGTTCGAGAGAGGTGAGTGGAATTCCGAGTGTAGAGGTGAAATTCGTAGATATTCGGAGGAACACCAGTGGCGAAGGCGGCTCACTGGCTCGATAATGACGCTGAGGTGCGGAAGCGTGGGGAGCAAACAGGATTAGATACCCTGGGAGTCCACGCCGTCA
+
GGGG@FFEDGCGEGFGGCCFGGFCFFGGGGFFGGCEFGGED,,@CCCCFEGGGGGGC=FEGGDFGGDGGGGGGGFEGFGFEEGGCGCDB>FGFDEDCDFGC<FFG9DFGGGGGGFFGCGGGC<>DFC,@FCCEGF<C@FGG9FGFCEG5BBFCEGGFDGFFGG?EGFGFGDG7CCCGFGGGGGFFFEFGCGFGGGGGGGGDFGGFCFFEF>?<DG4/2:7>=DE>1>F@G:6*2>>:>BBFF>:0((.>1F??0@A<)6<7:8+*1<(32<BF>B007(((-
@M06628:26:000000000-CRM2J:1:1101:22978:1884 1:N:0:149
TACGGAGGGGGTTAGCGTTGTTCGGAATTACTGGGCGTAAAGCGCGCGTAGGCGGATTAGTAAGTAGGGGGTGAAATCCCAGGGCTCAACCCTGGAACTGCCTCTTAAACTGCTAGTCTTGAGTTCGAGAGAGGTGAGTGGAATTCCAAGTGTAGAGGTGAAATTCGTAGATATTTGGAGGAACACCAGTGGCGAAGGCGGCTCACTGGCTCGATACTGACGCTGAGGTGCGAAAGTGTGGGGAGCAAACAGGATTAGATACCCTGGTAGTCAACACCGTAA
+
GGGGGGGGGGGGGGGGGFGGGFFGGGGGGGGGGGGGGGGGGGGGGGGGGGGGGGGGGGGGGGGGGGGGGGGGGGGGGGGGGGGGGGGGGGGGGGGGGGGGGGGGGFGGGGFGGGGGGGFGGGGGGGGGGGGGGGGGGGGGGGGGGGGGGGGGGGGGGGGGGGGGGGGFADDGGGGGGGGGGGGGFFGGGGGGGGGDGGGGB>)>FGFGGGFFGGGGGFGGGEGEFFFFFGF>EEGFFF8FEFFBBFFFGFFFF?423<ABGFFF=8FB2>AA)55<:BF:B?
@M06628:26:000000000-CRM2J:1:1101:22993:1893 1:N:0:149
TACGGAGGGGGTTAGCGTTGTTCGGAATTACTGGGCGTAAAGCGCGCGTAGGCGGATTAGTAAGTAGGGGGTGAAATCCCAGGGCTCAACCCTGGAACTGCCTCTTAAACTGCTAGTCTTGAGTTCGAGAGAGGTGAGTGGAATTCCAAGTGTAGAGGTGAAATTCGTAGATATTTGGAGGAACACCAGTGGCGAAGGCGGCTCACTGGCTCGATACTGACGCTGAGGTGCGAAAGTGTGGGGAGCAAACAGGATTAGATACCCTGGTAGTCCACACCGTAA
+
GGGGGCGGGGGGGGGGGGGGGGGGGGGGGGGGGGGGDGGGGGGGGGGGFGGGGGGEGDGGE<@FFGGGGGGGGGGGFGGGGGGGGGGGFFGGGGGGGFGGGGCGGGGGGFGGGFGGGGGGGGGFGFGGGFGFGG?FFGGGGGGFGGFCCGFGGGDFGGGGGGGGCEGGFDDGGFFCFCFGGG88ACEGGGFGGGCGGGFGDFGCFG4C:<FFG39CD7CF4EDEFFFFFGFFDC39B@F4>?>BB;0(2:>421))3><ADFC+6474>BFFAB??FB>F::
@M06628:26:000000000-CRM2J:1:1101:7017:3678 1:N:0:149
TACGGAGGGGGTTAGCGTTGTTCGGAATTACTGGGCGTAAAGCGCGCGTAGGCGGACTATTAAGTGAGAGGTGAAATCCCAGGGCTCAACCCTGGAACTGCCTTTCATACTGGTAGTCTTGAGGTCGAGAGAGGTGAGTGGAATTCCGAGTGTAGAGGTGAAATTCGTAGATATTCGGAGGAACACCAGTGGCGAAGGCGGCTCACTGGCTCGATACTGACGCTGAGGTGCGAAAGCGTGGGGAGCAAACAGGATTAGATACCCTGGTAGTCCACGCCGTAA
+
GGGGGGGGGGGGGGGGGGGGGGGGGGGGGGGGGGGGGGGGGGGGGGGGGGGGGGGGGGGGGGGGGGGGGGGGGGGGGGGGGGGGGGGGGGGGGGGGGGGGGGGGGGGGGGGGGGGGGGGGGGGGGGGGGGGGGGGGGGGGGGGGGGGGGGGGGGGGGGGGGGGGGGGGFGGGGGGGGGGGGGGGGGGGGGGGGGGGGGGGFFDGFGFGGGFFGGGGGGGGGGGFFFFFFGFFGGGFFFFFEBF?BFBFFFFFFFFBFFAFGFGG=<FBA<AFAFFFBFFB?:
@M06628:26:000000000-CRM2J:1:1101:7017:3697 1:N:0:149
TACGGAGGGGGTTAGCGTTGTTCGGAATTACTGGGCGTAAAGCGCGCGTAGGCGGACTATTAAGTGAGAGGTGAAATCCCAGGGCTCAACCCTGGAACTGCCTTTCATACTGGTAGTCTTGAGGTCGAGAGAGGTGAGTGGAATTCCGAGTGTAGAGGTGAAATTCGTAGATATTCGGAGGAACACCAGTGGCGAAGGCGTCTCACTGGCTCGATACTGACGCTGAGGTGCGAAAGCGTGGGGAGCAAACAGGATTAGATACCCTGGGAGTGCACGCCGGAA
+
@FGGDG>EGGGG@FEFFFGC:<FEGGBFFDGFGGGGGGGGGAFGGGGGGGE@DGGEGFGFAF,BFFGC<8:DFFGG9BFGGGGDEGGGGGGGGGGGDF<FGGGGGGGGGGGGG,@F9@F;FFG?FFFFFFGGEGGFGGFFGGGFGGGGGGGGGGGGG6CF@?E99CCFFFGFF5@CC=;EEGGGGCEEC:CFGCED58FC.77DFF?EGCF@DDGGGCGGC5C:537<FC)(/77(357;>(6:>BBBGFFFF16:)2:<>)<<F75((14(6))-1)4(41
@M06628:26:000000000-CRM2J:1:1101:17216:5382 1:N:0:149
TACGGAGGGGGTTAGCGTTGTTCGGAATTACTGGGCGTAAAGCGCACGTAGGCGGATCAGAAAGTATAGGGTGAAATCCCAGGGCTCAACCCTGGAACTGCCTTATAAACTCCTGGTCTTGAGTTCGAGAGAGGTGAGTGGAATTCCGAGTGTAGAGGTGAAATTCGTAGATATTCGGAGGAACACCAGTGGCGAAGGCGGCTCACTGGCTCGATACTGACGCTGAGGTGCGAAAGTGTGGGGAGCAAACAGGATTAGATACCCTGGTAGTCCACACCGTAA
+
GGGGGGGGGGGGGGGGGGGGGGGGGGGGGGGGGGGGGGGGGGGGGGGGGGGGGGGFFGGGGGGGGGGGGGGGGGGGGGGGGGGGGGGGGGGGGGGFGGGGGGGGGGGGGGGFGGGFGGGGGGGGGGGGFGGGEDGGGGGGGGGGGGGGGGGGGGF9FEGGGGGGGGFGFGGGGGGEGGGGGGGGGGGGGGGFGGGGGGGGFFGGFGFGCF@FD5FGGGGGGGDBFFFF?DFFDGGFFFFFFFF1>>??F?FFFFF>??FAFAFFF:FFFFFFFA?B176?F?
@M06628:26:000000000-CRM2J:1:1101:8763:5631 1:N:0:149
TACGGAGGGGGTTAGCGTTGTTCGGAATTACTGGGCGTAAAGCGCACGTAGGCGGACCATTAAGTTAGAGGTGAAATCCCAGGGCTCAACCCTGGAACTGCCTTTAATACTGGTGGTCTTGAGTTCGAGAGAGGTGAGTGGAATTCCGAGTGTAGAGGTGAAATTCGTAGATATTCGGAGGAACACCAGTGGCGAAGGCGGCTCACTGGCTCGATACTGACGCTGAGGTGCGAAAGCGTGGGGAGCAAACAGGATTAGATACCCTGGTAGTCCACGCCGGAA
+
GGGGGGGGEGGGGGGGGGGGGGGGGGGGGGGGGGFGGGGGGGGGGGGGFFDEFGGGGGGGGGFGGGGGGGGGGGGGGGGGGCGGGGGGGGGGGGGGGGGGGGGGGGGGGGGGGGGGGGGGGFGGGGGGGGDFGGGGGGFGGGGGGGGGDGGGGGGGGGGGFCECFGGGFGGGGGGGGGGGGGGGGGGGGGGFGGGGGGGGFFGGFGFGGGFFGGFGGFFGGGGDFFFFFGF>EGGFFFEEFBF?>FF?CFFFF?FD?DFFGFGGF:@?2)8>)<<BBFB(49
@M06628:26:000000000-CRM2J:1:1101:5575:5922 1:N:0:149
TACGAACCGTCCAAACGTTATTCGGTATCACTGGGCTTAAAGCGTGCGTAGGCGGCCTGGAAGGTGAGATGTGAAAGCCCACGGCTCAACCGTGGAACTGCGTTTCAAACCACCAGGCTTGAGGAAGATAGGGGTGATGGGAACTTATGGTGGAGCGGTGAAATGCGTTGATATCATAGGGAACACCGGTGGCGAAAGCGCATCACTGGATCTTTTCTGACGCTGAGGCACGAAAGCTAGGGTAGCGAACGGGATTAGATACCCCGGTAGTCCTAGCCGTAA
+
GGGGGGGGGGGGGGGGGGGGGGGGGGGGGGGGGGGGGGGGGGFGGGGGGGGGGGGGGGGG@GGGGFGGGGGGGGGGGGGGGGGGGGGGGGGGDGGGGGGGGGGGGGGGGGGGGGCGGGGGGGGGCGGGGGGGGGGGGGGGGGFGGGGGGGGGGGGGGGGGGGGGGGGC?DCGFGGGGGGGGGGGGCEGGGEGGGGGGGGGFFGGFGFGGGFFGGGGGGGG:EDEB;FFFGFBGGGF:F=?FFFF6:99G9>EB?E??><B:>C8FFFFF?2<BDAFF?>?F?
@M06628:26:000000000-CRM2J:1:1101:10846:5959 1:N:0:149
TACGGAGGGGGTTAGCGTTGTTCGGAATTACTGGGCGTAAAGCGTACGTAGGCGGATCAGAAAGTAGGGGGTGAAATCCCGAGGCTCAACCTCGGAACTGCCTCCTAAACTCCTGGTCTTGAGTTCGAGAGAGGTGAGTGGAATTCCAAGTGTAGAGGTGAAATTCGTAGATATTTGGAGGAACACCAGTGGCGAAGGCGGCTCACTGGCTCGATACTGACGCTGAGGTACGAAAGTGTGGGGAGCAAACAGGATTAGATACCCTGGTAGTCCACACCGTAA
+
GGGGGGGGGGGGGGGGGGGGGGGGGGGGGGGGGGGGGGGGGGGGGGGGGGGGGGGGGGGGGGGGGGGGGGGGGGGGGGGGGGGGGGGGGGGGGGGGGGGGGGGGGGGGGGGGGGGGGGGGGGGGGGGGGGGGGGGGGGGGGGGGGGGGGGGGGGGGGGGGGGGGGGGGFGGGGGGGGGGGGGGGGGGGGGGGGGGGGGGGFFDGFGFGGGFFGGGGGGGGGGGFFFFFFGFFGGGFFFFFFFFFFFFBC?FF?FF><<BFGAGGF?@:ABAA9ADFFEF?::
@M06628:26:000000000-CRM2J:1:1101:15376:6687 1:N:0:149
TACGGAGGGGGTTAGCGTTGTTCGGAATTACTGGGCGTAAAGCGCGCGTAGGCGGATTAGTAAGTAGGGGGTGAAATCCCAGGGCTCAACCCTGGAACTGCCTCTTAAACTGCTAGTCTTGAGTTCGAGAGAGGTGAGTGGAATTCCAAGTGTAGAGGTGAAATTCGTAGATATTTGGAGGAACACCAGTGGCGAAGGCGGCTCACTGGCTCGATACTGACGCTGAGGTGCGAAAGTGTGGGGAGCAAACAGGATTAGATACCCTGGTAGTCCACACCGTAA
+
GGGGGGGGGGGGGGGGGFEGGGGGGGGGGGGGGGGGGGGGGGGGGGGGGGGGGGGGEGGGGGGGGGGGGGGGGGGGGGGGGGGGGGGGGGGGGGGGGGGGGGGGGGGGGGGGGGGGGGGGGGGGGGGGGFGGGGFGGGGGGGGGGGGGGGFGGGGGGGGGGGGGGGGGFGCGGFFGGGFGGCCFFGGGGGGGGGGGGGGEEFGGFGFGGGFFGGGGGGGFGGGFFFF>)*<>EDDBDFFFFFFBBF<BGB@FFF)6<<DAFACFF:F?A9<AFFF?FFBFF?
@M06628:26:000000000-CRM2J:1:1101:16520:6805 1:N:0:149
TACGAACTGTGCAAACGTTATTCGGAATCACTGGGCTTAAAGGGTACGTAGGCGGGTTTGTAGGTCAGATGTGAAAGCCCACGGCTCAACCGTGGAATTGCGTTTGAAACCACAAGCCTTGAGGGAGACAGAGGTAAGCGGAACTGATGGTGGAGCGGTGAAATGCGTTTATATTATCAGGAACACCGGTGGCGAAAGCGTCTTACTGGGTCTCTTCTGACGCTGAGGTACGAAAGCTAGGGGAGCGAACGGGATTAAATACCCCTGGTGTCCTCGCTGTAA
+
GGGGGGGGGGGGGGGGGFGGGGGFGGGGGGGGGGGGGGEGGGGEGFFFGGGGGGDGCFGEGGGGGFGGGGGGGGGGGGGGCG@FFGGFGFFDFFFGGGGGGGG:F7?FCFAFFGGDFFFG8=<BGEEEG,,8DDCFFECG5*C::9@EGGDDC8,DFDGG5BCF<FEGB45@9CGGGGF+65CEFDGGGGGGGGD):*0:0)9*/7@FGF?:CCCF772<C**).,<8@DF(**1407497(4271;;51>>18>7)-))2)30<2>((.(.4))3->(366
@M06628:26:000000000-CRM2J:1:1101:16537:6809 1:N:0:149
TACGAACTGTGCAAACGTTATTCGGAATCACTGGGCTTAAAGGGTACGTAGGCGGGTTTGTAGGTCAGATGTGAAAGCCCACGGCTCAACCGTGGAATTGCGTTTGAAACCACAAGCCTTGAGGGAGACAGAGGTAAGCGGAACTGATGGTGGAGCGGTGAAATGCGTTGATATTATCAGGAACACCGGTGGCGAAAGCGGCTTACTGGGTCTCTTCTGACGCTGAGGTACGAAAGCTAGGGGAGCGAACGGGATTAGATACCCCGGTAGTCCTAGCTGTAA
+
GGGGGGGGGGGGGGGGGGGGGGGGGGGGGGGGGGGGGGGGGGGGGGGGGGGGGGGGGGGGGGGGGGGGGGGGGGGGGGGGGGGGGGGGGGGGGGGGGGGGGGGGGGGGGGGGGGGGGGGGGGGGGGGGGGGGGGGGGGGGGGGGGGGGGGGGGGGGGG:CFFGFGGGGFGFGGGGGGGGGGGGGGGGGGGGGGGGGGGGGF@DGFGFGGGFFFGGGGGGGGGGFFFFFFFF?GGGFFF?FFF91;6>6C,7><?FFFF<2:AFF:>EFFF<>AA4:(7.64<
@M06628:26:000000000-CRM2J:1:1101:6097:7032 1:N:0:149
TACGAAGGTCCCGAGCGTTATTCGGAATCACTGGGCGTAAAGGGAGCGTAGGCTGCGCGGTAAGTCAGATGTGAAATCTCAGAGCTCAACTCTGAAACTGCATTCGATACTGCCGTGCTAGAGTAATGGAGAGGTAACTGGAATTCTCAGTGTAGCAGTGAAATGCGTAGATATTGAGAGGAAGACCAATGGCGAAAGCAGGTTACTGGACATTTACTGACGCTGAGGCTCGAAGGCTAGGGTAGCGAAAGGGATTAGATACCCCTGTAGTCCTAGCAGTAA
+
GGGGGGGEGGGGGEGGGFGGGGGGGGGGGGGGGGGGG@FGGFFEFGGGGGGGGGGGGEEGFFGGGGGGGGGGGGGGGGFGFGFGGFGGGGGGGGFFGGGGGGGGGGGGGGGGGGGGGGGGGGGGGGGGGGGGGGGGGGGGGGGGGGGGFGFGGGGGGGGFGGGGGFGE?DGGFADGGFGGGGGGGFGFFFFGGDEGGGGGFFC=FGFFGFFACDGGGGGGGEGEFFFFFGA9GGD>?F?@FFF?F09>DFDFFBF(.4AFGF8<>?FBFFFFFFABFF<AB>
@M06628:26:000000000-CRM2J:1:1101:10826:7899 1:N:0:149
TACGGAGGGGGTTAGCGTTGTTCGGAATTACTGGGCGTAAAGCGTACGTAGGCGGACTATTAAGTTAGAGGTGAAATCCCAGGGCTCAACCCTGGAACTGCCTTTAATACTGGTAGTCTTGAGTTCGAGAGAGGTGAGTGGAATTCCAAGTGTAGAGGTGAAATTCGTAGATATTTGGAGGAACACCAGTGGCGAAGGCGGCTCACTGGCTCGATACTGACGCTGAGGTACGAAAGTGTGGGGAGCAAACAGGATTAGATACCCTGGTAGTCCACACCGTAA
+
GGGGGGGGGGGGGGGGGGGGGGGGGGGGGGGGGGGGGGGGGGGGGGGGGGGGGGGGGGGGGGGGGGGGGGGGGGGGGGGGGGGGGGGGGGGGGGGGGGGGGGGGGGGGGGGGGGGGGGGGGGGGGGGGGGGGGGGGGGGGGGGGGGGGGGGGGGGGGGGGGGGGGGGGFGGGGGGGGGGGGGGGGGGGGGGGGEGGGGGGFFGGFGFGGGF@DGGGGGGCCEGFFFFFFGFFGGG>AFFFFF>?>>B?GFFF<BFFB?A<CDGGFBFFFFFFFFFFFFFBB?
@M06628:26:000000000-CRM2J:1:1101:23961:7921 1:N:0:149
TACGGAGGGGGTTAGCGTTGTTCGGAATTACTGGGCGTAAAGCGCACGTAGGCGGACCATTAAGTTAGAGGTGAAATCCCAGGGCTCAACCCTGGAACTGCCTTTAATACTGGTGGTCTTGAGTTCGAGAGAGGTGAGTGGAATTTCGAGTGTAGAGGTGAAATTCGTAGATATTCGGAGGAACACCAGTGGCGAAGGCGGCTCACTGGCTCGATACTGACGCTGAGGTGCGAAAGCGTGGGGAGCAAACAGGATTAGATACCCTGGTAGTCCACGCCGTAA
+
GGGGGGGGGGGGGGGGGGGGGGGGGGGGGGGGGGGGGGGGGGGGGGGGGGGGGGGGGGGGGGGGGGGGGGGGGGGGGGGGGGGGGGGGGGGGGGGGGGGGGGGGGGGGGGGG8FGGGGGFGGGGGGGGGGGGGGGGGGGGGGGGGGGGGGGGEGGFGGGGGFFGGGGGFCDGGGGGGGGE=FGGGGGGGGGFGGD<EGGG>EC5=F4CGGFFGGDGGGCCC=3>BFFF?C?>EGDBFFFFFF>0>>(370>FF?@B7<>AC2CFF<>>A<BB4<?0(<96::
@M06628:26:000000000-CRM2J:1:1101:9813:8096 1:N:0:149
TACGGAGGGGGTTAGCGTTGTTCGGAATTACTGGGCGTAAAGCGCACGTAGGCGGATTATTAAGTGAGGGGTGAAATCCCAGGGCTCAACCCTGGAACTGCCTCTCATACTGGTAGTCTTGAGTTCGAGAGAGGTGAGTGGAATTCCGAGTGTAGAGGTGAAATTCGTAGATATTCGGAGGAACACCAGTGGCGAAGGCGGCTCACTGGCTCGATACTGACGCTGAGGTGCGAAAGTGTGGGGAGCAAACAGGATTAGATACCCTGGTAGTCCACACCGTAA
+
GGGGGGGGGGGGGGGGGGGGGGGGGGGGGGGGGGGGGGGGGGGGGGGGGGGGGGGGGGGGGGGGGGGGGGGGGGGGGGGGGGGGGGGGGGGGGGGGGGGGGGGGGGGGGGGGGGGGGGGGGGGGGGGGGGGGGGGGGGGGGGGGGGGGGGGGEFGGGGGGGGGGGGGGFGGGGGGGGGGGGGGGGGGGGGGGGGGGGGGGFFGGFGFGGGFFGGGFGGGGGGGFFFFFFGF>GEG>AFFF5?9?>BFFGFFFFFFBBFF<FDGGFFFFFFABAADFFFFFFB
@M06628:26:000000000-CRM2J:1:1101:9809:8114 1:N:0:149
TACGGAGGGGGTTAGCGTTGTTCGGAATTACTGGGCGTAAAGCGCACGTAGGCGGATTATTAAGTGAGGGGTGAAATCCCAGGGCTCAACCCTGGAACTGCCTCTCATACTGGTAGTCTTGAGTTCGAGAGAGGTGAGTGGAATTCCGAGTGTAGAGGTGAAATTCGTAGATATTCGGAGGAACACCAGTGGCGAAGGCGGCTCACTGGCTCGATACTGACGCTGAGGTGCGAAAGTGTGGGGAGCAAACAGGATTAGATACCCTGGTAGTCCACACCGTAA
+
GGGGGGGGGGGCEFGGGGGGGGGGGGGGGGGGGGGGGGGGGGGGGGGGGGGGGGGDCGGGGGGFGGGGGGGGGGGGGGGGGGGGGFGGGGGGGGGGGGGGGGGGGGGGFFGG<BCAFFGGGGGGGGEGGGEGGGGFGFGGGGGGGGGGGGFFGGFFGGGGGFGGGGGGFGGGGGGGGGGGGGGGGGGGGG?GGGGDGGGGFFGDFGF7FGFFCGFGGGG7<EDE>;;FF5?>GGGFAFF@DBB?>>B:7:>F46FF<<44::CFF2<5<ADF>FF:(>BBB?
@M06628:26:000000000-CRM2J:1:1101:25034:8177 1:N:0:149
TACGGAGGGTCCGAGCGTTATCCGGAATCATTGGGTTTAAAGGGTCCGTAGGTGGGCCTATAAGTCAGAGGTGAAAGTTTGTGGCTCAACCATAAAATTGCCTTTGATACTGTAGGTCTTGAGTTATAGTGAAGTTGCCGGAACATGTGGTGTAGCGGTGAAATGCATAGATATCACATAGAACACCAATTGCGAAGGCAGGTGACTAACTATATACTGACACTGATGGACGAAAGCGTGGGGAGCGAACGGGATTAGATACCCCGGTAGTCCACGCCGTAA
+
GGGGGGGGGGGGEGGGGGGGGGGGEGGGGGGGGGGGGGGGGGGGGGGGGEFGGGGGGGGCDFFGGGFGGFGGFEGGGFBFAFFEFFGGGG=@EGGGGGDFGGGGGFCCFFGGGDFFBEFGGGFGGGGFFEGGGGGGGFGGEFFEGFGGGGGGDCFGGGGGGGGGCA>FFFFGCCDFGC,<CGGGGGGGGGGGGGCDCEEEE>GGB<ACGDFCGGGF7;;CF9CFFFFF4;A>GGDBBEFEFBF(4766C>@>34B<<?FFG>6CF(07,8-:><4:>F;>66
@M06628:26:000000000-CRM2J:1:1101:24565:8272 1:N:0:149
GACGGAGGATGCAAGTGTTATCCGGAATCACTGGGCGTAAAGCGTCTGTAGGTGGTCCAATAAGTCAACTGTTAAATCTTGAGGCTCAACCTCAAAATCGCAGTCGAAACTATTAGACTAGAGTATAGTAGGGGTAAAGGGAATTTCCAGTGGAGCGGTGAAATGCGTAGAGATTGGAAAGAACACCGATGGCGAAGGCACTTAACTGGGCTATTACTAACACTCAGATACGAAAGCTAGGGTAGCAAATGGGATTAGATACCCAAGTAGTCCTAGCCGTAA
+
FGGGGGGDGGGGGAEFGGGGGAEEGGGGGGFFGGGDGGGFFF9FCC@FC<EFGFFFGCD,EEFFFDFGACFFFFFGGCFGA?FCCFGGFGGGGGFGGG8F=FGGCGGGGGGGGGGG9<E9A9FCFGF;FGDCECFEFG998>FADD9EGGGGGGGEC6@83@FGCF5CBGDEC@F6>?FGGGF,D888?EGD4EEDGGFG4=F++0+>7CAF47CD7;C=CGC*5=4**0=(7=370/@@5:2(-4:A6.@=0062>29>>B6</8).--)).).)4@(-,4
@M06628:26:000000000-CRM2J:1:1101:3169:9158 1:N:0:149
TACGGAGGGGGTTAGCGTTGTTCGGAATTACTGGGCGTAAAGCGCGCGTAGGCGGACTATTAAGTGAGAGGTGAAATCCCATGGCTCAACCATGGAACTGCCTTTCATACTGGTAGTCTTGAGTTCGAGAGAGGTGAGTGGAATTCCAAGTGTAGAGGTGAAATTCGTAGATATTTGGAGGAACACCAGTGGCGAAGGCGGCTCACTGGCTCGATACTGACGCTGAGGTGCGAAAGTGTGGGGAGCAAACAGGATTAGATACCCTGGTAGTCCACACCGTAA
+
GGGGGEGGGEGFGGGGGFGEGGGGGGGGGGGGGGGGGGGGGGGGGGGGGGGGGGGGGGGGGGGGECFGGGGGGFGGGGGGGDFGGGGGGGGGGGGGGGGGGGGGEFGGGGGCFGGGGGGGGGGGGGGFGGGGGG@:FC@FFFCGGGGG?CFCGGGGGGGGGGFFGGG<;FGGGGFGGGGGGGGGGGGGGF+CCGGGGGGE:;CGFGFGG:FFD<CDG7CCDCDEF>F>?FF9EGDFBF=7@?;333??F?5?:?FABDA4:)<A?0>7<ADF:42:<B9BBF
@M06628:26:000000000-CRM2J:1:1101:3107:10342 1:N:0:149
TACGAACTGTGCAAACGTTATTCGGAATCACTGGGCTTAAAGGGTGCGTAGGCGGATTTGTAGGTCAGATGTGAAAGCCCACGGCTCAACCGTGGAATTGCGTTTGAAACCCCAAGTCTTGAGGGGATCAGAGGAGAGCGGAACTGATGGTGGAGCGGTGAAATGCGTTGATATCATCAGGAACACCGGTGGCGAAAGCGGCTCTCTGGGATCTTTCTGACGCTGAGGCACGAAAGCTAGGGGAGCGAACGGGATTAGATACCCCGGTAGTCCTCGCTGTAA
+
GGFFFGEEFEGFEFCFGGGGGGGFGGGGGGGGCFGGAFGGGEEFG@FFGGGGGGGG:F?EEF?BFFCFDEGGGGFG,EFGEFCFGFGGGGGEGGGGGFGGG7FEECGGGG<6>:FGGGG9FFFF+3::FGGGGG7FGFGGGGGGGG=D9DGG>FGDEGGGGGGGCEGE5CGGGGF7;CFGGGGGGGGGGGDGGGGG:CE:@EGGFGFGGF>4C:D7CDFGGGGBEFFFFD>1CGGF<*/95:>9;>46GB>BB:E?BF<):6AF5(5961<AA2),471<A>
@M06628:26:000000000-CRM2J:1:1101:10568:10474 1:N:0:149
TACGGAGGGTCCGAGCGTTATCCGGAATCATTGGGTTTAAAGGGTCCGTAGGTGGGCCTATAAGTCAGAGGTGAAAGTTTGTGGCTCAACCATAAAATTGCCTTTGATACTGTAGGTCTTGAGTTATAGTGAAGTTGCCGGAACATGTGGTGTAGCGGTGAAATGCATAGATATCACATAGAACACCAATTGCGAAGGCAGGTGACTAACTATATACTGACACTGATGGACGAAAGCGTGGGGAGCGAACGGGATTAGATACCCCGGTAGTCCACGCCGTAA
+
GGGGGGGGGGGGGGGGGGGGGGGGGGGGGGGGGGGGGGGGGGGGGGGGGGGGGGGGGGGGGGGGGGGGGGGGGGGGGGGGGGGGGGGGGGGGGGGGGGGGGGGGGGGGGGGGGGGGGGGGGGGGGGGGGGGGGGGGGGGGGGGGGGGGGGGGGGGGGGGGGGGGGGGGFGGGGGGGGFGGGGGGGGGDEGGGGGGGGGFGBDFFFGFGGGFFGGGGGGGFGGGFFFFFFGFFGGGBFFFFFFFFFFFFGFFFFF>?DFFBF4AEFFF09?FAAA?0(<9B??
@M06628:26:000000000-CRM2J:1:1101:21008:11277 1:N:0:149
TACGGAGGGGGTTAGCGTTGTTCGGAATTACTGGGCGTAAAGCGCACGTAGGCGGACTTTTAAGTTAGAGGTGAAATCCCAGGGCTCAACCCTGGAACTGCCTTTAATACTGGGAGTCTTGAGTTCGAGAGAGGTGAGTGGAATTCCGAGTGTAGAGGTGAAATTCGTAGATATTCGGAGGAACACCAGTGGCGAAGGCGGCTCACTGGCTCGATACTGACGCTGAGGTGCGAAAGCGTGGGGAGCAAACAGGATTAGATACCCTGGTAGTCCACGCCGGAA
+
GGGGGGGGGGGEFGGGGGGGGGGGGGGGGGGGGGGGGGGGGGGGGGGGGGGGGGGGGGGFGGGFGGGGGGGGGGGGGGGGFGFGGGGGGGGGFFGGGGGGGGGGGGGGFGGGGFGGGGGGGGGGGGGFGGGGGGGGGGGGGFGGGGFGEGFFFGFGGGGGGGGGGGGGFFGGGGGGFFGGGGGGGGGGGFFGDGGDGEGGB:DCFGFGGFFF9DD<7FFFGGGFFFFF6C?BGDCBBBEFFFFFBF:(9:FF<?).5<AFGF8E4:>?FAA>9>?BBF>(44
@M06628:26:000000000-CRM2J:1:1101:13121:11348 1:N:0:149
TACGAACCGTCCAAACGTTATTCGGTATCACTGGGCTTAAAGCGTGCGTAGGCGGCCTGGAAGGTGAGATGTGAAAGCCCACGGCTCAACCGTGGAACTGCGTTTCAAACCACCAGGCTTGAGGAAGATAGGGGTGATGGGAACTTATGGTGGAGCGGTGAAATGCGTTGATATCATAGGGAACACCGGTGGCGAAAGCGCATCACTGGATCTTTTCTGACGCTGAGGCACGAAAGCTAGGGTAGCGAACGGGATTAGATACCCCGGTAGTCCTAGCCGTAA
+
GGGGGGGGGGGGGGGGGGGGGGGGGGGGGGGGGGGGGGGGGGGGGGGGGGGGGGGGGGGGGGGGGGGGGGGGGGGGGGGGGGGGGGGGGGGGGGGGGGGGGGFGGGGGGGGGGGGGGGGGGGGGFGGGGGGGGGGGGGGGGGGGGFGGGGGGGGGGGGGGGGGGGGGGFGGGGFGGGGGGGGGGGGGGGGGGGGGG5EGGEFGGFGFGGGFFGGGGGGGGGGGFF>FFFCFFGGGFFFFFFFFFFBF;D>BEB?FFB<>BDAGGF>@FFFFFFFAFFFB:??
@M06628:26:000000000-CRM2J:1:1101:23816:11381 1:N:0:149
TACGGAGGGGGTTAGCGTTGTTCGGAATTACTGGGCGTAAAGCGCACGTAGGCGGACCATTAAGTTAGAGGTGAAATCCCAGGGCTCAACCCTGGAACTGCCTTTAATACTGGTGGTCTTGAGTTCGAGAGAGGTGAGTGGAATTCCGAGTGTAGAGGTGAAATTCGTAGATATTCGGAGGAACACCAGTGGCGAAGGCGGCTCACTGGCTCGATACTGACGCTGAGGTGCGAAAGCGTGGGGAGCAAACAGGATTAGATACCCTGGTAGTCCACGCCGTAA
+
GGGGGFGGGGGFGGGGGGGGGGGGGGGGGGGGGGGGGGGGGGGGGGGGGGGGGGGGGGGGGGGGGGGGGGGGGGGGGGGGGGGGGGGGGGGGGGGGGGGGGGGGGGGGGGGGGGGGGGGGGGGGGGGCFGGGGGCFGGGFGGGGGGGGGGGGGFGGGGGGGGGGGGGGFGGGGGGGGGGGGGGGGGGGGGGGGGGGGGGGDEDGFGFGFGFFGGGGGGGGGGGFF>FFFGFFGDG>FFEFF9009BBBD?FFBF)6<?>AFFGF??FBFF72<B<?9>;4:<
@M06628:26:000000000-CRM2J:1:1101:26638:11392 1:N:0:149
TACGGAGGGGGTTAGCGTTGTTCGGAATTACTGGGCGTAAAGCGCACGTAGGCGGATCAGAAAGTATAGGGTGAAATCCCAGGGCTCAACCCTGGAACTGCCTTATAAACTCCTGGTCTTGAGTTCGAGAGAGGTGAGTGGAATTCCAAGTGTAGAGGTGAAATTCGTAGATATTTGGAGGAACACCAGTGGCGAAGGCGGCTCACTGGCTCGATACTGACGCTGAGGTGCGAAAGTGTGGGGAGCAAACAGGATTAGATACCCTGGTAGTCCACACCGTAA
+
GGGGGGGGGGGCFGGGGCCFGGGGGGGGGGGGGGGGGGGGGGGGGEGGGGGGGGGCFFFEFGGGGEFADEGGGGGGGGGGGGGGGGGGGGGGGGGGGGGGGGGGD<FGGGGCFFGFBFGGGGFGGFCDGGGGGGGDGGGGGGGGGGGFGGGGGGGGGGFGGGGGGGGGFGGGGGGGGGGECGGGGGGGGGGGGGGGGGGG3>5<FDFGGD>)/9CC5DGGCCG>5>FF?C?>GDG>AFFFE?F?FFFFFFFFFBFFF3)6>BFGFFF742<FBFF76573:?
@M06628:26:000000000-CRM2J:1:1101:18048:11506 1:N:0:149
TACGGAGGGTCCGAGCGTTATCCGGAATCATTGGGTTTAAAGGGTCCGTAGGCGGACAGCTAAGTCAGTGGTGAAAGTTTGCAGCTCAACTGTAAAATTGCCATTGATACTGGTTGTCTTGAATCGTTGTGAAGTGGTTAGAATAAGTAGTGTAGCGGTGAAATGCATAGATATTACTTAGAATACCGATTGCGAAGGCAGATCACTAACAACGTATTGACGCTGAGGGACGAAAGCGTGGGGAGCGAACAGGATTAGATACCCTGGTAGTCCACGCCGTAA
+
GGGGGGGGGGGGGGGGGGGGGGGGGGGGGGGGGGGGGGGGGGGGGGGGGGGGGGGGGGGGGGGGGGGGFGGFGGGGGFGGGGGGGGGGGGGGGGGGGGGGGGGGGGGGGGGGGGGEGGGGGGGGFGFEFGGGGGGGGFGGGFGGGGGGGGGGGGGGGGGGGGGGGGGGFGGGGGGGGGGGGGGGGGGGEGGGGGGGGGGGFA6C;FFGFFAFGGGGGGGGGGGE:>FF@GFFGGGFFFFFFFF19>9FGFFFFFFA?BBBGFGGF1>?<ADBF9):954,(-
@M06628:26:000000000-CRM2J:1:1101:9375:11520 1:N:0:149
GACGAACCGTCCAAACGTTATTCGGTATCACTGGGCTTAAAGCGTGCGTAGGCGGCTTGGAAGGTGAGATGTGAAAGCCCACGGCTCAACCGTGGAATTGCGTTTCAAACCCTCAAGCTTGAGGAAGACAGGGGTGTGGGGAACTTATGGTGGAGCGGTGAAATGCGTCGATATCATAGGGAACACCGGTGGCGAAGGCGCAACACTGGGTCTTTTCTGACGCTGAGGCACGAAAGCTAGGGTTGCGACCGGGCTTCGTTTCCCCGGTAGTTCTAGCTGTAA
+
D<F@FECB@8FGCAEC@69FG<CEFGFF@CFE<<FGDFGDCFGG@,?FEGG:FCC7@FGG=?44BFEFAF<BEFFEECFFDFGEE=BBFFA+3B7BF<5CB+F+8@==3,@F=FB<<<F=FCF,@CFGFCGGE7CFF*C>E:F77?<CGCC,:8:,<C:C8FF9;FGG5)9:CEG+1++2*;FEGGGGG:*/975DC*:*839C)/9<7CFF7C**0:C7::DBE0.8>G@0C5C9<=96>?:((,4()(07(()4,4((*,+3535;(-)).-.)4@2))6
@M06628:26:000000000-CRM2J:1:1101:3516:12066 1:N:0:149
TACGAAGGGGGCTAGCGTTGTTCGGAATTACTGGGCGTAAAGCGCACGTAGGCGGATTGATCAGTTAGAGGTGAAATCCCGGGGCTCAACCCCGGAACTGCCTTTAATACTGTCAGTCTAGAGATCGAGAGAGGTGAGTGGAATTCCGAGTGTAGAGGTGAAATTCGTAGATATTCGGAGGAACACCAGTGGCGAAGGCGGCTCACTGGCTCGATACTGACGCTGAGGTGCGAAAGCGTGGGGAGCAAACAGGATTAGATACCCTGGTAGTCCACGCCGTAA
+
GGGGGGGGGGGGGGGGGGGGGGGGGGGGGGGGGGGGGGGGGGGGGGGGGGGGGGGGGGGGGGGGGGGGGGGGGGGGGGGGGGGGGGGGGGGGGGGGGGGGGGGGGGGGGGGGGGGGGGGGGGGGGGGEGGGGGGGGGGGGGGGGGGGGGGGGGGGGGGGGGGGGGGGGFGGGGGGGGGGGGGGGGGGGGGEGGGGDGGGGEBDDFGFGGGFFGGGGGFGGGGGFFFFFFGFFGGGFFFEFFFFFF6?0DFFFBBF2<?FAGACE?:FFFFFFAF7?0>99?:
@M06628:26:000000000-CRM2J:1:1101:3535:12067 1:N:0:149
TACGAAGGGGGCTAGCGTTGTTCGGAATTACTGGGCGTAAAGCGCACGTAGGCGGATTGATCAGTTAGAGGTGAAATCCCGGGGCTCAACCCCGGAACTGCCTTTAATACTGTCAGTCTAGAGATCGAGAGAGGTGAGTGGAATTCCGAGTGTAGAGGTGAAATTCGTAGATATTCGGAGGAACACCAGTGGCGAAGGCGGCTCACTGGCTCGATACTGACGCTGAGGTGCGAAAGCGTGGGGAGCAAACAGGATTAGATACCCTGGTAGTCCACGCCGTAA
+
GGGGGGDDCEGGGGGGGFGGGGGGGGGGGGGGFGGGGEGGGGGGGGGGGGGGGGGGGGGGGGGGGGGGGGGGGGGGGGGGGGGGDEGGGGGGGGGCGGGGFGGEGGGGGGGGGGGGGGGGGGGGGGGGGGGGGGGGGGGGGGGGGGGGGGGGGGGGGGGGFGGGGGGGFGGGGGGGGGDEEFGGGGGGGGGGGDGGGGGG:7CDFGFGGFFFGGGGGGGGGGGFF>FFFGFBDGG>BFFEF>BFFF?7DBFF??F<<25);>CF@B@?D<<>>FFF>F0((4
@M06628:26:000000000-CRM2J:1:1101:2680:12127 1:N:0:149
TACGGAGGGGGTTAGCGTTGTTCGGAATTACTGGGCGTAAAGCGCACGTAGGCGGACTGGAAAGTTGGGGGTGAAATCCCAGGGCTCAACCCTGGAACTGCCTCCAAAACTATCAGTCTAGAGTTCGAGAGAGGTGAGTGGAATTCCGAGTGTAGAGGTGAAATTCGTAGATATTCGGAGGAACACCAGTGGCGAAGGCGGCTCACTGGCTCGATACTGACGCTGAGGTGCGAAAGTGTGGGGAGCAAACAGGATTAGATACCCTGGTAGTCCACACCGTAA
+
GGGGGGGGGGGGGGGFGFGGGFEGGGGGGGGGGGGGGGGGG9FGGGGGGGFGCGGGGGGGGFGGGGGGGDGGGGGGGFGGGGGGGGGCCFGGGGGGGFGGGFFFGGGGGGGGFGGGGGFGGFGGGGGGGCC<CGGGGGGFGGGCFEFGEGFCGGGGGGGGGGGGGFGGFFGGGGGGGCGGGGGGGGGGGGGGGGGGGGC=>>DCFGF@6C@FDDFGGGCFGGGFF>FFFGFFGGG>6FFFB?BB>BBBGFFF??4<>FFFGFEFF?5?<BA)<:7?BF>B:?
@M06628:26:000000000-CRM2J:1:1101:14663:13344 1:N:0:149
TACGGAGGGGGTTAGCGTTGTTCGGAATTACTGGGCGTAAAGCGCGCGTAGGCGGATTAGTAAGTTAGGGGTGAAATCCCAGGGCTCAACCCTGGAACTGCCTCTAATACTGCTAGTCTTGAGTTCGAGAGAGGTGAGTGGAATTCCGAGTGTAGAGGTGAAATTCGTAGATATTCGGAGGAACACCAGTGGCGAAGGCGACTCACTGGCTCGATACTGACGCTGAGGTGCGAAAGTGTGGGGAGCAAACAGGATTAGATACCCTGGTAGTCCACACCGTAA
+
GGGGGFGGGGGGGGGGGGGGGGGGGGGGGGGGGGGGGGGGGGGGDFGGGGGGGGGFGCGG,EGGGGFGGGGGGGGGGGGGGGGGGGGGGGGGGGGGGGGGGGGGGEGCEGGCGGGGGGGGGGGGGGGGGGGGGGGGGGGGGGGGGGGGGGGGGGGGGGGGGGGGGGGFFGGGGGGFGGGGGGGGGGGGGGGGGGGGGGGGFFGGFFFGFGF?D<FGGGGGGCDFFFF3?C?BGGG9AB@4>:>?B013<0)766:<D?<A>AGGFFF:)6AF><<BB@>31:
@M06628:26:000000000-CRM2J:1:1101:24015:13389 1:N:0:149
GACGAACCGTCCAAACGTTATTCGGTATCACTGGGCTTAAAGCGTGCGTAGGCGGCTTGGTAGGTGAGATGTGAAAGCCCACGGCTCAACCGTGGAATTGCGTTTCAAACCCCCAAGCTCGAGGAAGATAGGGGTGATGGGAACTTATGGTGGAGCGGTGAAATGCGTTGATATCATAGGGAACACCGGTGGCGAAAGCGCATCACTGGATCTTTTCTGACGCTGAGGCACGAAAGCTAGGGTAGCGAACGGGATTAGATACCCCGGTAGTCCTAGCCGTAA
+
GGGGGGGGGGGGGGGGGGGGGGGGGGGGGGGGGGGGGGGGGGGGGGGGGGGGGGGGGGGGGGGGGGGGGGGGGGGGGGGGGGGGGGGGGGFGFFGGGGGGGGGGGGGGGGGGGGGGFGG8FGGGGGGDFGGGGGBCFFFGGCGF@FGGGF;DEGGGGGGGGGFGC?GGFGGGGFGGGGDC*?CFGGGGGGGGGG><:CFG)05DFGFGFGFFGGGGGGGGGGGF:>FFFGFFCEDFB?@FFFF24?F>GFFBF:E()3:ACAFDF;FB03>F<><)859<BF
@M06628:26:000000000-CRM2J:1:1101:17670:13521 1:N:0:149
TACGGAGGATCCAAGCGTTATCCGGAATCATTGGGTTTAAAGGGTCCGTAGGTGGATAATTAAGTCAGAGGTGAAAGTTTGCGGCTCAACCGTAAAATTGCCTTTGATACTGGTTATCTTGAATCATTGTGAAGTGGTTAGAATATGTAGTGTAGCGGTGAAATGCATAGATATTACATAGAATACCAATTGCGAAGGCAGATCACTAACAATGTATTGACACTGATGGACGAAAGCGTGGGGAGCGAACGGGATTAGATACCCCGGTAGTCCACGCCGTAA
+
GGGGGGGGGGGGGGGGGGGGGGGGGGGGGGGGGGGGGGGGGGGGGGGGGGGGGGGGGGGGGGGGGGGGGGGGGGGGGGGGGGGGGGGGGGGGGGGGGGGGGGGGGGGGGGGGGGGGGGGGGGGGGGGGGGGGGGGGGFGFFGGGGGGGGGGGGGGGGGGGGGGGGGGGFGGGGGGGGGGGGGGGGGGGGGGGGEGGGGGGFFGGFGFGGGFFGGGGGGGGGF4AF8FFFGFFGGGFFFFFFF;:6,36C6BE((03)))-2<FGF9)-(()..6)(453,:?
@M06628:26:000000000-CRM2J:1:1101:7187:13581 1:N:0:149
GACGGAGGATGCAAGTGTTATCCGGAATCACTGGGCGTAAAGCGTCTGTAGGTGGCTCGATAAGTCAACTGTTAAATCTTGAAGCTTAACTTCGAAATCGCAGTCGAAACTATCGGACTAGAGTATAGTAGAGGTAAAGGGAATTTCCAGTGGAGCGGTGAAATGCGTAGAGATTGGAAAGAACACCGATGGCGAAGGCACTTTACTGGGCTATTACTGACACTCAGAGACGAAAGCTAGGGTAGCAAATGGGATTAGATACCCCAGTAGTCCTAGCCGTAA
+
GGGGGGGGGGGGGGGGGGGGGGGGGGGGGGGGGGGGGGGGGGGGGGGGGGGGGGGGGGGGGGGGGGGGGGGGGGGGGGGGGGGGGGGGGGGGGGGGGGGGGGGGGGGGGGGGGGGGGGGGGGGGGGGGGGGGGGGGGGGGGGGGGGGGGGGGGGGGGGGGGGGGGGGGFGGGGGGGGGGGGGGGGGGGGGGGGGGGGGGGFFGGFGFGGGFFGGGGGGGGGGGFFDFFFGFFGGGFFFFFFFFFFFFAGFFFFFFFFFFAFAFGF?D?B<>FFFFFFFFF66
@M06628:26:000000000-CRM2J:1:1101:10142:13733 1:N:0:149
TACGGAGGGTGCAAGCGTTATCCGGAATCATTGGGTTTAAAGGGTCCGCAGGCGGTCAATTAAGTCAGAGGTGAAATCCCATAGCTTAACTATGGAACTGCCTTTGATACTGGTTGACTTGAGTCATATGGAAGTAGATAGAATGTGTAGTGTAGCGGTGAAATGCATAGATATTACACAGAATACCGATTGCGAAGGCAGTCTACTACGTATGTACTGACGCTCATGGACGAAAGCGTGGGGAGCGAACAGGATTAGATACCCTGGTAGTCCACGCCGTAA
+
GGGGGGGGGGGGGGGGGGGGGGGGGGGGGGGGGGGGGGGGGGGGGGGGGGGGGGGGGGGGGGGGGGGGGGGGGGGGGGGGGGGGGGGGGGGGGGGGGGGGGGGGGGGGGGGGGGGGGGGGGGGGGGGGGGGGGGFFGGGGGGGGGGGGGGGGGGGGGGGGGGGGGGGGFGGGGGGGGGGGGGGGFCGGGGGGGGGGGGGGFFGGFGFGGGFFGGF>7DFCDEG>B9AFFFFFGGG>FD57>>;6;>F>GBFF<FFFF>:5>2C:6:F?AAF2>A2:>FFBFF
@M06628:26:000000000-CRM2J:1:1101:4511:14214 1:N:0:149
TACGGAGGGGGTTAGCGTTGTTCGGAATTACTGGGCGTAAAGCGCACGTAGGCGGACCATTAAGTTAGAGGTGAAATCCCAGGGCTCAACCCTGGAACTGCCTTTAATACTGGTGGTCTTGAGTTCGAGAGAGGTGAGTGGAATTCCGAGTGTAGAGGTGAAATTCGTAGATATTCGGAGGAACACCAGTGGCGAAGGCGGCTCACTGGCTCGATACTGACGCTGAGGTGCGAAAGCGTGGGGAGCAAACAGGATTAGATACCCTGGTAGTCCACGCCGTAA
+
GGGGGGGGGGGGGGGGGGGGGGGGGGGGGGGGGGGGGGGGGGGGGGGGGGGGGGGGGGGGGFGGGGGGGGGGGGGGGGGGGGGGGGGGGGGGGGGGGGGGGGGGGGGGGGGGGGGGGGGGGGGGGGGGEGEGGDGGGGGGGGGGGGGGGGFGGFGGGGGGGFGGGGGFFGDGGGGGGFGGGGGGGGGGGGCF<EGGGGGDFFCDFGFDFGFFGGFGGGGGGGGDEBFFFDF>GGD;FFFF>;>06;FFF?FF?(76>?))2)3<92@4::<6<B219>9>24
@M06628:26:000000000-CRM2J:1:1101:27007:14598 1:N:0:149
TACGAAGGGGGCTAGCGTTGTTCGGAATTACTGGGCGTAAAGCGCACGTAGGCGGATTGATCAGTTAGAGGTGAAATCCCGGGGCTCAACCCCGGAACTGCCTTTAATACTGTCAGTCTAGAGATCGAGAGAGGTGAGTGGAATTCCGAGTGTAGAGGTGAAATTCGTAGATATTCGGAGGAACACCAGTGGCGAAGGCGGCTCACTGGCTCGATACTGACGCTGAGGTGCGAAAGCGTGGGGAGCAAACAGGATTAGATACCCTGGTAGTCCACGCCGTAA
+
GGGGFGGG7@FGGGGCFGGGGGFEEGGGGGGGGGGGGGGGGGGGGFGGGGGGDGGEFECFGFGGGGGGDEFGGGGGGGECFEDGGGGGGGFGGGGGGEFGGFADGCFFGGGGGGGGGGGGGGGFGGGGGGGGGGF7FE>EFGGGGFFGGGFFCGGGGFGGGGGGGGGGFGG7EGFGFGGGGGGGGGGGCCGGGGGGGGGG>EGDFGFGGG8?97CFGGGGGCGF@FFF)*99GDD>FD>EFFF6>BF?F:57?6?<??BFC4AC/3F24AFAAABF>FB>B<
@M06628:26:000000000-CRM2J:1:1101:2486:14801 1:N:0:149
GACGAACCGTCCGAACGTTATTCGGTATCACTGGGCTTAAAGAGTTCGTAGGCGGTCGTGTAGGTCAGGTGTGAAATCCCACAGCTCAACTGTGGAACTGCGCTTGAAACCCCACGACTTGAGGGAGATAGAGGTGAGCGGAACAGATGGTGGAGCGGTGAAATGCGTTGATATAATCTGGAACACCGGTGGCGAAAGCGGCTCACTGGATCTCTTCTGACGCTGAGGAACGAAAGCTAGGGTAGCGAACGGGATTAGATACCCCGGTAGTCCTAGCCGTAA
+
GGGGGGGGGGGGGGGGGGGGGGGGGGGGGGGGGGGGGGGGGGGGGGGGGGGGGGGGGGGGGGGGEFGGGGGGGGGGGGGGGGGGGGGGGGGGGGGGGGGGGGGGGGGGGGGGGGGGGGGGGGGGGGGGGGGGGGGGGGGGGGGGGGGGFGGGGGGGGGGGGGGGGGGGDGGGGGGGGGGGGGGGGGDEGGGGGGGGGGGGFFGGFG?FGGFFGGGGGGGGGGGFFFFFFGFFGGGFFFFFFFFBFBFFDBFD?FF<?BAFF>EFFFFFFFF9A<AFFFFFFF
@M06628:26:000000000-CRM2J:1:1101:3040:14987 1:N:0:149
GACGAACCGTCCAAACGTTATTCGGTATCACTGGGCTTAAAGCGTGCGTAGGCGGCTTGGAAGGTGAGATGTGAAAGCCCACGGCTCAACCGTGGAATTGCGTTTCAAACCCTCAAGCTTGAGGAAGACAGGGGTGTTGGGAACTTATGGTGGAGCGGTGAAATGCGTTGATATCATAGGGAACACCGGTGGCGAAGGCGCAACACTGGGTCTTTTCTGACGCTGAGGCACGAAAGCTAGGGTAGCGAACGGGATTAGATACCCCGGTAGTCCTAGCTGTAA
+
GGGGGGGGGGGGGGGGGGGGGGGGGGGGGGGGGGGGGGGGGGGGGGGGGGGGGGGGGGGGGGGGGGGGGGGGGGGGGGGGGGGGGGGGGGGGGGGGGGGGGGGGGGGGGGGGGGGGGGGGGGGGGGGFGGGGGGGGFFFGGFFGFFGGGGGGGGGFGGGDFGGGGGGGBGGGGGGGGGGGGGGGGGGGGGGGFGGDGGGGFBGGFGFGGGFFGGFGGGGCFEGFFFFFFDFFGGG>FFBFFFFFFF>BDFFFFFFFF?DFGFFEFFFFFFFA9><45@)).6
@M06628:26:000000000-CRM2J:1:1101:19636:15478 1:N:0:149
TACGGAGGGAGCTAGCGTTGTTCGGAATTACTGGGCGTAAAGCGCGCGTAGGCGGCCATTCAAGTCAGAGGTGAAAGCCCGGGGCTCAACTCCGGAACTGCCTTTGAAACTAGATGGCTAGAATATGGGAGAGGTGAGTGGAATTCCGAGTGTAGAGGTGAAATTCGTAGATATTCGGAAGAACACCAGTGGCGAAGGCGACTCACTGGACCATTATTGACGCTGAGGTGCGAAAGCGTGGGGAGCAAACAGGATTAGATACCCTGGTAGCCCACGCCGTAA
+
GGGGGGGGGGGGGGGGGFEGGGGGGGGGGGGGGGGGGGGGGGGGGGGGGGGGGGGGGGGGGGGGGGGGGGGGGGGGGGGGGGGGGGGGGGGGGGGGGGGGGGGGGGGGGGFGGGGFGGGGGGGGGGGGGGGDEGGGGGGGGGGFGGGGGGGGGGFCGGGGF:CGFGGGFGGGGGGGGGGGGGGGGGDGGGGGDGGDE:=E@BGC6FFF*9>4F4>7FGF9CCDB@BFFFG?9GGDBF).75>9(-4(468:@(,9-).6:CDFF*384)))-.((,3>611-
@M06628:26:000000000-CRM2J:1:1101:11908:15638 1:N:0:149
TACGGAGGGGGTTAGCGTTGTTCGGAATTACTGGGCGTAAAGCGCACGTAGGCGGATCAGAAAGTATAGGGTGAAATCCCAGGGCTCAACCCTGGAACTGCCTTATAAACTCCTGGTCTTGAGTTCGAGAGAGGTGAGTGGAATTCCAAGTGTAGAGGTGAAATTCGTAGATATTTGGAGGAACACCAGTGGCGAAGGCGGCTCACTGGCTCGATACTGACGCTGAGGTGCGAAAGTGTGGGGAGCAAACAGGATTAGATACCCTGGTAGTCCACACCGTAA
+
GGGGGFGGGGGGGGGGGGGGGGGGGGGGGGGGGGGGGGGGGGGGGGGGGGGGGGGGGGGGGGGGGGGGGGGGGGGGGGGGGFGGGGGGGGGGGGGGGGGGGGGGGGGGGGGGGGGGGGGGGGGGGGGGGGGGGGGGGGGGGGGGGGGGGGGGGGGGGGGGGGGGGGGGFGGGGGGGGGGGGGGGGGGGGGGGGGGGGGGGFFGGFGFGGFFFGGGGGGGGGGGFFFFFF<;>GGGFFFFFFFFF;FFFGFFFFFFB??DFGFGGFFFFBFFFFFFFFFF?FB
@M06628:26:000000000-CRM2J:1:1101:25494:15907 1:N:0:149
TACGGAGGGGGTTAGCGTTGTTCGGAATTACTGGGCGTAAAGCGTACGTAGGCGGATCAGAAAGTAGGGGGTGAAATCCCGAGGCTCAACCTCGGAACTGCCTCTTAAACTCCTGGTCTTGAGTTCGAGAGAGGTGAGTGGAATTCCAAGTGTAGAGGTGAAATTCGTAGATATTTGGAGGAACACCAGTGGCGAAGGCGGCTCACTGGCTCGATACTGACGCGGAGGTACGAAAGTGTGGGGAGCAAACAGGATTAGATACCCTGGTAGTCCACACCGTAA
+
GGGGG>FGGGGGGGGGGFGGGGGGGGGGGGGGGGGGGGGGGGGGGGGGGGGGGGGGGGGFGGGGFFGGGGGGGGGFGGGGGGGGGGGGGGGGGGGGGGGGGFFFGGGGGGGGGGGGFCCGGGGFGGGGGGGGGG?FDGGGGGGGFFFFGFGG@CFFGCFGFGFFGDFEAGG7FCGGGGGGGGGFFGGDDAFCCEE)885EEF3>FGFGEDFFGDCFD7>EFCD)>,8DF=??DFC95=FB53>:190<C?FF?F642)5<D40264)544-.4:<7<57(4:
@M06628:26:000000000-CRM2J:1:1101:25472:15922 1:N:0:149
TACGGAGGGGGTTAGCGTTGTTCGGAATTACTGGGCGTAAAGCGTACGTAGGCGGATCAGAAAGTAGGGGGTGAAATCCCGAGGCTCAACCTCGGAACTGCCTCTTAAACTCCTGGTCTTGAGTTCGAGAGAGGTGAGTGGAATTCCAAGTGTAGAGGTGAAATTCGTAGATATTTGGAGGAACACCAGTGGCGAAGGCGGCTCACTGGCTCGATACTGACGCTGAGGTACGAAAGTGTGGGGAGCAAACAGGATTAGATACCCTGGTAGTCCACACCGTAA
+
GGGGGGGGGGGGGGGGGGGGGGGGGGGGGGGGGGGGGGGGGGGGGGGGGGGGGGGGGGGGGGGGGGGGGGGGGGGGGGGGGGGGGGGGGGGGGGGGGGGGGGGGGGGGGGGGGGGGGGGGGGGGGGGGGGGGGGGGGGGGGGGGGGGGGGGGGGGGGGGGGGGGGGGGFGGGGGGGGGGGGGGGGGGGGGGGGGGGGGGGFFGGFGFGGGFFGGGGGGGGGGGFEFFFFGFFGGGBFFFFFFFFFFFBGFFFF?6><DFFG<@EFFF?><DAFFFF1>>?FB
@M06628:26:000000000-CRM2J:1:1101:24244:15948 1:N:0:149
TACGGAGGGTCCGAGCGTTATCCGGAATCATTGGGTTTAAAGGGTCCGTAGGTGGGCCTATAAGTCAGAGGTGAAAGTTTGTGGCTCAACCATAAAATTGCCTTTGATACTGTAGGTCTTGAGTTATAGTGAAGTTGCCGGAACATGTGGTGTAGCGGTGAAATGCATAGATATCACATAGAACACCAATTGCGAAGGCAGGTGACTAACTATATACTGACACTGATGGACGAAAGCGTGGGGAGCGAACGGGATTAGATACCCCGGTAGTCCACGCCGTAA
+
GGGGGGGGGGGGGGGGGGDGGGGGGGGGGGGGGGGGGGGGGGGGGGGGGGGGGGGGGGGGGGGGGGGGGGGGGGGGGGFFFGGGGGGGGGGGFGGGGGGGGGGGGGGGGGFGGGGGGGGGGGGGGGGGGGGGFFGGGGGGGGGGGGGGGGDFGGGGGGGGGGGGGGGGFGGGGGFGFEFFFGGGGGGGGGGGGGGGGGGG?88CFGFGGFFFFCGGDFGGGGCFF;CF=FFFGDDBFFF@B>1(7>>BGBB>?65:<?BAFF?EF;B73:7A9A2:>F;>:?
@M06628:26:000000000-CRM2J:1:1101:11162:16029 1:N:0:149
TACGTAGGTGGCAAGCGTTATCCGGATTTATTGGGTTTAAAGGGTGCGTAGGCGGCGATTTAAGTCGATGGTGAAAGGTAGCAGCTTAACTGTTTTACATGCTGTCGATACTGAATTGCTTGAGTTACCAAGAGGCAAGTAGAATTTCCGGTGTAGCGGTGAAATGCATAGATACCGGAAGGAATACCGATTGCGAAGGCCACTTGCTATAGGTAAACTGACGCTGATGCACGAAAGCGTGGGGAGCGAACAGGATTAGATACCCTGGTAGTCCACGCCGTA
+
GGGGGGGGGGGGGGGGGGGGGGGGGGECEGGGGGGGG7FFGFFFGGGGGGGGGGGGGGGGGGGGGGGGGFGGGGFGGGFGGGGGGGGGGGGGGGGGGGGGGGGGGGGGGGGGGGGGGGGGGGGGGGGGGGGFGGGGGGGGGGGGGGGGGDGGGEFGGGGGGGFGGGFFFGGGCGCFGGGGGGGGGGGGGGGGGFGDEGGGFFFGFGFFGGFFGGGGGGGGGGGFFFFFFGFFGE38BFEFBBFF:9>FDFF@<:F.6<7A7<C<@?FBF9<A:6AF(76>>2
@M06628:26:000000000-CRM2J:1:1101:26277:16241 1:N:0:149
GACGGAGGATGCAAGTGTTATCCGGAATCACTGGGCGTAAAGCGTCTGTAGGTGGCTCGATAAGTCAACTGTTAAATCTTGAAGCTTAACTTCGAAATCGCAGTCGAAACTATCGGACTAGAGTATAGTAGAGGTAAAGGGAATTTCCAGTGGAGCGGTGAAATGCGTAGAGATTGGAAAGAACACCGATGGCGAAGGCACTTTACTGGGCTATTACTGACACTCAGAGACGAAAGCTAGGGTAGCAAATGGGATTAGATACCCCAGTAGTCCTAGCCGTAA
+
GGGGGGGGGGGGGGFGGGGGGGGGGGGGGGGGGGGGGGGGGGGGFGGGGGGGGGGGGGGGGFGGGGGGGGGGGGGGGGGGGGEGGGFFGGGGGG?FGGGGGGGGGGGGGGGGGGGGGGGGGGGGGGGGGGGCGGFGFGGGGGGGGGGGGGGGGGFGGGGGGGFGGGGGFDDGG?FFGGGGGGGG:FGGGGG=FGGGGDGGFFGDAFF9FGFFFGGCGGC?FCG@FB?BFC@BE5C><?BFFFF?07ADGB=?FF?B?B9>C9?FFFB:A>):<<<<??9BF?
@M06628:26:000000000-CRM2J:1:1101:6556:16617 1:N:0:149
TACGGAGGGGGTTAGCGTTGTTCGGAATTACTGGGCGTAAAGCGCACGTAGGCGGACTATTAAGTGAGGGGTGAAATCCCAGGGCTCAACCCTGGAACTGCCTCTCATACTGGTAGTCTTGAGTTCGAGAGAGGTGAGTGGAATTCCGAGTGTAGAGGTGAAATTCGTAGATATTCGGAGGAACACCAGTGGCGAAGGCGGCTCACTGGCTCGATACTGACGCTGAGGTGCGAAAGTGTGGGGAGCAAACAGGATTAGATACCCTGGTAGTCCACACCGTAA
+
GGGGGEGGGGGGGGGGGGGGGGGGGGGGGGGGGGGGGGGGGGGGGGGGGFGGGGGGGFGGGGFGGGGGGGGGGGGGGGGGGGGGGGGGGGGGGGGGGGGGGGGGGGGGGGGGGGGGGGGGGGGGGGGGGGGGGGGGGGGGGFGGGGGGGGFGFGGDGGGGGGGGGGGGFGGGGGGGGGGGGGGGGGGGGGGGGGGGGGGGDEGDFGFGGGFFGGGGGGGGGGGFFFFFFGFFGEG>DFFF@?>B>FFFGFFF?:9:?FFAGFCG@FF:>>>ADBF(8B>36:
@M06628:26:000000000-CRM2J:1:1101:23352:16857 1:N:0:149
TACGGAGGGTGCAAGCGTTAATCGGAATTACTGGGCGTAAAGCGCGCGTAGGTGGATGATTAAGTCAGATGTGAAAGCCCAGGGCTCAACCCTGGAACTGCATTTGATACTGGTCATCTTGAGTACAGTAGAGGGAGGTGGAATTTCAGGTGTAGCGGTGAAATGCGTAGATATCTGAAGGAACATCAGTGGCGAAGGCGACCTTCTGGACTGATACTGACACTGAGGTGCGAAAGCGTGGGGAGCGAACAGGATTAGATACCCTGGTAGTCCACGACGTAA
+
GGGGGGGGGGGGGGGGGGGGGFGGGEGGGGGGGGGGGGGGGGGGGGGGGGGGGGGGGGGGGGGGCFGEEEFGGGGGEGFGGGGGGGGGGCGEGGGGGGGGFFFGGGGGDGGGFFCFGGGFGGFGGGGGGGGGGGD@FGFGGGGGGGGGGGFGGGGGEE>>8F;FFGGE4CCFF,>@GGGGGGGGGGGC9FGGD*1>EG=EDEDGFGFGG+8AF<DFFGGG4+9@F7)79*?9GGG6?>BB3;6(260(96>F?:@>),)57<:</2744<A2:<5<(739B?
@M06628:26:000000000-CRM2J:1:1101:19687:16866 1:N:0:149
TACGGAGGGGGCAAGCGTTGCTCGGATTTACTGGGCGTAAAGGGTCCGCAGGCGGTTAAGCAAGTTAGATGTGAAAGCTCAAGGCTTAACCTTGAAATTGCATCTAAAACTGCTCGACTAGAGTCCAAGAGGGGTCGGCGGAATTCCCGGTGTAGCGGTGAAATGCGTAGATATCGGGAGGAACACCAGTGGCGAAGGCGGCCGACTGGCTTGGAACTGACGCTCAGGGACGAAAGCGTGGGTAGCGAACCGGATTAGATACCCGGGTAGTCCACGCCCTAA
+
GGGGGGGGGDGGGGGGGGGGGGGGGGGGGFGGGGGGG@FCGGGGGGGGGGGFCGGGGGGGGGGGGGGFGGGGGGFGAFGGFGFFGGGGGGGGGGGCFGFGGGACFFGGGGGGFGGGGGGGGGGGCCFDFFFGCC@:FEGEGGGGGGGGGGGGGGGCGGGGGGGGGGGG>GGGGGGGGGDGGG@FGGGFGGGFGCGGGDGEB>DDE<5=FGFFGCGFFGGGDDD@BBFFF<<;EGGFBFDD5>>A8?99<>>B49D<724:760:7(.49<AA<92<>>;(42
@M06628:26:000000000-CRM2J:1:1101:5861:17126 1:N:0:149
CACGAACTGTGCGAACGTTATTCGGAATCACTGGGCTTAAAGGGTGCGTAGGCGGTCTTGTAGGTCAGATGTGAAATCCCACGGCTCAACCGTGGAATTGCGTTTGAAACCACAAGACTTGAGGAAGATAGAGGTAAGCGGAACTGATGGTGGAGCGGTGAAATGCGTTGATATCATCAGGAACACCGGTGGCGAAAGCGGCTTACTGGGTCTTTTCTGACGCTGAGGCACGAAAGCTAGGGGAGCGAACGGGATTAGATACCCCGGTAGTCCTAGCTGTAA
+
GGGGGGGGGGGGGGGGGFGGGGGGGGGGGGGGGGGGGGGGGGGGGGGGGGGGGGGGGGGGGGGGGGGGGGGFGGGGGGGGGGGGGGGGGGGGGGGGGGGGGGGGGGGGGGGGGGGGGGGGGGGGGGGGGGGGGGGGGGGGGGGDGGGFGEGGGGGGGGGGGGGFGGGD?DGGG7FFGGGCFGGFGFGEGGGGGGGGGGGEFFG:FFBFGGFFGGFGGGGFDEG>>9@FFDF<EGG>?FFFF:6>BBF>GFFE??F?<D>AC2@EFBFFFFAFFF<AFFBD<A
@M06628:26:000000000-CRM2J:1:1101:5885:17133 1:N:0:149
CACGAACTGTGCGAACGTTATTCGGAATCACTGGGCTTAAAGGGTGCGTAGGCGGTCTTGTAGGTCAGATGTGAAATCCCACGGCTCAACCGTGGAATTGCGTTTGAAACCACAAGACTTGAGGAAGATAGAGGTAAGCGGAACTGATGGTGGAGCGGTGAAATGCGTTGATATCATCAGGAACACCGGTTGCGAAAGCGGCTTACTGGGTCTTTTCTGACGCTGAGGCACGAAAGCTAGGGGATCGAACGGGATTAGATACCCCGGTAGTCCTAGCTTTAA
+
@FGGEGFEFGGGEGEGGGGGGFGGGFGGFFFGGGGGGGGFCFGGGEFGGGGCGGG@FGGGGGDFEFGGGGGGGGGFF:F,B<:FGGCGFCF:FFGE9FD,E=+8FCFCEGFCCGAC8D@CFF:><FFF,EFF>CECCC@+BCFF7@:EFCFFC8>,5*1:CFGDCFCG5CF:CF9EF7?E+?C*2+=**=*=5EEGCC:*7:97F4@77*0)9:27:C*+:**5<9)5>7),:=7(.**1509F((((910>?6B0374<CB2+<(0-(,.).:AA:*5)).
@M06628:26:000000000-CRM2J:1:1101:8227:17273 1:N:0:149
GACGGAGGATGCAAGTGTTATCCGGAATCACTGGGCGTAAAGCGTCTGTAGGTGGCTCAATAAGTCAACTGTTAAATCTTGAAGCTCAACTTCGAAATCGCAGTCGAAACTATTGGACTAGAGTATAGTAGAGGTAAAGGGAATTTCCAGTGGAGCGGTGAAATGCGTAGAGATTGGAAAGAACACCGATGGCGAAGGCACTTTACTGGGCTATTACTGACACTCAGAGACGAAAGCTAGGGTAGCAAATGGGATTAGATACCCCAGTAGTCCTAGCCGTAA
+
GGGGGGGGGGGGGGGGGGGGGGGGGGGGGGGGGGGGGGGGGGGGFGGGGGGGFGGGGGGGGGGGGGGGGGGGGGGGGGGGGGGGGGGGGGGGGGGGGGGGGGGGGGGGGGGGGGGGGGGGGGGGGGGGGGGGGGGGGGGGGGGGGGGGGGGGGGGGGGGGGGGGGGGGFGGGGGGGGGGGGGGGGGGGGGGGGGGGGGGGFFGGFGFGGGFFGGGGGGGGGGGFFFFFFGFFGGGFFFFFFF?BFFFAGFFFFFFFFFFBCAFFFFFFFFABDFF<?FFB??
@M06628:26:000000000-CRM2J:1:1101:19793:17610 1:N:0:149
TACGGAGGGGGCAAGCGTTGCTCGGAATTACTGGGCGTAAAGGGTCCGCAGGTGGCTTTGTAAGTTAGATGTGAAATCTCAGGGCTCAACCCTGAAACTGCATCTAATACTGCTTAGCTTGAGTACAGGAGAGGTTGGCGGAATTCCCGGTGTAGCGGTGAAATGCGTAGATATCGGGAGGAACACCAGTGGCGAAGGCGGCCAACTGGCCTGTTACTGACACTCAGGGACGAAAGCGTGGGTAGCGAACGGGATTAGATACCCCGGTAGTCCACGCCCTAA
+
GGGGGDGGGGGGGGGDGEGGGGGGGGGGGGGFFFGGGGGGGGGGGGGEDGGGGGGGGGGGEGGGGGGGGFGGGFEFGGGGGGFGCG7EFEFEFFGGGGGGGCE<FGGGGGGGGGGFGCDFGGGCGGGGCFGGGGGGGEGGEGGGGGFEEEFEE?GGGGGGGGGGGFGCBGDGFGGGGGGGGGGFGGGG=EFEDEEDGEGGDFDCFGFGG4FFDGGGGGGGGGGFFFFFFGF0*>D;0;@>>034::B>C;@:6:32<BAFGAGF:477>?7><<<?F>>08<
@M06628:26:000000000-CRM2J:1:1101:4402:17615 1:N:0:149
GACGAACCGTCCAAACGTTATTCGGTATCACTGGGCTTAAAGCGTGCGTAGGCGGCTTGGTAGGTGTGATGTGAAAGCCCACGGCTCAACCGTGGAATTGCGTCGCAAACCCCCAAGCTTGAGGAAGACAGGGGTGTTGGGAACTTATGGTGGAGCGGTGAAATGCGTTGATATCATAGGGAACACCGGTGGCGAAGGCGCAACACTGGGTCTTTTCTGACGCTGAGGCACGAAAGCTAGGGTAGCGAACGGGATTAGATACCCCGGTAGTCCTAGCCGTAA
+
GGGGGGGGGFGGGGGGGGGGGGGGGGGGGGGGGGGGGGGGGGGGGGGGGGGGGGGGGGGGGGGGGGGGGGGGGGGGGGGGGGGGGGGGGGGGGGGGGGGGGGGGGGGGGGGGGGGGGGGGGGGGGGGGGGGGGGGGGGGGGGGGGGGGGGGGGGGGGGGGGGGGGGG=DGGGGGGGGFGGGFGGGGGGGGGGGGGGGGGGDEDGFGFGGGF4FGCFGGGGGGGFFFFFFGFFGGGFFFFFFFFF?FFBC9DFFBB?FBFF>4EE>9>B6<B<AFBFFFB<??
@M06628:26:000000000-CRM2J:1:1101:13280:17898 1:N:0:149
TACGGAGGGGGTTAGCGTTGTTCGGAATTACTGGGCGTAAAGCGTACGTAGGCGGATTGGAAAGTATGGGGTGAAATCCCAGGGCTCAACCCTGGAACTGCCCTGTAAACTATCAGTCTAGAGTTCGAGAGAGGTGAGTGGAATTCCAAGTGTAGAGGTGAAATTCGTAGATATTTGGAGGAACTCCAGTGGCGAAGGCGGCTCACTGGCTCGATACTGACGCTGAGGTACGAAAGTGTGGGGAGCAAACAGGATTAGATACCCTGGTAGTCCACACCGTAA
+
GGGGGGGGGGGGGGGGGGGGGGGGGGGGGGGGGGGGGGGGGGGGGGGGGGGGGGGGGGGGGGGGGGGGGGGGGGGGGGGGGGGGGGGGGGGGGGGGGGGGGGGGGGGGGGGGGGGGGGGGGGGGGGGDFGGGGGGGGGGGGGGGGGG9DFGGGGGGGGGGGGGGGGGGFGGGGFGGGGGGGGGGGGGGGGGGGGGGGGGGFFDDFGF?EGFFGDGGGGGGGGG@EFFF?4??EGGFB?FF>?F?FBFFGFFFFFFB>FFFFFEGFFFFAFAD>BFFBFFFFF
@M06628:26:000000000-CRM2J:1:1101:8609:18094 1:N:0:149
TACGGAGGATGCAAGCGTTATCCGGAATCATTGGGCGTAAAGAGTCTGTAGGTGGCACTTCAAGTCTGCTGTCAAAGACCGAAGCTAAACTTCGGAAAGGCGGTGGAAACTGAAGAGCTAGAGTAAAGCAGGGGTAGAGGGAATTCCTAGTGTAGCGGTGAAATGCGTAGAGATTAGGAAGAACACCAGTGGCGAAGGCGCTCTACTGGGCTTTAACTGACACTGAGAGACGAAAGCTAGGGTAGCGAAAGGGATTAGATACCCCTGTAGTCCTAGCCCTAA
+
GGGGGGGGGGGGGGGGGGGGGGGGGGGGGGGGGGGGGGGGGGGGGGGGGGGGGGGGGGGGGGGGGGGGGGGGGGGGGGGGGGGGGGGGGGGGGGGGGGGGGGGGGGGGGGGGGGGGGGGGGGGGGGGGGGGGGGGGGGGGGGGGGGGGGGGGGGGGGGGGGGGGGGGGFGGGGFGGGGGGGGGGGGGGGGGGGGGGGGGGFFGGFGFGGGF>FGFGGGGGGGGFFFFFFGF?GEGF?FFFF:BFFFFFGFFFFFFFFFFF7:EFFFF?ADFFFFF<:F?B?B
@M06628:26:000000000-CRM2J:1:1101:3240:19133 1:N:0:149
TACGGAGGGGGCAAGCGTTGTTCGGAATTACTGGGCGTAAAGCGCACGTAGGCGGACTATTAAGTCAGAGGTGAAATCCCAGGGCTCAACTCTGGAACTGCATTTGATACTGGTAGTCTTGAGTTCGAGAGAGGTAAGTGGAATTCCGAGTGTAGAGGTGAAATTCGTAGATATTCGGAGGAACACCAGTGGCGAAGGCGGCTTACTGGCTCGATACTGACGCTGAGGTGCGAAAGCGAGGGGAGCAAACAGGATTAGATACCCCGGTAGTCCTCACCGTAA
+
AFGFGGGE7@C++CFGGGGGEGCCGGGGGGGGDEFGEGFGGFFFGEEGGGGGGGG7:>=B?EFFGGG<?,DFFGGGGGFF8,AFGGGGGG,5<DDFGGGGG,,<5FF,DFG9D,<F>FFFGGGGAFC,3DEGGGGGG:3@EGFFGGGFDEFGGCF;DFDG?FEF;D>19DC,CGFFG6C7EGGGGGG=5C9CDEGGGCF5>EDGFFFFG*77C<*9DDGGG*9>)45.)/9>GGGF())8>>9;>>F?FB4714?<3<FFGFGG>>EFFFFAA)..4FBFFF
@M06628:26:000000000-CRM2J:1:1101:21919:19452 1:N:0:149
TACGGAGGGGGTTAGCGTTGTTCGGAATTACTGGGCGTAAAGCGCACGTAGGCGGACCGAAAAGTTGGGGGTGAAATCCCAGGGCTCAACCCTGGAACTGCCTCCAAAACTGCCGGTCTAGAGTTCGAGAGAGGAGAGTGGAATACCGAGTGTAGAGGTGAAATTCGTAGATATTCGGAGGAACACCAGTGGCGAAGGCGGCTCACAGGCTCTATAATGACACCGAGGTGCGAAAGTGTGAGGAGCAAAGAGGATGTGATATACAGGGAATTTACACCTTTA
+
@FGGEC@:@FGF@FFGEG@C6E,8F@CG@FCDFEA8CF>:6E<++F=>,4449@++48>FE:>4EB<=>:=83>=7FD,38:>+><FFEG,@,<>F:,:3,,,8,@FGE:F@:,5*F*<CFF,@F;<,4,1<C*+1=:F98<FA,?FEEEGFFFBE?*2*<,@F??52.//:29C+8:;=EE:*AF*1700***:1****0)/*9:)3/*)7*0***:*+2+*))-)5>FF(*2/16=*9*6(,((((0,0702)((.)-2)3+/6)(,,.4)6)6470))6
@M06628:26:000000000-CRM2J:1:1101:15734:20234 1:N:0:149
TACGAAGGTCCCGAGCGTTATTCGGAATCACTGGGCGTAAAGGGAGCGTAGGCTGCGTGGTAAGTCAGATGTGAAATCTCAGAGCTCAACTCTGAAACTGCATTCGATACTGCCATGCTAGAGTAATGGAGAGGTAACTGGAATTCTCGGTGTAGCAGTGAAATGCGTAGATATCGAGAGGAAGACCAATGGCGAAAGCAGGTTACTGGACATTTACTGACGCTGAGGCTCGAAGGCTAGGGTAGCTAAAGGGATTAGATACCCCTGTAGTCCTAGCAGTAA
+
FGFFFFDGGGGGGGGDEGGEGGFGGGGFGGGF,8ECGGGGGGFGGGGGGGGGGFGGGGD>GGGFGGGGGFFGGFGGGGGGFGGGGFCGGGFAFGFFFGGGGGGGGGGGFFGGFGGFGFFG,EFGGGGGC,@8BFF<ADGGFGGGFAA;EFGGEGG9FFGGGGBCEGGGDD7EG7EG>5DEGFCD@8CC78CFFGGDGCCF55>*2*;C+;5;DGFGGGGGFGGFB>FFFG>9:*96?F)7F?1(-)-)06??((042)6<><CF>:::22-5<<BA>FA.4:
@M06628:26:000000000-CRM2J:1:1101:15719:20247 1:N:0:149
TACGAAGGTCCCGAGCGTTATTCGGAATCACTGGGCGTAAAGGGAGCGTAGGCTGCGTGGTAAGTCAGATGTGAAATCTCAGAGCTCAACTCTGAAACTGCATTCGATACTGCCATGCTAGAGTAATGGAGAGGTAACTGGAATTCTCGGTGTAGCAGTGAAATGCGTAGATATCGAGAGGAAGACCAATGGCGAAAGCAGGTTACTGGACATTTACTGACGCTGAGGCTCGAAGGCTAGGGTAGCGAAAGGGATTAGATACCCCTGTAGTCCTAGCAGTAA
+
GGGGGGGGGGGGGGGGGGGGGGGGGGGGGGGGGGGGGGGGGGGGGGGGGGGGGGGGGGGGGGGGGGGGGGGGGGGGGGGGGGGGGGGGGGGGGGGGGGGGGGGGGGGGGGGGGGGGGGGGGGGGGGGGGGGGGGGGGGGGGGGGGGGGGGGGGGGGGGGGGGGGGGGGFGGGGGGGGGGGGGGGGGGGGGGGGGGGGGGGFFGGFGFGGGFFGGGGGGGGGGGFFFFFFGFFGGGFFFFFFFFFFFFFGFFFBFFFFFAAGFGF>?FFFFFBFFAA?FFBBF
@M06628:26:000000000-CRM2J:1:1101:15729:20264 1:N:0:149
TACGAAGGTCCCGAGCGTTATTCGGAATCACTGGGCGTAAAGGGAGCGTAGGCTGCGTGGTAAGTCAGATGTGAAATCTCAGAGCTCAACTCTGAAACTGCATTCGATACTGCCATGCTAGAGTAATGGAGAGGTAACTGGAATTCTCGGTGTAGCAGTGAAATGCGTAGATATCGAGAGGAAGACCAATGGCGAAAGCAGGTTACTGGACATTTACTGACGCTGAGGCTCGAAGGCTAGGGTAGCGAAAGGGATTAGATACCCCTGTAGTCCTAGCAGTAA
+
GGGGGGGGGGGGGGGGGGGGGGGGGGGGGGGGGGGGGGGGGGFEFGGGGGGGFGGGGGGGGGFGGGGGGGGGGGGGGGGGGEGGGGGGGGGGGGGGGGGGGGGGFFGGGGGGGGGFGGFGGGGGFFFDFGGGGGGFGCFDDCFGGGGG>CF8EFGGGGFFGGGGGFGGADDGGGFGG5>CEGFGFFCFEFEFCEGGEGGGFA5CCGC7CFF)C+:;DFCFFGGFFF:FFCF>*C576F@F>BFFF292)4>)80>0)4<9>6<C<(08<>BA<A)4:72A<)
@M06628:26:000000000-CRM2J:1:1101:27314:20862 1:N:0:149
GACGGAGGATGCAAGCGTTATCCGGAATCACTGGGCGTAAAGCGTCTGTAGGTGGCTCGATAAGTCAACTGTTAAATCTTGAAGCTTAACTTCGAAATCGCAGTCGAAACTATCGGACTAGAGTATAGTAGAGGTAAAGGGAATTTCCAGTGGAGCGGTGAAATGCGTAGAGATTGGAAAGAACACCGATGGCGAAGGCACTTTACTGGGCTATTACTTACACTCAGAGCCGAAAGCAAGGGTAGCAAATGGGATTAGATACCCCATTAGTCCTAGCCGTAA
+
FFGGGFBCGGFGGDCEGGG@F@FEGEGGGEFCEGGGGGGGGGGGBFEDFFAFGGGFFGGGF<FFGGGGGFGGGFBFGDGGGEFDEGGGGGGGFGGG7F?FFEGGGEFGEGEGFFGGDGGFGCDD<FFGGG9@E@DGFFGGECEFG3@FCF;EEFG,C:>B8ACEGGEGDC4CC;C<8CAF=F<:ECCECEEE*:BC8EC6FA7:6CFGFGAFGG=**2*3??FF4<:?@*8(:591())07::(()).7)**.,)().6<7)3:)().6..:A4.)356((-
@M06628:26:000000000-CRM2J:1:1101:27297:20866 1:N:0:149
GACGGAGGATGCAAGCGTTATCCGGAATCACTGGGCGTAAAGCGTCTGTAGGTGGCTCGGTAAGTCAACTGTTAAATCTTGAAGCTTAACTTCGAAATCGCAGTCGAAACTATCGGACTAGAGTATAGTAGAGGTAAAGGGAATTTCCAGTGGAGCGGTGAAATGCGTAGAGATTGGAAAGAACACCGATGGCGAAGGCACTTTACTGGGCTATTACTGACACTCAGAGACGAAAGCTAGGGTAGCAAATGGGCTTAGATACCCCAGTAGTCCTAGCCGTAA
+
GGGGGGGGGGGGFGGGGGGGGGGGGGGGGGGFFGGGGGGGGGGGGGEGDFGGGGGDFCF+4CBEFFGCFFGGGGGGFFGGGGEFGGD?FFGFF7EFEE<CFG+BF7FFGGGGGGGD=FGGGFGGGGGGFGF;FCFGGGGGCGFGGGGFFGGGGGG6FEGGGGFGF7:19CDFGGGGGGG?CEGGGGGCECEECCGGGGGGFFDCFGFGGFFFFGFGCF7?>FGF42:?6478EGG9?FFFF?18:)5-*6@6:(.(.4)6?<<<3-7(4)).).:28)33:?
@M06628:26:000000000-CRM2J:1:1101:14797:21284 1:N:0:149
TACGAACCGTCCAAACGTTATTCGGTATCACTGGGCTTAAAGCGTGCGTAGGCGGCCTGGAAGGTGAGATGTGAAAGCCCACGGCTCAACCGCGGAACTGCGTTTCAAACCACCAGGCTTGAGGAAGATAGGGGTGATGGGAACTTATGGTGGAGCGGTGAAATGCGTTGATATCATAGGGAACACCGGTGGCGAAAGCGCATCACTGGATCTTTTCTGACGCTGAGGCACGAAAGCTAGGGTAGCGAACGGGATTAGATACCCCGGTAGTCCTAGCCGTAA
+
GGGGGGGGGGGGGGGGGGGGGGGGGGGGGGGGGGGGGGGGGGGGGGGGGGGGGGGGGGGGGGGGGGGGGGGGGGGGGGGGGGGGGGGGGGGGGGGGGGGGGGGGGGGGGGGGGGCFGGGGGGGGGGFGDGGGGGGGGFGGGGGGGGGGGGGG7CGGGGGGGFGGGGGGFGGGGGGFFFGCFFGGGGGGGGGEGGGGGGGGBEGGFGFGGFFFGGGGGGGGDEGFFFFFFDFFGGGFBFBFFFBBFFFFG>BFB?>FFFFFGAEGF3>BBFFA<:9>BF91<0
@M06628:26:000000000-CRM2J:1:1101:21905:21561 1:N:0:149
TACGGAGGGGGTTAGCGTTGTTCGGAATTACTGGGCGTAAAGCGCACGTAGGCGGATTAGAAAGTTGGGGGTGAAATCCCAGGGCTCAACCCTGGAACTGCCTCCAAAACTCCTAGTCTAGAGTTCGAGAGAGGTGAGTGGAATTCCGAGTGTAGAGGTGAAATTCGTAGATATTCGGAGGAACACCAGTGGCGAAGGCGGCTCACTGGCTCGATACTGACGCTGAGGTGCGAAAGTGTGGGGAGCAAACAGGATTAGATACCCTGGTGGTCCACACTGTAA
+
GGGGGFGGGGGGGGGGGGGGEGGGGGGGGGGGGGGGGGGGGGGGGGGGGGGGGGGGGDGGEFGGCFGGGGGGGGGGGGGGGGGGGGGGGGGGGGGGGG@FGGGGGGGGGGG9DFGGGGGFGGGGGGGGGGGFGGCGGGFFFGGGGGEGEG:CFGGGGGGGGGGGEGGGFGG:FGE9FFEGEGGFFFGGGGD@9CECEEFGD@GDFGFGGFF:CD7CDGGG<E35>9>FFG@BGGGFFFFF@<3-2;??F:F@11)4,)4<C<E+94F?((4<:BFF<)4:96
@M06628:26:000000000-CRM2J:1:1101:21897:21579 1:N:0:149
TACGGAGGGGGTTAGCGTTGTTCGGAATTACTGGGCGTAAAGCGCACGTAGGCGGATTAGAAAGTTGGGGGTGAAATCCCAGGGCTCAACCCTGGAACTGCCTCCAAAACTCCTAGTCTAGAGTTCGAGAGAGGTGAGTGGAATTCCGAGTGTAGAGGTGAAATTCGTAGATATTCGGAGGAACACCAGTGGCGAAGGCGGCTCACTGGCTCGATACTGACGCTGAGGTGCGAAAGTGTGGGGAGCAAACAGGATTAGATACCCTGGTAGTCCACACCGTAA
+
GGGGGGGGGGGGGGGGGGGGGGGGGGGGGGGGGGGGGGGGGGGGGGGGGGGGGGGGGGGG@FGGGGGGGGGGGGGGGGGGGGGGGGGGGGGGGGGGGGGGGGGGGGGGGGGGGGGGGGGGGGGGGGGGGGGGGGFGGGGGGGGGGGGGGGFGGGGGGGGGGGGGGGGGFGGGGGGCGGGGGGGGGGGGGGGGGGGGGEFGED3*?GFGGGFFGCFGGGGG<EC5>1>FFGF>GGGFDFFFFFF692?BC?>762FB3)4:><C:?:F:AFFFFF24<E;B6:
@M06628:26:000000000-CRM2J:1:1101:13774:21848 1:N:0:149
TACGGAGGGGGTTAGCGTTGTTCGGAATTACTGGGCGTAAAGCGCACGTAGGCGGACCGAAAAGTTGGGGGTGAAATCCCAGGGCTCAACCCTGGAACTGCCTCCAAAACTGCCGGTCTAGAGTTCGAGAGAGGTGAGTGGAATTCCGAGTGTAGAGGTGAAATTCGTAGATATTCGGAGGAACACCAGTGGCGAAGGCGGCTCACTGGCTCGATACTGACGCTGAGGTGCGAAAGTGTGGGGAGCAAACAGGATTAGATACCCTGGTAGTCCACACCGTAA
+
GGGGGGGGGGGGGGGGGGGGGGGGGGGGGGGGGGGGGGGGGGGGGGGGGGGGGGGGGGGGGGGGGGGGGGGGGGGGGGGGGGGGGGGGGGGGGGGGGGGGGGGGGGGGGGGGGGGGGGGGGGGGGGGGGGGGGGGGGGGFGGGGGGGGGGGGGGGGGGGGGGGGGGGGFGGGGGGGGGGGGGGGGGGGGCFGGGGGGGGGFFGDFGFGGGF?GGGGDGGGGEGEFFFF/9?BEGG>FFFFFF><BFBFF?F:?B4<7?DDGFGFF7;:5)-6A<>7:54,4:
@M06628:26:000000000-CRM2J:1:1101:15386:21881 1:N:0:149
GACGAACCGTCCAAACGTTATTCGGTATCACTGGGCTTAAAGCGTGCGTAGGCGGCTTGGTAGGTGTGATGTGAAAGCCCACGGCTCAACCGTGGAATTGCGTCGCAAACCCCCAAGCTTGAGGAAGACAGGGGTGTTGGGAACTTATGGTGGAGCGGTGAAATGCGTTGATATCATAGGGAACACCGGTGGCGAAGGCGCAACACTGGGTCTTTTCTGACGCTGAGGCACGAAAGCTAGGGTAGCGAACGGGATTAGATACCCCGGTAGTCCTAGCCGTAA
+
GGGGGGGGGGGGGGGGGGGGGGGGGGGGGGGGGGGGGGGGGGGGGGGGGGGGGGGGGGGGGGGGGGGGGGGGGGGGGGGGFDGGGGGGGGGGGGGGGGFGGGGGGGGGGGGGGGGGGGGFGGGGGGGGGGGGGGGGBFGGGGGGGGFGGGGFGGGGGGGGGGGGGGGEFGGFFGGFCFGFGGGGGGGGGGGGGCEDGGGGFFGGFGFGGGFFGGGGGFGGGCDEE>FFFC>:EED9FBFFFFF?FF9BD7>EF6::<?FFGAG?F>EBB6<A:<64754314
@M06628:26:000000000-CRM2J:1:1101:25783:22276 1:N:0:149
TACGGAGGGGGTTAGCGTTGTTCGGAATTACTGGGCGTAAAGCGTACGTAGGCGGATTGGAAAGTATGGGGTGAAATCCCAGGGCTCAACCCTGGAACTGCCCTGTAAACTATCAGTCCAGAGTTCGAGAGAGGTGAGTGGAATTCCAAGGGTAGAGGTGAAATTCGTAGATATTTGGAGGAACACCAGTGGCGAAGGCGGCTCACTGGCTCGATACTGACGCTGAGGTACGAAAGTGTGGGGAGCAAACAGGATTAGATACCCTGGTAGTCCAAACCGTAA
+
GGG<F;FCFEGG>FGC::@CFFDGDG7FFGFG9,CEGGGG@EDGF@FEGCFFFCECECF@FEFGEFEFBF=FGFGGFF,,BDEEGGGDGGCGGGGGGGCFE,>BFBFGDGGGEFFGGC,77E<FGGG>FF::CDGGCCA>>:7F@;;@F?*=CFG9FG8=?A,BC?FCFCD=9>CFF79?C<<3:C8CF?FFGDGGGGFGFFG3FC=9EF>@C)97C:DC*5CBE94:0>/1CFD,.1*1.:1:(,8:GF5521)623467:3397F:<AA>)..9173,44
@M06628:26:000000000-CRM2J:1:1101:25773:22291 1:N:0:149
TACGGAGGGGGTTAGCGTTGTTCGGAATTACTGGGCGTAAAGCGTACGTAGGCGGATTGGAAAGTATGGGGTGAAATCCCAGGGCTCAACCCTGGAACTGCCCTGTAAACTATCAGTCTAGAGTTCGAGAGAGGTGAGTGGAATTCCAAGTGTAGAGGTGAAATTCGTAGATATTTGGAGGAACACCAGTGGCGAAGGCGGCTCACTGGCTCGATACTGACGCTGAGGTACGAAAGTGTGGGGAGCAAACAGGAGTAGATACTCTGGTAGTCCACACCGTAA
+
GGGGGBFGGGGGGGGGGGGGGGGGGGGGGGGGGGGGGGGGGGGGGGGGGGGGGGGGFFGGFFGG?FGGGGGGGGGFGFDGGGGEGFGGF@FGGGGFGFGGGGGFGGGGGFGGGGGGGGGGGGFGGCE>BAECEG@FGFGFCG9FG9D@GGG;EFCCFGGGGFFFGGGFAFDFCGGFGGGGGGGFFGGGFEGGGGC)=EGEFEC7FFFGG4>@<549DFGGGGGBFFFF?686:>D9BFFFFBF:01?(91)7::)42<))2:+2*.6.6<5))))((0431:
@M06628:26:000000000-CRM2J:1:1101:6883:22450 1:N:0:149
CACGTACTGTGCGAACGTTATTCGGAATCACTGGGCTTAAAGGGTACGTAGGCGGTTTACCAAGTCAGATGTGAAATGCCACAGCTCAACTGTGGCACTGCGTTTGAAACTGGTAGGCTAGAGTATTCCAGGGGTGTGCGGAACTTATGGTGGAGCGGTGAAATGCGTTGATATCATGAGGAACACCGGAGGCGAAGGCGGCACACTGGGGGATAACTGACGCTGAGGTACGAAAGCCAGGGTAGCGAACGGGATTAGATACCCCGGTAGTCCTGGCTGTAA
+
GGGGGGGGGGGGGGGGGGGGGGGGFGGGGGGGGGGGGGGGGGGGGGGGGGGGGGGGGGGGGGGGGGGGGGGGGGGGGGGGGGGGGGGGGGGGGGGGGGGGGGGGGGGGGGGGGGGGGGGGGGGGGGGGGGGGGGGGGGGGGGGGGGGGGGGGGGGGGGGGGFFCGGGEBGGGGGFGGGGGGGGGGGGGGGGGGGGGGGGGB@GGFGFGGGE@GGFGGGGGGGGFF>FF?C??GFDBB>FFFBF?FFFFGFFD<?57??AA>AGCF;>>FBFAAFA?6)3(65
@M06628:26:000000000-CRM2J:1:1101:22190:22637 1:N:0:149
TACGGAGGGTGCAAGCGTTACCCGGAATCACTGGGCGTAAAGCGCGCGTAGGTGGGTTTGTAAGTCTGATGTGAAATCCAACAGCTCAACTGTTGAACTGCATTGAAAACTGCTTAACTAGAATGTGGGAGAGGTAGATGGAATTCCTGGTGTAGGGGTGAAATGCGTAGAGATCAGAAAGAATACCAGTGGCGAAGGCGATCTACTGGAACATAACTGACACTGAGGGACGAAAGCGTGGGGAGCAAACAGGAGTAGCTACACCTGTAGTCCACGCCGTAA
+
9FGGGGEG7FEGGGDFFEEE7,CFEFGF9F<@FGGGDFFEGGFG76+8CEFE9CFFE++BBFGFFGDF,,CEFGGGFGF,E,+AFEGGGGC,<,EF,FAFG:,CA,ACFGGGF<FDEF=,CFDF<@@FC,>+@F3>CC,@FCFCB3,E,:FGFCA,<BE*:EFFFGG8>>C7@;,4,,>,<<C,>?<,,>9FCEGDEGGG)8F*8@A9?*)2922:0:>FC+C:476))*07CCD9(.)55(380>(4F:>;(.).(.))25+2)(0-6:6<4))-4)(-(-
@M06628:26:000000000-CRM2J:1:1101:22284:22767 1:N:0:149
TACGGAGGGTCCGAGCGTTATCCGGAATCATTGGGTTTAAAGGGTCCGTAGGTGGGCCTATAAGTCAGAGGTGAAAGTTTGTGGCTCAACCATAAAATTGCCTTTGATACTGTAGGTCTTGAGTTATAGTGAAGTTGCCGGAACATGTGGTGTAGCGGTGAAATGCATAGATATCACATAGAAAACCAATTGCGAAGGCAGGTGACTAACTATATACTGACACTGATGGACGAAAGCGTGGGGAGCGAACGGGATTAGATTCCACGGTAGTCCACGCCGTAA
+
GGGGGGGGGFGGGGGGGGGGGGGGGGGGGGGGFGGGGGGGGGGDFFGGGGGGGGGGFEGGGGGGGGGEGGGGGGGGGGGGGGGGGGGGGGGGGGGGGGGGGGCEGGGGGGGGGGGGGDFFGGGGGFFGGGGGGGFFCFGEGGGGGGFCCEFGGGFEEDGGGFBEDGGFF7CGGGGFDGGFFFC,:,BFGGGGGGE4CEGGB5;FFGFFGGFFGCCF1;DC<F;FFFFFFGFBEGC3058>>>F6((-39(<;6:57<?A<*)3+/8040(.)).)((),-33
@M06628:26:000000000-CRM2J:1:1101:17185:22946 1:N:0:149
TACGGAGGGGGTTAGCGTTGTTCGGAATTACTGGGCGTAAAGCGTACGTAGGCGGATCAGAAAGTAGGGGGTGAAATCCCGAGGCTCAACCTCGGAACTGCCTCCTAAACTCCTGGTCTTGAGTTCGAGAGAGGTGAGTGGAATTCCAAGTGTAGAGGTGAAATTCGTAGATATTTGGAGGAACACCAGTGGCGAAGGCGGCTCACTGGCTCGATACTGACGCTGAGGTACGAAAGTGTGGGGAGCAAACAGGATTAGATACCCTGGTAGTCCACACCGTAA
+
GGGGGFGGGGGGGGGGGGGGEGGGGGGGGGGGGGGGGGGGGGGGGGGGGGGGGGGGGGGGFGGGGGGGGGGGGGGGGGGFGGGGGGGGGGGGGGGGGGGFEGGGGGGGGGFDCGGGGGGGGGGGGGGGGGGGGG<FFGGFGGGGGGFGGGFGGGFGGFG>FGCGGCFFFG<:@FF7FFFGGGG8G8CCFFGGGDGC>EEEEEGD4CBGFCF?C)*/1?CFDGGB@>@F7C8:CC5-.**9>BF:0((.0,071(054<4)268:9:::<4>4:BF78@(28:
@M06628:26:000000000-CRM2J:1:1101:16951:23022 1:N:0:149
TACGGAGGGGGTTAGCGTTGTTCGGAATTACTGGGCGTAAAGCGTACGTAGGCGGATCAGAAAGTTAGGGGTGAAATCCCGAGGCTCAACCTCGGAACTGCCTCTAAAACTCCTGGTCTTGAGTTCGAGAGAGGTGAGTGGAATTCCAAGTGTAGAGGTGAAATTCGTAGATATTTGGAGGAACACCAGTGGCGAAGGCGGCTCACTGGCTCGATACTGACGCTGAGGTACGAAAGTGTGGGGAGCAAACAGGATTAGATACCTTGGTAGTCCACACCGTAA
+
GGGGGGGGGGGGGGGGGGGGGGGGGGGGGGGGGGGGGGGGGGGGGGGGGGGGGGGGGGGGGGGGGGGGGGGGDGGGGGGGGGGGGGFGGGGGGFEGGGGGGGGGGGGGGGGGGGGGGGGGGGGGGGGFF7EEEGGGGGGGFGGGGGGGFGFGGGGGGGGGGCGGGGGGFGDCFFGGGGGGGDF>FGGGGG9FGGGDEG=CEEGGFGFGGGF@GGGGGFCEF57559@599B?CCGFFFFBF:B029<?GBF?.39<??440)3+9:@).6<A6:2(-)-:6?
@M06628:26:000000000-CRM2J:1:1101:22863:23366 1:N:0:149
GACGGAGGATGCAAGTGTTATCCGGAATCACTGGGCGTAAAGCGTCTGTAGGTGGCTCGATAAGTCAACTGTTAAATCTTGAAGCTTAACTTCGAAATCGCAGTCGAAACTATCGGACTAGAGTATAGTAGAGGTAAAGGGAATTTCCAGTGGAGCGGTGAAATGCGTAGAGATTGGAAAGAACACCGATGGCGAAGGCACTTTACTGGGCTATTATTGACACTCAGAGACGAAAGCTAGGGTAGCAAATGTGAGTAGATACCCAAGAAGTCCTAGCCGTAA
+
GFGGGGGGGGGGGGGGFGGG<CFGGGDFGGGGFGGGGGFGGGGGGGGGFFFGGGGGGGGGGGGGFDGGGGGGGGGGG<FGFGGFGGGGGGFC,:DFEFFGGGFGFGGGGGGGFFGDGGGGGGGEGGFFADFGGDFA,@B>EFGGGGGDFCGG,9D,@CCCCEF,5<8@*0*EFCFFFG7??FCCG7>>C55EGCECC8CC;.6>A>FE6F4;*81++;21CCFF;88B4*)4:*717*8?F:?3<?F4666*-)06))6<C<+<*,)(.(.-).424?>1<?
@M06628:26:000000000-CRM2J:1:1101:22856:23385 1:N:0:149
GACGGAGGATGCAAGTGTTATCCGGAATCACTGGGCGTAAAGCGTCTGTAGGTGGCTCGATAAGTCAACTGTTAAATCTTGAAGCTTAACTTCGAAATCGCAGTCGAAACTATCGGACTAGAGTATAGTAGAGGTAAAGGGAATTTCCAGTGGAGCGGTGAAATGCGTAGAGATTGGAAAGAACACCGATGGCGAAGGCACTTTACTGGGCTATTACTGACACTCAGAGACGAAAGCTAGGGTAGCAAATGGGATTAGATACCCCAGTATTCCTAGCCGTAA
+
GGGGGGGGFGGGGGGGGGGGGFGGGGGGGGGGGGGGGGGEGGGGEFGGGGGGGFGGGGGGGGGGGGGGGGGGGGGGGGGGGGGGGGGGGGGGGGGGGGGGGGGGGGGGGGGGGEGGGGGGGGGGGGGGFFGGGFFDGGGGGGGGGGGGGGFGGGGFGGGGGGGGGGGGFGGGFGFGGGG?FGGGFGGGGGGGDEGGEEFGFFGGFGFGGGFFGGGFGFGGGGGFFDFFFGFBEGG>:6BFF:?48?B>FFFF0468<B9:D2<C)4844)4).)-)552:08
@M06628:26:000000000-CRM2J:1:1101:16422:23948 1:N:0:149
TACGGGGGATGCAAGCGTTATCCGGAATGATTGGGCGTAAAGCGTCTGTAGGTGGCTTTCCAAGTCAACTGTCAAAAATCAGGGCTTAACCTTGAACCGGCAGTTGAAACTATAAAGCTTGAGTTAGGTAGGGGCAGAGGGAATTCCTAGTGTAGCGGTGAAATGCGTAGATATTAGGAAGAACACCAATCGCGAAAGCACTCTGCTGGGCCATGACTGACACTGAGAGACGAAAGCTAAGGGAGCGAATGGGATTAGATACCCCAGTAGTCTTAGCCGTAA
+
GGGGGGGGGGGGGGGGGFGGGGGGGGG@FGGGGGGGGFGGGGGGFFGGGGGGFGGGGGGGGGGGFGGGFGGGGGGGGGGGGGGGGGGGGGGGGFGGGGGGGGGFGGGGFGFFFGGGGGGFFGGFFGGGGGGGGGGGGGGGGGGDFFFCGGFGGGGFGGGGGGGGGGGADGGDE9FFGGGGGGGFFCEFGFCFGGGGEEGGF66DAFFGGGFFDGGGG7>FFGG?FDFFFGFFGGG;0/=?FBF??69>D(<?:?4:4<A<><C<3<>?<D<<)--66?>::6
@M06628:26:000000000-CRM2J:1:1101:9491:24711 1:N:0:149
TACGGAGGGGGTTAGCGTTGTTCGGAATTACTGGGCGTAAAGCGTACGTAGGCGGATCAGAAAGTATAGGGTGAAATCCCGAGGCTCAACCTCGGAACTGCCTTGTAAACTCCTGGTCTTGAGTTCGAGAGAGGTGAGTGGAATTCCAAGTGTAGAGGTGAAATTCGTAGATATTTGGAGGAACACCAGTGGCGAAGGCGGCTCTCTGGCTCGATACTGACGCTGAGGTACGAAAGTGTGGGGAGCAGACAGGATTAGATACCCTGGTAGTCATGACCGTAA
+
GEF@EB@CF@BFFFG9@@F@FC9CFEFFFCFDAEGGGFG:DFGGBCCFGGGCGBFFGGGG<BF?95EFCFFAFF?FGG<E==F@:BA=FFGGGGGCFGFF@FGABDF9FGG9FCADF@FGFFGFGAFDFFEGGFDFFGGGGGGGG><E?<FC;7;<FFGG9?CCGG8F58CCCGF7CCCCEDF97:C@:F+3>=*>EEFC>:D3)*1<?>))/)0//:7<953>E>@;?GF?C*/75@@75(9(31-(24)<1(9<??>A7<686(535<7)))).,)-403
@M06628:26:000000000-CRM2J:1:1101:10280:25095 1:N:0:149
TACGGAGGGGGTTAGCGTTGTTCGGAATTACTGGGCGTAAAGCGTACGTAGGCGGATTAGTAAGTCAGGTGAGAAACCCGGGGTCACAACTGGAAATGCGTTTGATAATGCAAGTGTTGAGTTTGAGAGAGGTGAGTGTAGATCGGCGTGTGGAGATGTAATTTGTAGAGATACGGAGAGACACAAGAGGCGAAGGGGGCGCTCTGTGGCGATAGTGACGCGGAGGTACGAAAAAGTGGGGGGAAAACAGGAGAAGAAACACTGGTGGTGCCGCAAGTGAAA
+
GGGGGCFGGGGFGGGGGGGGGGGGGGGGGGGGGGCGGGGGGGGGGDGGGGGGGGGGGG<F,,BFA<,EFEF,,C,A,B+4+8++B8,C,B=,D8,,,,,++8@:<DFB,3,,,88,83,@F<,,,,>>DFE:FC,>3E33,,,,**1**4=*=EF,,66,>7,6C,,,:+@<+1*=*/***+5<+1**=**:)**)*2/*7@)/)**+**)0)***2*2*1*1)0(0**/0(//*4A6*7@090(,.(/(.)(().((((9,+0))0((-)((((-(/))..
@M06628:26:000000000-CRM2J:1:1102:19865:1463 1:N:0:149
TACGGAGGGTCCGAGCGTTATCCGGAATCATTGGGTTTAAAGGGTCCGTAGGTGGGCCTATAAGTCAGAGGTGAAAGTTTGTGGCTCAACCATAAAATTGCCTTTGATACTGTAGGTCTTGAGTTATAGTGAAGTTGCCGGAACATTTGGTGTAGCGGTGAAATGCATAGATATCACATAGAACACCAATTGCGAAGGCAGGTGACTAAATATATACTGACACTGATGGACGAAAGCGGGGGGAGCGAACGGGATTAGATACCCCGGTAGTCTACGCCGCAA
+
GGGGGCFFGBFGFGGGGGGFGGGGGGEGGGGFFGGGEGGGGGGEFGGGGGGGGFGGGGCGGGGGGGGGGGGGCFGGGGGGGGGGFFGCGGGGGGDGGGEGDGGGGDGGGGGGGGGGGFFGGD@FFFGGGCCFGCFGFDFGGEEGGG9CAFGFG9DEGGGGGGGGGGGF;AFFGFCGGGGGFGG::,>;:>DG?E@CE7CFEGEGFGCGF67C9:9@C+990>;=F=1:7;C)*3C;85))75((-(()/)078)).8?><7/+0)37((()))..<(.3((-
@M06628:26:000000000-CRM2J:1:1102:9028:2441 1:N:0:149
TACGGAGGGTGCGAGCGTTAATCGGAATTACTGGGCGTAAAGCGCACGCAGGTGGTTAATTAAGCCAGAAGTGAAAGCCCCGCGCTCAACGTGGGAAGGCCTTTTGGAACTGGTTGACTAGAGTCTTGGAGAGGGGAGTGGAATTCCAGGTGTAGCGGTGAAATGCGTAGATATCTGGAGGAACATCAGTGGCGAAGGCGACTCTCTGGACAAAGACTGACACTCATGTGCGAAAGTGTGGGTAGCGAACAGGATTAGATACCCTGGTAGTCCACACCGTAA
+
FEFGGC+@:FCGCFEFE::69EGE:BGGGFFFCCAEFGGD<6,67@:=C+@FGG<CF,EAFDCA?ECD,BFEFFEFGCGC=7+8=F=4CACFFC:,:CCDDDFGFAFB<FDGEC>C><F9C>B3F>=F@FB:B**<:<FGFFFGCDBDD@FF:BEFGCCC8<E@C7CCCCCFCFGCFCCF=FGG+F<CCFG85CCCEGGGF3*9FCDFF+965C7CAFGCFDGF4FFG:<EBG59,6?FFG>B<0098DFFF0.2<?F2AFFC:=:>?>AFF<A?4-<;::<
@M06628:26:000000000-CRM2J:1:1102:21451:2975 1:N:0:149
TACGGAGGGGGTTAGCGTTGTTCGGAATTACTGGGCGTAAAGCGCACGTAGGCGGACTTTTAAGTTAGAGGTGAAATCCCAGGGCTCAACCCTGGAACTGCCTTTAATACTGGGAGTCTTGAGTTCGAGAGAGGTGAGTGGAATTCCGAGTGTAGAGGTGAAATTCGTAGATATTCGGAGGAACACCAGTGGCGAAGGCGGCTCACTGGCTCGATACTGACGCTGAGGTGCGAAAGCGTGGGGAGCAAACAGGATTAGATACCCTGGTAGTCCACGCTGTAA
+
GGGFEFCC7FGCFGGGGFGFGGFGGGGGGGGGGGGGGEG=DGGGGGFGGGGGGGGGGGGGGGGGFGGGGGGGGFGGGABAFGGFGFGGGGGGGGG@GGGFGGGGGGFGGGGGGFGGGFGGGFG<FFGG@,@<FE:F9FFGGGGGG9@FGEEFFGDCFGGGGGGGGG7B85EFGGG@FFE*8BFGGGDGGGFFGDGGGDGGEGGGGGGGGFGFDEDFE7ECCCGFG>5CFGGFDC<0?DGGGFB0>BFFGFFF?>C<2<):780<?:FF24<>A<?>6)4:<A
@M06628:26:000000000-CRM2J:1:1102:14659:3163 1:N:0:149
TACGGAGGGGGTTAGCGTTGTTCGGAATTACTGGGCGTAAAGCGTACGTAGGCGGATCAGAAAGTATGGGGTGAAATCCCGAGGCTCAACCTCGGAACTGCCTCATAAACTCCTGGTCTTGAGTTCGAGAGAGGTGAGTGGAATTCCAAGTGTATAGGTGAAATTCGTAGATATTTGGAGGAACACCAGTGGCGAAGGCGGCTCACTGGCTCGATACTGACTCTGAGGTACGAAAGTGTGGGGAGCAAACAGGATTAGATACCCTGGTAGTCCACACCGTAA
+
FFGGGEGGGGGGGGGGGGGGGGGGGGGGGGGGFFGGGGGGGGGGGGGGGFF=FCFEGGGGGGGGGGGGGCGGGFGGGGFGDEGGGGGGGGGGFFGGGGGGGGGGFEFFCCFGGGGGGGGFC<FGGFCGGGGGEGFFGFFGGDD:FGGGGGGFFF;;F9FCCFGDGGGGGGDGFGGGEFFFGGGG+C8FFF<FG5EEGED5>GGD=CCC6CGG5>FGGGGC<+*9C?D*C?CBE=D>2CFC<>03;9:47@>F?FF<>>)6:FGC6<>326>25<<FBFF<FF
@M06628:26:000000000-CRM2J:1:1102:14670:3179 1:N:0:149
TACGGAGGGGGTTAGCGTTGTTCGGAATTACTGGGCGTAAAGCGTACGTAGGCGGATCAGAAAGTATGGGGTGAAATCCCGAGGCTCAACCTCGGAACTGCCTCATAAACTCCTGGTCTTGAGTTCGAGAGAGGTGAGTGGAATTCCAAGTGTAGAGGTGAAATTCGTAGATATTTGGAGGAACACCAGTGGCGAAGGCGGCTCACTGGCTCGATACTGACGCTGAGGTACGAAAGTGTGGGGAGCAAACAGGATTAGATACCCTGGTAGTCCACACCGTAA
+
GGGGGGGGGGGGGGGGGGGGGGGGGGGGGGGGGGGGGGGGGGGGGGGGGGGGGGGGGGGGGGGGGGGGGGGGGGGGGGGGGGGGGGGGGGGGGGGGGGGGGGGGGGGGGGGGGGGGGGGGGGGGGGGGGGGGGGGGGGGGGGGGGGGGGGGGGGGGGGGGGGGGGGGGGGGGGGGGGGGGGGGGGGGGGGGGGGGGGGGGFGGGGGGGGGGGGGGGGGGGGGGFGFGGGGGFGGG>DGGGGFFFFFFFGFFFFFGFFFFFGFGFFFFFFFFFFFFFFFFFFF
@M06628:26:000000000-CRM2J:1:1102:8769:3282 1:N:0:149
TACGGAGGGAGCTAGCGTTGTTCGGAATTACTGGGCGTAAAGCGCGCGTAGGCGGCCATTCAAGTCAGAGGTGAAAGCCCGGGGCTCAACTCCGGAACTGCCTTTGAAACTAGATGGCTAGAATATGGGAGAGGTGAGTGGAATTCCGAGTGTAGAGGTGAAATTCGTAGATATTCGGAAGAACACCAGTGGCGAAGGCGACTCACTGGACCATTATTGACGCTGAGGTGCGAAAGCGTGGGGAGCAAACAGGATTAGATACCCTGGTAGTCCACGCCGTAA
+
GGGGGGGGGFGGGGGGGGGGGGGGGGGGGGGGFGGGGGGGGGGGGGGGEGGGGGGGGGGGGGGGGGGGGGGGGGGGGGGGGGGGGGGGFGGGGGGGGGGGGGGGGGGGGGFFGGGGGGGFFFGGCGGGGFDCGGFGGGGGGGGGGGGGDGGGGGGGGGGGGGGGGGGGGGCGGGGDFGGGGGGGCG>FGGGGGEG=EGGGEGGGFFFGGGGFGGGGGGG7CEGFG>GGGF?>:EGFFGGGGF>?BFF?6FFFFFGF?FFFGFGFFBF>AAAF9A>FFFFFFF
@M06628:26:000000000-CRM2J:1:1102:18483:3361 1:N:0:149
TACGGAGGGGGTTAGCGTTGTTCGGAATTACTGGGCGTAAAGCGCGCGTAGGCGGATTAGTAAGTTAGGGGTGAAATCCCAGGGCTCAACCCTGGAACTGCCTCTAATACTGCTAGTCTTGAGTTCGAGAGAGGTGAGTGGAATTCCGAGTGTAGAGGTGAAATTCGTAGATATTCGGAGGAACACCAGTGGCGAAGGCGACTCACTGGCTCGATACTGACGCTGAGGTGCGAAAGTGTGGGGAGCAAACAGGATTAGATACCCTGGTAGTCCACACCGTAA
+
GGGGGGGGGGGGGGGGGGGGGGGGGGGGGGGGGGGGGGGGGGGGGGGGGGGGGGGGGGGGGGGGGGGGGGGGGGGGGGGGGGGGGGGGGGGGGGGGGGGGGGGGGGGGGGGGGGGGGGGGGGGGGGGGGGGGGGGGGGGGGGGGGGGGGGGGGGGGGGGGGGGGGGGGGGGGGGGGGGGGGGGGGGGGGGGGGGGGEGGGFGGGGGGGGGGGGECCGGGGGGGFGFGGGGGFGGGFFGGGGFF?B>FF<55F6>FD?B<AGFFFFBF?<BBADBFF?EF?FB
@M06628:26:000000000-CRM2J:1:1102:11646:3388 1:N:0:149
TACGGGAGGGGCGAGCGTTATTCATCTTGACTGGGCGTTAAGTGTCCGTAGACGGTAAAGTAAGTCTTTATACGAAAAATTAATGAAAAATTTAATAGTGTTTAAGATACTGCTTCACTTCGAGTTGGTTACAGAAAAACGTAATTTTATGTTTAGGGGTGAAATCTGGATTTACACACATAAGAGAACGCCAGATATGCGAAGGCGGTTTTTTGGTACTAACTGACGTTGAGGGACGAAAGCGTGGGTATCAAACAGGATTAGAGACCCTGGTAGTCCACG
+
GGGGGGGGGGGGGGGGGGGGGGGGGGGGGGGGGGGGGGGGGGGGGGGGGGGGGGGGGGGGGGGGGGGGGFGGGGGGGGGGGFGGGGGGGGGGBCFFGFGGGGGGGGGGGGGGGGGGGGGGGGGGFGGGGGGGGGGGGGGGGGGGGGGGGGGGGGGGGGDFGGGGGGGGGGGFGGGFGGGGGGGGGGGGGGGEGGGGGGGGEDEDGGGG:C9CCGGGGGGGGGGFGFGGGGGFGGDB?GGGCEF9?F9>)=FF<FGFF???GF9+9<B<?:?:B?<F<?<54(
@M06628:26:000000000-CRM2J:1:1102:11629:3393 1:N:0:149
TACGGGAGGGGCGAGCGTTATTCATCTTGACTGGGCGTTAAGTGTCCGTAGACGGTAAAGTAAGTCTTTATACGAAAAATTAATGAAAAATTTAATAGTGTTTAAGATACTGCTTCACTTCGAGTTGGTTACAGAAAAACGTAATTTTATGTTTAGGGGTGAAATCTGGATTTACACACATAAGAGAACGCCAGATATGCGAAGGCGGTTTTTTGGTACTAACTGACGTTGAGGGACGAAAGCGTGGGTATCAAACAGGATTAGAGACCCTGGTAGTCCACG
+
GGGGGGGGGGGGGGGGGGGGGGGGGGGGGGGGGGGGGGGGGGGGGGGGGGGGGGGGGGGGGGGGGGCGGGGGGGGGGGGGGGGGGGGGGFGG9EGGGGGGGGGGGGGGGGGGGGGGGGGGGGGGGGGGGGGGGGGGGGGGGFGGGGGGGGGGGGGFDGGGGFGGGGGGGGGGGGGFGGGGGGGGGGGGGGGGGGGGGGGGFGGGGGGGEEGCFGGGGGFGGGGFGFGGGGG@FCD??GDGDE?;BFFFGFFFAFGFFFFBGFFG=AF(114:4?DFFB><?0
@M06628:26:000000000-CRM2J:1:1102:8178:3918 1:N:0:149
TACGGAGGGGGTTAGCGTTGTTCGGAATTACTGGGCGTAAAGCGCGCGTAGGCGGACTATTAAGTTAGAGGTGAAATCCCAGGGCTCAACCCTGGAACTGCCTTTAATACTGGTAGTCTTGAGTTCGAGAGAGGTGAGTGGAATTCCAAGTGTAGAGGTGAAATTCGTAGATATTTGGAGGAACACCAGTGGCGAAGGCGGCTCACTGGCTCGATACTGACGCTGAGGTGCGAAAGTGTGGGGAGCAAACAGGATTAGATACCCTGGTAGTCCACACCGTAA
+
GGGGGDGGGGGGGGGGGGGGGFFFCEGGGGGGGGGGGGFGGFFGGGGGGGGGGGGGGGGGGFGFGGGGGGGGGGGGGGGGGA@EGGGGGGGGGGGFGGCFGGGGGAFGGGGFGGFGGGGGGGGGGG>FFFGGGGGFCFGFFGEGGGG@EGGGGGGCGFGGFGGGGGGGGGGGGGGGCCFFEEGFFGGGGG9CCGGGCCGEF:CCFGGEEGGFEGGGD>CGGGGFGDCFC:CEGGD>BGGFGBB6>0?4F4)7(8<A??FFGFFGFFF7>A<<AA201>((,4
@M06628:26:000000000-CRM2J:1:1102:8158:3927 1:N:0:149
TACGGAGGGGGTTAGCGTTGTTCGGAATTACTGGGCGTAAAGCGCGCGTAGGCGGACTATTAAGTTAGAGGTGAAATCCCAGGGCTCAACCCTGGAACTGCCTTTAATACTGGTAGTCTTGAGTTCGAGAGAGGTGAGTGGAATTCCAAGTGTAGAGGTGAAATTCGTAGATATTTGGAGGAACACCAGTGGCGAAGGCGGCTCACTGGCTCGATACTGACGCTGAGGTGCGAAAGTGTGGGGAGCAAACAGGATTAGATACCCTGGTAGTCCACACCGTAA
+
GGGGGEGGGGGGFGGGGGGGGGGGGGGGGGGGGGGGGGGGGGCGGGGGGGGGGGGGGGGGGGGGFGGGGGGGGGGGGGGGGGGGGGGGGGGGGGGGGGGGGGGGGGGGGGGGGGGGGGGGGGGGGGGGGGGGGGGGGGGGGGGGGGGGGGGGGGGGGGGGGFGGGGGGGGGGGCFGGGGFGGGGGGGGGGGGGGGGGGGGFGDGGGGGFFGGGGGGGGGGGGGFGFGGGGGFGGGFFGGGGFFFFFFFGFFFFFGF?FFFFFCFFB>?BFFFAFFFFFFBFF
@M06628:26:000000000-CRM2J:1:1102:5732:4419 1:N:0:149
TACGGAGGGGGTTAGCGTTGTTCGGAATTACTGGGCGTAAAGCGTACGTAGGCGGATCAGAAAGTAGGGGGTGAAATCCCAGGGCTCAACCCTGGAACTGCCTCCTAAACTCCTGGTCTTGAGTTCGAGAGAGGTGAGTGGAATTCCAAGTGTAGAGGTGAAATTCGTAGATATTTGGAGGAACACCAGTGGCGAAGGCGGCTCACTGGCTCGATACTGACGCTGAGGTACGAAAGTGTGGGGAGCAAACAGGATTAGATACCCTGGTAGTCCACACCGTAA
+
GGGGGGGGGGGGGGGGGGGGGGGGGGGGGGGGGGGGGGGGGGGGGGGGGGGGGGGGGGGGGGGFGGGGGGGGGGGGGGGGGGGGGGGGGGGGGGGGGGGGGGGGGGGGGGGGGGGGGGGGGGGGGGGFGGGGGGGGGGGGGGGGGGGGGGFGGGGGGGGGGGGGGGGGGGGGGGGGGGGGGGGGGGGGGGGGGGGGGGGGFGGGGGGGGGGGGGFGGGGGGGGFGFGGGFGFGGGFFGGGGFBFBBFFGFFFFFFFFFFFGFGGFFFFFFBFFFFFFFBBFF
@M06628:26:000000000-CRM2J:1:1102:18887:4581 1:N:0:149
TACGGAGGGGGTTAGCGTTGTTCGGAATTACTGGGCGTAAAGCGTACGTAGGCGGATCAGAAAGTATAGGGTGAAATCCCGAGGCTCAACCTCGGAACTGCCTTGTAAACTCCTGGTCTTGAGTTCGAGAGAGGGGAGTGGAATTCCAAGTGTAGAGGTGAAATTCGTAGATATTTGGAGGAACACCAGTGGCGAAGGCGGCTCACTGGCTCGATACTGACGCTGAGGTACGAAAGTGTGGGGAGCAAACAGGATTAGATACCCTGGTAGTCCACACCGTAA
+
GGGGGGGGGGGGGFCFGG@FFFGGGGGGFGGGGGGGGGGGGGGGCGDGGGGGGGGEEGGGGF<<C<EAFGEFGFGCFGGGGGGGCCFG9FF<DFGGGGFGGGGDFGGGGGGGGGGGGGGGGGFGGGGFGFGFGG*>FGFEFGGGGGGFFGGGCGFFGCCGGGEFGGGGGGDGGGGFFGGFEDCFF7*AFFCGGGGCGGGCBGGGGFDFDF<<EGGGC7FGFEGBG@GGF6CDCFGFAGFDDBF?>BB)C7F??FGFF?ABC@<09:>:))4<9>>::E04<?
@M06628:26:000000000-CRM2J:1:1102:14996:5570 1:N:0:149
TACGGAGGGGGTTAGCGTTGTTCGGAATTACTGGGCGTAAAGCGCACGTAGGCGGACTATTAAGTCAGAGGTGAAATCCCAGGGCTCAACCCTGGAACTGCCTTTGATACTGGTAGTCTTGAGTTCGAGAGAGGTAAGTGGAATTCCGAGTGTAGAGGTGAAATTCGTAGATATTCGGAGGAACACCAGTGGCGAAGGCGGCTTACTGGCTCGATACTGACGCTGAGGTGCGAAAGTGTGGGGAGCAAACAGGATTAGATACCCTGGTAGTCCACACCGTAA
+
GGGGGFGGGGGGGGGGGGGGGGGGGGGGGGGGGGGGGGGGGGGGGGGGGGGGGGGGGGGGGGGGGGGGGGGGGGGGGGGGGGGGGGGGGGGGGGGGGGGGGGGGGGGGGGGGGGGGGGGGGGGGGGGGGGGGGGGGGGGGGGGGGGGGGGGGGGGGGGGGGGGGGGGGGGGGGGGGGGGGEGGGGGGGGGGGGGGGGGGGFGGGDFGGGGGGGGGFEFFFFGGFGFGGGGGFGGGFFGGGGFFBBBFFGFFF?><>?BAFFFCCFBFFF4<<AFFFF8214?
@M06628:26:000000000-CRM2J:1:1102:21551:5590 1:N:0:149
GACGGAGGATGCAAGTGTTATCCGGAATCACTGGGCGTAAAGCGTCTGTAGGTGGCTCGATAAGTCAACTGTTAAATCTTGAAGCTTAACTTCGAAATCGCAGTCGAAACTATCGGACTAGAGTATAGTAGAGGTAAAGGGAATTTCCAGTGGAGCGGTGAAATGCGTAGAGATTGGAAAGAACACCGATGGCGAAGGCACTTTACTGGGCTATTACTGACACTCAGAGACGAAAGCTAGGGTAGCAAATGGGATTAGATACCCCAGTAGTCCTAGCCGTAA
+
GGGGGGGGGGGGGGGGGGGGGGGGGGGGGGGGGGGGGGGGGGGGGGGGGGGGGGGGGGGGGGGGGGGGGGGGGGGGGGGGGGFGGGGGGGGGGGGGGGEGGGGGGGGGGGGGGGGGGGGGGGGGGFGGGGGGGGDFGGGGGGGGGGGGGGGGGGGGGGGGGGGGGGGGGGGGGGGGGGGGGGGGGGGEEGGGGGGGGGGGFGGGGGGGGGGGGGGGGGGGGGGFGFGGGGGFGGGFBFFGGFF7?FFFGBFFFFGBFFFFGFGGF?BFFFDFFFFFF?1??B
@M06628:26:000000000-CRM2J:1:1102:14084:5783 1:N:0:149
TACGGAGGGGGTTAGCGTTGTTCGGAATTACTGGGCGTAAAGCGTACGTAGGCGGATCAGAAAGTATGGGGTGAAATCCCGAGGCTCAACCTCGGAACTGCCTCATAAACTCCTGGTCTTGAGTTCGAGAGAGGTGAGTGGAATTCCAAGTGTAGAGGTGAAATTCGTAGATATTTGGAGGAACACCAGTGGCGAAGGCGGCTCACTGGCTCGATACTGACGCTGAGGTACGAAAGTGTGGGGAGCAAACAGGATTAGATACCCTGGTAGTCCACACCGTAA
+
GGGGGGGGGGGGGGGGGGGGGGGGGGGGGGGGGGGGGGGGGFGGGGGGGGGGGGGGGGGGFFGGFGGGGGCGEGGGGGGGEFEEGGGGGGGGGGGGGGGGGCDDGGGGGGGGGGG<FGGGGFGGGGGGGGGGGGFCFFGGGGGGGGGGGGGGGGGGGGGGGGGGGGGGGGGGGGGGGGGFEGGGGGGGGGGGGGGGDGF>5DCDGGGGFFGFGGGGEFFFGGGBDDGGGGGFGGGFFGGGGF;<;;?F<>:?B>6<<>>AFFGGF:@B>)59<<??(89B?<
@M06628:26:000000000-CRM2J:1:1102:14095:5803 1:N:0:149
TACGGAGGGGGTTAGCGTTGTTCGGAATTACTGGGCGTAAAGCGTACGTAGGCGGATCAGAAAGTATGGGGTGAAATCCCGAGGCTCAACCTCGGAACTGCCTCATAAACTCCTGGTCTTGAGTTCGAGAGAGGTGAGTGGAATTCCAAGTGTAGAGGTGAAATTCGTAGATATTTGGAGGAACACCAGTGGCGAAGGCGGCTCACTGGCTCGATACTGACGCTGAGGTACGAAAGTGTGGGGAGCAAACAGGATTAGATACCCTGGTAGTCCACACCGTAA
+
GGGGGGGGGGGGGGGGGGGGGGGGGGGGGGGGGGGGGGGGGGGGGGGGGGGGGGGGGGGGGGGGGGGGGGGGGGGGGGGGGGGGGGGGGGGGGGGGGGGGGGGGGGGGGGGGGGGGGGGGGGGGGGGGGGGGGGGGGGGGGGGGGGGGGGGGGGGGGGGGGGGGGGFFGGGGGGGGGGGGGGGGGGGGGGGGGDGGDGGGFGGGGGGGGGGGGGFGGGGGGGGFGFGGGFGFGGGBFGGGGFB:>>FFGFFFBFGF><AAFFGGFFFFFFFF<F243>BFFB
@M06628:26:000000000-CRM2J:1:1102:5156:5885 1:N:0:149
TACGGAGGGGGTTAGCGTTGTTCGGAATTACTGGGCGTAAAGCGTACGTAGGCGGATCAGAAAGTAGGGGGTGAAATCCCGAGGCTCAACCTCGGAACTGCCTCCTAAACTCCTGGTCTTGAGTTCGAGAGAGGTGAGTGGAATTCCAAGTGTAGAGGTGAAATTCGTAGATATTTGGAGGAACACCAGTGGCGAAGGCGGCTCACTGGCTCGATACTGACGCTGAGGTACGAAAGTGTGGGGAGCAAACAGGATTAGATACCCTGGTAGTCCACACCGTAA
+
GGGGGDFGGGGGGGFGGGGGGFGGGGGGGGGGGGGGGGGGGGGGGGGGGGGGGGGGGGGGGGGGGFFGGGGGGGGGGGGGGGGGGGGGGGGDGGGGGGGGGGGGGGGGGGGFCGEGGGGGGGGGGGGGCCEGGGCGFGGGGGGFGGGGGGGGGGGFFGGGGGGGGGGGGGGGGGGGGGGGGGGGGGGGGGGGGGGGGGGGBGGGGGGGGGGFEGFFGGGGFGGFGFGGGGGFGGGFFGGGGFFFFFFFFFFFFFFA?7><CFGGFFF?BDDAFFFFFFFFFF
@M06628:26:000000000-CRM2J:1:1102:4305:6035 1:N:0:149
TACGGAGGGGGTTAGCGTTGTTCGGAATTACTGGGCGTAAAGCGCGCGTAGGCGGATTAGTAAGTTAGGGGTGAAATCCCAGGGCTCAACCCTGGAACTGCCTCTAATACTGCTAGTCTTGAGTTCGAGAGAGGTGAGTGGAATTCCGAGTGTAGAGGTGAAATTCGTAGATATTCGGAGGAACACCAGTGGCGAAGGCGACTCACTGGCTCGATACTGACGCTGAGGTGCGAAAGTGTGGGGAGCAAACAGGATTAGATACCCTGGTAGTCCACACCGTAA
+
GGGGGGGGGDGGGGGGGFGGGGGGGGGGGGGGGGGGGGGGGGGGGGGGGGFFE7FEGGGGGGGGGGGGGGGGGGGFFFGGGGGEGGGGGGGGGGCGGGGGGGFGGGGFGGGFGGGGGGGGGGGGGG:FGGGGGGFGGGFFGGFGGFGGGEFGGFFBBBFFFGGFGGFFGFGCGGGGGFGEGGGGFFGGGGGCGGEGGGGE7CCDFGGGGGGGGGGGGGGGGCDFGFGGFGFBGEG9:CC7<BBFFFFF657?:@GBF72<CFACF?3:4:2<<<263@(,46
@M06628:26:000000000-CRM2J:1:1102:22825:6393 1:N:0:149
TACGGAGGGTGCAAGCGTTATCCGGAATCATTGGGTTTAAAGGGTCCGCAGGCGGTCAATTAAGTCAGAGGTGAAATCCCATAGCTTAACTATGGAACTGCCTTTGATACTGGTTGACTTGAGTTATACGGAAGTAGATAGAATGTGTAGTGTAGCGGTGAAATGCATAGATATTACACAGAATACCGATTGCGAAGGCAGTCTACTACGTATATACTGACGCTCATGGACGAAAGCGTGGGGAGCGAACAGGATTAGATACCCTGGTAGTCCACGCCGTAA
+
GCCFF@FGGGEGGFFGGGGGGGFGGGGFGDGGEGGGGEFGGGGCCFFF:CFEFGGFEGGGGGFGFFFGCFGGGGGFGGGGGGGGGGGDCEFFFGGGGGGDFFGGEG,C,EEFGFFDGGGGGGGGGFG<FFEGDBFFFD<,>FFFGFED9FGGGGCDFGGDFGGGFC,>CGFGFFGF;;9?EGE;DGGG>E:8DEEE8FFFE8<:FGF9CE74CGGGGGGFGEDB3>FGCFGDGGG90DGGGF><02;>DFBF?>6<2>AFFFGF?:5?DAADFF?<>F;9:2
@M06628:26:000000000-CRM2J:1:1102:25069:7138 1:N:0:149
TACGGAGGGGGTTAGCGTTGTTCGGAATTACTGGGCGTAAAGCGTACGTAGGCGGATTGGAAAGTATGGGGTGAAATCCCAGGGCTCAACCCTGGAACTGCCCTGTAAACTATCAGTCTAGAGTTCGAGAGAGGTGAGTGGAATTCCAAGTGTAGAGGTGAAATTCGTAGATATTTGGAGGAACACCAGTGGCGAAGGCGGCTCACTGGCTCGATACTGACGCTGAGGTACGAAAGTGTGGGGAGCAAACAGGATTAGATACCCTGGTAGTCCACACCGTAA
+
GGGGGGGGGCFCFGGGGGGGCGGGGGGGGGGGGGGGGGGGGGGGFFGGGGGGGGG>FGGGDFGGGGGGGGGGGGGGGGGGGGGGGGGGGGGGGGGGGGGGGDGGGGGGGGGGEGGGGGGGGGGGGGGGGGGGGG>FFGGFGGGGGGGGGGGGGGGCGGGGGGGGGGGGGGGCGGGGGGGGGGGGGGGGGGGGGGGGGGGG>GGGGGGGGGGGEEGGGGGGGGGFGFGGG?CBGFGFDGGGGFF?>BFFGFFFFFGFFFFFGFGGFB55<BBAFB7??5336?
@M06628:26:000000000-CRM2J:1:1102:17601:7358 1:N:0:149
TACGGAGGGTGCAAGCGTTATCCGGAATCATTGGGTTTAAAGGGTCCGCAGGCGGTCAATTAAGTCAGAGGTGAAATCCCATAGCTTAACTATGGAACTGCCTTTGATACTGGTTGACTTGAGTTATACGGAAGTAGATAGAATGTGTAGTGTAGCGGTGAAATGCATAGATATTACACAGAATACCGATTGCGAAGGCAGTCTACTACGTATATACTGACGCTCATGGACGAAAGCGTGGGGAGCGAACAGGATTAGATACCCTGGTAGTCCACGCCGTAA
+
GGGGGGGGGGGGGGGGGGGGGGGGGGGGGGGGGGGGGGGGGGGGGGGGGGGGGGGGGGGGGGGGGGGGGGGGGGGGGGGGGG<FGGGGGGGGGGGGGGGGGGGGGGGGGGGGGGGGGGGGGGGGGGGGGGGGGGGGGGGGGGGGGGGGGGGGGGGGGGGGGGGGGGGGGGGGGGGGFGGGGGGGGGGGGGGGGGGGGGGGFGGGGGGGGDCCGGGGGGGGGGGFGFGGGGGFGGGFFGGGGFFFFFFFGFFFBFGFFFAFFFGGFFFFFBAFFFFFFFFFFF
@M06628:26:000000000-CRM2J:1:1102:11779:7882 1:N:0:149
GACGGAGGATGCAAGTGTTATCCGGAATCACTGGGCGTAAAGCGTCTGTAGGTGGTCAAATAAGTCAACTGTTAAATCTTGAGGCTCAACCTCGAAATCGCAGTCGAAACTATTAGACTAGAGTATAGTAGGGGTAAAGGGAATTTCCAGTGGAGCGGTGAAATGCGTAGAGATTGGAAAGAACACCGATGGCGAAGGCACTTTACTGGGCTATTACTAACACTCAGAGACGAAAGCTAGGGTAGCAAATGGGATTAGATACCCCAGTAGTCCTAGCTGTAA
+
GGGGGGGGGGGGGGGGGGGGGGGGGGGGGGGGGGGGGGGGGGGGGGGGGGGGGGGGGGGGGGGGGGGGGGGGGGGGGGGGGGGGGGGGGGGGGGGGGGGGGGGGGGGGGGGGGGGGGGGGGGGGGGGGGGGGGGGGGGGGGGGGGGGGGGGGGGGGGGGGGGGGGGGGGGGGGGGGGGGGGGGGGGGGGGGGGGGGGGGGFGGGGGGGGGGGGGGGGGGGGGGFGFGFGGGEGGGFFGGGGFFFFFFFGFFFFFGFFBA:CFEFFF@?FFFFFFFFBFFFFF
@M06628:26:000000000-CRM2J:1:1102:28368:8543 1:N:0:149
CACGTACTGTGCGAACGTTATTCGGAATCACTGGGCTTAAAGGGTACGTAGGCGGTTTACCAAGTCAGATGTGAAATGCCACAGCTCAACTGTGGCACTGCGTTTGAAACTGGTAGGCTAGAGTATTCCAGGGGTGTGCGGAACTTATGGTGGAGCGGTGAAATGCGTTGATATCATGAGGAACACCGGAGGCGAAGGCGGCACACTGGGGGATAACTGACGCTGAGGTACGAAAGCCAGGGTAGCGAACGGGATTAGATACCCCGGTAGTCCTGGCTGTAA
+
GGGGFGGGGGGGGGGGGGGGGGGGGGGGGGGGGGGGGGGGGGGGGGGGGGGGGGGFFGGGGGFGGGGGGFGGGGGGGGGFGGGGGGGGGGGGGGGGGGGGGGGGGGGGGGGG@FGFGGGGGGGGGGGGGGGGGGCFGGGGDFGGGFAFFFFGGFGGCEGGGGGGGGGGGGGGGGGFGGGGGGGGGFGGG8EGGGGGGGGDDGGC<FGGGGGGEGGGGFGGGGGBGFGG7CF@GFGBFFGGG@:BFFF>CEEF?BG??BFFGFGGFBFBB?DFD4>FF:215<
@M06628:26:000000000-CRM2J:1:1102:19604:8595 1:N:0:149
TACGAACTGTGCAAACGTTATTCGGAATCACTGGGCTTAAAGGGTACGTAGGCGGGTTTGTAGGTCAGATGTGAAAGCCCACGGCTCAACCGTGGAATTGCGTTTGAAACCACAAGCCTTGAGGGAGACAGAGGTAAGCGGAACTGATGGTGGAGCGGTGAAATGCGTTGATATTATCAGGAACACCGGTGGCGAAAGCGGCTTACTGGGTCTCTTCTGACGCTGAGGTACGAAAGCTAGGGGAGCGAACGGGATTAGATACCCCGGTAGTCCTAGCTGTAA
+
GGGGGGGGGGGGGGGGGFGGGGGGGGGGGGGGGGGGGGGGGGGGGGGGGGGGGGGGGGGGGGGGGGGGGGGGGGGGGGGGGGGGGGGGGGGGGGGGGGGGGGGGGGGGGGGGGGGGGGGGGGGGGGGGGGGGGGGGGGGGGGGGGGFGGGGGGGGGGGGGGGGFGGGGGGGGGGFGGGGGGGFGGGGGGGGGGGGGGGGGFGGDGGGGGGGGGGGFGGGFGGGFGFGFFGGDGGDB:*:FFFB>9>FFGEFFFFD<??A9CFGG59373<B>4)-1(/64AB
@M06628:26:000000000-CRM2J:1:1102:15184:8740 1:N:0:149
GACGGAGGATGCAAGTGTTATCCGGAATCACTGGGCGTAAAGCGTCTGTAGGTGGCTCGATAAGTCAACTGTTAAATCTTGAAGCTTAACTTCGAAATCGCAGTCGAAACTATCGGACTAGAGTATAGTAGAGGTAAAGGGAATTTCCAGTGGAGCGGTGAAATGCGTAGAGATTGGAAAGAACACCGATGGCGAAGGCACTTTACTGGGCTATTACTGACACTCAGAGACGAAAGCTAGGGTAGCAAATGGGATTAGATACCCCAGTAGTCCTAGCCGTAA
+
GGGEGGGG@FGGGGGFGGGGGGGGGGGGGGGGGGFGGGGGGGGGEEGGGGGGGGGGGGGGGGGGGGGGGGGGGGGGEEDGGGGGFGFCFGGFGGGGGGGGGE@=FCEGCGGGFG>FFGGGGGGFFGGGFGEFGGGGGGGGGGGGGGGGGCFG7?CGGGGGFGFFGGGBDGDGGGGGG?9CFGFGGFGGGGG5E=EGGGGGFGGGGGG<C=FFEECCGGGGG64<DFF>FFGEE=/3<:77C::71:AB<=@F:?F1<?DFFFF@FBFFB>5<46)=0FB?F?
@M06628:26:000000000-CRM2J:1:1102:15178:8759 1:N:0:149
GACGGAGGATGCAAGTGTTATCCGGAATCACTGGGCGTAAAGCGTCTGTAGGTGGCTCGATAAGTCAACTGTTAAATCTTGAAGCTTAACTTCGAAATCGCAGTCGAAACTATCGGACTAGAGTATAGTAGAGGTAAAGGGAATTTCCAGTGGAGCGGTGAAATGCGTAGAGATTGGAAAGAACACCGATGGCGAAGGCACTTTACTGGGCTATTACTGACACTCAGAGACGAAAGCTAGGGTAGCAAATGGGATTAGATACCCCAGTAGTCCTAGCCGTAA
+
FFGED@EDEFGGG@ECFGGGGGGGGGGGGFGGGGGGGEGEGGGGFGCFGEGGFGGGGGGGGGGGGGGGGGGGGGGGGGGGGGGGGGGGGGGGGGGGGGGGGEGGGGGGGGGGGGEGGGGGGGGGGFEFGFGGGGGGFGFGGGGGGFGGGGGGGGGGGGGGGFGGGGGGGGGGFGGGGGFFGGGGGGGGGGGGGGGGGGGGFGGGGGGFGGGGGGFFGGGGGGGFGFGGGEGFGGD9?DFGGFFFF?<FGFFFFFFB<<ABGFGGFFEFFFFFF>BF>FF:?F
@M06628:26:000000000-CRM2J:1:1102:22813:8884 1:N:0:149
GACGAACCGTCCAAACGTTATTCGGTATCACTGGGCTTAAAGCGTGCGTAGGCGGCTTGGTAGGTGTGATGTGAAAGCCCACGGCTCAACCGTGGAATTGCGTCGCAAACCCCCAAGCTTGAGGAAGACAGGGGTGTTGGGAACTTATGGTGGAGCGGTGAAATGCGTTGATATCATAGGGAACACCGGTGGCGAAGGCGCAACACTGGGTCTTTTCTGACGCTGAGGCACGAAAGCTAGGGTAGCGAACGGGATTAGATACCCCGGTAGTCCTAGCCGTAA
+
GGGGGGGGGGGGGGGGGGGGGGGGGGGGGGGGGGGGGGGGGGGGGGGGGGGGGGGGGGGGGGGGGGGGFFGGGGGGGGGGGGGGGGGGGGGGGGGGGGGGGGGGGGGGGGGGGGGEGGGGGGGGFGF7FFGGGGGGGGGGGGGGGGGGFGGGCGGGGGFGGGGGGGGGGGGGGGGGGGGGGGGGGGGGGGGGGGGGGGGGFGGDGGGGGGDGGGG?FGGGGGGFGEFCC=EFGGGF<7:DGFF2202>D>;BF>5:??92:BFGF>FFF<)5:A9=?F>?BF
@M06628:26:000000000-CRM2J:1:1102:25905:9236 1:N:0:149
TTCCAGCTCCAATAGTGTATCTTAATGTTGTTGCAGTTAAAAAGCTCGTAGTTGAATTTCTGGCGACCTGGCCGCGCTTCGGCAAGGCATGGGTACGTCATCCGCGTTGGATTCACATTCGATGGCAACATCAGTGTGCGGAAGGCGCATTTTACTTTGAAGAAATTAGAGTGTTCCAGGCAGGCTATGCTTGAATATTACAGCATGGAATAATGGAATAGGACAGGTCCTTTTTATTGGTTATTGGACTTTGTAATGATTAACAGGGACAGTTGGGGGCAT
+
GGGGFGEFFGE<EFG<FGCEGGCFFGFGGFFGGGFFFGGGGGGGGFGGGGGFFGGGGGGDGFFGGEGGGGGGDEGG7>=?@BFGC=?DGGGGGFFGCBFEFEFGGGGGCF<5DDFEFGFDGGGGGFFFGGGCAFGFGGFGGGGGGGGGEEGGGGFGGFFGGGGGFG9>9<CFEGGFFGGGGGGCEGFGE9C>FFGGCFGGFGGGGGGFGFGCGGF@CDFFGFGADFF:C<?*<C9?9C*7>:<<AF?FD@F=A67)4:<AF@C7*5>0(,(--:<:>>6>90
@M06628:26:000000000-CRM2J:1:1102:11374:9500 1:N:0:149
TACGGAGGGGGTTAGCGTTGTTCGGAATTACTGGGCGTAAAGCGCACGTAGGCGGATCAGAAAGTATAGGGTGAAATCCCAGGGCTCAACCCTGGAACTGCCTTATAAACTCCTGGTCTTGAGTTCGAGAGAGGTGAGTGGAATTCCAAGTGTAGAGGTGAAATTCGTAGATATTTGGAGGAACACCAGTGGCGAAGGCGGCTCACTGGCTCGATACTGACGCTGAGGTGCGAAAGTGTGGGGAGCAAACAGGATTAGATACCCTGGTAGTCCACACCGTAA
+
GGGGGGGGGGCFGGGGGGGGGGGGGGGGGGGGGGGGGGGGGGGGGGGGGGGGGGGGGGGGFGGGGGGGGGGGGGGGGGGGGGGGGGGGGGGGGGGGGGGGGGGGGGGGGGGGGGGGGGGGGGGGGGGGGGGGGGGGGGGGGGGGGGGGGGGGGGGGGGGGGGGGGGGGGGGGGGGGGGGGGGGGGGGGGGGGGGGGGGGGFGGGGGGGGGGGGGGGGGGGGGGFGFGGGGGFGGGFAFGGGFFFFFFFGFFFFFGFFFFFGFCEF?F?FFFFFFFFFFFFFB
@M06628:26:000000000-CRM2J:1:1102:28093:10145 1:N:0:149
TACGGAGGGGGTTAGCGTTGTTCGGAATTACTGGGCGTAAAGCGCACGTAGGCGGACTATTAAGTGAGGGGTGAAATCCCAGGGCTCAACCCTGGAACTGCCTCTCATACTGGTAGTCTTGAGTTCGAGAGAGGTGAGTGGAATTCCGAGTGTAGAGGTGAAATTCGTAGATATTCGGAGGAACACCAGTGGCGAAGGCGGCTCACTGGCTCGATACTGACGCTGAGGTGCGAAAGTGTGGGGAGCAAACAGGATTAGATACCCTGGTAGTCCACACCGTAA
+
GGGFGDEGGGGGGGGGGGEGGGGGGGGGGGGGFGGGGGGGGGGGGGGGGEFGGDDGGFGGADFGFGGGGGGG@=FCFEFGGGGGG<FFGGGGGGGGGGGGGCBFFFDFFGFEGGGGGGG;FFGGGGGCFCEFFG<FCF9?DFGGGGGGCGCFFFGFGGGGFGCFBFGCFGGGGGGGGC5CGGGGGFECE<FGEEGCEGGGFGGD6+?FFGG*:5C8C>C:7CC>D:FFGC+7*?<>F70CDEB(2(,7CF5@:774<>49>68AF7>(6<3<422?(89218
@M06628:26:000000000-CRM2J:1:1102:4998:10800 1:N:0:149
TACGGGGGATGCAAGCGTTATCCGGAATGATTGGGCGTAAAGCGTCTGTAGGTGGCTTTCCAAGTCAACTGTCAAAAATCAGGGCTTAACCTTGAACCGGCAGTTGAAACTATAAAGCTTGAGTTAGGTAGGGGCAGAGGGAATTCCTAGTGTAGCGGTGAAATGCGTAGATATTAGGAAGAACACCAATCGCGAAAGCACTCTGCTGGGCCATGACTGACACTGAGAGACGAAAGCTAAGGGAGCGAATGGGATTAGATACCCCAGTAGTCTTAGCCGTAA
+
FGGGGGGGGGGFGGGGGGGGGGGGGGGGFGGGGGGGGGGGGGGGGGGGFFGGGGGGGGGGGGGGGGGGGGGGGGGGGGGGGGGGGFGGGGGGGGGFGGGGGGGFFGFGGGFGGGGGGGGEGGGFDGGGGGGGGGGGGGGGGGGGGGGGGGGGGGGGGGGGGGGGGGGGGCEFGFGGGGGGGGGGGGEFFEFGGGGGGGGGFGGGGGGGGGFDEFGC?:FFFGGFGFGFGGG:EGG>7FFFGF?BBFFDGFFFFFG0?FFFGFEFF:BFFF:><AA4>FFFBF
@M06628:26:000000000-CRM2J:1:1102:26859:11936 1:N:0:149
GACGGAGGATGCAAGTGTTATCCGGAATCACTGGGCGTAAAGCGTCTGTAGGTGGTCAAATAAGTCAACTGTTAAATCTTGGAGCTCAACTTCAAAATCGCAGTCGAAACTATTAGACTAGAGTATAGTAGGGGTAAAGGGAATTTCCAGTGGAGCGGTGAAATGCGTAGAGATTGGAAAGAACACCGATGGCGAAGGCACTTTACTGGGCTATTACTGACACTCAGAGACGAAAGCTAGGGTAGCAAATGGGATTAGATACCCCAGTAGTCCTAGCCGTAA
+
GGGGGGGGFEGGGGGGGGGGGDGGCGGGGGGGGGGGGGGGGGGGGGGGGGGGGFG:FFGGDGGGFGGGEEEEFDFFGGGFFGGFGGGGGFFFG9FGGGFGGGFFFEFGEGGFGGGFGCFFFGGF?<FFGGAF@FB@DFGACGFGGEEFFG@FFFGFD@EE8EGDFGGEDGGAFE9::EFGFG@>>FEGGGGGGGC:CEGFFGGGGGGDGFFGFGGGGFGGGGGFGFFGGFGFGGC>:7CF<)4?:?AF<B6FBFG:??A2CFFG@BFF>D69<9AF:F68??
@M06628:26:000000000-CRM2J:1:1102:18766:12053 1:N:0:149
TACGAACTGTGCGAACGTTATTCGGAATCACTGGGCTTAAAGGGTGCGTAGGCGGATTTGTAGGTCAGATGTGAAAGCCCACGGCTCAACCGTGGAATTGCGTTTGAAACCACAAGTCTTGAGGGGATCAGAGGAGAGCGGAACTCATTGTGGAGCGGTGAAATGCGTTGATATGATGAGGAACACCGGTGGCGAAAGCGGCTCTCTGGGATCCTTCTGACGCTGAGGCACGAAAGCTAGGGGAGCGAACGGGATTAGATACCCCGGTAGTCCTAGCTGTAA
+
GGGGGGGGGGGGGGGGGFFGGGGGGGGGGGGGGGGGGGGGGGFGGGGGGGGGGGGGGGGGGGGGFGGGGAFFGGGGGGGGGGGGGGGGGGGGGGGGGGGGGGGGGGGGGGGGGGGGGGGGGGGGGEGGFGGGGGGGGGGEGGGGGGGGGG<DFGGGGGEGGGGGGGGGGDEGGGG?9FGGGGFF7FEGGGGGFGEE:CFGFGGGDGGGGGGGGGG7CGGFGEGFGFGGGGG>EG<91>CGGF>9919>D>>B?5D02<AACFFG@BF9(-)-64.92*6<<<
@M06628:26:000000000-CRM2J:1:1102:18763:12074 1:N:0:149
TACGAACTGTGCGAACGTTATTCGGAATCACTGGGCTTAAAGGGTGCGTAGGCGGATTTGTAGGTCAGATGTGAAAGCCCACGGCTCAACCGTGGAATTGCGTTTGAAACCACAAGTCTTGAGGGGATCAGAGGAGAGCGGAACTCATTGTGGAGCGGTGAAATGCGTTGATATGATGAGGAACACCGGTGGCGAAAGCGGCTCTCTGGGATCCTTCTGACGCTGAGGCACGAAAGCTAGGGGAGCGAACGGGATTAGATACCCCGGTAGTCCTAGCTGTAA
+
GGGGGGGGGGGGGGGGGGGGGGGGGGGGGGGGGGGGFGGGGGGGGGGGGGGGGGGGGGFGGGGGGGGGGGGGGGGGGGGGGGGGGGEGGGGGGGGDGGGGGGGGGGGGGGGGFGGGGGGGGGGGGGGEGGGGGGGGGGGGGGGGGGGGGGGGGGGGGGCCECFGGGGEGGFGGGGGGGGGGGGGGGGGDB1CFGGG>CFGFC75*+2<<69D=FGGDDC9ECDED5>FD5CECE5;?D>4CFBFF017DFFFFFGFBFABGFFGFFE238AFFA)7069<BA
@M06628:26:000000000-CRM2J:1:1102:28179:12102 1:N:0:149
TACGGAGGGGGTTAGCGTTGTTCGGAATTACTGGGCGTAAAGCGCGCGTAGGCGGACTATTAAGTTAGAGGTGAAATCCCAGGGCTCAACCCTGGAACTGCCTTTAATACTGGTAGTCTTGAGTTCGAGAGAGGTGAGTGGAATTCCAAGTGTAGAGGTGAAATTCGTAGATATTTGGAGGAACACCAGTGGCGAAGGCGGCTCACTGGCTCGATACTGACGCTGAGGTGCGAAAGTGTGGGGAGCAAACAGGATTAGATACCCGGGTAGTCCACACCGTAA
+
CFGGGFCEE+FCFGGGGGGGFGGGCGGGGGGFGFC<FGGDF9,>CEG@=:>F<:=FFFGGGEEFEFGGGGGF@?DDGGFFFGGGGFGGGGFECFGDC=<DFGGGGCFG9FGDGGG9FGFGGDFGGGGGGFGF@EGF@FGE:CGFGFG,96<FFFFGGGCB;,?CGGGGFC5CCCGFGGGFCEGFGGDGFGGGGGG5EEGG5)/56CF7CCG9C=FFGGCF78C>*8CCG=C5E8>BA:>DCB03(9?F4>:5:>*<2262CFG6)3)3323<)6)48D0228
@M06628:26:000000000-CRM2J:1:1102:27426:12715 1:N:0:149
TACGAACCGTCCAAACGTTATTCGGTATCACTGGGCTTAAAGCGTGCGTAGGCGGCCTGGAAGGTGAGATGTGAAAGCCCACGGCTCAACCGTGGAACTGCGTTTCAAACCACCAGGCTGGAGGAAGATAGGGGTGAGGGGAACTTATGGTGGAGCGGTGAAATGCGTTGATATCATAGGGAACACCGGTGGCGAAGGCGCATCACTGGATCTGTTCTGACGCTGAGGAACTAAATCTAGGGTAGCAAACGGGATTAGATACCCCGGTAGTCCTATCTGTAA
+
GGGGCFECFFEE@FCGGGGFFFDGGEFGGGGGGFGGGFGFGEFGGGGGFFGGGGGGGGFDFF,?EEACFFGGFEFGFGGGGGGGGGDGGGGGFGGGFGFGGEGGGCGGGGGD=F=F:BF,>DG+@B>>,@FGGFCFG,>CEEGFC;CFFFEGEGGCCGGGGGGGGDC;>EFGGGGF9;+8EFFF7FEGGGGGG8>EC5EC)):37FFGG6C6C+<3+:<9<CDDCDGC**00<<<).*0:DF(5(5)9*05315582)4>:4CGF9EF6144>)-*.*..-6
@M06628:26:000000000-CRM2J:1:1102:27369:12870 1:N:0:149
TACGGAGGGGGTTAGCGTTGTTCGGAATTACTGGGCGTAAAGCGTACGTAGGCGGATCAGAAAGTAGGGGGTGAAATCCCGAGGCTCAACCTCGGAACTGCCTCCTAAACTCCTGGTCTTGAGTTCGAGAGAGGTGAGTGGAATTCCAAGTGTAGAGGTGAAATTCGTAGATATTTGGAGGAACACCAGTGGCGAAGGCGGCTCACTGGCTCGATACTGACGCTGAGGTACGAAAGTGTGGGGAGCAAACAGGATTAGATACCCTGGTAGTCCACACCGTAA
+
GGGGGGGGGGGGGGGGGGGGGGGGGGGGGGGGGGGGGGGGGGGGGGGGGGGGGGGGGGGGGGGGGGGGGGGGGGGGGFGGGGGGGGGGGGGGGGGGGGGFFGGGGGGGFGGGGGGGGGGGGGGGGGGGGGGGGGGGGGGGGGGGGGGGGGGGGGGGGGGFGGGGGGGC*57FFFGGGGGGGGGGGGGGGFGGGGGEGDGGDGGGGGGG85FGGGGGGGGGGGGFG>FGGCEBDCD>BGGFDEFB>B?FFF>:<FFFFFFFGFGGFFFFFBAFA<DF259:1<
@M06628:26:000000000-CRM2J:1:1102:11470:13020 1:N:0:149
TACGGAGGGGGTTAGCGCTGTTCGGAATTACTGGGCGTAAAGCGCACGTAGGCGGATTAGAAAGTTGGGGGTGAAATCCCAGGGCTCAACCCTGGAACTGCCTCCAAAACTCCTAGTCTAGAGTTCGAGAGAGGTGAGTGGAATTCCGAGTGTAGAGGTGAAATTCGTAGATATTCGGAGGAACACCAGTGGCGAAGGCGGCTCACTGGCTCGATACTGACGCTGAGGTGCGAAAGTGTGGGGAGCAAACAGGATTAGATACCCTGGTAGTCCACACCGTAA
+
GGGGGGGGGGGGGGGGGGGGGGGGGGGGGGGGGGGGGGGGGGGGGGGGGGGGGGGGGGGGFGGGGGGGGGGGGGGGGGGGGGGGGGGGGGGGGGGGGGGGGGGGGGGGGGGGGGGGGGGGGGGGGGGGGGGGGGGGGGGGGGGGGGGGGGGGGGGGGGGGGGGGGGGGGGGGGGGGGGGGGGGGGGGGGGGGGGGGGGGGFGGGGGGGGGGGGGGGGGGGGGGFGFGFGGGFGGGFFGGGGFFFFFFFGFFFFFGFFFFAFFGGFBF?AAFFFFFFFFFBB?
@M06628:26:000000000-CRM2J:1:1102:19762:13103 1:N:0:149
TACGAAGGGGGCTAGCGTTGTTCGGAATTACTGGGCGTAAAGCGCACGTAGGCGGATTGATCAGTTAGAGGTGAAATCCCGGGGCTCAACCCCGGAACTGCCTTTAATACTGTCAGTCTAGAGATCGAGAGAGGTGAGTGGAATTCCGAGTGTAGAGGTGAAATTCGTAGATATTCGGAGGAACACCAGTGGCGAAGGCGGCTCACTGGCTCGATACTGACGCTGAGGTGCGAAAGCGTGGGGAGCAAACAGGATTAGATACCCTGGTAGTCCACGCCGTAA
+
GGGGGGGGGGGGGGGGGGGGGGGGGGGGGGGGGGGGGGGGGGGGGGGGGGGGGGGGGGGGGGGGGGGGGGGGGGGGGGGGGGGGGGGGGGGGGGGGGGGGGGGGGGGGGGGGGGGGGGGGGGGGGGGGGGGGGGGGGGGGGGGGGGGGGGGGGGGGGGGGGGGGGGGGGGGGGGGGGGGGGGGGGGGGGGGGGGGGGGGGFGGGGGG?EFFGGGGGGGGGGGGEDFGGGGGDEGGFFG7<CEFFFFFFGFFFFFGBFFFFFFGGFFFBDFFFBF?FBFFF?B
@M06628:26:000000000-CRM2J:1:1102:9815:13117 1:N:0:149
TACGGAGGGGGTTAGCGTTGTTCGGAATTACTGGGCGTAAAGCGCACGTAGGCGGACTATTAAGTGAGGGGTGAAATCCCAGGGCTCAACCCTGGAACTGCCTCTCATACTGGTAGTCTTGAGTTCGAGAGAGGTGAGTGAAATTCCGAGTGTAGAGGTGAAATTCGTAGATATTCGGAGGAACACCAGTGGCGAAGGCGGCTCACTGGCTCGATACTGACGCTGAGGTGCGAAAGTGTGGGGAGCAAACAGGATTAGATACCCTGGTAGTCCACACCGTAA
+
GGGGGGGGGGGGGGGGGGGGGGGGGGGGGGGGGGGGGGGGGGGGGGGGGGGGGGGGGGGGGGGGGGGGGGGGGGGGGGGGGGGGGGGGGGGGGGGGGFFGGGFGGGGGFGGGGGGGGGGGGGGGGGGGGGGGGGGGGGGGGGGGGGGGGGFGGGGFGCGGGGGGGGGGGGGGFGGGGGGGGGGGGGGGGGGGDG>EGGGGFG=DGC>CCCFGGDFEGGG7EEGFGFGGGFGFGGGFF*CGDFFF;;BFGFFF0;CA?FFFG48FF<F?9<7<))8@?F9(3:
@M06628:26:000000000-CRM2J:1:1102:9826:13137 1:N:0:149
TACGGAGGGGGTTAGCGTTGTTCGGAATTACTGGGCGTAAAGCGCACGTAGGCGGACTATTAAGTGAGGGGTGAAATCCCAGGGCTCAACCCTGGAACTGCCTCTCATACTGGTAGTCTTGAGTTCGAGAGAGGTGAGTGAAATTCCGAGTGTAGAGGTGAAATTCGTAGATATTCGGAGGAACACCAGTGGCGAAGGCGGCTCACTGGCTCGATACTGACGCTGAGGTGCGAAAGTGTGGGGAGCAAACAGGATTAGATACCCTGGTAGTCCACACCGTAA
+
GGGGGGGGGGGGGGGGGGGGGGGGGGGGGGGGGGGGGGGGGGGGGGGGGGGGGGGGGGGGGGGGGGGGGGGGGGGGGGGGGGGGGGGGGGGGGGGGGGGGGGGGGGGGGGGGGGGGGGGGGGGGGGGGGGGGGGGGGGGGGGGGGGGGEGGFGGGGGGGGGGGGGGGGGGGGGGGGGGGGGGGGGGGGGGGFGGGGGGGGFGGGGGGGGGGGGGGGDGGGGGGFGFGGGGGEGGGBFCGGGFFFF;BFGFFFFF>AD?FFGFGGFFFFFFFFBFFFFFF:B?
@M06628:26:000000000-CRM2J:1:1102:26244:13151 1:N:0:149
TACGGAGGGGGTTAGCGTTGTTCGGAATTACTGGGCGTAAAGCGCACGTAGGCGGACTGGAAAGTATGGGGTGAAATCCCAGGGCTCAACCCTGGAACTGCCTCATAAACTATCAGTCTAGAGTTCGAGAGAGGTGAGTGGAATTCCGAGTGTAGAGGTGAAATTCGTAGATATTCGGAGGAACACCAGTGGCGAAGGCGGCTCACTGGCTCGATACTGACGCTGAGGTGCGAAAGTGTGGGGAGCAAACAGGATTAGATACCCTGGTAGTCCACACCGTAA
+
GGGGGGGGGGGCGGGGGGGGGGGGGGGGGGGGGGGGGGGGGGGGGGGGGGGGGGGGCFGGGGGGGGGGGGGGGGGGGGGGGGGGGGGGGGGEGGGGGGDFGFGF8FGGGGGGCFFGEGGGGGGGGGGGGGGGGGCFFGGGGGGGGGGGGGGFGGGGGGGGGGGGGGGGGGGGGGGGFEGGGGGGGGGCFGGGGGGEGGGGFD>DCFGGF=C7C5*;CFGGGGGFGFGGCFFFGGGF<GGGGFFFFFBFGFFFFFGFFFFFGFGGFFFFFFFFFFF4:E>:?B
@M06628:26:000000000-CRM2J:1:1102:6227:13495 1:N:0:149
GACGAACCGTCCAAACGTTATTCGGTATCACTGGGCTTAAAGCGTGCGTAGGCGGCTTGGTAGGTGTGATGTGAAAGCCCACGGCTCAACCGTGGAATTGCGTCGCAAACCCCCAAGCTTGAGGAAGACAGGGGTGTTGGGAACTTATGGTGGAGCGGTGAAATGCGTTGATATCATAGGGAACACCGGTGGCGAAGGCGCAACACTGGGTCTTTTCTGACGCTGAGGCACGAAAGCTAGGGTAGCGAACGGGATTAGATACCCCGGTAGTCCTAGCCGTAA
+
GGGGGGGGGGGGGGGGGGGGGGGGGGGGGGGGGGGGGGGGGGGGGGGGGGGGGGGGGGGGGGGGGGGGGGGGGGGGGGGGGGGGGGGGGGGGGGGGGGGGGGGGGGGGGGGGGGGDGGGGGGGGG7F:FGGGGGGGGGGGGGGGGGFGGGGGGGGGGGGGFGGGGGGGGGGGGGG?FFFGGGGGGGGGGGGGGGEEGGGGFDGGGGGGGGGGGGGGGGG?FGGFGFGGGEGFEEDF?G7FGFFBBFF@<DFFF@GFFFFFCFGGFFFF;FFFFFBFFFFF?:
@M06628:26:000000000-CRM2J:1:1102:21293:13623 1:N:0:149
TACGGGGGATGCAAGCGTTATCCGGAATGATTGGGCGTAAAGCGTCTGTAGGTGGCTTTCCAAGTCAACTGTCAAAAATCAGGGCTTAACCTTGAACCGGCAGTTGAAACTATAAAGCTTGAGTTAGGTAGGGGCAGAGGGAATTCCTAGTGTAGCGGTGAAATGCGTAGATATTAGGAAGAACACCAATCGCGAAAGCACTCTGCTGGGCCATGACTGACACTGAGAGACGAAAGCTAAGGGAGCGAATGGGATTAGATACCCCAGTAGTCTTAGCCGTAA
+
GGGGGGGGGGGGGGGGGGGGGGGGGGGGGGGGGGGGGGGGGGGGGGGGGGGGGGGGGGGGGGGGGGGGGGGGGGGGGGGGGGGGGGGGGGGGGGGGGGGGGGGGGGGGGGGGGGGCGGGGGGGGGGGGGGGGGGGGGGGGGGGGFGGFGGGGGGGGGGGGGGGGGGGGGGGGGGGGGGGGGGGFGGGGGGGGGGGGGGGGFGGGGGGGGGGGGGGFGGGGGGGFGFGGGGGDGGGFFFGGGFFFFFFFGFFFFFGFFFFFFFFGF?FFFBFFBFFFFF>:?B
@M06628:26:000000000-CRM2J:1:1102:4900:13693 1:N:0:149
TACGAAGGGGGCTAGCGTTGTTCGGAATCACTGGGCGTAAAGCGCACGTAGGCGGACTGATCAGTTGGGGGTGAAATCCCAGGGCTCAACCCTGGAACTGCCTTCAATACTGTCAGTCTTGAGTCCGAGAGAGGTGAGTGGAATTCCTAGTGTAGAGGTGAAATTCGTAGATATTAGGAAGAACACCAGTGGCGAAGGCGGCTCACTGGCTCGGTACTGACGCTGAGGTGCGAAAGCGTGGGGAGCATACAGGATTAGATACCCTGGTAGTCCACGCCGTAA
+
GGGGGGGGGGGGGGGGGGGGGGGGGGGGGGGGGGGGGGGGGGGGGGGGGGGGGGGEGGGGGGGGGGGGGGGGGGGGGGGGGGGGGGGGGGGGGGGGGGGGGGGGGGGGGGGGGGGGGGGGGGGGGGGGGDGFGGGGGGGGGGGGGGGGGGGGFGGGGGGGGGGGGGGGFFGGGGGGGGGGGGGGGGGGGGGFGGGGGGGGFGGGGGGGGGD9:ECFGGGFGEGFGFGGGGGFGGGFFGGGGFFFFBFFG@??7<GF??FFGFGGF<FBFFFFFFFFFFF1:?
@M06628:26:000000000-CRM2J:1:1102:16105:13817 1:N:0:149
TACGGAGGGGGTTAGCGTTGTTCGGAATTACTGGGCGTAAAGCGCACGTAGGCGGACTGGAAAGTTGGGGGTGAAATCCCAGGGCTCAACCCTGGAACTGCCTCCAAAACTATCAGTCTAGAGTTCGAGAGAGGTGAGTGGAATTCCGAGTGTAGAGGTGAAATTCGTAGATATTCGGAGGAACACCAGTGGCGAAGGCGGCTCACTGGCTCGATACTGACGCTGAGGTGCGAAAGTGTGGGGAGCAAACAGGATTAGATACCCTGGTAGTCCACACCGTAA
+
GGGGGEGGGGGGGGGGGGGGGGGGGGGGGGGGGGGGGGGGGGGGGGGGGGGGGGGGGGGGGGGGGGGGGGGGGGGGGGGGGGGGGGGGGGGGGGGGGGGGGGGGGGGGGGGFGGGGGGGGGGGGGGGGGGGGGGFGGGGGGGGGGGGGGGGGGGGGGGGGGGGGGGGGGGGGGGGGG8EGGGGGGGGGGGGGGGGGGGGGFGGGGGGGGGGGGEGGGGGFGGGFGFGGGGGFGGDFAGGGGF>09><FFFFFFFGFFFFFGFGGFFFF<4AA>BFFFFFFFF
@M06628:26:000000000-CRM2J:1:1102:1839:13846 1:N:0:149
TACGGAGGGTGCAAGCGTTATCCGGATTCACTGGGTTTAAAGGGTGCGTAGGCGGGTTGGTAAGTCAGTGGTGAAATCTCCGAGCTTAACTTGGAAACTGCCATTGATACTATCAGTCTTGAATATTGTGGAGGTTAGCGGAATATGTCATGTAGCGGTGAAATGCTTAGATATGACATAGAACACCAATTGCGAAGGCAGCTGGCTACACATATATTGACACTGAGGCACGAAAGCGTGGGGATCAAACAGGATTAGATACCCTGGTAGTCCACGCCCTAA
+
GGGGDBFGGGGGGGGGGGGGE@FGGG7F<FGGGGG66FGGGG<EFFGGGGGG9FGCGGG7FGGGB,FF?FGGGGGGGGFG,FCFGGCFGGDGAGAFGGGGGC>FGG<<FGGF9FGD7FGDGGCFG<FGGCEGGG:FFG9CEGGGCG@@9@FGGGGGGGGGGGGGGGGGGGGGGGGFEG9>EGGGG:CFEGGGGGGGGGGGFG7*2CF<2AFG6EGGCGGGGDFFGFGGFGGFGGGFFDGGGFFFFF7FGFFFFFGFFFFFG@GDFFFFFFFBFFFFFF6>FF
@M06628:26:000000000-CRM2J:1:1102:15784:14426 1:N:0:149
TACGGAGGGGGTTAGCGTTGTTCGGAATTACTGGGCGTAAAGCGCACGTAGGCGGATCAGAAAGTATGGGGTGAAATCCCAGGGCTCAACCCTGGAACTGCCTCATAAACTCCTGGTCTAGAGTTCGAGAGAGGTGAGTGGAATTCCGAGTGTAGAGGTGAAATTCGTAGATATTCGGAGGAACACCAGTGGCGAAGGCGGCTCACTGGCTCGATACTGACGCTGAGGTGCGAAAGTGTGGGGAGCAAACAGGGTTAGATACCCTGGTAGTCCACACCGTAA
+
GGGGGCFGGGGGGGGGGGGGGGGGGGGGGGGGGGGGGGGGGGGGGGGGGGGGGGGGGGGGGGGGGGGGGGGGGGGGGGGGGGGGGGGGGGGGGGGGGGGGGGGGGGGGGGGGGGGGGGGGGGGGGGGGGGGGGGGGGGGGGGGGGGGGGGGGGFGGGGGGGGGGGGGGGGGGGGGGGGGGGGGGGGGGGGGGGGGGGGGGFGGGGGGGGGGGEEGGGGGGGGGFGFGGGGGFGGGFFGGGGEFFFFFFGFFFFFGFB?FFGFGGFFFFFFFFFFBFFFF:<?
@M06628:26:000000000-CRM2J:1:1102:7668:14490 1:N:0:149
TACGGAGGGGGTTAGCGTTGTTCGGAATTACTGGGCGTAAAGCGCGCGTAGGCGGACGATTAAGTGAGAGGTGAAATCCCAAGGCTCAACCTTGGAACTGCCTTTCATACTGGTCGTCTTGAGTTCGAGAGAGGTGAGTGGAATTCCAAGTGTAGAGGTGAAATTCGTAGATATTTGGAGGAACACCAGTGGCGAAGGCGGCTCACTGGCTCGATACTGACGCTGAGGTGCGAAAGTGTGGGGAGCAAACAGGATTAGATACCCTGGTAGTCCACACCGTAA
+
GGGGGGGGGGGGGGGGGGGGGGGGGGGGGGGGGGGGGGGGGGGGGGGGGGGGGGGGGGGGGGGGGGGGGGGGGGGGGGGGGCGGGGGGGGGGGGGGGGGGGGGGGGGGGGGGGGGGGGGGGGGGGGGGGGGGGGGGGGGGGGGGGGGGGGGGGGGGGGGGGGGGGGGGGGGGGGGGFGGGGGGGGGGGGGGGGGGGGGGGFGGGGGGGGGGGGGGGGGGGGGGFGFGGGGGFGGGFFGGGGFFFFFFFGFFFFFGFFFFFGFGGFFFFFFFFFFFFFFFFFF
@M06628:26:000000000-CRM2J:1:1102:3838:15057 1:N:0:149
TGCGGAGGGGGTTAGCGTTGTTCGGAATTACTGGGCGTAAAGCGCGCGTAGGCGGATTAGTAAGTAGGGGGTGAAATCCCAGGGCTCAACCCTGGAACTGCCTCTTAAACTGCTAGTCTTGAGTTCGAGAGAGGTGAGTGGAATTCCAAGTGTAGAGGTGAAATTCGTAGATATTTGGAGGAACACCAGTGGCGAGGCGGCTCACTGGCTCGATACTGACGCTGAGGTGCGAAAGTGTGGGGAGCAAACAGGATTAGATACCCTGGTAGTCCACACCGTAAA
+
,<FCGGCCFCGFGG<EGFEF@FGGEEGGC,CFGGFGFFGEFCFECFCCFBCFCGEGC:FG<FBFFGFCEGGGGD=FCFGF,,>CGCFG9CG7FFFC@FCGFGG8FGFD;FGFEGFFFFD9FGGF;CCCF<EFFEFGCCFBCCFGGGG;FGGGGFGGGGGGG@FC?FGGFGCFDEGF?CGGEEFGGGGGGFFFGGGGG88?BDGGD7:85CFD*:ECGCCFGGDB)8D7CFEBCC)6<F>DDEFF062?*).<2?GBBBAA70@052<4>A><D?:D0:?(-4
@M06628:26:000000000-CRM2J:1:1102:3862:15060 1:N:0:149
TGCGGAGGGGGTTAGCGTTGTTCGGAATTACTGGGCGTAAAGCGCGCGTAGGCGGATTAGTAAGTAGGGGGTGAAATCCCAGGGCTCAACCCTGGAACTGCCTCTTAAACTGCTAGTCTTGAGTTCGAGAGAGGTGAGTGGAATTCCAAGTGTAGAGGTGAAATTCGTAGATATTTGGAGGAACACCAGTGGCGAGGCGGCTCACTGGCTCGATACTGACGCTGAGGTGCGAAAGTGTGGGGAGCAAACAGGATTAGATACCCTGGTAGTCCACACCGTAAA
+
GGGGGGGGGGGGGGGGGGGGGGGGGGGGGGGGGGGGGGGGGGGGGGGGGGGGGGGGGGGGGGGGGGGGGGGGGGGGGGGGGGGGGGGGGGGGGGGGGGGGGGGGGGGGGGGGGGGGGGGGGGGGGGGGGGGGGGGGGGGGGGGGGGGGGGGGGGFGGGGGGGGGGGGGGGGGGGGGGGGGGGGGGGGGGGGGGGGGGGGGFGGGGGGGGGGGGGGGGGGGGGGFDFGFGGGBGGGFFFGGGFFFFFFFGFFFFFFB?FFFGFGFF?FFFFAA<??EFFFFFF
@M06628:26:000000000-CRM2J:1:1102:9679:15270 1:N:0:149
TACGAAGGGGGCTAGCGTTGTTCGGAATAACTGGGCGTAAAGCGCACGTAGGCGGATTGTTAAGTGAGGGGTGAAATCCCAGGGCTCAACCCTGGAACTGCCTTTCATACTGGCAATCTTGAGTTCGAGAGAGGTGAGTGGAATTCCGAGTGTAGAGGTGAAATTCGTAGATATTCGGAGGAACACCAGTGGCGAAGGCGGCTCACTGGCTCGATACTGACGCTGAGGTGCGAAAGCGTGGGGAGCAAACAGGATTAGATACCCTGGTAGTCCACGCCGTAA
+
GGGGGGGGGGGGGGGGGGGGGGGGGGGGGGGGGGGGGGGGGGGGGGGGGGGGGGGGGGGGGGGGGGGGGGGGGGGGGGGGGGGGGGGGGGGGGGGGGGGGGGGGGGGGGGGGGGGGGGGGGGGGGGGGGGGGGGGGGGGGGGGGGGGGGGGGGGGGGGGGGGGGGGGGGGGGGGGGGGGGGGGGGGGGGGGGGGGGGGGGFGGGGGGGGGGGGGGGGGGGGGGFGFGGGGGFGGGFFGGGGFFFFFFFGFFFFFGA<?FBGFGGFFFFFFFFFFFFFFFBFB
@M06628:26:000000000-CRM2J:1:1102:2933:16688 1:N:0:149
TACGGAGGGGGTTAGCGTTGTTCGGAATTACTGGGCGTAAAGCGTACGTAGGCGGATTGGAAAGTATGGGGTGAAATCCCAGGGCTCAACCCTGGAACTGCCCTGTAAACTATCAGTCTAGAGTTCGAGAGAGGTGAGTGGAATTCCAAGTGTAGAGGTGAAATTCGTAGATATTTGGAGGAACACCAGTGGCGAAGGCGGCTCACTGGCTCGATACTGACGCTGAGGTACGAAAGTGTGGGGAGCAAACAGGATTAGATACCCTGGTAGTCCACACCGTAA
+
GGGGGGGGGGGGFGGGGGGGGGGGGGGGCGGGGGGGGGGGGGGGGGGGGGGGGGGGFGGGFGGGGGGGGGGGGGGGGGGGGGGGGGGGGGFEGGGGGGAFGGGGGGGFGGGCGGFGGFGFGGGGGGGGGGGGGGGGGGGGGGGGGGG;DFGGGGGFGGGGGGGGGGGGGGGGGGGGGFFFGGGGFGGGFGGGGGGGGGGGFDGGGGGGGGGGGGFGECGGGGGFGFGGGGGFGCGBADFGGFFFFF?FGFFFFFGFFFFFGFCGFFFFFFFFFFFF<DF<:<
@M06628:26:000000000-CRM2J:1:1102:27274:16754 1:N:0:149
TACGGAGGGTCCGAGCGTTATCCGGAATCATTGGGTTTAAAGGGTCCGTAGGTGGGCCTATAAGTCAGAGGTGAAAGTTTGTGGCTCAACCATAAAATTGCCTTTGATACTGTAGGTCTTGAGTTATAGTGAAGTTGCCGGAACATGTGGTGTAGCGGTGAAATGCATAGATATCACATAGAACACCAATTGCGAAGGCAGGTGACTAACTATATACTGACACTGATGGACGAAAGCGTGGGGAGCGAACGGGATTAGATACCCCGGTAGTCCACGCCGTAA
+
GGGGGGGGGGGGGGGGGGGGGGGGGGGGGGGGGGGGGGGGFFGGGGGGGGGGGGGGGGGGGGGGGGGF9FGGGGGGGFFGGGGGGGGGGGGGFGGGGGFGGFFDFGGGGGGGGGAFFGGGGGGGGGGGGG9FGGGGGGG7CEGGGGGGG9<>FGGFGGCFGGC9>DGGG,EEE:BEFCDEFGGGGGGGGGGCCECCEFGGFD:CGFGGG6FG?@EGGGGGFGFFGFGGGCGFGGG;1<CGG:>:92(5>@5B?>333)64>FCC>>EFFFFFFFFDFF>BFF
@M06628:26:000000000-CRM2J:1:1102:23478:17668 1:N:0:149
TACGGAGGGTGCAAGCGTTATCCGGAATCATTGGGTTTAAAGGGTCCGCAGGCGGTCAATTAAGTCAGAGGTGAAATCCCATAGCTTAACTATGGAACTGCCTTTGATACTGGTTGACTTGAGTTATACGGAAGTAGATAGAATGTGTAGTGTAGCGGTGAAATGCATAGATATTACACAGAATACCGATTGCGAAGGCAGTCTACTACGTATATACTGACGCTCATGGACGAAAGCGTGGGGAGCGAACAGGATTAGATACCCTGGTAGTCCACGCCGTAA
+
GGGGGGGGGGGGGGGGGGGGGGGGGDFGGGGGGGGGGDGGGGGGGGFGGGGGGGGGGDFGFGFCGGGGGGGGGGGGGGGFFFE?EGEGGGGGGGGGGGGGGGGGGGGGGGGGEGCFGGGGGGGFGGGGGGGGGGGCFFFGGGF;FGGFD>=FFFCCFCFFFCFFGGGGG9EGGGGGGFGGGGC?FGGECEGGGGEGGGCEBFFGGGGGGGGCGGGFGGFGGCC>CEGGFFFDGGG>:DGGGE;:76;>C>>?:>64<2<AGFGCF834:48ABA<0;>>BFF
@M06628:26:000000000-CRM2J:1:1102:23491:17682 1:N:0:149
TACGGAGGGTGCAAGCGTTATCCGGAATCATTGGGTTTAAAGGGTCCGCAGGCGGTCAATTAAGTCAGAGGTGAAATCCCATAGCTTAACTATGGAACTGCCTTTGATACTGGTTGACTTGAGTTATACGGAAGTAGATAGAATGTGTAGTGTAGCGGTGAAATGCATAGATATTACACAGAATACCGATTGCGAAGGCAGTCTACTACGTATATACTGACGCTCATGGACGAAAGCGTGGGGAGCGAACAGGATTAGATACCCTGGTAGTCCACGCCGTAA
+
EGFDE;FGFFFGFGGGGGDFGGGGGGGCEGFGGGGEGFGGGGEGGCFGGGGGGEFFFEFGGGGGGGGGF@FGEFFGGGFGGGGGGGGGGGGGGCFGGGGF?FGGFFFFGEFGGGGCGGGGGGGFFGCFGGGGGGFFFGFGGGGGGGGGFEFGGGCG7CFFGGEGGGGGDCEGGGGGCCGGGGFGGFGEDE5:CG75:FCFBFFFDF>FFCFFGCF@7DG?EGG355C+=GGDC5D>FGGGDF919>BFDFEF0)2<BB4AFF6@FB@7<4A5>2<E(<>B<:
@M06628:26:000000000-CRM2J:1:1102:22253:17867 1:N:0:149
TACGAAGGGGGCTAGCGTTGTTCGGAATTACTGGGCGTAAAGCGCACGTAGGCGGACTTTTAAGTCAGATGTGAAATCCCAAGGCTCAACCTTGGAACTGCATTTGAAACTGGGAGTCTAGAGATCAGGAGAGGTTAGTGGAATACCGAGTGTAGAGGTGAAATTCGTAGATATTCGGTGGAACACCAGTGGCGAAGGCGACTAACTGGACTGATACTGACGCTGAGGTGCGAAAGTGTGGGGATCAAACAGGATTAGATACCCTGGTAGTCCACACCGTAA
+
GGGGGGGEGGGGGGGGGGGGGGGGGGGGGGGGGGGFGGGGGGGGGGGEGGGGGGGGGGGGGGGGGGGGGGGGGGGGGGGGGGGGGGGGGGGGGGGGGFGGGGGGGGGGGGGGGGGGGGGGGCFGGGGGGGEGGGGGGFGGGGGGGGGGGGFGFGGGGGGGGGGGGGGGGGDGGFGGGGEGGGGGGGGGGGGGGGGEGGFGF<5DGGGGGGFGGGGGGGGGGGGFGFGGGGGFGGGFFCCGGFF1(-2?GFFF?FG><?<AGFGG68F?FAAA--8::DBFFF
@M06628:26:000000000-CRM2J:1:1102:13746:18102 1:N:0:149
GACGGAGGATGCAAGTGTTATCCGGAATCACTGGGCGTAAAGCGTCTGTAGGTGGTCAAATAAGTCAACTGTTAAATCTTGGGGCTCAACCTCAAAATCGCAGTCGAAACTATTAGACTAGAGTATAGTAGGGGTAAAGGGAATTTCCAGTGGAGCGGTGAAATGCGTAGAGATTGGAAAGAACACCGATGGCGAAGGCACTTTACTGGGCTATTACTAACACTCAGAGACGAAAGCTAGGGTAGCAAATGGGATTAGATACCCCAGTAGTCCTAGCCGTAA
+
GGGGGGGGGGGGGGGGGGGGGGGGGGGGGGGGGGGGGGGGGGGGGGGGGGGGGGGGGGGGGGGGGGGGGGGGGGGGGGGGGGGGGGGGGGGGGGGGGGGGGGGGGGGGGGGGGGGGGGGGGGGGGGGGGGGGGGGGGGGGGGGGGGGGGGGGGGGGGGGGGGGGGGGGGGGGGGGGGGGGGGGGGGGGGGGGGGGGGGGGFGGGGGGGGGGGGGGGGGGGGGGFGFGGGGGFGGGFFGGGGFFFFFFFGFFFFFGFFFFFCFGFFFBBB>FFFFFFFFFFFF
@M06628:26:000000000-CRM2J:1:1102:13095:18233 1:N:0:149
TACGGAGGGGGTTAGCGTTGTTCGGAATTACTGGGCGTAAAGCGCGCGTAGGCGGATTAGTAAGTTAGGGGTGAAATCCCAGGGCTCAACCCTGGAACTGCCTCTAATACTGCTAGTCTTGAGTTCGAGAGAGGTGAGTGGAATTCCGAGTGTAGAGGTGAAATTCGTAGATATTCGGAGGAACACCAGTGGCGAAGGCGGCTCACTGGCTCGATACTGACGCTGAGGTGCGAAAGTGTGGGGAGCAAACAGGATTAGATACCCTGGTAGTCCACACCGTAA
+
GGGGGGGGGGGGGGGGGGGGGGGGGGGGGGGGFGGGGGFGGGGGGGGGGGGGGGGGGGGGFGGGGGGGGGGGGGGGGGGGGDFGGGGGGGGGGGDFGGGGGGGGGGGGGGGGGGGGGGGGGGGGGGGFGGGGGGGGGGGGGGGGGGGGGGGGGGGGDGGGGGFGGGGGGCEGFGGGGGGGDFGGGFGGGGGGGGEGGEGGFGGGFGGFGGGGGGGGGGGGGGGFGFGGGEGDGEGFAGGGGF;?FFFFCFFF?FGFFFFFGFGGFFFFAFFA>DFF?>>FFF
@M06628:26:000000000-CRM2J:1:1102:5441:18313 1:N:0:149
TACGGAGGGGGTTAGCGTTGTTCGGAATTACTGGGCGTAAAGCGCACGTAGGCGGATTTTTAAGTGAGGGGTGAAATCCCAGGGCTCAACCCTGGAACTGCCTCTCATACTGGAAGTCTAGAGTTCGAGAGAGGTGAGTGGAATTCCGAGTGTAGAGGTGAAATTCGTAGATATTCGGAGGAACACCAGTGGCGAAGGCGGCTCACTGGCTCGATACTGACGCTGAGGTGCGAAAGCGTGGGGAGCAAACAGGATTAGATACCCTGGTAGTCCACGCCGTAA
+
GGGGGGGGGGGGGGGGGGGGGGGGGGGGGGGGGGGGGGGGGGGGGGGGGGGGGGGGGGGGGGGGGGGGGGGGGGGGGGGGGGGGGGGGGGGGGGGGGGGGGGGGGGGGGGGGGGGGGGGGGGGGGGGGGGGGGGGGGGGGGGGGGGGGGGGGGGGGGGGGGGGGGGGGGGGGGGGGGGGGGGGGGGGGFGGGGGGGGGGGFGGGGGGGGGGGGGGGGGGGGGGFGFGGGGGFGGG>FGGGGFFFFFFFGFFFBFGBDFFFFFFGF?>BFFFFFFFFFFFBFF
@M06628:26:000000000-CRM2J:1:1102:7461:19078 1:N:0:149
TACAGAGGGTGCAAGCGTTAATCGGAACAACTGGGCGTAAAGGGCGCGTAGGTGGTTGTGTAAGTTAGATGTGAAAGCCCCGGGCTTAACCTGGGAACTGCATCTAAAACTGCATGACTAGAGTATGGGAGAGGGAAGTGGAATTTCTGGTGTAGCGGTGAAATGCGTAGATATCAGAAGGAACACCGATGGCGAAGGCAGCTTCCTGGCCTAATACTGACACTGAGGCGCGAAAGCGTGGGTAGCAAACAGGATTAGATACCCTGGTAGTCCACGCCGTAA
+
GGGGGGGGGGGGGGGGGGGGGGGGGGGGGGGGGGGGGGGGGGGGGGGGGGGGGGGGGGGGGGGGGGGGGGGGGGGGGGGGGGGGGGGGGGGGGGGGGGGGGGGGGGGGGGGGGGGGGGGGGGGGGGGGGGGGGGGGGGGGGGGGGGGGGGGGGGGGGGGGGGGGGGGGGGGGGGGGGGGGGGGGGGGGGGGGGGGGGGGGFGGGGGGGGGGGGGGGGGGGGGGFGFGGGGGFGGGFFGGGGFFFFFFFGFFFFFGFFFFFGFGGF?@FFFAAABFFFFF3?F
@M06628:26:000000000-CRM2J:1:1102:7447:19099 1:N:0:149
TACGGAGGGGGTTAGCGTTGTTCGGAATTACTGGGCGTAAAGCGCACGTAGGCGGACTTTTAAGTTAGAGGTGAAATCCCAGGGCTCAACCCTGGAACTGCCTTTAATACTGGAAGTCTTGAGTTCGAGAGAGGTAAGTGGAATTCCGAGTGTAGAGGTGAAATTCGTAGATATTCGGAGGAACACCAGTGGCGAAGGCGGCTTACTGGCGCGATACTGACGCTGAGGTGCGAAAGGGTGGGGAGCAAACAGGATTAGATACCCTGGTAGTCCACACCGTAA
+
GGGFGGGGGGGCCFGGGGGE,CFGGGGGCEGGGGGGGGGGGGCGG:FGGGGGFGGD=+E<FGGGGGGGGCGGGGGG<FEGGGGGGGGGGGG@FFGGGGGGGFGGGGGGGGGGBFDGCFG@AFGGCCGFGGGGGGBFGGGGGGGGGEG,:EGGGGGFFGGGGGGG9CGGGGGGFGG@F:EGGGGGGGGGFGGGGDGGGFG87DGGFGGGFF)**27EGGGGG:CDGFGGCGCDGGD0(99CGE(396?FFFFFBFFA27>:>FF@@:FFF>DFABF4:EB<BF
@M06628:26:000000000-CRM2J:1:1102:9746:19102 1:N:0:149
TACGAACCGTCCAAACGTTATTCGGTATCACTGGGCTTAAAGCGTGCGTAGGCGGCCTGGAAGGTGAGATGTGAAAGCCCACGGCTCAACCGTGGAACTGCGTTTCAAACCACCAGGCTTGAGGAAGATAGGGGTGATGGGCACTTATGGGGGAGCGGTGAAATGCGTTGATATCAGAGGGAACACCGGTGGCGAAAGCGCATCACTGGAGTTTTTCTGACGCTGAGGCACGAAAGCTAGGGTATCGAACGGGATTAGATACCCCGGTAGTCCTAGCCGTAA
+
CFGD-E:F@FFGGGGDFEFAFGGFDFFFGF<@FFGE8FE,CCEFFGGGFCFGFGE@FC<FFGGDFFF<<EFF<?A,FFG<4FFEBGCEFFGG:A:CC<FFFGGGCBB<?FF,F+D<C76>FBDB@,<,>FC@D7F:>F,@@,@F<C,E>>,>C*C1C7C1:CEB>+=8<C*B;AFG++>C*<F<+<:EECEE=E*/*:;C5C*)0+2ACG4**3<82:F+C*9B<B>FFEFD5*5(4**27>:0)-(8>F352.9.42.::F::)4)(43A46--=7:9(30
@M06628:26:000000000-CRM2J:1:1102:24644:19917 1:N:0:149
TACGGAGGGGGTTAGCGTTGTTCGGAATTACTGGGCGTAAAGCGCGCGTAGGCGGATTAGTAAGTCAGAGGTGAAATCCCAGGGCTCAACCCTGGAACTGCCTTTGATACTGGTAGTCTTGAGTTCGAGAGAGGTGAGTGGAATTCCGAGTGTAGAGGTGAAATTCGTAGATATTCGGAGGAACACCAGTGGCGAAGGCGGCTAACTGGCCTGATACTGACGCTGAGGTGCGAAAGCGTGGGGAGCAAACAGGATTAGATACCCTGGTAGTCCACGCCGTAA
+
GGGGEFFFGGE7FGGGGEGGFEFFGGGGGGGGGGGGGGGGGGGGG:FEGGGGGGEFCG9,C,AFFFGGC,BFGFCFGFGFF<BBFGGGDFF+<FFDFD<FG8FFFGA3EFGG83>=FCG@FFG<FF>,@:::CC@@9FGGGGFC,?;DCGFGGDGGGGGGFGFGGGFECGCDGGC788*=CE7FFCEGGFGGG=EGGDFG:C5*7CFCC*/*:0<99*<9<:5BDFG:F=65EGGF(>DGGF>:B>:?9@FFBFGA?74<*9<@4:@:)6<2:45.(59>3:
@M06628:26:000000000-CRM2J:1:1102:5049:20163 1:N:0:149
TACGAAGGGGGCTAGCGTTGTTCGGAATTACTGGGCGTAAAGCGTACGTAGGCGGATTAGAAAGTTAGGGGTGAAATCCCAGGGCTCAACCCTGGAACTGCCTCTAAAACTCCTAATCTTGAGTTCGAGAGAGGTGAGTGGAATTCCGAGCGTAGAGGTGAAATTCGTAGATATTCGGAGGAACACCAGTGGCGAAGGCGGCTCACTGGCTCGATACTGACGCTGAGGTACGAAAGCGTGGGGAGCAAACAGGATTAGATACCCTGGTAGTCCACGCCGTAA
+
GGGGGGGGGGGGGGGGGGGGGGGGGGGGGGGGGGGGGGGGGGGGGGGGGGGGGGGGEGGGAEGGGGGGGGGGGGGGGFGGGGGGGGGGGGGGGGGGGGGGGGGGGGGGGGGGGGGGGGGGGGGGGGGCGGGGGGGGGGGGGGGGGGGGGGGGGEGGGGGGGGGGGGGGGGEGGGGFFFGGGGGGGGGGGGGGEGGEGGGGFGGGGGGGGGGGGGGGGGGGGGGEGFGGGGFFGFGF?GDGGF>?FFF@GFFFFFGA<?BFGFGGFFFBFFFFBFFFFF>9<?
@M06628:26:000000000-CRM2J:1:1102:15817:20229 1:N:0:149
TACGGAGGGGGTTAGCGTTGTTCGGAATTACTGGGCGTAAAGCGTACGTAGGCGGATCAGAAAGTATGGGGTGAAATCCCGAGGCTCAACCTCGGAACTGCCTCATAAACTCCTGGTCTTGAGTTCGAGAGAGGTGAGTGGAATTCCAAGTGTAGAGGTGAAATTCGTAGATATTTGGAGGAACACCAGTGGCGAAGGCGGCTCACTGGCTCGATACTGACGCTGAGGTACGAAAGTGTGGGGAGCAAACAGGATTAGATACCCTGGTAGTCCACACCGTAA
+
GGGGGFGGGGGGGGGGGGGGGGGGGGGGGGGGGGGGGGGGGGGGGGGGGGGGGGGGGGGGGGGGGGGGGGGGGGGGGGGGGGGGGGGGGGGGGGGGGGGGGGGGGGGGGGGGGGGGGGGGGGGGGGGGGGGGGGGGGGGGGGGGGGGGGGGGGGGGGGGGGGGGGGGGGGGGGGGGGDEGGGGGGGGGGGGGGGGGGGGGFGGGGGGGGGGGGGGGGGGGGGGFGFGGGGGFGED>FGDGGFF?FFBFGFFFFFF<?>A>GFGGF?FFBAB<44>F?FF<08
@M06628:26:000000000-CRM2J:1:1102:15688:20576 1:N:0:149
TACGGAGGGGGTTAGCGTTGTTCGGAATTACTGGGCGTAAAGCGCGCGTAGGCGGATTAGGAAGTTAGGGGTGAAATCCCAGGGCTCAACCCTGGAACTGCCTCTAATACTGCTAGTCTTGAGTTCGAGAGAGGTGAGTGGAATTCCGAGTGCAGAGGTGAAATTCGTAGATATTCGGAGTAACACCAGTGGCGAAGGCGACGCACTGGATCGATACTGACGCTGAGGAGCGAAAGTGTGGGGAGCAAACAGGATTAGATACCCTGGTAGTCCACACCGTGA
+
E<FGG7@::FEGED<AC-8@F,C:@7F@C@FCCFC8FGGDGAEBFFE@=:==<FCBC+EF,?,,B?9EAFEEGGCG9?FFFFC@=FFFD8F:>8<,>3DECCF@FCEFFFFGGAFA=DFGG,>DBE*7FFGG::CGGGGGCECF79,<*=FG,>CCGG,*?CFFC7CCCC=FGFGCFG==*?CA9BEEEEC6*:8:ECFG37*1/>DFC6*7:C=EEGG+<ADF*87F*7/7E*7(6*:73:;:9(-)97554>*)5)44*@@604>(:68<<)291@>1(-
@M06628:26:000000000-CRM2J:1:1102:15675:20590 1:N:0:149
TACGGAGGGGGTTAGCGTTGTTCGGAATTACTGGGCGTAAAGCGCGCGTAGGCGGATTAGTAAGTTAGGGGTGAAATCCCAGGGCTCAACCCTGGAACTGCCTCTAATACTGCTAGTCTTGAGTTCGAGAGAGGTGAGTGGAATTCCGAGTGTAGAGGTGAAATTCGTAGATATTCGGAGGAACACCAGTGGCGAAGGCGACTCACTGGCTCGATACTGACGCTGAGGTGCGAAAGTGTGGGGAGCAAACAGGATTAGATACCCTGGTAGTCCACACCGTAA
+
GGGGGGGCFGGCFGGGGFFGGGGGEGGGGGGGGGGGGGGGGGGGGGGGGCFGFGGGGGGGGGGFGDGGGGGGGGGGGGGGGGGGGGGGGGGGGGGCFGGGGGGGFGGGGGGGGGGGGGGGGGGFFGGGGGGGGCGGGGGGGGGGGGGGGGFGGGGGGGFGGEGGGGGGDFGGGGGGGGGGGGGFGGGGGGGGDGGEGGGGFGGGGFGECCFGGGGGCDGGGGGFG@CC9FGDEED>FGGGC>;:BFFFDFFFFFGAFFFFGFGF??FBF9>A4ABF1@>:<?
@M06628:26:000000000-CRM2J:1:1102:4729:20869 1:N:0:149
TACGGAGGGTCCGAGCGTTAATCGGAATTACTGGGCGTAAAGCGCACGCAGGCGGTTTGTTAAGCTAGATGTGAAAGCCCCGGGCTCAACCTGGGAATAGCATTTAGAACTGGCAGACTAGAGTATTGGAGAGGGGAGTGGAACTTCTGGTGTAGCGGTGAAATGCGTAGATATCAGGAGGAACATCAGTGGCGAAGGCGACTCCCTGGCCATGGACTGACGCTCATGTGCGAAAGCGTGGGTAGCGAACAGGATTAGATACCCTGGTAGTCCACGCCGTAA
+
GGGGGGGGGG<FGGGGGFGGGGGGGGGGCGGGGGGGGGGGGG,FFGGGGGGGGGGFF=:FFFGG9<FG9FGGGGGGGGFFGGGGGGGGGGGGGGGGGG9FGGGGG9,,CFGGG8,<DFGGGGGF,,@<<FF7F:FG*CF,>FG,?,@,,?FGGGGGGGGGGGGGGGGGGGGCGG+1B+>EGGG+C,>++5<CGGGGGGG5)95CF=CEG5*9++*<CGGGGGGFGFGGGGGFGGGF7DGGGF(6?B;FGFFFFFGFFFFFGFGGFFFFFFFF<D?)9)4;FB
@M06628:26:000000000-CRM2J:1:1102:10434:21405 1:N:0:149
TACGAAGGTCCCGAGCGTTGTTCGGAATCACTGGGCGTAAAGGGAGCGTAGGCGGTTTGGTAAGTCAGATGTGAAATCCCGGGGCTCAACCCCGGAACTGCATCCGATACTGCCGGACTTGAGTAGTGGAGGGGTAGATGGAATTCTCGGTGTAGCAGTGAAATGCGTGGATATCGAGAGGAACACTCGTGGCGAAGGCGATCTACTGGACACTTACTGACGCTGAGGCTCGAAGTCCAGGGTAGCGAAAGGGATTAGATACCCCTGTAGTCCTGGCAGTAA
+
GGGGGGGGGGGGGGGGGGGGFGGGGGGGGGGGGGGGGGGGGGGGGGGGGGGGFGGFEGGGGGGGGGGGGGGGGGGGGGGGGGGGGGGGGGGGGGGGGGGGGGGGGGGGGGGGGGGGGGGGGGGGGGGGGFGGGGF7CFFFGGFGGC,FGGFFGFGGGGGGGGGGGGGGGGGGGGFGG@FGGGFFGGCFGGGE=*:EGEGGFGCFFGG68?FGGGGGGGGGGGG>GFGGGGGFGG:6>CFGGF:::?FEGFEF?F*4<?AADFGGFBF:AAAABFF@?@?BA:
@M06628:26:000000000-CRM2J:1:1102:8542:21576 1:N:0:149
GACGAACCGTCCAAACGTTATTCGGTATCACTGGGCTTAAAGCGTGCGTAGGCGGCTTGGTAGGCGAGATGTGAAAGCCCACGGCTCAACCGTGGAATTGCGTTTCAAACCCCCAAGCTCGAGGAAGATAGGGGTGATGGGAACTTATGGTGGAGCGGTGAAATGCGTTGATATCATAGGGAACACCGGTGGCGAAAGCGCATCACTGGATCTTTTCTGACGCTGAGGCACGAAAGCTAGGGTAGCGAACGGGATTAGATACCCCGGTAGTCCTAGCCGTAA
+
GGGGGGGGGGGGGGGGGGGGGGGGGGGGGGGGGGGGGGGGGGGGGGGGGGGGGGGGGGGGGGGGGGGGGGGGGGGGGGGGFGGGGGGGGGGGGGGGGGGGGGGGGGGGGGGGGGGGGGGGGGGGGGGGGGGGGGGGGFGGGGGGGGGGGGGGGGGFGGGGGGGGGGGEDGGGGGGGGGGGGGGGGGGGGGGGGGGG>CDGFGGGGGGGGGGGGGGGGGGGGGGFGFGFGGGFGGGF:FGGGFFFFF;>G3BFBFGB>?9AGFGGFFFF>67>FFFFFFF???
@M06628:26:000000000-CRM2J:1:1102:5850:21577 1:N:0:149
TACGGGGGATGCAAGCGTTATCCGGAATGATTGGGCGTAAAGCGTCTGTAGGTGGCTTTCCAAGTCAACTGTCAAAAATCAGGGCTTAACCTTGAACCGGCAGTTGAAACTATAAAGCTTGAGTTAGGTAGGGGCAGAGGGAATTCCTAGTGTAGCGGTGAAATGCGTAGATATTAGGAAGAACACCAATCGCGAAAGCACTCTGCTGGGCCATGACTGACACTGAGAGACGAAAGCTAAGGGAGCGAATGGGATTAGATACCCCAGTAGTCTTAGCCGTAA
+
GFGGGGGGGCFGGGCFGEGGGGFEEFGGGGG9FFFF:FFGGFGGGGGGGGGGGGGGGCFGGGFFFEGEFFGGGGGGGGGGGG@CE8FAFGGGG,EEFFGFGGCFGGGGGGGA<DFFFGGGFGGGFFFFGGGGD@EEGGDFCEFGGGGGGGGGGGGGGCGGGGGGFGGGGGGGGCFGGGFGFFGGGFEEGGGGC5CEGGGGFDGGGGGFGEGGGGGGGGGGGFGF069C<FG:5CD9?F>:C)::09;EGF@???D:?2<::4<CF:7:A26<<>AFAF918?
@M06628:26:000000000-CRM2J:1:1102:25898:21816 1:N:0:149
GACGGAGGATGCAAGTGTTATCCGGAATCACTGGGCGTAAAGCGTCTGTAGGTGGTCAAATAAGTCAACTGTTAAATCTTGAGGCTCAACCTCGAAATCGCAGTCGAAACTATTAGACTAGAGTATAGTAGGGGTAAAGGGAACTTCCAGTGGAGCGGTGAAATGCGTAGAGATTGGAAAGAACACCGATGGCGAAGGCACTTTACTGGGCTATTACTAACACTCAGAGACGAAAGCTAGGGTAGCAAATGGGATTAGATACCCCAGTAGTCCTAGCTGTAA
+
GGGGGGGGGGGGGGGGGGGGGGGGGGGGGGGGGGGGGGGGGGGGFGGGGGGGGGGFGGGGGGGGGGGGGGGGGGGGGGGGGGGGGGGGFEFGGGGGGGGGGGGFDDFGGGGGGGGFGGGGGGGGGGGGGGGGGGGGGGGGGGGGGGGGGGGGGGGGGDGGGGGGGGGGGGGGGGGFFFFA8FFDGG@:EEGEFGE=CCF6AFG=FGGGGGGGG?FC9DGCFFFFFAFD*0A5CEC;B7**7@B?FFFFF@46?F*:8?AFGF6<FB>4AF5AF2:=>FFAAA
@M06628:26:000000000-CRM2J:1:1102:16625:23263 1:N:0:149
TACGGAGGGTGCAAGCGTTATCCGGAATCATTGGGTTTAAAGGGTCCGCAGGCGGTCAATTAAGTCAGAGGTGAAATCCCATAGCTTAACTATGGAACTGCCTTTGATACTGGTTGACTTGAGTCATATGGAAGTAGATAGAATGTGTAGTGTAGCGGTGAAATGCATAGATATTACACAGAATACCGATTGCGAAGGCAGTCTACTACGTATGTACTGACGCTCATGGACGAAAGCGTGGGGAGCGAACAGGATTAGATACCCTGGTAGTCCACGCCGTAA
+
GGGGGGGGGGGGGGGGGGGGGGGGGGGGGGGGGGGGGGGGGGGGGGGGGGGGGGGFGGGGGGGGGGGGGGGGGGGGGGGCFGGGFGGGGGGGGGGGGGGGGGFGGGGGGGGGGGGGFFGGGGGGGGGGGGGGGGGGGGGFGGGGGGGGGGDGGGGGGGGGGGGGGGGGGGGGGGGGGGGGGGFEFEGGGGGGGEGGGGGGFGCGGGGGGGGGGGGGGGGGGGDBGFGG=6?BGGD;?GCGGFF?FFFEDBD?<4<>>>9<C=C8F:@(-67<B<?F0:9;BB
@M06628:26:000000000-CRM2J:1:1102:13303:24422 1:N:0:149
GACGGAGGATGCAAGTGTTATCCGGAATCACTGGGCGTAAAGCGTCTGTAGGTGGCTCGATAAGTCAACTGTTAAATCTTGAAGCTTAACTTCGAAATCGCAGTCGAAACTATCGGACTAGAGTATAGTAGAGGTAAAGGGAATTTCCAGTGGAGCGGTGAAATGCGTAGAGATTGGAAAGAACACCGATGGCGAAGGCACTTTACTGGGCTATTACTGACACTCAGAGACGAAAGTTAGGGTAGCAAATGGGATTAGATACCCCAGTAGTCCTAGCCGTAA
+
GGGGGGGGGGGGGGGGGGGGGGGGGGGGGGGGGGGGGGGGGGGGFGGGGGGGGGGGGGGGGGGGGGGGGGGGGGGGGGGGGGGGGGGGGGGGGGGGGGGGGGGGGGGGGGGGGGGGGGGGGGGGGGGGGGGGGGGGGGGGGGGGGGGGGGFGGGGGGGGGGGGGGGGGGGGGGGGGGGFGGGGGGGGEGGGGGGGGGGGGFGGGGGGGGGGGGGGGFDGFGGGFGFGGGF6DGEDB.>FFF4,:??FFFFFFFFGFB7>FGF:CFB@?FADFBF29>:6??8
@M06628:26:000000000-CRM2J:1:1102:15447:24833 1:N:0:149
TACGAAGGGGGCTAGCGTTGTTCGGAATTACTGGGCGTAAAGCGTACGTAGGCGGACTATAAAGTTAGGGGTGAAATCCCAGGGCTCAACCCTGGAACTGCCTCTAATACTGGTAGTCTTGAGTTCGAGAGAGGTGAGTGGAATTCCGAGTGTAGAGGTGAAATTCGTAGATATTCGGAGGAACACCAGTGGAGAAGGCGGCTCACTGGCTCGATACTGACGCTGAGGTACGAAAGTGTGGGGAGCAAACAGGAGTAGATACCCTGGTAGTCCACACCGTAA
+
GGGGDCCEGGGGGGGGGGGEGGGGGGGGCGGGGGGGGGGGGGGGGGGGGGGGGGGGGC,C,CCFFGGGGDGGGGGGGFE<F?=FCFFFGGFEFFD<FG>FGFFGGGCGGGGDGGFAFFGFGGGGGB<AD,8DCC7DFF==DGGGGGCACEG@F;C@EFGGGGGGGGGGGGGGGGG@C:EGGGGFGGGGGGCC+;CCFEFEBG599EFGG***/56C*:CC6CDBGBFF6+077CD0:FGG3>B1>B17C4;540*.4):)*/88*4F:)-4).<>:(<9::6
@M06628:26:000000000-CRM2J:1:1103:22316:4104 1:N:0:149
TACGGAGGGTCCGAGCGTTATCCGGAATCATTGGGTTTAAAGGGTCCGTAGGCGGGCCATTAAGTCAGGGGTGAAAGTCTGCAGCTCAACTGTAGAATTGCCTTTGATACTGGTGGTCTTGAGTCGTTGTGAAGTGGCCGGAACATGTGGTGTAGCGGTGAAATGCATAGATATCACATAGAACACCGATTGCGAAGGCAGGTCACTAACAACGTACTGACGCTGATGGACGAAAGCGTGGGTAGCGAACGGGATTAGATACCCCGGTAGTCCACGCCGTAA
+
GGGGGGGGGGGGGGGGGGGGGGGGGGGGGGGGGGGGGGGGGGGGGGGGGGGGGGGGGGGGGGGGGGGGGGGGGGGGGGGGGGGGGGGGGGGGGGGGGGGGGGGGGGGGGGGGGGGGGGGGGGGGGGGGGGGGGGGGGGGGGGGGGGGGGGGGGGGGGGGGGGGGGGGGGGGGGGGGGGGGGGGGGGGGGGGGGGGGECFGFD>FGGGGGGFGGGFGGGGGGGGGGFGGGGGFGGGBFGGGGFFFFFFGGGGFFFGFFFFFGFGGF>DF6:ABFFFFFF04??
@M06628:26:000000000-CRM2J:1:1103:26253:4241 1:N:0:149
TACGGAGGGGGTTAGCGTTGTTCGGAATTACTGGGCGTAAAGCGCACGTAGGCGGACCATTAACTTAGAGGTGAAATCCCAGGGCTCAACCCTGGAACTGCCTTTAATACTGGTGGTCTTGAGTTCGAGAGAGGTGAGTGGAATTCCGAGTGTAGAGGTGAAATTCGTAGATAATCGGAGGAACACCAGTGGCGAAGGCGGCTCACTGGCTCGATACTGACGCTGAGGTGCGAAAGCGTGGGGAGCAAACAGGGTTAGATACCCTGGTAGTCCACGCCGTAA
+
GGGGGGGGGGGGGGGGGGGGGGGGGGGGGGGGGGGGGGGGGGGGEGGGGGGGGGGGGGGGGGGGGGGGGGGGGGGGGGGGGGGGGGGGGGGGGGGGGGGGGGGGGGGGGGGGGGGGGGGGGGGGGGGFGGGGGGGGGGFGGGGGGGGGGGGGGGGGGGGGGGGGGGGGGGGGGGGGGGGGGGFGGGGGGGGGGGGGGGGGFGGGGGGGGGFDGDFGGGGGGGGGGFGGGGGFGGGF0CDGC@>FFB?GGGGF?BFFFFFBFF<FFFFFFFFFAFDFFFF>FF
@M06628:26:000000000-CRM2J:1:1103:26250:4258 1:N:0:149
TACGGAGGGGGTTAGCGTTGTTCGGAATTACTGGGCGTAAAGCGCACGTAGGCGGACCATTAACTTAGAGGTGAAATCCCAGGGCTCAACCCTGGAACTGCCTTCAATACTGTTGGTCTTGAGTTCGAGAGAGGTGAGTGGAATTCCGAGTGTAGAGGTGAAATTCGTAGATATTCGGAGGAACACCAGTGGCGAAGGCGGCTCACTGGCTCGATACTGACGCTGAGGTGCGAAAGCGTGGGGAGCAAACAGGGTTAGATACCCTGGTAGTCCACCCCGTAA
+
GGGGGGEGGGGGGGGGGGGGGGGGGGGGGGGGDDGGGGGGGGGGDGGGGGGGGGGGC@45,CFAF<,C9FEFGGGGGGGGFGFFGGGGGGGGGGGGGGGGGGG<,,8<BGGA,,,:CFG,EFGFGGGGGFGGGEGC9FFGGGGGGGG78CFFECC<>CGGDGFGF9FGGGGF9,=;EEEGDFGAFEG*=<CCGEGEGGGGFGGDGFGEGFFGGGGGGGGGGGGGD>4DF**7C859:GGGDDFFF6?FGGGF?:D:?7:<CBF86:::9935<)5)4<><B:
@M06628:26:000000000-CRM2J:1:1103:19962:4271 1:N:0:149
TACGGAGGGGGTTAGCGTTGTTCGGAATTACTGGGCGTAAAGCGTACGTAGGCGGATTGGAAAGTTGGGGGTGAAATCCCAGGGCTCAACCCTGGAACTGCCTCCAAAACTATCAATCTAGAGTTCGAGAGAGGTGAGTGGAATTCCGAGTGTAGAGGTGAAATTCGTAGATATTCGGAGGAACACCAGTGGCGAAGGCGGCTCACTGGCTCGATACTGACGCTGAGGTACGAAAGTGTGGGGAGCAAACAGGATTAGATACCCTGGTAGTCCACACCGTAA
+
GGGGGGGGGGGGGGGGGGGGGGGGGGGGGGGGGGGGGGGGGGGGGGGGGGGGGGGGGGGGGGGGGGGGGGGGGGGGGGGGGGGGGGGGGGGGGGGGGGGGGGGGGGGGGGGGGGGFGGGGGGGGGGGGGGGGGGGGGGGGGGGGGGGGGGGGFGGGGGGGGGGGGGGGGGGGGGGGGGGGGGGGGGGGGGGGGGGGGGGGF:CEGGGGGGFGGGGGGGGGGGGGGFGGGGGFGGG>AFFCDFB?FFFCDGFF?FGFFFFBFFGGFF>?BFFFFBFF?B>?BF
@M06628:26:000000000-CRM2J:1:1103:11764:4496 1:N:0:149
TACGGAGGGGGTTAGCGTTGTTCGGAATTACTGGGCGTAAAGCGTACGTAGGCGGATTGGAAAGTAGGGGGTGAAATCCCAGGGCTCAACCCTGGAACTGCCTCCTAAACTATCAGTCTAGAGTTCGAGAGAGGTGAGTGGAATTCCAAGTGTAGAGGTGAAATTCGTAGATATTTGGAGGAACACCAGTGGCGAAGGCGGCTCACTGGCTCGATACTGACGCTGAGGTACGAAAGTGTGGGGAGCAAACAGGATTAGATACCCTGGTAGTCCACACCGTAA
+
GGGGGGGGGGGGGGGGGGGGGGGGGGGGGGGGGGGGGGGGGGGGGGGGGGGGGGGGGGGGGGGGGGGGGGGGGGGGGGGGGGGGGGGGGGGGGGGGGGGGGGGGGGGGGGGGGGGGGGGGGGGGGGGGGGGGGGGGGGGGGGGGGGGGGGGGGGGGGGGGGGGGGGGGGGGGGGGGGGGGGGGGGGGGGGGGGGGGGGGGFGGGGGGGGGFGGGGGGGGGGGGGGFGGGGGFGGGFFGGGGFFFFFFFGGGFBFGFFBA<DFCFFBFFFFAFBFFF<@BFFF
@M06628:26:000000000-CRM2J:1:1103:5770:4603 1:N:0:149
GACGGAGGATGCAAGTGTTATCCGGAATCACTGGGCGTAAAGCGTCTGTAGGTCGTTTAATAAGTCAACTGTTAAATCTTGAGGCTCAACTTCAAAATCGCAGTCGAAACTATTAGACTAGAGTATAGTAGGGGTAAAGGGAATTTCCAGTGGAGCGGTGAAATGCGTAGAGATTGGAAAGAACACCGATGGCGAAGGCACTTTACTGGGCTATTACTGACACTCAGAGACGAAAGCTAGGGTAGCAAATGGGATTAGATACCCCAGTAGTCCTAGCCGTAA
+
GGGGGGGGGGGGGGGGGGGGGGGGGGGGGGGGGGGGGGGGGGGGGGGGGGGGGGGGGGGGGGGGGGGGGGGGGGGGGGGGGGGGGGGGGGGGGGGGGGGGGGGGGEGGGGGGGGGGGGGGGGGGGGGGGGGGGGGGFGGGGGGGGGGGGGGGGGGGGGGGGGGGGGGGGGGGGGFGGFGGGGFGGGGGGGGGGGGGGGGGFGGGGGGGGGFFGGGGGGGGGGGGGFGGGGGFGGGFFGGGFFFBFBBFFDFFFFGFFFBFFFFGF?FBFFFFFBD?B?>:?F
@M06628:26:000000000-CRM2J:1:1103:19049:4613 1:N:0:149
TACGGAGGGGGTTAGCGTTGCTCGGAATTACTGGGCGTAAAGCGCGCGTAGGCGGACGATTAAGTGAGAGGTGAAATCCCAAGGCTCAACCTTGGAACTGCCTTTCATACTGGTCGTCTTGAGTTCGAGAGAGGTGAGTGGAATTCCAAGTGTAGAGGTGAAATTCGTAGATATTTGGAGGAACACCAGTGGCGAAGGCGGCTCACTGGCTCGATACTGACGCTGAGGTGCGAAAGTGTGGGGAGCAAACAGGATTAGATACCCTGGTAGTCCACACCGTAA
+
GGGGG;@EGGG:@FFGGGG:,CFCF+CF,CFFGGGGGG=@FGGEE@EGEGGBEFG7=7:BFCGGG9,,A<:B+DFCFG@FGG=B@8<AF<,D=98FGG8,,3@<9>C3==FC<FFGEFG7FGGGGC:,3DEGG@,1DFGGFFGGF;=FCBFGEGDEGGGGGGFCGFGFGDGGGGGGF9BFGGFFGFGGGGGCEGGGGGFE>5:=9+?9FCF65E<FGGGGGGCDGFFGC@FFGGGFDCFGGFB?FB?C<DGFF>CA2?D<FFFEFBF>FABA<D)76>(4<<
@M06628:26:000000000-CRM2J:1:1103:13096:4683 1:N:0:149
TACGGAGGGTGCAAGCGTTATCCGGAATCATTGGGTTTAAAGGGTCCGTAGGCGGGGATCTAAGTCAGTGGTGAAATGCAGGGGCTCAACCCCGGCACTGCCATTGATACTGGATTTCTTGAATCGCCGTGAGGTGGGCGGAATATGTGGTGTAGCGGTGAAATGCTTAGATATCACATGGAACGCCGATTGCGAAGGCAGCTCACCAACGGCGTATTGACGCTGAGGGACGAAAGCGTGGGTAGCGAACAGGATTAGATACCCTGGTAGTCCACGCCGTAA
+
GGGGGGGGGFFEGGGGGGGGCFFGGGGGGGGGGGGGGGGGGGGGGFFGFGGGGGGGEGGGGGGGEGGGFGGGGGGGGGGGGGGGGGGGGGFGGGEGGGGGGGGGFGGGGGGGGGGGGACCFGGGGGGGGCGGGGGGGGGGGGGGG<AFGFGGGGGGGGGGGGGGGGGGGGGGGGGGGCFFGGGGGGGGGEGGGGGGGGGGFGGGGGDFGGFDGGDGEGGGGEGGGFGGGEF@GGGF<GGGGF9A??>D3DCFBFC>??AFFFFGFFFFBFFFAFFFB>9F:?
@M06628:26:000000000-CRM2J:1:1103:6449:4943 1:N:0:149
TACGGAGGGGGTTAGCGTTGTTCGGAATTACTGGGCGTAAAGCGCGCGTAGGCGGATTAGTAAGTAGGGGGTGAAATCCCAGGGCTCAACCCTGGAACTGCCTCTTAAACTGCTAGTCTTGAGTTCGAGAGAGGTGAGTGGAATTCCAAGTGTAGAGGTGAAATTCGTAGATATTTGGAGGAACACCAGTGGCGAAGGCGGCTCACTGGCTCGATACTGACGCTGAGGTGCGAAAGTGTGGGGAGCAAACAGGATTAGATACCCTGGTAGTCCACACCGTAA
+
GGGGGGGGGGGGGGGGGFGGGGGGGGGGGGGGGGGGGGGGGGGGGGGGGGGGGGGGGGGGGGGGGGGGGGGGGGGGGFGGGGGGGGGGGGGGGGGGGGGGGGGGGGGGGGGGGGGGGGGGGGGGGGGGGGGGGGGGGGGGGGGGG?FGGGGGGGGGGGGGGGGGGGGFGGGGGGGGGGGGGGGGGGGGGGGGGGGGGGGGFGGGGGGFGGFGGGGGGGGGGGGGGFGCDGGFGGGFFGGGGB><BF?GGGGFBFGFFFFFGFGGFFF:AAFFFFFFF>BF::
@M06628:26:000000000-CRM2J:1:1103:22038:5085 1:N:0:149
TACGGAGGGTGCAAGCGTTATCCGGAATCACTGGGTTTAAAGGGTCCGCAGGCGGGCGATTAAGCCAGAGGTGAAATCCCAGAGCTCAACTATGGAACTGCCTTTGATACTGGTCGACTTGAGTAATATGGAAGCAGATAGAATGTGTGGTGTAGCGGTGAAATGCTTAGATATCACACAGAATACCGATTGCGAAGGCAGTCTCCTACGTATGTACTGACGCTCATGCACGAAAGCGTGGGGAGCGAACAGGATTAGATACCCTGGTAGTCCCCGCCGTAA
+
GGGG7,FEGFGGGGGGGGGG,,CFGGFG9E,CEGG<CCFGGG9CFEFF7@CG7FFF7>=CF>AF,,BEFFGGGGGD?FGGE5<BCFFG9E<F<BFGGGGGGDDGGG9,CFGDC<,33@>8@CGG,@F,@@FGEGFF?8ECFGGG9F<B8EGGGGFFGGGGDFGGG?,?BCF9FGD,,>+*;FF:C,?;8EGFGGG5C7E:5030+<C+357DCC?+?FGCE>DD9<CD>6C57EDFFC7*>>>B;6(7DC5?:F<<B?<AGFCGFFFBA28><)4)2>>9::
@M06628:26:000000000-CRM2J:1:1103:11627:5133 1:N:0:149
GACGAACCGTCCAAACGTTATTCGGTATCACTGGGCTTAAAGCGTGCGTAGGCGGCTTGGTAGGTGTGATGTGAAAGCCCACGGCTCAACCGTGGAATTGCGTCGCAAACCCCCAAGCTTGAGGAAGACAGGGGTGTTGGGAACTTATGGTGGAGCGGTTAAATGCGTTGATATCATAGGGAACACCGGTGGCGAAGGCGCAACACTGGGTCTTTTCTGACGCTGAGGCACGAAAGCTAGGGTAGCGAACGGGATTAGATACCCCGGTAGTCCTAGCCGTAA
+
GGGGGGCCFGGGGGGGDFGCFCD<EFFDGGFFGGFFGGGGGCFCGCC=FGECF>CGB>FC5CE@FCFGGFAFGFGGGG<FFGGGG@FEFGCFFGD+>FFGGGGD:CEE7,DEGGGGGGFFGFFFCC7:FFG@>FFGGEFGG7FC<FFFGGFAFFFGGGE:EGCFFFGGGCCGGGGGG9CCGGFF>>8CCEEGGGDEG/*:57*:C*:ACFFCGFGCGCGCFEGCDDGFCCFEGDG94>C=D>?B6?>DDD3>?:C773:::6:8F95>6<FABBA@(<6313
@M06628:26:000000000-CRM2J:1:1103:10886:5145 1:N:0:149
TACGGAGGGTGCAAGCGTTAATCGGAATTACTGGGCGTAAAGCGCACGTAGGCGGACTGTTAAGTTAGATGTGAAATCCCAGGGCTCAACCTTGGAACTGCATTTCAAACTGGCGGACTAGAGGACGATAGAGGTGAGTGGAATTTCCTGTGTAGCGGTGAAATGCGTAGAGATGCGGAGGAACATCAGTGGCGAAGGCGACTCACTGGCTCAATACTGACACTGAGGTGCGAAAGCGTGGGTAGCAAACAGGATTAGATACCCTGGTAGTCCACGCCGTAA
+
GGGGGGGGG@F,;CFGGGG,,CFFGGGGFGGGGGGGGGGGGGGGG7FGGGGG9FG+4C<FGGGGG,,CA?FGGGGG9FGGGGGGGGGGGGG,EFGGGGGGG,EG,,C,EFGGG8++3@F,DFG88+@@+@EGGGGGGGGGGGGGG=F;,@FGGGGCGGGGGGGG,CGGGGG9FG,,4*=EGGGGG:EFGGGGGGGGGGFE5CCGGGGGG*.9<EGFGCFFG+CGGFFGGGGFGGGFFD5DGF(9<FFGGGGFFFGF?<BFGFCF4?FFFFFFFFFFFFFFFF
@M06628:26:000000000-CRM2J:1:1103:11621:5152 1:N:0:149
GACGAACCGTCCAAACGTTATTCGGTATCACTGGGCTTAAAGCGTGCGTAGGCGGCTTGGTAGGTGTGATGTGAAAGCCCACGGCTCAACCGTGGAATTGCGTCGCAAACCCCCAAGCTTGAGGAAGACAGGGGTGTTGGGAACTTATGGTGGAGCGGTTAAATGCGTTGATATCATAGGGAACACCGGTGGCGAAGGCGCAACACTGGGTCTTTTCTGACGCTGAGGCACGAAAGCTAGGGTAGCGAACGGGATTAGATACCCCGGTAGTCCTAGCCGTAA
+
GGGGGGGGGGGGGGGGGGGGGGGDGGGFFGGGGGGGGGGGGGGGGGGGGGGGGGGGGFGGFEGCFGGGGEGFFFGGGGGGGGG7FGGGGFGGGGGGGGGGGGGGGGGEGGGGCGGGGGGFGGGGGFGGGGGGDGGGGGGGGDGGGCGGGFGGGFGGGCFGCFGGGGGCGGGFGGGGGGG<CFGGGGGGGCE5EGEGGDFGE)*1:EFFCFFC7ECAFGG?FGDGGFGGGGF.AED00>:=7.(42?F3<3>BBEC?<<>4CFFFF9>>F?AA6AAFBF>F16
@M06628:26:000000000-CRM2J:1:1103:7020:5622 1:N:0:149
TACGGAGGGGGTTAGCGTTGTTCGGAATTACTGGGCGTAAAGCGTACGTAGGCGGATTGGAAAGTATGGGGTGAAATCCCAGGGCTCAACCCTGGAACTGCCCTGTAAACTATCAGTCTAGAGTTCGAGAGAGGTGAGTGGAATTCCAAGTGTAGAGGTGAAATTCGTAGATATTTGGAGGAACACCAGTGGCGAAGGCGGCTCACTGGCTCGATACTGACGCTGAGGTACGAAAGTGTGGGGAGCAAACAGGATTAGATACCCTGGTAGTCCACACCGTAA
+
GGGGGGGGGGGGGGGGGGGGGGGGGGGGGGGGGGGGGGGGGGGGGGGGGGGGGGGGGGGGGGGGGGGGGGGGGGGGGGGGGGGGGGGGGGGGGGGGGGGGGGGGGGGGGGGGGGGGGGGGGGGGGGGGGGGGGGGGGGGGGGGGGGGGGGGGGGGGGGGGGGGGGGGGGGGGGGGGGGGGGGGGGGGGGGGGGGGGGGGGFGGGGGGGGGFGGGGGGGGGGGGGGFGGGGGFGGD>FGGGGFFFFFFFGGGFFFGFFFFFGFCFFFFFFAAAAFFFFDB???
@M06628:26:000000000-CRM2J:1:1103:11080:6097 1:N:0:149
TACGAAGGTCCCAAGCGTTGTTCGGATTTACTGGGCGTAAAGCGTCTGTAGGCGGCGAGGTAAGTCAGATGTGAAATCCCAGGGCTCAACCCTGGAACTGCATCCGATACTGCCTTGCTAGAGGGTCGGAGGGGAGTCTGGAATTCTCGGTGTAGCAGTGAAATGCGTAGATATCGAGAGGAACACTAGTGGCGAAGGCGAGACTCTGGACGACACCTGACGCTGAGAGACGAAGGCCAGGGTAGCGAAAAGGATTAGATACCCTTGTAGTCCTGGCAGTAA
+
GGGGGGGGGGGGGGGGGFGGGGGGGEE:EEFGGGGGGGGGGGGGGGGGGGGGGGGGGGGGGGGGGGGGGGGGGGGGGGGGGGGGGGGGGFFGGGGFGGGGGGGGGGGGGGGGGGGGGGGGGGGGGGGGGFGGFGGEGGGGGGGGGGGGGGGGGGGGGGGGGGGGGGGGGGGFGGGDFGGGGGGGGGFGGGGGGG:CEDGGDGGGGGGFGGFGGGGGGGFEC?DDGEGGGGGFGGG>?G*75>?(820)7C)<?FGF??2:CFCG=:?4<9<><AAFFFFFAB
@M06628:26:000000000-CRM2J:1:1103:10515:6113 1:N:0:149
TACGGAGGGGGTTAGCGTTGTTCGGAATTACTGGGCGTAAAGCGTACGTAGGCGGATTGGAAAGTATGGGGTGAAATCCCAGGGCTCAACCCTGGAACTGCCCTGTAAACTATCAGTCTAGAGTTCGAGAGAGGTGAGTGGAATTCCAAGTGTAGAGGTGAAATTCGTAGATATTTGGAGGAACACCAGTGGCGAAGGCGGCTCACTGGCTCGATACTGACGCTGAGGTACGAAAGTGTGGGGAGCAAACAGGCTTAGATACCCTGGTAGTCCACACCGTAA
+
FFGGG7FFDGG+6DFCGGGGGGGGGGGGGGGGGGGGGGG@=FGGC=FFGAEGFEF@8C=FA9FFFFEC8FGFEGGGGGGGGCFGFGGFFG8FC==8<>DFGFAFFGGFFFF9FFGGGGGFG9CFFGGC<FECFCFCFCFGFEGGFC9,@FGGFCG@FGGCFEGGGGGF4C=F@CGFFFFGGCFGFGE*3BFFGGGGDGGGBDEEGFGGFFFFE?9;EGC?CEG<D)CFG97)7;39<C:D3@B699?DCCC?0)9:?FFFGFGG?40.-68<A)470<>33-
@M06628:26:000000000-CRM2J:1:1103:7414:6436 1:N:0:149
GACGAACCGTCCAAACGTTATTCGGTATCACTGGGCTTAAAGCGTGCGTAGGCGGCCTGGTAGGTGTGATGTGAAATCCCACAGCTCAACTGTGGAATTGCGTCGCAAACCACCAGGCTTGAGGAAGACAGGGGTGTTGGGAACTTATGGTGGAGCGGTGAAATGCGTTGATATCATAGGGAACACCGGTGGCGAAGGCGCAACACTGGGTCTTTTCTGACGCTGAGGCACGAAAGCTAGGGTAGCGAACGGGATTAGATACCCCGGTAGTCCTAGCCGTAA
+
GGGGGGGGGGGGGGGGGGGGGGGGGGGGGGGGGGGGGGGGGGGGGGGGGGGGGGGGGGGGGGGGGGGGGGGGGGGGGGGGGGGGGGGGGGGGGGGGGGGGGGGGGGGGGGGGGGGGGGGGGGGGGGGGGGGGDEGGGGGGGFGGF;DGGGGGGGGGGGGGGGGGGGGGGGGGEFCGD9CEGGGGGGGGGEEEGGGGGGGGFGGGGGGGGGFGGGGGFGGCFEGGGFGCFEFEGEG>?GGGGF744:BGGC3BFEGFF>2:FFFGF>DFFFABA9<B?@13:?
@M06628:26:000000000-CRM2J:1:1103:24293:6507 1:N:0:149
TACGGAGGGGGCTAGCGTTGTTCGGAATTACTGGGCGTAAAGCGTGCGTAGGCGGATTAGAAAGTATGGGGTGAAATCCCAGGGCTCAACCCTGGAACTGCCTCATAAACTCCTAGTCTTGAGTTCTGGAGAGGTAAGTGGAATTCCTAGTGTAGAGGTGAAATTCGTAGATATTAGGAGGAACACCAGAGGCGAAGGCGGCTTACTGGACAGATACTGACGCTGAGGCACGAAAGTGTGGGGAGCAAACAGGATTAGATACCCTGGTAGTCCACACCGTAA
+
GGGGGGGGGGGGGGGGGGGGGGGGGGGGGGGGGGGGGGGGGGGGGDGGGGGGGGGEGGGGGGGGGGGGGGGGGGGGGGGGGGGGGGGGGGGGGGGGGGGGGGGGGGGGGGGGGGGGGGGGGGGGGFCGGGGFGGGGGGGGGGGGGGGGGGGGGGGGGGGGGGGGGGGGGGGGGGGGGGGFGGGGGGGGGFGGGGGGDGGEFG*CGGFGG7>6CFFGGGGGGGGGGFGGGGGFGGGF4FD7DBFFFFFGFFFF<>FFFFFFGFGGF?F?BBFFBBFFFFFFFF
@M06628:26:000000000-CRM2J:1:1103:3574:8451 1:N:0:149
TACGGAGGGGGTTAGCGTTGTTCGGAATTACTGGGCGTAAAGCGCACGTAGGCGGACCATTAAGTTAGAGGTGAAATCCCAGGGCTCAACCCTGGAACTGCCTTTAATACTGGTGGTCTTGAGTTCGAGAGAGGTGAGTGGAATTCCGAGTGTAGAGGTGAAATTCGTAGATATTCGGAGGAACACCAGTGGCGAAGGCGGCTCACTGGCTCGATACTGACGCTGAGGTGCGAAAGCGTGGGGAGCAAACAGGATTAGATACCCTGGTAGTCCACGCCGTAA
+
GGGGGGGGGGGGGGGGGGGGGGGGGGGGGGGGGGGGGGGGGGGGGGGGGGGGGGGGGGGGGGGGGGGGGGGGGGGGGGGGGGGGGGGGGGGGGGGGGGGGGGGGGGGGGGGGGGGGGGGGGGGGGGGGGGGGGGGGGGGGGGGGGGGGGGGGGGGGGGGGGGGGGGGGGGGGGGGGGGGGGGGGGGGGGGGGGGGGGGGGFGGGGGGFGGFGGGGGGGGFGGGGGFGGGGGFGGGBFGDGGFF?99BGFGGFFFGFFFFFGFGGFFFFFF<<BFFFFFF>FB
@M06628:26:000000000-CRM2J:1:1103:23607:8961 1:N:0:149
GACGAACCGTCCAAACGTTATTCGGTATCACTGGGCTTAAAGCGTGCGTAGGCGGCTTGGTAGGTGTGATGTGAAAGCCCACGGCTCAACCGTGGAATTGCGTCGCAAACCCCCAAGCTTGAGGAAGACAGGGGTGTTGGGAACTTATGGTGGAGCGGTGAAATGCGTTGATATCATAGGGAACACCGGTGGCGAAGGCGCAACACTGGGTCTTTTCTGACGCTGAGGCACGAAAGCTAGGGTAGCGAACGGGATTTGCTACCCCGGTAGTCCTAGCCGTAA
+
GFGGEEGCCFGGGGGGCEEGGGFGGGGGGF<@EFGGGGGGGFGEFFGGEGGGGEDCG@F7E<FFGGGGGGGFFFCFFGEDAECFEBFGGGFFFFEGFGGGCCFGECEGDCEEGGG7C7FGGGGGG7:FG78FGGFGG*@BE,?FCC<@FFFGG7=FGGGGG9BCFDCGCC:C9FGF++<FFFG5CGDEEEEEGEEEED8EF7E:C:CGGCFCEGGG?FGCFGGD3.9*1:C3EGGBBGF49)(,3)(1/9C:3<).))).290:@>EB((55):A?BF;?BB
@M06628:26:000000000-CRM2J:1:1103:23606:8980 1:N:0:149
GACGAACCGTCCAAACGTTATTCGGTATCACTGGGCTTAAAGCGTGCGTAGGCGGCTTGGTAGGTGTGATGTGAAAGCCCACGGCTCAACCGTGGAATTGCGTCGCAAACCCCCAAGCTTGAGGAAGACAGGGGTGTTGGGAACTTATGGTGGAGCGGTGAAATGCGTTGATATCATAGGGAACACCGGTGGCGAAGGCGCAACACTGGGTCTTTTCTGACGCTGAGGCACGAAAGCTAGGGTAGCGAACGGGATTAGATACCCCGGTAGTCCTAGCCGTAA
+
GGGGGGGGGGGGGGGGGGGGGGGGGGGGGGGGGGGGGGGGGGGGGGGGGGGGGGGGGGGGGGGGGGGGGGGGGGGGGGGGGGGGGGGGGGGGGGGGGGGGGGGGGGGGGGGGGGGGGGGGGGGGGGGGGGGGGGGGGFGGGGGGGGGGGGFFGGGGGGGGGGGGGGGGGGFGGGGFFCEGGGGGGGGGGCEGGGGEGGFGFGGGGGGGGGFGGGGGGGGGGEGDGFGGGGGFGGGFFG>FGF<>FFFGDGDDBED:>FADGFGGFBFFF?4:AFA63?B:2<
@M06628:26:000000000-CRM2J:1:1103:17978:9035 1:N:0:149
TACGGGGGATGCAAGCGTTATCCGGAATGATTGGGCGTAAAGCGTCTGTAGGTGGCTTTCCAAGTCAACTGTCAAAAATCAGGGCTTAACCTTGAACCGGCAGTTGAAACTATAAAGCTTGAGTTAGGTAGGGGCAGAGGGAATTCCTAGTGTAGCGGTGAAATGCGTAGATATTAGGAAGAACACCAATCGCGAAAGCACTCTGCTGGGCCATGACTGACACTGAGAGACGAAAGCTAAGGGAGCGAATGGGATTAGATACCCCAGTAGTCTTAGCCGTAA
+
GGGGGGGGGGGGGGGGGGGGGGGGGGGGGGGGGGGGGGGGGGGGFGGGGGGGGGGGGGGGGGGGGGGGGGGGGGGGGGGGGGGGGGGGGGGGGGGGGGGGGGGFGGGGGGGFFFGGGGGGFCFFGGGGGGGGGGGGGGGGGGGGGGGGGGGGGGGGGGGGGGGGGGGGDGGGGGGGGGGGGGGGGGGGGGGGGGGGDGGGFFFFGGGGGGFGGGGGGGGCFGGGGFGGGGGFGGGBFGFGGFBFFFFGGDGFBFG?F<4>FFGGFFFFABBAA<BFFF;:::
@M06628:26:000000000-CRM2J:1:1103:26321:9227 1:N:0:149
TACGGGGGATGCAAGCGTTATCCGGAATGATTGGGCGTAAAGCGTCTGTAGGTGGCTTTCCAAGTCAACTGTCAAAAATCAGGGCTTAACCTTGAACCGGCAGTTGAAACTATAAAGCTTGAGTTAGGTAGGGGCAGAGGGAATTCCTAGTGTAGCGGTGAAATGCGTAGATATTAGGAAGAACACCAATCGCGAAAGCACTCTGCTGGGCCATGACTGACACTGAGAGACGAAAGCTAAGGGAGCGAATGGGATTAGATACCCCAGTAGTCTTAGCCGTAA
+
GGGGGGGGGGGGGGGGGGGGGGGGGGGGGGGGGGGGGGGGGGGGGGGGGGGGGGGGGGGGGGGGGGGGGGGGGGGGGGGGGGGGGGGGGGGGGGGGGGGGGGGGGGGGGGGGGGGGGGGGGGGGGGGGGGGFGGGGGGGGGGGGGGGGGGGGGGGGGGGGGGGGGGGGGGGGGGGGEFFGGGGGGGGGGGGGGGGGGGGGFGGGGGG6FGFGGGGGGGGGGFGGGFGFGGGFGGG>BF=FGF?F?BFGGGGFFFGB?FFFGFGGFFDFFB<AF9AFFFFFFF
@M06628:26:000000000-CRM2J:1:1103:25588:9250 1:N:0:149
TACGGAGGGGGTTAGCGTTGTTCGGAATTACTGGGCGTAAAGCGTACGTAGGCGGATCAGAAAGTAGGGGGTGAAATCCCGAGGCTCAACCTCGGAACTGCCTCCTAAACTCCTGGTCTTGAGTTCGAGAGAGGTGAGTGGAATTCCAAGTGTAGAGGTGAAATTCGTAGATATTTGGAGGAACACCAGTGGCGAAGGCGGCTCACTGGCTCGATACTGACGCTGAGGTACGAAAGTGTGGGGAGCAAACAGGATTAGATACCCTGGTAGTCCACACCGTAA
+
GGGGGGGGGGGGGGGGGGGGGGGGGGGGGGGGGGGGGGGGGGGGGGGGGGGGGGGGGGGGGGGGGGGGGGGGGGGGGGGGGEGGGFGGGGGGGGGGGGGGGGGGGGGGGGGGGGGGGGGGGGGGGGGFGGGGGGGGGGGGGGGGGGGGGGGGGGGGGFGGGGGGGGFFGGGGGFGGGGFGGGFGGGGGGGGGCEGGGGGGFGGGGGGGGGFGGGGGGGGGGGGGGFGGGGGFGGD9AFGGDEFFF>?CFFGF?FFAF<BFGFFFF?)()6<D9>DFBE>?FF
@M06628:26:000000000-CRM2J:1:1103:25588:9268 1:N:0:149
TACGGAGGGGGTTAGCGTTGTTCGGAATTACTGGGCGTAAAGCGTACGTAGGCGGATCAGAAAGTAGGGGGTGAAATCCCGAGGCTCAACCTCGGAACTGCCTCCTAAACTCCTGGTCTTGAGTTCGAGAGAGGTGAGTGGAATTCCAAGTGTAGAGGTGAAATTCGTAGATATTTGGAGGAACACCAGTGGCGAAGGCGGCTCACTGGCTCGATACTGACGCTGAGGTACGAAAGTGTGGGGAGCAAACAGGATTAGATACCCTGGTAGTCCACACCGTAA
+
GGGGGGGGGGGGGGGGGGGGGGGGGGGGGGGGGGGGGGGGGGGGGGGGGGGGGGGGGGGGGGGGGGGGGGGGGGGGGGGGGGGGGGGGGGGGGGGGGGGGGGGGGGGGGGGGGGGGGGGGGGGGGGGGGGGGGGGGGGGGGGGGGGGGFGGGGGGGGGGGFGGGGGGGGGDGGGFGGGGGGGGGGGGGGGGGGGGGGGGGFGDGGGGGGGFGGGGGGGGGGGGGGFGGGGGFGGGBFGGGGFFFBFBGGFGFFFGFFFFDGFFCFFFFFBFFFFFFBDB???
@M06628:26:000000000-CRM2J:1:1103:13212:9354 1:N:0:149
TACGGAGGGGGTTAGCGTTGTTCGGAATTACTGGGCGTAAAGCGCGCGTAGGCGGATTAGTAAGTTAGGGGTGAAATCCCGGGGCTCAACCCCGGAACTGCCTCTAATACTGCTAGTCTTGAGTTCGAGAGAGGTGAGTGGAATTCCGAGTGTAGAGGTGAAATTCGTAGATATTCGGAGGAACACCAGTGGCGAAGGCGGCTCACTGGCTCGATACTGACGCTGAGGTGCGAAAGTGTGGGGAGCAAACAGGATTAGATACCCTGGTAGTCCACACCGTAA
+
GGGGGGGGGGGGGGGGGGGGGGGGGGGGGGGGGGGGGGGGGGGGGGGGGGGGGGGGGGGGGGGGGGGGGGGGGGGGGGGGGGGGGGGGGGGGGGGGGGGGGGGGGGGGGGGGGGGGGGGGGGGGGGGGGGGGGGGGGGGGGGGGGGGGGGGGGGGGGGGGGGGGGGGGGGGGGGGGGGGGGGGGGGGGGGGGGGGGGGGGFGGGGGGGGGFGGGGGGGGGGGGGGFGFCFFFGGGFFGGGGFFFFFFGGGGFFFFBFFFFGFGGFFFBFF7<AFFFFFBBFF
@M06628:26:000000000-CRM2J:1:1103:26432:9426 1:N:0:149
TACGGAGGGGGTTAGCGTTGTTCGGAATTACTGGGCGTAAAGCGTACGTAGGCGGATCAGAAAGTAAGGGGTGAAATCCCAGGGCTCAACCCTGGAACTGCCTCTTAAACTCCTGGTCTTGAGTTCGAGAGAGGTGAGTTGAATTCCGAGTGTAGAGGTGAAATTCGTAGATATTCGGAGGAACACCAGTGGCGAAGGCGGCTCACTGGCTCGATACTGACGCTGAGGTACGAAAGTGTGGGGAGCAAACAGGATTAGATACCCTGGTAGTCCACACCGTAA
+
GGGGGGGGGGGGGGGFGCEGEGGGGGGGGGGGGGGGGEFGGFGGFFGGGGGGGGGGEGGFDFGFGGFGGGGGGGGGGGGGGDGGEGC@FFGGGGGGFFGFGGGGGGGGFGGGGGGGGGGGGGGGEFGGGGGFGGF@GGGGGGGFGGGGGEGFFFGGGGGGGGGGGGGGGGGGGGGGGFGGGGGGGGGGGGGEGGG*:8FG>D=CFFGFFGFCGGG5=FGFGCGGG>DFGGD>GG3>AFGGG@>690:FFGGFBFCBBBADG?:CF:F><DBA4:>)4<0,4:
@M06628:26:000000000-CRM2J:1:1103:17515:9530 1:N:0:149
TACGGAGGGGGTTAGCGTTGTTCGGAATTACTGGGCGTAAAGCGTACGTAGGCGGATCAGAAAGTATAGGGTGAAATCCCGAGGCTCAACCTCGGAACTGCCTTGTAAACTCCTGGTCTTGAGTTCGAGAGAGGTGAGTGGAATTCCAAGTGTAGAGGTGAAATTCGTAGATATTTGGAGGAACACCAGTGGCGAAGGCGGCTCACTGGCTCGATACTGACGCTGAGGTACGAAAGTGTGGGGAGCAAACAGGATTAGATACCCTGGTAGTCCACACCGTAA
+
GGGGGGGEGEGFCGGGGGGGGGGGGGGGGGGGGGGGGGGGGGFGGGGGGGGGGGGGGGFGGGGGGGGAEGGGGGGGGGGGGCGGGGGGGGGGGGGGGGGGGGGGFGGGGGGFGGGGGGGGGGGGGGGCDGGGGG@FGGGGGGGGGGGGGGGGGGGGGGGGGGGGFGGGGGGGGGFCGGGGGGGGGGGGGGGGGGGGGGGGFGGGGGGGGGFGG8FGGGGGGGGGGFGGGGGEGGGFFGGGGFFFFFFGGGGFFFGFFFFFGFGGF?FFFFFFFFFFFE>BFB
@M06628:26:000000000-CRM2J:1:1103:15830:9843 1:N:0:149
TACGGAGGGTGCAAGCGTTACTCGGAATCACTGGGCGTAAAGAGCGTGTAGGCGGGTTTGTAAGTTTGAAGTGAAATCCAATGGCTCAACCATTGAACTGCTTTGAAAACTGCTTACCTAGAATATGGGAGAGGTAGATGGAATTTCTGGTGTAGGGGTAAAATCCGTAGAGATCAGAAGGAATACCGATTGCGAAGGCGATCTACTGGAACATTATTGACGCTGAGACGCGAAAGCGTGGGGAGCAAACAGGATTAGATACCCTGGTAGTCCACGCCCTAA
+
GGGGGGGGGGGGGGGGGGGGGFGGGGGGGGGGGGGGGGGGGGGGGGFEFGGGGGGGGGGGGGGGGGGGDCGGGGGFGFGGG9EFGGGGGGGGFGGGGGGGGGGGGGGGGGGGGGGGGGGGGGGGGGGGGGGGGGGGGGGGGGGGGEFFGGGGGGGGGGGEGGGGGGGGGGDFGGFFFGGFGGGGGGGGGGGGGGGGGGGGBCEGGGGGGGFGGGGGGGFGGEGGD>FGFDG>CEGFFDCCGFFBFFFGGCFFFFGFFFAAGFGGFFF3AAABAAFFFF9>??
@M06628:26:000000000-CRM2J:1:1103:25175:10149 1:N:0:149
CACGTACTGTGCGAACGTTATTCGGAATCACTGGGCTTAAAGGGTACGTAGGCGGTTTACCAAGTCAGATGTGAAATGCCACAGCTCAACTGTGGCACTGCGTTTGAAACTGGTAGGCTAGAGTATTCCAGGGGTGTGCGGAACTTATGGTGGAGCGGTGAAATGCGTTGATATCATGAGGAACACCGGAGGCGAAGGCGGCACACTGGGGGATAACTGACGCTGAGGTACGAAAGCTAGGGTAGCGAACGGGATTAGATACCCCGGTAGTCCTAGCTGTAA
+
GGGGGGGGGGGGGGGGGGGGGGGGGGGGGGGGGGGGGGGGGGGGGGGGGGGGGGGGGGGGGGGGGGGGGGGGGGGGGGGGGGGGGGGGGGGGGGGGGGGGGGGGGGGGGGGGGGGGFGGGGGGGGGGGGGGGGGGGGGGGGGGGGGFGGGGGGGGGGGGEGGGGGGGGGGGGGGGGGGGGGGGGGGGGGGGGGGGGGGGGFGGGGGGFGGFGGGGGGGGGGGGGGFGGGGGFGGGFFGGGGF?7<FFDGGGEFBDF??2AFFGC@>DFFFFFFF>FFFFFFF
@M06628:26:000000000-CRM2J:1:1103:23777:10316 1:N:0:149
TACGGAGGGGGTTAGCGTTGTTCGGAATTACTGGGCGTAAAGCGTACGTAGGCGGATCAGAAAGTATGGGGTGAAATCCCGAGGCTCAACCTCGGAACTGCCTCATAAACTCCTGGTCTTGAGTTCGAGAGAGGTGAGTGGAATTCCAAGTGTAGAGGTGAAATTCGTAGATATTTGGAGGAACACCAGTGGCGAAGGCGGCTCACTGGCTCGATACTGACGCTGAGGTACGAAAGTGTGGGGAGCAAACAGGATTAGATACCCTGGTAGTCCACACCGTAA
+
GGGGGGGGGGGGGGGGGGGGGGGGGGGGGGGGGGGGGGGGGGGGGGGGGGGGGGGGGGGGGFGGGGGGGGGGGGGGGGGGGGGGGGGGGGGGGGGGGGGGGGGGGGGGGGFGGGGGGGGGGGGGGGGGGGGGGGGGGGGGGGGGGGGGGGGGGGGGGGGGGGGGGGGGGGGGGGGGGGGGGGGGGGGGGGGGGCCCGGGGFGGGGGGGGGFGGGGGGGGCEEGDGFGFG6FEGGGFBFFGGFFBBFFG:CG?6@FA?FFFGFEF61@?DFFFFFFFFFF1??
@M06628:26:000000000-CRM2J:1:1103:4684:10435 1:N:0:149
TACGGAGGGGGTTAGCGTTGTTCGGAATTACTGGGCGTAAAGCGTACGTAGGCGGATCAGAAAGTAGGGGGTGAAATCCCAGGGCTCAACCCTGGAACTGCCTCCTAAACTCCTGGTCTTGAGTTCGAGAGAGGTGAGTGGAATTCCAAGTGTAGAGGTGAAATTCGTAGATATTTGGAGGAACACCAGTGGCGAAGGCGGCTCACTGGCTCGATACTGACGCTGAGGTACGAAAGTGTGGGGAGCAAACAGGATTAGATACCCTGGTAGTCCACACCGTAA
+
GGGGGCE@FE:FEGGFGCFGGGGGDCFCECFGGGGGGGGGGGGEGGGCFFGGGGGGEGGGFCFFFFEEEFGCCCE9FCF8DBFFEGGDEFFFDGGDFDGGGFGFFGFFDFEFGGFFFFGGGGGFGFECGGG>FGGCCGGGGEGFFFGGCGFFGGGGGGGGGFGCFGGFGFCGGCBCGGGGGGGGGGGGGGGGGGEEGGGGBGGGGGGFGCFFDGGGGGGFGGDGDECGGGGFGFG9A7CCG:9?9>FGGGGFFFGAFFFFGFCEF<FBF>BAAFFFBDF:BB
@M06628:26:000000000-CRM2J:1:1103:19492:10500 1:N:0:149
GACGAACCGTCCAAACGTTATTCGGTATCACTGGGCTTAAAGCGTGCGTAGGCGGCTTGGTAGGTGAGATGTGAAAGCCCACGGCTCAACCGTGGAATTGCGTTTCAAACCCCCAAGCTCGAGGAAGATAGGGGTGATGGGAACTTATGGTGGAGCGGTGAAATGCGTTGATATCATAGGGAACACCGGTGGCGAAAGCGCATCACTGGATCTTTTCTGACGCTGAGGCACGAAAGCTAGGGTAGCGAACGGGATTAGATACCCCGGTAGTCCTAGCCGTAA
+
GGGGGGGGGGGGGGGGGGGGGGGGGGGGGGGGGGGGGGGGGGGGGGGGGGGGGGGGGGGGGGGGGGGGGGGGGGGGGGGGGGGGGGGGGGGGGGGGGGGGGGGGGGGGGGGGGGGGGGFGGGGGGGGGGGGGGGGGGGGGGGGGGGGGGGGGGGGGGGGGGGGGGGGGGGGGGGGGGGGGFGGGGGGGGGGGGGGGGGGGFGGGFGGGGGFGGGGGGGGGGGGGGFGFCCFEGGGFFGFGGFBFFFFGGGGFFFGFFFFFGFGGFBFFBFFFFFFFFFFFF?
@M06628:26:000000000-CRM2J:1:1103:23438:10560 1:N:0:149
GACGGAGGATGCAAGTGTTATCCGGAATCACTGGGCGTAAAGCGTCTGTAGGTGGTTTAGTAAGTCAACTGTTAAATCTTGAAGCTCAACTTCAAAATCGCAGTCGAAACTACTAGACTTGAGTATAGTAGGGGTAAAGGGAATTTCCAGTGGAGCGGTGAAATGCGTAGAGATTGGAAAGAACACCGATGGCGAAGGCACTTTACTGGGCTATTACTGACACTCAGAGACGAAAGCTAGGGTAGCAAATGGTATTAGATACCCCAGTAGTCCTAGCCGCAA
+
FFGGGGGGGGFGGDEC,CE9FFFFCCFG<CEGF<FFGGG@DAFG6@6CFFGFGG<BC=FG?<CFF,CFFCGGGFEEFFGGGGFEEF8EA,C?<BFGGGEF@4=?,4=4?>?FGGG<,,4CEE<CFCF?FFGCFEFGFGGFC@F:@FGC==FF@9EFFFGCCGGAADEE0*9,BCCBFFFGGFG7BFEGECG>6=C5CEGC);3+=CFFGGAFE?DCEFGGFFGG*AF7=0>>E5991*:FF>428?4:C>:=.=>>ABF>CF6+)1.4<9<BABB/254(,4
@M06628:26:000000000-CRM2J:1:1103:23119:10674 1:N:0:149
TACGGAGGGGGTTAGCGTTGTTCGGAATTACTGGGCGTAAAGCGTACGTAGGCGGATCAGAAAGTATAGGGTGAAATCCCGAGGCTCAACCTCGGAACTGCCTTATAAACTCCTGGTCTTGAGTTCGAGAGAGGTGAGTGGAATTCCAAGTGTAGAGGTGAAATTCGTAGATATTTGGAGGAACACCAGTGGCGAAGGCGGCTCACTGGCTCGATACTGACGCTGAGGTACGAAAGTGTGGGGAGCAAACAGGATTAGATACCCTGGTAGTCCACACCGTAA
+
GGGGGGGGGGGGGGGGGGGGGGGGGGGGGGGGGGGGGGGGGGGGGGGGGGGGGGGGGGGGGGGGGGGGGGGGGGGGGGGGGGGGGGGGGGGGGGGGGGGGGGGGGGGGGGGGGGGGGGGGGGGGGGGGGGGGGGGGGGGGGGGGGGGGGGGGGGGGGGGGGGGGGGGGGGGGGGGGGGGGGGGGGGGGGGGGGGGGGGGGFGGGGGGGGGFGGGGGGGGFGGGGGFGGGGGFDGGFFGGGGFFFFFFGGGGFFFGFFFFFGFGGF?F2A9-6AF<FFFF:?F
@M06628:26:000000000-CRM2J:1:1103:24347:11035 1:N:0:149
CACGTACTGTGCGAACGTTATTCGGAATCACTGGGCTTAAAGGGTACGTAGGCGGTTTACCAAGTCAGATGTGAAATGCCACAGCTCAACTGTGGCACTGCGTTTGAAACTGGTAGGCTAGAGTATTCCAGGGGTGTGCGGAACTTATGGTGGAGCGGTGAAATGCGTTGATATCATGAGGAACACCGGAGGCGAAGGCGGCACACTGGGGGATAACTGACGCTGAGGTACGAAAGCTAGGGTAGCGAACGGGATTAGATACCCCGGTAGTCCTAGCTGTAA
+
GGGGFGGGGGGGGGGGGGGGGGGGGGGGGGGGGGGGGGGGGGGGFGGGGGGGGGGGGGGGGGGGFGGFFFGGFGGGGGGGGGGGGGGGGGGGGGGGFEFGGGGDCFGDFGGGGGCGGGGGGGGGGGGFFGGGGGGGGGGGGGGGGFGFECFC7EDGGGGGGGGGGGGGGGGGGGGGGGGGGGFGFGGGGCEGEGGCEB5C@DGGGGGGGGEG=EF?CGGGGGGGGFGGGGGFEGG>:*:CCFB?F?FGD5DFFFC?).64CFFG@9B>B?8A<:)8:9<<)6
@M06628:26:000000000-CRM2J:1:1103:24347:11054 1:N:0:149
CACGTACTGTGCGAACGTTATTCGGAATCACTGGGCTTAAAGGGTACGTAGGCGGTTTACCAAGTCAGATGTGAAATGCCACAGCTCAACTGTGGCACTGCGTTTGAAACTGGTAGGCTAGAGTATTCCAGGGGTGTGCGGAACTTATGGTGGAGCGGTGAAATGCGTTGATATCATGAGGAACACCGGAGGCGAAGGCGGCACACTGGGGGATAACTGACGCTGAGGTACGAAAGCTAGGGTAGCGAACGGGATTAGATACCCCGGTAGTCCTAGCTGTAA
+
GGGGGGGGGGGGGGGGGGGGGGGGGGGGGGGGGGGGGGGGGGGGGGGGGGGGGGGGGGGGGGGGGGGGGGGGGGGGGGGGGGGGGGGGGGGGGGGGGGGGGGGGGGGGGGGGGGGGGGGGGGGGGGGGGGGGGGCFGGGGGGGGGGGGGGGGGGGGGGGGGGGGGGGGGGGGGGGGGGGGGGGGGGGGGGGGGGGGGGGGFDGGGGGGGGFGEGFGGGGGGGGGGFGGGGGFGGGFFGFFGFBFFFFGDDDE?FGFFFFFGFGGF>D>>FFF<D4=?FFFFF
@M06628:26:000000000-CRM2J:1:1103:20906:11238 1:N:0:149
TACGGAGGGGGTTAGCGTTGTTCGGAATTACTGGGCGTAAAGCGCACGTAGGCGGACTATTAAGTTAGAGGTGAAATCCCAGGGCTCAACCCTGGAACTGCCTTTAATACTGGTAGTCTTGAGTTCGAGAGAGGTGAGTGGAATTCCAAGTGTAGAGGTGAAATTCGTAGATATTTGGAGGAACACCAGTGGCGAAGGCGGCTCACTGGCTCGATACTGACGCTGAGGTGCGAAAGCGTGGGGAGCAAACAGGATTAGATACCCTGGTAGTCCACGCCGTAA
+
GGGGGFGGGGGCFGGGGFGGGGGGGGGGGGGGGGGGGGGGGGGGGGGGGGGGGGGGGGGGGGGGGGGGGGGGGGGGGGGGGGGGGGGGGGGGGGGGGGGGGGGGGGGGGGGGGGGGGGGGGGGGGGGGGGGGGGFGGGGGGGGGFGGGGGGGGGGGGGGGGGGGGGGCGGG@FGGGGGGGGGGGGGGGGGGGGGGGGGGGFG5EFG7FEF@FGGGGGCGGGGGGGDGGFGFFGGGFFG3DGF>?FF?GGG5??F:A3>AADFFG4:F0:>AD2<?FF3>(,4
@M06628:26:000000000-CRM2J:1:1103:29418:11899 1:N:0:149
TACGGGAGGGGCTAGCGTTATTCGGAATTACTAGGCGTAAAGAGTTCGTAGGCGGCAATAAAAATTGATGTTTAATACTTGAGCTACAATCAAGTCACTGTTAGCACTTTTTTGCTAGCGTTTTATTTAGAAAAGCAGAATTTTATGATTAAAGATAAAAGTTGTAGATCCATAAAGGAATGCCTTCAGCGAAAGCTGCTTTTTAAAATGAAACTGACGCTGAGGAGCGAAAGTGTAGGTAGCTACTAGGATTAGTTACCCTAGTAGTCTACCACGTCACAT
+
GGGGGE6CFGGG:FFGGGGGFFGGGGGGGGGG9FGFGEEGGG6ECFGGGGFGFEGDC:FC,CF<E8E,,<EFGGG,,CE<5BFE?,,C,5,,CF5,5,CBD5,CFEEB,5AF+3DDFF,+33=B@CFA<,,@>8>>FGC@FF<F9CC,,38,,8,@,>DF,737@3@9@,,@;,3,,4>4>D>:FFFE7;*5:EEFGGFFCCFC5,++5++2=>C77;?E*85CF;*22=)5:976):*2:/)).).*2***6?C)6<2>46;A/-6<A<>A<).54)(-))
@M06628:26:000000000-CRM2J:1:1103:22335:12054 1:N:0:149
CACGAACTGTGCGAACGTTATTCGGAATCACTGGGCTTAAAGGGTGCGTAGGCGGTCTTGTAGGTCAGATGTGAAATCCCACGGCTCAACCGTGGAATTGCGTTTGAAACCACAGGACTTGAGTAAGATAGAGGTAAGCGGAACTGATGGTGGAGCGGTGAAATGCGTTGATATCATCAGGAACACCGGTGGCGAAAGCGGCTTACTGGGTCTTTACTGACGCTGAGGCACGAAAGCTAGGGGAGCGAACGGGATTAGATACCCCGGTAGTCCTAGCTGTAA
+
GGGGGGGGGGGGGGGGGGGGGGGGGGGGGGGGGGGGGGGGGGGGGGGGGGGGGGGGGGGGGGGGGGGGGGGGGGGGGGGGGGGGGGGGGGGGFGGGGGGGGGGEGGGGGGGGGGGGGGGGGGGGGDGGGGGGGGGGGGFGEGGGGGGGGGGGGGGGGGFGGGGGGFGGGGFGGGGGGGGGGGGGGGGGGGEGGGECEGGGEDEGGGGGGGFGGGFEGGGGGGGGGFGDFEGFGGGFFFGGGFFFFFFGGDDFF>DBFFFFGFFCFB57>F<<<DAF?BB>AB
@M06628:26:000000000-CRM2J:1:1103:19826:12087 1:N:0:149
TACGGAGGGGGTTAGCGTTGTTCGGAATTACTGGGCGTAAAGCGTACGTAGGCGGATTGGAAAGTAGGGGGTGAAATCCCAGGGCTCAACCCTGGAACTGCCTCCTAAACTATCAGTCTAGAGTTCGAGAGAGGTGAGTGGAATTCCAAGTGTAGAGGTGAAATTCGTAGATATTTGGAGGAACACCAGTGGCGAAGGCGGCTCACTGGCTCGATACTGACGCTGAGGTACGAAAGTGTGGGGAGCAAACAGGATTAGATACCCTGGTAGTCCACACCGTAA
+
GGGGGGGGGGGFGGGGGGGGGGGGGGGGGGGGGGGGGGGGGGGGGGGGGGGGGGGGGGGGGGGGGGGGGGGGGGGGGGGGGGGGGGGGGGGGGGGGGGGGGGGGGFGGGGGGGGGGGGGGGGGFGGGGGGGGGGGGGGGGGGGGGFGGGGGFFGGGGGGGGGGGGGGGDGGGGGGGGGGGGGGGFFGGGGGGGGGGGGGGFGGGGGGFGGFGGGGGGGGGGGGGGFGGGDGEGGD>DFGFDFBFFFBGGGGFB@G28<><FFGGFBF:ABFFFFFFF>>48<
@M06628:26:000000000-CRM2J:1:1103:13105:12380 1:N:0:149
CACGAACTGTGCAAACGTTATTCGGAATCACTGGGCTTAAAGAGTTCGTAGGCGGCATGGTAAGTCAGGTGTGAAATCCCACAGCTCAACTGTGGAACTGCGCTTGATACTGCTAAGCTAGAGGAGGTCAGAGGTGAGCGGAACTCACGGTGGAGCGGTGAAATGCGTTGATATCGTGAGGAACACCGGTGGCGAAAGCGGCTCACTGGGGCCTTTCTGACGCTGAGGAACGAAAGCTAGGGTAGCGAACGGGATTAGATACCCCGGTAGTCCTAGCCGTAA
+
GGGGGGGGGGGGGGGGGGGGGGGGGGGGGGGGGGGGGGGGGGGGGGGGGGGGGGGGGGGGGGGGGGGGGFGGGGGGGGGGGGGGGGGGGGGGGGGGGGGGGGGGGGGGGGGGGGGGGGGGGGGGGGGGGGGGGGGGGGGGGGGGGGGGGGGGGGGGGGGGGGGFFGGGGGGGGGGGGGGGGGGGGGGGGGGGGGGEGGGGFGGGGGGGGGFGGGGGGGGGGGGGGFGGGGGFGGGF?CFGGFFF?BFGGGGFFFDFFFABFFGGFFFFFFFAFFBFBFFFFF
@M06628:26:000000000-CRM2J:1:1103:5625:12851 1:N:0:149
TACGGAGGGGGTTAGCGTTGTTCGGAATTACTGGGCGTAAAGCGTACGTAGGCGGATCAGAAAGTATGGGGTGAAATCCCGAGGCTCAACCTCGGAACTGCCTCATAAACTCCTGGTCTTGAGTTCGAGAGAGGTGAGTGGAATTCCAAGTGTAGAGGTGAAATTCGTAGATATTTGGAGGAACACCAGTGGCGAAGGCGGCTCACTGGCTCGATACTGACGCTGAGGTACGAAAGTGTGGGGAGCAAACAGGATTAGATACCCTGGTAGTCCACACCGTAA
+
GGGGGGGGGGGGGGGGGGGGGGGGGGGGGGGGGGGGGGGGGGGGGGGGGGGGGGGGGGGGGGGGGGGGGGGGGGGGGGGGGGGGGGGGGGGGGGGGGGGGGGGGGGGGGGGGGGGGGGGGGGGGGGGGGGGGGGGGGGGGGGGGGGGGGGGGGGGGGGGGGGGGGGGGGGGGGGGGGGGGGGGGGGGGGGGGGGGGGGGGFGGGGGGGGGFGGGGGGGGGCGGGGFGGGGGFGGGFFGGGGFFFFFFGGFGFFFGA?FFFGFGGFBFBAAFBADFFFFFFFF
@M06628:26:000000000-CRM2J:1:1103:26600:13238 1:N:0:149
GACGAACCGTCCAAACGTTATTCGGTATCACTGGGCTTAAAGCGTGCGTAGGCGGCTTGGTAGGTGTGATGTGAAAGCCCACGGCTCAACCGTGGAATTGCGTCGCAAACCCCCAAGCTTGAGGAAGACAGGGGTGTTGGGAACTTATGGTGGAGCGGTGAAATGCGTTGATATCATAGGGAACACCGGTGGCGAAGGCGCAACACTGGGTCTTTTCTGACGCTGAGGCACGAAAGCTAGGGTAGCGAACGGGATTAGATACCCCGGTAGTCCTAGCCGTAA
+
GGGGGGGGGGGGGGGGGGGGGGGGGGGGGGGGGGGGGGGGGGGGGGGGGGGGGGGGGGGGGGGGGGGGGGGGGGGGGGGGGGGGGGGGGGGGGGGGGGGGGGGGGGGGGGGGGGGGGGGGGGGGGGGGGGGGGGGGGGGGGGGGGGGGGGGGGGGGGGGGGGGGGGGGGGGGGGGGGGGGGGGGGGGGGGGGGGGGGGGGFGGGGGGGGGFGGGGGGGGGGGGGGFGGGGGFGGGFFGGGGFFFFFFGGGGFFFDBFFFFGFGGFFDFFF>ADFBFBFF::B
@M06628:26:000000000-CRM2J:1:1103:15745:13382 1:N:0:149
GACGAACCGTCCAAACGTTATTCGGTATCACTGGGCTTAAAGCGTGCGTAGGCGGCTTGGAAGGTGAGATGTGAAAGCCCACGGCTCAACCGTGGAATTGCGTTTCAAACCCTCAAGCTTGAGGAAGACAGGGGTGTTGGGAACTTATGGTGGAGCGGTGAAATGCGTTGATATCATAGGGAACACCGGTGGCGAAGGCGCAACACTGGGTCTTTTCTGACGCTGAGGCACGAAAGCTAGGGTAGCGAACGGGATTAGATACCCCGGTAGTCCTAGCTGTAA
+
GGGGGGGGGGGGGGGGGGGGGGGGGGGGGGGGGGGGGGGGGGGGGGGGGGGGGGGGGGGGGGGGGGGGGGGGGGGGGGGGGGGGGGGGGGGGGGGGGGGGGGGGGGGGGGGGGGGGGGGGGGGGGGGGGGGGGGGGGCGGGGGGGGGGGGGGGGGGGGGGGGGGGGGGGGGGGGGGGGGGGGGGGGGGGGGGGGGGGGGGFGDGGGGGGGFGGGGGGGGGGGGGGFGGGGGEGGGF?CFDGFFFFFFGDGGFFFGBFFFFGFGGFFEFFFB<4<:FFFDAFB
@M06628:26:000000000-CRM2J:1:1103:5079:13937 1:N:0:149
TACGGAGGGGACTAGCGTTGTTCGGAATTACTGGGCGTAAAGCGCACGTAGGCGGATCAGTCAGTTAGGGGTGAAATCCCAGGGCTCAACCCTGGAACTGCCTCTAATACTGCTGGTCTAGAGATCGAGAGAGGTGAGTGGAATTCCGAGTGTAGAGGTGAAATTCGTAGATATTCGGAGGAACACCAGTGGCGAAGGCGGCTCACTGGCTCGATACTGACGCTGAGGTGCGAAAGCGTGGGGAGCAAACAGGATTAGATACCCTGGTAGTCCACGCCGTAA
+
GGGGGGGGGGGGGGGGGGGGGGGGGGGGGGGGGGGGGGGGGGGGGGGGGGGGGGGGGGGGGGGGGGGGGGGGGGGGGGGGGGGGGGGGGGGGGGGGGGGEFGGGGGGGGGGGGGGGGGGGGGGGGGGGGGGFFGFFGGGGGGFGGGGGGGGGGGGGDGF<CGGGGGGGGGGGGGGGGGGGGGGGGGGGFGGCECEEGGGGFGGGGGGGGGFDCEGGEGFFGGGGG5<D<FGFGGGFFG5DGF>0;FFGGGGF?FGFFFFFFFGGF?F?FFFF2A>53>99?F
@M06628:26:000000000-CRM2J:1:1103:5080:13957 1:N:0:149
TACGGAGGGGACTAGCGTTGTTCGGAATTACTGGGCGTAAAGCGCACGTAGGCGGATCAGTCAGTTAGGGGTGAAATCCCAGGGCTCAACCCTGGAACTGCCTCTAATACTGCTGGTCTAGAGATCGAGAGAGGTGAGTGGAATTCCGAGTGTAGAGGTGAAATTCGTAGATATTCGGAGGAACACCAGTGGCGAAGGCGGCTCACTGGCTCGATACTGACGCTGAGGTGCGAAAGCGTGGGGAGCAAACAGGATTAGATACCCTGGTAGTCCACGCCGTAA
+
GGGGGGGGGGGGGGGGGGGGGGGGGGGGGGGGGGGGGGGGGGGGGGGGGGGGGGGGGGGGGGGGGGGGGGGGGGGGGGGGGGGGGGGGGGGGGGGGGGGGGGGGGGGGGGGGGGGGGGGGGGGGGGGGGGGGGGGGGGGGGGGGGGGGGGGGGGGGGGGGGGGGGGGGGGGGGGGGGGGGGGGGGGGGGGGGGGGGGGGGFGGGGGGGGGFGGGGGGGGGGGGGGFGFFGGFGGGBBGGGGFFFFFFGGGGFFFGFFFFFGFGGFFFFFFFFFFFFFFB;BB
@M06628:26:000000000-CRM2J:1:1103:20019:14290 1:N:0:149
TACGGGGGATGCAAGCGTTATCCGGAATGATTGGGCGTAAAGCGTCTGTAGGTGGCTTTCCAAGTCAACTGTCAAAAATCAGGGCTTAACCTTGAACCGGCAGTTGAAACTATAAAGCTTGAGTTAGGTAGGGGCAGAGGGAATTCCTAGTGTAGCGGTGAAATGCGTAGATATTAGGAAGAACACCAATCGCGAAAGCACTCTGCTGGGCCATGACTGACACTGAGAGACGAAAGCTAAGGGAGCGAATGGGATTAGATACCCCAGTAGTCTTAGCCGTAA
+
GGGGGGGGGGGGGGGGGGGGGGGGGGGGGGGGGGGGGGGGGGGGGGGGGGGGGGGGGGGGGGGGGGGGGGGGGGGGGGGGGGGGGGGGGGGGGGGGGGGGGGGGGGGGGGGGGGGGGGGGGGGGGGGGGGGGGGGGGGGGGGGGGGGGGGGGGGGGGGGGGGGGGGGGGGGGGGGGGGGGGGGGGGGGGGGGGGGGGGGGFG6<CFGGFGFFGGGGDFGGGGGGGFGFFGGFGGGFFFGGGF::66>GGGGFFFGBFBFAGFGFF<B?D2.6<B<FFFFF:?
@M06628:26:000000000-CRM2J:1:1103:8927:15587 1:N:0:149
TACGAAGGGGGCTAGCGTTGTTCGGAATTACTGGGCGTAAAGCGTACGTAGGCGGATTAGAAAGTTAGGGGTGAAATCCCAGGGCTCAACCCTGGAACTGCCTCTAAAACTCCTAATCTTGAGTTCGAGAGAGGTGAGTGGAATTCCGAGTGTAGAGGTGAAATTCGTAGATATTCGGAGGAACACCAGTGGCGAAGGCGGCTCACTGGCTCGATACTGACGCTGAGGTACGAAAGCGTGGGGAGCAAACAGGATTAGATACCCTGGTAGTCCACGCCGTAA
+
GGGG<FGGGDGGGGGGGGGGGGGGGGGGGGGGGGGGGGGGGGGGGGGGGGGGGGG@BFEFGFGGGGGGGGGGGGGGGGGGGGGGGGGGGGGCFGGGGGGGGGGGGGGGGGGGGGGGGGGGGGGGGGGCGGGGGGGGGGGGGGGGGGGGGGGGGGGGGGGGGGGGGGGGGGGGGGGGGGGGGGGGGGGGGGGGGGGEGGGEDGGGGGGGGGFGGGGGGGGGGEGGGFGGFGGFGGGF?GGGGFFFFFFGGGG@?FFDBDFFGFFGFFFFFFFFFFFF;FBF68
@M06628:26:000000000-CRM2J:1:1103:8013:15845 1:N:0:149
TACGGAGGGTGCAAGCGTTGTCCGGATTTATTGGGTTTAAAGGGTACGTAGGCGGATTTTTAAGTCCGTGGTGAAAGCCTACAGCTTAACTGTAGAACTGCCATGGATACTGGAAATCTTGAATTCAGTTGAGGTAAGCGGAATTTATGATGTAGCGGTGAAATGCATAGATATCATAAAGAACACCTATTGCGAAGGCAGCTTGCTGGACTTGAATTGACGCTGAGGTACGAAAGCGTGGGGAGCGAACAGGATTAGATACCCTGGTAGTCCACGCCGTAA
+
GGGGGGGGGGGGGGGGGGGGGGGGGGGGGGGGGGGGGGGGGGGGGGGGGGGGGGGGGGGGGGGGGGGGGGGGGGGGGGGGGGGGGGGGGGGGGGGGGGGGGGGGGGGGGGGGGGGGGGGGGGGGGGGGGGGGGGGGGGGGGGGGGGGGGGGGGGGGGGGGGGGGGGGGGGGGGGGGGGGGGGGGGGGGGGGGGGGGGGGGFGGGGGGGGGFGGGGGGGGGGGGGGFGGGGGFGGGFFGGGGFFFFFFDGGGFFFGFFFFFGFGGFB>BFFFFFFFFFFFFFF
@M06628:26:000000000-CRM2J:1:1103:8032:15853 1:N:0:149
TACGGAGGGTGCAAGCGTTGTCCGGATTTATTGGGTTTAAAGGGTACGTAGGCGGATTTTTAAGTCCGTGGTGAAAGCCTACAGCTTAACTGTAGAACTGCCATGGATACTGGAAATCTTGAATTCAGTTGAGGTAAGCGGAATTTATGATGTAGCGGTGAAATGCATAGATATCATAAAGAACACCTATTGCGAAGGCAGCTTGCTGGACTTGAATTGACGCTGAGGTACGAAAGCGTGGGGAGCGAACAGGATTAGATACCCTGGTAGTCCACGCCGTAA
+
GGGGGGGGGGGGGGGGGFGGGGGGGGGGGGGGGGGGGDGGGGGGGGGGGGGEGGGGGGGGGGGGGFFGGGGGDFGGGGGGGGGGGGGGGGGGGGGGGFFFGGFGGEFE<FFGGGGGGGGGGGDFGGDFEGGGGGGFGGGGGGGGGGGGGGGGGGGGDGGGFGGGGGGGGGGGGGGDEFGGGGGGGGGGGGFGGGGGGGGFFGFCFDFFGFFGEGGGG>CFGGG5DEGGGFGAGGC64<CGDEFF9>FCC<DFFF7ABFFFGF@FF?FFFFFD<AF>>869??
@M06628:26:000000000-CRM2J:1:1103:8006:15862 1:N:0:149
TACGGAGGGTGCAAGCGTTGTCCGGATTTATTGGGTTTAAAGGGTACGTAGGCGGATTTTTAAGTCCGTGGTGAAAGCCTACAGCTTAACTGTAGAACTGCCATGGATACTGGAAATCTTGAATTCAGTTGAGGTAAGCGGAATTTATGATGTAGCGGTGAAATGCATAGATATCATAAAGAACACCTATTGCGAAGGCAGCTTGCTGGACTTGAATTGACGCTGAGGTACGAAAGCGTGGGGAGCGAACAGGATTAGATACCCTGGTAGTCCACGCCGTAA
+
GGGGGGGGGGGGGGGGGGGGGGGGGGGGGGGGGGGGGGGGGGGGGGGGGGGGGGGGGGGGGGGGGGGGGGGGGGGGGGGGGGGFGGGGGGGGGGGGGGGGGGGGGGGGGGGGGGGGGGGGGGGGGGGG@FGGGGGGGGGGGGGGGGGGGGGGGGGGGGGGGGGGGGGGGGGGGGGGGGFGGGGGGGGGGGFFGGDGGGGGFGGGGGGGGCFGGGGGGGGGGGGGGEGGGGGAGGGBFGGGGFFFFBFGGGG??>FFFBFFFFGGF?>?>FFFFFF:>F>FBB
@M06628:26:000000000-CRM2J:1:1103:20449:15945 1:N:0:149
TACGGAGGGGGTTAGCGTTGTTCGGAATTACTGGGCGTAAAGCGTACGTAGGCGGATCAGAAAGTAGGGGGTGAAATCCCGAGGCTCAACCTCGGAACTGCCTCCTAAACTCCTGGTCTTGAGTTCGAGAGAGGTGAGTGGAATTCCAAGTGTAGAGGTGAAATTCGTAGATATTTGGAGGAACACCAGTGGCGAAGGCGGCTCACTGGCTCGATACTGACGCTGAGGTACGAAAGTGTGGGGAGCAAACAGGATTAGATACCCTGGTAGTCCACACCGTAA
+
GGGGGFCFGGGFGGGGEFFEGGGGGGGGGGGGFGGGGGGGGGGGGDGGGGGGGGGEFGGFGEGGG9FFGGGFGFGGGGFGGGGGGGGGGGGGGGGGGGGFGGGGGGGGFGGGGGGGFGGGGDGFCGGFFFEGGG<FGGGGGGGGGGGGFGGGGGGGGGGF9FGFGGGGGGG?FGGGGGGFEGGGGGGGGFFGGGEGGGGGFDGGGGGGGGFFGGGGGGGFDEDGG>DGFGGDGFGFFGF7>3;?BF6>CFFF?FGFFBABF6<8=1F:>>BB24<??B;FBF
@M06628:26:000000000-CRM2J:1:1103:7169:16905 1:N:0:149
TACGGAGGGGGTTAGCGTTGTTCGGAATTACTGGGCGTAAAGCGTACGTAGGCGGATCAGAAAGTATGGGGTGAAATCCCGAGGCTCAACCTCGGAACTGCCTCATAAACTCCTGGTCTTGAGTTCGAGAGAGGTGAGTGGAATTCCAAGTGTAGAGGTGAAATTCGTAGATATTTGGAGGAACACCAGTGGCGAAGGCGGCTCACTGGCTCGATACTGACGCTGAGGTACGAAAGTGTGGGGAGCAAACAGGATTAGATACCCTGGTATTCCACACCGTAA
+
GFEEECCC7:BCFFGDEBB@F@FGGC@FGDFFGAGGGECC@FGGC@CFGGGEGDC@CCF<EEFF?BDBCFEBGGGGGFFGCF=FCDDBGF<FGGC@FGCD<FGGGGGC=FGFGGGFAFF,FCFB,FF73@E@FCFGGGGGGGGGG@;@EF<<@;<FC7>FEGFEGFEE8**,5C<+B?:@EGGGGFGGGGFEEG7CEEGE5<EEGGGDFGFGE5CFG7F?CEDGG:<CFGGEGGC94FG7C;;<10,20C4@3)7<2?<<2900=3>?2)64529/3>,414
@M06628:26:000000000-CRM2J:1:1103:23361:17871 1:N:0:149
TACGGAGGGGGTTAGCGTTGTTCGGAATTACTGGGCGTAAAGCGTACGTAGGCGGATCAGAAAGTATGGGGTGAAATCCCGAGGCTCAACCTCGGAACTGCCTCATAAACTCCTGGTCTTGAGTTCGAGAGAGGTGAGTGGAATTCCAAGTGTAGAGGTGAAATTCGTAGATATTTGGAGGAACACCAGTGGCGAAGGCGGCTCACTGGCTCGATACTGACGCTGAGGTACGAAAGTGTGGGGAGCAAACAGGATTAGATACCCTGGTAGTCCACACCGTAA
+
GGGGGGGGGGGGGGGGGEGEGGGGGGGFFGGGGGGGGGGGGCFGGGGGGGGGGGGGGGGGGGDGGFGGCFGGGGGGGGGGG7=@FGGGGGGGGGGGGGGGGFGGGGGGFGGGCGGGGGFFGFCFFGGGGGDGGGGCDGGGGGGG?FGGFGFGGGGGGGGGGGF;C;FCCFCFGGGGGGGFDGGGGGGGG?FCGEGGGGGGFDGCFGGFCCFGGG<FCFGGGGD33>FF6<>>GGG>AGFGDE>?F0:<CGF?:@<22?>FGFFG*434><2<<4?F?B9?B?
@M06628:26:000000000-CRM2J:1:1103:3092:17904 1:N:0:149
GACGAACCGTACAAACGTTATTCGGAATTACTGGGCTTAAAGGGCGCGTAGGCGGTCCGGCAAGTTGGGTGTGAAATCCCTCGGCTCAACCGAGGAATAGCGCCCAAAACTGCCGGGCTCGAGGGAGACAGAGGTGAGTGGAACTTAGGGTGGAGCGGTGAAATGCGTTGGTATCCTAAGGAACACCAGTGGCGAAAGCGACTCACTGGGTCTCTTCTGACGCTGAGGCACGAAAGCTAGGGGAGCGAACGGGATTAGATACCCCGGTAGTCCTAGCTGTAA
+
FGGGEGEGG@DFCFEFGGGGGGGGGGGGFGGGGGGGEGGGGGGG6FFGGGGGGGGGGCC+4@FGF,CF:FGGGGGGFFGF<FFGGGGGGGGGGGGEGDA<F>=F:@FFGGGGF8FGGGGFGGGGDEGGFGGGGGFGGGGGGGGGG;BCFGGGGGGGGGGGGGGGGGGGDGCGGGGE?<F8FGGGGGGGGC:EGGGG>EFGEGEEGGGGGGFF6:F9CGGGGGGGGDGGGCFBGGGFB*09FFFFFF1DGGDFBFGFFFFFFFGG>9BFFFBDF24@?FFAFF
@M06628:26:000000000-CRM2J:1:1103:19291:18037 1:N:0:149
TACGGAGGGGGTTAGCGTTGTTCGGAATTACTGGGCGTAAAGCGTACGTAGGCGGATCAGAAAGTATGGGGTGAAATCCCGAGGCTCAACCTCGGAACTGCCTCATAAACTCCTGGTCTTGAGTTCGAGAGAGGTGAGTGGAATTCCAAGTGTAGAGGTGAAATTCGTAGATATTTGGAGGAACACCAGTGGCGAAGGCGGCTCACTGGCTCGATACTGACGCTGAGGTACGAAAGTGTGGGGAGCAAACAGGATTAGATACCCTGGTAGTCCACACCGTAA
+
GGGGGGGGGGGGGGGGGGGGGGGGGGGGGGGGGGGGGGGGGGGGGGGGGGGGGGGGGGGGGGGGGGGGGGGGGGGGGGGGGGGGGGGGGGGGGGGGGGGGGGGGGGGGGGGGGGGGGGGGGGGGGGGGGGGGGGFGGGGGGGGGGGGGGGGGGGGGGGGGGGGGGGGGGGGGGGGGGGGGGGGGGGGGGGGGGGGGGGGGFGGGGGGGGGFGGGGFEGGGGGGCDEGGFGGFGGGFFGFGGFBF>FFFGFCF?>FFFFA<FFGFFF@?FFF<AFFF?:9:08
@M06628:26:000000000-CRM2J:1:1103:12198:18043 1:N:0:149
TACGGAGGGGGTTAGCGTTGTTCGGAATTACTGGGCGTAAAGCGTACGTAGGCGGATTAGTCAGTCAGAGGTGAAATCCCAGGGCTCAACCTTGGAACTGCCTTTGATACTGCTAGTCTTGAGTTCGAGAGAGGTGAGTGGAATTCCGAGTGTAGAGGTGAAATTCGTAGATATTCGGAGGAACACCAGTGGCGAAGGCGGCTCACTGGCTCGATACTGACGCTGAGGTACGAAAGTGTGGGGAGCAAACAGGATTAGATACCCTGGTAGTCCACACCGTAA
+
GGGGGFGGGGGGGGGGGGGGGGGGGGGGGGGGGGGGGGGGGGGGGGGGGGGGGGGGGGGGGGGGGGGGGGGGGGGGGGGGGGGGGGGGGGGGGGGGGGGGGGGGGGGGGGGGGGGGGGGGGGGGGGGGGGGGGGGGGGGGGGGGGGGGGGGGGGGGGGGGGGGGGGGGGGGGGGGGGGGGGGGGGGGGGGGGGGGGGGGGFGGGGGGGGGFGGGGGGGGGGGGGGFGGGGGFGGGFFGGGGFFFFFFFGGGFFFGFFFBFGFGGFFFFFFFFFFFFFFFFFB
@M06628:26:000000000-CRM2J:1:1103:14750:18510 1:N:0:149
TACGGAGGGTCCGAGCGTTATCCGGAATCATTGGGTTTAAAGGGTCCGCAGGCGGTCAATTAAGTCAGAGGTGAAATCCCATAGCTTAACTATGGAACTGCCTTTGATACTGGTTGACTTGAGTCATATGGAAGTAGATAGAATGTGTAGTGTAGCGGTGAAATGCATAGATATTACACAGAATACCGATTGCGAAGGCAGTCTACTACGTATGTACTGACGCTCATGGACGAAAGCGTGGGGAGCGAACAGGATTAGATACCCTGGTAGTCCACGCCGTAA
+
GGGGGGGGGGGGGGGGGGGGGGGGGGGGGGGGGGGGGGGGGGGGGGGGGGGGGGGGGGGGGGGGGGGGGGGGGGGGGGGGGGGGGGGGGGGGGGGGGGGGGGGGGGGGGGGGGGGGGGGGGGGGGGGGGGGGGGGGGGGGGGGGGGGGGGGGGGGGGGGGGGGGGGGGGGGGGGGGGGGGGGGGGGGGGGGGGGGGGGGGFGGGGGGFGGFGGGGGGGGGGGGGGFGGGGGEGGDFFGDDGFFFFFFGGGGFFFDBFFFFGFGGFFFFB<AF9<?FFFF>FF
@M06628:26:000000000-CRM2J:1:1103:28051:19004 1:N:0:149
TACGAAGGTCCCGAGCGTTGTTCGGAATCACTGGGCGTAAAGGGAGCGTAGGCGGTTTGGTAAGTCAGATGTGAAATCCCGGGGCTCAACCCCGGAACTGCATCCGATACTGCCGGACTTGAGTAGTGGAGGGGTAGATGGAATTCTCGGTGTAGCAGTGAAATGCGTGGATATCGAGAGGAACACTCGTGGCGAAGGCGATCTACTGGACACTTACTGACGCTGAGGCTCGAAGGCCAGGGTAGCGAAAGGGATTAGATACCCCTGTAGTCCTGGCAGTAA
+
GGGGGGGGGEGGGGGGGGGGGGGGGGGGGGGGGGGGGGGGGGGGDGGGGGGGGGGCEGGGGFGGGGGGF<FGGGGGGGGGGGGGGGGGGGGGGGGGGGGGGDGGGGGGGGGGGGGGGGGGGGGGGGEFFGGGGDGGGGGGGGGGGGGGGGGGGGGGFGGGGGGGGGGCDEDGGFFGFGGGGGGGGGGGGGGGGGGGGGGGFGGGGGGGGGFGGFGGGGGGGGGGGFGGGFGEGGGFFGGGGF?BFFFDDGGFBFGB?<ABGFGGFFFDBABFFFA6?>82AA
@M06628:26:000000000-CRM2J:1:1103:4248:21000 1:N:0:149
TACGGAGGAGGCAAGCGTTATCCGGATTTATTGGGCGTAAAGCGTCCGCAGGTGGCAGTTCAAGTCTGCTGTCAAAGACAGTGGCTCAACCACTGAAAGGCAGTAGATACTGAACAGCTAGAGTGCGGTAGGGGCAGAGGGAATTCCAGGTGTAGCGGTGAAATGCGTAGATTTCTGGAAGAACATCGGTGGCGAAAGCGCTCTGCTAGGCCGCAACTGACACTCAGGGACGAAAGCTAGGGGAGCGAATGGGATTAGATACCCCAGTAGTCCTAGCCGTAA
+
GGGGGGGGCFGGCGGGGGGEGEGGGGGGGGFGGGGGGGGGGGGGG@FGDGGGFGGF=F<FEGGGGFFGCGGGFGGGGGGGFGGGGGGGGGGEFGGGGFGGGFGG9BFFGGGGFFDDFGGGGGGGCGGD=FG=FGGGGGGGGGGGGGGGGGGGGGGCFGGGGGGGGGGGDGGGGGGGGGGDGGGGGGGEGGGGGGGGEGGG>CEECGG9EFFGGGGGGGGGG6FFGFGGFGGFGGGF?C>FGFFFFF>GDD<F?FGFFFFBCFFGF:D?BFFFFA<4:F;F??
@M06628:26:000000000-CRM2J:1:1103:17843:21670 1:N:0:149
TACGGGGGGTGCGAGCGTTAATCGGAATTACTGGGCGTAAAGGGTACGTAGGCGGCTTGATAAGTCAGATGTGAAATCCCCGGGCTTAACCTGGGAACTGCATTTGAAACTGTCTGGCTAGAGTGAGTGAGAGGTTAGTGGAATTCAAGGCGTAGCGGTGAAATGCGTAGAGGTCTTGAGGAACATCAGTGGCGAAGGCGACTAACTGGCACTACACTGACGCTGAGGTACGAAAGCGTGGGGAGCGAACAGGATTAGATACCCTGGTAGTCCACGCCCTAA
+
GGGGGGGGGGGGGGGGGGGFBEFFGDGGGGGGGCFGGGGGGGGGGGGGGGGGFGGGGGGGGGGGGGGGGGGGGGGGGGGGGGGGGGGGGGGGGGGGGGGGGGFGGGGGGGGGGGGGGGGFGFGGGGGFGFFGGGGGFGFGGGEGGGGGGGGGGGGGGGGGGGGGFGCEDGGGGGGGGGGGFGFGGGGGFGGGGGGDCEFGBDEGGGGGGG>CFGDGGGGGFDDGD>GGFEDDGGG6<GGDGF>69>>CDDDF?FG9<2)6:=6<F?FFB>BFAA7@>>,4B<
@M06628:26:000000000-CRM2J:1:1103:14943:21820 1:N:0:149
GACGGAGGATGCAAGTGTTATCCGGAATCACTGGGCGTAAAGCGTCTGTAGGTGGCTCGATAAGTCAACTGTTAAATCTTGAAGCTTAACTTCGAAATCGCAGTCGAAACTATCGGACTAGAGTATAGTAGAGGTAAAGGGAATTTCCAGTGGAGCGGTGAAATGCGTAGAGATTGGAAAGAACACCGATGGCGAAGGCACTTTACTGGGCTATTACTGACACTCAGAGACGAAAGCTAGGGTAGCAAATGGGATTAGATACCCCAGTAGTCCTAGCCGTAA
+
GGGGGGGGGGGGGGGGGGGGGGGGGGGGGFGGGGGGGGGGGGGGGGGGGGGGGGGGGGGGGGGGGGGGGGGGGGGGGGGGGGGGGGGGGGGGGGGGGGGGGGGGGGGGGGGEFDFFFGGGGGGGGGGGGGGGGGGGGGGGGGGGGGGGGFFGGGGGGGGGGGGGGGGGGGGGGGGGGGGGGGGGGGGGGGGGGGGGGFFGFGGGGGFEGGFGGGGFDGGGGGGGGFFFCFGFGGGF?7>CC>338:BGGGGF<FFF<39AFFC?>6@F5<ABAFAFFFF???
@M06628:26:000000000-CRM2J:1:1103:11537:21991 1:N:0:149
GACGGAGGGGGCTAGCGTTGTTCGGATTTACTGGGCGTAAAGGGCGCGTAGGCGGATTAGTAAGTTGGGAGTGAAAGCCCGGGGCTCAACCTCGGAACTGCTTCCAAAACTACTAGTCTTGAGTGAAGTAGGGGGTGATGGAATTCCTAGTGTAGAGGTGAAATTCTTAGATATTAGGAGGAACACCGGTGGCGAAGGCGGTCACCTGGACTTCAACTGACGCTGAGGCGCGAAAGCGTGGGGAGCAAACAGGATTAGATACCCTGGTAGTCCACGCCGTAA
+
GGGGGGGGGGGGGGGGGFGGGGGGGGGGGGGGGGGGGGGGGGGGGGGGGGGGGGGEGGGGEFGGGGGGGFF?FFGGGGGGGGGGGGGFGGGGGGGGGGGGGGGGGGGGGGGGGGGGGGGGGGGGGGGGGGGGGGGGGGGGGGGDGGGGGGFGGGGGGGGGGGGGFFGCFFEFGFGGGGGGGGGGGGGGGGGGGGGEGGGGFGGEGFGGGGFGFGGCACGFGGGGGFGGGGGFGGD;FGDGGFBFFBF<FGGFFFFFFB<AG4<C=?>B>AABAF?B9>>664
@M06628:26:000000000-CRM2J:1:1103:10167:22561 1:N:0:149
CACGTACTGTGCAAACGTTATTCGGAATCACTGGGCTTAAAGGGTATGTAGGCGGTTTGGAAAGTCAGATGTGAAATGCCACAGCTCAACTGTGGCACTGCGTTGGAAACTTCAAGGCTAGAGTATTCCAGAGGTATGCGGAACTTATGGGGGAGCGGTGAAATGCGTTGATATCATGGGGAACACCAGAGGCGAAGGCGGCATACTGGGGGATAACTGACGCTGAGATACGAAAGCCAGGGTAGCGAACGGGATTAGATACCCCGGTAGTCCTGGCTGGAA
+
GGGGGGCGGGFFFGGGGFGGFGG8FFFFFGGGE@<F<FGGGGGDGFGFFGGGGGG7FGEEGGGDFFFGGGGGGFGFCCGFGGGDFGGGGGGFGFFGDFGGFFBF+,?FFEFFG,C?8A:F8CEFGGFFGGGGGGGGG?FECC=F@>DFGG@FECGGDD*5>7@DCFECCEGGGGGGGGG*=:FFCFCG=FGG?C@E8FE>>):=ECFFFFE3:87CC:??FGGGGFG7*+275;*(4*9FFB871:>77)/0-774<><27=++.-)-((5>F)39(;:(43
@M06628:26:000000000-CRM2J:1:1103:10157:22577 1:N:0:149
CACGTACTGTGCAAACGTTATTCGGAATCACTGGGCTTAAAGGGTATGTAGGCGGTTTGGAAAGTCAGATGTGAAATGCCACAGCTCAACTGTGGCACTGCGTTTGAAACTTCCAGGCTAGAGTATTCCAGAGGTATGCGGAACTTATGGTGGAGCGGTGAAATGCGTTGATATCATGGGGAACACCAGAGGCGAAGGCGGCATACTGGGGGATAACTGACGCTGAGATACGAAAGCCAGGGTAGCGAACGGGATTAGATACCCCGGTAGTCCTGGCTGTAA
+
GGGGGGGGGGGGGGGGGGGGGGGGGGGGGGGGGGGGGGGGGGGGGGGGGGGGGGGGGGGGGGGGGGGGGGGGGGGGGGGGGGFGFGGGGGGGGGGGGGGGGGGGGGGGGGGGGGGGGGGGGGGGGGGGGGGGGGGGGGGGGGGGGGGGGGGGGGGGGGGGGGGGGGGGGGGGFGGGGGGGGGGGFGGGGGGGGGGGGDGGFDEEGGGGGGFDEEFF9DGGDGGGGFGFG?FFGGD>B77CF>??2)2CCDGFBFGF??AFG?:@F;F>B0):4<<::44?A:
@M06628:26:000000000-CRM2J:1:1103:24705:22943 1:N:0:149
TACGGAGGGGGTTAGCGTTGTTCGGAATTACTGGGCGTAAAGCGTACGTAGGCGGATTAGTAAGTTAGAGGTGAAATCCCAGGGCTCAACCCTGGAACTGCCTTTAATACTGCTAGTCTTGAGTTCGAGAGAGGTGAGTGGAATTCCAAGTGTAGAGGTGAAATTCGTAGATATTTGGAGGAACACCAGTGGCGAAGGCGGCTCACTGGCTCGATACTGACGCTGAGGTACGAAAGTGTGGGGAGCAAACAGGATTAGATACCCTGGTAGTCCACACCGTAA
+
GGGGGGGGGGGGGGG@FFG+BEGGGGGGFGGGGGGGGGGGGGGGGEGGGGGGGGGGGG@AFFGGFAFFCEGGGGGGGGE=8BFGGGGGGGFFCFGGGC8FG==FFCE,EFGG9FFGFGGCGGGG9,@<@FE7FC3::>@CFFGGF9FFGGGGFGGGGGFFGGGGCGGGGGG9FGGGGGGGGGGGGGGGGGGFEGCEEGG>DC=:CGGGG*79***AE>FGGEGGDFGCFC7>CFGFA70CDDB?;>?F>C758>CA?<AA**3C607464)6<)5),)3:0:
@M06628:26:000000000-CRM2J:1:1103:19731:23004 1:N:0:149
TACGGAGGGGGTTAGCGTTGTTCGGAATTACTGGGCGTAAAGCGTACGTAGGCGGATCAGAAAGTATGGGGTGAAATCCCGAGGCTCAACCTCGGAACTGCCTCATAAACTCCTGGTCTTGAGTTCGAGAGAGGTGAGTGGAATTCCAAGTGTAGAGGTGAAATTCGTAGATATTTGGAGGAACACCAGTGGCGAAGGCGGCTCACTGGCTCGATACTGACGCTGAGGTACGAAAGCGTGGGGAGCAAACAGGATTAGATACCCTGGTAGTCCACACCGTAA
+
GGGGGGGG@EGFGGGGGGGDGGGGGGGGGGGGGGGGGGGGGGGGGGGGGGGGGGGDE7EF<FGGGGGGF8FGEGGGGFGGGEGGFGGGGGGDGGGGGGDGG?CFFCGEGGGCGGDFFGGCGGGGBFFFGGG@FGFF?DFDFGGGGGGG@FGGGGGGGGGGGGGG9EGGGGGGGGFFGGGGGGGGGCEGGGGGGGGGEGGGFGECFGGGG*59CEF8C7CCF8995@GG6?CBEGGF()/>DDB?;(87CDFF?FCA7<A4:4<A*3>:4<3<99)),7442<
@M06628:26:000000000-CRM2J:1:1103:19727:23024 1:N:0:149
TACGGAGGGGGTTAGCGTTGTTCGGAATTACTGGGCGTAAAGCGTACGTAGGCGGATTGGAAAGTATGGGGTGAAATCCCAGGGCTCAACCCTGGAACTGCCCTGTAAACTATCAGTCTAGAGTTCGAGAGAGGTGAGTGGAATTCCAAGTGTAGAGGTGAAATTCGTAGATATTTGGAGGAACACCAGTGGCGAAGGCGGCTCACTGGCTCGATACTGACGCTGAGGTGCGAAAGTGTGGGGAGCAAACAGGATTAGATACCCTGGGAGTCCACACCGTAA
+
GGGGGGGGGGGGGGGGGGGG@FGGGGGGGGGGGGGGGFFGGGGGGGGGGGGGGGGGG?BBAFGGEFGGGGGGGGGGGGGGGGGGGGGGGGGGGGGGGGGGGFGGFGGGGGGGAFEFGGGGGGGGGFGGGGGFGGCCGGGFGGGGGGGGGGGGGGGGGGGGGGGGCGGGGGGFGGGFGGGGGGGGGGGGGGGGGGGGGEGGFCGGGGFGFC>CEED87:FFFGGGGFGGD*07CEG>:FGGGFF?;6:FFCC:<F6AFFFFGBC:F?:(4:BBF:291;0.34
@M06628:26:000000000-CRM2J:1:1103:15765:23712 1:N:0:149
TACGGAGGGGGTTAGCGTTGTTCGGAATTACTGGGCGTAAAGCGCGCGTAGGCGGATTAGTAAGTTAGGGGTGAAATCCCGGGGCTCAACCCCGGAACTGCCTCTAATACTGCTAGTCTTGAGTTCGAGAGAGGTGAGTGGAATTCCGAGTGTAGAGGTGAAATTCGTAGATATTCGGAGGAACACCAGTGGCGAAGGCGACTCACTGGCGCGATACTGACGCTGAGGTGCGAAAGTGTGGGGAGCAAACAGGATTAGATACCTTGGTAGTCCACACCGTAA
+
GGGGGGGCFGG@FGGGGFGCFFGGGGGGGGGGGGFFGCC?FGGGGGGGGGGGGGG+@@FFEGGD58EEFGGEGGFGGGFGGGGGF@FGFGGGGGDFGGGGGGGGGGGGGGGGFGGGGGGGGGGGGGDFF:ECFE3CFEGGGGGGGEFC=F:<7CFCF7FFFGFFF9@:CCE9EGGDECEEGEDFFGGFGCFGDC8ECE;CEDG*+<:@=*)1**//*:@A683>55999C4>78<BAGFF<>1060:4*197(5927)).0*2+96FBFAF>)).)2)(.-8
@M06628:26:000000000-CRM2J:1:1103:6978:23963 1:N:0:149
TACGAACTGTGCGAACGTTATTCGGAATCACTGGGCTTAAAGGGTGCGTAGGCGGATTTGTAGGTCAGATGTGAAAGCCCACGGCTCAACCGTGGAATTGCGTTTGAAACCACAAGTCTTGAGGGGATCAGAGGAGAGCGGAACTCATTGTGGAGCGGTGAAATGCGTTGAGATGATGAGGAACACCGGTGGCGAAAGCGGCTCTCTGGGATCCTTCTGACGCTGAGGCACGAAAGCTAGGGGAGCGAACGGGATTAGATACCCCGGTAGTCCTAGCTTTAA
+
GGGGGGGGGFGGGGGGEFCGGGGGGGGGGGGGGGGGGFFCFGGGGGGGGGGEGGGC@FGGGFGFFFGGGGGFGFGGGGEDFEFGG:F=FGGGGGGGGGGGGGGGFEGGGGGFFGGGGGGGGGGGGGFFGGGFGGGGFFFGGGGGDGGAFGGGGGGGGGFGGGGGGGG:CGG7EGGDEGGGGGGFG@EGGGGGGGGGGGGE@C=5CFFGGGF4FFFE7*A7CE:<DEGG:5CF=C*217CGFFB9>623><DF:8C18<2.003+)4@(,(--))44(1).44
@M06628:26:000000000-CRM2J:1:1103:14706:24104 1:N:0:149
GACGAACCGTCCAAACGTTATTCGGTATCACTGGGCGTAAAGCGTGCGTAGGCGGCTTGAAAGGTGAGATGTGAAAGCCCACGGCTCAACCGGGGAATTGCGTTTCAAACCCTCAAGCTTGAATAAGACAGGGGTGGGGGGAACTGAAGGTGGAGCGGTGAAATGCGTTGATATCGTAGGGAACACCAGTGGCGAAGGCGCAACACTGGGTCTTTACTGACGCTGATGCACGAAAGCGAGGGGAGCGAACGGGAATAGATACCCCGGTAGTTCAAGTTGTAA
+
EFGG76+6@@6F;E@FGGG8FAFGG6FG,FEGGGGG+FFGGG,F,@:FGGGGFGG:F+F,,C<FG8EF9FGGGGGGGG,4BCEGGGCFGGGG7>3CFFGGG:FFE@FFGFF@F+8>FFGGGGC,@>=C,DE*BF7>**>BEGG8E+0++3C:CCGCEGEGGGGGGFGA*?CEGF+*0211/;CFFFG5CG6EGGGGGGGG3C5/CEGGGDFG6+*+3*<EGGCD*7*:C+:;GED119*>D.0361(C353787)44><4*/+07>@760))6))0-1).-6
@M06628:26:000000000-CRM2J:1:1103:11352:24119 1:N:0:149
TACGGAGGGTGCAAGCGTTGTCCGGATTTATTGGGTTTAAAGGGTGCGTAGGCGGCCTATTAAGCCAGTGGTGAAAGGTATCAGCTTAACTGATGACGTGCCATTGGAACTGATAGGCTTGAGTACAGACGAGGTAGGCGGAATTTATGGTGTAGCGGTGAAATGCATAGATACCATAAAGAACACCAATTGCGAAGGCAGCTTACTAGACTGAGACTGACGCTGAGGAATGAAAGCGTGGGGATCGAACAGGGTTAGATACTCTGGTAGTCCACGCCGTAA
+
GGGFGEFEG@FFGFG,@BBCGGGGGE@CE@GGDFGEECFFFGGGGEFG@GGFGGGECCEFGGGGGFGEFGGEFGGFGGGGGGCA,BFFGGGGFGGFGGGG7FFGGFGDGFGG9DFFG=FGGGGFGGGFFGG>FFGCGGGGGGGGFG9FGFGFFFFG7CBFCFGGGG?FF79FCCFFGG99<CGCG>EGGGGC781*3<CFDGEFF+:99EFC6CC+9CF@FGCDGBFG*;F)<CGA?<CC<@B:(-1*9C<:()*.(44<:8+<B-)-))...:<B()4(23
@M06628:26:000000000-CRM2J:1:1103:14707:24124 1:N:0:149
GACGAACCGTCCAAACGTTATTCGGTATCACTGGGCTTAAAGCGTGCGTAGGCGGCTTGGAAGGTGAGATGTGAAAGCCCACGGCTCAACCGTGGAATTGCGTTTCAAACCCTCAAGCTTGAGGAAGACAGGGGTGTTGGGAACTTATGGTGGAGCGGTGAAATGCGTTGATATCATAGGGAACACCGGTGGCGAAGGCGCAACACTGGGTCTTTTCTGACGCTGAGGCACGAAAGCGAGGGTAGCGAACGGGATTAGATACCCCGGTAGTCCTAGCTGTAA
+
GGGGGGGGGGGGGGGGGGGGGGGGGGGGGGGGGGGGGGGGGGGGGGGGGGGGGGGGGGGGGGGGGGGGGGGGGGGGGGGGGGGGGGGGGGGGGGGGGGGGGGFGGGGGGGGGGGGGGGGGGGGGGGGGGGGGGGGGG7FGGGGGGGFFFGGGGGGFGGGGGGGGGGGGGGF9EFGGGGGGGGGGGGGGGGGGGGEGGGGGFGCEGEDCEGFGGGGGGFGGGG37DFGGG8C>EGD><)9DGFF::?FGD3>@?3>77>AAGFCC>7>39BADAAAF74<625
@M06628:26:000000000-CRM2J:1:1103:14700:24140 1:N:0:149
GACGAACCGTCCAAACGTTATTCGGTATCACTGGGCTTAAAGCGTGCGTAGGCGGCTTGGAAGGTGAGATGTGAAAGCCCACGGCTCAACCGTGGAATTGCGTTTCAAACCCTCAAGCTTGAGGAAGACAGGGGTGTTGGGAACTTATGGTGGAGCGGTGAAATGCGTTGATATCATAGGGAACACCGGTGGCGAAGGCGCAACAATGGGTCTTTTCTGACGCTGAGGCACGAAAGCTAGGGTAGCGAACGGGAGTAGATACCCCGGTAGGCCTAGCGTTGA
+
FCCFEEFEFFFFEDDEFGGGGGGGGGGGGGGGGGGGGGGGGGGGGGGGGGGGGGGFEGGDFFFEGGFGGGGFFGGGGGFGGGGGGGGGGGGGDGGGGGGGGGGGFFGGGGG7F7FFGGGCFFGGFFFF,<>DFGFFF:FCGCFFGGFA,BFGDGGFGEGGGGDFGFGGGGFFEFCEFFGGCBFFC+=:EEGG68C::EDC)/:***2<CF:9CC7CFGCFCE*197FF*155C8C61:>79>201:;)))9>()1324).26<0)(0438,58:04()(,(-
@M06628:26:000000000-CRM2J:1:1103:22929:24830 1:N:0:149
GACGAACCGTCCAAACGTTATTCGGTATCACTGGGCTTAAAGCGTGCGTAGGCGGCTTGGTAGGTGTGATGTGAAAGCCCACGGCTCAACCGTGGAATTGCGTCGCAAACCCTCAAGCTTGAGGAAGACAGGGGTGTTGGGAACTTATGGTGGAGCGGTGAAATGCGTTGATATCATAGGGAACACCGGTGGCGAAGGCGCAACACTGGGGCTTTTCTGACGCGGAGGCCCGAAAGCATGGGTAGCGAACGGGATTACATACCCCGGTAGTCCTAGCCGTAA
+
GGGGGGGGGGGGGGGGGGGGGGGFFGGFFGGFFGGGGGGGFFGGFGGGGG>FG@EEGGGGGGFF5,C?EFGGGGGGGGGGGGG:CGGGGGGFGFGE@FFGFG=FGGFGGGGDDGGGGGGGGGGEFFGGGF,@<CF:FGGFGGF@EFC;CC@:F@CCGGFEGGGGCEEG*:5;CG9+5>ECGFFGFGGGGG>88CEEE?=E:<=EDGGGED)*>CGC+:+:<C*1)7CD**9>=8C4(**:D>4-1:6))7)71)93)).4:68+793--:3<9929(.2(41
@M06628:26:000000000-CRM2J:1:1103:22929:24848 1:N:0:149
GACGAACCGTCCAAACGTTATTCGGTATCACTGGGCTTAAAGCGTGCGTAGGCGGCTTGGTAGGTGTGATGTGAAAGCCCACGGCTCAACCGTGGAATTGCGTCGCAAACCCTCAAGCTTGAGGAAGACAGGGGTGTTGGGAACTTATGGTGGAGCGGTGAAATGCGTTGATATCATAGGGAACACCGGTGGCGAAGGCGCAACACTGGGTCTTTTCTGACGCTGAGGCACGAAAGCTAGGGTAGCGAATGGGATTAGATAGCCCGGTAGGCCTAGCCGTAA
+
GGGGGG>FFGGGGGGGFGGGGGGGGGGDGGGGGGGGGGGGGGGGGGGGGGGGGGGGGGFGEEFGGGGGGGGGGGGGGGGGGGGGGGGG9FGGGGGGFGGGCGGCGEGGGGGGGGGGGCCGGGG?@CFGGGGGGGGGGGGGGFGGGE?CBFGGGEFGGGGGGGGGGGGEGGFFEF9+B?F8FFFFGGGGGGGGGGGEGGGG3DGG6;:FEEF*:9:+0:C:CCCD<><D3*9BCGC>?CFFG:?06)()9)9@<562,54AF/:<<;BBB(,,,20?7@B2(-
@M06628:26:000000000-CRM2J:1:1104:18687:1392 1:N:0:149
TACGGAGGGGGTTAGCGTTGTTCGGAATTACTGGGCGTAAAGCGTACGTAGGCGGATCAGAAAGTTAGGGGTGAAATCCCGAGGCTCAACCTCGGAACTGCCTCTAAAACTCCTGGTCTTGAGTTCGAGAGAGGTGAGTGGAATTCCAAGTGTAGAGGTGAAATTCGTAGATATTTGGAGGAACACCAGTGGCGAAGGCGGCTCACTGGCTCGATACTGACGCTGAGGTACGAAAGTGTGGGGAGCAAACAGGATTAGATACCCTGGTAGTCCACACCGTAA
+
GGGGGGGGGGEFFGGGGGGGGGGGGGGGGGGGGGGGGGGGGGGGBGGGGGGGGGGGG+FF9?FGG?FG8FGGGGGGGGGGE:FEGGGGGGGC,BFGGGGGGGG8FFFCFGGFGGFGFGGGGGGGGGGFFGGGGGGGGGGGGGGGGGG9FGFGGGGGGGGGGGFGGGGGGGGFGGG?FGGGGGGGGGGGGGGGGGGDGGFGDE55FGGEGGFGC56CE<EFFEEDGFGGG+29=EGFA7DDCBB:9>FFE><F:?D>27@>F4@+E<F:4<DF><D6:59863
@M06628:26:000000000-CRM2J:1:1104:21155:2420 1:N:0:149
TACGGAGGGGGTTAGCGTTGTTCGGAATTACTGGGCGTAAAGCGCACGTAGGCGGATCAGAAAGTTGGGGGTGAAATCCCAGGGCTCAACCCTGGAACTGCCCTCAAAACTCCTGGTCTTGAGTTCGAGAGAGGTGAGTGGAATTCCAAGTGTAGAGGTGAAATTCGTAGATATTTGGAGGAACACCAGTGGCGAAGGCGGCTCACTGGCTCGATACTGACGCTGAGGTGCGAAAGTGTGGGGAGCAAACAGGATTAGATACCCGGGTATGCCACACCGTAA
+
GGGGGGGGGGGGGGGGGGGGGGGGGGGGGGGGGGGGGGGGGGGGGGGGGGGGGGGGGGGGGFGGGGGGGGGGGGGGGGGGGGGGGGGGGGGGGGGGGGGGGGGGGGGGGGGGGGGGGGGGGGGGGGGGGGGGGGGGGGFFGGGGGFGGGGGGGGGGGGGGGGGGGGGFGGGGGGGGGGGGGGGGGGGGGCGGGGCCCEGGGFC7FGGGGF@AEGFGGGGF?EGGGFGGGGFGGG=25C:FGFB3905CCFGGFFC9?F699<<<*-73))(.43CF<>9.66
@M06628:26:000000000-CRM2J:1:1104:21150:2444 1:N:0:149
TACGGAGGGGGTTAGCGTTGTTCGGAATTACTGGGCGTAAAGCGCACGTAGGCGGATCAGAAAGTTGGGGGTGAAATCCCAGGGCTCAACCCTGGAACTGCCCTCAAAACTCCTGGTCTTGAGTTCGAGAGAGGTGAGTGGAATTCCAAGTGTAGAGGTGAAATTCGTAGATATTTGGAGGAACACCAGTGGCGAAGGCGTCTCACTGGCTCGATACTGACGCTGAGGTGCGAAAGTGTGGGGAGCAAACAGGATTAGATACCCTGGTAGTCTACACCGTCA
+
GGGGG>FGG:CF+CCFGGGCGCEGGGGG@FFGFGGGGGGGGGGGDEGGGGGGGGGFD78<<FFGGBEFGDGGGGGGDFC<<<+@FGGGGG8>F<BFF<DFGF?FGGGFGGGF@FDFGC;FGGFGGGE,::CGGG<FFF<,<CFGCCAFFG<CFF+7?CFFGFCD9CGFG5CEFGG+++?*3CFGGGE8*<CFGGGGGDGC*7ECGGC<**0+:5A5=FCFFEED5:F***<5CEE;AC*<C35)(,8C65CF@0C<?<FAGBCCF7F:*484))**4;92(,
@M06628:26:000000000-CRM2J:1:1104:7262:2649 1:N:0:149
TACGGGGGATGCAAGCGTTATCCGGAATGATTGGGCGTAAAGCGTCTGTAGGTGGCTTTCCAAGTCAACTGTCAAAAATCAGGGCTTAACCTTGAACCGGCAGTTGAAACTATAAAGCTTGAGTTAGGTAGGGGCAGAGGGAATTCCTAGTGTAGCGGTGAAATGCGTAGATATTAGGAAGAACACCAATCGCGAAAGCACTCTGCTGGGCCATGACTGACACTGAGAGACGAAAGCTAAGGGAGCGAATGGGATTAGATACCCCAGTAGTCTTAGCCGTAA
+
GGGFGGGGEEFGGGGGGFGGGGGEGFGGGGGGGGGGGGGGGGGGCE@FDGEFFGGGGGGGGGGGGGGGGGGGGGGGGCFCCGGGFGGGFGGGGGDFFGECEGEGGGCFGGGGGAFFFGFGF>DGFFFGFFDFCEGDGGGGDGGGGGGGGFGGGGFGGCGG8CFFAFGGDCCFF@FFGFF;>7:CGGGGGGGGGGGDGGGGFFFGGGGF+7>ACFG:ECGCGGFFCFGGGGGGGGGBBDGGC?4<?6>D=:D?F:F(5>=6+6ECFBF>F45>2:C?>F>::2
@M06628:26:000000000-CRM2J:1:1104:6835:3977 1:N:0:149
TACGGAGGGGGTTAGCGTTGTTCGGAGTTACTGGGCGTAAGCGTACGTAGGCGGATTGGAAAGTATGGGGTGAAATCCCAGGGCTCAACCCTGGAACTGCCCTGTAAACTATCAGTCTAGAGTTCGAGAGAGGTGAGTGGAATTCCAAGTGTAGAGGTGAAATTCGTAGATATTTGGAGGAACACCAGTGGCGAAGGCGGCTCACTGGCTCGATACTGACGCTGAGGTACGAAAGTGTGGGGAGCAAACAGGATTAGATACCCTGGTAGTCCACACCGTAAA
+
GGGGGGGGGGGGGGGGGGGGG@FCEECCFGGGGGGGGGGGG@EFGEGGDFGGGGGGGGGGFGGGDFGGGGGGGGGDF<FGGGGGCGGGGGGGGGGFGGGGDGGGGGCGGGGGGGCGFGGGGGGGGEFGGGGGGGGGGGGGGFFGGGGGGGGDE;;FGGGGGFGBFCGFC5CCFGGGFGFCEFGGGGGGGGFDE5FECDE>DEGGGGG65CFCEDFEFFDCGGGDGFCGGGGGCGC:>GGGGFBF>?;9FFFGF?DB?AFAG:6@GFFFFB2)65>D:DB:08
@M06628:26:000000000-CRM2J:1:1104:9544:4598 1:N:0:149
TACGGAGGGTGCGAGCGTTAATCGGAATTACTGGGCGTAAAGGGTACGTAGGCGGCTTAATAAGTCAGATGTGAAATCCCCGGGCTTAACCTGGGAACTGCATTTGAAACTGTTTAGCTAGAGTGAGTGAGAGGTTAGTGGAATTCAAGGCGTAGCGGTGAAATGCGTAGAGGTCTTGAGGAACATCAGTGGCGAAGGCGACTAACTGGCACTACACTGACGCTGAGGTACGAAAGCGTGGGGAGCGAACAGGATTAGATACCCTGGTAGTCCACGCCCTAA
+
GGGGGGGGGGGGGGGGGGGGGGGGGGGGGGGGGGGGGGGGGGGGGGGGGGGGGGGGGGGGGGGGGGGGGGGGGGGGGGGGGGGGGGGGGGGGGGGGGGGGGGGGGGGGGGGGGGGGGGGGGGGGGGGGGFGGGGFGGGGGGGGGGGGGGGGGGGGGGGGGGGGGGGGGGGGGGGGGGGGGGGGGGGGGGGGGGGGGGGGGGFGGGGGGGGFGGGGGGGGGGGGGGFGGGGGGGFGFFGGGGDB@FFFGGFGGFFGFFFFFGFGGG?FFFFFFBBDFFFF;<?
@M06628:26:000000000-CRM2J:1:1104:9072:4624 1:N:0:149
TACGGAGGGGGTTAGCGTTGTTCGGAATTACTGGGCGTAAAGCGTACGTAGGCGGATTGGAAAGTATGGGGTGAAATCCCAGGGCTCAACCCTGGAACTGCCCTGTAAACTATCAGTCTAGAGTTCGAGAGAGGTGAGTGGAATTCCAAGTGTAGAGGTGAAATTCGTAGATATTTGGAGGAACACCAGTGGCGAAGGCGGCTCACTGGCTCGATACTGACGCTGAGGTACGAAAGTGTGGGGAGCAAACAGGATTAGATACCCTGGTAGTCCACACCGTAA
+
GGGGGGGGGGGGGGGGGGGGGGGGGGGGGGGGGGGGGGGGGGGGGGGGGGGGGGGGGGGGGGGGGGGGGGGGGGGGGGGGGGGGGGGGGGGGGGGGGGGGGGGGGGGGGGGGGGGGGGGGGGGGGGGGGGGGGGGGGGGGGGGGGGGGGGGGGGGGGGGGGGGGGGGFGGGGGGGGGGGGGGGGGGGGGGGGGGGGGGGGGEGGGGGGGGFGGGGGGGGGGGGGGFGFGGGGGGGFFGGGGFF>>>FGGFGFFFGFFFFFGFGGGBF>?AFFFADFBB>::?
@M06628:26:000000000-CRM2J:1:1104:7135:4673 1:N:0:149
TACGGAGGGTCCGAGCGTTATCCGGAATCATTGGGTTTAAAGGGTCCGTAGGTGGGCTTATAAGTCAGAGGTGAAAGTTTGTGGCTCAACCATAAAATTGCCTTTGATACTGTAGGTCTTGAGTTATAGTGAAGTTGCCGGAACATGTGGTGTAGCGGTGAAATGCATAGATATCACATAGAACACCAATTGCGAAGGCAGGTGACTAACTATATACTGACACTGATGGACGAAAGCGTGGGGAGCGAACGGGATTAGATACCCCGGTAGTCCACGCCGTAA
+
GGGGGGGGGGGGGGGGGGGGGGGGGGGGGGGGGGGGGGGGGGGGGFGGGGGGGGGGGGGGGGGGGGGGGGGGGGGGGGGGGGGGGGGGGGGGGGGGGGGGGGGGGGGGGGGGGGGGGGGGGGGGGGGGGGGGGGGGGGGGGGGGGGGGGGGGGGGGGGGGGGGGGGGGGGGGGGGGGGGGGGGGGGGGGGGGG>FGGGGGGEDGGGGCFFAGGFGGGGGGGGGGGFGGGGGGGGGFFGGGGF:@>0BCEFGGBBG?FFFBFAEFG2>BFFFFBAFEBF99B?
@M06628:26:000000000-CRM2J:1:1104:7150:4685 1:N:0:149
TACGGAGGGTCCGAGCGTTATCCGGAATCATTGGGTTTAAAGGGTCCGTAGGTGGGCTTATAAGTCAGAGGTGAAAGTTTGTGGCTCAACCATAAAATTGCCTTTGATACTGTAGGTCTTGAGTTATAGTGAAGTTGCCGGAACATGTGGTGTAGCGGTGAAATGCATAGATATCACATAGAACACCAATTGCGAAGGCAGGTGACTAACTATATACTGACACTGATGGACGAAAGCGTGGGGAGCGAACGGGATTAGATACCCCGGTAGTCCACGCCGTAA
+
GGGGGGGGGGGGGGGGGGGGGGGGGGGGGGGGGGGGGGGGGGGGGGGGGGGGGGGGGGGGGGGGGGGGGGGGGGGGGGGGGGGGGGGGGGGGGGGGGGGGGGGGGGGGGGGGGGGGGGGGGGGGGGGGGGGGGGGGGGGGGGGGGGGGGGGGGGGGGGGGGGGGGGGGGGGGGGGGGGGGGGGGGGGGGGFGGGGGGGGGGFGGGGGGGGFGGGGGGGGGGGGGFFGFGGGGGGGFDGDGGFBFBBFGEFGGFFGBFFFFGFGGGBFFFFFFFFCEBFFFBB
@M06628:26:000000000-CRM2J:1:1104:22244:4984 1:N:0:149
TACGGAGGGGGTTAGCGTTGTTCGGAATTACTGGGCGTAAAGCGCGCGTAGGCGGACTATTAAGTGAGAGGTGAAATCCCAGGGCTCAACCCTGGAACTGCCTTTCATACTGGTAGTCTTGAGGTCGAGAGAGGTGAGTGGAATTCCGAGTGTAGAGGTGAAATTCGTAGATATTCGGAGGAACACCAGTGGCGAAGGCGGCTCACTGGCTCGATACTGACGCTGAGGTGCGAAAGCGTGGGGAGCAAACAGGATTAGATACCCTGGTAGTCCACGCCGTAA
+
GGGGGGGGGGGGGGGGGGGGGGGGGGGGGGGGGGGGGGGGGGGGGGGGGGGGGGGGGEGGGGGGGGGGGGGGGGGGGGGGGGGGGGGGGGGGGGGGGGGGGGGGGGGGGGGGGGGGGGGGGGGGGGGGGGGGGGGGGGGGGGGGGGGGGGGGGGGGGGGGGGGGGGGEGGGFFGGGGGGGGGGGGGFGGGGGGGGEECFGDFGGGGGGFFFGGGGFGGGCCEGGGEGGGGGCGGG9?GGGGFFBBFFFFF<FFFGFDFFFGFCF0478FFBFAAGFFFF>BB
@M06628:26:000000000-CRM2J:1:1104:12793:5512 1:N:0:149
TACGGAGGGTCCGAGCGTTAATCGGAATCACTGGGCGTAAAGCGCGCGTAGGTGGATCGGTCAGTCAGATGTGAAAGCTCAGGGCTCAACCTTGGAACTGCATCTGATACTGCTAGTCTAGAATACAGTAGAGGGTAGTGGAATTTCCTGTGGAGCGGTGAAATGCGTAGATATAGGAAGGAACACCAGTGGCGAAGGCGACTACCTGGACTGATATTGACACTGAGGTGCGAAAGCGTGGGGAGCAAACAGGATTAGATACCCTGGTAGTCCACGCCGTAA
+
<FGGGGGGCG,E+FG+@FGG,,CFGGGG,EFGGGGGGGGGGGGG@=7FGGGGGGG7F,C4C4CFGGGC?FGG<FGG9F5,5,,AFG+FGG,E,E<FG<5FGGFA,EFAFGGC9,5>CFFGGGFGG<FGGGGGGGD+@+7@FGGGGGGG,FGG,EGGGGGGGGGGGGGGGGGFGGCGGGGCEGGGGGGG8FGGGGGGGGGC85C5+@DFG6>F=6CFCGGGGGGG6FG878CDEGGFF5*:EFBEBFFFG55FFFFFFFFFGFFC9,>BFFAFF>CB>FB>FB
@M06628:26:000000000-CRM2J:1:1104:25238:5806 1:N:0:149
TACGGAGGGGGTTAGCGTTGTTCGGAATTACTGGGCGTAAAGCGCACGTAGGCGGACTGGAAAGTTGGGGGTGAAATCCCAGGGCTCAACCCTGGAACTGCCTCCAAAACTATCAGTCTAGAGTTCGAGAGAGGTGAGTGGAATTCCGAGTGTAGAGGTGAAATTCGTAGATATTCGGAGGAACACCAGTGGCGAAGGCGGCTCACTGGCTCGATACTGACGCTGAGGTGCGAAAGTGTGGGGAGCAAACAGGATTAGATACCCTGGTAGTCCACACCGTAA
+
GGGGGGGGGGGGGGGGGGGGGGGGGGGGGGGGGGGGGGGGGGGGGGGGGGGGGGGGGGGGGGGGGGGGGGGGGGGGGGGGGGGGGGGGGGGGG<FGGGGGGGGGGGGGGGGGGGGGGGGGGGGGGGGGGGGGGGGGGGGGGGGGGGGGGGGGGGGGGGGGGGGGGGGGGGGGGGGGGGGGGGGGGGGGGGGGGGGGGGGGGFGGGGGGGGFGGGGFGGGGGGGGGFGGGGGGECGBFFGGG>:5;>FCG@FGFFAA?DFA?BFCG?F?FBAFFAGFFB9<FF
@M06628:26:000000000-CRM2J:1:1104:7341:6116 1:N:0:149
TACGGAGGGAGCTAGCGTTGTTCGGAATTACTGGGCGTAAAGCGCGCGTAGGCGGCCATTCAAGTCAGAGGTGAAAGCCCGGGGCTCAACTCCGGAACTGCCTTTGAAACTAGATGGCTAGAATATGGGAGAGGTGAGTGGAATTCCGAGTGTAGAGGTGAAATTCGTAGATATTCGGAAGAACACAAGTGGCGAAGGCGACTCACTGGACCATTATTGACGCTGAGGTGCGAAAGCGTGGGGAGCAAACAGGATTAGATACCCTGGTAGTCCACGCCGTAA
+
GGGGGGGGGGGGGGGGGGGGGGGGGGGGGGGGGGGGGGGGGGGGGGGGGGGGGGGGGGGGFGGGGGGGFFGGGGGGGGGGGGGGGGGGGGGGGGGGGGGGGGGGGGGGGGGGGAFGGGGGGGGGFDFFGGGGGGGGGGGGGGGGGGGGGGGGGGGGGGGG@FGGGGGGGGGGGGGGGGGGGGGGGGGGFGGEECEGGGGGGEGGGGGFGGFGGGGGGGGGGGGGGFGGGGGGGEGF:GGEEDDDF;FGGFGGFFD<7?FFDAGGG:FFFFFF9:DBFFF>F?
@M06628:26:000000000-CRM2J:1:1104:13278:6192 1:N:0:149
TACGGAGGATCCAAGCGTTATCCGGAATCATTGGGTTTAAAGGGTCCGTAGGTGGATAATTAAGTCAGAGGTGAAAGTTTGCGGCTCAACCGTAAAATTGCCTTTGATACTGGTTATCTTGAATCATTGTGAAGTGGTTAGAATATGTAGTGTAGCGGTGAAATGCATAGATATTACATAGAATACCAATTGCGAAGGCAGATCACTAACAATGTATTGACACTGATGGACGAAAGCGTGGGGAGCGAACGGGATTAGATACCCCGGTAGTCCACGCCGTAA
+
GGGGGGGGGGGGGGGGGGGGCEGGGGGGGGGGGGGBFFGGGGGGGGGGGGGGFGGFGGGGGGGGGGGGGGGGGGGGGGGGGGGGGGGGGGGGGGGGGGGGGGGGGGGGGGGGCFFGGGGGGGGGGDGGGGGGGGGGGDFGGGGGGGGGGGGGGGGGGGGGGGGGGGGGGGGFGGAFGGGGGGGGGGGGGGGGGGGGGGGF9??CCGGCFGAA6CBFGGGGGFFGGFGGGGGGGGGFFGCGGF::>FFGGFGGFFG??BFFFFGGGFFFFFFFBBGFFFFFFF
@M06628:26:000000000-CRM2J:1:1104:13142:6323 1:N:0:149
TACGGAGGGGGCTAGCGTTGTTCGGAATTACTGGGCGTAAAGCGCGCGTAGGCGGCCTATTAAGTGAGAGGTGAAATGCCACAGCTCAACTGTGGAACTGCCTTTCATACTGGAAGGCTTGAAGTCGAGAGAGGTGGGTGGAATGCGACGTGTAGCGGTGAAATTCGTAGATATGCGGTGGAACACCAGTGGCGAAGGCAGCTCACTAGATCGAAATTGACGCTGAGGTGCGAAAGCGTGGGGAGCGAACAGGATTAGATACCCTGGTAGTCCACGCCCTAA
+
GGGGGGGGG7F++CFGGGG:F,EFGGGG8FGGGGG8+@FGGG,F+FGGGGGGGGG+++,,<FFGG,FGGGGGGGGG9,EGG9,DGGCGGG9,CFG<FGGGGGGGG,EFGGGG,,,3+@FGGG,3E;F3*,@FGGG**>*>FGGG,,**11=FGGG,FGGGGGGGCF8FFFGGGG9+****:CGGGGGG5C+AGGGGGGG*CBF7FGG+<+*<***;*<FGGGDGGFGG*/<DGGGFFGGGGFFFFF5DGFGGFBFFFBFFGFGGG?FBFFFFFFGFFF09BF
@M06628:26:000000000-CRM2J:1:1104:2971:7604 1:N:0:149
TACGGGGGATGCAAGCGTTATCCGGAATGATTGGGCGTAAAGCGTCTGTAGGTGGCTTTCCAAGTCAACTGTCAAAAATCAGGGCTTAACCTTGAACCGGCAGTTGAAACTATAAAGCTTGAGTTAGGTAGGGGCAGAGGGAATTCCTAGTGTAGCGGTGAAATGCGTAGATATCAGGAAGAACACCAATCGCGAAAGCACTCTGCTGGGCCATGACTGACACCGAGAGACGAAAGCTAAGGGAGCGAATGGGATTAGATACCCCAGTAGTCTTAGCCGTAA
+
GGGGGGGGGGGGGGGGGCGGGGGGGGGGGGGGGGGGGGGGGGGGEGGGGGGGGGGGGGGGGGGFEGGGGGGGGGGGGGGGGGGGGGGGGGGGGGGGGGGFGGGGGGGGGGGGGGGGGGGGGGGFGGGGGGGGGGGGGGGGGGGGGGGGGGGGGGGGGGGEGGDGGFGF<EGFGGGGGGGGGGGGGGGGGGFGGEGGGGGGGFGFGGGFFGFGGGFFGGGFFCFFC5DGDGGDGGGFFDGFGFF4:;EDEFG?:<84?FFAFAC?F:EBFFBBABGFA:>:?B
@M06628:26:000000000-CRM2J:1:1104:13009:7619 1:N:0:149
TACGGAGGGGGTTAGCGTTGTTCGGAATTACTGGGCGTAAAGCGCGCGTAGGCGGATTAGTAAGTTAGGGGTGAAATCCCAGGGCTCAACCCTGGAACTGCCTCTAATACTGCTAGTCTTGAGTTCGAGAGAGGTGAGTGGAATTCCGAGTGTAGAGGTGAAATTCGTAGATATTCGGAGGAACACCAGTGGCGAAGGCGACTCACTGGCTCGATACTGACGCTGAGGTGCGAAAGTGTGGGGAGCAAACAGGATTAGATGCCCTGGTAGTCCACACCGTAA
+
GGGGGGGGGGGGGGGGGFGGGGGGGGGGGGGGGGGGGGGGGGGGGGGGGGGGGGGGGGGGGGGGGGGGGGGGGGGGGGGGGGGGGGGGGGGGGGGGGGGGGGGGGGGGGGGGGGGGGGGGGGGGGGGGGGGGGGGGGGGGGGGGGGGGGGGGGGGGGGGGGGGGGGGFFGEGGGGGGFGGGGGGGGGGGGGFGGGGGGGGGFGGGGGFFGFCECGFGGGGGGGGGFFGFGGGGGG9AGGGDFFEBBFFGFGGFFGBF<FFGFCFG?F>FFFBBAGFBFB?0:
@M06628:26:000000000-CRM2J:1:1104:18822:7831 1:N:0:149
TACGGGGGATGCAAGCGTTATCCGGAATGATTGGGCGTAAAGCGTCTGTAGGTGGCTTCCCAAGTCAACTGTCAAAAATCAGGGCTTAACCTTGAACCGGCAGTTGAACTATAAAGCTTGAGTTAGGTAGGGGCAGAGGGAATTCCTAGTGTAGCGGTGAAATGCGTAGATATTGGGAAGAACACCAATCGCGAAAGCACTCTGCTGGGCCATGACTGACACTGAGAGACGAAAGCTAAGGGAGCGAAGGGGATTAGATACCCCCGTAGTCTTAGCCGTAAA
+
CGGGGGCFGGCCEFGGGGGECFCFGFEGGFDFGCC8FCFCEGGCCFGGGFGFGGFFFG,BFGGGGGGGGG8ECFFFGGGGGD8<=F@EFEFGGGGGGGGGGGGG9<FCAEFC=FCEGGG8DFDEBCF99BGDGGG586>>CFGGFFF;CDFF9C;CFFFGFFGGGGGGGGGG@FFFFGGGGGF7CGGGGGF>8EE>1@68EC=7?CF</;E>GGGGGGGGGGGG=6@FCCC=C5:?<9FD?7>5<>BB)*8CEB:9<<57<@?C*?<@0769><BCFB.308
@M06628:26:000000000-CRM2J:1:1104:17765:7988 1:N:0:149
GACGAACCGTCCAAACGTTATTCGGTATCACTGGGCTTAAAGCGTGCGTAGGCGGCTTGGAAGGTGAGATGTGAAAGCCCACGGCTCAACCGTGGAATTGCGTTTCAAACCCTCAAGCTTGAGGAAGACAGGGGTGGTGGGAACTTATGGTGGAGCGGTGAAATGCGTTGATATCATAGGGAACACCGGTGGCGAAGGCGCAACACTGGGTCTTTTCTGACGCTGAGGCACGAAAGCTAGGGTAGCGAACGGGATTAGATACCCCGGTAGTCCTCGCTGTAA
+
GGGGGGFGGGGGDFGGGGGGGGGGGGGGGGGGGGGGGGGGGGGGGGGGGGGGGGGGGGB7<FFGG,<EFGGGGFGGFGGGDEGGGFEGGGGGGGGGGGGGGEEFE,CCFGGGG@CDFFGFGG8@<BFGFGGGGGGE*CDGFCFFG;<F9FGFGGGGGGGDFGFG:CGGC5=FGGG++?+?CCCFGGGGGGGGGGGGGEFDDFEGGGF6C5?GFGEGFGGFG=EDGBDF**:9C>C>F*0CFF??:>:DGE55),*.5)/:CDCF54047()66670()-4<>
@M06628:26:000000000-CRM2J:1:1104:17780:7999 1:N:0:149
GACGAACCGTCCAAACGTTATTCGGTATCACTGGGCTTAAAGCGTGCGTAGGCGGCTTGGAAGGTGAGATGTGAAAGCCCACGGCTCAACCGTGGAATTGCGTTTCAAACCCTCAAGCTTGAGGAAGACAGGGGTGTTGGGAACTTATGGTGGAGCGGTGAAATGCGTTGATATCATAGGGAACACCGGTGGCGAAGGCGCAACACTGGGTCTTTTCTGACGCTGAGGCACGAAAGCTAGGGTAGCGAACGGGATTAGATACCCCGGTAGTCCTAGCTGTAA
+
GGGGGGGGGGGGGGGGGGGGGGGGGGGGGGGGGGGGGGGGGGGGGGGGGGGGGGGGGGGGGGGGGGGGGGGGGGGGGGGGGGGGGGGGGGGGGGGGGGGGGGGGGGGGGGGGGGGAFGGGGGGGGFGGGGGGGGGGGGGGGGGGGGGGGGGGGGGGGGGGGGGGGGGFDGFGGGGGGGGGGGGFGGGGGGGGGGGGGGGGGFGGGGGFGGFGGGGGGGC<EGGGGFGGGGGGGGGFFGCCGFF?FFFC?@GGFFD08?FFGFEFE9B;FFABDFCF7=<5>>
@M06628:26:000000000-CRM2J:1:1104:19543:8487 1:N:0:149
TACCTGCAGCTCGAGTGGTGATCGTTATTATTGGGCCTAAAACGTCCGTAGCCGGTCTTATAAATGCCTGGGTAAATCGTATGGCTCAACCATACGAATTCCGGGTAGACTGATAGGCTTGGGACCGGGAGAAGCTAGAGGTACTCATAGGGTAGAGGTGAAATTCTGTAATCCTAGGGGGACCACCAGTGGCGAAGGCGTCTAGCTAGACCGGGTTTGACGGTGAGGGACGAAGCCCTGGGGAGCAAACGGGATTAGATACCCCGGTAGTCCAGGGTGTAA
+
GGGGFFCFGGEGGGGEFGGGEFGGFGGGGGFGGGGGGGGGGGGGGFGGGGGGGGGGDGCFGGGGFGFFFEGGGGGGGGGFGDGGGGGGGGGGG<FDFEGGGEEDEGC=EGGGGEGGCGGAFCGFEFGGGGGGCGFGFGFEFBFFGFA=EGGGGGGCFGGFGGGGGGFFFGGACDGCF?CEGGCEGEEFFCGGGGDGGGGG<D5C9CF9CF+3:CC/:;EF?G=DC>GG<GFGGE=6:*9EFFEEFFFFFFGGF?GFBFFBGFGG;9EF3?FFF<7F3)-4<A
@M06628:26:000000000-CRM2J:1:1104:25606:8949 1:N:0:149
TACGAACCGTCCAAACGTTATTCGGTATCACTGGGCTTAAAGCGTGCGTAGGCGGCCTGGAAGGTGAGATGTGAAAGCCCACGGCTCAACCGTGGAACTGCGTTTCAAACCACCAGGCTTGAGGAAGATAGGGGGGATGGGAACTTATGGTGGAGCGGTGAAATGCGTTGATATCATAGGGAACACCGGTGGCGAAGGCGCATCACTGGAGCTTTTATGACGCTTAGGCACGAAAGCTAGGGGAGCGAACGGGATTAGATACCCCGGTAGGCCTAGCTGTAA
+
9EFGFG>FG;CFFG,DFFGFF@EGGGFG9FCFGGGGDGGGGGDGB7FGGGGG9FG+@4DF8FEEGFEFGGGGGGGGFGFGGGGGGGGGGG8FFGCCGGG9FCGC:F<<FGD8F=>DF<<FGB<F833,8,@FCF*81;ECG6C8FCCFFC<@C*:8CGC88FG7<2:2**2<:<9:+<C0:@F*;*;CC**/A=/:8>5C))/*2<:9@F5FCE?F+2<+<*79*.0@:FF3:EE>0*:+:>))(()/C@3/>42,,)9<95CFG2B95(()23>),/4445
@M06628:26:000000000-CRM2J:1:1104:7120:9021 1:N:0:149
GACGGAGGATGCAAGCGTTATCCGGAATTATTGGGCGTAAAGCGTCCGTAGGTGGTTTAGAAAGTCAGTTGTTAAAGCCCACAGCTCAACTGTGGATCGGCAATTGAAACTACTAGACTAGAGTGTGGTAGGGGTAGAGGGAATTCCTAGTGTAGCGGTGAAATGCGTAGATATTAGGAAGAACACCAGTGGCGAAGGCGCTCTACTGGGCCATAACTGACACTGATGGACGAAAGCTAGGGGAGCGAAAGGGATTAGATACCCCTGTAGTCCTAGCTGTAA
+
GGGGGGGGGGGGGGGGGGGGGGGGGGGGFGGGGGGGGGGGGGGGGGGGGGGGFGGFDFEFGGGGGGGGGGGGGGGGGGGGGGGGGGGGGGGGGGGGGGGGGGGGGGGFGGGGGGGGGGGGGGGGGFGGGFFFGGGGGGGGGGGGGFGGGGGGGGGGGGGGGGGGGGGFGGGGGGGGGGGGGGGGGGGGGGGGGGGGGGGGGDEFFGGFG5AFEC?FCGGGGGGGGFGG4FGGGGGFFGGGGFFFFBF3EBDCEFGFFFFFGFFGGFFFFFFFADFFFF<BFA
@M06628:26:000000000-CRM2J:1:1104:25667:9124 1:N:0:149
GACGAACCGGACGAACGTTATTCGGAATCACTGGGCTTAAAGAGTGCGTAGGCGGCTTGGTAGGTTGGGTGTGAAATCCCACAGCTCAACTGTGGAACTGCGCTCAAAACCCCCAAGCTTGAGGAAGGCAGAGGTGAGCGGAACTGATGGTGGAGCGGTGAAATGCGTTGATATCATCAGGAACACCGGTGGCGAAGGCGGCTCACTGGGCCTTTTCTGACGCTGAGGCACGAAAGCTAGGGTAGCGAACAGGATTAGATACCCTGGTAGTCCTAGCTGTAA
+
GGGGGGGEGGGGGGGGGGGGGGGGGGGGGGGGGGGGGGGGGGGGGGGGGGGGGGGGGGGGGGGGGGGGGGGGGGGGGGFGFGGGGGGGGGGGGGGGGGGGGGGGGGGGGGGGDGGGGGGGGGGDFFFGGGGGGGGCFCGEGGGEGGGGFGGGGGGGGGGGGGGGGGGGGGGFGGGGGGG9CGGGGGGGEEGGGGGGGGGGDEDCGGGGGGFGGGG?CFEGF;EGGEFFGDGGGGGFFFGGGFFF?DFGGFGGFFC>7?FBGAFGFBFFFFFFFFGFBFB<AB
@M06628:26:000000000-CRM2J:1:1104:14014:9650 1:N:0:149
TACGGAGGGTGCAAGCGTTAATCGGAATTACTGGGCGTAAAGCGTACGTAGGTGGTTTGTTAAGTTGGATGTGAAAGCCCAGGGCTCAACCTTGGAACTGCATTCAAAACTGATGAACTAGAGTATGGTAGAGGTAAGTGGAATTTCCTGTGTAGCGGTGAAATGCGTAGAGATGGGAAGGAACATCAGTGGCGAAGGCGACTTACTGGACCAATACTGACACTGAGGTACGAAAGCGTGGGTAGCAAACAGGATTAGATACCCTGGTAGTCCACGCCGTAA
+
GGGGGGGGGGGGGGGGGGGG,EFFGGGGGGGGGGGGGGGGGGGGGGGGGGFGGGGGGGGDGFFGGFAFGGGGGGGGGFGGGGGGGGGFFGGGGGGGGGGGGFGGCFGGGGGGCFGDEGGGGGGGGGGGGCFAFGGGGEGG9DFGGGGFFFDFFGGGGGGGGGDGCFEGDGG>AEF6CGGGGGGGGGGGGGCGGGGDGGGGGFGEGGGFCE5=ECGDFGGGGCFGGF6FFGFDGCEF0CDGGEF?:7FFGFC656<<2316::EGC058FABB<67>>>;BFF
@M06628:26:000000000-CRM2J:1:1104:4747:10217 1:N:0:149
TACGGAGGATGCAAGCGTTATCCGGAATGATTGGGCGTAAAGCGTCTGTAGGTGGCTTCCCAAGTCAACTGTCAAAAATCAGGGCTTAACCTTGAGTCGGCAGTTGAAACTATGAAGCTTGAGTTAGGTAGGGGCAGAGGGAATTCCTAGTGTAGTGGTGAAATGCGTAGATATTAGGAAGAACACCAATCGCGAAAGCACTCTGCTGGGCCATGACTGACACTGAGAGACGAAAGCTAAGGGAGCGAATGGGATTAGATACCCCAGTAGTCTTAGCCGTAA
+
GGGGGGGGGGGGGGGGGGGGGGGGGGGGGFGGGGGGGGGGGGGGGGGGGGGGGGGGGGGGGGGGGGGGGGGGGGGGGGGGGGGGGGGGGGGGGGGGGGGGGGGFGGGGGGGGGGGGGGGGGGGGGGGGGGGGDGGGGGGGGGGGGGGGGGGGGGGGGGGGGGGGGGGFGGGGGGGGGGGGGGGGGGGGGGGGGGGGGGGGGFGGFGGFGGFGGGGGGGGGGGGGGFGGGGGGGGG>FGGGGFFFF>DDEFGFF?CBFFFFGFGGGBFFFFFFFFGFFFB?B?
@M06628:26:000000000-CRM2J:1:1104:20780:10628 1:N:0:149
GACGAACCGTCCAAACGTTATTCGGTATCACTGGGCTTAAAGCGTGCGTAGGCGGCTTGGTAGGTGAGATGTGAAAGCCCACGGCTCAACCGTGGAATTGCGTTTCAAACCCCCAAGCTCGAGGAAGATAGGGGTGATGGGAACTTATGGTGGAGCGGTGAAATGCGTTGATATCATAGGGAACACCGGTGGCGAAAGCGCATCACTGGATCTTTTCTGACGCTGAGGCACGAAAGCTAGGGTAGCGAACGGGATTAGATACCCCGGTAGTCCTAGCCGTAA
+
GGGGGGGGGGGGGGGGGGGGGGGGGGGGGGGGGGGGGGGGGGGGGGGGGGGGGGGGGGGGGGGGGGGGGGGGGGGGGGGGGGGGGGGGGGGGGGGGGGGGGGFGGGGGGGGGGGGGGGGGGGGGGGGGGGGGGGFGGCGFGEFGGFGGGGGGGGGGGGGGGGGGGGGGGGGGGGGGGGGGGGGGGGGGGGGGGGGE>CFGGEGGGG*9EFFGGGGCEGGGGGGGGEGCFCGDGDG>BGGGGFFFFFFGGFGGFF58BFFAGFFGG>EFFF>B2<DFFFF?F?
@M06628:26:000000000-CRM2J:1:1104:20762:10638 1:N:0:149
GACGAACCGTCCAAACGTTATTCGGTATCACTGGGCTTAAAGCGTGCGTAGGCGGCTTGGTAGGTGAGATGTGAAAGCCCACGGCTCAACCGTGGAATTGCGTTTCAAACCCCCAAGCTCGAGGAAGATAGGGGTGATGGGAACTTATGGTGGAGCGGTGAAATGCGTTGATATCATAGGGAACACCGGTGGCGAAAGCGCATCACTGGATCTTTTCTGACGCTGAGGCACGAAAGCTAGGGTAGCGAACGGGATTAGATACCCCGGTAGTCCTAGCCGTAA
+
GGGGGGGGGGGGGGGGGGGGGGGGGGGGGGGGGGGGGGGGGGGGGGGGGGGGGGGGGGGGGGGGGGGGGGGGGGGGGGGGGGGGGGGGGGGGGGGGGGGGGGGGGGGGGGGGGGGGGGGGGGGGGGGGGGGGGGCFGFFGGFGGGFGGGGGGGGGGGGGGGGGGGGGGGGGGGGGGGGGGGGGGGGGGGGGGGGGGGGGGGFGGGGGGGGFCGFGCFFGGGGGGGFGGGEGDEGGF?DCFGFFFFDD5CDGGFFG?<>FACAGGG>DFF?AFAA>@BF>:?B
@M06628:26:000000000-CRM2J:1:1104:20778:10650 1:N:0:149
GACGAACCGTCCAAACGTTATTCGGTATCACTGGGCTTAAAGCGTGCGTAGGCGGCTTGGTAGGTGAGATGTGAAAGCCCACGGCTCAACCGTGGAATTGCGTTTCAAACCCCCAAGCTCGAGGAAGATAGGGGTGATGGGAACTTATGGTGGAGCGGTGAAATGCGTTGATATCATAGGGAACACCGGTGGCGAAAGCGCATCACTGGATCTTTTCTGACGCTGAGGCACGAAAGCTAGGGTAGCGAACGGGATTAGATACCCCGGTAGTCCTAGCCGTAA
+
GGGGGGGGGGGGGGGGGGGGGGGGFGGGGGGGGGGGGGGGGGGGGGGGGGGGGGGDDGGGGGGGGGGGGGGGGGGGGGGGGGGGGGGGGGGGGGGGGGGFGGGGGGGGGGGGGGEGFGFFGGGEDGGGCFGGGGGGCFGGG8FGGF,FFGFCFFGFGGGGGGGGGGGGGGGGGCCCFC9CFFGGGGCEGGGGGGGCCCGGC);5C9CFGGFGGGGFFGGGGCEGD:CGGGGCGEGBFCFGG:54().)1)7E3:EF7)95A<CCC>>9;:A<:<:=>F>32<
@M06628:26:000000000-CRM2J:1:1104:12722:10974 1:N:0:149
TACGGAGGGGGTTAGCGTTGTTCGGAATTACTGGGCGTAAAGCGTACGTAGGCGGATCAGAAAGTAGGGGGTGAAATCCCAGGGCTCAACCCTGGAACTGCCTCCTAAACTCCTGGTCTTGAGTTCGAGAGAGGTGAGTGGAATTCCAAGTGTAGAGGTGAAATTCGTAGATATTTGGAGGAACACCAGCGGCGAAGGCGGCTCACTGGCTCGATACTGACGCTGAGGTACGAAAGTGTGGGGAGCAAACAGGATTAGATACCCTGGTAGTCCACACCGTAA
+
<FGGCGGC+@F:@@@FGGGF@FC@@EGDCCFFEGCC=7==F?<=C:4FG=F:=@==@FF,CF,?99EEFGGGGGFEFG=FFDFGEDFG=,BCAFGFEFECG<CFCBFE9FFFFGCCCGFCFFGGCFGDGC>>CFGCBC>CFGGGFC9F;FCAFFGFGGG@9C+?FFFCFG=:CC+<CFEF:FCCGGDCFCECEEE*:CFGGB>C92:<*1788:?@7CF9C*1>C@F8CF?CE8:0-?:?E:@@B;><E>CC>:FA)39<7>FCG8749<2<2)C4253,-4
@M06628:26:000000000-CRM2J:1:1104:19890:11174 1:N:0:149
GACGAACCGTCCAAACGTTATTCGGTATCACTGGGCTTAAAGCGTGCGTAGGCGGCCTGGTAGGTGTGATGTGAAATCCCACAGCTCAACTGTGGAATTGCGTCGCAAACCACCAGGCTTGAGGAAGACAGGGGTGTTGGGAACTTATGGTGGAGCGGTGAAATGCGTTGATATCATAGGGAACACCGGTGGCGAAGGCGCAACACTGGGTCTTTTCTGACGCTGAGGCACGAAAGCTAGGGTAGCGAACGGGATTAGATACCCCGGTAGTCCTAGCCGTAA
+
GGGGGGGGGGGGGGGGGGGGGGGGGGGGGGGGGGGGGGGGGGGGGGGGGGGGGGGGGGGGGGGGGGGGGGGGGGGGGGGGGGGGGGGGGGGGGGGGGGGGGGGGGGGGGGGGGGGGGGGGGGGGGGGGGGGGGGGGGGGGGGGGGGGGGGGGGGGGGGGGGGGGGGGGGGGGGGGGGGGGGGGGGGGGGGGGGGGGGGGGGFGGGGGGGGFGGGGGGGGGGGGGGFGGGGGGGGGFFGFGGFFFFFFGGFGGFFG?FFFFGFGGG>F>FFAAB>CFFFFFFF
@M06628:26:000000000-CRM2J:1:1104:7932:11379 1:N:0:149
GACGAACCGTCCAAACGTTATTCGGTATCACTGGGCTTAAAGCGTGCGTAGGCGGCTTGGTAGGTGTGATGTGAAATCCCACGGCTCAACCGTGGAATTGCGTCGCAAACCCCCAAGCTTGAGGAAGACAGGGGTGTTGGGAACTTATGGTGGAGCGGTGAAATGCGTTGATATCATAGGGAACACCGGTGGCGAAGGCGCAACACTGGGTCTTTTCTGACGCTGAGGCACGAAAGCTAGGGTAGCGAACGGGATTAGATACCCCGGTAGTCCTAGCTGTAA
+
GGGGGGGGGGGGGGGGGGFGGGGGGGGGGFGGGGGGGGGGGGGGGGGGGGGGGGGGGGGGGGGGGGGGGGGGGGGAFFGGGGGGGGGGGGGGEGGGGGGGGGGGGGDGGGGGGGG>EFGGGGGGCFGGFGGGGGGGGEGGGEF7FFGGGGGGGFGGGGGGGGGGGGGFDEGGGFFFFFGFFGGGGGGGGCGGGGG8CEFG<7CEGGGFFFFCFFFFGGGFFGGGGFGGGGGGGGGB<FFGF:F?:?F3CEDEFF=???FAAAGGG>>;DFFFAAFFBFDFFA
@M06628:26:000000000-CRM2J:1:1104:15918:11437 1:N:0:149
TACGGAGGGTGCAAGCGTTATCCGGAATCATTGGGTTTAAAGGGTCCGCAGGCGGTCAATTAAGTCAGAGGTGAAATCCCATAGCTTAACTATGGAACTGCCTTTGATACTGGTTGACTTGAGTTATACGGAAGTAGATAGAATATGTAGTGTAGCGGTGAAATGCATAGATATTACATAGAATACCGATTGCGAAGGCAGTCTACTACGTATATACTGACGCTCATGGACGAAAGCGTGGGGAGCGAACAGGATTAGATACCCTGGTAGTCCACGCCGTAA
+
GGGGGGGGGGGGGGGGGGGGGGGGGGGGGGGGGGGGGGGGGGGGGGGGGGGGGGGGGGGGGGGGGGGGGGGGGGGGGGGGGGGGGGGGGGGGGGGGGGGGGGGGGGGGGGGGGGGGFGGGGGGGGGGGGGGGGGGGGGGGGGGGGGGGGGGGGGGGGGGGGGGGGGGGGGGGGGGGGGGGGGGGGGGGGGGGGGGGGGGGGFGGGGGCGGFFGGGGGGGGGGGGGFGGCFGGGGGFFGGGGFFFFFFGGFGGFFGA?>FFGFGGG?FFFFFFF>FFFF>>F?
@M06628:26:000000000-CRM2J:1:1104:7177:12537 1:N:0:149
CACGTACTGTGCGAACGTTATTCGGAATCACCGGGCTTAAAGGGTGCGTAGGCGGCTAGATTAGTAGGATGTGAAATCCCACAGCTCAACTGTGGAACTGCGTTCTAAACTGTCTAGCTTGAGTAAGATAGGGGTATACGGAACTTCCAGTGGAGCGGTGAAATGTGTTGATATTGGAAGGAACACCGGTGGCGAAGGCGGTATACTGGGTCTTTACTGACGCTGAGGCACGAAAGCTAGGGGAGCGAACGGGATTAGATACCCCGGTAGTCCTAGCTGTAA
+
GGGGGGGGGGGGGGGGGGGGGGGGGGGGGGGGGGGGGGGGGGGGGGGGGGGGGGGGGGGGGGGGGGGGGGGGGGGGGGGGGGGGGGGGGGGGGGGGGGGGGGGGGGGGGGGGGGGGGGGGGGGGGGGGGGGGGGGGGGGGGGGGGGGGGGGGGGGGGGGGGGGGGGGGGGGGGGGGGGGGGGGGGGGGGGGGGGGGGGGGGFGGGGGGGGFGGGGGGGGGGGGGGFGGGGGGGGGFFGGGGFFFFFFGGFGGFFGFFFF<CFGGGFFFFFFFFFGFFFFFFF
@M06628:26:000000000-CRM2J:1:1104:4743:12901 1:N:0:149
TACGGAGGGGACTAGCGTTGTTCGGAATTACTGGGCGTAAAGCGCGCGTAGGCGGACTATTAAGTTAGAGGTGAAATCCCAGGGCTCAACCCTGGAACTGCCTTTAATACTGGTAGTCTTGAGTTCGAGAGAGGTGAGTGGAATTCCGAGTGTAGAGGTGAAATTCGTAGATATTCGGAGGAACACCAGTGGCGAAGGCGGCTCACTGGCTCGATACTGACGCTGAGGTGCGAAAGCGTGGGGAGCAAACAGGATTAGATACCCTGGTAGTCCACGCCGTAA
+
GGGGGGGGGGGGGGGGGGGGGGGGGGGGGGGGGGGGGGGGGGGGGGGGGGGGGGGGGGGGGGGGGGGGGGGGGGGGGGGGFGGGGGGGGGGGGGGGGGGGGGGGGGGGGGGGGGGGGGGGGGGGGGGGGGGGFGGGGGGGGGGGGGGGGGGGGGGGGGGGGGGGGGGGGFGG9FGGGGGGGGGGGGGFGFCFEEGDGGFCGFEGGGGEFGFGGGGGGGGFGGDGDEG8FEGDGDEBFGGGGFF>>;F58@FGFFGFFFFFG>FGG?FBBAFDF>F:>F;4:8
@M06628:26:000000000-CRM2J:1:1104:29567:13281 1:N:0:149
TACGGGGGATGCAAGCGTTATCCGGAATGATTGGGCGTAAAGCGTCTGTAGGTGGCTTTCCAAGTCAACTGTCAAAAATCAGGGCTTAACCTTGAACCGGCAGTTGAAACTATAAAGCTTGAGTTAGGTAGGGGCAGAGGGAATTCCTAGTGTAGCGGTGAAATGCGTAGATATTAGGAAGAACACCAATCGCGAAAGCACTCTGCTGGGCAATGACTGACACTGAGAGACGAAAGCTAAGGGAGCGAATGGGATTAGATACTCACGTAGTTTTAGCCGTAA
+
GGEDCFEC7CFGFFG<CFCFGGGGGCFGGCGGGGGGGGGEDGGG?FGGFGGEF9BEEEFGDGFF?FFFGGGFEEFGACFG9FC,4AFFGGGGGGF@AFE7@FC=FFCFDDF<FCDGG,C=F>FF93@FCBFGE:@EFFGGG7FGC=FFEBFCC;DEC76>>FC9ACB1:=C@EGGGFE?;8FG:B7CCFGGGGC@EECFGG?CC<+:+8C5**392<:C6@EEFF6<FFFGGG?79?*:+2)7)41<5*.9C>1A?2<6<<5+2+(0,),-)64*0)0,4(-
@M06628:26:000000000-CRM2J:1:1104:29555:13293 1:N:0:149
TACGGGGGATCCGAGCGTTATCCGGAATTATTGGGCGTAAAGCGTCTGTAGGTGGCTTTTTAAGTCAACTGTCAAATATCGGTGCTTAACCGTGAACCGGCATTTGAAACTACAAATCTTGAGTTAGTTGGGGGCAGAGAGAATATCTAGTGTAGCGGTGAAATGCGTAGATATTAGGAAGAAAACCAATTGCGAAATCACTCTGCTCAGCACTAATTGTCACTGATAGACGAAAGCGAAGTGTGCGAATGGGATTAGATACCCTAGTATTCTTCGCCTTAA
+
GA9<CED@+8,C-,C@+8@FCGF:F:FF,,CE<CF@+844=FEG=FEG,EFAFE7,,A?,59=9EEGCA@EB,BEFC<E,+4+86?@,E,,+8:+>,8+3>:C9C,E,C>F,,:33,3FFGDG<@C=,@,D@FGE7>::,:8DG,33@;9@,@;>CC*64=F,;<+*=5*=,5<<922++3=F+C+C588+:E7*?C*3AD*0++3;+329E*0+3++3++<<>>*0C:CGD5*:9:)**/)1*).57*5<C4(+2)44>@2+++(0./.4.4)*),7(446
@M06628:26:000000000-CRM2J:1:1104:4925:13514 1:N:0:149
TACGGAGGGGGTTAGCGTTGTTCGGAATTACTGGGCGTAAAGCGCGCGTAGGCGGACGATTAAGTGAGAGGTGAAATCCCAAGGCTCAACCTTGGAACTGCCTTTCATACTGGTCGTCTTGAGTTCGAGAGAGGTGAGTGGAATTCCAAGTGTAGAGGTGAAATTCGTAGATATTTGGAGGAACACCAGTGGCGAAGGCGGCTCACTGGCTCGATACTGACGCTGAGGTGCGAAAGTGTGGGGAGCAAACAGGATTAGATACCCTGGTAGTCCACACCGTAA
+
FFGGG@7:@CB@FGDGCB-8FGGGGGGGGFAF?EGGGGDGGGGGGGGGGGGGGGGDGFGGGGGGGGEBFGGCDFG9FBGGG,==BDGGGGGGGGGGCFGGGGGGGGGGCGGGECCFEDE:FBFGGGGGCGG7EGGGGGGGF?FFGGFF;<FGGEFCFBFCFCCE9CECCEGGG?F<CEGGGFGGDG>EFGG6EGE5EGGGDE>EGGF<@FFFEGGCCGGFFDGGDFGGCCFGG>=(670ACBD399F4EFGD51C:?>F:9<EFC:54454<.:FFFFF???
@M06628:26:000000000-CRM2J:1:1104:15898:13752 1:N:0:149
TACGGAGACTGCGAGCGTTACTCGGATTCACTGGGCGTAAAGGGTGCGTAGGCGGACAAGTGTGTCAGGTGTGAAAGCCCAGAGCTCAACTCTGGAACAGCGCCTGAAACTATTTGTCTAGAGTGTCGGAGAGGTAAGCGGAATTCCTAGTGTAGCGGTGAAATGCGTAGATATTAGGAGGAACACCAAAGGCGAAGGCAGCTTACTGGACGAATACTGACGCTGAGGCACGAAAGCGTGGGGAGCGAAAAGGATTAGATACCCTTGTAGTCCACGCAGTAA
+
GGGGGGGGGGGGGGGGGGGGGGGGGGGGGGGGGGGGGGGGGGGGGGGGGGGGGGGGGGGGGGGGGGGGGGGGGGGGGGGGGGGGGGGGGGGGGGGGGGGGGGGGGGGGGGGGGGGGGGGGGGGGGGGGGGGGGGGGGGGGGGGGGGGGGGGGGGGGGGGGGGGGGGGGGGGGGGCFGGGGGGGGGGGGGGGGGGGGGGGGGFGGGGGGGGFGGGGGGGGGGGGGGFGGGGGGGGG>?GDGGFFFFFFGGFGGFFGFFFFFGFFGGBFFFFFFFFGFFFFFFF
@M06628:26:000000000-CRM2J:1:1104:23293:14846 1:N:0:149
TACGAAGGGGGCTAGCGTTGTTCGGAATAACTGGGCGTAAAGCGCACGTAGGCGGATTGGAAAGTTAGAGGTGAAATCCCTGGGCTCAACCCAGGAACTGCCTTTAAAACTATCAGTCTAGAGGTCGAGAGAGGTGAGTGGAATTCCGAGTGTAGAGGTGAAATTCGTAGATATTCGGAGGAACACCAGTGGCGAAGGCGGCTCACTGGCTCGATACTGACGCTGAGGTGCGAAAGTGTGGGGAGCAAACAGGATTAGATACCCTGGTAGTCCACACCGTAA
+
GGGGCFGGGGGGGGGGGGGEGGAFGGGGGGGGGGGGGGGGGGGGGGGGGGGGGGGGGGFFFGGGGGGGGGGGGGGGGGGFGGFFGFGGGGGGGCFFFFGGGGGGGEGGGG8DFFFGGGGFGGGGFGFFC,@FGGFFGFFCFGGGGGAGDFGGGGF;FGGGGGGGFGEGDFGGC;F,<8CCEEFFCEECCFCGGGDGGGGDD>EDFGG9C550:>FFGGGDEAC35>GFGGGGGG506>CCEB><BFFFGFGGFBDDB70-<<8CF<FBB<BBBAC)->9::<
@M06628:26:000000000-CRM2J:1:1104:28633:14848 1:N:0:149
GACGGAGGATGCAAGTGTTATCCGGAATCACTGGGCGTAAAGCGTCTGTAGGTGGTCAAATAAGTCAACTGTTAAATCTTGGGGCTCAACCTCAAAATCGCAGTCGAAACTATTAGACTAGAGTATAGTAGGGGTAAAGGGAATTTCCAGTGGAGCGGTGAAATGCGTAGAGATTGGAAAGAACACCGATGGCGAAGGCACTTTACTGGGCTATTACTAACACTCAGAGACGAAAGCTAGGGTAGCAAATGGGATTAGATACCCCAGGAGTCCTAGCCGTAA
+
GGGGGGGGGGGGGGGGGGGGGGGGGGGGGGGGGGGGGGGGGGGGCGGGGGGGGGGGGFGFGGGGGGGGGGGGGGGGGGGGGGGGGGGGGGGGGGGGGGGGGGGGGGGGGGGGGGGGGGGGGGGGGGGGGGGFGGGGGGGGGGGGGGGGGGGGGGGGGGGGGGGGGGGGGGGGGGGGGGGGGGGGGGGGGGGGGGGGGGG6<ACEFGGFCDF8EFFFFFCGGFFDGFF76CGDEGD9?7:CGFFFFFFCGFG6:3<:<?FFGFGGG3)(73<BA<:FBF;?6?
@M06628:26:000000000-CRM2J:1:1104:18644:15329 1:N:0:149
TACAGAGGGTGCAAGCGTTGTTCGGAATTACTGGGCGTAAAGCGCGTGTAGGCGGTTTAATAAGTCAATCGTGAAACCCCTTGGCTCAACCAAGGAACTGCGGTCGAAACTATTAGACTAGAGTATCGGAGGGGGTGGCGGAATTCCCGGTGTAGAGGTGAAATTCGTAGATATCGGGAGGAACACCTGTGGCGAAGGCGGCCACCTGGAAGATTACTGACGCTGAGACGCGAAAGCGTGGGGAGCAAACAGGATTAGATACCCTGGTAGTCCACGCCGTAA
+
GGGGGGGGGGGGGGGGGGGGGGGGGGGGGGGGGGGGGGGGGGGGGG6FGGGGGGGGGGGGGGGGGGGGGGGGGGFGFGGGGGGGGGGGGGGGGGGGGGFGGGGGGGGGGGGGGGGGGGGFGGGGGGGGGDGFGGGGGGGGGGGGGGGGGGFGGGGGGGFGGGGGGCFFGG=BFCGGGGGGGGGGGGGGGGGFGGGGGGGECE>>GF5CCFFGGGGGGCEGDCEGGFGC7;CDDGGBFDDEE5.7465FGFGGF<C>?FFAG9C@E:F2B2.6<AFEFF;;?<
@M06628:26:000000000-CRM2J:1:1104:18661:15334 1:N:0:149
TACAGAGGGTGCAAGCGTTGTTCGGAATTACTGGGCGTAAAGCGCGTGTAGGCGGTTTAATAAGTCAATCGTGAAACCCCTTGGCTCAACCAAGGAACTGCGGTCGAAACTATTAGACTAGAGTATCGGAGGGGGTGGCGGAATTCCCGGTGTAGAGGTGAAATTCGTAGATATCGGGAGGAACACCTGTGGCGAAGGCGGCCACCTGGAAGATTACTGACGCTGAGACGCGAAAGCGTGGGGAGCAAACAGGATTAGATACCCTGGTAGTCCACGCCGTAA
+
GGGGGGGGGGGGGGGGGGGGGGGGGGGGGGGGGGGGGGGGGGGGGGGGGGGGGGGGGGGGGGGGGGGGGGGGGGGGGGGGGGGGGGGGGGGGGGGGGGGGGGGGGGGGGGGGGGGGGGGGGGGGGGGGGGGGGGGGGGGGDGGGGGGGGGGGGGGGGGGGGGGGGGGGGGGGGGGGGGGGGGGGGGGGGGGGGGGGGGGGGFEGGGGGGGFGGGGGGGGGGGGGGFGGGGGGGGGFFGGGGFFDFFFFFFGGFF?ABFFFGFGGG<@BFFBF4:CD>FFBFF
@M06628:26:000000000-CRM2J:1:1104:18647:15347 1:N:0:149
TACAGAGGGTGCAAGCGTTGTTCGGAATTACTGGGCGTAAAGCGCGTGTAGGCGGTTTAATAAGTCAATCGTGAAACCCCTTGGCTCAACCAAGGAACTGCGGTCGAAACTATTAGACTAGAGTATCGGAGGGGGTGGCGGAATTCCCGGTGTAGAGGTGAAATTCGTAGATATCGGGAGGAACACCTGTGGCGAAGGCGGCCACCTGGAAGATTACTGACGCTGAGACGCGAAAGCGTGGGGAGCAAACAGGATTAGATACCCTGGTAGTCCACGCCGTAA
+
GGGGGGGGGGGGGGGGGFGGGGGGGGGGGGGGGGGGGGGGGGGGGGGGGGGGGGGGGGGGGGGGGGGGGGGGGGGGGGGGGGGGGGGGGGGGGGGGGGGGGGGGGGGGGGGGGGGGGGGGGGGGGGGGGGGGGGGGGGGGGGGGGGGGGFFGGGGGGGGGGGGGGGGFGGGGGGGGGGGGGGGGGGGGGGGGGGGDGGGGGFGGGGGGFGFGGGGGGGGGCGG<CEGFGGGGEGDBBGGGG>BEFFFFGFGGFFGBDFFAFACGGBFFFFFF<>GFBFFFFB
@M06628:26:000000000-CRM2J:1:1104:29526:15517 1:N:0:149
TACGGAGGGGGTTAGCGTTGTTCGGAATTACTGGGCGTAAAGCGTACGTAGGCGGATCAGAAAGTAGGGGGTGAAATCCCAGGGCTCAACCCTGGAACTGCCTCCTAAACTCCTGGTCTTGAGTTCGAGAGAGGTGAGTGGAATTCCAAGTGTAGAGGTGAAATTCGTAGATATTTGGAGGAACACCAGTGGCGAAGGCGGCTCACTGGCTCGATACTGACGCTGAGGTACGAAAGTGTGGGGAGCAAACAGGATTAGATACCCTGGTAGTCCACACCTTAA
+
GDFGG7FGGGGGGGGGGGGGGGGGGGGGGGGFFGGGGGGGGGGGFGEGGGGGGGGGDGGG<E,B?FFGGGGGGGGFGGGGGGGDGGGGGGGGGGDGGGGGGGGGGGGCGGGGGGFGDFGGGGGFCEGGCDGGGGGGGGGFFFGGGGGGGGGGGGGGFFGFGFGGGGG<<EC?CFGFCF6EEFGGGFGGGGFFGGECEDGGGEG=FGG@EF>6C5*:EGGGCE**9>GGFGFDGG5(.?CGDFF>>9)98>FG>66)5<44A<8@04@7*6259<D):5,5<A
@M06628:26:000000000-CRM2J:1:1104:9948:16122 1:N:0:149
TACGGAGGGGGTTAGCGTTGTTCGGAATTACTGGGCGTAAAGCGCACGTAGGCGGATTATTAAGTGAGGGGTGAAATCCCAGGGCTCAACCCTGGAACTGCCTCTCATACTGGTAGTCTTGAGTTCGAGAGAGGTGAGTGGAATTCCGAGTGTAGAGGTGAAATTCGTAGATATTCGGAGGAACACCAGTGGCGAAGGCGGCTCACTGGCTCGATGCTGACGCTGAGGTGCGAAAGTGTGGGGAGCAAACAGGATTAGATACCCTGGTAGTCCACACCGTAA
+
GGGGGGGGGGGGGGGGGGGGGGGGGGGGGGGGGGGGGGGGGGGGGGGGGGGGGGGGGGGGGGGGGGGGGGGGGGGGGGGGGGGGGGGGGGGGGGGGGGGGGGGGGGGGGGGGGGGGGGGGGGGGGGGGGGGGGGGGGGGGGGGGGGGGGGGGGGGGGGGGGGGGGGGGGGGGGGGGGGGGGGGGGGGGGGGGGGGGGGGGGFEEGGGGGFFGGGGGGGGGGGGGGBGFCCFDEGGFFGGGGFFFFFFGGFGGFFEADFFFGFGGGBFFFFFFFFGF?FF?FB
@M06628:26:000000000-CRM2J:1:1104:17724:16963 1:N:0:149
TACGGAGGGGGCAAGCGTTGCTCGGAATTACTGGGCGTAAAGGGTCCGCAGGTGGCTTTGTAAGTTAGATGTGAAATCTCAGGGCTCAACCCTGAAACTGCATCTAATACTGCTTAGCTTGAGTACAGGAGAGGTTGGCGGAATTCGCGGTGTAGCGGTGAAATGCGTAGATATCGGGAGGAACACCAGTGGCGAAGGCGGCAAACTGGCCGGTTATTGACACTCAGGGACGAAAGCGTGGGTAGCGAACGGGATTAGATACCCTGGTAGTCCACGCCCTAA
+
GGGGGGGGG+CFEGGGGGG@@<FFEGGGFFGGGGG,CCFGGGGGG,EF@FFGGFG8=F?EGGGGG,FFFEGGGGGGGGCG9FEFGGC,CE?4AF,BFGGGGA<5BC,<DCFFFFG9,AFGGGGGG,,D8,@FEFFFBFFEEGGG7,*6:<FFFFFDGGEGGFGFGFGGDGGCEC+*8***1<FFFGE*2B9B*CCEEEF*9B*::C>AE5>/*2:8+0<<E?FF9:FG5FF:CGG2?D>C5B.@<>DGGD75>:8,4<@AE4CF+45(9>446<F@1>09B?
@M06628:26:000000000-CRM2J:1:1104:4349:17067 1:N:0:149
TACGGAGGGGGTTAGCATTGGGCGTAATTACTGGGCGTAAATCGTACGTAGGCGGTTTGGAAAATATGGGGTGAAATCCCAGGGCACAACCCTGTAACTGCCCTGTAAACTATCAGTCTAGAGTGCGAGAGAGGTGAGTGGAATGCCAAGTGTAGAGGTAAAATTCGTAGAGATTTGGAGGAACACCAGTGGCGAAGGCGGCCCACTGGCTCGATACTGACGCTGAGGTACGAAAGTGTGGGGAGCAAACAGGAGTAAATACGCTAGTAGTCGACACCGACA
+
@<@FG76C@F:@+<<,,-C,,,,+8+B,F,6,,:,C776?6,6644CF,CFGD74++B4+,CA,,CFF,E::4+<<<F,8=?+8=+B3>333,3B,3F<<,,:FG=<,:,C>C=B9@:,@FGC,,3++**5*FG>*@FF9C,D>,?3>8,@F9@F@,2?,,,66F,=,0**74,,4BEG**=FG:+*3C+?**><8*4*2)7*1:;*+**)+*/:**+<<C8/955***30*1;*2<G*<25>B(4>F8)90)4*4()1.:.188(88@).<(,>)()(((-
@M06628:26:000000000-CRM2J:1:1104:15485:17108 1:N:0:149
GACGAACCGTCCAAACGTTATTCGGTATCACTGGGCTTAAAGCGTGCGTAGGCGGCTTGGAAGGTGAGATGTGAAAGCCCACGGCTCAACCGTGGAATTGCGTTTCAAACCCTCAAGCTTGAGGAAGACAGGGGTGTTGGGAACTTATGGTGGAGCGGTGAAATGCGTTGATATCATAGGGAACACCGGTGGCGAAGGCGCAACACTGGGTCTTTTCTGACGCTGAGGCACGAAAGCTAGGGTAGCGAACGGGATTAGATACCCCGGTAGTCCTAGCTGTAA
+
GGGGGGGGGGGGGGGGGGGGGGGGGGGGGGGGGGGGGGGGGGGGGGGGGGGGGGGGGGGGGGGGGGGGGGGGGGGGGGGGGGGGGGGGGGGGGGGGGGGGGGGGGGGGGGGGGGGGGGGGGGGFGGGGGGGGGGGGGGGGGGGGGFGGGGGGGGGGGGGGGGGGGGGGGGGGGGGGGGGGGGGGGGGGGGGGGGGGGGGGG>:EGGGGGGFGGGGGGGGGGGGGGFGGGGGGGGGFFGGGGFFFFFFGGFGGEF=??FFFGFFGG>>>EFFFFFFFFFBDBB
@M06628:26:000000000-CRM2J:1:1104:15683:17438 1:N:0:149
TACGGAGGGGGTTAGCGTTGTTCGGAATTACTGGGCGTAAAGCGCACGTAGGCGGACCATTAAGTTAGAGGTGAAATCCCAGGGCTCAACCCTGGAACTGCCTTTAATACTGGTGGTCTTGAGTTCGAGAGAGGTGAGTGGAATTCCGAGTGTAGAGGTGAAATTCGTAGATATTCGGAGGAACACCAGTGGCGAAGGCGGCTCACTGGCTCGATACTGACGCTGAGGTGCGAAAGCGTGGGGAGCAAACAGGATTAGATACCCTGGTAGTCCACGCCGTAA
+
GGGGGGGGGGGGGGGGGGGGGGGGGGGGGGGGGGGGGGGGGGGGGGGGGGGGGGGGGGGGGGGGGGGGGGGGGGGGGGGGGGGGGGGGGGGGGGGGGGGGGGGGGGGGGGGGGGGGGGGGGGGGGGGGGGGGGGGGGGGGGGGGGGGGGGGGGGGGGGGGGGGGGGGGGGGGGGGGGGGGGGGGGGGGGGGGGGGGGGGGGFEGGGGCFGFGGGGGGGGGGGGGGFGGGGGGGGG9?GGGGFF>>0>CCFGGFFGFFFFFGFGGF?FFFFBFBFGFFFFFB?
@M06628:26:000000000-CRM2J:1:1104:3526:17581 1:N:0:149
TACGGAGGGGGTTAGCGTTGTTCGGAATTACTGGGCGTAAAGCGTACGTAGGCGGATCAGAAAGTATGGGGTGAAATCCCGAGGCTCAACCTCGGAACTGCCTCATAAACTCCTGGTCTTGAGTTCGAGAGAGGTGAGTGGAATTCCAAGTGTAGAGGTGAAATTCGTAGATATTTGGAGGAACACCAGTGGCGAAGGCGGCTCACTGGCTCGATACTGACGCTGAGGTACGAAAGTGTGGGGAGCAAACAGGATTAGATACCCTGGTAGTCCACACCGTAA
+
GGGGGGGGGGGGGGGGGGGGEGGGGGGGGGGGGGGGGGGGGGGGGGGGGGGGGGGGGGGGFGGGFGGGGGGGGGGGGGGGG7FGGGGGGGGGGGGGGGGGGGGGGGGFGGGGGGGGGGGGGGGGGGGGGGGGGGGGGGGGGGGGGGGGGGGGGGGGGGGGGGGGGGGFGGGFFGGGGGGGGGGGFGGGGGGGGGGGGGGGGFEGGGGGGGFGGGGGGGGGGGGGGFGGGGGGGGGFFGGGGFFFFFFGGFGGFFEA?FFFGAGGG?F?FFF<<AGFFFFFFB
@M06628:26:000000000-CRM2J:1:1104:10385:17683 1:N:0:149
TACGAAGGGGGCTAGCGTTGTTCGGAATAACTGGGCGTAAAGCGCACGTAGGCGGATTGGAAAGTTAGAGGTGAAATCCCTGGGCTCAACCCAGGAACTGCCTTTAAAACTATCAGTCTAGAGGTCAAGAGAGGTGAGTGGAATTCCGAGTGTAGAGGTGAAATTCGTAGATATTCGGAGGAACACCAGTGGCGAAGGCGGCTCACTGGCTTGATACTGACGCTGAGGTGCGAAAGTGTGGGGAGCAAACAGGATTAGATACCCTGGTAGTCCACACCGTAA
+
GGGGGGGGGGGGGGGGGGGGGGGGGGGGGGGGGGGGGGGGGGGGGGGGGGGGGGGGDGGGGGGGGGGGGGGGGGGGGGGGGGGGGGGGGGGGGGGGGGGGGGGGGGGGGGGGGGGGGGGGGGGGFFGGGGGGGGGGGGGGGGGGGGGGGGGGGGGGGGGGGGGGGGGFCFGGGGGGGGGGGGGGGGGGGGGGGGGGGGGGGFEGGGGGGGFFGGGGGGGGGGGGGFGGGGGGGGGFFGGGGFFDFFFFFFGGFFFBFF?9CAGGG?>:FFBBAFGFFFFBF?
@M06628:26:000000000-CRM2J:1:1104:2581:17711 1:N:0:149
TACGGGGGATGCAAGCGTTATCCGGAATGATTGGGCGTAAAGCGTCTGTAGGTGGCTTTCCAAGTCAACTGTCAAAAATCAGGGCTTAACCTTGAACCGGCAGTTGAAACTATAAAGCTTGAGTTAGGTAGGGGCAGAGGGAATTCCTAGTGTAGCGGTGAAATGCGTAGATATTAGGAAGAACACCAATCGCGAAAGCACTCTGCTGGGCCATGACTGACACTGAGAGACGAAAGCTAAGGGAGCGAATGGGATTAGATACCCCAGTAGTCCTAGCCGTAA
+
GGGGGGGGGGGGGGG<FGGGGGGGGGGG?E,FGGGGGGGEDGGGGFGGGGGGGGG8CF<<5FGGGG9FEFGG<FGGF@F4EFCFEGGGGG<F?<DGE<=F7F+B<FGFGGGFG,C<<FGFGGGGF9=FGGGGGGGGEGGGGGGGGCFEGGGGGGGFGGGGGGGGGGGGGGG@GGGFE9B;CGCFGGGCGFBFGGGDBFFGG;EC+9CFGE>*ACA+AFGGGGGF*=FGGGGDGGG>BFG9CF)8:>FGE>DGFFGFFFFFFFFGG:@?FBAB)6C??43BF?
@M06628:26:000000000-CRM2J:1:1104:17447:18000 1:N:0:149
CACGAACTGTGCAAACGTTATTCGGAATCACTGGGCTTAAAGAGTTCGTAGGCGGCCATGCAAGTCAGATGTGAAATCCCACAGCTCAACTGTGGAACTGCGTTTGAAACTGCATGGCTTGAGGGAGACAGAGGTAAGCGGAACTGATGGTGGAGCGGTGAAATGCGTTGATATCATCAGGAACACCGGTGGCGAAAGCGGCTTACTGGGTCTTTTCTGACGCTGAGGAACGAAAGCCAGGGGAGCGAACGGGATTAGATACCCCGGTAGTCCTGGCTGTAA
+
GGGGGGGGGGGGGGGGGGGGGGGGGGGGGGGGGGGGGGGGGGGGGGGGGGGGGGGGGGGGGGGGGGGGGGGGGGGGGGGGGGGGGGGGGGGGGGGGGGGGGGGGDGGGGGGGGGGGGGGGGGGGGGGGGGGGGGGGGFGGGGGGGGGGFGGGGGGGGGGGGGGGGGGGGGGGGGGGGGGGFGGGGGGGDGGGGGGGGGGGD>GEFGGGGGFAFFGCGGGGGGGGDEGEFGGGGGGFFGGGGFFFFFBCE@DGDFGFFFFFGFGGG9@>3?FFFBFFFFF?FF
@M06628:26:000000000-CRM2J:1:1104:17351:18655 1:N:0:149
TACGGAGGGGGTTAGCGTTGTTCGGAATTACTGGGCGTAAAGCGCACGTAGGCGGATCAGAAAGTATAGGGTGAAATCCCAGGGCTCAACCCTGGAACTGCCTTATAAACTCCTGGTCCTGAGTTCGAGAGAGGTGAGTGGAATTCCAAGTGTAGAGGTGAAATTCGTAGATATTTGGAGGAACACCAGTGGCGAAGGCGGCTCACTGGCTCGATACTGACGCTGAGGTGCGAAAGTGTGGGGAGCAAACAGGATTAGATACCCTGGTAGTCCACACCGTAA
+
GGGGGGGGGGGGGGGGGGGGGGGGGGGGGGGGGGGGGGGGGGGGGGGGGGGGGGGGGGGGGGGGGGGGGGGGGGGGGGGGGGGGGGGGGGGGGGGGGGGGGGGGGGGGGGGGGGGGGGGGGGGGGGGGGGGGGGGGGGGGGGGGGGGGGGGGGGGGGGGGGGGGGGGFFGGGGGGGGGGGGGGGGGGGGGGGGGGGGGGGGFGGGGGGGGFGGGGGGGGFGGGDGFGGGGFGGGGFFGGGGFFFFFFGGFGGFF<<BFF>CDFGG?FF?AFFFAGF6@;:BB
@M06628:26:000000000-CRM2J:1:1104:15513:19575 1:N:0:149
TACGGAGGGGGTTAGCGTTGTTCGGAATTACTGGGCGTAAAGCGTACGTAGGCGGATCAGAAAGTATGGGGTGAAATCCCGAGGCTCAACCTCGGAACTGCCTCATAAACTCCTGGTCTTGAGTTCGAGAGAGGTGAGTGGAATTCCAAGTGTAGAGGTGAAATTCGTAGATATTTGGAGGAACACCAGTGGCGAAGGCGGCTCACTGGCTCGATACTGACGCTGAGGTACGAAAGTGTGGGGAGCAAACAGGATTAGATACCCTGGTAGTCCACACCGTAA
+
GGGGGGCFGGGGGGGGGGGGGGGGGGGGGGGGGGGGGGGGGGGGGGGGGGGGGGGGGGGGGGGGGGGGGGGGGGGGGGGGGGGGGGGGGGGGGGGGGGGGGGGGGGGGGGGGGGGFGGGGGGGGGGGGGGGGGG?FGGGGGGGGGGGGGGGGGGGGGGGGGGGGGGG:CFGFFDGCGGGGGGGGGGEFFGGFGGGGGGGG:7CGGFG<FGFGGGGGEFECGEGGD5FGGGGDDG=6>GGGGFFB;6FC?5DFF0064<@AEA<C94@?44AB<4CFBDB<BB
@M06628:26:000000000-CRM2J:1:1104:27949:19592 1:N:0:149
TACGGAGGGGGTTAGCGTTGTTCGGAATTACTGGGCGTAAAGCGTACGTAGGCGGATCAGAAAGTAGGGGGTGAAATCCCGAGGCTCAACCTCGGAACTGCCTCCTAAACTCCTGGTCTTGAGTTCGAGAGAGGTGAGTGGAATTCCAAGTGTAGAGGTGAAATTCGTAGATATTTGGAGGAACACCAGTGGCGAAGGCGGCTCACTGGCTCGATACTGACGCTGAGGTACGAAAGTGTGGGGAGCAAACAGGATTAGATACCCTGGTAGTCCACACCGTAA
+
GGGGGGGGGGGGGGGGGGGGFGGGGGGFGGGGFGGGGGGGGGGGGGGGGGGGGGGGGGGGGGGGFGGGGGGFGGGGGGGGGGGGGGGGGGGGGGGGGG<DGGGGGGGFGGGGGGGGGGFGGGGGGGGGGFEFGGGGFGGGGGGGGGGGGFFGGGGGGFGF9FEGGFE<5:C?FFG<BCGGGGGGGGGGGGGGGGGGGGFGGF:EFGGGFGFCGGGGGGGGGGGDDFGGGGDDGFGFFGGGGF@5;BFFGFGFFBGF>??AFD<FF37>FF4)566<?EFF<:
@M06628:26:000000000-CRM2J:1:1104:9062:19603 1:N:0:149
TACGGAGGGGGTTAGCGTTGTTCGGAATTACTGGGCGTAAAGCGCGCGTAGGCGGACTATTAAGTTAGAGGTGAAATCCCAGGGCTCAACCCTGGAACTGCCTTTAATACTGGTAGTCTTGAGTTCGAGAGAGGTGAGTGGAATTCCAAGTGTAGAGGTGAAATTCGTAGATATTTGGAGGAACACCAGTGGCGAAGGCGGCTCACTGGCTCGATACTGACGCTGAGGTGCGAAAGTGTGGGGAGCAAACAGGATTAGATACCCTGGTAGTCCACACCGTAA
+
GGGGGGGGGGGGGGGGGGGGGGGGGGGGGGGGGGGGGGGGGGGGGGGGGGGGGGGGGGGGGGGGGGGGGGGGGGGGGGGGGGGGGGGGGGGGGGGGGGGGGGGGGGGGGGGGGGGGGGGGGGGGGGGGGGGGGGGGGGGGGGGGGGGGGGGGGGGGGGGGGGGGGGGGGGGGGGGGGGGGGGGGGGGGGGGGGGGGGGGGGFGGGGGGGGFGGGGGGGGGGGGGGFGGFGGGGDGFFGFGGFFFFBFFGFGGFFFBFFFFGFGGF?FFFFFFFFGFFFF??B
@M06628:26:000000000-CRM2J:1:1104:9226:19635 1:N:0:149
TACGGGGGATGCAAGCGTTATCCGGAATGATTGGGCGTAAAGCGTCTGTAGGTGGCTTTCCAAGTCAACTGTCAAAAATCAGGGCTTAACCTTGAACCGGCAGTTGAAACTATAAAGCTTGAGTTAGGTAGGGGCAGAGGGAATTCCTAGTGTAGCGGTGAAATGCGTAGATATTAGGAAGAACACCAATCGCGAAAGCACTCTGCTGGGCCATGACTGACACTGAGAGACGAAAGCTAAGGGAGCGAATGGGATTAGATACCCCAGTAGTCTTAGCCGTAA
+
GGGGGGGGGGGGGGGGGGGGGGGGGGGGGGGGGGGGGGGGGGGGEGGGGGGGGGGGGGGGGGGGGGGGGGGGGGGGGGGGGGGGGGGGGGGGGGGGGGGGGGGGGGGGGGGGGGGGGGGGGFGGGGGGGGGGGGGGGGGGGGGGGGGGGGGGGGGGGGGGGGGGGGGFDEGGGGGGGGGGGGGGGGGGFGFGGGGGGGGGGFGGGGGGGGFCGGGGGGGGFFFFFFGGGGGGGD5(8DFGGFFFBBEDEEGGFFGBFFFFGFGGC:B?FFFBFFGFBFB6BB
@M06628:26:000000000-CRM2J:1:1104:20647:19897 1:N:0:149
TACGGAGGGGGTTAGCGTTGTTCGGAATTACTGGGCGTAAAGCGTACGTAGGCGGATCAGAAAGTATGGGGTGAAATCCCGAGGCTCAACCTCGGAACTGCCTCATAAACTCCTGGTCTTGAGTTCGAGAGAGGTGAGTGGAATTCCAAGTGTAGAGGTGAAATTCGTAGATATTTGGAGGAACACCAGTGGCGAAGGCGGCTCACTGGCTCGATACTGACGCTGAGGTTCGAAAGTGTGGGGAGCAAACAGGATTAGATACCCTGGTAGTCCACACCGTAA
+
GGGGGFFGGGGGGGGGGGGGGGGGGGGGGGGGGGGFGGGGGGGGGGGGGGGGGGGGGGGGGCGGGFFGGGGGGGGGFGFGGGGGGGGGGGGGGGGEGGFGGGGGGGFGGFFGFGFCACFFGGGG,FFGGGEFGGGGGGGGGGFGGGGGFFFFFBFEGCFCCCGGGGFFFGGGGGGGGGFGGGGGGGGFC<CFEECEGDGDD>EDFGDCFFFGGGGGCCFGGGGCDDGGC8<DGFG0AGGG=>7533>4@5*:7:?<<DFAC<AEG?F?FFFF447@?39:(4
@M06628:26:000000000-CRM2J:1:1104:20636:19913 1:N:0:149
TACGGAGGGGGTTAGCGTTGTTCGGAATTACTGGGCGTAAAGCGTACGTAGGCGGATCAGAAAGTATGGGGTGAAATCCCGAGGCTCAACCTCGGAACTGCCTCATAAACTCCTGGTCTTGAGTTCGAGAGAGGTGAGTGGAATTCCAAGTGTAGAGGTGAAATTCGTAGATATTTGGAGGAACACCAGTGGCGAAGGCGGCTCACTGGCTCGATACTGACGCTGAGGTACGAAAGTGTGGGGAGCAAACAGGATTAGATACCCTGGTAGTCCACACCGTAA
+
GGGGGGGGGGGGGGGGGGGGGGGGGGGGGGGGGGGGGGGGGGGGGGGGGGGGGGGGGGGGGGGGGGGGGGGGGGGGGGGGGGGGGGGGGGGGGGGGGGGGGGGGGGGGGGGGGGGGGGGGGGGGGGGGGGGGGGGGGGGGGGGGGGGGGGGGGGGGGGGGGGGGGGGFGGGGGGGGGGGGGGGGGGGGFGGGGGGGGGGGGEEGGGGGGGFGGGGGGGGGGGGGGFGGGFGGGGGFFGGGGFF5;9FG6@FG><CADFFFGFGGG:>>=>>DFBGF?>>?B?
@M06628:26:000000000-CRM2J:1:1104:5186:20332 1:N:0:149
TACGGAGGGGGTTAGCGTTGTTCGGAATTACTGGGCGTAAAGCGTACGTAGGCGGATCAGAAAGTATGGGGTGAAATCCCGAGGCTCAACCTCGGAACTGCCTCATAAACTCCTGGTCTTGAGTTCGAGAGAGGTGAGTGGAATTCCAAGTGTAGAGGTGAAATTCGTAGATATTTGGAGGAACACCAGTGGCGAAGGCGGCTCACTGGCTCGATACTGACGCTGAGGTACGAAAGTGTGGGGAGCAAACAGGATTAGATACCCTGGTAGTCCACACCGTAA
+
GGGGGGGGGGGFGGGGGGGGGGGGGGGGGGGGGGGGGGGGGGGGGGGGGGGGGGGGGGGGCEGGGFGGGGGEFGGGGGGGGG@FGGGGGGGGGGGGGGGGGGGGGGGGGGGGGGGGGGGGGGGGGGGGGGEFGGGFGGGGGGGGGGGGGGGGGGFEGGGGGGGGGGG<?EEGFCCGGGGGGGGGGGCFGGGGGGFGEGGGGE8=CFD@EFFFGGGGGGGGGEGGG@FGGGGGGEG2<>FDEEFDBB@FFFGC7:CAFFFFGFFFE:F?FBFF6>GFBFF::<
@M06628:26:000000000-CRM2J:1:1104:5026:20393 1:N:0:149
TACGGAGGGTGCGAGCGTTAATCGGAATTACTGGGCGTAAAGCGCACGCAGGTGGTTAATTAAGCCAGAAGTGAAAGCCCCGCGCTCAACGTGGGAAGGCCTTTTGGAACTGGTTGACTAGAGTCTTGGAGAGGGGAGTGGAATTCCAGGTGTAGCGGTGAAATGCGTAGATATCTGGAGGAACATCAGTGGCGAAGGCGACTCTCTGGCCAAAGACTGACACTCATGTGCGAAAGTGTGGGTAGCGAACAGGATTAGATACCCTGGTAGTCCACACCGTAA
+
GGGGGGGGGGGGGGGDGGGFGGGGGGGGGGGGGGGGGGGGGGGGGGGGGGGGGGGGGGGGGGGGGGGGGGGFGGGGGFGGGGDFGGGGGGEGGGGGGGGGGGGGGGGFGGGGGGGGGGGGGGGGGGGGFGGGGGGGGGGFGGGGGGFFGFFGGGGGGGGGGGGGGGGGGGGGGGGGGGGGGGGGGGGGGGGG@EEGEGGGGFGGGGFCFFFCFGFCFGGGGGGGGFGGGGGGGGG>BGGGGBB7:0@D:>GGF<CAF?FFGAGFG4>BF>>ADFGFFEF?:?
@M06628:26:000000000-CRM2J:1:1104:8447:21056 1:N:0:149
GACGGAGGATGCAAGTGTTATCCGGAATCACTGGGCGTAAAGCGTCTGTAGGTGGCTCGATAAGTCAACTGTTAAATCTTGAAGCTTAACTTCGAAATCGCAGTCGAAACTATCGGACTAGAGTATAGTAGAGGTAAAGGGAATTTCCAGTGGAGCGGTGAAATGCGTAGAGATTGGAAAGAACACCGATGGCGAAGGCACTTTACTGGGCTATTACTGACACTCAGAGACGAAAGCTAGGGTAGCAAATGGGATTAGATACCCCAGTAGTCCTAGCCGTAA
+
GGGGGGGGGGGGGGGGGGGGGGGGGGGGGGGGGGGGGGGGGGGGFGGGGGFGGGGGGGGGGGGGGGGGGGGGGGGGGGGGGGCGGGGGGGGGGGGGGGGGGGGGGGGGGGGGGGCGGGGGGGGDDFGGGGGGGGGGGGGGGCGGGGGGGGGGGGGGGGGGGGGGGGGGGGGGGGGGGGGGGGGGGGGEGGGEGEGGGGGGGFGGFFFFGGFGGGGDGGF9CGGGGFGDDCFGGGGFFGGGGFF?67B7FFFC>BGF2<FACBFEGB@?F2<A<AD6?FB?:?
@M06628:26:000000000-CRM2J:1:1104:10260:21236 1:N:0:149
TACGAAGGGGGCTAGCGTTGTTCGGAATTACTGGGCGTAAAGCGTACGTAGGCGGACTATTAAGTTAGGGGTGAAATCCCAGGGCTCAACCCTGGAACTGCCTCTAATACTGGTAGTCTTGAGTTCGAGAGAGGTGAGTGGAATTCCGAGTGTAGAGGTGAAATTCGTAGATATTCGGAGGAACACCAGTGGCGAAGGCGGCTCACTGGCTCGATACTGACGCTGAGTTACGAAAGTGTGGGGAGCAAACAGGATTAGATACCCTGGTAGTCCACACCGTAA
+
GGGGGGGEF>EGGGGDGFGGGFGGGECGGGGGGGGGGGGCGGGGCGGGGGGGFGGGEEGEGFGGGGGGGGGGEGGGGFGGFGGGGFGGGGFGGDFGGFGDGGDCFGFGFDGGGGGGGGGGGGGGGGGFGCEFDCFGGGGFGGGGG,DFGGGGFGGGGGF@FFCCFCCGC:EFGGG@F>CGEDF+CFEFFFCCDGGEGGFG73CEECF<8CF6:EFCEEGCFEEGGDF+:C9DDFG6AFG95B37213*38F?43@)5?4<<96C+(8.854)-6F4479:?:
@M06628:26:000000000-CRM2J:1:1104:12236:21302 1:N:0:149
TACGGAGGGGGTTAGCGTTGTTCGGAATTACTGGGCGTAAAGCGTACGTAGGCGGATCAGAAAGTAGGGGGTGAAATCCCGAGGCTCAACCTCGGAACTGCCTCCTAAACTCCTGGTCTTGAGTTCGAGAGAGGTGAGTGGAATTCCAAGTGTAGAGGTGAAATTCGTAGATATTTGGAGGAACACCAGTGGCGAAGGCGGCTCACTGGCTCGATACTGACGCTGAGGTACGAAAGTGTGGGGAGCAAACAGGATTAGATACCCTGGTAGTCCACACCGTAA
+
GGGGGFGGGGGGGGGGGGGGGGGGGGGGGGGGGGGGGGGGGGGGGGGGGGGGGGGGGGGG9FGGGGGGGGGGGGGGGGGGGDGGGGGGGGGGGGGGGGGGGGGGGGGGGGGGGGGGGGGGGGGGGGGGGGGGGGGGGGGGGGGGGGGGGGGGGGGGGGGGGGGGGGGFGGGGGGGGGGGGGGGGGGGGGGGGGGGGGGGGGFGGGGGCGGFGGGGGGGGGGGGGGFGGGGGGGDE>FGGGGFFBFFF<8FGGFFGFFFFFGFGGGBFFFFFFFFGFFFFFFF
@M06628:26:000000000-CRM2J:1:1104:10107:21379 1:N:0:149
TACGGAGGGGGTTAGCGTCGTTCGGAATTACTGGGCGTAAAGCGCACGTAGGCGGATTAGAAAGTATGGGGTGAAATCCCAGGGCTCAACCCTGGAACTGCCTCATAAACTCCTAGTCTAGAGTTCGAGAGAGGTGAGTGGAATTCCGAGTGTAGAGGTGAAATTCGTAGATATTCGGAGGAACACCAGTGGCGAAGGCGGCTCACTGGCTCGATACTGACGCTGAGGTGCGAAAGTGTGGGGAGCAAACAGGATTAGATACCCTGGTAGTCCACACCGTAA
+
GGGGGGGGGGGGGGGGGG:FGGGGGGGGGGGGGGGGGGGGGGGGGGGGGGGGGGGGGGGGC@FGGF?F<FGGGGGGGGGGGGGGGGGGGGGGGGGGGGGGGGGD8<F@FGGCGGGGGGG;FGGGGGGGGGGGGGGGGGGGGGGGGGGGGGGGGGGGGGGGGGGGGGGGGGGGGGGGGGGGGGGGGGGGGGGGGGGGGGGGGFGGGGGFGGFGGGGGGGGGGGGGGFGGGGGGGGGFDGGGGFFE>BF<FFGGFFFBBFFFGFGGG?FFFFFFFFGFFFF???
@M06628:26:000000000-CRM2J:1:1104:10115:21395 1:N:0:149
TACGGAGGGGGTTAGCGTCGTTCGGAATTACTGGGCGTAAAGCGCACGTAGGCGGATTAGAAAGTATGGGGTGAAATCCCAGGGCTCAACCCTGGAACTGCCTCATAAACTCCTAGTCTAGAGTTCGAGAGAGGTGAGTGGAATTCCGAGTGTAGAGGTGAAATTCGTAGATATTCGGAGGAACACCAGTGGCGAAGGCGGCTCACTGGCTCGATACTGACGCTGAGGTGCGAAAGTGTGGGGAGCAAACAGGATTAGATACCCTGGTAGTCCACACCGTAA
+
GGGGGGGGGGGGGGGGGGGGGGGGGGGGGGGFGGGGGGGGGGGGGGGGGGGGGGGGGGFGGGGGGGGGGGGGGGGGGGGGGGGGGGGGGGGGGGGGGGGGGGGGGFGCFCGGFGGGGGGGGGGGGGGGGGGCFGGGGGGGGGGGGGGGGGGFGGGGGGGGGGGGGGGGGGGGGGGGGG>EGGGGGGGFFGGFGGEGGGGGGFGGGGGGGGF@8:FGGGGFGGGGG>GGGGGDCEG>):>FGDE<>B39+7CE>:EB<2@AGACFG<FFFF<A<4C66@9B<4
@M06628:26:000000000-CRM2J:1:1104:19103:21969 1:N:0:149
TACGGAGGGTGCAAGCGTTGTTCGGAATCATTGGGCGTAAAGCGCGTGTAGGCGGCTTGGTATGTCGAGTGTGAAATCCCGGGGCTCAACCCCGGAACTGCACTCGAAACTGCCAGGCTCGAGTCCCGGAGGGGGTGGCGGAATTTCCGGTGTAGAGGTGAAATTCGTAGATATCGGAAGGAACACCAGTGGCGAAGGCGGCCACCTGGACGGTGACTGACGCTGAGACGCGAAAGCGTGGGGAGCAAACAGGATTAGATACCCGGGTAGTCCACGCCGTAA
+
GGGGGGGGGGGGGGGGGGGGGGGGGGGGGGGGGGGGGGGGGGGGGGGGGGGGGGGGGGGGFGGGGGGGGGGGGGGGGGGGGGGGGGGGGGGGGGGGGGGGGGGGGGGGGGGGGFGGGGGGGGGGGGGGGGGGGGGGGGGGGGGGGFFGGGEGEGGGGGGGGGGGGGGGFGGFGGGGGDEGDFCCFGGGGGGGCEGGGEGGGFEEGFGCFGFEEGFGGCFGFGGGGEC99EDDEGE0<DDDGFF:>6FGGFFFFFFB<2=>EDGF*45,5(.-6<9.(84368
@M06628:26:000000000-CRM2J:1:1104:19081:22326 1:N:0:149
TACGGGGGATGCAAGCGTTATCCGGAATGATTGGGCGTAAAGCGTCTGTAGGTGGCTTTCCAAGTCAACTGTCAAAAATCAGGGCTTAACCTTGAACCGGCAGTTGAAACTATAAAGCTTGAGTTAGGTAGGGGCAGAGGGAATTCCTAGTGTAGCGGTGAAATGCGTAGATATTAGGAAGAACACCAATCGCGAAAGCACTCTGCTGGGCCATGACTGACACTGAGAGACGAAAGCTAAGGGAGCGAATGGGATTAGATACCCCAGTAGTCTTAGCTGTAA
+
<FGGF@EE:CEE@FACCFGGGGGG>F@,CFGFF@@FGCFCFAFGG=?FFCFFFGGCCFFE?FGE?<FFCEFGGGGG9<FGDFEGGGGFFFGGGCGGFDGGGGGGGGGGGGGGGGGGGGGGGFGGCEFAFGGGGGGGGGGGGGGGGGGGGGGGGGGFGGGGGF;CGGG:DEGCCFFEFGGGGGGDEFEGGFGGFCGGDEGGGFGGGGGGGCFDCCF93+:<EFGFGFGC**:7EGD>F*7:C?)014)):)9A4:61226-<6+<@:>:=6454)289*--6:
@M06628:26:000000000-CRM2J:1:1104:6182:22537 1:N:0:149
CACGTACTGTGCGAACGTTATTCGGAATCACTGGGCTTAAAGGGTACGTAGGCGGTTTACCAAGTCAGATGTGAAATGCCACAGCTCAACTGTGGCACTGCGTTTGAAACTGGTAGGCTAGAGTATTCCAGGGGTGTGCGGAACTTATGGTGGAGCGGTGAAATGCGTTGATATCATGAGGAACACCGGAGGCGAAGGCGGCGCACTGGGGGATAACTGACGCTGAGGTACGAAAGCCAGGGTAGCGAACGGGATTAGATACCCCGGTAGTCCTGGCTGTAA
+
GGGGGGGGGGGGGGGGGGGGGGGGGGGGGGGGGGGGGGGGGGGFGGGGGEFGFGGGGGGGGGGGGGGGGGGGGFGFGGGGGGCGGGGGGGGGGGGGGGGGGGGGGGGGGGGGGGGGGGGGGGGGGGGGGGGGGGGGGEFGGEGGGGDGGGGGGGGGGGGDGGGGGGGFGDFGGGGGGGGGGGGGFGGGDEGGGGGGEGGGGDGGGGGE*:>E5EGGGGGGGGGGGFGGGGGGGGGFFGGGF@F4??ECCEG5>:E0>?B>FFGFG9D;EB<DFBFF0)4:AB
@M06628:26:000000000-CRM2J:1:1104:8268:22895 1:N:0:149
TACGGAGGGGGTTAGCGTTGTTCGGAATTACTGGGCGTAAAGCGTACGTAGGCGGATTGGAAAGTATGGGGTGAAATCCCAGGGCTCAACCCTGGAACTGCCCTGTAAACTATCAGTCTAGAGTTCGAGAGAGGTGAGTGGAATTCCAAGTGTAGAGGTGAAATTCGTAGATATTTGGAGGAACACCAGTGGCGAAGGCGGCTCACTGGCTCGATACTGACGCTGAGGTACGAAAGTGTGGGGAGCAAACAGGATTAGATACCCTGGTAGTCCACACCGTAA
+
GGGGGGGGGGGEFGGGGGGGGGGGGGGGGGGGGGGGGGGGGGGG7FFGGGGGGGGGFFCFGFGGGGGGGGGGGGGGGGGGGGGGGGGGGGGGGGGGGGGGGFD8>FFGGGGFGGGGGGGGFFFGGGEGGGGGGGFFGGGGGGGGGGGGGGGFGGGGGGGGGGGFGGGGGGGGGGGFGFFFDEGGGFCCGGGFGGGGGGGDGDEGGDFCF5>GGGGGGGGGG*5>354CF?F3CEG6>FFGG3>54;>>EFGFFBFF>2*)068CF2>8?6<6949;0>>FFB
@M06628:26:000000000-CRM2J:1:1104:20935:22955 1:N:0:149
TACGGAGGGAGCTAGCGTTGTTCGGAATTACTGGGCGTAAAGCGCGCGTAGGCGGTGATTCAAGTCAGAGGTGAAAGCCCGGGGCTCAACCCCGGAACTGCCTTTGAAACTAGATTGCTAGAATCTTGGTGAGGTCAGTGGAATTCCGAGTGTAGAGGTGAAATTCGTAGATATTCGGAAGAACACCAGTGGCGAAGGCGACTGACTGGACATGTATTGACGCTGAGGTACGAAAGCGTGGGGAGCAAACAGGATCAGATACCCTGGTAGTCCACGCCGTAA
+
GGGGGGGG786@6FGGGGGCGDFGGGGG@FCFGGGC@FGGGGDF++@FGGGGFGG4+B,EBFGGGGGGGGGGGGGG9F,::++@FG@GGG<7+36FGCGGGGGGGGGAFGGCG,@,3@F,@F,F,3@9>,@F:EG,38@;BFGGC9,,=FGGGGGFGGGGGGGGFGFFFGGGGGG?8**;CGG<AFGGCE<FEGGGGGG517C5?FG7/05C<+0<0<EFC8EDGF4F*+39EGGFFDCEEFFB>>5<C@*:<?F:28FFGAGF94>?FF><AAF<9:0(:?
@M06628:26:000000000-CRM2J:1:1104:13269:23971 1:N:0:149
TACGGAGGATCCAAGCGTTATCCGGAATCATTGGGTTTAAAGGGTCCGTAGGTGGATAATTAAGTCAGAGGTGAAATCCTGCAGCTCAACTGTAGAATTGCCTTTGATACTGGTTATCTTGAGTTATTATGAAGTAGTTAGAATATGTAGTGTAGCGGTGAAATGCATAGATATTACATAGAATACCGATTGCGAAGGCAGATTACTAATAATATACTGACACTGATGGACGAAAGCGTGGGGAGCGAACAGGATTAGATACCCTGGTAGTCCACGCCGTAA
+
GGGGGGGGGGGGGGGGGGGGGGGGGGGEGGGGGGGGGGGGGGGGGGGGGGGGGGGGGGGFGGGGGGGGGGGGGGGGGGGGGGGGGGGGGGGGGFFGGGGGGGGGGGGGGGGGGGGGGGGGGGGGGGGGGGGGGCFGGGGGGGGFGGGGGGDFGGFGGGGGFGGGGGGGGFGGGCGFGGGG9FFCFFFGGGGGFGG5EEGFDAFGGGCFGFFCFGFGFGGGGFGGCFGFGGE<EEG>DGGGDEB>@>BCE@D?>1CAF2BAFFC8F05>F<><<<GB>FFF?8
@M06628:26:000000000-CRM2J:1:1104:13262:23989 1:N:0:149
TACGGAGGATCCAAGCGTTATCCGGAATCATTGGGTTTAAAGGGTCCGTAGGTGGATAATTAAGTCAGAGGTGAAATCCTGCAGCTCAACTGTAGAATTGCCTTTGATACTGGTTATCTTGAGTTATTATGAAGTAGTTAGAATATGTAGTGTAGCGGTGAAATGCATAGATATTACATAGAATACCGATTGCGAAGGCAGATTACTAATAATATACTGACACTGATGGACGAAAGCGTGGGGAGCGAACAGGATTAGATACCCTGGTAGTCCACGCCGTAA
+
GGGGGGGGGGGGGGGGGGGGGGGGGGGGGGGGGGGGGGGGGGGGGGGGGGGGGGGGGGGGGGGGGGGGGGGGGGGGGGGGGGGGGGGGGGGGGGGGGGGGGGGGGGGGGGGGGGGGGGGGGGGGGGGGGGGGGGGGGFGGGGGGGGGGGGGGGGGDGGGGGGGGGGGGGGGGGGGGGGGGGGGGGGGGGGGGGEGEGGGGDFFGGGG@CEFFGGGGGGG?CFGGGFGGGGGGGCGB;D9EGFFE>@FGGFGGFFGFD?FFFFACC:FFF)-).)*89>>FF?
@M06628:26:000000000-CRM2J:1:1104:23868:24409 1:N:0:149
GACGGAGGATGCAAGTGTTATCCGGAATCACTGGGCGTAAAGCGTCTGTAGGTGGCTCGATAAGTCAACTGTTAAATCTTGAAGCTTAACTTCGAAATCGCAGTCGAAACTATCGGACTAGAGTATAGTAGAGGTAAAGGGAATTTCCAGTGGAGCGGTGAAATGCGTAGAGATTGGAAAGAAAACCGATGGCGAAGGCACTTTACTGGGCTATTGCTGACACTCAGAGACGAAAGCGAGGTGAGCAAATGGGATTAGATACCTCGGTGGTTCTTGACGTAA
+
FAFFC76:,,C@<<FFCFF9CECCGEEF,;C6@FFGD7FF6FGG@:CFFGGG9F7,<CC+EC=CFFGADDGE,CFFFFGCA@FE<<FGGBFCGF7FFEGE7@FBFEGGECEGGGGGG+@FG<FFDD<DA,:CFF:CFFFCFDF@DF=DAA@EBFF,FF+@DF95>B8:7@E;>F;BF9D,,?FFFFGG5:E*,4*:BFC><4+3++:<67)3*+4+25@<@<?748CC*8CDEEE14)*2:))*,.**+02<),+().1.0.++3(.-0((()-**)0,3(.
@M06628:26:000000000-CRM2J:1:1104:18991:24571 1:N:0:149
TACGAGGGGTGCAAGCGTTAATCGGAATTACGGGGCGTAAAGCGGACGTAGGCGGTATATTAAGCAAGATGTGAAAGCCCAGGGCTCAACGTGGGAACGGCATTTGGAACTGGTAGACTAGAGTACTGGAGAGGGGGGTGGAATGCCCAGGGTAGCGGTGAAAGGCGTAGAGATTGGAAGGAAAATCAGTGGAGAAGGCGGCTACCTGGACAGAGACGGACGCTGATGAGCGAAAGCGTGGAGTGCGAACAGGAGTAGAGACAAGGGTAGTCCAAACAGTAA
+
,@FF9@CCD68B<EF7C-BCGGGGGGG,,@,,8CE+@:>CFGGG++8>8AFF<@F@++<,,<?FFGGFD:CBBEFGGDFEFGCF7C<F<<+B>=:<>8@7++FF,3=<A,>>C,=C=,,36<F,@,3@3>DE>CF*<>:>C*3<0+0*+**/0<8+:E*8@C9+;5:*1/2<9<2<8+0;**2+;++3<3CC+/+;C52:)58::0*<*:)8*:6C0*28:/**1)*0:++9:*24(11*:)0),.>35)977(2((644:<;**,)(6(5).)*1(...62
@M06628:26:000000000-CRM2J:1:1105:9484:1255 1:N:0:149
GACGGAGGATGCAAGTGTTATCCGGAATCACTGGGCGTAAAGCGTCTGTAGGTGGCTCGATAAGTCAACTGTTAAATCTTGAAGCTTAACTTCGAAATCGCAGTCGAAACTATCGGACTAGAGTATAGTAGAGGTAAAGGGAATTTCCAGTGGAGCGGTGAAATGCGTAGAGATTGGAAAGAACACCGATGGCGAAGGCACTTTACTGGGCTATTACTGACACTCAGAGACGAAAGCTAGGGTAGCAAATGGGATTAGATACCCCAGTAGTCCTAGCCGTAA
+
GGGGGGGGGGGGGGGGGGGGGGGGGGGGGGGGGGGGGGGGGGGGGGGGGGGGGGGGGGGGGGGGGGGGGGGGGGGGGGGGGGGGGGGGGGGGGGGGGGGGGGGGGGGGGGGGGGGGGGGGGGGGGGGGGGGGGGGGGGGGGGGGGGGGGGGGGGGGGGGGGGGGGGGFDGGGGGGGGGGGGGGGGGGGGGGGGGGGGGGGFGBFGGGGGGGGGGGGGGGGGFGGGAGFFFGGGGG>FGFGGF:C:?ADGBFG4(9?BDFBFFGGG:DBAA:AA><F><B?<<
@M06628:26:000000000-CRM2J:1:1105:18962:1771 1:N:0:149
TACGGAGGATCCAAGCGTTATCCGGAATCATTGGGTTTAAAGGGTCCGTAGGTGGATAATTAAGTCAGAGGTGAAATCCTGCAGCTCAACTGTAGAATTGCCTTTGAAACTGGTTATCTTGAATTATTGTGAAGTGGTTAGAATATGTAGTGTAGCGGTGAAATGCATAGATATTACATAGAATACCAATTGCGAAGGCAGATCACTAACAATATATTGACACTGATGGACGAAAGCGTGGGGAGCGAACAGGATTAGATACCCTGGTAGTCCACGCCGTAA
+
GGGGGGGGGGGGGGGGGGGGGGGGGGGGGGGGGGGGGGGGGGGGGGGGGGGGGGGGFFGGGGGGGGGGGGGGGGGGGGCFGGGGGGGGGGGGGGGGGGGGGGFGGGGDFGGGGGGFGGGGGGEFFGGGCFFGGGFGGFGGDGGGA<FFCFGGGGGGGGGDFGGGGGGGG9FGGGGGFCGGGGGGGGGDFGGGGGGGEGGGDCCFGGGGG6CEFFGEFGGGGGGCCAFGGGCGGGGFFGCEGFBC;FFDEDCCFFGF<>FDGFFFG?38<FDA)4<@>419BF
@M06628:26:000000000-CRM2J:1:1105:18969:1787 1:N:0:149
TACGGAGGATCCAAGCGTTATCCGGAATCATTGGGTTTAAAGGGTCCGTAGGTGGATAATTAAGTCAGAGGTGAAATCCTGCAGCTCAACTGTAGAATTGCCTTTGAAACTGGTTATCTTGAATTATTGTGAAGTGGTTAGAATATGTAGTGTAGCGGTGAAATGCATAGATATTACATAGAATACCAATTGCGAAGGCAGATCACTAACAATATATTGACACTGATGGACGAAAGCGTGGGGAGCGAACAGGATTAGATACCCTGGTAGTCCACGCCGTAA
+
GGGGGGGGGGGGGGGGGGGGGGGGGGGGGGGGGGGFGGGGGGGGGGGGGGGGFGGGGGGGGGGGGGGGGGGGGGGGGGGGGGGGGGGGGGGGGGGGGGGGGGGGGGGGGGGGGGGGGGGGGGFGGGGGGGGGGGGGGFGGGGGGGFGGGGGGGGGGGGGGGGGGGGGGGGGGGGGGGGGGGGGGGGGGGGGGGGGGGGGGGGFGGGGGGGGGCGGGGGGGGGGGGFGGGGGGGEGFFGGGGFFGFBFGGFGGFFGBFFF<C@FC41@BBFFF4<CDBFFFBB
@M06628:26:000000000-CRM2J:1:1105:18970:1805 1:N:0:149
TACGGAGGATCCAAGCGTTATCCGGAATCATTGGGTTTAAAGGGTCCGTAGGTGGATAATTAAGTCAGAGGTGAAATCCTGCAGCTCAACTGTAGAATTGCCTTTGAAACTGGTTATCTTGAATTATTGTGAAGTGGTTAGAATATGTAGTGTAGCGGTGAAATGCATAGATATTACATAGAATACCAATTGCGAAGGCAGATCACTAACAATATATTGACACTGATGGACGAAAGCGTGGTGAGCGAACAGGATTAGATACCCTGTTAGTCCAACCCGTAA
+
GGGGGGGGGGGGGGGGGGGGGGGGGGGGGCFFGGGGEGGGGGGGGFGGFGFGFGGG<FEFEFGFCFFGGGEFGCFGGGGFGGEFGGDCFGGGGFGGGCCFFGGGGGGGGFFGGFGFC9FAFGF9FEFEDFGFGG?DFFFFGGGGFFCDG9,ACFGGGGGGGGDFEGFCDCCCGFGGDGDFFGFFFFGCGGCFA>FCEC>EGGCFGGGGGCFGGGFEFFCCCE,0<AFC,=?CC8E65:AEC03;?((7=59A4(*6>7460/++*4)6)).5)-+)((((48
@M06628:26:000000000-CRM2J:1:1105:18714:1879 1:N:0:149
TACGAAGGGGGCTAGCGTTGTTCGGAATTACTGGGCGTAAAGCGCACGTAGGCGGATCAAAAAGTATGGGGTGAAATCCCCGGGCTCAACCTCGGAACTGCCTCATAAACTCTTGGGCTTGAGGTCGAGAGAGGTGAGTGGAATTCCAAGTGTAGAGGTGAAATTCGTAGATATTAGGAGGAACACCAGTGGCGAAGGCGGCTCTCTGGTTCGTTACTGACGCTGAGGTACGAAAGCGTGGGGAGCAAACAGGATTAGATACCCTGGTAGTCCACACCGTAA
+
GGGG,CCEGEG7FGFGGGGG@EFGGGGGGGGGGGGGGGGEGG<F7+@FGGGGGGG@F+,,,5BFG,<FF<FGGGGGCFGG++@@FF+EGGGG,BFGGGGGGAF@C,E,EGGA<,=F@EFGGAFC:<<*1>CFGG:FGFFGFG@FFGG,B<FF,@EFGGGGG?EFGGFFGGEEGGG9C?FC5<<CFGEFC+<CCCEGGGGGDCE>+<>FG0:?*/2;CCE@GGGGG.9C7++/8AE()9AEEEF59>:76>FE>64<))9>FFCF=?FFFFFFBD?),4((-3
@M06628:26:000000000-CRM2J:1:1105:23183:1948 1:N:0:149
TACGAACTGTGCAAACGTTATTCGGAATCACTGGGCTTAAAGGGTACGTAGGCGGGTTCGTAGGTCAGATGTGAAAGCCCACGGCTCAACCGTGGAATTGCGTTTGAAACCACAAGCCTTGAGGGAGACAGAGGTAAGCGGAACTGATGGTGGAGCGGTGAAATGCGTTGATATTATCAGGAACACCGGTGGCGAAAGCGGCTTACTGGGTCTCTTCTGACGCTGAGGTACGAAAGCTAGGGGAGCGAACGGGAGTAGATACCCCGGTAGTCCTAGCTGTAA
+
GGGGGGGGGGGGGGGDGEGFGGGGGGGGGGGGGGGGFGGGGGGGGGGGGGGGFGGGGGGGGGGGFGGGGGGGGGGGGGGGGGGGGGGGGGGGGG>F@CGGFEFGGGGGGGCGGGFGFGG9FGGGG<FFFFGGGGGGGGGCE7CCBF:CDFFEGGGGEFFGCCF@FFG**=C9FGFGFFGDFFGFFGGGDCC5:EDE8C6EGGG)@ACFGGGFE9:CFGG?CEGG55>C69CC=8=9@CEGG>>C9029:7DED8)47AFAGBC8*4)4(47A<<EF?24>A6
@M06628:26:000000000-CRM2J:1:1105:21318:2529 1:N:0:149
CACGTACTGTGCGAACGTTATTCGGAATCACTGGGCTTAAAGGGTACGTAGGCGGTTTACCAAGTCAGATGTGAAATGCCACAGCTCAACTGTGGCACTGCTTTTGAAACTGGTAGGCTAGAGTATTCCAGGGGTGTGCGGAACTTATGGTGGAGCGGTGAAATGCGTTGATACCATGAGGAACACCGGAGGCGAAGGCGGCACACTGGGGGATAACTGACGCTGAGGTACGAAAGCCAGGGTAGCGAACGGGATTAGATACCCCGGTAGTCCTGGCTCTAA
+
GGGGGGGGGGGGGGGGGGGGGGGGGGGGGGGGGGGGGGGGGGGGGGGGGGGGGGGGGGGGGGGGGGGGGGGGGGGGGGGGGGGGGGGGGGGGGGGGGGGGGGGGGGGGGGGGGGGGGGGGGGGGGGGGGGGGGGGGGGGGGGGGGGGFECGFGFGGGGGGGGGGGGGGGDGFGGGGGFGGGGGGGGGGGGGEGGFGGGGGGG8CCGGGGGGCCEGFGFGGGGGGC@GGGFGGGGE0?CFGGFFGFF>GGFGGD1>B<2@BFFGCFFFFFFF><BFF0:2:AA
@M06628:26:000000000-CRM2J:1:1105:14333:2710 1:N:0:149
TACGGAGGGGGTTAGCGTTGTTCGGAATTACTGGGCGTAAAGCGCACGTAGGCGGATCAGAAAGTATAGGGTGAAATCCCAGGGCTCAACCCTGGAACTGCCTTATAAACTCCTGGTCTTGAGTTCGAGAGAGGTGAGTGGAATTCCAAGTGTAGAGGTGAAATTCGTAGATATTTGGAGGAACACCAGTGGCGAAGGCGGCTCACTGGCTCGATACTGACGCTGAGGTGCGAAAGTGTGGGGAGCAAACAGGATTAGATACCCTGGTAGTCCACACCGTAA
+
GGGGGGGGGGGGGGGGGGGGGGGGGGGGGGGGGGGGGGGGGGGGGGGGGGGGGGGGGGGGGGGGGGGGGGGGGGGGGGGGGGGGGGGGGGGGGGGGGGGGGGGGGGGGGGGGGGGGGGGGGGGGGGGGGGGGGGFGGGGGGGGGGGGGGGGGGGGGGGGGGGGGGGGGFGGGGGGGGGGGGGGGGGGGGGGGDGGGGGGGGGGGGGGGGGGGGGGGGGGFGGGDGFGGGGGGGGGBFGGGGFFGFFFGGFGGFFFBB>FBFFCFGBFFBFD6ABGFFFFBF<
@M06628:26:000000000-CRM2J:1:1105:21473:2751 1:N:0:149
TACGGAGGGGGTTAGCGTTGTTCGGAATTACTGGGCGTAAAGCGCACGTAGGCGGACTATTAAGTTAGAGGTGAAATCCCAGGGCTCAACCCTGGAACTGCCTTTAATACTGGTAGTCTTGAGTTCGAGAGAGGTGAGTGGAATTCCAAGTGTAGAGGTGAAATTCGTAGATATTTGGAGGAACACCAGTGGCGAAGGCGGCTCACTGGCTCGATACTGACGCTGAGGTGCGAAAGCGTGGGGAGCAAACAGGATTAGATACCCTGGTAGTCCACGCCGTAA
+
GGGGGCFEGGEFFGGGGFGGGGGGGGEGGGGGGGGGGGFFGGGGGGGGGGFEGGGGGEEGEGGGFGGGGGGGGGGFFGGGGGGGGGGGGGGGGGGGGGGGGGGGGGGGGGGGGGGGGGGGGGGGGGGGGGGGGGGGGGGGGGGGGGGGGGGGGGGGGGGGGGGGGGGFGGGFGGGGGGGGGGGGGGGGFGGGGGGGGGGGGGEGGGGGGGGFGGGGGGGGGGGGGFGGFGGGGGGFFDGGGFF<9BFFFFGGF?FBFFF<FF<<D:>?ABFFFFGFFFF2:?
@M06628:26:000000000-CRM2J:1:1105:21691:2971 1:N:0:149
TACGAACTGTGCGAACGTTATTCGGAATCACTGGGCTTAAAGGGTGCGTAGGCGGATTTGTAGGTCAGATGTGAAAGCCCACGGCTCAACCGTGGAATTGCGTTTGAAACCACAAGTCTTGAGGGGATCAGAGGAGAGCGGAACTCATTGTGGAGCGTTGAAATGCGTTGATATGATGAGGAACACCGGTGGCGAAAGCGGCTCTCTGGGATCCTTCTGACGCTGAGGCACGAAAGCTAGGGGAGCGAACGGGATTAGATACCCCGGTAGTACTAGCTGTAA
+
GFFDGGGFGGGGGGGGGC9FGGGGGGGGFCFFFGGGFGGFGGGGGDGGGGGGGGGGCFGGGFGGGGGGGGGEEF<FGGGGGGGEEFFDGGGGGGGCEFDEFFGEFGGFGGF<FFFGDDDFFGGFDC:=BFFGGFGG7FGGEC@CFFGGGGGGEGFGF*CCDEFGCCEGC=8;B@FC@FGFGGGDGFCEDGGEGEB8CCEE9C:>FGGGFGDCFGGCF7CCFGGDE>GD=CGGEG72F7+9*8>39>FCEDDDB:)(),1:<B<:FF:11-4).6+9<46<9:
@M06628:26:000000000-CRM2J:1:1105:14898:3086 1:N:0:149
TACGAAGGGGGCTAGCGTTGTTCGGAATTACTGGGCGTAAAGCGTACGTAGGCGGACTATTAAGTTAGGGGTGAAATCCCAGGGCTCAACCCTGGAACTGCCTCTAATACTGGTAGTCTTGAGTTCGAGAGAGGTGAGTGGAATTCCGAGTGTAGAGGTGAAATTCGTAGATATTCGGAGGAACACCAGTGGCGAAGGCGGCTCACTGGCTCGATACTGACGCTGAGGTACGAAAGTGTGGGGAGCAAACAGGATTAGATACCCTGGTAGTCCACACCGTAA
+
GGGGGGGGGGGGGGGGGGGGGGGGGGGGGGGGGGGGGGGGGGGGGGGGGGGGGGGGGGGGGGGGGGGGGGGGGGGGGGGGGGGGGGGGGGGGGGGGGGGGGGGGGGGGGGGGGGGGGGGGGGGGGGGGGGGGGGGGGGGGGGGGGGEFGGGGGGGGGFGGGGGGGGGGGGGGGGGGGGGGGGGGGFDEGGGFGGCEGGGGGGGGGGGGGGGGGGGGGGGGGGGGGFGGGGGGCFGFFG?FGD>DBBBFGFGGFFGFFFFFEFGFGFFB<AAFDDCF?1;FBB
@M06628:26:000000000-CRM2J:1:1105:18517:3294 1:N:0:149
TACGGAGGGATCTAGCGTTATTCGGAATAACTGGGCGTAAAGCGCGCGTAGGCGGATTTGTAAGTTGGAGGTGAAATCCCAGGGCTTAACCCTGGAACTGCCTTCAAAACTACATTTCTTGAGTTTGGTAGAGGAGAGTGGAATTCCTAGTGTAGAGGTGAAATTCGTAGATATTAGGAGGAACACCAGTGGCGAAGGCGACTCTCTGGGCCAATACTGACGCTGAGGTTCGAAAGCGTGGGGAGCGAACGGGATTAGATACCCCGGTAGTCCACGCAGTAA
+
<FGGEBCEF7,D9FCGGFGG,EFGGGGGEGGGGGGGGGGGGGGG+CFGGGGGCFG7F:F,EFGG,B,EG8FGGGGG<FGGGGGGGG8FGGG8FGGGGGGGG8FG<F<FFGGF<,C3,CD3EGGGA>,@FGFGGG7@FFGGGGGGGGGGFGGGGGG;FFGGGGGG<FGFGGGGGG,DG9BFGGGGGGGGGGGGGGGGGGGGGGGC9CFGG*>/*;FFGGGGG5CDEEGGG8CGGGGFFGGGGFFGFB17CDDGF?GFFFFFGFGG*4>>>FFAFFGFF(7<DD
@M06628:26:000000000-CRM2J:1:1105:19577:3458 1:N:0:149
TACGGAGGGGGTTAGCGTTGTTCGGAATTACTGGGCGTAAAGCGCGCGTAGGCGGACGATTAAGTGAGAGGTGAAATCCCAAGGCTCAACCTTGGAACTGCCTTTCATACTGGTCGTCTTGAGTTCGAGAGAGGTGAGTGGAATTCCAAGTGTAGAGGTGAAATTCGTAGATATTTGGAGGAACACCAGTGGCGAAGGCGGCTCACTGGCTCGATACTGACGCTGAGGTGCGAAAGTGTGGGGAGCAAACAGGATTAGATACCCTGGTAGTCCACACCGTAA
+
GGGGGFGGGGGGGGGGGGGGGGGGGGGGGGGGGCGGGGGGGGGGGGGGGGGGGGGGGGGGGGGGGGGGGGGGGGGGGGGGGGGGGGGGGGGGGGGGGGGGGGGGGGGGGGGGGCGGGGGGGGGGGGGFGGGDGGGGGFGFGGGGGGGCFCFFFFGGGGGGGGGGGFGFFGEGGGGFFFCEEEGGGGGGGGGGGGGGGGGGGGECFGGGFG4FGCFGGCGCEEEGC>FGFFGDC8E>FCFGGFFD9>(7CFGGFFGB>24<EFC@C:F?DFFA6>E:??9<BF
@M06628:26:000000000-CRM2J:1:1105:8086:3494 1:N:0:149
TACGGAGGGGGTTAGCGTTGTTCGGAATTACTGGGCGTAAAGCGTACGTAGGCGGATTGGAAAGTATGGGGTGAAATCCCAGGGCTCAACCCTGGAACTGCCCTGTAAACTATCAGTCTAGAGTTCGAGAGAGGTGAGTGGAATTCCAAGTGTAGAGGTGAAATTCGTAGATATTTGGAGGAACACCAGTGGCGAAGGCGGCTCACTGGCTCGATACTGACGCTGAGGTACGAAAGTGTGGGGAGCAAACAGGATTAGATACCCTGGTAGTCCACACCGTAA
+
GGGGGFGGGGGGGGGGGGGGGGGGGGGGGGGGGGGGGGGGGGGGGGGGGGGGGGGGGGGGGGGGGGGGGGGGGGGGGGGGGGGGGGGGGGGGGGGGGGGGGGDGGGGGGGGDGGGGGFGGGFG@FFF?F@EGGGGGGGGGGGGGGGGGGGGGFGFGGGGGGGCFGGGFGGGGGGGGGG?FGGGGGGGGGGGGGGGGGGGGGGGDGGGG>FGGGGGGGCDGGGGGGFGGGGFGGGE>FGGGGFFGFFFF6)9F><GD2?6<CFGGF:)44:5<:AG?<69.44
@M06628:26:000000000-CRM2J:1:1105:8086:3512 1:N:0:149
TACGGAGGGGGTTAGCGTTGTTCGGAATTACTGGGCGTAAAGCGTACGTAGGCGGATTGGAAAGTATGGGGTGAAATCCCAGGGCTCAACCCTGGAACTGCCCTGTAAACTATCAGTCTAGAGTTCGAGAGAGGTGAGTGGAATTCCAAGTGTAGAGGTGAAATTCGTAGATATTTGGAGGAACACCAGTGGCGAAGGCGGCTCACTGGCTCGATACTGACGCTGAGGTACGAAAGTGTGGGGAGCAAACAGGATTAGATACCCTGGTAGTCCACACCGTAA
+
GGGGGGGGGGGGGGGGGGGGGGGGGGGGGGGGGGGGGGGGGGGGGGGGGGGGGGGGGGGGGGGGGGGGGGGGGGGGGGGGGGGGGGGGGGGGGGGGGGGGGGGGGGGGGGGGGGGGGGGGGGGGGGECGFGGGGGGGGGGGGGGGGGGGGGGGGGGGGGGGGGGGGGCCFGGGGGGGGGGGGGGGGGGGGGGGGGGGGGGGGGGGGGGGGGGGGGGGGGGGGGGGFGGGGGGGGGFFGGGGFFGFFFCFFGGFFGFFFFFGFGGFBFFFFFFFFGFFFFFFB
@M06628:26:000000000-CRM2J:1:1105:19381:3866 1:N:0:149
GACGAACCGTCCAAACGTTATTCGGTATCACTGGGCTTAAAGCGTGCGTAGGCGGCTTGGTAGGTGAGATGTGAAAGCCCACGGCTCAACCGTGGAATAGCGTCTCAAACCCCCAAGCTCGAGGAAGATAGGGGTGATGGGAACTTATGGTGGAGCGGTGAAATGCGTTGATATCATAGGGAACACCGGTGGCGAAGGCGCATCACTGGATCTTTCTGACGCTGAGGCACGAAAGCTAGGGTAGCGAACGGGATTAGATACCCCGGTAGTCCTAGCCGTAAA
+
GGGGGGGGGGGGGGGGGGGGGGGGGGGGGGGGGGGGGGGGGGGGGGGGGGGGGGGGGGGGGGGGGGGGGGGGGGGGGGGGGGGGGGGGGGGGGGGGGGGGGGGGFGGGGGGGGGGGGGGGGGGGGGGGGGGGGGGGFCFGGFFGGFGGGGGGGGGGGGGGGGGGGGGGGGGGGGGGGGGGGGGGGGGGGGGGGGGGGGGGGGGGGGGGGGGGGGGGGGGGGGGDEFGGGGGGGGGFFGGGGF(9:>>C:DDEBFG7?AFAGFGEGFFF:AFAFFGF<>F?F?
@M06628:26:000000000-CRM2J:1:1105:19394:3878 1:N:0:149
GACGAACCGTCCAAACGTTATTCGGTATCACTGGGCTTAAAGCGTGCGTAGGCGGCTTGGTAGGTGAGATGTGAAAGCCCACGGCTCAACCGTGGAATAGCGTCTCAAACCCCCAAGCTCGAGGAAGATAGGGGTGATGGGAACTTATGGTGGAGCGGTGAATTGCGTGGATATCAGAGGTAACACGGGTGGCGAAGGCGCATCATTGGATCTTTCTGACGCTGAGGCACGAAAGCTAGGGTAGCGAACGGGATTAGATACCCCGGTCGTCCTAGCCGTAAA
+
FGGG7FB:@8FGGF<FGGGCGAFGGFFG<F@FGGGGDGGGGGGGFEGGFGGGGGGFGCFCGFCFGF9FGFGGFGGGGEG<ACFGGGEGGGG+B<F@FF9?B:F3:<FFGF3C+:@F,3@,+35@FG3D9@EFFC><<EGFFGAC:,?<BBF9:C,2=<41=C+4,+*4*3/9993++?CF+?2,2?*:8/::85CCE8*?D:*)++*<C6F6EF7:E9FFGGGGGFD=/:CCEGGF*09CG55<?6>)1)98)(*.5-76CFC5/(0(34?BB)0/49:044
@M06628:26:000000000-CRM2J:1:1105:11514:4010 1:N:0:149
GACGAACCGTCCAAACGTTATTCGGTATCACTGGGCTTAAAGAGTCCGTAGGCGGCCATGTAGGTCAGATGTGAAATCCCACGGCTCAACCGTGGAACTGCGTTTGAAACCACATGGCTTGAGGGAGATAGAGGTGAGCGGAACAGATGGTGGAGCGGTGAAATGCGTTGATATCATCTGGAACACCGGTGGCGAAAGCGGCTCACTGGATCTCTTCTGACGCTGAGGAACGAAAGCTAGGGTAGCGAACGGGATTAGATACCCCGGTAGTCCTAGCCGTAA
+
GGGGGGGGGGGGGGGGGGGGGGGGGGGGGGGGGGGGGGGGGGGGGGGGGGGGGGGGGGGGGGGGGGGGGGGGGGGGGGGGGGGGGGGGGGGGGGGGGGGGGGGGGGGGGGGGGGGGGGGEGGGGGGFGGGGGGGGGGGGGGGGGGGGGGGGGGGGGGGGGGGGGGGGGDGGGGGGGGGGGGGGGGGGGGGGGGGGGGGGGGGGGGGGGGGGFGGGGGGGGGGGGGFGFFCGGGGGFFGFFGFBGFF>DEFGGEBGFFFFFGFFGF>EFFFFFAFFFFFFFFF
@M06628:26:000000000-CRM2J:1:1105:26312:4140 1:N:0:149
GACGAACCGTCCAAACGTTATTCGGTATCACTGGGCTTAAAGCGTGCGTAGGCGGCTTGGAAGGTGAGATGTGAAAGCCCACGGCTCAACCGTGGAATTGCGTTTCAAACCCTCAAGCTTGAGGAAGACAGGGGTGTTGGGAACTTATGGTGGAGCGGTGAAATGCGTTGATATCATAGGGAACACCGGTGGCGAAGGCGCAACACTGGGTCTTTTCTGACGCTGAGGCACGAAAGCTAGGGTAGCGAACGGGATTAGATACCCCGGTATGCCTAGCTGTAA
+
GGGGGGGGGGGGGGGGGGGGGGGGGGGGGGGGGGGGGGGGGGGGGGGGGGGGGGGGGGGGGGGGGGGGGGGGGGGGGGGGGGFGGGGGGGGGGGGGGGGGEGG@FFGFGFGGGGGGGGGFFGGGGGGGGGGFGGGGGGFF@FFFGDFFGGGGGGGGGGGGGGGGGGGGGGGFCFGGGFFGCCF:FGGEGGGGGGGGDEGGDDG)88FEGGGGGGG?+<:0<A:DG>C:AEFDGGD;FGG6FFFG?FFGGFGC3:C7?)86@FGFF0<2>(..<>C@729A5<
@M06628:26:000000000-CRM2J:1:1105:14188:4878 1:N:0:149
TACGGAGGGGGTTAGCGTTGTTCGGAATTACTGGGCGTAAAGCGTACGTAGGCGGATCAGAAAGTTAGGGGTGAAATCCCGAGGCTCAACCTCGGAACTGCCTCTAAAACTCCTGGTCTTGAGTTCGAGAGAGGTGAGTGGAATTCCAAGTGTAGAGGTGAAATTCGTAGATATTTGGAGGAACACCAGTGGCGAAGGCGGCTCCCTGGCTCGATAATGACGCGGAGGTACGAAAGTGTGTGGAGCAAACAGGAGTAGATACACTGGGATACCATACAGTAA
+
GGGGG;@FGGGCCFGGGGGCGGGGGGGG?FGGGGGGGGGGGGGGGCGGGGG7FCG@4>4:FGGGGGGC,4CFFGGGGE=58C:FGGDFGGFGE:38@F,EG8><FGCAFGG:3EF8<FGGGGGGG;<@,<*FG*7DFGG9EGGGG@3C@,?FGGGCGGGGGGG9BBCFFGGGGG9F?9EGGGGAEGGGGG9*****:8*:DG***29:8=571C6E*+0++*:)1)9*1+01**:4/?FG*)3:11(7?)>*)(*.4-@4C4+<*3)1,((),)+08))6).
@M06628:26:000000000-CRM2J:1:1105:10516:5025 1:N:0:149
TACGTAGGGAGCAAACGTTGTCCGGATTTATTGGGCGTAAAGGGCTCGTAGGCGGTTCAACAAGTCGGTCGTGAAAGCCCGGGGCTCAACCCCGGGAGGCCGGTCGAAACTGTTGTGACTAGAGTTCGGTAGAGGTGAGTGGAATTCCCGGTGTAGCGGTGGAATGCGCAGATATCGGGAGGAACACCATTAGCGAAGGCGGCTCACTGGGCCGATACTGACGCTGAGGAGCGAAAGCGTGGGGAGCAAACAGGATTAGATACCCTGGTAGTCCACGCCGTA
+
GGGGGGGGGGGGGGGGGGGGGGGGGGGGGGGGGGGGGGGGGGGGGGGGGGGGGGGGGGGGGGGGGGGGGGGGGGGGGGGGGGGGGGGGGGGGGGGGGGGGGGGGGGGGGGGGGGGGGGGGGGGGGGGGGGGGGGGFGGGGGCGGGGGGGGGGGFGGGGGGGGGGGGGGGGGGGGGGGCEGGGGGGGGGGGGGGGGGGGGGGGGGGGGGFGFGGGGGGEGGGGGGEFGGFFGGGGG>DGGEGFFGF>FGGFGGFFC0<?FFGFGEGFFFFFFFFFGFFFFB14
@M06628:26:000000000-CRM2J:1:1105:10744:6205 1:N:0:149
GACGAACCGGACGAACGTTATTCGGAATCACTGGGCTTAAAGAGTGCGTAGGCGGCTTGGTAGGTTGGGTGTGAAATCCCACAGCTCAACTGTGGAACTGCGCTCAAAACCACCAAGCTTGAGGAAGGCAGAGGTGAGCGGAACTGATGGTGGAGCGGTGAAATGCGTTGATATCATCAGGAACACCGGTGGCGAAGGCGGCTCACTGGGCCTTTTCTGACGCTGAGGCACGAAAGCTAGGGTAGCGAACAGGATTAGATACCCTGGTAGTCCTAGCTGTAA
+
GGGGGGGGGGGGGGGGGGGGGGGGGGGGGGGGGGGGGGGGGGGGGGGGGGGGGGGGGGGGGGGGGGGGGGGGGGGGGGGGGGGGGGGFGGGGGGGGGGGGGGGEFGGGGGGGGGGGGGGGGGGGGGGGGGGGGGGGGGGGGGGGGGGGGGGGGGGGGGGGGGGGGGGFDGGGGGGGGGGGGGGGGGGGGGGGGGGGGGGGGG>DGGGGGGGGGGGGGGGGGGGGGEGGGGGDGCEBFFGGGFFGFBFDDEGGF:FFFFFDGFGGGFFFFFAFFF7F?FFFFF
@M06628:26:000000000-CRM2J:1:1105:26296:6483 1:N:0:149
TACGGAGGGTCCGAGCGTTATCCGGAATCATTGGGTTTAAAGGGTCCGTAGGTGGGCCTATAAGTCAGAGGTGAAAGTTTGTGGCTCAACCATAAAATTGCCTTTGATACTGTAGGTCTTGAGTTATAGTGAAGTTGCCGGAACATGTGGTGTAGCGGTGAAATGCATAGATATCACATAGAACACCAATTGCGAAGGCAGGTGACTAACTATATACTGACACTGATGGACGAAAGCGTGGGGAGCGAACGGGATTAGATACCCCGGTAGTCCACGCCGTAA
+
GGGGGGGGGGGGGGGGGFGGGGGGGGGGGGGFGGGGGGGGGGGGGGGGGGGGGGGGGGGGGGGGGGGGGGGFGFGGGGGGGGGGGGGGGGCFGGGGGGGGGGGGGGGGGGGGGGGDEGFGGGGGGGGEFFGGGGGGGGGGGGGGGGGGGCFGGGGGGGEGGGGGGGGDGGGAEEGGGGGGGGGGGGGGGGGCEGGDGGGGGGEFFFFCCFFGGGGGFE?CFGDFGFGF?FGGGGGFFGEGGBFCB>>CGEGGFFGF?FFFGFFGGFDFBFFFFFGDFBBB?B
@M06628:26:000000000-CRM2J:1:1105:5069:6681 1:N:0:149
TACGGAGGGGGTTAGCGTTGTTCGGAATTACTGGGCGTAAAGCGTACGTAGGCGGATTGGAAAGTAGGGGGTGAAATCCCAGGGCTCAACCCTGGAACTGCCTCCTAAACTATCAGTCTAGAGTTCGAGAGAGGTGAGTGGAATTCCAAGTGTAGAGGTGAAATTCGTAGATATTTGGAGGAACACCAGTGGCGAAGGCGGCTCACTGGCTCGATACTGACGCTGAGGTACGAAAGTGTGGGGAGCAAACAGGATTAGATACCCTGGTAGTCCACACCGTAA
+
GGGGGCGGGGGGGGGGGGGGGGGGGGGGGGGGGGGGGGGGGGGGGGGGGGGGGGGGGGGGGGGGGGGGGGGGGGGGGGGGGGGGGGGGGGGGGGGGGGGGGGGGGGGGGGGGGGGGGGGGGGGGGGGGGGGGGGGGGGGGGGGGGGGGGGGGGGGGGGGGGGGGGGGFGGGGGGGGGGGGGGGGGGGGGGGGGGGGGGGGGGGGGGGGGGGGGGGGGGGGGGGGGFGFFGGGGGGBFGGGGFFGFFFGGFGGFFGFFFFFFFGGGFFFFFFDBAGFFFFFF?
@M06628:26:000000000-CRM2J:1:1105:7399:6826 1:N:0:149
TACGGAGGGGGTTAGCGTTGTTCGGAATTACTGGGCGTAAAGCGCACGTAGGCGGACTATTAAGTCAGAGGTGAAATCCCAGGGCTCAACCCTGGAACTGCCTTTGATACTGGTAGTCTTGAGTTCGAGAGAGGTAAGTGGAATTCCGAGTGTAGAGGTGAAATTCGTAGATATTCGGAGGAACACCAGTGGCGAAGGCGGCTTACTGGCTCGATACTGACGCTGAGGTGCGAAAGTGTGGGGAGCAAACAGGATTAGATACCCTGGTAGTCCACACCGTAA
+
GGGGGFGGGGGGGGGGGGGGGGGGGGGGGGGGGGGGGGGGGGGGGGGGGGGGGGGGGGGGGGGGGGGGGGGGGGGGGGGGGGGGGGGGGGGGGGGGGGGGGGGGGGGGGGGGGGGGGGGGGGGGGGGGGGGGGGGGGGGGGGGGGGGGGGGGGGGGGGGGGGGGGGGGGGGGGGGGGGGGGGGGGGGGGGGGGGGGGGGGGGGGGGGGGGGGGGGGGGGGGGGGGFGGGGGGGGGFFGGGGFFGFFBGGFGGFFGFFFFFGFGGGFFFFFFFFFGFFFFBFF
@M06628:26:000000000-CRM2J:1:1105:13581:6851 1:N:0:149
TACGAAGGTCCCAAGCGTTGTTCGGAATAACTGGGCGTAAAGCGTGTGTAGGCTGCGCGGAAAGTCAAATGTGAAAGCCCGAGGCTCAACCTCGGAACTGCATTCGATACTCCCGTGCTAGAGTAATGGAGAGGTAAGTGGAATTCCCGGTGTAGCAGTGAAATGCGTGGATATCGGGAGGAACATCAATGGCGAAGGCAACTTACTGGACATTTACTGACGCTCAGACACGAAGGCTAGGGTAGCGAAAGGGATTAGATACCCCTGTAGTCCTAGCAGTAA
+
GGGGGGGGGGGGGGGGGGGGGGGGGGGGGGGGGGGGGGGGGGGGGGGGGGGGGGGGGGGGGGGGGGGGGGGGGGGGGGGGGDGGGGGGGGGGGGGGGGGGGGGGGGGGGGGGGGGGEGGGGGGGGGGGGGGGGGGFGGGFGGGGGGGGGGGGGGGGDGGGGGGGGGGGGGGGGGGGGGGGGGGGGGGGGGGGGGGGGGGECGF>FGGGGGGCFCFGGGGGGGGGEDGECGGGGGD>><CGGFBGB?FCG>C8BFGFFFFFGFGFC?FFAFFFFA76>AF:AA
@M06628:26:000000000-CRM2J:1:1105:13564:6866 1:N:0:149
TACGAAGGTCCCAAGCGTTGTTCGGAATAACTGGGCGTAAAGCGTGTGTAGGCTGCGCGGAAAGTCAAATGTGAAAGCCCGAGGCTCAACCTCGGAACTGCATTCGATACTCCCGTGCTAGAGTAATGGAGAGGTAAGTGGAATTCCCGGTGTAGCAGTGAAATGCGTGGATATCGGGAGGAACATCAATGGCGAAGGCAACTTACTGGACATTTACTGACGCTCAGACACGAAGGCTAGGGTAGCGAAAGGGATTAGATACCCCTGTAGTCCTAGCAGTAA
+
GGGGGGGGGGGGGGGGGGGGGGGGGCGGGGGGGGGGGGGGGGGGGGGGGGGGGGGGGGGGGGGGGGGGGGGGGGGFGGGGG7FFGGGGGGGGGGGGGGGGGFGFGGGGGGGGFFGGGGGCFFGGGGGGGGGGGGFFGGFGGGGGGGGGGGGGGFGGGGGGGGGGGGGFDGGFFFG5BCCEGGFGGGGGF9FGGGGDGGGGGGCF9EDEDFDEEGGFFGGGGGGGGFGGGGGGGGG(.CCAEF0*830<:@CFEBD?FFF9<68AF<FBABA>AFF=?<<46<
@M06628:26:000000000-CRM2J:1:1105:13585:6869 1:N:0:149
TACGAAGGTCCCAAGCGTTGTTCGGAATAACTGGGCGTAAAGCGTGTGTAGGCTGCGCGGAAAGTCAAATGTGAAAGCCCGAGGCTCAACCTCGGAACTGCATTCGATACTCCCGTGCTAGAGTAATGGAGAGGTAAGTGGAATTCCCGGTGTAGCAGTGAAATGCGTGGATATCGGGAGGAACATCAATGGCGAAGGCAACTTACTGGACATTTACTGACGCTCAGACACGAAGGCTAGGGTAGCGAAAGGGATTAGATACCCCTGTAGTCCTAGCAGTAA
+
GGGGGGGGGGGGGGGGGGGGGGGGGGGGGGGGGGGGGGGGGGGGEGGGGFGGGGGGGGGGGGGGGGGGGGGGGGGGGGGGGGGGGFGGGGGGGGGGGGGGGGGCFGGGGG<FFFGGGDFFGGGGGCFFGF?FEGGGGGFFFFGGGGGGGGGGGGGGGGGGGGGGGGGFDC=FGCGGCGGGGGGGGGGFCGGFGGGGGGGFGGGGDGGGCGGG+AF9CG@EFGDGGFGGGGCCEGG>FGGGGFFGFFFDCBGEB071)29)2@EGG?F:<A4<A<AF:A7<><
@M06628:26:000000000-CRM2J:1:1105:19558:6959 1:N:0:149
TACGGAGGGGGTTAGCGTTGTTCGGAATTACTGGGCGTAAAGCGTACGTAGGCGGATTGGAAAGTATGGGGTGAAATCCCAGGGCTCAACCCTGGAACTGCCCTGTAAACTATCAGTCTAGAGTTCGAGAGAGGTGAGTGGAATTCCAAGTGTAGAGGTGAAATTCGTAGATATTTGGAGGAACACCAGTGGCGAAGGCGGCTCACTGGCTCGATACTGACGCTGAGGTACGAAAGTGTGGGGAGCAAACAGGATTAGATACCCTGGTAGTCCACACCGTAA
+
GGGGGGGGGGGGGGGGGGGGGGGGGGGGGGGGGGGGGGGGGGGGGGGGGGGGGGGGGGGGGGGGGGGGGGGGGGGGGGGGGGGGGGGGGGGGGGGGGGGGGGGGGGGGGGGGGGGGGGGGGGGGGGGGGGGGGGGGGGGGGGGGGGGGGGGGGGGGGGGGGGGGGGGGGGGGGGGGGGGGGGGGGGGGGGGGGGGGGGGGGGGDGGGGGGFGGGGGGGGGGGGCGFGGFGFGGGGFFGGGGFFD>>:GGFGGFFGFBDFFGFGGGFFFFFFDFFGFBBFFFF
@M06628:26:000000000-CRM2J:1:1105:27834:7043 1:N:0:149
TACGGAGGGGGTTAGCGTTGTTCGGAATTACTGGGCGTAAAGCGTACGTAGGCGGATCAGAAAGTAGGGGGTGAAATCCCAGGGCTCAACCCTGGAACTGCCTCCTAAACTCCTGGTCTTGAGTTCGAGAGAGGTGAGTGGAATTCCAAGTGTAGAGGTGAAATTCGTAGATATTTGGAGGAACACCAGTGGCGAAGGCGGCTCACTGGCTCGATACTGACGCTGAGGTACGAAAGTGTGGGGAGCAAACAGGATTAGATACCCTGGTAGTCCACACCGTAA
+
GGGGGGGGGGGGGGGGGGGGGGGGGGGGGGGGGGGGGGGGGGGGGGGGGGGGGGGGGGGGGGGGGGEGGGGGGGGGGGGGGGGGGGGGGGGGGGGGGGGGGGGGGGGGGGGGGGGGGGGGGGGGGGGGGGGGGGGGGGGGGGGGGGFGGGGGGGGGGGGGGGGGGGGAFGGGGGGFGGGGEGGGGGGGDGGGGGGGGGGGGGGGGGGGGGGGGGGGGGGGGGGGGFGGGGGGGGGBFGGGDEBDFFFFGFGG5?GFDDFFGFGFGBFFFFFFFFGFFF>:?B
@M06628:26:000000000-CRM2J:1:1105:11265:7846 1:N:0:149
TACGGAGGGGGTTAGCGTTGTTCGGAATTACTGGGCGTAAAGCGCACGTAGGCGGACCATTAAGTTAGAGGTGAAATCCCAGGGCTCAACCCTGGAACTGCCTTTAATACTGGTGGTCTTGAGTTCGAGAGAGGTGAGTGGAATTCCGAGTGTAGAGGTGAAATTCGTAGATATTCGGAGGAACACCAGTGGCGAAGGCGGCTCACTGGCTCGATACTGACGCTGAGGTGCGAAAGCGTGGGGAGCAAACAGGATTAGATACCCTGGTAGTCCACGCCGTAA
+
GGGGGFGGGGGGGGGGGGGGGGGGGGGGGGGGGGGGGGGGGGGGGGGGGGGGGGGGGGGGGGGGGGGGGGGGGGGGGGGGGGGGGGGGGGGGGGGGGGGGGGGGGGGGGGGGDGGGGGGGGGFFGGGGGGGGGGGGGGGGGGGGGGGGGGGGGGGGGGGGGGGGGGGGGGGGGGGGGGGGGGGGGGGGGGGGGGGGGGGGGGGGGGGGGGGGGGGGGGF?FGGGGFGGGDEGGGGFFDEEGEFGBFFGGFGGFFGDFFFFGFGGGFFFAFDA>BGD;FFFBB
@M06628:26:000000000-CRM2J:1:1105:21505:8256 1:N:0:149
CACGAACCGTCCAAACGTTATTCGGAATTATTGGGCTTAAAGGGTGCGTAGGCGGCCCATTAAGTCGGGTGTGAAATCCTTCGGCTCAACCGAAGAATTGCGCCCGATACTGGTGGGCTAGAGGGAGACAGGGGTGAGCGGAACTGATGGTGGAGCGGTGAAATGCGTTGATATCATCAGGAACACCGGTGGCGAAAGCGGCTCACTGGGTCTCTTCTGACGCTGAGGCACGAAAGCCAGGGTAGCGAACGGGATTAGATACCCCGGTAGTCCTGGCTGTAA
+
GGGGGGGGGFGGGGGGGGGGGGGGGGGGGGGGGGGGGGGGGGGGGGGGGGGGGGGGGGGGGGGGGGGGGGGGGGGGGGGGGGGGGGGGGGGGGGGGGGGGGD@FGGGGGGGGGFCEGGGFGGGGGGGEFFGGGGFGGGGGGGGGGGGGFGGG@FGGGGEGGGGGGGGGDGGGGGGFFDFGGGGGGGGGGGGGGGGGCEGGGGGGCFGGGGGGFFFCGGGGGGGGGFGGGGGGGGGBFGFFGF7C:B9DGFGGDBGF>?F<CFFGG>D10:7<94<737<?AA
@M06628:26:000000000-CRM2J:1:1105:6463:9090 1:N:0:149
TACGAACCGTCCAAACGTTATTCGGTATCACTGGGCTTAAAGCGTGCGTAGGCGGCCTGGAAGGTGAGATGTGAAAGCCCACGGCTCAACCGTGGAACTGCGTTTCAAACCACCAGGCTTGAGGAAGATAGGGGTGATGGTAACTTATGGTGGAGCGGTGAAATGCGTTGATATCATAGGGAACACCGGTGGCGAAAGCGCATCACTGGATCTTTTCTGACGCTGAGGCACGAAAGCTAGGGTAGCGAACGGGATTAGATACCCCGGTAGTCCTAGCCGTAA
+
GGGGGGGGGGGGGGGGGGGGGGGGGGGGGGGGGGGGGGGGGGGGGGGGGGGGGGGGGGGGGGGGGGGGGGGGGGGGGGGGGGGGGGGGGGGGGGGGGGGGGGGGGGGGGGGGGGGGGGGGGGGGGGGGGGGGGGGGGGGGGFGGGFGGGGGGGGGGGGGGGGGGGGGCDGGGGGGGGFGGGGGGGGGGGGGGGGGGGGGGGGGGFGGGGGGGGGGGGGGGGGGGGFGGGGGGGGGFFGGGGFFG?BFGGEGDFFGFBFFFE9CGGB3;FFFFAAFFFF>FFF
@M06628:26:000000000-CRM2J:1:1105:10195:9296 1:N:0:149
GACGAACCGTCCAAACGTTATTCGGTATCACTGGGCTTAAAGAGTTCGTAGGCGGCCATGTAGGTCAGATGTGAAATCCCACGGCTCAACCGTGGAACTGCGTTTGAAACCACATGGCTTGAGGGAGATAGAGGTGAGCGGAACAGATGGTGGAGCGGTGAAATGCGTTGATATCATCTGGAACACCGGTGGCGAAAGCGGCTCACTGGATCTCTTCTGACGCTGAGGAACGAAAGCTAGGGTAGCGAACGGGATTAGATACCCCGGTAGTCCTAGCCGTAA
+
GGGGGGGGGGGEGGGGGGGGGGGGGGGGGGGGGGGGGGGGGGGGGGGGGGGGGGGGGGGGGGGGGGGGGGGGGGGGGGGGGGGGGGGGGGGGGGGGGGGGGGGGGGGGGGGGGGGGGGGGGGGGGGGGGGGGGGGGGGGGGGGGGGGGGGGGGGGGGGGGGGGGGGGFGGGGGGGGGGGGFGGGGGGGGGGGGGGGGGGGGGGGGGGFGGGGGGGGGGGGGGGGDFGGGGGGGGGFFGGGGFFGFFFGGFGGFFGFFFFAFFGGGFFFFFFFFFGFB:9B??
@M06628:26:000000000-CRM2J:1:1105:14142:9868 1:N:0:149
TACGGAGGGGGTTAGCGTTGTTCGGAATTACTGGGCGTAAAGCGCGCGTAGGCGGATTAGTAAGTAGGGGGTGAAATCCCAGGGCTCAACCCTGGAACTGCCTCTTAAACTGCTAGTCTTGAGTTCGAGAGAGGTGAGTGGAATTCCAAGTGTAGAGGTGAAATTCGTAGATATTTGGAGGAACACCAGTGGCGAAGGCGGCTCACTGGCTCGATACTGACGCTGAGGTGCGAAAGTGTGGGGAGCAAACAGGATTAGATACCCTGGTAGTCCACACCGTAA
+
GGGGGGGGGGGGGGGGGGGGGGGGGGGGGGGGGGGGGGGGGGGGGGGGGGGGGGGGGGGGGGGGGGGGGGGGGGGGGGGGGGGGGGGGGGGGGGGGGGGGGGGGGGGGGGGGGGGGGGGGGGGGGGGGGGGGGGFGGGGGGGGGGGGGGGGGGGGGGGGGGGGGGGGFGGGGGGGGGGGGGGGGGGGGGGGGGGGGGGGGGGGGGGGGGGGGGGGGGGGGGGGGGFGGGGGGGGGFFGGGGFFGFFFGGFGGFFGFFFFFGFGGGFFFFAFFABGFFFFFFF
@M06628:26:000000000-CRM2J:1:1105:23562:10386 1:N:0:149
TACGGAGGGGGTTAGCGTTGTTCGGAATTACTGGGCGTAAAGCGTACGTAGGCGGATTAGTCAGTCAGAGGTGAAATCCCAGGGCTCAACCCTGGAACGGCCTTTGATACTGCTAGTCTTGAGTTCGAGAGAGGTGAGTGGAATTGCGAGTGTAGAGGTGAAATTCGTAGATATTCGCAGGAACACCAGTGGCGAAGGCGGCTCACTGGCTCGATACTGACGCTGAGGTACGAAAGTGTGGGGAGCAAACAGGATTAGATACCCTGGTAGTCCACACCGTAA
+
GGGGGFGGGGGEGGCFGGGGGGGGGEGGGGGGGGGFEGGGGGGGGGGGGGFGGGGGGCGGGGGFGGGFGGGGGGGGGGGGGGGDDGFGGGGGGGGFFFGGGDGGGGGGGGGGGGGGGGGGG=CEFDEFCCGGE@FC:FFFGGGGGFCFCEGGFGGGGGCCFG?CEFGEFFCFGGGEGGGGGGGC7FFGGDFGGGCEGG@EGD*5+:7CFGGGGGGC59<3A8EGG>F5<CGGGG=18CFGGDF:>B6CF>CC):CD3.=4+6C6*45()-5AF>F)-473?F
@M06628:26:000000000-CRM2J:1:1105:25872:10597 1:N:0:149
TACGGAGGGGGTTAGCGTTGTTCGGAATTACTGGGCGTAAAGCGTACGTAGGCGGATTGGAAAGTATGGGGTGAAATCCCAGGGCTCAACCCTGGAACTGCCCTGTAAACTATCAGTCTAGAGTTCGAGAGAGGTGAGTGGAATTCCAAGTGTAGAGGTGAAATTCGTAGATATTTGGAGGAACACCAGTGGCGAAGGCGGCTCACTGGCTCGATACTGACGCTGAGGTACGAAAGTGTGGGGAGCAAACAGGATTAGATACCCTGGTAGTCCACACCGTAA
+
GGGGGGGGGGGGGGGGGGGGGGGGGGGGGGGGGGGGGGGGGGGGGGGGGGGGGGGGGGGGGGGGGGGGGGGGGGGGGGGGGGGGGGGGGGGGGGGGGGGGGGGGGGGGGGGGGGGGGGGGGGGGGGGGGGGGGGGGGGGGGGGGGGGGGGGGGGGGGGGGGGGGGGGFGGGGGGGGGGGGGGGGGGGGGGGGGGGGGGGGGGGGGGGGGGGGGGGGGGGGGEGGGFGGGGGGGGGFFGGGGFFC>FFGGFGGFFGF??FFGFFGGBFFFFFFFFEFFFF??B
@M06628:26:000000000-CRM2J:1:1105:19665:10757 1:N:0:149
TACGAAGGGGGCTAGCGTTGTTCGGAATAACTGGGCGTAAAGCGCACGTAGGCGGATTGGAAAGTTAGAGGTGAAATCCCTGGGCTCAACCCAGGAACTGCCTTTAAAACTATCAGTCTAGAGGTCGAGAGAGGTGAGTGGAATTCCGAGTGTAGAGGTGAAATTCGTAGATATTCGGAGGAACACCAGTGGCGAAGGCGGCTCACTGGCTCGATACTGACGCTGAGGTGCGAAAGTGTGGGGAGCAAACAGGATTAGATACCCTGGTAGTCCACACCGTAA
+
GGGGGGGGGGGGGGGGGGGGGGGGGGGGGGGGGGGGGGGGGGGGGGGGGGGGGGGGGGGGGGGGGGGGGGGGGGGGGGGGGGGGGEGGGGGGGGGGGGGGGGGGGGGGGGGGGGGGGGGGGGGGGGGGGGGGGGGGGGGGGGGGGGGGGGGGGGGGGGGGGGGGGGGGGGGGGGGGGGGGGGGGGGGGGGGGGGGGGGGGGGGGGGGGGGGGGGGGGGGGGGGGGFGGGGGGGGGFFGGGGFFGFFFGGFGGFFGAFFFFGFGGGBFB>FFF9AGFF?B6??
@M06628:26:000000000-CRM2J:1:1105:4171:11123 1:N:0:149
TACGGAGGGTCCGAGCGTTATCCGGAATCATTGGGTTTAAAGGGTCCGTAGGTGGGCCTATAAGTCAGAGGTGAAAGTTTGTGGCTCAACCATAAAATTGCCTTTGATACTGTAGGTCTTGAGTTATAGTGAAGTTGCCGGAACATGTGGTGTAGCGGTGAAATGCATAGATATCACATAGAACACCAATTGCGAAGGCAGGTGACTAACTATATACTGACACTGATGGACGAAAGCGTGGGGAGCGAACGGGATTAGATACCCCGGTAGTCCACGCCGTAA
+
GGGGGGGGGGGGGGGGGGGDGGGGGGGGGFGGGGGGGGGGGGGGGGGGGGGGGGGGGGGGGGGGGGGGGGFGGGFGGGGGFGGGGGGGGGGGGGGGGGGGGGGGGGGGGCGGGGGGGGGGGGGGGGGGGGGGGGGGGGGGGGEGGGGGGGGGGDGGGGGGGFGCFEGGGGGGGGDGGGGGGGGGGGGGFGGFGGDEGGGGGGFGGFFGGGFFFGGGGGGGGGGCC=CFGGGGGGGFFG:CCDBD06BCGEGGB?GFF?FAF6C8D>@>FBFDFFGFF09,6:
@M06628:26:000000000-CRM2J:1:1105:20264:11763 1:N:0:149
GACGGTGGATGCAAGTGTTATCCGGAATCACTGGGCGTAAAGCGTCTGTAGGTGGTCAAATAAGTCAACTGTTAAATCTTGAGGCTCAACCTCGAAATCGCAGTCGAAACTATTAGACTAGAGTACAGTAGGGGTAAAGGGAATTTCCAGTGGAGCGGTGAAATGCGTAGAGATTGGAAAGAACACCGATGGCGAAGGCACTTTACTGGGCTATTACTAACACTCAGAGACGAAAGCTAGGGTAGCAAATGGGATTAGATACCCCAGTAGTCCTAGCTGTAA
+
FGGGGEGGFEGG<FGFGGG9FGGGGGGGGFGGGGGGGGGGGGGGCCGGGGGGGGGGGGGGGGGGGGGD?FGGFGGGGGGC<FGGGGGGGGGG=FGGGGFGGGGGFFGGGGGDGGF?FGFFGGGGFGE<7CFAFGBFFAFGGGGGG<FFGGGGCGGGGGGGGGGGGGGGGGGFGGGGG?FGGGGGGGG>:E*BGGGGGGGFFFGCFFFFGA<FDECFGGGGGGGGCFFC?EFGGGGFFDFGGFBCB?FGGFGGFFCBFFFFGFGGG6:?AFFFB2A7:ABFFD
@M06628:26:000000000-CRM2J:1:1105:24711:12116 1:N:0:149
CACGTACTGTGCGAACGTTATTCGGAATCACTGGGCTTAAAGGGTACGTAGGCGGTTTACCAAGTCAGATGTGAAATGCCACAGCTCAACTGTGGCACTGCGTTTGAAACTGGTAGGCTAGAGTATTCCAGGGGTGTGCGGAACTTATGGTGGAGCGGTGAAATGCGTTGATATCATGAGGAACACCGGAGGCGAAGGCGGCACACTGGGGGATAACTGACGCTGAGGTACGAAAGCTAGGGTAGCGAACGGGATTAGATACCCCGGTAGTCCTAGCTGTAA
+
GGGGGGGGGGGGGGGGGGGGGGGGGGGGGGGGGGGGGGGGGGGGGGGGGGGGGGGGGGGGGGGGGGGGGGGGGGGGGGGGGGGGGGGGGGGGGGGGGGGGGGGGGGGGGGGGGGGGGGGGGGGGGGGGGGGGGGGGGGGFGBFFFFGGGGGGGGGGGGGGGGGGDFGGDGCFGGGGGGGGGGFFEGGG>CEGCECEGGGGGGEGFGGGGGGGGEGGGGGGEEGGGFGG+0<DE5565:??FF?CB)9DE:DEFFGB).=AG?FF39:99B<<<2<?7>A<<A
@M06628:26:000000000-CRM2J:1:1105:20106:12446 1:N:0:149
GACGGAGGATGCAAGTGTTATCCGGAATCACTGGGCGTAAAGCGTCTGTAGGCGGCTCGATAAGTCAACTGTTAAATCTTGAAGCTTAACTTCGAAATCGCAGTCGAAACTATCGGACTAGAGTATAGTAGAGGTAAAGGGAATTTCCAGTGGAGCGGTGAAATGCGTAGAGATTGGAAAGAACACCGATGGCGAAGGCACTTTACTGGGCTATTACTGACACTCAGAGACGAAAGCTAGGGTAGCAAATGGGATTAGATACCCCAGTAGTCCTAGCCGTAA
+
GGGGGGGGGGGGGGGFGGGGGGGGGGGGGGGGGGGGGGGGGGGGGGGGGGGGGGGGGGGGGGGGGGGGGGGGGGGGGGGGGF<FFGGGGGGGGGGGGGGGGGGGGGGGGGGGGGGGGGGGGGGFFGGGGFCGGGGGGGGGGGGGGDG9ECGGGGGGGGGGFFGGGGGEGGGGGGGFGGFGGGGGGGGGGGGGGGGGGGGFGGGDGFG?FFGGGGGGGGGGGGGD08CEGG=5EGE>F*CF=):G:?BGC@FG@F*82??BGFCFG:<?DB>24)<F?FF:6?
@M06628:26:000000000-CRM2J:1:1105:20092:12463 1:N:0:149
GACGGAGGATGCAAGTGTTATCCGGAATCACTGGGCGTAAAGCGTCTGTAGGCGGCTCGATAAGTCAACTGTTAAATCTTGAAGCTTAACTTCGAAATCGCAGTCGAAACTATCGGACTAGAGTATAGTAGAGGTAAAGGGAATTTCCAGTGGAGCGGTGAAATGCGTAGAGATTGGAAAGAACACCGATGGCGAAGGCACTTTACTGGGCTATTACTGACACTCAGAGACGAAAGCTAGGGTAGCAAATGGGATTAGATACCCCAGTAGTCCTAGCCGTAA
+
GGGGGGGGGGGGGGGGGGGGGGGGGGGGGGGGGGGGGGGGGGGGGGGGGGGGGGGGGGGGGGGGGGGGGGGGGGGGGGGGGGGGGGGGGGGGGGGGGGGGGGGGGGGGGGGGGGGGGGGGGGGGGGGGGGGGGGGGGGGGGGGGGGGGGGGGGGGGGGGGGGGGGGGGGEEGGGDGGGGGGGEFGGEGGCEEGGGGGGGGGGGCCFGGGGGGGGGGGGGGGGGGGFGGGGEDGGGFFFGGGFFGFBFGFFGGFFGFFFFAGFGGFFF?<:AFFBGFFFFFFF
@M06628:26:000000000-CRM2J:1:1105:2322:12641 1:N:0:149
TACGGAGGGGGTTAGCGTTGTTCGGAATTACTGGGCGTAAAGCGCGCGTAGGCGGACTATTAAGTGAGAGGTGAAATCCCAGGGCTCAACCCTGGAACTGCCTTTCATACTGGTAGTCTTGAGGTCGAGAGAGGTGAGTGGAATTCCGAGTGTAGAGGTGAAATTCGTAGATATTCGGAGGAACACCAGTGGCGAAGGCGGCTCACTGGCTCGATACTGACGCTGAGGTGCGAAAGCGTGGGGAGCAAACAGGATTAGATACCCTGGTAGTCCACGCCGTAA
+
FGGGGGGEGGGFGGGGGCFGGGGEGGGGGGGGGGGGGGGGGGGGGGGGGGGGGGGGGGGFGGGGGGGGDGGGGGDFGGGGGGGGGGGGGGGGGGGGGGGGGGGGGGGGGGGGGGGGGGGGGGGGFGEGGGGDEGGGGGGGGGGGFGGGCGFGGGGGGGFGGGEFGGGGGGGGGFGGGFECCFCFEG>FG@FC5EEGGEGGDGGGGFGGFGGGGGG8CEFFGGGGGFGGGCFDGGG0?DEGEF;DB9?5C>C8>FD4?BFFGFF<9475<<72<BFEFFF>6<
@M06628:26:000000000-CRM2J:1:1105:10499:13613 1:N:0:149
GACGGAGGATGCAAGTGTTATCCGGAATCACTGGGCGTAAAGCGTCTGTAGGTGGCTCGATAAGTCAACTGTTAAATCTTGAAGCTTAACTTCGAAATCGCAGTCGAAACTATCGGACTAGAGTATAGTAGAGGTAAAGGGAATTTCCAGTGGAGCGGTGAAATGCGTAGAGATTGGAAAGAACACCGATGGCGAAGGCACTTTACTGGGCTATTACTGACACTCAGAGACGAAAGCTAGGGTAGCAAATGGGATTAGATACCCCAGTAGTCCTAGCCGTAA
+
GGGGGGGGGGGGGGGGGGGGGGGGGGGGGGGGGGGGGGGGGGGGGGGGGGGGGGGGGGGGGGGGGGGGGGGGGGGGGGGGGGGGGGGGGGFGGGGGGGGGGGGGGGGGGGGGGGEGGGGGGGGGGGGGGGGGGGGGGGGGGGGGGGGGGGGGGGGGGGGGGGGGGGGGGGGGGGGGGFGGGGGGGGGGGGGGGGGGGGGGGGGGGGGFGGGGGGGGGGGGGGGGGFGGFGGGGGGFFGGGGFFGFFFGGFGGFFG?FFFFGFGGGFFFBFFFFFGFB?B(4?
@M06628:26:000000000-CRM2J:1:1105:10511:13634 1:N:0:149
GACGGAGGATGCAAGTGTTATCCGGAATCACTGGGCGTAAAGCGTCTGTAGGTGGCTCGATAAGTCAACTGTTAAATCTTGAAGCTTAACTTCGAAATCGCAGTCGAAACTATCGGACTAGAGTATAGTAGAGGTAAAGGGAATTTCCAGTGGAGCGGTGAAATGCGTAGAGATTGGAAAGAACACCGATGGCGAAGGCACTTTACTGGGCTATTACTGACACTCAGAGACGAAAGCTAGGGTAGCAAATGGGATTAGATACCCCAGTAGTCCTAGCCGTAA
+
GGGGGGGGGGGGGGGGGGGGGGGGGGGGGGGGGGGGGGGGGGGGFGGGGGGGGGGGGGGGGGGGGGGGGGGGGGGGGGGGGGGGGGGGGGGGGGGGGGGGGGGGGGGGGGGGGGGGGGGGGGGGGGGGGGGGGGGGGGGGGGGGGGGGGGGGGGGGGGGGGGGGGGGGGGGGGGGGGGGGGGGGGGGGGGEGGGGGGGGGGGGGGGGGGGGGGGGGGGGGGGGGGFGGGGGGGGGFFFGGGF?F?DFGGFFGF?G?FFFFGFGGGFFBFFBAAFGFFFB13?
@M06628:26:000000000-CRM2J:1:1105:14849:13769 1:N:0:149
TACGAGGGGTGCAAGCGTTATTCGGATTAACTGGGCGTAAAGGGTGTGTAGACGGTTGGACAAGTCTGTTGTTAAATTCTCCGGCCTAACCGGAGCTCGGCAATGGAAACTGTTTGACTAGAGATTGGAAGAGAGGAGTGGAATTCCCGGAGTAGCGGTAAAATGCGTAGATCTCGGGAGGAACACCAATGGCGAAGGCAGCTCCTTGGTCCATTTCTGACGTTGAGACACGAAAGCGTGGGTAGCAAACAGGATTAGATACCCTGGTAGTCCACGCCGTAA
+
GGGGGGGGGGGGGGGGGCGGGGGGGGGGGGGGGGGGGGGGGFGGFGGGGGGGGGGGGGGGGGGGGGGGFGGGGGGGGGGGGGGGGGGGGGGGG:FGGGGFGGGGGGGFGGGGGGGGGGGGGGGFFGGGGGFFGFGGGGGGGGGGGGGGGGEGGGGGGGGGGGGGGGGEGGGGGGGGGGGGGGGGGGGGFGGGGGDGGGGGGGEGGGGEFGGGGGGGC9FGFGGGGFFGGGGGGGGFFGGGDE>F?FFGGFGGFFGF?<?ACFGGGBFFFAFABFGF>?BFFF
@M06628:26:000000000-CRM2J:1:1105:9631:13881 1:N:0:149
TACGAACTGCGCAAACGTTATTCGGAATCACTGGGCTTACAGGGTGCGTAGGCGGTCCACCAGGTCAGATGTGAAATCCCACAGCTCAACTGTGGAACTGCATTTGAAACCGGCGGACTTGAGTAAACTAGAGGTAGATGGAACTTCAGGTGGAGCGGTGAAATGTGTTGAGATCTGAAGGAACACCAGAGGCGAAAGCGATCTACTGGAGTTTGTCTGACGCTGAGGCACGAAAGCCAGGGGAGCGAACGGGATTAGATACCCCGGTAGTCCTGGCCGTAA
+
GGGGGGGGGGDGDGGGGGGGGGGGGGGGGGGGGGGGGGGGGFGGGGGGGGGGGGGEGGGGGGGGGFGGGGGGGGGGGGGGGGGGGGGGGGGGFGGGFCFGGGAFGGGGGGCGGGGGGGGGGGGFGB=EGGGGFGGGGGGGGGGFCEFGGGGGCGCGFGFGGGGGGCFGGGG?EFGGFCF9CGGGGGGGFCFGDGGGEGGCDFGFFGFGGFGCFFFGGGFGGGGGGFGCGGGDECEFFCCFFF>3404G=>C*74C024@AGFGFFFFFF?FFDBFFFF>9B?
@M06628:26:000000000-CRM2J:1:1105:8604:14384 1:N:0:149
TACGGAGGGGGTTAGCGTTGTTCGGAATTACTGGGCGTAAAGCGTACGTAGGCGGATTGGAAAGTATGGGGTGAAATCCCAGGGCTCAACCCTGGAACTGCCCTGTAAACTATCAGTCTAGAGTTCGAGAGAGGTGAGTGGAATTCCAAGTGTAGAGGTGAAATTCGTAGATATTTGGAGGAACACCAGTGGCGAAGGCGGCTCACTGGCTCGATACTGACGCTGAGGTACGAAAGTGTGGGGAGCAAACAGGATTAGATACCCTGGTAGTCCACACCGTAA
+
GGGGGGGGGGGGGGGGGGGGGGGGGGGGGGGGFGGGGGGGGGGGGGGGGGGGGGGGGGGGGGGGGGGGGGGGGGGGGGGGGGGGGGGGGGGGGGGGGGGGGGGGGGGGGGGGGGGGGGGGGGGGGGGGGGGGGGGGGGGGGGGGGGGGGGGGGGGGGGGGGGGGGGG@CGGGGGGGGGGGGGGGGGGGGGGGGGGGGGGGGGGGGGGGGGGGGGGGGGGGGGGGGEGGGGGGGGGFFGGGGFFD;>BGGFGFF0DAFFFFGFFGGFFFFFFDFFGFFFF6?F
@M06628:26:000000000-CRM2J:1:1105:9104:15070 1:N:0:149
TACGGAGGGTGCGAGCGTTAATCGGAATTACTGGGCGTAAAGGGTACGTAGGCGGCTTGATAAGTCAGATGTGAAATCCCCGGGCTTAACCTGGGAACTGCATTTGAAACTGTCTGGCTAGAGTGAGTGAGAGGTTAGTGGAATTCAAGGCGTAGCGGTGAAATGCGTAGAGGTCTTGAGGAACATCAGTGGCGAAGGCGACTAACTGGCACTACACTGACGCTGAGGTACGAAAGCGTGGGGAGCGAACAGGATTAGATACCCTGGTAGTCCACGCCCTAA
+
GGGGG@CF@FEGEEGGGFEF7EFFGEGGGFGEGEEDGGEEDD9:FCFEFCFGDFFECFEEEFEDFFGGGGGAFBEGGAFFE:CEEGFEEFFDEFFFGDEGGCEGFFFFGGGGFDFGGGGGGDFDCFFGGGE,>:FGGFGGGGGG7CCD=DGEFFGFGGGGGGEFGGGFDGD;C<C;CFCB6FGGGGGGGCFGEGFGGGGGGDEGGDF:CFGG?CFGC?FCG>EDCD*C7C?5EFEFFDEGGF>>(-7CGEG85:4<>BBAFFCF4454A4)::<F@2:9B<?
@M06628:26:000000000-CRM2J:1:1105:26725:15183 1:N:0:149
GACGAACTGCGCAAACGTTATTCGGAATCACTGGGCTTAAAGAGTCCGTAGGCGGCTCGGCAGGTGAGGTGTGAAATCCCACGGCTCAACCGTGGAATTGCGCTTCAAACCGCCGGGCTCGAGGGAGATAGAGGAGAGCGGAACTGATGGTGGAGCGGTGAAATGCGTTGATATCATCAGGAACACCGGTGGCGAAAGCGGCTCTCTGGGTCTCTTCTGACGCTGAGGGACGAAAGCTAGGGGAGCGAACGGGATTAGATACCCCGGTAGTCCTAGCTGTAA
+
GGGGGGGGGGGGGGGGGGGGGGGGGGGGGGGGGGGGGGGGGGGGGGGGGGGGGGGGGGGGGGGGFGGGGGFGGGGGGGGGGGGGGGGGGGGGGGGGGGGGGGGGGGGGGGGGGGDGGFCFGGDGFGGGGFGFGGGGGGGGGDGGGGGGGCFGGGFGGGGGGGGGGGGECCFGGGGFFFGGGGGGGGGGGEEEFGCEGGGGDG8<FGGGFGGGFGG??EGGGGGG=BFGGDFDEGGFFFFGGFFDFF9CGFGC>:C?FBFFFBCFG>FFB?D><A9=0AB:AB
@M06628:26:000000000-CRM2J:1:1105:27197:15548 1:N:0:149
TACGGAGGGGGTTAGCGTTGTTCGGAATTACTGGGCGTAAAGCGTACGTAGGCGGATTGGAAAGTATGGGGTGAAATCCCAGGGCTCAACCCTGGAACTGCCCTGTAAACTATCAGTCTAGAGTTCGAGAGAGGTGAGTGGAATTCCAAGTGTAGAGGTGAAATTCGTAGATATTTGGAGGAACACCAGTGGCGAAGGCGGCTCACTGGCTCGATACTGACGCTGAGGTACGAAAGTGTGGGGAGCAAACAGGATTAGATACCCTGGTAGTCCACACCGTAA
+
GGGGGGGGGGEFFGGDGGGGGGFGGGGGGGGGGGGGGGGGGGGGGGGGGGGGGGGEGCFDFGGGGGCFGGGGEGGGGGEDC@FGGGGGGGG@EGFGGCFFGBCFDDFGGGGGGGFGCFGGGGGGGCDBGGGGGGGFGF>FGGGGGGGGGGGGFGGDGGGGGGGGGGGGGGG9EGGCG?FFGGGGGGGGFGGGGGGGGGGED3C<EFGGGGFFE8CFGGGFGEEG7BGGEGGGGGGFFDFGGF>C9>FGGFCFFFGFFBFAGFGGC75:AA7>6<366?;BFF
@M06628:26:000000000-CRM2J:1:1105:27187:15573 1:N:0:149
TACGGAGGGGGTTAGCGTTGTTCGGAATTACTGGGCGTAAAGCGTACGTAGGCGGATTGGAAAGTATGGGGTGAAATCCCAGGGCTCAACCCTGGAACTGCCCTGTAAACTATCAGTCTAGAGTTCGAGAGAGGTGAGTGGAATTCCAAGTGTAGAGGTGAACTTCGTAGATATTTGGAGGAACACCATTGGCGAAGGCGGCTCACTGGCTCGATACTGACGCTGAGGTACGAAAGTGTTGGGAGCAAACAGGATTAGATACCCTGGTAGTCCACACCGTCA
+
GGGGGDGGCCEGGG@ECFGGGFGGGGGGGGGGF@<FEFFGGCEGGGG+EFFGGDEGGGGGGGGGGFDFFGCGECGEAEEFGG<FGFGFDGGDGGGGFBGGGCF@DFDFGFGCGAFGGGGGCFEGGFGCFDGGDFF<,8EF8FCFGACFGFFFCGFGGGF@CF,?FCGCD55C,>CGFGF6EFGFFFCE+?E?6EFE8CGGD5:3<?:CC*522:7@CF9CFAEG55<*<@:DG5:2/:0+:.,/3217<>5A4<C4?)/<F60<F73.-.8A:4+6((-.(-
@M06628:26:000000000-CRM2J:1:1105:23191:16129 1:N:0:149
TACGGAGGATGCAAGCGTTATCCGGAATGATTGGGCGTAAAGCGTCTGTAGTTGGCTTCCCAAGTCAACTGTCAAAAATCAGGGCCTAACCTTGAGTCGGCAGTTGAAACTATGAAGCTTGAGTTAGGTAGGGGCAGAGGGAATTCCTAGTGTAGTGGTGAAATGCGTAGATATTAGGAAGAACACCAATCGCGAAAGCACTCTGCTGGGCCATGACTGACACTGAGAGACGAAAGCTAAGGGAGCGAATGGGATTAGATACCCCAGTAGTCTTAGCCGTAA
+
GGGGGGGGGGGGGGGGGGGGGGGGGGGGGGGGGGGGGGGGGGGGFGGGGGGGGGGGGGGGGGGGGGGGGGGGGGGGGGGGGGGGGGGFGGGGGGGGGGGGGGGGGGGGGGGGGGGBFGGGGFGFFFFGGGGGGGGGGGGGGGGGGGGGGGGGGGGGGGGGGGGGGGG>DEEFGGGGGGGGGGGGGGGGGGGGGGGGGGGGGGGGGGGGGGGGGGFFGFGGGFGGGFGGFCGGGEGFFGGGGFFC:>FGD:FGFBFBFFFFGFGGD<34<<<AFFD*<?FFFF
@M06628:26:000000000-CRM2J:1:1105:22567:16158 1:N:0:149
GACGGAGGATGCAAGTGTTATCCGGAATCACTGGGCGTAAAGCGTCTGTAGGTGGCTCGATAAGTCAACTGTTAAATCTTGAAGCTTAACTTCGAAATCGCAGTCGAAACTATCGGACTAGAGTATAGTAGAGGTAAAGGGAATTTCCAGTGGAGCGGTGAAATGCGTAGAGATTGGAAAGAACACCGATGGCGAAGGCACTTTACTGGGCTATTACTGACACTCAGAGACGAAAGCTAGGGTAGCAAATGGGATTAGATACCCCAGTAGTCCTGGCCGTAA
+
GGGGGGGGGGGGGGGGGGGGGGGGGGGGGGGGGGGGGGGGGGGGGGGGGGGGGGGGGGGGGGGGGGGGGGGGGGGGGGGGGGGGGGGGGGGGGGGGGGGGGGGGGGGGGGGCGGDGGGGGGGGGGGGGGGGGGGGGGGGGGGGGGGGGGGGGDGGGGGGGGGGGGGGFGGGGGGGGGGFCGGGGGGGGGGGGGGGGGGGGGGGGFGGGGGGGGGGGGGGGGGGGGFG?EGGGGGGFFGFGGF:<<FFGCFGGFFGFFFFFGFGGGBFFB<>DFB+9?B69?B
@M06628:26:000000000-CRM2J:1:1105:16449:16294 1:N:0:149
TACGGAGGGGGCTAGCGTTGTTCGGAATTACTGGGCGTAAAGCGTGCGTAGGCGGATTAGAAAGTATGGGGTGAAATCCCAGGGCTCAACCCTGGAACTGCCTCATAAACTCCTAGTCTTGAGTTCTGGAGAGGTAAGTGGAATTCCTAGTGTAGAGGTGAAATTCGTAGATATTAGGAGGAACACCAGAGGCGAAGGCGGCTTACTGGACAGATACTGACGCTGAGGCACGAAAGTGTGGGGAGCAAACAGGATTAGATACCCTGGTAGTCCACACCGTAA
+
GGGGGGGGGGGGGGGGGGGGGGGGGGGGGGGGGGGGGGGGGGGGGGGGGGGGGGGGGGGGGGGGGGGGGGGGGGGGGGGGGGGGGGGGGGGGGGGGGGGGGGGGGGGGGGGGGGGGGGGGGGGGGGGGGGGGGGFFGGGGFGGGGGGGGGGGGGGGGGGGGGGGGGGGGGEFGGGGGGGGGGGGGGGGGGGGGGGGGGGGGGGCGGGGGGGGGGGGGGGGGGGGGFGGGGGGGGGFFG?GGFFGBFFGGFGGFFGFFFFFGFGGGBF?><AFAFGFFFFFFF
@M06628:26:000000000-CRM2J:1:1105:14391:16371 1:N:0:149
TACGAAGGGGGCTAGCGTTGTTCGGAATTACTGGGCGTAAAGCGTACGTAGGCGGACTATTAAGTTAGGGGTGAAATCCCAGGGCTCAACCCTGGAACTGCCTCTAATACTGGTAGTCTTGAGTTCGAGAGAGGTGAGTGGAATTCCGAGTGTAGAGGTGAAATTCGTAGATATTCGGAGGAACACCAGTGGCGAAGGCGGCTCACTGGCTCGATACTGACGCTGAGGTACGAAAGTGTGGGGAGCAAACAGGATTAGATACCCTGGTAGTCCACACCGTAA
+
GGGGGGGGGGGGGGGGGGGGGGGGGGGGGGGGGGGGGGGGGGGGGGGGGGGGGGGGGGGGGGGGGGGGGGGGGGGGGGGGGGGGGGGGGGGGGGGGGGGGGGGGGGGGGGGGGGGGGGGGGGGGGGGGGGGGGGGGGGGGGGGGGGGGGGGGGGGGGGGGGGGGGGGGGGGGGGGGGGDGGGGGGGGGGGGGGGGGGGGGGGGGGGGFFGGGGGGGGGGGGGGGGFGGGGGGGGGFFGGGCBFGFFFGG>DFFFGFFFFFFBFGGFFBAABFFFGF??68?F
@M06628:26:000000000-CRM2J:1:1105:3356:16541 1:N:0:149
TACGGAGGGGGTTAGCGTTATTCGGAATTACTGGGCGTAAAGCGCACGTAGGCGGACCATTAAGTTAGAGGTGAAATCCCAGGGCTCAACCCTGGAACTGCCTTTAATACTGGTGGTCTTGAGTTCGAGAGAGGTGAGTGGAATTCCGAGTGTAGAGGTGAAATTCGTAGATATTCGGAGGAACACCAGTGGCGAAGGCGGCTCACTGGCTCGATACTGACGCTGAGGTGCGAAAGCGTGGGGAGCAAACAGGATTAGATACCCTGGTAGTCCACGCCGTAA
+
GGGGGGGGGGGGGGGGGGGGGGGGGGGGGGGGGGGGGGGGGGGDGGGGGGGGGGGGGGGGGGGGGGGGGGGFFGGGGG@FGGGGGGGGGGGGGGGGGGGGGFEGGGGGGGGGFGGGGGGFGGGFGGDEFGGGGGGGGCGGFFGGFGFGGGGGGGGGGGGGGGGGGGGGGGGGGGGGGGGGGGGGGGGGGFFGGEGGGGGDDGGGFGCFGGGGGGGF=EFFGCDDG>FGGGGGGGGFFG=EEFFD6>FGGFGGFFGF?FF<FFCGG?F?BF>A>:<56?FF:<
@M06628:26:000000000-CRM2J:1:1105:21355:16592 1:N:0:149
TACGGAGGGTGCAAGCGTTATCCGGAATCATTGGGTTTAAAGGGTCCGCAGGCGGTCAATTAAGTCAGAGGTGAAATCCCATAGCTTAACTATGGAACTGCCTTTGATACTGGTTGACTTGAGTTATACGGAAGTAGATAGAATGTGTAGTGTAGCGGTGAAATGCATAGATATTACACAGAATACCGATTGCGAAGGCAGTCTACTACGTATATACTGACGCTCATGGACGAAAGCGTGGGGAGCGAACAGGATTAGATACCCTGGTAGTCCACGCCGTAA
+
GGGGGGGGGGGGGGGGGGGGGGGGGGGGGGGGGGGGGGGGGGGGGGGGGGGGGGGGGGGGGGGGGGGGGGGGGGGGGGGGGGGGGGGGGGGGGGGGGGGGGGGGGGGGGGGGGGGGGGGGGGGGGGGGGGGGGGGGGGGGGGGGGGGGGGGGGGGGGGGGGGGGGGGGGGGGGGGGGGGGGGGGGGGGGGEFGGGEGGGGGGGGGFGGGGGGGGGGGGGGGGGGGFGGGGGGGGGFFGGGGFFGFFFGGFGGFFGFFFFFGFFGGBFBFA<FFF<>6:>BF?
@M06628:26:000000000-CRM2J:1:1105:24360:16671 1:N:0:149
TACGGAGGGGGTTAGCGTTGTTCGGAATTACTGGGCGTAAAGCGTACGTAGGCGGATCAGAAAGTAAGGGGTGAAATCCCAGGGCTCAACCCTGGAACTGCCTCTTAAACTCCTGGTCTTGAGTTCGAGAGAGGCGAGTGGAATTCCGAGTGTAGAGGTGAAATTCGTAGATATTCGGAGGAACACCAGTGGCGAAGGCGGCTCACTGGCTCGATACTGACGCTGAGGTACGAAAGTGTGGGGAGCAAACAGGATTAGATACCCTGGTAGTCCACACCGTAA
+
GGGGGGGGGGGGDGGGGGGGGGGGGGGGGGGGGGGGGGGGGGGGGGGGGGGGGGGGGGGGCFGGGGGGGGGGGGGGGGGGGGGGGGGGGGGGGGGGGGGGGGGGGGGGGGGGGGGGGGGGGGGGGGGGGGGGGFEGGGGGGGGGGGGGGGGGGGGGGGGGGGGGGGGGGFGFGGGGGGGGGGGGGGGGFFGGGGGGGGGGG:EDGGGGGGGGGGGGGGGGGGGGGEGGGGGGGGGFFFF<EEFDBFBGGFGFF06:<<FAFFCEGBF?FABFFFGFF062:?
@M06628:26:000000000-CRM2J:1:1105:28790:18051 1:N:0:149
TACGGAGGGGGTTAGCGTTGTTCGGAATTACTGGGCGTAAAGCGCGCGTAGGCGGATTAGTAAGTAGGGGGTGAAATCCCAGGGCTCAACCCTGGAACTGCCTCTTAAACTGCTAGTCTTGAGTTCGAGAGAGGTGAGTGGAACTCCAAGTGTAGAGGTGAAATTCGTAGATATTTGGAGGAACACCAGTGGCGAAGGCGGCTCACTGGCTCGATACTGACGCTGAGGTGCGAAAGTGTGGGGAGCAAACAGGATTAGATACCCTGGTAGTCCACACCGTAA
+
GGGGGCFEGGGCCFGGGFGGGGGGGGGGGGGGGGGGGGGFGGGGGGGGGGGGGGGFGCGGGGFFGGGGGGGGGGGBFFGGGDGGGGGCFEFGFFGFGEGGGFGGGGGGGGGGGCEFGFGGGFFGCFGGGGGGGGCC,:FFFGGFGEFGGGGGFFGGGGGGCGGFFGF<<FCGGFFCFFGFGGGGGGGGGDFFDEC>EGGGGGG3EECFFFGGGGGGGGGCGGGGGDGGAFFGDEGFFGGCEBFDBFFGDFGGFF<A??FAGFFG7:>?FF>A<AEFFFF38?
@M06628:26:000000000-CRM2J:1:1105:21362:18169 1:N:0:149
TACGAACTGTGCGAACGTTATTCGGAATCACTGGGCTTAAAGGGTGCGTAGGCGGATTTGTAGGTCAGATGTGAAAGCCCACGGCTCAACCGTGGAATTGCGTTTGAAACCACAAGTCTTGAGGGGATCAGAGGAGAGCGGAACTCATTGTGGAGCGGTGAAATGCGTTGATATGATGAGGAACACCGGTGGCGAAAGCGGCTCTCTGGGATCCTTCTGACGCTGAGGCACGAAAGCTAGGGGAGCGAACGGGATTAGATACCCCGGTAGTCCTAGCTGTAA
+
GGGGGGGGGGGGGGGGGGGGGGGGGGGGGGGGGGGGGGGGGGGGGGGGGGGGGGGGGGGGGGGGGGGGGGGGGGGGGGGGGGGGGGGGGGGGGGGGGGGGGGGGGGGGGGGGGGGGGGGGGGGGGGGGGGGGGGGGGGGGGGGGGGGGGGGGGGGGGGGGGGGGGGGCDGGGGGGGGGGGGGGGGGGGGGGGGGGGGGGGGD:CGGGGGGGGGGGGGGGGGGGGGFGGGGGGGGGBFGGGGFFDBFFGGFGGFFDBFFFFGFFGGBFB>BFFFBGFFFA<>:
@M06628:26:000000000-CRM2J:1:1105:19936:18419 1:N:0:149
TACGGGGGATGCAAGCGTTATCCGGAATGATTGGGCGTAAAGCGTCTGTAGGTGGCTTTCCAAGTCAACTGTCAAAAATCAGGGCTTAACCTTGAACCGGCAGTTGAAACTATAAAGCTTGAGTTAGGTAGGGGCAGAGGGAATTCCTAGTGTAGCGGTGAAATGCGGAGATATTAGGAAGAACACCAATCGCGAAAGCACTCTGCTGGGCCATGACTGACACTGAGAGACGAAAGCTAAGGGAGCGAATGGGATTAGATACCCCAGTAGTCTTAGCCGTAA
+
GGGGG@FG7FGG<FGGGGG@GGGGGGGGGGGGGGGGGGGGGGGGCF@FGGGGFGGFGFF?EFGGGGFE?FFGFGGGG@GGCEGGGGGGGGFGFGGFGGG@FGGFCGGDGGGCF@D?F,>FGD<FGCFF>=9FEGCEGFGFGFGGGGGFG97>E;CCFGCE:FG@BCE*2=CC;BFGGGGGGFGFFDG5CB?CFG7EGGC7*0A7+<CEGGGGECGCCCE6<E?DC770AE69CEG>50<CGF?4299DG:78@<F:2384C=FGG:B>49):A4CBA?648?
@M06628:26:000000000-CRM2J:1:1105:26029:19151 1:N:0:149
GACGGAGGATGCAAGTGTTATCCGGAATCACTGGGCGTAAAGCGTCTGTAGGTGGTCAAATAAGTCAACTGTTAAATCTTGAGGCTCAACCTCGAAATCGCAGTCGAAACTATTAGACTAGAGTATAGTAGGGGTAAAGGGAATTTCCAGTGGAGCGGTGAAATGCGTAGAGATTGGAAAGAACACCGATGGCGAAGGCACTTTACTGGGCTATTACTAACACTCAGAGACGAAAGCTAGGGTAGCAAATGGGATTAGATACCCCAGTAGTCCTAGCTGTAA
+
GGGGGGGGGGGGGGGGGGGGGGGGGGGGGGGGGGGGGGGGGGGGGGGGGGGGGGGGGGGGGGGGFGGGGGGGGGGGGGGGGGGGGGGGGGGGGGGGGGGGGGGFGGGGGGGGGGGGGGGGGFGGGGGGGGGGGGGGGGGGGGGGGGGFGGGGGGGGGGGGGGGGGGGGGGGGGGGGGGGGGGGGGGGGGGGGGGGGGGGGGGGGGGGGGGGGGGGGGGGGGGGGGFFGGGGCGECBF7?GGF?<<?FGGBGF4<F3?FFAFFFFFFFBFFABFA9B>4<4<A
@M06628:26:000000000-CRM2J:1:1105:18142:19594 1:N:0:149
GACGGAGGATGCAAGTGTTATCCGGAATCACTGGGCGTAAAGCGTCTGTAGGTGGCTCGATAAGTCAACTGTTAAATCTTGAAGCTTAACTTCGAAATCGCAGTCGAAACTATCGGACTAGAGTATAGTAGAGGTAAAGGGAATTTCCAGTGGAGCGGTGAAATGCGTAGAGATTGGAAAGAACACCGATGGCGAAGGCACTTTACTGGGCTATTACTGACACTCAGAGACGAAAGCTAGGGTAGCAAATGGGATTAGATACCCCAGTAGTCCTAGCCGTAA
+
GEFGGGGGDFGGGGGGGGGGGGGGGGGGGGGGGGGGGGGGGGGGBFGGGGGGGGGFGEGGGGGGGGGGGGGGGGGFGGGGGGGFGGGGGGGGGGGGGGGGGGGGGGGFEFFGFGGEGGGFGFGBFGGGGGGFGGFGGCFGGGGGGGGGGGGGGGFGGGGGGGGGGGGFDGGGGGGGGGGFGGGGGGGGGGGGGGGDEEGGGGFGGGGGGGGGGGGGFFGDGGGGCFGGGGGGGGGFFGGGG@:7<FFDGFGG>?FF2?4<FFCGF3782<BFBFGFF:94:B
@M06628:26:000000000-CRM2J:1:1105:18675:19619 1:N:0:149
TACGGAGGGGGTTAGCGTTGTTCGGAATTACTGGGCGTAAAGCGCACGTAGGCGGACTTTTAAGTTAGAGGTGAAATCCCAGGGCTCAACCCTGGAACTGCCTTTAATACTGGGAGTCTTGAGTTCGAGAGAGGTGAGTGGAATTCCGAGTGTAGAGGTGAAATTCGTAGATATTCGGAGGAACACCAGTGGCGAAGGCGGCTCACTGGCTCGATACTGACGCTGAGGTGCGAAAGCGTGGGGAGCAAACAGGATTAGATACCCTGGTAGTCCACGCCGTAA
+
GGGGGGGEGGGCFFGGGGGGGGGGGGGGGGGGGGGGGGGDGGGGGGGGGGGGGGGGGGGGGGGGGGGGGGGGGGGGGGGGGGGGEGGGGGGGGGGGGGGGGGGGGGGGGGGGGFGGGGGGGAFGGGGGGGGGGGGGGGGGGGGGGGGGGGGGG@GGGFGGGGGGGGGGGGGGGGGGGGGGGGGGGGGGGGGGGGGGGDGGGGGGGGGFGGGGGGGGGGGGGGGGDEGGGGGGGGG>:DCE5D9*7>?CFFFGF?GFFFFFGFFGGFFF>FFFAA?EBFFFF?
@M06628:26:000000000-CRM2J:1:1105:14819:19980 1:N:0:149
GACGAACCGTCCAAACGTTATTCGGTATCACTGGGCTTAAAGCGTGCGTAGGCGGCTTGGAAGGTGAGATGTGAAAGCCCACGGCTCAACCGTGGAATTGCGTTTCAAACCCTCAAGCTTGAGGAAGACAGGGGTGTTGGGAACTTATGGTGGAGCGGTGAAATGCGTTGATATCATAGGGAACACCGGTGGCGAAGGCGCAACACTGGGTCTTTTCTGACGCTGAGGCACGAAAGCTAGGGTAGCGAACGGGATTAGATACCCCGGTGGTCCTAGCTGTAA
+
GGGGGGG7@BCFCGGGGGGGGFGGGGGFEDFGC@FGFGG9AFGGGGGGGGCBFEGCC:FGFGFGGGGGGGGGCCG,C8EFGGEGG@EGGEDFFFDGGGGGGGGGFGGGGGGCFGGFGGDFGDGGDGGGGGGGGGGGG7FGGAFFG,>FGGGGGGGGGGGGG<EGCGGFCEGGGGFFGFGGGGGGGGFEGCEDGGGGG>FGGDG3CEGCC5CCE?C?FFFFGGDGDDGDCGGCGEG>?C?CFFFD<:;5CDDGFB5?.56<968:FF:>(4172<+*4:9A9>
@M06628:26:000000000-CRM2J:1:1105:15648:20211 1:N:0:149
TACGGAGGGTGCAAGCGTTATCCGGAATCACTGGGTTTAAAGGGTGCGTAGGTGGCTGATTAAGTCAGAGGTGAAAGATCATCGCTTAACGATGAAATTGCCTTTGATACTGGTTAGCTAGAATGGGTTTAAGGTAGGCGGAATGCGACATGTAGCGGTGAAATGCATAGATATGTCGTAGAACACCAATTGCGAAGGCAGCTTACTAGGACTTCATTGACACTGAGGCACGAAAGCGTGGGGAGCGAACAGGATTAGATACCCTGGTAGTCCACGCCCTAA
+
GGGGGGGGGGGGGGGGGGGGGGGGGGGGGGGGGGGGGGGGGGGGGGGGGGGGGGGGGGGGGGGGGGGGGGGGGGGGGGGGGGGGGGGGGGGEGGGGGGGGGGGGGGGGGGGGGGGGGGGGGGGGGFDGGGFGFGGGGGGGGGGGGGGEGEFGGGGGGGGGGGGGGGGGGGGGGGGGGGGGGGGGGGGGGGGGGGGGGGGGGGGGGGGGGFGFGFFGGGGGGGGGGFGGFGGGGGGFFGEGGFFGFFFGGFGGFFGFFFFFGFGGGFFFFBFF<DGFBFF>FF
@M06628:26:000000000-CRM2J:1:1105:18454:20485 1:N:0:149
TACGAGGGGTGCAAGCGTTATTCGGATTAACTGGGCGTAAAGGGTGTGTAGACGGTTGGACAAGTCTGTTGTTAAATTCTCCGGCCTAACCGGAGCTCGGCAATGGAAACTGTTTGACTAGAGATTGGAAGAGAGGAGTGGAATTCCCGGAGTAGCGGTAAAATGCGTAGATCTCGGGAGGAACACCAATGGCGAAGGCAGCTCCTTGGTCCATTTCTGACGTTGAGACACGAAAGCGTGGGTAGCAAACAGGATTAGATACCCTGGTAGTCCACGCCGTAA
+
GGGGGGGGGGGGGGGGGFGGGGGGGGGGGGGGGGGGGGGGGGGGGGGGGGGGGGGGGGGGGGGGGGGGGGGGGGGGGGGGGGGGGGGGGGGGGGGGGGGGGGGGGGGGGGGGGGGGGGGGGGGGGGFGGGGGGGGGGGGGGGGGGGGGGGGGGGGGGGGGGGGGGGGGGGGGGGGGGGGGGGFGGGGGGGGGGGGGGGGGGGGFCFGGGGFFGGGCGGGGFGGFGFGGGGGGGGGFFGGGGFFG?FFGGFGGFFGFFFFFFFFGG<F?>AAA>FFEF?F>BB
@M06628:26:000000000-CRM2J:1:1105:18439:20498 1:N:0:149
TACGAGGGGTGCAAGCGTTATTCGGATTAACTGGGCGTAAAGGGTGTGTAGACGGTTGGACAAGTCTGTTGTTAAATTCTCCGGCCTAACCGGAGCTCGGCAATGGAAACTGTTTGACTAGAGATTGGAAGAGAGGAGTGGAATTCCCGGAGTAGCGGTAAAATGCGTAGATCTCGGGAGGAACACCAATGGCGAAGGCAGCTCCTTGGTCCATTTCTGACGTGGAGACACGAAAGCGTGGGTAGCAAACAGGATTAGATACCCTGGTAGTCCACGCCGTAA
+
GGGGFGGGGFGGGGGFGGGGGFGGGGGGGGGGGGGGGGGGGGGGGGGGGGGFGGGGGGGGGGGGGAAFCFFFGGGGGGGGA?CEGGGGGGGGG7CFGGEGGGGGGGDGGFCGGGGGGFFFDFGGFGGGGGGGGGGDFGBCFFGFGGGGGGGGGGGGGGGGEGGGGGGE<CDB@CFCFG>CEGGGGG7FGGGFFGGGEEFFGGGF6A:F6:FGCE9FGGFC?5C**<FFCE**:C=;4CECE5>*124CF:DFF6CB?76:99ECGBF::>BFAAGB0307<:
@M06628:26:000000000-CRM2J:1:1105:5081:20934 1:N:0:149
TACTGAAGGTCCGAGCGTTATTCGGAATCACTGGGCTTAAAGCGTACGCAGGCGGATTTGTAGGTATCTTGTGAAATCCCACGGCTCAACCGTGGAACTGCAGGGTAAACCACAAATCTTGAGACAAGTAGGGGTTAGTGGAACGATATGTGGAGCGGTGAAATGCGTAGATATATATCGGAACGCCAATGGCGAAGGCAGCTAACTGGGCTTTGTCTGACGCTCAGGTACGAAAGCGTGGGTAGCGAACGGGATTAGATACCCCGGTAGTCCACGCCGTAA
+
GGGGGGGFFCFGGGGDGFGEGGGGGGGGGGFGGFGG9FGGGGGGGGGGGGGGGGG7BCFEGGFGGDAFFFGEGGGGGGGGGGGGGGGGGGGGFGEGGGGGGFF8+>DFGGD<FDGGGGGGGGFCD,DA>FG9FFE<<FGGGGGF@*DEGGGGFFGFGGGGGGGG9CEBCEGDFG@@,?C*8FGG7CGGC7FGGGGGGGGGDDFGCFGFGECC8EFC+9:CFGGGEBGGGFGDGGGB@GGGGDBG:?3CEE);>?D:>FBBFFFGG>D>FBFB<AGBBB>>BB
@M06628:26:000000000-CRM2J:1:1105:19120:21046 1:N:0:149
TACGGAGGGGGCTAGCGTTGTTCGGAATTACTGGGCGTAAAGCGCACGTAGGCGGATTAGTAAGTCAGAGGTGAAATCCCAAGGCTCAACCTTGGAACTGCCTTCGAAACTCCTGGTCTTGAGTTCGAGAGAGGTGAGTGGAATTCCAAGTGTAGAGGTGAAATTCGTAGATATTCGGAGGAACACCAGTGGCGAAGGCGGCTCACTGGCTCGATACTGACGCTGAGGTGCGAAAGTGTGGGGAGCAAACAGGATTAGATACCCTGGTAGTCCACACCGTAA
+
FGGGEEGGGGG7FGGGGGGGGGGGGGGGGGGGGGGGGGGGGGGG+FGGGGGGGGGGG7<=55EFF,,C,CFGGGGGGGGG<AFGGGGGGGGC,CFGGGGGGFG,,+B>FEG,,,,:DGG9FGGFGG<,FFGGGGG@FGGGGGGGCGG,EFGGGGGGGGGGGGGGGGGGGGGGGGG@FGCGGGGGGGGGGGGGGGGGGGGG3CG3EEFGGC50CGGGGGGGGGGGGFGGG*CDGGGFFGGGGFFDFFFGGFGGF6FFFFFFGFGGG<>?BFFFFFGFFFF::?
@M06628:26:000000000-CRM2J:1:1105:19139:21050 1:N:0:149
TACGGAGGGGGTTAGCGTTGTTCGGAATTACTGGGCGTAAAGCGTACGTAGGCGGATCAGAAAGTAGGGGGTGAAATCCCGAGGCTCAACCTCGGAACTGCCTCCTAAACTCCTGGTCTTGAGTTCGAGAGAGGTGAGTGGAATTCCAAGTGTAGAGGTGAAATTCGTAGATATTTGGAGGAACACCAGTGGCGAAGGCGGCTCACTGGCTCGATACTGACGCTGAGGTACGAAAGTGTGGGGAGCAAACAGGATTAGATACCCTGGTAGTCCACACCGTAA
+
GGGGGGGGGGG@FGGGGGGGGGGGGGGGGGGGGGGGGGGGGGGGEGGGGGGGGGGGGGGGFFGGGGGGGEGGGGGGGGGGEEGGGGGGGGGGGEGGGGGGGGGCCCF=CGGCEGFGGGGGGGGGGGGGGGGGGGGGGGGGGGGGGGGGGGFFGFFGGGGGGGGGGGGFGGGGGGGGGGGGGGGGGGGGGGGGGGGDGGGGGGGGGGGGGGGGGGGGGGGFFGGG=>FGGCFGGGGFFGFDGEBC>F:FGFDGFFGFFFFFGFEF48F?BDFFFFCFBBFFFB
@M06628:26:000000000-CRM2J:1:1105:16932:21116 1:N:0:149
TACGGAGGGGGTTAGCGTTGTTCGGAATTACTGGGCGTAAAGCGCACGTAGGCGGACCGAAAAGTTGGGGGTGAAATCCCAGGGCTCAACCCTGGAACTGCCTCCAAAACTGCCGGTCTAGAGTTCGAGAGAGGTGAGTGGAATTCCGAGTGTAGAGGTGAAATTCGTAGATATTCGGAGGAACACCAGTGGCGAAGGCGGCTCACTGGCTCGATACTGACGCTGAGGTGCGAAAGTGTGGGGAGCAAACAGGATTAGATACCCTGGTAGTCCACACCGTAA
+
GGGGGGGGGGGGGGGGGGGGGGGGGGGGGGGGGGGGGGGGGGGGGGGGGGGGGGGGGGGGGGGFGGGGGGGGGGGGGGGGGGGGGGGGGGGGGGGGGGGGGGGGGGGGGFGGGGGGGGGGGFGGGGGGGGGGGGGGGGGGGFGGGGGGGGGGGGGGGGGGGGGGGGGGGGGGGFGGGFGGGGGGGGGGGGGGGGGGGGGGDGGDGGGGGGGGGGGGGGGGGGGGGDGGGGGGGGGFFGGGGEFDB>FFGFGGFFGFFFFFGFGFFB>?BFAFBFFF:?BFFF
@M06628:26:000000000-CRM2J:1:1105:15447:21182 1:N:0:149
TACGGAGGGGGTTAGCGTTGTTCGGAATTACTGGGCGTAAAGCGCACGTAGGCGGATCAGAAAGTATGGGGTGAAATCCCAGGGCTCAACCCTGGAACTGCCTCATAAACTCCTGGTCTAGAGTTCGAGAGAGGTGAGTGGAATTCCGAGTGTAGAGGTGAAATTCGTAGATATTCGGAGGAACACCAGTGGCGAAGGCGGCTCACTGGCTCGATACTGACGCTGAGGTGCGAAAGTGTGGGGAGCAAACAGGATTAGATACCCTGGTAGTCCACACCGTAA
+
GGGGGGGGGGGGGGGGGGGGGGGGGGGGGGGGGGGGGGGGGGGGGGGGGGGGGGGGDFGGGGGGGAEGGGGGGGGGGGGGGGGGGGGGGGGGGGGGGGGGGGGGGGGGGGGGGGGGGGGGGGGGGFECFGGGGGGGGGGGGGGGGGGGGGGGGGGGGGGGGGGGGGGGGGGGGGGCGGGGGGGFGGGGGGGGGGG>ECFGGDCGGGGCFFGGGGGGGFGFGEGCEDGGGFCDGGGB?GGGGD97;B<DFFGGF?CBF<FA7@AE=<FFF<<244FF6?F?BB
@M06628:26:000000000-CRM2J:1:1105:9193:21212 1:N:0:149
CACGAACCGTCCAAACGTTATTCGGTATCACTGGGCTTAAAGCGTGCGTAGGCGGCTTGGAAGGTGAGATGTGAAAGCCCACGGCTCAACCGTGGAATTGCGTTTCAAACCCTCAAGCTTGAGGAAGACAGGGGTGATGGGAACTTATGGTGGAGCGGTGAAATGCGTTGATATCATAGGGAACACCGGTGGCGAAGGCGCATCACTGGGTCTTTTCTGACGCTGAGGCACGAAAGCTAGGGTAGCGAACGGGATTAGATACCCCGGTAGTCCTAGCTGTAA
+
GGGGGGGGGGGGGGGGGGGGGGGGGGGGGGGGGGGGGGGGGGGGGGGGGGGGGGGGGGGGGGGGGGGGGGGGGGGGGGGGGGGGGGGGGGGGGGGGGGGGGGGGGGGGGGGGGGGGGGGGGGGGGGGGGGGGGGGGGGGGGFGGGGGGGGGGGGGGGGGGGGGGGGGFGGGGGGGGGGGGGGGGGGGGGGGGGGGGGGGGGGGGGGGGGGGGGGGGGGGGGGGGGFGGGGGGGGGFFGGGGFFG?BFGGFGGFFGBFFFFGFGGGFFFFFFFFFGFFA>DFB
@M06628:26:000000000-CRM2J:1:1105:9202:21228 1:N:0:149
CACGAACCGTCCAAACGTTATTCGGTATCACTGGGCTTAAAGCGTGCGTAGGCGGCTTGGAAGGTGAGATGTGAAAGCCCACGGCTCAACCGTGGAATTGCGTTTCAAACCCTCAAGCTTGAGGAAGACAGGGGTGATGGGAACTTATGGTGGAGCGGTGAAATGCGTTGATATCATAGGGAACACCGGTGGCGAAGGCGCATCACTGGGTCTTTTCTGACGCTGAGGCACGAAAGCTAGGGTAGCGAACGGGATTAGATACCCCGGTAGTCCTAGCTGTAA
+
GGGGGGGGGGGGGGGGGGGGGGGGGGGGGGGGGGGGGGGGGGGGGGGGGGGGGGGGGGGGGGGGGGGGGGGGGGGGGGGGGGGGGGGGGGGGFGGGGGGGGGGGGGGGGGGGGGGGGGGGGGGGGGGGGGGGGGGGGGGGGFGGFGGGGGGGGGGGGGGGGGGGGGGFGGGGGGGGGGGGGGGGGGGGGGGGGGGGGGGGGGGGGGGGGGGGGFGGGGGFGGGGGFGGGGGGGGGFFGGGGFFGF?FGGFGGFFGFBFFBCFFGGBFFFF7AAFGFBFF>BB
@M06628:26:000000000-CRM2J:1:1105:25282:21693 1:N:0:149
TACGGAGGGGGTTAGCGTTGTTCGGAATTACTGGGCGTAAAGCGTACGTAGGCGGATCAGAAAGTAGGGGGTGAAATCCCAGGGCTCAACCCTGGAACTGCCTCCTAAACTCCTGGTCTTGAGTTCGAGAGAGGTGAGTGGAATTCCAAGTGTAGAGGTGAAATTCGTAGATATTTGGAGGAACACCAGTGGCGAAGGCGGCTCACTGGCTCGATACTGACGCTGAGGTACGAAAGTGTGGGGAGCAAACAGGATTAGATACCCTGGTAGTCCACACCGTAA
+
GGGGGGGGGGGEGGGGGGGGGGGGGGGGGGGGGGGGGGGGGGGGGGGGGGGGGGGGEGGGFGFGGGGGGGGGGGGGFFGGFFGGGGGGGGGEGFGGGFGGGGFFCBF=FGGGCGGGGGGGGGGGGGCBGFGGGGGFGGGGGGGGGGGGGG?FFGGGGGGGGFFGGGGGGGGFGGG9BFEECFGGGGGGFC<EGGGGGGCCGGGCGGGFEGGCGGGGDGGGGGGGGFGGGFGGGGGFFCFGE>>CF>6FGFGCFBGFF?FBFFG6D?>?>BFBBF6)4?>?<?
@M06628:26:000000000-CRM2J:1:1105:25283:21711 1:N:0:149
TACGGAGGGGGTTAGCGTTGTTCGGAATTACTGGGCGTAAAGCGTACGTAGGCGGATCAGAAAGTAGGGGGTGAAATCCCAGGGCTCAACCCTGGAACTGCCTCCTAAACTCCTGGTCTTGAGTTCGAGAGAGGTGAGTGGAATTCCAAGTGTAGAGGTGAAATTCGTAGATATTTGGAGGAACACCAGTGGCGAAGGCGGCGCACTGGCTCGATACTGACGCTGAGGTACGAAAGTGTGGGGAGCAAACAGGATTAGATACCCTGGTAGTCCACACCGTAA
+
GGGGGGCFEGGGGGGGGGGGGGGGGGGGGGGGGGGGGGGGGGGGGFCGFGGGGGGGGGGGFFGGGGFDFGGGGGGFGGGGFGGGEGDDFGFGGFEGGGGFGDGFFGFFGGGGGGGFFFFGG9<FGGC7FDGGEGF7DFGGGGGGGGGGCFGGFFGFGGGGG?E9B9C<68=@FFGGGGGFGCGFFAEFGGGGDEGCC?FDG3*9CEDGGGGGEGFG5<FFFGDGDFD5<AF<AEE0@FGEE:93(7?<A><;:?G9)4BFGF?8DB@2<A4A<A+9:F>::?
@M06628:26:000000000-CRM2J:1:1105:10535:22092 1:N:0:149
TACGGAGGGTGCGAGCGTTAATCGGAATTACTGGGCGTAAAGGGTACGTAGGCGGCTTAATAAGTCAGATGTGAAATCCCCGGGCTTAACCTGGGAACTGCATTTGAAACTGTTTAGCTAGAGTGAGTGAGAGGTTAGTGGAATTCAAGGCGTAGCGGTGAAATGCGTAGAGGTCTTGAGGAACATCAGTGGCGAAGGCGACTAACTGGCACTACACTGACGCTGAGGTACGAAAGCGTGGGGAGCGAACAGGATTAGATACCCTGGTAGTCCACGCCCTAA
+
GGGGGGGGGGGGGGGGGGGGFGGGGGGGGGGGGGGGGGGGGGGGGGGGGGGGGGGGGGGGGGGGGGGGGGGGGGGGGGGGGGGGGGGGGGGGGGGGGGGGGGGGGGGGGGGGGGGGGGGFGGGGGGGGGGGGGGEEFGGGGGGGGGGGGGGGGGGGGGGGGGGGGGGGGGGGGGGGGGGGGGGGGGGGGGGGGGGGGGGGGGGGGGGGGGGGGGGGGGGGGGGGGFGGGGGGGGGFFGGGGFFGFFFGGFGGF?GFFFFFGF@@G?F?BAFFABGDF?>BFF
@M06628:26:000000000-CRM2J:1:1105:20978:22218 1:N:0:149
TACGGAGGGGGTTAGCGTTGTTCGGAATTACTGGGCGTAAAGCGCGCGTAGGCGGATCAGAAAGTTGGGGGTGAAATCCCGGGGCTCAACCCCGGAACTGCCTCCAAAACTTCTGGTCTAGAGGTCGAGAGAGGTGAGTGGAATTCCGAGTGTAGAGGTGAAATTCGTAGATATTCGGAGGAACACCAGTGGCGAAGGCGGCTCACTGGCTCGATCATGACGCTGAGGTGCGAAAGTGTGGGGAGCAAACAGGATTAGATACCCTGGTAGTCCACACCGTAA
+
GEGCF7@@:FFCEFFECCC@FFGFEFGGGGFGGFFFFGGEFFGDEGGGFG=FEGFC@GGG@F<FGGGDEEGFGGGFGGGGGGGD7FFGGCFGGGDCFGGGFFGE:FF:CGGGGCE@FCFFG?F8<FCGCGGGC7FC:*?F8?FFFFFGDEFFF,>EGGF*9@FF?0C:***<<C9AFF55?GG6@C>CEFFEECEEGGGG3<CC6@FG6:<F/:F**+<:FDEG=@7C?FCC:?E>@7??>>01-,,7FFG8F:45<)=>FF689::?DBD><49)414.,-
@M06628:26:000000000-CRM2J:1:1105:22378:22454 1:N:0:149
TACGGAGGGGGTTAGCGTTGTTCGGAATTACTGGGCGTAAAGCGTACGTAGGCGGATTAGTCAGTCAGAGGTGAAATCCCAGGGCTCAACCCTGGAACTGCCTTTGATACTGCTAGTCTTGAGTTCGAGAGAGGTGAGTGGAATTCCGAGTGTAGAGGTGAAATTCGTAGATATTCGGAGGAACACCAGTGGCGAAGGCGGCTCACTGGCTCGATACTGACGCTGAGGTACGAAAGTGTTGGGAGCAAACAGGATTAGATACCCGGGTAGTCCAAACCGTAA
+
GGGGGGDGGGGGGGGGGGGGGGGGGGGGGGGGGGGGGGGGGGGGGGGGGGGGGGGGGGGGGGGGGGGGGGFFFGGGGGGGGGGGGGGGGGGGGGGGGGGGGGGGGGGGGGGGGGGGGGGGGGGGGGGGGGGFGGGCF7FFGGGGGFFGGEFGGGGDCFGGFGGGGFGGGGGGFGGGGFEGGGGGGGGGFFGGGGGGGGGGGGDDGGFGGGGF8=7*:CGGGGGGGFGGGGFGGGG>FDE+7>(*-72CF4920:D2,2*6<=F+)2;;B3A4<<+*,36:??
@M06628:26:000000000-CRM2J:1:1105:22377:22473 1:N:0:149
TACGGAGGGGGTTAGCGTTGTTCGGAATTACTGGGCGTAAAGCGTACGTAGGCGGATTAGTCAGTCAGAGGTGAAATCCCAGGGCTCAACCCTGGAACTGCCTTTGATACTGCTAGTCTTGAGTTCGAGAGAGGTGAGTGGAATTCCGAGTGTAGAGGTGAAATTCGTAGATATTCGGAGGAACACCAGTGGCGAAGGCGGCTCACTGGCTCGATACTGACGCTGAGGTACGAAAGTGTGGGGAGCAAACAGGATTAGATACCCTGGTAGTCCAAACCGTAA
+
GGGGGFGGGGGGGGGGGGCGGGGGGGGGGGGGGGGGGGGGGGGGGGGGGGGGGGGGGGGGGGGGGGGGGGGGGGGGGGGGGGGGFFGGGGGGGGGGGGGGGGGGGGGFGGGGGGGGGGGGGGGGGGGGGGGGGGFGGGGGGGGGGGGGGGGGGGGGGGGGFFGGGGGGGGGFGGGCGGGGEFGEGFFGGGGGDCFGGGGGGDGGGFFFFFGFGGGFCGGG?E5*ABFGGCFDEGGBFDGGGDFD>F?CFFD8>?GFF?FFCFC?F?@F445>9<+*(89433
@M06628:26:000000000-CRM2J:1:1105:19706:24235 1:N:0:149
TACGGAGGGGGTTAGCGTTGTTCGGAATTACTGGGCGTAAAGCGCGCGTAGGCGGATTATTAAGTTAGGGGTGAAATCCCAGGGCTCAACCCTGGAACTGCCTCTAATACTGGTAATCTAGAGTTCGAGAGAGGTGAGTGGAATTCCGAGTGTAGAGGTGAAATTCGTAGATATTCGGAGGAACACCAGTGGCGAAGGCGGCTCACTGGCTCGATACTGACGCTGAGGTGCGAAAGCGTGGGGAGCAAACAGGATTAGATACCCTGGTAGTCCACGCCGTAA
+
FDFGGGGGGGGFGGGGGGGGGGGGGGGGGGGGGGGGGGFGGGGGGGGGGGGGGGGGFGGG9EFFEEFGGGGGGGGGFGGGFCFGEFGGGGGGGGGGGGDFGGGGGGGGGFGGGGGGFFGGGGGGCCFGGGGGGG>FGGGFGGGGGGGGEGFF@CFFGGGGGGGGCGGAFGGFGGGGEGGGGGGGFGGGGGGF8EEGGGGGGDE3@CGGGEFGGEFG=+AEGGGGC>GF<C6CEGC;4D*:EEFD91<GEFGFF?7:87?4<6A:44>B4AA4<<9>B66>(-
@M06628:26:000000000-CRM2J:1:1106:9635:1412 1:N:0:149
TACGGAGGGGGTTAGCGTTGTTCTGAATTACTGGGCGTAAAGCGCGCGTAGGCGGACGATTAAGTGAGAGGTGAAATCCCAAGGCTCAACCTTGGAACTGCCTTTCATACTGGTCGTCTTGAGTTCGAGAGAGGTGAGTGGAATTCCAAGTGTAGAGGTGAAATTCGTAGATATTTGGAGGAACACCAGTGGCGAAGGCGGCTCACTGGCTCGATACTGACGCTGAGGTGCGAAAGTGTGGGGAGCAAACAGGATTAGATACCCTGGTAGTCCACACCGTAA
+
GGGGG@FGGGGFGGGGGGGGGGGGGGGGGGGGGGGGGGGGGGGGGGGGGGGGGGGGGGGEGGGGGGGGGGGGGGGGGGGGGGGGGGFGGGGGGGGGGGGGGGGGGGGGGGGGGGFGFGGGGGGGGGDBFFGGGGGGFGGGGGGGGGGGGGGGGGGGGGGGGGGGGGGF=FGGGGGGGGGGGGGGGFGGGGGGGECEGGFGGGGGGGGGFFGGGGGGGGGGDEGGE:FGDFFG5E3>7CGG5>DF),<5FFGGF@792<FAFFGGD?344<D2<AFF(89?(3
@M06628:26:000000000-CRM2J:1:1106:9111:1460 1:N:0:149
TACGGAGGGGGTTAGCGTTGTTCGGAATTACTGGGCGTAAAGCGTACGTAGGCGGATCAGAAAGTAGGGGGTGAAATCCCAGGGCTCAACCCTGGAACTGCCTCCTAAACTCCTGGTCTTGAGTTCGAGAGAGGTGAGTGGAATTCCAAGTGTAGAGGTGAAATTCGTAGATATTTGGAGGAACACCAGTGGCGAAGGCGGCTCACTGGCTCGATACTGACGCTGAGGTACGAAAGTGTGGGGAGCAAACAGGATTAGATACCCTGGTAGTCCACACCGTAA
+
GGGGG@FFGGGGGGGGGGGGGGGGGGGGGGGGGGGGGGGGGGGGFGGGGGGGGGGEGGGG@EFFGGGGGGGGGGGGGGGGGGGGGGGGGGGCFGGGGGGGFGGGGGGGGGGGGGGGGGGFGGGGGGGGGGGFGGFGGGGGGGGGGGGGGGFFFGGGGGGGGGFFGFGGGG5CEGGGGGDFGEGGGGGGGGGGGGDGGGGGGDGD+3<FGFGGGEGGGGGFGG=CECGE?6EDEFDBFDFCGFFFFFF5C@GFFFGF??C>9@A62.7>AAAA4<F?BE><::
@M06628:26:000000000-CRM2J:1:1106:16943:1842 1:N:0:149
TACGGAGGGTCCGAGCGTTATCCGGAATCATTGGGTTTAAAGGGTCCGTAGGTGGGCCTATAAGTCAGAGGTGAAAGTTTGTGGCTCAACCATAAAATTGCCTTTGATACTGTAGGTCTTGAGTTATAGTGAAGTTGCCGGAACATGTGGTGTAGCGGTGAAATGCATAGATATCACATAGAACACCAATTGCGAAGGCAGGTGACTAACTATATACTGACACTGATGGACGAAAGCGTGGGGAGCGAACGGGATTAGATACTCCGGTAGTCCACCCCGTAA
+
GGFGGEFCEFGGGEGGGFGGGGGGGDEFFAFFEEGGGGGF?FEEFF<FFGGGFEFCDGGFGGGFGGGGGGGGGGFGFGGGGGGGGFGGGFGGGGGGFEF9?DFFFGGFGEFGGGFG<FFGGDGFGCADGAFAFFGGGFGGGGGGGGGGGFFGFGGGGGGEEGGGGGGG:9ECGGGGG9CF9CG,D@CFGGG?GCCEC@FF*C8C+2C9EFCFFFGGGGGGGGF<EFFF?EGGGGG6?DDC5BD059))*09C@3C?),*609++<3>(-2<<<27),59:B?
@M06628:26:000000000-CRM2J:1:1106:17866:3122 1:N:0:149
TACGGAGGGGGTTAGCGTTGTTCGGAATTACTGGGCGTAAAGCGTACGTAGGCGGATCAGAAAGTATGGGGTGAAATCCCGAGGCTCAACCTCGGAACTGCCTCATAAACTCCTGGTCTTGAGTTCGAGAGAGGTGAGTGGAATTCCAAGTGTAGAGGTGAAATTCGTAGATATTTGGAGGAACACCAGTGGCGAAGGCGGCTCACTGGCTCGATACTGACGCTGAGGTACGAAAGTGTGGGGAGCAAACAGGATTAGATACCCTGGTAGTCCACACCGTAA
+
GGGGGFGGGGGGGGGGGGGGGGGGGGGGGGGGGGGGGGGGGGGGGGGGGGGGGGGGGGGGGGGGGGGGGGGGGGGGGGGGGGGGGGGGGGGGGGGGGGGGGGGGGGGGGGGGGGGGGGGGGGGGGGGGGGGGGGGGGGGGGGGGGGGGGGGGGGGGGGGGGGGGGGGGGGGGGGGGGGGGGGGGGGGGGGGGGGGGGGGGGGGGGGGGGGGGGGGGGGGGGGGGGGGGGGGGGGGFFGGGGFF?FFFGGFGGFFGFFFGFGFGFG?:?BFFFBFFFFFFBFF
@M06628:26:000000000-CRM2J:1:1106:10736:3268 1:N:0:149
TACGGAGGGGGTTAGCGTTGTTCGGAATTACTGGGCGTAAAGCGCACGTAGGCGGACCGAAAAGTTGGGGGTGAAACCCCAGGGCTCAACCCTGGAACTGCCTCCAAAACTGCCGGTCTAGAGTTCGAGAGAGGTGAGTGGAATTCCGAGTGTAGAGGTGAAATTCGTAGATATTCGGAGGAACACCAGTGGCGAAGGCGGCTCACTGGCTCGATACTGACGCTGAGGTGCGAAAGTGTGGGGAGCAAACAGGATTAGATACCCTGGTAGTCCACACCGTAA
+
GGGGGGGGGGGGGGGGGGGGGGGGGGGGGGGGGGGGGGGGGGGGGGGGGGGGGGGGGGGGGGGGGGGGGGGGGGGGGGGGGGGGGGGGGGGGGGGGGGGGGGGGGGGGGGGGGGGGGGGGGGGGGGGGGGGGGGGGGGGGGGGGGGGGGGGGGGGGGGGGGGGGGGGGGGGGGGGGGGGGGGGGGGGGGGGGGEGGGGGGGGGGGGGGGGGGGGGGDFGGGGGGGGGGGGGGGGGFFGFGGFFFEFFGGFGGFFFFFFGBFFCFG?FFFFFFFFFFBFF<?B
@M06628:26:000000000-CRM2J:1:1106:15738:3411 1:N:0:149
TACGGAGGGGGTTAGCGTTGTTCGGAATTACTGGGCGTAAAGCGCGCGTAGGCGGATTAGTAAGTTAGGGGTGAAATCCCGGGGCTCAACCCCGGAACTGCCTCTAATACTGCTAGTCTTGAGTTCGAGAGAGGTGAGTGGAATTCCGAGTGTAGAGGTGAAATTCGTAGATATTCGGAGGAACACCAGTGGCGAAGGCGACTCACTGGCTCGATACTGACGCTGAGGTGCGAAAGTGTGGGGAGCAAACAGGATTAGATACCCTGGTAGTCCACACCGTAA
+
GFGGGEGGGGE@FGGGGGEGGGGGGGGGGGGGGGGGGGGGGGGGGGGGGGGGGGGEFEFGFGGGGFBFGGGFGGGGGGGGGGGGEGGGGEGGGGGDFGGGGGGGGGGGFGGGGGGFGGGFGGGGGGGCGGGGGDGGGGGGGGGGGDCGGGGGF,BCFGGGGGGGGGGFGFCGGGFCGFCGDGGFGGGGGGGFGGGGGG5CDDG=8CFFEGFGGGGGGGGCFGGGGGFG6@FGEC<;FFFCE:::>1>>FFGGF>FB3?DAGFCFGBF:9<ABAFFF:D>,8<
@M06628:26:000000000-CRM2J:1:1106:10513:4308 1:N:0:149
TACGGAGGGGGTTAGCGTTGTTCGGAATTACTGGGCGTAAAGCGCACGTAGGCGGACCGAAAAGTTGGGGGTGAAATCCCAGGGCTCAACCCTGGAACTGCCTCCAAAACTGCCGGTCTAGAGTTCGAGAGAGGTGAGTGGAATTCCGAGTGTAGAGGTGGAATTCGTAGATATTCGGAGGAACACCAGTGGCGAAGGCGGCTCACTGGCTCGATACTGACGCTGAGGTGCGAAAGTGTGGGGAGCAAACAGGATTAGATACCCTGGTAGTCCACACCGTAA
+
GGGGGGGGGGGGGGGGGGGGGGGGGGGGGGGGGGGGGGGGGGGGGGGGGGGGGGGGGGGGGGGGFFGGGGGGGGGGGGGGGGGGGGGGGGGGGGGGGGGGGGGCGGGGGGGGGCGGGEGFGGGGFGGGGGGGGGGGGGGGGGGGGGGGGGGGGGGGGGGGGGGGGGGGGGGGGGFGCGGGGGGGGGGGGGGGGGGGGGGGGGGGGGGGGGGGGGGGGGGGGGGGDGGGGFGGGGDB?FCFGFFFFBFGGFGGFFC@?FFFFF?FC?FBBBFBFBFFFFBBFB
@M06628:26:000000000-CRM2J:1:1106:4820:5891 1:N:0:149
TACGGAGGGGGTTAGCGTTGTTCGGAATTACTGGGCGTAAAGCGTACGTAGGCGGATTGGAAAGTATGGGGTGAAATCCCAGGGCTCAACCCTGGAACTGCCCTGTAAACTATCAGTCTAGAGTTCGAGAGAGGTGAGTGGAATTCCAAGTGTAGAGGTGAAATTCGTAGATATTTGGAGGAACACCAGTGGCGAAGGCGGCTCACTGGCTCGATACTGACGCTGAGGTACGAAAGTGTGGGGAGCAAACAGGATTAGATACCCTGGTAGTCCACACCGTAA
+
GGGGGFGGGGGGGGGGGGGGGGGGGGGGGGGGGGGGGGGGGGGGGGGGGGGGGGGGGGGGGGGGGGGGGGGGGGGGGGFGEFFGGGGGGGGGGGGGGGGGGFGGGGGGGGGGGGGGGGGGGGGGGGGFGGGGGGGGGGGGGGGGGGGGGGGGGGGGGGGGGGGGGGGGGGGGGGGGGGGGGGGGGGGGGGGGGEGGGGGDDGGGGGGGGGGGGEGFGGGGGGGDGGGGGGGDGGGFFGGGGEEFFFFCG>FGFFGFFFFFFFGGG?F?FFFABAFFBF6(::
@M06628:26:000000000-CRM2J:1:1106:23531:6463 1:N:0:149
CACGAACTGTGCGAACGTTATTCGGAATCACTGGGCTTAAAGGGTGCGTAGGCGGTCTTGTAGGTCAGATGTGAAATCCCACGGCTCAACCGTGGAATTGCGTTTGAAACCACAAGACTTGAGGAAGATAGAGGTAAGCGGAACTGATGGTGGAGCGGTGAAATGCGTTGATATCATCAGGAACACCGGTGGCGAAAGCGGCTTACTGGGTCTTTTCTGACGCTGAGGCACGAAAGCTAGGGGAGCGAACGGGATTAGATACCCCGGTAGTCCTAGCTGTAA
+
GGGGGGGGGGGGGGGGGGGGGGGGGGGGGGGGGGGGGGGGGGGGGGGGGGGGGGGGGGGGGGGGGGGGGGGGGGGGGGGGGGGGGGGGFGGFFGGGGGGGGGGGGGGGGGGGGGGGGGGGGGGGGGGDGGGGGGGGGGGGGGGGGGGGGGGGGGGGGGGGGGGGGGGGGGGGGGGGGGGGGGGGGGGGGGGGGGGGGGGGGDCEFGGGGGGGGGGGGGGGGGGGGGGGGGGGGGGBFFCFGFFBEFFDEFGDDDGFF?FFF?FGFBB>>FBBFFFF??<A<A
@M06628:26:000000000-CRM2J:1:1106:5608:6536 1:N:0:149
TACGGAGGGGGTTAGCGTTGTTCGGAATTACTGGGCGTAAAGCGCACGTAGGCGGACTATTAAGTGAGGGGTGAAATCCCAGGGCTCAACCCTGGAACTGCCTCTCATACTGGTAGTCTTGAGTTCGAGAGAGGTGAGTGGAATTCCGAGTGTAGAGGTGAAATTCGTAGATATTCGGAGGAACACCAGTGGCGAAGGCGGCTCACTGGCTCGATACTGACGCTGAGGTGCGAAAGTGTGGGGAGCAAACAGGATTAGATACCCTGGTAGTCCACACCGTAA
+
GGGGGFGGGGGFGGGGGGGGGGGGGGGGGGGGGGGGGGGGGGGGGGGGGGGGGGGGGGGGGGGGGGGGGGGGGGGGGGGGGGGGGGGGGGGGGGGGGGGGGGGGGGGGGGGGGGGGGGGGGGGGGGGGGGGGGGGGGGGGGGGGGGGGGGGGGGGGGGGGGGGGGGGGGGGGGGGGGGGGGGGGGGGGGGGGGGGGGGGGGGGGGGGGGGGGGGGGGGGFGGGGGGGGGFGGEGGFFGGGGFF<BBFGGFGGFFGFFF7::FGGGFFFFFFFFFFF?@>?FF
@M06628:26:000000000-CRM2J:1:1106:16257:6542 1:N:0:149
TACGGAGGGTCCGAGCGTTATCCGGAATCATTGGGTTTAAAGGGTCCGTAGGCGGGCATATAAGTCAGAGGTGAAAGTTTGCAGCTCAACTGTAAAATTGCCTTTGATACTGTATGTCTTGAGTTATAGTGAAGTTGCCGGAACATGTGGTGTAGCGGTGAAATGCATAGATATCACATAGAACACCAATTGCGAAGGCAGGTGACTAACTATATACTGACGCTGATGGACGAAAGCGTGGGGAGCGAACGGGATTAGATACCCCGGTAGTCCACGCCGTAA
+
GGGGGGGGGGGGGFGGGGGGGGGGGGGGGGFGGGGGGGGGGGGGGGGGGGGGGGGGGGGFGGGGGGGGGGG<FCFCFGGGGGGGGGGGGGGGGGGDFGGGGGGGGGFGGGGDGGGGGGGGGFGGGGGDGGGGFFGGGGAFGGGGCCFFGGGGFDFGGGEGGGGGGDGGGGGGGGFGGGGGFFGCCGEGGGGFGDFGGGGGGGGFGDGGGGFFCFGGGGGGGGGGDDGGFFGGGGGFFGGEGFBBFFFDEEGG@FCFD?FAFFCGC279>BDF>A7:>F>918
@M06628:26:000000000-CRM2J:1:1106:5620:6549 1:N:0:149
TACGGAGGGGGTTAGCGTTGTTCGGAATTACTGGGCGTAAAGCGCACGTAGGCGGACTATTAAGTGAGGGGTGAAATCCCAGGGCTCAACCCTGGAACTGCCTCTCATACTGGTAGTCTTGAGTTCGAGAGAGGTGAGTGGAATTCCGAGTGTAGAGGTGAAATTCGTAGATATTCGGAGGAACACCAGTGGCGAAGGCGGCTCACTGGCTCGATACTGACGCTGAGGTGCGAAAGTGTGGGGAGCAAACAGGATTAGATACCCTGGTAGTCCACACCGTAA
+
GGGGGEGGGGGGGGGGGGGGGGGGGGGGGGGGGGGGGGGGGGGGGGGGGGGGGGGGGGGGGGGGGGGGGGGGGGGGGGGGGGGGGGGGGGGGGGGGGGGGGGGGGGGGGGGGGGGGGGGGGGGGGGGGGGGGGGGGGGGGGGGGGGGGGGGGGGGGGGGGCGGGGGGGGGGGGGGGGFGGGGGGGGGGGGGGGGGGGGGGDGEGGGGGGGGGGGGGGGGGGGGGGGGGGGGGGGGBFGGGGFFBEFFGFFGGFFGFFFG>EFGGGFFFFFFFFFFFBD91:?
@M06628:26:000000000-CRM2J:1:1106:26416:6760 1:N:0:149
TACGAACCGTCCAAACGTTATTCGGTATCACTGGGCTTAAAGCGTGCGTAGGCGGCCTGGAAGGTGAGATGTGAAAGCCCACGGCTCAACCGTGGAACTGCGTTTCAAACCACCAGGCTTGAGGAAGATAGGGGTGATGGGAACTTGTGGTGGAGCGGTGAAATGCGTTGATATCATAGGGAACACCGGTGGCGAAAGCGCATCACTGGAGCTTTTCTGACGCTGAGGCACGAAAGCTAGGGTAGCGAACGGGATTAGATACCCCGGTAGTCCTAGCCGTAA
+
GGGGCF:CFGGGGDCGGGGGG9FGG7FGEGFGGGGGGGGGGGGGEGGGGGGGGGGCFE=CEFFGGGDG9FGGGGGGCA,+9B=FGGGGGG@C?FGGGFFGG@>:>FGGGGD,D+:8FFGGGGGGG,D>,>>,,@F@78@FGFGCGA,E,FGGGFGGGGGGGGGGGGCGCEGGGGEG@9B6CFGGGGGG5CEEFGGG5CGEC3E*<E:FGG*A8+<+<EGGGGGG7C7FF8EDGGD>)0*<6FFF)5.>EE5CDEGFFFGFGFGGE9BBFBFFF>4*8F>BBB
@M06628:26:000000000-CRM2J:1:1106:12116:7462 1:N:0:149
TACGGAGGGTCCAAGCGTTATCCGGAATCATTGGGTTTAAAGGGTCCGTAGGCGGGGTAATAAGTCAGTGGTGAAAGTCTGCAGCTTAACTGTAGAATTGCCATTGATACTGTTATCCTTGAATTATTATGAAGTGGTTGGAATGAGTAGTGTAGCGGTGAAATGCATAGATATTACTCAGAACACCTATTGCGAAGGCAGATCACTAATAATATATTGACGCTGAGGGACGAAAGCGTAGGTAGCGAACAGGATTAGATACCCTGGTAGTCTACGCCGTAA
+
GGGGGGGGGGGGGGGGGGGGGGGGGGGGGGGGGGGFFGGGGGFGGGGGGGGGGGGGGGGFGGGGGGGGFGGGGGGGGFGGGGGGGGGGGGGGGGGGGGGGGGGGGGGGGGGGGGGGFGGGGGGGGBFGFFGGCFFGGFGGGGFGGGGGGGGGGGGGGGGGGGGGGGGGGGGFFGGG@GFGGGGGGGGGGGGGGGGGGGGED3FGGGGBCC7@EGGGGGGGGGGGGGGGDEGGGGGFFGGGGF?>FBFGGFGGFFGFFFFFGFGGGFFFAFFBFFFFFFBFFF
@M06628:26:000000000-CRM2J:1:1106:7550:7691 1:N:0:149
GACGAACCGTCCAAACGTTATTCGGTATCACTGGGCTTAAAGCGTGCGTAGGCGGCTTGGTAGGTGTGATGTGAAAGCCCACGGCTCAACCGTGGAATTGCGTCGCAAACCCCCAAGCTTGAGGAAGACAGGGGTGTTGGGAACTTATGGTGGAGCGGTGAAATGCGTTGATATCATAGGGAACACCGGTGGCGAAGGCGCAACACTGGGTCTTTTCTGACGCTGAGGCACGAAAGCTAGGGTAGCGAACGGGATTAGATACCCCGGTAGTCCTAGCCGTAA
+
GGGGGGGGGGGGGGGGGGGGGGGGGGGGGGGGGGGGGGGGGGGGGGGGGGGGGGGGGGGGGGGGGGGGGGGGGGGGGGGGGGGGGGGGGGGGGGGGGGGGGGGGGGGGGFGGGGGGGGGGGGGGGGGGGGGGGGGGGGGGGFCGGGGGGGGGFGGGGGGGGGGGGGGGEGGGGGGGGGGGGGGGGGGGGGGGGGGGGGGGGDGGGGGGGGGGGGGGGGGFGGGGGGGGGGGGGGGFFGGGGFFFFFFGDDGGF@GFFFGFFFGGGFFFFFFFFFF?7FB<:?
@M06628:26:000000000-CRM2J:1:1106:12291:7774 1:N:0:149
TACGGAGGGTCCGAGCGTTATCCGGAATCATTGGGTTTAAAGGGTCCGCAGGCGGTCAATTAAGTCAGAGGTGAAATCCCATAGCTTAACTATGGAACTGCCTTTGATACTGGTTGACTTGAGTCATATGGAAGTAGATAGAATGTGTAGTGTAGCGGTGAAATGCATAGATATTACACAGAATACCGATTGCGAAGGCAGTCTACTACGTATGTACTGACGCTCATGGACGAAAGCGTGGGGAGCGAACAGGATTAGATACCCTGGTAGTCCACGCCGTAA
+
GGGGGGGGGGGGGGGGGGGDGGGGGGGGGGGGGGGGGGGGGGGGGGGGGGGGGGGGGGGGGGGGGGGGGGGGGGGGGGGGGGCGGGGGGGGGGGGGGGGGGGGGGGGGGGGGFGGGGGGGGGGGGGGGGGGGCDGGGGGGGGGGGGGGGFGFGGGGGGGGGGGGGGGGGGGGGGGGGGGGGGGGGGGGGGGGGGGGGGGGGGGGGGGFGGGGGGGGGGFGGGGGGGGCFGGGGGGFFGGGGFEF@>FGGFGGFFGFFFFFGFGGGFF?FBDFFFFFFFFF18
@M06628:26:000000000-CRM2J:1:1106:12304:7787 1:N:0:149
TACGGAGGGTCCGAGCGTTATCCGGAATCATTGGGTTTAAAGGGTCCGCAGGCGGTCAATTAAGTCAGAGGTGAAATCCCATAGCTTAACTATGGAACTGCCTTTGATACTGGCTGACTTGAGTCATATGGAAGTAGATAGAATGTGTAGTGTAGCGGTGAAATGCATAGATATTACACAGAATACCGATTGCGAAGGCAGTCTACTACGTATGTACTGACGCTCATGGACGAAAGCGTGGGGAGCGAACAGGATTAGATACCCTGGTAGTCCACGCCGTAA
+
GGGGGGGGGGGGGGGGGGGGGGGGGGGGGGGGGGGGGGGGGGGGGGGGGGGGGGGGGGGGGGGGGGGGGGGGGGGGGGGGGGCFGGGGGGGGGGGGGGGGGGGGGGGGGGGGGFGGGGGGGGGGGGGGGGGGCFGGGGGGGGGGGGGGGGGGGGGGGGGGGGGGGGGGGGGGGGGGGGGGGGGGGGGGGGGGGGGGGGGGGFCGGGGCGGGGGGGGGGGGGGGGGGGGGGGGGGG>FGDGGFF?EBFGGFGGFFGF??FFGFGGGFFFBBAFFFFFFFFFFF
@M06628:26:000000000-CRM2J:1:1106:14506:7895 1:N:0:149
GACGGAGGGGGCTAGCGTTGTTCGGATTTACTGGGCGTAAAGGGCGCGTAGGCGGATTAGTAAGTTGGGAGTGAAAGCCCGGGGCTCAACCTCGGAACTGCTTCCAAAACTACTAGTCTTGAGTGAAGTAGGGGGTGATGGAATTCCTAGTGTAGAGGTGAAATTCTTAGATATTAGGAGGAACACCGGTGGCGAAGGCGGTCACCTGGACTTCAACTGACGCTGAGGCGCGAAAGCGTGGGGAGCAAACAGGATTAGATACCCTGGTAGTCCACGCCGTAA
+
GGGGGFGGGGGGGGGGGFFGGGGGGGGGGGGGGGGGGGGGGGGGGGGGGGGGGGGGGGGGGGGGGGGGGGGGGGG9?FGGGGGGGGGGGGGGGGGGGGGGGGGGGGFGFGGGGGGGGGFGGGGGG@FGFGGGGGGGGGGGGGGGGGGG9FGGG,B@FGGGGGGGGGGGGGFGFGGGFGFGGGGGGGGGGEGDGGDGGGGGGGGGGCFFFGGGCGGGGGGEGGGGGGGGGGGGDGDBFGGGGFF?>;FFF>GFFFFFF>GFGFGGG?@BFAAFFFFDFFFFFF
@M06628:26:000000000-CRM2J:1:1106:21079:8394 1:N:0:149
GACGGAGGATGCAAGTGTTATCCGGAATTACTGGGCGTAAAGCGTCTGTAGGTGGTTTGGTAAGTCAACTGTTAAATCTTGAGGCTCAACTTCAAAACAGCAGTCGAAACTATCAGACTAGAGTATAGTAGGGGTAAGGGAATTTCCAGTGGAGCGGTGAAATGCGTAGATATTGGAAAGAACACCGATGGCGAAGGCACTTTACTGGGCTATTACTAACACTCAGAGACGAAAGCTAGGGTAGCAAATGGGATTAGATACCCCAGTAGTCCTAGCTGTAAA
+
GGFCCEGEGGFEGFAFFFEGGGGGGGGEEEDGGGCCG@@FFFGEGGGGFFFGFD@?D<C@FFGGGGGF9FGGFDGFGGGEE@FFGGGGGGGGGGGGGGGFGGGFGGGGGGFCDFGGDGGGFFGGGGGGFFFCEGGGGGGGGGGGGGGDGGGCFGGGGGGGGFGGGDBCCEFFGGEGGGGGGFCFGGGGGGGGGGEGEDGGGGGFC9CGEGFGGGGCE9@68CFFCFGFFCCDGD<:*?FG5<)46<40+9FFFFGF>4C<E6CGC:<<<4<BFB?F4B>FFF
@M06628:26:000000000-CRM2J:1:1106:28351:8753 1:N:0:149
TACGGAGGGGGTTAGCGTTGTTCGGAATTACTGGGCGTAAAGCGTACGTAGGCGGATCAGAAAGTATAGGGTGAAATCCCGAGGTTCAACCTCGGAACTGCCTCAGAAACTCCTGGTCTTGAGTTCGAGAGAGGTGAGTGGAATTCCAAGTGTAGAGGTGAAATTCGTAGATATTTGGAGGAACACCAGTGGCGAAGGCGGCTCACTGGCTCGATACTGACGCTGAGGGACGAAAGTGTGGGGAGCAAACAGGATTAGATACCCCGGTAGTCCACACCGTAA
+
9EFFCFG@77C6+CC<FEF+CEGFGGGF8CFGGGCFGGGGDFFGEFEGFFCF,>F=+CFFCEFFGCE,5CFFCGCGGFE@F+@F=FGGFF8FFF+@F+FFG,>,D,DEGGGFEF@83CCCFCFC<<7,D<FFGGGGF,EFCGGFF;DB@<DFBFFFGGF7FGGG<EFCD=EFFGGFF9C8EGGF7FGC2?FGGGGGGGFGCCGGD:FCC=F6/?ECCFGFGCED:DC=*;C<EGD9=*037))3>9F4FFFC>>F4?<F>CBC6*-74>?44<A=)4D9818
@M06628:26:000000000-CRM2J:1:1106:28369:8759 1:N:0:149
TACGGAGGGGGTTAGCGTTGTTCGGAATTACTGGGCGTAAAGCGTACGTAGGCGGATCAGAAAGTATGGGGTGAAATCCCGAGGCTCAACCTCGGAACTGCCTCATAAACTCCTGGTCTTGAGTTCGAGAGAGGTGAGTGGAATTCCAAGTGTAGAGGTGAAATTCGTAGATATTTGGAGGAACACCAGTGGCGAAGGCGGCTCACTGGCTCGATACTGACGCTGAGGTACGAAAGTGTGGGGAGCAAACAGGATTAGATACCCTGGTAGTCCACACCGTAA
+
GGGGGFGGGGGGGGGGGGGGGGGGGGGGGGGGGGGGGGGGGGGGGGGGGGGGGGGGGGGGGGGGGGGGGGGGGGGGGGGGGDGGGGGGGGGGGGGGGGGGGGGGGGGGGGGGGGGGGGGGGGGGGGGGGGGGGGGGGGGGGGFGGGGGGGGGGFGGGGGGGGGGGGGGGGGGGGGGGGGGGGGGGGGGGGGGGGGGGGGGDGGGGGGGGGGGGGGGGFGGGED7EDFGGFGGGGGFFGGGGFFFFFFGGFGGFFGFFFFFGFGGG?F?ADDFAFFFFFFFB?
@M06628:26:000000000-CRM2J:1:1106:9752:9028 1:N:0:149
TACGAACTGTGCGAACGTTATTCGGAATCACTGGGCTTAAAGGGTGCGTAGGCGGATTTGTAGGTCAGATGTGAAAGCCCACGGCTCAACCGTGGAATTGCGTTTGAAACCACAAGTCTTGAGGGGATCAGAGGAGAGCGGAACTCATTGTGGAGCGGTGAAATGCGTTGATATGATGAGGAACACCGGTGGCGAAAGCGGCTCTCTGGGATCCTTCTGACGCTGAGGCACGAAAGCTAGGGGAGCGAACGGGATTAGATACCCCGGTAGTCCTAGCTGTAA
+
GGGGGGGGGGGGGGGGGDEGFGFGGGGGGGGGGGGGGGGGGGGGGGGGGGGGGGGGGGGGGGGGGGGGGGGGGGGGGGGGGGGGGGGGGGGGGGGGGGGGGGGGGGGGGGGGGGGGGGGGGGGGGGGGGGGGGGGGGGGGGEGGGGGGGGGGGGGGGGBFGFGGGGGEGG=FGGGGGGGGGGGGGGGGGGGGFGGGGEGEGDGG@GFGGGFFGEFFGGFGGGGGGGGGF=C3EGDB?GFGGFFFFFBCE>CGB>)5)8FBCFGGGFFB>?<AA26@269)44
@M06628:26:000000000-CRM2J:1:1106:9886:9141 1:N:0:149
TACGGAGGGGGTTAGCGTTGTTCGGAATTACTGGGCGTAAAGCGCGCGTAGGCGGACGATTAAGTGCGAGGTTAAATCCCAAGGCTCAACCTTGGAACTGCCTTTCATACTGGTCGTCTTGAGTTCGAGAGAGGTGAGTGGAATTCCAAGTGTAGAGGTGAAATTCGTAGATATTTGGAGGAACACCAGTGGCGAAGGCGGCTCACTGGCTCGCTACTGACGCTGAGGTGCGAAAGTGTGGGGAGCAAACAGGATTAGATACCCTGGTAGTCCACAGCGTAA
+
9AFC7B+:7+@7BDFAF6C:FEF::BFGGG9FG8FGEGGGGGGGE7FGGGGCGGG7++68FF,CF,,4=F7F<DDFFGGFFD<@EFFGGG<FF,@FFGGGFF<<ACFGGGDB<>;<CFGFGCEGC;F>FGFG:C?*<<,?C<FFGGG9@:FGFFFBGGGFGGGG9C85*=CECGC?FGFGGG7<FGGGGGGGGGGDGGGGGC8=+<:+CC*CC:**:<9ECGGGGDGGF=FGGGD18C*CE>E?F>FGF47F4@GF<FGBGFCGC(>:94<2:)*0(.44:8
@M06628:26:000000000-CRM2J:1:1106:9893:9161 1:N:0:149
TACGGAGGGGGTTAGCGTTGTTCGGAATTACTGGGCGTAAAGCGCGCGTAGGCGGACGATTAAGTGAGAGGTGAAATCCCAAGGCTCAACCTTGGAACTGCCTTTCATACTGGTCGTCTTGAGTTCGAGAGAGGTGAGTGGAATTCCAAGTGTAGAGGTGAAATTCGTAGATATTTGGAGGAACACCAGTGGCGAAGGCGGCTCACTGGCTCGATACTGACGCTGAGGTGCGAAAGTGTGGGGAGCAAACAGGATTAGATACCCTGGTAGTCCACACCGTAA
+
GGGGGGGGGGGGGGGGGGGGGGGGGGGGGGGGGGGGGGGGGGGGGGGGGGGGGGGGGGGGGGGGGGGGGGGGGGGGGGGGGGGGGGGGGGGGGGGGGGGGGGGGGGGGGGGGGGGGGGGGGGGGGGGGGGGGGGGGGGGGGGGGGGGGGGGGGGGGGGGGGGGGGGGGGGGFGGGGGGGGGGGGGGGGGGGGGGGGGGGGGGGGGGGGGGGGGGGGGGGGGGGGGGGGGGGGGGGFFGGGGFFFFFFGGFGGFFGFFBGFGFGGGFFFFFFFFFFFFFFFFF
@M06628:26:000000000-CRM2J:1:1106:25760:9593 1:N:0:149
TACGGAGGGGGTTAGCGTTGTTCGGAATTACTGGGCGTAAAGCGCGCGTAGGCGGATTAGTAAGTTAGGGGTGAAATCCCAGGGCTCAACCCTGGAACTGCCTCTAATACTGCTAGTCTTGAGTTCGAGAGAGGTGAGTGGAATTCCGAGTGTAGAGGTGAAATTCGTAGATATTCGGAGGAACACCAGTGGCGAAGGCGACTCACTGGCTCGATACTGACGCTGAGGTGCGAAAGTGTGGGGAGCAAACAGGATTAGATACCCTGGTAGTCCACCCCGTAA
+
GFFGGDEEGGE@CDGGEFBCGFFGGEGGGFGGGGGGGGEFFGGGGGGGGGGGGGDE7FGFGGGGGGGGGGGCCFGGGGGGGGFEGGFGGGFEGGGGGGGGGGGGGGGGCFGGGFGEDCFGGCGGGGGFGGGGG@FGFGGGGFGGGGGGGGFGC@FFFCFGGGGGFGGGGF=EFGFFFGGGDGGGGGGGGGGFGGGDEGGGGDEEFGGFCFGFEGGFGGGGGGGGGGGGCFFGDDGBFGGGE>>:>>F:?FGG@FFFFFCA@F<+C:@B>ADFAAF)-<6BFF
@M06628:26:000000000-CRM2J:1:1106:19173:9701 1:N:0:149
TACGGAGGGGGTTAGCGTTGTTCGGAATTACTGGGCGTAAAGCGTACGTAGGCGGACTATTAAGTTAGAGGTGAAATCCCAGGGCTCAACCCTGGAACTGCCTTTAATACTGGTAGTCTTGAGTTCGAGAGAGGTGAGTGGAATTCCAAGTGTAGAGGTGAAATTCGTAGATATTTGGAGGAACACCAGTGGCGAAGGCGGCTCACTGGCTCGATACTGACGCTGAGGTACGAAAGTGTGGGGAGCAAACAGGATTAGATACCCTGGTAGTCCACACCGTAA
+
GGGGGEGGGGGGGGGGGGGGGGGGGGGGGGGGGGGGGGGGGGGGGGGGGGGGGGGGGGGGGGGGGGGGGGGGGGGGGGGGGGGGGGGGGGGGGGGGGGGGGGGGGGGGGGGGGGGGGGGGGGGGGGGGGGGFGGFGGGGFGGGGGGGGGGGGGGGGGGGGGGGGGGGGGGGGGGGGFGGGDGGGGGGGGGGGGGGEGGGGGGGGFGGGFGGGGEGGGGGGGGGGGGGCFGGGGGGFFGGGGFFFFFFGGFGGFFGFFBFFGFGGGB@>FDAAFFFFFD>BFF
@M06628:26:000000000-CRM2J:1:1106:22958:9859 1:N:0:149
GACGAACCGTCCAAACGTTATTCGGTATCACTGGGCTTAAAGCGTGCGTAGGCGGCCTGGTAGGTGTGATGTGAAATCCCACAGCTCAACTGTGGAATTGCGTCGCAAACCACCAGGCTTGAGGAAGACAGGGGTGTTGGGAACTCATGGTGGAGCGGTGAAATGCGTTGATATCATAGGGAACACCGGTGGCGAAGGCGCAACCCTGGGTCTTTTCTGACGCTGAGGCACGAAAGCTAGGGTAGCGAACGGGATTAGATACCCCGGTAGTCCTAGCCGTAA
+
FGGG@F@@FG@FGGFGGGGGGGGGGC@F@FGGGGGG9FGGGGGG:,CGGGGGGGGG@GGGGGFGGDE?F?FGGGGG9FGG?FCFGGGGGGCG?FGGG<FGGCG:7=CFGG7>FG<3@FGGGGG8<<D,<FGGGGGG@*>FGGG7F,37>>DG7CEGGGGGGGGGGGGG=EGGG923+5?CFGFGGGGGGGGGGGGGGGFGCD***;FGGG7C8CG?GFGFFGGGGGGG=A:DGGGFF7*<EFFFF?3DGFCDD:5@B?FACFFGC;EF9?DBA9BB:FFFBF
@M06628:26:000000000-CRM2J:1:1106:19265:9866 1:N:0:149
GACGAACCGTCCAAACGTTATTCGGTATCACTGGGCTTAAAGCGTGCGTAGGCGGCTTGGTAGGTGAGATGTGAAAGCCCACGGCTCAACCGTGGAATAGCGTCTCAAACCCCCAAGCTCGAGGAAGGTAGGGGTGATGGGAACTTATGGTGGAGCGGTGAAATGCGTTGATATCATAGGGAACACCGGTGGCGAAGGCGCATCACTGGATCTTTTCTGACGCTGAGGCACGAAAGCTAGGGTAGCGAACGGGATTAGATACCCCGGTAGTCCTAGCCGTAA
+
GGGGGGGGGGGGGGGGGGGGGGGGGGGGGGGGGGGGGGGGGGGGGGGGGGGGGGGGGGGGGGGGGGGGGGGGGGGGGGGGGGGGGGGGGGGGGGGGGGGGGGGGGGGGGGGGGGGGGGGGGGGGGGGGGGGGGGGGGGGGGFGGGFGGGGGGGGGGGGGGGGGGGGGGGGGGGGGGGGGGGGFFGGGGGGGG6EEEGGFEDDEGGGGGGGF6FGGGGGGFGEEDG<FFFGCDGGGFFFFGGFFFB3@GG3CDDBDF)474AFFFFBEF6?B>9)*@?4412<
@M06628:26:000000000-CRM2J:1:1106:19246:9870 1:N:0:149
GACGAACCGTCCAAACGTTATTCGGTATCACTGGGCTTAAAGCGTGCGTAGGCGGCTTGGTAGGTGAGATGTGAAAGCCCACGGCTCAACCGTGGAATAGCGTCTCAAACCCCCAAGCTCGAGGAAGGTAGGGGTGATGGGAACTTATGGTGGAGCGGTGAAATGCGTTGATATCATAGGGAACACCGGTGGCGAAGGCGCATCACTGGATCTTTTCTGACGCTGAGGCACGAAAGCTAGGGTAGCGAACGGGATTAGATACCCCGGTAGTCCTAGCCGTAA
+
GGGGGGEGGGGGGFGGGFCGGGGFGEGGFG<FFGGGGGGGGGGGGG@F@CGGGGGGGDFGGGGFGGEBEFFBBFGCGFGFGGEFGGGFGGGGGGGG9FFEGGGGGGGFGGFGGCCCFF7FGFFE7CFEGGGGGGGGFGGGGGFGCGGGFEFGGFGGGGGGGGGEEFEGGGGGGGGGFF?EGGGGFGGGC?CECCC?EGGGGGGD?FFFGGGFGGGC9EFGGGGG=DGGGC7CECD>FGCFGF?:3:BDGF3DB))<<>DBGFGGGB349:<AADB4(86(3:
@M06628:26:000000000-CRM2J:1:1106:20779:10069 1:N:0:149
GACGAACCGTCCAAACGTTATTCGGTATCACTGGGCTTAAAGCGTGCGTAGGCGGCTTGGTAGGTGAGATGTGAAAGCCCACGGCTCAACCGTGGAATTGCGTTTCAAACCCCCAAGCTCGAGGAAGATAGGGGTGATGGGAACTTATGGTGGAGCGGTGAAATGCGTTGATATCATAGGGAACACCGGTGGCGAAAGCGCATCACTGGATCTTTTCTGACGCTGAGGCACGAAAGCTAGGGTAGCGAACGGGATTAGATACCCCGGTAGTCCTAGCCGTAA
+
GGGGGGGGGGGGGGGGGGGGGGGGGGGGGGGGGGGGGGGGGGGGGGGGGGGGGGGGGGGGGGGGGGGGGGGGGGGGGGGGGGGGGGGGGGGGGGGGGGGGGGGGGGGGGGGGGGGGGGGGGGGGGGGGGGGGGGGGGGGGGGGGGGGGGGGGGGGGGGGGGGGGGGGGGGGGGGGGGGGGGGGGGGGGGGGGGGGGGGGGGGEGGGGGGGGGGGGGGGGGGGGGGGGGGGGGGGGBFGGGGFFFFFFGGFGGFFGFFBFBEFGGGFFFFFFFFFFFFFFFFF
@M06628:26:000000000-CRM2J:1:1106:27894:10653 1:N:0:149
CACGTACTGTGCGAACGTTATTCGGAATCACTGGGCTTAAAGGGTACGTAGGCGGTTTACCAAGTCAGATGTGAAATGCCACAGCTCAACTGTGGCACTGCGTTTGAAACTGGTAGGCTAGAGTATTCCAGGGGTGTGCGGAACTTATGGTGGAGCGGTGAAATGCGTTGATATCATGAGGAACACCGGAGGCGAAGGCGGCACACTGGGGGATAACTGACGCTGAGGTACGAAAGCCAGGGTAGCGAACGGGATTAGATACCCCGGGAGTCCTCGCTGTAA
+
GGGGGGGGGGGGGGGGGGGGGGGGGGGGGGGGGGGG<FGGGGFGGGGGGGGGGGGGEEGFDGGGGGGGGGGGGGGGGGGGGGFGGGGGGGGGGGGGGGGGGGGGGGGFGGGGGEEFGGGGGGGGGGGADFGFGGGGG>DEEGGDG37=EDFFCEFGGGGGGGGGFGGGGGGGGGGG;B?FGGGGGGGGGCEGGGGGGGEEGG:E8;FGGGDGE5;FFGGGGGGGGGGGGGGGGGGFFCCFGFF37:)CCB<DDFGF?FGFGFFCF>>(39?FF)*89>?BFF
@M06628:26:000000000-CRM2J:1:1106:11933:11441 1:N:0:149
TACGGAGGGGGTTAGCGTTGTTCGGAATTACTGGGCGTAAAGCGTACGTAGGCGGATCAGCAAGTAGGGGGTGAAATCCCAGGGCTCAACCCTGGAACTGCCTCCTAAACTCCTGGTCTTGAGTTCGAGAGAGGTGAGTGGAATTCCAAGTGTAGAGGTGAAATTCGTAGATATTTGGAGGAACACCAGTGGCGAAGGCGGCTCACTGGCTCGATACTGACGCTGAGGTACGAAAGTGTGGGGAGCAAACAGGATTAGATACCCTGGTGGTCCACACCGTAA
+
FCFGG;FEFFGEEGGGGBFGGGGGGGGGGGGGGGGGGGGGGGGGGGGGGGGGGGGGGGGG8FGGGFGGGEGFGGGGGGGGGGGGGGGGGGGGGGGGFGGGGGGGGGGFGGGGGGGGGGGFGGGGGGGGGGGGGGGGGGGGGGGGGGGGGGGGGGGGGGGGGGGGDFGFGGGGGGGGGGGGGGGGGGGGGGGGGGGGGGGGGGGGGGGFGGGGGGGGGGGGGGGGGGGGGGGGGFGFFGFGDEFFFFFGGFGGFFFF??=9C=?C?<FF(4:BDFFFBFFF68
@M06628:26:000000000-CRM2J:1:1106:11917:11452 1:N:0:149
TACGGAGGGGGTTAGCGTTGTTCGGAATTACTGGGCGTAAAGCGTACGTAGGCGGATCAGCAAGTAGGGGGTGAAATCCCAGGGCTCAACCCTGGAACTGCCTCCTAAACTCCTGGTCTTGAGTTCGAGAGAGGTGAGTGGAATTCCAAGTGTAGAGGTGAAATTCGTAGATATTTGGAGGAACACCAGTGGCGAAGGCGGCTCACTGGCTCGATACTGACGCTGAGGTACGAAAGTGTGGGGAGCAAACAGGATTAGATACCCTGGTAGTCCACACCGTAA
+
GGGGGGGGGGGGGGGGGGGGGGGGGGGGGGGGGGGGGGGGGGGGGGGGGGGGGGGGGGGG,EGGGGGGGGGGGGGGGGGGGGGGGGGGGGGGGGGGGGGGGGGGGGGGGGGGGGGGGGGGGGGGGGGGGGGGGGGGGGGGGGGGGGGGGGGGGGGGGGGGGGGGGGGGGGGGGGGGGGGGGGGGGGGGGGGGGGGGGGGGGGGGGGGGGGGFGGGGGGGGGGGGGGGGGGGGGGGFFGGGGFFF@>FGGFGGFFGFDBGAFFGGGFFFFFFFFDFFFFBFFF
@M06628:26:000000000-CRM2J:1:1106:11937:11460 1:N:0:149
TACGGAGGGGGTTAGCGTTGTTCGGAATTACTGGGCGTAAAGCGTACGTAGGCGGATCAGCAAGTAGGGGGTGAAATCCCAGGGCTCAACCCTGGAACTGCCTCCTAAACTCCTGGTCTTGAGTTCGAGAGAGGTGAGTGGAATTCCAAGTGTAGAGGTGAAATTCGTAGATATTTGGAGGAACACCAGTGGCGAAGGCGGCTCACTGGCTCGATACTGACGCTGAGGTACGAAAGTGTGGGGAGCAAACAGGATTAGATACCCTGGTAGTCCACACCGTAA
+
GGGGGFGGGGGGGGGGGGGGGGGGGGGGGGGGGGGGGGGGGGGGGGGGGGGGGGGGGGGF,?FFEFGGGGGGGGGGGGGGGGGGGGGGGGGGGGGGGGGGGGGGFGGGGGGGGGGGGGGGGGGGGGGGGGGGGGFFGGGGGGGGGGGGGGGGGGGFGGGGGGGGGGGGGGDGGGGGGGGGGGGGGGGGGGGGGGGDGGGEDDEGGGGGEGGGEGGGGGGGGGGGG:FCGCFGGCG1@GGGGFE:>0<>FFGC:47@<?GBCFGF+4>:2>DDABFF?>>?B:
@M06628:26:000000000-CRM2J:1:1106:2815:11756 1:N:0:149
TACGGAGGGGGTTAGCGTTGTTCGGAATTACTGGGCGTAAAGCGCACGTAGGCGGATTATTAAGTGAGGGGTGAAATCCCAGGGCTCAACCCTGGAACTGCCTCTCATACTGGTAGTCTTGAGTTCGAGAGAGGTGAGTGGAATTCCGAGTGTAGAGGTGAAATTCGTAGATATTCGGAGGAACACCAGTGGCGAAGGCGGCTCACTGGCTCGATACTGACGCTGAGGTGCGAAAGTGTGGGGAGCAAACAGGATTAGATACCCTGGTAGTCCACACCGTAA
+
GGGGGGGGGGGGGGGGGGGGGGGGGGGGGGGGGGGGGGGGGGGGGGGGGGGGGGGGGGGGGGGGGGGGGGGGGGGGGGGGGGGGGGGGGGGGGGGGGGGGGGGGGGGGGGGFFGGGGGGGGGGGGGGGGGGGGGGGGGGGGGGGGGGGEGGGGGGGGGGGGGGGGGGGGGGGGGGGGGGEGGGGGGGGGGGGGGGGGGGGGGGEGGGGGGFFGGGGGGGFGDGGGDGGGGFGGGGFFGGGEDFFF>F7FFGFFFGF3<FAGF?GGFFFFFAFFFFFFF>?<?
@M06628:26:000000000-CRM2J:1:1106:2797:11756 1:N:0:149
TACGGAGGGGGTTAGCGTTGTTCGGAATTACTGGGCGTAAAGCGCACGTAGGCGGATTATTAAGTGAGGGGTGAAATCCCAGGGCTCAACCCTGGAACTGCCTCTCATACTGGTAGTCTTGAGTTCGAGAGAGGTGAGTGGAATTCCGAGTGTAGAGGTGAAATTCGTAGATATTCGGAGGAACACCAGTGGCGAAGGCGGCTCACTGGCTCGCTACTGACGCTGAGGTGCGAAAGTGTGGGGAGCAAACAGGATTAGATCCCCTGGTAGTCCACACCGTAA
+
FFGGGC@FC@C@7DFGGGGGGGGGGFCFFGGGGGG@=FGGF??>F>CFBFCGGFF+=F@FFGCFGF9FEBFFCC@FGCFFC,>FGGFFEGGEFCD@8:BFGCGFGCCDCFFG8FGFAFFGGGGFGGCCGEFFEGGC,>FGCGGGC?FG7FCFGGGGGGG79C;;AFGFFGGGGGCCFGGGGDGGGGGFFGGFGGE>ECFG3)**<AFGGGF?E*ACGFG<CCECEGGFGFC3E579FGGGGFF0B;3FGFGGF5DBBFF<+=8C=:::>A<>2)6;:)-.(-
@M06628:26:000000000-CRM2J:1:1106:16641:11965 1:N:0:149
TACGGGGGATGCAAGCGTTATCCGGAATGATTGGGCGTAAAGCGTCTGTAGGTGGCTTTCCAAGTCAACTGTCAAAAATCAGGGCTTAACCTTGAACCGGCAGTTGAAACTATAAAGCTTGAGTTAGGTAGGGGCAGAGGGAATTCCTAGTGTAGCGGTGAAATGCGTAGATATTAGGAAGAACACCAATCGCGAAAGCACTCTGCTGGGCCATGACTGACACTGAGAGACGAAAGCTAAGGGAGCGAATGGGATTAGATACCCCAGTAGTCTTAGCCGTAA
+
GGGGGGGGGGGGGGGGGGGGGGGGGGGGGGGGGGGGGGGGGGGGGGGGGGGGGGGGGGGGGGGGGGGGGGGGGGGGGGGGGGGGGGGGGGGGGGGGGGGGGGGGGGGGGGGGGGGGGGGGGGGGGGGGGGGGGGGGGGGGGGGGGGGGGGGGGGGGGGGGGGGGGGGGGGGGGGGGGGGGGGGGGGGGGGGGGGGGGGGGGGGGGGGGGGGGGGGGGGGGGGGDGGGGGGGGGGGFF7FDGFF?FFFGGFGGFFGF??GFGFGGG?FFFF5<BA69AFB<BB
@M06628:26:000000000-CRM2J:1:1106:6098:11985 1:N:0:149
CACGTACTGTGCGAACGTTATTCGGAATCACTGGGCTTAAAGGGTACGTAGGCGGTTTACCAAGTCAGATGTGAAATGCCACAGCTCAACTGTGGCACTGCGTTTGAAACTGGTAGGCTAGAGTATTCCAGGGGTGTGCGGAACTTATGGTGGAGCGGTGAAATGCGTTGATATCATGAGGAACACCGGAGGCGAAGGCGGCACACTGGGGGATAACTGACGCTGAGGTACGAAAGCCAGGGTAGCGAACGGGATTAGATACCCCGGTAGTCCTGGCTGTAA
+
GGGGGGGGGGGGGGGGGGGGGGGGGGGGGGGGGGGGGGGGGGGGGGGGGGGGGGGGGGGGGGGGGGGGGGGGGGGGGGGGGGGGGGGGGGGGGGGGGGGGGGGGGGGGGGGGGGGGGGGGGGGGGGGGGGGGGGGGGGGGGGGGGGGGGGGGGGGGGGGGGGGGGGGGGGGGGGGGGGGGGGGGGGGGGGGGGGGGGGGGGGGGGGGGGGGGGGGGGGGGGGGGGGGGGGGGGGGFFGGGGFFFFFFGGFGGFFGFFFGFFFGGGFFFFFFFFFFFFFF?FF
@M06628:26:000000000-CRM2J:1:1106:7632:12434 1:N:0:149
TACGGAGGGTGCAAGCGTTATCCGGAATCATTGGGTTTAAAGGGTCCGTAGGCGGGGATCTAAGTCAGTGGTGAAATGCAGGGGCTCAACCCCGGCACTGCCATTGATACTGGATTTCTTGAATCGCCGTGAGGTGGGCGGAATATGTGGTGTAGCGGTGAAATGCTTAGATATCACATGGAACGCCGATTGCGAAGGCAGCTCACCAACGGCGTATTGACGCTGAGGGACGAAAGCGTGGGTAGCGAACAGGATTAGATACCCTGGTAGTCCACGCCGTAA
+
GGGGGGGGGGGGGGGGGGGGGGGGGDFGGGGGGGGGGGGGGGGGGGGGGGGGGGGGGGGGGGGGGGGGGGGGGGGGGGGGGGGGGGGGGGGGGGGGGGGGGGGGGGGGGGGGGGGGGGGGGGGGGGGGGGGGGGGGGGGGGGGGGGGGGGGGGGGGGGGGGGGGGGFFGGGGGFCGGFFGGGGGGGGGDEGGGGGGGGGGGGGGFG=FGGGGCGEEGGGGGGGGGGFGGECDEGGFFGGGGFDFB:D5EFGGFFDB?BGFGFGGF?>BFFFFFFFFF@B>?B
@M06628:26:000000000-CRM2J:1:1106:28664:12510 1:N:0:149
CACGAACTGTGCGAACGTTATTCGGAATCACTGGGCTTAAAGGGTGCGTAGGCGGTCTTGTAGGTCAGATGTGAAATCCCACGGCTCAACCGTGGAATTGCGTTTGAAACCACAGGACTTGAGTAAGATAGAGGTAAGCGGAACTGATGGTGGAGCGGTGAAATGCGTTGATATCATCAGGAACACCGGTGGCGAAAGCGGCTTACTGGGTCTTTACTGACGCTGAGGCACGAAAGCTAGGGGAGCGAACGGGATTAGATACCCCGGTAGTCCTAGCTGTAA
+
GGGGGGGGGGGGGGGGGEFGGGGGGGGGGGGGGGGGGGGGGGGGGGGGGGGGGGGGGGGGGGGGGGGGGGGGGGGGGGGGGGGGGGGGGGGG@FGGGGGGGGGGGGGGGGGGFGGGGGGGGGGGGGGGFGGGGGGGGFFGGGGGGGGGGGGGGGGGGGGGGGGDGGGGGEGGGGGGGGGGGGGGGGGGGGGGGGGGCGGGGDEGFGGGGGGGG?FFGGGGGGGGGGFGGEGGGGGFFGGGFFFB@>FGGFGGF@DFB<:ACFCFG>DB9:8BFFFF?FA<AA
@M06628:26:000000000-CRM2J:1:1106:2897:12941 1:N:0:149
TACGGAGGGTCCGAGCGTTATCCGGAATCATTGGGTTTAAAGGGTCCGTAGGTGGGCCTATAAGTCAGAGGTGAAAGTTTGTGGCTCAACCATAAAATTGCCTTTGATACTGTAGGTCTTGAGTTATAGTGAAGTTGCCGGAACATGTGGTGTAGCGGTGAAATGCATAGATATCACATAGAACACCAATTGCGAAGGCAGGTGACTAACTATATACTGACACTGATGGACGAAAGCGTGGGGAGCGAACGGGATTAGATACCCCGGTAGTCCACGCCGTAA
+
GGGGGGGGGGGGGGGGGGGGGGGGGGGGGGGGGGGGGGGGGGGGGGGGGGGGGGGGGGGGGGGGGGGGGGGGGGGGGGGGGGGGGGGGGGGGGGGGGGGGGGGGGGGGGGGGGGGGGGGGGGGGGGGGGGGGGGGGGGGGGGGGGGGGGGGGGGGGGGGGGGGGGGGGGGGGGGGGGGGGGGGGGGGGGGGGGGGGGGGGGGGGGGGGGGGGGGGGGGGGGGGGGGGGGGGGGGGBFGGGGFDFFFFGGFGGFFG@BFGFGFGGGFFFFFFFFFFFBFFFFF
@M06628:26:000000000-CRM2J:1:1106:28074:13209 1:N:0:149
GACGGAGGGGGCTAGCGTTGTTCGGATTTACTGGGCGTAAAGGGCGCGTAGGCGGATTAGTAAGTTGGGAGTGAAAGCCCGGGGCTCAACCTCGGAACTGCTTCCAAAACTACTAGTCTTGAGTGAAGTAGGGGGTGATGGAATTCCTAGTGTAGAGGTGAAATTCTTAGATATTAGGAGGAACACCGGTGGCGAAGGCGGTCACCTGGACTTCAACTGACGCTGAGGCGCGAAAGCGTGGGGAGCAAACAGGATTAGATACCCTGGTAGTCCACGCCGTAA
+
GGGGGGGGGGGGGGGGGFGGFGGGGGGGGGGGGGGGGGGGGGGGGGGGGGGGGGGGGGGGFGGGGGGGGGGGGGGGGGGGGGGGGEGGGGGGFGGGGGGGGGGGGGGGGGGGGGGGGGGGGGGFGFGGGGFGGGGCFGGFGGGGGGGGGGGFGGGFGFGGGGGGGGGGGGGGGGGGGGGGGGGGGGGG>EGGGGGGGGGGGG5=CGGGGGGGGGGGGGGGGGGGGGGGGEEGDGGFFGGGGFFFFFFG?FGGFFGB?FDAFFE89?>:>2722<?DBF>;B?
@M06628:26:000000000-CRM2J:1:1106:3464:13445 1:N:0:149
TACGGAGGGGACTAGCGTTGTTCGGAATTACTGGGCGTAAAGCGCACGTAGGCGGACCGAAAAGTTGGAGGTGAAATCCCAGGGCTCAACCTTGGAACTGCCTTCAAAACTGCTGGTCTAGAGTTCGAGAGAGGTGAGTGGAATTCCGAGTGTAGAGGTGAAATTCGTAGATATTCGGAGGAACACCAGTGGCGAAGGCGGCTCACTGGCTCGATACTGACGCTGAGGTGCGAAAGCGTGGGGAGCAAACAGGATTAGATACCCTGGTAGTCTACGCCGTAA
+
FGGGGGGGGG7FC<FFGGGGGFCGGGGGCFGGGFGGGGGGGGFCCGCFGGGGDFGC++=CEGEGGFFFGFEGGGGGGF==FE7FEGFGGGGGGAFGFDDGDFDD=DFGGGGGF,BFGGFFGGGGG<F@,@7:FC<*@:FGGGGGGFGGGGGGFCFCFGGFGGGG,?CEFGG,@CF9CCE5EGGGGGD>CGGGGGGEGC=/7<E5EGGGGFDFGGGGGGFCFGGGCDG:6;CDDDD9:91CCBE0>BF5C55CF:9@?BF4@@G:+.83:)).).979BF;1:
@M06628:26:000000000-CRM2J:1:1106:16172:13651 1:N:0:149
GACGAACCGTCCAAACGTTATTCGGTATCACTGGGCTTAAAGCGTGCGTAGGCGGCTTGGTAGGTGTGATGTGAAAGCCCACGGCTCAACCGTGGAATTGCGTCGCAAACCCCCAAGCTTGAGGAAGACAGGGGTGTTGGGAACTTATGGTGGAGCGGTGAAATGCGTTGATATCATAGGGAACACCGGTGGCGAAGGCGCAACACTGGGTCTTTTCTGACGCTGAGGCACGAAAGCTAGGGTAGCGAACGGGATTAGATACCCCGGTAGTCCTAGCCGTAA
+
GGGGGGGGGGGGGGGGGGGGGGGGGGGGGGGGGGGGGGGGGGGGGGGGGGGGGGGGGGGGGGGGGGGGGGGGGGGGGGGGGGGGGGGGGGGGGGGGGGGGGGGGGGGGGGGGGGGGGGGGGGGFGGGGGGGGGGGGGGGGGFGGGFGGGGGGGGGGGGGGGGGGGGGGGGGGGGGGGGGGFDGGGGGGGGGGGGGDEEGGGDGGGGGGGGGGGGGGGGGGGCCCEGGGGGGGGGGFFGGGGFFFFFFGGFGGF>CF?FGAFFFGGB:>FFFFBFFF?FB?FF
@M06628:26:000000000-CRM2J:1:1106:3249:14460 1:N:0:149
TACGAAGGTCCCAAGCGTTGTTCGGAATAACTGGGCGTAAAGCGTGTGTAGGCTGCGCGGAAAGTCAAATGTGAAAGCCAGGGGCTCAACCTCTGAACTGCATTCGATACTCCCGTGCTAGAGTAATGGAGAGGTAAGTGGAATTCCCGGTGTAGCAGTGAAATGCGTGGATATCGGGAGGAACATCAATGGCGAAGGCAACTTACTGGACATTTACTGACGCTCAGACACGAAGGCTAGGGGAGCGAAAGGGATTAGATACCCCTGTAGTCCTAGCAGTAA
+
GGGGGGGGFGGGGGGGGGEGGGGGGGGGGGGGGGGGGGGGGGGGGGCGGGGGGGGGGGGGGGGGGGGGGGGGGGGGGGGGGGGGGGGGGGGGGGGGFGGGGGGGGGGGGGFFGGDGGGGGGGGGGGGGGGGGGGGFGGGGGGGGGGGGGEGGGGGGGGGGGGGGGGGGEGGGGGGGGGGGGGGGGGGGFGBCFGGGGGGGGG8?EGGGGGFFFGGGGCGGGGGDEGGGGGGGGGG0>FD5C4B>:9DDGFC5BFGFFFGFGFFGF?>?AB<5:AFF??<BFA
@M06628:26:000000000-CRM2J:1:1106:25433:14516 1:N:0:149
CACGAACTGTGCAAACGTTATTCGGAATCACTGGGCTTAAAGAGTTCGTAGGCGGCCATGCAAGTCAGATGTGAAATCCCACAGCTCAACTGTGGAACTGCGTTTGAAACTGCATGGCTTGAGGGAGACAGAGGTAAGCGGAACTGATGGTGGAGCGGTGAAATGCGTTGATATCATCAGGAACACCGGTGGCGAAAGCGGCTTACTGGGTCTTTTCTGACGCTGAGGAACGAAAGCCAGGGGAGCGAACGGGATTAGATACCCCGGTAGTCCTGGCTGTAA
+
GGGGGGGGGGGGGGGGGGGGGGGGGGGGGGGGGGGGGGGGGGGGGGGGGGGGGGGGGGGGGGGGGGGGGGGGGGGGGGGGGGGGGGGGGGGGGGGGGGGGGGGGEGGGGGGGGGGGGGGGGGGGGGGGGGGGGGGGGGGGGGGGGGGGGGGGGGGGGGGGGGGGGGGGGGGGGGGGGGGGGGGGGGGGGGGGGGGGGGGGGGEEGGGGGGGGGGGFGGGGGGGGGGGGGGGGGGGFFDCFGEDBFFFGCBGGFFCF?<CBGFFGC>E>9BFFF4=??@?82<
@M06628:26:000000000-CRM2J:1:1106:24424:14556 1:N:0:149
TACGGAGGGGGTTAGCGTTGTTCGGAATTACTGGGCGTAAAGCGCGCGTAGGCGGACTGGAAAGTATGGGGTGAAATCCCGGGGCTCAACCTCGGAACTGCCTCATAAACTATCAGTCTAGAGTTCGAGAGAGGTGAGTGGAATTCCGAGTGTAGAGGTGAAATTCGTAGATATTCGGAGGAACACCAGTGGCGAAGGCGGCTCACTGGCTCGATACTGACGCTGAGGTGCGAAAGTGTGGGGAGCAAACAGGATTAGATACCCTGGTAGTCCACACCGTAA
+
GGGGGGGGGGGGGGGGGGGGGGGGGGGGGGGGGGGGGGGGGGGGGGGGGGGGGGGGGGGGGGGGGGGGGGGGGGGGGGGGGGGGGGGGGGGGGGGGGGGGGGGGGGGGGGGGGGGGGGGGGGGGGGGGGGGGGGGGGGGGGGGGGGGGGGGGGGGGGGGGGGGGGGGGGGGGGGGGGGGGGGGGGGGGGGGGGGGGGGGGGGGGGGGGGGGGGGGGGGGGGGGGGGGGGGGGGGGFFGGGGFFFFFFGGFGGFFGFFFGFGFFGFFFFFFFFFFFFBFFBFF
@M06628:26:000000000-CRM2J:1:1106:4154:14614 1:N:0:149
CACGTAGGCACCAAGCGTTATCCGGATTTATTGGGCGTAAAGAGCTCGTAGGCGGTTCAGTCAGTCGGGTGTGAAAACTTGAGGCTTAACCTCAAGAGGTCACTCGATACTACTGTGACTAGAGTGCGGTAGGGGAGCGGGGAATTCCTGGTGTAGCGGTGAAATGCGCAGATATCAGGAGGAACACCAGTGGCGAAGGCGCCGCTCTGGGCCGTAACTGACGCTGAGGAGCGAAAGCATGGGTAGCAAACAGGATTAGATACCCTGGTAGTCCATGCCGTA
+
GGGGGGGGGGGGGGGGGGGFGGGGGGGGGGGGGGGGGGGGGGGGGGGGGGGGGGGGGGGGGGGGGGGGGGGGGGGGGGGGGGGGGGGGGGGGGGGGGGGGGGGGGGGGGGGGGGGGGGGGGGGGGGGGGGGGGGGGGGGGGGGGGGGGGGGGGGGGGGGGGGGGGGGGGGGGGGGGGGGGGGGGGGGGGGGGGGGEGGGGGGGEGEGGGGGGGG=EGGGGGGGGGDGFGGDFGGGFFGGGGFFF??FGFFGGFFGFFFG<FFGGGFFFBAFFFFFFFFBB?8
@M06628:26:000000000-CRM2J:1:1106:6133:14756 1:N:0:149
TACGAAGGTCCCAAGCGTTGTTCGGAATCACTGGGCGTAAAGCGTGTGTAGGCTGCGCGGAAAGTCAAATGTGAAAGCCCGGGGCTCAACCTCGGAACTGCATTCGATACTCCCGTGCTAGAGTAATGGAGAGGTAAGTGGAATTCCCGGTGTAGCAGTGAAATGCGTGGATATCGGGAGGAACATCAATGGCGAAGGCAACTTACTGGACATTTACTGACGCTCAGACACGAAGGCTAGGGGAGCGAAAGGGATTAGATACCCCTGTAGTCCTAGCAGTAA
+
GGGGGGGGGGGGGGGGGGGGGGGGGGGGGGGGGGGGGGGGGGGGGGGGGGGGGGGGGGGGGGGGGGGGGGGGGGGGGGGGGGGGGGGGGGGGGGGGFGGGGGGGGGGGGGGGGGGGGGGGGGGGGGGGGGGGGGGGGGGGGGGGGGGGGGGGGGGGGGGGGGGGGGGGGGGGGGGGGGGGGGGGGGGGGGGGGGGGGGGGGGGGGGGGGGGGGGGGGGGGGGGGGGGGGGGGGGGFFGGGGFFBFFFGGFGGFFGFFFGFGFGGGFFFFFDFAFFFFFFFFF
@M06628:26:000000000-CRM2J:1:1106:20952:14907 1:N:0:149
TACAGAGGGTGCAAGCGTTAATCGGAATTACTGGGCGTAAAGCGCACGTAGGCGGTTGTTTAAGTCGATTGTGAAAGCCCCGGGCTCAACCTGGGAACTGCAGTCGATACTGGACAACTAGAGTATGGTAGAGGAAAGTGGAATTCCCGGTGTAGCGGTGAAATGCATAGATATCGGGAGGAACATCAGTGGCGAAGGCGGCTTTCTGGACCAATACTGACGCTGAGGAGCGAAAGCGTGGGGAGCAAACAGGATTAGAGACCCTGGTAGTCCACGCCGTAA
+
GGGGGGGGGGGGGGGGGGGGGGGGGGGGGGGGGGGGGGGGGGGGGGGGGGGGGGGGGGGGGGGGGGGGGGGGGGGGGGGGGGGGGGGGGGGGGGGGGGGGGGGGGGGGGGGGGGGGGGGGGGGGGGGGGGGGGGGGGGGGGGGGGGGGGGGGGGGGGGGGGGGGGGGGGGGGGGGGGGGGGGGGGGGGGGGGGGGGGGGGGGGGGGGFGGGGGGGGGGGGGGGGGGGGGGGGGGGFFGGGGFFFFFFGGFGGFFGFFFGFGFGGG?F?FFFFFFFFFFFFFF
@M06628:26:000000000-CRM2J:1:1106:25851:15375 1:N:0:149
TACGGAGGGGGTTAGCGTTGTTCGGAATTACTGGGCGTAAAGCGTACGTAGGCGGATCAGAAAGTAAGGGGTGAAATCCCAGGGCTCAACCCTGGAACTGCCTCTTAAACTCCTGGTCTTGAGTTCGAGAGAGGTGAGTGGAATTCCGAGTGTAGAGGTGAAATTCGTAGATATTCGGAGGAACACCAGTGGCGAAGGCGGCTCACTGGCTCGATACTGACGCTGAGGTACGAAAGTGTGGGGAGCAAACAGGATTAGATACCATGGTAGTCCACACCGTAA
+
FFGGGGEEEGGEE@FGEFGGGFGGGGEGGFEGGGGGGGGGGGFGFGEGGGGGGGGG:FGGDFGGGGFEGGGEGGGDGFGDDFGGEFFGDE?FGGGGGGGGGGG@FDAFFGFGGFGGGGG=FAFGGGDFCFGGGGGGGGGGGEGGGGGGGGGFFCEGGGGG9FGG;9EGGGDGGFE@F7CGGGGFFFGFFGGF8EFEGEFGG</5AEEE8CCCEGGGDGGCCCGGGGGGGGGGGGGFFGDGGF@?>15*37F7)56B??DBGFG+AA?4>AFF2<F)2@>234
@M06628:26:000000000-CRM2J:1:1106:17690:15421 1:N:0:149
TACGGAGGGGGTTAGCGTTGTTCGGAATTACTGGGCGTAAAGCGCGCGTAGGCGGACTATTAAGTGAGAGGTGAAATCCCAGGGCTCAACCCTGGAACTGCCTTTCATACTGGTAGTCTTGAGGTCGAGAGAGGTGAGTGGAATTCCGAGTGTAGAGGTGAAATTCGTAGATATTCGGAGGAACACCAGTGGCGAAGGCGGCTCACTGGCTCGATACTGACGCTGAGGTGCGAAAGCGTGGGGAGCAAACAGGATTAGATACCCTGGTAGTCCACGCCGTAA
+
GGGGGCFEGGGGGGGGGGGGGGGGGGGGGGGGGGGGGGGGGGGGGGGGGGGGGGGGGGGGGGGGGGGGGGGFGGGGGGGGGGGGGGGGGGGGGGGGGGGGGGGGGGGGGGGGGGGGGGGGGGGGGGGGGGGGGGFGGGGGGGGGGGGGGGGGGGGGGGGGGGGGGGGGGGGGGGGGGGGGGGGGGGGGGGGGGGGGGGGGGGGDFFGGGGGGGGFFGGDCFGGGGGGGDGFGGGD>FGGEGDFFFFFGGFGGFFFF<BG9CFGGG738AB8>4>FFFFF;BF
@M06628:26:000000000-CRM2J:1:1106:17706:15429 1:N:0:149
TACGGAGGGGGTTAGCGTTGTTCGGAATTACTGGGCGTAAAGCGCGCGTAGGCGGACTATTAAGTGAGAGGTGAAATCCCAGGGCTCAACCCTGGAACTGCCTTTCATACTGGTAGTCTTGAGGTCGAGAGAGGTGAGTGGAATTCCGAGTGTAGAGGTGAAATTCGTAGATATTCGGAGGAACACCAGTGGCGAAGGCGGCTCACTGGCTCGATACTGACGCTGAGGTGCGAAAGCGTGGGGAGCAAACAGGATTAGATACCCTGGTAGTCCACGCCGTAA
+
GGGGGGGGGGGGGGGGGFGGGGGGGGGGGGGGGGGGGGGGGGGGGGGGGGGGGGGGGGGGGGGGGGGGGGGGGGGGGGGGGGGGGGGGGGGGGGGGGGGGGGGGGGGGGGGGFGGGGGGGGGGGGGGGGGGGGGFGGGGGGGGGGGGGGGGGGGGGGGGGGGGGGGGGGGGGGGGGGGDGGGGGGGGGGGGGGGGGGGGGGGGGGGGGGGGGGGGGGGGGGGGGGGGGGGGGGGGFFGGGGFFFFFFGGFGGFFGFFFGBGFFGG<3?AFFFFDFFFFFF?F
@M06628:26:000000000-CRM2J:1:1106:6007:15911 1:N:0:149
TACGGAGGGTCCGAGCGTTATCCGGAATCATTGGGTTTAAAGGGTCCGTAGGTGGGCCTATAAGTCAGAGGTGAAAGTTTGTGGCTCAACCATAAAATTGCCTTTGATACTGTAGGTCTTGAGTTATAGTGAAGTTGCCGGAACATGTGGTGTAGCGGTGAAATGCATAGATATCACATAGAACACCAATTGCGAAGGCAGGTGACTAACTATATACTGACACTGATGGACGAAAGCGTGGGGAGCGAACGGGATTAGATACCCCGGTAGTCCACGCCGTAA
+
GGGGGGGGGGGGGGGGGGGGGGGGGGGGGGGGGGGGGGGGGGGGGGGGGGGGGGGGGGGGGGGGGGGGGGGGGGGGGGGGGGGGGGGGGGGGGGGGGGGGGGGGGGGGGGGGGGGGGGGGGGGGGGGGGGGGGGGGFFGGGGGGGGGGGGGGGGGGGGGGGGGGGGGGGGGGGGGGGGGGGGGGGGGGGGGGGGGGGGGGGGGGGGGGGGGGGGGGGGGGGGGGGGGGGGGGGGGFFGGGGFFFFFFGGFGGFFGFFFFFGFGGGBFFFFFFFFFFFFFFFF
@M06628:26:000000000-CRM2J:1:1106:7827:16545 1:N:0:149
GACGAACCGTCCAAACGTTATTCGGTATCACTGGGCTTAAAGCGTGCGTAGGCGGCTTGGTAGGTGAGATGTGAAAGCCCACGGCTCAACCGTGGAATTGCGTTTCAAACCCCCAAGCTCGAGGAAGATAGGGGTGATGGGAACTTATGGTGGAGCGGTGAAATGCGTTGATATCATAGGGAACACCGGTGGCGAAAGCGCATCACTGGATCTTTTCTGACGCTGAGGCACGAAAGCTAGGGTAGCGAACGGGATTAGATACCCCGGTAGTCCTAGCCGTAA
+
GGGGGGGGGGGGGGGGGFGGGGGGGGGGGGGGGGGGGGGGGGGGGGGGGGGGGGGGGGGGGGGGGCGGGGGGGGGGGGGGGGGGGGGGGGGGGGGGGGGGGGGGGGGGGGGGGGGGGGGGGFEECFGFGGGGFFGGGGGGGGGGGGGGGGGGGGGGGGGGFGGGGGGGGGGGGGGGGGGGGGGGGGGGGGGGGGDEEEFGGGGGGGGFGGGGGGFGGGGGGGGGGGFGC8FGGGGFFGGGGFFFFFFGGEGCB>DFFFFA7=FGGFEFFBDDFBFFF518:F
@M06628:26:000000000-CRM2J:1:1106:18228:16583 1:N:0:149
TACGGAGGGGGTTAGCGTTGTTCGGAATTACTGGGCGTAAAGCGTACGTAGGCGGATTGGAAAGTATAGGGTGAAATCCCAGGGCTCAACCCTGGAACTGCCTTGTAAACTATCAGTCTAGAGTTCGAGAGAGGTGAGTGGAATTCCAAGTGTAGAGGTGAAATTCGTAGATATTTGGAGGAACACCAGTGGCGAAGGCGGCTCACTGGCTCGATACTGACGCTGAGGTACGAAAGTGTGGGGAGCAAACAGGATTAGATACCCTGGTAGTCCACACCGTAA
+
GGGGGFGGGGGGGGGGGGGGGGGGGGGGGGGGGGGGGGGGGGGGGGGGGGGGGGGDFGGGGGGGGGGGGGGGGGGGGGGGGFGGGGGGGGGGGGGGGGGGGGGGGGGGGGGGGGGGGGGGGGGGGGGGGGGGGGGGGGGGGGGGGGGGGGGGGGGGGGGGGGGGGGGGGGGGFGGGGGGGGGFGGGGGGGGGGGGGGGGGGDEGGGGGFGFGGGGGGGGGGGGGGGGGGGGGDGGFFGGGGEEBEF:<CFGF@FDF><FFGFGGG?FF<ADFFAFF?B>?FF
@M06628:26:000000000-CRM2J:1:1106:11385:17509 1:N:0:149
GACGGAGGATGCAAGTGTTATCCGGAATCACTGGGCGTAAAGCGTCTGTAGGTGGTCAAATAAGTCAACTGTTAAATCTTGGGGCTCAACCTCAAAATCGCAGTCGAAACTATTAGACTAGAGTATAGTAGGGGTAAAGGGAATTTCCAGTGGAGCGGTGAAATGCGTAGAGATTGGAAAGAACACCGATGGCGAAGGCACTTTACTGGGCTATTACTAACACTCAGAGACGAAAGCTAGGGTAGCAAATGGGATTAGATACCCCAGTAGTCCTAGCCGTAA
+
GGGGGGGGGGGGGGGGGGGGGGGGGGGGGGGGGGGGGGGGGGGGFEGGGGGGGGGGGGGFGGGGGGGGGGGGGGGGGGGGGGGGGGGGGGGGGGGGGGGGGGGGGGGGGGGGGGGGGGGGGFFGGGGGGGGGGGGGGGGGGGGGGGGFGGGGGGGGGGGGGGGGGGGGGGGGGGGGGFGGGGGGGGEGGGGGFGGGGGGGGGEGGGGGEGGGGGGGGGGGGGGGGGGGGGGGGGGFFGGGGFFFFFFFGFGG:@FFFFGFGFGGG?FFFDFFFFFFFFFFFF
@M06628:26:000000000-CRM2J:1:1106:19186:17612 1:N:0:149
TACGGAGGGGGTTAGCGTTGTTCGGAATTACTGGGCGTAAAGCGTACGTAGGCGGATCAGAAAGTAGGGGGTGAAATCCCGAGGCTCAACCTCGGAACTGCCTCCTAAACTCCTGGTCTTGAGTTCGAGAGAGGTGAGTGGAATTCCAAGTGTAGAGGTGAAATTCGTAGATATTTGGAGGAACACCAGTGGCGAAGGCGGCTCACTGGCTCGATACTGACGCTGAGGTACGAAAGTGTGGGGAGCAAACAGGATTAGATACCCTGGTAGTCCACACCGTAA
+
GGGGGGGGGGGGGFGGGGGGGGGGGGGGGGGGGGGGGGGGGGGGGGGGGGGGGGGGGGGGGGGGGGGGGGGGGGGGGGGGGGGGGGGGGGGGGGGGGGGGGGGGGGGGGGGGGGGGGGGGGGGGGGGGGGGGGGGGGGGGGGGGGGGGGGGGGGGGGGGGGGGGFGGGGGGGGGGGGGGGGGGGGGGGGGGGGGGGGGGGGGGGGGGGGGGGGGGGGGGGGGGGGGGGGGGGGGGFFGGGGFFFFFFGGFGGFFGFFFGFGFGDGFFBFFFFFDFFFFF4:?
@M06628:26:000000000-CRM2J:1:1106:20142:17804 1:N:0:149
TACGGAGGGGGCTAGCGTTGTTCGGAATTACTGGGCGTAAAGCGCACGTAGGCGGATTGTTAAGTTAGAGGTGAAAGCCCGGAGCTCAACTCCGGAATAGCCTTTGATACTGGCAGTCTAGAGTTCAGGAGAGGTGAGCGGAATTCCGAGTGTAGAGGTGAAATTCGTAGATATTCGGAGGAACACCAGAGGCGAAGGCGGCTCACTGGACTGATACTGACGCTGAGGTGCGAAAGCGTGGGGAGCAAACAGGATTAGATACCCTGGTAGTCCACGCCGTAA
+
GGGGGGGGGGGGGGGGGGGGGGGGGGGGGGGGGGGGGGGGGGGGGGGGGGGGGGGGGGGGGGGGGGGGGGGGGGGGGGGGGGGGGGGGGGGGGGGGGGGGGGGGGGGGGGGGGGGGGGGGGGGGGGGGGGGGGGGGGGGGGGGGGGGGGGGGGGGGGGGGGGGGGGGGGGGGGGGGGGGGGGGGGGGGGGGGGGGGGGGGGGGGGGGGGGGGGGGGGGGGGGGDGDGGGGGGGGGFFGGGGFFFF>FGGFGG@FGFB?GFGFGGE:F>FA4AAFFFFFFFBF
@M06628:26:000000000-CRM2J:1:1106:20053:18088 1:N:0:149
CACGTACTGTGCGAACGTTATTCGGAATCACTGGGCTTAAAGGGTACGTAGGCGGTTTACCAAGTCAGATGTGAAATGCCACAGCTCAACTGTGGCACTGCGTTTGAAACTGGTAGGCTAGAGTATTCCAGGGGTGTGCGGAACTTATGGTGGAGCGGTGAAATGCGTTGATATCATGAGGAACACCGGAGGCGAAGGCGGCACACTGGGGGATAACTGACGCTGAGGTACGAAAGCCAGGGTAGCGAACGGGATTAGATACCCCGGTAGTCCTGGCTGTAA
+
GGGGGGGGGGGGGGGGGGGGGGGGGGGGGGGGGGGGGGGGGGGGGGGGGGGGGGGGGGGGGGGGGGGGGGGGGGGGGGGGGGGGGGGGGGGGGGGGGGGGGGGGGGGGGGGGGFGGGGGGGGGGGGGGGGGGGGGGGGGGGGGGGGGGGGGGGGGGGGGGGGGGGGGGGGGGGGGGGGGGGGFGGGGGGGGGGGGGGGGGGGDGGGGGGGGGGGGGGGGGGGGGGGGGGGGGGGGFFG<FGEFFF?FGGFGGFFGFFFGFGFGGGBBBFFFFFFFFFFF?FF
@M06628:26:000000000-CRM2J:1:1106:5874:18208 1:N:0:149
TACGGAGGGTGCAAGCGTTATCCGGAATCATTGGGTTTAAAGGGTCCGCAGGCGGTCAATTAAGTCAGAGGTGAAATCCCATAGCTTAACTATGGTACTGCCTTTGATACTGGTTGACTTGAGTCATATGGAAGTAGATAGAATGTGTAGTGTAGCGGTGAAATGCATAGATATTACACAGAATACCGATTGCGAAGGCAGTCTACTACGTATGTACTGACGCTCATGGACGAAAGCGTGGGGAGCGAACAGGATTAGATACCCTGGTAGTCCACGCCGTAA
+
GGGGGGGGGGGGGGGGGGGGGGGGGGGGGGGGGGGGGGGGGGGGGGGGGGGGGGGGGGGGGGGGGGGGGGGGGGGGGGGGGGGGGGGGGGGGGGGFGGGGGGGGGGGGGGGGGGGGGGGGGGGGGGGGGGGGGGGGGGGGGGGGGGGGGGGGGGGGGGGGGGGGGGGGGGGGGGGGGGGGGGGGGGGGGGGGGGGGGGGGGGGGGGGGGGGGGGGGGGGGGGGGGGGGGGGGGGGFFGGGGFFBF>FGGFGGFFGFFDFFGFGGGFFFDBFFFBFFFFFFFF
@M06628:26:000000000-CRM2J:1:1106:23174:18781 1:N:0:149
TACGAAGGGGGCTAGCGTTGTTCGGAATTACTGGGCGTAAAGCGTACGTAGGCGGATTAGAAAGTTAGGGGTGAAATCCCAGGGCTCAACCCTGGAACTGCCTCTAAAACTCCTAATCTTGAGTTCGAGAGAGGTGAGTGGAATTCCGAGTGTAGAGGTGAAATTCGTAGATATTCGGAGGAACACCAGTGGCGAAGGCGGCTCACTGGCTCGATACTGACGCTGAGGTACGAAAGCGTGGGGAGCAAACAGGATTAGATACCCTGGTAGTCCACGCCGTAA
+
GGGGGGGGGGGGGGGGGFGGGGGGGGGGGGGGGGGGGGGGGGGGGGGGGGGGGGGGGGGGGGGGGGGGGGGGGGGGGGGGGGGGGGGGGGGGGGGGGGGGGGGGGGGGGGGGGGGGGGGGGGGGGGGGGGGGGGFGGGGGGGGGGGGGGGGGGGGGGGGGGGGGGGGGGGGGGGGGGGGGGGGGFGGGGGGGGGGGGGGGGGGGGGGGGGGGEGGGGGGGGGGDEGGGGFGGGGGBFGGGGBE<EB>FGFDD>FFF?FGBGFGGGFFFAFAFAFFFBFBBFF
@M06628:26:000000000-CRM2J:1:1106:21133:18893 1:N:0:149
TACGGAGGGGGTTAGCGTTGTTCGGAATTACTGGGCGTAAAGCGCGCGTAGGCGGATTAGTAAGTTAGGGGTGAAATCCCAGGGCTCAACCCTGGAACTGCCTCTAATACTGCTAGTCTTGAGTTCGAGAGAGGTGAGTGGAATTCCGAGTGTAGAGGTGAAATTCGTAGATATTCGGAGGAACACCAGTGGCGAAGGCGGCTCACTGGCTCGATACTGACGCTGAGGTGCGAAAGTGTGGGGAGCAAACAGGATTAGATACCCTGGTAGTCCACACCGTAA
+
GGGGGGGGGGGGGGGGGGGGGGGGGGGGGGGGGGGGGGGGGGGGGGGGGGGGGGGGGGGGGGGGGGGGGGGGGGGGGGGGGGGGGGGGGGGGGGGGGGGGGGGGGGGGGGGGGGGGGGGGGGGGGGGGGGGGGGGGGGGGGGGGGGGGGGGGGGGGGGGGGGGGGGGGGGGGGGGGGGGGGGGGGGGGGGGGGGGGGGGGGGGGGGGGGGGGGGGGGGGGGGDCGGGGGGGGGGGFFGGGGEDFFFFGGFGGFFGFFFGFGFFGGFFFFFFFFFFFFFF???
@M06628:26:000000000-CRM2J:1:1106:11911:19074 1:N:0:149
GACGAAGGTTGCGAGCGTTAATCGGTGTTACTGGGCTTAAAGGGCGTGCAGGCGGGTGATTAAGCGTCTTGTGAAGTCCCCCCGCTCAACCGAGGAAGTGCTTGGCGAACTGCGCCACTTGAGTCATACAGGGGTCAGTGGAACTGTTGGTGTAGCGGTGGAATGCGTAGATATCTGGAGGAACACCAGTGGCGAAGGCGACTCCCTGGGTCGCACCTGACGCTCAGACGCGAAAGCTTGGGTAGCGAACGGGATTAGACACCCCGGTAGTCCTCACCGTAA
+
<EEFCFC@F,CFGGGGGFG,,CFFEC,B,CFGFGGG9FGGGG,B,7@FEGGG7CF7F=+,CFGGFB?++=FFAFC,,CCF,++@FE+=FF<@>BEGC,3,@@F:::FGD@F9:>C*4<F,CFG;F,3737C,FC1*=FGGGFGDF9,<B<FG4<FGDGGG*;9CCFGEEGGCCFGGGGGGGGGFG*AFGGGGGGEECEGE)9/*+;C@*/0**2**2CFCF*ADED6+<CEDEGDFF7*27FB2<?)CEB)9:>DFFF>2CFCE*379>:BF<4/*,)4:::
@M06628:26:000000000-CRM2J:1:1106:13581:19116 1:N:0:149
TACGAAGGTCCCAAGCGTTGTTCGGAATCACTGGGCGTAAAGGGAGCGTAGGCTGTACGGTAAGTCAGATGTGAAATCCCGGGGCTCAACCCCGGAACTGCATCCGATACTGCCATACTAGAGTATTGGAGAGGTAACAGGAATTCACGGTGTAGCAGTGAAATGCGTAGATATCGTGAGGAAGACCAATGGCGAAAGCATGTTACTGGACAATTACTGACGCTGAGGCTCGAAGGCCAGGGTAGCGAAAGGGATTAGATACCCCTGTAGTCCTGGCAGTAA
+
GGGGGGGGGGGGGGGGGGGGGGGGGGGGGGGGGGGGGGGGGGFGGGGGGGGGGGGGGGGGGGGGGGGGGGGGGGGGGGGGGGGGGGGGGGGGGGGGGGGGGGGGGGGGGGGGGGGGGGGGGGGGGGGGGGGGGGGGGGGGGGGGGGGGGGGGGGGGGGGGGGGGGGGGGGGGGGGGGGGGGGGGGGGGGGGGGGGGGGGGGGGGGGGGGGGGFGGGGGGGGGGGGGGGGGGGGGGFFGGGGFFFF?FGGFGGFFGFFBGFGFGGG?FFFFFFA<FFFFF1AB
@M06628:26:000000000-CRM2J:1:1106:13574:19134 1:N:0:149
TACGAAGGTCCCAAGCGTTGTTCGGAATCACTGGGCGTAAAGGGAGCGTAGGCTGTACGGTAAGTCAGATGTGAAATCCCGGGGCTCAACCCCGGAACTGCATCCGATACTGCCATACTAGAGTATTGGAGAGGTAACAGGAATTCACGGTGTAGCAGTGAAATGCGTAGATATCGTGAGGAAGACCAATGGCGAAAGCATGTTACTGGACAATTACTGACGCTGAGGCTCGAAGGCCAGGGTAGCGAAAGGGATTAGATACCCCTGTAGTCCTGGCAGTAA
+
GGGGGGGGGGCFGGGGGGGGFGGGGGGGGGGGGGGGGGGGGGFGGGGEGGGGGGGFFFGGGDFFGGGGGGGGGGGGGGGGGGGGGGFGGGGGCGGGGGGGGGGFGGGGGGGGGGFF@FGGGGGGGFGGGGGGGGGGFGGGGGGGGGGGGGGGGGGGGGGGGGGFFFDGGGGGCFGGG@BEFGGGGGGGFGFFGGGGGEGGGGGGGGGFG6FCGGGCFF?CC8E*CDC=CFGGGGGFFGCEDFFFFFEGGFGG34CF?>>9CFGGGFF?DFFFFFFFFF??FF
@M06628:26:000000000-CRM2J:1:1106:8029:19457 1:N:0:149
TACGGAGGGGGCTAGCGTTGTTCGGAATTACTGGGCGTAAAGCGTGCGTAGGCGGATCGGAAAGTCAGATGTGAAATCCCAGGGCTCAACCCTGGAACTGCATTTGAAACTATCGATCTAGAGTTCTGGAGAGGTAAGTGGAATTCCTAGTGTAGAGGTGAAATTCGTAGATATTAGGAGGAACACCAGAGGCGAAGGCGGCTTACTGGACAGATACTGACGCTGAGGCACGAAAGTGTGGGGAGCAAACAGGATTAGATACCCTGGTAGTCCACACCGTAA
+
GGGEGGGGGGGGGGGGGFCGFFGGGGGGGGGGGGGGGFFEGGGGGD7FFGGGFGGGGGGGGGGG?EAFFFFGGFGFGFFFGGGGGFFGGGGGGGFGFGDFGGGGGGGFFDCF<FECFEFGGGGCEAGGGGFGFGBCFF;DGGGFGGGGGGGG;FGGFGGGGGFGGCFFGGDGGGGGGGGGGCFFFFGGGGFFC?FGGGFGG3CCFGGC@:CGGGFGGGGGFGGGGGFF*;5DGGGF?F:CGFB0@15F?;GGFFCFB?C<+9:+A3555>A469?F:)33(4
@M06628:26:000000000-CRM2J:1:1106:8052:19457 1:N:0:149
TACGGAGGGGGCTAGCGTTGTTCGGAATTACTGGGCGTAAAGCGTGCGTAGGCGGATCGGAAAGTCAGATGTGAAATCCCAGGGCTCAACCCTGGAACTGCATTTGAAACTATCGATCTAGAGTTCTGGAGAGGTAAGTGGAATTCCTAGTGTAGAGGTGAAATTCGTAGATATTAGGAGGAACACCAGAGGCGAAGGCGGCTTACTGGACAGATACTGACGCTGAGGCACGAAAGTGTGGGGAGCAAACAGGATTAGATACCCTGGTAGTCCACACCGTAA
+
GGGGGGGGGGGGGGGGGFGGGGGGGGGGGGGGGGGGGGGGGGGGGGGGGGGGGGGGGGGGGGGGGGGGGGGGGGGGGGGGGGGGGGGGGGGGGGGGGGGGGGGGGGGGGGGGGGGGGGGGGGGGGGGGGGGGGGGGGGGGGGGGGGGGFGGGGGGGGGGGGGGGGGGGGGGGGGGGGGGGGGGGGGGGGGGGGGGGGGGGGGGEGGGGGGGGGGGGGGGGGGGGGGGGGGGGGGGFFGGGGFFFFFFGGFGGFFGFFBFFGFFFG:FFFFFBFBFFFFF?FF
@M06628:26:000000000-CRM2J:1:1106:23076:19845 1:N:0:149
GACGAACCGTCCAAACGTTATTCGGTATCACTGGGCTTAAAGCGTGCGTAGGCGGCTTGGTAGGTGAGATGTGAAAGCCCACGGCCCAACCGTGGAATAGCGTCTCAAACCCCCAAGCTCGAGGAAGATAGGGGTGATGGGAACTTATGGTGGAGCGGTGAAATGCGTTGATATCATAGGGAACACCGGTGGCGAAGGCGCATCACTGGATCTTTTCTGACGCTGAGGCACGAAAGCTAGGGTAGCGAACGGGATTAGATACCCCGGTAGTCCTAGCCGTAA
+
GGGGGGGGGGGGGGGGGGGGGGGGGGGGGGGGGGGGGGGGGGGGGGGGGGGGGGGGGGGGGGGGGGGGGGGGGGGGGGGGGGGGGGGGGGGGGGGGGGGGGGGGGGGGGGGGGGGGGGGGGGGGGGGFGGGGGGGGGGGGGGGGGGGGGGGGGGGGGGGGGGGGGGGGGGGGGGGGGGGGGGGGGGGGGCGGGGGGGGGGGCAEGGGGGGGGGGGGGGGGGGGGGGGGCEFDGGGFFGGGGFF?EBFGGFGGFFGF??FFGFGGGF@>;BFFFFFFFFFBBF
@M06628:26:000000000-CRM2J:1:1106:15147:20074 1:N:0:149
TACGGAGGATCCAAGCGTTATCCGGAATCATTGGGTTTAAAGGGTCCGTAGGCGGATAATTAAGTCAGAGGTGAAATCCTGCAGCTCAACTGTAGAATTGCCTTTGAAACTGGTTATCTTGAATTATTGTGAAGTGGTTAGAATATGTAGTGTAGCGGTGAAATGCATAGATATTACATAGAATACCAATTGCGAAGGCAGATCACTAACAATATATTGACACTGATGGACGAAAGCGTGGGGAGCGAACAGGATTAGATACCCTGGTAGTCTACGCCGTAA
+
GGGGGGGGGGGGGGGGGGGGGFGGGGGGGGGGGGGGGGGGGGGGGGGGGGGG,FGGGGGGGGGGGGGGGGGGGGGGGGGGGGGGFGGGGGGGGGGGGGGGGGFGGGFFGGGGGGDEEGGDFGGGGGGGGGGGGGFGGFEFGGGGFGGGGGGGGGGGGGGGG@FGGGGGGGGGGGGGGGGGFGCFGGGGGGGGCEFCGGGGGGFCFGGGGGGGFGGGFGGGGFGGGGGGGGGDGDD;FGGEG).4>>>DDBGG>>CF<2:<CFCF64.8<A<>)58>>@>BFF
@M06628:26:000000000-CRM2J:1:1106:15137:20089 1:N:0:149
TACGGAGGATCCAAGCGTTATCCGGAATCATTGGGTTTAAAGGGTCCGTAGGTGGATAATTAAGTCAGAGGTGAAATCCTGCAGCTCAACTGTAGAATTGCCTTTGAAACTGGTTATCTTGAATTATTGTGAAGTGGTTAGAATATGTAGTGTAGCGGTGAAATGCATAGATATTACATAGAATACCAATTGCGAAGGCAGATCACTAACAATATATTGACACTGATGGACGAAAGCGTGGGGAGCGAACAGGATTAGATACCCTGGTAGTCCACGCCGTAA
+
GGGGGGGGGGGGGGGGGGGGGGGGGGGGGGGGGGGGGGGGGGFGGGGGGGGGFGGGGGGGGGGGGGGGGGGGGGGGGGGGGGGGGGGGGGGGGGGGGGGGGGGGGGGGGFGGGGGFGGGGGGGGGGGGGGGGGGGGGFGGGGGGGGGGGGGGGGGGGGGGGGGGGGGGGGGGGGGGGGGGGGGGGGGGGGFGGGGGGGGGGGGGGGGCGGGGGGGGGGGGGGGGGGGGFGGGGGGFFDGGGFFFFF@GGFGGFFFFFFGFGFFGGFFFFFFF>BFFBFFFFF
@M06628:26:000000000-CRM2J:1:1106:27060:20203 1:N:0:149
TACGGGGGATGCAAGCGTTATCCGGAATGATTGGGCGTAAAGCGTCTGTAGGTGGCTTTCCAAGTCAACTGTCAAAAATCAGGGCTTAACCTTGAACCGGCAGTTGAAACTATAAAGCTTGAGTTAGGTAGGGGCAGAGGGAATTCCTAGTGTAGCGGTGAAATGCGTAGATATTAGGAAGAACACCAATCGCGAAAGCACTCTGCTGGGCCATGACTGACACTGAGAGACGAAAGCTAAGGGAGCGAATGGGATTAGATACCCCAGTAGTCTTAGCCGTAA
+
GGGGGGGGGGGGGGGGGGGEGGGGGGGGGGGGGGGGGGGGGGGGCFEGGGGGGGGGGGGGGGGGGGGGGGGGGGGGGGGGGGGGGGGGGGGGGGGGGGGGGGGGGGGGGGGGGGGFGGGGGGGFG9FFGGGGGGGGFFGGGGGGFGGGFGGGGGGGGCGGGCGGCFGGGGGGGGGGGFGFGGGGGGGGGGGGGGGG8FGGGF87@FGGFGGGGGGFGGGGGGGGGGG?FGGGGCDBFFGCGFF?FFBGEFGGF4<4247AFFGG*(882).:45=74?9<B?
@M06628:26:000000000-CRM2J:1:1106:23756:20675 1:N:0:149
GACGAACCGTCCGAACGTTATTCGGTATCACTGGGCTTAAAGAGTTCGTAGGCGGTCGTGTAGGTCAGGTGTGAAATCCCACAGCTCAACTGTGGAACTGCGCTTGAAACCCCACGACTTGAGGGAGATAGAGGTGAGCGGAACAGATGGTGGAGCGGTGAAATGCGTTGATATCATCTGGAACACCGGTGGCGAAAGCGGCTCACTGGATCTCTTCTGACGCTGAGGAACGAAAGCTAGGGTAGCGAACGGGATTAGATACCCCGGTAGTCCTAGCCGTAA
+
GGGGGGGGGGGGGGGGGGGGGGGGGGGGGGGGGGGGGGGGGGGGGGGGGGGGGGGFGGGGGGGGGGGGGGGGGGGGGGGGGGGGGGGGGGGGGGGGGGGGGGGGGGGGGGGGGGGGGGGGGGGGGGGGGGGGGGGGGGGGGGGGGGGGGGGGGGGGGGGGGGGGGGGGGGGGGGGGGGGGGGGGGGGGGGGGGGGGGGGGGGGGGGGGGGGGGGGFGGGGGGGGGGGGGGGGGGGFFGGGGFF:@?FGEEGGEFGFFFGFGFGGGFDBFFAF9AFFFFFF?B
@M06628:26:000000000-CRM2J:1:1106:8530:20706 1:N:0:149
TACGGAGGGGGTTAGCGTTGTTCGGAATTACTGGGCGTAAAGCGCGCGTAGGCGGACTATTAAGTGAGAGGTGAAATCCCAGGGCTCAACCCTGGAACTGCCTTTCATACTGGTAGTCTTGAGGTCGAGAGAGGTGAGTGGAATTCCGAGTGTAGAGGTGAAATTCGTAGATATTCGGAGGAACACCAGTGGCGAAGGCGGCTCACTGGCTCGATACTGACGCTGAGGTGCGAAAGCGTGGGGAGCAAACAGGATTAGATACCCTGGTAGTCCACGCCGTAA
+
GGGGGGGGGGGGGGGGGGGGGGGGGGGGGGGGGGGGGGGGGGGGGGGGGGGGGGGGGGGGGGGGGGGGGGGGGGGGGGGGGGGGGGGGGGGGGGGGGGGGGGGGGGGGGGGGGGGGGGGGGGGGGGGGGGGFGGGGGGGGGGGGGGGGGGGGGGGGGGGGGGGGGGGGGGGGGGGGGGGGGGGGGGGGGGGGGGGGGGGGGGGGGGGGGGGGGGGGGGGGGGGGGGGGGGGGGGGFFGGGGFFFFFFGGFGGFFGFFFGFGFGGGFF>DFFBFFFFFFFFFF
@M06628:26:000000000-CRM2J:1:1106:8425:20727 1:N:0:149
TACGGAGGGGGTTAGCGTTGTTCGGAATTACTGGGCGTAAAGCGCGCGTAGGCGGACTATTAAGTGAGAGGTGAAATCCCAGGGCTCAACCCTGGAACTGCCTTTCATACTGGTAGTCTTGAGGTCGAGAGAGGTGAGTGGAATTCCGAGTGTAGAGGTGAAATTCGTAGATATTCGGAGGAACACCAGTGGCGAAGGCGGCTCACTGGCTCGATACTGACGCTGAGGTGCGAAAGCGTGGGGAGCAAACAGGATTAGATACCCTGGTAGTCCACGCCGTAA
+
GGGGGGGG7CF@@FGFGGGGGFGGGGGG@FGGGGGGGGGGGGGGD::FGGGGDGGB+FGAGGGGGGG<5AFG<FFGGG<=D<+CFGGGGGFC>=<FFG8DF,3@,8DCFGG9BFGGAGG9FGGF,,3*3DFGGGG:F7>FGGGGGCF:EGGG;FG,FGGGGGGGFGGGGGG@FGG9CFEBEDGGGGGGGG<EGGGGGGG*)1:5EGGCG5*0/*;CGG7EG8EG*>F5<8?DGGGFF3*;EB:?FBFGGFCFFFGFFFFAGFFG9,54AFFFFA4;BF9(8?
@M06628:26:000000000-CRM2J:1:1106:19181:21307 1:N:0:149
GACGAACCGTCCAAACGTTATTCGGTATCACTGGGCTTAAAGCGTGCGTAGGCGGCTTGGTAGGTGAGATGTGAAAGCCCACGGCTCAACCGTGGAATTGCGTTTCAAACCCCCAAGGTCGAGGAAGATAGGGGTGAGGGGAACTTATGGTGGAGCGGTGAAATGCGTTGATATCATAGGGAACACCGGTGGCGAATGCGCATCACGGGATTTTTTCTGACGCTGAGGCACCAAAGCTAGGGTAGCGAACGGGAGTAGATACCCAGGTAGTCCTAGCCGGAA
+
@FF@@C:@68@FGG<FG6CFGE9F8FE@9C<,<CE,FGGCCCA+86CF?FC:FB7:+74=FBB<F?,=FDFBF9FE54FD@?FG@FFGFEEB+8>FGGGG5>6:3F,CF3=83@F7>+,,8<CFFB>,>B=<3:><*,@<FFEGGGFC<,3@FF@,4<F:7FGGGGCCECGE9+?;><BEBA8EE>8CEGGGG8/C*30**/AED?*C5CG*0<C8+<C99E*>CG5C7;:*0*1870*0*7?(0)7)?:)97870,)260@00+(84-).))61=252(42
@M06628:26:000000000-CRM2J:1:1106:17607:21324 1:N:0:149
TACGGAGGGTCCGAGCGTTATCCGGAATTATTGGGTTTAAAGGGTCCGTAGGCGGGCGATTAAGTCAGTGGTGAAAGTCTGCAGCTCAACTGTAGAATTGCCTTTGATACTGGTCGTCTTGAGTTATGGTGAAGTTGGCGGAATATGTAGTGTAGCGGTGAAATGCATAGATGTTACATAGAACACCGATTGCGAAGGCAGCTGACTAACCATATACTGACGCTGATGGACGAAAGCGTGGGGAGCGAACAGGATTAGATACCCTGGTAGTCCACGCCGTAA
+
GGGGGGGGGGGGGGGGGGGGGGGGGGGGGGGGGGGFFFGGGGEGGGGGGGGGGGGGGGGGGGGGGGGGFGGGGGGGGGGGGGGGGGGGGGGGFGFGGGGGGGGGGGGGGGGGGFGGGGGGGGGGGFGGGGGGGGGGGFGGGGGGGGGGGGGGGGGGGGGGGGGGGGGGGGGGGGGGGGGGGGGGGGGGGGCFGGGGGGGGGGGGGGGGFFG6CGGGGGGGGGGGEDGGGGFGGGGFFG5EGE@6>>EGGFCFFFGF?FGFGFGGFFFBAFFFFB6D>FF9BF
@M06628:26:000000000-CRM2J:1:1106:26907:21589 1:N:0:149
TACGAAGGGGGCTAGCGTTGTTCGGAATCACTGGGCGTAAAGCGCACGTAGGCGGACTGATCAGTTGGGGGTGAAATCCCAGGGCTCAACCCTGGAACTGCCTTCAATACTGTCAGTCGTGAGTCCGAGAGAGGTGAGTGGAATTCCTAGTGCAGAGGTGAAATTCGTAGATATTAGGAAGAACACCAGTGGCGAAGGCGGCTCACTGGCTCGGTACTGACGCTGATGTGCCAAAGCGTGGGGAGCAAACAGGATTAGATACCCTGGTAGGTCACGCCGTAA
+
FCFFGGDDGGCFE8CCC@CCFFGGGGDGGFCC<<FGGC@77FEGGCCD,=@FFE7:CDFCCFGCD,<,+@7>C@CECFGF,BGCE<F9@8>+:=EFFGGFGGGGGGGCCFGGFGGA=9+:CC<FCCGCB@77C*3>3,?EG9>::F;FE;3<,,?;7F<*CFGF99:46*=;+?ECCCGBBFG7<E7CGGGCEGGE>>FC5<*/9<A?*7F68?CE8<F78CECEG+20<C*+0*347***8)(.,55+5*0)46*,)*)0@+0+.7(.40)).9),83(-2
@M06628:26:000000000-CRM2J:1:1106:15906:22093 1:N:0:149
TACAGAGGGTGCAAGCGTTAATCGGAATTACTGGGCGTAAAGCGCACGTAGGCGGATATTTAAGTCGATTGTGAAAGCCCCGGGCTCAACCTGGGAACTGCAGTCGATACTGGGTATCTAGAGTATGGTAGAGGAAAGTGGAATTCCCGGTGTAGCGGTGAAATGCATAGATATCGGGAGGAACACCAGTGGCGAAGGCTACTTTCTGGACCAATACTGACGCTGAGGAGCGAAAGCGTGGGGAGCAAACAGGATTAGAGACCCTGGTGGTCCACGCCGTAA
+
GGGGGGGGGGGGGGFGGGGGGGGGGGEGGFGGGGGGGGGGGFFBFEE@EF@FGG7=FGGGGGGCFGGGGG7EFGGGGGGDFGGGGGGGEGGGGCFGFGGE9FEBFEGGGGGGG8DFGGGGFFFFGGGFGCEF9FGGGGG;:@FGGECCCFGDEFGG*FFGGG9BFCCF=,;CCGGGEC8:CEFGGGGFFG+B=CF1CCF+9F6C@?CF7CDFFFCEFGDFGGCDGGFCEEEDEEC(<55EC)71>BFFGF<C<5DF<?><75*2C4)5((-3))1<>FFB08
@M06628:26:000000000-CRM2J:1:1106:15894:22110 1:N:0:149
TACAGAGGGTGCAAGCGTTAATCGGAATTACTGGGCGTAAAGCGCACGTAGGCGGATATTTAAGTCGATTGTGAAAGCCCCGGGCTCAACCTGGGAACTGCAGTCGATACTGGGTATCTAGAGTATGGTAGAGGAAAGTGGAATTCCCGGTGTAGCGGTGAAATGCATAGATATCGGGAGGAACACCAGTGGCGAAGGCGACTTTCTGGACCAATACTGACGCTGAGGAGCGAAAGCGTGGGGAGCAAACAGGATTAGAGACCCTGGTAGTCCACGCCGTAA
+
GGGGGGGGGGGGGGGGGGGGGGGGGGGGGGGGGGGGGGGGGGGGGGGGGGGGGGGGGGGGGGGGGGGGGGGGGGGGGGGGGGGGGGGGGGGGGGGGGGGGGGGGGGGGGGGGGGGGGGGGGGGGGGGFGGGGGGGGGGGGGGGGGGGGGGGGGGGGGGGGGGGGGGDFGGGGGGGGGGGGGGGGGGGGGGGGGGGEGGGGGGGGGGGGGGGGGGGGGGGGGGGGGGGGGGGGGGGFFGGEGFEBE>FFGFGGFF<=BDFAFFCEF:F?FFFF9>?B>F>96?
@M06628:26:000000000-CRM2J:1:1106:17037:22141 1:N:0:149
TACGAACCGTCCAAACGTTATTCGGTATCACTGGGCTTAAAGCGTGCGTAGGCGGCCTGGAAGGTGAGATGTGAAAGCCCACGGCTCAACCGTGGAACTGCGTTTCAAACCACCAGGCTTGAGGAAGATAGGGGTGATGGGAACTTATGGTGGAGCGGTGAAATGCGTTGATATCATAGGGAACACCGGTGGCGAAAGCGCATCACTGGATCTTTTCTGACGCTGAGGCCCGAAAGCTAGGGTATCGAACGGGATTAGATACCCCGGTGGTCCTAGCCGTAA
+
GGGGGGGGGGGGGGCGGGGFGGGGGGGGGGGGFGGGGGGGGGGGGGGGGGGGGGGGDGGG?EFFGGGGGGGGFGEGGGFGGGGGGGGGGGGGGGEEDGGFFE@FEGDGGGGCFEGGCCFGGGGGFGGGGGGGGGGGGGGFGEFGGF9=CFG<FC8B:CFCFFGGGCGCCCCCE9+;+BGGGGGG>FEGGEGGGGGG5CGE35C7@GGEFGGG700<++3++*:9/7C=5*:9EEG(7*0<*)04)-)*275*)))03)2)+0+02,71((-)447=?5,,,4
@M06628:26:000000000-CRM2J:1:1106:24784:22296 1:N:0:149
CACGAACCGTACGAACGTTATTCGGAATTATTGGGCTTAAAGGGTGCGTAGGCGGCGTTGTAGGTGGGGTGTGAAAGCCCTCGGCTCAACCGAGGAATTGCGCCCCAAACCACAATGCTAGAGGGAGACAGAGGTAAGCGGAACTGATGGTGGAGCGGTGAAATGCGTTGATATCATCAGGAACACCGGTGGCGAAAGCGGCTTACTGGGTCTCTTCTGACGCTGAGGCACGAAAGCTAGGGTAGCGAACGGGATTAGATACCCCGGTAGTCCTAGCTGTAA
+
GGGGGGGGGGGGGGGGGGGGGGGGGGGGGGGGGGGGGGGGGGGGGGGGGGGGGGGGGGGGGGGGFGGGGGGGGGGGGGGGGGGGGGGGGGGGGGGGGGGGGGGGGGGGGGGFFGGGFFFGGFFGGGGGGFGGGGGGGGCEGDGDGGGGFCCFGGGGGGGGGGGGGGGGGDFGGF7CFGFGFGGFFDGGGEGGGGGGDEGGDC:EFFGGGGGGFG?9<CGDEGDDEDGGGGGGGGGFF:7CGFFBFBFGC@GD:7/??FF4@FCFC9BFBFF9<2@F?FAB9:
@M06628:26:000000000-CRM2J:1:1106:24723:22399 1:N:0:149
TACGGAGGATCCGAGCGTTATCCGGAATCACTGGGCTTAAAGGGTCCGTAGGTGGATAGTTAAGTCAGAGGTGAAATCCTGCAGCTCAACTGTGGAATTGCCTTTGAAACTGTCTATCTAGAGTTATTGAGAAGTGGATAGAATATGTAGTGTAGCGGTGAATGCCGAAGTAATACGTAGGAAAACGAGTGGCGAGGGCGACCAATAAGAATATATCGAAACTGAAGGAACAAAGCGTGGGGGAGGAAAAGGGATTGAATACCCGGTAGTCCCAGACGTTAA
+
GGGGGGGG@E,C@FGGGGGCG,FGGGGG9F,CFGG8-CFGGG,FF<FGGGGG<FGFG?,6<FGGG9?FFGGGGGGGGGG<549FGGGGGG<:E,BFG<FGGFG<5,EFGGG9F<,,?EF,EG,C9,,,C,FF,EFD<,C,=FGG955,:FFGGGG9FGGGGG9,,,++++3,,@,,+,@>*@,,,@*@*>F1**>*:*4:7)**/++++3+0>1+++2/2**++3*3C****;C*()/*:EF),),.C+)215)9),)*.+92+*4)(,)).).))43((4?
@M06628:26:000000000-CRM2J:1:1106:19512:23230 1:N:0:149
GACGAACCGTCCAAACGTTATTCGGTATCACTGGGCTTAAAGCGTGCGTAGGCGGCTTGGAAGGTGAGATGTGAAAGCCCACGGCTCAACCGTGGAATTGCGTTTCAAACCCTCAAGCTTGAGGAAGACAGGGGTGTTGGGAACGTATGGTGGAGCGGTGAAATGCGTTGATACCATAGGGAACACCGGTGGCGAAGGCGCAACACTGGGTCTTTTCTGACGCTGAGGCACGAAATCTAGGGTAGCGAACGGGATTAGATACCCCGGTAGCCCTAGTCGGAA
+
GFGGDC:FFGGGGGGDF@@FFDFFFFGGGGGGGGGFGGGGGG9EGGGGFGGGEGGGGGGG<AFGGGGGGFGGGGEGGGG@EGC@7FFFFFGG7FCFFGGG9FGGGFDCFGGF,3DFGCFFGC>FCFCFCFGGDFGGGG:FCFGG*>CCE:7CF7;,<<FEGFFF:+41=C/9;+?99B8+<<CGGC78ECC5;?5?CE88</?CFC<965968E?C+3<+2**5:7:C78CC88*.9*>FF:53@37CE))9@)103<72<6+<*-;7;<)5(()0)*((-4
@M06628:26:000000000-CRM2J:1:1106:23047:24097 1:N:0:149
TACGTACCGGACAAACGTTATTCGGAATCACTGGGCTTAAAGAGTACGTAGGCTGCCTTGAAGGTGAGATGTGAAATCCCATGGCCTAACCATGGAACTGCATTTCAAACCACAAGGCTTGAGGGAGACAGGGGTAAGCGGAACTCACAGTGGAGCGGTGAAATGCGATGATATTGTGAGGAACACCGGTGGCGAAGGCGGCTTACTGGGTCTCTTCTGACGCTGAGGTACGAAAGCTAGGGTAGCGAACGGGATTAGATACACCGGTAGTCCTAGCTGTAA
+
GGGGGGGGGGGGGGGGGGGGGGGGGGGGGGGGGGGGGGGGGGGGGGGGGGGGGGGGGGGGGGFGGGGGGGGGGGGGGGGGGGGGGGGGGGG9EGGGGGGGGGGGGGGGGGGGGGGGGEFGGGFFGEGGGGGGGEGGGGGDGFGGGFDFGGGGGGGGGGGGGGGFGGG7@CCDDGGGGGGGGGGGGGGGGGEEDGDCGEGGGG5*>?@GGFFFF<ECCCEFFCC>EDFGG9?DCF<7?*:@F>@?D3<5:)>9><5<3?>ADF+<:436((.5)60=269ADA
@M06628:26:000000000-CRM2J:1:1106:17244:24123 1:N:0:149
TACGGAGGGGGTTAGCGTTGTTCGGAATTACTGGGCGTAAAGCGTACGTAGGCGGATCAGAAAGTATGGGGTGAAATCCCGAGGCTCAACCTCGGAACTGCCTCATAAACTCCTGGTCTTGAGTTCGAGAGAGGTGAGTGGAATTCCAAGTGTAGAGGTGAAATTCGGAGAGATTTGGAGGAACACCAGTGGCGAAGGCGGCTCACTGGCTCGATACTGACGCTGAGGTACGAAAGTGTGGGGAGCAAACAGGAGTAGATACCCTGGTAGTCCACACCGGAA
+
FEGGGGGGGGGCEGFEBFFGCFGGGGGFFCAFGFFFGGGEDF9FFGGECFGE9CC7+8FFFGFDEFGFGFG+CCDE@9FGDCGEEFGFGGDD<C:F@FBDFEEF<DDFFFFC,FFF,:,@FFCCGGGFGFGGDDDEFFCBEFF9CGGGCC?@,@CGEGEBBCFE;,:,4:C88FEDFGGGGGFG>BFGGGGFGGG8>E=GG3*1@9<CF57F8:8C8?C7CEEDGGGC7+<>=ED;=>FC=3)()()9@<CC>F*04<7-+*+<+(58<<B))5*)(8((-3
@M06628:26:000000000-CRM2J:1:1106:17112:24231 1:N:0:149
GACGAACCGTCCAAACGTTATTCGGTATCACTGGGCTTAAAGCGTGCGTAGGCGGCTTGGAAGGTGAGATGTGAAAGCCCACGGCCCAACCGTGGAATTGCGTTTCAAACCCTCAAGCTCGAGGAAGATAGGGGTGATGGGAACTTATGGTGGAGCGGTGAAATGCGTTGATATCATAGGGAACACCGGTGGCGAAAGCGCATCACTGGATCTTTTCTGACGCTGAGGCACGAAAGCTAGGGTAGCGAACGGGATTAGATACCCCGGTAGTCCTAGCCGTAA
+
GGGGGGGGGGGGGGGGGEEFGGGGGGGGGGGGGGGGGFFFGGGGGGGGGGGGGGGGGGGGGGFGBFGGGGGGGGGGGGGGGGGGGGGGGGGGFFGGGGCGGE=FCGGGGFGG@FGGGGGGGEGGGGFF7@CFGG*FF,@EGDFGGFGGDF@FFGFEGGGDGGGGGFGEGGG9BFGFCGGGGGGFGFGEECGGGGGGEGFGGD*:CCFFGFC6?FF:<+<?CEEG:<FGFCFGGGCBF7:?FF?2:7>CE>CC>@CF7<74@*++:9B31().:9F=:?144:
@M06628:26:000000000-CRM2J:1:1107:14074:1841 1:N:0:149
TACGGAGGATCCAAGCGTTATCCGGAATCATTGGGTTTAAAGGGTCCGTAGGTGGATAATTAAGTCAGAGGTGAAATCCTGCAGCTCAACTGTAGAATTGCCTTTGAAACTGGTTATCTTGAATTATTGTGAAGTGGTTAGAATATGTAGTGTAGCGGTGAAATGCATAGATATTACATAGAATACCAATTGCGAAGGCAGATCACTAACAATATATTGACACTGATGGACGAAAGCGTGGGGAGCGAACAGGATTAGATACCCTGGTAGTCCACGCCGTAA
+
GGGGGGGG@FDGGGGGGGGGGFFGGGGGGGCGGGG@6CGGGGGGGCGGEGGGCFGGGECFGGGGFFGGGCGGGGGGGGGCEFFGGGCGGGGGEEFGGGGGGGGGGA<FGGGGGEFFGGGCFGDFGFFGGFFGAGGGG,BFGGGE9AFFFGGGGGGGGGGGGGGGGGGGGGGGGGFGFFCCGFGGGGFDGGGGGGGGGGGGGGFGGGGGF:C?EFGGGGGGFCGGFGGG?FGGGGGFFGGGGFFFFF;CGDGGFFDB??FFGFGCFBFFFFDFFFFD>F>E08
@M06628:26:000000000-CRM2J:1:1107:15072:1857 1:N:0:149
TACGGAGGGGGTTAGCGTTGTTCGGAATTACTGGGCGTAAAGCGCACGTAGGCGGATTAGAGAGTTGGGGGTGAAATCCCAGGGCTCAACCCTGGAACTGCCTCCAAAACTCCTAGTCTAGAGTTCGAGAGAGGTGAGTGGAATTCCGAGTGTAGAGGTGAAATTCGTAGATATTCGGAGGAACACCAGTGGCGAAGGCGGCTCACTGGCTCGATACTGACGCTGAGGTGCGAAAGTGTGGGGAGCAAACAGGATTAGATACCCTGGTAGTCCACAACGTAA
+
GGGGGFGGGGGGGGGGGGGGGGGGGGGGGGGGGGGGGGGGGGGGGGGGGGGGGGGGGGGGGGGGGGGGGGGGGGGGGGGGGGGGGGGGGGGGGGGGGGGGGGGGGGGGGGGGGGGGGGGGGGGGGGGGGGGGGGFGGGGGGGGGGGGGGGGGGGGGGGGGGGGGGGGGGGGGGGGGGGGGGGGGGGGGGGGGGGGEGGGGGGGGGGGGGFGGGGGGGGGGGGGGGGFFCGCGGGGFFGGGGFEBEF:CF4CFFFCFDFFFDFF+6:FFFFFF<@F6(047(4
@M06628:26:000000000-CRM2J:1:1107:14077:1861 1:N:0:149
TACGGAGGATCCAAGCGTTATCCGGAATCATTGGGTTTAAAGGGTCCGTAGGTGGATAATTAAGTCAGAGGTGAAATCCTGCAGCTCAACTGTAGAATTGCCTTTGAAACTGGTTATCTTGAATTATTGTGAAGTGGTTAGAATATGTAGTGTAGCGGTGAAATGCATAGATATTACATAGAATACCAATTGCGAAGGCAGATCACTAACAATATATTGACACTGATGGACGAAAGCGTGGGGAGCGAACAGGATTAGATACCCTGGTAGTCCACGCCGTAA
+
GGGFCGGGEGGGGGFGGEGGG@FGGGGGGGGFGGG:-CFGGG9CGFGG@FGGGGGGGGGGGGGGGCFCFGGGGGFG9<FC<<FFGGFFGGDFFDFEGGGGGCGGGGGGGGGGGCCCFGFFGFGGEEFGG,7AFGGDGGGGGGGGGGFGCGFG,AFGGG@CDGGDGGFEAEGGGGGGGGCFDAFFG9FCDCECCE73@CFFGC:@FGGGGFFGGGGG7>F@C?EGFGGFEGGDCEC;FD=CCEFFFB0=CDGE@4**.5FAF6++1439@FD=<FFC9>6)34
@M06628:26:000000000-CRM2J:1:1107:17614:1872 1:N:0:149
TACGGAGGGGGTTAGCGTTGTTCGGAATTACTGGGCGTAAAGCGTACGTAGGCGGATCAGAAAGTATGGGGTGAAATCCCGAGGCTCAACCTCGGAACTGCCTCATAAACTCCTGGTCTTGAGTTCGAGAGAGGTGAGTGGAATTCCAAGTGTAGAGGTGAAATTCGTAGATATTTGGAGGAACACCAGTGGCGAAGGCGGCTCACTGGCTCGATACTGACGCTGAGGTACGAAAGTGTGGGGAGCAAACAGGATTAGATAACCTGGTAGTCCACACCGTAA
+
GGGGGEGGGGGGGGGGGF:FGGGGGGGGGGGGGGGGGGGGGGGGFGGGGGGGGGGGGGGGGGGGFEFGGGGGGGGGGFGGGEGGEGGGGFFGGEGGGGGGGGGGGGGGCGGGGGGGGGFGGFFFFGGGGGGGEEFGGGGGGDGGGGGCFGBFGGCGFGGGGGGGCGGGGGGFGGGGGGGGCGGCFGGDGGGGGGDEEC5CCC=C+<FFFGCC8ECFDGG++;>*;DFG+0A7C51(9:+<8>:))(4:A4965)76))/6<*039:>6*0)9>@FFF@;)-4
@M06628:26:000000000-CRM2J:1:1107:17120:3393 1:N:0:149
TACGTAGGTGGCAAGCGTTATCCGGATTTATTGGGTTTAAAGGGTGCGTAGGCGGCGATTTAAGTCGATGGTGAAAGGTAGCAGCTTAACTGTTTTACATGCTGTCGATCCTGAATTGCTTGAGTTACCAAGAGGCAAGTAGAATTTCCGGTGTAGCGGTGAAATGCATAGATACCGGAAGGAATACCGATTGCGAAGGCGACTTGCTATAGGTAAACTGACGCTGATGCACGAAAGCGTGGGGAGTGAACAGGATTAGATACCCTGGTAGTCCACGCCGTA
+
GGGGFFGGGGGFFGGGGGGGGGGGGGGGGGGGGGGFFGGGGGCGGGGGGGGGGGGGG@F@FGGGGGGGGFFFGGGGGGGGGGGGGGFFGGGFGGGFGGGGFGGGGGG7>,>DFFGGGGFGF<FCGGDD>DECGGGDG?FG93DFGCCACGGG<<>@;FC<FFGCFFFFGGF,@DCBEGG5E:FGB@FGGGDCGGDGGGCG)**3/3?<FAFCFFGGGGG?CGGG5CCCFFCD*8>?5D5EEF>).788FGGCFF:?426:@FF?67>3?FA9<9B6:EBF04
@M06628:26:000000000-CRM2J:1:1107:20139:3876 1:N:0:149
TACGGAGGGGGTTAGCGTTGTTCGGAATTACTGGGCGTAAAGCGTACGTAGGCGGATCAGCAAGTACGGGGTGAAATCCCGAGGCTCAACCTCGGAACTGCCTCATAAACTCCTGGTCTTGAGTTCGAGAGAGGTGAGTGGAATTCCAAGTGTAGAGGTGAAATTCGTAGATATTTGGAGGAACACCAGTGGCGAAGGCGGCTCACTGGCTCGATACTGACGCTGAGGTACGAAAGTGTGGGGAGCAAACAGTATTAGATACCCTGTTATTCGACACCGTAA
+
CAFGEE:FCEGGGD@,7BFGBF,:+8FF8CE,F<8,@CFE@,,>BFF+,:CBF7:FEG?E,EAE?F,BF+>@+B=<FEGGEFCGGFFFD@FGFGGG@>8EBFG<C,E@DC,EF<<,@FE9A;BFFG73FCFG7F3>FFGG7DD9C,?FF9:<23?CEFFGGDGFGGG:68*?BC9;<CGEEFGFGC<@EF9988F*CEC>)*2*+<?CFFGE**;:=CC+<8C*8)/*0+:*AC=9F>+<8)8356:C6>*:*1*/).=9CFGG419*9*40(*0C6)376:
@M06628:26:000000000-CRM2J:1:1107:26619:4444 1:N:0:149
TACGAAGGTGGCAAGCGTTAGTCGAAATCACTGGGCTTAAAGGGCGCGTAGGCGGATATGAAAGTGTTAGGTGAAATCCCTCGGCTTAACCGGGGAATTGCCTAACAAACTACATATCTTGAGTCTAGTAGGGGTGTGTGGAACTCTTGGTGGAGCGGTGGAATGCGTAGATATCAGGAAGAACACCGGTGGCGAAGGCGGCTTTCTGGTCCGATACTGACGCTGAAGCGCGAAAGCGTGGGGAGCAAACAGGATTAGATACCCTGGTAGTCCACGCCCTAA
+
CCFGDFC@FGGGEEFFFCEC,CF@:8FE,;C<FFGF<EEACFF::B@:6@FECBDFFEFEEFCFEFEE<DF?A9BFFGGEFGGC@EBBEEF:@FGC+D,ECFC<=FGGGGGFCF===FGAF=>B,,,38@@@58@+5C>F:=<,@;==ECGFE*4DF7>71C>9,2:F5EE<CCEDC+:99FFCF:C4*1:8FEEGC8@>C**:0<AFF9F8?8=:80<9</:/CCD++:E)88C;F)1*1.)5>96F+>F:;F>6>>=69@<E68:@F?)054*96>9E<:
@M06628:26:000000000-CRM2J:1:1107:9487:4596 1:N:0:149
GACGAACCGTCCAAACGTTATTCGGTATCACTGGGCTTAAAGCGTGCGTAGGCGGCTTGGAAGGTGAGATGTGAAAGCCCACGGCTCAACCGTGGAATTGCGTTTCAAACCCTCAAGCTTGAGGAAGACAGGGGTGTTGGGAACTTATGGTGGAGCGGTGAAATGCGTTGATATCATAGGGAACACCGGTGGCGAAGGCGCAACACTGGGTCTTTTCTGACGCTGAGGCACGAAAGCTAGGGTAGCGAACGGGAGTAGATACCCCGGTAGTCCTAGCTGTCA
+
GFGGGGDGGGGGGGGGGGGFGGGGGGGGGGGDFGGGGGGGGGGGGEGDEGGGGGGGEFEGGGGGGGGGGGGGGGGGGGGDCF7CGGGGGGGGGF+BFGGGGGGGF>FGGFGGGGGGG9,E,@CC>EFFGGGGGGGGGGGGGFF7F,>BFGGGGFGGGGGGGFFG:CE<CEGDGGGGGCB?FGGFFGGGGGGDGGEEEGGGGGGEFGGGGGGCGFEG90A7AEEGG:<@**A*;8C>FGCFC@F67?05*57CBB)<:>FDGFGC:>B7;38FF6@*47<F)4
@M06628:26:000000000-CRM2J:1:1107:9478:4617 1:N:0:149
GACGAACCGTCCAAACGTTATTCGGTATCACTGGGCTTAAAGCGTGCGTAGGCGGCTTGGAAGGTGAGATGTGAAAGCCCACGGCTCAACCGTGGAATTGCGTTTCAAACCCTCAAGCTTGAGGAAGACAGGGGTGTTGGGAACTTATGGTGGAGCGGTGAAATGCGTTGATATCATAGGGAACACCGGTGGCGAAGGCGCAACACTGGGTCTTTTCTGACGCTGAGGCACGAAAGCTAGGGTAGCGAACGGGATTAGATACCCCGGTAGTCCTAGCTGTAA
+
GGGGGGGGGGGGGGGGGGGGGGGGGGGGGGGGGGGGGGGGGGGGGGGGGGGGGGGGGGGGGGGGGGGGGGGGGGGGGGGGGGGGGGGGGGGGGGGGGGGGGGGGGGGGGGGGGGGGGGGGGGGGGGGGGGGGGGGGGGGGGGGGGFGGGGGGGGGGGGGGGGGGGGGGGGGGGGGGGGGGGGGGGGGGGGGGGGGGGGGGGGGGGGGGGGGFFGGGGGGGGGGGGGGGGGGGGGGFFFGGGFFFFFFEGGGGFFGFFFFFCFFF@BFEFFFFFFFFBFFFDD
@M06628:26:000000000-CRM2J:1:1107:5692:4894 1:N:0:149
TACGGAGGGTGCGAGCGTTAATCGGAATTACTGGGCGTAAAGGGTACGTAGGCGGCTTGATAAGTCAGATGTGAAATCCCCGGGCTTAACCTGGGAACTGCATTTGAAACTGTCTGGCTAGAGTGAGTGAGAGGTTAGTGGAATTCAAGGCGTAGCGGTGAAATGCGTAGAGGTCTTGAGGAACATCAGTGGCGAAGGCGACTAACTGGCACTACACTGACGCTGAGGTACGAAAGCGTGGGGAGCGAACAGGATTAGATACCCTGGTAGTCCACGCCCTAA
+
GGGGGGGGGGGGCGGGGGGGFFFGGGCGDGGGGGGFEGGGGGGGGFGGGGGGGGGGE>:8FGGGGGGGGGGGGGGGGG8==FGGGGGGGGGCG=BFGGGGGG9FGGG<FGGCG<FG8FGCFGFG<DD3,3@FGGG8FG<FFGGG@33,7,*@FGGGGGGGGGGGGGDGGGG98C:;;9,<BGGGGFGB@F9CGGGGGGG75EG5EGG:<85@8FGG?FFGG>EGGGGGGGGGGGG>FGGGGFFF:>0CGGGGFFGFFFFFGFGGFFFFFFFFFFFGFFBFFB
@M06628:26:000000000-CRM2J:1:1107:13852:5441 1:N:0:149
TACGGAGGGGGTTAGCGTTGTTCGGAATTACTGGGCGTAAAGCGTACGTAGGCGGATTGGAAAGTATAGGGTGAAATCCCAGGGCTCAACCCTGGAACTGCCTTGTAAACTATCAGTCTAGAGTTCGAGAGAGGTGAGTGGAATTCCAAGTGTAGAGGTGAAATTCGTAGATATTTGGAGGAACACCAGTGGCGAAGGCGGCTCACTGGCTCGATACTGACGCTGAGGTACGAAAGTGTGGGGAGCAAACAGGATTAGATACCCTGGTAGTCCACACCGTAA
+
GGGGGEGGGGGFGGGGGGGGGGGGGGGGGGGGGGGGGGGGGGGGGGGGGGGGGGGGGGGGGGGGGGGGGGGGGGGGGGGGGGGGGGGGGGGGGGGGDGGGGGGGGGGGGGGGGGGGGGFGGDFGGGGGGGGFGGGGGGGGGGGGGGGGGGGGGGGGGGGGFGGGGGGGGGGFGGGGGGGGGGGGGGGFFGGGGGGGGCGGGGGGGGGGGGGGGGGGGGGGGGGGGGGGGGGGGGGFFGGDGFFEFFFGGGGGFFCB<2*)29E??BF6BFDFFFFC1@9048
@M06628:26:000000000-CRM2J:1:1107:11433:6115 1:N:0:149
GACGGAGGATGCAAGTGTTATCCGGAATCACTGGGCGTAAAGCGTCTGTAGGTGGCTCGATAAGTCAACTGTGAAATCTTGAAGCTTAACTTCGAAATCGCAGTCGAAACTAGCGGACTAGAGTATAGTAGAGGTAAAGGGAATTTCCAGTGGAGCGGTGAAATGCGTAGAGATTGGAAAGAACACCGATGGCGAAGGCACTTTACTGGGCTATTACTGACACTCAGAGACGAAAGCTAGGGTATCAAATGGGAATAGATACACCAGTAGTCCTAGCCGTAA
+
GGFGEEFEGGFGFGGFGFFF@C9FCFGDGGFGGCE<FFFEDGFEGC6CFGGG6@FGCFGD8FGGDFEFGGGF,<FGCDGECABFFFFCA,<@<FDEGFCFGECFFFGGGGCF,ECE7FFGGFF@@?BC?@FCB<:C=FGGDFC,@DE9DFGFAG87CFFGGGG=,3@FGG*F@F992,>>,@F77,<*:1**4:B:8F59F<+3>CFG+*/=8FFFGGGGGECCFF6ECCG<:8535:7<*8@)))43<2:+07*0)<?<<4+2.3>=@=>75=?70)(0(-
@M06628:26:000000000-CRM2J:1:1107:8742:6229 1:N:0:149
TACGGAGGGGGTTAGCGTTGTTCGGAATTACCGGGCGTAAAGCGCGCGTAGGCGGACGATTAAGTGAGAGGTGAAATCCCAAGGCTCAACCTTGGAACTGCCTTTCATACTGGTCGTCTTGAGTTCGAGAGAGGTGAGTGGAATTCCAAGTGTAGAGGTGAAATTCGTAGATATTTGGAGGAACACCAGTGGCGAAGGCGGCTCACTGGCTCGATACTGACGCTGAGGTGCGAAAGTGTGGGGAGCAAACAGGATTAGATACCCTGGTAGTCCACACCGTAA
+
GGGGGFGGGGGGFGGGGGGGGGGGGGGGGGGGGGGGGGGGGGGGGGGGGEGGGGGGGGGGGGGGGGCGDGGGGGGCFGGGGCGGGGGGGGGGGGGCFGGGGGGGGGGFFGGGGGGGGGGGGGGGGGGAFGGGGGGGGGGGGGGGGGGGGGGGGGGGGGGGGGGGGGGGGGGGGGGGGGGEGGGGGGGGGGGGGGGGGGGGGGGGGGGFFGGGGGGGGGGCCGGGGGGGFFFDGGD9FGGGGFFEFFFG6FGGFFGF<>B9<*<:FFF?FFDFFFF40;>F?F
@M06628:26:000000000-CRM2J:1:1107:25559:6790 1:N:0:149
TACGGAGGGGGTTAGCGTTGTTCGGAATTACTGGGCGTAAAGCGTACGTAGGCGGATCAGAAAGTAGGGGGTGAAATCCCGAGGCTCAACCTCGGAACTGCCTCCTAAACTCCTGGTCTTGAGTTCGAGAGAGGTGAGTGGAATTCCAAGTGTAGAGGTGAAATTCGTAGATATTTGGAGGAACACCAGTGGCGAAGGCGACTCACTGGCTCGATACTGACGCTGAGGTACGAAAGTGTGGGGAGCAAACAGGATTAGATACCCTGGTAGTCCACACCGTAA
+
CGGGGGDEGGG67DGGGGGGGGGGGGGGGGGGGGGGGGGGGGFGGEGGEFGGGGG@FGGG,BFG?<DFGGGGGGGGGFFG=+@CEGGGGGGDAFG<7CFEGGCFGCFFGGFF@FDG7FGBGFGGFF:3DFGCFG>B<CFGGFGGGGG,,@FGFGG9FGFGGGGGC2CGGGG?GGFCFGGGGGGGGGGCFGGGGGG8CEGG)::*+AEFEFC8CEFEEGGEGGGGGGGG2:C5EGGF4CCCEEE)7>1:CFGGFFGF??FAFFGFFFFFFFFFFFF01>3.:<
@M06628:26:000000000-CRM2J:1:1107:4331:7526 1:N:0:149
TACGGAGGGGGTTAGCGTTGTTCGGAATTACTGGGCGTAAAGCGCGCGTAGGCGGATTAGTAAGTAGGGGGTGAAATCCCAGGGCTCAACCCTGGAACTGCCTCTTAAACTGCTAGTCTTGAGTTCGAGAGAGGTGAGTGGAATTCCAAGTGTAGAGGTGAAATTCGTAGATATTTGGAGGAACACCAGTGGCGAAGGCGGCTCACTGGCTCGATACTGACGCTGAGGTGCGAAAGTGTGGGGAGCAAACAGGATTAGATACCCTGGTAGTCCACACCGTAA
+
GGGGGFGGGGG@@FGGGGGGGGGGGGGGGGCGGGGGGGGGGGGGDGGGGGGGGGGGGGGGGGGGGDEFDGGGGGGGGGBB8FDFGGGGGGFFGGCGGGGGGGG<FFGFGGGGGGEGFGGGGGGGGCEDFFGGEGFFGGFGGGFGGGGFFGGGGGG;FGGGGGGGEGFFFGGGGGGFGGGGGGGGGGGGGGGGGGGGGGGGGGGEFFF@FFDFG5CGGGGGGGDGGGGGDCFGGGGFBGFGGFFFFFBGGGGGFFGFFFFFGFGGFFFFFFFFFFFC:EFFFF
@M06628:26:000000000-CRM2J:1:1107:23106:7569 1:N:0:149
TACGGAGGGGGTTAGCGTTGTTCGGAATTACTGGGCGTAAAGCGCACGTAGGCGGATTATTAAGTGAGGGGTGAAATCCCAGGGCTCAACCCTGGAACTGCCTCTCATACTGGTAGTCTTGAGTTCGAGAGAGGTGAGTGGAATTCCGAGTGTAGAGGTGAAATTCGTAGATATTCGGAGGAACACCAGTGGCGAAGGCGGCTCACTGGCTCGATACTGACGCTGAGGTGCGAAAGTGTGGGGAGCAAACAGGATTAGATACCCTGGTAGTCCACACCGTAA
+
GGGGGFGGGGGFGGGGGCFGGGGGGGCFGGGGGGGGGGGGGGGGGGGGGGGGGGGGGGGGGGGFGGDGGGGEGGFGGGGGCFFGGGGGGGGGGGGGGGGGFGGGGGGGGGGGGGGFCB=FFGGGGGFFGGGGGGCGGGGGCCAFCBFFGGGGGGGGFEGGGCFGGGGGGGGFGGGGGGDECEGGGGDECCGFGG8CCCCEDE8CFGGFEGGGGCFGEGG<EGGG5378AFGD*:E6=>99CD@:59:0<5FDFFC*)48<CFF66<FF?F<F>FF*2@>)::
@M06628:26:000000000-CRM2J:1:1107:5252:7587 1:N:0:149
GACGGAGGATGCAAGTGTTATCCGGAATCACTGGGCGTAAAGCGCCTGTAGGTGGCTCGATAAGTCAACTGTTAAATCTTGAAGCTTAACTTCGAAATCGCAGTCGAAACTATCGGACTAGAGTATAGTAGAGGTAAAGGGAATTTCCAGTGGAGCGGTGAAATGCGTAGAGATTGGAAAGAACACCGATGGCGAAGGCACTTTACTGGGCTATTACTGACACTCAGAGACGAAAGCTAGGGTAGCAAACGGGATTAGATACCCCAGTAGTCCTCGCCGTAA
+
<EF7FGGG7EFGGFG9FFEGEDGDGGGG<FGGDFGGGFGGFGGG7F,DFGGGGGG8F8F+EFGGGGGGFGGGGGGGFGF<,?8FEF,BFF,EDG7FFGGGGG:+BFG4CEGEFEEEGEGGGGFGGF9,EFFFGGDDA,CFEFGFFGGGFGGGGGGGGDFGGGGGGGGFGEGF;F9@FGG,DGAFG7F*:CCGGGGEGDG9C*00;BEFGC5==9FFFGDDEFEG?FG+A;ADGGGFFGCEFF?6>2<<A**:B@GFFBFFGFGG33)9=F<FF?*96>9BF6
@M06628:26:000000000-CRM2J:1:1107:13485:7903 1:N:0:149
TACGAACCGTCCAAACGTTATTCGGTATCACTGGGCTTAAAGCGTGCGTAGGCGGCCTGGAAGGTGAGATGTGAAAGCCCACGGCTCAACCGTGGAACTGCGTTTCAAACCACCAGGCTTGAGGAAGATAGGGGTGATGGGAACTTATGGTGGAGCGGTGAAATGCGTTGATATCATAGGGAACACCGGTGGCGAAAGCGCATCACTGGATCTTTTCTGACGCTGAGGCACGAAAGCTAGGGTAGCGAACGGGATTAGATACCCCGGTAGTCCTAGCCGTAA
+
GGGGGGGGGGGGGGGGGGGGGGGGGGGGGGGGGGGGGGGGGGGGGGGGGGGGGGGGGGGGGGGGGGGGGGGGGGGGGGGGGGGGGGGGGGGGGGGGGGGGGGGGGGGGGFGGGGGGGGGGGGGGGGGGFGGGGGGGGGGGGGGGGGGGGGGGGGGGGGGGGGGGGGGGGGGGGGGGGGGGGGGGGGGGGGGGGGGGGGGGGGGGGGGGGGGGGGGGGGGGGGGGGGGGGGGGGGGFFGFGGFFFFFFGGGGGFEDFFFFFGFGGFFFFFFFFFFFD?FB>?B
@M06628:26:000000000-CRM2J:1:1107:23385:8863 1:N:0:149
TACGGAGGGTGCAAGCGTTATCCGGAATCATTGGGTTTAAAGGGTCCGCAGGCGGTCAATTAAGTCAGAGGTGAAATCCCATAGCTTAACTATGGAACTGCCTTTGATACTGGTTGACTTGAGTCATATGGAAGTAGATAGAATGTGTAGTGTAGCGGTGAAATGCATAGATATTACACAGAATACCGATTGCGAAGGCAGTCTACTACGTATGTACTGACGCTCATGGACGAAAGCGTGGGGAGCGAACAGGATTAGATACCCTGGTAGTCCACGCCGTAA
+
GGGGGGGGGGGGGGGGGGGGGGGGGGGGGGGGGGGGGGGGGGGGGGGGGGGGGGGGGGGGGGGGGGGGGGGGGGGGGGGGGGFGGGGGGGGGGGGGGGGGGGGGGGGGGGGGGGGGGGGGGGGGGGGGGGGGGGGGGGGGGGGGGGGGGGGGGGGGGGGGGGGGGGGGGGGGGGGGGGGGGGGGGGGGGGGGGGGGGGGGGGGGGGGGGGGGGGGGGGGGGGGGGGGGGGFDGGGFFGGGGFEBEFFGGGGGFFGFFFFFGFGGFFFFFFFFFFFGFFFEFF
@M06628:26:000000000-CRM2J:1:1107:14913:9019 1:N:0:149
GACGGAGGATGCAAGTGTTATCCGGAATCACTGGGCGTAAAGCGTCTGTAGGTGGCTCGATAAGTCAACTGTTAAATCTTGAAGCTTAACTTCGAAATCGCAGTCGAAACTATCGGACTAGAGTATAGTAGAGGTAAAGGGAATTTCCAGTGGAGCGGTGAAATGCGTAGAGATTGGAAAGAACACCGATGGCGAAGGCACTTTACTGGGCTATTACTGACACTCAGAGACGAAAGCTAGGGTAGCAAATGGGATTAGATACCCCAGTAGTCCTAGCCGTAA
+
GGGGGGGGGGGGGGGGGGGGGGGGGGGGGGGGGGGGGGGGGGGGGGGGGGGGGGGGGGG>GGGGGGGGGGGFFGGGGGGGGGGGGGGGGGGGGGGGGGGGGGGEGGGGEGFGGGGGGGGGGGGGGGGGFGCGGGGGGGGGGGGGGGGGGGGGGDGGG<CFEGGGGGGGGGGGGGGG>9DFFFGGGGGGGGGGGGGGGGGGGGGGGGGGFFGGGGGCGGGGGDGGGGG7<6:CEEE>FGGGGFFFF7<GF7:674CFFFFDGFGGFFFFFFFFF?=:3F9@?B
@M06628:26:000000000-CRM2J:1:1107:14909:9038 1:N:0:149
GACGGAGGATGCAAGTGTTATCCGGAATCACTGGGCGTAAAGCGTCTGTAGGTGGCTCGATAAGTCAACTGTTAAATCTTGAAGCTTAACTTCGAAATCGCAGTCGAAACTATCGGACTAGAGTATAGTAGAGGTAAAGGGAATTTCCAGTGGAGCGGTGAAATGCGTAGAGATTGGAAAGAACACCGATGGCGAAGGCACTTTACTGGGCTATTACTGACACTCAGAGACGAAAGCTAGGGTAGCAAATGGGATTAGATACCCCAGTAGTCCTAGCCGTAA
+
GGGGGGGGGGGGGGGGGGGGGGGGGGGGGGGGGGGGGGGGGGGGGGGGGGGGGGGGGGGGGGGGGGGGGGGGGGGGGGGGGGGGGGGGGGGGGGGGGGGGGGGGGGGGGGGGGGGGGGGGGGGGGGGGGGGGGGGGGGGGGGGGGGGGGGGGGGGGGGGGGGGGGGGGGGGGGGGGGGGGGGGGGGGGGGGGGGGGGGGGGGGGGGGFGGGGGGGGGGGGGGGGGGGFGGGGGGGFFGGGGFFFFFFFGGGGFFGFFFFFGFGGFFFFFFFFFFFGFFFFFF
@M06628:26:000000000-CRM2J:1:1107:23117:10306 1:N:0:149
TACGGAGGGTGCAAGCGTTATCCGGAATCATTGGGTTTAAAGGGTCCGCAGGCGGTCAATTAAGTCAGAGGTGAAATCCCATAGCTTAACTATGGAACTGCCTTTGATACTGGTTGACTTGAGTCATATGGAAGTAGATAGAATGTGTAGTGTAGCGGTGAAATGCATAGATATTACACAGAATACCGATTGCGAAGGCAGTCTACTACGTATGTACTGACGCTCATGGACGAAAGCGTGGGGAGCGAACAGGATTAGATACCCTGGTAGTCCACGCCGTAA
+
GGGGGGGGGGGGGGGGGGGGGGGGGGGGGGGGGGGGGGGGGGGGGGGGGGGGGGGGGGGGGGGGGGGGGGGGGGGGGGGGGGGGGGGGGGGGGGGGGGGGGGGGGGGGGGGGGGGGGGGGGGGGGGGGGGGGGGGGGGGGGGGGGGGGGGGGGGGGGGGGGGGGGGGGGGGGGGGGGGGGGGGGGGGGGGGGGGGGGGGGGGGGGGGGGGGGGGGGGGGFGGGGGGGGGGGGGGGFFGGGGFFFFF>GGGGGFFGFFFFFGFGGF?FFFFFFFFFGFFBBFF
@M06628:26:000000000-CRM2J:1:1107:23103:10325 1:N:0:149
TACGGAGGGTGCAAGCGTTATCCGGAATCATTGGGTTTAAAGGGTCCGCAGGCGGTCAATTAAGTCAGAGGTGAAATCCCATAGCTTAACTATGGAACTGCCTTTGATACTGGTTGACTTGAGTCATATGGAAGTAGATAGAATGTGTAGTGTAGCGGTGAAATGCATAGATATTACACAGAATACCGATTGCGAAGGCAGTCTACTACGTATGTACTGACGCTCATGGACGAAAGCGTGGGGAGCGAACAGGATTAGATACCCTGGTAGTCCACGCCGTAA
+
GGGGGGGGGGGGGGGGGGEGGGGGGGGGGGGGGGGGGGGGGGGGGGFCGGGGDGDGGGGGGGFGGGGGGGGGGGGGGGGGGGC=FGGGGGFGGGGGGGGGGGGGGGGGGGGGGGGGGGGGFGGGGGGGGFDGGGG9@FFFGGGFGGFFGFGGFF>FGDGGGGFFFGEFGGGGGGGGF?FFEFGGGGGD>EGGGGGCEGFGGFGGGGGFFDCFGFGFFFGGEGE:EGGGGGFCEDG>@G:?D>>>599EEGC6@FF=??49@FFFF?:49F<42@FD95(0:4
@M06628:26:000000000-CRM2J:1:1107:28432:10483 1:N:0:149
TACGGAGGGGGTTAGCGTTGTTCGGAATTACTGGGCGTAAAGCGTACGTAGGCGGACCGTAAAGTTGGGGGTGAAATCCCGGGGCTCAACCCCGGAACTGCCTCCAAAACTGCCGGTCTAGAGGTCGAGAGAGGTGAGTGGAATTCCGAGTGTAGAGGTGAAATTCGTAGATATCCGGAGGAACACCAGTGGCGAAGGCGGCTCACTGGCTCGATACTGACGCTGAGGTACGAAAGTGTGGGGAGCAAACAGGATTAGATACCCTGGGAGTCCACACCGTAA
+
GGGGGGGGGGGGGGGGGGGGGGGGGGGGGGGGGGGGGGGCFFGGFGEGGGGGGGGEGEGGGGFGGEFGGGGEGGGGGGGGFGGGGGGGGGGGGGD@FGGCGFGGGGGGEFFGGGGGGFCGGFGGGGGGGFG7@F2=9FFFFFGGGFGGGECFFCFFFGGFGGFCECFG=FGGGGGGEGGGGGGCFFGFDGCFGCCEEGGGDG=8@GGGGGGGGEGFEFGGFGGGGGGGGGGDGFGFFGGGEB>5>6:CF<CFF@<?28?AC?<@=:F)7@BFFF?<1<;76:
@M06628:26:000000000-CRM2J:1:1107:14023:10692 1:N:0:149
TACGGAGGGTCCGAGCGTTATCCGGAATCATTGGGTTTAAAGGGTCCGTAGGTGGGCCTATAAGTCAGAGGTGAAAGTTTGTGGCTCAACCATAAAATTGCCTTTGATACTGTAGGTCTTGAGTTATAGTGAAGTTGCCGGAACATGTGGTGTAGCGGTGAAATGCATAGATATCACATAGAACACCAATTGCGAAGGCAGGTGACTAACTATATACTGACACTGATGGACGAAAGCGTGGGGAGCGAACGGGATTAGATACCCCGGTAGTCCACGCCGTAA
+
GGGGGGGGGGGGGGGGGGGGGGGGGGGGGGGGGGGGGGGGGGGGGGGGGGGGGGGGGGGGGGGGGGGGGGGGGGGFFFEFGGGGGGGGGGGGGGGGGGGGGGFGGGGGGGGGGGGGGGGGGGGGGGGGGGGGGGGGGGGGGGGGGGGGGGGGGGGGGGFGGGFGGGGGGGGG;FGGGGGGGGGGGGGGGFGGGGGCEGGGGCFGGGGGGGGGGGGGGGGGGGGGGGGGGGGGGGGFFGGGGFFFFFFGGGGGFDDFFBFFGFFFFBFDFDFFBFFGFF>FFB
@M06628:26:000000000-CRM2J:1:1107:15995:11255 1:N:0:149
TACGGAGGGGGTTAGCGTTGTTCGGAATTACTGGGCGTAAAGCGCACGTAGGCGGATCAGAAAGTATGGGGTGAAATCCCAGGGCTCAACCCTGGAACTGCCTCATAAACTCCTGGTCTAGAGTTCGAGAGAGGTGAGTGGAATTCCGAGTGTAGAGGTGAAATTCGTAGATATTCGGAGGAACACCAGTGGCGAAGGCGGCTCACTGGCTCGATACTGACGCTGAGGTGCGAAAGTGTGGGGAGCAAACAGGATTAGATACCCTGGTAGTCCACACCGTAA
+
GGGGGFGGGGGGGGGGGGFGGGGGGGGGGGGGGGGGGGGGGGGGGGGGEGGGGGGGGGGGGGGGGGGGGGGGGGGGGGGGGGGGGGGGGGFGGGGGGGGGGGGGGGGGGGGGGGGGGGGGGGGGGGECGGGGGGGGGGGGGFGGGGGGEEGGGGGGGGGGGGFFGFFC6FEGGGGGGCEGGGGGGGCEFGGGGGGGGGGGGGGGFGGGGGGGGGGGGGGEFGEGGGGGGGFDC8EB/>0@EB>5>916CCGG<@GFFFFFC6:AF?FFFFFF9FFFFFFFFB
@M06628:26:000000000-CRM2J:1:1107:15976:11258 1:N:0:149
TACGGAGGGGGTTAGCGTTGTTCGGAATTACTGGGCGTAAAGCGCACGTAGGCGGATCAGAAAGTATGGGGTGAAATCCCAGGGCTCAACCCTGGAACTGCCTCATAAACTCCTGGTCTAGAGTTCGAGAGAGGTGAGTGGAATTCCGAGTGTAGAGGTGAAATTCGTAGATATTCGGAGGAACACCAGTGGCGAAGGCGGCTCACTGGCTCGATACTGACGCTGAGGTGCGAAAGTGTGGGGAGCAAACAGGATTAGATACCCTGGTAGTCCACACCGTAA
+
GGGGGGGGGGGGGGGGGGGGGGGGGGGGGGGGGGGGGGGGGGGGGGGGGGGGGGGGGGGGGGGGGGGGGGGGGGGGGGGGGGGGGGGGGGGGGGGGGGGGGGGGGGGGGGGGFGGGGGGGGGGGGGGGGGGGGGGGGGGGGGGGGGGGGGGGGGGGGGGGGGGGGGGGGGGGGGGGGGGGGGGGGGGGGGGGGGGGGGGGGDGGGGGGGGGGGGGGGGGGGGGGGGGGGGGGGGGFFGGGGFFFFFFGGGGGFFGFFFFFGFGGFFFFFFFFFFFGFFBFBF
@M06628:26:000000000-CRM2J:1:1107:29433:11263 1:N:0:149
TACGGAGGGGGTTAGCGTTGTTCGGAATTACTGGGCGTAAAGCGCGCGTAGGCGGACTATTAAGTTAGAGGTGAAATCCCAGGGCTCAACCCTGGAACTGCCTTTAATACTGGTAGTCTTGAGTTCGAGAGAGGTGAGTGGAATTCCAAGTGTAGAGGTGAAATTCGTAGATATTTGGAGGAACACCAGTGGCGAAGGCGGCTCACTGGCTCGATACTGACGCTGAGGTGCGAAAGTGTGGGGAGCAAACAGGATTAGATACCCTGGTAGTCCACACCGTAA
+
GGGGGGGGGGGGEGGGGGB:@FFGGGE@FGGGGGGGEGGGGGGGGGGGGGGGGGGGD:4FGGCFGGGGGGGGGGGGGGFGGGGECFGFGGGGGGGGGGGGGFGGGCCCCD=FE@=FGC<FGFCFGGG,@7@FGG,DDFFDCGGGGFFFFFGGGFFFCCFCCCFFFCCB?>E;CFFGGGGFGGGGGGGCGBFCCEC7BCFG5:E5CG?GGGCG58FFDGGGGEG=CCFGGGGGGCE>FFEFGBE>E0,*<CGGFFGFF?FFGFF6?:)08@59<FFGB>2.,2
@M06628:26:000000000-CRM2J:1:1107:27023:11460 1:N:0:149
GACGGAGGATGCAAGTGTTATCCGGAATCACTGGGCGTAAAGCGTCTGTAGGTGGCTCGATAAGTCAACTGTTAAATCTTGAAGCTTAACTTCGAAATCGCAGTCGAAACTATCGGACTAGAGTATAGTAGAGGTAAAGGGAATTTCCAGTGGAGCGGTGAAATGCGTAGAGATTGGAAAGAACACCGATGGCGAAGGCACTTTACTGGGCTATTACTGACACTCAGAGACGAAAGCTAGGGTAGCAAATGGGATTAGATACCCCAGTAGTCCTAGCCGTAA
+
GGGGGGGGGGGGGGGGGGGGGGGGGGGGGGGGGGGGGGGGGGGGGGGGGGGGGGGGGGGGGGGGGGGGGGGGGGGGGGGGGGGGGGGGGGGGGGGGGGFGGGGGGGGGGGGGGGGGGGGGGDFGGGGGGGGFGGFGGGGGGGGGGDGGGGGG?GGGGGGGGGGGGGGEEGGGGGGGGGGGGGGGGGGGGGGGGGGGGGGGGFFGGGGGGGGGGGGGGGGGGGGGGGGGGGGGGGGFFGGGGFFFFF<<C>FFFFGFD??BGFFGF3BFFFDFFFFG()4;:?
@M06628:26:000000000-CRM2J:1:1107:21173:11791 1:N:0:149
GACGAACCGTCCAAACGTTATTCGGTATCACTGGGCTTAAAGCGTGCGTAGGCGGCTTGGAAGGTGAGATGTGAAAGCCCACGGCTCAACCGTGGAATTGCGTTTCAAACCCTCAAGCTTGAGGAAGACAGGGGTGATGGGAACTTATGGTGGAGCGGTGAAATGCGTTGATATCATAGGGAACACCGGTGGCGAAGGCGCAACACTGGGTCTTTTCTGACGCTGAGGCACGAAAGCTAGGGTAGCGAACGGGATTAGATACCCCGGTAGTCCTAGCTGTAA
+
9EFEGGC@GEGGCF<FFFGGGGFFGFGGA@FGGGGGFGGCGGGGC@FGGGGGGGGGGDCE=FCEFGGEFGGGGGGGAFDFAFGGGGGGGGGGBFGDFCGGGCFEFFFAFGE7==,,CFDFGGFE,,@,,@FCEFC@*8@FG>FCF;7@DGFGGDGFFGGGGGGF9;CB5:C,CC;C9<++=FGGGGDEGGGGGGGDGGGE)18EGCGGGF*8;0@+<ACFE8CGGGGGG>GDGGDBFGCFCF?FD:(*//9EBB)827FAGFCF@9E53;<FBB?C:699A<
@M06628:26:000000000-CRM2J:1:1107:10318:11973 1:N:0:149
TACAGAGGGTGCAAGCGTTAATCGGAATTACTGGGCGTAAAGGGCGCGTAGGTGGCTATTTAAGTCGGATGTGAAAAGCTTGGGCTTAACCTGAGTCTGTCATTCGATACTGGATAGCTAGAGTACAGTAGAGGGAAGTGGAATTTCCGGTGTAGCGGTGAAATGCGTAGATATCGGAAGGAACATCAGTGGCGAAGGCGGCTTCCTGGACTGATACTGACACTGAGGCGCGAAAGCGTGGGGAGCAAACAGGATTAGATACCCTGGTAGTCCACGCCGTAA
+
GGGGGGGGGGGGGGGGGGGGGGGGGGGGGGGGGGGGGGGGGGGGGGGGGGGGGGGGGGGGGGGGGGGGGGGGGGGGGGGGGGGGGGGGGGGGGGGGGGGGGGGGGGGGGGGGGGGGGGGGGGGGGGGGGGGGGGGGGGGGGGGGGGGGGGGGGGGGGGGGGGGGGGGGGGGGGGGGGGGGGGGGGGGGGGGGGGGGGGGGGGGGGGGGGGGGGGGGGGGGGGGGGGGGGGGGGGG9FGGGGFFFFFFGGGGGFFGFFFFFGFGGFFFFFFFFBFFGFFF<6:
@M06628:26:000000000-CRM2J:1:1107:19774:12247 1:N:0:149
TACGGAGGGTGCGAGCGTTAATCGGAATTACTGGGCGTAAAGGGTACGTAGGCGGCTTAATAAGTCAGATGTGAAATCCCCGGGCTTAACCTGGGAACTGCATTTGAAACTGTTTAGCTAGAGTGAGTGAGAGGTTAGTGGAATTCAAGGCGTAGCGGTGAAATGCGTAGAGGTCTTGAGGAACATCAGTGGCGAAGGCGACTAACTGGCACTACACTGACGCTGAGGTACGAAAGCGTGGGGAGCGAACAGGATTAGATACCCTGGTAGTCCACGCCCTAA
+
GGGGGGGGGGGGGGGGGGGGGGGGGGGGGGGGGGGGGGGGGGGGGGGGGGGGGGGGGGGGGGGGGGGGGGGGGGGGGGGGGGGGGGGGGGGGGGGGGGGGGGGGGGGGGGGGGGGGGGGGGGGGGCF>FFFFGGFFGGFGGGGGGGGFGGGGGGGFGGGGGGGGGGGGGGGGGGGGFGGGGGGGGGGGGGGGGGGGGGGGGGGGGGGGGGGGCFGGGGGGGGGGGGGGGDGGGGGFFDEGGEFFF>9EGGGGFFGFFBF<FFGGF:F:8F<FAF?<BFFBFF
@M06628:26:000000000-CRM2J:1:1107:28436:12472 1:N:0:149
TACGGAGGGTCCGAGCGTTATCCGGAATCATTGGGTTTAAAGGGTCCGTAGGTGGGCCTATAAGTCAGAGGTGAAAGTTTGTGGCTCAACCATAAAATTGCCTTTGATACTGTAGGTCTTGAGTTATAGTGAAGTTGCCGGAACATGTGGTGTAGCGGTGAAATGCATAGATATCACATAGAACACCAATTGCGAAGGCAGGTGACTAACTATATACTGACACTGATGGACGAAAGCGTGGGGAGCGAACGGGATTAGATACCCCGGTAGTCCACGCCGTAA
+
GGGGGGGGGGGGGGGGGGGGGGGGGGGGGGGGGGGGGGGGGGGGGGGGGGGGGGGGGGGGGGGGGGGGGGGGGGGGGFFGGGGGGGGGGGGGGGGGGGGGGGGGGGGGGGGGGGFGFGFGGGGGGGGGGGGGGGGGGGGGGGGGGFGGGGGGGGGGGGGGFGGGGGGGGGGGGGGGGGGGGGFGGFGFFGFGGGGDEGGGGGGGGGGFGGGGGGECGGGGG9FGC77ACGCCEGGFAGCGGFFDFF>CEDGGFBG47??>CFFFFFEFFFFFDFFGFF>>3:
@M06628:26:000000000-CRM2J:1:1107:23876:12815 1:N:0:149
TACGGAGGGTCCGAGCGTTATCCGGAATCATTGGGTTTAAAGGGTCCGTAGGTGGGCCTATAAGTCAGAGGTGAAAGTTTGTGGCTCAACCATAAAATTGCCTTTGATACTGTAGGTCTTGAGTTATAGTGAAGTTGCCGGAACATGTGGTGTAGCGGTGAAATGCATAGATATCACATAGAACACCAATTGCGAAGGCAGGTGACTAACTATATACTGACACTGATGGACGAAAGCGTGGGGAGCGAACGGGATTAGATACCCCGGTAGTCCACGCCGTAA
+
GGGGGGGGGGGGGGGGGGGGGGGGGGGGGGGGGGGGGGGGGGGGGGGGGGGGGGGGGGGGGGGGGGGGGGGGGGGGGGGGGGGGGGGGGGGGGGGGGGGGGGGGGGGGGGGGGGFGGGGGGGGGGGGGGGGGGGGGGGGGGGGGGGGGGGGGGGGGGGGGGGGGGGGGGGGGGGGGGGGGGGGGFGGGGGGGGGGGGGGGGGGGGGGGGGGGFGGGGGGGGGGGGGGGGGGGGGGFFGGGGFFFFFFGGGGGFFGFFFFFGFGFFBDDBFAFDB?D>FFEFF
@M06628:26:000000000-CRM2J:1:1107:4721:12857 1:N:0:149
TACGGAGGGGGTTAGCGTTGTTCGGAATTACTGGGCGTAAAGCGCGCGTAGGCGGATTAGTAAATTAGGGGTGAAATCCCGGGGCTCAACCCCGGAACTGCCTCTAATACTGCTAGTCTTGAGTTCGAGAGAGGTGAGTGGAATTCCGAGTGTAGAGGTGAAATTCGTAGATATTCGGAGGAACACCAGTGGCGAAGGCGACTCACTGGCTCGATACTGACGCTGAGGTGCGAAAGTGTGGGGAGCAAACAGGATTAGATACCCTGGTAGTCCACACCGTAA
+
GGGGGCFEGGGGGGGGGFGEGGGGGGGGGGGGGG<FFGGDGFEGGGGGGGGGFGDGGGGFFFB,CF<EFGGGGGGGGFGGGGGGGGGFGGFEGGGGGGGGGGGGGFFFFGGGGGGGGGGGG9CFGGGFFFG@CGGGGGGGGGGGGGGGEEGGGGGGGGGGFD9FFFGGGF5@<CGGCGGGGGGGGFE*;<CFGCEEGGGGG=?886?CEFGGGDGGGGFFGGGGGGGC?FGGE5E>FGGGD>@EFB:8<DFGFFC=>2BBFFFGFBFFFBAF97?CBE;:2(
@M06628:26:000000000-CRM2J:1:1107:15756:13221 1:N:0:149
TACGGAGGGGGTTAGCGTTGTTCGGAATTACTGGGCGTAAAGCGCACGTAGGCGGACCGAAAAGTTGGGGGTGAAATCCCAGGGCTCAACCCTGGAACTGCCTCCAAAACTGCCGGTCTAGAGTTCGAGAGAGGTGAGTGGAATTCCGAGTGTAGAGGTGAAATTCGTAGATATTCGGAGGAACACCAGTGGCGAAGGCGGCTCACTGGCTCGATACTGACGCTGAGGTGCGAAAGTGTGGGGAGCAAACAGGATTAGATACCCTGGTAGTCCACACCGTAA
+
GGGGGGGGGGGGGGGGGGGGGGGGGGGGGGGGGGGGGGGGGGGGGGGGGGGGGGGGGGGGGGGGGGGGGGGGGGGGGGGGGGGGGGGGGGGGGGGGGGGGGGGGGGGGGGGGGGGGGGGGGGGGGGGGGGFGGGGGGGGGGGGGGGGGGGGGGFDGGGGGGGGGGGGGGGGGGGGGGGGGGGGGGGGGGGGGGGGGGGGGGGGGGGFGGGGGGEGGGGGGGGGGGGGFGGCCGGGFFGGGGFFEFFFCGGGGFFGFFFFFGFGGFFFFFFDFFFFGFFFFFF
@M06628:26:000000000-CRM2J:1:1107:22152:13801 1:N:0:149
TACGGAGGGGGTTAGCGTTGTTCGGAATTACTGGGCGTAAAGCGTACGTAGGCGGATTGGAAAGTAGGGGGTGAAATCCCAGGGCTCAACCCTGGAACTGCCTCCTAAACTATCAGTCTAGAGTTCGAGAGAGGTGAGTGGAATTCCAAGTGTAGAGGTGAAATTCGTAGATATTTGGAGGAACACCAGTGGCGAAGGCGGCTCACTGGCTCGATACTGACGCTGAGGTACGAAAGTGTGGGGAGCAAAAAGGATTAGATACCCTGGTAGTCCACACCGTAA
+
GGGGGGGGGGGFGGGGGGGGGFGGGGGGGGGGGGGGGGGGGGGGFGGGGGGGGGGGGGGGCGGFGGGGGGGCEGGGGGGGGGGGGFGGGGGGGGGGGGGGGGGGGGGGG?FFFGGGGGGGGFFGGGGGGFGGGGFCCGGGGGGGGGFGGGGGFGGGGGGGGGGGFGFC6FEGGGGFGGGGGGGGGGGGGGGGGGGGGGFGCEEGGGGGFGGFGGFGGGF7CEGEGGGGEGEDEFGF4CGGEFD>;90:C*9CDFF=22=>GFG+=8>)0/4=40*0(74>:B
@M06628:26:000000000-CRM2J:1:1107:21659:13908 1:N:0:149
TACGGAGGGGGTTAGCGTTGTTCGGAATTACTGGGCGTAAAGCGCGCGTAGGCGGATTAGTAAGTTAGGGGTGAAATCCCAGGGCTCAACCCTGGAACTGCCTCTAATACTGCTAGTCTTGAGTTCGAGAGAGGTGAGTGGAATTCCGAGTGTAGAGGTGAAATTCGTAGATATTCGGAGGAACACCAGTGGCGAAGGCGACTCACTGGCTCGATACTGACGCTGAGGTGCGAAAGTGTGGGGAGCAAACAGGATTAGATACCCGGGTATGCCACACCGTAA
+
GGFFGFGGGGGGGGGGGFGEGGFEGGGGGGGGGGGGGGEGGGGGGGGGGGGGGGFC@+E<FGGGEFGGCFGGGGGGGFGFFGGGGGGGGGGGGGGGGGGGGGGGGFGFGFGGGG9EFGFGGGCGGFFGGGGFCGFGGGFGF:FGGFC<@CFGGBCCF7FGFGGFGCFG:FEFGGGCCEEEEDFCFEGCFGCEEEDEE558<8=EFG?<CC>?EEGGGG9CGE5CC)>E+;EDGCG9=>FCGDB).--;FCGF45*9)5=<@?C8),7)))(1.7?42:(0-4
@M06628:26:000000000-CRM2J:1:1107:19474:14260 1:N:0:149
TACGGAGGGGGTTAGCGTTGTTCGGAATTACTGGGCGTAAAGCGCACGTAGGCGGACTTTTAAGTTAGAGGTGAAATCCCAGGGCTCAACCCTGGAACTGCCTTTAATACTGGGAGTCTTGAGTTCGAGAGAGGGGAGTGGAATTCCGAGTGTAGAGGTGAAATTCGTAGATATTCGGAGGAACACCAGTGGCGAAGGCGGCTCACTGGCTCGATACTGACGCTGAGGTGCGAAAGCGTGGGGAGCAAACAGGATTAGATACCCTGGTAGTCCACGCCGTAA
+
GGGGGGGGG7F@@FGGGGGC@FFGGGGGGGGGGGGGGGGGGGGGE=FGEGGGGGGG7F,EFGGG<?FGGCGGGGGGGGGGGGGGGGEGGGG@=FGGGE<FG8DFG>,=FGGG8,8<5DFAFGGGAFGDCGGGGG:F><FGGGGGGGGG8FGGGGGGEFGGGGGGACFGGGGGGGFGGGGGGGGGGGGC@FGGGGGEGGGE58:CEFGGG5*C8*AFGGGGGGGGCGCFECCGGEGFFGGGGFFFFFFFGGGGFFGFFFFFFFGGFFFFFFFFFFFGFF9E?B
@M06628:26:000000000-CRM2J:1:1107:17190:14377 1:N:0:149
TACGGGGGACGCAAGCGTTATCCGGAATGATTGGGCGTAAAGCGTCTGTAGGTGGCTTTCCAAGTCAACTGTCAAAAATCAGGGCTTAACCTTGAACCGGCAGTTGAAACTATAAAGCTTGAGTTAGGTAGGGGCAGAGGGAATTCCTAGTGTAGCGGTGAAATGCGTAGATATTAGGAAGAACACCAATCGCGAAAGCACTCTGCTGGGCCATGACTGACACTGAGAGACGAAAGCTAAGGGAGCGAATGGGATTAGATACCCCAGTAGTCTTAGCCGTAA
+
GGGGGGGGGGGGGGGFGGGGGGGGGGGGGGGGGGGGGGGGGGGGGGGGGGGGGGGGGGGGGGGGGGGGGGGGGGGGGGGGGGGGGGGGGGGGGGGGGGGGGGGGGGGGGGGGGGGFGGGGGGGGGGGGGGGGGGGGGGGGGGGGGGGGFGGGGGGGGGGGGGG9FGGGGGGGGGFGGGGGGGFGGFGGGGGFGGGGGGGGGGG7FFFEFGC5:CFFGGGGGGGGGGGGGGGGGG=9?CFCFF48519CEGGGF?FFF76<CFGGF?BFFFFBAFFCDF>D??
@M06628:26:000000000-CRM2J:1:1107:28615:14498 1:N:0:149
TACGGAGGGGACTAGCGTTGTTCGGAATTACTGGGCGTAAAGCGCACGTAGGCGGACCGAAAAGTTGGAGGTGAAATCCCAGGGCTCAACCTTGGAACTGCCTTCAAAACTGCCGGTCTAGAGTTCGAGAGAGGTGAGTGGAATTCCGAGTGTAGAGGTGAAATTCGTAGATATTCGGAGGAACACCAGTGGCGAAGGCGGCTCACTGGCTCGATACTGACGCTGAGGTGCGAAAGCGTGGGGAGCAAACAGGATTAGATACCCTGGTAGTCCACGCCGTAA
+
GGGGGGGGGGGGGGGGGGGGGGGGGGGGGGGGGGGGGGGGGGGGGGGGGGGGGGGGGGGGGGGGGGGGGGGGGGGGGGGGGGGGGGGGGGGGGGGGGGGGGGGGGGGGGGGGGFGGEGGGGGGGGGGGGGGGGGGGGGGGGFGGGGGGGGGGGGGGGGGGGGGGGGGGGGGFGGGFGGGGGGGGGGGGGGGGGGGEGGGGGGGGGGGGGGGGGGGGGGGCFGGGGGGGFGGDGGGFFDCEGFFF>B?EGGGGFFGF?FFFGFGFF?FFFFFFFFFGFFFD?B
@M06628:26:000000000-CRM2J:1:1107:20936:14749 1:N:0:149
TACGGAGGGGGTTAGCGTTGTTCGGAATTACTGGGCGTAAAGCGTACGTAGGCGGATCAGAAAGTAGGGGGTGAAATCCCGAGGCTCAACCTCGGAACTGCCTCCTAAACTCCTGGTCTTGAGTTCGAGAGAGGTGAGTGGAATTCCAAGTGTAGAGGTGAAATTCGTAGATATTTGGAGGAACACCAGTGGCGAAGGCGGCTCACTGGCTCGATACTGACGCTGAGGTACGAAAGTGTGGGGAGCAAACAGGATTAGATACCCTGGTAGTCCACACCGTAA
+
GGGGGEGGGGGGGGGGGGGGGGGGGGGGGGGGGGGGGGGGGGGGGGGGGGGGGGGGGGGGGGGGGGGGGGGGGGGGGGGGGGGGGGGGGGGGGGGGGGGGGGGGGGGGGGGGGGGGGGGGGGGGGGGGGGGGGGFGGGGGGGGGGGGGGGGGGGGGGGGGGGGGGGGGGGGFGGGGGGGGGGGGGGGGGGGGGGGGGGGGGGGGGGGGGGGGGGGGGGGGGGGGGGGGGGGGGGGFFGGGGFFEFFFGGFFGFFDFFFFFGFGG47FF=FAFFFF4:EFFFF
@M06628:26:000000000-CRM2J:1:1107:23040:15839 1:N:0:149
TACGTACCGGACGAACGTTATTCGGAATCACTGGGCTTAAAGAGTACGTAGGCGGCCTTGAAGGTGGGGTGTGAAATCCCACGGCTTAACCGTGGAACTGCGCTCCAAACCGCAAGGCTTGAGGGAGACAGAGGTGAGCGGAACTGATGGTGGAGCGGTGAAATGCGTTGATATCATCAGGAACACCCGTGGCGAAGGCGGCTCACTGGGTCTCTTCTGACGCTGAGGTACGAAAGCTAGGGGAGCGAACGGGATTAGATACCCCGGTAGTCCTAGCTGTAA
+
GGGGGGGGGGGGGGDGGFGGGGGGGGGGGGGGGGGGGGGGGGGGGGGGGGGGGGGGGGGGFGGGGGGGGGGGGGGGGGGGGGGGGGGGGGGGGGGGGGGGGGGGGGGGGGGGGDGGGGGGGGGGGGGGGGGGGGGGGFGGGGGGGGGGGGGGGGGGGGGGGGGGGGGGGGFGGGGGGGGFGGFGGGGGGGGGGGGGGGGGDD?EFGGGGGGGFEGGGGGFGDEGGDDGGGGGGGG>F7FGGFFFFFFGCCCCDEGF?DFAGFFGF>@EBFBFAFFGFFA@<A
@M06628:26:000000000-CRM2J:1:1107:19953:17311 1:N:0:149
TACGGAGGGGGTTAGCGTTGTTCGGAATTACTGGGCGTAAAGCGTACGTAGGCGGATTGGAAAGTATGGGGTGAAATCCCAGGGCTCAACCCTGGAACTGCCCTGTAAACTATCAGTCTAGAGTTCGAGAGAGGTGAGTGGAATTCCAAGTGTAGAGGTGAAATTCGTAGATATTTGGAGGAACACCAGTGGCGAAGGCGGCTCACTGGCTCGATACTGACGCTGAGGTACGAAAGTGTGGGGAGCAAACAGGATTAGATACCCTGGTAGTCCACACCGTAA
+
GGGGGGGGGGGGGGGGGGGGGGGGGGGGGGGGGGGGGGGGGGGGGGGGGGGGGGGGGGGGGGGGGGGGGGGGGGGGGGGGGGGGGGGGGGGGGGGGGGGGGGGGGGGGGGGGGGGGGGGGGGGGGGGFGGGGGGGGGGGGGGGGGGGGGGGGGGGGGGGGGGGGGGGGGGGFGGGGGGGGGGGGGGGGGGGGGGGGGGGGGGGGGGGGGGGGGGGGGGGGGGGGGGGGGGGGGGGBFGGGGFFFFFFGGGGG@FFF?FFAGFFGFFFFFFFFFFFGFEF@:?
@M06628:26:000000000-CRM2J:1:1107:11959:17409 1:N:0:149
TACGAAGGGGGCTAGCGTTGTTCGGAATAACTGGGCGTAAAGCGTACGTAGGCGGATTGGAAAGTTAGGGGTGAAATCCCGAGGCTCAACCTCGGAACTGCCCTTAAAACTATCAGTCTAGAGGTCGAGAGAGGTGAGTGGAATTCCGAGTGTAGAGGTGAAATTCGTAGATATTCGGAGGAACACCAGTGGCGAAGGCGGCTCACTGGCTCGATACTGACGCTGAGGTACGAAAGTGTGGGGAGCAAACAGGATTAGATACCCTGGTAGTCCACACCGTAA
+
GGGGGGGGGGGGGGGGGGGGGGGGGGGGGGGGGGGGGGGGGGGGGGGGGGGGGGGGGGGGGGGGGGGGGGGGGGGGGGGGGGGGGGGGGGGGGGGGGGGGGGGGGGGGGGGGGGGGGGGGGGGGGGGGGGGGGGGGGGGGGGGGGGGGGGGGGGGGGGGGGGGGGGGGGGGGGGGGGGGGGGGGGGGGGGGGGGGGGGGGGGGGGGGGGGGGGDGGGGGGGGGGGGGGGGGGGGGFFGGGGFFEFFB8FGGGFFGFFFFFGFGGFFFFFFFFFFFGFFB@FB
@M06628:26:000000000-CRM2J:1:1107:13816:17614 1:N:0:149
TACGTAGGGTGCGAGCGTTAATCGGAATTACTGGGCGTAAAGCGTGCGCAGGCGGTTTTGTAAGCCAGGCGTGAAATCCCCGGGCTTAACCTGGGAATGGCGCTTGTGACTGCAAAGCTGGAGTGCGGCAGAGGGGGATGGAATTCCGCGTGTAGCAGTGAAATGCGTAGATATGCGGAGGAACACCGATGGCGAAGGCAATCCCCTGGGCCTGCACTGACGCTCATGCACGAAAGCGTGGGGAGCAAACAGGATTAGATACCCTGGTAGTCCACGCCCTAA
+
GGGGEFGGGGGGGGGGGGGGDFGGGGGGGGGGGGGGGGGGGGGGGGGGGGGGGGGGGGGFGGGG<?FG<<FGGGGGFGGGGGGGGGGGGGGGGGGGGFDGGECGGGGBFGGGFCGGCGG<FGGGFECGGGGGGGGD@=FGGGGGGCGGDGGGGGGGGGGGGGGGGGGGGGGDGGGGGEGGGGGGGFGEEGGGGGGGGGGFDF6FFGGGGFGEGEFGGGGGGGGGEGFGGGGGGGGFFGGEGFFBFFFCFGGGFFGFFFFFGFGGFFFFFFFFFFFGFF9EFF
@M06628:26:000000000-CRM2J:1:1107:17643:18073 1:N:0:149
TACGGAGGGGGTTAGCGTTGTTCGGAATTACTGGGCGTAAAGCGCGCGTAGGCGGATTAGTAAGTTAGGGGTGAAATCCCAGGGCTCAACCCTGGAACTGCCTCTAATACTGCTAGTCTTGAGTTCGAGAGAGGTGAGTGGAATTCCGAGTGTAGAGGTGAAATTCGTAGATATTCGGAGGAACACCAGTGGCGAAGGCGGCTCACTGGCTCGATACTGACGCTGAGGTGCGAAAGTGTGGGGAGCAAACAGGATTAGATACCCTGGTAGTCCACACCGTAA
+
GGGGGGGGGGGFGGGGGGGGGGGGGGGGGGGGGGGGGGGGGGGGGGGGGGGGGGGGGGGGGGGGGGGGGGGGGGGGGGGGGGGGGGGGGGGGGGGGGGGGGGGGGGGGGGGGGGGGGGGGGFGGGGGGGGGGGGGGGGGGGGGGGGGGGGGGGGGGGGGGGGGGGGGGGGGGGGGGGGGGGGGGGGGGGGGGGGGGGGGGGGGGGGGFGGGGGGGGGGGGGGGGGGGGGGGGGGGBFGGGGFF>@F?CGGGGF>GFBFFFGFGFFF>FBBABAFFGFFFFFF
@M06628:26:000000000-CRM2J:1:1107:15410:18335 1:N:0:149
TACGGAGGGGGTTAGCGTTGTTCGGAATTACTGGGCGTAAAGCGTACGTAGGCGGATCAGAAAGTAGGGGGTGAAATCCCGAGGCTCAACCTCGGAACTGCCTCCTAAACTCCTGGTCTTGAGTTCGAGAGAGGTGAGTGGAATTCCAAGTGTAGAGGTGAAATTCGTAGATATTTGGAGGAACACCAGTGGCGAAGGCGGCTCACTGGCTCGATACTGACGCTGAGGTACGAAAGTGTGGGGAGCAAACAGGATTAGATACCCTGGTAGTCCACACCGTAA
+
GGGGGGGGGGGGGGGGGGGGGGGGGGGGGGGGGGGGGGGGGGGGGGGGGGGGGGGGGGGGGGGGGGGGGGGGGGGGGGGGGGGGGGGGGGGGGGGGGGGGGGGGGGGGGGGGGGGGGGGGGGGGGGGGGGGGGGGGGGGGGGGGGGGGGGGGGGGGGGGGGGGGGGGGGGGGGGGGGGGGGGGGGGGGGGGGGGGGGGGGGGGGGGGGGGGGGGGGGGGGGGGGGGGGGGGGGFGFFGGGGFFDEFFFGGGGFFDFFFFFGFGEFBFFFFFF>FFG?EBF?B
@M06628:26:000000000-CRM2J:1:1107:8013:18567 1:N:0:149
CACGAACCGTACGAACGTTATTCGGTATCACTGGGCTTAAAGCGTGCGTAGGCGGCCTTGTAGGTCGGGTGTGAAATCCCACGGCTCAACCGTGGAACTGCGCCCGAAACCACAAGGCTCGAGGGAAGCAGGGGTGTGCGGAACTGATGGTGGAGCGGTGAAATGCGTTGATATTATCAGGAACACCGGTGGCGAAAGCGGCACACTGGGCTTCTTCTGACGCTCAGGCACGAAAGCTAGGGGAGCGAACGGGATTAGATACCCCGGTAGTCCTAGCTGTAA
+
GGGGGGGGGGGGGGGGGGGGGGGGGGGGGGGGGGGGGGGGGGGGGGGGGGGGGGGGGGGGGGGGGGGGGGGGGGGGGGGGGGGGGGGGGGGGGGGGGGGGGGGGGGGGGGGGGGGGGGGGGGGGGGGGGGGGGGGGGGGGGGGGGGGGGGGGGGGGGGGGGGGGGGGEGGGGGGGGGGGGGGGGGGGGGGGGGGGGGGGGGGGGGGGGGGGGGGGGGGGGGGGGGGGGGGGGGGGFFGGGGFFFFFFGGGGGFFGFF?FFGFGGFFFFFFAFF=FC?FFFFF
@M06628:26:000000000-CRM2J:1:1107:23840:18830 1:N:0:149
TACGGAGGGGGTTAGCGTTGTTCGGAATTACTGGGCGTAAAGCGCGCGTAGGCGGATTAGTAAGTTAGGGGTGAAATCCCAGGGCTCAACCCTGGAACTGCCTCTAATACTGCTAGTCTTGAGTTCGAGAGAGGTGAGTGGAATTCCGAGTGTAGAGGTGAAATTCGTAGATATTCGGAGGAACACCAGTGGCGAAGGCGACTCACTGGCTCGATACTGACGCTGAGGTGCGAAAGTGTGGGGAGCAAACAGGATTAGATACCCTGGTAGTCCACACCGTAA
+
GGGGGGGGGGGFGGGGGGGG@FGGGGGGGGGGGGGGGGGGGGGGGGGGGGGGGGGGGGGGGGGGGGGG8AFGGGGGGGGG?FGGGGGGGGGCEGGGGGGGGGGGGGGGGGGGGFGGGGFFGFGGGBCCFDFGGGCFGGGGGFGGGGGFCFGGGCFGGGGGGGGGFGGGGEEGGGGGGGGDECFGGDFGGGGGGGGGGGGGGGCG<FGGFFG8:5:FGGGFGGGEED:CEGFGGEE0BFGGGED3;>0FFGGFFFGF2?FFFFGGF::FFFAFFFFGBFF>::
@M06628:26:000000000-CRM2J:1:1107:22569:18929 1:N:0:149
TACGGAGGGGGTTAGCGTTGTTCGGAATTACTGGGCGTAAAGCGCGCGTAGGCGGATTAGTAAGTTAGGGGTGAAATCCCAGGGCTCAACCCTGGAACTGCCTCTAATACTGCTAGTCTTGAGTTCGAGAGAGGTGAGTGGAATTCCGAGTGTAGAGGTGAAATTCGTAGATATTCGGAGGAACACCAGTGGCGAAGGCGACTCACTGGCTCGATACTGACGCTGAGGTGCGAAAGTGTGGGGAGCAAACAGGATTAGATACCCTGGTAGTCCACACCGTAA
+
GGGGGCCEGGGGGGGGGGGGGGGGGGGGGGGGGGGGGGGGGGGGGGGGGGGGGGGGGGGGGGGGGFGGGGGGGGGGGGGGGGGGGGGGGGGGGGGGGGGGGGGGGGGGGGGGGGGGGFCFGGGGGGGGGGGGGGGGGGGGGCFFFCGGGGGGGFGFGGGGGGGGGGGGGCEGGGGGGGGGGGGGFGGCGGGGGGDCGGFGGGCEGGGFFGGGGGGGGGGEGGGGGGFGGGGGGEGFFGGGGFFEFFFCGGGGFFCF<?FFGFGF@B>FFFFFFBF6->>>(8
@M06628:26:000000000-CRM2J:1:1107:12864:19283 1:N:0:149
TACGGAGGGGGTTAGCGTTGTTCGGAATTACTGGGCGTAAAGCGTACGTAGGCGGACCGTAAAGTTGGGGGTGAAATCCCGGGGCTCAACCCCGGAACTGCCTCCAAAACTGCCGGTCTAGAGGTCGAGAGAGGTGAGTGGAATTCCGAGTGTAGAGGTGAAATTCGTAGATATTCGGAGGAACACCAGTGGCGAAGGCGGCTCACTGGCTCGATACTGACGCTGAGGTACGAAAGTGTGGGGAGCAAACAGGATTAGATACCCTGGTAGTCCACACCGTAA
+
GGGGGGGGGGGGGGGGGGGGGGGGGGGGGGGGGGGGGGGGGGGGFGGGGGGGGGGGGGGGGGGGGGGGGGGGGGGGGGGGGGGGGGGGGGGGGGGGGGGGGGGGGGGGGGGGGGGGGGGGGGGGGGGGGFGGGGGGGGGGGGGGGGGGGGGGGGGGGGGGGGGGGGGGGGGGGGGGGGGGGGGGGGGGGGGGGGEEGGGGGGGGGFGGGGGGGGGGGGGGGGGGEGGGGGGGGGGFFGGGGFE>@B?FGGGFFFFFFFFFGFGGFFFFF=<@AFFG:BB:?B
@M06628:26:000000000-CRM2J:1:1107:24476:19356 1:N:0:149
GACGAACCGTCCAAACGTTATTCGGTATCACTGGGCGTAAAGCGTGCGTAGGCGGCTTGGTAGGTGAGATGTGAAAGCCCACGGCTCAACCGTGGAATAGCGTCTCAAACCCCCAAGCTCGAGGAAGATAGGGGTGAGGGGAACTTATGGTGGAGCGGTGAAATGCGTTGATATCATAGGGAACACCGGTGGCGAAGGCGCATCACTGGATCTTTTCTGACGCTGAGGCACGAAAGCTAGGGTAGCGAACGGGATTAGATACCCCGGTAGTCCTAGCCGTAA
+
CGGG:F::F@@F@F<FGGG8FGGGGEGG<FGGGGGG+FGGGGGGC=FGGGGGGGGGG:@::E?FGDGG<?FGGGGG?FGG@=FGGGGGGGGC>DGGGF<FG=>3B3FGGGG7++5CFGG,FF<**3<,,@E@FGGEG,,=FGGGG,,36FGG*=F7FGGGGGGG@FGG7EFGGG?>9?@+;FGGGGGCEGGGGGGGGGGGGEG8EGGGGGG6+AEC:CGGGGGGGGGG58CGGGGFF7<FGF?FFF6GGG>C@>DFFFFFGFGGFFFFFFFFF4=F??>FFF
@M06628:26:000000000-CRM2J:1:1107:21198:19515 1:N:0:149
GACGGAGGATGCAAGTGTTATCCGGAATCACTGGGCGTAAAGCGTCTGTAGGTGGCTCGATAAGTCAACTGTTAAATCTTGAAGCTTAACTTCGAAATCGCAGTCGAAACTATCGGACTAGAGTATAGTAGAGGTAAAGGGAATTTCCAGTGGAGCGGTGAAATGCGTAGAGATTGGAAAGAACACCGATGGCGAAGGCACTTTACTGGGCTATTACTGACACTCAGAGACGAAAGCTAGGGTAGCAAATGGGATTAGATACCCCAGTAGTCCTAGCCGTAA
+
GGGGGGGGGGGGGGGGGGGGGGGGGGGGGGGGGGGGGGGGGGGGGGGGGGGGGGGGGGGGGGGGGGGGGGGGGGGGGGGGGGGGGGGGGGGGGGGGGGGGGGGGGGGGGGGGGGGGGGGGGGGGGGGGGGGGGGGGGGGGGGGGGGGGGGGGGGGGGGGGGGGGGGGGGGGGGGGGGGGGGGGGGGGGGGGEGGGGGGGGFGFEGGGGGGGGGGGGGGGGGGGGGGGGEGGGGDEBFGGGGFFFFFFGGGGGFFGFFFFFGFGGFF>FFFFFFFFGFF>BFF
@M06628:26:000000000-CRM2J:1:1107:7657:19967 1:N:0:149
TACGGAGGGGGTTAGCGTTGTTCGGAATTACTGGGCGTAAAGCGCACGTAGGCGGATCAGAAAGTAAGGGGTGAAATCCCAGGGCTCAACCCTGGAACTGCCTCTTAAACTCCTGGTCTTGAGTTCGAGAGAGGTGAGTGGAATTCCAAGTGTAGAGGTGAAATGCGTAGATATTTGGAGGAACACCAGTGGCGAAGGCGGCTCACTGGCTCGATACTGACGCTGAGGTGCGAAAGTGTGGGGAGCAAACAGGATTAGATACCCTGGTAGTCCACACCGTAA
+
GGGGGGGGG@F66DFGGGGEGGGGGGGGGGGGGGGGGGGGGG<F:4CGGGGGGGG:FG@F,EGGGDGG8FGGGGGGCG=?5,8BFGBFGGC33>=FG8FGGGE>F=F=FGG<3,@<FGGGGGCGGF@7>,@FGGG7FGCFGGGGE,3@9:FFGGGDGGGGGGGG,B:FGGGGGG,CC<8<EGGGGGGGGG9FGGGGGGG8DGGC9EG<F:C@:EGGEGGFGGGGGGGG<;?DGGGFB7FGGFFFFF1CGGGGFFGFDFFFGFGGFFFFFFFFFFF*:E1>BF
@M06628:26:000000000-CRM2J:1:1107:4497:20012 1:N:0:149
TACGGAGGGGGTTAGCGTTGTTCGGAATTACTGGGCGTAAAGCGCACGTAGGCGGACCATTAAGTTAGAGGTGAAATCCCAGGGCTCAACCCTGGAACTGCCTTTAATACTGGTGGTCTTGAGTTCGAGAGAGGTGAGTGGAATTCCGAGTGTAGAGGTGAAATTCGTAGATATTCGGAGGAACACCAGTGGCGAAGGCGGCTCACTGGCTCGATACTGACGCTGAGGTGCGAAAGCGTGGGGAGCAAACAGGATTAGATACCCTGGTAGTCCACGCCGTAA
+
GGGGGFGGGGGGGGGGGGGGGGGGGGGGGGGGGGGGGGGGGGGGGGGGGGGGGGGGGGGGGGGGGGGGGGGGGGGGGGGGGGGGGGGGGGGGGGGGGGGGGGGGGGGGGGGGGGGGGGGGGGGGGGGGGGGGGGGGGGGGGGGGGGGGGGGGGGGGGGGGGGGGGGGGGGGGGGGGGGGDGGGGGGGGGGGGGGGGGGGGGGGGGGGGFGGGGGFGGGGGGGGGGGGGF>FGGGEBFGGGGFFFFFFAFGGGFFGFFFFFGFCGF?FFFFFFDFFG;F>BF?
@M06628:26:000000000-CRM2J:1:1107:4516:20012 1:N:0:149
TACGGAGGGGGTTAGCGTTGTTCGGAATTACTGGGCGTAAAGCGCACGTAGGCGGACCATTAAGTTAGATGTGAAATCCCAGGGCTCAACCCTGGAACTGCCTTTAATACTGGTGGTCTTGAGTTCGAGAGAGGTGAGTGGAATTCCGAGTGTAGAGGTGAAATTCGTAGATATTCGGAGGAACACCAGTGGCGAAGGCGGCTCACTGGCTCGATACTGACGCTGAGGTGCGAAAGCGTGGGGAGCAAACAGGATTAGATACCCTGGTAGTCCACGCCGTAA
+
,EGGEG+@FGG:CDFGGGGDGGFGGGGGGG<FGGGGGGGGGGCCEFFEGGGGFGGG:>FGGGGGGGGC,,CFGGGGG9FGAFGGGGGGGGG7=DFGFGF9FD<=FGGDFGEGGF<FCGG9CFFFF=F,>DGGGGFGCDGGGGGGGDFD@FCEGGGCEFGGGFCCCFGGGGGFGFCED+;8CFGGGGGGGGFFEGGEGGGGGEG5AFGG;A90:CCGGGF<F5:>C<9;3/3>EGG>FGEGGF>>B;BDGFGGFFFFFBFFGFGGFBFFFF<FFFFCBF6B0:
@M06628:26:000000000-CRM2J:1:1107:17263:20889 1:N:0:149
TACGGAGGGGGCTAGCGTTGTTCGGAATTACTGGGCGTAAAGCGCACGTAGGCGGACTATTAAGTGAGGGGTGAAATCCCAGGGCTCAACCCTGGAACTGCCTCTCATACTGGTAGTCTTGAGTTCGAGAGAGGTGAGTGGAATTCCGAGTGTAGAGGTGAAATTCGTAGATATTCGGAGGAACACCAGTGGCGAAGGCGGCTCACTGGCTCGATACTGACGCTGAGGTGCGAAAGTGTGGGGAGCAAACAGGATTAGATACTCTGGTAGTCCACACCGTAA
+
GADFC8@7@BC+7CF<:88@FAFDEGEFGEEEFGGGGGGDEGGGG@@FFGGDGGGCFFGGGGGCBF9A=FC?FDF,FFDF,BD@FB7=FFDCCFGDGGEDCGGG@F<F9FGGC=F<FAFGG;F>=FC:,<FFF:7<3>FFG>FGC9<FC<FF@,?BCFF@<CFFC<B<>F=CCF9CE78:EGGFGGG7CEG6EEEGGG5?78:80+A:*A*<*?F@CCF<EEGGG)9@0;ECE=596DG+85@>:1287<5:)7F7)58AF=+3@4@F?75@46@*4578(-
@M06628:26:000000000-CRM2J:1:1107:14039:21026 1:N:0:149
TACGGAGGGTCCGAGCGTTATCCGGAATCATTGGGTTTAAAGGGTCCGTAGGTGGGCCTATAAGTCAGAGGTGAAAGTTTGTGGCTCAACCATAAAATTGCCTTTGATACTGTAGGTCTTGAGTTATAGTGAAGTTGCCGGAACATGTGGTGTAGCGGTGAAATGCATAGATATCACATAGAACACCAATTGCGAAGGCAGGTGACTAACTATATACTGACACTGATGGACGAAAGCGTGGGGAGCGAACGGGATTAGATACCCCGGTAGTCCACGCCGTAA
+
GFGGDFD@CFGGGGGGEGECGFGGGGGGGDGGGGGGEGG<FGGGGDGEGGGGGGGGGGEFGFGFGFGGGGGFFFF9FG<FGFFCBFFFFFBEGGGGFGGGGGGGFFDGGGGGGGCFEEFGGDGGGFFFC?EEGGGGGF?FFCFECEGGGFFGGGGGGGGGGGGFGD;FFFFGGGGGGGGGGGGFGGG7EGEGFGGEGGGGGDGFAEEFFFGGGGGGCFGGGFGGGGGGC9CDCGGFFDEEEE:5.,4:EGCDDED???FFGFC:>;>FB34FDFFCBFFD6<
@M06628:26:000000000-CRM2J:1:1107:18013:21318 1:N:0:149
GACGGAGGATGCAAGTGTTATCCGGAATCACTGGGCGTAAAGCGTCTGTAGGTGGCTCGATAAGTCAACTGTTAAATCTTGAAGCTTAACTTCGAAATCGCAGTCGAAACTATCGGACTAGAGTATAGTAGAGGTAAAGGGAATTTCCAGTGGAGCGGTGAAATGCGTAGAGATTGGAAAGAACACCGATGGCGAAGGCACTTTACTGGGCTATTACTGACACTCAGAGACGAAAGCTAGGGTAGCAAATGGGATTAGATACCCCAGTAGTCCTAGCCGTAA
+
GGGGGGGGGGGGGGGGGGGGGGGGGGGGGGGGGGGGGGGGGGGGFGGGGGGGGGGGGGGGGGGGGGGGGGGGGGGGGGGGGGGGGGGGGGGGGGGGGGGGGGGGGGGGGGGGGGGGGGGGGGGGGGGGGGGGGGGGGGGGGGGGGGGGGGGGGGGGGGFGGGGAFGGCEGGGGFFGGGGGGGGGGGGGGGGGGGGGGGGGGFFFGFGGGGGGFGGGGGGGGGGGGCGFGGGGGGGFFFGGGFFFE?BCC*?E4;7)48=<FFGGFFFFFFFFAFFF?F>BBB
@M06628:26:000000000-CRM2J:1:1107:12578:21369 1:N:0:149
GACGGAGGATGCAAGTGTTATCCGGAATCACTGGGCGTAAAGCGTCTGTAGGTGGCTCAATAAGTCAACTGTTAAATCTTGAAGCTCAACTTCGAAATCGCAGTCGAAACTATTGGACTAGAGTATAGTAGAGGTAAAGGGAATTTCCAGTGGAGCGGTGAAATGCGTAGAGATTGGAAAGAACACCGATGGCGAAGGCACTTTACTGGGCTATTACTGACACTCAGAGACGAAAGCTAGGGTAGCAAATGGGATTAGATACCCCAGTAGTCCTAGCCGTAA
+
GGGGGGGGGGGGGGGGGGGGGGGGGGGGGGGGGGGGGGGGGGGGGGEGGGGGGGGGGGGGGGGGGGGGGGGGGGGGGGGGGGGGGGGGGGGGGGGGGGGGGGGGGGGGGGGGGGGGGGGFGGGGGFFFFFGGGGGGGGGGGGGGGGGGGGGGGGGGGGGGGGGGGGGGGGGFGGGGGGGGGGGGGGGGGGGGGGGGGGGFGGGGGGGGGGGGGGFGGGGGGDFGGGGCCFGGGGGF?>FGGFFFFFFGGGGGFFGF2<FFGFCFFFFFFFBFFF?28:3824
@M06628:26:000000000-CRM2J:1:1107:7407:21394 1:N:0:149
TACGGAGGGTCCGAGCGTTATCCGGAATCATTGGGTTTAAAGGGTCCGTAGGTGGGCCTATAAGTCAGAGGTGAAAGTTTGTGGCTCAACCATAAAATTGCCTTTGATACTGTAGGTCTTGAGTTATAGTGAAGTTGCCGGAACATGTGGTGTAGCGGTGAAATGCATAGATATCACATAGAACACCAATTGCGAAGGCAGGTGACTAACTATATACTGACACTGATGGACGAAAGCGTGGGGAGCGAACGGGATTAGATACCCCGGTAGTCCACGCCGTAA
+
GGGGGGGGGGGGGGGGGGGGGGGGGGGGGGGGGGGGGGGGGGGGGGGGGGGGGGGGGGGGGGGGGGGGGGGGGGGGGGGGGGGGGGGGGGGGGGGGGGGGGGGGGGGGGGGGGGGGGGGGGGGGGGGGGGGGGGGGGGGGGGGGGGGGGGGGGGGGGGGGGGGGGGGGGGGGGFGGGGGGGGGGGGGGGGGGGGGGGGGGGGGGGGGGGGGGGGGGGGGFGGGGGGGGGGGGGGGFFGGGGFFDEBFCEGGGFFGFFFFFGFGGFFFFEFFFFFFGFFFFFF
@M06628:26:000000000-CRM2J:1:1107:10425:21417 1:N:0:149
TACGGAGGGGGTTAGCGTTGTTCGGAATTACTGGGCGTAAAGCGTACGTAGGCGTATCAGAAAGTATGGGGTGAAATCCCAGGGCTCAACCCTGGAACTGCCTCATAAACTCCTGGTCTTGAGTTCGAGAGAGGTGAGTGGAATTCCGAGTGTAGAGGTGAAATTCGTAGATATTCGGAGGAACACCAGTGGCGAAGGCGGCTCACTGGCTCGATACTGACGCTGAGGTACGAAAGTGTGGGGAGCAAACAGGATTAGATACCCTGGGAGTCCACACCGTAA
+
GGGGGFEGGGGFGGGGGGGFGFFGGCFGGGDDCFGGGEGGGGGGGGGGGGGGGGGGGGDEEGFGDEEEFGGGGGGGGFFFGGGEDGFCGC<FCF?@FGGGGGGGGGGGG9D,BBFGABFFFCFF<FG@BDFGGG,BFGFFGCGGFGFGGGGFGED9CFGGGGGGFCFBFFCCFGGDDBCE@FCFFGG7FGGGGGGGGGGCDG8EFGGG@F4CEGFFGFE?CGG5E)9CGGGGD@*11:9C5:B>>>BGF<7A>4*934*6+*<<FF>>)7:)-9?4(7,)1-
@M06628:26:000000000-CRM2J:1:1107:10442:21426 1:N:0:149
TACGGAGGGGGTTAGCGTTGTTCGGAATTACTGGGCGTAAAGCGTACGTAGGCGTATCAGAAAGTATGGGGTGAAATCCCAGGGCTCAACCCTGGAACTGCCTCATAAACTCCTGGTCTTGAGTTCGAGAGAGGTGAGTGGAATTCCGAGTGTAGAGGTGAAATTCGTAGATATTCGGAGGAACACCAGTGGCGAAGGCGGCTCACTGGCTCGATACTGACGCTGAGGTACGAAAGTGTGGGGAGCAAACAGGATTAGATACCCTGGTAGTCCACACCGTAA
+
GGGGGGGGGGGGGGGGGGGGGGGGGGGGGGGGGGGGGGGGGGGGGGGGGGGGGGGGGGGGGGGGGGGGGGGGGGGGGGGGGGGGGGGGGGGGGGGGGGGGGGGGGGGGGGGGGGGGGGGGGGGGGGGGGGGGGGGGGGGGGGGGGGGGGGGGGGGGGGGGGGGGGGGGGGGGGGGGGGGGGGGGGGGGGGGGGGGGGGGGGGGGGGGFGGGGGGGGDGGFFGGGGGGGGFF5EGGFFFGGGDFBF0:FGGGFF>CF<<F9FFGF??FFFF3BAFFFFB>>08
@M06628:26:000000000-CRM2J:1:1107:15614:21691 1:N:0:149
TACGGAGGGTGCAAGCGTTATCCGGAATCACTGGGTTTAAAGGGTGCGTAGGCGGATAAATAAGTCAGGGGTGAAAGCTTTCAGCTTAACTGGAAAATTGCCTTTGAAACTGTCTATCTTGAATTATGTTGAGGTTAGCGGAATGTGACATGTAGCGGTGAAATGCATAGATATGTCATAGAACACCAATTGCGAAGGCAGCTAGCTAGGCATATATTGACGCTGAGGCACGAAAGCGTGGGGAGCGAACAGGATTAGATACCCTGGTAGTCCACGCCCTAA
+
GGGGGGGGGGGGGGGGGGGGGGGGGGGGGGGGGGGGGGGGGGGGGGGGGGGGGGGGGGGGGGGGGGGGGGGGGGGGGGGGGGGGGGGGGGGGGGGGGGGGGGGGGGGGGGGGGGGGGGGGGGGGGGGGGGGGGGGGGFGGGGGGGGGGGGGGGGGGGGGGGGGGGGGGGGGGGGGGGFGGGGGGGGGGGGGGGGGEGGGGGGGGGGFFGGGGGGGFGGGGGGGGGGGCFGGGGGGBFDGGGFFFFFFEEGGGFFGFBFFBGF?:F?>FFB<06@?D>F9FFB
@M06628:26:000000000-CRM2J:1:1107:12280:22475 1:N:0:149
TACGGGGGATGCAAGCGTTATCCGGAATGATTGGGCGTAAAGCGTCTGTAGGTGGCTTTCCAAGTCAACTGTCAAAAATTAGGGCTTAACCTTGAACTGGCAGTTGAAACTATAAAACTAGAGTAAAGTAGGGGCAGAGGGAATTCCTAGTGTAGCGGTGAAATGCGTAGAGATTAGAAAGAACACCAATCGCGAAAGCACTCTACTGGGCTATGACTGACACTGAGAGACGAAAGCTAAGGGAGCAAATGGGATTAGATACCCCAGTAGTCTTAGCCGTAA
+
AFGGGCGGGGGGGGG7FGGGGGGGGGGG@F@FGGGGGGGGGGGGGGGGGGGGGGGFFG855EGGGGGGGGGG,FGG,+E,5B,EFGGGGG9F,,EF,,,BFGGG<FGGGGGC,8E8,CF,CFGG9<,CFFGGGG7F<FGGGGGGG,E=EFGG=FFGGGGGGGGGGGGCEGG9FGG,?,@CFGGCFGG@EGFGGGGGCEFGGF8F+CACCFG*AFACF9FCFGGG+C<GF567EEEFFFD:@@:@B2(;CGGGFFFF??@ACF8<5256F64=6=FF2?BE<?
@M06628:26:000000000-CRM2J:1:1107:5972:23172 1:N:0:149
TACGGAGGGGGTTAGCGTTGTTCGGAATTACTGGGCGTAAAGCGTACGTAGGCGGATTGGAAAGTAGGGGGTGAAATCCCAGAGCTCAACCCTGGAACTGCCTCCTAAACTATCAGTCTAGAGTTCGAGAGAGGTGAGTGGAATTCCAAGTGTAGAGGTGAAATGCGTAGAGATTTGGAGGAACACCAGTGGCGAAGGCAGCTCACTGGCTCGTTACTGACGCTGAGGTACGAAAGCGTGGGGAGCAAACAGGATTAGATACCCGTGTAGTCCACACAGTAA
+
9FFFGGGGGDFC@FE<CFCC:C@FGFEF<FGGGGFGCEGGGGGGGGCGGGFGFGDGGCFGGEFGFG,??7EEGGGF,C>5>D,BFGGGCF<:DGCGGF@FF<<<FFC=BFGFGFDFEFFCFG?F;@:,>>FFG@D:<,@<>FB@:;DFGBFF,@C,;FFGF:;<,2:CECC,BFGBE+:CCGDCGFGG=<?F5CFED5E*/*2+<AFC**0+/*;>CC++8*57AD5*3++*;5C())1;:55>@6:6<74?45C*5<*.99@C),8.>*.*)/023)./44
@M06628:26:000000000-CRM2J:1:1107:15463:23530 1:N:0:149
TACGAAGGGGGCTAGCGTTGTTCGGAATTACTGGGCGTAAAGCGCACGTAGGCGGATTGATCAGTTAGAGGTGAAATCCCGGGGCTCAACCCCGGAACTGCCTTTAATACTGTCAGTCTAGAGATCGAGAGAGGTGAGTGGAATTCCGAGTGTAGAGGTGAAATTCGTAGATATTCGGAGGAACACCAGTGGCGAAGGCGGCTCACTGGCTCGATACTGACGCTGAGGTGCGAAAGCGTGGGGAGCAAACAGGATTAGATACACTGGGAGTCCACGCCGTAA
+
FGGGFGGGGGGGGGFGGFGGGGGGGGGGGGGGGGGCGGGGGGGGGGGGGGCGGGGDFFGFGGGFGGGGGGGGGGFGGGGFF@FE@GGFF@EFCEF:>:FGFEGGFGGGGGGGFBFGGDGGGGFFGGGGGGDFFGGEC:FGCFGGGCFGDECEFGGFGGGGFGFE9;CCEEGDCEE9FFC5EGGACCE>CFGF5C8:EGGEDE8?F?FE>CCFEGGGCFC<EEGGEGGGFGGDDE72<C:;8;B>E9?8EGGC>>*93<FAGF+<=75)70296=FD6>>714
@M06628:26:000000000-CRM2J:1:1107:23383:24132 1:N:0:149
TACGGAGGGGGTTAGCGTTGTTCGGAATTACTGGGCGTAAAGCGCACGTAGGCGGACCATTAAGTTAGAGGTGAAATCCCAGGGCTCAACCCTGGAACTGCCTTTAATACTGGTGGTCTTGAGTTCGAGAGAGGTGAGTGGAATTCCGAGTGTAGAGGTGAAATTCGTAGATATTCGGAGGAACACCAGTGGCGAAGGCGGCTCACTGGCGCGATACTGACGCTGAGGTGTGAAAGTGTGGGGGGCAAACAGGATTAGAGACCCTGGTAGTGCACGTCGTAA
+
GGGGGFGGGGGGGGGFGGGEGGGGGGGGGGGGGGGGDFGEGGGGGGGGGGGGGDGGGGGGGGGGGGGGGGGGGFFFGGGGGGGGDCGGFFCFGGGDEGGGGGF<FGFFGGGGGCAFEFA<DCCEFBCEF7@CCE3>FCFFC:DFCG@F@<FF@FGGGGGG@FFFECF2;E::EFGCFGGGGF7:+=@EFG9C>EE*?CCG5//*2<EFF8)*::/;89:<8E5CE)9FCE97977)0*0+;>>)89>=:*765>*9<?=)378/5:F?9*.0)*/1(79.4:
@M06628:26:000000000-CRM2J:1:1108:19263:2729 1:N:0:149
TACGGAGGGAGCTAGCGTTGTTCGGAATTACTGGGCGTAAAGCGCGCGTAGGCGGCCATTCAAGTCAGAGGTGAAAGCCCGGGGCTCAACTCCGGAACTGCCTTTGAAACTAGATGGCTAGAATATGGGAGAGGTGAGTGGAATTCCGAGTGTAGAGGTGAAATTCGTAGATATTCGGAAGAACACCAGTGGCGAAGGCGACTCACTGGACCATTATTGACGCTGAGGTGCGAAAGCGTGGGGAGCAAACAGGATTAGATACCCTGGTAGTCCACGCCGGAA
+
GGGGGGGGGGGGGGGGGGGGGGGGGGGGGGGGGGGGGGGGGGGGGGGGGGGGGGGGGGGGGGGGGGGGGGGGGGGGGGGGGGGGGGGGGGGGDGGGGGGGGGGGGGGGGGGGGGGGGGGGGGGGGGGGGGGGGGGGFFGGGGGGGGGGGGGGGGGGGGGGGFGGFFGGGGGGGGGGGGGGGGGGGGGGGGGGGGEGGC8:CCGGGGGGGGG6CCFGGGGGGGGGGDGGCFGDEEG>GEGEGG>3>0FCGGFGC>*9@DFBE7A89:FF48)14@2D>>;0(4
@M06628:26:000000000-CRM2J:1:1108:11589:3255 1:N:0:149
TACGGAGGGGGTTAGCGTTGTTCGGAATTACTGGGCGTAAAGCGTACGTAGGCGGATTGGAAAGTAGGGGGTGAAATCCCAGGGCTCAACCCTGGAACTGCCTCCTAAACTATCAGTCTAGAGTTCGAGAGAGGTGAGTGGAATTCCAAGTGTAGAGGTGAAATTCGTAGATATTTGGAGGAACACCAGTGGCGAAGGCGGCTCACTGGCTCGATACTGACGCTGAGGTACGAAAGTGTGGGGAGCAAACAGGATTAGATACCCTGGTAGTCCACACCGTAA
+
GGGGGFGGGGGGGGGGGGGGGGGGGGGGGGGGGGGGGGGGGGGGGGGGGGGGGGGGGGGGGGGGGGGGGGGGGGGGGGGGGGGGGGGGGGGGGGGGGGGGGGGGGGGGGGGGGGGGGGGGGGGGGGGGGGGGGGFGGGGGGGGGGGGGGGGGGGGGGGGGGGGGGGGGGGGGGGGGGGGGGGGGGGGGGGGGGGGEGGGGGGGGGGGGGGGGGEGGGGGGGGGGGGGGGGGGGGGFGGGGGGFFFFFFGGGGGFGFF?FFGGGGGBFFFFFFAFFF?FFF<B
@M06628:26:000000000-CRM2J:1:1108:21357:3287 1:N:0:149
GACGAACCGTCCAAACGTTATTCGGTATCACTGGGCTTAAAGAGTCCGTAGGCGGCCATGTAGGTCAGATGTGAAATCCCACAGCTCAACTGTGGAACTGCGTTTGAAACCACATGGCTTGAGGGAGATAGAGGTGAGCGGAACAGATGGTGGAGCGGTGAAATGCGTTGATATCATCTGGAACACCGGTGGCGAAAGCGGCTCACTGGATCTCTTCTGACGCTGAGGGACGAAAGCTAGGGTAGCGAACGGGATTAGATACCCCGGTAGTCCTAGCCGTAA
+
GGGGGGGGGGGGGGGGGGGGGGGGGGGGGGGGGGGGGGGGGGGGGGGGGGGGGGGGGGDGGGGGGGGGGGGGGGGGGGGGGGGGGGFGGGGGGGGGGGGGGGGGGGGGGGGGGGGGGGGGGGGGGEGFFGGGGGGGGGGGGGGGGGCCGGGGGGGGGGGGGGGGGGGGGGGGGGGGGGGGGGGGGFGGGGEGGGGGDGGGGGGGGFGGGGGGGGGFGGGGGGGGGGGGGGGGGGGFGGEFGFFFFFFECDGGG>GFF?47@DFG59>DBF>FA?<CBFF58?
@M06628:26:000000000-CRM2J:1:1108:18337:3348 1:N:0:149
GACGAACCGTCCAAACGTTATTCGGTATCACTGGGCTTAAAGCGTGCGTAGGCGGCTTGGAAGGTGAGATGTGAAAGCCCACGGCTCAACCGTGGAATTGCGTTTCAAACCCTCAAGCTTGAGGAAGACAGGGGTGTTGGGAACTTATGGTGGAGCGGTGAAATGCGTTGATATCATAGGGAACACCGGTGGCGAAGGCGCAACACTGGGTCTTTTCTGACGCTGAGGCACGAAAGCTAGGGTAGCGAACGGGATTAGATACCCCGGTAGTCCTAGCTGTAA
+
GGGGGGGGGGGGGGGGGGGGGGGGGGGGGGGGGGGGGGGGGGGGGGGGGGGGGGGGGGGGGGGGGGGGGGGGGGGGGGGGGGGGGGGGGGGGGGGGGGGGGGEGGGGGGGGGGGGGGGGGGGGGGGGGGGGGGGGGGGGGGGGGGFGGGGGGGGGGGGGGDFEFGGGGGEFGGGGGG?FGFCFE7<FG8CEGGGGEEGGGDEEEFDGGGGGFGGGGEDGGGDCEGGGGGG=CEGC>CEGGGG:)>:>EG3DEG@D@F?FFFCFGGBFF>:<FA?9F?*-1:<
@M06628:26:000000000-CRM2J:1:1108:16997:3571 1:N:0:149
TACGGAGGGGGTTAGCGTTGTTCGGAATTACTGGGCGTAAAGCGTACGTAGGCGGATTGGAAAGTATGGGGTGAAATCCCAGGGCTCAACCCTGGAACTGCCCTGTAAACTATCAGTCTAGAGTTCGAGAGAGGTGAGTGGAATTCCAAGTGTAGAGGTGAAATTCGTAGATATTTGGAGGAACACCAGTGGCGAAGGCGGCTCACTGGCTCGATACTGACGCTGAGGTACGAAAGTGTGGGGAGCAAACAGGATTAGATACCCTGGTAGTCCACACCGTAA
+
GGGGGGGGGGGGGGGGGGGGGGGGGGGGGGGGGGGGGGGGGGGGGGGGGGGGGGGGGGGGGGGGGGGGGGGGGGGGGGGGGGGGGGGGGGGGGGGGGGGGGGGGGGGGGGGGGGGGGGGGGGGGGGGGGGGGGGGGGGGGGGGGGGGGGGGGFGGGGGGGGGGGGGGECGGGGGGGGGGGGGFGGGGGGGGGGGGEGGGGGGGGGGGGGGGGGGFGEGGGFGG5CDFGGGGGGFGFGGGGGGFFFBFFGGGGFFGF=<?BFGE86:>?BFFF<=<GBFB<BF
@M06628:26:000000000-CRM2J:1:1108:9297:3959 1:N:0:149
TACGGAGGGGGTTAGCGTTGTTCGGAATTACTGGGCGTAAAGCGTACGTAGGCGGATCAGAAAGTAGGGGGTGAAATCCCGAGGCTCAACCTCGGAACTGCCTCCTAAACTCCTGGTCTTGAGTTCGAGAGAGGTGAGTGGAATTCCAAGTGTAGAGGTGAAATTCGTAGATATTTGGAGGAACACCAGTGGCGAAGGCGGCTCACTGGCTCGATACTGACGCTGAGGTACGAAAGTGTGGGGAGCAAACAGGATTAGATACCCTGGTAGTCCACACCGTAA
+
GGGGGGGGGGGGGGGGGGGGGGGGGGGGGGGGGGGGGGGGGGGGGGGGGGGGGGGGEGGGFGGGGGGGGGGGGGGGGGGGGGGGGGGGGGGGGGGGGGGGGGGGFGGGGGGGGGGGGGGGGGGGGGGFGGEGGGGCGGGGGGGGGGGGGGGGFGGGGGGGFGGGGGGFGGDGGGFFGGGCGGGGGGGGGGGGGGG>GGGGDEDGGGGGGGGGGGGGGGGGGEGGGGFFFGGGGGG;GF?@EGE>56F?FGGD<:GFFBFFGGCED?@?FFFF4B?F?FF78?
@M06628:26:000000000-CRM2J:1:1108:20146:4259 1:N:0:149
TACGGAGGGTGCTAGCGTTGTTCGGAATTACTGGGCGTAAAGCGCACGTAGGCGGCTATTCAAGTCGGAGGTGAAAGCCCAGGGCTCAACCCTGGAACTGCATTCGAAACTAGCTAACTAGAGTCTTGGAGAGGCGAGTGGAATTCCCAGTGTAGAGGTGAAATTCGTAGATATTCGAAAGAACACCAGTGGCGAAGGCGACTCACTGGACCAATACTGACGCTGAGGTGCGAAAGCGTGGGGAGCAAACAGGATTAGATACCCTGGTAGTCCACGCCGTAA
+
GGGGGGGGG,CF-FGGGGG+6EFGGGGGGGGGGGGGGGGGGGGGGGGGGGGGDGG:F+AF<FGGG,+@E+CFGGGGGGGG<FGGGGGGGGG=,FGGGGGGG,FF,,CFGGG9F,,@,@F,EF,E,@,@,DFGGG7FGGGGGGGGG;F,,@FGGGG,FFGGGGGG;CGGGGG9FG++=+=*BFGGG7FGGGGGGGGGGGGGGGGG6CGGGGG6F*<C+AFGG*CEGGGGGGGGGGGFGGGGGG3<EFFGGGGGGFGFFFFFGGGEGFFFFFFFFFFG9FBEBF
@M06628:26:000000000-CRM2J:1:1108:21220:4515 1:N:0:149
TACGGAGGGGGTTAGCGTTGTTCGGAATTACTGGGCGTAAAGCGTACGTAGGCGGATTGGAAAGTATGGGGTGAAATCCCAGGGCTCAACCCTGGAACTGCCCTGTAAACTATCAGTCTAGAGTTCGAGAGAGGTGAGTGGAATTCCAAGTGTAGAGGTGAAATTCGTAGATATTTGGAGGAACACCAGTGGCGAAGGCGGCTCACTGGCTCGATACTGACGCTGAGTTACGAAAGTGTGGGGAGCAAACAGGATTAGATACCCGGGTAGTCCACACCGTAA
+
FGFFGCGGGG7CFGGFGGGGGGGGGGGGEGGGFFFGG+@FFFAFGGGGGGGGGGFGGDGGFGGGFC9FFFG:BFFE,AAAGGGGG8FE9FGDDA=FDDFFFGFFGFGGGC,@@<DGGGFFFAFGFGEGFECFGG:7DFG9FFGGFGGGGGGG@DFGGGGFGGGGFGGFFGCCC,@CE+:EGGGGG7FFGFGDGGGCFEEE5CGGGGGGFE28?>C>C+<7<;CEGGG+<AFC>FD(?EGCEG35513?+99:/)7*64??FF<+)(0)<5<F)/)0(8(.,4
@M06628:26:000000000-CRM2J:1:1108:26307:5062 1:N:0:149
TACGGAGGGGGTTAGCGTTGTTCGGAATTACTGGGCGTAAAGCGCGCGTAGGCGGATTAGTAAGTTAGGGGTGAAATCCCAGGGCTCAACCCTGGAACTGCCTCTAATACTGCTAGTCTTGAGTTCGAGAGAGGTGAGTGGAATTCCGAGTGTAGAGGTGAAATTCGTAGATATTCGGAGGAACACCAGTGGCGAAGGCGGCTCACTGGCTCGATACTGACGCTGAGGTGCGAAAGTGTGGGGAGCAAACAGGATTAGATACCTTGGTAGTCCACACCGTAA
+
GEGGGE@CEGEGGGGGGGCFGGGGGGGGGGGGGFGGGGEC7FFGGGGGEGGFGGGE:FGFFFDFGGGGGGGCGGGGGGGGGG76>FCEGG8FFGFGFGGGFGGGGGGGCFFGGGG<@=@FGFGGFGGFDFGFGGG7AGGFGGGGGGDGDGFC@@CCGGGFDGGGC<FGGG=CCBC@FGC5BFF:FGGFGGFGGGGGGGGGDG58@FF?8CGGDGGG*<E7EGGGGGGGCEGG8?D>FFG:CDF>31>6FGGGF:7=?>?FGGC+:6?9F4>46@?G?B973:
@M06628:26:000000000-CRM2J:1:1108:16359:6987 1:N:0:149
TACGGAGGGGGTTAGCGTTGTTCGGAATTACTGGGCGTAAAGCGCGCGTAGGCGGATTAGTAAGTTAGGGGTGAAATCCCAGGGCTCAACCCTGGAACTGCCTCTAATACTGCTAGTCTTGAGTTCGAGAGAGGTGAGTGGAATTCCGAGTGTAGAGGTGAAATTCGTAGATATTCGGAGGAACACCAGTGGCGAAGGCGGCTCACTGGCTCGATACTGACGCTGAGGTGCGAAAGTGTGGGGAGCAAACAGGATTAGATACCCTGGTAGTCCACACCGTAA
+
GGGGGGGGGGGGGGGGGGGGGGGGGGGGGGGGGGGGGGGGGGGGGGGGGGGGGGGGGGGGGGGGGGGGGGGGGGGGGGGGGGGGGGGGGGGGGGGGGGGGGGGGGGGGGGGGGGGGGGGGGGGGGGGGGGGGGGGGGGGGGGGGGGGGGGGGFGGGGGGGGGGGGGGGGGGGGGGGGGGGGGGGGGGGGGGGGGGEGGGGGGGGGGGGGGGGGGGGGGGFGGGDGGGGGGGCEGGFGGGGGGFFFFFFFFGGGFGFFFFFGGGGGFFFFFFF<BBFFFFFFF
@M06628:26:000000000-CRM2J:1:1108:9630:7103 1:N:0:149
TACGGAGGGTGCAAGCGTTATCCGGAATCATTGGGTTTAAAGGGTCCGCAGGCGGTCAATTAAGTCAGAGGTGAAATCCCATAGCTTAACTATGGAACTGCCTTTGATACTGGTTGACTTGAGTTATACGGAAGTAGATAGAATGTGTAGTGTAGCGGTGAAATGCATAGATATTACACAGAATACCGATTGCGAAGGCAGTCTACTACGTATATACTGACGCTCATGGACGAAAGCGTGGGGAGCGAACAGGATTAGATACCCTGGTAGTCCACGCCGTAA
+
GGGGGGGGGGGGGGGGGGGGGGGGGGGGGGGGGGG@BFGGGGGGGGGGGGGGGGGGGGGGCGGGCFGGGGGGGGGGGGGGCGFGGGAFGGGGGGGGGGGGGGGGGGAFGGFF<FFGGGGGGGGGGFFGGEFCGGGAFFFFGGGGGFGGCGGGGGGGGGGGGGGGGGGGGGGGGGGD=@>9FGGGGGGGGGEGGGGGGGGGDGGGGGGC<=ECFEFFGGGFGGGGGGGG?FGDGGGFCGGGGGEEFFFGGGGGGFGFF?FFGCGGGFFFFFFF4B?GF>0<??
@M06628:26:000000000-CRM2J:1:1108:14068:7364 1:N:0:149
TACGGAGGGGGTTAGCGTTGTTCGGAATTACTGGGCGTAAAGCGTACGTAGGCGGATCAGAAAGTAGGGGGTGAAATCCCGAGGCTCAACCTCGGAACTGCCTCTTAAACTCCTGGTCTTGAGTTCGAGAGAGGTGAGTGGAATTCCAAGTGTAGAGGTGAAATTCGTAGATATTTGGAGGAACACCAGTGGCGAAGGCGGCTCACTGGCTCGATACTGACGCTGAGGTACGAAAGTGTGGGGAGCAAACAGGATTAGATACCCTGGTAGTCCACACCGTAA
+
GGGGGGGGGGGGGGGGGGGGGGGGGGGGGGGGGGGGGGGGGGGGGGGGGGGGGGGGGGGGGGGGGGGGGGGGGGGGGGGGGGGGGGGGGGGGGGGGGGGGGGGGGGGGGGGGGGGGGGGGGGGGGGGGGGGGGGGGGGGGGGGGGGGGGGGGGGGGGGGGGGGGGGGFGGGGGGGGGGGGGGGGGGGGGGGGGGGGGGGGGGGGGGGGGGGGGGGGGGGGGGGGGGGGGGGGGGGFGGGGGGFFFFFDFGGGGFGFFFFFGGGGGFFFFFFFFFFGFFB>BB
@M06628:26:000000000-CRM2J:1:1108:5708:7453 1:N:0:149
TACGGAGGGGGTTAGCGTTGTTCGGAATTACTGGGCGTAAAGCGCGCGTAGGCGGACGATTAAGTGAGAGGTGAAATCCCAAGGCTCAACCTTGGAACTGCCTTTCATACTGGTCGTCTTGAGTTCGAGAGAGGTGAGTGGAATTCCAAGTGTAGAGGTGAAATTCGTAGATATTTGGAGGAACACCAGTGGCGAAGGCGGCTCACTGGCTCGATACTGACGCTGAGGTGCGAAAGTGTGGGGAGCAAACAGGATTAGATACCCTGGTAGTCCACACCGTAA
+
GGGGGGGGGGGGGGGGGGGGGGGGGGGGGGGGGGGGGGGGGGGGGGGGGGGGGGDGGGGGGGGGGGGGFGGGGGGGGGGGGGGGGGGGGGGGGGGGGGGFFGGGGGGGGGGGGGGGGGDGGGGGGGGGGGGFGGFFGGGGGGGGGGGGGGCGGFGGGGGGFGGGGGFCFFGFGGGGGGGGGGGGGGGGGGGFGGGGGGGGGGGGGGGGGGGGGGGGGGGGGGGGGGGGGGGGGGGFFGGGGG>>B;FEFGGGGFGFFFFFGG<CD?FFFFBFFFFGFFFF??
@M06628:26:000000000-CRM2J:1:1108:26033:7852 1:N:0:149
TACGGAGGGGGTTAGCGTTGTTCGGAATTACTGGGCGTAAAGCGCACGTAGGCGGATCAGAAAGTATAGGGTGAAATCCCAGGGCTCAACCCTGGAACTGCCTTGTAAACTCCTGGTCTTGAGTTCGAGAGAGGTGAGTGGAATTCCGAGTGTAGATGTGAAATTCGTAGATATTCGGAGGAACACCAGTGGCGAAGGCGGCTCACTGGCTCGATACTGACGCTGAGGTGCGAAAGTGTGGGGAGCAAACAGGATTAGATACCCTGGTAGTCCACACCGTAA
+
GGGGGGGGGGGGGGGGGGGGGGGGGGGGGGGGGGGGGGGGGGGGGGGGGGGGGGGGGGGGGGGGGGGGGGGGGGGGGGGGGGGGGGGGGGGGGGGGGGGGGGGGGGGGGGGGGGGGGGGGGGGGGGGFGGGGGGGGGGGGGGGGGGGGGGGGGGGGGGGGGGGGGGGGGGGGGGGGGGGGGGGGGGGGGGGGGGGGGGGGGGGGGGGGGGGGGGGGGGGGGGGGGGGGGGGGGGGFGGGGGGFFF;FFGGGGGFGFFBFFFGGFGFFFFFFFFFBGFFF>?F
@M06628:26:000000000-CRM2J:1:1108:16365:8513 1:N:0:149
TACGTAGGTGGCGAGCGTTGTCCGGATTTACTGGGCGTAAAGGGAGCGTAGGCGGACTTTTAAGTGAGATGTGAAATACCCGGGCTCAACTTGGGTGCTGCATTTCAAACTGGAAGTCTAGAGTGCAGGAGAGGAGAATGGAATTCCTAGTGTAGCGGTGAAATGCGTAGAGATTAGGAAGAACACCAGTGGCGAAGGCGATCCTCTGGACTGTAACTGACGCTGAGGCTCGAAAGCGTGGGGAGCAAACAGGATTAGATACCCTGGTAGTCCACGCCGTAA
+
GGGGGGGGGGGGGGGGGGGGGGGGGEEEGGGGGGGGGGGGGGGGGGGGGGGGGGGGGGGGGGGGGGGGGGGGGGGGFGGGGGGGGGGGGGGGGGGEGGGGGGGFGGFGGGGGGGGGGGGGGGGGGGGGGGGGGGFGGGGGGFGGGGGGGGGGGGGGGGGGGGGGGGGGGGGGFGGGGGGGGGGGGGGGGGGGGGDEGGGGGGGGFFGGGGGGGGGGGGGFGGGGGGGGGGGCCFDBGGGGGGFE@>F?FGGGG@CFFFFF7CEFGBFFBFBFFF?GBF>>?:
@M06628:26:000000000-CRM2J:1:1108:4243:8608 1:N:0:149
GACGAACCGTCCAAACGTTATTCGGTATCACTGGGCTTAAAGCGTGCGTAGGCGGCTTGGAAGGTGAGATGTGAAAGCCCACGGCTCAACCGTGGAATTGCGTTTCAAACCCTCAAGCTTGAGGAAGACAGGGGTGTTGGGAACTTATGGTGGAGCGGTGAAATGCGTTGATATCATAGGGAACACCGGTGGCGAAGGCGCAACACTGGGTCTTTTCTGACGCTGAGGCACGAAAGCTAGGGTAGCGAACGGGATTAGATACCCCGGTAGTCCTAGCTGTAA
+
GGGGGGGGGGGGGGGGGGGEGGFGGGGGGGGGGGGGGGGGGGGGGGGGGGGGGGGGGGGGGGGGGGGGFFGGGGGGGGGGGGGGGGGGGGGGGGGGFFGGGGFGGGGGGGGGGGGGGGGGGGGGCGGGGGGGGGFGGGGGGGDFGGGGGGGGG8FGGGGGGGGGGGGGGGFGFGFFFFGGGGGGGGGGGGGGGG5CECGGDEGGEGGGFGGCFGGGGGG:EGGGGGGGGGGDGGG1CF7AFGFFE:D=CCDGG3CFFBFF<DCFG>FFBFFFFFFF?FAFFF
@M06628:26:000000000-CRM2J:1:1108:4262:8612 1:N:0:149
GACGAACCGTCCAAACGTTATTCGGTATCACTGGGCTTAAAGCGTGCGTAGGCGGCTTGGAAGGTGAGATGTGAAAGCCCACGGCTCAACCGTGGAATTGCGTTTCAAACCCTCAAGCTTGAGGAAGACAGGGGTGTTGGGAACTTATGGTGGAGCGGTGAAATGCGTTGATATCATAGGGAACACCGGTGGCGAAGGCGCAACACTGGGTCTTTTCTGACGCTGAGGCACGAAAGCTAGGGTAGCGAACGGGATTAGATACCCCGGTAGTCCTAGCTGTAA
+
GGGGGGGGGGGGGGGGGGGGGGGGGGGGGGGGGGGGGGGGGGGGGGGGGGGGGGGGGGGGGGGGGGGGGGGGGGGGGGGGGGGGGGGGGGGGGGGGGGGGGGGGGGGGGGGGGGGGGGGGGGGGGGGGGGGGGGGGGGGGGGGGGGGGGGGGGGGGGGGGGGGGGGGGEGGGGGGGGGGGGGGGGGGGGGGGGGGGGGGGDGGGGGGGGFGFGGGGGGGGGGGGGGGGGGGGGGGFFGGGGGFFFFE=EDDGGFGFF?FFGGGGGFFFFFFFBFFFFFFFFF
@M06628:26:000000000-CRM2J:1:1108:8859:9049 1:N:0:149
GACGAACCGTCCAAACGTTATTCGGTATCACTGGGCTTAAAGCGTGCGTAGGCGGCCTGGTAGGTGTGATGTGAAATCCCACAGCTCAACTGTGGAATTGCGTCGCAAACCACCAGGCTTGAGGAAGACAGGGGTGTTGGGAACTTATGGTGGAGCGGTGAAATGCGTTGATATCATAGGGAACACCGGTGGCGAAGGCGCAACACTGGGTCTTTTCTGACGCTGAGGCACGAAAGCTAGGGTAGCGAACGGGATTAGATACCCCGGTAGTCCTAGCCGTAA
+
GGGGGGGGGGGGGGGGGFGGGGGGGGGGGGGGGGGGGGGGGGGGGGGGGGGGGGGGGEGGGGGGGGGGGGGGGGGGGGGGGGGGGGGGGGGGFGGGGGGGGEGGGGGGGGGGGGGGGGGGGGGGGGGGGGGGGGGGGGGGGFGFFFGGGGGGGGGFGGEEGGGGGGGGCGFFGGGGGCGGGGGGGGGGGGGGGGGGGGGGGECEC>FGGGGGGGGCGGGCGGGGGGGGGDGGEGGFFGCFGGFFFFFGDDDEGEDFF>?FF7CEG9@DDFFFF=AC??908?
@M06628:26:000000000-CRM2J:1:1108:17110:9200 1:N:0:149
GACGGAGGATGCAAGTGTTATCCGGAATTACTGGGCGTAAAGCGTCTGTAGGTGGTTTGGTAAGTCAACTGTTAAATCTTGAGGCTCAACTTCAAAACAGCAGTCGAAACTATCAGACTAGAGTATAGTAGGGGTAAAGGGAATTTCCAGTGGAGCGGTGAAATGCGTAGATATTGGAAAGAACACCGATGGCGAAGGCACTTTACTGGGCTATTACTAACACTCAGAGACGAAAGCTAGGGTAGCAAATGGGATTAGATACCCCAGTAGTCCTAGCTGTAA
+
GGGGGGGGGGGGGGGGGGGGGGGGGGGGGGGGGGGGGGGGGGGGFGGGGGGGFGGGGGGGGGGGGGFGGGGGGGGGGGGGGGGGGGGGGGGFCGGGGGGGGGGEFGGGGGGGGGGGGGGGGGGGGGGF9DFGGGGGFGGGGGGGGGGFFGGFGF<7FGEFGGGGA9FGGGGGGCGF?CFGGGGGGGGGGGEGGEGDFGGGGGGGGGGGGGGGGGGGGGFGGCFGGGFFGGDD>EG>CCCE=7@FFB?GGGC+>?FFF??FGGCEF?BFFF<FBF4*8FA@AF
@M06628:26:000000000-CRM2J:1:1108:17128:9216 1:N:0:149
GACGGAGGATGCAAGTGTTATCCGGAATTACTGGGCGTAAAGCGTCTGTAGGTGGTTTGGTAAGTCAACTGTTAAATCTTGAGGCTCAACTTCAAAACAGCAGTCGAAACTATCAGACTAGAGTATAGTAGGGGTAAAGGGAATTTCCAGTGGAGCGGTGAAATGCGTAGATATTGGAAAGAACACCGATGGCGAAGGCACTTTACTGGGCTATTACTAACACTCAGAGACGAAAGCTAGGGTAGCAAATGGGATTAGATACCCCAGTAGTCCTAGCTGTAA
+
GGGGGGGGGGGGGGGGGGGGGGGGGGGGGGGGGGGGGGGGGGGGFGGGGGGGGGGGGGGGGGGGGGGGGGGGGGGGGGGGGGGGGGGGGGGGGGGGGGGGGGGGGGGGGGGGGGGGGGGGGGGGGGGGGGGGGGGGGGGGGGGGGGGGGGGGGFGGGGGGGGGGGGGGGGGGGGGGGGGGGGGGGGGGGGGGGGGGGGGGGGGGGGGGGGGGGGGGGGGGGGGGGGGGGGGGGGGFGGGGGGFFFFFGGGGGGFGFFFFFGGGGGBFFFFFFFFFGFFFFFF
@M06628:26:000000000-CRM2J:1:1108:15880:9757 1:N:0:149
TACGGAGGATGCAAGCGCTAACCGGAATCATTGGGCGTAAAGCGTCCGCAGGTGGCCAGTCAAGTCTGATGTTAAAGCCAGAAGCTCAACTTCTGAATGGCGGTGGAAACTGGCTGGCTAGAGTATGGTAGGGGTTGATGGAATTCCCAGTGTAGCGGTGAAATGCGTAGATATTGGGAAGAACACCAGTGGCGAAGGCGCTCAACTGGGCCATAACTGACACTCAGGTACGAAAGCTTGGGTAGCGAACAGGATTAGATACCCCTGTAGTCCTAGCCGTAA
+
GGGGGGGG;FGGGGGGG7FC+,CCFFGF9F<FGFGGGGGGGGGG6,@>>CGGFGGF,F,CCFFGGD,E,5CFDFGGG,E,,9,AFFGGGGFF,BFGGFGGF4+@++<FGGGG@8FG7CFGGGGGDB,@=FF7FE3C:,:@CGGFFFG,@FGGGGGGGGGGGGGG9;FGGEGGFGGEFGC6BEFGGGGGGFGGGGGCEGFG3*3/+?CE@CCC8<+<FGGGG<EFAC66:+AC*;D9GG+A55585:>:E35CFFGFFFFFGGGC3(8@FF>/:*)::)(.4:
@M06628:26:000000000-CRM2J:1:1108:23448:9762 1:N:0:149
TACGGAGGGGGTTAGCGTTGTTCGGAATTACTGGGCGTAAAGCGTACGTAGGCGGATCAGAAAGTATGGGGTGAAATCCCGAGGCTCAACCTCGGAACTGCCTCATAAACTCCTGGTCTTGAGTTCGAGAGAGGTGAGTGGAATTCCAAGTGTAGAGGTGAAATTCGTAGATATTTGGAGGAACACCAGTGGCGAAGGCGGCTCACTGGCTCGATACTGACGCTGAGGTACGAAAGTGTGGGGAGCAAACAGGATTAGATACCCTGGTAGTCCACACCGTAA
+
GGGGGGGGGGFFGGGGGGGGGGGGGGGGGGGGGGGGGGGGGGGGGGGGGGGGGGGGGGGGEGGGGGGGGGGGGGGGGGGGGGGGGGGGGGGGGGGGGGGGGGGGGGGGGGGGGGGGGGGGGGGGGGGGGGGGGGDGGGGGGGGGGGGGGGGGGGGGGGGGGGGGGGGGGGGGGGGGGGGGGGGGGGGGGGGGGGGGGGGGDDGGGGGGGGGGGGGGGGGGGGGGGDGGGGGGGGGFGGGGGGFBFFFFGGGGFFFFFBFFGGGGGFFFFFFFFF<7:>958?
@M06628:26:000000000-CRM2J:1:1108:12783:10027 1:N:0:149
TACGGAGGGGGTTAGCGTTGTTCGGAATTACTGGGCGTAAAGCGTACGTAGGCGGATCAGAAAGTATGGGGTGAGATCCCGAGGCTCAACCTCGGAACTGCCTCATAAACTCCTGGTCTTGAGTTCGAGAGAGGTGAGTGGAATTCCAAGTGTAGAGGTGAAATTCGTAGATATTTGGAGGAACACCAGTGGCGAAGGCGGCTCACTGGCTCGATACTGACGCTGAGGTACGAAAGTGTGGGGAGCAAACAGGATTAGATACCCTGGTAGTCCACACCGTAA
+
GGGGGGGGGGGGGGGGGGGGGGGGGGGGGGGGGGGGGGGGGGGGGGGGGGGGGGGGGGGGFGGGGGGGGGGGGGGGGGGGGGGGGGGGGGGGGGGGGGGGGGGGGGGGGGGGGGGGGGGGGGGGGGGGGGGGGGFGGGGGGGGGGGGGGGGGGGGGGGGGGGGGGGGGGGGGGGGGGGGGGGGGGGGGGGGGGGGGGGGGGGGGGGGGGGGGGGGGGGGGGGGGGGGGGGGGGGGBGGGGGGFFFFFCGGGGGFGFFFFFGGGGGFFFFFFFBFFGFFFF?F
@M06628:26:000000000-CRM2J:1:1108:14201:10189 1:N:0:149
TACGGAGGGGGTTAGCGTTGTTCGGAATTACTGGGCGTAAAGCGCGCGTAGGCGGATTAGTAAGTTAGGGGTGAAATCCCGGGGCTCAACCCCGGAACTGCCTCTAATACTGCTAGTCTTGAGTTCGAGAGAGGTGAGTGGAATTCCGAGTGTAGAGGTGAAATTCGTAGATATTCGGAGGAACACCAGTGGCGAAGGCGACTCACTGGCTCGATACTGACGCTGAGGTGCGAAAGTGTGGGGAGCAAACAGGATTAGATACCCTGGTAGTCCACACCGTAA
+
GGGGGGGGGGGGGGGGGGGGGGGGGGGGGGGGGGGGGGGGGGGGGGGGGGGGGGGGGGGGGGGGFGGGGGGGGGGGGGGGGGGGGGGGGGGGGGGGGGGGGGGGGGGGGGGGGGGGGGGGGGGGGGGGGGGGGGFFGGGGGFGGGGGGGGGGGGGGGGGGGGGGGGGGFGGGGGGGGGGGGGGGGGGDGGGGGGGGGGGGGGGGGGGFGGGGGDFGGGGGGGGGGGGGGGFDGGG>FGGGEDFFFFFGGGGGGFGFFFFFGGGGG:>FFFFFFFFFFE9@8:
@M06628:26:000000000-CRM2J:1:1108:14215:10201 1:N:0:149
TACGGAGGGGGTTAGCGTTGTTCGGAATTACTGGGCGTAAAGCGCGCGTAGGCGGATTAGTAAGTTAGGGGTGAAATCCCGGGGCTCAACCCCGGAACTGCCTCTAATACTGCTAGTCTTGAGTTCGAGAGAGGTGAGTGGAATTCCGAGTGTAGAGGTGAAATTCGTAGATATTCGGAGGAACACCAGTGGCGAAGGCGACTCACTGGCTCGATACTGACGCTGAGGTGCGAAAGTGTGGGGAGCAAACAGGATTAGATACCCTGGTAGTCCACACCGTAA
+
GGGGGGGGGGGGGGGGGGGGGGGGGGGGGGGGGGGGGGGGGGGGGGGGGGGGGGGDEGFGGGGG?FGGGGGFEGFGGEFFGGGGGGFGGGFFGGGGCGGGGGGGGGGGGGFGGGGGGFGFCFGGGGGFGFEGGGGFGGGGGGGGGGGGGGGGGGGGGGGGGGGGGGGGGGGGGGGGGGGGGGGGGEEFFGGGGGEGGGCEGGGCFFGGGCGGGGGGEGGGGGC:CCFGGGGG>ED>FF9<EG>@EFF?67FFGFGFF??FCCFC68))9@A@>FDG056F<B
@M06628:26:000000000-CRM2J:1:1108:6475:10296 1:N:0:149
TACGGAGGGTGTTAGCGTTGTTCGGAATTACTGGGCGTAAAGCGTACGTAGGCGGATTAGTAAGTAGGGGGTGAAATGCCGAGGCTCAACCTCGGAACTGCCTCCTAAACTCCTAGTCTTGAATCCGGGTGAGGTTAGCGGAATGCCAAGTGTAGAGGTGAAATGCGTAGATATTTGGTGGAACACCAGTGGCGAAGGCAGCTCACTGGCTCGATATTGACGCTGAGGTACGAAAGTGTGGGGAGCAAACAGGATTAGATACCCTGGTAGTCCACGCCCTAA
+
GGGGGGGGG6B8-EFGGGG6@6EEFGGGGGGGGGG86FGGGG,FG,FGGGGGGGGFE+E,5CFFF?@F++@CFGGG,,,B4++@FGGGGG<,,BC3++@FG<F8,3@8@FG,,@,@3@FGGG,E,8F***>FGGG8FG,CFGGG,,,?,2@FGGG,<CFGGGGG9C*=5C=FDF9C92*1;FGG@FGG*<+;CGDGGGG*>EG8CFE<EG6@*/*;*<7AC5EEGGGG0+<CGGC9:CEGGGFFFB)ACD<CF>GFFFFFFCGG6?FFFFFFFFF*3>1;<?
@M06628:26:000000000-CRM2J:1:1108:23855:10394 1:N:0:149
TACGGAGGATCCAAGCGTTATCCGGATTTATTGGGTTTAAAGGGTCCGCAGGCGGGATACTAAGTCAGTGGTGAAATGCTGTTGCTCAACAATAGCACTGCCATTGATACTGGTATTCTTGAGTATAATTGAAGTAGGCGGAATGAGTCATGTAGCGGTGAAATGCATAGATATGACTCAGAACACCGATTGCGAAGGCAGCTTACTAAGTTATTACTGACGCTCAGGGACGAAAGCGTGGGTAGCAAACAGGATTAGATACCCTGGTAGTCCACGCTGTAA
+
GGGGGGGGGGGGGGGGGGGGGGGGGGEGGGGGGGGGGGGGGGGGGGGGGGGGGGGGGGGGGGGGGGGGGGGGGGGFFGGGGGGGGGGFGGGGGGFGGFAFGGGGGGGGAGFGGGGG<DFFGGGDGGGGGGFGCFFGGGGGGGGGGGGGGGDGGGGGGGGGFGGGGGGCCCFGGGGGGFDGGFFFCEFCEGGGGGGEGGGGDEGGGGFGGGFGGGGGGGGGGGGECDGGGGGGCGC1CGCEGGFFFFFGG:FCCFGB=2??FGGFGFF?9=4F2@</(7:<9>
@M06628:26:000000000-CRM2J:1:1108:19797:10484 1:N:0:149
GACGGAGGGGGCTAGCGTTGTTCGGATTTACTGGGCGTAAAGGGCGCGTAGGCGGATTAGTAAGTTGGGAGTGAAAGCCCGGGGCTCAACCTCGGAACTGCTTCCAAAACTACTAGTCTTGAGTGAAGTAGGGGGTGATGGAATTCCTAGTGTAGAGGTGAAATTCTTAGATATTAGGAGGAACACCGGTGGCGAAGGCGGTCACCTGGACTTCAACTGACGCTGAGGCGCGAAAGCGTGGGGAGCAAACAGGATTAGATACCCTGGTAGTCCACGCCGTAA
+
GGGGGGGGGGGGGGGGGGGGGGGGGGGGGGGGGGGGGGGGGGGGGGGGGGGGGGGGGGGGGGGGGGGGGGGGGGGGGGGGGGGGGGGGGGGGGGGGGGGGGGGGGGGGGGGGGGGGGGGGGGGGGFGGFGGGGGGFFGGGGGGGGGGFGGGGGGGGGGGGGGGGGGGGGGGGGGGGGGGGGGGGGGGGGGGGGGGEGGGGGGGGGGGGGGGGFGGGGDGGFGGGGGGGGGGGGGGFGGGGGGFFB;FGGGGGGFGFFFFFGGGGGFF@FFBFAFFGFFB7?B
@M06628:26:000000000-CRM2J:1:1108:7408:10673 1:N:0:149
TACGGAGGGGGCTAGCGTTGTTCGGAATTACTGGGCGTAAAGCGCGCGTAGGCGGATTGGTCAGTTGGGGGTGAAATCCCGAGGCTTAACCTCGGAACTGCCCTCAATACTGCCAGTCTAGAGTTCGGAAGAGGTAAGTGGAATTCCTAGTGTAGAGGTGAAATTCGTAGATATTAGGAAGAACACCAGTGGCGAAGGCGGCTTACTGGTCCGATACTGACGCTGAGGTGCGAAAGCGTGGGGAGCAAACAGGATTAGATACCCTGGTAGTCCACGCCGTAA
+
DFGFF@F@F@FGGFFGGCBCGGGGGGGGGGGGGGGGGGGGGGGGGGGGGGGGGGGGGGGGGGGGGGGGGGGGGGFGGGGGG7FFGGGGGGGGGGGGGGGGGGGGGGGGGGGGGGGGGGGGGGGGGGGGGGGGGGGGGGGGGGGGGGGGGGFGGGGGGGGGGGGGGGGGGGGGGGGGGGGGGGGGGGGGGGGGGGGGGGGGGGGGGGGGGGGGGGGGGGGFFGGGGGGGGFFGGGGFGGGDCGFFFFFGGGGGGFGF@BFFGGGGGBFFFFFFAFFDBFF>BB
@M06628:26:000000000-CRM2J:1:1108:6225:10712 1:N:0:149
TACGGAGGGGGTTAGCGTTGTTCGGAATTACTGGGCGTAAAGCGCGCGTAGGCGGATTTGTAAGTAGGGGGTGAAATCCCAGGGCTCAACCCTGGAACTGCCTCTTAAACTGCTAGTCTTGAGTTCTAGAGAGGTGAGTGGAATTCCAAGTGTAGAGGTGAAATTCGTAGATATTTGGAGGAACACCAGTGGCGAAGGCGGCTCACTGGCTCGATATTGACGCTGAGGTGCGAAAGTGTGGGGAGCAAACAGGATTAGATACCCTGGTAGTCCACACCGTAA
+
GGGGGGGGG:F6CFGGGFGGGGGGGGGGGGGGGGGGGGGGGGGGGGGGGGGGGGG7FG,5EFGGG9@F:FGGGGGGGGGGFGGGGGGGGGGG8FGGGGGGGGGFG:FGGGGG9B;D3@FAFGFGE;,7FGGFGGG7FGGGGGGGGGG;<FGGGGGGGGGGGFGGGGGGGGGGGGG9FGGFGGGGGGGEGGGGGGGEGGGG3>ECFFGGGF=F8*;C*<F<FGGGGGGGGGGGGE<90AFFGGFDFF>CFGGGGFGFFFFFFGGGGFFFFFFFFFF08D>F?<
@M06628:26:000000000-CRM2J:1:1108:16403:11119 1:N:0:149
GACGGAGGATGCAAGTGTTATCCGGAATCACTGGGCGTAAAGCGTCTGTAGGTGGCTCGATAAGTCAACTGTTAAATCTTGAAGCTTAACTTCGAAATCGCAGTCGAAACTATCGGACTAGAGTATAGTAGAGGTAAAGGGAATTTCCAGTGGAGCGGTGAAATGCGTAGAGATTGGAAAGAACACCGATGGCGAAGGCACTTTACTGGGCTATTACTGACACTCAGAGACGAAAGCTAGGGTAGCAAATGGGATTAGATACCCCAGTAGTCCTAGCCGTAA
+
GGGGGGGGGGGGGGGGGGGGGGGGGGGGGGGGGGGGGGGGGGGGGGGGGGGGGGGGGGGGGGGGGGGGGGGGGGGGGGGGGFDGGGGGGGGGGGGGGGGGGGGGGGGGGGGFGGGGGGGGGGGGGGGGGFGGGGGGGGGGGGGGGGGGGGGGGGGGGGGGGGGGGGGGGGGGGFFFGGGGGGGGGGGGGGGGGEGGGGGGGGGGGGGGGGGGGGGGDFGGGGGGGGGGGGGGGGGFGGGGGGFFF?FCFGGFGFGFFFFFGGGGGBFFFFAFFFAFFFF;?B
@M06628:26:000000000-CRM2J:1:1108:3618:11449 1:N:0:149
TACGGAGGGGGTTAGCGTTGTTCGGAATTACTGGGCGTAAAGCGTACGTAGGCGGATTAGTCAGTTAGGGGTGAAATCCCAGGGCTCAACCCTGGAACTGCCTCTAATACTGCTAGTCTTGAGTTCGAGAGAGGTGAGTGGAATTCCGAGTGTAGAGGTGAAATTCGTAGATATTCGGAGGAACATCAGTGGCGAAGGCGGATCACTGGCTCGATACTGACGCTGAGGTACGAAAGTGTGGGGAGCAAACGGGATTAGTTACCCGGGTAGTCCAAACGTAAA
+
GFGFEFGGE7+8CFGGGGG7F<FFFDEGCFEFEFGF:FGGGGGGG,FFGGFGGEGGCF<,CAFGGFFGGGGGGGEGGGGFG8FDGGGFGGGGGF7=FFGFGGGGG,<E=FGGC=,EFGGGGFGGGGG7F7FCCFGGC<F<FFGG:<CCGGGGFGGCFGGGGGGGDGCFGCEGGGGFFCE8EGGCGFG<>F;FGGGGGGG>D5CEFGG:*;62::8CGGGGG>EGGGGF?GGGGGGF7CGGGGD))4)7+*1C*598*)*12:E6)45))).0-*)*4).).4
@M06628:26:000000000-CRM2J:1:1108:15067:11546 1:N:0:149
TACGGAGGGGGTTAGCGTTGTTCGGAATTACTGGGCGTAAAGCGTACGTAGGCGGATCAGAAAGTATGGGGTGAAATCCCGAGGCTCAACCTCGGAACTGCCTCATAAACTCCTGGTCTTGAGTTCGAGAGAGGTGAGTGGAATTCCAAGTGTAGAGGTGAAATTCGTAGATATTTGGAGGAACACCAGTGGCGAAGGCGGCTAACTGGCTCGATACTGACGCTGAGGTACGAAAGCGTGGGGAGCAAACAGGATTAGATACCCTGGTAGTCCACACCGTAA
+
GGGGGGGGGEG:8FGGGGGGGGGGGGCGGGGGGGGGGGGGGGFG4B:FGGGGGGGGGG8FAFGGG??8F<FGGDGGGGDG@:FFGGEGGGG<<CBFGGGGGC<333@FGGG983D<FGGGGGGGFGGGGGGGGG:>>F;DFGGGGGG<,CFGGGG,FEGFGGGG:EGFGGGGGGC+CGGGGGGGGGG7EGGGGGGGGGGGGG5*0<EGFGGGGGCGGGGGGGGGGGGG?:CGGG34*:7EGGFFFFFGGGGGGFGFFFFFGGGGC?FF?FFFFFFC?:15?F
@M06628:26:000000000-CRM2J:1:1108:19083:11869 1:N:0:149
TACGGAGGGGGTTAGCGTTGTTCGGAATTACTGGGCGTAAAGCGTACGTAGGCGGACTATTAAGTTAGAGGTGAAATCCCAGGGCTCAACCCTGGAACTGCCTTTAATACTGGTAGTCTTGAGTTCGAGAGAGGTGAGTGGAATTCCAAGTGTAGAGGTGAAATTCGTAGATATTTGGAGGAACACCAGTGGCGAAGGCGGCTCACTGGCTCGATACTGACGCTGAGGTACGAAAGTGTGGGGAGCAAACAGGATTAGATACCCTGGTAGTCCACACCGTAA
+
GGGGGGGGGGGGGGGGGGGGGGGGGGGGGGGGGGGGGGGGGGGGGGGGGGGGGGGGGGGGGGGGGGGGGGGGGGGGGGGGGGGGGGGGGGGGGGGGGGGGGGGGGGGGGGGGGGGGGGGGGGGGGGGGGGGGGGGGGGGGGGGGGGGGGGGGGGGGGGGGGGGGGGGGGGGGGGGGGGGGGGGGGGGGGGGGGGGGGGGGGGGGGGGGGGGGGGGGGGGGGGGGGGGGGGGGGGGFGGGGGGFFFB@FGGGGGFGFFDFFGGGGGFFFFFFFFFFGFFF;<?
@M06628:26:000000000-CRM2J:1:1108:9936:12252 1:N:0:149
TACGAAGGGGGCTAGCGTTGTTCGGAATCACTGGGCGTAAAGCGCACGTAGGCGGACTGATCAGTTGGGGGTGAAATCCCAGGGCTCAACCCTGGAACTGCCTTCAATACTGTCAGTCTTGAGTCCGAGAGAGGTGAGTGGAATTCCTAGTGTAGAGGTGAAATTCGTAGATATTAGGAAGAACACCAGTGGCGAAGGCGGCTCACTGGCTCGGTACTGACGCTGAGGTGCGAAAGCGTGGGGAGCAAACAGGATTAGATACCCTGGTAGTCCACGCCGTAA
+
GGGGGGGGGGGGGGGGGGGGGGGGGGGGGGGGGGGGGGGGGGGGGGGGGGGGGGGGGGGGGGGFGGGGGGGGGGGGGGGGGGGGGGGGGGGGGGGGGGGGGGGGGGGGGGGGGGGGGGGGGGGGGGGGGGGGGGGGGGGGGGGGGGGGGGGGGGGGGGGGGGGGGGGGGGGGGGGGGGGGGGGGGGGGGGGGGGGGGGGGGGGGGGGGGGGGGGGGGGGGGGGGGGGGGGGGGGGFGGGGGGFFFFFGGGGGGFGFFFFFGGGGGFFFFFFFFFFGFFFFFF
@M06628:26:000000000-CRM2J:1:1108:10927:12618 1:N:0:149
TACGGAGGGTGTTAGCGTTGATCGGAATTACTGGGCGTAAAGCGCGCGTAGGCGGACTGGAAAGTATGGGGTGAAATCCCGGGGCTCAACCTCGGAACTGCCTCATAAACTATCAGTCTAGAGTGCGAGAGAGGTGAGTGGAATTCCGAGTGTAGCGGTGAAATTCGTAGATATGCGGAGGAACACCAGTGGCGAAGGCGGCTCACTGGGTCGATACTGACGCTGAGGCACGAAAGTGTGGGGAGCAAACAGGATTAGATACCCTGGTAGTCCACACCCTAA
+
GGGGGGGGG6F6-EGGGGGC,EFGGGGGGGGGGGGGGGGGGGGG+FGGCGGGGGG:7+4,44CF55<EG,FGGGGGGGGG@FGGGG@GGGGG,FGGG:FGGAF<383,@FG=F,3@8FGGGGGG9,C*5FGGGG<FBFGGGGGGGGG:*=FGGGG,1=FGGGGG9FGGGGGGGG+2CGGGGGGGGGGG8EGGGGGGGGG8CG8E+:CGG*0*/:*;EGGGGGGGED7F**:DGGGF7CFGGGFFFFFGGGGGGFGFFFFFGGGGGFFFFFFFFFF*8B(7:<
@M06628:26:000000000-CRM2J:1:1108:17295:12814 1:N:0:149
GACGAACCGTCCAAACGTTATTCGGTATCACTGGGCTTAAAGCGTGCGTAGGCGGCTTGGTAGGTGAGATGTGAAAGCCCACGGCTCAACCGTGGAATTGCGTTTCAAACCCCCAAGCTCGAGGAAGATAGGGGTGATGGGAACTTATGGTGGAGCGGTGAAATGCGTTGATATCATAGGGAACACCGGTGGCGAAAGCGCATCACTGGATCTTTTCTGACGCTGAGGCACGAAAGCTAGGGTAGCGAACGGGATTAGATACCCCGGTAGTCCTAGCCGTAA
+
FGGGE@@CFGGGGGFGGGGGGGGFGEGGFGGGGGGGFGFGGGFGGGGGGGGGGGGGCGCFGGGGGGA,5?FG9FGGCGEGGG:FED?FG8?C8B:F,588?=@+3>FGDFCF7F=FFEGFGGGDC<3:DFFFFC3>F9FF@FGFGGF@F:@F@FFCFGGGGGGGG9F<5CFGGGF;9FFGGGCGGGGEGGDECE5EEGGCCGC:6<ACGG?FFEC<CFGFFG=CEDFGGGGGGGGFD?AFGGFFFFDGEGDGGFGFFFFFFFGFF>BEEEAFBFF?2<6BFF
@M06628:26:000000000-CRM2J:1:1108:13395:12849 1:N:0:149
CACGAACTGTGCAAACGTTATTCGGAATCACTGGGCTTAAAGAGTTCGTAGGCGGCCATGCAAGTCAGATGTGAAATCCCACAGCTCAACTGTGGAACTGCGTTTGAAACTGCATGGCTTGAGGGAGACAGAGGTAAGCGGAACTGATGGTGGAGCGGTGAAATGCGTTGATATCATCAGGAACACCGGTGGCGAAAGCGGCTTACTGGGTCTTTTCTGACGCTGAGGAACGAAAGCCAGGGGAGCGAACGGGATTAGATACCCCGGTAGTCCTGGCTGTAA
+
GGGGGGGGGGGGGGGGGGGGGGGGGGGGGGGGGGGGGGGGGGGGGGGGGGGGGGGGGGGGGGGGGGGGGGGGGGGGGGGGGGGGGGGGGGGGGGGGGGGGGGGGGGGGGGGGGGGGGGGGGGGGGGGGGGGGGGGGGGGGGGGGGGGGGGGGGGGGGGGGGGGGGGGGGGGGGGGGGGGGGGGGGGGGGGGGGGGGGGGGGGGGGGGGGGGGGGGGGGGGGGGGGGGGGGGGGGGFGGGGGGFFFFFGGGGGGFGFF?FFFFGGGFFFFFFFFFFGFF:F><
@M06628:26:000000000-CRM2J:1:1108:2600:13256 1:N:0:149
TACGGAGGGTCCGAGCGTTATCCGGAATCATTGGGTTTAAAGGGTCCGTAGGTGGGCCTATAAGTCAGAGGTGAAAGTTTGTGGCTCAACCATAAAATTGCCTTTGATACTGTAGGTCTTGAGTTATAGTGAAGTTGCCGGAACATGTGGTGTAGCGGTGAAATGCATAGATATCACATAGAACACCAATTGCGAAGGCAGGTGACTAACTATATACTGACACTGATGGACGAAAGCGTGGGGAGCGAACGGGATTAGATACCCCGGTAGTCCACGCCGTAA
+
GGGGGGGGGGGGGGGGFFGGGGGGGGGFFDFFGGGGFGFGGGCCCECF8FGEFGFG?FCFCFGGGDFFGGGGGGGGGGGGFGDFEGGGGFFFEGGGGGGGFC<FFGFGGGGGGGGGGE9FFFFGFGGGGGGGGGGGGDCFEGGGG9FDCCDFFGGGGGGGGGGFGGGGGGGGGGGGGGFGGGGFGGGGFGGGGGGGGGFFGGGFGGGBCGGGGGGG??E@EFFFGGFGFGGGGCGFGG=EC35:@BEEEGGEGFGF??F?@FGCF9>0>>>BB?BC>@BF6:
@M06628:26:000000000-CRM2J:1:1108:4565:13279 1:N:0:149
TACGGAGGGGGTTAGCGTTGTTCGGAATTACTGGGCGTAAAGCGCACGTAGGCGGACTATTAAGTGAGGGGTGAAATCCCGGGGCTCAACCCCGGAACTGCCTCTCATACTGGTAGTCTTGAGTTCGAGAGAGGTGAGTGGAATTCCGAGTGTAGAGGTGAAATTCGTAGATATTCGGAGGAACACCAGTGGCGAAGGCGGCTCACTGGCTCGATACTGACGCTGAGGTGCGAAAGTGTGGGGAGCAAACAGGATTAGATACCCTGGTAGTCCACACCGTAA
+
GGGGGFGGGGGGGGGGGGGGGGGGGGGGGGGGGGGGGGGGGGGGGGGGGGGGGGGGGGGGGGGGGGGGGGGGGGGGGGGGGGGGGGGGGGGGGGGGGGGGGGGGGGGGGGGGGGGGGGGGGGGGGGGGGGGGGGFGGGGGGGGGGGGGGGFGGGGGGGGGGGGGGGGGGGGGGGGGGGGGGG@FGGGGGGGGGGGGGGGGGGGGGGGGGGGGG>FGEGGCFGGGGGGGGGGGGDDBFGGGGGFFFFFGGGFGGFGFF<FFGGGGGBF?FFDFBB?FFFB>6?
@M06628:26:000000000-CRM2J:1:1108:11125:13561 1:N:0:149
TACGGAGGGGGTTAGCGTTGTTCGGAATTACTGGGCGTAAAGCGTACGTAGGCGGATTGGGAAGTAGGGGGTGAAATCCCAGGGTTCAACCCTGGAACTGCCTCCTAAACTATCAGTCTAGAGTTCGAGAGAGGTGAGTGGAATTCCAAGTGTAGAGGTGAAATTCGTAGATATTTGGAGGAACACCAGTGGCGAAGGCGGCTCACTGGCTCGATACTGACGCTGAGGTACGAAAGTGTGGGGAGCAAACAGGATTAGATACCCTGGTAGTCCACACCGTAA
+
GGGGGFEGGGGGDGGGGGGGGFFGGGGGGGGGGGGGGGGGGGGGGGGGGGGGGGGGGCEFGFGGGGGGGGGGEGGGGGFGFGGGGGFFGGGGGGGGGGGGGGGGGGGFGGFGGGGGGGGGGGGGGGG>CFGGGGGGGGGGGGGGGGGGGGFFFDFGGGGFGGGGCFGGGGCGGGGGCFGGGGGGGGGGGGGGGCC>EGGGGCEGFGGGGG6ECGFCEFEEFGDEGGGGEGFDGGG>F?CGCC<@BFFG?GGGGFGFFFFF?GGCFBFFFFFFFFB<?E>5:8
@M06628:26:000000000-CRM2J:1:1108:16016:13598 1:N:0:149
TACGGAGGGGACTAGCGTTGTTCGGAATTACTGGGCGTAAAGCGCACGTAGGCGGATTAGTCAGTCAGAGGTGAAATCCCAGGGCTCAACCCTGGAACTGCCTTTGATACTGCTAGTCTTGAGTTCGAGAGAGGTGAGTGGAATTCCGAGTGTAGAGGTGAAATTCGTAGATATTCGGAGGAACACCAGTGGCGAAGGCGGCTCACTGGCTCGATACTGACGCTGAGGTGCGAAAGTGTGGGGAGCAAACAGGATTAGATACCCTGGTAGTCCACACCGTAA
+
GGGCGGGGGECGFGGGGGGCCGGGGGGGGGGGGGGGGGGGGGGGGEGGGGGGFGGCGGD=F<FGGGCFGGGGGGGGGGGGGGGGGGGGGGGDGGGGGAGGGCAA<FGGGGGGA5FGGGGAFGGGFGGGDGGGGG,F9FGGGGGGG9F<BFFGGGG9FGGGGGGGFGGGGGGGGGE;C8EGGGGGG@FGGGGGGGGGGGGGDG?ECGGGGGGFGGGGGGGGGDGGGGGGFEFGGGGF0CGGGG@BFFFGFGGGGFGFFFFFGGGGG?FFFFFFFFFC?BBF?B
@M06628:26:000000000-CRM2J:1:1108:17873:13681 1:N:0:149
GACGGAGGATGCAAGTGTTATCCGGAATCACTGGGCGTAAAGCGTCTGTAGGTGGCTCGATAAGTCAACTGTTAAATCTTGAAGCTTAACTTCGAAATCGCAGTCGAAACTATCGGACTAGAGTATAGTAGAGGTAAAGGGAATTTCCAGTGGAGCGGTGAAATGCGTAGAGATTGGAAAGAACACCGATGGCGAAGGCACTTTACTGGGCTATTACTGACACTCAGAGACGAAAGCTAGGGTAGCAAATGGGATTAGATACCCCAGTAGTCCTAGCCGTAA
+
GGGGGGGGGGGGGGGGGGGGGGGGGGGGGGGGGGGGGGGGGGGGGGGGGGGGGGGGGGGGGGGGGGGGGGGGGGGGGGGGGGGGGGGGGGGGGGGGGGGGGGGGGGGGGGGGGGGGGGGGGGGGGGGGGGGGGGGGGGGGGGGGGGGGFGGGGGGGGDEFGGGFFGEFEGEGGGGGCFGF@FGGGGGGGGGGGGGEGGFFFGGGGGGGGGGGDGGGG99C@CFGGGGGGGFGEGDBFGGGGGFFE7FFGFFFFFG)9>FFGGFFF:EFFF<F949FB?9>??
@M06628:26:000000000-CRM2J:1:1108:17854:13690 1:N:0:149
GACGGAGGATGCAAGTGTTATCCGGAATCACTGGGCGTAAAGCGTCTGTAGGTGGCTCGATAAGTCAACTGTTAAATCTTGAAGCTTAACTTCGAAATCGCAGTCGAAACTATCGGACTAGAGTATAGTAGAGGTAAAGGGAATTTCCAGTGGAGCGGTGAAATGCGTAGAGATTGGAAAGAACACCGATGGCGAAGGCACTTTACTGGGCTATTACTGACACTCAGAGACGAAAGCTAGGGTAGCAAATGGGATTAGATACCCCAGTAGTCCTAGCCGTAA
+
GGGGGGGGGGGGGGGGGGGGGGGGGGGGGGGGGGGGGGGGGGGGGGGGGGGGGGGGGGGGGGGGGGGGGGGGGGGGGGGGGGGGGGGGGGGGGGGGGGGGGGGGGGGGGGGGGGGGGGGGGGGGGGGGGGGGGGGGGGGGGGGGGGGGGGGGGGGGGGGGGGGGGGGGGGGGGGGGGGGGGGGGGGGGGGGGGGGGGGGGGGGGGGGGGGGGGGGGGGGGGGGGGGGGGGGGGGGFGCFEFGFFFFFFGGGGGFGFFFFFGGGGGFFFFFDFFFFC?FB>?F
@M06628:26:000000000-CRM2J:1:1108:28063:13863 1:N:0:149
TACGGAGGGGGTTAGCGTTGTTCGGAATTACTGGGCGTAAAGCGTACGTAGGCGGATCAGAAAGTAAGGGGTGAAATCCCAGGGCTCAACCCTGGAACTGCCTCTTAAACTCCTGGTCTTGAGTTCGAGAGAGGTGAGTGGAATTCCGAGTGTAGAGGTGAAATTCGTAGATATTCGGAGGAACACCAGTGGCGAAGGCGGCTCACTGGCTCGATACTGACGCTGAGGTACGAAAGTGTGGGGAGCAAACAGGATTAGATACCCTGGTAGTCCACACCGTAA
+
GGGFGFGGGGGGGGGGGGGGGGGGGGGGGGGGGGGGGFGGGGGGCGEGGGGGGGGCCGFGFFGFFFGGGGGGGGGGGGF8FGFC@FGGGGGGGG7DGFGFGGGGGGGGGGGGGGGF>FGGGGGGCEGFGGGGGG8F9F;FGGGGGGFFFGFFFFFFGGGGGGGGGGGFFGGGGGG9FGGGGGGGGGGGGGGGGGGGGDGGGGGGCGGGGGFGG>FGGGGGGGGGGGGGGGGCEFGB>GGGD3>)89F6EGFG<FCBFDFFGGC+94:9?=<*<=8F?;9F0:
@M06628:26:000000000-CRM2J:1:1108:28063:13881 1:N:0:149
TACGGAGGGGGTTAGCGTTGTTCGGAATTACTGGGCGTAAAGCGTACGTAGGCGGATCAGAAAGTAAGGGGTGAAATCCCAGGGCTCAACCCTGGAACTGCCTCTTAAACTCCTGGTCTTGAGTTCGAGAGAGGTGAGTGGAATTCCGAGTGTAGAGGTGAAATTCGTAGATATTCGGAGGAACACCAGTGGCGAAGGCGGCTCACTGGCTCGATACTGACGCTGAGGTACGAAAGTGTGGGGAGCAAACAGGATTAGATACCCTGGTAGTCCACACCGTAA
+
GGGGGGGGGGGGGGGGGGGGGGGGGGGGGGGGGGGGGGGGGCFGFGGGGFGGGGGGEGFGFE@FGGGGGGGGGGGGGGGGGGGGGGGGGGGGGGGGFEGFGGGGGGGDGGGGGGGGGGGGGEGGGGGCGGGGGGGGGGGFGGDGCGGGGGCFEFF@CGGG?EGGGGGGGGGFGGFG78BEGDFEFGG*=B:EGGGGGGF8CGGGGGGGF=EGEEGGGGGGGGGCEGGGGGCDEG3>GFG7CGFBB()0099CCFGFFDFFCFG6DBFFFF29>FF*:D>)4:
@M06628:26:000000000-CRM2J:1:1108:7824:14424 1:N:0:149
TACGGAGGGGGTTAGCGTTGTTCGGAATTACTGGGCGTAAAGCGTACGTAGGCGGATCAGAAAGTTAGGGGTGAAATCCCGAGGCTCAACCTCGGAACTGCCTCTAAAACTCCTGGTCTTGAGTTCGAGAGAGGTGAGTGGAATTCCAAGTGTAGAGGTGAAATTCGTAGATATTTGGAGGAACACCAGTGGCGAAGGCGGCTCACTGGCTCGATACTGACGCTGAGGTACGAAAGTGTGGGGAGCAAACAGGATTAGATACCCTGGTAGTCCACACCGTAA
+
GGGGGGGGGGGGGGGGGGGGGGGGGGGGGGGGGGGGGGGGGGGGGGGGGGGGGGGGGGGGGGGGGGGGGGGGGGGGGGGGGGGGGGGGGGGGGGGGGGGGGGGGGGGGGGGGGGGGGGGGGGGGGGGGGGGGGGGGGGGGGGGGGGGGGGGGGGGFGGGGGGGGGGGGGGGGGGGGGGGGGGGGGGGGGGGGGGGGGGGEGGGGGGGGGGGGGGGGGGGGGGGGGGGGGGGGGGGFGGGGGGFFFFFGGGGGGFGFFFFFGGGGGFFFFFFFDFFG?EFFFF
@M06628:26:000000000-CRM2J:1:1108:28466:14520 1:N:0:149
TACGGAGGGGGTTAGCGTTGTTCGGAATTACTGGGCGTAAAGCGCACGTAGGCGGATTATTAAGTGAGGGGTGAAATCCCAGGGCTCAACCCTGGAACTGCCTCTCATACTGGTAGTCTTGAGTTCGAGAGAGGTGAGTGGAATTCCGAGTGTAGAGGTGAAATTCGTAGATATTCGGAGGAACACCAGTGGCGAAGGCGGCTCACTGGCTCGATACTGACGCTGAGGTGCGAAAGTGTGGGGAGCAAACAGGATTAGATACCCTGGTAGTCCACACCGTAA
+
GGGGGGGGGGGGGGGGGGGGGFGGGGGGGGGGGGGGGGGGGGGGGGGGGGGGGGGGGGGGGGGGGFGGGGGGGGGGGGFFGGGGGGGGGGGGGGGGGGGGGGGGGGGGGGGGGGGGGGGCGGGGGGGGGGGGGGGFGGGGGGGGGGGGGGGGGGGGGGGGGGGGGGGGGDGGGGGGGGGGGGGGGGGGGGGGGGCGEGGEDGGGGGGFDDGFCGGF>FGCGGGGGGGGGGGGC*C>GG<EEGB5<9F?C*<?4<6=?<FFFGGGG?F@?FB@4??4(87@<?
@M06628:26:000000000-CRM2J:1:1108:28486:14527 1:N:0:149
TACGGAGGGGGTTAGCGTTGTTCGGAATTACTGGGCGTAAAGCGCACGTAGGCGGATTATTAAGTGAGGGGTGAAATCCCAGGGCTCAACCCTGGAACTGCCTCTCATACTGGTAGTCTTGAGTTCGAGAGAGGTGAGTGGAATTCCGAGTGTAGAGGTGAAATTCGTAGATATTCGGAGGAACACCAGTGGCGAAGGCGGCTCACTGGCTCGATACTGACGCTGAGGTGCGAAAGTGTGGGGAGCAAACAGGATTAGATACCCTGGTAGTCCACACCGTAA
+
GGGGGFGGGGGGGGGGGGGGGGGGGGGGGGGGGGGGGGGGGGGGGGGGGGGGGGGGGGFGGGGGFG,FGGGGGGGGGGGGGGGGGGGGGGGGGGGGGGGGGGGGGGGGGGGGGGGGGGGGGGGGGGGGGGGGGGGGGGGGGGGGGGGGGGGGGGGGGGGGGGGGGGGGFGGGFGGGGGGGEEEGGGGGGGGGGGGCEGGGGGG5@FGGGFFGGGGGGGGGGGGGGGGGGGGGGGGFGGGGGGFDEFFGGGGGGFGFFBBF?FGFFBFFFFFFFF?<:>;7<?
@M06628:26:000000000-CRM2J:1:1108:26100:14568 1:N:0:149
TACGGAGGGGGCTAGCGTTGTTCGGAATTACTGGGCGTAAAGCGTGCGTAGGCGGATCGGAAAGTCAGATGTGAAATCCCAGGGCTCAACCCTGGAACTGCATTTGAAACTATCGATCTAGAGTTCTGGAGAGGTAAGTGGAATTCCTAGTGTAGAGGTGAAATTCGTAGATATTAGGAGGAACACCAGAGGCGAAGGCGGCTTACTGGACAGATACTGACGCTGAGGCACGAAAGTGTGGGGAGCAAACAGGATTAGATACCCTGGTAGTCCACACCGTAA
+
GFFCFCFCE@FGGGGGGF@FCEFFGGGGGGGGGGGGEGGGFC9FBFFGGFGGGGCG:FGGGGCEFFGD?EFEGGGFGGFF<F+FCGG9FGFGFGCDF<>FGFFDFGF<EG<<DA<+<CCCBFCFFGGFG9F,@FGFFFGGDGFFGGGGFFGGF;EFFFBF@<FCCBFFDEEAFGFFGG?,=FGGCGG<BEGFEGG7CEGG5**2<CC:<CFCCGGGCEFFG5EG=C4@=CEDEGGBG9C9CCEF>>>*8CF*CFC?4<6BFF6+9?FFFB<F5FFFFF;8(4
@M06628:26:000000000-CRM2J:1:1108:25908:14625 1:N:0:149
GACGAACCGTCCAAACGTTATTCGGTATCACTGGGCTTAAAGCGTGCGTAGGCGGCTTGGTAGGTGAGATGTGAAAGCCCACGGCTCAACCGTGGAATTGCGTTTCAAACCCCCAAGCTCGAGGAAGATAGGGGTGATGGGAATTTATGGTGGAGCGGTGAAATGCGTTGATATCATAGGGAACACCGGTGGCGAAAGCGCATCACTGGATCTTTTCTGACGCTGAGGCACGAAAGCTAGGGTAGCGAACGGGATTAGATACCCCGGTAGTCCTAGCCGTAA
+
GGGGGGGGGGGGGGGGGGGGGGGGGGGGGGGGGGGGGGGGGGGGGGGGGGGGGGGGGGGGGGGGGGGGGGGGGGGGGGGGGGGGGGGGGGGGGGGGGGGGGGGGGGGGGGGGGGGGGGGGGGGGDGGGGGGGGGGGGGGGGFDGGGGGGGGGGGGGGGGGGGGGGGGGGGGGGGGGGGGFGGGGGGGGGGGGGGGDEEGGGGGGGGGGGGGGGGGCGGGGGGGGGGGGGGGGGGG>DFFFGGFFFFFGGGGGGFDF??F6CFFGGF@D>BBFBFFGFF>7:?
@M06628:26:000000000-CRM2J:1:1108:1977:14757 1:N:0:149
GACGAGAGGCCCGAGCGTTAATCGGAATCACTGGGCTTAAAGCGTCCGCAGGCTGGCCTGTAGGCATCTCGTGAAATCCCACGGCTCAACCGTGGAACTGCGGGGTGAACCACAGGCCTTGAGGTAGGTAGGGGTCATCGGAACGTACGGTGGAGCGGTGAAATGCATAGATATCGTACGGAACGCCAAAGGTGAAGACAGGTGACTGGGCCTATTCTGACGCTCATGGACGAAAGCGTGGGGATCAAACAGGATTAGATACCCTGGTAGTCCACGCCGTAA
+
GGGGGGGGEFGGGGGGGEGGGCGGGGGGGGGGGGGGGGGGGGGGEGGGGGGGGGGGGGGGGGGGGFFGGGGGGGGFGGGGCFGGDGEFGGGGGGGDGGGGGGGGGFGGGGGGGGGGGG7,@@FFFGGGGGGFDGGGFGCGGGGGGEGGDE<FEGGGGGGEFFGGFBF7:<CGFGGGGGGGGGGEGGGEGGGFFFFCFCGGGGGGGGGGGG5CEFGGGGGFGGGC?CDFF8EDE8C>GGGGGGE8@17<CFGCF.9=@?FFCGGFGBFFFFAFDFFD0>>8(4
@M06628:26:000000000-CRM2J:1:1108:16166:15625 1:N:0:149
TACGGAGGGGGTTAGCGTTGTTCGGAATTACTGGGCGTAAAGCGCACGTAGGCGGACTATTAAGTGTAGGGTGAAATCCCAGGGCTCAACCCTGGAACTGCCTTACATACTGGTAGTCTTGAGTTCGAGAGAGGTGAGTGGAATTCCGAGTGTAGAGGTGAAATTCGTAGATATTCGGAGGAACACCAGTGGCGAAGGCGGCTCACTGGCTCGATACTGACGCTGAGGTGCGAAAGTGTGGGGAGCAAACAGGATTAGATACCCTGGTAGTCCACACCGTAA
+
GGGGGGGGGGGGGGGGGGGGGGGGGGGGGGGGGGGGGGGGGGGGGGGGGGGGGGGGGGGGGGGGGGGGGGGGGGGGGGGGGGGGGGGGGGGGGGGGGGGGGGGGGGGGGGGGGGGGGGGGFGGGGGGGGGGGGGGGGGGGGGGGGGGGGGGGGGGGGGGGGGGGGGGGFFEGGGGGGGGGGGGGGGGGGGGGGGGGGGGGGGGGGGGGGGGGGGGGGGGGGGGGGGFFGGGGGGGFGGGGGGFFFFFGGGGG4:FFFDFFGGGGGFF?@F<FAFFC6D90:?
@M06628:26:000000000-CRM2J:1:1108:21510:15629 1:N:0:149
TACGGAGGGGGTTAGCGTTGTTCGGAATTACTGGGCGTAAAGCGTACGTAGGCGGATTGGAAAGTATGGGGTGAAATCCCAGGGCTCAACCCTGGAACTGCCCTGTAAACTATCAGTCTAGAGTTCGAGAGAGGTGAGTGGAATTCCAAGTGTAGAGGTGAAATTCGTAGATATTTGGAGGAACACCAGTGGCGAAGGCGGCTCACTGGCTCGATACTGACGCTGAGGTACGAAAGTGTGGGGAGCAAACAGGATTAGATACCCTGGTAGTCCACACCGTAA
+
GGGGGEFEGGGGGGGGGGGGGFGGGGGGGGGGGGGGGFGGGGGGBFFGGGGGGGGFFGFGGGGGGGGGGGGFFEGGGFFGGGGGCFGGGGGGGGGGGGGGGGGFGGGGGGGGGGGGGGGGGGGGGGGGGGGGGGFGGGGGGGGGGGGGGGGGGGGGGGGGGGGGGFGGGGGGFGGGGGGGGGGGGGGE>FGGGGG7FGGGGDCCGGGGGGGGGGFCECFEGGG5EDGGFFF3EGGFGCCGGGEEF>FC69DGGFGFFFFFGGGFGBFFFF<94@BG?FB)8<
@M06628:26:000000000-CRM2J:1:1108:24317:15803 1:N:0:149
TACGGAGGGGGTTAGCGTTGTTCGGAATTACTGGGCGTAAAGCGTGCGTAGGCGGATCAGAAAGTTAGGGGTGAAATCCCAGGGCTCAACCCTGGAACTGCCTCTAAAACTCCTGGTCTTGAGTTCGAGAGAGGTGAGTGGAATTCCGAGTGTAGAGGTGAAATTCGTAGATATTCGGAGGAACACCAGTGGCGAAGGCGGCTCACTGGCTCGATACTGACGCTGAGGTACGAAAGTGTGGGGAGCAAACAGGATTAGATACCCTGGTAGTCCACACCGTAA
+
GGGGGGGGGGGFGGGGGGGGGGGGGGGGGGGGGGGGGGGGGGGGGGGGGGGGGGGGGGFGGGGGGGGGGGGGGGGGGGGGGGGGGGGGGGGGGGGGGGGGGGGGGGGGGGGGGGGGGGGCFGGGGGGGGGGGGGGGGGGGGGGGGGGGGGGGGGGGGGGGGGGGGGGGGGGGGGGGGGGGGGGGGGGGGGGGGGGCEGGGGGGGGGGGGGGGGGGGGGGFGGGGGGGGGFFDGGG>>FGGGGF>BFFFGGGGGFGFFFFFGGGGGFFFFF7@>FFFFFFFFF
@M06628:26:000000000-CRM2J:1:1108:11344:16086 1:N:0:149
TACGGAGGGTCCGAGCGTTATCCGGAATCATTGGGTTTAAAGGGTCCGTAGGTGGGCCTATAAGTCAGAGGTGAAAGTTTGTGGCTCAACCATAAAATTGCCTCTGATACTGTAGGTCTTGAGTTATAGTGAAGTTGCCGGAACATGTGGTGTAGCGGTGAAATGCATAGATATCACATAGAACACCAATCGCGAAGGCAGGTGACTAACTATATACTGACACTGATGGACGAAAGCGTGGGGAGCGAACGGGATTAGATACCCCGGTAGTCCACGCCGTAA
+
GGGGGGGGGGGGGGGGGGGGGGGGGGGGGGGGGGGGGGGGGGGGGGGGGFGGGGGGGGGGGGGGFGGGGGGFFGGGGGGGGGGGGGGGGGGGGGGGGGGGGFGGGGGGFGGGGFFGGGGGGGGGGGGGGGGGFFEFGGGGCEFGCGGGGGGGGGGGGGGGGFGGGGDGGFGGGGGGGGGGFGFFEGGGF7CEFEFFGGF75ECCFFGGFGE7CGG;BGF9C9CF6CFFFCFGCCD>G=C;C<3)81>EGGGEGF3FF2?FCCGFD9:77>ABAFF>BF9B03
@M06628:26:000000000-CRM2J:1:1108:11362:16089 1:N:0:149
TACGGAGGGTCCGAGCGTTATCCGGAATCATTGGGTTTAAAGGGTCCGTAGGTGGGCCTATAAGTCAGAGGTGAAAGTTTGTGGCTCAACCATAAAATTGCCTCTGATACTGTAGGTCTTGAGTTATAGTGAAGTTGCCGGAACATGTGGTGTAGCGGTGAAATGCATAGATATCACATAGAACACCAATCGCGAAGGCAGGTGACTAACTATATACTGACACTGATGGACGAAAGCGTGGGGAGCGAACGGGATTAGATACCCCGGTAGTCCACGCCGTAA
+
GGGGGGGGGGGGGGGGGGGGGGGGGGGGGGGGGGGGGGGGGGGGGGGGGGGGGGGGGGGGGGGGGGGGGGGGGGGGGGGGGGGGGGGGGGGGGGGGGGGGGGGGGGGGGGGGGGGGGGGGGGGGGGGGGGGGGGGGGGGGGGGGGGGGGGGGGGGGGGGGGGGGGGGGGGGGGGGGGGGGGGGFGGGGFFGGGGGGGGGGGGFGGGGGGGGGGGGGFGGGGGGGGGGGGGGGGGGFGGGGEDDF31DCGGGGGFG@FFFFGGGFG>BFFFFFAFFGFFB@:B
@M06628:26:000000000-CRM2J:1:1108:20174:16222 1:N:0:149
TACGGGGGATGCAAGCGTTATCCGGAATGATTGGGCGTAAAGCGTCTGTAGGTGGCTTTCCAAGTCAACTGTCAAAAATCAGGGCTTAACCTTGAACCGGCAGTTGAAACTATAAAGCTTGAGTTAGGTAGGGGCAGAGGGAATTCCTAGTGTAGCGGTGAAATGCGTAGATATTAGGAAGAACACCAATCGCGAAAGCACTCTGCTGGGCCATGACTGACACTGAGAGACGAAAGCTAAGGGAGCGAATGGGATTAGATACCCCAGTAGTCTTAGCCAAA
+
GGGGGGGGGGGGGGGGGGGGGGGGGGGGGGGGGGGGGGGGGGGGGGGGGGGGGGGGGGGGGGGGGGGGGGGGGGGGGGGGGGGGGGGGGGGGGGGGGGGGGGGGGGGGGGGGGGGGGGGGGGGGGGGGGGGGGGGGGGGGGGGGGGGGGGGGGGGGGGGGGGGGGGGGGGGGGGGGGGGGGGGGGGGGGGGGGGGGGGGGGFFGGGGDFGFFGGGGGGGGGGGGGGGCCGFGGGGFGGGGGGFFFBFEGGGGGFGFF>FFGGEFGFFFFFAFB@AFAF7<0
@M06628:26:000000000-CRM2J:1:1108:23827:16527 1:N:0:149
TACGTAGGGTGCGAGCGTTACTCGGAATTACTGGGCGTAAAGCGTGCGCAGGCGGATTGTTAAGCAAGATGTGAAATCCCCGGGCTTAACCTGGGAACGGCATTTTGAACTGGCAGTCTAGAGTGTGTCAGAGGGGGGTGGAATTCCACGTGTAGCAGTGAAATGCGTAGATATGTGGAGGAACACCAATGGCGAAGGCAGCCCCCTGGGCTAACACTGACGCTCATGTACGAAAGCGTGGGTAGCAAACAGGATTAGATACCCTGGTAGTCCACGCCGTAA
+
GGGGFFGGGGGGGGGGGGGG,EFGGGGGGGGGGGGGGGGGGGGGF=FGGGGGDGGDGFFGGGGG9CEFGGGGGGGG<FGGFGGGGG<EGGGGFGGDG+3CFGGGDF=FGGGGG<,:8DFGGGGCGGF3,@FGGGC@FGEEGGGFG7ED?CFGGGGG7FGGGGGGGGGGGGG7CEF<E7<EGGGCCCDFCGGGGGGGGGG8CE8C:EGGG8*0;CCFGGGGG5EGCD*<FFGGGFGFGGGGGG@FEBFGGFGGGFCF?>FFCGGGGFFFFFFFFFF3;FFB?B
@M06628:26:000000000-CRM2J:1:1108:27827:17085 1:N:0:149
TACGGAGGGGGTTAGCGTTGTTCGGAATTACTGGGCGTAAAGCGTACGTAGGCTGACTAGTCAGTCAGAGGTGAAATCCCAGGGCTCAACCCTGGAACGGCCTTTGATACTGCTAGTCTTGAGTTCGAGAGAGGTGAGTGGAATTCCAAGTGTAGAGGTGAAATTCGTAGATATTTGGAGGAACACCAGTGGCGAAGGCGGCTCACTGGCTCGATACTGACGCTGAGGTACGAAAGTGTGGGGAGCAAACAGGATTAGATACCCTGGTAGTCCACACCGTAA
+
GGGGGCEFGGGGGGGGGGGGGGGGGGGGGGGFFGGGGGCFFGGGEGCGFGGGGGGG?F<EGGGGFGGGGGGFGGGDFGGGGGGE:EFGGGGGGGG8DFGBCGGGFFFGGGGGGGGGGGGGGGGGGGEGGGGGGGFGGGGGG@FGGGGGGGFGFCCGGGGGGFGGGGGGGFGGGGGGGFGFGGGGGGGGGGGDGEG:4=EEDG=EFGGFFGGGGD?FGGGCFCEG55C8?EFGDFG>F?FEEGFB59:2CGGCC)*967*=7><CGFF69@77<BD4<>9>:<
@M06628:26:000000000-CRM2J:1:1108:16737:17098 1:N:0:149
TACGTAGGGTGCGAGCGTTAATCGGAATTACTGGGCGTAAAGCGTGCGCAGGCGGTTTTGTAAGACAGTCGTGAAATCCCCGGGCTCAACCTGGGAATTGCGATTGTGACTGCAAAGCTGGAGTGCGGCAGAGGGGGATGGAATTCCGCGTGTAGCAGTGAAATGCGTAGATATGCGGAGGAACACCGATGGCGAAGGCAATCCCCTGGGCCTGCACTGACGCTCATGCACGAAAGCGTGGGGAGCAAACAGGATTAGATACCCCAGTAGTCCTAGCCGTAA
+
GGGGGGGGGGGGGGGGGGGGGGGGGGGGGGGGGGGGGGGGGGGGGGGGGGGGGGGGGGGGGGGGGGGGGFGGGGGGGGGGGGGGGGGGGGGGGGGGGGGGGGDEGFGFGGGGGFGCFGGGGGGG8FGGGGGGGGGGGGGGGGGGGGGFCFGGGGGGGGGGGGGGGGGGGGGGGGCFGGGGGGGGGGGEGGGGGGGGGGGG<EG8FGGGGGGGDGGGGGGGGGGGGG7C?FGGGGGFGGGGGGFFFFFGGGGGGFGFF?FFGGGGG?FFFFBFF=4CB?>>FF
@M06628:26:000000000-CRM2J:1:1108:8138:17530 1:N:0:149
GACGAACCGTCCAAACGTTATTCGGTATCACTGGGCTTAAAGCGTGCGTAGGCGGCTTGGTAGGTGTGATGTGAAAGCCCACGGCTCAACCGTGGAATTGCGTCGCAAACCCCCAAGCTTGAGGAAGACAGGGGTGTTGGGAACTTATGGTGGAGCGGTGAAATGCGTTGATATCATAGGGAACACCGGTGGCGAAGGCGCAACACTGGGTCTTTTCTGACGCTGAGGCACGAAAGCTAGGGTAGCGAACGGGATTGGATACCCCGGTAGTCCTAGCCGTAA
+
GGGGGGGGGGGGGGGGGGGGGGGGGGGGGGGGGGGGGGGGGGGGGGGGGGGGGGGGGGEGGGGGGGFGGGGGGGGGGGGGGGGGGGGGGGGGGGGEGGGGGGGGGGGGGGGGFGGGGGGGGGGGGGGGGGGGGGGEFFGGGGGGGCFGGGGGGGGGGGGGGGGGGGGGGGGGGGGGGGGGGGGGGGGGGGGGGGGGGGGGGGGGFGGGGGGGGGGGGGGGGGGGGGGGG8CCEGGFGFFGGGFFFFFGGGDGGFGF><@FGGGGF9FFFFFFFFFGFFF>?F
@M06628:26:000000000-CRM2J:1:1108:2943:17855 1:N:0:149
TACAGAGGGTGCAAGCGTTATTCGGAATTATTGGGCGTAAAGGGCGCGTAGGCGGTTTCTTAAGTGAGATGTGTAATCCCCGAGCTTAACTTGGGAACTGCATCCCAGACTGGGGCACTAGAGTGCTGTAGAGGGTGGTAGAATTCCACGTGTAGCGGTGAAATGCGTAGAGATGTGGAGGAATACCAGTGGCGAAGGCGGCCAACTGGACCAGTACTGACACTGAGGCGCGAAAGTGTGGGGAGCAAACAGGATTAGATACCCTGGTAGTCCACGCTGTAA
+
GGG9CFGGG@CFFGGGGGGGCFFFGGGGGG<FD@FFEGGGGG,@F+@FGGGGG@EF+B,CFGGGG9,FFGGGF,EFGGGG77:@FF,AEG<F,BEGFGGFGGGA,,D,BFFFF,@C+@FFGGGG9C<F3FF<<D<<+CGCFGGGG<BC3FFCGFGGGGG>FGGGFGGGGGDGGGGFFFFFGGG:F9FGGEGFCEGEF>FE35*//;E<CGF**/03ACCGG+AFFGG=7*:CEG51*0<C5C))07FFGGGGG49@@)*9<CGGGFFFFFDFFFF39)(8<A
@M06628:26:000000000-CRM2J:1:1108:19228:17859 1:N:0:149
TACGAACTGCGCAAACGTTATTCGGAATCACTGGGCTTACAGGGTGCGTAGGCGGTCCACCAGGTCAGATGTGAAATCCCACAGCTCAACTGTGGAACTGCATTTGAAACCGGCGGACTTGAGTAGACTAGAGGCATACGGAACTTCAGGTGGAGCGGTGAAATGTGTTGAGATCTGAAGGAACACCAGAGGCGAAAGCGGTATGCTGGAGTCTGTCTGACGCTGAGGCACGAAAGCCAGGGGAGCGAACGGGATTAGATACCCCGGTAGTCCTGGCCGTAA
+
GGGGGGGGGGGGGGGGGGGGGGGGGGGGGGGGGGGGGGGGGGGGGGGGGGGGGGGGGGGGGGGGGGGGGGGGGGGGGGGGGGGGGGGGGGGGGGGGGGGGGGGGGGGGGGGGGGGGGGGGGGGGGGGGGGGGGGGGGGGGGGGGGGGGGGGGGGGGGGEGGGGGGGGGFGGGGGGGGGGGGGGGGGGGGGGGGGGGGGGGGGGGGGGGGGGGGGGGGGGGGGGGGGGGGGGGGGGFGFFGGGFFFFFGGDGGGF3??BFFGGGGC0@EDFAFFFBFFFFF::
@M06628:26:000000000-CRM2J:1:1108:21488:17997 1:N:0:149
GACGGAGGATGCAAGTGTTATCCGGAATCACTGGGCGTAAAGCGTCTGTAGGTGGTTTAGTAAGCCAACTGTTAAATCTTGAAGCTCAACTTCAAAATCGCAGTCGAAACTACTAGACTTGAGTATAGTAGGGGTAAAGGGAATTTCCAGTGGAGCGGTGAAATGCGTAGAGATTGGAAAGAACACCGATGGCGAAGGCACTTTACTGGGCTATTACTGACACTCAGAGACGAAAGCTAGGGTAGCAAATGGGATTAGATACCCCAGTAGTCCTAGCCGTAA
+
GGGGGGGGGGGGGGGGGGGGGGGGGGGGGGGGGGGGGGGGGGGG@FBFGGGGEGGCGGFFGGGGFGGGFEGGGGGGGGGGGF=FGGGGGGGFGGGGGGGGGGGGEGGGGGGGCFEFGGGGGGGGGGFG9EFFGGGGGFGGGGFGG9DFCFGGGGGGGGGGGGGFFGGGGGGDGGGFF>FAFGGGGGGGCGGGGGGGGGG>5:C9FGGGGGDGGFGGGFFGG9CFF<<@CFGGEGGFGFFGGGFFE??CFC>9549?FFFFGFGGF63?FF<@9=<FB7986?
@M06628:26:000000000-CRM2J:1:1108:20155:18757 1:N:0:149
TACGGAGGGGGTTAGCGTTGTTCGGAATTACTGGGCGTAAAGCGCACGTAGGCGGACTTTTAAGTTAGAGGTGAAATCCCAGGGCTCAACCCTGGAACTGCCTTTAATACTGGAAGTCTTGAGTTCGAGAGAGGTAAGTGGAATTCCGAGTGTAGAGGTGAAATTCGTAGATATTCGGAGGAACACCAGTGGCGAAGGCGGCTTACTGGCTCGATACTGACGCTGAGGTGCGAAAGTGTGGGGAGCAAACAGGATTAGATACCCTGGTAGTCCACACCGTAA
+
FFGGGCF:@FGC@EEFCCBCFGGGEEGGGGGGGCFGGGGGGGGEECFECCEEGGEFGE<?EFFEFDGGCFGFGGGFFGGGFFGE:FFEEEFGDDFFDFGGEEGGCGDFAFFGFGGFGGGGGGGC=FGFGGGE>CGFFFGGGGGGGGGGGGCFBFGGGDCFFDFFC;FFGGEGFFF;FFGGGDGCFF7:CGG7CEEBFGEGDD88+2AA@@EFGGGC8EG?FCGG*)9E?F65*CC2CC?FECB)7376EFGFCFCFF<FFGGC@=:>@FFA?AFF42>972:
@M06628:26:000000000-CRM2J:1:1108:13785:19425 1:N:0:149
TACGGAGGGGGTTAGCGTTGTTCGGAATTACTGGGCGTAAAGCGCGCGTAGGCGGACTATTAAGTTAGAGGTGAAATCCCAGGGCTCAACCCTGGAACTGCCTTTAATACTGGTAGTCTTGAGTTCGAGAGAGGTGAGTGGAATTCCAAGTGTAGAGGTGAAATTCGTAGATATTTGGAGGAACACCAGTGGCGAAGGCGGCTCACTGGCTCGATACTGACGCTGAGGTGCGAAAGTGTGGGGAGCAAACAGGATTAGATACCCTGGTAGTCCACACCGTAA
+
GGGGGGGGGGGGGGGGGGGGGGGGGGGGGGGGGGGGGGGGGGGGGGGGGGGGGGGGGGGGGGGGGGGGGGGGGGGGGGGGGGGGGGGGGGGEGGGGGGGGGGGGGGGGGGGGGGGGGGGGGGFGGGGGGGGGGGGGGGGGGGGGGGGGDGCGGGGGGGGGGGGGGGGGGGGGGGGGGGGGGGGGGGGGGGGGGGGGGGGGGGGGGGGGGGCFGEGGGGGGGGGGGGGGGGGGGGGFGGGGGGEDFFFGGGGGGFGBFFFFGGGGGFFFFFFFFFFF?BBFBF
@M06628:26:000000000-CRM2J:1:1108:13795:19442 1:N:0:149
TACGGAGGGGGTTAGCGTTGTTCGGAATTACTGGGCGTAAAGCGCGCGTAGGCGGACTATTAAGTTAGAGGTGAAATCCCAGGGCTCAACCCTGGAACTGCCTTTAATACTGGTAGTCTTGAGTTCGAGAGAGGTGAGTGGAATTCCAAGTGTAGAGGTGAAATTCGTAGATATTTGGAGGAACACCAGTGGCGAAGGCGGCTCACTGGCTCGATACTGACGCTGAGGTGCGAAAGTGTGGGGAGCAAACAGGATTAGATACCCTGGTAGTCCACACCGTAA
+
GGGGGGGGGGGGGGGGGGGGGGGGGGGGGGGGGGGGGGGGGGGGGGGGGGGGGGGGGGGGGGGGGGGGGGGGGGGGGFGGGGGGGGGGGGGGGGGGGGGFGGGGGGGGGGGGGGGGGGGGGGGGGGGGGGGGGGFGGGGGGGGGGGGGGGGGGGGGGGGGGGGGGGGGGGGGGGGGGGGGGGGGGGGGGGGGGGGGGGGGGGGGGGGGGGGGGGGGGGGFGGGDGGGFFFFGGGD6FG?9CD@@F>FCGGGGGFG?=<=FFGGGG?F:FF<@>B?CBF>:BF
@M06628:26:000000000-CRM2J:1:1108:19698:20210 1:N:0:149
TACGAACCGTCCAAACGTTATTCGGTATCACTGGGCTTAAAGCGTGCGTAGGCGGCCTGGAAGGTGAGATGTGAAAGCCCACGGCTCAACCGTGGAACTGCGTTTCAAACCACCAGGCTTGAGGAAGATAGGGGTGATGGGAACTTATGGTGGAGCGGTGAAATGCGTTGATATCATAGGGAACACCGGTGGCGAAAGCGCATCACTGGATCTTTTCTGACGCTGAGGCACGAAAGCTAGGGGAGCGAACGGGATTAGATACCCCGGTAGTCCTAGCCGTAA
+
GGGGGGFEEGEGGGGGGGGGGGGGGGGGFGGGGGGGFGFGGGGGGFGGGGGFGGG>7FDGGGGGGGFEFGGGGGGGGGGGGGCE:FFGGGFEEFCGGCFFFEGDEDGGDGGGFGGGGGGFGGGGGGGDGFEFGGBFGGGGGGGFGFGGGFEGGGGGGGGGGGGGGFFCEEGGGGGFGGFGGGGGGGGGGGGGFECE5C8C3*AEEFFEGGFFCCECGGGFGGC5EDGG5:CDEEGFG:+9CF)77>@EEDDGGBDF?<FFGGGGC7>8DB<FFF2:7)383:
@M06628:26:000000000-CRM2J:1:1108:19683:20220 1:N:0:149
TACGAACCGTCCAAACGTTATTCGGTATCACTGGGCTTAAAGCGTGCGTAGGCGGCCTGGAAGGTGAGATGTGAAAGCCCACGGCTCAACCGTGGAACTGCGTTTCAAACCACCAGGCTTGAGGAAGATAGGGGTGATGGGAACTTATGGTGGAGCGGTGAAATGCGTTGATATCATAGGGAACACCGGTGGCGAAAGCGCATCACTGGATCTTTTCTGACGCTGAGGCACGAAAGCTAGGGTAGCGAACGGGATTAGATACCCCGGTAGTCCTAGCCGTAA
+
GGGGGGGGGGGGGGGGGGGGGGGGGGGGGGGGGGGGGGGGGGGGGGGGGGGGGGGGGGGGGGGGGGGGGGGGGGGGGGGGGGGGGGGGGGGGGGGGGGGGGGGGGGGGGGGGGGGGGGGGGGGGGFGFGGGGGG@FFFFGGGGGGGGGGGGGGGGGGGGGGGGGGGGGGGGGGGGGGGGGGGGGFGGGGGGGGGGGGGGGGGGGGGGGGGGGGGGFFGGFGEGGGGGGGDGGGGGFGGGGGGFFFFFGEDGGG>D)7>FFCGGGGFFFFF<7:FA::F>7:?
@M06628:26:000000000-CRM2J:1:1108:10322:20250 1:N:0:149
TACGGAGGGTGCAAGCGTTAATCGGAATTACTGGGCGTAAAGCGCGCGTAGGTGGTTTGTTAAGTCAGATGTGAAAGCCCCGGGCTCAACCTGGGAATTGCATATGATACTGCCTGACTAGAGTATTGTAGAGGGTAGCGGAATTCCGAGTGTAGCGGTGAAATGCGTAGATATCCGGAGGAACATCAGTGGCGAAGGCGGCTTCCTGGACCAATACTGACACTGAGGTGCGAAAGCGTGGGTAGCAAACAGGATTAGATACCCTGGTAGTCCACGCCGTAA
+
GGGG76CFGGGGGGGGGGGGGGGGGGGGGGGGFGGGGGGGGGGG7FGGGGGGGGGGGGG4FGGGA,EFFGGGGGGGGGGGGGGGGGGGGGGGGGGGG<FFGGG,F555EFGG9F<,BFGGGGGGGG9FGGGGGGG7FG8FGGGGG;F:*@FGGGGGGGGGGGGGGGGGGGGCGG9,B*=EGGGGGGGGGGGGGGGGGGGGGGG*;EFFGGG6CFGFGGGGGGGGGGFG6/ADGGDFGGGGGG)9DDFFGGGFGFGFFFFFGGGGGF@FFFBFFFFGBFFDFB
@M06628:26:000000000-CRM2J:1:1108:7712:21305 1:N:0:149
TACGGAGGGGGTTAGCGTTGTTCGGAATTACTGGGCGTAAAGCGCGCGTAGGCGGATTAGTAAGTTAGGGGTGAAATCCCAGGGCTCAACCCTGGAACTGCCTCTAATACTGCTAGTCTTGAGTTCGAGAGAGGTGAGTGGAATTCCGAGTGTAGAGGTGAAATTCGTAGATATTCGGAGGAACACCAGTGGCGAAGGCGGCTCACTGGCTCGATACTGACGCTGAGGTGCGAAAGTGTGGGGAGCAAACAGGATTAGATACCCTGGTAGTCCACACCGTAA
+
GGGGGGGGGGGGGGGGGGGGGGGGGGGGGGGGGGGGGGGGGGGGGGGGGGGGGGGGGGFGGGGGGGGGGGGGGGGGGGGGGGGGGGGGGGGGGGGGGGGGGGGGGGGGGGGGGGGGGGGGGGGGGGGGGGGGGGFGGGGGGGGGGGGGGGFGGGGGGGGGGGGGGGGGGGGGGGGGGGGGGGGGGGGGGGGGGGGGGGGGGGGGGGGGGGGGGEGGGGGGGGGGGGGGGGGGCGGFGGGGGGFEFFFGGGGGGFGFFFBFGGGGGFFFFFFFFFBF?FF>?F
@M06628:26:000000000-CRM2J:1:1108:25838:21468 1:N:0:149
TACGGAGGGGGTTAGCGTTGTTCGGAATTACTGGGCGTAAAGCGCACGTAGGCGGATCAGAAAGTAAGGGGTGAAATCCCAGGGCTCAACCCTGGAACTGCCTCTTAAACTCCTGGTCTTGAGTTCGAGAGAGGTGAGTGGAATTCCAAGTGTAGAGGTGAAATTCGTAGATATTTGTACTAACACCAGTGGCGAAGGCGGCTCACTGCCTCGATACTGACGCTTATGTTCGCAAGTGTGGGGATCACACAGGAGTAGATACCCTGGGAGTTCACACCGTAA
+
G<EFG6@EEG@FGCFGGGGFFEFFEGGGGFFGGGGGGGG>7CFGG+7FF<FEGGG@BFBE:A<FEC<E,EFFG@,CFD=F,D+BEFFCDDGEGFG@>F<DEGGGGFGAFFAFGGGGFFAF:<FFEGE3@C*>*<FFCF<FB,>FGGF,@?BF@,?@BFG@FC@;FGGC*==C9CFEC;+++8?@GGD*;C+BCEE<:CFED58;CFF++2+0*;A**<ECCA51*/*0<+<7**13?FFC=DD3)(8*2>DF*8*0)6*1+:++92))87:)-*-*,>95(-
@M06628:26:000000000-CRM2J:1:1108:25854:21479 1:N:0:149
TACGGAGGGGGTTAGCGTTGTTCGGAATTACTGGGCGTAAAGCGCACGTAGGCGGGACAGAAAGTAAGGGGTGAAATCCCAGGGCTCAACCCTGGAACTGCCTCTTAAACTCCTGGTCTTGAGTTCGAGAGAGGTGGGTGGAATTACTAGTGTAGAGGTGAAATTCGTAGATATTAGGAGGAACACCTGTGGCGAAGGCGGCTCACTGGCTCGATACTGACGCTGAGGTGCGAAAGTGTGGGGAGCAAACAGGGTTAGATACCCTGGTAGTCCACCCCGTAA
+
GGGGGFGGGG:@6CFGGGGGGEGGGGGG@FAFFGG<FGGGGGDG7+@FFGGGGGG++8DF=FFFFAFDFGGGGGGGA<F>8==FDGDFGG8+@>CF<<FFFG9,@=F;FGG,8>FFGGGGGE8FF9>,>:C<<FFG7CGFGGGG@<,,7>7?FGG,FFGGGGGG9E@:CGG?EFG+429BGEEG@FE*0<:CGGGEGGF8DDGG9CFF88:EE>E>*0CFGCGGGDGG<EGCEGGB>FF:EGEBFB:CGGF:*)9.7<BBFG0<D:F?*/8B)9?*2<6;((
@M06628:26:000000000-CRM2J:1:1108:24015:22565 1:N:0:149
TACGGAGGGGGTTAGCGTTGTTCGGAATTACTGGGCGTAAAGCGCACGTAGGCGGACTTTTAAGTTAGAGGTGAAATCCCAGGGCTCAACCCTGGAACTGCCTTTAATACTGGGAGTCTTGAGTTCGAGAGAGGTGAGTGGAATTCCGAGTGTAGAGGTGAAATTCGTAGATATTCGGAGGAACACCAGTGGCGAAGGCGGCTCACTGGCTCGATACTGACGCTGAGGTGCGAAAGCGTGGGGAGCAAACAGGATTAGATACCCTGGTAGTCCACGCCGTAA
+
GGGGGFGGGGGGGGGGGGGGGGGGGGGGGGGGGGGGGGGGGGGGGGGGGGGGGGGGGGFGGGGFGGGGGGGGGGGGGGGGGGGGGGGGGGGGGGGGGGGGGGGGGGGGGGGGG?CGGG9FGGGGGGGGGGGGGGGGGGGGGGGGCGGGGG>FGGGGGGGGGGGGGGGGGGGGGGGGGGGGGGGFFGGGGGGGGEE8CGGGDGGEGFFFGGGCGEFF5CGFGGGGGDGG7E6CCCG>DG=:EGF:54FFGGGGD>*9?<F=CFC+C.5?FFF66@?G>F97(4
@M06628:26:000000000-CRM2J:1:1108:24026:22579 1:N:0:149
TACGGAGGGGGTTAGCGTTGTTCGGAATTACTGGGCGTAAAGCGCACGTAGGCGGGCTTTTAGGTTAGAGGTGAAATCCCAGGGCTCACCCCTGGAACTGCCTTTAATACTGGGAGTATTGAGTTCGAGAGAGTTGAGTGGAATTCCGAGTGTAGAGGTGAAATTCGTAGATATTCGGAGGAACCACAGGGGAGAAGGCGGTGCACTGGATCGATACTGGCGCTGAGGTGTGGAAGCGTGGTGGTCAAACAGTGTTTGATACCATGGTATCTAACGACGTAA
+
AEGGG;C@@F+@@C@,@@6@FACG77:F8@EFCDF8FGEE7FFG7+@+CEFEFF7++84BFG,BFEGF,CFFG<<<FCF,:DC@+B=>,3:F>FGD><FFC>FF<@,EFGGGGGGGE,7@DB,<@>C7<<*@:3<;3CFG7,?DC,3,CBFGFCG<ECCG,,?@E+<<CF5,,5++=E8C@<FF*242=5CE?C5;AFDED***++<+2*<C21;8*20+2*/28)9*3A+7*39:C5C88C7.0)1+09C2**290(19+*++0.)/**)*.*)1()(0(,
@M06628:26:000000000-CRM2J:1:1108:16997:22798 1:N:0:149
TACGGAGGGTCCGAGCGTTATCCGGAATCATTGGGTTTAAAGGGTCCGTAGGTGGGCCTATAAGTCAGAGGTGAAAGTTTGTGGCTCAACCATAAAATTGCCTTTGATACTGTAGGTCTTGAGTTATAGTGAAGTTGCCGGAACATGTGGTGTAGCGGTGAAATGCATAGATATCACATAGAACACCAATTGCGAAGGCAGGTGACTAACTATATACTGACACTGATGGACGAAAGCGTGGGGAGCGAACGGGATTAGATACCCCGGTAGTCCACGCCGTAA
+
GGGGGGGGGGGGGGGGGGGGGGGGGGGGGFGGGGGGGGGGGGGGFFGGGGGGGGGGGGGEGGGGGGGGFGGGGGGFGFGGGGGGGGGGGGGGGGGGGGGGGFFGGGGGGGGGFFFFGGGGFFFGGFGG@FGFGGGG9FGGGGGGGGGGGGGGGGGCGGEGFGFGAEFGGGFGGF?FGGGG9<>>F7FFGGGG;CFEGGGGGGG6CCFFGGGGFF?<+AF;+BCCFCDF6CFDEGGFFGGGGGF372):E)9A75D5=2*1+:<F9(>>>DFFA=<D>:978<
@M06628:26:000000000-CRM2J:1:1108:14187:23824 1:N:0:149
TACGAACCGTCCAAATGTTATTCGGTATCACTGGGCTTAAAGCGTGCGTAGGCGGCTTGGAAGGTGAGATGTGAAATCCCACGGCTCAACCGTGGAATTGCGTTTCAAACCCTTAATCTTGAGGAAGACAGGGGTGAGGGGAATTCTGGGTGTAGGGGTGAAATGCGTAGATATCTGGGGGAAAACCGGTGGCGAAGGGGGACAACTGGGCTTTTCTTGACGTTGAGGTACGAAACCGTGGGGAGCAAACGGGATTAGATACCCGGGTGTTCCAGGCCGTAA
+
,FGGGG77C,6@@F,,CFG<FGGFG@FG,EFGGGGGGGGGGGGGG,CFGGGGGGG>FG@FEFDGG,EF9?FGGGGG9FGGG,CGGGGGGGG+CFGGG9FGG7F@F<FGGG<CB,DF9=DFGGG,,3>F<FG+C++8+3,@:F*>F,,@,,5C*4,,6<F<CF;C,4*=*4*2,2,452+=*=1*4<7*8<C**28/C***)2***/<EG****+<+++0:01/**19*++01;C*(0*/;C))))(0:8*1:50)5*5*0+>A@9737))(1-*)0()45::
@M06628:26:000000000-CRM2J:1:1108:14174:23844 1:N:0:149
GACGAACCGTCCAAATGTTATTCGGTATCACTGGGCTTAAAGCGTGCGTAGGCGGCTTGGAAGGTGAGATGTGAAAGCCCACGGCTCAACCGTGGAATTGCGTTTCAAACCCTCAAGCTTGAGGAAGACAGGGGGGTTGGGAACTTATGGGGGAGCGGTGAAATGCGTTGATATCATAGGGAACACCGGTGGCGAAGGCGCAACACTGGGTCTTTTCTGACGCTGAGGCACGAAACCTAGGGTAGCGAAGGGGATTAGATACCCCGGTAGTCCTAGCTGTAA
+
GGGGGGGGGGGGGGGGGGGGGGGGGGGGGGGGGGGGGGGGGGGGGGGGGGGGGGGGGGGGEFGGGGGGGGGGGGGGGGGGGGGGGGGGGGGGGGGGGGGGGGGGGGGGGGGGGGGGGGGGGGGGGGGGGGGGGD*<E*CGGGGGGE7+<<*;E>>8C8CCFF79:9?E=5@E9CG?C9EG*@:80;5CGEGDC5C*:8/2)::E6;EFGC*0;AG0+0<+:8*1C3C=**:7CG5(**+<F4))72)>8)9C55DF42*/2:EGC>FD@58F<?673BA?4<
@M06628:26:000000000-CRM2J:1:1108:17081:24024 1:N:0:149
TACGAAGGGGGCAAGCGTTGATCGGATTTACTGGGCGTAAAGCGTGTGTAGGTGGTTTGTTAAGCAGGATGTGAAAGCCCCGGGCTTAACCCGGGAATTGCATTTTAAACTGGTAAACTAGAGTATCGTAGAGGGAAGTGGAATTTCTAGTGTAGGGGTGAAATGTGTAGATATTGGAAGGAACATCAGTGGCGAAGGCGGCTTCCTGGACAAATACTGACACTGAGGAACGAAAGCGTGGGGAGCAAACAGGAGTAGTTACCCTGGTAGGTCACGCCGTAA
+
GGGG9,8FGCG7@FGGGGG7,CFFGE,FFEFAFGGFFCFGGG<FB,8CFFFEEFGF<44C,CFG<F,C:C,EFGGG,E4DFFGG@F,BFGG,FC+@C>FFFGGC?,,:E8C<B:,<,CFBFDGFG9,6,:<@GGE7F::>FFFGG,D,,7@BFFG,:FGDG@EFF,DFEEC,@CE;E,?,:BFCF7CF<FFFCCFC<CEGD*C*;++<C**3*0033+<E+:<?+*9E02*958DB5C**:D@3>9FG6*/:*)*862*000++0.<@**(*)))1(0-0,-
@M06628:26:000000000-CRM2J:1:1108:9243:24511 1:N:0:149
TACGAAGGGGGCTAGCGTTGTTCGGAATTACTGGGCGTAAAGCGCACGTAGGCGGATTGATCAGTTAGAGGTGAAATCCCGGGGCTCAACCCCGGAACTGCCTTTAATACTGTCAGTCTAGAGATCGAGAGAGGTGAGTGGAATTCCGAGTGTAGAGGTGAAATTCGTAGATATTCGGAGGAACACCAGTGGCGAAGGCGGCTCACTGGTTCGTTACTGACGCTGAGGTGCGAAAGCGTGGGGAGCAAACAGGATTAGATACCCTGGTAGTCAAAGCCGTAA
+
9FGGGG@:FFGGGGGGGCBFFGGEGGGGGFF9CFGGGB7:CEFEG:=FGGGDGGCGFGDC?EGGGG9FFG8FEFC<FFFC@F7@7CDGDGCCFGGEEGGFCFGDC9@CCFFF@F,EFA>@=FDAC9*:EFG:FDDF973>DFFGF@FC:F<FFC;FFGG7F,CFFG7CFGDDFGGCFCECEGGGG>E88C?F>885C5@C3C8*<@C?C+<C***//<C9<55::)/132+78C<0*:**:C3))-)*31*7<407=>4*2:8<4:)9*956)*)28<0)33
@M06628:26:000000000-CRM2J:1:1109:22925:2375 1:N:0:149
GACGAACCGTCCAAACGTTATTCGGTATCACTGGGCTTAAAGCGTGCGTAGGCGGCCTGGTAGGTGTGATGTGAAATCCCACAGCTCAACTGTGGAATTGCGTCGCAAACCACCAGGCTTGAGGAAGACAGGGGTGTTGGGAACTTATGGTGGAGCGGTGAAATGCGTTGATATCATAGGGAACACCGGTGGCGAAGGCGCAACACTGGGTCTTTTCTGACGCTGAGGCACGAAAGCTAGGGGAGCGAACGGGATTAGATACCCCGGTAGTCCTAGCCGTAA
+
GGGGGGGGGGGGGGGGGGGGGGGGGGGGGGGGGGGGGGGGGGGGGGGGGGGGGGGGGGGGGFGGGGGGGGGGGGGGGGGGGGGGGGGGGGGGGGGGGGGGGGGGGDGGGGGGGGGGGGGGGGGGGGGGGGGGGGGGGGGGGFFGGCFGGGGGGFGGGGFGGGGGGGGFDGGGGGGFFGGGGFGFGGGGGGE>FEG5C?:?7:C8CCGGGGGECCF<*<E9?EDDBEGFFEGGCGG>?FCCD5(*4/7/:EGG<DCG<FC<EGFGBFDE1>)2691:479>::
@M06628:26:000000000-CRM2J:1:1109:23980:2939 1:N:0:149
TACGGAGGGGGTTAGCGTTGTTCGGAATTACTGGGCGTAAAGCGTACGTAGGCGGACTATTAAGTTAGAGGTGAAATCCCAGGGCTCAACCCTGGAACTGCCTTTAATACTGGTAGTCTTGAGTTCGAGAGAGGTGAGTGGAATTCCAAGTGTAGAGGTGAAATTCGTAGATATTTGGAGGAACACCAGTGGCGAAGGCGGCTCACTGGCTCGATACTGACGCTGAGGTACGAAAGTGTGGGGAGCAAACAGGATTAGATACCCTGGTAGTCCACACCGTAA
+
FFGGEGDGCFGGGGFGCFGGGFFCEECFDGEGGFEFGGGGFGG@BFEEFCEEDFEE:FFEF9FFFEFFFECB=FFFGFEEEF+CEGGG9EGGGGGGDDDG9BAFFGGGGGGFFGGFGGGGGGFGGGGGGGGGC+::F<FFDGFGCEFFGFGFGGGGC,7*2>DGEBF:7DCFCB@C;<CCEGGGFF:C:;<<*<C<EF:C(*C>F?E@CGFGCC6*7@<+985*):*;?FG5C>5(622C9C>=6<FE6C=FB4+<>FFDGF+:25*3)*.0<FFG151.28
@M06628:26:000000000-CRM2J:1:1109:8750:2996 1:N:0:149
TACGGAGGGGGTTAGCGTTGTTCGGAATTACTGGGCGTAAAGCGTACGTAGGCGGATCAGAAAGTAAGGGGTGAAATCCCAGGGCTCAACCCTGGAACTGCCTCTTAAACTCCTGGTCTTGAGTTCGAGAGAGGTGAGTGGAATTCCGAGTGTAGAGGTGAAATTCGTAGATATTCGGAGGAACACCAGTGGCGAAGGCGGCTCACTGGCTCGATACTGACGCTGAGGTACGAAAGTGTGGGGAGCAAACAGGATGAGATACCCTGGTAGTCCACACCGTAA
+
GGGGGGGGGGGFGGGGGGGGGGGFGGGGGGGGGGGGGGGCFGGGGGGGGGGGGGGG7FFG<?FGG9FDGGGGGGGGGGGGGGGGGGGGGGGGGGC8FGFGGGGGGGGFGGGG<FFGGGGGGGGGCGGGGGGGGGFFGFCGFEGGGGGF:CFFFGGFGCFFGGEFGGGFGFGFFGGGGGGGGGGFGGGGGGGFGGG@EGGG0EEC9CFGGC<CC5CEDGG7CEGC>*:F63<8>*;9AGGGGGFC>GFGGD=C<FG<40:9FGCC?FG66*.:>?@8:D>>(4
@M06628:26:000000000-CRM2J:1:1109:12135:3054 1:N:0:149
TACGGAGGGGGTTAGCGTTGTTCGGAATTACTGGGCGTAAAGCGCACGTAGGCGGACTATTAAGTGAGGGGTGAAATCCCGGGGCTCAACCCCGGAACTGCCTCTCATACTGGTAGTCTTGAGTTCGAGAGAGGTGAGTGGAATTCCGAGTGTAGAGGTGAAATTCGTAGATATTCGGAGGAACACCAGTGGCGAAGGCGGCTCACTGGCTCGATACTGACGCTGAGGTGCGAAAGTGTGGGGAGCAAACAGGATTAGATACCCTGGTAGTCCACACCGTAA
+
GGGGGFFGGGGGGGGGGCEFGGGGGGGGGGGGGGGGGGGGGGGGGGGGGGGGGGGGGGGGGGGGGGGFGGGGGGFGGGEFGGGGGGGGGGGGGGGEGGGGFGFGGGGGGGGGGGGGGGGGGFGGGGGGGGGFGGGGGGGGGGGGGFGGGGGGGGGGGGGGGGGGGGGGGG5FGGGGGGEFEEGFFGGGGG6FEDCGGGGE>DGGGGGGGGGGGEFFGEFG4E58@8C;9CFCDE865<>FG=>59CFCCGG?37@E?F>>CC<<?FGDBFFC)+/38<9F04
@M06628:26:000000000-CRM2J:1:1109:15453:3393 1:N:0:149
TACGGAGGGGGTTAGCGTTGTTCGGAATTACTGGGCGTAAAGCGTACGTAGGCGGACTATTAAGTTAGAGGTGAAATCCCAGGGCTCAACCCTGGAACTGCCTTTAATACTGGTAGTCTTGAGTTCGAGAGAGGTGAGTGGAATTCCAAGTGTAGAGGTGAAATTCGTAGATATTTGGAGGAACACCAGTGGCGAAGGCGGCTCACTGGCTCGATACTGACGCTGAGGTACGAAAGTGTGGGGAGCAAACAGGATTAGATACCCTGGTAGTCCACACCGTAA
+
[truncated: 1,578,075 more chars]
