# Supplementary material for: Hidden interactions in the intertidal rocky shore: variation in pedal mucus microbiota among marine grazers that feed on epilithic biofilm communities
Source: PeerJ. 2022 Sep 23;10:e13642. doi: 10.7717/peerj.13642 (PMC9512015; doi:10.7717/peerj.13642)
Supplement: Supplemental Information 3 [file peerj-10-13642-s003.gz › peerj-10-13642-s003]

@M06628:26:000000000-CRM2J:1:1101:14501:1221 2:N:0:149
TAATCTTGCGACCGTACTCCCCAGGCGGAATGCTTAATCCGTTAGGTGTGTCACCGAACACTATACTACCCGAAGACTGGCATTCATCGTTTACGGTGTGGACTACCCGGGTATCTAATCCTGTTTGCCCCCCACACTTTCGTACCTTAGCGTCAGTATCGAGCCAGTGAGCCGCCTTCGCCACTTGTGTTCCTTCAAATATCTACGACTTTCACCTCTACAATTGGAATTTCACCTACCTTCCCCTAACCCCAGACCAGCAATTTTGGAGGCAGTTCCAG
+
GGGGGGGGGGGGGGGGGGGGGGGGGGGGGGGAFGGGGG@FGGGGG8,CEFFGGG,FG7>@,,6BEF,,CFG:+78@F,549,,C,B,,9+AF+9BC?=++?,,C,9<,+@F@47==,@;2EA9AFF8=,,@CG++3>:EF9+4@BF+,,,74;B*37,7,*>E::,,42D,6CCCGCGF45D58)8C;87D@FE+7*)@C++1)+1(,((,;:).;/1.--))-1)()623-6))-)(.3))(,(4((((((((-(((.2(((*1:.<>7*)3.*:4)6))
@M06628:26:000000000-CRM2J:1:1101:11810:1420 2:N:0:149
TAATCTTGCGACCGTACTCCCCAGGCGGAATGCTTAATCCGTTAGGTGTGACACCGAACAGTCTACTGCCCGACGTCTGGCATTCATCGTTTACGGCGTGGACTACCAGGGTATCTAATCCTGTTTGCTCCCCACGCTTTCGCACCTCAGCGTCAGTATCGAGCCTGTGAGCCGCCTTCGCCACTGGTGTTCCTCCGAATATCTACGAATTTCACCCCTACACTCGGAATTCCACTCACCTCTCTCGTACTCTAGAACGGCAGTTTTGAAGGCCGTTGCAA
+
AFCFGGGGGGG7FGGGGGGGGGGGG8FGCGGAFGGGC<,CFGGGGEGFGGCGFFGGG:FGCF,9FAFA<FGGGEGCFB?BE=AFGC<@AFFG<?:C@CFEG=<CB,F<DFGFEBFC=E;6EED>FG,3=EFGG@C8>BBFC83@CFC5:AFCEC*>:>2,44;*4,,4<,=FFG=E:E=3*9C>F;F+>FGFFE6(:2>C*42//9:((,3@752C)7-4((()0(,3(-7):2943<3:?023433(4((.4<<)).4-34(7@>>0?2:?4)1:6(4)-
@M06628:26:000000000-CRM2J:1:1101:11802:1437 2:N:0:149
TAATCTTGCGACCGTACTCCCCAGGCGGAATGCTTAATCCGTTAGGTGTGACACCGAACAGTATACTGCCCGAAGTCTGGCATTCATCGTTTACGGCGTGGACTACCAGGGTATCTAATCCTGTTTGCTCCCCACTCTTTCGCACCTCAGCGTCAGTATCGAGCCCGTGAGCCGCCTTCGCCACTGGTGTTCCTCCGAATATCTCCGAATTTCTCTTCTACCCTCGGAATTCCACTCACCTCTCTCCAACTCTAGACCGGCAGTTTTTAAGGCATTTCCCA
+
,E@FFGGGGGGGGDGGGGEGGGGGGGGGEEGFGGGGGGDGGGGGGFGAFECFFGGGGGGGDF<EFF9?AFGG=+8AF<<FFFGGGGGGGBFGBFFGECC=FCCE,B<5:@C3A,CE,@EFC;BFDFDDDC8FG8E,D9,EDCE@EF6:,@FGGGG8FF<E86*14*>;:>9A<DCEEEGFEGGFF;<FFGGFA);(:25*/@FC+*6(,-4FG)6**:9)-).8F>BF?02)-).),42()43:75()54(-.))-))-(439?77:(22+9?)++-).))
@M06628:26:000000000-CRM2J:1:1101:18749:1510 2:N:0:149
TAATCTTGCGACCGTACTCCCCAGGCGGAATGCTTAATCCGTTAGGTGTGACACCGAAGGGCAAGCCCCCCGACGTCTGGCATTCATCGTTTACGGTGTGGACTACCAGGGTATCTAATCCTGTTTGCTCCCCACACTTTCGTACCTCAGCGTCAGTATCGAGCCAGTGAGCCGCCTTCGCCACTGGTGTTCCTCCAAATATCTACGAATTTCACCTCTACACTTGGAATTCCACTCACCTCTCTCGAACTCTAGACTGATAGTTTAGGAGGCAGTTCCAG
+
FCFGGGGGGGDGGGGGGGGGGGGGGGGGGGGGGGGGGGGGGGGGGGGGGGGGGGGGGGGGGGGGGGGGGGGGGGGGGGGGGGGGGGGGGGGGGGGGGGGGGGGGGGGGGGGGGGGGGGFGGGGGGGGGGGGGGGGGGGGGGGGGGGGGGGDEGGGGGGGGEGFGGGGGGFGFFGGGGEG;GDDDA;FCFGGFFCFDFF6*7CGE@F;02::=7AFFF57)648BF<:>AA:A9<AA?:FFFB2:24138(3<<44-4:7:<B>FFG<>?2C7(0;:<AFA<
@M06628:26:000000000-CRM2J:1:1101:10988:1852 2:N:0:149
TAATCTTGCGACCGTACTCCCCAGGCGGGAAGCTTAATGCGTTAACTGCGCCACCAAGTTGTAAACAACCTGACGGCTAGCTTCCATCGTTTACGGCGTGGACTACCAGGGTATCTAATCCTGTTTGCTCCCCACGCTTTCGCACCTCAGCGTCAGTATCGAGCCAGTGAGCCGCCTTCGCCACTGGCGTTCCTCCGAATATCTACGAATTTCACTTCTACACTCGGAATTCCACTCTCCTCTCTCGAACTCAAGATTGCCAGTATAAAAGGCAGTTCCAG
+
@C@FAFFFFCGGGGGGG@C8FFGEGGEGEGE7E@FF<FFGGEG@DFFEFGGECFE8FFFGGGGCEFFGEGGFFGGCE:?,ACA<BFEEFGGGFG@EGEG7CCDGFGD>CFEGFFGGCAFGFFDFGG?79,3D+@E+CBEDACECGGCEFGGGGGGGG2>B*CCGG7CDCE6?8)5=EGF)=595AAF*)2:7?>@?>(>9>FG<BF08<:0?FFA*006)65:A.4,2(4>A<AAD:)4(6:BF7)().4.)4(5)5)5>7A))0:)).)+04)::).))-
@M06628:26:000000000-CRM2J:1:1101:22978:1884 2:N:0:149
TAATCTTGCGACCGTACTCCCCAGGCGGAATGCTTAATCCGTTAGGTGTGTCACCGAGCAGCATGCTACCCGACGACTGGCATTCATCGTTTACGGTGTGGACTACCAGGGTATCTAATCCTGTTTGCTCCCCACACTTTCGCACCTCAGCGTCAGTATCGAGCCAGTGAGCCGCCTTCGCCACTGGTGTTCCTCCAAATATCTACGAATTTCACCTCTACACTTGGAATTCCACTCACCTCTCTCGAACTCAAGACTAGCAGTTTAAGAGGCAGTTCCAG
+
GGFGGGGGGGGGGGGGGGGGGGGGGGGGGGGGGGGFFFGGGGGGGGGGGGGGGGGGGGGGGGGGGGGGGGGGGGGGGGGGGGGGGGGGGGGGGGGGGGGGGGGGGGGGGGGGGGGGGGGGGGGGGGGGGGGGGGGGGGGGGEGGGGGGGGGGGGGGGGGGGFGGGGGGGGGFFGGGGGGFGGGFFFGCFGGFFEFFFFFGFGGFCFFFDDFACEEGFGFABAFA4.3:A736<D4)8BFFF?7?BB?71((6)32349<8(87FFGA94)28:>CGB)64.
@M06628:26:000000000-CRM2J:1:1101:22993:1893 2:N:0:149
TAATCTTGCGACCGTACTCCCCAGGCGGAATGCTTAATCCGTTAGGTGTGTCACCGAGCAGCATGCTACCCGACGACTGGCATTCATCGTTTACGGTGTGGACTACCAGGGTATCTAATCCTGTTTGCTCCCCACACTTTCGCACCTCAGCGTCAGTATCGAGCCAGTGAGCCGCCTTCGCCACTGGCGTTCCTCCAAATATCTACGAATTTCACTTCTCCACTTGGAATTCCACTCACCTCCCTCGAACTCAAGACTACCAGTTTAAGAGGCAGTTCGAG
+
FGGGFFGGGGGGGGGGFGGGGGGGFGGGGGGGGGGGGGGGE@6CFGFGGGGGGGGGGGGGGGGGGGGGGGGGCFGEGGGGGFGGGGGGGGGGGGGGDFGGGGGFGGGGGGGGGGFGFGCF;DDGFFGAFGGF6>EEGGGFFGGGGGGGGGGGEGGGGGGGDF**:FFGGF,/;CEEEG?5EGD>FFC*9CDAFFF;FEFGGGGFFF;1(6=A754*19<)948>FF77)44A6:45:3?:).(-32(871()-()-4))(()59@GB>A2+>00;F<A((.
@M06628:26:000000000-CRM2J:1:1101:7017:3678 2:N:0:149
TAATCTTGCGACCGTACTCCCCAGGCGGAATGCTTAATCCGTTAGGTGTGTCACCGAATTGCATGCAACCCGACGACTGGCATTCATCGTTTACGGCGTGGACTACCAGGGTATCTAATCCTGTTTGCTCCCCACGCTTTCGCACCTCAGCGTCAGTATCGAGCCAGTGAGCCGCCTTCTCCACTGGTGTTCCTCCGAATACCTACGAATTTCACCTCTACACTCGGAATTCCACTCACCTCTCTCGACCTCAAGACTACAAGTATGAAAGGCAGTTCCAG
+
EEFGGGGGGGGGGGGFGGGGGGGGGGGEGGGGGGGFFGGGGGGGGGGGGGGGGGGGGGGGGGFGGGGGGGGGGGGGGGGGGGGGGGGGGGGGFGGGGGGGGGGGGGGFGGGF?FGGGGAFGGGGGGGGGGGFG8EGGEC?DGGGGGCFGGGGGGGCCFFGGFFGGFCF???FCGGGEEC*<++;;FFGGGGA+9@@>;B<C+=3:A@F0:<9?>A76C4<A<?4F?604<2)4<<)((.470<?2<1:9(4:::B>:DAB0)4@?CD>B)07:>CG<>4:6
@M06628:26:000000000-CRM2J:1:1101:7017:3697 2:N:0:149
TAATCTTGCGACCGTAGTCCCCAGGCGGAATGCTTAATCCGTTAGGTGTGTCACCGAATTGCATGCAACCCGACGACTGGCATTCATCGTTTACGGCGTGGACTACCAGGGTATCTAATCCTGTTTGCTCCCCACGCTTTCGCACCTCAGCGGCAGTATCGAGCCAGTGAGCCGCCTTCGCCACTGGTGTTCTCCCGAATATCTACGAATTGCACCCCTACACGCGGAATTCCACCCACCCCCCTCGACCTCAAGACTACCAGTATGAAAGGCAGTTCGTG
+
E@FG@FGGGGGCFFFG,CCFF8<BDGGDECFCEGGGDDC9:CFCCFE<ECFEE@FE@F>FGGC<AFGGEFCFE:CFFGDGFFFFGG9FFGFFCFGGGGECEG8FDF8FGGC<FFGE9EFDFGFEGF=====D8=EGC6CF9:C>EGCFFFG>5B:B7E:9:;FGG,;99B,;95CCGGFF5CGF)9C;F=*++)0,>?>**2A)9@43(((**))275:<32?(59(--1)4):9(,4:?(-(((((-(((),)..4)-425:***.-.6FF08CC).(,(
@M06628:26:000000000-CRM2J:1:1101:17216:5382 2:N:0:149
TAATCTTGCGACCGTACTCCCCAGGCGGAATGCTTAATCCGTTAGGTGTGTCACCGAACAGTATACTGCCCGACGACTGGCATTCATCGTTTACGGTGTGGACTACCAGGGTATCTAATCCTGTTTGCTCCCCACACTTTCGCACCTCAGCGTCAGTATCGAGCCAGTGAGCCGCCTTCGCCACTGGTGTTCCTCCGAATATCTACGAATTTCACCTCTACACTCGGAATTCCACTCACCTCCCTCGACCTCAAGCCCAGGAGTTTATAAGGCAGTTCCAG
+
GGFGGGGGGGGGGGGGGGGGGGGGGGGGGGGGGGGGGGGGGGGGGGGEFGGGGGGGGGGGGGFFGFGAFFGGGGEGGGGGGFGGGGGDGGGGGGGGGGGGGFGDGGGGCGGG=FFG;FFAFGGGGGGGGGGFGGGGGGGGGGGGEEC?:FFGEGGGGC:FACCCEFFFGGCFFCECECFFEDGDFFGGGFG7A?F@32>DDEG?;F;@FD?AGEE>6FD<9>F>:??>04)624A>0(4:)((23222(,(),5),(((41,8?FFBFF)<90)*26:)4.
@M06628:26:000000000-CRM2J:1:1101:8763:5631 2:N:0:149
TAATCTTGCGACCGTACTCCCCAGGCGGAATGCTTAATCCGTTAGGTGTGACACCGAACAGTATACTGCCCGACGTCTGGCATTCATCGTTTACGGCGTGGACTACCAGGGTATCTAATCCTGTTTGCTCCCCACGCTTTCGCACCTCAGCGTCAGTATCGAGCCAGTGAGCCGCCTTCGCCACTGGTGTTCCTCCGAATATCTACGAATTTCACCTCTACACTCGGAATTCCACTCACCTCTCTCGAACTCAAGACCACCAGTATTAAAGGCAGTTCCAG
+
FGGGGGGGGGGGGGFGGGGFGGGGGGGGGGGGGGGGGGGGGGGGGGGGGGGGGGGGGGGGGGGGGGGGGGGGGGGGGGGGGGGGGGGGGGGGGGGGGGGCEGGGGGGGGGGGGGGGGGGGGGFGGGGGGGGGGGGGGCEEGGGGGGGGGGGGGGGGGGGGGGGGGGFGGFGFGGGGGDG>EDGFFFGCCGGFFFF@ABEDCFGCFFF0?B?FGFFFFGFF9A?AFF?BFF>:AF948:>BBFFBDDF):<?BAF2A??:BB049FFA<:A<*.>GGFFD>)
@M06628:26:000000000-CRM2J:1:1101:5575:5922 2:N:0:149
CAGCCTTGCGACCATACTCCCCAGGCGGAACACTTAACGCTTTCGCTACGGCCGAGAGGATGTGGAGGTCCCCTCAACCCAGTGTTCATCGTTTACGGCTAGGACTACCGGGGTATCTAATCCCGTTCGCTACCCTAGCTTTCGTGCCTCAGCGTCAGAAAAGATCCAGTGATGCGCTTTCGCCACCGGTGTTCCCTATGATATCAACGCATTTCACCGCTCCACCATAAGTTCCCATCACCCCTATCTTCCTCAAGCCTGGTGGTTTGAAACGCAGTTC
+
GFGGGGGGGGGGGGGGGGGGGGGGGGGGGGGGGGGGGGGGGGGGGGGGGGGGGG7CEFGGGGGGGGGGGGGGGGGGGGGGGGGGGGGGGGGGGGEGGGGGGGGGGGGGGGGGGGDGGGGGGGGGGFGGGGGGGGGGEGGGGGGGGGG59CGGGCEGGGGGGGGGFGG=?FGFGFGGGGGFGGDEFEGGDGGFFFFFFFFGGGGFFFFF?B>EGDA:@>?>BFFFFB<A?D>BADFFBFFFFB(4<B?FFDFB2>94<2::B:2?>GBFFFGF3>EC>::A
@M06628:26:000000000-CRM2J:1:1101:10846:5959 2:N:0:149
TAATCTTGCGACCGTACTCCCCAGGCGGAATGCTTAATCCGTTAGGTGTGTCACCGAACAGTATACTGCCCGACGACTGGCATTCATCGTTTACGGTGTGGACTACCAGGGTATCTAATCCTGTTTGCTCCCCACACTTTCGTACCTCAGCGTCAGTATCGAGCCAGTGAGCCGCCTTCGCCACTGGTGTTCCTCCAAATATCTACGAATTTCACCTCTACACTTGGAATTCCACTCACCTCTCTCGAACTCAAGACCAGGAGTTTAGGAGGCAGTTCCGA
+
GGGGGGGGGGGGGGGGGGGGGGGGGGGGGGGGGGGGGGGGGGGGGGGGGGGGGGGGGGGGGGGGGGGGGGGGGGGGGGGGGGGGGGGGGGGGGGGGGGGGGGGGGGGGGGGFGGGGGGGGGGGGGGGGGGCFGGGDGDDFGGGGGGGGGDFGGGGGGGGGGGGGGGFGGGGFFGGEGEGFGGDEAFFCFGGFAEFDFFAGGGF6CFFF?=FFFFFGFGFFFFFFFFFFFA)6:>4)4?FBBB<??BFFBF?6704AFBF?BF?F4F<BFFC3<@CF<))8(
@M06628:26:000000000-CRM2J:1:1101:15376:6687 2:N:0:149
TAATCTTGCGACCGTACTCCCCAGGCGGAATGCTTAATCCGTTAGGTGTGTCACCGAGCAGCATGCTACCCGACGACTGGCATTCATCGTTTACGGTGTGGACTACCAGGGTATCTAATCCTGTTTGCTCCCCACACTTTCGCACCTCAGCGTCAGTATCGAGCCAGTGAGCCGCCTTCGCCACTGGTGTTCCTCCAAATATCTACGAATTTCACCTCTACACTTGGAATTCCACTCACCTCTCTCGAACTCAAGACTAGCAGTTTAAGAGGCAGTTCCAG
+
FFGGGGGGGGEGGGGGGGGGGGGGGGGGGGGGGGGGGGGGGGGGGGGGGGGGGGGGGGGGGGGGGGGGGGGGGGGGGGGGGGGGGGGGGGGGGGGGGGGGGGGGGGGGGGGGGGGGFFFGGGGGGGGGFGGGGGGGGGGGGGGGGGDFFGGGGGGGCGGGGFGGGGFGGGGFFDGGGGGFEGDEFFGC<F<AFFFFFFFGFFFEFF;(==8AGC<:8F72<::A?A:DFB7<>)6-4?B?>:2,,5?F::?AA>?)2<)(384=FG>29AC@()*26<2-.
@M06628:26:000000000-CRM2J:1:1101:16520:6805 2:N:0:149
CAGCCTTGCGACCATACTCCCCAGGCGGAGCACTTAACACTTTCGCTACGTCCGAGAGGATGTGGAAGTCCCCTCAGACTAGTGCTCATCGTTTACAGCTAGGACTACCGGGGTATCTAATCCCGTTCGCTCCCCTAGCTTTCGTACCTCAGCGTCAGAAGAGACCCAGTAAGCCGCTTTCGCCACCGGTGTTCCTGATAATATCAACGCATTTCACCGCTCCACCATCAGTTCCGCTTACCTCGTTCTCCCTCAAGGCTTGTGGTTTCAAACGCAATTC
+
GFGGGGGGGGGGGGGGGGGGGGGEFGGGEGDFGGGGGGGGGGGGGGFGGGGGGGGG@FGDGFGGGGFGGGGGGGGFGGGGGFGGGGGGGGGGGGGGFGGGGGGGGGGGGGGGGGGFGGFGGGFFGGGGGGGGGGGGGGFGGFGGGGGE,EF,DE9EGGCDCGFFGGGGGGGFGG6EDGD;FC<DBEDD<EGB:EFFFEFDDCE<AAEF;99BG5CCFGFFFBFFFFF374?ABA)431:::?>)(--4:D)43?:2<3:?(-,9>F:1)4:*47C5(,5)
@M06628:26:000000000-CRM2J:1:1101:16537:6809 2:N:0:149
CAGCCTTGCGACCATACTCCCCAGGCGGAGCACTTAACACTTTCGCTACGTCCGAGAGGATGTGGAAGTCCCCTCAGACTAGTGCTCATCGTTTACAGCTAGGACTACCGGGGTATCTAATCCCGTTCGCTCCCCTAGCTTTCGTACCTCAGCGTCAGAAGAGACCCAGTAAGCCGCTTTCGCCACCGGTGTTCCTGATAATATCAACGCATTTCACCGCTCCACCATCAGTTCCGCTTACCTCTGTCTCCCTCAAGGCTTGTGGTTTCAAACGCACTTC
+
GGGGGGGGGGGGGGGGGGGGGGGGGGGGGGGGGGGGGGGGGGGGGGGGGGGGGGGGGGGGGGGGGGGGGGGGGGGGGGGGGFGGGGGGGGGGGGGGFGGGGGGGGFGGGGGGGGGGGGGGGGGGGGGGGGGGGGGGGGGFGGGGGGGG97DFGGGGGGFGGGGGGGGGGGGFGGGEGGD>FGGFDEGGD=DBFFAEF<FFC9+);AC@7;FFGFECFGFF9>BFFF?<:28<9:9:?FF024:A<:BB4<<:2:?B<:F>:67@B4:?FFG4358G(3:2
@M06628:26:000000000-CRM2J:1:1101:6097:7032 2:N:0:149
TAGTCTTGCGACCGTACTCCCCAGGCGGTGCGCTTAACGCGTTAGCTCCGGCACAGAAGGGGTCGAACCCTCCCACACCAAGCGCACATCGTTTACTGCTAGGACTACAGGGGTATCTAATCCCTTTCGCTACCCTAGCCTTCGAGCCTCAGCGTCAGTAAATGTCCAGTAACCTGCTTTCGCCATTGGTCTTCCTCTCAATATCTACGCATTTCACTGCTACACTGAGAATTCCAGTTACCTCTCCATTACCCTAGCACGGCAGTATCGAATGCAGTTT
+
EGGFDFGGGGGGGGGFGGGGGGGDGGGGGGGGGGGGGGGGGGGGGGFGGGGGGGGGGGGGGGFFEGEFGGGGGEGGGGGGGGGGGGGGGGGDBFGGGGGGGGGGGGGGFFCCEGC@DF,@8>EGGGGGGGGGGGGGGGGGGFGCFGCEECFFFGEGGGFFDFGGGGGGGGGFC*=AFFFFGGGFFFGDFCFFFFFFFEFG+C?CCF?C@BFFD)6CFGDDF24<FF?2:44><A)6<::<BDFF2<1:42).),5:?3<<139<>D25<:F?0)C:<>BA
@M06628:26:000000000-CRM2J:1:1101:10826:7899 2:N:0:149
TAATCTTGCGACCGTACTCCCCAGGCGGAATGCTTAATCCGTTAGGTGTGTCACCGAGCAGCATGCTACCCGACGACTGGCATTCATCGTTTACGGTGTGGACTACCAGGGTATCTAATCCTGTTTGCTCCCCACACTTTCGTACCTCAGCGTCAGTATCGAGCCAGTGAGCCGCCTTCGCCACTGGTGTTCCTCCAAATATCTACGAATTTCACCTCTACACTTGGAATTCCACTCACCTCTCTCGAACTCAAGACTACCAGTATTAAAGGCAGTTCCAG
+
GGGGGGGGGGGGGGGGGGGGGGGGGGGGGGGGGGGGGGGGGGGGGGGGGGGGGGGGGGGGGGGGGGGGGGGGGGGGGDGGGGGGGGGGGGGGGGGGGGGGGGGGGGGGGGGGGGGGGGGGGGGGGFGGGGGGGGGGGGGGGGGGGGGGGGGGGGGGGGGGGGGGGGGGGGGFGGGGGGGFGGGFFFGGGGGFFFFFFF8CFGGFFFFF;?(@FEFGAGFFE<:9?AF?FFBABFBA<BFB>FFF??1:?01AF><>19AF?8:=*?><A99/:5CFAFFB5
@M06628:26:000000000-CRM2J:1:1101:23961:7921 2:N:0:149
TAATCTTGCGACCGTACTCCCCAGGCGGAATGCTTAATCCGTTAGGTGTGACACCGAATAGCATGCTACCCGACGTCTGGCATTCATCGTTTACGGCGTGGACTACCAGGGTATCTAATCCTGTTTGCTCCCCACGCTTTCGCACCTCAGCGTCAGTATCGAGCCAGTGAGCCGCCTTCGCCACTGGTGTTCCTCCGAATATCTACGAATTTCACCTCTACACTCGAAATTCCACTCACCTCTCTCGAACTCAAGACCACAAGTATTAAAGGCAGTTCCAG
+
GGGGGGGGGGGGGGGGGGGGGGGGGGGGGGGGGGGGGGGGGGGGGGGGGGGGGFGGGGGGGGGGGGGGGGGGGGGGGGGGGGGFGGGGGGGGDGGGGGGGGGGGGGGGGG>FFGGGCFGGGDFGGG8FGGGGGDGEGGDGGEGGGGFFCEEEEGGGGGGGGCCEGFFGGDGFGDGGGGGFGDDEFFGG4=DFFCFFF>BDCGG?FFDF6:?FGFFGFG72>AFFFF0(2:2<A>FA0(3:<?)(<??3::144?F2277<021/7*4:A29?6@=7<BF2)
@M06628:26:000000000-CRM2J:1:1101:9813:8096 2:N:0:149
TAATCTTGCGACCGTACTCCCCAGGCGGAATGCTTAATCCGTTAGGTGTGACACCGAACAGTATACTGCCCGACGTCTGGCATTCATCGTTTACGGTGTGGACTACCAGGGTATCTAATCCTGTTTGCTCCCCACACTTTCGCACCTCAGCGTCAGTATCGAGCCAGTGAGCCGCCTTCGCCACTGGTGTTCCTCCGAATATCTACGAATTTCACCTCTACACTCGGAATTCCACTCACCTCTCTCGAACTCAAGACTACCAGTATGAGAGGCAGTTCCAG
+
GGGGGGGGGGGGGGGGGGGGGGGGGGGGGGGGGGGGGGGGGGGGGGGGGGGGGGGGGGGGGGGGGGGFGGGGGGGGGGGGGGGGGGGGGGGGGGGGGGGGGGGGGGGGGGGGGGGGGGGGGGGGGGGGGGGGGGGGGGGGGGGGGGGGGGGGGGGGGGGGGGGGGGGGGGGFGGGGEGGFGG5BAFFCDGGFFFFFFB:9CGFECFFD07@FGFFGFF@ABAFFFBF>B6:BADFFFFFFFF<BFFFBBFFFFFFF?<>?(5868DA:42E72)2C9444-
@M06628:26:000000000-CRM2J:1:1101:9809:8114 2:N:0:149
TAATCTTGCGACCGTACTCCCCAGGCGGAATGCTTAATCCGTTAGGTGTGACACCGAACAGTATACTGCCCGACGTCTGGCATTCATCGTTTACGGTGTGGACTACCAGGGTATCTAATCCTGTTTGCTCCCCACACTTTCGCACCTCAGCGTCAGTATCGAGCCAGTGAGCCGCCTTCGCCACTGGTGTTCCTCCGAATATCTACGAATTTCACCTCTACACTCGGAATTCCACTCACCTCTCTCGAACTCAAGACTACCAGTATGAGAGGCAGTTCCAG
+
GGGGGGGGGGGGGGGGGGGGGGGGGGGGGGGGGGGGGGGGGGGGGGGGGGGGGGGGGGGGGGGGGGG9FFGGGGGGGGGGGGGGGGGGGGGGGGGGGGGGGGGGFGGGGGGGGGGGGFGGGGGGGGGGGGGGGGGGGGGGGGGGGGGGGGGGGGGCGGGGGGGGGGGGGCGFGGGGEGGFGGGFFFGGGGGFFFFFF>>G3CGEFFDF12(@FFFGFF<<A>:2::F>?B?<DBF>0<FFFF44482>(,8<7(8>?4A?B:28=CA<2:CEFFEGFFFF<
@M06628:26:000000000-CRM2J:1:1101:25034:8177 2:N:0:149
CATTCTTGCGAACGTACTCCCCAGGTGGGATACTTATCACTTTCGCTTGGCCGCCGAGACCGAAGTCCCGACAGCTAGTATCCATCGTTTACGGCGTGGACTACCGGGGTATCTAATCCCGTTCGCTCTCCACGCTTTCGTCCATCAGTGTCAGTATATAGTTAGTCACCTGCCTTCGCAATTGGTGTTCTATGTGATATCTATGCATTTCACCGCTACACCACATGTTCCGGCAACTTCACTATAACTCAAGACCTACAGTATCAAAGGCAATTTTATGT
+
GGGGGGGFGGGGGGGGGGGGGGGGGGGGGGGGGFGFGGCFFGFFGGGGGGF@EGDGGGGGGGGGGGGGGGGGGGGGGGFFGGGFGGGGGGGGGGGGGGGGGGGGFFGGGGGGGG999DCFEFGCFGCD+@FDG7CCCF;7,:CG9>C9FGGCFGG,=E:CF@C9BFCC;CFFC86EFGGBGDGFFA79<FG+:53)7?FFGGGFF4CECCFFG;?G>D9>FBFF@>?<BB),,79>FF><5746>AF<49A?3)4:2),(4)6*/:)<<755,0<94AAA)
@M06628:26:000000000-CRM2J:1:1101:24565:8272 2:N:0:149
CACTCTTGCGAGCATACTTCCCAGGCGGGATACTTAACGCGTTAGCTTTGATACTGCACAGGTCGATCTGTTCAACATCTAGTATCCATTGTTTACGGCTAGGACTACTGGGGTATCTAATCACATTTGCTACCCTAGCTTTCGTCTCTGAGTGTTAGTAATAGCCCAGTAAAGTGCCTTCGCCATCGGTGTTCTTTCCAATCTCTACGCATTTCACCGCTACACTGGAAATTCCCTTTACCTCTACTATACTCTATTCTAATAGTTTCTACTGCTATTTT
+
FFGGGGGFGGGGGGGGGGGGFGGFGGGGGCEFFGGGC<CCFGGGGFFGGGAFFFGFFF<FF?FFGGGFFGC,5FF<FGGGFCGGGAF;AEFFGF<<FCCEC@FFFGC89FFF7FE=EF4EDF,,EAFDE;EF,>8B,=8=DF9EFFG,FFFAFGFBFEGFGGF:FGCCFGA7C;;,2E7B9>>AADC5DGDE4<>ECEFCFGFCAC?*6=5:C??@+*22((,7A>E8164;/9).7.6<EF)78)7CEE?<62>2-<24.5)/*:5AA-A*)/++...:A
@M06628:26:000000000-CRM2J:1:1101:3169:9158 2:N:0:149
TAATCTTGCGACCGTACTCCCCAGGCGGAATGCTTAATCCGTTAGGTGTGTCACCGAATAGTATACTACCCGACGACTGGCATTCATCGTTTACGGTGTGGACTACCAGGGTATCTAATCCTGTTTGCTCCCCACACTTTCGCACCTCAGCGTCAGTATCGAGCCAGTGAGCCGCCTTCGCCACTGGTGTTCCTCCAAATATCTACGAATTTCACCTCTACACTTGGAATTCCACTCACCTCTCTCGAACTCAAGACTACCAGTATGAAAGGCAGTTCCAT
+
GGGGGEGFGGGGGGGGGGGGGGGGGGGFGGGGGGGGGGGGGGGGGGGGGGGGGGGGGGGGGGGFGGGGGFFGGGGGGGGGGGGGGD9FGFGGGGFDGGGGGGGGGGGFGGGGGGGGFGFFFFF?FGGF8DF8EGG7FGGGGGEGGGFEGG7CEDEEECFFEGGGGGFGGGGFC7:=CCCFGC48FF4:*17FA)+:FEFCFGFC+:6<?6?CCECG=FEFFFFFF4::>DFFAAABF0:B2??FB<B0:??<<?<AF<AF(,46@G99).9<?F*2:96<.
@M06628:26:000000000-CRM2J:1:1101:3107:10342 2:N:0:149
CAGCCTTGCGACCATACTCCCCAGGCGCTGTACTTAACACTTTCGCTACGTCCGAGAGACTGTTGGAGCCCCCACGGACTAGTACATATCGTTTACAGCTAGGACTACCGGGGTATCTAATCCCGTTCGCTCCCCTAGCTTTCGTGCCTCAGCGTCAGTAAGATCCCAGAGAGCCCCTTTCCACACCGGTTTTCCTGATTATATCAACGCATTTCACCTCTCCTCCACCAGTTCCTCTCTCCTCTGAACCCCTCAACTCTTGGGGTTTCAAACCCAATGC
+
GG99EFGGGGDGG@FGGGGGGGGGGGGCC6C@FFFGFG<FFGGFGDECEGGG7++@F:<@<,E,C,=9,BF:++8+8@:FFFF<FG,,,<@FC?BACACFG,4,,9E?FEGDDBCEGE;93A;F+D=DGGGGGDE8+,>=CFGC,8+@,2,1,*43**37;,=,>:D;>>,*/*=*443/B++4)087CE)00/;61)2+24<EC+763(.>G<?CAG36333);3((.(,.-)6)6)44<BA?F).).(,4,((.())-4).))1(-6-AF?);*-.,,
@M06628:26:000000000-CRM2J:1:1101:10568:10474 2:N:0:149
CATTCTTGCGAACGTACTCCCCAGGTGGGATACTTATCACTTTCGCTTGGCCGCCGAGACCGAAGTCCCGACAGCTAGTATCCATCGTTTACGGCGTGGACTACCGGGGTATCTAATCCCGTTCGCTCCCCACGCTTTCGTCCATCAGTGTCAGTATATAGTTAGTCACCTGCCTTCGCAATTGGTGTTCTATGTGATATCTATGCATTTCACCGCTACACCACATGTTCCGGCAACTTCACTATAACTCAAGACCTACAGTATCAAAGGCAATTTTATGG
+
GGGGGGGGGGGGGEGGGGGGGGGGGGGFGCGGGGGGGGGGGGGGGGGGGGGGGGGGGGGGGDGGGGGGGGGGGGGGGGFGGGGGGGGGGGGGGGGGGGDDGFGGGGGGGGGGGGGGGGGGGGGFGGGGCCEGGGGCEGGGGGGGGFGGGGGGGGGFGGGGEFGGFFB@CFCFFF?9CFD5CDFFFFDFDGGFFFFFFEF7CFFEFFFEFFFFGFFGFD6<?FF?>?DABAFF>>FF??BAAFAABFBFFFBF?2<:2???2A9167A9<?G>??CGF>AA)
@M06628:26:000000000-CRM2J:1:1101:21008:11277 2:N:0:149
TAATCTTGCGACCGTACTCCCCAGGCGGAATGCTTAATCCGTTAGGTGTGACACCGAACAGTATACTGCCCGACGTCTGGCATTCATCGTTTACGGCGTGGACTACCAGGGTATCTAATCCTGTTTGCTCCCCACGCTTTCGCACCTCAGCGTCAGTATCGAGCCAGTGAGCCGCCTTCGCCACTGGTGTTCCTCCGAATATCTACGAATTTCACCTCTACACTCGGAATTCCCCTCACCTCCCCCGAACTCAAGACTCCCAGAATTAAAGGCAGTTCCAA
+
FFGGGGGGGGGGGGGGGGGGGGGGGGGGGGGGGGGGGGGGGGGGGGGDGGGGGGGGGGGGGGGGGFG9FFGGGGGGGGGGGGGGEGGGGFEGGGGGGGGGCE8AF@FGGGGFDD9EFFCAFADFGGGGE,7@EFGGEGGGGGGCGFFG@EDC3*AEE,5>8>?5:7:FFGEA6CEGDDGFE*9=AA<27FGF7.@8>@A35FF3AFF<,(:626AF9>22<B?<F??F:?7A9)(,31:6),(4,(70613-)482(),53?>)5::<<499,8?F<<<><
@M06628:26:000000000-CRM2J:1:1101:13121:11348 2:N:0:149
CAGCCTTGCGACCATACTCCCCAGGCGGAACACTTAACGCTTTCGCTACGGCCGAGAGGATGTGGAGGTCCCCTCAACCCAGTGTTCATCGTTTACGGCTAGGACTACCGGGGTATCTAATCCCGTTCGCTACCCTAGCTTTCGTGCCTCAGCGTCAGAAAAGATCCAGTGATGCGCTTTCGCCACCGGTGTTCCCTATGATATCAACGCATTTCACCGCTCCACCATAAGTTCCCATCACCCCTATCTTCCTCAAGCCTGGTGGTTTGAAACGCAGTTCA
+
GGGGGGGGGGGGGGGGGGGGGGGGGGGGGGGGGGGGGGGGGGGGGGGGGGGGGGGGGGGGGGGGGGGGGGGGGGGFGGGGGGGGGGGGGGGGGGGGGGGGGGGGGGGGGGGGGGGFGGFGGGGGGGGGGGGGGGGGGGGGFFGGGGGGGFGFGEEEGGDGGGGGGGFGGGGFGGGEGGGFGGGFF>>CGGCEDEFFFFAGC?CCFF97?FFFGF<FFDBF9>9BFFF>)5<A<4<>FF:>><?FFFF?<AA><A>0)5<>:64:D<?(()+*5F=*3:9<-
@M06628:26:000000000-CRM2J:1:1101:23816:11381 2:N:0:149
TAATCTTGCGACCGTACTCCCCAGGCGGAATGCTTAATCCGTTAGGTGTGACACCGAATAGCATGCTACCCGACGTCTGGCATTCATCGTTTACGGCGTGGACTACCAGGGTATCTAATCCTGTTTGCTCCCCACGCTTTCGCACCTCAGCGTCAGTATCGAGCCAGTGAGCCGCCTTCGCCACTGGTGTTCCTCCGAATATCTACGAATTTCACCTCTACACTCGGAATTCCACTCACCTCTCTCGAACTCAAGACCACCAGTATTAAAGGCAGTTCCAG
+
GGGGGGGGGGGGGGGGGGGGGGGGGGGGGGGGGGGGGGGGGGGGGGGGGGGGGGGGGGGGGGGGEGGGGGGGGDGGGGGGGGGGGGGGGGGGGGGGGGGGGGGGGGGGGGGGGGGGGGGGGGGGGGGGGGGGGGGGGGGGGGGGGG>F7CGGGGDGGGGGGGGGGGGGCEGFGGGGGGG:5C3>6AFGGFGFFFF@>93<*<C?7C:?<B?FFFFC=FFFF<?>@?611::A2<F97(5:BF20,4,4(46)).43:??FFF:9=*62):C?:5EF4444-
@M06628:26:000000000-CRM2J:1:1101:26638:11392 2:N:0:149
TAATCTTGCGACCGTACTCCCCAGGCGGAATGCTTAATCCGTTAGGTGTGTCACCGAACAGTATACTGCCCGACGACTGGCATTCATCGTTTACGGTGTGGACTACCAGGGTATCTAATCCTGTTTGCTCCCCACACTTTCGCACCTCAGCGTCAGTATCGAGCCAGTGAGCCGCCTTCGCCACTTGTGTTCCTCCAAATATCTACGAATTTCACCCCTACACTTGGAATTCCACTCACCTCTCTCGAACTCATGACCAGGAGTTTTTAAGGCAGTTCCAG
+
GFGGGGGGGGGGGGGGGGGGGGGGGGGGGCEEGGGGGGFGGGGGGGGGFGGFGGGGGGGEFF<FE9ECFGGGGG:FEB@FGGGGGGGGGDFGGGEGFGECFF@FGGGGFFGGFFFFFFGGGGGGGGGECDGG>EGCEGGGFEGGGGGGCFGGGGG@7><@:*4AEEFCCFGFFC5?=E=8CDDA6+:+0CDCFEFD;EFGGF7<=F0(167AC?EF):1187<DB>3)48:BB<A4::(4),)().-,((())))),4,,(,(08C)(3)+9?>**6)6).
@M06628:26:000000000-CRM2J:1:1101:18048:11506 2:N:0:149
CATTCTTGCGAACGTACTCCCCAGGTGGGATACTTATCACTTTCGCTTAGCCACTCAGCATAAATGCCGAACAGCTAGTATCCATCGTTTACGGCGTGGACTACCAGGGTATCTAATCCTGTTCGCTCCCCACGCTTTCGTCCCTCAGCGTCAATACGTTGTTAGTGATCTGCCTTCGCAATCGGTATTCTAAGTAATATCTATGCATTTCACCGCTACACTACTTATTCTAACCACTTCACAACGATTCAAGACAACCAGTATCAATGGCAATTTTACAA
+
GGGGGGGGGGGGGGGGGGGGGGGGGGGGGGGGGGGGGCFGGGGGGGGGGGGGGGGGGGGGGGGGGGGGGGGCFGGGGFGGGGGGGGGGGGGGGGDGGGGGGGGGGGGGGGGGGGGGGGGGGGGGGGGGGFGCGEGGGGGGGGGGGGGGGGGEGGGGGGFGGGGGGFCCEFCAFDGGDGGBCGGFDFCGGCDAFFFEFFFGGGGEFFCEFFFFGFF353:<=EF;ACFCCFC<5>?@1;A8CFF@D90:BAFA><?FF23:?AFFB:4564FF2?GGFFFAF
@M06628:26:000000000-CRM2J:1:1101:9375:11520 2:N:0:149
CAGCCTTGCGACCATACTCCCCAGGCGGAACACTTAACGCTTTCGCTACGGCCGAGAGGATGTGGAAGTCCCCTCAACCCAGTGTTCATCGTTTACAGCTAGGACTACCGGGGTATCTAATCCCGTTCGCTACCCTAGCTTTCGGGCCTCAGCGTCAGAAAAGACCCAGTGTTGCGCCTTCGCCACCGCTGTTCCCAATGATATCAACGCATTTCACCGCTCCACCATAAGTTCCCAACACGCCCGTCTTCCTCAAGCTTGAGGGTTTGAAACGCAATGCA
+
<<@<<;EC6F+@@:FG,EGGG@6,CC@66CCCDFF,,F@@FGFAGE::FBFG@E::C=:4CFCE,C<<CE?=,,8AFB<B==BA5,C,<F89,+DAAE,BEG8FFGGFGGD::F7=F,3=>F3==DGCEGCGEG,,,6DFGD9+*338F,@?DEEGGE9,<2<EFGG4/?FFG6,?*A5)9/>):5DC)*:.=?A3*(20+++)*/).3(9B56409C:9(44(8:F2<)64)-)54:((((-2,4-,4:))4--)5>))38:?5*4,:239<>C*((),)
@M06628:26:000000000-CRM2J:1:1101:3516:12066 2:N:0:149
TAATCTTGCGACCGTACTCCCCAGGCGGGAAGCTTAATGCGTTAACTGCGCCACCGAACAGTATACTGCCCGACGGCTAGCTTCCATCGTTTACGGCGTGGACTACCAGGGTATCTAATCCTGTTTGCTCCCCACGCTTTCGCACCTCAGCGTCAGTATCGAGCCAGTGAGCCGCCTTCGCCACTGGTGTTCCTCCGAATATCTACGAATTTCACCTCTACACTCGGAATTCCACTCACCTCTCTCGATCTCTAGACTGACAGTATTAAAGGCAGTTCCGG
+
GFFGGGGGGGGGGGGGGGGGGGGEGGGGGGGGGGGGGGGGGGGGGGGGGGGGGGGGGGGGGGGGGGGGGGGGGGGGGGGGGGGGGGGGGGGGGGGGGGGGGDGFGFGGGGGGGGGCFDGG9DFGFGGGGGGGGFEGGDEGGGGGGGGGGGGGGGGGGGFGGGFGGCFGGFGFGGGGGGGFGCGDF6>:FFGFF<FBFBFGGGGF=FFF<<:B>ABG4F4>D2?AF??01()6<BF241:??BFF>B?BFB?>AAAAAAF:287=6C>46<CF<<CF><A?>
@M06628:26:000000000-CRM2J:1:1101:3535:12067 2:N:0:149
TAATCTTGCGACCGTACTCCCCAGGCGGGAAGCTTAATGCGTTAACTGCGCCACCGAACAGTATACTGCCCGACGGCTAGCTTCCATCGTTTACGGCGTGGACTACCAGGGTATCTAATCCTGTTTGCTCCCCACGCTTTCGCACCTCAGCGTCAGTATCGAGCCAGTGAGCCGCCTTCGCCACTGGTGTTCCTCCGAATATCTACGAATTTCACCTCTACACTCGGAATTCAACTCACCTCTCTCGAGCCCTAGACTGAAAGTATTAAAGGCAGTTCCGG
+
GGGGGGGGGGGGGGGGGGGGGGGGGGGEGGGGGGGGGGGGGGGGGGGGGGGGGGGGGGGGGGGGGGGFGGGGGGGEGGGGGGFGGGGGGGGGGGGCGGG7CGGGGGGGCGGFFGFEGGGGGGGGGGGGGGGDEGGC:BCCFE858CC5FCDEEGGGGGGGGGGCG7>FGDGFGGGGGGGFGGD@:@DCDGGFF>F27>>DFGGD?F<?FBB=:ABD6D?)).4)8<?>B?,6))64<2?B<?2:<4:2((((,,,)-6?0)../*2)6>)+*2>8F<<437
@M06628:26:000000000-CRM2J:1:1101:2680:12127 2:N:0:149
TAATCTTGCGACCGTACTCCCAAGGCGGAATGCTTAATCCGTTAGGTGTGTCACCGAATAGCATGCTACCCGACGACTGGCATTCATCGTTTACGGTGTGGACTACCAGGGTATCTAATCCTGTTTGCTCCCCACACTTTCGCACCCCAGCGTCAGTATCGAGCCAGTGAGCCGCCTTCGCCACTGGTTTTCCTCCGAATATCTACGAATTTCACCTCTACACTCGGAATTCCACTCACCTCTCTCGAACTCTAGACTGATAGTTTTGGAGGCAGTTCCAG
+
FGGGGGF<DFECCEGGGGGGGGGGGGGGGGGGGGGGGGGGGGGGGGGGGGGGGGGGGGGGFFGAEFGGFGGEGGGGGGGGFEFFGGFFACDFFGGEEFFEEFCEFGE<FECEFGFFGGGGGGDFGGDGF,@EGG=8=DEGGEC88F++8CCC>CGEF,,3:85CCDF9EGCFG4EEGEG>GGDFF);;*=CFF?C389:C<<<7@CD06=?CGFE785>BAFF<?:1>FF34<<AB1:7()3,:7?:B?214<)66<:2)4468FDAF3(25,7=FF><<6
@M06628:26:000000000-CRM2J:1:1101:14663:13344 2:N:0:149
TAATCTTGCGACCCTACTCCCCAGGCGGAATGCTTAATCCGTTAGGTGTGTCACCGAGCAGCATGCTACCCGACGACTGGCATTCATCGTTTACGGTGTGGACTACCAGGGTATCTAATCCTGTTTGCTCCCCACACTTTCGCACCTCAGCGTCAGTATCGAGCCAGTGAGCCGCCTTCGCCACTGGTGTTCCTCCGAATATCTACGAATTTCACCTCTACACTCGGAATTCCACTCACCTCTCTCGAACTCAAGACTAGCAGTATTAGAGGCAGTTCCAA
+
GGGGGGGGGGGGGGGGGGGGGGGGGGGGGGGGGGGGGGGGGGGGGGGGGGGGGGGGGGGGGGGGFGGGGGGGGGGGGGGGGFGGGGGGGGGGGGGGGGGGGGGGGGGGGGGGGGGGD9EGGGGGGGGGGGGGG8EGEGGGCGEEGGFFFFDCGGGDFFGGGCFGGFGGGGG*49EGGDGFGGCDFFGGDGGFF3F@A@>GGGGEAF@D;D?FDEFGFG?FBBFD4<(4:?0):26937BFFFFF<?:?0084<7?<:<2317B?*::)5>?F?>EF<AF44
@M06628:26:000000000-CRM2J:1:1101:24015:13389 2:N:0:149
CAGCCTTGCGACCATACTCCCCAGGCGGAGCACTTAACGCTTTCGCTACGGCCGCGAGAATGTGGAAGTTCCCTCAACCCAGTGCTCATCGTTTACGGCTAGGACTACCGGGGTATCTAATCCCGTTCGCTACCCTAGCTTTCGTGCCGCAGCGTCAGAAAAGATCCAGTGATGCGCTTTCGCCACCGGTGTTCCCTATGATATCAACGCATTTCACCGCTCCACCATAAGTTCCCATCACCCCTATCTTCCTCGAGCTTGGGGGTTTGAAACGCAATTC
+
GGGGGGGGGGGGGGGGGGGGGGGGFGGGGGGGGGGGGGGGGGGGGGGGGGGGGG+:FFGGGGGGGGGGFGGGGGGGGGGGG?EFGEFGGGGGGGGGGGGEGGGGGGGGGGGGG+>DFGFGGGGFGGGGGCGDGGFGDGFGGGGGGGGF*=EEGGEEGGG?FFCF9FGGG9EFFGCGDCG>ECD>EDGGCEDBEAFFFFFCFF79BB<B?BFFDBFGFG(4949?FB?<B<9<DBA)490)8((2:::><>AA>B6<0?63(8?@35;0<<7@871114)6
@M06628:26:000000000-CRM2J:1:1101:17670:13521 2:N:0:149
CATTCTTGCGAACGTACTCCCCAGGTGGGTCACTTATCACTTTCGCTTAGCCACTCAGACCGAAGTCCGAACAGCTAGTGACCATCGTTTACGGCGTGGACTACCGGGGTATCTAATCCCGTTCGCTCCCCACGCTTTCGTCCATCAGTGTCAATACATTGTTAGTGATCTGCCTTCGCAATTGGTTTTCTATGTAATATCTATGCATTTCACCGCTACACTACATATTCTAACCACTTCACAATGATTCAAGATAACCAGTATCAAAGGCAATTTTACGT
+
GGGGGGGGGGGGGGGGGGGGGGGGGGGGGGGGGGGGGGGGGGGGGGGGGGGGGGGGGGGGGGGGGGGGGGGGGGGGGGGGGGGGGGEGGGGGGGDGGGFFGGGFGGCGGDGFGGGGGGGGGGGGGGEGGGGFG+C@FGGGGGG5=>>EFGGGGCFFFFFFGGGEGC,B<>FFGGFFGCDFGGGA;C*2:,41@EFEA<7CGG778A<<CC<AGF?3:<633.(66))6?E<AAF?2(5424<58>DD<B2::97<<B22??<)/9CAAA(*>0?FG>DFF(
@M06628:26:000000000-CRM2J:1:1101:7187:13581 2:N:0:149
CACTCTTGCGAGCATACTTCCCAGGCGGGATACTTAACGCGTTAGCTTTAGTACTGCACAGGTCGATCTGTTCAACACCTAGTATCCATTGTTTACGGCTAGGACTACTGGGGTATCTAATCCCATTTGCTACCCTAGCTTTCGTCTCTGAGTGTCAGTAATAGCCCAGTAAAGTGCCTTCGCCATCGGTGTTCTTTCCAATCTCTACGCATTTCACCGCTCCACTGGAAATTCCCTTTACCTCTACTATACTCTAGTCCGATAGTTTCGACTGCGATTTT
+
GGGFGGGGGGGGGGGGGGGGGGGGGGGGGGGGGGGGGGGGGGGGGGGGGGGGGGGGGGGGGGGGGGGGGGFFGGGGGGGGGGGGGGGGGGGGGGGGEGGGGGGGGGGFEFGGGGGGGGGGGGGGFE@CFGGGGGGGGGGGGGGGGE+>BFGGGFFGGGGGGGGFGGGGGGGFGGGGGGGFGGGFFEFGGC7@FCFFFFFGGGGEFF<=99=FGEC@CF;@@@>@AF8@;@E@4);EFFF4CFF@8.).6:94))..64)6891.7>A<-1A3(82*(-(4)
@M06628:26:000000000-CRM2J:1:1101:10142:13733 2:N:0:149
CAATCTTGCGATCGTACTCCCCAGGTGGGACACTTATCACTTTCGCTTAGTCACTGAGATAAATCCCAACAACTAGTGTCCATCGTTTACGGCGTGGACTACCAGGGTATCTAATCCTGTTCGCTCCCCACGCTTTCGTCCATGAGCGTCAGTACATACGTAGTAGACTGCCTTCGCAATCGGTATTCTGTGTAATATCTATGCATTTCACCGCTACACTACACATTCTATCTACTTCCATATGACTCAAGTCAACCAGTATCAAAGGCAGTTCCATAGTA
+
GGGGGGGGGGGGGGGGGGGGGGGGGGGGGGGGGGGGGGGGGGGGGGGGGGGGGGGGGGGGGGGGGGGGGGGGGGGGGGFGGGGGGDGGGGGGGGGGGGGGGGGGGGGGGGGGGGGGGGGGGGGGGGGGGFGGGECFFGGGGGGG=8D6CEGGGGGGGGFGGFGGGFFGGGGFFGGFG?DAFGDEFFGGGFFFA69AFECGGGFFFFFE5CEF<>FDFG=<8@@D=;EFCEFFE?ECEC@CFEFEEFFFE17);EEADFFF<AAFFGDB(8/)6B+<:<:<<
@M06628:26:000000000-CRM2J:1:1101:4511:14214 2:N:0:149
TAATCTTGCGACCGTACTCCCCAGGCGGAATGCTTAATCCGTTAGGTGTGACACCGAATAGCATGCTACCCGACGTCTGGCATTCATCGTTTACGGCGTGGACTACCAGGGTATCTAATCCTGTTTGCTCCCCACGCTTTCGCACCTCAGCGTCAGTATCGAGCCAGTGAGCCGCCTTCGCCACTGGTGTTCCTCCGAATATCTACGAATTTCACCTCTACACTCGGAATTCCACTCACCTCTCTCGAACTCAAGACCACCAGTATTAAAGGCAGTTCCAG
+
GFFGGGGGGGGGEGGGGGGGGGGGGGGGGEGGGGGGGGGGGGGGGGGGGGGGGGGGGGGGGGGFGGGGGGGGGGGGGGGGGGGGGGFGGGGGGGGGGGGEGGGGFGGFFGGGGGGGGGGGGGGGGGGGGGGGGGGEGGGGGGGGGGGGGGGGGGGGGGGGGDGGGGFFGF,;;5CGEGFFEDGFFFGFGFGAFFFFFFEGGGGFFFF<08<@GFFGFGDA><B:44:;(8?FFA)).8?BF<227<0?0:26AF<A:7:<<:?FBCAAAAGF:4CF4A:A6
@M06628:26:000000000-CRM2J:1:1101:27007:14598 2:N:0:149
TAATCTTGCGACCGTACTCCCCAGGCGGGAAGCTTAATGCGTTAACTGCGCCACCGAACAGTATACTGCCCGACGGCTAGCTTCCATCGTTTACGGCGTGGACTACCAGGGTATCTAATCCTGTTTGCTCCCCACGCTTTCGCACCTCAGCGTCAGTATCGAGCCAGTGAGCCGCCTTCGCCACTGGTGTTCCTCCGAATATCTACGAATTTCACCTCTACACTCGGAATTCCACTCACCTCTCTCGATCTCTAGACTGCCAGTATTAAAGGCAGTTC
+
FGFGGGGGGGGGGGGGGGGGGGGGGGGGGGDGGGGFGFGGGGGG@FGG9CEEGGGG@FGGGGGGGGGEFGGGGGCEG:C=@9EDAFFEEGGF=BFGGGGGGGGG?DF,DFGECFGFEFGGGG9FFGG7=FFE>FGEGEEGG5C5CF?FF<@EGEGGFCA9?8FGGDE9CFDFGGDGGDCFED3D:)*09EGFF2@<>B><5EGF=468101@CA>>*92).:B2?(321:34).9)(,42)(.82)4)..1<<2)69<21::0/97-4))+*27ECAA
@M06628:26:000000000-CRM2J:1:1101:2486:14801 2:N:0:149
CAGCCTTGCGACCATACTCTCCAGGCGGAGCACTTAACACTTTCGCTACGTCCGAGAAAATGTGGAAGTTCCCACGGACTAGTGCTCATCGTTTACGGCTAGGACTACCGGGGTATCTAATCCCGTTCGCTACCCTAGCTTTCGTTCCTCAGCGTCAGAAGAGATCCAGTGAGCCGCTTTCGCCACCGGTGTTCCAGATTATATCAACGCATTTCACCGCTCCACCATCTGTTCCGCTCACCTCTATCTCCCTCAAGTCGTGGGGTTTCAACCGCAGTTC
+
GGGGGGGGGGDGGGGGGGFAFGGGGGGGGGGGGGGGGGGGGGGGGGGGGGGGGGGGGGGGGGGGGGGFGGGGGGGGGGGGGGFFGGGGGGGGGGGGGGGGGGDFGGGGGGGGGGGGGGGGGGGGGGGGGGGGGGGGGGGGGGGGGGGGGGGFDGGGGGFGGFGGGGGGGGGAFGEGGGGFG<C>AEGGGGGF3CFCA<F@F9C<AFFF?FFFGFFGFF?7,39:FFFAB>AFDFFF??F;AFFFFF<A>BFF?B?:>.6(,(4::<9<A<C*2):C>?9A
@M06628:26:000000000-CRM2J:1:1101:3040:14987 2:N:0:149
CAGCCTTGCGACCATACTCCCCAGGCGGAACACTTAACGCTTTCGCTACGGCCGAGAGGATGTGGAAGTCCCCTCAACCCAGTGTTCATCGTTTACAGCTAGGACTACCGGGGTATCTAATCCCGTTCGCTACCCTAGCTTTCGTGCCTCAGCGTCAGAAAAGACCCAGTGTTGCGCCTTCGCCACCGGTGTTCCCTATGATATCAACGCATTTCACCGCTCCACCATAAGTTCCCAACACCCCTGTCTTCCTCAAGCTTGAGGGTTTGAAACGCAATTC
+
GGGGGGGGGGGGGGGGGGGGGGGEGGGGGGGGGGGGGGGGGGGGGGGGGGGGGGGGGGGGGGGGGGGGGGGGGGGGGGGGGGGGGGFFGGGGGGGGGGGGGFGEGFFGGGGGFFCGGGGGGGGGGGGCGGGGGGGGGGGGGGGGGGGGGGFGGDEGGGFGGGGGGGGGGEEFGDGD5EGAC?DFFFGGGEDA:EFEFFFGF7FC6AC@FFFDGBFGFG?0;>>FF??DF>AFFFBBBFFB?249:0.:<>B<9)6?)4.6:72:>94?:2C=<>E=66<<
@M06628:26:000000000-CRM2J:1:1101:19636:15478 2:N:0:149
TAATCTTGCGACCGTACTCCCCAGGCGGAGAACTTAATGCGTTAACTGCGCCACTGAAACCCTATGGGCCCCAACAGCTAGTTCTCATCGTTTACGGCGTGGACTACCAGGGTATCTAATCCTGTTTGCTCCCCACGCTTTCGCACCTCAGCGTCAATAATGGTCCAGTGAGTCGCCTTCGCCACTGGTGTTCTTCCGACTATCTACGAATTTCACCTCTACACTCGGAATTCTACCCACCTCTCCCCTATTCTACCCATCTAGTTTCAAAGGCAGTTCCG
+
FEGGGGGGGGGGCGFGGGGGGGGGGGFEGGEGGGGGGGFGGGGDGGGGGGGGGGGGGGFGGGGCGGGGGGGGGGGGGGGGGGFGGGGGFGGGGGGEEFGGGGCEGGGFGGGGGG8@;=DFGDEFGGGDEGGG6B,8CDEECACCCFGFGFGEEECCEGG9;FGGGFFGGGFFGGEG=5?F5CCDD44*+*28FFFE863))/<6:C>@(2;FC9)294:>)-)8@?:B0(3:B2))),,8:18)8B7(2(466<)).,),46<4=*.6>)3*(8**2-4<(
@M06628:26:000000000-CRM2J:1:1101:11908:15638 2:N:0:149
AATATTGCGACCGTACTCCCCAGGCGGAATGCTTAATCCGTTAGGTGTGTCACCGAACAGTATACTGCCCGACGACTGGCATTCATCGTTTACGGTGTGGACTACCAGGGTATCTAATCCTGTTTGCTCCCCACACTTTCGCACCTCAGCGTCAGTATCGAGCCAGTGAGCCGCCTTCGCCACTGGTGTTCCTCCAAATATCTACGAATTTCACCTCTACACTTGGAATTCCACTCACCTCTCTCGAACTCAAGACCAGGAGTTTATAAGGCAGTTCCAA
+
GGGGGGGGGGGGGGGGGGGGGGGGGGGGGGGGGGGGGGGGGGGGGGGGGGGGGGGGGGGGGGGGGGGGGGGGGGGGGGGGGGGGGGGGGGGGGGGFGGGGGGGGGGGGGGGGGGGFGGGGGGGGGGGGGGGGGGGGGGGGGGGGGGGGGGGGGGGGGGGGGGGGFGGGGGFGGGGGGGFGGGFFFGGGGGFFFFFFFFGGGGFFFFFFFFA>?EGFGFFFFFFF2:?9AFFA4)),32?BBFBF??F?F:<AF7>:?B?FB?FFG>)6:<@748CBDAAA
@M06628:26:000000000-CRM2J:1:1101:25494:15907 2:N:0:149
TAATCTTGCGACCGTACTCCCCAGGCGGAATGCTTAATCCGTTAGGTGTGTCACCGAACAGTATACTGCCCGACGACTGGCATTCATCGTTTACGGTGTGGACTACCAGGGTATCTAATCCTGTTTGCTCCCCACACTTTCGTACCTCAGCGTCAGTATCGAGCCAGTGAGCCGCCTTCGCCACTGGTGTTCCTCCAAATATCTACGAATTTCACCTCTACACTTGGAATTCCACTCACCTCTCTCGAACTCAAGACCAGGAGTTTAAGAGGCAGTTCCGA
+
FFGGGGGGGGGGGGGGGGGGGGGGGGGGGDGGGGGGGGGGGGGGGGG@FGGGGGGGGGGGGGCFGGFFGGGGGGGGGGGGGGGFGFGGGGGGGGGGGGGGGGGFGGGCFEGGGGGGFFGGG;DFGGGFGGGGEFGGGGFGFGGGGGGGGFFGGGGGGGGGGGFEGDGGGCFFFDGGGGDF5CDFFAFGGGGAF3C3A;6CGFGFFFF0?1=+;7<FFGF)9>@B@A)8AFF<4<2)4:BFFB)8<4()4,4<B(5AB<??,,,78:9<DA6>65E7AA<?(
@M06628:26:000000000-CRM2J:1:1101:25472:15922 2:N:0:149
TAATCTTGCGACCGTACTCCCCAGGCGGAATGCTTAATCCGTTAGGTGTGTCACCGAACAGTATACTGCCCGACGACTGGCATTCATCGTTTACGGTGTGGACTACCAGGGTATCTAATCCTGTTTGCTCCCCACACTTTCGTACCTCAGCGTCAGTATCGAGCCAGTGAGCCGCCTTCGCCACTGGTGTTCCTCCAAATATCTACGAATTTCACCTCTACACTTGGAATTCCACTCACCTCTCTCGAACTCAAGACCAGGAGTTTAAGAGGCAGTTCCGG
+
GGGGGGGGGGGGGGGGGGGGGGGGGGGGGGGGGGGGGGGGGGGGGGGGGGGGGGGGGGGGGGGGGGGGGGGGGGGGGGGGGGGGGGGGGGGGGGGGGGGGGGGGGGGGGGGGGGGGGFGGGGGGGGGGGGGFGGGGGGGGGGGGGGGGGGGGGGGGGGGGGGGGGGGGGGGFGGGGGGGFGGGEFFFGGGDFFCFFFEFGDCCEFFFF;??FGFFGFFEAEC@AFF:?24?BF>A5((4:3:)().22<??A2>?281(482:FFGB<<)C:?BGGF6AF(
@M06628:26:000000000-CRM2J:1:1101:24244:15948 2:N:0:149
CATTCTTGCGAACGTACTCCCCAGGTGGGATACTTATCACTTTCGCTTGGCCGCCGAGACCGAAGTCCCGACAGCTAGTATCCATCGTTTACGGCGTGGACTACCGGGGTATCTAATCCCGTTCGCTCCCCACGCTTTCGTCCATCAGTGTCAGTATATAGTTAGTCACCTGCCTTCGCAATTGGTGTTCTATGTGATATCTATGCATTTCACCGCTACACCACATGTTCCGGCAACTTCACTATAACTCAAGACCTACAGTATCAAAGGCAATTTTATGG
+
GGGGGGGGGGGGGGGGGGGGGGGGGGGGGGGGGGGGGGGGGGGGGGGGGGGGGGGGGGGGGGGGGGGGGGGGGGGGGGGGGGGGGGGGGGGGGGGGGGGGGGGGGGGGGGGGGGGGGGGGGGGFFEEFGGEFGGGGGGGGGGGGGGGGGGGGGGGGFGGDFGGGGFFGE9CAFFGFCGDEEDGF;FGGGGGFFEFEF3FDGGC<AA5CFFFFGE@GF39F?BFFF7?ABAD:19(1:B<ADFA9>>DFF2A22)48><?0).5*/CB243*8(9EFFA)6)
@M06628:26:000000000-CRM2J:1:1101:11162:16029 2:N:0:149
CACCGTTGCCGGCGTACTCCCCAGGTGGATTACTTATCGGTTTCCCTTGGTCACTGACTAAATAAAGCCAACAACTAGTAATCATCGTTTACGGCGTGGACTACCAGGGTATCTAATCCTGTTCGCTCCCCACGCTTTCGTGCATCAGCGTCAGTTTACCTATAGCAAGTGGCCTTCGCAATCGGTATTCCTTCCGGTATCTATGCATTTCACCGCTACACCGGAAATTCTACTTGCCTCTTGGTAACTCAAGCAATTCAGTATCGACAGCATGTAAAACA
+
GFGGGGGGGGGGGGGGGGGGGGGGGGGGGGGGGGGGGGGGGGGGGGGGGGGGGGGGGGGGGGGGGGGGGGGGGGGGFGGGGGGGGGGGGGGGGGGGGGGGGGGGGGGGGGGGGGGGGGGGGGGGGGGGGGGGGGGGGGGGGGGGDGG9FEGGGGGGGGGFGGGGF9DGGGGFGFGGGGD>>DGFFFGGGGGFFFFFFBFGGGGEFFEEFEFFGF6DFD;@@@9@D;>EFFFFFFA<9:>?:<AFBFFF>2)5<BFBB29:2<AFFGF>?>GF2*+<).-84
@M06628:26:000000000-CRM2J:1:1101:26277:16241 2:N:0:149
CACTCTTGCGAGCATACTTCCCAGGCGGGATACTTAACGCGTTAGCTTTAGTACTGCACAGGTCGATCTGTTCAACACCTAGTATCCATTGTTTACGGCTAGGACTACTGGGGTATCTAATCCCATTTGCTACCCTAGCTTTCGTCTCTGAGTGTCAGTAATAGCCCAGTAAAGTGCCTTCGCCATCGGTGTTCTTTCCAATCTCTACGCATTTCACCGCCCCACTGGAAATTCCCTTTACCTCTACTATACTCTAGTCCGATAGTTTCGACTGCGATTT
+
G<FEGGGGGGGGGGGGGGGGGGGEFFGGGCEGGGGGGGGGDFEGGGGGGGGGGGFGGGFFGGGGGGGGGGGGDGGGGGGGGGGGGGGGGGGGGGGGGGGGG,E@CFFGGFGGGGGGGGG9EDFDGGGGFGG9FG?FGGGFGGGGFE=>@DFGFFAGGGGGGGGGDGGG,@C;EEA7EFGFF5CADFC;49C9?<9CFEFG8@F;FFFFFFFFG7*=FG;9(1:0=;@8;439E3?EFF3))5:2)-66-624))-.6<A2-(())2))6015?3*/(((-
@M06628:26:000000000-CRM2J:1:1101:6556:16617 2:N:0:149
TAATCTTGCGACCGTACTCCCCAGGCGGAATGCTTAATCCGTTAGGTGTGTCACCGAATAGTATACTACCCGACGACTGGCATTCATCGTTTACGGTGTGGACTACCAGGGTATCTAATCCTGTTTGCTCCCCACACTTTCGCACCTCAGCGTCAGTATCGAGCCAGTGAGCCGCCTTCGCCACTGGTGTTCCTCCGAATATCTACGAATTTCACCTCTACACTCGGAATTCCACTCACCTCTCTCGAACTCAAGACTACCAGTATGAGAGGCAGTTCCAG
+
FFGGGGGGGGGGGGGGGGGGGGGGGGGGGGGGGGGGGGGGGGGGGGGGGGGGGGGGGGGGGGGGGGGGGGGGGGGDGGGGGGGGGGGGGGGGGGGGGGGGGGGGGGGGGGGGGGGGFFGGGGGFFGGFGGGGGFGGGGGGGGGGGGGGGGGGGGGGGGGGGDGGGGGDGFFFGGGGGGGFGGGFFFGGGGGFFFFFFBFCDGGFFFF7?@FFFCECFGFFFFFFFF?FFFFFF<AFF:?F<BFFBF???FFF<?25:BAFFF:@FFFF<<GFFFGGB<A9<
@M06628:26:000000000-CRM2J:1:1101:23352:16857 2:N:0:149
TAAACTTGCGTCCGTACTCCCCAGGCGGTCAACTTAGTGCGTTAGCTACGCCACTAAGAATGTAAAATTCCCAACGGCTAGTTGACATCGTTTACGGCGTGGACTACCAGGGTATCTAATCCTGTTCGCTCCCCACGCTTTCGCACCTCAGTGTCAGTATCAGTCCAGAAGGTCGCCTTCGCCACTGATGTTCCTTCAGATATCTACGCATTTCACCGCTACACCTTAAATTCCACCTCCCTCTACGTTACTCAAGATGACCAGTACCAAATGCCGTTCCA
+
GGGGGGGGGGGGGGGGGGGGGGGEGGGGGEDFGGGGGGGGGGGGGGGFFCGFGGGGGGGGGGGGGGGGGGGGGGGCGGGGFGGGGFFGGGGGGGGGG>FGGCCGGGFGEFGGGGGGGDFGGFFE<CAEC=E>GGGGGGGCFGD>+8C:CGGFCDGDCEA;FFGFGGGGFGGA7:CGGCDFFDG>?6;>FGFCFFFEFEC+:C:9AFE?;@FD7CCFFC>;9>EDF<44429AF24AF<:?(,10)603:(4A)4(,27AF>B?:/:.).3:*-*+*-((.-
@M06628:26:000000000-CRM2J:1:1101:19687:16866 2:N:0:149
CAGCCTTGCGACCGTACTCCCCAGGCGGGATGCTTAATGCGTTAGCTACGGCAAGGAGGTAAAACCCCCACACCTAGCATCCATCGTTTAGGGCGTGGACTACCCGGGTATCTAATCCGGTTCGCTACCCACGCTTTCGTCCCTGAGCGTCAGTTCCAAGCCAGTCGGCCGCCTTCGCCACTGGTGTTCCTCCCGATATCTACGCATTTCACCGCTACACCGGGAATTCCGCCGACCCCTCTTGGACTCTAGCCGAGCAGTTTTAGATGCAATTTCAAGGT
+
GGGGGGGGGGGGGGGGGGGGGGGGGGGGGGGGGGGGGGGGGGGGGGGGGGGGCGGGGGGGGGGGGDEGGGEGGGGGGGGGGGGGGGGFGGGGGGGGGGGGGGGGGGGDGGFFFFEFGGGGGGGGGGGGGFGGDGGGGGGGGGGGGCFE7?EEEGF<FG7CGGGGGGG5CCCBDGGGGGG:EFGFFFGGGGGFF:D?BF:DGGGFFFFFF2-=F6>DEGFFFFBB:9:BFFB?-39>>B?32243),.31<<>)49(719:99)9=48AA2+/-=C<4<<:.
@M06628:26:000000000-CRM2J:1:1101:5861:17126 2:N:0:149
CAGCCTTGCGACCATACTCCCCAGGCGGAGCACTTAACACTTTCGCTACGCCCGAGCCCTTGTGGGAGGGGGCACGAGCTAGTGCTCAACGTTTACAGCTAGGACTACCGGGGTATCTAATCCCGTTCGCTCCCCTAGCTTTCGTGCCTCAGCGTCAGAAAAGACCCAGTAAGCCGCTTTCGCCACCGGTGTTCCTGATGATATCAACGCATTTCACCGCTCCACCATCAGTTCCGCTTACCTCTATCTTCCTCAAGTCTTGTGGTTTCAAACGCAATTC
+
GFGGGGGGGGGGGGGGGGGGGGGEGGGEGGGGGGGGGGGGGGGGGGGGGGGGGGCFGGGGCGFFGGGGGGGGGGGGGGGDGGGGGFEGGCFFFGGGGGGGGGGGGGGGGGGGGGGGGGGGGFCGEGGGGGEGGGGGGGGGGGGGGGGGGGGGGGGGGGGGGGGFGGGGGGDFGGGGGEGFGGGFFFGCDEDEBFFB?26:;+AAFFFF:;>FCAFGFGFF>>FFFFF7?FFAAB9?FF6?FF<>23<AFFF>:AA:<<4A<><F57?:<>EFFFDGF64>
@M06628:26:000000000-CRM2J:1:1101:5885:17133 2:N:0:149
CAGCCTTGCGACCATACTCCCCAGGCGGAGCACTTAACACTTTCGCTACGCCCGAGCCCTTGTGGGAGGGGGCACGAGCTAGTGCTCAACGTTTACAGCTAGGACCACCGGGGTATCTAATCTCGTTCGCTCCCCTAGCTTTCGTGCCTCACCGTCAAAAAATACCCAGTAAGCCTCTTTCGCCACCTGTGTTCCTGATGATAACAATGAATTTCACCGCCCCACCATCAGTTCCTCTTACCACTAGTTTCCTCACTTCTTTGTGTTTCAAACTCAATTC
+
GGFEGGGFGGGCFBFGGGGEFGGGGFGGC+@FGGGGGGGGGGGGGFF,7F@FGG>7=:D<==C5:F8?+=:>4FF+?7:@=,C,,,,9,:=+86D<,,,8A9,:=++6+@:FCFE,5@E7FG,@F>C,1:ECE@CGF6DGGFGCF**6,,4,,6=E5*,6870>BB+;*+217C6+=<2:9*9)5>**2<*+;7+/*.9*?FF)*93))))12-)*923((((-8(3)()4-)64)64A24:),524)5444)-9.).492))*02(494<*)*0<22)-
@M06628:26:000000000-CRM2J:1:1101:8227:17273 2:N:0:149
CACTCTTGCGAGCATACTTCCCAGGCGGGATACTTAACGCGTTAGCTTTAGTACTGCACAGGTCGATCTGTTCAACACTTAGTATCCATTGTTTACGGCTAGGACTACTGGGGTATCTAATCCCATTTGCTACCCTAGCTTTCGTCTCTGAGTGTCAGTAATAGCCCAGTAAAGTGCCTTCGCCATCGGTGTTCTTTCCAATCTCTACGCATTTCACCGCTCCACTGGAAATTCCCTTTACCTCTACTATACTCTAGTCCACTAGTTTCGACTGCGATTT
+
ECFEFGFFACEFGDFGDFGGGGFG@DGGGGGGGG<FFG7CFCEGDGGC9FFFGGGGGGGGFGGGGGGGGGGGGGGGGGGGGGGGGGGGGGGGGGGFGEGGGGGGGGGGGGGGGGGGGGGGGGGGGGGGGGGGGGGGGGGGGGGGGGGGGGGGGGGGGGGGGGGGGGGGGGGFGGGGGGGFGGGFFFCD4CDEFFFEFFFGFGGFFFFFDBFDGCCGFFDFFFFFFFFFFEFFEFEFFFFFFFFE7=EEEFFF9<4:-69AF)-0=FBAF?FFFDCC9634
@M06628:26:000000000-CRM2J:1:1101:19793:17610 2:N:0:149
AAATCTTGCGATCGTACTCCCCAGGCGGGATGCTTAATGCGTTAACTACGGCACAGAGATTTTCATCCCCACACCTAGCATCCATCGTTTAGGGCGTGGACTACCGGGGTATCTAATCCCGTTCGCTACCCACGCTTTCGTCCCTGAGTGTCAGTAACAGGCCAGTTGGCCGCCTTCGCCACTGGTGTTCCTCCCGATATCTACGCATTTCACCGCTACACCGGGAATTCCGCCAACCTCTCCTGTACTCAAGCTAAGCAGTATTAGATGCAGTTTCAGGG
+
GGGGGGFFGGGGGGGGGGGGGGGGGGGGGGEGFGGGEFCFGGGGFFFDGGGGDFGGGGFAFEGGGFGGFGGGGGFGGEEFGGGGGGGGGGGGGGGDGGGGGGGFFGGGCGEGGFGGGGGFEFGGGGGGG@BFCBEGGFCEGGGCC7C,?FFGG9DFGGGGGGDGGGGGGF,?DDGEGGCBCDFFFFFFCG>7C68989A<FFGBFE6285-*C7?DFD>B:136D>;?:4>BFB9>F,(.8??2>A9926<>2<))68<B:4)*9C<)-)21<9FC-:>F:
@M06628:26:000000000-CRM2J:1:1101:4402:17615 2:N:0:149
CAGCCTTGCGACCATACTCCCCAGGCGGAACACTTAACGCTTTCGCTACGGCCGAGAGGATGTGGAAGTCCCCTCAACCCAGTGTTCATCGTTTACGGCTAGGACTACCGGGGTATCTAATCCCGTTCGCTACCCTAGCTTTCGTGCCTCAGCGTCAGAAAAGACCCAGTGTTGCGCCTTCGCCACCGGTGTTCCCTATGATATCAACGCATTTCACCGCTCCACCATAAGTTCCCAACACCCCTGTCTTCCTCAAGCTTGGGGGTTTGCGACGCAATTC
+
GGGGGGGGGGGGGGGGGGGGGGGGGGGGGGGGGGGGGGGGGGGGGGGGGGGGGGGGGGGGGGGGGGGGGGGGGGGGGGGGGGGGGDEGGGGGGGGGGGGGGGGGGGGGGGGGGGGGGGGGGGGGGGGGGGGGGFGGGGGGAFGGGGGGGGGGGGGGGGGGGGGGGGGGFGFFG4CEGD7BFGGFFFGGGGDDB?FEFFFGFGGAF=4<F>6.CB<FFGBFBFFFF??<8><A.6<?A0<:1112?F7>>):4)6<:7272(2(75<;6(:C)3)1*4(-:
@M06628:26:000000000-CRM2J:1:1101:13280:17898 2:N:0:149
TAATCTTGCGACCGTACTCCCCAGGCGGAATGCTTAATCCGTTAGGTGTGACACCGAAGGGCAAGCCCCCCGACGTCTGGCATTCATCGTTTACGGTGTGGACTACCAGGGTATCTAATCCTGTTTGCTCCCCACACTTTCGTACCTCAGCGTCAGTATCGAGCCAGTGAGCCGCCTTCGCCACTGGAGTTCCTCCAAATATCTACGAATTTCACCTCTACACTTGGAATTCCACTCACCTCTCTCGAACTCTAGACTGATAGTTTACAGGGCAGTTCCAG
+
GGGGGGGGGGGGGGGGGGGGGGGGGGGGGGGGGGGGGGGGGGGGGGGGGGGGGGGGGGGGGGGGGGGGGGGGGGGGGGGGGGGGGGGGGGGGGGGGGGGGGGGGGGGGGGGGFGGGFFGGGGGGGGGGGGGGGGGGGGGGGGGGGGGGFGGGGGGGGGGGGGFDGGGGFFGFGGGGGGGFGGGFFFGGGGGFFFFFFFFGGGGEFF@<FF6FDBFGFGFFFFFFFFFFDBFFAAA4:12:BF244>F0:::<AFA26>D:A<29@GBA<<FFFFGE9AFB6
@M06628:26:000000000-CRM2J:1:1101:8609:18094 2:N:0:149
CACACTTGCGTGCGTACTCCCCAGGCGGGATACTTAACGCGTTTGCTTCGACACAGCCCTCATTTAAGAGGTCTACGCCTAGTATCCATCGTTTAGGGCTAGGACTACAGGGGTATCTAATCCCTTTCGCTACCCTAGCTTTCGTCTCTCAGTGTCAGTTAAAGCCCAGTAGAGCGCCTTCGCCACTGGTGTTCTTCCTAATCTCTACGCATTTCACCGCTACACTAGGAATTCCCTCTACCCCTGCTTTACTCTAGCTCTTCAGTTTCCACCGCCTTTC
+
GFGGGGGGGGGGGGGGGGGGGGGGGGGGGGGGGGGFGGGGGGGGGGGGGGGGGGGGGGGGGGGGGGGGFGFGGGGGFGGGDGGGGGGGGGGGGGGGGGFGGGGFGGGGGGGGGGGGGGGGGGGGGGGGGGGGGGGGGGGGGGGGGGGGGGGGGGFGGGGGGGFCGFGGGGGFGFGGGGGFGGGEEFGGGFGFFEFFFEFGGGFFFFFE?FFFG3<DFC?F>(4?F>B?F?BF46AFFF?BFBF0<BBFFAA94ABAF2)44AB46D><:)+93):74<79
@M06628:26:000000000-CRM2J:1:1101:3240:19133 2:N:0:149
TAATCTTGCGACCGTACTCCCCAGGCGGAATGCTTAATCCGTTAGGTGTGACACCGAAGGGCAAGCCCCCCGACGTCTGGCATTCATCGTTTACACTGTGGACTACCAGGGTATCTAATCCTGTTTTCTCCCCCCACTTTCGCACCTCCGCGTCATTATCGAGCCAGTAAACCGCCTTCGCCACTCGTGTGTCTCCGAATATCTACGAACTTCACCTCTACACTCCGAATTTCACTTACCTCTCTCGAACCCACTACTACCCGTATCTACGGCAGTTCCA
+
EF@6CEFCFGEEEGFGCDCFG;E:8D@F@+<CFFCGCFCFFGCC@8F9,BCFFG7FC:CGGD,?FEGGGEG77F+@C44,9:CFGFF,84AF+,,,5AE9<AA<F@F<,>CF<FGE,26,3=,:EF,=,D9DE++8C:;F9*B*>3*,64**=**,4,1;**==C:8?;,,3*8=?*54)=//:;)8/*=3)1)93@1)*9CE274((4(4=7)5:*14-6<<4F((302().).).).36<?<?7()((((4(,(.42:,((.0C:).4=),0:0.6)4
@M06628:26:000000000-CRM2J:1:1101:21919:19452 2:N:0:149
TAATCTTGCGACCGTACTCCCCATGCGGAATGCTTAATCCGTTAGGTGTGTCACCAACAAGCATGATTGCTGACGACTGGCATTCATCGTTTACGGTGTGGACTACCAGGGTATCTAATCCTGTTTGCTCCTCACACTTTCGCACCTCAGCGTCAGTATCGAGCCAGTGAGCCGCCTTCGCCACTGGTGTTCCTCCGAATATCTACGAATTTCACCTCTACACTCGAAATTCCACTCACCTCACTCGAACTCTAGACCGGCAGTCTTGGTGGAGTTTCCTA
+
EEG<CFGE<F@B:FGG@CE,68;,;C@FFE8C@CEGAGDEFGGF:,96ECFGGCFG<:@CF@EFF,E,<,CE<F@:>F+,E<F,,F?@=D<FF?B44+88+F<5<,45E:?<F=>DG,==E,4:A;,,6C,,,C6BDCA2>388++6331B+6BC>2@F>3D7+@C87,,,0;0C**@*/77//9**=*49++1+()/?G5::@FC5(/:(71<5F6*))))/)0:(((/6)/.)9(,.(.((,))3<B0()-544)42(-7-.):54<)5)()2*.)6).
@M06628:26:000000000-CRM2J:1:1101:15734:20234 2:N:0:149
TAGTCTTGCGACCGTACTCCCCAGGCGGTGCGCTTAACGCGTTAGCTCCGGCACGGAAGGGGTCGAACCCTCCCACACCAAGCGCACATCGTTTACTGCTAGGACTACAGGGGTATCTAATCCCTTTCGCTACCCTAGCCTTCGAGCCTCAGCGTCAGTAAATGTCCAGTAACCTGCTTTCGCCATTGGTCTTCCTCTCGATATCTACGCATTTCACTGCTACACCGAGAATTCCAGTTACCTCTCCATTACTCTAGCATGGCAGAATCGAATGCAGTTT
+
GFGGGGGGFGDGGDGFGGGGGGGGGGGGGGGGGGGGGGGGGGGGGGGGGGGGGGGGGGDGGGGGGGGGGGGGGGGGGGGGGGGGGGGGGGEBFGGGGGGGGGGGFGGGGCFGGFCD@:FFGFFGGGGGGGGGGGGGGGGGGGGGGCCCGGG6EGE5CEEEFDF>@FFGGF7FGGGGGEGFGDGFDB;76CFFFFA96;AGCGF>F=AFFF?FC<ADFG<26442@(4>>>FF<A)6<B>269<A<1:4<AFA<42:<))67?<F3*(.)(28)/3<)6<A
@M06628:26:000000000-CRM2J:1:1101:15719:20247 2:N:0:149
TAGTCTTGCGACCGTACTCCCCAGGCGGTGCGCTTAACGCGTTAGCTCCGGCACGGAAGGGGTCGAACCCTCCCACACCAAGCGCACATCGTTTACTGCTAGGACTACAGGGGTATCTAATCCCTTTCGCTACCCTAGCCTTCGAGCCTCAGCGTCAGTAAATGTCCAGTAACCTGCTTTCGCCATTGGTCTTCCTCTCGATATCTACGCATTTCACTGCTACACCGAGAATTCCAGTTACCTCTCCATTACTCTAGCATGGCAGTATCGAATGCAGGTT
+
GGGGGGGGGGGGGGGGGGGGGGGGGGGGGGGGGGGGGGGGGGGGGGGGGGGGGGGGGGGGGGGGGGGGGGGGGGGGGGGGDGGGGGGDGGGGGGGGGGGGGGGGGGGGGGGGGGGGGGGGGGGGGGGGGGGGGFGGGGGFGGGGFGGGCFFGGGGGGGGGFGGGFFGGGGFFGGGFGGGFGDGBEFGGFFGFFFFCFCFGGGD>FFAFFFFFGAAFFGFFFAABFFB>F6?AA)):9A9<BBFFF??2:)-<>AFF92<AAFFFB9)6<0*7??C<6(44
@M06628:26:000000000-CRM2J:1:1101:15729:20264 2:N:0:149
TAGTCTTGCGACCGTACTCCCCAGGCGGTGCGCTTAACGCGTTAGCTCCGGCACGGAAGGGGTCGAACCCTCCCACACCAAGCGCACATCGTTTACTGCTAGGACTACAGGGGTATCTAATCCCTTTCGCTACCCTAGCCTTCGAGCCTCAGCGTCAGTAAATGTCCAGTAACCTGCTTTCGCCATTTGTCTTCCTCTCGATATCTACGCATTTCACTGCTACACCGAGAATTCCAGTTACCTCTCCATTTCTCTAGCAGTGCAGTATCGAATGCAGTTT
+
FFGGFGGGGGGGGGGGGGGGGGGGGGGGGGGEDGGGGGGGGGGGGGGGFE7FGGGGGGGGGGGGEGGGEG<FGEGGGGDBFFGGG@FGGGGDFFFGGGGD<FGGGGGGCFGGGFEFGGGGG:FGGGGF>8ECG@EG:DEGFFGGGFGEFGF6A1CEE>CFFGGGGGGGFCD++;FGD6@FFGG>:A:+:4:CF)+;A9;94E5>F@<<39-7DA4:*:624<D27:096(4<<)6)6622<2453772))).6--:)65).5)**2)4)4*7:)++6-<2
@M06628:26:000000000-CRM2J:1:1101:27314:20862 2:N:0:149
CACTCTTGCGAGCATACTTCCCAGGCGGGATACTTAACGCGTTAGCTTTAGTACTGCACAGGTCGATCTGTTCAACACCTAGTATCCATTGTTTACGGCTAGGACTACTGGGGTATCTAATCCCATTTGCTACCCTAGCTTTCGTCTCTGAGTGTCAGTAATAGCCCAGTAAAGTGCCTTCGCCATCGGTGTTCTTTCCAATCTCTACGCATTTCACCGCCCCACTGGAAATTCCCTTTACCTCTACTATACTCTAGTCCGATAGTTTCGACTGCTATTT
+
GCFGGFFFCCCC@7@FFGG<CFGGGGGGEEGCFAFFE@FGGGEDFEGGGFGGGGFEFGFECGGGGGCEFGGGFGC?FGC==BEDE<FFFGGFFF9E77:FFFGGGGGGCFEGCE7DGGGGFG9FFGGGA9C9EGFFFG?:FDFGFGFCFG,@EECGCFGGGGGGGCGCGGF>@FEDEGFAGFDFFFGGGG>54ABEAEBFCFGFFA?EFF2?D??FA*:(((:781)(/(7;CFC7;426>7>ABAADBF>A425<4444<0355:249?GE65*+-)6)
@M06628:26:000000000-CRM2J:1:1101:27297:20866 2:N:0:149
CACTCTTGCGAGCATACTTCCCAGGCGGGATACTTAACGCGTTAGCTTTAGTACTGCACAGGTCGATCTGTTCAACACCTAGTATCCATTGTTTACGGCTAGGACTACTGGGGTATCTAATCCCATTTGCTACCCTAGCTTTCGTCTCTGAGTGTCAGTAATAGCCCAGTAAAGTGCCTTCGCCATCGGTGTTCTTTCCAATCTCTACGCATTTCACCGCTCCACTGGAAATTCCCTTTACCTCTACTATACTCTAGTCCGATAGTTTCGACTGCGATTTT
+
GGGGGGGGGGEGGEGGGGGGGGGGGGDGGGGFFGGGGGGGGGGGGGGGGGAFGGGGGGGGGGF@CGGGGGGGGGGGG=@E8EFGGEGFGGGFDFGG+@FE7EE@FE8FGGGGG@@DFGGGGGGCEFGGFAEGGFGFGGFF9EGGGGGGGGGGGCE;EGGGAAF7ECFD>,A+?FB=9<FFFCD??BG*@?*@AAA8+8+8CFGFFFCE(/56CCCGC><FFBB;FF@((47;?CC<@<36>A37@>>BFB2)-8<924:>?9()8FAA)(*)-)2C>3-4-
@M06628:26:000000000-CRM2J:1:1101:14797:21284 2:N:0:149
CAGCCTTGCGACCATACTCCCCAGGCGGAACACTTAACGCTTTCGCTACGGCCGAGAGGATGTGGAGGTCCCCTCAACCCAGTGTTCATCGTTTACGGCTAGGACTACCGGGGTATCTAATCCCGTTCGCTACCCTAGCTTTCGTGCCTCAGCGTCAGAAAAGATCCAGTGATGCGCTTTCGCCACCGGTGTTCCCTATGATATCAACGCATTTCACCGCTCCACCATAAGTTCCAATCACCCCTATCTTCCTCAAGCCTGGTGGTTTGAAATGCAGTGC
+
GGGGGGGGGGGGGGGGGGGGGGGGGGGGGGGFGGGGGGGGGGGGGGGGGGGGGG7>FGGGFGGGGGGGGGGGGFFGGGGEEGGGGGGGGFGGGGFGGEGGGGGGGGGFFGGGGGGGGGGGGGGGGGGFEGGGGCFG:EEGGGGGGGGGGECFGGGGGE?F6FGCGFGGGGGFGGFGD5C5FGDDAD48<CD;BEA@FEFGGF:)9@2?BBFFGBFGFD?93>97@08)8)6><.:).5:04361318<<<A<AF<?27638(.55C018ACF)*0+6-(.
@M06628:26:000000000-CRM2J:1:1101:21905:21561 2:N:0:149
TAATCTTGCGACCGTACTCCCCAGGCGGAATGCTTAATCCGTTAGGTGTGTCACCGAATAGTATACTACCCGACGACTGGCATTCATCGTTTACGGTGTGGACTACCAGGGTATCTAATCCTGTTTGCTCCCCACACTTTCGCACCTCAGCGTCAGTATCGAGCCAGTGAGCCGCCTTCGCCACTGGTGTTCCTCCGAATATCTACGAATTTCACCTCTACACTCGGAATTCCACTCACCTCCCTCGAACTCTAGACTAGGAGTTTTGGAGGCAGTTCCAG
+
FGGGGGGGGGGGGGGGGGGGGGGGGGGGGGGGGGGGGGGGGGGGGGGGGGGGGGGGGGGGGGGGGGGFGGFGGEGCGDGCGGGGGGGGGGGGGGGGGGGGDGGGGGGGGGG<BFGFGGGGFGGGGGEFFGGBEGGGGGGGGGGGGC6:FGGGGGGCFFGDGGGDCEC2DE?A4CEGGGGFGGGFF9DFGGGFF3:=EFE<<CFEAF07?DDFGEFGFG@EEE?AF:19BF4<4)6:?:?34?(87:>(2:2-6<-)9:<>:??FFGF09:F@B3:C<<454
@M06628:26:000000000-CRM2J:1:1101:21897:21579 2:N:0:149
TAATCTTGCGACCGTACTCCCCAGGCGGAATGCTTAATCCGTTAGGTGTGTCACCGAATAGTATACTACCCGACGACTGGCATTCATCGTTTACGGTGTGGACTACCAGGGTATCTAATCCTGTTTGCTCCCCACACTTTCGCACCTCAGCGTCAGTATCGAGCCAGTGAGCCGCCTTCGCCACTGGTGTTCCTCCGAATATCTACGAATTTCACCTCTACACTCGGAATTCCACTCACCCCTCTCGCACTCTAGACTAGGAGTTTTGGAGGCAGTTCCAG
+
GGGGGGGGGGGGGGGGGGGGGGGGGGGGGGGGGGGGGGGGGGGGGGGGGGGGFGGGGGGGGGGGGGGGGGFGGGGGGGGGGGGGGGGGFGGGGGGGGGGGFFFGGGGDGGGGGGGGGGGGGGGGGGGFGGGGGGGEGGGGGGGGGGGGGCFGGDG8EGGGGGE5:FFGGGGFGCE*=CGFGGG>FFGG<CDAFFF@BBDGGGCCFFDF;?@C>CFGAFFACEF>FF:BFFFA<<940(5302-:173(-,(,.664>AB7?>:F@GF093EF<5;756<F9
@M06628:26:000000000-CRM2J:1:1101:13774:21848 2:N:0:149
TAATCTTGCGACCGTACTCCCCAGGCGGAATGCTTAATCCGTTAGGTGTGTCACCAACAAGCATGCTTGCTGACGACTGGCATTCATCGTTTACGGTGTGGACTACCAGGGTATCTAATCCTGTTTGCTCCCCACACTTTCGCACCTCAGCGTCAGTATCGAGCCAGTGAGCCGCCTTCGCCACTGGTGTTCCTCCGAATATCTACGAATTTCACCTCTACACTCGGAATTCCACTCACCTCTCTCGAACTCTAGACCGGCAGTTTTTGAGGCAGTTCCAG
+
GGGGGGGGGGGGGGGGGGGGGGGGGGGGGGGGGGGGGGGGGGGGGGGGGGGGGGGGGGGGGGGGGGGGGGGGGGGGECCGFGGGGGGGGGGGGGGGGGGGGGGGGGGGGGGGGGGGGGGGGGGGGGGGGGFGEGGGGCGGGDGGGGGGGGGGGGGGGGGGEGGGGGGGGFGFGDGGGGGFGGGFFFGGGGGFF48>BFFDDFGFFFFFFFFFGFFGFG33CED95386?10<9AA<<?FF2187,.25:B:2.).5<?;0022??:4((-C)4)/:).6<2
@M06628:26:000000000-CRM2J:1:1101:15386:21881 2:N:0:149
CAGCCTTGCGACCATACTCCCCAGGCGGAACACTTAACGCTTTCGCTACGGCCGAGAGGATGTGGAAGTCCCCTCAACCCAGTGTTCATCGTTTACGGCTAGGACTACCGGGGTATCTAATCCCGTTCGCTACCCTAGCTTTCGTGCCTCAGCGTCAGAAAAGACCCAGTGTTGCGCCTTCGCCACCGGGGTTCCCTATGATATCAACGCATTTCACCGCTCCACCATAAGTTCCCAACACCCCTGTCTTCCTCAAGCTTGGGGGTTTGCGACGCAATTC
+
GGGGGGGGGGGGGGGGGGGGGGGGGGGGGGGGGGGGGGGGGGGGGGGGGGGECFGGGGGGGGGGGGGGGGGGGGGGGGGGGGGGGGGGGGGGGGGGGGGGGGGGGGGGGGGEGFECGGGGGGGGGGGGGGGGGGGGGGFGGGGGEFDFFGGGFEGGGGGGGFDGGGGGGBF=@F?CGGG>9<G>>575C*/:=0:<FF?FGGGB?FBBF99EGFFGFGFFFFF?F3.2)26>5<6>4,2:<?BF60.5<A>))))522)6?06:3D9:1)=31>E*2255
@M06628:26:000000000-CRM2J:1:1101:25783:22276 2:N:0:149
TAATCTTGCGACCGTACTCCCCAGGCGGAATGCTTAATCCGTTAGGTGTGACACCAAAGGGCAAGCCCCCTGACGTCTGGCATTCATCGTTTACGGTGTGGACTACCAGGGTATCTAATCCTGTTTGCTCCCCACACTTTCGTACCTCAGCGTCAGTATCGAGCCAGTTAGCCGCCTTCGCCACTGGTGTTCCTCCAAATACCTACGAATTCTACATCTACACTTGGAATTCCCCTCACCTCTCTCGAACTCTAGACTGATAGTTTACGGGGCACTTCCAG
+
EGFGFGGCFGGGEGGGFGGGGEFDFGGGD:FFGGFGGFAFCFFEEGGGGGFFGGGGFFCGC,CDDEFGFEGGGGGCGE<8AFFFGFCFFGGG?,C?=AFGEGGGGF?BFC@8A=9,@=DAFGCGGDGGGGG7CFEGEGGEF6@FG79FEFGDEDEC:D7C8FFGECEG,;;BFC*81:F>C47A6ACFG7DFF4626;A*;++)168??;?++)9+++7?<)53+)/;63;)))(,,((..82:<2(42<164<>692:>BA)9=7A)((*.(7*232)).
@M06628:26:000000000-CRM2J:1:1101:25773:22291 2:N:0:149
TAATCTTGCGACCGTACTCCCCAGGCGGAATGCTTAATCCGTTAGGTGTGACACCAAAGGGCAAGCCCCCTGACGTCTGGCATTCATCGTTTACGGTGTGGACTACCAGGGTATCTAATCCTGTTTGCTCCCCACACTTTCGTACCTCAGCGTCAGTATCGAGCCAGTGAGCCGCCTTCGCCACTGGTGTTCCTCCAAATATCTACGAATTTCACCTCTACACTTGGAATTCCACTCACCTCTCTCGAACTCTAGACTGATAGTTTACAGGGCAGTTCAAG
+
FEFGGGGGGGDGGGGGGGGGGGGEGGGGGGGGFGGGGGGGGGGGGGGGGGGFGFFGGGG@EGGGGGGGGGGGGGGFGGGGGGGGGGGGGGGFGGGGGGGGGGGGGGGGGGGGGDGF9FGA=EEFGGGGGGGGEFGGGGGGGGGGGGGGCEGG:EGGGGGFEGGGGGDFGCGF97>CE9>>=DGDFF*4*=?F+*B2A=4>C:<)@A?D7(/@DEFG674<CCFF4<3@)78CE<2)8???<17:4><::?0)6:9944:09A)96C2<42CD()226<)6.
@M06628:26:000000000-CRM2J:1:1101:6883:22450 2:N:0:149
CAGCCTTGCGACCATACTCCCCAGGCGGAGCACTTAATGGTTTCCCTACGGCAAAAAGCGACGAATCGCCTCTCGCCCAGTGCTCATCGTTTACAGCCAGGACTACCGGGGTATCTAATCCCGTTCGCTACCCTGGCTTTCGTACCTCAGCGTCAGTTATCCCCCAGTGTGCCGCCTTCGCCTCCGGTGTTCCTCATGATATCAACGCATTTCACCGCTCCACCATAAGTTCCGCACACCCCTGGAATACTCTAGCCTACCAGTTTCAAACGCAGTGCCA
+
GGGGGGGGGGGGGGGFFGGGGGGGGGGGGGGFGGGGGGGGGGGGGGGGGGGGGGDFGGGGGGGGGGGGGGGGFGGGGGGFGGGGGGGGGGGGGGGGGGGGGGGGFFGGGGGGGGGGGGGGGGGGGGEGGGGGGGGGGGGCFGGFGDGGGGGGGGGGGGGFFFGFGGEFGGF@FGGDG=8FE<5>FBGGGGGFFEFEFEA@G?EBFFF9B6:FF<>>@GF>>?FFF<7<ADAF2:0>B;??BFFFF?F3<>2<DB9<FD>BF0:@FFBFFFD5185C2:AA
@M06628:26:000000000-CRM2J:1:1101:22190:22637 2:N:0:149
CACTCTTGCGACCGTACTCCCCAGGCGGGACACTTAATGTGTTAGCTGCAATACTGCACGGTCTAGCATCACAAACACCAGGGTACAATGTTTTAGGCGTGGAATACCAGGGTAACTTATCCTGTTTGCTCCCCACGCCTTCCCGTCTCCGCGCTAATGATGTTCCCGTAGATCCCCTTCCGCATCGGTTTTCCTTCTGATCATCACCGTATTTACCCCCCAACCACGAAATCACTCTCGCTCTCCCAACATCTAGGTAATCCATTTTCACAGTATTTCA
+
,C,<CEEFGG++@F@FCFGGGGGEGCFE+CC@FCDFFCE,6C<6,:C,E,6CEFFGGG,C>,88,9,,5:,,CFEEDB++,++:,B<,555,?,,9,9+8::+,:,,,:E@C?,,,,,6,,C,8?EF8,,,,@>,3+++66,,44303,,++****4@,,5@5;FGC*,***++,,4,*)0/*)))*/**1:+;AE2)+3+22)++/(6(/;*/.;A6,((,-4>1((-9,..)(-.),(2(,2)..((--(.))).6).)))***)).6+/)/+3)).)
@M06628:26:000000000-CRM2J:1:1101:22284:22767 2:N:0:149
CATTCTTGCGAACGTACTCCCCAGGTGGGATACTTATCACTTTCGCTTGGCCGCCGAGACCGAAGTCCCGACAGCTAGTATCCATCGTTTACGGCGTGGACTACCGGGGTATCTAATCCCGTTCGCTCCCCACGCTTTCGTCCATCAGTGTCAGTATATAGTTAGTCACCTGCCTTCGCAATTGGTGTTCTATGTGATATCTATGCATTTCACCGATACACCAAATGTTCAGGTAACTGCACTATAAATCAAGACATACAGTCTCCAAGGAAATTTTATGT
+
GFEFFGGGGGGGCFGGDFGGGEGGGGGGGGGGGGGGFGGFAGGEEGGG@FGGGGGGD@FGDEGGGF9?CFGEGGDGGGGGGGCCFFGGGGGFGDCFGGCF8AFADGG+F@CFFGGGEGBDCCCFEDCG+83>C8BEGC39ECEGGGFCB<FC7CFC@,>CGFGGFGGG?:?AG49;EG*=C*:;FFGCDC@87);.16++3=C)8A?CEC3@742).)(-4:2(089)6<).8<)-4:)))(-4)6).6<2<2),())5?2))***..,4:5(13<49<4)
@M06628:26:000000000-CRM2J:1:1101:17185:22946 2:N:0:149
TAATCTTGCGACCGTACTCCCCAGGCGGAATGCTTAATCCGTTAGGTGTGTCACAGAACAGTATACTGCCCGACGACTGGCATTCATCGTTTACGGTGTGGACTACCAGGGTATCTAATCCTGTTTGCTCCCCACACTTTCGTACCTCAGCGTCAGTATCGAGCCAGTGAGCCGCCTTCGCCACTGGTGTTCCTCCAAATATCTACGAATTTCACCTCTACACTTGGAATTCCACTCACCTCTCTCGAACTCAAGACCAGGAGTTTAGGTGGCCGTTCCGA
+
GGGGGGGGGGGGEGGGEGGGGGGGGGGGGGGGGGGGGGGGGGGGGGGGGGGGGGDFFGGGGGGGGEGFGGFEGGGGGGEFGGGGGGGGGGGGGDEGGGCFGGGGGGCGGGDGFGGGFFGGEGGGGG8DEGGGEGEGFGGGGGGGGC+>FGFGGGGGF;CFGGGG7FFFGE?4?DCC>EG>ED<5AACGGFGFA?FDFFFGGCGECF6;?70AC3)0**.7>EFF6)4;4)4:4444:FF3.4<?7??F::6))5<-170:1((8)?)).)3<()*2,(41,
@M06628:26:000000000-CRM2J:1:1101:16951:23022 2:N:0:149
TAATCTTGCGACCGTACTCCCCAGGCGGAATGCTTAATCCGTTAGGTGTGTCACCGAACAGTATACTGCCCGACGACTGGCATTCATCGTTTACGGTGTGGACTACCAGGGTATCTAATCCTGTTTGCTCCCCACACTTTCGTACCTCAGCGTCAGTATCGAGCCAGTGAGCCGCCTTCGCCACTGGTGTTCCTCCAAATATCTACGAATTTCACCTCTACACTTGGAATTCCACTCACCTCTCTCGAACTCAAGACCACGAGTTTTAGAGGCAGTTCCGG
+
GGGGGGGGGGGGGGGGGGGGGGGEGGGGGGGGGGGGGGGGGGGGGGGGGGGGGFGEGGGGGFFGFFGAFFGGGGGGGGGGGGGGGGGGGGFGGGEFGGGGGGGGE@=AFDFFFGGGGDGGGGGGGGCFCGCFGGCCC8EDFGGGGDFFGGGGEGGGGGCGGFGDGE>*DCC67**@CE6/=DGFFFGF4CC=F668A@FGDCE7AFF1321A:?C7=GF8;>@FFA0:AFF<24>9((,()4<0)),52<2).(53((,(--(75F9)4>C407*:-))((
@M06628:26:000000000-CRM2J:1:1101:22863:23366 2:N:0:149
CACTCTTGCGAGCATACTTCCCAGGCGGGATACTTAACGCGTTAGCTTTAGTACTGCACAGGTCGATCTGTTCAACACCTAGTATCCATTGTTTACGGCTAGGACTACTGGGGTATCTAATCCCATTTGCTACCCTAGCTTTCGTCTCTGAGTGTCAGTAATAGCCCAGTAAAGTGCCTTCGCGATCGGTGTTCTTTCCAATCTCTAAGCATTTTACCGCTCTACTGGAAATTCCCTTTATCTCTACTTGACTCTTGACCCCTAGTGTCTAATGCGGTTTT
+
GCFGGFCFCFGG7:CECFGGGGGGFDFDEGGGGCFGGFEGGGGGGGGFG,FGCEFFFGGE@FGGDGGGGGGEGGGGFG7FFGFFFGD=FGGFGGGFEGGGGCFGF84A?,?F+4@DED;D,>AD=A3,=,DD9,,866,EFFA+63=3;,@AGFFAFGGCEGG33FFGGGGA+=CACG8C,@D*9BFC*1984*B8+*4@@EC*=14/*8>=D5)+**/((.()+17;3;))7)93;.=7)9)<?96))).).4)))),,((-070).)-0*)*+*(-(4(
@M06628:26:000000000-CRM2J:1:1101:22856:23385 2:N:0:149
CACTCTTGCGAGCATACTTCCCAGGCGGGATACTTAACGCGTTAGCTTTAGTACTGCACAGGTCGATCTGTTCAACACCTAGTATCCATTGTTTACGGCTAGGACTACTGGGGTATCTAATCCCATTTGCTACCCTAGCTTTCGTCTCTGAGTGTCAGTAATAGCCCAGTAAAGTGCCTTCGCCATCGGTGTTCTTTCCAATCTCTACGCATTTCACCGCTCCACTGGGAATTCCCTTTACCTCTACTATACTCTAGTCCGATATTTTCTGCTGCGTTTTT
+
GFGGGGFGGGGGGGGGGGGFGGDFGGGGGGGGGGGGGGDGGGGGGGGGGGFGGGGGGGGGGGGGGGGGGGFGDGEGGGGGGGGGGGFFFGGGGGGGGGGEGGGGGGGFGGGGGGCF=EFFGGFGFDFFD9DDFDGGGGFFGGGGF=+==D;FGGGEGGGGAFGGGGGFGGGFD>5;FF8=9C*9?>CGD?DF?AFEA<FGG?G*+8<C9@DF*80=6>;>>B1..;3;(/=@E)94;AF<C@C@EEAAADFFF82).4)-4(4))26.)6+/))31(--8(
@M06628:26:000000000-CRM2J:1:1101:16422:23948 2:N:0:149
CACCCTTGCGAGCATACTCCCCAGGCGGGATACTTGACGCGTTAGCTACAGAACTGAACGGTTTTAAATCGACCAGAACTTAGTATCCATCGTTTACGGCTAAGACTACTGGGGTATCTAATCCCATTCGCTCCCTTAGCTTTCGTCTCTCAGTGTCAGTCATGGCCCAGCAGAGTGCTTTCGCGATTGGTGTTCTTCCTAATATCTACGCATTGCACCGCTACACTAGGGATTCCTTCTGTCCCTACCTAACTCAAGCTTTATAGTTTGAACGGCCGGTT
+
GGGGGGFFGGGGGGGGGGGGGGGGGGGGGGGGGGGGGGGGGGGGGGGGGGGGGGFGGGGGGFFEGGGGFEGGGGGGGGEF,FFFC<FFFGFGFGGGGGGCEGAFGFGFFAFFFFGEEFGFFGGGGGGGGGD+8BFGGGGGGGGFGGGGGFFGGEFFGGG;CFFGCGG4CFEFF7C,==9>C+7/8??CCGGFA2C?FCA7FCG<C6)))((:CD3++;8@B6((0.).,((.4(5A)))3:.:?7)),8<9:26<>(4).6))9?F662)<@7);7(396(
@M06628:26:000000000-CRM2J:1:1101:9491:24711 2:N:0:149
TAATCTTGCGACCGTACTCCCCAGGCGGAATGCTTAATCCGTTAGGTGTGTCACCGAATGGCATGCTACCCGACGACTGGCATTCATCGTTTACGGTGTGGACTACCAGGGTATCTAATCCTGTTTGCTCCCCACACTTTCGTACCTCAGCGTCAGTATTGAGACAGTGAGCCGCCTTCGCCACTGGCGTTCCTCCAAATATCTACGAATTTCACCTCTACACTTGGAATTCCACTCACCTCTCTCGGACGACAGACCAGGAGTTTACAAGGCAGTTCCGG
+
E<FFFFFECF7C@CCC,CFGGGG@F@F:F:DGEFFFCC,C@FFGGGGGFGGGGGCC@FCFG8EF8,EF9:=C7>FE+FGGFGFGCFFEG<EFCFE:=FBFGFGGF<FGEFD,6A=F@AE9,AFDFG?,EF?8AD8@FDDGCCGGG:?,:98CE5CECDC,7=E,@<,2;9FA>C7:?7??5CDEFFG*::35).@@A36C7+=);A?;;??AC3)*67)37)540)5)44)6))-..(34,4,22,8((((--(-3:08:?(387CA>45FF?);*4)62(
@M06628:26:000000000-CRM2J:1:1101:10280:25095 2:N:0:149
TAATCTTGCGACCGTACTCCCCAGGCGGAATGCTTAATCCGTTAGGTGTGACACCGAAGAGCAAACCCCCCGACGACTGGCATTCATCGTTTACGGTGTGGACTACCAGGGTATCTAATCCTGTTTGCTCCCCACACTTTCGTACCTCAGCGTCAGTATCTAGCCAGTGAGCCGCCTTCGCCACTGGTGTTCCTCCGAATATCTACTAATTTCACCTCTACACTGGGAATTCCACTCACCTCTCTCGAACGCAAGACTAACAGTATTAATGTCAGTTGCAG
+
GGGGGGGGGBEGGGGGGGG<FGGEFGGGGGGGGGGGGGGG@FGDGGGGGG9FFGGGGG+,C,=,,:,8BCFGGGG7F>E?EEFDFGFFFFGGFGEGBFGGEFGGGGGGFC@8FDC8;EG=EGFEGFC8=CD@6BCGGGGGA>DDGGGFG6,@CEGE=DF9,@C,D@D?AC,;2?CC*:64*9CA6)*285CFFFC()65CF?+)1;)))1/7*.:*9C?ADF04*(,477)-).4:(3:3)(.,3<:>0(((((-,(.)).536**)).)+*.920.))))
@M06628:26:000000000-CRM2J:1:1102:19865:1463 2:N:0:149
CATTCTTGCGAACGTACTCCCCAGGTGGGATACTTATCACTTTCGCTTGGCCGCCGAGACCGAAGTCCCGACAGCTAGTATCCATCGTTTACGGCGTGGACTACCGGGGTATCTAATCCCGTTCGCTCCCCACGCTTTCGTCCATCAGTGTCAGTATATAGTTAGTCACCTGCCTTCGCAATTGGTGTTCTATGTGATATCTATTCATTTCACCGCTACACCACATGTTCTGCCAACTTCACTATAACTCAAGACCTACAGTATCAAAGCCCATGTTA
+
GFGGGGGGGGEGGGGDDFGGGGGGGGGGGCFGGGGGFGGEFGGEGDEGFGGGGG@FGGGGGGEGGGCGGGEGDGGGGGGDGGCEFEGEEFGGGGGGCFGGGGBDGG7BG7FGGGF>FFFFGFG<CFGGEFEFGCE7FF=EF>ECFC66FECD?CDFG9?CGGC9FCEF9FF6,AF;A8CDEE:FGGGGGGGGGFFFFFAF:EF@7=).:7):7/:DFC>,2::0>)*9:6)6).)::(6*)34).))*.6>B)):877?0)5)6C*:<),0(,.*26)
@M06628:26:000000000-CRM2J:1:1102:9028:2441 2:N:0:149
AACCTTGCGGCCGTACTCCCCAGGCGGTCTATTTATCGCGTTAGCTTCGCTACTCACGAATTAAATTCACAAACAGCTAATAGACAGAGTTTACGGTGTGGACTACCAGGGTATCTAATCCTGTTCGCTACCCACACTTTCGCACATGAGTGTCAGTCTTTGGCCAGAGAGTCGCCTTCGCCACTGATGTTCCTCCAGCTATCTACGCATTTCACTGCTACACCTGGAATTCCACTCCCCTCTCCAACACTCTACTCAACCCTCTCCAAAAGGCCTTCC
+
CCDAD6C<@CC6@68CDC,CCE7CF@F@F@66@EGGC,F@@@:F@FGG:?:C>=FGCFCFGGCEGFGFAFGDFG<BCDG9F<EF<F:,,A,5C,6+A<FCCCEE8<ECFB7FFFG,=,=F=?FFGGGGGGGCEE++8@=EA>6CGCGBCC;<FFCEGBFGG7DGGG>@F?><9@:?8CF**3**;8F??F:1=+1;6)0;A1/2+1(:6?>F39C773)94),834;(0=@>?)71(..-,48<:))(-4<?2.)645801,)/71:A,*,8(/*.:?B
@M06628:26:000000000-CRM2J:1:1102:21451:2975 2:N:0:149
AATCTTGCGACCGTACTCCCCAGGCGGAATGCTTAATCCGTTAGGTGTGACACCGAACAGTATACTGCCCGACGTCTGGCATTCATCGTTTACGGCGTGGACTACCAGGGTATCTAATCCTGTTTGCTCCCCACGCTTTCGCACCTCAGCGTCAGTATCGAGCCAGGGAGCCGCCTTCGCCACTGGTGTTCTGCCGAATATCTACGAATTTCACCCCTACACCCGGAATTCCACTCACCTCTCTCGAACTCAAGACTCCCAGTATTCAAGGCAGCTCCAG
+
<F@FEGEFGCFGGGG@FGGGEFECFE::BFGFGGEFFFD@GGGGGFGGGGGG@F+FGDFG?<ADFGFEGGG>FE=FFGFEEGFFD9EFFEFGGGCEE:+CFGGGGGGFGGADFFGGFGFGAFGGGG99FCF=DECF@8@FCECFE,DFF7CEEEEFFCCC<ECGGG*;C<4C55EG8CF8EDGGC6<73=>+++285><C?>7:=<6FF?FGB<*)9,24,1(74))3;:AB<<><125),,427<;<226>0822<?>:0:):F9)4<@?:(**.)(4.
@M06628:26:000000000-CRM2J:1:1102:14659:3163 2:N:0:149
TAATCTTGCGACCGTACTCCCCAGGCGGAATGCTTAATCCGTTAGGTGTGTCACCGAACAGTATACTGCCCGACGACTGGCATTCATCGTTTACGGTGTGGACTACCAGGGTATCTAATCCTGTTTGCTCCCCACACTTTCGTACCTCAGCGTCAGTATCGAGCCAGTGAGCCGCCTTCGCCACTGGTGTTCCTCCAAATATCTACGAATTTCACCTCTACACTTGGAATTCCACTCACCTCTCTCGAACTCAAGACCAGGAGTTTATGAGGCAGTTCCGA
+
EFFGGGGGGGGGGEGGGGGGGGGGGGGGGGG?FFGGGGGGGGGGGDGFFEGGGFFGG7FGGGGGGGGGGGGF+@CEGGGFEGDFGGGGGGGGGGDGGGGFC<FGGGGFGGGGDFFFGGGGFFGGGGGGGFGGG,>@FFGGGGGGEGGGCF?CEGGGGFCFEFCGGGGG9>4CFEEEEGFFEGCDFGGGEGGGGFFFFFFGG7:8@F@0ADDFDF?FFGF8CC@F=)6F<FDF4.94:(4>7:?FF?:F:?FBF0,-121::16FCF)-)6*46:C>AFF((
@M06628:26:000000000-CRM2J:1:1102:14670:3179 2:N:0:149
TAATCTTGCGACCGTACTCCCCAGGCGGAATGCTTAATCCGTTAGGTGTGTCACCGAACAGTATACTGCCCGACGACTGGCATTCATCGTTTACGGTGTGGACTACCAGGGTATCTAATCCTGTTTGCTCCCCACACTTTCGTACCTCAGCGTCAGTATCGAGCCAGTGAGCCGCCTTCGCCACTGGTGTTCCTCCAAATATCTACGAATTTCACCTCTACACTTGGAATTCCACTCACCTCTCTCGAACTCAAGACCAGGAGTTTATGAGGCAGTTCCGG
+
GGGGGGGGGGGGGGGGGGGGGGGGGGGGGGGGGGGGGGGGGGGGGGGGGGGFGGGGGGGGGGGGGGGGGGGGGGGGGGGGGGGGGGGGGGGGGGGGGGGGGGGGGGGGGGGGGGGGGGGGGGGGGGGGGGGGGGGGGGGGGGGGGGGGGGGGCGGGGGGGGGGGGGGGGGFGDEGGGGGFGGGGGGGGGGGGC=CFFFFGGGGFGFFFFFFFC?EGF5=EFF@<=9FFDFFFA9>A?FFF>?<8,81::B04<7?34:2:?:6?FGFFA>B?1?GFDFFF(
@M06628:26:000000000-CRM2J:1:1102:8769:3282 2:N:0:149
TAATCTTGCGACCGTACTCCCCAGGCGGAGAACTTAATGCGTTAACTGCGCCACTGAAACCCTATGGGCCCCAACAGCTAGTTCTCATCGTTTACGGCGTGGACTACCAGGGTATCTAATCCTGTTTGCTCCCCACGCTTTCGCACCTCAGCGTCAATAATGGTCCAGTGAGTCGCCTTCGCCACTGGTGTTCTTCCGAATATCTACGAATTTCACCTCTACACTCGGAATTCCACTCACCTCTCCCATATTCTAGCCATCTAGTTTCAAAGGCAGTTCCG
+
GGGGGGGGGGGGGGGGGGGGGGGGGGGGGGGGGGGGGGGGGGGGGGGGGGGGGGGGFGGGGGGGGGGGGGGGGGGDGGGGGGGGGGGGGGGGGGGGGGFGGGGGGGGFGGFGGFEGAFGGFGGGGGFFGGGGGDDGGGEGGGGDGGGCFDGGGG>ECF9FGFGFGGFGGGFGFFCGGGGFGGGGGGFGGFGGGFFFFFF:CFGFGFF@>7,8DEEGFGFFFBA7*(7>2BF:AF<<AB:?B?82:<?F9?BBBF2:A0<2?AAFGD<>FB*)(.*944:94
@M06628:26:000000000-CRM2J:1:1102:18483:3361 2:N:0:149
TAATCTTGCGACCGTACTCCCCAGGCGGAATGCTTAATCCGTTAGGTGTGTCACCGAGCAGCATGCTACCCGACGACTGGCATTCATCGTTTACGGTGTGGACTACCAGGGTATCTAATCCTGTTTGCTCCCCACACTTTCGCACCTCAGCGTCAGTATCGAGCCAGTGAGTCGCCTTCGCCACTGGTGTTCCTCCGAATATCTACGAATTCCACCTCTACACTCGGAATTCCACTCACCTCTCCCTAAATCAAGACTAGCAGTATTAGAGGCAGTTTCAG
+
FFFGCFFFDGGCFCCFCFGGGGG7DFFGDEGADFFGGGFCFFGGG8EEGGGGGFFGDEG+FFGD?DGFGGGGCCCGE7C,EFDEFFGGGGGGGFG=4DFGGGGFGGGGFGG<DGGG,@9,CADFFGCCGGFDB:EGGGG89EGGG@CFF8FEEGGE<;;E*<>CGG5DEC*25;@1C?C?EC*:FD80=@EGGF=FAF3C<@FF:A3@FDF+3?EGFGFFFFF<F:3@<@?BF<>4,(444:)((.(*,)-)5).)32),(44/0:5.45?(,(/2)).)-
@M06628:26:000000000-CRM2J:1:1102:11646:3388 2:N:0:149
CCAGTTTTGCAACCGTACTCTTCAGGCGGAGTGCTTATGGCGTTAGCTTGCAAATTCCCAAGGTTTAAAACATTTAAACTTTGTCATGAAATTTCAGCACTCATTATTTACGGCGTGGACTACCAGGGTCTCTAATCCTGTTTGATACCCACGCTTTCGTCCCTCAACGTCAGTTAGTACCAAAAAACCGCCTTCGCATATCTGGCGTTCTCTTATTTGTGTAAATCCAGATTTCACCCCTAAACATAAAATTACGTTTTTCTGTAACCAACTCGAATTGAA
+
<,CC6;EGGG<9FGGGGGGGFAFFGGGGGD7B6EFGGF<FGGGGGGGGAE@@FGEDFEFGGA<CE@,CC@<CEEE,96CGDE?FFGEDA?,CFGGGGC<<FGEC,55?AFGEGDCEE:E8AFGC8E++@DGGGGFFGDEEGGCGA9@F,DFE6=E?DA=@336@=,@DGD+=D2@ABFECC7,;5C94C5:*;7F546?;B8,=8<?>=B76FGC<++1)(/)73A<AF8FFE66EF<095;3);E<AFAA<:2>01:?B0:42**062<?38)(72,4<)-
@M06628:26:000000000-CRM2J:1:1102:11629:3393 2:N:0:149
CCAGTTTTGCAACCGTACTCTTCAGGCGGAGTGCTTATGGCGTTAGCTTGCAAATTCCCAAGGTTTAAAACATTTAAACTTTGTCATGAAATTTCAGCACTCATTATTTACGGCGTGGACTACCAGGGTCTCTAATCCTGTTTGATACCCACGCTTTCGTCCCTCAACGTCAGTTAGTACCAAAAAACCGCCTTCGCATATCTGGCGTTCTCTTATGTGTGTAAATCCAGATTTCACCCCTAAACATAAAATTACGTTTTTCTGTAACCAACTCGAAGTGAA
+
<CFGCCEFGGFFGGGFGGGGFCFGGGGGGGGGEFFGGGGGGGGGGGGGGFE@FGFFGFFFFFGGGG@EFC<AFFGCEFGGGFEGGGDFDGFFGGGCFGFGGGDGGGGGGGGGGCEE8+@DGGGDAE@ECEGGGGFFGGGGGGGGGGGG8A?EEGGEGFEF88>EG7>>CF7>D,CFEGF:B;:FCC>C97CED4AFDFFB:C@:6??59?7CFGEE7FDE;3)95AC;84*39)7?C@393=83;4>BF)69:29?(42:?FB297::8<<3:235<24,)6
@M06628:26:000000000-CRM2J:1:1102:8178:3918 2:N:0:149
TAATCTTGCGACCGTACTCCCCAGGCGGAATGCTTAATCCGTTAGGTGTGTCACCGAGCAGCATGCTACCCGACGACTGGCATTCATCGTTTACGGTGTGGACTACCAGGGTATCTAATCCTGTTTGCTCCCCACACTTTCGCACCTCAGCGTCAGTATCTAGCCAGTGAGCCGCCTTCGCCACTGGTGTTCCTCCAAATATCTACGAATTCCACCTCTACACTTGGAATTCCACTCACCTCCCTCGACCTAAAGACTACCAATATTAAAGGCAGTTCCAG
+
DGGGGGGGGGGGGDFFFGGGGGGGGGGGGGD8EFFGEG9FGGGGGFGGGGGGGGGGGGGGFCGFFGGGGFGEGGGGCEFF8EFFF<<FGGCDDFGGGGEGEFGGGGGFAFGGGGGGCFFGFGCFFFFGGGG7>DEGCGGGFGGGGEGGGFGGGEEEFFDF,@7DFFDFC@DFFGGECEGFGGGGGG=C,/=7FFFFFFFC:1;A+;28)6?+:?AD57<3>EFBF<?F)9:><A9)4((84:(,(42B((().)))(.504,)0*:62<4/)((*99A<D.
@M06628:26:000000000-CRM2J:1:1102:8158:3927 2:N:0:149
TAATCTTGCGACCGTACTCCCCAGGCGGAATGCTTAATCCGTTAGGTGTGTCACCGAGCAGCATGCTACCCGACGACTGGCATTCATCGTTTACGGTGTGGACTACCAGGGTATCTAATCCTGTTTGCTCCCCACACTTTCGCACCTCAGCGTCAGTATCGAGCCAGTGAGCCGCCTTCGCCACTGGTGTTCCTCCAAATCTCTACGAATTTCACCTCTACACTTGGAATTCCACTCACCTCTCTCGAACTCAAGACTACCAGTATTAAAGGCAGTTCCAG
+
GGFGFGGGGGDGEGGGGGGGGGGGGGGGGGGGGGGGGGGGGGGGGGGGGGGGGGGGGGGGGGGGGGGGGGGGGGGGGGGGGFGFGAFFGGGGFGGGGGGGGGGGGGGGGGGGGGFGGGGGGGGGGGGGGGGGGGGGGGGGGGGGGGGGDFGGGGGEF9CFGFFEGFGGGGGGGGCCGGGFGGGDGFGGCGGGGFFFFFFG*:@CFF<@FDFFGFF7FD>>>FFFFF?F<B0-.4<>F?FF?42<BB:F0,4<B2?<?9<?BBF?:FAFFFFA02CD<<)5.
@M06628:26:000000000-CRM2J:1:1102:5732:4419 2:N:0:149
TAATCTTGCGACCGTACTCCCCAGGCGGAATGCTTAATCCGTTAGGTGTGTCACCGAACAGTATACTGCCCGACGACTGGCATTCATCGTTTACGGTGTGGACTACCAGGGTATCTAATCCTGTTTGCTCCCCACACTTTCGTACCTCAGCGTCAGTATCGAGCCAGTGAGCCGCCTTCGCCACTGGTGTTCCTCCAAATATCTACGAATTTCACCTCTACACTTGGAATTCCACTCACCTCTCTCGAACTCAAGACCAGGAGTTTAGGAGGCAGTTCCAG
+
GGGGGGGGGGGGGGGGGGGGGGGGGGGGGGGGGGGGGGGGGGGGGGGGGGGGGGGGGGGGGGGGGGGGGGGGGGGGGGGGGGGGGGGGGGGGGGGGGGGGGGGGGGGGGGGGGGFGFGGGGGGGGGGGGGGGGGGGGGGGGGGGGGGGGGGGGGGGGGGGGGGGGGGGGGGGGGGGGGGFGGGGGGGGDGGGGFFFFFFGGGGFGFFFFF<FGEFGFGFEFFFFFFFFFFFA2<BFFFF@7:8?BFFFFFFFDBFAFFFF?B?FGGFABA@?0(*CB>BF>
@M06628:26:000000000-CRM2J:1:1102:18887:4581 2:N:0:149
TAATCTTGCGACCGTACTCCCCAGGCGGAATGCTTAATCCGTTAGGTGTGTCACCGAATAGCATGCTACCCGACGACTGGCATTCATCGTTTACGGTGTGGACTACCAGGGTATCTAATCCTGTTTGCTCCCCACACTTTCGTACCTCAGCGTCAGTATCGAGCCAGTGAGCCGCCTTCGCCACTGGTGTTCCTCCAAATATCTACGAATTTCACCTCTACACTTGGAATTCCACTCACCTCTCTCGAACTCAAGACCAGGAGTTTACAAGGCAGTTCCGA
+
FGGGGGGGGGGGGGGGGGGGGGGGGGGGGGGGGGGGGGGGGGGGGGFFGGFFGGGGDGGGGFGGFGGGGGGGGGGCEGGGGGGGGGFGGGGGGGGGGGGGGGGGGGGGGGGFGGGGGGGGGGGGFGGGGFGGGGGGGGGDGGFGGGGGGGGGGGGGGFGCEGGGEFGFFGGGEGGGGGGFGGCGFGEEGGGGGFFFFFFFGGGFGFFFFF<FGEFFFGFFFEDFFFFFDFBFFBABFBFF?BFFFFF)148AFB?714??0835CGBAAAF?08ACA<>:,
@M06628:26:000000000-CRM2J:1:1102:14996:5570 2:N:0:149
TAATCTTGCGACCGTACTCCCCAGGCGGAATGCTTAATCCGTTAGGTGTGACACCGAAGGGCAAGCCCCCCGACGTCTGGCATTCATCGTTTACGGTGTGGACTACCAGGGTATCTAATCCTGTTTGCTCCCCACACTTTCGCACCTCAGCGTCAGTATCGAGCCAGTAAGCCGCCTTCGCCACTGGTGTTCCTCCGAATATCTACGAATTTCACCTCTACACTCGGAATTCCACTTACCTCTCTCGAACTCAAGACTACCAGTATCAAAGGCAGTTCCAG
+
FFGGGGGGGGGGGGGGGGGGGGGGGGGGGGGGGGGGGGGGGGGGGGGGGGGGGGGGGGGGGGGGGGGGGGGGGGGGGGGGGGGGGGGGGGGGGGGGFGGGGGGGGGGGGGGFDGGGGFFGGGGGGGGGGGDGGGGGGGGGGGGGGGGGGGGGGGGGGGGGGGGGGGGGGFFFGGGGGGGFGGGGFGCGGGGGGFFFFFDGFGG?FB?F>8?FGBFGFGFFFF?)0857<FBFBFFDADFFFBFFFBFFBFF<A7<2:A>???FFFDF9A49:BFGG>ADA4
@M06628:26:000000000-CRM2J:1:1102:21551:5590 2:N:0:149
CACTCTTGCGAGCATACTTCCCAGGCGGGATACTTAACGCGTTAGCTTTAGTACTGCACAGGTCGATCTGTTCAACACCTAGTATCCATTGTTTACGGCTAGGACTACTGGGGTATCTAATCCCATTTGCTACCCTAGCTTTCGTCTCTGAGTGTCAGTAATAGCCCAGTAAAGTGCCTTCGCCATCGGTGTTCTTTCCAATCTCTACGCATTTCACCGCTCCACTGGAAATTCCCTTTACCTCTACTATACTCTAGTCCGATAGTTTCGACTGCGATTT
+
GGFEFGGGGGDFGGGGGGGGGGGGGGGGGEGGGGGGGGGGGGGGGGGGGGGGGGGGGGGGGGGGGGGGGGGGGGGGGGGGGFEGGGGGGGGGGGGGEGGGGFFFGGGGGFGGGGGGGGFCC:DCDGGGGGGGGGGGGGGGGGGGGGGFGGGGDFGGGGGGFGGGGGGGGGGCAFGGGGGFGFDDGGGGEGEGDFFFFFFDFGGFGFFFF@DF?@CFFGFB9>@@FEFA@F@ACEEFEEF6>AFFFFFFA4<AA<<42>FAF>F>*:6<B0F??0ED(4?:
@M06628:26:000000000-CRM2J:1:1102:14084:5783 2:N:0:149
TAATCTTGCGACCGTACTCCCCAGGCGGAATGCTTAATCCGTTAGGTGTGTCACCGAACAGTATACTGCCCGACGACTGGCATTCATCGTTTACGGTGTGGACTACCAGGGTATCTAATCCTGTTTGCTCCCCACACTTTCGTACCTCAGCGTCAGTATCGAGCCAGTGAGCCGCCTTCGCCACTGGTGTTCCTCCAAATATCTACGAATTTCACCTCTACACTTGGAATTCCACTCACCTCTCTCGAACTCAAGACCAGGAGTTTATGAGGCAGTTCCGA
+
GGGGGGGGGGGGGGGGFGGGGGGGGGGGGGGGGGGGGGGGGGGGGCFGGGGGGGGG>GGGGGGGGGGFGGGGGGGGGGGGGGGGGGGGGGGGGGGGGGGGGGGGGGFDGGGGGGGGGDGFGGGGGGGGGCDGGGGGGFGGGGGGGGFGG6BCEG>GGFFDGGF5FFGGFGGGGGGGGCGFGGGGGFCFFGEGGFFF5AFGGGDAFF@FF;DFD?EGFGFE9CFFFF4@)=>B)6A<<00).4<?<BB:<<<>>B7284?08:6FGGFAAAF<??GGB<<?(
@M06628:26:000000000-CRM2J:1:1102:14095:5803 2:N:0:149
TAATCTTGCGACCGTACTCCCCAGGCGGAATGCTTAATCCGTTAGGTGTGTCACCGAACAGTATACTGCCCGACGACTGGCATTCATCGTTTACGGTGTGGACTACCAGGGTATCTAATCCTGTTTGCTCCCCACACTTTCGTACCTCAGCGTCAGTATCGAGCCAGTGAGCCGCCTTCGCCACTGGTGTTCCTCCAAATATCTACGAATTTCACCTCTACACTTGGAATTCCACTCACCTCTCTCGAACTCAAGACCAGGAGTTTATGAGGCAGTTCCGA
+
FFGGGGGGGGGGGGGGGGGGGGGGGGGGGGGGGGGGGGGGGGGGGGGGGGGGGGGGGGGGGGGGGGGGGGGGGGGGGGGGGGGGGGGGGGGGGGGGGGGGGGGGGGGGGGGGGGGGGGGGGGFGGGGGGGGGGGGGGGGGGGGGGGGGGGGGGGGGGGGGGGGGGGGGGGGGGGGEGGGFEGGGGGGGFGGGGFFFFFBFGGGFGFFF81=FGFFGFGE8CEFFF2?FDF?F>AF<??FF<:?<4469:6?98??FFF:?FFB5DGFDFDF<:6CGFA>,,
@M06628:26:000000000-CRM2J:1:1102:5156:5885 2:N:0:149
TAATCTTGCGACCGTACTCCCCAGGCGGAATGCTTAATCCGTTAGGTGTGTCACCGAACAGTATACTGCCCGACGACTGGCATTCATCGTTTACGGTGTGGACTACCAGGGTATCTAATCCTGTTTGCTCCCCACACTTTCGTACCTCAGCGTCAGTATCGAGCCAGTGAGCCGCCTTCGCCACTGGTGTTCCTCCAAATATCTACGAATTTCACCTCTACACTTGGAATTCCACTCACCTCTCTCGAACTCAAGACCAGGAGTTTAGGAGGCAGTTCCGG
+
FGGGGGGFGGDGGGGGGGGGGGGGGGGGEGGGGGGGGGGGGFGGGGDEGEEFGGG7FGEFG?FFGGF<EFEFGGGEGGGCFGGGGGGGGGGGFGGGGGGGGFGGGGGGFDGFGFFGEGGGGGGGGGFGGGFFEFEGGGGGGGGGGGGFGGGGGGGGGGGGGGGGGGGGGCCF?EGGGGGFGCDGGGGGGFDGGFFFFFFFGGFFGFFFF?DFFEFGFGFAEFFFFFFFBFFB<BFF?FFFFFFFFFFFFFF>>?<BBB?:(3:FGGBB?B4?<6*26)6<2
@M06628:26:000000000-CRM2J:1:1102:4305:6035 2:N:0:149
TAATCTTGCGACCGTACTCCCCAGGCGGAATGCTTAATCCGTTAGGTGTGTCACCGAGCAGCATGCTACCCGACGACTGGCATTCATCGTTTACGGTGTGGACTACCAGGGTATCTAATCCTGTTTGCTCCCCACACTTTCGCACCTCAGCGTCAGTATCGAGCCAGTGAGTCGCCTTCGCCACTGGTGTTCCTCCGAATATCTACGAATTTCACCTCTACACTCGGAATTCCACTCACCTCTCTCGAACTCAAGACTAGCAGTATTAGAGGCAGTTCCAG
+
E9EFEGGGGGEGFGGGFGGGGEGC<9@C@@FGGGGGF9FEGGFCFGFGGGGGGGGGGGGGGGGGGGGGGGGDDCGGGGGGGGGGGGGGGGFCFDDEFFGGDFFGGFGGGGG@DGGFGEGGGFGFFGGCGCFDCEGGGGGGGGGGFEFGDGF>EGGGGGGFE7*CFFGFGGDCCGGGGGGFGEGCGGDFG@EFGAFF>A>DGGGFGF<DFF;:FEFGFGEFBAFFF?FFF>?ABA)-4(:F)4,423(6::?<B:?>F<BFFF<0*?<D9<400(7FAA<<)
@M06628:26:000000000-CRM2J:1:1102:22825:6393 2:N:0:149
CAATCTTGCGATCGTACTCCCCAGGTGGGACACTTATCACTTTCGCTTAGTCACTGAGGTAAACCCCAACAACTAGTGTCCATCGTTTACGGCGTGGACTACCAGGGTATCTAATCCTGTTCGCTCCCCACGCTTTCGTCCATGAGCGTCAGTATATACGTAGTAGACTGCCTTCGCAATCGGTATGCTGTGTAATATCTATGCATTTCACCGCTACACTACACATTCTATCTACTTCCGTATAACTCAAGTCAACCAGTATCAAAGGCAGTTCCATAGTT
+
FEFEGGGGGGGGGGGGDGGGGGGEGGGGFGGGGGGGGGGGGGGGGGGG7EFGGGGGGGGFGFEGGEGGGGGGGGGGGGGGGEGGGFGFGGGGGGGGGDFGGGGGGGGG<DFGGGGDGGGGGGEFGGCFE8CFGFEEFGGGGGF;FFGDGGGGGGGF79DCGBCE;CFFGGGGGGGGGGCDCFCDGG,<@?GDGB68=BFGFF8?=FEFFEEBC@F<B=@F@FFF6;FF?:?<)7EEEE@BF0@EEFEAEFFFF2))4:?A<42?FFA042;045<*5)2)6
@M06628:26:000000000-CRM2J:1:1102:25069:7138 2:N:0:149
TAATCTTGCGACCGTACTCCCCAGGCGGAATGCTTAATCCGTTAGGTGTGACACCAAAGGGCAAGCCCCCTGACGTCTGGCATTCATCGTTTACGGTGTGGACTACCAGGGTATCTAATCCTGTTTGCTCCCCACACTTTCGTACCTCAGCGTCAGTATCGAGCCAGTGAGCCGCCTTCGCCACTGGTGTTCCTCCAAATATCTACGAATTTCACCTCTACCCTTGGAATTCCACTCACCTCTCTCGAACTCTACACTGATAGTTTACAGGGCAGTTCCAG
+
GGGGGGGGGGBFGGGGGGGGGGGGGGGGD7FCFGGG@EEFGGGGGFGEFGGGGGDGGFGECE7F=C@FGGGCC<C?CGG@B<EAF<CADGGGGGECEGGGGGEFFGDFGDE=EFEEGFFFF;<FGGFCGGGGGGGEEGGGGGGFGB=DGFFEGGG7ECGFGGGGEFGFFFDF;9ECECFFE=*5CF6C6CEC:CFFFFFGC:CAC63?F@;7CEFGFGFEC):EF8AF.;>B)<A:7(8>)15834(<(,()))).(.4-626@FFAFF)7((,29-<:BA
@M06628:26:000000000-CRM2J:1:1102:17601:7358 2:N:0:149
CAATCTTGCGATCGTACTCCCCAGGTGGGACACTTATCACTTTCGCTTAGTCACTGAGGTAAACCCCAACAACTAGTGTCCATCGTTTACGGCGTGGACTACCAGGGTATCTAATCCTGTTCGCTCCCCACGCTTTCGTCCATGAGCGTCAGTATATACGTAGTAGACTGCCTTCGCAATCGGTATTCTGTGTAATATCTATGCATTTCACCGCTACACTACACATTCTATCTACTTCCGTATACCTCAAGTCAACCAGTATCAAAGGCAGTTCCATAGTT
+
GGGGGGGGGGGGGGGGGGGGGGGGGGGGGGGGGGGGGGGGGGGGGGGGGGGGGGGGGGGGGGGGGGGGGGGGGGGGGGGGGGGGGGGGGGGGGGGGGCFGGGGGGGGGGGGGGCGGGGGGGGGGGFGGGFGGGGGGGGEEGGGGGGGGGGGGGFGGGGGGGGGGGGGGGGGGGGGGGCGFFGGGGGFFGGGGGFFFFABFGGGFGFFFFFCFGFFDFG@C@EFFA@FFFFFE?EFEFFFFF6@F)).8@;<3>C<4(:?FFBFFGGFF04@?>BG74>BF<
@M06628:26:000000000-CRM2J:1:1102:11779:7882 2:N:0:149
CACTCTTGCGAGCATACTTCCCAGGCGGGATACTTAACGCGTTAGCTTTGATACTGCACAGGTCGATCTGTCCAACATCTAGTATCCATTGTTTACAGCTAGGACTACTGGGGTATCTAATCCCATTTGCTACCCTAGCTTTCGTCTCTGAGTGTTAGTAATAGCCCAGTAAAGTGCCTTCGCCATCGGTGTTCTTTCCAATCTCTACGCATTTCACCGCTCCACTGGAAATTCCCTTTACCCCTACTATACTCTAGTCTAATAGTTTCGACTGCGATTT
+
GGGFGGGGGGGGGGGGGGGGGGGGGGGGGGGGGGGGGGGGGGGGGGGGGGFGGGGGGGGGGGGGGGGGGGGGGGGGGGGGGGGGGGGGGGGGGGGGGGGGGGGGGGGGGFFGGGGGGGGGGGGGGGGGGGGGGGGGGGGGGGGGGGGGGGCGGGGGGGGGGGGGGGGGFGGGF:EGGGGFGGGGGGFGGGGGGFFFFFFGFGGFGFEFFFFFDFEDFGFFFFFFFEFFDFEEEF?<@EFFFF;?DFFFFFFFFFF2<AB<><BFFGABAB5::1CC6(4?
@M06628:26:000000000-CRM2J:1:1102:28368:8543 2:N:0:149
CAGCCTTGCGACCATACTCCCCAGGCGGAGCACTTAATGGTTTCCCTACGGCAAAAAGCGACGAATCGCCTCTCGCCCAGTGCTCATCGTTTACAGCCAGGACTACCGGGGTATCTAATCCCGTTCGCTACCCTGGCTTTCGTACCTCAGCGTCAGTTATCCCCCAGTGTGCCGCCTTCGCCTCCGGTGTTCCTCATGATATCAACGCATTTCACCGCTCCACCATAAGTTCCGCACACCCCTGGAATACTCTAGCCTACCAGTTTCAAACGCAGTGCCA
+
GGGGGGGGGGGGGGFGGGGGGGG@FGGGGBGGGGGGGGGGGGGGGGGGGGGEFEECFFGGEEGGC,FEGGFGCFEEGGGEFGF<FECFGGGGGGGGGGGGGFGGCEDGGGGGGGFFGGFG9D7FDF>G>EEFGFGFGGG?EGGCGF,@FCFGGGGGGGGGGGCGGG>CGGFGGGGGG8C>C8DCGG5=5C*::A@A+3+;7:>6:F06@?B?:6A75D;9>?FFF264)1:<6(2232:)4;??::B?742<<2<A0)4?2>:FG*)6<-6,2>5D862)
@M06628:26:000000000-CRM2J:1:1102:19604:8595 2:N:0:149
CAGCCTTGCGACCATACTCCCCAGGCGGAGCACTTAACACTTTCGCTACGTCCGAGAGGATGTGGAAGTCCCCTCAGACTAGTGCTCATCGTTTACAGCTAGGACTACCGGGGTATCTAATCCCGTTCGCTCCCCTAGCTTTCGTACCTCAGCGTCAGAAGAGACCCAGTAAGCCGCTTTCGCCACCGGTGTTCCTGATAATATCAACGCATTTCACCGCTCCACCATCAGTTCCGCTTACCTCTGTCTCCCTCAAGGCTTGTGGTTTCAAACGCAATTC
+
GGGGGGGGGGGGGEGGGGGGGGGGGGGGGGGGGGGGGGGGGGGGGGGGGGGGGGGGEGGGGGGGGGGGGGGGGGGGGFFGGGGGGGGGGGGGGGGGGGGGGGGGGGGGGGGGDCEFFFFFFGG<FG?DC7@FGG8D@88FGFGDFGG@33,,@CEG8FF>:D6?FGFDEE8:9C61CGG6CED47CCG5?CDCAAAACF>;CGCFF?@)(4>D3.*9*,41994F?@67*.64<983?:5:0442)6@49<1(.12>)2:1(,9*>314<693(*)-43<
@M06628:26:000000000-CRM2J:1:1102:15184:8740 2:N:0:149
CACTCTTGCGAGCATACTTCCCAGGCGGGATACTTAACGCGTTAGCTTTAGTACTGCACAGGTCGATCTGTTCAACACCTAGTATCCATTGTTTACGGCTAGGACTACTGGGGTATCTAATCCCATTTGCTACCCTCGCTTTCGTCTCTGAGTGTCAGTAATAGCCCAGTAAAGTGCCTTCGCCATCGGTGTTCTTTCCAATCTCTACGCATTTCACCGCTCCACTGGAAATTCCCTTTACCTCTACTATACTCTATTCCGATAGTTTCGACTGCCATTT
+
G9FAFFFFGG7FGEGGGGGGGGAFCDE7B@FGGGG,CFFGGGFGGGGFGCFGGGGGGGG9ECFF:FGGGGGGGCGFGBFCF,A@9FFFFFDF,AEF7FDGGGEGGGFFDF,=:FCFFGGAFGGG?BFEFFFFDEGG+=8EFGGGGECFGF9<,,7EFDC=;FEFGGGGGG>9<,@E7@9BG8DGDGF7C?7D5+1=FFF@F9DFGAEC?=2?D36:@F;BFBBEFF)5().7)7C@EEF=4.)5)-4944)--,.:<)).,(4;*:44>?)3:6C53)6)
@M06628:26:000000000-CRM2J:1:1102:15178:8759 2:N:0:149
CACTCTTGCGAGCATACTTCCCAGGCGGGATACTTAACGCGTTAGCTTTAGTACTGCACAGGTCGATCTGTTCAACACCTAGTATCCATTGTTTACGGCTAGGACTACTGGGGTATCTAATCCCATTTGCTACCCTAGCTTTCGTCTCTGAGTGTCAGTAATAGCCCAGTAAAGTGCCTTCGCCATCGGTGTTCTTTCCAATCTCTACGCATTTCACCGCTCCACTGGAAATTCCCTTTACCTCTACTATACTCTAGTCCGATAGTTTCTACTGCGATTT
+
GCGDFGGGGGDGGGGGGGGGGGGGEGEEGEGFGGGGGGGGGGGGGGGGGGGGGGGGGGGGGGGGGGGGGGGGGGGGGGGGGFFGGGGGGCGGFFCFGGDGGGGGGGGGGGGGGGGGGGF8FGGGFFGGGFGFFGGGGGGGGGGGGGGGGG9DFCFGGFGGCEGFCFGGGGGDCAEFGGGFGCDGCDGCEGCDGFFFFFFFGFGF8@CCF@=EG?EGFG@@@B@EFC6=;6;4CEFEEFF+;@CEF<CF<:<AFBA2)6<AB>FED7<94)044?F5(-:?
@M06628:26:000000000-CRM2J:1:1102:22813:8884 2:N:0:149
CAGCCTTGCGACCATACTCCCCAGGCGGAACACTTAACGCTTTCGCTACGGCCGAGAGGATGTGGAAGTCCCCTCAACCCAGTGTTCATCGTTTACGGCTAGGACTACCGGGGTATCTAATCCCGTTCGCTACCCTAGCTTTCGTGCCTCAGCGTCAGAAAAGACCCAGTGTTGCGCCTTCGCCACCGGTTTTCCCTATGATATCAACGCATTTCACCGCTCCACCATAAGTTCCCAACACCCCTGTCTTCCTCAAGCTTGGGGGTTTGCGACGCAATTC
+
GGGGGGGGGGGGGGGGGGGGGGGGGGGGGGGGGGGGGGGGGGGGGGGGGGGGGGGGGDGFGGGGGGGGFDFGGGGEGGGGGGAFGGGFGGGGGGGGGGGGGFGFG<FGFGGGGEGGGGAFGGGGGFGGGGGGGGGGFGGGGGGGGGGG;87DFGGGG:,?B,<FGGGGGFGGGGGDGG5BGCDGG:FGD=**:CFFFFA:+A7*:@AFD>;F<:47BCF>BBF048>F?@9>AFAFF0(7:?9>?FFFA<AA<AF04429?6?BDG640<56>>C)6<<<
@M06628:26:000000000-CRM2J:1:1102:25905:9236 2:N:0:149
CAGCCTTGCGACCATACTCCCCCCAGAACCCAAAGACTTTGATTTCTCATTAGGTGCTGATAGGGGTCTACCCCCTACCAATCCCTAGTTGGTATAGTTTATAGTTAGGACTACGACGGTCTCTAATCGTCTTTGATCCCCTAACTTTCGTTCTTGATTAATGAAAACATCCTTGGCAACTGCCTTCGCATTAGTGCGTCTTGATTAAATCTAAGAATTTCACCTCTGACTATCCACTACGACTGCCCCCAACTGTCCCTGTTAATCATTACAAAGTCCAA
+
CFGFFGGGGGGGGGGGGGGGGGDFECFCC<FG8CCFGG9FF9F,,CFC,6CC<CFGGGEEFFD,,@6BF<C<=,@>FGFGCG=F8EFF?EFCGGGEFGDG<FF,FA@<,CACFEE+>+8C+87BF9E=8FGGGF;,,E3==>D,AEFFGGF?,DDAFGAFBD:@C,@@,82+A2E@@E6*@DCFC72@:CGGCBFFFBFCD*+=+4/>=54B:??88CCC**086/;1>BB));(7(4;FD<(:1(3)/(.4<@(9)442,.6FDGA456BA<5C5AAAF<
@M06628:26:000000000-CRM2J:1:1102:11374:9500 2:N:0:149
TAATCTTGCGACCGTACTCCCCAGGCGGAATGCTTAATCCGTTAGGTGTGTCACCGAACAGTATACTGCCCGACGACTGGCATTCATCGTTTACGGTGTGGACTACCAGGGTATCTAATCCTGTTTGCTCCCCACACTTTCGCACCTCAGCGTCAGTATCGAGCCAGTGAGCCGCCTTCGCCACTGGTGTTCCTCCAAATATCTACGAATTTCACCTCTACACTTGGAATTCCACTCACCTCTCTCGAACTCAAGACCAGGAGTTTATAAGGCAGTTCCAG
+
GFGGGGGGGGGGGGGGGGGGGGGGGGGGGGGGGGGGGGGGGGGGGGGGGGGGGGGGGGGGGGGGGGGGGGGGGGGGGGGGGGGGGGGGGGGGGGGGGGGGGGGGGGGGGGGGGGGGFFGFGGGGGGGGGGGGGGGGGGGGGGGGGGGGGGGGGGGGGFCGGGGGGGGGGGGGGGGGGGGFGGGGGGFFGGGGGFFFFFFGGGGFGFFDFF<FGFFGFGFBFFFFFFFFFFFFB<AAB??FFF?F?DF:7?BFF?BAF<BFBF??FG244AFF:0579<AB4
@M06628:26:000000000-CRM2J:1:1102:28093:10145 2:N:0:149
TAATCTTGCGACCGTACTCCCCAGGCGGAATGCTTAATCCGTTAGGTGTGTCACCAACAAGCATGCTTCCTGACGACTGGCATTCATCGTTTACGGTGTGGACTACCAGGGTATCTAATCCTGTTTGCTCCCCACACTTTCGCACCTCAGCGTCAGTATCGAGCCAGTGAGCCGCCTTCGCCACTGGTGTTCCTCCGAATATCTACGAATTTCACCTCTACACTCGGAATTCCACTCACCTCTCTCGAACTCAAGACGACCAGTATGAGAGGCAGTTCCAG
+
FFGAFGGGFGGG@CFGGGGGGEGGGGGGGDGFDFGGFGGGGGGG7DFGGGGE,CFFFGFGFFGGGGGCEGGGGGGGGGGGGFGDFGGGDFGGGGGGGGGGGGEFGGFGGGGGGGGFFGGFGFGGGGGFGGGGCF7EGGGFGG>8FG=>FDCGGGGGGFGGGCGECCFGG,A>,7CE8899>EGGG;FFFGECG6FFFD)<FCFCFFFDF;;FCEFFAF8EFC8)A@EBB:BF9:AF?7?F4:78.<<?B6352?FAB0126>2B>*64A961((12:<2)6
@M06628:26:000000000-CRM2J:1:1102:4998:10800 2:N:0:149
CCCCCTTGCGAGCATACTCACCAGGCGGGATACTTGACGCGTTAGCTACAGAACTGAACGGTTTTAAATCGACAAGAACTTAGTATCCATCGTTTACGGCTAAGACTACTGTGGTATCTAATCCCATTCGCTCCCTTAGCTTTCGTCTCTCAGTGTCAGTCATGGCCCAGCAGAGTGCTTTCGCGATTGGTGTTCTTCCTAATATCTACGCATTTCACCGCTCCACTAGGCATTCCCTCTGTCCCTACCTAACTCAAGCTTTATAGTTTCAACTGCCGCTT
+
E,,;+6,6-+@:++,6C@666CE,@F+CBC@C,6CE,,8C:@F:FAFEF<CF,6C=FD@D78B,<F,,CCBE:4@8,4=5FE,<,,B4E5CF<BFGGE7:=FFF?FF<FF<,,A3@=DD8,C?FFGGGEFC:8FBEG8=7>,@><@1D:DCEGC:@:3EG;::ABGG>>:**CCF2DA,+>D*3:)/4:,=C9?AFFF6;7+1@+8C580,08()+1+7(6,(,0/*92F())---,435,.6:>>AFF?<??)))(54))-)/C:6A)4BA92EF04(,,
@M06628:26:000000000-CRM2J:1:1102:26859:11936 2:N:0:149
CACTCTTGCGAGCATACTTCCCAGGCGGGATACTTAACGCGTTAGCTTTAATACTGCACAGGTCGATCTGTTCAAAATCTAGTATCCATTGTTTACGGCTAGGACTACTGGGGTATCTAATCCCATTTGCTACCCTAGCTTTCGTCTCTGAGTGTCAGTAATAGCCCAGTAAAGTGCCTTCGCCATCGGTGTTCTTTCCAATCTCTACGCATTTCACCGCTCCACTGGAAATTCCCTTTACCCCTACTATACTCTAGTCTAATAGTTTCGACTGCGATTTT
+
GFGGGGGGGGGG7FGGGGGGGGGGGGGGGGGGFGFFFGGGGGGGGGGGFFCEGGGGGGGGCEFGDCFDEGAE<FEGFGGFGFDGF?FFGFGEAFGCFFGGGFFGGGDGGGFA=FEGFCCGFF9FGFGGFGG;B:EFFFCGFFCEFB=8;EDFGGFG:FFGCCCDG@B6C:DGGFG9EGGF?CGGGGGG5ECDGCFCFFAGGGGFDF?E)5@DD55:BF;@@F9@FEF4;FEFF??)736864(/,(1?2>A>A?B92<>BFFF=:C9<)2>((36*7:14A
@M06628:26:000000000-CRM2J:1:1102:18766:12053 2:N:0:149
CAGCCTTGCGACCATACTCCCCAGGCGCTGTACTTAACACTTTCGCTACGTCCGAGAGACTGTGGGAGGCCCCACGGACTAGTACAGATCGTTTACAGCTAGGACTACCGGGGTATCTAATCCCGTTCGCTCCCCTAGCTTTCGTGCCTCAGCGTCAGAAGGATCCCAGAGAGCCGCTTTCGCCACCGGTGTTCCTCATCATATCAACGCATTTCACCGCTCCACAATGAGTTCCGCTCTCCTCTGATCCCCTCAAGACTTGTGGTTTCAAACGCAATTCA
+
GDGGFGGGGGGGCGGGGGGGGGGGGGGGGGGFGGGGGGGGGGGGGGGGGGFGGGGGGGGGGGGDGGGGGGGGGGGGECFGGGGGGGGGFGGGGGGGGGFGGGGGGFFGGGGGGFEFGGGGGGGDFGGFGDGGGGGGGGGGGGGGGGG8DFGGGGGGGGGGGDC9DFGGGGGCGGGGGDEFGGDDGGGGGGGDCFFFFFFGC:FAFF3;DBFFGFFGFCB029BFFB4?AF><4<<2??FF?BFFF?99<<?<:?F).<?B>76?GC?7AFFF2<CDFF<A)
@M06628:26:000000000-CRM2J:1:1102:18763:12074 2:N:0:149
CAGCCTTGCGACCATACTCCCCAGGCGCTGTACTTAACACTTTCGCTACGTCCGAGAGACTGTGGGAGGCCCCACGGACTAGTACAGATCGTTTACAGCTAGGACTACCGGGGTATCTAATCCCGTTCGCTCCCCTAGCTTTCGTGCCTCAGCGTCAGAAGGATCCCAGAGAGCCGCTTTCGCCACCGGTGTTCCTCATCATATCAACGCATTTCACCGCTCCACAATGAGTTCCGCTCTCCTCTGATCCCCTCAATACTTTTGGTTTCAAACGCAATTCA
+
GCGGFGGGGGGGEGGGGGGGGGGGGGGGGGGEGGGGGGGGGGGGGGGGGGGGGGGGGGGGFGGCGDEFGGGGGGGGGGGGGGG9EGGGGGGGGGGGGGGGGGGGGGGGGGEGGGDFGGFGGGGGGGGGGGGGGGGGGGG:CGGGGGGGGGGGGGGGGDGGGGDFGFGFFCG>EGFGGGGFFGD?CGFGGGG<CFFFFFAGFFGFGF?D36:>GFFGFF:B9;>FF2@FFF<A246:B<>FFFB4<:264<(1.144)),64)6@)9:BA)85,6=C1:-4)
@M06628:26:000000000-CRM2J:1:1102:28179:12102 2:N:0:149
TAATCTTGCGACCGTACTCCCCAGGCGGAATGCTTAATCCGTTAGGTGTGTCACCGAGCAGCATGCTACCCGACGACTGGCATTCATCGTTTACGGTGTGGACTACCAGGGTATCTAATCCTGTTTGCTCCCCACACTTTCGCACCTCAGCGTCAGTATCGAGCCAGTGAGCCGCCTTCGCCACTGGTGTTCCTCCAAATATCTACGAATTTCACCTCTACACTTGGAATTCCACTCACCTCTCTCGAACTCAAGACTACCAGTATTAAAGGCAGTTCCAG
+
FFGGGGGFGGGGGGGGGGGGGGGE8FFEGGGEFGFGGGGGGGGGGCEGGGGGGGGGGDGGGGGGFGGGGGGEFGGCFGGGGGGCFGGGGGGGGGGGDGGGGGFGGGGGGGGGGGGGFGGGGGFGGGGGGGDGGGGGGGGDFGGGGGFFGFGGGGGGGFCBGGGGGGGFG@FGGGGGEEGFDGGGGFGFEGGFFFFFFFFGGGGFGF11A?FFC?):AF87C<?A?A60)93<6<9981:@<:?FFF?FBB?F<?B>14-:B?:@77<9)6*8025964<B-
@M06628:26:000000000-CRM2J:1:1102:27426:12715 2:N:0:149
CAGCCTTGCGACCATACTCCCCAGGCGGAACACTTAACGCTTTCGCTACGGCCGAGAGGATGTGGAGGTCCCCTCAACCCAGTGTTCATCGTTTACAGCTAGGACTACCGGGGTATCTAATCCCGTTCGCTACCCTAGCTTTCGTGCCTCAGCGTCAGAAAAGATCCAGTGATGCGCCTTCGCCACCGGTGTTCCCTATGATATCAACGCATTTCACCGCTCCACCATAAGTTCCCATCACCCCTATCTTCCTCAAGCCTGGCGGTTTGAAACGCAGTTC
+
DFGGGGGGGGEGGGGGGGGGGGGD<FGGGGGGGGGGGFGGGGGDEGGGG7FEGECFDFE@FDG9EE=F?FFGGGGGGGCFEDFGD,CAFGGG<FGFEGF<FFGGGGGGGGGGGGEGGGGGGGGGGFGD>FE7CFGG<FGFFGGGC:EFGGG?FGGGGEFFC,,4,7DFD7CD7,C8ECGFGGCCDGGEG8518A=AAFFFD9FCFFFDD9>EGA9>B76>>0;BFFF?)?9>BA6<<<???7:04(47>)))):.4?213:0(0/9;F:)96<6C39?9A
@M06628:26:000000000-CRM2J:1:1102:27369:12870 2:N:0:149
TAATCTTGCGACCGTACTCCCCAGGCGGAATGCTTAATCCGTTAGGTGTGTCTCCGAATAGCATGCTACCCGACGACTGGCATTCATCGTTTACGGTGTGGACTACCAGGGTATCTAATCCTGTTTGCTCCCCACACTTTCGTACCTCAGCGTCAGTATCGAGCCAGTGAGCCGCCTTCGCCACTGGTGTTCCTCCAAATATCTACGAATTTCACCTCTACACTTGGAATTCCACTCACCTCTCTCGAACTCAAGACCAGGAGTTTAGGAGGCAGTTCCGA
+
EFFGGGGGGGGGEGGGGGGGGGGGGGGEGGGFGGGGGGGGGGGGGGGGGGGGGGGGGGGFGAFGGGGGGGGGGGGGGFGGGFDFGGGGGGGCGGGEGGGGGGGGGGGGGGGGGFFGCGGGGGGGGGGGGGFGGGGEEGGGGGGGGGGGGGGGGGGGGGGG5CFGGGGGGGGFFEGGGGGFGEGGGCGG6FEGDFFFFF4;:FF;CC1?F@FFGFE;6;@EFFDFFA@FFFFF>A>9::?FFB31,<BFFFBFA??BF:<?0:2FGGF<7AF6<:GGF<A<(
@M06628:26:000000000-CRM2J:1:1102:11470:13020 2:N:0:149
TAATCTTGCGACCGTGCTCCCCAGGCGGAATGCTTAATCCGTTAGGTGTGTCACCGAATAGTATACTACCCGACGACTGGCATTCATCGTTTACGGTGTGGACTACCAGGGTATCTAATCCTGTTTGCTCCCCACACTTTCGCACCTCAGCGTCAGTATCGAGCCAGTGAGCCGCCTTCGCCACTGGTGTTCCTCCGAATATCTACGAATTTCACCTCTACACTCGGAATTCCACTCACCTCTCTCGAACTCTAGACTAGGAGTTTTGGAGGCAGTTCCAA
+
GGGGGGGGGGGGGGGGGGGGGGGGGGGGGGGGGGGFGGGGGGGGGGGGGGGGGGGGGGGGGGGGGGGFGGGGGGGGGGGGGGGGGGGGGGGGGGGGGGGGGGGGGGGGGGGGGGGGGGGGGGFGGGGGGGGGGGGGGGGGGGGGGGGGGGGGGGGGGGGGGGFGGGGGGGGGGGGGGEGFGGGGGGG98CGDDAFFFFFGGDFFGFFFF@FFGFEGFGEFFFFFF2>BFFB<<AFBB<BFFF??<??4:?F9AFFFBAF07:<@FG44>:F:<BEF6<A>)
@M06628:26:000000000-CRM2J:1:1102:19762:13103 2:N:0:149
TAATCTTGCGACCGTACTCCCCAGGCGGGAAGCTTAATGCGTTAACTGCGCCACCGAACAGTATACTGCCCGACGGCTAGCTTCCATCGTTTACGGCGTGGACTACCAGGGTATCTAATCCTGTTTGCTCCCCACGCTTTCGCACCTCAGCGTCAGTATCGAGCCAGTGAGCCGCCTTCGCCACTGGTGTTCCTCCGAATATCTACGAATTTCACCTCTACACTCGGAATTCCACTCACCTCTCTCGATCTCTAGACTGACAGTATTAAAGGCAGTTCCGG
+
FFGGGGGGGGEGGGGGGGGGGGGGGGGGGGGGGGGGGGGGGGGGGGGGGGGGGGGGGGGGGGGGGGGGGGGGGGGGGGGGGGGGGFGGGGGGGGGGGGGDGGGGGGGGGGGGGGGGGFGFCEGGGGGGGGGGGGGGGGGGGGGGGGGGGGGGGGGGGGGGGFEEGGGGGGGGGGGGGGGFGGGGGGGGGGGFG=FFFFFGGFGF7=66FFFFGFF>6F?AFABA@BFFFFFFFBFF?1:F204:<BBFFBBAFFA4<>?:B?BF::4AA9FB?FGG>FA:(
@M06628:26:000000000-CRM2J:1:1102:9815:13117 2:N:0:149
TAATCTTGCGACCGTACTCCCCAGGCGGAATGCTTAATCCGTTAGGTGTGTCACCAACAAGTATACTTGCTGACGACTGGCATTCATCGTTTACGGTGTGGACTACCAGGGTATCTAATCCTGTTTGCTCCCCAGACTTTCGCACCTCAGCGTCAGTATCGAGCCAGTGAGCCGCCTTCGCCACTGGTGTTCCTCCGAATATCTACGAATTTCACCTCTACACTCGGAATTTCACTCACCTCTCTCGAACTCAAGACTACCAGTATGAGAGGCAGTTCCAA
+
GCFGGGGGGGGGGGGGGFGFGGGGGGGGGGGGGGGGGGGGDGGGGGGGGGGGGGGGGGFGGGGGGGGGGGGGGGGEGGGGGGGGGGGGGGGGGGGGGGGGGGGGGGGGGGGGEGGGAFGGGGGGGGGGGGGGGG7EGGGGGGGGGGGGGGGGGGGGGGGGGGGGGGGGGGGGGGGGDGGFGGGGGFGGGGGGFFFADDAG3FGFGFFFFF68DCEFFG8EEEFFFF>:2F;<AFFAF7:@BF)1<B???FFFF??F:AAF1::FDG><AFFF?67C:AAD4
@M06628:26:000000000-CRM2J:1:1102:9826:13137 2:N:0:149
TAATCTTGCGACCGTACTCCCCAGGCGGAATGCTTAATCCGTTAGGTGTGTCACCAACAAGTATACTTGCTGACGACTGGCATTCATCGTTTACGGTGTGGACTACCAGGGTATCTAATCCTGTTTGCTCCCCACACTTTCGCACCTCAGCGTCAGTATCGAGCCAGTGAGCCGCCTTCGCCACTGGTGTTCCTCCGAATATCTACGAATTTCACCTCTACACTCGGAATTTCACTCACCTCTCTCGAACTCAAGACTACCAGTATGAGAGGCAGTTCCAA
+
GGGGGGGGGGGGGDFGGGGGGGGGGGGGGGGGGGGGGGGGGGGGGGGGGGGGGGGGGGGGGGGGGGGGGGGGGGGGGGGGG<FGGGGGGGGGGGGGGFGGGGGGGGGGGGGGGGGGGGGGGGGGGGGGGGGGGGGGGGGGGGGGGGFGGGGGEGGGGGGFGGGGGGGGFFGGGGGGGGGFGCGGGGGGFGGFF6CFE4>CFCCA@F??FF@FGFFGFF<EFFF)A=EFFF?A996497>F,(4??D?FBBBFFFFAB<B:?FFFGFF<49F6:<EG<BAF2
@M06628:26:000000000-CRM2J:1:1102:26244:13151 2:N:0:149
TAATCTTGCGACCGTACTCCCCAGGCGGAATGCTTAATCCGTTAGGTGTGTCACCGAATAGCATGCTACCCGACGACTGGCATTCATCGTTTACGGTGTGGACTACCAGGGTATCTAATCCTGTTTGCTCCCCACACTTTCGCACCTCAGCGTCAGTATCGAGCCAGTGAGCCGCCTTCGCCACTGGTGTTCCTCCGAATATCTACGAATTTCACCTCTACCCTCGGAATTCCACTCCCCCCTCCCGAACTCTAGACTGATAGTTTTGGAGGCAGTTCCAG
+
FFGGGGGGGGGEGGGGGGGGGGGGGGGGG@GFFGFGGGFGGGGGG@FGGGG9FFGGGGFFEFGCFGG9FGGGGGC7FCFGFGGGGGGGFFGGGGGG,FGGGGFGGGG8EGGGCEFGDE=FGGGGGGGGGGGGGFC7BDGGDEG@FFDGFGGGEGGDG,,,>>9EFFDC,>C?GGGGEDGFGGGG*?FGGGGGGF=;0=5>*9@FFF@6)(6CGCEGAD<34)43>0>D?FBF9<))(.(0,((-(((.4(.).)-)..3).6)1C>)((5)(1?5CAADA9
@M06628:26:000000000-CRM2J:1:1102:6227:13495 2:N:0:149
CAGCCTTGCGACCATACTCCCCAGGCGGAACACTTAACGCTTTCGCTACGGCCGAGAGGATGTGGAAGTCCCCTCAACCCAGTGTTCATCGTTTACGGCTAGGACTACCGGGGTATCTAATCCCGTTCGCTACCCTAGCTTTCGTGCCTCAGCGTCAGAAAAGACCCAGTGTTGCGCCTTCGCCACCGGTGTTCCCTATGATATCAACGCATTTCACCGCTCCACCATAAGTTCCCAACACCCCTGTCTCCCTCAAGCTTGGGGGTTTGCGACGCACTTC
+
GFGGGGGGGGGGGGGGGGGGGGGGGGGGGFGEFGFFFGEGGGGGGGGGGGGGGE>FGGGFGGGGFFFGGGGGGGGGGGGGGFGGGGFCFGGGGGFGGGGEGGGGGGGGFGEGGGDGGGGGGGGGGFGGGGGCEFGGDCGADFGGGGGGFFCGGGEGGDE@FGGGGGGGGFGFGFEBGCEBGFGGDGGGGEEGDFFFFBAGGG77F@AFD;>EDAFGFG?>>BF?FFFB>*6<ABBB><B>?6;FFF?FA).327032<4A:2<BD<>6<<E9;9ED(72<
@M06628:26:000000000-CRM2J:1:1102:21293:13623 2:N:0:149
CACCCTTGCGAGCATACTCCCCAGGCGGGATACTTGACGCGTTAGCTACAGAACTGAACGGTTTTAAATCGACCAGAACTTAGTATCCATCGTTTACGGCTAAGACTACTGGGGTATCTAATCCCATTCGCTCCCTTAGCTTTCGTCTCTCAGTGTCAGTCATGGCCCAGCAGAGTGCTTTCGCGATTGGTGTTCTTCCTAATATCTACGCATTTCACCGCTACACTAGGAATTCCCTCTGCCCCTACCTAACTCAAGCTTTATAGTTTCAACTGCCGGTT
+
GGGGGGGGGGGGGGGGGGGGGGGGGGGGGGGGGGGGGGGGGGGGGGGGGGGGGGGGGGGGGFGDGGGGFGGGGGFGGGGGGGGGGGGGGGGGGGGGGGGGGGGGGGGGGFGGGGGGGGGGGGGGGG9EGGGGDGGFGGFGGFFEEFGFGFGGGGGGGGFFGGGGGGGGGGGGG6*>=FGFGC4CGGGGGGGGFE=F:AFFG9FFFFEFF;;5<8?FFGEDB@>FF?4??FFBB?F<2<8FB?FFF??FFFFFF>)).4<B>>2=DFAFAAF<AA6=:936(
@M06628:26:000000000-CRM2J:1:1102:4900:13693 2:N:0:149
TAACCTTGCGGCCGTACTCCCCAGGCGGAGTGCTTAATGCGATAGCTGCGCCACCGAATAGCAAGCTACCCGACGGCTAGCACTCATCGTTTACGGCGTGGACTACCAGGGTATCTAATCCTGTATGCTCCCCACGCTTTCGCACCTCAGCGTCAGTACCGAGCCAGTGAGCCGCCTTCGCCACTGGTGTTCTTCCTAATATCTACGAATTTCACCTCTACACTAGGAATTCCACTCACCTCTCTCGGACTCAAGACTGACAGTATTGAAGGCAGTTCCAG
+
GGGGGGGGGGGGGGGGGGGGGGGGGGGGGGGGGGFGFGGGGGFGGGGGGGGGGGGGGGGDGGGGGGGGGGGGEGGGGGGGGGGFGGGGGCFGDFGGGGGGGGGGGGGGGGGGGGFGAFFDFGGGGGGGGGEGGFGGGDGGGGGGGGGGGGGGGGGGGFGGGGGGGGGGGGGGGGGGEEFFDGGGGCCGFGGGGFFFFFFGGGGFGFF?FFFFGFAGFGF<>AFAFFFF<F:AFFBDBF?F??<FF<()7907?>D>BFFF:7?FGGFAABFFF?GFFFB<:
@M06628:26:000000000-CRM2J:1:1102:16105:13817 2:N:0:149
TAATCTTGCGACCGTACTCCCCAGGCGGAATGCTTAATCCGTTAGGTGTGTCACCGAATAGCATGCTACCCGACGACTGGCATTCATCGTTTACGGTGTGGACTACCAGGGTATCTAATCCTGTTTGCTCCCCACACTTTCGCACCTCAGCGTCAGTATCGAGCCAGTGAGCCGCCTTCGCCACTGGTGTTCCTCCGAATATCTACGAATTTCACCTCTACACTCGGAATTCCACTCACCTCTCTCGAACTCTAGACTGATAGTTTTGGAGGCAGTTCCAA
+
GGGGGGGGGGGGGGGGGGGGGGGGGGGGGGGGGGGGGGGGGGGGGGGGGGGGGGGGGGGGGGGGGGGGGGGGGGGGGGGGGGGGGGGGGGGGGGGGEFGGGGGGGGGGGGGGGGGGGGGGGGGGGGGGGGGGEGGGGGGGGGGGGGGGGGGGGGGGGACGGGGGGGGG?CFGGGGGDEGFEGGGGFCGGGGGGFFFFFAGGGFFGFFFFFFFGFFGFGFFFFFBFFFFFFFBFFFFF<BFDFFFFF<F<<?DF<:AFDF0:A2=FGA:984261CG>AAD2
@M06628:26:000000000-CRM2J:1:1102:1839:13846 2:N:0:149
CAATCTTGCGATCGTACTTCCCAGGTGGGCTACTTAATGCTTTAGCTCAGACACACACTGTGTATCGCGACTGTCGAGTATCCATAGTTTAGGACGTGGACTACCAGGGTATCTACTACTGTTTGATCCCCACGCTTTCGTGCCTCATTGTCATTATATGCGTAGCCAGTTGCCTTCGCAACTGGTGTTCTATGTCCTATCTACGCATTTCACCACTACATGACATATTACGCTACCCTCCACAATATTCATGACTGTTAGTATCAATGGCAGTTTCCAAA
+
,CF9FFGGGGF,CFGGGG,FGGGFF6EC:,,CFGGG,CFGFGG,CFF9,CCFFGFGGG8<,66C,9B7+++++,CAD>FGF<9?,,5C5C595,BFF,B+45AF4E54+E,<C@@,C,,@9,9F8,94@4D,B:++4+4@D+638A=,,6CE8,,C=,6,,+@@+<B8D,+=FF7,@?+*3*00*DE7C,@;+<B5+96+*5++;545*2*+28*:);;)65>E*9++01//9,:(:(.>@36(83);?)6).).99)95).9@C:3).()4((02)))-)
@M06628:26:000000000-CRM2J:1:1102:15784:14426 2:N:0:149
TAATCTTGCGACCGTACTCCCCAGGCGGAATGCTTAATCCGTTAGGTGTGACACCGAATAGCATGCTACCCGACGTCTGGCATTCATCGTTTACGGTGTGGACTACCAGGGTATCTAACCCTGTTTGCTCCCCACACTTTCGCACCTCAGCGTCAGTATCGAGCCAGTGAGCCGCCTTCGCCACTGGTGTTCCTCCGAATATCTACGAATTTCACCTCTACACTCGGAATTCCACTCACCTCTCTCGAACTCTAGACCAGGAGTTTATGAGGCAGTTCCAA
+
FGGGGGGGGGGGGGGGGGGGGGGGGGGGGGGGGGGGGGGGGGGGGGGGGGGGGGGGGGGGGGGGGGGGGGGGGGDGGFG@FGGGGGDGFGGGGGDGFGGGGGGGGGGGGDGGGGGGGGGGGGGGGGGGGGGGGGGEGGGGGGGDGGGGGGGGGGGGGGGCECGGGF>FGGGGGGEGGGGFDEGGFDF?C8=7:FFFFFBG:EGACFFFF@0AFFEGFG@EFAF2537):5:<::AFB04>?FFF?F06??BA:)6><2:661(79C>AADFFB?GC<AFF9
@M06628:26:000000000-CRM2J:1:1102:7668:14490 2:N:0:149
TAATCTTGCGACCGTACTCCCCAGGCGGAATGCTTAATCCGTTAGGTGTGACACCGAACAGTATACTGCCCGACGTCTGGCATTCATCGTTTACGGTGTGGACTACCAGGGTATCTAATCCTGTTTGCTCCCCACACTTTCGCACCTCAGCGTCAGTATCGAGCCAGTGAGCCGCCTTCGCCACTGGTGTTCCTCCAAATATCTACGAATTTCACCTCTACACTTGGAATTCCACTCACCTCTCTCGAACTCAAGACGACCAGTATGAAAGGCAGTTCCAA
+
GGGGGGGGGGGGGGGGGGGGGGGGGGGGGGGGGGGGGGGGGGGGGGGGGGGGGGGGGGGGGGGGGGGGGGGGGGGGGGGGGGGGGGGGGGGGGGGGGGGGGGGGGGGGGGGGGGGGGGGGGGGGGGGGGGGGGGGGGGGGGGGGGGGGGGGGGGGGGGGGGGGGGGGGGGGGGGGGGGGFGGGGGGGGGGGGGFFFFFFGGGGFGFFFFFDFGFFFFGFFFFFFFFFFFFFFADDFB<BFFFFFFFB6<FFFFFFBFFFF>FBFGGFFFFFF??GGAA<D4
@M06628:26:000000000-CRM2J:1:1102:3838:15057 2:N:0:149
TAATCTTGCGACCGTACTCCCCAGGCGGAATGCTTAATCCGTTAGGTGTGTCACCGAGCAGCATGCTACCCGAAGACTGGAATTCATCGTTTACGGTGTGGACTACCAGGGTATCTAATCCTGTTTGCTCCCCACACTTTCGCACCTCAGCGTCAGTATCGAGCCAGTGAGCCGCCTCGCCACTGGTGTTCCTCCAAATATCTACGACTTTAAACTCTACCCTTGGAATTCCACTCACCTCCTCTACACTAAAGACTTGCAGTTTAAGAGGCAGTTACAGG
+
ACDEFFFFFGGG::F8FGFG8@EFGGGEGEFEFGGGFGFFGGGF,,C,CBE<CFCF@CFEEGGFFFG966:>+++8=FFG,:,B,CFGGGGGGFC:FF=EGG<E@,A=,8:AEFCE;DDEEDFBDGD9=C8:B=CCFC>DFGG6FFFGGGE6@@>8;@3@*@1CF:B3@3*39?7C8:75C****;<?,=F81=.);+;+++3@F>@(54)+2.;76:?4)6)3)46=7?2:<>),.(3442(4)))*(-(())).4).6>>BBG74)-<7<02?0)--).
@M06628:26:000000000-CRM2J:1:1102:3862:15060 2:N:0:149
TAATCTTGCGACCGTACTCCCCAGGCGGAATGCTTAATCCGTTAGGTGTGTCACCGAGCAGCATGCTACCCGACGACTGGCATTCATCGTTTACGGTGTGGACTACCAGGGTATCTAATCCTGTTTGCTCCCCACACTTTCGCACCTCAGCGTCAGTATCGAGCCAGTGAGCCGCCTCGCCACTGGTGTTCCTCCAAATATCTACGAATTTCACCTCTACACTTGGAATTCCACTCACCTCTCTCGAACTCAAGACTAGCAGTTTAAGAGGCAGTTCCAGG
+
GGGGGGGGGGGGGGGGGGGGGGGGGGGGGGGGGGGGGGGGGGGGGGGGGGGGGGGGGGGGGGGGGGGGGGGGGGGGGGGGGGGGGGGGGGGGGGGGGGGGGGGGGGGGGGGGGGGGGGGGGGGGGGGGGGGGGGGGGGGGGGGGGGGGGGGGGGGGGGGGGGGGGGGGGGGGFGGGEGGFGGGGFFEDGGGGGFF4AFFGGGGFGFFFFFFFGFFGFG3<<B>BFFFFAFF<ABABFFF684:?FF:F?:BBF72:BFBFFFAFGG>4:>FF0(2:4<A2?
@M06628:26:000000000-CRM2J:1:1102:9679:15270 2:N:0:149
TAATCTTGCGACCGTACTCCCCAGGCGGGAAGCTTAATGCGTTAACTGCGCCACCAAGTTGTAAACAACCTGACGGCTAGCTTCCATCGTTTACGGCGTGGACTACCAGGGTATCTAATCCTGTTTGCTCCCCACGCTTTCGCACCTCAGCGTCAGTATCGAGCCAGTGAGCCGCCTTCGCCACTGGTGTTCCTCCGAATATCTACGAATTTCACCTCTACACTCGGAATTCCACTCACCTCTCTCGAACTCAAGATTGCCAGTATGAAAGGCAGTTCCAA
+
GGGGGGGGGGGGGGGGGGGGGGGGGGGGGGGGGGGGGGGGGGGGGGGGGGGGGGGGGGGGGGGGGGGGGGGGGGGGGGGGGGGGGGGGGGGGGGGGGGGGGGGGGFFDGGGGGGGGFGGFFGFGGGGGGGGGGGGGGGGGGGGGGGGGFFGGGGGGGGGGGGFGGGGGGFGGGGGGGGGFGGGGGGGGGGEGGFFFFEFGFFGFGFFFFFFFGBFGFGFFAAF<F838?FFFAA<AFBFF<??F7<?F?B:AA?>A?4<BAF7@CGBBFAF?:1:FAA<A4
@M06628:26:000000000-CRM2J:1:1102:2933:16688 2:N:0:149
TAATCTTGCGACCGTACTCCCCAGGCGGAATGCTTAATCCGTTAGGTGTGACACCAAAGGGCAAGCCCCCTGACGTCTGGCATTCATCGTTTACGGTGTGGACTACCAGGGTATCTAATCCTGTTTGCTCCCCACACTTTCGTACCTCAGCGTCAGTATCGAGCCAGTGAGCCGCCTTCGCCACTGGTGTTCCTCCAAATATCTACGAATTTCACCTCTACACTTGGAATTCCACTCACCTCTCTCGAACTCTAGACTGATAGTTTACAGGGCAGTTCCAG
+
FGGGGGGGGGDFGGGGGGGGGGGGDGGGGGGGGGGGGGCFGGGGGGGGGGGGGGFFGGGCCFGCFGGGGEDFGFCGGGGGGGGGEFGGGGGGGGGGGGGGGGGGFFCGFGEGGGGGCDFEEFGFGGDDFFGACCCCEGGGGGFGGGFFE8EGGGGGGGGGCFC5CC>D9FFF@CGCEG6FE5CDGGGGEFEFCFFAF4BGGGG=GFF;F@F=>CCFFGFACFFFB<FFCF@E3CEF:?F@BFDF77?@:?BA2<<<>BB)6><@GGF2<?FF06=FFBBFA
@M06628:26:000000000-CRM2J:1:1102:27274:16754 2:N:0:149
CATTCTTGCGAACGTACTCCCCAGGTGGGATACTTATCACTTTCGCTTGGCCGCCGAGACCGAAGTCCCGACAGCTAGTATCCATCGTTTACGGCGTGGACTACCGGGGTATCTAATCCCGTTCGCTCCCCACGCTTTCGTCCATCAGTGTCAGTATATAGTTAGTCACCTGCCTTCGCAATTGGTGTTCTATGTGATATCTATGCATTTCACCGCTACACCACATGTTCCGGCAACTTCACTATAACTCAAGACCTACAGTATCAAAGGCAATTTTATGG
+
GFGGGGGGGGGGGGFGGGGGGGGGGGGGGGGGGGGGGGGGGGGGGGGGFGGFGGGGGGGGGCDEEGGFGGGGGGGGGGGGCFGGGGGGGGGGGGGGGGGGGGGGGGGGGGGGGGGGGGGGGGGGGGGGGGGGGGGEGGFGGGGGGGGG;DFGGGGGGFFFGGFFGGDGGGGCGGGGGFGFD8;C>@=FDFGGGFFFFFFCFGGFGFF3FEEFC3<DED><B?<BF:FBF*:<16>9BFFF<244:<BFBFBB<7:45<?FFBFFGGDFBB:BF:GCA4:A0
@M06628:26:000000000-CRM2J:1:1102:23478:17668 2:N:0:149
CAATCTTGCGATCGTACTCCCCAGGTGGGACACTTATCACTTTCGCTTAGTCACTGAGGTAAACCCCAACAACTAGTGTCCATCGTTTACGGCGTGGACTACCAGGGTATCTAATCCTGTTCGCTCCCCACGCTTTCGTCCATGAGCGTCAGTATATACGTAGTAGACTGCCTTCGCAATCGGTATTCTGTGTAATATCTATGCATTTCACCGCTACACTACACATTCTATCTACTTCCTTATAACTCAAGTCAACCAGTATCAAAGCAAGTTCCATAGTT
+
GFFDFGFGGGEFFEGGGGGGGGGGGGGGGGGGGGGGGGGGGGGGGGGGGGFGGGGFGGGGGGGGGGCFDGGGFGGFFGGGGGGGGFFDGFGDGGGGDGGGG<FGGGGGGGFGDDGF9=,ED,?BFFEFGGEFGGGGG@FDE>FCEFCEGGGEDFGCGEE7DF6@=B;EGG?*<@FDEDEAGF?DGDGGG7FFG>=FFFFG+41+BA5CA?FFC@F)86(64;8@A=;FE7??EECEE?A6)59?7C6=<E@7CFFF?:8AAF24CFB(.().:4C7:4:<9
@M06628:26:000000000-CRM2J:1:1102:23491:17682 2:N:0:149
CAATCTTGCGATCGTACTCCCCAGGTGGGACACTTATCACTTTCGCTTAGTCACTGAGGTAAACCCCAACAACTAGTGTCCATCGTTTACGGCGTGGACTACCAGGGTATCTAATCCTGTTCGCTCCCCACGCTTTCGTCCATGAGCGTCAGTATATACGTAGTAGACTGCCTTCGCAATCGGTATTCTGTGTAATCTCTATGCATTTCACCGCTACACTACACATTCTATCTACTTCCGTATAACTCAAGTCAACCAGTATCAAAGGCATTTCCATAGTT
+
GGGGGGGGGGDGGDGGFGGGGGGGGGGFGGGGGGGGGGFGGGGGCGGFGGGGGGGGGGGGGCFDFGGG@FGGGFAFGGGGAFGGGGGGGGGGEFGGGGGFGGGGGGDEDFGGGGGGFGGGGGGECGDD>:CE6:EGGGGGGGGGGFDCFCCGGGFGGA@:FGGGGGGGGEGFFCEGGGE>FFGGGGGGGFGGGFFA+38D@FGFGF*@CE<AD>5C39@F@;3(;@FCFFEFFEFCECEDE?DEEEEF8@)19>AF0<?AB6AF7DD1<?)).:704))6.
@M06628:26:000000000-CRM2J:1:1102:22253:17867 2:N:0:149
TAACCTTGCGGCCGTACTCCCCAGGCGGAGAGCTTAATGCGTTAGCTGCGTCACCTACAGGCATGCCTGCAGACAACTAGCTCTCATCGTTTACGGTGTGGACTACCAGGGTATCTAATCCTGTTTGCTCCCCACACTTTCGCACCTCAGCGTCAGTATCAGTCCAGTTAGTCGCCTTCGCCACTGGTGTTCCACCGAATATCTACGAATTTCACCTCTACACTCGGTATTCCACTAACCTCCCCTGATCTCTAGACTCCCAGTTTCAAATGCAGTTCCAA
+
FFGGFGGGFGCFFGFEGFGGGGGFGGGGGEGCCEFGEGGGEGGDGGGDGGGGGGGGGGGGFGGGGGGGGGGGGGGGGGGF@,F?FGGGGGGGGGDDFFGGGGGGGGGEGGGGEBFGEECDGCFFFGGGGFFGGG7@FCDCGGEGGGFGGGGGGGGGGEGGC9@EFDGGGFGGGDGEGGGFGGGGGGG4,=:CFFFF:?:C77DAGFD;A;FAF?CGFF@<CFF6A@AEDFAA4)-:?007A((,40::4449A5<4ADBB01)/00:5<)9>2)<CA9<46
@M06628:26:000000000-CRM2J:1:1102:13746:18102 2:N:0:149
CACTCTTGCGAGCATACTTCCCAGGCGGGATACTTAACGCGTTAGCTTTGATACTGCACAGGTCGATCTGTTCAACATCTAGTATCCATTGTTTACGGCTAGGACTACTGGGGTATCTAATCCCATTTGCTACCCTAGCTTTCGTCTCTGAGTGTTAGTAATAGCCCAGTAAAGTGCCTTCGCCATCGGTGTTCTTTCCAATCTCTACGCATTTCACCGCTCCACTGGAAATTCCCTTTACCCCTACTATACTCTAGTCTAATAGTTTCGACTGCGATTTT
+
GGGFFGGGGGGGGEGGGGGGGGGFGGGGGGGGGGGGGGGGGFGGGGGGGGGGGGGGGGGGGGGGGGGGGGGGGGGGGGGGGGGGGGGGGGGGGGGGGGGGGGGGGGGGGGGGGGGGGGGGGGFGGGGGGGGGGGGGGGGGGGGGGGGGGGGGGGFGGGGGGGG7FGGGGGGGGGGGGGGFGGGGGGGGGGGGGFFFFFFGFFCFFFFFFFFFDFEGFGD>FBFEFFFFFFE>9;CEFFEAEEFFF?:F2:2>AD9.5-64A4BFCGDFA6>FFFGD>?B:A
@M06628:26:000000000-CRM2J:1:1102:13095:18233 2:N:0:149
TAATCTTGCGACCGTACTCCCCAGGCGGAATGCTTAATCCGTTAGGTGTGTCACCGAGCAGCATGCTACCCGACGACTGGCATTCATCGTTTACGGTGTGGACTACCAGGGTATCTAATCCTGTTTGCTCCCCACACTTTCGCACCTCAGCGTCAGTATCGAGCCAGTGAGCCGCCTTCGCCACTGGTGTTCCTCCGAATATCTACGAATTTCACCTCTACACTCGGAATTCCACTCACCTCTCTCGAACTCAAGACTAGCAGTATTAGAGGCAGTTCCAG
+
FGFGGGGGGGGGGGGGGGGGGGGGGGGGGGGFGGGFCFGGGGGGGGG@FGGGGGFGGGGGGGGGGGGFGGGGGGDFGGGEGGGGGGGGGGGGGGGGFFGGGGGGGGGGGGGGGGGGCFGGGFFGGGGGGGGGDCE8FGGGGGGGGGGFDGGGEGGGFFGGGGGEGGGGGGGGGCGGGGE?EEGGGGFFGFEFCAAFFF5CDCFFFA@FF@F6>9AFFGBFBFF)<?:@6F?BFADBF<2:?BBFF?FF7<:DB?B23)82(3>?CCBA))*.-(:C<<AF4
@M06628:26:000000000-CRM2J:1:1102:5441:18313 2:N:0:149
TAATCTTGCGACCGTACTCCCCAGGCGGAATGCTTAATCCGTTAGGTGTGTCACCAAAGGGCAAGCCCTCTGACGACTGGCATTCATCGTTTACGGCGTGGACTACCAGGGTATCTAATCCTGTTTGCTCCCCACGCTTTCGCACCTCAGCGTCAGTATCGAGCCAGTGAGCCGCCTTCGCCACTGGTGTTCCTCCGAATATCTACGAATTTCACCTCTACACTCGGAATTCCACTCACCTCTCTCGAACTCTAGACTTCCAGTATGAGAGGCAGTTCCAG
+
GGGGGGGGGGGGGGGGGGGGGGGGGGGGGGGGGGGGGGGGGGGGGGGGGGGGGGGGGGGGGGGGGGGGGGGGGGGGGGGGGGGGGGGGGGGGGGGGGGGGGGGGGGGGGGGGGGGGGGGGGGGGGGGGGGGGGGGGGGGGGEGGGGGGGGGGGGGGGGGGGGGGGGGGGGGGFGGGGGG>GGGGGG=FGGGGGFFFFFFGGDGFFFFFFBFFGFFGFGFFFFF>:?BEFFFAAFF<<??FFFFFBF?@???BFFFAFF<BDF<FGFAAAFFF?:CFAF<2.
@M06628:26:000000000-CRM2J:1:1102:7461:19078 2:N:0:149
TAGCCTTGCGGCCGTACTCCCCAGGCGGAAAACTTATCGCGTTAGCTGCGACACTAGTAAGGTAAACCTACTAACGTCTAGTTCTCATCGTTTACGGCGTGGACTACCAGGGTATCTAATCCTGTTTGCTACCCACGCTTTCGCGCCTCAGTGTCAGTATTAGGCCAGGAAGCTGCCTTCGCCATCGGTGTTCCTTCTGATATCTACGCATTTCACCGCTACACCAGAAATTCCACTTCCCTCTCCCATACTCTAGTCATGCAGTTTTAGATGCAGTTCC
+
FFGGGGGGGGGGGGGGGGGGGGGGGGGGGGGGGGGGGGGGGGGGGGGGGGGGGGGGGGGGGGGGGGGGGGGGGGGGGGGGGGGGGGGGGGGGGGGGGGGGGGGGGGGGGGGGGGGFGGGGGGGGGGGGGGGGGGGGGGGGGGGGGGGGGGGGGGGGGGGGGGGGGGGGGGGGGGGGGGGF:EDGGGGGGGGGGFFFFFFGGGGFGFFFFF0>GEFGFGB>FFF?F<57??<<B><AFFFFFBFFBFFFF?FFFFF26<<A):4*:DBAA?@FA9C0649<
@M06628:26:000000000-CRM2J:1:1102:7447:19099 2:N:0:149
TAATCTTGCGACCGTACTCCCCAGGCGGAATGCTTAATCCGTTAGGTGTGACACTGAAGGGCTAGCCCCCCTACGGCTGGCTTTCATCGTTTACGGTGGTGGCTACCAGGGTATCTAATCCCTTTTTCTTCCCACAGTTTCGCACCTCAGGTTCAGTTTCTAGCCAGTAAACCTCCTTCGCCACTGGTTTTCCTTCGTATTTCTTCGAATTTCCACCCTACACCCGGAATTTCCCTTTCCCCCTCCCAACTCAAGACTTCCAGTTTTAAAGTCACGTCCCG
+
GF,-CFGDGG7FFGGGGGGGGGGGGGGGGEC6FFGG96,EFGGGG8FG<@EGGG,9,6,9B,,:,6AF@+C+944,+4+4+,:,,<5,,+AF+C8=9+++A+A4?BE8,+:66,3,,@;=@,,5AF,,,,6@D9,+,8ED9>+:<F,@:,,,37@,53,,3EF,D,,3,@++=1,>1DC*8C79F<C9,4=1C++1/))**,+1++(())/;+));)*(,(/6(=1>EF3:)6)))4)<?)((((,,0,4())().(..))).0*:<)4)/-6-+*.((((
@M06628:26:000000000-CRM2J:1:1102:9746:19102 2:N:0:149
CAGCCTTGCGACCATACTCCCCAGGCGGAACACTTAACGCTTTCGCTACGGCCGAGAGGATGTGGAGGTCCCCTCAACCCAGTGTTCATCGTTTACGGCTAGGACTACCGGGGTATCTAATCCCGTTCGCTACCCTAGCTTTCGTGCCTCAGCGTCAGAAAAGATCCAGTGATTCGCTTTCGCCACCGGTGGTCCCTATGATATCAACGCATTTCACCGCTACACCATAAGTTCCCAGCACCCCTATCTTCCTCAAGCCTGGCGGTTTGAAACGGAGTTC
+
D<FFFFF@9CECCFDGGGFFGGGEDF@CE6C<F9,FFE@FEGGGGGG7FFDFGG+8FCG8CEF,EFGCF8EEG,F4<AF+4:AFA<FFGGGF8DDF>+::FCFGFFFGGG:=B3BDGGF8@B,<>@83+C>+>FFGBF@,E,@ED@E:;8:E,*4BCC?,><A*,@FFGGF79,=8**=ACE35C7CE5E5)1;;;FFF::2**:9:15;9>7-:>FG0>9(43:<)12/).-5.54)(?241;:1)=>:2<45)..2:4(,(./9,:0)=A-3**-146
@M06628:26:000000000-CRM2J:1:1102:24644:19917 2:N:0:149
TAATCTTGCGACCGTACTCCCCAGGCGGAATGCTTAATCCGTTAGGTGTGTCACCGAATTGCATGCAAGCCGACGACTGGCATTCATCGTTTACGGCGTGGACTACCAGGGTATCTAATCCTGTTTGCTCCCCACGCTTTCGCACCTCAGCGTCAGTATCGAGCCAGTGAGCCGCCTTCGCCACTGGTGTTCCTCCGAATATCTACGAATTTCACCTCTACACTCGGAATTCCACTCACCTCTCTCGAACACAAGACTAGCAGTTTCAAATGCAGTTCCAG
+
GGG9CFFGGG7FGGBFGGGFGGGGFGGGG+:FFGGGGF<FGGGEG,FFEFGFAFG,C+8,,CFFGG9,,C<FFEDGGG7<E,,CBFGGGFGFGCEF:FGGGGFGGGE8FGGFFCGFDGGGGGGGGGGGGGG:BF73@EG6F>EDGEGGGGGGG7CGC,,@CC5EFDCF?,8*AEGEGGGFGC9DFFGGGGEDFCA=3>A<CFGFG4:1)4(9:AAF7C3<A<?B41)0,).)-6>A?<?4<:4?<<?)(4(,(,1:047:?FFF*:4)64@AA20::AA4)
@M06628:26:000000000-CRM2J:1:1102:5049:20163 2:N:0:149
TAATCTTGCGACCGTACTCCCCAGGCGGAATGTTTAATGCGTTAGCTGCGCCACCGAACAGTATACTGCCCGACGGCTAACATTCATCGTTTACGGCGTGGACTACCAGGGTATCTAATCCTGTTTGCTCCCCACGCTTTCGTACCTCAGCGTCAGTATCGAGCCAGTGAGCCGCCTTCGCCACTGGTGTTCCTCCGAATATCTACGAATTTCACCTCTACGCTCGGAATTCCACTCACCTCTCTCGAACTCAAGATTAGGAGTTTTAGAGGCAGTTCCAG
+
EFGGGGGFFGEEEGCFGGGGGGGGGGGGGGGGGGGGGGGGGGGGGGGGGEGGGGGGGEGGGGGGGGGGDGGEGGGGGEFGFGFGGGGGGGGGGGGGGGGGGGGGGGGGGGGGFGGGFGDEGGGGGGGGFFFGEGDGGGGGGGGEGGGGGGGGGGGGD@EFGFGGGGCFFEGGGGGGGGFFGGGGGG=CFGGFFFFFFFFGCFGFGFF0F:?=DDFGFFFFAF0,89EF:F0:<<9BB??F???:DB?67:?BAB?AFBF?FF:FGG<AF7???FGG>A>B>
@M06628:26:000000000-CRM2J:1:1102:15817:20229 2:N:0:149
TAATCTTGCGACCGTACTCCCCAGGCGGAATGCTTAATCCGTTAGGTGTGTCACCGAACAGTATACTGCCCGACGACTGGCATTCATCGTTTACGGTGTGGACTACCAGGGTATCTAATCCTGTTTGCTCCCCACACTTTCGTACCTCAGCGTCAGTATCGAGCCAGTGAGCCGCCTTCGCCACTGGTTTTCCTCCAAATATCTACGAATTTCACCTCTACACTTGGAATTCCACTCACCTCTCTCGAACTCAAGACCAGGAGTTTATGAGGCAGTTCCG
+
GGFGGGGGGGGGGGEGGGGGGGGGGGGGGGGGGGGGGGGGGGGGGGGAFGGGGGGGGGGGGGFFGGGGGGGGGGGCFGGFGFGGGGGGGGGGGGGGFGGGEGGEGGFGGGGGGFFGGDGGF,EFGGGGGGFGDDGGCDGEFCFGGC=CAFGGEEEEFFFGGEGGGFGFGGD*44C5?5C;C?5CGG=C,=FG7:A4AFADGFGF=@?@F??FGFE7*>@<CE@E?A?F4?8A929<?0:>23)4)<:FFFBABBFFFFB?1:(<FGBFFFFF0(:9<9>B
@M06628:26:000000000-CRM2J:1:1102:15688:20576 2:N:0:149
TAATCTTGCGACCGTACTCCCCAGGCGGAATGCTTAATCCGTTAGGTGTGTCACCGAGCAGCATGCTACCCGACGACTAGCATTCATCGTTTACGGTGTGGACTACCAGGGTATCTAATCCGGTTTGCTCCCCACACTTTCGCACCTCAGCGTCAGTATCGAGCCAGTGAGTCGCATTCGCCACTGGTGTTCCTCCGAATATCTACGAATTTCACCTCTACACTCGGAATTCCACTCACCTCTCTCGAACTCAAGACTAGCAGTATTAGAGGCAGTTCCAG
+
<<,-6C6E9FGE:@6DFC@@8FFEFG@FGGC<C<FGEGFGGFF:FCFCE:F<<C<@@::>F@=EFCEAC4C@+=+4F=+94,5?FFFF<<,D@FDCBBFEFEFG<EF8?F@FCEFGADGCG+36FF=DDDEGEGECC,DADED6FGFG:FC53@CCCFFGG75:FD:EEFD=EEG**=CFE*:DD*A?*3*:;F:A3:BGGEC7CC@;5=DFFF<CF<<25A?<4:>3-7)-<<AFF::@<?)43>:)426>2??)497,(4.***.)))9(((*262:<)
@M06628:26:000000000-CRM2J:1:1102:15675:20590 2:N:0:149
TAATCTTGCGACCGTACTCCCCAGGCGGAATGCTTAATCCGTTAGGTGTGTCACCGAGCAGCATGCTACCCGACGACTGGCATTCATCGTTTACGGTGTGGACTACCAGGGTATCTAATCCTGTTTGCTCCCCACACTTTCGCACCTCAGCGTCAGTATCGAGCCAGTGAGTCGCCTTCGCCACTGGTGTTCCTCCGAATATCTACGAATTTCACCTCTACACTCGGAATTCCACTCACCTCTCTCGAACTCAAGCTTAGCAGTATTAGAGTCAGTTCCAG
+
FFFGFGFFGGGGCGFGGGGGGGGGGGGGGGGFGEGGEGFGGGGGGFGGGGGFCFECEEFFGGGGGCGGGGG>@CFGGEGDGGGGGGGGGGFGGGGGFGGGGGGFGGGGGGGGD<DFEEFGGGFGFGGGFFFG6FGEGFGGGGGGGGGCECG5EEGGGGGG>FEED<EF?CFFFDEEDEGFECDGGGGGGGGGG6:ABF><FCFFCF018;DFGCFG;73<>AFFF?)><FDBBA<518?>262:?B??(,(--8)))).))6.0:CF255=)4)+:5945.
@M06628:26:000000000-CRM2J:1:1102:4729:20869 2:N:0:149
TAACCTTGCGGCCGTACTCCCCAGGCGGTCTACTTATCGCGTTAGCTGCGCTACTCACGGATCAAATCCACAAACCACTAGTAGACAGCGTTTACGGTGGGGACTACCAGGGTATCTAATCCTGTTCGCTACCCACACTTTCGCACCTGCGCGTCAGTCTTTGGCCAGGGCTTCGCCCTCGCCACTGATTTTCCTGCTTCTATCCACGCATTTCACCGCTACCCCAGAAGTTCCTCTCCCCTCCCCAACACTCTATTCACCCTGTTCTAAATGCTATTCC
+
GGGCGGGGGGGGGGGGGGGFGGGGGGGGGGGGFGGGGFCFFFGGGGG,CFF7F@,CF,:B:B+BE,@EFFE8,9E+,+9B,5B,C?5E,8F=4AF+?FD+=+++3>,AFF@+A8B9B=,,3,C,CFG6@@+>EF9C+:>;3@+BC7*,6,>**41>:,;>@2,,,,?=>@**/A:*=*:A**)9547:C997+07+0)1+2+26**5(8017*66:F33((4(()-).,)).)5)-)38@FF(-(2::(,4<1)44-.))),()*2).:26-.)00)-6)
@M06628:26:000000000-CRM2J:1:1102:10434:21405 2:N:0:149
TAGTCTTGCGACCGTACTTCCCAGGCGGTGCGCTTAACGCGTTAGCTCCGGCACAAGGGGGGTCGAAACCCCTCACACCAAGCGCACACCATTTACTGCCAGGACTACAGGGGTATCTAATCCCTTTCGCTACCCTGGACTTCGAGCCTCAGCGTCAGTAAGTGTCCAGTAGATCGCCTTCGCCACGAGTGTTCCTCTCGATATCCACGCATTTCACTGCTACACCGAGAATTTCATCTACCCCTCCACTACTCAAGTCCGGCTGTATCGGATGCAGTTC
+
GGGGGGGGGGGGGGGGGGGGGGGGGGGGGGGEEGGEGGGGGGGGGGGGGGGGGGGGGGGGGDGGGGGGGGGGGGGGDFGGGGFGGGGGGFGFGGFGGGGGGGGGGGGGGG?CCFGFGGGGGGGGGGGGGGDGGGFGGGGGGCFGGGGGCFGCFEGGEEFGGCC@CFCG8<C7ECFGEGDB?FDGDGGDGGGGGFFFF6FD<E*):@>>EFFFG)5:BFBFFF<7?:3>>)326)4:>D>4AFFF???F?48::4<>7<><299)794<AB5309G*49<>
@M06628:26:000000000-CRM2J:1:1102:8542:21576 2:N:0:149
CAGCCTTGCGACCATACTCCCCAGGCGGAACACTTAACGCTTTCGCTACGGCCGGGAGGATGTGGAAGTCCCCCCAACCCAGTGTTCATCGTTTACGGCTAGGACTACCGGGGTATCTAATCCCGTTCGCTACCCTAGCTTTCGTGCCTCAGCGTCAGAAAAGATCCAGTGATGCGCTTTCGCCACCGGTGTTCCCTATGATATCAACGCATTTCACCGCTCCACCATAAGTTCCCATCACCCCTATCTTCCTCGAGCTTGGGGGTTTGAAACGCAATTC
+
FGGGGGGGGGGGGGGGGGGGGGGGGGGGGGGGGGGGGGGGGGGGGGGGGGGGGGGGGGGGGGGGGGFFGGGGGGGGGGDGFGGGGGGGGFFGGFGGGGGGGGGFFFFFGGGGGCEGGGGGGFGGGFGGGGGBEFFGFFGGGGGGGFGGGDFGGGGGGG?BFGFGGGGGGFGGFFFGGGGFGGGGGGGGGGGGGB?FF??FGGGFCF<?DB6BGADGFGFFFF>FF?F?F=>>FABF)57?7<:FBF)*.4)6621:2138::BFGGF<028A3(:C20-)
@M06628:26:000000000-CRM2J:1:1102:5850:21577 2:N:0:149
CACCCTTGCGAGCATACTCCCCAGGCGGGATACTTGACGCGTTAGCTACAGAACTGAACGGTTTTAAATCGACCAGAACTTAGTATCCATCGTTTACGGCTAAGACTACTGGGGTATCTAATCCCATTCGCTCCCTTAGCTTTCGTCTCTCAGTGTCAGTCATGGCCCAGCAGAGTGCTTTCGCGATTGGTGTTCTTCCTAATATCTACGCATTTCACCGCTACACCAGGAATTCCCTCTGCCCCTACCTAACTCAAGCTTTATAGTTTCAACTGCCGGTT
+
GEFG<C<ECCE+@CEGGCCFEGGECFCEFGEGG9FGCEEGGGGGGGGGGGGGGGDCFFCGG?F@D9FF<<FF>FCGGGG,AECGFFFCFEFEBAF@F+BCF7BE<EFGGF<,A:B>FFGC9EFDFEA9=@C@FGF:=B,<CCC9:DEFGGGGG==EFDFCF,237FDCEFDCDFCF9ACBF7CGGGEGFF<5;57CACFGCEDAFFF5@2;:<;)+;F)49@B;=<)7(802?0<4?A:?)4??F02@??25:AD)43<B)6<?F7:<:9*:<BDC7962(
@M06628:26:000000000-CRM2J:1:1102:25898:21816 2:N:0:149
CACTCTTGCGAGCATACTTCCCAGGCGGGATACTTAACGCGTTAGCTTTGATACTGCACAGGTCGATCTGTCCAACATCTAGTATCCATTGTTTACAGCTAGGACTACTGGGGTATCTAATCCCATTTGCTACCCTAGCTTTCGTCTCTGAGTGTTAGTAATAGCCCAGTAAAGTGCCTTCGCCATCGGTGTTCTTTCCAATCTCTACGCATTTCACCGCTCCACTGGAAGTTCCCTTTACCCCTACTATACTCTAGTCTAATAGTTTCGACTGCGATTT
+
GFGGGFFFGGGGGDFGGGGGGGGGGGGGGGGGGGGGGGGGGFGGGGGGGGGGGGGGGFGGGGGGGGDFGGGGGGGGGCGGGGGGGGFGGGGGGFFGGGGGGGGGGFGGGEGGDEEGGGGGCGGGGGGGGGGGGGFGGGGFCBFDFGFGGGGGGGGGGGGGGGGGGGGGGGGGGFGGGGGFFGGGGGGGGGGGGFFFFFBF+:CFFC?48=25:?4=ACDB61>EFC4A@AD;.9CFEEF6//=4?(3=?A)4.,).))6:95<@FFAFFFFF6>GG9??0
@M06628:26:000000000-CRM2J:1:1102:16625:23263 2:N:0:149
CAATCTTGCGATCGTACTCCCCAGGTGGGACACTTATCACTTTCGCTTAGTCACTGAGATAAATCCCAACAACTAGTGTCCATCGTTTACGGCGTGGACTACCAGGGTATCTAATCCTGTTCGCTCCCCACGCTTTCGTCCATGAGCGTCAGTACATACGTAGTAGACTGCCTTCGCAATCGGTATTCTGTGTAATATCTATGCATTTCACCGCTACACTACACATTCTATCTACTTCCATATGACTCAAGTCAACCAGTATCAAAGGCAGTTCCATAGGT
+
GGGGGGGGGGGGGGFGGGGGGGGGGGGGGGGGGGGGGCFGGGFGGGGGGGGCFEFGGGGGGDGGGGGFFGGGGGGGGGGGGGGGGGGGGGGGGGGGGDFGGGGGGGGGGGGGGGGGGGGGFGGGGGG6CEEFGGGGGGGEDEGDFGFGE>EGGFGGGGGGFGEEFGGGGFF?FGGGGG>?DGDG>FGGGECEDF+=BFFGGGGB@FFFFC<8?2@D>C=CB;)(/=CF?=)7?375?CAFE?EEFF38;14?37C35?FAB<6FGGB1:<>3:ADFAA)).
@M06628:26:000000000-CRM2J:1:1102:13303:24422 2:N:0:149
CACTCTTGCGAGCATACTTCCCAGGCGGGATACTTAACGCGTTAGCTTTAGTACTGCACAGGTCGATCTGTTCAACACCTAGTATCCATTGTTTACGGCTAGGACTACTGGGGTATCTAATCCCATTTGCTACCCTAACTTTCGTCTCTGAGTGTCAGTAATAGCCCAGTAAAGTGCCTTCGCCATCGGTGTTCTTTCCAATCTCTACGCATTTCACCGCTCCACTGGAAATTCCCTTTACCTCTACTATACTCTAGTCCGATAGTTTCGACTGCGATTT
+
GGGGGGGGGGGGGGGGGGGGGGGGGGGGGGGGGGGGGGGGGGGGGGGGGGGGGGGGGGGGGGGGGGGGGGGGGGGGGGGGGGGGGGGGGGGGGGGGGGGGGGGGGGGGGGGGGFGGGGGGGGGGGGGGGGGGGGGFF8DFFGGGGGGGGGGGGGGGGFGGGGGGGFGDGGGGGGFGGGGFGF>DGGGGGGGGGFFFFFBGGFGFFF?CFF@FDEC:A><96:@FFEFF@FEAFFFFEA@A>343<BFF)-6AA<99264<B2?3*:4<237243:51((3
@M06628:26:000000000-CRM2J:1:1102:15447:24833 2:N:0:149
TAATCTTGCGACCGTACTCCCCAGGCGGGAAGCTTAATGCGTTAACTGCGCCACCGAATTGCATGCAACCCGACGGCGAGCTTCCATCGTTTACGGTGTGGACTACCAGGGTATCTAATCCTGTTTGCTCCCCACACTTTCGTACCTCAGCGTCAGTATCGAGCCAGTGAGCCGCCTTCGCCACTTGTGTTCCTCCGAATATCTACGAATTCCACCTCTACACTCGGAATTCCACTCACCTCCTTCGAACTCAAGATGACCAGAATTAGAGGCAGTTT
+
CDFCEFGGGGFGGGGGGGGG8FGGGGGGECFGGGGG<<CEFGGEDFGFCC7:F@FFCFF<FFFF<CEF?FGDEFC+++8++83AFFD;CF<FFF7FFF+B:=<<=,@A3+:><,@CFFD9,7,=FFFEG,6@:FE*5DCEEEF8F7BFGEGD=:EECGF;EF*=<FCG9B=8*:ECC8C55:5DD0<F?FF*:@FF355C3CCF7*-8861/*))057)4<A:-)(7;(.8)6<<BF?:F24(()6:<B:,44..-)).5(4,)2*.6)6*.-427)-
@M06628:26:000000000-CRM2J:1:1103:22316:4104 2:N:0:149
CATTCTTGCGAACGTACTCCCCAGGTGGGATACTTATCACTTTCGCTTGGCCGCCGAGACCGAGGTCCCGACAGCTAGTATCCATCGTTTACGGCGTGGACTACCGGGGTATCTAATCCCGTTCGCTACCCACGCTTTCGTCCATCAGCGTCAGTACGTTGTTAGTGACCTGCCTTCGCAATCGGTGTTCTATGTGATATCTATGCATTTCACCGCTACACCACATGTTCCGGCCACTTCACAACGACTCAAGACCACCAGTATCAAAGGCAATTCTACAG
+
GFGGGGGGGGGGGGGGGGGGGGGGGGGGGGGGGGGGGGGGGGGGGGGGGGGGGGGGGGGGGGGGGGGGGGGGGGGGGGGGGGGGGGGGGGGGGGGGGGGGGGGGGGEGGGGGGGFGGGGGGGGGGGGGGGGGGGGGGGGGGGGCCGGGGGGGGGGGGGGGGGGFGGGGG@FFGGGGGGGFGEGGGGGGGGGGGFGFFF=GGGGFGF?>FFFFGFFGGGB>?:BFFD496BF04169?F<DFFFFFF65(4:2<<?B:(4:<A4*:F<>9<:?FFGD<AFA.
@M06628:26:000000000-CRM2J:1:1103:26253:4241 2:N:0:149
TAATCTTGCGACCGTACTCCCCAGGCGGAATGCTTAATCCGTTAGGTGTGACACCGAATAGCATGCTACCCGACGTCTGGCATTCATCGTTTACGGCGTGGACTACCAGGGTATCTAACCCTGTTTGCTCCCCACGCTTTCGCACCTCAGCGTCAGTATCGAGCCAGTGAGCCGCCTTCGCCACTGGTGTTCCTCCGATTATCTACGAATTTCACCTCTACACTCGGAATTCCACTCACCTCTCTCGAACTCAAGACCACCAGTATGAAAGGCAGTTCCAG
+
GGGGGGGGGGGGGGGGGGGGGGGGGGGGGGGFGGGGFGGGGGGGGGGGGGGGGGGGEGGFDGGGGGG<FGGGGGGGGGGGGGGGGGGGGGGGGGGGGGGGGGGGGGGGGGGGGGGGGGCGGGFGGGGGGGGGGFGGGEFGGGGGGGGGFCGEGGGGFFFGGGGGGGFGGGGGGGGGGGGFGGGDGGG??CEGGFGFFFBCCGCFGFF2F@?FGFF9=C>>FFF<5?:B?FFAFFDA?042).4:<)(0:<:BF05<:2121,7=*9)).:B0:19D9644)
@M06628:26:000000000-CRM2J:1:1103:26250:4258 2:N:0:149
TAATCTTGCGACCGTACTCCCCAGGCGGAATGCTTAATCCGTTAGGTGTGACACCGAATAGCATGCTACCCGACGTCTGGCATTCATCGTTTACGGCGTGGACTACCAGGGTATCTAACCCTGTTTGCTCCCCACGCTTTCGCACCTCAGCGTCAGTATCGAGCCAGTGAGCCGCCTTCGCCACTGGTGTTCCTCCGATTATCTACGAATTTCACCTCTACACTCGGAATTCCACTCACCCCTCTCGAACTCTAGACCACCAGTTTTGAAGGCAGTTCCAG
+
GFFGGGGGGGGGGGGGGGGGGGGGDGEGGGGFFGGGFGGGGGGGGGGGGGGGGGG7@FC7FGGAFGD<6F<FGGGGGGGGGGGGGGGFGGGGGGDF7CFGGGGGGGGFGGGGGGGGGG9DGGGGGGGGGGGGGCE7BEGGGG6CFGGDFGGGGGGGGGGGG7FEG7:CFFGG6=ECEEF:EGDGGGG<CGEFGFGF)>>DEGGFFFF<5F?FFBAC**52<AF9)4@50<)6A>AF((74((,48::F(,(-).64<)(-3679*3-2<)64:?GD<B<>9
@M06628:26:000000000-CRM2J:1:1103:19962:4271 2:N:0:149
TAATCTTGCGACCGTACTCCCCAGGCGGAATGCTTAATCCGTTAGGTGTGACACCGAATAGCATGCTACCCGACGTCTGGCATTCATCGTTTACGGTGTGGACTACCAGGGTATCTAATCCTGTTTGCTCCCCACACTTTCGTACCTCAGCGTCAGTATCGAGCCAGTGAGCCGCCTTCGCCACTGGTGTTCCTCCGAATATCTACGAATTTCACCTCTACACTCGGAATTCCACTCACCTCTCTCGAACTCTAGATTGATAGTTTTGGAGGCAGTTCCAG
+
GGGGGGGGGGGGGGGGGGGGGGGGGGGGGGGGGGGGGGGGGGGGGGGGGGGGGGGGGGGGGGGGGGGGGGGDGGGGGGGGGGGGGGGGGGGGGGGGGGGGGGGGGGGGGGGGGGGGGGGGGFGGGGGGGGGGGGGGGGGGGGGGGGCGGGGGGGGGFGGG5@CEDF8GGGGGFCEGGGDFDGCDGGGGGGGG7825A>ACC<E67;FFFF68166=7FEAEFF)5:@EBFFF94>9<??F?B<:73267(8<<>>2<9)):A=FGGF7677<?197<9926
@M06628:26:000000000-CRM2J:1:1103:11764:4496 2:N:0:149
TAATCTTGCGACCGTACTCCCCAGGCGGAATGCTTAATCCGTTAGGTGTGACACCGAAGGGCAAGCCCCCCGACGTCTGGCATTCATCGTTTACGGTGTGGACTACCAGGGTATCTAATCCTGTTTGCTCCCCACACTTTCGTACCTCAGCGTCAGTATCGAGCCAGTGAGCCGCCTTCGCCACTGGTGTTCCTCCAAATATCTACGAATTTCACCTCTACACTTGGAATTCCACTCACCTCTCTCGAACTCTAGACTGATAGTTTAGGAGGCAGTTCCAG
+
GGGGGGGGGGGGGGGGGGGGGGGGGGGGGGGGGGGGGGGGGGGGGGGGGGGGGGGGGGGGGDDGGGGGGGGGGGGGGGGGGGGGGGGGGGGGGGGGGGGGGGGGGGGGGGGGGGGGGGGGGGGGGGGGGGGGGGGGGGGGGGGGGGGGGGGGGGGGGGGGEGGGGGGGGGGGGGGGGGGFGGGGGGFGGGGGGFGFFFFGGGGFGFFDFFBFGFFGGGFFFFFFFFFFFFFBAFFFFFFBBFFFFFFFF<6<B962<DFFBFFFGGFAFFF<BBGGBF<BA
@M06628:26:000000000-CRM2J:1:1103:5770:4603 2:N:0:149
CACTCTTGCGAGCATACTTCCCAGGCGGGATACTTAACGCGTTAGCTTTAATACTGCACAGGTCGATCTGTTCAACATCTAGTATCCATTGTTTACGGCTAGGACTACTGGGGTATCTAATCCCATTTGCTACCCTAGCTTTCGTCTCTGAGTGTCAGTAATAGCCCAGTAAAGTGCCTTCGCCATCGGTGTTCTTTCCAATCTCTACGCATTTCACCGCTCCACTGGAAATTCCCTTTACCCCTACTATACTCTAGTCTAATAGTTTCGACTGCGATTTTG
+
FGGGGGGGGGGGGGGGGGGGGGGGGGGGGGGGGGFGGGGGGGG7FFGGG9AFGGGGGGGGGGGGGGGGGGGGGGGGGGGGGGGGGGGGGGGGGGGGGGGGDGGGGGFGFGGGDGGGGGGGGGGGGGFFGGGGGGGGGGGGGGGGGGFGGGFGGGGGGGGGGGGGFFFGFGGGCFFGGGGGFGGCDGGGGGGGGGFGFFAFFGGGFGFFFFFFFGEFCF599>>EFFFFFEBEFFC7>A8CEEEDFF<<FF<DDFBFBDBFF)5*9CC<ABFEFFFG)4::9)
@M06628:26:000000000-CRM2J:1:1103:19049:4613 2:N:0:149
AATCTTGCGACCGTACTCCCCAGGCGGAATGCTTATTCCGTTAGGTGTAACACCGAACAGTATATTGCCCGACGACTGGCATTCATAGTATACGGTGTGGACTACCAGGGTGTCTAATCCTGTTTGCTCCCCACACTTTCGCACCTCAGCGTCAGTATCGAGCCAGCGAGCCGCCTTCGCCACTGGTGTTCCTCCAAATATCGACGAATTTCACCTCTACACCGGGCATTCCATTCACCTCTATCGAACTCAAGTCTACCAGAATGAATGCCAGTTGCAA
+
CF-,EF<CF@:@FGG;DG@CFF@8DFGDGCFE@FC,CC,CFCF:@F96,9CFGE++@+>8C<,,,C,96::+F=++84,,E9A,CF,9@,C@BD+:+4+8C4B,,4:56+4+84@,,7E;><DD;E=ECF:=8++@,F,,+6+<+,@F87+>CC5E3>,**@5@<:*>****4***=</=***2763***2;CGA566*4C7)*8)2)726*6)<7*,))).,)-)),))-6))-)).))())).(0,(.4)(.))))6).))7+.42)*)).00))),-
@M06628:26:000000000-CRM2J:1:1103:13096:4683 2:N:0:149
CATTCTTGCGAACGTACTCCCCAGGTGGGTTACTTATCACTTTCGCTTGGCCGCCCAGTCCTCAATTAGACCGGACAGCTAGTAACCATCGTTTACGGCGTGGACTACCAGGGTATCTAATCCTGTTCGCTACCCACGCTTTCGTCCCTCAGCGTCAATACGCCGTTGGTGAGCTGCCTTCGCAATCGGCGTTCCATGTGATATCTAAGCATTTCACCGCTACACCACATATTCCGCCCACCTCACGGCGATTCAAGAAATCCAGTATCAATGGCAGTGC
+
GGGGGGGGGGEGGGGGGGGGDGGGGGGFGFFFGGGFGGGGGGGGGGGGGGGGGGEEGGFGGGGGFFGGGGFGEGGGDGGFGGGGGGGGGGGGGGGGGGGGGGGDGGGGGGGCGFGGFGGGGGGGGGFFGGEGGGGGGGGGGGGGGGE>DGGDEGEGGEFGGGGDGGGGFGGD=FFGDGGAGGGGGGFGGGGGGFGFFFCGGGGCDFFFFFFFGAAGGGFFFFFFF?FFBFFAAAFF?F>F:11<?FFE>>060>>DAA?04<FFGG<9BBBFF:CF?BB9
@M06628:26:000000000-CRM2J:1:1103:6449:4943 2:N:0:149
TAATCTTGCGACCGTACTCCCCAGGCGGAATGCTTAATCCGTTAGGTGTGTCACCGAGCAGCATGCTACCCGACGACTGGCATTCATCGTTTACGGTGTGGACTACCAGGGTATCTAATCCTGTTTGCTCCCCACACTTTCGCACCTCAGCGTCAGTATCGAGCCAGTGAGCCGCCTTCGCCACTGGTGTTCCTCCAAATATCTACGAATTTCACCTCTACACTTGGAATTCCACTCACCTCTCTCGAACTCAAGACTAGCAGTTTAAGAGGCAGTTCCAG
+
FGGGGGGGGGGGGGGGGGGGGGFGGGGGGGGGGGGGGGGGGGGGGGGGGGGGGGGGGGGGGGGGGGGGGGGGEGGGGGGGGGGGGGGGGGGGGGGGGGGGGGGGGGGGGCGGGGGGGGGGGGGGGGGGGG8FGGGGGGGGFEGGGGGGGGGGGGGGGGGGGGGGGGGGGFGGGGGGGGG>EEEGDGGGGGGGGF7)=FFGCFGFGFFFFF;FGCEGGGFFFFBAFFF?DFFBFAFFFFFFFF???FBFFFFFFF<DBAABFAFFGGAAABFBB?CGAAAA4
@M06628:26:000000000-CRM2J:1:1103:22038:5085 2:N:0:149
CAACCTTGCGATCGTACTCCCCAGGCGGGACACTTATCACTTTCGCTTGGCCACTGACCTTCCAACCCAGCAACTAGTGTCCTTCGTTTACGTAGGGGACTACCTACGTATCTAATCCTGTTCGCTCGCCACGCTTTCGTCCATGAGCCGCAGTACATACTTAGCAGACTGCCCTCCCAATCGGTATTCTGTGTTATATCTATGCATTTCATCGCTACACCACACGGTCTATCTGCTTCCATATGACTCAATACTACTAGTAACAACAGCAGTTACTTCGT
+
9FG-CFGGGG76CEFGGGGGGGGGG,CFECFFGGGG@,,C@FG,CGEF7F,CFF,C<,C66C,BFC??,4CF@,49A95,,,,,5+:A<+5+9,9+8+84,,,:,5,88,,:C<;,,,7,9A?@+@D+@3+@+@++3E7DCC3EG,,4,*3:EGG,,@EF,DB,@C;8BF,*=,AE*/,/,=**9;/<1B,B+3*+3;8+=9@6CF+)++1+2((1*2)(/3;()().(0)<A))6644?92)6-)-*),().4)).)).-)*1*+(((,8(.)*2).-((
@M06628:26:000000000-CRM2J:1:1103:11627:5133 2:N:0:149
CAGCCTTGCGACCATACTCCCCAGGCGGAACACTTAACGCTTTCGCTACGGCCGAGAGGATGTGGAAGTCCCCTCAACCCAGTGTTCATCGTTTACGGCTAGGACTACCGGGGTATCTAATCCCGTTCGCTACCCTAGCTTTCGTGCCTCAGCGTCAGAAAAGACCCAGTGTTGCGCCTTCGCCACCGGTGTTCCCTATGATATCAACGCATTTAACCGCTCCACCATAAGTTCCCAACACCCCTGTCTTCCTCAAGCTTGGGGCTTTGCGACGCAATTC
+
GGGGGGGGGGCFEEGGFFGEFEGE8FBC@CFFFFFFGGGGGGGGGGGGGGGGGGDC=FGGGGGDGGGGGFGGGFGGGGGGEGGGDFFGFGGGGGGGGGG>FGGGGGG?FGEGEFGD9EFGGGFGGCGGGGGDGF@EFGCGGFFEFDEFFGGGGGGEGGD;BCGGGGGFC??CEFGDGEGFGGGGGGGCGEGGDFFFFFFGC<F6C?B:>B95DFACCC>9BFFBFFFF3?A5AFFFBB:34:14:??FA<6:644:??><0<>:**.(.:>6325366AD
@M06628:26:000000000-CRM2J:1:1103:10886:5145 2:N:0:149
TAATCTTGCGACCGTACTCCCCAGGCGGTATACTTAATGCGTTAGCTGTGCCACTGAATTCCAAGGGACCCCAACGGCTACTAGCCATCTTTTCCGGCGTGGACTACCAGGGTTCCTAACCCGTTTTCCTACCCCTGCTTTGCCACCCCAGTGTCGGTATGAGCCCAGTAGGCCCCCTTCCCACCTGTTTTTCCTCCACTTCCTACCTACTTTCCCCCCTACCCCGGAATTTCCCCCCCCCCCCTCCATCCCCACATTACCAGGTTTTGAAGCCGTTTCCA
+
GGGFGGGGGGGGGGGGGGGGGGGGGFGG+6DAFGGG9F,ECGGGG<FG@FCGGF<,CC,C,6,,,,,9DECEFD7,4++,,:,5,:,,,,:F<?5=+++48++,,,B,,?C+:,3,,77,A,+3@F=,,,,8D,6++,@@,,79:@,3+++5,5,**5,*,,7,@*,,2,,4,,*>:/0),=,8/*=1,,4*281+0);1++01+/))+)/@76.<5:,3(((,<;>DB34944)((((-,(-(,4(.)-(,(((()))-6)/)2<2(.3*)).)16(5))
@M06628:26:000000000-CRM2J:1:1103:11621:5152 2:N:0:149
CAGCCTTGCGACCATACTCCCCAGGCGGAACACTTAACGCTTTCGCTACGGCCGAGAGGATGTGGAAGTCCCCTCAACCCAGTGTTCATCGTTTACGGCTAGGACTACCGGGGTATCTAATCCCGTTCGCTACCCTAGCTTTCGTGCCTCAGCGTCAGAAAAGACCCAGTGTTGCGCCTTCGCCACCGGTGTTCCCTATGATATCACCGCATTTAACCGCTCCACCATAAGTTCCCAACACCCCTGTCTTCCTCAAGCTTGGGGGTTTGCGACGCAATTC
+
GGGGFGGFGGGGGGGGGGGGGGGE@FGGGGEDFFGGGGGGGGGGGGGGGGEGGGDF@CGFGGGFGGFGGGGGGFGCGGGGGGGGGFGGGGGFDFFGFEGDGGFEGGGGGDEGGF8EFGGGCGGGGGGGGGGGGGGGGGGFCFGGGCGGFCBGGGGGGGCGCEFGGGGGGGCGGCFE5EC5CFED3<:5:C=8*;C==AADG?A?FF*(.89DGA29CG9;3>F3FB4B7=4A444>A(303:>03())6<ABFA97247<((.55:6?:A729(9)324>
@M06628:26:000000000-CRM2J:1:1103:7020:5622 2:N:0:149
TAATCTTGCGACCGTACTCCCCAGGCGGAATGCTTAATCCGTTAGGTGTGACACCAAAGGGCAAGCCCCCTGACGTCTGGCATTCATCGTTTACGGTGTGGACTACCAGGGTATCTAATCCTGTTTGCTCCCCACACTTTCGTACCTCAGCGTCAGTATCGAGCCAGTGAGCCGCCTTCGCCACTGGTGTTCCTCCAAATATCTACGAATTTCACCTCTACACTTGGAATTCCACTCACCTCTCTCGAACTCTAGACTGATAGTTTACAGGGCAGTTCCAG
+
GFGGGGGGGGGGEGGGGGGGGGGGGGGGGGGGGGGGGFFGGGGGGGGGGGGGGGGGGGGGGGGGGGGGGGGGGGGGGGGGGGGGGGGGGGGGGGGGGGGGGGGGGGGGGGGGGGGGGGGGGGGFGGGGGGFGGGGGGGGGGGGGGGGGGGGGGGGGGGGGGGGGGGGGGGGGGGGGGGFFGGGGGGGGGFEGGFGFFFFGCFFFGFF?FF?AFFCEDGEFFFDEAE6F<A39CFEFFFFB?04<?FFFFFFFFFDFFFFFFFFFGGBFF?FFFFDFDFFB6
@M06628:26:000000000-CRM2J:1:1103:11080:6097 2:N:0:149
TAACCTTGCGGCCGTACTCCCCAGGCGGCACGCTTAACGCGTTAGCTCCGGCACGCAGGGGGTCGATTCCCCGCACACCAAGCGTGCACCGTTTACTGCCAGGACTACAAGGGTATCTAATCCTTTTCGCTACCCTGGCCTTCGTCTCTCAGCGTCAGGTGTCGTCCAGAGTCTCGCCTTCGCCACTAGTGTTCCTCCCGATATCTACGCATTTCACTGCTACACCGAGAATTCCAGACTCCCCTCCGACCCTCTAGCAAGGCAGTATCGGATGCGGTTC
+
CFGFGGG@EGFG@GGGGGGGGGG:DGDCGGEGG7FEFGGGGGGGGGCFGGG>FFGDFGGGGGGGGG@FGGGGGGE:FGGGFEGGGEGFFFGFGGGGD9CFG<FFGFFGGFFGGGFGGDFCFCCFEF?FC716>DCCCFFFF8CF=FFEBFGGGE5CEFFC<CCEFFCCC9;;ECF:E?E>G5EGGDGGFFD779:4@))>:CE@:9*:FE<DGAAC:FA?A46<F75595:B>A2)4<6223:0:1?>39((18?8:<AF<,<>C*.6<:3:?941((,(
@M06628:26:000000000-CRM2J:1:1103:10515:6113 2:N:0:149
TAATCTTGCGACCGTACTCCCCAGGCGGAATGCTTAATCCGTTAGGTGTGACACCAAAGGGCAAGCCCCCTGACGTCTGGCATTCATCGTTTACGGTGTGGACTACCAGGGTATCTAATCCTGTTTGCTCCCCACACTTTCGTACCTCAGCGTCAGTATCGAGCCAGTGAGCCGCCTTCGCCCCTGGTGTTCCTCCAAATACCTACGAATTTCACCTCTACACTTGGAATTCCACTTCACTCTCTCGCACTCTCGACTGATAGTTTACAGGGCGTTTCCAG
+
AC6FFFGGDFC8@BFCGGGGGGGGGGEGCEGE@EFGFECEFGC:FGG9F,9CE@D7C,CEDE<,BCCF@FF?ED7FFGF@EFGGFGFGGGGGGGGEEFGDGFFEFFGGGGGGFCCF,@BGF9CFFGGGGDB=C8E+8=FFGGEEGGGG8DF+>EGCC=B@E>EEG,4@C=,*:CEECG,*AC*):?508CEFC+=8A6=C?+23+6=()0(+219CFC))/7@E+;/).;8<).66)))..9-37<6)-,(49,43161))61=D9)).40((()99)6)-
@M06628:26:000000000-CRM2J:1:1103:7414:6436 2:N:0:149
CAGCCTTGCGACCATACTCCCCAGGCGGAACACTTAACGCTTTCGCTACGGCCGAGAGGATGTGGAAGTCCCCTCAACCCAGTGTTCATCGTTTACGGCTAGGACTACCGGGGTATCTAATCCCGTTCGCTACCCTAGCTTTCGTGCCTCAGCGTCAGAAAAGACCCAGTGTTGCGCCTTCGCCACCGGTGTTCCCTATGATATCAACGCATTTCACCGCTCCACCATAAGTTCCCAACACCCCTGTCTTCCTCAAGCCTGGTGGTTTGCGACGCAATTC
+
GGGGFGGGGGGGGDFFFFGFGGGGGGGEGGGGGGEFEFGGGGGGGGGGGGDGFGGEDGGFFGGFGGCFGGGGGGGGGGFG>FGGGGFFGGGGGGGGGGGCFGFGGGGFFGGDDF@EGFCGGGGGGGGGGGEGGFFGGGGGGGFGGCEGGGCFDECEEF9;8F?FGGGGGGFGCGGEEEC>E=7CD<FCGCE5DFCFFFFC7FGFG*985>FDDAAFGFF9;BB?>7F??9<5A<<7<0-34:6>F(5FAA<<<AA7))1((()7**4<?)0-113798))
@M06628:26:000000000-CRM2J:1:1103:24293:6507 2:N:0:149
TAATCTTGCGACCGTACTCCCCAGGCGGAGAGCTTAATGCGTTAGCTGCGTCACCTACAAGCATGCTTGCAGACAACTAGCTCTCATCGTTTACGGTGTGGACTACCAGGGTATCTAATCCTGTTTGCTCCCCACACTTTCGTGCCTCAGCGTCAGTATCTGTCCAGTAAGCCGCCTTCGCCTCTGGTGTTCCTCCTAATATCTACGAATTTCACCTCTACACTAGGAATTCCACTTACCTCTCCAGAACTCAAGACTAGGAGTTTATGAGGCAGTTCCAG
+
CGFGGGGGGGGGGGGGGGGGGGGGGGGGGGGGGGGGGGGGGGGGEGGGGGGGGGGGGGGGFGGGGFFFFGFEFGGGGGGGEFGFGGGGGGGGGGGGFGGEGGGGGGGGGGGGCGGGGGGDFG9EFGGGGGG7CDGGGGGGGGGGGFGGFFGGGGGGGGGGGFFFFFGGG9EFFGGGGGGFDECGCFFFGGGG7+:AFACDFCEF7B>?AFDFFFEGGGFFFFFCF<;64;E<;<AF934@EA<?F>:?:34:A?B7062>0:5FGG<<4)911:DD>DFF4
@M06628:26:000000000-CRM2J:1:1103:3574:8451 2:N:0:149
TAATCTTGCGACCGTACTCCCCAGGCGGAATGCTTAATCCGTTAGGTGTGACACCGAATAGCATGCTACCCGACGTCTGGCATTCATCGTTTACGGCGTGGACTACCAGGGTATCTAATCCTGTTTGCTCCCCACGCTTTCGCACCTCAGCGTCAGTATCGAGCCAGTGAGCCGCCTTCGCCACTGGTGTTCCTCCGAATATCTACGAATTTCACCTCTACACTCGGAATTCCACTCACCTCTCTCGAACTCAAGACCACCAGTATTAAAGGCAGTTCCAG
+
GGGGGGGGGGGGGGGGGGGGGGGGGGGGGGGGGGGGGGGGGGGGGGGGGGGGGGGGGGGGGGGGGGGGGGGGGGGGGGGGGGGGGGGGGGGGGGGFGGGGGGGGGGGGGGGGGGGGGGGGGGGGGGGGGGGFGGGGGGGGGGGGGD,DFGGGGGGGGGGGGGGGGGGGGFGFGEGGGGGFGGGGGGGGC@CGGFGF3BEGGGGFGFF;FFFFGFFGGGFFFFFFFFFFFFFF4<AFFB>62?BFFF<F:?FFF?B>B?BBB:7=CFBDFFFF0(1><BAB>
@M06628:26:000000000-CRM2J:1:1103:23607:8961 2:N:0:149
CAGCCTTGCGACCATACTCCCCAGGCGGAACACTTCACGCTTTCGCTACGGCCGAGAGGATGTGGAAGTCCCCTCAACCCAGTGTTCATCGTTTACGGCTAGGACTACCGGGGTATCTAATCCCGTTCGCTACCCTAGCTTTCGTGCCTCAGCGTCAGAAAAGACCCAGTGTTGAGCCTTCGCCACCGGTGCTCCCTATGATATCAACGCATTTCACCGCTCCACCATAAGTTCCCAACACCCTCGGCTTCCTCAGGCTTGGGGGTTTGTGACGCATTTG
+
<@FCCCFE?F>FCGFG<FGGGBF@,CC@@FFFEGF<CFG<CGG9F@:@E@FGG7::FC?CEFEF9F=C=,C8=,?FD?FEFGFF<EA9?E@AFGGFE7>F7E=EBC8,BFGE:@CEFGGG;A<F+3@>CECCEDCGC8FGFDFGEG5BF6B,@@;CE*>>,@C>FFFF5CGGFD,,,444C=:*>5CC5:/)*;655=A:791+:+;8).35C6)+*2410(,,7:F=2?46<A4<)3,0<17((-()-(,,469(((.((-)09C(-((..)(1)((.)
@M06628:26:000000000-CRM2J:1:1103:23606:8980 2:N:0:149
CAGCCTTGCGACCATACTCCCCAGGCGGAACACTTAACGCTTTCGCTACGGCCGAGAGGATGTGGAAGTCCCCTCAACCCAGTGTTCATCGTTTACGGCTAGGACTACCGGGGTATCTAATCCCGTTCGCTACCCTAGCTTTCGTGCCTCAGCGTCAGAAAAGACCCAGTGTTGCGCCTTCGCCACCGGTGTTCCCTATGATATCAACGCATTTCACCGCTCCACCATAAGTTCCCAACACCCCTGTCTTCCTCAAGCTTGGGGGTTTGCGACGCAATTC
+
GGGGGGGGGGGGGGGGGGGGGGGGGGGGGGGFGGGGGGGGGGGGGGGGGGGGGGGGGGGGGGGGGGGGGGGGGGGGGGGGGGGGGGGGGGGGGGGGGGGGGGGGGGGGGGGGDECFGGGGGGGGGGGGGGG@EGCGGFFGGGGGGGGGGGGGGGGGGGGDFFGGGGGGFFFGGGGEGGGFGGGGGGGDGGGGGFGFFFFGGGFFGFFFFFFFGFFGGGFBBFFFFFFF<?AF<AABA:BBFB>>?BFFA<FFFA>B<?FAF?FEDG>?BA>6((99162)
@M06628:26:000000000-CRM2J:1:1103:17978:9035 2:N:0:149
CACCCTTGCGAGCATACTCCCCAGGCGGGATACTTGACGCGTTAGCTACAGAACTGAACGGTTTTAAATCGACCAGAACTTAGTATCCATCGTTTACGGCTAAGACTACTGGGGTATCTAATCCCATTCGCTCCCTTAGCTTTCGTCTCTCAGTGTCAGTCATGGCCCAGCAGAGTGCTTTCGCGATTGGTGTTCTTCCTAATATCTACGCATTTCACCGCTACACTAGGAATTCCCTCTGCCCCTACCTAACTCAAGCTTTATAGTTTCAACTGCCGGTT
+
GGGGGGGGGGGGGEGGGGGGGGGGGGGGGGGGGGGGGGGGGGGGGGGGGGGGGGGGGGGGGGGGGGGGGGGGGGGGGGGGGGGGGGGGGGGGGGGGGGGGGGGGGGGGGGFGGGGCFGGGGGGGGGGGGGGGGGGGGGGGGGGGGGGGGGGGGGGGGGGGGGGGGGGGGGGGGGGGGGGFGGGGGGGGGGGGGFGFFFFGFGGFGFFFFFFBG<EGGGF6@FFFFBFFBF:6::AAFDFF>7?BFFFFFDFFFFFF>B7:9>BFGGFFAAFF956FBFFF6
@M06628:26:000000000-CRM2J:1:1103:26321:9227 2:N:0:149
CACCCTTGCGAGCATACTCCCCAGGCGGGATACTTGACGCGTTAGCTACAGAACTGAACGGTTTTAAATCGACCAGAACTTAGTATCCATCGTTTACGGCTAAGACTACTGGGGTATCTAATCCCATTCGCTCCCTTAGCTTTCGTCTCTCAGTGTCAGTCATGGCCCAGCAGAGTGCTTTCGCGATTGGTGTTCTTCCTAATATCTACGCATTTCACCGCTACACTAGGAATTCCCTCTGCCCCTACCTAACTCAAGCTTTATAGTTTCAACTGCCGGTT
+
GGGGGGGGGGGGGGGGGGGGGGGGGGGGGGGGGGGGGGGGGGGGGGGGGGGGGGGGGGGGGFGGGGGFGGGGGGGGGGGGGGGGGGGGGGGGGGGGGGGGGGGGGGGGGGGGGGGGGGGGGGGGGGGGGGGGGGGGGGGGGGGGGGGFGGGGGGGCGGGGGGGGGGGFGGGGGGFFFGGFGGGGGCGGFGGGGFGFFFFGGFGFGFFEFFFFGFFGGGFFFFFFFBFFD?:4:DFF?F<2?B??<FFFFFFFFFFA7<2044FFGGDFA9BD<<FF?;BF9
@M06628:26:000000000-CRM2J:1:1103:25588:9250 2:N:0:149
TAATCTTGCGACCGTACTCCCCAGGCGGAATGCTTAATCCGTTAGGTGTGTCACCGAACAGTATACTGCCCGACGACTGGCATTCATCGTTTACGGTGTGGACTACCAGGGTATCTAATCCTGTTTGCTCCCCACACTTTCGTACCTCAGCGTCAGTATCGAGCCAGTGAGCCGCCTTCGCCACTGGTGTTCCTCCAAATATCTACGAATTTCACCTCTACACTTGGAATTCCACTCACCTCTCTCGAACTCAAGACCAGGAGTTTAGGAGGCAGTTCCGG
+
GGGGGGGGGGGGGGGGGGGGGGGGGGGGGGGGGGGGGGGGGGGGGGGGGGGGGGGGGGGGGGGGGGGCGGGGGGGGGGGGGGGGGGGGGGGGGGGGGGGGGGGGGGGGGGGGGGGGGGGGGGGGGGGGGGGGGGGGGGGGGGGGGDCGFGGGGGGGGGGGGFGGGGGGGGGGGGGEGGGFEGGGGGGGGGGGGFGFFFFGGGGFCF>@FA<FFCFGG7;EEFFE4>:4<BDBABFA?0:?7?7?F?FFB:2AABFFB<?F??DFGF>:24<01<DGA<42(
@M06628:26:000000000-CRM2J:1:1103:25588:9268 2:N:0:149
TAATCTTGCGACCGTACTCCCCAGGCGGAATGCTTAATCCGTTAGGTGTGTCACCGAACAGTATACTGCCCGACGACTGGCATTCATCGTTTACGGTGTGGACTACCAGGGTATCTAATCCTGTTTGCTCCCCACACTTTCGTACCTCAGCGTCAGTATCGAGCCAGTGAGCCGCCTTCGCCACTGGTGTTCCTCCAAATATCTACGAATTTCACCTCTACACTTGGAATTCCACTCACCTCTCTCGAACTCAAGACCAGGAGTTTAGGAGGCAGTTCCG
+
GGGGGGGGGGGGGGFCFGGGGGGGGGGGDFGGGGGGGGGGGGGGGGG?GGEFGFGEGGGGGGGGGGGAFFGGGGGGGGGGGGGCGGFGGGGGGFGGFGGGGGGGGGGGGGGFGGGGGFGGGGGGGGGGGGGGGGGGGGGGGGGGGEGGGGGGGGGEF,ECEEGGGGGG?FGGGEEEGGFFDC5DGGC9CFGGGFFFFFFGFCE;CA;?:FDFGEE9=EE3;EFF=9?4<=7A9<4<??7?F<41<FFFF:?FF0<),.((4?3@GCBA?))482*94AA:
@M06628:26:000000000-CRM2J:1:1103:13212:9354 2:N:0:149
TAATCTTGCGACCGTACTCCCCAGGCGGAATGCTTAATCCGTTAGGTGTGACACCGAGCAGCATGCTACCCGACGTCTGGCATTCATCGTTTACGGTGTGGACTACCAGGGTATCTAATCCTGTTTGCTCCCCACACTTTCGCACCTCAGCGTCAGTATCGAGCCAGTGAGCCGCCTTCGCCACTGGTGTTCCTCCGAATATCTACGAATTTCACCTCTACACTCGGAATTCCACTCACCTCTCTCGAACTCAAGACTAGCAGTATTAGAGGCAGTTCCGG
+
GGGGGGGGGGGGGGGGGGGGGGGGGGGGGGGGGGGGGGGGGGGGGGGGGGGGGGGGGGGGGGGGGGGGGGGGGGGGGGGGGGGGGGGGGGGGGGGGGGGGGGGGGGGGGGGGGGGGGGGGGGGGGGGGGGGGGGGGGGGGGGGGGGGGGGGGGGGGGGGGGGGGGGGGGGGGGGGGGGGFGGGGGGGGGGGGGFGFFFFGGGGFGFFFFFFFGFFGGGFFFFFFFBEFFFFFFFFFFFFFFFFFFFFF?FFFFFFBFFF?BBFFGGFFFFFFFFGGFFFFF
@M06628:26:000000000-CRM2J:1:1103:26432:9426 2:N:0:149
TAATCTTGCGACCGTACTCCCCAGGCGGAATGCTTAATCCGTTAGGTGTGACACCGAATAGCATGCTACCCGACGTCTGGCATTCATCGTTTACGGTGTGGACTACCAGGGTATCTAATCCTGTTTGCTCCCCACACTTTCGTACCTCAGCGTCAGTATCGAGCCAGTGAGCCGCCTTCGCCACTGGTGTTCCTCCGAATATCTACGAATTTCACCTCTACACCCGGAATTCAACTCACCTCTCTCGAACTCAAGACCAGGAGTTTAAGAGGCAGTTCCAG
+
DFGGGGGGGGGGGGGGGGGGGGGGGGGDEEFEGGGGGGGGGGGEGGGDGGGGGGFGGGGGGGGFGFGCGGFGGGGFGGGGFGGGFGGFGGGGFFGGFGGGGGGGGGDFFGGB@EEE;=FFGGGBFGGGGGGGGGGEGGGGGGGGGGFGFGGGGGGGGEFGGGGGGGGFFGFFGGGGEGGFGGEGGGGFG:CGGFGFE>BGGGGFGFF08=DCCEFF4CE89<D,71@>>FFFABF<D<?FDF718B093?B<7>2<BF:?<:)?GF9<2)6((2/9<49:)
@M06628:26:000000000-CRM2J:1:1103:17515:9530 2:N:0:149
TAATCTTGCGACCGTACTCCCCAGGCGGAATGCTTAATCCGTTAGGTGTGTCACCGAATAGCATGCTACCCGACGACTGGCATTCATCGTTTACGGTGTGGACTACCAGGGTATCTAATCCTGTTTGCTCCCCACACTTTCGTACCTCAGCGTCAGTATCGAGCCAGTGAGCCGCCTTCGCCACTGGTGTTCCTCCAAATATCTACGAATTTCACCTCTACACTTGGAATTCCACTCACCTCTCTCGAACTCAAGACCAGGAGTTTACAAGGCAGTTCCGA
+
CGGGGGGGGGGGGDGGGGGGGGGGGGGGDEGEGGGGGGEG:FGGGGGGGGGGGGGGGGGGGGGGGGGGFGGDEGGGGGGFFGGGGGGGGGGGFGGGGGGGGGGFGDFGGGG<FGFF=DFDDFDGFFGGGGGGGGGGGFGGGCBBFFFGGGGEEEEEGDFGGFGDGFGFGGGGCEGE=E?FGEEGF<CGGGCFFFGF5AF7EGGFGFFFF5(@FEFC67<E<>DC+66?<FB45-6A?1>:7?FFF2363?<AA(5717?023)05?<AA)0(4(*2-6A38
@M06628:26:000000000-CRM2J:1:1103:15830:9843 2:N:0:149
TAATCTTGCGACCGTACTCCCCAGGCGGTACACTTAATGTGTTAACTGCATTACTGCAAGGTCTAGCCTCACAACAACTAGTGTACATCGTTTAGGGCGTGGACTACCAGGGTATCTAATCCTGTTTGCTCCCCACGCTTTCGCGTCTCAGCGTCAATAATGTTCCAGTAGATCGCCTTCGCAATCGGTATTCCTTCTGATCTCTACGGATTTTACCCCTACACCAGAAATTCCATCTACCTCTCCCATATTCTAGGTAAGCAGTTTTCAAAGCAGTTCAA
+
FGGGGGGGGGEGGGGGGGGGGGGGGGGGGGGGGGGGGGGGGGGGGGGGGG9FFGGGGGGGGEFEGGGFGFGGFGEGGGGGGGGGFGGFFGFFGGFFGGEGGGGGGGGGGGGGEGGGGGGGGGGGGGGFFGGGGGGGGGGGGGGGGGGGGAEGGGGGGGGGGFGGGGDGGFEGGGGGGGEFGG7CDGGGGGFFGFGFFFFGGGGFGFF=F>@EGFFGGG6;DFFFFDFA@FFEFFFC6CCC<78@FFBFBF>54AFA?94>F?FFCCBFBBF2<B4DFABF6
@M06628:26:000000000-CRM2J:1:1103:25175:10149 2:N:0:149
CAGCCTTGCGACCATACTCCCCAGGCGGAGCACTTAATGGTTTCCCTACGGCAAAAAGCGACGAATCGCCTCTCGCCCAGTGCTCATCGTTTACAGCTAGGACTACCGGGGTATCTAATCCCGTTCGCTACCCTAGCTTTCGTACCTCAGCGTCAGTTATCCCCCAGTGTGCCGCCTTCGCCTCCGGTGTTCCTCATGATATCAACGCATTTCACCGCTCCACCATAAGTTCCGCACACCCCTGGAAGACTCTAGCCTACCAGTTTCAAACGAAGTGCCA
+
GFGGGGGGGGGGGGFGGGGGGGGGFGGGGGGGGGGGGGGGGGGGGFGGGGGGGGGGGGGGGGGGEFGGGGGGFGGGGGGGGGGGGGCFGGGGFGGFGGGGGGGGGGGGGGGGGGGGDGGGGGGGGG>EGGGGFEGCGFCECGFGGGGGGGGGGEGGGGGGGGGGGE5CFFGFGGGGGGGFDGEGCGGGEE5C>FGFFFFGFGGF=F>>FFF=FAFFDG;6702154?FBFABA0209;029>:?6?2)346)4-:98AFF?D?FG7)46<?0((*1<A<4
@M06628:26:000000000-CRM2J:1:1103:23777:10316 2:N:0:149
TAATCTTGCGACCGTACTCCCCAGGCGGAATGCTTAATCCGTTAGGTGTGTCACCGAACAGTATACTGCCCGACGACTGGCATTCATCGTTTACGGTGTGGACTACCAGGGTATCTAATCCTGTTTGCTCCCCACACTTTCGTACCTCAGCGTCAGTATCGAGCCAGTGAGCCGCCTTCGCCACTGGTGTTCCTCCAAATATCTACGAATTTCACCTCTACACTTGGAATTCCACTCACCTCTCTCGAACTCAAGACCAGGAGTTTATGAGGCAGTTCCGG
+
FGGGGGGGGGGGGGGGGGGGGGGGGGGGGGGGGGGGGGGGGGGGGGGGGGGGGGGGGGGGGGGGGGGGGGGGGGGGGGGGGGGGGGGGGGGGGGGGGGGGGGGGGGGGGGGGGGGGGGGGGGGGGGGGGGGGGGGGGGGGGGGGGGGGGGGGGGGEGGGGGGFGGGGGGGGGGEGGGGGFGGGGGGGGGGGGGFFFFFFGGGGFFFF@FFFFGFFGFFFFFFFEFFFFFFDAFFFBFFFFFFFF2>BFF??AF:>F??<B:?BFCF>AAAF:FFGGFFFF(
@M06628:26:000000000-CRM2J:1:1103:4684:10435 2:N:0:149
TAATCTTGCGACCGTACTCCCCAGGCGGAATGCTTAATCCGTTAGGTGTGTCACCGAACAGTATACTGCCCGACGACTGGCATTCATCGTTTACGGTGTGGACTACCAGGGTATCTAATCCTGTTTGCTCCCCACACTTTCGTACCTCAGCGTCAGTATCGAGCCAGTGAGCCGCCTTCGCCACTGGTGTTCCTCCAAATATCTACGAATTTCACCTCTACACTTGGAATTCCACTCACCTCTCTCGAACTCAAGACCAGGAGTTTAGGAGGCAGTTCCAG
+
9CF<FCG9EGCF+@@DFGGGGGGGGGEGGCDG<EFGFG<FF@ECFFGFE:EFAFFFECFGAFGFF9FFCFGCCCFCFDF=@?FFGF?BEFAD@A77FFGGGFG9FC,5BC:FA<EGGCDFGF<FFGGGB=BFEGDEGGGCDCFCFGFEFE,+@@ECD=CGGFD8FC>FGCCFFEEEGGFFGGCGGGG<8CC@:AC)0A47:<CAGA31=5=+;E5<;*47>EFF=A?F2?8<A24<:0:034)4,2:)448)).8)3173,:;<C<A68A?2::DGFFFF2
@M06628:26:000000000-CRM2J:1:1103:19492:10500 2:N:0:149
CAGCCTTGCGACCATACTCCCCAGGCGGAGCACTTAACGCTTTCGCTACGGCCGAGAGAATGTGGAAGTTCCCTCAACCCAGTGCTCATCGTTTACGGCTAGGACTACCGGGGTATCTAATCCCGTTCGCTACCCTAGCTTTCGTGCCTCAGCGTCAGAAAAGATCCAGTGATGCGCTTTCGCCACCGGTGTTCCCTATGATATCAACGCATTTCACCGCTCCACCATAAGTTCCCATCACCCCTATCTTCCTCGAGCTTGGGGGTTTGAAACGCAATTC
+
GFGGGGGGGGGGGGGGGGGGGGGGGGGGGGGGGGGGGGGGGGGGGGGGGGGGGGGGGGGGGGGGGGGGGGGGGGGGGGGGGGGGGGGGGGGFGGGGGGGGGGGGGGGGGGGGGFGGGGGGGGGGGGGGGGGGGGGGGGGGGGGGGGGGGGG?FGGGGGGGGGGGGGGGGGGGGFFGGGGFGGGGGGGGGEGGGFGFFFFGGFGFGFF?BDFFG>AGGGF9,4>BFFFF?FFFFFAFFFFFFFFFFFFFFFFD<48?<?>:?2:>5=>(4>F<<?DC>0AF
@M06628:26:000000000-CRM2J:1:1103:23438:10560 2:N:0:149
CACTCTTGCGAGCATACTTCCCAGGCGGGATACTTAACGCGTTAGCTTTGATACTGCACAGGTCGATCTGTTCAACATCTAGTATCCATAGTTTACGGCTAGGACTACTGGGGTATCTAATCCCATTTGCTACCTTAGCTTTCGTCTCTGAGTGTCAGTAATAGCCCAGTAACGTGCCTTCGCCATCGGTGTTCTTTCCAATCTCTACGCATTTCACCGCTCCACTGGAAATTCCCTTTACCCCTACTATACTCAAGTCTAGTAGTTTCTACGGCGATCTT
+
E<@@ECEC9@FG7FDCFFFFFFGGCFCE>:@FG6FFEEEGE@FFGGGGGDCGGDFF,,EA8FEGE=C8FFF95?EFF,AF,:FFBDFCEGFGFGDDCGGCE<FFFGCFGFFCF:+@==D>A:DDCD8>;;DFAF,3CDCECDDEEEECFGAF;,=EF9FCFECGFGGFEC,22*;**@9<FCC9;D?CCGGGDA7BAC=CCFF8DBFFFF24C577CC(((..6F3;464)4)637>9;;7)5@1??@DF)6),6(34<AA)9=F9)54)=9((9D03(,.
@M06628:26:000000000-CRM2J:1:1103:23119:10674 2:N:0:149
TAATCTTGCGACCGTACTCCCCAGGCGGAATGCTTAATCCGTTAGGTGTGTCACCGAACAGTATACTGCCCGACGACTGGCATTCATCGTTTACGGTGTGGACTACCAGGGTATCTAATCCTGTTTGCTCCCCACACTTTCGTACCTCAGCGTCAGTATCGAGCCAGTGAGCCGCCTTCGCCACTGGTGTTCCTCCAAATATCTACGAATTTCACCTCTACACTTGGAATTCCACTCACCTCTCTCGAACTCAAGACCAGGAGTTTATAAGGCAGTTCCGG
+
GGGGGGGGGGGGGGGGGGGGGGGGGGGGGGGGGGGGGGGGGGGGGGGGGGGGGGGGGGGGGGGGGGGGGGGGGGGGGGGDGGGGGGGGFGGGGGGGGGGGGGGGGGGGGGGGGGGGGGGGGDGGGGGGGGGGGGGDGGGGGGGGGGGGGGGGGGGGGGGGGGGGGGGGGGGGGGGGGGGFGGGGGG=EGGGGGFGFFFFGFGGFGFF?FFFFFFFFFGFFFFFFFEFFFFFFBFFFFFF<7?BFF?BF?<:>A>>2???F:?BFGGFFBFF)(,9F>F9:(
@M06628:26:000000000-CRM2J:1:1103:24347:11035 2:N:0:149
CAGCCTTGCGACCATACTCCCCAGGCGGAGCACTTAATGGTTTCCCTACGGCAAAAAGCGACGAATCGCCTCTCGCCCAGTGCTCATCGTTTACAGCTAGGACTACCGGGGTATCTAATCCCGTTCGCTACCCTAGCTTTCGTACCTCAGCGTCAGTTATCCCCCAGTGTGCCGCCTTCGCCTCCGGTGTTCCTCATGATATCAACGCATTTCACCGCTCCACCATAAGTTCCGCACACCCCTGGAATACTCTAGCCTACCAGTTTCAAACGCAGTGCCA
+
GFGGGGGGGGGGE@FGFEFFGGGGGGGGGGGGGGGGGGGGFGGC@FGGGGGGGGCGGGGGDGEGGGGGGGGGGGGGDGGGEFFGGGGGGGGGGGGFDFFGGGGGGGGGGGG@CGFGFFFF@FEGGFECEE8CGGGGGGCCA?E8FFFF?FDGECEGGGGGGGGGGGGFGGGFGGGGD?95EC=DFDG=CCACD+;AAF+@FFGFC001>>3@C<A?/:1;97?7)4?6964<AB6(4(480911370=?B),66<BBA0?10)1:ED44AF:909782<>
@M06628:26:000000000-CRM2J:1:1103:24347:11054 2:N:0:149
CAGCCTTGCGACCATACTCCCCAGGCGGAGCACTTAATGGTTTCCCTACGGCAAAAAGCGACGAATCGCCTCTCGCCCAGTGCTCATCGTTTACAGCTAGGACTACCGGGGTATCTAATCCCGTTCGCTACCCTAGCTTTCGTACCTCAGCGTCAGTTATCCCCCAGTGTGCCGCCTTCGCCTCCGGTGTTCCTCATGATATCAACGCATTTCACCGCTCCACCATAAGTTCCGCACACCCCTGGAATACTCTAGCCTACCAGTTTCAAACGCAGTGCCA
+
FFGGGGGGGGGGGGGGGGGGGGGGGGGGGGGGGGGGGGGGGGGGGGGGGGGGGGGGGGGGGGGGGGGGGGGGGGGGGGGGGGGGGGGGGGGGGGGGGGGGGGGGGGGGGGGGGGGGGGGGGGGGGGGGGGGFGGGGGGGGGGGGGGGGGGGGGGGGGGGGGGGGGGGGGGGGGGGGGGGFGGGGFGGGGGGGGFGFFFFGGFGFGFFFFFBFGFFGGGFF9>:?FBF?BFFBFFF>>FFFBF<?F<?F?BFFBFFF?FFBFFFFF+4:>DFF0>DGF9<B
@M06628:26:000000000-CRM2J:1:1103:20906:11238 2:N:0:149
TAATCTTGCGACCGTACTCCCCAGGCGGAATGCTTAATCCGTTAGGTGTGACACCAAAGGGCAAGCCCTCTGACGTCTGGCATTCATCGTTTACGGCGTGGACTACCAGGGTATCTAATCCTGTTTGCTCCCCACGCTTTCGCACCTCAGCGTCAGTATCGAGCCAGTGAGCCGCCTTCGCCACTGGTGTTCCTCCAAATATCTACGAATTTCACCTCTACACTTGGAATTCCACTCACCTCTCTCGAACTCAAGACTACCAGTATTAAAGGCAGTTCCAA
+
GGGGGGGGGGGGGGFGGGGGGGGGGGGGGGGGGGGGGGGGGEGGGGFGGGGGGGGGGGGGGGGGGGGGGGFFGGGGGFFGGGGDFEFFGGGGGGGGGGGGGGGGGGGGGGGGGGGGGGGGFGGGGGGGGGGGGGGGGGGGGGGGGGGGGGGGGGGGGGGGGGGGGBFGGGGGGDGGGDGFGGGGGGGFGGGGGFFAFFFGGGG7FA>085@;C???CGDFFFFFB<47<BBAAFFFF??BFFF7>??FF?:<<:?A?9>B7>F*:C<>AFFA:?DFFA<A4
@M06628:26:000000000-CRM2J:1:1103:29418:11899 2:N:0:149
CCAATCTTGCGACCGTACTCCCCAGGCGGAGTACTTATTGCGTTAGCTTGTATACTCTAGACCCTCTAAAACAGAGCACTAGGTGTTTACGGTTTCGACTACTAGGGTAACTAAATCTATTGCCTGTCTCCCCTTTCGTTCTTCAGCGTCAGTTTAATTATAAATCCAAGTTTTCGCTGACGCCATTGTTTTATGGTTCTACATATATTATCTTTACTCCTACACTTCAGCTTTTCTAACTAACACTAAAGAACTAAAGTGCTAACATTAACTTCATTTTAG
+
,6CF-CFGGGG++@CFFGGGG<FGGGGGG7@,,EFGGGCGGGGGGDGGA,,,,CE<C9CDG9,C6,:,,,,6:FG<A,CE<,,:594C?F@7A74,4<?C:4A<?,,4,,9<5,,,7@C;@,,,C,866,,,8388DF8F?6,=,CF+>FGGF;E:DAF,C=,,,,,3,6,,+,@@C>8**4*@*0B,,25:+5141+=*+,,,+5+19848FD??GC,(8>*;BF*/+.;)76))96C))7)5).)())/)/()7)/49<?);3007)).*69):*6:))(
@M06628:26:000000000-CRM2J:1:1103:22335:12054 2:N:0:149
CAGCCTTGCGACCATACTCCCCAGGCGGAGCACTTAACACTTTCGCTACGCCCGAGCCCTTGTGGGAGGGGGCACGAGCTAGTGCTCATCGTTTACAGCTAGGACTACCGGGGTATCTAATCCCGTTCGCTCCCCTAGCTTTCGTGCCTCAGCGTCAGTAAAGACCCAGTAAGCCGCTTTCGCCACCGGTGTTCCTGATGATATCAACGCATTTCACCGCTCCACCATCAGTTCCGCTTACCTCTATCTTACTCAAGTCCTGTGGTTTCAAACGCAATTC
+
GGGGGGGGGGGGGGGGGGGGGGGGGGGGGGGGGGGGGGGGGGGFGGGGEGGGGGC@GGGGGGGGGGGGGGGGGGGGGGGGGGGGGGGGGGGFFCGGGGGGGGGGGGGGGGGGGGGGGGGGGFFGGGGGGGEGGGGGGGGGGGGGGGGGCGGGGGGGGGGGGGGGGGGGGGGFGGGGGGGFGGGGGGGGGGECCFFFFFFGGCFFGFFFFFFBGAFGGGFF>BFFFFFFFFBFFF>BFFF:D?DFFFBFFFFAADF??BFFFFF6DG:<A4=)20CGBBAA
@M06628:26:000000000-CRM2J:1:1103:19826:12087 2:N:0:149
TAATCTTGCGACCGTACTCCCCAGGCGGAATGCTTAATCCGTTAGGTGTGACACCGAAGGGCAAGCCCCCCGACGTCTGGCATTCATCGTTTACGGTGTGGACTACCAGGGTATCTAATCCTGTTTGCTCCCCACACTTTCGTACCTCAGCGTCAGTATCGAGCCAGTGAGCCGCCTTCGCCACTGGTGTTCCTCCAAATATCTACGAATTTCACCTCTACACTTGGAATTCCACTCACCTCTCTCGAACTCTAGACTGATAGTTTAGGAGGCAGTTCCAA
+
GGGGGGGGGGGGGGGGGGGGGGGGGGGGGGGGGGGGGGGGGGGGGGGGGGGGGGGGGGGGGGGGGGGGGGGGGGGGGGGGGGGGGGGGGGGGGGGGGGGGGGGGGGGGGGGGGGGGGGGGGGGGGGGGGGGGGGGGGGGGGGGGGGGGGGGG>EGGGFGGGGGGGGGGF?FGGGGGGGGFGDGGGGGGGGGGGCFFFFFGGGGFGFFFFFF4FADCFF?FFFFFFFFFFF?<BF243(318:7B>?:::??AFAF9>AFBFF=FGGAF>A@B::3C>B><-
@M06628:26:000000000-CRM2J:1:1103:13105:12380 2:N:0:149
CAGCCTTGCGACCATACTCCCCAGGCGGAGTACTTAACACTTTCGCTACGTCCGAGAAGATGTGGTAGTCCCCTCGAACTAGTACTCATCGTTTACGGCTAGGACTACCGGGGTATCTAATCCCGTTCGCTACCCTAGCTTTCGTTCCTCAGCGTCAGAAAGGCCCCAGTGAGCCGCTTTCGCCACCGGTGTTCCTCACGATATCAACGCATTTCACCGCTCCACCGTGAGTTCCGCTCACCTCTGACCTCCTCTAGCTTAGCAGTATCAAGCGCAGTTC
+
GGGGGGGGGGGGGEGGGGGGGGGGGGGGGGGGGGGGGGGGGGGGGGGGGGGGGGGGGGGGGGGGGGGGGGGGGGGGGGGGGGGGGGGGGGGGGGGGGGGGGGGGGGGGGGGGGGGGGGGGGGGGGGGGGGGGGGGGGGGGGGGGGGGGGGGGGGGGGGGGGGGGGGGGGGGGGGGGGGGFGGGGGGGGGGGGGFGFFFFGGFEDGFFFEFFFGFBFGGB>1;BFFFFFFF?DFF<:F?F2>:DFB?AFFA??0444<BABFFFF70):A2*3<BGD>BFB
@M06628:26:000000000-CRM2J:1:1103:5625:12851 2:N:0:149
TAATCTTGCGACCGTACTCCCCAGGCGGAATGCTTAATCCGTTAGGTGTGTCACCGAACAGTATACTGCCCGACGACTGGCATTCATCGTTTACGGTGTGGACTACCAGGGTATCTAATCCTGTTTGCTCCCCACACTTTCGTACCTCAGCGTCAGTATCGAGCCAGTGAGCCGCCTTCGCCACTGGTGTTCCTCCAAATATCTACGAATTTCACCTCTACACTTGGAATTCCACTCACCTCTCTCGAACTCAAGACCAGGAGTTTATGAGGCAGTTCCGA
+
GGGGGGGGGGGGGGGGGGGGGGGGGGGGGGGGGGGGGGGGGGGGGGGGGGGGGGGGGGGGGGGGGGGGGGGGGGGGGGGGGGGGGGGGGGGGGGGGGGGGGGGGGGGGGGGGGGGGGGGGGGGGGGGGGGGGGGGGGGGGGGGGGGGGGGGGGGGGGGGGGGGGGGGGGFGGGGGGGGGFGGGGGGGGGGGGGFGFFFFGGGGFGFFFFFFFGFFFCFFFFEFFFFFFBFFFFFBFFFF?DFFFFFFF??FDBF2AFFFFFBFFGGFABFFF??CGFFF:(
@M06628:26:000000000-CRM2J:1:1103:26600:13238 2:N:0:149
CAGCCTTGCGACCATACTCCCCAGGCGGAACACTTAACGCTTTCGCTACGGCCGAGAGGATGTGGAAGTCCCCTCAACCCAGTGTTCATCGTTTACGGCTAGGACTACCGGGGTATCTAATCCCGTTCGCTACCCTAGCTTTCGTGCCTCAGCGTCAGAAAAGACCCAGTGTTGCGCCTTCGCCACCGGTGTTCCCTATGATATCAACGCATTTCACCGCTCCACCATAAGTTCCCAACACCCCTGTCTTCCTCAAGCTTGGGGGTTTGCGACGCAATTC
+
GGGGGGGGGGGGGGGGGGGGGGGGGGGGGGGGGGGGGGGGGGGGGGGGGGGGGGCGGGGGGGGGGGGGGGGGGGGGGGGGGGGGGGGGGGGGGGGGGGGGGGGGGGGGGGGGGGGGGGGGGGGGGGGGGGGGGGGGGGGGGGGGGFGGGGGGGGGDDGFGGGFFFGGGGGGGGGGGGGGFGGGGGGGGG5CCDFGFFFFGGGGFGFFFFFFFGFFGGG<>>BFFFFFF?FBFFFAFFFFFFFFFFFFFFDFFAFAF>?FAF0>>G=;:8A>;B9CC>?BA
@M06628:26:000000000-CRM2J:1:1103:15745:13382 2:N:0:149
CAGCCTTGCGACCATACTCCCCAGGCGGAACACTTAACGCTTTCGCTACGGCCGAGAGGATGTGGAAGTCCCCTCAACCCAGTGTTCATCGTTTACAGCTAGGACTACCGGGGTATCTAATCCCGTTCGCTACCCTAGCTTTCGTGCCTCAGCGTCAGAAAAGACCCAGTGTTGCGCCTTCGCCACCGGTGTTCCCTATGATATCAACGCATTTCACCGCTCCACCATAAGTTCCCAACACCCCTGTCTTCCTCAAGCTTGAGGGTTTGAAACGCAATTCA
+
GGGGGGGGGGGGEGFGGGGGGGGEGGGGGGGGGGGGGGGGGGGGGGGGGGDGGGGGGGGGGGGAFFFGGGGGGGGGGGGGGGGGGGGGGGGFGGGGGGGGGGGGGGGGGGGGGFEGGGGGGGGGGGGGGGGGGGGGFGGGGGGGGFGFBFG6EGGEGGGGGGGGGGGGGGGGGCFGGGGFGGGGGGGGD?EDGFFFBBFGCC:7FFF;B>BFGFBCGGF>(49:FBFFF?FBA<9>B:<??BFFFFFFFA<<4:<)),39(,/8**420)16421913564
@M06628:26:000000000-CRM2J:1:1103:5079:13937 2:N:0:149
TAACCTTGCGGCCGTACTCCCCAGGCGGAGAGCTTAATGCGTTAACTGCGACACCGAACGGCAAGCCGCCCGACGTCTGGCTCTCATCGTTTACGGCGTGGACTACCAGGGTATCTAATCCTGTTTGCTCCCCACGCTTTCGCACCTCAGCGTCAGTATCGAGCCAGTGAGCCGCCTTCGCCACTGGTGTTCCTCCGAATATCTACGAATTTCACCTCTACACTCGGAATTCCACTCACCTCTCGCGATCTCTCGACCAGCAGTATTAGAGGAAGTTCCAG
+
FGGGGDGGGGGGGGGFGGFGFGGGGGGGGGGGGGGGGGGGGGGGGGGGGGGGGGGGGGGGGGGGGGGG>FGGGGGGGGGGGGGFFEFGGGGGGGGGGGGGGGGCFGF@FGGFFGFEFFGGFGGGGGGGFGGGGGGGGEGEGGGGGGGGGGFCCDEGGGGFCFFGGFFGGGGGECGGGGFFGGG3777<CGEGGFGFFF>DC0<@FFFFFFB?C>>FFC>7A<<25:5>?F:AF<9>:<0:?:2:(12@9?(6))(.(41:??>FFG9ABFF<,:CFF9AA<
@M06628:26:000000000-CRM2J:1:1103:5080:13957 2:N:0:149
TAACCTTGCGGCCGTACTCCCCAGGCGGAGAGCTTAATGCGTTAACTGCGACACCGAACGGCAAGCCGCCCGACGTCTGGCTCTCATCGTTTACGGCGTGGACTACCAGGGTATCTAATCCTGTTTGCTCCCCACGCTTTCGCACCTCAGCGTCAGTATCGAGCCAGTGAGCCGCCTTCGCCACTGGTGTTCCTCCGAATATCTACGAATTTCACCCCTACACTCGGAATTCCACTCACCTCTCTCGATCTCTAGACCAGCAGTATTAGAGGCAGTTCCAG
+
GGGGGGGGGGGGGGGGGGGGGGGGGGGGGGGGGGGGGGGGGGGGGGGGGGGGGGGGGGGGGGGGGGGGGGGGGGGGGGGGGGGGGGGGGGGGGGGGGGGGGGGGGGGGGGGGGGGGGFGGGGGGGGGGGGGGGGGGGGGGGGGGGGGGGGGGGGGGGGGGGFFGGGGGGGGGGGGGGGGFGGGGGGGGGGGGGFGFF>DGGGGFGFF:FFFFGAFG*::06?BFFFFFFFFFAFF>?FFFFFFF2<?63:6AFBFBFFFFF7F=0CAFAA=:?:CFBFDF5
@M06628:26:000000000-CRM2J:1:1103:20019:14290 2:N:0:149
CACCCTTGCGAGCATACTCCCCAGGCGGGATACTTGACGCGTTAGCTACAGAACTGAACGGTTTTAAATCGACCAGAACTTAGTATCCATCGTTTACGGCTAAGACTACTGGGGTATCTAATCCCATTCGCTCCCTTAGCTTTCGTCTCTCAGTGTCAGTCATGGCCCAGCAGAGTGCTTTCGCGATTGGTGTTCTTCCTAATATCTACGCATTTCACCGCTACACTAGGAATTCCCTCTGCCCCTACCTAACTCAAGCTTTATAGTTTCAACTGCCGGTT
+
GGGGGGGGGGEGGGGGGGGGGGGGGGGGGGGGGGGGGGGGGGGGGGGGGGGGGGGGGGGGGGGGGGGGGGGGGDGCFFGGFGGGGGGGGGGGGGGGGGGGGGFGGGGGGGGGGGGDGGGGGGGGGDFGGGGGGGGGGGGGGGGGGGGGGGGGGGGGGGEGGGGGGGGGGGGGGGGGGGGFGGGGGD=EGFGGGDFFFFACGGGFGFFFFFBDGFE?FGFFFFFFFFFF?FFAFFFFFFFF?<>?B?FFFFFFFAAFFB?BABFFGDDFFF=A>AFGFF>90
@M06628:26:000000000-CRM2J:1:1103:8927:15587 2:N:0:149
TAATCTTGCGACCGTACTCCCCAGGCGGAATGTTTAATGCGTTAGCTGCGCCACCGAACGGTATACTGCCCGACGGCTAACATTCATCGTTTACGGCGTGGACTACCAGGGTATCTAATCCTGTTTGCTCCCCACGCTTTCGTACCTCAGCGTCAGTATCGAGCCAGTGAGCCGCCTTCGCCACTGGTGTTCCTCCGAATATCTACGAATTTCACCTCTACACTCGGAATTCCACTCACCTCTCTCGAACTCAAGATTAGGAGTTTTAGAGGCAGTTCCAG
+
GGGGGGGGGGGGFGGGGGGGGGGGGGGGGEGGCFEBEEEGGGGEGGGGGGGGGGGGGGGGGGGGGGGFGGGGGGGGGGGGGGGGGGGGGGGGGGGGGGGGGGGGGGGGGGGFGGGGGGGGGGGGGGGGGGGGGGGGGGGGGGGGGGGGGGGGGGGGGFGGGGFEGCGGGGGGGGGGGGGAEEGGGGGGGCGCFCDFEFEG=CG@GF::FF?7:AFGCFFBA<?44:DF<F?FADF21(587??7..4F?FFFFFFF?244447FFCAABFFF62CFFFA26
@M06628:26:000000000-CRM2J:1:1103:8013:15845 2:N:0:149
CACTCTTGCGAGCGTACTCCCCAGGTGGATTACTTAACGCTTTCGCTTGGCCACTGACAGTGTATCGCCAGCAGCGAGTAATCATCGTTTACGGCGTGGACTACCAGGGTATCTAATCCTGTTCGCTCCCCACGCTTTCGTACCTCAGCGTCAATTCAAGTCCAGCAAGCTGCCTTCGCAATAGGTGTTCTTTATGATATCTATGCATTTCACCGCTACATCATAAATTCCGCTTACCTCAACTGAATTCAAGATTTCCAGTATCCATGGCAGTTCTACAG
+
GGGGGGGGGGGGGGGGGGGGGGGGGGGGGGGGGGGGGGGGGGGGGGGGGGGGGGGGGGGGGGGGGGGGGGGGGGGGGGGGGGGGGGGGGGGGGGGGGGGGGGGGGGGGGGGGGGGGGGGGGGGGGGDGGGGGGGGGGGGGGGGGGGGGGGGGGGGGGGGGGFGGGGGFGGGGGGGGGGGFGGGGGGGGGGGGGAFFFFFGGGGFGFF<AFFFG<DGGGFFFFEFFFFFEAEFDDDFFFABFFBFBFFFFFFFFA?FFFFFFFFFGGFFF7FFF?C>BFDF4
@M06628:26:000000000-CRM2J:1:1103:8032:15853 2:N:0:149
CACTCTTGCGAGCGTACTCCCCAGGTGGATTACTTAACGCTTTCGCTTGGCCACTGACAGTGTATCGCCAGCAGCGAGTAATCATCGTTTACGGCGTGGACTACCAGGGTATCTAATCCTGTTCGCTCCCCACGCTTTCGTACCTCAGCGTCAATTCAAGTCCAGCAAGCTGCCTTCGCAATAGGTGTTCTTTATGATATCTATGCATTTCACCGCTACATCATAAATTCCGCTTACCTCAACTGAATTCAAGATTTCCAGTATCCATGGCATTTCTACCA
+
GFGGGGGGGGGGGGGGGGGGGGGGGGGGGGGGGGGGFGGGGGGGGGGGGGGGGGGGGGEGGGGGGGGGGGGGGGGGGGGGGGGGGGGGGGGGGGGGGGGGGGGGGGGGGFFGGFGGGGGGGGGFE7EGEFGCE7EEGGGGGGGGCGGGGGGGGGGGGECBFGFFGGGGFCFGGGGCFFGFGGGGGGGGGGGGGCGAFFFDC::FGFFFFFFFGA?EDGF@FFAFFFFFEF9@@;<BF?B<BF:<:22*:A>BAA<>F2><<A?9FC<)40@:).::>44))
@M06628:26:000000000-CRM2J:1:1103:8006:15862 2:N:0:149
CACTCTTGCGAGCGTACTCCCCAGGTGGATTACTTAACGCTTTCGCTTGGCCACTGACAGTGTATCGCCAGCAGCGAGTAATCATCGTTTACGGCGTGGACTACCAGGGTATCTAATCCTGTTCGCTCCCCACGCTTTCGTACCTCAGCGTCAATTCAAGTCCAGCAAGCTGCCTTCGCAATAGGTGTTCTTTATGATATCTATGCATTTCACCGCTACATCATAAATTCCGCTTACCTCAACTGAATTCAAGATTTCCAGTATCCATGGCAGTTCTACAG
+
GGGGGGGGGGEGGGGGGGGGGGGGGGFFGGGGGGGGGGGGGGGEEFGGGGGFGGGGGGGFFGGGGGGGGGGGGGGGGGGFGGGGGGGGGGGGGGGGGGGGGGGGGGGGGGGGGGGFFFEFGGGGGGGGCFGFGGGGGGFGGGGGCGGGGGGGDEGGGGGGGGGGGGGCFGGGGGGGGGGFEGGGGGGGGGGGGFGFFFFGGGGFDFFEFFFFGF7EDG;FEEFFFFFCCFC@?;<BF7))(:4::7<74<BABF24:ABD9698CFDD<?>108:*:A<),
@M06628:26:000000000-CRM2J:1:1103:20449:15945 2:N:0:149
TAATCTTGCGACCGTACTCCCCAGGCGGAATGCTTAATCCGTTAGGTGTGTCACCGAACAGTATACTGCCCGACGACTGGCATTCATCGTTTACGGTGTGGACTACCAGGGTATCTAATCCTGTTTGCTCCCCACACTTTCGTACCTCAGCGTCAGTATCGAGCCAGTGAGCCGCCTTCGCCACTGGTGTTCCTCCAAATATCTACGAATTTCACCTCTACACTTGGAATTCCACTCACCTCTCTCGAACTCAAGACCAGGAGTTTAGGAGGCAGTTCCGA
+
EEFGGGGEGGGGDFGGGGGGGGF@FGGEGGGGGGGGGGGGGGGGGGGGGGGGGGGGGGDGGFFGGFFFFGGGGGEGGGGGGGGGFGFFFFGGGGDEEFFGGGGFGGGGGGGGGGGF9ADGCDGGGGGGFFEGGCE7FFFGFGGGGGGGFGGGGGEGGFGGECFGGFFGGGGGGGGGGGGFEGCDGGFGGGEGGC7;FFFGCFFFFF>DFFFFGFE:*AEFFE34=AFFAF?BABA6?BBF?F)8<DF)3834),4-(418?B)7FGA<>28<609C2)6<:
@M06628:26:000000000-CRM2J:1:1103:7169:16905 2:N:0:149
TAATCTTGCGACCGTACTCCCCAGGCGGAATGCTTAATCCGTTAGGTGTGTCACCGAACAGTATACTGCCCGACGACTGGCATTCATCGTTTACGGTGTGGACTACCAGGGTATCTAATCCTGTTTGCTCCCCACACTTTCGTACCTCAGCGTCAGTATCGAGCCAGTGAGCCGCCTTCGCCACTGGTCTTCCTCCAAATATCTACGAATTTCACCCCTCCACTTGGAATTCCACTCACCTCTCTCGAACTCAAGACCAGGAGTTTGTGAGGCGGTTCGGA
+
F<FEA<F<AF76+CFGBFGGGC@6,C@6@:CFFDFECEEECGCGGGEGE:EGGFF@GGECGF?F<FG,CCCCCGFGGGGGFEAEF?EFG<E@FC::4AF+B?F=E?FG8FEE,D;>,@>@=BFFFF=;;E8:E>CCF=,@;>E?C<CCCG,:3@:*,3E=5*@>F<,>2>2911:8=?FFDG7<8C:0,1B11+;5AA+*9+:@CCFDFF?FG<?G*>1(/5@294)9:F>AF9<).3::?0.(,,:<72697,554,(3(-07DF)3:)@6<()1,4,4-
@M06628:26:000000000-CRM2J:1:1103:23361:17871 2:N:0:149
TAATCTTGCGACCGTACTCCCCAGGCGGAATGCTTAATCCGTTAGGTGTATCACCGAACAGTATACTGCCCGACGACTGGCATTCATCGTTTACGGTGTGGACTACCAGGGTATCTAATCCTGTTTGCTCCCCACACTTTCGTACCTCAGCGTCAGTATCGAGCCAGTGAGCCGCCTTCGCCACTGGTGTTCCTCCAAATATCTACGAATTTCACCTCTACACTTGGAATTCCACTCACCTCTCTCGAACTCAAGACCAGGAGTTTATGAGGCAGTTCCGA
+
GGGGGGGGGGGGCGGGGGGGGGGGGGGGGGGGGGGGGGGGGGGGGGGGG9CFGGGGGGGGGGGGGGGCGGGGGGGGGGGGGGGGGGFCFFGGGGGGGGGGGGGGGGFGGGGGGGGGGFGGGGGGGGGFGGGG8DGDGCGGGGGGGGGGGGGGGGGGGAFGDCGEGDDGFFGGGDGGG*,?EGGGFFGGGFGGGFGFFFFF7:9FFF>@FFFFGE?C7F<34CDEFFFF<?2<4-9A7(48?B>?2<?48<?:),.3(3::2?3?DF4<92=?0(9FBF4:,
@M06628:26:000000000-CRM2J:1:1103:3092:17904 2:N:0:149
CAGCCTTGCGACCATACTCCCCAGGCGGAGCACTTAACACTTTCGCTTCGGCCGGAAAATTATGGAAGATTCTCCGACCAAGTGCTCATCGTTTACAGCTAGGACTACCGGGGTAGCTAATCCCGTTCGCTCCCCTAGCTTTCGTGCCTCAGCGTCAGAAGAGACCCAGTGAGTCGCTTTCGCCACTGGTGTTCCTTAGGATACCACCGCATTTCACCGCCCCACCCTAAGTTCCCCCCACCTCTGTCTCCCTCAACCCCGCCAGTTTTGGGCGCTATTC
+
GGAFGGGGGGGGGGGGGGGGGGGGGGGFFEBFGGGGF<@FGGG<FGFEGGGG7===FF<CFFC<,C=FFFCF,,C+FFG+<BFDEE<<?FCFFFC<D,FF<=ECDFFG8CFD>+@+==ECFG@CFFGFG@CCGCE8<3,@;9B5F*@D,@E6EECEE7,DFFF6FFC8,<,+449:C:E)C8C<3CCGGCGGCA7A++9*1:<A;A),:50574:+:?01(39(8<B515(.)6)),(,,46,:?7-*)6<0(8()(.((,()0/<6::33(.-593?)6
@M06628:26:000000000-CRM2J:1:1103:19291:18037 2:N:0:149
TAATCTTGCGACCGTACTCCCCAGGCGGAATGCTTAATCCGTTAGGTGTGTCACCGAACAGTATACTGCCCGACGACTGGCATTCATCGTTTACGGTGTGGACTACCAGGGTATCTAATCCTGTTTGCTCCCCACACTTTCGTACCTCAGCGTCAGTATCGAGCCAGTGAGCCGCCTTCGCCACTGGTGTTCCTCCAAATATCTACGAATTTCACCTCTACACTTGGAATTCCACTCACCTCTCTCGAACTCAAGACCAGGAGTTTATGAGGCAGTTCCGG
+
GGGGGGGGGGGGGGGGGGGGGGGGGGGGGGGGGGGGGGGGGGGGGGGFGGGGGGGGGGGGGGGEGGGGGGGGGGEGEEGGGGGGGGGGFGGGCGGCFGGGGGGGGGGGCGG?FFGFAFFGF,?DGGGGGGGGGGG@CGGGGGGGGCCCGF7CGGGDGFGGGGGGGGGGGF6DFDEEGCFFGGGGGGF?6FGGFFFFFF=F79EAFAFDAFFFGEFGCGF3>EFEFAFFAFBB24>432??7:38<?F@F02<>77A?07?:<B@CCAA>AF::1CD44>1(
@M06628:26:000000000-CRM2J:1:1103:12198:18043 2:N:0:149
TAATCTTGCGACCGTACTCCCCAGGCGGAATGCTTAATCCGTTAGGTGTGACACCGAAGGGCAAGCCCCCCGACGTCTGGCATTCATCGTTTACGGTGTGGACTACCAGGGTATCTAATCCTGTTTGCTCCCCACACTTTCGTACCTCAGCGTCAGTATCGAGCCAGTGAGCCGCCTTCGCCACTGGTGTTCCTCCGAATATCTACGAATTTCACCTCTACACTCGGAATTCCACTCACCTCTCTCGAACTCAAGACTAGCAGTATCAAAGGCAGTTCCAA
+
GGGGGGGGGGEGGGGGGGGGGGGGGGGGGGGGGGGGGGGGGGGGGGGGGGGGGGGGGGGGGGGGGGGGGGGGGGGGGGGGGGGGGGGGGGGGGGGGGGGGGGGGGGGGGGGGGGGGGGGGGGGGGGGGGGGGGGGGGGGGGGGGGGGGGGGGGGGGGGGGGGGGGGGGGGGGGGGGGGGAGGGGGGGGGGGGGFGFFF>DFGGFGFFFFF<FGFACFGFFDFFFFFFFFFFFDFFFF?F:>?<?BFBFFFFFAF?BFFF?BDFFGFF4A9?:??DGBFAFB
@M06628:26:000000000-CRM2J:1:1103:14750:18510 2:N:0:149
CAATCTTGCGATCGTACTCCCCAGGTGGGACACTTATCACTTTCGCTTAGTCACTGAGCTAATGCCCAACAACTAGTGTCCATCGTTTACGGCGTGGACTACCAGGGTATCTAATCCTGTTCGCTCCCCACGCTTTCGTCCATGAGCGTCAGTACATACGTAGTAGACTGCCTTCGCAATCGGTATTCTGTGTAATATCTATGCATTTCACCGCTACACTACACATTCTATCTACTTCCATATGACTCAAGTCAACCAGTATCAAAGGCAGTTCCATAGTT
+
GGGGGGGGGGGGGGGGGGGGGGGGGGGGGGGGGGGGGGGGGGGGGGGGGGGGGGGGGGGGGGGGGGGGGGGGGGGGGGGGGGGGGGGGGGGGGGGGGGGGGGGGGGGGGGGGGGGGGGGGGGGGGGGGGGGGGGGGGGGGGGGGGGGGGGGGGGGGGGGFGGGGGGGGGGGGGGGGGGGFGGGGGGGDFGGGGFFFFFFGGGGFGFFFFFFFD29ECF@<@EFFFFFFFFFFFFFFFF87CCCC?CCFE=)9CEFFF?B<9464D<9?6?@1-:F>9AF<4
@M06628:26:000000000-CRM2J:1:1103:28051:19004 2:N:0:149
TAGTCTTGCGACCGTACTTCCCAGGCGGTGCGCTTAACGCGTTAGCTCCGGCACAAGGGGGGTCGAAACCCCTCACACCAAGCGCACACCATTTACTGCCAGGACTACAGGGGTATCTAATCCCTTTCGCTACCCTGGCCTTCGAGCCTCAGCGTCAGTAAGTGTCCAGTAGATCGCCTTCGCCACGAGTGTTCCTCTCGATATCCACGCATTTCACTGCTACACCGAGAATTCCATCTACCCCTCCACTACTCAAGTCCGGCAGTATCGGATGCAGTTC
+
GGGGGGGGGGGGGGGGGGGGGGGGGGGGDECGGGGGGGDGGGGGGGGFFGGGGGGGEFGGGEGCGEGCGG7>*>FFGGGGFGG@FGCEFGGGGGGCGGGGFGGGGGGGDGGGDGGGGGGGGGFGGGGGGGGGGFGGF5C:EDFCCCEGCGFGGE=EGGGFGGG?FGGGGGF*AFGCGGGFGFGGGGGCECF>FFFFFBFGGGDFGFF>FF0BCAAFG:<?<<A>?BFFF><2<AFA9A4>DDFFB?BFF42:>D9?FFFBB>DBGCB9A<EF<BGGF)-4
@M06628:26:000000000-CRM2J:1:1103:4248:21000 2:N:0:149
CACACTTGCGTGCGTACTCCCCAGGCGGGATACTTAATGCGTTAGCTACGGCACTGCCTGGGTCGATGCAGGCAACACCTCGTATCCATCGTTTACGGCTAGGTCTACTGGGGTATCTACTCCCATTCTCTCCCCTAGCTTTCGTCTCTGAGTGTCAGTTGCGGCCTAGCAGCGCCCTTTCGCCATCGATGTTCTTACAGAACTCTAAGCATTTCACCGCTACACCTGGATTTCCTTCTGCCCCTACCGCCCTCTAGCTGTTCAGTCTCTACTGCCTTTCA
+
9F--CFGGGGC@@FGGGFGGGGGGGGGGEGGFFFGGG,,,8BBFCFF<,=:CFE8F<859C,:,+@C,BF<F+4:+B==8,4B+,9,,5:44==7,B:F7+A>,5,5ACGGGCG7D,3>,3,6,,CEG,=A@B3@3+,,@D,5@3@,@@;EFFF,@7;E;,,;1>@BC,,,*,4C*4?6?F*1//*05*CECD+;3+1;6+=*;C8+)1));+.6+1C199>92.,8)2))-)).)))-)-5(3:04.,((,(((--6:<<409*<-)).8)))20)64:)
@M06628:26:000000000-CRM2J:1:1103:17843:21670 2:N:0:149
CAACCTTGCGGTCGTACTCCCCAGGCGGAGAACTTAACGCGTTAGCTTCGCTACCGACGCGTCTATAGCGCCAACAGCCAGTCCTCATCGTTTAGGGCGTGGACTACCAGGGTATCTAATCCTGTTCGCTCCCCACGCTTTCGTACCTCAGCGTCAGTGTAGTGCCAGTTATTCGCCTTCGCCACTGATGTTCCTCAAGCCCTCTACGCATTTCACCGCTACGCCTTGAATCTCACTAACCTCTCACTCACTCTAGCCAGACATTTTCAAATGCAGTTCC
+
GFGGGGGGGG7FFGGGGGGGGEGGGGGGGGDGGGGGGGDGGGGGGGGGGGEGGGGGGGGGGGGG7FGFGGGGGGGGGGG8EFFGCFFGGCGGGGGGGGGGGGGFFCFFGGGGGFGGGFGGGGG,FFGGGDFGGG7EGGGGGGGGGGEFG,>DEGGDEGGGGGCCCFFFGGG+AC68EEGFFGGGGGG9FFG>CF:FFFF*1:CFF?FBB>:7:9<GG59312(3B7:F<F<2).64>B?7:)42:>>9>(5<D<>4>023((7*::44-)954)**6-:<
@M06628:26:000000000-CRM2J:1:1103:14943:21820 2:N:0:149
CACTCTTGCGAGCATACTTCCCAGGCGGGATACTTAACGCGTTAGCTTTAGTACTGCACAGGTCGATCTGTTCAACACCTAGTATCCATTGTTTACGGCTAGGACTACTGGGGTATCTAATCCCATTTGCTACCCTAGCTTTCGTCTCTGAGTGTCAGTAATAGCCCAGTAAAGTGCCTTCGCCATCGGTGTTCTTTCCAATCTCTACGCATTTCACCGCTCCACTGGAAATTCCCTTTACCTCTACTATACTCTAGTCCGATAGTTTCGACTGCGATTTT
+
GFGGGGGGGGGGGGGGGGGGGGGGGGGGGGGGGGGGGGGGGGGGGGGGGGGGGGGGGGGGGGGGGGGGGGGGGGGGGGGGGGGGGGGGGGGGGGGGGGCFGGGGGGGGGGGGGGGGGGGGGGGGGGGGGGGGGGGGGGGGGGGGGG8DFGGGGGGFGGGGGGGGGGGGGGGDCCGGGGGFGGGGGGGEGGGGGFGFFFFGGCEFFFFCFFFFGF?@FFF@>FFFFEFF@F<>?3;@EF3.4=>E8)9FAADFA)-66<AAB(.87C>A48;,81**,4:B)
@M06628:26:000000000-CRM2J:1:1103:11537:21991 2:N:0:149
TAATCTTGCGATCGTAGTCCCCAGGCGGAGTGCTTAATGCGTTAGCTGCGAAACCGAAGAATAAATTCCCCGATATCTAGCACTCATCGTTTACGGCGTGGACTACCAGGGTATCTAATCCTGTTTGCTCCCCACGCTTTCGCGCCTCAGCGTCAGTTGAAGTCCAGGTGACCGCCTTCGCCACCGGTGTTCCTCCTAATATCTAAGAATTTCACCTCTACACTAGGAATTCCATCACCCCCTACTTCACTCAAGACTAGTAGTTTTGGAAGCAGTTCCGA
+
EFEGGGGGGGGGCFFGGGGGGGGGGGGGGGGGGGGCFGGGGGGGGGGGGGGGGGGGGGGGGGGGGFGGGGGGGGGGGGFFFGGGGGGGGFGGGGGGGGGGGGGFGFGGGGGGGGGGGGGGGGGGGGGGGGGGEGGGEEGGGGGGGGGGGGGEGGGGFGGFGGGGGGFGGGCCCGGGGGGFGGGGGGGEGCEFGFGFAF6+@CGFGFFEFFDFGF<FGF>3<AFF@FFF2?0AFFFA?B::9>>?B?>FF8)4:?>>BBB(4<@@>:<0147(8?FDFAB?(
@M06628:26:000000000-CRM2J:1:1103:10167:22561 2:N:0:149
CAGCCTTGCGACCATACTCCCCAGGCGGAGCACTTAATGGTTTCCCTACGGCGCAAAGCGACGAATCGCCTCTTGCCCAGTGCTCATCGTTTACAGCCAGGACTACCGGGGTATCTAATCCCGTTCGCTACTCTGGCTTTCGTATCTCAGCGTCAGTTCTCCCCCAGTATGCCGCCTTCGCCTCTGGTGTTCCCCATGATATCAACGCATTTCACCGCTCCACCATAAGTTCCGCATACCTCTGGAATGCTCTAGCTTTGAAGTTTCAAACGCAGTTCCA
+
GGGAE<FGFGDG+FFGG9EFGCGBDCCCEEG?FGGEGGGFGGGGGGGFGG7FG+:FGGGGGGGGGGGGGGGGGF?FEFGEEFCGGGDFGG<7FFFGFFGCDGDGEG8++@FFE=EGGGFGFFEGGC+@C78,@D;>F@:@CE>>>FF9A;8E5>*:A;,,?DC*<:*ABFG7CEGBCEF)*8*9*76+AF7;@ACAFAFC?+<*:@B>3.39:)6<5C>09B?078*=A@<)6(,(417(-).)4)(*)).))-6<))-).4**:<)5))*-399C44-)
@M06628:26:000000000-CRM2J:1:1103:10157:22577 2:N:0:149
CAGCCTTGCGACCATACTCCCCAGGCGGAGCACTTAATGGTTTCCCTACGGCGAAAAGCGACGAATCGCCTCTTGCCCAGTGCTCATCGTTTACAGCCAGGACTACCGGGGTATCTAATCCCGTTCGCTACCCTGGCTTTCGTATCTCAGCGTCAGTTATCCCCCAGTATGCCGCCTTCGCCTCTGGTGTTCCCCATGATATCAACGCATTTCACCGCTCCACCATAAGTTCCGCATACCTCTGGAATACTCTAGCCTGGAAGTTTCAAACGCAGTGCCA
+
GFGGFGGGGGGGGGGGGGGGGGGGGGGGGGGGGGGGGGGGGGGGGGGGGGGGG>>FGGGGGGGGGGGGGGGGGGGGGGGGGGGGGGGGGFGGGGGGFGGGGGFGGGGDEGGFFGGGDGGGFGGEFCEDEGGGGGGGGGGGGGGGGGGGGGGGG@EGGGGGGG6FGGGGGGG=CGGGGGGFGGGGGGFFGGGGGFGFAA?G?FGFCFEFFFFFGFFC<E999?BBFAFFFF44<FF>B:<.6<>:2<7?7<).65423<B?F?F?CFAA4>64>BGGFBA<
@M06628:26:000000000-CRM2J:1:1103:24705:22943 2:N:0:149
TAATCTTGCGACCGTACTCCCCAGGCGGAATGCTTAATCCGTTAGGTGTGACACCGAATAGCATGCTACCCGACGACTGGCATTCATCGTTTACGGTGTGGACTACCAGGGTATCTAATCCTGTTTGCTCCCCACACTTTCGTACCTCAGCGTCAGTATCGAGCCAGTGAGCTGCCTTCGCCACTGGTGTTCCTCCACATATCTACGAATTTCACCTCTACACTTGGAATTCCACTCACCTCTCTCGAACTCAAGACTAGCAGTATTAAAGGCAGTTCCAG
+
9DFFGGGGGG@@FFGG7FGGGGGGGGGD@FG@FGGCC@CEFGGGGGGGGGE@FG?F7=CFCCFFFGFFGGFB:C7+@FBBFCC9FFGGFGGGGCFGGGGGGGGGGGAF<BFFGGGGG9DFGGGGGGGCDGF7GGE7FCDFFCFCF7CFGFECECGGC@E;*:1:FFGGC,<?,<CBDDF>ECGGFGCFGGE>CACFA)6<9+==CAF;;53:F?CGFFEAEC@C89A;CF;99?F)80:<714(),4FB??F)4>24AA?<>==7C2)62426(*0)64..
@M06628:26:000000000-CRM2J:1:1103:19731:23004 2:N:0:149
TAATCTTGCGACCGTACTCCCCAGGCGGAATGCTTAATCCGTTAGGTGTGTCACCGAACAGTATACTGCCCGACGACTGGCATTCATCGTTTACGGTGTGGACTACCAGGGTATCTAATCCTGTTTGCTCCCCACACTTTCGTACCTCAGCGTCAGTATCGAGCCAGTGAGCCGCCTTCGCCACTGGTGTTCCTCCAAAGATCTACGAATTTCACCTCTACACTTGGAATTCCACTCACCTCCCTCGAACGCAAGACTAGGAGTTTATGTGGAAGTTCCGG
+
FGGGGGGGGGGGGGGGGGGGGGGEGGGGGGGFGGGGGFFGGGGGGGGGGGGGGGGGGGGGFEFFEFGCGG<BCFE@CFGC?=FFCGGGFFEGGGGG<FFGGGCGGG<<FGGEA@FGGGECFGGEFFDF9=DFGGGGG8FFEGFCFE:EFFCEGDEEGFEF>FGCGF5DC?FC7;EB:CCA5EC<FC=,;CEFG+3;AAA*=0<+@68?FF;C@??9*A<<3C;)9-766456AAFB?B?<)3,(.(,71.(-,1-(:)3((4).2?>A9)*)))20644((
@M06628:26:000000000-CRM2J:1:1103:19727:23024 2:N:0:149
TAATCTTGCGACCGTACTCCCCAGGCGGAATGCTTAATCCGTTAGGTGTGACACCAAAGGGCAAGCCCCCTGACGTCTGGCATTCATCGTTTACGGTGTGGACTACCAGGGTATCTAATCCTGTTTGCTCCCCACACTTTCGTACCTCAGCGTCAGTATCGAGCCAGTGAGCCGCCTTCGCCACTGGTGTTCCTCCAAATATCTACGAATTTCACCTCTACACTTGGAATTCCACTCACCTCTCTCGAACTCTAGACTGATAGTTTACAGGGCAGGTCCAG
+
GGGFGGGGGGDGGGGGFGGGGGGGGGGGGGGGGGGGGGFGGGGGGGGGFGAFFGF7EGEFFDG@<C,6?FGGGGG:CFFGFGGGGGGCFFFGGGGEGGGGGGGGGGGA=CGGGF9FFGGCAFGGGGGCFGGGGEEGGGGFGEFGGFAEG6,@:@CEFGGGC@5:FCCGFGGGGGGGGEFFG=7DFGFGGFGGFCGFFFFGGCEFGF:@FF?7D?<C;CE)99@7=)=AE63;3.7423>?3651<<<634?A<A>).).5:ABFGFD2))711?*)8:<2)
@M06628:26:000000000-CRM2J:1:1103:15765:23712 2:N:0:149
TAATCTTGCGACCGTACTCCCCAGGCGGAATGCTTAATCCGTTAGGTGTGTCACCGAGCAGCATGCTACCCGACGACTGGCATTCATCGTTTACGGTGTGGACTACCAGGGTATCTAATCCTGTTTGCTCCCCACACTTTCGCACCTCAGCGTCAGTATCGAGCCAGTGAGTCGCCTTCGCCACTGGTGTTCCTCCGAATATCTACGAATTTCACCTCTACACTCGGAATTCCACTCCCCTCTCTCGAACCCAAGACTAGCAGTATTAGAGGCAGTTCAGG
+
CCF<CFGF@F:@@FGGBFGGG7E,DE@FGCGFGGGGC@C9FGFGGGGGG@CFEFCB=FGGGGFFFFFGGGCGGGGGGGGGFFDFGGGGGAFGDCGCEFCFGFFFEFGGGC@DDE9@;@FG,,DFFG?FFGG:8F7CGGDFGGGEGGG:,>BCEGCE@FFDGG*>ECFFGGGGGC**88C>G5CC68CCG8=DG=:).=5<5EGFCFF?FF1FGF<=*/).64(.7?3767).))651(448?0())-).4(23(31362::)11:0.))461<0<7<A))<
@M06628:26:000000000-CRM2J:1:1103:6978:23963 2:N:0:149
CAGCCTTGCGACCATACTCCCCAGGCGCTGTACTTAACACTTTCGCTACGTCCGAGAGACTGTGGGAGGCCCCACGGACTAGTACAGATCGTTTACAGCTAGGACTACCGGGGTATCTAATCCCGTTCGCTCCCCTAGCTTTCGTGCCTCAGCGTCAGAAGGATCCCAGAGAGCCGCTTTCGCCACCGGTGTTCCTCATCATATCAACGCATTTCACCGCTCCACAATGAGTTCCGCTCTCCTCTGATCCCCTCAAGACTTGTGGTTTCAAACGCAATTC
+
GGEFFFGGGGGCECFFACFGGDCBGGGGGEGFGGFFFGGGGGGGFGGGGGGGGGGGGGGGGGFEEEGGEEF:FFGGCCGDFGFGGGGGFGFBFFGFGGGGGG8?<FGGFGGGGE7DGCFFGGEDGGGGEECDEF7FCGGGGGGGGFGGFGGDFGGGGG,EDGC9FCGEFFGFDC>EGCEF?E=?DC=EC3C:D=F7@BFGC?++77+6>ABFC9AD>?46(4(.<2>*4?A<<AABFF9(5:23A?97A<037??:3),6<<FF3783AAF24(5>9<79
@M06628:26:000000000-CRM2J:1:1103:14706:24104 2:N:0:149
CAGCCTTGCGACCATACTCCCCAGGCGGAACACTTAACGCGTTTGCTACGGCCCAGAGGAGGTTAAAGCCACCCCAAACCAGTGTTCATCGGTTACAGGTGGGGCTTACGGGGGAACTAATTCCGGTTGCTACCCTACCTTTCGGGCCACAGCGGCAGAAAACGCCCAGGGTTGCCCCTTCGCCACCGGGTTTCCTTATGAAAACATAGCATTTCACCGCTTCACCTGAGATTCCCAACACCCTTGCCTTCTTTAAGCCTAAAGGTTTGAAACGGAAGTC
+
GG@FGGGGGGGCG7FGGGGGGGGGGGGG++CFGGGGG,FG@GG7FGE9FGGG7+,CF<CE:,89,,5,,C,,:+8@C,DF@,5,,5C,9,,+BF+,<,,5,+@4+3,,B++CC7+++,,@,,8@,*@**,3,@F@,?,25?F;**5*:1*,,,*/**1*2++**14CE**:C6=C9+;*0*/*9*1:/>51*5*:*=?6*0++**)*)*)6*?A9?7?-(((()156).)))6)6,)((4?60(..,)6))))).-))(.)3***064396486**-1:2
@M06628:26:000000000-CRM2J:1:1103:11352:24119 2:N:0:149
CAATCTTGCGATCGTACTCCCCAGGTGGATTACTTAACGCTTTCGCTCAGACGCGTACTGTGTATCGCACACATCCAGTAATCATCGTTTACGGCGTGGACTACCAGGGTATCTAATCCTGTTCGCTCCCCACGCTTTCATGCCTCAGCGTCAGTCTCAGTCTAGTAAGCTGCCTTCGCAATTGGTGTTCTTTATGGTATCTATGCATTTCACCGCTACACCATAAATTCCGCCTACCTCGTCTGGACTCAAGCCCATCAGTTCCAATTGCACGTCATCAG
+
FCGGCEFFGGCFCGFGDFGGGGF@GGG8CFG9FGFCFGDEFGGGGECFCCEGE7FGGCFGGGGGFFGGGGGGGGGCGEGADEEDFFCAFFGE@EGD>EDGGFGGGFGGGFGG?EDFFGFGGGGGGGE?>D+AE8=E@BD:;:>DA7?D@CB:EGFCFFDC@FAGGGDC,7@9?>E,DFE*:;9DD::CC?GDD+=C)4:DF,,:CA8CFF?A>ADGD51;3@<363C@<@?;?FD1;()5<8<0((-8<:)48?0(,31)5-=B*062)44)4:*9(,6><
@M06628:26:000000000-CRM2J:1:1103:14707:24124 2:N:0:149
CAGCCTTGCGACCATACTCCCCAGGCGGAACACTTAACGCTTTCGCTACGGCCGAGAGGATGTGGAAGTCCCCTCAACCCAGTGTTCATCGTTTACAGCTAGGACTACCGGGGTATCTAATCCCGTTCGCTACCCTAGCTTTCGTGCCTCAGCGTCAGAAAAGACCCAGTGTTGCGCCTTCGCCACCGGTGTTCCCTATGATATCAACGCATTTCACCGCTCCACCATAAGTTCCCAACACCCCTGTCTTCCTCAAGCTTGAGGGTTTGAAACCCAATTC
+
GGGGGGGGGGGGGGGGGGGGGGGGGGGGGGGFGGGGGGGGGGGGGGGGGGGGGGEEGGGGGGGCBFFGFGGGGGGGGGGGGGGGGGGGGGGGGGGGGGFFGFGGGGGGGGGGGGGGGGGFGGGGGGGFCGGGGGGGGGGGGGGGGFGGFGGGGGGGGGFFGGGGGGG5FCGGGFDEGGGFGGGGGGGEG?EGGFGFFFFGGGG6CC+.7:6>7A<FFG6>1;>:FBF?BF<):9<?FBF1<?F;FF36<)).--97<)))(,9?*:486>FF2(*147))
@M06628:26:000000000-CRM2J:1:1103:14700:24140 2:N:0:149
CAGCCTTGCGACCATACTCCCCAGGCGGAACACTTAACGCTTTCGCTACGGCCGAGAGGATGTGGAAGTCCCCTCAACCCAGTGTTCATCGTTTACAGCTAGGACTACCGGGGTATCTAATCCCGTTCGCTACCCTAGCTTTCGTGCCTCAGCGTCAGAAAAGACCCAGTGTTGCGCCTTCGCCACCGGTGTTCCCTATGATATCAACGCATTTCACCGCTCCACCATAAGTTCCCAACCACCCTGTCTTCATCAAGCTTGAGGGTTTGAAACGCCAGTC
+
GFGFGGGGGGGGGDGGGGGGGGFGGGGGGGGDGGGGGCG:CFFFFEGFGGFGFCFGGGGGGGGAFGFF,C<F8FFFFDDB7FFGGG9?9<ADFGGFFF<<9FFGDGGCBFE7C3BEGGGGGFCFG8D,BEEFG>FFCDFGGAFE,D7DCFGGGD@:CFCEFCFG7C::>BFDFGCEGG*?CFC3CC=5C::1:6:=64=F?<=+;;+(5)(8CA<7CG:B4632>2>6)9<56)).40((((4127,/.---).62))5.(()75E1?:)@A4())(().
@M06628:26:000000000-CRM2J:1:1103:22929:24830 2:N:0:149
CAGCCTTGCGACCATACTCCCCAGGCGGAACACTTAACGCTTTCGCTACGGCCGAGAGGATGTGGAAGTCCCCTCAACCCAGTGTTCATCGTTTACGGCTAGGACTACCGGGGTATCTAATCCCGTTCGCTACCCTAGCTTTCGTGCCTCAGCGTCAGAAAAGACCCAGTGTTGCGCCTTCGTCACCGGTGTTCCCTATGATATCAACGCATTTCACCTCTCCACCATAAGTTCCCAACACCCCTGTCTTCCTCAAGCGTGACGGTTTCCTACGCAATTC
+
GGGGGGFGGGDGGGGGGGGFGEGGGGGDGEGGGGFG9EGGGGGGGGGGGG7CEEGEGGGGEFE9FFGCFFGCFGGGGGFGGGFCFDFEFG@FGGFEC7F@==FEGGGBFGGGGGGGDCFGCF9FEEF=C@CFEFGGGGGGDFGCF7EC34>@DC;BEGFCEGFGGDE=,6=D7CF:=EEEGG*:>DF*:*=/:CGFAFFC+=CC+7=73>(0/660*A)()(4-74)14494))))).4::29(3,565)6)).4))2(41<.75*3().*.)()72(--
@M06628:26:000000000-CRM2J:1:1103:22929:24848 2:N:0:149
CAGCCTTGCGACCATACTCCCCAGGCGGAACACTTAACGCTTTCGCTACGGCCGAGAGGATGTGGAAGTCCCCTCAACCCAGTGTTCATCGTTTACGGCTAGGACTACCGGGGTATCTAATCCCGTTCGCTACCCTAGCTTTCGTGCCTCAGCGTCAGAAAAGACCCAGTGTTGCGCCTTCGCCACCGGTGTTCCCTATGATATCAAAGTATTTCACCGCTCCACCATAAGTTCCCAACACCCCTCGCTTTCTCAAGCTTGAGGGTTTGCGATGCAATTC
+
FCGGFGGGGGGGGGGGGGGFGGGEGGGGGGDFFFGGFGGGGGGGGGGGEGE:FFGGEFGFFFDAFGGGGGGGGFFGGGGFDFGGFGGGGFGDFG7?FFFGEGGFC?EACEEEGFGGGGCGGFGGGGGF6E>@E7DFEGFFGFGGGDE*>FFGFEEGGDF9DC7FFFFCFE?+979CEGE=EGGGDG*=5*/*28+;46FFF++*219)0*-9F<AC7::>;9;241<9,*4A2)5271:<?0(4((-)--(.)69))2))(./59C0?B)0((,/:44))
@M06628:26:000000000-CRM2J:1:1104:18687:1392 2:N:0:149
TAATCTTGCGACCGTACTCCCCAGGCGGAATGCTTAATCCGTTAGGTGTGTCACCGAACAGTATACTGCCCGACGACTGGCATTCATCGTTTACGGTGTGGACTACCAGGGTATCTAATCCTGTTTGCTCCCCACACTTTCGTACCTCAGCGTCAGTATCGAGCCAGTGAGCCGCCTTCGCCACTGGTGTTCCTCCAAATATCTACGAATTTCACCTCTACACTTGGAATTCCACTCACCTCCCTCGAACTCAAGACCAGGATTTTTAGATGCATTTCCGA
+
GGGGGGGGGGGGGGGGGGGGGGGGGGGGGGGGGGGGGGGGGGGGGGGGGGGGGGGGGGGGGGGGGGGGGGGGGGGEDGGFGGGGGGGGGGGGGGGGGGGGGGGGGGGGGGGFFGGGEDDGGGGGGGGGGGGGGGGGGGGGGG@FGFGFGFDEGGDGGFCDE>>EGFFCF@CEFGCGGCC?EGG46C69<@GFGFGA;A+*1=97<FF08ADG+7<GCC@)).5*:<?@FFF4::))(.4861(4:80((316<2)-43(3(()**26:))*-62+294)((
@M06628:26:000000000-CRM2J:1:1104:21155:2420 2:N:0:149
TAATCTTGCGACCGTACTCCCCAGGCGGAATGCTTAATCCGTTAGGTGTGACACCGAACAGTATACTGCCCGACGTCTGGCATTCATCGTTTACGGTGTGGACTACCAGGGTATCTAATCCTGTTTGCTCCCCACACTTTCGCACCTCAGCGTCAGTATCGAGCCAGTGAGCCGCCTTCGCCACTGGTGTTCCTCCAAATATCTACGAATTTCACCTCTACACTTGGAATTCCACTCACCTCTCTCGAACTCAAGACCAGGAGTTTTTAGGGCAGTTCCAG
+
GGGGFGGGGGGGGGEGCFGGGDGGGGGGEGGGGGGGGGGGGGGGGFFGGGGGGGGGGGGGGGGGGGGGGGGGGGGGGGGFGGGGGGGGGGGGGGCFFGGGGGGGGGGGGGGGGGFGGA@,DFGGGGGGFGGGGGGGGGGGGGGGGG?FGGGGGGGGGACFGGGGGGGGGFGGFGG>CE?FGECGGGG,=FGGG67ACFFGF2ACCAF;CA8@EEFGCD@EE35=096@?2?FFFFFFBFF??2:<<0)3114505<B::??BFFGG)-)(2.<3:F?)6A<
@M06628:26:000000000-CRM2J:1:1104:21150:2444 2:N:0:149
CAATCTTGCGACCGTACTCCCCAGGCGGAATACTTAATCCGTTAGGTGTGACACCGAACAGTATACTGCCCGACGTCTGGCATTCATCTTTTACGGGGTGGACTACCCGGGTATCTATACCTGTTTTCTCTCCACACTTTCTCACCTCAGCGTCAGTATCTATCCAGTGAGCCGCCTTTTCCACTGTGGTGTCCCCAAATATCTCCGAGCTTTACACCGACACACTGAATTCCACTCCCACCTCTTGATATCTAGACCAGGACTTTTGCAGGCACTTTCAT
+
,ECFFGGGGGD@FFGGGGGGGGGGGGEG7FG,EFGGF<DFEGGGD<F6@:@CFG<6FEGEFEGDEFFC,,=4>++4+,B,A4E,C?@=,95C?,+++@>C7F4C4,,63@CFCG,E;,,,,,:C,E8D,E,7DC7D:CDF=,@,7@9B<D,CCE**37E,,7,@FF?>C9D6991**4,*?,,4<6,,=A:*,1*)0:=79@FF9*)())(0+.9+0;((-47)/(1/7<4)-6<.((.(0(.:))--))-.))-.)).((()0*:))*)2(),*26)).)
@M06628:26:000000000-CRM2J:1:1104:7262:2649 2:N:0:149
CACCCTTGCGAGCATACTCCCCAGGCGGGATACTTGACGCGTTAGCTACAGAACTGAACGGTTTTAAATCGACCAGAACTTAGTATCCATCGTTTACGGCTAAGACTACTGGGGTATCTAATCCCATTCGCTCCCTTAGCTTTCGTCTCTCAGTGTCAGTCATGGCCCAGCAGAGTGCTTTCGCGATTGGTGTTCTTCCTAATATCTACGCATTTCACCGCTACACTAGGAATTCCCTCTGCCCTTACCTAACTCAAGCTTTTTAGTTTCTACTGCCGGTT
+
F<FCCFGGGGCGGGGGGGGGF@8:,D@:@CEAFGFDFGGGGGGG@ED<<C<ECEF,EFGFEGGFGGG<AFCFF:CE,EGEFCAFFGGG<FFGEEGFGGGGGGGGGG<EEFFAFGGGGFGG9EFGDCDEFFCGGGGGGGD9==FFGGGGGGGGGFGF9FFFCFFGCCFCCCF?CE8>BCFC9?7DCGGFGGEFCDGFGFFG<CC=FF67DFB7E15++;;<>6>:C766?:2<>064<2(267<:,4:(4<A:<:<274<)4)**99::?A*-149*04,4(
@M06628:26:000000000-CRM2J:1:1104:6835:3977 2:N:0:149
TAATCTTGCGATCGTACTCCCCAGGCGGAATGCTTAATCCGTTAGGTGTGACACCAAAGGGCAAGCCCCCTGACGTCTGGCATTCATCGTTTACGGTGTGGACTACCAGGGTATCTAATCCTGTTTGCTCCCCACACTTTCGTACCTCAGCGTCAGTATCGAGCCAGTGAGCCGCCTTCGCCACTGGTGTTCCTCCAAATATCTACGAATTTCACCCCTACACTTGGAATTCCACTCACCTCTCTCGAACTCTAGACTGATAGTTTACAGGGCAGTTCCAG
+
GFGFGGGGGGGGGGFG@FGGGEGC@CBCCGGGEFFGGGGGGGGGGGGEGEFGGGGFGGGGGGGGG7FFGGEGFGGEFGG,AFGGGGFFFGGGFF+??<B?FFGGGGGGGGGGGGGG9;BFGGFGGGGGGGGGGGECCCFFGEGGGDFGGGGGGDGE>FEFGF6>>FG<EFCC?@EECEGFG>1@?8CFFGGFGFFADFFG9FGF<CA@DA2CF3?:*:;;?EA67;FFFE3>C?37<?FF?BF?34:2446<A<B9)6),-409C7.5=2<(52:C4:6<)
@M06628:26:000000000-CRM2J:1:1104:9544:4598 2:N:0:149
CAACCTTGCGGTCGTACTCCCCAGGCGGAGAACTTAACGCGTTAGCTTCGCTACCGACGCGTCTATAGCGCCAACAGCCAGTCCTCATCGTTTAGGGCGTGGACTACCAGGGTATCTAATCCTGTTCGCTCCCCACGCTTTCGTACCTCAGCGTCAGTGTAGTGCCAGTTAGTCGCCTTCGCCACTGATGTTCCTCAAGACCTCTACGCATTTCACCGCTACGCCTTGAATTCCACTAACCTCTCACTCACTCTAGCTAAACAGTTTCAAATGCAGTTCC
+
GGGGGGGGGGGGGGGGGGGGGGGGGGGGGGGGGGGGGGGGGGGGGGGGGGGGGGGGGGGGGGGGGGGGGGGGGGGGGGGGGGGGGGGGGGGGGGGGGGGGGGGGGGGGGGGGGGGFGGGGGGGGGGGGGGFFGGGGGGEGGGGGGGGGGGGGGGGGGGGGGGGGGGGGFGGGGGGGCGGFGGGGGGGGFGGCFFFFDFFGGGGFGFFFGFFGGFFGGGFFF;>EGF>FFFDADFFFFFFFFBFFF2A9AF?24<ABDFBF4:FF>FFFFF746>FCF<<9
@M06628:26:000000000-CRM2J:1:1104:9072:4624 2:N:0:149
TAATCTTGCGACCGTACTCCCCAGGCGGAATGCTTAATCCGTTAGGTGTGACACCAAAGGGCAAGCCCCCTGACGTCTGGCATTCATCGTTTACGGTGTGGACTACCAGGGTATCTAATCCTGTTTGCTCCCCACACTTTCGTACCTCAGCGTCAGTATCGAGCCAGTGAGCCGCCTTCGCCACTGGTGTTCCTCCAAATATCTACGAATTTCACCTCTACACTTGGAATTCCACTCACCTCTCTCGAACTCTAGACTGATAGTTTACAGGGCAGTTCCAG
+
FGGGGGGGGGGGGGGGGGGGGGGGGGGGGGGGGGGGGGGGGGGGGGGGGGGGGGGGGGGGGGGGGGGGGGGGGGGGGGGGGGGGGGGGGGGGGGGGGGGGGGGGGGGGGGGFGGGGGGGGGGGGGGGGGGGFGGGGGGGGGGGGGGGGGGGGGGGGGGGGEGGGGGGGGFGGGGGGGGGFGGGGGGGGGFGGGFGFGFFGGGGFGFFFGF?GGFFFGGFEFFFFFFFFFFFFFFFFBFFFFFFB<??BFFF9A>ABABF?BFFFGGAFF7C(5:GGFDAA6
@M06628:26:000000000-CRM2J:1:1104:7135:4673 2:N:0:149
CATTCTTGCGAACGTACTCCCCAGGTGGGATACTTATCACTTTCGCTTGGCCGCCGAGACCGAAGTCCCGACAGCTAGTATCCATCGTTTACGGCGTGGACTACCGGGGTATCTAATCCCGTTCGCTCCCCACGCTTTCGTCCATCAGTGTCAGTATATAGTTAGTCACCTGCCTTCGCAATTGGTGTTCTATGTGATATCTATGCATTTCACCGCTACACCACATGTTCCGGCAACTTCACTATAAATCAAGACCTACAGTATCAAAGGCAATTTTATGG
+
GGGGGGGGGGGGGGGGGGGGGGGGGGGFFFGGGGGGGFEGGGGGGGGDFGGDGGGGGGGGGGGGGGGGGGGG@CFFFFFFGGGGGDFGGGGFGGGDFEGGGEGFGCEFGFGGGFGFE=FGGGGFFGGGEFGFCEEECF<EGGECFFCFCGGFGGFFCGGFFC=>C@CEFF<CFFFFFGG>EGGCGGCGGGCGGFGF+78CACFCFFF<DFCGCE:DD<>?F?F>GFFFF2:1>9(9:BBAFBA)-6<)6<D))418?<B?:<=@706>BBGFF?GGFF993
@M06628:26:000000000-CRM2J:1:1104:7150:4685 2:N:0:149
CATTCTTGCGAACGTACTCCCCAGGTGGGATACTTATCACTTTCGCTTGGCCGCCGAGACCGAAGTCCCGACAGCTAGTATCCATCGTTTACGGCGTGGACTACCGGGGTATCTAATCCCGTTCGCTCCCCACGCTTTCGTCCATCAGTGTCAGTATATAGTTAGTCACCTGCCTTCGCAATTGGTGTTCTATGTGATATCTATGCATTTCACCGCTACACCACATGTTCCGGCAACTTCACTATAACTCAAGACCTACAGTATCAAAGGCAATTTTATGG
+
GGFGGGGGGGGGGGGGGGGGGGGGGGGFGGGGGGGGGGGGGGGGGGGGCEFDEGGGGGGGGEGGGFGGGGGGGGGGGGGGGGGGGGGGGGGFGCGEGGGEGGGGGGDGGGEGGGGGGGFFEFGGGGGGGGCFGGGGGGGGGGGGGGGGGGGGFGGGGGGGGGGGGGFGGGGGGGGFFFG3EGG7CCFGEGGGGFGFFFFGGGGFGFFFGFFGF8:DGGFFFBFFGF@B?>A?1>02:?A4/8AB<<AF>9205<<??F?22)**;D<4@?4()(<F=AB2)
@M06628:26:000000000-CRM2J:1:1104:22244:4984 2:N:0:149
TAATCTTGCGACCGTACTCCCCAGGCGGAATGCTTAATCCGTTAGGTGTGTCACCGAATTGCATGCAACCCGACGACTGGCATTCATCGTTTACGGCGTGGACTACCAGGGTATCTAATCCTGTTTGCTCCCCACGCTTTCGCACCTCAGCGTCAGTATCGAGCCAGTGAGCCGCCTTCGCCACTGGTGTTCCTCCGAATATCTACGAATTTCACCTCTACACTCGGAATTCCACTCACCTCTCTCGCCCTCAAGACTACCAGTATGAAAGGCAGTTCCAG
+
FFGGGGGGGGGGGGGGGGGGGGGGGGGGGGGGGGGGGGGGGGGGGGGGGGGGGGGGGGGGGGGGGGGGGGGGGGGGGGGGGGGGGGGGGGGGGGGGGGGGGGGGGGGGGGGGGGGGGGGGGGGGGGGGGGGGGGGGGGGGGGGGGGGGGFGGGGGGGGGGEGGEGGGGGGGGGGGGGGGFGGGGGGGGGGGGGFGFGFFGGGGFGFFFCF?GGFBCCF><BAF=C?E@>?DF><24:BFB??FFFFF(7?>16??ABAA?:?FB>F4:FBGFFBDGFFFF9
@M06628:26:000000000-CRM2J:1:1104:12793:5512 2:N:0:149
TAACCTTGCGGCCGTACTCCCCAGGCGGTCTACTTATCGCGTTAGCTTCGCCACTAAAAGATCAAGTCTTTCAACGGCTAGGAAACATTGTTTAAGGCGTGGACTACCAGGGTAACTAATCCTGTTTGCTCCCCACGCCTTCGCACCCCAGTGTTAAGAACAGTCCCAGTAGTCGCCTTCGCCCCTGGTTTTTCTTCCTATACCTACGCATTTCACCGCTACACAGGAAATTCCACTACCCCCTACTGTAATCTAAGCTAGCTGTATCCGATGCAGTTCT
+
CFAEFGGGGGC@F:FGGGAGGGGGGGGG@6BFGGGGDGGGGGGGGGGG968,BFG<,E,66:6?=,FGG,,,5CC,7C++,,,,:BA,,<:EF9,,:,+84C7B=<,A,AFG=,,,3,@,,C,55CF,,,,,@CD++>+@E,++8@++5>*5,,,,7,,,3,13>F,,?EG75=:*>*A***=*/::C5,,9*;FF7A+C<+++++0(/)/:F37+;*4,,47)*(87:?26)6)<A5(,<3(((,,).6)).-.))())52**2*6)*4C0<:<C*66-
@M06628:26:000000000-CRM2J:1:1104:25238:5806 2:N:0:149
TAATCTTGCGACCGTACTCCCCAGGCGGAATGCTTAATCCGTTAGGTGTGTCACCGAATAGCATGCTACCCGACGACTGGCATTCATCGTTTACGGTGTGGACTACCAGGGTATCTAATCCTGTTTGCTCCCCACACTTTCGCACCTCAGCGTCAGTATCGAGCCAGTGAGCCGCCTTCGCCACTGGTGTTCCTCCGAATATCTACGAATTTCACCTCTACACTCGGAATTCCACTCACCTCTCTCGAACTCTAGACTGATAGTTTTGGAGGCAGTTCTAG
+
FFGGGGGGGGGGGGGGGGGGGGFCGGGGGGGGGGGGGGGGGGGGGGGGGGGFGGGGGGGGGGGGGGGGGGGGGGGGEGGGGFGGGGGGGGFGGGGGFGGGGGGGGGGGGGGFGGGGFFGGFFGGGGGGGGGFGGGGGGGGGGGGGEFFFGGGGGGGC;FFGGGGGGGGGGGFGGGGGCGFGGGGGGGGFFEGGFGFCDFGGGGFGFFFGFFGG3<F0C?7AA4/7?BEFFFADFF<::BFFBBFFF:>?F:DFA<)66??AD4BGGDFFF<BE?GG4<4:6
@M06628:26:000000000-CRM2J:1:1104:7341:6116 2:N:0:149
TAATCTTGCGACCGTACTCCCCAGGCGGAGAACTTAATGCGTTAACTGCGCCACTGAAACCCTATGGGCCCCAACAGCTAGTTCTCATCGTTTACGGCGTGGACTACCAGGGTATCTAATCCTGTTTGCTCCCCACGCTTTCGCACCTCCGCGTCAATACTGGTCCATTGAGTCGCCTTCGCCACTTGTTTTCTTCCGAATATCTACGAATTTCACCTCTACACTCGGAATTCCACTCACCTCTCCCATCTTCTAGCCATCTAGTTTCAAAGGCAGTTCCG
+
GGGGGGGGGGGGEGGGGGGGGGGGGGGGGGDFFGGGGGFGGGGGGGGGFGDGGGGGGG9FGGGGGGGGGGGEGGGGGGGGEFG<<EEGFGGGGGGGGG>BFB@FFGGGGGGGGGGGFGGGGFFFGGGGGGGGGGDE:>FEGFEG+FCCC,BEDEGE:FG,?FFDGGD,BC;?CF5CEGGF:=55CFGFC+A*1;DAGFD*:=CAEFFFGFFDEFFGFC3?<<FFGB>EE:?FF4946:?>F447<BFBA(<>>AAAF344:>4*:?65=A06)(:*746),
@M06628:26:000000000-CRM2J:1:1104:13278:6192 2:N:0:149
CATTCTTGCGAACGTACTCCCCAGGTGGGTCACTTATCACTTTCGCTTAGCCACTCAGACCGAAATCCGAACAGCTAGTGACCATCGTTTACGGCGTGGACTACCGGGGTATCTAATCCCGTTCGCTCCCCACGCTTTCGTCCATCAGTGTCAATACATTGTTAGTGATCTGCCTTCGCAATTGGTATTCTATGTAATATCTATGCATTTCACCGCTACACTACATATTCTAACCACTTCACAATGATTCAAGATAACCAGTATCAAAGGCAATTTTACGG
+
GAFFGGGGGGGGGGGGGGGGGGGGGGGGGGCGGGGGGGGGGGGGGGGG:FGGGGGGGGFGGGDGEGGGGBCFGGGGGGGGGGGGGGGGGGGGDEGGGGGDFGGGGGDEGGGGGGGFGGGDEGGFGGGDEFE,CEGDGGEGGGGGGGGGFGFGFFGFFGGGGGGG;@FGFGGGGGGGGGGDCEGGGGGGGGGFGFG6:CFGFFECFF=ECF?CFFDGG3>EDFFF6?AFFEFFFABFFB6>??><AA).64<<42>AB?:B(94@CDB29?GFF:FDFFFF4
@M06628:26:000000000-CRM2J:1:1104:13142:6323 2:N:0:149
CATTCTTGCGAACGTACTCCCCAGGTGGATTACTTAATCGGTTCCCTATGTCACACAGATTCATGCCATCCGTCGACTAACCATCGTCGTGTGCGTCGTCTACCAGGAGATCTACTCCTGCTCGTTCCCCACGCTTTCGTCCCTCAGCGTCAACAAAGGCCTAGCCATCTGCCTCCGCCACTGCTGTTCTATCACATATCAAATCATATTACCGCTACATGTCACATTCCTCCAACCACCACCTCATTCATGCACTACAGCATCAAAGACAGCACCACAGG
+
,C;FFGGGGGGCFGGGGGGGGGGGG<FG,,C,EFGGG,,,,BF,,,C,,C,C,C<,B,,C,,C,6C,C,,CF,EFG+C+,,,,:F6D,++,:,CC8+@++,BF,E<++49,55,4@?,C8,E<:+A,@,A4C+3+++,3@++@9F,,@:@E++,,335,,,,,3,66,6,@CF,,@8****,,*59,=;D,+21=*+;+111,+,*1*++/1=(87)944))3+;)3++))16((.6(4()62((())64))).-6,(5))4*/7*.49:D?)(2*)-(((
@M06628:26:000000000-CRM2J:1:1104:2971:7604 2:N:0:149
CACCCTTGCGAGCATACTCCCCAGGCGGGATACTTGACGCGTTAGCTACAGAACTGAACGGTTTTAAATCGACCAGAACTTAGTATCCATCGTTTACGGCTAAGACTACTGGGGTATCTAATCCCATTCGCTCCCTTAGCTTTCGTCTCTCGGTGTCAGTCATGGCCCAGCAGAGTGCGTTCGCGATTGGTGTTCTTCCTGATATCTACGCATTTCACCGCTACACTAGGAATTCCCTCTGCCCCTACCGAACTCAAGCTTTATAGTTTCAACTGCCGGTT
+
GFGGGGGGGGGGGGGGGGGGGGGEGGGGGGGGGGGGGGGGGGGGGGGGGGGFGGGGGGGGGGGGGGGGGGGGGGGGGGGGGGGGGFGGGGGGGFGGGGGGGGGGGGGGGFGGGGGGGFGFGGGFGGGGGGD>EEFFFFFGGGGGGCGFFGFEGCG3,3@3>,ECFFFGCFF?,74?CF*:*4=DCGG7CG75CBGADFFFF=9+CF6C+8>C=;EGGFE?B>EEGBFFF:39?:>A24?FF>2:?:0219(--44<><?>))11C7))*6:58AC4<66B3
@M06628:26:000000000-CRM2J:1:1104:13009:7619 2:N:0:149
AATCTTGCGACCGTACTCCCCAGGCGGAATGCTTAATCCGTTAGGTGTGTCACCGAGCAGCATGCTACCCGACGACTGGCATTCATCGTTTACGGTGTGGACTACCAGGGCATCTAATCCTGTTTGCTCCCCACACTTTCGCACCTCAGCGTCAGTATCGAGCCAGTGAGTCGCCTTCGCCACTGGTGTTCCTCCGAATATCTACGAATTTCACCTCTACACTCGGAATTCCACTCACCTCTCTCGAACTCAAGACTAGCAGTATTAGAGGCAGTTCACG
+
EFFFGGGGGGGGGGGGGGGGGGGGGGGGGGGGGGGGGGGGGGGGGGGGGGGGGGGGGGGGGGGGGGGGGGGGGGGGGGGGGFGGGGGGGGGGGGGGGGGGGGGGGGGGGGGGGGGCGGGGGGGFGGGGGGFGGGDGGGGGGGGGGGGGFGGGGGDGGGFGGGGG@FDGGGGGGGGGGGFGGGGDFGGGGGGDCGFGDEG=CGFGFFDCADGGFFGFG>FFFFFGFFFFBDFF><BFFFFFFBFBFB2?FB>A0<7?AA?<A?8FCABF2C7>BGFFF)).
@M06628:26:000000000-CRM2J:1:1104:18822:7831 2:N:0:149
CACCCTTGCGAGCATACTCCCCAGGCGGGATACTTGACGCGTTAGCTACAGAACTGAACGGTTTTAAATCGACCAGAACTTAGTATCCATCGTTTACGGCTAAGACTACTGGGGTATCTAATCCCATTCGCTCCCTTAGCTTTCGTCTCTCAGTGTCAGTCATGGCCCAGCAGAGTGCTTTCGCGATTGGTGTTCTTCCCAATATCTACGCATTTCACCGCTACACTAGGAATTCCCTCTGCCCCTACCTAACTCAAGCTTTATAGTTCAACTGCCGGTT
+
GGGGGGGGGGGGGGGGGGGGGGGGGGGGGGGGGGGGGGGGGGGGGGGGGGGGGGGGGGGGGGGGGGGGFGGGGGGGGGGGGGGGFGGGGGGGFGGGGGGGGGGGGGGGGGGGGGGGGGGGGGGFGGGGGGGGGGGGGGGGGGGGGGGGGGGGGGGGGGGGGGGGGGGGEGGGGGGGGGGFGGGGGGGGGGGGGEGFFFFFFGGFGFFEGF9DGFFGGGFFFFFF=?FF4:7A7?FFB<,4?B?FF<:BBFFFFA2<>42>2:@?7:<<=A7AF?GG53>B
@M06628:26:000000000-CRM2J:1:1104:17765:7988 2:N:0:149
CAGCCTTGCGACCATACTCCCCAGGCGGAACACTTAACGCTTTCGCTACGGCCGAGAGGATGTGGAAGTCCCCTCAACCCAGTGTTCATCGTTTACAGCTAGGACTACCGGGGTATCTAATCCCTTTCGCTACCCTAGCTTTCGTGCCTCAGCGTCAGACAAGACCCAGTGTTGCGCCTTCGCCACCGTTGTTCCCTATGATATCAACGCATTTCACCGCTCCCCCATAAGTTCCCAACACCCCTGTCTTCCTCACTCTTGAGGGTTTAAAACGCAATCC
+
GGFFEGGGGGEGGDGGGGGGGGGGGGGGGGG@FFGGGF@GGGGDGCGCEG7FE:CCGE7,EDDAF<F<CFEDGAFFFGGFEFGGGDDFCDFGF=<E,:EDFGF?F8,AEFFCDG+DECG,,:@>,CFG+@B+BDGG7,8@=EEC@7:B,,,@6:@EECF,2DFGGGCCF>C=1=>*:;*:E*:<ED5E***//;DF7AFGCF?F+1@@3=3CC490>C010,5)9,7:)42:)6<377:(7<>961::9<FA))-()-)6-);4*144))2)=6E).(,4
@M06628:26:000000000-CRM2J:1:1104:17780:7999 2:N:0:149
CAGCCTTGCGACCATACTCCCCAGGCGGAACACTTAACGCTTTCGCTACGGCCGAGAGGATGTGGAAGTCCCCTCAACCCAGTGTTCATCGTTTACAGCTAGGACTACCGGGGTATCTAATCCCGTTCGCTACCCTAGCTTTCGTGCCTCAGCGTCAGAAAAGACCCAGTGTTGCGCCTTCGCCACCGGTGTTCCCTATGATATCAACGCATTTCACCGCTCCACCATAAGTTCCCAACACCCCTGTCTTCCTCAAGCTTGAGGGTTTGAAACGCAATTC
+
GFGGGGGGGGGGGGGGGGGGGGGGGGGGGGG<FFGGGGGGGGGGGGGGGGGGGGGGGGGGGGGGGGGGGGGGGGGGGGGGGGGGGGGGGGGGFE=FBGGGGGGGGGGGGGGGGEGGGGDEGGFGGGFGGGGGGGGGGGGGGGGGGGGGGGGGGGGGGGGGGGGGGGGGGGFGGGGGGGGFGGGGGGGECEGGGFGFCFFGFD7@F6CB<B>GEFFGGGFF>BFFGFFF?B>B:A<?FFFFF?FFFFFF<AFA<AF)8?FFFF4@DGF0<9FBB:E:B?BF
@M06628:26:000000000-CRM2J:1:1104:19543:8487 2:N:0:149
CAGCCTTGCGGCCGTACTTCCCAGGCAGCTTGCTTAACAACTTATCTCCGACACTAATCGGGCTCGGAGCCAGACTAACATCAAGCAAGCAGCGTTTACACCCTTGACTACCGGGGTATCTAATCTCGTTTGCTCCCCAGTGCTTCGTCCCCCACCGTCAATCCCCTTCTAGCTAGCCGCCTCCCCCACTGGTCGTCCCCCTAGTATGACAGAATTTCACCCCCACTCTATTACTCCCTCTACCTTCGCCCGCTCCTATGCCTATCAGTACTCCCGGAC
+
,C--=FFGGGGGGGGGGGAFGGGCGGDG7C,6DFGG9<6;,CF,CFF,FG+FFGG,E,@6@@F=FGGG++B,,CF=B,45CEF9,CFE,F<FF>?++A?5BEF44=,AE,AF=:++88>E;,:,,,6D6DD:D;9DDE:63,8EFG+DC>78>*@CEGC>>,22<1,,,9,=@:,?,@:8***1*/1>8*3*3+):CEEF5*2)+3+)+1)*2.6C**).-())),.)*6))))))((,.))))))(-((-,,4(,()--<>/120))1)*)/./)5((
@M06628:26:000000000-CRM2J:1:1104:25606:8949 2:N:0:149
CAGCCTTGCGACCATACTCCCCAGGCGGAACACTTAACGCTTTCGCTACGGCCGAGAGGATGTGGAGGTCCCCTCAACCCAGTGTTCATCGTTTACAGCTAGGACTACCGGGGTATCTAATCCCGTTCGCTACCCTAGCTTTCGTGCCTCAGCGTCAGAAAAGATCCAGTGATGCGCCTTCGCCACCGGTGTTCCCTATGATATCAACGCATTTCACCGCTCCACCATAAGTTCCCATCACCCCTATCTTCCTCAAGCCTGGGGATTTGAAACGCAGTTC
+
CGGGGGGGGG:FFCFGGGGGGGGGGGGGC@FFGGGGG<FG@GGFGGGEGGDGC::FC=4,CCF9FGGC=FGGGCEGG<E+CFFF,5CF,FGFFGFG,FGBEFEGGGGGGGGGGGGGGGGGGGGCFGGCEGGGGGGGAEFGGGGGA*@EFFGGDGGGDC9F,:<*,@EFGCC7,49BCEGEGGG3C5*=CGEGG@D6+/;79ECFGC73D>>GEAAGGG?>>6DFG:FF*44<9AFB<9:)7<1>FBB?2)6><ADBF?FFF1))*1.)9)24BB=93(.6
@M06628:26:000000000-CRM2J:1:1104:7120:9021 2:N:0:149
CACACTTGCGTGCGTACTCCCCAGGCGGGACACTTAACGCGTTTGCTTCGATACTGACCGGGTCGATACGGCCAACACCTAGTGTCCATCGTTTACAGCTAGGACTACAGGGGTATCTAATCCCTTTCGCTCCCCTAGCTTTCGTCCATCAGTGTCAGTTATGGCCCAGTAGAGCGCCTTCGCCACTGGTGTTCTTCCTAATATCTACGCATTTCACCGCTACACTAGGAATTCCCTCTACCCCTACCACACCCTAGTCTAGTAGTTTCAATTGCCGATC
+
GDFCFFGGGGGDFGGGGGGGGGGGGGGGGGDGGGGGGGGGGGGEGGGGFFDGGEFFFGGG@FFGGGGGGGDGGGFGGGGGGGGGGGGAFFE<<FGFFGGGGGGGGGGGGGGDGFEFGECGGFFGGGFGGGEGEGEGFGGGGGGGGGGGGGGGGGGGGGGGCCGG,CFGGFGG,97:EEGFGGEDCCF6FFCFG=CCFCFFFGGFGFFE*8(9C<2:*>1>BBB/99)/<:9?3)-<AFF7FABFF<B()4(((-(4:ADAAAF=7:6>FAF<F2<D5;6;
@M06628:26:000000000-CRM2J:1:1104:25667:9124 2:N:0:149
CAGCCTTGCGACCATACTCCCCAGGCGGAGCACTTAACACTTTCGCTACGACCGAGAGGATGTGGAGGTCCCCTCGATCAAGTGCTCATCGTTTACAGCTAGGACTACCAGGGTATCTAATCCTGTTCGCTACCCTAGCTTTCGTGCCTCAGCGTCAGAAAAGGCCCAGTGAGCCGCCTTCGCCACCGGTGTTCCTGATGATATCAACGCATTTCACCGCTCCACCATCAGTTCCGCTCACCTCTGCCTTCCTCAAGCTTGGGGGTTTTGAGCGCAGTTC
+
GGGGGGGGGGDGGEGGGGGGGGGGGGGGGGGGGGGGGGFGGGGGGGGGGGGGGGCGGGGGGFGGGGGGEGGGGFGCFCGGGGGGFGFGGGGGGGGGFGGGGGGGGGGGGGGEGGGGGGGGGGGGFGGGGGGGGGGGGGGGGGGGGGEGGFGGFGGGGG9CFGGGGGGGGGGG9CCEGGGFGGGGGGGGGGGGGCDFDAFFFFGAFCFFGFFGGFFGGGFFBFFFGFF4@?FFFFFFB<9BFFFBF?B)5-7?4>>?B>26364>G3-4.4>0)4>7<<DF
@M06628:26:000000000-CRM2J:1:1104:14014:9650 2:N:0:149
TAATCTTGCGACCGTACTCCCCAGGCGGTCTACTTAGTGCGTTAGCTGCGCCACTAAAGTCTCAAGGACCCCAACGCCTAGTAGACATCGTTTACGGCGTGGACTACCAGGGTATCTAATCCTGTTTGCTACCCACGCTTTCGTACCTCAGTGTCAGTATTGGTCCCGTAAGTCGCCTTCGCCACTGATGTTCCTTCCATTCTCTACGCATTCCACCGCTACACAGGAAATTCCACTTACCTCTACCAACCTCTGGTTCATCAGGTTTAAATGAATTTCCA
+
GFGGGGGGGGGGGGGGGGGGCCF:FFGGGGGFGGGFGGCFGGGGGFGC<CDGGGFGGFFFGCCFF=E,FEGGGDG7+4B:AF?E<B,=A:DFGC5B+=:@FC:<F4FFCGC7>=>3ED,,E,AFFGFGGGGGD=BE+BFECA+@,D:;,:45E=;BEC;FB,,3@>,3>EG5,B5C>EE?*=*75CF,>,4+488+7)++4=<+<+:05:?D+)1>*)(.((*;*4FFF(-52<44))).<44>-4)))-(,,).))))-55***2)-).*)*)0*04:A6
@M06628:26:000000000-CRM2J:1:1104:4747:10217 2:N:0:149
CACCCTTGCGAGCATACTCCCCAGGCGGGATACTTGACGCGTTAGCTACAGAACTGAACGGTTTTAAATCGACCAGAACTTAGTATCCATCGTTTACGGCTAAGACTACTGGGGTATCTAATCCCATTCGCTCCCTTAGCTTTCGTCTCTCAGTGTCAGTCATGGCCCAGCAGAGTGCTTTCGCGATTGGTGTTCTTCCTAATATCTACGCATTTCACCACTACACTAGGAATTCCCTCTGCCCCTACCTAACTCAAGCTTCATAGTTTCAACTGCCGAC
+
GFGGGGGGGGGGGGGGGGGGGGGGGGGGGGGGGGGGGGGGGGGGGGGGGGGGGGGGGGGGGGGGGGGGGGGGGGGGGGGGGGGGGGGGGGGGGGGGFGGGGGGGFGGGGGGGGGGGGGGGGGGGGGGGGGGGGGGGGGGGGGGGGGGGGGGGGGGGGGGGFGFGCGGGGGGGGCFGGGGFGGGGG4CGGGGGGEGFFFFGFFGAGFFFGF>DGFFGGGEFDFFFGFFFFF:DFFFFBFFFFB?B:::BFFF?FFFFB???DDFFGGF>F2*:4<<C4;01
@M06628:26:000000000-CRM2J:1:1104:20780:10628 2:N:0:149
CAGCCTTGCGACCATACTCCCCAGGCGGAGCACTTAACGCTTTCGCTACGGCCGAGAGAATGTGGAAGTTCCCTCAACCCAGTGCTCATCGTTTACGGCTAGGACTACCGGGGTATCTAATCCCGTTCGCTACCCTAGCTTTCGTGCCTCAGCGTCAGAAAAGATCCAGTGATGCGCTTTCGCCACCGGTGTTCCCTATGATATCAACGCATTTCACCGCTCCACCATAAGTTCCCATCACCCCTATCTTCATCGAGCTTGGGGGTTTGAAACGCAATTC
+
GGGGGGGGGGGGGEGGGGGGGGGGGGGGGGGGGGGGGGGGGGGGGGGGGGFGGGGGGGGGGGGGGGGGGGGGGGGGGGGGGGGGGGGGGGGGGGGGGGGGGGGGGGGGGGGGGGGGGGGGGGGGGGGGGGGGGGGGGGGGGGCGGGEC>EGGGGGGGGGGGGGGDGGGG@CFCCFGGGGFFGGCEGGGGGGGC7CFGFFGGGGFGFFFGEFGGFFGGGF909D@GBFFFFFFA9<BB>?<F?<1:?FFAA>)-6:B0<9(1:5BD59?DAGFFFEGB?)6
@M06628:26:000000000-CRM2J:1:1104:20762:10638 2:N:0:149
CAGCCTTGCGACCATACTCCCCAGGCGGAGCACTTAACGCTTTCGCTACGGCCGAGAGAATGTGGAAGTTCCCTCAACCCAGTGCTCATCGTTTACGGCTAGGACTACCGGGGTATCTAATCCCGTTCGCTACCCTAGCTTTCGTGCCTCAGCGTCAGAAAAGATCCAGTGATGCGCTTTCGCCACCGGTGTTCCCTATGATATCAACGCATTTCACCGCTCCACCATAAGTTCCCATCACCCCTATCTTCCTCGAGCTTGGGGGTTTGAAACGCAATTC
+
GGGGGGGGGGGGGGGGGGGGGGGGGGGGGGGGGGGGGGGGGGGGGGGGGGGGGGGGGGGGGGGGGGGGGGGGGGGGGGGGGGGGGGGGGGGGGGFGGGGGGGGGGGGGGGGGGGGGGGGGGGGGGGGGGGGGGGGGGGGGGGGGGFGGFGGGGGGGGGGGGGGGFGGGGGGGGGGGGGGFGGGGGGGGGGGGGFGFGFFGGGGFGFFFGFFGGFFGGGFBFFFFGFFB@BDFBFFFFFFFFFFFFFF?AAFAAA?:6?F:?BFFGGBFBAGF60CDF?3>
@M06628:26:000000000-CRM2J:1:1104:20778:10650 2:N:0:149
CAGCCTTGCGACCATACTCCCCAGGCGGAGCACTTAACGCTTTCGCTACGGCCGAGAGAATGTGGAAGTTCCCTCAACCCAGTGCTCATCGTTTACGGCTAGGACTACCGGGGTATCTAATCCCGTTCGCTACCCTAGCTTTCGTGCCTCAGCGTCAGAAAAGATCCAGTGATGCGCTTTCGCCACCGGTGTTCCCTATGATATCAACGCATTTCACCGCTCCACCATAAGTTCCCATCACCCCTATCTTCCTCGAGCTTGGGGGTTTGAAACGCAATTC
+
GFGGGGGGGGGGGGGGGFGGGGGGGGGGGGGGGGGGGGGGGGGGGGGGGGGGGGGGGGGGGGGGGGFGGGGGGGGGGGGGGGGGGGGGGGGGGGGGGGGGGGGGGGGGGGGDGGGFFGGGGGGGGGDEGGGGEFGGGGGGGFGGGGGGFGGGGGEEGGGGGGGGFFFGGFFFGGGGCCEFGGED5DCGGG=*=AF6FFFGGGFFGF6?GFBGGBFGGGFFFFFFGFFF@D>BAAFFFA04FBFFF?FFAAFFFFF04:9>??FBDGFB>>C<6,CG@?FF
@M06628:26:000000000-CRM2J:1:1104:12722:10974 2:N:0:149
AATCTTGCGACCGTGCTCCCCAGGCGGAATGCTTAGTCCGTTAGGTGTGTCACCGAACAGTATACTGCCCGACGACTGGCATTCATCGTTTACGGTGTGGACTACCAGGGTATCTAATCCTGTTTGCTCCCCACACTTTCGTACCTCAGCGTCAGTAGCGAGCCAGTGAGCCGCCTTCCCCCCTCGGCTTCCCCCAAATATCTTCGCACTTCACCTCTACACTTCGAACTCCTGTCACCTCTCCCCAACCCAAGACCCGGCGTTTAGCGAGCACTTCCAA
+
<F<6EF<CF+77FG,66E6,,6,CF:+@7<,@EG,F<@FCF@ECE,,CC@99<CC7+@696CB<F<<F=F:=:::@CCCGGCEGF,A<9ADFGC?FG?4B<FAAF@F8:C4BDA,,@D9@F,CCFFDDA8B+@BBC89AE=>FGEADG?DECC6*,,,33@*3*>D:>,4<,=EE:;9),0*1=*=***2>+.*:5.;*++4++15(*)46<)5:6F<)))86C)))0(()5)))))..*,).(.(.1(((((.(4(((-()./)44*()(07**/52-4
@M06628:26:000000000-CRM2J:1:1104:19890:11174 2:N:0:149
CAGCCTTGCGACCATACTCCCCAGGCGGAACACTTAACGCTTTCGCTACGGCCGAGAGGATGTGGAAGTCCCCTCAACCCAGTGTTCATCGTTTACGGCTAGGACTACCGGGGTATCTAATCCCGTTCGCTACCCTAGCTTTCGTGCCTCAGCGTCAGAAAAGACCCAGTGTTGCGCCTTCGCCACCGGTGTTCCCTATGATATCAACGCATTTCACCGCTCCACCATAAGTTCCCAACACCCCTGTCTTCCTCAAGCCTGGTGGTTTGCGACGCAATTC
+
GGGGGGGGGGGGGGGGGGGGGGGGGGGGGGGGGGGGGGGGGGGGGGGGGGGGGGGGGGGGGGGGGGGGGGGGGGGGGGGGGGGGGGFGGGGGGGGGGGGGGGGGGGGGGGGGGGGGGGGGGGGGGGGGGGGGGGGGGGGGGGGGGGGFGGGGGGGGGGGGGGGGGGGGGGGGGGGGGGGFGGGGGGGGGGGGGFGFGFFGGGGFGFFFGFFGG<BGGGFFFFFFGFFFFFFFFFFFF?BFF<6>B?2:DFA>AFAD<<B::BFFDC??@<C>BBGG>?BA
@M06628:26:000000000-CRM2J:1:1104:7932:11379 2:N:0:149
CAGCCTTGCGACCATACTCCCCAGGCGGAACACTTAACGCTTTCGCTACGGCCGAGAGGATGTGGAAGTCCCCTCAACCCAGTGTTCATCGTTTACAGCTAGGACTACCGGGGTATCTAATCCCGTTCGCTACCCTAGCTTTCGTGCCTCAGCGTCAGAAAAGACCCAGTGTTGCGCCTTCGCCACCGGTGTTCCCTATGATATCAACGCATTTCACCGCTCCACCATAAGTTCCCAACACCCCTGTCTTCCTCAAGCTTGGGGGTTTGCGACGCAATTC
+
FFFEFGGFGGGGGGGGGGGGGGGGGGGDFGGGGGGGFGDGGGFGGGGGGGGGGDGGGGGEGGG<FGGFFFGGGFECEGFGGGFF<EFFFGGFEGFFDGGGGGGGGGGGGGGGFCEEGGFDAFFFGF==CGGGGGFGEFFEFCGGGFEFCFFCFEGB5FFEFCFCGGF>FGGFGGG>EEG>F=EGEC5CEGGD=FC8>4AFFCEFGFFBGDFG=AFGGGFB048FGF>B42<<).<7>:::B:12:6::>BB<A<>)472431@;G73(8:D>>>G)5,).
@M06628:26:000000000-CRM2J:1:1104:15918:11437 2:N:0:149
CAATCTTGCGATCGTACTCCCCAGGTGGGACACTTATCACTTTCGCTTAGTCACTGAATAATTCCAACAACTAGTGTCCATCGTTTACGGCGTGGACTACCAGGGTATCTAATCCTGTTCGCTCCCCACGCTTTCGTCCATGAGCGTCAGTATATACGTAGTAGACTGCCTTCGCAATCGGTATTCTATGTAATATCTATGCATTTCACCGCTACACTACATATTCTATCTACTTCCGTATAACTCAAGTCAACCAGTATCAAAGGCAGTTCCATAGTTAA
+
GGGGGGGGGGGGGDGGGGGGGGGGGGGGGGGGGGGGGGGGGGGGGGGGGGGGGGGGGGGGGGGGGGGGGGGGGGGGGGGGGGGGGGGGGGGGGGGGGGGGGGGGGGGGGGGGGGGGFGFGGGGGGGGGGGGGGGGGGGGGFGGGGGEGGGGGGGGGGGGGGGGGAFGFFFFGFGEGDGGFEGGGGGGGGGGGCFFFFFFGGGGFGFFFGFFGGFFGGGFFFEFFGFFA7CECEECE=<@@FFFFFFE@E?EFEF1;<><EEE?FGF:B>8CA*.::@:<B>
@M06628:26:000000000-CRM2J:1:1104:7177:12537 2:N:0:149
CAGCCTTGCGACCATACTCCCCAGGCGGAGTACTTAACACTTTTGCTACGCCCGAGAAGACCGAAGTCCCCTCCAGCTAGTACTCAACGTTTACAGCTAGGACTACCGGGGTATCTAATCCCGTTCGCTCCCCTAGCTTTCGTGCCTCAGCGTCAGTAAAGACCCAGTATACCGCCTTCGCCACCGGTGTTCCTTCCAATATCAACACATTTCACCGCTCCACTGGAAGTTCCGTATACCCCTATCTTACTCAAGCTAGACAGTTTAGAACGCAGTTCCA
+
GGGGGGGGGGGGGEGGGGGGGGGGGGGGGGGGGGGGGGGGGGGGGGGGGGGGGGGGGGGGGGGGGGGGGGGGGGGGGGGGGGGGGGGGGGGGGGGGGGGGGGGGGGGGGGGGGGGGGGGGGGGGGFGGDGGGGGGGGGGGGGGGGGGGGGGGGGGGGGGGGGGGGGGGGGGGGGGGGGGFGGGGGGGGGEGGGFGFGFFGGGGFGFFFGFEFGFECDGFFFFFFGF?FFFFFFFFFF?B9F???FFFF>FFBF(47:4>7<AFFGGFFFFC>:>EGF9<:
@M06628:26:000000000-CRM2J:1:1104:4743:12901 2:N:0:149
TAATCTTGCGACCGTACTCCCCAGGCGGAATGCTTAATCCGTTAGGTGTGACACCGAATAGCATGCTACCCGACGTCTGGCATTCATCGTTTACGGCGTGGACTACCAGGGTATCTAATCCTGTTTGCTCCCCACGCTTTCGCACCTCAGCGTCAGTATCGAGCCAGTGAGCCGCCTTCGCCACTGGTGTTCCTCCGAATATCTACGAATTTCACCTCTACACTCGGAATTCCACTCACCTCTCTCGAACTCAAGACTACCAGTATTAAAGGCAGTTCCAG
+
GFFGGGGGGGGGGGGGGGGGGEGGGGGGGFGGGGGGFGGCFGGGGGGGGGCFGGGGCGGGGGGGGGGGGGGGGGGGGGDFFGGFGGGGGGGGGGGGGGGGDGGGGFGFGGGGGCGGGGGGGGGGGFCGGGG+=DEGGGGGGGGGEGGGGGGGEGGGGGGCEGF>GGGGGGGGGGGGGGGFGGGGGGGGFGEGGFGFGFEGGGGFGFF?FF?GGF<GF<><AA?/7:B)<05<)4-41:::FB?B246?<?BAA??>?ABF(8?F7>4:@2>A)(7CFF444
@M06628:26:000000000-CRM2J:1:1104:29567:13281 2:N:0:149
CACCCTTGAGAGCATACTCCCCAGGCGGGATACTTGACGCGTTAGCTACAGAACTGAACGGTTTTAAATCGACCAGAACTTAGTATCCATCGTTTACGGCTAAGACTACTGGGGTATCTAATCCCATTCGCTCCCTTAGCTTTCGTCTTTCAGTGTCAGTCATGGCCCAGCAGAGTGCTTTCGCGATTGGTGTTCTTCCTAATATCTACGCATTTCACCGCTACACTAGGAATCCCCTCTGCCCCTACCTAACTCAAGCTTTATAGTTTCAACTGCCGGTT
+
C<@@<6E@-C,FCCFG9FGGGEC@DEC:C7C,EFGGGGGFEGGGGFAFGGGGGFGFGGCEE864ACEC?EF<=FGFG@E<;EE<BEFGC<<:9,BFGGEDG7?,5E?FE<<B8BFEAEFAEE9A:5@=;;8+@ECEDF,9D8ECCFC:+,,,3@,@,8@FE:EFFGGGGCC,:9:DFG29,>?CE45::CFGGF8BF>BDB,,1+;7<75:3*()+2;3361>EF@C64(.)8).:0:17?8?1?(-:(5:77<<),,7,))*1:C))*-2:FA7D599F(
@M06628:26:000000000-CRM2J:1:1104:29555:13293 2:N:0:149
CACCCTTGCGAGCATACTCCCCACGCGCGTTACTTCACGCTTTAGCTACAGCACTTAACGGTCACAAATCGACCATAACGTAGAATCCATAGTTTACGGCGAAGTCTACTAGGTTATCCAATCCTATTCCCACCATTACGTGTCGTCTTTTCCGTTCAGTGATAGCCCAGTAGAGTGCCTACGGGATTGGTGTGTGTCCTAATAGCTAATCACTGCTCCGCTACACAAGTGATTCCTTCTGCCACTACCGAAGTCCAGCTCTATAGTTGTAACTTCCTGTG
+
C--6;@F<CF+@++CE,CFGG,6+7+6+6++8@6E,,C,6,B<CA,66CFE<FEF,C<C,=?,,,,,9,,8,+>F,C,,49,949,:A,5,,,,,:CF7++44++,,:,E97,7,67,,,89,8,C=,,,,,6=3>=@;+@,@F+@+,+,3,,+73,,,8,,;,3@:,,,3,7,3@5E,3,4**1**4,4=*=?/)/188,,,+,4+1+4;70.);+24((,:BF1*).))/1)75)9)4:),),(42,4:9(4>2)48)))//::))*)*-*-+:?))6)
@M06628:26:000000000-CRM2J:1:1104:4925:13514 2:N:0:149
AATCTTGCGACCGTACTCCCCAGGCGGAATGCTTAATCCGTTAGGTGTGACACCGAACAGTATACTGCCCGACGTCTGGCATTCATCGTTTACGGTGTGGACTACCAGGGTATCTAATCCTGTTTGCTCCCCACACTTTCGCACCTCAGCGTCAGTATCGAGCCAGTGAGCCGCCTTCGCCACTGGTGTTCCTCCAAATATCTACGAATTTCACCTCTACACTTGGAATTCCACTCACCTCTCCCGAACTCAAGACGACCAGTATGAAAGGAAGTTCCAA
+
<CC9@F@EFGE7F@CFGGGGGGE,C@CE@CD9,EFAFEG7C@:FFG9C@6CC6<6FCFG<CFDFCE<<<FEG7FFGFBEFF,<FF?F=FAFGGBC:AFC:9,CAB,A@EEG<FFG,=EAEGGGGCEFAADD+,+@+>FEDEGEGG@:<FCCEEEE;;D@BCEEEGDEGDCFGDDCCCC6CCC5?FG<:;E7F;C5CFFC9:F=7@A?4)87CEFC=C@E<>FFGA6:6<2699943002F0)4(.41(-,.)5<<<061618*:>>)@<::)(29FDDB)
@M06628:26:000000000-CRM2J:1:1104:15898:13752 2:N:0:149
TAGCCTTGCGGCCGTAGTCCTCAGGCGGTACACTTATCACGTTAGCTTGAGCCCTGAAAGGGTCGAATCTTCCAAAACTTAGTGTACAACGTTTACTGCGTGGACTACAAGGGTATCTAATCCTTTTCGCTCCCCACGCTTTCGTGCCTCAGCGTCAGTATTCGTCCAGTAAGCTGCCTTCGCCTTTGGTGTTCCTCCTAATATCTACGCATTTCACCGCTACACTAGGAATTCCGCTTACCTCTCCGACACTCTAGACAAATAGTTTCAGGCGCTGTTC
+
GGGGGGGGGGGGGGGGGGGGGGGGGGGGGGGGGGGGGGGGGGGGGGGGGGGGGGGGGGGGGGGGGGGGGGGGGGFGGGGGGGGGGGGGGGGGGGGGGGGGGGGGGGGGGGGGGGGGGGGGGGGGGGGGGGGGGGGGGGGGGGGGGGGGGGGGGGGGGGGGGGGFFGGGGGGGGGGFFGGFGGGGGGG?FGGGGFGFGFFGFGGFGFFFGFFGGFFGGGFFFFFFGFFFAEF@@CFEFFBBFFB>?FFF>FFF?F<9.6AFFFFF7CBA8>CAFFCD><?A
@M06628:26:000000000-CRM2J:1:1104:23293:14846 2:N:0:149
TAATCTTGCGACCGTACTCCCCAGGCGGGAAGCTTAATGCGTTAGCTGCGCCACCAAAATGTATACATTCTGACAGCTAGCTTCCATCGTTTACGGTGTGGACTACCAGGGTATCTAATCCTGTTTGCTCCCCACACTTTCGCACCTCAGCGTCAGTATCGAGCCAGTGAGCCGCCTTCGCCACTGGTGTTCCTCCGAATATCTACGAATTTCACCTCTACACTCGGAATTCCACTCACCTCTCTCGACCTCTAGACTGATAGTTTTAAAGGCAGTTC
+
CGFGGGGGGGGCCEGGGGGGGGGGGGEGGGEEGGGGEFGGGGGGGGGEFGGGGGGFGGGGGGGGGGGGGGGGGF=FEFAFGGFGFFCE:FGGGGGGGGGC:EGDFGGFGGGGFGGGDFDFCGFFGDGGGGGGGGGGGGGGGGGGGGGFFGGGGGGGGGGG>F5EE:FGGGGGF5EEE=FFDCCDFFGGF:EDGFFAG:5DGGGFAFF?4A1CFFFGGGFFA>F67:>F36?>>4<AF:>?9228><-89B;7?72>BB::AFFFGCAFFFGFF0EFFF
@M06628:26:000000000-CRM2J:1:1104:28633:14848 2:N:0:149
CACTCTTGCGAGCATACTTCCCAGGCGGGATACTTAACGCGTTAGCTTTGATACTGCACAGGTCGATCTGTTCAACATCTAGTATCCATTGTTTACGGCTAGGACTACTGGGGTATCTAATCCCATTTGCTACCCTAGCTTTCGTCTCTGAGTGTTAGTAATAGCCCAGTAAAGTGCCTTCGCCATCGGTGTTCTTTCCAATCTCTACGCATTTCACCGCTCCACTGGAAATTCCCTTTACCCCTACTATACTCTAGTCTAATCGTTTCGACTTCGATTTT
+
CFF@FFGGGGF:BCFGGGGGGGGFGGGGGEFFGGGGGGGGGGGGGGGGGG9EFGGEGGDCDCEFCCGGGGFGDGFGFCFFCEEFEFEEFGFFGGGGGCEFEGGDFFFFFGGGCGEEGGG,6=C<5EFFFFGGGG8FECGFGGGGGGF=DFCFGGGGGGGGFFGCGGGG?FGGFGGGGGGFGGGGGGGG8CGDGFGFGFF7:78=ECFECDDGGEFCFG?91;BA<C;4;@3A?C17>@@<FF1810;?><BA<?965)6444*19>.863*8<(35):-8.
@M06628:26:000000000-CRM2J:1:1104:18644:15329 2:N:0:149
TAATCTTGCGACCGTACTCCCCAGGCGGAGTGCTTAACGCGTTAGCTTTGGCACTGCAGGGGTCAATACCCACAACACCTAGCACTCATCGTTTACGGCGTGGACTACCAGGGTATCTAATCCTGTTTGCTCCCCACGCTTTCGCGTCTCAGCGTCAGTAATCTTCCAGGTGGCCGCCTTCGCCACAGGTGTTCCTCCCGATATCTACGAATTTCACCTCTACACCGGGAATTCCGCCACCCCCTCCGATACTCTAGTCTAATAGTTTCGACCGCCGTTCC
+
FGGGGGGFGGGGGGGGGCFGGGGGGGGGGFGGGGGGFGGGGGGFFGGGGGGGGGGGGGGGGGGGGGGGGGGGGGGGFGGGGGGGGGGGGGGGGGGGGGDFCCFGCCFGGGGGGFFEGFGGGGGGGGGGGCFEGGGGGFGCEGGGGGGGGGDCCGCEGGD9CGGGGFG?9FFGGGGDCGGGF58ACGFFFFC?DCFFFFD3*:>EFG?FFC>?G+)):C4:?FFFFG>DFFFF3<A?:33::>>9>?000,314)4<46)))<AF/:C<B)(9>:;*9>(,(
@M06628:26:000000000-CRM2J:1:1104:18661:15334 2:N:0:149
TAATCTTGCGACCGTACTCCCCAGGCGGAGTGCTTAACGCGTTAGCTTTGGCACTGCAGGGGTCAATACCCACAACACCTAGCACTCATCGTTTACGGCGTGGACTACCAGGGTATCTAATCCTGTTTGCTCCCCACGCTTTCGCGTCTCAGCGTCAGTAATCTTCCAGGTGGCCGCCTTCGCCACAGGTGTTCCTCCCGATATCTACGAATTTCACCTCTACACCGGGAATTCCGCCACCCCCTCCGATACTCTAGTCTAATAGTTTCGACCGCAGTTC
+
GGGGGGGGGGGGGGGGGGGGGGGGGGGGGGGGGGGGGGGGGGGGFGGGGGGGGGGGGGGGGGGGGGGGGGGGGGGGGGGGGGGGGGGGGGGGGGGGGGGGGGGGGGGGGGGGGGGGGGGGGGGGGGGGGGGGGGGGEGGDEGGGGGGGGGGGGGGGGGGGGGGGGGGGG?DGGGGGGGGGFEGGGGGGGGGGGGFGFGFFC:=EFGFF?GFFGGFFGGGFFFFFFGFFDE9FFFFBFFFFFFFF>BFF>B>FFFAADFA9A4<=FGGFFEFGF@9*/7<A
@M06628:26:000000000-CRM2J:1:1104:18647:15347 2:N:0:149
TAATCTTGCGACCGTACTCCCCAGGCGGAGTGCTTAACGCGTTAGCTTTGGCACTGCAGGGGTCAATACCCACAACACCTAGCACTCATCGTTTACGGCGTGGACTACCAGGGTATCTAATCCTGTTTGCTCCCCACGCTTTCGCGTCTCAGCGTCAGTAATCTTCCAGGTGGCCGCCTTCGCCACAGGTGTTCCTCCCGATATCTACGAATTTCACCTCTACACCGGGAATTCCGCCACCCCCTCCGATACTCTAGTCTAATAGTTTCGACCGCAGTTC
+
GGGGGGGGGGGGGGGGGGGGGGGGGGGDGGGGGGGFGGGGGGGFFGGGGGGGGGGGGGGGGGGGGGGGGGGGGGGGGGGGGGGGGGGGGGEGGGGGDGGGGGGGGGGGGFGGGGGGFGFGGGGGGGGGGGGGGGGFGFGGGGFGDGGGGGGGGGGGGGGGGGGGGGGGGCFFF=EEGGGGFCGGDEGG5<FGGFFGFGFF:CEGFGFFBGF?GGFFGGD?FFAFFGFBEE6?FFFF::9:BFFFFBF>90134?FA).4AA)58*:D<<>0<1D0:)<):
@M06628:26:000000000-CRM2J:1:1104:29526:15517 2:N:0:149
TAATCTTGCGACCGTACTCCCCAGGCGGAATGCTTAATCCGTTAGGTGTGTCACCGAACAGTATACTGCCCGACGACTGGCATTCATCGTTTACGGTGTGGACTACCAGGGTATCTAATGCTGTTTGCTCCCCACCCTTTCGTACCGAAGCGTCAGTATCGAGCCCGTGATCCGCCTTCGCCACTGGTGTGCCTCCAAATATCGACCAATGTCACCCCTACCCTTGGAATGCCACTCACCTGTCTCGAACTAATGACCAGGACATTAGGTGGCACTCCCAG
+
<<FCAEFFGG7@@@FG7FGGGC<@C<@+669CF<FA@@FA7F8FGGCGEFEFGG96CFEFG?EF,CFE?DFG+C7@FGGGG,,,9,<CE?=D798BFF=:FFF9?EE?EFGDAFFA=9B,CDFDFGGFCF,@EC=3FB:EFEG,+@+++58C>88C>9>,B*=8F*4:1=,4=,=EECFFEEDDCC6<@@=+4;C4CA=72++.*:)(99(;C))95C::2(0**4?4=<0)42)((,(29(.)--53,,2),).).4)(((.)2;))9)7252+9).,(5
@M06628:26:000000000-CRM2J:1:1104:9948:16122 2:N:0:149
TAATCTTGCGACCGTACTCCCCAGGCGGAATGCTTAATCCGTTAGGTGTGACACCGAACAGTATACTGCCCGACGTCTGGCATTCATCGTTTACGGTGTGGACTACCAGGGTATCTAATCCTGTTTGCTCCCCACACTTTCGCACCTCAGCGTCAGCATCGAGCCAGTGAGCCGCCTTCGCCACTGGTGTTCCTCCGAATATCTACGAATTTCACCTCTACACTCGGAATTCCACTCACCTCTCTCGAACTCAAGACTACCAGTATGAGAGGCAGTTCCAA
+
GGGGGGGGGGGGGGGGGGGGGGGGGGGGGGGGGGGGGGGGGGGGGGGGGGGGGGGGGGGGGGGGGGGGGGGGGGGGGGGGGGGGGGGGGGGGGGGGGGGGGGGGGGGGGGGGGGGGGGGGGGGGGGGGGGGGGGGGGGGGGGGGGGGGGGGDGGGGGGGGEGGGGGGGGGGGGGGGGEGFGGEGGGFGGGGGGFGFGFEGGGGFGFFFGF@GGFFG4F?BBFFFGFEFF??FBFFA??B?F?D<<B(:BF?5<>>BFFFFF:?BCG5<=<C?FF:CBBFDA
@M06628:26:000000000-CRM2J:1:1104:17724:16963 2:N:0:149
AAATCTTGCGATCGTACTCCCCAGGCGGGATGCTTAATGCGTTAACTACGCCACAGAGATTTTCGTCCCCACACCTAGCAACCATCGGTTAGGGCGTGGACTACCGGGGTATCTAATCCCGTTCGCTACCCACGCTTTCGTCCCTGAGTGGCAGAAACAGGCCAGTTGGCCGCCTTCGCCACTGGGGTTCCTCCCGATATCTACGCAATTTACCGCTACACCGGGAATTCCGCCAACCACTCCTCTACTCAAAGTAAGCCATATTAAATGGCTGTTTAGGG
+
,ECADFGGGGE,CFFGGGGGGDDFFCFG@+6,:FFDCCF,6BBCDFG,6C+@FG,CFCFGAFC9+CF@@,C+?7=F,,:,,,,+5:B+8FG8FGEC+4>+,:=,=8+@7>+:3,@E,,3D@@F<5+++@FF9C**@C@3CE*>C<@,D,,*1>B*,,6?FF77,47?,,?CC*:C8<8*58:?6>**2C*?F:)7;7)5CECF=:55(11)*35(1)1()(())113;@)486((3863-6((.,)4922)(.-)))),,(.*/::))1)2()(26*)-8.
@M06628:26:000000000-CRM2J:1:1104:4349:17067 2:N:0:149
TAATCTTGCGACCGTACTCCCCAGGCGGAATGCTTAATCCGTTAGGTGTGACACCAAAGGGCAAGCCCCCTGACGACTGGCATTCATCGTTTACGGTGTGGACTACCAGGGTATCTAATCCTGTTTGCTCCCCACACTTTCGTACCTCAGCGTCAGTATCGAGCCAGTGAGCCGCCTTCGCCACTGGTGTTCCTCCAAATATCTACGAATTTCACTGCTACACTCGGAATTCCACTCACCTCTCTCGAACTCTAGACTGATAGTTTACAGGGCAGTTCCAG
+
9EGCGGGGGG+FEEGGGGGGGGGEGGGGDGG<FGG<FC,CFGGGGDF,CFA6EF@7F,:,8,DF6,D<FGC,CFB,@B>AE<,5CFGGGGGGGGGGEGGGGGGGGGGGGGGGGGGGGGGGGGGGGGGGGGFCGFG8FGGGGGG8F>FFGGGGGGGGGGG;E@EGGGD3BC9C,;EEGGGFGGGC6CFGGGGCFFGFF;FDGGGFGFF2FFFF?<C++;CFFFFF*:DFBBFFBF<A?<FBFFF0>BF7:<FFAA<A<A?F9<4=7::9F?*3>05CFDBF)
@M06628:26:000000000-CRM2J:1:1104:15485:17108 2:N:0:149
CAGCCTTGCGACCATACTCCCCAGGCGGAACACTTAACGCTTTCGCTACGGCCGAGAGGATGTGGAAGTCCCCTCAACCCAGTGTTCATCGTTTACAGCTAGGACTACCGGGGTATCTAATCCCGTTCGCTACCCTAGCTTTCGTGCCTCAGCGTCAGAAAAGACCCAGTGTTGCGCCTTCGCCACCGGTGTTCCCTATGATATCAACGCATTTCACCGCTCCACCATAAGTTCCCAACACCCCTGTCTTCCTCAAGCTTGAGGGTTTGAAACGCAATTCA
+
GGGGGGGGGGGGGGGGGGGGGGGGGGGGGGGGGGGGGGGGGGGGGGGGGGGGGGGGGGGGGGGGGGGGGGGGGGGGGGGGGGGGGGGGGGGGGGGGGGGGGGGGGGGGGGGGGGGGGGGGGGGGGGGGGGGGGGGGGGGGGGGGGGGGGGGGGEGGGGGGGGGGGGGGGGGGG=CCCGGFGEEGGGGGGGEGGFGFGFFGFFC=FFFFGFFGGFA7FGFFFFFFGBFFFFDFFFFFFBFFFFFFFFFFAA9A4<A??F?40:FFGGFFE>G>717D7<<B4
@M06628:26:000000000-CRM2J:1:1104:15683:17438 2:N:0:149
TAATCTTGCGACCGTACTCCCCAGGCGGAATGCTTAATCCGTTAGGTGTGACACCGAACAGTATACTGCCCGACGTCTGGCATTCATCGTTTACGGCGTGGACTACCAGGGTATCTAATCCTGTTTGCTCCCCACGCTTTCGCACCTCAGCGTCAGTATCGAGCCAGTGAGCCGCCTTCGCCACTGGTGTTCCTCCGAATATCTACGAATTTCACCTCTACACTCGGAATTCCACTCACCTCTCTCGAACTCAAGACCACCAGTATTAAAGGCAGTTCCAG
+
GGGGGGGGGGGGGGGGGGGGGGGGGGGGGGGGGGGGGGGGGGGGGGGGGGGGGGGGGGGGGGGGGGGGGGGGGGGGGGGGGGGGGGGGGGGGGGGGGGGGGGGGGGGGGGGGGGGGCFGGGGGFFGFGGGGFEGGGGGGGGGGGGGGGGGGGGGGGGGGGGGGGGGGGGGGGGGGGGGGFGGGGGGGGGGGGGFGFGFFGFGGFFF>:FFFGFFFGGGFFFFFFGFFFBB:):AA>??F:*3<:2<???(19A?<>F0<?BB@FFGD99<:A43:F?A9A)
@M06628:26:000000000-CRM2J:1:1104:3526:17581 2:N:0:149
TAATCTTGCGACCGTACTCCCCAGGCGGAATGCTTAATCCGTTAGGTGTGTCACCGAACAGTATACTGCCCGACGACTGGCATTCATCGTTTACGGTGTGGACTACCAGGGTATCTAATCCTGTTTGCTCCCCACACTTTCGTACCTCAGCGTCAGTATCGAGCCAGTGAGCCGCCTTCGCCACTGGTGTTCCTCCAAATATCTACGAATTTCACCTCTACACTTGGAATTCCACTCACCTCTCTCGAACTCAAGACCAGGAGTTTATGAGGCAGTTCCGA
+
GGGGGGGGGGGGGGGGGGGGGGGGGGGGGGGGGGGGGGGGGGGGGGGGGGGGGGGGGGGGGGGGGGGFGGGGGGGGGGGGGGGGGGGGGGGGGGGGGGGGGGGGGGGGGGGGGGGFFGGGGGGGGGGGGGGGGGGGGGGGGGGGGGGGGGGGGGGGGGGGGGGGGGGGGGGGGGGGGGGFGGGGGGGFGGGGGCGFGFFGGGGFGFFFFA@GGFEGGFFFFFFFGAFFFAFAABAFFFFB?<8?FFBFFFFAFF<A?BB??FDFGG<AFAF<FFGGFFFF,
@M06628:26:000000000-CRM2J:1:1104:10385:17683 2:N:0:149
TAATCTTGCGACCGTACTCCCAGGCGGGAAGCTTAATGCGTTAGCTGCGCCACCAAGATGTATACATCCTGACAGCTAGCTTCCATCGTTTACGGTGTGGACTACCAGGGTATCTAATCCTGTTTGCTCCCCACACTTTCGCACCTCAGCGTCAGTATCAAGCCAGTGAGCCGCCTTCGCCACTGGTGTTCCTCCGAATATCTACGAATTTCACCTCTACACTCGGAATTCCACTCACCTCTCTTGACCTCTAGACTGATAGTTTTAAAGGCAGTTCCTGG
+
GFGGGGGGGGGGGGGGGGGGGGGGGGGGGGGGGGGGGGGGGGFGGGGGGGGGGGGGGGGGGGGGGGGGGGGGGGGGGGGGGGGGGGGGGGGGGGGGGFGGGGGGGFCFGGGGGGFEGGGGGGGGGGGFFFGGGGGGGGGGGGGGGGGGGGGGGGGGGGGGGGGGGGGFGGGGGGGCGGGFGCEGGGGGFGGFCFGFGAEGGGGFGFE?FFF7EEE=GGEFFFBFGFFEFBFBBFFBF?B?F22?AAD?74)48A<AA?7>ADFBGFBFFD*07:C:8ABD?
@M06628:26:000000000-CRM2J:1:1104:2581:17711 2:N:0:149
CACCCTTGCGAGCATACTCCCCAGGCGGGATACTTGACGCGTTAGCTACAGAACTGCACGGTTTTAAACCGACCAGAACTTAGTATCCATCGTTACCGGCTAAGACTACTGGGGTATCTATTCCCATTCGCTCCCTTACCTTTCGTCTCTCAGTGTCAGTCATGGCCCAGCAGAGTGCTTTCGCGATTGGTGTTCTTCCTAATATCTACGCATTCAACCGCTCCCCTAGGAGTTCCCTCTGCCCTAACCTAACTCAGGCTTTATAGTTTAAATTCCCGGTT
+
FFG-CFGGGGGGGGGG;F@FGGGGGGGDFGGGGGGCFGGGGGGGGGGGG=C,CFGG9E,DE,B7CF<E,,88F+C4=,BE,<F<B<FB,5:+BE++,@4@:+B=?F,,,?FCG7+=@=@F,3CBF99,7,3+BEGEC;,5EF3,@5@>,>><;FF,7=;CD:CB2BF88>:C,4;;;;FF,>*:*)/*;*4>=3CAFFFFC@C++++77)3//:)12;71(())*-8)0,:(4(:A)6(().5?((,(.6()()).)(.:(.*1**6<*)0)*)+**,(44
@M06628:26:000000000-CRM2J:1:1104:17447:18000 2:N:0:149
CAGCCTTGCGACCATACTCCCCAGGCGGAGCACTTAACACTTTCGCTACGTCCGAGAACTTGTGGAAGGGTCCTCGGACTAGTGCTCATCGTTTACAGCCAGGACTACCGGGGTATCTAATCCCGTTCGCTCCCCTGGCTTTCGTTCCTCAGCGTCAGAAAAGACCCAGTAAGCCGCTTTCGCCACCGGTGTTCCTGATGATATCAACGCATTTCACCGCTCCACCATCAGTTCCGCTTACCTCTGTCTCCCTCAAGCCATGCAGTTTCAAACGCAGTTC
+
GFFGGGGGGGGGGGGGGGGGGGGGGGGGGGGGGGGGGGGGGGGGGGGGGGGGGGGGGGGGGGGGGGGFEGGGGGGGGGGGGGGGGEGGGGGGGGGGGGGFGGGGGGGGFGGGGGGGGGGGGGGGGGGGGGGGGGGGGGGGGGGGGGGGGGGGGGGGGGGFGGGGGGGGGGGGFGGGGGGFGGGGGGGGCEGGGFGFG=6:=?@FFFFFGFFGGFFGGGF>>>>@G:5/9<BFFFFFFF?BFFBABBBD>B7:B?FB>FFFABFFC:<AFFG<??GGFFA<
@M06628:26:000000000-CRM2J:1:1104:17351:18655 2:N:0:149
TAATATTGCGACCGTACTCCCCAGGCGGAATGCTTAATCCGTTAGGTGTGTCACCGAACAGTATACTGCCCGACGACTGGCATTCATCGTTTACGGTGTGGACTACCAGGGTATCTAATCCTGTTTGCTCCCCACACTTTCGCACCTCAGCGTCAGTATCGAGCCAGTGAGCCGCCTTCGCCACTGGTGTTCCTCCAAATATCTACGAATTTCACCTCTACACTTGGAATTCCACTCACCTCTCTCGAACTCAGGACCAGGAGTTTATAAGGCAGTTCCAG
+
GGFGGGGGGGGGGGGGGGGGGGGGGGGGGGGGGGGGGGGGGGGGGGGGGGGGGGGGGGGGGGGGGGGGGGGGGGGGGGGGGGGGGGGGGGGGGGGGGGGGGGGGGGGGGGGGGGGGGGGGGGGGGGGGGGGGGGGGGGGGGGGGGGFGGGGGGGGGGGGGGGGGGGGGGGGGGGGGGGGFGGGGGGGGGGGGGFGFGFFGGGGFGFFF<A?GGFFGGGFFFFFFGFFFFFFFFFFFFFFF??FF?FBFFFFFF?F?FF:<:?BFGGFFFBF<FFEC=2<A6
@M06628:26:000000000-CRM2J:1:1104:15513:19575 2:N:0:149
TAATCTTGCGACCGTACTCCCCAGGCGGAATGCTTAATCCGTTAGGTGTGTCACCGAACAGTATACTGCCCGACGACTGGCATTCATCGTTTACGGTGTGGACTACCAGGGTATCTAATCCTGTTTGCTCCCCACACTTTCGTACCTCAGCGTCAGTATCGAGCCAGTGAGCCGCCTTCGCCACTGGTGTTCCTCCAAATATCTACGAATTTCACCTCTACACTTGGAATTCCACTCACCCCTCTCGAACTCAAGACCAGGAGTTTATGAGGCAGTTCCGA
+
FFGFFGGCFGGGGGGGGFGGGGGGGGGGGGGEGGGGGGGGGGGEGGGGCCFFGGGGGGGGDGGGGGGGGGGGGGGGGGG?FEFGGGFFGGGGGGGGFGEFGGGFFFGGGGEGGGFG;8DFG;CFFGGFFFGGGFGGCFGGGGGFGGGGGGGECGGGGGGGGGGGGC>DEEGGCEGEGGGFGGGGGC6::CEFFFGFGFFFFFGFDFF?5AD=9?EGGGF@>C@FFFFF678<>>FFFFF?)78::?B?FB0>A:<7?<?F?F:7>CAFF97:>1*C6<A?(
@M06628:26:000000000-CRM2J:1:1104:27949:19592 2:N:0:149
TAATCTTGCGACCGTACTCCCCAGGCGGAATGCTTAATCCGTTAGGTGTGTCACCGAATAGCATGCTACCCGACGACTGGCATTCATCGTTTACGGTGTGGACTACCAGGGTATCTAATCCTGTTTGCTCCCCACACTTTCGTACCTCAGCGTCAGTATCGAGCCAGTGAGCCGCCTTCGCCACTGGTGTTCCTCCAAATATCTACGAATTTCACCTCTACACTTGGAATTCCACTCACCTCTCTCGAACTCAAGACCAGGAGTTTAGGAGGCAGTTCCGG
+
FGGGGGGGGGDGGGGGGGGGGGGEGGGGGGGGGGFFFGGGGGGGGGGGGGGGFGGGGGGGGGGGFGGFGGGGGGGEGGGFGGGGGGGGGGGGGGGGGGGGGGGGGGFFFGGGGGGGGGGGGGGGGGGFGGGGGGGGGGGGGGGGGGGGGGGGGGGGGGGGGGGGGGGGGGGGGGGGGGGFGGEGGGGGGGGCFFGFGAFGGFFFFFADGFFFGFFFCGEFFFFFF<F?BAFFFFFABFFBFFFFFFF>?6264>FF?82::?5FFG44F<<1BFGGFFFB(
@M06628:26:000000000-CRM2J:1:1104:9062:19603 2:N:0:149
TAATCTTGCGACCGTACTCCCCAGGCGGAATGCCTAATCCGTTAGGTGTGTCACCGACAAGCATGCTTGCCGACGACTGGCATTCATCGTTTACGGTGTGGACTACCAGGGTATCTAATCCTGTTTGCTCCCCACACTTTCGCACCTCAGCGTCAGTATCGAGCCAGTGAGCCGCCTTCGCCACTGGTGTTCCTCCAAATATCTACGAATTTCACCTCTACACTTGGAATTCCACTCACCTCTCTCGAACTCAAGACTACCAGTATTAAAGGCAGTTCCAG
+
GGGGGGGGGGGGGGGGGGGGGGGGGGGGGGGGGGGGGGGGGGGGGGGGGGGGGGGGGGGGGGGGGGGGGGGGGGGGGGGFGGGGGGGGGGGGGGGGFGGGGGGGGGGGGGGGGGGGFGGGGGGGGGGGGGGGGGGGGGGGGGGGGGGGGGGGGGGGGGGGGGGGGGGGGGGGFGGGGGGFGGGGGGGGGGGGGFGFCFFGGGGFGFFFGFFFGCFFFGBAFFFFGFFFFFFFBFFB:BFBFF?BFF???:<BA:?AFFA??>?BFGBF@AG>),AFFFBF6
@M06628:26:000000000-CRM2J:1:1104:9226:19635 2:N:0:149
CACCCTTGCGAGCATACTCCCCAGGCGGGATACTTGACGCGTTAGCTACAGAACTGAACGGTTTTAAATCGACCAGAACTTAGTATCCATCGTTTACGGCTAAGACTACTGGGGTATCTAATCCCATTCGCTCCCTTAGCTTTCGTCTCTCAGTGTCAGTCATGGCCCAGCAGAGTGCTTTCGCGATTGGTGTTCTTCCTAATATCTACGCATTTCACCGCTACACTAGGAATTCCCTCTGCCCCTACCTAACTCAAGCTTTATAGTTTCAACTGCCGGTT
+
GFGGGGGGGGGGGGGGGGGGGGGGFGGGGGGGGGGGGGGGGGGGGGGGGGGGGGGGFGGGGGGGGGGGGGGGGGGGGGGGFGGGGGGGGGGGGGGGGGGGGGGGGGGGFGGGGGGEGGGGGGGGGGGGGGGGGGGGGGGGGGGGCGGGGGGGGGGGGGGGGGGGGGGGEFFFGCGGGGGFGGGG5:EFG:FGGFGFFFFFFDCFFAF?FFFGGFCGGGFF9@EFG<=@@B0:?2<>DFFF@DF0424?:BFFBFFFB??:ADFFFFAFFFGB=AEGF>>63
@M06628:26:000000000-CRM2J:1:1104:20647:19897 2:N:0:149
TAATCTTGCGACCGTACTCCCCAGGCGGAATGCTTAATCCGTTAGGTGTGTCACCGAACAGTATACTGCCCGACGACTGGCATTCATCGTTTACGGTGTGGACTACCAGGGTATCTAATCCTGTTTGCTCCCCACACTTTCGAACCTCAGCGTCAGTATCGAGCCAGTGAGCCGCCTTCGCCACTGGTGTTCCTCCAAATATCTACGAATTTCACCTCTACACTTGGAATTCCACTCACCTCTCTCGAACTCAAGACCAGGAGTTTATGAGGCAGTTCCGA
+
FGGFGGGGGGCCEFFGGGGGGGGGGGGGGGGEDFGGGGGGGGGGGGGGGDGGGGGGEGGGGGFFGGGGGGGGGGGGCEGGGGGGGGGGGGGGGGGGGGGGGCGGGGGGGGGGGGGGGGGGGFGGGGGGGGGGC@EGGGGGGE8DFGGGGGGGGGEEGGGGG7CEGGGGFGFGFCEGGGGFGGGGF?F,=FGGGFGFGFFGGGGFGF:DGFFGGFFGDFEAFEFFG<?F7>FF9A<AF?7<6??B<?BFBF?:<:?AFBFBF:BFFGFFFFG?F:CF4468(
@M06628:26:000000000-CRM2J:1:1104:20636:19913 2:N:0:149
TAATCTTGCGACCGTACTCCCCAGGCGGAATGCTTAATCCGTTAGGTGTGTCACCGAACAGTATACTGCCCGACGACTGGCATTCATCGTTTACGGTGTGGACTACCAGGGTATCTAATCCTGTTTGCTCCCCACACTTTCGTACCTCAGCGTCAGTATCGAGCCAGTGAGCCGCCTTCGCCACTGGTGTTCCTCCAAATATCTACGAATTTCACCTCTACACTTGGAATTCCACTCACCTCTCTCGAACTCAAGACCAGGAGTTTATGAGGCAGTTCCGG
+
GGCFEGGGGGEGGCFFEGGGGGGGCFGCGGGGAFDGAFGFGGGEGGG<ECEGGGGGGGGGGGGFCEGFGGGGDEEGGGGGGGGGGGGGGGGGGGGGFFFFGGDCFE8AFGGFGFGGGGGGGGGGGGGGGGGGEGGE:EGFFECCGFEFGCBCECECB@ACCF5C@<DGGGGGGGGGGEFFGGGGGGF9:CCGCCDFGFFC9:CAFFA;7FDGE)9D7FFECEAFGFFF=A?FA>A57:B0*:7?7?<>::<>F0<AB7?BFFBFGF4>=<F:>BEC=AA((
@M06628:26:000000000-CRM2J:1:1104:5186:20332 2:N:0:149
TAATCTTGCGACCGTACTCCCCAGGCGGAATGCTTAATCCGTTAGGTGTGTCACCGAACAGTATACTGCCCGACGACTGGCATTCATCGTTTACGGTGTGGACTACCAGGGTATCTAATCCTGTTTGCTCCCCACACTTTCGTACCTCAGCGTCAGTATCGAGCCAGTGAGCCGCCTTCGCCACTGGTGTTCCTCCAAATATCTACGAATTTCACCTCTACACTTGGAATTCCACTCACCTCTCTCTAACTCAAGACCAGGAGTTTATGAGGCAGTTCCG
+
@FFGEFDDFGGG:CCFGGGGGGGDGG7CFEG8CEGGGGGGGGGCFEGGGGFGGG9FFEEEFGCFFGG9FGGCEEE7FF:C=4CFDG9FD<EFFGG7,+88=,?<EC,7FF?F8=FG;ECEDF,FEGGGFGDF=D8CC8FFD=B@FE7EFDE>8CCB@,5,@DFCGG>DC9,=CCE88EG)C5CDCCGFFFGGD:@;FF+;<9CCCA>?CFF7:)<:6>EECEFFF<9F4<?AF4<A::??FFBF)5)))6><232824:6(8)02::AF2:40859?ADF
@M06628:26:000000000-CRM2J:1:1104:5026:20393 2:N:0:149
TAACCTTGCGGCCGTACTCCCCAGGCGGTCTATTTATCGCGTTAGCTTCGCTACTCACGGATTAAATCCACAAACAGCTAATAGACAGCGTTTACGGTGTGGACTACCAGGGTATCTAATCCTGTTCGCTACCCACACTTTCGCACATGAGTGTCAGTCTTTGGCCAGAGAGTCGCCTTCGCCACTGATGTTCCTCCAGATATCTACGCATTTCACCGCTACACCTGGAATTCCACTCCCCTCTCCAAGACTCTAGTCAACCAGTTCCAAAAGGCCTTCC
+
EFGGCFGGGGGCBFGGGGGGGGGGGGGGGGGGGGGGGGGGGGGGGGGGGGCFGGFGGGGGGGGGGGGFGGGFFGGGGFGGGGDGGGGCFDFGEDFGGGGGDGGDGG@E<EBEGGGFFGCGDGGGGGGGGGEFGGEGGDGGGGGGGGGGGGGGFGGFG@;ECFGFGGGGFGGGGGGDGGGFGDEDGGG7AFGGCFGFGFF=C@EFFFFFGEFGFEEDFG@F;FFFG@?FF?A:4<9<B?F?F?BBF:A22(3)846A444244)4DC<AF)C0?<=9?:DF
@M06628:26:000000000-CRM2J:1:1104:8447:21056 2:N:0:149
CACTCTTGCGAGCATACTTCCCAGGCGGGATACTTAACGCGTTAGCTTTAGTACTGCACAGGTCGATCTGTTCAACACCTAGTATCCATTGTTTACGGCTAGGACTACTGGGGTATCTAATCCCATTTGCTACCCTAGCTTTCGTCTCTGAGTGTCAGTAATAGCCCAGTAAAGTGCCTTCGCCATCGGTGTTCTTTCCAATCTCTACGCATTTCACCGCTCCACTGGAAATTCCCTTTACCTCTACTATACTCTAGTCCGATAGTTTCGACTGCGATTT
+
C@E9CFGEAF+C@FFGGGGG9CF,,C@7C+CGGGEEFFECEGEGCCGGGFGGGGGGCGCEDEGFGEGGGGFGGGF9FFGGGG<@E?FFFFFFF?EF+CFDGGGGGGGFCEGGDBC48DF;EFG?F<9AFFGAGG,>F8@F;=,7@=6>CDDCCGGFGGGGGGGFFFGG6>EE:EFG;FF8D*@DGDCEDCED5BFCFFFG?F68,=:CDE>D584F>C;2(:>;0.AA)57>44?@FA@CF<64<)6<>>AA6>44)6:A:BB:<DBF*4CB51:>B??4
@M06628:26:000000000-CRM2J:1:1104:10260:21236 2:N:0:149
TAATCTTGCGACCGTACTCCCCAGGCGGGAAGCTTAATGCGTTAACTGCGCCACCGAATTGCATGCAACCCGACGGCTAGCTTCCATCGTTTACGGTGTGGACTACCAGGGTATCTAATCCTGTTTGCTCCCCACACTTTCGTACCTCAGCGTCAGTATCGAGCCAGTGAGCCGCCTTCGCCACTGGTGTTCCTCCGAATATCTACGAATTTCACCTCTACACTCGGAATTCCACTCACCTCTCTCGAACTCAAGACTACCAGTATTAGAGGCAGTTCCAG
+
CFFGGGGGGGGGGGGGGFGGGGGGGGGGCCFDGFGG9FGGGGGGGGGGGGGGGGGEGFGGGGGFGGGGGGGGGGDCFFGEEFGGGG@FFGGGGGGGGGGGGCGG@FGDGGGGGGGGGFCFGGGGGGGGGGGGGGECEGGGGGGGGGGGGFG>>EGGGGGGGGGGFFFGGGGGEEGEGGGFEEGGGGG?FFEGGFFFG>EGGGF?CFFFGF?GF<FGFFFFFFFFGFFFDFFBAAFFF?F:7:<?)4?>::?DF?FFBBDF(:FFGGFFFF7:B?EF=<<A6
@M06628:26:000000000-CRM2J:1:1104:12236:21302 2:N:0:149
TAATCTTGCGACCGTACTCCCCAGGCGGAATGCTTAATCCGTTAGGTGTGTCACCGAACAGTATACTGCCCGACGACTGGCATTCATCGTTTACGGTGTGGACTACCAGGGTATCTAATCCTGTTTGCTCCCCACACTTTCGTACCTCAGCGTCAGTATCGAGCCAGTGAGCCGCCTTCGCCACTGGTGTTCCTCCAAATATCTACGAATTTCACCTCTACACTTGGAATTCCACTCACCTCTCTCGAACTCAAGACCAGGAGTTTAGGAGGCAGTTCCGA
+
GGGGGGGGGGGGGGGGGGGGGGGGGGGGGGGGGGGGGGGGGGGGGGGGGGGGGGGGGGGGGGGGGGGGGGGGGGGGGGGGGGGGGGGGGGGGGGGGGGGGGGGGGGGGGGGGGGGGGGGGGGGGGGGGGGGGGGGGGGGGGGGGGGGGGGGGGGGGGGGGGGGGGFGGGGGGGGGGGGGFGGGGGGGGGGGGFFGFGFFGGGGFGFFFGFFGGFFGFGFACEFFGFFFFA?FFFFAFFFFF?>B7??F?FBDA??FFFF?015<FGBF?4D?EFGGF<A?(
@M06628:26:000000000-CRM2J:1:1104:10107:21379 2:N:0:149
TAATCTTGCGACCGTACTCCCCAGGCGGAATGCTTAATCCGTTAGGTGTGTCACCGAATAGTATACTACCCGACGACTGGCATTCATCGTTTACGGTGTGGACTACCAGGGTATCTAATCCTGTTTGCTCCCCACACTTTCGCACCTCAGCGTCAGTATCGAGCCAGTGAGCCGCCTTCGCCACTGGTGTTCCTCCGAATATCTACGAATTTCACCTCTACACTCGGAATTCCACTCACCTCTCTCGAACTCTAGACTAGGAGTTTCTAAGGCAGTTCCAG
+
FGGGGGGGGGGGGGGGGGGGGGGGGGGGGGGGGGGGGGGGGGGGGGGGGGGGGGGGGGGGGGGGGGGGGGGGGGGGGGGGGGGGGGGGGGGGGGGGGGGGGGGGGGGGGGGGGGGGGGGGGGGGGGGGGGGGGGGGGGGGGGGGGGGGGGGGGGGGGGGGDGGGG,DFGGGGGGGGGGGFGGGGGGGGGGGGGFGFGFFGGGGFFFF<GFFGGFFGGGFFFFFFC:DFF?BF<ABFFBFFFF?FFFFFFFFF24<449<?(455*:).*6CB@?EGFFAA:
@M06628:26:000000000-CRM2J:1:1104:10115:21395 2:N:0:149
TAATCTTGCGACCGTACTCCCCAGGCGGAATGCTTAATCCGTTAGGTGTGTCACCGAATAGTATACTACCCGACGACTGGCATTCATCGTTTACGGTGTGGACTACCAGGGTATCTAATCCTGTTTGCTCCCCACACTTTCGCACCTCAGCGTCAGTATCGAGCCAGTGAGCCGCCTTCGCCACTGGTGTTCCTCCGAATATCTACGAATTTCACCTCTACACTCGGAATTCCACTCACCTCTCTCGCACTCTAGACTAGGAGTTTATGAGGCAGTTCCAG
+
FFGGEGGGGGGGEEGGGGGGGGGGGGGGGGGGGGFGFGGGGGGGGGGGGGGGGGGGGGGGGGGGGGGGGGGGGGGGGGGGGGGGGGGGGGGGGGGGGGGGGGGGGGGGGGGGGGGGDGGGGGGGGGGGGGGGGGGGGGGGGGGGGGGGGGGEEGGGGGFCGGGGGGEFGEDCGGDGGGGFGGGGGGGEGGG7CFFFGA8CCFGFGFF?DFDDDEEG*C?FFFFFG05)7?:4:<<)4:B<FBFF?<B(29(8AAAABB7>25F@9F44=<GFF057@26<2
@M06628:26:000000000-CRM2J:1:1104:19103:21969 2:N:0:149
TAGTCTTGCGACCGTACTCCCCAGGCGGGGTGCTTAATGCGTTAGCTTCGGCACCGCAGGGGTCAATACCCGCGACGCCTAGCACCCAACGTTTACGGCGTGGACTACCAGGGTATCTAATCCTGTTTGCTCCCCACGCTTTCGCGTCTCAGCGTCAGTCACCGTCCAGGTGGCCGCCTTCGCCACTGGTGTTCCTTCCGATATCTACGCATTTCACCTCTACACCGGAAATTCCGCCACCCCCTCCGGGCACCGAGCCTGGCAGTTTCGCGTGCAGTTC
+
GGGGGGGGGGGGGGGGGGGGGGGGGGGGGFGFGGGGGGGGGGGGGGGGGGGGGGGGGGGGGGGGGGGGGGGGGGGGGGGGGGGGGGEFGGGGGGGGGFFGGGGGGGGGGGGGCGGGGFGCGGCFGFCFFGGGGGGFGGGGGCGGGCCG:CECCEGGD8EGGGGGFGGGFGGG5=;:E8C>F=EDGGDGGGG5CFDFGFFD7CC5FF4<9),1CADFGG2?F2=FGB>3>B9AABA(80(45:1;9<BB(((,(4(3,,4(8:4@*9)67(*(0,:/*-.)
@M06628:26:000000000-CRM2J:1:1104:19081:22326 2:N:0:149
CACCCTTGCGAGCATACTCCCCAGGCGGGATACTTGACGCGTTAGCTACAGAACTGAACGGTTTTAAATCGACCAGAACTTAGTATCCATCGTTTACGGCTAAGACTACTGGGGTATCTAATCCCATTCGCTCCCTTAGCTTTCGTCTCTCAGTGTCAGTCATGGCCCAGCAGAGTGCTTTCGCGATTGGTGTTCTTCCTAATATCTACGCATTTCACCGCTACACTAGGAATTCCCTCGGCCCCTACCTAACTCAAGCTTTATAGTTTCAACTGCCGGTT
+
@-CCA<CF9@+86FFE@F<FEGFEFC@+:+CG@,,,:CCGDEF?FGGCG9FGEFFGEFFGDBFCGFFFFF@GGGEGCD8FE<FBEF<EFFGGGEFG9@FCCGGGGDFFDEFGGGGG@FFGGGGGG@8ECFEGDGFGGGGGGGFGGC6BF,@DEDFC9DA@;9@EFGGGGGC6CAD?F<EF?DECE4CFCCE4:)38:AAFCFGFCAFE;59GC;3;CC<090850(86?B7208<)4A1(78:B>:12?24:?)-223.,).712:<9?A><@4?FF9>(,
@M06628:26:000000000-CRM2J:1:1104:6182:22537 2:N:0:149
CAGCCTTGCGACCATACTCCCCAGGCGGAGCACTTAATGGTTTCCCTACGGCAAAAAGCGACGAATCGCCTCTCGCCCAGTGCTCATCGTTTACAGCCAGGACTACCGGGGTATCTAATCCCGTTCGCTACCCTGGCTTTCGTACCTCAGCGTCAGTTATCCCCCAGTGCGCCGCCTTCGCCTCCGGTGTTCCTCATGATATCAACGCATTTCACCGCTCCACCATAAGTTCCGCACACCCCTGGAATACTCTAGCCTACCAGTTTCAAACGCAGTGCCA
+
GGGGGGGGGGGGGGGGGGGGGGGGGGGGGGGGGGGGGGGGGGGGGGFFGGGGGGGGGGGGGGGGGGGGGGGGGGGGGGGGGGGGGGDFFFGGGGGGGGGGGGGGFGGFEEGGFFFGGGFGFGGGGFGGGGGGGGGGFGFGGGG>FGFGGGGGEGGGGGGFFDGGGEEGGGGGGGGGGDCFGG5D5CEGEGGGGFG*:=FGGGFFFFFFDFFCCAAF3D>>FFFFG2??FA<A9??BFBFF>>??:?>AFAAF>DBF147B?FFFFFD9*:DBEFDGFFF4
@M06628:26:000000000-CRM2J:1:1104:8268:22895 2:N:0:149
TAATCTTGCGACCGTACTCCCCAGGCGGAATGCTTAATCCGTTAGGTGTGACACCAAAGGGCAAGCCCCCTGACGTCTGGCATTCATCGTTTACGGTGTGGACTACCAGGGTATCTAATCCTGTTTGCTCCCCACACTTTCGTACCTCAGCGTCAGTATCGAGCCAGTGAGCCGCCTTCGCCACTGGTGTTCCTCCAAATATCTACGAATTTCACCTCTACACTTGGAATTCCACTCACCTCTCTCGAACTCTAGACTGATAGTTTACATGGCATTTCCAG
+
FFGGGGGGGGGGGGGGEFGGGEGGGGGCEGGDGGGGGG9FGGGGGFFGGGGGGGGGGGFFFGGFGG<DFFEFGGGGGG@FFGGFGGGGGGFGGGGE<FCFGFGGGEGGGDGGGGFFG8EEFGGGGGGGGG?DEGGGGGGGGGFGGGGGGGGGGEGGGGGCEFGGGG5FFFFGGDGDCEFAEGCCF6C?6CEF?6CA<AFGCC=+=CF?FF;GCE<GDGEA<<FCC4AFFFFEEF2-4??0687?3<??:??FF4)694:04<FFFG44*5C<)(+29A446
@M06628:26:000000000-CRM2J:1:1104:20935:22955 2:N:0:149
TAATCTTGCGACCGTACTCCCCAGGCGGATCACTTATTACGTTAGCTGAGTCACTCAAGCCTCAATTGCCCGAGCAACTAGCTATCATCTTTTACGTCGTGTACTACGGGGGTATCTGACGTTGTTTGCTCCCCCCTTTTTCCCACATCGTCATCAATACTTTTTTAGTCTGTCTCCGCCGCCACTGTTCTTCGTCCTATCTTCTACGATTACCACTTCTCCACACGTTCTACCCACTACCTCACAAATCTACTCACCAATTATCTTCAACAATGTTTCCG
+
,C6EGGGGGGGCFGGGGGGGGGGGGFGG+@:FGGGG,6,CCFG,BFGG,E,CFFFGGG<FG,6?,C,,<,:,@+@+E,9,,,,BFG,F,,,5A,AF=9=++BAC,,,+4+6++3,,9,,,3+:,866,>3@@D3+5:,,,@@,,,,*,,*6=*,2,6,,,,2=;,=,5?C,41=,?,**)**2)*2+4+1=+4);)*)31+++0:*1(*)(10.)9**.)))*7*,)0)(4))6()-428)532().(.4..))))(()().1@>*))1-*.0)+29)64-
@M06628:26:000000000-CRM2J:1:1104:13269:23971 2:N:0:149
CATTCTTGCGAACGTACTCCCCAGGTGGGTCACTTATCACTTTCGCTTAGCCACTCAGACCGAAGTCCAAACAGCTAGTGACCATCGTTTACGGCGTGGACTACCAGGGTATCTAATCCTGTTCGCTCCCCACGCTTTCGTCCATCAGTGTCAGTATATTATTAGTAATCTGCCTTCGCAATCGGTATTCTATGTAATATCTATGCATTTCACCGCTACACTACATATTCTACCTACTTCATAATAACTCAAGATAACCAGTATCAAAGGCAATTCTACAG
+
FF<EEDFGFGEG@FDGGGGGGGG>FFDFCFGGGGGGGDGGGGGGGGGGGGGFFGGGGFGGGGGGGGCEEEFFGGGGGGFGFGGGGGGGFGGGFGGGGGGGFGGGGGGGGGFFCFGGGGGCFGGFEEGGGGGFEEGGGGEEGDEDFGGGGFEAFCFFFGGGGGGF=FDFGGFFFFFDFFG5EE6CCGGGGGFGFFCFFFCDGGFF9=A?FFEFGEFDG76<@EFFF)@@FECE);<?EFCC6??<EC?3>@FF3).):<?B0<47*:<AF(*4>7<*9:BF)
@M06628:26:000000000-CRM2J:1:1104:13262:23989 2:N:0:149
CATTCTTGCGAACGTACTCCCCAGGTGGGTCACTTATCACTTTCGCTTAGCCACTCAGACCGAAGTCCAAACAGCTAGTGACCATCGTTTACGGCGTGGACTACCAGGGTATCTAATCCTGTTCGCTCCCCACGCTTTCGTCCATCAGTGTCAGTATATTATTAGTAATCTGCCTTCGCAATCGGTATTCTATGTAATATCTATGCATTTCACCGCTACACTACATATTTTAACTACTTCATAATAACTCAAGATAACCAGTATCAAAGGCAATTCTACAT
+
GFFGGGGGGGDEGGGGGGGGGGGGGGGGGGGGGGGGGGGGGGGGGGGGGGGGGFGGGGGGGGGGGGGGGGGGGGGGGGGGGGCFGGGDFGGGGGGGGGEG8E8F8BFFGEFGFEFFGGGGGGGFC76DEGGGG@EGGGFCE=EGFGGGGGGGFGGGGGFGGFGG;FFEGGGGCFFGGGD5CCFFEGCFGGGGGFGFGFFG,=@6:AB*=B*=EB@DD:2E@EFAFEFFF))6.1<CF<CC+77?EFF@C3=/7))5>3(5:4??70<AB:474?FF?.5<)
@M06628:26:000000000-CRM2J:1:1104:23868:24409 2:N:0:149
CACTCTTGCGAGCGTACTTCCCAGGCGGGATACTTAACGCGTTAGCTTTCGTACTGCACAGGTCGATCTGTGCAACACCTAGTATCCAGTGTTTACGGCTAGGACTACTGGGGTATCGAATCCCATTTGCTACCCTAGCTTTCGTCTCTGAGTGTCAGTAATAGCCCAGTAACGAGCCTTCGCCATCGCTGTTCTTTCCAATCTCTACACATCTGACCGCTCCCCTGCAAATTCCCTTTACCTCTACTCTACGTGAGTCCGATAGTTTCGAAGTCTTTTT
+
<6-6@CFCC@@FD+CF+CAEGDD8DFF@C+@<@FFGCF7@FG@FGF9AF,B=C=FC,C<,CEEBFGGG<FA,,<FAB?4,A=E,,<,,,<F?EFG9FFD7:B:,,B8,,ADFG7@,A++6,+:3:D9,,FDFGG89,@FFF9DCFCEGFG;EFCFEC9>7>FCE9>>,,6@C,**18;79,4?DGD<**4:7?:C8+=+++4:6+71)+27C+9)12;(((.))/()).5)4564))6))*-)).-).).)6(((.(.))(4))*26<?(1.),0**)).
@M06628:26:000000000-CRM2J:1:1104:18991:24571 2:N:0:149
TAACCTTGCGGCCGTACTCCCCAGGCGGTCAACTTAGCGCGTTAGCTGCGCCACTCACGTCTCAAGGACACAAACGGCTAGTAGACATCGTTTACGGTGTGGACTACCAGGGTATCTAATCCTGGTCGCTCCCCACGCTTTCGGACCTCAGTGTAAGTATTTGGCCAGGGAGTCGCCGTCGCTACTGATGTTACTCCAAAGTTCTACGCATTTCACCGCTACACGTGAAATTCCACTACCCTCTCCAGGACACTAGTGTACCAGATCCAAAAGTAGTTCAA
+
AFFGGFGFFGGCGG:CCDGGG7FEFGGG::,E<F@@C,8CCFCGGGG9ECG6>FEEEFGE,C=EF,<,EFFEFFG+B@+8AC,BA,E4=FGGFFEFG,F4B@FF9B<<FFEEDFFD;=DAFF=D,3=C6@8C@B@838+*69C5*33@3?E>DD,?D;,,,@B,?FF>*B*=4<CCE5>>GG**26AF>@C7+;++0));7+4+2:@8)81C7).C:72((3@:*(007>AA2.6<)43?@)44((),(-4(.54<A).6)594*9()93>,).+01).))
@M06628:26:000000000-CRM2J:1:1105:9484:1255 2:N:0:149
CACTCTTGCGAGCATACTTCCCAGGCGGGATACTTAACGCGTTAGCTTTAGTACTGCACAGGTCGATCTGTTCAACACCTAGTATCCATTGTTTACGGCTAGGACTACTGGGGTATCTAATCCCATTTGCTACCCTAGCTTTCGTCTCTGAGTGTCAGTAATAGCCCAGTAAAGTGCCTTCGCCATCGGTGTTCTTTCCAATCTCTACGCATTTCACCGCTCCACTGGAAATTCCCTTTACCTCTACTATACTCTAGTCCGATAGTTTCGACTGCGCTTT
+
GFGGGGGGGGGGGGGGGGGGGGGGGGGGGGGGGGGGGGGGGGGGGGGGGGGGGGGGGGGGGGGGGGGGGGGGGGGGGGGGGGGGGGGGGGGGGGGGGGGGGGGGGGGGGGGGGGGGGGGFGGGG?FEGGGGGGFGFFGGGGGGGGGGGGGGGGGGGGGGGGFGGGGGGGGGFAFGGFFGGGFGGGGFGGGGFGFGFGFFGCFF6=B?EGE@FGFFG?>;BFFFFGFF;5@EAF9CEFFFCCEFFFFFFF<BBFF<A<<9ABF32DGFFG:=6*4?5)-44
@M06628:26:000000000-CRM2J:1:1105:18962:1771 2:N:0:149
CATTCTTGCGAACGTACTCCCCAGGTGGGTCACTTATCAATTTCTCTTAGCCACTCAGACCGAAGTCCGAACAGCTAGTGACCATCGTTTACGGCGTGGACTACCAGGGTATCTAATCCTGTTCGCTCCCCACGCTTTCGTCCATCAGTGTCAATATATTGTTAGTGATCTGCCTTCGCAATTGGTATTCTATGTAATATCTATGCATTTCACCGCTACACTACATATTCTAACCACTTCTCATTAATTCAAAATAACAAAGTTCAAAGTCAATTCTACAA
+
GFGGGGGGGGEGGDFGGGGGGGGGGGGGGGCFGGGGGGGFFGGGGGGGFGGGGGGGGGEGC:FEFGFFE+CFEFGG?FFGFE,<?FG=FGCFF+@FGGGGDE?8B<<+CF<F?FA;,E>=EFGGGGC8>DGC>>EGGG>8EEE>FA99@EEFACEFEFE9,@ECCFFCFAFFECE99*A*>CF,1D=D,5=9DAGF,=:F7C9B,+19=B/+57BDE).35.)/>?75+)95+/()64).+/<3)7)7+<7)+/;E37)))(167?):*6+-*-+22)6<,
@M06628:26:000000000-CRM2J:1:1105:18969:1787 2:N:0:149
CATTCTTGCGAACGTACTCCCCAGGTGGGTCACTTATCAATTTCTCTTAGCCACTCAGACCGAAGTCCGAACAGCTAGTGACCATCGTTTACGGCGTGGACTACCAGGGTATCTAATCCTGTTCGCTCCCCACGCTTTCGTCCATCAGTGTCAATATATTGTTAGTGATCTGCCTTCGCAATTGGTATTCTATGTAATATCTATGCATTTCACCGCTACACTACATATTCTAACCACTTCACAATAATTCAAGATAACCAGTTTCAAAGGCAATTCTACAA
+
GGGGGGGGGGEGGGGGGGGGGGGGGGGGGGGGGGGGGGGGGGGGGGGGGGGGGGGGGGGGGGGGGGGGGGGGGGGGGGGGGGGGGGGGFGGGGGGGGGGGGGGGGGGGGGGGGGGGGGDGGGGGGGGGGGGGGGGEGGFGGGGGGGGGFGGGGFGFGGGGGGGFGGGGGGGGGGGGGGGGGGGGGFGGGGGFGFGFCFAGDGGFCFEECCCA@;?GGG@EF3AFGFFF=.<?A@FF?E@@C4C334=CFEEE6)44?7>?>A?<7C<9*4C?F:97:<A9)
@M06628:26:000000000-CRM2J:1:1105:18970:1805 2:N:0:149
CATTCTTGCGAACGTACTCCCCAGGTGGGTCACTTATCAATTTCTCTTAGCCACTCAGACCGAAGTCCGAACAGCTAGTGACCATCGTTTACGGCGTGGACTACCAGGGTATCTAATCCTGTTCGCTCCCCACGCTTTCGTCCATCAGTGTCAATATATTGTTAGTGATCTGCCTTCGCAATTGGTATTCTATGTAATATCTATGCATTTCACCGCTACACTACATATTCTAACTAATGCACAATAATTCAAGATAACCAGTTTCAAAGCCAATTTTACAA
+
GCDGGGGGFGGGGGFFGGCCGGGGGGGGD:FGGGGGGGGGGGGGGGGGGGGGG8EFFGGGGGGDGDFGGGGGGGGGFFFGGGGGCCEGFGGGE+CEGEGGFGGFGGFGEF=FGGD>CD9,?FGGBEGFGD78CCGGGG,@DGGGGG69=;@ACCFCC;E;,EFCB=BFCFA<;CFGG*5;CEGFFGGDGGFCGFG+,1=ECEFF:BC?FFFFG@457CB3A3;6C3@<197C73)9)7))+))/./7?A?<)+.)9?@?<0.95**.)?(*,*,3*2689)
@M06628:26:000000000-CRM2J:1:1105:18714:1879 2:N:0:149
TAATCTTGCGACCGTACTCCCCAGGCGGAATGCTTAATGCGTTAGGTGTATCACCGAACAGTATACTCGCCGTCTAGCGCCCTTCCTCTTCTACGGTGTCGACTACGGGGCAATATAATCCTTTTTCCCCACCATACTTTCGTACCTCGTCGTTAGCGTACAGCAAGGGAGCCTCCTTCGCCACTGTTGTTCCTCCAAATTACGACTATTTTCTCTACCACACCAGTACTTCCACCCACCTCTCTCGTCTACAAGTCCAGGATTGTATGATGTACTCCGGT
+
FCFEFGGGGGCFGGGGEFGGGG8:FEGGE+FGFGGEDF@@FFFEF,CE@,,CEFGDF+F>:,C,,E,,,+8>+84A,5+46+4BE,CE5,,,,:B+:A+8++@+@,++++++33,7C,@,,7,<,>,@,@,B+,,,,3,,,+8:F@FG76C**4>*,*6**>22:7>**,4)C*,=,,5::***=?1<0*2:>A78*)+2+++)::(.+1)+>)9*+*)))45)*(*-*.6<*.).(,42@<??<20,0(,-/)))).54)-9<025):)+-0)+2*.(((
@M06628:26:000000000-CRM2J:1:1105:23183:1948 2:N:0:149
CAGCCTTGCGACCATACTCCCCAGGCGGAGCACTTAACACTTTCGCTACGTCCGAGAGGATGTGGAAGTCCCCTCAGACTAGTGCTCATCGTTTACAGCTAGGACTACCGGGGTATCTAATCCCGTTCGCTCCCCTAGCTTTCGTACCTCAGCGTCAGAAGAGACCCAGTAAGCCGCTTTCGCCACCGGTGTTCCTGATAATATCAACGCATTTCACCGCTCCACCATCAGTTCCGCTTACCTCTGTCTCCCTCAAGGCTTGTGGTTTCACACGCAATTC
+
GFGGGFFGGGDGE:CFGAFGGGGGGGGGGGGGGGEGGGGGFGGGGGGDCGCCFFGD+@FF8FGFFGGGFFGGGGGG8FGFGFFGGFGFGEGGFGFE9FGFGFGCFGGGFGGDGGGGGFFGGGGGGGGGGGGGGGCFFGGGGGGGGGGEFGGGGDEGEGCFGGFFGGGGGGGCB>DGGGGFGG5CGC4:E8CB81+;FAAFF+++=A)5>B9D=C6+C7(459B6F7:7FFF<=6:?0:11@?<<<).694).044:?B6(),8:*9:(*-+.935>):24
@M06628:26:000000000-CRM2J:1:1105:21318:2529 2:N:0:149
CAGCCTTGCGACCATACTCCCCAGGCGGAGCACTTAATGGTTTCCCTACGGCAAAAAGCGACGAATCGCCTCTCGCCCAGTGCTCATCGTTTACAGCCAGGACTACCGGGGTATCTAATCCCGTTCGCTACCCTGGCTTTCGTACCTCAGCGTCAGTTATCCCCCAGTGTGCCGCCTTCGCCTCCGGTGTTCCTCATGGTATCAACGCATTTCACCGCTCCACCATAAGTTCCGCACACCCCTGGAATACTCTAGCCTACCAGTTTCAAAGACAGTGCCA
+
GFGGGGGGGGGGGGGGGGGGGGGGGGGEEGGGGGGGGGGGGGGGGGGGGGGGGGGGGGGGGEEGGGGGGGGGGGGGDGGDGGGGGGFFGFGGG,EFGCGGGGGGGGGEGGGFGGGGGGGGAFGGGFGGGGGGGGGGGFGGGGGGGGGGGGGGEGGGGGGG?FFGGGGGGGEGFGGEGCEGGGCCFGGECEGFEAF4<AFGGGGFGF:BGEFFF5=>5<;>EBFF74?BFFFBF?F6>B<:04(218?<*)))/)693<43)5<970.):)+(2(:>7)6:
@M06628:26:000000000-CRM2J:1:1105:14333:2710 2:N:0:149
TAATCTTGCGACCGTACTCCCCAGGCGGAATGCTTAATCCGTTAGGTGTGTCACCGAACAGTATACTGCCCGACGACTGGCATTCATCGTTTACGGTGTGGACTACCAGGGTATCTAATCCTGTTTGCTCCCCACACTTTCGCACCTCAGCGTCAGTATCGAGCCAGTGAGCCGCCTTCGCCACTGGTGTTCCTCCAAATATCTACGAATTTCACCTCTACACTTGGAATTCCACTCACCTCTCTCGAACTCAAGACCAGGAGTTTATAAGGCAGTTCCAG
+
GGGGGGGGGGGGGGGGGGGGGGGGGGGGGGGGGGGGGGGGGGGGGGGGGGGGGGGGGGGGGGGGGGGFGGGGGGGGGDGGGGGGGGGGGDGGGGGGFFGGGGGGGGGGGGGFGGGGGGGGGGGGGGGCFGFFEGGGEGGGGGGGGGGGGGGGGGGGGGFGGGGGGEFFFGGGGGGGGGGGGGGGGGG7FGGFGFGFFFFGGGGFGFF<<A;=7.:DCGFFFFFFFFFFFB?FFAFF??FFFFD:2)-4??FFFBDAB(3<>:EBGGFFGFG7C15CCA2-.
@M06628:26:000000000-CRM2J:1:1105:21473:2751 2:N:0:149
TAATCTTGCGACCGTACTCCCCAGGCGGAATGCTTAATCCGTTAGGTGTGACACCAAAGGGCAAGCCCTCTGACGTCTGGCATTCATCGTTTACGGCGTGGACTACCAGGGTATCTAATCCTGTTTGCTCCCCACGCTTTCGCACCTCAGCGTCAGTATCGAGCCAGTGAGCCGCCTTCGCCACTGGTGTTCCTCCAAATATCTACGAATTTCACCTCTACACTTGGAATTCCACTCACCTCTCTCGAACTCAAGACACCCAGTATTAAAGGCAGTTCCAG
+
@@EDEFEFGFGEGDF@,@EFGGGE@CF7@FFFDFGGFFGGDGG@:<CCFGAFAFGCFGFFGGGGGGGGGGGGGGCCFFFGGFGGGGAFFGGGGGGGGEGEGGGGGGGGGFGGGGGGGGGGGGGGGGGGGGGGGGGGGGGGGGGGGFGGGGGGGGDCEGGGGGGGGFGGG;FDCDEEGDGDGGCGG6F9:F=CGACFGFAFGGGFFF?;<F@+>5@FGGFAFFFFCD::FBDAF<A4:2:B=:),4414?(2<F04<70(-8?)47C)-7-<.9?=D7)66.
@M06628:26:000000000-CRM2J:1:1105:21691:2971 2:N:0:149
CAGCCTTGCGACCATACTCCCCAGGCGCTGTACTTAACACTTTCGCTACGTCCGAGAGACTGTGGGAGGCCCCACGGACTAGTACAGATCGTTTACAGCTAGGACTACCGGGGTATCTAATCCCGTTCGCTCCCCTAGCTTTCGTGCCTCAGCGTCAGAAGGATCCCAGAGAGCCGCTTTCGCCACCGGTGTGCCTCATCATATCAACGCATTCCACCGCTCCACAATGAGTTCCGCTCCCCTCTGATCCCCTCAAGACTTGTGTTTTCAAACGCAATTC
+
D<FFFGGFGG@FEEFFCAFGGGCCFGGFF+BFGGG<FGGGFGGGGGGGGGEFGGDGCEGGG,CF?FFCCFGCFGGG@CCEFFFFGFA9C<F,B+BFFFDCGGGGGGGGEC@FGE+@FFGGGGFCFAFFEE=@CFGGCGCF;DGGB7C+,7@D?EGGGGGF85D9CBDDG7DD>DG@CECCFEEGGGCEDGGE*+28C6FF1<C+4;?@8:3)A)=FG404:>EFGF@BFFF<=44:?1-(58<?1:5986(3@6:)5<?FF<@B*2110)36DBGG)(.)
@M06628:26:000000000-CRM2J:1:1105:14898:3086 2:N:0:149
TAATCTTGCGACCGTACTCCCCAGGCGGGAAGCTTAATGCGTTAACTGCGCCACCGAATTGCATGCAACCCGACGGCTAGCTTCCATCGTTTACGGTGTGGACTACCAGGGTATCTAATCCTGTTTGCTCCCCACACTTTCGTACCTCAGCGTCAGTATCGAGCCAGTGAGCCGCCTTCGCCACTGGTGTTCCTCCGAATATCTACGAATTTCACCTCTACACTCGGAATTCCACTCACCTCTCTCGAACTCAAGACTACCAGTATTAGAGGCAGTTCCAG
+
FGGGGGGGGGDGGGGGGGGGGGGGGGGGGGGGGGGFGGGGGGGGGGGGGGGGGGGGGGGGGGGGGGGGGGGGGGGGGGGGGGGGGGGGGGGFGGGGGGGGGGGGGGGGGGGFGGGGGGGGGGGGGGGGGGGGGFGEGGGGGGGGGGGGFGGGEGGDECGGGDGGGGGGCC,;,9EG@EGFEE=EFGFGGFGFFFGFGE>CFFEFGF?BC@:?FFFG9F<<F<?*><59BFF<FA>>1(4:*4),).47??1A?:?<<2).546)*26)*.C(9,5CG<92-
@M06628:26:000000000-CRM2J:1:1105:18517:3294 2:N:0:149
TAGCCTTGCGGCCGTACTCCCCAGGCGGTCTACTTAACGCGTTAGCTGCGATACTGAAAACTCATGGTCCCAACATCTAACACTCATCCGTTTCTGCCGGGACTACCGGGGTATCTAATCCCGTTCGCTCCCCACCCTTTCGAACCTCAGCGTCAGTATTCACCCAGAGAGTCCCCTTCGCCACTGGTGTTCCTCCCAATATCTACGCATTTTACCCCTACACTAGGAATTCCACTCTCCTCTACCAAACTCAAGAATTGTAGTTTTTAAGGCAGTTCCAA
+
FG,-CFGGGG6FFGGGGG9FGGGGGGGG++B,CFGG,FGGGGGGGGGGGG+CFFG,C?A<FF,E<F,55CF9E44<559,,94,B45,5+AF,:,C,5+6C74,,4B+>FG@=,,,9@@,DF@DE<3++,>DE7++3*@EB**@<F:::2,*4*6*,,,@,254C*,,=,**,+1=8C8*;CCC++=03BE1C+1)*2)*01++++((1)4=+)*2+140)5F*>)<:F2?<F<B93-4<0,)))4)..--,*..2()),0.*5C>)(9:+)*./9:)-).
@M06628:26:000000000-CRM2J:1:1105:19577:3458 2:N:0:149
TAATCTTGCGACCGTACTCCCCAGGCGGAATGCTTAATCCGTTAGGTGTGACACCGAACAGTATACTGCCCGACGTCTGGCATTCATCGTTTACGGTGTGGACTACCAGGGTATCTAATCCTGTTTGCTCCCCACACTTTCGCACCTCAGCGTCAGTATCGAGCCAGTGAGCCGCCTTCGCCACTGGTGTTCCTCCAAATATCTACGAATTTCACCTCTACACTTGGAATTCCACTCACCTCTCTCGAACTCAAGACGACCAGTATGAAAGGCAGTTCCAA
+
GFGGGGGGGGGGGGGGGGGGGGGGGGGGGGGGGGGGGGGGGGGGGGGGGGGGGGGGGGGGGGGGGGGGGGGGGGGGGGGGGGGFFGGGGGGFGGGDE+CCCGEGGGCFGGGFGGGGGGGGGGGGGGGGGG@EGGGGGGGGGGGGGGFCDFGGGGGGGDGGGGGGGGGGGGGFFGGGGGGGGGGGGGFFGFGFCACFFFAFGGGF7ADF45;FGFFGF<<EFFFFGFF:8>:A?AAD047<6:)(,<63:2()1,<<??(45979CD<AG2925?EC>A)5.
@M06628:26:000000000-CRM2J:1:1105:8086:3494 2:N:0:149
TAATCTTGCGACCGTACTCCCCAGGCGGAATGCTTAATCCGTTAGGTGTGACACCAAAGGGCAAGCCCCCTGACGTCTGGCATTCATCGTTTACGGTGTGGACTACCAGGGTATCTAATCCTGTTTGCTCCCCACACTTTCGTACCTCAGCGTCAGTATCGAGCCAGTGAGCCGCCTTCGCCACTGGTGTTCCTCCAAATATCTACGAATTTCACCTCTACACTTGGAATTCCACTCACCTCTCTCGAACTCTAGACTGATAGTTTACAGGGCAGTTCCAG
+
GGFFFGGGGGGGG7BFFGGGGGGC@FE7FGGFFGGGFGG<BGGGG8F,EFGGGGGGGGGGF>EGGGGGGGDCGGGGDFGGGFGGGGGGGGGGGGGGGGGC:FFGGGGGGGGDFGGGGGGGGGFGGGGGGGGGGGGGGGBDFGGGGGGGGGGGGGGGG,9EEF:EGCFGGGFCGGGGGGGGGGGG?AEECFCFGFGFFFFGGGGFGF<?CA7FGFCGGGFFFFF6CAA@63;9C9A<FF:0?<.,4<6:5??<@>2<B>D0/6*:FGAF>3*4*4:FD<>).
@M06628:26:000000000-CRM2J:1:1105:8086:3512 2:N:0:149
TAATCTTGCGACCGTACTCCCCAGGCGGAATGCTTAATCCGTTAGGTGTGACACCAAAGGGCAAGCCCCCTGACGTCTGGCATTCATCGTTTACGGTGTGGACTACCAGGGTATCTAATCCTGTTTGCTCCCCACACTTTCGTACCTCAGCGTCAGTATCGAGCCAGTGAGCCGCCTTCGCCACTGGTGTTCCTCCAAATATCTACGAATTTCACCTCTACACTTGGAATTCCACTCACCTCTCTCGAACTCTAGACTGATAGTTTACAGGGCAGTTCCAG
+
GGGGGGGGGGGGGGGGGGGGGGGGFGGGGGGGGGGGGGGGGGGGGGGGGGGGGGGGGGGGGGGGGGGGGGGGGGGGGGGFGGGGGGGGGGGGGGGGGFGGGGGGGGGGGGGGGGGGGGGGGGGGGGGGGGGGGGGGGGGGGGGGGGGGGGGDGGGGGGGGGGGGGGGGGGGGGGGGGGGGGGGGGGCCGGGCFFGFGFFGGGFAFC?<FF;FDFFGDFEEFFFFG<FEF@4>6:BBFFFFFF?<DFFFF6?AFAAFA<7)164<GGDAF?FFDF>FG>4<6
@M06628:26:000000000-CRM2J:1:1105:19381:3866 2:N:0:149
CAGCCTTGCGACCATACTCCCCAGGCGGAACACTTAACGCTTTCGCTACGGCCGAGAGAATGTGATAGTTCCCTCAACCCAGTGTTCATCGTTTACGGCTAGGACTACCGGGGTATCTAATCCCGTTCGCTACCCTAGCTTTCGTGCCTCAGCGTCAGAAAGATCCAGTGATGCGCCTTCGCCACCGGTGTTCCCTATGATATCAACGCATTTCACCGCTCCACCATAAGTTCCCATCACCCTTATCTTCCTCGAGCTTGGGGGTTTGAGACGCTATTCCA
+
GGGGGGGGGGGGGGGGGGGGGGGGGGGGDGGGGGGGGFGGGGGGGGGGGGEGGGGGGGGGGGGGGGGGGGGGGGGGGGGGGGGGGGGGGGGGGGFFGGGGCGGGEEGGGGGGGBFFGGGGGGGFGGGGGGCGGGGGGGGGGGGGGGGGCGGFGGGGGGGGGGGGGGGGGGGGCCGGGGGGGGGGGFGCEEGDGFGFFFFGGGGFFF@;D@FFGFFGGDF>FFFFGFFFF<A<FF2<AFDFFF(474>B=AABF::<:>BF:(>;DD?FC?F2<1/9CAFF)
@M06628:26:000000000-CRM2J:1:1105:19394:3878 2:N:0:149
CAGCCTTGCGACCATACTCCCCAGGCGGAATACTTAATGCTTTCGCTACGGCCGAGAGAATGTGATAGTTCCCTCAACCCAGTGTTCATCGTTTACGGCTAGGACTACCGGGGTATCTAATCCCGTTCGCTACCCTAGCTTTCGTGCCTCAGCGTCAGAAAGATCCAGTGATGCGCCTTCGCCACCGGTGTTCCCTATGATATCAACGCATTTCACCGCTCCACCATAGTTTCCCATCACCCCTACCTCCCTCCAGCTTGGGGGTTTGAGACGCTATCCCA
+
GGCFFGGGGG+:FCGFFFGGGEGGGGGGGC,<FFGFF,EEEFG<FGGGGGEEC@+>B@,4,,5AFDCG,?FF=CC<EFGEGGF@FFDEFGCFGGEFGDG7BFGGGGGGG7FGGEGFGGGGGG9=FG86@CC>CF@BFC:;CFGGCGE8CFFFGGGEGFC;65DCCEFD,,,+>+4:BEGGFDG**=8**:=85;CF700;;CFFG+,6D5(>C)@GED;939F>GFFD))../)5<).),73(,,((50.:75(((.4)().)-)9(4*(:8*4**9.82)
@M06628:26:000000000-CRM2J:1:1105:11514:4010 2:N:0:149
CAGCCTTGCGACCATACTCCCCAGGCGGAGCACTTAACACTTTCGCTACGTCCGAGAAAATGTGGAAGTTCCCACGGACTAGTGCTCATCGTTTACGGCTAGGACTACCGGGGTATCTAATCCCGTTCGCTACCCTAGCTTTCGTTCCTCAGCGTCAGAAGAGATCCAGTGAGCCGCTTTCGCCACCGGTGTTCCAGATGATATCAACGCATTTCACCGCTCCACCATCTGTTCCGCTCACCTCTATCTCCCTCAAGCCATGTGGTTTCAAACGCAGTTC
+
GGGGGGGGGGGGGGGGGGGGGGGGGGGGGGDGGGGGGFGGGGGGGGGGGGGGGGCGGGGGGGFFGGGGGGGGGGGGCCFGGGGGGDGGGGGGGGGGGGGGGGGGGGGGFGGGGGGGGGGGGGGGGGGGGGGGGGGGGGGGGGGGGGGGGFGGGGGGGGGGGGGGGGGGGGGGGGGGGGGGGGGGGGGGGGGEC=FFC4=CFGFAC=CFGFFFGAFF::?>:>EFG:>7?AAA@BBFBFFBFFF:<BFFF<A?FFB?7<:??:BACF?FGFC29<=<)4<4
@M06628:26:000000000-CRM2J:1:1105:26312:4140 2:N:0:149
CAGCCTTGCGACCATACTCCCCAGGCGGAACACTTAACGCTTTCGCTACGGCCGAGAGGATGTGGAAGTCCCCTCAACCCAGTGTTCATCGTTTACAGCTAGGACTACCGGGGTATCTAATCCCGTTCGCTACCCTAGCTTTCGTGCCTCAGCGTCAGAAAAGACCCAGTGTTGCGCCTTCGCCACCGGTGTTCCCTATGATATCAACGCATTTCACCGCTCCACCATAAGTTCCCAACACCCCTGTCTTCCTCAAGCTTGAGGGTTTGAAACGCAATTC
+
FFFGGGGGGGGGGGGGGFGGGGGDFGEFGGGGGGGGGGGGEGGGGGGGGG,@CG@CFGGGFFGGGFGFFFGGGGGGGGGGGGFGFGDGGFGGGGGGGE8EEFGGFGGGFGGGGFECGGGGGGFGGGGGGGGGGGGGGGGGGGGGGGGC,DFGGGGGGCFGGGGGGGGGGGFFFFF>CEEGGGGC=ECGE8C3EFGFGFFGFFFFFFFFGFBF*6=FGGFFFBBFF<F<*46:92<?DFFFFB>F<???FBA:9<>7)5?F::FBDD?:CBGFFFG<3<<)
@M06628:26:000000000-CRM2J:1:1105:14188:4878 2:N:0:149
TAATCTTGCGATCGTACTCCCCAGGCGGAGTGCTTAATCCGTTAGGTGTGTCACAGAACAGTATACTGCCCGATGACTGGCCTTCATCGATTACTGACTGGGCAACCAGCCAAGCTAATCCTGTTTGCTTGCTACCCTTACTTACGTCCCCGACAGTAACGATCCAGTGAGCAGTCGTCGCCGCTTGTGTTCCTCCTACTTTCTACAAATACAGCTTTCACACTTAGAATTCCACTCACACTCCTCGGAAACAAACCCAGGAATTTTAGAATTAGTTGCGG
+
;CF-CFGGGGG,C+CFGGGG8FGGGGGGG7FGGGGG,,6CFGGGG,F,6,9,C9,,,6,C,6C<E,E,,,C,@+8A666,,,,,CFC,4,,5B,,,,,,C,,,,++:+,,4,,,+@F,9,,,5,8CD=E,4@=FF8,,6,@,8,C+@D++66++6@F,3,3+43+7,@,@,+,=,@*5@**:*:?*14,6=+,=:),**8,44BG6*.*4/+>)/*=+..@9A;F)14+)1)+1)75=@)/,3(/3((),((0:((,4:(7().**.50)+)*)+2:)6((
@M06628:26:000000000-CRM2J:1:1105:10516:5025 2:N:0:149
TAGCCTTGCGGCCGTACTCCCCAGGCGGAACACTTAATGCGTTAGCTACGGCACAGCGGACGTGAATCAGTCCGCCACACCTAGTGTTCATCGTTTACGGCGTGGACTACCAGGGTATCTAATCCTGTTTGCTCCCCACGCTTTCGCTCCTCAGCGTCAGTATCGGCCCAGTGAGCCGCCTTCGCTAATGGTGTTCCTCCCGATATCTGCGCATTCCACCGCTACACCGGGAATTCCACTCACCTCTACCGAACTCTATTCACAACAGTTTCGACCGGCC
+
FGGGGGGGGGGGGGGGGGGGGGGGGGGGGGGGGGGGGGGGGGGGGGGGGG@FGGGGGGGGGGGGGFGGGGGGGGGGGGGGGGGGFGGGGGGGGGGGGGGGGGGGFFFFGGGGFGGFGGGGGGACGGGGGGFFGGGGGGEGGC>FGGGEGGGGCGGGCFEGGFGGGCCCEDGGGGGGGGGGGGG=EEGGGGGFGFGBG=9FGGEFGEBA;@0B=6DGEGFBFF:3D?FFE;B;EBFF>>A27(58,(.4440656:<AA-)9)0<492:7<:95,:<D029
@M06628:26:000000000-CRM2J:1:1105:10744:6205 2:N:0:149
CAGCCTTGCGACCATACTCCCCAGGCGGAGCACTTAACACTTTCGCTACGACCGAGAGGATGTGGAGGTCCCCTCGATCAAGTGCTCATCGTTTACAGCTAGGACTACCAGGGTATCTAATCCTGTTCGCTACCCTAGCTTTCGTGCCTCAGCGTCAGAAAAGGCCCAGTGAGCCGCCTTCGCCACCGGTGTTCCTGATGATATCAACGCATTTCACCGCTCCACCATCAGTTCCGCTCACCTCTGCCTTCCTCAAGCTTGGTGGTTTTGAGCGCAGTTC
+
GFGGGGGGGGGGGEGGGGGGGGGGGGGGGGGGGGGGGGGGGGGGGGGGGGGGGGGGGGGFGGGFGGGGGGGGGGGGGGGGGGGGGFGGGGGGFGGGGGGGGGGGGGGGGGGGGGAFGGDDGGGGGGGGGGGGGGGGGGGGEFFGGGGGGGGGGGGGGGGGGGGGGGGGGGGGGGGGGGGGGGGGGGGGGBEDGAFFGFFGFGGFGFFFGFFFGFFGGG?BDFFFGFFAF2<A4:AFF?B6BBD?B?FFFF?FFFA>?73<F:F?GD<<5<*472C)936<
@M06628:26:000000000-CRM2J:1:1105:26296:6483 2:N:0:149
CATTCTTGCGAACGTACTCCCCAGGTGGGATACTTATCACTTTCGCTTGGCCGCCGAGACCGAAGTCCCGACAGCTAGTATCCATCGTTTACGGCGTGGACTACCGGGGTATCTAATCCCGTTCGCTCCCCACGCTTTCGTCCATCAGTGTCAGTATATAGTTAGTCACCTGCCTTCGCAATTGGTGTTCTATGTGATATCTATGCATTTCACCGCTACACCACATGTTCCGGCAACTTCACTATAACTCAAGACCTACAGTATCAAAGGCAATTTTATGG
+
FCFGFGGGGGCEEGGGGGGGGGG:DGGFC,@FFGGFGGGGGGGGGGGCC@FGGGGGEGGGGGDFCGFGGGEGGEGGFGGGGGGGGGDDFFGGC>FGCC7CAFGGGGCF@6=@BFFFGGGGCFGGGGGFDGC7EGGEEGFGGGC8FFFGGGGGGFFEGCGGGFFFFFGGFGGF,?FGCEEGEGFFGFFF8EFFGFFF?A+21=FACFEECFFFFEECED>?FBFF43?AFF<?796;??FB*<<4).4<FF2:9).:?BFF?<BAGFF2C05073C:CAB<,
@M06628:26:000000000-CRM2J:1:1105:5069:6681 2:N:0:149
TAATCTTGCGACCGTACTCCCCAGGCGGAATGCTTAATCCGTTAGGTGTGACACCGAAGGGCAAGCCCCCCGACGTCTGGCATTCATCGTTTACGGTGTGGACTACCAGGGTATCTAATCCTGTTTGCTCCCCACACTTTCGTACCTCAGCGTCAGTATCGAGCCAGTGAGCCGCCTTCGCCACTGGTGTTCCTCCAAATATCTACGAATTTCACCTCTACACTTGGAATTCCACTCACCTCTCTCGAACTCTAGACTGATAGTTTAGGAGGCAGTTCCAG
+
GCGGGGGGGGGGGGGGGGGGGGGGGGGGGGGGGGGGGGGGGGGGGGGGGGGGGGGGGGDGGGGFGGGGGGGGGGGGGGGGGGGGGGGGGGGGGGDFFFGGGGGGGGGGGGGFGGGGGCGGGGGGGGGGGGGGGGDEGGGGGGGGGGGGGGGGGGGGGGGGGGGGGGGGGGGGGD=EGGGGGGGGGGGGGGDFGFGFGAFGFFGFCFFFGFFFGFFCFGFFFFFFGFFF?>FFF9BF??BFFFFFFFFFFFFAF>AA94:>FA@9GGFA62C6DFEGGA)66
@M06628:26:000000000-CRM2J:1:1105:7399:6826 2:N:0:149
TAATCTTGCGACCGTACTCCCCAGGCGGAATGCTTAATCCGTTAGGTGTGACACCGAAGGGCAAGCCCCCCGACGTCTGGCATTCATCGTTTACGGTGTGGACTACCAGGGTATCTAATCCTGTTTGCTCCCCACACTTTCGCACCTCAGCGTCAGTATCGAGCCAGTAAGCCGCCTTCGCCACTGGTGTTCCTCCGAATATCTACGAATTTCACCTCTACACTCGGAATTCCACTTACCTCTCTCGAACTCAAGACTACCAGTATCAAAGGCAGTTCCAG
+
GGGGGGGGGGGGGGGGGGGGGGGGGGGGGGGGGGGGGGGGGGGGGGGGGGFGGGGGGGGGGGGGGGGGGGGGGGGGGGGGGGGGGGGGGGGGGGGGGGGGGGGGGGGGGGGGGGGGFGGGGGGGGGGGGGGGGGGGGGGGGGGGGGGGGGGGGGGGGGFGGGGGGGGGGCFGGGGEEGGGDGGGFGGGGGGFGFGFGEFGGGGFGFFFFFFFGAFGGGFFFFFFFBEFF:>AFFFFA>DFFA<:?F0?FFF<F?28?DFFFF4<CFBFGFC?C1CFGFFA6
@M06628:26:000000000-CRM2J:1:1105:13581:6851 2:N:0:149
TAGTCTTGCGACCGTACTTCCCAGGCGGCTCGCTTAACGCGTTAGCTCCGGCACAGAAGGGGTCGAACCCTCCCACACCAAGCGAGCACCGTTTACTGCTAGGACTACAGGGGTATCTAATCCCTTTCGCTACCCTAGCCTTCGTGTCTGAGCGTCAGTAAATGTCCAGTACGTTGCCTTCGCCATTGATGTTCCTCCCGATATCCACGCATTTCACTGCTACACCGGGAATTCCACTTACCTCTCCATTACTCTAGCACGGGAGTATCGAATGCAGTTC
+
GGCFGGGGGGGGGGGGGGGGGGGGGGGGGG@GGGGGGGGGGGGGGGGGGGFGGGGFGGGGGGEGGGFCGGGGGGFGFGGGAFGEEEGGGGGGFFGGGGGGGGGGGGGGGFFGGGDGGGGAFGGGGGGG>EE8CCFGFG7BFGGGGGFGGGGGGGGGGGGG9@ECCGEFGFC+=CCFGGGGGGGGGDGGCFFAEFGFGFADDCEEC@A?CBBF85FCFGBFFFFFFBFFD9(4/4<9AA-6FBA><BBFB4A:9<A>6<7<>BD6<D?A>:F?08<C>446
@M06628:26:000000000-CRM2J:1:1105:13564:6866 2:N:0:149
TAGTCTTGCGACCGTACTTCCCAGGCGGCTCGCTTAACGCGTTAGCTCCGGCACAGAAGGGGTCGAACCCTCCCACACCAAGCGAGCACCGTTTACTGCTAGGACTACAGGGGTATCTAATCCCTTTCGCTACCCTAGCCTTCGTGTCTGAGCGTCAGTAAATGTCCAGTAAGTTGCCTTCGCCATTGATGTTCCTCCCGATATCCACGCATTTCACTGCTACACCGGGAATTCCCCTTACCTCTCCATAACTCTAGCACGGGAGTATCGAAGGCAGTTC
+
GGGGGGGGGGGGGGGGGGGGGGGGGGGGGGGGGGGGGGGGGGGGGGGGGGEGGGGFGGGGGCFFGGGFGGGGGGFGDGGGGDFGGGGGGGGGGGGFGGGGGGGFGGGGGGGGDFFGGGGFGFGGGGGGGDDGGGGFEGGGGFGGGGGGFGGGGGGGGGGFGFGGFGGD6E9CGGGG?C7CFFGGGGFFCFFF>F@A?FFG55*0<@<BGBFEC9FGFFFBFFF?F<B6>96099<)428)74443:?BF))5092)6<<A@9B?<3:>F0C01(:73()6
@M06628:26:000000000-CRM2J:1:1105:13585:6869 2:N:0:149
TAGTCTTGCGACCGTACTTCCCAGGCGGCTCGCTTAACGCGTTAGCTCCGGCACAGAAGGGGTCGAACCCTCCCACACCAAGCGAGCACCGTTTACTGCTAGGACTACAGGGGTATCTAATCCCTTTCGCTACCCTAGCCTTCGTGTCTGAGCGTCAGTAAATGTCCAGTAAGTTGCCTTCGCCATTGATGTTCCTCCCGATATCCACGCATTTCACTGCTACACCGGGAAGTCCACTTACCTCTCCATTACTCTAGCACGGGAGTATCGAATGCAGTTC
+
FGGGGGGGGGGGGGGFGGGGGGGGGGGGGGGGGGGGGGGGGGGGGGGGGGGGGGFFFGGGGGGGGGGGGGGGGGGGGGGGGGGGGGGGGGGFEFGGGGGGGGGGGGGGGGGGDGEFGGCGGGGGFGGGGGGGGGGGGGGGGGGGGGEFGGGGCEEGGGGGGGGGCFEEGGGGGG>CGGGGGGGGGGGGGGGFGFFFGFFGEEG:EFFBGEFDDBFFGGAFFFFFGFFFFFB(9<2:?<A>F?4<<B:9FB>:B<AFAB2AE>>BGC7<FFFFF>C7*-6>
@M06628:26:000000000-CRM2J:1:1105:19558:6959 2:N:0:149
TAATCTTGCGACCGTACTCCCCAGGCGGAATGCTTAATCCGTTAGGTGTGACACCAAAGGGCAAGCCCCCTGACGTCTGGCATTCATCGTTTACGGTGTGGACTACCAGGGTATCTAATCCTGTTTGCTCCCCACACTTTCGTACCTCAGCGTCAGTATCGAGCCAGTGAGCCGCCTTCGCCACTGGTGTTCCTCCAAATATCTACGAATTTCACCTCTACACTTGGAATTCCACTCACCTCTCCCGAACTCTAGACTGATAGTTTACAGGGCAGTTCCAG
+
GGGGGGGGGGGGGGGGGGGGGGGGGGGGGGGGGGGGGGGGGGGGGGGGGGGGGGGGGGGGGGGGGGGGGGGGGGGGGGGGGGGFGGGGGGGGGGEGGGGGGGGGGGGGGGGGGGGGFGGGGGGGGGGGGGGGEGGGGGGGGGGCGGGGGGFGGGGEGACFEFGGGGGGGGGGGGGGGGGGGGEGFGGGGGGFGFGFGF4D7CFFFC0?*=<AGEFG9FEFFFFFDEAEF@EFF3443(,44(,(,(-6:BFFF>26))),84B<DGAA=<GB3:GDFDFB>
@M06628:26:000000000-CRM2J:1:1105:27834:7043 2:N:0:149
TAATCTTGCGACCGTACTCCCCAGGCGGAATGCTTAATCCGTTAGGTGTGTCACCGAACAGTATACTGCCCGACGACTGGCATTCATCGTTTACGGTGTGGACTACCAGGGTATCTAATCCTGTTTGCTCCCCACACTTTCGTACCTCAGCGTCAGTATCGAGCCAGTGAGCCGCCTTCGCCACTGGTGTTCCTCCAAATATCTACGAATTTCACCTCTACACTTGGAATTCCACTCACCTCTCTCGAACTCAAGACCAGGAGTTTAGGAGGCAGTTCCAG
+
GFGGGGGGGGGGGGGGGGGGGGGGGGGGGGGFGEGGGGGGGGGGGGGGGEGGGGGGGGGGGGGGGGGGGGGGEGGGFGGGGGGGGGGGGGGGGGGGFFGGGGGGGGGGGGGGGGGGGGGGGDGGGGGGGGGGGGGDGGGGGGGFCFGGGGGGGGGGGCFGGFGGGGGGGFGGGGGCEGGGGCEEFGFGFGGFCCGFGA4DFDGF?FD?9A@AE?FGGF@EFFFFGFFF4<>D64AAB:?FFFFF8??B5<?FF:271:?:>(7?FGFFC<F?D0CFD><B5
@M06628:26:000000000-CRM2J:1:1105:11265:7846 2:N:0:149
TAATCTTGCGACCGTACTCCCCAGGCGGAATGCTTAATCCGTTAGGTGTGACACCGAACAGTATACTGCCCGACGTCTGGCATTCATCGTTTACGGCGTGGACTACCAGGGTATCTAATCCTGTTTGCTCCCCACGCTTTCGCACCTCAGCGTCAGTATCGAGCCAGTGAGCCGCCTTCGCCACTGGTGTTCCTCCGAATATCTACGAATTTCACCTCTACACTCGGAATTCCACTCACCTCTCTCGAACTCAAGACCACCAGTATTAAAGGCAGTTCCAG
+
GGGGGGGGGGGGGGGGGGGGGGGGGGGGGGGGGGGGGGGGGGGGGGGGGGGGGGGGGGGGGGGGGGGFGGGGGGGGGGGGGGFGGGGGGGGGGGGGGGGGGGGGGGGGGGGGGGGGGGGGGGGFFGGGGGGGGGGGGGGGGGGGGGGGGGGGGGGEFGGGGGGGGGGGGGGFGGGGGGGGGGGGGGGGGGGFGFGFG5>GGGGFFFFF5<?FGFFGGGFFFFFFF?EFDFFDF>BAFFFFFB<:3?F0FBFFFF2AFFFFFF@6:CAA=ACBDBGFF<<)-
@M06628:26:000000000-CRM2J:1:1105:21505:8256 2:N:0:149
CAGCCTTGCGACCATACTCCCCAGGCGGAGCACTTAACACTTTCGCTACGGCCGAGAACTTATGGGGGAGTCCTCGACCCAGTGCTCATCGTTTACAGCCAGGACTACCGGGGTATCTAATCCCGTTCGCTACCCTGGCTTTCGTGCCTCAGCGTCAGAAGAGACCCAGTGAGCCGCTTTCGCCACCGGTGTTCCTGATGATATCAACGCATTTCACCGCTCCACCATCAGTTCCGCTCACCCCTGCCTCCCTCTAGCCCACCAGTATCGGGCGCAATT
+
GGGGGGGGGGGGGGGGGGGGGGGGGGGGGGDFGGGGGGGGGGGGGGGGGGGGGGGGGGGGGFDFGGGFDGGGGGGGGGGGGGFGGCGGGGGCFGFGGGGFFGGGGGGGGGGDCCFGGGGFGGGGGGGGGGGCEGFGGGGGGGGGGGEFFFFGGGEGDGG9CFGGGGGGFCEFCDGGGGGGGGGGGGFGGGGFABFF<6BF7?9BGF>?GFFFEDFGGG?;>>F4FBFFF7<BFADFF613FB?96((,7:::<::>A:4<)8B?<74):(145(733()
@M06628:26:000000000-CRM2J:1:1105:6463:9090 2:N:0:149
CAGCCTTGCGACCATACTCCCCAGGCGGAACACTTAACGCTTTCGCTACGGCCGAGAGGATGTGGAGGTCCCCTCAACCCAGTGTTCATCGTTTACGGCTAGGACTACCGGGGTATCTAATCCCGTTCGCTACCCTAGCTTTCGTGCCTCAGCGTCAGAAAAGATCCAGTGATGCGCTTTCGCCACCGGTGTTCCCTATGATATCAACGCATTTCACCGCTCCACCATAAGTTACCATCACCCCTATCTTCCTCAAGCCTGGTGGTTTGAAACGCAGTTC
+
GGGGGGGGGGGGGGGGGGGGGGGGGGGGGGGGGGGGGGGGGGGGGGGGGGGGGGGGGGGGGGGGGGGGGGGGGGGGGGGGGGGGGGGGGGGGFGGGGGGGGGGGGGGGGGGGGGGFGGGGGFGGGGGGGGGEGGGGGGGGGFGGGFGGGGG?FGGGGGGGGGGGFGGGGGGGGGGGGGEFGGGGDGGGEGGFGFGFGFFFCGFFGF9<CBFFCAFCGF69E>>@FB>AF24<?<>9)62)9104-1:?FAF4/64))5<?F?9:GGBB<A7AGFG<C?FA
@M06628:26:000000000-CRM2J:1:1105:10195:9296 2:N:0:149
CAGCCTTGCGACCATACTCCCCAGGCGGAGCACTTAACACTTTCGCTACGTCCGAGAAAATGTGGAAGTTCCCACGGACTAGTGCTCATCGTTTACGGCTAGGACTACCGGGGTATCTAATCCCGTTCGCTACCCTAGCTTTCGTTCCTCAGCGTCAGAAGAGATCCAGTGAGCCGCTTTCGCCACCGGTGTTCCAGATGATATCAACGCATTTCACCGCTCCACCATCTGTTCCGCTCACCTCTATCTCCCTCAAGCCATGTGGTTTCAAACGCAGTTC
+
GGGGGGGGGGGGGGGGGGGGGGGGGGGGGGGGGGGGGGGGGGGGGGGGGGGGGGGGGGGGGGGGGGGGGGGGGGGGGGGGGGGGGGGGGGGGGGGGGGGGGGGGGGGGGGGGGDGGGGGGGGGGGGGGGGGDGGGGGGGGGGGGGGGGGGGGGGGGGGGGGGGGGGGGGECGGGGGGGGGGEGGGGGGGGGFGA>AFFFGFDFFGFC@DDBFGFFGGGFFE>@4F:><FFFDFFFFFFFFF?<48>>A=AA:@BF?28:BB?FACD?FG<EBGFCCGB<<
@M06628:26:000000000-CRM2J:1:1105:14142:9868 2:N:0:149
TAATCTTGCGACCGTACTCCCCAGGCGGAATGCTTAATCCGTTAGGTGTGTCACCGAGCAGCATGCTACCCGACGACTGGCATTCATCGTTTACGGTGTGGACTACCAGGGTATCTAATCCTGTTTGCTCCCCACACTTTCGCACCTCAGCGTCAGTATCGAGCCAGTGAGCCGCCTTCGCCACTGGTGTTCCTCCAAATATCTACGAATTTCACCTCTACACTTGGAATTCCACTCACCTCTCTCGAACTCAAGACTAGCAGTTTAAGAGGCAGTTCCAG
+
GGGGGGGGGGGGGGGGGGGGGGGGGGGGGGGGGGGGGGGGGGGGGGGGGGGGGGGGGGGGGGGGGGGGGGGGGGGGGGGGGGGGGGGGGGGGGGGGGGGGGGGGGGGGGGGGGGGGFGGGGGGGGGGGGGGGGGGGGGGGGGGGGGGGGGGGGGGGGGGGGGGGGGGGGFGGGGGGEGGGGGGGGGFGGGGFFFGFGFFGFGGFGF??FFFFGEFF?GFEFFFFCAFFFA?FFFFFF<FFFFFF?D?FFFFFF(4A?<22?>7AGGF<FBGBDBGGGBFD)
@M06628:26:000000000-CRM2J:1:1105:23562:10386 2:N:0:149
TAATCTTGCGACCGTACTCCCCAGGCGGAATGCTTAATCCGTTAGGTGTGTCACCGAATAGTATACTACCCGACGACTGGCATTCATCGTTTACGGTGTGGACTACCAGGGTATCTAATCCTGTTTGCTCCCCACACTTTCGTACCTCAGCGTCAGTATCGAGCCAGTGAGCCGCCTTCGCCACTGGTGTTCCTGCGAATATCTACGAATTTCACCTCTACACTCGCAATTCCACTCACCTCTCTCGAACTCAAGACTAGCAGTATCAAAGGCGGTTCCAG
+
DFFGFGEFFGCC@BBFGFCFGGGGGGGGGEDFCEFGGGGGGGGGGGGFGGGGGGGGGGGGGGGCFGGGGGGGDGE=FCEFGFGGGFEGGEFGGGGGF+FGDGGGGGGGGGGGGEFGAFD9F,7FFGGGGGCGEGGEFCGFGGGFGGGGFF7@CGGEGFDCG7EGGGGGGGCFGCEGGGGGGG57CFFFFGGFGFGFEE;DC9CAFCFFDF;AGCFDFC@4FFFFC1BB)34:FA<4:BFFFFD:?F??:8:AF77>BFFFFBF2>*)):<A?G(*9C?:A>
@M06628:26:000000000-CRM2J:1:1105:25872:10597 2:N:0:149
TAATCTTGCGACCGTACTCCCCAGGCGGAATGCTTAATCCGTTAGGTGTGACACCGAAGGGCAAGCCCCCCGACGTCTGGCATTCATCGTTTACGGTGTGGACTACCAGGGTATCTAATCCTGTTTGCTCCCCACACTTTCGTACCTCAGCGTCAGTATCGAGCCAGTGAGCCGCCTTCGCCACTGGTGTTCCTCCAAATATCTACGAATTTCACCTCTACACTTGGAATTCCACTCACCTCTCTCGAACTCTAGACTGATAGTTTACAGGGCAGTTCCAG
+
FGGGGGGGGGGGGGGGGGGGGGGGGGGGGGGGGGGGGGGGGGGGGGGGGGGGGGGGGGGGGGGGGGGGGGGGGGGGGGGGGGGGGGGGGGGGGGGGGGGGGGGGGGGGGGGGGGGGGGGGGGGGGGGGGGGGGGGGGGGGGGGGGGGGGGGGGGGGGGGGGGGGGGGGGGGGGGGGGDGGGGGGGGFGGGGFFFFFGFFGG:CA?F?DFFFFGFFFCC<<FAFFFF?:FFFBFFBFB:BB?6)(,48???(594<).<?:F>@>>C)-:7:<*1EGD4<9.
@M06628:26:000000000-CRM2J:1:1105:19665:10757 2:N:0:149
TAATCTTGCGACCGTACTCCCCAGGCGGGAAGCTTAATGCGTTAGCTGCGCCACCAAAATGTATACATTCTGACAGCTAGCTTCCATCGTTTACGGTGTGGACTACCAGGGTATCTAATCCTGTTTGCTCCCCACACTTTCGCACCTCAGCGTCAGTATCGAGCCAGTGAGCCGCCTTCGCCACTGGTGTTCCTCCGAATATCTACGAATTTCACCTCTACACTCGGAATTCCACTCACCTCTCTCGACCTCTAGACTGATAGTTTTAAAGGCAGTTC
+
GFFGGGGGGGGGGGGGGGGGGGGGFGGGGGGGGGGGGGGGGGGGGGGGGGGGGGGGGGGGGGGGGGGGGGGGGGGGGGGGGGFGGGGGGGGGGGGGFDFGGGGGGGGGGGGGGGGGGGGGGGGGGGGGGGGGGGGGGGGGGGGCFGGGGGGGGGGGGGFGGGGGGGGGGGGGGGGGGEGGGC7E6FGFFGGFGFGF58BGFFGFGFFFCA=@FEFG9<?<F4?=FBBF:?FFB<6::(4?@:?:38:7>2449)4<DABFF9*6DF>FGAG<D:*>FA
@M06628:26:000000000-CRM2J:1:1105:4171:11123 2:N:0:149
CATTCTTGCGAACGTACTCCCCAGGTGGGATACTTATCACTTTCGCTTGGCCGCCGAGACCGAAGTCCCGACAGCTAGTATCCATCGTTTACGGCGTGGACTACCGGGGTATCTAATCCCGTTCGCTCCCCACGCTTTCGTCCATCAGTGTCAGTATATAGTTAGTCACCTGCCTTCGCAATTGGTGTTCTATGTGATATCTATGCATTTCACCGCTACACCACATGTTCCGGCAACTTCACTATAACTCAAGACCTACAGTATCAAAGGCAATTTTATGG
+
GFGGGGGGGGCFGGGGGGGGGGGGGGGFGGGGGGGGGGGGGGGGGGGGGGGFGGGGEGGGGGGGGGGGGGGGGGGGGGGGFGFFGGGGGGGGGGGGGGGGGGGGGGGGGGGGGGGGGFEGDGGGGGGGGGGGGGGGGGGGGGGGGGGGGGGGGFGGGGGGGGGGFGGGGGGGGGGGGGGGGGGGFFGGGGGFGFGFCFFGGFGFGFCFGFEFGEEGGGFFFFFFD:FDFFFB@6B>BF>987AFBBFFF<>:6>?F?F??7<BFGGFFG?G?GFGGGFFD)
@M06628:26:000000000-CRM2J:1:1105:20264:11763 2:N:0:149
CACTCTTGCGAGCATACTTCCCAGGCGGGATACTTAACGCGTTAGCTTTGATACTGCACAGGTCGATCTGTCCAACATCTAGTATCCATTGTTTACAGCTAGGACTACTGGGGTATCTAATCCCATTTGCTACCCTAGCTTTCGTCTCTGAGTGTTAGTAATAGCCCAGTAAAGTGCCTTCGCCATCGGTGTTCTTTCCAATCTCTACGCATTTCACCGCTCCACTGGTAATTCCCTTTACCCCTACTGTACTCTAGTCGAATAGTTTCGACAGCGATTT
+
GFD<FGGGGGECFCFGGGAFGGGGGGGGGGGGGGGGGGGGGGGGGGGGFGDFFFAFAFGGD,,?F7?F=?C?FGCF4,9AE?<,9AF?FG<EAE,:?BF8EDC<B<FAFE@<@:F?;EDCGC,A,?DF9E;9DFEDA8>>E;>>>+@8,73,@BFGFFBEDFF,3DDC6D9+3?33@EF7CCEE>CF>>EGFEFG6:=8F797CFF<C4;(8/7@:EF=959547);(+))/+<.;>4;3A=E(/,:@=6))1.-))))(.,9(*2-):11-*-*)),-(
@M06628:26:000000000-CRM2J:1:1105:24711:12116 2:N:0:149
CAGCCTTGCGACCATACTCCCCAGGCGGAGCACTTAATGGTTTCCCTACGGCAAAAAGCGACGAATCGCCTCTCGCCCAGTGCTCATCGTTTACAGCTAGGACTACCGGGGTATCTAATCCCGTTCGCTACCCTAGCTTTCGTACCTCAGCGTCAGTTATCCCCCAGTGTGCCGCCTTCGCCTCCGGTGTTCCTCATGATATCAACGCATTTCACCGCTCCACCATAAGTTCCGCACACCCCTGGAATACTCTAGCCTACCAGTTTCAAACGCATTGCCA
+
GFGGGGGGGGGEEGGGGGFFGGGGGGGGGGGGFFGGEGFGGGGGGGFFGGGGGGGGGGGGGGGGGGEGFEFCFGGGGGGGGGGGFGGGGGGGGGGGGGFGGGGGFGGGGGGGGFFGFFGGAEGGGGECEGBFGGGGFGGGGEGGGGGFECGE>EGGGGFG;DFGGEGGGGGGB?EGGGFGGGC5CEGC=GGAC7DBFFFFDFFFCFBFGFF=?4B7:D>9BFFFFA4?FA<AF??FF9?FB>BFFB>2*.)4@ABFFF?B)369DC>AF6<-),**2-5<
@M06628:26:000000000-CRM2J:1:1105:20106:12446 2:N:0:149
CACTCTTGCGAGCATACTTCCCAGGCGGGATACTTAACGCGTTAGCTTTAGTACTGCACAGGTAGATCTGTTCAACACCTAGTATCCATTGTTTACGGCTAGGACTACTGGGGTATCTAATCCCATTTGCTACCCTAGCTTTCGTCTCTGAGTGTCAGTAATAGCCCAGTAAAGTGCCTTCGCCATCGGTGTTCTTTCCAATCTCTACGCATTTCACCGCTCCACTGGAAATTCCCTTTACCTCTACTATACTCTAGTCCGATAGTTTCGACGGCGATTTT
+
GFGGGGGGGGGGGGGGGGGGGGGGGGGGGGGGGGGGGGGGGGGGGGGGGGGGGGGGGGGGGGGGGGGGGGGGGGGGGGGGGGFFGGGGGGGGGGGGGGGGGGGFFGGGGGGGGGDGGGGGGGFGFGFFGGGDGGGGGGGGGGGDDGGGGGGGGFFGGC;AFGGGGGGGCFGFGGGFDFGGGGGGGGGGGEG>EFGCBF?CFGGFGFFFGEFFGFFFGGF;83BAG?A1AEFEFCF3EFFFFFFFFFFF=?>29894.69<>FE9*:>>*3:()(2CC6:?)
@M06628:26:000000000-CRM2J:1:1105:20092:12463 2:N:0:149
CACTCTTGCGAGCATACTTCCCAGGCGGGATACTTAACGCGTTAGCTTTAGTACTGCACAGGTAGATCTGTTCAACACCTAGTATCCATTGTTTACGGCTAGGACTACTGGGGTATCTAATCCCATTTGCTACCCTAGCTTTCGTCTCTGAGTGTCAGTAATAGCCCAGTAAAGTGCCTTCGCCATCGGTGTTCTTTCCAATCTCTACGCATTTCACCGCTCCACTGGAAATTCCCTTTACCTCTACTATACTCTAGTCCGATAGTTTCGACTGCGATTT
+
GFGFGGGGGGDGGGGGGGGGGGGGGGGGGGGGGGGGGGGGGGGGGGGGGGGGGGGGGGGGGGGGGGGGGCFGGGGGGGGGGGGGGGGGGGGGGGGGGGGGGGGGGGGGGGGGGGGGGGGGGGGGGGGGGGGGGGGGGGGGGGGGGGGGGGGGDGGGGGGGGGGGGGGGGGGGGGGGGGGGGGEEGGGGGGGE>BFFFFFGEGGFGFEFGFFFGEFGGGFFDFFFGEFFFE)73/;EEFFFFFE=@EFFCE<514662:AF>0:;GGFA7:5:CBF3)(22
@M06628:26:000000000-CRM2J:1:1105:2322:12641 2:N:0:149
TAATCTTGCGACCGTACTCCCCAGGCGGAATGCTTAATCCGTTAGGTGTGTCACCGAATTGCATGCAACCCGACGACTGGCATTCATCGTTTACGGCGTGGACTACCAGGGTATCTAATCCTGTTTGCTCCCCACGCTTTCGCACCTCAGCGTCAGTATCGAGCCAGTGAGCCGCCTTCGCCACTGGTGTTCCTCCGAATATCCACGAATTCCACCTCTACACTCGGAATTCCACTCACCTCTCCCGACCTCAAGACTACCAGTATGAAAGGACGTTCCAG
+
EFFGAFGGFGGGEGFGGGGGGGGFFFEGGGGGGGGGGGGGGGGGGGGGGGGFGGGG7CFFGFFGGGGFGGGGGGGGGGGGGGGGGGGGGFGFFGGGGGGGGGGGGG8F<BCFGGFGGGGGGGFGFFFDEFFFGGDGGDGGGGEEFGFGGFGGGGGEFGFGDGFGGGCGGGGGFGGE;CCDEGGGGGF?CFCCGF:FE3:C;<C+0980/74*2<F**932*.5/*-;;)-3:?)..11:6=3.4(.4(<9456)42(6<:;:647:64*5:2*(2914())
@M06628:26:000000000-CRM2J:1:1105:10499:13613 2:N:0:149
CACTCTTGCGAGCATACTTCCCAGGCGGGATACTTAACGCGTTAGCTTTAGTACTGCACAGGTCGATCTGTTCAACACCTAGTATCCATTGTTTACGGCTAGGACTACTGGGGTATCTAATCCCATTTGCTACCCTAGCTTTCGTCTCTGAGTGTCAGTAATAGCCCAGTAAAGTGCCTTCGCCATCGGTGTTCTTTCCAATCTCTACGCATTTCACCGCTCCACTGGAAATTCCCTTTACCTCTACTATACTCTAGTCCGATAGTTTCGACTGCGATTT
+
GFGGGGGGGGGGGEGGGGGGGGGGGGGGGGGGGGGGFFGGGGGGGGGGGGGGGGGGGGGGGGGGGGGGGGGGGGGGGGGGGFFGFGGGGGGGGGGGGCGGGGGGGGGGGGGGGGGGGGGGGFGGGGGCGGGGGGGGGGGGGGGGFGGGGGGFGFEGGGGGGFGGGGGGGGGGCFGGGGGGGFGGG7EGGGGFGFGFGFFFCGGFGFFEGFDFEFFFG:06DFFFDEF8AEFAF?7@EFFFFEFFEFFFFFFFFB>A<AFFFFDBDGFFG?C:5;GGG?6<
@M06628:26:000000000-CRM2J:1:1105:10511:13634 2:N:0:149
CACTCTTGCGAGCATACTTCCCAGGCGGGATACTTAACGCGTTAGCTTTAGTACTGCACAGGTCGATCTGTTCAACACCTAGTATCCATTGTTTACGGCTAGGACTACTGGGGTATCTAATCCCATTTGCTACCCTAGCTTTCGTCTCTGAGTGTCAGTAATAGCCCAGTAAAGTGCCTTCGCCATCGGTGTTCTTTCCAATCTCTACGCATTTCACCGCTCCACTGGAAATTCCCTTTACCTCTACTATACTCTAGTCCGATAGTTTCGACTGCGATTT
+
GFFEGGGGGGCEGDFGGGGGGGGGGGGGGGEGGGGGECFGGGGGGGGGGGGGGGGGGGGGGGFGGGGGGGGGGGGGCGGGGGGGGGGGGGGGGGFGGGGGGGGGGGGGGGGGGGGGGGGFGGGGFGGGGGGGGGGGGGGGGGGGGGGGGGFFGGGGGGGGGGGGGGGGGGGGGGGGGGGGGGGGGGGGGGGFGFGFFFFFA?FFGFCFGFFFDEFGGGFFDBFFGFFFAEE>FFEEFFEFFFFAE<EF=AAFFFBF2>AAFFFFDG<>F?GFGFCGDBFB
@M06628:26:000000000-CRM2J:1:1105:14849:13769 2:N:0:149
TAGTCTTGCGACCGTAATCCCCAGGCGGATCACTTAACGCGTTAGCTACGATACTGATTCAGCTAGGCCGAACCAACATCTAGTGATCATCGTTTACGGCGTGGACTACCAGGGTATCTAATCCTGTTTGCTACCCACGCTTTCGTGTCTCAACGTCAGAAATGGACCAAGGAGCTGCCTTCGCCATTGGTGTTCCTCCCGAGATCTACGCATTTTACCGCTACTCCGGGAATTCCACTCCTCTCTTCCAATCTCTAGTCAACCAGTTTCCATTGCCGAG
+
FEEFFGGGGG+@FEGGGGGGGFG:FGGCCGGGGCEEEGGGGGGGGGGGGGGGGGGGGGFGGGGGCFFGCGGEFGGGGGFGEFDEFFGFGGFGFGFGGGGGGGEFCGGGGGGCGE=DFFGGGFFFFGGGGFFD;FFG<8CEGGGGGGGDDC;;CE8DCEE,>BEDCGGFGFCF6/=CGGGFFGFEGDCF;6@>FDGF9CFDGGG3*AC?@>95;(9DDG>?@>>>*)?1>6-4F?DFAA<7FA?<08A4B4))89<<A26:F9*4DC<4*.+62.9CF197
@M06628:26:000000000-CRM2J:1:1105:9631:13881 2:N:0:149
CAGCCTTGCGACCATACTCCCCAGGCGCTGTACTTAATGCTTTCGCTGCGACCGTGAAAGGCAAGCCTCCCACCGTCTAGTACAGATCGTTTACGGCCAGGACTACCGGGGTATCTAATCCCGTTCGCTCCCCTGGCTTTCGTGCCTCAGCGTCAGACAAACTCCAGTAGATCGCTTTCGCCTCTGGTGTTCCTTCAGATCTCAACACATTTCACCGCTCCACCTGAAGTTCCATCTACCTCTAGTTTACTCAATTCCGCCGGTTTCAAATGCAGTTCCAA
+
GGGGGGGGGGGGGGGFGGGGGGGGGGGGGGGGGGFGGGGGGGGGGGGGGGGGGGGGGGGGGGGGGGGGGGGGGEGGGFFGGGGGGGGGGGGGGGGGGGGGGGGGGGGGGGGGGGGG9FGFGGGFGGEEGGGGGGGGGDGGGGFFGGGGGGFCBEEGFGGGFGFGFGGGCFGDEDGEGGGDGGGGGGGGFGG7EFG=9FAFGGGF@AEDGFCFFEFFEGFF>2@@<>@FFAAFF4>9>>ADFA>BFFFFFBA4@?)-562<B>:7CDB2F<FBGF<>7462)
@M06628:26:000000000-CRM2J:1:1105:8604:14384 2:N:0:149
TAATCTTGCGACCGTACTCCCCAGGCGGAATGCTTAATCCGTTAGGTGTGACACCAAAGGGCAAGCCCCCTGACGTCTGGCATTCATCGTTTACGGTGTGGACTACCAGGGTATCTAATCCTGTTTGCTCCCCACACTTTCGTACCTCAGCGTCAGTATCGAGCCAGTGAGCCGCCTTCGCCACTGGTGTTCCTCCAAATATCTACGAATTTCACCTCTACACTTGGAATTCCACTCACCTCTCTCGAACTCTAGACTGATAGTTTACAGGGCAGTTCCAG
+
GGGGGGGGGGGGGGGGGGGGGGGGGGGGGGGGGGGGGGGGGGGGGGGGGGGGGGGGGGGGGGGGGGGGGGGGGGGGGGGGGGGGGGGGGGGGGGGGGGGGGGGGGGGGGGGGGGGGAEGGGGGGGGGGGGGGGGGGGGGGGGGGGGGGFGGGGGGGGGGG:@DEGGGGGGGGGGGGEEFGGGGGGFGGFCGFGFGFGFFGEFGFGFD?FF@=FFFGGGEEFFFFGFFF8=@CFBAFFFFFFFB:<>??FFFBFDBFFBBFFA@AGGAFGFGBD?GGGFAF-
@M06628:26:000000000-CRM2J:1:1105:9104:15070 2:N:0:149
CCGCCTTGCGGTCGTACTCCCCAGTCGGAGCACTTAATGCGTTAGCTTCGCTATTGACGCGTCTATAGCGCCAACAGCCAGTCCTCCTCGTTTACGGTGTGTACTATCCGGTTATCTACTCCTGTTCGCTCCCCTTTCTATCCTCCCTCGTCGCACGTGTAGTGCCCGTGTCTCGCCGGCCATACTGATGTTCCTTAAGCCCTCTCCTCATTTCGTCTCTACGCCTCGAATTCCTCTAACCTCCCACCCACACCAGCCGGACACTTTCAAAAGCATTTCC
+
E,,-6=6,66+B+66,C6;,;BFC6F,CE++996,C,,6CB86,B,EFG:@,,,,,<,B6+@=,:C5C,CF++@F+,B4F8,C,59,A<44++4,++,4B+45,8,,C4F++@+,3,,,,A,,BCFAEGG:B+@,,,3@3@,3,,@3D,*35@***>FGG8,,?FG6*1*,*6+,*4/*:**++2=EG7+=++;1++0++>E*)*)()9*6*+))*2*(6/)).)()-)..:FF)-64><):?(:0(2>(((5((((((()().0*)):<9)9(3*06<6
@M06628:26:000000000-CRM2J:1:1105:26725:15183 2:N:0:149
CAGCCTTGCGACCATACTCCCCAGGCGGAGCACTTAACACTTTCGCTACGACCACGAGGATGTGGGAGTCCCCTCGATCTAGTGCTCATCGTTTACAGCTAGGACTACCGGGGTATCTAATCCCGTTCGCTCCCCTAGCTTTCGTCCCTCAGCGTCAGAAGAGACCCAGAGAGCCGCTTTCGCCACCGGTGTTCCTGATGATATCAACGCATTTCACCGCTCCACCATCAGTTCCGCTCTCCTCTATCTCCCTCGAGCCCGCCGGTTTGAAGCGCAATTC
+
GFGGGGGFFGGGGGGFGGGGGGGEDFCFGGGGGGGGGGGGGGGGGGGGGGGGGE,CFGGGFCFEEGGGGGGGGFGGCFFGGGFGGGGGGGGGGGGGGGGGGGGGGGGGGEGGGFGGGGGGGGFGGGGGGGGGGGGGGGGGGGGGEGEGGGGGGGGGGGGGGFCGGGGGGGGGDGGGGGGGF5CGGGGG=CC>;AGFFAFG7EGFGFE<D>>DGFFGGG6>57DFGFF>FBFA7-6<F:>1?BF?<2><1<A<0:6(((4:>00(99415<+4F>E3C?29
@M06628:26:000000000-CRM2J:1:1105:27197:15548 2:N:0:149
TAATCTTGCGACCGTACTCCCCAGGCGGAATGCTTAATCCGTTAGGTGTGACACCAAAGGGCAAGCCCCCTGACGTCTGGCATTCATCGTTTACGGTGTGGACTACCAGGGTATCTAATCCTGTTTGCTCCCCACACTTTCGTACCTCAGCGTCAGTATCGAGCCAGTGAGCCGCCCTCGCCACTGGTGTTCCTCCAAATATCTACGAATTTCACCTCTACACTTGGAATTCCACTCACCTCTCTCGAACTCTAGACTGATAGTTTACAGGGCAGTTCCAG
+
9F<FGGGGGGGDGFFGGGGGGGGEGFGGEFGCGGGGGFFGGGGGGFGGGCFCFGGGFG@CGG@,FDFGGGGGGGGGCEFDFFGA@FEF<FFG@<C?EFCGEGGGDGGGGGGGFGFGGCFG,=?DFGGFFGGFGFGCFGCFGGDEDGGGGGFGGDG7@CGGE*3@F@DCGFGFGGGE*;D5EDEC6,04:C*=<+186);DGGGFDC;;751A+9F:+>@EFEFF+);;FFFA449-(22:9,.38<10::6<F<25-<7:8AF<7CA2:3635(2C04)).
@M06628:26:000000000-CRM2J:1:1105:27187:15573 2:N:0:149
CAATCTTGCGACCGTACTCCCCAGGCGGAATACTTAATGCGTTAGCTGCGACACCAAACCTCACGCCCCCTCACCTCTGGCATACCTCGTTTACGGTGTACACCACCAGGGTCTCTACTCCTTTTTTCTCCCCACACTCGCGCACCACAGTCTCAGTATCGCCCCAATGAGCCGCCCGCGCCACATGTTTTTCTCCAAATATCTACGATTTACACCTCCACCTTTAGAATTGCCCCTCCCTCCCTCGCACTATAGACTCACACTTTACAGCGTAGTTCCAG
+
,CC6EFFGGGGBF@FGGGGGGGGGF8FGGEG,CFFGFG,FFGG:F9FE,@8F+C,,6,6,6,,,B,BFGC+8EF8A=:,55,,,,,,,+B4+B,+@FG?,,,,,844,B7+A,>,,86,7,88C<,@,,CE>C,@+3@,+5B*@::3:,D,,5,,22,,6****4**48B,2C)****=):8/**3AC++=)A6:49)0>@F7*3*((*0,*<)?C:*(4><))*)9)1)-)1))((((-5((4((((0--)0)))).)5))).2*6<72<(/(112))-)
@M06628:26:000000000-CRM2J:1:1105:23191:16129 2:N:0:149
CACCCTTGCGAGCATACTCCCCAGGCGGGATACTTGGCGCGTTAGCTACAGAACTGAACGGTTTTAAATCGACCAGAACTTAGTATCCATCGTTTACGGCTAAGACTACTGGGGTATCTAATCCCATTCGCTCCCTTAGCTTTCGTCTCTCAGTGTCAGTCATGGCCCAGCAGAGTGCTTTCGCGATTGGTGTTCTTCCTAATATCTACGCATTTCACCACTACACTAGGAATTCCCTCTGCCCCTACCTAACTCAAGCTTCATAGTTTCAACTGCCGAC
+
GFGGGGGGGGGGGGGGGGGGGGGGGGGGGGGGGGGGGGGGGGGGGGGGGGGGGGGGGGGGGGGGGGGGGGGGGGGGFGGGGFGGGGGGGFGGGGGGGGEGGGGGGGGGGGGGGGGGGFGGGGGGFFFGGGGGGGGGGGGGGGGGGGGGGGFGGGGGGGGGFGGGFGFGGGGGGGGGGDCCFG=CEDGC5FGFFEGF<8=C>CGFGF?EGFB>EFFGGGE<:;;FF;;>FF:<FF<><BFFF)5:::3?F?FFF44>0<?B*64<FFAAF>7>:<+*>191
@M06628:26:000000000-CRM2J:1:1105:22567:16158 2:N:0:149
CACTCTTGCGAGCATACTTCCCAGGCGGGATACTTAACGCGTTAGCTTTAGTACTGCACAGGTCGATCTGTTCAACACCTAGTATCCATTGTTTACGGCTAGGACTACTGGGGTATCTAATCCCATTTGCTACCCTAGCTTTCGTCTCTGAGTGTCAGTAATAGCCCAGTAAAGTGCCTTCGCCATCGGTGTTCTTTCCAATCTCTACGCATTTCACCGCTCCACTGGAAATTCCCTTTACCTCTACTATACTCTATTCCGATAGTTTCGACTGCGATTT
+
GGGFGGGGGGCFGGGGGGGGGGGGGGGGGGGGGGGGGGGGGGGGGGGGGGGGGGGGFGGGFGGGGGGGGGGGGGGGGGDFGGFGDDGGFGGGGGGGGGG+BDFFFFGGGGGGGGGGCGGDFFGGGGGGGGGGGGGGGGGGFDGGGGGGGGGGGGGGGDFGGGGGGGGGGGGGGGGGDCFGGFCEGGFGGGGDEFGFGFFCFGGF9:CC48@FCCFFGGFFFFFFFFFDFEAAA6?EFE@CFFFFEAFFF<<AFFFF2:<AF:593:5<C?FFG;DG:3:<
@M06628:26:000000000-CRM2J:1:1105:16449:16294 2:N:0:149
TAATCTTGCGACCGTACTCCCCAGGCGGAGAGCTTAATGCGTTAGCTGCGTCACCTACAAGCATGCTTGCAGACAACTAGCTCTCATCGTTTACGGTGTGGACTACCAGGGTATCTAATCCTGTTTGCTCCCCACACTTTCGTGCCTCAGCGTCAGTATCTGTCCAGTAAGCCGCCTTCGCCTCTGGTGTTCCTCCTAATATCTACGAATTTCACCTCTACACTAGGAATTCCACTTACCTCTCCAGAACTCAAGACTAGGAGTTTATGAGGCAGTTCCAG
+
GFFGGGGGGGGGGGGGGGGGGGGGGGGGGGDGGGGGGGGGGGGGGGGGGGGGGGGGGGGGGGGGGGGGGGGGGGGGGGGGGGGGGGGGGGFGGGGGGGGGGGGGGGGGGGEGGGGGGGGCFGGGGGGGGGADCGGGGGGGGGGGGGGGGGGGGGGGGGGGGGGGGGGGGGGGGGGGGGGGGGGGGGGGGGGFGFGFGFFGGFGFFFF=DFDAGEFC<DEFFCFFF@FFFEFFC<EFFFF;CEFFFFF>F?DFF0<2:A27)508CGFF><A7GBGGGFA46
@M06628:26:000000000-CRM2J:1:1105:14391:16371 2:N:0:149
TAATCTTGCGACCGTACTCCCCAGGCGGGAAGCTTAATGCGTTAACTGCGCCACCGAATTGCATGCAACCCGACGGCTAGCTTCCATCGTTTACGGTGTGGACTACCAGGGTATCTAATCCTGTTTGCTCCCCACACTTTCGTACCTCAGCGTCAGTATCGAGCCAGTGAGCCGCCTTCGCCACTGGTGTTCCTCCGAATATCTACGAATTTCACCTCTACACTCGGAATTCCACTCACCTCTCTCGAACTCAAGACTACCAGTATTAGAGGCAGTTCCAG
+
GGGGGGGGGGGGGGGGGGGGFGGGGGGGGGGGGGGGGGGGGGGGGGGGGGGGGGGGGGGGGGGGGGGFGGGGGGGGGGGGGGGGGGGGGGGGGGGGFFGGGFFGFGGGGGGFGGGGCFGGGGGGGGGGGGGGGGGGGGGGGGGGGGGGGGGGGGGGGGGGGF=EGGFGGGGGGGGGGGGGGGGGGFFECGGFFFGFGF>DFGGFFFF:FF?FFFFGGGFFFFFFGFFF@B?FFAAA?:BFF67<))48FFFFF04<8<2:)4<<>>><7<?0C?=9:>AA)
@M06628:26:000000000-CRM2J:1:1105:3356:16541 2:N:0:149
TAATCTTGCGACCGTACTCCCCAGGCGGAATGCTTAATCCGTTAGGTGTGACACCGAATAGCATGCTACCCGACGTCTGGCATTCATCGTTTACGGCGTGGACTACCAGGGTATCTAATCCTGTTTGCTCCCCACGCTTTCGCACCTCAGCGTCAGTATCGAGCCAGTGAGCCGCCTTCGCCACTGGTGTTCCTCCGAATATCTACGAATTTCACCTCTACACTCGGAATTCCACTCACCCCTCTCGAACTCAAGACCACCAGTATTAAAGGCAGTTCCAG
+
GFGFGGGGGGEGGGGGDFGGGGGFGGGGGGGGGGGFGGGGGGGGGGGGGGGGGGGGEGGGGGGGGGGGFGGC7FGGGGG@FFGGFGGGGGGGGGGGGDFG:FGGGGGGGGDFGFGBFGGGGGGGFFFGGGG7CFGGGGGGGGGGGGGGGGGGGGC7;FGGGGGGGGGGGGCFFCGGEG65CECEGF8EGGGFGF7F5AEGC:CFGF0:GF?FE:BF2942FDF45:E9EF?A6AAFF7?0)-28<:?FFF0-9:722::?B?FA>F:<F<F<D::7:-64)
@M06628:26:000000000-CRM2J:1:1105:21355:16592 2:N:0:149
CAATCTTGCGATCGTACTCCCCAGGTGGGACACTTATCACTTTCGCTTAGTCACTGAGGTAAACCCCAACAACTAGTGTCCATCGTTTACGGCGTGGACTACCAGGGTATCTAATCCTGTTCGCTCCCCACGCTTTCGTCCATGAGCGTCAGTATATACGTAGTAGACTGCCTTCGCAATCGGTATTCTGTGTAATATCTATGCATTTCACCGCTACACTACACATTCTATCTACTTCCGTATAACTCAAGTCAACCAGTATCAAAGGCAGTTCCATAGTT
+
GGGGGGGGGGGGGGGGGGGGGGGGGGGGGGGGGGGGGGGGGGGGGGGGFGGGGGGGGGGGGGGGGGGGGGGGGGGGGGGGGGGGGGGGGGGGGGGGGGGGGGGGGGGGGGGGGGGFGGGGGGGGGGGGGGGGGGGGGGGGGGGC:DFGGGGGGGGGGGGGGGGGGGGGGGGFGGGGDGGDFGGGGGGGGFGFFFGFCFFGGGGFGFFE+BCFGFFD=6@EFFFFC@F;AE?6;<EECF3<;(3=EEC@A@E?AEFF06:99)1:7C9?*1147<7:7<0:4
@M06628:26:000000000-CRM2J:1:1105:24360:16671 2:N:0:149
TAATCTTGCGACCGTACTCCCCAGGCGGAATGCTTAATCCGTTAGGTGTGACACCGAACAGTATACTGCCCGACGTCTGGCATCCATCGTTTACGGTGTGGACTACCAGGGTATCTAATCCTGTTTGCTCCCCACACTTTCGTACCTCAGCGTCAGTATCGAGCCAGTGAGCCGCCTTCGCCACTGGTGTTCCTCCGAATATCTACGAATTTCACCTCTACACTCGGAATTCCACTCGCCTCTCTCGAACTCAAGACCCGGAGTTTAAGAGGCAGTTCCAG
+
EFGGGGGGGGGGGGGGGFGGGGGCGGGGEFGCFGGGGGGGGGGGGGGGGGGGGGGGDFGGFGGGGGGGGGGGGGGGGGGGGGGGGGGGGGGGGGGGGFGGGGGGGGGGGGGGG?FFFFGGGGGGGGGGGGGGGGGCEGGGGGGGGGGG7FGGGGGGGGGGGGECGGGGGFC7FGG7BEGGGGGGFGFCEGGFGFGFC:5CFFGFGF;@CA<FGFFC6C3A=CF?F:B6@<BFFFFFF?>FB6:?<<,5;?24*53<<F6(0171CG<AFB61*(*9>>D>9
@M06628:26:000000000-CRM2J:1:1105:28790:18051 2:N:0:149
TAATCTTGCGACCGTACTCCCCAGGCGGAATGCTTAATCCGTTAGGTGTGTCACCGAGCAGCATGCTACCCGACGACTGGCATTCATCGTTTACGGTGTGAACTACCAGGGTATCTAATCCTGTTTGCTCCCCACACTTTCGCACCTCAGCGTCAGTATCGAGCCAGTGATCAGCCTTCGCCACTGGTGTTCCTCCCAATATCTACGAATTTCACCTCTACACTTGGAGTTCCCCTCACCTCTCTCGAACTCACGACTAGCAGTTTAAAAGGCAGTTCCAG
+
EFCAEEFCDEEFCFEDFGGFGGGGGGGGGCCEFFGGGGGGGGGGGGGGGGCFGGGGEGGGGG@FGCFGGGGFGGGFGFEDFCF,@FGGGFGGGGGDEFGG,BEFGG<E?FGGGGGG9EFFGGFFGGGFGG,D>:>EEDFC;EGCGGDFGGFCGGGGGGGCE7FEGGGGGF,=,;DF7<>;EEC76,4<,=EAFFG;*;5<8ACF<:;;45;CF6@CED@EFEA@CA6=FB?2=)..-48??()4<2:>?:060(361(,843?<**).*-:0*3CGD42:)
@M06628:26:000000000-CRM2J:1:1105:21362:18169 2:N:0:149
CAGCCTTGCGACCATACTCCCCAGGCGCTGTACTTAACACTTTCGCTACGTCCGAGAGACTGTGGGAGGCCCCACGGACTAGTACAGATCGTTTACAGCTAGGACTACCGGGGTATCTAATCCCGTTCGCTCCCCTAGCTTTCGTGCCTCAGCGTCAGAAGGATCCCAGAGAGCCGCTTTCGCCACCGGTGTTCCTCATCATATCAACGCATTTCACCGCTCCACAATGAGTTCCGCTCTCCTCTGATCCCCTCAAGACTTGTGGTTTCAAACGCAATTC
+
GFGGGGGGGGGGGGF@FGGGGGGGFGGGGGGGGGGGGGGGGGGGGGGGGGGGGGGGGGGGGGGFGGGGGGGGGGGGGGGGG?FGGGGGGGGGGGGGGGGGGGGGGGGGFFFGGGCFGGGGGGGGGGGGGGGGGGGGGGGGGGGGGFDFFGGGGGGGGGGGGGGGGGGGGGGGGGGGGGGGGGGGGGGGGEGFEA>+=FFGGGGFGFFFDD>FGFFGGGFFFFFFGBFF4>FDFAA80:><FBA:A?BD?D?FFFFF?<BB72@?GFB7FBG<64*1>?A:
@M06628:26:000000000-CRM2J:1:1105:19936:18419 2:N:0:149
CACCCTTGCGAGCATACTCCCCAGGCGGGATACTTGACGCGTTAGCTACAGAACTGAACGGTTTTAAATCGACCAGAACTTAGTATCCATCGTTTACGGCTAAGACTACTGGGGTATCTAATCCCATTCGCTCCCTTAGCTTTCGTCTCTCAGTGTCAGTCATGGCCCAGCAGCGTGCTTTCGCGATTGGTTTTCTTCCTAATATCTACCCATTTCACGCCTACCCTAGGAATTCACTCTGCTCCTACCTAACCCAATCTTTATAGTTTCAACTGCCGT
+
CG9FGGGGGG:@FEGGGGGGGGGGGGGGGGCGGGGAF<FGGGGGGGGGG?C<FFFGGG8=?4FFDFGG<F?4CGG8F=FG9?5A@BF<E<9CFG@C?F=>F:AA?>BEFADGGCBEG=DFDAF<>DFGDDC=DGGGGBACFG9=@FE>F;,ED@E,3,,7EF;C,DF81,,4>*46>=FGC?555*/5E6+.=;CFEFA:C+<:9+)97+(*=;771:((2())*4*4<(5)?>A):4<A4<)4)()57<>::((4((44*-*):DA2C5+6*4<7F>-
@M06628:26:000000000-CRM2J:1:1105:26029:19151 2:N:0:149
CACTCTTGCGAGCATACTTCCCAGGCGGGATACTTAACGCGTTAGCTTTGATACTGCACAGGTCGATCTGTCCAACATCTAGTATCCATTGTTTACAGCTAGGACTACTGGGGTATCTAATCCCATTTGCTACCCTAGCTTTCGTCTCTGAGTGTTAGTAATAGCCCAGTAAAGTGCCTTCGCCATCGGTGTTCTTTCCAATCTCTACGCATTTCACCGCTCCACTGGAAATTCCCTTTACCCCTACTATACTCTAGTCTAATAGTTTCGCCTGTGATTT
+
GECFGGGGGGGGGGGGGGGGGGGGGGGGGGGGGGGGGGGGGGGGGGGGGGGGGGGGGGGGGGGGGGGGGGGGGGGGGGGGGGGGGGGGGGGGGGGGGGGGGGGGGGGGGGGGGGGGGGGGGGGGGGGGGGGGGGGGGGGGGGGGGGGGGGGGGGGGGGGGGGFEFFFGFGFG@FGGAFGGGGGGGGGGEGGFGFGF?BFEDG68=FFEDBDFGE8FF2(159EFFEFF;8<;F?EFFFFFAEF@?0=<6?24*5<>44<AF<F92C<AC1*4C022*64A
@M06628:26:000000000-CRM2J:1:1105:18142:19594 2:N:0:149
CACTCTTGCGAGCATACTTCCCAGGCGGGATACTTAACGCGTTAGCTTTAGTACTGCACAGGTCGATCTGTTCAACACCTAGTATCCATTGTTTACGGCTAGGACTACTGGGGTATCTAATCCCATTTGCTACCCTAGCTTTCGTCTCTGAGTGTCAGTAATAGCCCAGTAAAGTGCCTTCGCCATCGGTGTTCTTTCCAATCTCTACGCATTTCACCGCTCCACTGGAAATTCCCTTTACCTCTACTATACTCTAGTCCGATAGTTTCGACTGCGATTT
+
FFFFFGGGGGCGGGFGGGGGGFGCGGGEBFECGGGGGGGGGGGGGGGGGGGGGGGGDGGEGGFGFGGGGGGGGGGGGDFGFD5FFGGGGFGGGGGGGGGGGGGGCFGGGGGGGGDFGGGG9FDFFFEFGGGGGGGGGFGGGGGGGGGGGGGFGGGGGGGGGGGGGGGGGGED9CFGGGFGFCEGGGGGGEGDCFFFCBFG<EFFGF?EGFFEEC8DGGFFFFFFGFF@A@<@AEEFFEEFFA9;@<7<7<A<FFFF9ADFF9B6<D4<*(23C9GG>3(3
@M06628:26:000000000-CRM2J:1:1105:18675:19619 2:N:0:149
TAATCTTGCGACCGTACTCCCCAGGCGGAATGCTTAATCCGTTAGGTGTGACACCGAACAGTATACTGCCCGACGTCTGGCATTCATCGTTTACGGCGTGGACTACCAGGGTATCTAATCCTGTTTGCTCCCCACGCTTTCGCACCTCAGCGTCAGTATCGAGCCAGTGAGCCGCCTTCGCCACTGGTGTTCCTCCGAATATCTACGAATTTCACCTCTACACTCGGAATTCCACTCACCTCCCTCGAACTCAAGACTCCCAGTATTAACGGCAGTTCCAG
+
FEFFFGGFGGCGGGGGGGGGGDGGGGGGEGGGGGG<FGGGGGGGGGGGGGAFGGGGGGGG@FDFGGGFFGGCGGGEGDFFGF<FGGFFGGGFCBBCD=FFGGGGCFGGGGGGGGGGGGGGG;FEFGGGGGDGGGGGGGGGGGGDFGGG?FGGGGGC;;;CGGGGEFFGGGFC8<EGEEG358577F<CFC=FCCGF5:>CEGC=:=067<0=94BF9F?FFBF?DF:9B??DF26911:<*:(((492@BFFB2721)5?5<),0:4)C)/-/35FF4<A.
@M06628:26:000000000-CRM2J:1:1105:14819:19980 2:N:0:149
CAGCCTTGCGACCATACTCCCCAGGCGGAACACTTAACGCTTTCGCTACGGCCGAGAGGATGTGGAAGTCCCCTCAACCCAGCGTTCATCGTTTACAGCTAGGACTACCGGGGTATCTAATCCCGTTCGCTACCCTAGCTTTCGTGCCTCAGCGTCAGAAAAGACCCAGTGTTGCGCCTTCGCCACCGGTGTTCCCTATGAGATCAACGCATTTCACCGCCCCACCATAAGTTCCCAACACCCCTGTCTACCTCAAGCTTGAGGGTTTGAAACGCAATTC
+
<;,CC<CFAF7C7BFECFEG@@C7FCEF++:FC9@@FFGGGGGGGGGGG7:FGGGF:FFFD8=EAFGC5CEEGFE<A=,FGG,>8BF?CGFFC=F,@E<EFGCEFGGGGE@FG@FCB:D;FFFAFD@FEGGGGGFGEC7FFCGG>BE:>>7@ECEEGGFGGGCFGCG@FFCC9CF8*AC5EFEEGG*/:EGB*;D4C8AF1+3/+9:?D>B3?)@FGD?0),7@D<>A43-67-)<>04:BB(14<>FF):9*5408>0)51??39:199+6:?C59().
@M06628:26:000000000-CRM2J:1:1105:15648:20211 2:N:0:149
CATTCTTGCGAACGTACTCCCCAGGTGGCTAACTTAACGGTTTCCCTTGGATGCTCATGCCAAACACAAACATCGAGTTAGCATCGTTTAGGGCGTGGACTACCAGGGTATCTAATCCTGTTCGCTCCCCACGCTTTCGTGCCTCAGTGTCAATGAAGTCCTAGTAAGCTGCCTTCGCAATTGGTGTTCTACGACATATCTATGCATTTCACCGCTACATGTCGCATTCCGCCTACCTTAAACCCATTCTAGCTAACCAGTATCAAAGGCAATTTCATCGT
+
GEGGGGGGGGGGGGGGGGGGGGGGGGGGFGFGGGGGGGGFGGGGGGGGGG<FFGGGGGGGGGGGGGGCDFGECFCFD<FFDDFBF@DGGCFFFGFGCGCFGGGGDGGGGFFGFGGGGGGGGGGCGGGGGGGGGGGGGGGGGGGGG<8@<EDFGFGF9>EDCFFGCFFGGAFGGGGF88:CEGEGGGGGEGCFGFGFGFCG@:B6:+;CGF4+>@B7/:5C>CFA:9D@FC;;B77@FFEEA>A@1;3.;5C6?A<B48<?F<*.::6<51::6<C:*6<:-
@M06628:26:000000000-CRM2J:1:1105:18454:20485 2:N:0:149
TAGTCTTGCGACCGTAATCCCCAGGCGGATCACTTAACGCGTTAGCTACGATACTGATTCAGCTAGGCCGAACCAACATCTAGTGATCATCGTTTACGGCGTGGACTACCAGGGTATCTAATCCTGTTTGCTACCCACGCTTTCGTGTCTCAACGTCAGAAATGGACCAAGGAGCTGCCTTCGCCATTGGTGTTCCTCCCGAGATCTACGCATTTTACCGCTACTCCGGGAATTCCACTCCTCTCTTCCAATCTCTAGTCAAACAGTTTCCATTGCCGAG
+
GFGGGGGGGGGGGGGGGGGGGGGGGGGGGGGGGGGGGGGGGGGGGGGGGGGGGGGGGGGGGGGGGGGGGGGGGGGGGGGGGDGGGGFGGCEGGGGGGGGGGGGG@FGGGGGGGGGGGGGGGGGGGGGGGGGGGGGGDGEGGGGGGGG3DEFFGGGGGGEFGGDGFFGGGFEGGGGGGGGG;FGGG5AFFEFFFFGA9@FGECEEDFFFGFFFGFFGFFD?395597FF@F99F?ABFA>:58?)3?AA=AFBFAB44A)5@<8<F4<976C2:A?FD413
@M06628:26:000000000-CRM2J:1:1105:18439:20498 2:N:0:149
TAGTCTTGCGACCGTAATCCCCAGGCGGATCACTTAACGCGTTAGCTACGATACTGATTCAGCTAGGCCGAACCAACATCTAGTGATCATCGTTTACGGCGTGGACTACCAGGGTATCTAATCCTGTTTGCTACCCACGCTTTCGTGTCTCAACGTCAGAAATGGACCAAGGAGCTGCCTTCGCCCTTGGTGTTCCTCCCGAGATCTACGCATTGTACCGCTACTCCGGGAATTCCACTCCTCTCTTCCAATCTCTAGTCAAACAGTTTCCATTTCCGAT
+
FGGGFGGGGGGGDEFGGGGGDCFGGDGGGGGGGGGGGGGGCGGGGGGGGG,DFEGG9EFFFFFGCFGFEGDGGDGGGFGFFGGGGGGGFFGGGFGGGGGGGGGD7FG8FGGGGDE?FGGFFFGGG<FGFDCF9E@CCEEEEGCCEGF,,7@ACBCCEGGGGGFFFGGFGGGGEG*B@CEGGF5=:7CCF6EFG>C7CFFGGGG8=F??FF9>=3*:026(735>F?FFFF99F0<<)45:FBBB??FFFD>AF>AA4)64849)57>2*:7906+;::1(
@M06628:26:000000000-CRM2J:1:1105:5081:20934 2:N:0:149
TAGCCTTGCGACCGTACTCCCCAGGCGGCACACTTACCAGTTTACCTTCGGCCGCGAAACCATGAGAGGTACCGCGACCTAGTGTGCATCGTTTACGGCGTGGACTACCGGGGTATCTAATCCCGTTCGCTACCCACGCTTTCGTACCTGAGCGTCAGACAAAGCCCAGTTAGCTGCCTTCGCCATGGGCGTTCCGATATATATCTCCGCATTTCACCCCTCCACATATCGTCCCACTAACCCCTCCTTGTCTCAAGATTTGTGTTTTACCCTGCATTTC
+
GGFGGGGGGGGGGGGGGGGGGGGGFFFGGDGGGGGGG,CCEFGG@FGFGG7FECCCFGGGG@F99FGGEED<FEG>>C@E==F9EDE?FEEGGFFFG@@7+@>FEG,DCGCEFEEFCDFEEFC:BGGGGGGCGE,,>:FGGDCCCGFGGFDF?CBCEFGGGFF*CFC5:CCD9;F;FGGC?*:5AE+***/7*0*0:3)):0<7:*)5))7>C487F2(47<BFD0;2@<B<)4(2(4?(7,14<((.6).89).4)2<A=AF?7F0(:>+8*(7**--6
@M06628:26:000000000-CRM2J:1:1105:19120:21046 2:N:0:149
TAATCTTGCGACCGTACTCCCCAGGCGGAATGCTTAATCCGTTAGGTGTGTCACCGAACAGTATACTGCCCGACGACTGGCATTCATCGTTTACGGTGTGGACTACCAGGGTATCTAATCCTGTTTGCTCCCCACACTTTCGCACCTCAGCGTCAGTATCGAGCCAGTGAGCCGCCTTCGCCACTGGTGTTCCTCCGAATATCTACGAATTTCACCTCTACACTTGGAATTCCACTCACCTCTCTCGAACTCAAGACTCGCAGTTTCAAAGGCAGTTCCAA
+
GGGFGGGGGG+FFGGGGGGGGGGGGGGGG76EFGGGGGFGGGGGGCGGGGGGGGGDGGEGGCGGFGGFFGFGGGCFGGEFGDFFGGDGGGGGGGDGGFGGGGGGGGGGGGGEGGGGGGGGFGGGGGGGGGGGGGGGGGGGGG+CGGGGGGGGGGGGGGGG*3*>CFGG,DF7EGGGGGGGGGCGGGGGGGGFG+;F/:BDFGGFGFDFGFDFGFFC9FF<6<@@*6F)/<BFFBADB<FB??<2))4?):?>6:2<72)-77>BFF)-*)+4FBDGG>A<)
@M06628:26:000000000-CRM2J:1:1105:19139:21050 2:N:0:149
TAATCTTGCGACCGTACTCCCCAGGCGGAATGCTTAATCCGTTAGGTGTGTCACCGAACAGTATACTGCCCGACGACTGGCATTCATCGTTTACGGTGTGGACTACCAGGGTATCTAATCCTGTTTGCTCCCCACACTTTCGTACCTCAGCGTCAGTATCGAGCCAGTGAGCCGCCTTCGCCACTGGTGTTCCTCCAAATATCTACGAATTTCACCTCTACACTTGGAATTCCACTCACCTCTCTCGAACTCAAGACCAGGAGTTTAGGAGGCAGTTCCGG
+
GGGGGGGGGGGGGGGGGGGGGGGGGGGGGGGGGGGGGGGGGGGGGGGGGGGGGGGGGGGGGGGGGGGGGFEGGGGGGGGGGGGGGGGGGGGGGGGGGGGGGGGGGGGGGGGGGGGGGGGGGGGGGGGGGGGGGGGGGGGGGGGGGGGGGGGGGGGGGGGGGGGGGGGFGGGGGGGGGGGGGGGGGGGFCFGFCAGF=A=FFGGFGF66GFDFGFFGGGFFF<FF>AF?B<DFFFBFFFFFFF>F2>2?@FFAF?FFF<0<)87?FFFFC<C?3:EGG<2(,
@M06628:26:000000000-CRM2J:1:1105:16932:21116 2:N:0:149
TAATCTTGCGACCGTACTCCCCAGGCGGAATGCTTAATCCGTTAGGTGTGTCACCAACAAGCATGCTTGCTGACGACTGGCATTCATCGTTTACGGTGTGGACTACCAGGGTATCTAATCCTGTTTGCTCCCCACACTTTCGCACCTCAGCGTCAGTATCGAGCCAGTGAGCCGCCTTCGCCACTGGTGTTCCTCCGAATATCTACGAATTTCACCTCTACACTCGGAATTCCACTCACCTCTCTCGAACTCTAGACCGGCAGTTTTGGAGGCAGTTCCAG
+
FGGGGGGGGGEGGGGGGGGGGGGGGGGGGGGGGGGGGGGGGGGGGGGGGGGGGGGGGGGGGGGGGGGGGGGGGGGGGGGGGGGGGGGGGGGGGGGGGGGGGGGGGGGGGGGGGGGEFGGGGGGGGGGGGGFFGGGGGGGGGGGGGGCGCFGGEGGCGGGGDGGGGGGGGGGGFGGGGEFGGGGGGGFGGGGFGAGFGFFGGGGFGFDFGF?FCCFG?C<EFFFFGFF9)4)4@AAA??BF??<:5?::?:?2@A24-339DF>4CF>F<2E6D?ECCAFF6
@M06628:26:000000000-CRM2J:1:1105:15447:21182 2:N:0:149
TAATCTTGCGACCGTACTCCCCAGGCGGAATGCTTAATCCGTTAGGTGTGACACCGAATAGCATGCTACCCGACGTCTGGCATTCATCGTTTACGGTGTGGACTACCAGGGTATCTAATCCTGTTTGCTCCCCACACTTTCGCACCTCAGCGTCAGTATCGAGCCAGTGAGCCGCCTTCGCCACTGGTGTTCCTCCGAATATCTACGAATTTCACCTCTACACTCGGAATTCCACTCACCTCTCTCGAACTCTAGACCAGGAGTTTATGAGGCAGTTCCAG
+
GGGGGGGGGGGGGGGGGGGGGGGGGGGGGDGGGGG9FFGGGGGGGGGGFG<FFFFGGGGGGGFFGFGGGDFGGGGGGGGGGFGGFGGGGGGGGAFGEFGGGFFFEFEGGGGGGGGGGFG,CFCGGGGGGGGGGGGGGGGGGGGGGGGGGFFGGGGGGEDGGC5:FD5DEC>4D7EEEECFGGGGCCCGFCEFCAGFG30>@FGF718D*;1@9?@C+;<<FCF?GBFFB??9=54-7<?6614:27627<?FF))66):0)-)4CFAF7)38C1*9*)-).
@M06628:26:000000000-CRM2J:1:1105:9193:21212 2:N:0:149
CAGCCTTGCGACCATACTCCCCAGGCGGAGCACTTAACGCTTTCGCTACGGCCGAGAGGATGTGGAAGTCCCCTCAACCCAGTGCTCATCGTTTACAGCTAGGACTACCGGGGTATCTAATCCCGTTCGCTACCCTAGCTTTCGTGCCTCAGCGTCAGAAAAGACCCAGTGATGCGCCTTCGCCACCGGTGTTCCCTATGATATCAACGCATTTCACCGCTCCACCATAAGTTCCCATCACCCCTGTCTTCCTCAAGCTTGAGGGTTTGAAACGCAATTC
+
GGGGGGGGGGGGGGGGGGGGGGGGGGGGGGGGGGGGGGGGGGGGGGGGGGFGGGGGGGGGGGGGGGGGGGGGGGGGGGGGGGGGGGGGGGGGGGGGGGGGGGGGGGGGGGGGGGGGGGGGGGGGGGGGGGGGGGGGGGGGGGGGGGGGGGGGGGEGGGGGGGGGGGGGGGGGGGGEDGGGGGGGGGGGGGGFGFGFGFFGFCEFGFFFDFFFE9FDGGBFFFFFGFFB@?A:B<ADFFFFFFF><BFFFB<<@A>0<?F<F?FF:58:DAGFGFCGG08A
@M06628:26:000000000-CRM2J:1:1105:9202:21228 2:N:0:149
CAGCCTTGCGACCATACTCCCCAGGCGGAGCACTTAACGCTTTCGCTACGGCCGAGAGGATGTGGAAGTCCCCTCAACCCAGTGCTCATCGTTTACAGCTAGGACTACCGGGGTATCTAATCCCGTTCGCTACCCTAGCTTTCGTGCCTCAGCGTCAGAAAAGACCCAGTGATGCGCCTTCGCCACCGGTGTTCCCTATGATATCAACGCATTTCACCGCTCCACCATAAGTTCCCATCACCCCTGTCTTCCTCAAGCTTGAGGGTTTGAAACGCAATTC
+
GFGGGGGGGGGGGGGGGGGGGGGGGGGGGGGGGGGGGGGGGGGGGGGGGGGGGGGGGGGGGGGGGGGGGGGGGGGGFGGGGGGGGGGGGGGGGGGGFGGGGGGGGGGGGGGGGGGGGGGGGGGGGGGFEEGGGGGGFGGGGGGGGGGGGGGFGGGGGGGFFGGGGGGGGGGGGGGGGGGGGGGGGGFEEEGFGFGFGFFGCFGFGFEFGFFFGFFGGGFFFFFFGFFAF<DFFFFBFB?BFFFFB?:4*6AB?>A:BF?BF:FB9C??DFGFG?EGC?FA
@M06628:26:000000000-CRM2J:1:1105:25282:21693 2:N:0:149
TAATCTTGCGACCGTACTCCCCAGGCGGAATGCTTAATCCGTTAGGTGTGTCACCGAACAGTATACTGCCCGACGACTGGCATTCATCTTTTACGGTGTGGACTACCAGGGTATCTAATCCTGTTTGCTCCCCACACTTTCGTACCTCAGCGTCAGTATCGAGCCAGTGAGCCGCCTTCGCCACTTGTGTTCCTCCAAATATCTACGAATTTCACCTCTACACTTGGAATTCCACTCACCTCTCTCGAACTCGAGACCAGGAGTTTAGGAGGCATTTCCAG
+
FFAGGGGGGGGGGGGGGGGGGGGGGFGGEEGFGFGGGGGGGGGGGGGGGGGFGGGGGGGGCFGGGGGEGGGGGE@@@+4???AF?E<E,EFE<EFFFG=FCEGF@<?FGGGGGFFD9DEFEFGDA??EFGGGEGGGCGGGGGGGGGGG<DFGGGDEFGGGGFFD@CFEGGFFGCC@*;C4>8C:=,1=,6ABGAGFGAFFCFFF7A7;58,8C)+00<)7A7A8D384+)4:F>>AB7:B72),)<125:()).(33<(4<<)85C<)>6*(1(+0:<9:)
@M06628:26:000000000-CRM2J:1:1105:25283:21711 2:N:0:149
TAATCTTGCGACCGTACTCCCCAGGCGGAATGCTTAATCCGTTAGGTGTGTCACCGAACAGTATACTGCCCGACGACTGGCATTCATCGTTTACGGTGTGGACTACCAGGGTATCTAATCCTGTTTGCTCCCCACACTTTCGTACCTCAGCGTCAGTATCGAGCCAGTGAGCCGCCTTCGCCACTGGTTGTCCTCCAAATATCTACGAATTTCACCTCTACACTTGGAATTCCACTCACCTCTCTCGCACTCAAGACCAGGAGTTTAGGAGGCAGTTCCAG
+
CCFGGGGFGGEGGGEGGGGGGFGEFGGGDEFFGGGGGGFGGGGGGGGDGGGGGGFGGGGGGGGFGFGAFGGDGFGGGGD?FGEGGGGGCFFDFFFDF<FGGGFGGGFGAFEGGGGGGGGFGFCDFEDECG8EE8CCEFCBF@EDG@79FFFEGGGDEFGGEGGGGGDED@9>,;C8@EGCGE5=CFG4,*2;7+786A67>?E79C6@;5?=CEF*+;));;AA*.9:9<?FF26ABF?4*3)8)51(71((.48AB:0:0-8,*:45492-*(/9*6<>-
@M06628:26:000000000-CRM2J:1:1105:10535:22092 2:N:0:149
CAACCTTGCGGTCGTACTCCCCAGGCGGAGAACTTAACGCGTTAGCTTCGCTACCGACGCGTCTATAGCGCCAACAGCCAGTCCTCATCGTTTAGGGCGTGGACTACCAGGGTATCTAATCCTGTTCGCTCCCCACGCTTTCGTACCTCAGCGTCAGTGTAGTGCCAGTTAGTCGCCTTCGCCACTGATGTTCCTCAAGACCTCTACGCATTTCACCGCTACGCCTTGAATTCCACTAACCTCTCACTCACTCTAGCTAAACAGTTTCAAATGCAGTTCC
+
GGGGGGGGGGGGGGGGGGGGGGGGGGGGGG7FGGGGGGGGGGGGGGGGGGGGGGGGGGGGGGGGGGGGGGGGGGGGGFGFGGGGGGGGGGGGGGGGGGGGGGGFGGFGGGGGGG?CFGGGGGGGGGGGGGGGGGGGGGGGGGGGGGGGGGFGGGGEGFFFGGGFGGFGGGGGGGEGGGGGGGGGGGGGGGGFGFGFGF4FGGGFGFFFGFFFGFFFC36>:>BFC:7:F?AAF)<BD??2F>F23299F??AFAAAFF).*5@?7D9AFFGA7<G7C<<<
@M06628:26:000000000-CRM2J:1:1105:20978:22218 2:N:0:149
AATCTTGCGACCGTACTCCCCAGTCGGAATGCTTAAAGCGTTAACTGCGTCACCGAAGAGCAAGCTCCCCGACGACTGGCATTCATCGTTTACGGTGTGGACTACCAGGGTATCTAATCCTGTTTGCTCCCCACACTTTCGCACCTCAGCGTCAGTATCGAGCCAGTGAGCCGCCTTCGCCACTGTTCTTCCTCCGAATATCTACGAATTTCACCTCTACACTCGGAATTTCCCTCACCGCTCTCGCCTGCTAGACCGGTACTTTTGATGGCAGTTACGG
+
,CF<<<<C@FE@E@DE<F@FFF7,C@:F66<F@FGD@AFEGGGEFFGAF,6B@FEGGG:<FE=F=AEFCFBF:C>:F=8A?AEFF<AFFC7@,46:?FF@,?E8A=A,@+A<FFF;=CFFADGFG8@EF8F3,BC=DGF;CECF7,>>D,:CGGCE75,4*:*>?>EEC9?,;818EE*:8A=6<,4++=FF6:AE):7C7@=+;3(/.2++/1*+2))9:FB417634))1))6:(.,)(---.82)(,(05)54)(()-)-0069*)+)*.:C7)68(
@M06628:26:000000000-CRM2J:1:1105:22378:22454 2:N:0:149
TAATCTTGCGACCGTACTCCCCAGGCGGAATGCTTAATCCGTTAGGTGTGACACCGAAGGGCAAGCCCCCCGACGTCTGGCATTCATCGTTTACGGTGTGGACTACCAGGGTATCTAATCCTGTTTGCTCCCCACACTTTCGTACCTCAGCGTCAGTATCGAGCCAGTGAGCCGCCTTCGCCACTGGTGTTCCTCCGAATATCTACTAATTTCACCTCGACACTCGGAATTCCACTCACCTCTCTGGAACTCAAGACTATCAGTATCAAAGGCAGTTCCAG
+
CFEGGGGGGGGGEGGGGGGGGGGDGGGGGGGGGGGGGGGGGGGGGGGFGGGGGGGGGGGGGGGGGGGFGGGGGGG7?FFFGGGFGEEGFFGGGAFGB7FEGGCG?FFGGGDGGGGGGGGGGGGGGGGGGGGGCCCGGFGGGGGGGG,9<CFGGGGDFFGGGG:EEFGGGGG46?CCCGGGGGCCCC*=8CCF78:A*38<C+@+2:)677:@E4?><1((04560436):><FA46((,466)4))59@::47243044)9:66C><AG9+4*,20C4><5
@M06628:26:000000000-CRM2J:1:1105:22377:22473 2:N:0:149
TAATCTTGCGACCGTACTCCCCAGGCGGAATGCTTAATCCGTTAGGTGTGACACCGAAGGGCAAGCCCCCCGACGTCTGGCATTCATCGTTTACGGTGTGGACTACCAGGGTATCTAATCCTGTTTGCTCCCCACACTTTCGTACCTCAGCGTCAGTATCGAGCCAGTGAGCCGCCTTCGCCACTGGTGTTCCTCCGAATATCTACGAATTTCACCTCTACACTCGGAATTCCCCTCACCTCTCCCGAACCAAAGACGTGAAGTCTCAAAGGCAGTTCCAG
+
GFGGGGGGGGGGGGGGEGGGGGFEGGGGGGGGFGGGGGGGGGGGGGGGGGGGGGGGGEEGFGGGGGFGGGCEE=FFGGGGGFGGFGGGGGGGGGGGGGEFGA8FGGFCFEEAADADFDGDFFFGGGF9BFGFEGGECGGGGGGGGFEB@BFEGCCEEC;@CFECFEGGF<??B8ECEC6*3?=EF7CGGEE=@A+)/22/3+=:=C<B*5:8CA=*+/,.8-5**(0(7::B4).231?2*4)((.,()((().351-,,)(*.**)-08C:*8EC7466.
@M06628:26:000000000-CRM2J:1:1105:19706:24235 2:N:0:149
TAATCTTGCGACCGTACTCCCCAGGCGGAATGCTTAATCCGTTAGGTGTGTCACCGAGTTGCAAGCAACCCGACGACTGGCATTCATCGTTTACGGCGTGGACTACCAGGGTATCTAATCCTGTTTGCTCCCCACGCTTTCGCACCTCAGCGTCAGTATCGAGCCAGTGAGCCGCCTTCGCCACTGGTGTTCCTCCGAATATCTACGAATTTCACCCCTACACTCGGAATTCCACTCACCCCGCTCGAACTCTAGATTACCAGTATTAGAGGCAGTTCCAG
+
FAFGGGFGGG@FGGGGFFGFGGGDGGGDGGFCFFGGGAEGEFGGGGGGGGFGGGGGGGGGGGGGFFGFGGDGGGGGGGC8FF9AEFCAFGGFFGGGFCFGGGGEGG>FFDG6DEGGFFF9FFGGCFGGFGGGGGGEGECDEGGGGG6EGGFG8EEG;FBFGDGGGCCCCGFGGGGDE=FCEECEFG6082*;FFGFCBD:CFGB+8-8<5<F7<*:*>:15::654>>@(4-6626<701.((--469:?(.96<A<)5<=<66CG9<DB?:<</7D<AA)
@M06628:26:000000000-CRM2J:1:1106:9635:1412 2:N:0:149
TAATCTTGCGACCGTACTCCCCAGGCGGAATGCTTAATCCGTTAGGTGTGACACCGAACAGTATACTGCCCGACGTCTGGCATTCATCGTTTACGGTGTGGACTACCAGGGTATCTAATCCTGTTTGCTCCCCACACTTTCGCACCTCAGCGTCAGTATCGAGCCAGTGAGCCGCCTTCGCCACTGGTGTTCCTCCAAATATCTACGAATTTCACCTCTACACTTGGAATTCCACTCACCTCTCTCGCACTCAAGACGACCAGTATGAAAGTCACTTCCAA
+
GGGGGGGGGGGGGGGGGGGGGGGGGGGGDDFFGGGGGGEFGGGGGGGGGGGGGFGGGGGGFGFGGGGGGGG7FGGGGGGGGGGGGGGFGGGGGGGGGGGGGGGGGGGDFGGGGGGGGGGFGGGGGGGFGGGGGGGGGFGGGGGGGGGGGGFGGEBEGCFGG7DCGCEFFGGGGGGGGGFGGGDG6*<<,=?FF+;@C;6>+5@71@3,:5;F7<F>6F67CEGF7)*37=265<BAF<4:*()..502-(3833)4(,(42,0-*:6<@AF)762<@2AB<
@M06628:26:000000000-CRM2J:1:1106:9111:1460 2:N:0:149
TAATCTTGCGACCGTACTCCCCAGGCGGAATGCTTAATCCGTTAGGTGTGTCACCGAACAGTATACTGCCCGACGACTGGCATTCATCGTTTACGGTGTGGACTACCAGGGTATCTAATCCTGTTTGCTCCCCACACTTTCGTACCTCAGCGTCAGTATCGAGCCAGTGAGCCGCCTTCGCCACTGGTGTTCCTCCAAATATCTACGAATTTCACCTCTACACTTGGAATTCCACTCACCTCTCTCGAACTCAAGACCAGGAGTTTAGGAGGCAGTTCCAG
+
FFFGAFGGGGGGDGGGGGGFGGGEGGGGGGGGGGGFGGGGGGGGGGGGGGGFGGFGEGFGGGFGGGGGGCGGDGGGGGGGGGGGGEGGGGGGGGGGGGGGGGGGGGFGGGGG8DFG9DF@FGGGGGFFGGGGEGGGGGGGGGGGGGGCFFFEGDEGGDGGGGGGGFCF?9EGGGGDGGGFGGGGGGGGFGGFGFGFC4FG7CFFEF>;FF0FGEGCG:F@EFGFFFG>FF?BF>FFFBF074)(52(4:?BA<:<4<:B<FFBBGGF<@AF:D0:8@9AF<
@M06628:26:000000000-CRM2J:1:1106:16943:1842 2:N:0:149
CATTCTTGCGAACGTACTCCCCAGGTGGGATACTTATCACTTTCGCTTGGCCGCCGAGACCGAAGTCCCAACAGCTAGTATCCATCGTTTACGGCGTGGACTACCGGGGTATCTAATCCCGTTCGCTCCCCACGCTTTCGTCCATCAGTGTCAGTATATAGTTAGTCACCTGCCTTCGCAATTGGTGTTCTATGTGATATCTATGCATTTCACCGCTACACCACATGTTCCGGCAACTTCACTATAACTCAAGACCTACAGTATCAAAGGCAATTTTATGG
+
FAEFFAGGGGGGGGGG,FFGGEC@EGGC+CFEFGGGGGGGGGGCFGGGGGGGGGGGGGGGGCEEEGEGGGCEFGFGGGGGFGDFFGFBFGGGGGGGFG>CDFGG,CFDE=FF<FFFFGGCFFGFCGGFEGEFGGGCFGGGGGG5FFFCFGGGGGGGG;FFGGFGFEC@?:F88C?GE@E5EEFGCFFGG9FA<:C?FA8;99E8C=+9489CGE5D<<))47FF<09:F7<26()48:*-*.-66<)))-45237?7458:BF)7:?4=(9(*8<<@-):.
@M06628:26:000000000-CRM2J:1:1106:17866:3122 2:N:0:149
TAATCTTGCGACCGTACTCCCCAGGCGGAATGCTTAATCCGTTAGGTGTGTCACCGAACAGTATACTGCCCGACGACTGGCATTCATCGTTTACGGTGTGGACTACCAGGGTATCTAATCCTGTTTGCTCCCCACACTTTCGTACCTCAGCGTCAGTATCGAGCCAGTGAGCCGCCTTCGCCACTGGTGTTCCTCCAAATATCTACGAATTTCACCTCTACACTTGGAATTCCACTCACCTCTCTCGAACTCAAGACCAGGAGTTTATGAGGCAGTTCCGG
+
GFGGGGGGGGGGGGGGGGGGGGGGGGGGGGGGGGGGGGGGGGGGGGGGGGGGGGGGGGGGGGGGGGGGGGGGGGGGGGGGGGGGGGGGGGGGGGGGFGGGGGGGGGGGGGGGGGGGGGGGGAFGGGGGGGGGGGGDGGGGGGGGGGGGGGGGGGGGGC@FGGGGGGGGGGFFFGGGGGGGGGGGGGGGGGGFGFC@FFFGFGGFGFFFFF=2CEGGGGF<EEGFGAF:9BBFF>B58BFBCB>BFFFFFFFFFFBFF1:?6:5:<74494C?33=CFFFF(
@M06628:26:000000000-CRM2J:1:1106:10736:3268 2:N:0:149
TAATCTTGCGACCGTACTCCCCAGGCGGAATGCTTAATCCGTTAGGTGTGTCACCAACAAGCATGCTTGCTGACGACTGGCATTCATCGTTTACGGTGTGGACTACCAGGGTATCTAATCCTGTTTGCTCCCCACACTTTCGCACCTCAGCGTCAGTATCGAGCCAGTGAGCCGCCTTCGCCACTGGTGTTCCTCCGAATATCTACGAATTTCACCTCTACACTCGGAATTCCACTCACCTCTCTCGAACTCTAGACCGGCAGTTTTGGAGGCAGTTCCAG
+
FGGGGGGGGGGGGGGGGGGGGGGGGGGGGGGGGGGGGGGGGGGGGGGGGGGGGGGGGGGGGGGGGGGGGGGGGGGGGGGGGGGGGGGGGGGGGGGGGGGGGFGGGGGGGGGGGGGGGGGGGGGGGGGFFGGGEGGGGGGGGGGGGGGGGGGGGGGGGFGGEGGGGGGGGEGGFGGGGGGGGCEGFGGGGGGFGFFFGFEGGGFCGF327;<GGFGFGGFEEFFEG<365>2:AFFAFFFFF?F<?BF2:BBA<<>A<?6>F9@?GGFBFFG?D(:FFFAB.
@M06628:26:000000000-CRM2J:1:1106:15738:3411 2:N:0:149
TAATCTTGCGACCGTACTCCCCAGGCGGAATGCTTAATCCGTTAGGTGTGTCACCGAGCAGCATGCTACCCGACGACTGGCATTCATCGTTTACGGTGTGGACTACCAGGGTATCTAATCCTGTTTGCTCCCCACACTTTCGCACCTCAGCGTCAGTATCGAGCCAGTGAGTCGCCTTCGCCACTGGTGTTCCTCCGAATATCTACGAATTTCACCTCTACACTCGGAATTCCACTCACCTCTCTCGAACTCAAGACTAGCAGTATTAGAGGCAGTTCCGG
+
CFFGGFFEEFGGEEFFGDFGGGGCFFFFECGDEFGGFGGGCGDEGGGACCFGGC@CEEDEFC8AFGGGGFFGGGC=FBCF8E9ECGFFD+AFEGGE,:FEECGFFEEA<B@FFFGGDAEFGGGFGFGGGFDGBFE@FFGGGDEGGGFF<FGGEGGGGGGGGGGGGC8EFECC?DGCEGGGGCGGFCF:8CEFFCGFCA>GEC9A7C5;/561@C:>>F42<AD<GBD08@B562*.41).>6<:2483,2354,3.2<28<A7:CG=4@AC?30AGFBF<9
@M06628:26:000000000-CRM2J:1:1106:10513:4308 2:N:0:149
TAATCTTGCGACCGTACTCCCCAGGCGGAATGCTTAATCCGTTAGGTGTGTCACCAACAAGCATGCTTGCTGACGACTGGCATTCATCGTTTACGGTGTGGACTACCAGGGTATCTAATCCTGTTTGCTCCCCACACTTTCGCACCTCAGCGTCAGTATCGAGCCAGTGAGCCGCCTTCGCCACTGGTGTTCCTCCGAATATCTACGAATTCCACCTCTACACTCGGAATTCCACTCACCTCTCTCGAACTCTAGACCGGCAGTTTTGGAGGCAGTTCCAG
+
GGGGGGGGGGGGGGGGGGGGGGGGGGGGC@FFGGGGGEFGGGGGGGGGGGGGGGGFFGGGGGGGGGGGGGGGFGGGGGGDFGGGGGGGGGGGGGDE=FGGCGGFGGGGGGGGGGGGGGGGGFFFFFGGFGGGGGGGGGFGGGGGGGFGGGGGGGGEGGGGGGFGGGGGGGGGFDGGGDGCEGEGGFGGGGGFGFGDEEFGGFGFCFF?GF67CEGFFFFEEFG<F;DFFFBF<AFFFFFFG?<B?B?)4:4:-6694?BF00;BFD*,77F0D1EG=64<-
@M06628:26:000000000-CRM2J:1:1106:4820:5891 2:N:0:149
TAATCTTGCGACCGTACTCCCCAGGCGGAATGCTTAATCCGTTAGGTGTGACACCAAAGGGCAAGCCCCCTGACGTCTGGCATTCATCGTTTACGGTGTGGACTACCAGGGTATCTAATCCTGTTTGCTCCCCACACTTTCGTACCTCAGCGTCAGTATCGAGCCAGTGAGCCGCCTTCGCCACTGGTGTTCCTCCAAATATCTACGAATTTCACCTCTACACTTGGAATTCCACTCACCTCTCTCGAACTCTAGACTGATAGTTTACAGGGCAGTTCCAG
+
EFGGGGGGGGGGGGGGGGGGGGGGGGGGGGGGGGGGGGGGGGGGGGGGGGGGGGGGGGGFGGGGGGFFGGGGGGGGGGGGGGGGGGGGGGGGGGGGGGGGGGGGFFGGGGGGGGGCEGGGGGGGGGGGGFGGGGGGGGGGGGGGGGGGGGGGGGGGGGGFGGGEGCFGGGGGGGGGGGFFGGGGGGGEGFE@GFG@9;FGGGGFFFFFGFFGGEGGGGFFEED>GFG@CFFF>2=>FFF?DB?:DFB>:<<A4)<>AAB><BBD:DFFF>G:C?GGFFFF<
@M06628:26:000000000-CRM2J:1:1106:23531:6463 2:N:0:149
CAGCCTTGCGACCATACTCCCCAGGCGGAGCACTTAACACTTTCGCTACGCCCGAGCCCTTGTGGGAGGGGGCACGAGCTAGTGCTCAACGTTTACAGCTAGGACTACCGGGGTATCTAATCCCGTTCGCTCCCCTAGCTTTCGTGCCTCAGCGTCAGAAAAGACCCAGTAAGCCGCTTTCGCCACCGGTGTTCCTGATGATATCAACGCATTTCACCGCTCCACCATCAGTTCCGCTTACCTCTATCTTCCTCAAGTCTTGTGGTTTCAAACGCAATTC
+
GFGGGGGGGGGGGGGGGGGGGGGGGGGGGGGGGGGGGFGGGGFGGGGGGGGGGGGGGGGGGGGGGGGGGGGGGGGGGGGGGGGGGGGGGGGBEFGGGGGGCFGGGGGGGGGGGGGGGGGGGGGGGGGFEEGGEFEGGGFGGGGGG>EGGFGGGGGGGGGFGGGGGGGGFGGDFDFGGGGFGGGD=DEGGEEEGFGFGFFFG:FFGF4<EB>DGACFGGFFFFGFGFGAFF>>9>F?BFFBFBF<?DFFABA)6>90?A>AAB@0705206?468EGD?7A
@M06628:26:000000000-CRM2J:1:1106:5608:6536 2:N:0:149
TAGTCTTGCGACCGTACTCCCCAGGCGGAATGCTTAATCCGTTAGGTGTGTCACCAACAAGTATACTTGCTGACGACTGGCATTCATCGTTTACGGTGTGGACTACCAGGGTATCTAATCCTGTTTGCTCCCCACACTTTCGCACCTCAGCGTCAGTATCGAGCCAGTGAGCCGCCTTCGCCACTGGTGTTCCTCCGAATATCTACGAATTTCACCTCTACACTCGGAATTCCACTCACCTCTCTCGAACTCAAGACTACCAGTATGAGAGGCAGTTCCAG
+
EGGGGGGGGGGGGGEGGGGGGGGGGGGGGGGGGGGGGGGGGGGGGGGGGGGGGGGGGGGGGGGGGGGGGGGGGGGGGGGGGGGGGGGGGGGGGGGGGGGGGGGGGGGGGGGGGGGGGGGGGGGGGGGGGGGGGGGGGGGGGGGGGGGGGFGGGGGGGGGGGGGGGGGGGGGGGGGGGGGGGGGGGGGGGGGFFFFDGFBDGGGFGFFFGFFGGFGGGGFFFFGFGFGFEF2<A>FFFBFFFFB?DDFFFFFFAFFA?AAFFD@AGGFAB<CBDFGGF9>F6
@M06628:26:000000000-CRM2J:1:1106:16257:6542 2:N:0:149
CATTCTTGCGAACGTACTCCCCAGGTGGGATACTTATCACTTTCGCTTGGCCGCCGAGACCGAAGTCCCGACAGCTAGTATCCATCGTTTACGGCGTGGACTACCGGGGTATCTAATCCCGTTCGCTCCCCACGCTTTCGTCCATCAGCGTCAGTATATAGTTAGTCACCTGCCTTCGCAATTGGTGTTCTATGTGATATCTATGCATTTCACCGCTAATCCACATGTTCCGGCAACTTCACTATAACTCAAGACATACAGTATCAAAGGCAATTTTACAT
+
GGGGGGGGGGGDEFGGGGGGGGGGGGGGCEEGGGGGGGFGGGGFGGGGGGGGGGGGGGGEGGGDGGFFCGGCFGGGGGGGGGGGGGGGGGGGGCFDEDCF8<FDGGGGGGDGGGGFGGGGGFGGGGGGC:77C37FGG,CECC*@FF9FEGDGGG@FCEC;B;@C@@F<<F4EFC?FGGDGGFGFC82;9ACEF>)3++@FF7ACA+63=4*:>*97))).67>4266=F<?09.,,514>?B<<A66:<)4.)((64<<64*)*2@)/(*3C:FGFFA<2
@M06628:26:000000000-CRM2J:1:1106:5620:6549 2:N:0:149
TAGTCTTGCGACCGTACTCCCCAGGCGGAATGCTTAATCCGTTAGGTGTGTCACCAACAAGTATACTTGCTGACGACTGGCATTCATCGTTTACGGTGTGGACTACCAGGGTATCTAATCCTGTTTGCTCCCCACACTTTCGCACCTCAGCGTCAGTATCGAGCCAGTGAGCCGCCTTCGCCACTGGTGTTCCTCCGAATATCTACGAATTTCACCTCTACACTCGGAATTCCACTCACCTCTCTCGAACTCAAGACTACCAGTATGAGAGGCAGTTCCAG
+
FFGGGGGGGGGGGGGGGGGGGGGGGGGGGGGGGGGGGGGGGGGGGGGGGGGGGGGGGGGGGGGGGGGGGGGGGGGGGGGGGGGGGGGGGGGGGGGFGGGGGGGGGGGGGGGGGGGGGGGGGGGGGGGGGGGGGGGGGGGGGGGGGGGGGGGGGGGGGGGGGGGGGGGGGGGGGGGGGGGGGGGDGGGGGGGFGFGFEFFGGGGFGFFFFF;FGEGGGGFFFFD3F@GF5>?DB<FBFFFFGFF<FF<?01(-8:<A?>F>FF?4:>8>?<F:D(*2=:)--
@M06628:26:000000000-CRM2J:1:1106:26416:6760 2:N:0:149
CAGCCTTGCGACCATACTCCCCAGGCGGAACACTTAACGCTTTCGCTACGGCCCTGAGGATGTGGACGTCCCCTCAACCTAGTGCTCATCGTTTACGGCTAGGACTACCGGGTTATCTAATCCCGTTCGCTACCCTAGCTTTCGTGCCTCAGCGTCAGAAAAGATCCAGTGATGTGCCTTCGCCACCGGTGTTCCCTATCATATCAACGCATTTCTCCGCTACACCTTACGTCCCCCTCACCCCTACCTTACTCAACCCTTGTGGTTTGAAATTCAGTTG
+
GF<C,EFGG@C:FCFGGGGGGGGGG@GGBF+9EFFGG9FFGGGGGGG7+C,@:+,CEC,6,6:C,C,+4BF,9,4,BE,,4559,599E<,DAF?FFG7+:,,=,,:=8>+38>FGG:,,C35,+@>ECGG:+@FG,@:>,;@+35+@,,,,,*6*BE,>,25*?F9DCEG+,5,,,,42>/4*=8,**=:5*1;<FFA7+117A8+(28>717D++:.83(9,24*56)4.(,7:(4../346<6((,-).6)4>(4,,(.@?*9),)-7<*)3<6..)
@M06628:26:000000000-CRM2J:1:1106:12116:7462 2:N:0:149
CATTCTTGCGAACGTACTCCCCAGGTGGGTTACTTATCACTTTCGCTTCACCACCCAGCCCTCAATTAGGCCGGACAGCTAGTAACCATCGTTTACGGCGTAGACTACCAGGGTATCTAATCCTGTTCGCTACCTACGCTTTCGTCCCTCACCGTCAATATATTATTAGTGATCTGCCTTCGCAATAGGTGTTCTGAGTAATATCTATGCATTTCACCGCTACACTACTCATTCCAACCACTTCATAATAATTCAAGGATAACAGTATCAATGGCAATT
+
GGGGGGGGGGGGGGGGGGGGGGGGGFFFGC@FGGGGGEFGGGGGGGGG7CFGGFEGG@FGGGGGF9<@EGFGGGGGGGGGG9F5@FGGCFGGG<DFG+@CFEEF?B<ED8FCCFGGGEFCBF?FFGGFC>EEEGG9FCFGGFCEGGDBBDF,3@BEG*E,@@EFCCCD;E79EFFFG?FFGCC:7CD,AFGB;BFF,==C,A=BCFFFEA/C@9+1;>>616D4<CFEFF3;5CF)7;D?G1><AA):AFAB2)<4<)3>>AFFCF?>=BGFG36*924
@M06628:26:000000000-CRM2J:1:1106:7550:7691 2:N:0:149
CAGCCTTGCGACCATACTCCCCAGGCGGAACACTTAACGCTTTCGCTACGGCCGAGAGGATGTGGAAGTCCCCTCAACCCAGTGTTCATCGTTTACGGCTAGGACTACCGGGGTATCTAATCCCGTTCGCTACCCTAGCTTTCGTGCCTCAGCGTCAGAAAAGACCCAGTGTTGCGCCTTCGCCACCGGTGTTCCCTATGATATCAACGCATTTCACCGCTCCACCATAAGTTCCCAACACCCCTGTCTTCCTCAAGCTTGGGGGTTTGCGACGCAATTC
+
GGGGGGGGGGGGGGGGGGGGGGFGGGGGGGGGGGGGGGGGGGGGGGGGGGGGGGGGGGGGGGEGGGGGGGGGGGGGGGGGGGGGFGGGGGGGGGDGGGGGGGGGGGGGGGGGGGGGGGGGGGGGGGGGGGGGGGGGGGGGGGFGGCEFFFGGGGGGGGGGGGGGGGGGGGFGEFGGGGGGGGGGGGGGE=EFEFGFGFFGGGGFGFFBGFFGGFF7>C>>;>G>G?FFFFFAB9BFF?B<GF>BFFFFFFFAAAF?)4?BF?F9<)710:DFG>C:;2)4
@M06628:26:000000000-CRM2J:1:1106:12291:7774 2:N:0:149
CAATCTTGCGATCGTACTCCCCAGGTGGGACACTTATCACTTTCGCTTAGTCACTGAGCTAATGCCCAACAACTAGTGTCCATCGTTTACGGCGTGGACTACCAGGGTATCTAATCCTGTTCGCTCCCCACGCTTTCGTCCATGAGCGTCAGTACATACGTAGTAGACTGCCTTCGCAATCGGTATTCTGTGTAATATCTATGCATTTCACCGCTACACTACACATTCTATCTACTTCCATATGACTCAAGTCAACCAGTATCAAAGGCAGTTCCATAGTT
+
GGFGGGGGGGGGGGGGGGGGGGGGGGGGGGGGGGGGGGGGGGGGGGGGCEFGGGGGGGGGGGGGGGGGGGGGGGGGGFGGFGGGGGGGGGGGGGGDE7FGGGGGGGGGGGGGGGGGGGGGGGCFEGEGGGGEEEEGDEGGG6FEFGDEGGGCGFGGGGGFFFFGGGGGGGGGGFG>C5CCFG>EGGGGGGGFGFFEDFFFGGGF@FFFGFFGGBDCD464=@FFCEFECFFCEEFFEFFFG??)9CCEF1@5C<?@@@?6>4?<7C?:@B<3:<F764)))
@M06628:26:000000000-CRM2J:1:1106:12304:7787 2:N:0:149
CAATCTTGCGATCGTACTCCCCAGGTGGGACACTTATCACTTTCGCTTAGTCACTGAGCTAATGCCCAACAACTAGTGTCCATCGTTTACGGCGTGGACTACCAGGGTATCTAATCCTGTTCGCTCCCCACGCTTTCGTCCATGAGCGTCAGTACATACGTAGTAGACTGCCTTCGCAATCGGTATTCTGTGTAATATCTATGCATTTCACCGCTACACTACACATTCTATCTACTTCCATATGACTCAAGTCAGCCAGTATCAAAGGCAGTTCCATAGTT
+
GGGGGGGGGGGGGGGGGGGGGGGGGGGGGGGGGGGGGGGGGGGGGGGGCGGGGGGGGGGGGGGGGGGGGGGGGGGGGFGGGGGGGGGGGGGGGGGGGGGGGGGGGGGGGGGGGGGGGGGGGGGGGGGGGGGGGGGGFGGGGGGG9FFGGGGDGFGGGGGGGGGGGGGGGGGFGGGFGEGGGGGGGGGGGGGCEF+;>+:CFGGF@>FEGFFGGFGGGFFFFFFF=@FFFFEEFFFFCFAEGEECE<EE@;@EC<;;3?D@AAFFGGFFFFGFGF779<044
@M06628:26:000000000-CRM2J:1:1106:14506:7895 2:N:0:149
TAATCTTGCGATCGTAGTCCCCAGGCGGAGTGCTTAATGCGTTAGCTGCGAAACCGAAGAATAAATTCCCCGATATCTAGCACTCATCGTTTACGGCGTGGACTACCAGGGTATCTAATCCTGTTTGCTCCCCACGCTTTCGCGCCTCAGCGTCAGTTGAAGTCCAGGTGACCGCCTTCGCCACCGGTGTTCCTCCTAATATCTAAGAATTTCACCTCTACACTAGGAATTCCATCACCCCCTACTTCACTCAAGACTAGTAGTTTTGGAAGCAGTTCCGA
+
FFGFGGGGGGGGGGGGGGGGGG<FGGGGDGGGGGGGGGGGGGCGGGGGGG>GGGGGGGGDFGGFGGGGGGGGEGGGGGGGGGGGGGDGGGGGGGGGGFFGGGGGFGGG?FCFCGGGGGGGGGGGGGGGGGGGGGGEGGGGGGGDGGGGGGFC8BEDGGG?BF:DFGCGGGDDGGDGGDGGGGEDGG=CCGGFFFG=CA:F@EEF;67=FFFGGFGGGGFAA<D46<*59FF<>>4<<?;?DFFFFF<9AFFF74<<2><:4484FG6?D:D(9>?@@260(
@M06628:26:000000000-CRM2J:1:1106:21079:8394 2:N:0:149
CACTCTTGCGAGCATACTTCCCAGGCGGGATACTTAACGCGTTAGCTTTAATACTGCACAGGTCGATCTGTTCAACATCTAGTATCCATTGTTTACAGCTAGGACTACTGGGGTATCTAATCCCATTTGCTACCCTAGCTTTCGTCTCTGAGTGTTAGTAATAGCCCAGTAAAGTGCCTTCGCCATCGGTGTTCTTTCCAATATCTACGCATTTCACCGCTCCACTGGAAATTCCCTTACCCCTACTATACTCTAGTCTGATAGTTTCGACTGCTGTTTTT
+
GFGCFFEFFGEEECFFGG9FFDDCEFECFGEFFEFFGFEGGGGGGGGGGG?FGGGGFGGGGGGGGGGGGGGGGGGGGGGFGGFGGGGCFFGFGGGGGGGGGFGGGGGGGGGGGGGGGGGGGGGGGGGGGGGGGGGGGGGGGGFGFGGGGGGGFFFFGGGGGGGGGGGGFGGG;FFFFEGGGGGGGGGGGGGBCFGFFFFGGGGFFFFFGF@GGFGFGGDBFFGFGFF14=AA?EF<AAFFGE@3(6@CC7<FFF4)4<AFA4@<*?F<B<DBDBG6B267(
@M06628:26:000000000-CRM2J:1:1106:28351:8753 2:N:0:149
CAATCTTGCGACCGTACTTCCCAGGCGGAATGCTTAATCCGTTAGGTTTGTCACCGAACAGTATACTGCCCGACGACCGGCATTCATCGTTTACAGTGTGAACTACCAGGGTATCTAATCCTGTTTGCTCTCCACACTTTCGTACCTCAGCGTCAGTATCGAGCCAGTGAGCCGCCTTCGCCACTGGTGTTCCCCCAAATATCTCCGACTTTCACCTCTACACTTGGAATGCCACTCTCCTCTCCCGACTTCACGACCAGCAGTTTAGGAGGTAGTTCCG
+
,<6C@CEFF@@6++8DC<,CEFG@EGEGD:D8EEFG9EFGGDEEGGGEGDEFFA<:+@FEFC,,5?6,69C,@C@+8+8>++@<,C,,,B4DDA,,,:C<,,,:B<,7BFCFFFCF9,36A9?CFF,;EG9C3C>,>3@D943,@FDC,@@@3CEEF9FAE:3>>:,DED,;4@CCE*4*=45CEF*0*BEC;*2.*0.*>CF7+03(*0/:7<F:DCFA:AGFFFF?4=)-)./.()),0().(,-3((--.)28;1(((.))*2*-))*(/,<CF<44
@M06628:26:000000000-CRM2J:1:1106:28369:8759 2:N:0:149
TAATCTTGCGACCGTACTCCCCAGGCGGAATGCTTAATCCGTTAGGTGTGTCACCGAACAGTATACTGCCCGACGACTGGCATTCATCGTTTACGGTGTGGACTACCAGGGTATCTAATCCTGTTTGCTCCCCACACTTTCGTACCTCAGCGTCAGTATCGAGCCAGTGAGCCGCCTTCGCCACTGGTGTTCCTCCAAATATCTACGAATTTCACCTCTACACTTGGAATTCCACTCACCTCTCTCGAACTCAAGACCAGGAGTTTATGAGGCAGTTCCG
+
GGGGGGGGGGGGGGGGGGGGGGGGGGGGGGGGGGGGGGGGGGGGGGGGGGGGGGGGGGGGGGGGGGGGGGGGGDFGGGGGGGGGGGGGGGGGGGGGCGFFGGGGGGGGGGGFGGGGGGGGGGFGGGGGGGGGGGGGGGGGGGGGGGGGFGGD6+>EGEDFGGGGGGGGGG6FGGGGDEGGGGGGGGGGGGGFGFCDGFAFGGF=@:A;5A?GF?GGCFFEEEGFGFGBF=>A:>F<7BFF6<??<>?:<BBFF:?<B<0:?<53DGFDFFGB33>:FD<<
@M06628:26:000000000-CRM2J:1:1106:9752:9028 2:N:0:149
CAGCCTTGCGACCATACTCCCCAGGCGCTGTACTTAACACTTTCGCTACGTCCGAGAGACTGTGGGAGGCCCCACGGACTAGTACAGATCGTTTACAGCTAGGACTACCGGGGTATCTAATCCCGTTCGCTCCCCTAGCTTTCGTGCCTCAGCGTCAGAAGGATCCCAGAGAGCCGCTTTCGCCACCGGTGTTCCTCATCATATCAACGCATTTCACCGCTCCACAATGAGTTCCGCTCTCCTCTGATCCCCTCAAGACTTGTGGTTTCAAACGCAATTC
+
GGGGGGGGGGGGGGGGGGGGGGGGGGGGGGGGGGGGGGGGGGGGGGGGGGGGGGDGGGGGGGGGGGGGGGGGGGGGGGGGGGGGGGGGGGGGGGGGDGGGGGGGGGGGGGGGGGGGGGGGGGGGGGGGGGGGGGGGGGGGGGGGGGGGGGGGGGGGGGGGGGGGGGGGGGGCEGGGGGE5EEGGGGGGGGGFGFGFGFFGGGCAGFFFGFBGC4CDGGFF9>GFGFGFFFFBAFF:??FFGFFFFFFFFFFF:BF?>FFAFA?BGFF<FAFDGFEGF64<
@M06628:26:000000000-CRM2J:1:1106:9886:9141 2:N:0:149
TAATCTTGCGACCGTACTCCCCAGGCGGAATGCTTAATCCGTTAGGTGTGACACCGAACAGTATACTGCCCGACGTCTGGCATTCATCGTTTACGGTGTGGACTACCAGGGTATCTAATCCTGTTTGCTCCCCACACTTTCGCACCTCAGCGTCAGTATCGAGCCAGTGAGCCGCCTTCGCCACTCGTGTTCCTCCAAATATCTACGAATTTCACCTCTACACTTCGTATTCCACTCCCCTCTCTCGAACTCCAGACGACCAGTACGATAGGCCTTTCCAA
+
<E6FFGGCGGGGGGGGGG,EFGGDGGGGF:9FAFFGE,9EEGGGG8FEF7@FGGGGCEE>FG,CEEFEFFFEEGGEGDFEF,FE9,<@?BAF<5=7E7BCF9FFGDF?,8?F,=FEADFGCA,DDCFGFG=:C,@+C3DFFEF+8CFGG6FC888*@EEA7F*BF76<D@FDG95B5*:*CE55<*=,/BEA;AD1C6+21>EAFF50>F(+11;:4C=)9);97)1,7)5)6A=4:()444(.).3)(.())).5?>9>17)):*04)(*,0(++*6-6<
@M06628:26:000000000-CRM2J:1:1106:9893:9161 2:N:0:149
TAATCTTGCGACCGTACTCCCCAGGCGGAATGCTTAATCCGTTAGGTGTGACACCGAACAGTATACTGCCCGACGTCTGGCATTCATCGTTTACGGTGTGGACTACCAGGGTATCTAATCCTGTTTGCTCCCCACACTTTCGCACCTCAGCGTCAGTATCGAGCCAGTGAGCCGCCTTCGCCACTGGTGTTCCTCCAAATATCTACGAATTTCACCTCTACACTTGGAATTCCACTCACCTCTCTCGAACTCAAGACGACCAGTATGAAAGGCAGTTCCAA
+
GGGGGGGGGGGGGGGGGGGGGGGGGGGGGGGGGGGGGGGGGGGGGGGGGGGGGGGGFGGGGGGGGGGGGGGGGGGGGGGGGGGGGGGGGGGGGGGGFFGGGGGGGGGGGGGGGGGGGGGGGGGGGGGGGGGGGGGGGGGGGGGGGGGGGGGGGGGGGGGGGGGGGGGGGGGGGGGGGGGGGGGGGGGE@ECFGFGFGFFGGGGFGFFFDF?GGFGGFFA@EFGDGBGF??BFFBFA?BFFGFFF??:DFFFFF:BFFFFF>FF>FGFA?AFBFFGGF>9AA
@M06628:26:000000000-CRM2J:1:1106:25760:9593 2:N:0:149
TAATCTTGCGACCGTACTCCCCAGGCGGAATGCTTAATCCGTTAGGTGTGTCACCGAGCAGCATGCTACCCGACGACTGGCATTCATCGTTTACGGTGTGGACTACCAGGGTATCTCATCCTGTTTGCTCCCCACACTTTCGCACCTCAGCGTCAGTATCGAGCCAGTGAGTCGCCTTCGCCACTGGTGTTCCTCCGAATATCTACGAATTTCACCTCTACACTCGGAATTCCACTCACCTCTCTCGAACTCAAGACTAGCAGTATTAGAGGCAGTTCCAG
+
EEFFGFF@FGGGDGFGGGGGGGGE@FD:@+DGGGGGFFFGEGGGGGGGFEFGFG9@FFGGG@FGGFFFG8EFCGGEEGEGEFGFCEFFGDFGCFE@=DFFGFGGFFGGDF>FFFFG,=ADCDFEFGFCDEEFGGGGGGGGFGDEEFEGGGDECGGGGFGGGGGGGF8DFGGG;*:CCEFFCGD=CFGFGCEFCF:;*:558;C8<AF@FFFGGF@F8D*5:AF5FFC>BFDABAFB?3?0*3)82)431<::A7<<7240:A6-:0646470*(7CF<2-.
@M06628:26:000000000-CRM2J:1:1106:19173:9701 2:N:0:149
TAATCTTGCGACCGTACTCCCCAGGCGGAATGCTTAATCCGTTAGGTGTGTCACCGAGCAGCATGCTACCCGACGACTGGCATTCATCGTTTACGGTGTGGACTACCAGGGTATCTAATCCTGTTTGCTCCCCACACTTTCGTACCTCAGCGTCAGTATCGAGCCAGTGAGCCGCCTTCGCCACTGGTGTTCCTCCAAATATCTACGAATTTCACCTCTACACTTGGAATTCCACTCACCTCTCTCGAACTCAAGACTACCAGTATTAATGGCAGTTCCAG
+
FFGGGGGGGGGG@FEGGGGFGGGGGGGGGGGGGGGGGGGGGGGGGGGGGGGGGGGGGGGGGGGGGGGGGGGGGGCEEGGGCCFGGGGGGGGGGGGGGFGGGGGGGGFGFGFGGGGGFGGGGFGGGGFGGGGG7>EECFFGGGGGGGGGEGGGEGGE;=BDEC@EGAFGGFGG64CCEGGGGDEGGGC9:CGF;7C,<AA>G?GFGFF<GF=FGCGFCC67>EGFC<4?492>5)7AB7F?6???<?:2:::28:221>27::?47>FDF2:643=C6<<9)
@M06628:26:000000000-CRM2J:1:1106:22958:9859 2:N:0:149
CAGCCTTGCGACCATACTCCCCAGGCGGAACACTTAACGCTTTCGCTACGGCCGAGCGGATGTGGAAGTCCCCTCAACCCAGTGTTCATCGTTTACGGCTAGGACTACCGGGGTATCTAATCCCGTTCGCTACCCTAGCTTTCGTGCCTCAGCGTCAGAAAAGACCCAGGGTTGCGCCTTCGCCACCGGTGTTCCCTATGATATCAACGCATTTCACCGCTCCACCATAAGTTCCCAACACCCCTGCCTTCCTCAAGCCTGGTGGTTTGCGACGCAATTC
+
GGGGGGGGGGGGGGGGGGGGGGGGGGGG@@FGGGGGGCGG,FG9@FGGGGGGG7FG+>F:@FG,FGE8,CFFGGG<FGG:FGGG9AFGGGGGGGGGGGGE:FGGGGGGG7FGGEEGGGGFGGGFGGGFGDGGGGGF,DCGGGGG:*=FFFGGGGGGGG9C7<F*<FGFE7C<8)=BEEGGGFGGGGGGGDGFGFG7+/0*+2A?G*=8:>BGGFC:FGF>B1D?GBC2*9)6<<FF<(7(C?BB?1(4)6,4644?3?6:BF:4<C:?)))752EE5:AA
@M06628:26:000000000-CRM2J:1:1106:19265:9866 2:N:0:149
CAGCCTTGCGACCATACTCCCCAGGCGGAACACTTAACGCTTTCGCTACGGCCGAGAGAATGTGATAGTTCCCTCAACCCAGTGTTCATCGTTTACGGCTAGGACTACCGGGGTATCTAATCCCGTTCGCTACCCTAGCTTTCGTGCCTCAGCGTCAGAAAAGATCCAGTGATGCGCCTTCGCCACCGGTGTTCCCTATGATATCAACGCATTTCACCGCTCCACCATAAGTTCCCATCACCCCTACCTTCCTCGAGCTTGGGGGTTTGAGACGCTATTC
+
GGGGGGGGGGEGGGGGGGGGGGGGGGGGGGGGGGFGGGGGGGGGGGGGGGGGGGCFGGGGGGGGGGGGGGGGGGGGGGGGGGGGGGGGGGGGGGGGGGGGGGGGGGGGGGGGGGDFFGGGGGFGGGGGGGGCGGGGGGGGGGGGGGDFCFGFFGCGGGGGGGCGCGGGGGGCCDGGGGGGGDGGGGGGG8:;GCGEGFFGGFGFFFFFD@>CDF7DG=:39>GFGFGBF?<BA>F?)4<24319BFF?7A?FAD:?(4;:BFFFD<B?EA52>:583:55
@M06628:26:000000000-CRM2J:1:1106:19246:9870 2:N:0:149
CCGCCTTGCGACCATACTCCCCAGGCGGAACACTTAACGCTTTCGCTACGGCCGAGAGAAAGTGATAGTTCCCTCAACCCAGTGTTCATCGTTTACGGCTAGGACTACCGGGGTATCTAATCCCGTTCGCTACCCTAGCTTTCGTGCCTCAGCGTCAGAAAAGATCCAGTGATGCGCCTTCGCCACCGGTGTTCCCTATGATATCAACGCATTTCACCGCTCCACCATAAGTTCCCATCACCCCTACCTTCCTCGATCTCGGGGGTGTGAGACGCTATTC
+
C-BFGFGE<BFGEC@FGGGGGGGF8@CGECF8EEGGFDCGEE@GGEGCFCEGGG>:FDDE,CE,FFG9FFF9E?F<8FE+=?=FFECFDFF<,ABC:EEGG8AF=AEFGGGDC++>FF=,CBF,3@8DECECBFGC,DA;B,@EF7>3=:DCC@CEGGCEC@FG:FGGFGGCC+,:C**?9=5*758>88*.3;>4<6A>+>1;++3:=<(/54F7:D)(,(1,935<?*45:4/))-))2(4266(344><)<(((.3)317>DD)4<27604*A7(6-
@M06628:26:000000000-CRM2J:1:1106:20779:10069 2:N:0:149
CAGCCTTGCGACCATACTCCCCAGGCGGAACACTTAACGCTTTCGCTACGGCCGAGAGGATGTGGAAGTCCCCTCAACCCAGTGTTCATCGTTTACGGCTAGGACTACCGGGGTATCTAATCCCGTTCGCTACCCTAGCTTTCGTGCCTCAGCGTCAGAAAAGATCCAGTGATGCGCTTTCGCCACCGGTGTTCCCTATGATATCAACGCATTTCACCGCTCCACCATAAGTTCCCATCACCCCTATCTTCCTCGAGCTTGGGGGTTTGAAACGCAATTC
+
GGGGGGGGGGGGGGGGGGGGGGGGGGGGGGGGGGGGGGGGGGGGGGGGGGGGGGDGEGGGGGGGGGGGGGGGGGGGGGGGGGGGGGFGGGGGGGGGGGGGGGGGGGGGGGGGGGGFGGGGGGGGGGGGGGGGGGGGGGGGGGGGGGGGGGGGGGEGGGGGGGGGGGGGGGGGGGGGGGGGGGGGGGGGGGGFGFGFGFFGGGGFGFFFGE>GD>GGGGFFFBGFG?GAFFFFFFFFFFFFGFFFFFFFFFFFFFFFF?F0:?F>DDFBD2DAFBGEFFFA
@M06628:26:000000000-CRM2J:1:1106:27894:10653 2:N:0:149
CAGCCTTGCGACCATACTCCCCAGGCGGAGCACTTAATGGTTTCCCTACGGCAAAAAGCGACGAATCGCCTCTCGCCCAGTGCTCATCGTTTACAGCCAGGACTACCGGGGTATCTAATCCCGTTCGCTACCCTGGCTTTCGTACCTCAGCGTCAGTTATCCCCCAGTGTGCCGCCTTCGCCTCCGGTGTTCCTCATGATATCAACGCATTTCACCGCTCCACCATAAGTTCCGCACACCCCTGGAATCCTCTAGCCTACCAGTTTCAAACGCAGTGCCA
+
GGFFFGGGGGGGE:FFGGFFGGGGGGGGDCCFGGGGEGG9FFGA<FGFGGGGGDCFGDGCCF@FGA7FFGFGFFFEGEEFFC<?EGCEGECFFGF<BB8EFGFFFGGE:CFFCGGFFGGFFGGGG,BCG::FGC,+<8CCEGCFGGGG7FCECGEGGGGF@AC>:FCFGC9C=CGGGGGCE85E59C>EE8CF1@>++;FGGGFF?D>E)3*:AGC*><;>FG?*)*59=A9<0>(43@<GFF?(2()).65<)-6?<2<0)/.CFB)9468<;E8).6)
@M06628:26:000000000-CRM2J:1:1106:11933:11441 2:N:0:149
TAATCTTGCGACCGTACTCCCCAGGCGGAATGCTTAATCCGTTAGGTGTGTCACCGAACAGTATACTGCCCGACGACTGGCATTCATCGTTTACGGTGTGGACTACCAGGGTATCTAATCCTGTTTGCTCCCCACACTTTCGTACCTCAGCGTCAGTATCGAGCCAGTGAGCCGCCTTCGCCACTGGTGTTCCTCCAAATATCTACGAATTTCACCTCTACACTTGGAATTCCACTCACCTCTCTCGAACTCAAGACCAGGAGTTTAGGAGGCCGTTCCAA
+
FGGGGGGGGGGGGGGGGGGGGGGGGGGGGGGGGGGGGGGGGGGGGGGGGGGGGGGGGGGGGGGGGGGGGGGGGGGGGGGGGGGGGGGGGGGGGGGGGGGGGGG,EFEFFGGGGFGGFGGGGGGGFGGGGGGGGGGGGGFGGGGGGGGGGDGGGGGGGGGGGGGGGGFFGFEGGGGGGGGGGGGGGGGGGGEA9CF@GFFGGGGFFFFFGFD7;?F>0;A@EFGEGBFFFF?BAAF).3F:74384<<?(834<(57?:<04:5:FGFA6.7:C(:EF?BA)
@M06628:26:000000000-CRM2J:1:1106:11917:11452 2:N:0:149
TAATCTTGCGACCGTACTCCCCAGGCGGAATGCTTAATCCGTTAGGTGTGTCACCGAACAGTATACTGCCCGACGACTGGCATTCATCGTTTACGGTGTGGACTACCAGGGTATCTAATCCTGTTTGCTCCCCACACTTTCGTACCTCAGCGTCAGTATCGAGCCAGTGAGCCGCCTTCGCCACTGGTGTTCCTCCAAATATCTACGAATTTCACCTCTACACTTGGAATTCCACTCACCTCTCTCGAACTCAAGACCAGGAGTTTAGGAGGCAGTTCCAG
+
GGGGGGGGGGGGGGGGGGGGGGGGGGGGGGGGGGGGGGGGGGGGGGGGGGGGGGGGGGGGGGGGGGGGGGGGGGGGGGGGGGGGGGGGGGGGGGGGGGGGGGGGGGGGGGGGGGGGGGGGGGGGGGGGGGGGGGGGGGGGGGGGGGGGGGGGGGGGGGGGGGGGGGGGGGGGGGGGGGGGGGGGGGGGGGGFGFGDGFFGGGGFGFFFGF?GGFGGFFA3EEGFGFF?FF?D<<FBF<FFGB?FFFFFFBFAF?FFF?763:7:GGFFF4D?DFGGF2<A)
@M06628:26:000000000-CRM2J:1:1106:11937:11460 2:N:0:149
TAATCTTGCGACCGTACTCCCCAGGCGGAATGCTTAATCCGTTAGGTGTGTCACCGAACAGTATACTGCCCGACGACTGGCATTCATCGTTTACGGTGTGGACTACCAGGGTATCTAATCCTGTTTGCTCCCCACACTTTCGTACCTCAGCGTCAGTATCGAGCCAGTGAGCCGCCTTCGCCACTGGTGTTCCTCCAAATATCTACGAATTTCACCTCTACACTTGGAATTCCACTCACCTCTCTCGAACTCAAGACCAGGAGTTTAGGAGGCAGTTCCAG
+
GFGGGGGGGGGGEDFGGGGGGGGGGGGGGGGGGGGGGGGGGGGGGGGGGGGGGGGGGGGGGGGGGGGGGGGGGGFFGGGGG,ECFGGGGGGGGFFGGGGGGGGFFGGGGGGGCFDFFGGGGGGGGGBFFGGGGGGGGGGFFBFDGGGGGFGGGGGCE,7=EGGGGCB:C9DFFGGGGGGGGG5=FGGG?8C@9;:8FFFGGGGFGFF6=:;FGFGGFCAACC<6:46)9F>)6-167?FFGFFF<2:>?:?A<?2)(.4:??>1CCFA?A4:<0C;=<2).
@M06628:26:000000000-CRM2J:1:1106:2815:11756 2:N:0:149
TAATCTTGCGACCGTACTCCCCAGGCGGAATGCTTAATCCGTTAGGTGTGACACCGAACAGTATACTGCCCGACGTCTGGCATTCATCGTTTACGGTGTGGACTACCAGGGTATCTAATCCTGTTTGCTCCCCACACTTTCGCACCTCAGCGTCAGTATCGAGCCAGTGAGCCGCCTTCGCCACTGGTGTTCCTCCGAATATCTACGAATTTCACCTCTACACTCGGAATTCCACTCACCTCTCTCGAACTCAAGACTACCAGTATGAGAGGCAGTTCCAG
+
GGGGGGGGGGGGGGGGGGGGGGGGGGGGGGGGGGGGGGGGGGGGGGGFGGGGGGGGGGGGGGGGGFGGGGGGGGGGGGGGGGGGGGGGGGGGGGGGEGGGGGGGGGFGGGGGGGGFDAFGGGGGGGGGGG8FGGGGGGGGFGGGGGGGGFFGGGGCFGCFEFFGGGGGGGGGEGGGGEGFGGGGGFGG6FGF9=F@85;9CFGFGFF@FF@FG?CCCFFFBFG9CB<93<8>FFFFFFF?GFDFFF<D01:><2<<?B>?0796*:=4@AF6C6=CFBFA4
@M06628:26:000000000-CRM2J:1:1106:2797:11756 2:N:0:149
TAATCTTGCGACCGTACTCCCCAGGCGGAATGCTTAATCCGTTAGGTGTGACACCGAACAGTATACTGCCCGAAGTCTGGCCTTCATCGTTTACGGTGTGGACTACCCGGGTATCTAATCCTGTTTGCTCTCCACACTTTCGCACCTCAGCGTCAGTATCGAGCCCGTGAGCCGCCTTCTCCACTGGTGTTCCTCCGAATATCTCCGAACTTCACCTCTCCACTCGGAATTTCACTCACCTCTCTCGAACTCACGACTACCAGTATGCGAGGCAGTTCCAG
+
,CCFEFCFFGE@CEB@FGFGGGGGGGDGG@,<E@FGFG,EFDFFGDEDCB<EACCCFFC=FG?9,,<,EFGDF+4D,,C,,,CFA9BF,:9FDDC@ABFGC<=A@,,66FFGCF9E3=C,@A?DEFG;@F,FFFFGCGGC;CF8FGF75@CEEEC:,,3@CCEG>*::EFED??5CEGC*>1=A@4:<CFC+?77(*)8*C?F776805)2+7?D77FF08:F2C,94582)-6B9414.6:BFFF6)4316)(.42:(48>)-*:7)),913(*;=4))-
@M06628:26:000000000-CRM2J:1:1106:16641:11965 2:N:0:149
CACCCTTGCGAGCATACTCCCCAGGCGGGATACTTGACGCGTTAGCTACAGAACTGAACGGTTTTAAATCGACCAGAACTTAGTATCCATCGTTTACGGCTAAGACTACTGGGGTATCTAATCCCATTCGCTCCCTTAGCTTTCGTCTCTCAGTGTCAGTCATGGCCCAGCAGAGTGCTTTCGCGATTGGTGTTCTTCCTAATATCTACGCATTTCACCGCTACACTAGGAATTCCCTCTGCCCCTACCTAACTCAAGCTTTATAGTTTCAACTGCCGGTT
+
GFGGGGGGGGGGGEGGGGGGGGGGGGGGGGGGGGGGGGGGGGGGGGGGGGGGGGGGGGGGGGGGGGGFGGGGGGGFFGGGGGGGGGGGGGGGGGGGGGGGGGGGGGGGGGGGGGGGFGGGGGGFGGGGGGGGGGGGGGGGGGGGCFGCGGGGGGGGGGGGGGGGGGGGGGGGGCFFGGGGGGGGGGGGFFGFGFGFGFFGFFGFGFFEGFFGGFGGGGFFFFGFC?GFFFFF?BF>DFFFCDFFFFFFFFFF?AFFF?2:<<FFGGFFFFGFFFGFFB>F;
@M06628:26:000000000-CRM2J:1:1106:6098:11985 2:N:0:149
CAGCCTTGCGACCATACTCCCCAGGCGGAGCACTTAATGGTTTCCCTACGGCAAAAAGCGACGAATCGCCTCTCGCCCAGTGCTCATCGTTTACAGCCAGGACTACCGGGGTATCTAATCCCGTTCGCTACCCTGGCTTTCGTACCTCAGCGTCAGTTATCCCCCAGTGTGCCGCCTTCGCCTCCGGTGTTCCTCATGATATCAACGCATTTCACCGCTCCACCATAAGTTCCGCACACCCCTGGAATACTCTAGCCTACCAGTTTCAAACGCAGTGCCA
+
GGGGGGGGGGGGGGGGGGGGGGGGGGGGGGGGGGGGGGGGGGGGGGGGGGGGGCFGGGGGGGGGGGGGGGGGGGGGGGGGGGGGGGGGGGGGGGGGGGGGGGGGGGGGGGGGGGGGGGGGFFGFGGGGGGGGGGGGGGGGGGGGGGGGGGGGGGGGGGGGGGGGGGGGGGGGFGGGGGGGGGGGGGGGGGGFGFGFGAFFGGGFGFFFGFFGGFGGGGD>FFGFGFGFFFFABFFFFFFFGFFF(:7>?AFFAAAFFFFFB?FDGCFFFFGFG>GEF><D
@M06628:26:000000000-CRM2J:1:1106:7632:12434 2:N:0:149
CATTCTTGCGAACGTACTCCCCAGGTGGGTTACTTATCACTTTCGCTTGGCCGCCCAGTCCTCAATTAGACCGGACAGCTAGTAACCATCGTTTACGGCGTGGACTACCAGGGTATCTAATCCTGTTCGCTACCCACGCTTTCGTCCCTCAGCGTCAATACGCCGTTGGTGAGCTGCCTTCGCAATCGGCGTTCCATGTGATATCTAAGCATTTCACCGCTACACCACATATTCCGCCCACCTCACGGCGATTCAAGAACTCCAGTATCAATGGCAGTGC
+
GGGGGGGGGGGGGGGGGGGGGGGGFEGGGFFFGGGGFGGGGGGGGGGGGGGGGGGGGGFGGGGGCGGGGGGGGGGGGGGGGGGGGGGGGGGGGGGGGDGGGGGGGGGGGGGGGGGGGGGGGGGGGGGGGGGGGGGFGGGEGGGGGGGDGGGGGGGGGGGGGGGEEFGCFCCFFGGGGGG@FFGGGGFGGGGFG>FEGFF>7CCAFFFBFFFGGFGGGGFFFBGBG:38FF2<<AF>?0>07:??>?0:9>BBFA<AB<?(6<??GGFBFFF477FC)44A
@M06628:26:000000000-CRM2J:1:1106:28664:12510 2:N:0:149
CAGCCTTGCGACCATACTGCCCAGGCGGAGCACTTAACACTTTCGCTACGCCCGAGCCCTTGTGGGAGGGGGCACGAGCTAGTGCTCATCGTTTACAGCTAGGACTACCGGGGTATCTAATCCCGTTCGCTCCCCTAGCTTTCGTGCCTCAGCGTCAGTAAAGACCCAGTAAGCCGCTTTCGCCACCGGTGTTCCTGATGATATCAACGCATTTCACCGCTCCACCATCAGTTCCGCTTACCTCTATCTTACTCAAGTCCTGTGGTTTCAAACGCAATTC
+
GGGGGGGGGGGGGGFGGGGGGGGGGGGGGGGFGGFFGGGGGGGGGGGGGGGGGGGGGGGGGGFGGGFGGGGGGGGGGGGGGGGGGGGGGGGFFGGGGGGGGGGGGGGGGGGGGEGGGGGGGGGGGGGGGGGGGGEGGGGGCEFGGGDFGGGGGGGGGGGFGFGGGFGGFGFDFGFGDEGFGGGGGGGGGGGFEFGFGFFGGGGFGFFBEBBGGFGGGG>BBBD?F?GFFFDFFFFFFFF?C06AFFFFF>AA2AF0<94<439:F>FFFAGFFBGG>?A9
@M06628:26:000000000-CRM2J:1:1106:2897:12941 2:N:0:149
CATTCTTGCGAACGTACTCCCCAGGTGGGATACTTATCACTTTCGCTTGGCCGCCGAGACCGAAGTCCCGACAGCTAGTATCCATCGTTTACGGCGTGGACTACCGGGGTATCTAATCCCGTTCGCTCCCCACGCTTTCGTCCATCAGTGTCAGTATATAGTTAGTCACCTGCCTTCGCAATTGGTGTTCTATGTGATATCTATGCATTTCACCGCTACACCACATGTTCCGGCAACTTCACTATAACTCAAGACCTACAGTATCAAAGGCAATTTTATGG
+
GGGGGGGGGGGGGGGGGGGGGGGGGGGGGGGGGGGGGGGGGGGGGGGGGGGGGGGGGGGGGGGGGGGGGGGGGGGGGGGGGGGGGGGGGGGGGGGGGDGGGGGGGGGGGGGGGGGGGGGFGGGGCFGGGGGFGGGGGGGGGGGGGGGGGGGGGCGGGGGGGGGF;FGGGGGFFGGGGGGGGGGGGGGGGGGFFFGEFFFGGGGFGFFFGFFGGEGGGGFFFFGFGDFBFFFB>>EFFF=AFD>ADFFFF9>:<<?:?D7::>FBFG?<F1CFG>GGFFFF0
@M06628:26:000000000-CRM2J:1:1106:28074:13209 2:N:0:149
TAATCTTGCGATCGTAGTCCCCAGGCGGAGTGCTTAATGCGTTAGCTGCGAAACCGAAGAATAAATTCCCCGATATCTAGCACTCATCGTTTACGGCGTGGACTACCAGGGTATCTAATCCTGTTTGCTCCCCACGCTTTCGCGCCTCAGCGTCAGTTGAAGTCCAGGTGACCGCCTTCGCCACCGGTGTTCCTCCTAATATCTAAGAATTTCACCTCTACACTAGGAATTCCATCACCCCCTACTTCACTCAAGACTAGTAGTTTTGGAAGCAGTTCCGA
+
GGGGGGGGGDGGGGGGGGGGGGGGGGGGGGGGGGGGGGGGGGGGGGGGGGGGGGGGEGGGGGGGGGGGGGGGGGGGGGGGGGGGGGGGGGGGGGGGGGGGGGGGGGGGGGGFGGGGGGGGGGGGGGGGGGGGGGGGGGGGGGGGGGGGFGGEGGGGGGGGGGGGGGGGGGFGGCEEEGGGGGGGGGGEGEGACFGFFFFGECC6AFFEGFADGFGGGGFFAFGFGFFBFFFFFFFFFFFFDB;BFDD>ADFFFFFFF>BFFF@DGDF:;:GBF>:F@A9:(
@M06628:26:000000000-CRM2J:1:1106:3464:13445 2:N:0:149
TAATCTTGCGACCGTACTCCCCAGGCGGAATGCTTAATCCGTTAGGTGTGACACCGAACAGTATACTGCCCGACGTCTGGCATTCATCGTTTACGGCGTGGACTACCAGGGTATCTAATCCTGTTTGCTCCCCACGCTTTCGCACCTCAGCGTCAGTATCGAGCCAGTGAGCCGCCTTCGCCACTGGTTTTCCTCCGAATATCTACGAATTTCACCTCTACACTCGGAATTCCACTCACCTCTCTCGAACTCTAGACCTGCAGTTTTTAAGGTAGTTCTAA
+
E@EFFGGGGGDGGGGFECGCFFA@FCF@66DCEGGGGFCEGGFGGCC<FGGGFGGD+@>FFGFFFGGEGGG:C@FC+F<,?<EFECEGGGFGG<F7FEGGFCEFF8<DGD:DFFD>EG,>@7DCFFFAFA,8CF73+@@@>EEE<BF,BCGG8B>EFGEFEC=87325,66*2:CEEC99CEGGGGGG7+A:?FC3C:5CF+1AFA:0C5:7*6*:01*3)6*6C:31<@>4AA?>8??:9.4:<<2371:)4.4).5.3::497C@342*5*)<C=))))
@M06628:26:000000000-CRM2J:1:1106:16172:13651 2:N:0:149
CAGCCTTGCGACCATACTCCCCAGGCGGAACACTTAACGCTTTCGCTACGGCCGAGAGGATGTGGAAGTCCCCTCAACCCAGTGTTCATCGTTTACGGCTAGGACTACCGGGGTATCTAATCCCGTTCGCTACCCTAGCTTTCGTGCCTCAGCGTCAGAAAAGACCCAGTGTTGCGCCTTCGCCACCGGTGTTCCCTATGATATCAACGCATTTCACCGCTCCACCATAAGTTCCCAACACCCCTGTCTTCCTCAAGCTTGGGGGTTTGCGACGCAATTC
+
GCGGGGGGGGGGGCFGGGGGGGFGGGGGGGEGGGGGGGGGGGGGGGGGGGGGGGGGGGGGGGGGGGFGGGGGGGGGGGGGGGGGGGGGGGGFGGGGGGGGGGGGGGGGGGGGGGGGGGGGFGGGGGGGEDGGGGGGEGGGGGGGGGGGFGGGGGGGGG@FFFGGGGGGGGGGGGGGGGEDGGGGEGGGGBC>GFGEGFFG7C??FFFBCDFGGFCFGGFFF>D?GFC<*99AFFFDB:36C:;>??2:<4AA>AB227343056<)>?@<9;C1>5>0<<
@M06628:26:000000000-CRM2J:1:1106:3249:14460 2:N:0:149
TAGTCTTGCGACCGTACTTCCCAGGCGGCTCGCTTAACGCGTTAGCTCCGGCACAGAAGGGGTCGAATCCTCCCACACCAAGCGAGCACCGTGTACTGCTAGGACTACAGGGGTATCTAATCCCTTTCGCTCCCCTAGCCTTCGTGTCTGAGCGTCAGTAAATGTCCAGTAAGTTGCCTTCGCCATTGATGTTCCTCCCGATATCCACGCATTTCACTGCTACACCGGGAATTCCACTTACCTCTCCATTACTCTAGCACGGGAGTATCGAATGCAGTTCA
+
FCFFFEGGEGGGEFGGCGGGAFAFGGGDEGGGGGG:<FECFGGGGA?9CCGG7FGG<EGD7@C@CCFGGGGCGBDEC:CFFFF>FEGEFGGD,ADF9FC<FFGC=AFGG,@FCF@89EFEFGCGGG,EECBF*DECECC:FCFGGFFFF,FFG@EBEFGGGGG@FGGFGGG:CC;BFGGGGGGGGG?CFFGFFFF?FF>G*/C>GFF=>E>DDAGGGG=<BBGBGFC9>B;<))*6<B@>C:A2?FFF9):46<)592<<09)(9*95B2D1<7++999<.
@M06628:26:000000000-CRM2J:1:1106:25433:14516 2:N:0:149
CAGCCTTGCGACCATACTCCCCAGGCGGAGCACTTAACACTTTCGCTACGTCCGAGAACTTGTGGAAGGGTCCTCGGACTAGTGCTCATCGTTTACAGCCAGGACTACCGGGGTATCTAATCCCGTTCGCTCCCCTGGCTTTCGTTCCTCAGCGTCAGAAAAGACCCAGTAAGCCGCTTTCGCCACCGGTGTTCCTGATGATATCAACGCATTTCACCGCTCCACCATCAGTTCCGCTTACCTCTGTCTCCCTCAAGCCATGCAGTTTCAAACGCAGTTC
+
GFGGGGGGGGGGGGGGGGGGGGGDFFFGGGGGGGGGGGGGGGGGGGGGGGGGGGDGFGGGGGGGGGFGCGGGGGGGGGGGGGGGGGGGGGGGGGGGGGGGGGGGGGGGGGGGGGGGGGGGGGGGGGGGGGGGGGGGGGGGGGGGGGGGF;FGGGGGGGGGGGGGGGGGGGGGGGCGGGGGGGGGGGGDGGGFGFGFFFFGGFGCG=FDEEFGGFFGGGE;;FGFG?5AFFFFFFF<F?E:<5<A?>BB<<8:?F??<>B?D?FBC:@<FFGBFFGE)4-6
@M06628:26:000000000-CRM2J:1:1106:24424:14556 2:N:0:149
TAATCTTGCGACCGTACTCCCCAGGCGGAATGCTTGATCCGTTAGGTGTGTCACCGAATAGCATGCTACCCGACGACTGGCATTCATCGTTTACGGTGTGGACTACCAGGGTATCTAATCCTGTTTGCTCCCCACACTTTCGCACCTCAGCGTCAGTATCGAGCCAGTGAGCCGCCTTCGCCACTGGTGTTCCTCCGAATATCTACGAATTTCACCTCTACACTCGGAATTCCACTCACCTCTCTCGAACTCTAGACTGATAGTTTATGAGGCAGTTCCGG
+
GGGGGGGGGGGGGGGGGGGGGGGGGGGGGGGGGGGGGGGGGGGGGGGGGGGGGGGGGGGGGGGGGGGGGGGGGGGGGGGGGGGGGGGGGEGGGFGGFGGGGGGGGGGGGGGGGGGGGGGGGFGGGGGGGGGGGGGGGGGGGGGGGGGGGGGGEGEGGGGGGGGGGGGGGGGGGGGGGGGGGGGGGGGGDGGFGFGFEFFGGGGFFFF?;;7FFEDGGGFFFFGFFFGFBF>BAAFFF2:673,27??FF?FFFFF<9AFFBFFFGG4:?<FFGFGGFFFB(
@M06628:26:000000000-CRM2J:1:1106:4154:14614 2:N:0:149
TAGTCTTGCGACCGTACTCCCCAGGCGGGGCACTTAATGCGTTAGCGACGGCGCGGATCTCGTTGGTTGAGACCCACACCTAGTGCCCAACGTTTACGGCATGGACTACCAGGGTATCTAATCCTGTTTGCTACCCATGCTTTCGCTCCTCAGCGTCAGTTACGGCCCAGAGCGGCGCCTTCGCCACTGGTGTTCCTCCTGATATCTGCGCATTTCACCGCTACACCAGGAATTCCCCGCTCCCCTACCGCACTCTAGTCACAGTAGTATCGAGTGACCT
+
FCGGGGGGGGGGGGGGGGGGGEFGFFGGECGGGGGGGGGGGGGGGGGDGGGGGGGGEGGGGGGGGFGGGDGBCBFFC7FEGGGGGGGGGGGGGGGGGGGGGGGGGFGGCFGGDGGGGGGFFFGGGFGGEGGGGGFFGGGGFGGGGGGFGGGGGGGEGGGGGFGGGGGG5@C707EECGGGGGGGGGGGGFGF8BGF?@?DF:FF?@?<CBFDG?FGGGF?B9D9F:CBFF024:BAB:@FG99?<B:B?FFFFFF2AFAFDFFFGGFF?<F:C:AEFFF2
@M06628:26:000000000-CRM2J:1:1106:6133:14756 2:N:0:149
TAGTCTTGCGACCGTACTTCCCAGGCGGCTCGCTTAACGCGTTAGCTCCGGCACAGAAGGGGTCGAATCCTCCCACACCAAGCGAGCACCGTTTACTGCTAGGACTACAGGGGTATCTAATCCCTTTCGCTCCCCTAGCCTTCGTGTCTGAGCGTCAGTAAATGTCCAGTAAGTTGCCTTCGCCATTGATGTTCCTCCCGATATCCACGCATTTCACTGCTACACCGGGAATTCCACTTACCTCTCCATTACTCTAGCACGGGAGTATCGAATGCAGTCC
+
EEGGGGGGGGGGGGGGGGGGGGGGGGGGGGGGGGFGGGGGGGGGGGGGGGGGGGDFGGGGGGGGGGGGGGGGGGGGGGGGGGGGGFGGGGGFEGGGGGGGGGGGGGGGGGGGGGGGGGGGGGFFGGGGGGGGGGGGFGGGGGGCEGGGGGGGGGGGGGGGGGGGFGGGGGGFGG@;FGGGGGGGGGGGCGGFFFGFGFFGEGGDGFFBGFFGGAGGGGFFFBGFGBDFF3>F?B?<DFF<D?FAFFFFFBAB<AFFFABA9B@FGGFAF:<?F?C:B4()
@M06628:26:000000000-CRM2J:1:1106:20952:14907 2:N:0:149
TAATCTTGCGACCGTACTCCCCAGGCGGAGAACTTAACGCGTTAGCTACGGCACAAAAGGGTCAATGCCCCCCTACGCCTAGTTCTCATCGTTTACGGCGTGGACTACCAGGGTCTCTAATCCTGTTTGCTCCCCACGCTTTCGCTCCTCAGCGTCAGTATTGGTCCAGAAAGCCGCCTTCGCCACTGATGTTCCTCCCGATATCTATGCATTTCACCGCTACACCGGGAATTCCACTTTCCTCTACCATACTCTAGTTGCCCAGTATCGACTGCAGTTC
+
GGGGGGGGGGGGGGGGGGGGGDGGCFGC@CFADFFGAFGG7FGDGFFGFGEGGG8FGGGGEFFFGGGGGGGGGD@F=FFBCFGGFEGEGGFGGFFFGDGEFFGGCFGGGDFGGDFGGGGGCFC==FGCD;CCGGGGGG@GGGFCF*D73><:EEEGGGG9CEFGGGGG8FGG:C9BCGG<FCEGEDGF+<;ACFFEGFEG*2*7@6*6+94FFFC>GD5(-,))>:DBBFB?:A92<AF2CA<<<2>A26),)).694))-./.19=)*(*-*4:+).)6
@M06628:26:000000000-CRM2J:1:1106:25851:15375 2:N:0:149
TAATCTTGCGACCGTACTCCCCAGGCGGAATGCTTAATCCGTTAGGTGTGACACCGAATAGCATGCTACCCGACGTCTGGCATTCATCGTTTACGGTGTGAACTACCAGGGTATCTAATCCTGTTTGCTCCCCACTCTTTCGTACCTCAGCGTCAGTATCGAGCCAGTGAGCCGCCTTCGCCACTGGTGTTCCTCCGAATCCCTCCGACTTTCACCTCTACACTCGGAATTCCACTCACCTCTCTCGAACTCAAGACCAGCAGTTTATGAGGCGGTTCCAG
+
,=C-,6C@@C:C7:B6@FC,CCF,CCEE++C,@@FF@F,C7C<:@,C,9BC,<CFCE:?FFF<BE8F<<=E7CB:FC=+,<4E<,CA98B,BBF>7=+BF,9,,55?=,?FFC,CE;=EBFBFFFF?F=,@DCDC,@=DE;8>3FFE,@?E6+@CBB9E9CFGEEE3<E>AD,*111;:>EC*:CDC9=EEF9875*8)1*+36*832*81+;?C>FFF);>FA<?*4:>76AB*61:@?G6)8),33(446)().,,(.(4).2?F)9)04*(::>3:4-
@M06628:26:000000000-CRM2J:1:1106:17690:15421 2:N:0:149
TAATCTTGCGACCGTACTCCCCAGGCGGAGTGCTTAATCCGTTAGGTGTGTCACCGAATTGCATGCAACCCGACGACTGGCATTCATCGTTTACGGCGTGGACTACCAGGGTATCTAATCCTGTTTGCTCCCCACGCTTTCGCACCTCAGCGTCAGTATCGAGCCAGTGAGCCGCCTTCGCCACTGGTGTTCCTCCGAATATCTACGAATTTCACCTCTACACTCGGAATTCCACTCACCTCTCTCGACCTCAAGACTACCAGTATGAAAGGCAGTTCCAG
+
DGFGGFGGFF>FDGCEEGFGGGG@DFGG7FFGGGGGFGGGGGGGGGGFGGGGGGGGEGGGGGGGGGGGGGGGGGGGGCCCGGGGGGGGGGGGGGGGGGGGGGGGGGGGGGGGGGGGGGGGGGGGGGGGGGGGGGGGGGGGGGGGGGGGGGGGGGGEGGGGGGGGGGGGGGGGGGGGGGGGGGGGGGGGGGEFGFFFCE>D8@CFFFFFGF??DAGGGGFBFFG4*4*47>:AD4F>B?FFGFB???:?BBBB0:?ABFA:?F?<7:79@<:?GFGGFABA4
@M06628:26:000000000-CRM2J:1:1106:17706:15429 2:N:0:149
TAATCTTGCGACCGTACTCCCCAGGCGGAGTGCTTAATCCGTTAGGTGTGTCACCGAATTGCATGCAACCCGACGACTGGCATTCATCGTTTACGGCGTGGACTACCAGGGTATCTAATCCTGTTTGCTCCCCACGCTTTCGCACCTCAGCGTCAGTATCGAGCCAGTGAGCCGCCTTCGCCACTGGTGTTCCTCCGAATATCTACGAATTTCACCTCTACACTCGGAATTCCACTCACCTCTCTCGACCTCAAGACTACCAGTATGAAAGGCAGTTCCAG
+
GFGGGGGGGGGGGGGGGGGGGGGGGGGGGGGGGGGGGGGGGGGGGGGGGGGGGGGGGGGGGGGGGGGGGGGGGGGGGGGGGGGGGGGGGGGGGGGGGGGGGGGGGGGGGGGGGGGGGGGGGGGGGGGGGGGGGGGGGGGGGGGGGGGGFGGGGGGGGGFGGGGGGGGGGGGGGGGGGGGGGGEGCDC?EEGCCAD;=>ACACFFF=38:>6FFAGG6>?ABFGBGBGFFF?A9<F<?7FFFFDF7?:?>>12?FB38>FFBF?<FGFBF2>:FBEGFF<<5
@M06628:26:000000000-CRM2J:1:1106:6007:15911 2:N:0:149
CATTCTTGCGAACGTACTCCCCAGGTGGGATACTTATCACTTTCGCTTGGCCGCCGAGACCGAAGTCCCGACAGCTAGTATCCATCGTTTACGGCGTGGACTACCGGGGTATCTAATCCCGTTCGCTCCCCACGCTTTCGTCCATCAGTGTCAGTATATAGTTAGTCACCTGCCTTCGCAATTGGTGTTCTATGTGATATCTATGCATTTCACCGCTACACCACATGTTCCGGCAACTTCACTATAACTCAAGACCTACAGTATCAAAGGCAATTTTATGG
+
GGGGGGGGGGGGGGGGGGGGGGGGGGGGGGGGGGGGGGGGGGGGGGGGGGGGGGGGGGGGGGGGGGGGGGGGGGGGGGGGGGGGGGGGGGGGGGGGGGGGGGGGGGGGGGGGGGGGGGGGGFGGGGGGGGGGGDGGGGGGGGGGGGGGGGGGGGGGGGGGGGGGGGGGGGGGGGGGGGGGGGGGGDGGGGGFGFGFC@FGGFGF?FFFFFEGGFGGGGFDFFGFGBFFFFFFF;B;F?F<CBFFFFFF>ABF?DFF?BFF>964CFFFF:GFF?GGF9690
@M06628:26:000000000-CRM2J:1:1106:7827:16545 2:N:0:149
CAGCCTTGCGACCATACTCCCCAGGCGGAACACTTAACGCTTTCGCTACGGCCGAGAGGATGTGGAAGTCCCCTCAACCCAGTGTTCATCGTTTACGGCTAGGACTACCGGGGTATCTAATCCCGTTCGCTACCCTAGCTTTCGTGCCTCAGCGTCAGAAAAGATCCAGTGATGCGCTTTCGCCACCGGTGTTCCCTATGATATCAACGCATTTCACCGCTCCACCATAAGTTCCCATCACCCCTATCTTCCTCGAGCTTGGGGGTTTGAAACGCAATTC
+
GGGGGGGGGGGGGGFGGGGGGGGGGFGGGGGGFGGGGGGGGGGGGGGGGGGGGGGEGGGGGFGFDGGGGGGGG?FFGGGGGGFGGGGGGGGGGFFFEGGGGGGG?DFGGGGDEGEGGGGGFGGGGGGGGGGGGGGGGGGGGGGGGGGGGGGGGGGGGGGGGG6EFFGGGGGGCFGGGGGGGG5=CDCGEEE>8@@@FFFGCFGFGFFFGEB*>AG>F7BBFFGFGFGA=@A<<ABBA<5<4:?9<BDFA9AF<AF0-89B((70CGFFEA7<71*/>?))
@M06628:26:000000000-CRM2J:1:1106:18228:16583 2:N:0:149
TAATCTTGCGACCGTACTCCCCAGGCGGAATGCTTAATCCGTTAGGTGTGACACCGAAGGGCAAGCCCCCCGACGTCTGGCATTCATCGTTTACGGTGTGGACTACCAGGGTATCTAATCCTGTTTGCTCCCCACACTTTCGTACCTCAGCGTCAGTATCGAGCCAGTGAGCCGCCTTCGCCACTGGTGTTCCTCCAAATATCTACGAATTTCACCTCTACACTTGGAATTCCACTCACCTCTCTCGAACTCTAGACTGATAGTTTACAAGGCAGTTCCAG
+
GGGGGGGGGGGGGGGGGGGGGGGGGGGGEGGGGGFGGGGGGGGGGGGGGGGGGGGGGGGGGGEDGGGGGGGGGGGGGFGGGGGGGGGGGGGGGGGGGGGGDGGGGG<DDEGGGGGGGGGGGGGGGGGGGGGGGGGGGGGGGGGGGGGGGGGGGGGGFGGGGGGGGFGGGGGGF?EGGGGGGGGGGGGC@FEFG=F@8AFGF9FACCFF570CGFGF47FAAFGBFBC?=?0<A2=4:0@?=:>B?24)266A>>4<BFB059FFCF4)94CBGFGCF<9>6
@M06628:26:000000000-CRM2J:1:1106:11385:17509 2:N:0:149
CACTCTTGCGAGCATACTTCCCAGGCGGGATACTTAACGCGTTAGCTTTGATACTGCACAGGTCGATCTGTTCAACATCTAGTATCCATTGTTTACGGCTAGGACTACTGGGGTATCTAATCCCATTTGCTACCCTAGCTTTCGTCTCTGAGTGTTAGTAATAGCCCAGTAAAGTGCCTTCGCCATCGGTGTTCTTTCCAATCTCTACGCATTTCACCGCTCCACTGGAAATTCCCTTTACCCCTACTATACTCTAGTCTAATAGTTTCGACTGCGATTTT
+
GFGGGGGGGGGGGGGGGGGGGGGGGGGDGGGGGGGGGGGGGGGGGGGGGGGGGGGGFGGGGGGGGGGGGGGGGGGGGGGGGGGGGGGGGGGGGGGGGGGGGGGGGGGGGGGGGGGFGGGGCGFGGFGGGGGFAFGGGGGGEFGGGGGGGGGGGGFFFCGGGGGGGGGGGGGG;FFFGFGCCGGGGGFGGGGFGFGFGFFG@9CFCA>4*8>GGFGGFGB@BFGFGEF@AFEE99C@FFFC:<@DFFFFFBA>24<AFFA<FFFBC>FBB:F:396;B?B?A
@M06628:26:000000000-CRM2J:1:1106:19186:17612 2:N:0:149
TAATCTTGCGACCGTACTCCCCAGGCGGAATGCTTAATCCGTTAGGTGTGTCACCGAACAGTATACTGCCCGACGACTGGCATTCATCGTTTACGGTGTGGACTACCAGGGTATCTAATCCTGTTTGCTCCCCACACTTTCGTACCTCAGCGTCAGTATCGAGCCAGTGAGCCGCCTTCGCCACTGGTGTTCCTCCAAATATCTACGAATTTCACCTCTACACTTGGAATTCCACTCACCTCTCTCGAACTCAAGACCAGGAGTTTAGGAGGCAGTTCCGG
+
FFFGGGGGGGGGEGGGGGGGGGGGGGGGGEGGGGGGGGGGGGGGGGGGGGGGGGGGGGGGGGGGGGGEGGGGGGGGGFGGGFGGGGGGGGGGGGGGGGGGFGGGGGFGGGGGGGGGGGGGGGFGGGGGGGGGEGGGGGGGGGGGGGGGGGGGGGGGFGGGGFGGGGGGFGGGGGGGGGGGGEGGGGGGGGGFFFG@GFFGG?F=CFFDCF@@FFGGGGFEFFGFGFGFFFBFFFFB:?FFGF?BBFFFBFFFFFBFF7?B:?5?GGFFFFGFC<GGFFAB(
@M06628:26:000000000-CRM2J:1:1106:20142:17804 2:N:0:149
TAACCTTGCGGCCGTACTCCCCAGGCGGAGAGCTTAATGCGTTAGCTGCGTCACCAAACAGCATGCTGCCTGACAACTAGCTCTCATCGTTTACGGCGTGGACTACCAGGGTATCTAATCCTGTTTGCTCCCCACGCTTTCGCACCTCAGCGTCAGTATCAGTCCAGTGAGCCGCCTTCGCCTCTGGTGTTCCTCCGAATATCTACGAATTTCACCTCTACACTCGGAATTCCGCTCACCTCTCCTGAACTCTAGACTGCCAGTATCAAAGGCTATTCCGG
+
GGGGGGGGGGGGGGGGGGGGGGGGGGGGGGGGGGGGGGGGGGGGGGGGGGGGGGGGGGGGGGGGGGGGGGGGGGGGGGGGGGGGGGGGGGGGGGGGGGGGGGGGGGGGGGGGGGGGGGGGGGGGGGGGGGGGGGGGGGGGGGGGGGGGGGGGGGGGGGGGGGGGGGGGGGGGGGGGGGGGGGGGGGGFGGGFGAD@EFDDGFGFFCFDCFFCGFGGGGFFFFGADBGBFFFBFFFFFFF?GFFFFFFFFFFFFFAAFFFBFFFFF7?2=4DBC?FGFA<B9
@M06628:26:000000000-CRM2J:1:1106:20053:18088 2:N:0:149
CAGCCTTGCGACCATACTCCCCAGGCGGAGCACTTAATGGTTTCCCTACGGCAAAAAGCGACGAATCGCCTCTCGCCCAGTGCTCATCGTTTACAGCCAGGACTACCGGGGTATCTAATCCCGTTCGCTACCCTGGCTTTCGTACCTCAGCGTCAGTTATCCCCCAGTGTGCCGCCTTCGCCTCCGGTGTTCCTCATGATATCAACGCATTTCACCGCTCCACCATAAGTTCCGCACACCCCTGGAATACTCTAGCCTACCAGTTTCAAACGCAGTGCCA
+
GGGGGGGGGGGGGGGGGGGGGGGGGGGGGGGEGGGGGGGGGGGGGGGGGGGGGGGGGGGGGGGGGGGFGGGGGGGGGGGGGGGGGGGFFFGGGGGGGGGGGGGGGGGGGGGGGGGGGGGGGGGGGGGGGGGGGGGGGGGGGGGGGGGGGGGGGGGGGGGGGGGGGGGGGGGGGGGGGGGGGGGGFGGGGGDFGFGFFFFGGGGFFFFFGFBGFFGGDGFFFFGFGBGFFFDFF1B;BFFFC>?B2:?A>FFFA<<FBFFFFFF<CFB:FDG?D>5EF>DF
@M06628:26:000000000-CRM2J:1:1106:5874:18208 2:N:0:149
CAATCTTGCGATCGTACTCCCCAGGTGGGACACTTATCACTTTCGCTTAGTCACTGAGATAAATCCCAACAACTAGTGTCCATCGTTTACGGCGTGGACTACCAGGGTATCTAATCCTGTTCGCTCCCCACGCTTTCGTCCATGAGCGTCAGTACATACGTAGTAGACTGCCTTCGCAATCGGTATTCTGTGTAATATCTATGCATTTCACCGCTACACTACACATTCTATCTACTTCCATATGACTCAAGTCAACCAGTATCAAAGGCAGTACCATAGTT
+
GGGGGGGGGGGGGGGGFGGGGGGGGGGGGGGGGGGGGGGGGGGGGGGGGGGGGGGGGGGGGGGGGGGGGGGGGGGGGGGGGGGGGGGGGGGGGGEEEEGGGFGGGGGGGGGGGGGGGGGGGGGGGDGGGFGGGGGEFGFEGGGFGGGGGGGGGGGGGGGGGGGGGGFGGGGGGGGGGGCDGGCGGGEGGGGFFFGEDFFGGGGFFFFEGAECDBGDGGFFFFGFGFGEFFFEFFFFEEFEFFEFFFFF@EFEECFFFB?FFBBFGFFB><CBFDC797?A9
@M06628:26:000000000-CRM2J:1:1106:23174:18781 2:N:0:149
TAATCTTGCGACCGTACTCCCCAGGCGGAATGTTTAATGCGTTAGCTGCGCCACCGAACAGTATACTGCCCGACGGCTAACATTCATCGTTTACGGCGTGGACTACCAGGGTATCTAATCCTGTTTGCTCCCCACGCTTTCGTACCTCAGCGTCAGTATCGAGCCAGTGAGCCGCCTTCGCCACTGGTGTTCCTCCGAATATCTACGAATTTCACCTCTACACTCGGAATTCCACTCACCTCTCTCGAACTCAAGATTAGGAGTTTTAGAGGCAGTTCCAG
+
GGFGGGGGGGGGGGGGGGGGGGGGGGGGGGGGGGGGGGGGGGGGGGGGGGGGGGGGGGGGGGDGGGGFGGGDGGGGGGGGGFFGGGGGGGGGFGCFGDGGGGGGFGGGGGGGGGGGFFGGGGGGGGGGGGGGDFGGGGGGGGGGGGF9DFFGGGGC;FCGGGGGGGGGGGGGGGGGGGGFDE5E?DCGCFGFC=F@*85<C+:@CF31*0-:C:CFGGFAA<D)01D>>F?BAAFBB:?<GB782<08:B:6A(8))6.,).)4FGFB@2:0*(2;?<AA6
@M06628:26:000000000-CRM2J:1:1106:21133:18893 2:N:0:149
TAATCTTGCGACCGTACTCCCCAGGCGGAATGCTTAATCCGTTAGGTGTGTCACCGAGCAGCATGCTACCCGACGACTGGCATTCATCGTTTACGGTGTGGACTACCAGGGTATCTAATCCTGTTTGCTCCCCACACTTTCGCACCTCAGCGTCAGTATCGAGCCAGTGAGCCGCCTTCGCCACTGGTGTTCCTCCGAATATCTACGAATTTCACCTCTACACTCGGAATTCCACTCACCTCTCTCGAACTCAAGACTAGCAGTATTAGAGGCAGTTCCAG
+
GGGGGGGGGGGGGGGGGGGGGGGGGGGGGGGGGGGGGGGGGGGGGGGGGGGGGGGGGGGGGGGGGGGGGGGGGGGGGGGGGGGGGGGGGGGGGGGGGGGGGGGGGGGGGGGGEGGGGGGGDGFGGGGGGGGGGGGGGGGGGGGGGGGGGGGGGGGGGGGGGGGGGGGGGGGGGGGGGGGGGEGGGGGCFGGFGFGFEF>DGGGFGFFFFA@GGFGG=C?AAFGBGFG>BFBFAAFFFFFFC?<?BDFBFFFAA:DFFFFF?FFAGGFF?BGFD?ECFFBB:
@M06628:26:000000000-CRM2J:1:1106:11911:19074 2:N:0:149
TAACCTTGCGGCCGTACTCCCCAGGCGGTCTATTTATCGCGTTAGCTTCGCTACTCACGGATTAAATCCACAAACAACTAATAGACAGCCTTTACGGTGTGGACTACCAGGGTATCTAATCCTGTTCGCTACCCACACTTTCGCACATGAGTGTCAGTCTTTGGCCCGAGAGTCGGCTTCGCCACTGATGGTCCTCCAGATATCTACGCATTTCACCCGCACACCTGGAATTCCCCTCCCCGCTCCAAGACCCTAGTCAACCAATTCCACAAGGCCTTCC
+
FGGGGGGFGGGGGGGG,CFGGDGCGGGDCC7F@<FFGGGGGGGGGGGGGG76CFG<FEGGC=BEEF9FG9C,,C4,,B8EF9BDAF,,4+,:E?5?+9+B+CB,,:8A,ACFA4,>,,A;,C5?8C,+++8FFGF+=+,EF;++3>+,,3,7357,335@,7E,@F854BEGEGB*:*=?:8C=**,=+?+;+;;.:567<;<678+(*)(::C7+C*)(-4).910,)9-5.6*(.()->(.41,((,(((((4(.6)67()-2??68)*4*4=*)..:
@M06628:26:000000000-CRM2J:1:1106:13581:19116 2:N:0:149
TAGTCTTGCGACCGTACTTCCCAGGCGGCGCGCTTAACGCGTTAGCTCCGGCACAAGGGGGGTCGAATCCCCTCACACCAAGCGCGCACCGTTTACTGCCAGGACTACAGGGGTATCTAATCCCTTTCGCTACCCTGGCCTTCGAGCCTCAGCGTCAGTAATTGTCCAGTAACATGCTTTCGCCATTGGTCTTCCTCACGATATCTACGCATTTCACTGCTACACCGTGAATTCCTGTTACCTCTCCAATACTCTAGTATGGCAGTATCGGATGCAGTTC
+
GGGGGGGGGGGGGGGGGGGGGGGGGGGGGGGGGGGGGGGGGGGGGGFGGGGGGGGGGGGGGGGGGGGGGGGGGGGGGGGGGGFGGGGGGGGGGGGGGGGGGGGGGGGGGGGGGGGGGGGFGGGGGGGGGGGGGGGGGGGGGFGGGGGGGGGGGGGGGEGGGGGGGGGGGGGGGGGGGGGGGGGGGGGGGGGFGFGFGFFGGGGFGF?DEEFGGFGGGGFFFFGFGFG:FFFAAA?AB67<FBFFFBBF>AFFAFFF>AD4<?FFC9B5=?G032C@=9.-
@M06628:26:000000000-CRM2J:1:1106:13574:19134 2:N:0:149
TAGTCTTGCGACCGTACTTCCCAGGCGGCGCGCTTAACGCGTTAGCTCCGGCACAAGGGGGGTCGAATCCCCTCACACCAAGCGCGCACCGTTTACTGCCAGGACTACAGGGGTATCTAATCCCTTTCGCTACCCTGGCCTTCGAGCCTCAGCGTCAGTAATTGTCCAGTAACATGCTTTCGCCATTGGTCTTCCTCACGATATCTACGCATTTCACTGCTACACCGTGAATTCCTGTTACCTCTCCAATACTCTAGTATGGCAGTATCGGATGCAGTTC
+
GGGFFGGGGGDGGGGGGGFGGGGGGGGGCGEBFGGGGGGGGGGGGGGGFGGGGGGGGGFGGGGGGGGGGCGGEGGFGGGDGGFGGDGGGGGGGGGGGGGFFGFGGGGGDFGGGGGGGGGGGGGGGGGGGGGGGGGGGGGFGGGGC*?EFGGGGGEGGGGGGGGGGGGGGGGGGGGGGFGGGGGGGGGGGGGFGFGF<7>F=8EFGFFDGFFGDFFGFCFFFFG?GFGFFF?>ABFB4AB>FDAA>FFBBFFFABFBA456<?@7<DFBFFDFD9FGBAAB
@M06628:26:000000000-CRM2J:1:1106:8029:19457 2:N:0:149
TAATCTTGCGACCGTACTCCCCAGGCGGAGAGCTTAATGCGTTAGCTGCGTCACCTACAAGCATGCTTGCAGACAACTAGCTCTCATCGTTTACGGTGTGGACTACCAGGGTATCTAATCCTGTTTGCTCCCCACACTTTCGTGCCTCAGCGTCAGTATCTGTCCAGTAAGCCGCCTTCGCCTCTGGTGTTCCTCCTAATATCTACGAATTTCACCTCTACACTAGGAATTCCACTTACCTCTCCAGAACTCTAGATCGATAGTTTCAAATGCAGTTCCAG
+
GFFGGGGGGGDGGGGFFGGGGGGGGGGGGGGGGFGGGGGDGGGGEFGGGGGEECGGGGGGGGGGGGGGGGGGGGGGGGGGGGGGGG9FGFGFGGGGGFEGGGGGGGGGGGGFFFFDEGGGGFGGGGGGGGF>BFGGDFGGGG:FGGGFCF?EE7EGGGCECGGGGCCFFGGGGGGGGEGFEGEEGGGGGGGFFFFDGFFGGGGFFAF0;=@>D?GCCCFA>EGEGFGEFA@<9?ACECFFGF2::<B<F:>2ABFFFFFF6?EAFGF6BAFBCA9CFF>24
@M06628:26:000000000-CRM2J:1:1106:8052:19457 2:N:0:149
TAATCTTGCGACCGTACTCCCCAGGCGGAGAGCTTAATGCGTTAGCTGCGTCACCTACAAGCATGCTTGCAGACAACTAGCTCTCATCGTTTACGGTGTGGACTACCAGGGTATCTAATCCTGTTTGCTCCCCACACTTTCGTGCCTCAGCGTCAGTATCTGTCCAGTAAGCCGCCTTCGCCTCTGGTGTTCCTCCTAATATCTACGAATTTCACCTCTACACTAGGAATTCCACTTACCTCTCCAGAACTCTAGATCGATAGTTTCAAATGCAGTTCCAG
+
GGGGGGGGGGGGGGGGGGGGGGGGGGGGGGGGGGGGGGGGGGGGGGGGGGGGGGGGGGGGGGGGGGGGGGGGGGGGGGGGGCGGGGGGGGGGGGGGGGGGGGGGGGGGGGGGGGGGGGFGGGGGGGGGGGGGGGGGGGGGGGGGGGGGGGGGGGGGGGGGGGGDGFGGGGGGGGGGGGGGGGGGGGGFGGGFGFGFGFFGFGGFGFFFGFDGGFGGGGFFFFGFGFGFFFFFCFFFFFA@C<74?>>7??ADAFFBFFB?BBEFGGF6@20<7AGGFFAA>
@M06628:26:000000000-CRM2J:1:1106:23076:19845 2:N:0:149
CAGCCTTGCGACCATACACCCCAGGCGGAACACTTAACGCTTTCGCTACGGCCGAGAGAATGTGATAGTTCCCTCAACCCAGTGTTCATCGTTTACGGCTAGGACTACCGGGGTATCTAATCCCGTTCGCTACCCTAGCTTTCGTGCCTCAGCGTCAGAAAAGATCCAGTGATGCGCCTTCGCCACCGGTGTTCCCTATGATATCAACGCATTTCACCGCTCCACCATAAGTTCCCATCACCCCTATCTTCCTCGAGCTTGGGGGTTTGAGACGCTATTC
+
GFGGGGGGGGGGGGGGGDGGGGGGGGGGGGGGGGGGGGGGGGGGGGGGGGGGGGDFGGGGAFGGGGGGGGGFGGGFGGGCEGFGFGGGGGGGGGGGGGGGGGGGGGGGFGGGGGGGGGGGGGGGGFGGGGGDGGFGGGGGGGGGGFC>DGGGGGGGGGFGGGGGFGGGGGGGGFFE8EGGGFGGEGAECEG58@CEGFFG@+<+>FFFCB>GG>DDFF@;;9C?GBGBFFA>66B>FFF<63:>:<)5AABAA<01:?9??F>93)825AC0=2:C>:<D
@M06628:26:000000000-CRM2J:1:1106:15147:20074 2:N:0:149
CATTCTTGCGAACGTACTCCCCAGGTGGGTCACTTATCAATTTCTCTTAGCCACTCAGACCGAAGTCCGAACAGCTAGTGACCATCGTTTACGGCGTGGACTACCAGGGTATCTAATCCTGTTCGCTCCCCACGCTTTCGTCCATCAGTGTCAATATATTGTTAGTGATCTGCCTTCGCAATTGGTATTCTATGTAATATCTATGCATTTCACCGCTACACTACATATTCTAACCACTCAACAATAATTCAAGATAACCAGTTTCAAAGGCAATTCTACAG
+
GDFGGGGGGGEEGGGGGGGGGGGGGGGFGGGGGGGGGGGGGGGGGGGGGGGGGGGGGGGGGGGGGGGGGGEGGGGGGGGGGGGGGGGGGGGGDGGGGGGCEGFGGFGGGBC<FGGGGGGGGGGCFGGGGGGGGGGDGFFEGGGEGGGGFGGGFFGFFGGG9FFGC=DFFCGGGGGGGGG4?EGFGG?FGFEFFFGE79BC@FGFCFACGFFGG35<G<))/9<@D97<=6C39AF@D;),*/)/7E3C<E?6?<2)6<?B6<F<FGF)80<?GFCCFAFD5
@M06628:26:000000000-CRM2J:1:1106:15137:20089 2:N:0:149
CATTCTTGCGAACGTACTCCCCAGGTGGGTCACTTATCAATTTCTCTTAGCCACTCAGACCGAAGTCCGAACAGCTAGTGACCATCGTTTACGGCGTGGACTACCAGGGTATCTAATCCTGTTCGCTCCCCACGCTTTCGTCCATCAGTGTCAATATATTGTTAGTGATCTGCCTTCGCAATTGGTATTCTATGTAATATCTATGCATTTCACCGCTACACTACATATTCTAACCACTTCACAATAATTCAAGATAACCAGTTTCAAAGGCAATTCTACAG
+
GFGGGGGGGGECFGGGFGGGGGGEGGGFGGGGGGGFGGGGGGGGGGGGGGGGGGGGGGGGGGGGDGGGGGGDGGCGGGGGGGGGGGGGGGGE@EEGGGGGDGGGDGGDGGGGGGGGFGGGGGGGGGGGGGGGGGGGGGGGGGGGGGGGGGGGGGGGGGGGGGGGGGGGGGGGGGGGGGG7CCFG6FDFGGGFGFGFGFFGGGGFGFFCCFFGGFGGGDFEFFGFGFGFA7CECFFFF@FF>EF@EF@EEFF?<3;AA????AFB7C?>F?F7C:FD?AAF,
@M06628:26:000000000-CRM2J:1:1106:27060:20203 2:N:0:149
CACCCTTGCGAGCATACTCCCCAGGCGGGATACTTGACGCGTTAGCTACAGAACTGAACGGTTTTAAATCGACCAGAACTTAGTATCCATCGTTTACGGCTAAGACTACTGGGGTATCTAATCCCATTCGCTCCCTTAGCTTTCGTCTCTCAGTGTCAGTCATGGCCCAGCAGAGTGCTTTCGCGATTGTTGTTCTTCCTAATATCTACGCATTTCACCGCTACACGAGGAATTCCCTCTGCCCCTACCTAACTCACGCTTTATAGTTTCAACTGCCGGTT
+
GGGGGGFGGGDGEFEFFGGGGGGGFGGG7:C<EFG,CDEGGGGGGGGGGGGGGFGGGGGGG8FF<FG9EFEG7FGGFG8FDDG<AFGGGGGGGGGGGG>G+7=EFFGGGC9FFCFCBGGG9FCFGDDGEGGEGGGGGG:9FFGGGGGDGGFGGGGGGGGGGGGG9FGGECEFGGGGGG:CEGGGC<8CC24;35CEFAFFC9CFC=ACC5629<DFCF*(.7)47(*,5:3?F?F9>AF?427?214?F?<?F<4A(3:(,(9:C*9<4:F2F)6+719B4
@M06628:26:000000000-CRM2J:1:1106:23756:20675 2:N:0:149
CAGCCTTGCGACCATACTCCCCAGGCGGAGCACTTAACACTTTCGCTACGTCCGAGAAAATGTGGAAGTTCCCACGGACTAGTGCTCATCGTTTACGGCTAGGACTACCGGGGTATCTAATCCCGTTCGCTACCCTAGCTTTCGTTCCTCAGCGTCAGAAGAGATCCAGTGAGCCGCTTTCGCCACCGGTGTTCCAGATGATATCAACGCATTTCACCGCTCCACCATCTGTTCCGCTCACCTCTATCTCCCTCAAGTCGTGGGGTTTCAAGCGCAGTTC
+
GGGGGGGGGGGGGGGGGGGGGGGGGGGGGGGGGGGGGGGGGGGGGGGGGGGGGGGGGGCEGGGGGGGGGGGGGGGGGFGGGGGGGGGGGGGGGGGGFGGGGGGGGGGGGGGGGGGGGGGGGGGGGGGGGGGGGGGGGGGGGGGGGGGGFGGGGGGGGGGDGGDGGGGGGGGGGF>EGGGGGGG=EGGGGCGFGFFFCFFGGFGFGFA@E>6DDFGGGDDBFFGFGFGFFFFA9A=:??@>G:8472>B<ADF:<<:?A<:2:F0D5:(99:)7-78>:A<
@M06628:26:000000000-CRM2J:1:1106:8530:20706 2:N:0:149
TAATCTTGCGACCGTACTCCCCAGGCGGAATGCTTAATCCGTTAGGTGTGTCACCGAATTGCATGCAACCCGACGACTGGCATTCATCGTTTACGGCGTGGACTACCAGGGTATCTAATCCTGTTTGCTCCCCACGCTTTCGCACCTCAGCGTCAGTATCGAGCCAGTGAGCCGCCTTCGCCACTGGTGTTCCTCCGAATATCTACGAATTTCACCTCTACACTCGGAATTCCACTCACCTCTCTCGACCTCAAGACTACCAGTATGAAAGGCAGTTCCAG
+
GGGGGGGGGGGGGGGGGGGGGGGGGGGGGGGGGGGGGGGGGGGGGGGGGGGGGGGGGGGGGGGGGGGGGGGGGGGGGGGFGGGGGGGGGGGGGGGGGGGGGGGGGGGGGGGGFGGFFGGGGGGGGGGDFGGGGGGGGGGGGGGGGGFGGFCGGGGGGGGGGGGGDFGGGGGGFGGGGGGCGGGGGGC?ECGFF=FFG:>7CFGF?FF?/0:GGDFGGGFFFFG<GFD;BF>5<4FA??FB4:)2)48090648:<<:ABF07?<CFFFFFC641CCFAD<.
@M06628:26:000000000-CRM2J:1:1106:8425:20727 2:N:0:149
TAATCTTGCGACCGTACTCCCCAGGCGGAATGCTTAATCCGTTAGGTGTGTCACCGAATTGCATGCAACCCGACGACTGGCATTCCTCGTTTACGGCGTGGACTACCAGGGGATCTAATCCTGTTTGCTCCCCACGCTTTCGCACCTCAGCGTCAGTATCGAGCCAGTGAGCCGCCTTCGCCACTTGTGTTCCTCCGACTATCTACGAATTTTACCCCTACACTCGGAATTCCCCTCACCTCTCTCGACCTCAAGACTACCAGTATTAAGAGCAGTTTCAG
+
AF-CFFGGGGGCF7FGGGCGGGGGGGGF:FG8FGGGG,6CFFGGGCGFGEE,EF9F+@,9EC,6C,6,9C=::+74+B@894C55,954B?F794+8F@B7B=FF,,,5CF++@7E,33,9333:C3@@F;3B<C@:8+@>>F8<FGGCG?EG8>8>FF,*1=8C,,5?,,2,9B**3+/C**2+++4>FFA++1(3.)1CGGF9*)-*)(2*.:**9536(>)>:G>B>B).)0(((0(*44:42,)((-53)<<(4),,0).*:/)*)*,*,*3*).).
@M06628:26:000000000-CRM2J:1:1106:19181:21307 2:N:0:149
CAGCCTTGCGACCATACTCCCCAGGCGGAACACTTAACGCTTTCGCTACGGCCGAGAGAATGTGGAGGTTCCCTCTACCCAGTGCTCATCGTTTTCGGCTAGGACTACCGGGGTATCTAATCACGTTCGCTACGCTAGCTTTCGTGTCTCAGCGGCAGAAAAGCTCCAGTGATGCGCTTTCTCCACGGCTGTTCCTTATTATATCAATGCATTTCACCGTGCCACCCTGAGTTCCCTTCACCCCGAACTTGCTCCATATTGGGGGTTTGAAACGCAATTC
+
,--CC@<6-7+7++;6C66,66;CFGC+++8,6CFGCF@@F7,F:@,B+,666+6+@7,,5,9,9C4,4,C,,,B,,<5,,,4C,,95C,A94A+,4+@FB,A5,446,3@+88CF=E9E;@,,B@,@B+3+@+@F<:,@,@,6,*,,,7@D6**1B:*<C,,6,,?>86,+22B8;***01+=75/C**/;9A7)51+*+<+*0*9)0/):*)2:*0),((159,*,))(.))*4)-)59)((((-((6)4)).5)).6),)7D5),.5*6*,/*7())
@M06628:26:000000000-CRM2J:1:1106:17607:21324 2:N:0:149
CATTCTTGCGAACGTACTCCCCAGGTGGGATACTTATCACTTTCGCTTGGCCGCCCAGGTCTCAAGGACCCGGACAGCTAGTATCCATCGTTTACGGCGTGGACTACCAGGGTATCTAATCCTGTTCGCTCCCCACGCTTTCGTCCATCAGCGTCAGTATATGGTTAGTCAGCTGCCTTCGCAATCGGTGTTCTATGTAACATCTATGCATTTCACCGCTACACTACATATTCCGCCAACTTCACCATAACTCAAGACGACCAGTATCAAAGGCAATTCTA
+
GGGGGGGGGGGGGGGGGGGGGGGGGGGGGGGGGGGGFGGGGGGGGGGGFEGGGGEGDFFGGGGGGGGGGFGGGGGGGGGFGGFFFG<FDFGGGGGEGECFGGCGFFFG8FGCFDGGE=FD>F9FDFCEG@8CFGFCEB<CGFFDCFCEAFCGGGGGG@;@FGA@F@?@22DFGGGGGGGGC:EGED8E?8=A;139<;;C;>C6<A:??+7;FC:>FD53,9C@:5F@?BA<4:)8:6;?9<AFBA<ABD744244AB09>BB1>7856>C)526;)35:)
@M06628:26:000000000-CRM2J:1:1106:26907:21589 2:N:0:149
TAACCTTGCGGCCGTACTCCCCAGGCGGAGTGCTTAATGCGTTAGCTGCGCCACCGAATAGCAAGCTACCCGACGGCTAGCACTCATCGTTTACGGCGTGGACTACCAGGGTATCTAATCCTGTTTGCTCCCCACGCTTTCGCACCTCAGCGTCAGTACCGAGCCAGTGAGCCGCCTTCGCCACTGGTGTTCTTCCTAATATCTACGAATTTCACCTCTACACTAGGAATTCCACTCACCTCTCCCGGACTCAAGACTGCAAGTATTGAAGGCAGTTCCAG
+
GFGGGCGGGGGGGGGGGFGGGGGCGFEEDEGDFGGGGGGGGGGGGGGFGGDGGGGGCEGGGGGGGGFGGGGDGGDGGGGGGGGGGGGGGG,BFGGDGEGG7EGGGGGG8CEGGGGGFFGGGGFFGGGGGGGGGGGGGGDGFCFGGGGGGGGGGGGGGGGG@DDGGGGGGGGGC9CGEGGGGGGG66E+0;EF7@GFCF4C??CF7B38:56*::FGGG4<AAGA*5F?FF249>F9?:F?*.).(4103298283-742()-9)**1)9)*,51**744<-
@M06628:26:000000000-CRM2J:1:1106:15906:22093 2:N:0:149
TAATCTTGCGACCGTACTCCCCAGGCGGACAACTTAATGCGTTAGCTTCGGCACTAAGAGGTCAAAGCCTCCCAACGCCTAGTTCTCATCGTTTACGGCGTGGACTACCAGGGTCTCTAATCCTGTTTGCTCCCCACGCTTTCGCTCCTCAGCGTCAGTATTGGTCCAGAAAGTCGCCTTCGCCACTGGTGTTCCTCCCGATAGCTATGCATTTCACCTCTACACCGGGAATTCCACTTTCCTCTACCATACTCTAGATACCCAGTATCGACTGCCGTTC
+
GGGGGGGGGGGGGGGGGGGGGGGGGGGEGGGGGGGGGGGGGGGGGGGGGGGGGGGGGGGGGGGGGGGGGGGGGGGGGGGGGGGGFGFGGGDGGGGGGGGGGGG:FGGFGFFEGGGFCCEFGGGGGGGGGGGGGGGGGGGGGGGGEGGGGFFCGGD8:7E9FF?FGFFFEGF6,=;BCEEGG5*:ADCFFGCAE8:?C4>C8*5)<A+)3/)>FF7:>F44<)2<4:<9:)34>)9<2<F2>2<BF<<9>)47<<4))6).:,?<5C6)1(*3*-**0(4(
@M06628:26:000000000-CRM2J:1:1106:15894:22110 2:N:0:149
TAATCTTGCGACCGTACTCCCCAGGCGGACAACTTAATGCGTTAGCTTCGGCACTAAGAGGTCAAAGCCTCCCAACGCCTAGTTCTCATCGTTTACGGCGTGGACTACCAGGGTCTCTAATCCTGTTTGCTCCCCACGCTTTCGCTCCTCAGCGTCAGTATTGGTCCAGAAAGTCGCCTTCGCCACTGGTGTTCCTCCCGATATCTATGCATTTCACCGCTACACCGGGAATTCCACTTTCCTCTACCATACTCTAGATACCCAGTATCGACTGCAGTTC
+
GGGGGGGGGGGGGGGGGGGGGGGGGGDEGGGGGGGGGGGGGGGGGGGGGGGGGGGGGGGGGGGGGGGGGGGGGGGGGGGGGGGGGGGGGGGGGGGGGGGGGGGGGGGGGGGGGFGGGGGGGGGGGGGGGGGGGGEDGEGGGGGGECFC:DFFGGGGGGFGGGGGGFFGGGGF:CEGG=EDGGGGGG?7C;CACAD?FAEG5*:>EFACGFCGGFGGGG>>BFD?F?DF))4<?A*6><F<CAAFADFD?23::>B)-664>:FB7C=461<27(:9)466
@M06628:26:000000000-CRM2J:1:1106:17037:22141 2:N:0:149
CAGCCTTGCGACCATACTCCCCAGTCGGAACACTTAACGCTTTCGCTACGGCCGAGAGGATGTGGAGGTCCCCTCAACCCAGTGTTCATCGTTTACGGCTAGGACTACCGGGGTATCTAATCCCGTTCGCTACCCTAGCTTTCGTTCCTCAGCGTCAGAAAAGATCCAGTGATGAGCTTTCGCCACCGGTGTTCCCTATGATAGCAACGCATTTCACCGCTCCACCATAAGTTCCCATCACCCCTAGCTTCCTCAAGCCTCGTGTTTTGTAACGCATGTC
+
GGGGGGGGGDGGECFGGGGGGGGG@CC>CGGCCFFGGCCGGGGGGGGGGGCEFEEEGGGGGGG,CFFGGGGGGFGAFCFG7FF9@C,A?FCDDD<DF+7=@EAFCFE@8F7F+C7DFFFGEAFD7FF8EFG:C7@@7DFE@;,@,58,7@DFCEEGCFGGCCEGD>B6DE,+>+,2>EGGFC=ECD,=*4=8C@@;CFA:?FF89FF17>9DDFGFG75((4)(2(*-**...)*,-)0.9:47:((,.-),6<<B242:(-.3*27()(26C?=*)()-
@M06628:26:000000000-CRM2J:1:1106:24784:22296 2:N:0:149
CAGCCTTGCGACCATACTCCCCAGGCGGAGCACTTAACACTTTCGCTTCGGCCGGGAACCTATGGGGGGATCCCCAGCCAAGTGCTCATCGTTTACAGCTAGGACTACCGGGGTATCTAATCCCGTTCGCTACCCTAGCTTTCGTGCCTCAGCGTCAGAAGAGACCCAGTAAGCCGCTTTCGCCACCGGTGTTCCTGATGATATCAACGCATTTCACCGCTCCACCATCAGTTCCGCTTACCTCTGTCTCCCTCTAGCATTGTGGTTTGGGGCGCAATTC
+
GGGGGGGGGGGGGEGGGGGGGEGGGGGGG7EGGGGGGFGFFGGFGGGGGGGGGGGGGGGGGGGGGGGGGGEGGGGGGDFGGGGGFGGGGGGGGFFGGGGGCFCFFGGFFEGGGGDGGGGGGGGDEGFFEGGGGGGGGGGGDGFEGGGGGGGGGGGGGGFFGFFGGGGGC@F:<>+CEE5CCCEGCDFGEEGF8@>499FGG?FF76B?=:9G<5:DG>BBFFGFG?F367?FF<4:?:@6>?FB<>A>):23(.(3))-:541935>?3(9699EC328:
@M06628:26:000000000-CRM2J:1:1106:24723:22399 2:N:0:149
CATTCTTGCGACCGTACTCCCCAGGCGGGATACTTAACCCTTTATCTTTGTCACTGAGCCGGATATTCCAACAGCTAGTGAACATCGTTTATGGCGTGGACAATCTGAGGATCTATTAATGTTTGTTCTCCACGCTTTCTTCCATCACTGTGTCTATATTGTTAGTGATCTGCCTCCTCACTCCGTCTGTTCTGTAATATATATACATTTATCTCTCCACTACATAGTATAACCACTGCACCTCTAGTCAAGATAAACATTTTCATTGGCAATTCTACAGT
+
9F9EFGGGGGG7FCGGGGFGGGGGG,FGC7+9FFGG9,,9,CF@66CE,C?FFG9,C66,+8=,,,,,,,,,:,:,:,,<5,,5:5++:F+,,,,+8@++:,,,:,,7C+,:,CA;,,,,,:,,>3@,,C>,D+C++@,3,,7=,C,3,77,,,53@FGCFFC,83@A;,@+3*,,6,42,,,14;,=8;,+685*,+42,>78,++/4+*4=*=:*;+::EGBF8+/+36))/244);)2((()/)/)))))))1)/7)9);)++16906<DACCFA)5.
@M06628:26:000000000-CRM2J:1:1106:19512:23230 2:N:0:149
CAGCCTTGCGACCATACTCCCCAGGCGGAACACTTAACGCTTTCGCTACGGCCGAGAGGATGTGGAAGTCCCCTCAACCCAGTGTTCATCGTTTACAGCTAGGACTACCGGGGTATCTAATCCCGTTCGCTACCCTAGCTTGCGTGCCTCAGCGTCAGAAAAGACCCAGTGTTGCGCCTTCGCCACCGGTGTTCCCTATGATATCAACGCATTTCACCGCTCCACCATAAGTTCCCAACACCCCTGTCTTCCTCAAGCTTGAGGGTTTGAAACGCAATTC
+
GFGGFFAFFFDGDFCGG9FAFFGGFGGGGGGGGGGGGGEG@CDGDGGGGGGGGGG7FGGD,CFGGGDFGGGGGFGCFF@@BAFFGGGG9EF?FFFAAEDGGGFGFGGFGGGDEFEGGGGGGGGGGGGCEDGGGGGFF7FGG,<EGGG*>DAFFGEGGGCBDFGEGGGGGB?:CF9EGG*CFDEGGD8:518)3;+738A:FFFFGFF0A39C<<*00:)(,(925274=F9<<4@2777(*(4((-,.-.)).6603)).(2?099),))26>15*),2:
@M06628:26:000000000-CRM2J:1:1106:23047:24097 2:N:0:149
CAGCCTTGCGACCATACTCCCCAGGCGGAGCACTTAACACTTTCGCTACGTCCGAGAAGATGTGGAAGTCCCCTCGAACTAGTGCTCATCGTTTACAGCTAGGACTACCGGGGTATCTAATCCCGTTCGCTACCCTAGCTTTCGTACCTCAGCGTCAGAAGAGACCCAGTAAGCCGCCTTCGCCACCGGTGTTCCTCACAATATCAACGCATTTCACCGCTCCACTGTGAGTTCCGCTTACCCCTGGCTCCCTCCAGCCTTGTGGTTTGAAATGCAGTTC
+
GGGGGGGGGGGGE@EFGGGGGGGGGGGGGEGFGGGGGGGGGGGGGGGGGGGGGG7FGGGFFFGCFGE4CFFGGGGGGGGGFEFGGGGGGGGGGGGGGGGGGGGFEGGGGGGGGGGGGGGCFGGGGGGGGDGGEFFFFFFGFGGGFFGC@ECCCEGGGGGGGGFFGFFGGGG79CCCEGG<>FGGEG578CE58@F?++86<+<+>C+6::(CC4**0:091193D<<:FFA96<*2:<3:C77<18(..:4:..(.(58738B25C:<;4C9>>C7*.6:
@M06628:26:000000000-CRM2J:1:1106:17244:24123 2:N:0:149
TAATCTTGCGACCGTACTCCCCAGGCGGAATGCTTAATCCGTTAGGTGTGTCACCGAACAGTATACTGCCCGACGACTGGAATTCATCGTTTACGGTGTGGACTACCAGGGTATCTAATCCTGTTTGCTCCCCACACTTTCGTACCTCAGCGTCAGTATCGAGCCAGGGAGCCGCCTTCGCCACTGGTGGTCCGCCAAATATCTACGAATTTCACCTCGACACTGGGAATGCTACTCACCGCTCTCGAATGCAAGACCAGGAGTTTATAAGTCAGTTGCGG
+
<EGGAFGGGG776@FEC,FG8CGCFEEDGE,CC,EFGEFGGGGDCFFGGGFE<CEFGEG@GFFCECD?FF?@44FF74@8,,5,CEFFDGFD=E::BEGE@?:EFC8ECDGFGG,@CFDA@AAAAAF;BA=DCFBCC8DFGGFEG@@BFE7CGECGEFFGGGG*5:>*1*:9*;8*;=,7;*77C4@3***/?)13:A;FG9+:+1)(:)(**6C7*1),,(/801*3954)))*5,5<0*49>?2-2(),).)..3(,4(().>C46*6>)*6C0/).((
@M06628:26:000000000-CRM2J:1:1106:17112:24231 2:N:0:149
CAGCCTTGCGACCATACTCCCCAGGCGGAGCACTTAACGCTTTCGCTACGGCCGAGAGAATGTGATAGTTCCCTCAACCCAGTGCTCATCGTTTACGGCTAGGACTACCGGGGTATCTAATCCCGTTCGCTACCCTAGCTTTCGTGCCTCAGCGTCAGAAAAGATCCAGTGATGCGCTTTCGCCACCGGGGTTCCCTATGAGATCAACGCATTTCACCGCTCCACCATAAGTTCCCATCACCCCTAGCTTCCTCGAGCTTGAGGGTTTGAAACGCAAGCC
+
GGGGGGGGGGGGGGGGFGGGGDGEGGGDGGGGGGGGDGGDGGGGGGGFGGGGGFEEGEGGCFGGGGGGGGGGGGGGGGAFCFFGGGFGGGGFGFGGGGGGGGGGCAGFFEGGGGCFG:EGGGGFGGG8CGGGGGGGGGGGG9FE>FEDFFGGGGEGGGGGGGGGDCEFGGC7FCECGGGCGGGEECEEE*=)=;>7EF?GC+:=9791:53*5<:CGFF>(4C>GBD)6=A9<96)<B??4,866?7:242))-48:((.,,;?C57:>BG904*8>1(,
@M06628:26:000000000-CRM2J:1:1107:14074:1841 2:N:0:149
CATTCTTGCGAACGTACTCCCCAGGTGGGTCACTTATCAATTTCTCTTAGCCACTCAGACCGAAGTCCGAACAGCTAGTGACCATCGTTTACGGCGTGGACTACCAGGGTATCTAATCCTGTTCGCTCCCCACGCTTTCGTCCATCAGTGTCAATATATTGTTAGTGATCTGCCTTCGCAATTTGTATTCTATGTAATATCTATGCATTTCACCGCTACACTACATATTCTAAACACTTCACAATAATTCAAGATAACCAGTTTCCAAGGCAATTCTACAA
+
GGFGGGGGGGCEGGGGGGGGGGGGGFGGGE@FGGGFAGEFGGGAFGGGEEFCFGGDGGACFEGGCFGE@7C=FFEFFEFFFEGGGFEDEG@B@CEGGFF+B<,:9,<BFE8F9FC==,C;DGG?::3@8FGFGECFBF3=,+6=7=9EFEF7A;CFEGGFGGGGGAB;B=<+@;:FC@ECE89,,=DCF,?9@7F4,3=EED:D94+8>@71B=C9D4/7A;C1*4:.@+9)+)2)(7;=+7.34);?7?)5+7)6936<34@A:09:2(*.7(23/44))
@M06628:26:000000000-CRM2J:1:1107:15072:1857 2:N:0:149
TAATCTTGCGACCGTACTCCCCAGGCGGAATGCTTAATCCGTTAGGTGTGTCACCGAATAGTATACTACCCGACGACTGGCATTCATCGTTTACGGTGTGGACTACCAGGGTATCTAATCCTGTTTGCTCCCCACACTTTCGCACCTCAGCGTCAGTATCGAGCCAGTGAGCCGCCTTCGCCACTGGTGTTCCTCCGAATATCTACGAATTTCACCTCTACACTCGGAATTCCACTCACCTCTCTCGAACTCTAGACTAGGAGTTTTGGAGGCAGTTCCAG
+
FGGGGGGGGGGGGGGGGGGGGGGGGGGGGGGGGGGGGGGGGGGGGGGGGGGGGGGGGGGGGGGGGGGGGGGGGGGGGGEGGGGGGGGGGGGGGGGGFGGGGGGGGGGGGGGGGGGGGGGGGGGGGGGGGGGGGGGGGGGGGGGGGGGGGGGGGGGGGGGGGGFGGGGGGGDCFDGGGGGGEGGGGGGGGGGFFEGFGFGGGGFD;;CD@??GG?FF6D=AFC5:D?C(>FD<66FA:17:C:?23<>?FBFFFA4))432238<GGFFC:F?D(5;@4.6-
@M06628:26:000000000-CRM2J:1:1107:14077:1861 2:N:0:149
CATTCTTGCGAACGTACTCCCCAGGTGGGTCACTTATCAATTTCTCTTAGCCACTCAGACCGAAGTCCGAACAGCTAGTGACCATCGTTTACGGCGTGGACTACCAGGGTATCTAATCCTGTTCGCTCCCCACGCTTTCGTCCATCAGTGTCACTATATTGTTATTGATCTGCTTTCGCACTTGGTATTTTATGTAATATCTATGCATTTCACCGCTACACTACATATTCTAACCCATTCACAATAATTCAAGACAACCAGTTTCAAAGTCAATTTTATAG
+
FAF<EFFFCEED@FFFGGCEFGFCFEGGC@C@FE<FEFFCFFGCFGGGFGFDE8FGGECFFE:FE,CC@7,6@=FG,69A,CCF<=79E77,4:+@C+++BE,<B,B7B6=F9FE;F,E,<FE?:+>E+>=D7++F+@>CF+36C=DCGE;,5,,7@@EFFGFF9FCC,7:7E+7@;:3;*=8F6CDF9,?+@*=8?B7<,+,:,87/58*+4*:5C4:4A;05<4;?7AC):>),(,+1+9)))70)11<)+7((.(2((./4+7*)0)+-:2++1))))
@M06628:26:000000000-CRM2J:1:1107:17614:1872 2:N:0:149
TAATCTTGCGACCGTACTCCCCAGGCGGAATGCTTAATCCGTTAGGTGTGTCACCGAACAGTATACTGCCCGACGACTGGCATTCATCGTTTACGGTGTGGACTACCAGGGTATCTAATCCTGTTTGCTCCCCACACTTTCGTACCTCAGCGTCAGTATCGAGCCAGTGAGCCGCCTTCGCCACTGGTGTTCCTCCAAATATCCACGAATTTCACCTCTACACTTGGAATTCCACTCACCCCTCGCGAACTAAATGCCTGGAGTTTATGAGGCGCTTCCGG
+
EFGGGGGFGGGGGGGGGGGGGDEEGGGGGGGGGGGGGGFGGGGGGGGGGGGGGFFGEGGGCGFFGGG9DEFGGGEE@FGGFGGGGFAFGGGGGGGGFFGGGGGGGGGGFGEF8<BECCGGGGGGGG?FDFGGGEGDGDGGFEGGGGGGFEGGGGGGGFDCE@EGG?BDEGEFE?*8;EGDEEGECFFF6CE=FEE@*;;++;9++.7(=:1:FE@FGGFEFBGAGDF??F79F964<?F(/,3(((0(8-,)9:2)).)-4358CF4)2-??C(*20(.3(
@M06628:26:000000000-CRM2J:1:1107:17120:3393 2:N:0:149
CACCGTTGCCGGCGTACTCCCCAGGTGGATTACTTATCGGTTTCCCTTGGTCACTGACTAAATAAAGCCAACAACTAGTAATCATCGTTTACGGCGTGGACTACCAGGGTATCTAATCCTGTGTACTCCCCACGCATTCGTGCACCAGCGTCAGTTTACCTATACCGAGTGGCCTTCGCAATCGGTATTCCTTCCGGTATCTCTACATTTCACCGCTACACCGGAAATTCTACTTGCCTCTCGGTAACTCAAGCAATTCAGAATCGTCAGCATGTAAAACA
+
9E-C@FGGGAC:CGGGGGGGGGGGGFGGGFG9FFGGFGDCGGG9CAFF@ECFGG9FGFGGCE<@E,C,C<66C8FF,,9,,@5,9?,?<F7,8,>FFF74B,=,,,,4:,9B,AF,,47@<E,557=E8ABDC7E+3@,38@@B,@D=FC>++@>A;FGFCFFF,,**@<C9EFG7@88C**<1?EFF9C2=,.;285C=B=,=+1+7+9?+;)27C)5;F@32).)6**6-=2*.9>=BG0(4:6).*6)5?2:()4:<))/.<*),9(3)0-3<6-)).
@M06628:26:000000000-CRM2J:1:1107:20139:3876 2:N:0:149
TAATCTTGCGACCGTACTCCCCAGGCGGAATGCTTAATCCGTTAGGTGTGTCACCGAACAGTATACTGCCCGACGACTGGCATTCACCGTTTACGGCGTGGACTACCAGGGTATCTAATCCTGTTTGCTCCCCACACTTTCGTACCTCAGCGTCAGTATCGAGCCAGTGAGCCTCCTTCGCCACTTGTGTTCCTCCAACTATCTACGCATTTCACCTCCACACTCGCAATTCCACTCCCCTCTCTCGACCTCAAGACCAGGAGTTTATGAGGCAGTCCCGA
+
@@FFAFGAFGCECFG<CFG8C,66,987@+:66CE,9<6C+FFG,,9C@,9C<ECFCCFG<C<@FG<,?6CFCC@=>++B<?F955,A4E:F7F?@+@:+C==<3D=A<:F,DD,C;,CF<3>F9=8,@C,@3@E>FGC;,@FCG:96@DBE*CCGGC@FG71>E@>D,,>*,*=,,>CG>EEG,0;1+2?:+)23C)**+29CB;9(8(2779777>*(74D<*()25))-0675,(5:C<F<2>:8)-(,9:<44?131()(*2*-*.+(1322)))-(
@M06628:26:000000000-CRM2J:1:1107:26619:4444 2:N:0:149
CAATCTTGCGACCGTACTCCCCAGGCGGAGAACTTAACGCGTTAGCTACGCCACTGAAAGGCCAACCCTCCCAGCGGCTAGTTCTCATCGTTTAGGGCGTGGACTACCAGGGTATCTAATCCTGTTTGCTCCCCACGCTTTCGCGCTTCAGCGTCAGTATCGGACCAGAAAGCCGCCTTCGCCACCGGTGGTCTTCCTGATATCCACGCATTCCACCGCTCCACCAAGAGTTCCACACACCCCTACTTGACTCAAGATATGTAGTTGGGTAGGCAATTCC
+
EEGF<FFEFFEEDCFF7DEGGGG7<FGEE@@FEFGGGGEGGGGDCFF,CFE=@CFEFCCE8FC,=C:FCFCGD?BC4C7+=5FBFGGGGGEGFF9,,?@F7FFGGGGGGGGGFF,>DGGFGGGFDFGGF;3D8F:>CFGGGGGGGGCEG,>;CEEFEFFGG::*F:*@>FF7CCEEGGGGGEE*C:CE1?*0+)3-0/:7+022+.C<E9B9CFCF<5527667F?4:@F2)/-9-247?C601:BF97AF)9:())).6:4=>9C*()-02*5<8/5<<
@M06628:26:000000000-CRM2J:1:1107:9487:4596 2:N:0:149
CAGCCTTGCGACCATACTCCCCAGGCGGAACACTTAACGCTTTCGCTACGGCCGAGAGGATGTGGAAGTCCCCTCAACCCAGTGTTCATCGTTTACAGCTAGGACTACCGGGGTATCTAATCCCGTTCGCTACCCTAGCTTTCGTGCCTCAGCGTCAGAAAAGACCCAGTGTTGCGCCTTCGCCACCGGTGTTCCCTATGATATCAACGCATTTCACCGCTCCACCATAAGTTCCCAACACCCCTGTCTTCCTCAAGCTTGAGGGTTTGAAACGCAACTC
+
FFGGEFFGFFGGGEFFGGGG?CFGGGEFGGGGFGGGGFEEGGGGGGGGGGGGGGGGGGGCFFFFGGDFGGFCEGGGFGGGGFF?@FGGGGF7BFGDCFGGGGGGGGGGGGGGGC@DGCFGGGGGGFFGGGGGGF:FGGGGGGGGGGDFFGFFFGGGGFGGGGDCGGGGGGGGGFGGGDEGGG87EEFGDGGFC?=4CFGGFG7CGFF7C>>DGFGGGG5>DBD?GFCA4*)./688<:>?=19;F?@>BBFFFF<)4<:918<?5C>652C<F:/17(()
@M06628:26:000000000-CRM2J:1:1107:9478:4617 2:N:0:149
CAGCCTTGCGACCATACTCCCCAGGCGGAACACTTAACGCTTTCGCTACGGCCGAGAGGATGTGGAAGTCCCCTCAACCCAGTGTTCATCGTTTACAGCTAGGACTACCGGGGTATCTAATCCCGTTCGCTACCCTAGCTTTCGTGCCTCAGCGTCAGAAAAGACCCAGTGTTGCGCCTTCGCCACCGGTGTTCCCTATGATATCAACGCATTTCACCGCTCCACCATAAGTTCCCAACACCCCTGTCTTCCTCAAGCTTGAGGGTTTGAAACGCAATTC
+
FFGGGGGGGGGGGGGGGGGGGGGGGGGGGGGGGGGGGGGGGGGGGGGGGGGGGGGGGGGGGGGGGGGGGGGGGGGGGGGGGGGGGGGGGGGGGGGGGGFGGGGGGGGGGGGGGGGGGGGGGGGGGGGGGGGGGFGGGGGGGGGGGGGGGGGGGGGGGGGGGGGGGGGGGGGFB6FGGGGGGCGGGGGGGGGEEEGFGFGFFFCCFFF?EFFGGFGGGGGFBFDFGFGFFFFFFFFFFFF:E?BF1?F?FADF=AA?)4)<<:F75CFBG<GBC?EG@?<A
@M06628:26:000000000-CRM2J:1:1107:5692:4894 2:N:0:149
CAACCTTGCGGTCGTACTCCCCAGGCGGAGAACTTAACGCGTTAGCTTCGCTACCGACGCGTCTATAGCGCCAACAGCCAGTCCTCCTCGTTGAGGGCGTGGACTACCAGGGTATCTAATCCTGTTCGCTCCCCACGCTTTCGTACCTCAGCGTCAGTGTAGTGCCAGTTATTCGCCTTCGCCACTGATTTTCCGCCATACCTCTACGCATTTCACCGCTACGCCTTGAATTCCTCTAACCTCTCACTCACTCTAGCCAGACAGTTTCAAATGCTTTTCC
+
GGGGGGGGGGGGGGGGGG9FGGGGGFGGGE+CFGGGG<FG:FG@FGGGFGG7FGD=CGC>:>>FFG9BE@>F+@ADGG<,4B:FA,,6,+B>,AF<F:FC=3+,,:333D::F<FCA;FC=,@,E=>3CCGGCG7CF7F:*;C,<<CC<EG6:CE@EGCG9<C8@<2<<,<++;<81*3>8CCC5+CCF+5@;7*(*0*<*9F*33C<*(45:<7CGDC6B2D6D<GF*/)69A*:4)/9C4:<?F=)/(:4@AA428?076)3C:*6*)3.:<++94AA
@M06628:26:000000000-CRM2J:1:1107:13852:5441 2:N:0:149
TAATCTTGCGACCGTACTCCCCAGGCGGAATGCTTAATCCGTTAGGTGTGACACCGAAGGGCAAGCCCCCCAACGTCTGCCATTCATCTTTTAGGGTGTGGACTACCAGGGTATCTAACCCGTTTTCCTCCCCACCCTTTCGTACCCCAGCGTCAGTATCGAGCCAGTGAGCCGCCTTCGCCCCTGGTGTTCCCCCAAATACCACCAAATTCCACCTCTACCTTTGGAATTCCACTCACCTTCCTCGAACCTTAGACTGATAGTTTACAAGGCATTTCCGG
+
FFGGGGGGGGGGGGGGGGGGGGGGGGGGGGGGGFGGGGGGGGGGGGGGGGGGGGGGGGGGFFGGGGGGGGE++84+99B,,:EB<,,,,<A,,,:,9+6B:8,,BE4,AC7BD<3,C,,@3++:DF33,CEFB8@++@F,,+5,83,**3,@6***,,6@*6*6*,>D9:,;:)=:B*58C8*//:/0*B*;>)=1CE*3+++*3(*.254?*-2>C4*)0)*.24*5*9,<*)*)((9:9)..-).-)(-(*.))-).)-4*.<:=4;49:*(+39<)(-
@M06628:26:000000000-CRM2J:1:1107:11433:6115 2:N:0:149
CACTCTTGCGAGCATACTTCCCAGGCGGGATACTTAACGCGTTAGCTTTAGTACTGCACAGGTCGATCTGTTCAACACCTAGTATCCATTGTTTACGGCTAGGACTACTGGGGTATCTACTCCCATTTGCTACCCTAGCTTTCGTCTCTGAGTGTCAGTAATAGCCCAGTAAAGTGCCTTCGCCATCGGTTGTCTTTCCAATCTCTACCCATTTCACCGCTCCACTGGAAATTCCCTTTACCTCTACTATACTCGAGTCCGATAGTTTCGACTGCGATTT
+
C<C-;CFC<F+866;;<;EEFF<<FFGD+CGCFGFA966FF@@8=DG,E9,<6FA<FG8EDDGGGG,FGGEG<5,A,8+BFF<9AEGGE,,C5=<?:7>F:?=FG=FB5,,4+C:>;=F,C83,:FE,7A,CD,BF8@8DD;73,3@E<9;;E958;>FGGGG;=<:DFG,2,+7@D<E=F**=:1:4*>*/68,921+,6==+,91/,-*90*+21:/6B05;;)03))7;A);@<)=CF)))./16*6)-*.-(()()--<(*2*6:85376*;52((
@M06628:26:000000000-CRM2J:1:1107:8742:6229 2:N:0:149
TAATCTTGCGACCGTACTCCCCAGGCGGAATGCTTAATCCGTTAGGTGTGACACCGAACAGTATACTGCCCGACGTCTGGCATTCATCGTTTACGGTGTGGACTACCAGGGTATCTAATCCTGTTTGCTCCCCACACTTTCGCACCTCAGCGTCAGTATCGAGCCAGTGAGCCGCCTTCGCCACTGGTGTTCCTCCAAATATCTACGCATTTCACCTCTACACTTGGAATTCCACTCACCTCTCTCGAACTCAAGACGACCAGTATGAAAGGCAGTTCCAA
+
GFFGGGGGGGGGGGGGGGGGGGGEGGGGCEGGGGGGGGGGGGGGGGGGGGGGGGGGGGGEGGGFGGGGGGGGGGGGGGGGGGGGGGGFFGGGGGEGBFFGGGGGGGGGGGGFGGGG9EGGGGGGGGGGGGGGGGGGGGGGGGGGGGGGGGGGEGGGCFGFGGGGGFCGGFGCDCGEGEGGGGGGCGF7BFGF@CGFGFFGGFGGFEG(=(3CFEGGDFFEF3CAFDF7FFFBFAFB:?F?F?<<?F>>F:6>F:4A??6>61><<DF)76:<C(:;F4)-.
@M06628:26:000000000-CRM2J:1:1107:25559:6790 2:N:0:149
TAATCTTGCGACCGTACTCCCCAGGCGGAATGCTTAATCCGTTAGGTGTGTCACCGAACAGTATACTGCCCGACGACTGGCATCCATCGTTTACGGTGTGGACTACCAGGGTATCTAATCCTGTTTGCTCCCCAACCTTTCGTACCTCAGCGTCAGTATCGAGCCCGTGAGCCGCCTTCGCCACTGGTGTTCCTCCGAATATCCACCAATTTCACCCCCACACTTGGAATTCCACTCACCTCTCCCGAACTCAAGACCAGGAGTTTAGGAGGCAGTTCCG
+
<F@6EFGFGGG@C:FGGGGGGGCCFGGC+@@DFGGG9,,C@GGGGGG,,BCFGGGG@F66=CFFFG9EFGG7:++8C7B8,,,,9:<?+BFGFD:+B??FGFF,BEFG8FDFC==33@C,FF<EFG,;>>EGG:+633=9D:<,@<7>,38@6>:@D99D*3@>C*>=*F*;,2:C>EG*1==:C+C<*=C6BCF8*09**+5+3/*634.@>2:C*C),.-/.2)90@F0)9679?0F<+422(4>0@1:472)).44?(-.(AC4)*6:05(2;65<1
@M06628:26:000000000-CRM2J:1:1107:4331:7526 2:N:0:149
TAATCTTGCGACCGTACTCCCCAGGCGGAATGCTTAATCCGTTAGGTGTGTCACCGCGCAGCATGCTACCCGACGACTGGCATTCATCGTTTACGGTGTGGACTACCAGGGTATCTAATCCTGTTTGCTCCCCACACTTTCGCACCTCAGCGTCAGTATCGAGCCAGTGAGCCGCCCTCGCCACTGGTGTTCCTCCAAATATCTACGAATTTCATCTCTACACTTGGAATTCCACTCACCTCTCTCGAACTCAAGACTAGCAGTTTAAGAGGCAGTTCAAG
+
9FEFGGGGGGGGGGGGGGAFGGGDGGGG+@CFFGGG9ECFEGG:FEFAECFGGGGG+>C>FGCFFGGGGGGGGGGD@=C8F,C<B<BFGFGF=FGGGF?FC?ECFFGEFC:FDDGFDFGG<CAFCBFGG=FCG8B+FCFFGGEEEGFF7>F83>8CCFBBCFFGGFFGGCCFGGG7*4ACG:CEG?C99F*@26C,*);<9FG7<7F2@6?>FF*:>DC2@BGBC4*)/92>69*6:<F<93)4<403026<F(<2<<AB02?::CF2:<C<::EFF66))
@M06628:26:000000000-CRM2J:1:1107:23106:7569 2:N:0:149
TAATCTTGCGACCGTACTCCCCAGGCGGAATGCTTAATCCGTTAGGTGTGACACCGAACAGTATACTGCCCGACGTCTGGCATTCATCGTTTACGGTGTGGACTACCAGGGTATCTAATCCTGTTTGCTCCCCACACTTTCGCACCTCAGCGTCAGTATCGAGCCAGTGAGCCGCCTTCGCCACTGGTGTTCCTCCGAATATCTACGAATTTCACCTCCACACTCGGAATTCCACTCACCTCTCCCGAACTCAAGACTACCAGTATGAGAGGCAGTTCCAG
+
GEGEGGGEGGD7@FGGEGGGGEF6DFG7+@DFGGFEGFFEGGGGGGGCGGCGFGFDFGDEGGGGGGGCAEFC7:CF@EDB,=<?FGGGDFFGGGGGGFGGCFDEGG=FCEDEFFGEGFGFFCGGFGGGFAFFGGDCFFFFGGGGGECC78>EEFGD;DEEEFFEFFFF?,D7,;C@EEFFGGCE6<CC*;CACCC@EB3E8@?79>C<*6(1C5FD*;*3<:D2DB*23>2)1<*:1464<6),(()-)9<2*48<?A7:??:>FF4<74+(*(2*96<A2
@M06628:26:000000000-CRM2J:1:1107:5252:7587 2:N:0:149
CAATCTTGCGCGCATACTTCCCAGGCGGGATACTTAACGCGTTAGCTTTAGTACTAAACAGGTCGATCTGTTCAACACCTAGTATCCATTGTTTACGGCTCGGACTACTGGGGTATCTAATCCTATTTGCTACCCTAGCTTTCGTCTCTGTGTGTCAGTAATAGCCCAGTAAAGTGCCTTCGCCATAGGCGTTCTTTCCAATCTCTACGCCTTTCACCGCTCCACTGGTAATTCCCTTTACCTCTACTATACTCTAGTCCGATAGTTTCGACTGCGACTTT
+
,C--C<FECG66@+CEEF<FGCF<FFE@++@FGGG66FFGGGGGCFCEF<,<EFG,5,,,4,:,+8?FBE@9<EFCF7+4955BAE,5CE<E<,?A+@44+@>=F7>B,,,8+@+,3,,=@7<,89E;>DBFGFFG7DFC9DGGGGG8EF,,,@D9;D,@9E:,,DF3>F,+,+6,?2,2:1=75=,02,4?C@5;610:+;*12);>=0(2*)21+0*.)(//*/*(**.48)9542/)<2<8))/67)44*.)).66)89:,::/.:2*471*/)(-4)
@M06628:26:000000000-CRM2J:1:1107:13485:7903 2:N:0:149
CAGCCTTGCGACCATACTCCCCAGGCGGAACACTTAACGCTTTCGCTACGGCCGAGAGGATGTGGAGGTCCCCTCAACCCAGTGTTCATCGTTTACGGCTAGGACTACCGGGGTATCTAATCCCGTTCGCTACCCTAGCTTTCGTGCCTCAGCGTCAGAAAAGATCCAGTGATGCGCTTTCGCCACCGGTGTTCCCTATGATATCAACGCATTTCACCGCTCCACCATAAGTTCCCATCACCCCTATCTTCCTCAAGCCTGGTGGTTTGAAACGCAGTTC
+
GGGGGGGGGGGGGGGGGGGGGGGGGGGGGGGGGGGGGGGGGGGGGGGGGGGGGGGGGGGGGGGGGGGGGGGGGGGGGGGGGGGGGGGGGGGGGGGGGGGGGGGGGGGGGGGGGGGGGGGFGGGGGGGGGGGGGGGGGGGGGGGGGGGGEGGGGGGGGGFGGGGGGGGGGGGGFGGGGGGGGGGGGGGGGGGFCCGFFFCFGGGGGFGFE>FGGFDGGGGFFFDBGFF>F=BA=<B<2<FFGBFFF???FDF<@DFB???>?:?:EG>BC<GFGBGEDBD>
@M06628:26:000000000-CRM2J:1:1107:23385:8863 2:N:0:149
CAATCTTGCGATCGTACTCCCCAGGTGGGACACTTATCACTTTCGCTTAGTCACTGAGATAAATCCCAACAACTAGTGTCCATCGTTTACGGCGTGGACTACCAGGGTATCTAATCCTGTTCGCTCCCCACGCTTTCGTCCATGAGCGTCAGTACATACGTAGTAGACTGCCTTCGCAATCGGTATTCTGTGTAATATCTATGCATTTCACCGCTACACTACACATTCTATCTACTTCCATATGACTCAAGTCAACCAGTATCAAAGGCAGTTCCATAGTT
+
GGGGGGGGGGGGGGGGGGGGGGGGGGGGGGGGGGGGGGGGGGGGGGGGGGGGGGGGGGGGGGGGGGGGGGGGGGGGGGGGGGGGGGGGGGGGGGGGGGGGGGGGGGGGGGGGGGGGGGGGGGGGGGGGGGGGGGGGGGGGGGGGGGFGGGGGGGGGGGGGGGGGGGGGGGGGGGGFGGGGGGGGGGFGGGGFDEC>DEGGGGGGGEDCCCFGGFGGGGGFFFGFFEFCFFFFFCAEFFBEGFFFFEFFFF3)@?EF;@FAFAFFFFFFF:EBFAFCFF?A>
@M06628:26:000000000-CRM2J:1:1107:14913:9019 2:N:0:149
CACTCTTGCGAGCATACTTCCCAGGCGGGATACTTAACGCGTTAGCTTTAGTACTGCACAGGTCGATCTGTTCAACACCTAGTATCCATTGTTTACGGCTAGGACTACTGGGGTATCTAATCCCATTTGCTACCCTAGCTTTCGTCTCTGAGTGTCAGTAATAGCCCAGTAAAGTGCCTTCGCCATCGGTGTTCTTTCCAATCTCTACGCATTTCACCGCTCCACTGGAAATTCCCTTTACCTCTACTATACTCTAGTCCGATAGTTTCGACTGCGATTT
+
GDGFGGGGGGCFDEGFGGFGGGGGGGGGEGGGFGGGGGGGGGGGGGGGGGGGGGGGGGGDFFGGGG:FFGGGGGFGGGGFFGGGGGGGGGGGGGGGGGGGGGGGGGGGGGFCEGGGGGGGGGG?FGGGGGGGFFGGFGGGGGGGGGGGGGFGFCFGFAEGGEGGFGGGGGGGCFB;AFFDFFGGGE8*BEG>GCGCB=CGEGFGGFGFGB@CGCFFGGG>EFG@GFCDFFF>CCAEEEFFGFFFFA449<FBBBFF2AAB1481=>46C<G?GBGC)4:B
@M06628:26:000000000-CRM2J:1:1107:14909:9038 2:N:0:149
CACTCTTGCGAGCATACTTCCCAGGCGGGATACTTAACGCGTTAGCTTTAGTACTGCACAGGTCGATCTGTTCAACACCTAGTATCCATTGTTTACGGCTAGGACTACTGGGGTATCTAATCCCATTTGCTACCCTAGCTTTCGTCTCTGAGTGTCAGTAATAGCCCAGTAAAGTGCCTTCGCCATCGGTGTTCTTTCCAATCTCTACGCATTTCACCGCTCCACTGGAAATTCCCTTTACCTCTACTATACTCTAGTCCGATAGTTTCGACTGCGATTT
+
GCGFGGGGGGGGGGGGGGGGGGGGFGGGGGGFFGFGGGGGGGEGGGGGGGGGGGGFGGGCFGFGGGGGGGGGGGCGGGGGGFGGGGGGGGGGGGFFEGGGGGGGGGFFGGGGGGGGGGGCGGF@,D9FGFFGGGGGFGGFGFGGGGGGGGFGCFGGGGGGGGGGGGGGGG7FC7E=CFGGCEEGGGGG5EGECA?@2B>CEGGGGF@EF9@GGFGGGF39A>GFGFC@;F<>FEAEFEFC?EFE3)=>8ABFFFFF<ADF0>@BGFFDF0=:D(:8)13:
@M06628:26:000000000-CRM2J:1:1107:23117:10306 2:N:0:149
CAATCTTGCGATCGTACTCCCCAGGTGGGACACTTATCACTTTCGCTTAGTCACTGAGATAAATCCCAACAACTAGTGTCCATCGTTTACGGCGTGGACTACCAGGGTATCTAATCCTGTTCGCTCCCCACGCTTTCGTCCATGAGCGTCAGTACATACGTAGTAGACTGCCTTCGCAATCGGTATTCTGTGTAATATCTATGCATTTCACCGCTACACTACACATTCTATCTACTTCCATATGACTCAAGTCAACCAGTATCAAAGGCAGTTCCATAGTT
+
GGGGGGGGGGGGGGGGGGGGGGGGGGGGGGGGGGGGGGGGGGGGGGGGGGGGGGGGGGGGGGGGGGGGGGGGGGGGGGGGGGGGEGGGGGGGGGGGGGGGGGGGGGGGGGGGGGGGGGGGGGGGGGGGGGGGGGGGGGGGGGGGGGGGGGGGGFGGGGGGGGGGGGGGGGGGFFGCGGGGGGGGGGGGGGGFFECA>BFFFGGC?7CC>CF?DBGGGGGCFFGFFEC?FFCEFFFEEFBCGEFE?EFEFEF?FECA@?;BADFFGGFFGFC?GFGC?BD99
@M06628:26:000000000-CRM2J:1:1107:23103:10325 2:N:0:149
CAATCTTGCGATCGTACTCCCCAGGTGGGACACTTATCACTTTCGCTTAGTCACTGAGATAAATCCCAACAACTAGTGTCCATCGTTTACGGCGTGGACTACCAGGGTATCTAATCCTGTTCGCTCCCCACGCTTTCGTCCATGAGCGTCAGTACATACGTAGTAGACTGCCTTCGCAATCGGTATTCTGTGTAATATCTATGCATTTCACCGCTACACTACACATTCTATCTACTTCCATATTACTCAAGTCAACTAGTATCAAAGGCAGTTCCATAGTT
+
GFFGGGGGGGGGGGGGFGGGGGGGGGGDFGGGGGGGGCDGGGGGDGGGGGGGGGGGFGGGGGGGFGGGGGGGGGGFA<FFFFFG7FGGGGEGGGFFCCGFFF=EBFGGGGGGGGGGGGGGGGE@FGGGCEGGGGDGFGGGGGGGG@FGC8C8E;,CDFFGFECEF98DFAFGGGG>58*?DE:CEGCC@,DAFE,;CFCG9CG7,1CEFECFG=DDD46CAEG(26+7@+<CFECFEEA<:76)96+18@)9+)73)/)9)9=4F7@(*1:37>+06),--
@M06628:26:000000000-CRM2J:1:1107:28432:10483 2:N:0:149
TAATCTTGCGACCGTACTCCCCAGGCGGAATGCTTAATGCGTTAACTGCGTCACCAAATTGCAAGCAACCTGACGACTGGCATTCATCGTTTACGGTGTGGACTACCAGGGTATCTAATCCTGTTTGCTCCCCACACTTTCGTACCTCAGCGTCAGTATCGAGCCAGTGAGCCGCCTTCGCCACTGGTGTTCCTCCGGATATCTACGAATTTCACCTCTACACTCGGAATTCCACTCACCTCTCTCGACCTCTAGACCGGCAGTTTTGGAGGCAGTTCCGG
+
FFGGGGGGGGDGGGGGGGGGGGF:FGGE:FGGGFGDFFGGGGGGGGGGGGGGGGFGGGGGGGGGGFGGGG?FEGEG:FGGGGGGFCFFFGGGGFGGGGGGGGFGGGGGGDGFGGGGDDGFDGGGGG?GGGGGDGGGGGGGGGGGGGGGGFGGGGGDGGGGGDGGGGGGGGFGFGGGGEGFGGEEFFCC8C*=;9C>C:DE8>C7+9:7F;7CGFGG=FCAFFGCC879>:?>F<F<FBF6F:50)5>079>?@<A94:9(7154FCFFG7FBG0=EFAAF;
@M06628:26:000000000-CRM2J:1:1107:14023:10692 2:N:0:149
CATTCTTGCGAACGTACTCCCCAGGTGGGATACTTATCACTTTCGCTTGGCCGCCGAGACCGAAGTCCCGACAGCTAGTATCCATCGTTTACGGCGTGGACTACCGGGGTATCTAATCCCGTTCGCTCCCCACGCTTTCGTCCATCAGTGTCAGTATATAGTTAGTCACCTGCCTTCGCAATTGGTGTTCTATGTGATATCTATGCATTTCACCGCTACACCACATGTTCCGGCAACTTCACTAGAACTCAAGACCTACAGTATCAAAGGCAATTTTATGG
+
GGFGGGGGGGDGGGGGGG9FGGGGGGGDGGGGGGGFF<@CEGGGGGGGFGGGGGGGGGGGGCFCEGGGGG7:CFFGFFFFGGGGGGGGGGGGEGGGGGEG8DF8FE@CGGEFF9FFGEGEGCFFEGGGGGCFEGGGGGF>FEFGGGCFGGGEFFFFGGGGGGGFFGECGGFGDF?EGFGGGGGGGGC5C;CFCCF??77@EDCG+77<39?;CAGGG3C7FFG:>:CDF=<25;)4:??9<3:>2)13998:=4?7:8(8,646FFF<:(7:*(<CFABF0
@M06628:26:000000000-CRM2J:1:1107:15995:11255 2:N:0:149
TAATCTTGCGACCGTACTCCCCAGGCGGAATGCTTAATCCGTTAGGTGTGACACCGAATAGCATGCTACCCGACGTCTGGCATTCATCGTTTACGGTGTGGACTACCAGGGTATCTAATCCTGTTTGCTCCCCACACTTTCGCACCTCAGCGTCAGTATCGAGCCAGTGAGCCGCCTTCGCCACTGGTGTTCCTCCGAATATCTACGAATTTCACCTCTACACTCGGAATTCCACTCACCTCTCTCGAACTCTAGACCAGGAGTTTATGAGGCAGTTCCAG
+
EDFFGGGGGGGGGGGGGGGGGGGGGGGGEGGGGGGCEGFGGGGGGGGGGGGGGGGGGGGGGGFGGGGFGGGGGGGGGGGGGGGGGGGFGGGGGGGGGGGGGGGGGGGGGGGFGGGGFGGGGEFGFGGGGGGGGGGGGGFGGGGGGG?FGGGEGGGGGGGGGGGGGGGGGGGFFGGGGGGGGGG?CCFGDFEACEGDGFGGGGG>C>DFDDDG=<GC*>FAFBF2>?94)8:<B98A(4?6C?F?DBFFFBBA?ABA4)4<<1BFG>7<FBD7C?GG?))..
@M06628:26:000000000-CRM2J:1:1107:15976:11258 2:N:0:149
TAATCTTGCGACCGTACTCCCCAGGCGGAATGCTTAATCCGTTAGGTGTGACACCGAATAGCATGCTACCCGACGTCTGGCATTCATCGTTTACGGTGTGGACTACCAGGGTATCTAATCCTGTTTGCTCCCCACACTTTCGCACCTCAGCGTCAGTATCGAGCCAGTGAGCCGCCTTCGCCACTGGTGTTCCTCCGAATATCTACGAATTTCACCTCTACACTCGGAATTCCACTCACCTCTCTCGAACTCTAGACCAGGAGTTTATGAGGCAGTTCCAG
+
GGGGGGGGGGGGGGGGGGGGGGGGGGGGGGGGGGGGGGGGGGGGGGGGGGGGGGGGGGGGGGGGGGGGGGGGGGGGGGGGGGGGGGGGGGGGGGGGGGGGDGGGGGGGGGGGGGGGGGGGGGGGGGGGGGGGGGGGGGGGGGGGGGGGGGGGGGGGGGGGGGGGGGGGGGGGGGGGGGGGGGGGGGGGGGGFGFGDGFGGGGGGGCGFFDDGGFGGGGGFFFGFGFGFBFDFFFFFFFFFGBF?8?>?FFFFFFFBFFFF<:BFGGFFGFFBC6EGFFFF<
@M06628:26:000000000-CRM2J:1:1107:29433:11263 2:N:0:149
TAATCTTGCGACCGTACTCCCCAGGCGGAATGCTTAATCCGTTAGGTGTGTCACCGAGCAGCATGCTACCCGACGACTGGCATTCATCGTTTACTGTGTGTCCAACCAAGCTATCTAATTCCTTCAGCTCCCCACACTTTCGCACCTCAGCGTCAGTATCGAGCCAGTGAGCCGCCTTCGCCACTGGTGTTCCTCCAAATATCTACGACTTCCACCTCTACACTTGGAATTCCACTCACCTCTCTCGAACTCAAGACTACCAGTATTAAAGGCAGTTCCAG
+
FFGGGGGGGGEEEFGGGGGGFGGGGGG@+FFEFGGGGGAFGGFGGGGFFCFGGGGG>FGDGGGGFGG9FFGGGGG7=B7E=EFGGGGGFFFEFFAA<CBF,C?,,484+8+:::83:79,:9,C,,67@FFFEGGGC:FGGGDCFGDFGFG>BCGEGGFGDC5>CADFGGGG8DEGGGGGGGDC,8:<,;BCE<F@*=7+5;F7CEC@*2;+;ECCDC*=AAFF7<4:4B>A447<(,92+42:??575::>*4).19)(.,<9CF*-C:<8*(*27))-.
@M06628:26:000000000-CRM2J:1:1107:27023:11460 2:N:0:149
CACTCTTGCGAGCATACTTCCCAGGCGGGATACTTAACGCGTTAGCTTTAGTACTGCACAGGTCGATCTGTTCAACACCTAGTATCCATTGTTTACGGCTAGGACTACTGGGGTATCTAATCCCATTTGCTACCCTAGCTTTCGTCTCTGAGTGTCAGTAATAGCCCAGTAAAGTGCCTTCGCCATCGGTGTTCTTTCCAATCTCTACGCATTTCACCGCTCCACTGGAAATTCCCTTTACCTCTACTATACTCTAGTCCGATAGTTTCGACTGCGATTT
+
GFF<FGGGGGGGGDFFGGGGGGGGGGGGGGGGGGGGGGGGGGGGGGGFFFGGGGGFGGGCFGGGGGGGGGGGGGGGGGGGGGGGGGGGGGGGGGGGGGGGGGGGFFGGGGGGGGGGGGGGGF,F8AFCFDGGG8FEEFFCFGGGGGGCFFGFGGGGGGFGGFGGGGFGGGGFFFFGFGGFGGDEGGCCGGEFEEGEGFGGGFFFC@FF599<DEGGGGGFF(:=FEC@AF<AF7C@>;FFFF<3774-=4))7<A<9<<A:6:95FBFF0=?G>F5:<6?
@M06628:26:000000000-CRM2J:1:1107:21173:11791 2:N:0:149
CAGCCTTGCGACCATACTCCCCAGGCGGAACACTTAACGCTTTCGCTACGGCCGAGAGGATGTGGCAGTCCCCTCAACCCAATGTTCATCGTTTACAGCTAGGAATACCGGGGTATCTAATCCCGTTCTCTACCCTAGCTTTCGTCCCTGAGCCTCAGAAAAGACCCAGTGCGGCGCCTTCGCCACCGGTGTTCCCTATGATATCAACGCATCTCACCGCTCCACGAACAGTGCCCAACACCCCTCGCTTCCTCAAGCTTGAGGGTCTGACACGCAACTC
+
,<-6EFGFGG7FC+FFFGGGGDCF<CC@@@7,:CFA9EC@CFF9FFC6CFEDC@+C+4B4,,:9,,,+4BE<E,=,94BB++9,,,@,,,::,447,:,,,A,5,B,A?:EFDG+@F9;9,CF87D,3+C;,@BC,5,,@,3=E3+3>=,,@,,43,6,,,D?*DE,,><E+*)4*1***2/3=C=*>8:C:8CF?G46:+0+2<)*.*(-9C<F7:D<()4/.9(1().4:*)/3:<B:5,(,-,)(7((5/4-742,.(3)(1>48*6+,93>=.(()
@M06628:26:000000000-CRM2J:1:1107:10318:11973 2:N:0:149
TAACCTTGCGGCCGTACTCCCCAGGCGGAGAACTTATCGCGTTAGCTTCGCCACACAAAGGATAAACCCTCATACGGCTAGTTCTCATCGTTTACGGCGTGGACTACCAGGGTATCTAATCCTGTTTGCTCCCCACGCTTTCGCGCCTCAGTGTCAGTATCAGTCCAGGAAGCCGCCTTCGCCACTGATGTTCCTTCCGATATCTACGCATTTCACCGCTACACCGGAAATTCCACTTCCCTCTACTGTACTCTAGCTATCCAGTATCGAATGACAGACT
+
GGGGGGGGGGGGGGGGGGGGGGGGGGGGGGGGGGGGGGGGGGGGGGGGGGGGGGGGGGGGGGGGGGGGGGGGGGGGGGGGGGGGGGGGGGGGGGGGGGGGGGGGGGGGCGGGGGGGGGGGGGGGGGGGGGGGGGGGGGGGGGGGGGGGGGGGGGGGGGGGGGGGGGGGGGGGGGGGGEEGGGGGGGGGCGGFGFGFFFGEGGGGGFGFGFFGGFGGGGG>FBGFGFGFFFFFFFBFFBFBGFFBAFFBB>AAFF<AD>BAFFF?GGFDGFG:4>C7=:BB
@M06628:26:000000000-CRM2J:1:1107:19774:12247 2:N:0:149
CAACCTTGCGGTCGTACTCCCCAGGCGGAGAACTTAACGCGTTAGCTTCGCTACCGACGCGTCTATAGCGCCAACAGCCAGTCCTCATCGTTTAGGGCGTGGACTACCAGGGTATCTAATCCTGTTCGCTCCCCACGCTTTCGTACCTCAGCGTCAGTGTAGTGCCAGTTAGTCGCCTTCGCCACTGATGTTCCTCAAGACCTCTACGCATTTCACCGCTACGCCTTGAATTCCACTAACCTCTCACTCACTCTAGCTAAACAGTTTCAAATGCAGTTCC
+
GGGGGGGGGGEGGGGGGGGGGGGGGGGGGGCEGGGGGGGGGGGGGGGGGGGGGGGGGGGGGGEGGGGGGDGCGGGGGGGGGFGGGGGGGFGGGGGGFEDFGGEGGGGGGGEFFCGAFGFGGFGFGGGGGGGG:FCFFGGDFGGGGGGGGGGFCFGEGGFGGGFGGFGDCFGDGFEGGGDGFGGGEGGGGCGACCC9<?GFGGGGGFGFDB?DCADGG3C9DB>>D?GFF?4>F<@4<0FBGFFFB<=2FFFBFBFBAF4<4??49>*-C<+6C<?CF<AB
@M06628:26:000000000-CRM2J:1:1107:28436:12472 2:N:0:149
CATTCTTGCGAACGTACTCCCCAGGTGGGATACTTATCACTTTCGCTTGGCCGCCGAGACCGAAGTCCCGAGAGCTAGTATCCATCGTTTACGGCGTGGACTACCGGGGTATCTAATCCCGTTCGCTCCCCACGCTTTCGTCCATCAGTGTCAGTATATAGTTAGTCACCTGCCTTCGCAATTGGTGTTCTATGTGATATCTATGCATTTCACCGCTACACCACATGTTCCGGCAACTTCACTATAACTCAAGACCTACAGTATCAAAGCACATTTTATGG
+
GDGC<FGGGGGGGGFGGGGGGGGEGGGGGGGGGGGGGGGGGGGFGGGGGGGGGGGGGGGGGGDGGGGGGGGGGGGGGGGGGGGGGGGGGGGFGGGGGGGDFDFGFGGGGG>FGGGGGGGGEGGGGGGGGGGFDGGGGGFEGGEEGGGGGFF7;CFFGGGGGGEFFFB9CACF7DCFFGGCEGGGFGGGGGGFGFGFCFGGGFFCFADECCFGGEDDG)93@?FB5:FFFBFBDBEB:?FA:2))6>B>962.9<?:>?F?DB?97?F>C(+(*.0C9).6)
@M06628:26:000000000-CRM2J:1:1107:23876:12815 2:N:0:149
CATTCTTGCGAACGTACTCCCCAGGTGGGATACTTATCACTTTCGCTTGGCCGCCGAGACCGAAGTCCCGACAGCTAGTATCCATCGTTTACGGCGTGGACTACCGGGGTATCTAATCCCGTTCGCTCCCCACGCTTTCGTCCATCAGTGTCAGTATATAGTTAGTCACCTGCCTTCGCAATTGGTGTTCTATGTGATATCTATGCATTTCACCGCTACACCACATGTTCCGGCAACTTCACTATAACTCAAGACCTACAGTATCAAAGGCAATTTTAGGG
+
GFGGGGGGGGGGGGGGGGGGGGGGGFGGCGGGGGGGGGGGGGGGGGGGGGGGGGGGGGGGGGDEGGGGGGGGGGGGGGGGGGGGGGGGGGGGGGGGGGGDGGGGGGGGDGGGGGGGGGGGGGCGGGGGGFGGECGGGGGGGGGGGGGGGGGGGGGGGGGGGGGGGFGGGGGFCGGGGGGGEGGGGGGECFGFFFGECFGFGGG=+;CCCCEGGFGGC57>?:CB7?FFF=<?095>BBFFF?FFFFFFFBF?63:4?BBFBFF<9>FFF7*,9::FF<(,,
@M06628:26:000000000-CRM2J:1:1107:4721:12857 2:N:0:149
TAATCTTGCGACCGTACTCCCCAGGCGGAATGCTTAATCCGTTAGGTGTGTCACCGAGCAGCATGCTACCCGACGACTGGCATTCATCGTTTACGGTGTGGACTACCAGGGTATCTAATCCTGTTTGCTCCCCACACTTTCGCACCTCAGCGTCAGTATCGAGCCAGTGAGTCGCCTTCGCCACTGGTGTTCCTCCGAATATCTACGAATTTCACCTCTACACTCGGAATTCCACTCACCTCTCTCGAACTCAAGACTAGCAGTATTAGAGGCAGTTCCGG
+
<@CF<FFGFEGFFGEGGFEEGGGGDFGGGGGAFEGGAFCGGDA@FEGFGGGECECEFEEGGCEEGEGGGDGGGEFEGGGFFGGGFGFGCDEGGFGEGGGGFFFCFEAFGGGGEGGGA9FFGGGDFGF9EFFG8FEGFGGFFGGEFGGCFFGCEGGGGGF@EFGGGC8FG9EG@DGECEEGGGCGFGGFGGG=<CGFGDCCE7FC9;C;/62DCCC7DGF<FFGFC:DB3<)6B2647?F?C??<7?E?F6<AF7?AFA4:?>7:FCF<*4<:C:GGF2>?>
@M06628:26:000000000-CRM2J:1:1107:15756:13221 2:N:0:149
TAATCTTGCGACCGTACTCCCCAGGCGGAATGCTTAATCCGTTAGGTGTGTCACCAACAAGCGTGCTTGCTGACGACTGGCATTCATCGTTTACGGTGTGGACTACCAGGGTATCTAATCCTGTTTGCTCCCCACACTTTCGCACCTCAGCGTCAGTATCGAGCCAGTGAGCCGCCTTCGCCACTGGTGTTCCTCCGAATATCTACGAATTTCACCTCTACACTCGGAATTCCACTCACCTCTCTCGAACTCTAGACCGGCAGTTTTGGAGGCAGTTCCAG
+
GGGGGGGGGGGGGGGGGGGGGGGGGGGGGGGGGGGGGGGGGGGGGGGGGGGGGGGGGGGGGGGGGGGGGGGGGGGGGGGGGGGGGGGGGGGGGGGGGGGGGGGGGGGGGGGGGGGGGGGGGGGGGGGGGGGGGGGGGGGGGGGGGGGGGGGGGGGGGGGGGGGGGGGGGGGGGGGGGGGGGGGGGGGGGGGFGCGFGFGDCGGGGFGF@08@FCGGGGGFFFGEGFGFFFFFFFFFFFFFC??FFBEFFFFFFFF9AB19FFDBGGFBDBGFC?CFFA>2.
@M06628:26:000000000-CRM2J:1:1107:22152:13801 2:N:0:149
TAATCTTGCGACCGTACTCCCCAGGCGGAATGCTTAATCCGTTAGGTGTGACACCGAAGGGCAAGCCCCCCGACGTATGGCATTCATCGTTTACGGTGTGGACTACCAGGGTATCTAATCCTGTTTGCTCCCCACACTTTCGTACCTCAGCGTCAGTATCGAGCCAGTGAGCCGCCTTCGCCACTGGTGTTCCTCCAAATATCTACGAATTTCACCTCTACACTTGGAATTCCACTCACCTCTCTCGAACTCTAGACTGATAGTTTAGGAGGCAGTTCCAG
+
FFGFGGGGGGC:BFGGGGGGGDGCFFC++@DFGGF<EFCEFGGGGGGFGGGGGGFGGD=>FGGGFGEGGGGE@GDF+BFGFGGG<EFGFCFCFFEEAFGG>CFAFGFGCFE=FGGGGGGFCFGGGGGGGGDFEGGGGGGGGGGGGCGCFGGGGCGEGFGGGGGCEGFGGGGC2:88:CFGGGGDCGFG<8CF;6:;GFCGCFGGGEF8C?2:CDFGGFC>?A4<:<43BF79@<*4:B4<+,.224)4???BFBFFAA:?44@<?DFA4):1*,7:?9:4-
@M06628:26:000000000-CRM2J:1:1107:21659:13908 2:N:0:149
TAATCTTGCGACCGTACTCCCCAGGCGGAATGCTTAATCCGTTAGGTGTGTCACCGAGCAGCATGCTACCCGACGACTGGCATTCATCGTTTACGGTGTGGACTACCAGGGTATCTAATCCTGTTTGCTCCCCACACTTTCGCACCTCAGCGTCAGTATCGAGCCAGTGAGTCGCCTTCGCCACTGGTGTTCCTCCGACTATCTACGAATTTCACCTCTACACCCGTAATTCCACTCACCTCTCTCTAACTCAAGACTAGCAGTATTAGAGGCAGTTCCAG
+
EAEGDCFEFGDCEDGDCFFGFCE:FFGFGGGGGGGGCFFGGG8FEGGDFGGGGGCCGEEFFEGF?EEEA=C77FFG7@F,=FFAE?FGG+EFDCD7,A:C7FFGFFGFEFGA3FFF9BFGFEGGGGGDDFDFGG7+CFGGGG+BCFGGFFGGGCEEFGGC8>CCFFCFFF9C99BEBCFF*?CEEG8C,;CF9<938;/:BCF@FE36/6=CGEDF=FD2@22(141(7>A<F26)4:?49:2(,.*-*-))*42<:<<(8A6-<F?>74E?C<5C=)66.
@M06628:26:000000000-CRM2J:1:1107:19474:14260 2:N:0:149
TAATCTTGCGACCGTACTCCCCAGGCGGAATGCTTAATCCGTTAGGTGTGACACCGAACAGTATACTGCCCGACGTCTGGCATTCATCGTTTACGGCGTGGACTACCAGGGTATCTAATCCTGTTTGCTCCCCACGCTTTCGCACCTCAGCGTCAGTATCGAGCCAGTGAGCCGCCTTCGCCACTGGTGTTCCTCCGCATATCTACGAATTTCACCTCTACACGCGGAATTCCACTCACCTCTCCCGAACTCAAGCCTCCCAGTATTAAAGGCAGTTCCAA
+
GGGGGGGGGGGGGGGGGGGGGGGGGGGG@CCAFGG<FF<FGGGGGGG<FF<CFGFGG@>FEFGGE<FCFGG7FGCBFDDGF?E<FFGGGGGGGFGGGGGGGGGGGGGGGGGGGGGGGGGGGGGGGGGGGGGGGGGGGGGGGGC8FGGGGGGGGGGGGG9@E75>FGGGGC?*4:ECGGGGGGG5+=FGGGGFFFGFG3CEGG?:9:F0;:?GGFG**9CAFFG:DFGFFFFF?A7)4(<??:7:(8D0B>396??)((.(41?B7:66CA+5F11C?AF2)
@M06628:26:000000000-CRM2J:1:1107:17190:14377 2:N:0:149
CACCCTTGCGAGCATACTCCCCAGGCGGGATACTTGAAGCGTTAGCTACAGAACTGAACGGTTTTAAATCGACCAGAACTTAGTATCCATCGTTTACGGCTAAGACTACTGGGGTATCTAATCCCATTCGCTCCCTTAGCTTTCGTCTCTCAGTGTCAGTCATGGCCCAGCAGAGTGCTTTCGCGATTGGTGTTCTTCCTAATATCTACGCATTTCACCGCTACACTAGGAATTCCCTCTGCCCCTACCTAACTCAAGCTTTATAGTTTCAACTGCCGGTT
+
GCFGGGGGGGGGGCCCFGGGGGGGGGGGGGEFGFGGF,CFFGGDGGGGGGGGGGGGGGFGEBF7DFFCFGGGGEGFEFFGGGGFGGGGGGFGGGGGGGEFFGFGGFFGGGGFGGEGGGGFDGGGGGGGGGD:FGGGGGGGGGGGGGG7CFGGGGGFCGGGGGGGFGGGGGGGGGGGGGGFGGGGGGGCFGG)28EEFFGGFFGGFEGFG?FGG?GGGGC;EF<0*3D8FFFAF:*6)48<+,5:83>?F<93@5)528>099B>F:F>C<?<*5?6<146,
@M06628:26:000000000-CRM2J:1:1107:28615:14498 2:N:0:149
TAATCTTGCGACCGTACTCCCCAGGCGGAATGCTTAATCCGTTAGGTGTGACACCGAACAGTATACTGCCCGACGTCTGGCATTCATCGTTTACGGCGTGGACTACCAGGGTATCTAATCCTGTTTGCTCCCCACGCTTTCGCACCTCAGCGTCAGTATCGAGCCAGTGAGCCGCCTTCGCCACTGGTGTTCCTCCGAATATCTACGAATTTCACCTCTACACTCGGAATTCCACTCACCTCTCTCGAACTCTAGACCGGCAGTTTTGAAGGCAGTTCCAA
+
GGGGGGGGGGGGGGGGGGGGGGGGGGGGGGGGGGGGGGGGGFGGGGGGGGGGGGGGGGGGFGFGFGDGGGGGGGGGGGGGGGFGGGGGGGGGGGDGGGGGGGGGGGGGGGGGGGGGFGGGGGGGGGGGGGGGDGGGGGGGGGGGGGGGGGGGGGGGGGGGGFGGGGGGGGCFCDGGGEGGGGGGGGGGFGGFCCF@8=5C8CGGC>DF:8?FGFGGGGG<BDD<FFDFEFFDFAF<(1?BG??BDFF?FFFFF<B><>B9>>EFCFF7C20:43EGFFDB4
@M06628:26:000000000-CRM2J:1:1107:20936:14749 2:N:0:149
TAATCTTGCGACCGTACTCCCCAGGCGGAATGCTTAATCCGTTAGGTGTGACACCGAACAGTATACTGCCCGACGTCTGGCATTCATCGTTTACGGTGTGGACTACCAGGGTATCTAATCCTGTTTGCTCCCCACACTTTCGTACCTCAGCGTCAGTATCGAGCCAGTGAGCCGCCTTCGCCACTGGTGTTCCTCCAAATATCTACGAATTTCACCTCTACACTTGGAATTCCACTCACCTCTCTCGAACTCAAGACCAGGAGTTTAGGAGGCAGTTCCGA
+
GGGGGGGGGGGGGGGGGGGGGGGGGGGGGGGGGGGGGGGGGGGGGGGGGGGGGGGGGGGGGGGGGGGGGGGGGGGGGGGGGGGGGGGGGGGGGGGGGGGGFGGGGGFGGGGGGGGGGGGGGGCFGGGGGGGGGGGGGGGGGGGGGGGGGGGGGGGGGGGGGGGGGGGGGGGGCDGGGGGFGGGGGGGGGGGFCEC@B;FGGGGGGEGF=;?GGFCFGGFFFFGFFFGFFF?AFFFFFFF?6:?FBFF:?BBBF0?AFFFFFFFFGGFF4<C<*3CC=4)4(
@M06628:26:000000000-CRM2J:1:1107:23040:15839 2:N:0:149
CAGCCTTGCGACCATACTCCCCAGGCGGAGCACTTAACACTTTCGCTACGACCGAGAGGATGTGGAAGTCCCCACGATCTAGTGCTCATCGTTTACAGCTAGGACTACCGGGGTATCTAATCCCGTTCGCTCCCCTAGCTTTCGTACCTCAGCGTCAGAAGAGACCCAGTGAGCCGCCTTCGCCACGGGTGTTCCTGATGATATCAACGCATTTCACCGCTCCACCATCAGTTCCGCTCACCTCTGTCTCCCTCAAGCCTTGCGGTTTGGAGCGCAGGTC
+
GGGGGGGGGGGEGGGGGGGGGGGGGGG@FGGGGGGFGGGGGGGFGGGGGEGGGGGG:FFGGGGGGGGGGGGGGGGGDFFGGGGGGEFGGGGGGGGGGGGGGGGGGGGGGGGEGGEGGGGGGFGGGGGGGGGGGGGGGFGGGGGDGGGGGGGGGGGGGGGGGGGGGGGGGFGG96BEGGGDFFGGGGGGGGGF8?:7>AGEC+<DGA><C>>DG47>FFGFFBDFGB<)64<>=A?B?B30A1?BFF4<@F<:7?B05<??25@9E3>?D?7(*-/*)(..
@M06628:26:000000000-CRM2J:1:1107:19953:17311 2:N:0:149
TAATCTTGCGACCGTACTCCCCAGGCGGAATGCTTAATCCGTTAGGTGTGACACCAAAGGGCAAGCCCCCTGACGTCTGGCATTCATCGTTTACGGTGTGGACTACCAGGGTATCTAATCCTGTTTGCTCCCCACACTTTCGTACCTCAGCGTCAGTATCGAGCCAGTGAGCCGCCTTCGCCACTGGTGTTCCTCCAAATATCTACGAATTTCACCTCTACACTTGGAATTCCACTCACCTCTCTCGAACTCTAGACTGATAGTTTACAGGGCAGTTCCAG
+
FGGGGGGGGGGGGGGGGGGGGGGGGGGGGGGGGGGGGGGGGGGGGGGGGGGGGGGGGGGGFGGGGGGGGGGGGGGGGGGGGGGGGGFGGGGGGGGEGGGGEGGGGGGGGGGGGGGGGGGCDFGGGGGGGGGGGGGGGGGGGGGGGGGGGGGGGGGEGGGGGGGGGGGGGGFGGGGEEGGGGGGGGGGGGGEFGFGFGFGGGGGGF>GFFFFFGFGGFGGEFCGFGAGEFFFFABFFFFFBFBFFFF@?FB?FFF2<BFF:A>BBCFFAGFEBC?GGFBFA6
@M06628:26:000000000-CRM2J:1:1107:11959:17409 2:N:0:149
TAATCTTGCGACCGTACTCCCCAGGCGGGAAGCTTAATGCGTTAGCTGCGCCACCAAGATGTATACATCCTGACAGCTGGCTTCCATCGTTTACGGTGTGGACTACCAGGGTATCTAATCCTGTTTGCTCCCCACACTTTCGTACCTCAGCGTCAGTATCGAGCCAGTGAGCCGCCTTCGCCACTGGTGTTCCTCCGAATATCTACGAATTTCACCTCTACACTCGGAATTCCACTCACCTCTCTCGACCTCTAGACTGATAGTTTTAAGGGCAGTTCCGA
+
GGGGGGGGGGGGGGGGGGGGGGGGGGGGGGGGGGGGGGGGGGGGGGGGGGGGGGGGGGGGGGGGGGGGGGGGGGGGGGGGGGGGGGGGGGGGGGGGGGGGEGGGGGGGGGGGGGGGGGGGGGGGGGGGGGGGGGGGGGGGGGGGGGGGGGGGGGGGGGGGGGGGGGGGGGGGGGGGGGGGGGGGGGGGFGGFGFGFGFGGGGGGG>5;G<FGGFGGGGGBFFGBG?DFFFBFFFFFF?F?GBFF>DBFFFFFFFBDFBFBA<@AGGFFC<9<GFGGFF>?-
@M06628:26:000000000-CRM2J:1:1107:13816:17614 2:N:0:149
CAACCTTGCGGCCGTACTCCCCAGGCGGTCAACTTCACGCGTTAGCTTCGTTACTGAGTCAGAAGAGACACAACAACCAGTTGACATCGTTTAGGGCGTGGACTACCAGGGTATCTAATCCTGTTTGCTCCCCACGCTTTCGTGCATGAGCGTCAGTGCAGGCCCAGGGGATTGCCTTCGCCATCGGTGTTCCTCCGCATATCTACGCCTTTCACTGCTTCCCGCGGAATTCCATCCCCCCCGTCCGCCCTCCAGCTTTGCAGTCCCAAGCCCCATTCCC
+
<FGGGGGGGGGGGGGGGGGGGGGGFGGGGGGGGGGGF@FGEGGGGGGFGGA=FG<EFCE9,C,C=FF@FGGGG@4?:F=<AFAFFGFEGEGG7F8<<C@BGGDFFDFCEEGDE,==ADFFGGDEFGDEGGGGG@CECBFF9CFGG7;,,3E>EC5*@,@C;FDCFC7DEEGDC<CF;C,2BE**=EC=EEEFG5+5*:C=;+>;>;*1*(6>FA>77CC)*)2(/3DB3)3)=-7642@>*((,4;)()-,47((83A<)4-*)+*0-9.*(1-5A?2>?
@M06628:26:000000000-CRM2J:1:1107:17643:18073 2:N:0:149
TAATCTTGCGACCGTACTCCCCAAGCGGAATGCTTAATCCGTTAGGTGTGTCACCGAGCAGCATGCTACCCGACGACTGGCATTCATCGTTTACGGTGTGGACTACCAGGGTATCTAATCCTGTTTGCTCCCCACACTTTCGCACCTCAGCGTCAGTATCGAGCCAGTGAGCCGCCTTCGCCACTGGTGTTCCTCCGAATATCTACGAATTTCACCTCTACACTCGGAATTCCACTCACCTCTCTCGAACTCAAGACTAGCAGTATTAGAGGCAGTTCCAG
+
GGGGGGGGGGGGGGGFGGGGGGGGGGGGGGGGGGGGGGGGGGGGGGGGGGGGGGGGGGGGGGGGGGGGGGGGGGGGGGGGGGGGGGGGGGGGGGGGGGGGGGGGGGFGFGGGGGGGGGGGGGGGGGGGGGGGGGGGGGGGGGGGGGGGGGGGGGGGGGGGGGGGGFGGGGGGFGGGGGGGGGGGGGFGGGGFGEGFEEGGGGGFF>DD*68CGFGFDFGEFFGBGFGBFFFFFFBAB?F?GB>?<?FB?<BF7>7AFFD::>FBGGFBCBGFGFGG?<9>6
@M06628:26:000000000-CRM2J:1:1107:15410:18335 2:N:0:149
TAATCTTGCGACCGTACTCCCCAGGCGGAATGCTTAATCCGTTAGGTGTGTCACCGAACGGTATACTGCCCGACGACTGGCATTCATCGTTTACGGTGTGGACTACCAGGGTATCTAATCCTGTTTGCTCCCCACACTTTCGTACCTCAGCGTCAGTATCGAGCCAGTGAGCCGCCTTCGCCACTGGTGTTCCTCCAAATATCTACGAATTTCACCTCTACACTTGGAATTCCACTCACCTCTCTCGAACTCAAGACCAGGAGTTTAGGAGGCAGTTCCGG
+
GGGGGGGGGGGGGGGGGGGGGGGGGGGGGGGGGGGGGGGGGGGGGGGGGGGGGGGGGGG:FGGFGGGGGGGGGGGGGGGGGGGGGGGGGGGGGGGGGGGGGGDFGGGGGGGGGGGGFGGGGGGGGGGGGGGGGGGDG@FGGGGGGGGGGGGGGGGGGGGGGCFCFGGGGGGGCDGGGGGGGGCEGEFGGGGFEEG@>FFGGGGGGEF<;=DGGEDGFGC<FDGBGBGFFFFDF<?A::@?FB7?FF>?FFBA=0<A?03:::;1CCB>C470C2:FFAF:(
@M06628:26:000000000-CRM2J:1:1107:8013:18567 2:N:0:149
CAGCCTTGCGACCATACTCCCCAGGCGGAGCACTTAACGCTTTCGCTACGGCCGAGAGAATGTGGAAGTCCCCTCAACCCAGTGCTCATCGTTTACAGCTAGGACTACCGGGGTATCTAATCCCGTTCGCTCCCCTAGCTTTCGTGCCTGAGCGTCAGAAGAAGCCCAGTGTGCCGCTTTCGCCACCGGTGTTCCTGATAATATCAACGCATTTCACCGCTCCACCATCAGTTCCGCACACCCCTGCTTCCCTCGAGCCTTGTGGTTTCGGGCGCAGTTC
+
GGGGGGGGGGGGGGGGGGGGGGGGGGGGGGGGGGGGGGGGGGGGGGGGGGGGGGGGGGGGGGGGGGGGGGGGGGGGGGGGGGGGGGGGGGGGGGGGGGGGGGGGGGGGGGGGGGDGGGGGGGGGGGGGGGGGGGGGGGGGGGGGGGGGGGGGGGGGGGGFGGGGGGGGGGGGGGGGGGGGGGGGGGGGGGGEEFGFGFFGFGGFG5:?CBFGGFGGGGDFFFGBGFGFFFFBFFF??FFFFBFB:?F?FFFFFF;???BFFFFDCGF?GB*470=EB6AA
@M06628:26:000000000-CRM2J:1:1107:23840:18830 2:N:0:149
TAATCTTGCGACCGTACTCCCCAGGCGGAATGCTTAATCCGTTAGGTGTGTCACCGAGCAGCATGCTACCCAACGACTGGCATTCATCGGTTACGGTGTGGACTACCAGGGTATCTAATCCTGTTTGCTCCCCACACTTTCGCACCTCAGCGTCAGTATCGAGCCAGTGAGTCGCCTTCGCCACTGGTGTTCCTCCTAATATCTTCGAATTTCATCTCTAAACTCGGAATTCCACTCACCTCTCTCTAACTCAAGACTAGCAGTATTAGAGTCAGTTCCA
+
FGGFEFGFFGGGGGGGGGGGGGGGGGGG+7C6CEGF9CEGGGGGCDFC,BEGFGGCCCG:EF@F,CF,CFG,D7:D7@B,?,:,,5CAE+BF7EFD,4BF:9EE=<F@<FE==F=F9EE8A=F,CF8;,>DF@,>@@BFGG6BEFG6CC,>EEGG*@,3EE*D>F>@CBF65;*4**;DFGCGGFF,4?:8:@/98*;7+<@+++171<=DGGF+;7C7)+.*/;0<18=:46>F4((9,+442).*.69AF4(..2-5,4<*6+:*.*.+)2)+</).6
@M06628:26:000000000-CRM2J:1:1107:22569:18929 2:N:0:149
TAATCTTGCGACCGTACTCCCCAGGCGGAATGCTTAATCCGTTAGGTGTGTCACCGAGCAGCATGCTACCCGACGACTGGCATTCATCGTTTACGGTGTGGACTACCAGGGTATCTAATCCTGTTTGCTCCCCACACTTTCGCACCTCAGCGTCAGTATCGAGCCAGTGAGTCGCCTTCGCCACTGGTGTTCCTCCGAATATCTACGAATTTCACCTCTACACTCGGAATTCCACTCACCTCTCTCGAACTCAAGACTAGCAGTATTAGAGGCAGTTCCAG
+
CEFFGGGGFGGGEFFGGGGGGGG:,CBFBC@FADGGFGCGDF<:FFFCE@FEFGGGGGGGGGGGGGGGGEGGCGGFGGGGG8EA<FFEGFGGGGGGAFE@EGG9FFGGGGGGGFGGFGDFGGGGGGGGGGCGEDEGGGGGGEGGGGGG@FGGGCCCGFGGGGGGGC7DFC:=9@EGGCCFGGDGGFF?8CGF9?F@8;*23;A++9*186;FGFFDFGD2@AGAGBDF:F25BDFFFFFBF<4<77D??1449348:<2(:B*6?>4<C<D3DBG842<>)
@M06628:26:000000000-CRM2J:1:1107:12864:19283 2:N:0:149
TAATCTTGCGACCGTACTCCCCAGGCGGAATGCTTAATGCGTTAACTGCGTCACCAAATTGCAAGCAACCTGACGACTGGCATTCATCGTTTACGGTGTGGACTACCAGGGTATCTAATCCTGTTTGCTCCCCACACTTTCGTACCTCAGCGTCAGTATCGAGCCAGTGAGCCGCCTTCGCCACTGGTGTTCCTCCGAATATCTACGAATTTCACCTCTACACTCGGAATTCCACTCACCTCTCTCGACCTCTAGACCGGCAGTTTTGGAGGCAGTTCCGG
+
GGGGGGGGGGGGGGGGGGGGGGGGGGGGGGGGGGGFGFGGGGGGGGGGGGGGGGGGGGGGGGGGGGGGGGGGGFGGGGGGGGGGGGGGGGGGGGGGGGGGGGGGGGGGGGGGGGGFFGGGFGGGGGGGGGGGGGGGGGGGGGGGGGGGGGGGGGGGGGGGGGGGGGGGGGGGGGGGGGGGGGGGGFGGGGGFFEGFGFGEFGGFGED<57@GGEGGFGFFFFF<FDG@FFFFFBF>??F6+8?B??@BFBFBFFFFFBBFBFFBGGBBGBG?G?GGFFFFF
@M06628:26:000000000-CRM2J:1:1107:24476:19356 2:N:0:149
CAGCCTTGCGACCATACTCCCCAGGCGGAACACTTAACGCTTTCGCTACGGCCGAGAGAATGTAATAGTTCCCTCAACCCAGTGTTCATCTTTTACGGCTAGGACTACCGGGGTATCTAATCCCGTTCGCTACCCTACCTTTCGTGCCTCAGCGTCAGAAAAGATCCAGTGATGCCCCTTCGCCACGGGTTTTCCCCATGATATCAACACATTTCACCCCTCCACCATAAGTTCCCATCACCCCTCTCATCCTCGACCTTGGGGGTTCGAGACGCTTTTC
+
CFE9FGGGGGGGGEGGGGGGGGGGGGGGGDFGGGGGGDFGEGGDGGG7FG:FC+:6C><FFAF9@,E,<5C559BF8FE++,B<F<9?5?,CF?5,C=+@4B,,8==F,FBGD++>A,C9,ED?:FF,33@+B:EC,,8@C;73@*@3,4:,6*@*>:9B8BF5,?2:,@<8C+4,6;C6B/C5*5*=:E*:*.=.*.22++1++.+/+(,>>9:7C7*()-/(*4*)09)67:6?24))<81(-()(*))-/--((,()-,.,*9>(/(:(96EE)-)6
@M06628:26:000000000-CRM2J:1:1107:21198:19515 2:N:0:149
CACTCTTGCGAGCATACTTCCCAGGCGGGATACTTAACGCGTTAGCTTTAGTACTGCACAGGTCGATCTGTTCAACACCTAGTATCCATTGTTTACGGCTAGGACTACTGGGGTATCTAATCCCATTTGCTACCCTAGCTTTCGTCTCTGAGTGTCAGTAATAGCCCAGTAAAGTGCCTTCGCCATCGGTGTTCTTTCCAATCTCTACGCATTTCACCGCTCCACTGGAAATTCCCTTTACCTCTACTATACTCTAGTCCGATAGTTTCGACTGCGATTT
+
GGGGGGGGGGGGGEGGGGGGGGGGGGG@FGGEGGGGGGGGGGGGGGGGGGGGGGGGGGGGGGGGGGGGGGGGGGGGGGGCGGGFFGGGGGGGGGGGGGGGCFGGGGGGGGGFGGGGGGGGGFGGGGGGGGGGGGGGGGGGGGGGGGGGFGGGGFGGGGGGGGGGGGGG>GGGFGGGGGGGGGGGGGGGGGEDEEGEBFGGFGGGGEFC8>FGDFCGGGDBEFGFGFFFFFFEFFF@EFFCEEEFFFFF@<9:=)6<4<AAB6B3ECFFG?A696FCB?BF
@M06628:26:000000000-CRM2J:1:1107:7657:19967 2:N:0:149
TAATCTTGCGACCGTACTCCCCAGGCGGAATGCTTAATCCGTTAGGTTTGACACCGAACAGTATACTGCCCGACGTCTGGCATTCATCGTTTACGGGGTGTACTACCAGGGTATCTAATCCTGTTTGCTCCCCACACTTTCGCACCTCAGCGTCAGTTTCGAGCCAGTGAGCCGCCTTCGCCACTGGTGTTCCTCCAAATATCTACGAATTTCACCTCTACACTTGGAATTCCACTCACCTCTCTCGACCTCAAGACCAGTAGTTTAAGAAGCAGTTCCAT
+
,E6FGGGGGGG:FGGGGGGGGGGGGFGG76DCFGGGGAEE7FG:@EF,9CFCFE@@C7CF8FGGGFF?<AF7:FGC+B+,549CF<F?<A4:?F+++8@C+CFDGD,A,:+::ADD@>F,@F,:FF8E9F@+3,6+35@E=8F8FC,@,,DCC*@5@,,@C*1>F,:D::9DB):C*=,9E8E5AF*A:C*1+/C(*;++2+51+1/(*((+;5>:=C*.9<GA74*.*9)6=AFFFFFF64),,.02),3::).).8BF)6*)3:/):4+5*(*<@B2-)
@M06628:26:000000000-CRM2J:1:1107:4497:20012 2:N:0:149
TAATCTTGCGACCGTACTCCCCAGGCGGAATGCTTAATCCGTTAGGTGTGACACCGAATAGCATGCTACCCGACGTCTGGCATTCATCGTTTACGGCGTGGACTACCAGGGTATCTAATCCTGTTTGCTCCCCACGCTTTCGCACCTCAGCGTCAGTATCGAGCCAGTGAGCCGCCTTCGCCACTGGTGTTCCTCCGAATATCTACGAATTTCACCTCTACACTCGGAATTCCACTCACCTCTCTCGAACTCAAGACCACCAGTATTAAAGGCAGTTCCAG
+
FFGGGGGGGGGGGGGGCFGGGGGGGFGDEEGGGGGGGGGGGGGGGGGGGGGGGGGGGGGFGGGGGGGGGGGGGGGGDGGGGGGGGGGGGGGGGGEGGGGGGGGGGGGGGGGGGGGGFGGADGGGGGCGGGGGGGGGGGGGGGG8FGGFGGGGGGGGGGFFGFGGG@FFGGGGGGGGGGGGGDEGFGGE*=EFGEGDED3CCFGGCCGF5:?DC<GFFFGFFFGAGFGFDFFAFAFFF?FFGFF?<>>?:?BAFB?B<<?FB?FBFGFFGFGFG:5FFA>B6
@M06628:26:000000000-CRM2J:1:1107:4516:20012 2:N:0:149
CAATCTTGCGACCGTACTCCCCAGGCGGAATGCTTAATCCGTTAGGTGTGACACCGAATACCATGCTACCCGACGTCTGGCATTCATCGTTTACGGCGTGGACTACCAGGGTATCTAATCCTGTTTGCTCCCCACGCTTTCGCACCTCAGCGTCAGTATCGAGCCAGTTAGCCGCCTTCGCCACTGGTGTTCCTTCGAATCTCTACGAATTTCACCTCTACACTCGAAATTCCACTCACCTCTCTCGAACTCAAGACCTCCAGTATTAAAGGACGTTCCCG
+
,CFCEFGGGGCGGGGGGGGGGGGGGGGC7@F8CFGECF,6+FFG:,F<FGCGGGCGGG7C,=96BEFFFGG7CE+4CF?FDG9?AE<FFGGGFACEEGFGGEFFGGGGGGGDFGGGGGGGGGGGGGDFGGGGEDEGGGEGGEDCFGCECC,@CCEE;CG;77*:<EG,,@<CF?EGGCFGGGGGGFGF8CEAC?+71);7*:C+B78(*66?FFFF=FFBFBG4<:*4;FA>FBFB0(96?87:))0)),,6*4<).8)5(,0<F*7):6+)*(/;>:7)-
@M06628:26:000000000-CRM2J:1:1107:17263:20889 2:N:0:149
AATCTTGCGACCGTACTCCCCAGGCGGAATGCTTAATCCGTTAGGTGTGTCACCAACAAGCATGCTTCCTGACGACTGGCATTCATCGTTTACGGCGTGGACTACCAGGGTATCTAATCCTGTTTGCTCCCCACACTTTCGCACCTCAGCGTCAGTATCGAGCCAGTGAGCCGCCTTCGCCACTGGTGTTCCTCCGAATATCTACGAATTTCACCTCTACACTCGGAATTCCACTCACCTCTCCCGACCTCAAGACTACCAGTATGAGAGGCGGTTCCGG
+
EF9CCF<FFEC:FEFEFGGGGD7DFC:FBEFFGGGFEEE+DFGGGF@@BCFG<C@D:F89E,EFFGDGFGDEF:CCGGG,,99,55AF?8?=?CC+8@+@FF=BAFDEF78BFFG,>,EAFGFGFFEEFEFG?>=FGGG=EE>FGFC,@FEGGG7@3E@E7@8F,>DF9D*,9BEGCEFDD=506:42=E=B5@;D:7:*@C>397<@=(:D3+:8<8<F2C<G?C6)74<F4*)(.0.9:,3(,8<)2(3945>:)-5:B6)<CF)0)+35(*2)4,(-
@M06628:26:000000000-CRM2J:1:1107:14039:21026 2:N:0:149
CATTCTTGCGAACGTACTCCCCAGGTGGGATACTTATCACTTTCGCTTGGCCGCCGAGACCGAAGTCCCGACAGCTAGTATCCATCGTTTACGGCGTGGACTACCGGGGTATCTAATCCCGTTCGCTCCCCACGCTTTCGTCCATCAGTGTCAGTATATAGTTAGTCACCTGCCTTCGCAATTGGTGTTCTATGTGCTATCTATGCATTTCACCGCTACACCACATGTTCCGGCAACTTCACTATAACTCAAGACCTACAGTATCAAAGGCAATTTTATGG
+
GEFFGGGGGGGCBFDFGGCDGGGGGEGG7@FGDEEFGGGGGGGGGGGGGGFGGEEFGE+6CF+@FECCFE@CG7FF<EFFGGGF<F=FFFDFFGDF=:FFGF<,BFECEGDFFGGDF,E8FFF<F++>C<:CCCCGGC:BGGEC@FGGGGGCDFFAE<FCGGGGFFF@;<CC78EBCEEC5EGFCGGGG9EAE?GE+@CEGGGG9479+96:D@GDG59)<(/457F<B@A()47,,.0:+.:)66@<*44:640:?F:04)06+:BA0(/413AEFABB)
@M06628:26:000000000-CRM2J:1:1107:18013:21318 2:N:0:149
CACTCTTGCGAGCATACTTCCCAGGCGGGATACTTAACGCGTTAGCTTTAGTACTGCACAGGTCGATCTGTTCAACACCTAGTATCCATTGTTTACGGCTAGGACTACTGGGGTATCTAATCCCATTTGCTACCCTAGCTTTCGTCTCTGAGTGTCAGTAATAGCCCAGTAAAGTGCCTTCGCCATCGGTGTTCTTTCCAATCTCTACGCATTTCACCGCTCCACTGGAAATTCCCTTTACCTCTACTATACTCTATTCCGATAGTTTCGACTGCGATTT
+
GGGGGGGGGGGGGGGFGGGGGGGGGGGG@FGFGGGGGGGGGGGGGGGGFGGGGGGGGGGGGGGGGGGGGGGGGGGGGGDGFGFGGGGGGGGGGGGGGGGGGGGGGGGGGGGGGGGGGGGFFGGGFGGGGGGGGGDGGGGGGGGGGGGGGGGGGGGGGGGGEGGDC<DFGGGDGGFGGGGGGGEEGGGGGGGFGEGEDFDG;DFGGFFEC@@GGFGGGGGFFBDEGFGF)A<>:?FFFFF3:;97<8FEFBABFFFB)<BF2?>BC:?<>?CBC9CE32(4
@M06628:26:000000000-CRM2J:1:1107:12578:21369 2:N:0:149
CACTCTTGCGAGCATACTTCCCAGGCGGGATACTTAACGCGTTAGCTTTAGTACTGCACAGGTCGATCTGTTCAACACTTAGTATCCATTGTTTACGGCTAGGACTACTGGGGTATCTAATCCCATTTGCTACCCTAGCTTTCGTCTCTGAGTGTCAGTAATAGCCCAGTAAAGTGCCTTCGCCATCGGTGTTCTTTCCAATCTCTACGCATTTCACCGCTCCACTGGAAATTCCCTTTACCTCTACTATACTCTAGTCCAATAGTTTCGACTGCGATTTT
+
GGGGGGGGGGGGEGGGGGGGGGGGGGGGEGGFGGGGGGDGGGGGGGGGGGGGGGGGGGGGGGGGGGGGGGFGGGGGFGGGFGGGGGGGGGGGGGGFEGGGGGGGGGGGGGGGGGDFFGG8FFGGGGGGGGGGGGGGGFFGFGGGGGGGGGFGGGGG;CFCFFGGA@@DEFGFFGFFFGGGGGGGGGGEEE:5CAGFDCFF9FGGGCFEC>@GCEGGFGG>>@GEFEC@A;<7AE67AEF<C<C@@3FEF):>=<AA<A9<A<F09DBFGFF?C>F=)(4:)
@M06628:26:000000000-CRM2J:1:1107:7407:21394 2:N:0:149
CATTCTTGCGAACGTACTCCCCAGGTGGGATACTTATCACTTTCGCTTGGCCGCCGAGACCGAAGTCCCGACAGCTAGTATCCATCGTTTACGGCGTGGACTACCGGGGTATCTAATCCCGTTCGCTCCCCACGCTTTCGTCCATCAGTGTCAGTATATAGTTAGTCACCTGCCTTCGCAATTGGTGTTCTATGTGATATCTATGCATTTCACCGCTACACCACATGTTCCGGCAACTTCACTATAACTCAAGACCTACAGTATCAAAGGCAATTTTATGG
+
GGGGGGGGGGGGGGGGGGGGGGGGGGGGGGGGGGGGGGGGGGGGGGGGGGGGGGGGGGGGGGGGGGGGGGGGGGGGGGGGGGGGGGGGGGGGGGGGGGGGGFGGGGGGGGGGGGGFGGGGGGGGGGGGGGGGGGGGGGGDFGGGGGGFGGGGGGGGGGGGGGG>FFCFGFGFGGGGGGDGGGFGGGGGGGGFGEF?CCGGGGGGG9:<9??CGAGGGGGFFFGBGFGFF?A?@BB9?FFFCBF<AAFFFFFB9>FFFFF>454:9>FD>(C?C?GGFFFF7
@M06628:26:000000000-CRM2J:1:1107:10425:21417 2:N:0:149
TAATCTTGCGACCGTACTCCCCAGGCGGAATGCTTAATCCGTTAGGTGTGTCACCGAACAGTATACTGCCCGACGACTGGCATTCATCGTTTACGGTGTGGACTACCAGGGTATCTAATCCTGTTTGCTCCCCACACTTTCGTACCTCAGCGTCAGTATCGAGCCAGTGAGCCGCCTTCGCCACTGGTGTTCCTCCGAATTTCTACGAATTTCACCTCTACACCCGGAATTCCACTCACCTCTCTCGAACTCAAGAACAGGAGTTTATGAGGCAGTTACAG
+
FGGGFGGGCGGGGEGGCGGGGDGEGGEDCGGFFFGDEEFFGGGGGGGGGEGGGGGGGGGGGGGGGGGEFFEGGGGGCGGG?GGDCFGGGGGGGGG7EFGGGGGGGGGFEGDAFFFGGGGG9FFFGGGDFEFGGGGDGGGGGGGGGGGGGGGDGGGGGFGG8>FCFFFG?@<C8/CEGGGGGGD?EDCF6B3;2?C@CD***31:99<<;33C>CFF=FFFFFC(11>;EFB<FFF2(,)4C:21)57))116*.4)(.43(3>0CF*):<+43:**1))))
@M06628:26:000000000-CRM2J:1:1107:10442:21426 2:N:0:149
TAATCTTGCGACCGTACTCCCCAGGCGGAATGCTTAATCCGTTAGGTGTGTCACCGAACAGTATACTGCCCGACGACTGGCATTCATCGTTTACGGTGTGGACTACCAGGGTATCTAATCCTGTTTGCTCCCCACACTTTCGTACCTCAGCGTCAGTATCGAGCCAGTGAGCCGCCTTCGCCACTGTTGTTCCTCCGAATATCTACGAATTTCACCTCTACACTCGGAATTCCACTCACCTCCCTCGAACTCAAGACCAGGAGTTTATGAGGCAGTTCCCG
+
FFFGGFGGGGGGFGFCGGGGGGGFGGGGGGGDFGGGGGGGGGGEGGGFGGGGGGGGGGGGGGGGGGGEGGGEGGGDGFGGFGGGGGGGGGGGGGGGGGGG=FGGGGCFFFGGGGGGGGGGGGGGGGGGGGGGGGGDFGGGFGGGGGCFGFGG8@C@CFGGGGF>FGGGG?>C87EGED?CGGGGGG1,,3=8B??6=ADGCFFCC>C;=6@FGEDGFGGFFFGAC37>EFFFFFFD006(34(-(.7:::4<??<A?B?B0:DBGGFADD905(5CBA))-
@M06628:26:000000000-CRM2J:1:1107:15614:21691 2:N:0:149
CATTCTTGCGAACGTACTCCCCAGGTGGCTTACTTAATGGTTTCCCTTGGATGCTCAGATCTAGTCCAAACATCGAGTAAGCATCGTTTAGGGCGTGGACTACCAGGGTATCTAATCCTGTTCGCTCCCCACGCTTTCGTGCCTCAGCGTCAATATATGCCTAGCTAGCTGCCTTCGCAATTGGTGTTCTATGACATATCTATGCATTTCACCGCTACATGTCACATTCCGCTAACCTCAACATAATTCAAGATAGACAGTTTCAAAGCCAATTTTCCAGT
+
GGGGGGGGGGGEFGGGGGGGGGGGGGGGGGGGGGGGGGGGGGGFGGGGGGGGGGGGGGGGGGGGGGGGGGGGGGGGGGGGGGGGGGGGGCFFGGGGGGGGGGGGGGGDGGGGGGGFFEGGGGGGGGGCDF@FDGGGGGGGGGFGGGGGGGGGEGGGGFCGGGGGGGGFGGGGFFGGFG>DGGGGGGGGGGDB@AG=>A@CCFF99AFEFF<F:<DD4DGFFC=<F4>4+=(2>BB;(9FFC@)6<>8<FE3C4@C94).67?8?GG?4*(:364FFFA246
@M06628:26:000000000-CRM2J:1:1107:12280:22475 2:N:0:149
CACCCTTGCGAGCATACTCCCCAGGCGGGATACTTGACGCGTTAGCTACAGAACTGAACGGTTTTAACTGGACAACAACTAAGAATCAATCGTTTACGGTTGAGATTACGGGGGAACCAAATCCCATTCCTTCCCTTACTTTTCGTCCTTAATTGCAAGTATTGCCCAAGCAGATGGCTTCGGCGTCTGGGGTCTTTCCTAATATTTCGCATTTCACCCGTCACACTAGGAATTCCTTCAGCCCCTACCTAACTTAGTCTTGATAGTTTCAACTCCCGGTT
+
GG--CFGGGGGGGGGGGG9FGGGGGGGGGGGGGGG,FGGGGGGGGGG9,6,,CFGF?EC,C,B,:E,,C,,,B,E,E<FF,,B,,,C,,<,BFG+=9F+,++44,5,,8+=FDC+>++,@<3FF<:BC,,,,>DFG93,,@F;,*6@**?,5,,,,2,45,,,6,>F61,*2,*,,,4CC,*****//***.=(*99@F+?7+*0)*)*(-*>A*****(.(*-0.*,948)9)/64A*)0.(1(()()5>77)).)).-).*)+*9:*-<)*)++)(492
@M06628:26:000000000-CRM2J:1:1107:5972:23172 2:N:0:149
TAATCTTGCGACCGTACTCCCCAGGCGGTATACTTAATCCGTTAGGTTTGGCACCGCACGGCAAACTACGCTAGGTCTGTAGGTTCGATTTTATGTGGCTGAGCAAAAGGCGATCTGTACTTCCATTCTCTAACCAATTTCGTATTTCTCGGTGAGTATCAAGTCAGAGTGACGCCCCTGCCCCTATGGTGTCTTCTGCAATCTACCAGTATTTCCCCTCCACTACTGATTTTCCCCACACCTCTCCTACTTGTCACTGCTATTCTTCTGATCTCCATCT
+
6--=@EFGCG7+++B,6C,CEC,,6:@:+@D9EA<,C<<CFGG:B8C<C@,,,C,@+>6>+6++,,,,5,+,++,:<B,9,,,,<,+,,<+E<99,5,+,8,8,5,,,,44++8+6,7,7,,,:,7,,,=D,,,3,+8,6,,,6,,,,,,+5B+@<3,@C,,377,,,,,,+,*41****,,4CC:,,,,2/4*,14++12BE=4/+)+/.++)2+***/)(*)*/2)3+).+)*)//)(*-.()())*,.)*))--))).)*-+0/)*-+.:)3:*).)
@M06628:26:000000000-CRM2J:1:1107:15463:23530 2:N:0:149
TAATCTTGCGACCGTACTCCCCAGGCGGGAAGCTTAATGCGTTAACTGCGCCACCGAACAGTATACTGCCCGACGGCTAGCTTCCAACGTTTACGGCGTGGACTACCAGGGTATCTAATCCTGTTTGCTCCCCACGCTTTCGCACCTCAGCGTCAGTATCGAGCCAGTGAGCCGCCTTCGCCACTGGTGTTCCCCCGAATATCTACGAATTTCACCTCTTCACTCGGAATTTCACTCACCTCTCCCGACCGCTAGACTGACAGAATTAAAGAGAGTTCCGG
+
EEDCEFFFFFGF:F@@FGGGGGGGGGGGDEEEFFFGGFFGGGGG<FGFGGGFGGECCEEGAFFGGGGGGFGDGGGCGEGCAFBFCFGFB<CDDGECGGGGDG<FGGCGGGGFFFGFGCA<FFGGCFEDGG,@3:3>CCGGGGGEGGCBCFFEGEGG?EC;CBCEGCFGG,>D73C**=+*=*::?FG:8FDF+)23*7CEG7C70:F?F0:7:4*>679)9<C4::*40<))=2*.)(9(0,.4((0(),(,0(-54<:7?FF(+00):::4*.:<=)4:>
@M06628:26:000000000-CRM2J:1:1107:23383:24132 2:N:0:149
TAATCTTGCGACCGTACTCCCCAGGCGGAATGCTTAATCCGTTAGGTGTGACACCGAATAGCATGCTACCCGACGTCTGGCATTCATCGTTTACGGCGGGGACTACCAGGGTATCTAATCCTGTTTGCTCCCCACGCTTTCGCACCTCAGCGTCAGGATCGAGCCAGTGAGCCGCCTTCGCCACTGGTGTTCCTCCGAATATCTACGAATTTCACCTCTTCACTCGGAATTCCATCCACCTCTCTCGAACACAAGACCACCAGCATTAAAGGCAGTGTCAG
+
CFEFGGGGDC@ECGGGDGDFFEC@<FG:+@FF9FFDEGEGFGGGDFCCFCA,<<F@7=F7EF9CFFF9CE<FGGGFEFGGFEFFFGFGGGC<B97FGD+:+C7>E8FFFCFGGGFFC>FFFGGFFFFFGF8>B:C>E:*BFGGG7C::FBCCGGGC67:C8:@5<<@CC@EF+)2CCC6FGE*5<+*+:;5=+)3383*:*0+*2.9?*3(2:):FCFF)*)26D?D9B),49-*)48F<612:))0551((),.3:<:?1<5(00/)*.<)>:*;)))--
@M06628:26:000000000-CRM2J:1:1108:19263:2729 2:N:0:149
TAATCTTGCGACCGTACTCCCCAGGCGGAGAACTTAATGCGTTAACTGCGCCACTGAAACCCTATGGGCCCCAACAGCTAGTTCTCATCGTTTACGGCGTGGACTACCAGGGTATCTAATCCTGTTTGCTCCCCACGCTTTCGCACCTCAGCGTCAATAATGGTCCAGTGAGTCGCCTTCGCCACTGGTGTTCTTCCGAATATCTACGAATTTCACCTCTACACTCGGAATTCCACTCACCTCTCCCATATTCTAGCCATCTAGTTTCAAAGGCAGTTCCG
+
FGGGGGGGGGGGEGGGGGGGGGGGGGGGGGDGGGGGGGGGGGGGGGGGGGGGGGGGGGGGGGGGGGGFGGGGGGGGGGGGGGGGGGGGGGGGGGGGGGGGGGGGGGGGGGGGGGGGGGGGGGGGGGFGGGGGGGGGGGGGGGGGGGG,:?@FGGGGEGFGGCFGGGGFGFFGGGGGDGEG>EGCGGC@++=BCAGFFDG3=C?:EFGFGFFFC3DGF=5<FAG?+,9>>FF?F<FF6(7>C8:,48F3@:AB8A<<A(.9>4F72@9-:AC=::FGF<B<(
@M06628:26:000000000-CRM2J:1:1108:11589:3255 2:N:0:149
TAATCTTGCGACCGTACTCCCCAGGCGGAATGCTTAATCCGTTAGGTGTGACACCGAAGGGCAAGCCCCCCGACGTCTGGCATTCATCGTTTACGGTGTGGACTACCAGGGTATCTAATCCTGTTTGCTCCCCACACTTTCGTACCTCAGCGTCAGTATCGAGCCAGTGAGCCGCCTTCGCCACTGGTGTTCCTCCAAATATCTACGAATTTCACCTCTACACTTGGAATTCCACTCACCTCTCTCGAACTCTAGACTGATAGTTTAGGAGGCAGTTCCAG
+
GGGGGGGGGGGGGGGGGGGGGGGGGGGEGGGGGGGGGGGGGGGGGGGGGGGGGGGGGGFEGGGGGGGGGGGGGGGGGGGGGGGGGGGGGFGGGGGGGGGGGGGGGGGGGGGGGGGGGGGGGGGGGGGGGGGGGGGGGGGGGGGGGGGGFGGGGGGGGGGGGGGGGGGFFGGGGGGGGGGGGGGGGGGGGGGFGFGFGGGGGGGGGFG?FF?GGFGGGFGF?>FFGFGFFFFFFFFFF?FFGFFBFF@?FFFBFFAFFFF:BFFFGFFBGFGF:?EGFF<4.
@M06628:26:000000000-CRM2J:1:1108:21357:3287 2:N:0:149
CAGCCTTGCGACCATACTCCCCAGGCGGAGCACTTAACACTTTCGCTACGTCCGAGAAAATGTGGAAGTTCCCACGGACTAGTGCTCATCGTTTACGGCTAGGACTACCGGGGTATCTAATCCCGTTCGCTACCCTAGCTTTCGTCCCTCAGCGTCAGAAGAGATCCAGTGAGCCGCTTTCGCCACCGGTGTTCCAGATGATATCAACGCATTTCACCGCTCCACCATCTGTTCCGCTCACCTCTCTCTCCCTCAAGCCATGTGGTTTCAAACGCAGTCC
+
GGGGGGGGGGGGGGGGGGGGGGGGGGGGGGDFGGGGGGGGGGGGGGGGGGGGGEEEGGGGGGGGGGGFFFFGGGGGG@EEGGGGGGGGFGGGGGGGGGGGGGGGGGGGCFGGGGGGGGGGFGFGGGGGGGDGGGGGFGGGGFFGGGGGFGFFGGCEEGGFGGGGFFFGGGGGGGF*CEGGGGG*5CFGDCE8;AC=@77CGG;7FFF;/83>CDF7?:59)4D3E<4*)1<:99@?D(8(?1)48(0562::>?FB430:D>?F+07:CAEFF<C*78(.
@M06628:26:000000000-CRM2J:1:1108:18337:3348 2:N:0:149
CAGCCTTGCGACCATACTCCCCAGGCGGAACACTTAACGCTTTCGCTACGGCCGAGAGGATGTGGAAGTCCCCTCAACCCAGTGTTCATCGTTTACAGCTAGGACTACCGGGGTATCTAATCCCGTTCGCTACCCTAGCTTTCGTGCCTCAGCGTCAGAAAAGACCCAGTGTTGCGCCTTCGCCACCGGTGTTCCCTATGATATCAACGCATTTCACCGCTCCACCATAAGTTCCCAACACCCCTGTCTTCCTCAAGCTTGAGGGTTTGAAACGCAATTC
+
GGGGGGGGGGGGGGGGGGGGGGGGGGGGGGGGGGGGGGGGGGGGGGGGGGDGGGGGGGGGGGGGGGGGGGGGGGGGGGGGGFGGGGGGGGGGGGGGGGGGGGGGGGGGGGGGGGGGGGGGGGGGGGGGGGGGGGGGGGGGFGGGGGGGFGCGGGGGGGFGGGGGGGGGGGGGGGGGGGGGGGDGGGGGGCEEGFGFGGGGCFGGGFDFGFFGGFGGGGGFBBG?GBG4?FBA1-@BF?D?G0692(04746>8>DB<<2<<:FF5>@?D<GFD08ED?22
@M06628:26:000000000-CRM2J:1:1108:16997:3571 2:N:0:149
TAATCTTGCGACCGTACTCCCCAGGCGGAGTGCTTAATCCGTTAGGTGTGACACCGAAGGGCAAGCCCCCCGACGTCTGGCATTCATCGTTTACGGTGTGGACTACCAGGGTATCTAATCCTGTTTGCTCCCCACACTTTCGTACCTCAGCGTCAGTATCGAGCCAGTGAGCCGCCTTCGCCACTGGTGTTCCTCCAAATATCTACGAATTTCACCTCTACACTTGGAATTCCACTCACCTCTCTCGAACTCTAGACTGATAGTTTACAGGGCAGTTCCAG
+
GGGGGGGGGGGGGGGGGGGGGGGGGGGGGGGGGGGGGGGGGGGGGGGGGGGGGGGGGGGGGGGGGGGGGGGGGGGGGGGGGGGGGGGGGGGGGGGGGGGGGGGGGGGGGGGGGGGGFGGGGGGGGGGGGGGGGGGGGGGGGGGGGGGGGGGGGGGGGGGGGGGGGGGGGGGGGGGGGGGGGGGGGGGGGFGFGFGFGGGGFFGGGFGFGFFCEAGFFGGFFFGFGFGFFF?ABAFF?(9:7<>:?D>?FFFBFFB9AA?F>B=FGFF<77FEFBEG7<AB<
@M06628:26:000000000-CRM2J:1:1108:9297:3959 2:N:0:149
TAATCTTGCGACCGTACTCCCCAGGCGGAATGCTTAATCCGTTAGGTGTGTCACCGAACAGTATACTGCCCGACGACTGGCATTCATCGTTTACGGTGTGGACTACCAGGGTATCTAATCCTGTTTGCTCCCCACACTTTCGTACCTCAGCGTCAGTATCGAGCCAGTGAGCCGCCTTCGCCACTGGTGTTCCTCCAAATATCTACGAATTTCACCTCTACACTTGGAATTCCACTCACCTCTCTCGAACTCAAGACCAGGAGTTTAGGAGGCAGTTCCCG
+
FFFGGGGGGGGG@FFGGGGGGGGGGGGGGGGGGFGGGGGGGGGGGDFFGGGGGGGGGGGGGGGGGGGFFGGGGGGGFGDGGDFFGGGGGFGGGGGGGGGGGGFGGGDDGGGGFGGGFFCGGGGGGGGGGGGGGGGGGFGGGGGGGGFC@CGCCEGCGGGGGGGGGGGFGGGCFGDDG5EGDGGGGGGGGGGFGFGFFF7D?FFDGFGFGFFGGFGGGGGFFFGFE>FFFFFF=4@<@7FFGFB??FB?FFFA774<???F:<BF8F=4<<?5:?EGFF4)(
@M06628:26:000000000-CRM2J:1:1108:20146:4259 2:N:0:149
TAATCTTGCGACCGTACTCCCCAGGCGGTCTACTTAGTGCGTTAGCTGCGCCACCAAAGTCTCAAGGACCCGAACAGCTAGTAGACATCGTTTACGGCGTGGACTACCAGGGTATCTAATCCTGTTTGCTACCCACGCTTTCGCACCTCAGCGTCAATACTTGTCCAGCGAGTCGCCTTCGCCACTGATGTTCTTTCCCATCTCTACGCATTTCACCTCTACACTGGAAATTCCACTCCCCTCTACCAAACTCAAGTTCTCCAGTTTCAAATGCATTTCCG
+
GGGGGGGGGGGGGGGGGGGGGGGGGGGG++6CFFGG,FGGGGGGGGGGGGGGGG,6EFEE?,C,9E,CFGG+4CF+?FFGFF,,,CEEGGGGGGGGDGGGGGGGGGGGGGGDFFGGGFFGGGGGGGGGGG9EFGGGEEEGGACE@FGF@6F6BCEE*@D,<3;DFFG6,5CCGGGGGGGGCE5/:F>+1<C:E+A1C:**9*5;E6C;CD@GCEGGF4>?FBG:+)909?<<B<=<70)4C812)6*))(,4?)4)-56-64/9F7F)*)3944++1)-6(
@M06628:26:000000000-CRM2J:1:1108:21220:4515 2:N:0:149
TAATCTTGCGACCGTACTCCCCAGGCGGAATGCTTAATCCGTTAGGTGTGACACCAAAGGGCAAGCCCCCTGACGTCTGGCATTCATCGTTTACGGTGTGGACTACCAGGGTATCTAATCCTGTTTGCTCCCCACACTTTCGTACCTCAGCGTCAGTATCGAGCCAGTGAGCCGCCTTCGCCACTGGTGTTCCTCCAAATATCTACGAATTTCACCTCTACACTTGGAATTCCACTCACCTCTCCCGAACCCTAGACTGATAGTTTACAGGGCAGTTCCAG
+
FCEFGGGGGGGGEGGGGGGGGGGGGFEGGGGFFFGFFFFGDGGGGGGCFGFGGGGFGGFGGGGGGGFGGGGFEFGGGFGGGGGGGGGGCFGGFGGCFCEGGGGGGGGGFGGGGGFG<=FGGFGGGDFFGDDGGGGGGGFGGGGGGFGFGBFEGGGDFGGF<:@ECFFGFGGGG>EDGEGGGGGGGGFCG:BAFACFGGCDFGGC@AFFGFFFFCFFGG47CCGFFEGF@F@EFB=<?(9:9.4:(4@05,(,0,4?44??4<FFGFF<*)A3(,;CFA4..
@M06628:26:000000000-CRM2J:1:1108:26307:5062 2:N:0:149
TAATCTTGCGACCGTACTCCCCAGGCGGAATGCTTAATCCGTTAGGTGTGTCACCGAGCAGCATGCTACCCGACGACTGGCATTCATCGTTTACGGTGTGGACTACCAGGGTATCTAATCCTGTTTGCTCCCCACACTTTCGCACCTCAGCGTCAGTATCGAGCCAGTGAGCCGCCTTCGCCACTGGTGTTCCTCCGAATATCTACGAATTTCACCTCTACACTCGGAATTCCACTCACCTCTCTCGAACTCAAGACTAGCAGTATTAGAGGCAGTTCCAG
+
FFGGGGGGGGGDDGGGGDGGGGGC@FG7FEGGGGGGFGGGGGGGGFEFGGFGGFD@C@FGGGFFGFFEG<FG7FEGGGGGGGGGEGFGGF8DDD+4:DFGGFFGDCFGEGDFFGFFFCFGDFGGGGGGGGDFGGGGGGGGGD7BFEGG<E@ECGGEF;FFGGGGGGFFBF9FF**=EEGFCCCGGGG<*BEF?CGFCD:3CGFCFC<;FADFGFFG?9*4@A7)A<3>>FFA?9B45<:<4:3:4<>7@?69F0241>25:B?6@?=4D<?F6?GGFA:<.
@M06628:26:000000000-CRM2J:1:1108:16359:6987 2:N:0:149
TAATCTTGCGACCGTACTCCCCAGGCGGAATGCTTAATCCGTTAGGTGTGTCACCGAGCAGCATGCTACCCGACGACTGGCATTCATCGTTTACGGTGTGGACTACCAGGGTATCTAATCCTGTTTGCTCCCCACACTTTCGCACCTCAGCGTCAGTATCGAGCCAGTGAGCCGCCTTCGCCACTGGTGTTCCTCCGAATATCTACGAATTTCACCTCTACACTCGGAATTCCACTCACCTCTCTCGAACTCAAGACTAGCAGTATTAGAGGCAGTTCCAG
+
GGGGGGGGGGGGGGGGGGGGGGGGGGGGGGGGGGGGGGGGGGGGGGGGGGGGGGGGGGGGGGGGGGGGGGGGGGGGGGGGGGGGGGGGGGGGGGGGGGGGGGGGGGGGGGGGGGGGGGGGGGGGGGGGGGGGGGGGGGGGGGGGGGGGGGGGGGGGFGGGGGGGGFGFGGGGGGGGGGFGGECGGFFGGGGFGFGFGGGGGGGGGFGDFFDGGFGGGFGFFBGBGFDEFFFDFAFFF?FFFFB??FF,<?FFFF?>FFF2:AFFGFFFDAGF<?=F@A<A4
@M06628:26:000000000-CRM2J:1:1108:9630:7103 2:N:0:149
CAATCTTGCGATCGTACTCCCCAGGTGGGACACTTATCACTTTCGCTTAGTCACTGAGGTAAACCCCAACAACTAGTGTCCATCGTTTACGGCGTGGACTACCAGGGTATCTAATCCTGTTCGCTCCCCACGCTTTCGTCCATGAGCGTCAGTATATACGTAGTAGACTGCCTTCGCAATCGGTATTCTGTGTAATATCTATGCATTTCACCGCTACACTACACATTCTATCTACTTCCGTATAACTCAAGTCAACCAGTATCAAAGTCAGTTCCATAGTT
+
GGGFGGGGGGCFFEGGGGGGGGGGGAFGEFDGGGGGGGCGGGGGGGGGEGGGGGGGGGGGGCGGGGGGGFGGGGGGFE9EDDGGGGGEGFCFGGGGCFGG?ABFF@CEDGGGGFFGGFGEDFGDGGDGEGGGGGFFGGGGGGGGGGGEGGCGD;FCFFGGCFGGGGGFFGGFFGGGGG*;FCDE7FGGGGGFDA@B==FGGGFGGFFECF7:8278:CCC;@G;C3CAC7CCCCAEFFF;<1=E<CFF4@@5@><A3::4:AF=+9B-:<+*.:@9@A:>6
@M06628:26:000000000-CRM2J:1:1108:14068:7364 2:N:0:149
TAATCTTGCGACCGTACTCCCCAGGCGGAATGCTTAATCCGTTAGGTGTGTCACCGAACAGTATACTGCCCGACGACTGGCATTCATCGTTTACGGTGTGGACTACCAGGGTATCTAATCCTGTTTGCTCCCCACACTTTCGTACCTCAGCGTCAGTATCGAGCCAGTGAGCCGCCTTCGCCACTGGTGTTCCTCCAAATATCTACGAATTTCACCTCTACACTTGGAATTCCACTCACCTCTCTCGAACTCAAGACCAGGAGTTTAAGAGGCAGTTCCGA
+
GGGGGGGGGGGGGGGGGGGGGGGGGGGGGGGGGGGGGGGGGGGGGGGGGGGGGGGGGGGGGGGGGGGGGGGGGGGGGGGGGGGGGGGGGGGGGGGGGGGGGGGGGGGGGGGGGGGGGGGGGGCGGGGGGGGGGGGGGGGGGGGGGGGGGGGGGGGGGGGGGGGGGGGGGGGGGGGGGGGGGGGGGGGGFGGFGFGFGGGGGGGGGFGFCFFGGFGGGGGFFFGEGFDFFBFF@AFFF:F:6?DFBFEBFFFFFFFFFBBFFFFFGFFAGDFF?FGGFFF?(
@M06628:26:000000000-CRM2J:1:1108:5708:7453 2:N:0:149
TAATCTTGCGACCGTACTCCCCAGGCGGAATGCTTAATCCGTTAGGTGTGACACCGAACAGTATACTGCCCGACGTCTGGCATTCATCGTTTACGGTGTGGACTACCAGGGTATCTAATCCTGTTTGCTCCCCACACTTTCGCACCTCAGCGTCAGTATCGAGCCAGTGAGCCGCCTTCGCCACTGGTGTTCCTCCAAATATCTACGAATTTCACCTCTACACTTGGAATTCCACTCACCTCTCTCGAACTCAAGACGACCAGTATGAAAGGCAGTTCCAA
+
GGGGGGGGGGGGGGGGGGGGGGGEFGGCGGGGGGGFFGGGGGGGGGGGGGGGGGGGGGGGGGGGGGGGGGGGGGGGGGGGGGGGGGGGGGGGGGGGFGGGGGGGGGGGGGGGGFGGGGGGGGGGGGGGGGGGGGGGGGGGGGGGGGGGGGGGGGGGGGGGGGFEGF,>FFFFGGGGGGGGGGGGGGDGCGGFFFGFGGGGGGGGGFGFGF=GFEGGDFCEF4FE9AD@4BDFFAFAF?F:FB<:)4>:?BBAF?FD<?46>FF?GFFFG>GFFFGG=4><<
@M06628:26:000000000-CRM2J:1:1108:26033:7852 2:N:0:149
TAATCTTGCGACCGTACTCCCCAGGCGGAATGCTTAATCCGTTAGGTGTGACACCAACAAGCATGCTTGCTGACGTCTGGCATTCATCGTTTACGGTGTGGACTACCAGGGTATCTAATCCTGTTTGCTCCCCACACTTTCGCACCTCAGCGTCAGTATCGAGCCAGTGAGCCGCCTTCGCCACTGGTGTTCCTCCGAATATCTACGAATTTCACATCTACACTCGGAATTCCACTCACCTCTCTCGAACTCAAGACCAGGAGTTTACAAGGCAGTTCCAG
+
GGGGGGGGGGGGGGGGGGGGGGGGGGGGGGGGGGGGGGGGGGGGGGGGGGGGGGGGGGGGGGGGGGGGGGGGGGGGGGGGGGGGGGGGGGGGGGGGGGGGGGGGGGGGGGGGGGGGGGGGGGGGGGGGGGGGGGGGGGGGGGGGGGGGFGGGEGGGGGGGGGGGGGGGGGGGGGGGEGGGGGGGGGGGGGGFGFGFGGDGGFGGGFGFFFDGGCFG?FGFFFG;6=CBEFBFFFFFF?FBFBFFFFDD@<?AF?<>BBFFBBFFCF?>FFF>BBGGFAFB<
@M06628:26:000000000-CRM2J:1:1108:16365:8513 2:N:0:149
TAATCTTGCGACCGTACTCCCCAGGCGGAATACTTAATGCGTTAGCGGCGGCACAGAGGTCATGACAACCCCTACACCTAGTATTCATCGTTTACGGCGTGGACTACCAGGGTATCTAATCCTGTTTGCTCCCCACGCTTTCGAGCCTCAGCGTCAGTTACAGTCCAGAGGATCGCCTTCGCCACTGGTGTTCTTCCTAATCTCTACGCATTTCACCGCTACACTAGGAATTCCATTCTCCTCTCCTGCACTCTAGACTTCCAGTTTGAAATGCAGCACC
+
GGGGGGGGGGGGGGGGGGGGGGGEGGGGGGFEGGGGGGGGGGGGGGGGGCGGGG8FGGFGGGGGGGGGGGGGGGGGGGGGGGGGGGGGGGGGGGGGGGGGGGGGGGGGGGGGGGGGGFCGGGGGGGGGGGGGGGFGGGGDGGGGFGGGGGGGGGGGGGGGGGGGGGGFFFGGGGGGGGGGFGGGGGGFFGGFGFGFGGGCEF?FGFGFGFFG7<CGFDD6D>GFFFGFFB::8AFBFF44FFF4:19:F1796<A449-:AF=4369)C6EFAA+39<(8
@M06628:26:000000000-CRM2J:1:1108:4243:8608 2:N:0:149
CAGCCTTGCGACCATACTCCCCAGGCGGAACACTTAACGCCTTCGCTACGGCCGAGAGGATGTGGAAGTCCCCTCAACCCAGTGTTCATCGTTTACAGCTAGGACTACCGGGGTATCTAATCCCGTTCGCTACCCTAGCTTTCGTGCCTCAGCGTCAGAAAAGACCCAGTGTTGCGCCTTCGCCACCGGTGTTCCCTATGATATCAACGCATTTCACCGCTCCACCATAAGTTCCCAACACCCCTGTCTTCCTCAAGCTTGAGGGTTTGAAACGCAATTC
+
GGGGGGGGGGGGGGGGGGGGGGGGGGGGGGGGGGGFGGGG@GGGGGGGGGGGGGGGGGGGGGGGFDCGGGGGGGGGGGGGGGGGGGGGGGGGGGFFGGGGGGGGGFFFFGGGGGGGGGGGGGGGGGGGGGGGEGEGGGGGGGFGGGGGGFFFGGGGGGFGGGGGGGGGGGGFGFGGG>EDGGGEEGGGGEGB?FF=FF6DGGGGGFGFGFFGGFGDFFDFFFGBGFGF*=ADFFF?F1@<G?BFF?FBFA2:9>A?<?B)8(9?EEF?DA9F>?C8B?44
@M06628:26:000000000-CRM2J:1:1108:4262:8612 2:N:0:149
CAGCCTTGCGACCATACTCCCCAGGCGGAACACTTAACGCTTTCGCTACGGCCGAGAGGATGTGGAAGTCCCCTCAACCCAGTGTTCATCGTTTACAGCTAGGACTACCGGGGTATCTAATCCCGTTCGCTACCCTAGCTTTCGTGCCTCAGCGTCAGAAAAGACCCAGTGTTGCGCCTTCGCCACCGGTGTTCCCTATGATATCAACGCATTTCACCGCTCCACCATAAGTTCCCAACACCCCTGTCTTCCTCAAGCTTGAGGGTTTGAAACGCAATTC
+
GGGGGGGGGGGGGGGGGGGGGGGGGGGGGGGGGGGGGGGG7FGGGGGGGGGGGGGGGGGGGGGGGGGGGGGGGGGGGGGGGGGGGGGGGGGGGFGGGGGGGGGGGGGGGGGGGGGGGGGGGGGGGGGGGGGGGGGGGGGGFGGGGGGGGGGGGGGGGGGGGGGGGGGGGGFGGGGGGGGGGGGGGGGGGGGFGFGFFGGGFCGFGFGFGFBGE<7CGGGFDBGFGFGFFFFFFFFFF<BBG<>91<??FAFFFFFFFBB>F:?@?BFFCA7?>B5CD:>A
@M06628:26:000000000-CRM2J:1:1108:8859:9049 2:N:0:149
CAGCCTTGCGACCATACTCCCCAGGCGGAACACTTAACGCTTTCGCTACGGCCGAGAGGATGTGGAAGTCCCCTCAACCCAGTGTTCATCGTTTACGGCTAGGACTACCGGGGTATCTAATCCCGTTCGCTACCCTAGCTTTCGTGCCTCAGCGTCAGAAAAGACCCAGTGTTGCGCCTTCGCCACCGGTGTTCCCTATGATATCAACGCATTTCACCGCTCCACCATAAGTTCCCAACACCCCTGTCTTCCTCAAGCCTGGTGGTTTGCGACGCAATTC
+
GGGGGGGGGGECECGGFGGGGDFEGGGGDGGGGGGGGGGGGGGGGGGGGGGGGGGEGGGFGGGGGGGCEFEFGGGGGGGGGGGGGGG9EGGGCFGGGGGG7FFGGFEDGGGDGGGGGG9FGGEFGGFGGGGGGGGGCGGGGGGGGGDGGG7>@EGFGEFCGFEGGGGGGGGGGGGGCGEDGGGGGGGEEGGDGFGFGGGG?<C7<F:1DE>GEA7CFGG9>>G>GFGB49-)95FBFFF(9192:??>F2<99>43<??B??7@C>>29-*74>E*02<5
@M06628:26:000000000-CRM2J:1:1108:17110:9200 2:N:0:149
CACTCTTGCGAGCATACTTCCCAGGCGGGATACTTAACGCGTTAGCTTTAATACTGCACAGGTCGATCTGTTCAACATCTAGTATCCATTGTTTACAGCTAGGACTACTGGGGTATCTAATCCCATTTGCTACCCTAGCTTTCGTCTCTGAGTGTTAGTAATAGCCCAGTAAAGTGCCTTCGCCATCGGTGTTCTTTCCAATATCTACGCATTTCACCGCTCCACTGGAAATTCCCTTTACCCCTACTATACTCTAGTCTGATAGTTTCGACTGCTGTTTT
+
FEGGGGGGGGDGEGGGGGGGGGGGGGGGGGGGGGGFGFGGGGGGGGGGGGGGGGGGGGGGGGGGGGCFGGGGGGGGGFGGGFEFGGGGGGGGGFGGGGGGGGFGGGGGGGGGGGGGGGGGGGGGGGGEGFGGGAGGGGGGGGGGGDGGGCCFGGGGFGGGFGFDGGFGFFG?DGGGGGFGGGGDEGG8EECDGFGFGGGCGGFGGFGFGDFGGEGFFFD=>@GEGFGA46<<FFF3B@F<FFEDFFFFFCEEFFFF9<4542@FGFF<C?=>BFFGFA442
@M06628:26:000000000-CRM2J:1:1108:17128:9216 2:N:0:149
CACTCTTGCGAGCATACTTCCCAGGCGGGATACTTAACGCGTTAGCTTTAATACTGCACAGGTCGATCTGTTCAACATCTAGTATCCATTGTTTACAGCTAGGACTACTGGGGTATCTAATCCCATTTGCTACCCTAGCTTTCGTCTCTGAGTGTTAGTAATAGCCCAGTAAAGTGCCTTCGCCATCGGTGTTCTTTCCAATATCTACGCATTTCACCGCTCCACTGGAAATTCCCTTTACCCCTACTATACTCTAGTCTGATAGTTTCGACTGCTGTTTT
+
GFGGGGGGGGGGGGGGGGGGGGGGGGGEGGGGGGGGGGGGGGGGGGGGGGGGGGGGGGGGGGGGGGEGGGGGGGGGGGGGGGGGGGGGGGGGGGGGGGGGGGGGGGGGGGGGGGGGGGGGGGGGGGGGGFGGGGGGGGGGGGGGFGGGGGGGFGGGGGGGGGGGGGGGGGGGGGGGGGGGGGGGGGGGEGGFGFGFGGGGGD:FCFGFFEFGGFGGGGGBEBGFGFGFFFFEFFF@FEA<FF;DFFFFACFFFFFF2AFFFBF6<@?AGFFFFBCFF54>:
@M06628:26:000000000-CRM2J:1:1108:15880:9757 2:N:0:149
CACACTTGCGTCCGTACTCCCCAGGCGGAATACTTAACGCGTTGGCTACGCCACTGCTCGGGTCGATACACGCAACGCTTATAGTTAATGTTTTAGGGCTAGGACTACAGGGGTACCAAATCCCTTTCCTTACCACACCTTCCGTCCCTAGGTGTCAGTTATGGCCAATCTGTCCCCCTTGCCCACGGGTTTCCTTCCCAATATCTCCGCATTTCCCCCCTACACTGGGAATTCCCTCAACTCTTCCCAACCTTAATCCACCCTTTTCCCACCCCCATCC
+
9C6-EFGGGG@+@CGGGGGGGGGGGGGG++,CFFGG9CFGGGG+CFG,EG+>FGGC,<C,++97+@?8F?,+7@++@F++8,,C,5,95,,<@,,,,,4B,F,5=:,6>AFG73+3,,@=,C3,DFG;,,3,6D,,:++@F,3+3@8*7,,3,,3,3>=D@@FCGG,;,,2=,,,,6*C*,,5<,**4*4;=<++;C0;F87++48+./2(:E.++2*)()(/(2)0708544>??F1),9)5)))*.*((,))))).)5(4))*/9)0.2.4(:?).(4
@M06628:26:000000000-CRM2J:1:1108:23448:9762 2:N:0:149
TAATCTTGCGACCGTACTCCCCAGGCGGAATGCTTAATCCGTTAGGTGTGTCACCGAACAGTATACTGCCCGACGACTGGCATTCATCGTTTACGGTGTGGACTACCAGGGTATCTAATCCTGTTTGCTCCCCACACTTTCGTACCTCAGCGTCAGTATCGAGCCAGTGAGCCGCCTTCGCCACTGGTGTTCCTCCAAATATCTACGAATTTCACCTCTACACTTGGAATTCCACTCACCTCTCTCGAACTCAAGACCAGGAGTTTATGAGGCAGTTCCGA
+
GGGGGGGGGGGGGGGGGGGGGGGGGGGGGGGGGGGGGGGGGGGGGGGGGGGGGGGGGGGGGGGGGGGGGGGGGGGGGGGGGGGGGGGGGGGGGGGGGGGGGGGGGGGGGGGGDGGGFGGGGGGGGGGGGGGGGDGGGGGGGGGGGGGGGGGGGGGGGGGGGGGGGGGGGGGGGGGGGGGGGGGGGGGGGGGFCFGFGGGGGGGGGFGDCFFGFCGGGDFFFFGCF@F@?F:AFAF<?7@?C<>:>DF?F?:A6?BBFFB?:0>FGFF2>AC?06EFFBA?(
@M06628:26:000000000-CRM2J:1:1108:12783:10027 2:N:0:149
TAATCTTGCGACCGTACTCCCCAGGCGGAATGCTTAATCCGTTAGGTGTGTCACCGAACAGTATACTGCCCGACGACTGGCATTCATCGTTTACGGTGTGGACTACCAGGGTATCTAATCCTGTTTGCTCCCCACACTTTCGTACCTCAGCGTCAGTATCGAGCCAGTGAGCCGCCTTCGCCACTGGTGTTCCTCCAAATATCTACGAATTTCACCTCTACACTTGGAATTCCACTCACCTCTCTCGAACTCAAGACCAGGAGTTTATGAGGCAGTTCCGA
+
GGGGGGGGGGGGGGGGGGGGGGGGGGGGGGGGGGGGGGGGGGGGGGGGGGGGGGGGGGGGGGGGGGGGGGGGGGGGGGGGGGGGGGGGGGGGGGGGGGGGGGGGGGGGGGGGGFGGGGGGGGGGGGGGGGGGGGGGGGGGGGGGGGGGGGGGGGGGGGGGGGGGGGFGGGGGGGGGGGGGGGEGFGGGGGGFGFCFGGFGGGGGCCF;GFDGGFGGGGGEFFGFGADFFFFAFFFFFFFBFF?B?FE?FFBFF?7<7<?F:?)<8@FADFEF66*:=<A?(
@M06628:26:000000000-CRM2J:1:1108:14201:10189 2:N:0:149
TAATCTTGCGACCGTACTCCCCAGGCGGAATGCTTAATCCGTTAGGTGTGTCACCGAGCAGCATGCTACCCGACGACTGGCATTCATCGTTTACGGTGTGGACTACCAGGGTATCTAATCCTGTTTGCTCCCCACACTTTCGCACCTCAGCGTCAGTATCGAGCCAGTGAGTCGCCTTCGCCACTGGTGTTCCTCCGAATATCTACGAATTTCACCTCTACACTCGGAATTCCACTCACCTCTCTCGAACTCAAGACTACCAGTATTAGAGGCAGTTCCGG
+
GFGGGGGGGGGGDGGGGGGGGGGGGGGGGGGGGGGGGGGGGGGGGGGGGGGGGGGGGGGGGGGGGGGGGGGGGGGGGGGGGGGGGGGGGGGGGGGGGGGGGGGGGGGGGGGGGGGFGGGGGFGGGGGGGGGGGGGGGGGGGGGGGGGFGGGGGGGGFGGGGGFGGGGGGGGGG8EGGGGGGGGGGGGGGGGFGFFF=<<DGCFGGFGDGF<FDECF<CC3BBGFG:DDEF?49<=BFBFFF<24.8>)<?:2*54)8A<((,08:=65*-A:??CEF-614
@M06628:26:000000000-CRM2J:1:1108:14215:10201 2:N:0:149
TAATCTTGCGACCGTACTCCCCAGGCGGAATGCTTAATCCGTTAGGTGTGTCACCGAGCAGCATGCTACCCGACGACTGGCATTCATCGTTTACGGTGTGGACTACCAGGGTATCTAATCCTGTTTGCTCCCCACACTTTCGCACCTCAGCGTCAGTATCGAGCCAGTGAGTCGCCTTCGCCACTGGTGTTCCTCCGAATATCTACGAATTTCACCTCTACACTCGGAATTCCACTCACCTCTCTCGAACTCAAGACTAGCAGTATTAGAGGCAGTTCCGG
+
EFGEGGGGGGGGGGGGGEGFFFGGGGGGGGGFGGGGGGGEEGGGGGGGGGGGGGGGEEEEGF8FGGGGGFGDGGG@FE:8FFGGGGGGGGGGGFGD??FFCFGGGABAFCGGGGFCFFFEGGFGGFGGDFG@=FCFGGGGGDGGEGGGCF?ECGGGGGGGFGGGGGGGG99DGCGGGGGGGGGEGCCFFGGAECFFE3CDCEGGGFC0DFFD?E:F65D;B<D2C:C>>F?2*)0:7<@?4:712<@3@:<27>2.3<<?(5=@7@@AD2C>FFE8B>224
@M06628:26:000000000-CRM2J:1:1108:6475:10296 2:N:0:149
TATTCTTGCGACCGTACTCCCCAGGCGGAATGCTTATTCCTTTAGGTTTGTCACCGAACATTATACTGCCCGACGACAGTCATTCATCTTTTACGCGTTGGACTACAAGGGAATCTAATCCGGTTTGCTCCCCACACTTTCTTACCCCGCCTTCATTATCGAGCAGTTGAGCCCCTTTCCCCTCTGTTGTCCATCCCATTTTCTACCAATTCACCCCCTCCACTCGGAATCCCCCTCCCCTATCTCGATCTCAGTCCCAGGAGTTTAGGAGCAAGTTCCG
+
<F-EFGGGGGG7CEGGGGGGGGEGF,@E76C,CFGC,E,,,EF9C,E,CFF,,C@:CE76,,C<?C,,C6,,+47:++@,9E,<B,5,,CFE,?F+44+@8,55=F,,BF+,,,7,E,,@A++@:++,6CFE8,+33@F9,,,,88,++4*3*,@,,,3,6****,6>,7,*,*6*=,,+,4,*4=,,1=,1,3+)/2+0++321++6*;>++);**2)()(29*(/7.7)5/(0()(81*().-)0,).()/))).,5)(()0;*8)*.:)(8F38:<?
@M06628:26:000000000-CRM2J:1:1108:23855:10394 2:N:0:149
CACTCTTGCGAGCGTACTCCCCAGGTGGATCACTTAATGCTTTCGCTTGGCCGCTGACGATATATTGCCAACAGCGAGTGATCATAGTTTACAGCGTGGACTACCAGGGTATCTAATCCTGTTTGCTACCCACGCTTTCGTCCCTGAGCGTCAGTAATAACTTAGTAAGCTGCCTTCGCAATCGGTGTTCTGAGTCATATCTATGCATTTCACCGCTACATGACTCATTCCGCCTACTTCAATTATACTCAAGAATACCAGTATCAATGGCAGTGCTATTT
+
GFGGGGGGGGGGGGGGGGGGGGGGGGGGGGGGGGGGGGGGGGGGGGGGGGGGGGGGGGGGGGGGGGGGGGGGGGGGGGGGGGGGGGGGGGGGGGGGGGGGGGGGGGGGGGGGGGGGGGGGGGGGGGGGGFGGGGGGGGGGGGGGGGGGGGGGGGGGGGFGGGGGGGGGGGGGGGGGGGGGGGGGGGGGGGGFGFGFGGGGGGGGGFFECFFGGEGGGGGFFCFEGFGFFFFEBDFFFFFFFECEEFFFFFF?62<AAD8?:DFFGFFDCBF@BFGCFFFA)
@M06628:26:000000000-CRM2J:1:1108:19797:10484 2:N:0:149
TAATCTTGCGATCGTAGTCCCCAGGCGGAGTGCTTAATGCGTTAGCTGCGAAACCGAAGAATAAATTCCCCGATATCTAGCACTCATCGTTTACGGCGTGGACTACCAGGGTATCTAATCCTGTTTGCTCCCCACGCTTTCGCGCCTCAGCGTCAGTTGAAGTCCAGGTGACCGCCTTCGCCACCGGTGTTCCTCCTAATATCTAAGAATTTCACCTCTACACTAGGAATTCCATCACCCCCTACTTCACTCAAGACTAGTAGTTTTGGAAGCAGTTCCGA
+
GGGGGGGGGGGGGGGGGGGGGGGGGGGGGGGGGGGGGGGGGGGGGGGGGGGGGGGGGGGGGGGGGGGGGGGGGGGGGGGGGGGGGGGGGGGGGGGGGGGGGGGGGGGGGGGGGGGGGGGGGGGGGGGGGGGGGGGGGDEFGGGGGGGGGGGGEGGGGGGGGGGGGGGGGGGGGGGGGGGGGGGEFGGGGGGFGFGFGGFGGFGGGFGFFFFGGFGGGGGFFFGFF?FFFFFFFB?B?BFFGB>FFFFFF?9AFFFFFFFFFFFFGFFBG?CF:BGGFBFF-
@M06628:26:000000000-CRM2J:1:1108:7408:10673 2:N:0:149
TAATCTTGCGACCGTACTCCCCAGGCGGAATGCTTAATGCGTTAGCTGCGTCACCGAGTAGTATACTACCCGACAACTGGCATTCATCGTTTACGGCGTGGACTACCAGGGTATCTAATCCTGTTTGCTCCCCACGCTTTCGCACCTCAGCGTCAGTATCGGACCAGTAAGCCGCCTTCGCCACTGGTGTTCTTCCTAATATCTACGAATTTCACCTCTACACTAGGAATTCCACTTACCTCTTCCGAACTCTAGACTGGCAGTATTGAGGGCAGTTCCGG
+
GGGGGGGGGGGGGGGGGGGGGGGGGGGGGGGGGGGGFGGGGGGGGGGGGGGGGGGGGGGGGGFGGGGGGGGGGGGGGGGGGGG9FGGGGGGGGGGGGGGGGGGGGGGGGGGFGGGGGGGGGGGGGGGGGGGGGFGCGGGGGGGGGGFGGGGGGGGGGGGGGGGGGGGGGFCGGGGGGGGGGGCGGGGGFGGFGFGFGGGG?FFFFFFFGF?GFAGG?CCAFAG9C?CFFFF<FBFFFFFFGFF4:AF0@BFBF<>BF<?:?B55+6@A>>EB:6*8@>A?(
@M06628:26:000000000-CRM2J:1:1108:6225:10712 2:N:0:149
TAATCTTGCGACCGTACTCCCCAGGCGGAATGCTTAATCCGTTAGGTGTGTCACCGAGCCTCATTCTACCCGACGACTTGCATTCATCGTTTTCGGGCTGGACTACCCGGGTAACTAATCCTGTTTGCTCCCCACACTTTCGCACCTCAGCGTCAGTATCTAGCCAGTGAACCCCCTTCGCCCCCTGTTTTCCTCCCAATATCTACGAATTTTCCCCCTACACTTCGAATTCCACTCACCCCCCCCGAACTCAAGACTCGCAATTTTCGAGGCCGTTTCCG
+
GEEGGGGGGGGGGGGGGGGGGGGGGGGEG+9,CFFGFGAFGGGGG,FGCF<FGGG7F+C+,C,,6<,<EFGGD:+>:++,5,C,555@,4BF+C4@++68?,B,,:F,+@F+8,7,,683E,33CF8;83@FGCF:<:FF,53:3F,@,3,*36:6;D,2@BF9F9,427,24*1B*B,*1=*2**=0+2?8EFCF5088+:++11/(95=F+)29*1)(7(5)<)>)59:)=-9)0.)4/((((406),:5*(..49)(4())<F*))(*0((128(5)-
@M06628:26:000000000-CRM2J:1:1108:16403:11119 2:N:0:149
CACTCTTGCGAGCATACTTCCCAGGCGGGATACTTAACGCGTTAGCTTTAGTACTGCACAGGTCGATCTGTTCAACACCTAGTATCCATTGTTTACGGCTAGGACTACTGGGGTATCTAATCCCATTTGCTACCCTAGCTTTCGTCTCTGAGTGTCAGTAATAGCCCAGTAAAGTGCCTTCGCCATCGGTGTTCTTTCCAATCTCTACGCATTTCACCGCTCCACTGGAAATTCCCTTTACCTCTACTATACTCTAGTCCGATAGTTTCGACTGCGATTT
+
GEGGGGGGGGGGGGGGGGGGGGGGGGGEGGGGGGGFGGGGGGGGGGGGGGGGGGGGGGGGGGGFGGGGGGGGGGGGGGGGGGGGGGGGGGGGGGGGGGGGGGGGGGGGGGGGGGGGGGGGGGGGFFGFCGGGGEGGGGGGFFGGGGGGGGGGCFCCFGGGGGGGGGGGGGGGFCFFFFGGGGGGGGGGGGGFEFGFGGGGGGGFGF7C<A@GGFF>CFGFFFGFD76AAF37@EF@FAFCGFE;7>FF@ADF6444<A<BB;>BC7F:F:C3((8;>(68
@M06628:26:000000000-CRM2J:1:1108:3618:11449 2:N:0:149
TAATCTTGCGACCGTACTCCCCAGGCGGAATGCTTAATCCGTTAGGTGTGACACCGAATAGCATGCTACCCGACGTCTGGCATTCATCGTTTACGGTGTGGACTACCAGGGTATCTAATCCTGTTTGCTCCACCCCTTTCGTTACCTCTGGTAGGTATTGAGGCCGGTAGCCCCCTTCCCCCCTGTAGTTTCTGCGAAATTCTACGAATTTACCCCTCTACCCCGGAATTTCCCCCCCCCCCTTCAAACCCCAAGCCTGACGTTTTAAGGGGAGTTTCAGG
+
9E<FGGGGGGG@CFGGGGGGGGGGGGGGEFGDGGGGCC@F@FGGGEFDFG<FGGGGGG@FAEF<FCECE4CFFF@F7FGGA4A,9AEGGG<BFGGGGGFGDDFFCDFGGGDG?FDFF9CFFGFGEBDGCFG,@@6++@B,3,,+3=,,,,,,,,+,,,,3,,,****3**,311>*,,,*6*4**,2,16=@<1+)//)*+1114)*,*27+>36C***)*)*-*43>F?))/)0()(0,1-((..161(-(.-(((((((())*0*.*)*)((;**))--
@M06628:26:000000000-CRM2J:1:1108:15067:11546 2:N:0:149
TAATCTTGCGACCGTACTCCCCAGGCGCAATGCTTAATCCGTTAGGTGTGTCACCGAACAGTATACTGCCCGACGACTGGCATTCATCGTTTACGGTGTGGACTATCAGGGTATCTCATCCTGTTTGCTCCCCACACTTTCGTACCTCAGCGTCAGTATCGAGCCAGAGAGCCGCCCTCGCCACTGGTGTTCCTCCAAATATCTACGAATTTCACCCCTACACTTGGAATTCCACTCCCCTCTCTCGAACTCAAGACCAGGAGTTTATGAGGCAGTGCCT
+
GGG<FGGGGG@:FDFGGGGGGGGGGGGCGG@9FGGGGG9FGGG:F@GGEEAFGG@G:F@@FFC?FAF9FGGG+64++,744BFGC??@E44B4,44FF=F75=,4,,,55A4:E,C,4747C,CCG8,3E=FGDGGGGA>3=66FC,F=,3@+36+8,@@++@:C3,,@CEC,*>1*1,/B8*=,,610B51+1A50*2CECCF9+*(2A;F+/@7*:>1;=FEC<<F@F0)1)9.7(0354?B>?)45:06*..)(..((-07294<:9FF03::))))
@M06628:26:000000000-CRM2J:1:1108:19083:11869 2:N:0:149
TAATCTTGCGACCGTACTCCCCAGGCGGAATGCTTAATCCGTTAGGTGTGTCACCGAGCAGCATGCTACCCGACGACTGGCATTCATCGTTTACGGTGTGGACTACCAGGGTATCTAATCCTGTTTGCTCCCCACACTTTCGTACCTCAGCGTCAGTATCGAGCCAGTGAGCCGCCTTCGCCACTGGTGTTCCTCCAAATATCTACGAATTTCACCTCTACACTTGGAATTCCACTCACCTCTCTCGAACTCAAGACTACCAGTATTAAAGGCAGTTCCAG
+
GGGGGGGGGGGGGGGGGGGGGGGGGGGGGGGFGGGGGGGGGGGGGGGGGGGGGGGGGGGGGGGGGGGGGGGGGGGGGGGGGGGGGGGGGGGGGGGFGGGGGGGGGGGGGGGGGGGGGFGGGGGGGGGGGGGGGGGGGGGGGGGGGGGGGGGGGGGGGGGGGGGGGGGGGGGGGGGGGGGGGGGGGCFFGGGFGFGFGGGGGGGGGFGFCFFGGFGGGGGAFFFBGBFFFFFFFFFFFFFFF???58BF??FFFFFFFFDFFFFFGFFFGFGFF<*CF>DA.
@M06628:26:000000000-CRM2J:1:1108:9936:12252 2:N:0:149
TAACCTTGCGGCCGTACTCCCCAGGCGGAGTGCTTAATGAGTTAGCTGCGCCACCGAATAGCAAGCTACCCGACGGCTAGCACTCATCGTTTACGGCGTGGACTACCAGGGTATCTAATCCTGTTTGCTCCCCACGCTTTCGCACCTCAGCGTCAGTACCGAGCCAGTGAGCCGCCTTCGCCACTGGTGTTCTTCCTAATATCTACGAATTTCACCTCTACACTAGGAATTCCACTCACCTCTCTCGGACTCAAGACTGACAGTATTGAAGGCAGTTCCAG
+
FGGGGGGGGGGGGGGGGGGGGGGGGGGGGGGGGGGGGGGGGGGGGGGGGGGGGGGGGGGGGGGGGGGGGGGGGGGGGGGGGGGGGGGGGGGGGGGGGGGGGGGDGGGGGGGGGGGGFGGGGGGGGGGGGGGGGGGGGGGGGGGGGGGGFGGGGGGGGGGGGGGGGGGGGDGGGGGGGGGGGGGGGGGDGGGFGFGFGGGGGFGGGFFFGFFGGFGFGGGFFFGFGFGFFFFBB>FDFFFF=6<:4?E:D46?<??FF<?::?67CFFBG27;??EGFBFF4
@M06628:26:000000000-CRM2J:1:1108:10927:12618 2:N:0:149
TAATCTTGCGACCGTACTCCCCAGGCGGAATGCTTAATCCGTTAGGTGTGTCACCGAATAGCATGCTACCCGACGACTGGCATTCATCGTGTACGGTGTGGACTACCCGGGTATCTAATCCTCTTTGCTCCCCACACTTTCGCGCCCCAGCGTCAGTGTCGTGTCAGATAGCCGCGCTCGCCCCTGTTGTTCCCCCGCATATCTCCAAGCTTCACCTCTCCACTCGTAGATTCCCTCCCCCCTCTCGCACTCTAGACTCCTACTTTATCAAGCGGTTCTC
+
AF<6EFGGGGGCGGGGGGGGGGGGGGGGD7<,CFG,E9,CFFGGG8E,:CF<FGA6C7=,6,<E?,,,C,E++744@4+9,,CF,F,5A?,B9,9C4A4F+,,,,4,,4+@+3D<EA,333C,C<F=;;F,@E,CFG8:E93C3>33*3@,@64>15,@,***,@,,,,,5+4/***1/)=3*2**3+>C8+1*=)*)95A?CF+*0(*));2667+/0().9)::*5.)))*)*)0(86/3,:<2)(79(465)6).)(.8*0+9*-*)+*)(*/),)-
@M06628:26:000000000-CRM2J:1:1108:17295:12814 2:N:0:149
CAGCCTTGCGACCATACTCCCCAGGCGGAGCACTTAACGCTTTCGCTACGGCCGAGAGAATGTGGAAGTTCCCTCAACCCAGTGCTCATCGTTTACGGCTAGGACTACCGGGGTATCTAATACCGTTCGCTACCCTAGCTTTCGTGCCTCAGCGTCAGATAAGATCCAGTGATGCGCTTTCGCCACGGGTGTTCCCTTTGATATCACCGCATTTCACCGCTCCACCATAAGTTCCCATTACCCCTATCTTCCTCTAGCTTGGGGGTTTGAAACGCAATTC
+
GGDGGGGGGGGEGCFGGGGGFGGGGGGGGDE,CFGGE,FCCGG9@FG@E@:C:++6+4:9,:CC5CC4F9F,:5AFF<F:+9:,595EE,BFG<+:F::F@B,<B?FCCBC:FGGGAEGAF,CFC3B3@FG++5,F,,,3EFFE,*@F,DF?;8C::>5,,7>D9:;,?F9C,,;*:BE5F58:A***3*80C7C8++2++4+;:C*,*8(>C<CFF7D376C?G(/9/64<*6*.74*)*.(((-0)/).-9-)-))6)3?4.*08(14FF)(*178)6
@M06628:26:000000000-CRM2J:1:1108:13395:12849 2:N:0:149
CAGCCTTGCGACCATACTCCCCAGGCGGAGCACTTAACACTTTCGCTACGTCCGAGAACTTGTGGAAGGGTCCTCGGACTAGTGCTCATCGTTTACAGCCAGGACTACCGGGGTATCTAATCCCGTTCGCTCCCCTGGCTTTCGTTCCTCAGCGTCAGAAAAGACCCAGTAAGCCGCTTTCGCCACCGGTGTTCCTGATGATATCAACGCATTTCACCGCTCCACCATCAGTTCCGCTTACCTCTGTCTCCCTCAAGCCATGCAGTTTCAAACGCAGTTC
+
GFGGGGGGGGGGGGGGGGGGGGGGGGGGGGGGGGGGGGGGGGGGGGGGGGGGGGGGGGGGGGGGGGGGGGGGGGGGG:CFGFFFGGGGGGGGGGGGGGGGGGGGGGGGGGGGGGGGGGGGGGGGGGGGGGGGGGGGGGGGGGGGGGGGGGGGGGGGGGGFGGGGGGGGGGGGGGGGGGGGGGGGGGGGGGGFGFGFGGGGGGGGGFGFGBBGGFGGGGGFFFDFGFG?FFDFFBFFE?DFGFFA?DFAFAAFFFFF7<?:9>FFG=@9FBGFF?=:)45<
@M06628:26:000000000-CRM2J:1:1108:2600:13256 2:N:0:149
CATTCTTGCGAACGTACTCCCCAGGTGGGATACTTATCACTTTCGCTTGGCCGCCGAGACCGAAGTCCCGACAGCTAGTATCCATCGTTTACGGCGTGGACTACCGGGGTATCTAATCCCGTTCGCTCCCCACGCTTTCGTCCATCAGTGTCAGTATATAGTTAGTCACCTGCCTTCGCAATTGGTGTTCTATGTGATATCTATGCATTTCACCGCTACACCACATGTTCCGGCAACTTCACTATAACTTAAGACCTACAGTATAAAAGGCAATTTTATGG
+
GGGGGGGGGGGGEGFFFGGGGGGGGGGGGGGFFEGGGFGGGGGGGGGGGEG<FEGGGDFGGGGGGGFFFGGCEEGGGGFGGGGGGGGGGGGGGGGGFGGDFGG8FFGCF@FGDFGFFBFGGGGGGGGGGCEGCFFEGGFGGGGGGGGFDFEEFF>FFFGGGGCCGFCFFFGFFF9CEFEGEEGGFFGFEGFFGFGFGFFDECCFGFFEDFEGG3DGG377FFG6FFGFF942@>)()476CBFAA4=4*)).994??F7??BF?2*947:5):2:CF>652
@M06628:26:000000000-CRM2J:1:1108:4565:13279 2:N:0:149
TAATCTTGCGACCGTACTCCCCAGGCGGAATGCTTAATCCGTTAGGTGTGTCACCGAATAGCATGCTATCCGACGACTGGCATTCATCGTTTACGGTGTGGACTACCAGGGTATCTAATCCTGTTTGCTCCCCACACTTTCGCACCTCAGCGTCAGTATCGAGCCAGTGAGCCGCCTTCGCCACTGGTGTTCCTCCGAATATCTACGAATTTCACCTCTACACTCGGAATTCCACTCACCTCTCTCGAACTCAAGACTACCAGTATGAGAGGCAGTTCCGG
+
GGGGGGGGGGGGGGGGGGGGGGGGGGGEGGGGGGGGGGGGGGGGGGGGGGGGGGGGGGGGGGGGGGGGGGGGGGGGGGGGGGGGGGGGGGGGGGGGGGGGGGGGGGGGGGGGGGGGGGGGGGGGGGGGGGGGGGGGGGGGGGGGGGGGGGGGGGGGGGGGGGGGGGFGGGGGGGGGGGGGGGGGGGGGGGGFGFGFGGGGCFGGFFGFCF;GGFGGGGGFFFGB?:GFFFFFFFBDF0FFFBF:>FDFFBF>7??A?BF?BFFFCBFDGAGEB0A89<A69
@M06628:26:000000000-CRM2J:1:1108:11125:13561 2:N:0:149
TAATCTTGCGACCGTACTCCCCAGGCGGAATGCTTAATCCGTTAGGTGTGACACCGAAGGGCAAGCCCCCCGACGTCTGGCATTCATCGTTTACGGTGTGGACTACCAGGGTATCTAATCCGGTTTGCTCCCCACACTTTCGTACCTCAGCGTCAGTATCGAGCCAGTGAGCCGCCTTCGCCACTGGTGTTCCTCCAAATATCTACGAATGTCACCTCTACACTTGGAATTCCACTCACCTCTCTCGAACTTTAGACTGATATTTTAGGAGTGAGTTCCAG
+
FDEGGGECDBC@FEBFFEGGGGGCGGGDGGGGGFGGFGCGGGGGGCCCECGDDGFEGGGDCGG7BFF,F:FG:CGE@FGGGGGGF<DEF=FFGG7FA<B=CBDDF<FEDFC,,@E,EAFFA++>FECFGGGFD,@+55EEC;FCGGGC<D>C>EEEBF;FCC**=F88CCFF8:EC;CG*;8/AF?>@*=*+51A5:*2:9<9:?67:77(:94:C+9CAF27<:)*6678<*.@5?:::*448)4).76()92)44230<<6@+904*):)(.0C?<)..
@M06628:26:000000000-CRM2J:1:1108:16016:13598 2:N:0:149
TAATCTTGCGACCGTACTCCCCAGGCGGAATGCTTAATCCGTTAGGTGTGTCACCGAACAGTATACTGCCCGACGACTGGCATTCATCGTTTACGGTGTGGACTACCAGGGTATCTAATCCGGTTTGCTCCCCACACTTTCGCCCCTCAGCGTCAGTATCAAGCCAGTGAGCCGCCTTCGCCACTGGTGTTCCTCCGAATATCTACGAATTTCACCCCTACACTCGGAATCCCACTCCCCCCTCCCGAACTCAACACTACCAGTATCAAAGGCATTTCCAG
+
GGG<FGGFGGCGGGGGGGGGGGGGGGGG@+F,FGGGFECFGGGGG<FFGG@FGGG:F::+9F<C<<9,CF<8+4C:=+@=<,:99@?5,BFF@9E+BD:CE,,::B,AFGC>F5C;F;FE;++@F:>;EFGG><:+@FF,,+@+@>8:3>F34*65,7,7,7,?*8><,:9C@*=4:*57EE8766*+5=*1179F7<3>*1<FCA581;=C9)?C5CF:FFG4*-*8.<).0)8(8(7(/-,2(-)8>3(.98(3(45((,)/0*9):-A).8+<*))6.
@M06628:26:000000000-CRM2J:1:1108:17873:13681 2:N:0:149
CACTCTTGCGAGCATACTTCCCAGGCGGGATACTTAACGCGTTAGCTTTAGTACTGCACAGGTCGATCTGTTCAACACCTAGTATCCATTGTTTACGGCTAGGACTACTGGGGTATCTAATCCCATTTGCTACCCTAGCTTTCGTCTCTGAGTGTCAGTAATAGCCCAGTAAAGTGCCTTCGCCATCGGTGTTCTTTCCAATCTCTACGCATTTCACCGCTCCACTGTAAATTCCCTTTACCTCTACTATACTCTAGTCCGATAGTTTCGACTGCGATTT
+
GEGGGGGGGGGGGEGGGGGGGGGGGGGGGGGGGGGGGGGGGGGGGGGGGGGGGGGGGGGGGGGGGGGGGGGGGGGGGGGGGGGGGGGGGGGGGGGGGGGGGGGGGGGGGGGGGGGGGGGGGGGGFFGGGFGGGGGGGGGGGGGGGGGGGGGGGGGGGGGFGGGGGGGGGGGG7FGFGGGGGDEEGGFEGGGB>FGFGGGGCGGGGFDEGD2D:@GGGGGFB@GFDCG+@F69FFF8FFFEG343=31)*.).14><9-6)4(.5EB4<::*>((02)-8?
@M06628:26:000000000-CRM2J:1:1108:17854:13690 2:N:0:149
CACTCTTGCGAGCATACTTCCCAGGCGGGATACTTAACGCGTTAGCTTTAGTACTGCACAGGTCGATCTGTTCAACACCTAGTATCCATTGTTTACGGCTAGGACTACTGGGGTATCTAATCCCATTTGCTACCCTAGCTTTCGTCTCTGAGTGTCAGTAATAGCCCAGTAAAGTGCCTTCGCCATCGGTGTTCTTTCCAATCTCTACGCATTTCACCGCTCCACTGGAAATTCCCTTTACCTCTACTATACTCTAGTCCGATAGTTTCGACTGCGATTT
+
GFFGGGGGGGDGGGFGGGGGGGGGGGGGGGGGGGGGGGGGGGGGGGGGGGGGGGGGGGGGGGGGGGGGGGGGGGGGGGGGGGGGFGGGGGGGGGGGGGGGGGGGGGGGGGFGGGGGGGGCFFGGGGGGGFFGGGFGGGGGGFGGFFDEGGGGGGGGGGGGFFGGGGGGGGGFGGGCAFGGGCECGGG>EEEFGFFFGGGGECGGGF@EGE@D=CGGGGGBFFGFGFGFFFE;;CC@FFACFF3=@AFF?<>A@<DFFBFFFFEE5@F>GB5>BFCEE:BF
@M06628:26:000000000-CRM2J:1:1108:28063:13863 2:N:0:149
TAATCTTGCGACCGTACTCCCCAGGCGGAATGCTTAATCCGTTAGGTGTGTCACCGAATAGCATGCTACCCGACGACTGGCATTCATCGTTTACGGTGTGGACTACCAGGGTATCTAATCCTGTTTGCTCCCCACACTTTCGTACCTCAGCGTCAGTATCGAGCCAGTGAGCCGCCTTCGCCACTGGTGTTCCTCCGAATATCTACGAATTTCACCTCTACACTCGGAATTCCACTCACCGCCCTCGAACTCAAGACCAGGAGTTTAAGAGGCAGTTCCAG
+
FEFFGGGGGGC@EGGGGGGGGGG@@DF7FFGGGGGGGDAFGGGGGGFFFGGGGGCGCGFFGGFCFGFGGGGGGGGGGGGGGGG<FFGGGBFGGGGEAFEEGDGFGFGGGGG?EFFFCACFG<BFGGGCEFDEEGGGGGFGGGGFGCFF7@7@CBEE=FFCGC:>F8DFCEFDEEGGGEG4C?/=<EC>C@GF7:EACDCC=C;C@+58CF(@;CGG?FF<FFGAGBGFBF:A=<FFF(/,*,(-,.7:)40<*(.51:?B:(7?C@=A7<E4:1C29<466
@M06628:26:000000000-CRM2J:1:1108:28063:13881 2:N:0:149
TAATCTTGCGACCGTACTCCCCAGGCGGAATGCTTAATCCGTTAGGTGTGTCACCGAATAGCATGCTACCCGACGACTGGCATTCATCGTTTACGGTGTGGACTACCAGGGTATCTAATCCTGTTTGCTCCCCACACTTTCGTACCTCAGCGTCAGTATCGAGCCAGTGAGCCGCCTTCGCCACTGGTGTTCCTCCGAATATCTACGAATTTCACCTCTACACTCGGAATTCCACTCACCTCTCTCGAACTCAAGACCAGGAGTTTAAGAGGCAGTTCCAG
+
FDGFEGGGFG>FEFFGFFGGGGF7FGDCEGGFGGGFEGCEGGGGGGGGGGGGGGGGGG@GFADEFGFE9EGGGGGGGGEGGGGGFGGGG?ADFGGGBFFGEBFGGGGGGEDGGGFGDFGGADFGFFGGGGGFEGFDFFFGGGGGCCFCCFFGECECCGFGCFGGGFGGGGFC6CCGCEGGGG5=FGFFCF>C;AFFGGG5CF77CFG?CA3FGEFG<CC3;>D5E?3BBFFFFBFA:3F:6:>?<?B>:184/4))4(.,(4<@GFFFFFGF0(;;@<66.
@M06628:26:000000000-CRM2J:1:1108:7824:14424 2:N:0:149
TAATCTTGCGACCGTACTCCCCAGGCGGAATGCTTAATCCGTTAGGTGTGTCACCGAACAGTATACTGCCCGACGACTGGCATTCATCGTTTACGGTGTGGACTACCAGGGTATCTAATCCTGTTTGCTCCCCACACTTTCGTACCTCAGCGTCAGTATCGAGCCAGTGAGCCGCCTTCGCCACTGGTGTTCCTCCAAATATCTACGAATTTCACCTCTACACTTGGAATTCCACTCACCTCTCTCGAACTCAAGACCAGGAGTTTTAGAGGCAGTTCCGA
+
GGGGGGGFGGGGGGGGGGGGGGGGGGGGGGGGGGGGGGGGGGGGGGGGGGGGGGGGGGGGGGGGGGGGGGGGGGGGGGGGGGGGGGGGGGGGGGGGGGGGGGGGGGGGGGGGGGGGGGGGGGGGGGGGGGGGGGGGGGGGGGGGGGGGGGGGGGGGGGGGGGGGGDGGGGCGGGGGGGGGGGGGGGF98CEFGFGFGFGFGFGGGFFD5A<FGFGGGGGFFEF>F<<?4?FB44FAF<FFGF282<>?F?(6=?BDBF0<??)?CFFFGFF>?FGGFFAB(
@M06628:26:000000000-CRM2J:1:1108:28466:14520 2:N:0:149
TAATCTTGCGACCGTACTCCCCAGGCGGAATGCTTAATCCGTTAGGTGTGACACCGAACAGTATACTGCCCGACGTCTGGCATTCATCGTTTACGGTGTGGACTACCAGGGTATCTAATCCTGTTTGCTCCCCACACTTTCGCACCTCAGCGTCAGTATCGAGCCAGTGAGCCGCCTTCGCCACTGGTGTTCCTCCGAATATCTACGAATTTCACCTCTACACTCGGAATTCCACTCACCTCTCTCGAACTCAAGACTACCAGTATGAGATGCAGTTCCAG
+
FFGGGGG@FGGGG7FGGGGGGGGGGGGFGGGGGGGGFGGGEGGGGGGGGGGGFGGGGGGGGGGGGGGGGFGGGDGGGGGGGGGGGGGGGGGGGGGGFGGGGGGGGGGG?FGGGGGGGGGGGGGGGGGGGGGFGGGEEGGG;EFEDGGGGGGGGGGEDFGGGGGGGGGGGGFGGGGGGGGGGGGGGGGF,=CCGFDA:DGDFGGCFF<<GFDFC<:F=<;4@AGBG<CED>?A947AFBFBGBF???5>F?:>*4)-:AA?::F@FB=>C2+94<9C46)6-
@M06628:26:000000000-CRM2J:1:1108:28486:14527 2:N:0:149
TAATCTTGCGACCGTACTCCCCAGGCGGAATGCTTAATCCGTTAGGTGTGACACCGAACAGTATACTGCCCGACGTCTGGCATTCATCGTTTACGGTGTGGACTACCAGGGTATCTAATCCTGTTTGCTCCCCACACTTTCGCACCTCAGCGTCAGTATCGAGCCAGTGAGCCGCCTTCGCCACTGGTGTTCCTCCGAATATCTACGAATTTCACCTCTACACTCGGAATTCCACTCACCTCTCTCGAACTCAAGACTACCAGTATGAGAGGCAGTTCCAG
+
GGGGGGGGGGDGGGGGGGGGGGGGGGGGGGGGGGGGGGGGGGGGGGFGGGGGGGGGEGGGGGFGGGGACFGGGGGGGGGGGFGGGGGGGGGGGGGGGGGGGGGGGGGGGGGGGGGGGGGGGGGGGGGGGGGGGFGGGGGGGGGGGGGGGGGGGGGGGGGGGGGGGGGGGCGGGGGGGGD7CEEGFGFGGFEFGFGFGGGDFFGGGFDDCADG?CGGGGDBF296:6DD>FFFFFFF@:FFGFFF<?D?468>F(82:<2:?F6=9F?424C5<BEF@BAB4
@M06628:26:000000000-CRM2J:1:1108:26100:14568 2:N:0:149
TAATCTTGCGACCGTACTCCCCAGGCGGAGAGCTTAATGCGTTAGCTGCGTCACCTACAAGCATGCTTGCAGACAACTAGCTCTCATCGTTTACGGTGTGGACTACCAGGGTATCTAATCCTGTTTGCTCCCCACACTTTCGTGCCTCAGCGTCAGTATCTGTCCAGTAAGCCGCCTTCGCCTCTGGTGTTCCTCCTAATATCTACGAATTTCACCTCTACACTAGGAATTCCCCTTACCTCTCCAGAACTCTAGATCGATAGTTTCAAATGCAGTTCCAG
+
FFGFGFGGFCGGGGGFGGGGGGGGGFGC@B@CFGFGGG@EFFGGGGGAFFG@FFFGGF,CCCFGGGGGGGGEFGGCFGGGFGGEGGGG,D==DGFGFFGCEDFFGGFBFFFE@FGGFFGCBA,CFGDFGGG7CCGBFFGGGCDGGFGF8=8C3>EFGGGGGCGGF9F@,@@5DEGGDGGGGG579CDFCFGFCFGFF4CG,=C@FF*65;7FG?D>99FEA3F97=FFFA@CA)=3AEFF7431?>FA@:AA9)-4:A(-21)9<F?ACA<*65@G7)69-
@M06628:26:000000000-CRM2J:1:1108:25908:14625 2:N:0:149
CAGCCTTGCGACCATACTCCCCAGGCGGAACACTTAACGCTTTCGCTACGGCCGAGAGGATGTGGAAGTCCCCTCAACCCAGTGTTCATCGTTTACGGCTAGGACTACCGGGGTATCTAATCCCGTTCGCTACCCTAGCTTTCGTGCCTCAGCGTCAGAAAAGATCCAGTGATGCGCTTTCGCCACCGGTGTTCCCTATGATATCAACGCATTTCACCGCTCCACCATAAATTCCCATCACCCCTATCTTCCTCGAGCTTGGGGGTTTGAAACGCAATTC
+
GGGGGGGGGGGGGGGGGGGGGGGGGGGGGGGGGGGGGGGGGGGGGGGGGGGGGGDGGGGGGGGGGGGGGGGGGGGGGGGGGGGGGGGGGGGGGFFGGGGGGGGGGGGGGGGGGGGFGGGGGGGGGGGGGGGGGGGGGGGGGGGGGGGGGGGGGGGGGGFGGGGGFGGGGGGGGGGGGGGGGGGGGGGGGGGFDFGFGGGGF9CDGFGBGFFGEAGGGGGFFFGFGFGFFF9AFBFDFFFDGFFFFFF<@>B<=A:???>?FF4@EEE<<<CF<:?CDFDB
@M06628:26:000000000-CRM2J:1:1108:1977:14757 2:N:0:149
TAGCCTGGCGACCGTACTCACCAGGCGGCGCACTTAATAATTTCTCTCCGGCCGGCAACCCGTCGAAGGGACACCGACCCAGTGCGCATCGTTTACGGCGTGGACTACCAGGGTATCTAATCCTGTCTGATCCCCACGCTTTCGTCCATGAGCGTCAGAATAGGCCCAGGCACCTGTCTTCACCTTTGGCGTTCCGTACGATATCTATGCATTTCACCGCTCCACCGTACGTTCCGATGATCCCTACCTACCTCAATGCCTGTGGTTCACCCCGCTGTTC
+
@EG-@E,9-8@:@FGCF<F9;CFD@F@C77F@CCFGGGGGGG9FFFF@FEG:F7FEGGCFGD+FF7<EGE87BFFEGGE7FDFGG7E3>FC=8D<FBFFEC7<FG,8FF7C775<;CFD9;:;FGG,?;,@F;F7<C@E>CFFE<F*<C+FFCEEC8F+?F278CFGC<*3C8:@CF?9:@9+<<E+32+2.C>:B7D35;AE3A?*67@<7<>>00291>FDBEB3@5:6?410(847)*-.8045:@57(/53:)-55:20607;:DAC52(2*.-3-
@M06628:26:000000000-CRM2J:1:1108:16166:15625 2:N:0:149
TAATCTTGCGACCGTACTCCCCAGGCGGAATGCTTAATCCGTTAGGTGTGTCACCGAATAGCATGCTACCCGACGACTGGCATTCATCGTTTACGGTGTGGACTACCAGGGTATCTAATCCTGTTTGCTCCCCACACTTTCGCACCTCAGCGTCAGTATCGAGCCAGTGAGCCGCCTTCGCCACTGGTGTTCCTCCGAATATCTACGAATTTCACCTCTACACTCGGAATTCCACTCACCTCTCTCGAACTCAAGACTACCAGTATGTAAGGCAGTTCCAG
+
FGGGGGGGGGGGGGGGGGGGGGGGGGGGGGGGGGGGGGGGGGGGGGGGGGGGGGGGGGGGGGGGGGGGGGGGGGGGGGGGGGGGGGGGGGGGGGGGGGGGGGGGGGGGGGGF@FGFGGGGG<AFGGFGGGGGGGDFGGGGGGGGGGGGGGGGGGGGGGGGGGGGGFGGGGFGGGGGGEGCGGDGGGGG?CGFGFGFGGGGGFGGGFGFFFFCFFGFCDGFFFG<F?CE3@?AFAFFFFFFGBB?3?BBFF8)9>F<:4<:2:F=9FFBG<FFBBEGF54<6
@M06628:26:000000000-CRM2J:1:1108:21510:15629 2:N:0:149
TAATCTTGCGACCGTACTCCCCAGGCGGAATGCTTAATCCGTTAGGTGTGACACCAAAGGGCAAGCCCCCTGACGTCTGGCATTCATCGTTTACGGTGTGGACTACCAGGGTATCTAATCCTGTTTGCTCCCCACACTTTCGTACCTCAGCGTCAGTATCGAGCCAGTGAGCCGCCTTCGCCACTGGTGTTCCTCCAAATATCTACGAATTTCACCTCTACACTTGGAATTCCACTCACCTCTCTCGAACTCTAGACTGATAGTTTACAGGGCAGTTCCAG
+
<AFDGGGCC@+@@FFGCFGFGCF:@DECGGFFGGGGGFGGE@<FGEGDFGGCEFGGGGGGGGGGGGCGGGGGGGG7F@EFFGDEFGGGGGGGGGGEGGGGGGGFGGGFGGGBAFGGGGGGGGGGGGGGGG@DEDECBFGGGG,@BF;FEGGEEGGGGFCFGGCGGGGGFAFFFGE>EGF>EC5?CG>FFFDFEFGFGGDGGGGGGFD7/;2DCCGGCFF7FE4><A6FFF36*5645(<1C?)04<@7@B6>=>ABF<>B<<B9CFFBFDF>?:E6=<A95
@M06628:26:000000000-CRM2J:1:1108:24317:15803 2:N:0:149
TAATCTTGCGACCGTACTCCCCAGGCGGAATGCTTAATCCGTTAGGTGTGTCACCGAACAGTATACTGCCCGACGACTGGCATTCATCGTTTACGGTGTGGACTACCAGGGTATCTAATCCTGTTTGCTCCCCACACTTTCGTACCTCAGCGTCAGTATCGAGCCAGTGAGCCGCCTTCGCCACTGGTGTTCCTCCGAATATCTACGAATTTCACCTCTACACTCGGAATTCCACTCACCTCTCTCGAACTCAAGACCAGGAGTTTTAGAGGCAGTTCCAG
+
FGGGGGGGGGGGGGGGGGGGGGGGGGGGGDGGGGGGGGGGGGGGGGGGGGGGGGGGGGGGGGGGGGGAFGGGGGGGGGGGGFGGGGGGGGGGGGGGGGGGGGGGGGGGGGGGGGGGAFGGGGGGGGGGGGGGGGGGGGGGGGGGGGGGGGGGGGEEGFGGGGGGGFGGGGGGGGGGGGGGGGDEGGGGGGGFFCGFGGGGFFGGGFGDFFFGG?FGGGG3A<GAGFC>78:<9>?AFFFF6:4?<BEF5?1<=:?<0:2:(35?EFFAD>7)13EFF<<B6
@M06628:26:000000000-CRM2J:1:1108:11344:16086 2:N:0:149
CATTCTTGCGAACGTACTCCCCAGGTGGGATACTTATCACTTTCGCTTGGCCGCCGAGACCGAAGTCCCGACAGCTAGTATCCATCGTTTACGGCGTGGACTACCGGGGTATCTAATCCCGTTCGCTCCCCACGCTTTCGTCCATCAGTGTCAGTATATAGTTAGTCACCTGCCTTCGCGATTGGTGTTCTATGTGATATCTATGCATTTCACCGCTACACCACATGTTCCGGCAACTTCACTATAACTCAAGACCTACAGTATCAGAGGCAATTTTATGG
+
GEGGGGGGGGGGGEFFGGGGGGGGGGGGGGGGGGGFGGGGGGGGGGGGGFGGGGFGDGGGFGGEGGGGGGGGGGGGGEFGGGGGGGGGFGGGEF:FGGGGGGGGEFDGDEGGGGDFGGGGFFGFGGC?GFEFG7FGGC9BGGEGGGGAFGGGGCFFGF9<EGEDG@EGGGGGGGGGGCE5=?FGFFGGG?FFCCEFGFFGGGGFFFC<D@A??A5DEGGFFBGFG?=8B?A:)(5(05?<C<ABB<=>6A>>927:?FFF:>4=?69<*(2<(53C?>FF)
@M06628:26:000000000-CRM2J:1:1108:11362:16089 2:N:0:149
CATTCTTGCGAACGTACTCCCCAGGTGGGATACTTATCACTTTCGCTTGGCCGCCGAGACCGAAGTCCCGACAGCTAGTATCCATCGTTTACGGCGTGGACTACCGGGGTATCTAATCCCGTTCGCTCCCCACGCTTTCGTCCATCAGTGTCAGTATATAGTTAGTCACCTGCCTTCGCGATTGGTGTTCTATGTGATATCTATGCATTTCACCGCTACACCACATGTTCCGGCAACTTCACTATAACTCAAGACCTACAGTATCAGAGGCAATTTTATGG
+
GDFGGGGGGGGGEGGGGGGGGGGGGGGGGGGGGGGGGGGGGGGGGGGGGGGGGGGGGGGGGGGGGGGEGGGEGGGGFDFFGGGGGGDGGGGDGGGGGGGGGGGGGGGGGGEGGGGGGGGGCFGFGGCGGGGFECGGGGGGGGGGGGGGGGGGGFGGGGGGGGGGGFFGFFGCFGFGGGGGEGGGGGFGGGGFGFG+4:C@CGGGFF7>DF<FGFGGC3D?FBG<CBC=B?A?5;B1<?FADBF9<>FABAB763?BFFF78ABF?FFFD:E>??GGF<><)
@M06628:26:000000000-CRM2J:1:1108:20174:16222 2:N:0:149
CACCCTTGCGAGCATACTCCCCAGGCGGGATACTTGACGCGTTAGCTACCGAACTGAACGGTTTTAAATCGACCAGAACTTAGTATCCATCGTTTGGCTAAGACTACTGGGGTATCTAATCCCATTCGCTCCCTTAGCTTTCGTCTCTCAGTGTCAGTCATGGCCCAGCAGAGTGCTTTCGCGATTGGTGTTCTTCCTAATATCTACGCATTTCACCGCTACACTAGGAATTCCCTCTGCCCCTACCTAACTCAAGCTTTATAGTTTCAACTGCCGGTTCA
+
GGGGGGGGGGGGGGGGGGGGGGGGGGGGGGGFGGGFGGGGGGGGGGGGG,CFGEGGGGGGGGGGGGGGGGGGGGGGGFGGGGGGGGGGGGGGGGGGGGGGGGGGGGGGGGGGGFGGGGGGGCFGGGGGGGGGGGGGGGGGGGGGGFGFGGGGGGGGGGGGGGGGGGGGGFGGGGGGGGGGGGGCCGG6FCGEGF9CFFF@GGGGGFGFGFFG??FGFD3:DFF<A?GFFB?:FAFDFF@?FF616:4<??FFFFFFBFFFBBFFGFFFG2+8>2C=>9;<4
@M06628:26:000000000-CRM2J:1:1108:23827:16527 2:N:0:149
CATTCTTGCGAACGTACTCCCCAGGTGGGATACTTATCACTTTCGCTTAGCCACTGAAATTGCTCCCAACAGCTAGTATCGAACGTTTACGGCGTGGACTACCAGGGCATCTAATCTAATTCTGTACCCACGCTTTCGTACATGAGCGTCATTGTAATCTCAGGGCGCTGCCTTCGCCACTGGTGTTCCTCCACATCTCTACGCATTTCATTGCTACACTAGGCATTCCACCCCCCTCTGCCATACTCTACACTGCTAGTTCAAAATGCCATTCCCAGCTT
+
9C-CEGGGGGG@EGGGGGGGGGGGG@FG76EFGGGGEC,ECFG<FGG,@FFEGEF8FF,C,,C,,,,C,@7,,,9A66<,,9,,+:,A,,8:+48FE7,C<,4,9+++B,,:?FGF,,,8A,,,C,6,@,>8B++6,+3==3@,5>EBF>@,333,3C933=<,D++;:C59FA4*B***6,,5,=15,2,*0;,?,+41,=*7*)**=7.:5;++=4C;).*(34*31@.(:.)45142*)))),*.06)-5A))).)))-9*+97A*26@)69<*503)
@M06628:26:000000000-CRM2J:1:1108:27827:17085 2:N:0:149
TAATCTTGCGACCGTACTCCCCAGGCGGAATGCTTAATCCGTTAGGTGTGACACCGACAAGCATGCTTGCCGACGTCTGGCATTCATCGTTTACGGTGTGGACTACCAGGGTATCTAATCCTGTTTGCTCCCCACACTTTCGTACCTCAGCGTCAGTATCGAGCCAGTGAGCCGCCTTCGCCACTGGTGTTCCTCCAAATATCTACGAATTTCACCTCTACACTTGGAATTCCACTCACCTCTCGCGAACTCAAGACTAGCAGTATCAAAGGCCGTTCCAG
+
GFGFFGGGGGDFGGGGEGGGGGGD8FF:@FGGGGFCFGFFGGDGGGGCGDGGGGDFGGGGGGGGGGFFGGGCFGGGGGFDFFFCFFGGGFGGGGGGGGGGGGDFFG8FGGGBFGGFADFGGGGGGGGGFGGGGGDGGGGGGGGGGEFGGFGGCEGDEFEFGFGGGDGGCCFFFGGGGGGGGGGGGGG,,CGFGFDF7CFGC9CFFFCDCF6CFFGGCFGFF97<<<CFFF?FFAFB)(9298),(4:0;6()1235:<)87<=@@=F<*9?488*:5(296
@M06628:26:000000000-CRM2J:1:1108:16737:17098 2:N:0:149
CAATCTTGCGACCGTACTCCCCAGGCGGGACACTTAACGCGTTAGCTACGGCACTGACCGGGTCGATACGGCCAACACCTAGTGTCCATCGTTTACGGCTAGGACTACTGGGGTATCTAATCCTGTTTGCTCCCCACGCTTTCGTGCATGAGCGTCAGTTCAGGCCCAGGGGATTGCCTTCGCCATCGGTGTTCCTCCGCATATCTACGCATTTCACTGCTACACGCGGAATTCCATCCCCCTCTCCCGCACTCCATCTTTGCAGTCACAATCGCAATCC
+
FGGFGGGGGGCFGGGGGGGGGGGGGGGGC@CFGGFGE9FEGGGGGGGFGG:FGGGFFG<:=CFEGGEGG7:+=FDCFFGCFBFGGGGFFDEGGGCCGEEGDGGFFFFFEGGGDBFBECF;=F;;>=>34=DFGGDFF:*>FFGEGFG7@BFF,14*6<@2CCGFGG7EG@ED8*9+BCGGE5EECE:=*2*8/=+=FG<3*C8::=7.182DD<>*A>*37:C>F1<)))(-0<*)/6:?G991((02)((().(,)-.6))16+8F)*)37>1*;)4)4
@M06628:26:000000000-CRM2J:1:1108:8138:17530 2:N:0:149
CAGCCTTGCGACCATACTCCCCAGGCGGAACACTTAACGCTTTCGCTACGGCCGAGAGGATGTGGAAGTCCCCTCAACCCAGTGTTCATCGTTTACGGCTAGGACTACCGGGGTATCCAATCCCGTTCGCTACCCTAGCTTTCGTGCCTCAGCGTCAGAAAAGACCCAGTGTTGCGCCTTCGCCACCGGTGTTCCCTATGATATCAACGCATTTCACCGCTCCACCATAAGTTCCCAACACCCCTGTCTTCCTCAAGCTTGGGGGTTTGCGACGCAATTC
+
GGGGGGGGGGGGGGGGGGGGGGGGGGGGGGGGGGGGGGGGGGGGGGGEGGGGGGGGGGG?FGGFGGCDFGGGGGGFGGGGGGGGGGGGGGGGGGGGGGGGGGGGGGGGGGGGGGGFGEGFFGGGGGGGGGGGGFGGGGGGFGGGGGGGGGGGGGGGGGGGFGGFGGGGGGGGGGGGGGGGGDGGGGCGGCGFGFGFGGGFGGGGGFGFGFFGGFGGGGGFFFGFG:<B?FBFFFF7?:EFGFF9<FF??9A69AA4<??A717@G5>?3:E36>==>:<A
@M06628:26:000000000-CRM2J:1:1108:2943:17855 2:N:0:149
CAATCTTGCGACCGTACTCCCCAGGCGGAATACTTATCGCGTTAGCTGCGGCACTGCAGTGGTCAACACCCGCCACACCAGTTGTTCATCTTTTACAGCGTGGACTACCAGGGTATCAAATCCTTTTTCCTCCCCACACTTCCGCGCCCCAGCTTAATTTACTTCCCATGTGGCCCCCTCCCCCACTGGTATTCTTCCACACCTCTACGCTTTCCACCGCTACACGTGGAATTCCACCCCCCTCACCATCACTCTATCCCCCCATTTTGGTATCCAGTCC
+
,C;-CFGGCFGGGGGG7DEGGGGDGGGC+@,CFFFF@,CF@GGGGGG<EE:FGG8,9FC,,,,5C9,9BFF@@@7+:F+F=E,:,,5?<,,<F,@<?C@+8B+:45,4,AFG+:=>,,7,,>3,,CE=,,3CB@7=B>+@>,,+++8**4**,,,,,,2@,7,6,?D7,22=,=,*=CC*;/C**285*2+31;++2;+20*****21*)(:=4:*<*1()().*32))0)5))*6*2)(99;((47<6(),*6)))),,49>:;7*:2(//-)39?6,4
@M06628:26:000000000-CRM2J:1:1108:19228:17859 2:N:0:149
CAGCCTTGCGACCATACTCCCCAGGCGCTGTACTTAATGCTTTCGCTGCGACCGTGAAAGGCAAGCCTCCCACCGTCTAGTACAGATCGTTTACGGCCAGGACTACCGGGGTATCTAATCCCGTTCGCTCCCCTGGCTTTCGTGCCTCAGCGTCAGACAGACTCCAGCATACCGCTTTCGCCTCTGGTGTTCCTTCAGATCTCAACACATTTCACCGCTCCACCTGAAGTTCCGTATGCCTCTAGTCTACTCAAGTCCGCCGGTTTCAAATGCAGTTCCA
+
GGGGGGGGGGGGGEGGGGGGGGGGGGGGGGGGGGGGGGGGGGGGGGGGGGGGGGGGGGGGGGGGGGGGGGGGGGGGGGGGGGGGGGGGGGGGGGGGGGGGGGGGGGGGGGGGGGGGGGGGGGGGGGGGGGGGGGGDGGGGGGGGGGFGGGGGGGGGGGGGGGGGGFGF@FGGGGGGGGGGGGEGGGGGGGGFGFGFGGGCGGGGGFGFGF?GGFGGGGGFFFG?C?FFFFDA@6?6FFFFGFF7A<BAFAFFFFFFFF?>?FE3:5@<GFGF<99FFDF<
@M06628:26:000000000-CRM2J:1:1108:21488:17997 2:N:0:149
CACTCTTGCGAGCATACTTCCCAGGCGGGATACTTAACGCGTTAGCTTTGATACTGCACAGGTCGATCTGTTCAACATCTAGTATCCATAGTTTACGGCTAGGACTACTGGGGTATCTAATCCCATTTGCTACCCTAGCTTTCGTCTCTGAGTGTCAGTAATAGCCCAGTAAAGTGCCTTCGCCATCGGTGTTCTTTCCAATCTCTACGCATTTCACCGCTCCACTGGAAATTCCCTTTACCCCTACTATACTCAAGTCTAGTAGTTTCGACTGCGATTTT
+
GGG<EGGGGGDEGDGGGGGGGGGGGGGGFGGFGGGGG96CFGGGDEGGGGGGGGGGGGGGGFFCFFFGFDCGDCGFCFFE99F?EE9<@9=F?BE<=CEEC<@8?FFF<EFGGGGGFGGGFGGCCFECFFFFFEFG@FDGFDFEDFGGGGFGEDDFCGGGGGGGGFGGGGG9DF>EFADCGC8EEG8CEG>A>BCFCFGFGGGGDF74CDFGC<FGFG46.:D@GFFF4;3;+4A)=3;;:==2?;F<7:AD4,.42-44-69@FFB<7(*029CG34(-6
@M06628:26:000000000-CRM2J:1:1108:20155:18757 2:N:0:149
TAATCTTGCGACCGTACTCCCCAGGCGGAATGCTTAATCCGTTAGGTGTGACACCGAAGGGCAAGCCCCCCGACGTCTGGCATTCATCGTTTACGGTGTGGACTACCAGGGTATCTAATCCTGTTTGCTCCCCACACTTTCGCACCTCAGCGTCAGTATCGAGCCAGTAAGCCGCCTTCGCCACTGGTGTTCCTCCGAATATCTACGAATTCCACCTCTTCACTCGGAATTCCACTTACCTCTCTCGAACTCACGCCTTCCAGTATTAACGACAGTTCCAG
+
;<CECEEFCFGG:@@<F@C@<FGEGGDGGGF<C<EFCF9FGEGEG8FACFE<<C6@FFGGGCE=F7<484F+@FCFGD?8A9?,@FE?EFGFFE@=,4FFCD=BFFC=>C+FFCFE@@@DGFFGGGCF=>>F@7++5FGFFGGDFGBF@FF>CEGGC,@,>B58FB8AA@<C>EEEEGGCE5:CCFG9:B=AC+9./C*98+C7099(75:*<>F5:47)05DB9?3>7<5.@)*6?)/5C4)4435))(()*(.(-,(.(.*/<6*-:)*)-1*<7).).
@M06628:26:000000000-CRM2J:1:1108:13785:19425 2:N:0:149
TAATCTTGCGACCGTACTCCCCAGGCGGAATGCTTAATCCGTTAGGTGTGTCACCGACAAGCATGCTTGCCGACGACTGGCATTCATCGTTTACGGTGTGGACTACCAGGGTATCTAATCCTGTTTGCTCCCCACACTTTCGCACCTCAGCGTCAGTATCGAGCCAGTGAGCCGCCTTCGCCACTGGTGTTCCTCCAAATATCTACGAATTTCACCTCTACACTTGGAATTCCACTCACCTCTCTCGAACTCAAGACTACCAGTATTAAAGGCAGTTCCAG
+
EGFGGGGGGGGGGGGGGGGGGGGGGFGGGGGGGGGGGGGGEGGGGGGFGGGGGGGGGGGGGGGGGGGGGGFEGGGGGGGGFDFGFGGGFGFGGGEGGGGGGGGGGGGAFGGGGGGGGGGGGGGGGGFGGGGGGGGGGGGGGGGGGGGGFFGGGGG:CFGGDCFGGGGDG?2;CEDCEGGFG5CEGFCF68CFGFGFGCGGFGGGFFC8*;3CFFGGGGF296FA<)299B34=<76FBFFF??0)3),),4)/(,).97:::4@9@FAFAE*4.?:74)65
@M06628:26:000000000-CRM2J:1:1108:13795:19442 2:N:0:149
TAATCTTGCGACCGTACTCCCCAGGCGGAATGCTTAATCCGTTAGGTGTGTCACCGACAAGCATGCTTGCCGACGACTGGCATTCATCGTTTACGGTGTGGACTACCAGGGTATCTAATCCTGTTTGCTCCCCACACTTTCGCACCTCAGCGTCAGTATCGAGCCAGTGAGCCGCCTTCGCCACTGGTGTTCCTCCAAATATCTACGAATTTCACCTCTACACTTGGAATTCCACTCACCTCTCTCGAACTCAAGACTACCAGTATTAAAGGCAGTTCCAG
+
GGGGGGGGGGGGGGGGGGGGGGGGGGGGGGGGGGGGGGGGGGGGGGGGGGGGGGGGGGGGGGGGGGGGGGGGGGGGGGGGGGGGGGGGGGGGGGGGGGGGGGGGGGGGGGGGGGGGGGGGGGDGGGGGGGGGGFGEGGGGFEGGGGGGGGGGGGGGGGGGGGGGDF@AFCGFFCGGGGGGGGGGGGGGGGGFGFGFCCFGFCFC+AFFGF?FFFGG<DGFFFGFC<GFFFF9=4@AF1:?935:)<B>??<>FF<40<A?0:)9ABF>GBGF<(/;@AA9-
@M06628:26:000000000-CRM2J:1:1108:19698:20210 2:N:0:149
CAGCCTTGCGACCATACTCCCCAGGCGGAACACTTAACGCTTTCGCTACGGCCGAGAGGATGTGGAGGTCCCCTCAACCCAGTGTTCATCGTTTACGGCTAGGACTACCGGGGTATCTAATCCCGTTCGCTACCCTAGCTTTCGTGCCTCAGCGTCAGAAAAGATCCAGTGATGCGCTTTCGCCACCGGTGTTCCCTATGATATCAACGCATTTCACCGCTCCACCATAAGTTCCCATCACCCCTATCTCCCTCAAGCCTGCTGGTTTGAAACGCAGTTC
+
FGGGGGGGGGGFGDGGGGGEFGGGGGGGGGGCFGGGFFEE7FG9CFGEEEFFE:+6>CGA,CE9?<ECGAE<E<=FG8FB=B?9,<BFFF8FGC7EG=:FFGGE<A<=,@+>FGGG9CFDFFCC7FE:E7C<>F,E,<,,@FDG<:CFAFG6,1CC7F>2,>>:,,45CGFGG?B@EGG*CC**=C*::E8=EFGFC7771=;+1;:35>(CG<DGC>DFFFGBC(9?F44<*61,?47)2(.0(-9)7).4>4(.),4,1(96+07894CF)-28),-)
@M06628:26:000000000-CRM2J:1:1108:19683:20220 2:N:0:149
CAGCCTTGCGACCATACTCCCCAGGCGGAACACTTAACGCTTTCGCTACGGCCGAGAGGATGTGGAGGTCCCCTCAACCCAGTGTTCATCGTTTACGGCTAGGACTACCGGGGTATCTAATCCCGTTCGCTACCCTAGCTTTCGTGCCTCAGCGTCAGAAAAGATCCAGTGATGCGCTTTCGCCACCGGTGTTCCCTATGATATCAACGCATTTCACCGCTCCACCATAAGTTCCCATCACCCCTATCTTCCTCAAGCCTGGTGGTTTGAAACGCCGTTC
+
GGGGGGGGGGGGGGGGGGGGGGGGGGGGGGGGGGGGGGGGGGGGGGGGGGGGGGGGGGGGGGGGGGGGGGGGGGGGGGFGGGFGFGGGGGGGGGGGGGGGGGGGGGGGGGGGGGGGGGGGGGGGGGGGGDGGGGGGGGGGGGGGGGGGGGCFGGCGGGFFGGGGGGGGGGGGGGGGGGGGGGGGGGGGGGGFGFGFGGGGGGGGGFGFGFFG;AFFGGGFDFD?GFGFFF>>?<FFF<??D??>::65=<A<BBBB276:FB?FC.8?GFGFFB8*074:
@M06628:26:000000000-CRM2J:1:1108:10322:20250 2:N:0:149
TAACCTTGCGGCCGTACTCCCCAGGCGGTCAACTTATTGCGTTAGCTGCGCCACTCACCCCTTATAATCACAGAAACGTCGTTTTGATCTCGTATACCGTGTGGTATCACAGGATATATTCTCCTTTTCTCCACACACTCTCTTGCACCACAGTCAGTGTATGTCTCCTTGACGCCGCTCTCCCCACTTGTGTCCTCCCGTATCTCTGCGCTTCTCCCCTCCACTCCAGGTACTCCTCTTCTCTCCACCACACTCTATTCCTGCTTTAACATATACTTCT
+
GGGGGGGGGGGGGGGGGGGFGGGGGGGGGGGGGGGGG<<CFGGGGGGFGEGGGG,,C,,,@F,C,,,C,C<55,,,4+:++444+48,,<,,B+,,,,?+BE++:,8,,,,C,,A,C,,3,,5,C,@,,AE,,A,@7F:8F,7,CC=,33+:FG,,,8,@,@,5,,,,,,3*,**5181*1>,,4,*,5,66,+,1,2*)45=*=++)2)()=(+;+*:;5(;5+,0)))))*-1(*(*)2)6<).1(),((78(4))64))*0+**-*)+/))+0*--)
@M06628:26:000000000-CRM2J:1:1108:7712:21305 2:N:0:149
TAATCTTGCGACCGTACTCCCCAGGCGGAATGCTTAATCCGTTAGGTGTGTCACCGAGCAGCATGCTACCCGACGACTGGCATTCATCGTTTACGGTGTGGACTACCAGGGTATCTAATCCTGTTTGCTCCCCACACTTTCGCACCTCAGCGTCAGTATCGAGCCAGTGAGCCGCCTTCGCCACTGGTGTTCCTCCGAATATCTACGAATTTCACCTCTACACTCGGAATTCCACTCACCTCTCTCGAACTCAAGACTAGCAGTATTAGAGGCAGTTCCAG
+
GGGGGGGGGGGGGGGGGGGGGGGGGGGGGGGGGGGGGGGGGGGGGGGGGGGGGGGGGGGGGGGGGGGGGGGGGGGGGGGGGGGGGGGGGFGGGGGGGGGGGGGGGGGGGGGGGGGFFGGGGGGGGGGGGGGGGGGGGGGGGGGGGGGGFGGGGGGGGGGG>CFEFFEFGGFGGGGGGGGGGGDGGFCGGGGFGFG;EC:DFDGGGFGFGF@GF<>F?FDA4>GFF1DDFFFFFFFF@<FF=??BFFF:FFFFF72<?A>BFF?@9BFAC<FF<BEGFB::6
@M06628:26:000000000-CRM2J:1:1108:25838:21468 2:N:0:149
TAATCTTGCGACCGTACTCCCCAGGCGGAATGCTTAATCCGTTAGGTGTGTCACCGAACAGTATACTGCCCGACGACTGGCATTCATCGTTTACGGTGTGGACTACCAGGGTATCTAATCCTGTTTGCTCCCCACACTTTCGCACCTCAGCGTCAGTATCGATCCAGTGAGCCGCCTTCGCCCCTGGTGTTCCTCCAAATATCTACGAATTTCACCTCTCCACTTGGAATTCCACTCACCTCTCTCGCACTCATGACTAGTAGTGTATGCGGCAGTTTCAG
+
FC<FEFGEGGGG7FEGGGGGGGGC8@F@7+DFGGG<6FGFEG<,FGGCECG,FEFCFCCCFGE<EFC<EFGC>CE:7FBFDFGFF<BC,DFFGGG+BFGEECDFGGFGEG7B<FGDDCCGA<DFGGGGEDFGEGD@3DFFFEC@F:,><:@C:EBCGEFGB:,@F,>><,,31@GGGGG/1*4=FCG@FGEFC6EFFF>7C+>:1@9(2)6+>7DFEC*(5<7A<94)*0):FAFFF1F404)..47()(,55).)5)67)611+1*)2)1)42/;=).).
@M06628:26:000000000-CRM2J:1:1108:25854:21479 2:N:0:149
TAATCTTGCGACCGTACTCCCCAGGCGGAATGCTTAATACGTTCGGTGTGTCACCGAACAGTATACTGCGCGACGACTGGCATTCATCGTTTACGGTGTGGACTACCCCGGTATCTCATCCTGTTTGCTCTCCCCACTCTTGCACCCCCCCGTGAGTATCTATCCTGTGAGATGCCCTCGCCACTGGTGTTCTCCCAATAATCTACGTATTTCCCCCCTACACTCGACTTTCCCCTCACCTCTCTCGAACTCACGACCCGAACTTTATCAAGCGGTTCCCG
+
<<-CEFFGEGD@BFEGGGGFFG?FGCGGC:FCFFFG9<,E<FF,B+F,86:C@F<,@+@=,E6CA6,C9,@>7+7+++6,,9B,959,,:BD+,+4:A8CFG35<,,,+3CF>FCF3,3,3>,CCF6E,@,@D<+,@,,7,,@,@D3>***=6*41?,@,,7,,33>A:,<++++5*58):CC5++*3=F5++++)=>40+C+:+*/(0*.:3)*2/9C:.5C4*(*)).))1)0,7(0.*(.422)504(.9(3?((-(,()0+9*)*.+*,(*2)((.-
@M06628:26:000000000-CRM2J:1:1108:24015:22565 2:N:0:149
TAATCTTGCGACCGTACTCCCCAGGCGGAATGCTTAATCCGTTAGGTGTGACACCGAACAGTATACTGCCCGACGTCTGGCATTCATCGTTTACGGCGTGGACTACCAGGGTATCTAATCCTGTTTGCTCCCCACGCTTTCGCACCTCAGCGTCAGTATCGAGCCAGTGAGCCGCCTTCGCCACTGGTGTTCCTCCGAATATCTACGAATTTCACCTCTACACTCGGAATTCCACTCACCTCTCTCGAACTCAAGACTCCCAGTATTAAAGGCAGTTCCAG
+
FFFGGGGGGGGGGGGGGGGFGGGDGGGGGGGGGGGGGGGGGGGGGGGGGGGGGGGGGGGGGGGGGGGGGGGGGGGGGGGFGGGGGGGGGGGGGGGGDFGGGGGGGGGGGGGGDGGFFGGGGGGGCFFGGGGFGGGGGGGGGGGGGGGGDCGGGEGGGGFGGGGGGGGGGGGGGEEGDDDGGGGGGGGGF8CFEACFGGGGEFGGGFC:CFBGFFGGGG426<F9F?D@E>?<8<FFF<??6:<?4354<<FBF0<<B945(4?FGFF9C6:FF?GFFFF<6
@M06628:26:000000000-CRM2J:1:1108:24026:22579 2:N:0:149
AGTGTTGCGACTGTACTCCCCAGGCGGAATGCTTAATCCGTTAGGTGTGACACCGAACAGTATACTGCCCGAAGTCTGGCATTCATCGTTTACGGCGTGGAGTACCAGGGTATCTCATCCTGTTTGCTCCCCACGCTTTCGCACCTCAGCGTCAGTATCGAGCCAGTGATCCGCATTCGCAACTGGAGTTCCTCCGATTCCCTCCGACTTTCAGCTCTACACTGGGAGTTCCACTCACGTCCCCCGAAGTAACGATTCCCAGTATAGAAGGCGGTTCCAG
+
C-C,CCE-+@++@;,6,C,CFGGGGGGGGFFA@@F<E,CCDA,F<FCFFA,966@:6FGCEEC,6?,,9F,@+7D?,5,<B<?,C@A<FCF<E@+@FGG7?,B,,5,BF+E,E,C,3,,A<<DDGC==,,A+,8@7FEGGEE7>>,<DFC;ECGEFFGG@7:1<A,<F@FDC,1*1:,+=**4,0<,=CC3+3+)2:**++5+*:56))3:F7+*<>*:64C4+.15)<:4*6=:.(6.71(,.(04)(-)*)-((..),.96CB*):)<)4(:E7<>AA
@M06628:26:000000000-CRM2J:1:1108:16997:22798 2:N:0:149
CATTCTTGCGAACGTACTCCCCAGGTGGGATACTTATCACTTTCGCTTGGCCGCCGAGACCGAAGTCCCGACAGCTAGTATCCATCGTTTACGGCGTGGACTACCGGGGTATCTAATCCCGTTCGCTCCCCACGCTTTCGTCCATCAGTGTCAGTATATAGTTAGTCACCTGCCTTCTCCATTGGTGTTCTATGTGATATCTATGCATGTCACCGCTACACCACATGTTCCGGCAACTTCACTATAACTCAAGACCTACAGTATAAAAGTCAATTTTATGG
+
GGGGGGGGGGFGGGGGDDGFGGGEGGG@FF@FGGGGGFGGGGGGGGFGFGGGGGGDE@FGGGDG@FFGGGGGGDFGGFGGGGGFFFGGGGGGB+:>FGGDFD<FGGGGGFFFDFFGGGFGDGGG:FECCGG7E@FFGGG5,=FEGDGGGGDEFGGAE@EGGGGGAC9=FGGG68E?<+0+BFFG6CEFGGC+>FGFGGFGGF7+16:1+;?>1/7>CDC7;(137)09=@-6)(.,<49)*5A6.:7A=9<.14??:7(3849*+*0-04+1).CA=))))
@M06628:26:000000000-CRM2J:1:1108:14187:23824 2:N:0:149
CAGTCTTGCGACCATACTCCCCAGGCGGAATACTTAACGCTTTAGCTACGCCCCCGAGGAGTTTGAAGTCCGCCCAATCCAGTTTTTCGTTTTTAGCGTTAGGTCTACGGGGATATCTACTCCTTTGCTCTACCCTATCTCTCGTGCCACAGTCACAGTAAAGCCCCAGTGTTGCCCCCGCCACACGGGTTTCTCCTATTATATCCACATATTTCACCGCTCCCCCATAAGTTCCCAACACCCCTCGTTTCCTCAAGTACTAGTTTTGGTATCACATTCT
+
<E6-CFGGGGGGG+FFGGGGGGGGGGGGGG,,6CEEG<FG7FG,CFG9FG+C:6:7F++7,44<,,,:,CF,++8++,94,,C5,,+444:D?=,4,@+++4,,58,,+8C++@,E33,,,3,,,C,@,CD=D,@:,,3@,3,++8+3,,,54,,,,747@FC,@7141>D2DFC9,**)44*=,/1*:B1)++480*1+5=+@+++/*))3+11+4:*,)(9(*4))8*))1)1,*.>27<(--(.()(,-*)),).))).9B:66(1(+*.-+3*)))
@M06628:26:000000000-CRM2J:1:1108:14174:23844 2:N:0:149
CAGCCTTGCGACCATACTCCCCAGGCGGAACACTTAACGCTTTCGCTACGGCCGCGAGGATGTGGAAGTCCCCTCAACCCAGTGTTCATCGTTTACAGCTAGGACTACCGGGGTATCTAATCCCGTTCGCTACCCTAGCTTTCGTGCCTCAGCGTCAGAAAAGACCCAGTGTTGCGCCTTCGCCACCGGTGTTCCCTATGATATCAACGCATTTCACCGCTCCACCATAAGTTCCCAACACCCCTGGCTTCCCCAACCTGTAGGTTTTGAAACGCAATCC
+
GGGGGGGCGGGGGGGGGGGFGGGDGGGCGGGGGGGGGGGGGGGGGGGGGGGGGE+:FGGGGGG9FGGGGGDGGGGBFGGGGGGGFFEFGGGGGGGGGGGGGGGGGGGGFGGEFGGGGFFCCFGGGGGGGGGGGGGGFGDGCCFGGGGDCFCFGGGGGGGGGGGGGGEGCGF=>@FEGGGGGG5EGGCECBC8CBF?FGCG@FEC:F78<BFDGA7*<:D>5977FFG??6A9@A4>B:@?GF(402)(0.3)..(-((.,-)17<?=1*2?14,*158).
@M06628:26:000000000-CRM2J:1:1108:17081:24024 2:N:0:149
TAACCTTGCGGCCGTACTCCCCAGGCGGTCAACTTAATGCGTTAGCTGCGCCACAAACGACTAAACGTAATAGAAGGTAAGTTGACACGGTTTACGGCAGGGCTAACAAGGGATCTTATCCTGGTTGGTCCCCTACCCTTTGGTGCTCAGGGTCAAGTTTGGGCCAAGGTAGCCGCCTTCCCACCTGTTGTTCTCCTCATACCCTCCGATTTTAACCGCTAACCAGGAAATTCTATTCCCTCCTACATACTCATACTGTGCCGTGTCAAAATGCAGTTCC
+
,CFFGGGGGG>@F+CCFFFGFGGGGGGCG+:FFGGG,FFGGGGGGGGGGG@FGG,,:6,74?:FE,4:4,+5,,5,49,,9,<,,,9,+4BF+,,88+++@++4,5AA9DF7,36,,7,33,3,DF++33@FD<D,,,8D,,38+@>,,,,,,,,,63,3,*4,6>,;*,52:,*:*=**25,,=,B1@9E)+3++3*;1++**+)/.9)27566CF73()(0(0.7FF).-@4*)1)*4*((.),))0)).*)))-.-.-))0*056>A<*))<+9:<:
@M06628:26:000000000-CRM2J:1:1108:9243:24511 2:N:0:149
TAATCTTGCGACCGTACTCCCCAGGCGGGACGCTTAATGCGTTAACTGCGCCACCGAACAGTATACTGCCCGACGGCTAGCTTCCATCGTTTACGGCGTGGACTACCAGGGTATCTAATCCTGTTTTCTCCCCACTCTTTCGCACCTCAGCGTCAGTATCGAGCCAGTGAGCCGCCTTCGCCACTGGTGTTCCTTCGACTATCTACGAATTTCACCTCTACACTCGGAATTCCACTCACCTCTCTCGAGCTCTAGACTGACAGTATGTAAGGCACTTCCGG
+
9AF<@FGFGG+@FFGGCFGFFG8BFGG:EG@+FFGGGGGAFGGD@FF<FGCGGGCEFGGGGGFFFCF?F8BFG77+FF@=A9FCGGGCGCFGCFDFGGGGGDF@FG@GD+:@FFFEFFFCE=BFFG6D,F=FGGF:,D;D,:FEEGGGF8CEE*=<@C;><13*FCEFGCC4C:8C*;C5CEEEC+*<F8/*0/+9*>/**<<:?4*4<:(:0)?*+16)16<2C<DF3;,6*-=4)(9(9<?<)4))),-36:554:23()*9+9*)*)2/,,*29<>33
@M06628:26:000000000-CRM2J:1:1109:22925:2375 2:N:0:149
CAGCCTTGCGACCATACTCCCCAGGCGGAACACTTAACGCTTTCGCTACGGCCGAGAGGATGTGGAAGTCCCCTCAACCCAGTGTTCATCGTTTACGGCTAGGACTACCGGGGTATCTAATCCCGTTCGCTACCCTAGCTTTCGTGCCTCAGCGTCAGAAAAGACCCAGTGTTGCGCCTTCGCCACCGGTGTTCCCTATGATATCAACGCATTTCACCGCTCCACCATAAGTTCCCAACACCCCTGTCTTCCTCAAGCCTGGTGGTTTGCGACGCAATTC
+
GGGGGGGGGGGGGGGGGGGGGGGGGGGGGGGFGGGGGGGGGGGGGGGGGGGGGGGGGGGGGGGGGGGGGGGGGGGGGGGGGGGGGGGGGGGGGGGGGGGGGGGFGGGGGGGGGFEGGGGGGGGGGGGGGGGGGGGGGGGGGGGGGGGGGGGGGGGGGGGGFCFGGGGFGGGGGGGGGGGGGFGGGGFEGBEGCDGFGGGCCEGFGFG49>93EFGGGFGFF>DFGFGGFFBD8<FBF0>>DFF6?:579<AAFA<42)4?<BFFG5@<3>D>@;>/53)-
@M06628:26:000000000-CRM2J:1:1109:23980:2939 2:N:0:149
TAATCTTGCGACCGTACTCCCCAGGCGGAATGCTTAATCCGTTATGTGTGTCACCGAGCAGCATGCTACCCGACGACTGGCATTCATCGTTTACGGTGTGGACTACCAGGGTATCTAATCCTGTTTGCTCCCCACACTTTCGTACCTCAGCGTCAGTATCTAGCCAGTGAGCCCCCTTCGCCACTGGTGTTCCTCCAAATAGCTACGATTTTCACCTCTACACTTGGAATTCCACTCACCTCTCTCAAACTCAAAACTACCAGAATTAAAGGCAGTTCCAG
+
FFGGGGGGGGGGGGGG,@F@@FFCGGDCEG<CFFGC<F<CCGEG8,@,C@EGFGGE76@FFFCC,,CEEEECD:FCFGCFDEFBEFE<,BEFFFGEG+=FCF8=FFGG?CFGGFE=<ECFFAFF?;=ADDD@B@C@F=BFGCDC+>,>,,>CE7BCFG9;;@,@A,3@9:997*>EG>F5B*=;,,,50=8=BF96FF7+5<+;16CB*)/++3730/CFC68+7.CCE4))0.998??466)224)*0)4))5)-43-34:)*28@-:472>(2:*).<.
@M06628:26:000000000-CRM2J:1:1109:8750:2996 2:N:0:149
TAATCTTGCGACCGTACTCCCCAGGCGGAATGCTTAATCCGTTAGGTGTGACACCGAACAGTATACTGCCCGACGTCTGGCATTCATCGTTTACGGTGTGGACTACCAGGGTATCTAATCCTGTTTGCTCCCCACACTTTCGTACCTCAGCGTCAGTATCGAGCCAGTGATCCGCCTTCGCCACTGGTGTTCCTCCGAATATCTACGAATTTCACCTCTACACTCGGCATTCCACTCACCTCTCTCGAACTCAAGACCAGGAGTTTAAGAGGCAGTTCCAG
+
CFFGGEGGGGGGGGGGGGGGGGGEGGGGGGGGGGGGGGGGGGGFG?FGGGFGGGGGGCGDGGGGCGFGGGGGGGCFGGFGGGGGGGFGGGGFFGCCEFGGGGFDGGGGGDGGGGGGGDGGGGFFGGGCDFGGCFGGGDFGAEFGGGFGC8CEEGEFFFF9@@CEGGFGGG,BFEDGGGG5CCGGGFC;CGC7CFFGGGD=EFFG7A5BFF?GGFGFFGCFF<G:F?G*,8)-=AFA<<FF?B??<?(6<B6A7:?BB(((-4097=8>G2>2:?*:6<<4)
@M06628:26:000000000-CRM2J:1:1109:12135:3054 2:N:0:149
TAATCTTGCGACCGTACTCCCCAGGCGGAATGCTTAATCCGTTAGGTGTGTCACCGAATAGCATGCTATCCGACGACTGGCATTCATCGTTTACGGTGTGGACTACCAGGGTATCTAATCCTGTTTGCTCCCCACACTTTCGCACCTCAGCGTCAGTATCGAGCCAGTGAGCCGCCTTCGCCACTGGTGTTCCTCCGAATATCTACGAATTTCACCTCTACACTCGGAATTCCACTCACCTCTCTCGAACTCAAGACTACCAGTATGAGAGGCAGTTCCGG
+
GFGGGGGGGGGGGGGGGGGGGGGGGGGDFGGGGGFFEGGFGGGGGGGGGGGGGGGGGGGFGGGGGGGAFGGGCFGDFGGGGGGGGGGFGDFGGGGEAFGGGGGGGGGFGGGFGGGGGGGGGGGGGGGA9FFGGGGFGGGGFGGEDGGGGGGGGGGGFFGFEBFEGGCFGDGFGGGGGGCCGGDEFGFCGFGCGGFGGGGGEGFCEF<BDFFGGFGGFGFFF<D4D?DC:FFAFAF240<5*.)34<<@FBF>70<8?BA?B?FG7@4>C)*3@?E68<>09
@M06628:26:000000000-CRM2J:1:1109:15453:3393 2:N:0:149
TAATCTTGCGACCGTACTCCCCAGGCGGAATGCTTAATCCGTTAGGTGTGTCACCGAGCAGCATGCTACCCGACGACTGGCATTCATCGTTTACGGTGTGGACTACCAGGGTATCTAATCCTGTTTGCTCCCCACACTTTCGTACCTCAGCGTCAGTATCGAGCCAGTGAGCCGCCTTCGCCACTGGTGTTCCTCCAAATATCTACGAATTTCACCTCTACACTTGGAATTCCACTCACCTCTCTCGAACTCAAGACTACCAGTATTAAAGGCCGTTCCAG
+
GGGGGGGGGGDGGGGGGGGGGGGGGGGGGGGFGGGGGGGGGGGGGGGGGGGGFGGGGGGGGGGGGGGGGGGGGGGGGGGGGGGGGGGGGGGGGGGGGGGGGGGGGGGGGGGGGGGGGGGGGGGFGGGGGGGGGGGGGGGFGGGGGGGGGGGGGGGGGGGGGGFGGGGCEDFFGGGGGGGFGECGGGCFDEEGGGGGGGCC+<CF7@DD4ADFGFGG4FGFFFGF?9GGBFFFFFF<B?FF*:4()44;??BFF>7)8<>?:BFG*7BAGDDFF(:E>::A2
@M06628:26:000000000-CRM2J:1:1109:15968:3521 2:N:0:149
TAATCTTGCGACCGTACTCCCCAGGCGGAATGCTTAATCCGTTAGGTGTGTCACCGAATTGCATGCAACCCGACGACTGGCATTCATCGTTTACGGCGTGGACTACCAGGGTATCTAATCCTGTTTGCTCCCCACGCTTTCGCACCTCAGCGTCAGTATCGAGCCAGTGAGCCGCCTTCGCCACTGGTGTTCCTCCGAATATCTACGAATTTCACCTCTACACTCGGAATTCCACTCACCTCTCTCGACCTCAAGACTACCAGTATGAAAGGCAGTTCCAG
+
GGGGGGGGGGGGGGGGGGGGGGGGGGGGGGGGGGGGGGGGGGGGGGGGGGGGGGGGGGGGGGGGGGGGGGGGGGGGGGGGGGGGGGGGGGGGGGGGGGGGGGGGGGGGGGGGGGGGGGGGGGGGGGGGGGGGGGGGGGGGGGGGGGCGGGGGGGGGGGGGGGGGGGGGGGCFGGGGGGGGGGGGFGGGGGEGGGFFCDCGFFFGGFGFGF?GCFGGDCFFFFGFGF<5?FBFFFFFBFFFFFFF2<14>>>D??<ABAABBDFGGFF<FAF?>:GFFF<A9
@M06628:26:000000000-CRM2J:1:1109:9837:4096 2:N:0:149
TAATCTTGCGACCGTACTCCCCAGGCGGAATGCTTAATCCGTTAGGTGTGACACCGAACAGTATACTGCCCGACGTCTGGCATTCATCGTTTACGGTGTGGACTACCAGGGTATCTAATCCTGTTTGCTCCCCACACTTTCGCACCTCAGCGTCAGTATCGAGCCAGTGAGCCGCCTTCGCCACTGGTGTTCCTCCAAATATCTACGAATTTCACCTCTACACTTGGAATTCCACTCACCTCTCTCGAACTCAAGACGACCAGTATGAAAGGCAGTTCCAA
+
GGGGGGGGGGGGGGGGGGGGGGGGGGGGGGGGGGGGGGGGGGGGGGGGGGGGGGGGGGGEGGGGGGGGGGGGGGDGGGGGGGGGGGGGFGGGGGEGGGGGGGGGGGGGGGGGGGGGGGGGGGGGGGGGGGGGGGGGGGGGGGGGGGGGGGGGGGGGGGGGGGGGGGFFGGGGGGGGGD6ACGGGGGGGGGGGGGGGGGGGFFGGGFGFFFFGGFGGFGGFFFGFFDGGFFBFFBFFFFFFF0)4?FFFF?FAB?BFFFBF>FFFFFFFG9FFF?GGFA6>6
@M06628:26:000000000-CRM2J:1:1109:9820:4103 2:N:0:149
[truncated: 1,569,631 more chars]
