# Supplementary material for: Hidden interactions in the intertidal rocky shore: variation in pedal mucus microbiota among marine grazers that feed on epilithic biofilm communities
Source: PeerJ. 2022 Sep 23;10:e13642. doi: 10.7717/peerj.13642 (PMC9512015; doi:10.7717/peerj.13642)
Supplement: Supplemental Information 4 [file peerj-10-13642-s004.gz › peerj-10-13642-s004]

@M06628:26:000000000-CRM2J:1:1101:13613:2061 1:N:0:102
TACGGAGGGTCCGAGCGTTATCCGGAATTATTGGGTTTAAAGGGTCCGTAGGCGGGCAGCTAAGTCAGTGGTGAAAGTCTGCAGCTCAACTGTAGAATTGCCATTGATACTGGTTGTCTTGAATTATTATTAAGTGGTTAGAATATGTAGTGTAGCGGTGAAATGCATAGATATTACATAGAATACCAATTGCGAAGGCAGATCACTAATAATATATTGACGCTGATGGACGAAAGCGTGGGGAGCGAACAGGATTAGATACCCTGGTAGTCCACGCCGTAA
+
GGGGGGGGGFGGGGGGGGGGGGGGGGGGFGGGGGGCCFGGGGFGGGFGGGGGGGGGGEECFGGGGGGDCEGGGGGGG9FFDFGGGGGGGGGGGGGCCCFGGFGGGGGGGGDG@FGG7FGFGGGGGFGDGGEGCCDECE@FGGGGFGGGGCFFFGFGGGEEGGGGGGFEAFGG@GGGGGGGFFDEGGGGGGGEGCEGGGGGFFGF;<F7CDFAGGCFDFCGGGGF>;6B@CFBGGGFF>B@:>>?0,7>D9>F:1?><?AFFFGGFF>?AFFFF4<?;F>1?B
@M06628:26:000000000-CRM2J:1:1101:9721:2077 1:N:0:102
TACGGAGGGTCCGAGCGTTATCCGGAATCATTGGGTTTAAAGGGTCCGTAGGTGGGCCTATAAGTCAGAGGTGAAAGTTTGTGGCTCAACCATAAAATTGCCTTTGATACTGTAGGTCTTGAGTTATAGTGAAGTTGCCGGAACATGTGGTGTAGCGGTGAAATGCATAGATATCACATAGAACACCAATTGCGAAGGCAGGTGACTAACTATATACTGACACTGATGGACGAAAGCGTGGGGAGCGAACGGGATTAGATACCCCGGTAGTCCACGCCGTAA
+
GGGGGGGGGGGGGGGGGGGGGGGGGGEGGGGGGGGGGGGFCFFGGGGGGGGGGGGGGGGGGGGGGGGGGGGGGGGFGFGGGGGGGGGGGGGGGGGGGGGGCFGGGGFGGFGGGGGGFGGFGGGGGGFFFGGDEGGGDGGGGEGDFGGGGGGFGDEFGDGCCGGGGGGGFGGGGFEGFGGFGGGGDFGGGGFGGGGGGGGGFEGC4;AGFGFAFG7>@@DGGGGFFEFFFFFFGGGFF:BFFFF<>>>>CBF>?6>:?BADGFGG3,799:BAFF249>6(,4
@M06628:26:000000000-CRM2J:1:1101:20411:2307 1:N:0:102
TACGGAGGGGGTTAGCGTTGTTCGGAATTACTGGGCGTAAAGCGCGCGTAGGCGGATTAGTAAGTTAGGGGTGAAATCCCGGGGCTCAACCCCGGAACTGCCTCTAATACTGCTAGTCTTGAGTTAGAGAGAGGTGGGTGGAATTCGTAGTGTAGCGGTGAAATGCGTAGATATTAGGAGGAATACCAGTGGCGAAGGCAGCTCACTAGCACGATACTGACGCTGAGGTACGAAAGCGTGGGGAGCGAACAGGATTAGATATCCTGGTAGTCCACCCCGTAA
+
GGGGGGGG@@67+CFGGGG+F,FGGGGG@F9FGGGF=FGGGG9F77FGGGGG?FGGG:F<FFGGG9FGAFGGGGGG9,,:B+@CGEGGGGG<+3*@F*FFGGG,F7FFGFGG<F,3@FGGGG7F,,,,@,BF@CFG**=*BFFG:,1+<CGGGGG+FEGGGGGG7C*;@GGGGGG9+++0:EC+<FDG+A?CGGGGGGG*))29FGF++7**)*1C)CFGG**<>B@@)*98EFGB(8>>B99<>F(3C;)716@>BB2<>)3</5:?)-<A<<2(4>><;?
@M06628:26:000000000-CRM2J:1:1101:17550:2615 1:N:0:102
TACGGAGGGGACTAGCGTTGTTCGGAATTACTGGGCGTAAAGCGCACGTAGGCGGACCGAAAAGTTGGAGGTGAAATCCCAGGGCTCAACCTTGGAACTGCCTTCAAAACTGCCGGTCTAGAGTTCGAGAGAGGTGAGTGGAATTCCGAGTGTAGAGGTGAAATTCGTAGATATTCGGAGGAACACCAGTGGCGAAGGCGGCTCACTGGCTCGATACTGACGCTGAGGTGCGAAAGCGTGGGGAGCAAACAGGATTAGATACCCTGGTAGTCCACGCCGTAA
+
GGGGGGGGGGGGGGGGGGGGGGGGGGGGGGGGGGGGGGGGGGGGGGGGGGGGGGGGGGGGGGGGGGGGGGGGGGGGGGGGGGGGGGCGGGGGGGGGGGGGGFFGGFGGGGGGGFGGGGGCGGGFGGGGGGGGGG:FCFFGGGGCFEGGGGDGGGFGGGGGG9FGGGGGFGGGCGGFGGGGGGGGFFGGGGGGGGEGGDCE>DGD@GFFF4>FGDCCDGDGGGDEEBFF)747EEG>7B>@>;6:>68<C()041?A?7>BCDGG@7>B44))6A?F;8;1(,
@M06628:26:000000000-CRM2J:1:1101:15469:2681 1:N:0:102
TACGGAGGGGGTTAGCGTTGTTCGGAATTACTGGGCGTAAAGCGTACGTAGGCGGATTGGAAAGTATGGGGTGAAATCCCAGGGCTCAACCCTGGAACTGCCCTGTAAACTATCAGTCTAGAGTTCGAGAGAGGTGAGTGGAATTCCAAGTGTAGAGGTGAAATTCGTAGATATTTGGAGGAACACCAGTGGCGAAGGCGGCTCACTGGCTCGATACTGACGCTGAGGTACGAAAGTGTGGGGAGCAAACAGGATTAGATACCCTGGTAGTCCACACCGTAA
+
GGGGGCBFGGG@FFGGGGGGGGGDGCFGGGGGGGGGGGGGGGGGGDGGGGGCGFG+7FAF9FGGGDFECFEGCGGGGG=FFF+CC?FFG8<+:BAFGGD<<8B,@FFG9=@3FFDC==FFGGGGG,<FF,3FE7@FFFGGFGGGGFCG9>>DGFFGGGGGGGGGF;F<AFGCGGGG@?FFCGFEGGGGFGC95:CDDG5:DD55?>=9CDF)19*>DGG9FG3>59FF:FF?GEGFF=FFEFF69BB4<::@:??A??F<FAFFF838)-8A644(4;>?68
@M06628:26:000000000-CRM2J:1:1101:14062:3121 1:N:0:102
TACGGAGGGGGTTAGCGTTGTTCGGAATTACTGGGCGTAAAGCGTACGTAGGCGGATTGGAAAGTAGGGGGTGAAATCCCAGGGCTCAACCCTGGAACTGCCTCCTAAACTATCAGTCTAGAGTTCGAGAGAGGTGAGTGGAATTCCAAGTGTAGAGGTGAAATTCGTAGATATTTGGAGGAACACCAGTGGCGAAGGCGGCTCACTGGCTCGATACTGACGCTGAGGTACGAAAGTGTGGGGAGCAAACAGGATTAGATACCCTGGTAGTCCACACCGTAA
+
GGGGGGGGGGGGGGGGGGGGGGGGGGGGGGGGGGGGGGGGGGGGGGGGGGGGGGG>FGCFGGGGGGGGGGGGGGGGGGGGGGGGGGGGGGGGGGGGGGGGGGGCGGGGGGGGGGGGGGGGGGGGGGGGGGGGGGGGGGGGGGGGGGGGGGGGGGGGGGGGGGGGGGGGFGGGGGGGGGGGGGGGGGGGGGGGGGGGGGGGEFDGFGFGGGFFG3CGDGCFGGGFFFFFFGFFGGGFFFFFFFFFFFFFGFFFFFFAF?FFGFGGFFFFFFFFFFFFBFFFBF
@M06628:26:000000000-CRM2J:1:1101:20414:3155 1:N:0:102
GACGAACCGTCCAAACGTTATTCGGTATCACTGGGCTTAAAGCGTGCGTAGGCGGCTTGGTAGGTGAGATGTGAAAGCCCACGGCTCAACCGTGGAATTGCGTTTCAAACCCCCAAGCTCGAGGAAGATAGGGGTGATGGGAACTTATGGTGGAGCGGTGAAATGCGTTGATATCATAGGGAACACCGGTGGCGAAAGCGCATCACTGGATCTTTTCTGACGCTGAGGCACGAAAGCTAGGGTAGCGAACGGGATTAGATACCCCGGTAGTCCTAGCCGTAA
+
GGGGGGGGGGGGGGGGGGGGGGGGGGGGGGGGGGGGGGGGGGGGGGGGGGGGGGGGGGGGGGGGGGGGGGGGGGGGGGGGGGGGGGGGGGGGGGGGGGGGGGGGGGGGGGGGGGGGGGGGGGGGGGGGGGGGGGFEFGGGGFFFGGGGGGGGGGGGGGGGGGGGGGGGFGGGGGGGGGGGGGGGGGGGGGGGGGGGGGGGFFGGFGFGGGFFGGFGFGGGGGGFFFFFFGFFGGGFFFFFFFFFFFFFGFFFF?5:?FDDCAFEFF:>F?2<>>AFFFFF??
@M06628:26:000000000-CRM2J:1:1101:13524:3378 1:N:0:102
TACGGAGGGAGCTAGCGTTGTTCGGAATTACTGGGCGTAAAGCGCGCGTAGGCGGCCATTCAAGTCAGAGGTGAAAGCCCGGGGCTCAACTCCGGAACTGCCTTTGAAACTAGATGGCTAGAATATGGGAGAGGTGAGTGGAATTCCGAGTGTAGAGGTGAAATTCGTAGATATTCGGAAGAACACCAGTGGCGAAGGCGACTCACTGGACCATTATTGACGCTGAGGTGCGAAAGCGTGGGGAGCAAACAGGATTAGATACCCCGGTAGTCCACGCCGGAA
+
GGGGGGGGGEGGGGGGGGGGGGGGGGGGFGGGGGGGGGGGGGGGGGGGEGGGGGGGEEGF<FGGGGGGFGGGGGGGDBFGGGGGGGGGGGDGGGGGGGGGGGFGGGGGGGGGGFGGGGGGGGGGGGGGFCGGGGGG9FFFGGGGGCFGGGGGGGGFGGGGGGGGGGGGFGGGGGGGGGDEGGGGGGGGGGGGGGGGGGGGFFGGFGFG=<FFGGGGGCFGGGGFFFFFFCFFGGGFFFFFFFFFFF<7FFFFFFF>?FFFGDEGF>F;9?<BFF?<BFF(49
@M06628:26:000000000-CRM2J:1:1101:22942:3628 1:N:0:102
TACGGAGGGGGTTAGCGTTGTTCGGAATTACTGGGCGTAAAGCGTACGTAGGCGGATTGGAAAGTAGAGGGTGAAATCCCAGGGCTCAACCCTGGAACTGCCTTCTAAACTATCAGTCTAGAGTTCGAGAGAGGTGAGTGGAATTCCAAGTGTAGAGGTGAAATTCGTAGATATTTGGAGGAACACCAGTGGCGAAGGCGGCTCACTGGCTCGATACTGACGCTGAGGTACGAAAGTGTGGGGAGCAAACAGGATTAGGTACCCTGGTAGTCCACACCGTAA
+
GGGGGGGGGGGGGGGGGGGGGGGGGGGGGGGGGGGGGGGGGGGGFGGGGGGGGGGGGGGGGGGGGGGGGGGGGGGGGGGGGGGGGGGGGGGGGGGGGGGGGFFGGGGGGGGFDCGGGGGGGGGGGGGGGGGGGGGGGGGGGGGGGGGGGGGGGGD@GGGGGGGGGGGGFFDGGGFFGFGGGGGGGG5CGGGGGGGGGGGGE>GC@GFFGG5?CC45DGGGGGGFFFFFF4=:GGGFFFFFFF;229?7C6<FBBF23)).:<E6?<33:4.:)472:E>???
@M06628:26:000000000-CRM2J:1:1101:8030:3687 1:N:0:102
TACGGAGGGGGTTAGCGTTGTTCGGAATTACTGGTCGTAAAGCGTACGTAGGCGGATTGGAAAGTATAGGGTGAAATCCCAGGGCTCAACCCTGGAACTGCCTTGTAAACTATCAGTCTAGAGTTCGAGAGAGGTGAGTGGAATTCCAAGTGTAGAGGTGAAATTCGTAGATATGTGGAGGAACACCAGTGGCGAAGGCGGCTCACTGGCTCGATACTGACGCTGAGGTACGAAAGTGTGGGGAGCAAACAGGATTAGATACTCTGGTAGTCCACACTGTAA
+
GFD<;@F::@C@+CF9BFF@G<ECGD:FGE,C@<CFB@@<FGGG6CCFFEGEGD7C:+B,?,F=59EFAFFBBB<?AB=FEE=CFFGGC=BFFFCGDFBBFEC?DFFGCDD<BF<A;,EDF,CDDF+DF<:7:@FGGGFFGG::FFC;,E75@,B,@8D:D:;>,=D1;CD,DE,=AF,;AGGFFGDFCF0=D7EG5EC7AA3CFFF7=/7?CD7D3DFF6*755(85<FFFD=36<=FF>B0?9(((2.)722?4,3)::42+*6F>2)44:4>?<))-:.
@M06628:26:000000000-CRM2J:1:1101:12403:3942 1:N:0:102
TACGGAGGGAGCTAGCGTTGTTCGGAATTACTGGGCGTAAAGCGCGCGTAGGCGGCCATTCAAGTCAGAGGTGAAAGCCCGGGGCTCAACTCCGGAACTGCCTTTGAAACTAGATGGCTAGAATATGGGAGAGGTGAGTGGAATTCCGAGTGTAGAGGTGAAATTCGTAGATATTCGGAAGAACACCAGTGGCGAAGGCGACTCACTGGACCATTATTGACGCTGAGGTGCGAAAGCGTGGGGAGCAAACAGGATTAGATACCCTGGTAGTCCACGCCGTAA
+
GGGGGEGGGFGGGGGGGGGGGGGGGGGGGGGGGGGGGGGGGGGGGGGGGGGGGGGGGGGGGGGGGGGGGGGFGGGGGGGGGGGGGGGGGGGGGGGGGGFGGGGGGGGDGGGGGFGGFGGGGGGGGGGGGGGGGGFFGGGFGGGGGGGGGGGGGFGGGGGGGGGGGGGGFDDGGGGGGGGGCFFGGGGGGGGGGDGGGGGGD3DDFGFGGGF:FGGGGGGGGGGFFFFFFFFBDED><EBDF99:>FFFGFFFFFFA?FBFFAGGFBFBFFFA4)5:;FB(34
@M06628:26:000000000-CRM2J:1:1101:8272:4005 1:N:0:102
TACGGAGGGGGTTAGCGTTGTTCGGAATTACTGGGCGTAAAGCGCACGTAGGCGGACTGGAAAGTATGGGGTGAAATCCCGGGGCTCAACCTCGGAACTGCCTCATAAACTATCAGTCTAGAGTTCGAGAGAGGTGAGTGGAATTCCGAGTGTAGAGGTGAAATTCGTAGATATTCGGAGGAACACCAGTGGCGAAGGCGGCTCACTGGCTCGATACTGACGCTGAGGTGCGAAAGTGTGGGGAGCAAACAGGATTAGATACCCTGGTAGTCCACACCGTAA
+
GGGGGFGGGGGGGGGGGGGGGGGGGGGGGGGGGGGGGGGGGGGGGGGGGGGGGGGGGGGGGGGGGGGGGGGGGGGGGGGGGGGGGGGGGGGGGGGGGGGGGGGGGGGGGGGGGGGGGGGGGGGGGGGGGGGGGGGGGGGGGGGGGGGGDGFGGGGGGGGGFGGGGGGGFFGFGGGGEGDGGGGGGGGDGGGGGGGGGGGGFFGGFGFGGGFFGGFGGGGGGGGFB>FFFGFBGGGFFFFFFFF6>BF?G?FF?BFA7?AADBFC@<FF29AFBFFF?B6?FB
@M06628:26:000000000-CRM2J:1:1101:21884:4354 1:N:0:102
TACGGAGGGGGTTAGCGTTGTTCGGAACTACTGGGCGTAAAGCGCACGTAGGCGGATTGGAAAGTATGGGGTGAAATCCCAGGGCTCAACCCTGGAACTGCCCTGTAAACTATCAGTCTAGAGTTCGAGAGAGGTGAGTGGAATTCCAAGTGTAGAGGTGAAATTCGTAGATATTTGGAGGAACACCAGTGGCGAAGGCGGCTCACTGGCTCGATACTGACGCTGAGGTACGAAAGTGTGGGGAGCAAACAGGATTAGATACCCTGGGAGCCCACACCTTAA
+
GGGGGCGGGGGGGGGGGGGGGCFGEGGGGGGGFGGGGEFGGGGGGGGGGGGGGGGGGGGGGGGFGDGGGGGGGGGGGG@FEFGGGGGGGGGDGGGGGGGGGFGGFGGGGGGGGGFFGGGGGGGGGGGGGDGGGGCFGGGDFGGG<9AFGGGGGGGGGGGFFFGGGFGGFGGGGFFGGGGGGGGGFGGGFGF?CEED5CF=D>DGFGFGFC:FCDGGGDFGG**7>14)9FFBGGC9AFFBE(3:6>?<G<)),39>?799C4CFF8)(,(((4:63<)(.9<
@M06628:26:000000000-CRM2J:1:1101:4911:4486 1:N:0:102
TACGGAGGGTCCGAGCGTTATCCGGAATTATTGGGTTTAAAGGGTCCGTAGGCGGGCGATTAAGTCAGTGGTGAAAGTCTGCAGCTCAACTGTAGAATTGCCTTTGATACTGGTCGTCTTGAGTTATGGTGAAGTTGGCGGAATATGTAGTGTAGCGGTGAAATGCATAGATATTACATAGAACACCGATTGCGAAGGCAGCTGACTAACCATATACTGACGCTGATGGACGAAAGCGTGGGGAGCGAACAGGATTAGATACCCTGGTAGTCCACGCCGTAA
+
GGGGGGGGGGGGGGGGGGGGGGGGG@FGFGGGGGGEDGGGGGGGGGGGGGGGGGGGGGGGGGGGGGGGGGGGGGGFFFGGGGGGGGGGGGGGGGGGGGGGGGGGDGGGGGGFFGGGGGGFGGFBFGGGGGGGFFFFFGGGGFEGGGGGGGGGGGGGGGGGGGGGFGGGFGGGGGGGGGGGGGGGGFEGGEGFFEGGEGGGFFGGFGFFGGFFGGGGFFGGGGGFF>F?@FFFGGG07EFDFFF<BFB9C;>??BF4,3:AD.<@?:F?DDA<AFFFF3(((-
@M06628:26:000000000-CRM2J:1:1101:22110:4654 1:N:0:102
TACGAAGGTCCCGAGCGTTGTTCGGAATCACTGGGCGTAAAGGGAGCGTAGGCGGCGCGGTAAGTCGGATGTGAAATCCCGGGGCTCAACCCCGGAACTGCATCTGATACTGCCGTGCTAGAGTAATGGAGGGGTAGCTGGAATTCTCGGTGTAGCAGTGAAATGCGTAGATATCGAGAGGAACACTCGTGGCGAAAGCGAGCTACTGGACATTTACTGACGCTGAGGCTCGAAGGCTAGGGGAGCGAAAGGGATTAGATACCCCTGTAGTCCTAGCAGTAA
+
GGGGGGGGGGFGGGGGGGGGGGGGGGGGGGGGGGGGGGGGGGGG@FGGGGGGGGGGGGGGGGGGGGGGGGGGGGGGGGGGGGGGGGGGGGGCGGGGGGGGGGGFGGGGGGGGFFGGGGGGGGGGGFDGGGGGGGFGGGGGGGGGGG9FEGGGGGGGGGGGGGGGGGGGFGGGGGGGC=CGGGGGGGCE=FGGGGGG8?FEBFGDFGFGGGF@FGGGGGDGGGGFEBFFFC@BEG3;FFFFFFF>913;G6BFFFFF?BAAF<FG>0>?ADDADFDAF=AFBD
@M06628:26:000000000-CRM2J:1:1101:6323:5048 1:N:0:102
TACGGAGGGGGTTAGCGTTGTTCGGAATTACTGGGCGTAAAGCGTACGTAGGCGGATTGGAAAGTATGGGGTGAAATCCCAGGGCTCAACCCTGGAACTGCCCTGTAAACTATCAGTCTAGAGTTCGAGAGAGGTGAGTGGAATTCCAAGTGTAGAGGTGAAATTCGTAGATATTTGGAGGAACACCAGTGGCGAAGGCGGCTCACTGGCTCGATACTGACGCTGAGGTACGAAAGTGTGGGGAGCAAACAGGATTAGATACCCTGGTAGTCCACACCGTAA
+
GGGGGGGGGGGGGGGGGGGGFGGGGGGGGGGGGGGGGGGGGGGGGGGGGGGGGGGGGGGGGGGGGFEGGGGGGGGGGFGFGFGGGGFGGGGGGGGGGGGGGFGGGGGGGGGGGGGGFGGGGGGGGCECBFGFGGGGGGGGGGGGGGGGGGFGGEGEFGBCGGGGGGGGFGGFGFEGGGGFGGCGGGGGGGFGGGCGGGG5>:3DFC?CG7>FD3<C<C*7**9:>(7FF*9?GCG(-96@D09:>;<?G?5@?0<634)5:6CC@:>5))4<4528<BB?:(
@M06628:26:000000000-CRM2J:1:1101:6021:5095 1:N:0:102
TACGAACCGTCCAAACGTTATTCGGTATCACTGGGCTTAAAGCGTGCGTAGGCGGCCTGGAAGGTGAGATGTGAAAGCCCACGGCTCAACCGTGGAACTGCGTTTCAAACCACCAGGCTTGAGGAAGATAGGGGTGATGGGAACTTATGGTGGAGCGGTGAAATGCGTTGATATCATAGGGAACACCGGTGGCGAAAGCGCATCACTGGATCTTTTCTGACGCTTAGGCACGAAAGCTAGGGTAGCGAACGGGATTAGATACCCCGGTAGTCCTAGCCGTAA
+
@CFD9C@F+CFGGCG?BCECF<FFE@EEFFFFGFFD,FEFE,6CFG>FGD:F,CF+@?9C,4C:FFE,5EFEEFEFFF=+,8CC:FEGE<A=4,4CF8FFGEFGFC9FFGGGF+DFC=F8F=<D>,,5EFB,87F>>==EDFG*,D:5,DD;>@E8FC*1::ECBCE*:74<@;+++<>+;FFF7+=E5CE5DGC7*:7EB3D360=9C<*)00:**:DEF*/>)86??6@?5EG>:B6653::08(4DB:>0138?BBDGBF6)353>2)-.6<<?42,48
@M06628:26:000000000-CRM2J:1:1101:25151:5289 1:N:0:102
TACGAAGGGGGCTAGCGTTGTTCGGAATAACTGGGCGTAAAGCGCACGTAGGCGGAATGTTAAGTGAGGGGTGAAATCCCAGGGCTCAACCCTGGAACTGCCTTTCATACTGGCAATCTAGAGATCGAGAGAGGTGAGTGGAATTCCGAGTGTAGAGGTGAAATTCGTAGATATTCGGAGGAACACCAGTGGCGAAGGCGGCCCACTGGCCCGATACTGACACTGAGGTGCGAAAGCGTGGGGAGCAAAAAGGATTAGATACCCCGGTAGTCCACGCCGTAA
+
GGGGDGGGDFGGGGGGGGGCGEGGGGGGGGFGGGGGGGGGGGGGGEGGGGGGFGG7++59CFGGGFGGFCFGGGGGGGGGGD<FGGGGGGF:FGGGFGFGGC<FGAF<FFGGEBA>3FFFGGG9<7D>FFGCEGGE9>FDGGGGGGGFGGGGGGGGGGGGGGGG?GGGFGGGGGG7CGG=GGFGGGGGGGGGGGGGGGGG53)/8DFGG<)<<))1>FGGG+>FFB@F69FFGGGFFD7BFFFFFF0:F()06?FFFFFFGFGG)(8(-2)<A2):0)-4:?
@M06628:26:000000000-CRM2J:1:1101:21973:5957 1:N:0:102
TACGAACTGTGCGAACGTTATTCGGAATCACTGGGCTTAAAGGGTGCGTAGGCGGATTTGTAGGTCAGATGTGAAAGCCCACGGCTCAACCGTGGAATTGCGTTTGAAACCACAAGTCTTGAGGGGATCAGAGGAGAGCGGAACTCATTGTGGAGCGGTGAAATGCGTTGATATGATGAGGAACACCGGTGGCGAAAGCGGCTCTCTGGGATCCTTCTGACGCTGAGGCACGAAAGCTAGGGGAGCGAACGGGATTAGATACCCCGGTAGTCCTAGCTGTAA
+
GGGGGGGGGGGGGGGGGGGGGGGGGGGGGGGGGGGGGGGGGGGGGGGGGGGGGGGGGGGGGGGGGGGGGGGGGGGGFGFFFGGFGGGGGGGGGGGGGGGGGGGGGGGGGGGGGGGGGGGGGGGGGGE:FGGGGFGGGGFEGGGGGGFGFGG;CFGGGGEEGGGGGGGGBDFCFCC@FGGGGGGGGGGEGGGGCEGGGDGGEE/9FGFGCFFFGGGGCGGF:ED>EBFFFD>1EE<9:*9FF:90;6;>GBEF?6B0))62*:C@:>32((5>4<9A:*6<4<
@M06628:26:000000000-CRM2J:1:1101:4995:6064 1:N:0:102
TACGGAGGGGGTTAGCGTTGTTCGGAATTACTGGGCGTAAAGCGTACGTAGGCGGATTGGAAAGTATGGGGTGAAATCCCAGGGCTCAACCCTGGAACTGCCCTGTAAACTATCAGTCTAGAGTTCGAGAGAGGTGAGTGGAATTCCAAGTGTAGGGGTGAAATTCGTAGATATTTGGAGGAACACCAGTGGCGAAGGCGGCTCACTGGCTCGATACTGACGCTGAGATACGAAAGCGTGGGGAGCAAACAGGATTAGATACCCTGGGAGTCCACACCGTAA
+
GGGGGEBEEGG@+DFFGBFGGFFGGGGFGDCCDGGGGCFGGEGE:CEGGGGDFGC@FGGG,?FGGGAFFFFF+FGGGG8BFGGGGGGFGFGCFGD=FF<FGFF<FDFC3EFGGGGCGGAFFEGAACGGCBEGEGF7D,3@FGFGGGGGC?FFCF?,C5:CFGFCFFFGFG4FGGFGGGFGCEFGGGGCFF+=DGGGGDGG>DDGFGFCCF:6DDC5DFG?<*9>E>;*1>B?C5<;(0<;DBB09>61<:4??BFA?B)6*4:<*,)(,43:2AF7:>>::6
@M06628:26:000000000-CRM2J:1:1101:15648:6152 1:N:0:102
TACGAACTGCGCAAACGTTATTCGGAATCACTGGGCTTACAGGGTGCGTAGGCGGTTCGCCAGGTCAGATGTGAAATCCCACAGCTCAACTGTGGAACTGCATTTGAAACCTGCGAACTTGAGTAGACTAGAGGTACACGGAACTTCAGGTGGAGCGGTGAAATGTGTTGAGATCTGAAGGAACACCAGAGGCGAAAGCGGTGTACTGGAGTCTGTCTGACGCTGAGGCACGAAAGCTAGGGGAGCGAACGGGATTAGATACCCCGGTAGTCCTAGCCGTAA
+
GGGGGGGGGGGGGGGGGGGGGGGGGGGGGGGGGGGGGGGGGGGGGGGGGGGGGGGGGGGGGGGGGGGGGGGGGGGGGGGGGGGGGGGGGGGGGGGGFFEGGGGGGGGGGGGGGGGDGGGGGGGGGGGGGGGGGGGGGGGGGGGGGGGGGGGGGGGGGGGGGGGGGGGGFGGGGGGGGGGGGGGGGGDGGGGGGGGGGGGGFFGGFGFGGGFFGGGGGGGFGGGFFFFFFGFFGGGFFFFFFFFFFFFFG;DFFF>?FFFFGFGGFBFFBFFFFFAAFFF?<?
@M06628:26:000000000-CRM2J:1:1101:13834:6167 1:N:0:102
TACGGAGGGGGTTAGCGTTGTTCGGAATTACTGGGCGTAAAGCGTACGTAGGCGGATTGGAAAGTATGGGGTGAAATCCCAGGGCTCAACCCTGGAACTGCCCTGTAAACTATCAGTCTAGAGTTCGAGAGAGGTGAGTGGAATTCCAAGTGTAGAGGTGAAATTCTTAGATATTTGGAGGAACACCAGTGGCGAAGGCGGCTCACTGGCTCGATACTGACGCTGAGGTACGAAAGTGTGGGGAGCAAACAGGATTAGATACCCTGGTAGTCCACACCGTAA
+
GGGGGGGGGGGGGGGGGGGGGGGGGGGGGGGGGGGGGGGGGGGGGGGGGGGGGGGGGGGGGGGGGGGGGGGGGGGGGGGGGGGGGGGGGGGGGGGGGGGGGGGGGGGGGGGGGGGGGGGGGGGGGGGGGGGGGGFGGGGGGGGGGGGGGGGGGGGGGGGGGGGGGGGGFGGGGGGGGGGGGGGGGGGGGGGGGGGGGGGGEFGGFGFFGGFFGGGGGGGGGGGFFFFFFGFFGGGFFFFFF6>B>FF?GF4???FFFFBDDBCFFFFFFFFFFFFFFFF11:
@M06628:26:000000000-CRM2J:1:1101:27125:6332 1:N:0:102
CACGTACTGTGCGAACGTTATTCGGAATCACTGGGCTTAAAGGGTGCGTAGGCGGCTTTGCAAGTCAGATGTGAAATGCCACAGCTCAACTGTGGCACTGCGTTTGAAACTGCATGGCTTGAGTATTCCAGGGGTGAGCGGAACTGCCAGTGGAGCGGTGAAATGTGTTGATATTGGCAGGAACACCGGTGGCGAAAGCGGCTCACTGGGGGATAACTGACGCTGAGGCACGAAAGCCAGGGGAGCGAACGGGATTAGATACCCCGGTAGTCCTGGCTGGAA
+
GGGGGGGGGGGGGGGGGGGGGGGGGGGGGGGGGGGGGGGGGGGGGGGGGGGGGGGGGGGGGGGGGGGGGGGGGGGGGGGGGGGGGGGGGGGGGGGGGGGGGGGGGGGGGGGGGGGGGGGGGGGGGGGGGGGGGGGGGGGGGGGGGGGGGGGGGGGGGGGGGGGGGGGGFGGGGGGGGGGGGGGGGGGGGGGGGGGGGGGGFFDGFGFGGGFD354:FCGGFGCDFFF:FD>:EGDB<FFFFF>FFFB;DB>B:?B:DB54:4:FFBDFFFFFB<<7()4:(4
@M06628:26:000000000-CRM2J:1:1101:9593:6619 1:N:0:102
GACGAACCGTACGAACGTTATTCGGAATTACTGGGCTTAAAGGGTGCGTAGGCTGCACGGAAAGTTGGGTGTGAAAGCCCTCAGCTCAACTGAGGAATTGCATCCAAAACTGCCGTGCTTGAGGGAGACAGAGGTGAGCGGAACGCAAGGTGGAGCGGTGAAATGCGTTGATATCTTGAAGAACACCGGTGGCGAAGGCGGCTCACTAGGTCTCTTCTGACGCTCATGCACGAAAGCTAGGGTAGCAAACGGGATTAGATACCCCGGTAGTCCTAGCTGTAA
+
9FGG7F66CF8FGG8FGGGGG,FGGGGG<F@FGGGCGGGGGGGGG@FG6CFGGAF:,C6+=FGGG95F:4CFGGGG9FGG8<FFGG<FGGG<9FGGGCFGG<F9,,E?FGGGD<43+@DFGGGC+C7F3=@F8FG<3,,+@FG7*533*@FGFGGGGGGGGGGGGGCE)?FGGG91,,,+=FG8FGGG*C:CGGGGGGG:@3//9FF++9=*C*:*:FGGGGGF)47@*9FFGGD;B4**8<<BF>)<C?5@F<@0<?ABFFGG>0>BBFA4)-)6?*6<AB
@M06628:26:000000000-CRM2J:1:1101:18899:6869 1:N:0:102
TACGGAGGGGGTTAGCGTTGTTCGGAATTACTGGGCGTAAAGCGTACGTAGGCGGATTGGAAAGTATGGGGTGAAATCCCAGGGCTCAACCCTGGAACTGCCCTGTAAACTATCAGTCTAGAGTTCGAGAGAGGTGAGTGGAATTCCAAGTGTAGAGGTGAAATTCGTAGATATTTGGAGGAACACCAGTGGCGAAGGCGGCTCACTGGCTCGATACTGACGCTGAGGTACGAAAGTGTGGGGAGCAAACAGGATTAGATACCCTGGTAGTCCACACCGTAA
+
GGGGGGGGGGGGGGGGGGGGGGGGGGGGGGGGGGGGGGGGGGGGGGGGGGGGGGGGGGGGGGGGGGGGGGGGGGGGGGGGGGGGGGGGGGGGGGGGGGGGGGGGGGGGGGGGFGGGGGGGGGGGGGGGGGGGGGGGGGGGGGGGGGGGGGGGGGGGGGGGGGGGG?FCFGGGGGGGGGGGGGGGGGGGGGGGGDDGGGCGFFGGFGFGGGFFGGF5CGGGGGG@EFFFFFFFGGGFFFFFFFFFFFBFFBFFF:6:74)4?AFGFBF7AAFFBF??BFF4?F
@M06628:26:000000000-CRM2J:1:1101:15822:6907 1:N:0:102
TACGGAGGGGGTTAGCGTTGTTCGGAATTACTGGGCGTAAAGCGCACGTAGGCGGATTTTTAAGTGAGGGGTGAAATCCCAGGGCTCAACCCTGGAACTGCCTCTCATACTGGAAGTCTAGAGTTCGAGAGAGGTGAGTGGAATTCCGAGTGTAGAGGTGAAATTCGTAGATATTCGGAGGAACACCAGTGGCGAAGGCGGCTCACTGGCTCGATACTGACGCTGAGGTGCGAAAGCGTGGGGAGCAAACAGGATTAGATACCCTGGTAGTCCACGCCGTAA
+
GGGGGGGGGGGGGGGGGGGGGGGGGGGGGGGGGGGGGGGGGGGGGGGGGGGGGGGGGGGGGGGGGGGGGGGGGGGGGGGGGGGGGGGGGGGGGGGGGGGGGGGGGGGGGGGGGGGGGGGGGGGGGGGGGGGGGGGGGGGGFGGGGGGGGGGGGGGGGGGGGGGGGGGGFGGGGGGGGGGGGGGGFGGGGGGGGGGGGGGGFFGGFGFGGGFFGGGGGGGGGDDFFFFFFC?>GGD;?FFFFFFF>F??FBFFFFFA??FFGFGGFFFFABDAFBDBFFBFFF
@M06628:26:000000000-CRM2J:1:1101:4058:7097 1:N:0:102
TACGGAGGGGGTTAGCGTTGTTCGGAATTACTGGGCGTAAAGCGTACGTAGGCGGATTGGAAAGTATGGGGTGAAATCCCAGGGCTCAACCCTGGAACTGCCCTGTAAACTATCAGTCTAGAGTTCGAGAGAGGTGAGTGGAATTCCAAGTGTAGAGGTGAAATTCGTAGATATTTGGAGGAACACCAGTGGCGAAGGTGGCTCACTGGCTCGATACTGACGCTGAGGTACGAAAGTGTGGGGAGCAAACAGGATTAGATACCCTGGTAGTCCACACCGTAA
+
FGG8FFGGGGGGGGGGGFGGGFGGGGGFGGGGEGGGGGGGGGGGGGGGGGGGGGGGGGFGGGGGFGGGGGGGGEEEGDGGGGFGGGGGGGGCFGFGGGGFFGGGGGFGGGGDDFGGFFACFAFGFGG7<CC@EG:<FFGCFCFFCCFFFGGGGGGC<FFC7BFGG?5@AFG@C,CCFGGGGGGFGFGGGGGFGGG<CC66=AFCFGF97CFFGGCFD7?CCE3>EBFFFF@BGD<959@6)296;6?:F14:??F98?<B>4++/.7:A<)--6>BF@9?02
@M06628:26:000000000-CRM2J:1:1101:18930:7726 1:N:0:102
TACGGAGGGGGTTAGCGTTGTTCGGAATTACTGGGCGTAAAGCGTACGTAGGCGGATTGGAAAGTATGGGGTGAAATCCCAGGGCTCAACCCTGGAACTGCCCTGTAAACTATCAGTCTAGAGTTCGAGAGAGGTGAGTGGAATTCCAAGTGTAGAGGTGAAATTCGTAGATATTTGGAGGAACACCAGTGGCGAAGGCGGCTCACTGGCTCGATACTGACGCTGAGGTACGAAAGTGTGGGGAGCAAACAGGATTAGATACCCTGGTAGTCCACACCGTAA
+
GGGGGGGGGGGGGGGGGGGGGGGGGGGGGGGGGGGGGGGGGGGGGGGGGGGGGGGGGGGGGGGGGGGGGGGGGGGGGGGGGGGGGGGGGGGGGGGGGGGGGGGGGGGGGGGGGGGGGGGGGGGGGGGGGGGGGGGGGGGGGGGGGGGGGGGGGGGGGGGGGGGGGGGGFGGGGGGGGGGGGGGGGGGGGGGGGGGDGGGGFFGGFGFGGGFFCDGGGGGGGGGFFFF@?CF?GGGFFFFFFF>2;9BFG?FFFFFB??FFGFF64:F?FFFF25?B?B>.:?
@M06628:26:000000000-CRM2J:1:1101:23300:8075 1:N:0:102
TACGGAGGGGGTTAGCGTTGTTCGGAATTACTGGGCGTAAAGCGCGCGTAGGCGGATCAGAAAGTTGGGGGTGAAATCCCGGGGCTCAACCCCGGAACTGCCTCCAAAACTTCTGGTCTAGAGGTCGAGAGAGGTGAGTGGAATTCCGAGTGTAGAGGTGAAATTCGTAGATATTCGGAGGAACACCAGTGGCGAAGGCGGCTCACTGGCTCGATACTGACGCTGAGGTGCGAAAGTGTGGGGAGCAAACAGGATTAGATACCCTGGTAGTCCACACCGTAA
+
GGGGGGGGGGGGGGGGGBFGGGGGGGGGGGGGGGGGGGGGGGGGGGGGGGGGGGGGGGGGGGGGGGGGGGGGGGGGGGGGGGGGGGGGGGGDGGGGGGGGGGGGGGGGGGGGGGGGGGFFGGGGGGGGGGGGGGFGGGGGGGGGGGGGGGCGGGGGGGGGGGGGGGGDFGGGGGFGGGGGDGGGGGGGGGGGGGGGGGGG@EC<6CFGGGFFGGFFGGGGGGGFE9FF?FFFEEGFDFFFBB>6>F?B4:>?B?FFB7<DGFFGF?F?)6>DFA<0<>;4(-
@M06628:26:000000000-CRM2J:1:1101:21694:8308 1:N:0:102
TACGGAGGGTGCAAGCGTTATCCGGATTCACTGGGTTTAAAGGGTGCGTAGGTGGGCAGGTAAGTCAGTGGTGAAATCTCCGGGCTTAACTCGGAAACTGCCATTGATACTATCTGTCTTGAATGCCCTGGAGGTAAGCGGAATATGTCATGTAGCGGTGAAATGCTTAGATATGACATAGAACACCAATTGCGAAGGCAGCTTACTACGGGGTGATTGACACTGAGGCACGAAAGCGTGGGGATCAAACAGGATTAGATACCCTGGTAGTCCACGCCCTAA
+
GGGGGGGGGGGGGGGGGGGGGGGGGGGGGGGGGGGGGGGGGGGGEGGGGGGGGGGGGGGGGGGGGGGGGGGGGGGGGGGGGGGGGGGGGGGGGGGGGGGGGFEGFGGGGGGGGFGGGGGGGGGGGGGGGGGGGGGGFGGGDGGGFDFFGGGGGGGGGGGGGGGGGGGGFGGGGGGGGFGE9FFGGGGGGGB?FEGGGGGGFFFCCFFFCGFAGGGGGGFGF7CF6<FF3C><EGG>FDFFFFB::B?FGFFFF<@A>?DFC<C8F<:5<2-4-:>19>99:?
@M06628:26:000000000-CRM2J:1:1101:28483:8374 1:N:0:102
TACGGAGGGGGTTAGCGTTGTTCGGAATTACTGGGCGTAAAGCGCGCGTAGGCGGACTATTAAGTGAGAGGTGAAATCCCAGGGCTCAACCCTGGAACTGCCTTTCATACTGGTAGTCTTGAGGTCGAGAGAGGTGAGTGGAATTCCGAGTGTAGAGGTGAAATTCGTAGATATTCGAAGGAACACCAGTGGCGAAGGCGGATCACTGGGTCGTTTCTTACGCTGAGGTGCGAAAGCGAGGGTAGCGAACAGGATTAGATACTCTGGTAGTACTCGCCGTAA
+
FGGGEDEGG>@FCFFFGGGCGGGGG7FGAFGGGGGGGGGGGGGGECGGGGGEGGGCFGG9CFEEGFGGGG@FFGGGFGFFGGGGGFGGGGG>>FCFGFGGGFFGGGFCFGF9,FFG,=FDGGG7@<FFGGE7EG>CFBFGGGF,FFF,1CFGGGGFGGGGCGGG,>EFA5D:CFA7*+3=CCFFGGG8EEGGGGGGEGFC3))9@5FG**077/9**:*<*:<5D175/*065E<(())5)2-((5((1(002()6).)47)+0*)04<>)).))((.4-::
@M06628:26:000000000-CRM2J:1:1101:4459:8386 1:N:0:102
TACGGAGGGGGTTAGCGTTGTTCGGAATTACTGGGCGTAAAGCGCACGTAGGCGGACTGGAAAGTATGGGGTGAAATCCCGGGGCTCAACCTCGGAACTGCCTCATAAACTATCAGTCTAGAGTTCGAGAGAGGTGAGTGGAATTCCGAGTGTAGAGGTGAAATTCGTAGATATTCGGAGGAACACCAGTGGCGAAGGCGGCTCACTGGCTCGATACTGACGCTGAGGTGCGAAAGTGTGGGGAGCAAACAGGATTAGATACCCTGGTAGTCCACACCGTAA
+
GGGGGGGGGGGFGGGGGGGGGGGGGGGGGGGGGGGGGGGGGGGGGGGGGGGGGGGGGGGGGGGGGGGGGGGGGGGGGGGGGGGGGGGGGGGGGGGGGGGGGGGGGGFGGGGGGGGGGGGGGGGGGGGGGGGGGGGGGGGGGGGGGGGGGGGGGGGGFGGGGGGGGGGGFGGGGGGGGGGGGGGGGGGGGGGGGGGGGGGGFFGGFGFGGGFFG<FGDGGFGGGFFFFFFC?BEG39AFFFFFFFFFFFGBF@BFFB?FABFBFFF:FF26<:<<?B?B>16:
@M06628:26:000000000-CRM2J:1:1101:25937:8646 1:N:0:102
TACGAACCGTCCAAACGTTATTCGGTATCACTGGGCTTAAAGCGTGCGTAGGCGGCCTGGAAGGTGAGATGTGAAAGCCCACGGCTCAACCGTGGAACTGCGTTTCAAACCACCAGGCTTGAGGAAGATAGGGGTGATGGGAACTTATGGTGGAGCGGTGAAATGCGTTGATATCATAGGGAACACCGGTGGCGAAAGCGCATCACTGGATCTTTTCTGACGCTGAGGCACGAAAGCTAGGGTAGCGAACGGGATTAGATACCCCGGTAGTCCTAGCCGTAA
+
GGGGDGGGGFCGGGGGGDGCEFGGEGGGGGGGGGGGGGGGGFGGGGGGGGGGGGGGGGGGFGGEGGGGGGGFEGGGFGEFDGGGGGEGGGGGGGGEGGG?FEFEE?GGGGGGGGGGDGGGGGGGGFG@9FFGGGFEFCFGGCFGGFCFGGGGGGGGGGGGGGGGCFE8>CCGFFFFCAFGGGFGGGGGGGGGGGGGGGGG>:D7)CFFGGFFGFDGGGGC>EGEFFFF@D>?GGD129BFF?<0:?BFG;3><FF:23ABGAGGFBFF>FAFFB))4.(-3<
@M06628:26:000000000-CRM2J:1:1101:24807:8673 1:N:0:102
TACGGAGGGGACTAGCGTTGTTCGGAATTACTGGGCGTAAAGCGCACGTAGGCGGACCGAAAAGTTGGAGGTGAAATCCCAGGGCTCAACCTTGGAACTGCCTTCAAAACTGCCGGTCTAGAGTTCGAGAGAGGTGAGTGGAATTCCGAGTGTAGAGGTGAAATTCGTAGATATTCGGAGGAACACCAGTGGCGAAGGCGGCTCACTGGCTCGATACTGACGCTGAGGTGCGAAAGCGTGGGGAGCAAACAGGATTAGATACCCTGGTAGTCCACGCCGTAA
+
GGGGGGGGGGGGGGGGGGGGGGGGGGGGGGGGGGGGGGGGGGGGGGGGGGGGGGGGGGGGGGGGGGGGGGGGGGGGGGGGGGGGGGGGGGGGGGGGGGGGGGGGGGGGGGGGGGGGGGGGGGGFGGGFGGGGGGGGGGGGGGGGGGGGGGGGGGGGGGGGGGGGGGGGFGGGGGGDGGGGGGGGGGGGGGGGDGGGGGGGFFGGFGFGGGFFGDGGGGGFGGGFE9FFFG@>GGGFFFFDFFB<BF?7C:)8?:)6<?<ACBFC44FFA<74:<4<>F9;<?
@M06628:26:000000000-CRM2J:1:1101:16022:8715 1:N:0:102
TACGGAGGGGGCTAGCGTTGTTCGGAATTACTGGGCGTAAAGCGTACGTAGGCGGATCAGAAAGTAGGGGGTGAAATCCCGCGGCTCAACTTCGGAACTGCCTCCTAAACTCCCGGTCTTGAGTTCGAGAGAGGTGGTTGGAATTCGAAGTGTAGAGGTGAAATTCGTAGATATTTGGAGGAACACCGGTGGCGAAGGCGGCTCACTGGCTCGATACTGACGCTGAGGTACGAAAGTGTGGGGAGCAAACAGGATTAGATACCCTGGTAGTCCACACCGTAA
+
GGGGGEGB+:6++;FFGGGDGEGEGGGG@F,FFGG8FGGGGG9FF:FGGGGG9FEG7=?B:?<FG9<FCFGFEFGGGGGCF+@FFGEE@F,:,3@@@+@FFGG8:7F3@F;,@,@<FGECFFCF;F*,=:CC7CFG**=CEGGG,71<BBFGGFG+?EFEGFCF9FCCFFCFCGG+C+00:CC:8CC*/::CCEEDEGGE>:<GFFF7:CF6)/9C7>F:<*9>@>4@/6B<EEG9:FF?:29<9B03D?>:BF@4<22<>A<E?:FBFAFF<AF::>>4:?
@M06628:26:000000000-CRM2J:1:1101:11964:8738 1:N:0:102
TACAGAGGGTGCAAGCGTTAATCGGAATTACTGGGCGTAAAGCGCGCGTAGGTGGTTCGTTAAGTTGGATGTGAAATCCCCGGGCTCAACCTGGGAACTGCATTCAAAACTGTCGAGCTAGAGTATGGTAGAGGGTGGTGGAATTTCCTGTGTAGCGGTGAAATGCGTAGAGATGGGGGAGAACACTCGTGGCGAAGGCGGCCAGCTAGACCAGTTCTGACACTGAGGCGCGACAGCGTGGGGAGCAAACAGGATTAGATATCCTGGTAGACCACGCCCTAA
+
GFGFFGGGGGGGGGDFEGGF8FGGGCCGGGGGGGE8FGE@G@ECEEEBFEEGGGG?FF=BF@D<FGFGGGGEGFFGGA<<D@E@FEEGFGFGGGFGGDFDDGGGGGGGGFGGGFF=CGF<D<3@DFFFGGFGG7BCEEGGEGGFFCFCFGGGGGEEE5BEFFGGFG>E>GCE,>C68EGGGGF?F99E**1/:7C):?:ED355<3?CE6=@<>7:CF79DC*)*5/).)8(/C39B>>DB>0(21(4*3:FF69),44:7)0+*-75:4)6)4((35337<
@M06628:26:000000000-CRM2J:1:1101:15701:8817 1:N:0:102
TACGGAGGGGGTTAGCGTTGTTCGGAATTACTGGGCGTAAAGCGTACGTAGGCGGATCAGAAAGTAGGGGGTGAAATCCCGAGGCTCAACCTCGGAACTGCCTCCTAAACTCCTGGTCTTGAGTTCGAGAGAGGTGAGTGGAATTCCAAGTGTAGAGGTGAAATTCGTAGATATTTGGAGGAACACCAGTGGCGAAGGCGGCTCACTGGCTCGATACTGACGCTGAGGTACGAAAGTGTGGGGAGCAAACAGGATTAGATACCCTGGTAGTCCACACCGTAA
+
GGGGGGGGGGGGGGGGGGGGGGGGGGGGGGGGGGGGGGGGGGGGGGGGGGGGGGGGGGGGGGGGGGGGGGGGGGGGGGGGGGGGGGGGGGGGGGGGGGGGGGGGGGGGGGGGGGGGGGGGGGGGGGGGGGGGGGGGGGGGGGGGGGGGGGGGGGGGGGGGGGGGGGGGFGGGGGGGGGGGGGGGGGGGGGGGGGGGGGGGFFGGFGFGGGFFGGGGGGGGGGGFFFFFFGFFGGG>FFFFFFF?FBFBGFFFFFFFFFADGFFGFBFFFFFFFFFBFFF?FF
@M06628:26:000000000-CRM2J:1:1101:5938:9009 1:N:0:102
TACGGAGGGGGTTAGCGTTGTTCGGAATTACTGGGCGTAAAGCGCGCGTAGGCGGATTAATCAGTCAGAGGTGAAATCCCAGGGCTCAACCCTGGAACTGCCTTTGATACTGTTAGTCTTGAGTTCGAGAGAGGTGAGTGGAATTCCGAGTGTAGAGGTGAAATTCGTAGATATTCGGAGGAACACCAGTGGCGAAGGCGGCTCACTGGCTCGATACTGACGCTGAGGTGCGAAAGCGTGGGGAGCAAACAGGATTAGATACCCTGGTAGTCCACGCCGTAA
+
GGGGGGGGGGGFGGGGGGGGGGGGGGGGGGGGGGGGGGGGGGGGGGGGGGGGGGGGGGGGGGGGGGGGGGGGGGGGGGGGGGGGGGGGGGGGGGGGGGGGGGGGFGGGGGGGGGGGGGGGGGGGGGGGGGGGGGGGCFFGGGGGGGGGGGGGGGGGGGGGGGGGGGGGFGGGGFFGGGGGGGGGGGGGGGGGGGGGGGGEDFGGFGFFGGFFGGGGGGGGGEDBF9FFFGFFDGGFBFFFFFF?FFBBG?FFF?F<?DAFG<GGFBFFFFF<45<BBF9(-4
@M06628:26:000000000-CRM2J:1:1101:5918:9017 1:N:0:102
TACGGAGGGGGTTAGCGTTGTTCGGAATTACTGGGCGTAAAGCGCGCGTAGGCGGATTAATCAGTCAGAGGTGAAATCCCAGGGCTCAACCCTGGAACTGCCTTTGATACTGTTAGTCTTGAGTTCGAGAGAGGTGAGTGGAATTCCGAGTGTAGAGGTGAAATTCGTAGATATTCGGAGGAACACCAGTGGCGAAGGCGGCTCACTGGCTCGATACTGACGCTGAGGTGCGAAAGCGTGGGGAGCAAACAGGATTAGATACCCTGGTAGTCTACGCCGTAA
+
GGGGG7FGGGGGGGGGGEGGGGGGGGGGGEGGGGGGGGDGCCGGGGGGGGGDGGGCGFGGGGGGGGGGGFFGGFGFGGGGGGGGGGG<FGGGGGGDGGGFGGGGGGGFFGGGFGGGGGGGGGGGGGGGGGE<EGFGGGGGECFGFGGGGGGGGFGGGGGGFEFCCGGGFGDFGGGCFGG55B<F:FEC=FGCCCCDG5*7)8DGFGF?GF>FDCFCCFGGGGGFFFFFF*7;GEDB07..5;0:>61(92))16FA<?FFF<EGF?FBB><4).449>6>6:
@M06628:26:000000000-CRM2J:1:1101:5937:9026 1:N:0:102
TACGGAGGGGGTTAGCGTTGTTCGGAATTACTGGGCGTAAAGCGCGCGTAGGCGGATTAATCAGTCAGAGGTGAAATCCCAGGGCTCAACCCTGGAACTGCCTTTGATACTGTTAGTCTTGAGTTCGAGAGAGGTGAGTGGAATTCCGAGTGTAGAGGTGAAATTCGTAGATATTCGGAGGAACACCAGTGGCGAAGGCGGCTCACTGGCTCGATACTGACGCTGAGGTGCGAAAGCGTGGGGAGCAAACAGGATTAGATACCCTGGTAGTCCACGCCGTAA
+
GGGGGGGGGEGGEGGGG@FGGGGGGGGGGGGGGGFFGGGGGGGGGGGGGGDGGGGGGCFGGGGGGGGGGGGGGGGGGGGGGGGGGGGGGGGDGGFGGGGGGFGGGGGGFFGGGGGGGGGGGGGGGGGGGGGGGGGGGGGGGGGGGGGGGGGGGGGGGGGGGGG9FFGGFGGGGGGGCGGDDGGGGGGGGGGGDGGGGDGG>DGDFGF<CDFFCGGGGGGGGEGFB>>FFFFFDEGBFFDE>0;?BFF?C:FFFFFA??9AGF<CF0::DFFFFFB?FFF;BB
@M06628:26:000000000-CRM2J:1:1101:5141:9229 1:N:0:102
TACGGAGGGGGTTAGCGTTGTTCGGAATTACTGGGCGTAAAGCGTACGTAGGCGGATCAGAAAGTAGGGGGTGAAATCCCGAGGCTCAACCTCGGAACTGCCTCCTAAACTCCTGGTCTTGAGTTCGAGAGAGGTGAGTGGAATTCCAAGTGTAGAGGTGAAATTCGTAGATATTTGGAGGAACACCAGTGGCGAAGGCGGCTCACTGGCTCGATACTGACGCTGAGGTACGAAAGTGTGGGGAGCAAACAGGATTAGATACCCTGGTAGTCCACACCGTAA
+
GGGGGGGGEEGC:FGFGGGCGEGGGGGGCFGGGGGGGGGGGGGGGCCFGGGGCGGFGGF95EGGGFE9B:FG=FGGGG<5FFCFGGFGGGBFGGCGG@<FF:3>F:FGGGGF:,@FCGG@FGGGF<>:2DEGGGG>F,3BFFGGGEGFGGGGGGG9FFGGGGGG9EGFFGGCGGG?FFFGGGGGGGGD/CCGGGGGGGG5))CDFGFGG<:?7)CFGGGGG7DF>9F:9DFFGGGF2*/9>?6?FFFFG6>??FFF>24<FAFG*(7:<ABFF2).8DFF<<
@M06628:26:000000000-CRM2J:1:1101:8443:9428 1:N:0:102
TACGGAGGGGGTTAGCGTTGTTCGGAATTACTGGGCGTAAAGCGTACGTAGGCGGATTGGAAAGTATGGGGTGAAATCCCAGGGCTCAACCCTGGAACTGCCCTGTAAACTATCAGTCTAGAGTTCGAGAGAGGTGAGTGGAATTCCAAGTGTAGAGGTGAAATTCGTAGATATTTGGAGGAACACCAGTGGCGAAGGCGGCTCACTGGCTCGATACTGACGCTGAGGTACGAAAGTGTGGGGAGCAAACAGGATTAGATACCCTGGTAGTCCACACCGTAA
+
GGGGGGGGGGGGGGGGGGGGGGGGGGGGGGGGGGGGGGGGGGGGGGGGGGGGGGGGGGGGGGGGGGGGGGGGGGGGGGGGGGGGGGGGGGGGGGGGGGGGGGGGGGGGGGGGGGGGGGGGGGGGGGGGGGGGGGGGGGGGGGGGGGGGGGGGGGGGGGGGGGGGGGGGFGGGGGGGGGFGGGGGGGGGGGGGGGGGGGGGFFGGFGFGGGFFGGGGDGGGGGGFFFFFFGFFGGG>DFFFF<>BBFBBGFFFFB@>?7ADC>FGF?>>FAF>AFFFBFB6?<
@M06628:26:000000000-CRM2J:1:1101:17540:9446 1:N:0:102
TACGGAGGGGGTTAGCGTTGTTCGGAATTACTGGGCGTAAAGCGTACGTAGGCGGATCTGAAAGTAGGGGGTGAAATCCCAGGGCTCAACCCTGGAACTGCCTCCTAAACTCCTGGTCTTGAGTTCGAGAGAGGTGAGTGGAATTCCAAGTGTAGAGGTGAAATTCGTAGATATTTGGAGGAACACCAGTGGCGAAGGCGGCTCACTGGCTCGATACTGACGCTGAGGTACGAAAGTGTGGGGAGCAAACAGGATTAGATACCCTGGTAGTCCACACCGTAA
+
GGGGGGGGGGGGGGGGGGGGGGGGGGGGGGGGGGGGGGGGGGGGGGGGGGGGGGGGGGGGGGGGGGGGGGGGGGGGGGGGGGGGGGGGGGGGGGGGGGGGGGGGGGGGGGGGGGGGGGGGGGGGGGGGGGGGGGGGGGGGGGGGGGGFGGGGGGGGGGGGGGGGGGGGFGGGGGGGGGGGGGGGGGGGGGGGGGGGGGGGFFGGFGFGGGFFGGGGGGGGGGGFFFFFFGFFDGGFFFFFFFFFFFFFGFFF:?F<??AFGFGGFFFFFFFFFFFFFEB<6:
@M06628:26:000000000-CRM2J:1:1101:5991:9516 1:N:0:102
GACGAACCGTCCAAACGTTATTCGGTATCACTGGGCTTAAAGCGTGCGTAGGCGGCTTGGTAGGTGAGATGTGAAAGCCCACGGCTCAACCGTGGAATTGCGTTTCAAACCCCCAAGCTCGAGGAAGATAGGGGTTATGGGAACTTATGGTGGAGCGGTGAAATGCGTTGATATCATAGGGAACACCGGTGGCGAAAGCGCATCACTGGATCTTTTCTGACGCTGAGGCACGAAAGCTAGGGTAGCGAACGGGATTAGATACCCCGGTAGTCCTAGCCGTAA
+
FGGGG::FFGGGGFFGGFGFGGGFFFFFFGGGGGGGCGGGFFGGGGGGGGGGGGGGG7+B<?EDFD<FGGGEEFFEFFGGGGGGGGGGGGGGEGGGGFGGFEGGGDG9FFFCFEEEGGFFGFGECECCEFEFCE3@BFCGFCFFCE?DFFFGDGGGGDEEGGGFEGGCADGGGGGG7<@CFGGGG7BEGGGCDGGG8>EGB@GG)CFCGGF4C*?:7FGFG5CB39FFFCFFEGG9BBBFFFF?:F,2CF55:<BB>BFFFFC?F>@--6A<<9444)3(-:
@M06628:26:000000000-CRM2J:1:1101:7031:9560 1:N:0:102
TACGGAGGGGGTTAGCGTTGTTCGGAATTACTGGGCGTAAAGCGCACGTAGGCGGATCAGAAAGTTGGGGGTGAAATCCCGGGGCTCAACCCCGGAACTGCCTCCAAAACTCCTGGTCTAGAGTTCGAGAGAGGTGAGTGGAATTCCGAGTGTAGAGGTGAAATTCGTAGATATTCGGAGGAACACCAGTGGCGAAGGCGGCTCACTGGCTCGATACTGACGCTGAGGTGCGAAAGTGTGGGGAGCAAACAGGATTAGATACCCTGGTAGTCCACACCGTAA
+
GGGGGGGGGGGGGGGGGGGGGGGGGGGGGGGGGGGGGGGGGGGGGGGGGGGGGGGGGGGGGGGGGGGGGGGGGGGGGGGGGGGGGGGGGGGGGGGGGGGGGGGGGGGGGGGGGGGGGGGGGGGGGGGGGGGGGGGGGGGGGGGFGGGGGGGGGGGGGGGGGGGGGGGGFGGGGGGGGFGGGGGGGGGGGGGGGEDGGGGGFFGGFGFGGFFFGGGGGGGGGGGFFBFFFGFFGGG;AFFFFFFFFFFFFFFFFBFDFFFFGF:EF<F>BDBF<ABFBEFBFF
@M06628:26:000000000-CRM2J:1:1101:18502:9779 1:N:0:102
TACGGAGGGAGCTAGCGTTGTTCGGAATTACTGGGCGTAAAGGGCGCGTAGGCGGGCTATTAAGTTAGGGGTGAAATCCCAGGGCTCAACCCTGGAACTGCCCTTGATACTGGTAGTCTAGAGTACGAGAGAGGTGAGCGGAATTCCGAGTGTAGCGGTGAAATTCGTAGATATGCGGAGGAACACCAGTGGCGAAGGCGGCTTACTGGGCTGATATTGACGCTGAGGTGCGAAAGTGTGGGGAGCAAACAGGATTAGATACCCTGGTAGTCCACACCGTAA
+
GGGG-FGGG,6C,FGGGFG:F<FGGGCFGG<FGGG8@FGGGG,F,6@FGGGGGGG:++,CFGGGG<FG8<FGGGGG9FG=,7+@FGGGGG<333DGGGGGG,3DFGGCGGGG<F<<DFGAFGCG,,3*3*>F*CF*,@,>EGGG7F2C**<CGGG9FGGGGGGG9C8EFGGGGG+C*5*>EGGGGGGG*A6CGGGGGGG5>FG)9FF9+*))**:C*?GGGGGF32FFF5FBGEGF)@FFFF0:>F03CFFFFFFA<BFFGFFEF<>BFFFFFFF:?EFFFF
@M06628:26:000000000-CRM2J:1:1101:29027:10296 1:N:0:102
TACGGAGGGGGTTAGCGTTGTTCGGAATTACTGGGCGTAAAGCGTACGTAGGCGGATTGGAAAGTAGGGGGTGAAATCCCAGGGCTCAACCCTGGAACTGCCTCCTAAACTATCAGTCTAGAGTTCGAGAGAGGTGAGTGGAATTCCAAGTGTAGAGGTGAAATTCGTAGATATTTGGAGGAACACCAGTGGCGAAGGCGGCTCACTGGCTCGATACTGACGCTGAGGTACGAAAGTGTGGGGAGCAAACAGGATTAGATACCCTGGTAGTCCACACCGTAA
+
GGGGGGGGGGGGGGGGGGGGGGGGGGGGGGGGGGGGGGGGGGGGGGGGGGGGGGGGGGGGGGGGGGGGGGGGGGGGGGGGGGGGGGGGGGGGGGGGGGGGGGGGGGGGGGGGGGGGGGFGGGGGGGGGFFEGGGGGGGGGGGGGGGGGDGGGGGGGGGGGFGGGGGGGFGGGGGGGGGGGGGGGGGGGGGGGGGGGGGGGEEGGFGFGGGFFGGGGCFGFGGGBFFFFFGF05CDFFFFFFFB29;?176@F<F:9?<AFGFGG=?FFF97ADFF?079?:?
@M06628:26:000000000-CRM2J:1:1101:26441:10378 1:N:0:102
TACGGAGGGTCCGAGCGTTATCCGGAATCATTGGGTTTAAAGGGTCCGTAGGTGGGCCTATAAGTCAGAGGTGAAAGTTTGTGGCTCAACCATAAAATTGCCTTTGATACTGTAGGTCTTGAGTTATAGTGAAGTTGCCGGAACATGTGGTGTAGCGGTGAAATGCATAGATATCACATAGAACACCAATTGCGAAGGCAGGTGACTAACTATATACTGACACTGATGGACGAAAGCGTGGGGAGCGAACGGGATTAGATACCCCGGTAGTCCACGCCGTAA
+
GGGGGGGGGGGGGGGGGGGGGGGGGGGGGGGGGGGGGGFFGGGGGGGGGGGGGGGGGGGGGGGGGGGGGGGGGGGGGGGGGGGGGGGFFDGEDGGGGGGGGGGGGGGGGGGGGGGGGGGGGGGGGGGGGGGGGGGGGGGGGGGEGGGGGFGFGGGGGGGGGGAFGGGGFGGGGGGGGGGGGGFCFGDECGFEGDGGGGGGFFGGFGFGGGFFC7+:>GGCDFC86@FFAGF0EG*3@:BEF;>?9FF0C>BE?FF:<?FFDB8?5;5396744922>:6-24
@M06628:26:000000000-CRM2J:1:1101:20555:10478 1:N:0:102
TACGGAGGGGGTTAGCGTTGTTCGGAATTACTGGGCGTAAAGCGTACGTAGGCGGATTGGAAAGTTGGGGGTGAAATCCCGGGGCTCAACCCCGGAACTGCCTCCAAAACTATCAGTCTAGAGTTCGAGAGAGGTGAGTGGAATTCCAAGTGTAGAGGTGAAATTCGTAGATATTTGGAGGAACACCAGTGGCGAAGGCGGCTCACTGGCTCGATACTGACGCTGAGGTACGAAAGTGTGGGGAGCAAACAGGATTAGATACCCTGGTAGTCCACACCGTAA
+
GGGGGGGGGGGGGGGGGGGGGGGGGGGGGGGGGGGGGGGGGGGGGGGGGGGGGGGGGGGGGGGGGGGGGGGGGGGGGGGGGGGGGGGGGGGGGGGGGGGGGGGGGGGGGGGGGGGGGGGGGGGGGGGGGGGGGGGGGGGGGGGGGGGGGGGGGGGGGGGGGGGGGGGGFGGGGGGGGGGGGGGGGGGGGGGGGGGGGGGGFFGGFGFGGGFFGGGGGGGGGGG>EFFFFGFFGGGFFFFFF?B?FFF?GBFFF??B??AFGFGFFBFF>>AAFF3(4>;:?B
@M06628:26:000000000-CRM2J:1:1101:4771:10530 1:N:0:102
TACGGAGGGGGTTAGCGTTGTTCGGAATTACTGGGCGTAAAGCGCGCGTAGGCGGACTATTAAGTTAGAGGTGAAATCCCAGGGCTCAACCCTGGAACTGCCTTTAATACTGGTAGTCTTGAGTTCGAGAGAGGTGAGTGGAATTCCAAGTGTAGAGGTGAAATTCGTAGATATTTGGAGGAACACCAGTGGCGAAGGCGGCTCACTGGCTCGATACTGACGCTGAGGTGCGAAAGTGTGGGGAGCAAACAGGATTAGATACCCTGGTAGTCCACACCGTAA
+
GGGGGEGGGGGGGGGGGGGGGGGGGGGGGGGGGGGGGGGGGGGGGGGGGGGGGGGGGGGGGGGGGGGGGGGGGGGGGFGGGGGGGGGGGGGGGGGGGGGGGGGGGFGGGGGGGGGGGGGGGGGGGGGGGGGGGGFGGGGGGGGGGGGGGGGGGGGGGGGGGGGGGGGGFGGGGGGGGGGGGGGGGGGGGGGGGGGGGGGGFFGGFGFGGGFFDGFGGGGGGGGFFFFFFG?BGGGBBFFFFFFFFB:?D6@FBFFFFFAFGFCFF?FF<97ABFB??B>:1:
@M06628:26:000000000-CRM2J:1:1101:8513:10716 1:N:0:102
TACGGAGGGTCCGAGCGTTATCCGGAATCATTGGGTTTAAAGGGTCCGTAGGTGGGCCTATAAGTCAGAGGTGAAAGTTTGTGGCTCAACCATAAAATTGCCTTTGATACTGTAGGTCTTGAGTTATAGTGAAGTTGCCGGAACATGTGGTGTAGCGGTGAAATGCATAGATATCACATAGAACACCAATTGCGAAGGCAGGTGACTAACTATATACTGACACTGATGGATGAAAGCGTGGGGAGCAAAAGGGATGAGATACCCCGGTAGTCCACGCCGTAA
+
GGGGGGGGGGGGCGGGGGGGGFGGGGGGGGGGGGGGEGGGGGFGGGGGGGGGEFGEGGGGFGGGG9FGFGGGGGGGBFGGGGGGGGGGGGGFGGGGGGFGGFEFGGGGGGGGGFFFFGGGGGGGGCGF9FCEFGFDGCB=8>FCDGGFCC,@E9BCGGC7;FGGFFC:B7:B@A=C:FFFFFG9>8B@FGG@:7EDCGGGF:>GFGFECFFFCC>GCC7+*0*/;4AF4*;;GGGF03<>E03419(,9(076?F(5:2)0)32;4.46?B2):?6(>63,4
@M06628:26:000000000-CRM2J:1:1101:26852:10921 1:N:0:102
TACAGAGGGTGCAAGCGTTAATCGGAATTACTGGGCGTAAAGCGCGCGTAGGTGGTTCGTTAAGTTGGATGTGAAATCCCCGGGCTCAACCTGGGAACTGCATTCAAAACTGTCGAGCTAGAGTATGGTAGAGGGTGGTGGAATTTCCTGTGTAGCGGTGAAATGCGTAGAGATGGGGGAGAACACTCGTGGCGAAGGCGGCCAGCTAGACCAGTTCTGACACTGAGGCGCGACAGCGTGGGGAGCAAACAGGATTAGATACCCTGGTAGTCGACGCCCTAA
+
GDF9F@CDFFEGGGGGEEBF8EFGGGGGGFGGGFGGGGGCCFGGGGGGFEGGGGGGEGGGFFGGGGFFFGGEFEAFGDGGGGGGGGGGGFFGFGGGGGGGFGGGGGGGGGGGCGG<FEFDFFGGFAFFFGGGGGEGGGGGGGGGGGGGGFGGCGGFG>ECFGFFFG:EDGCFFG?CGGGEGGGEGGGGCCFDDGEGGGEEE@DC57F?CDB6FFG7>CFFGGFFFAFFFGFF=*97::>@81>?>9B<F07???FA?FFADA<<63582-8<(29>0529?B
@M06628:26:000000000-CRM2J:1:1101:9996:11029 1:N:0:102
TACGGAGGGTCCGAGCGTTATCCGGAATCATTGGGTTTAAAGGGTCCGTAGGTGGGCCTATAAGTCAGAGGTGAAAGTTTGTGGCTCAACCATAAAATTGCCTTTGATACTGTAGGTCTTGAGTTATAGTGAAGTTGCCGGAACATGTGGTGTAGCGGTGAAATGCATAGATATCACATAGAACACCAATTGCGAAGGCAGGTGACTAACTATATACTGACACTGATGGACGAAAGCGTGGGGAGCGAACGGGATTAGATACCCCGGTAGTCCACGCCGTAA
+
GGGGGGGGGGGGGGGGGGGGGGGGGGGGGGGGGGGGGGGGGGGGGGGGGGGGGGGGGGGGGGGGGGGGGGGGGGGGGGGGGGGGGGGGGGGGGGGGGGGGGGGGGGGGGGGGGGGGGGGGGGGGGGGGGGGGGGGGGGGGGGGGGGGGGGGGGGGGGGGGGGGGGGGGFGGGGGGGGGGGGGGGGGGGGGGGGGGGGGGGFFGGAGFGGGFFGGGGGGGGGGGFFFFFFGFFGGGF?FFFFFFFFFFFGFFEF?FFFFFFGFFGFFFFFFFBFFFFFFF>FF
@M06628:26:000000000-CRM2J:1:1101:12524:11270 1:N:0:102
TACGGAGGGGGTTAGCGTTGTTCGGAATTACTGGGCGTAAAGCGCGCGTAGGCGGATTAATCAGTCAGAGGTGAAATCCCAGGGCTCAACCCTGGAACTGCCTTTGATACTGTTAGTCTTGAGTTCGAGAGAGGTGAGTGGAATTCCGAGTGTAGAGGTGAAATTCGTAGATATTCGGAGGAACACCAGTGGCGAAGGCGGCTCACTGGCTCGATACTGACGCTGAGGTGCGAAAGCGTGGGGAGCAAACAGGATTAGATACCCTGGTAGTCCACGCCGTAA
+
FGGGE@FGF778@FGGGGGGGGGGGGGG@FCFGGGGGGGGGGGGDGEGGGGGGGGG7FFGF<FFGGGGDCFGGGGGGGGGGGGGGGGGGGGGGGGGG8FGGCEFGGGGGGGG3,@FGGFGGGGG;>FA3FEGGGCCGCF9DGGGGGG,*=FFGGGCFGGGGGGG9CFFFGGGGG7+=FGGGGF8FGG5C<FGGGGGGGGGF3D**??GGF;F7D4<DCFGGDGFFFFF77@>EGGFFDFFFFFF>BFBGFFFFBFFFFAA?AGGF?FFFFFFFFF?0F99BF
@M06628:26:000000000-CRM2J:1:1101:20894:11278 1:N:0:102
TACGGAGGGGGTTAGCGTTGTTCGGAATTACTGGGCGTAAAGCGCACGTAGGCGGACTGGAAAGTTGGGGGTGAAATCCCAGGGCTCAACCCTGGAACTGCCTCCAAAACTATCAGTCTAGAGTTCGAGAGAGGTGAGTGGAATTCCGAGTGTAGAGGTGAAATTCGTAGATATTCGGGGAACACCAGTGGCGAAGGCGGCTCACTGGCTCGATACTGACGCTGAGGTGCGAAAGTGTGGGGAGCAAACAGGATTAGATACCCTGGTAGTCCACACCGTAAA
+
GGGGGFGGGGGGGGGGGFFFGGGGGGGGGGGGGGGGGFFGGGGGGGGGGGGGGGGGGGGGGGGGFFGGGGGFGGGGGGGGFGGGGGFGGGGGGGGGGGFFGGGGGGGGGGFGGGGGGGGGGGGGGGGGGGGGGGFGGGGGGGGGGGGGGGFGGGGGGGGGGGGGGGGGFGDCFGFFGGGGGGGGC88EGGGGGG5C>EEEFFDCF>FCC57@CFGGGGGGGGC:>BF?FFFF=5CAB??3>>B>6647FBFFF0/),--4>><+84/4<)6)-,56:D?013
@M06628:26:000000000-CRM2J:1:1101:26130:11402 1:N:0:102
TACGGAGGGGGTTAGCGTTGTTCGGAATTACTGGGCGTAAAGCGTACGTAGGCGGATCAGAAAGTAGGGGGTGAAATCCCGAGGCTCAACCTCGGAACTGCCTCCTAAACTCCTGGTCTTGAGTTCGAGAGAGGTGAGTGGAATTCCAAGTGTAGAGGTGAAATTCGTAGATATTTGGAGGAACACCAGTGGCGAAGGCGGCTCACTGGCTCGATACTGACGCTGAGGTACGAAAGTGTGGGGAGCAAACAGGATTAGATACCCTGGTAGTCCACACCGTAA
+
GGGGGFGGGGGGGGGGGGGGGGGGGGGGGGGGGGGGGGGGGGGGGGGGGGGGGGGGGGGGGGGGGGGGGGGGGGGGGGGGGGGGGGGGGGGGGGGGGGGGGGGGGGGGGGGGGGGGGGGGGGGGGGGGGGGGGGFGGGGGGGGGGGGGGGGGGGGGGGGDGGGGFFGGFFC?FGGGGDGGGGGGGGGGGFGGGGGDEEEGFFGGFGFGGGFFGDGGCFGGGGGEFFFFFFF?GGC>AFFFFFB(37::F?FFBF?<2<<4CFFG@?>045452:???)7?1:
@M06628:26:000000000-CRM2J:1:1101:6266:11515 1:N:0:102
TACGGAGGGGGTTAGCGTTGTTCGGAATTACTGGGCGTAAAGCGCACGTAGGCGGACTTTTAAGTTAGAGGTGAAATCCCAGGGCTCAACCCTGGAACTGCCTTTAATACTGGGAGTCTTGAGTTCGAGAGAGGTGAGTGGAATTCCGAGTGTAGAGGTGAAATTCGTAGATATTCGGAGGAACACCAGTGGCGAAGGCGGCTCACTGGCTCGATACTGACGCTGAGGTGCGAAAGCGTGGGGAGCAAACAGGATTAGATACCCTGGTAGTCCACGCCGTAA
+
GGGGGGGGGGGGGGGGGGGGGGGGGGGGFGGGGGGGGGGGGGGGGGGGGGGGGGGGGGFGGGGGGGGGGGGGGGGGGGGGGGGGGGGGGGGGGGGGGGGGGGGGGFGGGGGGGGDGGGGGGGFGGGGGGFG>BFGFCGFGGGGGGGGGGGGGGGG@FGGGGGGGGGGGFGGGGGGEFFEEGGGGGGGGGGGGDGGGGGGGFFG<FGFGGG:;CDGGDFGFFGGFBF>FFGFFGGG>?:DFFFFFFFFFGFFFFFFFBBDA:AAF=<F?>FFFAFFFFFFBF?
@M06628:26:000000000-CRM2J:1:1101:7709:11555 1:N:0:102
TACGGAGGGGGTTAGCGTTGTTCGGAATTACTGGGCGTAAAGCGTACGTAGGCGGATTGGAAAGTAGGGGGTGAAATCCCAGGGCTCAACCCTGGAACTGCCTCCTAAACTATCAGTCTAGAGTTCGAGAGAGGTGAGTGGAATTCCAAGTGTAGAGGTGAAATTCGTAGATATTTGGAGGAACACCAGTGGCGAAGGCGGCTCACTGGCTCGATACTGACGCTGAGGTACGAAAGTGTGGGGAGCAAACAGGATTAGATACCCTGGTAGTCCACACCGTAA
+
GGGGGGGGGGGGGGGGGGGGGGGGGGGGGGGGGGGGGGGGGGGGGGGGGGGGGGGGGGGGGGGGGGGGGGGGGGGGGGGGGGGGGGGGGGGGGGGGGGGGGGGGGGGFFGGFGGGGGGGFGGGGGGGGGGGGGGGGGFFGGGGGGGGG;EGGGGGGGGGGGGGGGGGGFGGGGGGFGFGGGGGGGGGGGGGGGGGGGGGGEFGGFGFGGF@FGDGGGGGGGGGFFFFFFFFFGGGF<=@FBFBF69<BGFFFBFFFFFBDGFAFFFFFBFFFFAF2<FF??8
@M06628:26:000000000-CRM2J:1:1101:7727:11556 1:N:0:102
TACGGAGGGGGTTAGCGTTGTTCGGAATTACTGGGCGTAAAGCGTACGTAGGCGGATTGGAAAGTAGGGGGTGAAATCCCAGGGCTCAACCCTGGAACTGCCTCCTAAACTATCAGTCTAGAGTTCGAGAGAGGTGAGTGGAATTCCAAGTGTAGAGGTGAAATTCGTAGATATTTGGAGGAACACCAGTGGCGAAGGCGGCTCACTGGCTCGATACTGACGCTGAGGTACGAAAGTGTGGGGAGCAAACAGGATTAGATACCCTGGTAGTCCACACCGTAA
+
GGGGGGGGGGGGGGGGGGGGGGGGGGGGGGGGGGGGGGGGGGGGGGGGGGGGGGGGGGGGGGGGGGGGGGGGGGGGGGGGGGGGGGGGGGGGGGGGGGGGGGGGGGGGGGGGGGGGGGGGGGGGGGGGGGGGGGFGGGGGGGGGGGGGGGGGGGGCFGGGGGGGGGGGFGGGGGGGGGGGGGGGFGGGGGGGGGGGGGGGFFDGFGFGGGFFGGGGGGGGGGGDDFFFFGF?GGGF)99=:?FB>01<<<F@1:F97?ABGFGGFBF>A<>DADFFFF>2:?
@M06628:26:000000000-CRM2J:1:1101:10122:11723 1:N:0:102
TACGGAGGGGGTTAGCGTTGTTCGGAATTACTGGGCGTAAAGCGCACGTAGGCGGATTAGAAAGTTGGGGGTGAAATCCCAGGGCTCAACCCTGGAACTGCCTCCAAAACTCCTAGTCTAGAGTTCGAGAGAGGTGAGTGGAATTCCGAGTGTAGAGGTGAAATTCGTAGATATTCGGAGGAACACCAGTGGCGAAGGCGGCTCACTGGCTCGATACTGACGCTGAGGTGCGAAAGTGTGGGGAGCAAACAGGATTAGATACCCTGGTAGTCCACACCGTAA
+
GGGGGFGGGGGGGGGGGGGGGGGGGGGGGGGGGGGGGGGGGGGGGGGGGGGGGGGGGGGGGGGGGGFGGGGGGGGGGGGGGGGGGGGGGGGGGGGGGGGGGGGGGGGGGGGGGGGGGGGGGGGGGGGGGGGGGGGGGGGGGGGGGGGGGGFGGGGGGGGGGGGGGGGGFGGGGGGGGGGGGGGGGGGGGGGGGGGGGGGGFFGGFGFGGGFFGDFFGGGGGGGFFFFF@GFBGGGFFFFFDFB6>F?FG?F?<BFFFBFFD<FFF?>FF93<4>BBFFBFFF
@M06628:26:000000000-CRM2J:1:1101:24293:12032 1:N:0:102
GACGAACCGTCCAAACGTTATTCGGTATCACTGGGCTTAAAGCGTGCGTAGGCGGCTTGGAAGGTGAGATGTGAAAGCCCACGGCTCAACCGTGGAATTGCGTTTCAAACCCTCAAGCTTGAGGAAGACAGGGGTGTTGGGAACTTATGGTGGAGCGGTGAAATGCGTTGATATCATAGGGAACACCGGTGGCGAAGGCGCAACACTGGGTCTTTTCTGACGCTGAGGCACGAAAGCTAGGGTAGCGAACGGGAGTAGATACCCCGGTAGTCCTAGCTGTAA
+
GGGGGGGGGGGGGGGGGGGGGGGGGGGGGGGGGGGGGGGGGGGGGGGGGGGGGGGGGGGGGGGGGGGGGGGGGGGGGGGGGGGGGGGGGGGGGGGGGGGGGGGGGGGGGGGGGGGGGGGGGGGGGGGGGGGGGGGGGEFGGGGGGGGGGGGGGGGGGGGGGGGGGGGGFGGGGGGGGGGGGGGGGGGGGGGGGGGGGGGGEFGGFGFGGGFFGGGGGGGGGGGEF>F>FGF:EGGFBFFF>?F><BF>DBFFF0)4>FBDCFGGFF@9(4<DFAAF79<AFF
@M06628:26:000000000-CRM2J:1:1101:18018:12226 1:N:0:102
TACGGAGGGGGTTAGCGTTGTTCGGAATTACTGGGCGTAAAGCGTACGTAGGCGGATTGGAAAGTTGGGGGTGAAATCCCGGGGCTCAACCCCGGAACTGCCTCCAAAACTATCAGTCTAGAGTTCGAGAGAGGTGAGTGGAATTCCAAGTGTAGAGGTGAAATTCGTAGATATTTGGAGGAACACCAGTGGCGAAGGCGGCTCACTGGCTCGATACTGACGCTGAGGTACGAAAGTGTGGGGAGCAAACAGGATTAGATACCCTGGTAGTCCACACCGTAA
+
GGGGGFGGGGGGGGGGGGGGGGGGGGGGGGGGGGGGGGGGGGGGGGGGGGGGGGGGGGGGGGGGGGGGGGGGGGGGGGGGGGGGGGGGGGGGGGGGGGGGGGGGGGGGGGGGGGGGGGGGGGGGGGGGGGGGGGFGGGGGGGGGGGGGGGGGGGGGGGGGGGGGGGGGFGGGGGGGGGGGGGGGGGGGGGGGGGGGGEGGFFGGFGFGGGFFGGGGGGGGGGGFFBF>FGFFGGGFFFFFFFFFFFFBDBFFFFFFFBABGACFFFFFFFFDBB???>9:?B
@M06628:26:000000000-CRM2J:1:1101:1941:12251 1:N:0:102
TACGGAGGGTCCGAGCGTTATCCGGAATCATTGGGTTTAAAGGGTCCGTAGGTGGGCCTATAAGTCAGAGGTGAAAGTTTGTGGCTCAACCATAAAATTGCCTTTGATACTGTAGGTCTTGAGTTATAGTGAAGTTGCCGGAACATGTGGTGTAGCGGTGAAATGCATAGATATCACATAGAACACCAATTGCGAAGGCAGGTGACTAACTATATACTGACACTGATGGACGAAAGCGTGGGGAGCGAACGGGATTAGATACCCCGGTAGTCCACGCCGTAA
+
GGGGGGGGGGGGGGGGGGGGGGGGGGGGGCGGGGGGGGGGGGF=FFGGGGGGGGGGGGGGGGGGGGGGGGGGGGGGGGFGGGGGGGGGGGGGGGGGGGGGGGGGGGGGGGGGGGGGGFGGGGGGGGGGGGGGEFGGGGGGGGGGGGGGGGGGGGGGGGGGGGGGGGGGFGGGGFG@FFFGGGGGGGGGFGFGGGGDGGCFFFGGF;ACEFFFGGGGGGGGGGGFFFFFFGFBGGGFFFFFFFFFF>BBDFFB:67:<BDAFFCCF>B>>BAA>D<BFFBB??
@M06628:26:000000000-CRM2J:1:1101:18283:12478 1:N:0:102
TACGGAGGGGGTTAGCGTTGTTCGGAATTACTGGGCGTAAAGCGCACGTAGGCGGATCAGAAAGTATGGGGTGAAATCCCGAGGCTCAACCTCGGAACTGCCTCATAAACTCCTGGTCTTGAGTTCGAGAGAGGTGAGTGGAATTCCAAGTGTAGAGGTGAAATTCGTAGATATTTGGAGGAACACCAGTGGCGAAGGCGGCTCACTGGCTCGATACTGACGCTGAGGTGCGAAAGTGTGGGGAGCAAACAGGATTAGATACCCTGGTAGTCCACACCGTAA
+
GGGGGEGGGGGGGGGGGGGGGGGGGGGGGGGGGGGGGGGGGGGGGGGGGGGGGGGGGGGGGGGGGGGGGGGGGGGGGGGGGGGGGGGGGGGGGGGGGGGFGGGGGGGGGGGGGGGGGGGGGGGGGGGGGGGGGGGGGGGGGGGGGGGGGGGGGGGGGGGGGGGGGGGEFGGGGGGGGGGGGGGGGGGGGGGGGGGGGGGGFFGGFGFGGGFFGCFGG>FFFGGFB>FF?GF>GGG;AFF@EFFFFFF:GFFFFFFFFFFFGFCGFFFFBF7<AA>??DBFFF
@M06628:26:000000000-CRM2J:1:1101:14851:12478 1:N:0:102
GACGAACCGTCCAAACGTTATTCGGTATCACTGGGCTTAAAGCGTGCGTAGGCGGCTTGGTAGGTGAGATGTGAAAGCCCACGGCTCAACCGTGGAATTGCGTTTCAAACCCCCAAGCTCGAGGAAGATAGGGGTTATGGGAACTTATGGTGGAGCGGTGAAATGCGTTGATATCATAGGGAACACCGGTGGCGAAAGCGCATCACTGGATCTTTTCTGACGCTGAGGCACGAAAGCTAGGGTAGCGAACGGGATTAGATACCCCGGTAGTCCTAGCCGTAA
+
GGGGGGGGGGGGGGGGGGGGGGGGGGGGGGGGGGGGGGGGGGGGGGGGGGGGGGGGGGGGGGGGGGGGGGGGGGGGGGGGGGGGGGGGGGGGGGGGGGGGGGGGGGGGGGGGGGGGGGFGGGGGGGGGGGGGGGFCG9FGGGGGGGGGGGGGGGGGGGGGGGGGGGGGFGGGGGGGGGFGGGGGGGGGEGGGGGGGGGDE>>DGFGFGGGFFGGGFGGGFGGGFFFFFFC@BGDGFFFFFFF?:47>FDBFFFFF?<<AAC>FGFBFFFFFFFFBFFFFFFF
@M06628:26:000000000-CRM2J:1:1101:26170:12682 1:N:0:102
TACGGAGGGGGTTAGCGTTGTTCGGAATTACTGGGCGTAAAGCGTACGTAGGCGGATTGGAAAGTATGGGGTGAAATCCCAGGGCTCAACCCTGGAACTGCCCTGTAAACTATCAGTCTAGAGTTCGAGAGAGGTGAGTGGAATTCCAAGTGTAGAGGTGAAATTCGTAGATATTTGGAGGAACACCAGTGGCGAAGGCGGCTCACTGGCTCGATACTGACGCTGAGGTACGAAAGTGTGGGGAGCAAACAGGATTAGATACCCTGGTAGTCCACACCGTAA
+
GGGGGGGGGGGGGGGGGGGGGGGGGGGGGGGGGGGGGGGGGGGGGGGGGGGGGGGGGGGGGGGGGGGGGGGGGGGGGGGGGGGGGGGGGGGGGGGGGGGGGGGGGGGGGGGGGGGGGGGGGGGGGGGGGGGGGGGGGGGGGGGGGGGGGGGGGGGGGGGGGGGGGGGGFGGGGGGGGGGGGGGGGGGGGGGGGGGGGGFGFFGGFGFGGGFFGGGGGGGGGGGFFFFFFGFFGGGFFFFFFFFBFBFFGFFFFFFFBF<>FFGGFFFF<ABFAA<>BFFFFF
@M06628:26:000000000-CRM2J:1:1101:28921:12750 1:N:0:102
TACGGAGGGAGCTAGCGTTGTTCGGAATTACTGGGCGTAAAGCGCGCGTAGGCGGCCATTCAAGTCAGAGGTGAAAGCCCGGGGCTCAACTCCGGAACTGCCTTTGAAACTAGATGGCTAGAATATGGGAGAGGTGAGTGGAATTCCGAGTGTAGAGGTGAAATTCGTAGATATTCGGAAGAACACCAGTGGCGAAGGCGACTCACTGGACCATTATTGACGCTGAGGTGCGAAAGCGTGGGGAGCAAACAGGATTAGATACCCTGGTAGTCCACGCCTTAA
+
GGGGGGGGG@FGGFGGGGGGGGGGGGGGGGGGGGGGGGGEGGGGGDGGGGGGGGGGGGGGFGGCGGGGGGGGGGGGGGGGGGGGDFGGGGGGGGGG@FGGGGGGGGGGGGGGGGGGGGGGGGGGGGGGGGGGGGFFGGGGGGGGGGGGGGGGFGGGFGGGGGGGFGG<8CGFFFGFGCGGEGF8FGGGGCGFGGGGGGGGFEG:FFFGGGFFGG7CCC7+*/*)09>:;569ECC017>@DB90(3?FCBFF:642))).:<@@FB>0)-.64:)415(,39
@M06628:26:000000000-CRM2J:1:1101:23886:13059 1:N:0:102
GACGAACCGTCCAAACGTTATTCGGTATCACTGGGCTTAAAGCGTGCGTAGGCGGCTTGGAAGGTGAGATGTGAAAGCCCACGGCTCAACCGTGGAATTGCGTTTCAAACCCTCAAGCTTGAGGAAGACAGGGGTGTTGGGCACTTATGGTGGAGCGGTGAAATGCGTTGATATCATAGGGAACACCGGTGGCGAAGGCGCAACACTGGGTCTTTTCTGACGCTGAGGCACGAAAGTAAGGGTAGGGAACGGGATTAGATACCCCGGTAGTCGTCGCGGTAA
+
FFGGEF@FEGGGGGGG@EFCFGGC@FG@E<@9C,C6CDC9<C<F@FFD@FGGEGDB:7=B,CF7FG<,AFE??E5<E8F@=CFE@FFC=,BF4?FDDFFG9CFEDEGGCFFC><F8FB,DFECFA<:7<F7>:CGG:CDFD3>:?7>E??;DC5ECF>B:CFF;ECE855<C91<97CGG6FG>2<;=5*:8DCE<EGCE@;9DF5BC6D?55:DC7FG?FECBEFFFFDF6:55()***91:(:(((9(73?()()).<F:+:)9:6024<(((-()--(-
@M06628:26:000000000-CRM2J:1:1101:20221:13137 1:N:0:102
TACGGAGGGGGTTAGCGTTGTTCGGAATTACTGGGCGTAAAGCGCACGTAGGCGGATTATTAAGTGAGGGGTGAAATCCCAGGGCTCAACCCTGGAACTGCCTCTCATACTGGTAGTCTTGAGTTCGAGAGAGGTGAGTGGAATTCCGAGTGTAGAGGTGAAATTCGTAGATATTCGGAGGAACACCAGTGGCGAAGGCGGCTCACTGGCTCGATACTGACGCTGAGGTGCGAAAGTGTGGGGAGCAAACAGGATTAGATACCCTGGTAGTCCACACCGTAA
+
GGGGGGGGGGGGGGGGGGGGGGGGGGGGGGGGGGGGGGGGGGGGGGGGGGGGGGGGGGGGGGGGGGGGGGGGGGGGGGGGGGGGGGGGGGGGGGGGGGGGGGGGGGGGGGGGGGGGGGGGGGGGCGGGGGGGGGFGDGGGGGGGGGGGGGGGGGGGGGGGGGGGGGGGFGGGGGGGGGGGGGGGGGGGGGGGGGGGGGGGFFGGFGFGGGFFGDGGGGGGGGGFFFFF@563EGG;BFFFFFFBFFBFF0)<?FFFF?FFGFGGF?>3<AFA<A?BFFB(38
@M06628:26:000000000-CRM2J:1:1101:20239:13143 1:N:0:102
TACGGAGGGGGCTAGCGTTGTTCGGAATTACTGGGCGTAAAGCGCACGTAGGCGGATTATTAAGAGAGGGGTGAAATCCCAGGGCTCAACCCTGGAACTGCCTCTCATACTGGTAGTCTAGAGTTCGAGAGAGGTGAGTGGAATTCCGAGTGTAGAGGTGAAATTCGTAGATATTCGGAGGAACACCAGTGGCGAAGGCGGCTCACTGGCTCGCTACTGACGCTCAGGTGCGAAAGTGTGGGGGGCAAACAGGAGTGTATACCCTGGTGGTCCACCCCGTAA
+
CEFGGGEEG+@++CC@FCB+BCEFGGGFEGEFDGEFEGEEF<CF7+CCFF@FGGE@:+,,,<A<,,BC++@FEEGGEEGE8F7FG<DAABDBDFECFFA9F33,=,:CFF<388DFEFD,8<>CD<F<,55<CC>>C:F98,>FEF9:*B*>FFGF<8CFEFGG@9BFF5*<;CEFGCDEGCB9<28*/00995*)88*1.))1*27<:C>4D)5CD<>9DGD3.()8*2)4:=C3)*9=880((-22C:4<60)4().6C-<+/454((45?2)(-7(-(-
@M06628:26:000000000-CRM2J:1:1101:19408:13493 1:N:0:102
TACGGAGGGGGTTAGCGTTGTTCGGAATTACTGGGCGTAAAGCGTACGTAGGCGGATTGGAAAGTATGGGGTGAAATCCCAGGGCTCAACCCTGGAACTGCCCTGTAAACTATCAGTCTAGAGTTCGAGAGAGGTGAGTGGAATTCCAAGTGTAGAGGTGAAATTCGTAGATATTTGGAGGAACACCAGTGGCGAAGGCGGCTCACTGGCTCGATACTGACGCTGAGGTACGAAAGTGTGGGGAGCAAACAGGATTAGATACCCTGGTAGTCCACACCGTAA
+
GGGGGGGGGGGGGGGGGGGGGGGGGGGGGGGGGGGGGGGGGGGGGGGGGGGGGGGGGGGGGGGGGGGGGGGGGGGGGGGGGGGGGGGGGGGGGGGGGGGGGGGGGGGGGGGGGGGGGGGGGGGGGGGGGGGGGG>FGGGGGGGGGGGGGGGGGGGGGGGGGGGGGGGGFGGGGGGGGGGGGGGGFGGGGGGGGGCDGGGGF><7FGFFFGFFGGGGDFGGGGGFEFFFFGFFGGGFFFFFBB61>9B?C07?1<FF<2<6:AFF@7>:<>2):ABBF79264
@M06628:26:000000000-CRM2J:1:1101:18109:13589 1:N:0:102
TACGAACCGTCCAAACGTTATTCGGTATCACTGGGCTTAAAGCGTGCGTAGGCGGCCTGGAAGGTGAGATGTGAAAGCCCACGGCTCAACCGTGGAACTGCGTTTTAAACCACCAGGCTTGAGGAAGATAGGGGTGATGGGAACTTATGGTGGAGCGGTGAAATGCGTTGATATCATAGGGAACACCGGTGGCGAAAGCGCATCACTGGATCTTTTCTGACGCTGAGGCACGAAAGCTAGGGTAGCGAACGGGATTAGATACCCCGGTAGTCCTAGCCGTAA
+
GGGGGGGGGGGGGGGGGGGGGGGGGGGGGGGGGGGGGGGGGGGGGGGGGGGGGGGGGGGGGGGGGGGGGGGGGGGGGGGGGGGGGGGGGGGGGGGGGGGGGGGGG7FGGGGGGGGGGGGGGGGGGFGGGGGGGGGGGGGGGGGGGGGGGGGGGGGGGGGGGGGGGGGGFGGGGGFGGGGGGGGGGGGGGGGGGGGGEEGDEBGGFGFGGGFFGGF>CFGGGGGFFFFFFGFFEGGFFFFFFFFFFFFFGBEFFFFFFFFBFFGGF>FFBFFFFAAD?FBFFF
@M06628:26:000000000-CRM2J:1:1101:17670:13592 1:N:0:102
GACGAACCGTACGAACGTTATTCGGAATTACTGGGCTTAAAGGGTGCGTAGGCTGCACGGAAAGTTGGGTGTGAAAGCCCTCAGCTCAACTGAGGAATTGCATCCAAAACTGCCGTGCTTGAGGGAGACAGAGGTGAGCGGAACTCAAGGTGGAGCGGTGAAATGCGTTGATATCTTGAGGAACACCGGTGGCGAAGGCGGCTCACTGGGTCTCTTCTGACGCTGAGGCACGAAAGCTAAGGTAGCAAACGGGATTAGATACCCCGGTAGTCTTAGCTGTAA
+
GGGGGGGGGGGGGGGGGGGGGGGGGGGGGGGGGGGGGGGGGGGGGGGGGGGGGGGGGGGGGGGGGGGGGGGGGGGGGGGGGGGGGGGGGGGGGGGGGGGGGGGGGGGGGGGGGGGGGGGGGGGGGDGGGGGGGGGGGGGGGGGGGGGGGGGGGGGGGGEGGGGGGGGGFGGGGGGGGGGGGGGGGGGGGGGGGGGGGGGG@@DGFGFGGGFFGGGGGGGGGGGFFFFFFGFFGEDFB7BFFFFFFFFFGFFFF?>?FFFFGFGGFBEB>F7<<AFFFFFBFD
@M06628:26:000000000-CRM2J:1:1101:17688:13593 1:N:0:102
GACGAACCGTACGAACGTTATTCGGAATTACTGGGCTTAAAGGGTGCGTAGGCTGCACGGAAAGTTGGGTGTGAAAGCCCTCAGCTCAACTGAGGAATTGCATCCAAAACTGCCGTGCTTGAGGGAGACAGAGGTGAGCGGAACTCAAGGTGGAGCGGTGAAATGCGTTGATATCTTGAGGAACACCGGTGGCGAAGGCGGCTCACTGGGTCTCTTCTGACGCTGAGGCACGAAAGCTAAGGTAGCAAACGGGATTAGATACCCCGGTAGTCTTAGCTGTAA
+
GGGGGGGGGGGGGGGGGGGGGGGGGGGGGGGGGGGGGGGGGGGGGGGGEGGGGGGGGGGGGGGGGGFGGGGGGGGGGGGGGGGGGGGGGGGGGGGGGGGGGGGGGGGGGGGFGGGGGGFGFFGGGDGGGFGGGGB<FGGGGGGGGGGGGGGGGGGGGGGGGFGCFGGGFDF<CCEGEFFGGCFFFFEGEGGGGGGGGGGGFE9DFGFGGF?FGFF=FGGGGG5>D>FFFDFBE=C>BFFFFFFBDDFBGFFFFFF:3794>ACF)-<30:7<).4)4*).9<
@M06628:26:000000000-CRM2J:1:1101:13818:13832 1:N:0:102
TACGGAGGGGGTTAGCGTTGTTCGGAATTACTGGGCGTAAAGCGTACGTAGGCGGATTGGAAAGTATGGGGTGAAATCCCAGGGCTCAACCCTGGAACTGCCCTGTAAACTATCAGTCTAGAGTTCGAGAGAGGTGAGTGGAATTCCAAGTGTAGAGGTGAAATTCGTAGATATTTGGAGGAACACCAGTGGCGAAGGCGGCTCACTGGCTCGATACTGACGCTGAGGTACGAAAGTGTGGGGAGCAAACAGGATTAGATACCCTGGTAGTCCACACCGTAA
+
GGGGGGGGGGGGGGGGGGGGGGGGGGGGGGGGGGGGGGGGGGGGGGGGGGGGGGGGGGGGGGGGGGGGGGGGGGGGGGGGGFGGGGGGGGGGGGGGGGGGGGGGGGGGGGGGGGGGGGGGGGGGGGGGGGGGGGGGGGGGGGGGGGGGGGGGFGGGGGGGGGGGGGGFFGGGGGGGGGGGGGGGGGGGGGGGGGGGGGGGFFGGFGFGGGFFGGGGGGGGGGG>EBFFFGFBGGDFAFFFFFF?>FFBGFFFBFF>BBFFGFFFFBFFFFFA<<B>BFF<??
@M06628:26:000000000-CRM2J:1:1101:13000:13956 1:N:0:102
TACGGAGGGAGCTAGCGTTGTTCGGAATTACTGGGCGTAAAGCGCGCGTAGGCGGCCATTCAAGTCAGAGGTGAAAGCCCGGGGCTCAACTCCGGAACTGCCTTTGAAACTAGATGGCTAGAATATGGGAGAGGTGAGTGGAATTCCGAGTGTAGAGGTGAAATTCGTAGATATTCGGAAGAACACCAGTGGCGAAGGCGACTCACTGGACCATTATTGACGCTGAGGTGCGAAAGCGTGGGGAGCAAACAGGATTAGATACCCTGGTAGTCCACGCCGTAA
+
GGGGGGGGGGGGGGGGGGGGGGGGGGGGGGGGGGGGGGGGGGGGGGGGGGGGGGGGGGGGGGGGGGGGGGGGGGGGGGGGGGGGGGGGGGGGGGGGGGGGGGGGGGGGGGGGGGGGGGGGGGGGGGGAFGGGGGGGGGGGGGGGGGGGGGGGGGGGGGGGGGGGGGGGFGGGGGGGGGGGGGGGGGGGGGGGGGGGGGGGEFGGFGFFGGFFGGGGGGGGGGGFFFFFFFFFGGGFFFFFFFFFFFFFGFFFFFFF??FFGFGGFFFFFF<BFFFFFFFFF?
@M06628:26:000000000-CRM2J:1:1101:20901:14236 1:N:0:102
TACGGAGGGGGTTAGCGTTGTTCGGAATTACTGGGCGTAAAGCGTACGTAGGCGGATTGGAAAGTATGGGGTGAAATCCCAGGGCTCAACCCTGGAACTGCCCTGTAAACTATCAGTCTAGAGTTCGAGAGAGGTGAGTGGAATTCCAAGTGTAGAGGTGAAATTCGTAGATATTTGGAGGAACACCAGTGGCGAAGGCGGCTCACTGGCTCGATACTGACGCTGAGGTACGAAAGTGTGGGGAGCAAACAGGATTAGATACCCTGGTAGTCCACACCGTAA
+
GGGGGGGGGGGGGGGGGGGGGGGGGGGGGGGGGGGGGGGGGGGGGGGGGGGGGGGGGGGGGGGGGGGGGGGGGGGGGGGGGGGGGGGGGGGGGGGGGGGGGGGGGGGGGGGGGGGGGGGGGGGGGGGGGGGGGGGGGGGGGGGGGGGGGGGGGGGGGGGGGGGGGGGGFFGFGGGGGGGGGGGGFGGGGGGGGGGGGGGGFFD<?GFGGGFFGGFGGGGGFGGFDFFF@FFBGGGFBFFFFFFFFFFFFFFFF?FFB?FFGFGGF:55<A>AAF?FBEFFFF
@M06628:26:000000000-CRM2J:1:1101:20886:14246 1:N:0:102
TACGGAGGGGGTTAGCGTTGTTCGGAATTACTGGGCGTAAAGCGTACGTAGGCGGATTGGAAAGTATGGGGTGAAATCCCAGGGCTCAACCCTGGAACTGCCCTGTAAACTATCAGTCTAGAGTTCGAGAGAGGTGAGTGGAATTCCAAGTGTAGAGGTGAAATTCGTAGATATTTGGAGGAACACCAGTGGCGAAGGCGGCTCACTGGCTCGATACTGACGCTGAGGTACGAAAGTGTGGGGAGCAAACAGGATTAGATACCCTGGTAGTCCACACCGTAA
+
GGGGGGGGGGGGGGGGGGGGGGGGGGGGGGGGGGGGGGGGGGGGGEGGGGGGGGGGCFGGGGGGGEAFFGGGGGGGGGGGFGGGGGGGGGGGGFGGGGGGGGGGGFEGGGGGGGGGGGGGGGGGDA<CGGGGGGA7FGGGGGGGFGGGGGGGGCGGGGGGGGGFGGG>AFGGGGGC?FGGGGGGGGGGG?FEDGGGGGGGFFD39>FEF<>FG<<CDGGGGDGFB2>@F*/3=CDBFFFFF?F06((.9:5???@9><4)26CFF:>:AFBF262:?E9?0:
@M06628:26:000000000-CRM2J:1:1101:12322:14299 1:N:0:102
TACGGAGGGGGTTAGCGTTGTTCGGAATTACTGGGCGTAAAGCGTACGTAGGCGGATTGGAAAGTATGGGGTGAAATCCCAGGGCTCAACCCTGGAACTGCCCTGTAAACTATCAGTCTAGAGTTCGAGAGAGGTGAGTGGAATTCCAAGTGTAGAGGTGAAATTCGTAGATATTTGGAGGAACACCAGTGGCGAAGGCGGCTCACTGGCTCGATACTGACGCTGAGGTACGAAAGTGTGGGGAGCAAACAGGATTAGATACCCTGGTAGTCCACACCGTAA
+
GGGGGGGGGGGGGGGGGGGGGGGGGGGGGGGGGGGGGGGGGGGGGGGGGGGGGGGGGGGGGGGGGGGGGGGGGGGGGGGGGGGGGGGGGGGGGGGGGGGGGGFGGGGGGGGGGGGGGGGGGGGGGGGGGGGGGGGGGGGGGGGGGGGGGGGGGGGGGGGGGGGGGGGGFGGGGGGGGGGGGGGGGGGGGGGGGGGDGGGGFFGGFGFFGGFFGDGFGGGDGGGFBBFFFFFBGGGFFFFFFFFFB9BFG<F??(/:2<DBGAGGFFF2<>AFFB<?BFF3<B
@M06628:26:000000000-CRM2J:1:1101:13086:14601 1:N:0:102
TACGGGGGATGCAAGCGTTATCCGGAATGATTGGGCGTAAAGCGTCTGTAGGTGGCTTTCCAAGTCAACTGTCAAAAATCAGGGCTTAACCTTGAACCGGCAGTTGAAACTATAAAGCTTGAGTTAGGTAGGGGCAGAGGGAATTCCTAGTGTAGCGGTGAAATGCGTAGATATTAGGAAGAACACCAATCGCGAAAGCACTCTGCTGGGCCATGACTGACACTGAGAGACGAAAGCTAAGGGAGCGAATGGGATTAGATACCCCAGTAGTCTTAGCCGTAA
+
GGGGGGGGGGGGGGGGGGGGGGGGGGGGGGGGGGGGGGGGGGGGGGGGGGGGGGGGGGGGFGGGGGGGGGGGGGGGGGGGGGGGGGGGGGGGGGGGGGGGGGGGGGGGGGGGGGGGGGGGGGGFGFGGGGGGGGGGGGGGGGGGGGGGGGGGGGGGGGGGGGGGGGGGFGGGGGGGGGGGGGGGGGGGGGGGGGGGGGGGFFFGFGFGGGFFGGGGGGGGGGGFFFFFFGFFGGGFFFFFFBBFFFFFGBFF<FFFFFFFGFGGFBFFFFFFBFAFAFBB??
@M06628:26:000000000-CRM2J:1:1101:13687:15116 1:N:0:102
TACGGAGGGGGTTAGCGTTGTTCGGAATTACTGGGCGTAAAGCGCACGTAGGCGGATTAGTAAGTTAGGGGTGAAATCCCAGGGCTCAACCCTGGAACTGCCTCTAATACTGCTAGTCTTGAGTTCGAGAGAGGTGAGTGGAATTCCGAGTGTAGAGGTGAAATTCGTAGATATTCGGAGGAACACCAGTGGCGAAGGCGGCTCACTGGCTCGATACTGACGCTGAGGTGCGAAAGTGTGGGGGGCAAACAGGATTAGAAACCCTGGTAGTCCACACCGTAA
+
GGGGGGGGGGGFFGGGGGGGGGGGGGGGGGGGGGGGGGGGGGGGGGGGGGGGGGGFGGGGFGGGGGGGGGGGGGGGGGGGGGGGGGFGGGGGGGGGGGGGGGGGGGGGGGFFGGGGGGGGGGGGGGGGGGGGGGGGGGGGGGGGGGGGGGGGGGGGGDGFFGCFGGGGFGGGGGGGGGGGGGGGGGGGGGGGGGGGEGGG>BGGFGFGGGFFGGGGGGFEGGGFFFFFFGF9C=C9AFFFFF>((-(3C1>F?<F<7<2>DFGG4<F:AAFAA<?::>>8??
@M06628:26:000000000-CRM2J:1:1101:13697:15131 1:N:0:102
TACGGAGGGGGTTAGCGTTGTTCGGAATTACTGGGCGTAAAGCGCACGTAGGCGGATTAGTAAGTTAGGGGTGAAATCCCAGGGCTCAACCCTGGAACTGCCTCTAATACTGCTAGTCTTGAGTTCGAGAGAGGTGAGTGGAATTCCGAGTGTAGAGGTGAAATTCGTAGATATTCGGAGGAACACCAGTGGCGAAGGCGGCTCACTGGCTCGATACTGACGCTGAGGTGCGAAAGTGTGGGGAGCAAACAGGATTAGATACCCTGGTAGTCCACACCGTAA
+
GGGGGGGGGGGGGGGGGGGGGGGGGGGGGGGGGGGGGGGGGGGGGGGGGGGGGGGGGGGGGGGGGGGGGGGGGGGGGGGGGGGGGGGGGGGGGGGGGGGGGGGGGGGGGGGGGGGGGGGGGGGGGGGGGGGGGGGGGGGGGGGGGGGGGGGGGGGGGGGGGGGGGGGGFGGGGGGGGGGGGGGGGFGGGGGGGGGGGGGGEFGGFGFGGGFFGGGGGGGGGGGEF>FFFGFBDEC>FFFFFBF?>FFFG?FFFFFAD?<>CAGGF?F?FFBAFA?::EFFFF
@M06628:26:000000000-CRM2J:1:1101:16073:15550 1:N:0:102
TACGGAGGGGGTTAGCGTTGTTCGGAATTACTGGGCGTAAAGCGTACGTAGGCGGATTGGAAAGTTGGGGGTGAAATCCCAGGGCTCAACCCTGGAACTGCCTCCAAAACTATCAATCTAGAGTTCGAGAGAGGTGAGTGGAATTCCGAGTGTAGAGGTGAAATTCGTAGATATTCGGAGGAACACCAGTGGCGAAGGCGGCTCACTGGCTCGATACTGACGCTGAGGTACGAAAGTGTGGGGAGCAAACAGGATTAGATACCCTGGTAGTCCACACCGTAA
+
GGGGGGGGGGGGGGGGGGGGGGGGGGGGGGGGGGGGGGGGGGGGGGGGGGGGGGGGGGGGGFGGGGGGGGGGGGGGGGGGGGGGGGGGGGGGGGGGGGGGGGGGGGGGGGGGGGGGGGGGGGGGGGGGGGGGGGGGGGGGGFGGGGGGGGGGGGGGGGGGGGGGGGGGFGGGGGGGGGGGGGGGGGGGGGGGGGGGGGGGFFGGFGFGGGFFGGGGGGGGGGGFFFFFFGFFGGGFFFFFDF>:9><BGFFFFFFFFFFFGFGGFFFFFFFFFF?FBFFFFF
@M06628:26:000000000-CRM2J:1:1101:15805:15552 1:N:0:102
TACGGAGGGTGCAAGCGTTATCCGGATTCACTGGGTTTAAAGGGTGCGTAGGTGGGCAGGTAAGTCAGTGGTGAAATCTCCGGGCTTAACTCGGAAACTGCCATTGATACTATCTGTCTTGAATGCCCTGGAGGTAAGCGGAATATGTCATGTAGCGGTGAAATGCTTAGATATGACATAGAACACCAATTGCGAAGGCAGCTTACTACGGGGTGATTGACACTGAGGCACGAAAGCGTGGGGATCAAACAGGATTAGATACCCTGGTAGTCCACGCCCTAA
+
GGGGGGGGGFFGGGGGGGGGGGGGGGGGGGGGGGGEFGGGGGGGGGGGGGGGGGGGGFGGFGGGGGGGGFGGGGGGGGGGGGGGGGGGGGGGGGGGGGGGGGGGGGGGGGFFFGGGGGGGGGGG9F@:FGGGGGGGGGGGGGGGGGGGGGFGGGGGGGGGFFGGGGGGFGGGGGGCGGGGGGGGGGGGFGGGGGGGGGGGFEGGFGFGGDFFG379CGGGGFCAFF6FFDFFGGDFBEFFFBFF:BF:F?FFFFFAB?ABFAGGFBF2AA2AFF?BFF9608
@M06628:26:000000000-CRM2J:1:1101:12445:15588 1:N:0:102
TACGGAGGGGGTTAGCGTTGTTCGGAATTACTGGGCGTAAAGCGCGCGTAGGCGGATTAATCAGTCAGAGGTGAAATCCCAGGGCTCAACCCTGGAACTGCCTTTGATACTGTTAGTCTTGAGTTCGAGAGAGGTGAGTGGAATTCCGAGTGTAGAGGTGAAATTCGTAGATATTCGGAGGAACACCAGTGGCGAAGGCGGCTCACTGGCTCGATACTGACGCTGAGGTGCGAAAGCGTGGGGAGCAAACAGGATTAGATACCCTGGTAGTCCACGCCGTAA
+
GGGGGGGGGGGFGGGGGGGGGGGGGGGGGGGGGGGGGGGGGGGGGGGGGGGGGGGGGGGGGGGGGGGGGGGGGGGGGGGGGFGGGGGGGGGGGGGGGGGGGGGGGGGGGGGGGGGGGGGGGGGGGGGGGGGGGGGGGGGGGGGGGGGGGGGGGGGGGGGGGGGGGGGGFGGGGGGGGGGGGGGGGGGGGGGGGGGGGGGGFFGGFGFGGGFFGGGGGGFFGGGFFFFFFGFFGGGFFFFFFFFFFB?FGFFFFFFFFFFFGFEFFBF>BFFFFFFFBFFFBB
@M06628:26:000000000-CRM2J:1:1101:8664:15637 1:N:0:102
TACGGAGGGGGTTAGCGTTGTTCGGAATTACTGGGCGTAAAGCGTACGTAGGCGGATCAGAAAGTTAGGGGTGAAATCCCGAGGCTCAACCTCGGAACTGCCTCTAAAACTCCTGGTCTTGAGTTCGAGAGAGGTGAGTGGAATTCCAAGTGTAGAGGTGAAATTCGTAGATATTTGGAGGAACACCAGTGGCGAAGGCGGCTCACTGGCTCGATACTGACGCTGAGGTACGAAAGTGTGGGGAGCAAACAGGATTAGATACCCTGGTAGTCCACACCGTAA
+
GGGGGGGGGGGGGGGGGGGGGGGGGGGGGGGGGGGGGGGGGGGGGGGGGGGGGGGGGGGGGGGGGGGGGGGGGGGGGGGGGGGGGGGGGGGGGGGGGGGGGGGGGGGGGGGGGGGGGGGGGGGGGGGGGGGGGGGGGGGGGGGGGGGGGGGGGGGGGGGGGGGGGGGGFGGGGGGGGGGGGGGGGGGGGGGGGGGGGGGGFFDGFGFGGGFFDDGGGGGGGGGFFFFFFGFFGGGFAFFFFFF?B9?:FBFFF:?2?FFFGFGGFBFFFFBBAFFFBFF(8:
@M06628:26:000000000-CRM2J:1:1101:8645:15638 1:N:0:102
TACGGAGGGGGTTAGCGTTGTTCGGAATTACTGGGCGTAAAGCGTACGTAGGCGGATCAGAAAGTTAGGGGTGAAATCCCGAGGCTCAACCTCGGAACTGCCTCTAAAACTCCTGGTCTTGAGTTCGAGAGAGGTGAGTGGAATTCCAAGTGTAGAGGTGAAATTCGTAGATATTTGGAGGAACACCAGTGGCGAAGGCGGCTCACTGGCTCGATACTGACGCTGAGGTACGAAAGTGTGGGGAGCAAACAGGATTAGATACCCTGGTAGTCCACCCCGTAA
+
GGGGGFFFGGG@FFGGGGG7FAFEGGGGGFGGGFGGGGGGGGGGFC:FGGGGGGGGGGGGFFGGFA?9<FGGEGGGGGFGGGGGGGGGGG?FGGECGG<FFGGG8,DFCFFCFCF?,>@FFFFGCDCBFGGFGGFEGGGFFGGGGGG9FGFGGCF9FGGGFGGGGGGGFGGFGGG@FCCGDGGGGGGGGFCFGGCDEGGC>DDG@FFGCFFFDCFGGGGFGEC<D>FFFFFBGGD>49@9>6>?F>::*.7?B:FA2?<A>AFF60>:<A><AF?08>>?68
@M06628:26:000000000-CRM2J:1:1101:14847:16087 1:N:0:102
TACGGAGGGGGTTAGCGTTGTTCGGAATTACTGGGCGTAAAGCGCGCGTAGGCGGATTAATCAGTCAGAGGTGAAATCCCAGGGCTCAACCCTGGAACTGCCTTTGATACTGTTAGTCTTGAGTTCGAGAGAGGTGAGAGGAATTCCGAGTGTAGAGGTGAAATTCGTAGATATTCGGAGGAACACCAGTGGCGAAGGCGGCTCACTGGCTCGATACTGACGCTGAGGTGCGAAAGCGTGGGGAGCAAACAGGATTAGATACCCTGGTAGTCCACGCCGTAA
+
GGGGGGGGGGGGGGGGGGGGGGGGGGGGGGGGGGGGGGGGGGGGGGGGGGGGGGGGGGGGGGGGGGGGGGGGGGGGGGGGGGGGGGGGGGGGGGGGGGGGGGGGGGGGGGGGGGGGGGGGGGGGGGGGGGGGGGFGGGFFGGGGGGGGGGGGGGGGGGGGGGGGGGGGFGGGGGGGGGGGGGGGGGGGGGGGGGGGGGGGFFGGFGFGGGFFGGGGGGGGGGDFFFFF/99>GGGFFFFFFFFB>>BFG<FFFFFA?FABGFGGF?FFFFFA>B2<>FFFFF
@M06628:26:000000000-CRM2J:1:1101:14824:16087 1:N:0:102
TACGGAGGGGGTTAGCGTTGTTCGGAATTACTGGGCGTAAAGCGCGCGTAGGCGGATTAATCAGTCAGAGGTGAAATCCCAGGGCTCAACCCTGGAACTGCCTTTGATACTGTTAGTCTTGAGTTCGAGAGAGGTGAGTGGAATTCCGAGTGTAGAGGTGAAATTCGTATATATTCGGAGGAACACCAGTGGCGAAGGCGGCTCACTGGCTCGATACTGACGCTGAGGTGCGAAAGCTTGGGGAGCAAACAGGATTAGATACCATGGTCATCCATGCCGTTA
+
GGGGGGCFEDGFFFEFCFFFGGGGD@@FFGFFGFDCGGC=DF9CEGDEGG7@E:=+CFGFGE?E?EFFGB+5?<?FFGFGDCFEECGGCGB=DDFDFFF9DFFDF<FFFCG,FFGCFFGG9,,@F=*5:@EGD7@>F,?;8<F:DEF,BECFGG9EF,?7;,?F;<;FF**=>;C9*:C*=FCFFEDC5+=8>:E<:*::)7<9@CF+:C40/9755C>+9:<>)4.7FF@(*2)3(0*0)8(,-(,32()0((0)).)<D>6+*-).)))).8)-(9(-(-
@M06628:26:000000000-CRM2J:1:1101:4580:16250 1:N:0:102
TACGGAGGGAGCTAGCGTTGTTCGGAATTACTGGGCGTAAAGCGCGCGTAGGCGGCCATTCAAGTCAGAGGTGAAAGCCCGGGGCTCAACTCCGGAACTGCCTTTGAAACTAGATGGCTAGAATATGGGAGAGGTGAGTGGAATTCCGAGTGTAGAGGTGAAATTCGTAGATATTCGGAAGAACACCAGTGGCGAAGGCGACTCACTGGACCATTATTGACGCTGAGGTGCGAAAGCGTGGGGAGCAAACAGGATTAGATACCCTGGTAGTCCACGCCGTAA
+
GGGGGGGGGGGGGGGGGGGGGGGGGGGGGGGGGGGGGGGGGGGGGGGGGGGGGGGGGGGGGGGGGGGGGGGGGGGGGGGGGGGGGGGGGGGGGGGGGGGGGGGGGGGGGGGGGGGGGGGGGGGGGGGGGGGGGGGGGGGGGGGGGGGGGGGGGGGGGGGGGGGGGGGGFGGGGGGGGGGGGGGGGGGGGGGGGGGGGGGGFFGGFGFGGGFFGFGGGGGCCEGFFFFFFGFFGGGFFFFFFFFFFFFFGFFFFFFF2?DFGFGGF<F?AFFFFFFFFFFFFF
@M06628:26:000000000-CRM2J:1:1101:15281:16420 1:N:0:102
TACGGAGGGGGTTAGCGTTGTTCGGAATTACTGGGCGTAAAGCGTACGTAGGCGGATTGGAAAGTTGGGGGTGAAATCCCGGGGCTCAACCCCGGAACTGCCTCCAAAACTATCAGTCTAGAGTTCGAGAGAGGTGAGTGGAATTCCAAGTGTAGAGGTGAAATTCGTAGATATTTGGAGGAACACCAGTGGCGAAGGCGGCTCACTGGCTCGATACTGACGCTGAGGTACGAAAGTGTGGGGAGCAAACAGGATTAGATACCCTGGTAGTCCACACCGTAA
+
GGGGGEGGGGGGGGGGGGGGGGGGGGGGGGGGGGGGGGGGGGGGGGGGGGGGGGGGGGGGGGGGGGGGGGGGGGGGGGGGGGGGGGGGGGGGGGGGGGGGGGGGGGGGGGGGGGGGGGGGGGGGGGGGGGGGGGGGGGGGGGGGGGGGGGGGGGGGGGGGGGGGGGGGFGGGGGGGGGGGGGGGGGGGGGGGGGGGGGGGFFGGFGFGGGFFGGGGGGGGGGGFFFFFFGFFGGGFFFFFFFFFFF?(9?FFFB447<AFGBEFF:>:ADF>4>DFFFFFFF
@M06628:26:000000000-CRM2J:1:1101:18398:16437 1:N:0:102
GACGAACCGTCCAAACGTTATTCGGTATCACTGGGCTTAAAGAGTTCGTAGGCGGCCAAGCAGGTCAGGTGTGAAATCCCACAGCTCAACTGTGGAACTGCGCTTGAAACCGCATGGCTTGAGGGAGATAGAGGTGAGCGGAACAGATGGTGGAGCGGTGAAATGCGTTGATATCATCTGGAACACCGGTGGCGAAAGCGGCTCACTGGATCTCTTCTGACGCTGAGGAAAGAAAGCTAGGGTAGCGAACGGGATTAGATACCCCGGTAGTCCTAGCCGTAA
+
GGGGGGGGGGGGGGGGGGGGGGGGGGGGGGGGGGGGGGGGGGGGGGGGGGGGGGGGGGGGGGGGGGGGGGGGGGGGGGGGGGGGGGGGGGGGGGGGGGGGGGGGGGGGGGGGGGGGGGGGGGGGGGGGGGGGGGGGGGGGGGGGGGGGGGGGGGGGEGGGGGGGGGGGFGGGGGGGGGGGGGGGGGGGGGGGGGGGCEGGFFDGFGFGGGFF>FGFGGGGGGGFFFFFFGFFGGGFFFFFFF?>BFFFDBFFF?D:?DBDGFFGF9EFFF8>FDFF?F>FFF
@M06628:26:000000000-CRM2J:1:1101:22415:16509 1:N:0:102
TACGGAGGGGGTTAGCGTTGTTCGGAATTACTGGGCGTAAAGCGTACGTAGGCGGATTGGAAAGTTGGGGGTGAAATCCCGGGGCTCAACCCCGGAACTGCCTCCAAAACTATCAGTCTAGAGTTCGAGAGAGGTGAGTGGAATTCCAAGTGTAGAGGTGAAATTCGTAGATATTTGGAGGAACACCAGTGGCGAAGGCGGCTCACTGGCTCGATACTGACGCTGAGGTACGAAAGTGTGGGGATCAAACAGGATTAGATACTCTGGTAGCCCACACCGTAA
+
GGFEC;6:@CE@:FFEB@@@FFEBEGFGG<<E@@FGGC:CFGGGFFBGEFGGFGGC@4FDE<FEEAF<FGD=FFGCF?DAFG7CFE7<FDB>FGGGEG,@CFGGGGF93DFF9FCFCF?FFFGG9<FFCGGFGGFGGGFGCC<FGFACGGFGECF?EGGFFFGGGGGGFGGGG7C:FFFG5EGCE6CCCCGCDGG3EDFGDF3*6C=+647FDDGG3CG<<EDDDB4F:CF0EFD>>7@F5(40(-43*)<FB6?<<B)62:+37::).:?),4:63;9F::
@M06628:26:000000000-CRM2J:1:1101:23309:16573 1:N:0:102
TACGGAGGGGGTTAGCGTTGTTCGGAATTACTGGGCGTAAAGCGCACGTAGGCGGATTTTTAAGTGAGGGGTGAAATCCCAGGGCTCAACCCTGGAACTGCCTCTCATACTGGAAGTCTAGAGTTCGAGAGAGGTGAGTGGAATTCCGAGTGTAGAGGTGAAATTCGTAGATATTCGGAGGAACACCAGTGGCGAAGGCGGCTCACTGGCTCGATACTGACGCTGAGGTGCGAAAGCGTGGGGAGCAAACAGGATTAGATACCCTGGTAGTCCACGCCGTAA
+
GGGGGGGGGGGGGGGGGGGGGGGGGGGGGGGGGGGGGGGGGGGGGGGGGGGGGGGGGGFCGFGGGGGGGGGGGGGGGGGGGGGGGGGGGGGGGGGGGGGGGGGFGEGGGGGGGDGGGGGGGGGGFGGGGGGGGGGGGGGGGGGGGGGGGGGGGGGGGGGGGGGGGGGGFGGGGGGGGGGGGGGGGGGGGGGGGGGGGGGGFFDGFGFGGGFFGCCGGDFFFEDFF>FFFGF6EGGB05:>>7>?FFF0C?@FB<F9?>9AC:FCFB::-)4)6A76673>BB
@M06628:26:000000000-CRM2J:1:1101:2769:16684 1:N:0:102
TACGGAGGGGGTTAGCGTTGTTCGGAATTACTGGGCGTAAAGCGCACGTAGGCGGATCAGAAAGTTAGGGGTGAAATCCCGAGGCTCAACCTCGGAACTGCCTCTAAAACTCCTGGTCCTGAGTTCGAGAGAGGTGAGTGGAATTCCAAGTGTAGAGGTGAAATTCGTAGATATTTGGAGGAACACCAGTGGCGAAGGCGGCTCACTGGCTCGATACTGACGCTGAGGTGCGAAAGTGTGGGGAGCAAACAGGATTAGATACCCTGGTAGTCCACACCGTAA
+
GGGGGGGGGGGGGGGGGGGGGGGGGGGGGGGGGGGGGGGGGGGGGGGGGGGGGGGGGGGGGGGGGGGGGGGGGGGGGGGGGGGGGGGGGGGGGGGGGGGGGGGGGGGGGGGGGGGGGGGGGGGGGGGGGGGGGGFGGGGGGGGCFGGEGGGGGGGGGGGGGGGGGGGGFGGGGGFGGGGGGGGGGGGGGGGGGGGGGGGGFFGGFGFGGGFFGGGGGGGGGGGFFFFFFCF>GGGBAFFFEFFFFFBFGFFFFFFBDFADFFGEF?F?FAFFFBBBFF>?FF
@M06628:26:000000000-CRM2J:1:1101:22339:16786 1:N:0:102
TACGGAGGGGGTTAGCGTTGTTCGGAATTACTGGGCGTAAAGCGTACGTAGGCGGATTGGAAAGTTGGGGGTGAAATCCCGGGGCTCAACCCCGGAACTGCCTCCAAAACTATCAGTCTAGAGTTCGAGAGAGGTGAGTGGAATTCCAAGTGTAGAGGTGAAATTCGTAGATATTTGGAGGAACACCAGTGGCGAAGGCGGCTCACTGGCTCGATACTGACGCTGAGGTACGAAAGTGTGGGGAGCAAACAGGATTAGATACCCTGGTAGTCCACACCGTAA
+
GGGGGEGGGGGGGGGGGGGGGGGGGGGGGGGGGGGGGGGGGGGGFGGGGGGGGGGGGGGGGGGGGGGGGGGGGGGGGGGGGGGGGGGGGGGGGGGGGGGGGGGGFGGGGGGGFGGGGGGGGGGGFGGGGGGGGGFGGGGGGGGGGGGGGGGGGGGGGGGGGGGGGGGGFGGGGGGGGGGGGGGGGGGGGGGGGGGGGGGGFFGD@GFGGGFFGGDGGGGGGGGFFFFFFGFFGGGBDFFFFFFFFFFFGFFFFFFA<?FFGFGGFFFFFFFFAFF:?EFFFB
@M06628:26:000000000-CRM2J:1:1101:10937:17052 1:N:0:102
TACGGAGGGGGTTAGCGTTGTTCGGAATCACTGGGCGTAAAGCGTACGTAGGCGGATTGTAAAGTCGGAGGTGAAATCCCAGGGCTCAACTCTGGAATTGCCTTCGAAACTAGCAATCTTGAATTCGAGAGAAGTGAGTGGAATTCGAAGTGTAGAGGTGAAATTCGTAGATATTTCAAAGAACACCAATTGCGAAGGCAGCTCACTAGCTATATATTGACGCTGATGGACGAAAGCGTGGGGAGCAAACAGGATTAGATACCCTGGTAGTCCACGCCGTAA
+
GGGGGEGG7+76+CFGGGG+F,CFFGGG,E,9FFG,@FGGGG,@FFGGGGGG,>FGG:,,,CEFG,+8+@7CFGGGGGG,5,+@CFGGGG<BF,BFG,F@FFF9,+@FFGG9,,3,8>F,@F,@F,+,8,5F3@FFFCA,@FGG,36,6CFGGGG,>CGCFGGG9C*AAFDCECC,,,,,4CF6CFGC*>CFCGGGGGG68>*>=FC++9***2>C*:>FG*9>B;7F*9?;EGGF00)0>>>0690<C:>F:<?BDFFBGAFGFFF24<FFFF<21>03??
@M06628:26:000000000-CRM2J:1:1101:10917:17066 1:N:0:102
TACGGAGGGGGTTAGCGTTGTTCGGAATTACTGGGCGTAAAGCGTACGTAGGCGGATTGGAAAGTAGGGGGTGAAATCCCAGGGCTCAACCCTGGAACTGCCTCCTAAACTATCAGTCTAGAGTTCGAGAGAGGTGAGTGGAATTCCAAGTGTAGAGGTGAAATTCGTAGATATTTGGAGGAACACCAGTGGCGAAGGCGGCTCACTGGCTCGATACTGACGCTGAGGTACGAAAGTGTGGGGAGCAAACAGGATTAGATACCCTGGTAGTCCACACCGTAA
+
GGGGGFGGGGGGGGGGGGGGGGGGGGGGGGGGGGGGGGGGGGGGGGGGGGGGGGGGGGGGGGGGGGGGGGGGGGGGGGGGGGGGGGGGGGGGGGGGGGGGGGGGGGGGGGGGGGGGGGGGGGGGGGGGGGGGGGFGGGGGGGGGGGGGGGGGGGGGGGGGGGGGGGGGFGGFGGGGGGGGGGGGGGGGGGGGGGGGGGGGFEGGFGFGGGFFGGGGGGGGGGGFFFFFFGFFGGGFFFFFFFFFFFFFGFFFF?FFFFFFFBFG=8>>BFFFAFFFFFFFFF
@M06628:26:000000000-CRM2J:1:1101:14762:17165 1:N:0:102
TACGGAGGGGGTTAGCGTTGTTCGGAATTACTGGGCGTAAAGCGCGCGTAGGCGGATTAATCAGTCAGAGGTGAAATCCCAGGGCTCAACCCTGGAACTGCCTTTGATACTGTTAGTCTTGAGTTCGAGAGAGGTGAGTGGAATTCCGAGTGTAGAGGTGAAATTCGTAGATATTCGGAGGAACACCAGTGGCGAAGGCGGCTCACTGGCTCGATACTGACGCTGAGGTGCGAAAGCGTGGGGAGCAAACAGGATTAGATACCCTGGTAGTCCACGCCGTAA
+
GGGGGGGGGGGGFGGGGEGGGGGGGGGGGGGGGGGGGGGGGGGGGGGGGGGGGGGGGGGGGGGGGGGGGGGGGGGGGGGGGGGGGGGGGGGGGGGGGGGGGGGFGGGGGGGGGGGGGGGGGGGGGFGGFGGGGGGFGDGGGGGGGGGGGGGGGGGGGGGGGGGGGGGGAFGGGGGGGGGGGGFGGGGGGGGGGGG3CGGGDFGGFGFGGGFFGDGGGGGGGGGFFBFFFGFFGDD07355D>>19(37D?@F:?FBFFFFGFGGF?3?AAFA<A?BFFFFB?
@M06628:26:000000000-CRM2J:1:1101:5948:17202 1:N:0:102
TACGGAGGGGGTTAGCGTTGTTCGGAATTACTGGGCGTAAAGCGTACGTAGGCGGATTGGAAAGTATGGGGTGAAATCCCAGGGCTCAACCCTGGAACTGCCCTGTAAACTATCAGTCTAGAGTTCGAGAGAGGTGAGTGGAATTCCAAGTGTAGAGGTGAAATTCGTAGATATTTGGAGGAACACCAGTGGCGAAGGCGGCTCACTGGCTCGATACTGACGCTGAGGTACGAAAGTGTGGGGAGCAAACAGGATTAGATACCCTGGTAGTCCACACCGTAA
+
GGGGGGGGGGGGGGGGGGGGGGGGGGGGGGGGGGGGGGGGGGGGGGGGGGGGGGGGGGGGGGGGGGGGGGGGGGGGGGGGGGGGGGGGGGGGGGGGGGGGGGGGGGGGGGGGGGGGGGGGGGGGGGGGGGGGGGGGGGGGGGGGGGGGFGCGGGGGGGGGGGG?FFF>AGGGGGGGGFGGGGGGGGGGGGGGGGGGGGGGFFCGFGFGGGFFGGGGGGGGGGGB@>FFFGFFGGG0:FFFFBFBB042D(8FBFFFB?ABFFCF4:F,624A<A??636BBF
@M06628:26:000000000-CRM2J:1:1101:12437:17284 1:N:0:102
TACGGAGGGGGTTAGCGTTGTTCGGAATTACTGGGCGTAAAGCGCGCGTAGGCGGATTAATCAGTCAGAGGTGAAATCCCAGGGCTCAACCCTGGAACTGCCTTTGATACTGTTAGTCTTGAGTTCGAGAGAGGTGAGTGGAATTCCGAGTGTAGAGGTGAAATTCGTAGATATTCGGAGGAACACCAGTGGCGAAGGCGGCTCACTGGCTCGATACTGACGCTGAGGTGCGAAAGCGTGGGGAGCAAACAGGATTAGATACCCTGGTAGTCCACGCCGTAA
+
GGGGGFFGGGGEGGGGGGGGGGGGGGGGGGGGGGGGGGGGGGGGGGGGGGGGGGGGGGGGGGGGGGGGGGGGGGGGGGGGGGGGGGGGGGGGGGGGGGGGGGGGGGGGGGGGGGFGGGGGGGGGGGGGGGGGGGGGGGGGGGGGGGGGGGGGGGGGGGGGGGGGGGGGFGGGGG7EGGGGGGGFGGGGGGGGGGGGGGGGB>GGFGFGGGFFGDGGDGGFGGGEE;FFF<?>EED>FEFFFFFFFFB1D?>FBFFF?FFFGFCGF?FFFF2<<A<F>F99B0
@M06628:26:000000000-CRM2J:1:1101:15345:17316 1:N:0:102
TACGGAGGGGGTTAGCGTTGTTCGGAATTACTGGGCGTAAAGCGTACGTAGGCGGATCAGAAAGTATGGGGTGAAATCCCGAGGCTCAACCTCGGAACTGCCTCATAAACTCCTGGTCTTGAGTTCGAGAGAGGTGAGTGGAATTCCAAGTGTAGAGGTGAAATTCGTAGATATTTGTAGGAACACCAGTGGCGAAGGCGGCTCACTGGCTCGATACTGACGAGGAGGTGTGAAAGTGTGGGGAGCAAACAGAATCAGATACCCTGGTAGTCCACACCGCAA
+
CFGGGGEDGGGGGGFFGFGGCCFEBFEGF<EFGGFGGGGCGGGECDFGGGGGGGGEGCFC,,BFGFFEEEGGGGGGGGF@FCEFEDDGGGFCFGED@:FEGFFGG93@=DFG,F<CF9,@FGFFFCC7D7C7CEE<FGGFFF:FFGFGEG7>@;FDGGGGGFG9BFGGAGCFF?CFCF@CG:BC8CCC5C?9DE77CB=CBEC5676@=*.7)9559:F?CC*.7-5.8**-<+:9488@>(43;021C?F.(,1)))4<7)2<?2)()..4.:442),-,-
@M06628:26:000000000-CRM2J:1:1101:15327:17322 1:N:0:102
TACGGAGGGGGTTAGCGTTGTTCGGAATTACTGGGCGTAAAGCGTACGTAGGCGGATCAGAAAGTATGGGGTGAAATCCCGAGGCTCAACCTCGGAACTGCCTCATAAACTCCTGGTCTTGAGTTCGAGAGAGGTGAGTGGAATTCCAAGTGTAGAGGTGAAATTCGTAGATATTTGTAGGAACACCAGTGGCGAAGGCGGCTCACTGGCTCGATACTGACGCTGAGGTACGAAAGTGTGGGGAGCAAACAGGATTAGATACCCTGGTAGTCCACACCGTAA
+
GGGGGGGGGGGGGGGGGGGGGGGGGGGGGGGGGGGGGGGGGGGGGGGGGGGGGGGGGGGGGGGGGGGGGGGGGGGGGGGGGGGGGGGGGGGGGGGGGGGGFGGGGGGGGGGGGGGGGGGGGGGGGGGGGGGGGGFGFGGGGGGGGGGGGGGGGGGGGGGGGGGGGGGGFGGGGGGGGGGGGGGGGGGGGGGGGGGGGGGGFFGGFGFGGGFFGCFGGGGGGGGFFFFFFGFFGGGFF?FFFF>2>BFFGFFFF?F>27<AFFFF4:F?BF7A9<B?FD916:
@M06628:26:000000000-CRM2J:1:1101:19411:17349 1:N:0:102
TACGGAGGGTGCAAGCGTTAATCGGAATTACTAGGCGTAAAGCGCGCGTAGGTGGTTTCGTAAGTTGGCGGTGAAAGCCCCGGGCTCAACCTGGGAAAGCCAGTCAAAACTGCGAGACTAGAGTATGGTAGAGGGGTGTGGAATATCAGGTGTAGCGGTGAAATGCGTAGAGATCTGAAGGAACACCAGGGGCGAAGGCTACACCCTGGCCCAATACTGACACTGATGTGCGAAAGCGTGGGGAGCAAACAGGATTAGCTACCCTGGTGGTCCACGACGTAA
+
GC<6@B@::6BCFEG8@86C8@,6FFCGG<CF,<CF:CC@CFCGGG7F=FG:CF,?4C,,BBEAC?E@F+>>>D<?A49<?F>=:>BEF,B<<DC8F8>D=,68E<93FFGGGD7<C:ACFAC3@,@C=,@FF,CF5FB8CFGG,@9;C878;;>,FC;75F99B+=C:DGGGGG:F7@C6FG*C@E*=**/71*>?57+9)20?3@8:C)8DF497*>C4+76FB*79*9:EGC;:EFD501(((-.9<<58().).(.*)2**4<?((-).48(()-4,.
@M06628:26:000000000-CRM2J:1:1101:28560:17368 1:N:0:102
TACGGAGGGTCCGAGCGTTATCCGGAATCATTGGGTTTAAAGGGTCCGTAGGTGGGCCTATAAGTCAGAGGTGAAAGTTTGTGGCTCAACCATAAAATTGCCTTTGATACTGTAGGTCTTGAGTTATAGTGAAGTTGCCGGAACATGTGGTGTAGCGGTGAAATGCATAGATATCACATAGAACACCAATTGCGAAGGCAGGTGACTAACTATATACTGACACTGATGGACGAAAGCGTGGGGAGCGAACGGGATTAGATACCCCGGTAGTCCACGCCGTAA
+
GGGGGGGGGGGGGGGGGGGGGGGFGGGGGFFGFGGGGGGGGGGGFFGGGGGGFFGGGGGGGGGGGGGGAFGGGGGGGFGGGGGGGDFFFGGGFFGFGGGGGGGFFGGFFGGGGGGGGGFFGC,AFFGGGFFGGGGGGGGDGEEEFFFFGGGGGGGGGCBEGFGGFCFGAGGGGG,5<,=FFFGGGGGECGFGGGC4:EC6?DFFA<F1<;:CGFCCCCCFG9;6A3CFF;A>7=D;BF5>33689>>6D9>D:?3:32.)*)20)4>>>4-6)6)8951,6:
@M06628:26:000000000-CRM2J:1:1101:28546:17379 1:N:0:102
TACGGAGGGTCCGAGCGTTATCCGGAATCATTGGGTTTAAAGGGTCCGTAGGTGGGCCTATAAGTCAGAGGTGAAAGTTTGTGGCTCAACCATAAAATTGCCTTTGATACTGTAGGTCTTGAGTTATAGTGAAGTTGCCGGAACATGTGGTGTAGCGGTGAAATGCATAGATATCACATAGAACACCAATTGCGAAGGCAGGTGACTAACTATATACTGACACTGATGGACGAAAGCGTGGGGAGCGAACGGGATGAGATACCCCGGTAGTCCACGCCGTAA
+
GGGGGGGGGGGGGGGGGGGGGGGGGGGGGGGGGGGGGGGGGGGGGGGGGGGGGGGGGGGGGGGGFFGGGGGGGGGGGGGGGGGGGGGGGGGGGGGGGGGGGGGFGGGGGGGGGGGGGGGGGGGGGFGGGGGGEGGGGGGGGGGGGGGGFGGGGGBEGGGGGGGGGGFGFGGGGGGGGGGGGGFFCFGF5EGGFEGGGGGGFFGGFGFGGFFFGCFGGGGGGGGFFFF=FFFFGGGFFF3>D06:9BFFG>FF??F0::2):6FGFFFBBB<<263(779;:?
@M06628:26:000000000-CRM2J:1:1101:24737:18816 1:N:0:102
TACGGAGGGGGTTAGCGTTGTTCGGAATTACTGGGCGTAAAGCGTACGTAGGCGGATCAGAAAGTAGGGGGTGAAATCCCAGGGCTCAACCCTGGAACTGCCTCCTAAACTCCTGGTCTTGAGTTCGAGAGAGGTGAGTGGAATTCCAAGTGTAGAGGTGAAATTCGTAGATATTTGGAGGAACACCAGTGGCGAAGGCGGCTCACTGGCTCGATACTGACGCTGAGGTACGAAAGTGTGGGGAGCAAACAGGATTAGATACCCTGGTAGTCCACACCGTAA
+
GGGGGGEGGGGGGGGGGGGGGGGGGGGGGGGGGGGGGGGGGGGGGGGGGGGGGGGGGGGGGGGGGGGGGGGGGGGGGGGGGGGGGGGGGGGGGGGGGGGGGGGGGGFGGGGGGGGGGGGGGGGGGGGGGGGFGGGGCGGGGGGGGGGGGGGGGGGGGGGGFFGGGGGGFGGFGCFFGGGGGGGGGGGGGGGGGGEDGGGGFFGGFGFGGGFFGGGGGGGCDGGFFFFFFGFFGGG9B6@F>BB:BFFFGFFFBFFA?FFFGF:C?:@BFFFB)6<FFF>BBF
@M06628:26:000000000-CRM2J:1:1101:24804:18859 1:N:0:102
TACGAACTGTGCGAACGTTATTCGGAATCACTGGGCTTAAAGGGTGCGTAGGCGGATTTGTAGGTCAGATGTGAAAGCCCACGGCTCAACCGTGGAATTGCGTTTGAAACCACAAGTCTTGAGGGGATCAGAGGAGAGCGGAACCCATTGTGGAGCGGTGAAATGCGTTGATATGATGAGGAACACCGGTGGCGAAAGCGGCTCTCTGGGATCCTTCTGACGCTGAGGCACGAAAGCTAGGGGAGCGAACGGGATTAGATACCCCGTAGTCCCAGCTGTAAA
+
GGGGGGGGGGGGGGGGGGGGGGGGGGGGGGGGGGGGGGGGGGGGGGGGGGGGGGGGGGGGGGGGGGGGGGGGGGGGGGGGGGGGGGGGGGGGGGGGGGGGGGGGGGGGGGFGGGGGGGGGGGGGGGGGGFFGGGGGGGGGGGGGGGGGGGGGGGGGGGGGGGGGGGGEEGGGGGGGGGGGGGGGGGGGGGGGGGGGGGGGF>DDFGFGEGF?FFGFGGGGCEDDF>FFFDFFGGGBFF=@F?>BBFF><BEEBFFBF?B2:AGGFFBBF<AA)-51>FBFAA
@M06628:26:000000000-CRM2J:1:1101:11639:19082 1:N:0:102
TACGGAGGGGGTTAGCGTTGTTCGGAATTACTGGGCGTAAAGCGCGCGTAGGCGGACTATTAAGTGAGAGGTGAAATCCCAGGGCTCAACCCTGGAACTGCCTTTCATACTGGTAGTCTTGAGGTCGAGAGAGGTGAGTGGAATTCCGAGTGTAGAGGTGAAATTCGTAGATATTCGGAGGAACACCAGTGGCGAAGGCGGCTCACTGGCTCGATACTGACGCTGAGGTGCGAAAGCGTGGGGAGCAAACAGGATTAGATACCCTGGTGGTCCACGCCGTAA
+
GGGGGFGGGGGGGGGGGGGGGGGGGGGGGGGGGGGGGGGGGGGGGGGGGGGGGGGGGGGGGGGGGGGGGGGGGGGGGGGGGGGGGGGGGGGGGGGGGGGGGGGGGGGGGGGGGGGGGGGGGGGGGGGGGGGGGGGGGGGGGGGGGGGGGGGGGGGGGGGGGGGGGGGGFGGGGGGGGGGGGGGGGGGGGGGGGGGDGGGGFFGGFGFGGGFFGGGGGGGGGGG>D>FFFGFBGGGFFFFFFFFBFFF?C?FFBFFFF?AAC4@E*.>87?FF><<69FFF<:
@M06628:26:000000000-CRM2J:1:1101:10060:19168 1:N:0:102
TACGGAGGGGGTTAGCGTTGTTCGGAATTACTGGGCGTAAAGCGTACGTAGGCGGATTGGAAAGTATGGGGTGAAATCCCAGGGCTCAACCCTGGAACTGCCCTGTAAACTATCAGTCTAGAGTTCGAGAGAGGTGAGTGGAATTCCAAGTGTAGAGGTGAAATTCGTAGATATTTGGAGGAACACCAGTGGCGAAGGCGGCTCACTGGCTCGATACTGACGCTGAGGTACGAAAGTGTGGGGAGCAAACAGGATTAGATACCCTGGTAGTCCACACCGTAA
+
GGGGGGGGGGGGGGGGGGGGGGGGGGGGGGGGGGGGGGGGGGGGGGGGGGGGGGGGGGGGGGGGGGGGGGGGGGGGGGGGGGGGGGGGGGGGGGGGGGGGGGGGGGGGGGGGGGGGGGGGGGGGGGGGGGGGGGBFGGGGGGGGGGGGGGGGGGGGGGGGGGGGGFGGFGGGGGGGGGGGGGGGGGGGGGGGGGGGGGGGFFGGFGFGGGFFGGGGGGGGGGGFD>FFFDFFGGGFFFFFFF92>>?<C0>?:?F<DFBFFFGGFFFFAFFFBF?:?>23:?
@M06628:26:000000000-CRM2J:1:1101:18175:19390 1:N:0:102
TACGGAGGGGGTTAGCGTTGTTCGGAATTACTGGGCGTAAAGCGCACGTAGGCGGACTGGAAAGTATGGGGTGAAATCCCAGGGCTCAACCCTGGAACTGCCTCATAAACTATCAGTCTAGAGTTCGAGAGAGGTGAGTGGAATTCCAAGTGTAGAGGTGAAATTCGTAGATATTTGGAGGAACACCAGTGGCGAAGGCGGCTCACTGGCTCGATACTGACGCTGAGGTGCGAAAGTGTGGGGAGCAAACAGGATTAGATACCCTGGTAGTCCACACCGTAA
+
GGGGEGGGGDG@@FGGGGGC6EFGGGGGGGGGGGGGGGGGGGGG@:FG=FGGGGGG7FGC,FGG?F,E=,FGGGGGGGGG@GGGGG7FGGGE=FGGGAGGG=F<3,3,CFG<F<,@,EFGGGGG9,@,5@EGGG<F:FGGGGGGGGGG9EGGGGGD9EGGGGGGCGGGFGGGGG,CGGGGGGG8EGG**>FGGGGDGGG:>E)>*:FGG*))1C*>C7CGGGGF>BFFF*9;GGGF)9BFFF;?F>FFG05<<?FAFFFBFFGGFB@BFFFFFF?(4814:B
@M06628:26:000000000-CRM2J:1:1101:25240:19540 1:N:0:102
TACGGAGGGTCCGAGCGTTATCCGGAATTATTGGGTTTAAAGGGTCCGCAGGCGGGCAATTAAGTCAGAGGTGAAATGGTGCGGCTCAACCGTAGCACTGCCTTTGATACTGGTTGTCTTGAGTCATGGTGGAGTGGCCGGAATATGTAGTGTAGCGGTGAAATGCATAGATATTACATAGAACACCGATCGCGAAGGCAGGTCACTAACCATGAACTGACGCTGATGGACGAAAGCGTGGGGAGCGAACGGGATTAGATACCCCGGTAGTCCACGCCGGAA
+
GGGGGEEEGEGGGGGGGGGGGGGGGEFGGCEGCGGGDDFGGGGGGGGGGGGGGGGGGGGGGGGGFGGGGGFGGGGGGGGGGGGGGGGGGGGGGGGGGGGGGGGGGGCFGGGGGGGGGGGGFGGGGGGGGGGEGGGGGGGGG:FGGGG@FGGGGGGGGGGGGGGGGGGGFGCFGGGGGGGFGGGGGGGGGGGGGGGGGGGGFFCGFGFGGGFFFFGGG7F77E<>B;FFFGFFGCD>FE3>DBB?B17>C9BD1:38).6::6CFF>E;>FFF444<6F0(24
@M06628:26:000000000-CRM2J:1:1101:15775:19891 1:N:0:102
GACATATGATGCAAGCGTTATCCGGAATGATTGGGCGTAAAGCGTCTGTAGGTTGTTTAAAAAGTCAACTGTCAAAAACTAAAGCTCAACTTTAGGCAGGCAGTTGAAACTTTTAGACTAGAGTATGGCAGAGGTAGAGGGAATTACTGGTGTAACGGTGAAATGTGCAGATATCAGTAAGAACACCAATGGCGAAAGCACTCTACTGGACCAAAACTGACACTCAGAGACGAAAGCTAGGGGAGCGAATAGGATTAGATACCCTAGTAGTCCTAGCTGTAA
+
GGGGGGGGGGGGGGGGGGGGGGGGGGGGGGFGGGGGGGGGGGGGGGGGGGGGGGGGGGGGGGGGGGGGGGGGGGGGGGGGGGGGGGGGGGGGGGGGGGGGGGGGGGGGGGGGGGGGGGGGGGGGGGGGGGGGGGFGGGGGGGGGGGGGGGGGGGGGGGGGGGGGGGGFFFGGGGGGGGGGGGGGGGGGGGGGGGGGGGFGFAFFFGFGGGFFGGGGGF7FGGGAFFFFFGFFGDDF@FAFFDB9BFFBD>>F:FF28?DAGFGC@?F>A<AA269>BFF<<<
@M06628:26:000000000-CRM2J:1:1101:7116:20475 1:N:0:102
TACGAACCGTCCAAACGTTATTCGGTATCACTGGGCTTAAAGCGTGCGTAGGCGGCCTGGAAGGTGAGATGTGAAAGCCCACGGCTCAACCGTGGAACTGCGTTTCAAACCACCAGGCTTGAGGAAGATAGGGGTGATGGGAACTTATGGTGGAGCGGTGAAATGCGTTGATATCATAGGGAACACCGGTGGCGAAAGCGCATCACTGGATCTTTTCTGACGCTGAGGCACGAAAGCTAGGGTAGCGAACGGGATTAGATACCCCGGTAGTCCTAGCCGTAA
+
GGGGFGGGFGGGGGGGGGGGGGGGGGGGGGGGGGGG?FGGGGGGGECGGGGGGGGGGGGGGGGGGGGGGGGGGGGGGGGGGGGGGGGGGGGGGGGGGGGGGGGGGGGGGGGGGGGGGGGGGGGGGGFGCAEFCGGGGFGGGFGGGGFGGGGFEDFGGGGGGGGGGGGGBGGFFGGFFGCGGGGGGGGGGGGGGGDC5CGGEBDGFGFFGGFFGGGGGGGEFEGFFFFFFCFFGEDBFFFFFFBF?7>BGFE>03>?FDF<CAGGF;BB908<BFF9?F64:?
@M06628:26:000000000-CRM2J:1:1101:22678:20515 1:N:0:102
TACGGAGGGGGTTAGCGTTGTTCGGAATTACTGGGCGTAAAGCGCGCGTAGGCGGACTATTAAGTTAGAGGTGAAATCCCAGGGCTCAACCCTGGAACTGCCTTTAATACTGGTAGTCTTGAGTTCGAGAGAGGTGAGTGGAATTCCAAGTGTAGAGGTGAAATTCGTAGATATTTGGAGGAACACCAGTGGCGAAGGCGGCTCACTGGCTCGATACTGACGCTGAGGTGCGAAAGTGTGGGGAGCAAACAGGATTAGATACCCTGGTAGTCCACACCGTAA
+
GGGGGFGGGGGGGGGGGGGGFGGGGGGGGGGGGGGGGGGGGGGGGGGGGGGGGGGGGGGGGGGGGGGGFGGGGGGGGGFGGGGGGGGGGGGGGGGGGGGGGGGGGGGFGGGGGGGGGGGGGGGGGGGGGGGGGGGGGGGGGGGGGGGGGFGGGGGGGGGGGGGGGGGGFG<79?GGGFCGGGCGFGGGFFGGGGGGGGGGFFGGFGFGGGFFD94DDC>9DE*).4F>?GFBDEGFFFFFBB>:B9??G?>F?BF><B:ACBFGFFF?FFFAAFBF<39.44
@M06628:26:000000000-CRM2J:1:1101:9546:20605 1:N:0:102
TACGGAGGGGGTTAGCGTTGTTCGGAATTACTGGGCGTAAAGTGTACGTAGGCGGATTGGAAAGTATGGGGTGAAATCCCAGGGCTCAACCCTGGAACTGCCCTGTAAACTATCAGTCTAGAGTTCGAGAGAGGTGAGTGGAATTCCAAGTGTAGAGGTGAAATTCGTAGATATTTGGAGGAACACCAGTGGCGAAGGCGGCTCACTGGCTCGATACTGACGCTGAGGTACGAAAGTGTGGGGAGCAAACAGGATTAGATACCCTGGTAGTCCACACCGTAA
+
GGGGGDFGGGGGGGGGGGGGGGGGGGGGGGGGGGGGGGGGGGGGFGGGGGGGGGGGGGGGGGGGFGGGGGGGGGGGGGGGGGFGGGGGGGGGGGGGGGGGGGGGGGGGGGGGFGGGFGCFGGGCFGGGGGGGGGGGGFGGGGGGFGFGGGGGGGGGFGGGGGGGGFGGFGGGGGGGGGGGGGGGGGGGGGGGGGGGGGGGFFGGFGFGGF>FDGFGGGFFGEDBFBFF@CF?=CD>FFFFF:;696327(8514?A>?AF=>?FFFFFB<A>AA???E9B03
@M06628:26:000000000-CRM2J:1:1101:18261:20798 1:N:0:102
TACGGAGGGTCCGAGCGTTATCCGGAATCATTGGGTTTAAAGGGTCCGTAGGTGGGCCTATAAGTCAGAGGTGAAAGTTTGTGGCTCAACCATAAAACTGCCTTTGATACTGTAGGTCTTGAGTTATAGTGAAGTTGCCGGAACATGTGGTGTAGCGGTGAAATGCATAGATATCACATAGAACACCAATTGCGAAGGCAGGTGACTAACTATATACTGACACTGATGGACGAAAGCGTGGGGAGCGAACGGGATTAGATACCCCGGTAGTCCACGCCGTAA
+
GGGGGGGGGGGGGGGGGGGGGGGGGGGGGGGGGGGGGGGGGGFGGGGGGGGGGGGGGGGGGGGGGGGGGGGEFGGGGGGFFGGGGGGGGGGGGGGGGGGGGGGGGGGGGGGGGGGGGGGGGGGGGGGGGGGGGGGGGGGGGGGGGGGGGGGGGGGGGGGGGGGGGGGGFGGGGGGGGGGGGGGGGGGGGGGGGGGGGGGGFFFGFGFFG<FFGGGGGGGGGGGFFEFFFCFFGEGFFFEEEFFF>FFFGFFEBBF0<BFFGAFGF>@FF?D2AB<B>FFFFF
@M06628:26:000000000-CRM2J:1:1101:26677:21114 1:N:0:102
TACGGAGGATCCAAGCGTTATCCGGAATCATTGGGTTTAAAGGGTCCGTAGGTGGATAATTAAGTCAGAGGTGAAATCCTGCAGCTCAACTGTAGAATTGCCTTTGAAACTGGTTATCTTGAATTATTGTGAAGTGGTTAGAATATGTAGTGTAGCGGTGAAATGCATAGATATTACATAGAATACCAATTGCGAAGGCAGAGCACTAACAATATATTGACACTGATGGACGAAAGCGTGGGGAGCGAACAGGATTAGATACCCTGGTAGTCCACGCCGTAA
+
DEGGGG7EGGFFFDFGGCCF<CFFEFEGGGGFGFGFGDGGGGGEGEFGGFFGGGGGGGGGGGGFEFFFFGGGGFGGGGCFEEGGGFFFG<FEGGGGEGFGFCFFGGFFGGFFGGGFFFG?FGGGFG9FFGDGCGAFGGGFFGEE,A=E;DDFFGGGGE+@EGD9EGDF+++@EFDCDFEFGGGG9,@FGDGCGGB9CEC>B5*;AFF6CGF;7CGGGFFCFF46FFFFF6ABDEDBFF>5>;;DFFF0C>DFF0<ABB:4DAFC*2>:<AAF)62<B>>6??
@M06628:26:000000000-CRM2J:1:1101:5222:21285 1:N:0:102
TACGGAGGGGGTTAGCGTTGTTCGGAATTACTGGGCGTAAAGCGTACGTAGGCGGATCAGAAAGTAGGGGGTGAAATCCCGAGGCTCAACCTCGGAACTGCCTCCTAAACTCCTGGTCTTGAGTTCGAGAGAGGTGAGTGGAATTCCAAGTGTAGAGGTGAAATTCGTAGATATTTGGAGGAACACCAGTGGCGAAGGCGGCTCACTGGCTCGATACTGACGCTGAGGTACGAAAGTGTGGGGAGCAAACAGGATTAGATACCCTGGTAGTCCACACCGTAA
+
GGGGGCGGGGGGGGGGGGGGGGGGGGGGGGGGGGGGGGGGGGGGGGGGGGGGGGGGGGGGGGGGGGGGGGGGGGGGGGGGGGGGGGGGGGGGGGGGGGGGGGGGGGGGGGGGGGGGGGGGGGGGGGGGGGGGGGBFGGGGFGGGGGGGGGGGGGGGGGGGGGGGGGFFFFGGGFGGGGGGGEGEGGGGGGGGGGGGGGGCBBDGFGFGGCF@G:FGGCFGGGGFDFFFFGFBGGG15@FFFFF099?:GBFFFBFA2?BFC9FGF?FFAFB9><>?FE9?F<
@M06628:26:000000000-CRM2J:1:1101:22974:21354 1:N:0:102
TACGGAGGGGGTTAGCGTTGTTCGGAATTACTGGGCGTAAAGCGCACGTAGGCGGATCAGAAAGTTGGGGGTGAAATCCCGGGGCTCAACCCCGGAACTGCCTCCAAAACTCCTGGTTTAGAGTTCGAGAGAGGTGAGTGGAATTCCGAGTGTAGAGGTGAAATTCGTAGATATTCGGAGGAACACCAGTGGCGAAGGCGGCTCACTGGCTCGATACTGACGCTGAGGTGCGAAAGTGTGGGGAGCAAACAGGATTAGATACCCTGGTAGTCCACACCGTAA
+
GGGGGDGGGGGGGGGGGGGGGGGGGGGGGGGGGGGGGGGGGGGGGGGGGGGGGGGGGGGG9FGGGGGGGGGGGGGGGGGGGGGGGGGGGGG7FGGGGGGGGGGGGFFEGGGFGGGGG,CFGGGGGFEGGDEGGGGGFFGFGGGGFGCEGGGGGGGGGGGGGGGGFGGGFGGGGGG?CE?5EGGGGGGF/C6CGGGGGGGGFD37FGFFE5FF5DC5DFGGGGGFDB>F67FFGGGFAFFFFBBBFF?FGFFF::?>2<AAFACFFFF?B>>AABD0<B>6:?
@M06628:26:000000000-CRM2J:1:1101:17846:21375 1:N:0:102
TACGAAGGGGGCTAGCGTTGTTCGGAATTACTGGGCGTAAAGCGTACGTAGGCGGATTAGAAAGTTAGGGGTGAAATCCCAGGGCTCAACCCTGGAACTGCCTCTAAAACTCCTAATCTTGAGTTCGAGAGAGGTGAGTGGAATTCCGAGTGTAGAGGTGAAATTCGTAGATATTCGGAGGAACACCAGTGGCGAAGGCGGCTCACTGGCTCGATACTGACGCTGAGGTACGAAAGCGTGGGGAGCAAACAGGATTAGATACCCTGGTAGTCCACGCCGTAA
+
GGGGGGGGGGGGGGGGGGGGGGGGGGGGGGGGGGGGGGGGGGGGGGGGGGGGGGGGGGGGGGGGGGGGGGGGGGGGGGGGGGGGGGGGGGGGGGGGGGGGGGGGGGGGGGGDGGGGGGGGGGGGGGGGGGGGGGGGFFFGGGGGGGGGGGFFGGGGGGGGGGGGGGGGFGGGGGGCGGGGGGGGGGGFGGGGGGGDGGGGEE3CFGFGGGFFDGGGGGGGGGGFF>5FFF637FD9:B:>EFF1>FF?GFFF?6:><FAAFAEGFB@44<<AF<?F>F>>B?
@M06628:26:000000000-CRM2J:1:1101:25271:21429 1:N:0:102
TACGGAGGGGGTGAGCGTTGTTCGGAATTACTGGGCGTAAAGCGTACGTAGGCGGATTGGAAAGTATGGGGTGAAATCCCAGGGCTCAACCCTGGAACTGCCCTTTAAACTATCAGTCTAGAGTTCGAGAGAGGTGAGTGGAATTCCAAGTGTAGAGGTGAAATTCGTAGATATTTGGAGGAACACCGGTGGCGAAGGCGGCTCACTGGCTGGATACTGACGCTGAGGTACGAAAGTGTGGGGAGCGAACAGGATTAGATACCCTGGTAGTCCACGCCGTAA
+
EGGGGG@EG7F@+CEFGGG7FFGGGGGG8FCGGGGG7FGGGG9FG=FGGGGGGGG7CE<,,CFGG<BFGGGGGGGGGGGGGCCFGGGGGGG7FGGGGGGGGGGG8,@CFGG9D>CG9FF,FFGG9B<7:FBCEGFF,DDGGGFFF2?;FGGGGGG,>FGGFFGG;>CGFGD7CGG@@,>CGGGFFGG**=:EFEGGGGG=DD397CFGF*8)11?CFGFDGGD>>>F:/>=<GGGF.9/=@:BF>6(4C>B?::@4)5<AGFG?62>?<>AFBA8(47(4<?
@M06628:26:000000000-CRM2J:1:1101:8630:21476 1:N:0:102
TACGGAGGGGGTTAGCGTTGTTCGGAATTACTGGGCGTAAAGCGTACGTAGGCGGATCAGCAAGTAGGGGGTGAAATCCCGAGGCTCAACCTCGGAACTGCCTCCTAAACTCCTGGTCTTGAGTTCGAGAGAGGTGAGTGGAATTCCAAGTGTAGAGGTGAAATTCGTAGATATTTGGAGGAACACCAGTGGCGAAGGCGGCTCACTGGCTCGATACTGACGCTGAGGTACGAAAGTGTGGGGAGCAAACAGGATTAGATACCCTGGTCGTCCACACCGTAA
+
GGGGG,CFGGGGGGCGGGGGGGGGGGGGGGGGGGGGGG>C7FFGGEFGGFGGGGG7FFFG,EDGGGGGGFGGGGG<FGGGGFGGGGGGGGGGGGGG7FGGGGGGGGGGGGGGGGGGGGGGGCGGGGGGGGG:EGFG2CFGGGGGGGGC9CGGGGDGGGGGGGGGGGGG5CG9CGGGGF6EE*4B;FG5CFECDGGGGGGEFFGD4FFGGC@FG3C*7:CGF=5DBBFFFGFFGGG0<FFFFBFBFF?BGFFFFF?ADFAFGFGCFBF0)(460:?B?>6(48
@M06628:26:000000000-CRM2J:1:1101:14454:21533 1:N:0:102
TACGGAGGGGGTTAGCGTTGTTCGGAATTACTGGGCGTAAAGCGCACGTAGGCGGACTTTTAAGTTAGAGGTGAAATCCCAGGGCTCAACCCTGGAACTGCCTTTAATACTGGGAGTCTTGAGTTCGAGAGAGGTGAGTGGAATTCCGAGTGTAGAGGTGAAATTCGTAGATATTCGGAGGAACACCAGTGGCGAAGGCGGCTCACTGGCTCGATACTGACGCTGAGGTGCGAAAGCGTGGGGAGCAAACAGGATTAGATACCCTGGTAGTCCACGCCGTAA
+
GGGGGFGGGGGGGGGGGGGGGGGGGGGGGGGGGGGGGGGGGGGGGGGGGGGGGGGGGGGGGGGGGGGGGGGGGGGGGGGGGGGGGGGGGGGGGGGGGGGGGGGGGFFGGGGGGGGGGGGGGGGGGGGGGGGGGGGGGGGGGGGGGGGGDGGGGGGGGGGGGGGGGGGGFGGGGGGGGGGGGGEGGGGGGGGGDEGGGGGGFFDDFGFGGGFFGGGFGGGGGGGFFFFFFGFFGGGBFFFFFF>BFFFFGFFFB<FDF?9>7<FF?<FF)).46ABFBF17B?
@M06628:26:000000000-CRM2J:1:1101:6734:21752 1:N:0:102
TACGGAGGGGGTTAGCGTTGTTCGGAATTACTGGGCGTAAAGCGTACGTAGGCGGATCAGAAAGTTAGGGGTGAAATCCCGAGGCTCAACCTCGGAACTGCCTCTAAAACTCCTGGTCTTGAGTTCGAGAGAGGTGAGTGGAATTCCAAGTGTAGAGGTGAAATTCGTAGATATTTGGAGGAACACCAGTGGCGAAGGCGGCTCACTGGCTCGATACTGACGCTGAGGTACGAAAGTGTGGGGAGCAAACAGGATTAGATACCCTGGTAGTCCACACCGTAA
+
GGGGGGGGGGGCGGGGGGGGGGGGGGGGGGGGGGGGGGGGGGGGGGGGGGGGGGGGFGGGGGGGGGGGGGGGGGGGGGGGGGGGGGGGGGGGGGDEGGGGGGGGGGFGGGGGGGGGGGGGGGGGFGGGGGGGGGGGGGGGGGGGGGGGGGGGGGGGGGGGGGGGGGGGFGGFGFGEFGGGGGGGGGGGGGGGGGGGGGGG5@5DFGFGGCFFGGFGGGGGGG<8<0>@FGFFGGC16BFFEF>079B?F?4760)63<2<C5A+64.82<AADF?FFB>1::
@M06628:26:000000000-CRM2J:1:1101:8278:21825 1:N:0:102
TACGGATGGGGTTAGCGTTGTTCGGAATTACTGGGCGTAAAGCGTACGTAGGCGGATTGGAAAGTAGGGGGTGAAATCCCAGGGCTCAACCCTGGAACTGCCTCCTAAACTATCAGTCTAGAGTTCGAGAGAGGTGAGTGGAATTCCAAGTGTAGAGGTGAAATTCGTAGATATTTGGAGGAACACCAGTGGCGAAGGCGGCTCACTGGCTCGATACTGACGCTGAGGTACGAAAGTGTGGGGAGCAAACAGGATTAGATACCCTGGTAGTCCACACCGTAA
+
GGGGGGGGGGGGGGGGGGGGGGGGGGGGGGGGGGGGGGGGGGGGGFGGGGGGGGGGGGGGGGGGGGGGGGGGGGGGGGGGGGGGGGGGGGGGGGGGGGGGGGGGGGGGGGGGGGGGGGGGGGGGGGGGGGGGGGGGGGGGGGGGGGGGGGGGGGGGGGGGGGGGGGGGFGGCGGGGGGGGGGGGGGGGGGGGGGGGGGGGFFGGFGFGGGFFGGGGGGGGGGDFE;FF@DFFGGG>DFFFFBFFFFFFG?4F<??<42<ACDGFF?FFFFFFFA??1>9644
@M06628:26:000000000-CRM2J:1:1101:8663:21846 1:N:0:102
TACGGAGGGTGCAAGCGTTAATCGGAATTACTGGGCGTAAAGCGCACGCAGGCGGTCTGTTAAGCTAGAAGTGAAAGCCCCGCGCTCAACCTGGGAAGGCCTTTTAGAACTGGCAGACTAGAGTTTTGGAGAGGGGAGTGGAATTCCAGGTGTAGCGGTGAAATGCGTAGATATCTGGAGGAACATCAGTGGCGAAGGCGACTCTCTGGCCAAAGACTGACGCTCATGTGCGAAAGTGCGGGTAGCGAACAGGATTAGATACCCTGGTAGTCCACAACGTAA
+
CEG8CE@@@F:FGFGG@CC@DGDD:@FGGAGGGFECGGDGG@<>>FGBE:@F@F:@:BEFGECEFGFECFFEEC?EFCD<C==CFGGE9AFFDBDFFEGGDDGGGGGCFGCFC7@CFF7FGCA7@335@FCF7*7CF7FC5<FCF;BC,6?C?,B?FC383?C++1=385D?@+>:EGGGGGG6EGEFGCG85C8)?CCGE5>**2/:+*0/>7<***97C5CBDF4@9:9(*57,6**))4,(,,41D9>F??6)<?A2:<6<0,).:4).-:?B(79-03
@M06628:26:000000000-CRM2J:1:1101:8271:21847 1:N:0:102
TACGGATGGGGTTAGCGTTGTTCGGAATTACTGGGCGTAAAGCGTACGTAGGCGGATTGGAAAGTAGGGGGTGAAATCCCAGGGCTCAACCCTGGAACTGCCTCCTAAACTATCAGTCTAGAGTTCGAGAGAGGTGAGTGGAATTCCAAGTGTAGAGGTGAAATTCGTAGATATTTGGAGGAACACCAGTGGCGAAGGCGGCTCACTGGCTCGATACTGACGCTGAGGTACGAAAGTGTGGGGAGCAAACAGGATTAGATACCCTGGTAGTCCACACCGTAA
+
GGGGGEGFGFGFGGGGGGGGGGGGGGGGGGGGGGGGGGGDFGGGGGGGGGGGGGGGGGGGGGGGGGGGGGGGGGGGGGGGGCFGGGGGGGGGGGGGGGGGGGGGGGGGGGGGGGGGGGGGGGGGGGGGGFGGGGFFFGGGGGFGGGGGGGDDFG9DCFGGGGGGGGGGFGD,BCFGGGGGGGFGGGGGGGGGDEGGGGGDBFGDFGFGFGFFGGGGGDFGFGDFF>:FFGFFGGG06@FF@?0896:<*8>5219<>499DFGGF1F0))8<ABBFFB6:?<
@M06628:26:000000000-CRM2J:1:1101:11767:21941 1:N:0:102
TACGGAGGGGGTTAGCGTTGTTCGGAATTACTGGGCGTAAAGCGTACGTAGGCGGATTGGAAAGTATGGGGTGAAATCCCAGGGCTCAACCCTGGAACTGCCCTGTAAACTATCAGTCTAGAGTTCGAGAGAGGTGAGTGGAATTCCAAGTGTAGAGGTGAAATTCGTAGATATTTGGAGGAACACCAGTGGCGAAGGCGGCTCACTGGCTCGATACTGACGCTGAGGTACGAAAGTGTGGGGAGCAAACAGGATTAGATACCCTGGTAGTCCACACCGTAA
+
GGGGGGGGGGGGGGGGGGGGGGGGGGGGGGGGGGGGGGGGGGGGGGGGGGGGGGGGGGGGGGGGGGGGGGGGGGGGGGGGGGGGGGGGGGGGGGGGGGGGGFGGGGGGGGGFFFGGGGGFFGGGGGGGGGGGGGGGGGGGGGGGGGGGGGGGFGGGGGGGGGGGGGGGFGGGGGGGGFGGGGGGGGGGGGGGGGGGGGGGFBGGFGFGGD>FGGGGGGFCFCCDFFFF?FF?EGGFA4FFF?>692??F?FFB<:)8?FBFFCC9<>36>FAA923:D(3::
@M06628:26:000000000-CRM2J:1:1101:26034:22169 1:N:0:102
TACGGAGGGGGTTAGCGTTGTTCGGAATTACTGGGCGTAAAGCGTACGTAGGCGGATTGGAAAGTTGGGGGTGAAATCCCAGGGCTCAACCCTGGAACTGCCTCCAAAACTATCAATCTAGAGTTCGAGAGAGGTGAGTGGAATTCCGAGTGTAGAGGTGAAATTCGTAGATATTCGGAGGAACACCAGTGGCGAAGGCGGCTCACTGGCTCGATACTGACGCTGAGGTACGAAAGTGTGGGGAGCAAACAGGATTAGATACCCTGGTAGTCCACACCGTAA
+
GGGGGFGGGGGGGGGGGGGGGGGGGGGGGGGGGGGGGGGGGGGGCGGGGGGGGGGGGGGGCFGGGGGGGGGGGGGGGGGGGGGGGGGGGGGGFGFGGGGGGGFGDGGGGGGDFFGGFAFFGGGGGGGFGGDFEGGFGGCFGGCFGGGGGG:CC;FGFGGGFFGGGGGFFFGGGCFCF=CEEGDGGBEGG?FFGGGGGEFGEFGC67@EGCF@GGFCCCC+27C>>65)?6@?D5D1<8F?D:>:;9<:>?F4110-,)6476AFF734))).-6,((04618
@M06628:26:000000000-CRM2J:1:1101:21346:22434 1:N:0:102
TACGGAGGGGGTTAGCGTTGTTCGGAATTACTGGGCGTAAAGCGTACGTAGGCGGATTGGAAAGTATGGGGTGAAATCCCAGGGCTCAACCCTGGAACTGCCCTGTAAACTATCAGTCTAGAGTTCGAGAGAGGTGAGTGGAATTCCAAGTGTAGAGGTGAAATTCGTAGATATTTGGAGGAACACCAGTGGCGAAGGCGGCTCACTGGCTCGATACTGACGCTGAGGTACGAAAGTGTGGGGAGCAAACAGGATTAGATACCCTGGTAGTCCACACCGTAA
+
GGGGGCGGGGGGGGGGGGGGGGGDEGGGGGGGFGFFGFGGGFGCGGGFFG@=FFGGGGGF=<EGGGGGGEGGGGGGGGGGGCGGGGGGGGGGGGGGFGGGGGGGGGDFFGGGGGGGGGGGAFFGGGGGGGGGGGGGGFGGGGGGGGFGF?>E@DGGDFGGGGFGGGGGFGG9;F7@CEC?EEGG>@EFFGGG5CEGDEGGF:)9?FFF6CFFGGD<CGFEC*7>D08F:9@1EFG(6?FFD:6(42:?FF>F<?4:3)597<:+9(8().-5-.<:10(8,3
@M06628:26:000000000-CRM2J:1:1101:7188:22925 1:N:0:102
TACGGAGGGTCCGAGCGTTATCCGGAATCATTGGGTTTAAAGGGTCCGTAGGTGGGCCTATAAGTCAGAGGTGAAAGTTTGTGGCTCAACCATAAAATTGCCTTTGATACTGTAGGTCTTGAGTTATAGTGAAGTTGCCGGAACATGTGGTGTAGCGGTGAAATGCATAGATATCACATAGAACACCAATTGCGAAGGCAGGTGACTAACTATATACTGACACTGATGGACGAAAGCGTGGGGAGCGAACGGGATTAGATACCCCGGTAGTCCACGCCGTAA
+
GGGGGGGGGGGGGGGGGGGGGGGGGGGFGGGGGGGGGGGGGGGGGGGGGGGGGGGGGGGGGGFGGGGGGGGGGGGGGEEGFGGGGGGGGGGGGGGGGGGGFGGGGGGGGGGGGGFGGGGGGGGGGFGGGGFFGGGGFGGGGGGGGGGGGGGGGGDGGGGCFGGGFGGGFGGGGGGGGGGGGGGGFFEGGCEFGGGDEGGGBAGGFGFFFGFFCGGGDDDFGGGFAA@FFGFFGGGBBEEFFFF?BFFFDBBE<0::?))6:>CF@BE>>37<44),(769<?
@M06628:26:000000000-CRM2J:1:1101:12156:22954 1:N:0:102
TACGGAGGGGGTTAGCGTTGTTCGGAATTACTGGGCGTAAAGCGCACGTAGGCGGACTATTAAGTCAGAGGTGAAATCCCAGGGCTCAACCCTGGAACTGCCTTTGATACTGGTAGTCTTGAGTTCGAGAGAGGTAAGTGGAATTCCGAGTGTAGAGGTGAAATTCGTAGATATTCGGAGGAACACCAGTGGCGAAGGCGGCTTACTGGCTCGATACTGACGCTGAGGTGCGAAAGTGTGGGGAGCAAACAGGATTAGATACCCTGGGAGTCCACACCGGAA
+
GGGGGGGGGGGGGGGGGGGGGGGGGGGGGGGGGGGGGGGGGGGGGGGGGGGGGGGGGGGGGGGGGGGGGGGGGGGGGGGGFGGGGGGGGGGGGGGGGGGGGGGGGGGGGGGGGGGGGGGGGFGGGGGGGGGGGGGGGGGGGGGGGGGGGGGGGGGFCGGGGGGGGGFGFGGGGGGFGGGGGGGGGGGGGGGFDC8DCEFGEBDGFGFGGGF@GGGGGFG97*7@FBFFFG?BGGG9>FFFEF>?F9B?GFFFF<FA<?2::.0014>((,3(.)43(0((--
@M06628:26:000000000-CRM2J:1:1101:15111:23193 1:N:0:102
TACGGAGGGGGTTAGCGTTGTTCGGAATTACTGGGCGTAAAGCGCACGTAGGCGGATCAGAAAGTATGGGGTGAAATCCCAGGGCTCAACCCTGGAACTGCCTCATAAACTCCTGGTCTAGAGTTCGAGAGAGGTGAGTGGAATTCCGAGTGTAGAGGTGAAATTCGTAGATATTCGGAGGAACACCAGTGGCGAAGGCGGCTCACTGGCTCGATACTGACGCTGAGGTGTGAAAGTGTGGGGAGCAAACAGGAGTAGATACCCTGGTAGTTCACACCGTAA
+
GGFFECFGGGGGGGG9FFEEGGGGGGGGGGGC@FGGGCFGGGGGGGGGGGGFGGEGGEEG<FFGFFGGGGGGGEGGGGFDEFGG7<FGGGGGGGGGGGEDFGGGGGGGGGFDFGGG:FFGFFGGGGGGE>EEGGCFAFGGGGGGGCFG>C:EGGGFGGGFGGFGGGG18CDFGGGCFGGGGGG*+=B*;0=F35BDDE=C:5)19FFGGFF6DG<75?D?7>35>9FFFC*3<<DAFFFFE6>?((14C?FFBF).4AAD*)+2*(0,5AA6-6<>(04(,-
@M06628:26:000000000-CRM2J:1:1101:13464:23246 1:N:0:102
TACGGAGGGGGTTAGCGTTGTTCGGAATTACTGGGCGTAAAGCGCACGTAGGCGGATCAGAAAGTTAGGGGTGAAATCCCGAGGCTCAACCTCGGAACTGCCTCTAAAACTCCTGGTCTTGAGTTCGAGAGAGGTGAGTGGAATTCCAAGTGTAGAGGTGAAATTCGTAGATATTTGGAGGAACACCAGTGGCGAAGGCGGCTCACTGGCTCGATACTGACGCTGAGGTGCGAAAGTGTGGGGAGCAAACAGGATTAGATACCCTGGTAGTCCACACCGTAA
+
GGGGGGGGGGGGGGGGGGGGGGGGGGGGGGGGGGGGGGGGGGGGGGGGGGGGGGGGGGGGGGGGGGGGGGGGGGGGGGGGGGGGGGGGGGGGGGGGGGGGGGGGGGGGGGGGGGGGGGGGGGGGGGGGGGGGGGGGGGGGGGGGGGGGGGFGGGGFGGGGGGFGGGGGFFGGGGGGG?GFEGGFFGGGGGGGGGGGGGGGFDGGFGFGGFF?GGGG)*:EGDDEEFFF/5?;GGDBDFFFEFF14-:7C8>0449<>>>AFAC0@7@B>AD4>AF??:6(44
@M06628:26:000000000-CRM2J:1:1101:9926:23460 1:N:0:102
TACGGAGGGAGCTAGCGTTGTTCGGAATTACTGGGCGTAAAGCGCGCGTAGGCGGCCATTCAAGTCAGAGGTGAAAGCCCGGGGCTCAACTCCGGAACTGCCTTTGAAACTAGATGGCTAGAATATGGGAGAGGTGAGTGGAATTCCGAGTGTAGAGGTGAAATTCGTAGATATTCGGAAGAACACCAGTGGCGAAGGCGACTCACTGGACCATTATTGACGCTGAGGTGCGAAAGCGTGGGGAGCAAACAGGATTAGATACCCTGGTAGTCCACGCCGTAA
+
GGFGGGGGGGGGGGGGGGGGGGG7:FGGGGGGFGFGGGGGGGGGG7FFGGGEG7FCCG8FGGFD@FFGGFGGGGGGB<FGGGGEGGGFGGGGGGDFGGFFGGCGFFGGGGGFFFFFGGBCFEAFCGA@FFEC*>?FF7FEGCCGGFGC>ECC,5<EFGGB>AFGGGFEFFGGGGECF6ECCFGGFFGGFF+A*/C5*/A:057<FCBFG47>FCF:CGGG755)56FFFD?0AEG02BBBD(1((-209(85(().444)0)30=:F46)..)))((813::
@M06628:26:000000000-CRM2J:1:1101:23586:23704 1:N:0:102
TACGGAGGGTCCGAGCGTTATCCGGAATTATTGGGTTTAAAGGGTCCGTAGGCGGGCGATTAAGTCAGTGGTGAAAGTCTGCAGCTCAACTGTAGAATTGCCTTTGATACTGGTCGTCTTGAGTTATGGTGAAGTTGGCGGAATATGTAGTGTAGCGGTGAAATGCATAGATATTACATAGAAAACCGATTGCGAAGGCAGCTGACTAACCATATACTGACGCTGATGGACGAAAGCGTGGGGAGCGAACAGGATTAGATACCCTGGTAGTCCACGCCGTAA
+
FGGGGEEGEGGGEEGEEECBFE@CCEG@@9@FFFCFEGGGGGGGC<FCEEFGFGGGGFGG+=E<FFFFGGGFGG@DGGGGGGDFDGFB9DGFDFGFDGGGGFGGGGGFGGGGGGFEEGGGGFFGGA=DFEFCGGGGGG7EGGGCG<FGFGEFFCF9FEGGGGECCF978*;CCGGGGGGG7CF+22=?CEDG7CC):CFGF3<7474@EFF622*7*0:C6:C@B>FFF49>G59((57>D>0(40(-C>))(()6,))6:4+064744)).64)(4F0(-3
@M06628:26:000000000-CRM2J:1:1101:21304:24108 1:N:0:102
TACGGAGGGTGCGAGCGTTAATCGGAATTACTGGGCGTAAAGCGCGCGTAGGCGGTTTGTTAAGTCGGATGTGAAAGCCCCGGGCTCAACCTGGGAATTGCACCCGATACTGGCCGACTGGAGTGCGAGAGAGGGAGGTAGAATTCCACGTGTAGCGGTGAAATGCGTAGATATGTGGAGGAATACCGGTGGCGAAGGCGGCCTCCTGGCTCGACACTGACGCTGAGTTGCGAAAGCGGGGGGAGCAAACAGGATTAGGTACCCTGGTCGTCCACGCCGCAA
+
GGGGGGGGGGGGGGGGGGGGGGGGGGGGGGGGGGGGGGGGGGGGGGGGGGGGGGGFGGGGGGGGGG@FGGGGGGGGGGGGCCFGGGGGGGGGGGGGGFGFGGGGGGGFFGGGGGGGGGGGGGG7<DF7CFCFGGGDEG7BFF9<CFGGFGGGFGGGEEEGFCFGGDE*8)50<EGGCCCFEC6C+C6CEGGGFEGGGEFGF>DDFCFG6/8?C9<DG*7CCCD)718**:49EG<>:>)<:9B9BF?(2.7<489>7))-2.33*4)5)491247(-)(((-
@M06628:26:000000000-CRM2J:1:1101:11211:24379 1:N:0:102
TACGGAGGGGGTTAGCGTTGTTCGGAATTACTGGGCGTAAAGCGTACGTAGGCGGATTGGAAAGTTGGGGGTGAAATCCCAGGGCTCAACCCTGGAACTGCCTCCAGAACTATCAATCTAGAGTTCGAGAGAGGTGAGTGGAATTCCGAGTGTAGAGGTGAAATTCGTAGATATTCGGAGGAACACCAGTGGCGAAGGCGGCTCACTGGCTCGATACTGACGCTGAGGTACGAAAGTGTGGGGAGCAAACAGGATTAGATACCCTGGTAGCGCACACCCTAA
+
GGGFGGGGGGEFEGGFGGGGGGGGGGGGGGGGGGGGGGFGGFGGGGGGGGGGGCEGGGGGDA9FFGGGGGGGGGFGGGGGGGFGEFGGGGGGGFGGGGFFFD@FGGGGGGGGGGGGGFF==FGGGF<FFFEGEC7DDFFGFGFGGFGGGE=EGF9BFGGGGFFGCFGFFGGGGGCCCFGD=<FEFDC=*CGEDEGD>CCE3>CCFGFGGF>?C<CF7:CC6:9)8155;6=<E:50:7@FFB9?F>BF4(8:::FF?B<AD9<@F73><))(((((.0(41.
@M06628:26:000000000-CRM2J:1:1101:11208:24397 1:N:0:102
TACGGAGGGGGTTAGCGTTGTTCGGAATTACTGGGCGTAAAGCGTACGTAGGCGGATTGGAAAGTTGGGGGTGAAATCCCAGGGCTCAACCCTGGAACTGCCTCCAGAACTATCAATCTAGAGTTCGAGAGAGGTGAGTGGAATTCCGAGTGTAGAGGTGAAATTCGTAGATATTCGGAGGAACACCAGTGGCGAAGGCGGCTCACTGGCTCGATACTGACGCGGAGGTACGAAAGTGTGGGGAGCAAACAGGATTAGATACCCTGGTAGTCCACACCGTAA
+
GGGGG7FGGGGGGGGGGGGGGGGGGGGGGGGGGGGGGGGGGGGGGGGGGGGGGGGGGGGGDGGGFGGGGGGGGGGGGGGGGGGGGGGGGGGGGGGGGGGGGDFGGGGGGGGGFFGGGGGFFGGGGGGGGGGFGGFGFGGGGFGGFGGGGGFGGGGGGGGGGG9CFCFGFFC<FGGFGGGGGEC6CFDFFFGGCECDGCGGF>GGFGFGGF46D>579DCFGGG3;>DDECF?5EG>47F@@0929633<1<F2:@2)24<7:0A7.7>9AD>)).3<>>(28
@M06628:26:000000000-CRM2J:1:1101:11214:24415 1:N:0:102
TACGGAGGGGGCAAGCGTTGTTCGGAATTATTGGGCGTAAAGCGTACGTAGGCGGATTGGAAAGTTGGGGGTGAAAGGCAGCGGCTCAACTCTGGTACAGGCTCAAGAACCGTAAATGCAGCAGTCGAGAGGGGTGAGTGGAATTGCGCGTGGAGGCGTGAAAATGGAAGATAATCGTAAGGAAAACCGGGGGTGAGGGGGCCCTGCGGTGGGATAATTGCGGCTGAGAGCGGAAGGGTGGGGATGACACAAGGATAGATACCCCGGGTATCCACACTGTAA
+
GCFF-8+@:CE++CCCBB7@F,EF@E@FFE,CF?,,8FGGCD9CG::+EFCC=BC7++B<,95AF,C,+CE@F<=F,,8D+++6@B+B=<3,<8,,83,:,3,,,,:<,,3*83@@C,,7E,3,@,***61**46*=,7,*3,7:2,**3*:******221*0+++32**0++33+;*0*/+<*+*2*//**)/*1*;*5).//)1.**1)))**97**+2*/)0())**)(/*9(()00),3(((,47))).())).6)*<:+713(--)))).(,)).)-
@M06628:26:000000000-CRM2J:1:1101:20234:24747 1:N:0:102
TACGGAGGGGGTTAGCGTTGTTCGGAATTACTGGGCGTAAAGCGCACGTAGGCGGATCAGAAAGTATAGGGTGAAATCCCAGGGCTCAACCCTGGAACTGCTGTATAAACTCCTGGTCTTGAGTTCGAGAGAGGTGAGTGGAATTCCAAGTGTAGAGGTGAAATGCGTAGATATTTGGAGGAACACCAGTGGCGAAGGCGGCTCACTGGCTCGATACTGACGCTGAGGTGCGAAAGTGTGGGGAGCAAACAGGAGTAGAGACACGGGTGGTACACACGGGAA
+
GGGGGFGGGGGGGGGGGF@F@<<FGGGGFFGFGGGGGFGDEGGGGGGGCFEGGGGGGGGGAFFFE<FFGGGGEGGDFAFFGGGGGFGGG?AF8>FCDGDFG=<DFFFGGGGF<FGGGFFCFFGFBC@7FFEDEG,DCC>DFFF9DGGGCGFFEGGGGGFGGFCC,,=48D5,5+37CFE?CCB*<:EFGGGGDEEDGECEF)97@78CG<FFD3<<)*2:0=9B83:59F)35594<@=FE<904>0:<(05115::AD2*20*017-(-3.6)),()((,-
@M06628:26:000000000-CRM2J:1:1101:20756:24980 1:N:0:102
TACGGAGGGGGTTAGCGTTGTTCGGAATTACTGGGCGTAAAGCGTACGTAGGCGGATCAGGAAGTGAGGGGTGAAATCCCGAGGCTCAACCTCGGAACTGCCTCTAAAACTCCTGGTAGTGAGTTCGAGAGAGGTGAGTGGAATTCCAAGGGTAGAGGTGAAATTCGTAGATATTTGGAGGAAAAACAGTGGCGAAGGCGGCTAACTGGAGCGATAATGACGCTGAGGTACGAAAGTGTGGGGAGCAAACAGGAGTAGAGACACTGGTAGTCGAAACTGTAA
+
AAFGGCC:@FCC+:CCF-@FEFGGGCF<<C6,<FFCFFDFGGGG6?=>,CFCEFC=+>EF,B,4B,CAFEE:=+=A9BF8CGGC+BBFG,>,8>>CFF<FC<@<,@<<AFF9F<DD:,,7DF:,7>:FFFG>EGDF@F;D>CF9D,2@<2*=<CG?C62:9F;,4+=8.9>A9EC7>+86*<<+2*3;=<A</>8>EEFE3.)/0*9CD*)07C<<**:9CC77>>5F)6865**,69*1510(30:(02)02()((.-)03*26554-6).(((-4*6)-.
@M06628:26:000000000-CRM2J:1:1101:20434:25088 1:N:0:102
TACGGGGGGGACTAGCGTTGTTCGGAATTACTGGGCGTAAAGCGCACGTAGGCGGACCGAAAAGTTGGAGGTGAAATCCCAGGGCTCAACCTTGGAACTGCCTTCAAAACTGCCGGTCTAGAGTTCGAGAGAGGTGAGTGGAATTCCGAGTTTAGAGGTGAAATTCGTTGATATTCGGAGGAACACCAGTGGCGAAGGCGGCCCACTGGCTCGAAACGGACCTTGAGGTGCGAAAGCGGGGGGGGCAAACAGGATTAGATACCCGCGTAGTCCAAGCCTCAA
+
GGGGGGGGGGC<FCBFEG7CFF@FGGGGGGGGGGGGGGFEEFGGDEG@:CC<CECEGEEE5E8EEC7CC?+;:CGGEFFCFGGEG>CFGGGGGCCGGC,<C8ECFFGFFGG7<@?E8:C?A+<C<9;F>>>A;E<C:C+<CCCFC:CC8E//0A++<*<8<?9CCE*+)2*<@FF<C7/>5:8ECFEGF<96**CCECFC:)/9>D)8*9)/))**)*1*//0*/)9?FC)355)((0)0722(((-4C()..1)-)))-*)23)(0,((-)..)5(.(((.
@M06628:26:000000000-CRM2J:1:1101:18579:25109 1:N:0:102
TACGGAGGGTCCGAGCGTTATCCGGAATCATTGGGTTTAAAGGGTCCGTAGGTGGGCCTATAAGTCAGAGGTGAAAGTTTGTGGCTCAACCATAAAATTGCCTTTGATACTGTAGGTCTTGAGTTATAGTGAAGTTGCCGGAACATGTGGTGTAGCGGTGAAATGCATAGATAGCACATAGAACACCAATTGCGAAGGCAGGTGACTAACTATATACTGACACGGATGGACGAAAGTGTGGGGAGCGAACGGGATGAGATACCCCGGTAGGACAGGCGGTAA
+
GGGGGGGGGFGGGGGGGEGGGGGGGGG@EGFFEGGFEEEFGGGGFGGGFFGGCFGGFGGECFGGGGGGGGGGGFGGGFGFFGGGGEGGGGGGFFGGGGFGGFFEBFEAFFEFGFGGDAFCGFGDCFCDFFGGGGGFECFGEDFDFFF=EBFG:;EFFGEGGGF9AEF:3:C=;,,:DGFGFDFGGDGFGACF74:CEDEFEF*;A4A+<*+;;:1:;;;9<F4).:B>@CFFCEG>2*1756>:0(49<9D>34><77:-76++)-7-4:(,)4(-()(--1
@M06628:26:000000000-CRM2J:1:1102:18913:1365 1:N:0:102
TACGGAGGGAGCTAGCGTTGTTCGGAATTACTGGGCGTAAAGCGCGCGTAGGCGGCCATTCAAGTCAGAGGTGAAAGCCCGGGGCTCAACTCCGGAACTGCCTTTGAAACTAGATGGCTAGAATATGGGAGAGGTGAGTGGAATTCCGAGTGTAGAGGTGAAATTCGTAGATATTCGGAAGAACACCAGTGGCGAAGGCGACTCACTGGACCATTATTGACGCTGAGGTGCGAAAGCGTGGGGAGCAAACAGGATTAGATACCCTGGTAGTCCAAGCCGTAA
+
GGGGGGGGGGGGGGGGGGGFGGGGGGGGGGGGGGGGGGGGGGGGGGGGFGGGGGGGGGGGGGGGGGGGGGDGGGGGGGGFGGGGGGGGGGGGGGGGGGGEGGFGGGGGGGGGGGGGGGGCFGGGGFGGGGGEGGGGGG9DFFECGFFECEGFFGGGGGDGGGGGGDFGFGGGGFGGGGGGGGGFGC@CECGGGGEEEGGGFGDGGGGF8EFDFF+2A7F@+*/0C59C7:7@GGG0:<CDDEF?>0(7*08:6>>A?<<<CFGFF?>?).4--6)/404422
@M06628:26:000000000-CRM2J:1:1102:16136:1463 1:N:0:102
TACGGAGGGGGTTAGCGTTGTTCGGAATTACTGGGCGTAAAGCGTACGTAGGCGGATTGGAAAGTATGGGGTGAAATCCCAGGGCTCAACCCTGGAACTGCCCTGTAAACTATCAGTCTAGAGTTCGAGAGAGGTGAGTGGAATTCCAAGTGTAGAGGTGAAATTCGTAGATATTTGGAGGAACACCAGTGGCGAAGGCGGCCCACTGGCTCGATACTGACGCTGAGGTACGAAAGTGTGGGGAGCAAACAGGATTAGATACCCTGGTAGTCCACATCGTAA
+
GGGGGGGGEGGEGGGGGGGGGGGGGGGGGGGGGGGGGGGGGGGGGGGGGGGGFGGFEGGGGGGGGGGGGGGGGGGG<EGFFF@FGGGGGGGDGGGGGFFGGD,DGFGGGGFFCFGGGFGGGGGGGGGF7FE?FGGGFCFFGFGFGGGGGGGGGGGGGGFGGGGG;EGGGGDGGGGGGGGFGGGGGGEGCFGGGEGEGGGGD9*/>EGGFEGGGDFFCGFFGGDEDFGGCFGEDCG>47:FCB0:>4(7C4>FFFG))89>CFFG*1>?A>AA2:37)00,8<
@M06628:26:000000000-CRM2J:1:1102:15345:1692 1:N:0:102
GACGAACCGTCCAAACGTTATTCGGAATTATTGGGCTTAAAGGGTGCGTAGGCGGTGCGGAAAGTTGGGTGTGAAATCCCTCGGCTCAACCGAGGAACTGCGCCCAAAACTGCCGTGCTGGAGGAAGACAGAGGTGAGCGGAACTAAGGGTGGAGCGGTGAAATGCGTTGATATCCTTAGGAACACCGGTGGCGAAAGCGGCTCACTGGGTCTTTTCTGACGCTGAGGCACGAAATCTAGGGGAGCGAACGTGATTAGATACCCCGGTATTCCTAGCTGTAA
+
GGGGGGGGGGGGGGGGGFFFGGGGGGG<DFGGGGGGGGGGGGGGGGGGGGGGGGGGGGGGDFGGGGGGGFGFGGGGGGGGGGGGGGGGGGGGGGGGGGGGGGDGGGCGGGFGGGGGGGGGGGGGGGGGGGGGFGFEFGGGGGGGGGGGGGGGG*BEFGFGE9C+?@E**/53?FEGGFF<CFGDFFGGG5CG*8CEGEGED3CDDGC98F<CCCGGDFGCF*9>GFGG3*:)>8<(.*:CDF>>1(45DE@),)2642)6*/AF:>D>,,.)6)6@?66AA4
@M06628:26:000000000-CRM2J:1:1102:16662:1857 1:N:0:102
TACGGAGGGTCCGAGCGTTATCCGGAATCATTGGGTTTAAAGGGTCCGTAGGTGGGCCTATAAGTCAGAGGTGAAAGTTTGTGGCTCAACCATAAAATTGCCTTTGATACTGTAGGTCTTGAGTTATAGTGAAGTTGCCGGAACATGTGGTGTAGCGGTGAAATGCATAGATATCACATAGAACACCAATTGCCAAGGCAGGTGACTAACTATATACTGACACTGATGGACGAAAGCGTGGGGAGCGAACGGGATTAGATACACAGGTAGTCCACGCGGTAA
+
FFGGFEECFGGGGCGGGGGDFGCGGCBFFAE6EFGGGGFFGGFGCECF@FC:FCCCFDD,FFFGG9FCFFFFFFCE<FFGGGFFCEFCF@,BFGBGGGGD,?FGFGDF?E?,C,?DF9DFFG8?FFDAFD,EF9DCEDFE7:FCFB<FFFCF>CBAC7@FDFCFF,@B9,<D9D>C9,>;7FG,F,1;5:E99,?,2*;65CCGGGF?+=7CCF+<:@:1?9>;6ACF=C0./*5(47/*1;((-393))086:<()))::*+20().)).)).))3)4771
@M06628:26:000000000-CRM2J:1:1102:11936:1870 1:N:0:102
TACGGAGGGGGTTAGCGTTGTTCGGAATTACTGGGCGTAAAGCGTACGTAGGCGGATTAGTCAGTCAGAGGTGAAATCCCAGGGCTCAACCCTGGAACTGCCTTTGATACTGCTAGTCTTGAGTTCGAGAGAGGTGAGTGGAATTCCAAGTGTAGAGGTGAAATTCGTAGATATTTGGAGGAACACCAGTGGCGAAGGCGGCTCACTGGCTCGATACTGACGCTGAGGTACGAAAGTGTGGGGAGCAAACAGGATTAGATACCCTGGTAGTCCACACCGTAA
+
GGGGGDEEDGGFGFGGGFEGGGGGGGGGGDFGGGGGGGGEFGGGFEFGGGGGGGDGGGGGGFDGGGFGGGGGGDGGGGGGGGGGGGGGGGGGGGCFDGFCGGGGGGCEFGGGGGGGGDGGGFGFFGGGGGGGGGGFGGGGGGGGGFEGFC=FFFF;CFDFFGGGGGGGGGGGFFFFGGFFGGGGGGGGGGGGGG7CEGGDEGEGGGGGGGD47CF=7:?EFGG>DEF<>9?>=@D><GCCC@;09,3)97@FFFGA>>>BCF+0F2)4468<29?6?3,.(4
@M06628:26:000000000-CRM2J:1:1102:23299:2431 1:N:0:102
TACGGAGGGGGTTAGCGTTGTTCGGAATTACTGGGCGTAAAGCGTACGTAGGCGGATTGGAAAGTATGGGGTGAAATCCCAGGGCTCAACCCTGGAACTGCCCTGTAAACTATCAGTCTAGAGTTCGAGAGAGGTGAGTGGAATTCCAAGTGTAGAGGTGAAATTCGTAGATATTTGGAGGAACACCAGTGGCGAAGGCGGCTCACTGGCTCGATACTGACGCTGAGGTACGAAAGTGTGGGGAGCAAACAGGATTAGATACCCTGGTAGTCCACACCGTAA
+
GGGGGGGGGDGGGGGGGGGGGGGGGGGGGGGGGGGGGGGGGGGGGGGGGGGGGGGGGGGGDGGGFFGGGGGGGGGGGGGGGGGGGGGGGGGGGGGGGGGGGFGGGGGGGGGGGGGGGGGGGFGGGFGGGGGGGGGGFFGGGGGGFGGGGGGGGGGFGGGGGGGGGGG?47EGGGGGGGFFGGGGGGGGGGGGGGGEGGGGFGGGGGGGDFFGEGGGGGGDFGGFDFGGGGGBEGGBACGGGF;09>FFFFFFBFGF>79AC=@CFBF2A9AF<<BFBD9???
@M06628:26:000000000-CRM2J:1:1102:15461:2451 1:N:0:102
TACGGAGGGGGTTAGCGTTGTTCGGAATTACTGGGCGTAAAGCGTACGTAGGCGGATCAGAAAGTATAGGGTGAAATCCCGAGGCTCAACCTCGGAACTGCCTTGTAAACTCCTGGTCTTGAGTTCGAGAGAGGTGAGTGGAATTCCAAGTGTAGAGGTGAAATTCGTAGATATTTGGAGGAACACCAGTGGCGAAGGCGGCTCACTGGCTCGATACTGACGCTGAGGTACGAAAGTGTGGGGAGCAAACAGGATTAGATACCCTGGTAGGCCACACCGTAA
+
GGGGGGGGGGGGGGGGGGGGGGGCFGGGGGGGGGGGGGGGGGGGGGGGGGGGGGGGGGGGFFFGGGGGGGGGGGGGGGGGGGGGGGGGGGGGGGGGGGGGGGGGGGGGGGGGGGGFGGGGGGFGGGGGGGGGGGFGFGGGGGGGGGGGFGGGGGGGGGFFGGGGGGG:FFCFGFGGGGFGGGGCGGD=FGGGCGGGGGGGBGCGGGGGGGGGGGFGGFGDGED@DFGGGFGFGGGF<FFGCEF?>(8?F>FF<>4<2)))27FEF:5492(54:?FF3,.8<
@M06628:26:000000000-CRM2J:1:1102:12814:2525 1:N:0:102
TACGGAGGGAGCTAGCGTTGTTCGGAATTACTGGGCGTAAAGCGCGCGTAGGCGGCCATTCAAGTCAGAGGTGAAAGCCCGGGGCTCAACTCCGGAACTGCCTTTGAAACTAGATGGCTAGAATATGGGAGAGGTGAGTGGAATTCCGAGTGTAGAGGTGAAATTCGTAGATATTCGGAAGAACACCAGTGGCGAAGGCGACTCACTGGACCATTATTGACGCTGAGGTGCGAAAGCGTGGGGAGCAAACAGGATTAGATACCCTGGTAGTCCACGCCGTAA
+
FFFFGGGGGGGGGGGGGGGGGGGGGGGGGGGGGGGFGGGGGGGGGGGGGGGGGGGGGGGGGGGGGGFGGGGGGGGGGGGGGGGGGGGGGGGGGGGGGGGGGGGGGGGGGGGGGFGGGGGGGGGGGGGGGGGGGGFGGGGGGGGGGGGFEGGGGGGGGGGGGGGGGGGGGGGGGGGFGGGGGFGGFG@88CFEGGGGEGCGFGGGFGGGGGGGGGFGGG9EFDGFGBGGGFFFGGGF7C<CDFF61>BFGFFF:)9<?F<<*=<@6:),-:A<A2<@>FFF34
@M06628:26:000000000-CRM2J:1:1102:19313:2584 1:N:0:102
TACGGAGGGGGTTAGCGTTGTTCGGAATTACTGGGCGTAAAGCGCGCGTAGGCGGATTAGTAAGTTAGGGGTGAAATCCCGGGGCTCAACCCCGGAACTGCCTCTAATACTGCTAGTCTTGAGTTCGAGAGAGGTGAGTGGAATTCCGAGTGTAGAGGTGAAATTCGTAGATATTCGGAGGAACACCAGTGGCGAAGGCGACTCACTGGCTCGATACTGACGCTGAGGTGCGAAAGTGTGGGGAGCAAACAGGATTAGATACCCTGGGAGTCCACACCGTAA
+
FGGGGCFGGEEGGGGFGFFGGGFGGFGGGGGGGGGFGGGGFGGGGGGGGGGGFEFEFGGGFGGFGFGGGGGGGGGGGGGGGGGGGGGGGGGGGGGGGGGGGGGGGGGGGGGGGGGGGGGGGGGGGGGGGGGGGGGGGGGGGGGGGGGGGGFGGGGGGGGGGGGGGGGGGGGGGFGGGFGGGGCGGGGGGGGGGGGGGGGGFGDGGGGGGE*7=7FGGGFGGGDFGFGGGGFDGGGFAF>DGB>?FFFFF47<<FF<?DADGFGC6<>(02:.)67FFFFFFB
@M06628:26:000000000-CRM2J:1:1102:23222:3218 1:N:0:102
TACGGAGGGGGTTAGCGTTGTTCGGAATTACTGGGCGTAAAGCGCACGTAGGCGGACTTTTAAGTTAGAGGTGAAATCCCAGGGCTCAACCCTGGAACTGCCGTTAATACTGGGAGTCTTGAGTTCGAGAGAGGTGAGTGGAATTCCGAGTGTAGAGGTGAAATTTGTAGATATTCGGAGGAACACCAGTGGCGAAGGCGGCTCACTGGCTCGATACTGACGCTGAGGTGCGAAAGCGTGGGGAGCAAACAGGATTAGATACCCTGGTAGTCCACGCCGTAA
+
GGGGG,FE@+C@:FGGGGGBG<FGGGGG8F9FGGGGGGGGGGGGG:@FGGGG@GG77FG95EFGGFG<A5FG<FGGFG<FFGGGGGCGGGG7FG7FEF,FF,+BF:FFGGGC8,F:3@FGGGGGGCFF@EG7FG7*,8,7DFGGGGGFGGGGGGG9FGGGGGGGECFGCFGGGGGCFGGDGGGGGGGGCF9FGGGGGGGC55**0<FGGGFG5**AEGGGC5DFGFG5*1A>GGGFF<*5CDBFFF1FF>)8:5F>7?FFFFFG6<F?A4<A2))07>22<?
@M06628:26:000000000-CRM2J:1:1102:18277:3281 1:N:0:102
TACGGAGGGGGTTAGCGTTGTTCGGAATTACTGGGCGTAAAGCGTACGTAGGCGGATTGGAAAGTATGGGGTGAAATCCCAGGGCTCAACCCTGGAACTGCCCTGTAAACTATCAGTCTAGAGTTCGAGAGAGGTGAGTGGAATTCCAAGTGTAGAGGTGAAATTCGTAGATATTTGGAGGAACACCAGTGGCGAAGGCGGCTCACTGGCTCGATACTGACGCTGAGGTACGAAAGTGTGGGGAGCAAACAGGATTAGATACCCTGGTAGTCCACACCGTAA
+
GGGGGGGGGGGGGGGGGGGGGGGGGGGGGGGGGGGGGGGGGGGGGGGGGGGGGGGGGGGGGGGGGGGGGGGGGGGGGGGGGGGGGGGGGGGGGGGGGGGGGGGGGGGGGGGGGGGGGGGGGGGGGGGGGGGGGGGGGGGGGGGGGGGGGGGGGGGGGGGGGGGGGGGGGGGGGGGGGGGGGGGGGGGGGGGGGGGGGGGGFDCGGGGGGGGGGGGFGGGGGGGFGFGFGGGFGGGBFGGGGFB?FFFFGFFFFFGF?DFFGFFFFFFFABAFFFBF?FFFBF
@M06628:26:000000000-CRM2J:1:1102:19220:3377 1:N:0:102
TACGGAGGGTCCAAGCGTTATCCGGAATCATTGGGTTTAAAGGGTCCGCAGGCGGTCAATTAAGTCAGAGGTGAAATCCCATAGCTTAACTATGGAACTGCCTTTGATACTGGTTGACTTGAGTCATATGGAAGTAGATAGAATGTGTAGTGTAGCGGTGAAATGCATAGATATTACACAGAATACCGATTGCGAAGGCAGTCTACTACGTATGTACTGACGCTCATGGACGAAAGCGTGGGGAGCGAACAGGATTAGATACCCTGGTAGTCCACGCCGTAA
+
GGGGGGGGGGGGGGGGGGGGGGGGGGGGGGGGGGGGGGGGGGGGGGGGGGGGGGGGGGGGGGGGGGGGGGGGGGGGGGGGGGGGGGGGGGGGGGGGGGGGGGGGGGGGGGGGGGGGGGGGGGGGGGGGGGGGGGGGGGGGGGGGGGGGGGGGGGGGGGGGGGGGGGGGGGGGGGGGGGGGGGGCGGGGGGGGGGGGGGGGFGGGGGGGGGGGGGGGGGGGGGGFGEFGGGGFGGGFFGGGGFF?FFFFGFFFFFFAFF25CFEGFBFFFFFFFFBEFFFBFF
@M06628:26:000000000-CRM2J:1:1102:18033:3407 1:N:0:102
TACGGAGGGGGTTAGCGTTGTTCGGAATTACTGGGCGTAAAGCGCACGTAGGCGGATCAGAAAGTATGGGGTGAAATCCCAGGGCTCAACCCTGGAACTGCCTCATAAACTCCTGGTCTAGAGTTCGAGAGAGGTGAGTGGAATTCCGAGTGTAGAGGTGAAATTCGTAGATATTCGGAGGAACACCAGTGGCGAAGGCGGCTCACTGGCTCGATACTGACGCTGAGGTGCGAAAGTGTGGGGAGCAAACAGGATTAGATACCCTGGTAGTCCACACCGTAA
+
GGGGGGGGGGGGGGGGGGGGGGGGGGGGGGGGGGGGGGGGGGGGGGGGGGGGGGGGGGGGGGGGGGGGGGGGGGGGGGGGGGGGGGGGGGGGGGGGGGGGGGGGGGGGGGGGGGGGGGGGGGGGGGGGGGGGGGFEFGGGGGGGGGGGGGGGGGGGGGGGGGGGGGGGGGGGGGGGGGGGGGGGGGGGGGGGGGGGGGGGFGGGGGGGCCCGEEGGGGGGGGGFGEGGGGGFGGGFFGGGDEF?FFFFF4@FFFGFFFFFGFFCF?529>AAAA)62<;???
@M06628:26:000000000-CRM2J:1:1102:6510:3522 1:N:0:102
TACGGAGGGGGTTAGCGTTGTTCGGAATTACTGGGCGTAAAGCGCGCGTAGGCGGATTATTAAGTTAGGGGTGAAATCCCGGGGCTCAACCCCGGAACTACCCTTAATACTGGTAGTCTAGAGTTCGAGAGAGGTGAGTGGAATTCCGAGTGTAGAGGTGAAATTCGTAGATATTCGGAGGAACACCAGTGGCGAAGGCGGCTCACTGGCTCGATACTGACGCTGAGGTGCGAAAGCGTGGGGAGCAACCAGGATTAGATACCCTGGTAGTCCACGCCGTAA
+
GGGEECFFGGGGGGGCFBECGGGGGGGGGGGEDDGGGGGGFGGGGGGGGGGEGGGGGGCFGGGFFGGGGGGGGGEGGGGGGGGGGGGGGFGGGGGGGGGGGG7FGFGGGGGGGGFGGGGDCCFGGGGEGFE@FEFG9FFBGGGGGGGGGGCFFFFGG@GGFGGFC98FGGEGFFFFGG8CEGGGGGGGGGGGG=?GGGFEEDGDGFGGFGC4EEFCGGG9CGGFG)*7FCG>D8<6?GGG3>><;>FF*8:>0>F9?DABC6<EFFF:ADF<2>BFBF>B::
@M06628:26:000000000-CRM2J:1:1102:6530:3523 1:N:0:102
TACGGAGGGGGTTAGCGTTGTTCGGAATTACTGGGCGTAAAGCGCGCGTAGGCGGATTATTAAGTTAGGGGTGAAATCCCGGGGCTCAACCCCGGAACTACCCTTAATACTGGTAGTCTAGAGTTCGAGAGAGGTGAGTGGAATTCCGAGTGTAGAGGTGAAATTCGTAGATATTCGGAGGAACACCAGTGGCGAAGGCGGCTCACTGGCTCGATACTGACGCTGAGGTGCGAAATCGTGGGGAGCAAACAGGATTAGATACCCTGGTAGTCCACCCCGTAA
+
FFGGCGGGGGGCGG<EC6@FGFG7@CEGGFGFGGGCFGGEGC9FGGEFGDE:DEDGC=FFFGFGGGGF@GGG7FDGGDFGGC:CGGGFFDE:BFGGCFFGC<>FEC@BDFFG:DB;FFF,FF:FEC*FFG@7FFGC:CFG>GGFFFBB;11<F;E@::F<CCEC9+1<<CE7@70AECEGCEGFCFGGG?<FCEGG58CC:DCCCCFGFGCCGGGG:77CFE3)C)>32*<>D*5(./>*/.3(4;B)08)5:FC4,596C9F+0374:B<<)6<)4>1813
@M06628:26:000000000-CRM2J:1:1102:20636:3607 1:N:0:102
GACGAACCGTCCAAACGTTATTCGGTATCACTGGGCTTAAAGAGTTCGTAGGCGGCCAAGCAGGTCAGGTGTGAAATCCCACAGCTCAACTGTGGAACTGCGCTTGAAACCGCATGGCTTGAGGGAGATAGAGGTGAGCGGAACAGATGGTGGAGCGGTGAAATGCGTTGATATCATCTGGAACACCGGTGGCGAAAGCGGCTCACTGGATCTCTTCTGACGCTGAGGAAAGAAAGCTAGGGTAGCGAACGGGATTAGATACCCCGGTAGTCCTAGCCGTAA
+
GGGGGGGGGGGGGGGGGGGGGGGGGGGGGGGGGGGGGGGGGGGGGGGGGGGGGGGGGGGGGGGGFGGGGGGGGGGGGGGGGGGGGGGGGGGGGGGGGGGGGGGGGGGGGGGGGGGGGGGGGGGGGGGGGGGGGGGGGGGGGGGGGGGGGGGGGGGGGGGGGGGGGGGGGGGGGGGGGGGGGGGGGGGGGGGGGGGGGGGGFGGGGGGGGGGGFGGGGGGFGGGEGFGGGGGFGGGFFFGGGFFFFFFFGFFFFFGFFFFFGFEC>>FFFFAFFFBFFFFFFF
@M06628:26:000000000-CRM2J:1:1102:16730:3877 1:N:0:102
TACGGAGGGGGTTAGCGTTGTTCGGAATTACTGGGCGTAAAGCGCGCGTAGGCGGATTAGTAAGTTAGGGGTGAAATCCCGGGGCTCAACCCCGGAACTGCCTCTAATACTGCTAGGCTTGAGTTCGAGAGAGGTGAGTGGAATTCCGAGTGTAGAGGTGAAATTCGTAGATATTCGGAGGAACACCAGTGGCGAAGGCGACTCACTGGCTCGATACTGACGCTGAGGTGCGAAAGTGTGGGGAGCAAACAGGATTAGATACCCTGGTAGTCCACACCGTAA
+
GGGGGGGGGDG@FGGGGGGGGGGGGGGGGGGGGGGGGGGGGGGGGCGGCFGGGGG7FG@FGGGG@FCFECFGGGGG9FGGGGGGGGGGGGG7+@FGGCFGGGG:FF@AFGGGGCCF,@F:FEGGGG:7FGGGGG<FGGGGGGGGGGG:*:FFGFG9FGGGGGGG9CFGGGGFGG7+;FEEGGGGG8EGGFFGGGGGGGGGBGCDCGGGGFF*>77CGGGGGGGF<55CFGG>EED>BF7:CE>FBF:?7757<@CA>F9>FFGCF?>2<ADFBFFFFFF?FF
@M06628:26:000000000-CRM2J:1:1102:25223:3877 1:N:0:102
TACGGAGGGGGTTAGCGTTGTTCGGAATTACTGGGCGTAAAGCGTACGTAGGCGGATTAGTCAGTCAGAGGTGAAATCCCAGGGCTCAACCCTGGAACTGCCTTTGATACTGCTAGTCTTGAGTTCGAGAGAGGTGAGTGGAATTCCGAGTGTAGAGGTGAAATTCGTAGATATTCGGAGGAACACCAGTGGCGAAGGCGGCTCACTGGCTCGATACTGACGCTGAGGTACGAAAGTGTGGGGAGCAAACAGGATTAGATACCCTGGTAGTCCACACCGTAA
+
GGGGGEGGGGGGGGGGGGGGGGGGGGGGGGGGGGGGGGGGGGGGGGGGGGGGGGGGGGGGGGGGGGGGFGGGGGGFFFFFGGGGGGGGGGGGGGGCFGGGFG<FFGFFDGGGGGGGGGGGGFFGGGGGGFGGGGGGGFGGGGGGGGGG@EGGGCDBCFGGGGGGGGGFGGGGGGGGGGCGGGEFGGGGGGGGEGGGEFGGFGEDFGGGGGG:EGGGGGGGGGDBDFDGGFGFGGG>AG7CGEB?FB1?FF:<?F94<?6AC4@EFFFF94<A46<FF7141:
@M06628:26:000000000-CRM2J:1:1102:6039:4033 1:N:0:102
GACGAACCGTCCAAACGTTATTCGGTATCACTGGGCTTAAAGAGTTCGTAGGCGGCCATGTAGGTCAGATGTGAAATCCCACGGCTCAACCGTGGAACTGCGTTTGAAACCACATGGCTTGAGGGAGATAGAGGTGAGCGGAACAGATGGTGGAGCGGTGAAATGCGTTGATATCATCTGGAACACCGGTGGCGAAAGCGGCTCACTGGATCTCTTCTGACGCTGAGGAACGAAAGCTAGGGTAGCGAACGGGATTAGATACCCCGGTAGTCCTAGCCGTAA
+
GGGGGGGGGFGGGGGGGGGGFGGGGGGGGGGGGGGGGGGGGGGGGGGGGGGGGGGGGGGGGGGG<EFFFGGGGGGGGGGGGGGGGGGGGGGGGGGGGGGGGGEGGGGGGGGGGGGGGGGGGGGGGGGGCGGGGGGGGGGGGGGGGGGGGGGGGGGGGGGGGDGGFGGGGGGGGG?EGGGGGGGGGGGGGGGGGGGGGGGEDGC7FFGGGGGFGG7EGGGGGGGFGEGGGGFFGGGFFGGGGFFFFFFFGFFFFFG:??AA:?AF@9;>;FFBAAAB?F;?<B
@M06628:26:000000000-CRM2J:1:1102:6021:4039 1:N:0:102
GACGAACCGTCCAAACGTTATTCGGTATCACTGGGCTTAAAGAGTTCGTAGGCGGCCATGTAGGTCAGATGTGAAATCCCACGGCTCAACCGTGGAACTGCGTTTGAAACCACATGGCTTGAGGGAGATAGAGGTGAGCGGAACAGATGGTGGAGCGGTGAAATGCGTTGATATCATCTGGAACACCGGTGGCGAAAGCGGCTCACTGGATCTCTTCTGACGCTGAGGAACGAAAGCTAGGGTAGCGAACGGGATTAGATACCCCGGTAGTCCTAGCCGTAA
+
GGGGCFCGGGGGGCDGGGGFEEFGGEGGGGFFGFGGGGGGGAE<FEGGEFDBFGGGGGGGGGFGGFGGGGGFGGGFGGGGGGFCCGGGFGGGGFE7EEGFGG=FEEGGFFDGGDGFFF<FEGFDG7FCGGFF=FFGF<FGG>FFGGCCFF@FFDEGGGGCFFGGBCGGGEEGCEGCFFGGGGGGGGGGGGGG=EDCEGEE>D:DGE:EFE7>FFFFGGGF9;C>C5FC6CGFGCC03DGGG>B??FFDG@DB68).42)6?FGGFFFF>BAAFAF4:FF?FF
@M06628:26:000000000-CRM2J:1:1102:6036:4052 1:N:0:102
GACGAACCGTCCAAACGTTAGTCGGTATCACTGGGCTTAAAGAGTTCGTAGGCGGCCATGTAGGTCAGATGTGAAATCCCACGGCTCAACCGTGGAACTGCGTTTGAAACCACATGGCTTGAGGGAGATAGAGGTGAGCGGAACAGATGGTGGAGCGGTGAAATGCGTTGATATCATCTGGAACACCGGTGGCGAAAGCGGCTCACTGGATCTCTTCTGACGCTGAGGAACGAAAGCTAGGGTAGCGAACGGGATTAGATACCCCGGTAGTCCTAGCCGTAA
+
GGGGGGGEGGGGGGGGGGGG,EFGGFGGGGGGGGGGGGGGGGGGGGGGCGGGGGGGGGGGGGGGDCGGGGGGGGGGGGGGGGGGGGGGGGGG=FGGGGGGGGGGGCAFGGGGFGFGGGF8FGGGGEDGGGGGGGGGGGGGGGGGGGFCCGGGGGGGDGEGGGGGGGGGGGGGGGGFFGGGGGGGGGGGEGGGGGGGGGGGEGEDGGGGGGFGFFCFGGGGGGGFGFCD4CGFGGGFFGGGGFFFBFFFGFEFFFGFFFFFGFGGF>FFFFFFBF4=?@;6??
@M06628:26:000000000-CRM2J:1:1102:16010:4167 1:N:0:102
TACGGAGGGGGTTAGCGTTGTTCGGAATTACTGGGCGTAAAGCGCACGTAGGCGGACTTTTAAGTTAGAGGTGAAATCCCAGGGCTCAACCCTGGAACTGCCTTTAATACTGGGAGTCTTGAGTTCGAGAGAGGTGAGTGGAATTCCGAGTGTAGAGGTGAAATTCGTAGATATTCGGAGGAACACCAGTGGCGAAGGCGGCTCACTGGCTCGATACTGACGCTGAGGTGCGAAAGCGTGGGGAGCAAACAGGATTAGATACCCTGGTAGTCCACGCCGTAA
+
GGGGGGGGGGGGGGGGGGGGGGGGGGGGGGGGGGGGGGGGGGGGGGGGGGGGGGGGGGGGGGGGGGGGGGGGGGGGGGGGGGGGGGGGGGGGGGGGGGGGGGGGGGGGGGGGGGGCFGGGGGGGGGGFGGGGEGFFGGGGGGGGGGGGGGGGGGGGGGGGGGGGGGGGGGGGGGGGGGGGGGGGGGGGGGGGGGEGGGGGFGGGGGGGFGGGGGGGGGGGGGG3CEGGFFGFGGGFFG*7DDBFF9<FGF>FBFGF?FFBF?<C?2@:B>-4-6>>>>>BFF
@M06628:26:000000000-CRM2J:1:1102:12510:4420 1:N:0:102
TACGGAGGGGGTTAGCGTTGTTCGGAATTACTGGGCGTAAAGCGCACGTAGGCGGACTGGAAAGTTGGGGGTGAAATCCCAGGGCTCAACCCTGGAACTGCCTCCAAAACTATCAGTCTAGAGTTCGAGAGAGGTGAGTGGAATTCCGAGTGTAGAGGTGAAATTCGTAGATATTCGGAGGAACACCAGTGGCGAAGGCGGCTCACTGGCTCGATACTGACGCTGAGGTGCGAAAGTGTGGGGAGCAAACAGGATTAGATACCCTGGTAGTCCACACCGTAA
+
GGGGGGGGGGGGGGGGGGGGGGGGGGGGGGGGGGGGGGGGGGGGGGGGGGGGGGGGGGGGGGGGGGGGGGGGGGGGGGGGGGGGGGGGGGGGGGGGGGGGGGGGGGGGGGGGGGGGGGGGGGGGGGGGGGGGGGGGGGGGGGGGGGGGGGGGGGGGGGGGGGGGGGGGGGGGGGGGGGGGGGGGGGGGGGGGGGGGGGGGEGGGGGGGGGGGGDGGGGGGGGGFGFGGGGGFGGGFDGGGGFFFFFFFFFFFFFGFFDAAFFGGFFFFAFFFFFFFFFFFFF
@M06628:26:000000000-CRM2J:1:1102:7330:4484 1:N:0:102
TACGGAGGGTGCGAGCGTTAATCGGAATTACTGGGCGTAAAGCGCGCGTAGGCGGTTTGTTAAGTCGGATGTGAAAGCCCCGGGCTCAACCTGGGAATTGCAACCGATACTGGCCGACTGGAGTGCGAGCGAGGGAGGTAGAATTCCACGTGTAGCGGTGAAATGCGTAGATATGTGGAGGAATACCGGTGGCGAAGGCGGCCTCCTGGCTCGACACTGACGCTGAGGTGCGAAAGCGTGGGGAGCAAACAGGATTAGATACCCTGGTAGTCCACGCCGTAA
+
DCGGC66@@FBF:B+@@:8B,CFG7@FFED@CFGF@CFGG@FFG=FFGG:FE@F+844CF@FFGAAFGCG+B<EC<?,?FE@FG:FGGC<=DBFG88BCFFA,<<@7<C:>@>C<:<F:>>FE>>CECE*::FEGEEGCCFFF?A,CFEE<<FDGCF8CEFGFCGGG87=EG?<FCGGF5*;8A+0A8EEEC8CECEGCE@3>DCA98F*9FC*7?7*<CCE3@5)>FCCCB/8D0?G<CGFF<FFBF4)05677)5<4)0*3A=0;39>4)-)2>1<(2:3
@M06628:26:000000000-CRM2J:1:1102:7331:4504 1:N:0:102
TACGGAGGGTGCGAGCGTTAATCGGAATTACTGGGCGTAAAGCGCGCGTAGGCGGTTTGTTAAGTCGGATGTGAAAGCCCCGGGCTCAACCTGGGAATTGCACCCGATACTGGCCGACTGGAGTGCGAGAGAGGGAGGTAGAATTCCACGTGTAGCGGTGAAATGCGTAGATATGTGGAGGAATACCGGTGGCGAAGGCGGCCTCCTGGCTCGACACTGACGCTGAGGTGCGAAAGCGTGGGGAGCAAACAGGATTAGATACCCTGGTAGTCCACGCCGTAA
+
GGGGGGGGGGGGGGGGGGGGGGGGGGGGGGGGGGGGGGGGGGGGGGGGGGGGGGGGGGGGGGGGGGGGGGGGGGGGGGGGGGGGGGGGGGGGGGGGGGGGGGGGGGGGGGGGGGGGGGGGGGGGGGGGGGGFGGGGGGGGGGGGGGGGGGGGGGGGGGGGGGGGGGGGGGGGGGGGGGGGGGGGGGGGGGGGGGGGGGGGFGGGGGGGGGGGGGGGGGGGGGGFGFGGGGGFGGGFFGGGGFFFFFFFGFF@?FFB?BDFDFGGFFFFFFFFFFFFFFFFFF
@M06628:26:000000000-CRM2J:1:1102:20183:4556 1:N:0:102
TACGGAGGGGGTTAGCGTTGTTCGGAATTACTGGGCGTAAAGCGCACGTAGGCGGATCAGAAAGTATGGGGTGAAATCCCGAGGCTCAACCTCGGAGCTGCCTCATAAACTCCTGGTCTTGAGTTCGAGAGAGGTGAGTGGAATTCCAAGTGTAGAGGTGAAATTCGTAGATATTTGGAGGAACACCAGTGGCGAAGGCGGCTCACTGGCTCGATACTGACGCTGAGGTGCGAAAGTGTGGGGAGCAAACAGGATTAGATACCCTGGTAGTCCACACCGTAA
+
GGGGGGGGGGGGGGGGGGGGGGGGGGGGGGGGGGGGGGGGGGGGGGGGGGGGGGGGEGGGEGGGGGGGGGGGGGGGGGGGGGGGGGGGGGGGGGGGGGGGGGGGGGGGGGGGGGGGFGGCFFGGFGGGGGGGGGGGGGGGGGGGEFEFGGGGFGGGGGC:CFGGGGGGGGD;FGGGGGGCCFFGGGGGGGGGGGGGGGGGEGEGGGGGF=CC=*:CEDGFC=*8CDCFDFFEGGD6<GDGG)7:>FF?95>F?4C<?D<<CFG6@?F0)-55><?FFB1<FB
@M06628:26:000000000-CRM2J:1:1102:12182:4831 1:N:0:102
GACGAACCGTCCAAACGTTATTCGGTATCACTGGGCTTAAAGAGTTCGTAGGCGGCCATGTAGGTCAGATGTGAAATCCCACGGCTCAACCGTGGAACTGCGTTTGAAACCACATGGCTTGAGGGAGATAGAGGTGAGCGGAACAGATGGTGGAGCGGTGAAATGCGTTGATATCATCTGGAACACCGGTGGCGAAAGCGGCTCACTGGATCTCTTCTGACGCTGAGGAACGAAAGCTAGGGTAGCGAACGGGATTAGATACCCCGGTAGTCCTAGCCGTAA
+
GGGGGGGGGGGGGGGGGGGGGGGGGGGGGGGGGGGGGGGGGGGGGGGGGGGGGGGGGGGGGGGGGGGGGGGGGGGGGGGGGGGGGGGGGGGGGGGGGGGGGGGGGGGGGGGGGFCFGGGGGGGGGGGGGGGGGGGGGGGGGGGGGGFFGGGGGGGGGGGGGGGGGGGEDGGGGGFG9FGGGGGGGGGGGGGGGGGGCEGEFGGGFGGGGFFDCFGGDCCGGGGFGFGGGGGFGGGFFCDFGF7?BFFFGFDDFFC?>D<AGFGFF>FB008<A<9F?FB?FF
@M06628:26:000000000-CRM2J:1:1102:17082:5042 1:N:0:102
TACGGAGGGGGTTAGCGTTGTTCGGAATTACTGGGCGTAAAGCGTACGTAGGCGGATTGGAAAGTAGGGGGTGAAATCCCAGGGCTCAACCCTGGAACTGCCTCCTAAACTATCAGTCTAGAGTTCGAGAGAGGGGAGTGGAATTCCAAGTGTAGAGGTGAAATTCGTAGATATTTGGAGGAACACCATTGGCGAAGGCGGCTCACTGGCTCGATACTGACGCTGAGGTACGAAAGTGTGGGGAGCAAACAGGATTAGATACCCTGGTAGTCCACACCGTAA
+
FGDFEGGGDFFFEGGGGGGGGCGGGGGD<FFFGGGFG=:FFFGGFGC+CFDGGEGGGEGCFGGGGGGGGFGEGGFDDF8FGGCCCF<FFGF:FCDFGGFGGFGDEFGFFEGGGCCFFGFECFGGGGGGGGEGGD::FEEFFFGFFCFFGGFGGG@CGGGGFGGFFCGGGCCFGGCFGFCGEDCGGG5C+<CGGCE:EEGG3359CFGGD5*>757=5CF??CG)>39FGG?):C*9::7:D3706;??F)7FFFF4>?>9C@EF?75>A4))-62?(04.3:
@M06628:26:000000000-CRM2J:1:1102:16302:5181 1:N:0:102
TACGGAGGGGGTTAGCGTTGTTCGGAATTACTGGGCGTAAAGCGCACGTAGGCGGATCAGAAAGTATAGGGTGAAATCCCAGGGCTCAACCCTGGAACTGCCTTATAAACTCCTGGTCTTGAGTTCGAGAGAGGTGAGTGGAATTCCAAGTGTAGAGGTGAAATTCGTAGATATTTGGAGGAACACCAGTGGCGAAGGCGGCTCACTGGCTCGATACTGACGCTGAGGTGCGAAAGTGTGGGGAGCAAACAGGATTAGATACCCTGGTAGTCCACACCGTAA
+
F<FCCFFCFGGFEEGFGGGGCE,BFCGGF<FGGGGCEFFCGGGGGGEEGGGGGEEGFCFGGGGGDGFGGGGGGGGDCFEGDC@F@EFGFFFBAFGGBFEGG<=>AFFGF<DFCFDFGGCEGGGGGFCFGGGFCEFGC:DFEGBEFG;FEGGGGGFG;DFFGC;FFCBFDCGGGG9C9;EFEFGG7F;E5CGGDGCCECCGD35/9<CFFGFF5*AFE>EG6*C>C>FFDG6>EGGF>7*:C@F6>6B?FFFF:FC9<>4::BE8FBF8<<<BAA?6153?F?
@M06628:26:000000000-CRM2J:1:1102:24990:5682 1:N:0:102
TACGGAGGGGGTTAGCGTTGTTCGGAATTACTGGGCGTAAAGCGTACGTAGGCGGATTGGAAAGTATGGGGTGAAATCCCAGGGCTCAACCCTGGAACTGCCCTGTAAACTATCAGTCTAGAGTTCGAGAGAGGTGAGTGGAATTCCAAGTGTAGAGGTGAAATTCGTAGATATTTGGAGGAACACCAGTGGCGAAGGCGGCTCACTGGCTCGATACTGACGCTGAGGTACGAAAGTGTGGGGAGCAAACAGGATTAGATACCCTGGTAGTCCACACCGTAA
+
GGGGGFGGGGGGGGGGGGGGGGGGGGGGGGGGGGGGGGGGGGGGGGGGGGGGGGGGGGGGGGGGFGGGGGGGGGGGGGGGGGGGGGGGGGGGGGGGGGGGGGGGGGGGGGGGGGGGGGGGGGGGGGGGGGGGGGGGGGGGGGGGGGGGGGGGGGGGGGGGGGGGGGGGGGGGGGGGGGGGGGGGGGGGGGGGGGGGGGGGFGGDGGGGFCFGGGGGGGGGGGGFGFGGFDFEGGGFFC77D:9<FFFF4FFF?FGFF?FFGFGCF?FB>FD9AA?FFFF?FF
@M06628:26:000000000-CRM2J:1:1102:22303:5748 1:N:0:102
TACGGAGGGGGTTAGCGTTGTTCGGAATTACTGGGCGTAAAGCGTACGTAGGCGGATTGGAAAGTATGGGGTGAAATCCCAGGGCTCAACCCTGGAACTGCCCTGTAAACTATCAGTCTAGAGTTCGAGAGAGGTGAGTGGAATTCCAAGTGTAGAGGTGAAATTCGTAGATATTTGGAGGAACACCAGTGGCGAAGGCGGCTCACTGGCTCGATACTGACGCTGAGGTACGAAAGTGTGGGGAGCAAACAGGATTAGATACCCTGGTAGTCCACACCGTAA
+
GGGGGFGGGGGGGGGGGGGGGGGGGGGGGGGGGGGGGGGGGGGGGGGGGGGGGGGGGGGGGGGGGGGGGGGGGGGGGGGGGGGGGGGGGGGGGGGGGGGGGGGGGGGGGGGGGGGGGGGGGGGGGGGGGGGGGGGGGGGGGGGGGGGGGGGGGGGGGGGGGGGGGGGGGGGGGGGGGGGGEFGGGGGGGGGGGGGGGGGGFGGGGGGGGGGGGGGGGGGFGGGEGFGGG6?BGGGFFFDFG@FFFFFFFFFF?FCB?F>BCFFFFB@?FFFFFFBFF>>?B?
@M06628:26:000000000-CRM2J:1:1102:22299:5772 1:N:0:102
TACGGAGGGGGTTAGCGTTGTTCGGAATTACTGGGCGTAAAGCGTACGTAGGCGGATTGGAAAGTATGGGGTGAAATCCCAGGGCTCAACCCTGGAACTGCCCTGTAAACTATCAGTCTAGAGTTCGAGAGAGGTGAGTGGAATTCCAAGTGTAGAGGTGAAATTCGTAGATATTTGGAGGAACACCAGTGGCGAAGGCGGCTCACTGGCTCGATACTGACGCTGAGGTACGAAAGTGTGGGGAGCAAACAGGATTAGATACCCTGGTAGTCCACACCGTAA
+
GGGGGGGGGGGGGGGGGGGGGGGGGGGGGGGGGGGGGGGGGGGGGGGGGGGGGGGG@FGGGGGGFGGGGGGGGGGGGGGGGGGGGGGGGGGGGGGGGGGGGGGGGGGGGGFCFFGGGGGGGGGGGGGGGGGGGGFGGGGGGGGGGGGGGGFFGGGGGD,:>FGGFGGGFGGGGGFFCF?@EGGGGGDGGGGGCCECEE=EEGEGGGGFGGFFCC?FEGGGG5*7CDGGGEF>ECG>AGGGG@603115C>;74<F4??4<C?<E4:>:AAFDFD>FFFF614
@M06628:26:000000000-CRM2J:1:1102:21807:5870 1:N:0:102
CACGAACTGTGCGAACGTTATTCGGAATCACTGGGCTTAAAGGGTGCGTAGGCGGTCTTGTAGGTCAGATGTGAAATCCCACGGCTCAACCGTGGAATTGCGTTTGAAACCACAGGACTTGAGTAAGATAGAGGTAAGCGGAACTGATGGTGGAGCGGTGAAATGCGTTGATATCATCAGGAACACCGGTGGCGAAAGCGGCTTACTGGGTCTTTACTGACGCTGAGGCACGAAAGCTAGGGGAGCGAACGGGATTAGATACCCCGGTAGTCCTAGCTGTAA
+
GGGGGGGGGGGGGGGGGGGGGGGGGGGGGGGGGGGGGGGGGGGGGGGGGGGGGGGGGGGGGGGGGGGGGGGGGGGGGGGGGGGGGGGGGGGGGGGGGGGGGGGGGGGGGGGGGGGGGGGGGGGGGGGGGGGGGGGGGGGGGGGGGGGGGGGGGGGGGGGGGGGGGGGGGGGGGGGGGGGGGGGGGGGGGGGGGGGGGGGGFGGGGGGGGGGGGGGGGGGGGGGFDEGGGGGFGGGFFGGGGFFBBFFFGFFFFFGF?FFFD4CGFFFFBFFFFF>FBF>BBD
@M06628:26:000000000-CRM2J:1:1102:21809:5887 1:N:0:102
CACGAACTGTGCGAACGTTATTCGGAATCACTGGGCTTAAAGGGTGCGTAGGCGGTCTTGTAGGTCAGATGTGAAATCCCACGGCTCAACCGTGGAATTGCGTTTGAAACCACAGGACTTGAGTAAGATAGAGGTAAGCGGAACTGATGGTGGAGCGGTGAAATGCGTTGATATCATCAGGAACACCGGTGGCGAAAGCGGCTTACTGGGTCTTTACTGACGCTGAGGCACGAAAGCTAGGGGAGCGAACGGGATTAGATACCCCGGTAGTCCTAGCTGTAA
+
GGGGGGGGGGGGGGGGGGGGGGGGGGGGGGGGGGGGGGGGGGGGGGGGGGGGGGGGGGGGGGGGGGGGGGGGGGGGGGGGGGGGGGGGGGGGGGGGGGGGGGGGGGGGGGGGGGGGGGGGGGGGGGGGGGGGGGGGGGGGGGGGGGGGGGGGGGGGGGGGGGGGGGGGGGGGGGGGGGGGGGGGGGGGGGGGGGGGGGGGFGGDFGGGGGGGGGGGGGGGGEGFG@FDGGGFGGGBFFFGGFFFFFFFGEBFFF74>DFACFGGFFEFFFAADA9FFFA6<A
@M06628:26:000000000-CRM2J:1:1102:16558:5917 1:N:0:102
TACGGGAGTGGCAAGCGTTATCCGGAATTATTGGGCGTAAAGCGTCCGCAGGCGGCCCTACAAGTCTGCTGTTAAAAAGTGGAGCTTAACTCCATCATGGCAGTGGAAACTGTTGGGCTTGAGTGTGGTAGGGGCAGAGGGAATTCCCGGTGTAGCGGTGAAATGCGTAGATATCGGGAAGAACACCAGTGGCGAAGGCGCTCTGCTGGGCCATCACTGACGCTCATGGACGAAAGCCAGGGGAGCGAAAGGGATTAGATACCCCTGTAGTCCTGGCCGTAA
+
GGGGGGGGGFGGGGGGGGGGGGGGGGGGGGGGGGGGGGGGGGGGGGGGGGGGGGGGGGGGGGGGGGGGGGGGGGGGGGGGGGGGGGGGGGGGGGGGGGGGGGGFGGGGGGGGGGGGGGGGGGGGGGGGGGGGGGGGGGGGGGGGGGGGGGGGGGGGGGGGGGGGGGGGGGGGGGGGGGGGGGGGGGGGGGGGGGGGGGGGFGGGGGGGGGGGGGGGGGGGGGGEGFGGGGGFGGGFFGGGGFFBF>FFGFFFFFGFFFFFGFGGFFFDFFF<BBDF?:9BFF
@M06628:26:000000000-CRM2J:1:1102:18443:5983 1:N:0:102
GACGAACCGTCCAAACGTTATTCGGTATCACTGGGCTTAAAGCGTGCGTAGGCGGCTTGGAAGGTGAGATGTGAAAGCCCACGGCTCAACCGTGGAATTGCGTTTCAAACCCTCAAGCTTGAGGAAGACAGGGGTGTTGGGAACTTATGGTGGAGCGGTGAAATGCGTTGATATCATAGGGAACACCGGTGGCGAAGGCGCAACACTGGGTCTTTTCTGACGCTGAGGCACGAAAGCTAGGGTAGCGAACGGGATTAGATACCCCGGTAGTCCTAGCTGTAA
+
GGGGGGGGGGGGGGGGGGGGGGGGGGGGGGGGGGGGGGGGGGGGGGGGGGGGGGGGGGGGGGGGGGGGGGGGGGGGGGGGGGGGGGGGGGGGGGGGGGGGGGGGGGGGGGGGGGGGGGGGGGGGGGGGGGGGGGGGGGGGGGGGGGFGGGGGGGGGGGGGGGGGGGGGGGGFGGGGGGGGGGGGGGGGGGGGGGGGGGGGFGGGGGGGGGGGGGGGGGGGGGGFGFGGGGGEGGGFFGFGGFFFFFFFGFFFBFGFFFFFGFFGFFF>>BFFFAAF>BAFFF
@M06628:26:000000000-CRM2J:1:1102:21617:6477 1:N:0:102
TACGAACCGTCCAAACGTTATTCGGTATCACTGGGCTTAAAGCGTGCGTAGGCGGCCTGGAAGGTGAGATGTGAAAGCCCACGGCTCAACCGTGGAACTGCGTTTCAAACCACCAGGCTTGAGGAAGATAGGGGTGATGGGAACTTATGGTGGAGCGGTGAAATGCGTTGATATCATAGGGAACACCGGTGGCGAAGGCGCATCACTGGATCTTTTCTGACGCTGAGGCACGAAAGCTAGGGTAGCGAACGGGATTAGATACCCCGGTAGTCCTAGCTGTAA
+
GGGGGGGGGGGGGGGGGGGGGGGGGGGGGGGGGGGGGGGGGGGGGGGGGGGGGGGGGDGGGGGGGGGGGGGGGGGGGGGGGGGGGGGGGGGGGGGGGGGGGGGGGGGGGGGGGGGGGGGGGFGGF<F<DFGFGEFFGGFGGGGGG;CGGGGF:>FGGGFGGGGGGGGGCEFGGFGGGGGGGGGGGGGGGEGGGGDGGGGGDC=DGGGGGG>DCEGGGGGGGGGFGFGGGEGFGGGFB>*>GFB26BFEGFFFFFDFFFFFGFGFFFEFFFBFFFF??76<<A
@M06628:26:000000000-CRM2J:1:1102:15267:6864 1:N:0:102
TACGGAGGGTCCGAGCGTTATCCGGAATTATTGGGTTTAAAGGGTCCGTAGGCGGGCAGCTAAGTCAGTGGTGAAAGTCTGCAGCTCAACTGTAGAATTGCCATTGATACTGGTTGTCTTGAATTATTATGAAGTGGTTAGAATATGTAGTGTAGCGGTGAAATGCATAGATATTACATAGAATACCAATTGCGAAGGCAGATCACTAATAATATATTGACGCTGATGGACGAAAGCGTGGGGAGCGAACAGGATTAGATACCCTGGTAGTCCACGCCGTAA
+
GGGGCBEEDGGGGGGGGFFGGGGGGFFDGFGGGFGFGFGGGGGGGGGGGGGGGGGGG@FGGGGGGGGGGGGGGFGFGGGGGGGGGGGFGGGGGGGGFGGGGGGGGGGGFGGGGGGGFGFFFGGGG9FGGGGGFGGGGGGGGFGGF=FGGGGGGGGGGG>FGGFGGGGGGGGGGGGGGGGGGGGGFGGFGGFFGGGGGGGFEGGFGGGGG7+@A=FGGFGFGGGFGFGGC?F35?D9?GDCD@>?;69:<:DFFFF:>>DFGFGGF?@7AB<BFFBBFFF208
@M06628:26:000000000-CRM2J:1:1102:15659:6895 1:N:0:102
TACGGAGGGGGTTAGCGTTGTTCGGAATTACTGGGCGTAAAGCGTACGTAGGCGGATTGGAAAGTATGGGGTGAAATCCCAGGGCTCAACCCTGGAACTGCCCTGTAAACTATCAGTCTAGAGTTCGAGAGAGGTGAGTGGAATTCCAAGTGTAGAGGTGAAATTCGTAGATATTTGGAGGAACACCAGTGGCGAAGGCGGCTCACTGGCTCGATACTGACGCTGAGGTACGAAAGTGTGGGGAGCAAACAGGATTAGATACCCTGGTAGTCCACACCGTAA
+
GGGGGGGGGGGFGGGGGGGGGGGGGGGGGGGGGGGGGGGGGGGGFGGGGGGGGGGGGGGGGGGGGGGGGGGGGGGGGGGGGGGGGGGGGGGGGGGGGGGGGGGGGGGGGGGGGGGGGGGGGGGGGGGGGGGGGGGGGGGGGGGGGGGGGGGGGGGGGGGGGGGFGGGGGGGFGGGGGGGGGGGGGGGGGGGGGGGGGGGGFGEGGGGGGGGGGGGGGGGGGGGFGFGGGGGFGGG>>GGGGBB?FFFFGFFFFFG<?FFFGFGGFFFBFFFFAFFFBFFBFF
@M06628:26:000000000-CRM2J:1:1102:4957:7172 1:N:0:102
TACGGAGGGGGTTAGCGTTGTTCGGAATTACTGGGCGTAAAGCGCACGTAGGCGGACTTTTAAGTTAGAGGTGAAATCCCAGGGCTCAACCCTGGAACTGCCTTTAATACTGGGAGTCTTGAGTTCGAGAGAGGTGAGTGGAATTCCGAGTGTAGAGGTGAAATTCGTAGATATTCGGAGGAACACCAGTGGCGAAGGCGGCTCACTGGCTCGATACTGACGCTGAGGTGCGAAAGCGTGGGGAGCAAACAGGATTAGATACCCTGGTAGTCCACGCCGTAA
+
GGGGGGGGGGGGGGGGGGGGGGGGGGGGGGGGGGGGGGGGGGGGGGGGGGGGGGGGGGGGGGGGGGGGGGGGGGGGGGGGGGGGGGGGGGGGGGGGGGGGGGGGGGGGGGGGFGGGGGGGFGGGGGGGGGGCFGGGGGGFGGGGGGGGGGGGGGGGGGGGGGGGGGGGGGGGGGGGGGGGGGGGFFGGGGGGGGGGGGGGEGGGGGGGGGGGGGGGGGGGGCDF:BGDGCFFGGGFFGGGGFFB>FFFGFFFFFGF>BFFGFGGFFF7<<A>ABFFFFBBFB
@M06628:26:000000000-CRM2J:1:1102:19808:7227 1:N:0:102
TACGGAGGGGGTTAGCGTTGTTCGGAATTACTGGGCGTAAAGCGCGCGTAGGCGGATTAGTAAGTTAGGGGTGAAATCCCGGGGCTCAACCCCGGAACTGCCTCTAATACTGCTAGTCTTGAGTTCGAGAGAGGTGAGTGGAATTGCGAGTGTAGAGGTGAAATTCGTAGATATTCGGAGGAGCACCAGTGGCGAAGGCGACTCACTGGCTCGATACTGACGCTGAGGTGCGAAAGTGTGGGGAGCAAACAGGATTAGATACCCTGGTAGTCCACACCGTAA
+
GGGGGGGGGGGGGGGGGFGGGGGGGGGGGGGGGGGGGGGGGGGGGGGGGGGGGGGGGGGGGGGGGGGGGGGGGGGGGGGGGGGGGGGGGGGGGGGGGGGGGGGGGGGGGGGGGGGGGGGGGGGGGGGGGGGGGGGGGGGGGGGGGGGGGGGGGGGGGFGGGGGGGGGGGGGGGGGGGFGEGGGGGGGGGGGGGGGGGGGGFGGDGGGGGGGGGGGGGGGGGGGFGFGGGGGFGGGFFGGGGFF<B>?F<FFFBFGA>?FDGFGGFFFFFFFFAFFF<D>??F
@M06628:26:000000000-CRM2J:1:1102:17846:7351 1:N:0:102
TACGAACCGTCCAAACGTTATTCGGTATCACTGGGCTTAAAGCGTGCGTAGGCGGCCTGGAAGGTGAGATGTGAAAGCCCACGGCTCAACCGTGGAACTGCGTTTCAAACCACCAGGCTTGAGGAAGATAGGGGTGATGGGAACTTATGGTGGAGCGGTGAAATGCGTTGATATCATAGGGAACACCGGTGGCGAAAGCGCATCACTGGATCTTTTCTGACGCTGAGGCACGAAAGCTAGGGTAGCGAACGGGATTAGATACCCCGGTAGTCCTAGCCGTAA
+
GGGGGGGGGGGGGGGGGGGGGGGGGGGGGGGGGGGGGGGGGGGGGGGGGGGGGGGGGGGGGGGGGGGGGGGGGGGGGGGGGGGGGGGGGGGGGGGGGGGGGGGGGGGGGGGGGGGGGGGGGGGGGGGFGGGGGGGGGGGGGGGGGGGGGGGGGGGGGGGGGGGGGGGGGGGGGGGGGGGGGGGGGGGGGGGGGGGGGGGGEGEDGGGGGGGGGGGGGGGGGGGFGFGGGGGFGGGFFGGGGFFFFFFFGFFFFFGFFFFFGFGGFFFFFFFFFFAFFFF?FF
@M06628:26:000000000-CRM2J:1:1102:17528:7410 1:N:0:102
TACGGAGGGGGTTAGCGTTGTTCGGAATTACTGGGCGTAAAGCGTACGTAGGCGGATCAGAAAGTAGGGGGTGAAATCCCAGGGCTCAACCCTGGAACTGCCTCCTAAACTCCTGGTCTTGAGTTCGAGAGAGGTGAGTGGAATTCCAAGTGTAGAGGTGAAATTCGTAGATATTTGGAGGAACACCAGTGGCGAAGGCGGCTCACTGGCTCGATACTGACGCTGAGGTACGAAAGTGTGGGGAGCAAACAGGATTAGATACCCTGGTAGTCCACACCGTAA
+
GGGGGGGGGGGGGGGGGGGGGGGGGGGGGGGGGGGGGGGGGGGGGGGGGGGGGGGGGGGGGGGGGGGGGGGGGGGGGGGGGGGGGGGGGGGGGGGGGGGGGGGGGGGGGGGGGGGGGGGGGFGGGGGGGGGGGGGGFGGFCGGGGGGGGGGGGGGGGGGGGGGGGGGGGGDGGGGGGGGGGGGGGGGGGGGGGGGGGGGGFGGGGGGGGGFGGGGGGGGGGGGFGFGGGGG3CFDBFGGGGFFFFFFFGFFFBFFF<<BFFFFGFFFFA<BFA<DFFBF(::
@M06628:26:000000000-CRM2J:1:1102:4445:7422 1:N:0:102
TACGGAGGGGGTTAGCGTTGTCCGGAATTACTGGGCGTAAAGCGTACGTAGGCGGATTGGAAAGTATGGGGTGAAATCCCAGGGCTCAACCCTGGAACTGCCCTGTAAACTATCAGTCTAGAGTTCGAGAGAGGTGAGTGGAATTCCAAGTGTAGAGGTGAAATTCGTAGATATTTGGAGGAACACCAGTGGCGAAGGCGGCTCACTGGCTCGATACTGACGCTGAGGTACGAAAGTGTGGGGAGCAAACAGGATTAGATACCCTGGTAGTCCACACCGTAA
+
GGGGGFFEGGGGGGGGGGGGGGGGGGGGGGGGGGGGGGGGGGGGGGGGGGGGGGGGGGGGGGGGGGGGGGGGGGGGGGGGGGGGGGGGGGGGGGGGGGGGGGGGGGGG9FFEGGGGGFGCFDGGCGGGGGGGGGGGGGGGGGGGGGGGGGCFECFEGGGGGGGGG,=?*=:CGGGGGFGFCFGGGG>FEFFCGGEGGDFGFGEGGGGG8E<6EEE*7CF@CEDE<>7FGGGFGCG>A*:7CD0(496?4>FFFFGB444<>@GFF:38<AFA6<BFBEFFFB
@M06628:26:000000000-CRM2J:1:1102:10838:7984 1:N:0:102
TACGAACCGTCCAAACGTTATTCGGTATCACTGGGCTTAAAGCGTGCGTAGGCGGCCTGGAAGGTGAGATGTGAAAGCCCACGGCTCAACCGTGGAACTGCGTTTCAAACCACCAGGCTTGAGGAAGATAGGGGTGATGGGAACTTATGGTGGAGCGGTGAAATGCGTTGATATCATAGGGAACACCGGTGGCGAAAGCGCATCACTGGATCTTTTCTGACGCTGAGGCACGAAAGCTAGGGTAGCGAACGGGATTAGATACCCCGGTAGTCCTAGCCGTAA
+
GGGGGGGGGGGGGGGGGGGGGGGGGGGGGGGGGGGGGGGGGGGGGGGGGGGGGGGGGGGGGGGGGGGGGGGGGGGGGGGGGGGGGGGGGGGGEGGGGGGGGGGGGGGGGGGGGGGGGGGGGGGGGGGFDGGGGGGGGGGGGGGGGGGGGFFGGGGGGGGGGGGGGGGEGGGGGGFGFFGGGGGGGGGGGGGGGGGGGEGGEGGDFGGGGGGGGGGGGGGFFEGFGDGFGEFFGGGFFGGGGF??FBFFGFE>?FGFFFBBF=FFF;>>FFFFFFBF?:>??B
@M06628:26:000000000-CRM2J:1:1102:10823:7993 1:N:0:102
TACGAACCGTCCAAACGTTATTCGGTATCACTGGGCTTAAAGCGTGCGTAGGCGGCCTGGAAGGTGAGATGTGAAAGCCCACGGCTCAACCGTGGAACTGCGTTTCAAACCACCAGGCTTGAGGAAGATAGGGGTGATGGGAACTTATGGTGGAGCGGTGAAATGCGTTGATATCATAGGGAACACCGGTGGCGAAAGCGCATCACTGGATCTTTTCTGACGCTGAGGCACGAAAGCTAGGGTAGCGAACGGGATTAGATACCCCGGTAGTCCTAGCCGTAA
+
GGGGGGGGGGGGGGGGGFGGGGGGGGGGGGGGGGGGGGGGGGGGGGGGGGGGGGGGGGGGGGGGGGGGGGGGGGGGGGGGGGGGGGGGGGGGGGGGGGGGGGGGGGGGGGGGGGGGGGGGGGGGGGGDEGGGGGGGGGGGGGGGGGGGGGGGGGGGGGGGGGGGCCGGGGCEGGGGGGGGGGGGGGGGGGGGGGGGDGGGFGDGGGGGGGGGGGGGGGGFGEGFGFGGGGGFGED>:FFGGFFFFFFDCDFFFFGBBFBAFFGGF>E>0?>AAFA*:@>F?<
@M06628:26:000000000-CRM2J:1:1102:7242:8144 1:N:0:102
TACGGAGGGGGTTAGCGTTGTTCGGAATTACTGGGCGTAAAGCGCACGTAGGCGGACTTTTAAGTTAGAGGTGAAATCCCAGGGCTCAACCCTGGAACTGCCTTTAATACTGGGAGTCTTGAGTTCGAGAGAGGTGAGTGGAATTCCGAGTGTAGAGGTGAAATTCGTAGATATTCGGAGGAACACCAGTGGCGAAGGCGGCTCACTGGCTCGATACTGACGCTGAGGTGCGAAAGCGTGGGGAGCAAACAGGATTAGATACCCTGGTAGTCCACGCCGTAA
+
GGGGGGGGGGGGGGGGGGGGGGGGGGGGGGGGGGGGGGGGGGGGGGGGGGGGGGGGGGGGGGGGGGGGGGGGGGGGGGGGGGGGGGGGGGGGGGGGGGGGGGGGGGGGGGGGGGGGGGGGGCGGGGGGGGGGGGGGGGGGGGGGGGGGGGGGGGGGGGGGGGGGGGGGGGGGGGGGGGGGGGGGGGGGGGGGDGGGGGGGFGGGGGGGGGGGGGGGGGCGGGGFGFGGGGG>EEGBFGGGGFFFFFFFGF>FFFGFFFFFGFGGFFFFFFFABFFFFFF(26
@M06628:26:000000000-CRM2J:1:1102:7448:8323 1:N:0:102
TACGGAGGGGACTAGCGTTGTTCGGAATTACTGGGCGTAAAGCGCACGTAGGCGGACCGAAAAGTTGGAGGTGAAATCCCAGGGCTCAACCTTGGAACTGCCTTCAAAACTGCCGGTCTAGAGTTCGAGAGAGGTGAGTGGAATTCCGAGTGTAGAGGTGAAATTCGTAGATATTCGGAGGAACACCAGTGGCGAAGGCGGCTCACTGGCTCGATACTGACGCTGAGGTGCGAAAGCGTGGGGAGCAAACAGGATTAGATACCCTGGTAGTCCACGCCGTAA
+
GGGGGGGGGGGGGGGGGGGGGGGGGGGGGGGGGGGGGGGGGGGGGGGGGGGGGGGGGGGGCGGGFGGGGGGGGGGGGGGGGGGGGGGGGGGGGGGGGGGGGGGGGGGGGGGGGGGGGGGGGGGGGGGGGGGGGGGGGGGGGFGGGGGGGGGGGGGGGGGGGGGGGGGGGGGGGGGGGGGGGGGGGGGGGGFGGGGGGDFGEGEGGGGFGDGGGCFGGGGGGGGFGEGGGFGFGGGFFGGGGFFF>;:FFFF@?:CAFF9429EF@BFFADFFFFF>>FB9:<
@M06628:26:000000000-CRM2J:1:1102:7434:8338 1:N:0:102
TACGGAGGGGACTAGCGTTGTTCGGAATTACTGGGCGTAAAGCGCACGTAGGCGGACCGAAAAGTTGGAGGTGAAATCCCAGGGCTCAACCTTGGAACTGCCTTCAAAACTGCCGGTCTAGAGTTCGAGAGAGGTGAGTGGAATTCCGAGTGTAGAGGTGAAATTCGTAGATATTCGGAGGAACACCAGTGGCGAAGGCGGCTCACTGGCTCGATACTGACGCTGAGGTGCGAAAGCGTGGGGAGCAAACAGGATTAGATACCCTGGTAGTCCACGCCGTAA
+
GGGGGGGGGGGGGGGGGGGGGGGGGGGGGGGGGGGGGGGGGGGGGGGGGGGGGGGGGGGEFFGGGGGGGGGGGGGGGGGGGGGGGGGGGGGGGGGGGGGGGGGGGGGGGGGGGGGGGGGGGGGGGGGGGGGGGGGGGGGGGGGGGGGGGGGGGGGGGGGGGGGGGGGGGGGGGGGGGGGGGGGGGGGGGGGGGGGGGGGGFGGGGGGGFGFGGGGGGGGGGGGFGFGGGGGFGGGF?GGGGFFFFFFFGFFF?FGFFFFFGFGGFFFFBFFFBFFBFFFFFF
@M06628:26:000000000-CRM2J:1:1102:22424:8342 1:N:0:102
TACGGAGGGTGCAAGCGTTGTTCGGATTTATTGGGCGTAAAGCGCGCGCAGGCGGATTCATAAGTCAGATGTGAAATCTCGGGGCTCAACCTCGAAACTGCGTCTGAAACTGTGAGTCTAGAGTCTCGGAGGGGGTAGGGGAATTTCACGTGTAGGGGTAAAATCCGTAGATATGTGAAGGAACACCGGTGGCGAAGGCGCCTACCTGGACGAGCACTGACGCTGAGGCGCGAAAGCGTGGGGAGCAAACAGGATTAGATGCCCTGGTAGTCCACGCCGTAA
+
GGGGGGGGGGGGGGGGGEGGGGGGGGGGGGGGGGGGGGGGGGGGGGGGGGGGGGGGGGGGGGGGGGGGGGGGGGGGGGGGGGGGGGGGGGGGGGGGGGGGGGGGGGGGFGGGGGGGGGGGGGGGGFGGGGGGGGGGGGGGGGGGGGGGGGGGGGGGGGGDGGGGGGEEGGGGGGGFGGGGGGGGGGGGGGGGGGGGGGGGFGGGGGGGGGGGGGGEGGGFGGGDGFGGGGGFGDDBFGGGGFFB>FBFFFFFFFGA7))6CFFC/4F?BBDFFF?:3;>1:6
@M06628:26:000000000-CRM2J:1:1102:6910:8471 1:N:0:102
TACGGAGGGGGTTAGCGTTGTTCGGAATTACTGGGCGTAAAGCGTACGTAGGCGGATTGGAAAGTATGGGGTGAAATCCCAGGGCTCAACCCTGGAACTGCCCTGTAAACTATCAGTCTAGAGTTCGAGAGAGGTGAGTGGAATTCCAAGTGTAGAGGTGAAATTCGTAGATATTTGGAGGAACACCAGTGGCGAAGGCGGCTCACTGGCTCGATACTGACGCTGAGGTACGAAAGTGTGGGGAGCAAACAGGATTAGATACCCTGGTAGTCCACACCGTAA
+
GGGGGGGGGGGGGGGGGGGGGGGGGGGGGGGGGGGGGGGGGGGGGGGGGGGGG@FG@:AF9EFGGABFEGGGGGGGGGGGGGGGGGGGGGGGGGGGGGGGGGGG=>F,FGG9E<8FGGGCGGGFGGGGGGGGGGGGGGGGGGGGGGGGGGGGGGGGGGGGGGGGGGGGGGGGGGGGGGGGGGGGGGGGGGGGGGGGGGGGFGGGGGGGGGGGGGGGGGGGGGGFGFGGGGGFGGGFFGGGGFFFFFFFGFFFFFCA??ADGFFGFFFFFFFFFFFFFFFFFF
@M06628:26:000000000-CRM2J:1:1102:25015:8499 1:N:0:102
TACGGAGGGGGTTAGCGTTGTTCGGAATTACTGGGCGTAAAGCGCACGTAGGCGGACTAATAAGTCAGAGGTGAAATCCCAGGGCTCAACCCTGGAACTGCCTTTGATACTGTTAGTCTTGAGTTCGAGAGAGGTGAGTGGAATTCCGAGTGTAGAGGTGAAATTCGTAGATATTCGGAGGAACACCAGTGGCGAAGGCGGCTCACTGGCTCGATACTGACGCTGAGGTGCGAAAGTGTGGGGAGCAAACAGGATTAGATACCCTGGTAGTCCACACCGTAA
+
GGGGGGGGGGGCFFGGGGGGGGGGGGGGFGGGGGGGGGGGGGGGGEGGGGGGGGGDG7EFFGGGGGGGGGGGGGGGGGGGGFGGGGGGGGGGGGGGGGGGGGGGGGGFGGGGGGGGGGGGGGGGGGGGGGGGGGGGGGGGGGGGGGGGGGGGGGGGGGGGGGGGGGGGGGGGGGGGGGGDGGGGGGGGFGGGGGGGGGGGFGGGGGGGGGGGGGGGGGGGGGGFGFGGGGGFGGGF<GGGGFF?F;:FGFFFBFGFF<FFGFGGF?FBFFBFFFF<?FBFFF
@M06628:26:000000000-CRM2J:1:1102:6146:8672 1:N:0:102
TACGGAGGGGGTTAGCGTTGTTCGGAATTACTGGGCGTAAAGCGTACGTAGGCGGATTGGAAAGTATGGGGTGAAATCCCAGGGCTCAACCCTGGAACTGCCCTGTAAACTATCAGTCTAGAGTTCGAGAGAGGTGAGTGGAATTCCAAGTGTAGAGGTGAAATTCGTAGATATTTGGAGGAACACCAGTGGCGAAGGCGGCTCACTGGCTCGATACTGACGCTGAGGTACGAAAGTGTGGGGAGCAAACAGGATTAGATACCCTGGTAGTCCACACCGTAA
+
GGGGGFGGGGGGGGGGGGGGGGGGGGGGGGGGGGGGGGGGGGGGGGGGGGGGGGGGCGGGGGGGGGGGGGGGGGGGGGGGGGGGGGGGGGGGGGGGGGGGGGGGGGGGGGGGGGGGGGGGGGGGGGGGGGGGGGGGGGGGGGGGGGGGGGGGGGGGGGGGGGGGGGGGGGDGGGGGGGGGGGGGGGGGGGGGGGGGGGGGFGGGGGGGGGGGGGGGGGGGGGGFGFGGGGGFGGGFFGGGGFFFFFFFGFFFFFGABFFFGFGGFFFFFFFFFFFFFFF<FF
@M06628:26:000000000-CRM2J:1:1102:28048:8695 1:N:0:102
TACGGAGGGGGTTAGCGTTGTTCGGAATTACTGGGCGTAAAGCGCACGTAGGCGGATCAGAAAGTTGGGGGTGAAATCCCGGGGCTCAACCCCGGAACTGCCTCCAAAACTCCTGGTCTAGAGTTCGAGAGAGGTGAGTGGAATTCCGAGTGTAGAGGTGAAATTCGTAGATATTCGGAGGAACACCAGTGGCGAAGGCGGCTCACTGACTCGATACTGACGCTGAGGTGCGAAAGTGTGGGGAGCAAACAGGATTAGATACCCTGGTAGTCCACACCGTAA
+
GGGGEFGGEGG@FGGGGGDGGGGGGGGGGGGGGGGGGGGEFG9FGGGGGGGGGGGGEGGGGGFFGGGGGEGGGDFGFGGGGGDFCCFGGG@FGGGGGGGGGFGGFDFGFFFGCFGGGGG?FF@FGGGGGGCGGGFGGGGGGBGGGGGGEGCFEEG9FGGFGGGGGGGGGGDCEGGGGG5EEGGGGGGGGGFFEGDEGGGG@DD<=EFFGC>FGGFFEDFGGE5>D><:07C>CGD;<GGGGB01;;??4747?><A<29AFFGG=:F?D9<BAFFFF323?B
@M06628:26:000000000-CRM2J:1:1102:20669:8954 1:N:0:102
TACGGAGGGGGTTAGCGTTGTTCGGAATTACTGGGCGTAAAGCGCACGTAGGCGGATTATTAAGTGAGGGGTGAAATCCCAGGGCTCAACCCTGGAACTGCCTCTCATACTGGTAGTCTTGAGTTCGAGAGAGGTGAGTGGAATTCCGAGTGTAGAGGTGAAATTCGTAGATATTCGGAGGAACACCAGTGGCGAAGGCGGCTCACTGGCTCGATACTGACGCTGAGGTGCGAAAGTGTGGGGAGCAAACAGGATTAGATACCCTGGTAGTCCACACCGTAA
+
FGGGGGGGDCGCEGGGGGGDG<FGGGGGCGGGGGGGGGGGGGGGC=@FGGGGGGG7FGGFGGGGGGGGEGGGGGGGGG=FGDFGGGGGGGGGGGGGGGCGGFFG8=FGCGGGFFGG>FGFGGGGFDFFGGG:FGGFGF;DGGGGGGGFGGGGGGG,CFGGGGGGFGGGGGGGGGGGF8ECGGGGGGG8:EGGGGGGGGGG3)29CGGGGC*015AFGG7<E5CDDFGF9:CBEGGFFGDGGE0:>F?FGF5FBFGF??FFGFGGFFFFFFFB268)3>>FFF
@M06628:26:000000000-CRM2J:1:1102:27732:9225 1:N:0:102
TACGGAGGGTCCGAGCGTTATCCGGAATCATTGGGTTTAAAGGGTCCGTAGGTGGGCCTATAAGTCAGAGGTGAAAGTTTGTGGCTCAACCATAAAATTGCCTTTGATACTGTAGGTCTTGAGTTATAGTGAAGTTGCCGGAACATGTGGTGTAGCGGTGAAATGCATAGATATCACATAGAACACCAATTGCGAAGGCAGGTGACTAACTATATACTGACACTGATGGACGAAAGCGTGGGGAGCGAACGGGATTAGATACCCCGGTAGTCCACGCCGTAA
+
GGGGGGGGGGGGGGGGGGGGGGGGGGGGGGGGGGGGGGGGGGGGGGGGGGGGGGGGGGGGGGGGGGGGGGGGGGGGGFGGGGGGGGGGGGGGGGGGGGGGGGGGGGGGGGGGGGGGGGGGGGGGGGGGGGGGGGGGGGGGGGGGGFGGGGGGGGGGGGGGGGGGGGGGGGGGGGGGGGGGGGGGGGGFFGFGGGGGGGGGFGGGDGGGGGGGGGGGFGGGDCGACFGGGFFEGGGFFGGGGFFFFFFFGFFFBB<?FFAFGFGGFFBFFFFFFF?:;FFFFF
@M06628:26:000000000-CRM2J:1:1102:7874:9569 1:N:0:102
TACGAACCGTCCAAACGTTATTCGGTATCACTGGGCTTAAAGCGTGCGTAGGCGGCCTGGAAGGTGAGATGTGAAAGCCCACGGCTCAACCGTGGAACTGCGTTTCAAACCACCAGGCTTGAGGAAGATAGGGGTGATGGGAACTTATGGTGGGGCGGTGAAGTGCGTTGATATCGTAGGGAACACCGGTGGCGAAAGCGCATCACTGGATCTTTTCTGACGCTGAGGCACGAAAGCTAGGGTAGCGAACGGGATTAGATACCCCGGTAGTCCTAGCCGTAA
+
GGGGGGGGGFGGGGGGGGGGGGGGGGGGGGGGGGGGGGGGGGGGGGGGGGGGGGGGGGGGGGGGGGGGGGGGGGGGGGGGGGGGGGGGGGGGGGGGGFGGGGGGGGGGGGGGGGGGGGGGGGGGFEFGDGGFGGFFGFFGGCEGDFGGGGGGGGEEGGGGGGGGGGGGGGGFGDFGGGGGEGGGGGGDGGGGGGGDGGGGFG:7DGGGGGFCFFFGGGGFFGGFGFGGGGGFGGGFFGGGGFFFF>BFCB>B?3DB<DADGFGCFBDBBFFAF2>?()(48<
@M06628:26:000000000-CRM2J:1:1102:16959:9648 1:N:0:102
TACGGAGGGTCCGAGCGTTATCCGGAATCATTGGGTTTAAAGGGTCCGTAGGTGGGCCTATAAGTCAGAGGTGAAAGTTTGTGGCTCAACCATAAAATTGCCTTTGATACTGTAGGTCTTGAGTTATAGTGAAGTTGCCGGAACATGTGGTGTAGCGGTGAAATGCATAGATATCACATAGAACACCAATTGCGAAGGCAGGTGACTAACTATATACTGACACTGATGGACGAAAGCGTGGGGAGCGAACGGGATTAGATACCCCGGTAGTCCACGCCGTAA
+
GGGGGGGGGGGGGGGGGGGGGGGGGGGGGGGGGGGGGGGGGGGGGGGGGGGGGGGGGGGGGGGGGGGGGGGGGGGGGGGGGGGGGGGGGGGGGGGGGGGGGGGGGGGGGGGGGGGGGGGGGGGGGGGGGGGGGGGGGGGGGGGGGGGGGGGGGGGGGGGGGGGGGGGGGGGGGGGGGGGGGGGGGGGFGGGGGGGGGGGGFGGGGGGGGGGGGGGGGGGGGGGFGFGGGGGFGGGFDGGGGFFFFFFFGFFFFFGFFFFFGFGGFB@>BFBFFFFFFFF6?B
@M06628:26:000000000-CRM2J:1:1102:27961:10208 1:N:0:102
TACGGAGGGGGTTAGCGTTGTTCGGAATTACTGGGCGTAAAGCGCACGTAGGCGGACTTTTAAGTTAGAGGTGAAATCCCAGGGCTCAACCCTGGAACTGCCTTTAATACTGGGAGTCTTGAGTTCGAGAGAGGTGAGTGGAATTCCGAGTGTAGAGGTGAAATTCGTAGATATTCGGAGGAACACCAGTGGCGAAGGCGGCTCACTGGCTCGATACTGACGCTGAGGTGCGAAAGCGTGGGGAGCAAACAGGATTAGATACCCTGGTAGTCCACGCCGTAA
+
GGGGGGGGGGGFGGGGGGGGGGGGGGGGGGGGGGGGGGGDGGGGGGGGGGGGGGGGGGFGGGDEFFFGGGGGGGGGGFFFGGGGGGGGGGGGGGGGGGGGFGGGGGGGGGGGGGGGGGGGGGGGGCFDFCEGGGFDDFFDFCFFGGGGGGGFGFGGGGGG?CFGGGDFGD59FGGGGGGGGGGFAFEGGGGGGGEGGG5>)97C4FGGGGFFC/?*779@F5>BCDFC6*2<EGG0(9CGGFFFF9:FGFFFFFGA<24AFFGGFFF?FFFFFA>5971-2:
@M06628:26:000000000-CRM2J:1:1102:27946:10219 1:N:0:102
TACGGAGGGGGTTAGCGTTGTTCGGAATTACTGGGCGTAAAGCGCACGTAGGCGGACTTTTAAGTTAGAGTTGAAATCCCAGGGCTCAACCCTGGAACTGCCTTTAATACTGGGAGTCTTGAGTTCGAGAGAGGTGAGTGGAATTCCGAGTGTAGAGGTGAAATTCGTAGATATTCGGAGGAACACCAGTGGCGAAGGCGGCTCACTGGCTCGATACTGACGCTGAGGTGCGAAAGCGTGGGGAGCATACAGGATGAGATACCCTGGGAGTCGACGCCGTAA
+
EFGGDG::FCF@+D<EF-FGB<C::@FD<<69EC<<FCF=<5EBBFB:9?=FA:+C>F9BFE=<,5@BDE58E585F<,58>FF73+EAFAFB8FG8B=<,:FFGF,8FG,3>,:>CDCFC=>F,,3,5,@F:<@*@FFFG@<F,>DA711@F;;CA77<,<;,4;FCCC*2B;C@GC:*=:C<+=*=CFB88E:EGCEC535C6?F<8C*>5CEGGGGF68DDC)*19CFD:8377C<<D36<311*2796(7>(4,-:C=CCF()(.41((-67(89-(-
@M06628:26:000000000-CRM2J:1:1102:4801:10256 1:N:0:102
TACGGAGGGGGTTAGCGTTGTTCGGAATTACTGGGCGTAAAGCGTACGTAGGCGGATCAGAAAGTAGGGGGTGAAATCCCGAGGCTCAACCTCGGAACTGCCTCCTAAACTCCTGGTCTTGAGTTCGAGAGAGGTGAGTGGAATTCCAAGTGTAGAGGTGAAATTCGTAGATATTTGGAGGAACACCAGTGGCGAAGGCGGCTCACTGGCTCGATACTGACGCTGAGGTACGAAAGTGTGGGGAGCAAACAGGATTAGATACCCTGGTAGTCCACACCGTAA
+
GGGGGGGGGGGGGGGGGGGGGGGGGGGGGGGGGGGGGGGGGGGGGGGGGGGGGGGGGGGGGGGGGGGGGGGGGGGGGGGGGGGGGGGGGGGGGGGGGGGGGGGGGGGGGGGGGGGGGGGGGGGGGGGGGGGGGGGGGGGGGGGGGGGGGGGGGGGGGGGGGGGGGGGGGGGGGGGGGGGGGGGGGGGGGGGGGGGGGGGGFGGGGGGGGGGGGGGGGGGGGGGEGFFGGGFFGGGFF>CGGFFFBBFFDFFFFFGABFFFGFFGFFFFFFFFFFFFFE9?FF
@M06628:26:000000000-CRM2J:1:1102:4488:10325 1:N:0:102
TACGGAGGGGGTTAGCGTTGTTCGGAATTACTGGGCGTAAAGCGTACGTAGGCGGATCAGAAAGTAGGGGGTGAAATCCCAGGGCTCAACCCTGGAACTGCCTCCTAAACTCCTGGTCTTGAGTTCGAGAGAGGTGAGTGGAATTCCAAGTGTAGAGGTGAAATTCGTAGATATTTGGAGGAACACCAGTGGCGAAGGCGGCTCACTGGCTCGATACTGACGCTGAGGTACGAAAGTGTGGGGAGCAAACAGGATTAGATACCCTGGTAGTCCACACCGTAA
+
GGGGGGGGGGGGGGGGGGGGGGGGGGGGGGGGGGGGGGGGGGGGGGGGGGGGGGGGGGGGGGGGGGGGGGGGGGGGGGGGGGGGGGGGGGGGGGGGGGGGGGGGGGGGGGGGGGGGGGGGGGGGGGGGGGGGGGGGGGGGGGGGGGGGGGGGGGGGGGGGGGGGGGGGGGGGGGGGGGGGGGGGGGGGGGGGDGGGGGGGFGGGGGGGGGGGGGGGGGGGGGGFGFGGGGGFGGGFFGF7CD9?FFFFGFFFFFGFFFFFGFGGFFFFFFFFFFFFFFFFFF
@M06628:26:000000000-CRM2J:1:1102:2355:10494 1:N:0:102
GACGAACCGTCCAAACGTTATTCGGTATCACTGGGCTTAAAGAGTTCGTAGGCGGCCATGTAGGTCAGATGTGAAATCCCACGGCTCAACCGTGGAACTGCGTTTGAAACCACATGGCTTGAGGGTGATAGAGGTGAGCGGAACAGATGGTGGAGCGGTGAAATGCGTTGATATCATCTGGAACACCGGTGGCGAAAGCGGCTCACTGGATCTCTTCTGACGCTGAGGAACGAAAGCTAGGGTAGCGAACGGGATTAGATACCCCGGTAGTCCTAGCCGTAA
+
GGGGEG@6@F@FGGCFGGGFFEFGGCAF9FCFGGG8FGGGGG<FGFGGGGGGGGG7FGD=FGAGGGGGGGGGGGGGGGG,EFFGGGGGGG@FGGGGGGGGGGCGGGGCFG@A=,DA8FGFEFGGG3><FFFGGGGFAAFGGGGE>>FFGFEACFGGGGFEFFGGGGGG4CEGGDCFGCC9@FGG+:CG8ECEFGGD:CF55DE/CFFFG6:699:+CCCGGGGEGEGG*:F@5?DB0:*CFF<?B?FE357B?DGFDBFFGFGG37BFBFAFDAFFFF>BBF
@M06628:26:000000000-CRM2J:1:1102:7140:10541 1:N:0:102
TACGGAGGGGGTTAGCGTTGTTCGGAATTACTGGGCGTAAAGCGCGCGTAGGCGGACTATTAAGTGAGAGGTGAAATCCCAGGGCTCAACCCTGGAACTGCCTTTCATACTGGTAGTCTTGAGGTCGAGAGAGGTGAGTGGAATTCCGAGTGTAGAGGTGAAATTCGTAGATATTCGGAGGAACACCAGTGGCGAAGGCGGCTCACTGGCTCGATACTGACGCTGAGGTGCGAAAGCGTGGGGAGCAAACAGGATTAGATACCCTGGTAGTCCACGCCGTAA
+
GGGGGGGGGGGGGGGGGGGGGGGGGGGGGGGGGGGGGGGGGGGGGGGGGGGGGGGGGGGGGGGGGGGGGGGGGGGGGGGGGGGGGGGGGGGGGGGGGGGGGGGGGGGGFGGGGGGGGGGGGGGGGGGDGGGGGGGGGGGGGGGGGGGGGGGGGGGGGGGGGGGGGGGGGGGGGGGGGGGGGGGGGGGGGGGGGGGGGGGGFGGGGGGFGGGGGGGGGGGGGGGFGFGGGGGFGGGFFGGGGFFFFFB?GFFFFF4A?FBAGFEGFFFFFFFFFFFD>FF9B?
@M06628:26:000000000-CRM2J:1:1102:14928:10671 1:N:0:102
TACGGAGGGGGTTAGCGTTGTTCGGAATTACTGGGCGTAAAGCGCACGTAGGCGGATTTTTAAGTGAGGGGTGAAATCCCAGGGCTCAACCCTGGAACTGCCTCTCATACTGGAAGTCTAGAGTTCGAGAGAGGTGAGTGGAATTCCGAGTGTAGAGGTGAAATTCGTAGATATTCGGAGGAACACCAGTGGCGAAGGCGGCTCACTGGCTCGATACTGACGCTGAGGTGCGAAAGCGTGGGGAGCAAACAGGATTAGATACCCTGGTAGTCCACGCCGTAA
+
GGGGGEGGGGGEGGGGGGGGGGGGGGGGGGGGGGGGGGGGGGGGGGGGGGGGGGGGGGGGGGGGGGGGGGGGGGGGGGGGGGGGGGGGGGGGGGGGGGGGGGGGGGGGGGGGGGGGGGGGGGGGGGGGGGGGGGGGGGGGGGGGGGGGGGGGGGGGGGGGGGGGGGGGGGGGGGGGGGGGGGGGGGGGGGGGGGGGGGGGFGGGGGGGGGGGGGGGGGGGFGGEGFGGGGGFGGGFFGGGGFFFFFFFGFFFFFGFFFFFGFGGFFFFFFAA2<<DFFFFFF
@M06628:26:000000000-CRM2J:1:1102:26748:11107 1:N:0:102
TACGGAGGGTGCTAGCGTTGTTCGGAATTACTGGGCGTAAAGCGCACGTAGGTGGATTATTAAGTGAAGGGTGAAATCCCAGGGCTTAACCCTGGAACTGCATTACATACTGGTAATCTAGAGTTCGATAGAGGTAAATGGAATTCCGAGTGTAGAGGTGAAATGCGTAGAGATTCGGAGGAACACCAGTGGCGAAGGCGGCTCACTGGCGTGATACTGACGCTGAGGTGCGAAAGCGTGGGGAGCAAACAGGATTAGATACCCTGGTAGTCCACGCCGTAA
+
<FFG7@FC+8B--CF8CFC:FFFE7CFF8EFEGC<CFGGGGFCF+++7CECG6FD,:,:,<CCFGFG,?,CC?=AEF,4,,,+@CG,EEF9,,B+B?,:FF,,?,,,8CFE<,,:,,AEGEGGAAF=,,AC,,FG,=,7EFEGDF,C,8@@F,DF@FFCCCFEF,@CEGGG9CD;7E68*4>C7FFG>,<FECG7:EFGD))**;CF;C5)1*:CFGCCCF*CB*./***38=ED9:719D)(46;0.7.)02)9:>?AFG?FF*17>DAFA24)7259214
@M06628:26:000000000-CRM2J:1:1102:16896:11132 1:N:0:102
TACGGAGGGTCCGAGCGTTATCCGGAATCATTGGGTTTAAAGGGTCCGCAGGCGGTCAATTAAGTCAGAGGTGAAATCCCATAGCTTAACTATGGAACTGCCTTTGATACTGGTTGACTTGAGTTATACGGAAGTAGATAGAATAAGTAGTGTAGCGGTGAAATGCATAGATATTACTTAGAATACCGATTGCGAAGGCAGTCTACTACGTATATACTGACGCTCATGGACGAAAGCGTGGGGAGCGAACAGGATTAGATACCCTGGTAGTCCACGCCGTAA
+
GGGGGGGGGGGGGGGGGGGGGGGGGGGGGGGGGGGGGGGGGGGGGGGGGGGGGGGGGGGGGGGGGGGGGGGGGGGGGGGGGGGGGGGGGGGGGGGGGGGGGGGGGGGGGGGGGGGGGGGGGGGGGGGGGGGGGGGGGGGGGGGGGGGGGGGGGGGGGGGGGGGGGGGGGGGGGGGGGGFGGGGGGGGGGGGGGEGGGGGGFGGGGGGGGGGGGGGGGGGGGGGDGFGGGGGFGGGFFGGGGFFFF>>BGDFFFFGFFFFFCFFCFB>BFFAFFD?FFFFFFF
@M06628:26:000000000-CRM2J:1:1102:29370:11437 1:N:0:102
GACGAACCGTCCAAACGTTATTCGGTATCACTGGGCTTAAAGCGTGCGTAGGCGGCTTGGTAGGTGAGATGTGAAAGCCCACGGCTCAACCGTGGAATTGCGTTTCAAACCCCCAAGCTCGAGGAAGATAGGGGTTATGGGAACTTATGGTGGAGCGGTGAAATGCGTTGATATCATAGGGAACACCGGTGGCGAAAGCGCATCACTGGATCTTTTCTGACGCTGAGGCACGAAAGCTAGGGTAGCGAACGGGATTAGATACCCCGGTAGTCCTAGCCGTAA
+
GCFGGGDGGGGGGGGGGGGGGGGGGGGGGGGGGGGGGFGDEGGGGGGG=FEGGG>FGCFDFGEGGGGGGGGGFFGGGGGGGGGGDC=EGGGEGGGDCGGGEF+CFCFGGGFGGGG7BFFFGGEGCCGGGGC7FG7FEGCFFECFFFGGGG@A@CGGGGBCFFGGGGGG5EFCFCFGGGGDGGGGGCEGEEGEFGDEEE?8)5ADD+*<CCF4?CG7CFC7+*17CFFFFCCEGGG6?2:FC><>::>575>EB5)442457B8CFFD691<AA:<F?FF::?
@M06628:26:000000000-CRM2J:1:1102:8135:11440 1:N:0:102
TACGGAGGGGGTTAGCGTTGTTCGGAATTACTGGGCGTAAAGCGCACGTAGGCGGACTATTAAGTGAGGGGTGAAATCCCGGGGCTCAACCCCGGAACTGCCTCTCATACTGGTAGTCTTGAGTTCGAGAGAGGTGAGTGGAATTCCGAGTGTAGAGGTGAAATTCGTAGATATTCGGAGGAACACCAGTGGCGAAGGCGGCTCACTGGCTCGATACTGACGCTGAGGTGCGAAAGTGTGGGGAGCAAACAGGATTAGATACCCTGGTAGTCCACACCGTAA
+
GGGGGGGGGGGFGGGGGGGGGGGGGGGGGGGGGGGGGGGGGGGGGGGGGGGGGGGGGGGGGGGGGGGGGGGGGGGGGGGGGGGGGGGGGGGGGGGGGGGGGGGGGGGGGGGGGGGGGGGGGGGGGGGGGGGGGGFGGGFGGGGGGGGGGGGGGGGGGGGGGGGGGGGGGGGGGGGGGGGGGGGGGGGGGGGGGGGGGGGGFGGGGGGGGGGGGGGGGGGGGGGFGFGGGGGFGGGFAGGGGFFBFFFFFFFFFFGFFFFFGFGGFFFFFFFFFD<F?FFFB:
@M06628:26:000000000-CRM2J:1:1102:20151:11728 1:N:0:102
TACGGAGGGGGTTAGCGTTGTTCGGAATTACTGGGCGTAAAGCGTACGTAGGCGGATCAGAAAGTAGGGGGTGAAATCCCAGGGCTCAACCCTGGAACTGCCTCCTAAACTCCTGGTCTTGAGTTCGAGAGAGGTGAGTGGAATTCCAAGTGTAGAGGTGAAATTCGTAGATATTTGGAGGAACACCAGTGGCGAAGGCGGCTCACTGGCTCGATACTGACGCTGAGGTACGAAAGTGTGGGGAGCAAACAGGATTAGATACCCTGGTAGTCCACACCGTAA
+
GGGGGFGGGGGGGGGGGGGGGGGGGGGGGGGGGGGGGGGGGGGGGGGGGGGGGGGGGGGGGGGGGGGGGGGGGGGGGGGGGGGGGGGGGGGGGGGGGGGGGGGGGGGGGGGGGGGGGGGGGGGGGGGGGGGGGGGGGGGGGGGGGGGGGGGGGGGGGGGGGGGGGGGGGGGGGGGGGGGGGGGGGGGGGGGGGGGGGGGGFGGGGGGGGGGGGGGGGGGGGGGFGFGGGC<BGGGFFGGGGFFFFFFFGFFFFFGBFFFFGFGGFBFBFFFFFFFFF:9:?B
@M06628:26:000000000-CRM2J:1:1102:5419:11750 1:N:0:102
TACGTAGGTCCCGAGCGTTGTCCGGATTTATTGGGCGTAAAGCGAGCGCAGGCGGTTAGATAAGTCTGAAGTTAAAGGCTGTGGCTTAACCATAGTACGCTTTGGAAACTGTTTAACTTGAGTGCAAGAGGGGAGAGTGGAATTCCATGTGTAGCGGTGAAATGCGTAGATATATGGAGGAACACCGGTGGCGAAAGCGGCTCTCTGGCTTGTAACTGACGCTGAGGCTCGAAAGCGTGGGGAGCAAACAGGATTAGATACCCTGGTAGTCCACGCCGTAAA
+
GGGGGGGGGGGGGGGGGGGGGGGGGGGGGGGGGGGGGGGGGGGGGGGGGGGGGGGGGGGGGGGGGGGGGGGGGGGGGGGGGGGGGGGGGGGGGGGGGGGGGGGGGGGGGFGGGGGGGGGGGGGGGGGGGGGGGGGGGGGGGFGGGGGGGGFGFFGGGGGGGGGGGGGGGGGGGGGGGGGGECFGGGGGGGGGGGGGGFGGFGEFFGGFGGGGGGGGGGGGGGGFGFGG7CGFGGC?FGGGGFBFF?F?CFFFFFC??FFFGFDC@:FAAFBBFFFFFFFFFF
@M06628:26:000000000-CRM2J:1:1102:26311:11994 1:N:0:102
TACGGAGGGGGTTAGCGTTGTTCGGAATTACTGGGCGTAAAGCGTACGTAGGCGGATTGGAAAGTTGGGGGTGAAATCCCAGGGCTCAACCCTGGAACTGCCTCCAAAACTATCAATCTAGAGTTCGAGAGAGGTGAGTGGAATTCCGAGTGTAGAGGTGAAATTCGTAGATATTCGGAGGAACACCAGTGGCGAAGGCGGCTCACTGGCTCGATACAGACGCTGAGGTACGAAAGTGTGGGGAGCAAACAGGATTAGATACCCTGGTAGTCCACACCGTAA
+
GGGGGGGGGGGGGGGGGGGDGGGGGGGGGGGGGGGGGGEGGGGGGGGGGGGGGGGGGGGGGGGGGGGGGGGGGGGGGGGGGGGGGGGGGGGGGGGGGGGGGGGGGGGGGGGGGGGGGGGGGGGGGGGGGGGGGGGGGGGGGGGGGG,FEGGGGGGGGGGGFCGGGGGGGGGGGGGGFGGGGGGGGGGGGGGGGGGGGGGGFGDGGGGFGGGGDCGGG*CFGGGFGFGGGGGFGGG><FFFGB>BFF?FFFFF:F6>73AAGFFGFFFFFFFF9<???B24:1
@M06628:26:000000000-CRM2J:1:1102:1936:12193 1:N:0:102
TACGGAGGGTGCAAGCGTTATCCGGAATCATTGGGTTTAAAGGGTCCGTAGGCGGGCTTCTAAGTCAGTGGTGAAATGCAGGGGCTCAACTCCGGCACTGCCATTGATACTGGACGTCTTGAATTATTGTGAAGTGGTTAGAATATGTAGTGTAGCGGTGAAATGCTTAGATATTACATAGAATACCGATTGCGAAGGCAGATCACTAACAATACATTGACGCTGATGGACGAAAGCGTGGGTAGCAAACAGGATTAGATACCCTGGTATTCCACGCCGTAA
+
FGGGGGGGGGGGCGFGGGGGGGGGGGGGGGFGGGGFGGGGF@<@FEEBFGGEFGG:C+EFFFFDC99F?EGGGFFGF<FGFGGGGGGG@FCF=BF7CGFFFGDGF9EFFGG9EFFGGGGGFGGGGGD;F,EFCGGGGFFEFDFFC;FCCDGGFGGC@EECGGGGCFE;=E7;CGGGGF@FFEFFGGFCEGGGFEGGG==E)CGFGGGGGGC7+<FFGFFFGGGFGD7>*:CFGGG9079<C:194:)9CFFF?FG<?<<>GFGGF?)8<)6<AA<84)44(4
@M06628:26:000000000-CRM2J:1:1102:1921:12203 1:N:0:102
TACGGAGGGTGCAAGCGTTATCCGGAATCATTGGGTTTAAAGGGTCCGTAGGCGGGCGTCTAAGTCAGTGGTGAAATGCAGGGGCTCAACTCCGGCACTGCCATTGATACTGGACGTCTTGAATTATTGTGAAGTGGTTAGAATATGTAGTGTAGCGGTGAAATGCTTAGATATTACATAGAATACCGATTGCGAAGGCAGATCACTAACAATACATTGACGCTGATGGACGAAAGCGTGGGTAGCGAACAGGATTAGATACCCTGGTAGTCCACGCCGTAA
+
GGGGGGGGGGGGGGGGGGGGGGGGGGGGGGGGGGGFGGGGFGGGGGGGGGGGGGGDGGGGGGFGGGDGEFGEFGGGGGGGGGGGGGGGGGGGGGGCFGFGFDEFGGGGGGGGGGGGGGGGGGGGGGGGGCFGGGGGGGGFGGGGGGGGGGGGGGGGGGGGGGGGGGGGGGGGGGGGGFGGGGGFGGFGGGGGGGGGEEGFB<9CGGGGGGGGGGG?FGGDF8CEGEGGCEGFGGGFFCDGG>>FFFFFGEFF?@GFFFAAGFGGFBFBFFFF<ABB6>;>BB
@M06628:26:000000000-CRM2J:1:1102:18177:12284 1:N:0:102
TACGGAGGGGGTTAGCGTTGTTCGGAATTACTGGGCGTAAAGCGTACGTAGGCGGATTAGTCAGTCAGAGGTGAAATCCCAGGGCTCAACCCTGGAACTGCCTTTGATACTGCTAGTCTTGAGTTCGAGAGAGGTGAGTGGAATTCCGAGTGTAGAGGTGAAATTCGTAGATATTCGGAGGAACACCAGTGGCGAAGGCGGCTCACTGGCTCGATACTGACGCTGAGGTACGAAAGTGTGGGGAGCAAACAGGATTAGATACCCTGGTAGTCCACACCGTAA
+
GGGGGGGGGGGGGGGGGGGGGGGGGGGGGGGGGGGGGGGGGGGGGGGGGGGGGGGGGGGGGGGGGGGGGGGGGGGGGGGGGGGGGGGGGGGGGGGGGGGGGGGGGGGGGGGGGGGGGGGGGGGGGGGFGGGGGGGGGGGGGGGGGGGGGGGGGGGGGGGGGGGGGGGGGGGGGGGGGGGGGGGGGGGGGGGGGGGGGGGGFGGGGGGFGGGGGGGGGGGGGGGFGFGGGGGEGGGFFGGGGFFFFFFFGFFFFFGFFFFFGFGGFFFFFFFFAFFF?>>BFF
@M06628:26:000000000-CRM2J:1:1102:22423:12658 1:N:0:102
TACGGAGGGGGTTAGCGTTGTTCGGAATTACTGGGCGTAAAGCGCACGTAGGCGGACTTTTAAGTTAGAGGTGAAATCCCAGGGCTCAACCCTGGAACTGCCATTAATACTGGGAGTCTTGAGTTCGAGAGAGGTGAGTGGAATTCCGAGTGTAGAGGTGAAATTCGTAGATATTCGGAGGAACACCAGTGGCGAAGGCGGCTCACTGGCTCGATACTGACGCTGAGGTGCGAAAGCGTGGGGAGCAAACAGGATTAGATACCCTGGTAGTCCACGCCGTAA
+
GGGGGGGGGDGFCGGGGGGGGGGGGGGGGGGGGGGGGGGGGGGGGGGGFGGGGGGCFGGGGGGGFFGGFFGGGGGGGGGGFGGGGGGGGGGGFGGGGDFFGCGGGGCFGGGGGGGGEGGCGGGGGGGFGGGGGGCFEFGGGGGGGGGGGGGGGGGDFCGGGGGGFFGGGGGGGGGGGGGGGGGGGGGF5FFGGGGGGGGGBD5CFGGGGCCFGE6EGGGGGGGFDFCFCFGFGDGF?D5CDEBBBF6FGFFFFFFFFFFFGFGGF?F24<<>2<<DFFFFFF
@M06628:26:000000000-CRM2J:1:1102:6039:12673 1:N:0:102
TACGGAGGGGGTTAGCGTTGTTCGGAATTACTGGGCGTAAAGCGTACGTAGGCGGATCAGAAAGTATGGGGTGAAATCCCGAGGCTCAACCTCGGAACTGCCTCATAAACTCCTGGTCTTGAGTTCGAGAGAGGTGAGTGGAATTCCTAGTGTAGAGGTGAAATTCGTAGATATTTGGAGGAACACCAGTGGCGAAGGCGGCTCACTGGCTCGATACTGACGCTGAGGTACGAAAGTGTGGGGAGCAAACAGGATTAGATACCCTGGTAGTCCACACCGTAA
+
GGGGGDGEGGGGGGGGGGGGGGGGGGGGGGGGGFGGGGGGGGGGGGGGGGGGGGEGGGGGGFDGCFEGGGGGGFGGGGGGGGGGGGGGGFCFFGGGGCFGGGGGGGGFCFGGGGGGGGGGGGGGGGGGGGGGGGGGGGFGGGFGGGFGGGGGGG@FG>>*9FF@FGGGGGGFGGGGGGGGGGGGGG@8EFGCGGGGGGGDFGGDFACGGGGGGGGGGGGGGC3BGDGGGFDDGGGF:CGGGBFB>>FF4>FF(7767>AAFFG6??FBFF7ABA?FF>33(-
@M06628:26:000000000-CRM2J:1:1102:6056:12685 1:N:0:102
TACGGAGGGGGTTAGCGTTGTTCGGAATTACTGGGCGTAAAGCGTACGTAGGCGGATCAGAAAGTATGGGGTGAAATCCCGAGGCTCAACCTCGGAACTGCCTCATAAACTCCTGGTCTTGAGTTCGAGAGAGGTGAGTGGAATTCCTAGTGTAGAGGTGAAATTCGTAGATATTTGGAGGAACACCAGTGGCGAAGGCGGCTCACTGGCTCGATACTAACGCTGAGGTACGAAAGTGTGGGGAGCAAACAGGATTAGATACCCTGGTAGTCCACACCGTAA
+
GGGGGGGGGGGGGGGGGGGGGGGGGGGGGGGGGGGGGFFGGGGGGGGGGGGGGGGGGGGGGGGGGGGGGGGGGGGGGGGGGGGGGGGGGGFGGGGGGGGGGGGGGGGGGGGGGGGGGGGGGGGGGGGGGFGGGDGGFGGGGGGGGGGGGGGGGGGGGGGGGGGGGGGGGGGGGGGGGGG?EGGGGGGGGGGGGGGGGGGGFGGGGGGGGGGGGGGGGG?FFCGFGFGGGGGFGGGFBFCGCEFFFFFFGFFF:FGA82<DGFGC=<FFFFFFFFFF?>B<BB
@M06628:26:000000000-CRM2J:1:1102:28776:12711 1:N:0:102
TACGGAGGGGGTTAGCGTTGTTCGGAATTACTGGGCGTAAAGCGTACGTAGGCGGATTGGAAAGTATGGGGTGAAATCCCAGGGCTCAACCCTGGAACTGCCCTGTAAACTATCAGTCTAGAGTTCGAGAGAGGTGAGTGGAATTCCAAGTGTAGAGGTGAAATTCGTAGATATTTGGAGGAACACCAGTGGCGAAGGCGGCTCACTGGCTCGATACTGACGCTGAGGTACGAAAGTGTGGGGAGCAAACAGGATTAGATACCCTGGTAGTCCACACCGTAA
+
GDE@C76:7@C@FFGF@B@@FDAFGCFGGEF@EEFGC>C:<FGGBFFGEGGGGD@+4?FC@DFG?EFEEFGECAEFGBEEGGGGCADFGGEFGGGFGGEEFGFFAFFGGGGFEGGGFF=FFFGFGGGGGFGDGGGGGGGFGGGGGG9FCE>FEGDGGGGGGGGGFFFFGGGFFGCGGGGGGGGGGGGGGGGGGGGGGGGGFGGGGGGEFGGGGGGGGGGGGGGEGFGGGGGFGGG;>GGGG@>169<@CFFFBFD27?ABGF6<F:>:AAAD>AB?BFBBFF
@M06628:26:000000000-CRM2J:1:1102:5271:13540 1:N:0:102
TACGGAGGGAGCTAGCGTTGTTCGGAATTACTGGGCGTAAAGCGCGCGTAGGCGGCCATTCAAGTCAGAGGTGAAAGCCCGGGGCTCAACTCCGGAACTGCCTTTGAAACTAGATGGCTAGAATATGGGAGAGGTGAGTGGAATTCCGAGTGTAGAGGTGAAATTCGTAGATATTCGGAAGAACACCAGTGGCGAAGGCGACTCACTGGACCATTATTGACGCTGAGGTGCGAAAGCGTGGGGAGCAAACAGGATTAGATACCCTGGTAGTCCACGCCGTAA
+
GGGGGGGGGGGGGGGGGGGGGGGGGGGGGGGGGGGGGGGGGGGGGGGGGGGGGGGGGGGGGGGGGGGGGGGGGGGGGGGGGGGGGGGGGGGGGGGGGGGGGGGGGGGGGGGGGGGGGGGGGGGGGGGGGGGGGGGGGGGGGGGGGGGGGGGGGGGGGGGGGGGGGGGGGGGGGGGGGGGGGGGGGGGGGGGGGGGGGGGGFGGGGGGGGGGGGGGGGGGGGGGFGFGGGFGFGGGFFGGGGFFFFFFFFFFFFFGFFFFFGFGGF?FFFFFFFFFEFFFFFB
@M06628:26:000000000-CRM2J:1:1102:3310:13710 1:N:0:102
TACGAACAGTCCAAACGTTATTCGGTATCACTGGGCTTAAAGCGTGCGTAGGCGGCCTGGAAGGTGAGATGTGAAATCCCACGGCTCAACCGTGGAACTGCGTTTCAAACCACCAGGCTTGAGGAAGATAGGGGTGATGGGAACTTATGGTGGAGCGGTGAAATGCGTTGATATCAGAGGGAACACCGGTGGCGAAAGCGCATCACTGGATCTGTTCTGACGCTGAGGCACGAAAGCTAGGGTAGCGAACGGGATTAGATACCCCGGTAGTCCTAGCCGTAA
+
GGGGGF:+CCFFFCAD;EFGGFFFGGGG9<EFFGGG8FFFAFGGGEEGFGEBFC7:+:C7EECBFFGGGDEF<BFE,5BFFGEGEGGGGEECBEBBFGGGFCGEBFGFAFC<FEGFG@=<F>DG<=F89>EDFCGGC,3EE@BC7@:;B8FE>EFCG*FGFGGGFFGCC5*4=EGF,>C55<FCCFDGC8*=CEEG>EEEE)A5<FGCC6?4<::++?ECFGGFGFGCFCGFGED>B>DGD@08:>;EG@@EF:9()5<AD6EC5-.-(,42)64*50((48
@M06628:26:000000000-CRM2J:1:1102:15204:14196 1:N:0:102
TACGGAGGGGGTTAGCGTTGTTCGGAATTACTGGGCGTAAAGCGTACGTAGGCGGATTGGAAAGTATGGGGTGAAATCCCAGGGCTCAACCCTGGAACTGCCCTGTAAACTATCAGTCTAGAGTTCGAGAGAGGTGAGTGGAATTCCAAGTGTAGAGGTGAAATTCGTAGATATTTGGAGGAACACCAGTGGCGAAGGCGGCTCACTGGCTCGATACTGACGCTGAGGTACGAAAGTGTGGGGAGCAAACAGGAGTAGATACCCTGGTAGTCCACACCGTAA
+
GGGGGCGGGGGGGGGGGGGGGGGGGGGGGGGGGGGGGGGGGGGGGGGGGGGGGGGGGGGGGGGGGGGGGGGGGGGGGGGGGGGGGGGGGGGGGGGGGGGGGGGGGGGGGGGGGGGGGGGGGGGGGGGGGGGGGGGGGGGGGGGGGGFGGGFGFGGFFFFFGCGGGGGGGGGGGGGGGDEGGGGGGGGGGGGGGEGGGCGGBDGGDGGFGF<9EGFFEG9+7CDFGFGGG9FECED9B>0:CD>16(8:F:FF?>/4462:CFGGF:FB<)<AAA<)2<>FFB
@M06628:26:000000000-CRM2J:1:1102:10545:14422 1:N:0:102
TACGAACTGCGCAAACGTTATTCGGAATCACTGGGCTTACAGGGTGCGTAGGCGGTTCGCCAGGTCAGATGTGAAATCCCACAGCTCAACTGTGGAACTGCATTTGAAACCTGCGAACTTGAGTAGACTAGAGGTACACGGAACTTCAGGTGGAGCGGTGAAATGTGTTGAGATCTGAAGGAACACCAGAGGCGAAAGCGGTGTACTGGAGTCTGTCTGACGCTGAGGCACGAAAGCTAGGGGAGCGAACGGGATTAGATACCCCGGTAGTCCTAGCCGTAA
+
GGGGGGGGGGGGGGGGGFGGGGGGGGGGGGGGGGGGGGGGGGGGGGGGGGGGGGGFGGGGGGGGGGGGFGGGFGGGGGGGGFEGGGGGGGEFFFFGFFFGGGGGFGGGGGGGGGGGGGFGGGGGGGFGGGGGGFGGGGGGGCGGFFGG,@FFFGGGGGFCFDFFFFGFGGFGGGGGGGGGFFFGGG7;C5C=EGCEGG8EEGGGGGGGGFGGGGGGGGGGGCGFGBGGGGGFGEGBFGGGFFB>B9>>DDDFF>C0239AGFG+<>E9>6-5:A)04)4,4<
@M06628:26:000000000-CRM2J:1:1102:10560:14435 1:N:0:102
TACGAACTGCGCAAACGTTATTCGGAATCACTGGGCTTACAGGGTGCGTAGGCGGTTCGCCAGGTCAGATGTGAAATCCCACAGCTCAACTGTGGAACTGCATTTGAAACCTGCGAACTTGAGTAGACTAGAGGTACACGGAACTTCAGGTGGAGCGGTGAAATGTGTTGAGATCTGAAGGAACACCAGAGGCGAAAGCGGTGTACTGGAGTCTGTCTGACGCTGAGGCACGAAAGCTAGGGGAGCGAACGGGATTAGATACCCCGGTAGTCCTAGCCGTAA
+
GGGGGGGGGGGGGGGGGFGGGGGGGGGGGGGGGGGGGGGGGGGGGGGGGGGGGGGGGGGGGGGGGGGGGGGGGGGGGGGGGFGGGGGGGGGGGGGGFGGGGGGGGGGGGGGGGGGDGGGGGGGGGGGGGGGGGGGGGGGGGGGGGGGGGGGGGG,DGGGGGGGGGGGGGGGGGGGGGGGGGGGGGGGGGFGGGGGGGGGGEGGGGGGFGGGGGGGGGGGFGGGFGFGGGGGFGGGFFGGGGFFBFFFFGFFFFFGBFFFFGF@FFFFB>FFFFFFFFFFFBF
@M06628:26:000000000-CRM2J:1:1102:12601:14529 1:N:0:102
TACGGAGGGGGTTAGCGTTGTTCGGAATTACTGGGCGTAAAGCGTACGTAGGCGGATTGGAAAGTATGGGGTGAAATCCCAGGGCTCAACCCTGGAACTGCCCTGTAAACTATCAGTCTAGAGTTCGAGAGAGGTGAGTGGAATTCCAAGTGTAGAGGTGAAATTCGTAGATATTTGGAGGAACACCAGTGGCGAAGGCGGCTCACTGGCTCGATACTGACGCTGAGGTACGAAAGTGTGTGGAGCAAACAGGATTAGATACCCTGGTAGTCCACACCGTAA
+
GGGGGGGGGGGGGGGGGGGGGGGGGGGGGGGGGGGGGGGGGGGGGGGGGGGGGGGGGGGGGGGGGGGGGGGGGGGGGGGGGGGGGGGGGGGGGGGGGGGGGGGGGGGGGGGGGGGGGGGGGGGGGGGGGGGGGGGGGGGGGGGGGGGGGGGGGGGGGGGGGGGGGGGGGGGGGGGGGGGGGGGGGGGGGGGGGGGGGGGGFGGGGGGGGGGGGGGGGGGGGGGFGFGGGGGFGGDFFGGGGFFBFFFFGFFFFFGFFFFBGFFGFFFFFFFFFFFFFFF<B?
@M06628:26:000000000-CRM2J:1:1102:8838:14735 1:N:0:102
TACGGAGGGGGTTAGCGTTGTTCGGAATTACTGGGCGTAAAGCGTACGTAGGCGGATTGGAAAGTATGGGGTGAAATCCCAGGGCTCAACCCTGGAACTGCCCTGTAAACTATCAGTCTAGAGTTCGAGAGAGGTGAGTGGAATTCCAAGTGTAGAGGTGAAATTCGTAGATATTTGGAGGAACACCAGTGGCGAAGGCGGCTCACTGGCTCGATACTGACGCTGAGGTACGAAAGTGTGGGGAGCAAACAGGATTAGATACCCTGGTAGTCCACACCGTAA
+
GGGGGGGGGGGGGGGGGGGGGGGGGGGGGGGGGGGGGFFGGGGGGGGGGGGGGGGGGGGGFFFGGGGGGGGGGGGGGGFGGGGGGGGGGGGGGGGGGGGGGGGGGGGGGGGGGGGGGGGGGGGGGGGGGGGFGGFGGGGGGGGGGGGGGG>FGGGGGGFGGGGGGGGGGGGGGGGGCGGGGEGGGGGGGGGGGCEGGGCEEGGGGGGGFGFGGGGGGGGGGGDEGFGGGGGFGGGFFGGG3>BFFF?FFFF??FFFBFFFGFGGFFFFFABFBFFFB<4218
@M06628:26:000000000-CRM2J:1:1102:8820:14739 1:N:0:102
TACGGAGGGGGTTAGCGTTGTTCGGAATTACTGGGCGTAAAGCGTACGTAGGCGGATTGGAAAGTATGGGGTGAAATCCCAGGGCTCAACCCTGGAACTGCCCTGTAAACTATCAGTCTAGAGTTCGAGAGAGGTGAGTGGAATTCCAAGTGTAGAGGTGAAATTCGTAGATATTTGGAGGAACACCAGTGGCGAAGGCGGCTCACTGGCTCGATACTGACGCTGAGGTACGAAAGTGTGGGGAGCAAACAGGATTAGATACCCTGGTAGTCCACACCGTAA
+
GGGGGGGGGGGGGGGGGGGGGGGGGGGGGGGGGGGGGGGGGGGGGGGGGGGGGGGGGGGGGFGGGGGGGGGGGGGGGGGGGGGGGGGGGGGGGGGGGGGGGGGGGGGGGGGGGGGGGGGGGGGGGGGGGGGGGGGGGGGGGGGGGGGGGGGGGGGGGGGGGGGGGGGGGGGGGGGGGGGGGGGGGGGGGGGGGGGGGGGGFGGGGGGGGGGGGGGGGGGGGGGFGFGGGGGFGGGFFGGGGFFFFFFFGFFFFFGFBFFFGFGGFFFBBFBFFFFFFEFBFF
@M06628:26:000000000-CRM2J:1:1102:10838:15238 1:N:0:102
TACGAAGGGGGCTAGCGTTGCTCGGAATCACTGGGCGTAAGGGTGCGTAGGCGGGTCTTTAAGTCAGGGGTGAAATCCTGGAGCTCAACTCCAGAACTGCCTTTGATACTGAAGATCTTGAGTTCGGGAGAGGTGAGTGGAACTGCGAGTGTAGAGGTGAAATTCGTAGATATTCGCAAGAACACCAGTGGCGAAGGCGGCTCACTGGCCCGATACTGACGCTGAGGCACGAAAGCGTGGGGAGCAAACAGGATTAGATACCCTGGTAGTCCACGCCGTAAA
+
GGGGFGGGGGGGGGGGGGGGGGGGGGGGGGGGGGGGGGGGGGGGGGGGGGGGGGGGGGGGGGGGGGGGGGGGGGGGGGGGGDGGGFGGGGGGGGGGGGGGGGGGGGGGGGGGFGGDGGGGGGGGGGGGGGGGGGGGGGGGGGGGGGGGGGGGGGGGGGGGGGGGGGGGGGGGGGGGGDEGGGGGGGGGGGGGGGGGGGGGEGGGGGGGGGGGGGGGGGGGGGGFGFGGDFE>EGC7;GGGGF?FFF?@<>FFFFG?86<AFFG6FBF947AAFFBFB37:??
@M06628:26:000000000-CRM2J:1:1102:17780:15320 1:N:0:102
TACGAACCGTCCAAACGTTATTCGGTATCACTGGGCTTAAAGCGTGCGTAGGCGGCCTGGAAGGTGAGATGTGAAAGCCCACGGCTCAACCGTGGAACTGCGTTTCAAACCACCAGGCTTGAGGAAGATAGGGGTGATGGGAACTTATGGTGGAGCGGTGAAATGCGTTGATATCATAGGGAACACCGGTGGCGAAAGCGCATCACTGGATCTTTTCTGACGCTGAGGCACGAAAGCTAGGGTAGCGAACGGGATTAGATACCCCGGTAGTCCTAGCCGTAA
+
GGGGGGGGGGGGGGGGGGGGGGGGGGGGGGGGGGGGGGGGGGGGGGGGGGGGGGGGGGGGGGGGGGGGGGGGGGGGGGGGGGGGGGGGGGGGGGGGGFGGGGGGGGGGGGGGGGGGGGGGGGGGGGGD<FGGGGGGGGGGGGGGGGGGGGGGGGGGGGGGGGGFGCEGGGGGGGGGGGGGGGGGGGGGGGGGGGGGGGGGDGEDCGGFFGGGGGGGGGGCFEGFGFGGGGGFGGGFFGGGGFFFFFFEGFFFFFGFFFFFGFGGFFF>(8AAAA2B?F>:?B
@M06628:26:000000000-CRM2J:1:1102:12864:15487 1:N:0:102
TACGGAGGGGGTTAGCGTTGTTCGGAATTACTGGGCGTAAAGCGCACGTAGGCGGATCAGAAAGTTGGGGGTGAAATCCCGGGGCTCAACCCCGGAACTGCCTCCAAAACTCCTGGTCTAGAGTTCGAGAGAGGTGAGTGGAATTCCGAGTGTAGAGGTGAAATTCGTAGATATTCGGAGGAACACCAGTGGCGAAGGCGGCTCACTGGCTCGATACTGACGCTGAGGTGCGAAAGTGTGGGGAGCAAACAGGATTAGATACCCTGGTAGTCCACACCGTAA
+
GGGGGGGGGGGFGGGGGGGGGGGGGGGGGGGGGGGGGGGGGGGGGGGGGGGGGGGGGGGGGGGGGGGGGGGGGGGGGGGGGGGGGGGGGGGGGGGGGGGGGGGGGGGGGGGGGGGGGGGGGGGGGGGGGGGGGGGGGGGGGGGGGGGGGGGGGGGGGGGGGGGGGGGGGGGGGGGGGGGGGGGGGGGGGGGGGGGGGGGGFGGGGGGGGGGGGGGGGGGEGGGFGFGGGGGFGGGFFGGGGFFFFFFFGFFFFFGFFFFFGFGGFFFFFFFFBFFFFFFFF?
@M06628:26:000000000-CRM2J:1:1102:15328:15543 1:N:0:102
TACGGAGGGTCCGAGCGTTATCCGGAATCATTGGGTTTAAAGGGTCCGTAGGTGGGCCTATAAGTCAGAGGTGAAAGTTTGTGGCTCAACCATAAAATTGCCTTTGATACTGTAGGTCTTGAGTTATAGTGAAGTTGCCGGAACATGTGGTGTAGCGGTGAAATGCATAGATATCACATAGAACACCAATTGCGAAGGCAGGTGACTAACTATATACTGACACTGATGGACGAAAGCGTGGGGAGCGAACGGGATTAGATACCCCGGTAGTCCACGCCGTAA
+
GGGGGGGGGGGGGGGGGGGGGGGGGGGGG<FGGGGGGGGGGGGGGGGGGGGGGGGGGGGGGGGGGGGGGGGGGGGGGGGGGGGGGGGGGGGDGGGGGGGGGGGGGGGGGGGGGGGGGGGGGGGGGGGGGGGGFGGGGGGGGGGGGGGGGGGGGGGGGGGGGGGGGGGGGGGGGGGGGGGGGGGGGGGGGGGGGGGGGGGGFGGGGGGGGGGGGGGGGGFGGGGFGFGGGGGFGGGFFGDGGFFFFFFFGFFFFFGFFFFFGFGGFFFFFFFFFA?>BFFFFF
@M06628:26:000000000-CRM2J:1:1102:8859:15572 1:N:0:102
TACGGAGGGGGTTAGCGTTGTTCGGAATTACTGGGCGTAAAGCGCACGTAGGCGGATCAGAAAGTATGGGGTGAAATCCCAGGGCTCAACCCTGGAACTGCCTCATAAACTCCTGGTCTAGAGTTCGAGAGAGGTGAGTGGAATTCCGAGTGTAGAGGTGAAATTCGTAGATATTCGGAGGAACACCAGTGGCGAAGGCGGCTCACTGGCTCGATACTGACGCTGAGGTGCGAAAGTGTGGGGAGCAAACAGGATTAGATACCCTGGTAGTCCACACCGTAA
+
GGGGGGGGGGGGGGGGGGGGGGGGGGGGGGGGGGGGGGGGGGGGGGGGGGGGGGGGGGGGGGGGGGGGGGGGGGGGGGGGGGGGGGGGGGGGGGGGGGGGGGGGGGGGGGGGGGGGGGGGGGGGGGGGGGGGGGGGGGGGGGGGGGGGGGGGGGGGGGGGGGGGGGGGGGGGGGGGGGGGGGGGGGGGGGGGGGGGGGGGFGGGGGGGGGGGGGGGGGGGGGGFGFGGGCFFGGGFFGGGGFFFFBFFGFFFFFGFFFFFGFGGFFFFFDAA<BFFFEFFFF
@M06628:26:000000000-CRM2J:1:1102:18611:15607 1:N:0:102
TACGGAGGGGGTTAGCGTTGTTCGGAATTACTGGGCGTAAAGCGCGCGTAGGCGGACTATTAAGTGAGAGGTGAAATCCCAGGGCTCAACCCTGGAACTGCCTTTCATACTGGTAGTCTTGAGGTCGAGAGAGGTGAGTGGAATTCCGAGTGTAGAGGTGAAATTCGTAGATATTCGGAGGAACACCAGTGGCGAAGGCGGCTCACTGGCTCGATACTGACGCTGAGGTGCGAAAGCGTGGGGAGCAAACAGGATTAGATACCCTGGTAGTCCACGCCGTAA
+
GGGGGGGGGGGGGGGGGGGGGGGGGGGGGGGGGGGGGGGGGGGGGGGGGGGGGGGGGGGGGGGGGGGGGGGGGGGGGGGGGGGGGGGGGGGGGGGGGGGGGGGGGGGGGGGGGGGGGGGGGGGGGGGGGGGGGGGGGGGGGGGGGGGGGGGGGGGGGGGGGGGGGGGGGGGGGGGGGGGGGGGGGGGGGGGGGGGGGGGG@GGGGGGGGGGGGGGGGGGGGGGFGFGGGGGFGGGFFGGGGFFFFFFFGFFFFFGFFFFFGFGGFFFFFFFFFFFFFFFF??
@M06628:26:000000000-CRM2J:1:1102:18630:15608 1:N:0:102
TACGGAGGGGGTTAGCGTTGTTCGGAATTACTGGGCGTAAAGCGCGCGTAGGCGGACTATTAAGTGAGAGGTGAAATCCCAGGGCTCAACCCTGGAACTGCCTTTCATACTGGTAGTCTTGAGGTCGAGAGAGGTGAGTGGAATTCCGAGGGTAGAGGTGAAATTCGTAGATATTCGGAGGAACACCAGTGGCGAAGGCGGCTCACTGGCTCGATACTGACGCTGAGGTGCGAAAGCGTGGGGAGCAAACAGGATTAGATACCCTGGTAGTCCACGCCGTAA
+
GGGGGGGGGGGGGGGGGGGGGGGGGGGGGGGGGGGGGGGGGGGGGGGGGGGGGGGGGGGGGGGGGGGGGGGGGGGGGGGGGGGGGGGGGGGGGGGGGGGGGGGGGGGGGGGGGFGGGGGGGGGGGGGCFGGGGGGGGCGECFGGGGFGGG*<FEGGGGGGGGGGGGGGGGGGGGGGGGGGGGGGGGGGGGGGGGGDEGFGFGGGGGGGGDDCGGGGGGGGGGGB<7DG*:7>:EGFFGGGGF>?FFF?GFF??FDA?FFFCFGFFBF?9AF>BB279FF9::
@M06628:26:000000000-CRM2J:1:1102:18627:15863 1:N:0:102
TACGGAGGGGGTTAGCGTTGTTCGGAATTACTGGGCGTAAAGCGTACGTAGGCGGATCAGAAAGTAGGGGGTGAAATCCCAGGGCTCAACCCTGGAACTGCCTCCTAAACTCCTGGTCTTGAGTTCGAGAGAGGTGAGTGGAATTCCAAGTGTAGAGGTGAAATTCGTAGATATTTGGAGGAACACCAGTGGCGAAGGCGGCTCACTGGCTCGATACTGACGCTGAGGTACGAAAGTGTGGGGAGCAAACAGGATTAGATACCCTGGTAGTCCACACCGTAA
+
GGGGGGGGGGGGGFGGGGGEGEGGGGGGGGGGGGGGGFFGGGGGGCEGGGGGGGGCFDGGGGGGGGGFEGGGGGGGGGGGGGGGGGGGGGGEFGGGGGFFGGCGGGGGGGGG@CGGGGGGGGGGGGECFGEFFGGEFCFE@FGGGGGCFGGGGGG@FFCFGGGGGGGGGGG+CFGGGFGGGGGGGGGGGGGFGGGGGGGEDDGGGGGGCC9FCCCGGG7FCCGFCEGGCFGBEGGF:>*:CB9?>9:FD55;0>F<?FAFGFGGFFFBFFFFFAFF<DFFFF
@M06628:26:000000000-CRM2J:1:1102:23528:16019 1:N:0:102
TACGGAGGGGGTTAGCGTTGTTCGGAATTACTGGGCGTAAAGCGTACGTAGGCGGATTGGAAAGTATAGGGTGAAATCCCAGGGCTCAACCCTGGAACTGCCTTGTAAACTATCAGTCTAGAGTTCGAGAGAGGTGAGTGGAATTCCAAGTGTAGAGGTGAAATTCGTAGATATTTGGAGGAACACCAGTGGCGAAGGCGGCTCACTGGCTCGATACTGACGCTGAGGTACGAAAGTGTGGGGAGCAAACAGGATTAGATACCCTGGTAGTCCACACCGTAA
+
GGGGGGDEE@F7@FGGGGGGGGGGGGGGGGGGGGGFGGGGFDFGCCDGFGFGGGGE@F=F9E<FGGGGGGGGGCGGGGFFFGGGGGGGGGGGGGDGGFGGGGGGFFDGFGGFGFFFFGG9FDGGGGGC<FC7C7DFFEFFDGGGGGGGGGGGGCFFGF:FGGGGGFGGGGGGGGGCGFGGGGGF:FGCFGGFDGGGGGGGFD5>=C7@EC<<EEGFEGF7FEGFGFGF6<FEGFGFFGGGGB0(-1:FGFFFFFGFFFFFFFFG@BFBFFFFFFF:?FB33:
@M06628:26:000000000-CRM2J:1:1102:8829:16190 1:N:0:102
GACGAACCGTCCAAACGTTATTCGGTATCACTGGGCTTAAAGCGTGCGTAGGCGGCTTGGAAGGTGAGATGTGAAAGCCCACGGCTCAACCGTGGAATTGCGTTTCAAACCCTCAAGCTTGAGGAAGACAGGGGTGTTGGGAACTTATGGTGGAGCGGTGAAATGCGTTGATATCATAGGGAACACCGGTGGCGAAGGCGCAACACTGGGTCTTTTCTGACGCTGAGGCACGAAAGCTAGGGTAGCGAACGGGATTAGATACCCCGGTAGTCCTAGCTGTAA
+
GGGGGGGGGGGGGGGGGGGGGGGGGGGGGGGGGGGGGGGGGGGGGGGGGGGGGGGGGGGGDGGGGGGGGGGGGGGGGGGGGGGGGGGGGGGGGGGGGGGGGGGGGGGGGGGGGGGGGGGGGGGGEGGFGGGFEFGGGFGGGGGGGGGGGGGGGGGGGGGGGGGGGGGGGGGGGGC?FGGGGGGGGGGGGGGGGGGGGGGGFGGGGGGGGGGFGGGFFGGGGGGFGFGGGGGFGGGFFGGGGFFFFFFEGFFFFFGBFFFFGFGGFFFF>FFFFF2??=AFFF
@M06628:26:000000000-CRM2J:1:1102:23929:16423 1:N:0:102
TACAGAGGGTGCAAGCGTTAATCGGAATTACTGGGCGTAAAGCGCGCGTAGGTGGTTCGTTAAGTTGGATGTGAAATCCCCGGGCTCAACCTGGGAACTGCATTCAAAACTGTCGAGCTAGAGTATGGTAGAGGGTGGTGGAATTTCCTGTGTAGCGGTGAAATGCGTAGAGATGGGGGAGAACACTCGTGGCGAAGGCGGCCAGCTAGACCAGTTCTGACACTGAGGCGCGACAGCGTGGGGAGCAAACAGGATTAGATACCCTGGTAGTCCACGCCCTAA
+
GGGGGGGGGGGGGGGGGGGGGGGGGGGGGGGGGGGGGGGGGGGGGGGGGGGGGGGGGGGGGGGGGGGGGGGGGGGGGGGGGGGGGGGGGGGGGGGGGGGGGGGGGGGGGGGGGGGGGGGGGGGGGGGGGGGGGGGGGGGGGGGGGGGGGGGGGGGGGGGGGGGGGGGGGGGGCGGGGGGGGGGGFGGGGGGGGGGGGGGGFGGDGGGGGGGGGGGFFGGGGGGFGFGDGGG>*?DFFDGGGFF<>>FFFFFFFFGFFFFFGFGGFF5>DFFF2<?E;FFFFF
@M06628:26:000000000-CRM2J:1:1102:3970:16998 1:N:0:102
TACGGAGGGGGTTAGCGTTGTTCGGAATTACTGGGCGTAAAGCGCACGTAGGCGGACTTTTAAGTTAGAGGTGAAATCCCAGGGCTCAACCCTGGAACTGCCTTTAATACTGGGAGTCTTGAGTTCGAGAGAGGTGAGTGGAATTCCGAGTGTAGAGGTGAAATTCGTAGATATTCGGAGGAACACCAGTGGCGAAGGCGGCTCACTGGCTCGATACTGACGCTGAGGTGCGAAAGCGTGGGGAGCAAACAGGATTAGATACCCTGGTAGTCCACGCCGTAA
+
GGGGGGGGGGGGGGGGGGGGGGGGGGGGGGGGGGGGGGGGGGGGGGGGGGGGGGGGGGGGGGGGFGGGGGGGGGGGGGGGGGGGGGGGGGGGGGGGGGGGGGGGGFGGGGGGGGGGGGGGGGGGGGGGGGGGGGGGGGGGGGGGGGGGGGGGGGGGGGGGGGGGGGGGGGGGGGGGGGGGGGGGGGGGGGGGGGGGGGGGFGGGGGGGGGGGGGGGGGGGGGGFGFGGGGGFGGGFFGGGGFFFFFFFGFFFFFGFFFADGFFFF:FFFFF>AFFFFFFFFB
@M06628:26:000000000-CRM2J:1:1102:27385:17053 1:N:0:102
TACGGAGGGGGTTAGCGTTGTTCGGAATTACTGGGCGTAAAGCGCACGTAGGCGGACTATTAAGTCAGAGGTGAAATCCCAGGGCTCAACCCTGGAACTGCCTTTGATACTGGTAGTCTTGAGTTCGAGAGAGGTAAGTGGAATTCCGAGTGTAGAGGTGAAATTCGTAGATATTCGGAGGAACACCAGTGGCGAAGGCGGCTTACTGGCTCGATACTGACGCTGAGGTGCGAAAGTGTGGGGAGCAAACAGGATTAGATACCCTGGTAGTCCACACCGTAA
+
GGGGGFGGGGGGGGGGGGGGGGGGGGGGGGGGGGGGGGGGGGGGGGGGGGGGGGGGGGGGGGGGGGGGGGGGGGGGGGGGGGGGGGGGGGGGGGGGGGGGGGGGGGGGGGGGGGGGGGGGGGGGGGGGGGGGGGFGGGGGGGGGFGGGGGFGGGGGGGGGGGGGGGGGGGGGGGGGGGGGGGGGGGGGGGGGDGGGGGGGEGGGGGGGGGGGGGGGGGGGGGG>DBFGGGGFGGGFFGGGGFFBFBBFCFFFBFF<<?AAGFGFF<F?AAFDAA?FFF>B6<
@M06628:26:000000000-CRM2J:1:1102:16749:17286 1:N:0:102
TACGGAGGGGGTTAGCGTTGTTCGGAATTACTGGGCGTAAAGCGCACGTAGGCGGATCAGAAAGTTAGGGGTGAAATCCCGAGGCTCAACCTCGGAACTGCCTCTAAAACTCCTGGTCTTGAGTTCGAGAGAGGTGAGTGGAATTCCAAGTGTAGAGGTGAAATTCGTAGATATTTGGAGGAACACCAGTGGCGAAGGCGGCTCACTGGCTCGATACTGACGCTGAGGTGCGAAAGTGTGGGGAGCAAACAGGATTAGATACCCTGGTAGTCCACACCGTAA
+
GGGGGGGGGGGGGGGGGGGGGGGGGGGGGGGGGGGGGGGGGGGGGGGGGGGGGGGGGGGGGGGGGGGGGGGGGGGGGGGGGGGGGGGGGGGGGGGGGGGGGGGGGGGGGGGGGGGGGGGGGGGGGGGGGGGGGGGGGGGGGGGGGGGGGGGGGGGGGGGGGGGGGGGGGGGGGGGGGGGGGGGGGGGGGGGGGGGGGGGGFGGGGGGGGGGGGGGGGGGGGGGFGFGGGGGFGGGFFGGGGFFFFFFFGFFFFFGFFFFFGFGGF?>>FFFFFFFFFFFFFF
@M06628:26:000000000-CRM2J:1:1102:8801:18097 1:N:0:102
GACGAACCGTCCAAACGTTATTCGGAATTATTGGGCTTAAAGGGTGCGTAGGCGGTGCGGAAAGTTGGGTGTGAAATCCCTCGGCTCAACCGAGGAACTGCGCCCAAAACCGCCGTGCTGGAGGAAGACAGAGGTGAGCGGAACTAAGGGTGGAGCGGTGAAATGCGTTGATATCCTTAGGAACACCGGTGGCGAAAGCGGCTCACTGGGTCTTTTCTGACGCTGAGGCACGAAAGCTAGGGGAGCGAACGGGATTAGATACCCCGGTAGTCCTAGCTGTAA
+
GGGGGGGGGGGGGGGGGGGGGGGGGGGGGGGGGGGGGGGGGGGGGGGGGGGGGGGGGGGGGGGGGGGGGFGGGGGGGGGGGGGGGGGGGGGGGGGGGGGGGGGGGGGGGGGGGGGGGGGGGGGGGGGGGGGGGGGGGGGGGGGGGGGGGGGGGGGGGGGGGGGGGGGGGGGGGGGGGGGGGGGGGGGGGGGGGGGGGGGGFGGGFGGGGGGGGGGGGGGGGGGFGFGGGGGFGDG>FG7FGFFBBBFFGFEEFDD?7?ADDFGGFBEBFBFFFFFFFFAFAA
@M06628:26:000000000-CRM2J:1:1102:11931:18725 1:N:0:102
TACGGAGGGAGCTAGCGTTGTTCGGAATTACTGGGCGTAAAGCGCGCGTAGGCGGCCATTCAAGTCAGAGGTGAAAGCCCGGGGCTCAACTCCGGAACTGCCTTTGAAACTAGATGGCTAGAATATGGGAGAGGTGAGTGGAATTCCGAGTGTAGAGGTGAAATTCGTAGATATTCGGAAGAACACCAGTGGCGAAGGCGACTCACTGGACCATTATTGACGCTGAGGTGCGAAAGCGTGGGGAGCAAACAGGATTAGATACCCTGGTAGTCCACGCCGTAA
+
GGGGGGGGGGGGGGGGGGGGGGGGGGGGGGGGGGGGGGGGGGGGGGGGGGGGGGGGGGGGGGGGGGGGGGGGGGGGGGGGGGGGGGGGGGGGGGGGGGGGGGGGGGGGGGGGGGGGGGGGGGGGGGGGGGGGGGGGGGGGGGGGGGGGGGGGGGGGGGGGGGGGGGGGGGGGGGGGGGGGGGGGGGGGGGGGGGGGGGGGFGGGGGGGGGGGGGGGGGGGGGGFGFGGGGGFGGG>FGGGGFFFFFFFGFFFFFGDFFFFGFGGF?FBFFFFFFFFFFFFFF
@M06628:26:000000000-CRM2J:1:1102:10277:19454 1:N:0:102
TACGGAGGGGGTTAGCGTTGTTCGGAATTACTGGGCGTAAAGCGTACGTAGGCGGATTGGAAAGTATGGGGTGAAATCCCAGGGCTCAACCCTGGAACTGCCCTGTAAACTATCAGTCTAGAGTTCGAGAGAGGTGAGTGGAATTCCAAGTGTAGAGGTGAAATTCGTAGATATTTGGAGGAACACCAGTGGCGAAGGCGGCTCACTGGCTCGATACTGACGCTGAGGTACGAAAGTGTGGGGAGCAAACAGGATTAGATACCCTGGTAGTCCACACCGTAA
+
GGGGGGGGGGGFEFGGGGGGFGGGGGGGGGGGGGGGGGGGGGGGGGGGGGGGGGGGEGGGGGGG5EEGGGGGGGFGGFGGGGGGGGGGGGGGGGGGGFGGGF@FGGGFGGDFGFGGGGFGGFGFAFEFFFGGEEFGGGGGGGGGGGGGGGGGGGGGGGGGGGGFGGGGGGGGGGGGGGGFEFEFFGGGGFGGGGEGGGGGFGGGFGGFGFGGEDGGGGGGFCCBGFGGGGGFGG:6<FGGDD>:>26?4<FF?FFBFFFFGFCFFFF:AF2<B<<)->>0-4
@M06628:26:000000000-CRM2J:1:1102:22489:19658 1:N:0:102
TACGGAGGGGGTTAGCGTTGTTCGGAATTACTGGGCGTAAAGCGTACGTAGGCGGATCAGAAAGTATGGGGTGAAATCCCGAGGCTCAACCTCGGAACTGCCTCATAAACTCCTGGTCTTGAGTTCGAGAGAGGTGAGTGGAATTCCAAGTGTAGAGGTGAAATTCGTAGATATTTGTAGGAACACCAGTGGCGAAGGCGGCTCACTGGCTCGATACTGACGCTGAGGTACGAAAGTGTGGGGAGCAAACAGGATTAGATACCCTGGTAGTCCACACCGTAA
+
GGGGGEGGGGGGGGGGGGGGGGGGGGGGGGGGGGGGGGGGGGGGGGGGGGGGGGGGGGGG<FFGGGGGGGGGGGGGGGGGGGGGGGGGGGGGGGGGGGGGGGGGGGGGGGGGGGGGGGGGGGGGGGGGGGGGGGGGGGGGGGGGGGGGGGGGGGGGGGGGGGGGGGGGGGEGGGGGGGGGDGGGGGGGGGGGGEGEGGGGFGGGGGGGGGGGGDGGGGGGGGGFGFGDGGGFGGG9DGGGGDB?BFF@FFFF?FGFFFAFGFCCFBF?>><>A9<@FFBFFF
@M06628:26:000000000-CRM2J:1:1102:24263:19705 1:N:0:102
TACGGAGGATCCAAGCGTTATCCGGAATCATTGGGTTTAAAGGGTCCGTAGGTGGATAATTAAGTCAGAGGTGAAATCCTGCAGCTCAACTGTAGAATGGCCTTTGAAACTGGTTATCTTGAATTATTGTGAAGTGGTTAGAATATGTAGTGTAGCGGTGAAATGCATAGATATTACAGAAAACCAATGGCGAAGGCAGATCACTAACAATATATTGACACTGAGGGACGAAAGAGTGGGGAGCGAACAGGAGTAGATATACTGGTAGTCTACGCGTTAAAA
+
GGGGGGGGGG<FGGGGGGGGGGGGGGGFCFGGGGG@,BEGGGEGGGGGGGGGGGGCE9FC9FGGGGGGAFGG7FGG9FGFF8FFGGGGGGGGGFGGFF,BF<9AFGGGGGGGGG<9?FG9FG<E,75AFGBEAFFDG,46EGGG<;<FDFFGGGGGGGGGGGGGGGBAFGGGGGGGC93E8CFG7F8<,,,@C*>@,>?897,3::CFFCCG,:,,18BEC,2**)*2:55=C**/7:*;<)60:(()1.7),)*-))6)*1+306*-.6)).2()-)-22.
@M06628:26:000000000-CRM2J:1:1102:24255:19726 1:N:0:102
TACGGAGGATCCAAGCGTTATCCGGAATCATTGGGTTTAAAGGGTCCGTAGGTGGATAATTAAGTCAGAGGTGAAATCCTGCAGCTCAACTGTAGAATTGCCTTTGAAACTGGTTATCTTGAATTATTGTGAAGTGGTTAGAATATGTAGTGTAGCGGTGAAATGCATAGATATTACAGAATACCAATTGCGAAGGCAGATCACTAACAATATATTGACACTGATGGACGAAAGCGTGGGGAGCGAACAGGATTAGATACCCTGGTAGTCCACGCCGTAAA
+
GGGGGGGGEFGGGGGGGGGGGGGGGGGGGGGGGGGCFGGGGGGGFFGGGGGGFGGGGGGGFGGGGECFCFFGGGGGGGGFGGGGGGGGGGGGGEGGGGGGGGGGGGGGGGGGGGFCGGGGGGDGGGGFGGGG;FFFGAFBFGGGDGGDGGGGGGGGGGGGGGGGGGAFFGGGGGGDECFFFAFG@GGGC?FE5:8;FAEFFFCDFGGGGDGGDFGCCFGGGCF4:BFGCEEEG5<26DGGG5>6>9B>DF57)*9<9)9<6FGG>:6A<AA434;50841:
@M06628:26:000000000-CRM2J:1:1102:13944:19741 1:N:0:102
TACGGAGGGGGTTAGCGTTGTTCGGAATTACTGGGCGTAAAGCGCGCGTAGGCGGATCAGAAAGTTGGGGGTGAAATCCCGGGGCTCAACCCCGGAACTGCCTCCAAAACTTCTGGTCTAGAGGTCGAGAGAGGTGAGTGGAATTCCGAGTGTAGAGGTGAAATTCGTAGATATTCGGAGGAACACCAGTGGCGAAGGCGGCTCACTGGCTCGATACTGACGCTGAGGTGCGAAAGTGTGGGGAGCAAACAGGATTAGATACCCTGGTAGTCCACACCGTAA
+
GGGGGFGGGGGGGGGGGGGGGGGGGGGGGGGGGGGGGGGGGGGGGGGGGGGGGGGGGGGGGGGGFGGGGGGGGGGGGGGGGGGGGGGGGGGGGGGGGGGGGGGGGGGGGGGGGGGGGGGGGGGGGGGGGGGGGGGGGGGGGGGGGGGGGGGGGGGGGGGGGGGGGGGGGGGGGGGGGGGGGGGGGGGGGGGGGGGGGGGGFGGGGGGGGGGGGGGGGGGGGGGFGFGGGGGFGGGFFGGFGFFFFFFFGFFFFFGDFFFFGFGGFBFFFFFFBFFF:B>BFF
@M06628:26:000000000-CRM2J:1:1102:27079:19894 1:N:0:102
TACGGAGGGGGTTAGCGTTGTTCGGAATTACTGGGCGTAAAGCGTACGTAGGCGGATTGGAAAGTATGGGGTGAAATCCCAGGGCTCAACCCTGGAACTGCCCTGTAAACTATCAGTCTAGAGTTCGAGAGAGGTGAGTGGAATTCCAAGTGTAGAGGTGAAATTCGTAGATATTTGGAGGAACACCAGTGGCGAAGGCGGCTCACTGGCTCGATACTGACGCTGAGGTACGAAAGTGTGGGGAGCAAACAGGATTAGATACCCTGGTAGTCCACACCGTAA
+
GGGGGGGGGGGGGGGGGGGGGGGGGGGGGGGGGGGGGGGGGGGGGGGGGGGGGGGGGGGGGGGGGGGGGGGGGGGGGGGGGGGGGGGGGGGGGGGGGGGGGGGGGGGGGGGGGGGGGGGGGGGGGGGGGGGGGGGGGGGGGGGGGGGGGGGGGGGGGGGGGGGGGGGGGGGGGGGGGGGGGGGGGGGGGGGGGGGGGGGGFGGGGGGGGGGGGGGGEGGGCGGFGFGGGGGFGGGFFGGGGFFFB>FF:>F@<FGF?BFFGFGGFFFBFFFFFFFFFFFFFF
@M06628:26:000000000-CRM2J:1:1102:14051:19939 1:N:0:102
TACGGAGGGGGTTAGCGTTGTTCGGAATTACTGGGCGTAAAGCGTACGTAGGCGGATTGGAAAGTATGGGGTGAAATCCCAGGGCTCAACCCTGGAACTGCCCTGTAAACTATCAGTCTAGAGTTCGAGAGAGGTGAGTGGAATTCCAAGTGTAGAGGTGAAATTCGTAGATATTTGGAGGAACACCAGTGGCGAAGGCGGCTCACTGGCTCGATACTGACGCTGAGGTACGAAAGTGTGGGGAGCAAACAGGATTAGATACCCTGGTAGTCCACACCGTAA
+
GGGGGGGGGGGGGGGGGGGGGGGGGGGGGGGGGGGGGGGGGGGGGGGGGGGGGGGGGGGGGGGGGGGGGGGGGGGGGGGGGGGGGGGGGGGGGGGGGGGGGGGGGGGGGGGGGGGGGGGGGGGGGGGGGGGGGGGGGGGGGGGGGGGGGGGGGGGGGGGGGGGGGGGGGGGGGGGGGGGGGGGGGGGGGGGGGGGGGGGGFGGGGGGGGGGGGGGGGGGGGGGFGFGGGGGFGGGFFGGGGFFFFFFFGFFFFFGFFFFFGFGFFBFFFF<AA<DFFFFFFF
@M06628:26:000000000-CRM2J:1:1102:21835:19990 1:N:0:102
TACGGAGGGTGCAAGCGTTATCCGGATTCACTGGGTTTAAAGGGTGCGTAGGTGGGCAGGTAAGTCAGTGGTGAAATCTCCGGGCTTAACTCGGAAACTGCCATTGATACTATCTGTCTTGAATGCCCTGGAGGTAAGCGGAATATGTCATGTAGCGGTGAAATGCTTAGATATGACATAGAACACCAATTGCGAAGGCAGCTTACTACGGGGTGATTGACACTGAGGCACGAAAGCGTGGGGATCAAACAGGATTAGATACCCTGGTAGTCCACGCCCTAA
+
GGGGGGGGGGGGGGGGGGGGGGGGGGGGGGGGGGGGGGGGGGGGGGGGGGGGGGGGGGGGGGGGGGGGGGGGGGGGGGGGGGGGGGGGGGGGGGGGGGGGGGGGGGGGGGGGGGGGGGGGGGGGGGGGGFGGGGGGGGGGGGGGGGGGGGGGGGGGGGGGGGGGGGGGGGGGGGGGGGGGGGGGGGGGGGGGGGGGGGGF>DFGGGGCEEGGGGGGGGGGGGGFGFGC3CFFGGGF:CGGGBBF:<BFGF>F6FG<>BFAFFCC=754AFFFA9<DBF>FB:
@M06628:26:000000000-CRM2J:1:1102:4268:20004 1:N:0:102
TACGGAGGGGGTTAGCGTTGTTCGGAATTACTGGGCGTAAAGCGTACGTAGGCGGATTGGAAAGTAGGGGGTGAAATCCCAGGGCTCAACCCTGGAACTGCCTCCTAAACTATCAGTCTAGAGTTCGAGAGAGGTGAGTGGAATTCCAAGTGTAGAGGTGAAATTCGTAGATATTTGGAGGAACACCAGTGGCGAAGGCGGCTCACTGGCTCGATACTGACGCTGAGGTACGAAAGTGTGGGGAGCAAACAGGATTAGATACCCTGGTAGTCCACACCGTAA
+
FFGFCGGCCEECFGGGGGGGGGGFGGGGGGGGGGFGGGGGGGGGGGGGGGGGGGGGGGGGCFGGGGGFEGGGGGGGGGGGGGGGGGGGGGGGGGGGGFGGGGGGGGGGGGGGGGGGGGGFGGGBCGGCFGGGGGGGFFFGGGGGGGGGGGGGGGGGGFGGCGGGGGGGGGEFGGGGGGGGGGGGGGGGGGGGGGGGGGGGFGGGGGF@CFGGDGGGGGGGGGGFGFGGGGGFGGC9>CFFGFFFB7B5FFFFBFGFF<AAGFGGFF33<ADBAFFFBDB?6?
@M06628:26:000000000-CRM2J:1:1102:21842:20015 1:N:0:102
TACGGAGGGTGCAAGCGTTATCCGGATTCACTGGGTTTAAAGGGTGCGTAGGTGGGCAGGTAAGTCAGTGGTGAAATCTCCGGGCTTAACTCGGAAACTGCCATTGATACTATCTGTCTTGAATGCCCTGGAGGTAAGCGGAATATGTCATGTAGCGGTGAAATGCTTAGATATGACATAGAACACCAATTGCGAAGGCAGCTTACTACGGGGTGATTGACACTGAGGCACGAAAGCGTGGGGATCAAACAGGATTAGATACCCTGGTAGTCCACGCCCTAA
+
GGGGDCFEEGGGGGGGGGGFFFGGGG@FFGGGGGGCFGGGGGAEGGGGGGGGGGGGGGGGGGGGGGGGGGGGGGGGGGGFDGGGGGGGGGGGGGGGGGGGGGEFFGGFGGGGGGFGFFGGGGGGFGFFGCFGGGGGGGGGDFGFFGGGFCFFGGGGGGGGG9DFFFGGGGGGGGGGGGGFGGDFFGGGGGGGGGGGGGGGFGGGGGGG7=75CCE5FGGGGGGF4AFGGDC3:CC9<DDGD>9066<FFF4??>FFFFFF=FCE=<F:<68AFF2@07,7<B
@M06628:26:000000000-CRM2J:1:1102:17123:20250 1:N:0:102
TACGGAGGGGGTTAGCGTTGTTCGGAATTACTGGGCGTAAAGCGTACGTAGGCGGATTGGAAAGTATGGGGTGAAATCCCAGGGCTCAACCCTGGAACTGCCCTGTAAACTATCAGTCTAGAGTTCGAGAGAGGTGAGTGGAATTCCAAGTGTAGAGGTGAAATTCGTAGATATTTGGAGGAACACCAGTGGCGAAGGCGGCTCACTGGCTCGATACTGACGCTGAGGTACGAAAGTGTGGGGAGCAAACAGGATTAGATACCCTGGTAGTCCACACCGTAA
+
GGGGGGGGGGGGGGGGGGGGGGGGGGGGGGGGGGGGGGGGGGGGGGGGGGGGGGGGGGGGGGGGGGGGGGGGGGGGGGGGGGGGGGGGGGGGGGGGGGGGGGGGGGGGGGGGGGGGGGGGGGGGGGGGGGGFGGGGGGGGGGGGGGGGCFGGGGGGGGGGGGGGGGGGGGGGGGGGGGGGGGGGGGGGGGFGGGGGGGGGFGGGGGGGGGGGGGGGGGGFGGGFGFGGGGGFGGGFFGGCDEB:>F??GFFFBFG9?FD>GFGFF<F?224>>AFF?7;B?B
@M06628:26:000000000-CRM2J:1:1102:20713:20391 1:N:0:102
TACGGAGGGGGTTAGCGTTGTTCGGAATTACTGGGCGTAAAGCGTACGTAGGCGGATTGGAAAGTATGGGGTGAAATCCCAGGGCTCAACCCTGGAACTGCCCTGTAAACTATCAGTCTAGAGTTCGAGAGAGGTGAGTGGAATTCCAAGTGTAGAGGTGAAATTCGTAGATATTTGGAGGAACACCAGTGGCGAAGGCGGCTCACTGGCTCGATACTGACGCTGAGGTACGAAAGTGTGGGGAGCAAACAGGATTAGATACCCTGGTAGTCCACACCGTAA
+
GGGGGGGGGGGGGGGGGGGGGGGGGGGGGGGGGGGGGGGGGGGGGGGGGGGGGGGGGGGGGGGGGGGGGGGGGGGGGGGGGGGGGGGGGGGGGGGGGGGGGGGGGGGGGGGGGGGGGGGGGGGGGGGGGGGGGGGGGGGGGGGGGGGGGGFGGGGGGGGGGGGGGGGGGGGGGGGGGGGGGGGGGGGGGGGGGGGGGGGGFGGGGGGGGGGGGGGGGGGGGGGFGFGGGGGFGGGFFGGGGFFFFFFFGFFFFFGFFFFFGFGGF?FBFFFFFFFFFFFF:?
@M06628:26:000000000-CRM2J:1:1102:6072:20442 1:N:0:102
TACGGAGGGGGTTAGCGTTGTTCGGAATTACTGGGCGTAAAGCGCACGTAGGCGGACTATTAAGTGAGGGGTGAAATCCCAGGGCTCAACCCTGGAACTGCCTCTCATACTGGTAGTCTAGAGTTCGAGAGAGGTGAGTGGAATTCCGAGTGTAGAGGTGAAATTCGTAGATATTCGGAGGAACACCAGTGGCGAAGGCGGCTCACTGGCTCGATACTGACGCTGAGGTGCGAAAGCGTGGGGAGCAAACAGGATTAGATACCCTGGTAGTCCACGCCGTAA
+
GGGGGGGGGGGGGGGGGGGGGGGGGGGGGGGGGGGGGGGGGGGGGGGGGGGGGGGGGGGGGGGGGGGGGGGGGGGGGGGGGGGGGGGGGGGGGGGGGGGGGGGGGGGGGGGGGGGGGGGGGGGGGGGGGGGGGGGGGGGGGGGGGGGGGGGGGGGGGGGGGGGGGGGGGGGGGGGGGGGGGGGGGGGGGGGGGGGGGGGGFGGGGGGEGGGGGDGGGFFGGEGFGFGGGGGFGGGBFDGDGEB:FFFFGFFFFFGB<<>DGFGGFFFFAF<AFFFFFFBFFF
@M06628:26:000000000-CRM2J:1:1102:23995:20856 1:N:0:102
TACGGAGGGGGTTAGCGTTGTTCGGAATTACTGGGCGTAAAGCGTACGTAGGCGGATTGGAAAGTAGGGGGTGAAATCCCAGGGCTCAACCCTGGAACTGCCTCCTAAACTATCAGTCTAGAGTTCGAGAGAGGTGAGTGGAATTCCAAGTGTAGAGGTGAAATTCGTAGATATTTGGAGGAACACCAGTGGCGAAGGCGGCTCACTGGCTCGATACTGACGCTGAGGTACGAAAGTGTGGGGAGCAAACAGGATTAGATACCCTGGTAGTCCACACCGTAA
+
GGGGGEDCGEGGEGGGGGGGGGGGGDGGGGGGGGGGGGGGGGGGGGGGGGGGGGGDFFGG<FGFGEGGGGGGGGFGGGFGGG7EGGGGGFGGGGFFGGGGGGFGC8FGGGCFGGGGGGCFFGCGGGGGGGCFGGGGGFGFGGFGFGGGG9?FGFG@F>FGGGGGGGG?CEG?CFG7BEGGGGGGFGDCGGGFCEGGGEEEBDEDFGGGGCCDC=FFGGGGFEG>57**2A?):87(6:?C*7206(,7<:.88FD<3<><C?C+?3).-28<A<<F079:<?
@M06628:26:000000000-CRM2J:1:1102:20297:20931 1:N:0:102
TACGGAGGGTGCAAGCGTTAATCGGAATTACTGGGCGTAAAGCGCGCGTAGGTGGTTTCGTAAGTTGGCTGTGAAAGCCCCGGGCTCAACCTGGGAAAGCCAGTCAAAACTGCGAGACTAGAGTATGGTAGAGGGGTGTGGAATTTCAGGTGTAGCGGTGAAATGCGTAGAGATCTGAAGGAACACCAGTGGCGAAGGCGACACCCTGGCCCAATACTGACACTGAGGTGCGAAAGCGTGGGGAGCAAACAGGATTAGATACCCTGGTAGTCCACGCCGTAA
+
GGGGGGGGGGGGGGGGGGGGGGGGGGGGGGGGGGGGGGGGGGGGGGGGGGGGGGGGGGGGGGGGGGGGGGGGGGGGGGGGGGGGGGGGGGGGGGGGGGGGGGGGGGGGGGGGGGGGGGGGGGGGGGGGGGGGGGGGGGGGGGGGGGGGGGGGGGGGGGGGGGGGGGGGGGGGGEGGGGGGGGGGGGGGGGGGGGGGGGGGFGGGGGGGGGGGGGGGGGGGGGGFGFGGGGGFGGGFFGGGGFFFFFFFGFFFFFGFFFFFGFFGF?FFFFFFFFFFFFFFFF
@M06628:26:000000000-CRM2J:1:1102:4548:21056 1:N:0:102
TACGGAGGGGGTTAGCGTTGTTCGGAATTACTGGGCGTAAAGCGTACGTAGGCGGATTGGCAAGTATGGGGTGAAATCCCAGGGCTCAACCCTGGAACTGCCCTGTAAACTATCAGTCTAGAGTTCGAGAGAGGTGAGTGGAATTCCAAGTGTAGAGGTGAAATTCGTAGATATTTGGAGGAACACCAGTGGCGAAGGCGGCTCACTGGCTCGATACTGACGCTGAGGTACGAAAGTGTGGGGAGCAAACAGGATTAGATACCCTGGTAGTCCACACCGTAA
+
CFGGEG@@7FE@CCE9:8@:@FF7BC@FGFF<6E@EC>+8C,F:=?FGGGG7FC@E+CCD,==FEE<<FF+C@D,5?AFEEG?=C<FFDF=BFGDDGGGGGDFG,B,3@FC,CFDGFADEC,EFGCCGDCGGG7DC><=3DEGCC@FGGG:FGGDFCFGF,>FC,<BGFGGG9<;<<,CE:FGGGCEECC9CEECG5<E5>DECFC>C=*>FGE68>>C97CD>G@CFFDG5=8>>AFF7C:>B96<8D:>5:FCA22-<>@G<*(559)565).9:B>BF?
@M06628:26:000000000-CRM2J:1:1102:11370:21711 1:N:0:102
GACGAACCGTCCAAACGTTATTCGGTATCACTGGGCTTAAAGCGTGCGTAGGCGGCTTGGAAGGTGAGATGTGAAAGCCCACGGCTCAACCGTGGAATTGCGTTTCAAACCCTCAAGCTTGAGGAAGACAGGGGTGTTGGGAACTTATGGTGGAGCGGTGAAATGCGTTGATATCATAGGGAACACCGGTGGCGAAGGCGCAACACTGGGTCTTTTCTGACGCTGAGGCACGAAAGCTAGGGTAGCGAACGGGATTAGATACCCCGGTAGTCCTAGCTGTAA
+
GGGGGGGGGGGGGGGGGGGGGGGGGGGGGGGGGGGGGGGGGGGGGGGGGGGGGGGGGGGGGGGGGGGGGGGGGGGGGGGGGGGGGGGGGGGGGGGGGGGGGGGGGGGGGGGGGGGGGGGGGGGGGGGGGFGFGGGGEEADGGGGCFDFGGGGGGGFGGGGGGGGCFGGGGGGGGGGGGGGGGGGGFGGGGGGGGGCGGGGFGGGGGGGGGGGGGG9FGGGGGGEGFGG:EFFEEDF7FGCGFF?:>BEGB@B?:D?BFF9CBFGF>EB;84ABAA4?@A256
@M06628:26:000000000-CRM2J:1:1102:11359:21725 1:N:0:102
GACGAACCGTCCAAACGTTATTCGGTATCACTGGGCTTAAAGCGTGCGTAGGCGGCTTGGAAGGTGAGATGTGAAAGCCCACGGCTCAACCGTGGAATTGCGTTTCAAACCCTCAAGCTTGAGGAAGACAGGGGTGTTGGGAACTTATGGTGGAGCGGTGAAATGCGTTGATATCATAGGGAACACCGGTGGCGAAGGCGCAACACTGGGTCTTTTATGACGCTGAGGCACGAAAGCTAGGGTAGCGAACGGGATTAGATACCCCGGTAGTCCTAGCTGTAA
+
FEGGGG:FCGGGGGGGEC@FGGFEDEGFCEE@FFFFGGGGGGFFGGGGGECGFGEFFGGGGGGEGGGGFFGFGDEFFCGFFGDCEGEEGFCFEAF@,FFGDFGGGCFFGGGGFFGGG9FCFFFFFFFFGFGFGGGGFGFGGFFCFG<FGFGGGGGCGCC*:<E;?FG5CEFGGGGGDGGGGGGFGGGGDEGG=E8:EEGGFGEGGGGGCF996<F7+0C9FEGFGFDGFCF;EE5,3:*295:0239BGFF.(.)487<<CF@65472;1.<<<<4?F>::>
@M06628:26:000000000-CRM2J:1:1102:8729:23331 1:N:0:102
TACGGAGGGGGTTAGCGTTGTTCGGAATTACTGGGCGTAAAGCGTACGTAGGCGGATCAGAAAGTAGGGGGTGAAATCCCGAGGCTCAACCTCGGAACTGCCTCCTAAACTCCTGGTCTTGAGTTCGAGAGAGGTGAGTGGAATTCCAAGTGTAGAGGTGAAATTCGTAGATATTTGGAGGAACACCAGTGGCGAAGGCGGCTCACTGGCTCGATACTGACGCTGAGGTACGAAAGTGTGGGGAGCAAACAGGATTAGATACCCTGGTAGTCCACACCGTAA
+
GAECCBFG+@@@FDFCE@BFGEFGGD@FG9FGFCFGFGGCFGGGFE@FGGGGGGC=CCEEF9FFCEFGGGGFEGGGGEFFFFF@=<FFGGGGGGGGGGEGFGGGGGGFGFGGGFFF@CEGFCG,@FGDFFE:FEGEGG<BCECFCFCABCCC@C9@<CB*;BCFEEFCCFG+?ECFFFGFGGGGGFGFGFFFGCEGGEGEEG5DFGGFFGGFEC68CFG7?EGEG3<DDGGDCED>AGDF3<>?012?<@>5?49A)<:>:9C8F7)().844>DF0B0306
@M06628:26:000000000-CRM2J:1:1102:22469:23995 1:N:0:102
TACGGAGGATCCAAGCGTTATCCGGAATCATTGGGTTTAAAGGGTCCGTAGGTGGATAATTAAGTCAGAGGTGAAATCCTGCAGCTCAACTGTAGAATTGCCTTTGAAACTGGTTATCTTGAATTATTGTGAAGTGGTTAGAATATGTAGTGTAGCGGTGAAATGCATAGATATTACATAGAATACCAATTGCGAAGGCAGATCACTAACAATATATTGACACTGATGGACGAAAGCGTGGGGAGCGAACAGCATTAGATACCATGGTAGTCCACGCCGTAA
+
GGGGGGF@CGGGGGGGGG7FFGGGGGGGGGGCFGG:FEGGGGCCFFFGCDEGGE7FFGGGDGGGG<EGGGGGGGGGGGFDGGGGGGGGGGGEGGGGGGGGGGGDFEGDEFFGGGGGGGGGGGFG<EEGAFGFGGGGGGGFFFF9FGGGGGFGFGGGGEFECGFDGGGGGGG9EFGF9CFGAFCCF:DDCGGF7>EEG78FEG?47E7>DCFFFGDF78@FF;D6;AGF8:=3=EG>@)/7D)67(,(0C35)(0:)6:BFGFC+0-59A4<<<4<795(-44
@M06628:26:000000000-CRM2J:1:1102:22468:24013 1:N:0:102
TACGGAGGATCCAAGCGTTATCCGGAATCATTGGGTTTAAAGGGTCCGTAGGTGGATAATTAAGTCAGAGGTGAAATCCTGCAGCTCAACTGTAGAATTGCCTTTGAAACTGGTTATCTTGAATTATTGTGAAGTGGTTAGAATATGTAGTGTAGCGGTGAAATGCATAGATATTACATAGAATACCAATTGCGAAGGCAGATCACTAACAATATATTGACACTGATGGACGAAAGCGTGGGGAGCGAACAGGATTAGATACCCTGGTAGTCCACGCCGTAA
+
GGGGGGGGGGGGGGGGGGGGGGGGGGGFGGFFGGG:FEFGGGGGGGGGGGGGGGGGGGGGGGGFGGGGGGGGGGGGEG<FGGGGGGGGGGGGFEGGGGGGGC9FGEEGGGGEGFFF<AFDGGGGAFGAEAEGFGGFFDEFGFFGGGGGGGEGGGGGGGGGGGGGGGGGEGG,DFGFCGDGGGDGFCFGGG9EFGGGCGGGDCC*;?CF6,;?,,=BFDCGGGDA=AGFGGCAGGC>DC>:<:>D9(40>>E7,7954526:9:8?1>3<:<>A>759>99<?
@M06628:26:000000000-CRM2J:1:1102:14876:24242 1:N:0:102
TACGGAGGGGGTTAGCGTTGTTCGGAATTACTGGGCGTAAAGCGTACGTAGGCGGATTGGAAAGTATGGGGTGAAATCCCAGGGCTCAACCCTGGAACTGCCCTGTAAACTATCAGTCTAGAGTTCGAGAGAGGTGAGTGGAATTCCAAGTGTAGAGGTGAAATTCGTAGATATTTGGAGGAACACCAGTGGCGAAGGCGGCTCACTGGCTCGATACTGACGCTGAGGTACGAAAGTGTGGGGAGCAAACAGGAGTAGATACCCTGGTAGTCCACACCGTAA
+
GGGGGGGGGGGGGGGGGGGGGGGGGGGGGGGGGGFFGGGGGGGGGGGGGCEGGGGGGGGGFFGFFGGGGGGGGGGGGGGGFGGGGGGGGGGGGGGGGFFGGDFGDGGGGGGGCFGGFFECEFFFGCFGFGGGGGFFGGGGFFFGGGGFCFGGGGGFGGCCGGGGGGGF<FD;@GGGGGGGGFFFEFCGCCFG***:EGGGDGGGGGGGGFC4>=?85*??<8757>GF6+A>EFD3>>>CG>;0218?<)))(0*.,)-6:73<??F())-..:74(04334
@M06628:26:000000000-CRM2J:1:1102:21640:24286 1:N:0:102
TACGGAGGGTCCGAGCGTTATCCGGAATCATTGGGTTTAAAGGGTCCGTAGGTGGGCCTATAAGTCAGAGGTGAAAGTTTGTGGCTCAACCATAAAATTGCCTTTGATACTGTAGGTCTTGAGTTAGAGTGAAGTGGCCGGAACATGTGGTGTAGCGGTGAAATGCATAGATATCACATAGAATACCAATGGCGATGGCAGGTGACTAAGTATATAATGACACGGATGGACGAAAGCGTGGGGAGCGAACGGGAGTAGAGACCCCGGGAGTCCACGCCGGAA
+
AFGGG,@:@FGGGGGGGGGDGF@FGGGEFFGEGGG@FEGGGGAF,CFGGCCGC9D@FDEGGGGGFFFG<FFEFFGCFA5@B:AFBEFCDFDE9,<F<A,FF9,CFCEACFGFGGGF?<F<FFGG9<,9F,EEEGG,38D+BCFEFFC=@ADFGAC@CCGGGFD,,=,>9,<;DD,;D?,,<BC,22,>>8,1@CC*;C6*8CC*+=;+0+334<1;++11+>*.9><5C*77>EGFF)99DB(29905)75>6B3?7A<):7**)-)(,((..6.79)(((-
@M06628:26:000000000-CRM2J:1:1102:18117:24316 1:N:0:102
TACGGAGGGGGTTAGCGTTGTTCGGAATTACTGGGCGTAAAGCGTACGTAGGCGGATTGGAAAGTATGGGGTGAAATCCCAGGGCTCAACCCTGGAACTGCCCTGTAAACTATCAGTCTAGAGTTCGAGAGAGGTGAGTGGAATTCCAAGTGTAGAGGTGAAATTCGTAGATATTTGGAGGAACACCAGTGGCGAAGGCGGCTCACTGGCTCGATACTGACGCTGAGGGACGAAAGTGTGGGGAGCAAACAGGATTAGATACCCTGGTAGTCCACACCGTAA
+
GGGGGFGGGGGGGGGGGGFFCF<FGGGGGGGGGGGGGGGGGGGGFGEGGGGGGGGGGGGGGGGGEFGGGGGGGGGGGGFGFFGGGGGGGGGGGGGGGGGFFGGGGDEDGGGGGGGGGGGGGGGGGGGGGGGGGG:FFG=@FFC,>CFGFG?FGGGGGGGGGGGGDGG?855,?>F,?CFGGGDGFGG8EFGCDGGGGEFGFCEG=FGGG=44:7?FCFFF6CGFGFFG*:=>:EC9-CCFGB6:>>??F>5??49)4324CFF+/48(6646<B7FF:34::
@M06628:26:000000000-CRM2J:1:1103:8576:1204 1:N:0:102
TACGGAGGGGGTTAGCGTTGTTCGGAATTACTGGGCGTAAAGCGTACGTAGGCGGATTGGTAAGTAGGGGGTGAAATCCCAGGGCTCAACCCTGGAACTGCCTCCTAAACTATCAGTCTAGAGTTCGAGAGAGGTGAGTGGAATTCCAAGTGTAGAGGTGAAATTCGTAGATATTTGGAGGAACACCAGTGGCGAAGGCGGCTCACTGGCTCGATACTGACGCTGAGGTGCGAAAGCGTGGGGAGCAAACAGGATTAGATACCCTGGTAGTCCACGCCGTAA
+
GGGGGGGGGGGGCFGGGGGGGGGGGGGGGGGGGGGGGGGGGGGG=,CFGGGGGGGGFFC,5CFFGE9EFCGGGGGGGGGGFGGGGGGGGGGFFGGGGGGGG8D,8,>,@FF,,=,@DFFFGGGGGFGGFGGGGGGGGGGGGEGGGGGE@FGGGGGFGGGGGGGGGGGGGGGGGG9+B9CGGGGFGGGGGGFGGGGGGEFGFGGDGGGGCC>FCEGGGGCCFED593CDG8CFEEG>.)>DGF;0(43CGFG7:>9<3)-6C6+<607?BF<AA<>)433>(4
@M06628:26:000000000-CRM2J:1:1103:12635:1522 1:N:0:102
TACGGAGGGGGTTAGCGTTGTTCGGAATTACTGGGCGTAAAGCGTACGTAGGCGGATCAGAAAGTATGGGGTGAAATCCCGAGGCTCAACCTCGGAACTGCCTCATAAACTCCTGGTCTTGAGTTCGAGAGAGGTGAGTGGAATTCCAAGTGTAGAGGTGAAATTCGTAGATATTTGGAGGAACACCAGTGGCGAAGGCGGCTCACTGGCTCGATACTGACGCTGAGGTACGAAAGTGTGGGGAGTAAACAGGATTAGATAGCCTGGGAGTCGCACCCGTAA
+
GFGGGGG@:FEFG@GGF@FEF@FGG7FFGCEGGGGG=:C:<FGGFD+FFFDFFEG:::EA9EFDA9?FCFGG7?E?A5DC:=:CE,83FD<3FFC@FFC<CGFGGDGFGGGFGGGFFFDDF;F>FFG7,5>*CF:>FGGGGDGG7<<C9F3<FGGFGFGGFGFFFGG?4/=9EGGCF9EFEGG@FGEFG9CFEDCEEDFGF3E5<E><8C@<E578::?9+857D)7DCFF;58579CG:5>>(3(57>>>F<>*6.52<*1+01:)(,480(-,)-7(,,4
@M06628:26:000000000-CRM2J:1:1103:15122:1603 1:N:0:102
TACGGAGGGGGTTAGCGTTGTTCGGAATTACTGGGCGTAAAGCGTACGTAGGCGGATTGGAAAGTAGGGGGTGAAATCCCAGGGCTCAACCCTGGAACTGCCTCCTAAACTATCAGTCTAGAGTTCGAGAGAGGTGAGTGGAATTCCAAGTGTAGAGGTGAAATTCGTAGATATTTGGAGGAACACCAGTGGCGAAGGCGGCTCACTGGCTCGATACTGACGCTGAGGTACGAAAGTGTGGGGAGCAAACAGGATTAGATACCCTGGTAGTCCACACCGTAA
+
GGGGGGGGGGGGGGGGGGGGGGGGGGGGGGGGGGGGGGGGGGGGGGGGGGGGGGGGGGGGEFGGGGGGGGGGGGGGGGGGGGGGGGGGGGGGGGGFGGGGGGGGGGGGGGGGGGGGGGGGGGGGGGGGGGGGGGCFGGGFFFFGGGGG@FGGGGGGGGGGGGFGGFGF4@CFGGFCGFGGGGGGGGGGGGF?CEGEEECGEGGGGGGGEFF<ECFD5:FCCA7*C@GG<9C7EFC>DGGGGFF?>B67FFD?647<<>A>>F++91;>A><AA2<:<B>?63
@M06628:26:000000000-CRM2J:1:1103:8677:1647 1:N:0:102
TACAGAGGGTGCAAGCGTTAATCGGAATTACTGGGCGTAAAGCGCGCGTAGGTGGTTCGTTAAGTTGGATGTGAAATCCCCGGGCTCAACCTGGGAACTGCATTCAAAACTGTCGAGCTAGAGTATGGTAGAGGGTGGTGGAATTTCCTGTGTAGCGGTGAAATGCGTAGAGATGGGGGAGAACACTCGTGGCGAAGGCGGCCAGCTAGACCAGTTCTGACACTGAGGCGCGACAGCGTGGGGAGCAAACAGGATTAGATACCCTGGTAGTCCACGCCCTAA
+
GGGGGFGGGGGGGGGGGFGGGGGGGGGGGGGGGGGGGGGGGGGGGGGGGGGGGGGGGGGGFGGGGEEGGGGGGGGGGGGGGGGGGGGGGGGGGGGGGGGGGGGGGGGGGGGGGGGGGGDGGFGGGGGGGGGGGGGEGGGGGGGGGGGGGGGGGGGGGGGGGGGGGGGGDGGGGGGGG>EGGGGGGGGGGFFGGGEGGGGGFGGGFGG?FFFGGGCGGGGGGGGGGFGGGGGFGDGFFGDDDEBFF>BGFGGFF>6<BFFBG=<FFBFFA>AFFFFEF>>B<B
@M06628:26:000000000-CRM2J:1:1103:22214:1951 1:N:0:102
TACAGAGGGTGCAAGCGTTAATCGGAATTACTGGGCGTAAAGCGCGCGTAGGTGGTTCGTTAAGTTGGATGTGAAATCCCCGGGCTCAACCTGGGAACTGCATTCAAAACTGTCGAGCTAGAGTATGGTAGAGGGTGGTGGAATTTCCTGTGTAGCGGTGAAATGCGTAGAGATGGGGGAGAACACTCGTGGCGAAGGCGGCCAGCTAGACCAGTTCTGACACTGAGGCGTGACAGCGTGGGGAGCAAACGGATTAGATACCCTGGTAGTCCACCACCTAAA
+
<@F9CCC<@FEGGF@CCE@@CFFFCCGFDFCDDECCFGDCDEDCEFC=@=+?FFDBDGDG<CFEFD<=EFG=FF?EFEGED=FBFGDFDEGGFE<FFFGGFFGGFGGG<F5FBDDDFCF,C,>B3,73FFG>DCGGGGGGCFF9>FFFFFGGC,E@F@>@>,DCFDEEDGC,41?8BCEEGGGGCEGGFGFE5C=8CE=GECGGGFG+9<9C6@FEECGFG+>FDFFGGG/.22:7:C**)5(,49(99FC5()1)..4.*<6+>?:5)466),()(50(..
@M06628:26:000000000-CRM2J:1:1103:18026:2100 1:N:0:102
TACGGAGGGGGTTAGCGTTGTTCGGAATTACTGGGCGTAAAGCGCACGTAGGCGGATCAGAAAGTATGGGGTGAAATCCCAGGGCTCAACCCTGGAACTGCCTCATAAACTCCTGGTCTAGAGTTCGAGAGAGGTGAGTGGAATTCCGAGTGTAGAGGTGAAATTCGTAGATATTCGGAGGAACACCAGTGGCGAAGGCGGCTCACTGGCTCGATACTGACGCTGAGGTGCGAAAGTGTGGGGAGCAAACAGGATTAGATACCCTGGTAGTCCACACCGTAA
+
GGGGGCGGGGGFEGGGGGGGGGGGGGGGGGGGGGGGGGGGGGGGGGGGGGGGGGGGGGGGGGGGGGGGGGGGGGGGGGGGGGGEGGGGGGGGGGGGGGGGGGGG8FGGGGGFGFGGGGGGGGGGGGGGGGGFGGGGGGGGG<FEGGGGGDGGGGGGGGGGGGGGGGGGGGGGGGFGG6CGGGGGGFGGFFFFGDEGGGGDDGGDEFDEGFFGGGFGEGFCFEDGGFGGFFGEGCGFFGGGGDFFF><DF4*7059:??FBF6++*(82)4><<AF)-718(4
@M06628:26:000000000-CRM2J:1:1103:18557:2334 1:N:0:102
TACGAACCGTCCAAACGTTATTCGGTATCACTGGGCTTAAAGCGTGCGTAGGCGGCCTGGAAGGTGAGATGTGAAAGCCCACGGCTCAACCGTGGAACTGCGTTTCAAACCACCAGGCTTGAGGAAGATAGGGGTGATGGGAACTTATGGTGGAGAGGTGAAATGCGTTGATATCATAGGGAACACCGGTGGCGAAAGCGCATCACTGGATCTTTTCTGACGCTGAGGCACGAAAGCAAGGGTAGCGAACGGGATTAGATACCCCGGTAGTCCTAGCCGCAA
+
GGGGGGGGGGGGGGFFGCF<FGGGFFFCEGGGGGGGGCEGGGGGGGGGGCGGGGGGGGGGGGGGGGGGGGGGGFGGGGGGGGGGGCGGGG@FGGGGGGGGGGGGGGDFGGGGGGGGGDCAFGGGGGGGFBFFGGGGGGGGGGGGDAEDFCFGGCFGGGGGCFE;FFECDGG9>;BEEEGGG7F:FFGGGGGGGGGE*:EE:D=EFG>FEFFGGGGFGFGGGGGGGFGFF5>DCGGBB*077>??:79D3CCEF)/,.34)2@CG>73--3444<2@:)((-3
@M06628:26:000000000-CRM2J:1:1103:10191:2835 1:N:0:102
TACGGAGGGGGTTAGCGTTGTTCGGAATTACTGGGCGTAAAGCGCGCGTAGGCGGATTATTAAGTTAGGGGTGAAATCCCGGGGCTCAACCCCGGAACTGCCCTTAATACTGGTAGTCTAGAGTTCGAGAGAGGTGAGTGGAATTCCGAGTGTAGAGGTGAAATTCGTAGATATTCGGAGGAACACCAGTGGCGAAGGCGGCTCACTGGCTCGATACTGACGCTGAGGTGCGAAAGCGTGGGGAGCAAACAGGATTAGATACCCTGGTAGTCCACGCCGTAA
+
GGGGGGGGGGGGGGGGGFGGGGFGGGGGGGGGGGGGGGGGFGGGGGGGGGGGGGGGGGGGCFFGGFGGGGGGGGGGGGGFGGGGGGGGFGGGGGGGGEFGGE@FFGGGGGGGGFGGGGGGGFGGGGGGGGGGGGGGGGGGGGGGGGGGGGGGGGGGGGGGGGGGGGGGGGGGGGGGCGGGDEFGGGGGGGGCEGGGGGGGFCGGCGGFFFFGDDGGGGGDGGGGGFGGGGGFGGGFFC<DCEF:>((*9CCFFFGFFFF<DFCFFFFFFFDF>A<DBFBBBB
@M06628:26:000000000-CRM2J:1:1103:15455:2910 1:N:0:102
TACGGAGGGAGCTAGCGTTGTTCGGAATTACTGGGCGTAAAGCGCGCGTAGGCGGCCATTCAAGTCAGAGGTGAAAGCCCGGGGCTCAACTCCGGAACTGCCTTTGAAACTAGATGGCTAGAATATGGGAGAGGTGAGTGGAATTCCGAGTGTAGAGGTGAAATTCGTAGATATTCGGAAGAACACCAGTGGCGAAGGCGACTCACTGGACCATTATTGACGCTGAGGTGCGAAAGCGTGGGGAGCAAACAGGATTAGATACCCTGGTAGTCCACGCCGTAA
+
GGGGGGGGGGGGGGGGGGGGGGGGGGGGGGGGGGGGGGGGGGGGGGGGGGGGGGGGGGGGGGGGGGGGGGGGGGGGGGGGGGGGGGGGGGGGGGGGGGGGGGGGGGGGGGGGGGGGGGGGGGGGGGGGGGGGGGGGGGGGGGGGGGGGGGGGGGGGGGGGGGGGGGGGGGGGGGGFGGGGGGGGGGGGGGGGGGGGGGGGFGGGGGGGGGFGGGGGGGGGGGGGGEGGGGGFGGD6?GGGGFFBFFFGCDF?<FFDFBFFGFGG@235<BFFAFBFFF>BFF
@M06628:26:000000000-CRM2J:1:1103:11051:3454 1:N:0:102
GACGAACCGTCCAAACGTTATTCGGTATCACTGGGCTTAAAGCGTGCGTAGGCGGCTTGGAAGGTGAGATGTGAAAGCCCACGGCTCAACCGTGGAATTGCGTTTCAAACCCTCAAGCTTGAGGAAGACAGGGGTGTTGGGAACTTATGGTTGAGCGGTGAAATGCGTTGATATCATAGGGAACACCGGTGGCGAAGGCGCAACACTGGGTCTTTTCTGACGCTGAGGCACGAAAGCTAGGGTAGCGAACGGGATTAGATACCCCGGTAGTCCTAGCTGTAA
+
GGGGGGDFGGFGEGGGGGGG8FGGGGGGFGGGGGGGGGGGGGGGEGGGGGGGGGGGGGGD<FEGGCFGGGGGGGGGGGGGGGGGGGGGGGGGFGGGGGGGGE3BCBFFGGGGGG8F>FGFGGGGFFFGGGGGGGGEFEEBEGGGGF:3;FGGGGGGGGGGGGGGGGGG<EGGGGGFGFFGGGGCECGGGGGGGGGGGGGGFGD57CCFGGFFGGC:EGGGGGGGGFGGD5DEGGGFFCCFGFF:B>9CDDCB:@GF?FFFFFFFF>FFFFFFBFAFFBAFF<
@M06628:26:000000000-CRM2J:1:1103:11045:3473 1:N:0:102
GACGAACCGTCCAAACGTTATTCGGTATCACTGGGCTTAAAGCGTGCGTAGGCGGCTTGGAAGGTGAGATGTGAAAGCCCACGGCTCAACCGTGGAATTGCGTTTCAAACCCTCAAGCTTGAGGAAGACAGGGGTGTGGGGAACTCATGGTTGAGCGGTGAAATGCGTTGATATCATAGGGAACACCGGTGGCGAAGGCGCAACACTGGGTCTTTTCTGACGCTGAGGCACGAAAGCTAGGGTAGCGAACGGGATTAGATACCCCGGGACTCCTAGCTGTAA
+
GGGGDGGGGGEGGGGGGGGGFGGGG@FGGGGGGGGGGGGGGGGGFGGGEGGGGEEEGGGGGGGGG8EEFFGGFAFGFGGGFGGGGGGGGGGGFCCFFGGGGG>FCFGGFGCGGGGGFGGFCGGGGFGGGGGFEGGDG*CCGGGGG,FCFGGGGGGGGDFGGGFCCF@C8:CCGF++>EDGGFFFEFEGDEE5=5C=EEGGDGDGGG7C6*)90<DC?7ECF5<DGEC*71C@58CBFCFGGF?7?7>DGDDDB><??BA2:FGFFF3(-((4?47=:*.656
@M06628:26:000000000-CRM2J:1:1103:14291:3490 1:N:0:102
TACGGAGGGGGTTAGCGTTGTTCGGAATTACTGGGCGTAAAGCGTACGTAGGCGGATCAGAAAGTAGGGGGTGAAATCCCAGGGCTCAACCCTGGAACTGCCTCCTAAACTCCTGGTCTTGAGTTCGAGAGAGGTGAGTGGAATTCCAAGTGTAGAGGTGAAATTCGTAGATATTTGGAGGAACACCAGTGGCGAAGGCGGCTCACTGGCTCGATACTGACGCTGAGGTACGAAAGTGTGGGGAGCAAACAGGATTAGATACCCTGGTAGTCCACACCGTAA
+
GGGGGGGGGGGGGGGGGGGGGGGGGGGGGGGGGGGGGGGGGGGGGGGGGGGGGGGGGGGGFGGGGGGGGGGGGGGGGGGGGGGGGGGGGGGGGGGGGGGGGGGGGGGGGGGGGGGGGGGGGGGGGGGGGFGGGGGGGGGGGGGGGGGGGGGGGGGGGGGGGGGGGGGGGGGFGGGGGGGGGGGGGGGGGGGGGGGGGGGGFGGGGGGGGGFGDGGGGGGGGGGGGFGGGGGFGGGFFGGGGFFFBFFGGGGFFFGDFFFFGFEGF:::<FDFFFFF?FF?B?
@M06628:26:000000000-CRM2J:1:1103:15482:3524 1:N:0:102
TACGAACCGTCCAAACGTTATTCGGTATCACTGGGCTTAAAGCGTGCGTAGGCGGCCTGGAAGGTGAGATGTGAAAGCCCACGGCTCAACCGTGGAACTGCGTTTCAAACCACCAGGCTTGAGGAAGATAGGGGTGATGGGAACTTATGGTGGAGCGGTGAAATGCGTTGATATCATAGGGAACACCGGTGGCGAAAGCGCATCACTGGATCTTTTCTGACGCTGAGGCACGAAAGCTAGGGTAGCGAACGGGATTAGATACCCCGGTAGTCCTAGCCGTAA
+
GGGGGGGGGGGGGGGGGGGGGDGGGGGGGGGGGGGGGGGGGGGGGGGGFGGGGGGGGGGG8FFGGGGGGGGGGGGGFGGGGGGGGGGGGGGGGGGGGGGGGEGGGGGGGG@FFGGGGGGGGGGGGFGFGGG@FGGGGCFFGGGG7FGGGCGGGGGGGGGGGGGGGGGGDGGGGGGGDEFGGGGGGGGGGGGGGGGGGGGEFCEGFGF9@EFGFGFEGGGGGGGGGFGGGGGFGGGFFGDCFFBF?B6DCDGF<DGFBFFFFFC@F9BF04>AA<4B?79?B?
@M06628:26:000000000-CRM2J:1:1103:19336:4238 1:N:0:102
TACGGAGGGGGTTAGCGTTGTTCGGAATTACTGGGCGTAAAGCGTACGTAGGCGGATTGGAAAGTATGGGGTGAAATCCCAGGGCTCAACCCTGGAACTGCCCTGTAAACTATCAGTCTAGAGTTCGAGAGAGGTGAGTGGAATTCCAAGTGTAGAGGTGAAATTCGTAGATATTTGGAGGAACACCAGTGGCGAAGGCGGCTCACTGGCTCGATACTGACGCTGAGGTACGAAAGTTTGGGGAGCAAACAGGATTAGATACCCTGGTAGTCCACACCGTAA
+
GFGFGGGCC7B76FEFFFEEGDFEGDGGGAE@E@FGGCF@<FFC8BFGFGGDGEDEGGGFFGFGGFFF8EC>=DE<FFEFCFGGDDGGEFFCFGG<AFGFF<DADFG<FFD<D9C=F,3@FFCCGAFGG7E>FGFG=,@>*F>>CGGG;,33@,;FFFFF9<EFFCCE<@5CG,?CCF6CEFB+<C***?C6C::ECEGE>GGGG7CEGCF6E8F=CC:CC8C3D34<C@F37CD(-*2C5@((-(1C4C*?65<<)8<DG@8CFB3:92)6-<>4(04:B?
@M06628:26:000000000-CRM2J:1:1103:9569:4612 1:N:0:102
TACGGAGGGGGTTAGCGTTGTTCGGAATTACTGGGCGTAAAGCGCACGTAGGCGGATTAGTAAGTTAGGGGTGAAATCCCAGGGCTCAACCCTGGAACTGCCTCTAATACTGCTAGTCTTGAGTTCGAGAGAGGTGAGTGGAATTCCGAGTGTAGAGGTGAAATTCGTAGATATTCGGAGGAACACCAGTGGCGAAGGCGGCTCACTGGCTCGATACTGACGCTGAGGTGCGAAAGTGTGGGGAGCAAACAGGATTAGATACCCTGGTAGTCCACACCGTAA
+
GGGGGGGGGGGGGGGGGGGGGGGGGGGGGGGGGGGGGGGGGGGGGGGGGGGGGGGGGGGGGGGGFGGGGGGGGGGGGGGGGGGGGGGGGGGGGGGGGGGGGGGGGGGGGGGGGGGGGGGGFGGGGGGGGGGGGGGGGGGGGGGGGGGGGGGGGGGGGGGGGGGGGGGGGGGGGGGGGGGGGGGGGGGGGGGGGGGGGGGGFGGGGGGGGGFGGGGGGGGGGGGGGFGGGGGFGGGFBGGGGFFFFFFFGGGFFFDB>B>FGFDFFBFF>FFBBBFF::;FFB
@M06628:26:000000000-CRM2J:1:1103:13540:4803 1:N:0:102
TACGAACCGTCCAAACGTTATTCGGTATCACTGGGCTTAAAGCGTGCGTAGGCGGCCTGGAAGGTGAGATGTGAAAGCCCACGGCTCAACCGTGGAACTGCGTTTCAAACCACCAGGCTTGAGGAAGATAGGGGTGATGGGAACTTATGGTGGAGCGGTGAAATGCGTTGATATCATAGGGAACACCGGTGGCGAAAGCGCATCACTGGATCTTTTCTGACGCTGAGGCACGAAAGCTAGGTTTGCGAACGGGATTAGATACCCCGGTAGTCCTAGCCGTAA
+
GCCDFFCEGFFGFAFGBCEFG@EFGGFGF@ED<<FGFFFCEFGGGEGGGGGGGE7CFEF<<8BF?FFEFGF55BFEGGD@EFECF=C=F8FGBFF:EFG9FE=C=DGC,>FGGEC3<+@A><<D@CG<F=FGGGCF@,@BB,?CGF>CD,73C8C,1<F<*C;2FFGGCE=BG@FFFGEGCCFG:FCE*CGCEGECEGGGEC5CE9CFGCFFCFGCCCFFC><*75FDFE5>EE37(::7F*4)(.39D)9<?)9<>DF92*+0)3@9><AA4<6*40-824
@M06628:26:000000000-CRM2J:1:1103:24078:5110 1:N:0:102
GACGAACCGTCCAAACGTTATTCGGTATCACTGGGCTTAAAGCGTGCGTAGGCGGCTTGGAAGGTGAGATGTGAAAGCCCACGGCTCAACCGTGGAATTGCGTTTCAAACCCTCAAGCTTGAGGAAGACAGGGGTGTTGGGAACTTATGGTGGAGCGGTGAAATGCGTTGATATCATAGGGAACACCGGTGGCGAAGGCGCAACACTGGGTCTTTTCTGACGCTGAGGCACGAAAGCTAGGGTAGCGAACGGGATTAGATACCCCGGGAGTCCTAGCTGTAA
+
GGGGGGGGGGGGGGGGGEFECEEGFGGFFGGGGGGGGDGGGGGGFFGGGGGGGGGDGGGGEGF@FFGFGGGGGFFFGGGFFGEGGCFGGGGGGGGGFGFGGFGGGGGGGGGGGGGGGGGGGGGGGGGGGGFEGGGGGGGGGGGGGCGGGFGGG@FFGDFGGGGGGGGC<CGGGGGGFEGDFF@FGFEGGEGGGGGEGGGGFGGGGGGGGGFGGGGCGGFCFCDGDBGGD=FEGGG>?C7>FFF2?FFGGGGFFFD0282<CFFF)3:(4>2:A9)809<AFF
@M06628:26:000000000-CRM2J:1:1103:7087:5131 1:N:0:102
TACGGAGGGGGTTAGCGTTGTTCGGAATTACTGGGCGTAAAGCGCGCGTAGGCGGATTAGTAAGTTAGGGGTGAAATCCCGGGGCTCAACCCCGGAACTGCCTCTAATACTGCTAGTCTTGAGTTCGAGAGAGGTGAGTGGAATTCCGAGTGTAGAGGTGAAATTCGTAGATATTCGGAGGAACACCAGTGGCGAAGGCGACTCACTGGCTCGATACTGACGCTGAGGTGCGAAAGTGTGGGGAGCAAACAGGATTAGATACCCTGGTAGTCCACACCGTAA
+
GGGGGFEGGGGGGGGGGGGGGGGGGGGGGGGGGGGGGGGGGGGGGGGGGGGGGGGGGGGGGGGGGGGGGGGGGGGGGGGGGGGGGGGGGGGGGGGGGGGGGGGGGGGGGGGGGGGGGGGGGGGGGGGGGGGGGGGGGGGGGGGGGGGGDGGGGGGGGGGGGGGGGGGGGGGGGGGGGGGGGGGGGGGGGGGGGGGGGGGGFGGGGGGGGGFGGGGGGGGGGGGGDDFGGGGBGGGFFFCFGDF?6>BGGGGFB>D>?FFDFFGGFFF:<>))4<26<FB??B
@M06628:26:000000000-CRM2J:1:1103:20131:5340 1:N:0:102
TACGGAGGGAGCTAGCGTTGTTCGGAATTACTGGGCGTAAAGCGCGCGTAGGCGGCCATTCAAGTCAGAGGTGAAAGCCCGGGGCTCAACTCCGGAACTGCCTTTGAAACTAGATGGCTAGAATATGGGAGAGGTGAGTGGAATTCCGAGTGTAGAGGTGAAATTCGTAGATATTCGGAAGAACACCAGTGGCGAAGGCGACTCACTGGACCATTATTGACGCTGAGGTGCGAAAGCGTGGGGAGCAAACAGGATTAGATACCCTGGTAGTCCACGCCGTAA
+
GGGGGGGGGGGGGGGGGGGGGGGGGGGGGGGGGGGGGGGGGGGGGGGGGGGGGGGGGGGGGGGGGGGGGGGGGGGGGGGGGGGGGGGGGGGGGGGGGGGGGGGGGGGGGGGGGGGGGGGGGGGGGGGGGGGGGGGGGGGGGGGGGGGGGGGGGGGGGGGGGGGGGGGGGGGGGGGGGGGGGGGGGGGGGGGGGGGGGGGGFGGGGGGGGGFCCFGGGGGGGGGGGFGGGGGFGGGFFGGGGE>BFFFGGGGFFFGFFFFFGFFGFFFFFADFFFFFFFFFFF
@M06628:26:000000000-CRM2J:1:1103:15023:5515 1:N:0:102
TACGGAGGGGGTTAGCGTTGTTCGGAATTACTGGGCGTAAAGCGTACGTAGGCGGATCAGAAAGTTAGGGGTGAAATCCCGAGGCTCAACCTCGGAACTGCCTCTAAAACTCCTGGTCTTGAGTTCGAGAGAGGTGAGTGGAATTCCAAGTGTAGAGGTGAAATTCGTAGATATTTGGAGGAACACCAGTGGCGAAGGCGGCTCACTGGCTCGATACTGACGCTGAGGTACGAAAGTGTGGGGAGCAAACAGGATTAGATACCCTGGTAGTCCACACCGTAA
+
GGGGGFGGGGGGGGGGGGGGGGGGGGGGGGGGGGGGGGGGGGGGGGGGGGGGGGGGGGGGGGGGGGGGGGGGGGGGGGGGGGGGGGGGGGGGGGGGGGGGGGGGGGGGGGGGGGGGGGGGGGGGGGGGGGGGGGGGGGGGGGGGGGGGGGGGGGGGGGGGGGGGGGGGGGGGGFGGGGGGGGGGGGGGGGGGGGGGGGGGFGGGGGGGGGFGGEGGGGGGGGGGG)>DFGGFGGGFFGGGGFFFFBFGGGGFFFFDFFFFGFFFF?FFAFFD<BFFFFFFFF
@M06628:26:000000000-CRM2J:1:1103:13226:5526 1:N:0:102
TACGAAGGTCCCGAGCGTTGTTCGGAATCACTGGGCGTAAAGGGAGCGTAGGCGGCGCGGTAAGTCGGATGTGAAATCCCGGGGCTCAACCCCGGAACTGCATCTGATACTGCCGTGCTAGAGTAATGGAGGGGTAGCTGGAATTCTCGGTGTAGCAGTGAAATGCGTAGATATCGAGAGGAACACTCGTGGCGAAAGCGAGCTACTGGACATTTACTGACCCTGAGGCTCGAAGGCTAGGGGAGCGAAAGGGATTAGATACCCCTGGAGTCCTAGCAGTAA
+
GGGGFGGG<,;C:FGGGGGEG?EB@FFGGGGFGGGG>FCFGGGGCFGGGGGGDEFC7C:FGGGGGGC=:CFF9FGGGF@8F+@FFCGGGG,+B>:FG+@FFFC,3FGGFG>=@FFFCEEDGCGGGGFFCGFEFGGGFECFGGGGFFGGEFGGDGGGFGFGGGGGGGGGGGGFGGFC**;8CFGGGG78*;FGEGGGEGGDE57CCFF627:CCFGGGGGGG+CFFFC<*2>DGCDF:C<FF>BFFFBGGGGF05C7<<AFGBC<5(0(.,48AAFF:FAFFF
@M06628:26:000000000-CRM2J:1:1103:13858:5795 1:N:0:102
TACGGAGGGGGTTAGCGTTGTTCGGAATTACTGGGCGTAAAGCGCACGTAGGCGGATCAGAAAGTATAGGGTGAAATCCCAGGGCTCAACCCTGGAACTGCCTTATAAACTCCTGGTCTTGAGTTCGAGAGAGGTGAGTGGAATTCCAAGTGTAGAGGTGAAATTCGTAGATATTTGGAGGAACACCAGTGGCGAAGGCGGCTCACTGGCTCGATACTGACGCTGAGGTGCGAAAGTGTGGGGAGCAAACAGGATTAGATACCCTGGTAGTCCACACCGTAA
+
GGGGGGGGGGGGGGGGGGGGGGGGGGGGGGGGGGGGGGGGGGGGGGGGGGGGGGGGGGGGEGGGGGGGGGGGGGGGGGGGGGGGGGGGGGGGGGGGGGGGGGGGGGGGGGGGGGGGGGGGGGGGGGGGGGGGGGGGGGGGGGGGGGGGGGGGGGGGGGGGGGGGGGGGGGGGGGGGGGGGGGGGGGGGGGGGGGGGGGGGFGGGGGGGGGFGGGGGGGGGGGGGGFGGGGGFGGGFFGGFGFFFF>FFGGGFFFGFFFFFGFGC@?>B9)546>FFFFFFB?
@M06628:26:000000000-CRM2J:1:1103:23564:6055 1:N:0:102
TACGGAGGGGACTAGCGTTGTTCGGAATTACTGGGCGTAAAGCGCACGTAGGCGGACCGAAAAGTTGGAGGTGAAATCCCAGGGCTCAACCTTGGAACTGCCTTCAAAACTGCCGGTCTAGAGTTCGAGAGAGGTGAGTGGAATTCCGAGTGTAGAGGTGAAATTCGTAGATATTCGGAGGAACACCAGTGGCGAAGGCGGCTCACTGGCTCGATACTGACGCTGAGGTGCGAAAGCGTGGGGAGCAAACAGGATTAGATACCCTGGTGGTCCACGCCGTAA
+
GGGGGGGGGGFGFGGGGGGGGGGGGGGGGGGGGFGGGGGGGGGGGGGGGGGGGGGGGGGG7CEGFGGGGGGGGGFGGGGGGGGGGGCDGGGGGGGGGGGGGGGGGGGGGGGGGGGGEEGGGGGGGGGGCFGGGG:DFFGFGGFGGGGGGGGGGGGGGGGGGFFGFGGGGGGGGGGEGGGGGGGGGGGG@CGFEEGGGGGGFGDGF?FGGF>CEEC8ECF7<CDGDFGGGGDDGEG;B<95CD9:F9?GC*9;::D5>B>A>4A2?4.5((.5:D2>07>9:3
@M06628:26:000000000-CRM2J:1:1103:23561:6074 1:N:0:102
TACGGAGGGGACTAGCGTTGTTCGGAATTACTGGGCGTAAAGCGCACGTAGGCGGACCGAAAAGTTGGAGGTGAAATCCCAGGGCTCAACCTTGGAACTGCCTTCAAAACTGCCGGTCTAGAGTTCGAGAGAGGTGAGTGGAATTCCGAGTGTAGAGGTGAAATTCGTAGATATTCGGAGGAACACCAGTGGCGAAGGCGGCTCACTGGCTCGATACTGACGCTGAGGTGCGAAAGCGTGGGGAGCAAACAGGATTAGATACCCTGGTAGTCCACGCCGTAA
+
GGGGGGGGGGGGGGGGGGGGGGGGGGGGGGGGGGGGGGGGGGGGGGGGGGGGGGGGGGGGGGGGGGGGGGGGGGGGGGGGGGGGGGGGGGGGGGGGGGGGGGGGGGGGGGGGGGGGGGGGGGGGGGGGGGGGGGGGGGGGGGGGGGGGGGGGGGGGGFGGGGGGGGGGGGGGGGGGGGGGGGGGGGGGGGGGGGGGGGGGFGGGGGGGGGFFGGDGGCFGGGGDGEGG<GGFGEGFFGGGDD>:B>FGGGGF:FGFF<>DFFGFF<F?<BAF)64@9FF>BF
@M06628:26:000000000-CRM2J:1:1103:23132:6148 1:N:0:102
TACGGAGGATCCAAGCGTTATCCGGAATCATTGGGTTTAAAGGGTCCGTAGGTGGATAATTAAGTCAGAGGTGAAATCCTGCAGCTCAACTGTAGAATTGCCTTTGAAACTGGTTATCTTGAATTATTGTGAAGTGGTTAGAATATGTAGTGTAGCGGTGAAATGCATAGATATTACATAGAATACCAATTGCGAAGGCAGATCACTAACAATATATTGACACTGATGGACGAAAGCGTGGGGAGCGAACAGGATTAGATACCCTGGTAGTCCACGCCGTAA
+
GGGGGGGGGGGGGGGGECFGGGGGGFGGG<EGFGGFGGGAFGGGGGGGFFGGGGGFECGGGGGGGGGFFFGGGFFFFGGGGGGFFGGGGGGGGGGGGGGGGGGGGFCFAGGGGFF9AFFGGDGGG<FGGGGGGGGGGGGGGDGFCGGGFFGGGAFGGGGGGGGGGGGGGGCGFGGGGDFGGGGGGGGGGGGFGGGGGGGGFGGGGGG;EGFCFGGFGGGGGGGGGFGGGGGAEEGFFGDGD>>F119DDGGFB4*6?2AFGFD6=?F>A><AAFFBBF>244
@M06628:26:000000000-CRM2J:1:1103:26648:6266 1:N:0:102
TACGGAGGGGGTTAGCGTTGTTCGGAATTACTGGGCGTAAAGCGTACGTAGGCGGATTGGAAAGTATGGGGTGAAATCCCAGGGCTCAACCCTGGAACTGCCCTGTAAACTATCAGTCTAGAGTTCGAGAGAGGTGAGTGGAATTCCAAGTGTAGAGGTGAAATTCGTAGATATTTGGAGGAACACCAGTGGCGAAGGCGGCTCACTGGCTCGATACTGACGCTGAGGTACGAAAGTGTGGGGAGCAAACAGGATTAGATACCCTGGTAGTCCACACCGTAA
+
GGGGGEEGDGG@FGGGFF@@FFFFECGGFFFFGGGFFCFGGGFFBCFEFFGGFEC=@+:EBFFFFCFEGGGECDGGGGGGGGGGEEFFDFGGFCFFEDFFBFGGFGDFGGD9DFFFD9BGDEFGGGG7FAEFGG<DFGGGFGGGFGGFFGGGFFFGGGFF?FFF@FGFGGCCFGGGG;C8EG7:CFGGGGF8*:88CEGE55C59FD7=FFGE59*:7C7C?CGC>FGGC7)=C3(-::DDE>0113C4CF@?@FB2):)>F@8?:).<<26-.<6:>9(48
@M06628:26:000000000-CRM2J:1:1103:13670:6433 1:N:0:102
CACGAACTGTGCGAACGTTATTCGGAATCACTGGGCTTAAAGGGTGCGTAGGCGGTCTTGTAGGTCAGATGTGAAATCCCACGGCTCAACCGTGGAATTGCGTTTGAAACCACAGGACTTGAGTAAGATAGAGGTAAGCGGAACTGATGGTGGAGCGGTGAAATGCGTTGATATCATCAGGAACACCGGTGGCGAAAGCGGCTTACTGGGTCTTTACTGACGCTGAGGCACGAAAGCTAGGGGAGCGAACGGGATTAGATACCCCGGTAGTCCTAGCTGTAA
+
GGGGGGGGGGGGGGGGGGGGGGGGGGGGGGGGGGGGGGGGGGGGGGGGGGGGGGGGGGGGGGGGGGGGGGGGGGGGGGGGGGGGGGGGGGGGGGGGGGGGGGGGGGGGGGGGGGGGGGGGGGGGGDGGGGGGGGGGGGGEGGGGGGGGGGCFGGGGGGGGGGGGFGGGGGGGGGGFGGGFCGGGGGGGGGGGGGGGEGGGFGGCGGGGGGFGG?FGGGGGGDGGGFGGGGGFGGGFFGGGGF>>FBFGGDGEFBGFFFBFGFGGF>>>>FFFFFBF??AFFF
@M06628:26:000000000-CRM2J:1:1103:6567:6455 1:N:0:102
GACGAACCGTCCAAACGTTATTCGGTATCACTGGGCTTAAAGCGTGCGTAGGCGGCTTGGTAGGTTAGAGGTGAAAGCCCACGGCTCAACCGTGGAATTGCGTTTCAAACCCCCAAGCTCGAGGTCGATAGGGGTTATGGGAACTCATGGTGGAGCGGTGAAATGCGTTGATATCATAAGGAACACCGGTGGCGAAGGCGCATCACTGGATCTTTTCTGACGCTGAGGCACGAAAGCGAGGGTAGCGAACAGGATTAGATACCCCGGTAGTCCACGCCGTAA
+
FGGG7F@:FBB@-E,CFFG<EFGGG:FG,FGGGGGG@FGGGGGGGGGGGGGGGGG>FEGGGG<FG,CFE,BFGGGF,BFGG@BFGGGGGGGCFGGGGAFFG7FEG,D<FG7++@F+,@FGGGGF*,@C*@E:FGC*D<,?FDG:FF,72CFGCFG7FGGGGGGG9EGE*CDFGG92+++59FGGGGG5CGGGGGDG*:FG3/AEGGGGGCFGG7C+<DGFGGGGGFGG*/CDGDDB()/>DE(5:?9DGG)<BFGFFFBA>BGG57@69?FFF)))4>BFBB
@M06628:26:000000000-CRM2J:1:1103:6577:6473 1:N:0:102
TACGGAGGGGGTTAGCGTTGTTCGGAATTACTGGGCGTAAAGCGCGCGTAGGCGGACTATTAAGTTAGAGGTGAAATCCCAGGGCTCAACCCTGGAACTGCCTTTAATACTGGTAGTCTTGAGTTCGAGAGAGGTGAGTGGAATTCCAAGTGTAGAGGTGAAATTCGTAGATATTTGGAGGAACACCAGTGGCGAAGGCGGCTCACTGGCTCGATACTGACGCTGAGGTGCGAAAGTGTGGGGAGCAAACAGGATTAGATACCCTGGTAGTCCACACCGTAA
+
GGGGGGGGGGGGGGGGGFGGGGGGGGGGGGGGGGGGGGGGGGGGGGGGGGGGGGGGGGGGGGGGGGGGGGGGGGGGGFGGGGGGGGGGGGGGGGGGGGGGGGGGGGGGGGGGGGGGGGGGGFGGGGGGGGGGGGGGGGGGGGGGGGGGGGGGGGGGGGGGGGGGGGGGFFGGGGGGGGGGGGGGGGGGGGGGGGGGGGGGFGGGGGGGGGFGGGGGGGGGGGGGGFGGGGG@GGGFDGGGGFFFFFFGGGGFFFGFFFFFC@FGFFFFFFAFAFFFFFBBFF
@M06628:26:000000000-CRM2J:1:1103:14682:6490 1:N:0:102
TACGGAGGGGGCAAGCGTTGCTCGGATTTACTGGGCGTAAAGGGTCCGCAGGCGGTTAAGCAAGTTAGATGTGAAAGCTCAAGGCTCAACCTTGAAATTGCATCTAAAACTGCTCGACTAGAGTCCAAGAGGGGTCGGCGGAATTCCCGGTGTAGCGGTGAAATGCGTAGATATCGGGAGGAACACCAGTGGCGAAGGCGGCCGACTGGCTTGGAACTGACGCTCAGGGACGAAAGCGTGGGTAGCGAACCGGATTAGATACCCGGGTAGTCCACGCCCTAA
+
GGGGGGGGGGGGGGGGGGGGGGGGGGGGGGGGGGGGGGGGGGGGGGGGGGGGGGGGGGGGGGGGGGGGGGGGGGGGGGGGGGGGGGGGGGGGGGGGGGGGGGGGGGGGGGGGGGGGGGGGGGGGGGGGGGGGGGGGGGGGGGGGGGGGGGGGGGGGGGGGGGGGGGGGGGGGGGGGGGGGGGGGGGGGGGGGGGGGGGGGFGGGGGGGGGFGGGGGGGGGGGGGGFGGGGGEGGGFFGGGGFFAFFFGGGGFFFD?FFFFGFFGE>FFBFFFBA?FFFBFFF
@M06628:26:000000000-CRM2J:1:1103:18512:6655 1:N:0:102
TACGGAGGGTGCAAGCGTTATCCGGATTCACTGGGTTTAAAGGGTGCGTAGGTGGGCAGGTAAGTCAGTGGTGAAATCTCCGGGCTTAACTCGGAAACTGCCATTGATACTATCTGTCTTGAATGCCCTGGAGGTAAGCGGAATATGTCATGTAGCGGTGAAATGCTTAGATATGACATAGAACACCAATTGCGAAGGCAGCTTACTACGGGGTGATTGACACTGAGGCACGAAAGCGTGGGGATCAAACAGGATTAGATACCCTGGTAGTCCACGCCCTAA
+
GGGGGGGGGGGGGGGGGGGGGGGGGGGGGGGGGGGGGGGGGGGGGGGGGGGGGGGGGGGGGGGGGGGGGGGGGGGGGGGGGGGGGGGGGGGGGGGGGGGGGGGGGGGGGGGGGGGGGGGGGGGGGGGGGGGGGGGGGGGGGGGGGGGGGGGGGGGGGGGGGGGGGGGGGGGGGGGGGGGGGGGGGGGGGGGGGGGGGGGGFGGGGGGGGGFGGGGGGGGFGGGGGFGGGGGFGGGFFGGDGFFBBFFFCFGFFFGF?FFFGFGGFFFFFFFFFFFF>F;B<?
@M06628:26:000000000-CRM2J:1:1103:25710:7025 1:N:0:102
TACGGAGGGGGTTAGCGTTGTTCGGAATTACTGGGCGTAAAGCGTACGTAGGCGGATTGGAAAGTATGGGGTGAAATCTCAGGGCTCAACCCTGGAACTGCCCTGTAAACTATCAGTCTAGAGTTCGAGAGAGGTGAGTGGAATTCCAAGTGTAGAGGTGAAATTCGTAGAGATTTGGAGGAACACCAGTGGCGAAGGCGGTTCACTGGCTCGATACTGACGCTGAGGTACGAAAGTGTGGGGAGCAAACAGGATTAGATACCCTGGTAGTCCACACCGTAA
+
CGGGGFGG@FGC:FG<FGG@GCFGGGGG<FGGGGGGGGGGGGGGGE@GGGGG?FG+F+B<,BFFG9A9=BFGFGGGGG,,<,,AFGDGGG@B<F=FG<>FG<,D<DFGGGGGGG<F<FGGGGGG9<<,,FEGGGG7F:>DGGGGG9F9DGGG<FGFFFGGGGGGFGGGGGG,CGGGG?C9EGGGGGGF8EGGGGDGGGG8.)2*<EGGGF)0**9CEGGGG5CG5>F59EGFGGGFAC7CDE(49>FCG<>?<FGF<?FFGFEG44FBFFFFF9262>64?<
@M06628:26:000000000-CRM2J:1:1103:9360:7147 1:N:0:102
TACGGAGGGGGTTAGCGTTGTTCGGAATTACTGGGCGTAAAGCGTACGTAGGCGGATCAGAAAGTATGGGGTGAAATCCCGAGGCTCAACCTCGGAACTGCCTCATAAACTCCTGGTCTTGAGTTCGAGAGAGGTGAGTGGAATTCCAAGTGTAGAGGTGAAATTCGTAGATATTTGGAGGAACACCAGTGGCGAAGGCGGCTCACTGGCTCGATACTGACGCTGAGGTACGAAAGTGTGGGGAGCAAACAGGATTAGATACCCTGGTAGTCCACACCGTAA
+
GGGGGCGGGGGGGGGGGFGGGGGGGGGGGGGGGGGGGFEEGGGGGGGGGGGGGGGGGGGG9<FFGEGGCFGGGGGGGGGGFGGGGGGGGGGGGGGGGGGFGGGGGGGGGGFFGGGGGGGGGGGGGGGGGGGFGGGGGGGFGGGGGGFCGGGGFGGGGGGGGDGGGGGGGGDFGFGCEGGGGGGGGGGGGGGGGGGGGGGGFGGGGGGGGFFGGGGGGGGCGGDGGFGGGGGFGDDBDGGGG>>:9BFGGGGF?4FFFBBFGFFGF:>82<AFDFF4,;9<?F
@M06628:26:000000000-CRM2J:1:1103:9441:7162 1:N:0:102
TACGGAGGGGGCTAGCGTTGTTCGGAATTACTGGGCGTAAAGCGCACGTAGGCGGACTGGAAAGTAGAGGGTGAAATCCCAGGGCTCAACCCTGGAACTGCCTTCTAAACTGTCAGTCTAGAGTTCGAGAGAGGTGAGTGGAATTCCTAGTGTAGAGGTGAAATTCGTAGATATTCGTGGGAACACCCGTGGGGAAGGCGGCTCACCTGCTCGAGACTTACCGCTAGGTTGCAAAATCGTGGGGGCCAACAGGAATTAATACCCTGGTAGGCCACCCCCGTA
+
GGGG;FGGG7F+@FGGGGGGGGGGGGGGGGGGGGGGGGGGGGGG7+CGGGGGGGGG>GG8,4CFF,,,CFGGGGGGGGGGDGGGGGGGGGGGFFFGGGGGGGGGC<F,CFG,EFGGGGGGGGGG=FG,,@EFGGGGGCFGGGG,@FG,DFGGGGGGGGGGGGGGGGGGGGGGGGG9E,*4*2?*+4B*3*1:***=8C8*77C5+0*+<*9D*****0++0+*))))22+*)+3C0)*/9CE>0(((9C*/)40*.))))*03C43>(-)()..,.,8((,4
@M06628:26:000000000-CRM2J:1:1103:9351:7163 1:N:0:102
TACGGAGGGGGTTAGCGTTGTTCGGAATTACTGGGCGTAAAGCGTACGTAGGCGGATCAGAAAGTATGGGGTGAAATCCCGAGGCTCAACCTCGGAACTGCCTCATAAACTCCTGGTCTTGAGTTCGAGAGAGGTGAGTGGAATTCCAAGTGTAGAGGTGAAATTCGTAGATATTTGGAGGAACACCAGTGGCGAAGGCGGCTCACTGGCTCGATACTGACGCTGAGGTACGAAAGTGTGGGGAGCAAACAGGATTAGATACCCTGGTAGTCCACACCGTAA
+
GGGGGGGGGGGGGGGGGGGGGGGGGGGGGGGGGGGGGGGGGGGGGGGGGGGGGGGGGGGGFGGGGGGGGGGGGGGGGGGGGGGGGGGGGGGGGGGGGGGGGGGGGGGGGGGGGGGGGGGGGGGGGGEFGGGGGGGGGGGGGGGGGGGGGGGGGGGGGGGGGGGGGGGGGGGGGGGGGGGGGGGGGGGGGGGGGGGGGGGGFGGGGGGGGGFGGGGGGGGGGGGGGFGGGGGFGGGFFGGGGF9BFFFGGGGFFFGAD>>>CFFGFFFBFFFF<47:?EB:?F
@M06628:26:000000000-CRM2J:1:1103:7490:7493 1:N:0:102
TACGAACCGTCCAAACGTTATTCGGTATCACTGGGCTTAAAGCGTGCGTAGGCGGCCTGGAAGGTGAGATGTGAAAGCCCACGGCTCAACCGTGGAACTGCGTTTCAAACCACCAGGCTTGAGGAAGATAGGGGTGATGGGAACTTATGGTGGAGCGGTGAAATGCGTTGATATCATAGGGAACACCGGTGGCGAAAGCGCATCACTGGATCTTTTCTGACGCTGAGGCACGAAAGCTAGGGTAGCGAACGGGATTAGATACCCCGGTAGTCCTAGCCGTAA
+
GGGGGGGGGGGGGGGGGGGGGGGGGGGGGGGGGGGGGGGGGGGGGGGGGGGGGGGGGGGGGGGGGGGGGGGGGGGGGGGGGGGGGGGGGGGGGGGGGGGGGGGGGGGGGGGGGGGGGGGGGGGGGGGGGGGGGGGGGGGGGGGGGFGGGGGGGGGGGGGGGGGGGGGGGGGGGGGGGGGGGGGGGGGGGGGGGGGGGGGDFGGGGGGGGGFGGGGGGGGGGGGGGFGGGGGEGGGFFGGGGFFFFFFGGGGFFFGFFFFFFFGGFBFFFFFFFFFFFF>:FF
@M06628:26:000000000-CRM2J:1:1103:3380:7661 1:N:0:102
TACGGAGGACCCAAGCGTTATCCGGAATCATTGGGTTTAAAGGGTCCGTAGGCGGTCTTGTAAGTCAGTGGTGAAAGCCCATCGCTCAACGGTGGAACGGCCATTGATACTGCTGGACTTGAATTATTAGGAAGTAACTAGAATATGTAGTGTAGCGGTGAAATGCTTAGAGATTACATGGAATACCAATTGCGAAGGCAGGTTACTACTCATGGATTGACGCTGATGGACGAAAGCGTGGGTAGCGAACAGGATTAGATACCCTGGTAGTCCACGCCGTAA
+
GGGGGGGGGCCFGGGFGGGGGGGGGGGGGGCGGGG@FGGFGGFGGGFGGGGGFGG>FFFGGGGGGGGF?CFGGGGFEFEGEFAFGGGGGGGC=FFGGFEGGGGGCGGGGGGFA?FGGGGGGG@FGFCA9DFGFGGGGCFAFGGGFGGFGGGGGGGGGGGGGGGGGGFGGGGGGGGGGGGGGGGCFGGFGGGGGGGGGGGGADEGGGGGGG);@?FGGGGGGGGGDFGGGGGFGGGF?GDGGFBFFF>GGDDFFFGFFFFFGFCFF?FFFFFFFA?>>5;>FF
@M06628:26:000000000-CRM2J:1:1103:3800:7861 1:N:0:102
TACGAAGGGGGCTAGCGTTGTTCGGAATAACTGGGCGTAAAGCGTACGTAGGCGGATTAGAAAGTTAGGGGTGAAATCCCGAGGCTCAACCTCGGAACTGCCTTTAAAACTACTAATCTTGAGGTCGAGAGAGGTGAGTGGAATTCCGAGTGTAGAGGTGAAATTCGTAGATATTCGGAGGAACACCAGTGGCGAAGGCGGCTCACTGGCTCGATACTGACGCTGAGGTACGAAAGCGTGGGGAGCAAACAGGATTAGATACCCTGGTAGTCCACACCGTAA
+
GGGGFFGGGGGGGGGGGFGGGGGGGGGGEEGGGGGGGGGGGGGGFGGGGGGGGGGGEG,FEEFFGGGGGGGGEGGGGGGG++@FFGGGGGG,,BFGGGGGGG@3EFFFGGG,=,C3@FG,EFG,DFGDGGGCFGGCFGGGGFGFGGGGDEGGGGGGGGGGGFGGGGGGGGGGGGGGGGGGGGGGGGGGGGGGGGGEGGGGEG5:FGGGGGFGGDGGGGGGGGGGD>FGGGGFGGGF(>DDGDBFFFFGGGGFF>FFFFFFFFGGFFFFBAFF>BF)879:?<
@M06628:26:000000000-CRM2J:1:1103:7727:7862 1:N:0:102
TACGGAGGGGGTTAGCGTTGTTCGGAATTACTGGGCGTAAAGCGTACGTAGGCGGATCAGAAAGTAGGGGGTGAAATCCCGAGGCTCAACCTCGGAACTGCCTCCTAAACTCCTGGTCGAGTTCGAGAGAGGTGAGTGGAATTCCAAGTGTAGAGGTGAAATTCGTAGATATTTGGAGGAACACCAGTGGCGAAGGCGGCTCACTGGCTCGATACTGACGCTGAGGTACGAAAGTGTGGGGAGCAAACAGGATTAGATACCCTGGTAGTCCACACCGTAAA
+
GGGGGGGGGGGGGGGGGGGGGGGGGGGGGGGGGGGGGGGGGGGGGGGGGGGGGGGGGGGGGGGGGGGGGGGGGGGGGGGGGGGGGGGGGGGGGGGGGGGGGGGGGGGGGGGGGGGGGGGGGGGGGGGGGGGGGGGGGGGGGGGGGGGGEGGGGGGGGGGFGGGGGGGGGGGGGGGGGGGGGGGGGGGGGGDGGGGGGGGGFGGGGGGGGGFGGGGGGGGGGGGGGFGGGGGFGGGBDFGGGFFFFF2>DGGFFFGFFDFFGF?FF?FFFAFBFFFFFF:?F
@M06628:26:000000000-CRM2J:1:1103:2818:7888 1:N:0:102
TACGGAGGGGGTTAGCGTTGTTCGGAATTACTGGGCGTAAAGCGCACGTAGGCGGACTGGAAAGTATGGGGTGAAATCCCGGGGCTCAACCTCGGAACTGCCTCATAAACTATCAGTCTAGAGTTCGAGAGAGGTGAGTGGAATTCCGAGTGTAGAGGTGAAATTCGTAGATATTCGGAGGAACACCAGTGGCGAAGGCGGCTCACTGGCTCGATACTGACGCTGAGGTGCGAAAGTGTGGGGAGCAAACAGGATTAGATACCCTGGTAGTCCACACCGTAA
+
FGGGGDGGGGGGGGGGGGGGGGG@FGGGGGDGFFGEFGGGGGGGGGGFGGGGGGGGGGFCFGGGGGGGGGGGGGGGGGGGGGG>FGGGGGGGGGGEEFGGGGGGGGGGGGGGFAFAFFFGGGGGGGGGGGDGGGF*<<FFFGGGGGGFGGGGGGGGGGGFEGGFGGGGGGGGGFGFGFGGGGGGGGGGGGG68CEGGGFG:C=EGEC<FCFGCEFGGGGGGCGGGDGGGGGFGGGFAFGFGF3:>FFGGGGF:5*48?DFGFFGFB>:<<AA<DDF<DFF:?
@M06628:26:000000000-CRM2J:1:1103:14892:8403 1:N:0:102
TACGGAGGGGGTTAGCGTTGTTCGGAATTACTGGGCGTAAAGCGCACGTAGGCGGATTTTTAAGTTAGAGGTGAAATCCCAGGGCTCAACCCTGGAACTGCCTTTAATACTGGAAGTCTAGAGTTCGAGAGAGGTGAGTGGAATTCCGAGTGTAGAGGTGAAATTCGTAGATATTCGGAGGAACACCAGTGGCGAAGGCGGCTCACTGGCTCGATACTGACGCTGAGGTGCGAAAGCGTGGGGAGCAAACAGGATTAGATACCCTGGTAGTCCACGCCGTAA
+
GGGGGGGGGGGGGGGGGGGGGGGGGGGGGGGGGGGGGGGGGGGGGGGGGGGGGGGGGGGGGGGGGGGGGGGGGGGGGGGGGGGGGGGGGGGGGGGGGGGGGGGGGGGGGGGGGGGGGGGGGGGGGGGGGGGGGGGGFFGGGGGGGGGGGGGGGGGGGGGGGGGGGGGGGGGGGGGGGEGGGGGGGGGGGGGGGGGGGGGGFGGGGGGGGGFGGGGFGGGGGGGGGFGGGGGFGGGFFGDDGFFFBFBGFGGFFFGFFFFFGFGGF?F?FFFFFFFFFFFFFF
@M06628:26:000000000-CRM2J:1:1103:26053:8767 1:N:0:102
TACGGAGGGGGTTAGCGTTGTTCGGAATTACTGGGCGTAAAGCGCACGTAGGCGGCTCAGTAAGTAGGGGGTGAAATCCCGAGGCTCAACCTCGGAACTGCCTCCTAAACTCCTGGTCTTGAGTTCGAGAGAGGTGGGTGGAATTCCAGGTGTAGAGGTGAAATGCGTAGATATTGGGAGGAACACCAGTGGCGAAGGCGGCCCACTGGCTCGATACTGACGCTGAGGTACGAAAGTGTGGGGAGCAAACAGGATTAGATACCCTGGTAGTCCACGCCGTAA
+
GGGGGGGG+FF66FGGGGG7F,FGGG:FGG<FGGGGGGGGGGCF++@FGGGGGGG+++54,CFGG95C+4FGGGGGGG@F:3CFGGGGGG8,3@:3++38D,3<3,@,EGG9,@FG,EEGGGG;3D*,,>EFGG,**=FGGGGGGGG9+?FGGGG:FGGGGGGG9CGEGGG9FG99CFGGGGGGGGGGGGGGGGGGDGGGFG**/AGGG=)0:*>:EGGGGGGGGFGGC9:@GGGF-CGGGFFF9>?FGGGF<:CADFFFGFGGFBF?FFBAFFF)9)496?
@M06628:26:000000000-CRM2J:1:1103:12099:9027 1:N:0:102
TACGGAGGGGGTTAGCGTTGTTCGGAATTACTGGGCGTAAAGCGTACGTAGGCGGATTGGAAAGTATGGGGTGAAATCCCAGGGCTCAACCCTGGAACTGCCCTGTAAACTATCAGTCTAGAGTTCGAGAGAGGTGAGTGGAATTCCAAGTGTAGAGGTGAAATTCGTAGATATTTGGAGGAACACCAGTGGCGAAGGCGGCTCACTGGCTCGATACTGACGCTGAGGTACGAAAGTGTGGGGAGCAAACAGGATTAGATACCCTGGTAGTCCACACCGGAA
+
GGGGGFGGGGGGGGGGGGGGGFGGGGGGGGGGGGGGGGGGGGGGGGGGGGGGGGGGGGGGGGGGGGGGGGGGGGGGGGGGGGGGGGGGGGGGGGGGGGGGGGGGGGGGGGFCFGGGGGGGGGGGGGGGGGGCFFFFGGGGFFGFCFGGGFGGGFGDGGGGGGGGGGGCFECFCGGGFGGGGGGFGGDGGGGGGGGGGGGGF3CCFGGFG5>CEGGGEDFCGGGGGFGGGGGEGGG6>>CFGFF?2;0CGGF?8:C<2<9AFFGGF?<89<):44>F?DB(2;
@M06628:26:000000000-CRM2J:1:1103:7947:9155 1:N:0:102
TACGGAGGGTCCGAGCGTTATCCGGAATCATTGGGTTTAAAGGGTCCGTAGGTGGGCCTATAAGTCAGAGGTGAAAGTTTGTGGCTCAACCATAAAATTGCCTTTGATACTGTAGGTCTTGAGTTATAGTGAAGTTGCCGGAACATGTGGTGTAGCGGTGAAATGCATAGATATCACATAGAACACCAATTGCGAAGGCAGGTGACTAACTATATACTGACACTGATGGACGAAAGCGTGGGGAGCGAACGGGATTAGATACCCCGGTAGTCCACGCCGTAA
+
GGGGGGGGGGGGGGGGGGGGGGGGGGGGGGGGGGGGGGGGGGGGGGGGGGGGGGGGGGGFGGGGGGFGGGGGGGGEFFGGGGGGGGGGGGGGGGGGGGGGGGGGGGGGGGGGGGGFFGGGGFGGGGGGGGGGFGGGGGGGGGGGGGGGGFFGGGGGGGGGGGGGGGGGGGGGGGGGGFGGGGGFGGGGGGGGGGGGGGGGFGGGGGD+AFFGGGGGGGGGGGGGGFGGGGGFGGDBFGGGGDFFF>BGGGGFF@C:<BFFFFFFFFFBFFFFFFFFFFFB?<
@M06628:26:000000000-CRM2J:1:1103:4213:9348 1:N:0:102
TACGGAGGGTCCGAGCGTTATCCGGAATCATTGGGTTTAAAGGGTCCGTAGGTGGGCCTATAAGTCAGAGGTGAAAGTTTGTGGCTCAACCATAAAATTGCCTTTGATACTGTAGGTCTTGAGTTATAGTGAAGTTGCCGGAACATGTGGTGTAGCGGTGAAATGCATAGATATCACATAGAACACCAATTGCGAAGGCAGGTGACTAACTATATACTGACACTGATGGACGAAAGCGTGGGGAGCGAACGGGATTAGATACCCCGGTAGTCCACGCCGTAA
+
FFGFFCEEEEGGGGGGGGGGGGGGGEFGGGGGGGGGGGGGGGCFFGGGGGGGGGGGGGGGGGGGGGGGGGGGGGGGGGGGGGGGGGGGGGGGGGFGGGGGGGGGGGGGGGGGGGGGGGGGGGGGGGGGGGGGGGGGGGGGGGGGGGGGGGGGGGGGGGGGGGGGGGGGGGGGGGGGGGGGGGGGGGGGGGGGGGGGGGGGFGGGGGGGGGFGGGGGGGGGGGGGGFGGGGGFGGGFFGGGGFFFFFFGGGGFFFGFFFFFGFGGFFFFFBBBFFFFFFFFFF
@M06628:26:000000000-CRM2J:1:1103:7221:9368 1:N:0:102
TACGGAGGGGGTTAGCGTTGTTCGGAATTACTGGGCGTAAAGCGTACGTAGGCGGATTGGAAAGTATGGGGTGAAATCCCAGGGCTCAACCCTGGAACTGCCCTGTAAACTATCAGTCTAGAGTTCGAGAGAGGTGAGTGGAATTCCAAGTGTAGAGGTGAAATTCGTAGATATTTGGAGGAACACCAGTGGCGAAGGCGGCTCACTGGCTCGATACTGACGCTGAGGTACGAAAGTGTGGGGAGCAAACAGGATTAGATACCCTGGTAGTCCACACCGTAA
+
GGGGGGGGGGGGGGGGGGGGGGGGGGGGGGGGGGGGGGGGGGGGGGGGGGGGGGGGGGGGDGGGGGGGGGGGGGGGGGGGGGGGGGGGGGGGGGGGGGGGGGGGGGGGGGGGGGGGGGGGGGGGGGGGGGGGGGGGGGGGGGGGGGGGGGGGGGGGGGGGGGGGGGGFGGGGGGGGGGGGGGGGGGGGGGGGGGGGGGGGFGGGGGGGGGFGGGGGGGGGGGGGGFGGGGGFGGGFFGGGGE>FB>FFGGGFFFGFFFFFGFGGFFFFFFFFBBFFFFFFFB
@M06628:26:000000000-CRM2J:1:1103:25368:9371 1:N:0:102
TACGGAGGGAGCTAGCGTTGTTCGGAATTACTGGGCGTAAAGCGCGCGTAGGCGGCTTTTTAAGTCAGAGGTGAAATCCCAGGGCTCAACCCTGGAACTGCCTTTGAAACTGGAAAGCTAGAATATTGGAGAGGTAAGTGGAATTCCGAGTGTAGAGGTGAAATTCGTAGATATTCGGAAGAACACCAGTGGCGAAGGCGACTTACTGGACAATTATTGACGCTGAGGTGCGAAAGCGTGGGGAGCAAACAGGGTTAGATACCCTGGTAGTCCACGCCGTAA
+
GGGGGFGGGGGGGGGGGGGDGFGGGGEGGGGGGGGGGGGGGGGGGGGGGGGGGGGGGGFGGGGGGFGGGGGGFGGGGGGGGGGGGGGGGGGGGGGGGGGGGGGFFGGGGGGGGGGGGGGFGGGFFGGGGFG?FGGGGGGGGGGGGCGGGGGGGGGGGFGGFGGGGGGGGGGGGGGGGFGEGGGGGGGGGGGGGGGGGCFEFGGGGGGGGGFGGGGGGFGGCEGGG>DGGGGFGGCBFGGCGD>?>F?FFGFFFEFFFF>DG=8:?:>?ABADAFF>FFBFFF
@M06628:26:000000000-CRM2J:1:1103:15576:9416 1:N:0:102
TACGGAGGGGGTTAGCGTTGTTCGGAATTACTGGGCGTAAAGCGTACGTAGGCGGATTGGAAAGTATGGGGTGAAATCCCAGGGCTCAACCCTGGAACTGCCCTGTAAACTATCAGTCTAGAGTTCGAGAGAGGTGAGTGGAATTCCAAGTGTAGAGGTGAAATTCGTAGATATTTGGGGAATACCAGTGGCGAAGGCGGCTCACTGGCTCGATACTGACGCTGAGGTACGAAAGTGTGGGGAGCAAACAGGATTAGATACCCTGGTAGTCCACACCGTAAA
+
GGGGGGGGGGGGGGGGGGGGGGGGGGGGGGGGGGGGGGGGGGGGGGGGGGGGGGGGGGGGGGGGGGGGGGGGGGGGGGGFFFGGGGGGGGGGGGGGGGGGGGGGGGGGGGGGGGGGGGGGGGGGGGGGGGGGGGGGGGGGGGGGGGGGGGGGGFGGGGGGGGGGGGGGGDGGGGGGGFEGGGGGGGGGGGGGCEGGGGDGFGGGGGGGGGFGGGGGGGGGGGGDCF5FGGGEFGGFFGGGGEF((:097CGF?FGBFF>AGFGGFFFABBADBFFF0).2<:
@M06628:26:000000000-CRM2J:1:1103:15593:9426 1:N:0:102
TACGGAGGGGGTTAGCGTTGTTCGGAATTACTGGGCGTAAAGCGTACGTAGGCGGATTGGAAAGTATGGGGTGAAATCCCAGGGCTCAACCCTGGAACTGCCCTGTAAACTATCAGTCTAGAGTTCGAGAGAGGTGAGTGGAATTCCAAGTGTAGAGGTGAAATTCGTAGATATTTGGGGAATACCAGTGGCGAAGGCGGCTCACTGGCTCGATACTGACGCTGAGGTACGAAAGTGTGGGGAGCAAACAGGATTAGATACCCTGGTAGTCCACACCGTAAA
+
GGGGGGGGGGGGGGGGGGGGGGGGGGGGGGGGGGGGGGGGGGGGGGGGGGGGGGGGGGGGGGGGGGGGGGGGGGGGGGGGGGGGGGGGGGGGGGGGGGGGGGGGGGGGGGGGGGGGGGGGGGGFGGGGGGGGGGGGGGGGGGGGGGGGGGGGGGGGGGGGGGGGGGGGGGGGGGGGFGGGGG:FGFGGGGGGGGEGGGGGFGGGGGGFGGFGEGGGGGGGGGGGGFGGGGGFGGGFFGGGGFF;9<?FGGGF0FFFFFFFGFGF>:624A<9A?FFFFFFFF
@M06628:26:000000000-CRM2J:1:1103:10199:9513 1:N:0:102
TACGGAGGGGGTTAGCGTTGTTCGGAATTACTGGGCGTAAAGCGTACGTAGGCGGATTGGAAAGTATGGGGTGAAATCCCAGGGCTCAACCCTGGAACTGCCCTGTAAACTATCAGTCTAGAGTTCGAGAGAGGTGAGTGGAATTCCAAGTGTAGAGGTGAAATTCGTAGATATTTGGAGGAACACCAGTGGCGAAGGCGGCTCACTGGCTCGATACTGACGCTGAGGTACGAAAGTGTGGGGAGCAAACAGGATTAGATACCCTGGTAGTCCACACCGTAA
+
GGGGGGGGGGGGGGGGGGGGGGGGGGGGGGGGGGGGGGGGGGGGGGGGGGGGGGGGGGGG9FGGGGGGGGGGGGGGGGGGGGGGGGGGGGGGGGGGGGGGGGGGGGGGGGGGGGGGGGGGGGGGGGGGGGGGGGGGGGGGGGGGGGGGGGGGGGGGGGGGGGGGGGGGGGGGGGGGGGGGGGGGGGGGGGGGGGGGGGGGFGGGGGGGGGFGGGGGGGGGGGGGGFGGGGGFGGGFFGGGGFFFFFBGGGGFFFGFFFFAGFGGFFFBFFFFFFFFFFF?FF
@M06628:26:000000000-CRM2J:1:1103:10193:9531 1:N:0:102
TACGGAGGGGGTTAGCGTTGTTCGGAATTACTGGGCGTAAAGCGTACGTAGGCGGATTGGAAAGTATGGGGTGAAATCCCAGGGCTCAACCCTGGAACTGCCCTGTAAACTATCAGTCTAGAGTTCGAGAGAGGTGAGTGGAATTCCAAGTGTAGAGGTGAAATTCGTAGATATTTGGAGGAACACCAGTGGCGAAGGCGGCTCACTGGCTCGATACTGACGCTGAGGTACGAAAGTGTGGGGAGCAAACAGGATTAGATACCCTGGTAGTCCACACCGTAA
+
GGGGGGGGGGGGGGGGGGGGGGGGGGGGGGGGGGGGGGGGGFGGFGGGGGGGGGGGGGG8CFGGGGGGGGGGGGGGGGGGGGGGGGGEFGGGGGGGGGGGGGGGGGGGGGGGGGGGGGGGGDGFGGDFGGE@F7FCFGGGGGGGGFGGGGGGGGGG9BFGGGGGF?FGGGGGGGGGGCEGEGGGGFGCFFFG=EECGGGGEGEGGFC9CFFCG5C@EGGGGEGGD5CFFCF3=57-67FGD@BF;BFFCGGF<FGF>BA<FFGGF?>8)-499A?FFE>BFB
@M06628:26:000000000-CRM2J:1:1103:22286:9663 1:N:0:102
TACGGAGGGGGTTAGCGTTGTTCGGAATTACTGGGCGTAAAGCGTACGTAGGCGGGTTGGAAAGTATGGGGTGAAATCCCAGGGCTCAACCCTGGAACTGCCCTGTAAACTATCAGTCTAGAGTTCGAGAGAGGTGAGTGGAATTCCAAGTGTAGAGGTGAAATTCGTAGATATTTGGAGGAACACCAGTGGCGAAGGCGGCTCACTGGCTCGATACTGACGCTGAGGTACGAAAGTGTGGGGAGCAAACAGGATTAGATACCCTGGTAGTCCACACCGTAA
+
GGGGGGGGGGGGGGGGGGGGGGGGGGGGGGGGGGGGGGGGGGGGGGGGGGGGGGG@>CC+8FFFG?BF?FGGGGGGGGGGGGGGGGGGGGGGGGGGGGGGGG@F,8E,EFGC3,@FGGGGGGGGGGGGGGGGGGGGGGGGGGGGGGG9CGGGGGGGGGGGGGGGGGGGGGGGGGG9EGGGGGGGGGGGGGGGGGGGGGGGFGGGFGGCGGFGGGGGGGGGGGGGGFGGGGGFGGGFFGGGGFFFFFFGGGGFBFGFFFFFGFFGFBFBFFFFFFFFFFFFFF
@M06628:26:000000000-CRM2J:1:1103:8389:10100 1:N:0:102
TACGGAGGGGGTTAGCGTTGTTCGGAATTACTGGGCGTAAAGCGCACGTAGGCGGATCAGAAAGTATGGGGTGAAATCCCAGGGCTCAACCCTGGAACTGCCTCATAAACTCCTGGTCTAGAGTTCGAGAGAGGTGAGTGGAATTCCGAGTGTAGAGGTGAAATTCGTAGATGTTCGGAGGAACACCAGTGGCGAAGGCGGCTCACTGGCTCGATACTGACGCTGAGGTGCGAAAGTGTGGGGAGCAAACAGGATTAGATACCCTGGTAGTCCACACCGTAA
+
GGGGGGGGGGGGGGGGGGGGGGGGGGGGGGGGGGGGGGGGGGGGGGGGGGGGGGGGGGGGGGGGGGGGGGGGGGGGGGGGGGGGGGGGGGGGGGGGGGGGGGGGGGGGGGGGGGGGGGGGGGGGGGGGGGGGGGGGGGGGGGGGGGGGGGGGGGGGGGGGGGGGGGGGGGGGGGGGGGGGGGGGGGGGGGGGGGGGGGGGFGGGGGGGGGFGGGGGGGGGGGGGGFGGGGGFGGGFFGGGGFFFFFFGGGGFFFGFBFFFGFGGFFFFFFFFFFFFBEFBBF
@M06628:26:000000000-CRM2J:1:1103:7007:10791 1:N:0:102
TACGGGGGATGCAAGCGTTATCCGGAATGATTGGGCGTAAAGCGTCTGTAGGTGGCTTCCAAGTCAACTGTCAAAAATCAGGGCTTAACCTTGAACCGGCAGTTGAAACTATAAAGCTTGAGTTAGGTAGGGGCAGAGGGAATTCCTAGTGTAGCGGTGAAATGCGTAGATATTAGGAAGAACACCAATCGCGAAAGCACTCTGCTGGGCCATGACTGACACTGAGAGACGAAAGCTAAGGGAGCGAATGGGATTAGATACCCCAGTAGTCTTAGCCGTAAA
+
GGGGGGGGGGGGGGGGGGGGGGGGGGGGGGGGGGGGGGGGGGGGGGGGGGGGGGGGGGGGGGGGGGGGGGGGGGGGGGGGGGGGGGGGGGGGGGGGGGGGGGGGGGGGGGGGGGGGGGGGGGGGGGGGGGGGGGGGGGGGGGGGGGGGGGGGGFGDGGGGGGGGGGGGGGGGGGGGGGGGGGGGGGGGGGGGGGGGGGGGFGGGGGGGGGFGGGGGGGGGGGGGGFGGGGGFGGGFFGGGGFBFFFFGGGGFF?GFFFFDGFGGFFFFFFFFFFDFFFFFFF
@M06628:26:000000000-CRM2J:1:1103:27955:11155 1:N:0:102
TACGGAGGGGGTTAGCGTTGTTCGGAATTACTGGGCGTAAAGCGTACGTAGGCGGATTGGAAAGTAGGGGGTGAAATCCCAGGGCTCAACCCTGGAACTGCCTCCTAAACTATCAGTCTAGAGTTCGAGAGAGGTGAGTGGAATTCCAAGTGTAGAGGTGAAATTCGTAGATATTTGGAGGAACACCAGTGGCGAAGGCGGCTCACTGGCTCGATACTGACGCTGAGGTACGAAAGTGTGGGGTGCAAACAGGATTAGATACCCTGTTAGTCCACACCGTAA
+
FGGGDGG@7FGCBCFFECFFFGCC@CBFFACCF<CFG>F:<CCF?FECEEC?ECFGEEFGEFCGEGFFBFFECFFGGEDGGGFDGGGGGFGGGGGGGGGF?FFCE<FACFCFFFDGBACCCFBGFGGCFGGFFGGGGGGG>FF:F,=FCCFGGGG9C7FF?CFEGGGFCEG9;9FFGFGGEGCFCFGGF9CFGCEG>5CGDD>E9CGFFGFFD=0;5:CFCGGGGEGDFGG:E=C95*C7756(4::*015?BFF><2ABG*<6?4).:A926<?4?EF?B?
@M06628:26:000000000-CRM2J:1:1103:9998:11325 1:N:0:102
TACGGAGGGGGTTAGCGTTGTTCGGAATTACTGGGCGTAAAGCGCGCGTAGGCGGATTATTAAGTTAGGGGTGAAATCCCGGGGCTCAACCACGGAACTGCCCTTAATACTGGTAGTCTAGAGTTAGAGAGAGGTGAGTGGAATTCCGAGTGTAGAGGTGAAATTCGTAGATATTCGGAGGAACACCAGTGGCGAAGGCGGCTCACTGGCTCGATACTGACGCTGAGGTGCGAAAGCGTGGGGAGCAAACAGGATTAGATACCCTGGTAGTCCACGCCGTAA
+
GGGGGGGGGEEFEGGGGGGGGFGGGGGGCGGGGGGGGGGGGGDG:CFGGGGGGGGDC:EFGGGGGGGGGGGGGGGGDEGFG@GGGGGGGGGD<CFGGGGGGG7FGCGGGGGGGGAFGGGFGGGGG9@>>>CGCGGGGGGGGGGGFFFGGGGGGGG9FGGGGGGGAFFGGGGGGGG?>C5CGGGGGGGGEFFGGGGGGGGCDDGGGGG@:=:CGDCGEDGGGGGGGFGGGEGDGGGFFGGGGFFFFF<DGGGFFFGFFFFFGFGGF?FFFFFFFBFFFFFFFF
@M06628:26:000000000-CRM2J:1:1103:25397:11424 1:N:0:102
TACGGAGGGGGTTAGCGTTGTTCGGAATTACTGGGCGTAAAGCGTACGTAGGCGGATTAGTCAGTCAGAGGTGAAATCCCAGGGCTCAACCCTGGAACTGCCTTTGATACTGCTAGTCTTGAGTTCGAGAGAGGTGAGTGGAATTCCAAGTGTAGAGGTGAAATTCGTAGATATTTGGAGGAACACCAGTGGCGAAGGCGGCTCACTGGCTCGATACTGACGCTGAGGTACGAAAGTGTGGGGAGCAAACAGGATTAGATACCCTGGTAGTCCACACCGTAA
+
GGGGGFGGGGGGGGGGGGGGGGGGGGGGGGGGGGGGGGGGGGGGGGGGGGGGGGGGGGGGGGGGGGGGGGGGGGGGGGGGGGGGGGGGGGGGGGGGGGGGGGGGGGGGGGGGGGGGGGGGGGGGGGGGGGGFFFFGGGGGGGGGGGGGGGGGGGGGGGGGGFGGGGGGGGGGGGGCFFGGGGGGGGGGGGGGGGGGGGGGFGGGGGGGGGFGGGGGGGGCGGGGGFGGGFFFGGGFFFFFGFFFFF<FGFD??FGF?FFFGFGFFFFFBFFFFFFFFFFFFB
@M06628:26:000000000-CRM2J:1:1103:26448:11435 1:N:0:102
GACGAACCGTCCAAACGTTATTCGGTATCACTGGGCTTAAAGCGTGCGTAGGCGGCTTGGAAGGTGAGATGTGAAAGCCCACGGCTCAACCGTGGAATTGCGTTTCAAACCCTCAAGCTTGAGGAAGACAGGGGTGTTGGGAACTTATGGTGGAGCGGTGAAATGCGTTGATATCATAGGGAACACCGGTGGCGAAGGCGCAACACTGGGTCTTTTCTGACGCTGAGGCACGAAAGCTAGGGTAGCGAGCGGGATTAGATACCCCGGGAGTCCTAGCTGTAA
+
GGGG@FGGGGGGGGGGGGGGGGGGGGGGGGGGGGGGGGGGGGGGGGGGGGGGGGGGGGGGGGGGGGGGFGGGGGGGGGGGGGGGGGGGGGFGFFGDGGGGGGDCEFGGGGGCFFGCGEFDGGGGGGGGGGGGCGCFG*DCGGGCFFGFGGGGGGGGGGGGGGGFGGGGDCF9C;?FGGGGGG*=AFEGG*?CEGEEGDCC7C=*AE7CFF:<FG7EFGGFGG:C<DGGFGGEGGDB0:>FGF(,4>9>)/7>>@D()55)>?@F)4),-4:?)4)92@<:26
@M06628:26:000000000-CRM2J:1:1103:16179:11536 1:N:0:102
GACGGAGGATGCAAGTGTTATCCGGAATCACTGGGCGTAAAGCGTCTGTAGGTGGTCCGATAAGTCAACTGTTAAATCTTGAGGCTCAACCTCAAAATCGCAGTCGAAACTATTAGACTAGAGTATAGTAGGGGTAAAGGGAATTTCCAGTGGAGCGGTGAAATGCGTAGAGATTGGAAAGAACACCGATGGCGAAGGCACTTTACTGGGCTATTACTAACACTCAGAGACGAAAGCTAGGGTAGCAAATGGGATTAGATACCCCAGTAGTCCTAGCCGTAA
+
GGGGGGGGGGGGGGGGGGGGGGGGGGGGGGGGGGGGGGGGGGGGGGGGGGGGGGGGGGGGGGGGGGGGGGGGGGGGGGGGGGGGGGGGGGGGGGGGGGGGGGGGGGGGGGGGGGGGGGGGGGGGGGGGGGGGGGGGGGGGGGGGGGGGGGGGGFGGGGGGGGGGGGGGGGGGGGGGGGGGGGGGGGGGGGGGGGGGGGGGFGGGGGGGGGFGCGGGGGGGGGGGGFGGGGGFGGGFFGGGGFFFFFFGGGGFFFGFFFBFGFFGFFFFAAFFFFFFFFF?F?
@M06628:26:000000000-CRM2J:1:1103:16183:11554 1:N:0:102
GACGGAGGATGCAAGTGTTATCCGGAATCACTGGGCGTAAAGCGTCTGTAGGTGGTCCGATAAGTCAACTGTTAAATCTTGAGGCTCAACCTCAAAATCGCAGTCGAAACTATTAGACTAGAGTATAGTAGGGGTAAAGGGAATTTCCAGTGGAGCGGTGAAATGCGTAGAGATTGGAAAGAACACCGATGGCGAAGGCACTTTACTGGGCTATTACTAACACTCAGAGACGAAAGCTAGGGTAGCAAATGGGATTAGATACCCCAGTAGTCCTAGCCGTAA
+
GGGGGGGGGGGGGGGGGGGGGGGGGGGGGGGGGGGGGGGGGGGGFGGGGGGGGGGGGGGGGGGGGGGGGGGGGGGGGGGGGGGGGGGGGGGGGGGGGGGGGGGGGGGGGGGGGGGGGGGGGGGGGGGGGGGGGGGGGGGGGGGGGGGGGGGGGGGGGGGGGGGGGGGGGGGGGGGGGGGGGGGGGGGGGGGGGGGGGGGGFGGGGGGEDFFGGGGGFGG@FFGGGFGGGGGFGGD>?FGGGFFFFFFGGDGF?FFBFDFFF6ECFB>7>>BABFA?BF>(4<
@M06628:26:000000000-CRM2J:1:1103:10694:11738 1:N:0:102
TACGGAGGGGGTTAGCGTTGTTCGGAATTACTGGGCGTAAAGCGCACGTAGGCGGACTGGAAAGTTGGGGGTGAAATCCCAGGGCTCAACCCTGGAACTGCCTCCAAAACTATCAGTCTAGAGTTCGAGAGAGGTGAGTGGAATTCCGAGTGTAGAGGTGAAATTCGTAGATATTCGGAGGAACACCAGTGGCGAAGGCGGCTCACTGGCTCGATACTGACGCTGAGGTGCGAAAGTGTGGGGAGCAAACAGGATTAGATACCCTGGTAGTCCACACCGTAA
+
GGGGGGGGGGGGGGGGGGGGGGGGGGGGGGGGGGGGGGGGGGGGGGGGGGGGGGGGGGGGGFGGFGGGGGGGGGGGGGGGGGGGGCFDGGGGGGGGGGGGGGGGGGGGGGGGGGGGGGGGGGGGGGGFGDGGGGFGGGGGGGGGGGGGGGGGGFGGGGGGGGGGGGGFGGGGGGGGGGGGGGGGGGGGGGGGGGGGGGG5DGGGGGGGGGFGGGGGGGGGGGGGGFGGF5C:EGGBFGGFGE6:FFFGGGGFFFC52<):CFFGFFFFFFBFA<B@0@>?F?
@M06628:26:000000000-CRM2J:1:1103:18195:11751 1:N:0:102
TACGGAGGGTGTTAGCGTTGTTCGGAATTACTGGGCGTAAAGCGCACGTAGGCGGACTGGTAAGTTGGGGGTGAAATCCCAGGGCTCAACCCTGGAACTGCCTTCAAAACTATCAGTCTAGAGTTTGAGAGAGGGGAGTGGAATTCCGCGTGTAGCAGTGAAATTCGTAGATATTCGGAGGAACACCAATGGCGAAGGCAGCTCCCTGGCATAATACTGACGCTCATGTGCGAAAGCGTGGGTAGCAAACAGGATTAGATACCCTGGTAGTCCACGCCGTAA
+
GGGGEGGGG;F@-EFGGGG:6CFGGGGGGGGGGGGGGGGGGGGGC+CF6EFGGGGG7FG,,CFG,9,B++CFGGGGGGGGCFGGGG<FGGG@,DFGG8,>F3E,,,,CFGG9,@FGGGGGGGGG,,@,3@EFGG*F*CGGGGGGGGG@*=FGGGG,,@FGGGGG9EGGGGGGGG99CFGGGGGGGGGG*CGGGGGGGGG*<D*A+AFGG5)*+<*<CGGGGGGG3>*:C+:BGGGF0CGGGF19?DFGGGGFFFGFFFFFGFGGFFFBFFFFAFF36F39<?
@M06628:26:000000000-CRM2J:1:1103:7985:11848 1:N:0:102
TACGGAGGGGGTTAGCGTTGATCGGAATTACTGGGCGTAAAGCGTACGTAGGCGGATTGGAAAGTATGGGGTGAAATCCCAGGGCTCAACCCTGGAACTGCCCTGTAAACTATCAGTCTAGAGTTCGAGAGAGGTGAGTGGAATTCCAAGTGTAGAGGTGAAATTCGTAGATATTTGGAGGAACACCAGTGGCGAAGGCGGCTCACTGGCTCGATACTGACGCTGAGGTACGAAAGTGTGGGGAGCAAACAGGATTAGATACCCTGGTAGTCCACACCGTAA
+
GGGGGGEGGEGFEGGGGGGG,EFGGGGGGGGGGGGGGGGGGGAFBGGGGGGGGGGFGGGFCGGGGCFGC@FGGGGGGGGGGGGGGGGGGGGGGGGGGGGGG8>B>BF@FGGF9FGGFGGGGGGGCGF7CGGGGGDCDFGGGGGGGFGA;FGGGGG9FGGGGGGGGGGGGGG;CFFGGCGGGGGGGGGGGGGGGGGGGGGGFGC=6EGFGC4CEEGGGGGGGGGGGFGGGFGFGGGF<GGGGFFBFFFGGGGFFFGA?<FFGFGGFFFFFBFFFFF;?FBFFF
@M06628:26:000000000-CRM2J:1:1103:11659:11871 1:N:0:102
TACGGGGGATGCAAGCGTTATCCGGAATGATTGGGCGTAAAGCGTCTGTAGGTGGCTTTCCAAGTCAACTGTCAAAAATCAGGGCTTAACCTTGAACCGGCAGTTGAAACTATAAAGCTTGAGTTAGGTAGGGGCAGAGGGAATTCCTAGTGTAGCGGTGAAATGCGTAGATATTAGGAAGAACACCAATCGCGAAAGCACTCTGCTGGGCCATGACTGACACTGAGAGACGAAGCTAAGGGAGCGAATGGGATTAGATACCCCAGTAGTCTTAGCCGTAAA
+
GGGGGGGGGGGGGGGGGGGGGGGGGGGGGGGGGGGGGGGGGGGGGGGGGGGGGGGGGGGGGGGGGGGGGGGGGGGGGGGGGGGGGGGGGGGGGGGGGGGGGGGGGGGGGGGGGGGGGGGGGGGGGFGGGGGGGGGGGGGGGGGGGGGGGGGGGGGGGGGGGGGGGGGGGGGGGGGGGGGGGGGGGGGGGGGGGGGGGGGGFGGGGGGGGGFGGGGGGGGGGGGGGFGGGGGFGGGFFGGGGFFFFFBGGGGFFFGFFFFFGFGGFFFFAFFFFFFFFFFFFF
@M06628:26:000000000-CRM2J:1:1103:5523:11896 1:N:0:102
TACGGAGGGGGTTAGCGTTGTTCGGAATTACTGGGCGTAAAGCGTACGTAGGCGGATTGGAAAGTATGGGGTGAAATCCCAGGGCTCAACCCTGGAACTGCCCTGTAAACTATCAGTCTAGAGTTCGAGAGAGGTGAGTGGAATTCCAAGTGTAGAGGTGAAATTCGTAGATATTTGGAGGAACACCAGTGGCGAAGGCGGCTCACTGGCTCGATACTGACGCTGAGGTACGAAAGTGTGGGGAGCAAACAGGATTAGATACCCTGGTAGTCCACACCGTAA
+
GGGGGGGGGGGFGGGGGGGGGGGGGGGGGGGGGGGGGGGGGGGGGGGGGGGGGGGGGGGGGGGFGGGGGGGGGGGGGGDFGGGGGGGGGGGGGGGGGGGGGDGGGGGGGGGFGGGGGGGGGGGGGGGGGFGFGGGGGGGGGGGGGGGGGGGGGGGGGGGGGGGGGGGGGGGGGGGGGGGGGGGGGGDGGGGGGGGGGGGGECEGFGGGGGFFEDGGGGGGGGGGGFGGGGGFGGG9>;DFGEFFF>FGFGGFFFGFFFFBFFGGFBFFFFFFAF>@B:3?BB
@M06628:26:000000000-CRM2J:1:1103:12840:12010 1:N:0:102
TACGGAGGGGGTTAGCGTTGTTCGGAATTACTGGGCGTAAAGCGTACGTAGGCGGATCAGAAAGTAGGGGGTGAAATCCCGAGGCTCAACCTCGGAACTGCCTCCTAAACTCCTGGTCTTGAGTTCGAGAGAGGTGAGTGGAATTCCAAGTGTAGAGGTGAAATTCGTAGATATTTGGAGGAACACCAGTGGCGAAGGCGGCTCACTGGCTCGATACTGACGCTGAGGTACGAAAGTGTGGGGAGCAAACAGGATTAGATACCCTGGTAGTCCACACCGTAA
+
GGGGGFGGGGGGGGGGGGGGGGGGGGGGGGGGGGGGGGGGGGGGGGGGGGGGGGGGGGGGGGGGGGGGGGGGGGGGGGGGGGGGGGGGGGGGGGGGGGGGGGGGGGGGGGGGGGGGGGGGGGGGGGGGGGGGGGGGGGGGGGGGGGGGGGGGGGGGGGGGGGGGGGGGGGGGGGGGGGGGGGGGGGGGGGGGGGGGGGGGFGGGGGGGGGFGGGGGGGGGGGGGGFGGGGGFGGGFFGFGGFFFFFFGGGGFFFGFFBFFGFGGFFFFFFFFFFFFFFFFFF
@M06628:26:000000000-CRM2J:1:1103:23352:12052 1:N:0:102
TACGGAGGGGGTTAGCGTTGTTCGGAATTACTGGGCGTAAAGCGTACGTAGGCGGATCAGAAAGTAGGGGGTGAAATCCCAGGGCTCAACCCTGGAACTGCCTCCTAAACTCCTGGTCTTGAGTTCGAGAGAGGTGAGTGGAATTCCGAGTGTAGAGGTGAAATTCGTAGATATTCGGAGGAACACCAGTGGCGAAGGCGGCTCTCTGGCTCGATACTGACGCTGAGGTACGAAAGTGTGGGGAGCAAACAGGATTAGATACCCTGGTAGTCCACACCGTAA
+
GGGGGGGGGGGGGGGGGGGGGGGGGGGGGGGGGGGGGGGGGGGGGGGGGGGGGGGGGGGGFGGGGGGGGGGGGGGGGGGGGGGGGGGGGGGGGGGGGGGGGGGGGGGGGGGGGGGGGGGGGFGGGGGGGGGGGGGGGGGGGGGGGGGGGGGGGGG9FGGGGGGGGGGGGGGGGGGGGGGGGGGGGGGGGGGGGGGGGEGGFGGG+CFGGGFGGGGGGGGGGGGGGFGGGCGFGFGBFGGGGE;?>>FGGGGFBFG>><4:FFGGFFF?<BFF.:<?B>64??
@M06628:26:000000000-CRM2J:1:1103:26738:12128 1:N:0:102
TACGGAGGGGGTTAGCGTTGTTCGGAATTACTGGGCGTAAAGCGTACGTAGGCGGATTGGAAAGTATGGGGTGAAATCCCAGGGCTCAACCCTGGAACTGCCCTGTAAACTATCAGTCTAGAGTTCGAGAGAGGTGAGTGGAATTCCAAGTGTAGAGGTGAAATTCGTAGATATTTGGAGGAACACCAGTGGCGAAGGCGGCTCACTGGCTCGATACTGACGCTGAGGTACGAAAGTGTGGGGAGCAAACAGGATTAGATACCCTGGTAGTCCACACCGTAA
+
GGGGGDFDEGEGGEFDEFGGGFGGDGEGGFGGGGGGE>FGGGGGFGGGGGGGGGGGGGGF9?FF?FBFGCFGFFGGFEFGGGGGGGFFGGGGGGGGGGGGGGGGGGGGGGGGGGGCFCE@FEFCDGGGGGD7FGFGGGGGGGGGGGGGG<>FGGGGGGGGFGFGGGGFD=5CFFGFFGGFGGGGFEGGGFGGGGGCGGGGFGDEGGGGGFFFEGGFGGFCFEGGGFFGGGDEGFGFFGGGGE>103:FGGGFFFGBFFFFGFGFF<<?ABFF>BFFFDF?BF
@M06628:26:000000000-CRM2J:1:1103:26720:12131 1:N:0:102
TACGGAGGGGGTTAGCGTTGTTCGGAATTACTGGGCGTAAAGCGTACGTAGGCGGATTGGAAAGTATGGGGTGAAATCCCAGGGCTCAACCCTGGAACTGCCCTGTAAACTATCAGTCTAGAGTTCGAGAGAGGTGAGTGGAATTCCAAGTGCAGAGGTGAAATTCGTAGATATTTGGAGGAACACCAGTGGCGAAGGCGGCTCACTGGCTCGATACTGACGCTGAGGTACGAAAGTGTGGGGAGCAAACAGGATTAGATACCCTGGTAGTCCACACCGTAA
+
EGGGGGGGG:FGGGGGEGG@B@FG7FGGGGGGGGGGDBEFGEGEFGGBFFFGGGEGG>C,=EFFBFGDCFGCGGGGGE=FGGFGGGGGGGGGGGGGGGGGGEDFD=FGFGGGGGGFGGACFDFGDGGGGEEGGGGGGGGGGGGGGGG@FCFF9;DGFFGFFGGGFGGEGFECFGGGGGGCCCCFGGGGGGGC55:=EGGG)CEEFGGGGFFGGGGCGGG@FEGGGD5DG?:DE5D;-*2*95>:6;?F44C7?@6A<<AACFE+*.<5<2AFFFB::5(.46
@M06628:26:000000000-CRM2J:1:1103:4576:12359 1:N:0:102
TACGGAGGGGGTTAGCGTTGTTCGGAATTACTGGGCGTAAAGCGTACGTAGGCGGATTAGTCAGTCAGAGGTGAAATCCCAGGGCTCAACCCTGGAACTGCCTTTGATACTGCTAGTCTTGAGTTCGAGAGAGGTGAGTGGAATTCCAAGTGTAGAGGTGAAATTCGTAGATATTTGGAGGAACACCAGTGGCGAAGGCGGCTCACTGGCTCGATACTGACGCTGAGGTACGAAAGTGTGGGGAGCAAACAGGATTAGATACCCTGGTAGTCCACACCGTAA
+
GGGGGGGGGGG7FFGGGGGCFGGGGGGGGGGGFGGGGGGGGGGGGEGGGGGGGGGCGCCGGFGGEGGGGGGGGGGGGGGGFGGGGGGGGGGGGGGGGGGGGFGGGGFFGGGGGCGGGGGGGGGGGGGAFGG@FGEGDGGGGGGGGGGGGGGGGGGCFGGGGGGGFGGGGGGFGGFGGGGGCFGGGGGGGGGGGGGGGGGGFGEGGGGGGGFGGGGGGGFFGEGGGFGGGGGFGGGFAGGGGFFFFFFGGGGFBFFA?FFFFFFGF?75A>AB<FBF?07::?
@M06628:26:000000000-CRM2J:1:1103:23759:12558 1:N:0:102
TACGGAGGGGGTTAGCGTTGTTCGGAATTACTGGGCGTAAAGCGTACGTAGGCGGATTAGTCAGTCAGAGGTGAAATCCCAGGGCTCAACCCGGGAACTGCCTTTGATACTGCTAGTCTTGAGTTCGAGAGAGGTGAGTGGAATTCCGAGTGTAGAGGTGAAATTCGTAGATATTCGGAGGAACACCAGTGGCGAAGGCGGCTCACTGGCTCTATACTGACGCTGAGGTACGAAAGTTTGGGGAGCAAACAGGATTAGATACCCTGGTAGTCCACACCGTAA
+
GGGGFGGGGCF8+CFGGGGG@FGEGGGGFGGGGGGGGGGGGGGGGGGGFGGGGGG>FEEBFFEF?EGCGGGGGGGGGGGGGGGGGGGGFGG7+@FGGGFGG8>FGGDAFGGGGGG9FFG9FFGGFCG7,@EGGGCEFBGFGGGGGGGGEGGGGGGGGFGGGGGG9BGGG8CGGGGGGGGGGGGGGGGFGGGGCGGEEEF8)/*7?FF?CFFG+3>CFGGGGDDGCBC5DFF@EGGF<*:FGFF:>>BFGGDF:F<A<DFFGFGGFFF42)5A):2)4>>B::
@M06628:26:000000000-CRM2J:1:1103:4559:13001 1:N:0:102
TACGGAGGGTCCGAGCGTTATCCGGAATCATTGGGTTTAAAGGGTCCGTAGGTGGGCCTATAAGTCAGAGGTGAAAGTTTGTGGCTCAACCATAAAATTGCCTTTGATACTGTAGGTCTTGAGTTATAGTGAAGTTGCCGGAACATGTGGTGTAGCGGTGAAATGCATAGATATCACATAGAACTCCAATTGCGAAGGCAGGTGACTAACTATATACTGACACTGATGGACGAAAGCGTGGGGAGCGAACGGGATTAGATACCCCGGTAGTCCACGCCGTAA
+
GGGGGGGGGGGGGGGGGGGGGGGGGGGGGGGGGGGGGGGGGGGFFGFGGFGGFGGGGG@FFF9FGGGGGGGGGGGGGGFGGGGGGGGGGGFCF<FGGGGGGGGGFFEFFGFEFGGGGGGGFGGGGGGGFGGGGGGFGGGGGGGGFGGGGFFEFFGFGGGGGGGGGGGGGGCGGGGFFCDGGGGGGGFDFGGFGGGGGGFGDDGCGGGGGGAFGFGGGGGGGGGGGFGGGFFFGGDBDGCG<D91736GGGGFFFGB<FDBGFCC@;@>BB<<)6<:>77>??
@M06628:26:000000000-CRM2J:1:1103:3838:13216 1:N:0:102
TACGGAGGGGGTTAGCGTTGTTCGGAATTACTGGGCGTAAAGCGCACGTAGGCGGATCAGAAAGTATGGGGTGAAATCCCGAGGCTCAACCTCGGAACTGCCTCATAAACTCCTGGTCTTGAGTTCGAGAGAGGTGAGTGGAATTCCAAGTGTAGAGGTGAAATTCGTAGATATTTGGAGGAACACCAGTGGCGAAGGCGGCTCACTGGCTCGATACTGACGCTGAGGTGCGAAAGTGTAGGGAGCAAACAGGATTAGATACCCTGGTAGTCCACACCGTAA
+
GGGGGGGGGGGGGGGGGGGGGGGGGGGGGGGGGGGGGGGGGGGGGGGGGGGGGGGGGGGGGGGGGGGGGGGGGGGGGGGGGGGGGGGGGGGGGGGGGGGGGGGGGGGGGGGGGGGGGGGGGGGGGGGGGGGGGGGGGGGGGGGGGGGGGGGGGGGGGGGGGGGGGGGGGGGGGGGGGGGGGGGGGGGGGGGGGGGGGGGGFGGGGGGGFGFGGGGGGGGGGGGGGFGGGGGFGGGFFGGGGF?FFF?CFGGFFFGFBFFFFFGGF?F?FFBFBAFFF@>FFF
@M06628:26:000000000-CRM2J:1:1103:18934:13231 1:N:0:102
TACGGAGGGGGTTAGCGTTGTTCGGAATTACTGGGCGTAAAGCGCACGTAGGCGGACTGGAAAGTTGGGGGTGAAATCCCAGGGCTCAACCCTGGAACTGCCTCCAAAACTATCAGTCTAGAGTTCGAGAGAGGTGAGTGGAATTCCGAGTGTAGAGGTGAAATTCGTAGATATTCGGAGGAACACCAGTGGCGAAGGCGGCTCACTGGCTCGATACTGACGCTGAGGTGCGAAAGTGTGGGGAGCAAACAGGATTAGATACCCTGGTAGTCCACACCGTAA
+
GGGGGFGEGGGGGGGGGBEFGGGGGGGGGGGGGGGGGFGGGGGGGGGGGGGGGGGGGGGGFGGGGGFGEGEEGGFGGGGGGGGGGGGGGGGGGGGGGGGGGGGGGGGGGGGGEGDCFCGFGFGGGGGFEEEFGG>FFGGGGGGGGGGGGGFFF@FGGGGGCFGGFGGGFGEGGGGGGGGEGGGGGGGFFGFFGGGGGCGG5DEGGGGFGGFGGG4FGGGFFEGGG>FG9;<@GGGFFGGGGF;:>BFGGGGFBFFAFBD:?@FFFFFF9AFAAFF43D;?FF
@M06628:26:000000000-CRM2J:1:1103:2454:13687 1:N:0:102
TACGGAGGGTGCAATCGTTATCCGGATTCACTGGGTTTAAAGGGTGCGTAGGTGGGCAGGTAAGTCAGTGGTGAAATCTTTGGGCTTAACCCGAAAACTGCCATTGATACTGCAGGTCTTGAGGGTATTTGAAGTAGCGGGAATAGGTAGTTTAGCGGTGAATTGATTGGTTATTACTTAGAAAACCAATTGCGAAGGCAGGTAACTAGGCAACAACGAAGGCGGTTGAACGAAAGGTTGGGAGCGGACAAGGATTGGTTCCCCGGGTGTTCCCGGCCTTAA
+
GGGGGGGGGGGGGGGGGGGGGGGGGGGGGGGGGGGGGGGGGGGGGGGGGGGGGGGGGGGGGGGGGGGGGGGFGGGGGGGG<FF+,B4F,CF,+@FG+,,,C,7E?8,5,,,7,,B,6,C,5,7,+@,,C,6E,833,3+@@C+8@,,3,3,,3,,,@:51DG,,2,,5+,2*2>;22D9,,?<,,?BC*B2,,/B*=**3:<F7@+3E+35D5@C8/)*****))))9*+*):A3((00>DF((((,9))*8()9)((-(*0@8)3)((,(.))-.4>(5<>
@M06628:26:000000000-CRM2J:1:1103:2471:13698 1:N:0:102
TACGGAGGGTGCAATCGTTATCCGGATTCACTGGGTTTAAAGGGTGCGTAGGTGGGCAGGTAAGTCAGTGGTGAAATCTTGGGCTTTACCCCAAAAATTCCAATGATACCGCAGGTCTTTAGTTGTATTTGAGTAACTGGAATAAGTAAGTTAACGGTTGAATTCATATGTATTTCCTAAAACACCCATTTCCGATGCAAGGTAATTAACAACAACTGAACACTATTGAACAAAACGTTGGGATCCAACAGGAATAGAATCCCTGGTCATCCACGGCCTAAA
+
GGGGGGGGGGGGGGGGCFEGGGGGGGGGGEFGFGFGGGGGGGGEFGFGGGGGGGGDFFEGGGGGGGGGGGGGGGGGGGGG9EF<,B,C5EE++BFE+,,,C<,F,5,,:5++++@:5,C?,,5,<C,,CD,C38,>,,:@,B=3,,,,,,83,,53++83@@;,7>;,+,5,,3,,5,,,,73,,>*==D?,,1=*=*,6/*=<,,+@,,+;1*;*0*0+++02*+++++*+2=*,(20>CD1(-()7*>*5()9)-)))*0<+0())))).)4()-)(.44
@M06628:26:000000000-CRM2J:1:1103:22524:14000 1:N:0:102
TACGGAGGGGGTTAGCGTTGTTCGGAATTACTGGGCGTAAAGCGTACGTAGGCGGATTAGTCAGTCAGAGGTGAAATCCCAGGGCTCAACCCTGGAACTGCCTTTGATACTGCTAGTCTTGAGTTCGAGAGAGGTGAGTGGAATTCCAAGTGTAGAGGTGAAATTCGTAGATATTTGGAGGAACACCAGTGGCGAAGGCGGCTCACTGGCTCGATACTGACGCTGAGGTACGAAAGTGTGGGGAGCAAACAGGATTAGATACCCTGGTAGTCCACACCGTAA
+
GGGGGGGGGGGGGGGGGGGGGGGGGGGGGGGGGGGGGGGGGGGGGEGGGGGGGGGGGGGGGGGGGGGGGGGGGGGGGGGGGGFGGGGGGGGGGGGGGGGGGGGGGGGGGGGGGGGGGGGGGGGGGGG?CGGGGGGEGCGGGGGGGGGGCGGGGGGGGGGGGGGGDGGGGGGGGGGGGGGGGGGGGGGGGGGGGGGGGGGGBGDEGGFGGDFGEEFFGGGGGGGDDBGGGFGFGGGFFGGFGFFBFFFGD5FFFFGFFFFFGFGGFF::DFFA9AFF:B>:?B
@M06628:26:000000000-CRM2J:1:1103:11131:14034 1:N:0:102
TACGGAGGGTCCGAGCGTTATCCGGAATTATTGGGTTTAAAGGGTCCGTAGGCGGGCGATTAAGTCAGTGGTGAAAGTCTGCAGCTCAACTGTAGAATTGCCTTTGATACTGGTCGTCTTGAGTTATGGTGAAGTTGGCGGAATATGTAGTGTAGCGGTGAAATGCATAGATATTACATAGAACACCGATTGCGAAGGCAGCTGACTAACCATATACTGACGCTGATGGACGAAAGCGTGGGGAGCGAACAGGATTAGATACCCTGGTAGTCCACGCCGTAA
+
GGGGGGGGGGGGGGGGGGGGGGGGGGGGGGGGGGGGGGGGGGFGGGGGGGGGGGGGGGGGGGGGGGGGGGGGGGGGGGGGGGGGGGGGGGGGGGGGGGGGGGGGGGGGGGGGGGGGGGGGGGGFGEGGGGGGFGGGGGGGGGGGGGGGGGGGGGGGGGGGGGGGGGGGGGGGGGGGGGGGGGGGGGGEGGGGGGGGGGGGFGGGGGGGGGFGGGGGGGGGGGGGGFGGGGGEGGGFFGCDGEBFFFFGDGGFFFGFFFFFGFGGFFF?FFFFFFFFFFFFFF
@M06628:26:000000000-CRM2J:1:1103:12474:14073 1:N:0:102
TACGGAGGGTCCGAGCGTTATCCGGAATTATTGGGTTTAAAGGGTCCGTAGGCGGGCGATTAAGTCAGTGGTGAAAGTCTGCAGCTCAACTGTAGAATTGCCTTTGATACTGGTCGCCTTGAGTTATGGTGAAGTTGGCGGAATATGTAGTGTAGCGGTGAAATGCATAGATATTACATAGAACACCGATTGCGAAGGCAGCTGACTAACCATATACTGACGCTGATGGACGAAAGCGTGGGGAGCGAACAGGATTAGATACCCTGGTAGTCCACGCCGTAA
+
GGGGGGGGGGGGGGGGGGGGGGGGGGGGGGGGGGGGGGGGGGFGGGGGGGGGGGGGGGGGGGGGGGGGGGGGGGGGGGGGGGGGGGGGGGGGGGGGGGGGGGGGGGGGGGGGGGGGGGGGGGGGGGGGGGGGGGGGGGGGGGGGGGGGGGGGGGGGGGGGGGGGGGGGGGGGGGGGGGGGGGGGGGGGGGGGGGGGGGGGFGGGGGGFGGFGGGGGGGGGGGGGGFFGGGGFGGGFFGGGGFFFFFFGGGGFFFGFFFFFGFFGFB>BFFFFBDFEFFFFFF
@M06628:26:000000000-CRM2J:1:1103:4714:14098 1:N:0:102
TACGGAGGGGGTTAGCGTTGTTCGGAATTACTGGGCGTAAAGCGTACGTAGGCGGATTGGAAAGTATGGGGTGAAATCCCAGGGCTCAACCCTGGAACTGCCCTGTAAACTATCAGTCTAGAGTTCGAGAGAGGTGAGTGGAATTCCAAGTGTAGAGGTGAAATTCGTAGATATTTGGAGGAACACCAGTGGCGAAGGCGGCTCACTGGCTCGATACTGACGCTGAGGTACGAAAGTGTGGGGAGCAAACAGGATTAGATACCCTGGTAGTCCACACCGTAA
+
GGGGGFGGGGGGGGGGGGGGGGGGGGGGGGGGGGGGGGGGGGGGFGGGGGGGGGGGGGGGGGGGGGGGGGGGGGGGGGGGGGGGGGGGGGGGGGGGGGGGGGGGGGGGGGGGGGGGGGGGGGGGGGGGGGGGGGGGGGGGGGGGGGGGGGGGGGGGGGGGGGGGGGGGGGGGGGGGGGGGGGGGGGGGGGGGGGGGGGGGFGGGGGGGGGFGGGGGGGGGGGGGGFGGGGGFGGGFFGGGGFFFFFFGGGGFFFGFFFFFGFGGFFFFFFFFFFBFFEBFFB
@M06628:26:000000000-CRM2J:1:1103:14328:14171 1:N:0:102
TACGGAGGGGGTTAGCGTTGTTCGGAATTACTGGGCGTAAAGCGCGCGTAGGCGGATCAGAAAGTTGGGGGTGAAATCCCGGGGCTCAACCCCGGAACTGCCTCCAAAACTTCTGGTCTAGAGGTCGAGAGAGGTGAGTGGAATTCCGAGTGTAGAGGTGAAATTCGTAGATATTCGGAGGAACACCAGTGGCGAAGGCGGCTCACTGGCTCGATACTGACGCTGAGGTGCGAAAGTGTGGGGAGCAAACAGGATTAGATACCCTGGTAGTCCACACCGTAA
+
GGGGGGGGGGGCGGGGGGGGGGGGGGGGGGGGGGGGGGGGGGGGGGGGGGGGGGGGGGGGGGGGGGGGGGGGGGGGGGGGGGGGGGGGGGGGGGGGGGGGGGGGGGGGGGGGGGGGGGGGGGGGGGGGGGGGGGGGGGGGGGGGGGGGGGGGGGGGGGGGGGGGGGGGGGGGGGGGGGGGGGGGGGGGGGGGGGGGGGGGFGDGGGGGGG@FEGGGGFGGGGGGGFGGGFCBGGGFFD7CGFF09FBGGGGFFFGFFFFFGFGGFFF2<ADD<A>FFF>?BB
@M06628:26:000000000-CRM2J:1:1103:2080:14244 1:N:0:102
TACGGAGGGGGTTAGCGTTGTTCGGAATTACTGGGCGTAAAGCGTACGTAGGCGGATTGGAAAGTATGGGGTGAAATCCCAGGGCTCAACCCTGGAACTGCCCTGTAAACTATCAGTCTAGAGTTCGAGAGAGGTGAGTGGAATTCCAAGTGTAGTGGTGAAATTCGTAGATATTTGGAGGAACACCAGTGGCGAAGGCGGCTCACTGGCTCGATACTGACGCTGAGGTACGAAAGTGTGGGGAGCAAACAGGATTAGATACCCTGGTAGTCCACACCGTAA
+
GCGGGECEGGGEEGGCFFEDGGGGGGGGF@FFFFGGGGGGGGFGFGGGFGFGGGGDEEFGFFFGGFGFGGGCBFFFGFGGGGGECGGCFFDFGGGFFGGGGGGGFGGGGGGFGGGGGGGGGGGFGGG7FGGFGGGGGGGGGGGGGCFFGGGGFFGGGGGGGCFFGGGFGFGGGFFCGGFGGGGGGGGGGGGGGGGDEGGGFGGDGGGGGGFGGGGGDGGFGGGGGFGGGGFEEEC1<FFFGFFFFFFGGGGFFFGABFFFGFEEF:<?DA34:A?F?D6(4<
@M06628:26:000000000-CRM2J:1:1103:27625:14248 1:N:0:102
TACGGAGGGTCCTAGCGTTATCCGGAATTATTGGGTTTAAAGGGTCCGTAGGCGGGCGATTAAGTCAGTGGTTAAAGTCTGCAGCTCAACTGTAGAATTGCCTTTGATACTGGTCGTCTTGAGTTATGGTGAAGTTGGCGGAATATGTAGTGTAGCGGTGAAATGCAGAGATATTACATAGAACACCGATTGCGAAGGCAGCTGACTAACCATATACGGAGCCGGAGGGACGAAAGCGTGGGGAGCGAAAAGGATTAGATACCCTGGGAGTCCAAGCCGTAA
+
FGGGGGE@FGCFGGC8@BC@,6C@@7@F,,C<ECEG:C@<C<9@9,6+C@CEC=>:FEECFFD<95EFEEEE+,55B5<5CEGF=BA5,BFGAF9FFG9FBFFFGFCFDFGD8F<=><FDF<>DDAEGG9B<FA7EFCFC@*5><<D;BFFEFBFFGG@CCFFGGF,,2@EGGGCFGGFGGEFGGG>58BCFGEBCEF=>>D??+0:C9EFG+9:+20*:**111)))98<5C8C((119<>1(44>G)))/,)*-57)-:/+0=:@1<?(..6)*4)--,4
@M06628:26:000000000-CRM2J:1:1103:9823:14337 1:N:0:102
TACGAACCGTCCAAACGTTATTCGGTATCACTGGGCTTAAAGCGTCCGTAGGCGGCCTAGAAGTTGAGATGTGAAAGCCCACGCCTAAACCGTGGCACTGCGTCTCAAACCTCCCGGCTTGAGGAAGATAGGGGTGGAGGGAATGTATGGTGGAGCGGTGAAATGCGTTGATATCAGGGAGAACACCGGTGGCGAAAGCGCACTACTGGGTCTTGTCTGACACTGAGGGACGAAAGCTAAGGTAGCGAACAGGATTAGATACCCCGGTAGTCTTAGCCGTAA
+
GFG<-;+8CB,@FG,CCFEFGFFFEBCF,,6CCF8CE<<<EFGGD,+@FFGF<@@+@,9,C<C,5CCE,,59,C<?,B,+?CF++,+5,,,8+,++:,44,BF++,,,:E+,,33C@FE::>B<B>F,@FB><FC:**6>8*D,,,,7@:FC<>,@*4CFF:BE:9C:*:CG<FBC++**3CCCBFG:C*=EDCC5*:8CE)**3A:<@*.209*39?CCF+9D=FC3*;9)*299?77*07)6<:BDG))74474<4<ACFFF5(74;<B>))68<62::4
@M06628:26:000000000-CRM2J:1:1103:2091:14373 1:N:0:102
TACGGAGGGTCCGAGCGTTATCCGGAATTATTGGGTTTAAAGGGTCCGTAGGCGGGCGATTAAGTCAGTGGTGAAAGTCTGCAGCTCAACTGTAGAATTGCCTTTGATACTGGTCGTCTTGAGTTATGGTGAAGTTGGCGGAATATGTAGTGTAGCGGTGAAATGCATAGATATTACATAGAACACCGATTGCGAAGGCAGCTGACTAACCATATACTGACGCTGATGGACGAAAGCGTGGGGAGCGAACAGGATTAGATACCCTGGTAGTCCACGCCGTAA
+
GGGGGGGGGGGGGGGGGGGGGGGGGGGGGGGGGGGCGGGGGGGGGGGGGGGGGGGGGGGGGGGGGGGGGGGGGGGGGGGGGGGGGGGGGGGGGGGGGGGGGGGGGGGGGGGGGGGGGGGGGGGFGGGGGGGGGGGGGGGGGGGGGGGGGGGGGGGGGGGGGGGGGGGGGGGGGGGGGGGGGGGGGGGGGEGGGGGGGGGGFGGGGGGGGGFGGFFGGGGGGGGGGFGGGGGFGGGFFGGGGFFFFFFGGDGFFFGFFFFDFBCFF?FFFFF<<DFFFFFFFF
@M06628:26:000000000-CRM2J:1:1103:9672:14588 1:N:0:102
TACGGAGGGTGTTAGCGTTGTCCGGAATTACTGGGCGTAAAGCGCACGTAGGCGGATCAGAAAGTTGGGTGTGAAATCCCGGGGCTCAACCCCGGAACCGCCTCCAAAACTCCTGGTCTAGAGTTTGAGAGAGGTGAGTGGAATTTCGAGTGTAGCGGTGAAATTCGTAGATATTCGGAGGAACACCAGTGGCGAAGGCGGCTCACTGGGTTGATACTGACGCTGAGGGACGAAAGTGTGGGGAGCAAACCGGATTAGATACCCTGGTAGTCCTCACCGTAA
+
<FGGGGGG:,B66EF,CFG7F6CFGGGG,EGGGGGGGGGGGGGG76+CGFGGCFG+@+B?5?FGG<?=++8FBFGGGG,5++:@EGGGGG,++83:F+8@EC++@,@DCGG,,8<F,@FGGGGG9,=,@CG:>EF7F7?BCGGGG,F,CFFF;CG9FGEEFGGG9CFGFGG;?FG989CCEGGGGGG58FCFGGGGGGC*)):5AFGGG*.**+2CFG@+C8DC5>D5**9)CEC;520:CE(8>>?CF*101>C?2<BA7@GG4(5:AFBF)).12<<B?B
@M06628:26:000000000-CRM2J:1:1103:5718:14687 1:N:0:102
TACGGAGGGGGTTAGCGTTGTTCGGAATTACTGGGCGTAAAGCGCGCGTAGGCGGATTAGTAAGTTAGGGGTGAAATCCCGGGGCTCAACCCCGGAACTGCCTCTAATACTGCTAGTCTTGAGTTCGAGAGAGGTGAGTGGAATTCCGAGTGTAGAGGTGAAATTCGTAGATATTCGGAGGAACACCAGTGGCGAAGGCGACTCACTGGCTCGATACTGACGCTGAGGTGCGAAAGTGTGGGGAGCAAACAGGATTAGATACCCTGGTAGTCCACACCGTAA
+
GGGGGGGGGGGFGGGGGGGGGGGGGGGGGGGGGGGGGGGGGGGGGGGGGGGGGGGEGGGGGGGGGGGGGGGGGGFGGFGGGGGGGGGGGGGGGGGGGGGGGGGGGGGGGGGFGGGGGGGGGGGGGGGGGGGGDGFGGGGGGGGGGGGGGGGGGGGGGGGGGGGGGGGGGGGGGFGGFGGGGGGGGGCFGGGGGGGGGGGGFGGGGGGGGGFGGDGGGGGGGGGGGFGGFGGDGED9<FFGGE;B9B?<FGGFFFGF<?AFDFGGF?<:AFFF>FFFF;9BF?
@M06628:26:000000000-CRM2J:1:1103:20256:14804 1:N:0:102
GACGAACCGTCCAAACGTTATTCGGTATCACTGGGCTTAAAGCGTGCGTAGGCGGCTTGGTAGGTGAGATGTGAAAGCCCACGGCTCAACCGTGGAATTGCGTTTCAAACCCCCAAGCTCGAGGAAGATAGGGGTTATGGGAACTTATGGTGGAGCGGTGAAATGCGTTTATATCATAGGGAACACCGGTGGCGAAAGCGCATCACTGGATCTTTTCTGACGCTGAGGCACGAAAGCTAGGGTAGCGAACGGGATTAGATACCCCGGTATTCCTAGCCGTAA
+
GGGGGGGGGGGGGGGFGGGGGGGGGGGGGDGFGEGGGGFGGGGGGGGGEGGGGGGGCFGGGCF=FGGEFFEFFCFGFC=DFCGGGGGGE<FG:FEGGEFGGGGGGGGGGDFGGGCFGGGGGDEGGGCEF99CFE*@FGGGGEFFFGGGGGGFGFF@GEEFGGGGGGG8CCGFGGGFGGG+ABFGCA8CGGDGGG5CCEEGFGG=69FFGG47CFFFC7@9+*>DD>GFGGG5EGDF:>C9<@18:?9)CC)>6>D:?<4276:C;9E9>().4:A=759164
@M06628:26:000000000-CRM2J:1:1103:20263:14822 1:N:0:102
GACGAAACGTCCAAACGTTATTCGGTATCACTGGGCTTAAAGCGTGCGTAGGCGGCTTGGTAGGTGAGATGTGAAAGCCCACGGCTCAACCGTGGAATTGCGTTTCAAACCCCCAAGCTCGAGGAAGATAGGGGTTATGGGAACTTATGGTGGAGCGGTGAAATGCGTTTATATCATAGGGAACACCGGTGGCGAAAGCGCATCACTGGATCTTTTCTGACGCTGAGGCACGAAAGCTAGGGTAGCGAACGGGATTAGATACCCCGGTATTCGTAGCCGTAA
+
CFGGGG,:CFFGFFFGECFFFCC@EFA66C,;C<@FAFFCCCFGFCEGEFFGGEE:=>C,E?F,C=<45CB@F,AB?,9FEEF:7>4,AFFF?FCFCGCCF7F@CDF?<5=FGGGDC7:FG7>>+@D,FFE<D<@B<,FD7,DCFC:,DFFFFDCFD7CF*CCC2;:;CC7FGGGCFCCC*<7CCCGEGG5EFGCCEEC>>5C5C?7CFGF4FE79C7E:CGGGD3*9589BGGD>?779F)(.-7>G377@65)4)266?6@8)4793(-<,5<F:B><6:
@M06628:26:000000000-CRM2J:1:1103:17637:14913 1:N:0:102
GACGGAGGATGCAAGTGTTATCCGGAATCACTGGGCGTAAAGCGTCTGTAGGTGGTCAAATAAGTCAACTGTTAAATCTTGGGGCTCAACCTCAAAATCGCAGTCGAAACTATTAGACTAGAGTATAGTAGGGGTAAAGGGAATTTCCAGTGGAGCGGTGAAATGCGAAGAGATTGGAAAGAACACCGATGGCGAAGGCACTTTACTGGGCTATTACTAACACTCAGAGACGAAAGCTAGGGTAGCAAATGGGATTAGATACCCCAGTAGTCCTAGCCGTAA
+
GGGGGGGGGGGGGGGGGGGGGGGGGGGGGGGGGGGGGGGGGGGGGGGGGGGGGGGGGGGFGGGGGGGGGGGGGGGGGGGGGGGGGGGGGGGGGGGGGGGGGGGGGGGGGGGGGGGGGGGGGGGGGGGGGGGFGGGGGGGGGGGGGGGGGGGGGGGGGGGGGGGGGGGGGGGGGGGGGGGGGGGGGGGGGGGGGGGGGGGGFGGGGGGGGGFGGGGGGGGGGGGGGFGGGGGFGGGF?FGGGFFFFFDGGGGFFFGFFFFFGFGGF?FFFFFFFFFFFF>?FF
@M06628:26:000000000-CRM2J:1:1103:17657:14918 1:N:0:102
GACGGAGGATGCAAGTGTTATCCGGAATCACTGGGCGTAAAGCGTCTGTAGGTGGTCAAATAAGTCAACTGTTAAATCTTGGGGCTCAACCTCAAAATCGCAGTCGAAACTATTAGACTAGAGTATAGTAGGGGTAAAGGGAATTTCCAGTGGAGCGGTGAAATGCGAAGAGATTGGAAAGAACACCGATGGCGAAGGCACTTTACTGGGCTATTACTAACACTCAGAGACGAAAGCTAGGGTAGCAAATGGGATTAGATACCCCAGTAGTCCTAGCCGTAA
+
GGGGGGGGGGGGGGGFGGGGGGGGGGGGGGGGGGGGGGGGGGFGGGEGGGGGGGGGGGGGFGGGGGGGGGGGGGGGGGGGDC=FEGGGGGGGGGGGGGFFGGGCFGGGGGGGGGGGGGGGGGGGCGFGGGGGGGFBF<F9CGGGGGFEGGGGGGGFGGGGGGGGGGGGGGGGGGFGCGGFFGGGGGGCEECCEGGDGEFGAFGGGGGFGFFFFGGGGGFGDFGFFAFGFGD>EGG>17>FG):(,,5DG:7*(07:DBFFGFFF>?EBFF54<AD4??9?6:
@M06628:26:000000000-CRM2J:1:1103:19646:14933 1:N:0:102
TACGGAGGGAGCTAGCGTTGTTCGGAATTACTGGGCGTAAAGCGTGCGTAGGCGGGCAGTGAAGTTAGGGGTGAAATCCCAGGGCTCAACCTTGGAACTGCCCTTGATACTGGTAGTCTAGAGTTCGAGAGAGGTGAGTGGAATTCCGAGTGTAGAGGTGAAATTCGTAGATATTGGGAGGAACACCAGTGGCGAAGGCGGCTAACTGGCTCGTTACTGACGCTGAGGTGCGAAAGTTTGGGGAGCGAACGGGATTAGATACCCTTGTAGTCCGCACTGTAA
+
GGGG-FFG:6BF9FFFGGG7F8ECCEGGDFAFGGDFGGGGGGGG,6CE?FGG<FE@7++:,BFG9B@F@,@C+B<FD<F<B,+@FGGGFG8,5:>F,,3CF,3=3DA,3BFFG=3,8@D=FFGF9EF,,:B7FG7B=:,@DG?FCFG7CCGGGGG,=7FCCFGG<CEGGDG9CFG++:C*?EGGCFCFGGGGC5BEEDGGB<:*<@FF6*)**1*;A7CGE*7<9>FG<*>7EGD>4**2770(490CD)1<6BD?2)64:FGG*(0<<4).)(-)4).-66
@M06628:26:000000000-CRM2J:1:1103:10898:14940 1:N:0:102
TACGGAGGGAGCTAGCGTTGTTCGGAATTACTGGGCGTAAAGCGCGCGTAGGCGGCCATTCAAGTCAGAGGTGAAAGCCCGGGGCTCAACTCCGGAACTGCCTTTGAAACTAGATGGCTAGAATATGGGAGAGGTGAGTGGAATTCCGAGTGTAGAGGTGAAATTCGTAGATATTCGGAAGAACACCAGTGGCGAAGGCGACTCACTGGACCATTATTGACGCTGAGGTGCGAAAGCGTGGGGAGCAAACAGGATTAGATACCCTGGTAGTCCACGCCGTAA
+
GGGGGFGGGGGGGGGGGGGGGFGGEGGGGFGFDC?FGGGGFGGGGGGGGDGGFGGGGGGGFGGGGGGGGGGGGGGGGGGFGGGFGGGGGGGGGGG>FEGGGGGGGGGGGGFGGGFFGGGGGFGGGGCFFGGGGGGGGGGGGGGGGGGGEEGGGGGGGGGGGGGGGGGGGGGGGGGGGGGGGGGGGGGGGGGGGGGGGGGGFGGGGGGGGGFGGGGCGGGGGGGGGFGGCFGFCEGF?DDGGFFFFF:GGGGFFFGBFFFFD?G6?:@:BABFFFFD9FBFFF
@M06628:26:000000000-CRM2J:1:1103:19661:14949 1:N:0:102
TACGAAGGGAGCTAGCGTTGTTCGGAATTACTGGGCGTAAAGCGCGCGTAGGCGGGCTATTAAGTTAGGGGTGAAATCCCAGGGCTCAACCCTGGAACTGCCCTTGATACTGGTAGTCTAGAGTTCGAGAGAGGTGAGTGGAATTCCGAGTGTAGAGGTGAAATTCGTAGATATTGGGAGGAACACCAGTGGCGAAGGCGCCTCACTGGCTCGATACTGACGCTGAGGGGCGAAAGTGTGGGGAGCAAACAGGATTAGATACCCTGGTAGTCCACACCGTAA
+
GGGG-FGG;,CF-EFGGGG+F<FGGGGG<F<FGGGGGGGGGGGGD+FG=FGG=FG@+4,C<FGGG<5F<FGGCGGG,,D<8,+@FGGGGG83>=FGE,,BF,,@3FGAFGGGG,,38@EFGGGG9,@,5FG*>FF<,,>DFGGGGGGDGGGGGGG,?FGGGGGG9C@BFGGGGGG9CCG=EGGGGGGGGGGGGGGGGEGG))11AFGGG5)95**;CFGGG>DGCDGG3:CBGGGFFC:FGF0<BF:FG47??FGFFFFFGFGGFFFFFF<DFA<4::13:?
@M06628:26:000000000-CRM2J:1:1103:21113:14959 1:N:0:102
TACGGAGGGGGTTAGCGTTGTTCGGAATTACTGGGCGTAAAGCGTACGTAGGCGGATTGGAAAGTTGGGGGTGAAATCCCAGGGCTCAACCCTGGAACTGCCTCCAAAACTATCAATCTAGAGTTCGAGAGAGGTGAGTGGAATTCCGAGTGTAGAGGTGAAATTCGTAGATATTCGGAGGAACACCAGTGGCGAAGGCGGCTCACTGGCTCGATACTGACGCTGAGGTACGAAAGTGTGGGGAGCAAACAGGATTAGATACCCTGGTAGTCCACACCGTAA
+
GGGGGCGGGGGGGGGGGGGGGGGGGGGGGGGGGGGGGGGGGGGGGGGGGGGGGGGGGGGGGGGGGGGGGGGGGGGGGGGGGGGGGGGGGGGGGGGGGGGGGGGGGGGGGGGGGGGGGGGGGGGGGGGFGGGGGGFGGGGGGGGGGGGGGGGFGGGFGGGGGGGGGGGGGGGGGGGGGFCCEGCGGGGGGGGFGGGEGGGGFGGGFGG?CF:FEGC*:CCCFGGGDEGGGGGFGGGBAGGGGFF?>9:GGG44:>GFFFFFFFGGFFF35>FFFFFF?EFBBB
@M06628:26:000000000-CRM2J:1:1103:11635:15191 1:N:0:102
TACGGAGGGGGTTAGCGTTGTTCGGAATTACTGGGCGTAAAGCGCACGTAGGCGGATCAGAAAGTATGGGGTGAAATCCCAGGGCTCAACCCTGGAACTGCCTCATAAACTCCTGGTCTAGAGTTCGAGAGAGGTGAGTGGAATTCCGAGTGTAGAGGTGAAATTCGTAGATATTCGGAGGAACACCAGTGGCGAAGGCGGCTCACTGGCTCGATACTGACGCTGAGGTGCGAAAGTGTGGGGAGCAAACAGGATTAGATACCCTGGTAGTCCACACCGTAA
+
GGGGGGGGGGGFGGGGGGGGGGGGGGGGGGGGGGGGGGGGGGGGGGGGGGGGGGGGGGGGGGGGGGGGGGGGGGGGGGGGGGGGGGGGGGGGGGGGGGGGGGGGGGGGGGGGGGGGGGGGGGGGGGGGGGGGGGGGGGGGGGGGGGGGGGGGGGGGGGGGGGGGGGGGGGGGGGGGGGGGGGGGGGGGGGGGGGGGGGGGFGGGGGGGGGFGGGGGGGGEFGGGGFGGGGGFGGGBBGGFGFFFFFFGGGGFFFGAFFFFGFGGFFFFFFFFFFFFFFBFBF
@M06628:26:000000000-CRM2J:1:1103:18667:15590 1:N:0:102
TACGGAGGGGGTTAGCGTTGTTCGGAATTACTGGGCGTAAAGCGCACGTAGGCGGATCAGAAAGTTGGGGGTGAAATCCCGGGGCTCAACCCCGGAACTGCCTCCAAAACTCCTGGTCTAGAGTTCGAGAGAGGTGAGTGGAATTCCGAGTGTAGAGGTGAAATTCGTAGATATTCGGAGGAACACCAGTGGCGAAGGCGGCTCACTGGCTCGATACTGACGCTGAGGTGCGAAAGTGTGGGGAGCAAACAGGATTAGATACCCTGGTAGTCCACACCGTAA
+
GGGGGGGGGGGGGGGGGFGGGGGGGGGGGGGGGGGGGFGGGGGGGGGGGGGGGGGGGGGGGGGGGGGGGGGGGGGGGGGGGGGGGGGGGGGGGGGGGGGGGGGGGGGGGGGGGGGGGGGGGGGGGGGFGGGGGGGGGGGGGGGGGGGGGGGGGGGGGGGGGGGGGGGGGGGGGGGGGGGGGGGGGGGGGGGGGGGGGGGGFGGGGGGGGGFFGEGGGGGGGGGGGFGGFGGFGGGFFGGGGFFFFF?GFGGF?FF<DFFFGFFFFB>:BAFFFF?FFDBF?<
@M06628:26:000000000-CRM2J:1:1103:18649:15596 1:N:0:102
TACGGAGGGGGTTAGCGTTGTTCGGAATTACTGGGCGTAAAGCGCACGTAGGCGGATCAGAAAGTTGGGGGTGAAATCCCGGGGCTCAACCCCGGAACTGCCTCCAAAACTCCTGGTCTAGAGTTCGAGAGAGGTGAGTGGAATTCCGAGTGTAGAGGTGAAATTCGTAGATATTCGGAGGAACACCAGTGGCGAAGGCGGCTCACTGGCTCGATACTGACGCTGAGGTGCGAAAGTGTGGGGAGCAAACAGGATTAGATACCCTGGTAGTCCACACCGTAA
+
GGGGGFFGGGGGGGGGGGGGGGGGGGGGGGGGFFGGGGGGGGGGEGGGFGGGGGGGCFGGCF,BFGGFGGGGDFFGGGGGGGGGGGGGGGG7FEGGGGGGGEGGGGGFGGGGGGGGGDFGGFFEBFGFGGDCFGC@FFGGGFGGGFFGGEGGGDGGGGEGFGGGCFGGCGGGGGGFGGGGGGGGGGGGGGGG5E8EGGGG>DGGGGGGC557>EGGGGG@FEGGDDFDGCD:A873<*02971(490CCFC7:)*547:50=FGF?356-)54<<),8;(4:
@M06628:26:000000000-CRM2J:1:1103:4424:15766 1:N:0:102
TACGGAGGGTGCAAGCGTTATCCGGATTCACTGGGTTTAAAGGGTGCGTAGGTGGGCAGGTAAGTCAGTGGTGAAATCTCCGGGCTTAACTCGGAAACTGCCATTGATACTATCTGTCTTGAATGCCCTGGAGGTAAGCGGAATATGTCATGTAGCGGTGAAATGCTTAGATATGACATAGAACACCAATTGCGAAGGCAGCTTACTACGGGGTGATTGACACTGAGGCACGAAAGCGTGGGGATCAAACAGGATTAGATACCCTGGTAGTCCACGCCCTAA
+
GGGGGGGEGGGGGGGGGGGGGGGGGGGGGGGGGGGGGGGGGGGGGGGGGGGGGGGGGGGGGGGGGGGGGGGGGGGGGGGGGFGGGGGGGGGGGGGGGGGGGGGGGGGGGGGGGGGGGGGGGGGGGGGGFGGGGGGGFGGGGGGGGGGGGGGGGGGGGGGGGEGGGGGGGGGGGGGGGGGGFGGGGGGGGGGGGGGGGGGGFGGGGGGGGGFGGGGGGGGGGGGGGFGGGGGFGGGF?GGGGFFFF<BFGGGFFFGF<BFFGFGGFFFFFA7ADFFF>39BB?
@M06628:26:000000000-CRM2J:1:1103:12782:15949 1:N:0:102
TACGAACTGTGCGAACGTTATTCGGAATCACTGGGCTTAAAGGGTGCGTAGGCGGATTTGTAGGTCAGATGTGAAAGCCCACGGCTCAACCGTGGAATTGCGTTTGAAACCACAAGTCTTGAGGGGATCAGAGGAGAGCGGAACTCATTGTGGAGCGGTGAAATGCGTTGATATGATGAGGAACACCGGTGGCGAAAGCGGCTCTCTGGGATCCTTCTGACGCTGAGGCACGAAAGCTAGGGGAGCGAACGGGATTAGATACCCCGGTAGTCCTAGCTGTAA
+
GGGGGGGGGGGGGGGGGGGGGGGGGGGGGGGGGGGGFFGFGGGGGGGGGGGGGGGGEGGGGGGGGGGGGDGGGGGGGGGGGGEGGGGFGGGGGGGGGGGGGGGGGGGGGGGGGGGFGGGGGGGGGGGGGGGGGGGGGGGGGGGGGGGGFFGGGGFGGGFGGGGGGGGEGCFGGGGGF?FGGGGGFGGGDGGGGGGGGGFEFGGC+9CFFGFGGGGCGGGCGECGGFGGGGGEEED>7GGGGF>FB>>DGGGFFFG??FA>DFGG@9)49:<AD9<?4BA4<<
@M06628:26:000000000-CRM2J:1:1103:6136:16235 1:N:0:102
TACGGAGGGTCCGAGCGTTATCCGGAATCATTGGGTTTAAAGGGTCCGTAGGTGGGCCTATAAGTCAGAGGTGAAAGTTTGTGGCTCAACCATAAAATTGCCTTTGATACTGTAGGTCTTGAGTTATAGTGAAGTTGCCGGAACATGTGGTGTAGCGGTGAAATGCATAGATATCACATAGAACACCAATTGCGAAGGCAGGTGACTAACTATATACTGACACTGATGGACGAAAGCGTGGGGAGCGAACGGGATTAGATACCCCGGTAGTCCACGCCGTAA
+
GCE6@@@@:8FGG:FC:86FGGF7F@@F@CC<69F68?CCCF9C=FGGEGG7,54=4D:,C?FFFFEC<FD?FF5??CEA5F=+9985B<FCFEE?E<=,EGG<E<,58E<FGGEGGAFDGFG<FFBBF<FCFGGGFGFE=F@:C<DFGGGFGC;=FECFGGGGAEBGFDFF9D,DFG>C9CFGG7=EFC;CFCG5C:EG55CGGGC<CCFGFGCFGGFCEDGGGBC@4@C>5?<>FGCDDE(-7;FC<DD>?5D:??).:?FGF1>>0?765)57>3,6(4
@M06628:26:000000000-CRM2J:1:1103:15946:16419 1:N:0:102
TACGGAGGGGGTTAGCGTTGTTCGGAATTACTGGGCGTAAAGCGCGCGTAGGCGGACTATTAAGTTAGAGGTGAAATCCCAGGGCTCAACCCTGGAACTGCCTTTAATACTGGTAGTCTTGAGTTCGAGAGAGGTGAGTGGAATTCCAAGTGTAGAGGTGAAATTCGTAGATATTTGGAGGAACACCAGTGGCGAAGGCGGCTCACTGGCTCGATACTGACGCTGAGGTGCGAAAGTGTGGGGAGCAAACAGGATTAGATACCCTGGTAGTCCACACCGTAA
+
GGGGGGGGGGGGGGGGGFGGGGGGGGGGGGGGGGGGGGGGGGGGGGGGGGGGGGGGGGGGGGGGGGGGGGGGGGGGGGGGGGGGGGGGGGGGGGGGGGGGGGGGGGGGGGGGGGGGGGGGGGGGGGGGGGGGGGGGGGGGGGGGGGGGGGGGGGGGGGGGGGGGGGGGGGGGGGGGGGGGGGGGGGGGGGGGGGGGGGGGFGGGGGGGGGFGGGGGGGGGGGGGGFGFGGGFGGGFAGGGGFFFFFFGGGGFFFGAFFFFGFGGFFFFFFFFFDFFFFFFFF
@M06628:26:000000000-CRM2J:1:1103:23172:16565 1:N:0:102
TACGGAGGGGGTTAGCGTTGTTCGGAATTACTGGGCGTAAAGCGCACGTAGGCGGATCAGAAAGTTGGGGGTGAAATCCCGGGGCTCAACCCCGGAACTGCCTCCAAAACTCCTGGTCTAGAGTTCGAGAGAGGTGAGTGGAATTCCGAGTGTAGAGGTGAAATTCGTAGATATTCGGAGGAACACCAGTGGCGAAGGCGGCTCACTGGCTCGATACTGACGCTGAGGTGCGAAAGTGTGGGGAGCAAACAGGATTAGATACCCTGGTAGTCCACACCGTAA
+
GGGGGGGGGGGGGGGGGGGGGGGGGGGGGGGGGGGGGGGGGGGGGGGGGGGGGGGGGGGGGGGGGGGGGGGGGFGGGGGGGGGGGGGGGGGGGGGGGGGGGGGFGGGGGGGFGGGGGGGGGGGGGGGFFFGFGGFFGGGGGGGGGGGGGGGGGGGGGGGGGGGGGGGGGGGGGGGGGGEGGGGGGGGF8CCFEGGCCEGGFGGEFGGGGG@FGDGGGGGGGGDGG@FFCFGFGGGFFGGGGFF?BBFFFGFFF4C68B<ACFFFF<5:252644?F?@>0<?
@M06628:26:000000000-CRM2J:1:1103:25574:16715 1:N:0:102
TACGGAGGGGGTTAGCGTTGTTCGGAATTACTGGGCGTAAAGCGTACGTAGGCGGATCAGAAAGTAGGGGGTGAAATCCCGAGGCTCAACCTCGGAACTGCCTCCTAAACTCCTGGTCTTGAGTTCGAGAGAGGTGAGTGGAATTACAAGTGTAGAGGTGAAATTCGTAGATATTTGGAGGAACACCAGTGGCGAAGGCGGCTCACTGGCTCGATACTGACGCTGAGGTACGAAAGTGTGGGGAGCAAACAGGATTAGATACCCTGGTAGTCCACACCGTAA
+
GGGGGCGGGGGGGGGGGGGGGGGGGGGGGGGGGGGGGGF@GFGG@BFGGGGGGGGGGGGGGGGGGGGGGGGGGGGGGGGGGGGGGGGGGGGGGGGGGGFGGGGGGGGGGGGGGGGGGGGGGGGGGGGGGGDGGGGGGGGGGGGFGFGGGGGGGGGGFCGCGFEGFGGCFGGGGGGGGGGGGGGGGGGGFGGFGGGGGCFGF<=EFGGFGGFGGGGGGGFFGGGGDFGGGGGFDGG2:>F75B9:>BBCG4CF<FFD>2<<CFFG*(82AAA<AFFFFFBB6:
@M06628:26:000000000-CRM2J:1:1103:25590:16722 1:N:0:102
TACGGAGGGGGTTAGCGTTGTTCGGAATTACTGGGCGTAAAGCGTACGTAGGCGGATCAGAAAGTAGGGGGTGAAATCCCGAGGCTCAACCTCGGAACTGCCTCCTAAACTCCTGGTCTTGAGTTCGAGAGAGGTGAGTGGAATTACAAGTGTAGAGGTGAAATTCGTAGATATTTGGAGGAACACCAGTGGCGAAGGCGGCTCACTGGCTCGATACTGACGCTGAGGTACGAAAGTGTGGGGAGCAAACAGGATTAGATACCCTGGTAGTCCACACCGTAA
+
GGGGGGGGGGGGGGGGGGGGGGGGGGGGGGGGGGGGGGGGGGGGGGGGGGGGGGGGGGGGGGGGGGGGGGGGGGGGGGGGGGGGGGGGGGGGGGGGGGGGGGGGGGGGGGGGGGGGGGGGGGGGGGGGGGGGGGGGGGGGGGGGGGGGGGGGGGGGGGGGGGGGGGGGGGGGGGGGGFGGGGGGGGGGGFGGGGGGGGGGFGGGGGGGGGFGGGGGDGGGGGGGGFGGGGGFGGGFFGGGGFFBFFBGGGGFFFGFFFFFGFGEF?F?FFFFFFFFFFFBFF
@M06628:26:000000000-CRM2J:1:1103:4711:16771 1:N:0:102
TACGGAGGGGGTTAGCGTTGTTCGGAATTACTGGGCGTAAAGCGCACGTAGGCGGATCAGAAAGTATGGGGTGAAATCCCAGGGCTCAACCCTGGAACTGCCTCATAAACTCCTGGTCTAGAGTTCGAGAGAGGTGAGTGGAAGTCCGAGTGTAGAGGTGAAATTCGTAGATATTCGGAGGAACACCAGTGGCGAAGGCGGCTCACTGGCTCGATACTGACGCTGAGGTGCGAAAGTGTGGGGAGCAAACAGGATTAGATACCCTGGTAGTCCACACCGTAA
+
FGGGGGGGGDGGGGGGGEG@FGGGGGG<FFFEG8,EFGGGGFEGCCGFFFAF,@FECFGG9<EFGFGG@FGFBDEFGGGFDFGGDGGCCDGGGGGGDFGGF<FEGGGGGGFFGDFFGGGGGFGCCGGGGGGGEEGFGFGG7CF,?CFGGGFGGGGGGGGGFGG9CFGFFGGGGGGCGEEGGGGGGEEGGGGGCCC5EGGGEGEGFFGFGG:CGGGGCFGFGGDGCDFGFGFFGGG>BDCD<D><6>F5DCG?65*672>BGF<CF:78<).6-:>F:DBB:?
@M06628:26:000000000-CRM2J:1:1103:15141:16942 1:N:0:102
TACGGAGGGGGTTAGCGTTGTTCGGAATTACTGGGCGTAAAGCGCACGTAGGCGGATTAGAAAGTTGGGGGTGAAATCCCAGGGCTCAACCCTGGAACTGCCTCCAAAACTCCTAGTCTAGAGTTCGAGAGAGGTGAGTGGAATTCCGAGTGTAGAGGTGAAATTCGTAGATATTCGGAGGAACACCAGTGGCGAAGGCGGCTCACTGGCTCGATACTGACGCTGAGGTGCGAAAGTGTGGGGAGCAAACAGGATTAGATACCCTGGTAGTCCACACCGTAA
+
GGGGGEGGGGGGGGGGGGGGGGGGGGGGGGGGGGGGGGGGGGGGGGGGGGGGGGGEFGFGGGGGGGCGGGGGGGGGGGGGGGGGGGGGGGGGGGGGGGGGGGGGGGGGGGGFFFGGGGGGGCGGGGGGGGGCGG?FFGGGGGGGFGCGGGGGGGGGGGGGGFGGGGGGGGDGGFGFGGGGGGGGGFCCF?FGGGGGGGGGFGGGGGFGFD@FGDGGGGGFGGG<CBDGF5C>E:96<GGGGFF?FFFGFGFFFFGAFFFAFF6@F?F82>AAAFFFF>>03<
@M06628:26:000000000-CRM2J:1:1103:21188:17030 1:N:0:102
TACGGAGGGGGTTAGCGTTGTTCGGAATTACTGGGCGTAAAGCGTACGTAGGCGGATCAGAAAGTAGGGGGTGAAATCCCGAGGCTCAACCTCGGAACTGCCTCCTAAACTCCTGGTCTTGAGTTCGAGAGAGGTGAGTGGAATTCCAAGTGTAGAGGTGAAATTCGTAGATATTTGGAGGAACACCAGTGGCGAAGGCGGCTCACTGGCTCGATACTGACGCTGAGGTACGAAAGTGTGGGGAGCAAACAGGATTAGATACCCTGGTAGTCCACACCGTAA
+
FFGGD;FFGGECFGGFCCCEFGGGGEGGGGGGFGGGGGGGFGGGGDGEEFGGGGGE@FGGBEFGGEEFGGGF>DGFGGGGGEF:CGGGGCBFCF7@FEFGGGGGGGGFBFGFGGGCF<FFGFGGFFEFGGGCF>>C,=FGGGGGGGFDFFGGC9EFGGGFCFGGGBF<CFEGGG;;CGGFDGGDGGGEGCFFGGGEEGFG@G5:?9D<6=595CFGGGGGCCDGGFGG7CG@EGGFFGGGDB><>>:<FGGFBFGFFFFFCFF+98>,64AF>AF@BBB::?
@M06628:26:000000000-CRM2J:1:1103:22735:17119 1:N:0:102
TACGGAGGGGGTTAGCGTTGTTCGGAATTACTGGGCGTAAAGCGCACGTAGGCGGACTGGAAAGTTGGGGGTGAAATCCCAGGGCTCAACCCTGGAACTGCCTCCAAAACTATCAGTCTAGAGTTCGAGAGAGGTGAGTGGAATTCCGAGTGTAGAGGTGAAATTCGTAGATATTCGGAGGAACACCAGTGGCGAATGCGGCTCACTGGCTCGATACTGACGCTGAGGTGCGAAAGTGTGGGGAGCAAACAGGATTAGATACCCTGGTAGTCCACACCGTAA
+
GGGGGFFGGGGGGGGGGGGGGGGGGGGGGGGGGGGGGGGGGGGGGGGGGGGGGGGGGGGGGGGGFGGGGGGGGGGGGGGGGGGGGFGGGGGGGGGGGGGGGGGGGGGGGGGGGGGGGGGGGGFCGGGGGGGGGGFGGGGGGGGGGGGGGGGGGGGGGGGGGGGGGGGGGGGGGGGGGGGGGGGGGGGGGGGGGGGGGDGGFGGGGGGGGGFGGDFGGGGFCEGGGFGGGGGFGGGFFGGGGFFB>6?GGGGFFFGFFFFBGFGGFFF><A>)4>DFFFF?6?
@M06628:26:000000000-CRM2J:1:1103:13943:17263 1:N:0:102
TACGGAGGGGGTTAGCGTTGTTCGGAATTACTGGGCGTAAAGCGCGCGTAGGCGGACTATTAAGTTAGAGGTGAAATCCCAGGGCTCAACCCTGGAACTGCCTTTAATACTGGTAGTCTTGAGTTCGAGAGAGGTGAGTGGAATTCCAAGTGTAGAGGTGAAATTCGTAGATATTTGGAGGAACACCAGTGGCGAAGGCGGCTCACTGGCTCGATACTGACGCTGAGGTGCGAAAGTGTGGGGAGCAAACAGGATTAGATACCCTGGTAGTCCACACCGTAA
+
GGGGGGGGGGGGGGGGGFGGGGGGGGGGGGGGGGGGGGGGGGGGGGGGGGGGGGGGGGGGGGGGGGGGGGGGGGGGGGGGGGGGGGGGGGGGGGGGGGGGGGGGGGGGGGGGGGGGGGGGGGGGGGGGGGGGGGFGGGGGGGGGGGGGGGGGGGFFGGGGGGGGGGGGGGGGGGGGGGGGGGGGGGGGGGGGGGGGGGGGFGGGGGGFGGFGGGGGGGGGGGGGGFGGGCCEGGD6AGGGGFFFFFFGGFGF?F6<><BFGFFGF8>?A<A>>BBFFFFFFF
@M06628:26:000000000-CRM2J:1:1103:23708:17534 1:N:0:102
TACGGAGGGGGTTAGCGTTGTTCGGAATTACTGGGCGTAAAGCGTACGTAGGCGGATCAGAAAGTATGGGGTGAAATCCCAGGGCTCAACCCTGGAACTGCCTCATAAACTCCTGGTCTTGAGTTCGAGAGAGGTGAGTGGAACTCCGAGTGTAGAGGTGAAATTCGTAGATATTCGGAAGAACACCAGTGGCGAAGGCGGCTCACTGGCTCTATACTGACGCTGAGGTACGAAAGTGTGGGGAGCAAACAGGATTAGATACCCTGGTAGTCCACACCGTAA
+
GGGGGGGGGGGGGGGGGGGGGGGGGGGGGGGGGGGGGGGGGGGGFGGGGGGGGGGGGGGGGGGGGGGGGGGGGGGGGGGGGGGGGGGGGGGGGGGGGGGGGGGGGGGGGGGFGGGGGGGGGGGGGGGGGGGFGGGGGGGGGGGGGGGGGGGGGGGGGGGGGGGGGGGFGGGGGGGGGGGGGGGGGGEGGGGGGGGGGGGGEGGGGGGGGGFGGGGGGG@FFGGGGFGGGGGFGGGFBF7CDFF?F9?CDCC71FGF?DFBGFGGF?FBBFFFFFFFFF><04
@M06628:26:000000000-CRM2J:1:1103:12679:17559 1:N:0:102
TACGGAGGGGGCAAGCGTTGCTCGGAATTACTGGGCGTAAAGGGTCCGCAGGTGGCTTTGTAAGTTAGATGTGAAATCTCAGGGCTCAACCCTGAAACTGCATCTAATACTGCTTAGCTTGAGTACAGGAGAGGTTGGCGGAATTCCCGGTGTAGCGGTGAAATGCGTAGATATCGGGAGGAACACCAGTGGCGAAGGCGGCCAACTGGCCTGTTACTGACACTCAGGGACGAAAGCGTGGGTAGCGAACGGGATTAGATACCCCGGTAGTCCACGCCCTAA
+
GGGGGGGGGGGGGGGGGGGGGGGGGGGGGGGGGGGGGGGGGGGGGGGGGGGGGGGGGGGGGGGGGGGGGGGGGGGGGGGGGGGGGGGGGGGGGGGGGGGGGGGGGGGGGGGGGGGGGGGGGGGGGGGGGGGGGGGGGGGGGGGGGGGGGGGGGGGGGGGGGGGGGGGGGGGGGGGGGGGGGGGGGGGGGGGGGGGGGGGGFGGGGGGGGGFGGGGGGGGGGGGGGFGGGGGFGGGFFGGGGFFFFFFGGGGFFFGFFFFFGFFGF97>BBFFFFFFFFFFFF
@M06628:26:000000000-CRM2J:1:1103:20338:17775 1:N:0:102
TACGAAGGGGGCTAGCGTTGCTCGGAATCACTGGGCGTAAAGGGTGCGTAGGCGGGTCTTTAAGTCAGGGGTGAAATCCTGGAGCTCAACTCCAGAACTGCCTTTGATACTGAAGATCTTGAGTTCGGGAGAGGTGAGTGGAACTGCGAGTGTAGAGGTGAAATTCGTAGATATTCGCAAGAACACCAGTGGCGAAGGCGGCTCACTGGCCCGATACTGACGCTGAGGCACGAAAGCGTGGGGAGCAAACAGGATTAGATACCCTGGTAGTCCACGCCGTAA
+
GGGGGGGGGGGGGGGGGGGGGGGGGGGGGGGGGGGGGGGGGGGGGGGGGGGGGGGGGGGGGGGGGGGGGGGGGGGGGGGGGGGGGGGGGGGGGGGGGGGGGGGGGGGGGGGGGGGGGGGGGGGGGGGGGGGGGGGGGGFGGGGGGGGGGGGGGGGGGGGFGGGGGGGGGGG9CGGGGGGGGGGGGGGGGGGGGGGEGGGGFGGGGGGGFGFGGGGCCFGGFCCGDFGGGGGEGGGFFGGGGF>:99?FGFGF?FF>DFBAGFGGFFFB9<DFAFFFFFFFFB
@M06628:26:000000000-CRM2J:1:1103:20329:17790 1:N:0:102
TACGAAGGGGGCTAGCGTTGCTCGGAATCACTGGGCGTAAAGGGTGCGTAGGCGGGTCTTTAAGTCAGGGGTGAAATCCTGGAGCTCAACTCCAGAACTGCCTTTGATACTGAAGATCTTGAGTTCGGGAGAGGTGAGTGGAACTGCGAGTGTAGAGGTGAAATTCGTAGATATTCGCAAGAACACCAGTGGCGAAGGCGGCTCACTGGCCCGATACTGACGCTGAGGCACGAAAGCGTGGGGAGCAAACAGGATTAGATACCCTGGTAGTCCACGCCGTAA
+
GGGGGGGGGGGGGGGGGGGGGGGGGGGGGGGGGGGGGGGGGGGGGGGGGGGGGGGGGGGGGGGGGGGGGGGGGGGGGGGGGGGGGGGGGGGGGGGGGGGGGGGGGGGGGGGGGGGGGGGGGGGGGGGGGGGGGGGGGGGGGGGGGGGGGGGGGGGGGGGGGGGGGGGGGGGGGGGGGGGGGGGGGGGGGGGGGGGGGGGGFGEEFGGGGGFGGGDGGGGGGGGGGEGGG84>EGGF?GGGGFFFFFFGGGGFBFGFFFFFGFGFF?FFFFFFFFFFFFFFFF
@M06628:26:000000000-CRM2J:1:1103:13303:17900 1:N:0:102
TACGGAGGGAGCTAGCGTTGTTCGGAATTACTGGGCGTAAAGCGCGCGTAGGCGGCCATTCAAGTCAGAGGTGAAAGCCCGGGGCTCAACTCCGGAACTGCCTTTGAAACTAGATGGCTAGAATATGGGAGAGGTGAGTGGAATTCCGAGTGTAGAGGTGAAATTCGTAGATATTCGGAAGAACACCAGTGGCGAAGGCGACTCACTGGACCATTATTGACGCTGAGGTGCGAAAGCGTGGGGAGCAAACAGGATTAGATACCCTGGTAGTCCACGCCGTAA
+
GGGGGGGGGGGGGGGGGGGGGGGGGGGGGGGGGGGGGGGGGGGGGGGGGGGGGGGGGGGGGGGGGGGGGGGGGGGGGGGGGGGGGGGGGGGGGGGGGGGGGGGGGGGGGGGGGGGGGGGGGGGGGGGGGGGGGGGGGGGGGGGGGGGGGGGGGGGGGGGGGGGGGGGGGGGGGGGGGGGGGGGGGGGGGGGGGGGGGGGGFDGEGGGGGGFGGGGGGFGGGGGGGFGGGGGFGGGFFGGGGFFFFFFGGGGFFFGFFFFFGF<CFBFFB9<>6><DFFFFFF
@M06628:26:000000000-CRM2J:1:1103:8045:18141 1:N:0:102
TACGGAGGATCCAAGCGTTATCCGGAATCATTGGGTTTAAAGGGTCCGTAGGTGGATAATTAAGTCAGAGGTGAAATCCTGCAGCTCAACTGTAGAATTGCCTTTGAAACTGGTTATCTTGAATTATTGTGAAGTGGTTAGAATATGTAGTGTAGCGGTGAAATGCATAGATATTACATAGAATACCAATTGCGAAGGCAGATCACTAACAATATATTGACACTGATGGACGAAAGCGTGGGGAGCGAACAGGATTAGATACCCTGGTAGTCCACGCCGTAA
+
GGGGGGGGGGGGGGGGGGGGGGGGGGGGGGGGGGGGGGGGGGGGGGGGGGGGEFGGGGGGGGGGFGGGGGGGGGGGGGGGGGFFFFGGGGGGGGGGGGGGGGGGGGGGGGGGGGGGGGGFGGGGGGGGGGGGGGGGGEFGGGGGGGGGGGGGGFDFFGGGGGGGGGGGGGGGGDGGGGGGGGGGGGGGGGGGGGGGGGGGFFFGGGGGGFFGFGGGGGGGGGGGGFGGGEFFGEDBFGGGGFFFF69CDDGFF@F<7<BDGFEFF:F>ADFFAAFFFFFFB?
@M06628:26:000000000-CRM2J:1:1103:4132:18664 1:N:0:102
TACGGAGGGTCCGAGCGTTATCCGGAATCATTGGGTTTAAAGGGTCCGTAGGTGGGCCTATAAGTCAGAGGTGAAAGTTTGTGGCTCAACCATAAAGTTGCCTTTGATACTGTAGGTCTTGAGTTATAGTGAAGTTGCCGGAACATGTGGTGTAGCGGTGAAATGCATAGATATCACATAGAACACCAATTGCGAAGGCAGGTGACTAACTATATCTGGCAACGGATGAAGGAAAGGTTGGGGAGGGAACGGGATAGGATCCCCGGTAAGTCCACGCGGTAA
+
GGGGGGGGGGGGGGGGGGGGGGGGGGGGGGGGGGGGGGGGGGGGGGGGGGGGGGGGGGGGGGGGGGGGGGGGGGGGGGFGGGGGGGGGGGGGGGGGGGGGGGGGGGGGGGGGGGGGGGGGGGGGGGGGGGGGGGGGGGGGGGGGGGGGGGGGGGGGGGGGGGGGGGGGGGGGGGGGGGGGGGGGGGGGGGGGGGGGGGGGFGGGGGGG6++34<1+1+++*+*)))*:*++)=C*((2*9CE1(,(,9*/9B0)912())*0CE)4.(().6)6))40(,-4
@M06628:26:000000000-CRM2J:1:1103:4151:18671 1:N:0:102
TACGGAGGGTCCGAGCGTTATCCGGAATCATTGGGTTTAAAGGGTCCGTAGGTGGGCCTATAAGTCAGAGGTGAAAGTTTGTGGCTCAACCATAAAGTTGCCTTTGATACTGTAGGTCTTGAGTTATAGTGAAGTTGCCGGAACATGTGGTGTAGCGGTGAAATGCATAGATATCACATAGAACACCAATTGCGAAGGCAGGTGACTAATTATTAACTAAAATTGTTGACCGAAAGCGTGGGGACGGACCGGAATAAGTTCCCCCGGTATCCAACCCCTTAA
+
GGGGGGGGGGGGGGGGGGGGGGGGGGGGGGGGGGGGGGGGGGGGGGGGGGGGGFGGGGGGGGGGGGGGGGGGFGGGGGGGGGGGGGGGGGGGGGGGGGGGGGGGGGFGGGGGGGGGGGGGGGGGGGGGGGGGGGGGGGGEGGGGGGCGGCGFGGGGGGGGGGGGGGGGGGGGGGGFGGGGGGGGGGGGGGGGGGGDGDCFFGGCFGGF+++++++1++10+++2++3;7>7.:C/(3<DGG:,,(((1/)9;()9)--)-*9EE)7)3-().5,,)45((.6
@M06628:26:000000000-CRM2J:1:1103:14831:19063 1:N:0:102
TACGGGAGTGGCAAGCGTTATCCGGAATTATTGGGCGTAAAGCGTCCGCAGGCGGCCCTACAAGTCTGCTGTTAAAAAGTGGAGCTTAACTCCATCATGGCAGTGGAAACTGTTGGGCTTGAGTGTGGTAGGGGCAGAGGGAATTCCCGGTGTAGCGGTGAAATGCGTAGATATCGGGAAGAACACCAGTGGCGAAGGCGCTCTGCTGGGCCATCACTGACGCTCATGGACGAAAGCCAGGGGAGCGAAAGGGATTAGATACCCCTGTAGTCCTGGCCGTAA
+
GGGGGGGGGGGGGGGGGGGDGGGGGGGGGGGGGGGGGGGGGGGGGGGGGGGGGGGGGGFFGGGGGGGGGGGGGGGGFGGGGGGGGGGGGGGGGGGGGGGGGDC>BFFFGGGGGGGGGGGGGGGGGGG@FGGGGGGDGGGGGGGGGGGFGGGGGGGGGGGGGGGGGGGEGGGGGGGGGGGGGGGGGGGGGGGGGGEGGGGGFGD=EFGCC=:DCFGGGGGGGGGGGFGGGGGFGEGF<FFCFFFBFFBDGGD>?FGFFFFFFFGGFFFFFFAAF9468FBFFF
@M06628:26:000000000-CRM2J:1:1103:4079:19155 1:N:0:102
TACGGAGGGGGTTAGCGTTGTTCGGAATTACTGGGCGTAAAGCGTACGTAGGCGGATTGGAAAGTATGGGGTGAAATCCCAGGGCTCAACCCTGGAACTGCCCTGTATACTATCAGTCTAGAGTTCGAGAGAGGTGAGTGGAATTCCAAGTGTAGAGGTGAAATTCGTAGATATTTGGAGGAAAACCAGTGGCGAAGGCGGCTCACTGGCTCGATAATGACGCTGAGGTACGAAAGTGTGGGGAGCAAACAGGATTAGATACCCTGGTAGTCCACACCGTAA
+
@EFDCEC@@+@6:6E<@@C+FFF@:7CFFAC<F<,<FFD77,,:BB=FAE4C9F:@:+4B,9CBFF?CEFGGE7E<@<E88,AC:EE<>,::BFF8>FFGCBFG@><,,<=:BFG9=B3@F,@3@F:,,DB+3*FC=>FG7>F,,7,,6,3>D,?CFCFFC,D9DCF:***@;;CCFDFF8FF,<:@C/?C:CE8?CECE>C*/+<C<*:>6CEGC5CECF57DDD<DFGGFGFC-602:CD9?018*C5F@<@6<8<9BF?+004)(648><AF4459436
@M06628:26:000000000-CRM2J:1:1103:4088:19171 1:N:0:102
TACGGAGGGGGTTAGCGTTGTTCGGAATTACTGGGCGTAAAGCGTACGTAGGCGGATTGGAAAGTATGGGGTGAAATCCCAGGGCTCAACCCTGGAACTGCCCTGTAAACTATCAGTCTAGAGTTCGAGAGAGGTGAGTGGAATTCCAAGTGTAGAGGTGAAATTCGTAGATATTTGGAGGAACACCAGTGGCGAAGGCGGCTCACTGGCTCGATACTGACGCTGAGGTACGAAAGTGTGGGGAGCAAACAGGATTAGATACCCTGGTAGTCCACACCGTAA
+
GFGGGFGGGGGGGGGGGGGGGCFGGGGGGGGGGGGGGGGGGGGGGGGGGGGGGGGGGGGGGGGGGGGGGGGGGGGGGGGGGGGGGGGGGGGGGGGGGGGGGGGGGGGGFGGGGGGFGGGGGGGGGGGGGGGGGGGGGGGGGGGGGGGFGGGGGGGGGGGGGGCGGGGGGGGGGGGGGGGGGGGGGGDGGGFGGDGEGEGGBGGGGGGGGGFGGGGGGGGGGGGGGFGGGGGFGGG;AFGGGFFB>9?<FGGFFFGB)44>DFGGFFFBF>FFFFFFFE0:??
@M06628:26:000000000-CRM2J:1:1103:24929:19196 1:N:0:102
TACGGAGGGGGTTAGCGTTGTTCGGAATTACTGGGCGTAAAGCGTACGTAGGCGGATTGGAAAGTTGGGGGTGAAATCCCGGGGCTCAACCCCGGAACTGCCTCCAAAACTATCAGTCTAGAGTTCGAGAGAGGTGAGTGGAATTCCAAGTGTAGAGGTGAAATTCGTAGATATTTGGAGGAACACCAGTGGCGAAGGCGGCTCACTGGCTCGATACTGACGCTGAGGTACGAAAGTGTGGGGAGCAAACAGGATTAGATACCCTGGTAGTCCACACCGTAA
+
GGGGGFGGGGGGGGGGGGGGGGGGGGGGGGGGGGGGGGGGGGGGGGGGGGGGGGGGGGGGGGGGGGGGGGGGGGGGGGGGGGGGGGGGGGGGGGGGGGGGGGGGGGGGGGGGGGGGGGGGGGGGGGGGGGGGGGGGGGGGGGGGGGGGGGGGGGGGGGGGGGGGGGGGGGGGGGGGGGGGGGGGGGGGGGGGGGGGGGGGFGGGGGGGGGFGGGGGGGGGGGDGGEGGGFGFGGGFFGGGCE>BBFFGGGGFBFGFFFFFGFGGFBF?9>DFAFFFBFFFFF
@M06628:26:000000000-CRM2J:1:1103:6384:19433 1:N:0:102
TACGGAGGGGGTTAGCGTTGTTCGGAATTACTGGGCGTAAAGCGCGCGTAGGCGGACTATTAAGTGAGAGGTGAAATCCCAGGGCTCAACCCTGGAACTGCCTCTCATACTGGTAGTCTTGAGGTCGAGAGAGGTGAGTGGAATTCCGAGTGTAGAGGTGAAATTCGTAGATATTCGGAGGAACACCAGTGGCGAAGGCGGCTCACTGGCTCGATACTGACGCTGAGGTGCGAAAGCGTGGGGAGCAAACAGGATTAGATACCCTGGTAGTCCACGCCGTAA
+
GGGGGE@CEEGFGGGGG:FFFGGGGGGGGGGGGGGGGGGGGGGGGGDGGGGGGGGGGEGGGGGGGGGGGGGGGGGGGFGGGGGGGGGGGGGGGGGGGGGGEGGGCGGGGFGGGGCGEG9FFFGF<FGFECEEFEGGFGGGGFGGGGGGGGGGGFGGGFGGGGGFGCFGFCEGGGGFGFGCCGGGGGGGGGF6EEGGG>F87CEGGGGF=F57C*5@EFGFGGGGGFCCFGGF58C>7DGD))436((26*1<?F<<2>2<>1CCF?F2>FFD9ABD>FFB04
@M06628:26:000000000-CRM2J:1:1103:23496:19680 1:N:0:102
TACGGAGGATGCAAGCGTTATCCGGATTTATTGGGTTTAAAGGGTGCGTAGGCGGGATAATAAGTCAGTGGTGAAAGCCTGCGGCTTAACCGTAGAATTGCCATTGATACTGTTATTCTTGAGTACAGTTGAGGTGGGCGGAATGTGTAATGTAGCGGTGAAATGCTTAGATATTACACAGAACACCGATTGCGAAGGCAGCTCACTAAGCTGTTACTGACACTGAGGCGCGAAAGCGTGGGGAGCAAACAGGATTAGATACCCTGGTAGTCCACGCCGTAA
+
GGGGGGEGGGGGGGGGGGGGGGFGG:F,9CFFFFGFGGFGGGABFGGGGGGGFGGG@CFF<?EEECF<FDFEDFGAFFEC?FG7FCCFFFGGGGGGFGCDFGEGGGFGGGGGGGGGGGGGGGGGGGGGGFGGCCFCGGGGGGGFGEF<@;@FGGGGDGFEFG9EFGGFGGCEGGFGGFGFFGFGGGGGGGEGCGGGECFGFGFGGGGG6EFGGGGGGGGGGCFGGFCFGGDEGGC13CDGGDBFF>?G4CC:?>DAF?D>CBCF@<FBAFA>4<?F6:76:?
@M06628:26:000000000-CRM2J:1:1103:19696:20391 1:N:0:102
TACGGAGGGGGTTAGCGTTGTTCGGAATTACTGGGCGTAAAGCGTACGTAGGCGGATCAGAAAGTATGGGGTGAAATCCCGAGGCTCAACCTCGGAACTGCCTCACAAACTCCTGGTCTTGAGTTCGAGAGAGGTGAGTGGAATTCCAAGTGTAGAGGTGAAATTCGTAGATATTTGGAGGAACACCAGTGGCGAAGGCGGCTCACTGGCTCGATACTGACGCTGAGGTACGAAAGTGTGGGGAGCAAACAGGATTAGATACCCTGGTAGTCCACACCGTAA
+
GGGGGGGGGGGGGGGGGGGGGGGGGGGGGGGGGGGGGGGGGGGGGGGGGGGGGGGGGGGGGGGGGGGGGGGGGGGGGGGGGGGGGGGGGGGGGGGGGGGGGGGGGGGGGGGGGGGGGGGGGGGGGGGGGGGGGGGGGGGGGGGGGGGGGGGGGGGGGGGGGGGGGGGGGGEBFGGGGGFGGGGGGGGGGGGGGGGGGGGGFGGGGGGGGGFGEGGGGGGGGGGGGFGDFEFFGGGFFGC7CB>BFFBGFFCF<>7<BDFBG?FGF?FFF>FFFFBF?EF??F
@M06628:26:000000000-CRM2J:1:1103:19677:20395 1:N:0:102
TACGGAGGGGGTTAGCGTTGTTCGGAATTACTGGGCGTAAAGCGTACGTAGGCGGATCAGAAAGGATGGGGTGAAATCCCGAGGCTCAACCTCGGAACTGCCTCACAACCTCCTGGTCTTGAGTTCGAGAGAGGGGAGTGGAATACCAAGTGTAGAGGTGAAATTCGTAGATATTGGGAGAAACACCAGGGGCGAAGGCGGCTCACTGGCTCGATACTGACGCTGAGGTACGAAAGGGTGGGGTGCAGACAGGATTAGATACCCTGGGATTCCACACCGTAA
+
G<@C;,+8+7@@@DF@+88+B,@:F:FGGCAECCFG@:+89FFG?=CFEGG@F7F+44,99,E<,454+B?C+4,,C,8,8>3>>==FF<B,BF7FCGCCAGGGCGFG*<FBG8,>3,,,@;F<,FF7<:E:F>**4C*<E,FF,2<<<*?FF+?7C+7=;FC9AB85*AE++A+>C*28*;E6CFGEF*:*?C8=CCG:.>*/9::+2A)97C4=**<++;7<5)*1*<CB=:32(9CC979(345*2*08,)*.)4<>F?8:6(0((((,-6<6:B(4(-
@M06628:26:000000000-CRM2J:1:1103:9821:20401 1:N:0:102
TACGGAGGGGGTTAGCGTTGTTCGGAATTACTGGGCGTAAAGCGTACGTAGGCGGATTGGAAAGTTGGGGGTGAAATCCCGGGGCTCAACCCCGGAACTGCCTCCAAAACTATCAGTCTAGAGTTCGAGAGAGGTGAGTGGAATTCCAAGTGTAGAGGTGAAATTCGTAGATATTTGGAGGAACACCAGTGGCGAAGGCGGCTCACTGGCTCGATACTGACGCTGAGGTACGAAAGTGTGGGGAGCAAACAGGATTAGATACCCTGGTAGTCCACACCGTAA
+
GGGGGGGGGGGGGGGGGGGGGGGGGGGGGGGGGGGGGGGGGGGGGGGGGGGGGGGGGGGGGGGGGGGGGGGGGGGGGGGGGGGGGGGGGGGGGGGGGGGGGGGGGGGGGGGGGGGGGGGGGGGGGGGGGGGGGGGGGGGGGGGGGGGGGGGGGGGGGGGGGGGGGGGGGGGGGGGGGGGGGGGGGGGGGGGGGGGGGGGGFGGGGGGGGGFGGGGGGGGGGGD*9BGGGGGFGDDBFGGGGFFF>9BG6FGFFFGFBFFFGFGGF<55>FFFAFFFFFBFFF
@M06628:26:000000000-CRM2J:1:1103:13185:20799 1:N:0:102
TACGGAGGGGGTTAGCGTTGTTCGGAATTACTGGGCGTAAAGCGCACGTAGGCGGACCATTAAGTTAGAGGTGAAATCCCAGGGCTCAACCCTGGAACTGCCTTTAATACTGGTGGTCTTGAGTTCGAGAGAGGTGAGTGGAATTCCGAGTGTAGAGGTGAAATTCGTAGATATTCGGAGGAACACCAGTGGCGAAGGCGGCTCACTGGCTCGATACTGACGCTGAGGTGCGAAAGCGTGGGGAGCAAACAGGATTAGATACCCTGGTAGTCCACGCCGTAA
+
GGGGGGGGGGGGGGGGGGGGGGGGGGGGGGGGGGGGGGGGGGGGGGGGGGGGGGGGGGGGGGGGGGGGGGGGGGGGGGGGGGGGGGGGGGGGGGGGGGGFGGGGGGGGGGGGGGGGGGGGGGGGGGGGGGGGGGGGGGGGGGGGGGGGGGGGGGGGGGGGGGGGGGGGGGGGGGGGGGGGGGGGGGGGGGGGGGGGGGGGFGGGGGGGGGFGGGGGGGGFGGGGGFFDFGGFGGD>BGGGGFFFFFBFFGGFB>DAFFB<CFGGF?FBDFB<:ABEFF>4??
@M06628:26:000000000-CRM2J:1:1103:6781:21123 1:N:0:102
TACGGAGGGGGTTAGCGTTGTTCGGAATTACTGGGCGTAAAGCGTACGTAGGCGGATTGGAAAGTAGGGGGTGAAATCCCAGGGCTCAACCCTGGAACTGCCTCCTAAACTATCAGTCTAGAGTTCGAGAGAGGTGAGTGGAATTCCAAGTGTAGAGGTGAAATTCGTAGATATTTGGAGGAACACCAGTGGCGAAGGCGGCTCACTGGCTCGATACTGACGCTGAGGTACGAAAGTGTGGGGAGCAAACAGGATTAGATACCCTGGTAGTCCACACCGTAA
+
GGGGGGGGGGGGGGGGGGGGGGGGGGGGGGGGGGGGGGGGGGGGGGGGGGGGGGGGGGGGGGGGGGGGGGGGGGGGGGGGGGGGGGGGGGGGGGGGGGGGGGGGGGGGGGGGGGGGGGGGGGGGGGGFGGGGGGGGGGGGGGGGGGGGGGGGGGGGGGGGGFGGGGGFGGGGGGGGGGGGGGGGGGCFGGGGGGGGGGGGDDGGGGGGGGFGGEGGGGGCGDGGGFGGGGGFGGGFFFFGGFBFFFFFGGGF?FGBD?FDFFGGF?F?AABFFFFFFDFFFF
@M06628:26:000000000-CRM2J:1:1103:11940:21138 1:N:0:102
TACGAACTGTGCGAACGTTATTCGGAATCACTGGGCTTAAAGGGTGCGTAGGCGGATTTGTAGGTCAGATGTGAAAGCCCACGGCTCAACCGTGGAATTGCGTTTGAAACCACAAGTCTTGAGGGGATCAGAGGAGAGCGGAACTCATTGTGGAGCGGTGAAATGCGTTGATATGATGAGGAACACCGGTGGCGAAAGCGGCTCTCTGGGATCCTTCTGACGCTGAGGCACGAAAGCTAGGGGAGCGAACGGGATTAGATACCCCGGTAGTCCTAGCTGTAA
+
GGGGGGGGGGGGGGGGGFGGGGGGGGGGGGGGGGGGGGGGGGGGGGGGGGGGGGGGGGGGGGGGGGGGFGGGGGGGGGGGGGGGGGGGGGGGGGGGGGGGGGGGGGGGGGGGGGGGGGGGGGGGGGGGGGGGGGGGGGGGGGGGGGGGGGGGGGGGGGGGGGGGGGGCDEGGGGGGGGGGGGGGGGGGGGGGGGGGGGGGDGGDGGGGGGFGGGGCGGGGGDGGGFGGGEGFGGGFFGGGGFFF>FFDDGGFBDGFF2<ADFEGFFD>FFFFBDABF?A><>
@M06628:26:000000000-CRM2J:1:1103:22577:21279 1:N:0:102
TACGGAGGATCCAAGCGTTATCCGGAATCATTGGGTTTAAAGGGTCCGTAGGTGGATAATTAAGTCAGAGGTGAAATCCTGCAGCTCAACTGTAGAATTGCCTTTGAAACTGGTTATCTTGAATTATTGTGAAGTGGTTAGAATATGTAGTGTAGCGGTGAAATGCATAGATATTACATAGAATACCAATTGCGAAGGCAGATCACTAACAATATATTGACACTGATGGACGAAAGCGTGGGGAGCGAACAGGATTAGATACCCTGGTAGTCCACGCCGTAA
+
GGGGGGGGGGGGGGGGGGGGGGGGGGGGGGGGGGGGGGGGGGGGGGGGGGGGGGGGGGGGGGGGGGGGGGGGGGGGGGGGGGGGGGGGGGGGGGGGGGGGGGGGGGGGGGGGGGGGGGGGGGFGGGGGGGGGGGGGGGGGGGGGGGGGGGGGGGGGGGGGGGGGGGGGGGGGGGGGGGGGGGGGGGGGGGGGGGGGGGGGFGGGGGGGGGFFGGFGGGGGGGGGGFGGGGGFGGGFFGGGGFBDF>BGGGGFFFGFFFFFGFFCFFFFFFFFFFFFFFFFFB
@M06628:26:000000000-CRM2J:1:1103:26160:21610 1:N:0:102
TACGGAGGGGGTTAGCGTTGTTCGGAATTACTGGGCGTAAAGCGCGCGTAGGCGGACTATTAAGTGAGAGGTGAAATCCCAGGGCTCAACCCTGGAACTGCCTTTCATACTGGTAGTCTTGAGGTCGAGAGAGGTGAGTGGAATTCCGAGTGTAGAGGTGAAATTCGTAGATATTCGGAGGAACACCAGTGGCGAAGGCGGCTCACTGGCTCGATACTGACGCTGAGGTGCGAAAGCGTGGGGAGCAAACAGGATTAGATACCATGGTAGTCCACGCCGTAA
+
GGGGGEBC@FEFEGGFCFCFGGGGCFGGCECFGFCEGGGFGDGGEGCCBGGGGGGCCEFFFEFGGGGGDFGFFFDGFFGFE<F7=FDDFGGGGFFFGGGGGFGGG9FGFFCFGGGF=FFGGGF,@FGGGGG7FGCC:,>B8FGGGFFGGFCFCFGFGCGDCGGG9CGFFCECGCF9BCC8CEG:<>EF5<FG8EC*?ECE>DGEG7DF8EFGEEFGE7FFGCDDDFGGGGFFDED6:DDDD331213>FCG507*6<)6AFFG+*6;9A44>FD7:>FF618
@M06628:26:000000000-CRM2J:1:1103:22629:21846 1:N:0:102
TACGGAGGGGGTTAGCGTTGTTCGGAATTACTGGGCGTAAAGCGTACGTAGGCGGATTGGAAAGTAGGGGGTGAAATCCCAGGGCTCAATCCTGGAACTGCCTCCTAAACTATCAGTCTAGAGTTCGAGAGAGGTGAGTGGAATTCCAAGTGTAGAGGTGAAATTCGTAGATATTTGGAGGAATATCAGTGGCGAAGGCGGCTCACTGGCTCGATACTGACGCTGAGGTATGAAAGTGTGGGGAGCAAACAGGATTAGATACCCTGGTAGTCCACATCGTAA
+
GFGGGCFGGGGGGFGFGGGEFFGGGEGGFGFFF@FFGFEEEC<FFEGGGGGGGGEGGGGG9AFF?FFGG>FGGEDFGFGGD>FFEGGEDFGGGGGGFGGGGGGGGGGFGGFFFGAFGGGGFFBFBC:CFFGFGGGGGGGGGGGGGGGGGDFGFEGFFGGGFFGCFEGGGGGCEFGFGFDCEGG,C,?A@EGGE588C>F5BGEGFGGGG5;>:=FG5*<?EE3CD55FG<*0?@79B7:CDD>049<*75>::5<52))-:B6:63FF94<).444)74(4:
@M06628:26:000000000-CRM2J:1:1103:20744:21993 1:N:0:102
TACGGGGGATGCAAGCGTTATCCGGAATGATTGGGCGTAAAGCGTCTGTAGGTGGCTTTCCAAGTCAACTGTCAAAAATCAGGGCTTAACCTTGAACCGGCAGTTGAAACTATAAAGCTTGAGTTAGGTAGGGGCAGAGGGAATTCCTAGTGTAGCGGTGAAATGCGTAGATATTAGGAAGAACACCAATCGCGAAAGCACTCTGCTGGGCCATGACTGACACTGAGAGACGAAAGCTAAGGGAGCGAATGGGATTAGATACCCCAGTAGTCTTAGCCGTAA
+
GGGGGGGGGGGGGGGGGGGGGGGGGGGGFFGGGGGGGGGGGGGGGGGGGGGGGGGGGGGGGGGGGGGGGGGGGGGGF<FGGGGGGGGGGGGGGGGGGGGGGGGGGGGGGGGGGGGFGGGGGGGGGGGFGGGEGGGGGGGGGGGGGGGGGFFGGGGGGGGGGGGGGGGGGGGGGGGGGGGGGGGGGGGFGGFGGGGGGFGGFGGG7CCECEFGGGFGGGGGGGGGFFD:CFGFGGGF<7CCF4:?09>DGDFF:@GBD?AFGFFG54>?>)6>AFFFFFF?FF
@M06628:26:000000000-CRM2J:1:1103:13186:22093 1:N:0:102
TACGGAGGGGGTTAGCGTTGTTCGGAATTACTGGGCGTAAAGCGTACGTAGGCGGATCAGAAAGTAGGGGGTGAAATCCCGAGGCTCAACCTCGGAACTGCCTCCTAAACTCCTGGTCTTGAGTTCGAGAGAGGTGAGTGGAATTCCAAGTGTAGAGGTGAAATTCGTAGATATTTGGAGGAACACCAGTGGCGAAGGCGGCTCACTGGCTCGATACTGACGCTGAGGTACGAAAGTGTGGGGAGCAAACAGGATTAGATACCCTGGTAATCCACACCGTAA
+
GFGGGGE@7FGBCFGFFBFCG<@FGDDGGFFDDFFGGEEEGGGGCEGEFGFGCFEG7=BFF?D@FFFECGGG>=F<FAFFCCCGGEFFGGGGGGGDGG@CFFGGGGGFGGGGGGGGGGDFCGGBFCF:BCCCFGGFGGGDF<FAFFGGGGFGFCFFGGGGFGFFGGG6>FEGGGGGGDGGGGGFGGECG9CGG?CEGDGGDGGEGF::8CF4CGGG57C9FG<CCEGGG9C@CCC1:::*5>;6>6:CF49427*.43:>C=<064734)).442/(74.2:
@M06628:26:000000000-CRM2J:1:1103:23909:22128 1:N:0:102
TACGGAGGGGGTTAGCGTTGTTCGGAATTACTGGGCGTAAATCGTACGTAGGCGGATTGGAAAGTATGGGGTGAAATCCCAGGGCTCAACCCTGGAACTGCCCTGTAAACTATCAGTCTAGAGTTCGAGAGAGGTGAGTGGAAGTCCAAGTGTAGAGGTGAAATTCGTAGATATTTGGAGGAACACCAGTGGCGAAGGCGGTGAACTGGCTTGATACTGACGCTGAGGTACGAAAGTGTGGGGGTCAAACAGGATCACATACCCTGGGAGGCCACACCGTAA
+
E@FD-,@@++:@@F<6@6B+CFGC+6F,96C,9,66CFEGG,9?C==:C==F9FC=>==F,A?BF<FB<FG=:45FE<F,?BD=+B<5,333BD<>==FG,3@F<383CF<=8,CC@,=DGG9@@FCACGD<<*DBF<FG8FF,3>=B,23@@9D@GCF@9FG;<2D2*4*@C9B;CC688FG2<+*3;<EB5?*/=C8C3)**++:<85)*2;CF9CFC2*9CGFDG7+:55872<7:><B9(,,40?DF.2)*(,(.)2?*2/47(:((-4:1)(>1.33
@M06628:26:000000000-CRM2J:1:1103:8745:22143 1:N:0:102
TACGGAGGGTGCGAGCGTTACTCGGAATCACTGGGCGTAAAGCGCACGTAGGCGGTTCTGCAAGTCAGGTGTGAAAGCCAACGGCTCAACCGTTGAATTGCACTTGAAACTGCAGGGCTTGAGTCTCGGAGAGGGTGGCGGAATTCCAGGTGTAGGAGTGAAATCCGTAGATATCTGGAGGAACACCAGTGGCGAAGGCGGCCACCTGGACGAGTACTGACGCTGAGGTGCGAAAGCGTGGGGAGCAAACAGGATTAGATACCCTGGTATTCCACGCTGTAA
+
GGGGGEEC@FGGGGCGGFGG7CE@BFCFGGGGGCGGGGGGGGFGGGGEGDAECEEGGGGGGGGEFGGGFFFEGGGGGGGGGGGGGGGGGGGGGGDFDGEFGFGGGGGFGGGGGFGFEE,><FC=>FGGE@CGECF>FEGEGDGGGFGGGGCFGGFG,2?FFGDFFFGGGGGGGGGGGGDG=<CFGCEDGGCG588EECFGEDEC5E0<=C@GGEGGC><<CGGGDEGFCFC:C=C;?GC<DE66;6BGGGGF?F45?BAFGBFG487?24):4:>>9F?<96
@M06628:26:000000000-CRM2J:1:1103:23990:22269 1:N:0:102
TACGGAGGGTCCGAGCGTTATCCGGAATTATTGGGTTTAAAGGGTCCGTAGGCGGGCGATTAAGTCAGTGGTGAAAGTCTGCAGCTCAACTGTAGAATTGCCTTTGATACTGGTCGTCTTGAGTTATGGTGAAGTTGGCGGAATATGTAGTGTAGCGGTGAAATGCATAGATATTACATAGAACACCGATTGCGAAGGCAGCTGACTAACCATATACTGACGCTGATGGACGAAAGCGTGGGGAGCGAACAGGATTAGATACCCTGGTAGTCCACGCCGTAA
+
GGGGGGGGGGGGEGGGGGGGGGGGGGGGAGDGGGGGGGGGGGFGGFGGGGGGGGGGGGGCGGGGGGGGFGGGGGGGGGGGGGGGGGEGGGGGGGGGGGGGGGGGGGGGGGGGGG9CFGGGGGGGGGGGDGGGGGGGGGGGGGGGGGG;D@DFFGGGGGGGGFFGGGGGFGGGGGGGGGGGGGG?FFGGGGGGGGGGGGGGFDE+CFGCC6@CFCFF<CFGGGGGDEFGDCF>GGG,4C7DGF;(((15<DD:<)>A725AFFGF?:FB>97>452;9F>9:?
@M06628:26:000000000-CRM2J:1:1103:16585:22285 1:N:0:102
TACGGAGGGGGTTAGCGTTGTTCGGAATTACTGGGCGTAAAGCGTACGTAGGGGGATCAGAAAGTATGGGGTGAAATCCCAGGGCTCAACCCTGGAACTGCCTCATAAACTCCTGGTCTTGAGTTCGAGAGAGGTGAGTGGAACTCCGAGTGTAGAGGTGAAATTCTTAGATATTCGGAAGAACATCAGTGGCGAAGGCGGCTCACTGGCTCTATACTGACACTGAGGTACGAAAGTGTGGGGAGCAAACAGGATTAGATACCCTGGTAGTTCACACCTTAA
+
DGGGDEGGGGGEGCEGGGGGGGGG7:CFGGGFGCC,FGEFGCFFGGGGG98FF7>:FEAD<,BFFFEE,448>8EEFEEDFGF@FFGG9F8FFECGF<BD<=FFDFGGGGGG=FAAF>FGG<FFGFDGC<CFCFF<D:FF8ACFDGGFGGGGGGCG>7F7BFFC;C,?29BFGCC,6=E5E@7=F,+A?;+?*/C85CGEDDEE9@F@@E57F:C<<DF+<+202***9EF:CGD><>FGC>>69BBGFFGF?469??547@++7,)()).).))0(7(5<2
@M06628:26:000000000-CRM2J:1:1103:21406:22378 1:N:0:102
TACGGAGGGGGTTAGCGTTGTTCGGAATTACTGGGCGTAAAGCGTACGTAGGCGGATTGTAAAGTATGGGGTGAAATCCCAGGGCTCAACCCTGGAACTGCCCTGTAAACTATCAGTCTAGAATTCGAGAGAGGTGAGTGGAATTCCAAGTGTAGAGGTGAAATTCGTAGATATTTGGATGAACACCAGTGGCGAAGGCGGCTCACTGGCTCGATAATGACGCTGAGGTACGAAAGTGTGGGGAGCAACCAGGATTAGATACTCTTGTATTCCACACTGTAA
+
GGGGGEGDEEEGGGGGGGG>FFGGDGCFGAEEFFGGCFCEDFFGFGCGGGGGGF:CCFG<AEFGEAFF,B+@>DAFGFDFCDBFDDFCEF@BDF+BFGF<FFFFFGFFGGGFFGFFFGGEFGGGGGFFAC8FG@CCGGGEGFGGGFFGFC:3@F?C<:FCFFFGFC*<*;=;EGG@FFG+5<FFFFGGGGBEGE8EGCG53)::??DECF4CE=C=/:C9:CCDCDCFC9C>5;D39CG:D31(,(,9*29@2574,444**++9)9<5))64ABFF4)646
@M06628:26:000000000-CRM2J:1:1103:13052:22540 1:N:0:102
TACGGAGGGTCCGAGCGTTATCCGGAATCATTGGGTTTAAAGGGTCCGTAGGTGGGCCTATAAGTCAGAGGTGAAAGTTTGTGGCTCAACCATAAAATTGCCTTTGATACTGTAGGTCTTGAGTTATAGTGAAGTTGCCGGAACATGTGGTGTAGCGGTGAAATGCATAGATATCACATAGAACACCAATTGCGAAGGCAGGTGACTAACTATATAATGACACTGATGGACGAAAGCGTGGGGAGCGAACGGGATTAGATACCCCGGTAGTCCACGCCGTAA
+
FFGFGCFGGGGGDFGG@6CFFECCCFG799CEFFFGGGFFD6@BFD@>E=@FGGFGCGGGGEEEGDGD9FGFDCEGGGFFGE=BDFFFDFGE@FGGDFGGFDFGFFFGGGGGFGFFFGFGGGEFFGGF<FDFF<FGGAFGEGGGF,DFGG>FFGGAFEBG>FG,:3@DC9CFACGGFG;FGGG@<,>EG;FC,=:*=FCF8)4,44;?EFFCCFGF+;C;FFGGDFFF*=<37=C18//775601-4DDD<>?:50..:BGF6@)-0,7(5<4A?:003-,4
@M06628:26:000000000-CRM2J:1:1103:12950:23099 1:N:0:102
GACGAACCGTCCAAACGTTATTCGGTATCACTGGGCTTAAAGCGTGCGTAGGCGGCTTGGAAGGTGAGATGTGAAAGCCCACGGCTCAACCGTGGAATTGCGTTTCAAACCCCCAAGCTTGAGGAAGACAGGGGTGTTGGGAACTTATGGTGGAGCGGTGAAATGCGTTGATATCATAGGGAACACCGGTGGCGAAGGCGCAACACTGGGTCTTCTCTGACGCTGAGGCACGAAAGCTAGGGTAGCGAACGGGATTAGATACCCCGGTAGTCCTAGCTGGAA
+
GGGGGGGGGGGGGGGGGGGGGGGGGGGGGGGGGGGGGGGGGGGGGGGGGGGGGGGGGGGGGGGGGGGGGGGGGGGGGGGGGGGGGGGGGGGGGGGGGGGGGGGGGGGGGGGGGGGGGGGGGGGGGGGGGGGGGGGGGGGGGGGGGGGGGGGGGGGGGGGGGGGFGGGGGGGGGGGGGGGGGGFGGGGGGGGGFECEGGGGFGGGGDGGFGFF6FDFFGGFFEGGGFGGGGGFGGG>?C777:<??),7CGGFF)7:<?9ACBEGF(796(8A<469404(,.
@M06628:26:000000000-CRM2J:1:1103:12976:23229 1:N:0:102
TACGGAGGGGGTTAGCGTTGTTCGGAATTACTGGGCGTAAAGCGCGCGTAGGCGGATTAGTCAGTCAGAGGTGAAATCCCAGGGCTCAACCCTGGAACTGCCTTTGATACTGCTAGTCTTGAGTTCGAGAGAGGTGAGTGGAATTCCGAGTGGAGAGGTGAAATTCGTAGATATTCGGAGGAACACCAGTGGAGAAGGCGGCTCACTGGCTCGATACTGACGCTGAGGTGCGAAAGCGTGGGGATGAAACAGGAGTAGATACCCTGGTAGTCCACGACGTAA
+
CDGG7;@:@FGGGD<FG:-FC@E@@EFFGGFFG<FC@FGD7E9>=F@FC=FFA>BF7?=FEE<EFFGC<FFBFFGCGGF<BB=FEFDFF==FF<FF=<<F>3E<BFAF9FAA<<3FC,,@>FCF3FCDFC>3<FGGD:F>8F>>:FEGC<CC7CF2=*7C;EGEG;CB5CC9B1+2CF>CEGGGCF7CF9FC+;+;FGCE:C**++2<8*0*:EGF*:F<C8>C5@7FGGF>**/2(>>5/71:,(,:CFG)(0*.5<2<D4+<*.734)).).2)(.4(-.
@M06628:26:000000000-CRM2J:1:1103:7716:23466 1:N:0:102
TACGGAGGGGGCTAGCGTTGTTCGGAATTACTGGGCGTAAAGCGTACGTAGGCGGATTGGTAAGTAAGGGGTGAAATCCCAGGGCTCAACCATGGCACTGCCCTGTAAACTCTAAGTCTAGAGTTCGAGAGAGGTGGGTGGAATTCCAAGTGTAGAGGTGAAATGCGTAGATATTTGGAGGAACACCAATGGCGAAGGCAGATCACTGGCTAGATACTGACGCTGAGGTACGAAAGCGTAGGGAGCAAACAGGATTAGATACCCTGGTAGTCCACACCGTAA
+
GGGGGGGGGGG7+FGGGGG+B6FGGGGGFGAFGGG8:FFGGGFGEFFGGGGGGGGD+8,:,CFGBE,CA@FGGGGGG,E,,8FEGGGGGGG+E?F,DFGGGG<F8:FFGGG,B,,@FFFCDG9FG9>,@,@F:CFG*@F*CFGG7?97DFGGGGG;?FGGGGGG,B:GGGGCGGG,,+2*;FG+FGG8*B<FGGGGGGG8B*9C?FGC*1)**<CF9FFGGGGG7B5>7@FEGGG>0CG*9<(48>0FCFG@?FFA?<BAGFEFF?FBFFFF-:?)8BBFFB
@M06628:26:000000000-CRM2J:1:1103:6430:23621 1:N:0:102
TACGAACTGTGCGAACGTTATTCGGAATCACTGGGCTTAAAGGGTGCGTAGGCGGATTTGTAGGTCAGATGTGAAAGCCCACTGCTCAACCGTGGAATTGCGTTTGAAACCACAAGTCTTGAGTGGATCAGAGGAGAGCGGAACGCGATGTGTAGCGGTGAAATGCGTTGATATGATGAAGAACACCGGTTGCGAAAGCGGCTCTCTGGGACCCTTCTGACGCTGAGGCACGAAAGCTAGGGGAGCGAATGGGATTAGATACCCCGGTAGTCCTAGCGTTAA
+
GGGG9C@6EFFF-B+@@CFGFFFGFFFFFGGGGGGGGGGGGGGGGEGECEEGGGG+>,,,CC<,CFGFF,CFGGGGG<,+:B,9CF9FGG?F+,@=9,EEACFGFGGFGGGFBF,3AFGFCG,,,6,,@<@D@FC7FEFEGGC<+<**3*@?,@DF*CFGFGGGGGC85:EFGGG92,,,5?CFGGD5/=5CCEGG*1<*)9C5+272+2.*2;FG0C?7C53>7B**9EFB*:<6?7*99F9(19()1)002)922,))*0<+5257>3>A<))920(((,
@M06628:26:000000000-CRM2J:1:1103:6410:23628 1:N:0:102
TACGAACTGTGCGAACGTTATTCGGAATCACTGGGCTTAAAGGGTGCGTAGGCGGATTTGTAGGTCAGATGTGAAAGCCCACGGCTCAACCGTGGAATTGCGTTTGAAACCACAAGTCTTGAGGGGATCAGAGGAGAGCGGAACTCATTGTGGAGCGGTGAAATGCGTTGATATGATGAGGAACACCGGTGGCGAAAGCGGCTCTCTGGGATCCTTCTGACGCTGAGGCACGAAAGCTAGGGGAGCGAACGGGATTAGATACCCCGGTAGTCCTAGCTGTAA
+
GGGGGGGGGGGGGGGGGGFGGGGGGGGGGGGGGGGGGGGGGGGGGGGGGGGGGGGGGEGFGGGGGGGGGGGGGGGGGGGGEGGGGGGGGGGGGGGGGGGGGGGGGGGGGGGGGGGF,<FGGGGC@EFGGCGFGGGCFDGGGGGGFFFGGGGGGGGGGGGGGGGFGGGBDGFGGGGGGGGFGGGGGGEGDEGGGGGGGGGG>:EGGCFCGGFGGFGG9DCGGGGGGEGGGGGFGEGFB:FGG:>>>FFGGGG@BE3:?BBFC?CC>BDFBFADFBAFFFBA<5
@M06628:26:000000000-CRM2J:1:1103:14293:23663 1:N:0:102
TACGGAGGGTCCGAGCGTTATCCGGAATCATTGGGTTTAAAGGGTCCGTAGGTGGGCCTATAAGTCAGAGGTGAAAGTTTGTGGCTCAACCATAAAATTGCCTTTGATACTGTAGGTCTTGAGTTATAGTGAAGTTGCCGGAACATGTGGTGTAGCGGTGAAATGCATAGATATCACATAGAACACCAATTGCGAAGGCAGGTGACTAACTATATACTGACACTGATGGACGAAAGCGTGGGGAGCGAACGGGATTAGATACCCCGGTAGTCCACGCCGTAA
+
GGGGGGGGGGGGGGGGGGGDGGGGGGGGGGGGGGGGGGGGGGGGGGGGGGGGGGGGGGGGGGGFGGGGGGGGGGGGGGGGGGGGGGGGGGGCGGGGGGGGGGGGGGGGGGGGGGGGGGGGGGGGGGGGGGGGGGGGGGGGGGGGGGFFGFGGFDFEC<FFGGGGGGCFGGGFFGGGGGDGGGGGGGGFFGFEGGGCEDFG;<CCFCFCGFFGGEFFCD?FGGGGGFDDGFGDEGD6?DGGGF9?B96<GGGF?@3<B7<>C=:<>>BB9BFFBF7B7:9BFF
@M06628:26:000000000-CRM2J:1:1103:21457:23701 1:N:0:102
TACGGAGGGGGTTAGCGTTGTTCGGAATTACTGGGCGTAAAGCGTACGTAGGCGGATTGGAAAGTATGGGGTGAAATCCCAGGGCTCAACCCTGGAACTGCCCTGTAAACTATCAGTCTAGAGTTCGAGAGAGGTGAGTGGAATTCCAAGTGTAGAGGTGAAATTCGTAGATATTTGGAGGAACACCAGTGGCGAAGGCGGCTCACTTGCTCGATACTGACGCTGAGGTACGAAAGTGTGGGGAGCAAACAGGATCAGATACCCTGGTAGTCCACACCGTAA
+
GFGGD@CFFGGGGGGFEFG>GFCCGDGFGCEE9CFFFFFFFGGGEEGGFGFCFGGF:FGGFDFGF@EFEFGF:DFFGFFCFFD:CF=AFFGCFFDFFFFFFGGE>FFGGGEGFFGCFDFCFEFFDGGGDFGFFGCGGGGGGFFAFGF9FG:FDFDFGGGGGF?DAEFFFFE,4CGGG,,C=FG>FF75CCCFC=EEEEGG)C=CF?FFCGFFC*9CEGC0<C<C<>5FDFF>5A5-5>:C7@1(190>DGGF0)28<33<*7<+*35.))544<?;?),414
@M06628:26:000000000-CRM2J:1:1103:21459:23723 1:N:0:102
TACGGAGGGGGTTAGCGTTGTTCGGAATTACTGGGCGTAAAGCGTACGTAGGCGGATTGGAAAGTATGGGGTGAAATCCCAGGGCTCAACCCTGGAACTGCCCTGTAAACTATCAGTCTAGAGTTCGAGAGAGGTGAGTGGAATTCCAAGTGTAGAGGTGAAATTCGTAGATATTTGGAGGAAAACCAGTGGCGAAGGCGGCGAACTTGGTCGATACTGACGCTGAGGTAGGAAAGTGTGGGGAGCAAAAAGGAGTAGATACCCTGGGAGTCCACGCCGCAA
+
GF<@CCCCGDGCFGGAFGGEGC9FE7BFFEFFFFGGG=FEGGGGC:>FEDGEFEG:FCFG<EFB<<FFEGGGDFGFGFB<FFFF=,BDGCFCFFFGGGFC9FDGGFG9DA9BF9=DFA,3,8@FGCC,@@C7FE7CFFFFFD,7DF,<@FFGFEFFGGFGGF,27?FFDEC;CFGGGF?EEE7,++48*>:CGE*8C*8C>3***:/+03*22*1***2+2/9777>C0+*)0<*1>C>*9>>09>?F44*04)1(,642:6<+7:F:?((()..)()(((-
@M06628:26:000000000-CRM2J:1:1103:17045:23935 1:N:0:102
TACGGAGGGGGTTAGCGTTGTTCGGAATTACTGGGCGTAAAGCGTACGTAGGCGGATTGGAAAGTAGGGGGTGAAATCCCAGGGCTCAACCCTGGAACTGCCTCCTAAACTATCAGTCTAGAGTTCGAGAGAGGTGAGTGGAATTCCAAGTGTAGAGGTGAAATTCGTAGATATTTGGAGGAACACCAGTGGCGAAGGCGGCTCACTGGCTCGATACTGACGCTGAGGTACGAAAGTGTGGGGAGCAAACAGGATTAGATACCCTGGTAGTCCACACCGTAA
+
GGGGGGGGGGGGGGGGGGGGGGGGGGGGGGGGGGGGGGGGGGGGGGGGGGGGGGGGGGGGGGGGGGGGGGGGGGGGGGGGGGFGGGGGGGGGGGGGGGGGGGGGGGGGGGGGGGGGGGGGGGGGGGGGGGGGGGDFGGGGGGGGGGGGGGGGGGGGGGGGGGGGFGGBFFC;FGGGGGGGGGGFCFGGGGGGDGGGGGGGFGGGGGGGGE4CECFGE:FD6ADCGDFG*9:>=FD9AG>FDFF24(:FFCC<2)26<<4>FF6:74@826564:2?2>18:?
@M06628:26:000000000-CRM2J:1:1103:17028:23950 1:N:0:102
TACGGAGGGGGTTAGCGTTGTTCGGAATTACTGGGCGTAAAGCGTACGTAGGCGGATTGGAAAGTAGGGGGTGAAATCCCAGGGATCAACCCTGGAACTGCCTCCTAAACTATCAGTCTAGAGTTCGAGAGAGGTGAGTGGAATTCCAAGTGTAGAGGTGAAATTCGTAGATATTTGGAGGAAAAACAGTGGCGAAGGAGGCGCAATGGCTGGACATGGACGGCGAGGGATGAAAGTGTGGGGACCATACATGATTAGATTTCTGGGTATTGAGACAGTGAA
+
GFCEE;FEGDD@:,C<@CFFF<,8B@C,C,CAAFFF@6=:<FGG6C>FEFGCFGD@FCFDEFFFF<FECEGFGGDEEF,==BFD7,BFFFDCEGDFDB3,,3:FAEFCF>3>=FFD,,,:E=DF;>C@F7C@F*@FBC@DFFGC7;3@EC<;CCB2<<CF;:24C>:22;AFG7C9;?CC8C<2:*=8CC9B?5:****2<>*/5*1:8C5****++**+31))1.9C);*000744D*:*)(((((*29**-9*)..))**30*).8)).4))(*.)).)-
@M06628:26:000000000-CRM2J:1:1103:18918:24704 1:N:0:102
TACGGAGGGGGTTAGCGTTGTTCGGAATTACTGGGCGTAAAGCGCACGTAGGCGGACCATTAAGTTAGAGGTGAAATCCCAGGGCTCAACCCTGGAACTGCCTTTAATACTGGTGGTCTTGAGTTCGAGAGAGGTGAGTGGAATTCCGAGTGTAGAGGTGAAATTCGTAGATATTCGGAGGAACACCAGTGGCGAAGGCGGCTAACTGGCTCGATACTGACGCTGAGGTGCGAAACCGTGGGGATGAAACAGGAGTAGTGACCTGGGGAGGTGACGCCGTAA
+
FFGGGFEGGGGC@FGGGG>FGGGG@EFD8CFGGFFEG>>?F,<FEEEGGFFGGGGGGFFFFFFDF9FCCFGGFEEGCEEF<<FGEGFF<<F:3>FEFGGGGGAFGGGGGGGGGF<++>,EF@FFFFGGGGGFGDGFGGGB>BFCFGCGDGGFEGGGGGGFGGG,F;FC<CC+?;CFG>*:8BFF7+BCFFF?;8?:5CCE<C=C68::+2<7C5*;:>E+38<<*75D*;0./:)(./9*15,(4((22**0()1,()-,09++),7((-(((),0()(--2
@M06628:26:000000000-CRM2J:1:1103:18125:24749 1:N:0:102
TACGAACCGTCCAAACGTTATTCGGTATCACTGGGCTTAAAGCGTGCATAGGCGGCCTGGGAGGGGAGATGTGAAAGCCCACGGCTCAACCGTGGAACTGCGTTTCAAACCACCAGGCTTGAGGAAGATAGGGGTGAGGGGAACTTATGGGGGAGCGGTGAAATGCGGTGAGATCAGAGGGAAAAACGGTGGCGAAAGCGCAGAAATGGAGCTTTGTTGACGCGGAGGAACGAAAGCGAGGGTAGCGAACGGGAGTAGATACACCGGGAGTGCTAGACGTAA
+
<CCCDC@@CBFFEGE<@;;CC@ECFFGGDDF<@EFF<@EACFGFBCBE9EGDECGCC,CFF<C@+>FCF<FBFAFGF8?BE7CE+8BFFFGG8AF@DF,<,=@=@FFGGGFEGGGF:+,:@<FFDFEF@=DFCE3CC,@8E<<>,,7,?>,=:=>:FD<<CFD9B+B**:5;<A92+?CFC8C;EE>:C*;8;8?8CC*:>/**3+0<9<0**+*32*2+2:119:DD*225:=*(.9>77;,(38417)751554(44-7/+3)-7((41(6).9)*-(((
@M06628:26:000000000-CRM2J:1:1103:20984:25226 1:N:0:102
TACGGAGGGTGCAAGCGTTATCCGGATTCACTGGGTTTAAAGGGTGCGTAGGTGGGCAGGTAAGTCAGTGCTGAAATCTCCGGGCTTAACTCGGAAACTGCCATTGATACTATCTGTCTTGAATGCCCTGGAGGTAAGCGGAATATGTCATGTAGCGGTGAAATGCTTAGATATGACATAGAACACCAATTGCGAAGGCAGCTTACTACGGGGTGATGGACACTGAGGCACGAAAGCGTGGGGATCAAACAGGATTAGATACCCGGGTAGTCCACGCCCTAA
+
GGGGGGGDF:CFEEFFEB7:@CFEECFGEAFFFGGE7FE<<FFG<CFGGGGG<EFDGCF>EFGGGGGGCFFGDEGGGGGCGGD=>+EFFFGGGGGDGGAECFF,EECFFFGEAFGGFFFCFGGGGFD@EFE<FF7DAFGDCCFEFFFFCC,@,@>BFGGGCF?DFFGGFGG?EFFDFF>>>FG,<CCEGGFFF=EEEGGD>5:EFGG++:57:*:8C*<*769677FC<8C>C8C9?GGGG>>8212*:*>?6:C)344)*13<)3B76:)6<9>>()(.34
@M06628:26:000000000-CRM2J:1:1104:20303:1333 1:N:0:102
TACGGAGGGGGCTAGCGTTGTTCGGAATTACTGGGCGTAAAGCGTGCGTAGGCGGATTATTAAGTTAGGGGTGAAATCCCGGGGCTCAACCTCGGAACTGCCTCTAAAACTGGTAATCTAGAGATATGGAGAGGTAAGTGGAATTCCTAGTGTAGAGGTGAAATTCGTAGATATTAGGAGGAACACCAGAGGCGAAGGGGGCTTACTGGACATATACTGACGCTGAGGCACGAAAGTGTGGGTAGCAAACAGGGTTAGATACCCTGGTAGTCCACACCGTAA
+
GGGGGGGGGGGGGGGGGGGGGGGGGGGGGGGGGGGGGGGGGGGGGGGGCFGGGGGGGGGGGGGGGGGGGGGGGGGGGGGGGGGGGGGGGGGFFGGGGGGFGGGGGGGGFGGGGGGCGGFGGC<DFGGGGFGGGGCGGGGFF:FCFGCF9FBFFFGCFFFGFEFGGGFFDFGGGGGFFGGGDGG<FFFFGFGCCCCGGG*:9B>FGGDF6658@FEC+9A<@EGG*7587?EDECE>)7CEG>5*40@>FFGGF(0437B4<60:93F(6<<<)6FFFD>F,4
@M06628:26:000000000-CRM2J:1:1104:10465:1451 1:N:0:102
TACGGAGGGGGTTAGCGTTGTTCGGAATTACTGGGCGTAAAGCGCACGTAGGCGGACTGGAAAGTATGGGGTGAAATCCCGGGGCTCAACCTCGGAACTGCCTCATAAACTATCAGTCTAGAGTTCGAGAGAGGTGAGTGGAATTCCGAGTGTAGAGGTGAAATTCGTAGATATTCGGAGGTACACCAGTGGCGAAGGCGGCTCACTGGCTCGATACTGACGCTGAGGTGCGAAAGTGTGGGGAGCAAACAGGATTAGATACCCTGGTAGTCCACACCGTAA
+
GGGGGGGGGGGGGGGGGGGGGGGGGGGGGGGGGGGGGGGGGGGGGGGGGGGGGGGGGGGGGGGGGGGGGGGGGGGGGGGGGDGGGGGGGGGGGGGGGGGGGFGGGGGGGGGGGGFGGGGGGGGGGGGGGGGGGGGGGGGGGGGGGGGGGGGGGGGGGGGGGGGFFGGFFGGGGGGGGGGGGGGGFGGGGGGGGGGGGGGGGFGGGGGGGGFGGGFGGGGGGGGGGFGGGGGGG5CB9:CFCEFFFFFGGFGGFF@>?FFFG6EGF<FF@9>FF<FFFE>BFF
@M06628:26:000000000-CRM2J:1:1104:12372:1458 1:N:0:102
TACGGAGGGGGTTAGCGTTGTTCGGAATTACTGGGCGTAAAGCGTACGTAGGCGGATTGGAAAGTATGGGGTGAAATCCCAGGGCTCAACCCTGGAACTGCCCTGTAAACTATCAGTCTAGAGTTCGAGAGAGGTGAGTGGAATTCCAAGTGTAGAGGTGAAATTCGTAGATATTTGGAGGAACACCAGTGGCGAAGGCGGCTCACTGGCTCGATACTGACGCTGAGGTACGAAAGTGTGGGGAGCAAACAGGAGTAGATACCCTGGTAGTCCACACCGTAA
+
GGGGGGGGGGGGFFGGGGGGFGGGGGGGGGGGGFGGGGGGGGFGGGGGG@EFDGGGGGFG@FGGGGGGGGGGGGGGGFDDEFGDGGGGFGFGGFGGFGEFGGGGFGGGAFGGGCGGGGGGGCFFGFGFFGGGGGGGGGGGGGGGGGGFGGGGGGGGGCEF9FFGC;EFGFGGGEC;EGGGDGFFF:<CFFDGDEGCGCGGGDGDGGFECF>C?EG*5AF9FCCCDEFGFGGGEFGBFG*<CBFD9>@58@5EF6*43<44<>++387?=A<A))*0:>;:18
@M06628:26:000000000-CRM2J:1:1104:14959:1654 1:N:0:102
TACGGAGGGTCCGAGCGTTATCCGGAATCATTGGGTTTAAAGGGTCCGTAGGTGGGCCTATAAGTCAGAGGTGAAAGTTTGTGGCTCAACCATAAAATTGCCTTTGATACTGTAGGTCTTGAGTTATAGTGAAGTTGCCGGAACATGTGGTGTAGCGGTGAAATGCATAGATATCACATAGAACACCAATTGCGAAGGCAGGTGACTAACTATATACTGACACTGATGGACGAAAGCGTGGGGAGCGAACGGGATTAGATACCCCGGTAGTCCACGCCGTAA
+
GGGGGGGGGGGGGGGGGGGGGGGGGGGGGGGGGGGGGGGGGGFGFFGGGGGGEGGGGGGGGGFGGGFGGGGGGGGGFGGGGGGGGGGGGGG:FFFGDGGGGFEFFGGGGG<FGGGGGGGGGGGGGGGFFGFF;FFFGGFGEGGDGGFGGDFFGGGGGGCCFGGGFGGFGGGGGGDGGFAFGGGFCFGEDFCGGC:CEGC6CEFGGCGEFFC7+++2+>C9+AFGGFCGFFEDCGGFBGDGGBE5((75C)5ED0244)84A)<+/(07>14<4>C87F6,(4
@M06628:26:000000000-CRM2J:1:1104:9941:1709 1:N:0:102
TACGGAGGGGGTTAGCGTTGTTCGGAATTACTGGGCGTAAAGCGTACGTAGGCGGATTGGAAAGTAGGGGGTGAAATCCCAGGGCTCAACCCTGGAACTGCCTCCTAAACTATCAGTCTAGAGTTCGAGAGAGGTGAGTGGAATTCCAAGTGTAGAGGTGAAATTCGTAGATATTTGGAGGAACACCAGTGGCGAAGGCGGCTCACTGGCTCGATACTGACGCTGAGGTACGAAAGTGTGGGGAGCAAACAGGATTAGATACCCTGGTAGTCCACACCGTAA
+
FFGGDEEECFCFFGGGGGGGGGGFEFGGGFGEF88FGGGGGGFEGGGGGGGGGGE@FGFFGGFGGGGGGEGGGGGGDFGGGGGGGGGGGFGGGGGEGGGGGGGGGGGGGGGGGCFG@FFGGGGDFGGGGGGGE7FGGGFGGGFGFFFF,,@FFF?F@<CCCGFFGGG<8@5FFGFGGDGFDEGG@F:*8?CFEGGGGGGG33CGGF>CFF>FGDGFGGGFCCGG5)9AFFG*2@E1>:7+:@539>F*<>F6>B?)4<?AF56C+75(1)496<GF?FF:B?
@M06628:26:000000000-CRM2J:1:1104:18825:2612 1:N:0:102
TACGGAGGGGGTTAGCGTTGTTCGGAATTACTGGGCGTAAAGCGTACGTAGGCGGATCAGAAAGTAGGGGGTGAAATCCCGAGGCTCAACCTCGGAACTGCCTCCTAAACTCCTGGTCTTGAGTTCGAGAGAGGTGAGTGGAATTCCAAGTGTAGAGGTGAAATTCGTAGATATTTGGAGGAACACCAGTGGCGAAGGCGGCTCACTGGCTCGATACTGACGCTGAGGTACGAAAGTGTGGGGAGCAAACAGGATTAGATACCCTGGTAGTCCACACCGTAA
+
GGGGGGEGGGGGGGGGGGGGGGGGEGGGGGGGGGGGGGGGGGGGGGGGGGGGGGGFGGGGGGGGGGGGGGGGEGGGGGGGDGGGGGGGGGFCFGGGGGGGFGGGGGGGGGGGGGGGGGGGGGGGGGGGGGGGGGFGGGGFGGGGFAFFGGGGGGGGGGGGGFGFFGG<78E9EEG9FGGGGGGFFGGGGGGG5CGGEEGGG@*7CFD:F=5@C=EGGGGEFGCCGE<@CCCD=@77<FGGE:B),2:>FFC6>??6?BFFGF60+4>56<46AF46179,,-
@M06628:26:000000000-CRM2J:1:1104:11330:2697 1:N:0:102
TACGGAGGGTCCGAGCGTTATCCGGAATCATTGGGTTTAAAGGGTCCGTAGGTGGGCCTATAAGTCAGAGGTGAAAGTTTGTGGCTCAACCATAAAATTGCCTTTGATACTGTAGGTCTTGAGTTATAGTGAAGTTGCCGGAACATGTGGTGTAGCGGTGAAATGCATAGATATCACATAGAACACCAATTGCGAAGGCAGGTGACTAACTATATACTGACACTGATGGACGAAAGCGTGGGGAGCGAACGGGATTAGATACCCCGGTAGTCCAAGCCGTAA
+
CFGGGGGGGGGGGGEGGGGGGFGGGGGGGGGGGGGEGGGGGGGGGGGGGGGGFGGGGGGGDGGGGGGGGGGGGGGGGFFGGGGGGGGGGGGGGFGGGGGGGGFGGGGGGGGGGGGGGGGGGGGGGGGGFFGFGGGGGGGGGEGGDGGGGGGGGGFGGGGGGGGGGGFGGGGGGGGGGGGFGGGGGGGF8D>DFEFCEGGGCDGGGGG<>?C++=CBFGGGGGGGGFGGGGGGGGG@FGDGE>@@>;EDEFGDF<EF??FAGFCFG>F;E?DFF9*01@1((4
@M06628:26:000000000-CRM2J:1:1104:16902:2738 1:N:0:102
TACGGAGGGGGTTAGCGTTGTTCGGAATTACTGGGCGTAAAGCGTACGTAGGCGGATCAGAAAGTATAGGGTGAAATCCCGAGGCTCAACCTCGGAACTGCCTTGTAAACTCCTGGTCTTGAGTTCGAGAGAGGTGAGTGGAATTCCAAGTGTAGAGGTGAAATTCGTAGATATTTGGAGGAACACCAGTGGCGAAGGCGGCTCACTGGCTCGATACTGACGCTGAGGTACGAAAGTGTGGGGAGCAAGCAGGATTAGATACCCTGGTAGTCCACACCGTAA
+
GGGGGGGGGGGGGGGGGGGGGGGGGGGGGGGGGGGGGGGGGGGGGGGGGGGGGGGGGGGGGGGGGGGGGGGGGGGGGGGGGGGGGGGGGGGGGGGGGGGGGGGGGGFGGGGGGGGGGGGGGGGGGGGGGGGGGGFGCFGGGGGGGGGGFFGGGGGGGGGGGFGGGGGGGGGGFGFGGGGGDGGGGGGGGGGFGGGGGGFGDFGGGGGGGGFEECFGEFGGFGGGGFGFGFGGGGGFBFGGGDDDBBFFFFGGFFCADBFFGA<CG?>?4-44).*6:EF?FF
@M06628:26:000000000-CRM2J:1:1104:23635:2759 1:N:0:102
TACGGAGGGGGTTAGCGTTGTTCGGAATTACTGGGCGTAAAGCGTACGTAGGCGGATTGGAAAGTATGGGGTGAAATCCCAGGGCTCAACCCTGGAACTGCCCTGTAAACTATCAGTCTAGAGTTCGAGAGAGGTGAGTGGAATTCCAAGTGTAGAGGTGAAATTCGTAGATATTTGGAGGAACACCAGTGGCGAAGGCGGCTCACTGGCTCGATACTGACGCTGAGGTACGAAAGTGCGGGGAGCAAACAGGATTACATACCCTGGTAGTCAACACCGTAA
+
@FFGEF:::FFCE<FGEGEGGGFCFGG<@CEFGD88FFECDCD>CECCGGCGFGD:FFFGGGCAFEFEFFGBFFCGG<FCCG@C=FFGCA>=FAFC>>GGGFEGFBFGGFAFAAFGGCCGG=<@FFGGGG73@7FGGGGGFFGGFCFAD,>>@,BFFFGG9<BEF;C,8C5BG@ECCEGFEGGGFFGC8?ECCEE>EGGGGFGGFFGGEFFGCEGGECF988C*C378CFG35851<***:))0233<F:5?@B6:8)1:C>*+<77:*).-))2*47;,:<
@M06628:26:000000000-CRM2J:1:1104:25307:3555 1:N:0:102
TACGGAGGGTCCGAGCGTTATCCGGAATCATTGGGTTTAAAGGGTCCGTAGGTGGGCCTATAAGTCAGAGGTGAAAGTTTGTGGCTCAACCATAAAATTGCCTTTGATACTGTAGGTCTTGAGTTATAGTGAAGTTGCCGGAACATGTGGTGTAGCGGTGAAATGCATAGATATCACATAGAACACCAATTGCGAAGGCAGGTGACTAACTATATACTGACACTGATGGACGAAAGCGTGGGGAGCGAACGGGATTAGATACCCCGGTAGTCCACGCCGTAA
+
GGGGGGGGGFGGGGGGGGGGGGGGDGGGGFGGGGGFGGGGFFGGGGGGGGGGGGGGGGGGGGGGFGGGGGGGGGGGGEGGGGGGGGGGGGGGGGGGFGGGGGGGGGGGGGGGGFGGGGGGGGGFGFGGGGGGGGGGGGGGGGGGGGGGGGFGGFGEGGEGGCEGGGGGGGGGGGGGGGGDFFGGGGGGGGGGFEGEEGGGDABFC6C?9FFCCDGGGGGGFGGGGBDGFF?CEGGFFGGGGFFB;>ED5<DGDFE???BFEF6CG>;>E?)4<B7D9)29::
@M06628:26:000000000-CRM2J:1:1104:12138:3606 1:N:0:102
GACATATGATGCAAGCGTTATCCGGAATGATTGGGCGTAAAGCGTCTGTAGGTTGTTTAAAAAGTCAACTGTCAAAAACTAAAGCTCAACTTTAGGCAGGCAGTTGAAACTTTTAGACTAGAGTATGGCAGAGGTAGAGGGAATTACTGGTGTAACGGTGAAATGTGCAGATATCAGTAAGAACACCAATGGCGAAAGCACTCTACTGGACCAAAACTGACACTCAGAGACGAAAGCTAGGGGAGCGAATAGGATTAGATACCCTAGTAGTCCTAGCTGTAA
+
GGGGGGGGGGGGGGGGGGGGGGGGGGGGGGGGGGGGGGGGGGGGGGGGGGGGGGGGGGGGGGGGGGGGGGGGGGGGGGGGGGGGGGGGGGGGGFFGGGGGGGGFGGGGGGGGGGGGGGGGGGGGGGGGGGGGGGGGGGGGGGGGGGGGGGGGGGGGGGGGGGGGGGGA@FGGGGGGGGGGGGGGGGDGGGGGGGGGGGFGGFECGGGGGGFGGGGGGGGGGGGGFFGGFGGGGGE9;CGGG:BEFFF38>37729<??FFGFCFF?FBFFFFFAGFFF9AAA
@M06628:26:000000000-CRM2J:1:1104:7812:3901 1:N:0:102
TACGAAGGGGGCTAGCGTTGCTCGGAATCACTGGGCGTAAAGGGTGCGTAGGCGGGTCTTTAAGTCAGGGGTGAAATCCTGGAGCTCAACTCCAGAACTGCCTTTGATACTGAAGATCTTGAGTTCGGGAGAGGTGAGTGGAACTGCGAGTGTAGAGGTGAAATTCGTAGATATTCGCAAGAACACCAGTGGCGAAGGCGGCTCACTGGCCCGATACTGACGCTGAGGCACGAAAGCGTGGGGAGCAAACAGGATTAGATACCCTGGTAGTCCACGCCGTAA
+
GGGGFGGGGGGGGGGGGGGGGGGGGGGGGGGGGFGGGGGGGGFGGGGGGGGGGGEGGGGGFGGEFGGGGGGGGGGGGGGGFGGGGGGFFGGGGGGGGGGGGGGGFGGGGGGGGGGAFGGGGGGGGGGGGGGGGGGGGGGGGGGGGGGGGGGGGGGGGGGGGG9;FFGEFGGGGFG9FEGEGGGGGGGGGGGGGGGEGEFCDFGGGCF<FGFFG7EEEGGGGGGCGFGCF8FGCEG>2DDEE@5>9>FF?FFC;?CA?FFFGA<CF<@?6<ABD>GF6@>>?1
@M06628:26:000000000-CRM2J:1:1104:26203:4356 1:N:0:102
TACGAAGGGGGCTAGCGTTGTTCGGAATAACTGGGCGTAAAGCGTACGTAGGCGGATTGGAAAGTGAGAGGTGAAATCCCAGGGCTCAACCCTGGAGCTGCCTTTAAAACTGTAAGTCTAGAGTTCGAGAGAGGTGAGTGGAATTCCGAGTGTAGAGGTGAAATTCGTAGAGATTCGGAAGAACACCAGTGGCGAAGGCGGCTCACTGGCTTGTAACTGACGCTGAGGTGCGAAAGCGTGGGGAGCGAACAGGATTAGATACCCTGGGAGTCCACACCGTAA
+
EGGG9EFGCGGGCGGGGGGGFDFGG>FGFG@FGGGGGGGGDF,@,6>FGGGGFFGFG:<4,?EFF,5BBEGFFGFDGFB,,E<?BFGGGD,C,,B<,8FEFFGG,AEFGGC,B,,<C3CBDFC<8,>=FA7<FG73@F>EFFFGGGCFGC*@EEF=FGG@CCGF9;DC>FG9EGG,CBE*4<<::<<E>FFGECFEEFG5)58*9CFGF=5*2*+<<9E7+;7>7BGGD87CEEE9(7CGGFE@;B)9E)9778C>?)*5@>+3A4)(71,.)49/4)-4?F
@M06628:26:000000000-CRM2J:1:1104:26204:4378 1:N:0:102
TACGAAGGGGGCTAGCGTTGTTCGGAATAACTGGGCGTAAAGCGCACGTAGGCGGATTGGAAAGTTAGAGGTGAAATCCCAGGGCTCAACCCTGGAACTGCCTTTAAAACTATCATTCTAGAGGTCGAGAGAGGTGAGTGGAATTCCGAGTGTAGAGGTGAACTTCGTAGATATTCGGAGGAACACCAGTGGCGAAGGCGGCTCACTAGCTCGATACTGACGCTCAGGTGCGAAAGTGCGGGGAGCAAAAAGGATTAGATACCCTGAGAGCTGACACCGTAA
+
EFGG?F;6BFGGEE,EBGGGGGG7@BF<FGFEGD8CFBC@FGABFFF>F@<?C>C@FCE,5C<=55BECFGCEFFDF?4BFFG:=EFBDEFFGE<DCDG==FFF9FFG9C,CDFF,97@DDF,,>>CCEF>CGGB<:87BFB:FGGAFGG*D<DGGFC><@:,,,56C*:5F@;;2C:::14<BC+<>>FB2**=**=C*77EC?:*++79+2*0CEF+20A5>*02;C+09/:50:**::@F@(45*C)1/)4+-4)8-3.+<3.)(/)4-,)29>)((,-
@M06628:26:000000000-CRM2J:1:1104:17085:5280 1:N:0:102
TACGGAGGGTCCGAGCGTTATCCGGAATCATTGGGTTTAAAGGGTCCGTAGGTGGGCCTATAAGTCAGAGGTGAAAGTTTGTGGCTCAACCATAAAATTGCCTTTGATACTGTAGGTCTTGAGTTATAGTGAAGTTGCCGGAACATGTGGTGTAGCGGTGAAATGCATAGATATCACATAGAACACCAATTGCGAAGGCAGGTGACTAACTATATACTGACACTGATGGACGAAAGCGTGGGGAGCGAACGGGATTAGATACCCCGGTAGTCCACGCCGTAA
+
GGGGGGGGGGGGGGGGGGGGGGGGGGGGGGGGGGGGGGGGGGGGGGGGGGGGGGGGGGGGGGGGGGGGGGGGGGGGGGGGGGGGGGGGGGGGGGGGGGGGGGGGGGGGGGGGGGGGGGGGGGGGGGGGGGGGGGGGGGGGGGGGGGGGGGGGGGGGGGGGGGGGGGGGGGGGGGGGGGGGGGGGGGGDFFFGGGGGGEGGGFGGGGGGGGFGGGGGGGGGGGGGGFGGGGGGGGGFFGGGGFF>;FEGGFGGFFGFFFFFGFFGF>>B><<<A90>>>69??
@M06628:26:000000000-CRM2J:1:1104:14048:5422 1:N:0:102
CACGAACTGTGCGAACGTTATTCGGAATCACTGGGCTTAAAGGGTGCGTAGGCGGTCTTGTAGGTCAGATGTGAAATCCCACGGCTCAACCGTGGAATTGCGTTTGAAACCACAGGACTTGAGTAAGATAGAGGTAAGCGGAACTGATGGTGGAGCGGTGAAATGCGTTGATATCATCAGGAACACCGGTGGCGAAAGCGGCTTACTGGGTCTTTACTGACGCTGAGGCACGAAAGCTAGGGGAGCGAACGGGATTAGATACCCCGGTAGTCCTAGCTGTAA
+
GGGGGGGGGGGGGGGGGGGGGGGFFGGGGGGGGGGGGGGGGGGGGGGGGGGGGGGGGGGGGGGGGGGGGGGGGCGGGGGFGGGGGGGGGGGGGGGGGGFGGGFGGGGGGGGGGGGGGGGGGGGGGGGFGGGGGGGGGGGGGGGGGGDGFGGGGGGGGGGGGGGGGGGFGECFFGGGGGGGGGGGGGGGGGGGGGGGGGGGGFGGGGGGGGFFGGGGGGGGGEDGDFCGGGGGGGGFBGGGC@BB>FDGDBGGEFGF?FFFGFGGG9E0<?AFFFGFFFD>BA
@M06628:26:000000000-CRM2J:1:1104:17446:5934 1:N:0:102
TACGGAGGGGGTTAGCGTTGTTCGGAATTACTGGGCGTAAAGCGCGCGTAGGCGGATTAATCAGTCAGAGGTGAAATCCCAGGGCTCAACCCTGGAACTGCCTTTGATACTGTTAGTCTTGAGTTCGAGAGAGGTGAGTGGAATTCCGAGTGTAGAGGTGAAATTCGTAGATATTCGGAGGAACACCAGTGGCGAAGGCGGCTCACTGGCTCGATACTGACGCTGAGGTGCGAAAGCGTGGGGAGCAAACAGGATTAGATACCCTGGTAGTCCACGCCGTAA
+
GGGGGGGGGGGGGGGGGGGGGGGGGGGGGGGGGGGGGGGGGGGGGGGGGGGGGGGGGGGGGGGGGGGGGGGGGGGGGGGGGGGGGGGGGGGGGGGGGGGGGGGGGGGGGGGGGGGGGGGGGGGGGGGGGGGGGGGGGGGGGGGGGGGGGGGGGGGGGGGGGGGGGFGGDGGCGGGGGGG>EGGGGGGGGGGGGGGGGGGG3@EGGGGFGGFGGGFFGGGGGGD<D@FEFGGGGEG>FGGGDBF>>FFFGFGGFFGFFFFFGF:@C?F?FDD265=D6@>F??
@M06628:26:000000000-CRM2J:1:1104:22515:6045 1:N:0:102
TACGGAGGGAGCTAGCGTTGTTCGGAATTACTGGGCGTAAAGCGCGCGTAGGCGGCTTTTTAAGTCAGAGGTGAAATCCCAGGGCTCAACCCTGGAACTGCCTTTGAAACTGGAAAGCTAGAATATTGGAGAGGTAAGTGGAATTCCGAGTGTAGAGGTGAAATTCGTAGATATTCGGAAGAACACCAGTGGCGAAGGCGACTTACTGGACAATTATTGACGCTGAGGTGCGAAAGCGTGGGGAGCAAACAGGATTAGATACCCTGGTAGTCCACGCCGTAA
+
GGGGGGGGGGGGGGGGGGGGGGGGGGGGGGGGGGGGGGGGGGGGGGGGGGGGGGGGGGGGGGGGGGGGGGGGGGGGGGGGGGGGGGGGGGGGGGGGGGGGGGGGGGGGGGGGGGGGGGGGGGGGGGGGGGGGGGGGGGGGGGGGGGGGGGGGGGGGGGGGGGGGGGGGGGGGGGGGGGGGGGGGGGGGGGGGGGGGGGGGGFDGGGGGGFFFFGGGGGGGGGGGGBGGGGGGGGG>BGGGEFFEFFFDFFGGFFF<DFFFGFGGG?FBFFFFAAFFFFFFBB
@M06628:26:000000000-CRM2J:1:1104:25766:6128 1:N:0:102
TACGGGGGATGCAAGCGTTTTCCGGATTAATTGGGCGTAAAGGGCGGGTAGGTGGCTTTGCAGGTCAATTGTCAAAAACAGGGGCTTAACCTGGAACGGGCGTTGGAAACTGTAAAGCTTGAGTTTGGTAGGGGCAAAGGGAATCCCTGGGGTAGGGGTGAAATCGGAAGATATCAGGAAGAACACCAATGGCGAAGGCGATGTCCTGGCCATGGACTGACCCTGAGGGCCGAAAGCAAAGGGAGCGAAGGGGATTAGATACCCAGGTAGTCCACGCTGTAA
+
CEGGGE:@+,6-C,<,6B:+B,9C+C,,,,CCFGD8CCFGDE9C7++46+BB,E7<,4=,,C,8BAA,,,:,,<ED,+8,,,@+3@,B<D,>,,3,<+<>75*@::D,,>@,3@F<D,?<F8:D<,3*,7?FFC1<*,@B<FCF,C,7+**1<*=CFE<:FG9+,*3***:0+<+0<+<@6CF8*;***2+3*:EE>EC*/.2:09*<C*7+<+0+<+1+<+22*)2***1):?*((*2+3)))((01?))*)(;())95<>G8+.)4/..6-)*.2)-(46
@M06628:26:000000000-CRM2J:1:1104:25931:6531 1:N:0:102
TACGGAGGGGGTTAGCGTTGTTCGGAATTACTGGGCGTAAAGCGCACGTAGGCGGATCAGAAAGTATAGGGTGAAATCCCAGGGCTCAACCCTGGAACTGCCTTATAAACTCCTGGTCTTGAGTTCGAGAGAGGTGAGTGGAATTCCAAGTGTAGAGGTGAAATTCGTAGATATTTGGAGGAACACCAGTGGCGAAGGCGGCTCACTGGCTCGATACTGACGCTGAGGTGCGAAAGTGTGGGGAGCAAACAGGATTAGATACCCTGGTAGTCCACACCGTAA
+
GGGGGGGGGGGGGGGGGGGGGGGGGGGGGGGGGGGGGGGGGGGGGGGGGGGGGGGGGGGGGGGGGGGGGGGGGGGGGGGGGGGGGGGGGGGGGGGGGGGGGGGGGGGGGGGGGGGGGGGGGGGGGGGGGGGGGGFGGGGGGGGGGGGGGGGGGGGGGGGGGGGGGGGFFGGGGGGGGGFGGGGGGGGGGGFFEGGGGGGGGE8EGGGFGGFGGGGGGGGGGGGGGFGGGGGGGGGFFGGGGFFBFFFGFFGFF?8><<FAF>C@G<FFFA2AAAGFFF>3::
@M06628:26:000000000-CRM2J:1:1104:25914:6545 1:N:0:102
TACGGAGGGGGTTAGCGTTGTTCGGAATTACTGGGCGTAAAGCGCACGTAGGCGGATCAGAAAGTATAGGGTGAAATCCCAGGGCTCAACCCTGGAACTGCCTTATAAACTCCTGGTCTTGAGTTCGAGAGAGGTGAGTGGAATTCCAAGTGTAGAGGTGAAATTCGTAGATATTTGGAGGAACACCAGTGGCGAAGGCGGCTCACTGGCTCGATACTGACGCTGAGGTGCGAAAGTGTGGGGAGCAAACAGGATTAGATACCCTGGTAGTCCACACCGTAA
+
GGGGGGGGFGGGGGGGGGGEGGFGGGGGGGGGGGGGGGGGGGGGDGGGGGGGGGGGFGGF9FGGGGGFGGGGGGGGGGGGGG7FGGGGGGGGGGGCFFGGGCFGFFGGGGGGGGGGGGGCGGGGGFDGGGGGGGGGGGGFFGGGGGGFGGGGGGG9F@FGGGGGGGGGGGGGGGG;C;F,BFGGGGCGGGGGECGGGGDCD@CCCGDEGD:F85:CGFGGG8EDDFGG7;?CE5E9<*09E3B>BFFFFF7C51<5??FADBCF@?F>?ADDF2*/3)2:BF
@M06628:26:000000000-CRM2J:1:1104:6284:6775 1:N:0:102
CACGAACTGTGCGAACGTTATTCGGAATCACTGGGCTTAAAGGGTGCGTAGGCGGTCTTGTAGGTCAGATGTGAAATCCCACGGCTCAACCGTGGAATTGCGTTTGAAACCACAGGACTTGAGTAAGATAGAGGTAAGCGGAACTGATGGTGGAGCGGTGAAATGCGTTGATATCATCAGGAACACCGGTGGCGAAAGCGGCTTACTGGGTCTTTACTGACGCTGAGGCACGAAAGCTAGGGGAGCGAACGGGATTAGATACCCCGGTAGTCCTAGCTGTAA
+
GGGGGGGGGGGGGGGGGGGGGGGGGGGGGGGGGGGGGGGGGGGGGGGGGGGGGGGGGGGGGGGGGGGGFGGGGGGGGGGGGGGGGGGGGGGGGGGGGGGGGGGGGGGGGGGGGGGGGGGGGGGGGGGGGGGGGGGGGGGGGGGGGGGGGGGGGGGGGGGGGGGGGGGFDGGGGGGGGGGCGGGGGGGGGGGGGGGGGGGGGDGGGGGGGGFFGGGGGGGGGDEGGFGGGEGGGGGFFGGGGFFFFFFGGFGGFFG12>FAFFGGG>FFFFFFFFGF?FBFFA
@M06628:26:000000000-CRM2J:1:1104:26804:6956 1:N:0:102
TACGGAGGGGGTTAGCGTTGTTCGGAATTACTGGGCGTAAAGCGTACGTAGGCGGATTGGAAAGTAGGGGGTGAAATCCCAGGGCTCAACCCTGGAACTGCCTCCTAAACTATCAGTCTAGAGTTCGAGAGAGGTGAGTGGAATTCCAAGTGTAGAGGTGAAATTCGTAGATATTTGGAGGAACACCAGTGGCGAAGGCGGCTCACTGGCTCGATACTGACGCTGAGGTACGAAAGTGTGTGGAGCAAACAGGATTAGATACCCTGGTAGTCCACACCGTAA
+
GGGGGC:@@CEGGGGGGGGGGGGCFFCGGDFGGFEFEGGGGGGGFGGGGGGCCGGGGGGGFFFGGFGGGGDEGGGFGGFGGGGGCDGGGCDGGF7FFGGGGFGGGGGGGFGGGFGFGGGCGG9B3FCGC:EBFEDFFGFFGFGGGFGFGGGGGF;FFC<BCFGGF,B?CCEGGGFGFCG6:FFC<CFGF<BFEEEGGGG5378:9<C9CF:<85CFGGGGGC=*9BF8FGGDGGDBFGFF/774(8)9<:<C@86>7<44<>:<F078BA7)66*<?)(4:<
@M06628:26:000000000-CRM2J:1:1104:18066:7014 1:N:0:102
TACGGAGGGGGTTAGCGTTGTTCGGAATTACTGGGCGTAAAGCGTACGTAGGCGGATCAGAAAGTATGGGGTGAAATCCCGAGGCTCAACCTCGGAACTGCCTCATAAACTCCTGGTCTTGAGTTCGAGAGAGGTGAGTGGAATTCCAAGTGTAGAGGTGAAATTCGTAGATATTTGGAGGAACACCAGTGGCGAAGGCGGCTCACTGGCTCGATACTGACGCTGAGGTACGAAAGTGTGGGGAGCAAACAGGATTAGATACCCTGGTAGTCCACACCGTAA
+
GGGGGGGGGGGCEGGGGGGGGGGCGGGGGGGGGGGGGGGGGGGGGGGGGGGGGGGGGGGGGGFGGGGGGGDGGGGGGGGGGGGEGGFCGGGCGGGGEGGGGGGGGGGFFGGGGGFFFFGGGGGGFGGGGGGF@EFGGGGGGG:FCFFCFFGGGGGGGGGGGGFG@EGGGGDGGGCEGCFFGG@FGGFCFGGGGGGGGDGGC@CEGGGG6*)<8CFGGGFCF5CDG:D56A:CE8C>BGGGGFFFFF>4C4CCFBFF>?BAF>FFC?F??BBFAAC:6>9:::
@M06628:26:000000000-CRM2J:1:1104:18079:7032 1:N:0:102
TACGGAGGGGGTTAGCGTTGTTCGGAATTACTGGGCGTAAAGCGTACGTAGGCGGATCAGAAAGTATGGGGTGAAATCCCGAGGCTCAACCTCGGAACTGCCTCATAAACTCCTGGTCTTGAGTTCGAGAGAGGTGAGTGGAATTCCAAGTGTAGAGGTGAAATTCGTAGATATTTGGAGGAACACCAGTGGCGAAGGCGGCTCACTGGCTCGATACTGACGCTGATGTACGAAAGTGTGGGGAGCAAACAGGATTAGATACCCTGGTAGTCCACCCCGTAA
+
GGGGGGGGEGECCFGGGGGGGGGGGGGGCGEGGGGFEGGGGGGGGCGGGGGGGGGGGGGGFGFGGAFFAFGGGGGGGGGGGE=FGGGGGG83<BFGGCFGGGG8D>FFFGGGFGFFFGGGGGGGGFEFC,CFCGG@<,DCFGGGG@C;,FGGGGG9FFGGGGGGCFEGGGDGGGG9CB83BFGFGGGGFGCGGEGGGGG5D3ECFGG<**)3/:FGGGGGG8CGGE*A:FCFGGGF9DGGDFF>>F5DG)CC@BGABFFFGFFGGBFFFAFFBFC)3DFBFF
@M06628:26:000000000-CRM2J:1:1104:21500:7193 1:N:0:102
TACGGAGGGGGTTAGCGTTGTTCGGAATTACTGGGCGTAAAGCGTACGTAGGCGGATCAGAAAGTAGGGGGTGAAATCCCGAGGCTCAACCTCGGAACTGCCTCCTAAACTCCTGGTCTTGAGTTCGAGAGAGGTGAGTGGAATTCCAAGTGTAGAGGTGAAATTCGTAGATATTTGGAGGAACACCAGTGGCGAAGGCGGCTCACTGGCTCGATACTGACGCTGAGGTACGAAAGTGTGGGGAGCAAACAGGATTAGATACCCTGGTAGTCCACACCGTAA
+
GGGGGFGGGGG@CGGGGGG@FCFFGGGGDGEGGGGFGGGGGGGGGCFGGGGGGGGC===F,CFGGA<FGGGGGGGGC<AFFF>CGGGGGGFAF=7FFBFGGGC<<<FFGGGCFFCFGGFGGGGG9>B:FFEGGGGGGGGGGGGGGGC9CFGGGGGFGGGGGGGGGFCGGGGGGGG99C86CFGFGGG58BFGGGGGGGGCDBEGGGG+0C:<85?C=FGGGGDDGD<E9CCDGGGF6FG7CBFB>>5FGFGGF?F<2<@AFFCCC?FB428>ADG),)48?B
@M06628:26:000000000-CRM2J:1:1104:21516:7201 1:N:0:102
TACGGAGGGGGTTAGCGTTGTTCGGAATTACTGGGCGTAAAGCGTACGTAGGCGGATCAGAAAGTAGGGGGTGAAATCCCGAGGCTCAACCTCGGAACTGCCTCCTAAACTCCTGGTCTTGAGTTCGAGAGAGGTGAGTGGAATTCCAAGTGTAGAGGTGAAATTCGTAGATATTTGGAGGAACACCAGTGGCGAAGGCGGCTCACTGGCTCGATACTGACGCTGAGGTACGAAAGTGTGGGGAGCAAACAGGATTAGATACCCTGGTAGTCCACACCGTAA
+
GGGGGGGGGGGGGGGGGGGGGGGGGGGGGGGGGGGGGGGGGGGGGGGGGGGGGGGGGGGGCGGGGGGGGGGGGGGGGGGGGGGGGGGGGGGGGGGGGGGGGGGGGGGGGGGGGGGGGGGGGGGGGGGGGGGGGGGGGGGGFGGGGGGGGGGGGGGGGGGGGGGGGGGGGGGGGGGGGGGGGGGGGG@FGGGGGGGGGGGGGFGGGGGFGGFFGGGGGGGGGGGGGFGGGGGGGGGFAFGGGEFDB>5CCFGGFFFDFFFFGFGGGFF7FBFFAAG4:E>8BF
@M06628:26:000000000-CRM2J:1:1104:10591:7525 1:N:0:102
TACGGAGGGTGCAAGCGTTATCCGGATTCACTGGGTTTAAAGGGTGCGTAGGTGGGCAGGTAAGTCAGTGGTGAAATCTCCGGGCTTAACTCGGAAACTGCCATTGATACTATCTGTCTTGAATGCCCTGGAGGTAAGCGGAATATGTCATGTAGCGGTGAAATGCTTAGATATGACATAGAACACCAATTGCGAAGGCAGCTTACTACGGTGTGATTGACACTGAGCCACGAAAGCGTGGGGATCAAACAGGATTCGATACCCTGGTAGTCCACGCCCTAA
+
GGGGFGGGGGGGGFGGFGGGFFGGGEEGFGGGGGGFCGGGGGFGFGGGGGGGAFGEGGEGG9FGGGGCFFGGGGGGGGFGGEFDGGGGGGGGGGFGGGGGGFGGCCAFGGGDDFFFBFFFFGGGGGGGG?EBFGGDEGCEGGGGCFGFE,@CFGGG@FGGCCFGGGG9F<FGGGGGG?DFFGGGFGGFGGGGGGGGGDF*1:?CFGGCG5>*//:EGG?97+=CC?F+9<E)58/27D9:C@EFFF;*3=52).+6)(1.;9GFC1>>4:-6AACEFF>028
@M06628:26:000000000-CRM2J:1:1104:10610:7526 1:N:0:102
TACGGAGGGTGCAAGCGTTATCCGGATTCACTGGGTTTAAAGGGTGCGTAGGTGGGCAGGTAAGTCAGTGGTGAAATCTCCGGGCTTAACTCGGAAACTGCCATTGATACTATCTGTCTTGAATGCCCTGGAGGTAAGCGGAATATGTCATGTAGCGGTGAAATGCTTAGATATGACATAGAACACCAATTGCGAAGGCAGCTTACTACGGGGTGATTGACACTGAGGCACGAAAGCGTGGGGATCAAACAGGATTAGATACCCTGGTAGTCCACGCCCTAA
+
GGGGGGGGGGGGGGGGGGGGGGGGGGGGGGGGGGGGGGGGGGGGGGGGGGGGGGGGGGGGGGGGGGGGGGGGGGGGGGGGGGGGGGGGGGGGGGGGGGGGGGGGGGGGGGGGGGGGGGGGGGGGGGGGGGGGGGGGGGGGGGGGGGGGGGGGGGGGGGGGGGGGGGFGGGGGGGGGGGGGGGGGGGGGGGGGGGGGGGGGGFGGGG=?FEEGGGGGGGGGGGGGGFGGGGGGGGE>?GDGGFFFFFFGGFGGFFGFFFFFGFGGG?FFFFFFF<F@>FB>BB
@M06628:26:000000000-CRM2J:1:1104:5126:8066 1:N:0:102
TACGGAGGGGGTTAGCGTTGTTCGGAATTACTGGGCGTAAAGCGTACGTAGGCGGATTGGAAAGTATGGGGTGAAATCCCAGGGCTCAACCCTGGAACTGCCCTGTAAACTATCAGTCTAGAGTTCGAGAGAGGTGAGTGGAATTCCAAGTGTAGAGGTGAAATTCGTAGATATTTGGAGGAACACCAGTGGCGAAGGCGGCTCACTGGCTCGATACTGACGCTGAGGTACGAAAGTGTGGGGAGCAAACAGGATTAGATACCCTGGTAGTCCACACCGTAA
+
GGGGGEGGGGGGGGGGGGGGGGGGGGGGGGGGGGGGGGGGGGGGGGGGGGGGGGGCFGGGGGGGGGGGFFGGGGGGGGGGGGGGGGGGGGGGFGGGGGGGGGGGGGGGGGGGGGGGGGGGGGGGGGGFGGGGGGGGGGGGGGGGGGGGGGGGGGGGGGGGGGGGGGGFFFGGGGGGGGGGGGGGGGGGGGGGGGGGGGFEGF5=FGGCFEFFCEFGGGGEFGGGG@FDFFGGGGGFAFGGGFFDF6@>CFGGFFGF7?FFFBGGG:F7FBFFFFGF<BBBFF
@M06628:26:000000000-CRM2J:1:1104:5105:8070 1:N:0:102
TACGGAGGGGGTTAGCGTTGTTCGGAATTACTGGGCGTAAAGCGTACGTAGGCGGATTGGAAAGTATGGGGTGAAATCCCAGGGCTCAACCCTGGAACTGCCCTGTAAACTATCAGTCTAGAGTTCGAGAGAGGTGAGTGGAATTCCAAGTGTAGAGGTGAAATTCGTAGATATTTGGAGGAACACCAGTGGCGAAGGCGGCTCACTGGCTCGATACTGACGCTGAGGTACGAAAGTGTGGGGAGCAAACAGGATTAGATACCCTGGTAGTCCACACCGTAA
+
GGGGGGGGGDG6FDGGGGGGGFGGGGGGGGGGFFGGGGGGGGGGCCGGGGGEGGG4CCFEEGGGGECFGGGGGGFGGFGGGGGGGGGGFGGGDGG<FFGGGGGGGGGDGGGG==<3@FGFGFFGGGE@FGGGGFG@FGGGGGGGGFF,DFDFGGEGGGGC9FGGGGGGCFGGGGG9CFGCDEGGGGGGGG9?EGDD>EGG<3E*CGGFG=>CC*AFCFGFGGGGGFDG<<FDGGG;<DF9C>EE6;FG65765.<627@A?AFGG3>:7<A<:>D4?FB26?
@M06628:26:000000000-CRM2J:1:1104:6500:8157 1:N:0:102
TACGGAGGGGGTTAGCGTTGTTCGGAATTACTGGGCGTAAAGCGTACGTAGGCGGATCAGAAAGTATGGGGTGAAATCCCGAGGCTCAACCTCGGAACTGCCTCATAAACTCCTGGTCTTGAGTTCGAGAGAGGTGAGTGGAATTCCAAGTGTAGAGGTGAAATTCGTAGATATTTGTAGGAACACCAGTGGCGAAGGCGGCTCACTGGCTCGATACTGACGCTGAGGTACGAAAGTGTGGGGAGCAAACAGGATTAGATACCCTGGTAGTCCACACCGTAA
+
GGGGGGGGGGGGGGGGGGGGGGGGGGGGGGGGGGGGGGGGGGGGGGGGGGGGGGGGGGGGGGGGGGGGGGGGGGGGGGGGGGGGGGGGGGGGGGGGGGGGGGGGGGGGGGGGGGGGGGGGGFGGGGGGGGEFGGGGGGGGGGGGGGGGGGGGGGGGGGGGGGGGGGGCGGGGGGGGGGGGGGGGGGGGGGGGGGGGGGGGGFGGGGGEGGFGGGGGGGGGGGGGGFGGGGGGGGGFDGGGGFFFFFF<FFGGFFGF2?FACAGGGFFFFFFFABFFBFFFFF
@M06628:26:000000000-CRM2J:1:1104:23830:8473 1:N:0:102
TACAGAGGGTGCAAGCGTTAATCGGAATTACTGGGCGTAAAGCGCGCGTAGGTGGTTCGTTAAGTTGGATGTGAAATCCCCGGGCTCAACCTGGGAACTGCATTCAAAACTGTCGAGCTAGAGTATGGTAGAGGGTGGTGGAATTTCCTGTGTAGCGGTGAAATGCGTAGAGATGGGGGAGAACACTCGTGGCGAAGGCGCCCAGCTAGACCAGTTCTGACACTGAGGCGCGACAGCGTGGGGAGCAAACAGGATTAGATACCCTGGTAGTCCACGCCCTAA
+
DFGDGGGGDGGGGGG?GGGGGDFGGGGGCGGGGGGGGGGGGGGGGEDGGGGGGGGGG?B=FGGGGGGA@FGGFGGGGGFDBGDGGGGGGGGGCFDGGFFFGGGGGFGGGGGGEFCF@FGGGGGGGGGGGGGGGGGCFEGGGGGGGGGGGGGGGGGGGGGGGGGGGGGGGGGGGGGFFGGGEFGGGGF?*=EGGGGEEEG5)78*:FC+<09+2*A+ACF@EGGG=FG*51:D=*56?)*:=>5:;>37FF4CFFGFFFFAGBC@+4@:FFF94)*09F01,4
@M06628:26:000000000-CRM2J:1:1104:19881:8772 1:N:0:102
TACGGAGGGGGTTAGCGTTGTTCGGAATTACTGGGCGTAAAGCGTACGTAGGCGGATTGGAAAGTAGAGGGTGAAATCCCAGGGCTCAACCCTGGAACTGCCTTCTAAACTATCAGTCTAGAGTTCGAGAGAGGTGAGTGGAATTCCAAGTGTAGAGGTGAAATTCGTAGATATTTGGAGGAACACCAGTGGCGAAGGCGGCTCACTGGCTCGATACTGACGCTGAGGTACGAAAGTGTGGGGAGCAAACAGGATTAGATACCCTGGTAGTCCACACCGTAA
+
GGGGGGGGGGGGGGGGGGGGGGGGGGGGGGGGGGGGGGGGGGGGGGGGGGGGGGGGGGGGAFGGGGGGGGGGGGGGGGGGGGGGGGGGGGGGGGGGGGGGGGGGGGGGGGGGGGGGGGGGGGGGGGGGGGGGGGGGGGGGGGGGGGGGGGGGGGGGGGGGGGGGGGGFGGGGGGGGGGGGGGGGGGGGGGGGGGGGGGGGGFCGGGGCGGFGGGGGGGGGGGGGGBGFDGGGGGGFFG:9EDFBFFFGGFGGFFGFFFFFGFFGG?3:FD>D6>GFFFBBBB
@M06628:26:000000000-CRM2J:1:1104:24020:8840 1:N:0:102
GACGAACCGTCCAAACGTTATTCGGTATCACTGGGCTTAAAGCGTGCGTAGGCGGCTTGGTAGGTGAGATGTGAAAGCCCACGGCTCAACCGTGGAATTGCGTTTCAAACCCCCAAGCTCGAGGAAGATAGGGGTGATGGGAACTTATGGTGGAGCGGTGAAATGCGTTGATATCATAGGGAACACCGGTGGCGAAGGCGCATCACTGGATCTTTTCTGACGCTGAGGCACGAAAGCTAGGGTAGCGAACGGGATTAGATACCCCGGTAGTCCTAGCCGTAA
+
GGGG7C@CFGGCFFFFGGGG@FFGGFGGEGGGGGGGGGGGGGGGGGGG@FGGGGG7FGGCGGGGGFGFGGGGGGGGGGGG<BFGGGGGGGGGGGGGFGCGGGGGGCDFGGFE@CFGGGFGGGGG78F,,>D:FG*C<@C>FGFEG@B<BFGGGGGGCFGGGGGGGGGFDEGEFC+3++5<CFG7FGGE*BEGGEC:*:CC)7*:6EFGGGFGGGG9FFGCEGED57/8D5CDGGG>::*<C>)92833EB5:>:*42)/.04<?87397:BAA4*027941:
@M06628:26:000000000-CRM2J:1:1104:9232:9083 1:N:0:102
TACGTAGGTCCCGAGCGTTGTCCGGATTTATTGGGCGTAAAGCGAGCGCAGGCGGTTAGATAAGTCTGAAGTTAAAGGCTGTGGCTTAACCATAGTACGCTTTGGAAACTGTTTAACTTGAGTGCAAGAGGGGAGAGTGGAATTCCATGTGTAGCGGTGAAATGCGTAGATATATGGAGGAACACCGGTGGCGAAAGCGGCTCTCTGGCTTGTAACTGACGCTGAGGCTCGAAAGCGTGGGGAGCAAACAGGATTAGATACCCTGGTAGTCCACGCCGTAAA
+
GGGGGGGGGGGGGGGGGGGGGGGGGGGGGGGGGGGGGGGGGGGGGGGGGGGGGGGGGGGGGGGGGGGGGGGGGGGGGGGGGGGGGGGGGGGGGGGGGGGGGGGGGGGGGGGGGGGGGGGGGGGGGGGGGGGGGGGGGGGGGGGGGGGGGGGGGGGGGGGGGGGGGGGGGGFGGGGGGGGGGGGGGGGGGGGGGGGGGGEGGFGGGGG<8FFGGGGGGGGGGGGGGFGGGGGCGGGFFGGGGFEFF?FFGFGGFFGFFFFFG?GGG:@FFFFAFFGFFFFFFF
@M06628:26:000000000-CRM2J:1:1104:10708:9199 1:N:0:102
TACGGAGGGGGTTAGCGTTGTTCGGAATTACTGGGCGTAAAGCGTACGTAGGCGGATCAGAAAGTAGGGGGTGAAATCCCGAGGCTCAACCTCGGAACTGCCTCCTAAACTCCTGGTCTTGAGTTCGAGAGAGGTGAGTGGAATTCCAAGTGTAGAGGTGAAATTCGTAGATATTTGGAGGAACACCAGTGGCGAAGGCGGCTCACTGGCTCGATACTGACGCTGAGGTACGAAAGTGTGGGGAGCAAACAGGATTAGATACCCTGGTAGTCCACACCGTAA
+
GGGGGGGGGGGGGGGGGGGGGGGGGGGGGGGGGGGGGGGGGGGGGGGGGGGGGGGGGGGG9FGGGGGGGGGGGGGGGGGGGGGGGGGGGGGGGGGGGGGGGGGGGGGGGGGGGGFGGGGGGGGGGGGGGGGGGGGGGFGGGGGGGGGGGGGGGGGGGGGGGGGGGGGGGGGGGGGFFCGGGGGGGGGGGGGGGGGGGGGDGEGGGGGCFC>FGEGGGGGGGCEGGDDGGGGGGGGFFGGG55<@FF@CGFGGFFCADFFFFAFGG?FFFFFFFDGFFFFB:8
@M06628:26:000000000-CRM2J:1:1104:10715:9217 1:N:0:102
TACGGAGGGGGTTAGCGTTGTTCGGAATTACTGGGCGTAAAGCGTACGTAGGCGGATCAGAAAGTAGGGGGTGAAATCCCGAGGCTCAACCTCGGAACTGCCTCCTAAACTCCTGGTCTTGAGTTCGAGAGAGGTGAGTGGAATTCCAAGTGTAGAGGTGAAATTCGTAGATATTTGGAGGAACACCAGTGGCGAAGGCGGCTCACTGGCTCGATACTGACGCTGAGGTACGAAAGTGTGGGGAGCAAACAGGATTAGATACCCTGGTAGTCCACACCGTAA
+
GGGGGEGGGGGGGGGGGGGGGGGGGGGGGGGGGGGGGGGGGGGGGGGGGGGGGGGGGGGGCGGGGGGGGGGGGGGGGGGGGGGGGGGGGGGGGGGGGGGGGGGGGGGGGGGGGGGGGGGGGGGGGGGGGGGGGGGGGGGGGGGGGGGGGGGGGGGGGGGGGGGGGGGFFGGGGGGGGGGGGGGGGGGGGGGGGGGGGGGGGFGGGGGGGGFGGGGGGGGGGGGGGFGGGGGGGGGFAFGGGFFFFFFGGFGGFFGFFFFFFFGGGFFFFAFFFFGFFFF???
@M06628:26:000000000-CRM2J:1:1104:14734:9393 1:N:0:102
TACGGAGGGTCCGAGCGTTATCCGGAATTATTGGGTTTAAAGGGTCCGCAGGCGGGCAATTAAGTCAGAGGTGAAATGGTGCGGCTCAACCGTAGCACTGCCTTTGATACTGGTTGTCTTGAGTCATGGTGGAGTGGCCGGAATATGTAGTGTAGCGGTGAAATGCATAGATATTACATAGAACACCGATCGCGAAGGCAGGTCACTAACCATGAACTGACGCTGATGGACGAAAGCGTGGGGAGCGAACGGGATTAGATACCCCGGTAGTCCACGCCGTAA
+
GGGGGGGGGGGGGGGGGGGGGGGGGGGGGGGGGGGGGGGGGGGGGGGGGGGGGGGGGGGGGGGGGGGGGGGGGGGGGGGGGGGGGGGGGGGGGGGGGGGGGGGGGGGGGGGGGGGGGGGGGGGGGGGGGGGGGGGGGGGGGGGGGGGGGGGGGGGGGGGGGGGGGGGGGGGGGGGGGGGGGGGGGGGGGDGGGGGGGGGGGFGFGGGGGGFGGGGGGGGGGGGGGFGGGGGGGGGFFGGGGFEE>FFGGFGGFFGFBBFDGFGGGFFFFFFFFAC7>FFFFF
@M06628:26:000000000-CRM2J:1:1104:17971:9413 1:N:0:102
TACGGAGGGAGCTAGCGTTGTTCGGAATTACTGGGCGTAAAGCGCGCGTAGGCGGCCATTCAAGTCAGAGGTGAAAGCCCGGGGCTCAACTCCGGAACTGCCTTTGAAACTAGATGGCTAGAATATGGGAGAGGTGAGTGGAATTCCGAGTGTAGAGGTGAAATTCGTAGATATTCGGAAGAACACCAGTGGCGAAGGCGACTCACTGGACCATTATTGACGCTGAGGTGCGAAAGCGTGGGGAGCAAACAGGATTAGATACCCTGGTAGTCCACGCCGTAA
+
GGGGGGGGGGGGGGGGGGGGGGGGGGGGGGGGGGGGGGGGGGGGGGGGGGGGGGGGGGGGGGGGGGGGGGGGGGGGGGGGGGGGGGGGGGGGGGGGGGGGGGGGGGGGGGGGGGGGGGGGGGGGGGGGGGGGGGGGGGGGGGGGGGGGDGGGGGGGGGGGGGGGGGGFGGGGGGGGGGGGGGGGGGGGGGGGGGGGGEGGGFGGGGGGGGFGGGGGGGFFGEGGGFGGGGFGGEGF?GGGGFF>>>FGGFGGFFG<>BFFGFGGF?FBFFFFFFGF>>>9BF
@M06628:26:000000000-CRM2J:1:1104:17911:9424 1:N:0:102
GACGAACCGTCCAAACGTTATTGGTATCACTGGGCTTAAAGCGTGCGTAGGCGGCTTGGAAGGTGAGATGTGAAAGCCCACGGCTCAACCGTGGAATTGCGTTTCAAACCCTCAAGCTTGAGGAAGACAGGGGTGTTGGGAACTTATGGTGGAGCGGTGAAATGCGTTGATATCATAGGGAACACCGGTGGCGAAGGCGCAACACTGGGTCTTTTCTGACGCTGAGGCACGAAAGCTAGGGTAGCGAACGGGATTAGATACCCCGGTAGTCCTAGCTGTAAA
+
GGGGGGGGGGGGGGGGGGGGGGGGGGGGGGGGGGGGGGGGGGGGGGGGGGGGGGGGGGGGGGGGGGGGGGGGGGGGGGGGGGGGGGGGGGGGGGGGGGGGGGGGGGGGGGGGGGGGGGGGGGGGGGGGGGGGGGGGGGGGGGGGGGGGGGGGGGGGGGGGGGGGGGGGGGGGGGGGGGGGGGGGGGGGEGGGGGEGGFGGGFGGGGGGGGFGGGGGGGGGGGGGGFGGGGGGGGGFFGGGGFFF?9<DEDGE:>8>?AFAGFGGGFF>FA99AAFFAFFB<<
@M06628:26:000000000-CRM2J:1:1104:18963:9552 1:N:0:102
TACGAAGGTCCCAAGCGTTGTTCGGAATCACTGGGCGTAAAGCGTGTGTAGGCTGCGCGGAAAGTCAAATGTGAAAGCCCGGGGCTCAACCTCGGAACTGCATTCGATACTCCCGTGCTAGAGTAATGGAGAGGTAAGTGGAATTCCCGGTGTAGCAGTGAAATGCGTGGATATCGGGAGGAACATCAATGGCGAAGGCAACTTACTGGACATTTACTGACGCTCAGACACGAAGGCCAGGGGAGCGAAAGGGATTAGATACCCCTGTAGTCCTGGCAGTAA
+
GGGGGGGGGGGGGGGGGGGGGGGGGGGGGGGGGGGGGGGGGGGGGGGGGGGGGGGGGGGGDGGGGGGGGGGGGGGGGGGGGGGGGGGGGGGGGGGGGGFGGGGGGGGGGGGGGGGGGGGGGGGGGGGFGGGGGGFGGGFEGGGGGGGGGGGGGGGGFGGGGGGGGGGGGGGGGGGGGGGGGGGGGGGGGFGGGGGGGGGGGFFGGGGGGGFGGGGDGFGGGGGCGFG7<@CCE>EBFGGFFBDEFBFGGFDGEBE<DFFDFFGGE<FDFFBF<2C?<>??A>
@M06628:26:000000000-CRM2J:1:1104:9755:9668 1:N:0:102
TACGGAGGGGGTTAGCGTTGTTCGGAATTACTGGGCGTAAAGCGTACGTAGGCGGATTGGAAAGTATGGGGTGAAATCCCAGGGCTCAACCCTGGAACTGCCCTGTAAACTATCAGTCTAGAGTTCGAGAGAGGTGAGTGGAATTCCAAGTGTAGAGTTGAAATTCGTAGATATTTGGAGGAACACCAGTGGCGAAGGCGGCTCACTGGCTCGATACTGACGCTGAGGTACGAAAGTGTGGGGAGCAAACAGGATTAGATACCCTGGTAGTCGACACCGTAA
+
GGGGGGGGGGGGGGGGGGGGGGGGGGGGGGGGGGGGGGGGGGGGGGGGGGGGGGGGGGGGDGGGGGGGGGGGGGGGGGGGGGGGGGGGGGGGGGGGGGGGGGGGGGGGGGGGGGGGGGGGGGGGGGGGGGGGGGGGGGGGGGGGGGGGGGGGGGGGGGGGGGGGGGGGGGGGGGGGGGGGGGGGGGGGGGGGGGGGGGGGGEGGGGGFGGFGGGGGGGGGGGGGGFGGGGGGGGGFFGGGGFFFFFFFGFGGFFGFFFFFGFGGG?FFFAFFFFGFFFFFFF
@M06628:26:000000000-CRM2J:1:1104:17905:9862 1:N:0:102
TACGAAGGGGGCTAGCGTTGTTCGGAATTACTGGGCGTAAAGCGCACGTAGGCGGATTGATCAGTTAGAGTTGAAATCCCGGGGCTCAACCCCGGAACTGCCTTTAATACTGTCAGTCTAGAGATCGAGAGAGGTGAGTGGAATTCCGAGTGTAGAGGTGAAATTCGTAGATATTCGGAGGAACACCAGTGGCGAAGGCGGCTCACTGGCTCGATACTGACGCTGAGGTGCGAAAGCGTGGGGAGCAAACAGGATTAGATACCCTGGTAGTCCACGCCGTAA
+
GGGGGGGGGGGGGGGGGGGGGGGGGGGGGGGGGGGGGGGGGGGGGGGGGGGGGGGGGGGGGGGGGGGGGGGGGGGGGGGGGGGGGGGGGGGGGGGGGGGGGGGGGGGGGGGGGGGGGGGGGGGGGGGGGGGGGGFGGGGGGGGGGGGGGGGGGGGGGGGGGGGGGGGGGGGGGGGGGCEGGGGGGGGGGGGGGGGGGDFGGFGGGGGFGGFGGGGFGGGCGGGDC@FCFGGGGGE>FG7EGFFE>>FGFFGG@BGF?BFFDFGGF804@AFF<AGE>FF>FF
@M06628:26:000000000-CRM2J:1:1104:17903:9882 1:N:0:102
TACGAAGGGGGCTAGCGTTGTTCGGAATTACTGGGCGTAAAGCGCACGTAGGCGGATTGATCAGTTAGAGTTGAAATCCCGGGGCTCAACCCCGGAACTGCCTTTAATACTGTCAGTCTAGAGATCGAGAGAGGTGAGTGGAATTCCGAGTGTCGAGGTGAAATTCGTAGATATTCGGAGGAACACCAGTGGCGAAGGCGGCTCACTGGCTCGATACTGACGCTGAGGTGCGAAAGCGTGGGGAGCAAACAGGATTAGATACCCTGGTAGTCCACGCCGGAA
+
FFGGGGGGGGGGGGGGGFFDGGGGGGGGGGGGG@FGGGGGEFGGGEGGGGGGGGGFGGGGFGGGGGFGFFGGGGGDFGGGGGGGGGGGGFGGGGGGGGGGGGGGGGGGAGGGGFGGGGGGGGGGFGGDGGGGGGGGGFGGCFGGFFGGGGFGG,;FGCGFF:CFGFG:CFDGGGGGGGGGGGGD+<CCGGGFCEG?EECE75*:9EC9;5;FC57CGFFFE?EGGFGFCFGGGCG>?G9EEB>>9B>>FFGCF6053<=9F<?FF278?A2A4<GFFF>(41
@M06628:26:000000000-CRM2J:1:1104:27160:9896 1:N:0:102
TACGGAGGGGGTTAGCGTTGTTCGGAATTACTGGGCGTAAAGCGCACGTAGGCGGACCATTAAGTTAGAGGTGAAATCCCAGGGCTCAACCCTGGAACTGCCTTTAATACTGGTGGTCTTGAGTTCGAGAGAGGTGAGTGGAATTCCGAGTGTAGAGGTGAAATTCGTAGATATTCGGAGGAACACCAGTGGCGAAGGCGGCTCACTGGCTCGATACTGACGCTGAGGTGCGAAAGCGTGGGGAGCAAACAGGATTAGATACCCTGGTAGTCCACGCCGTAA
+
GGGGGGGGGGGGGGGGGGGGGGGGGGGGGGGGGGGGGGGGGGGGGGGGGGGGGGGGGGGGGGGGGGGGGGGGGGGGGGGGGGGGGGGGGGGGGGGGGGGGGGGGGGGGGGGGGGGGGGGGGGGGGGGGGGGGGGGGGGGGGGGGGGGGGGGGGGGGGGGGGGGGGGGGGGGGGGGGGGGGGGGGGGGGGGGGGGGGGGGGGFGGGGGFGGFFGGGGGGGGGGDGG>GGFGGDGDGFFGGGGFF:>FFCFFGGFFG<F?FFGFCFF<@?FFFF>49>>7;7::
@M06628:26:000000000-CRM2J:1:1104:27142:9902 1:N:0:102
TACGGAGGGGGTTAGCGTTGTTCGGAATTACTGGGCGTAAAGCGCACGTAGGCGGACCATTAAGTTAGAGGTGAAATCCCAGCGCTCAACCCTGGAACTGCCTTTAATACTGGTGGTCTTGAGTTCGAGAGAGGTGAGTGGAATTCCGAGTGTAGAGGTGAAATGCGTAGATATTCGGAGGAACACCAGTGGCGAAGGCGGCTCACTGGCTCGATACTGACGCTCAGGTGCGAAAGCGTGGGGAGCAAACAGGATTAGATACCCTGGTAGTCCACTCCGTAA
+
GGGGGGGGG:F@FGGGGGG@CEFGGGGGGGGGGGGGGGGGGGGGGGGGFFGEGGG7F7<FGGGG<FGGGFGGGGGGCGGGDG,CCFDEGG<C>FGGG@,,CBFFGGDFGGGGGDDEFGGDGGGGGC+:DGGGGG:@FGFFGGGGGGG,*>FGFGGCFGGGGGFG,BEGGGGGGGCFGGGGGGGGGGGDFGGGGGGGGEGC3<*5+<?EGG)+*:*:C++@EEGG*<*CFGGGEGGF0CGGDB))4657CFGGF:EAB2=AC)<@C?F>=4AABAG*454<<?
@M06628:26:000000000-CRM2J:1:1104:24472:10237 1:N:0:102
TACGGAGGGTCCGAGCGTTATCCGGAATTATTGGGTTTAAAGGGTCCGTAGGCGGGCGATTAAGTCAGTGGTGAAAGTCTGCAGCTCAACTGTAGAATTGCCTTTGATACTGGTCGTCTTGAGTTATGGTGAAGTTGGCGGAATATGTAGTGTAGCGGTGAAATGCATAGATATTACATAGAACACCGATTGCGAAGGCAGCTGACTAACCATATACTGACGCTGATGGACGAAAGCGTGGGGAGCGAACAGGATTAGATACCCTGGTGGTCCACGCCGTAA
+
@EFG@F:@7F@FGB@:@@@6C,96+6@9F,C@@F@8F66??F<6EFFGGA==<FE+@=FC<455@CEA8?BEFD=?AFG<??F@F<5:5B33<38===3>F<,B>F,FFFAFBFBFFE<F,@FFG,@>D@EFFG;FFGGGG@FC:FB7CFFFF@BCCE:<8<E9<FFA7<CFGFGG;>BCGC<:<<FGGCEGEA8*2:CE30*3<F:<+<49+3A7?:EGG=ECD)2E6*29C?E1:5975>B@32.):;C64006)4/)+.2<+.74)43,34770)3218
@M06628:26:000000000-CRM2J:1:1104:13895:11161 1:N:0:102
TACGGAGGGGGTTAGCGTTGTTCGGAATTACTGGGCGTAAAGCGTACGTAGGCGGATTGGAAAGTATGGGGTGAAATCCCAGGGCTCAACCCTTGAACTGCCCTGTAAACTATCAGTCTAGAGTTCGAGAGAGGTGAGTGGAATTCCAAGTGTAGAGGTGAAATTCGTAGATATTTGGAGGAACACCAGTGGCGAAGGCGGCTCACTGGCTCGATACTGACGCTGAGGTACGAAAGTGTGGGGAGCAAACAGGATTAGATACCCTGGTAGTCCACACCGTAA
+
GGGGGFGDGGGGGGGGGGGGGGGGGGGGGFGGGGGCGGGGGGGGFGGGGGGGGGGGGFFF<FGGFGGGGFGGGGGGGGGGGGGGGGGGGGGGG,DFFGGFFF?FGGGGGGGGDGGGFGGGGGGGGGGGGFGGGDGGGGFGGGFGGGGGGGGGGGGGGGGFGGFGGGGFDFGGGCEGGGGGGGGGGGGGGGFGGEGGGDGG).:CFFG?=C@G*CFFGGGFGGGGGFGGGCCC5*:9ACFFC5:59>FGGFGCF6F4)54.AA8F?0>BF44>A>F;:;6.(-
@M06628:26:000000000-CRM2J:1:1104:21517:11442 1:N:0:102
TACGGAGGGTCCGAGCGTTATCCGGAATTATTGGGTTTAAAGGGTCCGTAGGCGGGCGATTAAGTCAGTGGTGAAAGTCTGCAGCTCAACTGTAGAATTGCCTTTGATACTGGTCGTCTTGAGTTATGGTGAAGTTGGCGGAATATGTAGTGTAGCGGTGAAATGCATAGATATTACATAGAACACCGATTGCGAAGGCAGCTGACTAACCATATACTGACGCTGATGGACGAAAGCGTGGGGAGCGAACAGGATTAGATACCCTGGTAGTCCACGCCGTAA
+
GGGGGGGGGGGGGGGGGGGGGGGGGGGGGGGGGGGGCFGGGGGGGGGGGGGGGGGGGGGGGGGGGGGGGGGGGGGGGGGGGGGGGGGGGGGGGGGGGGGGGGGGGGGGGGGGGGGGGGGGGGGGGGGGGGGGFGGGGGGGGGGGGGGGGGGGGGGGGGGGGGGGGGGGGGGGGGGGGGEGGGGGGGGGGGGGGGGGGGGGGFFGGGG<FGFF6FFGGGGGGGGGGFGGGGGGGGGFFG5EGFFBBFFGGFGGFFFFFBFFGFGGF:@?FFFFA<=@BFFFFF
@M06628:26:000000000-CRM2J:1:1104:27262:12060 1:N:0:102
TACGGAGGGGGTTAGCGTTGTTCGGAATTACTGGGCGTAAAGCGTACGTAGGCGGATTGGAAAGTATGGGGTGAAATCCCAGGGCTCAACCCTGGAACTGCCCTGTAAACTATCAGTCTAGAGTTCGAGAGAGGTGAGTGGAATTCCAAGTGTAGAGGTGAAATTCGTAGATATTTGGAGGAACACCAGTGGCGAAGGCGGCTCACTGGCTCGATACTGACGCTGAGGTACGAAAGTGTGGGGAGCAAACAGGATTAGATACCCTGGTAGTCCACACCGTAA
+
GGGGGEGGGGGGGGGGGGGGGGGGGGGGGGGGGGGGGGGGGGGGGGGGGGGGGGGGGGGGGGGGFGGGGGGGGGGGGGGGGGGGGGGGGGGGGGGGGGGGGGGGGGGGGGGGGGGGGGGGGGGGGGGGGGGGGGGGGGGGGGGGGGGGGGGGGGGGGGFGGGGGGGGGGGGGGGGGG9CFGGGGGGGGGGGGGGGGEEGGGFGGGGGGGGFGGGGGGGGFFGGGGFGGGGGGGGGFFGGGGFFFFFFGFFGGFFGFFFFBF<@?92F?FBFBFBGFFD9:<<
@M06628:26:000000000-CRM2J:1:1104:27252:12076 1:N:0:102
TACGGAGGGGGTTAGCGTTGTTCGGAATTACTGGGCGTAAAGCGTACGTAGGCGGATTGGAAAGTATGGGGTGAAATCCCAGGGCTCAACCCTGGAACTGCCCTGTAAACTATCAGTCTAGAGTTCGAGAGAGGTGAGTGGAATTCCAAGTGTAGAGGTGAAATTCGTAGATATTTGGAGGAACACCAGTGGCGAAGGCGGCTCACTGGCTCGATACTGACGCTGAGGTACGAAAGTGTGGGGAGCAAACAGGATTAGATACCCTGGTAGTCCACACCGTAA
+
GGGGGFGGGGGGGGGGGGGGGGGGGGGGGGGGGGGGGGGGGGGGGGGGGGGGGGGGGGGGGGGGGGGFGGGGGGGGGGGGGGGGGGGGGGGGGGGGGGGGGGGGGGGGGGGGGGGGGGGGGGGGGGGGGGGGGGGGGGGGGGGGGGGGGGGGGGGGGGGGGGGGGGGGGGGGGGGGGCGGGGGFGGGGGGGGGGDGGEGGGFGGGGGGFGFGGGGGGGGGFGGGGFGGGDGGGGG9BGGGDFFE>95<CFFGFFCAFFFBFFEEG?53@BAF9:DF?:>BFF
@M06628:26:000000000-CRM2J:1:1104:3482:12190 1:N:0:102
TACGGAGGGGGTTAGCGTTGTTCGGAATTACTGGGCGTAAAGCGCACGTAGGCGGACTTTTAAGTTAGAGGTGAAATCCCAGGGCTCAACCCTGGAACTGCCTTTAATACTGGGAGTCTTGAGTTCGAGAGAGGTGAGTGGAATTCCGAGTGTAGAGGTGAAATTCGTAGATATTCGGATGAACACCAGTGGCGAAGGCGGCTCACTGGCTCGATACTGACGCTGAGGTGCGAAAGCGTGGGGAGCAAACAGGATTAGATACCCTGGTAGTCCACGCCGTAA
+
GGGGG@FEGGGGGGGGGGGGGGGGGGGGGGGGGGGGGGGGGGGGGGGGGGGGGGGGGGGGGGGGGGGGGGGGGGGGGGGGGGGGGGGGGGGGGGGGGGGGGGGGGGGGGFFGGGGGGGGGGGGGGGGGGCGGGGGGGGGGGGGGGGGGGGGGGGGGGGGGGGGGGGGGGGGGGGGGGGGGGGGGGGGGGGGGGGGGGGGGGFGGGGGGGGFGGEGGGGGCFGGGGFGGGGGDGEGFFGGGGFDFFFF4AFGGFFGFFFF>+:CGG?FFFFAAAFGDB>BFF:
@M06628:26:000000000-CRM2J:1:1104:10350:12197 1:N:0:102
TACGGAGGGGACTAGCGTTGTTCGGAATTACTGGGCGTAAAGCGCACGTAGGCGGACCGAAAAGTTGGAGGTGAAATCCCAGGGCTCAACCTTGGAACTGCCTTCAAAACTGCCGGTCTAGAGTTCGAGAGAGGTGAGTGGAATTCCGAGTGTAGAGGTGAAATTCGTAGATATTCGGAGGAACACCAGTGGCGAAGGCGGCTCACTGGCTCGATACTGACGCTGAGGTGCGAAAGCGTGGGGAGCAAACAGGATTAGATACCCTGGTAGTCCACGCCGTAA
+
GGGGGGGGGGGGGGGGGGGGGGGGGGGGGGGGGGGGGGGGGGGGGGGGGGGGGGGGGGGGGGGGGGGGGGGGGGGGGGGGGGGGGGGGGGGGGGGGGGGGGGGGGGGGGGGGGGGGGGGGGGGGGGGGGGGGGGGGGGGGGGGGGGGGGGGGGGGGGGGGGGGGGGGGGGGGGGGGGGGGGGGGGGGGGGGGGGGGGGGGGFGGGGGFGGFGGGGGGGGGGGGGGFGGGGGGGGGFFGGGGFFFFFFGGFGGFFFDFDFFGFGGGBFFFFFFDFGFFFFFFF
@M06628:26:000000000-CRM2J:1:1104:20487:12575 1:N:0:102
TACGGAGGGGGTTAGCGTTGTTCGGAATTACTGGGCGTAAAGCGTACGTAGGCGGATTGGAAAGTATGGGGTGAAATCCCAGGGCTCAACCCTGGAACTGCCCTGTAAACTATCAGTCTAGAGTTCGAGAGAGGTGAGTGGAATTCCAAGTGTAGAGGTGAAATTCGTAGATATTTGGAGGAACACCAGTGGCGAAGGCGGCTCACTGGCTCGATACTGACGCTGAGGTACGAAAGTGTGGGGAGCAAACAGGATTAGATACCCTGGTAGTCCACACCGTAA
+
GGGGGGGGGGGGGGGGGGGGGGGGGGGGGGGGGGGGGGGGGGGGGGGGGGGGGGGGGGGGGGGGGGGGGGGGGGGGGGGGGGGGGGGGGGGGGGGGGGGGGGGGGGGGGGGGGGGGGGGGGFGGGGGGGGGGGGGGGGGGGGGGGGGFFGGGGGGGGGGGGGGGGGGFFGGGFGGGGFGGGGGGGGGGGGGGGGGGGGGGGFCGGGGGGGFCGGGGGGGGGGGDGFGGGFGGGGGFFFFGGFFEFFFGGFGGF?CBFFFFGFGGGBF:@44:.69?<DF42?
@M06628:26:000000000-CRM2J:1:1104:6657:12645 1:N:0:102
TACGGAGGGGGTTAGCGTTGTTCGGAATTACTGGGCGTAAAGCGCACGTAGGCGGACTGGAAAGTATGGGGTGAAATCCCAGGGCTCAACCCTGGAACTGCCTCATAAACTATCAGTCTAGAGTTCGAGAGAGGTGAGTGGAATTCCAAGTGTAGAGGTGAAATTCGTAGATATTTGGAGGAACACCAGTGGCGAAGGCGGCTCACTGGCTCGATACTGACGCTGAGGTGCGAAAGTGTGGGGAGCAAACAGGATTAGATACCCTGGTAGTCCACACCGTAA
+
GGGGGGGGGGGGGGGGGGGGGGGGGGGGGGGGGGGGGGGGGGGGGCGGGGGGGGGGGGFGGGGGF9BGFGGGGGGGGGFFCGGGGGGGGGGFDFGGGGGGGGGG,BDGGGG=FGGGFGGFFGGGGGGGGGGGGGGGGGGGGGGGGGGGFGGGGGGGGGGFGGGGGGGGFGGG9;EGGGGGGGGGGGGGGGGGGGGCEGGGGFGGGGGFGGFFGGGGGGGFFEDGGFGGGFGDEGD9DGGGG:DFFFFGGFDGFFGBBBB::>GFGFFFFBFFFFFFB>16<?
@M06628:26:000000000-CRM2J:1:1104:6676:12647 1:N:0:102
TACGGAGGGGGTTAGCGTTGTTCGGAATTACTGGGCGTAAAGCGCACGTAGGCGGACTGGAAAGTATGGGGTGAAATCCCAGGGCTCAACCCTGGAACTGCCTCATAAACTATCAGTCTAGAGTTCGAGAGAGGTGAGTGGAATTCCAAGTGTAGAGGTGAAATTCGTAGATATTTGGAGGAACACCAGTGGCGAAGGCGGCTCACTGGCTCGATACTGACGCTGAGGTGCGAAAGTGTGGGGAGCAAACAGGATTAGATACCCTGGTAGTCCACACCGTAA
+
GGGGGDGGGGGGGGGGGGGGGGGGGGGGGGGGGGGGGGGGGGGGGGGGGGGGGGGGGGGGGGGGGGGGGGGGGGGGGGGGGGGGGGGGGGGGGGGGGGGGGGGGGGGGGGGGGGGGGGGGGGGGGGGGGGGGGGGGGGGGGGGGGGGGGGGGGGGGGGGGGGGGGGGFGGGGGGGGGGGGGGGGGGGGGGGGGGGGGGGGGFGGGGGGGGFGGGGGGGGGGGGGGFGGGGGGGGGFFGGGGFFEF>FGGFGGFBGFFFFFGFFGG:>BFFFAAAGFBEF?F?
@M06628:26:000000000-CRM2J:1:1104:14623:12659 1:N:0:102
TACGGAGGGGGTTAGCGTTGTTCGGAATTACTGGGCGTAAAGCGTACGTAGGCGGATTGGAAAGTATGGGGTGAAATCCCAGGGCTCAACCCTGGAACTGCCCTGTAAACTATCAGTCTAGAGTTCGAGAGAGGTGAGTGGAATTCCAAGTGTAGAGGTGAAATTCGTAGATATTTGGAGGAACACCAGTGGCGAAGGCGGCTCACTGGCTCGATACTGACGCTGAGGTACGAAAGTGTGGGGAGCAAACAGGATTAGATACCCTGGTAGTCCACACCGTAA
+
GGGGGGGGGGGGGGGGGGGGGGGGGGGGGGGGGGGGGGGGGGGGGGGGGGGGGGGGGGGGGGGGGGGGGGGGGGGGGGGGGGGGGGGGGGGGGGGGGGGGGGGGGGGGGGGGGGGGGGGGGGGGGGGGGGGGGGGGGGGGGGGGGGGGGGGGGGGGGGGGGGGGGGGFGGGGGGGGGGGGGGGGGGGGGGGGGGGGGGGGGFGGGGGFGGFGGGGGGGGGGGGDGFGGGGGGGGGFFGFGGFFFF>FFGFGGFFGFFBFFGFGGG?FFFFFF>AGF<B>?FF
@M06628:26:000000000-CRM2J:1:1104:6852:12682 1:N:0:102
TACGAAGGGGGCTAGCGTTGTTCGGAATTACTGGGCGTAAAGCGTACGTAGGCGGATTAGAAAGTTAGGGGTGAAATCCCAGGGCTCAACCCTGGAACTGCCTCTAAAACTCCTAATCTTGAGTTCGAGAGAGGTGAGTGGAATTCCGAGTGTAGAGGTGAAATTCGTAGATATTCGGAGGAACACCAGTGGCGAAGGCGGCTCACTGGCTCGATACTGACGCTGAGGTACGAAAGCGTGGGGAGCAAACAGGATTAGATACCCTGGTAGTCCACGCCGTAA
+
GGFGGFGDECCFGGGGGFGEGEFFGGGGGGCFCFGGGGGGFGGGGGGGGGGGGGGGGGGGGGGFFFGGGGGGGFGFGFGGGGGGGGGGGFFCGGEBFGGFFGGGGFGGGGGGGGG,@EEGGFGDFFGGFFEFGGGGGGGGGFGGGGGGGGGCCEGGGFGGFFG@GFFFDGDGGGGGGGGEEGGGGGGGGGGFGGGGGGGGGFGGGGG<CGFGEGGGGGGDFGGGG>FGGGGGGFGFFGGG7DEE;6576>GGFFC<??FFFFFGG?FBFFFFAAGFBF>>B?
@M06628:26:000000000-CRM2J:1:1104:6848:12700 1:N:0:102
TACGAAGGGGGCTAGCGTTGTTCGGAATTACTGGGCGTAAAGCGTACGTAGGCGGATTAGAAAGTTAGGGGTGAAATCCCAGGGCTCAACCCTGGAACTGCCTCTAAAACTCCTAATCTTGAGTTCGAGAGAGGTGAGTGGAATTCCGAGTGTAGAGGTGAAATTCGTAGATATTCGGAGGAACACCAGTGGCGAAGGCGGCTCACTGGCTCGATACTGACGCTGAGGTACGAAAGCGTGGGGAGCAAACAGGATTAGATACCCTGGTAGTCCACGCCGTAA
+
GGGGGGGGGGGGGGGGGGGGGGGGGGGGGGGGGGGGGGGGGGGGGGGGGGGGGGGGGGGGGGGGGGGGGGGGGGGGGGGGGGGGGGGGGGGGGGGGGGGGGGGGGGGGGGGGGGGGGGGGGGGGGGGGGGGGGGGGGGGGGGGGGGGGGGGGGGGFGGGGGGGGGGGGGGGGGGGGGGGGGGGGGGGGGGGGGGGGGGGGGEGGGGGFGGFGGGGGGGGGGGGGGFGGGGGGGGGFFGGGGFF@FFFFGFGGFBGFB?FACBGGG:3>FFFFBFGFFFBFFF
@M06628:26:000000000-CRM2J:1:1104:18560:12874 1:N:0:102
TACGGAGGGGGTTAGCGTTGTTCGGAATTACTGGGCGTAAAGCGTACGTAGGCGGATTGGAAAGTAGGGGGTGAAATCCCAGGGCTCAACCCTGGAACTGCCTCCTAAACTATCAGTCTAGAGTTCGAGAGAGGTGAGTGGAATTCCAAGTGTAGAGGTGAAATTCGTAGATATTTGGAGGAACACCAGTGGCGAAGGCGGCTCACTGGCTCGATACTGACGCTGAGGTACGAAAGTGTGGGGAGCAAACAGGATTAGATACCCTGGTAGTCCACACCGTAA
+
GGGGGGGGGGGGGGGGGGGGGGGGGGGGGGGGGGGGGGGGGGGGGGGGGGGGGGGGGGGGGGGGGGGGGGGGGGGGGGGGGGGGGGGGGGGGGGGGGGGGGGGGGGGGGGGGGGGGGGGGGGGGGGGFGGGGGGGGGGGGGGGGGGGGGGGGGGGGGGGGGGGGGGGGGGGGGGGGGGGGGGGGGGGGGGGGGGGGGGGGGFGGGGGFGGFGGGFGGGGGGGGGGFGFGGGGGGGFFGGGGFFFFFFGGFGGFFGBB?FFGFGEE:FFFAAF9<FF?59?FF
@M06628:26:000000000-CRM2J:1:1104:29187:13085 1:N:0:102
TACGGAGGGGGTTAGCGTTGTTCGGAATTACTGGGCGTAAAGCGTACGTAGGCGGATTGGAAAGTAGGGGGTGAAATCCCAGGGCTCAACCCTGGAACTGCCTCCTAAACTATCAGTCTAGAGTTCGAGAGAGGTGAGTGGAATTCCAAGTGTAGAGGTGAAATTCGTAGATATTTGGAGGAACACCAGTGGCGAAGGCGGCTCACTGGCTCGATACTGACGCTGAGGTACGAAAGTGTGGGGAGCAAACAGGATTAGATACCCTGGTAGTCCACACCGTAA
+
GGGGGEGEGGGGGGGFGGGGGGGGGGGGGGGGGGGGGGGGGGGGGGGGGGGGGGGGGGGGFFGFFFGGGGGGGGGGGGGGGGGGGGGGGGFGGGGGGGGFGGGGGGGGGGGGGGGGGGGCCFFGGGGGGFEFEEGGGGGGGGGGGGGGGGGGGGGGGGGGFGEGGGFFFGG:EGGGGGGGEGGCBCGGGG9FGGGEGGGGGFGGGGDFGG@?EEFGDGGFEGGGGEGF79CDGCE9AGGGGF@51(7485FCFFGB?FFAF<CE9:@?FBFFFBFF059<6:
@M06628:26:000000000-CRM2J:1:1104:25662:13148 1:N:0:102
TACGGAGGGGGTTAGCGTTGTTCGGAATTACTGGGCGTAAAGCGTACGTAGGCGGATTGGAAAGTAGGGGGTGAAATCCCAGGGCCCAACCCTGGAACTGCCTCCTAAACTATCAGTCTAGAGTTCGAGAGAGGTGAGTGGAATTCCAAGTGTAGAGGTGAAATTCGTAGATATTTGGAGGAACACCAGTGGCGAAGGCGGCTCACTGGCTCGATACTGACGCCGAGGTACGAAAGTGTGGGGAGCAAACAGGATTAGATACCCTGGTAGTCCACACCGTAA
+
GGGGGCEGGGGGGGGGGGGGGGGGGGGGGGGGGGGGGGGGGGGGGGGGGGGGGGGGGGGGGGGGGGGGGGGGGGGGGGGGGGGGGGGGGGGGGGGGGGGGGGGGGGGGGGGGGGGGGGGGGGGGGGGGGGGGGGGGGGGGGGGGGGGGGGGGGGGGGGGGGGGGGGGFGGGGGGGGGGGGGGGGGGGGGGGGGGGGGGGGGFGGGGGFFFFGGCGGGGGGGGGDDDDEDGGGGGGFFGGGGFE>>BFCGFGGFBAA?>BFCAFGGBFBBBFAAAFF?FF:??
@M06628:26:000000000-CRM2J:1:1104:18089:13866 1:N:0:102
TACGAAGGGGGCTAGCGTTGCTCGGAATCACTGGGCGTAAAGGGTGCGTAGGCGGGTCTTTAAGTCAGGGGTGAAATCCTGGAGCTCAACTCCAGAACTGCCTTTGATACTGAAGATCTTGAGTTCGGGAGAGGTGAGTGGAACTGCGAGTGTAGAGGTGAAATTCGTAGATATTCGCAAGAACACCAGTGGCGAAGGCGGCTCACTGGCCCGATACTGACGCTGAGGCACGAAAGCGTGGGGAGCAAACAGGATTAGATACCCTGGTAGTCCACGCCGTAA
+
GGGGGGGGGGGGGGGGGGGGGGGGGGGGGGGGGGGGGGGGGGGGGGGGGGGGGGGGGGGGGGGGGGGGGGGGGGGGGGGGGGFGGGGGGGGGGGGGGGGGGGGGGGGGGGGGGGGGGGGGGGGGGGGGGGGGGGGGGGGGGGGGGGGGGGGGGGGGGGGGGGGGGGGFGGGGGGGGGGGGGGGEGGGFGGGGDGCEGGGGGFCGCGGFFFFGG55?EC?EGGG3CEGGD=CCECGB?DDAEB>7>>FGC:DG@?F<<<=9FBFFF<FFFFFFFFGEFFF1<<
@M06628:26:000000000-CRM2J:1:1104:25057:13986 1:N:0:102
TACGGAGGGGGTTAGCGTTGTTCGGAATTACTGGGCGTAAAGCGTACGTAGGCGGATCAGAAAGTTAGGGGTGAAATCCCGAGGCTCAACCTCGGAACTGCCTCTAAAACTCCTGGTCTTGAGTTCGAGAGAGGTGAGTGGAATTCCAAGTGTAGAGGTGAAATTCGTAGATATTTGGAGGAACACCAGTGGCGAAGGCGGCTCACTGGCTCGATACTGACGCTGAGGTACGAAAGTGTGGGGAGCAAACAGGATTAGATACCCTGGTAGTCCAAACCGTAA
+
GGGGGGGGGGGGGGGGGGGGGGGGGGGGGGGGGGGGGGGGGGGGGGGGGGGGGGGGGGGGGGGGGGGGGGGGGGGGGGGGGEGGGGGGGGGGGGGGGGGGGGGGGGGGGGGGGGGGGGGGGGGGGGGGGGGGGGGGGGGGGGGGGGGGGGGGGGGGGGGGGGGGGGGGGGGGGGGG?GGGGGGGGGGGGGGGGGGGGGGGGFCEGGGGGGFFEEFF=CGGGGGGGFGFDGD3:FE>FGGGGF>8;;FGGFGGFBC<2,1.36CC6:),*)<A:5*/,<;4?B
@M06628:26:000000000-CRM2J:1:1104:22622:14336 1:N:0:102
TACAGAGGGTGCAAGCGTTAATCGGAATTACTGGGCGTAAAGCGCGCGTAGGTGGTTCGTTAAGTTGGATGTGAAATCCCCGGGCTCAACCTGGGAACTGCATTCAAAACTGTCGAGCTAGAGTATGGTAGAGGGTGGTGGAATTTCCTGTGTAGCGGTGAAATGCGTAGAGATGGGGGAGAACACTCGTGGCGAAGGCGGCCAGCTAGACCAGTTCTGACACTGAGGCGCGACAGCGTGGGGAGCAAACAGGATTAGATACCCTGGTAGTCCACGCCCTAA
+
GGGGGGGFGGGGGGGGGGGGGGGGGGGGGGGGGGGGGGGGGGGGGGGGFGGGGGGCDGGEGGGGGGGGGGFFGGGGGGGGGGGGGGGGGGGGGGGGGGGGGGGGGGGFFGGGFGGGGGGGGGGFDFFFGGGGGGGFGGGFGGGGGGGGGGGGGGGGGGGGGDGGGGGEGGGGFFGGGGGCEGGGGGGGGGGGGG@:EGGGGECEGGG<FGFFGGGGDFGGGFGGGFGGGEEDCEG>?G5ECEFE>6>>GFGGF?CA2?=9CAEFC:FBFFFFFDGFFF>FB?
@M06628:26:000000000-CRM2J:1:1104:22611:14350 1:N:0:102
TACAGAGGGTGCAAGCGTTAATCGGAATTACTGGGCGTAAAGCGCGCGTAGGTGGTTCGTTAAGTTGGATGTGAAATCCCCGGGCTCAACCTGGGAACTGCATTCAAAACTGTCGAGCTAGAGTATGGTAGAGGGTGGTGGAATTTCCTGTGTAGCGGTGAAATGCGTAGAGATGGGGGAGAACACTCGTGGCGAAGGCGGCCAGCTAGACCAGTTCTGACACTGAGGCGCGACAGCGTGGGGAGCAAACAGGATTAGATACCCTGGTAGTCCACGCCCTAA
+
GGGGGGGGGGGGGGGGGGGGGGGGGGGGGGGGGGGGGGGGGGGGGGGGGGGGFGGGGGGGGGGGGGGGGGGGGGGGGGGGGGGGGGGGGGGGGGGGGGGGGGGGGGGGGGGGGGFFGGGDGFGGGGGG=FGGFGGGGGGGGGGGGGGGFGGGGGGGGGGGGGGGDFEGDGGGGGGGGGGGGGGGGGGFFGGGGGGGGGGGDDEGGGG7EGFAFGGFGGGGGGGCFFGGGGGGDDGFFGGGGFFFFBFFFFGGF?GFFFFFGFGGG?FFBAFFFFGBFF>FF?
@M06628:26:000000000-CRM2J:1:1104:17462:14515 1:N:0:102
TACGGAGGGGGTTAGCGTTGTTCGGAATTACTGGGCGTAAAGCGTACGTAGGCGGATCAGAAAGTAGGGGGTGAAATCCCAGGGCTCAACCCTGGAACTGCCTCCTAAACTCCTGGTCTTGAGTTCGAGAGAGGTGAGTGGAATTCCAAGTGTAGAGGTGAAATTCGTAGATATTTGGAGGAACACCAGTGGCGAAGGCGGCTCACTGGCTCGATACTGACGCTGAGGTACGAAAGTGTGGGGAGCAAACAGGATTAGATACCCTGGTAGTCCACACCGTAA
+
GGGGGGGGGGGGGGGGGGGGGGGGGGGGGGGGGGGGGGGGGGGGGGGGGGGGGGGGGGGGGGGGGGGGGGGGGGGGGGGGGGGGGGGGGGGGGGGGGGGGGGGGGGGGGGGGGGGGGGGGGGGGGGGGGGGGGGGGGGGGGGGGGGGGGGGGGGGGGGGGGGGGGGGGGGGGGGGGGGGGGGGGGGGGGGGGGGGGGGGGGFGGGGGGGGFGGGGGGGGGGGGGGFGGGGGGGGGFFGGGGFFFFFFGFFGGFBGFFFFFGFGFD<FFFFFFADFF<FF<BB
@M06628:26:000000000-CRM2J:1:1104:8858:14753 1:N:0:102
TACGGAGGGGGTTAGCGTTGTTCGGAATTACTGGGCGTAAAGCGTACGTAGGCGGATCAGAAAGTAGGGGGTGAAATCCCGAGGCTCAACCTCGGAACTGCCTCCTAAACTCCTGGTCTTGAGTTCGAGAGAGGTGAGTGGAATTCCAAGTGTAGAGGTGAAATTCGTAGATATTTGGAGGAACACCAGTGGCGAAGGCGGCTCACTGGCTCGATACTGACGCTGAGGTACGAAAGTGTGGGGAGCAAACAGGATTAGATACCCTGGTAGTCCACACCGTAA
+
GCFGGC@CEEGGGGGGGGGGGGGGGGGGFFEFGFFGFGFEDEFEGGGGFFGGGGEGEGGGGFGGGGGGEEGFCFFGGGGFGGGGGGGGGGGG8FGGGGGGGFGGFGDGCGGGGGGGGGGFG;8DCGGFFGG@EEGFFGGGGCGGFGGGFGGGECGGGCFDF:CFGFGFFFEFGFFGGCFGGGGGGGG>C;EGGG58EGGED>EGGGG?:FFGGGGGDGGFGEGGGFGGGFGGGGGBBCFG5.376>;<G@F6>6<<7>FDGFGG9:::F<<ABAGF6EF:::
@M06628:26:000000000-CRM2J:1:1104:9219:15101 1:N:0:102
TACGGAGGGGGTTAGCGTTGTTCGGAATTACTGGGCGTAAAGCGTACGTAGGCGGATTGGAAAGTAGGGGGTGAAATCCCAGGGCTCAACCCTGGAACTGCCTCCTAAACTATCAGTCTAGAGTTCGAGAGAGGTGAGTGGAATTCCAAGTGTAGAGGTGAAATTCGTAGATATTTGGAGGAACACCAGTGGCGAAGGCGGCTCACTGGCTCGATACTGACGCTGAGGTACGAAAGTGTGGGGAGCAAACAGGATTAGATACCCTGGTAGTCCACACCGTAA
+
GGGGGGGGGGGGGGGGGGGGGFFEGGGGFGCFGGGGGGGGGGGGGGGGGGGGGGGGGGGGDFDFGGGGCFGGEGFGGFFGFFFGGGGGGGGGGGGGGGGGGGGGGGGGGGG,FFGGGGGGGGGGDGCGGGGGGGFGGGGGFGGGGGGGGGGGGGGGGGGGGGGGGGGGGD5<C9FGFFGGGGGGGGGGGGGGGGGDGGGGD:CEGGGFFGFGGGGGGGCFGGGGG>GGFFGGGGGFAFFGE3>59>F7@><CFFC<?FFFG<<CGB::FBAB<9CF?E>::<
@M06628:26:000000000-CRM2J:1:1104:7360:15142 1:N:0:102
TACGGAGGGGGTTAGCGTTGTTCGGAATTACTGGGCGTAAAGCGCACGTAGGCGGATTGGAAAGTATGGGGTGAAATCCCAGGGCTCAACCCTGGAACTGCCCTGTAAACTGTCAGTCTAGAGTTCGAGAGAGGTGAGTGGAATTCCACGTGTAGAGGTGAAATTCGTAGATATGTGGAGGAACACCAGTGGCGAAGGCGGCTCACTGGCTCGATACTGACGCTGAGGTGCGAAAGTGTGGGGAGCAAACAGGATTAGATACCCTGGTAGTCCACGCCGTAA
+
GGGGGGGGG7F@:FFGGGG7,CFGGGGGGGGGFGGGGGGGGGGG+4CFGGGGGGG7F74,,CFGG,8E8,CFEGGG,DFG,DGGGG+CFGG+3BFGGGGGG,,@,,@3@FG,,,,,,@FGGGGG9FGGGGGFGG<*7FF,FFGGGGGG,=FGGGG,FFGGGFGG,C*?FGGGGG?FGGGGGGG7FFG8CFGGGGGGGGGGGF5*0CFFGGFGGGGGGGGGGGGGGFGGG5EDGGGF)?FGGFFFFFFGGFGGFFGAFFFBCBGGGFFFFDFFFFF)4>B>F<
@M06628:26:000000000-CRM2J:1:1104:3974:15201 1:N:0:102
TACGGAGGGAGCTAGCGTTGTTCGGAATTACTGGGCGTAAAGCGCGCGTAGGCGGCCATTCAAGTCAGAGGTGAAAGCCCGGGGCTCAACTCCGGAACTGCCTTTGAAACTAGATGGCTAGAATATGGGAGAGGTGAGTGGAATTCCGAGTGTAGAGGTGAAATTCGTAGATATTCGGAAGAACACCAGTGGCGAAGGCGACTCACTGGACCATTATTGACGCTGAGGTGCGAAAGCGTGGGGAGCAAACAGGATTAGATACCCTGGTAGTCCACGCCGTAA
+
GGGGGGGGGGGGGGGGGGGGGGGGGGGGGGGGGGGGGGGGGGGGGGGGGGGGGGGGGGGGGGGGGGGGGGGGGGGGGGGGGGGGGGGGGGGGGGGGGGGGGGGGGGGGGGGGGGGGGGGGGGGGGGGGGGGGGGGGGGGGGGGGGGGGGGGGGGGGGGGGGGGGGGGGGGGGGGGGGGGGGGGGGGGGGGGGGGGGGGGGGFGGGGGFGGFGGGGGGGGGGGGGGFGGGGGGGGGFFGGGGFFFFFFFGFGGFFCAFFFFGFFFG?FBFFFFBBGFFFFFFF
@M06628:26:000000000-CRM2J:1:1104:11226:15211 1:N:0:102
TACGGAGGGGGTTAGCGTTGTTCGGAATTACTGGGCGTAAAGCGTACGTAGGCGGATCAGAAAGTTAGGGGTGAAATCCCGAGGCTCAACCTCGGAACTGCCTCTAAAACTCCTGGTCTTGAGTTCGAGAGAGGTGAGTGGAATTCCAAGTGTAGAGGTGAAATTCGTAGATATTTGGAGGAACACCAGTGGCGAAGGCGGCTCACTGGATCGATACTGACGCTGAGGTACGAAAGTGTGGGGAGCAAACAGGATTAGATACCCTGGTAGTCCACACCGTAA
+
GGGGGEGGGGGGGGGGGGGGGGGGGGGGGGGGGGGGGGGGGGGGGGGGGGGGGGGGGGGGGGGGGGGGGGGGGGGGGGGGGGGGGGGGGGGGGGGGGGGGGGGGGGGGGGGGGGGGGGGGGGGGGGGGGGGGGGFGGGGGGGGGGGGGGGGGGGGGGGGGGGGGGGGGGGGCFGGGGGGGGGGGGGGGGGGGGGGGGGGGGFGGGGGGGGFGGGGGGGGGGGGGGFGGGGGGGGGFBGGGGFEB>BFGGFGGFBFFFFFFGFGGGFFFFFFFFBGFFFFBFF
@M06628:26:000000000-CRM2J:1:1104:12458:15320 1:N:0:102
TACGGAGGGGGTTAGCGTTGTTCGGAATTACTGGGCGTAAAGCGCGCGTAGGCGGATTAGTAAGTTAGGGGTGAAATCCCGGGGCTCAACCCCGGAACTGCCTCTAATACTGCTAGTCTTGAGTTCGAGAGAGGTGAGTGGAATTCCGAGTGTAGAGGTGAAATTCGTAGATATTCGGAGGAACACCAGTGGCGAAGGCGACTCACTGGCTCGATACTGACGCTGAGGTGCGAAAGTGTGGGGAGCAAACAGGATTAGATACCCTGGTAGTCCACGCCGTAA
+
GGGGGGGGDCFC@FGGGGGGGFGGGGGG<FEGGGGGGGGGGGGGEFGGEGGGCFG:C?=B?FGGGAAF=<FGCFGGGDG<F@=FGGGGGG<<F:FGFCGGGG:FB=FGGGGGF9?>>FG<FFGGCCFFFGG:FGGC9<FFGGGGGGGDGGGGGGG:FGGGGGGGCFGGGGGGGGGDGGG:EGGGGGGGGGGGGGGGGGGGD5/7CGGFG5>GD5:CEGGGG8EG5DGG7;CGGGGF4::EGF5BBF>CF)7CFBEBBFFFFFGG9:>:FFFFF<C)4:>FFF
@M06628:26:000000000-CRM2J:1:1104:15562:15418 1:N:0:102
TACAGAGGGTGCAAGCGTTAATCGGAATTACTGGGCGTAAAGCGCGCGTAGGTGGTTCGTTAAGTTGGATGTGAAATCCCCGGGCTCAACCTGGGAACTGCATTCAAAACTGTCGAGCTAGAGTATGGTAGAGGGTGGTGGAATTTCCTGTGTAGCGGTGAAATGCGTAGAGATGGGGGAGAACACTCGTGGCGAAGGCGGCCAGCTAGACCAGTTCTGACACTGAGGCGCGACAGCGTGGGGAGCAAACAGGATTAGATACCCTGGTAGTCCACGCCCTAA
+
GGGGGGGGGGGGGGGGGGGGFGGGGGGGGGGGGGGGGGGGGGGGGGGGGGGGGGGGGGGGGGGGGGGGGGGGGGGGGGGGGGGGGGGGGGGGGGGGGGGGGGGGGGGGGGGGGGGGGGGGGGGGGGGGGGGGGGGGGGGGGGGGGGGGCFGGGGFGGGGGGGGGGGGGGGGGFGDDGGGGGGGCEFGCFCFGGCEEGDGGGFGDFGF@FEFGCFG7FDGGGFGFGFCFFEGGGGGFFGGGGFFEFFFGG>FGFFDAFFFFFFGGG?>?B4>FA:6>>FFFBB
@M06628:26:000000000-CRM2J:1:1104:17460:15790 1:N:0:102
TACGGAGGGTCCAAGCGTTATCCGGAATCATTGGGTTTAAAGGGTCCGCAGGCGGTCAATTAAGTCAGAGGTGAAATCCCATAGCTTAACTATGGAACTGCCTTTGATACTGGTTGACTTGAGTCATATGGAAGTAGATAGAATGTGTAGTGTAGCGGTGAAATGCATAGATATTACACAGAATACCGATTGCGAAGGCAGTCTACTACGTATGTACTGACGCTCATGGACGAAAGCGTGGGGAGCGAACAGGATTAGATACCCTGGTAGTCCACGCCGTAA
+
GGGGGGGGGGGGGGGGGGGGGGGGGGGGGGGGGGGGGGGGGGGGGGGGGGGGGGGGGGGGGGGGGGGGGGGGGGGGGGGGGGFGGGGGGGGGGGGGGGGGGGGGGGGGGGGGGGGDFGGGGGGGGGGFFFGG@FFGGGGGGGGGGGGGGGGGGGGGGGGGGGGGGGGGGGGGGGGGGGGGGGGGGGGEGEEGGGGGGGG>DACFGGGFFGFFGGGGGGGGGGGGGFGGGGGGGGGFFGGGGFF@FFFGGFGGF?CBFFFACDGGG?FFFFFFBFF>>FF>FF
@M06628:26:000000000-CRM2J:1:1104:28599:15850 1:N:0:102
TACGGAGGGGGTTAGCGTTGTTCGGAATTACTGGGCGTAAAGCGCACGTAGGCGGATCAGAAAGTATAGGGTGAAATCCCAGGGCTCAACCCTGGAACTGCCTTATAAACTCCTGGTCTTGAGTTCGAGAGAGGTAAGTGGAATTCCGAGTGTAGAGGTGAAATTCGTAGATATTCGGAGGAACACCAGTGGCGAAGGCGGCTTACTGGCTCGATACTGACGCTGAGGTGCGAAAGTGTGGGGAGCAAACAGGATTAGATACCCTGGTAGTCCACACCGTAA
+
GGGGGGGGGGGGGGGGGGGGGGGGGGGGGGGGGGGGGGGGGGGGGGGGGGGGGGGGGGGGGGGGGGGGGGGGGGGGGGGGGGGGGGGGGGGGGGGGGGGGGGGGGGGGGGGGGGGGGGGGGGGGGGGGGGGGGGGGGGGGGGGGGGGGGGGGGGGGGGGGGGGGGGGGGGDFGGGGGGGGGGGGGGGGGGGGGGGGGGGGGFGGGGGCGGFGGGGGGGGGGGGDGFFFFGG3:CE;DGGGG@B369FCFFGG5?F92<?BGA6AA2>?BAFA<4=FBEFBFB
@M06628:26:000000000-CRM2J:1:1104:16048:16152 1:N:0:102
TACGGAGGGGGTTAGCGTTGTTCGGAATTACTGGGCGTAAAGCGCACGTAGGCGGATCAGAAAGTTGGGGGTGAAATCCCGGGGCTCAACCCCGGAACTGCCTCCAAAACTCCTGGTCTAGAGTTCGAGAGAGGTGAGTGGAATTCCGAGTGTAGAGGTGAAATTCGTAGATATTCGGAGGAACACCAGTGGCGAAGGCGGCTCACTGGCTCGATACTGACGCTGAGGTGCGAAAGTGTGGGGAGCAAACAGGATTAGATACCCTGGTAGTCCACACCGTAA
+
@FGGEGE:@FG6@C@C@@@FGGFCBCCCFA<C<F8CFFC?=A<>FC=FGEGEEEF@CGGD=<E?AFGGGEGCG@<,FDFFEGE@F@FFFGG@>>CFGCFCFF:F<>FG:F<FFCG@FF9;FCFG,<FFGC8<F<FFG:FFDC:F<FFGCB<<<+5CFFC<C990CCFCCF57CF?CCC8?CGGFCEECGGGG>55888CEC>*:9<C9F7)2:*:CEFG+2*//9><;FGC57?E(672CC5..--75+)/:>,+62)8)0:@FG:)4/679:2*)4>2,-,
@M06628:26:000000000-CRM2J:1:1104:10147:16310 1:N:0:102
TACGGAGGGGGTTAGCGTTGTTCGGAATTACTGCGCGTAAAGCGTACGTAGGCGCATCAGAAAGTTAGGGGTGAAATCCCGAGGCTCAATCTCGGAACTGCCTCTAAAACTCCTGGTCTTGAGTTCGAGAGAGGTGAGTGGAATTCCAAGTGTAGAGGTGAAATTCGTAGATATTTGGAGGAACACCAGTGGCGAAGGCGGCTCACTGGCTCGATACTGACGCTGAGGTACGAAAGTGTGGGGAGCAAACAGGATTAGATACCCTGGTAGTCCACACCGTAA
+
GGGGGGGGGGGGGGGGGGGGGGGGGGFGGGGGGGGGGGGGGGGGGGGGGGGGGGGGGGGGGGGGGFGGGGGFGGGGGGGGGGGGGGGGG,FGGGGGGGGGGGGGGGGGGGGGGGGGGGGGGGGGGGGGGGGGGGGGGGGGGGGGGGGGGGGGGGGGGGGGGGGDGGGGFFGGGGFGGGGGEGGGGGGGGGGGGGGGGGGGGFGGGGGCFGFFGGGGGGGGGGGGGFGGGGGDECEBAGGGGFF@BFFGFFGGFFGBFFFFGFGGG?F:FAFA9<GFFEFFBB
@M06628:26:000000000-CRM2J:1:1104:26522:16445 1:N:0:102
TACGGAGGGGGTTAGCGTTGTTCGGAATTACTGGGCGTAAAGCGCACGTAGGCGGACTGGAAAGTATGGGGTGAAATCCCGGGGCTCAACCTCGGAACTGCCTCATAAACTATCAGTCTAGAGTTCGAGAGAGGTGAGTGGAATTCCGAGTGTAGAGGTGAAATTCGTAGATATTCGGAGGAACACCAGTGGCGAAGGCGGCTCACTGGCTCGATACTGACGCTGAGGTGCGAAAGTGTGGGGAGCAAACAGGATTAGATACCCTGGTAGTCCACACCGTAA
+
GGGGGGGGGGGGGGGGGGGGGGGGGGGGGGGGGGGGGGGGGGGGGGGGGGGGGGGGGGGGCGGGGGGGGGGGGGGGGGGGGGGGGGGGGGGGGGGGGGGGGGGGGGGGGGGGGGGGGGGGGGGGGGGGGGGGGGGGGGGGGGGGGGGGGGGGGGGGGGGGGGGGGGGGGGGGGGGFGGGGGGGCGGGGGGGGGGGGEEFGGDEGGGGCEFFCEGGFGGGGGGGGGFGGFGGGGGGFFGGGGEB>16FFGFG:>?GAF?BBGFFCG874BDFF<AGFBFF<1:
@M06628:26:000000000-CRM2J:1:1104:29302:16448 1:N:0:102
AACGAGGGGGGCAAGCGTTATTCGTCATGACTGGGCGTAAAGGGTTCGTAGACTGCAAAGTAAGTTTTATGTTAAAAATTGAAGCTAAACTTCTAAAATAAGCGTAAAGTGACTGCTTTGCTTGAGTTTTGTACAGGAGAATATAATTTTATTTGTAAGGGTAAAATCTAACTATAAATAAGGGAATGTCCGAGGCGAAGGCGATTCTCTAGTAAAAACTGACGTTGAGGAACGAAAGTGTAGGTAGCGAACAGGATTAGAAACCCTGGTAGTCTGCA
+
GGGGGGGDGGGGGGGGGFGGGGGGGGGGGFGGGGGGGCFCDGGGFFGGEGGGGGGGGGGGGGGGGGGGGGGFGGGGGGGGGGGGGGGGGGGGGGGGGGGGGGGGGGGGG@CGGGGGG9CGGGGGGGGGGGGGGGGGGGGGGGGGGGGGGFFGGGGGGFGFFGGFGGGD:CFFGCGDFGGGCEDCFGDFCFGD>EGGDGGGDFGGEGFEGGFGFFGFFFGEGGGDGFC=DFGGGG511C:CFFFFBAFFGFGGF:=?::FFCA9CE:.3F:<AFBF7AF
@M06628:26:000000000-CRM2J:1:1104:24329:16482 1:N:0:102
TACGGAGGGGGTTAGCGTTGTTCGGAATTACTGGGCGTAAAGCGCGCGTAGGCGGATTAATCAGTCAGAGGTGAAATCCCAGGGCTCAACCCTGGAACTGCCTTTGATACTGTTAGTCTTGAGTTCGAGAGAGGTGAGTGGAATTCCGAGTGTAGAGGTGAAATTCGTAGATATTCGGAGGAACACCAGTGGCGAAGGCGGCTCACTGGCTCGTTACTGACGCTGAGGTGCGAAAGCGTGGGGAGCAAACAGGATTAGATACCCTGGTAGTCCACGCCGTAA
+
GGGGG@FGGGGFCGGGGGGEFGGGGGGGCGGGGGGGGGGGGGGGGEFGGGGGGGGFGGGGGFGGGGFGGGGGGGGGGGGGG<FGGGGGGGGGGCGGGGGGGGGCFDFGGGGGFFCFFGGGGGFGECFFGGGGGGGGGGGGGGGGGGGGGGGGGGGGGGG7FGGGGGGGGGGEGGG9E9EGGGGEGGGGEG<FGGGGGGGG351:EGGGGF>G8/:F*<<FGGGGGFG=GGGGGGG9BGGGGFFFFFFGGFGGFFGFFFFFGAGGF?F?F>A<5<D@BF09?B
@M06628:26:000000000-CRM2J:1:1104:7299:16598 1:N:0:102
TACGGAGGGGGTTAGCGTTGTCCGGAATTACTGGGCGTAAAGCGTACGTAGGCGGATCAGAAAGTTAGGGGTGAAATCCCGAGGCTCAACCTCGGAACTGCCTCTAAAACTCCTGGTCTTGAGTTCGAGAGAGGTGAGTGGAATTCCAAGTGTAGAGGTGAAATTCGTAGATATTTGGAGGAACACCAGTGGCGAAGGCGGCTCACTGGCTCGATACTGACGCTGAGGTACGAAAGTGTGGGGAGCAAACAGGATTAGATACCCTAGTAGTCCACACCGTAA
+
GGGGGGGGGGGGGGGGGGGGGGGGGGGGGGGGGGGGGGGGGGGGGGGGGGGGGGGGGGGGGGGGGGGGGGGGGGGGGGGGGGGGGGGGGGGGGGGGGGGGGGGGGGGGGGGGGGGGGGGGGGGGGGGGGGGGGGGGGGGGGGGGGGGGGGGGGGGGGGGGGGGGGGGGGGGGGGGGGGGGGGGGGGGGGGGGGGGGGGGGGFGGGGGGGGFGGGGGGGGGGGGGGFGGGGGGGGGFBGGGGFFFFFFGGFGGFFGFFFFFFFGGGFFBFFFFFAGFFFFFFB
@M06628:26:000000000-CRM2J:1:1104:18022:16678 1:N:0:102
TACGAAGGGGGCTAGCGTTGTTCGGAATAACTGGGCGTAAAGCGCACGTAGGCGGATTGTTAAGTTAGGGGTGAAATCCCAGGGCTCAACCCTGGAACTGCCTCTGATACTGGCAATCTAGAGTTCGAGAGAGGTGAGTGGAATTCCGAGTGTAGAGGTGAAATTCGTAGATATTCGGAGGAACACCAGTGGCGAAGGCGGCTCACTGGCTCGATACTGACGCTGAGGTGCGAAAGCGTGGGGAGCAAACAGGATTAGATACCCTGGTAGTCCACGCCGTAA
+
GGGGGGGGGGGGGGGGGGGGGGGGGGGGGGGGGGGGGGGGGGGGGGGGGGGGGGGGGGGGGGGGGGGGGGGGGGGGGGGGGGGGGGGGGGGGGGGGGGGGGGGGGGGGGGGGGGGFGGGGGGGGGGGGGGGGGGFGGGGGGGGGGGGGGGGGGGGGGGGGGGGGGGGGGGGGGGGGGGGGGGGGGGGGGGGGGGGGGGGGGFGGGGGFGGFGGGGGGFGGGGGGGFGGFGGGGGGFFGGGGFFFFFFFGFGGFFGBDFFFG<FFC:F?FFFBFFGFFFF>B?
@M06628:26:000000000-CRM2J:1:1104:6414:16862 1:N:0:102
TACGGAGGGGGTTAGCGTTGTTCGGAATTACTGGGCGTAAAGCGCACGTAGGCGGACTAATAAGTCAGAGGTGAAATCCCAGGGCTCAACCCTGGAACTGCCTTTGATACTGTTAGTCTTGAGTTCGAGAGAGGTGAGTGGAATTCCGAGTGTAGAGGTGAAATTCGTAGATATTCGGAGGAACACCAGTGGCGAAGGCGGCTCACTGGATCGATACTGACGCTGAGGTGCGAAAGTGTGGGGAGCAAACAGGATTAGATACCCTGGTAGTCCACACCGTAA
+
GGGGD@CBE>F++@AFEC@CFEFDGCFG8CFFG8FFGGGGGFDEEEE=CFE,CFGC+C=EFEEFGF9,BECE=F@AFCFD,BFCEGGGG8BFDFGFF<F@FGGD=BFFFFAF<DC<<@F9@F<DFFGF,FEE::FFGGGGGDGGGCFFDE>FFCF,FCFCG@FFGGGCGGCCFG9,=CEDCEGDCFGGECCFCEFE5FEC5:C=6@:2@*98*:**/<F+A*A<D3*898FGG5*,-*2+/8)59>FGGFDF@<E92?FAE5F+92F:FFBF)6=60)7?:2
@M06628:26:000000000-CRM2J:1:1104:6435:16863 1:N:0:102
TACGGAGGGGGCTAGCGTTGTTCGGAATTACTGGGCGTAAAGCGCACGTAGGCGGACTAATAAGTCAGAGGTGAAATCCCAGGGCTCAACCCTGGAACTGCCTTTGATACTGTTAGTCTTGAGTTCGATAGAGGTGAGTGGAATTCCGAGTGTAGAGGTGAAATTCGTAGATATTAGGAGGAACACCAGTGGCGAAGGCGGCTCACTGGATCGATACTGACGCTGAGGTGCGAAAGTGTGGGTAGCAAACAGGATTAGATACCCTGGTAGTCCACACCGTAA
+
GGGGGGGGG7F+@FFGGGG:,CFFGGGG@FGGGGGGGGGGGGGGG+FGGGGGGGG:4:?5EFGGGG,FF9FGGGGG?FGGDFGGGGGGGGG:,DGFG,FGG@FG,EF=FGGGG<<,,CF,EFGGGEEF,@CFGG>+<FFFGGGGGGGC:FFGGGGFGGGGGGGGGGGGGGGGGG;,?EGGDGGGGGG5CFGGGGGGGGGG);C*+<FCG*/A=EGGGGGGGGGGDFGG<FGGGG*7-:F9EB)=<7BDGFG:@?FBFFFFGF8FC?FFFFFBABG??>>B0?
@M06628:26:000000000-CRM2J:1:1104:25509:16931 1:N:0:102
CACGTACTGTGCGAACGTTATTCGGAATCACTGGGCTTAAAGGGTACGTAGGCGGTTTACCAAGTCAGATGTGAAATGCCACAGCTCAACTGTGGCACTGCGTTTGAAACTGGTAGGCTAGAGTATTCCAGGGGTGTGCGGAACTTATGGTGGAGCGGTGAAATGCGTTGATATCATGAGGAACACCGGAGGCGAAGGCGGCACACTGGGGGATAACTGACGCTGAGGTACGAAAGCTAGGGTAGCGAACGGGATTAGATACCCCGGTAGTCCTAGCTGTAA
+
GGGGGGGGGGGGGGGGGGGGGGGGGGGGGGGGGGGGGGGGGGGGGGGGGGGGGGGGGGGGGGGGGGGGGGGGGGGGGGGGGGGGGGGGGGGGGGGGGGGGGGGGGGGGGGGGGGGGGGGGGGGGGGGGGGGGGGFGGGGGGEGGGGGGGGGGGGGGGGGGGGGGGGGFGGGDGGGGGGGGGGGGGGGGGGGGGGGGGGGGGBDGGGGGFGFGEGGGGGGGGGGCDFFCFGCDGGGFFGGGGFFF<?FGDEGEB?C?F<?AFDFG86BB>?A<5<CBB?AFAA
@M06628:26:000000000-CRM2J:1:1104:6544:17173 1:N:0:102
TACGGAGGGGGTTAGCGTTGTTCGGAATTACTGGGCGTAAAGCGTACGTAGGCGGATTGGAAAGTAGGGGGTGAAATCCCAGGGCTCAACCCTGGAACTGCCTCCTAAACTATCAGTCTAGAGTTCGAGAGAGGTGAGTGGAATTCCAAGTGTAGAGGTGAAATTCGTAGATATTTGGAGGAACACCAGTGGCGAAGGCGGCTCACTGGCTCGATACTGACGCTGAGGTACGAAAGTGTGGGGAGCAAACAGGATTAGATACCCTGGTAGTCCACACCGTAA
+
GGGGGEGGGGGGGGGGGGGGGGGGGGGGGGGGGGGGGGGGGGGGGGGGGGGGGGGGGGGGGGGGGGGGGGGGGGGGGGGGGGGGGGGGGGGGGGGGGGGGGGGGGGGGGGGGGGGGGGGGGGGGGGGGGGGGGGGGGGGGGGGGGGGGGGGGGGGGGGGGGGGGGGGGGGGGGGGGGGGGGGGGGGGGGGGGGGGGGGGGGFGGGGGGGGFGGGGGGGGFGGGGGFGGGGGGGGGFAGGGGEF5;>FDFFGGFFGF?DFAGFGGGFFFFFFFFFGFFFFFF?
@M06628:26:000000000-CRM2J:1:1104:15819:17221 1:N:0:102
TACGGAGGGTCCGAGCGTTATCCGGAATCATTGGGTTTAAAGGGTCCGTAGGTGGGCCTATAAGTCAGAGGTGAAAGTTTGTGGCTCAACCATAAAATTGCCTTTGATACTGTAGGTCTTGAGTTATAGTGAAGTTGCCGGAACATGTGGTGTAGCGGTGAAATGCATAGATATCACATAGAACACCAATTGCGAAGGCAGGTGACTAACTATATACTGACACTGATGGACGAAAGCGTGGGGAGCGAACGGGATTAGATACCCCGGTAGTCCACGCCGTAA
+
GGGGGGGGGGGGGGGGGGGGGGGGGGGGGGGGGGGGGGGGGGGGGGGGGGGGFGGGGGGGGGGGGGGGGGGGGGGGGGGGGGGGGGGGGGGGGFGGGGGGGGGGGGGGGGGGGGGGGGGGGGGGGDEGGGGGGGGGGGGGGGGGGGGGGGGGGGGGGGGGGGGGGGGGGGGGGGGGGGGGGGGGGGGGGGGGGGGGGGGGGFGGGGGGGGFGGGGGGGGFFGFGFFGGGGGGGGGFFGGGGFFFBFEDGBGGFFGF<BFFFBCCC>FFF1<>D>FDBFFFFF
@M06628:26:000000000-CRM2J:1:1104:27574:17366 1:N:0:102
TACGGAGGGAGCTAGCGTTGTTCGGAATTACTGGGCGTAAAGCGCGCGTAGGCGGCTTTTTAAGTCAGAGGTGAAATCCCAGGGCTCAACCCTGGAACTGCCTTTGAAACTGGAAAGCTAGAATATTGGAGAGGTAAGTGGAATTCCGAGTGTAGAGGTGAAATTCGTAGATATTCGGAAGAACACCAGTGGCGAAGGCGACTTACTGGACAATTATTGACGCTGAGGTGCGAAAGCGTGGGGAGCAAACAGGATTAGATACCCTGGTAGTCCACGCCGTAA
+
GGGGGGGGGGGGGGGGGGGGGGGGGGGGGGGGGGGGGGGGGGGGGGGGGGGGGGGGGGGGGGGGGGGGGGGGGGGGGGGGGGGGGGGGGGGGGGGGGGGGGGGGGGGGGGGGGGGGGGGGGGGGGGGGGGGFGGGGGGGGGGGGGGGGGGGGGGGGGGGGGGGGGGGFGGGGGGGGGGGGGGGFGGGGGGGGGGGGGGGGGF>EGGGGGGFGGFGGGGGGGGGGGFGGGGGGGGGBFGGGGFFEBFFGGFGG:?CFF?FFGFD894FFFFADBAFDFFF>:?
@M06628:26:000000000-CRM2J:1:1104:10022:17501 1:N:0:102
TACGGAGGGGGTTAGCGTTGTTCGGAATTACTGGGCGTAAAGCGTACGTAGGCGGATTGGAAAGTATGGGGTGAAATCCCAGGGCTCAACCCTGGAACTGCCCTGTAAACTATCAGTCTAGAGTTCGAGAGAGGTGAGTGGAATTCCAAGTGTAGAGGTGAAATTCGTAGATATTTGGAGGAACACCAGTGGCGAAGGCGGCTCACTGGCTCGATACTGACGCTGAGGTACGAAAGTGTGGGGAGCAAACAGGATTAGATACCCTGGTAGTCCACACCGTAA
+
GGGGGGGGGGGGGGGGGGGGGGGGGGGGGGGGGGGGGGGGGGGGGGGGGGGGGGGGGGGGGGGGGGGGGGGGGGGGGGGGGGGGGGGGGGGGGGGGGGGGGGGGGGGGGGGGGGGGGGGGGGGGGGGGGGGGGGGGGGGGGGGGGGGGGGGGGGGGGGGGGGGGGGGGGGGGGGGGGGGGGEGGGGGGGGGGGGGGGGGGGFGGGGGGGGFFGGGGGGGGGGGGGFGGGGGGGGGBAGGFGFF>B>FGGFGFFFGDFFFFFBGGG<F:6>AFFFGFFFF:BF
@M06628:26:000000000-CRM2J:1:1104:5679:17652 1:N:0:102
TACGAAGGGGGCTAGCGTTGCTCGGAATCACTGGGCGTAAAGGGTGCGTAGGCGGGTCTTTAAGTCAGGGGTGAAATCCTGGAGCTCAACTCCAGAACTGCCTTTGATACTGAAGATCTTGAGTTCGGGAGAGGTGAGTGGAACTGCGAGTGTAGAGGTGAAATTCGTAGATATTCGCAAGAACACCAGTGGCGAAGGCGGCTCACTGGCCCGATACTGACGCTGAGGCACGAAAGCGTGGGGAGCAAACAGGATTAGATACCCTGGTAGTCCACGCCGTAA
+
GGGGGGGGGFGGGGGGGGGGGGGGGGGGGGGGGGGGGGGGGGGGGGGGGGGGGGGGGGGGGGGGGGGGGCFGGGGGGGGGGGGGGGGGGGGGGGGGGGGGGGGGGGGGGGGGGGGGGGGGGGGGGGGGGGGGGGGGGGGGGGGGGGGGGGGGGGGGGGGGGGGGFGGGGFEGGFGFGEGGGGGGGGGGGGGGGGGGGGG?DD>EFGG?GGF=CC5EGGGGGGGDDB4@<8FGGGEB?DGG5@>79BFGGFGGF?FF7?FFFBGGGFFF=BFF4<931>>>6<
@M06628:26:000000000-CRM2J:1:1104:22371:17855 1:N:0:102
TACGGAGGGGGTTAGCGTTGTTCGGAATTACTGGGCGTAAAGCGTACGTAGGCGGATCAGAAAGTTAGGGGTGAAATCCCGAGGCTCAACCTCGGAACTGCCTCTAAAACTCCTGGTCTTGAGTTCGAGAGAGGTGAGTGGAATTCCAAGTGTAGAGGTGAAATTCGTAGATATTTGGAGGAACACCAGTGGCGAAGGCGGCTCACTGGCTCGATACTGACGCTGAGGTACGAAAGTGTGGGGAGCAAACAGGATTAGATACCCTGGTAGTCCACACCGTAA
+
GGFGG@FFGGGGGGGGGGGGGGGGGGGGGGGGDGGGGGGGFGGGGGGGGGGGGGGGCFEGBFGGFFGGGGGGGGGFGDCFG@FFCFGFGGGGGGGCGGGGCGGGGGFGFGGGGGGGGGD9DEGGGGGFFGGFDGGGGGGGCFEEGGFGGGGGGDFGGGGG9FGGGGG?FFDF9EFFGGGFGGGGGGGGGGG*BE:5?>CGGFCEGGFCC55<8CEGGGG:CEED339CGG7CEFC9BD0+/7>7(4>2AF<FFFC9B265<AFGG:<36:A<4)>/2>B:(-
@M06628:26:000000000-CRM2J:1:1104:19382:18091 1:N:0:102
GACGAACCGTCCAAACGTTATTCGGTATCACTGGGCTTAAAGCGTGCGTAGGCGGCTTGGTAGGTGAGATGTGAAAGCCCACGGCTCAACCGTGGAATTGCGTTTCAAACCCCCAAGCTCGAGGAAGATAGGGGTTATGGGAACTTACGGTGGAGCGGTGAAATGCGTTGATATCATAGGGAACACCGGTGGCGAAAGCGCATCACTGGATCTTTTCTGACGCTGAGGCACGAAAGCTAGGATAGCGAACGGGATTAGATACCCCGGTAGTCCTAGCCGTAA
+
GGGGGGGGGGGGGGGGGGGGGGGGGGGGGGGGGGGGGGGGGGGGGGGGGGGGGGGGGGGGGGGGGGGGGGGGGGGGGGGGGGGGGGGGGGGGGGGGGGGGGGGGGGGGGGGGGGGGGGGGGGGGGGGGGGGGGGFGGAFGGGGGGGGGGGGGGGGGGGGGGGGGGGGGGGGGGGGGGGGGGGGGGGGGGGGGGGGGGGGGGFEGGGGGGGFFGGGGGGFGFGGGGFGGGGGGGGGFFGGGGFFFBAFGCBGGFFEFFFFFGFGGG>DBBFFFFACFBFB?FF
@M06628:26:000000000-CRM2J:1:1104:9858:18107 1:N:0:102
TACGGAGGGGGTTAGCGTTGTTCGGAATTACTGGGCGTAAAGCGTACGTAGGCGGATTGGAAAGTTGGGGGTGAAATCCCAGGGCTCAACCCTGGAACTGCCTCCAAAACTATCAATCTAGAGTTCGAGAGAGGTGAGTGGAATTCCGAGTGTAGAGGTGAAATTCGTAGATATTCGGAGGAACACCAGTGGCGAAGGCGGCTCACTGGCTCGATACTGACGCTGAGGTACGAAAGTGTGGGGAGCAAACAGGATTAGATACCCTGGTAGTCCACACCGTAA
+
GGGGGGGGGGGGFGGGGGGGGGGGGGGGGGGGGGGGGGGGGGGGGGGGGGGGGGGGGGGGGGGGGGGGGGGGGGGGGGGGGGGGGGGGGGGGGGGGGGGGGGGGGGGGGGGGGGGGGGGGGGGGGGGGGGGGGGGGGGGGGGGGGGGGGGGGGGGGGGGGGGGGGGGFFGGGGGGGGGGGGGGGGGGGGGGGGGGGGGGGGFGGGGGGGGFGGGGGGGGGGGGGGFGGGGGGGGGFFGGGGFF>9>FGGFFGFFGAFFFFF>FGG?FFFFFFFFGFBFB318
@M06628:26:000000000-CRM2J:1:1104:8677:18348 1:N:0:102
TACGGAGGGGGTTAGCGTTGTTCGGAATTACTGGGCGTAAAGCGTACGTAGGCGGATCAGAAAGTATGGGGTGAAATCCCGAGGCTCAACCTCGGAACTGCCTCATAAACTCCTGGTCTTGAGTTCGAGAGAGGTGAGTGGAATTCCAAGTGTAGAGGTGAAATTCGTAGATATTTGGAGGAACACCAGTGGCGAAGGCGGCTCACTGGCTCGATACTGACGCTGAGGTACGAAAGTGTGGGGAGCAAACAGGATTAGATACCCTGGTAGTCCACACCGTAA
+
GGGGGGGGGGGGGGGGGGGGGGGGGGGGGGGGGGGGGGGGGGGGGGGGGGGGGGGGGGGGGGGGGGGGGGGGGGGGGGGGGGGGGGGGGGGGGGGGGGGGGGGGGGGGGGGGGGGGGGGGGGGGGGGGGGGGGGGGGGGGGGGGGGGGGGGGGGGGGGGGGGGGGGGGGGGFGGGGGGGGGGGGGGGGGGGGGGGGGGGGGFGGGGGGGGFGGGGGGGGGGGGGGFGGFGGGGGGBFGGGGFFBFFFGGFGGFFGFFFFFGFGGG?F:FFFFFFGFFFFBFF
@M06628:26:000000000-CRM2J:1:1104:6539:18385 1:N:0:102
TACGAACTGTGCGAACGTTATTCGGAATCACTGGGCTTAAAGGGTGCGTAGGCGGATTTGTAGGTCAGATGTGAAAGCCCACGGCTCAACCGTGGAATTGCGTTTGAAACCACAAGTCTTGAGGGGATCAGAGGAGAGCGGAACTCATTGTGGAGCGGTGAAATGCGTTGATATGATGAGGAACACCGGTGGCGAAAGCGGCTCTCTGGGATCCTTCTGACGCTGAGGCACGAAAGCTAGGGGAGCGAACGGGATTAGATACCCCGGTAGTCCTAGCTGTAA
+
GGGGGGGGGGGGGGGGGGGGGGGGGGGGGGGGGGGGGGGGGGGGGGGGGGGGGGGGGGGGGGGGGGGGGGGGGGGGGGGGGGGGGGGGGGGGGGGGGGGGGGGGGGGGGGGGGGGGGGGGGGFGGGGGGGGGGGGGGGGGGGGGGGGGGGGGGGGGGGGGGGGGGGG=CGFGGGGGGGGGGGGGGGGGGGGGGGFEEEFGGFGGGGGGGGFGGGGGGGGGGGGGGFGGGGGGGGGFFGGGGFFBFFFGDDGGFFGBFBFFFFGGG4<>FFFFFFDFFFABFF
@M06628:26:000000000-CRM2J:1:1104:13126:18454 1:N:0:102
TACGGAGGGGGTTAGCGTTGTTCGGAATTACTGGGCGTAAAGCGTACGTAGGCGGATCAGAAAGTAGGGGGTGAAATCCCGAGGCTCAACCTCGGAACTGCCTCCTAAACTCCTGGTCTTGAGTTCGAGAGAGGTGAGTGGAATTCCAAGTGTAGAGGTGAAATTCGTAGATATTTGGAGGAACACCAGTGGCGAAGGCGGCTCACTGGCTCGATACTGACGCTGAGGTACGAAAGTGTGGGGAGCAAACAGGATTAGATACCCTGGTAGTCCACACCGTAA
+
GGGGGGGGGGGGGGGGGGGGGGGGGGGGGGGGGGGGGGGGGGGGGGGGGGGGGGGGGGGGEGGGGGGGGGGGGGGGGGGGGGGGGGGGGGGGGGGGGGGGGGGGGGGGGGGGGGGGGGGGGGGGGGGGGGGGGGGGGGGGGGGGGGGGGGGGGGGGGGGGGGGGGFGFFGGFGGGGGGGGGGGGGGGGGGGGGGGGGGGGGFGGGGGGGGFGGGGGGGGGGGGGGFGGGGGGGGGFFGGGGFFEB>FGGFGG>:EBFFFFGFFFF?FFFB24-6D?BFFFFF
@M06628:26:000000000-CRM2J:1:1104:13136:18470 1:N:0:102
TACGGAGGGGGTTAGCGTTGTTCGGAATTACTGGGCGTAAAGCGTACGTAGGCGGATCAGAAAGTAGGGGGTGAAATCCCGAGGCTCAACCTCGGAACTGCCTCCTAAACTCCTGGTCTTGAGTTCGAGAGAGGTGAGTGGAATTCCAAGTGTAGAGGTGAAATTCGTAGATATTTGGAGGAACACCAGTGGCGAAGGCGGCTCACTGGCTCGATACTGACGCTGAGGTACGAAAGGGTGGGGAGCAAACAGGATTAGATACCCTGGTAGTCCACCCCGTAA
+
GGGGGCFCCGGGGGGGGEEGG<FFGGGGGGGFGGGGGGGGFGGDCC77CFFGGGGEEGGG9<?FGFEFDGGFGDFGGFG<FECFGGGG=<DFGCFEBCFFCFGGGGFCEGGDGDECFCFCGGG9FGGGGGGFEFGGGGGGF@CCFGGG,?>F@CDGGG,4;,?+<CG<8;*?<B<CGDEFGCGC7CCGGF+?CED5EGFGG3C5CEFFGFF?CEF5*+<+@*/>3>5C<CFDDEGF(79:555.6;59E>4:F?8<<)*)360<<3<(0).6:)*.(04:(4
@M06628:26:000000000-CRM2J:1:1104:8453:18604 1:N:0:102
TACGGAGGGGGTTAGCGTTGTTCGGAATTACTGGGCGTAAAGCGTACGTAGGCGGATCAGAAAGTAGGGGGTGAAATCCCGAGGCTCAACCTCGGAACTGCCTCCTAAACTCCTGGTCTTGAGTTCGAGAGAGGTGAGTGGAATTCCAAGTGTAGAGGTGAAATTCGTAGATATTTGGAGGAACACCAGTGGCGAAGGCGGCTCACTGGCTCGATACTGACGCTGAGGTACGAAAGTGTGGGGAGCAAACAGGATTAGATACCCTGGTAGTCCACACCGTAA
+
GGGGGGGGGGGGGGGGGGGGGGGGGGGGGGGGGGGGGGGGGGGGGGGGGGGGGGGGGGGGGGGGGGGGGGGGGGGGGGGGGGGGGGGGGGGGGGGGGGGGGGFFGGGGGGGGGGGGGGGGGGGGGGGGGGGGGGFGGGGGGGGGGGGFFGGGGGGGGGGGFGGGGGGGGGGGGGGGGGGGGGGGGGGGGGGGGGGDEDFEG:GGGGGGGGFGGGGGGGGGGGGGGFGGGGGGGGGFFGGG=B@>>>FGGFGGFFGFBBBBGAGGG?@:FAFFFFGFFFFB??
@M06628:26:000000000-CRM2J:1:1104:7704:18772 1:N:0:102
TACGGAGGGGGTTAGCGTTGTTCGGAATTACTGGGCGTAAAGCGCACGTAGGCGGACTATTAAGTCAGAGGTGAAATCCCAGGGCTCAACCCTGGAACTGCCTTTGATACTGGTAGTCTTGAGTTCGAGAGAGGTAAGTGGAATTCCGAGTGTAGAGGTGAAATTCGTAGATATTCGGAGGAACACCAGTGGCGAAGGCGGCTTACTGGCTCGATACTGACGCTGAGGTGCGAAAGTGTGGGGAGCAAACAGGATTAGATACCCTGGTAGTCCACACCGTAA
+
GGGGGGGGGGGGGGGGGGGGGGGGGGGGGGGGGGGGGGGGGGGGGGGGGGGGGGGGGGGGGGGGGGGGGGGGGGGGGGGGGGGGGGGGGGGGGGGGGGGGGGGGGGGGGGGGGGGGGGGGGGGGGGGGGGGFGGGGGGGGGGGGGGGGGGGGGGGGGGGGGGDFGGGF<FGGGGGGGGGGGGGGGGGGGGGGGGGGGGGGGFGGGGGGGGFGGGGGGFFFGGGGGBGGGGGGGGG;DGGGGFFF93FD?FGGFFGFFFFFGFGGG?FBFF7ABAFFFFBBF?
@M06628:26:000000000-CRM2J:1:1104:12277:18931 1:N:0:102
TTACGGAGGGGGTTAGCGTTGTTCGGAATTACTGGGCGTAAAGCGTACGTAGGCGGATCAGAAAGTAGGGGGTGAAATCCCGAGGCTCAACCTCGGAACTGCCTCCTAAACTCCTGGTCTTGAGTTCGAGAGAGGTGAGTGGAATTCCAAGTGTAGAGGTGAAATTCGTAGATATTTGGAGGAACACCAGTGGCGAAGGCGGCTCACTGGCTCGATACTGACGCTGAGGTACGAAAGTGTGGGGAGCAAACAGGATTAGATACCCTGGTAGTCCACACCGTAA
+
GGGGGGCGGGGGGGGGGGGGGGGGGGGGGGGGGGGGGGGGGGGGGGGGGGGGGGGGGGGGGCGGGGGGGGGGGGGGGGGGGGEGGGGGGGGGGGGGGGGGGGGGGGGGGGGGGGGGGGGGGGGFGGGGGGGGGGGGGGGGGGGGGGGGGGGGGGGGGGGGGGGGGGGGGGGGFGGGGGFGGGGGGGGGGGGGGGGGGGGGGGFGGGGGFGGFGGGGGGGGGGGGGG:FFGGGGGGD>AGGGGFFEFFFFDFGGFFGFFFFAGFGGG?@FFFFAFDCF?FF6:?
@M06628:26:000000000-CRM2J:1:1104:15136:18976 1:N:0:102
GACGAACCGTCCAAACGTTATTCGGTATCACTGGGCTTAAAGAGTTCGTAGGCGGCCAAGCAGGTCAGGTGTGAAATCCCACAGCTCAACTGTGGAACTGCGCTTGAAACCGCATGGCTTGAGGGAGATAGAGGTGAGCGGAACAGATGGTGGAGCGGTGAAATGCGTTGATATCATCTGGAACACCGGTGGCGAAAGCGGCTCACTGGATCTCTTCTGACGCTGAGGAAAGAAAGCTAGGGTAGCGAACGGGATTAGATACCCCGGTAGTCCTAGCCGTAA
+
GGGGGGGGEGGGGGGGGGGGGGGGGGGGGGGGGGGGGGGGGGGGGGGGGGGGGGGGGGGGFFGGGGGGGGGGGGGGGGGGGGGGGGGGGGGGGGGGGGGGGGGGGGGGGGGGGGGGGGGGGGGGGFGGFGGGGGGGGGGGGGGGGGGGGGGGGGGGGGGGGGGGGGGGGGGGGGGGGGGGGGGGGGGGGGGGGGGGGGGEDEGGGGGGGGFGGGGFGGGGGEGGGFGGGGFGGGGFFGGGGFF?(3BDGFGGFF8?DFF9FFGGGBFFF?7AA<DFFF>FBB
@M06628:26:000000000-CRM2J:1:1104:3316:19116 1:N:0:102
TACGAAGGGGGCTAGCGTTGTTCGGAATAACTGGGCGTAAAGCGCACGTAGGCGGAATGTTAAGTGAGGGGTGAAATCCCAGGGCTCAACCCTGGAACTGCCTTTCATACTGGCAATCTAGAGATCGAGAGAGGTGAGTGGAATTCCGAGTGTAGAGGTGAAATTCGTAGATATTCGGAGGAACACCAGTGGCGAAGGCGGCTCACTGGCTCGATACTGACGCTGAGGTGCGAAAGCGTGGGGAGCAAACAGGATTAGATACCCTGGTAGTCCACGCCGTAA
+
GGGGGGGGGGGGGGGGGGGGGGGGGGGGGGGGGGGGGGGGGGGGGGGGGGGGGGGGGGGGGGGGGGDGGGGGGGGGGGGGGGGGGGGGGGGGGGGGGGGGGGGGGGGGGGGGGGGGGGGGGGGGGGGGFFGCFGGGGGGGGGGGGGGGGGGGGGGGGGGGGGGGGGGGGGGGGGGGGGGGGGGGGGGGGGGGGGEGGGGGGFGGGGGCFGFCG7?CEGGGGGGGG@GGGFGGGGGF?DDGGFFBBFFCF><GFFFAFF@>C9EGG<FFFFF):<GDBF42?4
@M06628:26:000000000-CRM2J:1:1104:6041:19624 1:N:0:102
TACAGAGGGTGCAAGCGTTAATCGGAATTACTGGGCGTAAAGCGCGCGTAGGTGGTTCGTTAAGTTGGATGTGAAATCCCCGGGCTCAACCTGGGAACTGCATTCAAAACTGTCGAGCTAGAGTATGGTAGAGGGTGGTGGAATTTCCTGTGTAGCGGTGGAATGCGTAGAGATGGGGGAGAACACTCGTGGCGAAGGCGGCCAGCTAGACCAGTTCTGACACTGAGGCGCGACAGCGTGGGGAGCAAACAGGATTAGATACCCTGGTAGTCCACGCCCTAA
+
GGGFGGGEEGFGGGGGGGGGGFGGCGGGGGGGGGGGGGGGGGGGGGGGGGGGGGGGGGGGGGGGGGGGGGGGFGGGGFGGGGGGGGGGGGGGGGGGEGGGGGGGGGGGGGGGGGGFFGGGGDGGGGGGGGGGGGGCFGGGGFFFFCFGGGGGGGGGGGGGGCCFGGGGGGEGCFEFGGG>EGGGGGGFGGGGGDEGGGFG3>GGGGGFGGFGGGFFGFFFGGGGG4FFGGGDG>C>FGGGGFF@>FFGCFG?>?C<>?B<?>E6F:7:BD76:2*74:>;?7
@M06628:26:000000000-CRM2J:1:1104:8583:20381 1:N:0:102
TACGGAGGGGGTTAGCGTTGTTCGGAATTACTGGGCGTAAAGCGTACGTAGGCGGATTAGTCAGTCAGAGGTGAAATCCCAGGGCTCAACCCTGGAACTGCCTTTGATACTGCTAGTCTTGAGTTCGAGAGAGGTGAGTGGAATTCCGAGTGTAGAGGTGAAATTCGTAGATATTCGGAGGAACACCAGTGGCGAAGGCGGCTCACTGGCTCGATACTGACGCTGAGGTACGAAAGTGTGGGGAGCAAACAGGATTAGATACCCTGGTAGTCCACACCGTAA
+
GGGGGGGGGGGGGGGGGGGGGGGGGGGGGGGGGGGGGGGGGGGGGGGGGGGGGGGGGGGGGGGGGGGGGGGGGGGGGGGGGGGGGGGGGGGGGGGGGGGGGGGGGGGGGGGGGGGGGGGGGGGGGGGGGGGGGGGGGGGGGGGGGGGGGGGGGGGGGGGGGFGGGGGGGGDGGGGGGGGDGGGGGGGGGGGGGGGGGGGGGFGDGGGG=FFFGGGGGGGGGGGGGFGGGGGGGGGFFGGFEFFE>;FFEFGGFBFA?FFFGFGGG?FBFB<A<BGFFE>FFB
@M06628:26:000000000-CRM2J:1:1104:14275:20531 1:N:0:102
TACGGAGGGTCCGAGCGTTATCCGGAATCATTGGGTTTAAAGGGTCCGTAGGTGGGCCTATAAGTCAGAGGTGAAAGTTTGTGGCTCAACCATAAAATTGCCTTTGATACTGTAGGTCTTGAGTTATAGTGAAGTTGCCGGAACATGTGGTGTAGCGGTGAAATGCATAGATATCACATAGAACACCAATTGCGAAGGCAGGTGACTAACTATATACTGACACTGATGGACGAAAGCGTGGGGAGCGAACGGGATTAGATACCCCGGTAGTCCACGCCGTAA
+
GGGGFGEGGGGGGGGGGGGGGGGGGGGGGGGGGGGGGGGGGGGGGGGGGGGGGGGGGGGGGGGGGGGGGGGGGGGGGGGGGGGGGGGGGGGGGFGGGGGGGGGGGGGGGGGGGGGGGGGFGGGGGGGGGGGGGGGGGGGGGGGGGGGGGGGGGGGGGGGGGGFGGGGGGGGGGGGGGGGGGGGGGGGGGGGGGGG8CFGGGDGFGCC?FFFGGGGGFGGCFGGFGFFGGGGGDGD>0C9EE:>>9;EGCEDE>1E7?FF)<<AF8(76BFDABACDBFF>??
@M06628:26:000000000-CRM2J:1:1104:11337:20665 1:N:0:102
TACGGAGGGGGTTAGCGTTGTTCGGAATTACTGGGCGTAAAGCGTACGTAGGCGGATTGGAAAGTATGGGGTGAAATCCCAGGGCTCAACCCTGGAACTGCCCTGTAAACTATCAGTCTAGAGTTCGAGAGAGGTGAGTGGAATTCCAAGTGTAGAGGTGAAATTCGTAGATATTTGGAGGAACACCAGTGGCGAAGGCGGCTCACTGGCTCGATACTGACGCTGAGGTACGAAAGTGTGGGGAGCAAACAGGATTAGATACCCTGGTAGTCCACACCGTAA
+
GGGGGFGGGGGGGGGGGGGGGGGGGGGGGGGGGGGGGGGGGGGGGGGGGGGGGGGGGGGG=FGGGGGGGGGGGGGGGGGGGGGGGGGGFGGGGGGGGGGGGGGGGGGGGGGGGGGGGGGGGFGGGGGGGGGFGGGGGGGGGGGGGGGGGGGGGGGGGGGGFGGGGGGGGG5FDGFGFFFGDGGFGCFGGGFFGGDEEGGCG>EGGGG@CGFCE=EA5EGCGEEGG>GGGFFDEFCBBDGFC>:39939CFGD>BG<>B?A<:C@C2<?4ABA<9F?:@2460
@M06628:26:000000000-CRM2J:1:1104:9367:20776 1:N:0:102
TACGAAGGGGGCTAGCGTTGTTCGGAATTACTGGGCGTAAAGCGCACGTAGGCGGATTGATCAGTTAGAGTTGAAATCCCGGGGCTCAACCCCGGAACTGCCTTTAATACTGTCAGTCTAGAGATCGAGAGAGGTGAGTGGAATTCCGAGTGTAGAGGTGAAATTCGTAGATATTCGGAGGAACACCAGTGGCGAAGGCGGCTCACTGGCTCGATACTGACGCTGAGGTGCGAAAGCGTGGGGAGCAAACAGGATTAGATACCCTGGTAGTCCACGCCGTAA
+
GGGGGGGGGGGGGGGGGGGGGGGGGGGGGGGGGGGGGGGGGGGGGGGGGGGGGGGGGGGGGGGGGGGGGGGGGGGGGGGGGGGGGGGGGGGGGGGGGGGGGGGGGGGGGGGGGGGGGGGGGGGGGGGGGGGGGGGGGGGGGGGGGGGGGGGGGGGGGGGGGGGGGGGFFGGGGGGGGGGGGGGGGGGGGGGGGGGGGGGGGFEGGGGGGGFGGGGGGGGGGGGGGBGGGGGGGGGFFGDGGFFFFBFFF@FGFFGFF?FFGFGGC:>?FAFFAAGFFFFF:<
@M06628:26:000000000-CRM2J:1:1104:19830:21503 1:N:0:102
TACGGAGGGGGTTAGCGTTGTTCGGAATTACTGGGCGTAAAGCGTACGTAGGCGGATTGGAAAGTATGGGGTGAAATCCCAGGGCTCAACCCTGGAACTGCCCTGTAAACTATCAGTCTAGAGTTCGAGAGAGGTGAGTGGAATTCCAAGTGTAGAGGTGAAATTCGTAGATATTTGGAGGAACACCAGTGGCGAAGGCGGCTCACTGGCTCGATACTGACGCTGAGGTACGAAAGTGTGGGGAGCAAACAGGATTAGATACCCTGGTAGTCCACACCGTAA
+
GGGGGGGGGGGGGGGGGGGGGGGGGGGGGGGGGGGGGGGGGGGGGGGGGGGGGGGGGGGGGGGGGGGGGGGGGGGGGGGGGGGGGGGGGGGGGGGGGGGGGGGGGGGGGGGGGGGGGGGGGGGGGGGGGGEGGGGGGGGGGGGGGGGGGGGGGGGGGGGGGGGGGGGGGGGGGGGGGGGGGGGGGGGGGGGGGGGGGGGGGFGGGGFFEFFGGGGGGGGEGGGGGFGGGGGGGGGFFGGGGFEB09FGGFGG>B6:?F?FGFF6F<FBFFDAFDGFF:1:4:
@M06628:26:000000000-CRM2J:1:1104:19477:21520 1:N:0:102
TACGGAGGGGGTTAGCGTTGTTCGGAATTACTGGGCGTAAAGCGCACGTAGGCGGACTAATAAGTCAGAGGTGAAATCCCAGGGCTCAACCCTGGAACTGCCTTTGATACTGTTAGTCTTGAGTTCGAGAGAGGTGAGTGGAATTCCGAGTGTAGAGGTGAAATTCGTAGATATTCGGAGGAACACCAGTGGCGAAGGCGGCTCACTGGCTCGATACTGACGCTGAGGTGCGAAAGTGTGGGGAGCAAACAGGATTAGATACCCTGGTAGTCCACACCGTAA
+
GGGGGGGGGGGGGGGGGGGGGGGGGGGGGGGGGGGGGGGGGGGGGGGGGGGGGGGGGGGGGGGGGGGGGGGGGGGGGGGGGGGGGGGGGGGGGGGGGGGGGGGGGGGGGGGGGGGGGGGGGGGGGGGGGGGGGGGGGGGGGGGGGGGGGGGGGGGGGGGGGGGGGGGGGGGFGGGGGGGGGGGGGGGGGGGGGGGGGGGEGEGGGGGGGGFGGEGGGGGGGGCGGDGGGGDGGGG>FGGGD>@>97>CEFGGFFGB?FFFG<CFG?F?FBFFFACFFFFFBB
@M06628:26:000000000-CRM2J:1:1104:12498:21685 1:N:0:102
TACGGAGGGGGTTAGCGTTGTTCGGAATTACTGGGCGTAAAGCGTACGTAGGCGGATTGGAAAGTAGGGGGTGAAATCCCAGGGCTCAACCCTGGAACTGCCTCCTAAACTATCAGTCTAGAGTTCGAGAGAGGTGAGTGGAATTCCAAGTGTAGAGGTGAAATTCGTAGATATTTGGAGGAACACCAGTGGCGAAGGCGGCTCACTGGCTCGATACTGACGCTGAGGTACGAAAGTGTGGGGAGCAAACAGGATTAGATACCCTGGTAGTCCACACCGTAA
+
GGGGGGGGGGGGGGGGGGGGGGGGGGGGGGGGGGGGGGGGGGGGGGGGGGGGGGGGGGGGGGGGFGGGGGGGGGGGGGGGGGGGGGGGGGGGGGGGGGGGGDGGGCFGGGGGGGGGGGGCGGGGGGGGGGGGGGDFGGGGGGGGGGGGGGGGGGGGFEGGGGGGGGGFGGG9CCCGGGGGGGGGGGDGGGGGGEGGGGGDDF8EEGGFGGFGCEGGDFGFFCEGD>GGCFFDEFGFFGGGGBE)(4>FEFDF43<64)8<@AEE9:>?FFFFAAGFFE>?4:
@M06628:26:000000000-CRM2J:1:1104:5741:21815 1:N:0:102
GACGAACCGTCCAAACGTTATTCGGTATCACTGGGCTTAAAGCGTGCGTAGGCGGCTTGGTAGGTGAGATGTGAAAGCCCACGGCTCAACCGTGGAATTGCGTTTCAAACCCCCAAGCTCGAGGAAGATAGGGGTGATGGGAACTTATGGTGGAGCGGTGAAATGCGTTGATATCATAGGGAACACCGGTGGCGAAAGCGCATCACTGGATCTTTTCTGACGCTGAGGCACGAAAGCTAGGGTAGCGAACGGGATTAGATACCCCGGTAGTCCTAGCCTTAA
+
GGGGGGGG@FGFGGGGGDFGGGGDCFGCFGGGGGGGGGGGGGGGG,FCFGGGGGGGGGEEEFFGGFFGGGGGFFFFDFGGGGGGGGDGGGGF:FGGGGGCD7@FGGFGGGGGGGGGGFFGGGGDGFGGGFEFFGEFFCF,2<?CGBFGDFG9>8B7FEEEEGDF@FECDEGBFFGGGF9B>CGGGGGEGG1?F*CEGEFED@**<FF98AF8@?CFGGGGGGGDCEF*91ADGGDB:DD9A>FFF?>7:>>::2/34)=AG96AFFB>F6>A<FG4:F2.3<
@M06628:26:000000000-CRM2J:1:1104:5723:21823 1:N:0:102
GACGAACCGTCCAAACGTTATTCGGTATCACTGGGCTTAAAGCGTGCGTAGGCGGCTTGGTAGGTGAGATGTGAAAGCCCACGGCTCAACCGTGGAATTGCGTTTCAAACCCCCAAGCTCGAGGAAGATAGGGGTGATGGGAACTTATGGTGGAGCGGTGAAATGCGTTGATATCATAGGGAACACCGGTGGCGAAAGCGCATCACTGGATCTTTTCTGACGCTGAGGCACGAAAGCTAGGGTAGCGAACGGGATTAGATACCCCGGTAGTCCTAGCCGTAA
+
GGGGGGGGGGGGGGGGGGGGGGGGGGGGGGGGGGGGGGGGGGGGGGGGGGGGGGGGGGGGGGGGGGGGGGGGGGGGGGGGGGGGGGGGGGGGBFGGFGGGGGGGGGGGGGGGGGGCGFGGGGGGEGGGFGGGGGGGGGGGGFGCGFGGGGGGGGGGGGGGGGGGFGECGGGGGGGGGGGGGGGGGGGGGGGGGGGEGGGGGFGGGGGGGFFFFGGGGGGFGGGGGFGGFGGGGGD>?GGFGFF?B0BCEBGEFFC1>7FFGF8CF9BBFFFFFB:4:F>(44
@M06628:26:000000000-CRM2J:1:1104:18837:22360 1:N:0:102
TACGGAGGGGGTTAGCGTTGTTCGGAATTACTGGGCGTAAAGCGCGCGTAGGCGGATTAGTAAGTTAGGGGTGAAATCCCGGGGCTCAACCCCGGAACTGCCTCTAATACTGCTAGTCTTGAGTTCGAGAGAGGTGAGTGGAATTCCGAGTGTAGAGGTGAAATTCGTAGATATTCGGAGGAACACCAGTGGCGAAGGCGACTCACTGGCTCGGTACTGACGCTGAGGTACGAAAGTGTGGGGAGCAAACAGGATTAGATACCCTGGTAGTCCACACCGTAA
+
GGGGGEGGGGGGGGGGGGGGGGGGGGGGGGGGGGGCGGGGGGGGGGGGGGGGGGGGGGGGFGGGGGGGGGGGGGGGGGGGGGGGGGGGGGGGGGGGGGGGGGGGGGGGGGGGGGGGGGGGGGGGGGGGGGGGGGGGGGGGGFGGGGGGGGGGGGGFGGGGGGGCFFGFCCECFFGFGGGGGGGGGGGGGGGG*:E5?CGGGF?EGGGGC7FFGGGGGGGGDGGGDFGGGGGGEFG>DGGGGFF>99:5<>FCF0C)576<FA<:C2;:?2-666C?:8>48:
@M06628:26:000000000-CRM2J:1:1104:19647:22440 1:N:0:102
TACGGAGGATCCAAGCGTTATCCGGAATCATTGGGTTTAAAGGGTCCGTAGGTGGATAATTAAGTCAGAGGTGAAATCCTGCAGCTCAACTGTAGAATTGCCTTTGAAACTGGTTATCTTGAATTATTGTGAAGTGGTTAGAATATGTAGTGTAGCGGTGAAATGCATAGATATTACATAGAATACCAATTGCGAAGGCAGATCACTAACAAAATATTGACACTGATGGACGAAAGCGTGGGGAGCGAACAGGATTAGATACCCTGGTAGTCCACGCCGTAA
+
GGGGGGGGGGGGGGGGGGGGGGGGGGGGGGGGGGGGGGGGGGGGGGGGGGGGGGGGGGGGGGGGGGGGGGGGGGFGGGGGGGGGGGGGGGGGGGGGGGGGGGDGGGGGGGGGGGGGGGGGGGGGGGGEFFGGFGFFGGGGGGGGGGGGGGGGGGGG@FCEFFGGGFFGFGFAGGEGGGGGFFCGFCFFFGGGCGGGGDGCC>DCEEGFE6;>,4<DE7DGCFGGGFF,?C?DEEE9@GGGGFE3(())3<CCFFC<,.=BE>GFD:FF?).:<:7@9>(334
@M06628:26:000000000-CRM2J:1:1104:11368:22839 1:N:0:102
TACGGAGGGGGTTAGCGTTGTTCGGAATTACTGGGCGTAAAGCGCACGTAGGCGGATCAGAAAGTTAGGGGTGAAATCCCGAGGCTCAACCTCGGAACTGCCTCTAAAACTCCTGGTCTTGAGTTCGAGGGAGGTGAGTGGAATTCCAAGTGTAGAGGTGAAATTCGTAGATATTTGGAGGAACACCAGTGGCGAAGGCGGCTCACTGGCTCGATACTGACGCTGAGGTGCGAAAGTGTGGGGATCAAACAGGATTAGATACCCTGGTAGTCCACACCGTAA
+
GGGGGGGGGGGGGGFGGGGGGGGGDGGGGGGGGGGGGGGGGGGGGGGGGGGGGGGGGGGGGGGGGCGGGGGGGGGGGGGGGGGGGGGGGGGGGGEGGGGGGGGGGGGGGGGGGGGGEGGFGGGFGGGGG*BFGGGGGFGGGGGGGGFGGGGGGGGGGGGGGGGGGGGFGG5FFGGC9CGG>FGGGCEGG9:FCCEEEEGEGEGDFGF?=F>EEGGGGDGGCEEGD@<EGGGGE1>9<FCEEEB:(4>>FFGFF?<<7>?<FAGG633,=<7><>FFFFF(44
@M06628:26:000000000-CRM2J:1:1104:12531:22849 1:N:0:102
TACGGAGGGGGTTAGCGTTGTTCGGAATTACTGGGCGTAAAGCGTACGTAGGCGGATTGGAAAGTATGGGGTGAAATCCCAGGGCTCAACCCTGGAACTGCCCTGTAAACCAACAGTCTAGAGTTCGAGAGAGGTGAGTGGAATTCCAAGTGTAGAGGTGAAATTCGTAGATATTTGGAGGAACACCAGTGGCGAAGGCGGCTCACTGACTCGATACTGACGCTGAGGTACGGAAGTGTGGGGAGCAAACAGGCTTAGATACCCTGGTATTTCACACCGTGA
+
GFEF;@CC7B@CB@FA:BF:FEE:FEGGGFFGEEFGFC:FFGGGFCCGGGGGGGE7>CF89?FBACFFEFDC:DFFGFFEGED:@FCFGGFGGGDEFGGFGGFGE<FFB<C@3FFCFB9FF9F@<CGG<3BFCCF@,@@BF,DC7;><BEBF<FFBFAB<CFGGFCB66*:;<E@;E,2,CFG+F7C5C5>BEE7C**/*).122:C<+<9<:C0850<7<=CGC>5=>CG**/:1,9:C53;3((09+)1:@(;35<4<9<<:+4)(*)))));/8B(4(-
@M06628:26:000000000-CRM2J:1:1104:20444:22932 1:N:0:102
TACGGAGGGTCCGAGCGTTATCCGGAATTATTGGGTTTAAAGGGTCCGTAGGCGGGCGATTAAGTCAGTGGTGAAAGTCTGCAGCTCAACTGTAGAATTGCCTTTGATACTGGTCGTCTTGAGTTATGGTGAAGTTGGCGGAATATGTAGTGTAGCGGTGAAATGCATAGATATTACATAGAACACCGATTGCGAAGGCAGCTGACTAACCATATACTGACGCTGATGGACGAAAGCGTGGGGAGCGAACAGGATTAGATACCCTGGTATGTCATGCCGTAA
+
GGGGGGGGGGGGGGGGGGGGGGGGGGGGGGGGGGGGGGGGGGGGGGGGGGGGGGGGGGGGGGGGGGGGFGGGGGGGGGGGGGGGGGGGGGGGGFGGGGGGGGGGGGGGGGGGGFFGGGGGGCGGGGGGGGFGGGGFGGGEF@7FFGFGGGGGGGGGGGGGFGGGGGGGDFFFGGGEF9BFEEFGGFFGDEEGFGCBEGGGGBCEGGG+<C>6CGF?9@F7AGGGG57C6@CDCGG0(99CEBF),3598>DF56<:,,1-<<C?C3<(0)()))*/-9,:6:
@M06628:26:000000000-CRM2J:1:1104:10501:23178 1:N:0:102
TACGGAGGGGGTTAGCGTTGTTCGGAATTACTGGGCGTAAAGCGCACGTAGGCGGATCAGAAAGTTGGGGGTGAAATCCCGGGGCTCAACCCCGGAACTGCCTCCAAAACTCCTGGTCTAGAGTTCGAGAGAGGTGAGTGGAATTCCGAGTGTAGAGGTGAAATTCGTAGATATTCGGAGGAACACCAGTGGCGAAGGCGGCTCACTGGCTCGATACTGACGCTGAGGTGCGAAAGTGTGGGGAGCAAACAGGATTAGATACCCTGGTAGTCCACACCGTAA
+
GGGGGGGGGGGGGGGGGGGGGGGGGGGGGGGGGGGGGGGGGGGGGGGGGGGGGGGGGGGGFGGGGGGGGGGGGGGGGGGGGGGGGGGGGGGGGGGGGGGGGGGGGGGGGGGGCGGGGGGGGFGGGGGGGGGGGGCFGGGGGGGGGGGGGGGGGGGGFGGGGGFGGGGGGGGFGGGGGGGGGGGGFGGFGGGGGGGGGGGGGFEEFGGGGFFEGGGFGFG?CECCDDGGGGGGGEG>4FGDGEE>B>FC67<C@B<>?D4<96:CG48(*6<>9BF::EF:23
@M06628:26:000000000-CRM2J:1:1104:16230:23241 1:N:0:102
TACGGAGGGGGTTAGCGTTGTTCGGAATTACTGGGCGCAAAGCGTACGTAGGCGGATTGGAAAGTATGGGGTGAAATCCCAGGGCTCAACCCTGGAACTGCCCTGTAAACTATCAGTCTAGAGTTCGAGAGAGGTGAGTGGAATTCCAAGTGTAGAGGTGAAATTCGTAGATATTTGGAGGAACACCAGTGGCGAAGGCGGCTCACTGGCTCGATACTGACGCTGAGGTACGAAAGTGTGGGGAGCAAACAGGATTAGATACCCGGGGAGTCCACACCGTAA
+
GGGGGGGGGGGFGGGGGGGGGGGGGGGGGGGGGGGGG@FGEGGGBEGGGGGGGGGGGGGGGGGGGFGGGGGGGGGGGGGGGGGGGGGGGGGGGGGGGGGGGGGGGGGGGGGGGFFFFFGGGGGGGGGGGGGGGGGGGGGFGGFFGGGGGGGGGGGGGGFFGFGFGGC>?FEAFGGGGGGGGGGGFCGBCFFCEGGCEEGDGFGGGFGGGFFFGGFFGFCF?EGGGFGGC9CGGGGB>FGGGFF3>F@F6FFFF6<6<??9C4:@*,0(57,4<6*0(59238
@M06628:26:000000000-CRM2J:1:1104:19596:23253 1:N:0:102
TACGGAGGGGGTTAGCGTTGTTCGGAATTACTGGGCGTAAAGCGTACGTAGGCGGATTGGAAAGTTGGGGGTGAAATCCCAGGGCTCAACCCTGGAACTGCCTCCAAAACTATCAATCTGGAGTTCGAGAGAGGAGAGTGGAATTCCGAGGGTAGAGGTGAAAGTCGTAGTTATTGGGAGGAACACCAGTGGCGATGGCGGCTCACTGGCTTGTAACTGACGCGGAGGTACGAAAGTGTGGGGAGCAAACGGGATTAGATACTCTGGTATTCCACACCTTAA
+
<F<FG;F7F@BFECF,@BFB69@@:@:<FC?<FEF8=>@=FGGDGC:=:5:FAFG7>BE,EEEDB9B<C++@7F=F<F===FCCGDD<D<>F<F7FCC,<<>,8,>>E,@F:FGFGEFGGC=<>F@FFC<><F:,>FCBC@E@<FFE,6**<*>*??@21<C2+7<*1***72B;+BFGG8EED>CE5:<CCCEC*;/0/)8:*+0*0;7)***+00+2CFC*)/59:990/:@*3A*0<EE5),(0905*/)(2())*.::+++.949)-)..208.()..
@M06628:26:000000000-CRM2J:1:1104:24082:23419 1:N:0:102
TACGGAGGGGGTTAGCGTTGTTCGGAATTACTGGGCGTAAAGCGCGCGTAGGCGGATTATTAAGTTAGGGGTGAAATCCCGGGGCTCAACCCCGGAACTGCCCTTAATACTGGTAGTCTAGAGTTCGAGAGAGGTGAATGGAATTCCGAGTGTAGAGGTGAAATTCGTAGACATTCGGAGGAACACCAGTCGCGAAGGCGGCTCACGGGCTCGATACTGACGCGTAGGTGCGAAATGCTGGGGAGCAAACAGGATTAGATACCTCGGTAGTCCAAGCCGTAA
+
GGGFGEEGGGGFGGGGGGDGGDAFGGGGGFGAFGDFFGGEGFGGGGGD:CCEGGGGGEGG,E?FFFGGCGGGGFGGGGGG+>@@F+=DFG@F<FFGGGGED8@BCDEFFG;<FCFFGGC3@;?FFGGGF>E7<BFEGCF9<B,F@FCFEFGGDFGG::FCBF9FGCF<<E:,?CC;<*8?*/;*;@;8*3+2*:8::*:8<3::CG*;8*5FG5C>5+32<851).)::CC5C5:.)*2<F)8)22)*<5<*8(2)))05?)+++,)45134)6:*4<16(2
@M06628:26:000000000-CRM2J:1:1104:24091:23440 1:N:0:102
TACGGAGGGGGTTAGCGTTGTTCGGAATTACTGGGCGTAAAGCGCGCGTAGGCGGATTATTAAGTTAGGGGTGAAATCCCGGGGCTCAACCCCGGAACTGCCCTTAATACTGGTAGTCTAGAGTTCGAGAGAGGTGAGTGGAATTCCGAGTGTAGAGGTGAAATTCGTAGATATTCGGAGGAACACCAGTGGCGAAGGCGGCTCACTGGCTCGATACTGACGCTGAGGTGCGAAAGCGTGGGGTGCAAACAGGATTAGATACCCTGGGAGTCCACGCCGTAA
+
GGGGGFFGGGGGGGGGGFEGGGGGGGGGGGGGGGGGGGGGGGGGGGGGGEGGGGGGGGGGEFFGGGGGGGGGGGGFGEGFFGGGCFGGGGGGGGGGGGGGGG,@FGGGGCGGGCFGG;FCFAFGGGFCFCGGGGFFGFGGGGGGGGGFGGGGGGGGGGGGGGEFGGGGGGG??FFGGGGEEGFFFGGGGGGG;>E8CEC55):5?F:FF7>6CEE*::<?08C<C3>F<FCD=876<DCEGE>8(,0:@FCC:6C:2)*)06<+92>(;<?8-<7>1@07,1
@M06628:26:000000000-CRM2J:1:1104:18826:23547 1:N:0:102
GACGAACCGTCCAAACGTTATTCGGTATCACTGGGCTTAAAGCGTGCGTGGCGGCTTGGTAGGTGAGATGTGAAAGCCCACGGCTCAACCGTGGAATTGCGTTTCAAACCCCCAAGCTCGAGGAAGATAGGGGTGATGGGAACTTATGGTGGAGCGGTGAAATGCGTTGATATCATAGGGAACACCGGTGGCGAAAGCGCATCACTGGATCTTTTGTGACGCTGAGGCACGAAAGCTAGGGTAGCGAACGGGCTTAGATACCCCGGTAGTCCTAGCCGTCAA
+
GGGGGGGGGGGGGGG8FFGGGGGGFGGGGGGGGGGGFGFGGGGGGGGGGEEGGEGGGGGGFGFGGGGGGGGGGGGGFEGGGGGGEGGGGGG:FGGGGGFGGGGEEGGG>BFFGGGGGGGGCCEFCFGEGGGGGCGGGGGGG>B,@FFGGFGGFFFEGGGGGGGC:B8*:;?:9CG99<F9CG@FFECCEGGFC*:8:8C*1):6EG020+0A@CG+:A+3;CCDG:D*9*/>=C5:BFFCCF?D795D*09*)-28?5*:7:ACG0)4745<A<F68:<9,4
@M06628:26:000000000-CRM2J:1:1104:6759:23764 1:N:0:102
TACGGAGGGAGCTAGCGTTGTTCGGAATTACTGGGCGTAAAGCGCGCGTAGGCGGCTTCTTAAGTCAGAGGTGAAATCCCGGGGCTCAACCCCGGAACTGCCTTTGAAACTGGAGAGCTAGAATATTGGAGAGGTCAGTGGAATTCCGAGTGTAGAGGTGAAATTCGTAGATATTCGGAAGAACACCAGTGGCGAAGGCGACTGACTGGACAATTATTGACGCTGAGGTGCGAAAGCGTGGGGAGCAAACAGGATTAGATACCCTGGTAGTCCACGCCGTAA
+
GGGGGGGGGDGGGGGGGGGGGGGGGGGGGGGGGGGGGGGGGGGGGGGGGGGGGGGGGGGGGGGGGGGGGGGGGGGFGGGGGGGGGGGGGGGGGGGGGGGGGGGGGGGGGGGGGFGDGGGGGGGGGGGGGGGGGGGGGGGFGGGGGGGFDEGGGGGGGGGGGGGGGGGGGGGGGGGGGGGGGGF=FGG>FGGCEGGGGGGGGFEGGGFGGGFFGFGGGGDFG5=DDDFGGCGGCEE01DDG5@DDF0;CC><FF(+6?FFFFA<@F:8?FFFFF<*<>FF>B?
@M06628:26:000000000-CRM2J:1:1104:22454:23821 1:N:0:102
TACGGAGGGGGTTAGCGTTGTTCGGAATTACTGGGCGTAAAGCGCGCGTAGGCGGATTGGTAAGTTAGGGGTGAAATGCCGGAGCTCAACCCGGGAACTGCCTCTAATACTGCTAGTCTTGAGTTCGAGAGAGGTGAGTGGAATGCGGAATGTAGAGGTGAAATTCGTAGATATTAGGAAGAACACCAATTGCGAAGGCAGCTCACTGGGTCGATATTGACGCTGAGGTGCGAAAGTGTGGGGAGCAAACAGGATTAGATACCCTGGTAGTCCACACCGTAA
+
GGGGGGGGG7F66CFFGGG+C8FFGGGG8FGGGGG?+FFGGG9F+FGGGGGGGGG@>F,45CFGGEGG,FFGGGGGG,F,3@+@FG,>FF,8++@FGCGGGGGCF,D,FGGG93C3,@F;FF8FG,63,,=FGGG*FF2?FGGGCF*:**1?FGGEGGGGGGGG:C*C>FGFGG++++2+;CFCFFGG*@+<CEGGGGG8*7C++<:0A5.*/*/;5<FCCEEGGFGGC*27CEE1.?DFGEF3693DC>F?::C43<?AGAF6@3>:89<DF<D)(0(.:?
@M06628:26:000000000-CRM2J:1:1104:13816:23921 1:N:0:102
TACGGAGGGGGTTAGCGTTGTTCGGAATTACTGGGCGTAAAGCGTACGTAGGCGGATTGGAAAGTATGGGGTGAAATCCCAGGGCTCAACCCTGGAACTGCCCTGTAAACTATCAGTCTAGAGTTCGAGAGAGGTGAGTGGAATTCCAAGTGTAGAGGTGAAATTCGTAGATATTTGGAGGAACACCAGTGGCGAAGGCGGCTCACTGGCTCGATACTGACGCTGAGGTACGAAAGTGTGGGGATCAAACAGGATTAGATACCCTGGTAGTCCACACCGTAA
+
GGGGGGGGGGGGGGGGGGGGGGGGGGGGGGGGGGGGGGGGGGGGGGGGGGGGGGGGGGGGGGGGFGGGGGGGGGGGGGGGFGGGGGGGGGGGGGGGGGGFFGGGGGGGGGGGCFDFGGGCFFGGGGGGFGGGEGGGCCGGGGGGCFGFDFFGGGGGGGGGGGGGGGG>FCEFFGFGFGGGC@CECFGFGFGGGGGGGGGDDEE5?9>AFGFGGGGGCGE:88CGG@GG6C?D=CE6:0:CCDF>((86:*76@2<<<<FBC<C8+43(06><4<G4(<6,,4
@M06628:26:000000000-CRM2J:1:1104:13827:23935 1:N:0:102
TACGGAGGGGGTTAGCGTTGTTCGGAATTACTGGGCGTAAAGCGTACGTAGGCGGATTGGAAAGTATGGGGTGAAATCCCAGGGCTCAACCCTGGAACTGCCCTGTAAACTATCAGTCTAGAGTTCGAGAGAGGTGAGTGGAATTCCAAGTGTAGAGGTGAAATTCGTAGATATTTGGAGGAACACCAGTGGCGAAGGCGGCTCACTGGCTCGATACTGACGCTGAGGTACGAAAGTGTGGGGAGCAAACAGGATTAGATACCCTGGTAGTCCACACCGTAA
+
GGGGGGGGGGGGGGGGGGGGGGGGGGGGGGGGGGGGGGGGGGGGGGGGGGGGGGGGGGGGGGGGGGGGGGGGGGGGGGGGGGGGGGGGGGGGGGGGGGGGGGGGGGGGGGGGGFGGGGGGGGGGGGGGGGGFFGGGGFFFGGGGFGGGGGGGGGGGGGGGGGGFGGE@?FGGGGGGGGGGGGFGFGGFGGGGEGGGEFFGGBEEGGFGGGFGGGG>EG<FGGG37<C82<CGG5C04C>GD3>.4>>F6>FC@BF287FDE2AC?:F26:755)*/,.7324
@M06628:26:000000000-CRM2J:1:1104:19983:24061 1:N:0:102
TACGGAGGGGGTTAGCGTTGTTCGGAATTACTGGGCGTAAAGCGTACGTAGGCGGATTGGAAAGCATGGGGTGAAATCCCAGGGCTCAACCCTGGAACTGCCCTGTAAACTATCAGTCTAGAGTTCGAGAGAGGTGAGTGGAATTCCAAGTGTAGAGGTGAAATTCGTAGACATTTGGAGGAACACCAGTGGCGAAGGCGGCTCACTGGCTCGATACTGACGCTGAGGTACGAAAGTGTGGGGAGCAAACAGGATTAGATACCCTGGGAGTCCACACCGTAA
+
EFCFFEG@:FDF@GGGGFEE@EFGGGGGGGGFGGGGGGGGGGGGGGGEGGGGFGGG7CFFBFGGGGGGGGGGGGGFFFFGFGGGGFGGGFGECFDFGGDFGGGGGGGGGGGGGACEGGGGGFGGGGGGGGEGEGFFFGGGGGGGGGGGGGGGGGGGGGGGGGF?ECG>?FE,=?EGFGGGGGGFA@FFGGGG7E<8EGGGG>*:<:DFGC@8:=?8*<A:<EEGGFGGGC9<EE/46C:+:5;)13<<6>CF@,+-.462A9?@+,7(),,.9:76(0,.14
@M06628:26:000000000-CRM2J:1:1104:19993:24076 1:N:0:102
TACGGAGGGGGTTAGCGTTGTTCGGAATTACTGGGCGTAAAGCGTACGTAGGCGGATTGGAAAGCATGGGGTGAAATCCCAGGGCTCAACCCTGGAACTGCCCTGTAAACTATCAGTCTAGAGTTCGAGAGAGGTGAGGGGAATTCCAAGTGTAGAGGGGAAATTCGGAGATATTTGGAGGAACACCAGTGGCGATGGCGGCTCACTGGCTGGATACTGACGCTGAGGTACGAAAGGGTGGGGAGGAAACAGGAGTAGATACCCTGGGGGTCGTCACGGGAA
+
FGFFGF7FCDEFFDFGFCCCB<@BECCCF@FEGCFEF=BFEFF@FECCF,CCFEEEC7ECFFGGFGCGFFGGC@FFGGCF?EEF=<BBFFG7=EG,AFFFGECF>BDGDADFFFFGG,@=C<F<=FGFFEEFCEB>@@,6*>B7,?FF@?7D@CGCGG@CCCB;C9B,*325<+<<99:CC<<++4F88BFF;C**/:029>C*++2<C77**5+0++3<0;597><E9637*/14(97:C>E39(.*0)22).*(.67)0)+0+,.()((((,1)()((-1
@M06628:26:000000000-CRM2J:1:1104:21063:24280 1:N:0:102
TACGGAGGGAGCTAGCGTTGTTCGGAATTACTGGGCGTAAAGCGCGCGTAGGCGGCCATTCAAGTCAGAGGTGAAAGCCCGGGGCTCAACTCCGGAACTGCCTTTGAAACTAGATGGCTAGAATATGGGAGAGGTGAGTGGAATTCCGAGTGTAGAGGTGAAATTCGTAGATATTCGGAAGAACACCAGTGGCGAAGGCGACTCACTGGACCATTATTGACGCTGAGGTGCGAAAGCGTGGGGAGCAAACAGGATTAGATACCCTGGTAGTCCACGCCGTAA
+
GGGGGGGGGGGGGGGGGGGGGGGGGGGGGGGGGGGGGGGGGFGGGGGGGGGGGGGGGGGGGGGGFEGGGGGGGGGGGGGGGGGGGGGGGGGGGGGGGGGGGGGGGGGGGGGGFGGGGGGGGGGGGGGGGEEGGGEGGGGGGGGGFGGGGGGGGFGGGGGGFGGGGFGGFGGGG9CEFGGGGGEFGGDGGGGCGGDGGGGECDGGFGGGDC>8=FFCC9EF+AEGGFGGGGCGGGC0<<D55>:>>>FGDFFFFF6:7?FAF4:<@:FB=28<.6>>9:246:
@M06628:26:000000000-CRM2J:1:1104:21850:24412 1:N:0:102
TACGGAGGGGGTTAGCGTTGTTCGGAATTACTGGGCGTAAAGCGTACGTAGGCGGATTGGAAAGTTGGGGGTGAAATCCCAGGGCTCAACCCTGGAACTGCCTCAAAAACTATCAATCTAGAGTTCGAGAGAGGTGAGTGGAATTCCGAGTGTAGAGGTGAAAATCGGAGATATTCGGAGGAACACCAGTGGAGAAGGCGGCGCACTGGCTCGATAATGACGCTGAGGTGCGAAAGTGTGGGGAGCAAACAGGATTAGAGACAATGGGAGTCCACACCGTAA
+
FGGGGCCFBGGFFECCC@FGGGGGEFGCCFGGGGGGGGGGGGGGGEGE=EEFGFEC:FFG9EEFF@FDEGGGEFFGADG@=DFEFGFFFCDG8>FF<DEGC<CG,>>FG7FFF,@FDAECFCBDFGGGGGGGGGB@FGFFGFGFFEFFGE<=FGGGGC?F;CF,?+B*1:CF9?B+=FCBEGG7<<F*/+<?37+*;CCED3*2>*1@8:)3/:A8*<F+<?53DDCGF*+9::5,)200:75)((058)9*)(+).5@.0(**+-)(.(4()-*0(04113
@M06628:26:000000000-CRM2J:1:1104:20262:24478 1:N:0:102
TACGGAGGGGGTTAGCGTTGTTCGGAATTACTGGGCGTAAAGCGCACGTAGGCGGATCAGAAAGTATAGGGTGAAATCCCAGGGCTCAACCCTGGAACTGCCTTATAAACTCCTGGTCTTGAGTTCGAGAGAGGTGAGTGGAATTCCAAGTGTAGAGGTGAAATTCGTAGAGATTTGGAGGAACACCAGTGGCGAAGGCGGCTCACTGGCTAGATACGGACGCTGAGGTGCGAAAGTGTGGGGAGCAAACAGGATTAGTTACCCTGGGAGTCCACACCGTAA
+
GGEGG@CB7CC@FFGGEGE:FDFEGGGGGFCFCFGG>>>==FFGGEFGGGGGGGGGD+B5=BFG?A?<FGGFGFGGF?B=ABBFE@DGGA<3FFGGGG,A>FGFGAFFGFG<>FEGF<=FGCGGGDFFFCCCFG<F,@@BGFGG7;=@CEFFGGEAFGGGGGF9,>C,;CE9CBF,=;E,CGFFGFG>F++<CCFECCF8<>*2CFC7*:0+;CF9C*;5*?>DDBDF6*0>EEG>AD:CCBFB>93*<7C?.(3624*)3-3+<471):,3)67)-.2:12
@M06628:26:000000000-CRM2J:1:1104:20260:24498 1:N:0:102
TACGGAGGGGGTTAGCGTTGTTCGGAATTACTGGGCGTAAAGCGCACGTAGGCGGATCAGAAAGTATAGGGTGAAATCCCAGGGCTCAACCCTGGAACTGCCTTATAAACTCCTGGTCTTGAGTTCGAGAGAGGTGAGTGGAATTCCAAGTGTAGAGGTGAAATTCGGAGATATTTGGAGGAACACCAGTGGCGAAGGCGGCTCACTGGCTCGATACGGACGCTGAGGTGCGAAAGTGTGGGGAGCAAACAGGATTAGATACCCTGGTAGTCCACACCGTAA
+
FGGGGGGGGGGFFGGGGFFCBFFEGEGCGFGGGGGGG=FFFGFGFGGGGGGGGGGGGGGGGGGGEFFCEFGFFGGGDGFFEFGGGCGGGGGGGFGGGGFFGG,BF=FFGGGGAFDFGAFFFCFEGGGGGGCFEF>FEGGFFGED,7FFFFFGFGFGGGFFFGFC;BF,9CC7FCF9CFEGGFC<F+CEF;CGGEDEGGFCC5C7EFFGG5;6EEC5C*8C:?5*9BD52;+>5ED9-::CGEE34()285D?73<>DF?>?>CE6,7(/64<BAD6(.-.,4
@M06628:26:000000000-CRM2J:1:1104:20472:24530 1:N:0:102
TACGGAGGGGGTTAGCGTTGTTCGGAATTACTGGGCGTAAAGCGTACGTAGGCGGATCAGAAAGTAGGGGGTGAAATCCCGAGGCTCAACCTCGGAACTGCCTCCTAAACTCCTGGTCTTGAGTTCGAGAGAGGTGAGTGGAATTCCAAGTGTAGAGGTGAAATTCGTAGATATTTGGAGGAACACCAGTGGCGAAGGCGGCTCACTGGCTAGATACTGACGCTGAGGGACGAAAGTGTGGGGAGCAAACAGGATTAGATACCCTGGTAGTCCACACCGTAA
+
FGGGGGGGGGGGEGGGGGGGGGGGGGGGFGGGGGGGGGGGGGGGGGGGGGGGGGGEFFGGFGGGFFGGGGGGGGGGGEGFCFGGGFGGGGFGDFEGGGGFGG9DGFF=FGGF8>FGGFFGFGDGGGF:CFEGGGGGGGGGGFC97B,FFGFFGGGGGGFGGGGG,?EFCFEAFFG+?98<CEGFFFCCC<FFGGGGEEGEDB*7AFG+0*)+203<+2C7<==DDEFF*;:7CCC>AC??EEFBF6:CFFCF41+.44=:?A+204789).6-)*/4<3:1:
@M06628:26:000000000-CRM2J:1:1104:23288:24552 1:N:0:102
TACGGAGGGGGTTAGCGTTGTTCGGAATTACTGGGCGTAAAGCGTACGTAGGCGGATCAGAAAGTAGGGGGTGAAATCCCGAGGCTCAACCTCGGAACTGCCTCCTAAACTCCTGGTCTTGAGTTCGAGAGAGGTGAGTGGAATTCCAAGTGTAGAGGTGAAATTCGTAGATATTTGGAGGAACACCAGTGGCGAAGGCGGCTCACTGGCTCGATACTGACGCTGAGGTACGAAAGTGTGGGGATCAAACAGGATTAGATACCCTGGTAGTCCACACGTTAA
+
GGGGGGGGGGGGGGGGGGGGGGGG7FGGGGGGGGGGGGGGGGGGGGGGGGGGGGGGGGFGGGGG?FEGGGGGGGGGGGGGGGGGGGGGGGGGGGGGGGFGGGGGCFGGGGGGGGGGGGGGGGGGFFFGGFGGGD<CGGGGGGGGGGGGGGGGGFGGGCGGGGDFGGG,>EG9CEF?CCFGGGGFGGGGGECFC=E>>?FGGBG=FCFCGFF<8CFGDFGGFGDGGFDFGG<DE8C6AGFFGFF:(()2:9CE42EA8<7406<AE,749)-.))*94)(.(-
@M06628:26:000000000-CRM2J:1:1104:23355:24797 1:N:0:102
TACGGAGGGGGTTAGCGTTGTTCGGAATTACTGGGCGTAAAGCGCGCGTAGGCGGATTATTAAGTTAGGGGTGAAATCCCGGGGCTCAACCCCGGAACTGCCCTTAATACTGGTAGTCTAGAGTTCGAGAGAGGTGAGTGGAATTCCGAGTGTAGAGGTGAAATTCGTAGATATTCGGAGGAACACCAGTGGCGAAGGCGGCTCACTGGCTCGATACTGACGCTGAGGTGCGAAAGCGTGGGGAGCAAACAGGATTAGATACCCTGGGAGTCCACGCCGTAA
+
GGGGGFGGGGGGGGGGGGGGGGGGGGGGGGGGGGGGGGGGGGGGGCFGGGGGGGGGGGGF<FFGGFDGGGGGGGGGGGGGDGGGGGFFFGGG7FFGGGGGFGCFGGGGGGFGGG;F<FFCGGGGFFFGGEEGGG<FDGGGGGGGGGG@EG<CGGGGGGGGGGEGGGG<;FG9EEC9CFGEEGGGFGGFECFGCEGEEEGGGFC=FEFGFC)2:**2CFCC8C*9D>CGGECDGGG60CCGG:>)-4@C8>C?4(+4)479CA?@F7F0)42(.67.(04-38
@M06628:26:000000000-CRM2J:1:1104:16889:25189 1:N:0:102
TACGGAGGGTCCGAGCGTTATCCGGAATCATTGGGTTTAAAGGGTCCGTAGGTGGGCCTATAAGTCAGAGGTGAAAGTTTGTGGCTCAACCATAAAATTGCCTTTGATACTGTAGGTCTTGAGTTATAGTGAAGTTGCCGGAACATGTGGTGTAGCGGTGAAATGCATAGATATCACATAGAACACCAATTGCGAAGGCAGGTGACTAACTATATACTGACACTGATGGACGAAAGCGGGGGGAGCGAACGGGAGTAGATACCCCGGTAGTCTATGCCGTAA
+
GGGFGGGGGFGGCEGFGGGGGGGGGGGGGGGGGGGGG:EFGFGGGGGGGFGGFGGGGGGGGFGFFGFFGGGFFGGGG<CFFFFGGEFGGGGGGGGGGFFGGG,CFFGFC<CFFFGGGFGGGFGFDCFGGGGGGGGFGCGEGDGEGCFFFGFFFAF;BFFFEGF9FAFA@FGEC;,;EGFEFGG9CCC=BB4B;:FECE5FG:=CC9@<C+:C+=+BE?;B@?C7CA7@FCADEEE>0>/5CDE566@DC:7C>(*-(6=2:<+2*-74>0)-))216/44?<
@M06628:26:000000000-CRM2J:1:1105:22300:1059 1:N:0:102
GACGAACCGTCCAAACGTTATTCGGTATCACTGGGCTTAAAGCGTGCGTAGGCGGCTTGGTAGGTGAGATGTGAAAGCCCACGGCTCAACCGTGGAATTGCGTTTCAAACCCCCAAGCTCGAGGAAGATAGGGGTGATGGGAACTTATGGTGGAGCGGTGAAATGCGGTGATATCATAGGGAACACCGGTGGCGAAAGCGCATCACTGGATCTTTTCTGACGCTGAGGCACGAAAGCTAGGGTAGCGAACGGGCTTAGATACCCAGTTAGTCCTAGCCNGAA
+
GGGEGGGGGGGGGGGGEFFGFGCGGGGGGGGGGGGGGGGGGGGGGGGGGDGGGGGGGGGGGFGGGGFCCGFFGGGGFGGGFGGGGGGGFEFC?BFFFGGFGGGGGFGGGGGGGCGDDDFGGGCGE<FGGFGGGGCEGDEGGGGFF<AFDFGGGGGGEGFECFG9CFE*2:8+?2B?BCFCFGGGG><BE:EE6CEG8EFC)9C5++:CEC*+<9:9<2@FGEEC5>FG**:5=EE95C+C7)46(.4D53>*7()..)*)<=3<*.0))..6-.06::#((,
@M06628:26:000000000-CRM2J:1:1105:12470:1349 1:N:0:102
TACGGAGGGGGTTAGCGTTGTTCGGAATTACTGGGCGTAAAGCGCGCGTAGGCGGATCAGAAAGTTGGGGGTGAAATCCCGGGGCTCAACCCCGGAACTGCCTCCAAAACTTCTGGTCTAGAGGTCGAGAGAGGTGAGTGGAATTCCGAGTGTAGAGGTGAAATTCGTAGATATTCGGAGGAACACCAGTGGCGAAGGCGGCTCACTGGCTCGATACTGACGCTGAGGTGCGAAAGTGTGGGGAGCAAACAGGATTAGATACCCTGGTAGTCCACACCGTAA
+
GGGGGFGGGGGGGGGGGGGGGGGGGGGGGGGGGGGGGGGGGGGGGGGGGGGGGGGGGGGGGGGGEGGGGGGGGGGGGGGGGGGGFGGGFFGGGGGGGGGGGGGFFFGGGGGGGGGGGGGGGGGFFGGGGGGGGGFGGGGGGGGGGGGGGCFFGAFGGGGFGGFGGGGCFGGGGGGGGGGGGGGGCEGGGGFGGGEGGGGGGGEDFGGCGGGGGGGGDCGGGGGGGEGG<=FGGGE;6CGGGEF59>BFEFGGFFGFFFFFGFGGG?>?<<>4<>G4:BFFBB
@M06628:26:000000000-CRM2J:1:1105:16976:1634 1:N:0:102
TACGAACCGTCCAAACGTTATTCGGTATCACTGGGCTTAAAGCGTGCGTAGGCGGCCTGGAAGGTGAGATGTGAAAGCCCACGGCTCAACCGTGGAACTGCGTTTCAAACCACCAGGCTTGAGGAAGATAGGGGTGATGGGAACTTATGGTGGAGCGGTGAAATGCGTTGATATCATAGGGAACACCGGTGGCGAAAGCGCATCACTGGATCTTTTCTGACGCTGAGGCACGAAAGCTAGGGTAGCGAACGGGATTAGATACCCCGGTAGTCCTAGCCGTAA
+
GGGGGGGGGGGGGGGGGGGGGGGGGGGGGGGGGGGGGGGGGGGGGGGGGGGGGGGGGGGGGGGGGGGGGGGGGGGGGGGGGGGGGGGGGGGGGGGGGGGGGGGGGGGGGGGGGGGGGGGGGGGGGGGGGGGGGGGGGGGGGCFDGFFGGGGGGFGGGGGGGFGGGGGFGGGGGGGGGGGGGGGGFGGGGGGGGGGGGGGGGGAGGGGGGGGGG7FGGGGGGGGGGFFGGGGGGGG>FGF6EFFCB09DEFGE>6/4<<=4AFFED9B9>B2)6AAF??B:2:
@M06628:26:000000000-CRM2J:1:1105:7887:1890 1:N:0:102
TACGAAGGGGGCTAGCGTTGCTCGGAATCACTGGGCGTAAAGGGTGCGTAGGCGGGTCTTTAAGTCAGGGGTGAAATCCTGGAGCTCAACTCCAGAACTGCCTTTGATACTGAAGATCTTGAGTTCGGGAGAGGTGAGTGGAACTGCGAGTGTAGAGGTGAAATTCGTAGATATTCGCAAGAACACCAGTGGCGAAGGCGGCTCACTGGCCCGATACTGACGCTGAGGCACGAAAGCGTGGGGAGCAAACAGGACTAGATACCCTGGTAGTCCACGCCGTAA
+
GGGGGGGGGGGGGGGGGGGGGGGGGGGGGGGGGGGGGGGGGGGGGGGGGGGGGGGGGGGGGGGGGGGGGGGGGGGGGGGGGGGGGGGGGGGGGGGGGGGGGGGGGGGGGGGGGGGGGGGGGGGGGGGGGDEGGGGGGGGGGGGGGGGGGGGGGGGGGGGGGGGGGGGGGGGGGGGGGGGDGGFGGGGGGGGGGGEEGGGGGGGGGGGFFFGGGGGGGGDGGGGGGFGGGGGGGGGBFGGGGFFD9BFGCFC*5:FFFFFFFFGGGFFFFBFDF9?39?BF??
@M06628:26:000000000-CRM2J:1:1105:7899:1909 1:N:0:102
TACGAAGGGGGCTAGCGTTGCTCGGAATCACTGGGCGTAAAGGGTGCGTAGGCGGGTCTTTAAGTCAGGGGTGAAATCCTGGAGCTCAACTCCAGAACTGCCTTTGATACTGAAGATCTTGAGTTCGGGAGAGGTGAGTGGAACTGCGAGTGTAGAGGTGAAATTCGTAGATATTCGCAAGAACACCAGTGGCGAAGGCGGCTCACTGGCCCGATACTTACCCTGAGGCACGAAAGCGTGAGGAGCAAACAGAACTAGATACCCTGGTAGTCCACTCTCTAA
+
GGGGGGDGDGGGFGEFGGGGGGGC:FFFGGFFG8CCFGEEF<FFFGGD=@FCF77:FEGGGDFEEEFBF<CFE4FFG,AFBFFGFGGGFGFA<F<=FADF9>,DA>FGGGFDCC<FCFGG9FFGGG7+>@CFECFFF>><EA3B<DFGCFGFGG9FF:FEFCEGC@;F;CEGGGFCCGEECFFFFFDF8;+5;:58**;8CGC5C<:+;/*:?8>8C9+<C+<6*7*15855*:C-))2C*84*((49?)5C))2-24=AC*:<>(8().-.44C*()))).
@M06628:26:000000000-CRM2J:1:1105:14994:1971 1:N:0:102
GACGAACCGTCCAAACGTTATTCGGTATCACTGGGCTTAAAGAGTTCGTAGGCGGCCAAGCAGGTCAGGTGTGAAATCCCACAGCTCAACTGTGGAACTGCGCTTGAAACCGCATGGCTTGAGGGAGATAGAGGTGAGCGGAACAGATGGTGGAGCGGTGAAATGCGTTGATATCATCTGGAACACCGGTGGCGAAAGCGGCTCACTGGATCTCTTCTGACGCTGAGGAAAGAAAGCTAGGGTAGCGAACGGGATTAGATACCCCGGTAGTCCTAGCCGTAA
+
GGGGGGGGGGGGGGGGGGGGGGGGGGGGGGGGGGGGGGGGGGGGGGGGGGGGGGGGGGGGGGGGGGGGGGGGGGGGGGGGGGGGGGGGGGGGGGGGGGGGGGGGGGGGGGGGGGGGGGGGGGGGGGGGGGGGGGFGGGGGGGGGGGGGGGFGGGGGGGGGGGGGGGGFGGGGGGGGFGGGGGGGGGGGGEGGGGGEEGGGGG*CGGGGGGGGGGGGGFEFGGGGGFCFCGGFGGGFFCGGGFFC<BFDGFGGF:G?2<FA@BFGC1:>9?B<><EF(4>?:?
@M06628:26:000000000-CRM2J:1:1105:15004:1987 1:N:0:102
GACGAACCGTCCAAACGTTATTCGGTATCACTGGGCTTAAAGAGTTCGTAGGCGGCCAAGCAGGTCAGGGGTGAAATTCCACAGCTCAACTGTGGAACTGCGCTTGAAACCGCATGGCTTGAGGGAGATAGAGGTGAGCGGAACAGATGGTGGAGCGGTGAAATGCGTTGATATCATCTGGAACACCGGTGGCGCAAGCGGCTCACTGGATCTCTGCTGACGCTGAGGAAAGAAAGCTAGGGTAGCGAACGGGAGTAGATACCCCGGTAGTCCTATCCGTAA
+
GAFG:::F:FFGGGGF@E@CFFGFFBEFD<CECEFE-FCFGF,@<<CFC@FGGG@7:FGGFGG?FEFD<,CCFFGGG,BBFFGGGG@<=EGD@FFGFGGGFGDFCGGGGGGGGGG7FFFFCFD@CC7CDGCFCCGGGGGGGGFCCGFGF77?CFD7BB4<8:<;C;EG4:599?C9+2++?<FBFCCC*:BE*C/**:*;)3**3+:<FF70+0A7++<@08A5=:7F6A67C=F2479FC4:7(.9DC>D5)()-266:9?+0/(7313<A>AC*5((482
@M06628:26:000000000-CRM2J:1:1105:12041:2118 1:N:0:102
TACGGAGGGGGTTAGCGTTGTTCGGAATTACTGGGCGTAAAGCGCACGTAGGCGGACTATTAAGTCAGAGGTGAAATCCCAGGGCTCAACCCTGGAACTGCCTTTGATACTGGTAGTCTTGAGTTCGAGAGAGGTAAGTGGAATTCCGAGTGTAGAGGTGAAATTCGTAGATATTCGGAGGAACACCAGTGGCGAAGGCGGCTTACTGGCTCGATACTGACGCTGAGGTGCGAAAGTGTGGGGAGCAAACAGGATTAGATACCCTGGTAGTCCACACCGTAA
+
GGGGGFGGGGGGGGGGGGGGGGGGGGGGGGGGGGGGGGGGGGGGGGGGGGGGGGGGGGGGGGGGGGGGGGGGGGGGGGGGGGGGGGGGGGGGGGGGGGGGGGGGGGGGGGGGGGGGGGGGGGGGGGGGGFGCFGGGGGGGGGGGGGGGGGGGGGGGGGGGGFGGGFGGGGGGGGGGGGGGGGGGGGGGGGGGGGGGGGGGGGEGGGGGGGGFGEGGGGGDGGGGGFFGGGGGGGGFFGGGGFF<>FF<EFGDFFFF??FAFFGGGFF?AABB<AFF::>1:?
@M06628:26:000000000-CRM2J:1:1105:12051:2134 1:N:0:102
TACGGAGGGGGTTAGCGTTGTTCGGAATTACTGGGCGTAAAGCGCACGTAGGCGGACTATTAAGTCAGAGGTGAAATCCCAGGGCTCAACCCTGGAACTGCCTTTGATACTGGTAGTCTTGAGTTCGAGAGAGGTAAGTGGAATTCCGAGTGTAGAGGTGAAATTCGTAGATATTCGGAGGAACACCAGTGGCGAAGGCGGCTTACTGGCTCGATACTGACGCTGAGGTGCGAAAGTGTGGGGAGCAAACAGGATTAGATACCCTGGTAGTCCACACCGTAA
+
GGGGEFGGCFGFCDGGGGGCFGGGGGGGGCFGEFGGGGGGGGGGGGGGFGFFGGGCFCCAFGGGGGGGGGGGCEGGGGFGGGCFGGGGGGGGFGFAFGGDCGC9FFCFGGGECGCB=FAFACGGG>FGFCCCGG7FFFGFGGGGGGFF7C1CFF?FGGGGGFF;FFFGGGGGGFF?*<CE8CFGDCFECFEFGGGGD>FEGGGGCCC7E5C68=F8EECGG>ED*5D53*<C=*>21><75;>*--8<FFGGF?4<>?FFGFGGG?55548AAFF7<BFB:6
@M06628:26:000000000-CRM2J:1:1105:21003:2396 1:N:0:102
TACGGAGGGGGTTAGCGTTGTTCGGAATTACTGGGCGTAAAGCGCACGTAGGCGGATCAGAAAGTATAGGGTGAAATCCCAGGGCTCAACCCTGGAACTGCCTTATAAACTCCTGGTCTTGAGTTCGAGAGAGGTGAGTGGAATTCCAAGTGTAGAGGTGAAATTAGTAGATATTTGGAGGAACACCAGTGGCGAATGCGGCTCACTGGCTCGATACTGACGCTGAGGTGCGAAAGTGGGGGGAGCAACCAGGATTAGTTACCCTGGTAGTCCACACCTTAA
+
GGGGGFGGGGGGGGGGGGGGCFGGGGGGGFGGGEEGGGGGGGGGGGGGGGGGGGGEEFGGFFGFGFGEFGGGGGGGGGGGGGGGGGGGGGGGGGGGG8FGGDFGDFG<FFGGEFFGAFG9FGFFF9<<C<CFGGFFCG>@EGFGGGGGGFGGGC2@FFGGGGEGFCEGGG7C;FEF;;?C5=:B,+=FFGGGDEG5*254C5*/<FFGGGCF5*2;:CFCC8=D5.*AF@678E=>*:+*/795466FE)*2>87:72*:+1<<9:FF49))649),80)46
@M06628:26:000000000-CRM2J:1:1105:14707:2435 1:N:0:102
TACGGAGGGGGTTAGCGTTGTTCGGAATTACTGGGCGTAAAGCGTACGTAGGCGGATTGGAAAGTATGGGGTGAAATCCCAGGGCTCAACCCTGGAACTGCCCTGTAAACTATCAGTCTAGAGTTCGAGAGAGGTGAGTGGAATTCCAAGTGTAGAGGTGAAATTCTTAGATATTTGGAGGAACACCAGTGGCGAAGGCGGCTCACTGGCTCGATACTGACGCTGAGGTACGAAAGTGTGGGGAGCAAACAGGATTAGATACCCTGGGAGGCCACACCTTAA
+
GGGGGGEGGGGGGGGGEGGGGGGGGGGGGGGGGGGGGGGGGGGGGGGGGGGGGGGGGGGFCGGGGGGGGGGGGGGEFGGGGGGGGGGFGGGDGGGGGGGGGGGGGGGGCGGGGGGGGGFFGGGGGGGGGGGCFGFGGGGGGFFGGGGGGCFFGGFGGGGGGGGGGGDFDGFFGGGGGGGGGGGGGGGGGGGC5CFGGGGGGC:DGGGFGFGCECGGEGGFC87CEBGGFFECCFG0F*CFEDB59FBGF5FGF?6>)5/6:90<61@(82(-885523(5<>
@M06628:26:000000000-CRM2J:1:1105:14717:2452 1:N:0:102
TACGGAGGGGGTTAGCGTTGTTCGGAATTACTGGGCGTAAAGCGTACGTAGGCGGATTGGAAAGTATGGGGTGAAATCCCAGGGCTCAACCCTGGAACTGCCCTGTAAACTATCAGTCTAGAGTTCGAGAGAGGTGAGTGGAATTCCAAGTGTAGAGGTGAAATTCTTAGATATTTGGAGGAACACCAGTGGCGAAGGCGGCTCACTGGCTTGATACTGACGCTGAGGTACGAAAGTGTGGGGAGGAAACAGGATTAGATACCCTGGTAGTTCACACCTTAA
+
DFGGEGCG+:BCFEGGCF-CCFECBF@FDEECFE=EFBCFDGCC?FCFCECF<F7F7:EFFFG=CFAFGGGGCBFFG<B<==F:FFECGG<:FGGGGFGGGGDAE>FADGGGG9FFGFEAFCCFAGGGGGGGGG><FF3DCFGFCGGGGFGFGGGGGFGF@FFFEFFCCFCCGGGGGGGCE<FCFFGGFFGC>CGGGEGGGC**<CFGFFC5*;<CC+<9??ED57F:+<CGG*7,9*<+1)73((-9<?46.:>A22=9?=6:6<F34<-).)09:6(.66
@M06628:26:000000000-CRM2J:1:1105:16965:2525 1:N:0:102
TACGGAGGGGGTTAGCGTTGTTCGGAATTACTGGGCGTAAAGCGTACGTAGGCGGATTGGAAAGTATGGGGTGAAATCCCAGGGCTCAACCCTGGAACTGCCCTGTAAACTATCAGTCTAGAGTTCGAGAGAGGTGAGTGGAATTCCAAGTGTAGAGGTGAAATTCGTAGATATTTGGAGGAACACCAGTGGCGAAGGCGGCTCACTGGCTCGATACTGACGCTGAGGTACGAAAGTGTGGGGAGCAAACAGGATTAGATACCCGTGTAGTCCACCCCGTAA
+
FGEGE@7@CF::FFFGGGGCCAFGGGG@8F69CEFG@FGEGDFGECF=CEGG<FE7:?FE?FFFG9AFFGGEGGGDCFGCEFCFCFD=FFCFFGGGGGGFGFFGCFGGGGGACFFGFGGGGGGGGFCCF@@DFC:FB<FFGGGGGFFGFGGGGGEFGGFGGGGGGGGCCFGGGGG@FDFGGGGFGGGGEGCFGGGCEDGGDDGC@FGDCCDFC5C5EGFFGGGCGEGGFGFGGGGB9F?FGFF*-2:0C>*0<6*67?FACFC</,5.3<AAA2+)2994>?
@M06628:26:000000000-CRM2J:1:1105:11003:2754 1:N:0:102
CACGTACTGTGCGAACGTTATTCGGAATCACTGGGCTTAAAGGGTACGTAGGCGGTTTACCAAGTCAGATGTGAAATGCCACAGCTCAACTGTGGCACTGCGTTTGAAACTGGTAGGCTAGAGTATTCCAGGGGTGTGCGGAACTTATGGTGGAGCGGTGAAATGCGTTGATATCATGAGGAACACCGGAGGCGAAGGCGGCACACTGGGGGATAACTGACGCTGAGGTACGAAAGCTAGGGTAGCGAACGGGATTAGATACCCCGGTAGTCCTAGCTGTAA
+
GGGGGGGGGGGGGGGGGGGGGGGGGGGGGGGGGGGGGGGGGGGGGGGGGGGGGGGGGGGGGGGGGGGGGGGGGGGGGGGGGGGGGGGGGGGGGGGGGGGGGGGGGGGGGGGGGFGGGGGGGGGGGGGGGGGGGGGGGGGGGGGGGCFGGGGGGGGGGGEGGGGGGGGCDGGGGGGGGGGGGGGGGGGGGGGGGGGGGGGGGGGGGGGGGGGGDGGGGGGGGGGGGFGGGGGGGGGFFGGGGFFGFFFDGFGED0C<??FFGFGGGBB>BFDABACB3AA<AA
@M06628:26:000000000-CRM2J:1:1105:24353:3722 1:N:0:102
TACGGAGGGGGTTAGCGTTGTTCGGAATTACTGGGCGTAAAGCGTACGTAGGCGGATTGGAAAGTATGGGGTGAAATCCCAGGGCTCAACCCTGGAACTGCCCTGTAAACTATCAGTCTAGAGTTCGAGAGAGGTGAGTGGAATTCCAAGTGTAGAGGTGAAATTCGTAGATATTTGGAGGAACACCAGTGGCGAAGGCGGCTCACTGGCTCGATACTGACGCTGAGGTACGAAAGTGTGGGGAGCAAACAGGATTAGATACCCTGGTAGTCCACACCGTAA
+
GGGGGGGGGGGGGGGGGGGGGGGGGGGGGGGGGGGGGGGGGGGGGGGGGGGGGGGGGGGGFGGGGFAFGGGGGGGGGGGGGGGGGGGGGGGGGGGGGGGGGGCG,BFDGGGFD<FEGGGEGFGGGGGGGGGGGGFGGGGGGGGGGGGGGGGGGGGGGGGGGGGGGGGGGGGGGGGGGGGGGGGGGGGGGGGGGGGGGGGGGGGGGGGGGGGGGGGGGGGGGGGGGFGGGGGGGGGFFGGGGFFGFFFGGFGGFBGFFFFFGFGGGFFFFFFFFFGFFFF?FF
@M06628:26:000000000-CRM2J:1:1105:13843:3775 1:N:0:102
GACGGAGGATGCAAGTGTTATCCGGAATCACTGGGCGTAAAGCGCCTGCAGGTGGTCAAATAAGTCAACTGTTAAATCTTGGGGCTCAACCTCAAAATCGCAGTCGAAACTATTAGACTAGAGTATAGTAGGGGTAAAGGGAATTTCCAGTGGAGCGGTGAAATGCGTAGAGATTGGAAAGAACACCGATGGCGAAGGCACTTTACTGGGCTATGACTAACACTCAGAGACGAAAGCTAGGGTAGCAAATGGGATTAGATACCCCAGTAGTCCTAGCCGTAA
+
@FGGGDGG;F@F<FGEGGGGF,EFGGGGGGGGGGGGGGGGGGGG+7@F,CFGEGGG<CCAFGGG6CFA?FFGEFGF9F?5,FFGGGGGGGGG8<9FGG?FGGCF<:?FGGGA<?EFFGGGGGGGGGCG,EE,CF=:F<AFGGGGGGG,3DFG?FGGGGGGGGGGGGGFCEG,DG;3DFG?FGGGG<C**=EGGGGGGGG8*0C7CGGGF570C9+AEGCFGDGGGF6<9@EGGGGF?:<FGFFGFF2>FB:FFFG???FFGFFG1->?AFFFF<E6>:143:
@M06628:26:000000000-CRM2J:1:1105:13505:3775 1:N:0:102
TACGGAGGGGGTTAGCGTTGTTCGGAATTACTGGGCGTAAAGCGTACGTAGGCGGATTGGAAAGTATGGGGTGAAATCCCAGGGCTCAACCCTGGAACTGCCCTGTAAACTATCAGTCTAGAGTTCGAGAGAGGTGAGTGGAATTCCAAGTGTAGAGGTGAAATTCGTAGATATTTGGAGGAACACCAGTGGCGAAGGCGGCTCACTGGCTCGATACTGACGCTGAGGTACGAAAGTGTGGGGAGCAAACAGGATTAGATACCCTGGTAGTCCACACCGTAA
+
GGGGGGGGGGGGGGGGGGGGGGGGGGGGGGGGGGGGGGGGGGGGGGGGGGGGGGGGGGGGGGGGGGGGGGGGGGGGGGGGGGGGGGGGGGGGGGGGGGGGGGGGGGGGGGGGGGGGGGGGGGGGGGGGGGGGGGFGGGGGGGGGGGGGGGGGGGGGGGGGGGGGGGGFGGGGGGGGGGGGGGGGGGGGGGGGGGGGGGGGGGGGGGGGGGGGGGGGGGGGGGGGGFGGGGGGGGGFFGGGGFFGFFFGGFGGFFGBFFFFGFGGGFFFFFFFFFGFFFF6:?
@M06628:26:000000000-CRM2J:1:1105:5585:4034 1:N:0:102
TACGGAGGGTCCGAGCGTTATCCGGAATTATTGGGTTTAAAGGGTCCGTAGGCGGGCGATTAAGTCAGTGGTGAAAGTCTGCAGCTCAACTGTAGAATTGCCTTTGATACTGGTCGTCTTGAGTTATGGTGAAGTTGGCGGAATATGTAGTGTAGCGGTGAAATGCATAGATATTACATAGAACACCGATTGCGAAGGCAGCTGACTAACCATATACTGACGCTGATGGACGAAAGCGTGGGAAGCGAACAGGATTAGATACCCTGGTAGTCCACGCCGTAA
+
GGGGGGGGGGGGGGGGGGGGGGGGGEGGGFGGGGGFGGFFGGGGGCFGGGGGGGGGGGGGGGCGGGGGGGFFGGGGGGFGGGGGGGGGGGGGGGFGGGGGGGGGGGGGFGGGGGGGGFFGGGGGGGGGGGGGGGGGGGGGGGEGGGGGCFFGFGGFGGGGGGGGGGGGGGGGGGGGGGGGGGGGGGDEGGGGGEGGGGGGGGGGGGF:FGGGGGGGGGG?FGGGGECCE@FD=CD9@DEGGB?G?<>/>BGF)(05<<@A7B+<*(05>BFA<<+7286B??
@M06628:26:000000000-CRM2J:1:1105:5601:4047 1:N:0:102
TACGGAGGGTCCGAGCGTTATCCGGAATTATTGGGTTTAAAGGGTCCGTAGGCGGGCGATTAAGTCAGTGGTGAAAGTCTGCAGCTCAACTGTAGAATTGCCTTTGATACTGGTCGTCTTGAGTTATGGTGAAGTTGGCGGAATATGTAGTGTAGCGGTGAAATGCATAGATATTACATAGAACACCGATTGCGAAGGCAGCTGACTAACCATATACTGACGCTGATGGACGAAAGCGTGGGAAGCGAACAGGATTAGATACCCTGGTAGTCCACGCCGTAA
+
GGGGGGGGGGGGGGGGGGGGGGGGGGGGGGGGGGGGGGGGGGGGGGGGGGGGGGGGGGGGGGGGGGGGGGGGGGGGGGGGGGGGGGGGGGGGGGGGAGGGGGGGGGGGGGGGGGGGGGGGGGGGGGGGGGGGGGGGGGGGGGDGGFGGGGGGGGGGGGGGGGGGGGGCCGGFFGGFGGGGGGGGGFGGGGGFFGGGGGGGGGGGGGGFGGGGFGGGGGGGGGGGGDGFGGGGGGGFFGGEGFFGFBFGGFGGFFGFFBFFG?FGGFFFFFFFFFGFFBFFFB
@M06628:26:000000000-CRM2J:1:1105:10864:4243 1:N:0:102
TACAGAGGGTGCAAGCGTTAATCGGAATTACTGGGCGTAAAGCGCGCGTAGGTGGTTCGTTAAGTTGGATGTGAAATCCCCGGGCTCAACCTGGGAACTGCATTCAAAACTGTCGAGCTAGAGTATGGTAGAGGGTGGTGGAATTTCCTGTGTAGCGGTGAAATGCGTAGAGATGGGGGAGAACACTCGTGGCGAAGGCGGCCAGCTAGACCAGTTCTGACACTGAGGCGCGACAGCGTGGGGAGCAAACAGGATTAGATACCCTGGTAGTCCACGCCCTAA
+
GGGGGGGGGGGGGGGGGGGGGGGGGGGGGGGGGGGGGGGGGGGGGGGGGGGGGGGGGGGGGGGGGGGGGGGGGGGGGGGGGGGGGGGGGGGGGGGGGGGGGGGGGGGGGGGGGGGGGGGGGGGGGGGGGGGGGGGGFGGGGGGGGGGGGGGGGGGGGGGGGGGGGGGGGGEGGGGGGGGGGGGGGGGGGGGGGGGGGGGGGGEDGGG@GGGGGGGGGGGGGGGGGFGGGGGGGGGFFGGEDEFDFFF4FFG?@BGFF?FBCFECF?FFFFFB<AF@>?>BFB
@M06628:26:000000000-CRM2J:1:1105:10869:4261 1:N:0:102
TACAGAGGGTGCAAGCGTTAATCGGAATTACTGGGCGTAAAGCGCGCGTAGGTGGTTCGTTAAGTTGGATGTGAAATCCCCGGGCTCAACCTGGGAACTGCATTCAAAACTGTCGAGCTAGAGTATGGTAGAGGGTGGTGGAATTTCCTGTGTAGCGGTGAAATGCGTAGATATGAGGGAGAACACTCGTGGCGAAGGCGGCCAGCTAGACCAGTTCTGACACTGAGGCGCGACAGCGTGGGGAGCAAACAGGATTAGATACCCTGGTAGTCCACGCCCTAA
+
GGG<FGGGDGEGGGGGGGGG@@FGGGGG<FEGGGG8FFGGGGFGCCGGGGGGGGG?F<@,EFGGGD?FGEGGGGGGGGG,BC7CFGGGGGDF<=FGGGGGGEGGC<FCGGGGG9<F+FF>FGGGC@F,C=EGCFE+@+@<EGGGDG,,7FGGGGGGGGGGGGGGGG>FDGG9FGC,421CEGG:FG<8*B*CEGGGGGGCD<*)*AFG<+*+;CF+CFFGGGGGGFGG=:EGGEGFFGGGGFFGFF6DGFGFFFGFFFFFGFGFF?>BBAFF6>6>FF09??
@M06628:26:000000000-CRM2J:1:1105:25650:4430 1:N:0:102
TACGAACCGTCCAAACGTTATTCGGTATCACTGGGCTTAAAGCGTGCGTAGGCGGCCTGGAAGGTGAGATGTGAAAGCCCACGGCTCAACCGTGGAACTGCGTTTCAAACCACCAGGCTTGAGGAAGATAGGGGTGATGGGAACTTATGGTGGAGCGGTGAAATGCGTTGATATCATAGGGAACACCGGTGGCGAAAGCGCATCACTGGATCTTTTCTGACGCTGAGGCACGAAAGCTAGGGTAGCGAACGGGATTAGATACCCCGGTAGTCCTAGCCGTAA
+
GGGGGGGGGGGGGGGGGGGGGGGGGGGGGGGGGGGGGGGGGGGGGGGGGGGGGGGGCFEGGGGGGGGGGGGGGGGGGGGGGGGGGGGGGGGGBFFGGGGGGGGGDGGGGGGGGCGGGGGGGFGGF,@FGGGGGGGGGGGGGGGCFAFDGGGGGGGGGGGGGGGGGGG<CEGGGDFGGGGCGFGGC@CEGGGEGGDGEGGGGDCDGGGGGGGFGGGFGGGGGEGGDEGGGGG<EGGFFFFGGF762:>DEFDDB:C:?FFDGFFGD>E44<AAA<96:BFFFF
@M06628:26:000000000-CRM2J:1:1105:12226:4747 1:N:0:102
TACGGAGGGGGTTAGCGTTGTTCGGAATTACTGGGCGTAAAGCGTACGTAGGCGGATTGGAAAGTATGGGGTGAAATCCCAGGGCTCAACCCTGGAACTGCCCTGTAAACTATCAGTCTAGAGTTCGAGAGAGGTGAGTGGAATTCCAAGTGTAGAGGTGAAATTCGTAGATATTTGGAGGAACACCAGTGGCGAAGGCGGCTCACTGGCTCGATACTGACGCTGAGGTACGAAAGTGTGGGGAGCAAACAGGATTAGATACCCTGGTAGTCCACACCGTAA
+
GGGGGGGGGGGGGGGGGGGGGGGGGGGGGGGGGGGGGGGGGGGGGGGGGGGGGGGGGGGGGGGGGGGGGGGGGGGGGGGGGGGGGGGGGGGGGGGGGGGGGGGGGGGGGGGGGGGGGGGGGGGGGGGGGGGGGGGGGGGGGGGGGGGGGGGGGGGGGGGGGGGGGGGGGGGGGGGGGGGGGGGGGGGGGGGGGGGGGGGGGGGGGGGGGGGGGGGGGGGGGGGGGFGGGGGGGGGFFGGGGFFGFFFGGFGGFFGFFFFFGFGGGBFFFFFFFFGFFBB3:<
@M06628:26:000000000-CRM2J:1:1105:10442:4962 1:N:0:102
TACGGAGGGGGTTAGCGTTGTTCGGAATTACTGGGCGTAAAGCGTACGTAGGCGGATTGGAAAGTATGGGGTGAAATCCCAGGGCTCAACCCTGGAACTGCCCTGTAAACTATCAGTCTAGAGTTCGAGAGAGGTGAGTGGAATTCCAAGTGTAGAGGTGAAATTCGTAGATATTTGGAGGAACACCAGTGGCGAAGGCGGCTCACTGGCTCGATACTGACGCTGAGGTACGAAAGTGTGGGGAGCAAACAGGATCAGATACCCTGGTAGTCCACACCGTAA
+
GGGGGCFGGGGGGGGGGGGGGGGGGGGGGGGGGGGGGGGGGGGGGGGGGGGGGGGGGGGGGGGGGGGGGGGGGGGGGGGGGGGGGGGGGGGEFGGGGGGGGGGGGGGGGGGGGGGGGGGGGGGGGGGGGGGFGGGGGGGFGGGGGGGGGFGGGGGGGGGGGGGGGGGGGGGFGFGGGGGGGGGGGGGGGGGGGGGGGGGGGGGGGGGGGGGGGEGGGGGFGGGGGFGGGGGDGGGFFGFGGFBC9>FGG>F@F?GF?FFAGFGGGFFBFFA4AFFF?BFFFF
@M06628:26:000000000-CRM2J:1:1105:18664:5049 1:N:0:102
TACGGAGGGGGTTAGCGTTGTTCGGAATTACTGGGCGTAAAGCGTACGTAGGCGGATTGGAAAGTATGGGGTGAAATCCCAGGGCTCAACCCTGGAACTGCCCTGTAAACTATCAGTCTAGAGTTCGAGAGAGGTGAGTGGAATTCCAAGTGTAGAGGTGAAATTCGTAGATATTTGGAGGAACACCAGTGGCGAAGGCGGCTCACTGGCTCGATACTGACGCTGAGGTACGAAAGTGTGGGGAGCAAACAGGATTAGATACCCTGGTAGTCCACACCGTAA
+
GGGGGGGGGGGGGGGGGGGGGGGGGGGGGGGGGGGGGGGGGGGGGGGGGGGGGGGGGGGGGGGGGGGGGGGGGGGGGGGGGGGGGGGGGGGGGGGGGGGGGGGGGGGGGGGGGGGGGGGGGAFGGGGGGGGGGDFGGGGGFGGGGGGGGGGGGGFGGGGGGGGGGGG@DFEFGGGGGGGGGGGGGGGGGGGGGGGGGGFGGC:DGGGGGGGGGGGGGGGGGGGGGFGGGGGGGGG97CEFCEBC>FFFGFFCFFGDFFFFGFGGG<55>FFF<AFFB?>4<B
@M06628:26:000000000-CRM2J:1:1105:20525:5135 1:N:0:102
TACGAACCGTCCAAACGTTATTCGGTATCACTGGGCTTAAAGCGTGCGTAGGCGGCCTGGAAGGTGAGATGTGAAAGCCCACGGCTCAACCGTGGAACTGCGTTTCAAACCACCAGGCTTGAGGAAGATAGGGGTGATGGGAACTTATGGTGGAGCGGTGAAATGCGTTGATATCATAGGGAACACCGGTGGCGAAAGCGCATCACTGGATCTTTTCTGACGCTGAGGCACGAAAGCTAGGGTAGCGAACGGGATTAGATACCCCGGTAGTCCTAGCCGTAA
+
GGGGGGGGGGGGGGGGGGGGGGGGGGGGGGGGGGGGGGGGGGGGGGGGGGGGGGGFGFGGGGGGG<FFGGGGGGGGGGGGFCGGGGGGGGGGFGGGGGGGGGGGC<FGGGGGFFGGGGGCGGGGFFBEFFFCFGF:FFGFGGGFFF,DFGGGGGGGGGGGGGGGGGGGGGGGGGGGGGGGGGGGGGGEGGGGGGGG>EGGDDECFFFFD6:<CEFFGFGGGGGGGDGG*2:CEGG;FC?CGF3C:F>GEEDCB0DF?>FBGFGGC3@-3<<BA2292413<?
@M06628:26:000000000-CRM2J:1:1105:20815:5718 1:N:0:102
TACGGAGGGGGTTAGCGTTGTTCGGAATTACTGGGCGTAAAGCGTACGTAGGCGGATTGGAAAGTTGGGGGTGAAATCCCGGGGCTCAACCCCGGAACTGCCTCCAAAACTATCAGTCTAGAGTTCGAGAGAGGTGAGTGGAATTCCAAGTGTAGAGGTGAAATTCGTAGATATTTGGAGGAACACCAGTGGCGAAGGCGGCTCACTGGCTCGATACTGACGCTGAGGTACGAAAGTGTGGGGAGCAAACAGGATTAGATACCCTGGTAGTCCACACCGTAA
+
GGGGGFGGGGGGGGGGGGGGGGGGGGGGGGGGGGGGGGGGGGGGGGGGGGGGGGGGGGGGGGGGGGGGGGGGGGGGGGGGGGGGGGGGGGGGGGGGGGGGGGGGGGGGGGGGGGGGGGGGGGGGGGGGGGGGGGGFGGGGGGGGGGGGGGGGGGGGGGGGGGGGGGGGGGGGGGGGGGGGGGGGGGGGGGGGGGGGGGGGGGGGGGGGGGGGGGGGGGGGGGGGGFGGGGGGGGG;8CFGGFFDB>BFGFGGFFGFFFFFGFFCF7@BBFFF><6FFFFFFF
@M06628:26:000000000-CRM2J:1:1105:18496:5840 1:N:0:102
TACGGAGGGGGTTAGCGTTGTTCGGAATTACTGGGCGTAAAGCGTACGTAGGCGGATCAGAAAGTTAGGGGTGAAATCCCGAGGCTCAACCTCGGAACTGCCTCTAAAACTCCTGGTCTTGAGTTCGAGAGAGGTGAGTGGAATTCCAAGTGTAGAGGTGAAATTCGTAGATATTTGGAGGAACACCAGTGGCGAAGGCGGCTCACTGGCTCGATACTGACGCTGAGGTACGAAAGTGTGGGGAGCAAACAGGATTAGATACCCTGGTAGTCTACACCGTAA
+
GGGGGGGGGGGGGGGGGFGGGGGGGGGGGGGGGGGGGGGGGGGGGGGGGGGGGGGGGGGGGGGGFGGGGGGGGGGGGGGGGGGGGGGGGGGGGGGGGGGGGGGGGGGGGGGGGGGGGGGGGGGGGGGGGGGGGGGGGGGGGGGGGGFGGGGGGGGGGGGGGGGGGGGAFGGFGGGGGGGGGGFGGGGGGGGGGEEGGGGGGDGGGGGGGGGGGGGGCFGGGGGDGFGGGDFGGDE>FGFGGFFC>>B:E4CG>BFF?)9AC*+<FFFFA<<6))27:?B?6?
@M06628:26:000000000-CRM2J:1:1105:25313:5920 1:N:0:102
TACGGAGGGGGTTAGCGTTGTTCGGAATTACTGGGCGTAAAGCGCACGTAGGCGGATCAGAAAGTTGGGGGTGAAATCCCGGGGCTCAACCCCGGAACTGCCTCCAAAACTCCTGGTCTAGAGTTCGAGAGAGGTGAGTGGAATTCCGAGTGTAGAGGTGAAATTCGTAGATATTCGGAGGAACACCAGTGGCGAAGGCGGCTCACTGGCTCGATACTGACGCTGAGGTGCGAAAGTGTGGGGAGCAAACAGGATTAGATACCCTGGTAGTCCACACCGTAA
+
GGGGGFGGGGGGGGGGGGGGGGGGGGEGGGGGGGGGGGGEGGGGGGGGGGGGGGGGGEGGGGGGGGGGGGGGGGGGFFFGGGGGGGGGGGGGGGGGGGFGGGGGGGGGGGGGGGGGGGGGGAFGGGGFGFGGGFFGDGGFGFGGGGGGGGGGGFGGGGGFGGGGGGGGGGGGGGGGGGGGGGGEGGGGGGGDGGGGEGGGDC859?FGGGGGGGCF5CGG?ECDEFGFEFGDCGGFFGGGEEFCBFBFD4<F@BFD?F?BGFECGFFFABA9<BGFFBFFFF
@M06628:26:000000000-CRM2J:1:1105:15129:6135 1:N:0:102
TACGGAGGGGGTTAGCGTTGTTCGGAATTACTGGGCGTAAAGCGTACGTAGGCGGATCAGAAAGTATGGGGTGAAATCCCGAGGCTCAACCTCGGAACTGCCTCATAAACTCCTGGTCTTGAGTTCGAGAGAGGTGAGTGGAATTCCAAGTGTAGAGGTGAAATTCGTAGATATTTGGAGGAACACCAGTGGCGAAGGCGGCTCACTGGCTCGATACTGACGCTGAGGTACGAAAGTGTGGGGAGCAAACAGGATTAGATACCCTGGTAGTCCACACCGTAA
+
GGGGGGGGGGGGGGGGGGGGGGGGGGGGGGGGGGGGGGGGGGGGGGGGGGGGGGGGGGGGGGGGGGGGGGGGGGGGGGGGGGGGGGGGGGGGGGGGGGGFGGGGGGGGGGGGGGGGGGGGFFGGFGGGGGGGGGGGGGGGGGGGGGGGGGFFGGGGGGGGGGGGGGFFFGGGGGGGGGGGGGGGGGGGGGGFEGGGGGGGGGGGGGFGGGGGGGGGGGGGGGGGGFGGGGGGGGGFFGGGGFFGFFFGGFGGF?GF?FFFGFGGG<<>AFFFFFGF?:B414
@M06628:26:000000000-CRM2J:1:1105:18671:6164 1:N:0:102
TACGGAGGGGGTTAGCGTTGTTCGGAATTACTGGGCGTAAAGCGTACGTAGGCGGATCAGAAAGTTAGGGGTGAAATCCCGAGGCTCAACCTCGGAACTGCCTCTAAAACTCCTGGTCTTGAGTTCGAGAGAGGTGAGTGGAATTCCAAGTGTAGAGGTGAAATTCGTAGATATTTGGAGGAACACCAGTGGCGAAGGCGGCTCACTGGCTCGATACTGACGCTGAGGTACGAAAGTGTGGGGAGCAAACAGGATTAGATACCCTGGTAGTCCACACCGTAA
+
GGGGGFGGGGGGGGGGGGGGGGGGGGGGGGGGGGGGGGGGGGGGGGGGGGGGGGGGGGGGGGGGGGGGGGGGGGGGGGGGGEGGGGGGGGGGGGGGGGGGGGGGGGGGGGGGGGGGGGGGGGGGGGGGGGGCGGGGGGGGGGGGFFGFGGGGGGGFGGGGGGGGGGGGGGGGGGG9CGGGGGGGGGGGGGGGGGGGGGGGGGGGGGGGGGGGDEGGGGGGGGGGGDGFGCGGGGGFFGFGGFFG>>FGFFGGFFGDBFFFGFGGGB:?DFDFFAG6:?>28?
@M06628:26:000000000-CRM2J:1:1105:16231:6412 1:N:0:102
TACGGAGGGGGTTAGCGTTGTTCGGAATTACTGGGCGTAAAGCGTACGTAGGCGGATCAGAAAGTAGGGGGTGAAATCCCGAGGCTCAACCTCGGAACTGCCTCCTAAACTCCTGGTCTTGAGTTCGAGAGAGGTGAGTGGAATTCCAAGTGTAGAGGTGAAATTCGTAGATATTTGGAGGAACACCAGTGGCGAAGGCGGCTCACTGGCTCGATACTGACGCTGAGGTACGAAAGTGTGGGGAGCAAACAGGATTAGATACCCTGGTAGTCCACACCGTAA
+
GGGGGGGGGGGGGGGGGGGGGGGGGGGGGGGGGGGGGGGGGGGGGGGGGGGGGGGGGGGGGGGGGEGGGGGGGGGGGGGGGGGGGGGGGGGGGGGGGGGGGGGGGGGGGGGGGGGGGGGGGFGGGGGGGGGGGGGGGGGGGGGGGGGGGGGGGFEFGGGGGGGGGGGCFGDGGGGGG?FGEGGGGGGGGGGGGGGGGGGGCDC7@EGGFGGGGGGGEGGCFCEDEFGGGFGGGGGFFGGGGFF<>F?G6@GGFFGFFFFFGFGGGB:>9<>AFAG:?BF,4<
@M06628:26:000000000-CRM2J:1:1105:7879:6765 1:N:0:102
TACGGAGGGTGCAAGCGTTGTTCGGATTTATTGGGCGTAAAGCGCGCGCAGGCGGATTCATAAGTCAGATGTGAAATCTCGGGGCTCAACCTCGAAACTGCGTCTGAAACTGTGAGTCTAGAGTCTCGGAGGGGGTAGGGGAATTTCACGTGTAGGGGTAAAATCCGTAGATATGTGAAGGAACACCGGTGGCGAAGGCGCCTACCTGGACGAGCACTGACGCTGAGGCGCGAAAGCGTGGGGAGCAAACAGGATTAGATACCCTGGTAGTCCACGCCGTAA
+
GGGGGGGGGGGGGGGGGFGGGGGGGGGGGGGGGGGGGGGGGGGGGGGGGGGGGGGGGGGGGGGGGGGGGGGGGGGGGGGGGGGGGGGGGGGGGGGGGGGGGGGGGGGGGGGFFGGGGGGGGGGGGGGGGGGGGGGGGGGGGGGGGGGDFGGGGGGGGGGEGGGGGGGGGGGGGGGGGGGGGGGGGGGGGGGGGGGGGGGGGGEGGGGGGGGGGGGGGGGGGGGGGDGGGGGGGGGFFDEEEEFC>>:<FFGFFFGFFFFFD6FGF?FFFADDFFGFB<B9B?
@M06628:26:000000000-CRM2J:1:1105:4763:6783 1:N:0:102
TACGGAGGGGGTTAGCGTTGTTCGGAATTACTGGGCGTAAAGCGCACGCAGGCGGATCAGAAAGTTGGGGGTGAAATCCCGGGGCTCAACCCCGGAACTGCCTCCGAAACTGCTCGGCTAGAGTTCGAGAGAGGGGAGTGGAATTTCGAGTGTAGAGGTGAAATGCGTAGATATTCGGAGGAACATCAGTGGCGAAGGCGGCTCACTGGCTCGATACTGACGCTGAGGTGCGAAAGTGTGGGGAGCAAACAGGATTAGATACCCTGGTAGTCCACACCGTAA
+
GGGCECFGG+F6+CFGGGG7BEGGGGGGGGGGGGGGGGGGGGFGGGGG+CFGGGG:4+,C,CDFG,FG77FFGGGGGGGG7FGGGGGGGGG+3@FCGGGGGEF:F*>FGGG9FG,C7BFGGGGG,,=*CFEFGG**<F<FGGGGG:F</CFGGGG+CEGGGGGG+CGGDEGGGGF9C6?EGGGGG7FGGGGGGGGGGGGGGGE*0ADGF**A*2AFEGGGGGGG5@GGGGGDGGG9/CFEE>6DBFFGGFGGF1CA?BFDGFCGG?FBBFDA<AG:B(461<
@M06628:26:000000000-CRM2J:1:1105:11489:6872 1:N:0:102
TACGGAGGGGGTTAGCGTTGTTCGGAATTACTGGGCGTAAAGCGTACGTAGGCGGATTGGAAAGTTGGGGGTGAAATCCCGGGGCTCAACCCCGGAACTGCCTCCAAAACTATCAGTCTAGAGTTCGAGAGAGGTGAGTGGAATTCCAAGTGTAGAGGTGAAATTCGTAGATATTTGGAGGAACACCAGTGGCGAAGGCGGCTCACTGGCTCGATACTGACGCTGAGGTACGAAAGTGTGGGGAGCAAACAGGATTAGATACCCTGGTAGTCCACACCGTAA
+
GGGGGFGGGGGGGGGGGGGGFGGGGGGGGGGGGGGGGGGGGGGGGGGGGGGGGGGGGGGGGGGGFGGGGGGGGGGGGGGGGGGGGGGGGGGGGGGGGGGGGGGGGGGGGGGGGGGGGGGGGGGGGGGFGGGFGGGGGGGGGGGGGGGGGGGGGGGGGGGGGGGGGGGGGGGGGGGGGGGGGGGGGGGGGGGGGGGGGGGGDDGGGGGGGGGGEGGGGGGGGGGGGEGGGGGGGFC>FGGGGFFGFFFGC>FGFBGFFFFFGFGGGFFFFFFF>AC61:>:?B
@M06628:26:000000000-CRM2J:1:1105:18843:7121 1:N:0:102
TACGGAGGGAGCTAGCGTTGTTCGGAATTACTGGGCGTAAAGCGCGCGTAGGCGGCCATTCAAGTCAGAGGTGAAAGCCCGGGGCTCAACTCCGGAACTGCCTTTGAAACTAGATGGCTAGAATATGGGAGAGGTGAGTGGAATTCCGAGTGTAGAGGTGAAATTCGTAGATATTCGGAAGAACACCAGTGGCGAAGGCGACTCACTGGACCATTATTGACGCTGAGGTGCGAAAGCGTGGGGAGCAAACAGGATTAGATACCCTGGTAGTCCACGCCGTAA
+
GGGGGGDGGGGGGGGGGFGGGGGGGGGGGGGGGGGGGGGGGGGGGGGGGGGGGGGGGGGGGGGGGGGGGGGGGGGGGGGGGGGGGGGGGGGGGGGGGGGGGGGGGGGFGGGF:FFGGGGGGGGGGGGGGGEGGGGGGGGGGGGGGGGGDGGGGGGGGGGGGGGGFGGGGGGGGGGGGGGGGGGGGGGFGGGFGGGGGGGGGGGGGGGGGGGFGGFEFGFGGGGGG:<GF5?D8EE>F<EGGFF3;;:GGFGFFFFFF<F6<@FFG?FFABF94<6)46>>?B
@M06628:26:000000000-CRM2J:1:1105:4780:7403 1:N:0:102
TACGGAGGGTCCGAGCGTTATCCGGAATCATTGGGTTTAAAGGGTCCGTAGGTGGGCCTATAAGTCAGAGGTGAAAGTTTGTGGCTCAACCATAAAATTGCCTTTGATACTGTAGGTCTTGAGTTATAGTGAAGTTGCCGGAACATGTGGTGTAGCGGTGAAATGCATAGATATCACATAGAACACCAATTGCGAAGGCAGGTGACTAACTATATACTGACACTGATGGACGAAAGCGTGGGGAGCGAACGGGATTAGATACCCCGGTAGTCCACGCCGTAA
+
GGGGGGGGGGGGGGGGGGGGGGGGGGGGGGGGGGGGGGGGGGGGGGGGGGGGGGGGGGGGGGGGGGGGGGGGGGGGGGGGGGGGGGGGGGGGGGGGGGGGGGGGGGGGGGGGGGDGFGEFGGGGGGGGGGGGFGGGGGGGGDGGGFGGGFGGGGFGGGGGGGGGGGGCFGGGGGGGGGGGGGGGGGGGGGGGGGGGGGGGGGFGFGGGGGGGGGGGGGGGGGCFFFGGGGGGGGGFFGGGC@FGBBF<EEGGFFGFFBFFGFGFG9DFFFFDAFGFFFFFFF
@M06628:26:000000000-CRM2J:1:1105:20587:7471 1:N:0:102
TACGGAGGGGGTTAGCGTTGTTCGGAATTACTGGGCGTAAAGCGTACGTAGGCGGATTGGAAAGTAGGGGGTGAAATCCCAGGGCTCAACCCTGGAACTGCCTCCTAAACTATCAGTCTAGAGTTCGAGAGAGGTGAGTGGAATTCCAAGTGTAGAGGTGAAATTCGTAGATATTTGGAGGAACACCAGTGGCGAAGGCGGCTCACTGGCTCGATACTGACGCTGAGGTACGAAAGTGTGGGGAGCAAACAGGATTAGATACCCTGGTAGTCCACACCGTAA
+
GGGGGGGGGGGFGGGGGGGGGGGGGGGGCFGGGGGGGGGGGGGGCEGGGGGGGGGGGGGGGGGGGEFGEGGGGGGGGGGGDGGGGGGGGGGGGGGGGGGGGGGFDEFGGGGGGGGGGGGGGGGGGGGGGGGGGGFGGGGGGGGGGGGFGGGGGGGGGGGGGGGGGGGGGGGGGGGCGGGGGGGGGGGGGGGGGGGGGGGGGGGGGGGGGGGGGGGGGGGGGGGGGFGFCAFGEFGFFGGGGFF3;>1C65DFFBC<B2@AGFFGGFF:ADAFFFGFFFF?FF
@M06628:26:000000000-CRM2J:1:1105:5206:7587 1:N:0:102
TACGGAGGATCCAAGCGTTATCCGGAATCATTGGGTTTAAAGGGTCCGTAGGTGGATAATTAAGTCAGAGGTGAAATCCTGCAGCTCAACTGTAGAATTGCCTTTGAAACTGGTTATCTTGAATTATTGTGAAGTGGTTAGAATATGTAGTGTAGCGGTGAAATGCATAGATATTACATAGAATACCAATTGCGAAGGCAGATCACTAACAATATATTGACACTGATGGACGAAAGCGTGGGGAGCGAACAGGATTAGATACCCTGGTAGTCCACGCCGTAA
+
GGGGGGGGGGGGGGGGGGGGGGGGGGGGGGGGGGGGGGGGGGGGGGGGGGGGGGGGGGGGGGGGGGGGGGGGGGGGGGGGGGGGGGGGGGGGGGGGGGGGGGGGGGGGGGGFGGGGGGGGGGGFFGGGGGGGGGGGGFGGGGGGGGGGGGGGGGGFGGGGGGGGGGGGGGGGGGGGGGGGGGGGGGGGGGGGGGGGGGGGGGGGGGGGGGGGGGGGGGGGGGGGGFGGDGGGGEGFFGGGGBBDF@BGGFGGFFGFFBFDGFGGGFF?FFFFFFGFFFFFFB
@M06628:26:000000000-CRM2J:1:1105:5181:7588 1:N:0:102
TACGGAGGATCCAAGCGTTATCCGGAATCATTGGGTTTAAAGGGTCCGTAGGTGGATAATTAAGTCAGAGGTGAAATCCTGCAGCTCAACTGTAGAATTGCCTTTGAAACTGGTTATCTTGAATTATTGTGAAGTGGTTAGAATATGTAGTGTAGCGGTGAAATGCATAGATATTACATAGAATACCAATTGCGAAGGCAGATCACTAACAATATATTGACACTGATGGACGAAAGCGTGGGGAGCGAACAGGATTAGATACCCTGGTAGTCCACGCCGTAA
+
GGGGGGGGGGGGGGGGGGGGGGGGGGG?FFFGGGGGGGGGGGGGGGGGGGGGGGGGGGGGGGGGGGGGGGGGGGGGGGGGGGGGGGGGGGGGGGGGGGGGGGGGGGGGGGGGGGGGGFGGGEGGGGGGGGGEGFGGGGGGGGGGGGGGGGGGGGGGGGFGFGGGGGGGGGFGGFFG9FEFGGGGGGGGDGGGCEEEEGGGCFG>FGGGGGGGGGGGGFFFGGGGGFGFFGGDGGGF4DEGEE6D>BBGE>GGF?DA??49<?<EF?F?BFFFFFGF>F>><<
@M06628:26:000000000-CRM2J:1:1105:3280:7683 1:N:0:102
CACGAACCGTCCAAACGTTATTCGGAATCATTGGGCTTAAAGGGTGCGTAGGCGGCGCTTTAAGTCGGGTGTGAAATCCCTCGGCTCAACCGAGGAACTGCGCCCGATACTGGAGTGCTAGAGGGAGACAGGGGTGAGCGGAACTGATGGTGGAGCGGTGAAATGCGTTGATATCATCAGGAACACCGGTGGCGAAAGCGGCTCACTGGGTCTCTACTGACGCTGAGGCACGAAAGCCAGGGTAGCGAACGGGATTAGATACCCCGGTAGTCCTGGCTGTAA
+
GGGGGGGEGBEGGGGGGGGGGGGGGGGGGGGGGGGGGGGGGGFGGGGGFGGGGGGDBFGGFGGGGGGGGFGGGGGGGGGGFGGGGGGGGGGGFGGGGGGGGGGGGGGEEGGGGGF>FFGGGGGGGBF@FGGFGGF7CGG7CFGFGGFFCGFGGGGFGGGGGGGFFFGFDGGFGGGCEFGGGGGGGGGGGGEGGGEE5?FGDDEDDFGGG=5F6CFFFGGGGGGGGFGGGDFGDGGFFC6FFE?GFDFDEF<EE?GFFFFFGFGGGFFBFFFFFFFFFF?BFA
@M06628:26:000000000-CRM2J:1:1105:14645:7700 1:N:0:102
TACGGAGGGGGTTAGCGTTGTTCGGAATTACTGGGCGTAAAGCGCGCGTAGGCGGACTATTAAGTTAGAGGTGAAATCCCAGGGCTCAACCCTGGAACTGCCTTTAATACTGGTAGTCTTGAGTTCGAGAGAGGTGAGTGGAATTCCAAGTGTAGAGGTGAAATTCGTAGATATTTGGAGGAACACCAGTGGCGAAGGCGGCTCACTGGCTCGATACTGACGCTGAGGTGCGAAAGTGTGGGGAGCAAACAGGATTAGATACCCTGGTAGTCCACACCGTAA
+
GGGGGEGGGGGGGGGGGGGGGGGGGGGGGGGGGGGGGGGGGGGGGGGGGGGGGGGGGGGGGGGGGGGGGGGGGGGGGGGGGGGGGGGGGGGGGGGGGGGGGGGGGGGGGGGGGFGGGGGGGGGGGGGFGGGGGGGGGGGGGGGGGGGGGGGGGGGGGGGGGGGGGGGFGGGGGGGGGGGGGGGGGGGGGGGGGGGGGGGGGGDGGGGGGGGGGGGGGGGGGGGGGFGGFCCDDGG;FGGGGFFGBF?FGFGGFFDBFF=9AFGGG?)4<DBFFFGFFFFFFB
@M06628:26:000000000-CRM2J:1:1105:13277:7838 1:N:0:102
TACGGAGGGTCCAAGCGTTATCCGGAATCATTGGGTTTAAAGGGTCCGCAGGCGGTCAATTAAGTCAGAGGTGAAATCCCATAGCTTAACTATGGAACTGCCTTTGATACTGGTTGACTTGAGTCATATGGAAGTAGATAGAATGTGTAGTGTAGCGGTGAAATGCATAGATATTACACAGAATACCGATTGCGAAGGCAGTCTACTACGTATGTACTGACGCTCATGGACGAAAGCGTGGGGAGCGAACAGGATTAGATACCCTGGTAGTCCACGCCGTAA
+
GGGGGGGGGGGGGGGGGGGGGGGGGGGGGFGGGGGGGGGGGGGGFFGGGGGGGGGGGGGDGGGGGGGGGGGGGGGGGGGGGGFGGGGGGGGFGGGGGGGGGGGGGGGGGGGGDGDGEGGGGGGGGGGGGGGGGGGGGGGGGGGGGGGFGGGGGGGGGGGGGGGGGGGGGGGGGGGGGGGFGGGGGGGGGGEGGGGGGGGGGGEFFGG@CEFCGGGGGGGGFGGG=DFGEFGGGGGF?GGGGF>DFFFGGFGGFFGFFFFFGFGGGFFFFFFFFFG>FFF96:
@M06628:26:000000000-CRM2J:1:1105:13291:7853 1:N:0:102
TACGGAGGGTCCAAGCGTTATCCGGAATCATTGGGTTTAAAGGGTCCGCAGGCGGTCAATTAAGTCAGAGGTGAAATCCCATAGCTTAACTATGGAACTGCCTTTGATACTGGTTGACTTGAGTCATATGGAAGTAGATAGAATGTGTAGTGTAGCGGTGAAATGCATAGATATTACACAGAATACCGATTGCGAAGGCAGTCTACTACGTATGTACTGACGCTCATGGACGAAAGCGTGGGGAGCGAACAGGATTAGATACCCTGGTAGTCCACGCCGTAA
+
EFGGGEDDEGGGGGGGGFDGGGFGEGGFFFGGAFFFFGGGGGFGGFFGGGGGGGGFGDFFGGGGGGGGCFGGGGGGGGGECFB<FGGGGGGFGGGGGFGGGGGGGGGGCFGF,?FECFFGGGGECF;FBFADFFGFGGGGGGGGGGGFGCFFGFDFGDGGGGGGAFG@>CAE9EFGFGGGGF8>=FFGGGGFGGFEGGFCD<CFGGGFGEGFGGGGFGGGGEGGGFFD?FGGGD59FDAEEF6CF>>GGEDF>04<?BFAG6CEG?>?AA<A29<>(412:<
@M06628:26:000000000-CRM2J:1:1105:19967:8006 1:N:0:102
TACGGAGGGGGTTAGCGTTGTTCGGAATTACTGGGCGTAAAGCGTACGTAGGCGGATCAGAAAGTTAGGGGTGAAATCCCGAGGCTCAACCTCGGAACTGCCTCTAAAACTCCTGGTCTTGAGTTCGAGAGAGGTGAGTGGAATTCCAAGTGTAGAGGTGAAATTCGTAGATATTTGGAGGAACACCAGTGGCGAAGGCGGCTCACTGGCTCGATACTGACGCTGAGGTACGAAAGTGTGGGGAGCAAACAGGATTAGATACCCTGTAAGTCCACACCGTAA
+
GGGGGGGECFG@FEGGGGGGGGFGGGGGGGGGGGFGGGGGGGGECFFGGGGDFGGEGEFGGGFFGGGGGGBFCFGFGGGGGGGEGGGGGGGGGGGGGEFDGFFGGGGGGCFGGGGCFGGGGCCFGFGDEF7FEECBCCFGGFFFGGDCE@FGGGFFFF<FCGGGGFGGGFGGCEGEFGGGGGFGGFC>8CFGEGGEGGECDGECFFGFCFFG5ECCCF9CFD=C=>CFFGGGGGG;FCEGGD939B?<EFGG><FABFB<EBE8C80)64)).<+6,316:?
@M06628:26:000000000-CRM2J:1:1105:22009:8067 1:N:0:102
TACGGAGGGGGTTAGCGTTGTTCGGAATTACTGGGCGTAAAGCGTACGTAGGCGGATTGGAAAGTATGGGGTGAAATCCCAGGGCTCAACCCTGGAACTGCCCTGTAAACTATCAGTCTAGAGTTCGAGAGAGGTGAGTGGAATTCCAAGTGTAGAGGTGAAATTCGTAGATATTTGGAGGAACACCAGTGGCGAAGGCGGCTCACTGGCTCGATACTGACGCTGAGGTACGAAAGTGTGGGGAGCAAACAGGATTAGATACCCTGGTAGTCCACACCGTAA
+
GGGGGGGGGGGGGGGGGGGGGGGGGGGGGGGGGGGGGGGGGGGGGGGGGGGGGGGGGGGGFFGGGGGGGGGGGGGGGGGGGGGGGGGGGGGGGGGGGGGGGGGGGGGGGGGGGGGGGGGGGGGGGGGGGGGGGGGGGGGGGGGGGGGGGGGGGGGGGGGGGGGGGGGBFGGGGGGGGGGGGGGGGGGGGGGGGGGGGEGGGGEDFFGGFGGGGGGDGGGGGEGDGFGGGGGGGGGFFFEGGFFD>>BGGFGGFFGFFFFFGFGGGFFFFFABAFGFB<>2:?
@M06628:26:000000000-CRM2J:1:1105:14150:8200 1:N:0:102
TACGGAGGGGGTTAGCGTTGTTCGGAATTACTGGGCGTAAAGCGCACGTAGGCGGATCAGAAAGTTGGGGGTGAAATCCCGGGGCTCAACCCCGGAATTGCCTCCAAAACTCCTGGTCTAGAGTTCGAGAGAGGTGAGTGGAATTCCGAGTGTAGAGGTGAAATTCGTAGATATTCGGAGGAACACCAGTTGCGAAGGCGGCTCACTGGCTCGATACTGACGCTGAGGTTCGAAAGTGTGGGGAGCATACAGGATTAGATACCCTGGTAGTCCACACCGTAA
+
EAFGDFG:@7+6@C@AF@FFBEEGGCFGDEGGA<FFGGE7FGFGGC=FGGFGF@BBCEFGCFGCFFA=7@=>F<=DFGDFGCCD@FEFF,3CFFCFFGGGFFFFFCFA:C:<C>:,4,,;F,<C;FF,6<CFGCG*,=>FGGGG7,7C7F<F7?BFG+71+7>979E@CE*<0AEFG65?EGG6;*A>E9+<CE5/:CC53785+<C967*<=CFFECF+?CCDE)*7<0<)/*/4/:<0=DBG>;B*<6*+80C67<@BC@C802:74AFF<<C6(-,813
@M06628:26:000000000-CRM2J:1:1105:21035:8336 1:N:0:102
GACGAACCGTCCAAACGTTATTCGGTATCACTGGGCTTAAAGCGTGCGTAGGCGGCTTGGAAGGTGAGATGTGAAAGCCCACGGCTCAACCGTGGAATTGCGTTTCAAACCCTCAAGCTTGAGGAAGACAGGGGTGTTGGGAACTTATGGTGGAGCGGTGAAATGCGTTGATATCATAGGGAACACCGGTGGCGAAGGCGCAACACTGGGTCTTTTCTGACGCTGAGGCACGAAAGCTAGGGTAGCGAACGGGATTAGATACCCCGGTAGTCCTAGCTGTAA
+
GGGGGGGGGGGGGGGGGGGGGGGGGGGGGGGGGGGGGGGGGGGGGGGGGGGGGGGGGGGGGGGGGGGGGGGGGGGGGGGGGGGGGGGGGGGGGGGGGGGGGGGGGGGGGGGGGGG8FGGGGGGGGGGGGGGGGGGGCGGGGFGGGGGGGGGGGGGGGGFGGGGGGGGG<EFGGGGGGDGGGGGGGGGGCEGGGGGGGGGGGGCCFGGGGGFGGGGFFFFCGGGG=DG5:8=GGGGFFGGFDF?GFBFGGFGGFFGF??F>CFCE53@F>BFB6:<67ADFFF
@M06628:26:000000000-CRM2J:1:1105:18691:8735 1:N:0:102
TACGGAGGGGGTTAGCGTTGTTCGGAATTACTGGGCGTAAAGCGTACGTAGGCGGATCAGAAAGTAGGGGGTGAAATCCCGAGGCTCAACCTCGGAACTGCCTCCTAAACTCCTGGTCTTGAGTTCGAGAGAGGTGAGTGGAATTCCAAGTGTAGAGGTGAAATTCGTAGATATTTGGAGGAACACCAGTGGCGAAGGCGGCTCACTGGCTCGATACTGACGCTGAGGTACGAAAGTGTGGGGAGCAAACAGGATTAGATACCCTGGTAGTCCACACCGTAA
+
GGGGGGGGGGGGGGGGGGGGGGGGGGGGGGGGGGGGGGGGGGGGGGGGGGGGGGGGGGGGGGGGGFGGGGGGGGGGGGGGGGGGGGGGGGGGGGGGGGGGGGGGGGGGGGGGGGGGGGGGGGGGGGGGGGGGGGGGGGGGGGGGGGGGGGGGGGGGGGGGGGGGGGGGFGGGGGGGGGGGGGGGGGGGGGGFGGGGGGGGGGEGGGGGGGFGGEGGGGGGGEGGGFGGGGGGGGGFFGGGGFFD>;0<FFDFFFG<?BFAGFGFGBFFFFFDAF?4:B>30:
@M06628:26:000000000-CRM2J:1:1105:19834:8998 1:N:0:102
AACGCGGGGGGCAAGCGTTATTCGTCATGACTGGGCGTAAAGGGTTCGTAGACTGCAAAGTAAGTTTTATGTTAAAAATTGAAGCTTAACTTCTAAAATAAGCGTAAAGTGACTGCTTTGCTTGAGTTTTGTACAGGAGAATATAATTTTATTTGTAAGGGTAAAATCTAACTATAAGTAAGGGAATGTCCGAGGCGAAGGCGATTCTCTAGTAAAAACTGACGTTGAGGAACGAAGGTGTAGGTAGCGAACAGGATTAGAAACCCTGGTAGTCTGCA
+
FGGG+7@6:FGGF<DFCGG7F<CFFGCGFGECEFCFFGGDG<A+:@<FBC:FFF@<:=CBFCC>BFFFGCFDF<<@>:CFGGEFGFGCFFGFGGG<CFD@FGFGGGGFGC@CFFGGGGFC:FCFGD<FFCECF:<CFGGFCFGFGCGGGGFGGGGF+<EGFFF8EFGGGGD+<CCFF9:FFGGGG5CFCEF5>E58:8CE3C>DEG7@FGGGFFFEGGEE?7ECE:F57EG4:CC6)1<<<?<7<>?F:7DE58<<:AFFG?F?D(0:234).)2*64
@M06628:26:000000000-CRM2J:1:1105:14305:9011 1:N:0:102
TACGGAGGGGGTTAGCGTTGTTCGGAATTACTGGTCGTAAAGCGTACGTAGGCGGATTGGAAAGTATAGGGTGAAATCCCAGGGCTCAACCCTGGAACTGCCTTGTAAACTATCAGTCTAGAGTTCGAGAGAGGTGAGTGGAATTCCAAGTGTAGAGGTGAAATTCGTAGATATTTGGAGGAACACCAGTGGCGAAGGCGGCTCACTGGCTCGATACTGACGCTGAGGTACGAAAGTGTGGGGAGCAAACAGGATTAGATACCCTGGTAGTCCACACCGTAA
+
GGGGGGGGGGGGGGGGGGGGGGGGGGGGGGGGGGGGGGGGGGGGGGGGGGGGGGGGEGGGGGGGGGGGGGGGGGGGGGGGGGGGGGGGGGGGGGGGGGGGGGGGGGGGGGGGGGGGGGGGGGGGGGGGGGGGGGGGGGGGGGGGGGGGGGGGGGGGGGGGGGGGGGGFGGGGGGGGGGGGGGGGGGGGGGGGGGGGGGGGGGGGGGGGGGGGGGGGGGGFGGGGGFGGGGGGGGGFFGGGGFFGFFFGGFGGFFDAFFFACFGCFBFFFFFFFFGF??>???
@M06628:26:000000000-CRM2J:1:1105:14677:9166 1:N:0:102
TACGAACCGTCCAAACGTTATTCGGTATCACTGGGCTTAAAGCGTGCGTAGGCGGCCTGGAAGGTGAGATGTGAAAGCCCACGGCTCAACCGTGGAACTGCGTTTCAAACCACCAGGCTTGAGGAAGATAGGGGTGATGGGAACTTATGGTGGAGCGGTGAAATGCGTTGATATCATAGGGAACACCGGTGGCGAAAGCGCATCACTGGATCTTTTCTGACGCTGAGGCACGAAAGCTAGGGTAGCGAACGGGATTAGATACCCCGGTAGTCCTAGCCGTAA
+
GGGGGGGGGGGGGGGGGGGGGGGGGGGGGGGGGGGGGGGGGGGGGGGGGGGGGGGGGGGGGGGGGGGGGGGGGGGGGGGGGGGGGGGGGGGGGGGGGGGGGGGGGGGGGGGGGGGGGGGGGGGGGGGGGGGGGGGGGGGGGGGGGGGGGGGGGGGGGGGGGGGGGGGFGGGGGGGGGGGGGGGGGGGGGGGGGGGGGGGGGGGGGGGGGGGGGGGGGGGGGGGGGFGGGGGGGGGFFGGGGFFGFFFGGEGGFFGFFFFFGFGGGFFFFFFFFFGF??FBFF
@M06628:26:000000000-CRM2J:1:1105:9328:9892 1:N:0:102
TACGGAGGGGGTTAGCGTTGTTCGGAATTACTGGGCGTAAAGCGTACGTAGGCGGATTGGAAAGTAGAGGGTGAAATCCCAGGGCTCAACCCTGGAACTGCCTTCTAAACTATCAGTCTAGAGTTCGAGAGAGGTGAGTGGAATTCCAAGTGTAGAGGTGAAATTCGTAGATATTTGGAGGAACACCAGTGGCGAAGGCGGCTCACTGGCTCGATACTGACGCTGAGGTACGAAAGTGTGGGGAGCAAACAGGATTAGATACCCTGGTAGTCCACACCGTAA
+
GGGGGFFEGGGGGGGGGGGGGGGGGGGGGGGGGGGGGGGGGGGGGGGGGGGGGGGGGGGGGGGGGGGFGGGGGGGGGGGGGGGGGGGGGGGGGGGGGGGGGGGGFGGGGGGGGGGGGGGGGGGGGGGGGGGGGGGGGGGGFGGGGGGGGGGGGGGGGGGGGGGGGGGFGGGGGGGGGGGGGGGGGGGGGGGGGGGGGGGGGGGGGGGGGGGGGGGGGGGGGGGGGFGGGGGGGGGFFGGGGFFGFFFGGFGGFFGFFFFFGFGGGFFFFF<A9AG@BFFBFF
@M06628:26:000000000-CRM2J:1:1105:25558:10235 1:N:0:102
TACGGAGGGTCCGAGCGTTATCCGGAATTATTGGGTTTAAAGGGTCCGCAGGCGGGCAATTAAGTCAGAGGTGAAATGGTGCGGCTCAACCGTAGCACTGCCTTTGATACTGGTTGTCTTGAGTCATGGTGGAGTGGCCGGAATATGTAGTGTAGCGGTGAAATGCATAGATATTACATAGAACACCGATCGCGAAGGCAGGTCACTAACCATGAACTGACGCTGATGGACGAAAGCGTGGGGAGCGAACGGGATTAGATACCCCGGTAGTCCACGCCGTAA
+
GGGGGGGGGGGGGGGGGGGGGGGGGGGGGGGGGGGGGGGGGGGGGGGGGGGGGGGGGGGGGGGGGGGGGGGGGGGGGGGGGGGGGGGGGGGGGGGGGGGGGGGGGGGGGGGGFGGGGGGGGGGGGGGGGGGGGGGGGGGGGGGGFCFFGGGGGGGGGGGGGGGGGGGGGGGGGGGGGFFGGGGGGGGGGEGGGGGGGGGGGD;FGGGGGGGGGGGDGGGGGGGGGFGGGGGGGGGFFGEGGFBDF9>GGFGG:1DFFFFFGFGGGFFFBFFF)6<>BFFFFF
@M06628:26:000000000-CRM2J:1:1105:16061:10376 1:N:0:102
TACGGAGGGGGTTAGCGTTGTTCGGAATTACTGGGCGTAAAGCGTACGTAGGCGGATTGGAAAGTAGGGGGTGAAATCCCAGGGCTCAACCCTGGAACTGCCTCCTAAACTATCAGTCTAGAGTTCGAGAGAGGTGAGTGGAATTCCAAGTGTAGAGGTGAAACTCGTAGATATTTGGAGGAACACCAGTGGCGAAGGCGGCTCACTGGCTCGATACTGACGCTGAGGTACGAAAGTGTGGGGAGCAAACAGGATTAGATACCCTGGTAGTCCACACCGTAA
+
GGGGGGGGGGGGGGGGGGGGGGGGGGGGGGGGGGGGGGGGGGGGGGGGGGGGGGGGGGGGGGGGGGGGGGGGGGGGGGGGGGGGGGGGGGGGGGGGGGGGGGGGGGGGGGGGGGGGGGGGGGGGGGGGGGGGGGGGGGGGGGGGGGGGGGGGGGGGGGGGGGGGGGGFGGGGGGGGGGGGGGGGGGGGGGGGGGGGGGGGGGEDGGGGGGGGGGGGGGGGGGGGGFGGGGGDGFGFFGGGGFFGFF?<FFGGFFGBDFFFGFGGGFFFFFFFFFGFFFFB??
@M06628:26:000000000-CRM2J:1:1105:22822:10627 1:N:0:102
TACGGAGGGGGTTAGCGTTGTTCGGAATTACTGGGCGTAAAGCGTACGTAGGCGGATTGGAAAGTATGGGGTGAAATCCCAGGGCTCAACCCTGGAACTGCCCTGTAAACTATCAGTCTAGAGTTCGAGAGAGGTGAGTGGAATTCCAAGTGTAGAGGTGAAATTCGTAGATATTTGGAGGAACACCAGTGGCGAAGGCGGCTCACTGGCTCGATACTGACGCTGAGGTACGAAAGTGTGGGGAGCAAACAGGATTAGATACCCTGGTAGTCCACACCGTAA
+
GGGGGGGGGGGGGGGGGGGGGGGGGGGGGGGGGGGGGGGGGGGGGGGGGGGGGGGGGGGGFFGGGGGGGGGGGGGGGGGGGGGGGGGGGGGGGGGGGGGGGGGGGGGGGGGGGGGGGGGGGGGGGGGGGGGGGGFGGGGGGGGGGGGGGGGGGGGGGGGGGGGGGGGGGGGGGGGGGGGGGGGGGGGGGGGGGGGDGGGGGGDGGGGFGGGGGGGDEGGGFGGGGFGGGGGGGGGFFGGGGDFGBFBDGFGGFFGFFFFFGFGGGFFFFADFFFGFFFF?:?
@M06628:26:000000000-CRM2J:1:1105:23633:10648 1:N:0:102
TACGGAGGGGGTTAGCGTTGTTCGGAATTACTGGGCGTAAAGCGCACGTAGGCGGATCAGAAAGTATGGGGTGAAATCCCAGGGCTCAACCCTGGAACTGCCTCATAAACTCCTGGTCTAGAGTTCGAGAGAGGTGAGTGGAATTCCGAGTGTAGAGGTGAAATTCGTAGATATTCGGAGGAACACCAGTGGCGAAGGCGGCTCACTGGCTCGATACTGACGCTGAGGTGCGAAAGTGTGGGGAGCAAACAGGATTAGATACCCTGGTAGTCCACACCGTAA
+
GGGGGGGGGGGGGGGGGGGGGGGGGGGGGGGGGGGGGGGGGGGGGGGGGGGGGGGGGGGGGFGGGGGGGGGGGGGGGGGGGGGGGGGGGGGGGGGGGGGGGGGGGGGGGGGGGGGGGGGGGGGGGGGGGGGGGGGGGGGGFGGGGGGGGGGGGGGGGGGGGGGGGGGFGGGGGGGGGGGGGGGGGGGGGGGGGGGGGGGGGG>D9EFFGGGGGGGGGGGGGGEGGFGGGFCGGGE>FGGGGFFC>FFGGFGGFFFB?FFBGFFFC?FFFFFFDFGF?FBB<B
@M06628:26:000000000-CRM2J:1:1105:13454:10800 1:N:0:102
TACGGGGGATGCAAGCGTTATCCGGAATGATTGGGCGTAAAGCGTCTGTAGGTGGCTTTCCAAGTCAACTGTCAAAAATCAGGGCTTAACCTTGAACCGGCAGTTGAAACTATAAAGCTTGAGTTAGGTAGGGGCAGAGGGAATTCCTAGTGTAGCGGTGAAATGCGTAGATATTAGGAAGAACACCAATCGCGAAAGCACTCTGCTGGGCCATGACTGACACTGAGAGACGAAAGCTAAGGGAGCGAATGGGATTAGATACCCCAGTAGTCTTAGCCGTAA
+
GGGGGDEGGGGGGGFGGGGGGGGGGGGGGGGGGGGGGGGGGGGGEGGGGGGGGGGGGGGGGGGGGGGGGGGGGGGGGGGGGGGGGGGGGGGGGGGGGGGGGGGFGFGGGGGGGGGGGGGGGGGGGGGGGGGGGGGGGGGGGGGGGGGGGFGGGFGGGGGGGGGGGGGGDGGGGGGGGGGGGGGGGGGGGGGGGGGGGGGGGGGGGGGGGGGGGGGDGDGFGGGGGFGGGFGGDGEFFGGGGFBGBFFDGFGGFBGFFF?BGFGGGFDBBFAFFFGF<?>03:
@M06628:26:000000000-CRM2J:1:1105:26821:10853 1:N:0:102
TACGGAGGGAGCTAGCGTTGTTCGGAATTACTGGGCGTAAAGCGCGCGTAGGCGGCCATTCAAGTCAGAGGTGAAAGCCCGGGGCTCAACTCCGGAACTGCCTTTGAAACTAGATGGCTAGAATATGGGAGAGGTGAGTGGAATTCCGAGTGTAGAGGTGAAATTCGTAGATATTCGGAAGAACACCAGTGGCGAAGGCGACTCACTGGACCATTATTGACGCTGAGTTGCGAAAGCGTGGGGAGCAAACAGGATTAGATACCCTGGTAGTCCACGCCGTAA
+
GA@C@@@6+6BFE@F@C686C@ECF::FGCEE@,FGDCB6CFGGG@BGFGGDGD@B@@EFFFGFEAF,9F<5BBBF?4<?=F+66=8,C=FCGG77FF<,,@FCBCCCFGA>F,FCB,6=>C3@D;;FA:E>@F,>:FDF*>?CF9,,6F117@<<FCF@FCCF:C>FC8*54<CGGG*8*=FFGC*3CCGGE=EC858CGG*9FGF7*AG7F++0<CGCEGGGC)10+20788>>F7/*:50*(42508F?@?45),9<:020>?::ABA)).9.9047,-
@M06628:26:000000000-CRM2J:1:1105:21786:10886 1:N:0:102
TACGGAGGGGGTTAGCGTTGTTCGGAATTACTGGGCGTAAAGCGTACGTAGGCGGATTGGAAAGTTGGGGGTGAAATCCCAGGGCTCAACCCTGGAACTGCCTCCAAAACTATCAATCTAGAGTTCGAGAGAGGTGAGTGGAATTCCGAGTGTAGAGGTGAAATTCGTAGATATTCGGAGGAACACCAGTGGCGAAGGCGGCTCACTGGCTCGATACTGACGCTGAGGTACGAAAGTGTGGGGAGCAAACAGGATTAGATACCCTGGTAGTCCACACCGTAA
+
GGGGGGGGGGGGGGGGGGGGGGGGGGGGGGGGGGGGGGGGGGGGGGGGGGGGGGGGGGGGFGGGGGGGGGGGGGGGGGGGGGGGGGGGGGGGGGGGGGGGGGGGGGGGGGGGGGGGGGGGGGGGG9FFGGGGGGGGGGGGGGGGGGGGGGGGGGGGGGGGGGGGGGGGGGGGGGGGGGGGGGGGGGGGFGGGGGGGGGGGGGGGGGGGGGGGGGGGGGGGGGGGGFGGGGGDGGGFFGGGGF0<BFBFGFGGFFGA??FFGFGGD?>?BFFFAFGFFFF1?B
@M06628:26:000000000-CRM2J:1:1105:6270:10963 1:N:0:102
TACGGAGGGTCCAAGCGTTATCCGGAATCATTGGGTTTAAAGGGTCCGCAGGCGGTCAATTAAGTCAGAGGTGAAATCCCATAGCTTAACTATGGAACTGCCTTTGATACTGGTTGACTTGAGTCATATGGAAGTAGATAGAATGTGTAGTGTAGCGGTGAAATGCATAGATATTACACAGAATACCGATTGCGAAGGCAGTCTACTACGTATGTACTGACGCTCATGGACGAAAGCGTGGGGAGCGAACAGGATTAGATACCCTGGTAGTCCACGCCGTAA
+
GGGGGGGGGGGGGGGGGGGGGGGGGGGGGGGGGGGGGGGGGGGGGGGGGGGGGGGGGGGGGGGGGGGGGGGGGGGGGGGGGGGGGGGGGGGGGGGGGGGGGGGGGGGGGGGGGGGGGGGGGGGGGGGGGGGGGGGGGGGGGGGGGGGGGGGGGGGGGGGGGGGGGGGGGGGGGGGGGGGGGGGGGGGGGGGGGGGGGGGGGGGGGGGGGGGGGGGGGGGGGGGGGFGGGGGGGGGFFGGGGFFGFFFGGFGGFFGFFFFFGFGGGFFFFFFFBFGFFFFFFF
@M06628:26:000000000-CRM2J:1:1105:6278:10978 1:N:0:102
TACGGAGGGTCCAAGCGTTATCCGGAATCATTGGGTTTAAAGGGTCCGCAGGCGGTCAATTAAGTCAGAGGTGAAATCCCATAGCTTAACTATGGAACTGCCTTTGATACTGGTTGACTTGAGTCATATGGAAGTAGATAGAATGTGTAGTGTAGCGGTGAAATGCATAGATATTACACAGAATACCGATTGCGAAGGCAGTCTACTACGTATGTACTGACGCTCATGGACGAAAGCGTGGGGAGCGAACAGGATTAGATACCCTGGTAGTCCACGCCGTAA
+
GGGGGGGGGGGGGGGGGGGGGGGGGGGGGGGGGGGGGGGGGGGGGGGGGGGGG@FGGGGGGGGGGGGGGGGGGGGGGFGGGGGGGGGGGGGCFFGGGGGGGGGGGGGGGGGGFGGGGGGGGGGGGGGGGGGGGGGGGGGGGGGGGGGGGGGGGGGGGGGGGGFGGGGGEGC=FGGGGGGGGGGGGGGGGGGGGGGGGGGGGGGGGGGGGGGGFGGGGGGGG5CDGFGGGGGGGGGBFGGGGFFD>9>GEBGGFFGFFFFFFFGGGFFBFBBFA<GE;FBFF?
@M06628:26:000000000-CRM2J:1:1105:6191:10991 1:N:0:102
TACGGAGGGGGTTAGCGTTGTTCGGAATTACTGGGCGTAAAGCGTACGTAGGCGGATTGGAAAGTAGGGGGTGAAATCCCAGGGCTCAACCCTGGAACTGCCTCCTAAACTATCAGTCTAGAGTTCGAGAGAGGTGAGTGGAATTCCAAGTGTAGAGGTGAAATTCGTAGATATTTGGAGGAACACCAGTGGCGAAGGCGGCTCACTGGCTCGATACTGACGCTGAGGTACGAAAGTGTGGGGAGCAAACAGGATTAGATACCCTGGTAGTCCACACCGTAA
+
GGGGGEGGGGGGGGGGGGGGGGGGGGGGGGGCFGGGGGGGGGGGGGGGGGGGGGGFGGGGGGGGGGGGGGGGGGGGGGGGGGGGGGGGGGGGGGGGGGGGGGGGGGGFGGGEGGGGGGGGGGGGGGGGGGGFGGGGGGGGGGGGGGGFFGGGGGGGGGGGGGGGGGGFGGGGGGGGGGGGGGGGGGGGGGGGGGGGGGGGGGGGGGGGGGGGGGGGGGGGGGGGGFGGGGGGGGGFFGCEGFFGFFFGGFGGFFGFFFFFGFGGGBF>FFFBAFGFFFFFFF
@M06628:26:000000000-CRM2J:1:1105:6192:11009 1:N:0:102
TACGGAGGGTGTTAGCGTTGTTCGGAATTACTGGGCGTAAAGCGTACGTAGGCGGATTGGAAAGTAGGGGGTGAAATCCCCGGGCTCAACCCTGGAACTGCCTCCTAAACTATCAGTCTAGAGTTCGAGAGAGGTGAGTGGAATTCCAAGTGTAGAGGTGAAATTCGTAGAGATTTGGAGGAACACCAGTGGCGAAGGCAGCTCACTGGCTCGATACTGACGCTGAGGTACGAAAGTGTGGGGAGCAAACAGGATTAGATACCCTGGTAGTCCACACCGTAA
+
GGGGGEGGD@F:@CFGGGGEGGGDG@CFGFFGGFGFGG@BFCF@BCFFE<FDGEG+@CA,,CEFE?AFD+CCEFGGGGGG7>FGFGGD,DFCAFD=FGGGGGGG<B,C<BF9,EA,:@F<F<BGGGGDGCEGGG,@=@F,>>9FF9F99DFGGGG;FFCFCAFD;CGF<F56<F,BCBC?EGGCGCFC*BCEEGGGGDG*><C69CCAECGG5??GGGGGGCEGDE45EFGDGGG9=DCGE52D02:FFFDGFFF>?B?<<FGGDB@?FFBA)6C??F><<4
@M06628:26:000000000-CRM2J:1:1105:18638:11064 1:N:0:102
TACGGAGGGGGCAAGCGTTGCTCGGAATTACTGGGCGTAAAGGGTCCGCAGGTGGCTTTGTAAGTTAGATGTGAAATCTCAGGGCTCAACCCTGAAACTGCATCTAATACTGCTTAGCTTGAGTACAGGAGAGGTTGGCGGAATTCCCGGTGTAGCGGTGAAATGCGTAGATATCGGGAGGAACACCAGTGGCGAAGGCGGCCAACTGGCCTGTTACTGACACTCAGGGACGAAAGCGTGGGTAGCGAACGGGATTAGATACCCCGGTAGTCCACGCCCTAA
+
GGGGGGGGGGGGGGGGGGGGGGGGGGGGGGGGGGGGGGGGGGGGGGGGGGGGGGGGGGGGGGGGGGGGGGGGGGGGGGGGGGGGGGGGGGGGGGGGGGGGGGGGGGGGGGGGGGGGGGGGGGGGGGGGGGGGGGGGGGGGGGGGGGGGGGGGGGGGGGGGGGGGGGGGGGGGGGGGGGGGGGGGGGGGGGGGGGGGGGGGGGGGGGGGGGGGGGGGGGGGGGGFGFGGGGFGGGGFFGGGGFFGFFFGGFGGFFGFFFFFGFGGGBBFBF3>AFF@0?1><?
@M06628:26:000000000-CRM2J:1:1105:5256:11170 1:N:0:102
TACGGAGGGAGCTAGCGTTGTTCGGAATTACTGGGCGTAAAGCGCGCGTAGGCGGCCATTCAAGTCAGAGGTGAAAGCCCGGGGCTCAACTCCGGAACTGCCTTTGAAACTAGATGGCTAGAATATGGGAGAGGTGAGTGGAATTCCGAGTGTAGAGGTGAAATTCGTAGATATTCGGAAGAACACCAGTGGCGAAGGCGACTCACTGGACCATTATTGACGCTGAGGTGCGAAAGCGTGGGGAGCAAACAGGATTAGATACCCTGGTAGTCCACGCCGTAA
+
GGGGGGGGGGGGGGGGGGGGGGGGGGGGGGGGGGGGGGGGGGGGGGGGGGGGGGGGGGGGGGGGGGGGGGGGGGGGGGGGGGGGGGGGGGGGGGGGGGGGGGGGGGGGGGGGGGGGGGGGGGGGGGGGGGGGGGGGGGGGGGGGGGGGGGGGGGGGGGGGGGGGGGGFGGGGGGGGGGGGGGGGGGGGGGGGGGGGGGGGGGGGGGGGGGGGGGGGGGGFGGGGGFGGGGGGGGGFFGGGGFFGB9?GGFGGFBGFFFFFGFGGGBFFFFFFFAGFFFFFFB
@M06628:26:000000000-CRM2J:1:1105:4636:11225 1:N:0:102
TACGGAGGGTCCGAGCGTTATCCGGAATCATTGGGTTTAAAGGGTCCGTAGGTGGGCCTATAAGTCAGAGGTGAAAGTTTGTGGCTCAACCATAAAATTGCCTTTGATACTGTAGGTCTTGAGTTATAGTGAAGTTGCCGGAACATGTGGTGTAGCGGTGAAATGCATAGATATCACATAGAACACCAATTGCGAAGGCAGGTGACTAACTATATACTGACACTGATGGACGAAAGCGTGGGGAGCGAACGGGATTAGATACCCCGGTAGTCCACGCCTTAA
+
GGGGGCGEGGGGGGGGGGGGGGGGGGGGGGGGGGGGGGGGGGGGGGGGGGGGF@EGGGGGGGGGGFGFGGGGGGGGGF<EFGGGGGGGGGGGGFGGGGGGGGGGGGGGGGGGGGFGGGFGGFGGGGGGGFGGFDFGGFGGGGGGGGFGGGGGGGFFGGGGGGGGGGGFGCFFGFGGGGGGCGGFFFGEE@FFGGGGDGFFDCFGGFGGGGGGGGGGD+9C?FGGGFGGFFGGGGGBFGDEGDFD;>>GGFGED?D1)27>?BFGGFF19BF<A<E<>((,.<
@M06628:26:000000000-CRM2J:1:1105:11105:11568 1:N:0:102
GACGAACCGTCCAAACGTTATTCGGTATCACTGGGCTTAAAGCGTGCGTAGGCGGCTTGGAAGGTGAGATGTGAAAGCCCACGGCTCAACCGTGGAATTGCGTTTCAAACCCTCAAGCTTGAGGAAGACAGGGGTGTTGGGAACTTATGGTGGAGCGGTGAAATGCGTTGATATCATAGGGAACACCGGTGGCGAAGGCGCAACACTGGGTCTTTTCTGACGCTGAGGCACGAAAGCTAGGGTAGCGAACGGGATTAGATACCCCGGTAGTCCTAGCTGTAA
+
GGGGGGGGGGGGGGGGGGGGGGGGGGGGGGGGGGGGGGGGGGGGGGGGGGGGGGGGGGGGGGGGGGGGGGGGGGGGGGGGGGGGGGGGGGGGGGGGGGGGGGGGGGGGGGGGGGGGGGGGGGGGGGGGGGGGGGGGGFGGGGGGGGEGGGGGGGGGGGGGGGFGGGGFGGGGGGGGGGGGGGGGGGGGGGGGGGGGGGGGGGGGGGGGGGGGGGGGGGGGGGGGGFGGGGGGGGGFFGGGGFFG?BBGGFGGFFD??<FFEBGGGBFFFFFBAFFFFFF<AA
@M06628:26:000000000-CRM2J:1:1105:5813:11608 1:N:0:102
TACGGAGGGGGTTAGCGTTGTTCGGAATTACTGGGCGTAAAGCGCACGTAGGCGGATTATTAAGTGAGGGGTGAAATCCCAGGGCTCAACCCTGGAACTGCCTCTCATACTGGTAGTCTTGAGTTCGAGAGAGGTGAGTGGAATTCCGAGTGTAGAGGTGAAATTCGTAGATATTCGGAGGAACACCAGTGGCGAAGGCGGCTCACTGGCTCGATACTGACGCTGAGGTGCGAAAGTGTGGGGAGCAAACAGGATTAGATACCCTGGTAGTCCACACCGTAA
+
GGGGGEGGGGGGGGGGGGGGGGGGGGGGGGGGGGGGGGGGGGGGGGGGGGGGGGGGGGGGGGGGGGGGGGGGGGGGGGGGGGGGGGGGGGGGGGGGGGGGGGGGGGGGGGGGGGGGGGGGGGGGGGGGGGGGGGGGGGGGGGGGGGGGGGGGGGGGGGGGGGGGGGGGGGGGGGGGGGGGGGGGGGGGGGGGGGGGGGGGGGGGGGGGGGGGGGGGGGGGGGGGGFGGGGGDGGGBFGGGGFFGFFFGGFGGFFGF???<CFGGGBFFFFFBFFGFFFF:?B
@M06628:26:000000000-CRM2J:1:1105:27130:11633 1:N:0:102
GACGAACCGTCCAAACGTTATTCGGTATCACTGGGCTTAAAGAGTTCGTAGGCGGCCATGTAGGTCAGATGTGAAATCCCACGGCTCAACCGTGGAACTGCGTTTGAAACCACATGGCTTGAGGGAGATAGAGGTGAGCGGAACAGATGGTGGAGCGGTGAAATGCGTTGATATCATCTGGAACACCGGTGGCGAAAGCGGCTCACTGGATCTCTTCTGACGCTGAGGAACGAAAGCTAGGGTAGCGAACGGGATTAGATACCCCGGTAGTCCTAGCCGTAA
+
GGGGGGGGGGGGGGGGGGGGGGGGGGGGGGGGGGGGGGGGGGGGGGGGGGGGGGGGGGGGGGGGGGGGGGGGGGGGGGGGGGGGGGGGGGGGGGGGGGGGGGGGGGGGGGGGGGGGGGGGGGGGGGGGGGGGGGGGGGGGGGGGFFFFGFGGGGGGGGGGGGGGGGGGCGGGGGGGGGGGGGGGGGGGGGGGGGGGCEGGGGEDGGGGGGGGGGG7?CFFFEGGGBGGGGGGGGGFFFFGGFBG?FFGGFGGF<CBF?F4AFGGGBE>>?BFFFGFFFF6?F
@M06628:26:000000000-CRM2J:1:1105:3323:11740 1:N:0:102
TACGGAGGGGGTTAGCGTTGTTCGGAATTACTGGGCGTAAAGCGCACGTAGGCGGACTGGAAAGTTGGGGGTGAAATCCCAGGGCTCAACCCTGGAACTGCCTCCAAAACTATCAGTCTAGAGTTCGAGAGAGGTGAGTGGAATTCCGAGTGTAGAGGTGAAATTCGTAGATATTCGGAGGAACACCAGTGGCGAAGGCGGCTCACTGGCTCGATACTGACGCTGAGGTGCGAAAGTGTGGGGAGCAAACAGGATTAGATACCCTGGTAGTCCACACCGTAA
+
GGGGGFGGGGGGGGEFGGGGGGGGGGGGGGGGGGDGGF@EGGGGGGGGGGFGGGGGGGFFGC<AFFGGGGGGGGGGGGGGFFGGGGGG@F8>DBFGGGGBFCGGGGFFGGGCG9FCF>D,E,7EECFBF:EECCF@E<FFFCFFGGGG7<F*@@FGGGGGFFCGGGG<8FCEEEEE*=B58=<CFCEGGGG6ACEEGGFEGGCD<ACCFC4<C=F8:EFC+/7CEBFGFGGC*:E6F*<+:B03(4,5<>CFF:7<,)14+9<F=1>?<47A<DGF??B<??
@M06628:26:000000000-CRM2J:1:1105:17671:11936 1:N:0:102
TACGGAGGGGGTTAGCGTTGTTCGGAATTACTGGGCGTAAAGCGCACGTAGGCGGATCAGAAAGTATAGGGTGAAATCCCAGGGCTCAACCCTGGAACTGCCTTATAAACTCCTGGTCTTGAGTTCGAGAGAGGTGAGTGGAATTCCAAGTGTAGAGGTGAAATTCGTAGATATTTGGAGGAACACCAGTGGCGAAGGCGGCTCACTGGCTCGATACTGACGCTGAGGTGCGAAAGTGTGGGGAGCAAACAGGATTAGATACCCTGGTAGTCCACACCGTAA
+
GGGGGGGGGGGGGGGGGGGGGGGGGGGGGGGGGGGGGGGGGGGGGGGGGGGGGGGGGGGGGGGGGGGGGGGGGGGGGGGGGGGGGGGGGGGGGGGGGGGGGGGGGGGGGGGGGGGGGGGGGGGGGGGGGGGGGGGGGGGGGGGGGGGGGGGGGGGGGGGGGFGGGGGFGGGGGGGGGGGGGGGGGGGGGGGGGGGGGGGGGGGGGGGGGGGGGGGGGGGGGGGGGFGGGGGGGGGFFGGGGFFDFFFGGFGGFFFF??FFGFGGG?F?FFDFFFGFF<>:?F
@M06628:26:000000000-CRM2J:1:1105:22127:12021 1:N:0:102
GACGAACCGTCCAAACGTTATTCGGTATCACTGGGCTTAAAGCGTGCGTAGGCGGCTTGGTAGGTGAGATGTGAAAGCCCACGGCTCAACCGTGGAATTGCGTTTCAAACCCCCAAGCTCGAGGAAGATAGGGGTGATGGGAACTTATGGTGGAGCGGTGAAATGCGTTGATATCATAGGGAACACCGGTGGCGAAAGCGCATCACTGGATCTTTTCTGACGCTGAGGCACGAAAGCTAGGGTAGCGAACGGGATTAGATACCCCGGTAGTCCTAGCCGTAA
+
GGGGGGGGGGGGGGGGGGGGGGGGGGGGGGGGGGGGGGGGGGGGGGGGGGGGGGGGGGGGGGGGGGGGGGGGGGGGGGGGGGGGGGGGGGGGGGGGGGGGGGGGGGGGGGGGGGGGGGGGGGGGGGGGGGGGGGGGGGGGGGGGGGGGGGGGGGGGGGGGGGGGGGGFGGGGGGGGGGGGGGGGGGGGGGGGGGGGDGGGGGGGGGGGGGGGGGGGGGGGGDGGGFGGGGGGGGGFFGCGGF?GFFFGGFGGFFGF7?FFGFGGGFFFFFFFFFFF:?B<?B
@M06628:26:000000000-CRM2J:1:1105:17531:12280 1:N:0:102
TACGGAGGGGGTTAGCGTTGTTCGGAATTACTGGGCGTAAAGCGTACGTAGGCGGATTGGAAAGTAGGGGGTGAAATCCCAGGGCTCAACCCTGGAACTGCCTCCTAAACTATCAGTCTAGAGTTCGAGAGAGGTGAGTGGAATTCCAAGTGTAGAGGTGAAATTCGTAGATATTTGGAGGAACACCAGTGGCGAAGGCGGCTCACTGGCTCGATACTGACGCTGAGGTACGAAAGTGTGGGGAGCAAACAGGATTAGATACCCTGGTAGTCCACACCGTAA
+
GGGGGGGGGGGGGGGGGGGGGGGGGGGGGGGGGGGGGGGGGGGGGGGGGGGGGGGGGGGGGGGGGGGGGGGGGGGGGGGGGGGGGGGGGGGGGGGGGGGGGGGGGGGGGGGGGGGGGGGGGGGGGGGGGGGGGGGGGGGGGGGGGGGGGGGGGGGGGGGGGGGGGGGGFGGGGGGGGGGGGGGGGGGGGGGGGGGGGGGGGGGCFGGGGGGGGDGGGGGGGGGGGFGGGGGGGGGFFGGGGFFC;FFGGFGGFFFFFFFFGFGGG?FFFFFFFFGFFFF<BF
@M06628:26:000000000-CRM2J:1:1105:27958:12364 1:N:0:102
TACGGAGGGTCCGAGCGTTATCCGGAATCATTGGGTTTAAAGGGTCCGTAGGTGGGCCTATAAGTCAGAGGTGAAAGTTTGTGGCTCAACCATAAAATTGCCTTTGATACTGTAGGTCTTGAGTTATAGTGAAGTTGCCGGAACATGTGGTGTAGCGGTGAAATGCATAGATATCACATAGAACACCAATTGCGAAGGCAGGTGACTAACTATATACTGACACTGATGGACGAAAGCGTGGGGAGCGAACGGGATTAGATACCCCGGTAGTCCACGCCGTAA
+
GGGGGGGGGGGGGGGGGGGGGGGGGGGGGGGGGGGGGGGGGGGGGGGGGGGGGGGGGGGGGGGGGGGGGGGGGGGGGGGGGGGGGGGGGGGGGGGGGGGGGGGGGGGGGFCGGGGGGGGGGGGGGGGGGGGGGGGGGGGGGGGGGGGGGGGGGGGGGGGGGGGGGGGGGGGGGGGGGGGGGGGFGGGFEGFFGGGGGEGGGGGGGGGGGGGGGGGGGGGGGGFGGFGGGGGGGGGFFGGGGFFDBFFGGBDC>?GFF?FBGFFGGBEB9BDF>FF@>?>6(8
@M06628:26:000000000-CRM2J:1:1105:27942:12373 1:N:0:102
TACGGAGGGTCCGAGCGTTATCCGGAATCATTGGGTTTAAAGGGTCCGTAGGTGGGCCTATAAGTCAGAGGTGAAAGTTTGTGGCTCAACCATAAAATTGCCTTTGATACTGTAGGTCTTGAGTTATAGTGAAGTTGCCGGAACATGTGGTGTAGCGGTGAAATGCATAGATATCACATAGAACACCAATTGCGAAGGCAGGTGACTAACTATATACTGACACTGATGGACGAAAGCGTGGGGAGCGAACGGGATTAGATACCCCGGTAGTCCACGCCGTAA
+
GGGGGGGGGGGGGGGGGGGGGGGGGGGGGGGGGGGGGGGGGGGGGGGGGGGGGGGGGGGGGGGGGGGGGGGGGGGGGGGGGGGGGGGGGGGGGGGGGGGGGGGGGGGGGGGGGGGGGGGGGGGGGFGGGGGGGGGGGGGGGGGGGGGGGGGGGGGGGGGGGGGGGGGGGGGGGGGGGGGGGGGGGGGDFGFGGGGCEGGGGGGGGGGGGGGGFGGGGGGGGGGGGFGGEGGDGGGFFGGGGFFC>>BGEEGGFFGFF?FFGFCFGFF9623A>ACEFFB9<?
@M06628:26:000000000-CRM2J:1:1105:27902:12405 1:N:0:102
TACGGGGGATGCAAGCGTTATCCGGAATGATTGGGCGTAAAGCGTCTGTAGGTGGCTTTCCAAGTCAACTGTCAAAAATCAGGGCTTAACCTTGAACCGGCAGTTGAAACTATAAAGCTTGAGTTAGGTAGGGGCAGAGGGAATTCCTAGTGTAGCGGTGAAATGCGTAGATATTAGGAAGAACACCAATCGCGAAAGCACTCTGCTGGGCCATGACTGACACTGAGAGACGAAAGCTAAGGGAGCGAATGGGATTAGATACCCCAGTAGTCTTAGCCGTAA
+
[truncated: 2,987,893 more chars]
