# Supplementary material for: Hidden interactions in the intertidal rocky shore: variation in pedal mucus microbiota among marine grazers that feed on epilithic biofilm communities
Source: PeerJ. 2022 Sep 23;10:e13642. doi: 10.7717/peerj.13642 (PMC9512015; doi:10.7717/peerj.13642)
Supplement: Supplemental Information 5 [file peerj-10-13642-s005.gz › peerj-10-13642-s005]

@M06628:26:000000000-CRM2J:1:1101:13613:2061 2:N:0:102
CATTCTTGCGAACGTACTCCCCAGGTGGGATACTTATCACTTTCGCTTAGCCACTCAGACCGAAGTCCGAACAGCTAGTATCCATCGTTTACGGCGTGGACTACCAGGGTATCTAATCCTGTTCGCTCCCCACGCTTTCGTCCATCAGCGTCAATATATTATTAGTGATCTGCCTTCGCAATTGGTATTCTATGTAATATCTATGCATTTCACCGCTACACTACATATTCTAACCACTTAATAATAATTCAAGACAACCAGTATCAATGGCAATCCTACAG
+
GGCGGGGGGGGGGEFGGGGGGGGGGGGGGGGFGGGGGGGGGGGGGGGG@EGGGGGGGGCFGGGGGGGGGGEGGGFGCFFEFFFEGGGGGFGGGGGGGGGDGGGGFGGGEFFFFGGGGGGGCGGGGGGGGGG@ECGEGGGGGGBCFFGFFGEEE8CGGDAD,@FFGFFGGGFFGGGFFGGF5CFFFFGFGGGFF?FC8?FGG@CCFFEFFFFFGEDDFD>3;.6=;??C??EE3>0=;(/.>E)9?)?BB<DA928>?F?F<<>@?F9A93=:7@+*6)82)
@M06628:26:000000000-CRM2J:1:1101:9721:2077 2:N:0:102
CATTCTTGCGAACGTACTCCCCAGGTGGGATACTTATCACTTTCGCTTGGCCGCCGAGACCGAAGTCCCGACAGCTAGTATCCATCGTTTACGGCGTGGACTACCGGGGTATCTAATCCCGTTCGCTCCCCACGCTTTCGTCCATCAGTGTCAGTATATAGTTAGTCACCTGCCTTCGCAATTGGTGTTCTATGTGATATCTATGCATTTCACCGCTACACCACATGTTCCGGCAATTTCACTATAACTCAAGACCTACAGTATCAAAGGCAATTTTATGG
+
GGGGGGGGGGGGGGGGDFGGGGGEGEDCEGGGGGGGGGGGDFGGGGGGGEFGGGGGGGCGGDFGGGFFGCEGGGFGGGGGGGGGFFG:FFGGEGE6CFGGGGGGGG7CGG7DGGGGFAFGCEEF@EEGGEEFGECGGFGEFGGGGGGDGEFGFGGGGGGGGGGGC<CDGGGFCFC7E*>BCDGF4AFGDGGFFCF31?FGFCFEFFFFCE<@FE?GFD>2<???>3?><A<:2>1((.<AFB24<BBAFAAF?2:<73>::<A@FG)4:(5.():AAA9),
@M06628:26:000000000-CRM2J:1:1101:20411:2307 2:N:0:102
TAATCTTGCGAACGTACTCCCCAGGCGGAATGCTTATCACGTTCGCTTTGTCACCGAGACGCATGTTACCAGACCAATGGCCTTTCGTGTACACCGTGTGCACTAGCAGGATCTCAACTCCTGTTTGCTCCACACACTTTCGCACCTGAGCGTAAGTATCGTGAGTGTGCTTCGCCTGCGCTAGTGGTGCTACTCCGAATCTATACGAGTTCCCCCTATACCACAGGATCTCCCCTCTCCCCTATCACCCTAAATAATCAGAATAAAAGGGGAATTTACGG
+
9E,CFGGGGGG+FGGGGGGGGGGGG8FE++,,:FFG<,,C6FG,B+B,,C9FGG<,@F+6,+@,B6,,,5,,:4,,,:CE:4,5,,44+B,,,9,8FFF7,,5,,,4,C+@F8F,4,67@=E885>3E9>F,D,@3+@,,,+@>6B+,,@,+4+14,@E,@3,,*735@,,1?*****33*/**4=4C*,;+4))(2(/2*++.+1(((/,+;)(289).7)76)/(()(/.)(4(,(.8(4((.)))(((((.4)))..)).1*0-.)(*)()*<<<<?:
@M06628:26:000000000-CRM2J:1:1101:17550:2615 2:N:0:102
TAATCTTGCGACCGTACTCCCCAGGCGGAATGCTTAATCCGTTAGGTGTGACACCGAACAGTATACTGCCCGACGTCTGGCATTCATCGTTTACGGCGTGGACTACCAGGGTATCTAATCCTGTTTGCTCCCCACGCTTTCGCACCTCAGCGTCAGTATCGAGCCAGTGAGCCGCCTTCGCCACTGGTGTTCCTCCGAATATCTACGAATTTCACCTCTACACTCGGAATTCCACTCACCTCTCTCGAACTCTAGACCGGCAGTTTTGAAGGCAGTTCCAA
+
FGGGGGGGGGGGGGGGGGGGGGGGGGGGGGGGGGGGGGGGGGGGGGGGGGGFGGGGGGGGGGGGGGGGGGGGGGGGGGGGFGGGGGGGGGGGGFGGGGGGGGGGGGGGGGGGGGGGGFCGGAFFGGGGGGGGEGG7:ECFGGGGGGGGGGGGGGGGGGGGEGGGGGGGGFCA4CEGGDGFGGGFAFF>FGGFA?CDFBEG*9A6@B?BBBFFGAD79F24>BB2),:7:B:-6<A2:(30.357??()2:()6)-64849>14)=>:1:5<F?FGGBFF2)
@M06628:26:000000000-CRM2J:1:1101:15469:2681 2:N:0:102
TAATCTTGCGACCGTACTCCCCAGGCGGAATGCTTAATCCGTTAGGTGTGACACCAAAGGGCAAGCCCCCTAACGTCTGGCATTCATCGTTTACGGTGTGGACTACCAGGGTATCTAATCCTGTTTGCTCCCCACACTTTCGTACCTCAGCGTCATTATCGAGCCAGTGAGACGCCTTCGCCACTGGTGTTCTTCCAAATATCTACGAATTTCACCTCTACACTTGGAATTCCCTTCACCTCTCTCGAACTCTAGACTGATAGTTTCCAGGGCAGTTCCAG
+
AFGFGGGGGGDFGGGGGGGFCGGEGGGGGGGGGGGGCFFEFGGGECFDCCFGGDF<CFF8@:,D=<6==FDCDF:9B<D<AFD,AFFGGB<DDBE+4DB:CAFDEE,AEEC=4A;E;;>F9,8?<EGGGGEG>F8+C3E8E8D,D7+3,@,15BC,C,@>3*1;EG5>65,+*/*1,;*3=*8?;6FG46/B+9F4=CFGFF?)+3181(,+275:84@3..67+)))../4?)))(),422),))1)4:4:>4924:7B<5974*)-))*08)*2).6:4
@M06628:26:000000000-CRM2J:1:1101:14062:3121 2:N:0:102
TAATCTTGCGACCGTACTCCCCAGGCGGAATGCTTAATCCGTTAGGTGTGACACCGAAGGGCAAGCCCCCCGACGTCTGGCATTCATCGTTTACGGTGTGGACTACCAGGGTATCTAATCCTGTTTGCTCCCCACACTTTCGTACCTCAGCGTCAGTATCGAGCCAGTGAGCCGCCTTCGCCACTGGTGTTCCTCCAAATATCTACGAATTTCACCTCTACACTTGGAATTCCACTCACCTCTCTCGAACTCTAGACTGCTAGTTTAGGAGGCAGTTCCAG
+
GGGGGGGGGGGGGGGGGGGGGGGGGGGGGGGGGGGGGGGGGGGGGFGGGGGGGGGGGGGGGGGGGGGGGGGGGGGGGGGFGGGGGGGGGGGGGGGGGGGGGGGGGGGGGGGGGGGGFFFGGGGGGGGGGGGGGGGGGGGGGGGGGG9DGFGGGGGGGGGGGFGGGGGFGGGFGGGGGGGFGD5BFFFFGEDFFEF@FEFGGGGFFF@0?0:?FDFGFGF>DFFFFF??BB:):><4?BF?>?3<<?F:?18AAF2:24:(-.<96C6<7A6>BFDFFF>D:
@M06628:26:000000000-CRM2J:1:1101:20414:3155 2:N:0:102
CAGCCTTGCGACCATACTCCCCAGGCGGAACACTTAACGCTTTCGCTACGGCCGGGAGGATGTGGAAGTCCCCCCAACCCAGTGTTCATCGTTTACGGCTAGGACTACCGGGGTATCTAATCCCGTTCGCTACCCTAGCTTTCGTGCCTCAGCGTCAGAAAAGATCCAGTGATGCGCTTTCGCCACCGGTGTTCCCTATGATATCAACGCATTTCACCGCTCCACCATAAGTTCCCATCACCCCTATCTTCCTCGAGCTTGGGGGTTTGAAACGCAATTC
+
GGGGGGGGGGGGGGGGGGGGGGGGGGGGGGGGGGGGGGGGGGGGGGGGGGGGGGGGGGGGGGGGGG?FGGGGGGGGGGGGGGGGECGGFGGGGGFGGDGGGGGGGGFGGGGGE+::DGGGGGGGGFGGGCEGGGGFCCGGGGGGGGGG;EEFGGEGGGG?,?08EGGGGFGFGGGGGGGFGGGEBFGGDEGFF<=BFFFGGCGFFF<?FFFF*<AGFGFFFFFFFF(.4,<BAAF5248?FF69:(8>BBAAAFFB60(.1(4).9(33>CF<)8E>()6
@M06628:26:000000000-CRM2J:1:1101:13524:3378 2:N:0:102
TAATCTTGCGACCGTACTCCCCAGGCGGAGAACTTAATGCGTTAACTGCGCCACTGAAACCCTATGGGCCCCAACAGCTAGTTCTCATCGTTTACGGCGTGGACTACCGGGGTATCTAATCCTGTTTGCTCCCCACGCTTTCGCACCTCAGCGTCAATAATGGTCCAGTGAGTCGCCTTCGCCACTGGTGTTCTTCCGAATATCTACGAATTTCACCTCTACACTCGGAATTCCACTCACCTCTCCCATCTTCTAGCCCTCTATTTTCAAAGGCAGTTCCG
+
CGGCGGGGGGGGGGGGGGGGGGGGGGGGGGGGGGGGGGGGGGGGFGGGGGGGGGG<CCCFGEGGGCGF<F7FGEG?EFGGG<FFFGGGG@A?FGGG@FGF::FGEGFGGGE7+8@9DA;FD,FADGGGG;EFFDGECE5EGGGGGGGFGGCFGEEGEGFDFC7>BCC<EE,A:DC5CA//55D3>AF4DFF>A5@CFD)59=<67AA(4(17:<4FF4:?)44?4:(1(((.<<)6):2::BF)83<0<(-64<5)23(.378***.).5F?75;545>F0
@M06628:26:000000000-CRM2J:1:1101:22942:3628 2:N:0:102
TAATCTTGCGACCGTACTCCCCAGGCGGAATGCTTAATCCGTTAGGTGTGACACCGAAGGGCAAGCCCCCCGACGTCTGGCATTCATCGTTTACGGTGTGGACTACCAGGGTACCTAATCCTGTTTGCTCCCCACACTTTCGTACCTCAGCGTCAGTATCGAGCCAGTGAGCCGCCTTCGCCACTGGTGTTCCTCCAAATATCTACGAATTTCACCTCTACACTTGGAATTCCACTCACCCCTCTCGAATTCTAGACTGATAGTTTAGAAGGCAGTTCCAG
+
GGGGGGGGGGGGGGGGGGGGGGGGGGGGGGGGGGGGGGGGGGGGGGGGGGGGGGGGGDGEGGGGGGGGGGGGGDGGGGGFGGGGGGGGGGGGGGGGGFGGEGDFGGGGGGGGFCGFFGGCGGGGGGGGGEDFEFGGGGGGGGGGGGGGGGF5EGG5EFCDDFGD>@C?F9CFF5CE7CFAEG3)69C+**:8CCF;A36::C7)1;=(61:F*6<>=94<<<()997:92:>).).40?6(71((.300)()--654<B246)9FD<<?BG:(>EFBA---
@M06628:26:000000000-CRM2J:1:1101:8030:3687 2:N:0:102
TAATCTTGCGACCGTACTCCCCAGGCGGAATGCTTAATCCGTTAGGTGTGACACCGAAGGGCAAGCCCCCCGACGTCTGGCATTCACCGTTTACGGTGTGGACTACCAGGGTATCTAATCCTGTTTGCTCCCCACACTTTCGTACCTCAGCGTCAGTATCGAGCCAGTGAGCCGCCTTCGCCACTGCACGTACTCCAACGATCTACGAATTTCACCTCTCGACTTGGAATTCCACCCACCCCCCCCGAACTCTTGGCTGACACTTTACAAGGCACTTACAG
+
C,F@C@F,<F76:FGG@FGGG@F,,686666ECCE,,6<,@FEGGG@FF@,FFE@C=F7:FF@F@E<FCG:FGFEF:FGGD=E<D<,CF=?BDE=7:D3BE9FF=AFG=FE,@F;:EGFD,,@:FG892D,@EEEBC8@A;EGDG7CCCA7431:*5DC9C*A*B,,29246*/4/*1;>CGG:;A****2).3:1AE)*1*:(*@(3:016754:*15(,)-,0807)52<D42,(44:((,((-4(3284))-)(4:?(),//>5<--0)8>87:).6)
@M06628:26:000000000-CRM2J:1:1101:12403:3942 2:N:0:102
TAATCTTGCGACCGTACTCCCCAGGCGGAGAACTTAATGCGTTAACTGCGCCACTGAAACCCTATGGGCCCCAACAGCTAGTTCTCATCGTTTACGGCGTGGACTACCAGGGTATCTAATCCTGTTTGCTCCCCACGCTTTCGCACCTCAGCGTCAATAATGGTCCAGTGAGTCGCCTTCGCCACTGGTGTTCTTCCGCATATCTACGAATTTCACCTCTACACTCGGAATTCCACTCACCTCTCCCATATTCTAGCCATCTAGTTTCAAAGGCAGTTCCG
+
FFGGGGGFGGGGGGGGGGGGFFGCGGGGEEGGGGFFGGGGGGGGGGGFGGGGGGGG,C?FGGGFGGGGGGGGGGGGGFGGFFGGGGGGGGGGGDEFGGGGGGGGGGGFGGGEFGGFGGGGFFAFGGG?C=AFFEGGGGGEGGGGGGG8>A:CEEEGGGGGGCCFCE99DCCFFGGGGGGFGGGFFF4<C6CBFCACAD)CDG?CFFCF6=;):36C=>13)<DF6::19:6:>A<><?BFF)42:70(6:42:A>2)44AB9<6=7<>A)29(8@=<:4>(
@M06628:26:000000000-CRM2J:1:1101:8272:4005 2:N:0:102
TAATCTTGCGACCGTACTCCCCAGGCGGAATGCTTAATCCGTTAGGTGTGTCACCGAATAGCATGCTACCCGACGACTGGCATTCATCGTTTACGGTGTGGACTACCAGGGTATCTAATCCTGTTTGCTCCCCACACTTTCGCACCTCAGCGTCAGTATCGAGCCAGTGAGCCGCCTTCGCCACTGGTGTTCCTCCGAATATCTACGAATTTCACCTCTACACTCGGAATTCCACTCACCTCTCTCGAACTCTAGCCTGATAGTTTATGAGGCAGTTCCGA
+
FFGGGGGGGGGGGGGGGGGGGGGGGGGGGGGGGGFGGGGGGGGGGGGGGGGGGGGGGGGGGGGGGGGGGGGGGGGGGGGGGGGGGGGGGGGGGGGGFGGGGGGGGGGGGGGGGGGGGGGGGFGGGGGGGFFGEGGGGGGGGGGGGGFEGGGGGGGGGGG9CGGGGGGG9CFFGGGDEECFGGGFFFGCGGGFFFFFFFFGDFGFFFFF;?FF7??DAFFBFFFBFF0>???FABFBB<?FBF?BFF<:?FFFF>A).9??DFFFFGF22<C4:>CGFF9:,
@M06628:26:000000000-CRM2J:1:1101:21884:4354 2:N:0:102
TAATCTTGCGACCGTACTCCCCAGGCGGAATGCTTAATCCGTTAGGTGTGACACCAAAGGGCAAGCCCCCTGACGTCTGGCATTCATCGTTTACGGTGTGGACTACCAGGGTATCTAATCCTGTTTGCTCCCCACACTTTCGTACCTCAGCGTCAGTATCGAGCCAGTGAGCCGCCTTCGCCACTGGTGTTCCTCCAAATATCTACGAATTTCACCTCTACACTTGGAATTCCACTCACCTCTCTCGAACTCTAGACTGATAGTTTACAGGGCAGTTCCAG
+
GGGGGGGGGGGGGGGGGGGGGGGGGGGGGGGGGGGGGGGGGGGGGGGGGGGGGGGGGGGGGGGGGGGGGGGGGDGGGGGGGFGFGGGGGGGGGGGGGGGGGGGGGGGGGGGGGGGGGGGGFGGGGGGGGGFGGGGGGGGGGGGGGGGGGGGGGGGGGGGGGGGGGGGGGGGFFDGGGGGFGGGFFFGGGGD6@?FFFFFGGGGCFFFFD?(;@CCGAGFFFFDCFFEEFFEE?E>A0(.23:?F?>?):<FFFA4>><:)46<F=F<A<26>(.:CADBA:
@M06628:26:000000000-CRM2J:1:1101:4911:4486 2:N:0:102
CATTCTTGCGAACGTACTCCCCAGGTGGGATACTTATCACTTTCGCTTGGCCGCCCAGGTCTCAAGGACCCGGACAGCTAGTATCCATCGTTTACGGCGTGGACTACCAGGGTATCTAATCCTGTTCGCTCCCCACGCTTTCGTCCATCAGCGTCAGTATATGGTTAGTCAGCTGCCTTCGCAATCGGTGTTCTATGTAATATCTATGCATTTCACCGCTACACTACATATTCCGCCAACTTCACCATAACTCAAGACGACCAGTATCAAAGGCAATTCTA
+
GFGGGGGGGGGGGGGGGGGGGGGGGGGFGGGGGGGGGGGGGGGGGGGGGGGGGGGGGGGGGGGGGGGFFGEGGGGGGGGFFGGGGGGGGGGGGGGGGGGGGGGGFGGGFFGDFGFCFGCGFGGGGGFGGGGGGGGGEECEGGGFGDGGGGGGGGGGGGGGGGGEFGGFFFGF4DGGGGGFGGGDFFG*:CGDFFFFFF=C:+<?CFEC9<CFGFCGFGF669@@FEEECBBBF9:<B9>F7ABBF42A?F?B<<?<B?BBFFF:9C6>5AG?::E*3-64)
@M06628:26:000000000-CRM2J:1:1101:22110:4654 2:N:0:102
TAGTCTTGCGACCGTACTTCCCAGGCGGCACGCTTAACGCGTTAGCTCCGGCACGAGGGGGGTCGAATCCCCTCACACCAAGCGTGCACCGTTTACTGCTAGGACTACAGGGGTATCTAATCCCTTTCGCTCCCCTAGCCTTCGAGCCTCAGCGTCAGTAAATGTCCAGTAGCTCGCTTTCGCCACGAGTGTTCCTCTCGATATCTACGCATTTCACTGCTACACCGAGAATTCCAGCTACCCCTCCATTACTCTAGCACGGCAGTATCAGATGCAGTTC
+
GGGGGGGGGGGGGGGGGGGGGGGGGGGGGGD:FGGGGGGGGGGGGGGFGGGDGGGGGGDEGGGGGGGGEEAF:*FFGGGDGGCFG@FGEGGGGGGGGGGGGGGGGGGGFFGGGGGGFGGGGGGGGGG7CEGCGGGGCGGCGGGGC@3CFFGGGGGGGGGGG??C<CGGGFGFGGGGG5C5FDDFFEGGGGGFFD=AF4FDGGG0@FFFFFBFGABGFGBFB<<DF17;>>?<A<>A2?FFFF?BF16(64<BABA<))))4(0;BF<24:C6A@FF<62)
@M06628:26:000000000-CRM2J:1:1101:6323:5048 2:N:0:102
TAATCTTGCGACCGTACTCCCCAGGCGGAATGCTTAATCCGTTAGGTGTGACACCAAAGGGCAAGCCCCCTGACGTCTGGCATTCATCGTTTACGGTGTGGACTACCAGGGTATCTAATCCTGTTTGCTCCCCACACTTTCGTACCTCAGCGTCAGTATCGAGCCAGTGAGCCGCCTTCGCCACTGGTGTTCCTCCAAATATCTACGAATTTCACCTCTACACTTGGAATTCCACTCACCTCTCTCGAACTCTAGACTGATAGTTTACAGGGCAGTTCCAG
+
FGGGGGGGGGGGGGGGGGGGGGGGGGGGGGGGGGGGFGGGGGGGGGGGGGGEFGGGGEGCFFGGGGGGGGGGGGGGGGGGGGFGGGGGGGGGGGGGGGGGGGGGGGGGGGGGGGGGGGGGGGGGGGGGGGGGGGGGGGGGGGGGGGGGGGGGGGGGGGGGGFGECCFGGDFF>DGGGEGFGGGFFFGFGG5FFFFF;@FGCGGFCFFD?D6FGFF7;FEFFFFFFFEFEFEFFAABFBF:<BFFFF:)43<F>>>)6)22:4496:-).4E@05EG>B<A.
@M06628:26:000000000-CRM2J:1:1101:6021:5095 2:N:0:102
CAGCCTTGCGACCATACTTCCCAGGCGGAACACTTAACGCTTTCGCTACGGACGTGAGGAAGTGGAGGTCCACACAACCCAGTGTTCATCGTTTACGGCTAGGACTACCGGGGTATCTAATCCCGTTCGCTACCCTAGCTTTCGTCCCTCAGCGTCAGAAAAGATCCAGTGATGCGCTTTCGCCATCGGTGGTCCTTATGATATCCACGCATTTCACCGTTCCACTTAAAGTTCCCTTCACCCCTATCTTCCTCCATCCTGCTGGTTTGAAACGCAGTTT
+
FCC,,CC<6@C+7+6CFE,CEFGGGF@FGGG8FDAF9<,CF:CEFEG,@7B,@+,,C,CC,9F,CFF,F<F,:,?=+B++4::FFCE;<FFFGGBE++4CFEGG@84FEGC@@C>DFGF,,C,BFG8,63@83DDE:FE;E<CED**@F,D,,*4>71,>>,,*,7D4EC=+++,*/=8):**0=)*/:C*)27))1);++:+16+<(1:1.C2)*1:(((,42*)))).)6.6-)--())-.43(),.6:<)6(()-.3)(.06>8::B7@2>=*(-6-
@M06628:26:000000000-CRM2J:1:1101:25151:5289 2:N:0:102
TAATCTTGCGACCGTACTCCCCAGGCGGGAAGCTTAATGCGTTAGCTGCGCCACCGAACAGTAAACTGCCCGACAGCTAGCTTCCATCGTTTACGGCGTGGACTACCAGGGTATCTAATCCTGTTTGCTCCCCACGCTTTCGCACCTCAGCGTCAGTATCGAGCCAGTGAGCCGCCTTCGCCACTGGTGTTCCTCCGATAATCTCCGAATTTCACCTCTCCACTCGAGATTCCACTCACCTCCCTCGATCTCTAGATTGACACATTGAAAGTCGCTTCCCG
+
9F<CFGGGGG7CFGGGGGGGGGGGGGGGGG7@FGGGGGGGGGGEGGGCFGGCFGEGGDGGGCFDFFGFGFCEC:FC,,5EEFGGGFFGEFDFF<==CG@>CBD<BB=<<FGG@E9E;=;95>>>FGEGGGGGEBECC5CFA>E:BF9>C?8EGGG:BCGG=@58B7*;CBFFFGECCCFAGG:A4);+>F<=7:=(72))9<06*1,,311@75A**98((5:2:0((.3)-.4940(.,)4(-3,(,.2,:>26))-)2<5)0)0-)69:*.)*28:2((
@M06628:26:000000000-CRM2J:1:1101:21973:5957 2:N:0:102
CAGCCTTGCGACCATACTCCCCAGGCGCTGTACTTAACACTTTCGCTACGTCCGAGAGACTGTGGGAGGCCCCACGGACTAGTACAGATCGTTTACAGCTAGGACTACCGGGGTATCTAATCCCGTTCGCTCCCCTAGCTTTCGTGCCTCAGCGTCAGAAGGATCCCAGAGAGCCGCTTTCGCCACCGGTGTTCCTCATCATATCAACGCATTTCACCGCTCCACAATGAGTTCCGCTCTCCTCTGATCCCCCCAAGACTTGTGGTTTCAAACTCAATTC
+
GGGGGGGGGGGGGGGGGGGGGGGGGFGGGGGGGGGGGGGGGGGGGGGGGGGGGGGGGGGGGGGGFGGGGGGGGGGGGGEGFGGGGGGFGGGEFGGGGGGFGGGGGGGGGGGGGGGCFGGGGGFGGGGGGGGGGGGGGGGGGGGGGFGGFGGGGGGGGEGGGFGGGGGFG5FFGGGGGGCFGCGFFFCDGEG:DEFFFFFGGGGFFFE@DF>>GFF=?D:B>>4:FF?>FFFFAA4:B<66?:<<<)4<AA?1(,,4(3:<)))0)9:<2)<B?60?24)-
@M06628:26:000000000-CRM2J:1:1101:4995:6064 2:N:0:102
TAATCTTGCGACCGTACTCCCCAGGCGGAATGCTTAATCCGTTAGGTGTGACACCAAAGGGCAAGCCCCCTGACGTCTGGCATTCATCGTTTACGGTGTGGACTACCAGGGTATCTAATCCTGTTTGCTCCCCACACTTTCGTACCTCAGCGTCAGTATCGAGCCAGTGAGCCGCCTTCGCCACTGGTGTTCCTCCAAATATCTACGAATTTCACCCCTACCATTGGAATTCCACTCACCTCTCCCGAACTCTAGACTGATAGTTTACAGGGCAGTTCCAG
+
CDFGFGGGGGG@CEGGEDFGGGGGGF>FEGGFGGGGGGGGGGFGGFFFFGGGGGGFGGCCGGGGGG,FFG:DGGG:FCD,EAFFFGGFFFFF@FEFFGC=7?EF@@8EEFD<E,EA,,@DGGGGFF8DBDFFGFGGCFFGG6E88@@EACFEEE>+7@DE>DEE7F>C:9@>>7EGC*;9EGG;;A829=DFF5C=FFFFG<:<AA@01(,:+).;581((())2)5=1.):><B)470()4478(-4((().)))6)44424100.:9,2)(7:*4))).
@M06628:26:000000000-CRM2J:1:1101:15648:6152 2:N:0:102
CAGCCTTGCGACCATACTCCCCAGGCGCTGTACTTAATGCTTTCGCTGCGACCGTGAAAGGCAAGCCTCCCACCGTCTAGTACAGATCGTTTACGGCTAGGACTACCGGGGTATCTAATCCCGTTCGCTCCCCTAGCTTTCGTGCCTCAGCGTCAGACAGACTCCAGTACACCGCTTTCGCCTCTGGTGTTCCTTCAGATCTCAACACATTTCACCGCTCCACCTGAAGTTCCGTGTACCTCTAGTCTACTCAAGTTCGCAGGTTTCAAATGCAGTTCCA
+
GGGGGGGGGGGGGEGGGGGGGGGGGGGGGGGGGGGGGGGGGGGGGGGGGGGGGGGGGGGGGGGGGGGGGGGGGGGGGGGGGGGGGGGFGGGGGGGGGGGGGFGGGGGGGGGGEGGGGGGGGGGGGGGGGGGGGGGGGGGGGGGGGGGGGGGGGGGGGGFGCFGFD<CFDGGFGGGGGGGFGGGFFF4FGGGFF?FFA<C@FFGFFFFFFFFFGFFFBGFF9BBFFFFF>AFDA?>BF<B<ABB<>-6564579>2A<A:9?F>F4FFBF<F*56EFAAA9
@M06628:26:000000000-CRM2J:1:1101:13834:6167 2:N:0:102
TAATCTTGCGACCGTACTCCCCAGGCGGAATGCTTAATCCGTTAGGTGTGACACCGAAGGGCAAGCCCCCCGACGTCTGGCATTCATCGTTTACGGTGTGGACTACCAGGGTATCTAATCCTGTTTGCTCCCCACACTTTCGTACCTCAGCGTCAGTATCGAGCCAGTGAGCCGCCTTCGCCACTGGTGTTCCTCCAAATATCTAAGAATTTCACCTCTACACTTGGAATTCCACTCACCTCTCTCGAACTCTAGACTGATAGTTTACAGGGCAGTTCCAG
+
GGGGGGGGGGGGGGGGGGGGGGGGGGGGGGGGGGGGGGGGGGGGGGGGGGGGGGGGGGGGGGGGGGGGGGGGGGGGGGGGGGGGGGGGGGGGGGGGGGGGGGGGGGGGGGGGGGGGGGGGGGGGGGGGGGGGGGGGGGGGGGGGGGGGGGGGGGGGGFGGGGGGGFGGGGGFGGGGGGGFGGDFFFGGGGGFFEFFFF4FDCF6F=EE>EEFGFFGFC?FDAFFFFBF<ABFFBB<<:?F?<,38>?F:?BDFDB<ABFBFFFFFGB24<:@00;EFF<9>
@M06628:26:000000000-CRM2J:1:1101:27125:6332 2:N:0:102
CAGCCTTGCGACCATACTCCCCAGGCGGAGTACTTAACACTTTCGCTACGGCAGAAAGACGCAAGCGTCCTCCCACCAAGTACTCATCGTTTACAGCCAGGACTACCGGGGTATCTAATCCCGTTCGCTCCCCTGGCTTTCGTGCCTCAGCGTCAGTTATCCCCCAGTGAGCCGCTTTCGCCACCGGTGTTCCTGCCAATATCAACACATTTCACCGCTCCACTGGCAGTTCCGCTCACCCCTGGAATACTCAAGCCATGCAGTTTCAAACGCAGTGCCA
+
GGGGGGGGGGGGEGGGGGGGGGGEGGGGGGGGGGGGGGGGGGGGGGGGGGGGGGGGGGGGGGGGGGGGGGGGGGGGGGGGGGGGGGGGGGGGGGGGGGGGGGGGGGGGGGGGGGGGGGGGEGGFFDEGGGGGGGGGGGGGGGGGGGGGGGGGGEGGGGGGGG?FGGGGGFGFCD=:EG7BGGGFFFGGGGGFFFFFFFFGGGGCFFFFFFBFD9ACDGFFF?FFFFFF?FFAA?F?69A8?FFFBF2A?FA?<2<<?FFDF246/?A>AFG@9):7>AB>
@M06628:26:000000000-CRM2J:1:1101:9593:6619 2:N:0:102
CAGCCTTGCGACCATACTCCCCAGGCGGAGAACTTAACACTTTCGCTACGACTGGAAGGCTATGAACGACCCTACAACTAAGTGCTCATCGTTTCCAGCTAAGACTAACGGGGTATCTAATCCCGTTTGCTACCTTAGCTTTCGTGCCTCAGCGTCAGAAGAGACCCAGTGACCCGCCTTCCCAACCGGTTTTCCTCAAGATATTAACGCATTCCACCGCTCCACCTTCAGTTCCTCTACCCTCAGTCTCCCCCAATCACGCAAGATTTGAGTCCATTTC
+
9F,,CFGGGG++@:FGGGGGGGGGGGGG766CFFGGG<CF9FG@FGG,@F@68699C,B=6,6,,,,,,8CF8,CF,,,:,,CF,,,,,,9BF+,5,,,B55,5?<,,:CFGG==,46D8>D,A3D3,6338@FGEA,=EF93=6+++3,8,4+++1>E,<7,@>@ECF?CF+24:CEG49****:5D)*):)*/9+.88*3+.+;))(((:D))+;731(61(5(.)(.66))-).:))).)4((.-))-(((46:??((((.)*.))-+).*+3).)6
@M06628:26:000000000-CRM2J:1:1101:18899:6869 2:N:0:102
TAATCTTGCGACCGTACTCCCCAGGCGGAATGCTTAATCCGTTAGGTGTGACACCAAAGGGCAAGCCCCCTGACGTCTGGCATTCATCGTTTACGGTGTGGACTACCAGGGTATCTAATCCTGTTTGCTCCCCACACTTTCGTACCTCAGCGTCAGTATCGAGCCAGTGAGCCGCCTTCGCCACTGGTGTTCCTCCAAATATCTACGAATTTCACCTCTACACTTGGAATTCCACTCACCTCTCTCGAACTCTAGACTGATAGTTTACAGGGCAGTTCCAG
+
GGFGGGGGGGGGGGGGGGGGGGGGGGGGGGGGGGGGGGGGGGGGGGGGGGGGGGGGGGGGGGGGGGGGGGGGGGGGGGGGGGGGGGGGGGGGGGGGGGGGGGGGGGGGGGGGGGGGFFGGGGGGGGFGGGGGGGGGGGGGGGGGGGFGEGGGGGEG;AFGGGGGGFGGGGGFFGGGGGGFGDDFFFCF<FGFFFFFAEFG>EG5CFFFDDF@FEFGFG@AEFFFF@;E<F8);?-),0567?>B>BBFF?64-).:AA824>)1/:449?F33>EG<A<<6
@M06628:26:000000000-CRM2J:1:1101:15822:6907 2:N:0:102
TAATCTTGCGACCGTACTCCCCAGGCGGAATGCTTAATCCGTTAGGTGTGACACTGAAGGGCAAGCCCCCCAACGTCTGGCATTCATCGTTTACGGCGTGGACTACCAGGGTATCTAATCCTGTTTGCTCCCCACGCTTTCGCACCTCAGCGTCAGTATCGAGCCAGTGAGCCGCCTTCGCCACTGGTGTTCCTCCGAATATCTACGAATTTCACCTCTACACTCGGAATTCCACTCACCTCCCTCGAACCTTAGACTTCCAGTATGAGAGGCAGTTCCAG
+
GFGGGGGGGGGGGGGGGGGGGGGGGGGGGGGDGGGGGGGGGGGGGGGGGGGGGGGGGGGGGGGGFGGGGGGGGGGGGGGGGGGGGGGGGGGGGGGGGGGGGGGGGGGGGGGGGGGGGGGGGGEFFGGGGGGGGGGGGGDGFGGDGGGGGGGGGGGGGGGGGGGGGDGGGGFFGGGGGGGFGGDEF6FCFGGFFFFFB98D*<CEFF::??80><<CFGFAFA?A7149(47A94>-4:?F??(-323::4((.)4)5<>B24:F?FBFF<E:6DGGFFFFA
@M06628:26:000000000-CRM2J:1:1101:4058:7097 2:N:0:102
TAATCTTGCGACCGTACTCCCCAGGCGGAATGCTTAATCCGTTAGGTGTGACACCGAAGGGCAAGCCCCCCGACGTCTGGCATTCATCGTTTACGGTGTGGACTACCAGGGTATCTAATCCTGTTTGCTCCCCACACTTTCGTACCTCAGCGTCAGTATCGAGCCAGTGAGCCACCTTCGCCACTGGTGTTCCTCCAAATATCTACGAATTTCACCTCTACACTTGGAATTCCACTCACCTCCCTCGAACTCTAGACTGATAGTTTACAGGGCAGTTCCAG
+
EEFGAEFE<@:E@@BFGFGGGGGDGGGEGGGGGGGFFFFGDGGGGGGFG:EGFE@FEECGGGFGEF<FFDEGGG7FGGGGGGGGGGGGGGGGGGGGEFGC7?FGFGGFFCEADDFF;FGCGDADFGCGGGFGGGGDFGGFGDGCGGGDD9DGGGGGGCGGGFGDGGGGFD?FCDG,:FGFEDCDFACC7C<CFCF@FE=FF7F<FF;;(6@7:<CFFG?FF21>FF>7)<84<AABF<:<FF6?329:7?0442:6<BFBF9)*9*:>9)?:1)1*6:<4.
@M06628:26:000000000-CRM2J:1:1101:18930:7726 2:N:0:102
TAATCTTGCGACCGTACTCCCCAGGCGGAATGCTTAATCCGTTAGGTGTGACACCAAAGGGCAAGCCCCCTGACGTCTGGCATTCATCGTTTACGGTGTGGACTACCAGGGTATCTAATCCTGTTTGCTCCCCACACTTTCGTACCTCAGCGTCAGTATCGAGCCAGTGAGCCGCCTTCGCCACTGGTGTTCCTCCAAATATCTACGAATTTCACCTCTACACTTGGAATTCCACTCACCTCTCTCGAACTCTAGACTGATAGTTTACAGGGCAGTTCCAG
+
GGGGGGGGGGGGGGGGGGGGGGGGGGGGGGGGGGGGGGGGGGGGGGGGGGGGGGGGGGGGGGGGGGGGGGGGGGGGGGGGGGGGGGGGGGGGGGGGGGGGGGGGGGGGGGEGGGGGFGGGGGGGGGGGGGGGGGGGGGGGGGGGGGGGGGGGGGGGGFGGGGGGGGGGFEGFCGGDGGGFGGDDFAFGGGGFAEFFFFFGGGGFFFFFDFFFGFFGFGE8<E@EF@EE<EFCE?EA:4:67:223<BFF:?AAA9)<A:?24)9@FFA<?G36<CF>FFD6
@M06628:26:000000000-CRM2J:1:1101:23300:8075 2:N:0:102
TAATCTTGCGACCGTACTCCCCAGGCGGAATGCTTAAAGCGTTAACTGCGTCACCGAAGAGCAAGCTCCCCGACGACTGGCATTCATCGTTTACGGTGTGGACTACCAGGGTATCTAATCCTGTTTGCTCCCCACACTTTCGCACCTCAGCGTCAGTATCGAGCCAGTGAGCCGCCTTCGCCACTGGTGTTCCTCCGAATATCTACGAATTTCACCTCTACACTCGGAATTCCACTCACCTCTCCCGACCTCTAGACCAGAAGTTTTGGAGGCAGTTCCGG
+
GGGGGGGGGGGGGGGGGGGGGGGGGGGGGGGGGGGGGFFGGGGGGGGGGGGGGGGGGGGGGGGGGGGGGGGGGGGGGGGGGGGGGGGGGGGGGGGGGGGGGGGGGGGGGGGGGGGGGGGGGGGGGGGGGGGGGFGGGGGGGGGGGGGGGGGGCGGGGGGGGGGGGGGGGFFFFDDEGDG>EGGFFFGGGGGFFCFFFF>DFGGFFFFFFFF?C>FF=FFB><?:??6;:B:<AFFFF<FFFF>((.3(46(.8A<2A28?B7?FFF<<(,7:0);?AFFF9
@M06628:26:000000000-CRM2J:1:1101:21694:8308 2:N:0:102
CAATCTTGCGATCGTACTTCCCAGGTGGGATACTTAATGCTTTCGCTCAGACACACACTGTGTATCGCGTATGTCGAGTATCCATCGTTTAGGGCGTGGACTACCAGGGTATCTAATCCTGTTTGATCCCCACGCTTTCGTGCCTCAGTGTCAATCACCCCGTAGTAAGCTGCCTTCGCAATTGGTGTTCTATGTCATATCTAAGCATTTCACCGCTACATGACATATTCCGCTTACCTCCAGGGCATTCAAGACAGATAGTATCAATGGCAGTTTCCGAG
+
GGGGGGGGGGGGGGGGGGGGGGFGGGGGGGGGGGGGGGGGGGGGGGGGGGGGGGEGGGGGGGGGGGGGGGGGGGFFGGFGGGGGGGGGGGGGGGGGGGGGGGGGGGGGGGGGGGGAFGGGGGGGGGGGFGGGGGGDGGGGGGGGGGGGGGGFGGGGGGGGEGGDEFGGFEEFG?CCGFDECGGFFFGGGGGAFFFC>CFFGGGEBFFFF?CAFF@<BG>EECEEFE9?CEEEF?67;EFFF@;DF<@;E5<CEE??<?FAFAFFFGFFFFGFF@GC>9?0(
@M06628:26:000000000-CRM2J:1:1101:28483:8374 2:N:0:102
TAATCTTGCGACCGTACTCCCCAGGCGGAATGCTTAATCCGTTAGGTGTGTCACCGAATTGCATGCAACCCGACGACTGGCATTCATCGTTTACGGCGTGGACTACCAGGGTATCTAATCCTGTTTGCTCCCCACGCTTTCGCACCTCAGCGTCAGTATCGAGCCAGTGAGCCGCCTTCGCCACTGGTGTTCCTCCGAATATCTACGAATTTTACCTCTACACTCGGAATTCCACTCACCTCTCTCGACCTCAAGACTACCAGTATGAAAGGCAGTTCCAG
+
GGGGGGGGGGGGGEGGGGGGGGGGGGGGGGGGGGGGGGCE:FFGGGGGGGGGGGGGGGEF<FFGGGGGGGGD:@FDEEFEFCFFGGGGGGGGFAFCFGGCGDDFGGGGFEGF@FFGFCFGBDFGFGDGGF=DE=EGGEGGGCECCF>FG,>CEGGGGGC@CCCEB,=CF,CF48CCEG65E<CDFFC0CF3CCEF@:98DFFGF*9<0.,8F*6A7*>2<423<F0(12(3<)-9)4(:6<<?B??22610:4:)424<01.)9=FB)4)+)()2C<2:>-
@M06628:26:000000000-CRM2J:1:1101:4459:8386 2:N:0:102
TAATCTTGCGACCGTACTCCCCAGGCGGAATGCTTAATCCGTTAGGTGTGTCACCGAATAGCATGCTACCCGACGACTGGCATTCATCGTTTACGGTGTGGACTACCAGGGTATCTAATCCTGTTTGCTCCCCACACTTTCGCACCTCAGCGTCAGTATCGAGCCAGTGAGCCGCCTTCGCCACTGGTGTTCCTCCGAATATCTACGAATTTCACCTCTACACTCGGAATTCCACTCACCTCTCTCGAACTCTAGACTGATAGTTTATGAGGCAGTTCCGA
+
FGGGGGGGGGGGGGGGGGGGGGGGGGGGGGGGGGGGGGGGGGGGGFGGGGGGGGGGGGGGGGGGGGGGGGGGGGGGGGGGGGGGGGGGGGGGGGGGGGGGGGGGGGGGGGGFGGGGGGGGGGGGGGGGGGFGEGGGGGGGGGGGGGGGFFCGGGGGGGGFGGFGGGGGF;FFGGGGGGGFGGGEFFGGGGGFFFFFFFFGGGGFFFF@;?=@FEFGFCEFFFF<@?FB?:?AFA><BBBFFFF?FB?04?<DBAAAFFFFBAAFFGA><AC:<B5:ABDF,
@M06628:26:000000000-CRM2J:1:1101:25937:8646 2:N:0:102
CAGCCTTGCGACCATACTCCCCAGGCGGAACACTTAACGCTTTCGCTACGGCCGAGAGGATGTGGAGGTCCCCTCAACCCAGTGTTCATCGTTTACGGCTAGGACTACCGGGGTATCTAATCCCGTTCGCTACCCTAGCTTTCGTGCCTCAGCGTCAGAAAAGATCCAGTGATGCGCTTTCGCCACCGGTGTTCCCTATGATATCAACGCATTTCACCGCTCCACCATAAGTTCCCATCACCCCTATCTTCCTCAAGCCTGGTGGTTTGAAACGCAGTTC
+
GGGCFGGGGGGGGGGGGGGGGGGGGGGGGGEFGGGGGGGGEGGGGGGDGGFGGCCFGGEGGGGGGGGGGGGGGGGFGCGCCFF@FEGGGGF4FCFF=CGCCGADECGFEGCEF=8AFGGAFG;CF>@FCGGDGDFG@FFGGGG8F7CE,A:?FGEGGGGGCFGGGGF=GGGFFCGGGD*)<*9>EFCC5EGFFFFEFFF7CGG3=BAF69>:C6)2@G6>1>B?>4(),,<94:<2<9:?3?.9(-.,6:><><),2>07?::7391<?F+84.:5;?A2
@M06628:26:000000000-CRM2J:1:1101:24807:8673 2:N:0:102
TAATCTTGCGACCGTACTCCCCAGGCGGAATGCTTAATCCGTTAGGTGTGACACCGAACAGTATACTGCCCGACGTCTGGCATTCATCGTTTACGGCGTGGACTACCAGGGTATCTAATCCTGTTTGCTCCCCACGCTTTCGCACCTCAGCGTCAGTATCGAGCCAGTGAGCCGCCTTCGCCACTGGTTTTCCTCCGAATATCTACGAATTTCACCTCTACACTCGGAATTCCACTCACCTCTCTCGAACTCTAGACCGGCAGTTTTGAAGGCAGTTCCAA
+
GGGGGGGGGGGGGGGGGGGGGGGGGGGGGGGGGGGGGGGGGGGGGGGGGGGGGGGGGGGGGGGGGGGGGGGGGGGGGGGGFGGGGGGGGGGGGGGGGGGGGGGGGGGGGGGGGGGGGGGGGGFGGGGGGFGGGGGGGGGGGGGEGGFG?7FGGGGGGGFGGGGECDDF6BCADDGC*CG>EGDFFFG:*=8AFFF@ABBG:CECFFFFFFB47<BG6C)-<43-???0<F2><<A4:?BF2:?()5:4,,2:64)-)4(-(((79>4:BAF@:5*7:>AA:
@M06628:26:000000000-CRM2J:1:1101:16022:8715 2:N:0:102
TAATCTTGCGACCGTACTCCCCAGGCGGAATGCTTAATCCGTTAGGTGTGTCACCGAACAGTATACTGCCCGACGACTGGCATTCATCGTTTACGGTGTGGACTACCAGGGTATCTAACCCTGTTTGCTCCCCACACTTTCGTACCACAGCGGCAGTATCGAGCCAGTGAGCCGCCTGCGCCCGTTGTGTTCCCCCAACTCTCTACGACTTTCACCTCCACACTTGAAATTCCCCCCACCTCACTCGCCCCAAAGATCAGGAGCTAAGGACGCGGTTACGG
+
C6@CEFEAFGGFEGGGGGGGGGGGCF@FF7,,CCDG,FCF7C<,B@F99BCFFF,6@>@7<CF<9FF,6BFFEF++C78<F,,C?,C;DG87DCB@FCFCG9<FD,E,,@FGGBDFDF,1=FFF9,=EEEF7EEE7:DEA,3@E@G7BBC71*59*;DF?:*;4:,>C,,,;;5****;)77))2)*21097+).4>7)20262/7(((-(/*)):=*(.43,(*)),.64)..(,,216(((()),((((((.(()))).(-))*),.)*)-7*23(4(-
@M06628:26:000000000-CRM2J:1:1101:11964:8738 2:N:0:102
CAACCTTGCGGCCGTACTCCCCAGGCGGTCAACTTCACGCGTTAGCTTCGTTACTGAACAGCAAGCCGTCCAACAACCAGTTGACATCGTTTAGGGCGTGGACTACCAGGGTATCTAATCCTGTTTGCTCCCCACGCTGTCGCGCCTCAGTGTCAGAACTGGTCTAGCTGTCCGCCTTCGCCACGAGTGTTCTCCCCCATCTCTACGCATTTCACCGCTACACAGGAAATTCAACCACCCTCTACCATACTCTAGCTCGACAGTTTTGAATGCAGTTCCCA
+
FGGFFGGGCG7FGGGGGGGGFEGGGGGGGGBFCEFG<CFAFGGGGGGGGEFGFGGFFGGGFEEF,4<>FFFCFGGDGEGDFGAEEFFF@FFGGGGG@>CGDEGCGGGGGGGGDGCFFFA9FEFGGGGGFEBFGFEEGGGEGGCEDFGGGEGGGGCG?FFG?@9FGB;CD;2/2:?CEEG?E28/8;79C@CFF58;5959DC:58@13:04=>>>*0<90(...712<0):9))62:181(,(5:),641:2>2A2)6:03:97*2<14<F?4@GF5)65)
@M06628:26:000000000-CRM2J:1:1101:15701:8817 2:N:0:102
TAATCTTGCGACCGTACTCCCCAGGCGGAATGCTTAATCCGTTAGGTGTGTCACCGAACAGTATACTGCCCGACGACTGGCATTCATCGTTTACGGTGTGGACTACCAGGGTATCTAATCCTGTTTGCTCCCCACACTTTCGTACCTCAGCGTCAGTATCGAGCCAGTGAGCCGCCTTCGCCACTGGTGTTCCTCCAAATATCTACGAATTTCACCTCTACACTTGGAATTCCACTCACCTCTCTCGAACTCAAGACCAGGAGTTTAGGAGGCAGTTCCGG
+
GGGGGGGGGGGGGGGGGGGGGGGGGGGGGGGGGGGGGGGGGGGGGGGGGGGGGGGGGGGGGGGGGGGGGGGGGGGGGGGGGGGGGGGGGGGGGGGGGGGGGGGGGGGGGGGGGGGGFGGGGGGGGGGGGGGGGGGGGGGGGGGGGGFGGGGGGGGGGGGGGGGGGGGGGGGFFGGGGGGFGGGFFFGG5FDFFFFFFFFGGGGFFFFF@;?FGFFFAGFFFFFFB>FB9<:><AFF?<:1<BFB27?FFFFFFB?28016<??FFGFB?2E>(5*CADDF(
@M06628:26:000000000-CRM2J:1:1101:5938:9009 2:N:0:102
TAATCTTGCGACCGTACTCCCCAGGCGGAATGCTTAATCCGTTAGGTGTGTCACCGAGTTGCAAGCAACCCGACGACTGGCATTCATCGTTTACGGCGTGGACTACCAGGGTATCTAATCCTGTTTGCTCCCCACGCTTTCGCACCTCAGCGTCAGTATCGAGCCAGTGAGCCGCCTTCGCCACTGGTGTTCCTCCGAATATCTACGAATTTCACCTCTACACTCGGAATTCCACTCACCTCTCTCGAACTCAAGACTAACAGTATCAAAGGCAGTTCCAG
+
GGGFGGGGGGGGGGGGGGGGGGGGGGGGEEGFGGGGEGGGGGGGGGGGGGGGGGGGGGGGGGGGGGGGGGGGGGGGGEEGFFGGGGGGGGGGGGGGGGGGGGGGGGGGGGGGGGGGGGGGGGFGGGGGGFGGGGGGDEGCFGGGGGDFGGGGGGDGGG@BEFCEGFGGGGGFGGGGGGGFGGGFFFFFGFDFFEF@E>DDGFGFFFBBB:?FGFFG=C?BB<FAFF:B6:BA2<A:??F:5:2:).4>:B2AA??7?A)30).9?74)6)<5()*06-:2.
@M06628:26:000000000-CRM2J:1:1101:5918:9017 2:N:0:102
TAATCTTGCGACCGTACTCCCCAGGCGGAATGCTTAATCCGTTAGGTGTGTCACCGAGTTGCAAGCAACCCGACGACTGGCATTCATCGTTTACGGCGTGGACTACCAGGGTATCTAATCCTGTTTGCTCCCCACGCTTTCGCACCTCAGCGTCAGTATCGAGCCAGTGAGCCGCCTTCGCCACTGGTGTTCCTCCGAATATCTACGAATTTCACCTCTACACTCGGAATTCCACTCACCTCTCTCGAACTCAAGACTAACAGTCTCAAAGGCAGTTCCAG
+
GFGGGGGGGGGGGGGGGGGGGGGGDGGGGGGGGGGGGGGGGGGGGGGGGGGGGGGGGGGGGGG?ECFGGGGGGGGGGGGGGGGGGGGGGGGGGGFEGGGG7CFGFGGGGEGGGGFDFAFGGFGGGGFFGGGGGFEGGGGGGGGEGGFGGGGG>EGGGFGGGFGGGFEFFFGFGDE=CEC;5C7>69<CCFDFFEFFFF><D?GAFF::F1<6CFAFFG?)6<?<F:?>2:?<<<DA?0?:4?<:BF?01:<<A043?A<BF029**)6<2<)4);?A<2))
@M06628:26:000000000-CRM2J:1:1101:5937:9026 2:N:0:102
TAATCTTGCGACCGTACTCCCCAGGCGGAATGCTTAATCCGTTAGGTGTGTCACCGAGTTGCAAGCAACCCGACGACTGGCATTCATCGTTTACGGCGTGGACTACCAGGGTATCTAATCCTGTTTGCTCCCCACGCTTTCGCACCTCAGCGTCAGTATCGAGCCAGTGAGCCGCCTTCGCCACTGGTGTTCCTCCGAATATCTACTAATTTCACCTCTACACTCGGAATTCCACTCACCTCTCTCGAACTCAAGACTAACAGTATCAAAGGCAGTTCCAG
+
AFGGGGGGGGGGGGGGGGGGGGGGGGGGGGGFGGGGGGGGGFGGGGGGGGGGGGGGGGGGGGGFGGGGGGGGGGGGGGGGGGGGGGGGGGFGGGGGGGG:FDFFGGGGGGGGGFFGGGGGGGGGGGGGGGFFGFGGGGGGGGEGGGGGCFGGGGGGFGGGCGGCEF5F:2?FGGGGGGGFGGGFFFGFGF<CFFFFFFBGD9EAFF):<<BFFBAFFFDFFFF244:B<B2)6<AA?02:?BF?8<?2:<?>FFFF:9ABFB7=FC4<<4<0(<;F9A)4-
@M06628:26:000000000-CRM2J:1:1101:5141:9229 2:N:0:102
TAATCTTGCGACCGTACTCCCCAGGCGGAATGCTTAATCCGTTAGGTGTGTCACCGAACAGTATACTGCCCGACGACCGGCATTCATCGTTTACGGTGTGGACTACCAGGGTATCTAATCCTGTTTGCTCCCCACACTTTCGTACCTCAGCGTCAGTATCGAGCCAGTGTGCCGCCTTCTCCACTGGGGTTCCCCCAAATATCTACGAATTTCACCCCTACACTTGGAATTCCACCTACACCTCTCCAACTCAAGACCAGGAGTTTATGAAGACGTTCCT
+
CF,FGGGGGGGEG:FGGG,FGGGGGGGGFGGFGGGGGGCGGGGGGFGDG@F<FGEG7FFGGD95<CF,,,,8++7+++8=++@5555,8FCGB<B:EDBF7<,:33,75CE,,@;E39693>,C<E8=AFD7E7C8+@;EB8@,@FGG7CEDG:9::>D,***=>,22>2,4+:5:*/2*=:+==)**:C55))0.)()2CGGFC8((((-97)50)93(((4)*),.62062).((((,(,4:B0(.82(4)()42((,414@:D4))-+*))/2-(,:
@M06628:26:000000000-CRM2J:1:1101:8443:9428 2:N:0:102
TAATCTTGCGACCGTACTCCCCAGGCGGAATGCTTAATCCGTTAGGTGTGACACCGAAGGGCAAGCCCCCCGACGTCTGGCATTCATCGTTTACGGTGTGGACTACCAGGGTATCTAATCCTGTTTGCTCCCCACACTTTCGTACCTCAGCGTCAGTATCGAGCCAGTGAGCCGCCTTCGCCACTGGTGTTCCTCCAAATATCTACGAATTTCACCTCTACACTTGGAATTCCACTCACCTCTCTCGAACTCTAGACTGATAGTTTACAGGGCAGTTCCAA
+
GGGGGGGGGGGGGGGGGGGGGGGGGGGGGGGGGGGGGGGGGGGGGGGGGGGGGGGGGGGGGGGGGGGGGGGGGGGGGGGGGGGGGGGGGGGGGGGGGGGGGGGGGGGGGDGGGGGGGGGGGGGGGGGGGGGGGGGGGGGGGGGGGGGGGGGGGGGCGGGGGGGGGGGGGGGFG5EEEGGFGGGFFFGGGGGFFFFFFFFGFCCCCC?B:?FFGFBFFF<2AFFFFA:BAB0>FFF>B7??FFFF<?B?FF6AA2:>FFF:AFFFFFFB<46BBFGCAFBDA
@M06628:26:000000000-CRM2J:1:1101:17540:9446 2:N:0:102
TAATCTTGCGACCGTACTCCCCAGGCGGAATGCTTAATCCGTTAGGTGTGTCACCGAACAGTATACTGCCCGACGACTGGCATTCATCGTTTACGGTGTGGACTACCAGGGTATCTAATCCTGTTTGCTCCCCACACTTTCGTACCTCAGCGTCAGTATCGAGCCAGTGAGCCGCCTTCGCCACTGGTGTTCCTCCAAATATCTACGAATTTCACCTCTACACTTGGAATTCCACTCACCTCTCTCGAACTCAAGACCAGGAGTTTAGGAGGCAGTTCCAG
+
GGGGGGGGGGGGGGGGGGGGGGGGGGGGGGGGGGGGGGGGGGGGGGGGGGGGGGGGGGGGGGGGGGGGGGGGGGGGGGGGGFGGGGGGGGGGGGGGGGGCFGGGGGGGGGGGGGGGGGGGGGGGGGGGGGGGGGGGGGGGGGGGGGGGGGGGGGGGG;<EGGGGGFGGGFGFGGGGGGGFGGGFFFGGGGGFFFFFFFBGDGGFFFF<DFFF=?EGFGFFFC@FFBFF<A>BFFA>?77?BFFFFF?FFFB<>?<ABF?F6<67FG9<:AE@0BGGFFFF-
@M06628:26:000000000-CRM2J:1:1101:5991:9516 2:N:0:102
CAGCCTTGCGACCATACTCCCCAGGCGGAACACTTAACGCTTTCGCTACGGCCGTGAGGATGTGGAAGTCCCCCCAACCCAGTGTTCATCGTTTACGGCTAGGACTACCGGGGTATCTAATCCCGTTCGCTACCCTAGCTTTCGTGCCTCAGCGTCAGAAAAGATCCAGTGAGTCGCTTTCGCCACCGGTGTTCCCTATGATATCAACGCATTTCACCGCTCCACCATAAGTTCCCATAACCCCTATCTTCCTCGAGCTCGGGGGTTTGAAACGCAAGTC
+
EFFFDGFFGGGGGGGGGGGGGGGGGGGGGGGGGGGGGGCGGGGGGGGGGGGGGE6@E@F8,EG9FGFDFEGGF7FFGGG:FCEFGFGGGGGFEFGG:BFGGGGGGGGGGGGGGGDFGGFFGGGFCGFGGGGEEGGGGGFGGFGG:<5DF<>9EEGGGGFFGGG:BFGGG;?F*2::77/=?DDEFDGD)=<B>CF)07F77<9:F6>::>>EDFFGFF199(7>FBF2)4)64<>?>A<>BF6?F:>?<A24AA2(-8;)(((075(41)?B2<:E0(69
@M06628:26:000000000-CRM2J:1:1101:7031:9560 2:N:0:102
TAATCTTGCGACCGTACTCCCCAGGCGGAATGCTTAATCCGTTAGGTGTGACACCGAACAGTATACTGCCCGACGTCTGGCATTCATCGTTTACGGTGTGGACTACCAGGGTATCTAATCCTGTTTGCTCCCCACACTTTCGCACCTCAGCGTCAGTATCGAGCCAGTGAGCCGCCTTCGCCACTGGTGTTCCTCCGAATATCTACGAATTTCACCTCTACACTCGGAATTCCACTCACCTCTCTCGAACTCTAGACCAGGAGTTTTGGAGGCAGTTCCGG
+
FGGGGGGGGGGGEGGGGGGGGGGGGGGGGGGGGGGGGGGGGGGGGGGGGGGGGGGGGGGGGGGGGGGGGGGGGGGGGGGGGGFGGGGGGGGGGGGGGGGGGGGGGGFGGGGGGGGGGGFGGGGGGGGGGGGGEGGGGGGGGGGGGGGGGGGGGGGGGGGGGGGGGFGGGGGFDGGEGGGFED<AFFGGGGGFFFFFFFFGGGGFFFDFFFFCGFFGFFFFBFFBF?FF8:.6:AAABF>BF:4<2?:DFFFBAF>).:BF224@FGFF4>GBB>EGA>90>
@M06628:26:000000000-CRM2J:1:1101:18502:9779 2:N:0:102
TAATCTTGCGACCGTACTCCCTAGGTGGGATGCTTAATGCGTTAGCTGCGCCACTGAACAGTTAACTGTCCAACGGCTAACATCCATCGTTTACGGTGTGGACTACCAGGGTATCTACTCCTGTTTGCTCCCCACACTTTCGCACCTCAGCGTCAGTATCCAGCCAGTGATCCGTCTTCGCTACTGGTTTTCCTCCGAATATCTTCGATTTTCACCTCTACACCCGGATTTCCCCCCTCCTCCTTCGTACACTAGACTACCATTAACAAGGGCAGTTCCCA
+
,FG,EGGGGGG+CEGGGGGGG8FGG,EF:,F6FFGG<,,C+FF:FGG9,@:FGGGGG@,669,C,E@69,:,CF,FB:=,95,,4954,C,4+9+@FFC:4,,9,,,,A==F,A>;4,76@F,,9,,,,CF8C=C++@>=,6B8+30@F?8136+32,3,,3,34,,=:,,1=7*31*=9@**3//;F*,3=A*:@?2><*47?+4((*1-+=58>F4).96:(0:(,(,).7)((,((4(.(())(((,(..5))).-((,)96*))585),)/2-64))
@M06628:26:000000000-CRM2J:1:1101:29027:10296 2:N:0:102
TAATCTTGCGACCGTACTCCCCAGGCGGAATGCTTAATCCGTTAGGTGTGACACCGAAGGGCAAGCCCCCCGACGTCTGGCATTCATCGTTTACGGTGTGGACTACCAGGGTATCTAATCCTGTTTGCTCCCCACACTTTCGTACCTCAGCGTCAGTATCGAGCCAGTGAGCCGCCTTCGCCACTGGTGTTCCTCCAAATATCTACGAATTTCACCTCTACACTTGGAATTCCACTCACCTCTCTCGAACTCTAGACTGATAGTTTAGGAGGCAGTTCCAG
+
GGGGGGGGGGGGGGGGGGGGGGGGGGGGGGGGGGGGGGGGGGGGGGGGGGGGGGGGGGGGGGGGGGGGGGGGGGGGGGGGGGGGGGGFGFGGGGGGGGGGGFGGDFCGGGGGGGGGGGGGGGFGGGGGGGGFGFGGGGGGGGGGGGGGGGGGGGGGGGGGCCCE@FGGGGGFGGGEGEGFGDGFFADCGEGFFFFFFFFGGGGFFFF?DFFFDABGFGFFFFFFFFF?<A?AABBBF:?FFFBBF?:B??FAD<A9AB?FFFBF4C<A7AFEBBEGFA>2-
@M06628:26:000000000-CRM2J:1:1101:26441:10378 2:N:0:102
CATTCTTGCGAACGTACTCCCCAGGTGGGATACTTATCACTTTCGCTTGGCCGCCGAGACCGAAGTCCCGACAGCTAGTATCCATCGTTTACGGCGTGGACTACCGGGGTATCTAATCCCGTTCGCTCCCCACGCTTTCGTCCATCAGTGTCAGTATATAGTTAGTCACCTGCCTTCGCAATTGGTGTTCTATGTGATATCTATGCATTTCACCGCTACACCACATGTTCCGGCAACTTCACTATAACTCAAGACCTACAGTACCAAAGGCAATTTTATGG
+
GGGGGGGGGGGGGGGGGGGGGGGGGGGGDCGFGGGGGGGGGGGGGGGGGGGGGGGGGGGGGGGGGGGGGGGGGGGGFGGGGGGFGGGGGGGGGGGGGFGEGGGGGGGGGGGGGGGGGGGGGGGGGGGGGGGF>CGGGGFGFGGEGGGGFGGGGGGGGGGGGGGCGFGGGGGFGGFGGGGFGGGFFFGGGGGFFFFFFEFGGGGCAF37CC?=F8?C><9>?7<?4?FFFFFFFB61:0AAF?AAB2:A)-)872:?7>BBFA>**:7?:15@()2A<A<>0
@M06628:26:000000000-CRM2J:1:1101:20555:10478 2:N:0:102
TAATCTTGCGACCGTACTCCCCAGGCGGAATGCTTAATCCGTTAGGTGTGACACCAAAGGGCAAGCCCCCTGACGTCTGGCATTCATCGTTTACGGTGTGGACTACCAGGGTATCTAATCCTGTTTGCTCCCCACACTTTCGTACCTCAGCGTCAGTATCGAGCCAGTGAGCCGCCTTCGCCACTGGTGTTCCTCCAAATATCTACGAATTTCACCTCTACACTTGGAATTCCACTCACCTCTCTCGAACTCTAGACTGATAGTTTTGGAGGCAGTTCCGG
+
GGGGGGGGGGGGGGGGGGGGGGGGGGGGGGGGGGGGGGGGGGGGGGGGGGGGGGGGGGGGGGGGGGGGGGGGGGGGGGGGGGGGGGGGGGGGGGGGGGGGGGGGGGGGGGGEGGGGGGGGGGGGGGGGGGGFGGGGGGGGGGGGGGGGGGGGGGGGGGGGGGGGGGGGGGGFGGGGGGGFGGGFFFGDFFGFFFFFFEFGGGGFFFFF<;DFCCFGFGFEFE@EFE@FFFEFEFFBB<??7?<<??BFF?:<><9)<AFF>A4BFGA?>2C>(7EGAFFB0
@M06628:26:000000000-CRM2J:1:1101:4771:10530 2:N:0:102
TAATCTTGCGACCGTACTCCCCAGGCGGAATGCTTAATCCGTTAGGTGTGTCACCGAGCAGCATGCTACCCGACGACTGGCATTCATCGTTTACGGTGTGGACTACCAGGGTATCTAATCCTGTTTGCTCCCCACACTTTCGCACCTCAGCGTCAGTATCGAGCCAGTGAGCCGCCTTCGCCACTGGTGTTCCTCCAAATATCTACGAATTTCACCTCTACACTTGGAATTCCACTCACCTCTCTCGAACTCAAGACTACCAGTATTAAAGGCAGTTCCAG
+
GGGGGGGGGGGGGGGGGGGGGGGGGGGGGGGGGGGGGGGGGGGGGGGGGGGGGGGGGGGGGGGGGGGGGGGGGGGGGGGGGGGGGGGGGGGGGGGGGGGGGGGGGGGGGGGGGGGGGGGGGGGGGGGGGGGGGGGGGGGGGEGGGF6DGGGGGGGGGGGGGGGGGGGGGFGFGGGGGGGFGGGFFFGG45CFFFF@F;FGGGGFFFFFFFFFGFFG*CE<E><:BDB0AA>AFFFFF:7???2:<??BFFF4<??A:AAFF>4==C<)<<CBBFGG<A<B9
@M06628:26:000000000-CRM2J:1:1101:8513:10716 2:N:0:102
CATTCTTGCGAACGTACTCCCCAGGTGGGATACTTATCACTTTCGCTTGGCCGCCGAGACCGAAGTCCCGACAGCTAGTATCCATCGTTTACGGCGTGGACTACCGGGGTATCTAATCCCATTCGCTCCCCACGCTTTCATCCATCAGTGTCAGCATATAGTTAGTCACCTGCCTTCGCAATTGTTTTTCTATGTTATATCTATGCATTTCACCGCTACACCACATGTTCCGGCAACTTCACTATAACTCAAAACCTACAGTAACAAAGGCAATTTTATCG
+
FFC@FGGGGGGEGGGGGGGGGGGGGFGGDFGGGGGGG,CFFGGFGGGGFCGFFEGE7@FFFCDGCFGFFF==C=?=FGGGEF<F@A?FEDFF:C:>44>:<@,6BB+3=3+@>FGGF9F8,9EFCCEE>:B>4*B:FEFG;D,D3C9?<@FGGD,;C9,6>FG:57D+>:<FGCE79/C;55>6+;*;5CGA=)1.1);@+=CC@4?E)<)+:3;CB59>BF?64)..:)61123123<A9?F9<)-6:4>7)4(:<4?B)))*/:48385<0?0CA4)-(
@M06628:26:000000000-CRM2J:1:1101:26852:10921 2:N:0:102
CAACCTTGCGGCCGTACTCCCCAGGCGGTCAACTTCACGCGTTAGCTTCGTTACTGAACAGCAAGCCGTCCAACAACCAGTTGACATCGTTTAGGGCGTGGACTACCAGGGTATCTAATCCTGTTTGCTCCCCACGCTGTCGCGCCTCAGTGTCAGAACTGGTCTAGCTGGCCGCCTTCGCCACGAGTGTTCTCCCCCATCTCTACGCATTTCACCGCTACACAGGAAATTCCCCCACCCTCTACCATACTCTAGCTCGACAGTTTTGAATGCAGTTCCC
+
FFFGFFF<FGGE@FFFGGGGGGF:FGGGG@:FFDGGFGFGGGGDGFFGGCFFFGFFGGGGGFCEFCFFGGGGGGDEGGGGGBEGDGEFD?FF7<F=FGGGGEA<FEFGGGFF<FGGGGBA;;FGGGF8EGCFE8C7CCEEBCCEGGGG@CECEGGCFE>FGGGD2,;>GGFF<DG5=EC;EG38>ADC3CFFFFFD>13*C9CC=C:9::?7C>>F)9163214;?0:0)6:<)426>??B?0<<).63,)344.66>?;9(496:9?B)+16*<<<9<?
@M06628:26:000000000-CRM2J:1:1101:9996:11029 2:N:0:102
CATTCTTGCGAACGTACTCCCCAGGTGGGATACTTATCACTTTCGCTTGGCCGCCGAGACCGAAGTCCCGACAGCTAGTATCCATCGTTTACGGCGTGGACTACCGGGGTATCTAATCCCGTTCGCTCCCCACGCTTTCGTCCATCAGTGTCAGTATATAGTTAGTCACCTGCCTTCGCAATTGGTGTTCTATGTGATATCTATGCATTTCACCGCTACACCACATGTTCCGGCAACTTCACTATAACTCAAGACCTACAGTATCAAAGGCAATTTTATGT
+
G@FGGGGGGGGGGGGGGGGGGGGGGGGGGGGGGGGGGGGGGGGGGGGGGGGGGGGGGGGGGGGGGGGGGGGGGGGGGGGGGGGGGGGGGGGGGGGGGGGGGGGGGGGGGGDGGGGGGGCGGGGGGGGGGGGGGGGGGGGGGGGGGGGGGGGGGGGGGGGGGGGGGGGGFGFFGGGGGFGB=GGFFFGGGGGFF?FFFEFGGGGFFFECFFFFGFFGFGBFFFFFFFBFFAA?FFBBFB<AFB25>AAFBB2?<7<1?FFFB<<?FGA>A?C50?EGFFFA)
@M06628:26:000000000-CRM2J:1:1101:12524:11270 2:N:0:102
TAATCTTGCGACCGTACTCCCCAGGCGGAATGCTTCATCCGTTAGGTGTGTCACCGAGTTGCATGCAACCCGACGACTGGCATTCATCGTTTACGGCGTGGACTACAAGGGGATCTAATCCTGTTTGCGCCCCACGCTTTTGCAGCTCAGCGTCACTATCTAGCCCCTGATCCGCCTTCGCCACTGGGGTTCCCCCGATGATCTCCGAATTTCACCTCTCCACACGAGATATCCTCAACGCCTCTCGAACCCCAGACTACCAGAATCAAAGGCAGCTCCAA
+
FEGGGGGDFGCGGGGGGGGGGGGGGGGG++,,CFG<E@,EFFFGGGGGEFGEGGG7FG,=CCE,5C,,CFG@+8>++++4:FFFAFFF8+AB=54?4@6C:8::3=,,:3C7:>C=,,7@9,,C3E,,+8+8@+B8C*:@,ED,,,7DC?8@CE5*5,,6,@C?C,*/;,,++****40)2*2=6/*/9>)2));:),)1:<<4*0(,(449>)-0/>).(61(82(((4)).).)))((,4(3:0(,((--(28:6)5(()))0*-6).0.:>**().(.
@M06628:26:000000000-CRM2J:1:1101:20894:11278 2:N:0:102
TAATCTTGCGACCGTACTCCCCAGGCGGAATGCTTAATCCGTTAGGTGTGTCACCGAATAGCATGCTACCCGACGACTGGCATTCATCGTTTACGGTGTGGACTACCAGGGTATCTAATCCTGTTTGCTCCCCACACTTTCGCACCTCAGCGTCAGTATCGAGCCAGTGAGCCGCCTTCGCCACTGGTGTTCCCCGAATATCTACGAATTTCACCTCTACACTCGGAATTCCACTCACCTCTCGCGAACTCTAGACTGATAGTTTTGGAGGCAGTTCCAGG
+
FGGGGGGGGGGGGGEGGGGGGGGGGGGGGGGGGGGGGGGGGGGGGGGGGGGGGGGGGGGGGGGGGGGGGGGGGGGGGCFGGGGGGGGGGFFGGGGGGGEFGGGGGGGGGGGFGGGGGGGGGFGFFFGGGGGGGGGGGGGGGGGGGGGGGGGGGGGEGFFGGGGGGFGGGGGFCGGGEGG>GGGFFFFGGGGFFEFF>BFGGGGCFF@@?1CF7CE454<A<<:<F?(:??>BFA>F7:FBF28(22(396<94<ABAF0AFDBFFGFFBBGD:E69).6<(
@M06628:26:000000000-CRM2J:1:1101:26130:11402 2:N:0:102
TAATCTTGCGACCGTACTCCCCAGGCGGAATGCTTAATCCGTTAGGTGTGTCACCGAATAGTATACTACCCGACGACTGGCATTCATCGTTTACGGTGTGGACTACCAGGGTATCTAATCCTGTTTGCTCCCCACACTTTCGTACCTCAGCGTCAGTATCGAGCCAGTGAGCCGCCTTCGCCACTGGTGTTCCTCCAAATATCTACGAATTTCACCTCTACACTTGGAATTCCACTCACCTCTCTCGAACTCAAGACCAGGAGTTTAGGAGGCAGTTCCGG
+
GGGGGGGGGGGGGGGGGGGGGGGGGGGGGGGGGGGGGGGGGGGGGGGGGGGGGGGGGGGGGGGGGGGGGGGGGGGGGGGGGDGGGGGGGGGGGGGGGGGGGGGGGGGGGGGGGGGGGGGGGGGGGGGGGGGGGGGGGGGGGGGGGEGGGGGGGGGGGGGGGGGGGGGGGGGFGGGGGGGFGGGFFFGGGGGFFFFFFFAGGGGFFFF;@F@FGFFDFGFFFFFFFEDFF<BFBFFFFFFFFF?BFFFF?2<AABDF?<??6:BFFGFF?>F@67?EAABF(
@M06628:26:000000000-CRM2J:1:1101:6266:11515 2:N:0:102
TAATCTTGCGACCGTACTCCCCAGGCGGAATGCTTAATCCGTTAGGTGTGACACCGAACAGTATACTGCCCGACGTCTGGCATTCATCGTTTACGGCGTGGACTACCAGGGTATCTAATCCTGTTTGCTCCCCACGCTTTCGCACCTCAGCGTCAGTATCGAGCCAGTGAGCCGCCTTCGCCCCTGGTTTTCCTCCGAATATCTACGAATTTCACCTCTACACTCGGAATTCCACTCACCTCTCTCGAACTAAAGACTCCCAGTATTAAAGGCAGTTCCAG
+
DGGGGGGGGGGGGGGGGGGGGGGGGCGGFEGFGGGGAFGGGGGCGFGFGGGGGGGGGEGGFGGGFGGGGFE@EEFGGG78FEEFFGGGGGGGFGDFCGGEC7<,:>FEGDGGAFFGD9DADGEFGF8DAEGGGFGCCGCGGGG>EGC:,ACEEEGGGD:DEF5CE:BCG9<FGC=E=EG=E5/:.8DF*>C@BEF8>15C*<C294:?(4(9C)6F69,4<4:-5(-(-43<A)))41:?7:)(,5(,(.(-,.--,4:???)9**.<4-0*2)AE)644)
@M06628:26:000000000-CRM2J:1:1101:7709:11555 2:N:0:102
TAATCTTGCGACCGTACTCCCCAGGCGGAATGCTTAATCCGTTAGGTGTGACACCGAAGGGCAAGCCCCCCGACGTCTGGCATTCATCGTTTACGGTGTGGACTACCAGGGTATCTAATCCTGTTTGCTCCCCACACTTTCGTACCTCAGCGTCAGTATCGAGCCAGTGAGCCGCCTTCGCCACTGGTGTTCCTCCAAATATCTACGAATTTCACCTCTACACTTGGAATTCCACTCACCTCTCTCGAACTCTCGACTGATAGTTTAGGAGGCAGTTCCAG
+
GFGGGGGGGGGGCFGGGGGGGGGGGGGGG7FGGGGGGDFGGGGGGGGEGGGGGCBCGFGGGGGGGGGGGGGG7FECEFDFFFGGGGEFCFGGGFGGGGGGGGC<BDFG<FGFFGGGC,E=CAFG9E?FGG8FEFGGGGFFGGF6CGGFGFDGEGGG=DFCGGGGGFGFF9CF4CC?E==FCD*>A6CCCGGFA?F().+:+<CC6@(/((49:2<7/5,-5<?A4<28)434))998(4?<B???20..24<A)1)3090<<:8=FFB7:C50)1262)<)
@M06628:26:000000000-CRM2J:1:1101:7727:11556 2:N:0:102
TAATCTTGCGACCGTACTCCCCAGGCGGAATGCTTAATCCGTTAGGTGTGACACCGAAGGGCAAGCCCCCCGACGTCTGGCATTCATCGTTTACGGTGTGGACTACCAGGGTATCTAATCCTGTTTGCTCCCCACACTTTCGTACCTCAGCGTCAGTATCGAGCCAGTGAGCCGCCTTCGCCACTGGTGTTCCTCCAAATATCTACGAATTTCACCTCTACACTTGGAATTCCACTCACCTCTCTCGAACTCTAGACTGATATTTTAGGAGGCAGTTCCAG
+
GGGGGGGGGGGGGGGGGGGGGGGGGGGGGGGGGGGGGGGGGGGGGGGGGGGGGGGGGGGGGGGGGGGGGGGGGGGGGGGGGGGGGGGGGGGGGGGGGGGGGGGGGGGGFGGGGGGGGGFGGGGGGGGGGGGGGGGGGGGGGGGGGGGGGGGGGGEEGGGGGGGGGFGGFGGFGGGGGGGFGGCDFFGFGFGFFFFFFFFFGGGFFFF;08?FGBAGFGFFFFFFFF284<BFB>A9:?:??B804>:?B:1).).)))3326)1=G>:7<?>:5??B2<66
@M06628:26:000000000-CRM2J:1:1101:10122:11723 2:N:0:102
TAATCTTGCGACCGTACTCCCCAGGCGGAATGCTTAATCCGTTAGGTGTGTCACCGAATAGTATACTACCCGACGACTGGCATTCATCGTTTACGGTGTGGACTACCAGGGTATCTAATCCTGTTTGCTCCCCACACTTTCGCACCTCAGCGTCAGTATCGAGCCAGTGAGCCGCCTTCGCCACTGGTGTTCCTCCGAATATCTACGAATTTCACCTCTACACTCGGAATTCCACTCACCTCTCTCGAACTCTAGACTAGGAGTTTTGTAGGCAGTTCCAA
+
GGGGGGGGGGGGGGGGGGGGGGGGGGGGGGGGGGGGGGGGGGGGGGGGGGGGGGGGGGGGGGGGGGGGGGGGGGGGGGGGGGGGGGGGGGGGGGGGGGGGGGGGGGGGGGGGGGGGGGGGGGGGGGGGGGGGGGGGGGGGGGGGGGDFGGGGGGGGGD7DEGGGGGGGGGFFCGGGGGGFGGGEFFFGFGGFFFFFFFBGGGGFFFFDFFFFGFFGFGEEFFFFFFFFFBFFBAFFFFFF7?<8<DF?FB06-4:AFFFF4:3;FGFF(6FB<FECA9>F5
@M06628:26:000000000-CRM2J:1:1101:24293:12032 2:N:0:102
CAGCCTTGCGACCATACTCCCCAGGCGGAACACTTAACGCTTTCGCTACGGCCGAGAGGATGTGGAAGTCCCCTCAACCCAGTGTTCATCGTTTACAGCTAGGACTACCGGGGTATCTAATCCCGTTCGCTACCCTAGCTTTCGTGCCTCAGCGTCAGAAAAGACCCAGTGTTGCGCCTTCGCCACCGGTGTTCCCTATGATATCAACGCATTTCACCGCTCCACCATAAGTTCCCAACACCCCTGTCTTCCTCAAGCTTGAGGGTTTGAAACGCAATTC
+
GGGGGGGGGGGGGGGGGGGGGGGGGGGGGGGGGGGGGGGGGGGGGGGGGGGGGGGGGGGGGGGGGGGGGGGGGGGGGGGGGGGGGGGGGGGGGGGGGGGGGGGGGGGGGGGGGGGGGGGFGGGGGGGGGDGDGGFGGGGGGGGGGGGGGFGGGGGGGGEGGGGGGGGGGGGFGFGGGGGFGGG>EEGG3=CAEEFFFEFGGGDEFF<;@>BFGFFGFDBBFFFBFFBAF?FB9>FFF:?FFFF;BF7?<AA<5AA?72:><BFF:DF:?BGF<3:/4:):
@M06628:26:000000000-CRM2J:1:1101:18018:12226 2:N:0:102
TAATCTTGCGACCGTACTCCCCAGGCGGAATGCTTAATCCGTTAGGTGTGACACCAAAGGGCAAGCCCCCTGACGTCTGGCATTCATCGTTTACGGTGTGGACTACCAGGGTATCTAATCCTGTTTGCTCCCCACACTTTCGTACCTCAGCGTCAGTATCGAGCCAGTGAGCCGCCTTCGCCACTGGTGTTCCTCCAAATATCTACGAATTTCACCTCTACACTTGGAATTCCACTCACCTCTCTCGAACTCTAGACTGATAGTTTTGGAGGCAGTTCCGG
+
GGGGGGGGGGGGGGGGGGGGGGGGGGGGGGGGGGGGGGGGGGGGGGGGGGGGGGGGGGGGGGGGGGGGGGGGGGGGGGGGGGGGGGGGGGGGGGGGGGGGGGGGGGGGGGGGGGGGGGGGGGGGGGGGGGGGGGGDGGGGGGGGGGGGGGGGGGGGGGGGGEGGGGGGGDGFFGGGGGGFGGGFFFGGGGGFFFFFFFFGGGGFFFFDFDFFGFFGFGFFFFFFFFFEFFEFEFFFFFFFFF?FFF0:736<922.)-4><AAFFGFF07AE6>;FAD4:(
@M06628:26:000000000-CRM2J:1:1101:1941:12251 2:N:0:102
CATTCTTGCGAACGTACTCCCCAGGTGGGATACTTATCACTTTCGCTTGGCCGCCGAGACCGAAGTCCCGACAGCTAGTATCCATCGTTTACGGCGTGGACTACCGGGGTATCTAATCCCGTTCGCTCCCCACGCTTTCGTCCATCAGTGTCAGTATATAGTTAGTCACCTGCCTTCGCAATTGGTGTTCTATGTGATATCTATGCATTTCACCGCTACACCACATGTTCCGGCAACTTCACTATAACTCAAGACCTACAGTATCAAAGGCAATTTTATGG
+
GFAFGGGGGGGGGGGGCDFGGEGGGFGGDFGGGGGGGGGGGGGGGGGGGGGFFGGGGGGGGEGGGGGGGGEDFFGGGGGCEGGGGGGFGGFGGGGGGCGEFGGDGGGGCEFGFGGDFF,,@>FFGGGGGFGGGGG7<FFGGGGGGGGGGGCFGGCEGGGGGGFFC;CFGEGFDGGGGC35=<7AAFFFG7CCC?FF6<FDGGG?FA57)9<CC@BD@<;2:1:1>:>AFAA?19B>?FABB2924<AD9<>B?7?B0<BBBFA9*76<>B5)(/<?<<><3
@M06628:26:000000000-CRM2J:1:1101:18283:12478 2:N:0:102
TAATCTTGCGACCGTACTCCCCAGGCGGAATGCTTAATCCGTTAGGTGTGTCACCGAACAGTATACTGCCCGACGACTGGCATTCATCGTTTACGGTGTGGACTACCAGGGTATCTAATCCTGTTTGCTCCCCACACTTTCGCACCTCAGCGTCAGTATCGAGCCAGTGAGCCGCCTTCGCCACTGGTGTTCCTCCAAATATCTACGAATTTCACCTCTACACTTGGAATTCCACTCACCTCTCTCGAACTCAAGACCAGGAGTTTATGAGGCAGTTCCGA
+
GGGGGGGGGGGGGGGGGGGGGGGGGGGGGGGGGGGGGGGGGGGGGGGGGGGGGGGGGGGGGGGGGGGGGGGGGGGGGGGGGGGGGGGGGGGGGGGGFGGGGGGGGGGGGGGGGGGGGGGGGGGGGGGGGGGGGGGGGGGGGGGGGGGGGGGGGG5EGGGGGGGGGGGGGGGFGGGGGGGFGGGFFFFFFGGFFFFFFFAFFGGCFFFDFFFFGFFG6F=FFFFFFF?:287A2<DABFFFFFFFFFF???FFFF?FFF?B0?<FFG44ADGFB>EGAAA?F
@M06628:26:000000000-CRM2J:1:1101:14851:12478 2:N:0:102
CAGCCTTGCGACCATACTCCCCAGGCGGAACACTTAACGCTTTCGCTACGGCCGGGAGGATGTGGAAGTCCCCCCAACCCAGTGTTCATCGTTTACGGCTAGGACTACCGGGGTATCTAATCCCGTTCGCTACCCTAGCTTTCGTGCCTCAGCGTCAGAAAAGATCCAGTGATGCGCTTTCGCCACCGGTGTTCCCTATGATATCAACGCATTTCACCGCTCCACCATAAGTTCCCATAACCCCTATCTTCCTCGAGCTTGGGGGTTTGAAACGCAATTCA
+
GGGGGGGGGGGGGGGGGGGGGGGGGGGGGGGGGGGGGGGGGGGGGGGGGGGGGGGGGGGGGGGGGGGGGGGGGGGGGGGGGGGGGGGGGGGGGGGGGGGGGGGGGGGGGGGGGFDGGGGGGGGGGGGGGGGGGGGGGGGGGGGGGGGGGGGGGGGGGGGGGGGGGGGGGGGFGGGGGDGFFDGFFDGGGGGBFFFFFFFGGGGBFFFFFFFFDA<GFG?99>>FFFFADFFF<9<?<A2?B?0<B?226ABFFFFFB?>00:?3:7904<GFB:CE>:A<2
@M06628:26:000000000-CRM2J:1:1101:26170:12682 2:N:0:102
TAATCTTGCGACCGTACTCCCCAGGCGGAATGCTTAATCCGTTAGGTGTGACACCAAAGGGCAAGCCCCCTGACGTCTGGCATTCATCGTTTACGGTGTGGACTACCAGGGTATCTAATCCTGTTTGCTCCCCACACTTTCGTACCTCAGCGTCAGTATCGAGCCAGTGAGCCGCCTTCGCCACTGGTGTTCCTCCAAATATCTACGAATTTCACCTCTACACTTGGAATTCCACTCACCTCTCTCGAACTCTAGACTGATAGTTTACAGGGCAGTTCCAG
+
FGGGGGGGGGGGGGGGGGGGGGGGGGGGGGGGGGGGGGGGGGGGGGGGGGGGGGGGGGGGGGGGGGGGGGGGGGGGGGGGGGGGGGGGGGGGGGGGGGGGGGGGGGGGGGGGGGGGGGGGGGGGGGGGGGGGGGGGGGGGGGGGGGGGGGGGGGGGGGGGGGGGGGGGGGGFFDGGGGGAGGGEFFF>8CDCFFF@FEFFGGGFFFF<?@DFFFFG*>@<CCFEFFEEFFEF>AB>FFFF?:DB2)(5??<BADAFFAB744<FFGF<<<G::)8CA<AB6
@M06628:26:000000000-CRM2J:1:1101:28921:12750 2:N:0:102
TAATCTTGCGACCGTACTCCCCAGGCGGAGAACTTAATGCGTTAACTGCGCCACTGAAACCCTATGGGCCCCAACAGCTAGTTCTCATCGTTTACGGCGTGGACTACCAGGGTATCTAATCCTGTTTGCTCCCCACTCTTTCGCACCTCAGCGTCAATAATGGTCCAGTGAGTCGCCTTCGCCACTGGTGTTCTTCCGAATATCTACGAATTTCACCCCTACACCCGGACTTCCACTCACCCCCCCCATATTCTAGCCATCTATTTTCAAAGCCGGTTCAG
+
CGFGGGGGGGGGEGGGGGGGGGGGGGGGGCEGGGGGGGGGGGGGGGFFGGGGGGGGDF<ECFFFGGGGGGGGGGGGGGFGGGFFGGGGAFEGFFFGGGGGGGGGGGAFFGGGGDFADFGEFCGGFFEGGGGFFEDE,@EFA<+C+@CCG6D98>:ECG,3@C7EGGCFFCE6CC*@EG*;=DC?EAF4C6CDFE6.@<B*5*+9C@<72,:F797C=*38(332),(,((-.6)).).(82(4,39>012<)))-.)3))(.)**2.).)<@(0**-74))
@M06628:26:000000000-CRM2J:1:1101:23886:13059 2:N:0:102
CAGCCTTGCGACCATACTCCCCAGGCGGAACACTTAACGCTTTCGCTACGGCCGAGAGGATGTGGAAGTCCCCTCAACCCAGTGTTCATCGTTTACAGCTAGGACTACCGGGGTATCTAATCCCGTCCGCTACCCTAGCTTTCGTGCCTCAGCGTCAGAAAAGACCCAGTGTTTCGCCTCCGCCACCGGTGTTCCCCATGACATCAACGCATTTCACCGCCCCACCATAAGTCCCCAACACCCCCGTCTTCCCCAATCTTGACGGTTTGAAACGCAATTC
+
FCFC<FDCEFGB@+CFFGAEFGEC8FGGGCGFDCFGEE:FFEEGGCGGGGFFG>+6@CF==EF,EGE@FFG?<AFB8FG7?DFFF??AEEE?<D7,,?<EEEFF<44FFGGECCCCEGF,E9;CFG+3@CE+@CGFFF6:DEGG::**@EFGC*1>**,2<27DGFGCG:E8:*,=*/9)=//>BAGC3C)..9A<)6A*;++.;?2:B>0>C).*970((-4,7::22)6<).)(4:?((46;((-:0(<<2370(:)6)-)00*-(--</-8:*(())
@M06628:26:000000000-CRM2J:1:1101:20221:13137 2:N:0:102
TAATCTTGCGACCGTACTCCCCAGGCGGAATGCTTAATCCGTTAGGTGTGACACCGAACAGTATACTGCCCGACGTCTGGCATTCATCGTTTACGGTGTGGACTACCAGGGTATCTAATCCTGTTTGCTCCCCACACTTTCGCACCTCAGCGTCAGTATCGAGCCAGTGAGCCGCCTTCGCCACTGGTGTTCCTCCGAATATCTACGAATTTCACCTCTACACTCGGAATTCCACTCACCTCTCTCGAACTCAAGACTACCAGTATGAGAGGCAGTTCCAA
+
GGGGGGGGGGGGGGGGGGGGGGGGGGGGGGGGGGGGGGGGGGGGGFGGGGGGGGGGGGGGGGGGGGGFGGGGGGGGGGGGGGGGGGGGGGGGGGGGGGGGGGGGGGGGGGGGGGGGGGGGGGGGGGGGGGGGGGGGGGGGFGGGGGGFFGGGGGGEGGFGDCFGGGGGGGF>CGGGGGGFGGCEFFGGGGGFFFFFFFFDFFGFFFFFF?D;CEFGFGFFFFFAFF:BF?FFFAFBFFFFBFFF<?<?FFBB2?<2:>DBF0:FFC9<9<+76)8:644.)
@M06628:26:000000000-CRM2J:1:1101:20239:13143 2:N:0:102
TAATCTTGCGACCGTACTCCCCAGGCGGTATGCTTCATCCGTTAGGTGTGACACCGAGCAGTATACTGCCCGACGACTGGCATTCATCGTTTACGGTGTGGACTACCAGGGTATCTAATCCTGTTTGCTCCCCACACTTTCGCACCTCAGCGTCAGTATCGAGCCAGTGGGCTGCCTTCGCCACTGGTGTTCCTCCGAATATCTACGAATTTCACCCCTACACTCGGAATTCCACCCCCCTCTTCCGACCTCAATGCTACCAGTTACCAATGCAGTTCCAA
+
,6C6@FEFEF:CCGEGGGGGGGCFFGGE6:C6FFG,EECDEGFGEEFCE7A,CF<FC+++6<6BB,,,,BE@FF++8++B,,55EEDFFFFFG,:F:BFE>FGFFGFFGDFA=FFD9=DED9AFGGGGGG8@EEE+>DFGGE6:C7?C@F?CCEEGG,,7@>:EGGG42:,**3?CFGFAECD46AFFCGG671;353:<5:ECAA?(/3;+27)*)142=:?)08(4(4.4).)(-,(49?7))-,((--4.,))().)44)1*2).6)+0(*+0))6):
@M06628:26:000000000-CRM2J:1:1101:19408:13493 2:N:0:102
TAATCTTGCGACCGTACTCCCCAGGCGGAATGCTTAATCCGTTAGGTGTGACACCGAAGGGCAAGCCCCCCGACGTCTGGCATTCATCGTTTACGGTGTGGACTACCAGGGTATCTAATCCTGTTTGCTCCCCACACTTTCGTACCTCAGCGTCAGTATCGAGCCAGTGAGCCGCCTTCGCCACTGGTGTTCCTCCAAATATCTACGAATTTCACCTCTACACTTGGAATTCCACTCACCTCTCTCGAACTCTAGACTGATAGTTTACAGGGCAGTTCCAA
+
GGGGGGGGGGGGGGGGGGGGGGGGGGGGGGGGGGGGGGGGGGGGGGGGGGGGGGGGGGGGGGGGGGGGGGGGGGGGGGGGGGGGGGGGAFGGGGGGGGGGGAFGGGGGGGGGGGGGGGGGGGFGGGGGGGGGGGGDGFGCGGGFGGGGFGGGCEGGGGFGGG>GGGGFGFGAGDEGGEGFGDDBFFCGGGGFC)1(5=FFFGGEAC?FFFFFGABG=F<2<>BFB9:2<FFF<4<)8?B0)47?2,3>:<:<944544:?A4469FAF<>F@(0AE<A>26
@M06628:26:000000000-CRM2J:1:1101:18109:13589 2:N:0:102
CAGCCTTGCGACCATACTCCCCAGGCGGAACACTTAACGCCTTCGCTACGGCCGAGAGGATGTGGAGGTCCCCTCAACCCAGTGTTCATCGTTTACGGCTAGGACTACCGGGGTATCTAATCCCGTTCGCTACCCTAGCTTTCGTGCCTCAGCGTCAGAAAAGATCCAGTGATGCGCTTTCGCCACCGGTGTTCCCTATGATATCAACGCATTTCACCGCTCCACCATAAGTTCCCATCACCCCTATCTTCCTCAAGCCTGGTGGTTTGAAACGCAGTTCA
+
GGGGGGGGGGGGGEGGGGGGGGGGGGGGGGGGGGGGGGGGGGGGGGGGGGGGGGDGGGGGGGGGGGGGGGGGGGGGGGGGGGFGGGGGGGGGGGGGGGGGGGGGGGGGGGGGGFGGGGGGGGGGGGGGGGGGGGGGCGGGGGGGGF>EFFEGGGGGGGGGGGGGGGGGGGGFGCGGGGGFGGGFFFFGDEGFFFFFFFFGCFFFFB<:FFB@G<>GFGF>F;BBFF:AD2<44A<BA2?FBFFFFFFFBABF<A<:>F?212,)<76?::CFAFGE044A4
@M06628:26:000000000-CRM2J:1:1101:17670:13592 2:N:0:102
CAGCCTTGCGACCATACTCCCCAGGCGGAGCACTTAACACTTTCGCTACGACTGGAAGGCTATGGAGGACCCTCCAATCAAGTGCTCATCGTTTACAGCTAAGACTACCGGGGTATCTAATCCCGTTTGCTACCTTAGCTTTCGTGCCTCAGCGTCAGAAGAGACCCAGTGAGCCGCCTTCGCCACCGGTGTTCCTCAAGATATCAACGCATTTCACCGCTCCACCTTGAGTTCCGCTCACCTCTGTCTCCCTCAAGCACGGCAGTTTTGGATGCAATTC
+
GGGGGGGGGGGGGGGGGGGGGGGGGGGGGGGGGGGGGGGGGGGGGGGGGGGGGGGGGGGGGGGGGGGGGGGGGGGGGGGGGGGGGGGGGGGGGGGGGGGGGGGGGGGGGGGGGGGGGGGGGFGGGGGGGGGGGGGGGGGGGGGGGGGGGGGGGGGGGGGFGGGGGGGGFGGFGGGGGGGFGGGFFFGGGGDBEEFFF<FGGGFEFFCDFF@EGEFFFGFFFFF?FBF?<ADD66>:??FFFFFFBBDF<AD?BFFB<B17;;98>5<4A0CFF?F+4<AF
@M06628:26:000000000-CRM2J:1:1101:17688:13593 2:N:0:102
CAGCCTTGCGACCATACTCCCCAGGCGGAGCACTTAACACTTTCGCTACGACTGGAAGGCTATGGAGGACCCTCCAATCAAGTGCTCATCGTTTACAGCTAAGACTACCGGGGTATCTAATCCCGTTTGCTACCTTAGCTTTCGTGCCTCAGCGTCAGAAGAGACCCAGTGAGCCGCCTTCGCCACCGGTGTTCCTCAAGATATCAACGCATTTCACCGCTCCACCTTGAGTTCCGCTCACCTCTGTCTCCCTCAAGCACGGCAGTTTTTGATGCAATTC
+
GGGGGGGGGGGGGCFFGGGGGGGGGGGGGGGGGGGGGGGGGGGGGGGGGGGGGGGGGGGGGGGGGGGGGGGGGGGGGGGGGGGGGGGGFGGFGGGGGGGGGGGGGGGGGGGGGGDFGGGGGFGGGGEGGGGGGGGGFGGGGGGGGDDGFFGGGEGGGGGGGGGGGGGGGGCFGGFGGGGFGGGFFFFGGGGF>EFFFFFG>FFFFFFFD@BECE<:CGDBB>B>FB?>FFBA<AAFF?FBFFFFF?):AAA71:<7447?02955F>A4(:)6697)6)6
@M06628:26:000000000-CRM2J:1:1101:13818:13832 2:N:0:102
TAATCTTGCGACCGTACTCCCCAGGCGGAATGCTTAATCCGTTAGGTGTGACACCAAAGGGCAAGCCCCCTGACGTCTGGCATTCATCGTTTACGGTGTGGACTACCAGGGTATCTAATCCTGTTTGCTCCCCACACTTTCGTACCTCAGCGTCAGTATCGAGCCAGTGAGCCGCCTTCGCCACTGGTGTTCCTCCAAATATCTACGAATTTCACCTCTACACTTGGAATTCCACTCACCTCTCTCGAACTCTAGACTGATAGTTTACAGGGCAGTTCCAG
+
GGGGGGGGGGGGGGGGGGGGGGGGGGGGGGGGGGGGGGGGGGGGGGGGGGGGGGGGGGGGGGGGGGGGGGGGGGGGGGGGGGGGGGGGGGGGGGGGGGGGGGGGGGGGGGGGGGGGGGGGGGGGGGGGGGGGGGGGGGGGGGGGGGGGGGGGGGGGGGGGGGGGGGGGGGFFGGGGGGGFGGGFFFGGGGGFFFFFFEFGGGGFFFF@;DFFGFFGFGE<EFFFFFFFFFFFFFFFF?:BFFFFB?F??FFFBA<BFFFBFFFFFGFFF2EEFFGGFFFF)
@M06628:26:000000000-CRM2J:1:1101:13000:13956 2:N:0:102
TAATCTTGCGACCGTACTCCCCAGGCGGAGAACTTAATGCGTTAACTGCGCCACTGAAACCCTATGGGCCCCAACAGCTAGTTCTCATCGTTTACGGCGTGGACTACCAGGGTATCTAATCCTGTTTGCTCCCCACGCTTTCGCACCTCAGCGTCAATAATGGTCCAGTGAGTCGCCTTCGCCACTGGTGTTCTTCCGAATATCTACGAATTTCACCTCTACACTCGGAATTCCACTCACCTCTCCCATATTCTAGCCATCTAGTTTCAAAGGCAGTTCCG
+
GGGGGGGGGGGGGGGGGGGGGGGGGGGGGGGGGGGGGGGGGGGGGGGGGGGGGGGGGGGGGGGGGGGGGGGGGGGGGGGGGGGGGGGGGGGGGGGGGGGGGGGGGGGGGGGGGGGGGGGGGGGGGGGGGGGFFGGGFGGGGGGGGGGGGGGGGGGGGGGGGGGGGGFCGGGFGGGGGGGFFDGEFFFGDFGFFFFFFFDCGGGFFFFFF;<FFFE7AFFFFFFFFF?BF?6:>FBFFFBFF>?3<::<AF<ADD<<AFB>B<)7@FFADFG=::*:4<><(
@M06628:26:000000000-CRM2J:1:1101:20901:14236 2:N:0:102
TAATCTTGCGACCGTACTCCCCAGGCGGAATGCTTAATCCGTTAGGTGTGACACCAAAGGGCAAGCCCCCTGACGTCTGGCATTCATCGTTTACGGTGTGGACTACCAGGGTATCTAATCCTGTTTGCTCCCCACACTTTCGTACCTCAGCGTCAGTATCGAGCCAGTGAGCCGCCTTCGCCACTGGTGTTCCTCCAAATATCTACGAATTTCACCTCTACACTTGGAATTCCACTCACCTCTCTCGAACTCTAGACTGATAGTTTACAGGGCAGTTCCAG
+
GGGGGGGGGGGGGGGGGGGGGGGGGGGGGGGGGGGGGGGGGGGGGGGGGGGGGGGGGGGGGGGGGGGGGGGGGGGGGGGGGGGGGGGGGGGGGGGGGGGGGGGGGGGGGGGGGGGGGGGGGGGGGGGGGGGGGGGGGGGGGGGGGGGGGGGGGGGGGGGGGGGGGGGGGGGFGGGGGGGFGGGFFFGGGGGFFFFFFFFGGGGFFFFFFFFFGFFGFGEFFFFFFA@FFFFFFF>>:<BFBFFFF>02?BFFA9A4<AF>ABBFFGBFB?F@BFDGFBBF6
@M06628:26:000000000-CRM2J:1:1101:20886:14246 2:N:0:102
TAATCTTGCGACCGTACTCCCCAGGCGGAATGCTTAATCCGTTAGGTGTGACACCAAAGGGCAAGCCCCCTGACGTCTGGCATTCATCGTTTACGGTGTGGACTACCAGGGTATCTAATCCTGTTTGCTCCCCACACTTTCGTACCTCAGCGTCAGTATCGAGCCAGTGAGCCGCCTTCGCCACTGGTGTTCCTCCAAATATCTACGAATTTCACCTCTACACTTGGAATTCCACTCACCTCTCTCGAACTCTAGACTTATAGTTTACAGGGCAGTTCCCG
+
GFGGGGGGGGGGEGGGGGGGGGGGGGGGGEFGGGGGGGFGEGGGG@FGEGEGGGGFG<C,BFG<FG<CCFEGGGGCGG+EFEAFGGGGGGGGGGGGGGGGGGGGGGGGGGGGGGFFFDGGGGGGGGGGGGGGGGGGGGGGGGGGGGGGGFDGGGEEGFGGG7*ACGGG,EFFGDGGGGGFGGDEFFGGGGGFFFFF8;BGCFC<CF<?DF?FGFFGFGE<CEFF=3@F<EEFEFBA7??FF?DF))()4:62<9<A9))).:<FFG2542:>0<=C>A2),
@M06628:26:000000000-CRM2J:1:1101:12322:14299 2:N:0:102
TAATCTTGCGACCGTACTCCCCAGGCGGAATGCTTAATCCGTTAGGTGTGACACCAAAGGGCAAGCCCCCTGACGTCTGGCATTCATCGTTTACGGTGTGGACTACCAGGGTATCTAATCCTGTTTGCTCCCCACACTTTCGTACCTCAGCGTCAGTATCGAGCCAGTGAGCCGCCTTCGCCACTGGTGTTCCTCCAAATATCTACGAATTTCACCTCTACACTTGGAATTCCACTCACCTCTCTCGAACTCTAGACTGATAGTTTACAGGGCAGTTCCAA
+
GGGGGGGGGGGGGGGGGGGGGGGGGGGGGGGGGGGGGGGGGGGGGGGGGGGGGGGGGGGGGGGGGGFGGGGGGGGGGGGGGGGGGGGGGGGGGGGGGGGGGGGGGGGGGGGGGGGGCEGGGGGGGGGGGGGGGGGGGGGGGGGGGGGGFGGGGGGGGFGGGGGGGGGGGGGFFDGGDGGFGGGFFFGGCGGFFEFDFFF>CEGFFF@F@FFFGFFGFGFFCEFFAE3@6A;EEEA<120246<?28:::::A<ABF<9::<BFFFGAFF<EE:7EGFFF<<
@M06628:26:000000000-CRM2J:1:1101:13086:14601 2:N:0:102
CACCCTTGCGAGCATACTCCCCAGGCGGGATACTTGACGCGTTAGCTACAGAACTGAACGGTTTTAAATCGACCAGAACTTAGTATCCATCGTTTACGGCTAAGACTACTGGGGTATCTAATCCCATTCGCTCCCTTAGCTTTCGTCTCTCAGTGTCAGTCATGGCCCAGCAGAGTGCTTTCGCGATTGGTGTTCTTCCTAATATCTACGCATTTCACCGCTACACTAGGAATTCCCTCTGCCCCTACCTAACTCAAGCTTTATAGTTTCAACTGCCGGTT
+
GFGGGGGGGGGGGGGGGGGGGGGGGGGGGGGGGGGGGGGGGGGGGGGGGDGGGGGGGGGGGGGGGGGGGGGGGGGGGGGGGGGGGGGGGGGGGGGGGGGGGGGGGGGGGGGGGGGGGGGGGGGGGGGGGGGGGGGGGGGFGGGGGGGGGGGGGGGGGGGFGGGECFGGGGGFGGGGGGGFGGCEB>G3C7FFFFFFFFFGFGGFFFFFF?FEDDEGFGFF>;9B6:<BB>:BDDFADFF?7<?BFFFFFBFBBDFA:<75>))9=DFFFDFF9=+C?603(
@M06628:26:000000000-CRM2J:1:1101:13687:15116 2:N:0:102
TAATCTTGCGACCGTACTCCCCAGGCGGAATGCTTAATCCGTTAGGTGTGTCACCGAGCAGCATGCTACCCGACGACTGGCATTCATCGTTTACGGTGTGGACTACCAGGGTTTCTAATCCTGTTTGCTCCCCACACTTTCGCACCTCAGCGTCAGTATCGAGCCAGTGAGCCGCCTTCGCCACTGGTGTTCCTCCGAATATCTACGAATTTCACCTCTACACTCGGAATTCCACTCACCTCTCTCGAACTCACGACTAGCAGTATTTGAGGCAGTTCCAA
+
GFGGGGGGGGGGGGGGGGGGGGGGGGGGGGGGGGGGFGGGGGGGGGGFGGGGGGGGGGGGGGGGGGGGGGGGGGGGGGGGGGGGGGGGGGGGGGEGEFGGGGGGGGGGGGGG<FGFFFGGGCEGGGGGDFGFGGGGGGGCFGGEGGFEFGGGGGGGGGGGGGGGGGGGGFGAGGGEGGGFGGGFFF4:FFGFFEFFFFFGFFFFFFFD7@FFGFFG6C4>FDB4<1<>6:7ABAFA:FFFF64?BDB)3?:AB((2(16247490C2)))2)()*2:ABB4
@M06628:26:000000000-CRM2J:1:1101:13697:15131 2:N:0:102
TAATCTTGCGACCGTACTCCCCAGGCGGAATGCTTAATCCGTTAGGTGTGTCACCGAGCAGCATGCTACCCGACGACTGGCATTCATCGTTTACGGTGTGGACTACCAGGGTATCTAATCCTGTTTGCTCCCCACACTTTCGCACCTCAGCGTCAGTATCGAGCCAGTGAGCCGCCTTCGCCACTGGTGTTCCTCCGAATATCTACGAATTTCACCTCTACACTCGGAATTCCACTCACCTCTCTCGAACTCAAGACTAGCAGTATTAGAGGCAGTTCCAA
+
GGGGGGGGGGGGGGGGGGGGGGGGGGGGGGGGGGGGGGGGGGGGGGGGGGGGGGGGGGGGGGGGGGGGGGGGGGGGGGGGGGGGGGGGGGGGGGGGEGGGGGGGGGGGGGGGGGGGGGGGGGGGGGGGGGGGEGGGGGGGGGGGGGGGGGGGGGGGGGFGGGGGGGGGGGGFGGGGGGGFGGGFFFGGGGGFFFFFFFEG5CFFA=?DFF?AFECFFGFBFFF4FBBF?FFF<:BFFFF?D??FFFF?FB?FAB?BFBAB?FAF?C>A>BGF::EGAA926
@M06628:26:000000000-CRM2J:1:1101:16073:15550 2:N:0:102
TAATCTTGCGACCGTACTCCCCAGGCGGAATGCTTAATCCGTTAGGTGTGACACCGAATAGCATGCTACCCGACGTCTGGCATTCATCGTTTACGGTGTGGACTACCAGGGTATCTAATCCTGTTTGCTCCCCACACTTTCGTACCTCAGCGTCAGTATCGAGCCAGTGAGCCGCCTTCGCCACTGGTGTTCCTCCGAATATCTACGAATTTCACCTCTACACTCGGAATTCCACTCACCTCTCTCGAACTCTAGATTGATAGTTTTGGAGGCAGTTCCAG
+
GGGGGGGGGGGGGGGGGGGGGGGGGGGGGGGGGGGGGGGGGGGGGGGGGGGGGGGGGGGGGGGGGGGGGGGGGGGGGGGGGGGGGGGGGGGGGGGGGGGGGGGGGGGGGGGFFGFGGGGGGGGGGGGGGGGGGGGGGGGGGGGGGGGGGGGGGDGGGGGGGGCGGFGGGFGFCDGGGGGFGGGFFF4CDGGFFE8@D>:DGGGFFFFFDD;FGFFFAGFFEFF>A:(0:B?F:4A<<:BFBFFFFFFF?28<A9<><9)89>>FFGF79BFEF:EF<<6A)
@M06628:26:000000000-CRM2J:1:1101:15805:15552 2:N:0:102
CAATCTTGCGATCGTACTTCCCAGGTGGGATACTTAATGCTTTCGCTCAGACACACACTGTGTATCGCGTATGTCGAGTATCCATCGTTTAGGGCGTGGACTACCAGGGTATCTAATCCTGTTTGATCCCCACGCTTTCGTGCCTCAGTGTCAATCACCCCGTAGTAAGCTGCCTTCGCAATTGGTGTTCTATGTCATATCTAAGCATTTCACCGCTACATGACATATTCCGCTTACCTCCAGGGCATTCAAGACAGATAGTATCAATGGCAGTTTCCGAG
+
GGGGGFFGGGGGGGGGGGFGGGFGGGGGGGGCGGGGGGGGGGGGGGEGCFGGGGGGGGGDFFFFGGGGDECEGGGGDEGCGGGGGGEFGGFGFEGGGGEEF9BFFFFCFGFGGGGGGGGGGGGGFFGD;EDFGGGGGGGGGGGGFGFGGGGGGGGGGGGGGGGGCFGC;DFFGGGGGGGD7?FFFFFGGGGFFE98BE>@FGDE>F;EEFFFG@?D>C>F?@E;A)4?<C?;F<12@EFFFF@(:@?FFEC3?<B?B:4><<>7@FB>F:6@(8FC-)--(
@M06628:26:000000000-CRM2J:1:1101:12445:15588 2:N:0:102
TAATCTTGCGACCGTACTCCCCAGGCGGAATGCTTAATCCGTTAGGTGTGTCACCGAGTTGCAAGCAACCCGACGACTGGCATTCATCGTTTACGGCGTGGACTACCAGGGTATCTAATCCTGTTTGCTCCCCACGCTTTCGCACCTCAGCGTCAGTATCGAGCCAGTGAGCCGCCTTCGCCACTGGTGTTCCTCCGAATATCTACGAATTTCACCTCTACACTCGGAATTCCACTCACCTCTCTCGAACTCAAGACTAACAGTATCAAAGGCAGTTCCAA
+
GGGGGGGGGGGGGGGGGGGGGGGGGGGGGGGGGGGGGGGGGGGGGGGGGGGGGGGGGGGGGGGGGGGGGGGGGGGGGGGGGGGGGGGGGGGGGGGGGGGGGGGGGGGGGGGGGGGGFGGGGGGGGGGGGGGGGGGGGGGGGGGGGGGGFGGGGGGGGGGGGGGGGFDFGF6FGGGGGGGFGGGFFFGGGGGCFEFDFF3DCFG4??:?BFFFG26D6C<>AA:<F?B>:BFAB4<6:BBF?B<??DBB:6(6>:7ABA3).).1**45<9+<:4;C4:9<A
@M06628:26:000000000-CRM2J:1:1101:8664:15637 2:N:0:102
TAATCTTGCGACCGTACTCCCCAGGCGGAATGCTTAATCCGTTAGGTGTGTCACCGAACAGTATACTGCCCGACGACTGGCATTCATCGTTTACGGTGTGGACTACCAGGGTATCTAATCCTGTTTGCTCCCCACACTTTCGTACCTCAGCGTCAGTATCGAGCCAGTGAGCCGCCTTCGCCACTGGTGTTCCTCCAAATATCTACGAATTTCACCTCTACACTTGGAATTCCACTCACCTCTCTCGAACTCAAGACCAGGAGTTTTAGAGGCAGTTCCGA
+
GGGGGGGGGGGGGGGGGGGGGGGGGGGGGGGGGGGGGGGGGGGGGGGGGGGGGGGGGGGGGGGGGGGGGGGGGGGGGGGGGGGGGGGGGGGGGGGGGGGGGGGGGGGGGGGGGGGGGGGGGGGGGGGGGGGGGGGGGGGGGGGGGGGGGGGGGGGGGG7FEGGGGGGGGGGFGGGGGGGFGGGFFFFFGGGFFFFFFF4CGGGFFF?@DFFFFCC:AFEECFFF;>>?BA?FFFFF?BFF?F>?<<,4?FFAD?FFBBF?BF1?FFBF:?G):BGGFF>08
@M06628:26:000000000-CRM2J:1:1101:8645:15638 2:N:0:102
TAATCTTGCGACCGTACTCCCCAGGCGGAATGCTTAATCCGTTAGGTGTGTCACCGAACAGTATACTGCCCGACGACTGGCATTCATCGTTTACGGTGTGGACTACCAGGGTATCTCATCCTGTTTGCGCCCCACACTTTCGTACCTCAGCGTCAGTATCGAGCCAGTGAGCCGCCTTCGCCACTGGTGTGCCTCCAACTATCTACGAATTTCACCTCTACACTTGGAATTCCACCCACCTCTCTCGAACTCAAGACCCGGAGTTTTAGAGCCAGTTCCGA
+
FFGGGGFFGGFEFDFGGGGGGGFGGGCCFEGGGGGGGFAGGGGGGFG9E@CFGG@FEGGEGADFGCG9,ACCDFCBCBE8E8B5?<,CBFGGGF:=4AB?FEE<FCED8FEEEGGG,3=9DAAFGG8F6C+=C+>+@D;EAED:FGGF,@7CE87*23@,@>=8E,,;,2AFCD5*:*8>?D*848*;5E*+1))(23)**1CEFF13?7(;F<3:*14)6<?2*)),6<4.6))(,(-(,4)4?FB:0(()),.)(.(((((05>A282E*3);?).:3:
@M06628:26:000000000-CRM2J:1:1101:14847:16087 2:N:0:102
TAATCTTGCGACCGTACTCCCCAGGCGGAATGCTTAATCCGTTAGGTGTGTCACCGAGTTGCAAGCAACCCGACGACTGGCATTCATCGTTTACGGCGTGGACTACCAGGGTATCTAATCCTGTTTGCTCCCCACGCTTTCGCACCTCAGCGTCAGTATCGAGCCAGTGAGCCGCCTTCGCCACTGGTGTTCCTCCGAATATCTACGAATTTCACCTCTACACTCGGAATTCCTCTCACCTCTCTCGAACTCAAGACTAACAGTATCAAAGGCAGTTCCAA
+
GGGGGGGGGGGGGGGGGGGGGGGGGGGGGGGGGGGGGGGGGGGGGGGGGGGGGGGGGGGGGGGGGGGGGGGGGGGGGGGGGGGGGGGGGGGGGGGFGGGGGGGGGGGGGGGGGGGGGGFGGGGGGGFFGGGGGGGGGGGGGDGGGGGGGGGGGGGGGGGGGGGGGFGFEFGFGGGGGGGFGGGFFF;FGGGCFFFFFFFGGGG<=@:BFFB=D<>:6C?7AFFFFFB>??0>>26<?<B?2?>?<7:::<BBF7<<:BB<??<=B>A<5<C58:*::9<A4
@M06628:26:000000000-CRM2J:1:1101:14824:16087 2:N:0:102
TAATCTTGCGACCGTACTCCCCAGGCGGAATGCTTAATCCGTTAGGTGTGTCACCGAGTTGCAAGCAACCCGACGACTGGCATTCATCGTATACGGCGTGTACAACCAGGGGATATAATCCTGTTTGCTCCCCACACTTTCGCACCTCTGCGTCAGTATCGAGCCACTGAGCCGCCTTCGCCACTGATGTTCCTCCGAATATCTACGAATTTCACCACAATACTTGGAGTTATCCTCACCGCACTCGAACATAAGATGAACAGAATCAAAGGCGGTTCCAA
+
CCF9FGGACFCC6@FG,CF<F7C:<C@BCC@,E,C,6F<C@FEFG,,,:@FGGFG@+>FGG9C9F,6FFEG:7F+64C@,E,AEAF<44F,BFC?44+8C:E9,,5++A+++3+,7E,36ED,8<363=9833DC+>>,<@+>*3>DE,,,**4*15?GB*D78CG,*,,,)2)=**=60755)0)*+3=:+1.+()(:<7+<<==2(4?0@>:<G1*(().8)*6).3:04).).-4,((((-((-87(3)).)-).))).()00))))07()1:9((..
@M06628:26:000000000-CRM2J:1:1101:4580:16250 2:N:0:102
TAATCTTGCGACCGTACTCCCCAGGCGGAGAACTTAATGCGTTAACTGCGCCACTGAAACCCTATGGGCCCCAACAGCTAGTTCTCATCGTTTACGGCGTGGACTACCAGGGTATCTAATCCTGTTTGCTCCCCACGCTTTCGCACCTCAGCGTCAATAATGGTCCAGTGAGTCGCCTTCGCCACTGGTGTTCTTCCGAATATCTACGAATTTCACCTCTACACTCGGAATTCCACTCACCTCTCCCATCTTCTAGCCATCTAGTTTCAAAGGCAGTTCCG
+
FGGGGGGGGGGGGGGGGGGGGGGGGGGGGGEGGGGGGGGGGGGGGGGGGGGGGGGGGGGGGGGGGGGGGGGGGGGGGGGGGGGGGGGGGGGGGGGGGGGGGGGGGGGGGGGGGCGGGGGGGGGGGGGGGGGGGGGGGGGGGGGGGGG?FCFGGGGGGGCGFECGGGGFGGGFGGGGCGDFGGGFFFGGFFGFFFFEFFFDGEF6AFED6??FGFFGFGBF<><?62<?F:??FFFFFFFFF2?DBFFBF()6<>>2:8<9?AA4=F<AB<GFBFACB<<F6
@M06628:26:000000000-CRM2J:1:1101:15281:16420 2:N:0:102
TAATCTTGCGACCGTACTCCCCAGGCGGAATGCTTAATCCGTTAGGTGTGACACCAAAGGGCAAGCCCCCTGACGTCTGGCATTCATCGTTTACGGTGTGGACTACCAGGGTATCTAATCCTGTTTGCTCCCCACACTTTCGTACCTCAGCGTCAGTATCGAGCCAGTGAGCCGCCTTCGCCACTGGTGTTCCTCCAAATATCTACGAATTTCACCCCTACACTTGGAATTCCACTCACCTCTCTCGAACTCTAGACTGATAGTTTTGGAGGCAGTTCCGG
+
GGGGGGGGGGGGGGGGGGGGGGGGGGGGGGGGGGGGGGGGGGGGGGGGGGGGGGGGGGGGGGGGGGGGGGGGGGGGGGGGGGGGGGGGGFGGGGGGGGGGGGGGGGGGGGGGGGGGGGGGGGGGGGGGGGGGGGGGGGGGGGGGGGGGGGGGGGGGGGGGGGGGGGGGGGGFGGGGGGGFGGGFFFGGGGDFFFFFFFFGGFFEFFDF<D@FFEE7):;2;@FFBEEFEF@7:AFFB0>F<?FF<BFFFF?BFFF<AFFFFFFFFGF?F46@:>EGB<A:(
@M06628:26:000000000-CRM2J:1:1101:18398:16437 2:N:0:102
CAGCCTTGCGACCATACTCCCCAGGCGGAGCACTTAATACTTTCGCTACGTCCGAGAAAATGTGAGGGTTCCCACGGACTAGTGCTCATCGTTTACGGCTAGGACTACCGGGGTATCTAATCCCGTTCGCTACCCTAGCTTTCTTTCCTCAGCGTCAGAAGAGATCCAGTGAGCCGCTTTCGCCACCGGTGTTCCAGATGATATCAACGCATTTCACCGCTCCACCATCTGTTCCGCTCACCTCTATCTCCCTCAAGCCATGCGGTTTCAAGCGCATTTC
+
GFGGGGGGGGGGGGGGGGGGGGGGGGGGGGGGGGGGGGGGGGGGGGGGGGGGGGGGGGGGGGGGGGGGGGGGGGGGGGGGGGGGGGGGGGGGGGGGGGGGGFGGGGGGGGGGGFEFGGGGGGGGGGGGGGGDGGGGGGGGGGGGGGGGGGGGGGGGGECFGGGGGGGGGGGFGGCEG=DFGDGFFBGGGGGFEEFEFFFGGG?EFACD@FBBCA<CFF6(-9B>FFF>>AFFDF2164;9>2)323:AAFF:2<?:27:?AB?B@57())<97>E5(,))
@M06628:26:000000000-CRM2J:1:1101:22415:16509 2:N:0:102
TAATCTTGCGACCGTACTCCCCAGGCGGAATGCTTAATCCGTTAGGTGTGACACCAAAGGGCAAGCCCCCTGACGTCTGGCATTCATCGTTTACGGTGTGGGCTACCAGGGTATCTAATCCTGTTTGCTCCCCACACTTTCGTACCTCAGCGTCAGTATCGAGCCAGTGAGCCGCCTTCGCCACTGGTGTTCCCCCAAATATCTACGAATTTCACCTCTACACTTGGAATTCCAATCACCTCTCTCGAACTCTAGACTGATAGTTTTGGAGGCAGTTCCGG
+
C@FCA<FDFG@EEGGGGGGGGEG@FCCEE@<FEGGFFFEGGG@FEGGDCBFGGG7FEGGGGGGC@FF?FF@CCCFGG<=?DC<FEFBFFAADGGC7FFFFCC<EEFDF@=:?EAEEFFA=@FGEFG8@DGGCEFGGCGGGGGG8@C?BFCFGEGEEECFAEGF:ECCCFACF7CCC9*;?EDCD6;F86FGFF*;3D;FF7<EEFFDFDF?+:?E76C@EFEDF=;36>8,6>2)5(.(.412?<)247:?A2AB)6)5)-.)9=F9397:<?EE*)).84
@M06628:26:000000000-CRM2J:1:1101:23309:16573 2:N:0:102
TAATCTTGCGACCGTACTCCCCAGGCGGAATGCTTAATCCGTTAGGTGTGACACTGAAGGGCAAGCCCCCCAACGTCTGGCATTCATCGTTTACGGCGTGGACTACCAGGGTATCTAATCCTGTTTGCTCCCCACGCTTTCGCACCTCAGCGTCAGTATCGAGCCAGTGAGCCGCCTTCGCCACTGGTGTTCCTCCGAATATCTACGAATTTCACCTCTACACTCGGAATTCCACTCACCTCTCTCGAACTCTAGACTTCCAGTATGAAAGGCCGTTCCAG
+
FGGGGGGGGGGGGGGGGGGGGGGGGGGGGGGGGGGGGGGGGGGGGGGGGGGGGGGGGGGGGGGGGGGGGGGGGGGGGGGGGGGGGGGGGGGGGGDGCFGGGGGGGGGFGGGGGCFGGGGFGGGGGGGGGGGDEFGCCEGGGGEGGGGGCGGGGGGGGGCFGGGGGGGGGFF?CDGGGG=FGGGFFFD:FFGFFFFDFFBGG@CCB@?BFF2@FA>FFGFFFFFFFFFBFFFFD><A?0?63:,423:)2::<44))-6:AFF:0*0---5CFB>8E?FF>4
@M06628:26:000000000-CRM2J:1:1101:2769:16684 2:N:0:102
TAATCTTGCGACCGTACTCCCCAGGCGGAATGCTTAATCCGTTAGGTGTGTCACCGAATAGTATACTACCCGACGACTGGCATTCATCGTTTACGGTGTGGACTACCAGGGTATCTAATCCTGTTTGCTCCCCACACTTTCGCACCTCAGCGTCAGTATCGAGCCAGTGAGCCGCCTTCGCCACTGGTGTTCCTCCAAATATCTACGAATTTCACCTCTACACTTGGAATTCCACTCACCTCTCTCGAACTCAGGACCAGGAGTTTTAGAGGCAGTTCCGG
+
FGGGGGGGGGGGGGGGGGGGGGGGGGGGGGGGGGGGGGGGGGGGGGGGGGGGGGGGGGGGGGGGFGGGGGGGGGGGGGGGGGGDGGGGGFGGGGGGFFGGDGGGGGGGGGGGGGGGGGGGDFFGGGGGGGGDEGGGGGFGGGGGGGFGFGFGGGGGFFGGGGGGGGGFGGGFGGGGGGGFGDGFF;8DFGD=AEF@FFFGGG93AF0;??@FGFF>=F@36CFFFF2:AA:4:)9A??F?<:>:?D:BBF?9<2((84(8?6?FFGFFFDG),<C?9A96(
@M06628:26:000000000-CRM2J:1:1101:22339:16786 2:N:0:102
TAATCTTGCGACCGTACTCCCCAGGCGGAATGCTTAATCCGTTAGGTGTGACACCAAAGGGCAAGCCCCCTGACGTCTGGCATTCATCGTTTACGGTGTGGACTACCAGGGTATCTAATCCTGTTTGCTCCCCACACTTTCGTACCTCAGCGTCAGTATCGAGCCAGTGAGCCGCCTTCGCCACTGGTGTTCCTCCAAATATCTACGAATTTCACCTCTACACTTGGAATTCCACTCACCTCTCCCGAACTCTAGACTGATAGTTTTGGAGGCAGTTCCGG
+
FGGGGGGGGGGGGFGGGGGGGGGGGGGGEGGFGGFGGGFGGGGGGGGGGGGGGGGGGGGGGGGGGGEGGGGEGGEFGGFGGGGFGGFGGGGGGGGGEGGGGGGGGGGGGGGGGGGGGGGGGGGGGGGGGGGGGGGGGGGGGGGFGGGGGGGGGGGGG9<FGFCGGGGGGGGFGGGGGGGFGGGFFFGGGGGFF?FDFFFGGGGCFFF;;;?A>CFCAGF8C>@C6>6@;AEFEEE<1:?F?B)((.2<B114)6<AA43).669FG2(((:>?D8?)-6(,
@M06628:26:000000000-CRM2J:1:1101:10937:17052 2:N:0:102
CATTCTTGCGACCGTACTCCCCAGGTGGAATACTTATTAATTTATGTTAGACACCGAGGCGCAAGCCCCCACACGTATTGAATATCTCGTTTACGGTGGAGAATAACGGGATATCTAACTCTTTTTGCTCCCCACATTTTTCTATCTGTGCGTCAGTATTGTTAGTGTGATGCCCCCTCGATACGGATTCTATGCAAAATCTATACAATTTACAGCTACACAATAGAAATTACACACACCACACTAGATCAAGATAACAATAGTTAAAGACAAAGTTACAA
+
9E6EFGGGGGG+CEGGGGGGGGGGF,CF,;,6CFFG9,,6,CF<6,EC,C,CEF7+C+++++@FG,BF,+++B:+A,,,C,,,,,,54,B+4+,+@FF7+9,495,,+@++@,C;,473,,8,,,63=,EF+@,@83@,,,,,@,F+,37,+++4+@EG,=3,,,775,55?C*,**4?/*******?8,:++*+*4*28*=,@+=4**9.:7.);8+)4=)()+))))1.)).7)6((,/(,((()-)).),42<2<)).4)1*266A9*)()*+.).)6
@M06628:26:000000000-CRM2J:1:1101:10917:17066 2:N:0:102
TAATCTTGCGACCGTACTCCCCAGGCGGAATGCTTAATCCGTTAGGTGTGACACCGAAGGGCAAGCCCCCCGACGTCTGGCATTCATCGTTTACGGTGTGGACTACCAGGGTATCTAATCCTGTTTGCTCCCCACACTTTCGTACCTCAGCGTCAGTATCGAGCCAGTGAGCCGCCTTCGCCACTGGTGTTCCTCCAAATATCTACGAATTTCACCTCTACACTTGGAATTCCACTCACCTCTCTCGAACTCTAGACTGATAGTTTAGGAGGCAGTTCCAA
+
GGGGGGGGGGGGGGGGGGGGGGGGGGGGGGGGGGGGGGGGGGGGGGGGGGGGGGGGGGGGGDFGGGCGGGGGGGGGGGGGGGGGGGGGGGGGGGGGGGGGGGGGGGGGGGGGGGGGGGGGGGGGGGGGGGGGGGGGGGGGGGGGGGGGGGGGGGGGGGGGGGGGGGGGGFGFGGGGGGGFGGGFFFGGGGGFFFF@FEFGGGGFFFFFFFF=GFBGFGFFFFFFFA4?24?AFBA<B?BFFFFFF?FFFFBFF<<49AFF<ABFFF<<?<F>:EGGFFB>4
@M06628:26:000000000-CRM2J:1:1101:14762:17165 2:N:0:102
TAATCTTGCGACCGTACTCCCCAGGCGGAATGCTTAATCCGTTAGGTGTGTCACCGAGTTGCAAGCAACCCGACGACTGGCATTCATCGTTTACGGCGTGGACTACCAGGGTATCTAATCCTGTTTGCTCCCCACGCTTTCGCACCTCAGCGTCAGTATCGAGCCAGTGAGCCGCCTTCGCCACTGGTGTTCCTCCGAATATCTACGAATTTCACCTCTACACTCGGAATTCCACTCACCTCTCTCGAACTCAAGACTAACAGTATCAAAGGCAGTTCCAA
+
FGGGGGGGGGGGGGGGGGGGGGGGGGGGGGGGGGGGGGGGGGGGGGGFGGGGGGGGGGGGGGGGGGGGGGGGGGGGGGGGGGGGGGGGGGGGGGGGGGGGGGGGGGGGGGGGGGGFFGGGGGGGGGGDFGGGGGGDGGGGGGGGGGGGGGGGGGGGGGGGGGGGGGGGGGGFGGGGEGGFGDDEFFGGFGGFFCF;E;>DFFGFFFFFF?BFGBB>6D?FAA?4@<6>?F:)549<???:7?38>>0?FFBA<7><?A282:)/**6):2+0()2A46>9<
@M06628:26:000000000-CRM2J:1:1101:5948:17202 2:N:0:102
TAATCTTGCGACCGTACTCCCCAGGCGGAATGCTTAATCCGTTAGGTGTGACACCAAAGGGCAAGCCCCCTGACGTCTGGCATTCATCGTTTACGGTGTGGACTACCAGGGTATCTAATCCTGTTTGCTCCCCACACTTTCGTACCTCAGCGTCAGTATCGAGCCAGTGAGCCGCCTTCGCCACTGGTGTTCCTCCAAATATCTACGAATTTCACCTCTACACTTGGAATTCCACTCACCTCTCTCGAACTCTAGACTGATAGTTTACAGGGCAGTTCCAG
+
GGGGGGGGGGGGGGGGGGGGGGGGGGGGGGGGGGGGGGGGGGGGGGGGGGGGGGGGGGGGGGGGGGGGGGGGGGGGGGGGGGGGGGGGGGGGGGGGGGGGGGGGGGGGGGGGGGGGGGGGGGGGGGGGGGGGEFGGGGGGGGGGGGGGGGGGGGGGGGGFCFGGGGGGFFGFGGGGGGGFGGGFFFGGGGGFFFFFFFFGGGGCFFFFF?@FGECGFGFEEFFFFFFFFFEFFFFAFFFFF?347??>?B6<626<AA?FA<BFFG249?FDBFGFAA<96
@M06628:26:000000000-CRM2J:1:1101:12437:17284 2:N:0:102
TAATCTTGCGACCGTACTCCCCAGGCGGAATGCTTAATCCGTTAGGTGTGTCACCGAGTTGCAAGCAACCCGACGACTGGCATTCATCGTTTACGGCGTGGACTACCAGGGTATCTAATCCTGTTTGCTCCCCACGCTTTCGCACCTCAGCGTCAGTATCGAGCCAGTGAGCCGCCTTCGCCACTGGTGTTCCTCCGAATATCTACGAATTTCACCTCTACACTCGGAATTCCACTCACCTCTCCCGAACTCAAGACTACCAGTATCAAAGGCAGTTCCAG
+
GGGGGGGGGGGGGGGGGGGGGGGGGGGGGGGGGGGGGGGGGGGGGGGGGGGGGGGGGGGGGGGGGGGGGGGGGGGGGGGGGGGGGGGGGGGGGGGGGGGGGGGGGGGGGGGGGGGGGGGGGGGGGGGGGGGGGGGGGGGGGGGGGGGGFCCEEG>EGFCGGGGGGGGGGGGFGGGGGGGFGGDBAFFD5CDFF?CDF6B<*3C<FFB:68?FGBFG*C<<<<?DFBBBFFFFFFFFF::B)44((.-801,4)(521>7(().8=*4-4<3<:)2C:)6>6
@M06628:26:000000000-CRM2J:1:1101:15345:17316 2:N:0:102
TAATCTTGCGACCGTACTCCCCAGGCGGAATGCTTAATCCGTTAGGTGTGTCACCGAACAGTATACTGCCCGACGACTGGCATTCATCGTTTACGGTGTGGACTACCAGGGTATCTAATCCTGTTTGCTCCCCACACTTTCGTACCTCAGCGTCAGTATCGAGCCAGTGAGCCGCCTTCGCCACTGGTGTTCCTACAAATATCTACGAATTTCACCTCTACACTGGAAATTCCACTCACCTCTCTCGAACTCACGACCCGGAGTTTATGAGGCAGTTC
+
FEGCFGGFFGGGGGGGCGGGFEGGGGGG7BE?FFGDGGAFEGGGGFFGG@<,EF@CGGEEDFEFC,FC5BCC:F=FEFF8FF9<EECFGFFGCG7FGGGCCF8EB<A?FF@DAD;DD,EFFBDA?DCEDDEFGF=E@8EEGEGGGGGC:CDE>GGGAEGCCEG57D8@92<9;/*:55C5?DC?46F77:C+1.:.6;4+:1=6AC1(/,/;D3?7=7@866:A*,(.)66))6<443(8>B387?().:(.3(,,90(421(0874A9<E?B3E7:)
@M06628:26:000000000-CRM2J:1:1101:15327:17322 2:N:0:102
TAATCTTGCGACCGTACTCCCCAGGCGGAATGCTTAATCCGTTAGGTGTGTCACCGAACAGTATACTGCCCGACGACTGGCATTCATCGTTTACGGTGTGGACTACCAGGGTATCTAATCCTGTTTGCTCCCCACACTTTCGTACCTCAGCGTCAGTATCGAGCCAGTGAGCCGCCTTCGCCACTGGTGTTCCTACAAATATCTACGAATTTCACCTCTACACTTGGAATTCCACTCACCTCTCTCGAACTCAAGACCAGGAGTTTATGAGGCAGTTCCGG
+
GGGGGGGGGGGGGGGGGGGGGGGGGGGGGGGGGGGGGGGGGGGGGGGGGGGGGGGGGGGGGGGGGGGGGGGGGGGGGGGGGGGGGGGGGGGGGGGGGGGGGGGGGGGGGGGGGGGGGGGGGGGGGGGGGGGGGGGGGGGGGGGGGGGGGFGGGGGGGGGGGGGGGGGGGGGFGGGGEGGFGGGFFFGGFFDFFEFEFFFGGGGCFF?F?DFFGFFG49@34>BF*-48<BDFFADF?:>F<243))-4766:74<>BFFF8<?FFGF445:F05;EBBAF(
@M06628:26:000000000-CRM2J:1:1101:19411:17349 2:N:0:102
TAATCTTGCGACCGTACTCCCCAGGCGGTCAACTTATCGCGTTAGCTGCGCTACTGAGACCAATAATAGTCCCAACGGCTAGTTGACATCGTTTACGGCGTGGACTACCAGGGTATCTAATCCTGTTTGCTCCCCACGCTTTCGCACCTCAGTGTCAGTAGTGGGCCGGGGTGTAGCCGTCGCCACTTGTGTTCCTTACGGTCGCGACGCATTTCACCCCTAGACCTCCAACTCAACCCGCCTCTACAATACCTACGTCTCGCAGTGTTGTCTGCCTTGG
+
C6F,CCF@,@CF@FGG@FGGGEE:E@:+@+6,6CFFGG<FCGEGGFGGG+66CCE9FEFG@FCDEFGCEA5C5CF:=F7C=8AEEGGGFG@4,9DEFE:+6CBGEDGC8:=7:FE,EE9=EF93<@EADC;EGG6,>6>CGF,8>*33@F8,3@EGGDC,,,,=,>C****?DC+A2C)=ECD3B:*+2+;54)3)1))>52*())(,-(4>*--:**(4(4()15.)(.((.-)(.(-(((4(().)).))).).18((,3:7)1()630/61+2.))(
@M06628:26:000000000-CRM2J:1:1101:28560:17368 2:N:0:102
CATTCTTGCGAACGTACTCCCCAGGTGGGATACTTATCACTTTCGCTTGGCCGCCGAGACCGAAGTCCCGACAGCTAGTATCCATCGTTTACGGCGTGGACTACCGGGGTATCTAATCCCGTTCGCTCCCCACGCTTTCGTCCATCAGTGTCAGTATATAGTTAGTCACCTGCCTTCGCAATTGGTGTTCTATGTGATATCTATGCATTTCACCGCTACACCACATGTTCCGGCAACTTCCCTATAACTCAAGCCCTACAGTATCAAAGGCAATTTTATGG
+
GFGGFGGGGG>GGGGGFGGGGFGEGGGGGCFGGGGGGGGGGGGGG@FGGGGFFEGGGGGGGGGGGGGGGGGGGFFGGGGGGGGGGGGGGGGGGGGGGGGGGGGCFEFFFFGGFDGGGDDGGGGGGGGGGG@,@CGEGGFGGE>EGFGGGGGCF9C9BCFCCG71;@=DGFFAF6FGCFGEED*0AADGGGGFF5A6=?77;@C?6+6??CEFGFFDBD04820:53<46<A?6(990:42-())2<9)5AAB))8(4(((..4*10)-<(:>0@CE<<AA2
@M06628:26:000000000-CRM2J:1:1101:28546:17379 2:N:0:102
CATTCTTGCGAACGTACTCCCCAGGTGGGATACTTATCACTTTCGCTTGGCCGCCGAGACCGAAGTCCCGACAGCTAGTATCCATCGTTTACGGCGTGGACTACCGGGGTATCTAATCCCGTTCGCTCCCCACGCTTTCGTCCATCAGTGTCAGTATATAGTTAGTCACCTGCCTTCGCAATTGGTGTTCTATGTGATATCTATGCATTTCACCGCTACACCACATGTTCCGGCAACTTCACTATAACTCAAGACCTACAGTATCAAAGGCAATTTTATGG
+
GGGGGGGGGGDGGGGGGGGGGGFGGGGGGGGGGGGGGGGGGGGGGGGGGGGFGGGGGGGGGGGGGGGGGGGGGGGGGGGGGGGGGGGGGGGGGGGGGGGGGGGGGGGGGGGGGGGG9FDFEGGDCGGGGGGGGEGEEFFGGGGG9FDC<,DEGFGGGGGGGGGGGGFGGGGFGGGCEGGFGD>FAA5FGGGFFEF576AFGGG?+=<EFE<7FE<D><>FFFFF@?DBAAFFFF>9<F22)5A>>ADA423(,57?FF?B?<219*)6)(:5?F:<<4)6)
@M06628:26:000000000-CRM2J:1:1101:24737:18816 2:N:0:102
TAATCTTGCGACCGTACTCCCCAGGCGGAATGCTTAATCCGTTAGGTGTGTCACCGAACAGTATACTGCCCGACGACTGGCATTCATCGTTTACGGTGTGGACTACCAGGGTATCTAATCCTGTTTGCTCCCCACACTTTCGTACCTCAGCGTCAGTATCGAGCCAGTGAGCCGCCTTCGCCACTGGTGTTCCTCCAAATATCTACGAATTTCACCTCTACACTTGGAATTCCACTCCCCTCTCCCGAACTCAAGACCAGGAGTTTAGGAGGCGGTTCCAG
+
GGGGGGGGGGEGFGEGGGGGGGGGGGGGGGGGGGGGGGGGGGGGGGGFGGGGGGGGGGGGGGGGGGGGGGGGGGGGGGGGGGGGGGGGGDFGGFEGGGGGGGGGGGGGGGEGGGGGC8CEGFGGGGGGGGGDECG7FGGEDGGGGGFGGGGGDEGEAEFGG7AEGGGGG9CFF>EGDEGFGGCDFFGGGGGFFFF@AE6;C9@<FC@D?DDFG<CG6F3<E9@9FF7?FD)-5492((4<<:31(.(,,4,5)(4.4<FF1,8;FG24047>:)2>7(,-.
@M06628:26:000000000-CRM2J:1:1101:24804:18859 2:N:0:102
CAGCCTTGCGACCATACTCCCCAGGCGCTGTACTTAACACTTTCGCTACGTCCGAGAGACTGTGGGAGGCCCCACGGACTAGTACAGATCGTTTACAGCTGGGACTACGGGGTATCTAATCCCGTTCGCTCCCCTAGCTTTCGTGCCTCAGCGTCAGAAGGATCCCAGAGAGCCGCTTTCGCCACCGGTGTTCCTCATCATATCAACGCATTTCACCGCTCCACAATGGGTTCCGCTCTCCTCTGATCCCCTCAAGACTTGTGGTTTCAAACGCAATTCC
+
GGGGGGGGGGGGGGGGGGGGGGGGGGGGGGGFGGGGGGGGGGGGGGGGGGGGGGGGGGGGGGGGGGGGGGGGGGGGGGGGGGGGGGGGGGGGGGGGGGGG8FGFGGGGGGGGGGGGCGGGGGGGGGGGGGGGGGGGGGGGGGGGGGGGGGGGGGEGGGGGGGGGGGGGGGGFGGGGGGGFGGGFFFGDDGC>ACFEFFFGGFGFFFFFFFFFGFEGFGFFFFBBF:AAFF:?FFFFBFFFBBBFF<>DF?B:?F?F219<2:)7>C7><A7=155=:AAA
@M06628:26:000000000-CRM2J:1:1101:11639:19082 2:N:0:102
TAATCTTGCGACCGTACTCCCCAGGCGGAATGCTTAATCCGTTAGGTGTGTCACCGAATTGCATGCAACCCGACGACTGGCATTCATCGTTTACGGCGTGGACCACCAGGGTATCTAATCCTGTTTGCTCCCCACGCTTTCGCACCTCAGCGTCAGTATCGAGCCAGTGAGCCGCCTTCGCCACTGGTGTTCCTCCGAATATCTACGAATTTCACCTCTACACTCGGAATTCCACTCACCTCTCTCCACCTCAAGACTACCAGTATGAAAGGCAGTTCCAG
+
GGGGGGGGGGGGGGGGGGGGGGGGGGGGGGGGGGGGGGGGGGGGGGGGGGGGGGGGGGGGGGGGGGGGGGGGGGGGGGGGGGGGGGGGGGGGGGGGGGGGGGGGGGGGGGGFGGGGGGGGGGGGGGGGGGGGGGGGGGGGGGGGGGGGGGGGGGGGGGGGGGGGGGFGGGGFGGGGGGGFGGGFFFGGGGGFFFFFF9FGF7C<BF:0?<:@FAAG@G?>>BFA42:2(3?DAAFDFFFB7?><??(6:BFFFF>70<<BF:D79CA2A<<4:FGFA26A4
@M06628:26:000000000-CRM2J:1:1101:10060:19168 2:N:0:102
TAATCTTGCGACCGTACTCCCCAGGCGGAATGCTTAATCCGTTAGGTGTGACACCGAAGGGCAAGCCCCCCGACGTCTGGCGTTCATCGTTTACGGTGTGGACTACCAGGGTATCTAATCCTGTTTGCTCCCCACACTTTCGTACCTCAGCGTCAGTATCGAGCCAGTGAGCCGCCTTCGCCACTGGTGTTCCTCCAAATATCTACGAATTTCACCTCTACACTTGGAATTCCACTCACCTCTCTCGAACTCTAGACTGATAGTTTACAGGGCAGTTCCAG
+
GGGGGGGGGGGGGGGGGGGGGGGGGGGGGGGGGGGGGGGGGGGGGGGGGGGGGGGGGGGGGGGGGGGGGGGGGGGGGGGGGGGGGGGGGGGGGGGGGGGGGGGGGGGGGGGGGGGGGGGGGGGGFGGGGGGGGGGGGGGGGGGGGGGGGFFGGGEGGGGGGGGGGGGGGGGFGDGGGGGFGGGFFFGGGGGFFCFDFFFGFFE<?B:??B1FGFA:9F?AFFBDFF?FAFFB9A>ABBFFFFFFFFFFFFFF2>9B<<??B4<BFGBDA)?3(58C>FA>5
@M06628:26:000000000-CRM2J:1:1101:18175:19390 2:N:0:102
TAATCTTGCGACCGTACTCCCCAGGCGGAATGCTTAATCCGTTAGGTGTGTCACCGAATAGCATGCTACCCGACGACTGGCATTCATCGTTTACGGGGTGGACTACCCGGGTATCTAATCCTGTTTGCTCCCCACACTTTCGCACATCAGCGTCAGTATCGAGCCCGTGAGCCCCCTCCGCCACTGCGGTTCCTCCAAATATCTCCGAATATCACCCCTACACTTGGCAATCTCCTCCCCCCTCTCAAACTCTCGACTGCTACTTTATCATGCGCTTCCC
+
GGGGGGGGGGGGGGGGGGGGGGGGGGGGCGG@FGGGG9,EFGGGG<F,CFFCFGC7F:,966CC5,69EFG:7:44848,,,CF<F<4<:4DBB4F+C@C+4?,,4,,33@6+A3E,,6,,,3C,E,=6D8>E7CEGC;F>+@43*+,,@8C::9*52>,*14*>**1=CGF*/4/**12C<):);**1=))0);().**;??A*/,((,(1:4>C5)((.5?A6>)(.),,)).)4(30319B?(.)5<)86,,8(4((6:)/*:462:+*))**,,,,
@M06628:26:000000000-CRM2J:1:1101:25240:19540 2:N:0:102
CATTCTTGCGAACGTACTCCCCAGGTGGGATACTTATCACTTTCGCTTGGCCGCCCACTGCTCAAGGCAGCGGACAGCTAGTATCCATCGTTTACGGCGTGGACTACCGGGGTATCTAATCCCGTTCGCTCCCCACGCTTTCGTCCATCAGCGTCAGTTCATGGTTAGTGACCTGCCTTCGCGATCGGTGTTCTATGTAATATCTATGCATTTCACCGCTACACTACATATTCCGGCCACTCCACCATGACTCAAGACAACCAGTATCAAAGGCCGTGCTA
+
GFFGGGGGGGGGGGGGGGGGGGGGGGGGGFGGGGGGGGGGGGGGGGGGGEGFCGGGGGGGGGGGDGGGGGGGGGGGGGGGGGGGGGGGGGGGGGGGGGGGGGGGGGGGGGGGGGGFEGGGGGGGGGGGGGGGGGGGDEEEFGGGEGGGGGGGGGG>EGGGGGGFFGGCF<FFDGGGGGGFGGDD>5CCDGGDFFA<AEFCFGFEFFE?AEFFF>AD?GBF9BB1*8>:BFFABFFF>29??<?7:8(.)42AA)5?<?B71?0)97-64)A925**-34:)
@M06628:26:000000000-CRM2J:1:1101:15775:19891 2:N:0:102
CACTCTTGCGAGCATACTCCCCAGGCGGGAAACTTAACGCGTTAGCTACAATACTGCATTTTAAAAACGCAATATTTAGTTTCCATCGTTTACAGCTAGGACTACTAGGGTATCTAATCCTATTCGCTCCCCTAGCTTTCGTCTCTGAGTGTCAGTTTTGGTCCAGTAGAGTGCTTTCGCCATTGGTGTTCTTACTGATATCTGCACATTTCACCGTTACACCAGTAATTCCCTCTACCTCTGCCATACTCTAGTCTAAAAGTTTCAACTGCCTGCCTAAA
+
GFGGGGGGGGEGGGGGGGGGGGFGGGGGGG7FGGGGGGGGGGGGGGGGG9FGGGGGGGGGGGGGGGGGGGGGGGGGGFGGGGGGGGGGGFGGGGGGGGGGGGGGGGGGGGGGGGGGGGGGG,FFGGDEGGGGGGGGGGGGGGGGGGGGGGGGGGGGFGGGGGGGFGGGGGGFGGGGGGGFDGDFFFGGGGGFFFFEFCFDFGGFFFFFEE*=CEEDFGFFFFFFFFFEF?CFFFFFFF;@FFFEE@EEFFFFAFA<<922<2<F=FFFBA7?<FCFBFF?F
@M06628:26:000000000-CRM2J:1:1101:7116:20475 2:N:0:102
CAGCCTTGCGACCATACTCCCCAGGCGGAACACTTAACGCTTTCGCTACGGCCGAGAGGATGTGGAGGTCCCCTCAACCCAGTGTTCATCGTTTACGGCTAGGACTACCGGGGTATCTAATCCCGTTCGCTACCCTAGCTTTCGTGCCTCAGCGTCAGAAAAGATCCAGTGATGCGCTTTCGCCACCGGTGTTCCCTATGATATCAACGCATTTCACCGCTCCACCATAAGTTCCCATCTCCCCTCTCTTCCTCAAGCCTGGTGGTTTGAAACGCAGTTC
+
FFAFGGGEFCGCFFGGGGGFFGGGGGGGGCF8FFGGGCGGGGGGGGGDGGGGG7=FFEDGFDF<FF8FFE@F@?E<FGGCFGGGEFFFGGGGFGGGGGC7FGGGGGGGGGGGGGGGGF9BFFFGG8DFDGECEF8CAFFGGFGGGFDGGCCFFGGGGD9?CFG=CFGGGG9F@BECGCD>CDGE>BFG3:DA5?F3;<6>C:CCF4)2:9()/<9CFGF(7>9074,424A4<<<?7AF)6)11<1,24<9<))).<<:(4,5)<D433)<84>=52,.<
@M06628:26:000000000-CRM2J:1:1101:22678:20515 2:N:0:102
TAATCTTGCGACCGTACTCCCCAGGCGGAATGCTTAATCCGTTAGGTGTGTCACCGAGCAGCATGCTACCCGACGACTGGCATTCATCGTTTACGGTGTGGACTACCAGGGTATCTAATCCTGTTTGCTCCCCACACTTTCGCACCTCAGCGTCAGTATCGAGCCAGTGAGCCGCCTTCGCCACTGGTGTTCCTCCAAATATCTACGAATTTCACATCTACACTTGCAATTCCACTCACCTCCCTCGAATTCAAGACTACCAGTATTAACGGCAGTTCGAG
+
GGGGGGGGGGGGGGGGGGGGGGGGGGGGGGGGGGGGCFCFGGGGGFGGGGGGGGFCC::BFGGGGGGGG<EGGE:F:CCDF,FFGGFGGDFFGGDFFGGGGGFGFBACDED8<FFFF9DFDEDDFGGGDFC3@FG>CFED9:CECCFGFFG5@EECFCFF**1AEFEGFG96CDGCG5=)CD4?4A*;*=CA=)36;;BGF<17@F<;3(2AF<C+1;;?E<:<64).)644)))..,4:7((2::61()()::68(42::777*:):A45)()1:.)(.(
@M06628:26:000000000-CRM2J:1:1101:9546:20605 2:N:0:102
TAATCTTGCGACCGTACTCCCCAGGCGGAATGCTTAATCCGTTAGGTGTGACACCGAAGGGCAAGCCCCCCGACGTCTGGCATTCATCGTTTACGGTGTGGACTACCAGGGTATCTAATCCTGTTTGCTCCCCACACTTTCGTACCTCAGCGTCAGTATCGAGCCAGTGAGCCGCCTTCGCCACTGGTGTTCCTCCAAATATCTACGAATTTCACCTCTACACTTGGAATTCCACTCACCTCTCTCGAACTCTAGACTGATAGTTTACAGGGCAGTTCCAG
+
FFGGGGGGGGGGGGGGGGGGGGGGGGGGGGGGGGGGGGGGDGGGGGGGGGGGGGGGGGGGGDGGGGGGGGGGGGGGGGGGGGGGGGGGGGGGGGGGGGGGGGGGGGGGGGGGGGFGGFGGGGGGGGFGGGGGGGGGGGGGFGGGGGGGGGGGGGGGGGGGGGGG>7FGGGGFFGGGDGGFGGGFFFGGGGGFFFFFFEBFGGGFFFFFFF<FG2>>=FB7<4<F66:>6A0>AADFB03?2:>?)4:D:<6<44)).)5).<A*=C<DFFG)(.;C24)).
@M06628:26:000000000-CRM2J:1:1101:18261:20798 2:N:0:102
CATTCTTGCGAACGTACTCCCCAGGTGGGATACTTATCACTTTCGCTTGGCCGCCGAGACCGAAGTCCCGACAGCTAGTATCCATCGTTTACGGCGTGGACTACCGGGGTATCTAATCCCGTTCGCTCCCCACGCTTTCGTCCATCAGTGTCAGTATATAGTTAGTCACCTGCCTTCGCAATTGGTGTTCTATGTGATATCTATGCATTTCACCGCTACACCACATGTTCCGGCAACTTCACTATAACTCAAGACCTACAGTATCAAAGGCAGTTTTATGG
+
GGFGGGGGGGGGGGGGGGGGGGGGGGGGGGGGGGGGGGGGGGGGGGGGGGGGGGGGGGGGGGGGGGGGGGGGGGGGGGGGGGGGGGGGGGGGGGGGGGGEGGGGGGGGGGGGGGGGGGGGGGGGGDGGGGGGGGGGGGFEDGGGGGFCFGGGGGGGFGGFCFGGGGGGGGGFGGGGGGGFGGGFFCCFGGGFFFAEAEFGGGGEFFFFFC?FG<<DEDFF?01:4:?BAAF?19>BB?69>?FA94<A<<A?<BFB)5:B74406>A441*76FFG2))6)
@M06628:26:000000000-CRM2J:1:1101:26677:21114 2:N:0:102
CATTCTTGCGAACGTACTCCCCAGGTGGGTCACTTATCAATTTCTCTTAGCCACTCAAACCGAAGTTCGAACAGCTAGTGACCATCGTTTACGGCGTGGACTACCAGGGTATCTAATCCTGTTCGCTCCCCACGCTTTCGTCCATCAGTGTCAATATATTGTTAGTGATCTGCCTTCGCAATTGGTATTCTATGTAATATCTATGCATTTCACCGCTACACTACATATTCTAACCACTTCACAATAATTCAAGATAACCAGTTTCAAAGGCAATTCTACAG
+
F@CF9EFEFGGGGGGGFGGGGGGGGGGGGEGGGGCGGGGGGGGDCFFGGGGEEGGGGGGGGGE7FCFAFCFFGGG<FF?EFFEEGAFGE@DGGGGGGGGCFEFGGGGCFGFF,A,==DA;FGFGGGGGG+@,+BC8FDCEGGGGGFCGGGFGGFFFFGAFGGCC,EFGGGD>F5CFC*@5*9;A>C@9+,5BFFFE+*:B9@C?FF4CECCFG@@DB/:EB4(6;?<)<?3?3>7;?FF3).)//;<E?5CEEEF)?<@E@.-*/?46)(:5:FFF<A<<.
@M06628:26:000000000-CRM2J:1:1101:5222:21285 2:N:0:102
TAATCTTGCGACCGTACTCCCCAGGCGGAATGCTTAATCCGTTAGGTGTGTCACCGAACAGTATATTGCCCGACGACTGGCATTCATCGTTTACGGTGTGGACTACCAGGGTATCTAATCCTGTTTGCTCCCCACACTTTCGTACCTCAGCGTCAGTATCGAGCCAGTGAGCCGCCTTCGCCACTGGTGTTCCTCCAACTATCTACGAATTTCACCTCTACACTTGGAATTCCACTCACCTCTCTCGAACTCAAGACCAGGAGTTTAGGAGGCAGTTCCGA
+
GGFGGGGGGGGGGGGGGGGGGGGGGGGGGGGGGGGGGGGGGGGGGGGGGGGGGGGGEGGGGGFEF?FGGGGGGGG7C@FGGGGGGGGGGGGGGGGGGGGGGGGGGFGGGGGGGFGGGGGGGGGFFFGGGFGFGFGGGGGGGGGGGGC9FGFGGGGGGGGGGGGG:DCFFGGFGGGGGGGFGGDEFFF8*=CFFFFFFE478CGFFFFFF;7=FC<FFGFFFFFAF)4>AFFFAFFF:0?(4?<FF703?F:27:BFB08<:6(.<FA954*><>*:<B<((
@M06628:26:000000000-CRM2J:1:1101:22974:21354 2:N:0:102
TAATCTTGCGACCGTACTCCCCAGGCGGAATGCTTAATCCGTTAGGTGTGACACCGAACAGTATACTGCCCGACGTCTGGCATTCATCGTTTACGGTGTGGACTACCAGGGTATCTAATCCTGTTTGCTCCCCACACTTTCGCACCTCAGCGTCAGTATCGAGCCAGTGAGCCGCCTTCGCCACTGGTGTTCCTCCGAATATCTACGAATTTCACCTCTACACTCGTAATTCCACTCACCTCTCCCGAACTCTAAACCAGGAGTTTTGGAGGCAGTTCGTG
+
FGGGGGGGGGGGGGGGGGGGGGGGGGGGGGFFGGGGFGDGEGGGGDG<FGFGGFGGGGFFGFGGFFGGGGGECEGGGGCCFGGGFEEFFFFGGGGG,+CCCGGG<FFF8@7FE@FG;AADGGGFGG8C9DFFEFC@FEGFFEGEGGGGG?,@A*@CEGGGDGGGC:>FC9,;**@:CCF)=79DFFCC*A3;@?C3=;><GGGCFFD?(/=FC)6CAGD>:<<<?2(438)6).45((4,5171,.1(3-,.44<)5(,122(7)0)(,27)-3;:)6((-
@M06628:26:000000000-CRM2J:1:1101:17846:21375 2:N:0:102
TAATCTTGCGACCGTACTCCCCAGGCGGAATGTTTAATGCGTTAGCTGCGCCACCGAACAGTATACTGCCCGACGGCTAACATTCATCGTTTACGGCGTGGACTACCAGGGTATCTAATCCTGTTTGCTCCCCACGCTTTCGTACCTCAGCGTCAGTATCGAGCCAGTGAGCCGCCTTCGCCACTGGTGTTCCTCCGAATATCTACGAATTTCACCTCTACACTCGGAATTCCACTCACCTCTCTCGAACTCAAGATTAGGAGTTTTAGAGGCAGTTCCAG
+
GGGGGGGGGGGGGGGGGGGGGGGGGGGGGGGGFGGGGGGGGGGGGGGGGGGGGGGGGGGGGGGGGGGGGGGGGGGGCGGGGGGGGGGGGGGGGGGGGGGGGGGGGGGGGGGGGGGG9AFGGGGGGGGGGGGGGFGDGGGGGGGGGGGGGGGEGGGGGGGGGGGEC>B?16A6CGDGDEDFGGGFFFGGGGGFFCFDFF:DGGG<FFFFBFFFGFAD4<?ABF<4FBBBF<DFF92-132:B<>?2>:8:6,:<022<B<294?FFG92(4EFFFGGFB><5
@M06628:26:000000000-CRM2J:1:1101:25271:21429 2:N:0:102
CAATCTTGCGACCGTACTCCCCAGGCGGAATGCTTAATCCGTTAGGTGTGACACCAAAGGGCAAGCCCCCTGACATCTGGCATTCATCGTTTACGGTGTGGACTACCAGGGTATCTAATCCTGTTTGCTCCCCACACTTTCGTACCTCAGCGTCAGTATCGAGCCAGTGAGCCGCCTTCGCCACCGGTTTTCCTCCAAATATCTACTAATTTCACCCCTACACTTGGAATTCCACTCACATCTCTCGAACTCAAGCCTATTATTTTACAGGGCAGTTCCAG
+
,EEAFGGGGGGGGDFGGGGGGGGGGGGG:C66CFGGFG,E+DF@E<FA@FDGDF<FF,C8FCFGDGGGDEEC,9,9<F99E4EEFFGFDFGGGF+C,A?CFGGDFGCFEFGGFFFFGCFDFGGFF,@FEEFFG,++@EFDFEG,>C2,8=EEGGGGGG79;+A@CFFFF5@;CDGG>EF4C**))2/:)4?FBC+35(8CC9=)+;.3595AFC<C)50(,63;8)))/74<)6628(:)).))-)47<:?:),))4:).)))0/0))))2)()*2)6).-
@M06628:26:000000000-CRM2J:1:1101:8630:21476 2:N:0:102
TAATCTTGCGACCGCACTCCCCAGGCGGAATGCTTAATCCGTTAGGTGTGTCACCGAACAGTATACTGCCCGACGACTGGCATTCATCGTTTACGGTGTGGACTACCAGGGTATCTAATCCTGTTTGCTCCCCACACTTTCGTACCTCAGCGTCAGTATCGAGCCAGTGAGCCGCCTTCGCCACTGGTGTTCCTCCAAATATCTACGACTTTCACCTCTACACTTGGAATTCCACTCACCTCTCTCGAACTCAAGACCCGGAGTTTAGGCGTCATTTCCGG
+
FFGGGGGGGGGGGGGGGGGGGGGGGGGGG7FGGGGGGGGGGGGGGGGGGGGGCGGG7FF=FGGGGGGGGGGGGGGGGGGGGGGGGGGGGGGGGG@CFDFGGGGGGD<FGGGGGGGGGGGFDFAFGGGGGGGGGCG@FGGGGGF6EGGG7CGGGGDGG9EGG7*AEGGGC99AFGGGGGGFGGGFFFGGGGGFFEFFFEF=D9E?@C?;2/6;C9CGFGF2:)8>FFF0)5?<<BFB:B?BF<??2<<??:?FF04-1:(3399D?F)6:3*)-)2+.5A<(
@M06628:26:000000000-CRM2J:1:1101:14454:21533 2:N:0:102
TAATCTTGCGACCGTACTCCCCAGGCGGAATGCTTAATCCGTTAGGTGTGACACCGAACAGTATACTGCCCGACGTCTGGCATTCATCGTTTACGGCGTGGACTACCAGGGTATCTAATCCTGTTTGCTCCCCACGCTTTCGCACCTCAGCGTCAGTATCGAGCCAGTGAGCCGCCTTCGCCACTGGTGTTCCTCCGAATATCTACGAATTTCACCTCTACACTCGGAATTCCACTCACCTCTCTCGAACTCAAGACTCCCAGTATTAAAGGCAGTTCCAG
+
FFGGGGGGGGGGGGGGGGGGGGGDGGGGGGGFGGGGGGGGGGGGGGGGGGGGGGGGGGGGGGGGGGGGGGGGGGGGGGGGGGGGGGGGGGGGGGGGGGGGGGGGGGGGGGGGGGGGFFGGGGGGGGFGFGGGGGDGGGGGGGGGGGGGGGGDGGEGGCCGGGFGGCGGGFGFFGGGDGGFGGGFF)<CFFDFF<6=EBADC+=CCA?<B?FFG9AFFGF<B21)8?B93:04A6A2(,3882).3<?0<?4<AFF2:9>FFF?FFC<>9<FF?:;C<<A2-
@M06628:26:000000000-CRM2J:1:1101:6734:21752 2:N:0:102
TAATCTTGCGACCGTACTCCCCAGGCGGAATGCTTAATCCGTTAGGTGTGTCACCGAACAGTATACTGCCCGACGACTGGCATTCATCGTTTACGGTGTGGACTACCAGGGTATCTAATCCTGTTTGCTCCCCACACTTTCGTACCTCAGCGTCAGTATCGAGCCAGTGAGCCGCCTTCGCCACTGGTGTTCCTCCAAATATCTACGAATTTCACCTCTACACTTGGAATTCCACTCACCTCTCTCGAACTCAACACCAGGAATTTTAGAGGCAGTTCCTA
+
FFGGGGGGGGGGGGGGEGGGGGGEDFGEGCFGGGGGGGGGGGGGGGGFGGGGGGGCEGGGGGGGGGGAFGGGGDGGGEB,:FFGGGGGEFFFGG7CFFFGCFGFFGGGDCFGGGGF9DFCFGDGGFGGGGF@CFGCCEDFGGGFGCFFF?C6AEE8:DFFEGCEC:D?C9CAC>EGGGGFEDGDFA8CCF3=A3A;F@ACGFF?FF;011;8F7CC*//).)/9+)))-5))-))-(((3)33:274>01(422()-(-41?(<9FAB0,3)6)2A6))))
@M06628:26:000000000-CRM2J:1:1101:8278:21825 2:N:0:102
TAATCTTGCGACCGTACTCCCCAGGCGGAATGCTTGATCCGTTAGGTGTGACACCGAAGGGCAAGCCCCCCGACGTCTGGCATTCATCGTTTACGGTGTGGACTACCAGGGTATCTAATCCTGTTTGCTCCCCACACTTTCGTACCTCAGCGTCAGTATCGAGCCAGTGAGCCGCCTTCGCCACTGGTGTTCCTCCAAATATCTACGAATTTCACCTCTACACTTGGAATTCCACTCACCTCTCTCGAACTCTAGACTGATAGTTTAGGAGGCAGTTCCAG
+
GGGGGGGGGGGGGGGGGGGGGGGGGGGGGGGGGGGGGGGGGGGGGGGGGGGGGGGGGGGGGGGGGGGGGGGGGGGGGGGGGGGGGGGGGGGGGGGGGGGGGGGGGGGGGGGGGGGGGGGGGGGGGGGGGGGGGFGGGGGGGGGGGGGGGGGGGGGGGGGGGGGGGGGGGGGFGGGGGGGFGGGFFFGCFGGFFFFFFFFFGGGFFFFFDFFFGAFG?GFFFFFFFFF?AF?F>BFFFFFF?FFFFF?FB?BBFFAAFF?BFFAF4DBD?2:385*7<A:A6
@M06628:26:000000000-CRM2J:1:1101:8663:21846 2:N:0:102
TAACCTTGCGGCCGTACTCCCCAGGCGGTCTACTTAGCGCGTTAGCTTCGCTACTCACGAATTAAATTCACAAACAGCTAGTAGACAGCGTTTACGGTGTGGACTACCAGGGTATCTAATCCTGTTCGCTACCCACACTTTCGCACATGAGCGTCAGTCTTTGGCCAGAGAGTCGCCTTCGCCACTGATTTTCCTCCAGATATCTACGCATTTCACCGCTACACCTGGAATTCCACTCCCCTCCCCAAAACTCTAGTCTGCCAGTTCTAAAAGGCCTTCC
+
CFFF9FEFFGGGGFCFFGGGGGGGGGGG+FFCEECFGEEGGGEGGGGGGGGGEG@GGDGGGGGFEGFGCGGGGGGGFGGFGGGGG9F@ECFGGCGECGGGDGE8FEFF8FGGGFFG;EG:A@,DFFGGGGCG8EDCEEG9FF>++@DF:,>,@@7EE;EFDFCDDG,9FGGDDCE5::?A=?5AFFCFC+1AA@C<F@F*6:978@C?66;5@?C>FD(4((53?:(,(.-).6<).8133,((-,(,((.)5)..569A><34<:><A)<=<>=C?0)(
@M06628:26:000000000-CRM2J:1:1101:8271:21847 2:N:0:102
TAATCTTGCGACCGTACTCCCCAGGCGGAATGCTTGATCCGTTAGGTGTGACACCGAAGGGCAAGCCCCCCGACGTCTGGCATTCATCGTTTACGGTGTGGACTACCAGGGTATCTAATCCTGTTTGCTCCCCACACTTTCGTACCTCAGCGTCAGTATCGAGCCAGTGAGCCGCCTTCGCCACTGGTGTTCCTCCAAATATCTACGAATTTCACCTCTACACTTGGCATTCCACTCACCTCTCTCGAACTCTACACTGATAGTTTAGGAGGCAGTTCCAG
+
FGGGGGGGGGDGGDFGCDFGGGFEGGGGGGGGGGGGGGFFFGGGGGGGGGGGGGGGGGEGGGGGCGFGGGGGGGGGDFGGGGGGGGGGGGGGGGGGFGGGGGGGGGGGFGGFGGGGGGFFFAFGGGGFGGDFDEEGGGGGGGFFFDFGGGGGGGGGGGGGGGGGE7FGG9CFFGGEGEF3CDGFFF*:>FGFC3@3A;FFDFGFFFF<DD8FD<A:4C2464:AB<)(.4):)6AA70>:2:<8222::?BFFA44<A2<22)1=D).7AG>:>C0)64<6
@M06628:26:000000000-CRM2J:1:1101:11767:21941 2:N:0:102
TAATCTTGCGACCGTACTCCCCAGGCGGAATGCTTAATCCGTTAGGTGTGACACCAAAGGGCAAGCCCCCTGACGTCTGGCATTCATCGTTTACGGTGTGGACTACCAGGGTATCTAATCCTGTTTGCTCCCCACACTTTCGTACCTCAGCGTCAGTATCGAGCCAGTGAGCCGCCTTCGCCACTGGTGTTCCTCCAAATATCTACGAATTTCACCTCTACACTTGGAATTCCACTCACCTCTCTCGAACTCTAGACTGATAGTTTAAATGGCAGTTCCAG
+
GGGGGGGGGGGGGGGGGGFGGGGGGGGGGGGGGGGGGGGGGGGGGGGGGGGGGGGGGFGFGGGGGGGGGGGGGGGGGGGGGGGGGGGGGGGGGGGGGGGGGGGGGGGGGGGGGGGGGGGGGGGGGGGGGGGGGGGGGGGGGGGGGGGFFGCEEGGGGGFCEFGGGGGGGGCFCCCCCC>?EGGFFFDFGGGFFFFFA@FFFFF5AF??@?DFGFCGFG@@C98;6)6@EF8)9<><:23:4:)(8<:B??<<AD<A4<7?2><@6>))))</4F5?56)6:
@M06628:26:000000000-CRM2J:1:1101:26034:22169 2:N:0:102
TAATCTTGCGACCGTACTCCCCAGGCGGAATGCTTAATCCGTTAGGTGTGACACCGAATAGCATGCTACCCGACGTCTGGCATTCATCGTTTACGGTGTGGACTACCAGGGTATCTAATCCTGTTTGCTCCCCACACTTTCGTACCTCAGCGTCAGTATCGAGCCAGTGAGCCGCCTTCGCCACTGGTGTTCCTCCGAATATCTACGAATTTCACCTCTACACTCGGAATTCCACTCACCTCTCTCGAACTCTAGATTGATAGTTTTGGAGGCATTTCCAG
+
GGGGGGGGGGGGGGGGGGGGGGGGGGGGGGGGGGGGGGGGGGGGGGGGGGGGGGGGGGGGGGGGGGGFGGGGGGGGGGCCFGGGGGGGGGGGGGGG8FGGGGGGGGGGGGGGGFFGGGGGFCGGGGGGGGGGGFD8FFGGGGGGGGGFEGGGGGGGGF7EEGGGGGGGGG,@FDDEGGGFG4<AAF40*;CFA4:@D6:DFFGFFFFF?@<FGCEC*9;4>48.=?FF:?FFFBA<(((.,..())247:.4<))-46?79B)/7C203(?)3)+<)).6.
@M06628:26:000000000-CRM2J:1:1101:21346:22434 2:N:0:102
TAATCTTGCGACCGTACTCCCCAGGCGGAATGCTTAATCCGTTAGGTGTGACACCGAAGGGCAAGCCCCCCGACGTCTGGCATTCATCGTTTACGGTGTGGACTACCAGGGTATCTAATCCTGTTTGCTCCCCACACTTTCGTACCTCAGCGTCAGTATCGAGCCAGTGAGCCGCCTTCGCCACTGGTGTTCCTCCAAATATCTACGAATTTCACCTCTACACTTGGAATTCCACTCACCTCTCTCGAACCCTAGACTGATAGTTTACAGGTCAGTTCCAG
+
GFCFGGGGFGDGGGGGGGGGGGGGGGGGGGGFGGGGGGGGGGGGGGGGGGFFEFGDGGGGGGGGGGGGGGGGGGGGCFGG@FGGGGGGDGDGGGGGFCGG7DFGGGGGGGGGGGGFFGGGFGDFGGDD9,>FGGGGGGGGGGGGGEGGGG79CCGGGEFGGG5CGGFFFDFAC?ECECF3CDDBFFGGCFGF65F@A@BGGDGCF=4<FB(9*-):=DD742:A*4::2<>)6:<<???:<??278::14(4:<?7A),449<9@C<2<<6*40*<<A)-.
@M06628:26:000000000-CRM2J:1:1101:7188:22925 2:N:0:102
CATTCTTGCGAACGTACTCCCCAGGTGGGATACTTATCACTTTCGCTTGGCCGCCGAGACCGAAGTCCCGACAGCTAGTATCCATCGTTTACGGCGTGGACTACCGGGGTATCTAATCCCGTTCGCTCCCCACGCTTTCGTCCATCAGTGTCAGTATATAGTTAGTCACCTGCCTTCGCAATTGGTGTTCTATGTGCTATCTATGCATTTCACCGCTACACCACATGTTCCGGCAACTTCACTATAACTCAAGACCTACAGTATCAAAGGCAATTTTATGT
+
GGGGGGGGGGGGGGFFFGGGGGGGDFGGGGGGGGGGGGFGGGFGGGGFGGGGGGGGGGGGGGGGGGGFGGGGGGGGGGGFGFGGGGGGGGGFFFCGFEGGFGFDFFGGGGEDGGGGGGGGGDFGGGGDEDBFGGGGGGFGGGGGGGGGGGGFGGGFFGGGGGGGGCFFGFFFGCG;FFGFGGGAFFGCGFGFFFF<+97CGGGFFFEFCCCAC;;<517<F(:?<??AAAB0919>12466<AAFFFFF<B?>FF??DF?0<B=FGFA2:FF3:CEA5<4)
@M06628:26:000000000-CRM2J:1:1101:12156:22954 2:N:0:102
TAATCTTGCGACCGTACTCCCCAGGCGGAATGCTTAATCCGTTAGGTGTGACACCGAAGGGCAAGCCCCCCGACGTCTGGCATTCATCGTTTACGGTGTGGACTACCAGGGTATCTAATCCTGTTTGCTCCCCACACTTTCGCACCTCAGCGTCAGTATCGAGCCAGTAAGCCGCCTTCGCCACTGGTGTTCCTCCGAATATCTACGAATTTCACCTCTACACTCGGAATTCCACTTACCTCTCTCGAACTCAAGACTACCAGTATCAAAGGCAGTTCCAG
+
GGGGGGGGGGGGGGGGGGGGGGGGGGGGGGGGGGGGGGGGGGGGGGGGGGGGGGGGGGGGGGGGFGGGGGGGGGGGGGGGGGGGGGGGGGGGGGGGGGGGGGGGGGFGGGGGFGGGGGGGGGGGGFGGGGGGGGDGGGGGGGGGGGFGG?GGGGGGGGGGGGGGGGGGGGGFCDGECEGFGDGFFFFGGF<FA)@@>7>DF9FFFFFB::8*:42C?427>B<).-(7BF:A<294<2<2-<20)4(),3:B77>A0<)(.44**0)-6):.17=:<45).
@M06628:26:000000000-CRM2J:1:1101:15111:23193 2:N:0:102
TAATCTTGCGACCGTACTCCCCAGGCGGAATGCTTAATCCGTTAGGTGTGACACCGAATAGCATGCTACCCGACGTCTGGCATTCATCGTTTACGGTGTGGACTACCAGGGTATCTAATCCTGTTTGCTCCCCACACTTTCGCACCTCAGCGTCAGTATCGAGCCAGTGAGCCGCCTTCGCCACTGGTGTTCCTCCGAATATCTACGAATTTCACCTCTACACTCGGAATTCCACTCACCTCTCTCGAACTCTTGACCAGGAGTTTATGAGGCATTTCCAG
+
FFGFGGGGGGEGEGGG@FGGGGGCFDCCGEFGGGGGGGGGGGGGGGFGGGGGFEFGGGGGGGGGGGGGGGGGGGGGGGGGGCGGGGGGGGGGGFGEGGGGGGFF=FGDGGGFEFGGFFGGCFFFGGGGFG,8CFEGGGGGGGGECB98,A;EG>EGGFFFGCF*:DDDFCFFGGGE*?DFEGDFFFGGGGDCFCC3).07C+19CF?;DDF1@??;/7;<CC?)?BF>3:>>A<BA:02(80)437?)44(..)-.32::3((..?4<4)+035++.).56
@M06628:26:000000000-CRM2J:1:1101:13464:23246 2:N:0:102
TAATCTTGCGACCGTACTCCCCAGGCGGAATGCTTAATCCGTTAGGTGTGTCACCGAATAGTATACTACCCGACGACTGGCATTCATCGTTTACGGTGTGGACTACCAGGGTATCTAATCCTGTTTGCTCCCCACACTTTCGCACCTCAGCGTCAGTATCGAGCCAGTGAGCCGCCTTCGCCACTGGTGTTCCTCCAAATATCTACGAATTTCACCTCTACACTTGGAATTCCACTCACCTCTCTCGAACTCAAGACCAGGAGTTTTAGAGGCGGTTCCGG
+
GGGGGGGGGGGGGGGGGGGGGGGGGGGGGGGGGGGGGGGFGGGGGGGGGGGGGGGGGGGGGGGGGGGGGGGGGGGGGGGGGGGGGGGGGGGGGGGGGGGGGGGGGGGGGGGGGGFFGGGGGGGGGGGGGGGGGGGGGGGGGGGGGGGGGFDEGGGGGGCFGGGGGFGFFFGFGGGGGGGFGGGFFFGGGGGFFFF;AEFGGEGFFF6@FDFFGCFCAFFFCC@CAB0)6<?B264),220)(.3<80::?0<<:>AF0(1(-4<FF))427>()2:>??0(
@M06628:26:000000000-CRM2J:1:1101:9926:23460 2:N:0:102
TAATCTTGCGACCGTACTCCCCAGGCGGAGAACTTAATGCGTTAACTGCGCCACTGAAACCCTATGGGCCCCAACAGCTAGTTCTCATCGTTTACGGCGTGGACTACCAGGGTATCTAATCCTGTTTGCTCCCCACGCTTTCGCACCTCAGCGTCAATAATGGTCCAGTGAGTCGCCTTCGCCACTGGTGTTCTTCCGAATATCTACGAATTTCACCTCTACACTTGGAATTCACCTCACCCCTCCCATATACTAGCCATCTAGTTTCATAGTCAGTTCCG
+
GFGGGGGGGGGGGGGGGGGGFGGBFGGGGF:EFGGGGGFEGGFGGFGG9CECCFGFFGGCCFGGFGGFGGGGGGCEFF8EE9FGFGGFC8FGFFEGEGGGDEGGGGGFCAFD<>DFFFGE9AFFGGDFAAA,@3,+<CGGFGEGGE*,@,>9*4@E>9>?FCFGGGGGGFFFFFCE=ECF5C*:BAD4DCD:@3@5A68/25<CACC?640AGE?D?0().69:*)).:22.5))))(,40341(41().5)).-)(,.)()-1=F94A)97-6<3)-.6,
@M06628:26:000000000-CRM2J:1:1101:23586:23704 2:N:0:102
CATTCTTGCGAACGTACTCCCCAGGTGGGATACTTATCACTTTCGCTTGGCCGCCCAGGTCTCAAGGACCCGGACAGCTAGTATCCATCGTTTACGGCGTGGACTACCAGGGTATCTAATCCTGTTCGCTCCCCACGCTTTCGTCCATCAGCGTCAGTATATGGTTAGTCAGCTGCCTTCGCAATCGGTTTTCTATGTAATATCTATGCATTCCATCGCTACACTACATATTCCGCCAACTTCATCATACCTCAAAACGACCATGTTGAAAGGCAATTCT
+
GC<F@FFGFEGECFDFGGGDFGGGGFGGGFFGGGGGGDGGGGGGGGGF7BFGEGGGGGGGGGGGGGGGFFGFGGGEFGFGCFG9FFGGGGGGGGGDCEEGGGFFEGGG,A@FGFD=EGGFCFC?F>FGE8>EFEGG+@BCGGE8CGDFGGCFD*@BE;,7@CEG9?B45,,=;B,5A9+;*?4?);C?C*9?BE6)+1+2;+<<AC<))9<F+).+1:<@@FF1A;E@C<<7.67(2(,-1><)).).4)())())).30(-(0**))))3*(0**.))-
@M06628:26:000000000-CRM2J:1:1101:21304:24108 2:N:0:102
TAACCTTGCGGCCGTACTCCCCAGGCGGTCTACTTATCGCGTTAACTTCGCCACCAAGAAATCAAGTCTCCCAACGGCTAGTAGACATCGTTTACGGCGTGGACTACCAGGGTATCTAATCCTGTTTGCTCCCCACGCTTTCGCACCTCAGCGTCAGTGTCGAGCCAGGAGGCCGCCTTCGCCACCGGTATTCCTCCACATATCTACGAATTTCACCGCTACACGTGGAATTCTACCCCCCCTCCCCGCCCTCCAGTGCGCCACTCTCGCTTGCCATTCC
+
GGGGGGGGGGGGGGGGGGGGGGGEGGGGGGGGGGGGFDGGGGGGGGFGGGGGGGGGGGFGFGGGGGGGFEGFFGEGGGCGGFGGGGGGGGGGGFFGGGE:BFCEFGGGGGGC,DFGF,BA9FDAFFGGGCGGGCCC:E69CAEEEE9>FFDF:@?C=,5,5>F=ED6C5*C)87:8EECF5CDFF5):):>7+9A9)(5>6C3)**61((.<>64DF<-,1921).(4()))..6<)(-32718<023((((.4(.).433:())2),3(*)-)++-69>
@M06628:26:000000000-CRM2J:1:1101:11211:24379 2:N:0:102
TAATCTTGCGACCGTACTCCCCAGGCGGAATGCTTAATCCGTTAGGTGTGACACCGAATAGCATGCTACCCGACGTCTGGCATTCATCGTTTACGGTGTGGACTACCAGGGTATCTAATCCTGTTTGCTCCCCACACTTTCGTACCTCAGCGTCAGTATCGAGCCAGTGAGCCGCCTTCGCCACTGGTGTTCCTCCGAATATCTACGAATTTCACCTCTACACTCTGCATTCCACTCACCTCTCTCGAATTCTAGATTGATAGTTCTGTTGTCACTTCTAG
+
FFGGGGGGFGGGGDFFGFGGGGGGGGGGGGGGGGGGGGGFGGGE78CFGEGGGGGGEGDFGGCEFGGGFGEGGCFCEGGGGGGGFFGGGFGGGGGGBF+CFGGDGGFFGGGEGGGGGGCAFGGGGGFCAF=>CCEGGGGCFDFGGEGGG6EEEGGGGGGGD87@EF5C,@,*C;:*:=9?5?DBAAGGFFG>FC:8>,>3FGCCFF6(,/(;:5?*=F<<))(/;)4)6-::>9A><(81)370471)(),)...4:9?))6)18*6:))2).*+3))).)
@M06628:26:000000000-CRM2J:1:1101:11208:24397 2:N:0:102
TAATCTTGCGACCGTACTCCCCAGGCGGAATGCTTAATCCGTTAGGTGTGACACCGAATAGCATGCTACCCGACGTCTGGCATTCATCGTTTACGGTGTGGACTACCAGGGTATCTAATCCTGTTTGCTCCCCACACTTTCGTACCTCAGCGTCAGTATCGAGCCAGTGAGCCGCCTTCGCCACTGGTGTTCCTCCGAATATCCACGAATTTCACCTCTACACTCGGAATTCCACTCACCTCTCTCGAACTCTAGATTGATAGTTCTGGAGGCAGTTCCAG
+
GGGGGGGGGGGGGGGGFFGFGGGGGGGGGGGGGGGGGGGGGGGGGGGGGGGGGGGGDGGGGGGGGGGGGGGGGGGGGFGGGFGGCGGCCFGGGGGGFGGGEAGGF@EFFGGEFGF8EGCGGGCFGGDGGEGEEGGCGGGEEGFFGGCFGCFGGGGGGGGDEC:8EFGCFEEFGGGGGGFFGCCB;880?:DAFEFF>0>CCC7)3;?11;@C@6?*8D@839;E?B?2017A4<A)1(.3,4)(.5:041(444))).)))-)/9*622)*.()/::)))-
@M06628:26:000000000-CRM2J:1:1101:11214:24415 2:N:0:102
CAATGTTGCGACCGTACTCCCCAGGCGGAATGCTTAATCCGTTAGGTGTGACACTGAATAGATTGCTACAAGACGTCTGGCATTCATTGTTTACGGTGTGGTATACCAGGGTATATAATTCTGTTTGCTCCCCACTCTTTCGTACCTCAGTGTCAGTATCGAGCCAGTGTGCCGTCTTCGCCACTGGTGTTTCTCCGAATCTCTACGTATTTCACCTACACACTCGGTATTCCACTCACGTTCTTGCCACATCAGACTGATAATTCTCGTGGATGGTGCAG
+
,;,,,<CFE+:+@CCDEFF,EFFCC<FGG+C,:@FG,<,,7CCC@8F9FG9@EF8CF,C<,,,,5,9EE,9,A,,A,,C,:=,,,9C,9C9???C=EFB7+,,,,,59EC+A,E,@,,=,>;EC,=@DDE8@+,@,,@,33+6@6@+@=A=,,36@D,,7+@1+863+5,7?89++,@C9*3<5A;*?CC9*9<91?5***5=*+4(-*/7+289CF*(0:*235(((,25)974?@((((/(,/)).731))/))).)))))/7*6)((/.(/8*.))))
@M06628:26:000000000-CRM2J:1:1101:20234:24747 2:N:0:102
TAATCTTGCGACCGTACTCCCCAGGCGGAATGCTTAATCCGTTAGGTGTGTCACCGAACAGTATACTGCCCGACGACTGGCATTCATCGTTTACGGTGTGGACTACCAGGGTATCTAATCCTGTTTGCTCCCCACACTTTCGCACCTCAGCGTCAGGATCGAGCGAGTGAGCCGCCTTCGCCACTGGTGTGCCGCCAAATATCTACGAATGTCACCGCTACACTGGGAATTCCACGCACCTCTCTCTAACTCAAGACCAGGATTTTATAAAGCAGTTCCAG
+
FFGGGGGGDFGGEGGGGGGG@CD:DDGGGGGDFEFGGCFC@F,BCFCFFGGGGFGGGGGGGGGGGFGGFFCEGCFGG=FFFGGGCEFGG+EF@FFGFGDGDAFGGGEGGCF=F,C=DFFFDFCF9>FGCA8DGCEGG,@AGGGGCFF6DCEC8CEG,:8C889C*>BCFFGAFGGC=*?F55<))/;?8C/8A0>>B94*2<+);A<?<?0=74<9.1((-3:9*(3?3().).)(429>::2(.,)..46)224A:((4((,**26)5:C6))*+))).-
@M06628:26:000000000-CRM2J:1:1101:20756:24980 2:N:0:102
AATCTTGCGACCGTACTCACCAGGCGGAATGCTTAATCCGTTAGGTGTGTCACCGAACAGTATACTGCCCGACGACTGGCATTCATCGTTTACGGTGTGGACTACCAGGGTATCTAATCCTGTTTGCTCCCCACACTTTCGTACCTCAGCGTCAGTATCGAGCCAGTGGGCCGCCTGCGCCACTGGAGTTCCGCCAAACATCGACGAAGTTCACCTCAACACTTGGAATTCCACTCCACTCTCTGGAACTAAAGACGGGGAGTTTGGGAGGTAGGTCAGG
+
EEC@DDFEGGGEGFGGGF,CFGGGGGDGG?FC,CFGGCGG:CEFFFGGDG9EF9BFF@FACFGGG9CCFF7:+@FE+=AFEF9FEFF??=FGCG+:ACCFGAFCEFEEFEFDDGFGGGGAFC,ADFG8,=>=EEBC8D8;4DCFF?>F?,;@CGEGFFFCDF5BGGGF,,5;C**4**055/8AAF*;?*1;()/;;A32=F():69((47*))*/9(),,(3*4:>A22<229B(().)...5)..(,,).,.-.((-((()02)(-(27-*2*.))(.
@M06628:26:000000000-CRM2J:1:1101:20434:25088 2:N:0:102
TAATCTTGCGACCGTACTCCCCAGGCGGAATGCTTAATCCGTTAGGTGTGACACCGAATAGCATGCTACCCGACGTCTGGCATTCATCGTTTACGGCGTGGACTACCAGGGTATCTAATCCTGTTTGCTCCCCACGCTTTCGCACCTCAGCGTCAGTATCGAGCCAGTGAGCCGCCTTCGCCACTGGTGTGCCTCCTATGATCTACGAATTTCACCTCTACAATCGGAATTCCACCCACCGCTCCGGAACTCTAGACCGGACGGTTGGAAGGCAGTTCCAA
+
FFGGGGGGGGGGGGGFFGGGGGGGGGGGGGGGGGGGGGGGGGGGGGGGGGGFGGGGDEFGGGGGGGGGFDGGGGGGCGGGGGGG9FFCFGGFFGGGGGGB+B=FGGGGGGG8F@,,@=DAFFFFCC8ECE8DEDCECE>;DEEEGF58AFFGGE>EGFFGC8FCGFC*,6<6;<=*=:*)=38BAA9DFC*AF39().+*+2=.:F7(3647F9<C?G)-)6))/3::B6)))))(-(-3(4((((-12,4)-).5681-((-555(3))2)..;*:>426
@M06628:26:000000000-CRM2J:1:1101:18579:25109 2:N:0:102
CATTCTTGCGAACGTACTCCCCAGGTGGGATACTTATCACTTTCGCTTGGCCGCCGAGACCGAAGTCCCGACAGCTAGTATCCATCGTTTACGGCGTGGACTACCGGGGGATCTAATCCCGTTCGCTCCCCACGCTTTCGTCCATCAGTGTCAGTATATAGTTAGTCACCTGCCTTCGCAAGTGGGGTGCTATGTGATATCTATGCATTTCACTGCTACACCACATGTTCCGGCAACTGCACTATAACTCAAGACCCACAGTATAAAAGGCAATTTTAGGG
+
GGAFGGDGGFDGGGFFFCFGGDGCFEGGGGGGFCE@CFFGFGFGFFFFGGCCGGGGGGGGGGDGDFDFFCEEFGGDEG?E;EE,B?FFGCFFGFFGCFGEGFF8FEDGG+:CF9@D9@,2><@>FECGGGECGGDBBF2AB*=:,7;FGGBEE,4,+?9;C??FG:9:CGFFGF0C?5C551+;=)5C5**/06=>42602<0)9*)))).9:).0/*),(,445).--).(23,((4(,),4)))..)-4(4-212((3,.40*0)).(*0449+))().
@M06628:26:000000000-CRM2J:1:1102:18913:1365 2:N:0:102
TAATCTTGCGACCGTACTCCCCAGGCGGAGAACTTAATGCGTTAACTGCGCCACTGAAACCCTATGGGCCCCAACAGCTAGTTCTCATCGTTTACGGCGTGGACTACCAGGGTATCTAATCCTGTTTGCTCCCCACGCTTTCGCACCCCAGCGTCAATAATGGTCCAGTGAGTCGCCTTCGCCACTGGTGTTCTTCCGAATATCTACGAATTTCACCTCTACACTCGGAATTCCACTCACCCCTCCCATATTCTAGCAATCTCTTTTCAACGATCGTCCCG
+
GGGGGGGGGGGGGGGGGGGGGGGGGGGGGGGGGGGGGGGFFGGGGGGGGGGGGGGGGGGGGGFGGGGGGGEGDEFGGCFGGFGCGGGGGGGGFGGGGGGGGGGGGGGGGGGG<DFCDEGFGG<FFGFFFDDFG:87++BGDFDGCCE*@CEFGE8>:CGGGGFGGGGGGGCFFFCCC5CF*=DC8*<FF?FGFFFF6B3<C::C7+76>07>F<AGF72,5<42*35;231)-6)69:().,4<6??))35>4>4)4)62,))**0.))-*-((*13(,4(
@M06628:26:000000000-CRM2J:1:1102:16136:1463 2:N:0:102
TAATCTTGCGACCGTACTCCCCAGGCGGAATGCTTAATCCGTTAGGTGTGACACCGAAGGGCAAGCCCCCCGACGTCTGGCATTCATCGTTTACGGTGTGGACTACCAGGGTATCTAATCCTGTTTGCTCCCCACACTTTCGTACCTCAGCGTCAGTATCGAGCCAGTGAGCCGCCTTCGCCACTGGTGTTCCTCCAAATATCTACGAATTTCACCTCTACACTCGGAATTCCACTCACCTCTCCCGCACTATAGACTGATCGTTTACAGGCCAGTTT
+
AFFGGGGGGG>CGGGGGGGGGGGGGGGGGGF@CFGGGGFGGGGDFFGGFGGGGGFGGFGGG@F<DCDCGGDGEEGGGGG,?EF,BAFE<D4BFA@@FECFGFGFC@E,5CEDAFFGBDFEDFF<CFGDGCEFGGGCD?DGG+@DFGGGCGGGGDGDFCGCB:C;FC8<CFFF,?=E*CF:E**:D>GCCFGFF+3;);6:FGF7+:2<4(49>):717)-6<?9)(08(02:4)6A?:>428)(,47)2(,).)..)6),))-0996))).((,*2:)
@M06628:26:000000000-CRM2J:1:1102:15345:1692 2:N:0:102
CAGCCTTGCGACCATACTCCCCAGGCGGAGCACTTAACTTTTTCAATGCGGCCAGAAGGGTATGAGAGCCCCTCCAACCCAGTGCTCATCGTTTACAGCTAGGACTACCGGGGTATCTAATCCCGTTCGCTCCCCTAGCTTTCGTGCCTCAGCGTCAGAAAAGACCCAGTGAGCCGCTTTCGCCACCGGTGTTCCTAAGGATATCAACGCATTTCACCGCTCCACCCTTAGTTCCGCTCACCTCTGTCTTCCTCCAGCACGGCAGTTTTGGGCGTAGGTC
+
FEGGGGGGGGGGEGG@FGFGGGGGGGGGGGGGGCFGGGGGGFGGGGGAFGEFGGGGGGGGFGGGGGGGCFGGGGGGGGGGGFFGGAFGGGG?FGDGDFGGGGGGGGGGGGGGGGGGGGGGGGGGGFDDEGDGCGGGGGFGFCCCF:9>DEFC?E:EE7@FGF7CFGGGGGGGFCGGGCEF7;4CDG75>GGGGF+@A6;**+01;86@>B9D9>A77C60499?FBE3()).6:6(18936:?B3).9):A><).388??016595)49(0(.(*/2(66
@M06628:26:000000000-CRM2J:1:1102:16662:1857 2:N:0:102
CATTCTTCCGAACGTACTCCCCAGGTGGGATACTTATCACTTTCGCTTGGCCGCCGAGACCGAAGTCCTGACAGCTAGTATCCATCGTTTACGGCGTGGACTACCGGGGTATCTAATTCCGTTCGCTCCCCACGCTTTCGTCCATCAGTGTCAGTATATAGTTAGTGTCTTGCCTTCGCAATTGATGTTCTATGTGATATCTATGCATCTTACCGTTACTCCACATGTTGCGGCAACTTCACTATAACTCAAGACGTAGAGTATCAGTGCAAATTTTATGG
+
C6;C<FF,;B,@:FG<8FFGGE8:DAD8FECD<CFEECFCFGGFFGFGGC8EBCC@F:@FF@=BEGGF,E<E5<FFGCFFAFFFA?:FCEE,B7+@:C7B,CB?,+FGCFC<55E33,@=,,@,@+3>8B8EE7CEE*,@@**4@FE@F,@,<F:;D,?D;F@CF9,,,222<9,,54:?EE7C+1=CC,=@C7@+7++;79>AC+)<39)1;=<*:<@)9()6;E=8?+.(((-(:2)*)).6-))044A7273(-3,(6::7**)).)*-)6E7)))))
@M06628:26:000000000-CRM2J:1:1102:11936:1870 2:N:0:102
TAATCTTGCGACCGTACTCCCCAGGCGGAATGCTTAATCCGTTAGGTGTGACACCGAAGGGCAAGCCCCCCGACGTCTGGCATTCATCGTTTACGGTGTGGACTACCAGGGTATCTAATCCTGTTTGCTCCCCACACTTTCGTACCTCAGCGTCAGTATCGAGCCAGTGAGCCGCCTTCGCCACTGGTGTTCCTCCAAATACCTACGAATTTCACCTCTACACTTGGAATTCCACTCACCTCTCTCGAACTCAAGACTAGCAGTATCAAAGGCCGTTCCAG
+
FEGAEFFFGGGGGGFFFGGGGGGGGGGD+@FGFGGGGFFGGFGGGGGGGGGGGG?FGG@CEE,DFGGGEGGGGGGCEGGGF@CAE,EFF:FF?ECEFDF:F9FDFGGG<FD=@FGFFGGGGEGGGGGDFGGGGED+C@DGGGG>FCCAFG8C4BEC<9BCGF>>FDCFCBFGG5*BCEGFDE<CCFC223:CC8C5;F4*++;6;;3;5?<FC)-2*932<2(.946)2?0<A>>-,((7,(.1),461:B43(527<2(4<A8**)-64*1((:96:?).
@M06628:26:000000000-CRM2J:1:1102:23299:2431 2:N:0:102
TAATCTTGCGACCGTACTCCCCAGGCGGAATGCTTAATCCGTTAGGTGTGACACCAAAGGGCAAGCCCCCTGACGTCTGGCATTCATCGTTTACGGTGTGGACTACCAGGGTATCTAATCCTGTTTGCTCCCCACACTTTCGTACCTCAGCGTCAGTATCGAGCCAGTGAGCCGCCTTCGCCACTGGTGTTCCTCCAAATATCTACGAATTTCACCTCTACACTTGGAATTCCACTCACCTCTCTCGAACTCTAGACTGATAGTTTACAGGGCGGTTCTAG
+
FGGGGGGGGGGGGGGGGGGGGGGGGGGGGGGGGGGGGGGGGGGGGGGGGGGGGGGGFGGGEDGGGGGGGGGFGGGGGGGGGGGGGGGGGFGGGGGGGGGGGGGGGGGGGGGFG<EFGDGGACGGGGGGGGFG6FECFGGGG+@FGDGGGGGGGGGEGFFFCFEGGGGGGFFGFGGEGEGFGGGGGCGGGGDFGFF48FFFGEFFGF?1AD1AFFEFAFF<CFDCFF4;CFEE??><11>:2?<:?>?F14(6<<AA4<?)).)90:4<B???0(19(4)-6
@M06628:26:000000000-CRM2J:1:1102:15461:2451 2:N:0:102
TAATCTTGCGACCGTACTCCCCAGGCGGAATGCTTAATCCGTTAGGTGTGTCACCGAATAGCATGCTACCCGACGACTGGCATTCATCGTTTACGGTGTGGACTACCAGGGTATCTAATCCTGTTTGCTCCCCACACTTTCGTACCTCAGCGTCAGTATCGAGCCAGTGAGCCGCCTTCGCCACTGGTGTTCCTCCAAATATCTACGAATTTCACCTCTACACTTGGAATTCCACTCACCTCTCTCGAACCCAAGACCAGGAGGTTACAAGGAAGTTCCGA
+
FGGGGGGGGGGGGGGGGGGGGGGGGGGGGGGGGGGGGGGGGGGGGGGGGGGGGGGGGGGGGGGGGGGGGGGGGGGGGGGGGGGGGGGGGFGGGGGGGGGGGCGGGGGGGGGGGGGGGGGGGGGGGGGGGGGGGGGGGFFGFGGGGGGGGGGGGGGGFGGGGGGGGGGGGDFGGGGGGGGFEEGGGGGGGGGCF7+5A);D@EGFGFD?A;@FGECC*;@FFEDFF3692?3<2<BFF?BF?BF7?>:FF?(41:(3??10832)9DA094?:((:>A<A1-
@M06628:26:000000000-CRM2J:1:1102:12814:2525 2:N:0:102
TAATCTTGCGACCGTACTCCCCAGGCGGAGAACTTAATGCGTTAACTGCGCCACTGAAACCCTATGGGCCCCAACAGCTAGTTCTCATCGTTTACGGCGTGGACTACCAGGGTATCTAATCCTGTTTGCTCCCCACGCTTTCGCACCTCAGCGTCAATAATGGTCCAGTGAGTCGCCTTCGCCACTGGTGTTCTTCCGAATATCTACGAATTTCACCTCTACCCTCGGAATTCCACTCACCTCTCCCATATTCTAGCCATCTAGTTTCAAAGGCAGTTCCG
+
GGGGGGGGGGGGGGGGGGGGGGGGGGGGGGGGGGGGGGGGGGGGGGGGGGGGGGGGGGGGGCGFGGGGGGGGGGGGGGGGGGGGGGGGGGGGGFGGGGGGGGGGGGGGGGGGFGGGGGGGGGGGGGGGGGGGGGGGGGGGGGGGGGGGG?FGGGGGGGG9FFGG?FGFGGDGGGGGGEEFFEGGGG66=6CCGFFFFF>3C5FFGFFDBF?FGFEGFGFFFF)2=63>(7<>4AB25:06:23..2::A1:A4>>):4<D?).1:>>BA)/602*9:44)(
@M06628:26:000000000-CRM2J:1:1102:19313:2584 2:N:0:102
TAATCTTGCGACCGTACTCCCCAGGCGGAATGCTTAATCCGTTAGGTGTGTCACCGAGCAGCATGCTACCCGACGACTGGCATTCATCGTTTACGGTGTGGACTACCAGGGTATCTAATCCTGTTTGCTCCCCACACTTTCGCACCTCAGCGTCAGTATCGAGCCAGTGAGTCGCCTTCGCCACTGGTGTTCCTCCGAATATCTACGAATTTCACCTCTACACTCGGAATTCCACTCACCCCTCTCGAACTCAAGCCTAGCAGTATTAAAGGCAGTTCCGG
+
FCFGEEGC9B@@F@@FE<<CFC@:6@@@FEDGFC<CEGCEGGFEF8@EFGFEGGGGDEDCFGGFGGGGGGGCEGGGGGGGGGGGGGGGGGGGGGGGDCEEFFGGGFGGGGG<DFFGGGGGGDFGGGGGGGGGGGGGGGGGGGGEEGGGGGGGEGGEGGGFGGGGD@5:DFGFDCGEGEFFGEDGGGGFDF=F7@FFBF:*9CC8;F;@F;2@;/9FFGFA<4:<F?FFFFFA))6<?7B:(2(((.44:00<<?<)-(3(.72**:4:).=2(47C54<-4
@M06628:26:000000000-CRM2J:1:1102:23222:3218 2:N:0:102
TAATCTTGCGACCGTACTCCCCAGGCGGAATGCTTAATCCGTTAGGTGTGACACCGAACAGTATACTGCCCGACGTCTGGCAGTCATCGTTTACGGCGGGTACTACCAGGGGATCTAATCCTGTTTGCTCCCCACTTTTTCGCACCCCAGCGTCAGTATCGATCCAGTGAGCCGCCTTCTCCACTGGTGTTCCTCCGAATATCTACAAATTTCACCTCTACACCCCTAAGTCCACTCACCTCCCCCGCACGCCACACTCCAAGTATTAAAAGCAGCTC
+
<F,-CFGGGGGGG7CFGGGGGGGGGGGG@FG<FGGFG@@FGGGGG@F@E,<CFGFGGGG7FGDF<,9,,C<,7F==+BA,5F+BE<EFCG,44A++@F+++@,,BF=F87C+++8,,5@,3E=3>=,,77D*B3C,,2@,211****4*=E=/*4;<F9+3C*<*,+1+,0*0:*1/*+0+>7C77*C?8C**998)0.>7+0129<B4)49*)6C*9))6)(,.()0.).)).5)8(5)3:(4(-()-,-(((,4((4.)()9:><)-)*.4,:*.)
@M06628:26:000000000-CRM2J:1:1102:18277:3281 2:N:0:102
TAATCTTGCGACCGTACTCCCCAGGCGGAATGCTTAATCCGTTAGGTGTGACACCAAAGGGCAAGCCCCCTGACGTCTGGCATTCATCGTTTACGGTGTGGACTACCAGGGTATCTAATCCTGTTTGCTCCCCACACTTTCGTACCTCAGCGTCAGTATCGAGCCAGTGAGCCGCCTTCGCCACTGGTGTTCCTCCAAATATCTACGAATTTCACCTCTACACTTGGAATTCCACTCACCTCTCTCGAACTCTAGACTGATAGTTTACAGGGCAGTTCCAG
+
GGGGGGGGGGGGGGGGGGGGGGGGGGGGGGGGGGGGGGGGGGGGGGGGGGGGGGGGGGGGGGGGGGGGGGGGGGGGGGGGGGGGGGGGGGGGGGGGGGGGGGGGGGGGGGGGGGGGEGGGGGGGGGGGGGGGGGGGGGGGGGGGGGGGGGGGGGGGGGGGGGGGGGGGGGGGGGGGGGGFGGDDGGGGGGGGGFFFFFFGGGGFFFFFFDFFGFFGFGFFFFFFFFFFCF@9CCEEF?BFFFF??FF??BFFF2<49AF?>ADFGGFFF<F<:6EGFABFA
@M06628:26:000000000-CRM2J:1:1102:19220:3377 2:N:0:102
CAATCTTGCGATCGTACTCCCCAGGTGGGACACTTATCACTTTCGCTTAGTCACTGAGATAAATCCCAACAACTAGTGTCCATCGTTTACGGCGTGGACTACCAGGGTATCTAATCCTGTTCGCTCCCCACGCTTTCGTCCATGAGCGTCAGTACATACGTAGTAGACTGCCTTCGCAATCGGTATTCTGTGTAATATCTATGCATTTCACCGCTACACTACACATTCTATCTACTTCCATATGACTCAAGTCAACCAGTATCAAAGGCAGTTCCATAGTT
+
GFFGGGGGGGGGGGGGGGGGGGGGGGGGGGGGGGGGGGGGGGGGGGGGGGGGGGGGGGGGGGGGGGGGGGGGGGGGGGGGGGGGGGGGGGGGGGGGGGGGGGGGGGGGGGGGGGGGFFGGGGGGEGGGGGGGGGGGGGGGDCGFGFGGGGGGGGGGGFG8BFGGGGGGGGGGGGGGGGGFGGGGGGGGGGGGGFFFFFFCGGGFGFFFFF*;5@@DFG@EFFF@F@CA7=5CCEFFFEFFFFFCFFFF@E@F95CA;BFFFFFFGGA:117?9A?C5<:B<
@M06628:26:000000000-CRM2J:1:1102:18033:3407 2:N:0:102
TAATCTTGCGACCGTACTCCCCAGGCGGAATGCTTAATCCGTTAGGTGTGACACCGAATAGCATGCTACCCGACGTCTGGCATTCATCGTTTACGGTGTGGACTACCAGGGTATCTAATCCTGTTTGCTCCCCACACTTTCGCACCTCAGCGTCAGTATCGAGCCAGTGAGCCGCCTTCGCCACTGGTGTTCCTCCGAATATCTACGAATTTCACCTCTACACTCGGAATTCCACTCACCTCTCTCGAACTCTAGACCAGGAGTTTATGAGGCAGTTCTAG
+
FAFGGGGGGGGGGGGGGGGGGGGGGGGGGGGGGGGGGGGGGGGGGGGGGGFGGGGGGGGFFFGFGGGGGGGGGGGGGGGGGGGGGGGGGGGGGGGCGGGGGGGGGGGFGGGAFGGGDGFGFGGGGGGCGGGGGFGGGGGGGGGGGGGGGGDGEGGDGGGGEFF>FFFFFFGGGGG5CEGF5EGGGGCCEFEGFFFFFD3DFGFFGFF0AD;FGECGFGF>FFFFFFFF0@0>4AA>B?FF>??BDF?FF::ADB<BFFFF0<07CDBADFFB((2C95)).
@M06628:26:000000000-CRM2J:1:1102:6510:3522 2:N:0:102
TAATCTTGCGACCGTACTCCCCAGGCGGAATGCTTAATCCGTTAGGTGTGTCACCAAGTTGCAAGCAACCTGACGACTGGCATTCATCGTTTACGGCGTGGACTACCAGGGTATCTAATCCTGTTTGCTCCCCACGCTTTCGCACCTCAGCGTCAGTATCGAGCCAGTGAGCCGCCTTCGCCACTGGTGTTCCTCCGAATATCTACGAATTTCACCTCTACACTCGGAATTCCACTCCCCTCTCTCGAACTCTAGCCTACCAGTATTAAGGGTAGTTCCGG
+
FEGFGCFF9FBCFGGGGGGGGGFC8DFCE:FGGGG9@ECFGGGGGGAGFGGGGGGGGCFEF9=AFCE=EGGGCFFGGGGGGFGGFCDFFFFF@CFGGGGGGFFFGGGGCEE,?FEE,=EFEFFGGG8=AFDDG@=EGGEGFGGGGEFEFGFCCC>EGEFFGFGCEF>FGE>*:5?8?EGFDG4?FGFC?;ECD=+=8BDG:F@7CFFFF68A;.6CFGB)):84<?DD1<2>.--.4((8::7(58:)28?BA44).6:?07:=7:<44)928?GG<448B
@M06628:26:000000000-CRM2J:1:1102:6530:3523 2:N:0:102
TAATCTTGCGACCGTACTCCCCAGGCGGAATGCTTAATCCGTTAGGTGTGTCACCAAGTTGCAAGCAACCTGACGACTGGCATTCATCGTTTACGGCGTGGACTACCAGGGTATCTAATCCTGTTTGCTCCCCACGCTTTCGCACCTCAGCGTCAGTATCGAGCCAGTGAGCCGCCTTCGCCACTGGTTTTCCTCCCAATATCTACGAATTTCACCTCTACACTCGGAATTCTACTCACCTCTCTCGAACGCTAGACACCAAGATTAAAGGGTAGTTCAGG
+
EFFCCFE<CFFGDGFFGGG<CB<:FECFCC<EAFFFEGFGGGGEEGG,EFGAFDFFGF?,EF<<FDF@=EE<<FGGG,+,AFFCCFGGFGEGCE@:FEGGEG<?FF<FCCF<FFGGFFGF9F<FCD=EADFFC8C7>BEF=8CEGGGGFFCCG*@*<DF;CCC8C:,,>>9FCED8?5??C855*20++3ACG7A;)))0*2;+@F;681/:DC<*;<)2:48AF?55(<).)-:>:)5>7:?:2)().4(41(()))(--(()**)--6?B14=F<6).3
@M06628:26:000000000-CRM2J:1:1102:20636:3607 2:N:0:102
CAGCCTTGCGACCATACTCCCCAGGCGGAGCACTTAATACTTTCGCTACGTCCGAGAAAATGTGAGGGTTCCCACGGACTAGTGCTCATCGTTTACGGCTAGGACTACCGGGGTATCTAATCCCGTTCGCTACCCTAGCTTTCTTTCCTCAGCGTCAGAAGAGATCCAGTGAGCCGCTTTCGCCACCGGTGTTCCAGATGATATCAACGCATTTCACCGCTCCACCATCTGTTCCGCTCACCTCTATCTCCCTCAAGCCATGCGGTTTCAAGCGCAGTTC
+
GGGGGGGGGGGGGGGGGGGGGGGGGGGGGGGGGGGGGGGGGGGGGGGGGGGGGGGGGGGGGGGGGGGGGGGGGGGGGGGGGGGGGGGGGGGGGGGGGGGGGGGGGGGGGGGGGGGGGGGGGGGGGGGGGGGGGGGGGGGGGGGGGGGGGGGGGGGGGGDFFFFFGGGGGCF>C6FGGGGFGDGGGGGGGGGGGFFFF4AFFFGFGFE@BB9AGF<FFD?>2;BFF:>=??FFDA>FFFFEFFFF<))/6AA14<??2>?14)4@:5314A*6<(299:4:
@M06628:26:000000000-CRM2J:1:1102:16730:3877 2:N:0:102
TAATCTTGCGACCGTACTCCCCAGGCGGAATGCTTAATCCGTTAGGTGTGTCACCGAGCAGCATGCTACCCAAAGACTGGCATTCATCGTTTACGGGTTTGGCTACCAGGGTTTCTAATCCTGGTTGGCTACCACCCTTTTGCACCTCAGCGGCAGGTTCGAGCCCAGGAGGTCCCCTCGCCCACTGAGTTCCCCCGAATATCTACGTATTTCAACTCCACACTCTGAATTTCCCCTCCCTCCCCCGAACTTCAGACTTGCAGGATTAGAGGCACTTTCCG
+
FGG9FGGGGGDGGGGGGGGGGGGGGGGGC7F8FGGF6C9CFFFGG8F@9C:6EF<,C+6+66,,,9CCF,C,C4,A8,5,,,:?,5,,,9AF<5+@:44+@+:<,=E,,@FF,4=4,@74E9,,AF++,,,8@,,+8+@D,,,,7@,3,38++833:,34*,@*F*,,6*9*4,2>8@*/4C***0=++5=@C4):;B)/1+::1+(/0)6817);**,).43(7)9*)*.)6))(((,<3(,(--(814,)))))58)5A)))*26),61(,(**.)6),
@M06628:26:000000000-CRM2J:1:1102:25223:3877 2:N:0:102
TAATCTTGCGACCGTACTCCCCAGGCGGAATGCTTAATCCGTTAGGTGTGTCACCGAATAGCATGCTACCCGACGACTGGCATTCATCGTTTACGGTGTGGACTACCAGGGTATCTAATCCTGTTTGCTCCCCACACTTTCGTACCTCAGCGTCAGTATCGAGCCAGTGAGCCGCCTTCGCCACTGGTGTTCCTCCGAATATCTACGAATTTCACCTCTACACTCGGAATTTCACTCACCTCTCTCGACCTCATGACTAGCAGTATCAAAGGCAGTTCCAG
+
FFFFGGGGGGD@FDFFEFG<CFCFD@EGGGG8FFGFFFGGGGGGEGG<FFGGGGGCGDFDGGDFGGA<FFDGGGF=FCEGGGGGGGGGFGFGGEFGFDFFGGGGGGGFFCGEFGDFFCFFGGFGGGGFGGC=+3CEFGGFGGGC@FAFGGFEG@CGGGFCGGFEFC8DF99;;1;EGGGFE:57FGFGGFGC@A=A30)7CFGF7A??:0=7D?EC6C@<CDF25(<@13:)6)6<>0:@DFFF?76F((44?)4<:AF((.)1:*:)<9FF((/2.6<A>
@M06628:26:000000000-CRM2J:1:1102:6039:4033 2:N:0:102
CAGCCTTGCGACCATACTCCCCAGGCGGAGCACTTAACACTTTCGCTACGTCCGAGAAAATGTGGAAGTTCCCACGGACTAGTGCTCATCGTTTACGGCTAGGACTACCGGGGTATCTAATCCCGTTCGCTACCCTAGCTTTCGTTCCTCAGCGTCAGAAGAGATCCAGTGAGCCGCTTTCGCCACCGGTGTTCCAGATGATATCAACGCATTTCACCGCTCCACCATCTGTTCCGCTCACCTCTATCTCCCTCAAGCCATGTGGTTTCAAACGCCGTTC
+
GGGGGGGGGGGGGGGGFGGGGGGGGGGGGGGGGGGGGGGGGGGGGGGEEFGFGGGGGGGGGGGGGGGGFGGGGGGGGGGGGGGGGGFFFFGGGFBEFGGC7BFCFGGGFGGGGF@FGGGGGFGGEFFC6CEEGFGGGGGGGGGEGGGGGGGGCEGGGGGGGGGGGGCCEGGGFGFGGGGFC8CDGGGEGGGGGFFFFFFGCFFFCA6@B;;ADBDGFGF99>>?FFFFFF<BF)6<??BBFFFFFFFF42<3,((55>?F<0<F793?2.9<?:*)(408
@M06628:26:000000000-CRM2J:1:1102:6021:4039 2:N:0:102
CAGCCTTGCGACCATACTCCCCAGGCGGAGCACTTAACACTTTCGCTACGTCCGAGAAAATGTGGAAGTTCCCACGGACTAGTGCTCATCGTTTACGGCTAGGACTACCGGGGTATCTAATCCCGTTCGCTACCCTAGCTTTCGTTCCTCAGCGTCAGAAGAGATCCAGTGAGCCGCTTTCGCCACCGGTGTTCCAGATGATATCAACGCATTTCACCGCTCCACCATCTGTTCCGCTCACCTCTATCTCCCTCAAGCCATGTGGTTTCAAACGCAGTTC
+
DFGFFGGCFGDGGGGGGGGFGCF:DFG7FEFGFGGGGAF@FEFFFDFEBEECGGCGGGFGFFGFGFFFFCFCFF==FFGGGGFFGFEFCEFGFGGGEFFCGEFFG8A8,:F=FGGGG8FDE9FF@C,@=FEBEFEFFG@FGGAEG@,@FFCFCEECGGGACEG8FGG9CF;;<CC8CGGAFED*?DGGG8=>DFFF=FFCC9@:776=B@@BDA<7**(-429?FB>4:7)).5-4(-9><?2??29FFFA?7?::2<43A2-=>GBBDFF)4:=>>259
@M06628:26:000000000-CRM2J:1:1102:6036:4052 2:N:0:102
CAGCCTTGCGACCATACTCCCCAGGCGGAGCACTTAACACTTTCGCTACGTCCGAGAAAATGTGGAAGTTCCCACGGACTAGTGCTCATCGTTTACGGCTAGGACTACCGGGGTATCTAATCCCGTTCGCTACCCTAGCTTTCGTTCCTCAGCGTCAGAAGAGATCCAGTGAGCCGCTTTCGCCACCGGTGTTCCAGATGATATCAACGCATTTCACCGCTCCACCATCTGTTCCGCTCACCTCTATCTCCCTCAAGCCATGTGGTTTAAAACGCAGTTC
+
FFGFGGGGGGGGGGGGGGDGGGGGGGGGC7BEGGGFGGFGFGGGGGGGGGGDG@G+FCEFFEGCFFGGEGGGGGG@FGG@FGG9FDGFGGGGGGGGGGGE+?FGGGGGGEGGGFGGGGGGGGGFEFG>EGGGGGG?BFGGCFGGG7A,@EFGGGGGGGF>,,,4,@FGFAFC6CEGGGGFGDGGGC*=EEGGGFFF6/07+<DCGFFDA>9DGFBGFC?031>FF?59>6::A<4??8;:<B?B?A9F9A)4.4(52<?F2).*:*-((6=<<BG)1:)5
@M06628:26:000000000-CRM2J:1:1102:16010:4167 2:N:0:102
TAATCTTGCGACCGTACTCCCCAGGCGGAATGCTTAATCCGTTAGGTGTGACACCGAACAGTATACTGCCCGACGTCTGGCATTCATCGTTTACGGCGTGGACTACCAGGGTATCTAATCCTGTTTGCTCCCCACGCTTTCGCACCTCAGCGTCAGTATCGAGCCAGTGAGCCGCCTTCGCCACTGGTGTTCCTCCGAATATCTACGAATTTCACCTCTACACTCGGAATTCCACTCACCTCTCTCGAACTCAAGACTCCCAGTATTAAAGGCAGTTCCAG
+
GFGGGGGGGGGGGGGGGFGGFGGGGGGGGGGGGGGGCGGGGGGGGCFGGGGGGGGGEGGGGGGGGGGGGGGGGGEGGGGCFCGFGGGGGGGGGGGEEGGG7FGGGGGGGGGGGGFFGEGFGFGGFGGGGGFGDGGGGGGFFEGGGGGGGGGGGGG7><FGGGEE7,CFCGCFD?CGEEE>EGDG<<CFGGGGGFFFFFFGD7:AFC::@0:FFFF76<?BFF?A::>B0@:.66<<<8072,30,.,68:6234447ABB??2<*:)664/8((:C><)))
@M06628:26:000000000-CRM2J:1:1102:12510:4420 2:N:0:102
TAATCTTGCGACCGTACTCCCCAGGCGGAATGCTTAATCCGTTAGGTGTGTCACCGAATAGCATGCTACCCGACGACTGGCATTCATCGTTTACGGTGTGGACTACCAGGGTATCTAATCCTGTTTGCTCCCCACACTTTCGCACCTCAGCGTCAGTATCGAGCCAGTGAGCCGCCTTCGCCACTGGTGTTCCTCCGAATATCTACGAATTTCACCTCTACACTCGGAATTCCACTCACCTCTCTCGAACTCTAGACTGATAGTTTTGGAGGCAGTTCCAG
+
FGGGGGGGGGGGGGGGGGGGGGGGGGGGGEGCGGGCFGGGGGGGGGGGGGGGGGGGGGGGGGGGGGGGGGGGGGGDGGGGGGGGGGGGGGGGGGGGEFGGGGGGGGGGGGGGGGGGGGGGGGGGGGGGGGGGGGG7FGGGGGGGGFGGFEFGGGGGGGGGGDGGGGGFFF7DFGGGGGGFGGGGGGGGGGGGG7CFFFFGGGGAFFFFFDFFGFFGFGFFFFFFFFFF?FBFFFFFFBFF?B?FBFFF<<?FFFFF<482AAFFCFA?6?FF?BEGBBBF)
@M06628:26:000000000-CRM2J:1:1102:7330:4484 2:N:0:102
TAGCCTTGCGGCCGTACTCCCCAGGCGGTCTACTTATCGCGTTAACTTCGCCACCAAGAAATCAAGTCTCCCAACGGCTAGTAGACATCGTTTACGGCGTGGACTACCAGGGTATCTAATCCTGTTTGCTCCCCACGCTTTCGCACCTCAGCGTCAGTGTCGAGCCAGGAGGCCGCCTTCGCCACCGGTCTTCACCCCCATATCTACGTATTTCACCGCCACACGTGGAATTCTACCTCCCTCTCTCGCACTCCACTCGGCCAGCATCGGGGTCAATTCC
+
C@CECCEFCF>C@B8BFDFA,CEECDCGGGGGGGED<FG@@FFBD<CCE@GC@FFEAEEE,<9EEGEE?FAGG<?BCE:4=F9@C?F,CF=8?+EFEGEGDGG@FF8==AF=A,D,,@;A3C,CFFF8D>9>>C7B@ECEGGECEGG:F6DC>EGGGEC9?F78*FCE5*89CCGEGD5AFGC*1/:EE*:>>**18)012:>@:?>:).-9>ABFFG>(,48<>:)83*.35:2:<)5@6((,43>3:01-((.,438082(.*2).31;0((**-)).
@M06628:26:000000000-CRM2J:1:1102:7331:4504 2:N:0:102
TAACCTTGCGGCCGTACTCCCCAGGCGGTCTACTTATCGCGTTAACTTCGCCACCAAGAAATCAAGTCTCCCAACGGCTAGTAGACATCGTTTACGGCGTGGACTACCAGGGTATCTAATCCTGTTTGCTCCCCACGCTTTCGCACCTCAGCGTCAGTGTCGAGCCAGGAGGCCGCCTTCGCCACCGGTATTCCTCCACATATCTACGCATTTCACCGCTACACGTGGAATTCTACCTCCCTCTCTCGCACTCCAGTCGGCCAGTATCGGGTGCAATTCC
+
GGFGGGGGGGGGGGGGGGGGGGGGGGGGGGGGGGGGGGGGGGGGGGGGGGGGGGGGGGGGGGGGGGGGGGGGGGGGGG7FEFFFGGGGGEFGGGGGGGGGGGGGGGGGGGGGCFFGGFGGGGGGGGGGGFFGGGGDGGEEGGGGGGGDGCDFGGEGGGGGGGGGGGCFGGGGGGGGGGGFGGGGGGGGEGGFFFFFFFFGGGGFGFFFFF:DG<AGFGF199>?D?F>?F2564<DF?FFB2?::)8)27>FFFFF-)469?9:>FBA29B<9?CD42<A
@M06628:26:000000000-CRM2J:1:1102:20183:4556 2:N:0:102
TAATCTTGCGACCGTACTCCCCAGGCGGAATGCTTAATCCGTTAGGTGTGTCACCGAACAGTATACTGCCCGACGACTGGCATTCATCGTTTACGGTGTGGACTACCAGGGTATCTAATCCTGTTTGCTCCCCACACTTTCGCACCTCAGCGTCAGTATCGAGCCAGTGAGCCGCCTTCGCCACTGGTGTTCCTCCAAATATCTACGAATTTCACCTCTACACTTGGAATTCCACTCACCTCTCTCGAACTCAAGACCAGGAGTTTATGAGGCAGCTCCGG
+
FFGGGGGGGGGGGGGGEFGGGGGGGGGGGGGGGGGGGGGGGGGGGGGFGGGGGGFGGGGGGGGGGGGFGFGGGGGGGGGGGFGGGGGGGGGGGGGGFGGGGGGGGGGGGGGGGGGGFGGGFCGGGGGGGGGGG?C@FDDDFGGGGGFGGGGGGGGGG9EFGGGGGGG?D:FGFEGDGGGFGGGGGGDFEFEGGFFFFF8CFGFFGFF?F;=1:?CGFGFFB9:<@BFF4=?BF<B90:?F???738:FFFFFFBFA?<021:07<CAFB683:?CC::70(
@M06628:26:000000000-CRM2J:1:1102:12182:4831 2:N:0:102
CAGCCTTGCGACCATACTCCCCAGGCGGAGCACTTAACACTTTCGCTACGTCCGAGAAAATGTGGAAGTTCCCACGGACTAGTGCTCATCGTTTACGGCTAGGACTACCGGGGTATCTAATCCCGTTCGCTACCCTAGCTTTCGTTCCTCAGCGTCAGAAGAGATCCAGTGAGCCGCTTTCGCCACCGGTGTTCCAGATGATATCAACGCATTTCACCGCTCCACCATCTGTTCCGCTCACCTCTATCCCCCTCAAGCCATGTGGTTTCAAACGCAGTTC
+
FGFGGGGGGGGGGDGGGGGGGGGGGGGGGGDEGGGGGFGGGGGAFGGGGGGGGEEEGGGGGGGFGDFGFFFGCFGGCFGCEFGGGG9;ED=FFD7AFFEFGGFFFAFGGGGGGGGGFGFADDFFEGGGGGGEGDGFCCCGECFEGCCFFFDGFEGDECCE?C7?FGGGGGGGFGGEGGGAGEGGCDCEGGGCDFF@FFAGGGCAGFE@B0;DC<ACFG?B1>F0><>=3BF>46A(309:4?DFF26*(,8>6?FF)2<<244@*9:0)5B2<02)(().
@M06628:26:000000000-CRM2J:1:1102:17082:5042 2:N:0:102
AATCTTGCGACCGTACTCCCCAGGCGGAATGCTTAATCCGTTAGGTGTGACACCAAAGGGCAAGCCCCCTGACGTCTGGCATTCATCGTTTACGGTGTGGACTACCAGGGTATCTAATCCTGTTTGCTCCCCACACTTTCGTACCTCAGCGTCAGTATCGAGCCAGTGAGCCGCCTTCGCCACTGGTGTTCCTCCAAATATCTACGAATTTCACCTCTACACTTGGAATTCCACTCACCTCTCTCGAACTCTATACTGATAGTTTAGGAGGCAGTTCCAG
+
GGGGGGFFGCGGEFGEFGGGCEFFEEGCFGGFFGGGFGGGGGGEGFGFFG@EAFGGGGGCCFDGFGGGGGFFGGGGFGGGCDEFFGGGGGGGGGGGGGG:FFGGGGCFGEFGGGGEFGGGGGFFDFEFAB:EGCEGGGGGGGGGGGGGGGGGGGGGGFGGGDGGGGFCFGGFGGEEEFFGGDGGGFGGFGGFFFFFFFGDEDFGC@0F@DF@<?GFGFEE<FFF<FFEFE<AFF68?:8<??0<?F?B:BA>A)4<9>2<A4@FFB2:AF:(,27>:2:4
@M06628:26:000000000-CRM2J:1:1102:16302:5181 2:N:0:102
TAATCTTGCGACCGTACTCCCCAGGCGGAATGCTTAATCCGTTAGGTGTGTCACCGAACAGTATACTGCCCGACGACTGGCATTCATCGTTTACGGTGTGGACTACCAGGGTATCTAATCCTGTTTGCTCCCCACACTTTCGCACCTCAGCGTCAGTATCGAGCCAGTGAGCCGCCTTCGCCACTGGTGTTCCTCCAAATATCTACGAATTTAACCTCTACACTTGGAATTCCACTCACCTCTCTCGAACTCAAGACCAGGAGTTTATAAGGCAGTTCCAG
+
FAE<@ECFGGGGGCFGE8C@FFGG,<@FGGGGGGGDFFGGG@FGDCCCCFGGGFBF+FCGFAEFFDDCG<<CGGGGGFCC@<FBFCA9EB8CFGEEED?7@A@D8EAFFCFFFGDGB9>EFA<?AE8>9:DGGF>EEFGGEEC8FCFDFFF5EEG7EA9@:*1AFGGG,@FGCEEEGD,:E84CGGE76AE++1:.A;6:3+;+;A;;AD(:+.7>6;)4<A?>FAFF<F>94>AF<?:F<(2,4,4)2((-).4)3(,2:2?5CC26<6=?B?=594)64
@M06628:26:000000000-CRM2J:1:1102:24990:5682 2:N:0:102
TAATCTTGCGACCGTACTCCCCAGGCGGAATGCTTAATCCGTTAGGTGTGACACCAAAGGGCAAGCCCCCTGACGTCTGGCATTCATCGTTTACGGTGTGGACTACCAGGGTATCTAATCCTGTTTGCTCCCCACACTTTCGTACCTCAGCGTCAGTATCGAGCCAGTGAGCCGCCTTCGCCACTGGTGTTCCTCCAAATATCTACGAATTTCACCTCTACACTTGGAATTCCACTCACCTCTCTCGAACTCTAGACTGATAGTTTACAGGGCAGTTCCAG
+
GGGGGGGGGGGGGGGGGGGGGGGDGGGGGGGGGGGGGGGGGGGGGGGGGGGGGGGGGGGGGGGGGGGGGGGGGGGGGGGGGGGGGGGGGGGGGGGGGGGGGGGGGGGGGGGFGGGGGGGGGGGGGGGGGGGGGGGGGGGGGGGGGGGGGGGGGGGGGGGGGFGGFGGGGFGGGGGGGGG*=EGGGGGEGGGGGFFFFFFGGGGFGFFFFF;FFFFFA8<AECFFFEFFFF;AAADFF?FF?F<?24:FFFFFFFFFFBF><>FFCFFFFFFF::5<AB<D<
@M06628:26:000000000-CRM2J:1:1102:22303:5748 2:N:0:102
TAATCTTGCGACCGTACTCCCCAGGCGGAATGCTTAATCCGTTAGGTGTGACACCGAAGGGCAAGCCCCCCGACGTCTGGCATTCATCGTTTACGGTGTGGACTACCAGGGTATCTAATCCTGTTTGCTCCCCACACTTTCGTACCTCAGCGTCAGTATCGAGCCAGTGAGCCGCCTTCGCCACTGGTGTTCCTCCAAATATCTACGAATTTCACCTCTACACTTGGAATTCCACTCACCTCTCTCGAACTCTAGACTGATAGTTTACAGGGCAGTTCCAG
+
FFGGGGGGGGGGGGGGGGGGGGGGGGGGGGGGGGGGGGGGGGGGGGGGGGGGGGGGGGGGGGGGGGGGGGGGGGGGGGGFGGGGGGGGGGGGGGGGGGGGGGGGGGGGGGGFDFGGGGGGGGGGGGGGGGGGGGGGGGGGGGGGGGFGFGGGGGGGGGFGEGGGGGGGGDGGGGGGGGGFGGGGC9FCFFGGGFFFFFFGGGGFGFD656?BFAFF*7<4<A:BF<FFAFFFABFFB?FF2?FF<<?F1,(.49))6>:246)=FG)).4?6?:CFBA945
@M06628:26:000000000-CRM2J:1:1102:22299:5772 2:N:0:102
TAATCTTGCGACCGTACTCCCCAGGCGGAATGCTTAATCCGTTAGGTGTGACACCGAAGGGCAAGCCCCCCGACGTCTGGCATTCATCGTTTACGGTGTGGACTACCAGGGTATCTAATCCTGTTTGCTCCCCACACTTTCGTACCTCAGCGTCAGTATCGAGCCAGTGAGCCGCCTTCGCCACTGGTGTTCCTCCAAATATCTACGAATTTCACCTCTACACTTGGAATTCCACTCACCTCTCTCGAACTCTAGACTGATAGTTTACAGGGCAGTTCCAG
+
EGGGGGGGGGGGGGGGGGGGGGGGGGGGGGGGGGGGGGGGGGGGGGGGGGGGGGGGGGGGGGGGGGGGGGGDFEEGCGGGGGGGGGGGGGGGGGGGGGFGGGGGGGGGGGGGGGGGGGFGGGGGGGGGGGGGGGGCGGGGGGGGGGEF@FGGGGGGGGGGGGDGGFFGGFFDGGGGGGC5CGGG4CFGGGGGGFFFFFFGGADFGFFFFBF7:>AG?C3399?FF94).=8<9<BA70>><<<(4,3)4:8<2))).6::ABBBGGDFA<?B61*06<)6:
@M06628:26:000000000-CRM2J:1:1102:21807:5870 2:N:0:102
CAGCCTTGCGACCATACTCCCCAGGCGGAGCACTTAACACTTTCGCTACGCCCGAGCCCTTGTGGGAGGGGGCACGAGCTAGTGCTCAACGTTTACAGCTAGGACTACCGGGGTATCTAATCCCGTTCGCTCCCCTAGCTTTCGTGCCTCAGCGTCAGTAAAGACCCAGTAAGCCGCTTTCGCCACCGGTGTTCCTGATGATATCAACGCATTTCACCGCTCCACCATCAGTTCCGCTTACCTCTATCTTACTCAAGTCCTTTGGTTTCAAACGCAATTC
+
GGGGGGGGGGGGGGGGGGGGGGGGGGGGGGGGGGGGGGGGGGGGGGGGGGGGGGDGGGGGGGGGGGGGGGGGGGGGGGGGGEGFFGGGGGGGGGGGGGGGGGGGGGGGGGGGGFGGGGGCGGGGGGGGGGGGGGGGGGGGGFGGGFGGGGCGGGGGGGGGGGGGGGGGGGGGGGGGGGGFGCGDGGGGGGGGGFFFFFFGGGGFGFFFFFFFCAAGFGF>>FFFFFFBBFBB>AB1?F?FFBBFFF<FFAFBFFA:3AA<:)6?CD80:BFA?:GD>?FB
@M06628:26:000000000-CRM2J:1:1102:21809:5887 2:N:0:102
CAGCCTTGCGACCATACTCCCCAGGCGGAGCACTTAACACTTTCGCTACGCCCGAGCCCTTGTGGGAGGGGGCACGAGCTAGTGCTCAACGTTTACAGCTAGGACTACCGGGGTATCTAATCCCGTTCGCTCCCCTAGCTTTCGTGCCTCAGCGTCAGTAAAGACCCAGTAAGCCGCTTTCGCCACCGGTGTTCCTGATGATATCAACGCATTTCACCGCTCCACCATCAGTTCCGCTTACCTCTATCTTACTCAAGTCCTGTGGTTTCAAACGCAATTC
+
GGGGGGGGGGGGGGGGGGGGGGGGGGGGGGGGGGGGGGGGGGGGGGGGGGGCFGGGGGGGGFGGGGGGGGGGGGGDEGGGGGGGGGGGGGGFGGGGGGGGGGGGGGGGGGGGGGE?FGGGGGGGGGGGGGGGGGGGGGGGGGGGGGGGFGGGGGGGGGGGGGGGGGGGGGGGGGGDGGGFGGGGGGGEGGGGDFFFFBFGGGGFGF<BDBFFD<AFFGFFFB>FFFFFFFFFFBF0:?BFBBFFF><FFFFF<BA?FFFFFBFFF<<:AAFFF<EG>?BF
@M06628:26:000000000-CRM2J:1:1102:16558:5917 2:N:0:102
CACACTTGCGTGCGTACTCCCCAGGCGGAACACTTAACGCGTTGGCTACGACACCGGAGGGGTCGATTCCCCCGACACCTAGTGTTCATCGTTTACGGCCAGGACTACAGGGGTATCTAATCCCTTTCGCTCCCCTGGCTTTCGTCCATGAGCGTCAGTGATGGCCCAGCAGAGCGCCTTCGCCACTGGTGTTCTTCCCGATATCTACGCATTTCACCGCTACACCGGGAATTCCCTCTGCCCCTACCACACTCAAGCCCAACAGTTTCCACTGCCATGAT
+
GGGGGGGGGGGGGGGGGGGGGGGGGGGGGGGGGGGGGGGGGGGGGGGGGGGGGGGGGGGGGGGGGGGGFGGGGGGGGGGGGGGGGGGGFGGGGGGGGGGGGGGGGGGGGGGGGGGGGGGGGGDGGGGFGDGGGGGGGGGGFGGGGGGGGGGGGGGGCGGGFGGGGFGGGGGGGGFEGGGFGGGGGGGGGGGGGFFFFFFGGGGFGFAFFFFFGFFGFGFFFFBBFF>;9567?BFFFF:FFFF?B?FFFF?B?7(44<6:??BFC:6>FA@>A0EDFD7A:
@M06628:26:000000000-CRM2J:1:1102:18443:5983 2:N:0:102
CAGCCTTGCGACCATACTCCCCAGGCGGAACACTTAACGCTTTCGCTACGGCCGAGAGGATGTGGAAGTCCCCTCAACCCAGTGTTCATCGTTTACAGCTAGGACTACCGGGGTATCTAATCCCGTTCGCTACCCTAGCTTTCGTGCCTCAGCGTCAGAAAAGACCCAGTGTTGCGCCTTCGCCACCGGTGTTCCCTATGATATCAACGCATTTCACCGCTCCACCATAAGTTCCCAACACCCCTGTCTTCCTCAAGCTTGAGGGTTTGAAACGCAATTC
+
GGGGGGGGGGGGGGGGGFGGGGGGGGGGGGGGGGGGGGGGGGGGGGGGGGGGGGGGGGGGGGGGGGGGGFGGFGGGGGGGGGGGGGGGGGFGGGGGGGGGGGGGGGGGGGGGGGGGGGGGGGGGGGGGGGGGGGGGGGGGGGGGGGGGFGGCFGEGGGGGGGGGGGGGGGCFGGGGCEGFGGGGGGGGGEGGDFFFFFFGGEC=FFFFFFFFGFFGFD:BFFBFFFFFFFBABFFFFFFFFFF>?1.;<<ADFFDFF??A:B>FDG?:?2@2<?CG>B>F
@M06628:26:000000000-CRM2J:1:1102:21617:6477 2:N:0:102
CAGCCTTGCGACCATACTCCCCAGGCGGAACACTTAACGCTTTCGCTACGGCCGAGAGGATGTGGAGGTCCCCTCAACCCAGTGTTCATCGTTTACAGCTAGGACTACCGGGGTATCTAATCCCGTTCGCTACCCTAGCTTTCGTGCCTCAGCGTCAGAAAAGATCCAGTGATGCGCCTTCGCCACCGGTGTTCCCTATGATATCAACGCATTTCACCGCTCCACCATAAGTTCCCATCACCCCTATCTTCCTCAAGCCTGGTGGTTTGAAACGCAGTTC
+
GFGGGFGGGGGGGGGGGGGGGGGGGGEGGGGGGGGGGGGGGGGGGGGGGGGGGGGGEGGGDFGGGGGFGGGGGGGCCFGGGCFFECGDGGGFFFCGGGGGGGGGGGCGGGGCFCCFGGFGDGGGGFFGGGGEGG@FGGGGGGFGGGEGGGGGGGEGGGGDGFGG:FGGGGG=:9CEGG5BGFGGGGGDEGGGDFFFFFFFF9:@@7535;>E5AFC9>:>;FB:FBF?74<B<AFFF<7*33<22<:FFBB<2<A:7??B?<4?>D?<:AF241C33<29
@M06628:26:000000000-CRM2J:1:1102:15267:6864 2:N:0:102
CATTCTTGCGAACGTACTCCCCAGGTGGGATACTTATCACTTTCGCTTAGCCACTCAGACCGAAGTCCGAACAGCTAGTATCCATCGTTTACGGCGTGGACTACCAGGGTATCTAATCCTGTTCGCTCCCCACGCTTTCGTCCATCAGCGTCAATATATTATTAGTGATCTGCCTTCGCAATTGGTATTCTATGTAATATCTATGCATTTCACCGCTACACTACATATTCTAACCACTTCATAATAATTCAAGACAACCAGTATCAATGGCAATTCTACAG
+
G9F@FFGGGGGGEGGGGGGGGGGGGGFFECEFFEGGGGGGGGGGGGGGGGGGGGGGGFFGGGGEGFGGGEED:FFGDEEGGGGGGGGGGFGFFGGGGGD@EGFGGGGGGFFGGGCCEFGEGGGGGE>,@FE:8CCGGGGGGGGC;FFCFGGGE8:,73@FGGGF;@F,@FCFG9CEFGGD:EGGFGFGGFGFGFFBFFC8FFDAFF4?=@CFGEFDE394DEFFF6AF5:7)5>1;1446?C<5?EA6>BAAA):?02418<-97DFFD04<57F7:9<4)
@M06628:26:000000000-CRM2J:1:1102:15659:6895 2:N:0:102
TAATCTTGCGACCGTACTCCCCAGGCGGAATGCTTAATCCGTTAGGTGTGACACCGAAGGGCAAGCCCCCCGACGTCTGGCATTCATCGTTTACGGTGTGGACTACCAGGGTATCTAATCCTGTTTGCTCCCCACACTTTCGTACCTCAGCGTCAGTATCGAGCCAGTGAGCCGCCTTCGCCACTGGTGTTCCTCCAAATATCTACGAATTTCACCTCTACACTTGGAATTCCACTCACCTCTCTCGAACTCTAGACTGATAGTTTACAGGGCAGTTCCAG
+
GGGGGGGGGGGGGGGGGGGGGGGGGGGGGGGGGGGGGGGGGGGGGGGGGGGGGGGGGGGGEGGGGGGGGGGGGGGGGGGGGGGGGGGGGFGGGGGGGGGGGGGGGGGGGGGGGGGGGGGGGGGGGGGGGGGGGGGGGGGGGGGFGGGGGGGGGGGEFGFGGGGGGFGGGGGGGGGGCGGFGGDGGGGCEFGGGFFFFFFGGGGFGF@FF?(9FFFGFGFFFFFFFFFFFFFBFFFFFFFFFF2:)4:6:??>:2<9AFDF9BFFGGABF<@?63:FAADAA
@M06628:26:000000000-CRM2J:1:1102:4957:7172 2:N:0:102
TAATCTTGCGACCGTACTCCCCAGGCGGAATGCTTAATCCGTTAGGTGCGACACCGAACAGTATACTGCCCGACGTCTGGCATTCATCGTTTACGGCGTGGACTACCATGGTATCTAATCCTGTTTGCTCCCCACGCTTTCGCACCTCAGCGTCAGTATCGAGCCAGTGAGCCGCCTTCGCCACTGGTGTTCCCCCGAATATCTACGAATTTCACCTCTACACTCGGAATTCCACTCACCTCTCTCGAACTCAAGACTCCCAGTATTAAAGGCACTTCCAG
+
GGGGGGGGGGGGGDGGGGEGFGGGGGGGGGGGGGFFGFGGGFGGGGGDGGGGDGFE:FGGGGGGGGGFGGGGGGGGDFGGFFGGGFGFFGGGGGDBFGFFGBGGGGGG,EGG9FFGFFGGGGGFGGFGGGG@EFGDGGGFGEGEGGGGGFGEGC?CFFGG>>=EECFGF,?FFGGGEGGFGGD3<FE9?FEGC*)8)73C79CB*94?>1:BGFDG?F244674?<DFFF5><9<2(.8:3?B?B>663??92:?27AFB??09>FDFF2=A:1*9254<4
@M06628:26:000000000-CRM2J:1:1102:19808:7227 2:N:0:102
TAATCTTGCGACCGTACTCCCCAGGCGGAATGCTTAATCCGTTAGGTGTGTCACCGAGCAGCATGCTACCCGACGACTGGCATTCATCGTTTACGGTGTGGACTACCAGGGTATCTAATCCTGTTTGCTCCCCACACTTTCGCACCTCAGCGTCAGTATCGAGCCAGTGAGTCGCCTTCGCCACTGGTGCTCCTCCGAATATCTACGAATTTCACCTCTACACTCGCAATTCCACTCACCTCTCTCGAACTCAAGACTAGCAGTATTAGAGGCAGTTCCGG
+
GGGGGGGGGGGGGDGGGGGGGGGGGGGGGGGGGGGFFFGGGGGGGFGFGGGGGGGGGGGGGGGGGGGGGGGGGGGGGGGGGFGGGGGGGGGGGGGGGFGGGGGGGGGGGGGGFGGGGGGGGGGGGGGGFGGGGGGGGGGGGGGGGGGFGGGGGGGEGGGGGGGGGFGGGFGGGGGGGGGFGGGGGGFGC9CGGFFFE>EGGFFFGFFFFF0@FFFF*9?AAFF<F?FE9EFFFFFB??FF2:<:BFFF<014703<:AB212487CA4))?:61/CA<<(4
@M06628:26:000000000-CRM2J:1:1102:17846:7351 2:N:0:102
CAGCCTTGCGACCATACTCCCCAGGCGGAACACTTAACGCTTTCGCTACGGCCGAGAGGATGTGGAGGTCCCCTCAACCCAGTGTTCATCGTTTACGGCTAGGACTACCGGGGTATCTAATCCCGTTCGCTACCCTAGCTTTCGTGCCTCAGCGTCAGAAAAGATCCAGTGATGCGCTTTCGCCACCGGTGTTCCCTATGATATCAACGCATTTCACCGCTCCACCATAAGTTCCCATCACCCCTATCTTCCTCAAGCCTGGTGGTTTGAAACGCAGTTC
+
GGGGGGGGGGGGGGGGGGGGGGGGGGGGGGGGGGGGGFGGGGGGGGGGGGGGGDGGGGGGGGGGGGGGGGGGGGGFGGGGGGGGGGGGGGGGFGGGGGGGGGGGGGGGGGGGGCEGGGGFGGGGFFGGGGGGGGGGGGGGGGGGGGGGGGCFGGGGGGFGGGGFGGGGGGGGGCFEGGGFGGGGGGGGGGE7DFFFFFFGGFGFGFF?FF>EGFFGFG?FFFFBFF47>46:9AF?><B=7?FFBFFFFAFFB>A?2<BFF?()9CB?<<FB24EC>B<F
@M06628:26:000000000-CRM2J:1:1102:17528:7410 2:N:0:102
TAATCTTGCGACCGTACTCCCCAGGCGGAATGCTTAATCCGTTAGGTGTGTCACCGAACAGTATACTGCCCGACGACTGGCATTCATCGTTTACGGTGTGGACTACCAGGGTATCTAATCCTGTTTGCTCCCCACACTTTCGTACCTCAGCGTCAGTATCGAGCCAGTGAGCCGCCTTCGCCACTGGTGTTCCTCCAAATATCTACGAATTTCACCTCTACACTTGGAATTCCACTCACCTCTCTCGAACTCAAGACCAGGAGTTTAGGAGGCAGTTCCAGG
+
GGGGGGGGGGGGGGGGGGGGGGGGGGGGGGGGGGGGGGGGGGGGEGGFGGGGGGGGGGGGGGGGGGGGGGGGGGGGGGGGGFGGGGGGGGGGGGGGGGGGGGGGGGGFFGGGGGGGGGGGGGGGGGGGGGGGGGGGGGGGGGGGGGGGGGGGGGGGGGGGGGGGGGGGGGGGFGGGEGGGFGDGFGGG6EE:FGFFAFBFFFGCFGFF7FFFF>CE=AGFF<DEFFF@BAFFFAF4:1:<6?2..43:):6<2834.34?28:B:C7>74:3:::C7-45<B
@M06628:26:000000000-CRM2J:1:1102:4445:7422 2:N:0:102
TAATCTTGCGACCGTACTCCCCAGGCGGAATGCTTAATCCGTTAGGTGTGACACCAAAGGGCAAGCCCCCTGACGTCTGGCATTCATCGTTTACGGTGTGGACTACCAGGGTATCTAATCCTGTTTGCTCCCCACACTTTCGTACCTCAGCGTCAGTATCGAGCCAGTGAGCCGCCTTCGCCACTGGTGTTCCTCCAAATATCTACGAATTTCACCTCTACACTTGGAATTCCACTCACCTCTCTCGAACTCTAGACTGATAGTTTACAGGGCAGTTCCAG
+
FFGGGGGGGGGGGGGGGGGGGGGGGGGGGGGGGGGGGGGGGGGGGGGGGGGGGGGGGGGGGGGGGGFGGGGGGGGGGGGGGGGGGGGGGGGGGGGGGGGGGGGGGGGGGGGGGGGGFFFCFGGGGGGGGGFGGGGEGGGGGGGGGGGGGGGGGGGEFGGGGGGGGGGGGFFCEGGGGGG>EGGGGGG?EEGGGFFAFFFGGFGCFFF6A@;CGCEGFGFFFFFEFE4F<FFFECFBF?BFFFFF<<:6:B?BAAB)69?:94<FCFAFAFFBF:5C<BAA6
@M06628:26:000000000-CRM2J:1:1102:10838:7984 2:N:0:102
CAGCCTTGCGACCATACTCCCCAGGCGGAACACTTAACGCTTTCGCTACGGCCGAGAGGATGTGGAGGTCCCCTCAACCCAGTGTTCATCGTTTACGGCTAGGACTACCGGGGTATCTAATCCCGTTCGCTACCCTAGCTTTCGTGCCTCAGCGTCAGAAAAGATCCAGTGATGCGCTTTCGCCACCGGTGTTCCCTATGATATCAACGCATTTCACCGCTCCACCATAAGTTCCCATCACCCCTATCTTCCTCAAGCCTGGTGGTTTGAAACGCAGTTC
+
GEGGGGGGFGGGGGGGGGGGGGGGGGGGGGGGGGGGGGGGGGGGGGGGGGGGGGGGGGGGGGGGGGGGGGGGGGGGGGGGGGGGGGGGGGGGGGGGGGGGGGGGGGGGGGGGGEEGGGGGGGGGGGGGGGGGGGGGGGGGGGGGGGGGGFCGGGGGGGGCFGGGGGGGGGGGGGGGGGGFGGGGGGGGGGGGDFFFFFFGFGCFGFFFFFFFGFFGFG?BFB>FFFF?>?DFF<FFFFFFBF?BF?7F>>AFAFF?BFFFFF>FGC:78<64ABE<9?<-
@M06628:26:000000000-CRM2J:1:1102:10823:7993 2:N:0:102
CAGCCTTGCGACCATACTCCCCAGGCGGAACACTTAACGCTTTCGCTACGGCCGAGAGGATGTGGAGGTCCCCTCAACCCAGTGTTCATCGTTTACGGCTAGGACTACCGGGGTATCTAATCCCGTTCGCTACCCTAGCTTTCGTGCCTCAGCGTCAGAAAAGATCCAGTGATGCGCTTTCGCCACCGGTGTTCCCTATGATATCAACGCATTTCACCGCTCCACCATAAGTTCCCATCACCCCTATCTTCCTCAAGCCTGGTGGTTTGAAACGCAGTTC
+
GGGGGGGGGGGGEEGGGGGGGGGGGGGGGGGGGGGGGGGGGGGGGGGGGGGGGGGGGGGFGGGGGGGGGGGGGGGGGGGGGGGGGFGFGGGGGGGGGGGGGGGGGGGGGGGGGGGGGGGGGGGGGGGGGGGGGGGGGGGGGGGGGCEGGGFFGGGGGGGGGFFGGGGGGGGGGGGGGGGFGGGGGGGDGGGGC=FFFFFFFFGBFFA?FFFFD<AGFFBFFFB?FFF=?FFFFFFFBA<FFFFB??FFFABFFFB2221(.825D7<76AFFFFG<>FAB
@M06628:26:000000000-CRM2J:1:1102:7242:8144 2:N:0:102
TAATCTTGCGACCGTACTCCCCAGGCGGAATGCTTAATCCGTTAGGTGTGACACCGAACAGTATACTGCCCGACGTCTGGCATTCATCGTTTACGGCGTGGACTACCAGGGTATCTAATCCTGTTTGCTCCCCACGCTTTCGCACCTCAGCGTCAGTATCGAGCCAGTGAGCCGCCTTCGCCACTGGTGTTCCTCCGAATATCTACGAATTTCACCTCTACACTCGGAATTCCACTCACCTCTCTCGAACTCAAGACGCCCAGTATTAAAGGCAGTTCCAG
+
FFFGGGGGGGGGGGGGGGGGGGGGGGGGGGGGGGGGGGGGGGGGGGGGGGGGGGGGGGGGGGGGFGGFGGGGGGGGGGGGGGGGGGGGGGGGGGGGGGGGGGGGGGGGGGGGGGGG9DGGGGGGGGGGGGGGGGGGGGGGGGGGGGGGGGGGGGGGGGGGDGGGGGGFCFGGGGGGEGGFGGGGGGGFGGGGGFFFFFDGGGGFGFFFFFFFGBFGF584ADFAFFF>1F?FAFF<??FF?FF?8>FF?BBFFF>A0(,390:?*?>22<FFBBGGFBAA6
@M06628:26:000000000-CRM2J:1:1102:7448:8323 2:N:0:102
TAATCTTGCGACCGTACTCCCCAGGCGGAATGCTTAATCCGTTAGGTGTGACACCGAATAGCATGCTACCCGACGTCTGGCATTCATCGTTTACGGCGTGGACTACCAGGGTATCTAATCCTGTTTGCTCCCCACGCTTTCGCACCTCAGCGTCAGTATCGAGCCAGTGAGCCGCCTTCGCCACTGGTGTTCCTCCGAATATCTACGAATTTCACCTCTACACTCGGAATTCCACTCACCTCTCTCGAACTCTAGACCGGCAGTTTTGAAGGCAGTTCCCA
+
GGGGGGGFGGGGGGGGGGGGGGGGGGGGGGGGGGGGGGGGGGGGGGGGGGGGGGGGGGDGFFFFGGGGGGGGGGGGGFFFFCFFGEFGFGGGFGGGGGEGGGGGGGGFGGGEGGGDF=FGGFAFFGGGGGGGGGGCGEGFGCEEGGFGCFFEEGEEFFCGE<FGG7DFF?DGGDGG=GGFGGDGCCCF6FGGGFFFBBBDCFFF>A@<@:?FGFFG6C?<A2<4FF3>2>?AFFFAF<BF?BBFFFB42?19)4:4<8219075>>A(3)*830/9<<<).
@M06628:26:000000000-CRM2J:1:1102:7434:8338 2:N:0:102
TAATCTTGCGACCGTACTCCCCAGGCGGAATGCTTAATCCGTTAGGTGTGACACCGAATAGCATGCTACCCGACGTCTGGCATTCATCGTTTACGGCGTGGACTACCAGGGTATCTAATCCTGTTTGCTCCCCACGCTTTCGCACCTCAGCGTCAGTATCGAGCCAGTGAGCCGCCTTCGCCACTGGTGTTCCTCCGAATATCTACGAATTTCACCTCTACACTCGGAATTCCACTCACCTCTCTCGAACTCTAGACCGGCAGTTTTGAAGGCAGTTCCAA
+
GGGGGGGGGGGGGGGGGGGGGGGGGGGGGGGGGGGGGGGGGGGGGGGGGGGGGGGGGGGGGGGGGGGFGGGGGGGGGGGGGGGGGGGGGGGGGGGGGGGGGGGGGGGGGGGGGGGGGGGGGAFGGGGGGGGGGGGGGDGGGGEGGGGGGGGGGGGEGGGGEGGGGFGGGGGGGGGGGGGFGGGGFGGGGGGGGFFA>>FGGGGFGFFFF:BFGBAGFGFFFFFFFF>B?F:5><AFF:>F7??:28:4<:0:ADA<>?B9>915FGA2<>FF?BDCA<AF4
@M06628:26:000000000-CRM2J:1:1102:22424:8342 2:N:0:102
TAGTCTTGCGACCGTACTTCCCAGGCGGAGTACTTAATGCGTTAGCTTCGCTCCTGAAGGGGTCAATACCTCCAAGGGCAAGTACTCATCGTTTACGGCGTGGACTACCAGGGCATCTAATCCTGTTTGCTCCCCACGCTTTCGCGCCTCAGCGTCAGTGCTCGTCCAGGTAGGCGCCTTCGCCACCGGTGTTCCTTCACATATCTACGGATTTTACCCCTACACGTGAAATTCCCCTACCCCCTCCGAGACTCTAGACTCACAGTTTCAGACGCAGTTG
+
GGGFFGGGGGGGGGGGGGGGGGGGGGGGGGGGGGFFGGGGGGGGGGGGGGGCFGGGGGGGGGGGGGGGGGGGGGGGGEGGGFFGGGGEGGGGGGFGGEFGGGGGGGGGGCGEFG7DFGGGCFA,DFGCFGGGGGGGGGGGGGGGGGGGGGFGEEGGGGF,D<FGCFGGGGGGGGGE=EEEGDGDGCFGCE5DGFFFFFFGGGF8C@CEFF<ED)6CBC>:?FB>FBF>BFBAAFA?::?F:B<>FFF;099><?DA44922???22)6A<7::>GD0-<4
@M06628:26:000000000-CRM2J:1:1102:6910:8471 2:N:0:102
TAATCTTGCGACCGTACTCCCCAGGCGGAATGCTTAATCCGTTAGGTGTGACACCAAAGGGCAAGCCCCCTGACGTCTGGCATTCATCGTTTACGGTGTGGACTACCAGGGTATCTAATCCTGTTTGCTCCCCACACTTTCGTACCTCAGCGTCAGTATCGAGCCAGTGAGCCGCCTTCGCCACTGGTGTTCCTCCAAATATCTACGAATTTCACCTCTACACTTGGAATTCCACTCACCTCTCTCGAACTCTAGACTGATAGTTTCAAGGGCAGTTCCAG
+
GGGGGGGGGGGGGGGGGGGGGGGGGGGGGGGGGGGGGGGGGGGGGGGGGGAFGGG<FG8=FGG7FF<6FGCGGGGEGGGGGGGGGGGGGGGGGGGGGGGGGGGGGGGGGGGGGGGGGGGGGGGGGGGGGGGGGGGGGGGGGGGGGGGGGGGGGGGGGGGGGGGGGFGGGGGGGGGGGGGFGGGGGGGGGGGGGFFFFFFGGGGFGFFDFFFFGFCGFGFEFFFFFFFFFF@EFFFFFFFFFFF??FFFF?FF<<AADF7)-64FCF))66FB??CFF<>B>
@M06628:26:000000000-CRM2J:1:1102:25015:8499 2:N:0:102
TAATCTTGCGACCGTACTCCCCAGGCGGAATGCTTAATCCGTTAGGTGTGTCACCAACAAGCATGCTTGCTGACGACTGGCATTCATCGTTTACGGTGTGGACTACCAGGGTATCTAATCCTGTTTGCTCCCCACACTTTCGCACCTCAGCGTCAGTATCGAGCCAGTGAGCCGCCTTCGCCACTGGTGTTCCTCCGAATATCTACGAATTTCACCTCTACACTCGGAATTCCACTCACCTCTCTCGAACTCAAGAATAACAGTATCAAAGGCATTTCCAG
+
GGGGGGGGGGGGGGGGGGGGGGGGGGGGGGGGGGGGGFGGGGGGG?FGGGFFGGGGGGG?EFF<F<FAEFFGGGGEGGDGGFGGGGGGFG@FGGGGGGGGGGFEDFGGGGGGGGGGFG;9EGFGGGGGGGGCEFE8FGAFGGG+FGGGFGGGEGEGGGFFGFDGGDFCFAFGGDGGCEGFG8*CGGCEFFGG7C86=>BC*=FFCCD?FDFFGFFGFG<<EC8.=?BE?F?D><D<?F?F3:?24<:).8:A>7))..)534)9*2626<@10<+:>)4:6
@M06628:26:000000000-CRM2J:1:1102:6146:8672 2:N:0:102
TAATCTTGCGACCGTACTCCCCAGGCGGAATGCTTAATCCGTTAGGTGTGACACCGAAGGGCAAGCCCCCCGACGTCTGGCATTCATCGTTTACGGTGTGGACTACCAGGGTATCTAATCCTGTTTGCTCCCCACACTTTCGTACCTCAGCGTCAGTATCGAGCCAGTGAGCCGCCTTCGCCACTGGTGTTCCTCCAAATATCTACGAATTTCACCTCTACACTTGGAATTCCACTCACCTCTCTCGAACTCTAGACTGATAGTTTACAGGGCAGTTCCAG
+
GGGGGGGGGGGGEGGGGGFGGGGGGGGGGGGGGGGGGGGGGGGGGGGGGGGGGGGGGGGGGGGGGGGGGGGGGGGGGGGGGGGGGGGGGGGGGGGGGGGGGGFGGGGGGGGGGGGGGGGGGGGGGGGGGGGGEGEGGGGGGGGGGGGGGGGGGGGGGEEFGGGGGGGGGFGFCEGGGGGFGGGGGGGFFGGGGFFFFF=FGGGFGFDFFDF=CABGFGFFFBBBFFFFBFFBFFAFFFBFFB7:<?FFB::<AAADFFF06ABFGG<4<2?<6(2C4<))6
@M06628:26:000000000-CRM2J:1:1102:28048:8695 2:N:0:102
TAATCTTGCGACCGTACTCCCCAGGCGGAATGCTTAATCCGTTAGGTGTGACACCGAACAGTATACTGCCCGACGTCTGGCATTCATCGTTTACGGTGTGGACTACCAGGGTATCTAATCCTGTTTGCTCCCCACACTTTCGCACCTCAGCGTCAGTATCGAGTCAGTGAGCCGCCTTCGCCACTGGTGTTCCTCCGAATATCTACGAATTTCACCTCTACACTCGGAATTCCACTCACCTCTCTCGAACTCTAGACCAGGAGTTTTGGAGGCAGTTCCGG
+
E@FGGGGFGGGGGGGGFGGFEEG@CFGEEGFEFFGCFGGGGGGGEFFFGEFFGGCECCGFFGGGGGGFGFGGDECEGEGGG8EFFDFGGGGFGGDEEFFGEFGGGGGGGGGEEFFFGFFGGGEBFFGGGCFGGGG+CD=DEEGGGFFGGGGGGGGGGGGA8>CFGGGGGGGGGCEGEGDFEEDDGGGGFGGGFFFFFFBDFCFFGF<0A=8;CCFFAFEECCD<)27@483:9<AAF:?F26<:7<B:1:0<B4A9A),412??DDA06(?<<FEF4A2<9
@M06628:26:000000000-CRM2J:1:1102:20669:8954 2:N:0:102
TAATCTTGCGACCGTACTCCCCAGGCGGAATGCTTAATCCGTTAGGTGTGACACCGAACAGTATACTGCCCGACGTCTGGCATTCATCGTTTACGGTGTGGACTACCAGGGTATCTAATCCTGTTTGCTCCCCACACTTTCGCACCTCAGCGTCAGTATCGAGCCAGTGAGCCGCCTTCGCCACTGGTGTTCCTCCGAATATCTACGAATTTCACCTCTACACTCGGAATTCCACTCACCTCTCTCGAACTCAAGACTACCAGTATGAGAGCCAGTTTCAG
+
AFCGGGGGGGGEG@FGGGFGGGGGGGGGD@FFGGGGG@AFGGGGGGGGG@FEFGEGCFGEGGGFEGG?FFF>::C@:FDC8,EEFGFF<F=FFDC=FFC?F9AE<AE?=FGE<FFG;DFFEDADFFDFFGFFG:E8F>BGDCE>CGGGDGGGGGDCC;ECC*AEF7>DF,;*9EGG8=C;E=8C8804CFE7C6;):)85FGGF7F0(2(/;+.?F6C@;64:<FFD>:>?-:)6)3(5:):)4<<16:14<22)44<7?(55/0:2))-0((,*92)64.
@M06628:26:000000000-CRM2J:1:1102:27732:9225 2:N:0:102
CATTCTTGCGAACGTACTCCCCAGGTGGGATACTTATCACTTTCGCTTGGCCGCCGAGACCGAAGTCCCGACAGCTAGTATCCATCGTTTACGGCGTGGACTACCGGGGTATCTAATCCCGTTCGCTCCCCACGCTTTCGTCCATCAGTGTCAGTATATAGTTAGTCACCTGCCTTCGCAATTGGTGTTCTATGTGATATCTATGCATTTCACCGCTACACCACATGTTCCGGCAACTTCACTATAACTCAAGACCTACAGTATCAAAGGCAATTTTATGG
+
GFGGGGGGGGGGGGGGGGGGGGGGGGGGGGGGGGGGGGGGGGGGGGGFGGGGGGGGGGGGFGGGGGGGGGGGGGGGGGGGFGGGGGGGGGGGGGGEGGGECFFGGGGGGGGFGGGGGGCGGGGGGGGGGGGGGGGGGGGGGGGGGGGGGGGGGGGGGGGGGGGGGGCGGCCCFGGGGCC5EGFGGFFGGGFGGFFFFAFGCFGFFFEFFFFCGABGFGF<??FFFBFFB?>B>FFFFFAFFFBFBDFFFF7?2<20:??B?A>=CFA2<7FBFFGG>56:2
@M06628:26:000000000-CRM2J:1:1102:7874:9569 2:N:0:102
CAGCCTTGCGACCATACTCCCCAGGCGGAACACTTAACGCTTTCGCTACGGCCGAGAGGATGTGGAGGTCCCCTCAACCCAGTGTTCATCGTTTACGGCTAGGACTACCGGGGTATCTAATCCCGTTCGCTACCCTAGCTTTCGTGCCTCAGCGTCAGAAAAGATCCAGTGATGCGCTTTCGCCACCGGTGTTCCCTACGATATCAACGCACTTCACCGCCCCACCATAAGTTCCCATCACCCCTATCTTCCTCAAGCCTGGTGGTTTGAAACGCAGTTC
+
GGGGGGGGGGGGGEGGGGGGGGGGGGGGGGGGGGGGGGGGGGGGGGGGGGGGGGGGGGGGGGG9FGGGGGGGGGGGGGGGGGGGFGFCEGGGGGGGGGGGGGGGGGGGGGGGGGGGGGGGGGGGGGFGGGGGGGGGGGGGGGGGGGGGGGGGGGGGGGCBDGGFFGGGGGGGGCFGGGGFGGGGGGGGGG=7DFCFFFFGGFD:DF9?<6;EGFD7@GFF>FFFFFF???AAFFAFFFFFFBB9<?:FA22<4>A???F?BF:FD7:BB<FFDFDGF<2<
@M06628:26:000000000-CRM2J:1:1102:16959:9648 2:N:0:102
CATTCTTGCGAACGTACTCCCCAGGTGGGATACTTATCACTTTCGCTTGGCCGCCGAGACCGAAGTCCCGACAGCTAGTATCCATCGTTTACGGCGTGGACTACCGGGGTATCTAATCCCGTTCGCTCCCCACGCTTTCGTCCATCAGTGTCAGTATATAGTTAGTCACCTGCCTTCGCAATTGGTGTTCTATGTGATATCTATGCATTTCACCGCTACACCACATGTTCCGGCAACTTCACTATAACTCAAGACCTACAGTATCAAAGGCAATTTTATGG
+
GGGGGGGGGGGGGGGGGGGGGGGGGGGGGGGGGGGGGGGGGGGGGGGGGGGGGGGGGGGGGGGGGGGGGGGGGGGGGGGGGGGGGGGGGGGGGGGGGGGGGGGGGGGGGGGGGGGFGGGGGGGGGGGGGFGGGGGGGGGGGGGGGGGGGGGGGGGGGGGGFGGGGGGGGGGGGGGGGGGFGGGGGGGGGGGGGFFFFFFDFGGFGFFEFFEFFEFGFGFFFF?BFFFBA=A?6>F;(84BFFBFFFFFFFFBFAB:?FFF?DBFGG9A9<FFFFFFBBFF)
@M06628:26:000000000-CRM2J:1:1102:27961:10208 2:N:0:102
TAATCTTGCGACCGTACTCCCCAGGCGGAATGCTTAATCCGTTAGGTGTGACACCGAACAGTATACTGCCCGACGTCTGGCATTCATCGTTTACGGCGTGGACTACCAGGGTATCTAATCCTGTTTGCTCCCCACGCTTTCGCACCTCAGCGTCAGTATCGAGCCAGTGAGCCGCCTTCGCCACTGGTGTTCCTCCGAATATCTACGAATTTCACCTCTACACTCGGAATTCCACTCACCTCTCTCGAACTCAAGACTCCCAGTATTAAAGGCAGTTCCAG
+
CCEFFGGGGGDGEEFGGGGGGGGEGGGGDFGGGGGGGGGEGGGGGGGGGGGGGGGGGGGGGGGGGGGGGGGGDDFEGGGGGGGGGGGGGGGGGFEGGGGGGGGGGFGFGCGAFGFGGFGGGGGGFGGGGGGDCFGGGEBD;EGCCC7,,DFEGG5EFFDFGFFCG7:CFCFC?CC5C:E):ECGDGGCGGEDFAA=5D)>CFCFC+2(<330?2-:*97><ABBFF@@0)4:<2).2(4<21)44,(6:?0).(.5<A?2:376*:44)-=<?1=<>5-).
@M06628:26:000000000-CRM2J:1:1102:27946:10219 2:N:0:102
AATCTTGCGACCGTACTCCCCAGGCGGAATGCTTAATCCGTTAGGTGTGACACCGAACAGTATACTGCCCGACGTCTGGCATTCATCGTTTACGTCGTGGACTAGCAGGGTATCTAATCCTGTTTGCTCCCCACGCTTTCGCACCTCAGCGTCAGGATCGAGCCAGTGAGCCGCATTCGCCACTGGTGTTTCTCCGAATATCTACGAATTTCACCTCTACACTCGGAAGTCCACTCACCTCTCTCCAACTCAACACTCCCAGTCTTAATGTCGGATCCAG
+
,C6CFG<9F:@:FFG7FGC,8<,,9@@@6,C<9C<F@C,@FCFF<F,F@CF<FBFGGE:F?F?FFAC,:C?F::C=E+E,4EG9?B;?A<+BEF,=>FG=FDFF,AFF<F>FDFFG,@@@CF?DFCGC,3+@FC8C>8D>>CC@@?DFCFCCGGE,@FFEGG5>F8D,2A*45:*48=BG=77<<*00=**21++2=)19+1;CF(45;(+26)>/C3))6(551<)3).-)6,6,83)),.343(9:??344(8,-33?7)0*26).)*..(*)((,,)
@M06628:26:000000000-CRM2J:1:1102:4801:10256 2:N:0:102
TAATCTTGCGACCGTACTCCCCAGGCGGAATGCTTAATCCGTTAGGTGTGTCACCGAATAGCATGCTACCCGACGACTGGCATTCATCGTTTACGGTGTGGACTACCAGGGTATCTAATCCTGTTTGCTCCCCACACTTTCGTACCTCAGCGTCAGTATCGAGCCAGTGAGCCGCCTTCGCCACTGGTGTTCCTCCAAATATCTACGAATTTCACCTCTACACTTGGAATTCCACTCACCTCTCTCGAACTCAAGACCAGGAGTTTAGGAGGCAGTTCCGA
+
GGGGGGGGGGGGGGGGGGGGGGGGGGGGGGGGGGGGGGGFGGGGGGGGGGGGGGGGGGGGGGGGGGGGGGGGGGGGGGGGGGGGGGGGGGGGGGGGGGGGGGGGGGGGGGGGGGGGGGGGGGGGFGGGGGGGGGDGGGGGGGGGGGGGGGGGGGGGGGGGGGGGGGGGGGGGGGGGGGGFGGGGGGGGGGGGGFFFFFFGGGGFFF?DFFFFGFFGFGFFFFFFFA?FFF05AAFAFFFFFFFB>?FFFFFFF:<7:(8:?F<FGGFF?2<6??EG>A>?(
@M06628:26:000000000-CRM2J:1:1102:4488:10325 2:N:0:102
TAATCTTGCGACCGTACTCCCCAGGCGGAATGCTTAATCCGTTAGGTGTGTCACCGAACAGTATACTGCCCGACGACTGGCATTCATCGTTTACGGTGTGGACTACCAGGGTATCTAATCCTGTTTGCTCCCCACACTTTCGTACCTCAGCGTCAGTATCGAGCCAGTGAGCCGCCTTCGCCACTGGTGTTCCTCCAAATATCTACGATTTTCACCTCTACACTTGGAATTCCACTCACCTCTCTCGAACTAAAGACCAGGAGTTTAGGAGGCAGTTCCAG
+
GGGGGGGGGGGGGGGGGGGGGGGGGGGGGGGGGGGGGGGGGGGGGGGGGGGGGGGGGGGGGGGGFGGFGGGGEEGC::FFFFGGFCFFGGGGGGGE@DFGGFC9EFDFGGGFFGGGGGGGAAFFGGGGGGGGDFGDEGGGF+DFGG7EDFGGGECBDFGF5>FGEFEDD:DGGGGGGGGFGGD4646+:F7FGFFFFFBFG9CACFFF)/:AFFFGADFEFFF549:@>B8AA9A<07?F<:)(486F??1).:7AF7<?:(4?CF><?2FF6(*9<A>9:
@M06628:26:000000000-CRM2J:1:1102:2355:10494 2:N:0:102
CAGCCTTGCGACCATACTCCCCAGGCGGAGCACTTAACACTTTCGCTACGTCCGAGAAAATGTGGAAGTTCCCACGGACTAGTGCTCATCGTTTACGGCTAGGACTACCGGGGTATCTAATCCCGTTCGCTACCCTAGCTTTCGTTCCTCAGCGTCAGAAGAGATCCAGTGAGCCGCTTTCGCCACCGGTGTTCCAGATGATATCAACGCATTTCACCGCTCCACCATCTGTTCCGCCCACCTCTATCTCCCTCAAGCCATGTGGTTTCAAACGCAGTTC
+
GGE9FFGGGGEGGFFGGGGGGGGGGFGGGDCGGGGGGF<FGGGGGGGGEGGG@B+:FGAFGGGFCCFF59EFGCFGDEF=FEEFCCCCGBEDEFD<7BF::EF<FAECEGGEEGGCBCEFGGDFFCFFGGDGG:FGC7FGGCCCFC73,@C?EGGG>FGFGCCFG?FGGFGGCGC*CGEFC*55<DEC=:EDGFFFA*/:7+;A17?1>905D>-7=F?B>F>3@0>F??ADAF<?B(->:2:?B<)/4A218??F23??<05B724:<<4>2(*/-4-6
@M06628:26:000000000-CRM2J:1:1102:7140:10541 2:N:0:102
TAATCTTGCGACCGTACTCCCCAGGCGGAATGCTTAATCCGTTAGGTGTGTCACCGAATTGCATGCAACCCGACGACTGGCATTCATCGTTTACGGCGTGGACTACCAGGGTATCTAATCCTGTTTGCTCCCCACGCTTTCGCACCTCAGCGTCAGTATCGAGCCAGTGAGCCGCCTTCGCCACTGGTGTTCCTCCGAATATCTACGAATTTCACCTCTACACTCGGAATTCCACTCACCTCTCTCGACCTCAAGACTACCAGTATGAAAGGCAGTTCCAG
+
FGGGGGGGGGGGGGGGGGGGGGGGGGGGGGGGGGGGGGGGGGGGGGGGGGGGGGGGGGGGGGGGGGGGGGGGGGGGGGGGGGGGGGGGGGGGGGGGGGGGGGGGGGGDFGGGGEFFGGGGGGGGGGGGGGGGGGGGGGGGGGGGGGGGGGGGEGGGGG9EEFGGGGFFGGGGGDGGGGGFGGGGGGGGGGGGGFFFFFFGGGGFGFFB>:29:9<D?GB2<A?DFFFEBFBA<)4424?F<:<:<?:F>99?F7?3:-841)3970:4<A/:::EGAFFF4
@M06628:26:000000000-CRM2J:1:1102:14928:10671 2:N:0:102
TAATCTTGCGACCGTACTCCCCAGGCGGAATGCTTAATCCGTTAGGTGTGACACTGAAGGGCAAGCCCCCCAACGTCTGGCATTCATCGTTTACGGCGTGGACTACCAGGGTATCTAATCCTGTTTGCTCCCCACGCTTTCGCACCTCAGCGTCAGTATCGAGCCAGTGAGCCGCCTTCGCCACTGGTGTTCCTCCGAATATCTACGAATTTCACCTCTACACTCGGAATTCCACTCACCTCTCTCGAACTCTAGACTTCCAGTATGAGAGGCAGTTCCAG
+
GGGGGGGGGGGGGGGGGGGGGGGGGGGGGGGGGGGGGGGGGGGGGGGGGGGGGGGGGGGGGGGGGGGGGGGGGGGGGGGGGGGGGGGGGGGGGGGGGGGGGDGGGGGGGGGFGGGGGGGGGGGGGGGGGGGGGGGGGGGGGGGGGGGGGGGGGGGGGGGGGCFGGGGGGGGGGGGGGGGFGGDGGGGGFGGGGFFFFFFGGCGFGFFFFFFFGFFG=C?FFFF<FF@E?>:AFFFFF??FDFFFFFFF??FFFFFFFFFFBFAFCFABABFB<BEGFFFF)
@M06628:26:000000000-CRM2J:1:1102:26748:11107 2:N:0:102
TAATCTTGCGACCGTACTCCCCAGGCGGAATGCTTAATCCGTTAGGTGTGTCACCAAAGGGCAAGCCCCCTGACGACTGGCATTCATCGTTTACGGCGTGGACTACCAGGGTATCTAATCCTGTTTGCTCCCCACGCTTTCGCACCTCAGCGTCAGTATCGAGCCAGTGAGCCGCCTTCGCCACTGGTGTTCCTCCGAATATCTCCGAATTTTACCTCTACACTCGGAATTTCCCTCACCCCTCTCGTACTCTAGATTCCCAGAATGAGCGCCAGTTCCAG
+
@FFGGGGGGGEFFCFFGGDFGGGGGGGGGFGCFGGGGGGGGGGGGGGGGDE@FGEFFGGFGG@<FFFGEEGGGCECGCGGCDGCGEFG?FDGFFG=FEGEECFCFCE@EFGGEGFD=9EFDF<FFFG98:,@CDGCFGEGEEG6@FGG,D,@ECEG<,?,1**1>FFGGC746:EE8=9):?*>76:+2AECC:A)::)15<FF7*((013**.5**:<8)4<2FFE>6>,).).-3(45(-6?<14),((6:)).:5)4274)02)))))((-:><24)5
@M06628:26:000000000-CRM2J:1:1102:16896:11132 2:N:0:102
CAATCTTGCGATCGTACTCCCCAGGTGGGACACTTATCACTTTCGCTTAGTCACTGAAAATTCCAACAACTAGTGTCCATCGTTTACGGCGTGGACTACCAGGGTATCTAATCCTGTTCGCTCCCCACGCTTTCGTCCATGAGCGTCAGTATATACGTAGTAGACTGCCTTCGCAATCGGTATTCTAAGTAATATCTATGCATTTCACCGCTACACTACTTATTCTATCTACTTCCGTATAACTCAAGTCAACCAGTATCAAAGGCAGTTCCATAGTTAAA
+
GFGGGGGGGGGGGGGGGGGGGGGGGGGGGGGGGGGGGGGGGGGGGGGGGGGGGGGGGGGGGGGGGGGGGGGGGGGGGGGGGGGGGGGGGGGGGGGGGGGGGGGDFGGGGGGGGGGGGGGGGGGGGGGGGGGGFGGGGGGGGGGGGGGGGGGGGGGGGGGGGGGGGGGGGGGGGGGGGGGFGGGGGGFGGGGGGFFFFFFGGGGFFFFFA@FFGFFGFGFFEFFFFFFFFFFFFFEF<@DFEFEEFAF=9CECEDFDFFFFFFBFGGBFF<BAAB79<<AAA
@M06628:26:000000000-CRM2J:1:1102:29370:11437 2:N:0:102
CAGCCTTGCGACCATACTCCCCAGGCGGAACACTTAACGCTTTCGCTACGGCCGGGAGGATGTGGAAGTCCCCCCAACCCAGTGTTCATCGTTTACGGCTAGGACTACCGGGGTATCTAATCCCGTTCGCTACCCTAGCTTTCGTGCCTCAGCGTCAGAAAAGATCCAGTGATGCGCTTTCGCCACCGGTGTTCCCTATGATATCAACGCATTTCACCGCTCCACCATAAGTTCCCATAACCCCTATCTTCCTCGAGCTTGGGGGTTTGAAAAGCAATTC
+
ACFDFGGGFGGGEGFGFCFGGGG@@FGGDGGGFGGGGGGDCGFDGEGGGGDE=:FG7CFBEFG<?<FF<FAAF=FE=F=:FFFCGFF9FAFG8FGEFGGGGDFFGFDDGGDFFG+DF:DCFGFGGGGGGG>@EGFGFCEGGGGGGGGCFGGGGGGGGE2<,<AFGFEF?,2CFEF8C=EFFGCGGD7E5*:DC79?F?@D*+21:9:1>FFFG96F=C:>>>F:F?F=)?<AFB92<A?6:2:?F:.=944>6)3(40((3<:>3/30:)*.)(1*.23<
@M06628:26:000000000-CRM2J:1:1102:8135:11440 2:N:0:102
TAATCTTGCGACCGTACTCCCCAGGCGGAATGCTTAATCCGTTAGGTGTGTCACCGAATAGCATGCTATCCGACGACTGGCATTCATCGTTTACGGTGTGGACTACCAGGGTATCTAATCCTGTTTGCTCCCCACACTTTCGCACCTCAGCGTCAGTATCGAGCCAGTGAGCCGCCTTCGCCACTGGTGTTCCTCCGAATATCTACGAATTTCACCTCTACACTCGGAATTCCACTCACCTCTCTCGAACTCAAGACTACCAGTATGAGAGGCAGTTCCGG
+
GGGGGGGGGGGGGGGGGGGGGGGGGGGGGGGGGGGGGGGGGGGGGGGGGGGGGGGGGGGGGGGGGGGGGGGGGGGGGGGGGGGGGGGGGGGGGGGGGGGGGGGGGGGGGGGGGGGGGGGGGGGGGGGGFGGGGGGGGGGGGGGGGGGGGGGGGGGGGGGACGGGGGGGGDFDFGGGGGGFGGGGGGGGFGGGGFFFFF>DF7@F+@@7FFFFGEFG6CEFFAB9@?EB?FFFF>FA?<FF7??B<B0?8:BF<>)<<<ABFF7@FGFFFFFFFFGGB2<:>
@M06628:26:000000000-CRM2J:1:1102:20151:11728 2:N:0:102
TAATCTTGCGACCGTACTCCCCAGGCGGAATGCTTAATCCGTTAGGTGTGTCACCGAACAGTATACTGCCCGACGACTGGCATTCATCGTTTACGGTGTGGACTACCAGGGTATCTAATCCTGTTTGCTCCCCACACTTTCGTACCTCAGCGTCAGTATCGAGCCAGTGAGCCGCCTTCGCCACTGGTGTTCCTCCAAATATCTACGAATTTCACCTCTACACTTGGAATTCCACTCACCTCTCTCGAACTCAAGACCAGGAGTTTAGGAGGCAGTTCCAG
+
FGGGGGGGGGGGGGGGGGGGGGGGGGGGGGGGGGGGGGGGGGGGGGGGGGGGGGFGGGGGGGGGGGGGGGGGGGGGGGGGGGGGGGGGGGGGGGGGGGGGGGGGGGGGGGGGGGGGGGGGGGGGGGGGGGGGGGEGGGGGGGGGGGGGGGGGGGGGGGGGGFFDGGGGGGGGGGGGGGGFGGGGGFGGGGGGGFFFFFFGGGGFGFF?FDFFGFFGFGFEECF<6AFFFFFFAFFFF0>F8:?B<<?FF18A>B>DFFFB:<4FCFAA4:@?:0CF>26>-
@M06628:26:000000000-CRM2J:1:1102:5419:11750 2:N:0:102
CAACCTTGCGGTCGTACTCCCCAGGCGGAGTGCTTAATGCGTTAGCTGCGGCACTAAACCCCGGAAAGGGTCTAACACCTAGCACTCATCGTTTACGGCGTGGACTACCAGGGTATCTAATCCTGTTTGCTCCCCACGCTTTCGAGCCTCAGCGTCAGTTACAAGCCAGAGAGCCGCTTTCGCCACCGGTGTTCCTCCATATATCTACGCATTTCACCGCTACACATGGAATTCCACTCTCCCCTCTTGCACTCAAGTTAAACAGTTTCCAAAGCGTACTA
+
GFGGGGGGGGGGGGGGGGGGGGGGGGGGGGGGGGGGFGGGGGGGGGGGGGGGGGGGGGGGGGGGGGGGGGGGGFGGGGGGGGGGGFGGGGGFGGGGGGGGGGGGGGGGGGGGGGGGGGGGGGGGGGGGGGGGGGGGGGGGGGGGGGGGGGGFGGGGGEGGGFGGGGGGGFGGGFDEGCGFGGGGGGGGG=EGGFFFFF>G>FGFGFFFFFFFGFFF?GFFFFF?F29?8?2<?AF<AFFFFB?FBFF?2ADF>?(22A<AFFBFCFD>>4?AA7CD1211)
@M06628:26:000000000-CRM2J:1:1102:26311:11994 2:N:0:102
TAATCTTGCGACCGTACTCCCCAGGCGGAATGCTTAATCCGTTAGGTGTGACACCGAATAGCATGCTACCCGACGTCTGGCATTCATCGTTTACGGTGTGGACTACCAGGGTATCTAATCCTGTTTGCTCCCCACACTTTCGTACCTCAGCGTCAGTATCGAGCCAGTGAGCCGCCTTCGCCACTGGTGTTCCTCCGAATATCTACGAATTTCACCTCTACACTCGGAATTCCACTCACCTCTCTCGAACTCTAGATTGATAGTTTTGGAGGCAGTTCCAG
+
EEFGGGGGGGGGCECFGGGGGGGGGGGGGGGGGGGGGGGGGGGGGGGGGGGGGGGGGGGGGGGGGGGGGGGGGGGGGGGGGGGGGGGGGGGGGGGGGGGGGGGGGGGGCGGGGGGGGGGGGGGGGGGGGGGGGGGGGGGGGGGGGGGGGGGGGG8EGGGGGCGGGGGGGGGGGGGGGGGFGGGGGGGGGGGCFCFFEFBGGGGFGFF6FFFFGEFGFGFFFFF<F;BD:FFFFAFB??B@??FF77:4:?BFAFF9B>??956=CC>?;BF?F?DGFF<9<
@M06628:26:000000000-CRM2J:1:1102:1936:12193 2:N:0:102
CATTCTTGCGAACGTACTCCCCAGGTGGGTTACTTATCACTTTCGCTTGGCCACCCAGTACTCAAACGTACCGGACAGCTAGTAACCATCGTTTACGGCGTGGACTACCAGGGTATCTAATCCTGTTCGCTACCCACGCTTTCGTCCATCAGCGTCAATGTATTGTTAGTGATCTGCCTTCGCAATCGGTATTCTATGTAATATCTAAGCATTTCACCGCTACACTACATATTCTAACCACTTCACAATAATTCAAGACGTCCAGTATCAATGGCAGTGC
+
GGGGGGGGGGGGGFGGGFGGGGGGGGGGGGFGGGGGGGGGGGGGDGGGG7FFFGGGGGGCGGGGGGGGGFGGGGGGGGGGGGGGGGGGGGGGGGGGG7F@GGGGGGGGGGGGGGGFGGFGFGGGGGFFGGGCCDEFC8EECFGGGGGGGEGFG@CC>CF5@3ECCFGEGGGGGGGGGGGFGGG4CDF57??DD68BA+=CGGGFGF??6(>FF<ECFGF69;;EF96A;;7?EF<E<;=FF;A7<?BFFAFBAAFA<>B?<<,>4::>B284)(:C184<
@M06628:26:000000000-CRM2J:1:1102:1921:12203 2:N:0:102
CATTCTTGCGAACGTACTCCCCAGGTGGGTTACTTATCACTTTCGCTTGGCCACCCAGTACTCAAACGTACCGGACAGCTAGTAACCATCGTTTACGGCGTGGACTACCAGGGTATCTAATCCTGTTCGCTACCCACGCTTTCGTCCATCAGCGTCAATGTATTGTTAGTGATCTGCCTTCGCAATCGGTATTCTATGTAATATCTAAGCATTTCACCGCTACACTACATATTCTAACCACTTCACAATAATTCAAGACGTCCAGTATCAATGGCAGTGC
+
GFDGGGGGGGGGFGGGFGGGGGGGGGGGGGGGGGGGGGGGGGGGGGGGGGGGGGGGGGGGGGGGGGGGGGGGGGGGGGD?DFGGCGGGGGGEEFGGG:FEGGGGGGGGGGGGGGGGGGGGGGGGGFGFGEGGGGGGGGGGGGGGGGGGGGGGF>CEGGGGGGGGGGGA,FFGGGGGGGGFF8DCDGFGGGGGGFFFFFFGFGGFGFFEFFFFGFFGFG@FFFFFFFFFECCEFFFF37?F@@<?9?<=ADFBAAA<A7:1<:1>FD<:4444>FF4?:8A
@M06628:26:000000000-CRM2J:1:1102:18177:12284 2:N:0:102
TAATCTTGCGACCGTACTCCCCAGGCGGAATGCTTAATCCGTTAGGTGTGTCACCGAATAGCATGCTACCCGACGACTGGCATTCATCGTTTACGGTGTGGACTACCAGGGTATCTAATCCTGTTTGCTCCCCACACTTTCGTACCTCAGCGTCAGTATCGAGCCAGTGAGCCGCCTTCGCCACTGGTGTTCCTCCGAATATCTACGAATTTCACCTCTACACTCGGAATTCCACTCACCTCTCTCGAACTCAAGACTAGCAGTATCAAAGGCAGTTCCAA
+
GGGGGGGGGGGGGGGGGGGGGGGGGGGGGGGGGGGGGGGGGGGGGGGGGGGGGGGGGGGGGGGGGGGGGGGGGGGGGGGGGGGGGGGGGGGGGGGGGGGGGGGGGGGGGGGGGGGGGGGGGGFGGGGGGGGGGGGGGGGGGGGGGGGGGGGGGGGGGGGGGGGGGGGGGGGGGGGGGGGFGGGCGFGGGGGGGFFFFFFGGGGFGFFFFFFFGFFGFGFFFFFFFF@EFFFFFFFFFFFFBF?BBFFFFFFFBFFFFFF::A>FFGBAAA?:::CFAAFF9
@M06628:26:000000000-CRM2J:1:1102:22423:12658 2:N:0:102
TAATCTTGCGACCGTACTCCCCAGGCGGAATGCTTAATCCGTTAGGTGTGACACCGAACAGTATACTGCCCGACGTCTGGCATTCATCGTTTACGGCGTGGACTACCAGGGTATCTAATCCTGTTTGCTCCCCACGCTTTCGCACCTCAGCGTCAGTATCGAGCCAGTGAGCCGCCTTCGCCACTGGTGTTCCTCCGAATATCTACGAATTTCACCTCTACACTCGGAATTCCACTCACCTCTCTCGAACTCAAGACTCCCAGTATTAATGGCCGTTCCAA
+
AFGAFGGGGGEGGGGGGGGGGGGGGGGGGGGCCGGGGGFGGGGGGGGFGGGGGGFGGEGGGGGGGGGGGGGDGGGEGEFGCFDFGGGGGGGGGGGGGGGGGGGGGGGGGGGGGGGGGGGGGGGGGGGGGGGGGGGGGEGGGGGEGFFF<CGGGGGGGD99EG9EGGGGGCF4CGEEEGGFGGGDFDGGGGGGGAAFBF:CFCFFGFF:5::FGFFF/C?FFFFAF?FFFFB><<448::>23574??):??D22?2(.)8?B0<*::4<AF)1(:><<:)-
@M06628:26:000000000-CRM2J:1:1102:6039:12673 2:N:0:102
TAATCTTGCGACCGTACTCCCCAGGCGGAATGCTTAATCCGTTAGGTGTGTCACCGAACAGTATACTGCCCGACGACTGGCATTCATCGTTTACGGTGTGGACTACCAGGGTAGCTAATCCTGTTTGCTCCCCACACTTTCGTACCTCAGCGTCAGTATCGAGCCAGTGAGCCGCCTTCGCCACTGGTGTTCCTCCAAATATCTACGAATTTCACCTCTACACTAGGAATTCCACTCACCTCTCTCGAACTCAAGACCAGGAGTTTATGAGGCAGTTCCGG
+
GGGGGGGGGGGGGCFGGGGGGGGGGGGGGGGGFGGGGGGGGGGGGGGGGGGGGGGGFGGGGGGGGGGGGGGGGGGGGGGGGGGGGGGGGGGGGGGGGGGGGGGGGGGGGCGGG+DFFFGGGGGGGGGGGGGGGGGGGGGGGGGGFGGGGGGGGGGGGGGGGGGCGGGGGGGGGGGGGGGFGGGG66CFGGGFFFFFFFFGGGGFGFFFFFFFD5<F6DEFEFFBF>:F94:A4:B:((.<<?<?<F?FFB?>F734<706??BFGG>9BB?1:?=<<AF<(
@M06628:26:000000000-CRM2J:1:1102:6056:12685 2:N:0:102
TAATCTTGCGACCGTACTCCCCAGGCGGAATGCTTAATCCGTTAGGTGTGTCACCGAACAGTATACTGCCCGACGACTGGCATTCATCGTTTACGGTGTGGACTACCAGGGTATCTAATCCTGTTTGCTCCCCACACTTTCGTACCTCAGCGTCAGTATCGAGCCAGTGAGCCGCCTTCGCCACTGGTGTTCCTCCAAATATCTACGAATTTCACCTCTACACTAGGAATTCCACTCACCTCTCTCGAACTCAAGACCAGGAGTTTATGAGGCAGTTCCGA
+
CFGGGFGGGGGGGGGGGGGGGGGGGGGGGGGGGGGGGGGGGGGGGGGGGGGGGGGGGGGGGGGGGGGGGFGGGGGCFGDGGGGGGGGGGGGFGGDGGGGGGGGGG8@FCFG,AFGGGFFGGGAFGGGGGGGGGGG@EGGGGGGGGGGGGGGGG7CBEGGGG79AGGFGGGGDDGGGDCF>ECCGFGGGGGGFDFAAFF=CFGGFGF;;F7DFD)<D*737>EFF??FFD?:AA>FF7:>>>?FF?2(9:?:AFF2><?((1<?FFGAABF9?66=F<2::(
@M06628:26:000000000-CRM2J:1:1102:28776:12711 2:N:0:102
TAATCTTGCGACCGTACTCCCCAGTCGGAATGCTTAATCCGTTAGGTGTGACACCGAAGGGCAAGCCCCCCGACGTCCGGCATTCATCGTTTACGGTGTGGACTACCAGGGTATCTAATCCTGTTTGCTCCCCACACTTTCGTACCTCAGCGTCAGTATCGAGCCAGTGAGCTGCCTTCGCCACTGGTGTTCCTCCAAATATCTACGAATTTCACCTCTACACTTGGAATTCCACTCTCCTCTCCCGAACTCTAGACTGATAGTTTCCAGGGCAGTTCCAG
+
C6F6C6FC<FFECGGG7FGGGED,6;866@FGEFFE9@CEFGGGGGGGGE<FGFGCGGGBFGFGFEEG7>FFEGG=B=FGE=F,5BEEGFG@FEC:BFFGGCG9AFFGGGGGGGGC9=D=;>FFFGFA9F8<C>8BFFFDFGG8FBA9DFB8;CE7,,?@EFGEEFFFG:D;,0,4<,AFCEDDGGF<*==C7+@FFF4C;FFFF=<?FF?FG<?G=F2-4<BF4<)))98AF264:)47)4).,335((.).)6))),)5<)9CC)..65:0(:054:<4
@M06628:26:000000000-CRM2J:1:1102:5271:13540 2:N:0:102
TAATCTTGCGACCGTACTCCCCAGGCGGAGAACTTAATGCGTTAACTGCGCCACTGAAACCCTATGGGCCCCAACAGCTAGTTCTCATCGTTTACGGCGTGGACTACCAGGGTATCTAATCCTGTTTGCTCCCCACGCTTTCGCACCTCAGCGTCAATAATGGTCCAGTGAGTCGCCTTCGCCACTGGTGTTCTTCCGAATATCTACGAATTTCACCTCTACACTCGGAATTCCACTCACCTCTCCCATATTCTAGCCATCTAGTTTCAAAGGCAGTTCCG
+
FFGGGGGGGGGGGGGGGGGGGGGGGGGGGGGGGGGEGGGGGGGGGGGGGGGGGGGGGGGGGGGGGGGFGGGGGGGGGGGGGGGGGGGGGGGGGGGGGGGGGGGGGGGGGGGGFGGDGGEGGGFGGGGGGGGGGGGGGGGGGGGGGGGGGGGGGGGGGGDEGGGGGGGGGCFGGGGGGGGFGGGGGGGGGGGGGFFFFFFGGGGFGFFFFFFFGFFGFFFFFFFF=?F>95?FFFFFF0?FF4823?FFFFFFFFBAF0?>:4AFDGA<AFFFB<CC:>BD?
@M06628:26:000000000-CRM2J:1:1102:3310:13710 2:N:0:102
CAGCCTTGCGACCATACTCCCCAGGCGGAACACTTAACGCTTTCGCTACGGCCGAGAGGATTTGGATGTCCCCTCAACCCAGTGTTCATCGTTTACGGCTAGGACTACCGGCGTATCGAATCCCGTTCGCTACCCTAGCTCTCGTGCCTGAGCGTCGTAAAAGACCCAGTGCTTCGCTTTCGCCACCGGTGTTCCCTATGATATCAACGCATTTCACCGCTCCACGATAAGTCCCCATCACCCCTAGCTGCCTCAAGCCTGGTGTTTCGAAACGCTGTCG
+
6,,-C@FEFFE@::FGFGGGGCGD,C@CC@C,CEGGC<BCFG@<FCG,@@:CBC7+@>:C,,C,,C,CB@E9E,BFGF<:?,BCFDF;@F8B,+?,8+>C7F8<,:,3FFC+@C+@F++,6F,,+@DGGGG*@FCCGGDF,,@>D<;:F,>DC14B**6612B/,<C5*?C+=7@E8C5)039/9*/**//19==6*90C*<09**)8),(<<))*1:((-(,(0(0)4))6)6.8,7:4)(13,((05631.37).224:(.)*/()-(082(*1(-),
@M06628:26:000000000-CRM2J:1:1102:15204:14196 2:N:0:102
TAATCTTGCGACCGTACTCCCCAGGCGGAATGCTTAATCCGTTAGGTGTGACACCGAAGGGCAAGCCCCCCGACGTCTGGCATTCATCGTTTACGGTGTGGACTACCAGGGTATCTAATCCTGTTTGCTCCCCACACTTTCGTACCTCAGCGTCAGTATCGAGCCAGTGAGCCGCCTTCGCCACTGGTGTTCCTCCAAATATCTACGAATTTCACCTCTACACTTGGAATTCCACTCACCTCTCTCGAACTCTTGACTGATAGTTTACAGGGCAGTTCAAA
+
GGGGGGGGGGGGGGGGGGGGGGGGGGGDEGGGGGGFFGGGGGGGGGGGFGGGGGGGGGGGGGGGGGGGGGGGGGGGGGGGGGGGGGFGGGGGGGFGEFFEGGGFGGGGGGGGGGGGFDFDGGGGGGGGGGGDGGGGGGFGGGGGGGGFFGGGGGGDGFFFEGFEGFFGGFFGDEGGGGGFGGGGGF=FFGGGCCFFFF+;CFCFGF?042(9><AG=C?22)45F<??AF?44>AFF1(8<?FF?<<??16<4)462442.549FD)).4)40(:FAA)))
@M06628:26:000000000-CRM2J:1:1102:10545:14422 2:N:0:102
CAGCCTTGCGACCATACTCCCCAGGCGATGTACTTAATGCTTTCGCTGCGACCGTGAAAGGCAAGCCTCCCACCGTCTAGTACAGATCGTTTACGGCTAGGACTACCGGGGTATCTAATCCCGTTCGCTCCCCTAGCTTTCGTGCCTCAGCGTCAGACAGACTCCAGTACACCGCTTTCGCCTCTGGTGTTCCTTCAGATCTCAACACATTTCACCGCTCCACCTGAAGTTCCGTGTACCTCTAGTCTACTCAAGTTCGCAGGTTTCAAATGCAGTTCCAA
+
FEGGGGGGGGGG@BEFGGGGGGGEGGGGGGGGGGGGGGGGGGGFGGGGGGGGGGGGFGFGGGGGGGGGGFGFGGGGGGGGGGGGGGGGGGGGGGGDEGGGGGGGGGCCEEGGGGGGGGGGGGGGGGGGGGGGGGFGGGGGGDDFGGGGGGGGGDEEFFFGGGGGGGFFGGCGFGGCEFGFGGGGGGGGGEECDCAFFFFGGECADAFFFFEFGCCGFGF6@BFFF>4)89<ABFFFB?B?<B?FFFFFBFA?<7?>9AFF0<9>4><<AFFFFACD><A45
@M06628:26:000000000-CRM2J:1:1102:10560:14435 2:N:0:102
CAGCCTTGCGACCATACTCCCCAGGCGATGTACTTAATGCTTTCGCTGCGACCGTGAAAGGCAAGCCTCCCACCGTCTAGTACAGATCGTTTACGGCTAGGACTACCGGGGTATCTAATCCCGTTCGCTCCCCTAGCTTTCGTGCCTCAGCGTCAGACAGACTCCAGTACACCGCTTTCGCCTCTGGTGTTCCTTCAGATCTCAACACATTTCACCGCTCCACCTGAAGTTCCGTGTACCTCTAGTCTACTCAAGTTCGCAGGTTTCAAATGCAGTTCCAA
+
FFFFGGGCGGGGGGGGGGGGGGFECGGGGGGGGGGGGGGGGGGGGGGGGEEGGGGGGGGGGFFGGGGFGGGGGGGFDGGGFDGGGGGGGFGGGGGGGGGGGGGGGGGDFGGEGGGGFFFGGGGGGCCGGGGGGFDGGCCFGGGGGGGGGGGEEEEEGG6FFGGGGFCFFGFGFGGGGGGFGG5CFFGFFGGGFFFFFFFGGCCFGFFFFFCADCEF37;FBFF?>>F@<FDFFF?0:<D@>A>BD>>@><2057).6:?0:?>FFGD2><@<B<CGFA944
@M06628:26:000000000-CRM2J:1:1102:12601:14529 2:N:0:102
TAATCTTGCGACCGTACTCCCCAGGCGGAATGCTTAATCCGTTAGGTGTGACACCAAAGGGCAAGCCCCCTGACGTCTGGCATTCATCGTTTACGGTGTGGACTACCAGGGTATCTAATCCTGTTTGCTCCACACACTTTCGTACCTCAGCGTCAGTATCGAGCCAGTGAGCCGCCTTCGCCACTGGTGTTCCTCCAAATATCTACGAATTTCACCTCTACACTTGGAATTCCACTCACCTCTCTCGAACTCTAGACTGATAGTTTACAGGGCAGTTCCAA
+
GGGGGGGGGGGGGGGGGGGGGGGGGGGGGGGGGGGGGGGGGGGGGGGGGGGGGGGGGGGGGGGGGGGGGGGGGGGGGGGGGGGGGGGGGGGGGGGGGGGGGGGGGGGGGGGGGGGGGGGGGGGGGGGGGGGGGGGGGGGGGGGGGGGGGGGGGGGGGGGGGGGGGGGGGGGGGGGGGGGFGGGGGGGFGGGGGFFFFFFGGGGFGFFFFFFFGFFGFGFFFFFFFFFFFFE<EEBDFFFFFFFFFFFFFFBDFFFFFFF?AA<@FGA<A>FFFBGGFFFF4
@M06628:26:000000000-CRM2J:1:1102:8838:14735 2:N:0:102
TAATCTTGCGACCGTACTCCCCAGGCGGAATGCTTAATCCGTTAGGTGTGACACCAAAGGGCAAGCCCCCTGACGTCTGGCATTCATCGTTTACGGTGTGGACTACCAGGGTATCTAATCCTGTTTGCTCCCCACACTTTCGTACCTCAGCGTCAGTATCGAGCCAGTGAGCCGCCTTCGCCACTGGTGTTCCTCCAAATATCTACGAATTTCACCTCTACACTTGGAATTCCACTCACCTCTCTCGAACTCTAGACTGATAGTTTACAGGGCAGTTCCAA
+
GGGGGGGGGGGGGDGGGGEGGGGGGGGGGGGGGGGGGGGGGGGGGGGGGGGGGGGGGGGGGGGGGGGGGGGGGGGG7<FGFFGGGGGGGGGGGGGGGGGGGGGGGGGGGGGGGFFGFGGGGGGGGGGGGGDFGGEEGGGGGGGGGFGDFGGGGGGGGGGGEDGGEGGGGFGFGGGGGEGFGGGGGGF9CFGGGFFFFFFGGGGFGF;@A@FFGECFAF<EE3=EFFFFEFFE9?A:7:?>7BFFDFFFFFF>BAAAB<:8944@CG>44)766,AFBBA2)
@M06628:26:000000000-CRM2J:1:1102:8820:14739 2:N:0:102
TAATCTTGCGACCGTACTCCCCAGGCGGAATGCTTAATCCGTTAGGTGTGACACCAAAGGGCAAGCCCCCTGACGTCTGGCATTCATCGTTTACGGTGTGGACTACCAGGGTATCTAATCCTGTTTGCTCCCCACACTTTCGTACCTCAGCGTCAGTATCGAGCCAGTGAGCCGCCTTCGCCACTGGTGTTCCTCCAAATATCTACGAATTTCACCTCTACACTTGGAATTCCACTCACCTCTCTCGAACTCTAGACTGATAGTTTACAGGGCAGTTCCAA
+
GGGGGGGGGGGGGGGGGGGGGGGGGGGGGGGGGGGGGGGGGGGGGGGGGDGGGGGGGGGGGGGGGGGGGGGGGGGGGGGGGGGGGGGGGGGGGGGGGGGGGGGGGGGGGGGGGGGGGGGGGGGGGGGGGGGGGGGGGGGGGGGGGGGGGGGGGGGGGFGGGGGGGCFGGFGGGGGGGGGFGGGGGGGGFFGGGFFFFFFGGFGAFFDF5@FFGFFGFGFFFFFFFEFFFFEFEEFFF??FDFFFBBB@?FFFFFFFFF?7>)4BCGAFAFFFF6EFAF25-
@M06628:26:000000000-CRM2J:1:1102:10838:15238 2:N:0:102
TAATCTTGCGACCGTACTCCCCAGGCGGAATGCTTAAAGCGTTAGCTGCGCCACTAGTGAGTAAACCCACTAACGGCTGGCATTCATCGTTTACGGCGTGGACTACCAGGGTATCTAATCCTGTTTGCTCCCCACGCTTTCGTGCCTCAGCGTCAGTATCGGGCCAGTGAGCCGCCTTCGCCACTGGTGTTCTTGCGAATATCTACGAATTTCACCTCTACACTCGCAGTTCCACTCACCCCTCCCGAACTCAAGATCTTCAGTATCAAAGGCAGTTCTGG
+
FGGGGGGGGGGGGDFGGGGGGGGGGGGGGGGGGGGGGGGGGGGGGGGGGGGGGGGFGEDFGGGFGGGGGGGGGGGGDGGGGGGFFGFGCFGGGGCFFFFFGGGGGGGGGGGGGGGF;FGGGGGFGGGGGGGGGGGGGDGGGGGGGGACFCFEGGGG?FEECEGEEFFGG@CFGGGGDGGAGEGGGGG9:E=FF6:B:5:DGGFFGFFFF?6FF<BG*93<:6<9:<@DBDFB94-)4(5>(-(-0:3716148?22))6<AD4@>7:<>F?7:059424<.
@M06628:26:000000000-CRM2J:1:1102:17780:15320 2:N:0:102
CAGCCTTGCGACCATACTCCCCAGGCGGAACACTTAACGCTTTCGCTACGGCCGAGAGGATGTGGAGGTCCCCTCAACCCAGTGTTCATCGTTTACGGCTAGGACTACCGGGGTATCTAATCCCGTTCGCTACCCTAGCTTTCGTGCCTCAGCGTCAGAAAAGATCCAGTGATGCGCTTTCGCCACCGGTGTTCCCTATGATATCAACGCATTTCACCGCTCCACCATAAGTTCCCATCACCCCTATCTTCCTCAAGCCTGGTGGTTTGAAACGCAGTTCA
+
GEGFGGGGFGGGGEEFGGGGGGGGGGGGGGGGGGGGGGGGGGGGGGGGGGGGGGGGGGGGGGGGGGGGGGGGGFGFFGDGGGGGGGGGGGGGGGGGGGGGGGGGGGGGGGDGE68FDFFGGGGFGGGGGDEEGGGGGGGGGGGGG>EFF?EGGGEEEGFGFGGGFFGGGGGFG7FEGGGFGDGCC<CEDE=CGFFFF4FF+@FF>B9?B>BFGAADFG?F>;9?FF4/269<BF9>223?BBBFF?:FBAAB<AAF224>2<:)>D:::B?B<?EC;B>:)
@M06628:26:000000000-CRM2J:1:1102:12864:15487 2:N:0:102
TAATCTTGCGACCGTACTCCCCAGGCGGAATGCTTAATCCGTTAGGTGTGACACCGAACAGTATACTGCCCGACGTCTGGCATTCATCGTTTACGGTGTGGACTACCAGGGTATCTAATCCTGTTTGCTCCCCACACTTTCGCACCTCAGCGTCAGTATCGAGCCAGTGAGCCGCCTTCGCCACTGGTGTTCCTCCGAATATCTACGAATTTCACCTCTACACTCGGAATTCCACTCACCTCTCTCGAACTCTAGACCAGGAGTTTTGGAGGCAGTTCCGG
+
GGGGGGGGGGGGGGGGGGGGGGGGGGGGGGGGGGGGGGGGGGGGGGGGGGGGGGGGGGGGGGGGGGGGGGGGGGGGGGGGGGGGGGGGGGGGGGGGGGGGGGGGGGGGGGGGGGGGCGGGGGGGGGGGGGGGGGGGGGGGGGGGGGGGGGGGGGGGGGGGGGGDGGGGGGGGGGGGGGGFGGGGGGGGGGGGGFFFFFFGGGGFGFFFFD7FGFFGFGBFFFFFFFFE875<AFFFFBF><??BBFF???FAA><BFFFFB<(8CFA?9B??:0CGFAB<(
@M06628:26:000000000-CRM2J:1:1102:15328:15543 2:N:0:102
CATTCTTGCGAACGTACTCCCCAGGTGGGATACTTATCACTTTCGCTTGGCCGCCGAGACCGAAGTCCCGACAGCTAGTATCCATCGTTTACGGCGTGGACTACCGGGGTATCTAATCCCGTTCGCTCCCCACGCTTTCGTCCATCAGTGTCAGTATATAGTTAGTCACCTGCCTTCGCAATTGGTGTTCTATGTGATATCTATGCATTTCACCGCTACACCACATGTTCCGGCAACTTCACTATAACTCAAGACCTACAGTATCAAAGGCAATTTTATGG
+
GGGGGGGGGGGGGGGGGGGGGGGGGGGGGGGGGGGGGGGGGGGGGGGGGGGGGGGGGGGGGGGGGGGGGGDGGGGGGGGGGGGGGGGGGGGGGGGGGGGGGGGGGGGGGGGGGGGGGGGGGGGGGGGGGGGGGGGGGGFGGGGGGGGGGGGGGFGGGGGGGGGGGGGFGDFFGGGGGGGFGGGFGGGGG?FGGFFFFFFGGGGFGFEFFFFFGE?D@DBFFFFFFFFFF?AB1>>>:BFF:<ABFFFF<4372)3:B?B??9)***:94(.(4:FGFABF,
@M06628:26:000000000-CRM2J:1:1102:8859:15572 2:N:0:102
TAATCTTGCGACCGTACTCCCCAGGCGGAATGCTTAATCCGTTAGGTGTGACACCGAATAGCATGCTACCCGACGTCTGGCATTCATCGTTTACGGTGTGGACTACCAGGGTATCTAATCCTGTTTGCTCCCCACACTTTCGCACCTCAGCGTCAGTATCGAGCCAGTGAGCCGCCTTCGCCACTGGTGTTCCTCCGAATATCTACGAATTTCACCTCTACACTCGGAATTCCACTCACCTCTCTCGAACTCTAGACCAGGAGTTTATGAGGCAGTTCCAA
+
GFGGGGGGGGGGGGGGGGGGGGGGGGGGGGGGGGGGGGGGGGGGGGGGGGGGGGGGGGGGGGGGGGGGGGGGGGGGGGGGGGGGGGGGGGGGGGGGGGGGGGGGGGGGGGGGGGGGFGGGGGGGGGGGGGGGGGGGGGGGGGGGGGGGGGGGGGGGGGGGGGGGGGGGGGGGGGGGGGGFGEGGGGGGGGGGGFFFFFFGGGGFGFFFFFFFGFFGFGFFFFFDFFFFF>>F>A9>BFFF??<?>BFFBBFA<<>BFBF?03:FGGAAFD?BF:EGFA<A)
@M06628:26:000000000-CRM2J:1:1102:18611:15607 2:N:0:102
TAATCTTGCGACCGTACTCCCCAGGCGGAATGCTTAATCCGTTAGGTGTGTCACCGAATTGCATGCAACCCGACGACTGGCATTCATCGTTTACGGCGTGGACTACCAGGGTATCTAATCCTGTTTGCTCCCCACGCTTTCGCACCTCAGCGTCAGTATCGAGCCAGTGAGCCGCCTTCGCCACTGGTGTTCCTCCGAATATCTACGAATTTCACCTCTACACTCGGAATTCCACTCACCTCTCTCGACCTCAAGCCTACCAGTATGAAAGGCAGTTCCAA
+
FGGGGGGFFGGGGGGGGGGGGGGGFGGC7FGFGFGFFFGGGGGGGGGGGGGGGGGGGGGGGGGGGGGGGGGGGGGGGGGGGGGGGGGGGGGGGGGGGGGGGGGGGGGGGGGGGGGGFGGGGGGGGGGGGGGGCGGCEGGGGGGEGGGGGGGGGGGGGGGGGGGGGFGGGGGGGGGGGGGFGGGGGGGGFGGGGFFFEEADDFGFGF::@?BFGFFGFGFFFFFFFB>B?>>BF29AB:FF<<??<F<:>63??:7)4::<:??6:C>FA<F:1(:FFFBF4
@M06628:26:000000000-CRM2J:1:1102:18630:15608 2:N:0:102
TAATCTTGCGACCGTACTCCCCAGGCGGAATGCTTAATCCGTTAGGTGTGTCACCGAATTGCATGCAACCCGACGACTGGCATTCATCGTTTACGGCGTGGACTACCAGGGTATCTAATCCTGTTTGCTCCCCACGCTTTCGCACCTCAGCGTCAGTATCGAGCCAGTGAGCCGCCTTCGCCACTGGTGTTCCTCCGAATATCTACGAATTTCACCCCTACACTCGGAATTCCACTCACCTCTCTCGACCTCAAGACTACCAGTATGAAAGGCAGTTCCAA
+
EFGGGGGGGGGGGGGGGGGGGGGGGGGGGGGGGGGGGGGGGGGGGGGGGGGGGGGGGGGGGGGGGGGGGGGGGGGGGGGGGGGGGGGGGGGGGGGGGGGGGGGGGGGGGGGGGGGGGGGGGFAFFGGGGGFFGGGGGGGGGGGGGGGGGGGGGGGGGGGGGGGGGGGGGGGGGGGGGGGFGGGGGGGGGGGGGFFFFFFGGGFAFF?B@?FFGA2>)9::1?B9FFFEFF)629A<7?B><B2:<>?FFBF?:D?>?<<?:?7FGDDFFAFBFFGGFBFF5
@M06628:26:000000000-CRM2J:1:1102:18627:15863 2:N:0:102
TAATCTTGCGACCGTACTCCCCAGGCGGAATGCTTAATCCGTTAGGTGTGTCACCGAACAGTATACTGCCCGACGACTGGCATTCATCGTTTACGGTGTGGACTACCAGGGTATCTAATCCTGTTTGCTCCCCCCACTTTCGTACCTCAGCGTCAGTATCGAGCCAGTGAGCCGCCTTCGCCACTGGTGTTCCTCCAAATATCTACGAATTTCACCCCTACACTTGGAATTCCACTCACCTCTCTCGAACTCAAGACCAGGAGTTTAGGAGGCAGTTCCAG
+
GGGGGGGGGGG@FCGGGGGGGGGGGGGGGGGGGGGGGFEFGGGGGGGFGGGGGGGGGGGGGGGGGGGAF<F:4CCFGGGCFGGGCEEFFGGGGGGGFFFGGFFFFGGE?CGGGGGGGGGGEFGFEGFGFGGGG+@EFFEGGGGGGGGGCEGGGGGEE=FGEFC>FFCECFCCGGG8::<?EE897DC0=FEDG765F)=7DGGFFF6<A?=FG?>7)9:(37?>FA?F<F?>>BF24<>F2:)(5?FFF6(67()58<01,1:FFGF406F(,4EF><4>)
@M06628:26:000000000-CRM2J:1:1102:23528:16019 2:N:0:102
TAATCTTGCGACCGTACTCCCCAGGCGGAATGCTTAATCCGTTAGGTGTGACACCGAAGGGCACGCCCCCCGACGTCTGGCATTCATCGTTTACGGTGTGGACTACCAGGGTATCTAATCCTGTTTGCTCCCCACACTTTCGTACCTCAGCGTCAGTATCGAGCCAGTGAGCCGCCTTCGCCACTGGTGTTCCTCCAAATATCTCCGAATTTCACCTCTACACTTGGAATTCCACTCACCTCTCTCGCACTCTAGACTGAAAGTTTACAAGGCAGTTCCAG
+
FF@FFFFGGGGGGGFFCFGGGGGGGGGGG@F,CFFFGGEFEGFGG8F,CB,CEFGG@FGGG7,,B7A@FEGC7FDGG8<@CGGGFG<@AF,DFAC>FFEG7C,B<8AAA:EGGFDF==EF@,FGGGGAEG6FE7CEGGGFFGGGGFGG7FEECEEE>;CFE75>FGFCEFFGCCEE?EFFGEGDFGFFFFGG=+18AFAF:FGF+;2153:@GADF?GD>>AFF4<<?4BD<<499<?B4,8)48<(027374)).)62)).-0?GBA2<*((.:>6)26-
@M06628:26:000000000-CRM2J:1:1102:8829:16190 2:N:0:102
CAGCCTTGCGACCATACTCCCCAGGCGGAACACTTAACGCTTTCGCTACGGCCGAGAGGATGTGGAAGTCCCCTCAACCCAGTGTTCATCGTTTACAGCTAGGACTACCGGGGTATCTAATCCCGTTCGCTACCCTAGCTTTCGTGCCTCAGCGTCAGAAAAGACCCAGTGTTGCGCCTTCGCCACCGGTGTTCCCTATGATATCAACGCATTTCACCGCTCCACCATAAGTTCCCAACACCCCTGTCTTCCTCAAGCTTGAGGGTTTGAAACGCAATTCA
+
GGGFGGGGGGGGGGGGGGGGGGGGGGGGGGGGGGGGGGGGGGGGGGGGCGDGECEGGGFCEFFEEFFFEFGFGGGGGGFGGGGGGGEFGGGFFGGGGGGGGGGGGGF@FGGGGFCFFGGGGGFGGGGGGGGCECFF:D8EFFGGGGGFFFFGGEGGEC,>:FGDGGGGFFGFF6CCGGGBGGG5D5:CEECGGFFFFA;7CCF6:@?3BFFEG<BFFGFF>>>:>BF62=AAAAD>2<B5(16>BF?FA2<A4:<??<BF<04?**.38<FA)(5)764<)
@M06628:26:000000000-CRM2J:1:1102:23929:16423 2:N:0:102
CAACCTTGCGGCCGTACTCCCCAGGCGGTCAACTTCACGCGTTAGCTTCGTTACTGAACAGCAAGCCGTCCAACAACCAGTTGACATCGTTTAGGGCGTGGACTACCAGGGTATCTAATCCTGTTTGCTCCCCACGCTGTCGCGCCTCAGTGTCAGAACTGGTCTAGCTGGCCGCCTTCGCCACGAGTGTTCTCCCCCATCTCTACGCATTTCACCGCTACACAGGAAATTCCACCACCCTCTACCATACTCTAGCTCGACAGTTTTGAATGCAGTTCCC
+
GGGGGGGGGGGGGGGGGGGGGGGGGGGGGGGGGGGGGGGGGGGGGGGGGGGGGGGGGGGGGGGGGGGGGGGGGGGGGGGGGGGGGGGGGGGGGGGGGGGGGGGGGGGGGGGGGGGGGGGGGGGGGGGGGGGGGGGGGGGGGGGGGGGGGGGGGGGGGGGGGCGGGGGGGGGGGGGGGGGFGGGGDGGCGGGGGFFFFFFGGEGFGFFFFFFFFDFGDGFFFFF?FFFFFFFFBDDFFFFF<FFFFA0@??>?>AFFAA?FFFFFDFAB:AFA99+?<BFB
@M06628:26:000000000-CRM2J:1:1102:3970:16998 2:N:0:102
TAATCTTGCGACCGTACTCCCCAGGCGGAATGCTTAATCCGTTAGGTGTGACACCGAACAGTATACTGCCCGACGTCTGGCATTCATCGTTTACGGCGTGGACTACCAGGGTATCTAATCCTGTTTGCTCCCCACGCTTTCGCACCTCAGCGTCAGTATCGAGCCAGTGAGCCGCCTTCGCCACTGGTGTTCCTCCGAATATCTACGAATTTCACCTCTACACTCGGAATTCCACTCACCTCTCTCGAACTCAAGACTCCCAGTATTAAAGGCAGTTCCAG
+
FEGGGGGGGGGGGGGGGGGGGGGGGGGGGGGGGGGGGGGGGDGGGGGGGGGGGGGGGGGGGGGGGGGGGGGGGGGGGGGGGGGGGGGGGGGGGGGGGGGGGGGGGGGGGGGGGGGGGGGGGGGGGGGGGGGGGFGGGGGGGGGGGGGFGGGGGGGGGGGGGGGGCEGGGGGGGGGGGGFFCEGGGGFFGGGGGFFFFFFGDGGFGFFFFFFFGFF:?FDABFFBFFFB?FFF5>FFF?FFF6>BF?B?BFFFFFFAB9>BFB?:FF:>>4B<?FGGDFAA6
@M06628:26:000000000-CRM2J:1:1102:27385:17053 2:N:0:102
TAATCTTGCGACCGTACTCCCCAGGCGGAATGCTTAATCCGTTAGGTGTGACACCGAAGGGCAAGCCCCCCGACGTCTGGCATTCATCGTTTACGGTGTGGACTACCAGGGTATCTAATCCTGTTTGCTCCCCACACTTTCGCACCTCAGCGTCAGTATCGAGCCAGTAAGCCGCCTTCGCCACTGGTGTTCCTCCGAATATCTACGAATATCACCCCTACACTCGGAATTCCACTTACCTCTCTCGAACTCAAGACTACCAGTATCAAAGGCAGTTCCAG
+
FFFCFGGGGGGGGGGG7DFDGEGEEFCF>CFDGGEFGGGGCGGGGGGGGGGAGGGGGGE7FFGFD@D,B>FF:CGCEFFGE,EFGGFGGGGGGGGCAFGGGGGGGGGGGDGF8FGGEFGGFGFGGGGGFGGE:FGDCFCGGCEC:FFGFGGGG@EGGGGDG7CDEFFGGDFDGGCGGGGFDEDDG6*0:CEGDFFFFE)>7ADFGFF<@:(1:4<4)9?FFBFBF0@5<FFBFFFF<A4:A72:?B?47<?24828:AFF:?7@>*-).)*3(8:>444).
@M06628:26:000000000-CRM2J:1:1102:16749:17286 2:N:0:102
TAATCTTGCGACCGTACTCCCCAGGCGGAATGCTTAATCCGTTAGGTGTGTCACCGAATAGTATACTACCCGACGACTGGCATTCATCGTTTACGGTGTGGACTACCAGGGTATCTAATCCTGTTTGCTCCCCACACTTTCGCACCTCAGCGTCAGTATCGAGCCAGTGAGCCGCCTTCGCCACTGGTGTTCCTCCAAATATCTACGAATTTCACCTCTACACTTGGAATTCCACTCACCTCTCTCGAACTCAAGACCAGGAGTTTTAGAGGCAGTTCCGA
+
GGGGGGGGGGGGGGGGGGGGGGGGGGGGGGGGGGGGGGGGGGGGGGGGGGGGGGGGGGGGGGGGGGGGGGGGGGGGGGGGGGGGGGGGGGGGGGGGGGGGGGGGGGGGGGGGGGGGGGGGGGGGGGGGGGGGGGGGGGGGGGGGGGGGGGGGGGGGGGGGGGGGGGGGGGGGGGGGGGGFGGGGGGGGGGGGGFFFFFFGGGGFGFFFFFDFGEFGFGEFFFFFFFFFFFFFFFFFB:BFFFFFFFFFFFFFF>?FFFFBFFFFFGFFFFFFFFGGFFFF(
@M06628:26:000000000-CRM2J:1:1102:8801:18097 2:N:0:102
CAGCCTTGCGACCATACTCCCCAGGCGGAGCACTTAACTTTTTCAATGCGGCCAGAAGGGTATGAGAGCCCCTCCAACCCAGTGCTCATCGTTTACAGCTAGGACTACCGGGGTATCTAATCCCGTTCGCTCCCCTAGCTTTCGTGCCTCAGCGTCAGAAAAGACCCAGTGAGCCGCTTTCGCCACCGGTGTTCCTAAGGATATCAACGCATTTCACCGCTCCACCCTTAGTTCCGCTCACCTCTGTCTTCCTCCAGCACGGCGGTTTTGGGCGCAGTTC
+
GEGGGGGGGGGGGDGFGGGGGGGGGGGGGGGGGGGGGGGGGGGGGGGGGGGGGGGGGGGGGGGGGGGGGGGGGGGGGGGGGGGFGGGGGGGGGGGGGGGGGGGGGGGGGGGGGGGGGGGGGGGGGGGGGGGGGGGGGGGGGGGGGGGGGGGGGGGGGGGGGGGGGGGGGFFGGGGGGGGFGGGGGGGGGGGGGFFF=8FG=F>FGFFFFFFFGFECFFBFFFFBFFFFF?BFFFFFFFF>A?FFFFFFFFFFDFF7??<F9>>B<D9B?7>?:9G)4:<4
@M06628:26:000000000-CRM2J:1:1102:11931:18725 2:N:0:102
TAATCTTGCGACCGTACTCCCCAGGCGGAGAACTTAATGCGTTAACTGCGCCACTGAAACCCTATGGGCCCCAACAGCTAGTTCTCATCGTTTACGGCGTGGACTACCAGGGTATCTAATCCTGTTTGCTCCCCACGCTTTCGCACCTCAGCGTCAATAATGGTCCAGTGAGTCGCCTTCGCCACTGGTGTTCTTCCGAATATCTACGAATTTCACCTCTACACTCGGAATTCCACTCACCTCTCCCATATTCTAGCCATCTAGTTTCAAAGGCAGTTCCG
+
GGGGGGGGGGGGGGGGGGGGGGGGGGGGGGGGGGGGGGGGGGGGGGGGGGGGGGGGGGGGGGGGGGGGGGGGGGGGGGGGGGGGGGGGGGGGGGGGGGEGGGGGGGGGGGGGGGGGGGGGGGGCGGGGGGGGGGGGGGGGGGGGGGGGGCGGGGGGGGGGGGGGGGGFGGGGGGGGGCGFFDDCDCFGGFGGGFFFFFE3DFGFCFE?FFFFGFFGFGFF2A>?417327:?DAA<<??F?<B<??F@A8><65<4<??B?96*?G4:9AF5??**.4<B8
@M06628:26:000000000-CRM2J:1:1102:10277:19454 2:N:0:102
TAATCTTGCGACCGTACTCCCCAGGCGGAATGCTTAATCCGTTAGGTGTGACACCAAAGGGCAAGCCCCCTGACGTCTGGCATTCATCGTTTACGGTGTGGACTACCAGGGTATCTAATCCTGTTTGCTCCCCACACTTTCGTACCTCAGCGTCAGTATCGAGCCAGTGAGCCGCCTTCGCCACTGGTGTTCCTCCAAATATCTACGAATTTCACCTCTACACTTGGAATTCCACTCACCTCTCTCGAACTCTAGACTGATAGTTTACAGGGCAGTTCCAG
+
GGGGGGGGGGGGGGGGGGGGGGGGGGGGGGGGGGGGGGGGGGGGGGGGGGGGGGGGGGGGGGGGGGGGGGGGGGGGGGGGGGGGGGGGGGGGGGGGGGGGGGGGGGGGGGGFGGGGGGGGGGGGGGGGGGGGGGGGGGGGGGGGGDFGGGGGGGGGGGGGGGGGGGGGGGGGGGGGGGGFGGGGGGFCGGGGGFFFFFFGGGGFGFFFF@FFGFFGFGFFFFFFFFFFFFFF4CFF77>F2<?B7??FFF?BFBFF<AFFFBFFGGD4>?F?:?GFBAAD<
@M06628:26:000000000-CRM2J:1:1102:22489:19658 2:N:0:102
TAATCTTGCGACCGTACTCCCCAGGCGGAATGCTTAATCCGTTAGGTGTGTCACCGAACAGTATACTGCCCGACGACTGGCATTCATCGTTTACGGTGTGGACTACCAGGGTATCTAATCCTGTTTGCTCCCCACACTTTCGTACCTCAGCGTCAGTATCGAGCCAGTGAGCCGCCTTCGCCACTGGTGTTCCTACAAATATCTACGAATTTCACCTCTACACTTGGAATTCCACTCACCTCTCTCGAACTCAAGACCAGGAGTTTATGAGGCAGTTCCGA
+
6;;<6CF9@:+8:+8,@6C@C@C:C6@76+CFFD9FGAFE799CG@CEFGGFGEFGFGEGGGGGGGGFGGGGCFEGEEGFCFFFGGGGFGGGGGGGEFGGGGFGGGGGGDGFFFGGGGGGGGGGGGGGGGGGCGGGGGGGGGGGGGEFGGGCEEEGGGGGGFFEGGGGGGGGGGGGCEGFGEGGFCGGGGCCDFFA6AFGGGGFGFFFFFFFCEEGFGFFEF@FFFFFDF?FFFFFFFFFFFF?FFFFF049ABFBFB(48:?FGFAAB<*(20CF<2)4(
@M06628:26:000000000-CRM2J:1:1102:24263:19705 2:N:0:102
CATTCTTGCGAACGTACTCCCCAGGTGGGTCACTTATCAATTTCTCTTAGCCACTCAAACCGAAGTCCGAACAGCTAGTGACCATCGTTTACGGCGTGGACTACCAGGGTATCTAATCCTGTTCGCTCCCCACGCTTTCTTCCATCAGTGTCAATCTATTGTTAGTGATCTGCCTTCGCAATTGGTTTTCTGTATTATCTATGTATTTCACCGCTACACTACATATTCTAACCACTTCACACTAATTCAAGATAACCAGTATCAAAGGCAATTCTACAGTT
+
GG<<FGGGGG7@FGGGGGGGGGGGGEGGG@FGGGGG9E<C<FGEEFGG<F@,FGG8FCEECF@@FCA@@+8CC<CEFD9<F??ECFBBFDEDFE@@CFC745=AFFCCC,495EF;EAC,=E<FEFEG8FC:E+CE:7E,@=E;FGCDGAC=3@E,;@EG;FFFGFGGF;CD7<9DGC>58?FCGDC,=@FCGF+B+1+5BG@+5B*9+8*/955DF63*(3;46C7F?A?76;?EFFCFF(6@63)+5373@C?3()(7)16@F7<08:<:4-+*6:4))
@M06628:26:000000000-CRM2J:1:1102:24255:19726 2:N:0:102
CATTCTTGCGAACGTACTCCCCAGGTGGGTCACTTATCAATTTCTCTTAGCCACTCAAACCGAAGTCCGAACAGCTAGTGACCATCGTTTACGGCGTGGACTACCAGGGTATCTAATCCTGTTCGCTCCCCACGCTTTCGTCCATCAGTGTCAATATATTGTTAGTGATCTGCCTTCGCAATTGGTATTCTGTAATATCTATGCATTTCACCGCTACACTACATATTCTAACCACTTCACAATAATTCAAGATAACCAGTTTCAAAGGCAATTCTACAGTT
+
GGGGGGGGGGGGGGGGCGGGGGGGGGGGGGGGGGGGGFGGGGGCFEFGGGGGGGG?FGGGGGGGGGGGGGGGGGGGGGGGGGGFGGGGGGGGGEGGGGGDGGGFFGGGGGFGCFGGGGCFGGGGEGGGGGGGGGGGGGFGGGGDGGCFFGCFEFGGGGGGGGGF;DFFGFGGFGGGGGGBE8FGFGGGGGGGGFFFFFFGGGGFGFFCBEFAD@BDE4>CEFEFACAA?8?>:@D@@EFFE;EFFEE86?EFFFFFEE?FEAFFGGFF<15:AB?*6<:66
@M06628:26:000000000-CRM2J:1:1102:13944:19741 2:N:0:102
TAATCTTGCGACCGTACTCCCCAGGCGGAATGCTTAAAGCGTTAACTGCGTCACCGAAGAGCAAGCTCCCCGACGACTGGCATTCATCGTTTACGGTGTGGACTACCAGGGTATCTAATCCTGTTTGCTCCCCACACTTTCGCACCTCAGCGTCAGTATCGAGCCAGTGAGCCGCCTTCGCCACTGGTGTTCCTCCGAATATCTACGAATTTCACCTCTACACTCGGAATTCCACTCACCTCTCTCGACCTCTAGACCAGAAGTTTTGGAGGCAGTTCCGG
+
GGGGGGGGGGGGGGGGGGGGGGGGGFGGGGGGGGGGGGGGGGGGGGGGGGGGGGGGGGGGGGGGGGGGGGGGGGGGGGGGGGGGGGGGGGGGGGGGFGGGGGGGGGGGGGGGGGGGGGGGGCGGGGGGGGGGGGGGGGGGGGGGGGGGGGGGGGGGGGGGGGGGGGGGGGGGGGGGGGGFGGDGGGGGGGGGGFFFFFFGGGGFGFF<FBFFFDD>4C?FFFFBF<5:<F?4:AFFF?FF>BB04??F907454<AA803:?>FDFFF>?FFF?GFFFF?B
@M06628:26:000000000-CRM2J:1:1102:27079:19894 2:N:0:102
TAATCTTGCGACCGTACTCCCCAGGCGGAATGCTTAATCCGTTAGGTGTGACACCAAAGGGCAAGCCCCCTGACGTCTGGCATTCATCGTTTACGGTGTGGACTACCAGGGTATCTAATCCTGTTTGCTCCCCACACTTTCGTACCTCAGCGTCAGTATCGAGCCAGTGAGCCGCCTTCGCCACTGGTGTTCCTCCAAATATCTACGAATTTCACCTCTACACTTGGAATTCCACTCACCTCTCTCGAACTCTAGACTGATAGTTTACAGGGCAGTTCCAG
+
GGGGGGGGGGGGGGGGGGGGGGGGGGGGGGGGGGGGGGGGGGGGGGGGGGGGGGGGGGGGGGFGGGGGGGGGGGGGGGGGGGGGGGGGGGGGGGGGGGGGGGGGGGGFFGGGGGGGGGGGGGGGGGGGGGGGGGGGEGGGGGGGGGGGGGGGGGEDFFGFGGGGGGGGGGGGGGGGGGGAECDDGGGGGGEGGFFFFFFGGGGFGF?FFF<FF?ECAFEFFFFFF<FFFFFC9CAD?BFFFF<:BF6?8<::AFAFFFBFFFFFGDDFFFF:08EGFBAFB
@M06628:26:000000000-CRM2J:1:1102:14051:19939 2:N:0:102
TAATCTTGCGACCGTACTCCCCAGGCGGAATGCTTAATCCGTTAGGTGTGACACCAAAGGGCAAGCCCCCTGACGTCTGGCATTCATCGTTTACGGTGTGGACTACCAGGGTATCTAATCCTGTTTGCTCCCCACACTTTCGTACCTCAGCGTCAGTATCGAGCCAGTGAGCCGCCTTCGCCACTGGTGTTCCTCCAAATATCTACGAATTTCACCTCTACACTTGGAATTCCACTCACCTCTCTCGAACTCTAGACTGATAGTTTACAGGGCAGTTCCAG
+
GGGGGGGGGGGGGGGGGGGGGGGGGGGGGGGGGGGGGGGGGGGGGGGGGGGGGGGGGGGGGGGGGGGGGGGGGGGGGGGGGGGGGGGGGGGGGGGGGGGGGGGGGGGGGGGGGGGGGGGGGGGGGGGGGGGGGGGGGGGGGGGGGGGGGGGGGGGGGGGGGGGGGGGGGGGGGGEGGGGFGGGGGGGGGGGGGFFFFFFGGGGFGFFFFFF;FFFGFGFFEFDFFEFFFFFFFFFFFFFFFFFBFFFFB?FFFFFFFFFFFFA=FGFFFFFFB?GGFFFFA
@M06628:26:000000000-CRM2J:1:1102:21835:19990 2:N:0:102
CAATCTTGCGATCGTACTTCCCAGGTGGGATACTTAATGCTTTCGCTCAGACACACACTGTGTATCGCGTATGTCGAGTATCCATCGTTTAGGGCGTGGACTACCAGGGTATCTAATCCTGTTTGATCCCCACGCTTTCGTGCCTCAGTGTCAATCACCCCGTAGTAAGCTGCCTTCGCAATTGGTGTTCTATGTCATATCTAAGCATTTCACCGCTACATGACATATTCCGCTTACCTCCAGGGCATTCAAGACAGATAGTATCAATGGCAGTTTCCGAT
+
GGGGGGGGGGGGGGGGGGGGGGGGGGGGGGGGGGGGGGGGGGGGGGGGGGGGGGGGGGGGDFGGGDFGEFFGGGGGGGGFFFGGGGGGGGGG,=FGGGGGGGGGGGGGGGGGGGGGGGGGGGGGGGGGGGGGGGGGGGGDGGGFFGGFGGGFDFGGGGGGGGGGGGGGG9DDGFGGGGGDCEFGDCCGGEGGGFF6BA>FGGGFCA=4FE<6DEF4BD@FF?EEFFFFFF<(28?7E1;A?@@8@;@F35?<BF?B:?FAD9AB>FBBF?4:(4FFD<(3(
@M06628:26:000000000-CRM2J:1:1102:4268:20004 2:N:0:102
TAATCTTGCGACCGTACTCCCCAGGCGGAATGCTTAATCCGTTAGGTGTGACACCGAAGGGCAAGCCCCCCGACGTCTGGCATTCATCGTTTACGGTGTGGACTACCAGGGTATCTAATCCTGTTTGCTCCCCACACTTTCGTACCTCAGCGTCAGTATCGAGCCAGTGAGCCGCCTTCGCCACTGGTGTTCCTCCAAATATCTACGAATTTCACCTCTACACTTGGAATTCCACTCACCTCTCTCGAACTCTAGACTGATCGTTTAGGAGGCAGTTCCAG
+
CCFEFD<F<C7:F@@CFD@FFDFE@CFE@EDFGGG<E,F<@CCCCCGCFGGGCFGF@FGFG@<FDE7FCFGGGGGEGFFCFFEFDCFGGGG<FGG4B<FE7FG@FGGGG:CF<BF;A36EF;FGGFGGGFGGGGGCGGGGFEGGGGGFC?@EEG>EFFGG8FGGGGCFF9DGG=EGGDGFC:8DGGF97EEGG+@FFAAFF9DA>@<;478/:26*7577927BF4))-9:A>B>AB:?:<FF?<?<@?B:>F<)6<9:04)-<DG(5)671(,:C2<)-.
@M06628:26:000000000-CRM2J:1:1102:21842:20015 2:N:0:102
CAATCTTGCGATCGTACTTCCCAGGTGGGATACTTAATGCTTTCGCTCAGACACACACTGTGTATCGCGTATGTCGAGTATCCATCGTTTAGGGCGTGGACTACCAGGGTATCTAATCCTGTTTGATCCCCACGCTTTCGTGCCTCAGTGTCAATCACCCCGTAGTAAGTTGCCTTCGCAATTGGTGTTCTATGTCATATCTAAGCATTTCACCGCTACATGACATATTCCGCTTACCTCCAGGGCATTCAAGACAGATAGTATCAATGGCAGTTTCCGAT
+
GGFGGGGGGGFGFGGGGGGGGGGGGEFGGGGGGGGGGGGCFGGGGGGGDGGGGGGGGGGF@FGGGAC7C+=?FFFCF7FFGGGGGGDDGGGFFFDCF@FGGGG8EA8:B<,FAFGFFFGGDFDGGFGFF??FEEGGGDFEGGG?FGGGFGGGCFAD8,@,@>CE:FGF;,5?C:C;<;CBEEGG5CGCCEGFFFFA9C>:CFFCG4*8F?*8C3=4?)53?57);<=F5+9;<DF;3;<F<D831;@AEFE5)-..41>>44-**244447:<:+>25(((
@M06628:26:000000000-CRM2J:1:1102:17123:20250 2:N:0:102
TAATCTTGCGACCGTACTCCCCAGGCGGAATGCTTAATCCGTTAGGTGTGACACCAAAGGGCAAGCCCCCTGACGTCTGGCATTCATCGTTTACGGTGTGGACTACCAGGGTATCTAATCCTGTTTGCTCCCCACACTTTCGTACCTCAGCGTCAGTATCGAGCCAGTGAGCCGCCTTCGCCACTGGTGTTCCTCCAAATATCTACGAATTTCACCTCTACACTTGGAATTCCACTCACCTCTCTCGAACTCTAGACTGATAGTTTACAGGGCAGTTCCAG
+
GGGGGGGGGGGGGGGGGGGGGGGGGGGGGGGGGGGGGGGGGGGGGGGGGGGGGGGGGGGGGGGGGGGGGGGGGGGGGGGGGGGGGGGGGGGGGGGGGGGGGGGGGGGGGGGGGGGGGGGGGGGGGGGGGGGGGGGGGGGGGGGGGGGGGGGGGGGGGGGGGGGGFGGGGGGGCEGGGGGFGGGGGGGGGGEGGFFFFFFGGCGFGFFFF;;:7?EFFG@FFE@EFEAF>F3>;CA<?<::<:<B?F6??B?<ABF<DFF)-6)=DF2<22:0((/C<<<<6
@M06628:26:000000000-CRM2J:1:1102:20713:20391 2:N:0:102
TAATCTTGCGACCGTACTCCCCAGGCGGAATGCTTAATCCGTTAGGTGTGACACCAAAGGGCAAGCCCCCTGACGTCTGGCATTCATCGTTTACGGTGTGGACTACCAGGGTATCTAATCCTGTTTGCTCCCCACACTTTCGTACCTCAGCGTCAGTATCGAGCCAGTGAGCCGCCTTCGCCACTGGTGTTCCTCCAAATATCTACGAATTTCACCTCTACACTTGGAATTCCACTCACCTCTCTCGAACTCTAGACTGATAGTTTACAGGGCAGTTCCAG
+
GGGGGGGGGGGGGGGGGGGGGGGGGGGGGGGGGGGGGGGGGGGGGGGGGGGGGGGGGGGGGGGGGGGGGGGGFGGGGGGGGGGGGGGGGGGGGGGGGGGGGGGGGGGGGGGFGGGGGGGGGGGGGGGGGGGGGGGGGGGGGGGGGEFGGGGGGGGGGGGGGGGGGGGGGGGGGGGGGGGFGGGGGGGGGGGGGFFFFFFGGFGFGFFFFFFFGFFG6>EEEFFFFFFFFFFF?C<<B(4>>?FFB?BF2:6><AAABBFBFBAFGGFFA<F1<FGGFFFA:
@M06628:26:000000000-CRM2J:1:1102:6072:20442 2:N:0:102
TAATCTTGCGACCGTACTCCCCAGGCGGAATGCTTAATCCGTTAGGTGTGTCACCAAAGGGCAAGCCCCCTGACGACTGGCATTCATCGTTTACGGCGTGGACTACCAGGGTATCTAATCCTGTTTGCTCCCCACGCTTTCGCACCTCAGCGTCAGTATCGAGCCAGTGAGCCGCCTTCGCCACTGGTGTTCCTCCGAATATCTACGAATTTCACCTCTACACTCGGAATTCCACTCACCTCTCTCGAACTCTAGACTACCAGTATGAGAGGCAGTTCCAG
+
GGGFGGGGGGGGGGGGGGGGGGGGGGGGGGGGGGGGFFGGGGGGGGGGGGGGGGGGGGGGEGGGGGFGGGGFGGGGGGGGGGGGGGGGGGGGGGGGGGGGGGFCFFGGGGGGGGGCFGGGGGGGGGGGGGFGGGGGFCEDFGGGGEGGGGFGGGGGGGGGGGCEGGGGGGGGGGGGGEGFGGGGGGFGGGGGGFFFFFDGGGGFGFFBFF0@GFBF@FFFFFF<?:356>?>2<<A??BFFFF77<?FFFFFFF9AFFA?4>?@CC<AAFF?01:F992..
@M06628:26:000000000-CRM2J:1:1102:23995:20856 2:N:0:102
TAATCTTGCGACCGTACTCCCCAGGCGGATTGCTTAATCCGTTAGGTGTGACACCGAAGGGCAAGCCCCCCGACTTCTGTCATTCATCGTTTACGGTGTGGACTACCAGGGTAGCTAATCCTGTTTGCTCCCCACACTTTCGTACCTCGCCTTCATTTTCGAGCCATGGAGCCGCCTTCGCAACTGGTGTTCCTCCAAATATCTACGAATTCCACCTCACCACTTGGAATTCCACTCACCTCCCCCGACCTCTAGCCTGTTATTTTGGATGGCAGTTCGAG
+
CCC9CCFECGC@CFFGCDGGGE86,CFEF+BECFGGECGF7FGEGC@,C,<CFF@CC@FGEFF77CDG,+4@=F+@<E?55<EA<9@A?F8+BE7C,+4BCCFF8EB=ACE3<+>;F93@;@9F>F8,@FFFEFE+5:DD9EB,@7,,**3*5@A,,,,7><,C@C,,6,3;5=E*;89?:*)/2;C?*A5C:7CFA;+*3=@@F=(0537A74<CF*(((,4:*6)9)=2))).6:1253:1((-(8(((,,).)().))))*22)(()0(4:CF9A((4
@M06628:26:000000000-CRM2J:1:1102:20297:20931 2:N:0:102
TAATCTTGCGACCGTACTCCCCAGGCGGTCAACTTATCGCGTTAGCTGCGCTACTGAGACCAATAATAGTCCCAACGGCTAGTTGACATCGTTTACGGCGTGGACTACCAGGGTATCTAATCCTGTTTGCTCCCCACGCTTTCGCACCTCAGTGTCAGTATTGGGCCAGGGTGTCGCCTTCGCCACTGGTGTTCCTTCAGATCTCTACGCATTTCACCGCTACACCTGAAATTCCACACCCCTCTACCATACTCTAGTCTCGCAGTTTTGACTGGCTTTC
+
GGGGGGGGGGGGGGGGGGGGGGGGGGGGCGGGGGGGGGGGGGGGGGGGGGGGGGGGGGGGGGGGGGGGGGGGGGGGGGGGGGGGGGGGGFGGGGGGGGGGGGGGGGGGGGGGGGGGGGGGGGGGGGGGGGGGGGGGGGGGGGGGGGGGFGGGGGGGGGGGGGFGCGGGGFGGGGGGGGGFGGGGGGGGGGGFGFFFFFFDGCFFGAEFFFFFGEFGFGFFFFFFFFFFFF<::A2<A0<3;FF?BDF??AFF<>A<B<49A8?EC7<AA05<<BCFFF:4
@M06628:26:000000000-CRM2J:1:1102:4548:21056 2:N:0:102
TAATCTTGCGACCGTACTCCCCAGGCGGAATGCTTAATCCGTTAGGTGTGACACCGAAGGGCAAGCCCCCCGACGTCTGGCGTTCATCGTTTACGGTGTGGACTACCAGGGTATCTAATCCTGTTTGCTCCCCACACTTTCGTACCTCAGCGTCAGTATCGAGCCAGTGAGCCGCCTTCGCCACTGGTGTTCCTCCAAATATCTACGAATTTCACCTCTACACTTGGAATTCCCCTCACCGCTCTCGAACTCTAGACTGATAGTTTCCAGGGCAGTTCCAG
+
ECF<CFGD<G7@:FFG@,EEFC,C8FC:+6CC<@F,:C9CCF,FCFGGAC9ED<FEGGC@=CCDC@FDCCFGFDD@F=DGGD?@FAFFGG<F4ECGF@CBE,A,BFFGGGC=FFEGGGGFG;DGFDG9=@,+BFECCC>FFC::FFG9@EFEG@ECC9>D5*1==BFGC,*88EGECEGFCEGDFGGEG857@6AAA)8*++;8CF??531*:69CFG<A>AF<=>46<F?A))((-((0(47>3<??2.(4)4))66?D-65/2?46<45??BEGF<A<:
@M06628:26:000000000-CRM2J:1:1102:11370:21711 2:N:0:102
CAGCCTTGCGACCATACTCCCCAGGCGGAACACTTAACGCTTTCGCTACGGCCGAGAGGATGTGGAAGTCCCCTCAACCCAGTGTTCATCGTTTACAGCTAGGACTACCGGGGTATCTAATCCCGTTCGCTACCCTAGCTTTCGTGCCTCAGCGTCAGAAAAGACCCAGTGTTGCGCCTTCGCCACCGGTGTTCCCTATGATATCAACGCATTTCACCGCTCCACCATAAGTTCCCAACACCCCTGTCTTCCTCAAGCTTGAGGGTTTGAAACGCAATCC
+
GGGGGGGGGGGGGGGGGGGGGGGGGGGGGEGFGGGGGFGGGGGGGGGGGGGGEG:::FGF,CE,BFF,?FE8EFFGGFFEFFGGG,9FFF@GGDGFGDFGG9F8BFFGGGGGGGGGGGGDFFGGGGGGGDC<CEFF<EFGCGGG@@EGDGGF6C>E>EFEFCGGGFGGF<CD@FGCCEGFG5CGGGG5CE5CGAAAFFACFGFF:A2(896@CAFFFFF>;9B07:FFF46)<9>?DFFFFF09BB:F2:<44)).,4448BF)9C<<4)/480>31:),
@M06628:26:000000000-CRM2J:1:1102:11359:21725 2:N:0:102
CAGCCTTGCGACCATACTCCCCAGGCGGAACACTTAACGCTTTCGCTACGGCCGAGAGGATGTGGAAGTCCCCTCAACCCAGTGTTCATCGTTTACAGCTAGGACTACCGGGGTATCTAATCCCGTTCGCTACCCTAGCTTTCGTGCCTCAGCGTCAGAAAAGACCCAGTGTTGCGCCTTCGCCACCGGTGTTCCCTATGATATCAACGCATTTCACCGCTCCACCATAAGTTCCCAACACCCCTGTCTTCCTCAAGCTTGAGGGTTTGAAACGCAATTC
+
FFFACFCFFGGE:FEDGFGFEGGGGFC7+FCCFFFFGGG@CGFDECBF@@::F>++@C@F<<=,?CEFGFEG@@CEEFGDFEFEGEEFGFBFAD@FGFFGFE<F@F84=CFCEGEGD:DG9CCFGGGGGGGGGFGGGFFGCFF8:FE*EFGG6EEE>F9>D79FF@FFGFCGCFC>C8E:F**1857C:/*:DACAF*;CF+:AFF<1>94BD9)2=7((7;0(<<>77?D4:<2,44:::2(4223<9)62:B<:>3.)47?47<(4:46<>?C39<><
@M06628:26:000000000-CRM2J:1:1102:8729:23331 2:N:0:102
TAATCTTGCGACCGTACTCCCCAGGCGGAATGCTTAATCCGTTAGGTGTGTCACCGAACAGTATACTGCCCGACGACTGGCATTCATCGTTTACGGTGTGGACTACCAGGGTATCTAATCCTGTTTGCTCCCCACACTTTCGTACCTCAGCGTCAGTATCGAGCCAGTGAGCCGCCTTCGCCACTGGTGTTCCTCCAAATATCTACGAATTTCACCTCTACACTTTGAATTCCACTCACCTCTCTCGAACTCAAGACCAGGAGTTTAGGCGGCAGTTC
+
F<FF,<E@9F>FEGGG7FGGGEA,CC@+@@FG9FGFGGDFGGGGGGGGGEGGGAFGGGDBFGGGGGGFFEEGGGFGEGGGGGGFGGGGGFFEGGDCGFFGGGGGGFCCFF@AFGFFFCGF,CFGGGGCFGG7BDE@FE9DDGGGF:CFFGFEEE;BFFDCGFC5FF8FF9;?6CEE*:EFDGGCDFCAFC*7C:6;FFF*1:@67F=?8;,@:?CF=C3).)/9+)1=>=22><)528:F<?)(.)(/,.347()..,86483?DF><?B39>6=7<)
@M06628:26:000000000-CRM2J:1:1102:22469:23995 2:N:0:102
CATTCTTGCGAACGTACTCCCCAGGTGGGTCACTTATCAATTTCTCTTAGCCACTCAAACCGAAGTTCGAACAGCTAGTGACCATCGTTTACGGCGTGGACTACCAGGGTATCTAATCCTGTTCGCTCCCCACGCTTTCGTCCATCAGTGTCAATATATTGTTAGTGATATGCCTTCGCAATTGGTATTCTATGTAATATCTAGGAATTTCACCGCTACACGACATATTTTAACCACTTCACAATAATTCAAGATAACCAGTTTAAAAGGCAATTCTACAG
+
GEG-CFGFDG@7CGGFCFGG8@FE<FE<BFGGGFFGGFFG<FGGDFGGGFA<AFF,:FGGC:FFCDFF7FGCFGGGGFGGFFAFFGBDFDFG7BFGCBCF,=AEFB8+B?==,CEAFEDCACFFFFG8+AC8C@CGGFD8EEGGF;FFGDFDFFGCFFGGCFGCD=BCF;?+,<2,@@E5@>>DG=,2B:EBG6F9>BA+=CF+74A)38587*/9??@3>(.18;AA<+)9;33;@@)*.7?))/7:)7.9).=CCD22()67*::44:4(((+*.:AB)
@M06628:26:000000000-CRM2J:1:1102:22468:24013 2:N:0:102
CATTCTTGCGAACGTACTCCCCAGGTGGGTCACTTATCAATTTCTCTTAGCCACTCAAACCGAAGTTCGAACAGCTAGTGACCATCGTTTACGGCGTGGACTACCAGGGTATCTAATCCTGTTCGCTCCCCACGCTTTCGTCCATCAGTGTCAATATATTGTTAGTGATCTGCCTTCGCAATTGGTATTCTATGTAATATCTATGCATTTCACCGCTACACTACATATTCTAACCACTTCACAATAATTCAAGATAACCAGTTTCAAAGGCAATTCTACAG
+
GGGGGGGGGGGCFFFFGGFGGGGGGGGGGEGGGGGGGFFGGGGC9<FFFGGGGGGGCFCEGGGGEFGGGGGGGGG8FGGGFEFEFGGEFGEGCEEGGGGG<<FEFGGDGFCGGGGCECDAEFGGGEECE=CCEFGGGGFGGE8EGDDEFFGGF9DFFGGGFGGGGGG:;=C7@EF,,*19@EGGDFFC,2=BFFFF969++=C>C+;A+84++0/4??(7>*>:6);+9A?E)7;E(4;AF@<@EE38<5)1.).)17146778:06958>?(59D<6A6)
@M06628:26:000000000-CRM2J:1:1102:14876:24242 2:N:0:102
TAATCTTGCGACCGTACTCCCCAGGCGGAATGCTTAATCCGTTAGGTGTGACACCGAAGGGCAAGCCCCCCGACGTCTGGCATTCATCGTTTACGGTGTGGACTACCAGGGTATCTAATCCTGTTTGCTCCCCACACTTTCGTACCTCAGCGTCAGTATCGAGCCAGTGAGCCGCCTTCGCCACTGGTGTTCCTCCAAATATCTACGAATTTCACCTCTACACTTGGAATTCCACTCACCTCTCTCGAACTCTAGACTGATAGTTTACAGGGCAGTTCCAG
+
GGGGGGGGGGGGGGGGGGGGGGGGGGGGGGGGGGGGGGGGGGGGGGGGGGGGGGGGDGGGGGGFGFGGGGGGGGGFEFGGGGGGGGGGGGGGGGGGGGGGGGGGGGGGGGGGE8FGGGGGGGGGGGGGGGGGGGGGGGGGGGGGGFFGGGGEGGGGGCFGGGGDGGGGGACFGGDCGGGFGGDCC8FEFGGFGFFFFFFGGGGFCFFFFFFFFF9**9<74ABFFAF?AF?<<4AA7(2).4<BFFB:?81<FFA<A<?064<FFG).4)?03,7D>9>)-
@M06628:26:000000000-CRM2J:1:1102:21640:24286 2:N:0:102
CATTCTTGCGAACGTACTCCCCAGGTGGGATACTTATCACTTTCGCTTGGCCGCCGAGACCGAAGTCCCGACAGCTAGTATCCATCGTTTACTGCGTGGACTACCGGGGTATCTAATCCCGTTCGCTCCCCACGCTTTCGTCCATCAGTGTCAGTATATAGTTAGTCACCTTCCTTCGCAATTGGTGGTCTATGTGATATCTATGCATTTCACCGCTACACCACAGGTTCCGGCAACTTCACTATAACTCAAGACCTACAGTATCAAAGGCATATTTATGG
+
FFFGGGGGGGGDGGGGGGGGGCFGFGFGGGFFFGGGGDCFGGGEFGDD?:DFGGGD@EGCCFGGCGFFGGGGGGGGDGGG9EFFEFGGEFBE,9FFB@FCFFFEEFE7FG:>?DFGFF;FD,@DFEG8:FDGE@EGE:F*@:EC;EF9FD;CFGEF7BEFG@C@FB,2BFC7<FC4>CCAE5FGGG=EGGFDCFFF7AF+7A+;CF<5AC?F+72)07,7@0615(0*.9(8((-4((67))..4<46)675).(4)5?(4)-*2;)4.4)())3;))6<,
@M06628:26:000000000-CRM2J:1:1102:18117:24316 2:N:0:102
TAATCTTGCGACCGTACTCCCCAGGCGGAATGCTTAATCCGTTAGGTGTGACACCAAAGGGCAAGCCCCCTGACGTCTGGCATTCATCGTTTACGGTGTGGACTACCAGGGGATCTAATCCTGTTTGCTCCCCACACTTTCGTACCTCAGCGTCAGTATCGAGCCAGTGAGCCGCCTTCGCCACTGGTGTTCCTCCAAATATCTACGAATTTCACCTCTACACTCGGAATTCCACTCACCTCTTCCGAACTCTAGACTGATAGTTTACATGGCAGTGCCAG
+
CFGGCCFGGGCEEGE<6CEGGCFEGGGGGGGGGGGFGFGGGFECFGFGGGGFFFGGGFFGGGGGGGGGCEGGGGGGDCFFGGG<FFGGG7FBFFGGGF@CFGFFFFFFFCF8>@FGFFGGFC?FGGGFGGGGG@ECG=DFGEFFE:@DCFCC:8?E,@DE8FGGGGFGGCFGCCEC::9?EGCDFD6=C:=D7+:;5AA*7<7+2+/6A;D=FF3C493;461>)6:@6:)-.4<901:45:2)663)434625)6<<0).-)/:26-.)1::0E<().-.
@M06628:26:000000000-CRM2J:1:1103:8576:1204 2:N:0:102
TAATCTTGCGACCGTACTCCCCAGGCGGAATGCTTAATCCGTTAGGTTTGCCACTAAAGGGCAAACCCCCCGACGTCTGGCATTCATCGTTTACGGTGTGGACTACCAGGGTATCTAATCCTGTTTGCTCCCCACACTTTCGTACCTCAGCGTCAGTATCGAGCCAGTGAACCGCCTTCGCCACTGGTGTTCCTCCACATATCTACGCATTTCACCTCTACACTTGGAATTCCACTCCACTCTCTCGAACTCTAGACCTATAATTTAAGAGGCAGTTCCGG
+
F9@FFGGFGEEGCFFGGGGGGGGGGGGG7@FCGGGGGG,FFGGGG,F<,@,9CE,,CCC,,,6=,=,6BF>+@FC:C8+AFFF,EF<FAFFGGG>@,+BFEFGGG@F=,@:=8F;@FDG9DGDFDFDDBDDFEGG+3@EFFE,8FC==78D:@EGCF9,@>>EGG,,>:,,5::?EE5AFGGGGG<CF*AC7:=F);.=C+:77CF>(55;BC:AC014<A<:A8A?FAFF44))62()().6:?F062(3<<<5:))))))*1006)-)*((,1264:((
@M06628:26:000000000-CRM2J:1:1103:12635:1522 2:N:0:102
TAATCTTGCGACCGTACTCCCCAGGCGGAATGCTTAATCCGTTAGGTGTGTCACCGAACAGTATACTGCCCGACGACTGGCATTCATCGTTTACGGTGTGGACTACCAGGGTATCTAATCCTGTTTGCTCCCCCCACTTTCGTACCTCAGCGTCAGTATCGAGCCAGTGAGCCTCCTTCGCCACTGGTGTTCCTCCAAATATCTACGAATTTCACCCCTACACTTGGAATTCCACTCACCGCTCTCGAAGTCAAGACCAGGAGTTTATGAGGTAGTTCCGG
+
@-E-EEFEGGGDCEFFGGGGGGGGG8FFCBDGFAFAEFGGDGGGGGGGGGGFGGDEGGDCFE<B<FFCGGDGGGGGGGGG@FFFFE@FFFC@FFEGGGG7C,EFCFFGGGC,BDFCA=F=F9FBFGGF9D>BE+++FGFGGCFFE+2>,D8CEEGGF;DGG@CCF@BFGF?CF,,2=CC>CEEGGGGFFGG>:+;8.A+;<+CA7A>DFF@FGE)+*26(3479=9@?AF:<))66.(51(4>B?21)((,64))),43?<25:49))))*.,)2:A4-4(
@M06628:26:000000000-CRM2J:1:1103:15122:1603 2:N:0:102
TAATCTTGCGACCGTACTCCCCAGGCGGAATGCTTAATCCGTTAGGTGTGACACCGAAGGGCAAGCCCCCCGACGTCTGGCATTCATCGTTTACGGTGTGGACTACCAGGGTATCTAATCCTGTTTGCTCCCCACACTTTCGTACCTCAGCGTCAGTATCGAGCCAGTGAGCCGCCTTCGCCACTGGTGTTCCTCCAAATATCTACGAATGTCACCTCTACACTTGGAATTCCACTCACCTCTCTCGAACTCTAGACTGATAGTTTATGAGGCAGTTCCAG
+
DFFGGGGGGGGGGGGGGGGGGGGGGGGGGGGGGGGGGGGGGGGGGGGGGGGGGGFGGEGGGGGGGGFGGGGGDGGGGGGGGGFGGGGGGGGGGGGGGGGGGGGGGGGGGGGGFFAFFGGGGFCFGGFFGFDGCFGCEGF7FGGGGGGGGFGGGGGGGCFGGGGGC<8EGGF*CEEGEEF:8ECDGGF?CFE7CFFFFFAD7@FFCAA0A:(906AC7548<9<AFAFF2924:9BA?758).<02)4)4??BB2).4<?FFA?F>GA)6491(25DFBA).
@M06628:26:000000000-CRM2J:1:1103:8677:1647 2:N:0:102
CAACCTTGCGGCCGTACTCCCCAGGCGGTCAACTTCACGCGTTAGCTTCGTTACTGAACAGCAAGCCGTCCAACAACCAGTTGACATCGTTTAGGGCGTGGACTACCAGGGTATCTAATCCTGTTTGCTCCCCACGCTGTCGCGCCTCAGTGTCAGAACTGGTCTAGCTGGCCGCCTTCGCCACGAGTGTTCTCCCCCATCTCTACGCATTTCACCGCTACACAGGAAATTCCACCACACTCTACCATACTCTAGCTCGACAGTTTTGAATGCAGTTCCC
+
FFGGGGGGGGGGGGGGDGGGGGGGGGGGGGEGGGGGGGGGGGGGGGGGGGGGGGGGGGGGGGGGGGGGCGGGGGGGGGGGGGGGGGGGGGGGGG?EGGFGGGGDEGGGGGGGGGGGGFGGGGGGGFFDFFGGEGGGGGGEFGFGGEGGGFGGFGGGFFGGGGCFGFGGGGGGGGGGGEGFGGGGGCEGGG?@FA08:A>GGFGF7A>9:>:?FDB7CEBFBFFFF:F>?FFFB9A<:?(44?B>B<>F)..54)64<AF9>:>9CFF082BA2<DD>948
@M06628:26:000000000-CRM2J:1:1103:22214:1951 2:N:0:102
TAACCTTGCGGCCGTCCTCCCCAGGCGGTCAACTTCACGCGTTAGCTTCGTTACTGAACAGCAAGCCGTCCAACAACCAGTTGACATCGCTTAGGGCGTGGACTACCAGGGTATCTAATCCGTTTGCTCCCCACGCTGTCGCGCCCCATTGTCAGAACTGGTCTAGCTGGCCGCCTTCGCCACGAGTGTTTGCCCCCATCTCTACGCTTTTCCCCGCTACCCAGGACATTCTCCCACCCTCTCCCATCCTCTCTCCCGCCAGTTTTGAATGCAGTTTCCAG
+
6;;EAC<@@F@++68+@F<<FFG>FFEG@+,,:6E@,,9C:@C7CAFGGDE=,8ECF<FFCF@=FFGDFCGGC8+9AFECG<,9<?EEB+A4+C5<F+@FCF<<,E=,5@:F=,DD;==>CGDCFEG9EE7C6BBCGGGFGFC>F*@B:DDD2,>?<72DFGGG9@CF?,4?CDG:89EBE*=C53=C1>**;F4>D>AF+C+@F)7())5=*4(1)*(((.4(08).87))-6((.-2(380,4,6)3429().(.4((4(/9:+(--6*)6)224:69)
@M06628:26:000000000-CRM2J:1:1103:18026:2100 2:N:0:102
TAATCTTGCGACCGTACTCCCCAGGCGGAATGCTTAATCCGTTAGGTGTGACACCGAATAGCATGCTACCCGACGTCTGGCATTCATCGTTTACGGTGTGGACTACCAGGGTATCTAATCCTGTTTGCTCCCCACACTTTCGCACCTCAGCGTCAGTATCGAGCCAGTGAGCCGCCTTCGCCACTGGTGTTCCTCCGAATATCTACGAATTTCACCTCTACACTCGGAATTCCACTCCCCCCTCTCGAACTCTAGACCAGGAGTTTATGAGGCAGTTCCCG
+
GGFGGGGGGGGGGGGGGFGGGGGGGGGGGGGFGGGGGGGGGGGEGGGGGGGGGGGGGGGGGGFGGGGDGGGGGGGGGFGFGGGGGGGGGFGGGGGGFGGGGGGGGGGGGGGGDCFGGGGGGGGGGGGFGFEGGCEEGGGFDGDEGG?F7EFGEGDCFFFGGGGGGCCFG9?C7CCGGGG>GG5CFGF96CGFG+1=8>>7/CC+7A><FF6FFEFG7CEBB<BFFF@E:>).62AA(((4(44:112F?FFFF2<>A?06:?)8CC:46)1((2CF46)44
@M06628:26:000000000-CRM2J:1:1103:18557:2334 2:N:0:102
CAGCCTTGCGACCATACTCCCCAGGCGGAACACTTAACGCTTTCGCTACGGCCGAGAGGATGTGGAGGTCCCCTCAACCCAGTGTTCATCGTTTACGGCTAGGACTACCGGGGTATCTAATCCCGTTCGCTACCCTAGCTTTCGTGCCTCAGCGTCAGAAAAGATCCAGTGATGCGCTTTCGCCACCGGTGTTCCCTATGATATCAACGCACTTCACCTCTCCACCATAAGTTCCCATCACCCCTATCTTCCTCAAGCCTGGTGGTTTGAAACGCAGTTC
+
GCFD@F@FD@F@7CAFGEFFGGGGGGECBFGGGGFAFF:@@F@@@FEGFGFGCED:+@CE<FCBF<FGGFFGGGGCAEFCGFAEFFFGGDG=ADFEGEFGEAF<EF@DGGGF73+@AFFD;FE@FGD,3>:FEC>;:@,3,<EGGFEFGGF6:>CE**,?F:7=7?C9F@?89,=::55=C8CD35>EGG5>DFDFF=A7C9CAFF*4>33)90.+*34438:4F:@?2?).<4<B<::>22262829)66<44A04<2>02))/2:((669<BD)14)6
@M06628:26:000000000-CRM2J:1:1103:10191:2835 2:N:0:102
TAATCTTGCGACCGTACTCCCCAGGCGGAATGCTTAATCCGTTAGGTGTGTCACCAAGTTGCAAGCAACCTGACGACTGGCATTCATCGTTTACGGCGTGGACTACCAGGGTATCTAATCCTGTTTGCTCCCCACGCTTTCGCACCTCAGCGTCAGTATCGAGCCAGTGAGCCGCCTTCGCCACTGGTGTTCCTCCGAATATCTACGAATTTCACCTCTACACTCGGAATTCCACTCACCTCTCTCGAACTCTAGACTACCAGTATTAAGGGCAGTTCCGG
+
GFGGGGGGGG+FFGGGGGGGFGGDGGGGGGGGGGGGGGGGGGGGGGGGGGGGGGGG8FGGGGGGGGGGGGGGGGGGGGGGGGGGGGGGGGFGGGGGGGGGGGGGGGGGGGGGGGGGCAFFGFGFGGGGGFGGGGGGGGGGGGGGGGGGGGGGGGGGGFGGGGGGGGGGGGGFGGGGGGGFGGDDDGF7CFGGGFGFFF><EFGFFFFFFF<FGFEGGGFFAA?FF6BB?FBAA<44?:?F?FFFF7:?3<?DF<>BFAF::>@6DFFAA9133:DCA:>69
@M06628:26:000000000-CRM2J:1:1103:15455:2910 2:N:0:102
TAATCTTGCGACCGTACTCCCCAGGCGGAGAACTTAATGCGTTAACTGCGCCACTGAAACCCTATGGGCCCCAACAGCTAGTTCTCATCGTTTACGGCGTGGACTACCAGGGTATCTAATCCTGTTTGCTCCCCACGCTTTCGCACCTCAGCGTCAATAATGGTCCAGTGAGTCGCCTTCGCCACTGGTGTTCTTCCGAATATCTACGAATTTCACCTCTACACTCGGAATTCCACTCACCTCTCCCATATTCTAGCCATCTAGTTTCAAAGGCAGTTCCG
+
GGGGGGGGGGGGGGGGGGGGGGGGGGGGGGGGGGGGGGGGGGGGGGGGGGGGGGGGGGGGGGGGGGGGGGGGGGGGGGGGGGGGGGGGGGGGGGGGGGGGGGGGGGGGGGGGGGGFFGGGGGGGGGGGGGGGGGGGGGGGGGGG7FGCFFGGGGGGGDGGGGGGGGGGGFFFGGGGGGDA@GGGGGCG+*1>FFGFFFFGGGGFGFCDFF@FFFFGG?6?2>B???>E9DFFFFFF<3(40.8<BFBF23:))6><<:?<:A?BFGAFA<FF1,**.-6<-
@M06628:26:000000000-CRM2J:1:1103:11051:3454 2:N:0:102
CAGCCTTGCGACCATACTCCCCAGGCGGAACACTTAACGCTTTCGCTACGGCCGAGAGGATGTGGAAGTCCCCTCAACCCAGTGTTCATCGTTTACAGCTAGGACTACCGGGGTATCTAATCCCGTTCGCTACCCTAGCTTTCGTGCCCCAGCGTCAGAAAAGACCCAGTGTTGCGCCTTCGCCACCGGTGTTCCCTATGAAATCAACGCATTTCACCGCTCAACCATAAGTTTCCAACACCCCTGTCTTCCTCAAGCTTGCGGGTTTGAAACGCAATTC
+
FGFGGGGGGGDGGFFGGGGGGGGGGGGGD@FGGGGGFGGGGGGD@FF>FG,C+>>6FF=F?FFF9EFDGGGGGDFFFGE++?9F@?<??FGD@7+:F,BE9F@<<4AF<CFFE+=3ADE38D<3=FF?E8CGGG7>@>BFG,,43<CD,:B*34*6=F?22??5FG55BBCFC5,1:AE89/A7CD=E*/5:5ACFFFF=+++12=6:.),<CA5+:C:1(49)5(748FBF>)5<<>?(33;13:,<<>A2).),4)24((.))21:?>F9263)332<
@M06628:26:000000000-CRM2J:1:1103:11045:3473 2:N:0:102
CAGCCTTGCGACCATACTCCCCAGGCGGAACACTTAACGCTTTCGCTACGGCCGAGAGGATGTGGAAGTCCCCTCAACCCAGTGTTCATCGTTTACAGCTAGGACTACCGGGGTATCTAATCCCGTTCGCTACCCTAGCTTTCGTGCCTCAGCGTCAGAAAAGACCCAGTGTTGCGCCTTCGCCACCGGGGTTCCCTATGATATCAACGCATTTCACCGCTCAACCATAAGTTCCCAACACCCCTGTCTTCCTCAAGCTTGAGGGTTTGAAACGCAATTC
+
GGGGGGGGGGEGEEGGGGGGGGGGGGGGGFGGGGGGGGGGFGGFFGGEGGFGGGDEGGGGGGGGGGGGGGGGGGGFCFGCFGGGGGGGGGGBCGFDEFGFCFGGGGGGFGGGGFGGGGGGGGGGGGGGGGGGGGGGGGGFFGFGGGGGFGGCGGGGGGGGGFGFGGGFFGG+:CFEGCEFGGGGDC7CC*=><AFFFAFF7<79FFFF531)92<9D??>>>F2?B:F7?2<66>?B0:((8;23?2;<)6)-.6)4).6<()8DE?1:AF<A?GDB:>D
@M06628:26:000000000-CRM2J:1:1103:14291:3490 2:N:0:102
TAATCTTGCGACCGTACTCCCCAGGCGGAATGCTTAATCCGTTAGGTGTGTCACCGAACAGTATACTGCCCGACGACTGGCATTCATCGTTTACGGTGTGGACTACCAGGGTATCTAATCCTGTTTGCTCCCCACACTTTCGTACCTCAGCGTCAGTATCGAGCCAGTGAGCCGCCTTCGCCACTGGTGTTCCTCCAAATATCTACGAATTTCACCTCTACACTTGGAATTCCACTCACCTCTCTCGAACTCAAGACCAGGAGTTTAGGAGGCAGTTCCAG
+
GGGGGGGGGGDGGGGGEGGGGGGGGGGGGGGGGGGGGGGGGGGGGGGGGGGGGGGGGGGGGGGGGGGGGGGGGGGGGGGGGGGGGGGGGGGGGGGGGGGGGGGGGGFGGGGGGGGGGGGGGGGGGGGGGGGGGGGGGGGGGGGGGGFGGGGGGGGGGFGGGGGGGGGGGGGGG>GGGGGFGGGGGGGFGGGGGFGFFFFGGGGFGFFFFA?FFCEGDGFECEFFF;FFFFFFFBF9?FFFFF<?FFFFFFBFFF)4:BFF??FFGGAFFAFBF?DCAA<>6
@M06628:26:000000000-CRM2J:1:1103:15482:3524 2:N:0:102
CAGCCTTGCGACCATACTCCCCAGGCGGAACACTTAACGCTTTCGCTACGGCCGAGAGGATGTGGAGGTCCCCTCAACCCAGTGTTCATCGTTTACGGCTAGGACTACCGGGGTATCTAATCCCGTTCGCTACCCTAGCTTTCGTGCCTCAGCGTCAGAAAAGATCCAGTGATGCGCTTTCGCCACCGGTGTTCCCTATGATATCAACGCATTTCACCGCTCCACCATAAGTTCCCATCACCCCTATCTTCCTCAAGCCTGGTGGTTTGAAACGCAGTTC
+
FGFGGGGGGGFGGGGGGGGGGGGGGFGEDFGGGGGGGGGGGGGGGGGGGGGGGGDGGGGGGGG<FCFCCFGGGFGGGGGGGGFGGBFGGGFDFFGGGGGCFGGGGGFGGEDFCGEFGGGGFF@FFFFGEGEEGGGGGFGFFCGGGFEFFFC8FEGGGGFCCGFGGGGGGGGGFG?GGG*8;8EDGGGGD8:DCFFFA4;FFGCFGFFF3>9:C9>GF9<BFFBFFFFFF4<>4<B>AA?<BFF9<FFFA.625A>:3):8?B/79C<??A*931CD2,-6
@M06628:26:000000000-CRM2J:1:1103:19336:4238 2:N:0:102
AATCTTGCGACCGTAGTCCCCACGCGGAATGCTTCATCCGTTAGGTGTGACACCGAGGGGCAAGCCCCCCGACGTCTGCCATCCATCGTTTACGGTGTGGACTACCAGGGTATCTAATGCTGTTTGCTCCCCACACTTTCGTACCTCAGCGTCAGTACCTACCCAGTGAGCCGCCTTCGCCACTGGTGTTCCTCCAAATATCTACGAATTTCACCTCTACACTTGGAATTCCACTACCCCCTCTCGAACGCTAGACTGATAGTCTACCGGGCAGTTCGAG
+
-E-,CF6;F7@6CFG,8FGF,C+8C@++8CC9EF,CC9@@,CC,BE@CFE,,CF8:+66++8A=9BC,+4FF:F+:F@,?FE,B?FC@4,BF?CC8+8C7F=>,,BB>=CDF,BADC>,,8,<DFC,,@DFCFEGDC,,;@@F<B@GA:C>*1AC:F9,27,2<F85,?9*CE5:?*A)CE5866*+2*2@++:5A;80:<C7?=)2>F(*:9A7**).6<?9F)/).9:A))6)((.4(360442@?:((,4(2))4).-/9*<)-)-)3;1<*)63(8
@M06628:26:000000000-CRM2J:1:1103:9569:4612 2:N:0:102
TAATCTTGCGACCGTACTCCCCAGGCGGAATGCTTAATCCGTTAGGTGTGTCACCGAGCAGCATGCTACCCGACGACTGGCATTCATCGTTTACGGTGTGGACTACCAGGGTATCTAATCCTGTTTGCTCCCCACACTTTCGCACCTCAGCGTCAGTATCGAGCCAGTGAGCCGCCTTCGCCACTGGTGTTCCTCCGAATATCTACGAATTTCACCTCTACACTCGGAATTCCACTCACCTCTCTCGAACTCAAGACTAGCAGTATTAGAGGCAGTTCCAG
+
GGGGGGGGGGGGGGGGGGGGGGGGGGGGGGGGGGGGGGGGGGGGGGGGGGGGGGGGGGGGGGGGGGGGGGGGGGGGGGGGGGGGGGGGGGGGGGGGGGGGGGGGGGGGGGGGGGGGGGGGGGGGGGGGGGGGGGGGGGGGGGGGGGGGGGGGGGGGGGGGGGGGGGGGGGGGGGGGGGGFGGGGGGGGCGEGGFGFFF:DGGGFGFFFFFFFCFCGGGFFFFF<FBDFBFFFAFFFFFFFFFBBD?F?<?F<ABFFFFF:7A=6CFA<AFFFF:DFFFAA4
@M06628:26:000000000-CRM2J:1:1103:13540:4803 2:N:0:102
CAGCCTTGCGACCATACTCCCCAGGCGGAACACTTAACGCTTTCGCTACTGCCGAGAGGATGTGGAGGTCCCCTCAACCCAGTGTTCATCGTTTACGGCTAGGACTACCGGGGTATCTAATCCCGTTCGCTACCCTAGCTTTCGCGCCTCAGCGTCAGAACAGATCCAGTGATGCGCTTTCGCCACCGGTGTTCCCTATGATATCAACGCATTTCACCGCTCCACCATAAGTGCCCATCACCCCTATCTTCCTCAAGCCTGGTGGGTTGAAACGCAGTCC
+
E@EE@<FECGGGGCFGFGGGGGFBFFF+@CFFGGGGFGGGGEFFCFFGCFFFECBC=ECEC<CF,,BC?FD<EFE?EG@BF8BEB@F<FCFGGGGF:=7>FFGGFGGFGGGGECEDF8=EGAD>:3@DE7ECEGCGGGGFGDGG*@?8CEFFGC*>EE?C,>CGFCEGGF6:F,=:**=8CE5*/9>75?E9C676A/6C:1<8CFF?>D()/6>GF<2,7>9>FFF4264:))).4<77?<:>:?296)4)-6>0))4>:0087*439>448::)(4()
@M06628:26:000000000-CRM2J:1:1103:24078:5110 2:N:0:102
CAGCCTTGCGACCATACTCCCCAGGCGGAACACTTAACGCTTTCGCTACGGCCGAGAGGATGTGGAAGTCCCCTCAACCCAGTGTTCATCGTTTACAGCTAGGACTACCGGGGTATCTAATCCCGTTCGCTACCCTAGCTTTCGTGCCTCAGCGTCAGAAAAGACCCAGTGTTGCGCCTTCGCCACCGGTGTTCCCTATGATATCAACGCATTTCACCGCTCCACCATAAGTTCCCAACACCCCTGTCTTCCTCAAGCTTGAGGGTTTGAAACGCAATTC
+
FGGGGGGGGGGGGGGGGGGGGGGGGGGGGGGGGGGGGGGGGGGGGEFGGGGGEEGEDGGGFGGGFFFGGG<FFGGGGGGGGGGGGGFCFFG+BFGGGGGGGGGGGGGGGGGGG3@FGGGGGGFGGGGGGGGGGGCD7EGGGGGGGGGGFGGGGGGGGGGGGFGGGGGDGGGFGGGGGGGFGGGGGGGGGEGDDCGFFFFGGFGFG8FFB337/:ACFFFFFBFBFFFFFFFFFFA?F?:68?F6028F2925<4<:?F>AF?FFCE:BF9FADFGGF?7<
@M06628:26:000000000-CRM2J:1:1103:7087:5131 2:N:0:102
TAATCTTGCGACCGTACTCCCCAGGCGGAATGCTTAATCCGTTAGGTGTGTCACCGAGCAGCATGCTACCCGACGACTGGCATTCATCGTTTACGGTGTGGACTACCAGGGTATCTAATCCTGTTTGCTCCCCACACTTTCGCACCTCAGCGTCAGTATCGAGCCAGTGAGTCGCCTTCGCCACTGGTGTTCCTCCGAATATCTACGAATTTCACCTCTACACTCGGAATTCCACTCACCTCTCTCGAACTCAAGACTAGCAGTATTAGAGGCAGTTCCGG
+
GGGGGGGGGGGGGGGGGGGGGGGGGGGGGGGGGGGFFGFGGGGGGGGGGGGGGGGGGGGEGGGGGGGGGGGGGGGGGGGGGGGGGGGGGGGGGGGGGGBFGGGGGGFGGGDGFFGFGGGGGGGGGGGGGGGFGGGGGGGGGDCEGGGGGGGGGGGGGGGG:CGGGGGGGFGGGGGGGGGFGGGGGGGGFFGGGFGFAEFGFCFCCA:;4=@FCCEGGGFFB<<4?FFFFFFADBF<204?>2)4)4<F(8:92?<2(64:?A==C?A<)6??6:DGFAB6B
@M06628:26:000000000-CRM2J:1:1103:20131:5340 2:N:0:102
TAATCTTGCGACCGTACTCCCCAGGCGGAGAACTTAATGCGTTAACTGCGCCACTGAAACCCTATGGGCCCCAACAGCTAGTTCTCATCGTTTACGGCGTGGACTACCAGGGTATCTAATCCTGTTTGCTCCCCACGCTTTCGCACCTCAGCGTCAATAATGGTCCAGTGAGTCGCCTTCGCCACTGGTGTTCTTCCGAATATCTACGAATTTCACCTCTACACTCGGAATTCCACTCACCTCTCCCATATTCTAGCCATCTAGTTTCAAAGGCAGTTCCG
+
GGGGGGGGGGGGGGGGGGGGGGGGGGGGGGGGGGGGGGGGGGGGGGGGGGGGGGGGGGGGGGGGGGGGGGGGGGGGGGGGGGGGGGGGGGGGGGGGGGGGGGGGGGGGGGGGFGGGGGGGGGGGGGGGGGGG8EGGGGGGGGGGGGGGGGGGGGGGGGFGGGFGGGGGGGGGGGGGGGGFFGDGGFFEGGGGFFGFFFF3CGGFFFFFFFDFGFFGGGBFFABFFFFBBFFFFAFFAFFFFF?52??FF:A>AA44>F>FFF48CE>A>BFF0:FG?4<A:
@M06628:26:000000000-CRM2J:1:1103:15023:5515 2:N:0:102
TAATCTTGCGACCGTACTCCCCAGGCGGAATGCTTAATCCGTTAGGTGTGTCACCGAACAGTATACTGCCCGACGACTGGCATTCATCGTTTACGGTGTGGACTACCAGGGTATCTAATCCTGTTTGCTCCCCACACTTTCGTACCCCAGCGTCAGTATCGAGCCAGTGAGCCGCCTTCGCCACTGGTGTTCCTCCAAATATCTACGAATTTCACCTCTACACTTGGAATTCCACTCACCTCTCTCGAACTCAAGACCAGGAGTTTTAGAGGCAGTTCCGA
+
GGGGGGGGGGGGGGGGGGGGGGGGGGGGGGGGGGGGGFGGGGGGGGGGGGGGGGGGGGGGGGGGGGGGGGGGGGGGGGGGGGGGGGGGGGGGGGGGGGEGGGGGGGGCDEGFGGGGFGGGGGGGGGGGGGGGGGGGGGGGGGGGGG6FGEGGGGGGGGDG5@FDFGGGGGGGG>EEGDGFGGCGGGDCFGGGGFGFFFFGG?FCGFFFFF;ACECG6F<A><?FFFFFFFFF44AFF<F:28?:??B@FF<AFFF>B<FFFFFFFGFABBFFF?GGA>AB-
@M06628:26:000000000-CRM2J:1:1103:13226:5526 2:N:0:102
TAGTCTTGCGACCGTACTTCCCAGGCGGCACGCTTAACGCGTTAGCTCCGGCACGAGGGGGGTCGAATCCCCTCACACCAAGCGTGCACCGTTTACTGCTAGGACTACAGGGGTATCTAATCCCTTTCGCTCCCCTAGCCTTCGCGCCTCAGCGTCAGTAAATGTCCAGTAGCTCGCTTTCGCCACGAGTGTTCCTCTCGATATCTACGCATTTCACTGCTACACCGCGAATTCCAGTTACCCCTCCCTTACTCTAGCACCGCAGTATCATATGCAGTTC
+
AFGGGGGGGGGEFECFGFEDEFGCFGGG7FGCFEGGFCFGCFEDGAF,C?E+CFEEC+>7CCGGGGGCC,?FBF:FFGGFFFFG::CFCFGFEFCF<ECFF9FFG,CFFGGDEECFGG9C<:CGFFECEEGGGFEFCFECFGGE**:EGGGFCEG588FF+0<C:EGF?FFG+308?*C@FE=/57*::CFDF4:@/*)9+**7>FF<FDFFDBFGG?:<<4<75(7)476(4>))-)-:26:?(2().),56<4A))).,(0557).-)*)--:*-).)
@M06628:26:000000000-CRM2J:1:1103:13858:5795 2:N:0:102
TAATCTTGCGACCGTACTCCCCAGGCGGAATGCTTAATCCGTTAGGTGTGTCACCGAACAGTATACTGCCCGACGACTGGCATTCATCGTTTACGGTGTGGACTACCAGGGTATCTAATCCTGTTTGCTCCCCACACTTTCGCACCTCAGCGTCAGTATCGAGCCAGTGAGCCGCCTTCGCCACTGGTGTTCCTCCAAATATCTACGAATTTCACCTCTACACTTGGAATTCCACTCACCTCTCTCGAACTCAAGACCAGGAGTTTATAAGGCAGTTCCAG
+
GGGGGGGGGGGGGGGGGGGGGGGGGGGGGGGGGGGGGGGGGEFGGGGGGGGGGGGGGGGGGGGGGGGGGGGGGGGGGGGGGGGGGGGGGGGGGGGGGGGGGGGGFGGGGGGGGGGGGGGGGGGGGGGGGGGGGGGGGGGGGGGGGGGGGGGGGGGGGGGGGGGGGGGFGGGGGGGGGGGFGGGGGGGGGGGGGCGFFFFGGGGFGFFFFFFFGFFGGGFFFFFFFFFFFFFFFFFF?:BFFFFBFF?FBBBFFFFF?BBFB?37DFBFFFFF<03CBDDF<
@M06628:26:000000000-CRM2J:1:1103:23564:6055 2:N:0:102
TAATCTTGCGACCGTACTCCCCAGGCGGAATGCTTAATCCGTTAGGTGTGACACCGAATAGCATGCTACCCGACGTCTGGCATTCATCGTTTACGGCGTGGACTACCAGGGTATCTAATCCTGTTTGCTCCACACGCTTTCGCACCTCAGCGTCAGTATCGAGCCAGTGAGCCGCCTTCGCCACTGGTGTTCCTCCGAATATATACGAATTTCACCTCTACACTCGGAATTCCACTCACCTCTCTCGAACTCTAGACCGACAGTTTTGAACGCAGTTCAAA
+
GGGEGFFGGGGGGGGGGGGGGGGGGGGG7FGGGGGG<CEGGGGGGGGCFGFGGGGGGGGGGGFF?=FGG8,CFEFGDGGFAEEFF?FGFGGFDFGGDGFF@F=E4<FFFDGGCGAFG8DGFFFGFDFGAFG,@DEEEG7?E>E6:F6DCFF5:83*=F5DE798F<FCGGECF75:ECGFGGGGFDEF*351@8CF3>)7*<++;FFF)<(*:><:*/,49<1..455(5.4<264:(81).):376622126>94A)(((-)/*<47:))4,()14:)..
@M06628:26:000000000-CRM2J:1:1103:23561:6074 2:N:0:102
TAATCTTGCGACCGTACTCCCCAGGCGGAATGCTTAATCCGTTAGGTGTGACACCGAATAGCATGCTACCCGACGTCTGGCATTCATCGTTTACGGCGTGGACTACCAGGGTATCTAATCCTGTTTGCTCCCCACGCTTTCGCACCTCAGCGTCAGTATCGAGCCAGTGAGCCGCCTTCGCCACTGGTGTTCCTCCGAATATCTACGAATTTCACCTCTACACTCGGAATTCCACTCACCTCTCTCGAACTCTAGACCGGCAGTTTTGAAGGCAGTTCCAA
+
GGGGGGGGGGGGGGGGGGGGGGGGGGGGGGGGGGGGGGGGGGGGGGGGGGGGGGGGGGGGGGGGGGGGGGGGGGGGGGGGGGGGGGGGGGGGGGGGGGGGGGGGGGGGGGGDFGGGGGGGGGGGGGGGGGGFGGGGGGGGGGGGGGGFG??EGGGGFDDGGGGGGCGGGGFGGGGGGGGFGEDDFGFCFGGGGFGFEFFGGGGFGFFBF4:FGFA<=FDAF<<AF?FB?F264AFFF:?43:>FFF?F:<BFFF))6299B13.:C>1<467BFGGDD2).
@M06628:26:000000000-CRM2J:1:1103:23132:6148 2:N:0:102
CATTCTTGCGAACGTACTCCCCAGGTGGGTCACTTATCAATTTCTCTTAGCCACTCAAACCGAAGTTCGAACAGCTAGTGACCATCGTTTACGGCGTGGACTACCAGGGTATCTAATCCTGTTCGCTCCCCACGCTTTCGTCCATCAGTGTCAATATATTGTTAGTGATCTGCCTTCGCAATTGGTATTCTATGTAATATCTATGCATTTCACCGCTACACTACATATTCTAACCACTTCACAATAATTCAAGATAACCAGTTTCAAAGGCAATTCTACAG
+
EEFGGFGFGGDDCGGGGGFGGGG@DF8DCGGCFFGGGGGGGGGGGGGGGC@FGGGGGGGGGG7FGGGFGFFGGEGGGGGGGGGGGGCGCCGF@FGC=FCFGGGDFFCFFFGGGGGGGGGGFEGGGDGGGGGDEC7BBFFGGGCEDFGFCGGG,;EFGAFGCGGGGFG7;@EDFDFGGFGD8EGGGF,CFGGGGFGF69BFGGFCBB:EFF48B=?GGDF@795>AEF=C@CCFFF<;8@<?EC4AE@CC<EE<A3C)7=@FFF7CFBFF0>B02DCA<BA)
@M06628:26:000000000-CRM2J:1:1103:26648:6266 2:N:0:102
AATCTTGCGACCGTACTCCCCAGGCGGAATGCTTAATCCGTTAGGTGTGACACCAAAGGGCAAGCCCCCTGACGTCTGGTATTCATCGTTTACGGTGTGGACTACCAGGGTATCTAATCCGGTTTGCTCCCCACACTTTCGTACCTCAGCGGCAGTATCGAGCCAGTGAGCCGCCTTCGCCACTGGTGTTCCCCCAAATATCTCCGAATTTCACCTCTACACTTGCAATTCCACTCACCTCCCCCGAACTCTAGACTGATAGTTTCCAGGGCAGTTCCAG
+
CFFEFECCGE:7F@<@F<EGGGGGGGGGDG8EEFG9FEF+FFCC@GFECA<,EB,F=FGCEF7FCFFEFF<<A@GCEFG,5,C<EBFC<E++?F=,+B=7<<AFFEF?@?E4AEFCADDG++F:FDFGCFGGG@EGDG9E8D?FFFC,@88+8?BFCGAE@CGGFFGGC69:C*4/;9F=ECDGGG+=C5:+*2::B)*11=8+8=93)4*C>A+*:24<>BDBF*6-9-.).46((.(..(((49396(:2)66)6:)6<*9*+)-6>746?GGF4:2.
@M06628:26:000000000-CRM2J:1:1103:13670:6433 2:N:0:102
CAGCCTTGCGACCATACTCCCCAGGCGGAGCACTTAACACTTTCGCTACGCCCGAGCCCTTGTGGGAGGGGGCACGAGCTAGTGCTCAACGTTTACAGCTAGGACTACCGGGGTATCTAATCCCGTTCGCTCCCCTAGCTTTCGTGCCTCAGCGTCAGTAAAGACCCAGTAAGCCGCTTTCGCCACCGGTGTTCCTGATGATATCAACGCATTTCACCGCTCCACCATCAGTTCCGCTTACCTCTATCTTACTCAAGTCCTGTGGTTTCAAACGCAAGTC
+
GGGGGGGGGGGGGGGGGGGGGGGGGGGGGGGGGGFGGGGGGGGGGGGGGGGGGGFGGGGGGGGGGGDGGGGGGGGCEGGGGGGGGGGGGGGABFFGDFGGGDFGGGGGGGGGGGGGGGGGGGGGGGGGGGDGGGGGFGGGGGGGGGGGFGGGGGGGGGGGGDGGGGGGGGGCGGFEGEEFGGGGGGGGGGGGDFGFFFFGCGGFGFFFDFFFGFFGGGFF>FF:F?FF?6<AFDFFFFF?FFFFFFBFF54AABFB?BDD<>F?4A<0:675<?D<;(.6
@M06628:26:000000000-CRM2J:1:1103:6567:6455 2:N:0:102
CAGCCTTGCGACCATACTCCCCAGGCGGAACACTTAACCCTTTCGCTACGTCCGGGAGGATGTTGATGTCCCCCCAACCCCGTGCACATCGTTCACGGTTAGGTCTACCGGGGTCTCTAATCCCGTTCGCTCCCCTCGCTTTCGTCCCTGCGTGTCAATCGAGCCCCAGTGCTGCGCTTTCGCCACCGGTTCTCCCAAATATCTCCACGCATCTCCCCTCCCCTCCATGTGTTCCCATAACCTCTAGCTTTCTCGAGTTTGAGGGTTTGAAACGCTATCA
+
CF9-EFGFGGGGG7FGGGGGGGGGGGGGGG7,CFGGG9,C6FFEG:F7+F6E,+6CCC7F8<,,A,,<,CF<<F7F=:4+++BC++,,5,+B,,,,4@44+4,,,5,,5@F:3@+@>=;,,3,,8@CFCE8,@+@8***@*35>2**6,,,=6**,1,,,*<E*****;+=+4AF**=*8C*5C*1*/:E****27)8)*<E+9*7*())(85)6+0:(-(,8(),.*)*))().)).2)48)8?))*))).641)()().).)/:2:1966<15*(,()
@M06628:26:000000000-CRM2J:1:1103:6577:6473 2:N:0:102
TAATCTTGCGACCGTACTCCCCAGGCGGAATGCTTAATCCGTTAGGTGTGTCACCGAGCAGCATGCTACCCGACGACTGGCATTCATCGTTTACGGTGTGGACTACCAGGGTATCTAATCCTGTTTGCTCCCCACACTTTCGCACCTCAGCGTCAGTATCGAGCCAGTGAGCCGCCTTCGCCACTGGTGTTCCTCCAAATATCTACGAATTTCACCTCTACACTTGGAATTCCACTCACCTCTCTCGAACTCAAGACTACCAGTATTAAAGGCAGTTCCAG
+
EFFGGGGGFGGGGGGGGGGGGGGGGGGGGGGGGGGFFGGGGGGGGGGGGGGGGFCGGGGGGGGGGGFFGGGGGGGGGGGGGGGGGGGGGGGGGGGGFFGEDGGGGGFGGGGG8FGG9EA9FGGGGGFGFFGGGGGCGGGGGGGGGGGGGGGGGGGGGGGFGFGGGGFFGFFFFCECGGFFGGCGG6EFFGGGF6:AAFFGDGGFGF3<AF@FGFEFFGFFFBFFFFFFDFB>AA>F?<?FFFFF?D:)8??AF0?B?2<BBFF@>FD99)9<?FGGFBA<6
@M06628:26:000000000-CRM2J:1:1103:14682:6490 2:N:0:102
CAGCCTTGCGACCGTACTCCCCAGGCGGGATGCTTAATGCGTTAGCTACGGCAAGGAGATAAAATCCCCACACCTAGCATCCATCGTTTAGGGCGTGGACTACCCGGGTATCTAATCCGGTTCGCTACCCACGCTTTCGTCCCTGAGCGTCAGTTCCAAGCCAGTCGGCCGCCTTCGCCACTGGTGTTCCTCCCGATATCTACGCATTTCACCGCTACACCGGGAATTCCGCCGACCCCTCTTGGACTCTAGTCGAGCAGTTTTAGATGCAATTTCAAGGT
+
GGGGGGGGGGGGGGGGGGGGGGGGGGGGGGGGGGGGGGGGGGGGGGGGGGGGGGGGGGGGGGGGGGGGGGGGGGGGGGGGGGGGGGDFFGGFGGEGGGGGGGGGGGGGGGFGGGGGGGGGGGGGGGGGGGGFGGGGGGGGGGGGGGFGGGGEGGGGGGGGGGGGFGGEGEGGGGGGGEC8EGFG7*AEGFGGGFG:DFFGF7C>D>EF4@DF:<>EDGFFFFFFF>FFF@?BB1>>>0(,81-<42:/8A<A<D>3>:17>FF=?68>DFFFFFGFFFFF4
@M06628:26:000000000-CRM2J:1:1103:18512:6655 2:N:0:102
CAATCTTGCGATCGTACTTCCCAGGTGGGATACTTAATGCTTTCGCTCAGACACACACTGTGTATCGCGTATGTCGAGTATCCATCGTTTAGGGCGTGGACTACCAGGGTATCTAATCCTGTTTGATCCCCACGCTTTCGTGCCTCAGTGTCAATCACCCCGTAGTAAGCTGCCTTCGCAATTGGTGTTCTATGTCATATCTAAGCATTTCACCGCTACATGACATATTCCGCTTACCTCCAGGGCATTCAAGACAGATAGTATCAATGGCAGTTTCCGAG
+
GGGGGGGGGGGGGGGGGGGGGGGGGGGGGGGGGGGGGGGGGGGGGGGGGGGGGGGGGGGGGGGGGGGGGGGGGGGGFEGGGGGGGGGGGGGGGGGGGGGGGGGGGGGGGGGGGGGGGGGGFGGGGGGGGGGGGGGGGGGGGGGGFGGGGGGGGFGGGFGFG<EGGGGFGGGGGGGGGGGFDGGCGFGGGGGGGFFFFFFCGGGFGFFFFFFFGFFGGGFFFFF@BFFFFFFEFFFFFEFA@13@0((A@CEF9<?BFFFFFFFFGGFA>?FB:FGGFB06(
@M06628:26:000000000-CRM2J:1:1103:25710:7025 2:N:0:102
TAATCTTGCGACCGTACTCCCCAGGCGGAATGCTTAATCCGTTAGGTGTGACACCAAAGGGCACGCTCCCTGACGTCTGGCATTCATCGTTTACGGTGTGGACTACCAGGGTATCTAATCCTGTTTGCTCCCCACACTTTCGTACCTCAGCGTCAGTATCGAGCCAGTGAGCAGCCTTCGCCACTGGTGTTCCTCTACATATCTCCGAATTTCACCTCTACACTTGGAATTCCACTCTCCTCTCTCGAACTCTATACTGATAGTTTACAGGGCAGTTCCA
+
,E-EFGGGGGGCF@FGGGAGGGGGGGGGCGGCFGGGG<CFGGGGG<FCF@66CF@@CF=EFC=,BC,CCDG89C=?,44454F,5<599FEG<E:+9D4?4A=,4,8,5CGFEFEF;,;=@,58ACD,>E,3@>C7@8=E=3636CEG7D8EG7>B37@@5>**@3,<E9,*,=,>:249C**2*044AEEC8+1+/862BFGF+/0,).2:7)9+*=<46)64+7A;E=;9)/>43)).6:ABB?(031,)5)).)64)4:6@F?)-.5)((8*94444
@M06628:26:000000000-CRM2J:1:1103:9360:7147 2:N:0:102
TAATCTTGCGACCGTACTCCCCAGGCGGAATGCTTAATCCGTTAGGTGTGTCACCGAACAGTATACTGCCCGACGACTGGCATTCATCGTTTACGGTGTGGACTACCAGGGTATCTAATCCTGTTTGCTCCCCACACTTTCGTACCTCAGCGTCAGTATCGAGCCAGTGAGCCGCCTTCGCCACTGGTGTTCCTCCAAATATCTACGAATTTCACCTCTACACTTGGAATTCCACTCACCTCTCTCGAACTCAAGACCAGGAGTTTATGAGGCAGTTCCGG
+
GGGGGGGGGGGGGGEGGGGGGGGGGGGGGGGGGGGGGGGGGGGGGGGGGGGGGGGGGGGGGGFFFGGGGGGGGGGGGGGGGGGGGGGGGFGGGGGGGGGGEGGGGGDCFFGGGFFGDFGGGGGGFGGGGGGGGGGGGGGGGGGGGGFGGGGGGGGEGGGGGFFGGGFGFFGGGGGGGGGFGGGGGG=FGGGGGFGFAAFGGGGFGFFFAFFFGEEFFGFFCCDFFF@?)=3>AAFFFB?F??27,80)4?BDA>271<7?6?>F<C-5>ABF<6/7:9.8(
@M06628:26:000000000-CRM2J:1:1103:9441:7162 2:N:0:102
TAATCTTGCGACCGTACTCCCCAGGCGGAATGCTTAATCCGTTAGGTGTGCCACCGAATTGCATGCAACCCGACGACTGGCATCCATCGTTTACGGCGTGGACTACCAGGGTATCTAATCCTGTTTGCTCCCCACACTTTCGTACCTCAGCGTCAGTATCGAGCCAGTGAGCCGCCTTCGCCACTGGTGTTCCTCCCTATTATCTCGAATTTTACCTCTTCCCTTGGAATTTCACTCCCCTCTCTCGAGCTCCACACCTATCGTTTTGAAGGCCGTTCCAG
+
FF9CFGGGGGGGGGGGGGGGGGFGFGGG@FGGGGGGFGCFEGGEE<FE,C,FFFDGGG,CC,<F9E,,CFG7FG@+FG7FFFG,BFAFGGGGGGGG+FGGGGGGGGGGGGGGFGGGGFFGFFGGGGGGGGGGGGG+@FGFGD@FGGGGGFGGGGGEGG@FD<5CFGFGGG96CGGGEGGAGGDGGGFFGGGGGFGA));*+++++1).)/6A*))<*A,-))()1()0477)64)-)((4,3((5<(0((1,((((((.()).09*((-4*4((/941().
@M06628:26:000000000-CRM2J:1:1103:9351:7163 2:N:0:102
TAATCTTGCGACCGTACTCCCCAGGCGGAATGCTTAATCCGTTAGGTGTGTCACCGAACAGTATACTGCCCGACGACTGGCATTCATCGTTTACGGTGTGGACTACCAGGGTATCTAATCCTGTTTGCTCCCCACACTTTCGTACCTCAGCGTCAGTATCGAGCCAGTGAGCCGCCTTCGCCACTGGTGTTCCTCCAAATATCTACGAATTTCACCTCTACACTTGGAATTCCACTCACCTCTCTCGAACTCAAGACCAGGAGTTTATGAGGCAGTTCCGG
+
GFGGGGGGGGGGGGGGGGGGGGGGGGGGGGGGGGGGGGGGGGGGGGGGGGGGGGGGGGGGGGGGGGGFGGGGGGGGGGGGGGGGGGFGFGGGGGGGGGGGGGGGGGGGGGGGGGGGGGGGGFCGGGGGGGGGGGGGGGFGGGG?FGGGGGGGGGGGGGGGGGGGG,DFGFGGGGGGEGGFGGGGGFGGGGDC7FGFAA4>EEGFDFFF:A=FGEFG=C@3)68>FF?@<FFFFFF21:2:2:??FF?@FFFF2(8<7716?F5)9C9<B2=0<?9CBFFF(
@M06628:26:000000000-CRM2J:1:1103:7490:7493 2:N:0:102
CAGCCTTGCGACCATACTCCCCAGGCGGAACACTTAACGCTTTCGCTACGGCCGAGAGGATGTGGAGGTCCCCTCAACCCAGTGTTCATCGTTTACGGCTAGGACTACCGGGGTATCTAATCCCGTTCGCTACCCTAGCTTTCGTGCCTCAGCGTCAGAAAAGATCCAGTGATGCGCTTTCGCCACCGGTGTTCCCTATGATATCAACGCATTTCACCGCTCCACCATAAGTTCCCATCACCCCTATCTTCCTCAAGCCTGGTGGTTTGAAACGCAGTTC
+
GGGGGGGGGGGGGGGGGGGGGGGGGGGGGGGGGGGGGGGGGGGGGGGGGGGGGGGGGGGGGGGGGGGGGGGGGGGGGGGGGGGGGGGGGGGGGGGGGGGGGGGGGGGGGGGGGGGGGGGGGGGGGGGGGGGGGGGGGGGGGGGGGGGGFGGGGGGGGGGFFGGF@FGGGGGGGGGGGGGFGGGGGGGGGEGGGFGFFFFGGGGFGFFFFF;FCAAGGGFFFFFFFFFFF@FFBFFFAA???BFFFBFFFFFBFFF?>F?BFFFFGC:??FFFFFGD>FFF
@M06628:26:000000000-CRM2J:1:1103:3380:7661 2:N:0:102
CATTCTTGCGAACGTACTCCCCAGGTGGGATACTTATCACTTTCGCTTAGCCACTGAAATTGCTTCCAACAGCTAGTATCCATCGTTTACGGCGTGGACTACCAGGGTATCTAATCCTGTTCGCTACCCCCGCTTTCGTCCATCAGCGTCAATCCATTAGTAGTAACCTGCCTTCGCAATTGGTATTCCATGTATTCTCTAAGCATTTCACCGCTACCCTACATATTCTAGTTACTTCCTACTAATTCAAGTCCAGCAGTATCAATGGCCGTTCCACCGTT
+
GFCFGGGGGGGGGCFGGGGGGGGGGFGGGGGGGGGGFFEFGGGCFGGGDGGDGGGGAF<E<FFEGAEACFCFG<FFACCE<FFFE9C<FEFGCFC=F@FGGGGGGGG?BFGGF?EGFGEEGGDGG+6>8+43CC@FAEF>ECGGDDGEGGG6EFFGFGGGFGGGFCF9;>9*9;CCCCED9F78FG:2=:CGG62=:1B9E996+=A*1BE85=>GG*6)/=(6+<7F7FEFFFFFE4)1))75.9<@6<CC<<?4@@7:AA47>F2:BBF223<:91(44
@M06628:26:000000000-CRM2J:1:1103:3800:7861 2:N:0:102
TAATCTTGCGACCGTACTCCCCAGGCGGAAAGCTTAATGCGTTAGCTGCGCCACCGAGCTGTATACTTCCCGACAGCTGACTTCCATCGTTTACGGCGTGGACTACCAGGGTATCTAATCCTGTTTGCTCCCCACACTTTCGTACCTCAGCGTCAGTATCGAGCCAGTGGGCCGCCTTCGCCACTGGTGTTCCTCCGAATATCTACGAATTTCACCTCTTCACTCGGAATTCCACTCACCTCTCTCGACCTCAAGATTAGTAGTTTTAAGGGCAGTTCCGG
+
EFGFFGGGGGGGEGC,FFF<FGGGGGGG:@+C,9CF<FFGEGFEGGGFGEFD=FE+@+++9EFDDE,,CF<CFG+CF<,=A,C,EEEEFFFGGGGG7FGEGGF@DFDFGGGGGGGGFAFFGGGGGGFEEBDFBDE+CFGFGGGGGGGGEGGGGGGGGFDFECGGG7DFG:EGGGGGGGGFGGCDF;ECFFGFFFGF>BEGEFGAGFF<@F:BGAAGGGF)6>BAF?>B?F?FD49A??BF<3.3?F?:26>F()..,4-).:9@CF<A).940:GGABA((
@M06628:26:000000000-CRM2J:1:1103:7727:7862 2:N:0:102
TAATCTTGCGACCGTACTCCCCAGGCGGAATGCTTAATCCGTTAGGTGTGTCACCGAATAGCATGCTACCCGACGACTGGCATTCATCGTTTACGGTGTGGACTACCAGGGTATCTAATCCTGTTTGCTCCCCACACTTTCGTACCTCAGCGTCAGTATCGAGCCAGTGAGCCGCCTTCGCCACTGGTGTTCCTCCAAATATCTACGAATTTCACCTCTACACTTGGAATTCCACTCACCTCTCTCGAACTCGACCAGGAGTTTAGGAGGCAGTTCCGAGG
+
GGGGGGGGGGGGGGGGGGGGGGGGGGGGGGGGGGGGGGGGGGGGGGGGGGGGGGGGGGGGGGGGGGGGGGGGGGGGGGGGGGGGGGGGGGGGGGGGGGGGGGGGGGGGGGGGGGGGGGGGGGGGGGGGGGGGGGGGGGGGGGGGGGGGGGGGGGGGGGGGGGGGGFGGGFGGGGGGGGGFGGGGGFGGGGGGGFGFFFFGGGGFGFFFFFFFGFFGGGFFFFFFFFFFFF?FBBFAFFFF?34<BFF?BFFFBFFBBBF:6<FFGC:<B07:<B>CF?017
@M06628:26:000000000-CRM2J:1:1103:2818:7888 2:N:0:102
TAATCTTGCGACCGTACTCCCCAGGCGGAATGCTTAATCCGTTAGGTGTGTCACCGAATAGCATGCTACCCGACGACTGGCATTCATCGTTTACGGTGTGGACTACCAGGGTATCTAATCCTGTTTGCTCCCCACACTTTCGCACCTCAGCGTCAGTATCGAGCCAGTGAGCCGCCTTCGCCACTGGTGTTCCTCCGAATATCTACGAATTTCACCTCTACACTCGGAATTCCACTCACCTCTCTCGAACTCTAGACTGATAGTTTATGAGGCAGTTCCGA
+
DEGGGGGEFGGGDGGGGGGGGGGCGCFGGGD8FADDFFGGEFGGG?FGGGGFGGGEC=FFFECEFGGGGGGGGGG@FFE@AADEGGGF8CCEFG7F?=FEGD=EFGGGF7FGGGGGFFEGGDDFGG?AE9>>CGGGGGGGGGGGGG6>FGFE8EGC@CGGCFCCFFGGGF9CF7CE5EFFGGCD<6:<6ACFGAGF3>5DF?C7DFF?A.:8+59+8C<A9AF>F?))4>:A224)(.,.34),),44((.:<2<)49B?BA?FGF24)69((->C2<<:,
@M06628:26:000000000-CRM2J:1:1103:14892:8403 2:N:0:102
TAATCTTGCGACCGTACTCCCCAGGCGGAATGCTAAATCCGTTAGGTGTGACACTGAAGGGCAAGCCCCCCAACGTCTGGCATTCATCGTTTACGGCGTGGACTACCAGGGTATCTAATCCTGTTTGCTCCCCACGCTTTCGCACCTCAGCGTCAGTATCGAGCCAGTGAGCCGCCTTCGCCACTGGTGTTCCTCCGAATATCTACGAATTTCACCTCTACACTCGGAATTCCACTCACCTCTCTCGAACTCTAGACTTCCAGTATTAAAGGCAGTTCCAG
+
GGGGGGGGGGGGGGGGGGGGGGGGGGGGGGGGGGGGGGGGGGGGGGGGGGFGGGGGGGGGDGGGGGGGGGGGGGGGGGGGGGGGGGGGGGGGFGGGGGGGGGGGFGGGGGGGGGGGFGGGGCGGGGGGGGGGGGGGGGGFGGGGGGFFGGGGGGGGGGGGGGGGGCGGGCFGGCEECGGFGGGGGGG?EGGGGFFFE>BGGGGF7A@:@F:@DAFF4532AFF>F?FF?F?>F9A<?(3:21)3)53??BBFF<A29<BAAF?=7FFFF29<?<DGBF<26
@M06628:26:000000000-CRM2J:1:1103:26053:8767 2:N:0:102
TAATCTTGCGACCGTACTCCCCAGGCGGATTGCTTAATCCGTTAGGTGTGTCACCGCAGGGTACAATGCCCGACGAATGGAATTCATCGTGTACGCTGTGGGCTCCAAGGGGGTCTCTACCTGTTTGCTCCCCCCACTTTCGTGCCTCTGCGCCAGTAAAAAACCAGTGAGCGGCGTTCGCCCCTCGGGTTCTCCCAACTATCTACACACTTCACCTCGCCACTCGGAATTTCACTCCTCCCTCTCGTACCCAAGAGCAGGACTTTAGCAGTCGGTTCCG
+
GGG9FGGGGG+FFGGGGGGGGGGGGGGG7+,,CFFGGG9FEGGG,,CFCF@FGG<F+F++@C,,C,C,CFGG@+++4,,,,,C,9C,,49,B,5++8F4B,++4++,4,+@++@3@,,,,3,,C,E,,,@,@E+@EG,7E3C>*@:,?,4,=**1*1,,,,,*4=,,5B2+2**=*33/.:**9***/*A5***;5)7.5EFGF***.*)(12)5+*:(((4:0)(8)-5))))-)6()4(8<FF70)(-(.)((3(.)((())03<2)6F4(())((,,
@M06628:26:000000000-CRM2J:1:1103:12099:9027 2:N:0:102
TAATCTTGCGACCGTACTCCCCTGGCGGAATGCTTAATCCGTTAGGTGTGACACCAAAGGGCAAGCCCCCTGACGTCTGGCATTCATCGTTTACGGTGTGGACTACCAGGGTATCTAATCCTGTTTGCTCCCCACACTTTCGTACCTCAGCGTCAGTATCGAGCCAGTGAGCCGCCTTCGCCACTGGTGTTCCTCCAAATATCTACGAATTTCACCTCTACACTTGGAATTCCACTCACCTCTCTCGAACTCTAGACTGATAGTTTACAGGGCAGTTCCAG
+
CFGGGGGGGGGGEGGGGGGGGGGGGGGGGGGGGGGGGGGGGGGGGGGGGGGGGGGGGGGGGGGCGGGGGGGGGGGGGGGGGFGGGGGGGGGGGGGGGGGGGGGGGGGGGGGGGGGG9EFGGGGFGGGGGGGGGGGGGGGGGGGGGGGGFGGGGGGGGGGGGGGGGFGFGGGGGEGGGGGFGGGGGGGFCCEFC6CFFFAGF9FFGFA?48,@FFEGGGFFFFFFBE6A9FEFEE;AFFF6)2>?2<F):?BFF<9424:3<2@FGF2)64@0:6CFAFFBA
@M06628:26:000000000-CRM2J:1:1103:7947:9155 2:N:0:102
CATTCTTGCGAACGTACTCCCCAGGTGGGATACTTATCACTTTCGCTTGGCCGCCGAGACCGAAGTCCCGACAGCTAGTATCCATCGTTTACGGCGTGGACTACCGGGGTATCTAATCCCGTTCGCTCCCCACGCTTTCGTCCATCAGTGTCAGTATATAGTTAGTCACCTGCCTTCGCAATTGGTGTTCTATGTGATATCTATGCATTTCACCGCTACACCACATGTTCCGGCAACTTCACTATAACTCAAGACCTACAGTATCAAAGGCAATTTTAGGG
+
GFGFGFFGGGGGGGGGGGGGGGGGGGGGGGGGGGFGGGGGGGFFGGGG7FFGGGGGGGGGGGEGCGGGGGEFGGGGGGGGGGGGDGCFGFGG7FFGFGGGGGGGCGCF>F@FGGGGGGGGGFG>FGEDEGDGGEDGGGFGGGGEGGGCFGGGGGG9CAFGGGGGG<BACBFFGGGGGEGEGGFF<@FF=F?FGFGFFA67CFFF7AA?A=37F8@E<*(4:<FFFFFB9/689>61:?F<BFFFFF>F46<55.0:7>>:34**2<:)4(78,,0><4(,.
@M06628:26:000000000-CRM2J:1:1103:4213:9348 2:N:0:102
CATTCTTGCGAACGTACTCCCCAGGTGGGATACTTATCACTTTCGCTTGGCCGCCGAGACCGAAGTCCCGACAGCTAGTATCCATCGTTTACGGCGTGGACTACCGGGGTATCTAATCCCGTTCGCTCCCCACGCTTTCGTCCATCAGTGTCAGTATATAGTTAGTCACCTGCCTTCGCAATTGGTGTTCTATGTGATATCTATGCATTTCACCGCTACACCACATGTTCCGGCAACTTCACTATAACTCAAGACCTACAGTATCAAAGGCAATTTTATGG
+
GGGGGGGGGGGGGGGGGGGGGGGGGGGGGGGGGGGGGFGGGGGGGGGGGGGGGGGGGGGGGGGGGGGGGGGGGGGGGGGGGGGGGGGFGGGGGGGGGGGGGGGGGGGGGEGGGGGGGGGGGFGGGGGGGGGGGGGGGGGGGGGGGGGGGGGGGGGGGGGGGGGGGFGGGGGGGGGGGGGFGGGGGGGGGFGGGFGFFFFDCCCFGFFFFFEFG=BGGGFFFFFFFBFFD=AFFFFFFFFF<>AFFFFFFFFFFF?F?FFBFFFFGGFFFFFFFFGG>DB23
@M06628:26:000000000-CRM2J:1:1103:7221:9368 2:N:0:102
TAATCTTGCGACCGTACTCCCCAGGCGGAATGCTTAATCCGTTAGGTGTGACACCAAAGGGCAAGCCCCCTGACGTCTGGCATTCATCGTTTACGGTGTGGACTACCAGGGTATCTAATCCTGTTTGCTCCCCACACTTTCGTACCTCAGCGTCAGTATCGAGCCAGTGAGCCGCCTTCGCCACTGGTGTTCCTCCAAATATCTACGAATTTCACCTCTACACTTGGAATTCCACTCACCTCTCTCGAACTCTAGACTGATAGTTTACAGGGCAGTTCCAG
+
GGGGGGGGGGGGGGGGGGGGGGGGGGGGGGGGGGGGGGGGGGGGGGGGGGGGGGGGGGGGGGGGGGGGGGGGGGGDGGGGGGGGGGGGGGGGGGGGGGGGGGGGGGGGGGGGGGGGGGGGGGGGGGGGGGGGGGGGGGGGGGGGGGGGGGGGGGGGGGGGGGGGGGGGGGGGGGGGGEGFGGGGFGGGGGGFFFGFFFFGGGGFGFFFFFFFGFFGGGFFFFFEFFFFFFFFFFFFFFFFFFFB3<BFB<?><A>AFFF2<AFFGGFFFFF?FFGGBBA>:
@M06628:26:000000000-CRM2J:1:1103:25368:9371 2:N:0:102
TAATCTTGCGACCGTACTCCCCAGGCGGATAACTTAATGCGTTAGCTGCGCCACTCAAGTTCTATGAACCCGAACAGCTAGTTATCATCGTTTACGGCGTGGACTACCAGGGGATCTAACCCTGTTTGCTCCCCACGCTTTCGCACCTCAGCGTCAATAATTGTCCAGTAAGTCGCCTTCGCCACTGGTGTTCTTCCGAATATCTACGAATTTCACCCCTACACCCGGAATTCCACTTACCTCTCCAATATTCTAGCTTTCCAGTTTCAAAGGCAGTTCCA
+
FCGCDCFEGGD@FEGG7FGGGGC:@FC:@FECEGGEFGFFGGGGGGGGGGGGGGGDGGDFDE6FAEC<CFCCEDEG88F9FFEFEGGGEEDD<FCCFFCEGGDGGGGFGGC7++8>=EGGDD<FGGGCEEFFGEGG>E5;D9BEF:>8FFFFE@EGGGCFGFB>FGEGFCF+=,:=C?C;4CEDGC6*36A5@FCF@8:5>CFFF:CDB5=F+<AFF*1,,:7?560)()44AA24:<A<()3>?049<06<9AABFB26AA7*22646>49:,01.)6))
@M06628:26:000000000-CRM2J:1:1103:15576:9416 2:N:0:102
TAATCTTGCGACCGTACTCCCCAGGCGGAATGCTTAATCCGTTAGGTGTGACACCAAAGGGCAAGCCCCCTGACGTCTGGCATTCATCGTTTACGGTGTGGACTACCAGGGTATCTAATCCTGTTTGCTCCCCACACTTTCGTACCTCAGCGTCAGTATCGAGCCAGTGAGCCGCCTTCGCCACTGGTATTCCCCAAATATCTACGAATTTCACCTCTACACTTGGAATTCCACTCACCTCTCTCGAACTCTAGACTGATCGTTTACAGGGCCGTTCCAGG
+
GGGGGGGGGGGGGGGGGGGGGGGGGGGGGGGGGGGGGGGGGGGGGGGGGGGGGGGGGGGGGGGGGGGGGGGGGGGGGGGGGGGGGGGGGGGGGGGGGGGGGGGGGGGGGGGGGGGF;FGGFGFGFGGGGGGGDFGGGGGGGGGGGGGGGGGGGGGGFGGGGGGGGGGGGGFFGGGGGEGFGGGGGGGGCGGFGFFABFFFEGFFGFF?FFCFFFEGGCECEFFFFFFFFFFF?>)41::8<)().4??B:A<44))47)4)(0<F=<9?256((974:2><
@M06628:26:000000000-CRM2J:1:1103:15593:9426 2:N:0:102
TAATCTTGCGACCGTACTCCCCAGGCGGAATGCTTAATCCGTTAGGTGTGACACCAAAGGGCAAGCCCCCTGACGTCTGGCATTCATCGTTTACGGTGTGGACTACCAGGGTATCTAATCCTGTTTGCTCCCCACACTTTCGTACCTCAGCGTCAGTATCGAGCCAGTGAGCCGCCTTCGCCACTGGTATTCCCCAAATATCTACGAATTTCACCTCTACACTTGGAATTCCACTCACCTCTCTCGAACTCTAGACTGATAGTTTACAGGGCAGTTCCAGG
+
FFFGGGGGGGGGGGGGGGGGGGGGGGGGGGGGGGGGGGGGGGGGGGGGGGGGGGGGGGGGGGGGGGGGGGGGGGGGGGGGGGGGGGGGGGGGGGGGGGGGGGGGGGGGGGGGGGGGFFGGGGGGGGGGGGGGGGGGGGGGGGGGGGGGGGGGGGGGGGGGGGGGGGGGGGGGGGGGGGGFGGGGGGGG7CGGGFGFFFFGGGGFGFEFFFFFGFFGGFEEEFFFFFFFFFFCCAAFFF<7B??231?)44A<2659A?04<BFFGCFADB7::?4C>A<A:
@M06628:26:000000000-CRM2J:1:1103:10199:9513 2:N:0:102
TAATCTTGCGACCGTACTCCCCAGGCGGAATGCTTAATCCGTTAGGTGTGACACCAAAGGGCAAGCCCCCTGACGTCTGGCATTCATCGTTTACGGTGTGGACTACCAGGGTATCTAATCCTGTTTGCTCCCCACACTTTCGTACCTCAGCGTCAGTATCGAGCCAGTGAGCCGCCTTCGCCACTGGTGTTCCTCCAAATATCTACGAATTTCACCTCTACACTTGGAATTCCACTCACCTCTCTCGAACTCTAGACTGATAGTTTACAGGGCAGTTCCAG
+
FGGGGGGGGGGGGGGGGGGGGGGGGGGGGGGGGGGGGGGGGGGGGGGGGGGGGGGGGGGGGGGGGGGGGGGGGGGGGGGGGGGGGGGGFGGGGGGGGGGGGGGGGGGGGGGGGGGGGGGGGGGGGGGGGGGGGGGGGGGGGGGGGGGGGGGGGGGGGGGGGFGGGGGGGGGFGGGGGGGFGGGGGGGGGGGGGFGFFF=DGGGFGFFDFFFFFEFG6E@EEFFFFFFFFFFAFBFF??BFFB?BBDFF?:?FF<AFBAF3>9?FGGFFF251:BGD>BFA6
@M06628:26:000000000-CRM2J:1:1103:10193:9531 2:N:0:102
TAATCTTGCGACCGTACTCCCCAGGCGGAATGCTTAATCCGTTAGGTGTGACACCAAAGGGCAAGCCCCCTGACGTCTGGCATTCATCGTTTACGGTTTGGACTACCAGGGTATCTAATCCTGTTTGCTCCCCACACTTTCGTACCTCAGCGTCAGTATCGAGCCAGTGAGCCGCCTTCGCCACTGGTGTTCCTCCAAATATCTACGAATTTCACCTCTACACTTGGAATTCCACTCACCTCTCTCGAACTCTAGACTGATATTTTCCATGGCAGTTCCAG
+
GFGGGGGGGEDGEEFGGGGGGGGGGFFGGGGEFGFGFGGGGGGGGGGGGGFGGGGGGGGGGGFFGGGGGGCF,C:FEGGFF<F?FGGG8FGGFGGEF+?C@<FFFFEFCC@E?<EDGFFGGG<DGGGCGGGGGGGCFFFGF8B8FEFGG6;8>7CCF;9E5<CGGF5D?DCFE5CBCCF?C5*:DFFGFFGF+===56+C+2<AFF>F4A@A7)702/33CC@F+7)8>F/44>><??B<4??B<?0??0(-.-6))-)).6*6?F)-:)901,/9).4<6
@M06628:26:000000000-CRM2J:1:1103:22286:9663 2:N:0:102
TAATCTTGCGACCGTACTCCCCAGGCGGAATGCTTAATCCGTTAGGTGTGACACCAAAGGGCAAGCCCCCTGACGTCTGGCATTCATCGTTTACGGTGTGGACTACCAGGGTATCTAATCCTGTTTGCTCCCCACACTTTCGTACCTCAGCGTCAGTATCGAGCCAGTGAGCCGCCTTCGCCACTGGTGTTCCTCCAAATATCTACGAATTTCACCTCTACACTTGGAATTCCACTCACCTCTCTCGAACTCTAGACTGATAGTTTACATGGCAGTTCCAG
+
GGGGGGGGGGGGGGGGGGGGGGGGGGGGGGGGGGGGGGGGGGGGGGGGGGGGGGG<FG<CFFG<FGF@FECFGGGGGGGGGGGGGGGGGGGGGGGGFFGGGGFGGGGGGGGGGGGGGGGGGGGGGGGGGGGGGGGGGGGGGGGGGGGGGGGGGGGGGGGGGGGGGGGGGGGGGGGGGGGFGGGGGGGGGGG7@BGFAFFFFGGFGFFFFFDFGFFGFGFFEFFF47FFFFFF94<FFBFFF?<BFFFFFFFF9AA9<A2,4:FFGG<5<4@B<0DCAB2A)
@M06628:26:000000000-CRM2J:1:1103:8389:10100 2:N:0:102
TAATCTTGCGACCGTACTCCCCAGGCGGAATGCTTAATCCGTTAGGTGTGACACCGAATAGCATGCTACCCGACGTCTGGCATTCATCGTTTACGGTGTGGACTACCAGGGTATCTAATCCTGTTTGCTCCCCACACTTTCGCACCTCAGCGTCAGTATCGAGCCAGTGAGCCGCCTTCGCCACTGGTGTTCCTCCGAACATCTACGAATTTCACCTCTACACTCGGAATTCCACTCACCTCTCTCGAACTCTAGACCAGGAGTTTATGAGGCAGTTCCAG
+
GGGGGGGGGGGGGGGGGGGGGGGGGGGGGGGGGGGGGGGGGGGGGGGGGGGGGGGGGGGGGGGGGGGGGGGGGGGGGGGGGGGGGGGGGGGGGGGGGGGGGGGGGGGGGGGGGGGGGGGGGGGGGGGGGGGGGGGGGGGGGGGGGGGGGGGGGGGGGGGGGGGGGGGGGGGGGGGGGGGFGGGGGGGGGGGGGFGFFFFGGFGFGFFFFFFFGFFGGGFFFFFFFBFFFFFFFAFB?0?F<?FFFFFFFFFFF2AAFFFF?FEFGG<BFFFFFFGGFFAF<
@M06628:26:000000000-CRM2J:1:1103:7007:10791 2:N:0:102
CACCCTTGCGAGCATACTCCCCAGGCGGGATACTTGACGCGTTGGCTACAGAACTGAACGGTTTTAAATCGACCAGAACTTAGTATCCATCGTTTACGGCTAAGACTACTGGGGTATCTAATCCCATTCGCTCCCTTAGCTTTCGTCTCTCAGTGTCAGTCATGGCCCAGCAGAGTGCTTTCGCGATTGGTGTTCTTCCTAATATCTACGCATTTCACCGCTACACTAGGAATTCCCTCTGCCCCTACCTAACTCAAGCTTTATAGTTTCAACTGCCGGTT
+
GGGGGGGGGGGGGEGGGGGGGGGGGGGGGGGGGGGGGGGGGGGGGGGGGEFFGGGGGGGGGGGGGGGGGGGGGGGGGGGGGGGGGGGGGGGGGGGGGGGGGGGGGGGGGGGGGGGGGGGGGGGGGGGGGGGGGGGGGGGGGGGGGGGGGGGGGGGGGGGGGGGGGGGGGGGGGGGGGGGFGGGGGGGGGGGGGFFFFFFGGFGFGFFFFFFEGFFGGGEF>@FFF?FFFF?BFFB>?FFFFF?F?BFFFFB?FFF>F??:2AFFGGFFFF?AFFCG?F;69
@M06628:26:000000000-CRM2J:1:1103:27955:11155 2:N:0:102
TAATCTTGCGACCGTACTCCCCCGGCGGAATGCTTAATCCGTTAGGTGTGACACCGAAGGGCAAGCCCCCCGACGTCTGGCATTCATCGTTTACGGTGTGGACTACCAGGGTATCTAATCCTGTTTGCTCCCCACACTTTCGTACCTCAGCGTCAGTATCGAGCCAGTGAGCCGCCTTCGCCACTGGTGTTCCTCCAAATATCTACGAATTTCACCTCTACACTTGGAATTCCACTCACCTCTCTCGAACTCTAGACTGATAGTTTAGGAGGCAGTTCCAG
+
C6F<CFD,;F7BCGG8FFGGDC+@+@@+:CFEFDFCAGGFGGGD:FEGGDFFGGB=FFFEGC@DFFGGEFCFCG=@FFGDAFECFGGFGDFGFCG:FGGCE=C<FGGGF+@<F7BDCAFG=;>FGC8,@,DFCFGGGGG7DEFGG:CBFF7?>:?8CGE;CF?:7::CFFC4:CGCEDFF85ADGC=CCGGGGF7?F66C?FF?G?FB;;29CA<+9=?A>FB9694<66:9A2A217??)67<?3::102>64>D)).)64BFDGBF)<F?::C06:2<5
@M06628:26:000000000-CRM2J:1:1103:9998:11325 2:N:0:102
TAATCTTGCGACCGTACTCCCCAGGCGGAATGCTTAATCCGTTAGGTGTGTCACCAAGTTGCAAGCAACCTGACGACTGGCATTCATCGTTTACGGCGTGGACTACCAGGGTATCTAATCCTGTTTGCTCCCCACGCTTTCGCACCTCAGCGTCAGTATCGAGCCAGAGAGCCGCCTTCGCCACTGGTGTTCCTCCGAATATCTACGAATTTCACCTCTACACTCGGAATTCCACTCACCTCTCTCGAACTCTAGACTACCAGTATTAAGGGAAGTTCCGG
+
FGGGGGGGGGGGGGGGGGGGGGGGGGGG>FG@GGGGD<EFGGGGG<FFFGGGGGGFGGFGFEFAFCFGGFF8FFE:=:CDDFFF<EFCGGGGFFCF@FFECFCE?<FCGGCG8FCFF9ED;FCFDD8FGGFCEDGGGG7DGGEGEGFFFGGGGDEEFGGGGG>*>>B,>,CFF7?8*:CF:8CC6<CFGGGF>=;4555DFGFFCC;7)=78D):E=7<AFFF<FB75?:3<9294:47?)471<2392<1:24<B4-48,0<BC9>6)4=0(./062)-4
@M06628:26:000000000-CRM2J:1:1103:25397:11424 2:N:0:102
TAATCTTGCGACCGTACTCCCCAGGCGGAATGCTTAATCCGTTAGGTGTGACACCGAAGGGCAAGCCCCCCGACGTCTGGCATTCATCGTTTACGGTGTGGACTACCAGGGTATCTAATCCTGTTTGCTCCCCACACTTTCGTACCTCAGCGTCAGTATCGAGCCAGTGAGCCGCCTTCGCCACTGGTGTTCCTCCAAATATCTACGAATTTCACCTCTACACTTGGAATTCCACTCACCTCTCTCGAACTCAAGACTAGCAGTATCAAAGGCAGTTCCAG
+
FGGGGGGGGGGGGGGGGGGGGGGGGGGGGGGGGGGGGGGGGGGGGGGGGGGGGGGGGGGGGGGGGGGGGGGGGGGGGGGGGGGGGGGGGGGGGGGGGGGGGGGGGGGGGGGGGGGGGGGGGGGGGGGGGGGGGGGGGGGGGGGGGGGGGGGGGGGGGFGGGGGGGFGGGFGGGGGGGGGFGGGGGGGGGGGGGFGFFF4CGGGFFFFFFFFFGFFCFG?ABABFFFFF>FFFFFFF?BFBDB?FFFFFF??FF?>28ADB<)9@CC2<AFFF??DFF9:<6
@M06628:26:000000000-CRM2J:1:1103:26448:11435 2:N:0:102
CAGCCTTGCGACCATACTCCCCAGGCGGAACACTTAACGCTTTCGCTACGGCCGAGAGGATGTGGAAGTCCCCTCAACCCAGTGTTCATCGTTTACAGCTAGGACTACCGGGGTATCTAATCCCGTTCGCTACCCTAGCTTTCGTGCCTCAGCGTCAGAAAAGACCCAGTGTTGCGCCTTCGCCACCGGTGTTCCCTATGATATCAACGCATTTCACCGCTCCACCATAAGTTCCCAACACCCCTGTCTTCCTCAAGCTTGAGGGTTTGAAACGCAATTC
+
GGGGGGGGGGGGGGGGGGGGGGGGGGGGGGGGGGGGGGGGGGGGGGGGGGGGGGGGGGGGGGGGGGGGGGGGGGGGGGGGGGGGGGGGGGGFGGGGGGGGGGGGGGGGGGGGGGGGGGGGGGGGG@FGGGGGGGGGGGGGGGGGGGGGC8FGGGGGGGGGGGGGGGGGGGGGGGGGGGGFGGGGDGGGGE7CDFGAA6AGGGFFGFFFFB9>GFBG>C?BBFFFF?FFFFFFF<ABF?FFFF>>FF?FFBFFFFA??2)6::<FDGBFF9FAFFDD>?A2
@M06628:26:000000000-CRM2J:1:1103:16179:11536 2:N:0:102
CACTCTTGCGAGCATACTTCCCAGGCGGGATACTTAACGCGTTAGCTTTGATACTGCACAGGTCGATCTGTTCAACATCTAGTATCCATTGTTTACGGCTAGGACTACTGGGGTATCTAATCCCATTTGCTACCCTAGCTTTCGTCTCTGAGTGTTAGTAATAGCCCAGTAAAGTGCCTTCGCCATCGGTGTTCTTTCCAATCTCTACGCATTTCACCGCTCCACTGGAAATTCCCTTTACCCCTACTATACTCTAGTCTAATAGTTTCGACTGCGATTTT
+
GEGGGGGGGGGGGGGGGGGGGGGGGGGGGGGGGGGGGGGGGGGGGGGGGGGGGGGGGGGGGGGGGGGGGGGGGGGGGGGGGGGGGGGGGGGGGGGGGGGGGGGGGGGGGGGGGGGGGGGGGGGGGGGGGGGGGGGGGGGGGGGGGGGGGGGGEFGGGDGGGGGGGGGGFGGFFFGGGGGFGGGGGGGGDGGGGFGFFFFGF?FFCF6CFD@EDEE<>FDB@FBFFFFF;6=EEEFFFF=EFEFDF6=FA<BF>?FAADA<A2940CAA<(00(3<9-4?F9
@M06628:26:000000000-CRM2J:1:1103:16183:11554 2:N:0:102
CACTCTTGCGAGCATACTTCCCAGGCGGGATACTTAACGCGTTAGCTTTGATACTGCACAGGTCGATCTGTTCAACATCTAGTATCCATTGTTTACGGCTAGGACTACTGGGGTATCTAATCCCATTTGCTACCCTAGCTTTCGTCTCTGAGTGTTAGTAATAGCCCAGTAAAGTGCCTTCGCCATCGGTGTTCTTTCCAATCTCTACGCATTTCACCGCTCCACTGGAAATTCCCTTTACCCCTACTATACTCTAGTCTAATAGTTTCGACTGCGATTTT
+
GEGGGGGGGGGGGGGGGGGGGGGGGGGGGGGGGGGGGGGGGGGGGGGGGGGGGGGGGGGGGGGGGGGFGGGGGGGGGGGGGGGGGGGGGGGGGGGGGGGGGGGGGGGGGGGGGGGGGGGGGGGGFGGGGFGGGGGGGGGGGGGGFGGEFGGGGGGGGGFGGGGFGGF?,DFFFGGGGDGFFGGGGDCEGGGGGFGF=9BFCFGA@FFFFDDFG4<CFFFF91:@FFFF@AAA?CEEFEF9EEF(4(:F)4:6).66A<4<AAB*:CA<2456?;C*(8?B6
@M06628:26:000000000-CRM2J:1:1103:10694:11738 2:N:0:102
TAATCTTGCGACCGTACTCCCCAGGCGGAATGCTTAATCCGTTAGGTGTGTCACCGAATAGCATGCTACCCGACGACTGGCATTCATCGTTTACGGTGTGGACTACCAGGGTATCTAATCCTGTTTGCTCCCCACACTTTCGCACCTCAGCGTCAGTATCGAGCCAGTGAGCCGCCTTCGCCACTGGTGTTCCTCCGAATATCTACGAATTTCACCTCTACACTCGGAATTCCACTCACCTCTCTCGAACTCTAGACTGATAGTTTTGTAGGCAGTTCCAG
+
GGGGGGGGGGGGGGGGGGGGGGGGGGGGGGGGGGGGGGGGGGGGGGGGGGGGGGGGGGGGGGGGGGGGGGGGGGGGGGGGGGGGGGGGGGGGGGGGGGGGGGGFGGGGGGGGGGFGFFGGGGGGGGGGGGGGGGGGGGGGGGGGGGGGGGGGGGGGGGGGGGGGGFGGGGGGGGGGGGGFGEGGGGCGGGEGGFGFFF>GGGGFGFFFFFFFGEFGGGFFFFFFFFDDFFDFFFFFF<BFFFFFFF19?B:>BAA9<DF?FF49FGBF(6?B2>CD>5266
@M06628:26:000000000-CRM2J:1:1103:18195:11751 2:N:0:102
TAATCTTGCGACCGTACTCCCCAGGCGGAATGCTTCATCCGTTAGGTTTGTTACCGAGGAACATGCTACCCCCCGAATGAAGTTCATCTTTTACGGGGTGTGCACTCCGGGGATCTAAAACTCTGTTCGCCCCACACTCTCTCACACCTGCGTGACAGTCTAACCCCTGGGCGCCGTCCTCCCCATGGGTTCCTCCCCATATCTCTAAGCTTTACCTCTCCACACGTGATTCCACACACCCCTCTCACACACTATACTCTTACTTTTGAAAACGGTTCTCG
+
GGGGGGGGGGGGGGGGGGGGGGGGGGGG:+6,CFF,F6,CFGGGG,F@@FG,CF,,C+++,:,C6C5,EFG,++++++,,,,CF<F<,,5,C,5+B:F6F++,,,,,,++8++@+@,,,6,,,<3E,3+@+3@*@EF,,@,,@,3,4*,?,=****,,6,6,,,6,**=*=4**/*3**)5**:**0*1A:5**;)).8*CE+=7**)*.)9*-60*2,(.6?(89))(.)))).(8(-(,9BFF7)*5814?(4<6:))6)*9*<<)(-*.((*1(())(
@M06628:26:000000000-CRM2J:1:1103:7985:11848 2:N:0:102
TAATCTTGCGACCGTACTCCCCAGGCGGAATGCTTAATCCGTTAGGTGTGACACCAAAGGGCAAGCCCCCTGACGTCTGGCATTCATCGTTTACGGTGTGGACTACCAGGGTATCTAATCCTGTTTGCTCCCCACACTTTCGTACCTCAGCGTCAGTATCGAGCCAGTGAGCCGCCTTCGCCACTGGTGTTCCTCCAAATATCTACGCATTTCACCTCTACACTTGGAATTCCACTCCCCTCTCTCGTATACTAGACTGTTAGTTTACAGGGCAGTTCCAA
+
GGGEFGGGGGCGGGGGGGGGGGGGGGGG@@F,CFFGAFFGGGGGG8FGCF9FGGCGGEE<6,C66:,6B=@4,448BF4,AAF,@FB<<==F=<CBFG?F79BE4=,5BBFFEF;E,6,@7;,C5F?BDF,DE8EGGDDEDC=BDC:EF6,@4CEE;@F=**4@3<@3E999C*@C81,:EE=D?86CFGC8:8DAA)+;?CFFDA5(8.3AF3C7*=.))9@)+/=93834)-6<?(4:(:?BFB1)((,6<44<B90)).***A:5<7F6??*2-49))
@M06628:26:000000000-CRM2J:1:1103:11659:11871 2:N:0:102
CACCCTTGCGAGCATACTCCCCAGGCGGGATACTTGACGCGTTAGCTACAGAACTGAACGGTTTTAAATCGACCAGAACTTAGTATCCATCGTTTACGGCTAAGACTACTGGGGTATCTAATCCCATTCGCTCCCTTAGCTTCGTCTCTCAGTGTCAGTCATGGCCCAGCAGAGTGCTTTCGCGATTGGTGTTCTTCCTAATATCTACGCATTTCACCGCTACACTAGGAATTCCCTCTGCCCCTACCTAACTCAAGCTTTATAGTTTCAACTGCCGGTT
+
GGGGGGGGGGGGGEGGGGGGGGGGGGGGGGGGGGGGGGGGGGGGGGGGGGGGGGGGGGGGGGGGGGGGGGGGGGGGGGGGGGGGGGGGGGGGGGGGGGGGGGGGGGGGGGGGGGGGGGGGGGGGGGGGGGGGGGGGGGGGGGGGGGGGGGFGGGGGGGGGGGGGGGGGGGFGDGGGGGGFGGGGGGG=FFGGGFGFFFFGGGFCFFFEFFFFGFFGGGD19@F7FFFFFFFFFADBFFF?BBBBF?<FFFFFFFFFBFBFFFFFGGFFA2B<A7FF>999
@M06628:26:000000000-CRM2J:1:1103:5523:11896 2:N:0:102
TAATCTTGCGACCGTACTCCCCAGGCGGAATGCTTAATCCGTTAGGTGTGACACCGAAGGGCAAGCCCCCCGACGTCTGGCATTCATCGTTTACGGTGTGGACTACCAGGGTATCTAATCCTGTTTGCTCCCCACACTTTCGTACCTCAGCGTCAGTATCGAGCCAGTGAGCCGCCTTCGCCACTGGTGTTCCTCCAAATATCTACGAATTTCACCTCTACACTTGGAATTCCACTCACCTCTCTCGAACTCTAGACTGATAGTTTACAGGGCAGTTCCAG
+
GGGGGGGGGGGGFGGGGGGGGGGGGGGGGGGGGGGGGGGGGGGGGGGGGGGGGGGGGGGGGGGGGGGGGGGGGGGGGGGGGGGGGGGGGGGGGGGGGGGGGGGGGGGGGGFFGGGGGGGGGGGGGGGGGGGGGFGGGGGGGGGGGGGGGGGGGGGGGGGGGFGGGAFGGGGGGDGGGECFGGGGGGGGGGGGGFDFA;FGGGGFGFFFFFFFGA>GGGFFFFFFFFFFFFF9ADFFF?FB?BB:<<?F??BDF9AFFF?BBFFFGGFFF?FFB,>DAA9A>
@M06628:26:000000000-CRM2J:1:1103:12840:12010 2:N:0:102
TAATCTTGCGACCGTACTCCCCAGGCGGAATGCTTAATCCGTTAGGTGTGTCACCGAACAGTATACTGCCCGACGACTGGCATTCATCGTTTACGGTGTGGACTACCAGGGTATCTAATCCTGTTTGCTCCCCACACTTTCGTACCTCAGCGTCAGTATCGAGCCAGTGAGCCGCCTTCGCCACTGGTGTTCCTCCAAATATCTACGAATTTCACCTCTACACTTGGAATTCCACTCACCTCTCTCGAACTCAAGACCAGGAGTTTAGGAGGCAGTTCCGA
+
GGGGGGGGGGGGGGGGGGGGGGGGGGGGGGGGGGGGGGGGGGGGGGGGGGGGGGGGGGGGGGGGGGGGGGGGGGGGGGGGGGGGGGGGGGGGGGGGGGGGGGGGGGGGGGGGGGGGGGGGGFGGGGGGGGGGGGGGGGGGGGGGGGGGGGGGGGGGGGGGGGGGGGGGGGGGGGGGGGGFGGGGGGGGGGGGGFGFFFFGGGGFGFFFFFFFGFFGGGFFFFFFFFFFFFBF>AAFF?FBFFFFFFBF?BFFF7?FFFFF4:<FGG<A3<FF6(9F<<4:-
@M06628:26:000000000-CRM2J:1:1103:23352:12052 2:N:0:102
TAATCTTGCGACCGTACTCCCCAGGCGGAATGCTTAATCCGTTAGGTGTGTCACCGAACAGTATACTGCCCGACGACTGGCATTCATCGTTTACGGTGTGGACTACCAGGGTATCTAATCCTGTTTGCTCCCCACACTTTCGTACCTCAGCGTCAGTATCGAGCCAGTGAGCCGCCTTCGCCACTGGTGTTCCTCCGAATATCTACGAATTTCACCTCTACACTCGGAATTCCACTCACCTCTCTCGAACTCAAGACCAGGAGTTTAGGAGGCAGTTCCAG
+
GGFGGGGGGGGGEGGGGGGGGGGGGGGGGGGGGGGGGGGGGGGGGGGGGGGGGGGGGGGGGGGGGGGGGGGGGGGGGGGGGGGGGGGGFGGGGGGGGGGGGGGGGGGGGGGGGGGGGGGGGGGGGGGGGGGGGGGGGGGGGGGGGGGGGGGGGGGGGGGGGGGGCFG,?CGGGGGGGGGFGGGGGG=FGGGGGCGFEFBGGGGFFFFDFFDFFCFGCGEFFE:>F:DD?FFFAAADB?F?<?FFFFFF004ADF?DFBF?(1)<FG><D<4-(4C<>A2<5
@M06628:26:000000000-CRM2J:1:1103:26738:12128 2:N:0:102
TAATCTTGCGACCGTACTCCCCAGGCGGAATGCTTAATCCGTTAGGTGTGACACCAAAGGGCAAGCCCCCTGACGTCTGGCATTCATCGTTTACGGTGTGGACTACCAGGGTATCTAATCCTGTTTGCTCCCCACACTTTCGTACCTCAGCGTCAGTATCGAGCCAGTGAGCCGCCTTCGCCACTGGTGTTCCTCCAAATATCTACGAATTTCACCTCTACACTTGGAATTCCACTCACCTCTCTCGAACTCTAGACTGATAGTTTAAAGGGCAGTTCCAG
+
FFGGGGGCFGGGGGGGGGGGGGGEDFGGGGGGGFGGGGGGGGFGGGGGGE<CGGGGGGGGGGGGGGGGGDGFGGFGGFFFGGGGGGGGGGGGGG:CFGGGEFGGGGEGGGGGGFFGGFGGGEGGGGGGGGGFGGEGGGGGGGGGGGGF7DCEGGGGGGDGGGGEFGDG?EGGGDGGGG??GGDGFFGFGGGGGFGFFFFGGFGF>@F1FA<FGCFGFF@@FC@CFE4AC=@CFFFFFFFFFF?F?<?F:4(65)694):)6<76CGA).5*4063CBFFF<
@M06628:26:000000000-CRM2J:1:1103:26720:12131 2:N:0:102
TAATCTTGCGACCGTACTCCCCAGGCGGAATGCTTAATCCGTTAGGTGTGACACCAAAGGGCAAGCCCCCTGACGTCTGGCATTCATCGTTTACGGTGTGGACTACCAGGGTATCTAATCCTGTTTGCTCCCCACACTTTCGTACCTCAGCGTCAGTATCGAGCCAGTGAGCCGCCTTCGCCACTGGTGTTCCTCCAAATATCTACGAATTTCACCTCTGCACTTGGAATTCCACTCACCTCTCTCGAACTCTAGACTGATAGTTTACAGGGCAGTTCCAG
+
GFGGGFGGGGEGGGCFGGGFGGGGGFGGGGGGGGGGGGGGGGGGGGGGGGGGGGGGGGGGGGGGGG<FGGGGGGGGGGGGGGGGGGGGGGGGGGGGGGGGGGGGGGGCGGGGGGGGGGGGGAFFFGGF=FFFGGGDFF7EEGGFGGGGGGGGEGGGGFGGG>FGGGGFGFGGGGGGGEG>8CEGGGGGFGEGGFGFFFFCCFC6CFF6FA@AGCECFC<8<CFFFFFFCFFF6<A41?BB24>?231F110-44>FBB??A<FF7:<9<?FF03<DABAD2
@M06628:26:000000000-CRM2J:1:1103:4576:12359 2:N:0:102
TAATCTTGCGACCGTACTCCCCAGGCGGAATGCTTAATCCGTTAGGTGTGACACCGAAGGGCAAGCCCCCCGACGTCTGGCATTCATCGTTTACGGTGTGGACTACCAGGGTATCTAATCCTGTTTGCTCCCCACACTTTCGTACCTCAGCGTCAGTATCGAGCCCGTGAGCCGCCTTCGCCACTGGTGTTCCTCCAAATATCTACGAATTTCACCTCTACACTTGGAATTCCACTCACCTCTCTCGAACTCAAGACTAGCAGTATCAAAGGCAGTTCCAG
+
FGGGGGGGGGGGGGGGGGGGGGGGGGGGGGGAFGGGGFDGGGGGGFG?EEAFGGDEGEGGGCEFG@@CFGGGDCCFGGF<8FGAGGFFGDDGGGEDFFCF7D>C@FFFACCDFDCF;=EGGGFGGGGGGG@@ECGGGGCFFEECFEGG:FCEEEG5EFGGE79>F*1CE85DCDGECEF>CC=<F<EA7ECDC8FA56ADGGGFG?F?@5:FGFF?*A<4>FFF69:99F?<A4A<B?BB<BFB>?F47??A>:>>1-48:A7=C<<<:60((35C<A<2.
@M06628:26:000000000-CRM2J:1:1103:23759:12558 2:N:0:102
TAATCTTGCGACCGTACTCCCCAGGCGGAATGCTTAATCCGTTAGGTGTGTCACCGAATAGCATGCTACCCGACGACTGGCATTCATCGTTTACGGTGTGGACTACCAGGGTATCTAATCCTGTTTGCTCCCCACACTTTCGTACCTCAGCGTCAGTATCGAGCCAGTGAGCCGCCTTCGCCACTGGTGTTCCTCCGAATATCTACGAATTTCACCCCTACACTCGGAATTCCACTCACCTCTCTCGAATTCAAGACTAGCAGTATCAAAGGCAGTTCCAG
+
GGGGGGGGGGGGGGGGGGGGGGGGGGGGCFG8FGG<CE<FGGGGGGFG<FFFGGGDEEEFCFFGG@DEFGFDF:>+@?:<<?F?EF998D8FFFFFEGGG7FE@<?,<B67A,AEGAAEGBAFFFG8E>FBEGCEGG=:EFCFGGG<D,4@8BCE8@FFF8EGGEF5FGFG465>B:EGFG57C;0:,AFG1;+18:5>5EGGFFC5(58,:;CE7/*/613:BFF).4F7A>2>B71?0224???2:1)4<2923?FAF7A4/2:42>)*3((124))6)
@M06628:26:000000000-CRM2J:1:1103:4559:13001 2:N:0:102
CATTCTTGCGAACGTACTCCCCAGGTGGGATACTTATCACTTTCGCTTGGCCGCCGAGACCGAAGTCCCGACAGCTAGTATCCATCGTTTACGGCGTGGACTACCGGGGTATCTAATCCCGTTCGCTCCCCACGCTTTCGTCCATCAGTGTCAGTATATAGTTAGTCACCTGCCTTCGCAATTGGAGTTCTATGTGATATCTATGCATTTCACCGCTACACCACATGTTCCGGCAACTTCACTATAACTCAAGACCTACAGTATCAAAGGCAATTTTATGG
+
GFGGGGGGGGGGGGGGGGGGGGGGGGGGGGGGGGGGGGGGGGGGGGGGGGGGFGGGGGEGFDGGGGFGGGGGGGGGGGGGFGGGGGDFGGGGGGGGGGGCFEGGGCFGGBFGCFGGGGCFGGGGGGGGGGG,@7BGGF=EGDGDGGFGGEGGGGGGFFF9CGGCFG,BFF?8CGCFCEEFGEG=FCGGGGGGC77AFFFGGGGFGFFCFFFFCAFG3/9?F7<FFFFFA6A?09;BBFFFABFBFBFFA22:)438>??FBFFFFFAB<?FBF?GGFF2<)
@M06628:26:000000000-CRM2J:1:1103:3838:13216 2:N:0:102
TAATCTTGCGACCGTACTCCCCAGGCGGAATGCTTAATCCGTTAGGTGTGTCACCGAACAGTATACTGCCCGACGACTGGCATTCATCGTTTACGGTGTGGACTACCAGGGTATCTAATCCTGTTTGCTCCCTACACTTTCGCACCTCAGCGTCAGTATCGAGCCAGTGAGCCGCCTTCGCCACTGGTGTTCCTCCAAATATCTACGAATTTCACCTCTACACTTGGAATTCCACTCACCTCTCTCGAACTCAAGACCAGGAGTTTATGAGGCAGTTCCGA
+
GGGGGGGGGGGGGGGGGGGGGGGFGGGGGGGGGGGGGGGGGGGGGGGGGGGGGGGGGGGGGGGGGGGGGGGGGGGGGGGGGGGGGGGGGGGGGGGGGGGGGGGGGGGGGGGGGGGGFGGGGGGGGGGGGGGGGGGGGGGGGGGGGGGGGGGGGGGGGGGGG>FGGGGGGGGGGGGGGGGFGGGGGGGGGGGGGFGFFFFGGGGFGFFFFFDFGFFGFGFFFFFFFDFF<=?FFFFFFFFFFFFFFFFFFF6<AB?AFFB?F?DFGGFABFF:?0CGFADF(
@M06628:26:000000000-CRM2J:1:1103:18934:13231 2:N:0:102
TAATCTTGCGACCGTACTCCCCAGGCGGAATGCTTAATCCGTTAGGTGTGTCACCGAATAGCATGCTACCCGACGACTGGCATTCATCGTTTACGGTGTGGACTACCAGGGTATCTAATCCTGTTTGCTCCCCACACTTTCGCACCTCAGCGTCAGTATCGAGCCAGTGAGCCGCCTTCGCCACTGGTGTTCCTCCGAATATCTACGAATATCACCTCTACACCCGGAATTCCACTCACCTCTCCCGAACTCTAGACTGATAGTTTTGGAGGCAGTTCCAG
+
FCF@9<E6@F@B@EGGGGGGG7@,,C:@B@DFCCF,:6EDCGGGGG@F<@<FGGGDGG@<FGECC=F<?<=F:FBFGGGGGC??9E<EG=EFCA??,ACCGFF@FFGGCGC>DFGFBDDFABFFGGDCDFGCE8C+F@>DFGD6F:C>:DFG*:E:DDFFECCEGC:DFCF*:;C8;:C>CC=D?C:?6@EGG6+.:5)95@?CDF>@FF(;F?7F*A2><A?(>>>)-))6>54).(5:?F).(,4)40,)).-)4<:0-6*1*<<:B(83:0*9):-4)
@M06628:26:000000000-CRM2J:1:1103:2454:13687 2:N:0:102
TAATCTTGCGACCGTACTCCCCAGGCGGTCTACTTCACGCGTTAGCTTCGACACTGATCTCCGAGTTGAGACCAACATCCAGTTCGCATCGTTTAGGGCGTGGACTACCAGGGTATCTAATCCTGTTCGCTCCCCACGCTTTCGTCCATCAGCGTCAGTTGTTGCTTAGTAACCTGCCTTCGCAATTGGTGTTCTAAGTAATATCTATGCATTTCACCGCTACACTACTTATTCCAGCTACTTCAATAACACTCAAGACCTGCAGTATCAATGGCAGTTTT
+
GFFGGGGGGGGGGGGGGGGGGGGEGGGGGGGGGGGGGGGGGGGGGGGGGGGGGGGGGGGGGGGGGGGGGGGGGGGGGGGGGGGGGDGGGGGGGGGFD=FGGGGGGGGGFCFGGGGGGGGGGGGGGGGGGGGGGGGGGGGGGGGGFGGGGGGGGGGGGGGGGGGGGGGGGGGGGGGGGGGFGGGGGGGGGFGGGFGFFFFCFGGFGFFFFFFFG5CGGGFFFFF?FFFFF4>AF<<<<7BFBFFFB4>FA?B?BB?.5<?BBBFFGEAB9>6AB:<DF?<<<
@M06628:26:000000000-CRM2J:1:1103:2471:13698 2:N:0:102
TAATCTTGCGACCGTACTCCCCAGGCGGTCTACTTCACGCGTTAGCTTCGACACTGATCTCCGAGTTGAGACCAACATCCAGTTCGCATCGTTTAGGGCGTGGACTACCAGGGTATCTAATCCTGTTCGCTCCCCACGCTTTCGTCCATCAGCGTCAGTTGTTGCTTAGTAACCTGCCTTCGCAATTGGTGTTCTAAGTAATATCTATGCATTTCACCGCTACACTACTTATTCCAGCTACTTCAATAACACTCAAGACCTGCAGTATCAATGGCAGTTTT
+
E<FFGGGFGGGGGGGFCGGGGGGGGFFCGGGGGGGGGGG?GGGGEFGGGGGGGGGGGGGGGGGGGGCGGGGGGGGGGGGGGGGGGDGGGGGGGGGD?AFFGGGGGGGGGGGGFFFGFFD>FFFGGGGGGGGGCFGFFGGG>EFGGGGGFDFFFE8EGGGGGGGGGGGGGGGGGGGGGGGFGGEGG3A?=FFG:FGFFFFGGGFFGF6C=FEF7EFGFG6>@FBBFFFFAFFA<AA9B?DFF?BBFAAFA?F?7??>28B:?:FF6<:2<9?><BGG?:<>9
@M06628:26:000000000-CRM2J:1:1103:22524:14000 2:N:0:102
TAATCTTGCGACCGTACTCCCCAGGCGGAATGCTTAATCCGTTAGGTGTGACACCGAAGGGCAAGCCCCCCGACGTCTGGCATTCATCGTTTACGGTGTGGACTACCAGGGTATCTAATCCTGTTTGCTCCCCACACTTTCGTACCTCAGCGTCAGTATCGAGCCAGTGAGCCGCCTTCGCCACTGGTGTTCCTCCAAATATCTACGAATTTCACCTCTACACTTGGAATTCCACTCACCTCTCTCGAACTCAAGACTAGCAGTATCAAAGGCAGTTCCAA
+
FGGGGGGGGGGGGGGGGGGGGGGGGGGGGGGFGGGGGGEGGGGGGGGCGGGFGGGGGGEG>FFDGDDFGGGGGGGGGFGFCFGGGGFGGGFGGGFGGGGGGGECGGEFGGGGGGGGGFGGGGGGGGGGGGGGGGGGGGGGGGG>FFFGGGGG>CEGGGFC>FFEF7FGCFECGGGDGGGAGDEGC8EGCFGGGFGFFFFGGGGFGFFFFFFFGFAGGGFFFFFFFFF?DFFF2A<BFB?FFB2:4?:;1?:>A?222<A(2A=FG?246>@((4DDA4<B<
@M06628:26:000000000-CRM2J:1:1103:11131:14034 2:N:0:102
CATTCTTGCGAACGTACTCCCCAGGTGGGATACTTATCACTTTCGCTTGGCCGCCCAGGTCTCAAGGACCCGGACAGCTAGTATCCATCGTTTACGGCGTGGACTACCAGGGTATCTAATCCTGTTCGCTCCCCACGCTTTCGTCCATCAGCGTCAGTATATGGTTAGTCAGCTGCCTTCGCAATCGGTGTTCTATGTAATATCTATGCATTTCACCGCTACACTACATATTCCGCCAACTTCACCATAACTCAAGACGACCAGTATCAAAGGCAATTCTA
+
GGGGGGGGGGGGGGGGGGGGGGGGGGGGGGGGGGGGGGGGGGGGGGGGGGGGGGGGGGGGGGGGGGGGGGGGGGGGGGGGGGGGGGGGGGGGGGGGGGGGGGGGGGGGGGGGGGFFGGGGGGGGGGGGGGGGGEGGGGEGGGGGGGGGGGGGGEEEGGGGGGGGGGGGGFGFGGCGGGGFGGGDGGGGGGGGGFGFFFFDGGGFGFFCFFFFGFFGGGFFFFFFFEFFFFFFBFFFF>9BBFFFFAFFDFFFFBB?A??F>;@<CF4>><643:F4,4:A9
@M06628:26:000000000-CRM2J:1:1103:12474:14073 2:N:0:102
CATTCTTGCGAACGTACTCCCCAGGTGGGATACTTATCACTTTCGCTTGGCCGCCCAGGTCTCAAGGACCCGGACAGCTAGTATCCATCGTTTACGGCGTGGACTACCAGGGTATCTAATCCTGTTCGCTCCCCACGCTTTCGTCCATCAGCGTCAGTATATGGTTAGTCAGCTGCCTTCGCAATCGGTGTTCTATGTAATATCTATGCATTTCACCGCTACACTACATATTCCGCCAACTTCACCATAACTCAAGGCGACCAGTATCAAAGGCAATTCTA
+
GFGGGGGGGGGGGGGGGGGGGGGGGGGGGGGGGGGGGGGGGGGGGGGGGGGGGGGGGGGGGGGGGGGGGGGGGGGGGGGGGGGGGGGGGGGGGGGGGGGGGGGGGGGGGGGGGGGGGGGGGFGGGGGGGGGGGGGGDGGGGGGGGGGGGGFGGGGGGGGGGGGGGGFFGGGGGGGGGGGFFGD<CGFGGGGGGFCAFAFCGGFAFFFFFFFFC67FG=@FFBEFAEFFEFFFFFFBFFFFFFFFF>FFFFFBDF?28<>BF>:>FGFA2>@<1<G*5362)
@M06628:26:000000000-CRM2J:1:1103:4714:14098 2:N:0:102
TAATCTTGCGACCGTACTCCCCAGGCGGAATGCTTAATCCGTTAGGTGTGACACCAAAGGGCAAGCCCCCTGACGTCTGGCATTCATCGTTTACGGTGTGGACTACCAGGGTATCTAATCCTGTTTGCTCCCCACACTTTCGTACCTCAGCGTCAGTATCGAGCCAGTGAGCCGCCTTCGCCACTGGTGTTCCTCCAAATATCTACGAATTTCACCTCTACACTTGGAATTCCACTCACCTCTCTCGAACTCTAGACTGATAGTTTACAGGGCAGTTCCAG
+
GGGGGGGGGGGGGGGGGGGGGGGGGGGGGGGGGGGGGGGGGGGGGGGGGGGGGGGGGGGGGGGGGGGGGGGGGGGGGGGGGGGGGGGGGGGGGGGGGGGGGGGGGGGGGGGGGGGGGGGGGGGGGGGGGGGGGGGGGGGGGGGGGGGGGGGGGGGGGGGGGGGGGGGGGGGGFGGGGGGFGGGGGGGGGGGGGFGFFFFGGGGFGFFFFFFFGFFGFGFFFFFFFFFFFFFFB>AFBFFFFFFFFFFFBFFFB>AAFBFBFFFFGG>A<7FB:?GGFADF>
@M06628:26:000000000-CRM2J:1:1103:14328:14171 2:N:0:102
TAATCTTGCGACCGTACTCCCCAGGCGGAATGCTTAAAGCGTTAACTGCGTCACCGAAGAGCAAGCTCCCCGACGACTGGCATTCATCGTTTACGGTGTGGACTACCAGGGTATCTAATCCTGTTTGCTCCCCACACTTTCGCACCTCAGCGTCAGTATCGAGCCAGTGAGCCGCCTTCGCCACTGGTGTTCCTCCGAATATCTACGAATTTCACCTCTACACTCGGAATTCCACTCACCTCTCTCGACCTCTAGACCAGAAGTTTTGGAGGCAGTTCCGG
+
GGGGGGGGGGGGGCGFGGGGGGGGGGGGGGGFGGFGGGGGGGGGGGGGGGGGGGGGGGGGGGGGGGGGGGGGGGGGGGGGGGGGGGGGGGGGGGGGGGGGGGGGGGGGGGGGGGGGGGGGGGGGGGGGGGGGGGGGGGGGGGGDGGGGGGGGEGGGGGGGGFGGGGGGGDGGFGGGGGGFGGGGGGFF?@EGFFGFFF:DFGGFGFF75@?FGFFGFGF<A<:456BF:F:>A26-.8?B><7:<B:;>BFFFFABF?0227?FDGDB(2?6?<CGFFFF7
@M06628:26:000000000-CRM2J:1:1103:2080:14244 2:N:0:102
TAATCTTGCGACCGTACTCCCCAGGCGGAATGCTTAATCCGTTAGGTGTGACACCAAAGGGCAAGCCCCCTGACGTCTGGCATTCATCGTTTACGGTGTGGACTACCAGGGTATCTAATCCTGTTTGCTCCCCACACTTTCGTACCTCAGCGTCAGTATCGAGCCAGTGAGCCGCCTTCGCCACTGGTGTTCCTCCAAATATCTACGAATTTCACCACTACACTTGGAATTCCACTCACCTCTCTCGAACTCTAGACTGATAGTTTACAGGGCAGTTCCAG
+
FCGFFGGGGGGGEGGGEGGGGGGC8FCCFGGFFFGGDGGGGGGGGGGGGDGGGG@FFGGGGGFGGGGDGFEFGGGGGGGFCEFFGGGGGGGGGGGDFGGG7E=FGGFEFGGGGFFDFFFGGGFGGGFFGGGGEFEGGGGGGGGFGGGGGGGGGGGGGFGGGFGGGFDGGFFC?EGGGGGFGDE48CGCFGGCGFFFFFFGGGGFFA>@FA?;FFC+;CE1@EFEF3AACF;EFF<D?(5:?:2?)48::6?FF22))4504<@FFC>BF?FB<?G<<<2).
@M06628:26:000000000-CRM2J:1:1103:27625:14248 2:N:0:102
CATTCTTGCGAACGTACTCCCCAGGTGGGATACTTATCACTTTCGCTTGGCCGCCCAGGTCTCAAGGACCCGGACAGCTAGTATCCATCGTTTACGGCGTGGACTACCAGGGTATCTAATCCTGTTCGCTCCCCACGCTTTCGTCCATCAGCGTCAGTATATGGTTAGTCAGCTGCCTTCGCAATCGGTGTTCTATGTAATATCTATGCATTTCACCGCTACACTACATATTCCGCCAACTTCACCATAACTCAAGACGACCAGAATCAAAGGAAATTCTA
+
66C<EECFGG7@@CFFGGG8EB@FGGF8FGFG8,EFE<FEFGG,,8@FG7C,766@@FGF@FAGGGCEACCGCCGGGGF,FE?EF9?FEF?,FFF@FGE=BFG8B884EFDF<A=;C,7EF9,BCDACCCFCFCFEGG:CFGG8:FEGFGGGGEC8CGGGFG@FCFGGGC7=C@F789@FCEGDGDD5AE:<CAFAFAA+<<+;@FA<6A?7:?EC>C0632;3FFFF<@)..6::469:?9<DB))9<2().22)4((,46)7*:)69)1)(,2*))-.)
@M06628:26:000000000-CRM2J:1:1103:9823:14337 2:N:0:102
CACCCTTGCGAGCATACTCCCCAGGCGGAACACTTAACGCTTTGGCTACGGCACAGAGGTCGGGGGGGCCAACTCACCACAGTTTTCATCGTTGACGGCTAGGAGACCCCGTGACACTCGTTCCCTTGGCTCTCCTATCTCACGGTCACCGTCGGCCAAGCAGAACGCCTTCTCCGCTCTCGGCCACCCTGTACCCTACCCATTTAACTCATACGCCAGGACACCCCTCAGCTCCCACCACACCCATGTCGACCAATCCTCGCGGGTCTGCCCCGGCGTC
+
FE--;DFFFGE+7@FGFFGGGCEG8C::+6@FEFFEF<F@B@F,@,CEF,CC:+:9CC,6,764+8><11***2,+,;,1:AG,,,<9+9+/***<**?8:*:@;**2**/****+202/*//,030*3:C<+2230+<C+:+*****++**2C*:**2**;6F+2**221*++3?E=*)32**/)::*;C***09=4)*10*0:*156*)9*)1*)*(((-,(5(.5()())).((,-43.4346,5-.(--(4()(.))()0)*,(12/2.4))((,,
@M06628:26:000000000-CRM2J:1:1103:2091:14373 2:N:0:102
CATTCTTGCGAACGTACTCCCCAGGTGGGATACTTATCACTTTCGCTTGGCCGCCCAGGTCTCAAGGACCCGGACAGCTAGTATCCATCGTTTACGGCGTGGACTACCAGGGTATCTAATCCTGTTCGCTCCCCACGCTTTCGTCCATCAGCGTCAGTATATGGTTAGTCAGCTGCCTTCGCAATCGGTGTTCTATGTAATATCTATGCATTTCACCGCTACACTACATATTCCGCCAACTTCACCATAACTCAAGACGACCAGTATCAAAGGCAATTCTA
+
GGGGGGGGGGGGGGGGGGGGGGGGGGGGGGGGGGGGGGGGGGGGGGGGGGGGGGGGGGGGGGGGGGGGGGGGGGGGGGGGGGGGGGGGGGGGGGGGGGGGGGGGGGGGGGGGGGGGDGGGGGGGGGFGGGGGGGEGGGGGGGGGGGGGGGGGGGGGGGCFGGGGGGGGGGFGDGGGGGGFGGGGGGGGGG5CGFGFFFFGGGGFGFFFFFEFCEFGGGF>>>EFFEFFFFFFAAFFF>FFFFFFFADFFFFFFFFFFFFFFFFFGGA>ABFAB?GFFFDB2
@M06628:26:000000000-CRM2J:1:1103:9672:14588 2:N:0:102
CAATCTTGCGACCATACTCCCCAGGCGGAATGCTTAATCCGTTAGCTTTGATACTGCACAGTATACTGCCCGAAGTCTCGCGTTCATCGTTTACGGTGTGGACTACCAGGGTATCTAATCCTCCTTGCTCCACACTCGTTTGCACCTCTGCGTGATAATCGTACCCCTGAAACGTCCTTGCCCCAGCTGTTCCCCTGACTATCTCCGAGATTTCCCCCTACCCTCGGAATACAACCTTCCTCCCTCCAATTCTCGACCCGGCATTTTGGAGGCAGTATCT
+
,C<EFGGGGGG7F+CFGG9FGGGGGGGG+CF,EFGFG,6EFGGGG9F9FGG,CF@F,EFGGGG9<EB,@,,,66+,,,,9,+8+4,C9,B,B+,+4,:+8+,49<E,,5@FA,A>E,444,,,,6A,,7@,,73@,,+3@++33,8@@,@9?E73,,,7,38,3>,6@B,,*,@,4**,+@3,3**,2,5,5+******+<=FF+*)(/)(41*1+*=10((()).8>6)))))./(/4/66.4:1()5)).))(.((--(()00<6)(()((,*2))-)
@M06628:26:000000000-CRM2J:1:1103:5718:14687 2:N:0:102
TAATCTTGCGACCGTACTCCCCAGGCGGAATGCTTAATCCGTTAGGTGTGTCACCGAGCAGCATGCTACCCGACGACTGGCATTCATCGTTTACGGTGTGGACTACCAGGGTATCTAATCCTGTTTGCTCCCCACACTTTCGCACCTCAGCGTCAGTATCGAGCCAGTGAGTCGCCTTCGCCACTGGTGTTCCTCCGAATATCTACGAATTTCACCTCTACACTCGGAATTCCACTCACCTCTCTCGAACTCAAGACTAGCAGTATTAGAGGCAGTTCCGG
+
FAGEGGGCGGGGGFGGGFGGGGGGGGGGDGGGGGGGEFCFGG8FCGGGGGGGGGFGGEGGGGGGGGGGGGGGGGGGGGGGGGGGGGGGGGGGGGGGGGGGGGGGGGGGGGGCFFFDGGGGFGGGGGGFGFFGGGGGGGGGGGGGGEGGGGGGGGGGGGGGGGGEGGGGGGFGGGGEEEGFGGGDGGFGFCEGGCCFDBFGGGGFGFA?FF7A@ECGCGFFF<?4)853:FF25)4<?<:?F:??<???<?FAFB?B?FB704B?:CA956?01:32.)6:>
@M06628:26:000000000-CRM2J:1:1103:20256:14804 2:N:0:102
CAGCCTTGCGACCATACTCCCCAGGCGGAACACTTAACGCTTTCGCTACGGCCGGGAGGATGTGGAAGTCCCCCCAACCCAGTGTTCATCGTTTACGGCTAGGACTACCGGGGTATCTAATCCCGTTCGCTACCCTAGCTTTCGTGCCTCAGCGTCAGAAAAGATCCAGTGATGCGCTTTCGCCACCGGTGTTCCCTATGATATAAACGCATTTCACCGCTCCACCATAAGTTCCCATAACCCCTATCTTCCTCGAGCTTGGGGGTTTGAAACGCAATTCA
+
EDEEFGGFCG7@::FGEGGGGCF,,@@@BFFF<@FBFFFGGGG<CFCEEFGECF:FGGCB<EFGGG9F?<58ACFGGFGEFE,C?9<FAFFAFGGAFFGFEGGDFGGCDEGGDF@,EAFD;D=FGF@?CGGGGG,@>BCDG9FCF***,4?:DE:C5C9;:2AE@CCFEFGGGF7=5:*:@EG3CCA==:C25*29*7?FC::@7@?2)<1>*649CF:>16>>F1)1)*6<2<)))62<((.(43)94))6)-(-(,422(<><C(((-/-.4/)41)-6
@M06628:26:000000000-CRM2J:1:1103:20263:14822 2:N:0:102
CAGCCTTGCGACCATACTCCCCAGGCGGAACACTTAACGCTTTCGCTACGGCCGGGAGGATGTGGAAGTCCCCCCAACCCAGTGTTCATCGTTTACGGCTAGGACTACCGGGGTATCTAATCCCGGTCGCTACCCTAGCTTTCGTGCCTCAGCGTCAGAAAAGATCCATGGATGCGCTTTCGCCACCGGTGTTCCCTATGATAGAAACGCATTTCACCGCTCCAACATAAGTTCCCATAACCCCTATCTTCCTCGAGCTTGGGGGTTGGGAACGCAATTCA
+
,<--;CFAAF+7+6FG8FGGE,;6CC7@766CCCF,FE7@FEF9@BFFCGCCGE7>C@FGD<4,C?FEF,<?,44@::FCEE?,@9@@EGGGFCFDFF+>FG<DGFC3A+33FF7:,@3,EFGG7+@C8C>F>C@D7D:FGGGG26*>FC8>CG:CGF,2>?<F9FF6++281=0:C5:5C8E3>DGC*/:*/9CF??4*+++*0*0,8)45CA)+*3((-3((),))6=99)-6<BD:22.4(((.*--5<AA((-((,464>3C91((.5:1CGF0<2)
@M06628:26:000000000-CRM2J:1:1103:17637:14913 2:N:0:102
CACTCTTGCGAGCATACTTCCCAGGCGGGATACTTAACGCGTTAGCTTTGATACTGCACAGGTCGATCTGTTCAACATCTAGTATCCATTGTTTACGGCTAGGACTACTGGGGTATCTAATCCCATTTGCTACCCTAGCTTTCGTCTCTGAGTGTTAGTAATAGCCCAGTAAAGTGCCTTCGCCATCGGTGTTCTTTCCAATCTCTTCGCATTTCACCGCTCCACTGGAAATTCCCTTTACCCCTACTATACTCTAGTCTAATAGTTTCGACTGCGATTTT
+
GFGGGGGGGGGGGGGGGGGGGGGGGGGGGGGGGGGGGGGGGGGGGGGGGGGGGGGGGGGGGGGGGGGGGGGGGGGGGGGGGGGGGGGGGGGGGGGGGEGGGGGGGGGGGGGGGGGGGGGGGGGGGGGGGGGGGGGGGGGGGGGGGGGGGGGGGGGGGGGGGGGGGGGGGGGGGGGGGGGFGGGGGGGGGGGGGFGFFFFGGGGFGFF=FFFFGFEFFGFFFFFFFFFFFF<AEEFEFFFFFFFFF@?FFFFFFFFF2>BFFAFFGG6A<BFFF>CD;?FB2
@M06628:26:000000000-CRM2J:1:1103:17657:14918 2:N:0:102
CACTCTTGCGAGCATACTTCCCAGGCGGGATACTTAACGCGTTAGCTTTGATACTGCACAGGTCGATCTGTTCAACATCTAGTATCCATTGTTTACGGCTAGGACTACTGGGGTATCTAATCCCATTTGCTACCCTAGCTTTCGTCTCTGAGTGTTAGTAATAGCCCAGTAAAGTGCCTTCGCCATCGGTGTTCTTTCCAATCTCTTCGCATTTCACTGCTCCACTGGAAATTCGCTTTACCCCTACTATACCCTAGTCTAATAGTTTCGACTGCGATTTT
+
FFFFGGGGGGGGGEGGGGGGGGGGGGGGGGGGGGGGGGGGGGGGGGGGG<CAFGFFGEFGF@CF:FGCFDFAFEGGGFGGFEAEFEFFAFGGCGDFGEGGGGGGGGG8EAFGGEGGGGDFEFDGGGGGG,EFAFGFFFGC>FGEDBFGGF;,@BEFGGGFGFAF9<EEFGGGGGGFGGBBEGEGDG7EDE7;?FFFFFFC1CFFFFCEFAFF55/:B,)3.;EFA7A83)7>C?(2;?DEEF118(6;?EA4)5,3,).44.=F*344),):B>FGB132)
@M06628:26:000000000-CRM2J:1:1103:19646:14933 2:N:0:102
TAATCTTGCGACCGTACTCCCCAGGCGGGATGCTTAATGCGTTAGCTACGCCACTGAACAGTAAACTATCCAACGGCTAGCATCCATCTTTTACGGTGTGAACTACACGGGTATCTCATCCTGTTTGCTCCCCACTCTTTCGCACCCCAGCGTCAGTATCGAGCCCGTGATCCGCGTTAGCCCCTCGGGTTCCTTCGATTATCTACAAATTTCACCCCTCCACTCGGCATTCCCCTCCCCTCTCTCGAACTCTAGACTACCAGACACAAGGCCAGTTCCAA
+
,EC-CEEFF::@@FGFGGGGCEGGGFGD+@@,,CD<ECEFCGG?FFG9FC=CFGGG<FF<FG<,,5AC,5,5,?++87?,,:EB,E?A5,5FFF74BDB+,,:,?8,,8>F7@FEG9:;,,8>FCF8E,E=:BDC,39;@A8C+@C+@FE,3**81;,;@**44>*:/=B?89EF**3*)>6*:**1*:=E*C+++.)++1+<@*=*)**)1*5<9*24,44?4),.)(.-).).(((-((43:?2()4((.6))644)8B70)/*.1-(0(4:F7<2445
@M06628:26:000000000-CRM2J:1:1103:10898:14940 2:N:0:102
TAATCTTGCGACCGTACTCCCCAGGCGGAGAACTTAATGCGTTAACTGCGCCACTGAAACCCTATGGGCCCCAACAGCTAGTTCTCATCGTTTACGGCGTGGACTACCAGGGTATCTAATCCTGTTTGCTCCCCACGCTTTCGCACCTCAGCGTCAATAATGGTCCAGTGAGTCGCCTTCGCCACTGGTGTTCTTCCGAATATCTACGAATTTCACCTCTACACTCGGAATTCCACTCACCTCTCCCATATTCTAGCCATCTAGTTTCAAAGGCAGTCCCG
+
A<FGGGFGGGGG@FEEGEFEFGGGGGGGGGE<FCFGDGGGDGGGGGGFGGGGGGGFGGGGGGGEGFGGGGGGGGGFGGGGGFEFFF?EGGGFGGGGEGGGGGGGGGGGFGGGGDFFEGGFGGFGFFAFGGGGFE8CFGGGGGGGEGGGGGGGGGGEGGGFGGGDFFCCFGFDFGGGEEGACEEGGGGGFDFCFFGCFD:5=CGFGFA6>5?:FEEGGG?F>AF?BFFBFFBFFF<<A?FFFF?8:7?:4.:<A4><<?F97:860C4AFAF9:?*/4322(
@M06628:26:000000000-CRM2J:1:1103:19661:14949 2:N:0:102
TAATCTTGCGACCGTACTCCCCAGGCGGGATGCTTAATGCGTTAGCTGCGCCACTGAACAGTAAACTGTCCAACGGCTCGCATCCATCGTTTACGGTGTGGACTACCAGGGTATCTAATCCTGTTTTCTCCCCACACTTTCGCACCTCAGCGTCAGTATCGTGCCAGTGAGCCGCCTTCGCCACTGTTGTTCTTCCGAATATCTACGCATTTCACCTCTCCACTCGGAATTCTACTCACCCCTCTCGCACTCTCTAGTACCACTATCACGAGCAGTTCCAA
+
9F6;EFGGGG+@FFGGGGGGGGGGGGGG7F78FGGGG<FGGGG@FGGCFG@GGGGG,9E?FC955CECC5,5,4+444++44B+,,BA:?,B??=+8ACCC,35,3,AFFG>,@;E,333@;3:CF,E,@=,@3C+<D:EC*C>3C9C,@,@G>:122D;*,46C=2>E,,2;EGC*3<3CC5D401+=E5:++2+.)2/CGDF+6)()),=*)6+*:)((6:)86:)(),-)).),)4((3,4<(,)--,84))))-.4:-))*<4)-4),(-**.44)6
@M06628:26:000000000-CRM2J:1:1103:21113:14959 2:N:0:102
TAATCTTGCGACCGTACTCCCCAGGCGGAATGCTTAATCCGTTAGGTGTGACACCGAATAGCATGCTACCCGACGTCTGGCATTCATCGTTTACGGTGTGGACTACCAGGGTATCTAATCCTGTTTGCTCCCCACACTTTCGTACCTCAGCGTCAGTATCGAGCCAGTGAGCCGCCTTCGCCACTGGTGTTCCTCCGAATATCTACGAATTTCACCTCTACACTCGGAATTCCACTCACCTCTCTCGAACTCTAGATTGATAGTTTTGGAGGCAGTTCCAG
+
GGGGGGGGGGGGGGGGGGGGGGGGGGGGGGGFGGGGGGGGGGGGGGGGGGGGGGGGGGGGGGGGGGGGGGGGGGGGGGGGGGGGGGGGGGGGGGGGGGGGGGGGGGGGGGGGGGGGGGGGGGGGGGGGGGGGGGGGGGGGGGGGGGDGGGGGGGGGGFCGDGGGGGGGGGGGGGGGGGGFGGGGGGGGFFGGGFGFBEFGGGGFGFFFFFFFGEFC=F@FEEFFFFBD?F?FFFA<:7?FFFFFF?BFFFFFFFF9AFFFFFFBGGFF>FFBFFGGFFFA)
@M06628:26:000000000-CRM2J:1:1103:11635:15191 2:N:0:102
TAATCTTGCGACCGTACTCCCCAGGCGGAATGCTTAATCCGTTAGGTGTGACACCGAATAGCATGCTACCCGACGTCTGGCATTCATCGTTTACGGTGTGGACTACCAGGGTATCTAATCCTGTTTGCTCCCCACACTTTCGCACCTCAGCGTCAGTATCGAGCCAGTGAGCCGCCTTCGCCACTGGTGTTCCTCCGAATATCTACGAATTTCACCTCTACACTCGGAATTCCACTCACCTCTCTCGAACTCTAGACCAGGAGTTTATGAGGCAGTTCCAG
+
GGGGGGGGGGGGGGGGGGGGGGGGGGGGGGGGGGGGGGGGGGGGGGGGGGGGGGGGGGGGGGGGGGGGGGGGGGGGGGGGGGGGGGGGGGGGGGGGGGGGGGGGGGGGGGGGGGGGDGGGGGGGGGGGGGGGGGGGGGGGGGGGGGGGGGGGGGGGGGGGGGGGGGGGGGGGGGGGGGGFGGGGGGGGGGGGGFGFFFFGGGGFGFFFFFFFGFFFGGFAEFFFFFFFFFFAADFFFFFBFFFFFFF?<?FFFFFFFFFF:B:FGGFAFFF?FFGGFFFB<
@M06628:26:000000000-CRM2J:1:1103:18667:15590 2:N:0:102
TAATCTTGCGACCGTACTCCCCAGGCGGAATGCTTAATCCGTTAGGTGTGACACCGAACAGTATACTGCCCGACGTCTGGCATTCATCGTTTACGGTGTGGACTACCAGGGTATCTAATCCTGTTTGCTCCCCACACTTTCGCACCTCAGCGTCAGTATCGAGCCAGTGAGCCGCCTTCGCCACTGGTGTTCCTCCGAATATCTACGAATTTCACCTCTACACTCGGAATTCCACTCACCTCTCTCGAACTCTAGACCAGGAGTTTTGGAGGCAGTTCCGG
+
GGGGGGGGGGGGGGGGGGGGGGGGGGGGGGGGGGGGGGGGGGGGGGGGGGGGGGGGGGGGGGGGGGGGGGGGGGGGGGGGGGGGGGGGGGGGGGGGGGGGGGGGGGGGGGGGGGGGGGGGGGGGGGGGGGGGGGGGGGGGGGGGGGGGGGGGGGGGGGGGGGGGGGGGGGGFGGGGGGGFGGGGGGGGGGGGGFGFFFBDGGGFGFFDFF@FGFFGGGFFFDFBF?EF8>4>DDFFFFFFFFFFFFFFFFFFFAA<<?B??F@FGGF:>BF<F?GGFB2<0
@M06628:26:000000000-CRM2J:1:1103:18649:15596 2:N:0:102
TAATCTTGCGACCGTACTCCCCAGGCGGAATGCTTAATCCGTTAGGTGTGACACCGAACAGTATACTGCCCGACGTCTGGCATTCATCGTTTACGGTGTGGACTACCAGGGTATCTAATCCTGTTTGCTCCCCACACTTTCGCACCTCAGCGTCAGTATCGAGCCAGTGAGCCGCCTTCGCCACTGGTGTTCCTCCGAATATCTACGAATTTCACCTCTACACTCGGAATTCCACTCACCTCTCTCGAACTCTAGACCAGGAGTTTTGGAGGCAGTTCCGG
+
FGGGGFFGGGGGDEEGGFGGGGGGGFGGGGGFGGGGGGGGGGGGGGGGGGFGGGGGCGGGGGGGGGGGGGGGGGDGGGGGGDGAFFFGGGGGGGGEFDFBCAFGGFFGFEGGCCEFFGGGGGGGGGGFCDGGGGGDGGGFGGGGGGFGGGGGGGEEFGGGGGGGEFFFG9<CCGGGGEGFGGGG48F4*AEGDFCFFF:C=+=FFF:DFF(;C<?<7EE<A)84.1;>47>B2-9:<?FFF6<:3<:F0,(-6.4)6?:B(47F>F:(,55:B3CF4-66(
@M06628:26:000000000-CRM2J:1:1103:4424:15766 2:N:0:102
CAATCTTGCGATCGTACTTCCCAGGTGGGATACTTAATGCTTTCGCTCAGACACACACTGTGTATCGCGTATGTCGAGTATCCATCGTTTAGGGCGTGGACTACCAGGGTATCTAATCCTGTTTGATCCCCACGCTTTCGTGCCTCAGTGTCAATCACCCCGTAGTAAGCTGCCTTCGCAATTGGTGTTCTATGTCATATCTAAGCATTTCACCGCTACATGACATATTCCGCTTACCTCCAGGGCATTCAAGACAGATAGTATCAATGGCAGTTTCCGAG
+
GGGGGGGGGGGGGGGGGGGGGGGGGGGGGGGGGGGGEGGGGGGGGGGGGGFGGGGGEFGGGGGGGGGGGGGGGGGGGGGGGFGFFGGFGGGGGGFGGGGGGGGGGGGGGGGGGGGGGGFFGGGGGGGGGFGGGGGGGGGGGGGGGGFGGGGGGGGGGGGGGEGGGGGGGGGGGGGGGGGDEGGGGGGGGGGGGFGFFFFCGGGFGFFEFFEFGE=GGGFBEEAFFEBFF=C1??;DFEF861(111;FFFF9AA:??FFBBFFFFGAB2(716:GG9B?F1
@M06628:26:000000000-CRM2J:1:1103:12782:15949 2:N:0:102
CAGCCTTGCGACCATACTCCCCAGGCGCTGTACTTAACACTTTCGCTACGTCCGAGAGACTGTGTGAGGCCCCACGGACTAGTACAGATCGTTTACAGCTAGGACTACCGGGGTATCTAATCCCGTTCGCTCCCCTAGCTTTCGTGCCTCAGCGTCAGAAGGATCCCAGAGAGCCGCTTTCGCCACCGGTGTTCCTCATCATATCAACGCATTTCACCGCTCCACAATGAGTTCCGCTCTCCTCTGATCCCCTCAAGACTTGTGGTTTCAAACGCAATTC
+
GAFAFFG8EEGGGGGGGGGGGGGGFFGGGGGFGGGGFEFGCFGGGGGGGGGGGGGEDGGGGGGG,C?E,CC:CFEFCFGGGGGGGG5AEFGGFFFFCEGGGGCFGGGGFEGCFFEFGGGFGG?DCFDGGGEFGF8FGGFGGGGGCFE>FGGGG@CEGFGGGF>9CFGGGGFDC>FEGGGFGGGDGD6*=E=<DFFFFFAFFFFFCF+55>BFGFEGGF:6466?@(877*<9><A?B:98<:2.:?)9<).((,847>?<<<FFC640)-9:26396?<)
@M06628:26:000000000-CRM2J:1:1103:6136:16235 2:N:0:102
CATTCTTGCGAACGTACTCCCCAGGTGGGATACTTATCACTTTAGCTTGGCCGCCGAGACCGAAGTCCCGAAAGCTAGTATCCATCGTTTACGGCGTGGACTACCGGGGTATCTAATCCCGTTCGCTCCCCACGCTTTCGTCCATCAGTGTCAGTATATAGTTAGTCACCTGCCTTCGCAATTGGTGTTCTATGTGATATCTATGCATTTCACCGCTACACCACATGTTCCGGCAACTTCACTATAACTCAAGACCTACAGTATCAAAGGCAATTTTATGG
+
<;-;,<FC-F+7@FFG,@FGG;8,,C8,7C<@CCF<EFFFFFG,C<FFC,FE@FEDGECGGGGDCFGEEF@@=B8FFEFFDEEB<E+A<DF9+:B:>>6=?,8<,@B>38F,CFFGGD>8@6,<<F:BEF@F67*:3:7ADGG5DCCFCFGGCFEC@AG;FGF@FGCF???CCCCCF=55=87D>F5;:FEGGFCFAF+;:+CF=FAEFAC8FE<DCE>BBFFF40@FF*4:16991(-6A2AB2))*..-2<3:?2)420<**29<2),5(4:>:<<6<0
@M06628:26:000000000-CRM2J:1:1103:15946:16419 2:N:0:102
TAATCTTGCGACCGTACTCCCCAGGCGGAATGCTTAATCCGTTAGGTGTGTCACCGAGCAGCATGCTACCCGACGACTGGCATTCATCGTTTACGGTGTGGACTACCAGGGTATCTAATCCTGTTTGCTCCCCACACTTTCGCACCTCAGCGTCAGTATCGAGCCAGTGAGCCGCCTTCGCCACTGGTGTTCCTCCAAATATCTACGAATTTCACCTCTACACTTGGAATTCCACTCACCTCTCTCGAACTCAAGACTACCAGTATTAAAGGCAGTTCCAA
+
GGGGGGGGGGGGGGGGGGGGGGGGGGGGGGGGGGGGGGGGGGGGGGGGGGGGGGGGGGGGGGGGGGGGGGGGGGGGGGGGGGGGGGGGGGGGGGGGGGGGGGGGGGGGGGGGGGGGGGGGGGGGGGGGGGGGGGGGGGGGGGGGGGGGGGGGGGGGGGGGGGGGGGGGGFGGGGGGGGGFGGGGGGGGGGGGGFGFFFFGGGGFGFFFFFFFGFFGGGFFFFB>FDFFFFF9><ADBF?:>BBF<<8?<BBFFFBABB>FFFFFCC<>AFFA0(*9:BFA<
@M06628:26:000000000-CRM2J:1:1103:23172:16565 2:N:0:102
TAATCTTGCGACCGTACTCCCCAGGCGGAATGCTTAATCCGTTAGGTGTGACACCGAACAGTATACTGCCCGACGTCTGGCATTCATCGTTTACGGTGTGGACTACCAGGGTATCTAATCCTGTTTGCTCCCCACACTTTCGCACCTCAGCGTCAGTATCGAGCCAGTGAGCCGCCTTCGCCACTGGTGTTCCTCCGAATATCTACGAATTTCACCTCTACACTCGGAATTCCACTCACCTCTCTCGAACTCTAGACCAGGAGTTTTGGAGGCAGTTCCGG
+
GGGGGGGGGGGGGGGGGGGGGEGEGGGGGDGGGGGGGGGGGGGGGGGGGGGGGGGGGGGGGGGGGGGFFGGGGGGGGGGGGGGGGGGGGGGGGGGGGGGGGGGGGGGGGGGGGGGGGGGGGFGGGGGGGGGGGGGGGGGGGGGGGG?FGGGGGGGGGFGGGGGGGGGGFGFGEGGGGGGFGGGGGGGGGGGGGFGFFFFDGGGFGFFFAFFFFFFGGGEAFF?<FFFF:<3:ABAA<FFF<?7?>DFFFFFB<DFA<:BB0,7?FF<77>?<619F9B)87
@M06628:26:000000000-CRM2J:1:1103:25574:16715 2:N:0:102
TAATCTTGCGACCGTACTCCCCAGGCGGAATGCTTAATCCGTTAGGTGTGTCACCGAACAGTATACTGCCCGACGACTGGCATTCATCGTTTACGGTGTGGACTACCAGGGTATCTAATCCTGTTTGCTCCCCACACTTTCGTACCTCAGCGTCAGTATCGAGCCAGTGAGCCGCCTTCGCCACTGGTGTTCCTCCAAATATCTACGAATTTCACCTCTACACTTGTAATTCCACTCACCTCTCTCGAACTAATGACCAGGAGTTTAGGAGGCAGTTCCGG
+
FGGGGGGGGGGGGGFGFFGFGGGGGGGGGGGGDFFFGGGGGGGGGGGFGGGGGGGGGGGGGGGGGGGGGGGGGGGGGGDEGEGGGGGGGDGFGFGFGGGGGGGGGGGGGGGFDDFGGGGGFGGGGGGGGGGGGGGGGGGGGGGGGGFFGGGGGGG5DFFGGFFGGGCDDCCCFGGGGCEFGGCDGGGFGGGGGFGFF;AD79CFFF:;FA3+27?EGGFFFC@E+)174=<<5>4)7:::2:?:<>:F762).)-6722?((.89:4<)6;6:?GGBBA:(
@M06628:26:000000000-CRM2J:1:1103:25590:16722 2:N:0:102
TAATCTTGCGACCGTACTCCCCAGGCGGAATGCTTAATCCGTTAGGTGTGTCACCGAACAGTATACTGCCCGACGACTGGCATTCATCGTTTACGGTGTGGACTACCAGGGTATCTAATCCTGTTTGCTCCCCACACTTTCGTACCTCAGCGTCAGTATCGAGCCAGTGAGCCGCCTTCGCCACTGGTGTTCCTCCAAATATCTACGAATTTCACCTCTACACTTGTAATTCCACTCACCTCTCTCGAACTCAAGACCAGGAGTTTAGGAGGCAGTTCCGA
+
GGGGGGGGGGGGGGGGGGGGGGGGGGGGGGGGGGGGGGGGGGGGGGGGGGGGGGGGGGGGGGGGGGGGGGGGGGGGGGGGGGGGGGGGGGGGGGGGGGGGDGGGGGGGGGGGGGGGFGGFGGGGGGGGGGGGGGGGGGGGGGGGGGGGGGGGGGGDFGFGDGGGGGGGGGGFGGGEEGFFGGGGGGGGGGGGGFGFFFFGGGGFDFFFFFFFGEFGGGFFFEFFFFFFFFFFFAFFFFF:B?DFFFFF70:AAF?FF?BF::DFGGFFF)<?:?GGFAFF-
@M06628:26:000000000-CRM2J:1:1103:4711:16771 2:N:0:102
TAATCTTGCGACCGTACTCCCCAGGCGGAATGCTTAATCCGTTAGGTGTGACACCGAATAGCATGCTACCCGACGTCTGGCATTCATCGTTTACGGTGTGGACTACCAGGGTATCTAATCCTGTTTGCTCCCCACACTTTCGCACCTCAGCGTCAGTATCGAGCCAGTGAGCCGCCTTCGCCACTGGTGTTCCTCCGAATATCTACGAATTTCACCTCTACACTCGGAATTCCACTCACCTCTCTCGAACTCTAGACCAGGAGTTTATGAGGCAGTTCCAG
+
6;E<<@FFFCFE:CCFGGCEFGGC,DCFGGGC@FFGEGAFE@EFFDF,FFDCFGGGGE=<9C?BGCB?CEGC@GGGGFFGCF9AEFFGGGCFGFE7BFFF>?=FFF,?EFCF==EFEEEFG;?FFGGGE9EG=>CC:EGFDEGCGGGGFGG6+B@EFDCECCFGGGGGGGGFGGGCEEC?GGGGGGGFCFGC:+;=>D5D5CF7CCF;A5=;7?<+7:3/;CFB<:5<1>3<9A>A?7??B<<???B:?:?>:AAFA048:15?C9><2<F<:BDF<)<B6
@M06628:26:000000000-CRM2J:1:1103:15141:16942 2:N:0:102
TAATCTTGCGACCGTACTCCCCAGGCGGAATGCTTAATCCGTTAGGTGTGTCACCGAATAGTATACTACCCGACGACTGGCATTCATCGTTTACGGTGTGGACTACCAGGGTATCTAATCCTGTTTGCTCCCCACACTTTCGCACCTCAGCGTCAGTATCGAGCCAGTGAGCCGCCTTCGCCACTGGTGTTCCTCCGAATATCTACGAATTTCACCTCTACACTCGGAATTCCACTCACCTCTCTCGAACTCTAGACTAGGAGTTTTGGAGGCAGTTCCAG
+
GGGGGGGGGGGGGGEGEGGGGEFEFGGGGGGGGGGGGGGGGGGGGGGGGGGGGGGGGGGGGGGFGGFGGFCGGGGGGGGGGGGFDGCFGDGGGGGGGGGGGGGGGGGGGEFFDGGGGGGGGC<DFFGGGGGFGGGGGGGGGGDGGGGGGGGGGGGGDCCFGGGGGF>FGGGGGGGG=EGFGGGGGGFAEGGGGFGFFFBGGGGFGFFFFFFFGEE==FFFFFFAFF>>:FFF<<AB:?:??<>B2??6:?:6<9<<><<:0:@FGGFF0456107946<)6
@M06628:26:000000000-CRM2J:1:1103:21188:17030 2:N:0:102
TAATCTTGCGACCGTACTCCCCAGGCGGAATGCTTAATCCGTTAGGTGTGTCACCGAACAGTATACTGCCCGACGACTGGCATTCATCGTTTACGGTGTGGACTACCAGGGTATCTAATCCTGTTTGCTCCCCACACTTTCGTACCTCAGCGTCAGTATCGAGCCAGTGAGCCGCCTTCGCCACTGGTGTTCCTCCAAATATCTACGAATTTCACCTCTACACTTGGAATTCCACTCACCTCTCTCGAACTCAAGACCAGGAGTTTAGGTGGCAGTTCCGA
+
CFGCFFFAEFGGEGEGGGGGGGGGFGGEGGFGGFGGFGEGE@FEGGGGCCCFEGCGGGGGGEFFGFG<F=FFFGCEGEEGG@DEFFDFGFFEEFG@ADFCFFGEEDBF8B@AFGDF,=CBF,CBFGFGGGFGGGGGGGGGFGGFGGGG<FGGEGE8EFGGGCFGG7DFFD,;;CEEEG6?EGC<DFGC?FGFFFG55F=DFCFFGFFFFFFFGFEC4/43C<;C?A6@<F04<-4)48??F?)8>4?F?01..422:2101:55CFD<2)/::1CG<A4:6
@M06628:26:000000000-CRM2J:1:1103:22735:17119 2:N:0:102
TAATCTTGCGACCGTACTCCCCAGGCGGAATGCTTAATCCGTTAGGTGTGTCACCGAATAGCATGCTACCCGACGACTGGCATTCATCGTTTACGGTGTGGACTACCAGGGTATCTAATCCTGTTTGCTCCCCACACTTTCGCACCTCAGCGTCAGTATCGAGCCAGTGAGCCGCATTCGCCACTGGTGTTCCTCCGAATATCTACGAATTTCACCTCTACACTCGGAATTCCACTCACCTCTCTCGAACTCTAGACTGATAGTTTTGGAGGCAGTTCCAA
+
GGGGGGGGGGDGGGGGGGGGGGGGGGGGGGGGGGGGGGGGGGGGGGGGGGGGGGGGGGGGGGGGGGGGGGGGGGGGGGGGGGGGGGGGGGGGGGGGGGGGGGGGGGGGGGGGFGGGGGGGGGGGFGGGGGF@GGGGGGGGGGGGGGGGGGGGGGGDEFGGGGGGGGGFGGGGGGGGGGCFGGGGGGGCCFGGGFGFFFFGGGGFGFFFFFFFGFFGGGFFFB:4;83>?F:A>BFFFFB??FFF?BFF??FBFAFFFFFFFF?FGGBF605:61<FFFBF4
@M06628:26:000000000-CRM2J:1:1103:13943:17263 2:N:0:102
TAATCTTGCGACCGTACTCCCCAGGCGGAATGCTTAATCCGTTAGGTGTGTCACCGAGCAGCATGCTACCCGACGACTGGCATTCATCGTTTACGGTGTGGACTACCAGGGTATCTAATCCTGTTTGCTCCCCACACTTTCGCACCTCAGCGTCAGTATCGAGCCAGTGAGCCGCCTTCGCCACTGGTGTTCCTCCAAATATCTACGAATTTCACCTCTACACTTGGAATTCCACTCACCTCTCTCGAACTCAAGACTACCAGTATTAAAGGCAGTTCCAG
+
GGGGGGGGGGGGGGGGGGGGGGGGGGGGGGGGGGGGGGGGGGGGGGGGGGGGGGGGGGGGGGGGGGGGGGGGGGGGGGGGGGGGGGGGGGGGGGGGGGGGGGGGGGGGGGGGGGGGFGGGGGGGGGGGGGGGGGGGGGGGGGGGGGGGGGGGGGGGGGGGGGGGGGGGGGGGGGGGGGGFGGGGGGGGGGGGGFGFFFFGGGGFGFFFFFFFGFFGGGFFFFFFFFFFFFFFFFFFFFFF?B?FFFFFFF?BF:>AFFFF??F=CG<AFFBDBFGGFFFF5
@M06628:26:000000000-CRM2J:1:1103:23708:17534 2:N:0:102
TAATCTTGCGACCGTACTCCCCAGGCGGAATGCTTAATCCGTTAGGTGTGTCACCGAATAGCATGCTACCCGACGACTGGCATTCATCGTTTACGGTGTGGACTACCAGGGTATCTAATCCTGTTTGCTCCCCACACTTTCGTACCTCAGCGTCAGTATAGAGCCAGTGAGCCGCCTTCGCCACTGGTGTTCTTCCGAATATCTACGAATTTCACCTCTACACTCGGAGTTCCACTCACCTCTCTCGAACTCAAGACCAGGAGTTTATGAGGCAGTTCCAG
+
FGGGGGGGGGGGEGGGGGGGGGGEGGGGGGGFGGGGGGGGGGGGGGGGGGGFGGGGGGGGCFGGFGFGGGGDGGGGCFGGGGGGGGGGGFGGGGGGGGGGGGGGGGGGGGGGGGGGGGGGGGGGGGGFGGGCGGGGGGGGGGGGGGGGGGGGEGGCFFGFGGGFGGGGGGGGFGG@EEGFDGGGGGGGGGGGGFG=BFBGFFGFGF>DF48FGFCGGG@EFFFFFDEB>D<BFFFFFFFF?FFB2?B??BFBA??A??B:(-5?GGFA><*3<?G<49<BA
@M06628:26:000000000-CRM2J:1:1103:12679:17559 2:N:0:102
AAATCTTGCGATCGTACTCCCCAGGCGGGATGCTTAATGCGTTAACTACGGCACAGAAATTTTCATCCCTACACCTAGCATCCATCGTTTAGGGCGTGGACTACCGGGGTATCTAATCCCGTTCGCTACCCACGCTTTCGTCCCTGAGTGTCAGTAACAGGCCAGTTGGCCGCCTTCGCCACTGGTGTTCCTCCCGATATCTACGCATTTCACCGCTACACCGGGAATTCCGCCAACCTCTCCTGTACTCAAGCTAAGCAGTATTAGATGCAGTTTCAGGG
+
GGGGGGGGGGGGGGFGGGGGGGGGGGGGGGGGGGGGGGGGGGGGGGGGGGGGGG@GGGGGGGGGGGGGGGGGGGGGGGGGGGGGGGGGGGGGGGGGGGGGGGGGGGGGGGGGGGGGGGGGGGGGGGGGGGGGGGGGGGGGGGGGGGGGGGGGGGGGGGGGGGGGGGGGDGGGGGGGGGGFGGGGGFGGGGGGGFGFFFF<FGGFGFFFFFFFGFFGGGFFFF>>EFFF:=ABFB>>FF04,38-).6@BAA?)2:><BFFFB*9FEBFFA@<B9FC<-)4(
@M06628:26:000000000-CRM2J:1:1103:20338:17775 2:N:0:102
TAATCTTGCGACCGTACTCCCCAGGCGGAATGCTTAAAGCGTTAGCTGCGCCACTAGTGAGTAAACCCACTAACGGCTGGCATTCATCGTTTACGGCGTGGACTACCAGGGTATCTAATCCTGTTTGCTCCCCACGCTTTCGTGCCTCAGCGTCAGTATCGGGCCAGTGAGCCGCCTTCGCCACTGGTGTTCTTGCGAATATCTACGAATTTCACCCCTACACTCGCAGTTCCACTCACCTCTCCCGAACTCAAGATCTTCAGTATCAAAGGCAGTTCTGG
+
FFGGGGGGGGGGGGGGGGGGGGGGGGGGGGGDFGGFGFGGGGGGGGGGGGGGGGGGGGGGGGGGGGGGGGGGGGGGGEGGDGGF9EFGGGGFGGGCFGGGGGGFGGGGGDEDFGGGGGGGGFCFGGGGGGFDEFCCEEGGGGFGG7<CCFGGGGGGGGGGGGGGEFEFCCFGFGGGGCE5CGDGFGG7C==DF874>D59CGGFGFFFFFBFFB2C4*1<FBF2.8DFFF2<A5>BF(7:)42<71(7;9(-3>B)))).6:*9:+6-6<643879A4<B<
@M06628:26:000000000-CRM2J:1:1103:20329:17790 2:N:0:102
TAATCTTGCGACCGTACTCCCCAGGCGGAATGCTTAAAGCGTTAGCTGCGCCACTAGTGAGTAAACCCACTAACGGCTGGCATTCATCGTTTACGGCGTGGACTACCAGGGTATCTAATCCTGTTTGCTCCCCACGCTTTCGTGCCTCAGCGTCAGTATCGGGCCAGTGAGCCGCCTTCGCCACTGGTGTTCTTGCGAATATCTACGAATTTCACCTCTACACTCGCAGTTCCCCTCACCTCTCCCGAACTCAAGATCTTCAGTATCAAAGGCAGTTCTGG
+
FGGGGGGGGGGGGGGGGGGGGGGGGGGGGGFEGGFGGFGGGGGGGGGGGGGGGGGGCCFGGGGAFFGD@FFFGGG7BEGGGGGGGGGGGGGGGGGDEGFGCCAFEGGGGGGBCFEFAFGFGGDGGGGGGG=FGGGGG7FFGCCFGGAEEGGGGGGCECGCBFEEGEGGGC9CFEECE8<:EGEGGGGFGCCFFFCFFFFGGGGFGFF?404@FF>C6FF24<7)??EFF>:<4,2113:?22,4,1(74>?A2:4A5)5>92=@>C<<<9B:0(9C5))-)
@M06628:26:000000000-CRM2J:1:1103:13303:17900 2:N:0:102
TAATCTTGCGACCGTACTCCCCAGGCGGAGAACTTAATGCGTTAACTGCGCCACTGAAACCCTATGGGCCCCAACAGCTAGTTCTCATCGTTTACGGCGTGGACTACCAGGGTATCTAATCCTGTTTGCTCCCCACGCTTTCGCACCTCAGCGTCAATAATGGTCCAGTGAGTCGCCTTCGCCACTGGTGTTCTTCCGAATATCTACGAATTTCACCTCTACACTCGGAATTCCACTCACCTCTCCCATATTCTAGCCATCTAGTTTCAAAGGCAGTTCCG
+
GGGGGGGGGGGGGGGGGGGGGGGGGGGGGGGGGGGGGGGGGGGGGGGGGGGGGGGGGGGGGGGGGGGGGGGGGGGGGGGGGGGGGGGGGGGGGGGGGGGGGGGGGGGGGGGGGGGGGGGGGGGGGGGGGGGGGGGGGGGGGFGGGGGGGFGGGGGGGGGGGGGFGGGGGGGGGGGGGGGFFGGGGGGGGGGGGFGFFFFDEGFFGFFFFFFFGFFGGGFFFFFFFFFFFFFFFFFFFFFFF?<<:FBFB?B<BFFFF?BBBBFFGGFFFFFABFFGFBFB2
@M06628:26:000000000-CRM2J:1:1103:8045:18141 2:N:0:102
CATTCTTGCGAACGTACTCCCCAGGTGGGTCACTTATCAATTTCTCTTAGCCACTCAAACCGAAGTCCGAACAGCTAGTGACCATCGTTTACGGCGTGGACTACCAGGGTATCTAATCCTGTTCGCTCCCCACGCTTTCGTCCATCAGTGTCAATATATTGTTAGTTATCTGCCTTCGCAATTGGTATTCTATGTAATATCTATGCATTTCACCGCTACACTACATATTCTAACCACTTCACAATAATTCAAGATAACCAGTTTCAAAGGCAATTCTACAG
+
GFGGGFFFGGECCEFGDGGGGGG@CGGFEGGGGGGGGGCFGGGGGGGGEEFGEGFFA@FGGGCFFDFGGEEGCEFGGFGGGGFFGGC?FGFAFFGGGGGGGDGGGGGGGGGGGGFCEGGGGGGGGGGGGFEFGGGGGGGGGGGGGGGGGGGGGGFGGGGGGGGGAF,@AEGGG??FFGGFGGGGGFGGFGGFDFGFACFCFFGFGFFFFFFFFFFDDE@EFFFFFEFF?FF36@18;@>@EFFEEA<FCEEEF<<CEFF@46=BCGAFF:FFFFCGBFFF.
@M06628:26:000000000-CRM2J:1:1103:4132:18664 2:N:0:102
CATTCTTGCGAACGTACTCCCCAGGTGGGATACTTATCACTTTCGCTTGGCCGCCGAGACCGAAGTCCCGACAGCTAGTATCCATCGTTTACGGCGTGGACTACCGGGGTATCTAATCCCGTTCGCTCCCCACGCTTTCGTCCATCAGTGTCAGTATATAGTTAGTCACCTCCCTCCGCATTGGTTGTTTTATGTGAATTTTATCATTTCCCCCGCTACACCACTTGTTCCGCCATCTTCCCTATAACTCAACACCTACAGTACCAAAGGCAACTTTAGGT
+
GFGGGGGGFGDGGGGGGGGGGGGGGGGGGFGGFFGGGGFAFGGGGDGFFGGEFGGGFGGGGGGGGGGGGCCBEGGGGGCGGGGECAEGGGFFEGGGGGGGGGGGGGGGGGEGGF9EGGGGGGGGGGDCGGBFDCGGGGAEGGGGGG?FFDFFGGGGCAF@EF7,,7,,?,,*44C,*/75*=+0+/*:**2+2:CF+1+++++1+++9A+)*9(-*)*-)401-/)*96*-1((4((4--)(..,6)/-)42,)--1((()-**0<:(4()4((9C--))-
@M06628:26:000000000-CRM2J:1:1103:4151:18671 2:N:0:102
CATTCTTGCGAACGTACTCCCCAGGTGGGATACTTATCACTTTCGCTTGGCCGCCGAGACCGAAGTCCCGACAGCTAGTATCCATCGTTTACGGCGTGGACTACCGGGGTATCTAATCCCGTTCGCTCCCCACGCTTTCGTCCATCAGTGTCAGTATATAGTTATCCCCCTCCCTCCCCAATGGGTTTTCTATTTGTTATTTATGCATTTACCGCCTACCCCACTTGTTCGGGCAATTTCCTTATAACTAAAACCCAACATATCAAAAGCCACCTTTATGT
+
FACFGGGFFGGGGGGFFGGGGGEE8FFGEGFGCCF<CFG<EFGF:F@FGGGFG>EEC:=FFCCGCEFGGGGGCEGGGCEBFF?FBEF+ABFEG@FGGGDCGGFFGGGGGEG@FFFDFGGCGFFC7CEGCGC7CEEC>8FEGEGGGCFGFFGGGCFGGFG;?F7,7,,,64=5**=48**8*<0;*2*=*+4++1++10+3++4+3++7AA2*:((/*/,(.((()-*1.*(((((((-.))))))).9)).)))41((((()***042(()48(29))).-
@M06628:26:000000000-CRM2J:1:1103:14831:19063 2:N:0:102
CACACTTGCGTGCGTACTCCCCAGGCGGAACACTTAACGCGTTGGCTACGACACCGGAGGGGTCGATTCCCCCGACACCTAGTGTTCATCGTTTACGGCCAGGACTACAGGGGTATCTAATCCCTTTCGCTCCCCTGGCTCTCGTCCATGAGCGTCAGTGATGGCCCAGCAGAGCGCCCTCGCCACTGGTGTTCTTCCCGATATCTACGCATTTCACCGCCACACCGGGAATTCCCTCTGCCTCTCCCACACTCAAGCCCAACAGTTTCCACTGCCAGGAT
+
FGFFGGGGGGGEGGGGGGGGGGFCGGGGGGGEGGGGGEGGGGG:E@FFCCCGGGGGCGD@EGC=F:FGGGGF7FCGC@D,,CFFF9@?EFGGF@BFFFGEEDFF<<DFGGGECFE8;FFFFA@>FGGG*CCGGGGF*17:,>FG1F9CFGDEC8:1=CFGFACBFF>:FF?*2CF1?E*8F8=DDD?EFG?>DF7?F67<EE=@D69<)54BC4::7F(3(,6(783)(5(4).4264:).825>((0(22<128?84(,4,)0*3.)5)/9536*))-3,
@M06628:26:000000000-CRM2J:1:1103:4079:19155 2:N:0:102
AATCTTGCGACCGTACTCCCCAGGCGGAATGCTTAATCCGTTAGGTGTGACACCAAAGGGCAAGCCCCCTGACGTCTGGCATTCATCGTTTACGGTGTGGACTACCAGGGTATCTAATCCTGTTTGCTCCCCACCCTTTCGTACCTCAGCGTCAGTATCGAGCCAGTGAGCGGCCTTCGCCACTGGTGTTCCTCCAAATATCTACGCATTTCACCTCTACACTTGGAATTCCACTCACCTTTCTCGAACTCTAGACTGCTAGTTTACATGGCAGTTGCAG
+
=FCCFA<E@@@7BF6FFF8CBF,,FFGGFFFGFFF9F,CFFE@F<EEGCDC9@@<F@FF@FF,B<,DB>C=FF=FGGFGGFCCGGEEF:=EFGDGFCFGGDG,B,4,FFDEFFE=9DF,E,5:AFFAA9,A>33+8>AFG>FCGC,@:@@3@EGGGGF@:*C*C@DFGACG*7CC>FG;8C59CCFF6A:CC77)8F=79EC+;A>0B);AFEE<7*7;>FDE=@F?<4).)))<((,42)).).-)4:?F)).6242(6A7=:9626)1(,(1>5252,
@M06628:26:000000000-CRM2J:1:1103:4088:19171 2:N:0:102
TAATCTTGCGACCGTACTCCCCAGGCGGAATGCTTAATCCGTTAGGTGTGACACCAAAGGGCAAGCCCCCTGACGTCTGGCATTCATCGTTTACGGTGTGGACTACCAGGGTATCTAATCCTGTTTGCTCCCCACACTTTCGTACCTCAGCGTCAGTATCGAGCCAGTGAGCCGCCTTCGCCACTGGTGTTCCTCCAAATATCTACGAATTTCACCTCTACACTTGGAATTCCACTCACCTCTCTCGAACTCTAGACTGATAGTTTACAGGGCAGTTCCAG
+
GFFGGGGGGGGGGGFGGGGFGGGGGGGGGGGGGGGGGGGGGGGGGGGFGGGGGGGGGGGDGGGFGGGGGGGGGGGGCGGGFGGFGGGGGGGGGGGEGGGGGGGGGCFFGGGFE8EGGGGGGGGFFGGGGCFCEEGEGFGGFGGGGGGGGGGEGGGGGGCGEFGGGGFFFGFGGGG>CEGFGGGDGFFGGGGGGFGFA6=FC?FFGFA?:48+;?CGFGFFCE@FFFFFFF@EEEAFF122>?<8<<8FB6:9<AAFFFF>F<F?GGFFADFFBBG9<AAA<
@M06628:26:000000000-CRM2J:1:1103:24929:19196 2:N:0:102
TAATCTTGCGACCGTACTCCCCAGGCGGAATGCTTAATCCGTTAGGTGTGACACCAAAGGGCAAGCCCCCTGACGTCTGGCATTCATCGTTTACGGTGTGGACTACCAGGGTATCTAATCCTGTTTGCTCCCCACACTTTCGTACCTCAGCGTCAGTATCGAGCCAGTGAGCCGCCTTCGCCACTGGTGTTCCTCCAAATATCTACGAATTTCACCTCTACACTTGGAATTCCACTCACCTCTCTCGAACTCTAGACTGATAGTTTTGGAGGCAGTTCCGG
+
GGGGGGGGGGGGEGGGGGGGGGGGGGGGGGGGGGGGGGGGGGGGGGGGGGGGGGGGGGGGGGGGGGGGGGGGGGGGGGGGGGGGGGGGGGGGGGGGFGGGGGGGGGGGGGGGGGGGGGGGGGGGGGGGGGGGGGGGGGGGGGGGGGGGGGGGGGGGGGGGCGGGGGGGGGGGGGGGGGGFGGGGGGGGFFGGGFGFFFFGCFGFGFFFFFFFGEFGFGFFFFFFFFFFFFFFFFFFFFFF?FFFFFFF?31<9>DFFFF>BDFFGGFF>2FBFFCGFF9?9
@M06628:26:000000000-CRM2J:1:1103:6384:19433 2:N:0:102
TAATCTTGCGACCGTACTCCCCAGGCGGAATGCTTAATCCGTTAGGTGTGTCACCGAATTGCATGCAACCCGACGACTGGCATTCATCGTTTACGGCGTGGACTACCAGGGTATCTAATCCTGTTTGCTCCCCACGCTTTCGCACCTCAGCGTCAGTATCGAGCCAGTGAGCCGCCTTCGCCACTGGTGTTCCTCCGAATATCTACGAATTTCACCTCTACACTCGGAATTCCACTCACCTCTCTCGACCTCAAGACTACCAGTATGAGAGGCAGTTCCAG
+
FEGGFGGFGGCCEEFGGGGGGEGCCGGEGGGGGFF@EFGGEGFGGGFGFGFGGGGGGGGEGFFGGFGFG<CFCFCGDGGGGD9FGFGFGFGGGGGGFGFDGDGFGFGGGGDEBFGGD9CECEGDFG89>E8DCGGGGGEGCCCECFCFGGCEEBEEG@DEGC>DG:BEFFC4C7=C8EF>?EG<FGC?C@EGFFF4>A)95C??CFFFFF?FGA)C7>34<574?:5)370>>)4<BF>?BF773,8)49F?:?<7<D>7BFFFGGFFF)933:DD<AA44
@M06628:26:000000000-CRM2J:1:1103:23496:19680 2:N:0:102
CATTCTTGCGAACGTACTCCCCCGGTGGAATACTTAATGCTTTCGCTCAGTCGCGTACTGTATATCGCACACAACGAGTATTCATCGTTTACGGCGTGGACTACCAGGGTATCTAATCCTGTTTGCTCCCCACGCTTTCGCGCCCCAGTGTCAGTAACAGCTTAGTGAGCTGCCTTCGCAATCGGTGTTCTGTGTAATATCTAAGCATTTCACCGCTACATTACCCATTCCGCCCACCTCAACTGTACTCAAGAGTACCAGTATCAATGGCAATTCTACGG
+
D6ECEFGFGFCCGGGGFGGGGG7@@FGE,6CFFGGGEGGGFGGABF7FCCFGGGGF=@DFFGGGG?C7CCFGEFGEDEFEFE<F9FGGGGGFCCGBF@E+FFGEG@FF:?<<ADFDDGFFGFGAFFEDGF+8BE7BF77?E>E+*@;@@@E<;CDE,@;9DG7;:<DDBFFCGGC,AE=)//,87C?AC;C71;CA+1+;9<@F7A=;;AC7+)(2:>()9):4*(*0)1:2:B(-4,4:?00)849FA)63))(.<.)),)9*2A<<4:F18>7D)))-4
@M06628:26:000000000-CRM2J:1:1103:19696:20391 2:N:0:102
TAATCTTGCGACCGTACTCCCCAGGCGGAATGCTTAATCCGTTAGGTGTGTCACCGAACAGTATACTGCCCGACGACTGGCATTCATCGTTTACGGTGTGGACTACCAGGGTATCTAATCCTGTTTGCTCCCCACACTTTCGTACCTCAGCGTCAGTATCGAGCCAGTGAGCCGCCTTCGCCACTGGTGTTCCTCCAAATATCTACGAATTTCACCTCTACACTTGGAATTCCACTCACCTCTCTCGAACTCAAGACCAGGAGTTTGTGAGGCAGTTCCGG
+
GGGGGGGGGGGGGGGGGGGGGGGGGGGGGGGGGGGGGGGGGGGGGGGGGGGGGGGGGGGGGGGGGGGGGGGGGGGGGGGGGGGGGGGGGGGFGGGGFGGGGGGGGGGGGGGGFGGGGGGGGGGGGGGGGGGGGGGGGGGGGGGGGGGFGGGGGGGGGGGGGGGGGGGGGGGGGGDGGGG>GCDDFGGCGGGGFAGFFFFGGGGFFFF;AFDFDCCF6F@EEFFFFFF?AF?A).9B?0>?<:??BFFFB?:<B??A:00::?><CGF74<F?(3DGFFFF(
@M06628:26:000000000-CRM2J:1:1103:19677:20395 2:N:0:102
AATCTTGCGACCGTACTCCCCAGGCGGAATGCTTAATCCGTTAGGTGTGTCACCGAACAGTATACTGCCCGACGACTGGCCTTCATCGTTTACGGTGTGGACTACCAGGGTATCTAATCCTGTTTGCTCCCCACACTTTCGTACCTCAGCGTCAGTATCGAGCCAGTGAGCCGCCTTCGCCACTGGTGTTCCTCCAAATATCTACGAATTTCACCTCTACACTTGGAATTCCACTCACCTCTCTCGAACTCAAGACCAGGAGTTTGTGAGGCAGTTCCGA
+
CFD,CF@FGEFCGGG7FFGGE88<CC@FEEGG,E@CECE:F,CGGFGF:6FGFFEGGG@FFAAE,E,:99FCFCCCFGGC,9B5?,EFFFE@A?BFFC=F<FE<BFG8FEB3DFF=D,6=,FFFGFFFG?DGF=BF8DGGGGGF:,3,@C68:CC,7>=E:A5F:45,92?,**1/8CFEGCDFGE<=CCCCCGAFFFDCCF7:A>6F:8AGEEG*C<<EFFA4A<F9F)6))64::::247:2)36?03).(5-44:?2057C9)8<4F?B?*C4<)4(
@M06628:26:000000000-CRM2J:1:1103:9821:20401 2:N:0:102
TAATCTTGCGACCGTACTCCCCAGGCGGAATGCTTAATCCGTTAGGTGTGACACCAAAGGGCAAGCCCCCTGACGTCTGGCATTCATCGTTTACGGTGTGGACTACCAGGGTATCTAATCCTGTTTGCTCCCCACACTTTCGTACCTCAGCGTCAGTATCGAGCCAGTGAGCCGCCTTCGCCACTGGTGTTCCTCCAAATATCTACGAATTTCACCTCTACACTTGGAATTCCACTCACCTCTCTCGAACTCTAGACTGATAGTTTTGGAGGCAGTTCCGG
+
GFGGGGGGGGGGGGGGGGGGGGGGGGGGGGGGGGGGGGGGGGGGGGGGGGGGGGGGGGGGGGGGGGGGGGGGGGGGGGGGGGGGGGGGGGGGGGGGGGGGGGGGGGGGGGGFGGGGGGGGGGGGGGGFGGGGGGGGGGGGGGGGGGGGGGGGGGGGGGGGGGGGGGGGGGGGGGGGGGGFGGGGGGGGGGGGGFGFFAFGGGGFGFFFFF;FFFEGGGFEFFFFFAFF9FEEECFFFF3:>:)(5?:FBBFFF>>AFFFFFFB@FGF:;B?BFFGGFFF<B
@M06628:26:000000000-CRM2J:1:1103:13185:20799 2:N:0:102
TAATCTTGCGACCGTACTCCCCAGGCGGAATGCTTAATCCGTTAGGTGTGACACCGAATAGCATGCTACCCGACGTCTGGCATTCATCGTTTACGGCGTGGACTACCAGGGTATCTAATCCTGTTTGCTCCCCACGCTTTCGCACCTCAGCGTCAGTATCGAGCCAGTGAGCCGCCTTCGCCACTGGTGTTCCTCCGAATATCTACGAATTTCACCTCTACACTCGGAATTCCACTCACCTCTCTCGAACTCAAGACCACCAGTATTAAAGGCAGTTCCAG
+
FGGGGGGGGGGGGGGGGGGGGGGGGGGGGGGGGGGGGGGGGGGGGGGGGGGGGGGGGGGGGGGGGGGGGGGGGGGGGGGGGGGGGGGGGGGGGGGGGGGGGGGGGGGGFGGGGGGGDFGGGGGGGGGGGGGGGGGGGGGGGEGGGGGGGGGGGGGEGGGGGGGGGACEGFGGGGGGGGGFGGGGGGGGGGGGFFG4BB>GGGGFGFFFFFBFGFAEFGFFFFFBFF>BFFFFFFFFFFFFBB<?B?:@78?AA(5A?B?BFB59>FAA<BF<?BGDFFFA.
@M06628:26:000000000-CRM2J:1:1103:6781:21123 2:N:0:102
TAATCTTGCGACCGTACTCCCCAGGCGGAATGCTTAATCCGTTAGGTGTGACACCGAAGGGCAAGCCCCCCGACGTCTGGCATTCATCGTTTACGGTGTGGACTACCAGGGTATCTAATCCTGTTTGCTCCCCACACTTTCGTACCTCAGCGTCAGTATCGAGCCAGTGAGCCGCCTTCGCCACTGGTGTTCCTCCAAATATCTACGAATTTCACCTCTACACTTGGAATTCCACTCACCTCTCTCGAACTCTAGACTGATAGTTTAGGAGGCAGTTCCAG
+
FEGFGGGGGGCFEGGGGGGGGGGGGGGGGGGGGGFEEFGFCGGGGGGGGGGGGGGDEGGGDGFDGFGDEGGDDFGGGGGFFGCFEGGGGGGGGGGGGGGGGGGGFGFGGGGGGGGFGCFDGGGGGGGGGGGGGGGGGGGGGGGGGGGGGFGEGEGGGFGGGD7:FF8F9CFFGDGECEG>EGGGGGGGGGGGGFGFFFAFGGGFGFFFFF?FCDFGGGFFABBFFFFFAFDA4:AFFFFBFFF?><?FF<44A2544AFDFFFF>FA2?>4(6:CFFFFFA
@M06628:26:000000000-CRM2J:1:1103:11940:21138 2:N:0:102
CAGCCTTGCGACCATACTCCCCAGGCGCTGTACTTAACACTTTCGCTACGTCCGCGAGACTGTGGGAGGCCCCACGGACTAGTACAGATCGTTTACAGCTAGGACTACCGGGGTATCTAATCCCGTTCGCTCCCCTAGCTTTCGTGCCTCAGCGTCAGAAGGATCCCAGAGAGCCGCTTTCGCCACCGGTGTTCCTCATCATATCAACGCATTTCACCGCTCCACAATGAGTTCCGCTCTCCTCTGATCCCCTCAAGACTTGTGGTTTCAAACGCAATTC
+
GFGGGGGGGGGGGGGFGGGGGGGGGGGGGGGGGGGGGGGGGGGGGGGGGGGGGG+@FEGGGGGGGGGGGGGGGGGCCGGGGFGGGGEFGGGFGGGGEFGGGGGGGGGGGGGGGGEFGGGGGGGGGGGGEGGGGGGGGGGGGGGGDDGFGGG6FGGGGGDFGFGDGGGGGDGFGGGGGDGFGGGGGGGGGGGGGFGFFFFGGG?AFFFFEFFFGBFGGGF>9BFBFFF*8=<FA<FBFFFFFB97<?<=5<?B08??757AB7F?D087<AFF?:CD>:44
@M06628:26:000000000-CRM2J:1:1103:22577:21279 2:N:0:102
CATTCTTGCGAACGTACTCCCCAGGTGGGTCACTTATCAATTTCTCTTAGCCACTCAAACCGAAGTCCGAACAGCTAGTGACCATCGTTTACGGCGTGGACTACCAGGGTATCTAATCCTGTTCGCTCCCCACGCTTTCGTCCATCAGTGTCAATATATTGTTAGTGATCTGCCTTCGCAATTGGTATTCTATGTAATATCTATGCATTTCACCGCTACACTACATATTCTAACCACTTCACAATAATTCAAGATAACCAGTTTCAAAGGCAATTCTACAG
+
GGGGGGGGGGGGGGGGGGGGGGGGGGGGGGGGGGGGGGGGGGGGGGGGGGGGGGGGGGGGGGGGGGGGGGGGGGGGGGGGGGGGGGGGGGGGGGGGGGGGGGGGGGGGGGGGGGGGGGGGGGGGGGGGGGGGGGGGGGGGGGGGGGGCFEFGGFGGGGGGGGGG9BEGGGGFGGGGGGGFGGGGGGGGGCGGGFGFFFFGGG:FCFFEFF?FGFDGGEFEDFFFF?FFFFFFFFDEFFFFEFFFFEFFFFFFFAEEEF??FDFFFGFDFFFFFFD7:4>A)
@M06628:26:000000000-CRM2J:1:1103:26160:21610 2:N:0:102
TAATCTTGCGACCGTACTCCCCAGGCGGAATGCTTAATCCGTTAGGTGTGTCACCGAATTGCATGCAACCCGACGACTGGCATTCATCGTTTACGGCGTGGACTACCAGGGTATCTAATCCTGTTTGCTCCCCACGCTTTCGCACCTCAGCGTCAGTATCGAGCCAGTGAGCCGCCTTCGCCACTGGTGTTCCTCCGAATACCTACGAATTTCACCTCTACACTCGGAATTCCACTCACCTCTCTCGACCTCAAGACTACCAGTATGAAAGGCAGTTCCAG
+
AEEFCEFFDEEGCCCFGCFGGGGEGGGGDEDC9EFGDGFFGGGGGCDFFGG,FFGGGDCD<FGFFFEFC=FB7FF@FFCFFFE,@AFGGGFGGGE7F7FGEGEFDFDFGDCFF@EGGGGGGGDFFFDFGGGGBFEEGGGGFGGEGGFGDGGGCEGGGFGC:FGGG7FFC9,;CCEGGGGFGGGGGG=F6@C7DCFFDF377+2;C@D6>>B9>>BFFFBBB<?9F:3BBF45.).6,(:2).)2344)(3127042068?()/7C9<2A4/,3(926>AF2
@M06628:26:000000000-CRM2J:1:1103:22629:21846 2:N:0:102
TAATCTTGCGACCGTACTCCCCAGGCGGAATGCTTAATCCGTTAGGTGTGACACCGAAGGGCAAGCCCCCCGACGTCTGGCATTCATCGTTTACGGTGTGGACTACCAGGGTATCTAATCCTGTTTGCTCCCCACACTTTCGTACCTCAGCGTCAGTATCGAGCCAGTGAGCCGCCTTCGCCACTGGTGTTCCTCCAAATATCTACGAATTTCACCTCTACACTTGGAATTCCACTCACCTCTCTCGAACTCTAGACTGATAGTTTAGGAGGCAGTTCCAG
+
GDGGGGGGGGCFCFFDFFGGGGGGGGGGDGGGGGGGGGGGGGGGGGEFGGGECGG>FCFGGGGGD@FGG@CEEGGGGF78FFFFGGGFGGFGGGGGGFGGGFGGGGFGGGGGG?CAGGG9FGFGGGGFGGBEEFGGGCGGGGGGGFGCGEFEEGGEGGDF>EFEE:CGC99DF=?GEGF5;?5DGG6=*=:@FFGFFFFGGGGFGA>?FF0=FAFFGGD>A<:F@AF)6?2<A2<A0:>17:FF?3:FB?6)64<B2A>0AA*=DG><)6:001CC4>A<6
@M06628:26:000000000-CRM2J:1:1103:20744:21993 2:N:0:102
CACCCTTGCGAGCATACTCCCCAGGCGGGATACTTGACGCGTTAGCTACAGAACTGAACGGTTTTAAATCGACCAGAACTTAGTATCCATCGTTTACGGCTAAGACTACTGGGGTATCTAATCCCATTCGCTCCCTTAGCTTTCGTCTCTCAGTGTCAGTCATGGCCCAGCAGAGTGCTTTCGCGATTGGTGTTCTTCCTAATATCTACGCATTTCACCGCTACACTAGGAATTCCCTCTGCCCCTACCTAACTCAAGCTTTATATTTTCAACTGCCGGTT
+
GGGGGGGGGGGGFFGGGGGGGGGGGGGGDGGGGGGEGGGGGGGGGGGGGGGGGGGGFGGGGGGGGGGGGGGGGGEGFGGGAFGGGGGGGGGGGGGGGGEDGEG<FGGGGGGGGGGECFGGGGFGFGGGGAEC=@CGGFFGG7E;>FGGGFEGEGC@FGGGGGAEFGGGGGGFG=7E9DFFGG**85EGGGGGGFGFFCFCG7@ACFF?;)2)97)+;C;6>BFBF7@FBFF42))6441?:B?:<B?F??2::A9<0,7?6<==D+.6-)14<<7*:(472
@M06628:26:000000000-CRM2J:1:1103:13186:22093 2:N:0:102
TAATCTTGCGACCGTACTCCCCAGGCGGAATGCTTAATCCGTTAGGTGTGTCACCGAACAGTATACTGCCCGACGACTGGCATTCATCGTTTACGGTGTGGACTACCAGGGTATCTAATCCTGTTTGCTCCCCACACTTTCGTACCTCAGCGTCAGTATCGAGCCAGTGAGCCGCCTTCGCCACTGGTGTTCCTCCAAATATCTACGAATTTCACCTCTACACTTGGAATTCCACTCACGTCCCTCGAACTCAAGACCAGGAGTTTAGGAGGCAGTTCCGG
+
CCFFCDEEEEGE@CEGGGGGGGGGGGGGGGGGGGGGGGFGGGGGGGFFFCFGGG<@FGGGGGGGGEGGFFDGGGGGGGGGFFFFFGGCGFCFGGGGGFGGGGGGFFFGGGGFGGGGGDFAGGF<FGGDDEDGGGGGGGGFGGGGGEGCFGGEGGGCECFFG77CGGDFGFGGF778C=GFG5798DE?CCEFFAGAFFFG7CG+@FFFFFFFGFFF75;FFC169<7:A?>BFA22:04(4(-(-.,51.()).4-8(16<0.8<0.-3)81::DGF4A:,
@M06628:26:000000000-CRM2J:1:1103:23909:22128 2:N:0:102
TAATCTTGCGACCGTACTCCCCAGGCGGAATGCTTAATCCGTTAGGTGTGAAACCGAAGGGCAAGCCCCCCGACGTCTGGCATTCATCGTTTACGGTGTGGACTACTAGGGTATCTAATCCTGTTTGCTCCCCACACTTTCGTACCTCAGCGTCAGTATCGAGCCAGTGAGCCGCATTCGCCACTGGTCTTCCTCCAAATATCTACGAATTTCACTTTTACACTTGGAATTCCACTCACCTCTCTCGAACTCTAGACTGTAACTTTACAGAGCAGTTCCAG
+
C-6;,;,,-6@B+769C,,6;CG,,C+@F@C8,,<F,FAFFCE:FCGGFC<,CE6@F+@F7CD,F=<,=>F>>ECGGE?=,9E,CFA<?B?FDE4+B=F7>,3C>>,E?F8F==EFE=9@FCF=CFFF;38<>B>B:BFFFEGGG>B,@D7@:CECF99,>*;BFFCCF9,;,:=*;:,+=:5>DDG<+>C:F8:.0;;DC9C=FF>().:7CAD9:+-.4<AD*69?2?0>42).1(4(,.,,))49?0(-.4-:9A:))-*9*<>D92*44)9DF244.
@M06628:26:000000000-CRM2J:1:1103:8745:22143 2:N:0:102
CAGCCTTGCGACCGTACTCCCCAGGCGGGATGCTTAACGCGTTAACTGCGGCACCGAAGGTGGACCCTCCGACACCTAGCATCCATCGTTTACAGCGTGGACTACCAGGGTATCTAATCCTGTTTGCTCCCCACGCTTTCGCACCTCAGCGTCAGTACTCGTCCAGGTGGCCGCCTTCGCCACTGGTGTTCCTCCAGATATCTACGGATTTCACTCCTACACCTGGAATTCCGCCACCCTCTCCGAGACTCAAGCCCTGCAGTTTCAAGTGCAATTCAACG
+
<EF<<FGEFGDFDGGGEGGCCFG,DFF7@F7@CCF<FD@6@CFGGGGDCGDCGFECCFEEE<FDF9:FGGG7>C=4??<FFG8FF<F:FDFFGGCCCGGGGFGG<FD<FC@FFGFGGAFGGF@DGGGFDFCFFG7CFCECEEG8<:CGFGG:C8CFGGFCEFGGGC8C6CCF7=7*397BG5E6752:ECFGFFGFFFFDEG+9CFFB>B>FF96CF9?B7?:1:?>FFFAA(41(4:<2?48:6;;59.)5,)4((.4:?78=7+)):AF2)5::<:4)-
@M06628:26:000000000-CRM2J:1:1103:23990:22269 2:N:0:102
CATTCTTGCGAACGTACTCCCCAGGTGGGATACTTATCACTTTCGCTTGGCCGCCCAGGTCTCAAGGACCCGGACAGCTAGTATCCATCGTTTACGGCGTGGACTACCAGGGTATCTAATCCTGTTCGCTCCCCACGCTTTCGTCCATCAGCGTCAGTATATGGTTAGTCAGCTGCCTTCGAAATCGGTGTTCTATGTAATATCTATGCATTTCACCGCTACACTACATATTCCGCCAACTTCACCATAACTCAAGACGACCAGTATCAAAGGCAATTCTA
+
GEGGGGGGGGGGGGFGGGGGGGGGGGGGGGGGGGGGGGCCFGGGEFGGFGGGEFEGGGGFGGFGGGFCF77>BFGGGGG9??FF,A@EF:FFCGGDGGGGDCCFGGF8FFGGGGGGC,DEDFG9FFFGG@DFFG@GE7FECGC>FCEFG,@CC3;EE;D,>FFFGD?,?B,:?@G?CCFF>*,*9FGCGEGGFA88AFACFC76CFF?=+98C<5:7*(69>FFC;FAFFEBBFF6?FB<84)4<A?F<27AB<8)).49(-))2<))-49)(37*(-)-)
@M06628:26:000000000-CRM2J:1:1103:16585:22285 2:N:0:102
TAATCTTGCGACCGTACTCCCCAGGCGGAATGCTTAATCCGTTAGGTGTGTCACCGAATAGCATGCTACCCGACGACTGGCATTCATCGTTTACGGTGTGGACTACCAGGGTATCTAATCCTGTTTGCTCCCCACACTTTCGTACCTCAGCGTCAGTATAGCGCCAGTGATCCGCCTTCGCCACTGGTGTTCTTCCGAATATCTACGAATTTAACCTCTACACTCCGAGTTCCACTCACCTCCTTCGAACTCAAGACCATGAGTTTATGCAGCTATTCCAA
+
FCEFFFGFFG7CEGGGD<F<CCDGGGGC+:F<FGGGCFFCEG8C:@ECFBFFEGG7@F?,CCEFFFGGFEFGG@C7BB:<FCGGF<FGGGGGFFEEEBFG7,,8B=,,::FGGFGFCFGG9>8BFEDAF9DFEGEGGGGGD=FFCFCE>6D6@EG8<@DF,,*4@F*D9D,=,,*1*49?;**122AC6/:8@+=B)85CC7+1;A>;)8:A+/7+:27)7)(1)(279F()62-)((.32((())-8(01))(,)481)-7)9>E6)))*.)(226))-)
@M06628:26:000000000-CRM2J:1:1103:21406:22378 2:N:0:102
TAATCTTGCGACCGTACTCCCCAGGCGGAATGCTTAATCCGTTAGGTGTGACACCGAAGGGCAAGCCCCCCGACGTCTGGCATTCATCGTTTACGGTGTGGACTACCAGGGTATCTAATCCTGTTTGCTCCCCACACTTTCGTACCTCAGCGTCAGTATCGAGCCAGTGAGCCGCCTTCGCCACTGGTGTTCCTCCAAATATCTACGAATTTCACCCCTACACTTGGAATTCCACTCACCTCCCTCGAATTCTAGACTGATAGTTTACATGGCAGTTCCAG
+
FCFFEFFFFGDECFFG@FFGGC<66CF7:CFEFFF@,CFFGGGGGGGGGCFGGGFDEF@6FGGG<D<FFG:B:B=F@FGGGGGGGGGGGGGGDFFECGCFDGGGFFFC8FEEDGGFGGGGGFGGGF=9EF7DEGEEGFGFGGGG<:,,@ED8@C:CFGGGG@CDG7EF,;E4:*/:?5A:EE5CCF63*=7@+;@5A/8*9<47:F:3>FBFG2)+*:3:?>?)/69))1)6444<??B??0(-819)(.3:A):AA<:D<<?@GC9>)-*,../949>AA
@M06628:26:000000000-CRM2J:1:1103:13052:22540 2:N:0:102
CATTCTTGCGAACGTACTCCCCAGGTGGGATACTTATCACTTTCGCTTGGCCGCCGAGACCGAAGTCCCGACAGCTAGTATCCATCGTTTACGGCGTGGACTACCGTGGTATCTAATCCCGTTCGCTCCCCACGCTTTCGTCCATCAGTGTCAGTATATAGTTAGTCACCTGCCTTCGCAATTGGTGTTCTATGTGATATCTAAGCATTTTACCGCTACACCACATGTTCCTTCAACTTCACTATAACTCAAGACCTACAGTATAAAAGGCAATTTTATGG
+
FCCFCFFCACGF@FEGGGGEGGG7CFEFECF<EECGGCGGGGFGGGGGFEFFCEF@FGBCDFCGG@F<<FEGGGGGGEGFGGGF9DCFEFGG7FFDC7F7,EFECG3<FD9CAFAADFGFEECCEE+,5:C,::+@FGCEGEGCFFF9FGFFFGG;C9E9DGGGGEGFCEF4,:,?:CC)=*=6*1AC5+=:+3CFFA7::+<+1)/73+)+2)3*9593:??15)9/69A))6<2-)6<:7)6).-0)62:28,4082:).@?D9<9<,)4(.DG:<-6.
@M06628:26:000000000-CRM2J:1:1103:12950:23099 2:N:0:102
CAGCCTTGCGACCATACTCCCCAGGCGGAACACTTAACGCTTTCGCTACGGCCGAGAGGATGTGGAAGTCCCCTCAACCCAGTGTTCATCGTTTACAGCTAGGACTACCGGGGTATCTAATCCCGTTCGCTACCCTAGCTTTCGTGCCTCAGCGTCAGAGAAGACCCAGTGTTGCGCCTTCGCCACCGGTGTTCCCTATGATATCAACGCATTTCACCGCTCCACCATAAGTTCCCAACACCCCTGTCTTCCTCAAGCTTGGTGGTTTGAAACGCAATTC
+
GGGGGGGGGGGGGGGGGGGGGGGGGGGGGGGGGGGGGGGGGGGGGGGGGGGGGG+@FGGGGGGFGGGGGGGGGGGGGGGGGGGFAFFFGGGFGGGGGGFFGGGGGFGGGGGGGGGGGGGGGGGGGFDFGGGGGGGGGGGFFGGGGGG8CGFGGGGGEGFGGGGGGGGGGGGGGGGGGGE?FGGGGDGGG87CDFGFFAAFE<@6C6A3>E>BDA<CG?30(233FFFF?6><AFBFDBFFBBFF<::FB)654>>?3429:1/<C:?BFA=<<4CD((..
@M06628:26:000000000-CRM2J:1:1103:12976:23229 2:N:0:102
TAATCTTGCGACCGTACTCCCCAGGCGGAATGCTTAATCCGTTAGGTGTGTCACCGAATTGCATGCAACCCGACGACTGGCATTCATCGTTTACGGCGTGGACTACCAGGGTATCTAATCCTGTTTTCTCCCCACGCTTTCGCACCTCAGCGTCAGTATCGAGCCAGCGAGCCGCCTTCGCCACTGGGGTTCCTCCGAATACCTACGAATTTCACACCTACACTCGGAATTCCCCTCACCGCTCTCGAACTCAAGACTAGCAGTATCAAAGGGAGTTCCAG
+
C;<66<@;6@FC::8CFDFCCFEGCFFGDFGFGFC<EG6@7CC68FC<FC@CEFD@@FCFGDE<A,BEFF:=B7FCF=CE,=?<EF<FE?<AFGCG7BGC>:,,D,>8F>FD,7EF;@FGF,,BFG,@EGB=CDCEGEGGC8C8FF,BBFCCB:81D;>,6<:*5,2*4*C4CG5*=C9A8CGDFDC**/:**+2)..7<C+<*:?>:4.8FG2)+**.52074F?E31>)6-).,4,41((39(,,9042.484).-4(()1*2+)))-9((.97().46
@M06628:26:000000000-CRM2J:1:1103:7716:23466 2:N:0:102
TAATCTTGCGACCGTACTCCCCAGGCGGGATGCTTAACCCGTTAGCTGTGTCACTAAGTCCGAAAACCCCTCACGTATGGCACTCCTCTTTTACGGTGTGGAACCAAAGTATCTCTACTCGTGTTCTATCTCCACACTCTCGCACCAGCGTGACTGTATTGTGACTGTGAGCCCCCCGCGATCCGTGTTCTACGCCATATATATACATATCTCCCCTCTACACTATGTACTCCACTCACCTCTCTAATACTATAGACACATAGTTTATGAGATAGCTACAG
+
@C<FFGGFGGGDGGGGGGGGGFGDG8FF:FF6FGGGC6,C+CFE7,C<6C6,CF,,C<,,,,8B++:F:B++B4,F8,9,,:,,,,9?,C,,,9+BF78+4,,8+,+,:,,:5C,@,,=,+AA>,33,,C=,@3@B:DC,,++@7F,,,5****,3@=A,@,2,,,?2,,,*11*1**/)*3//*2*2*1<++))):);@+<46+;+)*/.*2.(:FC()4-()))*/)0)-()44:4(4)4).4))*).))).)6))(.))010+6)))*)))2*.4)).
@M06628:26:000000000-CRM2J:1:1103:6430:23621 2:N:0:102
CAGCCTTGCGACCATACTCCCCAGGCGCTTTACTTAACACTTTCGCTAGGTCCCGCAAACTTACTGAGCCCCCACCGAGTAAGACACATCTTTGACATGGAGGACCAGCGGATCTAATCATGTCCTGTGCTCACGTAGCTGTGCCGCCCCATCATCAAAAGGCTAGCAAGCTGCCGTCGTCATCAGTGGTCTTTGTCATAATGACTACTCTCTTCACCTCTTCACAACTATCTCCAATCTCCTCCTCATCCCCCAATTATCGTGTCATCAAACCGAATCC
+
GGA-CFGGGGG7@+CECFGGFF<FC,F++,,CFFFCCC,,CFFE,BF,+C,6,,++8+@FG99,,C,,,,:BFG7?=F+?4,,,:,4,9,,,CF,E,9,BF,+BD+B=,8>++@9,,,,,C,58,,,,,8,C9E,D,,+63D,,,+6++4+,7,,,@9,,63,@,,,,,,**4<;*1*;/8*,++*,4,B981+11=8F7,7,+*++/+/)201/1;?@2.)))2)*)/))/))))()/)15).(.(*..4((-(43)).)(0)*0))).14<())(-()
@M06628:26:000000000-CRM2J:1:1103:6410:23628 2:N:0:102
CAGCCTTGCGACCATACTCCCCAGGCGCTGTACTTAACACTTTCGCTACGTCCGAGAGACTGTGGGAGGCCCCACGGACTAGTACAGATCGTTTACAGCTAGGACTACCGGGGTATCTAATCCCGTTCGCTCCCCTAGCTTTCGTGCCTCAGCGTCAGAAGGATCCCAGAGAGCCGCTTTCGCCACCGGTGTTCCTCATCATATCAACGCATTTCACCGCTCCACAATGAGTTCCGCTCTCCTCTGATCCCCTCAAGACTTGTGGTTTCAAACGCAATTC
+
GGGFGGGGGGGGGGGGGGGGGGGDGGGGGFGGGGFGGFFGGGGGGGGGGGGGGFDEGEGGGGGGDGGGDEFEGGGGCGGGGGGGGFFDCF<4EFEFGGGGGGGGGGGFGGGGGDE8DFGCGGD=FFGFGGGF>FEGGCCCEFGGF@EGEDC@FGGGGGFFGGGGGGGFDCFGDDG1?=C59CEDGGGGCEGGGACFFFF+=@@ADFF@3>9@DBB7CC6617;?FB4/2BBBAB9?F072><9BF>)*.)10.3:D2<:>AFFF*:47<)9A7(97;?2>
@M06628:26:000000000-CRM2J:1:1103:14293:23663 2:N:0:102
CATTCTTGCGAACGTACTCCCCAGGTGGGATACTTATCACTTTCGCTTGGCCGCCGAGACCGAAGTCCCGACAGCTAGTATCCATCGTTTACGGCGTGGACTACCGGGGTATCTAATCCCGTTCGCTCCCCACGCTTTCGTCCATCAGTGTCAGTATATAGTTAGTCACCTGCCTTCGCAATTGGTGTTCTATGTGATATCTATGCATTTCACCGCTACACCACATGTTCCGGCAACTTCACTATAACTCAAGACCTACAGTATCAAATGCAATTTTATGG
+
GGFFGGGGGGGGGGGGFGGGGGGGGGFGGGGGGGGGGGGGGGGFGEGG@EGGGGGGGDGEFGGGGGFFGGGGFGGGGGGGGGGFFGGGGGGGGGGFGGG:<FFCFGC:F+FFFGGGGGFFGFF@FGG?CEDGGCGGGG,AECEGGGCFFGGGGGFCGFFGDFFGGGFGGFFC,=<??55)=CGGFG=5CEGCCFG67:@@79C=DF6?=A<A+7;GG*1<71::5:F?<*669B918(.:)<A2<B<7.9<>7<1:??F>4<?F*+6))./6-6:CA<A47
@M06628:26:000000000-CRM2J:1:1103:21457:23701 2:N:0:102
TAATCTTGCGACCGTACTCCCCAGGCGGAATGCTTAATCCGTTAGGTGTGACACCAAAGGGCAAGCCCCCTGACGTCTGGCATTCATCGTTTACGGTGTGGACTACCAGGGTATCTGATCCTGTTTGCTCCCCACACTTTCGTACCTCAGCGTCAGTATCGAGCAAGTGAGCCGCCTTCGCCACTGGTGTTCCTCCAAATATCTACGAATTTCACCTCTACACTTGGAATTCCACTCACCTCTCTCGAACTCTAGACTGATAGTTTACAGGGCAGTTCCAG
+
EEFGGGGFFEGCFGCFC8FEEGGCGF:@@EF@<FFGGGFGDGCGGGGGFDEGGGGGGGFFGGFGGGGGGGDFDGDGGGGG8?FFFFGGD<FFFF+BEFGGEGGFBEGGFGDGGDGGGCGGAEFFFGGDGG,DCGGGGGGGGGGFGFGGDF7CEGEGGGGGE:C5@FGGGGDC7;>BE5FFGGEDF*CE?EEGGFGFFF4CC9@+1AFFFF?FGF?97F3AEFFF4@);CAFEFEEE@(.,8<)().401(426:462:?:4)*/*0-6><)((-/964)-6
@M06628:26:000000000-CRM2J:1:1103:21459:23723 2:N:0:102
TAATCTTGCGACCGTACTCCCCAGGCGGAATGCTTAATCCGTTAGGTGTGACACCAAAGGGCAAGCCCCCTGACGTTTGGCATTCATCGTTTACGGTGTGGACTACCAGGGTATCTGATCCTGTTTGCTCCCCACACTTTCGTACCTCAGCGTCAGTATCGAGAAAGTGAGCCGCCTTCGCCACTGGTGTGCCTCCAAATATGTACGAATTTCACCTCTACACTTGGAAGTCCACTCACCTCTCTCGAATCTGAGGCTGATAGTTTTCTGGGTAGTTCCAG
+
EE9<@FFG9F@ECFGFCFGGGF,8DGFDCFF@FCF<FGGA@FFEGGEGGGGGGGGFFFFEFGGGGCFGGC:FFAC@,,BF?C<AAEFD8FAFEFFF=+4BE<F,?<BEFGGGAFC@FCEAEGG<EFG9;FD+@DEEC=9EF@FGGE,9FFFEECEGGFF;@@C,3>@EGGG>FDCEEC9@**=DFFFCFC5C>8*;?;ACDC+3785(=A@CCC<0;FE<46;<;;F66)6))17;3/:12127<B?:0,())))(((..8:?BF2)))-/4()12-<496
@M06628:26:000000000-CRM2J:1:1103:17045:23935 2:N:0:102
TAATCTTGCGACCGTACTCCCCAGGCGGAATGCTTAATCCGTTAGGTGTGACACCGAAGGGCAAGCCCCCCGACGTCTGGCATTCATCGTTTACGGTGTGGACTACCAGGGTATCTAATCCTGTTTGCTCCCCACACTTTCGTACCTCAGCGTCAGTATCGAGCCAGTGAGCCGCCTTCGCCACTGGTGTTCCTCCAAATATCTACGAATTTCACCTCTACACTTGGAATTCCACTCACCTCTCTCGAACTCTAGACTGATAGTTTAGGAGGCAGTTCCAG
+
GGGGGGGGGGGGGGGGGGGGGGGGGGGGGGGGGGGGGGGGGGGGGGGGGGGFGGGGGGGGGGGGGGGGGGGGGGGGGGGGGGGGGGGGGGGGGGGGGGGEGGGGGGGGGGGGGFFFFGGGGGGGGG8AFFGGGGGGGGGGGGCFGGGCGGGGGGGGGGGGGGGD*@CEFGFC8CEGGGGFGGGDGGGGGGEGC67AFFFFGFG6CAAFFFFFF4<F*15).47<=<FFBF).)6)),47<2<?<?BFF1:845966A<70656@:A6):4)446DC>A<).
@M06628:26:000000000-CRM2J:1:1103:17028:23950 2:N:0:102
TAATCTTGCGACCGTACTCCCGAGGCGGAATGCTTAATCCGTTAGGCGTGACACCGAAGGGCAAGCCCCCCGACGTCTGGCATTCATCGTTTACGGTGTGGACTACCAGGGGATCTAATCCTGTTTGTTCCACACACTTTCGTACTTCAGCGTCAGTAGCGAGCCAGTGTGCCGACTTCGACACTGGTGGTCCTCCAAATATTCACGAATTTCAACTCTACAATTGGAATTCCACTCACCTCTCTCGAACGCTAGACTGATAGTTTAGGCGGCAGCTGCAG
+
E9EC,CCE-CFGCFF<,:C8F+B+@CB+6@<F9FFADF,@@FFCFF,@FEDFFDFGGG:8C:<FD+9FCFFG:FC:CFGG8FG,,5ADDFC7<<8@AD>>F=A<=<8@AF>+85+;=9E;,,@,@FG,,7@,@>3BF@,>,1>81*5;FD>8EG=;,,,,=BE54FECC2<++**43?F:*;*);772:***0*:756/:+0+**1.8>>?**-)<*<)6)-4-*,0*473<5>AA::(:)4.(5449(4((,(4.4.424<?6:C)4)(.-,(/*.(,.5
@M06628:26:000000000-CRM2J:1:1103:18918:24704 2:N:0:102
TAATCTTGCGACAGTACTCCCCAGGCGGAATGCTTAATCCGTGAGGTGTGACACCGAATAGCATGATACCCGACGTCTGGCATTCATCGTTTACGGCGTGGACTACTAGGGTAGCTAATACTGTTTGCTCCCCACGCTTTCGCACCACCGCGTCAGTATTGAGACAGTGAGCAGCCGGCGCCACTGGTGTTGCTCCGAACATCTACGAATTGTACCCCTACAACCCGAATTACACGCAACACCTCCGAATTACAGACAACAACTATTAAAGGTAGTCGCA
+
<E<-@FD@-F@FFFFCFCFGGDGGGGGD@FGCFCFGGFFFGC,DECFG,B<EDFGGG@:,E<<96,<EFGG7>++4444=,E,,9AFG8D<7+,4=FF:4C7,:,:55B<8:D+@>,,E,,,,5C,@;B6DCE87C@8@89@+@@+,>+5@5@CC>DB,,,2<,,,2,2,=*,:,2***:***/0;6+:CC*:+;F))))2+<0:8:1))(**.)2**,((.,))(0)-81-)))-(,(4(-87(40)((--).4<:((((.)/20.44<*),.*2)-4(
@M06628:26:000000000-CRM2J:1:1103:18125:24749 2:N:0:102
CAGCCTTGCGACCATACTCCCCAGGCGGAACACTTAACGCTTTCGCTACGGCCGAGAGGATGTGGAGGTCCCCTCAACCCAGTGTTCATCGTTTACGGATAGGACTACCGGGGTATCTAATCCCGTTCGCTACCCTAGCTTTCGGGCCTCAGCGTCAGAAAAGACCCAGTGATGCGCTTGCGCCACCGGGGGTCCCTAGGATACGAACGCATTTGACCGCTCCCCCAGAAGGTCCCATCACCCATATCGTCCGTAAGTCTGGGGGTGTGAAACGCAGTTC
+
FFE9@FDECB@FEEGE,CFGG7FFGGCCGGGGD9FFFFC+BFC9BF7BFGGCC>FGDEFAC=,CFDEE+A<,A88EEE8?CE,C9,<C<@A+?<F,?C+8+A<EF,=,:@B@C3>=FD>@3@FEF3=@EECFCGG?FFG,5,>C:F*>*DFD?CC*:@B@E<FG,4;5C:97,B,=C5*)=:C*:*/:E=C97)*7/909C++)*0.(0.3)96)0*+,,7;0()-7)4:>(5)),.)())(4(,347(.((((,((-)-.2)89*0,2)*.4:/)--))
@M06628:26:000000000-CRM2J:1:1103:20984:25226 2:N:0:102
CAATCTTGCGATCGTACTTCCCAGGTGGGATACTTAATGCTTTCGCTCAGACACACACTGTGTATCGCGTATGTCGAGTATCCATCGTTTAGGGCGTGGACTACCAGGGTAGCTAATCCTGTTTGATACCCACGCTTTCGTGCCTCAGTGTCAATCACCCCGTNNTAAGCTGCCTTCGCAATTGGTGTTCTATGTCATATCTAAGCATTTCACCGCTACATGACGTATTCAGCTTACCTCCAGGGCATTCAAGGCAGAGAGTACCAATGTCAGTTTCAGAG
+
CCF<A@EGFGC@CFGG8FFGGGGAFGGDGGGGFFGGEAF9FGG9@C,;@FGGGGG7FGCFFF@FA9CCG@@FFDA=DF<B,CFE9<F,AFGG<A<CCFEGFGGGEGGGG8A+BF=B?=99AE<FEFE,78ECEEG@++C>@DEGFG8>EF;FFFGGD,@EEGE##:+5>D,3,@CC9DC?3;AFFCFGG?FGCACAFFA@,=C+=4?48B8BF*57CE=5;?7@)/8+(+))96)133)763.17;0.)7)1/)1411(12.1**+.48)*--6:D-).))
@M06628:26:000000000-CRM2J:1:1104:20303:1333 2:N:0:102
TAATCTTGCGACCGTACTCCCCAGGCGGAGAGCTTAATGCGTTAGCTGCGTCACCTACAGGCATGCCTGCAGACAACTAGCTCTCATCGTTTACGGTGTGGACTACCAGGGTATCTAATCCTGTTTGCTACCCACACTTTCGTGCCTCAGCGTCAGTATATGTCCAGTAAGCCACCTTCGCCTCTGGTGTTCCTCCTAATATCTACGAATTTCACCTCTACACTAGGAATTCCACTTACCTTCCCATACCGCTAGATTACCAGTTTTAGAGGCAGTTCCGG
+
CFEFFGGFFGGGGGGGGGGGGGGGGGGGGGGGGGGGGGDFFGGGGGGGGGGGDGGGGGGGGGEGGFGGGGGGGGGGGGGGGEGGGGGGGGGGGGGGFFGGGGGGFFGGFGGGGFGGGGGGGGGGGGGGGGGGGCGGEGGGGEGGGGGGGFGGGGGGGGFFFG<>FDFGFGGFF,<EGGGFGC9CE9<:,=CGGF>6C?BG@FGFGFF9CABC9C77CG7)995A7=;46=44C?4?;.71A7(634C((6((((-))6<A2<F?>F)<43*4)(2C?<9:(
@M06628:26:000000000-CRM2J:1:1104:10465:1451 2:N:0:102
TAATCTTGCGACCGTACTCCCCAGGCGGAATGCTTAATCCGTTAGGTGTGTCACCGAATAGCATGCTACCCGACGACTGGCATTCATCGTTTACGGTGTGGACTACCAGGGTATCTAATCCTGTTTGCTCCCCACACTTTCGCACCTCAGCGTCAGTATCGAGCCAGTGAGCCGCCTTCGCCACTGGTGTACCTCCGAATATCTACGAATTTCACCTCTACACTCGGAATTCCACTCACCTCTCTCGAACTCTAGACTGATAGTTTATGAGGCAGTTCCGA
+
FGDGGGGGGGGGGGGGGGGGGGGGGGGGGGGFGGGGGGGGGGGGGGGGGGGGGGGGGGGGCGGGGGGGGGGGGGGGGGGGGFFGGGGGGGGGGGGGFGGGGGGGGGFGGGGGGGGGGGGGGGGGGGGGGGGGGGGGGGGGGGGGGGGGGGFGGGGGGGGF8FFGGGGGGGGGGGGGGGGFGG5<FGGGFFFFGFGFDEBDGGC8:A37CFFGFEFCGF@@EFFFD:D@>??DAABFBFF:FFBFF<02?FFFFFBFFFFBF<49FG>DF<C0.87CFA<1(
@M06628:26:000000000-CRM2J:1:1104:12372:1458 2:N:0:102
TAATCTTGCGACCGTACTCCCCAGGCGGAATGCTTAAACCGTTAGGTGTGACACCAAAGGGCAAGCCCCCTGACGTCTGGCATTCATCGTTTACGGTGTGGACTACCAGGGTATCTAATCCTGTTTGCTCCCCACACTTTCGTACCTCAGCGTCAGTATCGAGCCAGTGAGCCGCCTTCGCCACTGGTGTTCCTCCAAATATCTACGAATTTCACCTCTACACTTGGAATTCCACTCACCTCTCTCGAATTCTAGACTGATAGTTTACATGGCAGTTCCAG
+
FFFGGGGFFGGGDEFFGGGGFGGGGGGGGGGGGGGGA@F@FFGGGGGGGGGGGFGGDGGFGEDDGGFGGGGDFGGGGGF8FEGFGGF9AFGGGFGFGFGGCGGGGF?,FGGGGGFGGFFAFGGGGGGGFGGD+DCGGGGGGGGGGGGFGC7ECCGGFGGGGGGGFG>AEA6FFGDECEGFE55<?FGC8EEF?FGFGF4C99FF7FF(;8=G?C);DFE@CEFFGFFAFE?A<49A:7?0??FF25:23)(64)-)))))6:/=FC)-1):0)3*CF)-))
@M06628:26:000000000-CRM2J:1:1104:14959:1654 2:N:0:102
CATTCTTGCGAACGTACTCCCCAGGTGGGATACTTATCACTTTCGCTTGGCCGCCGAGACCGAAGTCCCGACAGCTAGTATCCATCGTTTACGGCGTGGACTACCGGGGTATCTAATCCCGTTCGCTCCCCACGCTTTCGTCCATCAGTGTCAGTATATAGTTAGTCACCTGCCTTCGCAATTGGTGTTCTATGTGATATCTATGCATTTCACCGCTACACCACATGTTCCGTCAACTTCACTATAACTCAAGACCAACAGTATCCAAGGCAATTTTAATG
+
CFFFGGGGGGGGGGGGGGGGGGGGGGGGGGGGGGGGGGGGGGGGGDGGGGGGGGGGGGFDGGEGGFGCFC,C:FFG9BBEEFGFFGDFEFDCCCECCFGGGGGGDC7:>FGCFFGD96@BEFCGCGGGE@C7CEGGGGGCFEEGGFGGFFE7B9?;DGG9,7=;C3=,BF?FFFFC9FEE*/==6::=/<A7:+18311@FCCAEFC77@)::.1<D36224>>C>69*)40,336>292*2)-)6444245)587((4:0<F6?*-4=(*(.89C6)))-
@M06628:26:000000000-CRM2J:1:1104:9941:1709 2:N:0:102
TAATCTTGCGACCGTACTCCCCAGGCGGAATGCTTAATCCGTTAGGTGTGACACCGAAGGGCAAGCCCCCCGACGTCTGGCATTCATCGTTTACGGTGTGGACTACCAGGGTATCTAATCCTGTTTGCTCCCCACACTTTCGTACCTCAGCGGCAGTATCGAGCCAGTGAGCCGCCTTCGCCACTGGTGTTCCTCCAAATATCTACGAATTTCACCTCTACACTTGGAATTCCATTCACCTCTCTCGAACTCTAGACTGATAGTTTAGGAGGCAGTTCCAG
+
AGDE@FFGFFGG7@CFGDECGEGFFFEGGGGFFCFGAGGGGFFGGFG9FFFDFGFFGGGGGGCCFGGGGGGGGGGGGF@F:=9EFGGGGFFGGGECFFGGGGGGDFFGFGGGGGGG9@AEFCDFFGFFGCFGEG>CFGGCGGECF@;ACFG>*>EEGFGFGFGGGFCFGFGCF*CEGGGFGGGGGFEGGGGFF6@8<FFFFGF@7@5(9)87CAA7D*4ABFFFGAFF?<4>A>)6<<ADFBD??<0:?1:DA<<9><B04)1/2:4)<97?@<GGFFB<6
@M06628:26:000000000-CRM2J:1:1104:18825:2612 2:N:0:102
TAATCTTGCGACCGTACTCCCCAGGCGGAATGCTTAATCCGTTAGGTGTGTCACCGAATAGCATGCTACCCGACGACTGGCATTCATCGTTTACGGTGTGGACTACCAGGGTATCTAATCCTGTTTGCTCCCCACACTTTCGTACCTCAGCGTCAGTATCGAGCCAGTGAGCCGCCTTCGCCACTGGTGTTCCTCCAAATATCTACGAATTTCACCTCTTCACTTGGAATTCCCCTCACCTCTCTCGAACTCAAGACCAGGAGTTTAGGCGGCAGTTCCGG
+
EEEAFGGGGGGGGGF<FEGCA;@FGFDGGDGFGFGFFEFGGGGGGGG<FGFFCFGGGCEGFGFFGGGGFGGGDGCEGCGGFCFGGGGGGGFGDCGEFFGGDFFGGF?8FGGG?EDFFEGGCEEGGGGCGG,FCGG@CFGGGGGGGGGCCGGEGGEEFGGGC<58F7DC:DD,:=ED5EEFGGGDGG6CFGG+CAFFFF+;<ACFEAF;CA?:F3);6*7)).;FFFFFB4:2))4((.4:F623,2473124448<?0(,(45<C7<<)()-.47<?>)(-
@M06628:26:000000000-CRM2J:1:1104:11330:2697 2:N:0:102
CATTCTTGCGAACGTACTCCCCAGGTGGGATACTTATCACTTTCGCTTGGCCGCCGAGACCGAAGTCCCGACAGCTAGTATCCATCGTTTACGGCGTGGACTACCGGGGTATCTAATCCCGTTCGCTCCCCACGCTTTCGTCCATCAGTGTCAGTATATAGTTAGTCACCTGCCTTCGCAATTGGTGTTCTATGTGATATCTATGCATTTCACCGCTACACCACATGTTCCGGCAACTTCACTATAACTCAAGACCTACAGTATCAAAGGCAATTTTATGG
+
GFDEGGGGFGGDFFGGGGGGGGGGGCFGEGFGGGGGF9FGGGGGGGGG7FEGEGCEGGGGGGDGGDFF=FEGCGGGCFFGGGGGGF7AF<DFFGDFFGGD8FAFGGC:>8>FFGGD;9;DCGGGGEGGGFGGG7CEEGG5D;EEGGF9FCDD?FGFEA@FGF@FE,BGCFG?601BFFC:8CG6?:CCGGGCFAGF71+1=CGC9=FE:+1;F<?GDC4><BFF<)9FF29,76003044*444<D49<4<0882(4<:0.5*9FF<)907<>>E76)66)
@M06628:26:000000000-CRM2J:1:1104:16902:2738 2:N:0:102
TAATCTTGCGACCGTACTCCCCAGGCGGAATGCTTAATCCGTTAGGTGTGTCACCGAATAGCATGCTACCCGACGACTGGCATTCATCGTTTACGGTGTGGACTACCAGGGTATCTAATCCTGCTTGCTCCCCACACTTTCGTACCTCAGCGTCAGTATCGAGCCAGTGAGCCGCCTTCGCCACTGGTGTTCCTCCAAATATCTACGAATTTCACCCCTACACTTGGAATTCCACTCACCTCTCCCGAACTCAAGACCAGGAGTTTACAAGGCAGTTCCGG
+
GGGGGGGGGGGGGGGGGGGGGGGGGGGGGGGFGGGGGGGGGGGGGGGGGGGGGGGGGGGGFGGGGGGGGGGGGGGGGGGGGGGGGGGGGGGGGGGGFBFGGGGGDGGGGFEFGGGFEGGGGGGGGGGDGGGGGGECGGGGGGGGGGGGGGGGEGGGGGGG:BCGGCFGG96C6?EC5CF?GGGGCFFGGGEGE61;CFFGFFFA7AFDGA?GGFFG*<13;(5@:9676<7<2:A<?FBF?B>?1438(-,63>)321:?3(87FFFF*:C<F::994>?(
@M06628:26:000000000-CRM2J:1:1104:23635:2759 2:N:0:102
AATCTTCCGACCGTACTCCCCAGGCGGAATGCTTAATCCGTTAGGTTTGACACCGAAGGGCAAGCCCCCCGACGTCTGACATTCATCGTTTACGGCGTGGACTACCAGGGTATCTAATCCTGTTTGCTCTCCACACTTTCGTACCTCAGCGTCAGTATCGTGCCAGTGGGCCGCCTTCGCCACTGGACTTCCTCCAATTACCTCCGAACTGCACCTCTACACTTGGAATTCCACTCACCTCTCCCGAACTCTTGCCTGATAGTTTACAAGGCAGTTCCAG
+
6E-,CF,CFC@@F@FEDEFFGC:<D7F7@,,CFFGDF<AFF8:F,F,@@6:@:,@F+FEECFGGGDCFGC+@=FEG8D,,C?@FF<,,A,4D9?:++86@+:E<3,,,8+DFFFGDF3,CF=,:E69FA,@,=:BE8,3>C@:DF:>,@,14CGEDFGGC,16C,?FG,;=CE5*;;9)B*2*+*2**+<@C6+=CA+7C+<*:;57*)4*34(9*1))))8F*607/8?4>2).,((.*4)(.,,(493<<)))(63())*0*2)6*)*(04*9*).-)
@M06628:26:000000000-CRM2J:1:1104:25307:3555 2:N:0:102
CATTTTTGCGAACGTACTCCCCAGGTGGGATACTTATCACTTTCGCTTGGCCGCCGAGACCGAAGTCCCGACAGCTAGTATCCATCGTTTACGGCGTGGACTACCGGGGTATCTAATCCCGTTCGCTCCCCACGCTTTCGTCCATCAGTGTCAGTATATAGTTAGTCACCTGCCTTCGCAATTGGTGTTCTATGTGATATCTATGCATTTCACCGCTACACCACATGTTCCGGCAACTTCACTATAACTCAAGACCTACAGTATCAAAGGCACTTTTATGG
+
GDFA,CFGGGCFGGGGGGGFFFGGGFGFGGGGFGGGGGFGGGGGGGGGGDGCGGEGCCCG@FEFGGGGGGECCFGGGGFGCFFGGGGGGGGGG7FGEGGCFEGGGGCEC:=>FGGGGGGFGG7FCEGGDFGFD*CEFFF>FGGEGGGGFGGFGGGFC;CDFCECCBFFGGGGGG,<E=508CCGFGG:CGGGGADACFFC99CFGFC3;A<@:A?G7<7?FFF5*5=F@4<6>;>92>4)952<AFBF2<>(55:B04>??AF477<AF?G<)4CCF9AA)
@M06628:26:000000000-CRM2J:1:1104:12138:3606 2:N:0:102
CACTCTTGCGAGCATACTCCCCAGGCGGGAAACTTAACGCGTTAGCTACAATACTGCATTTTAAAAACGCAATATTTAGTTTCCATCGTTTACAGCTAGGACTACTAGGGTATCTAATCCTATTCGCTCCCCTAGCTTTCGTCTCTGAGTGTCAGTTTTGGTCCAGTAGAGTGCTTTCGCCATTGGTGTTCTTACTGATATCTGCACATTTCACCGTTACACCAGTAATTCCCTCTACCTCTGCCATACTCTAGTCTAAAAGTTTCAACTGCCTGCCTAAA
+
GGGGGGGGGGGGGGGGGGGGGGGGGGGGGGGGGGGGGGGGGGGGGGGGGFFGGGGGGGGGGGGGGGGGGDDFGGGGGGGGGGGGGGGGGGGGGGGGGGGGGGGGGGGGGGGGGGGGGGDFGGGGGGEEGGGGGGGGGGGGGGGGGGGFGGGGGGGGGGGGGGGGCFGGGGGGGGGGGGGFEGGGGGGGGGGGGFGFGAFGFGGFGFFFGFFGGFFGGGFFFFFFGFFFFFFFEED@FFA@FFFFE;<EFFFFEBAFF<<<ABFFF7>F?>97??FC:<4)5
@M06628:26:000000000-CRM2J:1:1104:7812:3901 2:N:0:102
TAATCTTGCGACCGTACTCCCCAGGCGGAATGCTTAAAGCGTTAGCTGCGCCACTAGTGAGTAAACCCACTAACGGCTGGCATTCATCGTTTACGGCGTGGACTACCAGGGTATCTAATCCTGTTTGCTCCCCACGCTTTCGTGCCTCAGCGTCAGTATCGGGCCAGTGAGCCGCCTTCGCCACTGGTGTTCTTGCGAATATCTACGAATTTCACCTCTACACTCGCAGTTCCACTCACCTCTCCCGAACTCAAGATCTTCAGTATCAAAGGCAGTTCTGG
+
GFGGGGGGGGEGGDGE@CFGGGGCGGGGEGGGGGGGGGGGGGGGGGGGGGGF@FGFFFFGGGGGGGGDGEFGGFGFGGGGGGGGGGGGGGGGGGGGGGGGGGGGGGF=EGGGGGGEFDDAEGGGGGGGGCF7EGGGGGGGGGGGGGGGGGGGGGGGFFGGEGGGGFEGGGGGGGGGCEG>EEGGGGGFFFGGFFFFDA;DFGGFGFF<CFFCF4AC7F?BFFFFG?F>38ABAA>5:746?<<BFF939>?AABF224<94:6FCC9ABBG:>:ED?4)44
@M06628:26:000000000-CRM2J:1:1104:26203:4356 2:N:0:102
TAATCTTGCGACCGTACTCCCCAGGCGGGAAACTTAATGCGTTAGCTGCGGCACCGAAGTATATACACCCTGACAGCTAGATTCCATCGTTTACGGTGTGGACTACCAGGGTATCTAATCCTGTTAGCTCCCCACACTTTCGTCCCTCAGCGTCAGTAACAAGCCAGTGATACGCCTTCGCCACTTGGGTTCTTCCTACTATCTACGAATTTCACCTCTACACTCGGAATTCCACTCCCCTCTCTCGACCTCTAGACTGCTAGTTTTAAAGGCATTTCCAG
+
FDFF<FGGAF@@7FFF8,CFF,6,C@FG+7+6,9FGG,E,@FGCC,6,C:+>+4,+7++:,C,<C,?5?>FD8F@5::EF9,,,CEDFE?FFFGGG,ACFFAFB<A,FAC733:;==EC9EGF3<3,@DDGD+,+>>DE99A,+8C9,,33:CEEG;7,7,71:>5B82>,,57EGC:9868CC?+++:=57+1C8+;**++<1<;A6G):;C5)**2).-556*2>3B04)).64:01472<?2,(),,2))44644,())/9CF).).2-)(+**)))-
@M06628:26:000000000-CRM2J:1:1104:26204:4378 2:N:0:102
TAATGTTGAGACCGTACTCCCCACGCGGGAAGCTTAATGAGTTAGATGCGCCACCAAAATGTATACATTCTGACAGCTAGCTTCCATCGTTTACGCTGCGGACTAAAAGGGGATCTAATCCTGTCTGCTCCCTAAACTTTCGCACCTCACCGTCAGTATCCAACCAGTGCGCCGCCTTCCCAAGTGGGGTTCCTCCGATGACCTACGAATATGCCCTCTACACTCGGAATCCCACTCCCCACTCTCGGCTTCTAGATTGATAGTTTTAAAGGCAGTTCAAG
+
C-C-,CF,-C,6,@FF,,CFD;C+6+++++8,,:C,C,,6CFG<@,,6,+8,+,,:6=<C,C6,,6C<<<EC9FCF,,CE,5,5B?5?,9EE<,C+BF7B++@7,,,:54++++864,43@FF,,,,,@,@3,,,8>,,7,@88=F8,8,,33@+@@F,,,@,63*6,,,3*=*@E**4)2,=*,+,,/4*1++3)).)/:+0++0>@F4(3+..00;(.))0*7(0.71))).,(((.4)(4293(((((.)6<<)63)-6@7DG<<))0)),109))..
@M06628:26:000000000-CRM2J:1:1104:17085:5280 2:N:0:102
CATTCTTGCGAACGTACTCCCCAGGTGGGATACTTATCACTTTCGCTTGGCCGCCGAGACCGAAGTCCCGACAGCTAGTATCCATCGTTTACGGCGTGGACTACCGGGGTATCTAATCCCGTTCGCTCCCCACGCTTTCGTCCATCAGTGTCAGTATATAGTTAGTCACCTGCCTTCGCAATTGGTGTTCTATGTGATATCTATGCATTTCACCGCTACACCACATGTTCCGGCAACTTCACTATAACTCAAGACCTACAGTATCAAAGGCAATTTTATGG
+
GFGGGGGGGGGGGGGGFGGGGGGGGGGFGGGGGGGGGGGGGGGGGGGGGGGGGGGGGGGGGGGGGGGGGGGGGGGGGGGGGGGGGGGFFGGGGGGGGGGGGGGGGGGGGGGGGGGGGGFFCFGGGGGGGGGGGGGGGGGGGGGGGGGGGGGGGGGGGGGGGGGGGGGGGGGGGGGGGGGFGGGGGG=FEGGGGFGFGFFGGGGFCFFCGFFGGAFGGGFBB?FFGBFFFBFB>9B>F?FF4<AADFFFFFFF>A?FFFFF>BFFGGFFF?G?F:FFFB<<3
@M06628:26:000000000-CRM2J:1:1104:14048:5422 2:N:0:102
CAGCCTTGCGACCATACTCCCCAGGCGGAGCACTTAACACTTTCGCTACGCCCGAGCCCTTGTGGGAGGGGGCACGAGCTAGTGCTCAACGTTTACAGCTAGGACTACCGGGGTATCTAATCCCGTTCGCTCCCCTAGCTTTCGTGCCTCAGCGTCAGTAAAGACCCAGTAAGCCGCTTTCGCCACCGGTGTTCCTGATGATATCAACGCATTTCACCGCTCCACCATCAGTTCCGCTTACCTCTATCTTACTCAAGTCCTGTGGTTTCAAACGCAATTC
+
GGGGGGGGGGGGGGGGGFGGGGGGGGGGGGGGGGGGGGGGGGGGGGGGGGGGGGGGGGGGGGGGGGGGGGGGGDGGGGGGGGGGC<FGGGGGGGGGGGGGGGGGGGGGGGGGGGGGGGGDGFGGGGGGGCEGGGGGFBFDEGGGGDGGGGFCGGGGGGGGGFGGGGGGFFDF@AEGD=EFG55<EGGGGGGGDFGFGFFGCGGFCFF:GFBDE9<FGC:9(3>;D:F?622>D<4(4?<?43:ADF26<A<AAF4><><252//><?86<:<??GGD0<<
@M06628:26:000000000-CRM2J:1:1104:17446:5934 2:N:0:102
TAATCTTGCGACCGTACTCCCCAGGCGGAATGCTTAATCCGTTAGGTGTGTCACCGAGTTGCAAGCAACCCGACGACTGGCATTCATCGTTTACGGCGTGGACTACCAGGGTATCTAATCCTGTTTGCTCCCCACGCTTTCGCACCTCAGCGTCAGTATCGAGCCAGTGAGCCGCCTTCGCCACTGGTGTTCCTCCGAATATCTACGAATTTCACCTCTACACTCGGAATTCCACTCACCTCTCTCGAACTCAAGACTAACAGTATCAAAGGCAGTTCCAG
+
GGGGGGGGGGGGGGGGGGGGGGGEGGGGEGGGGGGGGGGGGGGGGGGGGGGGGGGGGGFGGGGGGGGGGGGGGGGGGGGGGGGGGGGGGGGGGGGGGGGGGGGGGGGGGDGFGGGGFGGGGGFFGGGGGGGGGGGGGGFGFEGGGGGGGGGGGGGGFGFGGGGGGGGGGGFFGGGGGGGFGGGGGGCFGGEGGF+=GEADFGGFCFFFFFFFD<BG4<>AFFFBFF::5<):<DFF:7?:43<<<?F?:BFAB?DA?AB77>??C:><B4:?:<:C4)6<-
@M06628:26:000000000-CRM2J:1:1104:22515:6045 2:N:0:102
TAATCTTGCGACCGTACTCCCCAGGCGGATAACTTAATGCGTTAGCTGCGCCACTCAAGTTCTATGAACCCGAACAGCTAGTTATCATCGTTTACGGCGTGGACTACCAGGGTATCTAATCCTGTTTGCTCCCCACGCTTTCGCACCTCAGCGTCAATAATTGTCCAGTAAGTCGCCTTCGCCACTGGTGTTCTTCCGAATATCTACGAATTTCACCTCTACACTCGGAATTCCACTTACCTCTCCAATATTCTAGCTTTCCAGTTTCAAAGGCAGTTCCA
+
FFGGGGGGGGGGGGGGGGGGGGGGGGGGGGGGGGGGGGGGGGGGGGGGGGGGGGGGGGGGGGGGGGGGGGGGGGGGGGGGGGFGGGGGGGGGGGGGDGGGGGGGGGGGGGGDFGGGGGGGGGGGGGGGGGGGGGGGGGGGGGGGGGG?CGFGGGGG8FGFGGFGGFF?FGGGGGGGGGGFGGGGGGGGGGGGGFGFFFFCEGGFGFF<GF0FFFFGGCDEEFFFDBFE:?<BFFBBFFFFFFFFF?A:<2<<AAF2AFFAA<=7>FABFDDA:?FG;2><-
@M06628:26:000000000-CRM2J:1:1104:25766:6128 2:N:0:102
CACCCTTGCGAGCATACTCCCCAGGCGGGATACTTGACGCGTTAGCTACAGAACTGAACGGTTTTAAATCGACCAGAACTTAGTATCCATCGTTTACGTCTAATACTACTGGGGTAACTACTCCCATTCGCTCCCTTAGCTTTCGTCTCTCAGCGGCAGTCATGGCCCAGCAGAGTGCTTTCGCGAGTGGTGTTCTTCCTCATATCTACGCACTTCACCTCTACACTAGGAATTCCCTCTGCCCCTACCTAACCCCAGCTATATAGTTTCAACGGCCGCG
+
GFGGGFGGGGGGGGFGGFEGFGGGGGGG7++CFEF<AFGGGGDEGFG9F9FCFGGGGGFFG,?BCFG9,E:F7:4,,,,9C9?5,,<C?F<+:9<AEF,88B@,CFAFFBCAC+6+,6ED,CA3<AAD3,B3>EFDF83,>C;9+33DC3@E;,****>2>22D,>84:BG,4,:,C,4+6<*8*)*=88C3;AGFD6FF7=F61;@6@A(**,)229))4)*1:2*/9(.-).)-,)1())5:B<08:):>?1((-8?0))11?7).0):-=(*))-((
@M06628:26:000000000-CRM2J:1:1104:25931:6531 2:N:0:102
TAATCTTGCGACCGTACTCCCCAGGCGGAATGCTTAATCCGTTAGGTGTGTCACCGAACAGTATACTGCCCGACGACTGGCATTCATCGTTTACGGTGTGGACTACCAGGGTATCTAATCCTGTTTGCTCCCCACACTTTCGCACCTCAGCGTCAGTATCGAGCCAGTGAGCCGCCTTCGCCACTGGTGTTCCTCCAAATATCTACGAATTTCACCTCTACACTTGGAATTCCACTCACCTCTCTCGAACTCAAGACCAGGAGTTTATAAGGCAGTTCCAG
+
FFGGGGGGGGGGGGGGGGGGGGGGGGGGGGGGGGGGGGGFGGGGGGGGGGGGGGGGGGGGGGGGGGGGGGGGGGGGGGGGGGGGGGGGGGGGGGGGGGGGGGGGGGGGGGGGGGGGGGGGGGGGGGGGGGGGEFGGGFGGGGGGGGGGGGGGGGGGGGGGGGGGGGFGGGGGGGGGGGGFGGGGGGGGGFGGGFGFGFFGFFGFFFFDFFFGGFFG6<@@E9FFGA@FFB?AF2><?:?<=?<:?F6:?:<A)24<?::B:?F:FF94FFG<::EG?24).
@M06628:26:000000000-CRM2J:1:1104:25914:6545 2:N:0:102
TAATCTTGCGACCGTACTCCCCAGGCGGAATGCTTAATCCGTTAGGTGTGTCACCGAACAGTATACTGCCCGACGACTGGCATTCATCGTTTACGGTGTGGACTACCAGGGTATCTAATCCTGTTTGCTCCCCACACTTTCGCACCTCAGCGTCAGTATCGAGCCAGTGAGCCGCCTTCGCCACTGGTGTTCCTCCAAATATCTACGAATTTCACCTCTACACTTGGAATTCCACTCACCTCTCTCGAACTCAAGACCAGGAGTTTATAAGGCAGTTCCAG
+
CC<FFGGGGGCCGGGGGGGGGGGGGGGGGGGDGGGGGGFGGGGDG8FFGGGGGGGGEGGGGGGGGGGGGCFGEGGDGGE8FDF<B9FD=BBFFGC:FFFFGFGGGA<E8FGF8FFG;EFG;99EFGCGEGDEGGGCCGDGG8ECFG?FGG@EG8BCCFGFECFGGFFGGF:9?GGC>EFFEEGGGFFGGGG>9ADAG4AGGGGFFF>0/5(;=?E20><3>EF@FAFF4<)6>FBDF?:?6:<?FB0??:(44(,8??1:1,)8CF24?27457CFFF)).
@M06628:26:000000000-CRM2J:1:1104:6284:6775 2:N:0:102
CAGCCTTGCGACCATACTCCCCAGGCGGAGCACTTAACACTTTCGCTACGCCCGAGCCCTTGTGGGAGGGGGCACGAGCTAGTGCTCAACGTTTACAGCTAGGACTACCGGGGTATCTAATCCCGTTCGCTCCCCTAGCTTTCGTGCCTCAGCGTCAGTAAAGACCCAGTAAGCCGCTTTCGCCACCGGTGTTCCTGATGATATCAACGCATTTCACCGCTCCACCATCAGTTCCGCTTACCTCTATCTTACTCAAGTCCTGTGGTTTCAAACGCAATTC
+
GFGGGGGGGGGGGGGFGGGGGGGGGGGGEGDFGGGEGGGGGGGGGEGGDGGEEGFFFGGGGGGGGGGEGGGGGGGGGGGGGGGGGFGGFGGGGGGGGGGGGGGGGGGGGGGGGGGGGGGGGGFGGGFGGGGGCFEGGFGGGGGGGFGGGGGGGGGGGGGF9@FFGGGGGGG7EFFGGGGFGGGDGGGGGGGGGFGFDFFGEFCFGFFFGFFGGAAGGGFBFFBFGB>FFFFA44AFFF?FF>DF?FFFFFFFA<9:74:><<FFCCB?FFFAFBGGFF<4
@M06628:26:000000000-CRM2J:1:1104:26804:6956 2:N:0:102
TAATCTTGCGACCGTACTCCCCAGGCGGAATGCTTAATCCGTTAGGTGTGACACCGAAGGGCAAGCCCCCCGACGTCTGGCATTCATCGTTTACGGTGTGGACTACCAGGGTATCTAATCCTGTTTGCTCCCCACACTTTCGTACCTCAGCGTCAGTATCGAGCCAGTGAGCCGCCTTCGCCACTGTGGTTCCTCCAAATATCTACGAATTTCACCTCTACACTTGGAATTCCACTCACCTCTCCCGAACTCTAGACTGATAGTTTAGGAGGCAGTTCCAG
+
CFFFGGGFGGGGGEFGGGGGGGF,DECC@FCFFGGFGGG,@FFC,AFFF:FGGG@GCEGGEGGGGGGGGGGFGGGBEE<<FGFBFGFFEGDFGG@CFGCE:<FC=DGGGGGGGGGGGGGGGF,EDGGGGGGG@FEGGGGGGGFGGGGGGFGGGECEGFGF*:E>EFGFGD?EGGGD:E908C*:<61+*==FGFGFCFA>9CGA+@F(9>079<>D6CBFADFFG26?*5?A).9<1<>:9:7,(.4?>>FFA5<BAA?).5==*:<A:AD(3(*916)6.
@M06628:26:000000000-CRM2J:1:1104:18066:7014 2:N:0:102
TAATCTTGCGACCGTACTCCCCAGGCGGAATGCTTAATCCGTTAGGTGTGTCACCGAACAGTATACTGCCCGACGACTGGCATTCATCGTTTACGGTGTGGACTACCAGGGTATCTAATCCTGTTTGCTCCCCACACTTTCGTACCTCAGCGTCAGTATCGAGCCAGTGAGCCGCCTTCGCCACTGGTGTTCCTCCAAATATCTACGAATTTCACCTCTACACTTGGAATTCCACTCACCTCTCTCGAACTCAAGACCAGGAGTTTATGAGGCAGTTCCGA
+
FFFFFGGFFG7+@BFGGGGGGG?EGGEECFFCGGGGGGGGGGGGGFFFFGGGGGGGGGGGCG9<FFGFGGGGGG7:>CFFF@GCFFGF?<FFD<FGFFGGGGGFFGF8FFEG?>FFGCDFGA,BFGF9;BFGG,++6DFEE8>DGGFGDD>::CE>D,>EE@@:C7BFFEFF6*=EECF>EG5<606,0=CFGFFA76+:++2;CA>49=<:47?>4<4).>FFCA4<9ADFA)65712:66,(.<(28:?B),,570(4(308CC<445D(.4ECF95:,
@M06628:26:000000000-CRM2J:1:1104:18079:7032 2:N:0:102
TAATCTTGCGACCGTACTCCCCAGGCGGAATGCTTAATCCGTTAGGTGTGTCACCGAACAGTATACTGCCCGACGACTGGCATTCATCGTTTACGGTGTGGACTACCAGGGTATCTAATCCTATTTGCTCCCCACACTTTCGTACCTCAGCGTCAGTATCGAGCCAGTGATCCGCCTTCGCCACTGGTGTTCTTCCAAATCTCTACGAATTTCACCTCTACACTTGGAATTCCCCTCACCTCTCTCGAACTCAAGACCCGGAGTTTATGAGGCAGTTCCGA
+
AF9FGGGGGGG>FGGGGGGGGGGGGGGGE@C<EFGG<EAFCGGEGEF9CFCFGGGGGGG+CFGCDEF,66C=F>:+@F@E:,CE5FEF<FB<+?:FFGG7F<E=,,47EFEG8FDD3,@=CB7CDE,E=FGFGFGG@FGGCCGGFG,>5D@@CEE5FFGF>**6@F8>>,,5BE>8*=FFG*5*<*0=,4C>,=8=DAFG+1::+;)(*;,+CCEGGF<3CCFF73)/13@<))((4(484:224,30(4(-<44<??(,(3774;<A@D*()-/9454:(
@M06628:26:000000000-CRM2J:1:1104:21500:7193 2:N:0:102
TAATCTTGCGACCGTACTCCCCAGGCGGAATGCTTAATCCGTTAGGTGTGTCACCGAACAGTATACTGCCCGACGACTGGCATTCATCGTTTACGGTGTGGACTACCAGGGTATCTAATCCTTTTTGCTCCCCACACTTTCGTACCTCCGCGTCAGTATCGAGCCAGTGAGCCGCCCTCGCCACTTGTGTTCCTCCAAATATCTACGAATTTCACCTCCACACTTGAAATTCCACTCACCTCACTCGAACTCCACACCAGGATTTAAGGGGGCAGTTCCGG
+
,E-FGGGGGGG:FDGGGGGGGGGGG@FGEGG,CFGG<9@F@FG@F,E,,BCFGG9:F@BC,<FA?CA,9=<4F=+:+C@E8,9555BF<F4A+5+CFGCC:DDE4=A,ACCF8FEG9=@>CA,<?A>EDFGFG@E+6DF,3:4DBG:9,@C8>*@:37E;C*1*5:DCC92=E581*4C?88*/3++=9CF7+1@8D);FGG?A+;)3*;(0<)):D7(4:33::9*/*.525)<6<13:*4((.)23(41.),(5-:(.(,6@=*64=(/()-7>B)6(-
@M06628:26:000000000-CRM2J:1:1104:21516:7201 2:N:0:102
TAATCTTGCGACCGTACTCCCCAGGCGGAATGCTTAATCCGTTAGGTGTGTCACCGAACAGTATACTGCCCGACGACTGGCATTCATCGTTTACGGTGTGGACTACCAGGGTATCTAATCCTGTTTGCTCCCCACACTTTCGTACCTCAGCGTCAGTATCGAGCCAGTGAGCCGCCTTCGCCACTGGTGTTCCTCCAAATATCTACGAATTTCACCTCTACACTTGGAATTCCCCTCACCTCTCTCGAACTCAAGACCAGGAGTTTAGGAGGCAGTTCCGG
+
GGGGGGGGGGGGGGGGGGGGGGGGGGGGGGGGGGGGGGGGGGGGGGGGGGGGGGGGGGGGGGGGGGGGGGGGGGGGGGGGGGGGGGGGFGGGGGGGGGGGGGGGGGGGGGGGGGGGGGGGGFFGGGGGGGGGGGGGGGGGGGGFGGFGGGGGGGGGGAFGEGGGGGGFGFGFFGGGGGGFGGGC=F6CCFGGDADFGFBFGEFC7FF@*83CFFEGDG<;>EFFGF6?947A9).3?BF144<B74(2<016>><)4378-4;FFGA>:)>::,:F?4>B,
@M06628:26:000000000-CRM2J:1:1104:10591:7525 2:N:0:102
CAATCTTGCGATCGTACTTCCCAGGTGGGATACTTAATGCTTTCGCTCAGACACACACTGTGTATCGCGTATGTCGAGTATCCATCGTTTAGGGCGTGGACTACCAGGGTATCTAATCCTGTTTGATCCCCACGCTTTCGTGCCTCAGTGTCAATCACCCCGTAGTAAGCTGCCTTCGCAATTGGTGTTCTATGTCATATCTAAGCATTTCACCGCTACATGACATATTCCGCTTACCTCCAGTGCATTCAAGCCAGATACTATCAATGGCGGTTTCCGAG
+
FFGDGGGFGGEFGGGGGGFGGGGGGGEDGGGGGGGGGGGGGGG<BC@@F,C<EFGG:C8FEEG<FFGG:@CCFGGDGCFC;6<<FD,ABFF?A@E:>BFGFEEFGG,@?FDG<FE=FFFGF;F,4FF;FC8,+8+BCD9C@3@7;D8DDCFGFA,3,@B:>:C+FGA,,@AFG56@CGE>*@2A?:7?EFGGC9CAFC62:CF6,6AC=6*:E7(CDGBB?98;71+1;C<((,32=;F351()747).<1.6)((((5<).*1?G>2*(0()-:7=AB0(
@M06628:26:000000000-CRM2J:1:1104:10610:7526 2:N:0:102
CAATCTTGCGATCGTACTTCCCAGGTGGGATACTTAATGCTTTCGCTCAGACACACACTGTGTATCGCGTATGTCGAGTATCCATCGTTTAGGGCGTGGACTACCAGGGTATCTAATCCTGTTTGATCCCCACGCTTTCGTGCCTCAGTGTCAATCACCCCGTAGTAAGCTGCCTTCGCAATTGGTGTTCTATGTCATATCTAAGCATTTCACCGCTACATGACATATTCCGCTTACCTCCAGGGCATTCAAGACAGATAGTATCAATGGCAGTTTCCGAG
+
GGGGGGGGGGGGGGGGGGGGGGGGGGGGGGGGGGGGGGGGGGGGGGGGGGGGGGGGGGGGGGGGGGGGGGDGGGGGGGGGGGGGGGGGGGGGGGGGGGGGGGGGGGGGGGGGGGGGGGGGGGGGGGGGGGGGGGGGGGGGGGGGGGGGGGGGGGGGGGGGGGGGGGGGGCFFGGGGGGGFGGGGGGGGGGGGGFGFGFFDGGGFGFFFGF?FGFFGGGFFEEFFFCFFFEFFF;@FFFFEF@E=@7?FF?EC<ABFF<>AFFFFCGFFFFG?B?GG?A6?1
@M06628:26:000000000-CRM2J:1:1104:5126:8066 2:N:0:102
TAATCTTGCGACCGTACTCCCCAGGCGGAATGCTTAATCCGTTAGGTGTGACACCGAAGGGCAAGCCCCCCGACGTCTGGCATTCATCGTTTACGGTGTGGACTACCAGGGTATCTAATCCTGTTTGCTCCCCACACTTTCGTACCTCAGCGTCAGTATCGAGCCAGTGAGCCGCCTTCGCCACTGGTGTTCCTCCAAATATCTACGAATTTCACCTCTACACTTGGAATCCCACTCACCTCTCTCGAACTCTAGACTGATAGTTTACAGGGCAGTTCCAG
+
CFGGGGGGGGEGGGGGGGGGGGGEGGGGGEGFGFGGGGGGGGGGGGGGGGGGGGGGGGGGGGGGGGFGDGGGGGGGGGGGGGGGGGGGGGGGGGCEFFGGGGGDGGGGGGGFGFGGGGFGGGGGGGGFFGFCGF>EGGGGGGGFGGGDCDDEGEGCFGGGGGGGGGGGGCFGGGGCGEGFDEEDGFFACFGGEFGFGFFGGGGFGF>:DF0DFA<F*C>)<BFF*646@<).)32<<???6?28?>BFF<?AF:AFFDBF<FBFGC<273F:DFGGFF9>>
@M06628:26:000000000-CRM2J:1:1104:5105:8070 2:N:0:102
TAATCTTGCGACCGTACTCCCCAGGCGGAATGCTTAATCCGTTAGGTGTGACACCGAAGGGCTAGCACCCCGACGTCTGGGATTCATCGTTTACGGTGTGGGCTACCACGGTATCTAATCCTGTTTGCTCCCCACCCTTTCGTACCTCCGCGTCAGTATCGAGCCCGTGAGCTGCCTTCGCCCCTGGTTTTCCTCCAACTATCTACCAATTTCAACTCTACACTTGGAATTCCCCTCACCTCTCCCGCACTCTTGACTGATAGTTTACAGGGCCGTTCCAG
+
FFGGGGGGGGGGEDGGGGGGGGEEFGGCC+,,CFGGGC@DDGGGG8FG@B9FGG,@@CB=,:,?,,,CFECGEC@4BEF<,,B4,55CF<=B<54B<F+::+B48,DD<FC<<7>3,@,3@,>,EF,7,>D@E>8+8+5@,@@>:C:,,5@**4**6@>@8***=**=1**<,,,6<CEACC5)*1*++*::?@F55;)*021@@@*,29>FG2)::>2)6))02)9)=)5)4).(-,(461)((.3(4,,(4))).64:))*1:D<<F?DBF0:7),496
@M06628:26:000000000-CRM2J:1:1104:6500:8157 2:N:0:102
TAATCTTGCGACCGTACTCCCCAGGCGGAATGCTTAATCCGTTAGGTGTGTCACCGAACAGTATACTGCCCGACGACTGGCATTCATCGTTTACGGTGTGGACTACCAGGGTATCTAATCCTGTTTGCTCCCCACACTTTCGTACCTCAGCGTCAGTATCGAGCCAGTGAGCCGCCTTCGCCACTGGTGTTCCTACAAATATCTACGAATTTCACCTCTACACTTGGAATTCCACTCACCTCTCTCGAACTCAAGACCAGGAGTTTATGAGGCAGTTCCGG
+
GGGGGGGGGGGGGGGGGGGGGGGGGGGGGGGGGGGGGGGGGGGGGGGGGGGGGGGGGGGGGGGGGGGGGGGGGGGGGGGGGGGGGGGGGGGGGGGGGGGGGGGGGGGGGGGGGGGGFGGFFGGGGGGGGGGGGGGGGGGGGGGGGGGGGGGGGGGGGGGGGFGGGGGGGGGGGGGGGGGFGGGGGGGGGGGGGFGFGFFGGGGFGFFFGFFGGFFGGGFFFFFFGEFFFBBFFFFFFFFFFFFFFFFD?BFFF>BAB?:FFFFFGGFFF2F:FFGGFF4:(
@M06628:26:000000000-CRM2J:1:1104:23830:8473 2:N:0:102
CAACCTTGCGGCCGTACTCCCCAGGCGGTCAACTTCACGCGTTAGCTTCGTTACTGAACAGCAAGCCGTCCAACAACCAGTTGACATCGTTTATGGCGTGGACTACCAGGGTATCTAATCCTGTTTGCTCCCCACGCTGTCGCGCCTCAGTGTCAGAACTGGTCTAGCTGGCCGCCTTCGCCACGAGTGTTCTCCCCCATCTCTCCGCACTTCACCGCTACACACGAAATATCACCACCCTCTACCATACTCTAGCTCGACAGTGTTGAATGCAGTTCCC
+
GF<FGGGGGGGGGBFGGGFGGGGGGFGGECGGGGGGGGGGGGGGGGGGGGFFGGGG,FGCFGAEF@D4BFF7FAF,=BF@FEGGGGD=CGGGD,,,B@?=:CEFCCF8FFGDBEFGDDEFGGF<AFGD=FF7CDEGDE<C;6DGEGGG@DEGGF;CEDCF9F2223D9;DFECGGECC,?E8:C*)/2=CFGGFC;7B)*:<EF+.>?<)7F9<?>*929>2??*2>:36)).)6:7?(8)4244>,<212,-6)))--4>FF6*:<6=AD2*)0:9)-5
@M06628:26:000000000-CRM2J:1:1104:19881:8772 2:N:0:102
TAATCTTGCGACCGTACTCCCCAGGCGGAATGCTTAATCCGTTAGGTGTGACACCGAAGGGCAAGCCCCCCGACGTCTGGCATTCATCGTTTACGGTGTGGACTACCAGGGTATCTAATCCTGTTTGCTCCCCACACTTTCGTACCTCAGCGTCAGTATCGAGCCAGTGAGCCGCCTTCGCCACTGGTGTTCCTCCAAATATCTACGAATTTCACCTCTACACTTGGAATTCCACTCACCTCTCTCGAACTCTAGACTGATAGTTTAGAAGGCAGTTCCAG
+
GGGGGGGGGGGGGGGGGGGGGGGGGGGGGGGGGGGGGGGGGGGGGGGGGGGGGGGGGGGGGGGGGGGGGGGGGGGGGGGGGGGGGGGGGGGGGGGGGGGGGGGGGGGGGGGGGGGGGGGGGGGGGGGGGGGGGGGGGGGGGGGGFGGGCGGDGGGGGGGGGGGGGGGFGGGGGGGGGGGFGGGGGGGGGGGGGFGFGFFGGGGFDFFFGFFGGFFFFGFFFFFFGFFFFA?FDFFFFBFFFFFB82<:?FFA94A<AA>FFA4@DF24<<FF>7EGFFFF6
@M06628:26:000000000-CRM2J:1:1104:24020:8840 2:N:0:102
CAGCCTTGCGACCATACTCCCCAGGCGGAAAACTTAACGCTTTCGCTACGTTCCGGAGGACGGGGAAGTCCCACCACCCCAGTGTTTCTCGTTTGCGGCTAGGGGTAACGGGGTCTCTAACCCCGTTCTCTCCCCGCTATCGCGTGCCACAGTGTCAACAAAGATCCAGGGATGCCTTTGCCATCGCGATTCTCCCTCTGCTATCAACGCATTTCTCCTACCCACCGAATGCTCCCCTCCCCTCTCTCTCTCTCGCGCTTGCGGGCATGAAACGCTACTC
+
,-;<C6CE<:B:@+C<CFEFFGF7CD@C+++,:FFFFGCEBB6E:FC,68C6:,8>::+,,+++++8B9,C,,B+9+B:+++,,:,,,:5+4+=+,8=+++,,,+8+3:=B=+@3@,7@,,8:++8,@*@,,6>C***542**>***6,,,4,66,,,,246:+,73+<7;***8++3+++++++***3***+/:<77)*+<<=+**./.,CC9<***),)(7**()))(().)4((.:()-.-(,).4,)522-((-7-1(0)))(.).*.9(1*0,.,
@M06628:26:000000000-CRM2J:1:1104:9232:9083 2:N:0:102
CAACCTTGCGGTCGTACTCCCCAGGCGGAGTGCTTAATGCGTTAGCTGCGGCACTAAACCCCGGAAAGGGTCTAACACCTAGCACTCATCGTTTACGGCGTGGACTACCAGGGTATCTAATCCTGTTTGCTCCCCACGCTTTCGAGCCTCAGCGTCAGTTACAAGCCAGAGAGCCGCTTTCGCCACCGGTGTTCCTCCATATATCTACGCATTTCACCGCTACACATGGAATTCCACTCTCCCCTCTTGCACTCAAGTTAAACAGTTTCCAAAGCGTACTA
+
GFGGGGGGGGGGGGGGGGGGGGGGGGGGGGGGGGGGGGGGGGGGGGGGGGGGGGGGGGGGGGGGGGGGGGGGGGGGGGGGGGGGGGGGGGGGGGGGGGGGGGGGGGGGGGGGGGGGGGGGGGGGGGGGGGGGGGGGGGGGGFGDGGGGGGFGGGGGGGGFGGGGGGGGGGFGGGGGGEGFGGGGGGGGGGGGGFGFGFFGGGFFGFFFGFFGGFFGGGFFFFFFGBFFFF253>62AFFAFFFFFFFF<AFFFFFF?<:AAFFFGGFFFFGBFBGGFFFF2
@M06628:26:000000000-CRM2J:1:1104:10708:9199 2:N:0:102
TAATCTTGCGACCGTACTCCCCAGGCGGAATGCTTAATCCGTTAGGTGTGTCACAGAACAGTATACTGCCCTACGACTGGCATTCATCGTTTACGGTGTGGACTACCAGGGTATCTAATCCTGTTTGCTCCCCACACTTTCGTACCTCAGCGTCAGTATCGAGCCAGTGAGCCGCCTTCGCCACTGGTGTTCCTCCAAATATCTACGAATTTCACCTCTACACTTGGAATTCCACTCACCTCTCTCGAACCAAAGACCAGGAGTTTAGGAGGCAGTTCCGA
+
AFFGGGGGGGGGGGGGGGGGGGGGGGGGGGGEFFGGAFDG:FGEGGGFFGGGGGCAGGGGGGGGFDFFFFGGGGGEGGGGGDFFFGGFGGGGFGGGGGGGGFGGGGGGGGGGGGFGFFE=FGAGGGCGGGG7CGECEGGGDGGGGGFD8EF8EGEEGGGGDGGGGFFGFGFGEE5CEGF5CEEGGGGGGGEFCFDFGFFGGGGFFF41CADGGEFGGF3AECFFGFFFFEEFE3)9@@(/81)27?B?F:(((.2>7?0:??5?F:<6?A*,5(/2=<A(4
@M06628:26:000000000-CRM2J:1:1104:10715:9217 2:N:0:102
TAATCTTGCGACCGTACTCCCCAGGCGGAATGCTTAATCCGTTAGGTGTGTCACAGAACAGTATACTGCCCTACGACTGGCATTCATCGTTTACGGTGTGGACTACCAGGGTATCTAATCCTGTTTGCTCCCCACACTTTCGTACCTCAGCGTCAGTATCGAGCCAGTGAGCCGCCTTCGCCACTGGTGTTCCTCCAAATATCTACGAATTTCACCTCTACACTTGGAATTCCACTCACCTCTCTCGAACTCAAGACCAGGAGTTTAGGAGGCAGTTCCGA
+
GGGGGGGGGGGGGGGGGGGGGGGGGGGGGGGGGGGGGGGGGGGGGGGGGGGGGGGGGGGGGGGGGGGGGGGGGGGGGGGGGGGGGGGGGGGGGGGGGGGGGGGGGGGGGGGGGGGGGGGGGGGGGGGGGGGGGGGGGGGGGGGGGGGGGGGGGGGGGGGGGGGGGGGGGGGGGGGGGGGFGGGGGGGGGGGGGFGFGFFGGGGFGFFFGFFGGFFGGGFFFFFFGFFFF<FFFFFFFFFFFDFFBFFFFFBFAFFBFFF<B?>FGGFFFBGF@BGGFFF??
@M06628:26:000000000-CRM2J:1:1104:14734:9393 2:N:0:102
CATTCTTGCGAACGTACTCCCCAGGTGGGATACTTATCACTTTCGCTTGGCCGCCCACTGCTCAAGGCAGCGGACAGCTAGTATCCATCGTTTACGGCGTGGACTACCGGGGTATCTAATCCCGTTCGCTCCCCACGCTTTCGTCCATCAGCGTCAGTTCATGGTTAGTGACCTGCCTTCGCGATCGGTGTTCTATGTAATATCTATGCATTTCACCGCTACACTACATATTCCGGCCACTCCACCATGACTCAAGACAACCAGTATCAAAGGCAGTGCTA
+
GGGGGGGGGGGGGGGGGGGGGGGGGGGGGGGGGGGGGGGGGGGGGGGGGGGGGGGGGGGGGGGGGGGGGGGGGGGGGGGGGGGGGGGGGGGGGGGGGGGGGGGGGGGGGGGGGDGGGGGGGGGGGGGGGGGGGGGGFGGGGGGGGGGGGGFGGGGGGGGGGGGGGGGGGGGFFGGGGGFFFGGGGGGGGGGGGFGFGFFGGGGFGFF?FFFGGFFGGGF>BFFFFFF:FFFFBF?9B>>FFBB?FFBFFFFBF0:?ABFFFBFFCF<BFFGAFFGGFBFBB
@M06628:26:000000000-CRM2J:1:1104:17971:9413 2:N:0:102
TAATCTTGCGACCGTACTCCCCAGGCGGAGAACTTAATGCGTTAACTGCGCCACTGAAACCCTATGGGCCCCAACAGCTAGTTCTCATCGTTTACGGCGTGGACTACCAGGGTATCTAATCCTGTTTGCTCCCCACGCTTTCGCACCTCAGCGTCAATAATGGTCCAGTGAGTCGCCTTCGCCACTGGTGTTCTTCCGAATATCTACGAATTTCACCTCTACACTCGGAATTCCACTCACCTCTCCCATATTCTAGCCATCTAGTTTCAAAGGCAGTTCCG
+
FFGGGGGGGGGGGGGGGGGGGGGGGGGGGGGGGGGGGGGGGGFGGGGGGGGGGGGGGGGGGGGGGGGGGGGGGGGGGGGGGGGGGGGGGGGGGGGGGGEGGGDGGGGGGGGGFGFGGFFCCFGGGGGGGGGGGGGGGGGGGGEGGGG8FGGGGGGGEGGFECGGGGGFGGGGGGCEGEGFGC57EGGFFCFDGFF7@>DDE7:CGFFF:F6FFFFGF*:?AB6?0:@)<:?:AA<BAF?FF71)8?FBF?D<BFF>F?<<2<BFGGBBB>*48:=CF><:4
@M06628:26:000000000-CRM2J:1:1104:17911:9424 2:N:0:102
CAGCCTTGCGACCATACTCCCCAGGCGGAACACTTAACGCTTTCGCTACGGCCGAGAGGATGTGGAAGTCCCCTCAACCCAGTGTTCATCGTTTACAGCTAGGACTACCGGGGTATCTAATCCCGTTCGCTACCCTAGCTTTCGTGCCTCAGCGTCAGAAAAGACCCAGTGTTGCGCCTTCGCCACCGGTGTTCCCTATGATATCAACGCATTTCACCGCTCCACCATAAGTTCCCAACACCCCTGTCTTCCTCAAGCTTGAGGGTTTGAAACGCAATTC
+
GGGGGGGGGGGGGEGGGGGGGGGGGGGGGGGGGGGGGGGGGGGGGGGGGGGGGGGGGGGGGGGGGGGGGGGGGGGGGGGGGGGGGGGGGGGGGGGGGGGGGGGGGGGGGGGGGGGGGGGGGGGGGGGGGGGGGGGGGGGGGGGGGGGGGGGGGGGGGGGGGGGGGGGGGGGGGGGGGGGFGGGGGGGGGGGGGFGFGFFGGGGFGFFFGFFGDAFGGDBFFFFFGFF?FFDDAAF7AFFFFFFFFF0:ABAB<>FF)4?FFFFFGG?BFFGFFFCDEFBF
@M06628:26:000000000-CRM2J:1:1104:18963:9552 2:N:0:102
TAGTCTTGCGACCGTACTTCCCAGGCGGCTCGCTTAACGCGTTAGCTCCAGCACAGAAGGGGTCGAATCCTCCCACACCAAGCGAGCACCGTTTACTGCCAGGACTACAGGGGTATCTAATCCCTTTCGCTCCCCTGGCCTTCGTGTCTGAGCGTCAGTAAATGTCCAGTAAGTTGCCTTCGCCATTGATGTTCCTCCCGATATCCACGCATTTCACTGCTACACCGGGAATTCCACTTACCTCTCCATTACTCTAGCACGGGAGTATCGAATGCAGTTC
+
GFGGGGGGGGGGGGEFGFGGGGGFFGGGGGGGGGGGGGGGGGGGGGFGGFFGGGGGGGGGGGGGGGGGGGGGGGGGGGGFGFGGGGGGGGGF@FGGGGGGFGGGGGGGFGGGGGGFGGGGGFFGFGGFGGGGGFGGGGGGGFCFFFGGGGGGGGGGGDGC9BCCGGG7CFG7BCFGGGGFGGGD=CFF?F+3CFGFFFFG=57):@A@DD0CCAFCDFA?BFF?CBBEB9><>4:A<AB<=2<7?FFA<D99AFF24<2<B05>55>AF?GFFFGCB64A
@M06628:26:000000000-CRM2J:1:1104:9755:9668 2:N:0:102
TAATCTTGCGACCGTACTCCCCAGGCGGAATGCTTAATCCGTTAGGTGTGACACCAAAGGGCAAGCCCCCTGACGTCTGGCATTCATCGTTTACGGTGTCGACTACCAGGGTATCTAATCCTGTTTGCTCCCCACACTTTCGTACCTCAGCGTCAGTATCGAGCCAGTGAGCCGCCTTCGCCACTGGTGTTCCTCCAAATATCTACGAATTTCAACTCTACACTTGGAATTCCACTCACCTCTCTCGAACTCTAGACTGATAGTTTACAGGGCAGTTCCAA
+
FGGGGGGGGGGGGGGGGGGGGGGGGGGGGGGGGGGGGGGGGGGGGGGGGGGGGGGGGGGGGGGGGGGGGGGGGGGGGGGGGGGGGGGGGGGGGGGGGGGGGGGGGGGGGGGGGGGGGGGGGGGGGGGGGGGGGGGGGGGGGGGGGGGGGGGGGGGGGGGGGGGGGGGGGGGGGGGGGGGFGGGGGGGGGGGGGFGFGFFGGGGFGFFFCFFGGFFGGGEFFFFFGFFFFFFFFFFFFBFFFFFFFFFFFFFFFFFFFFFFAFFFGGFAFFC?@B=FFFBF9
@M06628:26:000000000-CRM2J:1:1104:17905:9862 2:N:0:102
TAATCTTGCGACCGTACTCCCCAGGCGGGAAGCTTAATGCGTTAACTGCGCCACCGAACAGTATACTGCCCGACGGCTAGCTTCCATCGTTTACGGCGTGGACTACCAGGGTATCTAATCCTGTTTGCTCCCCACGCTTTCGCACCTCAGCGTCAGTATCGAGCCAGTGAGCCGCCTTCGCCACTGGTGTTCCTCCGAATATCTACGAATTTCACCTCTACACTCGGAATTCCACTCACCTCTCTCGATCTCTAGACTGACAGTATTAAAGGCAGTTCCGG
+
GGGGGGGGGGGGGGGGGGGGGGGGGGGGGGGGGGGGGGGGGGGGGGGGGGGGGGGGGGGGGGGGGGGGGGGGGGGGGGGGGGGGGGGGGGGGGGGGGGGGGGGGGGGGGGGGGGGGCGGGGGGGGGGGGGGGGGGGGG@DGGGGGGGFGGGGEDGGGGGGGGGGGGGGGGGGGGGGGGGFGGGGGDFGFGGGGFGFGF:DFFFFGFF?GFFFEDFGGGFFFFFFGFEFDF>4>AAD<BFFFBBFDFFFFF?DFFBFABF7?FFFGGFFFBG24(/99A9:>
@M06628:26:000000000-CRM2J:1:1104:17903:9882 2:N:0:102
TAATCTTGCGACCGTACTCCCCAGGCGGGAAGCTTAATGCGTTAACTGCGCCACCGAACAGTATACTGCCCGACGGCTAGCTTCCATCGTTTACGGCGTGGACTACCAGGGTATCTAATCCTGTTTGCTCCCCACGCTTTCGCACCTCAGCGTCAGTATCGAGCCCGTGAGCCGCCTTCGCCACTGGTGTTCCTCCCAATATCTACGAATTTCACCTCATCACTCGGAATTCCCCTCACCTCCCTCGACCTCTCGCCTGACAGTATTAAAGGCAGTTCCGG
+
F<EFFGGCAFGG@FFFFF<EFGFGGGGGCFGBFCFGEGFGGGCCGGGAFFGGGGG:FGGGGGGCDFGDFFFCC@+BFEGEFFGFFG<FE@CG<FFEGEGGGGFFCFFCCFEF,DFFA9@;ECFGFFEECC@G8@E7FGGGFEEGGGCFCFGDGGGCF@EEG>FCG:8EGCEGGGGDEGFFGGCDA*:<*;CFF6*<*87*0+CF+@>(1),:EBBGG*().66**-.)7<:)-)(,((4(*((-(400((-4<(2(-4208?0*::46@4*2)45DF<A:>
@M06628:26:000000000-CRM2J:1:1104:27160:9896 2:N:0:102
TAATCTTGCGACCGTACTCCCCAGGCGGAATGCTTAATCCGTTAGGTGTGACACCGAATAGCATGCTACCCGACGTCTGGCATTCATCGTTTACGGCGTGGACTACCAGGGTATCTAATCCTGTTTGCTCCCCACGCTTTCGCACCTCAGCGTCAGTATCGAGCCAGTGAGCCGCCTTCGCCACTGGTGTTCCTCCGAATATCTACGAATTTCACCTCTACACTCGGAATTCCACTCACCTCTCTCGAACTCAAGACCACCAGTATTAAAGGCAGTTCCAG
+
GGGGGGGGGGGGGGGGGGGGGGGGGGGGGGGGGGGGGGGGGGGGGGGGGGGGGGGGGGGGGGGGGGGGGGGGGGGGGGGGGGGGGGGGGGGGGGGGGGGGDGFGGGGGGGGGGGGGGGGGGGFGGGGGGGGGGGGGGGGGGGGGGGGGGGGGGGGGGGGGGGGGGGGGGGGGGGGGGGGFGGGGGGGGGGGGGFGFD3ADGGGFCFF?FF<FG4ACDGFFBFFFGFEFFF?DFFADFFF?FFFFFB???BFFFF?FFB?F6:79>*6A?>FA>7CC=A9).
@M06628:26:000000000-CRM2J:1:1104:27142:9902 2:N:0:102
TAATCTTGCGACCGTACTCCCCAGGCGGAATGCTTAATCCGTTAGGTTTGACACCGAATAGCATGCTACCCGACGACTTGCATTCATCGGTTACGGCGTGGACTACCAGGGGTTCTAATCCTGGTTGCTCCCCACGCTTTCGCACCCTAACGGCAGTATCGAGCCAGGGAGCCCCCTTCCCCACTTGATTTCCTCCGAGTATCTACGAACTTCCCCTCTACACCCTGAATTTCCACCACCCCCCCCTAACTCAAGACCACCAGTATTAAAAGCAGTTCCC
+
GFG<FFGGGGCFGGGGGGGGGGGCFGGG@7D<FFGG9@,CFGGGG8F,EFA@FGG@F==F<<C9,EFDF8F+F=4+4=+:4,,5,B,,,+@C+9+B@:48:+,8:<FF,@F+++8@@E,3E7,,@F+@>FFFG78+34CF,3>>:EC*,264**4*<<9,14CCF<,*47/:7*3C5@*)*<090+<+1+4@?+2;1))1*+01+9.(974F<)(2*1()..).92@4)4<):))-((-3)4(-(4,(.3.)),))8:((-(0/*2))0)0)0420/)-)
@M06628:26:000000000-CRM2J:1:1104:24472:10237 2:N:0:102
CATTCTTGCGAACGTACTCCCCAGGTGGGATACTTATCACTTTCGCTTTGCCGCCCAGGTCTCAAGGACCCGTACAGCTAGTATCCATCGTTTACGGCGTGGACTACCAGGGTATCTAATCCTGTTCGCTCCCCACGCTTTCGTCCATCCGCGTCAGTATATGGTTAGTCAGCTGCCTTCGCAATCGGTGTTCTCTGTAATATCTATGCATTTCACCGCTACACTACATATTCCGCCAACTTCACCACAACTCAAGACGACCAGTAACAAAGGCAATTCT
+
<-6<@FG9<F7C@FGE<FG8<@,B,;,,@C@6C<E,;66C6CE@,6BC,66FB@C7@C,99,<E9FG86CF:67,8<F<545<FF<C=AB94DC?::F>4+@:,999E5A:4:,,@;,4=EBFG?<D8=F8F==DE+83@6=+DF@:D,,+:B>33CFE,EGG9@FC:>,2<=FGG5:9A1A5):C5?444*11+1@:A+C+=A9CFCFFFC:?<F*162;;401.;A84:A45,-8;>F)).).).,,8?>2A>?A1:(-()00;).*.*.)(*9?7<)
@M06628:26:000000000-CRM2J:1:1104:13895:11161 2:N:0:102
TAATCTTGCGACCGTACTCCCCAGGCGGAATGCTTAATCCGTTAGGTGTGACACCAAAGGGCAAGCCCCCTGACGTCTGGCATTCATCGTTTACGGTGTGGACTACCAGGGTATCTAATCCTGTTTGCTCCCCACACTTTCGTACCTCAGCGTCAGTATCGAGCCAGTGAGCCGCCTTCGCCACTGGTGTTCCTCCAAATATCTACGAATTTCACCTCTACACTTGGAATTCCACTCACCTCTCCCGAACTCTAGACTGATAGTTTACAGGGCAGTTCCAG
+
FGGGGGGGGGEGGGGGGGGGGGGGGGGGGGGGGGGGGGGGGGGGGFGGGGGGGGGGGGGGGGGGGGGGGGGGGGGGGGGGGGGGGGGGGGGGGGGGGGGGGGGGGGGGGGGGGGGFFGGGGGGGGGFGGGFGGGECCGGGGGGGGGGGFGGGEEC8@C;FGGGGGFCGGGGGGGGGGGGFGGGGGCC??,:=?FGFGFFCE7?+<CF@5F?DCCCFF*73>EFFGFAF@=34?C<C1,80935:(,7?B>?DAAA)6AB:>)=@FGB>=2>?317CFFB95
@M06628:26:000000000-CRM2J:1:1104:21517:11442 2:N:0:102
CATTCTTGCGAACGTACTCCCCAGGTGGGATACTTATCACTTTCGCTTGGCCGCCCAGGTCTCAAGGACCCGGACAGCTAGTATCCATCGTTTACGGCGTGGACTACCAGGGTATCTAATCCTGTTCGCTCCCCACGCTTTCGTCCATCAGCGTCAGTATATGGTTAGTCAGCTGCCTTCGCAATCGGTGTTCTATGTAATATCTATGCATTTCACCGCTACACTACATATTCCGCCAACTTCACCATAACTCAAGACGACCAGTATCAAAGGCAATTCTA
+
GDFGGGGGGGGGGGGGGGGGGGGGGGGFGGGGGGGGGGGGGGGGGGGGGGGGGGGGGGGGGGGGGGGGGGGGGGGGGGGGGGGGGGGGGGGGGGGGGGGGGGGGGGGGGGGGGGGGGGGGGGGGGGGGGGGGGGGGGGEGGGGFGGGGGGGGGGGGGGGGGGGGGGGGGGGGGGGGGGGFGGGDGGGDGGGGGFGFGFFCFCEFGFFEGFFCFFFGGGF>@FFFFEFFF<AAB>?FBFFFFBFFFFBB>D7:AFF?FF?6>BBFCC<9F):4;:FGF)4<4
@M06628:26:000000000-CRM2J:1:1104:27262:12060 2:N:0:102
TAATCTTGCGACCGTACTCCCCAGGCGGAATGCTTAATCCGTTAGGTGTGACACCGAAGGGCAAGCCCCCCGACGTCTGGCATTCATCGTTTACGGTGTGGACTACCAGGGTATCTAATCCTGTTTGCTCCCCACACTTTCGTACCTCAGCGTCAGTATCGAGCCAGTGAGCCGCCTTCGCCACTGGTGTTCCTCCAAATATCTACGAATTTCACCTCTACACTTGGAATTCCACTCACCTCTCTCGAACTCTAGACTGATAGTTTACAGGGCAGTTCCAG
+
GGGGGGGGGGGGGGGGGGGGGGGGGGGGGGGGGGGGGGGGGGGGGGGGGGGGGGGGGGGGGGGGGGGGGGGGGGGGGGGGGGGGGGGGGGGGGGGGGGGGGGGGGGGGGGGGGGGGGGGGGGGGGGGFGGFGGGGGGGGGGGGGGGGGGGGGGGGGGGGGGGGGGFFGGGGGGGGGGGGFGGGGGGGGGGEGGFGFGFFGGGGFGFFFGFBGGFFGGGFFFFFFFBFFFABF<BFFBBFFFFFFFFFFFBFFFFBFFB??B<@FGGFBF7F83:EGFF9>4
@M06628:26:000000000-CRM2J:1:1104:27252:12076 2:N:0:102
TAATCTTGCGACCGTACTCCCCAGGCGGAATGCTTAATCCGTTAGGTGTGACACCGAAGGGCAAGCCCCCCGACGTCTGGCATTCATCGTTTACGGTGTGGACTACCAGGGTATCTAATCCTGTTTGCTCCCCACACTTTCGTACCTCAGCGTCAGTATCGAGCCAGTGAGCCGCCTTCGCCACTGGTGTTCCTCCAAATATCTACGAATTTCACCTCTACACTTGGAATTCCACTCACCTCTCTCGAACTCTAGACTGATAGTTTACAGGGCAGTTCCAG
+
GGGGGGGGGGGGGGGGGGGGGGGGGGGGGGGGGGGGGGGGGGGGGGGGGGGGGGGGGGGGGGGGGGGGGGGGGGGGGGGGGGGGGGGGGGGGGGGGGGGGGGGGGGGGGGGGGGGGGGGGGGGGGGGGGGGGGGGGGGGGGGGGGGGGGGGGGGGGGGGGGGGGGGGGGGGGGGGGGGGFGGGGGGGGGGGGGFGFGFFGGGGFGFFFGFFGGAFFFGFFAFFFGFFFFDFFDFFFFFFFFB?BFFBFFFFFBBFFFFB06ABFGGABFFFF31CC@><A:
@M06628:26:000000000-CRM2J:1:1104:3482:12190 2:N:0:102
TAATCTTGCGACCGTACTCCCCAGGCGGAATGCTTAATCCGTTAGGTGTGACACCGAACAGTATACTGCCCGACGTCTGGCATTCATCGTTTACGGCGTGGACTACCAGGGTATCTAATCCTGTTTGCTCCCCACGCTTTCGCACCTCAGCGTCAGTATCGAGCCAGTGAGCCGCCTTCGCCACTGGTGTTCATCCGAATATCTACGAATTTCACCTCTACACTCGGAATTCCACTCACCTCTCTCGAACTCAAGACTCCCAGTATTAAAGGCAGTTCCAG
+
GGGGGGGGGGGGGGGGGGGGGGGGGGGGGGGGGGGGGGGGGGGGGGGGGGGGGGGGGGGGGGGGGGGGGGGGGGGGGGGGGGGGGGGGGGGGGGGGGGGGGGGGGGGGGGGGFFFGGCDFGGGGGGGGGGGGGGGGGGGGGGGGGGGGFGGGGGGGGDFGGGGGGGGGGGGGGGGGGGGFGGGGGGGGFFGGFFGFGFFGGGGFGFFFGFFGGFAGGGFFB2?BDBFFFFBF<BFFFFF?6:<??>?0?F:<8??A<>7::??67><<FFFFFFGGF9>A4
@M06628:26:000000000-CRM2J:1:1104:10350:12197 2:N:0:102
TAATCTTGCGACCGTACTCCCCAGGCGGAATGCTTAATCCGTTAGGTGTGACACCGAATAGCATGCTACCCGACGTCTGGCATTCATCGTTTACGGCGTGGACTACCAGGGTATCTAATCCTGTTTGCTCCCCACGCTTTCGCACCTCAGCGTCAGTATCGAGCCAGTGAGCCGCCTTCGCCACTGGTGTTCCTCCGAATATCTACGAATTTCACCTCTACACTCGGAATTCCACTCACCTCTCTCGAACTCTAGACCGGCAGTTTTGAAGGCAGTTCCAA
+
GGGGGGGGGGGGGGGGGGGGGGGGGGGGGGGGGGGGGGGGGGGGGGGGGGGGGGGGGGGGGGGGGGGGGGGGGGGGGGGGGGGGGGGGGGGGGGGGGGGGGGGGGGGGGGGGGGGGGGGGGGGGGGGGGGGGGGGGGGGGGGGGGGGGCGGGGGGGGGGGGGGGGGGGGGGGGGGGGGGFGGDGGGGGGGGGGFGFDDFGGGGFGFFFFFBGGFFGGGFFFAF7F?>EFFFFFBF<B<BF?BB:<?FFFFFFFFFAFDFBF>FFGFF1>924FFDGFFFA6
@M06628:26:000000000-CRM2J:1:1104:20487:12575 2:N:0:102
AATCTTGCGACCGTACTCCCCAGGCGGAATGCTTAATCCGTTAGGTGTGACACCGAAGGGCAAGCCCCCCGACGTCTGGCATTCATCGTTTACGGTGTGGACTACCAGGGTATCTAATCCTGTTTGCTCCCCACACTTTCGTACCTCAGCGTCAGTATCGAGCCAGTGAGCCGCCTTCGCCACTGGTGTTCCTCCAAATATCTACGAATTTCACCTCTACACTTGGAATTCCACTCACCTCTCTCGAACTCTAGACTGATAGTTTACAGGGCAGTTCCAG
+
FGGGGGGGGGGGGGGGGGGGGGGGGGGGGGGGGGGGGGGGGGGGGGDGEDEGGGGGGGGGGDGGGGGGGGGGGDGGGGGGGGGGGGGGFGGGGGGGGGGGGGGGGGGGGGGGGFGGDGGGFGGGGGGGGGGEFGGGGGGGGGGGGGGGGGGGGGEFGGGGGGGCFEFFFEFGGGGGDEAGGGGFCGFGGGG7CFFFFFGGDGFEFFFGFFGGFFGFFFFFFFBC9;F437<6<A>::??FBF??<:?FFFFF2424<>05<=FGG22=7CBD2>FFFBA6
@M06628:26:000000000-CRM2J:1:1104:6657:12645 2:N:0:102
TAATCTTGCGACCGTACTCCCCAGGCGGAATGCTTAATCCGTTAGGTGTGTCACCGAATAGCATGCTACCCGACGACTGGCATTCATCGTTTACGGTGTGGACTACCAGGGTATCTAATCCTGTTTGCTCCCCACACTTTCGCACCTCAGCGTCAGTATCGAGCCAGTGAGCCGCCTTCGCCACTGGTGTTCCTCCAAATATCTACGAATTTCACCTCTACACTTGGAATTCCACTCACCTCTCTCGAACTCTCTACTGATAGTTTATGAGGCGGTTCCAG
+
GGFGGGGGGGGGGGGGGGGGGGGGGGGGGGGGGGGGGFGGGGGGGGGGGGGGGGGGEGFFGGGGGGG9FGFGGGGGGGGGGGGGGGGGGGGGGGGGGGGGGGGGGGGGFGGFGGGGFGGGGGDFFGGGGGGGGGGGGFGGGGGGGGGGGGFEEE53@@DF5FGGGCGFGFGGFGEGGEFFGE*9ECCC<EEGGFC.;68CGGFF?:FF<A@FGEFG7;43;>FFGFFF7ADBFAF637?6*32:??:B<:?46))-64<4:AFFGG4<BDG(7(*9:10:9
@M06628:26:000000000-CRM2J:1:1104:6676:12647 2:N:0:102
TAATCTTGCGACCGTACTCCCCAGGCGGAATGCTTAATCCGTTAGGTGTGTCACCGAATAGCATGCTACCCGACGACTGGCATTCATCGTTTACGGTGTGGACTACCAGGGTATCTAATCCTGTTTGCTCCCCACACTTTCGCACCTCAGCGTCAGTATCGAGCCAGTGAGCCGCCTTCGCCACTGGTGTTCCTCCAAATATCTACGAATTTCACCTCTACACTTGGAATTCCACTCACCTCTCTCGAACTCTAGACTGATAGTTTATGAGGCAGTTCCAG
+
GGGGGGGGGGGGGGGGGGGGGGGGGGGGGGGGGGGGGGGGGGGGGGGGGGGGGGGGGGGGGGGGGGGGGGGGGGGGGGGGGGGGGGGGGGGGGGGGGGGGGGGGGGGGGGGGGGGGGGGGGGGGGGGGGGGGGGGGGGGGGGGGGGGGGGGGGGGGGGFGGGGGGGGGGFGGGGGGGGGFGGGGGGGGGGGGGFGFGFFGGGGFGFFFFFFGGEFGGGFFFFFFGFFFFFFFFFFFFFFFFFFFFFFFFFFFFFA>BFFFFFFFGGFFFFGFF0CFFFFB:
@M06628:26:000000000-CRM2J:1:1104:14623:12659 2:N:0:102
TAATCTTGCGACCGTACTCCCCAGGCGGAATGCTTAATCCGTTAGGTGTGACACCAAAGGGCAAGCCCCCTGACGTCTGGCATTCATCGTTTACGGTGTGGACTACCAGGGTATCTAATCCTGTTTGCTCCCCACACTTTCGTACCTCAGCGTCAGTATCGAGCCAGTGAGCCGCCTTCGCCACTGGTGTTCCTCCAAATATCTACGAATTTCACCTCTACACTTGGAATTCCACTCACCTCTCTCGAACTCTAGACTGATAGTTTACAGGGCAGTTCCAG
+
GFGGGGGGGGGGGGGGGGGGGGGGGGGGGGGGGGGGGGGGGGGGGGGGGGGGGGGGGGGGGGGGGGGGGGGGGGGGGGGGGGGGGGGGGGGGGGGGGGGGGGGGGGGGGGGGGGGGGGGGGGGGGGGGGGGGGGGGGGGGGGGGGGGGGGGGGGGGGGGGGGGGGFGGGGGGGGGGGGGFGGGGGGGGGGGGGFGFGFFGGGGFGFFFFFFGGFFGGGFFFFFFGEFFA@=EEFFFFFFFFFFFB?FFBBFFFFFBFF?:AA7@FG<AFDGFFFDGFBFF)
@M06628:26:000000000-CRM2J:1:1104:6852:12682 2:N:0:102
TAATCTTGCGACCGTACTCCCCAGGCGGAATGTTTAATGCGTTAGCTGCGCCACCGAACAGTATACTGCCCGACGGCTAACATTCATCGTTTACGGCGTGGACTACCAGGGTATCTAATCCTGTTTGCTCCCCACGCTTTCGTACCTCAGCGTCAGTATCGAGCCAGTGAGCCGCCTTCGCCACTGGTGTTCCTCCGAATATCTACGAATTTCACCTCTACACTCGGAATTCCACTCACCTCTCTCGAACTCAAGATTAGGAGTTTTAGAGGCAGTTCCAG
+
CEFGGFGCGGDGGGFFGGGGGGGEFFGDCEGGFFFGED@FGGGGGGGGGGGGGGGGGGGGGGGGFEGDGGGGEGE7>FFGC<FEGD@FG<AFEGGGGGGGGGGGFEFGFGG<FFGGFGDED=AGGGFAFGEGGCGGGDG@,:DCGGGGDGFD>EGGDEFEEFFGG:C8?;9??EEG58FFDEGG6CFCCFCDCFGF<:53AAC4+=@B55(:CAAGGGB2>A?7FB>DFFFFFFFA:(8?F?)4).-,(4(63:).)6:><A47DGAA?7>:>11*1)695
@M06628:26:000000000-CRM2J:1:1104:6848:12700 2:N:0:102
TAATCTTGCGACCGTACTCCCCAGGCGGAATGTTTAATGCGTTAGCTGCGCCACCGAACAGTATACTGCCCGACGGCTAACATTCATCGTTTACGGCGTGGACTACCAGGGTATCTAATCCTGTTTGCTCCCCACGCTTTCGTACCTCAGCGTCAGTATCGAGCCAGTGAGCCGCCTTCGCCACTGGTGTTCCTCCGAATATCTACGAATTTCACCTCTACACTCGGAATTCCACTCACCTCTCTCGAACTCAAGATTAGGAGTTTTAGAGGCAGTTCCAG
+
GGGGGGGGGGGGGGGGGGGGGGGGGGGGGGGGGGGGGGGGGGGGGGGGGGGGGGGGGGGGGGGGGGGGGGGGGGGGGGGGGGGGGGGGGGGGGGGDGGGGGGGGGGGGGGGGGGGGGGGGGGGGGGGGGGGGG?CBFEGGFGD,DCGGFGC:EGG5EFGFCCFGGFCGCECGGGGGGGGFGC5CEDFE*=CFGFFADBBGGGGF?FFFD:?GFAFG*97>A4?6FBEFB:>A<:450:?B*,5:7?F?0119A8<<?>AB4>FFGGAA?BG?BBGGFF<A>
@M06628:26:000000000-CRM2J:1:1104:18560:12874 2:N:0:102
TAATCTTGCGACCGTACTCCCCAGGCGGAATGCTTGATCCGTTAGGTGTGACACCGAAGGGCAAGCCCCCCGACGTCTGGCATTCATCGTTTACGGTGTGGACTACCAGGGTATCTAATCCTGTTTGCTCCCCACACTTTCGTACCTCAGCGTCAGTATCGAGCCAGTGAGCCGCCTTCGCCACTGGTGTTCCTCCAAATATCTACGAATTTCACCTCTACACTTGGAATTCCACTCACCTCTCTCGAACTCTAGACTGATAGTTTAGGAGGCAGTTCCAG
+
GGGGGGGGGGGGGGGGGGGGGGGGGGGGGGGGGGGGGGGGGGGGGGGGGGGGGGGGGGGGGGGGGGGGGGGGGGGGGGGGFGFGGGFGGGGGGGGFGGGGGGGGGGGGGGGGGGGGFFGGGGGGGGGGGGGGGGDEGGGGGGGGGGGGGGGGGGGGGGGGGFGGGGGGGGGGGGGGGGGFGGGGGGGGGFEGGFGFGFFGGGGFGFFFCFBF?95DFGFFFFFFG>4@4<>))46<?0>FF?FF??<0?FFFFA>AFB?><A=FGGB<6<F?>?CC9<A>:
@M06628:26:000000000-CRM2J:1:1104:29187:13085 2:N:0:102
TAATCTTGCGACCGTACTCCCCAGGCGGAATGCTTAATCCGCTAGGTGTGACACCGAAGGGCAAGCCCCCCGACGTCTGGCATTCATCGTTTACGGTGTGGACTACCAGGGTATCTAATCCTGTTTGCTCCCCACACTTTCGTACCTCAGCGTCAGTATCGAGCCAGTGAGCCGCCTTCGCCACTGGTGTTCCTCCAAATATCTACGAATTTCACCTCTACACTTGGAATTCCACTCACCTCTCTCGAACTCTAGACTGATAGTTTAGGAGGCAGTTCCAG
+
EEGGGGGGGGEGEGGGGGGGGGGGGGGDGGGGGGGGGGGFGGGGGGFGGEGGGGGGDFCCGFFGGGGGGGGGGGGGGFGGGFGGGFGGGGFGGGGGGGGGGGGGGGGGGGGFDDFFCFGAFFFGGFGAFEEFGGGGGGGGGGGGGGGGGGGGGGGGGGGGGGGGGEFGCFGFGG=E>CGFEEDGGFGGGGGGFAFFGFAFGGGFGFFBGFFGGAFFDFFFFAFFFA?@F>?A><4<?B?FFFF?????<BFF24:4<AF:<BFFGG<B:<CF@BEGFA:9.
@M06628:26:000000000-CRM2J:1:1104:25662:13148 2:N:0:102
TAATCTTGCGACCGTACTCCCCAGGCGGAATGCTTAATCCGTTAGGTTTGACACCGAAGGGCAAGCCCCCCGACGTCTGGCATTCATCGTTTACGGTGTGGACTACCAGGGTATCTAATCCTGTTTGCTCCCCACACTTTCGTACCTCGGCGTCAGTATCGAGCCAGTGAGCCGCCTTCGCCACTGGTGTTCCTCCAAATATCTACGAATTTCACCTCTACACTTGGAATTCCACTCACCTCTCTCGAACTCTAGACTGATAGTTTAGGAGGCAGTTCCAG
+
GGGGGGGGGGGGGGGGGGGGGGGGGGGGGGGGGGGGGGGGGGGGGGGGGGGGGGGGGGGGGGGGGGGGGGGGGGGGGGGGGGGGGGGGGGGGGGGGGGGGGGGGGGGGGGGGGGGGFGGGGGFGGGGGGGGGGGGGGGGGGGGGGGGGG>EGGGGGGGGDGGGGGGGGGFGGGGGGGGGFGGGGFFGGGGGGGFGFGA4FGGGF?@F1CF:FCAAGFGDFFFFFGAFF?BFFDAAFB:BBFFFF<B08?FFFF9AFFFF?AF?FGGFBFDG<36:CFA4<6
@M06628:26:000000000-CRM2J:1:1104:18089:13866 2:N:0:102
TAATCTTGCGACCGTACTCCCCAGGCGGAATGCTTAAAGCGTTAGCTGCGCCACTAGTGAGTAAACCCACTAACGGCTGGCATTCATCGTTTACGGCGTGGACTACCAGGGTATCTAATCCTGTTTGCTCCCCACGCTTTCGTGCCTCAGCGTCAGTATCGGGCCAGTGAGCCGCCTTCGCCACTGGTGTTCTTGCGAATATCTACGAATTTCACCTCTACACTCGCAGTTCCACTCACCTCTCCCGAACTCAAGATCTTCAGTATCAAAGGCAGTTCTGG
+
GGGGGGGGGGGGGGGGGGGGGGGGGGGGGGGGGGGGGGGGGGGGGGGGGGGGGGGGGGGGGGGGGGGGGGGGGGGGGGGGGGGGGGGGGGGGGGGGGGGGGGGGGGGGGGGGGGGGFGGGGGGGGGGGGGGGGGGGGGGFFGGGGGGGGGGGGGGGF9;FGGG>FFGGGFGGGGGGGGGFDGGDGGGEGGGGGFGFGFFGGGGFFFFFGFFGGFFGGGFFFFFFGFFFEBBBFFFFF?FFFBFFFFF?9>:A<:<A?AA<<A@BGGFAFFGFFBGGFAFA<
@M06628:26:000000000-CRM2J:1:1104:25057:13986 2:N:0:102
TAATCTTGCGACCGTACTCCCCAGGCGGAATGCTTAATCCGTTAGGTGTGTCACCGAACAGTATACTGCCCGACGACTGGCATTCATCGTTTACGGTGTGGACTACCAGGGTATCTAATCCTGTTTGCTCCCCACACTTTCGTACCTCAGCGTCAGTATCGAGCCAGTGAGCCGCCTTCGCCACTGGTGTTCCTCCAAATATCTACGAATTTCACCTCTACACTTGGAATTCCACTCACCTCTCTCGAACTCAAGACCAGGAGTTTTAGAGGCAGTTCCGA
+
GGGGGGGGGGGGEEGGGGGGGGGGGGGGGGGGGGGGGGGGGGGGGCGGGGGGGGGGGGGGGGGGGGGGGGGGGGGGGGGGGGGGGGGGGGGGGGGGFFGGGGGGGGGGGGGG?FGGFGGGG9<FGGGGGGGGGGGEGGGGGGGGGGGGGGGGGGGGGGGGGGGGGGGGGGGDFEGGGGGFGGGGGGGGCGGGGFGFGFFF7FGFGFFDFFFGGFFGFFFFFFFFFFFFFA?D9AAAFFFFFFB??DFFFFFBFF?7:<:?4257CGFF4>FFFBGGFF<?-
@M06628:26:000000000-CRM2J:1:1104:22622:14336 2:N:0:102
TAACCTTGCGGCCGTACTCCCCAGGCGGTCAACTTCACGCGTTAGCTTCGTTACTGAACAGCAAGCCGTCCAACAACCAGTTGACATCGTTTAGGGCGTGGACTACCAGGGTATCTAATCCTGTTTGCTCCCCACGCTGTCGCGCCTCAGTGTCAGAACTGGTCTAGCTGGCCGCCTTCGCCACGAGTGTTCTCCCCCATCTCTACGCATTTCACCGCTACACAGGAAATTCCACCACCCTCTACCATACTCTAGCTCGACAGTTTTGAATGCAGTTCCC
+
CFGGGGGGGGGGGGFGGGGGGGGGGGGGGGGGGGGGGGGGGGGGGGGGFFFGGGGGGGGGGGGGGGGGGGGCGFGGGGGGGGGGGGGGGGGGGGFGGGGGGGGGGGGGCGGFGGGGGGGGGGFFGGGGGGGFGFGGGGGGGGGGGGGGGGGGGGGGGGGGGGGGGGFCFGGGGGGGGGGFGGGGGGE7FGGGGFGFGFFGG?FFFFA6C33CF4<FDD>FFFFFG<F>6AAFFBFFFFF?:??AFB?A??DB9>4>4<?0;F3?>FAFF):4*6FGFFA?
@M06628:26:000000000-CRM2J:1:1104:22611:14350 2:N:0:102
TAACCTTGCGGCCGTACTCCCCAGGCGGTCAACTTCACGCGTTAGCTTCGTTACTGAACAGCAAGCCGTCCAACAACCAGTTGACATCGTTTAGGGCGTGGACTACCAGGGTATCTAATCCTGTTTGCTCCCCACGCTGTCGCGCCTCAGTGTCAGAACTGGTCTAGCTGGCCGCCTTCGCCACGAGTGTTCTCCCCCATCTCTACGCATTTCACCGCTACACAGGAAATTCCACCACCCTCTACCATACTCTAGCTCGACAGTTTTGAATGCAGTTCCCA
+
GGGGGGGGGGEGGGGGGGGGGGGGGGGGGGGGGGGGGGGGGGGGGGGFGGGFGGGGGGGDGGEDEFGGFFGDGCFGGGEDGGFGGGF@BFEFDA@,BFEGGGGGGFGFFGGFCFFGDDFGFGGGGGFFDGGGGGGCGGEGGGGGGGGGEFFGGGFCFGFGGFFGFFGGGFGGGDEGCCGFGE=DED5=EFFGGFGFGDFDFGGF7:FFGF:GGBDGDGBF>FFFG?FFFBAFAADF00??>??)4<0428<BA4>>4<19>BFFGGFBE2:24)3:=<AF)
@M06628:26:000000000-CRM2J:1:1104:17462:14515 2:N:0:102
TAATCTTGCGACCGTACTCCCCAGGCGGAATGCTTAATCCGTTAGGTGTGTCACCGAACAGTATACTGCCCGACGACTGGCATTCATCGTTTACGGTGTGGACTACCAGGGTATCTAATCCTGTTTGCTCCCCACACTTTCGTACCTCAGCGTCAGTATCGAGCCAGTGAGCCGCCTTCGCCACTGGTGTTCCTCCAAATATCTACGAATTTCACCTCTACACTTGGAATTCCACTCACCTCTCTCGAACTCAAGACCAGGAGTTTAGGAGGCAGTTCCAG
+
GGGGGGGGGGGGGGGGGGGGGGGGGGGGGGGGGGGGGGGGGGGGGGGGGGGGGGGGGGGGGGGGGGGGGGGGGGGGGGGGGGGGGGGGGGGGGGGGGGGGGGGGGGGGGGGGFGGGGGGGGGGGGGGGGGGGGGGGGGGGGGGGGGGGGGGGGGGGGGGGGGGGGGGGGGGGGGGGGGGFGEGGGGGFGGGGGFGFGFFGGGGFGFFFGFFGGFFGGGFEEFFFGF@FFBFFAFFFFBF?FBFF<?BFFFFFFFFAFFF<3<;FGGFFFFGFFFDFFF<<:
@M06628:26:000000000-CRM2J:1:1104:8858:14753 2:N:0:102
TAATCTTGCGACCGTACTCCCCAGGCGGAATGCTTAATCCGTTAGGTGTGTCACCGAACAGTATACTGCCCGACGACTGGCATTCATCGTTTACGGTGTGGACTACCAGGGTATCTAATCCTGTTTGCTCCCCACACTTTCGTACCTCAGCGTCAGTATCGAGCCAGTGAGCCGCCTTCGCCACTGGTGTTCCTCCAAATATCTACGAATTTCACCTCTACACTTGGAATTCCACTCACCTCTCTCGAACTCAAGACCAGGAGTTTAGGAGGCAGTTCCGA
+
C<EFFFEC<@CF+@@FGFFFCFGGGGCGGGGFFGGGFGEG@CFCFCGFFFGGGFFFGGGGGGGEFFGCFCGEGGCEFFECEFGGFGFFCFGGGGECEFGGEGEGGGGCGGDG8FDFF8EFGF?FGGGGFE>F=DCEEGGGGGGGGGGGCGGCGGGGGE,EBCCEGFCFGGGGGDGC8C98E=EGGFFEFCECCAFFGFB>@@C@FFF;5=@CFEF7CDF3CEFFGF:6784<D>AB???FFFFFFFF)4?B>),4380<:065)7CA>49D076EGF2<8:
@M06628:26:000000000-CRM2J:1:1104:9219:15101 2:N:0:102
TAATCTTGCGACCGTACTCCCCAGGCGGAATGCTTAATCCGTTAGGTGTGACACCGAAGGGCAAGCCCCCCGACGTCTGGCATTCATCGTTTACGGTGTGGACTACCAGGGTATCTAATCCTGTTTGCTCCCCACACTTTCGTACCTCAGCGTCAGTATCGAGCCAGTGAGCCGCCTTCGCCACTGGTGTTCCTCCAAATATCTACGAATTTCACCTCTACACTTGGAATTCCACTCACCTCTCTCGAACTCTAGACTGAAAGTTTAGGAGGCAGTTCCAA
+
GGGGGGGGGGGGGGGGGGGGGGGGGGGGGGGGGGGGGGGGGGGGGGGGGGGGGGGGGGGGGGGGGGGGGGGGGGGGGGGGGGGGGGGGGGGGGGGGGGGGGGGGGGGGGGGGGGGGGGGGGGGGGGGGGGGGGGGGGGGGGGGGGGGGFGGGGGGGGGGGEGGGGGGGGGGGGGGGGGGFGGGGGGGGGGGGGFGFGFFGGGGFGFFDGFFGGFFGGGFFFFFFGFFFFFFFFFFFFFFFFFFFFFFFFFFFFFFFFFFF2<FFGGFFF25<EBGGFFFA-
@M06628:26:000000000-CRM2J:1:1104:7360:15142 2:N:0:102
TAACCTTGCGACCGTACTCCCCAGGCGGACTGCTTAATCCGTTAGGTGTGCCACCGAGGGACAAGGCCCCCCACCGGCTGCATTCATCGTTTTCGGTCTGGACTTCCAGGGTATCTTATCCTGTTTGCTCCCCACACTTTCGTACCTCAGCGTCAGTATCGAGCCAGTGAGCCGCCTTCGCCACTGGGGTTCCCCCAAATATCTAAGAATTTCACCCCCTCACCTGGAATTCCACTCACCCTCCCCCAAATCTAGCTTGCTAGTTTACAGGGCAGTTCCC
+
ECF-CCGGGG+@C@FCGEFGGGGGEGGG++@,EFGG,FCFFGGGG8FGCF,CFG<+@77+,,,:,,:E:FF+C+++++++6,5,,5,764AF+54@3+33B5<,,8C58FF@B,3,,78,C33:CF:;;,@FG>C+33@C>36,3C,@,3@544*65,521*1>F,,1>EGCG58E*C95CG58+*=**3:5C*;>/>)0+2</+9*)206C+54C*7((,.))04>564>2<)).3(5?)((((,((((-,6))))).())0/:7)6@)*()(:CF)6)
@M06628:26:000000000-CRM2J:1:1104:3974:15201 2:N:0:102
TAATCTTGCGACCGTACTCCCCAGGCGGAGAACTTAATGCGTTAACTGCGCCACTGAAACCCTGGGCCCCAACAGCTAGTTCTCATCGTTTACGGCGTGGACTACCAGGGTATCTAATCCTGTTTGCTCCCCACGCTTTCGCACCTCAGCGTCAATAATGGTCCAGTGAGTCGCCTTCGCCACTGGTGTTCTTCCGAATATCTACGAATTTCACCTCTACACTCGGAATTCCACTCACCTCTCCCATATTCTAGCCATCTAGTTTCAAAGGCAGTTCCGGA
+
GGGGGGGGGGGGGGGGGGGGGGGGGGGGGGGGGGGGGGGGGGGGGGGGGGGGGGGGGGGGGGGGGGGGGGGGGGGGGGGGGGGGGGGGGGGGGGGGGGGGGGGGGGGGGGGGGGGGGGGGGGGGGGGGGGGGGGEGGGGGGGGGGFGGGFGGGGGGEGGGGGGGGGGGGGGGGGGGGGGDECGGFGGGGGGGFFGFGFEGGGGFGFFFGFFDGFFGGGFFFFFFGFBDFFADFFFFFB:7>??FF?FFAAAAD4<??AFFFFFFGGBDFF<<@FGGFA?>(
@M06628:26:000000000-CRM2J:1:1104:11226:15211 2:N:0:102
TAATCTTGCGACCGTACTCCCCAGGCGGAATGCTTAATCCGTTAGGTGTGTCACCGAACAGTATACTGCCCGACGACTGGCATTCATCGTTTACGGTGTGGACTACCAGGGTATCTAATCCTGTTTGCTCCCCACACTTTCGTACCTCAGCGTCAGTATCGATCCAGTGAGCCGCCTTCGCCACTGGTGTTCCTCCAAATATCTACGAATTTCACCTCTACACTTGGAATTCCACTCACCTCTCTCGAACTCAAGACCAGGAGTTTTAGAGGCAGTTCCGA
+
FGGGGGGGGGGGGGGGGGGGGGGGGGGGGGGGGGGGGGGGGGGGGGGGGGGGGGGGGGGGGGGGGGGGGGGGGGGGGGGGGGGGGGGGGGGGGGGGGGGGGGGGGGGGGGGGGGGGGGGGGGGGGGGGGGGGGGGGGGGGGGGGGGGGGGGGGGGGGGGGGGGGGGGGGGGGGGGGGGGFGGGGGGGGGGGGGFGFGFFGGGGFGFFFGFFGGFFGGGFFFFFFGFFFFFBF>AFFFFFFFFFFBFFFFFFFAF?A?FFFFF:@GGFFFFC?DFGGFFBFF
@M06628:26:000000000-CRM2J:1:1104:12458:15320 2:N:0:102
TAATCTTGCGACCGTACTCCCCAGGCGGAATGCTTAATCCGTTAGGTGTGTCACCGAGCAGCATGCTACCCGACGACTGGCATTCATCGTTTACGGTGTGGACTACCAGGGTATCTAATCCTGTTTGCTCCCCACACTTTCGCACCTCAGCGTCAGTATCAAGCCAGTGAGTCGCCTTCGCCCCACGTGTTCCTCCGAATATCTCCGAATTTCCCCCCTACACCCGGATTTCCACTCCCACCCCTCCAACTCAAGACTAACACTATTAGAGCCAGTTCCGG
+
AC9CFGGGGG7FGGGGGGGGGGGGGGGGGGF8FFGGFFEGGGGCG@FFFGCFGG<F7FF7FFE<FCGGGCFG====@CB<:<FB<EE=,:AFBACBBDBCCF=,,?,,AFFF<DCE=6;9,75EFG8E3F>FE,C3>3>EF8C+>F,D>C7EE8:*3,@,,,@4F,,2>,2=,:EBB*90C?/C*)1*;CF+1+:))))2=CC@+=50/:2@4)545>6((())99D3)42)6).)(.(()-(3,((,8((4)(.23<2)5))*2;<21)*)05*0/-:64
@M06628:26:000000000-CRM2J:1:1104:15562:15418 2:N:0:102
TAACCTTGCGGCCGTACTCCCCAGGCGGTCAACTTCACGCGTTAGCTTCGTTACTGAACAGCAAGCCGTCCAACAACCAGTTGACATCGTTTAGGGCGTGGACTACCAGGGTATCTAATCCTGTTTGCTCCCCACGCTGTCGCGCCTCAGTGTCAGAACTGGTCTAGCTGGCCGCCTTCGCCACGAGTGTTCTCCCCCATCTCTACGCATTTCACCGCTACACAGGAAATTCCACCACCCTCTACCATACTCTAGCTCGACAGTTTTGAATGCAGTTCCCA
+
GGGGGGGGGGGGGDGGGGGGGGGGGGGGGGEGGGGGGGGGGGGGGGGGGGGGGGGGGGGGGGGGFGGGGGGGGGGGGGGGGGGGGGGGGGGGGGFGGGGGGGGGGGGGGGGFGGGGGGGGGGGGGGGGGGGGGGGGGGGGGGGGGGGGGGGGGGGGGGGGGGGGGGFGGGGGGGGGGGGFGGGGGDGEGGGGGFGFGFFGGGGFGFFFDFFCCAFFGGFBFFFFGFFFFFFFF<AFFBFB>BFBBFFAFFFFBFFFFF?FFFEFGGA7DDGFFFFGFFBDA
@M06628:26:000000000-CRM2J:1:1104:17460:15790 2:N:0:102
CAATCTTGCGATCGTACTCCCCAGGTGGGACACTTATCACTTTCGCTTAGTCACTGAGATAAATCCCAACAACTAGTGTCCATCGTTTACGGCGTGGACTACCAGGGTATCTAATCCTGTTCGCTCCCCACGCTTTCGTCCATGAGCGTCAGTACATACGTAGTAGACTGCCTTCGCAATCGGTATTCTGTGTAATATCTATGCATTTCACCGCTACACTACACATTCTATCTACTTCCATATGACTTAAGTCAACAAGTATCAAAGGCAGTTCCATAGTT
+
GGGGGGGGGGGGGGGGGGGGGGGGGGGGGGGGGGGGGFFGFGGGGGGGGGFGGGGGGGDGGFFFDCBGEFGGGGGGGFGGGGGFGFGFGFEGGGGGGG@EFCGEFCCE<FGGGGGGFDABE,8FEBED88CFGGEEDC:CEEGDGFFGGCEGFDCFGGGCGGFGGFFFFGGGFDGFGGGFFGGDGFC:EGGGGFGFDFFGGG7ACFF4C>CFC>BC4*8>;3FFGEFFCCC?E6CEEFEEF3C?E))))19C<C5A)(46<)66CF4?)(*.*-+*/64<9
@M06628:26:000000000-CRM2J:1:1104:28599:15850 2:N:0:102
TAATCTTGCGACCGTACTCCCCAGGCGGAATGCTTAATCCGTTAGGTGTGACACCAACAAGCATGCTTGCTGACGTCTGGCATTCATCGTTTACGGTGTGGACTACCAGGGTATCTAATCCTGTTTGCTCCCCACACTTTCGCACCTCAGCGTCAGTATCGAGCCAGTAAGCCGCCTTCGCCACTGGTGTTCCTCCGAATATCTACGAATTTCACCTCTACACTCGGAATTCCACTTACCTCTCTCGAACTCAAGACCAGGAGTTTATAAGGCAGTTCCAG
+
GGGGGGGGGGGGGGGGGGGGGGGGGGGGGGGGGGGGGGGGGGGGGGGGGGFGGGGGGGGGGGGGGGGGGGGGGGGGGGGGGGGGGGGGGGGGGGGGGGGGGGGGGGGGGGGGGGGGGGGGGGGGGGGGGGGGCFGDGGFGGGGGGGGGGGGGGGGGGGGGGGGGGGGGGGGCFGGGGGGFGGGGFGG?FGGGGFGFGDBGFFGFGFFFGF@GGFFGGGFEFFFFG;3=>?BA<AFF>BFFFFFFFFF?FF:A27)8?(2?16>?F><BF-:<F:EGFFB<4
@M06628:26:000000000-CRM2J:1:1104:16048:16152 2:N:0:102
TAATCTTGCGACCGTACTCCCCAGGCGGAATGCTTAATCCGTTAGGTGTGACACCGAACAGTATACTGCCCGACGTCTGGCATTCATCGTTTACGGTGTGGACTACCCGGGTATCTAATCCGGTTTGCTCCCCACACTTTCGCACCCCAGCGTCAGTTTCCAGGCGATGAGCCGCCTTCGCCACTGGTCTTCCTCCGAATATCAACGAATTCCACCCCAACACTCGGAATTGCACTCACCTCTCTCGAACTCTAGACCAGGAGTTTTGGAGGCAGTTCCGG
+
F-F9@FGCEFFF@FGGC<F<C,@F?F@C7@F89C@<:EDE@CEC,@CFGGE<<CFB77+@CCEF?C?<F8F7FGC4F=B,=,9EE?FFABFF<,449A84F5E,<F8,8C=@@A3@A93,86+CFE>9E:DC8,88<>:4>:B7C7*3C8FEGGE*,,?<27,2>**412,,4*:8*/=.B?7D?FG++511+1@FGF>31+<++051*)4*3)69*9((4:>=F()5<:4)444404:??<3:).-.4::<))55>0:0-47.<CA().04>B5CFAB?>
@M06628:26:000000000-CRM2J:1:1104:10147:16310 2:N:0:102
TAATCTTGCGACCGTACTCCCCAGGCGGAATGCTTAATCCGTTAGGTGTGTCACCGAACAGTATACTGCCCGACGACTGGCATTCATCGTTTACGGTGTGGACTACCAGGGTATCTAATCCTGTTTGCTCCCCACACTTTCGTACCTCAGCGTCAGTATCGAGCCAGTGAGCCGCCTTCGCCACTGGTGTTCCTCCAAATATCTACGAATTTCACCTCTACACTTGGAATTCCACTCACCTCTCTCGAACTCAAGACCAGGAGTTTTAGAGGCAGTTCCGA
+
FCEFGFGFGG@FEFGGGGGGGGF:@FFFFGGGGGGFFFGGGGGGGGFGGGGGGGGEGGGGGGFGGGGFFGDGGGGGGGGGGDFFGFFGGDGGGGGGGGFEGGGGGFGGFGF4FGGGFEAADDGFGGEF9FGGGGGGGGCFGGGGGE7D@EGGGCGEFFFGEGGDGGCFCCGGGGGCGGGFGGECFG6CCFEDC+:.>FA:9CF7CA>@FFFGGFFG6F@FFC58;;4)9879>24520><6:<:)52)44(540434:110277<GAA@)C152=29)--8
@M06628:26:000000000-CRM2J:1:1104:26522:16445 2:N:0:102
TAATCTTGCGACCGTACTCCCCAGGCGGAATGCTTAATCCGTTAGGTGTGTCACCGAATAGCATGCTACCCGACGACTGGCATTCATCGTTTACGGTGTGGACTACCAGGGTATCTAATCCTGTTTGCTCCCCACACTTTCGCACCTCAGCGTCAGTATCGAGCCAGTGAGCCGCCTTCGCCACTGGTGTTCCTCCGAATATCTACGAATTTCACCTCTACACTCGGAATTCCACTCACCTCTCTCGAACTCTAGACTGATAGTTTATGAGGCAGTTCCGA
+
FGGGGGGGGGGGGGGGGGGGGGGGGGGGGGGGGGGGGGGGGGGGGGGFGGFGGGGGGGGGGGGGGGGGGGGGGGGGGGGGGGGGGGGFGGGGGGGGGGGGEGGGGGFGGGGGGFFGGCFGGGGGGGGGGGGGGGGGGGGGGGGGGGGGGGGGGGGGGGGGGFGGGGFGGGGGGGGGGGGFGDEGGGGGGFGGFFGFDF>D5FGFCFFFFFDGGEFFFGFFFFFF46>DBBFFFFFBF:8?6??<???2::1>BAFFBFF0A<=FFGFFFF7?FF5>@A>?(
@M06628:26:000000000-CRM2J:1:1104:29302:16448 2:N:0:102
CCAACCTTGCGATCGTACTCCTCAGGCGGAATGCTTATAGCGTTAGCTTAAAAATCTAAAATAGTTTCTGAAAACCAGAAACTCTCATTAAATTACAGCATTCATGATTTACAGTGCAGACTACCAGGGTTTCTAATCCTGCTCGCTACCCCCCCCCCCCCCCCCCCCACTACGTTTTTACTAGAGAATCGCCTTCGCCTCGGACATTCCCTTATTTATAGTTAGATTTTACCCTTACAAATAAAATTATATTCTCCTGTACAAAACTCAAGCAAAGCAGT
+
GFFGFGGGGGGEGGGGGGGGGGGGFFFGGGGGGGGGGGGGGGGGGGGGGCGFGGGGGGGGGGGGFGGGGGGGGGGGGGGGGGGGFGGGGGGGGGGGGGGGGGGGGGGGGGGGGGGGGGGGGGGGGGGGGGGGGGGGGGGG88,8+8++6A,8CGG655@4544?=FGE*2*+3*22022213<?CGGGGGGGGDDGFGFEGDG*7:?*6FFAG6ADG7>BFFFFFD<?@*63402::?AA<FBA<2A><AFF>4AB<4:AAFB=?GGF>FF=?F?FFFFF2
@M06628:26:000000000-CRM2J:1:1104:24329:16482 2:N:0:102
TAATCTTGCGACCGTACTCCCCAGGCGGAATGCTTAATCCGTTAGGTGTGTCACCGAGTTGCAAGCAACCCGACGACTGGCATTCATCGTTTACGGCGTGGACTACCAGGGTATCTAATCCTGTTTGCTCCCCACGCTTTCGCACCTCAGCGTCAGTATCGAGCCAGTTAGCCGCCTTCGCCACTGGTGTTCCTCCGAATATCTACGAATTTCACCTCTACACTCGGAATTCCACTCACCTCTCTCGAACTCAAGACTAACAGTATCAAAGGCAGTTCCAG
+
GGGGGGGGGGGGGGGGGGGGGGGGGGGGDGDEFGGGEGFEGGGGGGGGG:FFGG9FGCDGGGGFFFGGGGEGGC@FEEEEFGGGGGDFFGGGDGGGGD>=FFFGFFGFDGGGFFFFFFGFGGGFGGFFFAGGGGGEGGGGGGGCEGGFCGGCBGGGF92C>:CEGFFC,BF7CC8ECGFFGGGDGDFF6AG>FFD5)8=DCCFFC@34F>?GF<FGGGFAA2@?F(7>B?FFAABFF03<4??72<?D::<<<,347<2.8)*1::9<F<:(74**96<A.
@M06628:26:000000000-CRM2J:1:1104:7299:16598 2:N:0:102
TAATCTTGCGACCGTACTCCCCAGGCGGAATGCTTAATCCGTTAGGTGTGTCACCGAACAGTATACTGCCCGACGACTGGCATTCATCGTTTACGGTGTGGACTACTAGGGTATCTAATCCTGTTTGCTCCCCACACTTTCGTACCTCAGCGTCAGTATCGAGCCAGTGAGCCGCCTTCGCCACTGGTGTTCCTCCAAATATCTACGAATTTCACCTCTACACTTGGAATTCCACTCACCTCTCTCGAACTCAAGACCAGGAGTTTTAGAGGCAGTTCCGA
+
FGGGGGGGGGGGGGGGGGGGGGGGGGGGGGGGGGGGGGGGGGGGGGGGGGGGGGGGGGGGGGGGGGGGGGGGGGGGGGGGGGGGGGGGGGGGGGGGGGGGGGGGGG,CFGGGDFFGGGGGGGGGGGGGGGGGGGGGGGGGGGGGGGGGGGGGGGGGGGGGGGGGGGGGGGGGGGGGGGGFGGGGGGGGGGGGGFGFGFFGGGGFGFFFGFFGGFFGGGFFEFFFGFFFFFFFFFFFFFFFFFFFFFFBFFFFD0<<<???<BFFGFAAFBG7B?GGFFF?(
@M06628:26:000000000-CRM2J:1:1104:18022:16678 2:N:0:102
TAATCTTGCGACCGTACTCCCCAGGCGGGAAGCTTAATGCGTTAGCTGCGCCACCGAACAGTAAACTGTCCGACGGCTAGCTTCCATCGTTTACGGCGTGGACTACCAGGGTATCTAATCCTGTTTGCTCCCCACGCTTTCGCACCTCAGCGTCAGTATCGAGCCAGTGAGCCGCCTTCGCCACTGGTGTTCCTCCGAATATCTACGAATTTCACCTCTACACTCGGAATTCCACTCACCTCTCTCGAACTCTAGATTGCCAGTATCAGAGGCAGTTCCAG
+
GGGGGGGGGGGGGGGGGGGGGGGGGGGGGGGGGGGGGGGGGGGGGGGGGGGGGGGGGGGGGGGGGGGGGGGGGGGGGGGGGGGGGGGGGGGGGGGGGGGGGGGGGGGGGGGGGGGGGGGGGGGGGGGGGGGGGGGGGGGGGGGGGGGGGGGGGGGGGGGGGGGGGFFGGGGGGGDGGGGFGGGGGGGGGGGGGFGFGFFGGGGFGFFFGFFGGFFGGGFBFFFFGBBFFFFAAFFFF?FFF??:>FBFF?FFA4<AAF2<).99CC4497F?FF=FF><>6
@M06628:26:000000000-CRM2J:1:1104:6414:16862 2:N:0:102
TAGTCTTGCGACCGTACTCCCCAGGCGGAATGCTTAATCCGTTAGGTGTGTCACCAACATGCATGCTTGCTGACGACTGGCATTCATCGTTTACGGTGTGGACTACCAGGGTGTCTAATCCTGTTTGCTCTCCACACTTTCGCGCCTCAGCGTCAGTATAGAGGCAGTTAGCCGCCGTCGCCACTGGTGTTCCTCCCAATCTCTACGAATTTCACCTCTACACTCGGAATATCACTCACCTCTCTCGAACTCAAGACTAACAGTCTCTAAGGTGGTTC
+
FC-666E,C:+8@@@6@<EE,,C@,D+@+@CECAEFCFFDEFAF@8FD<FF<,EEC,,,,:,,<?FFC,=<C,C:,=:+?=,CE@?FF,B,B<,CEFG?:+?=FFCG8B+4A+>EF,,4,C;5F<D8,7,,78CE8=DFG98E+@7=C,3;C:B>8EF9,3,5,@**@,,5@9EG8>C*2C85?CFF:CF5+1:C)*;)2*2<ACF36*5=G=).>0<4397A;*2@E31,)..:42(4(*3):))(.,,(.34<D?F5,(54=*:))0-*,*(*/56
@M06628:26:000000000-CRM2J:1:1104:6435:16863 2:N:0:102
TAGTCTTGCGACCGTACTCCCCAGGCGGAGTGCTTAATCCGTTAGGTGTGTCACCAACAAGCTCGCTTCCTGATGCACCGCATGCATCGTGTACGGTGTGTACTACCAGGGTATCTCTTACTGTTTGCTCTCCCCACTTTCGCACCTCAGCGTCAGTATCTTGCCACTGGGCCTCCTTCGCCACTGCTGTTCCCCCCCTTATCTCCGCATTTCTCCTCTACACTCCGAATTTCACTCAACCCTCTACCACTCACTACCTACACTATCAAGAGCAGTTCTC
+
FF--CFFGGC7FFGFGGGGGGGGGGGGGE+B,CFGGFG<FEGGGE,EE,B9CEFE,:=,,C6,,8+BC,C5C,,5,,,,++48+,5,,7:,B,,+4BD?C4,,,,,,,,+@B8=,@,,,,6,,C7E8,,A,>F,BGG,>3,+@+@=,65,,@+4@+3,@E,,@,,,,3D3,@14D,4,,*>1*9,2,,5B,1,1;))))2+=+;+/)(/),@F)9F7C6)14;6C(8))(-)))6)6((4)-8?2)-)5>(8(,)63(,.(()*0:5)7)*,05E0*))-
@M06628:26:000000000-CRM2J:1:1104:25509:16931 2:N:0:102
CAGCCTTGCGACCATACTCCCCAGGCGGAGCACTTAATGGTTTCCCTACGGCAAAAAGCGACGAATCGCCTCTCGCCCAGTGCTCATCGTTTACAGCTAGGACTACCGGGGTATCTAATCCCGTTCGCTACCCTAGCTTTCGTACCTCAGCGTCAGTTATCCCCCAGTGTGCCGCCTTCGCCTCCGGTGTTCCTCATGATATCAACGCATTTCACCGCTCCACCATAAGTTCCGCACACCCCTGGAATACTCTAGCCTACCAGTTTCAAACGCAGTGCCA
+
GGGGGGGGGGGGGGGGGGGGGGGGGGGGGGGGGGGGGGGGGGGGGGGGGGGGGGGGGGGGGGGGGGGGGGGGGGGGGGGGGGGGGGGGGGGGGGGGGGGGGGGGGGGGGGGGGGGGGGGGGGGGGGGGGEGGGGGGGGGGGGGGGGGGGGGGGGGGGGGGGGGGGGGGGGGGGGGGGGFAGGGGGGG7EGGGGFGFGFFGGFFFFF>>GE<FFAAGGGBFBBFFGFFFFFB>>FFFBBF?E>FFBFBFFFFBFFFFFFFFFFFBG=9<BAG?F0=D@>AA
@M06628:26:000000000-CRM2J:1:1104:6544:17173 2:N:0:102
TAATCTTGCGACCGTACTCCCCAGGCGGAATGCTTAATCCGTTAGGTGTGACACCGAAGGGCAAGCCCCCCGACGTCTGGCATTCATCGTTTACGGTGTGGACTACCAGGGTATCTAATCCTGTTTGCTCCCCACACTTTCGTACCTCAGCGTCAGTATCGAGCCAGTGAGCCGCCTTCGCCACTGGTGTTCCTCCAAATATCTACGAATTTCACCTCTACACTTGGAATTCCACTCACCTCTCTCGAACTCTAGACTGATAGTTTAGGAGGCAGTTCCAG
+
GGGGGGGGGGGGCGGGGGGGGGGGGGGGGGGGGGGGGGGGGGGGGGGGGGGGGGGGGGGGGGGGGGGGGGGGGGGGGGGGGGGGGGGGGGGGGGGGGGGGGGGGGGGGGGGGGGGGGGGGGGGGGGGGGGGGGGGGGGGGGGGGGGGGGGFGGGGGGGGGGGGGGGGGGGGGFGGGGGGFGGGGGGGGCGGGGFGFGFFGGGGFGFFFGFFGGFFGG<>DFFFFGFFFFFFFFFFFFFFFFFFFFFFFB??AF<BFAFF?FFFFFGA:6AC()3:FB4<9:
@M06628:26:000000000-CRM2J:1:1104:15819:17221 2:N:0:102
CATTCTTGCGAACGTACTCCCCAGGTGGGATACTTATCACTTTCGCTTGGCCGCCGAGACCGAAGTCCCGACAGCTAGTATCCATCGTTTACGGCGTGGACTACCGGGGTATCTAATCCCGTTCGCTCCCCACGCTTTCGTCCATCAGTGTCAGTATATAGTTAGTCACCTGCCTTCGCAATTGGTGTTCTATGTGATATCTATGCATTTCACCGCTACACCACATGTTCCGGCAACTTCACTATAACTCAAGACCTACAGTATCAAAGGCAATTTTATGG
+
GFGGGFGGGGCGGGGGGGGGGGGGGGGGGGGFGGGGGGGGGGGEGGCGGGGGGGGGGGGGGGGGBFGGGGGGGEGGGGGGGGGGGGGFGGGC7FEEFFDGGGCCGGGGGFGGGFGGGCGGDFCFCGGGGGGGGEGGEDFGGGGGGGGGGGGGGGGGGGGEGGGGGFEGG9FF=FGDFDEBGECG6CFGGGGGGFGFGFFFEFFFGFAEGFFCFFFG<<97:?FF5>=@@46?0;99BFBBF<AFFFF>BAFF<2::>2:B066@F*64@:GF:?DGF9>B0
@M06628:26:000000000-CRM2J:1:1104:27574:17366 2:N:0:102
TAATCTTGCGACCGTACTCCCCAGGCGGATAACTTAATGCGTTAGCTGCGCCACTCAAGTTCTATGAACCCGAACAGCTAGTTATCATCGTTTACGGCGTGGACTACCAGGGTATCTAATCCTGTTTGCTCCCCACGCTTTCGCACCTCAGCGTCAATAATTGTCCAGTAAGTCGCCTTCGCCACTGGTGTTCTTCCGAATATCTACGAATTTCACCTCTACACTCGGAATTCCACTTACCTCTCCAATATTCTAGCTTTCCAGTTTCAAAGGCAGTTCC
+
DFFGDGGGGGEGGGFGGGFFGGFGGGGGEGGGGGGGGGFFFGCEFGGGFGGGGGGGGGGGEGGGGGFFGGGGGGDFFGGCFGGGGGFCGGG8DFGCFEGGDE+FFFFGGFFGGGGGDGGGGGGFGGF=ACC8D@EGGEGEFCEEGDG8>DFGEEBCEGFBFFFGCC;?FCEGCFGGGEEF8EEGGFF,>AF<FFCAFBDGGGGA::F?GADGGF3@>74=AEFFG<FB33:5.6)6:)666:))22)(-:<<-6A:AA<269@7:7<2747))(01).4)
@M06628:26:000000000-CRM2J:1:1104:10022:17501 2:N:0:102
TAATCTTGCGACCGTACTCCCCAGGCGGAATGCTTAATCCGTTAGGTGTGACACCAAAGGGCAAGCCCCCTGACGTCTGGCATTCATCGTTTACGGTGTGGACTACCAGGGTATCTAATCCTGTTTGCTCCCCACACTTTCGTACCTCAGCGTCAGTATCGAGCCAGTGAGCCGCCTTCGCCACTGGTGTTCCTCCAAATATCTACGAATTTCACCTCTACACTTGGAATTCCACTCACCTCTCTCGAACTCTAGACTGATAGTTTACAGGGCAGTTCCAG
+
GGGGGGGGGGGGGGGGGGGGGGGGGGGGGGGGGGGGGGGGGGGGGGGGGGGGGGGGGGGGGGGGGGGGGGGGGGGGGGGGGGGGGGGGGGGGGGGGGGGGGGGGGGGGGGGGGGGGGGGGGGGGGGGGGGGGGGGGGGGGGGGGGGGGGGGGGGGGGGGGGGGGFGGGGGGGGGGGGGGFGGGGGGFGGGGGGFGFGFFGGGGFGFFFGFFGGFFGGGFFFFFFGFFFFFFFF>BFFFFFFB?B??67?B?FFABAABF?B>FFGGFFF296BBGGFFFF6
@M06628:26:000000000-CRM2J:1:1104:5679:17652 2:N:0:102
TAATCTTGCGACCGTACTCCCCAGGCGGAATGCTTAAAGCGTTAGCTGCGCCACTAGTGAGTAAACCCACTAACGGCTGGCATTCATCGTTTACGGCGTGGACTACCAGGGTATCTAATCCTGTTTGCTCCCCACGCTTTCGTGCCTCAGCGTCAGTATCGGGCCAGTGAGCCGCCTTCGCCACTGGTGTTCTTGCGAATATCTACGAATTTCACCTCTACACTCGCAGTTCCACTCACCTCTCCCGAACTCAAGATCTTCAGTATCAAATGCAGTTCTGG
+
GGGGGGGGGGGGGGGGGGGGGGGGGGGGGGGEGGGGFGGGGGGGGGGGGGGGGGGGGGGGGGGGGGGEGGGGGFCGCFDEGGGGGGDFFFGGFGGGGGFEGDGGFGGFFGGGGGGEGGFCGGFGGGFFGGGGGFGGGDGGGGCFGGDG:DG;CEGDCGCD>FGCGCGGGGGGFEGGGGG5=E5DGGGGGFGGGFCF<>>3:FGFFFF?F@?C9<AF694<A2FFG?EFF6<A<AABB?FF6<<<FF(8;F?:<0<<?A><<B4@7:5946*.*)+29:4).
@M06628:26:000000000-CRM2J:1:1104:22371:17855 2:N:0:102
TAATCTTGCGACCGTACTCCCCAGGCGGAATGCTTAATCCGTTAGGTGTGTCACCGAACAGTATACTGCCCGACGACTGGCATTCATCGTTTACGGTGTGGACTACCAGGGTATCTAATCCTGTTTGCTCCCCACACTTTCGTACCTCAGCGTCAGTATCGAGCCCGTGAGCCGCCTTCGCCACTGGTGTTCCTCCAAATATCTACGAATTTCACCTCTACACTTGGAATGCCCCCCACCTCTCTCGAACTCAAGACGCGGAGTTTTAGAGGCAGTTCCGG
+
ECFFGGFCAFCEEEFGGGGGGEF@DD@@F@CCFFG<EFGEEGGGGGGGG7EGGFE@FEC>FFABFEG9C==FGGGGEGGGGCEA,FEFGGGGGC+:BFCFGGGC<EGGGGG<3A9E=,=,@AFEFG?;BFEFGFB=FFEGGGGDF<7,3@@6@8CCDFFGG7C:F*14BDG?9CCCC:FFGG=CFGF+3AEC?+CFGF4*:CF61;5?GF;GG<?F6D<3>DFFDD?@F<)47,((41(,),)453<?0:2:2(3)4(-(1,.7D7<672:?BFG706)((
@M06628:26:000000000-CRM2J:1:1104:19382:18091 2:N:0:102
CAGCCTTGCGACCATACTCCCCAGGCGGAACACTTAACGCTTTCGCTACGGCCGGGAGGATGTGGAAGTCCCCCCAACCCAGTGTTCATCGTTTACGGCTAGGACTACCGGGGTATCTAATCCCGTTCGCTATCCTAGCTTTCGTGCCTCAGCGTCAGAAAAGATCCAGTGATGCGCTTTCGCCACCGGTGTTCCCTATGATATCAACGCATTTCACCGCTCCACCGTAAGTTCCCATAACCCCTATCTTCCTCGAGCTTGGGGGTTTGAAACGCAATTC
+
GGGGGGGGGGGGGGGGGGGGGGGGGGGGGGGGGGGGGGGGGGGGGGGGGGGGGGGGGGGGGGGGGGGGGGGGGGGGGGGGGGGGGGGGGGGGGGGGGGGGGGGGFGGGGGGGGGGGGGGGGGGGGGGGGGGGGGGGGGFGGGGGGGGGGGGGGGGGGGGGGGGGGGGGFFGGGGGGGGGFGGGGGGGEGEGDGFGFGFFGCFGFGFFFGFFGGFFGGFFF69DFGFE5>?FFFFFFFF:>F?B22:)4)9A66>1::<6?F?FFG3;?FBGF?1:<>?36
@M06628:26:000000000-CRM2J:1:1104:9858:18107 2:N:0:102
TAATCTTGCGACCGTACTCCCCAGGCGGAATGCTTAATCCGTTAGGTGTGACACCGAATAGCATGCTACCCGACGTCTGGCATTCATCGTTTACGGTGTGGACTACCAGGGTATCTAATCCTGTTTGCTCCCCACACTTTCGTACCTCAGCGTCAGTATCGAGCCAGTGAGCCGCCTTCGCCACTGGTGTTCCTCCGAATATCTACGAATTTCACCTCTACACTCGGAATTCCACTCACCTCTCTCGAACTCTAGATTGATAGTTTTGGAGGCAGTTCCAG
+
FGGGGGGGGGGGGGGGGGGGGGGGGGGGGGGGGGGGGGGGGGGGGGGGGGGGGGGGGGGGGGGGGGGGGGGGGGGGGGGGGGGGGGGGGGGGGGGGGGGGGGGGGGGGGGGGGGGGGGGGGGGGGGGGGGGGGGGGGGGGGGGGGGGGGGGGGGGGGGGGGGGGGGGGGGGGGGGGGGGFGGGGGGGGGGGGGFGFGFFGGGGFGFFFGFFGGFFGGG<<EEFFGFF5@FFFFFFFFFFFFFFF?>B?FFFFFAB<>A>FDF@FGGF(;7FFE?GGFFFF<
@M06628:26:000000000-CRM2J:1:1104:8677:18348 2:N:0:102
TAATCTTGCGACCGTACTCCCCAGGCGGAATGCTTAATCCGTTAGGTGTGTCACCGAACAGTATACTGCCCGACGACTGGCATTCATCGTTTACGGTGTGGACTACCAGGGTATCTAATCCTGTTTGCTCCCCACACTTTCGTACCTCAGCGTCAGTATCGAGCCAGTGAGCCGCCTTCGCCACTGGTGTTCCTCCAAATATCTACGAATTTCACCTCTACACTTGGAATTCCACTCACCTCTCTCGAACTCAAGACCAGGAGTTTATGAGGCAGTTCCGA
+
GGGGGGGGGGGGGGGGGGGGGGGGGGGGGGGGGGGGGGGGGGGGGGGGGGGGGGGGGGGGGGGGGGGGGGGGGGGGGGGGGGGGGGGGGGGGGGGGGGGGGGGGGGGGGGGGGGGGFGGGGGGGGGGGGGGGGGGGGGGGGGGGGGGGGGGGGGGGGGGGGGGGGGGGGGGGGGGGGGGFGGGGGGGGGGGGGFGFGFFFGGGFFFFFGAFGGFFGGGFFEFFFGAFF?D>AFFFFFFFFFFDFFFF:BFB<D7?BBBFF?B5?GGFBFFF::?CFFFA:(
@M06628:26:000000000-CRM2J:1:1104:6539:18385 2:N:0:102
CAGCCTTGCGACCATACTCCCCAGGCGCTGTACTTAACACTTTCGCTACGTCCGAGAGACTGTGGGAGGCCCCACGGACTAGTACAGATCGTTTACAGCTAGGACTACCGGGGTATCTAATCCCGTTCGCTCCCCTAGCTTTCGTGCCTCAGCGTCAGAAGGATCCCAGAGAGCCGCTTTCGCCACCGGTGTTCCTCATCATATCAACGCATTTCACCGCTCCACAATGAGTTCCGCTCTCCTCTGATCCCCTCAAGACTTGTGGTTTCAAACGCAATTC
+
GGGGGGGGGGGGGGGGGGGGGGGGGGGGGGGGGGGGGGGGGGGGGGGGGGGGGGGGGGGGGGGGGGGEGGGGGGGGGGGGGGGGGGGFFGGGGGGGGGGGGGGGGGGGGGGGGGGGGGDFGGDFGGFGGGGGGGGGGGGGGGGGGGGFFGGGGGGGGGGGGGGGGGGFGFFFGGGGG=EFGGGGGGGGGGGDGFGFGFFGGGF@FCA@CB;G=<<CDFB>;BEFGFF6?AFBB25??633@B<?AF2<AD:?2:127)44AFF?3C??FBFAF?GG:22<
@M06628:26:000000000-CRM2J:1:1104:13126:18454 2:N:0:102
TAATCTTGCGACCGTACTCCCCAGGCGGAATGCTTAATCCGTTAGGTGTGTCACCGAACAGTATACTGCCCGACGACTGGCATTCATCGTTTACGGTGTGGACTACCAGGGTATCTAATCCTGTTTGCTCCCCACACTTTCGTACCTCAGCGTCAGTATCGAGCCAGTGAGCCGCCTTCGCCACTGGTGTTCCTCCAAATATCTACGAATTTCACCTCTACACTTGGAATTCCACTCACCTCTCTCGAACTCAAGACCAGGAGTTTAGGAGGCAGTTCCGG
+
GGGGGGGGGGGGGGGGGGGGGGGGGGGGGGGGGGGGGGGGGGGGGGGGGGGGGGGGGGGGGGGGGGGGGGGGGGGGGGGGGGGGGGGGGGGGGGGGGGGGGGGGGGGGGGGGGGGGGGGGGGGGGGGGGGGGGGGGGGGGGGGGGGGGGGGGGGGGGGGGGGGGGGGGGGGGGGGGGGGFGGGGGGGGGGGGGFGFGFFGGGGFGFFFGFFGGFFGGGFFFCFFGFFFFA:DF>AAFBF???DF<>??FFFFF?DFFFFF?:>FGGAAFFGBEBCF?)6:(
@M06628:26:000000000-CRM2J:1:1104:13136:18470 2:N:0:102
TAATCTTGCGACCGTACTCCCCAGGCGGAATGCTTAATCCGTTAGGTGTGTCACCGAACAGTATACTGCCCGACGACTGGCATTCATCGTTTACGGTGTGGACTACCAGGGTATCTAATCCTGTTTGCTCCCCACACTTTCGTACCTCAGCGTCAGTATCGAGCCAGTGATCCGCCTTCGCCACTGGTGTTCCTCCAAATATCTACGAATTTCACCTCTACACTTGGAATTCCACTCACCTCTCCCGAACTCAAGACCAGGAGTTTAGGAGGCAGTTCCGG
+
FE<FGGGGGGGGEEFFGFFFGGGDGGEGEEFCFDGGEGFGGGGGGGGGGGGGGGGGGGGGGGDGGGGGGFGGGDE7FFB8EFGFGGGGGBDFFGGCFFGGGGFCFGFFEEGGEFFG=EEFGGGGGGGGGGGFED7CFFFGGGGFGGGGAGGGGGG5DCFCEGCEGFFFG9,=EFGEDEF>E*:<?C6<,AC@FFF;DFF:AEEA<CFDG47FGF?C0>E34>FF>4))+;;)<>AB1(4:FBF?(((427:)4282:7:1(,)09C44)-0(03=F6:<:(
@M06628:26:000000000-CRM2J:1:1104:8453:18604 2:N:0:102
TAATCTTGCGACCGTACTCCCCAGGCGGAATGCTTAATCCGTTAGGTGTGTCACCGAACAGTATACTGCCCGACGACTGGCATTCATCGTTTACGGTGTGGACTACCAGGGTATCTAATCCTGTTTGCTCCCCACACTTTCGTACCTCAGCGTCAGTATCGAGCCAGTGAGCCGCCTTCGCCACTGGTGTTCCTCCAAATATCTACGAATTTCACCTCTACACTTGGAATTCCACTCACCTCTCTCGAACTCAAGACCAGGAGTTTAGGAGGCAGTTCCG
+
GGGGGGGGGGGGGGGGGGGGGGGGGGGGGGGGGGFFGGGGGGGGGGGGGGGGGGGGGGGGGGGGGGGGGGGGGGGGGGGGGGGGGGGGGGGGGGGGGGGGGGGGGGGGGGGGGDFFGGGGGGGGGGGGGGGGGGGGGGGGGGGGGGGGGGGGGGGGGGGGGFGGGGGGGGGGGGGGGGFGGEGGGGGGGGGGFGFGFFGGGGFGFF;DF?FGFFGGFFFFFFFGFFFFDF?FDFFFFB?@513<<>??<6:>B0<A?0:0<F3CGAFF?DBF?EDFB)4-
@M06628:26:000000000-CRM2J:1:1104:7704:18772 2:N:0:102
TAATCTTGCGACCGTACTCCCCAGGCGGAATGCTTAATCCGTTAGGTGTGACACCGAAGGGCAAGCCCCCCGACGTCTGGCATTCATCGTTTACGGTGTGGACTACCAGGGTATCTAATCCTGTTTGCTCCCCACACTTTCGCACCTCAGCGTCAGTATCGAGCCAGTAAGCCGCCTTCGCCACTGGTGTTCCTCCGAATATCTACGAATTTCACCTCTACACTCGGAATTCCACTTACCTCTCTCGAACTCAAGACTACCAGTATCAAAGGCAGTTCCAG
+
GGGGGGGGGGGGGGGGGGGGGGGGGGGGGGGGGGGGGGGGGGGGGGGGGGGGGGGGGGGGGGGGGGGGGGGGGGGGGGGGGGGGGGGGGGGGGGGGGGGGGGGGGGGGGGGGGGGGGFFGGGGGGGGGGGGGGGGGGGGGGGGGGGGGGGGGGGGGGGFFGGGGGFGGGGGGGGGGGEGFGGGGGGGGGGGGGFGFGFFGGFGFGFFFGFFGGFFGGGFAFFFFGFFF5?FFADAAAAFFFFF<?D?:B?FFFBFABAAF<?F?FGAFFFGFF?GFFFB>.
@M06628:26:000000000-CRM2J:1:1104:12277:18931 2:N:0:102
TAATCTTGCGACCGTACTCCCCAGGCGGAATGCTTAATCCGTTAGGTGTGTCACCGAACAGTATACTGCCCGACGACTGGCATTCATCGTTTACGGTGTGGACTACCAGGGTATCTAATCCTGTTTGCTCCCCACACTTTCGTACCTCAGCGTCAGTATCGAGCCAGTGAGCCGCCTTCGCCACTGGTGTTCCTCCAAATATCTACGAATTTCACCTCTACACTTGGAATTCCACTCACCTCTCTCGAACTCAAGACCAGGAGTTTAGGAGGCAGTTCCGG
+
GGGGGGGGGGGGGGGGGGGGGGGGGGGGGGG,EFGFGGGGGGGGGGGGGGGGGGGGGGGGGGGGGGGFGGGGGGGEGGGGGGGGGGGGGGGGGGGGGGGGGGGGGGGGGGGGGGGGGGGGGGGGGGGGGGGGEGGGGGGGGGGGGG,DFGGGGGGEGGGGGGGGGGGGGGGGFGGGGGGFDGGGGGGGGGGGGFGFGFFGGGGFGFF@FFFGGFFGGGFFFFFFGE?FFA8BFB<B?BFFFFFFFF:>??BB>24<B?FFB:DFGGBA)<FBFBCGFBA?(
@M06628:26:000000000-CRM2J:1:1104:15136:18976 2:N:0:102
CAGCCTTGCGACCATACTCCCCAGGCGGAGCACTTAATACTTTCGCTACGTCCGAGAAAATGTGAGGGTTCCCACGGACTAGTGCTCATCGTTTACGGCTAGGACTACCGGGGTATCTAATCCCGTTCGCTACCCTAGCTTTCTTTCCTCAGCGTCAGAAGAGATCCAGTGAGCCGCTTTCGCCACCGGTGTTCCAGATGATATCAACGCATTTCACCGCTCCACCATCTGTTCCGCTCACCTCTATCTCCCTCAAGCCATGCGGTTTCAAGCGCAGTTC
+
GFGGGGGGGGGGGGGGGGGGGGGGGGGGGGGFGGGGFGGGGGGGGGGGGDFGGGGGGGGGGGGGGGGGGGGGGGGGEGGGGCFFEGGGGGGGGGGGGGGGEGGGGGGGGGGGGFCFGFGGGGGGEGFGGGGCGGGGGGFFGGGGGGGGGFGGGDCGEGGGFFGFCGGFGFGGCGGE5:E;FGGDG7=ECCCDGFGFGFFFFGFFG7@@DBBGGA4DFG?F>BFFG2@FF<<<9<A::89>F????ABF><ABFB??<?F797FBCD9:F4:4=(:)78<4
@M06628:26:000000000-CRM2J:1:1104:3316:19116 2:N:0:102
TAATCTTGCGACCGTACTCCCCAGGCGGGAAGCTTAATGCGTTAGCTGCGCCACCGAACAGTAAACTGCCCGACAGCTAGCTTCCATCGTTTACGGCGTGGACTACCAGGGTATCTAATCCTGTTTGCTCCCCACGCTTTCGCACCTCAGCGTCAGTATCGAGCCAGTGAGCCGCCTTCGCCACTGGTGTTCCTCCGAATATCTACGAATTTCACCTCTACACTCGGAATTCCACTCACCTCTCTCGATCTCTAGATTGCCAGTATGAAAGGCAGTTCCAG
+
FGGGGGGGGGDGGGGGGGGGGGGGGGGGGDGGGGGGGGGCGGGGDGGGGGGGGGGGGGGGGGGGGGGGGGGGGGGGGGGGGGGGGGGGGGGGGGGGGGGGGGFGGFCCGGGGGGGFFFGCGGFGGGGGGCE@CFGGGEGGFGGGGDGGFGGGG7CGF@?F8ECGEGGGGFCFGEGEGGG);?CGGGGGGFGGGFGFG3)9:CF?CFF?C>?GGFFF4DBFDBF4D?>57:7A::<>1(4:6:??7??FF:0<A499<A?BA<FFDF<AF2C?FFEFFA4).
@M06628:26:000000000-CRM2J:1:1104:6041:19624 2:N:0:102
CAACCTTGCGGCCGTACTCCCCAGGCGGTCAACTTCACGCGTTAGCTTCGTTACTGAACAGCAAGCCGTCCAACAACCAGTTGACATCGTTTAGGGCGTGGACTACCAGGGTATCTAATCCTGTTTGCTCCCCACGCTGTCGCGCCTCCGTGTCAGAACTGGTCTAGCTGGCCGCCTTCGCCACGAGTGTTCTCCCCCATCTCTACGCATTCCACCGCTACACAGGAAATTCCACCACCCTCTACCATACCCTAGCTCGACAGTTTTGAATGCAGTTCCCA
+
FGGGGGGFGGGGEGGGGGGGGGFGGGGGGGGFGGGGGGGGGGGGGGGFGG@CGGGGGGGGFGG<<FGGGGGGGGGGFGGGGGFGGGGGGGGGGGGGDGGGGGG9FDEFG@EA=5CDEGGGGGFGGGGGFGGGGGGG7EEGGGGGGGGG,3@D>DFFFFGGGDFGGC?EGDF=EEGEG8F4CEEGGCEGGGGGGFFF*=BFGFGFGFF>95(:7<AG<D>>B>@?D17F)6499AF0:<?F:<BAAFBF><(,,,8:))8BFF39:FB?F4066222*.6))
@M06628:26:000000000-CRM2J:1:1104:8583:20381 2:N:0:102
TAATCTTGCGACCGTACTCCCCAGGCGGAATGCTTAATCCGTTAGGTGTGTCACCGAATAGCATGCTACCCGACGACTGGCATTCATCGTTTACGGTGTGGACTACCAGGGTATCTAATCCTGTTTGCTCCCCACACTTTCGTACCTCAGCGTCAGTATCGAGCCAGTGAGCCGCCTTCGCCACTGGTGTTCCTCCGAATATCTACGAATTTCACCTCTACACTCGGAATTCCACTCACCTCTCTCGAACTCAAGACTAGCAGTATCAAAGGCAGTTCCAG
+
FGGGGGGGGGGGGGGGGGGGGGGGGGGGGGGGGGGGGGGGGGGGGGGGGGGGGGGGGGGGGGGGGGGGGGGGGGGGGGGGGGGGGGGGGGGGGGGGGGGGGGGGGGGGGGGGGGGFFGGGGGGGGGGGGGGGGGGGGGGGGGGGGGGGGGGGGGGGGGGFGGGGGGGGGGGGGGGGGGGFGGGGGGGGGGGGGFGFGFEGGGGFGFFFG:?GFEFGGGEFFFFFGFFD532>ABFFFBF??BFB?FFF?:BFA>2A?FFFFFF?C>A<FAFF>7EFF9AB6
@M06628:26:000000000-CRM2J:1:1104:14275:20531 2:N:0:102
CATTCTTGCGAACGTACTCCCCAGGTGGGATACTTATCACTTTCGCTTGGCCGCCGAGACCGAAGTCCCGACAGCTAGTATCCATCGTTTACGGCGTGGACTACCGGGGTATCTAATCCCGTTCGCTCCCCACGCTTTCGTCCATCAGTGTCAGTATATAGTTAGTCACCTGCCTTCGCAATTGGTGTTCTATGTGATATCTATGCATTTCACCGCTACACCACATGTTCCGGCAACTTCACTATAACTCAAGACCTACAGTATCAAAGGCAATTTTATGG
+
GFGGGGGGFGGGGGGGGFGGGGGGGGGGGGFGGGGGGCGGGGGGGGGGGCGGGDGGGGEGGGGGGGGFGGGGGGGGGGGGFGGAFGGGGGGGGGGGGGGGFGGGGGGGGGDGGGGGGGGEG<CBF@EEEFGGGGGEGGGGGGGGFGFFFFFF;;FFFCFFGFFFC@?CEEGDFFGCCFGFGGGGGDGCGFGDFFGFGFFFFEFFGFFFCF)+==@GDD>BB<FF7:?8@BB?9B;>BFAFBFFF9A44-6<>25<?DF?:2>=6:><487D?F2CFF4.)3
@M06628:26:000000000-CRM2J:1:1104:11337:20665 2:N:0:102
TAATCTTGCGACCGTACTCCCCAGGCGGAATGCTTAATCCGTTAGGTGTGACACCAAAGGGCAAGCCCCCTGACGTCTGGCATTCATCGTTTACGGTGTGGACTACCAGGGTATCTAATCCTGTTTGCTCCCCACACTTTCGTACCTCAGCGTCAGTATCGAGCCAGTGAGCCGCCTTCGCCACTGGTGTTCCTCCAAATATCTACGAATTTCACCTCTACACTTGGAATTCCACTCACCTCTCTCGAACTCTAGACTGATAGTTTACAGGGCAGTTCCAG
+
FCFGGGGGGGDGEGGGGGGGGGFE<DFF>CFEFGGEFGGG:FGDGGGGGDCGFFFFCFFGDF@DFGGGGGGGFGGGGGGGFFFGGGGGEFGGGGGGGGGGGFGGGGGGFDEF8FGGFEFGGGFGGGGGGGGFEFECFGGGGGGGGFGGCDCEGGGGGFGFECEEGGGGECCCFDEEGGGFDECGGFGECCECGFGF46AF?CFFFAF0C83CGEFGGG@@EEFFF<A4@=EFAADA:<?BFF>F?F::7:BFF<A2>DB05<=9FFA<=2*(5:*C=A9:)
@M06628:26:000000000-CRM2J:1:1104:9367:20776 2:N:0:102
TAATCTTGCGACCGTACTCCCCAGGCGGGAAGCTTAATGCGTTAACTGCGCCACCGAACAGTATACTGCCCGACGGCTAGCTTCCATCGTTTACGGCGTGGACTACCAGGGTATCTAATCCTGTTTGCTCCCCACGCTTTCGCACCTCAGCGTCAGTATCGAGCCAGTGAGCCGCCTTCGCCACTGGTGTTCCTCCGAATATCTACGAATTTCACCTCTACACTCGGAATTCCACTCACCTCTCTCGATCTCTAGACTGACAGTATTAAAGGCAGTTCCGG
+
FGGGGGGGGGGGGGGGGGGGGGGGGGGGGGGGGGGGGGGGGGGGGGGGGGGGGGGGGGGGGGGGGGGGGGGGGGGGGGGGGGGGFGGGGGGGGGGGGGGGGGGGGGGGGGGGGGGGFGGGGGGGGGGGGGGGGGGGGGGGGGGGGGGGGGGGGGGGGGGGGGGDGGGGGG6FFGGEEEGFGGGGGGGGGGGFGFGFDEFGGGGFGFF:FFFGGFFGFGFFFFFFGBBEFFBFFFFFFB?BFFFFFFFF<:BFFFFFFAFF?<??CF>9FBGDFBGFF9<<;
@M06628:26:000000000-CRM2J:1:1104:19830:21503 2:N:0:102
TAATCTTGCGACCGTACTCCCCAGGCGGAATGCTTAATCCGTTAGGTGTGACACCAAAGGGCAAGCCCCCTGACGTCTGGCATTCATCGTTTACGGTGTGGACTACCAGGGTATCTAATCCTGTTTGCTCCCCACACTTTCGTACCTCAGCGTCAGTATCGAGCCAGTGAGCCGCCTTCGCCACTGGTGTTCCTCCAAATATCTACGAATTTCACCTCTACACTTGGAATTCCACTCACCTCTCTCGAACTCTAGACTGATAGTTTACAGGGCAGTTCCAG
+
GGGGGGGGGGGGGGGGGGGGGGGGGGGGGGGGGGGGGGGGGGGGGGGGGGGGGGGGGGGGGGGGGGGGGGGGGGGGGGGGGGGGGGGGGGGGGGGGGGGGG9FGDFFGGFGE=FGGB8CFFGGGGGG9FGGGGGGGGGGGGGGGGGGGGGGGGGGGGGGGGGGGGGGGGGGGFEEGGGGFGGGGGGGGCGGGGFFFGFFGGGGFGFFFGFFGGFFFGGFFFEFFC@FFFFFFFAFB?FFBFBDFFFFFF?FFAFAFFB276<*9FG2)97D6DFGGFF<A6
@M06628:26:000000000-CRM2J:1:1104:19477:21520 2:N:0:102
TAATCTTGCGACCGTACTCCCCAGGCGGAATGCTTAATCCGTTAGGTGTGTCACCAACAAGCATGCTTGCTGACGACTGGCATTCATCGTTTACGGTGTGGACTACCAGGGTATCTAATCCTGTTTGCTCCCCACACTTTCGCACCTCAGCGTCAGTATCGAGCCAGTGAGCCGCCTTCGCCACTGGTGTTCCTCCGAATATCTACGAATTTCACCTCTACACTCGGAATTCCACTCACCTCTCTCGAACTCAAGACTAACAGTATCAAAGGCAGTTCCAG
+
GGGGGGGGGGGGGGGGGGGGGGGGGGGGGGGDGGGGGGGGGGGGGGGGGGGGGGGGGGGGGGGGGGGGGGGGGGGGGGGGGGGGGGGGGGGGGGGGGGGGGGGG8EFFGGGGGGGGGDFEGGGGGGGGGGGGGGGGGGGGGGGGGGGGGFGGGGGGGGGG6CFGGGGGGGGGGEGGGGGFGGGGGGFGGGGGGFGFGFFGGGGFGFFFGFDFFEFFFFFFFFFFC;BEDFFFFF<<1:><6:4?BF?7???><:?F?<A24:*9C:)5FAGFFFEDB4496
@M06628:26:000000000-CRM2J:1:1104:12498:21685 2:N:0:102
TAATCTTGCGACCGTACTCCCCAGGCGGAATGCTTAATCCGTTAGGTGTGACACCGAAGGGCAAGCCCCCCGACGTCTGGCATTCATCGTTTACGGTGTGGACTACCAGGGTATCTAATCCTGTTTGCTCCCCACACTTTCGTACCTCAGCGTCAGTATCGAGCCAGTGAGCCGCCTTCGCCACTGGTGTTCCTCCAAATATCTACGAATTTCACCTCTACACTTGGAATTCCACTCACCTCTCTCGAACTCTAGACTGATAGTTTAGGAGGCAGTTCCAG
+
GGGGGGGGGGGGGGGGGGGGGGGGGGGGGGGGGGGGGGGGGGGGGGGGGGGGGGGGGGGEFGGGGGGGGGGGGGGGGGGGGGGGGGGGGDGGGGGGGGGGGGGGGGGGFDGDFGGGGGGGGGGGGGGGGGGGGGGGGGGGGGGGGDGGGGGGGGGG;CDGECGDGGCCGFE6CEGGGEFFCGGGCGGGGGGGGFGFGFADCFGFGFFDG@8*<<AFGG<>AB?4>2?:FF:2<9A>?B?0=B<:?>:?:?FFA-6.4<DF<4/@>FAFFAFBFFGGFFFF:
@M06628:26:000000000-CRM2J:1:1104:5741:21815 2:N:0:102
CAGCCTTGCGACCATACTCCCCAGGCGGAACACTTAACGCTTTCGCTACGGCCGGGAGGATGTGTAATTCCCCCCAACCCATTGTTCATCGTTTACGGCTAGGACTACCGGGGTATCTAATCCCGTTCGCTACCCTAGCGTTCGTGCCTCAGCGTCAGAAAAGATCCAGTGATGCTCTTTCGCCACCGGTTTTCCCTATGATATCAACGCATTTCACCGCTCCACCATAAGTTCCCATCACCCCTACCTTACTAGAGCTTGGGTGTTTGAAACGCAATTC
+
GGGFC<F,<C+CEF@GDGFGGGG@FG7@C@BEFDFGGGGG:B<CBBFGEC7FE:F:CFCFDFF<5,5,59?EE4F::B=@F,5?EF<,A<FF<CFGFGGECDC<DFDFC7F776FDFGFEGABFFDF3C<7FG?FG:DG5EGGGF*4*,4DCGGGE*<,@8B,*?<2<:CEFG9<+?EFA9*/:C8*:8:**19:6F=@:<C+/<*9:*.(7C2:F>::(393703<FF>AA455).)486:33(3((.)).)))-)-.2:())9902)):)*(:782>A
@M06628:26:000000000-CRM2J:1:1104:5723:21823 2:N:0:102
CAGCCTTGCGACCATACTCCCCAGGCGGAACACTTAACGCTTTCGCTACGGCCGGGAGGATGTGGAAGTCCCCCCAACCCAGTGTTCATCGTTTACGGCTAGGACTACCGGGGTATCTAATCCCGTTCGCTACCCTAGCTTTCGTGCCTCAGCGTCAGAAAAGATCCAGTGATGCGCTTTCGCCACCGGTGTTCCCTATGATATCAACGCATTTCACCGCTCCACCATAAGTTCCCATCACCCCTATCTTCCTCGAGCTTGGGGGTTTGAAACGCAATTC
+
GGGGGGGGGGGGGGGGGGGGGGGGGGGGGGGGGGGGGGGGGGGGGGGGGGGGGGGGGGGGGGGGGGFGGGGGGGGGGGGGGGGGGGGGGGGGGGGGGGGGGGGGGGGGGGDGGCEFFGGGGGGGGGGGGGGGD@FFFGGGFGGGGGDCDF?GCEBEGGCC?FGGAFGGGFFGGFGGGGGAFGEGGGGGGGGGGFCFGF?FGFGF?*/4539DG<AG>F01>>BFGFFFF?FBFA>BBF?B?BFBF?>2.<<AFF1??B>FBB@:GG>BF2C<?::CB<AD
@M06628:26:000000000-CRM2J:1:1104:18837:22360 2:N:0:102
TAATCTTGCGACCGTACTCCCCAGGCGGAATGCTTAATCCGTTAGGTGTGTCACCGAGCAGCATGCTACCCGACGACTGGCATTCATCGTTTACGGTGTGGACTACCAGGGTATCTAATCCTGTTTGCTCCCCACACTTTCGTACCTCAGCGTCAGTACCGAGCCAGTGAGTCGCCTTCGCCACTGGTGTTCCTCCGAATATCTACGAATTTCACCTCTTCACTCGGAATTCCACTCACCTCTCTCGAACTCAAGACTAGCAGTATTAGAGGCAGTTCCGG
+
FDGGGGGGGGGGCFFGGFFGGGGGGGGGGGGGGGGGGGGGGGGGGGGFGGGGGGGGGGFGGGGGGGGGGGGGGGGGGGGGGGGGGGGGGGGGGGGGGGGGGGGGGGGGFGGGDFGGGGGFGGGGFGFFGGFGGFCEGGGGGGGGGGGGFGFGGGGGGFFGGGGGGGFGGGGG7CC>EEGFGECDFGGGFGGGGFGF>ADGFFGF?FFDCFFC<7?>FC,).4?671>>>BFF29)),((81,)4.5<:::(457743AA(3<=FGCA4@)24>1>C=9<:;
@M06628:26:000000000-CRM2J:1:1104:19647:22440 2:N:0:102
CATTCTTGCGAACGTACTCCCCAGGTGGGTCACTTATCAATTTCTCTTAGCCACTCAAACCGAAGTCCGAACGGCAGGGACCATTCTTTTAGGCGGTGGCTAACAAGGTATCTAATTCTGTTCCCTCCCCCACCCTTTCGCCCACCATGGCAATTATATTTTTATTGACTTTCCTTGCAATTTGGATTCTAATGAAATTTTATTGCATTTAACGCTTCAATAACATTTTTAACCACTTCAAAATTAATTAAAATTACCAATTTCAAAAGCAATTCCAACGT
+
GFGFGGGGGGGDGGGGEFFGGGGGGGGCEGGGGGGGGGGFFGGGDGGGFGGGGGGFGGGGFGGGGGGFGG,6+6+++++4,8,5,,9EF5,,B,++6@+,,5,:,5B=5,,5,,C4,@6,4C,,7,63@F+83+38F,,++@=++3,,,,,,6,,,,3@,,@;33,,,,,,27,@,3,,4,>,C,*2=,,,+,3+4++++1,,1,++1=8*+=0(/**))))//*)18+)(.)732(7.)+)/).73C))9)))(/7)-)).@4:D2)7,*./8+**),((
@M06628:26:000000000-CRM2J:1:1104:11368:22839 2:N:0:102
TAATCTTGCGACCGTACTCCCCAGGCGGAATGCTTAATCCGTTAGGTGTGTCACCGAATAGTATACTACCCGACGACTGGCATTCATCGTTTACGGTGTGGACTACCAGGGTATCTAATCCTGTTTGCTCCCCACACTTTCGCACCTCAGCGTCAGTATCGAGCCAGTGAGCCGCCTTCGCCACTGGTGTTCCTCCAAATATCTACGAATTTCACCTCTACACTTGGAATTCCACTCACCTCTCTCGAACTCAAGACCAGGAGTTTTAGAGGCAGTTCCGA
+
GGGGGGGGGGGGGGGGGGGGGGGGGGGGGGGGGGGGGGGGGGGGEGGGGGGGGGGGGDGFGGGGGGGGGGGGGG:CFGGGGGGGGGDFGGGGGGG7BCFGGGGFGGGGGD>FFGGGFGGGGGGGGG?FGGC@EGGGGGGGGGGGGEGGGGGGGGGGGGGGGGGGGDFGGCFGGGGGGGGFDGGGFGGF6:CGGAGFFF6C9CFAEFFFGFFFGEFFGGFFFF)++7@FBB?FABB<708?/82(<<238??B>03<?:??(4>FDGAA)):<EBGC@4.2-
@M06628:26:000000000-CRM2J:1:1104:12531:22849 2:N:0:102
TAATCTTGCGACCGTACTCCCCAGGCGGAATGCTTAATCCGTTAGGTGTGACACCGAAGGGCAAGCCCCCCGACGACTGGCATTCATCGTTTACGGTGTGGACTACCAGGGTATCTAATCCTGTTTGCTCCCCACACTTTCGTACCGCAGCGTCAGTATCGAGCCAGTGAGCCGCCTTCGCCACTGGTGTGCCTCCAACTATCTACGAATTTCACCCCTACCACTGGAATGTCACCCACCGCTCCCGAAGTCTAGACTGATGTTTTACAGGGCAGTTCGAG
+
C<FFGAFEFGCEGGFGBFGGGEC:CEF@@@7FGCFG96,C@FEGGGGGCF9FFE<=FG@+::CF<D7CFC7F7C+++B@FFC,,,,@EE8<=FE::<FC:CAFG8BGG8F@=FGC,@D,,3CB<>@@EFFC@EF8:F,3@BEGFF:**5B78:*:>,,47:7?BG,;CFG,,*=88*:FF>C55=F*30=*;++*.7F)*+++9+/.4FF<GGFA7*C0((())2555)8:)-))).4(471((-(3-((()-..-).8).<**226>??G0)(*9*<((,
@M06628:26:000000000-CRM2J:1:1104:20444:22932 2:N:0:102
CATTCTTGCGAACGTACTCCCCAGGTGGGATACTTATCACTTTCGCTTGGCCGCCCAGGTCTCAAGGACCCGGACAGCTAGTATCCATCGTTTACGGCGTGGACTACCAGGGTATCTAATCCTGTTCGCTCCCCACGCTTTCGTCCATCAGCGTCAGTATATGGTTAGTCAGCTGCCTTCGCAATCGGTGTTCTATGTAATATCTATGCATTTCACCGCTACACTACATATTCCGCCAACTTCACTATAACTCAAGACGACCAGTATCAAAGGCAATTCTA
+
GFEGGGGGGG>CFDFGFGGGGEGCFGGDGGGFEFGGGGGGGGGGGGGGGGGGGGGGGGGGGGGGGGGGGGGFEGGGDFGGGGFGGGGGGGGGGGFFGGGGGGGGFGFG?ECCFGG9ADGGGGGGFF:EEEGGGGGG@CBEGG8DFGEGF9,@CEEDEFFGGGGGGGFGCDEFGGCFCFGFGDGGEFFEGGCCGFDCFFFFC@CFG=CC+37CCCFFFD021>F57/;FF<<A<<>B6901F)46<)).:99A422)4:?03,))2:)-*6>).46*63:6)
@M06628:26:000000000-CRM2J:1:1104:10501:23178 2:N:0:102
TAATCTTGCGACCGTACTCCCCAGGCGGAATGCTTAATCCGTTAGGTGTGACACCGAACAGTATACTGCCCGACGTCTGGCATTCATCGTTTACGGTGTGGACTACCAGGGTATCTAATCCTGTTTGCTCCCCACACTTTCGCACCTCAGCGTCAGTATCGAGCCAGTGAGCCGCCTTCGCCACTGGTGTTCCTCCGAATATCTACGAATTTCACCTCTACACTCGGAATTCCACTCACCTCTCTCGAACTCTAGACCAGGAGTTTTGGAGGCAGTTCCGG
+
GFGGGGGGGGGGGCGGEGGGGGGGGGGGECGFGGGGGGGGGGGGGGGGGGGGGGGDGGGGGGGGGGGGGGGGGGGGEGGFGGGGFGGGGGGGGGGGGGGGGGGGGGGGGGFFGGGGGGGGFFGGFGGGGGGFGGEGDFGGGGGGGGGGGGGEE7EGGGGDGGGGGGCDCGG6CGEEEGGF>EGGGGCEFCEDFFGFDDEG=C?CCFFFGF@FC<5DFGFFFFF7C1:B748<)6).((539:?(5<0:??62)4:4AFFF01>FCC<1:74151AC@<A(4
@M06628:26:000000000-CRM2J:1:1104:16230:23241 2:N:0:102
TAATCTTGCGACCGTACTCCCCAGGCGGAATGCTTAATCCGTTAGGTGTGACACCAAAGGGCAAGCCCCCTGACGTCTGGCATTCATCGTTTACGGTGTGGACTACCAGGGTATCTAATCCTGTTTGCTCCCCACACTTTCGTACCTCAGCGTCAGTATCGAGCCAGTGAGCCGCCTTCGCCACTGGTGTTCCTCCAAATATCTACGAATTTCACCTCTACACTTGGAATTCCACTCACCTCCCTCGAACTCTAGACTGATAGTTTACAGGGCAGTTCCAG
+
FGGGGGGGGGGGDGFGGGGGGGGGGGGGGGGGGGGGGGGGGGGGGGFGGGGGGGGGGGGGG>FGF,FFDGEGGGGGGGGGGGGGGGGGGGGFFFGGGGGGGGGGGGGGGGGFFGG9AFGGGGGGGGGGGGGGGGGGEFGGGGFGGGGGGGGGGGGGGA@FGGGEGFFGGGGGGGGGGGGFGGGGGGG<ECECGAFACFFG7<E7F650558FGEE77C@EC<FFD;FAFAFFE<39::(49((-(4>?:?0>)6<4).4,).*1*:-)87F?>:GF?A><6
@M06628:26:000000000-CRM2J:1:1104:19596:23253 2:N:0:102
TAATCTTGCGACCGTACTCCCCAGGCGGAATACTTAATCCGTTAGGTGTGACACCGAATAGCATGCTACCCGACGTCTGGCATTCATCGTTTACGGTGTGGACTACCATGGTCTCTAATCCTGTTTGCTCCCCACACTTTCGTACCTCAGCGTCAGTATGGAGCCAGTGAGCGCCCTTCGCGACTGCTGTTAAACCTAAAAACTACGAATTTAACCTCTACACTCCGAATTCCACTACCCCATTCCGAACTCCAGATTGATAGTTTTGGGGGCAGTGTCGG
+
,E-EFFGGGGG@F:FGGGGGGGGGGGGGDGF,6EFGGC6EFGGGGDGCFF<FFGFG@FG766C@,9<FFF=:>4@FF,+,A,CE<F?=FDFDFFC:FF+C+,:58,,5,54E,<;,44,6CF,85E8,,CD++@>CFF:EF3636+6,,,@;C+36>,,,,8:C*@@:,@,@**=*1:?F>**/4),,,5,:+30;*0)*2+1;+/),*28:+).;:*)7)9A=*(.)030:<9<<(,425(().),--4:))..52)4)).99:C)()-1(),**/-6(3
@M06628:26:000000000-CRM2J:1:1104:24082:23419 2:N:0:102
TAATCTTGCGACCGTACTCCCCAGGCGGAATGCTTAATCCGTTAGGTGTGTCACCAAGTTGCAAGCAACCTGACGACTGGCATTCATCGTTTACGGCGTGGACTACCAGGGTATCTAATCCTGTTTGCTCCCCACGCTTTCGCACCTCAGCGTCAGTATCGAGCCAGTGAGCCGCCTTCGCCACTGGTGTTCCTCCGAATATCTACGACTTTCACCTCTACACTCTGAATTCCATTCACCTCTCTCGAACTCGAGACGACCCGTATTAAGGGCAGTGCCGG
+
@EGGGGGGGGGGGGGG@FGGGCFCFF7::FFGD@FGFFGGFFFG,FFFGGF<FGGGGGFFGG?EFF8FCDFGGGGGGGCGGGFG9DFGGGG7AEFCFCFEECDFGG8=BFC8F8?DDEF9CF,8CD?DGGCCGGGEGCEEFDGDGGG?FFGGGGGGFGD9BCD>FC8DFCG,;CE*14AFCEGGCC69*/=CFFGFG>AC5A?+:@);)2(;C3E7C<<)6<?FG)9**2)-6A)5)465*.,427:0(4(4((312429((0)124.96*,.(220-414
@M06628:26:000000000-CRM2J:1:1104:24091:23440 2:N:0:102
TAATCTTGCGACCGTACTCCCCAGGCGGAATGCTTAATCCGTTAGGTGTGTCACCAAGTTGCAAGCAACCTGACGACTGGCATTCATCGTTTACGGCGTGGACTACCAGGGTATCTAATCCTGTTTGCTCCCCACGCTTTCGCACCTCAGCGTCAGTATCGAGCCAGTGAGCCGCCTTCGCCACTGGTGTTCCTCCGAATATCTACGAATTTCACCTCTACACTCGGAATTCCACTCACCTCTCTCGAACTCTAGACTACCAGTATTAAGGGCAGTTCCGG
+
GFGGGGGGGGGGGGGGFGGGGGGGGGGGGCGGGGGGFGGDGFGGGGGGGGGGGGGGGGGGGGFFGGGGGGGGGGGGGGGGGGGGF9EFFGGGFGGDCEGGGDGGGGGGGGGGGFCFGCEFFGGEGGGGGGGGGGGGGGGGGGGGGGGFGFGGGGGGGGGD>CF5CCFGGEGEFGGGEGGF>EECFGGGEFE>@FGFGFFGGFFFGF:@FFFGF?EGGF4>BFFFD6;373)--69<<?FF6?2(5<0.4<?<)4)4><AF?>FFCFBA?2C<)4:C/6AB9
@M06628:26:000000000-CRM2J:1:1104:18826:23547 2:N:0:102
CAGCCTTGCGACCATACTCCCCAGGCGGAACACTTAACGCTTTCGCTACGGCCGGGAGGATGTGGAAGTCCCCCCAACCCAGTGTTCATCGTTTACGGCTAGGACTACCGGGGTATCTAATCCCGTTCGCTACCCTAGCTTTCGTGCCCCAGCGTCAGAAAAGATCCAGTGATGCGCTTTCGCCACCGGCGTTCCCTATGAGATCAACGCAGTTCACCGCTCCCCCATAAGTTCCAATCCCCCTCATCGTCATCGAGTGTGGGGGTTTGAAACGCAATTT
+
GDFFFFGGGGGGGGGG8EFGGGGEFGGGGGG,FFGGDGFCEEGFEGGGGGGGGGGGGCGFEFGGGGGGGGGGGGGFEGEBFE?EGFBEAFEDCGGGEGFEFFGGGFGGFEDEC+@DEFGGGFFCGFFFGGGGEFGD3>:5;99CFF:>,6>CCG*=8C9CBCECFGFFCCFFC=5BEEGF+*:CEGC5C*C7*.7?7BFF?+<*39;(97()1--:7D20(())/4>???A<A2<.).4(/42(-,66243(.658?)--6()0>)4,5):49(*/.,))
@M06628:26:000000000-CRM2J:1:1104:6759:23764 2:N:0:102
TAATCTTGCGACCGTACTCCCCAGGCGGATAACTTAATGCGTTAGCTGCGCCACCCAAGCTCTATGAGCCCGGACAGCTAGTTATCATCGTTTACGGCGTGGACTACCAGGGTATCTAATCCTGTTTGCTCCCCACGCTTTCGCACCTCAGCGTCAATAATTGTCCAGTCAGTCGCCTTCGCCACTGGTGTTCTTCCGAATATCTACGAATTTCACCTCTACACTCGGAATTCCACTGACCTCTCCAATATTCTAGCTCTCCAGTTTCAAAGGCAGTTCCG
+
FFGGGGGGGGGGGGGG@FDFFGGGGGGGGGGGGGGGGGGGGGGGGGGGFEGGGGGGFGGGGGGGGGGFFGGGGGGGGGGFFFFFGGGGGGGGGGGEGGGGGGGGGGGGFGGEFGGFGGGGGGGGGCF8FGGGCEFGFGG6DFG7FGGGGGGGGCEGEGGGGFCEF@?CFFFGFCGCC:EF>5EDEGF6AFF<CAFFGFFGGGGFGFF@GFDFG94CGGFFD4=FF<F>BFF?BAA<ABFF?<??B()54)).):B<)5<AFBF4::6)*6:<>::<<-6)-
@M06628:26:000000000-CRM2J:1:1104:22454:23821 2:N:0:102
TAATCTTGCGACCGTACTCCCCAGGCGGAATGCTTAATCCGTTAGGTGTGTCGCCGAGCAGCATACTACCAGACGACTGTCATTCATCGTTTACGGGGTGGACTACCAGGGAATCTAATCCTGTTTGCTCCCCACACTTTCGCACCTCAGCGTCATTATTGAGTCGGTAAGTGCCCTTCGCCACGGTGTTTTCTCCCATTATCTACGATTTTCACCTCAACACTCGGAATTCTATTCCCCTCTCTCAAACTCAATACTACAGTTATTAAGGGCATTTACGG
+
,C6EFGGGGGGCFGGGGGGGGGGGG?FG67D@FFGGGG,,+CFE,BE9CC9,,CBCF+@F<,FF,,C,E<,,,,+8+8@54C<<5554,BE@+,C++++8==,,FFD,BC7+,,3,==;B,3,CC9,,7EFGGG88+@F@;83+F@:8@:;E>*B,?C;,?2,,,**=,*,=,,>CF,4)*44/*:2/*;0*+++/*;+++1+++3),*2/+:4:06*()())*2()0.-)6)))).)8<4((..))-).43<(.).6<:4)097*)6*)2.)-0**).,-
@M06628:26:000000000-CRM2J:1:1104:13816:23921 2:N:0:102
TAATCTTGCGACCGTACTCCCCAGGCGGAATGCTTAATCCGTTAGGTGTGACACCAAAGGGCAAGCCCCCTGACGTCTGGCATTCATCGTTTACGGTGTGGACTACCAGGGTATCTAATCCTGTTTGCTCCCCACACTTTCGTACCTCAGCGTCAGTATCGAGCCAGTGAGCCGCCTTCGCCACTGGTGTTCCTCCAAATATCTACGAATTTCACCTCTACACTTGGAATTCCCCTCACCTCTCTCGAACTCCAGACTGATAGTTTACAGGGCAGTTCCAG
+
GGGGGGGGGGGGGGGGGGGGGGGGGGGGGGGGGGGGGGGGGGGGGGGGGGGGFGGGGGGGGGGGGGGGGGGGGGEGDCFDFFGGGGGGGGGGGGG>FGGGGGGGFFEDFGGGGFCAFDFGGGDGGGGGGGGGGG@ECGGGGGGGGEDFFGGGGGGGGCFFDFGGGF5<FAFGCCEGDGGFGEEGGG6,,4::C>:68AAFGGGFGFFFFA=1=CF7;77ACEFA7)AFFE47;)62<?F?73)4,)(.:<82)),5:?:2).*/:2)4=2<?3(:78:<2.
@M06628:26:000000000-CRM2J:1:1104:13827:23935 2:N:0:102
TAATCTTGCGACCGTACTCCCCAGGCGGAATGCTTAATCCGTTAGGTGTGACACCAAAGGGCAAGCCCCCTGACGTCTGGCATTCATCGTTTACGGTGTGGACTACCAGGGTATCTAATCCTGTTTGCTCCCCACACTTTCGTACCTCAGCGTCAGTATCGAGCCAGTGAGCCGCCTTCGCCACTGGTGTTCCTCCAAATATCTACGAATTTCACCTCTACACTTGGAATTCCACTCACCTCTCTCGAACCTTAGACTGATAGTTTACATGGCAGTTCCAG
+
GGGGGGGGGGGGGGGGGGGGGGGGGGGGGGGGGGGDGGFGGGGGEGGGGGGAFGGGGGGGGGGGGGGGGGGGGFGGGCFGGGFFFGGGGEGGGGGDFGGGGGGGGGGGGGGGGGGGDGGG;EFGGGCDGGGGGGGGGGGFC?DFGG8EGFGEGGG6@CGFGGGGGGGGGGG6EGGGGDGFDGGGGGGC:EGGGFGFGFFGGGGFGAFF85=:+?EFGGFFFFAFFEFFFA86?E<4?F?0*82?>?:?F0(().2<)-4)4468DGA)8)::>:E7664).
@M06628:26:000000000-CRM2J:1:1104:19983:24061 2:N:0:102
TAATCTTGCGACCGTACTCCCCAGGCGGAATGCTTAATCCGTTAGGTGTGACACCGAAGGGCAAGCCCCCCGACGTCTGGCATTCATCGTTTACGGGGTGGACTACCAGGGGATCTAATCCTGTTTGCTCCCCACACTTTCGTACCTCAGCGTCAGTATCGAGCCAGTGAGCCGCCTGCGCCACTGGTGTTCCTCCAAATATCTACGAATTTCACCTCTACACTGGGAAGTCCACTCACCTCTCTCGAACGCCAGACTGATATGTTAAAGGGCAGGTCCAG
+
@@FAFEEFFGFEGGGFFGGGGCGCFGGDGGGF,CFGGGF9BFFEGGGGEEE9FGGGGGGCGGFEF7@CFEGGGGGBCFDGFEFFGG,EF+4+BCE=+6=C@E<D<FCCFCG7FEFCFGG9;CFC,@F;EGFDGFGGCGGFFGGFGF79FFCEE@CG?CF,;@:ECCEC,C@66EDE5*:>*8=<GF=CCC5><*:)*69FGE?*08>:754:+6AGF<<AFB?B4(<)<2:<94<<17??4().4<:7:<(((,(((4))).**2:4)*->?)3C).,,34
@M06628:26:000000000-CRM2J:1:1104:19993:24076 2:N:0:102
TAATCTTGCGACCGTACTCCCCAGGCGGAATGCTTAATCCGTTAGGTGTGACACCGAAGGGCAAGCCCCCCGACGTCTGGCATTCATCGTTTACGGTGTGGACTACCAGGGTATCTAATCCTGTATGCTCCCCACACTTTCGTACCTCAGCGTCAGTATAGAGCCAGTGAGCCGCCTTCGCCACTGGTGTTCCTCCAAATATGTACGAATTTAACCCCTACACTGGGAACTCCACTCACCGCTCTCGAACTCTAGAACGAGAGTGTCAAGGGGAGAGCTAG
+
9<F9CEFGFGGGGEGFBFCFC@F@FGGGGGGGFGCEGFEE@C6@FF<EFGGGGCFGDFGGGDGGFDFFGG>=C@F>B,AFGFFFFGCFGFFGGFFGG@CCFDD@FBFDFCE:><;>FCFG,3F>@F=@EGFEECEE@CGGGCFFFFFFCFGE3@:CGFF,5@B9BCFG9>DC,7:*1=A8;==<?4C:CGGC+1+.*;=7@<+:43.6DA(++1):*146(.5@*85>4(.)5:8<<:72)4(4(.,,.((.)).)))-(,(56**.:62C?),2*0(.48
@M06628:26:000000000-CRM2J:1:1104:21063:24280 2:N:0:102
TAATCTTGCGACCGTACTCCCCAGGCGGAGAACTTAATGCGTTAACTGCGCCACTGAAACCCTATGGGCCCCAACAGCTAGTTCTCATCGTTTACGGCGTGGACTACCAGGGTATCTAATCCTGTTTGCTCCCCACGCTTTCGCACCTCAGCGTCAATAATGGTCCAGTGAGTCGCCTTCGCCACTGGTGTTCTTCCGAATATCTACGAATTTCACCCCTACACTCGGAATTCCACTCACCTCGCCCATATTCTAGCCATCTAGTTTCAAAGGCAGTTCCG
+
GEGGGGGGGGGGGGGGGGGGGGGGGGGGGGGGGGGGGGGGGGGGGGGGGGGGGGGGGGDGGGGGGGGGGGGGGGGGGGGGGGGGGGFGGGGGGGGEGGGGGGGGGGGFGGGGFGGFFGG93FE<FFDDGGG8DE=ECEG6:FEGGGGFGFGGGEGCGGGEFGGGGGGGG;,2=CEEGGGFFCCCDCGG@CF5CFFACEB8EGGFGFF@DF@9CC<F:*4?F?FF*3>5>6<:A24>68(87,.((4<6:1A<<>A<A:F2:>==*:.5FDC<@,01556)-
@M06628:26:000000000-CRM2J:1:1104:21850:24412 2:N:0:102
AATCTTGCGACCGTACTCCCCAGGCGGAATGCTTAATCCGTTAGGTGTGACACCGAATAGCATGCTACCCGACGTCTGGCATTCATCGTTTACGGTGTGGACTACCAGGGTATCTAATCCTGTTTGCTCCCCACACTTTCGTACCTCAGCGTCAGTATCGAGCCAGTGAGCCGCCTTCGCCACTGGTGGTCCTCCGAATATCTACGAATTTCACCTCTACACTCGGAATTCCACTCACGCCTCTAGAACTCTAGAGTGATAGTTTGGGAGGCAGTTCCAG
+
C<6;6,C<FEC@FCGGC<,;FFFGGGGGGGF<F<FCGCFG<@@FGGGGGG@FGGGGD7<CCFFF<<AEFGEB:FGGFBEEEFEFEAFEDCFEFDC9DGGCE=FCE=AFEEGG8FG99DDFGGFEFGGA3@D+D6BF8FCFEG@FCCDFC,43@CEGF;,@:ECFGFFGF?FCEG>EE6)=EG<,*==8*=C6=D;C5:<FFC=FFF?GFD;C51:C43;EEFB24>>:4:FF<AA?23(),4<0).)-.))-6)4).6)-.79>C4(71C>30CF=<.66
@M06628:26:000000000-CRM2J:1:1104:20262:24478 2:N:0:102
TAATCTTGCGACCGTACTCCCCAGGCGGAATGCTTAATCCGTTAGGTGTGTCACCGAACAGTATACTGCCCGACGACTGGCATTCATCGTTTACGGTGTGGACTACCAGGGGATTTAATCCTGTTTGCTCCCCACACTTTCGCACCTCAGCGTCAGGATCGAGGCAGGGAGCCTCCTTCGGCACTGGTGGTCCTCCAAATATCGACGAATTTCACCTCTACACTTGGAATGTCACCCACCTCCATGGAACGTAATACCAGGAGTTTATAAGGCAGTTCCAG
+
6<ECFGGGFGG@CFGG>FGGGCDBFC@:+@<CE,EFC<,CFF<FGGGFFGGG,9EBCC+7EEC<?,<CCF<F:7@C7FFD,B9,AA@EF+AFD<B?,9=FF,B??BFFFE:+6@3,,38,3,D5>D,,,C3>CDEE:C:CGGEC::,,@DC56*@>,3><8*=*1****1/*=,0BE?F)*3:97<7255:*<8:55AF>9++2*.<937?C+6:F4*3)64)/04?4*87)5-))((((),.1))()534((,,).,.)-(..**-)*.2850:7*)-).
@M06628:26:000000000-CRM2J:1:1104:20260:24498 2:N:0:102
TAATCTTGCGACCGTACTCCCCAGGCGGAATGCTTAATCCGTTAGGTGTGTCACCGAACAGTATACTGCCCGACGACTGGCATTCATCGTTTACGGTGTGGACTACCAGGGTATCTAATCCTGTTTGCTCCCCACACTTTCGCACCTCAGCGTCAGTATCGAGCCAGTGAGCCGCCTTCGCCACTGGTGTTCCGCCAAATATCTACGAATGTCACCTCTACACTTGGAATTCCACTCACCTCTCTCGAACGCAAGACCAGGAGTTTAGAAGGCAGTTCCAG
+
@<FFGGGGGGGGGGGGFGGGFGGGGGGGDEGFE<FFGGFGGGGGGGEFGEGEFGGGGGGGGGGFCFGGFCFGGGECC7CGGGA<?FCGGFFDGGGG=DFEGFGGFF8AFCFAFFFGDAFC9=F<FFFD9FGGECEGF8CFGGGGFE88CCGE8B>BEFGEGGFDGFF,?DFGCEE5**=)BEC56CFCF@*:C3:)9AA>FGGA?AF<4A6CFC2=FG<)64@F*4?@@7>44594(82:4:)44)4311(-423::(1212>)2CA>@>D?:7E564.56
@M06628:26:000000000-CRM2J:1:1104:20472:24530 2:N:0:102
TAATCTTGCGACCGTACTCCCCAGGCGGAATGCTTAATCCGTTAGGTGTGTCACCGAATAGCATGCTACCCGACGACTGGCATTCATCGTTTACGGTGTGGACTACCAGGGTATCTAATCCTGTTTGCTCCCCACACTTTCGTACCTCAGCGTCAGTATCGAGCCAGTGAGCCGCCTTCGCCACTGGTGTTCCTCCAAATATCAACGAATTTCACCTCTACACTTGGAATTCCACTCACCTCTCTCGAACTAAAGACCAGGAGTTTATGTGGCAGTTACGG
+
FGGGFGGGFGGGDGFGEFGCGGGGGGGGGGGGGGGGGGGGGCGG@FFGGGFEEGGEGGGFGGGGGGAFGGGFEGFEFEFDFGGGGGGDGGFGGGGGBFGGGGGGGGFEGGGGGCGGGGGGGFGGGGGGGGGGGGGGGGFCFGGGGGGGFCCGGGGGGGFC:@FG*DFGFCCG?EGEGCEFGC=DFGGG6FCG=6;;5AFGGGG+<A>@CA;C:?<GCC@ECFFF+))093:A4<46:?FFFF?())-:2312:22-(.1(-1<)*25)*)25.4C>6.63(
@M06628:26:000000000-CRM2J:1:1104:23288:24552 2:N:0:102
AATCTTGCGACCGTACTCCCCAGGCGGAATGCTTAATCCGTTAGGTGTGTCACCGAACAGTATACTGCCCGACGACTGGCATTCATCGTTTACGGTGTGGACTACCAGGGTATCTAATCCTGTTTGCTCCCCACACTTTCGTACCTCAGCGTCAGTATCGAGCCAGTGATCCGCCTTCGCCACTGGTGTTCCTCCAAATATCTACGAATTTCTCCTCTACACTTGGAATTCCCCTCACCCCCCTCGAACTCAAGACCAGGAGTTTAGGAGGCAGTTCCGG
+
F9FFGFGFGDGGEGGGGGGGGGGGFGGEGGFGGGGGGGGEFGDFFFFFDFGGGGG7FGGGGGGGGGGG<,BFGEGGGGGGGGGGCEGGGGGFCEG8FFGGGFGFGGGGGG,>DEDCFG9EDDFFGGGGGGGEGE+=@FFFEGGGEEGC?DG8:@EF;FCEGGGG,8:D;,=EFFG5C??EGGGEC,=C:ECF6:=DFBDCCC+=@5?CF?7C)):+*)/.;FC7A4=9)8AA)(.31(8)1(((-((:06<23241:0,(47<>C))0)24)(:7@2)-(
@M06628:26:000000000-CRM2J:1:1104:23355:24797 2:N:0:102
TAATCTTGCGACCGTACTCCCCAGGCGGAATGCTTAATCCGTTAGGTGTGTCACCAAGTTGCAAGCAACCTGACGACTGGCATTCATCGTTTACGGCGTGGACTACCAGGGTATCTAATCCTGTTTGCTCCCCACGCTTTCGCACCTCAGCGTCAGTATCGAGCCAGTGAGCCGCCTTCGCCACTGGTGTTCCTCCGAATATCTACGAATTTCACCTCTACACTCGGAATTCCACTCACCTCTCTCGAACTCTAGACTACCAGTATGAAGGGCAGTTCCGG
+
GGFGGGGGGGGGGGGGGGGGGGGGGGGGGGGGGGGGGGGGGGGG@FFGGGGFGGGCFFFGGGGDFGCFFGGGGGGCGGGGGGGCFGGGGGGGGGGGCGGGGGGGGGGGGGGGGGGGFGEFGGGGGG89FCFFEGGEGGGFCGGEGECFGGGEGDGGGGGG**@CCDCGGGFGGGGGGGF4CE5CCCFGGGGGFFGF3.>C=CG=C8;7CFFG95CGGGFFFFFFFB@5>:)-6<92(4:BFF2<BF?>??BA>F9<>AFFBBFFF7))/)907:57452:4
@M06628:26:000000000-CRM2J:1:1104:16889:25189 2:N:0:102
CATTCTTGCGAACGTACTCCCCAGGTGGGATACTTATCACTTTCGCTTGGCCGCCGAGACCGAAGTCCCGACAGCTAGTATCCATCGTTTACGGCGTGGACTACCGGGGTATCTAATCCCGTTCGCTCCCCACGCTTTCGTCCAGCAGTGTCAGTATATAGTTNNTCACCTGCCTTCGCAATTGGTGGTCTATGTGATATCTATGCATGTCACCGCTACACCACATGTTCCGGGAACTGCACTATAACTCAAGACCTACAGTATCAAAGGCAATGTTATGG
+
GGDGGGGGGFDGGGFFFFGGGCGCFFFFGGCFGDFECFEFAFGGGGGGGGCECFEGGGGGFFGGGDGFGEGGGGD,?E,E4EAFGGGFEGFFGGGGFEGEADFG?CGGGFCDFG=EFFFFGFGGFGDGGGECEGGEC@FA>CEG,DFCCFFGGGEC@CECGF@##46=BEDFGDF9>85AC=7DF@C*;C7:EA;=7+1+4+++C+1)*9:F93:C17;42:>5C0FF4))-((470:2<F04746<:<4.3.2:(5.(5:)1*226AF:*472+**-.6)
@M06628:26:000000000-CRM2J:1:1105:22300:1059 2:N:0:102
CAGCCTTGCGACCATACTCCCCAGGCGGAACACTTAACGCTTTCGCTACGGCCGGGAGGATGGGGAAGTCCCCCCAACCCAGTGTTCATCGNTTACGG
+
DGFGEFEFCFDGGC<F@FGFGGGGCFCEDFEFGGGFF@FEFGFA@FFCGGEFGEG7FFGGG=,<FCECF<9FF@C:++8BCEBF<A?@FDF#4+44B7
@M06628:26:000000000-CRM2J:1:1105:12470:1349 2:N:0:102
TAATCTTGCGACCGTACTCCCCAGGCGGAATGCTTAAAGCGTTAACTGCGTCACCGAAGAGCAAGCTCCCCGACGACTGGCATTCATCGTTTACGGTGTGGACTACCAGGGTATCTAATCCTGTTTGCTCCCCACACTTTCGCACCTCAGCGTCAGTATCGAGCCAGTGAGCCGCCTTCGCCACTGGTGTTCCTCCGAATATCTACGAATTTCACCTCTACACTCGGAATTCCACTCACCTCTCTCGACCTCTAGATCAGAAATTTTGGAGGCAGTTGCGG
+
FGGGGGGGGGDGGGGGGGGGGGGGGGGGGGGGGGGGGGGGGGGGGDGGGGGGGGGGGGGGFGGDFGFGGGGGDGGDGGGCFEGGGFGGGGGGGFGGGGGGGGGGGCCDGGGGGGFGGGFGGGGGGGGGGFGFGGGGGFGGGGGGGGGGGGGGGGGGGAFGGFCEGDGGGG96CGGGGGGCGGG=++=FFCDFGFCACEDG8CEFGADDGFFFC<FGGGFBFFFFGFBB3:D<FA<2:(2:?<>0..(.87>??):))55<?A)4:CB-74?<*-1*:)449
@M06628:26:000000000-CRM2J:1:1105:16976:1634 2:N:0:102
CAGCCTTGCGACCATACTCCCCAGGCGGAACACTTAACGCTTTCGCTACGGCCGAGAGGATGTGGAGGTCCCCTCAACCCAGTGTTCATCGTTTACGGCTAGGACTACCGGGGTATCTAATCCCGTTCGCTACCCTAGCTTTCGTGCCTCAGCGTCAGAAAAGATCCAGTGCTGCGCTTTCGCCACCGGTGTTCCCTATGATATCAACGCATTTCACCGCTCCACCATAAGTTCCCATCACCCCTAGCTTCCTCAAGCCTGGTGGTTTGAAACGCAGTTC
+
GGGGGGGGGGCGGGGGGGGGGGGGGGGGGGGGGGGGGGGGGGGGGGGGGGGGGGEGGGGGGGGGGGGGGGGGGGGGGGGGGGGGGGGGFGGGGFGGGGGGGGGGGGGGGGGGG+=DFFFGFFGGGGFGGGGGGGGGGGGGGGGGFGGC;EGGF@CEEGGGGGGGGGGGDFF+?CC:::EFFEGGGGFGGGGFEFGFCFFGEGF=:=:0CEF@GF?7EGBFB><@G?52=7AAF)<7<9??@F69((((1644=A4:)4<?FFFF358:52<4::5))(.6
@M06628:26:000000000-CRM2J:1:1105:7887:1890 2:N:0:102
TAATCTTGCGACCGTACTCCCCAGGCGGAATGCTTAAAGCGTTAGCTGCGCCACTAGTGAGTAAACCCACTAACGGCTGGCATTCATCGTTTACGGCGTGGACTACCAGGGTATCTAGTCCTGTTTGCTCCCCACGCTTTCGTGCCTCAGCGTCAGTATCGGGCCAGTGAGCCGCCTTCGCCACTGGTGTTCTTGCGAATATCTACGAATTTCACCTCTACACTCGCAGTTCCACTCACCTCTCCCGAACTCAAGATCTTCAGTATCAAAGGCAGTTCTGG
+
FFGGGGGFGGGGGGGGGGGGGGGGGGGGGGGGGGGFAFGGGGGGGGGGGGGGGGGGGGGGGGGGGGGGGGGFGGGGGGGGGGGGGGGGGGGGGGGGGGGGDGGGGGGGGGGFFGGGGGGGGGGGGGGGGGGGGGGGGGGGGGGGGGGG7FGGGGGGGGF9>FGGGDGGGGGGGGGGGGG3EGGGFGGGGGGFGFGFGFFGCGGFGB3(95:BCAFGGGFFFFFFGFFF3-:AFADFB0:<??FF7?23>>FBBB2)8>BA4:FFCF2>74:(9:CFF>44<
@M06628:26:000000000-CRM2J:1:1105:7899:1909 2:N:0:102
TAATCTTGCGACCGTACTCCTCAGGCGGAATGCTTAAAGCGTTAGCTGCGCCACTAGTAAGTAAACTCACTAACGTCTGGCATTCATCTTTTACGGCGTGGACTACCAGGGTATCGAGTCCTGTTTGCTCCCCACGCTTTCTTGCCTCAGCGCCCGTATCCGGCCAGTTAGCCGCCTTCGCCACTGTTGTTCTTGTGTATATCTACGTATTATACCTCGACACGCGCAGATCCACTCACATCTCCCGAATTCAAGATCTTCAGTATCAATAGCACTT
+
F9FE9EECFG7CEGGGB<DC,;,;,6+:@CDC@FGFF,ED+B:C,,666+@FFC,F=C,<CCE<@E,CFFEFCF,4CFC,A,C9EFEE,C<FFC:+=+@:+BFFFE,E<FC=E?,+64@8=B,CB??9A9A+6D=>=8C8=3=;:,@4,6,5+++*@@6,,*58FE><,@?FGD5:BC,21/:56?++>CE+58:+0)++5::AC+((2:@++1@7+2(/583))-59)(,5*.36:B:)*,4))(-4@(1)*.).5).)/:06:*))2)0.2)+2*
@M06628:26:000000000-CRM2J:1:1105:14994:1971 2:N:0:102
CAGCCTTGCGACCATACTCCCCAGGCGGAGCACTTAATACTTTCGCTACGTCCGAGAAAATGTGAGGGTTCCCACGGACTAGTGCTCATCGTTTACGGCTAGGACTACCGGGGTATCTAATCCCGTTCGCTACCCTAGCTTTCTTTCCTCAGCGTCAGAAGAGATCCAGTGAGCCGCTTTCGCCACCGGTGTTCCAGATGATATCAACGCATTTCACCGCTCCACCATCTGTTCCGCTCACCTCTATCTCCCTCAAGCCATGCGGTTTCAAGCGCGGTTC
+
GGGGGGGGGGGGGGGGGGGGGGGGGGGGGGGGGGGGGGGGGGGGGGGGGGCEFGGGGGGGGGGGGGGGGGGGGGGGGGGGGGGGFAFFGGGGGGGGGGGGGGGGGGGGGFGGGGGGGGFGGGGGFFDDGGGEGGGGGGGGGGGGGGGGFG9DDGEGGGCGGFCCEGGGGFCGGFFCECEGGEGGCC@EG::DGFGFGA;:;EFFGFF@DEFFGFFC9FF9BBEFGF@AF4:A=)6:::>0@<F8424<=A24<:6>B21(159>DGB0CA:<C8C)1441
@M06628:26:000000000-CRM2J:1:1105:15004:1987 2:N:0:102
CAGCCTTGCGACCATACTCCCCAGTCGGATCACTTAATACTTGCGCTACGTTCGAGAAAAAGTGAGGGTTCCCACGGACAAAGGCTCATCGTTGACGGTGAGGACTACCGGGGTATCTAATCCGGTTCGCTACCCTAGCTTTCTTTCCCCAGCTTCAAAAGAGATCCAGTGAGCAGCTTTCGCCACCGGTTGTCCAGGTGATCTCAACGCAGTTCACCACTCCACCACCCGTTCCTCTCACCTCTAGCGCCCCCAAACCCGTCGGTCGCAAGCGCAGTTT
+
C@C@,;C,CFC@+@CFFFEFACF@6E@:@6@E,6@A9EFGGC,C@+:FB,,,:@@,C7@@,BC,,,6?F<FE<CCF+4++,,4:8FF=5?EF,,:=+74+B,4AC:,4,@++8FF8>DC,3=<++8@+++8==DFF@FF9;7@;BFFG,4>C5,699,,78*4,@D,<9@,+20,2,,,5,*:*::F=*=:)387:+)2*++1+21)(*0()/1:7<D)3)2@F<(7-)(-4<14)-.(.*422).62.(-(.(-((((()-.,)C((19E092*))())
@M06628:26:000000000-CRM2J:1:1105:12041:2118 2:N:0:102
TAATCTTGCGACCGTACTCCCCAGGCGGAATGCTTAATCCGTTAGGTGTGACACCGAAGGGCAAGCCCCCCGACGTCTGGCATTCATCGTTTACGGTGTGGACTACCAGGGTATCTAATCCTGTTTGCTCCCCACACTTTCGCACCTCAGCGTCAGTATCGAGCCAGTAAGCCGCCTTCGCCACTGGTGTTCCTCCGAATATCTACGAATTTCACCTCTACACTCGGAATTCCACTTACCTCTCTCGAACTCAAGACTACCAGTATCAAAGGCAGTTCCCG
+
GGGGGGGGFGFGGGGGGGGGGGGGGGGGGGGGGGGGGGGGGGGGGGGFGGGGGGGGGGGGGGFGGGGGGGGGGGGGGGGGGGGGGGGGGGGGGGGGGGGGGGGGGGGGGGGGFGGGGFGGGGGGGGGGGGGFEGGGGGGGGGGGGGGGGGGGGGGGGEFGGGGGGGGGGCFFGGGGGEGGGGGGGGGECFGFGFGFGFFGGGGFGFF0CF?FGFFGGGBFFFFFG<@>B??B?DAFF>A?F>84?FFF???FF:?BFFFB5:)9:C<>727,/8CC742)-
@M06628:26:000000000-CRM2J:1:1105:12051:2134 2:N:0:102
TAATCTTGCGACCGTACTCCCCAGGCGGAATGCTTAATCCGTTAGGTGTGACACCGAAGGGCAAGCCCCCCGACGTCTGGCATTCATCGTTTACGGTGTGGACTACCAGGGTATCTAATCCTGTTTGCTCCCCACACTTTCGCACCTCAGCGTCAGTATCGAGCCAGTAATCCGCCTTCGCCACTGGTGTTCCTCCGAATATCTACGAATTTCCCCTCTACCCTAGGAATTCCTCTCACCTCTCTCGCACTCAAGACTACCAGTATCAAAGGCACTTCAAG
+
FCGFFEGGGG@FGGGGEGGGGGGFCFGFCFFGGGGG<E<E:F<FFFFGG7<FCFG:::>FCCFFFF,=?CF@EFCFEEFGGFAECCGFFGGGDGFG8FFGGGC=FDFFGEGGAGCACAADDDEGGA?DDFGGGDEGGFG9D58:FGF@>>>CE7*>;;EG>FGCC,,>;6,4??FGGCF3EGEECF*<:C5AE+;5*))*8=91AC::<>(/+)9CC<7>?4F6*,))*,))0).:()40=1),4?027;045()-.)-5<7))2*-6*.0(*,*225)).
@M06628:26:000000000-CRM2J:1:1105:21003:2396 2:N:0:102
TAATCTTGCGACCGTACTCCCCAGGCGGAATGCTTAATCCGTTAGGTGTGTCACCGAACAGTATACTGCCCGACGACTGGCATTCATCGTTTACGGTGTGGACTACCAGGGTATCTAATCCTGTTTGCTCCCCACACTTTCGCACCTCAGCGTCAGTATCGAGCCAGTGAGCCGCCTTCGCCACTGGTGTTCCCCCAAATATCTACTAATTTACCCTCTACACTTGGCATTCCACTCACCTCTCTCGAACTCAAGACCAGGAGTTTATAAGGAGTTTCTAG
+
GGGGGGGGGGBGGGGGFFFGGGGGFGGGGGGFGGGGGGFGGGGGGGGGGGGGGGGGCEGGGGGGGGGGGGDCCCF@CFEGGFGGGGGGGGGFFFEGFGGGBFDFF<DEFGGGFGFGFGGGGGFEFGGAFG:DCEEEGGFGGGGGGGGGGGGGGDGG3@EDBECG:,>A>;DFF48:8841CE5E?68?EG=AF*;57).;AC?8CA?CCFFF+)*;=C@<4>FF>2?(*5.6@<92:(8?F02:??6?FB0>*()3170(.()32?AF7)+)*,**0.)).
@M06628:26:000000000-CRM2J:1:1105:14707:2435 2:N:0:102
TAATCTTGCGACCGTACTCCCCAGGCGGAATGCTTAATCCGTTAGGTGTGACACCGAAGGGCAAGCCCCCCGACGTCTGGCATTCATCGTTTACGGTGTGGACTACCAGGGTATCTAATCCTGTTTGCTCCCCACACTTTCGTACCTCAGCGTCAGTATCGAGCCAGTGAGCCGCCTTCGCCACTGGTGTTCCTCCAAATATCTAAGAATTTCACCTCTACACTTGGAATTCCACTCACATCTCTCGAACTCTAGACGGATAGTTTACATGGCAGTTCCAG
+
FFDFGGGFGGCFGGGFGGGGGGG7DFGDDEECGGGGGGGGGFGGGFGFGGFGAFGGCEECGG@EDFEFGDFEGGGGCEEGFGGGGGGGFFEGGG7FEEF+FFF@@@FGGGGGGGGGFFGFGGCFFG8EFG:FGGGEGFGGGGGFGGGAFGDGGGGB;@FG*>;EGFFFF9FC8DEGGEC<8EGGGGG9CFGFCFGFF66:7@F6FAEACF);+<FGFFB<6::*CAF8F>0:=4>DF7?)*)).)503??29=9<))(,(027>CG>2*)<(*3=FF2.56
@M06628:26:000000000-CRM2J:1:1105:14717:2452 2:N:0:102
TAATCTTGCGACCGTACTCCCCAGTCGGAATGCTTAATCCGTTAGGTGTGACACCGAATGGCAAGCCCCCCGACGTCTGGCATTCATCGTTTACGGTGTGGACTACCAGGGTATCTAATCCTGTTTGCTCCCCACACTTTCGTACCTCAGCGTCAGTATCAAGCCAGTGAGCCGCCTTCGCCACTGGTGTTCCTCCAAATATCTAAGAATTTCACCTCTACACTTGGAATGCCACTCACCTCTCTCGAACTCTAGACTGATAGTTTACATGCAAGTTCCAG
+
E<FEFGGFGGDEEFGCGGGCEBE6,CBE7FD,CEF9C9@EFFCFE,FFGGEE<FFC:+,:F8@<=CFCGEBFEC@44?=EBFFGFGGGCD?<FF:FECFBB9EFF<F=FCGCFGFGFCGCF=<FFG8,@9:D>FGCF8FFCC:@FGGF7DFCEGGGD;>;5FADGGFG9,>7DCEGGEFGC=E50=<<,=*=?FGF66+*+4<+<@53:697+.:7CC@3;<FA7>)/;4).947:1::,6:>?3<?B..1)1).)64))/)1)2:<9:)<)*.+?FA)).
@M06628:26:000000000-CRM2J:1:1105:16965:2525 2:N:0:102
TAATCTTGCGACCGTACTCCCCAGGCGGAATGCTTAATCCGTTAGGCGTGACACCAAAGGGCAAGCCCCCTGACGTCTGGCATTCATCGTTTACGGTGTGGACTACCAGGGTATCTAATCCTGTTTGCTCCCCACACTTTCGTACCTCAGCGTCAGTATCGAGCCAGTGAGCCGCCTTCGCCACTGGTGTTCCTCCAAATATCTACGAATTTCACCTCCACACTTGGAATTCTACTCACCTCTCTCGAACTCTAGACTGACAGTTTACAGGGCATTTACAG
+
,;;;C<EA@CEEGGE8@CC@C7F@FFF@78C,CFFF<<,C@CCF@,,CB@:FCFF<=FEG,BDBEG?<?FE@=<CFB<49AAEGA<EEF<<BDDCGG<BF:<BCEFDFGD+?F<EBFFG,3>AFFG?FD8FEGD@+CFGGFGDF@:=E<D7C8CC7FA;B8CG87@><B9DC29CE78:8B=//<6CE6;CA>AF87A+>@7EFGFD<5A;@+)12+/((;=5=:;4?63?6*).6344(14?4),-)7284/)).467)0.0-*?>9C)6(91**:)6))
@M06628:26:000000000-CRM2J:1:1105:11003:2754 2:N:0:102
CAGCCTTGCGACCATACTCCCCAGGCGGAGCACTTAATGGTTTCCCTACGGCAAAAAGCGACGAATCGCCTCTCGCCCAGTGCTCATCGTTTACAGCTAGGACTACCGGGGTATCTAATCCCGTTCGCTACCCTAGCTTTCGTACCTCAGCGTCAGTTATCCCCCAGTGTGCCGCCTTCGCCTCCGGTGTTCCTCATGATATCAACGCATTTCACCGCTCCACCATAAGTTCCGCACACCCCTGGAATACTCTAGCCTACCAGTTTCAAACGCAGTGCCA
+
GGGGGGGGGGGGGGGGGGGGGGGGGGGGGGGGGGGGGGGGGGGGGGGGGGGGGGGGGGGGGGGGGGGGGGGGGGGGGGGGGGGAEFGGGGGGGGGGGGGGGGGGGGGGGGGEEFGGGGGGGGEFGGGGGDCGGGGGGGGGFGGGGFGGGGGGGGGGGGGGGGGGGGGGGGGGGGGGGGGGGGGGGGGGGGGFGFGF7AFG7CFAFFB0>BBF@>@DED6>FFFFDFFBFBFB6011>>FBD>:<1:?7@AF?FA4<2>FFF?6AFFAF7<F?D>ED*6))
@M06628:26:000000000-CRM2J:1:1105:24353:3722 2:N:0:102
TAATCTTGCGACCGTACTCCCCAGGCGGAATGCTTAATCCGTTAGGTGTGACACCGAAGGGCAAGCCCCCCGACGTCTGGCATTCATCGTTTACGGTGTGGACTACCAGGGTATCTAATCCTGTTTGCTCCCCACACTTTCGTACCTCAGCGTCAGTATCGAGCCAGTGAGCCGCCTTCGCCACTGGTGTTCCTCCAAATATCTACGAATTTCACCTCTACACTTGGAATTCCACTCACCTCTCTCGAACTCTAGACTGATAGTTTACAGGGCAGTTCCAG
+
GGGGGGGGGGGGGGGGGGGGGGGGGGGGGGGGGGGGGGGGGGGGGGGGGGGGGGGGCGCBFGFFGGCFGGGGGGGGGGGGGGGGGGGGGGGGGGGGGGGGGGGGGGFFGEGGGGFGGGGGGGGGGGGGGGGGGGGGGGGGGGGGGGGGGGGGGGGGGGGFCFFDGGGGGGGGGGGGEGGGGCEEGGGGCFEFFFGFGFFGGGGFGFFDF:??FFF>9C?FFFFFGAFFFA8AFBFABFFFFFFFFFBDF?FF=<AFFF24*:6<7F9AC?F<3<5CFB2<>
@M06628:26:000000000-CRM2J:1:1105:13843:3775 2:N:0:102
CACTCTTGCGAGCATACTTCCCAGGCGGGATACTTAACGCGTTAGCTTTGATACTGAACAGGTCGATCTGTTCAACACCTAGTATCCATTGTTTACGGCTAGGACTACTGGGGTATCTAATCCCATTTGCTCCCCTAGCTTTCGTCTTTGAGTGTTAGTTATAGCCCAGTAAAGTGCCTTCGCCATCGGTGTTCTTTCCAATCTCTCCGCATTTCACCGCTCCCCTGGAAATTCACTTCACCCCTACAATACTCTAGTCGACTAGTTTCGACTGCGATT
+
<FA-EFGGGG:7C@FGGGCGGGGGGGGGC@FGGGGGAEGGGGGGGGGGDG,EFGG?,,:,69E8>FGGE9C,9EA<,8?,9,,,,C,<55CFF8,5C+=CBF=5584A,CEG7CB>F8E=,C788A,,,,3,@F8@F8,DF>>C6@,+,,8;33@5,;@,7E;EGF,8EEF+3=@,,,@2@3?51C,9*BCA*=CF,=+=,4,+1+*-)/-:E?A7E:,35:0)2(8(8=)7+1)9?E2)=)4(4(((*)),/.-4<)-(.()-*;):>(*-1,**)(3
@M06628:26:000000000-CRM2J:1:1105:13505:3775 2:N:0:102
TAATCTTGCGACCGTACTCCCCAGGCGGAATGCTTAATCCGTTAGGTGTGACACCAAAGGGCAAGCCCCCTGACGTCTGGCATTCATCGTTTACGGTGTGGACTACCAGGGTATCTAATCCTGTTTGCTCCCCACACTTTCGTACCTCAGCGTCAGTATCGAGCCAGTGAGCCGCCTTCGCCACTGGTGTTCCTCCAAATATCTACGAATTTCACCTCTACACTTGGAATTCCACTCACCTCTCTCGAACTCTAGACTGATAGTTTACAGGGCAGTTCCAG
+
GGGGGGGGGGGGGGGGGGGGGGGGGGGGGGGGGGGGGGGGGGGGGGGGGGGGGGGGGGGGGGGGGGGGGGGGGGGGGGGGGGGGGGFGGGGGGGGGFGGGGGGGGGGGGGGGGGGGGGGGGGGGGGGGGGGGGGGGGGGGGGGGGGAFGGGGGGGGGGGGGGCEFFGGGGGGGGGGGGGGGGGGGGGGGGGFGFFFGFFGGGGFGFF@CF;CGFFGEGFFFFFFF<FEAE3CACAAFFFB682<7??:F:<AFDFFFFB09<=>GG>DG???DBCGFAAA<
@M06628:26:000000000-CRM2J:1:1105:5585:4034 2:N:0:102
CATTCTTGCGAACGTACTCCCCAGGTGGGATACTTATCACTTTCGCTTGGCCGCCCAGGTCTCAAGGACCCGGACAGCTAGTATCCATCGTTTACGGCGTGGACTACCAGGGTATCTAATCCTGTTCGCTTCCCACGCTTTCGTCCATCAGCGTCAGTATATGGTTAGTCAGCTGCCTTCGCAATCGGTGTTCTATGTAATATCTATGCATTTCACCGCTACACTACATATTCCGCCAACTTCACCATAACTCAAGACGACCAGTATCAAAGGCAATTCTA
+
GGGFGGGGGGECGGGGGGGGGGGGGGGGGDGGGGGGGGGGGGGGCGGGGGGGGGGGGGGGGGGGGGGGGGGGGGGGGGGGGGGGGGGGGGGGGGGGGGGGGGGGGGGGGGGGDEGFGGGGGGGGFFFGGGGGGGGGGDGCFGGGGGGGFGGGGGGDGGGGGGGGGGGGGFF>CFGFFC9DFGDC=6CCCEGA>B=BFB7;FF+31@CE=@)AGFFFFD>FFFFFG@FF6?CFF.(8:69(<>A<>2<A6)49=<>72?1()3.4:CBA76?)<?CG<5<A)
@M06628:26:000000000-CRM2J:1:1105:5601:4047 2:N:0:102
CATTCTTGCGAACGTACTCCCCAGGTGGGATACTTATCACTTTCGCTTGGCCGCCCAGGTCTCAAGGACCCGGACAGCTAGTATCCATCGTTTACGGCGTGGACTACCAGGGTATCTAATCCTGTTCGCTTCCCACGCTTTCGTCCATCAGCGTCAGTATATGGTTAGTCAGCTGCCTTCGCAATCGGTGTTCTATGTAATATCTATGCATTTCACCGCTACACTACATATTCCGCCAACTTCACCATAACTCAAGACGACCAGTATCAAAGGCAATTCTA
+
GFGGGGGGGGGEFGGGGGGGGGGGGGGDGGGGGGGGGGGGGGGGGGGGFCFFGGGGGGGGGGGGGGGGGGGGGGGDGGGGGGGGGGGGGGGGGGGGGGGGGGGGGGGGGGGGGGFGFGGGGGGGGGGGGGGGGGGGGGGGGGGGGGGFGGGGGGGGGGGGGGGGGGGGGGGGGGGGGGFFFGGGG<EEGGGFGFGFFFFGG?CFFFEFFFFFGFFGGDB6>@FFFFFFFFF<FC?BFFFFFFF<B47AF?FABAFF22:B@>FFGGFDFAF47?CF<>FF)
@M06628:26:000000000-CRM2J:1:1105:10864:4243 2:N:0:102
CAACCTTGCGGCCGTACTCCCCAGGCGGTCAACTTCACGCGTTAGCTTCGTTACTGAACAGCAAGCCGTCCAACAACCAGTTGACATCGTTTAGGGCGTGGACTACCAGGGTATCTAATCCTGTTTGCTCCCCACGCTGTCGCGCCTCAGTGTCAGAACTGGTCTAGCTGGCCGCCTTCGCCACGAGTGTTCTCCCCCATCTCTACGCATTTCACCGCTACACAGGAAATTCCACCACCCTCTACCATACTCTAGCTCGACAGTTTTGAATGCAGTTCCC
+
GGGGGGGGGGDGGGGGGGGGGGGGGGGGFGGGGFGGGGGGGGGGGGGGGGGGGGGGGGGGGGGGGGGGGGGDGGBFGGGGGGGGGGGGGGGGGGGGGGGGGGGGGGGGGGGGGGGGGFGGGGGGGGGGGGFFCFGGGGGGFGGGGGGGGGGGGGGGGGGGGGGGGGGGGGGGGGGGGGGGGGEGGGGGGGGFGFGFE>DDG7FFGF?B<B:7C>FGGGFFFFFFGFFB9>>AFFFF::?B3::AA<:<6?<7/:5A>BF9@:;.:FB:G)+<DAFCF)6)
@M06628:26:000000000-CRM2J:1:1105:10869:4261 2:N:0:102
CAACCTTGCGGCCGTACTCCCCAGGCGGTCAACTTCACGCGTTAGCTTCGTTACTGAACAGCAAGCCGTCCAACAACCAGTTGACATCGTTTAGCGCGTGGACTACCAGGGTATCTAATCCTGTTTGCTCCCCACGCTGTCGCGCCTCAGTGTCAGAACTGGTCTAGCTGTCCGCCCTCGCCACGAGTGTTCTCCCCCATCTCTACGCTTTTCACCTCTACACAAGAAATTCCACCACCCTCTACCACACTCTAGCTCGACAGTTTTGAATACAGTTCCCA
+
GG9EFGGGGG77CFGGGGGGGGGGG?GG6+8FFGG96FCG7FG7FGGGFG,=FGGCFAAF6CEF?CF@8=B4FFD,B:4E??AFBBDE+BA<4<,C+@+>7+>D,3:>FCEGGGCDCE;9@F,B>D8EEFGGEGG8CE+34>D*@F5:BEGC>@F,,?2D:,>ED<FDG?,;F4:**/=)B8:==*8C82=6AF745.:CG9:FFF(2*7,*<4=D+528B4)**.8,89A9/)603318)-.)-.8)083:@DA)-4(7>054*04(9<<)*)+2:)6)-
@M06628:26:000000000-CRM2J:1:1105:25650:4430 2:N:0:102
CAGCCTTGCGACCATACTCCCCAGGCGGAACACTTAACGCTTTCGCTACGGCCGAGAGGATGTGGAGGTCCCCTCAACCCAGTGTTCATCGTTTACGGCTAGGACTACCGGGGTATCTAATCCCGTTCGCTACCCTAGCTTTCGTGCCTCAGCGTCAGAAAAGATCCAGTGATGCGCTTTCGCCACCGGTGTCCCCTATGATATCAACGCATTTCACCGCTCCACCATAAGTCCCCATCACCCCTATCTTCCTCAAGCCTGGTGGTTTGAAACGCAGTTC
+
FFFEGGGGGGGGEFFFGGFGGGGGGGEGEGCFGFGGGFEGGGGGGGGGGG7FG@+@FECFFGGAA<FDGFGGGFGFCFGGGGGGGFF,FFGGG7BFCE@FFGGGCFFGGGGGEFEFGFD;=CFBFGGGCE++BFGGCFCFFFGGF7EGF87DCBBGEFF9EGF*,?B,CEG8CFG8BEG<GCGGG**=/C*0+;9=CFA:+C9@9=2318,>C)=7C:?>)4@4C10.*8><*)51(87<@18>2()8*64>/5<0)83>F0)4CC12<4<)*-/118-)
@M06628:26:000000000-CRM2J:1:1105:12226:4747 2:N:0:102
TAATCTTGCGACCGTACTCCCCAGGCGGAATGCTTAATCCGTTAGGTGTGACACCAAAGGGCAAGCCCCCTGACGTCTGGCATTCATCGTTTACGGTGTGGACTACCAGGGTATCTAATCCTGTTTGCTCCCCACACTTTCGTACCTCAGCGTCAGTATCGAGCCAGTGAGCCGCCTTCGCCACTGGTGTTCCTCCAAATATCTACGAATTTCACCTCTACACTTGGAATTCCACTCACCTCTCTCGAACTCTAGACTGATAGTTTACAGGGCAGTTCCAG
+
GGGGGGGGGGGGGGGGGGGGGGGGGGGGGGGGGGGGGGGGGGGGGGGGGGGGGGGGGGGGGGGGGGGGGGGGGGGGGGGGGGGGGGGGGGGGGGGGGGGGGGGGGGGGGGGGGGGGGGGGGGGGGGGGGGGGGGGGGGGGGGGGGGGGGGGGGGGGGGGGGGGGGGGGGGGGGGGGGGGGGGGGGGGGGGGFGFGFGFFGGGGFGFFFGFFFGEFGGGEEFFFFGFFFFFFFB>DFFFFFFFFFFFFFFFFFFBFFFFBFFFFDGGFFGB??DBGGGFAF>
@M06628:26:000000000-CRM2J:1:1105:10442:4962 2:N:0:102
TAATCTTGCGACCGTACTCCCCAGGCGGAATGCTTAATCCGTTAGGTGTGACACCGAAGGGCAAGCCCCCCGACGTCTGGCATTCATCGTTTACGGTGTGGACTACCAGGGTATCTGATCCTGTTTGCTCCCCACACTTTCGTACCTCAGCGTCAGTATCGAGCCAGTGAGCCGCCTTCGCCACTGGTGTTCCTCCAAATATCTACGAATTTCACCTCTACACTTGGAATTCCACTCACCTCTCTCGAACTCTAGACTGATAGTTTACAGGGCAGTTCCAG
+
FFGGGGGGGGCGGGGGGGGGGGGGGGGGGGGGGFGGGGGGGGGGGGGGGGGGGGGGDGEGEGGGGGGGGGGGEGGGGGFFGGGGGGGGGFGGGGGDGGGGGGGGGGGGGGGGGGGGGGGGGGGGGGGGFGEGGGGGGGGGGGGGGGGGGGGEGGGGGGGGGGFEGGGGGFGFFGGGGGDGGGGGGGGCGGGFCFGFC;BGGGGFGFFBFF:7FDFGCCDDFFFF>AF?FFFFF96A???B=?B?22?BFF?:BB<B4<??4>FAGG>A>)2(*4:9:4<<6
@M06628:26:000000000-CRM2J:1:1105:18664:5049 2:N:0:102
TAATCTTGCGACCGTACTCCCCAGGCGGAATGCTTAATCCGTTAGGTGTGACACCAAAGGGCAAGCCCCCTGACGTCTGGCATTCATCGTTTACGGTGTGGACTACCAGGGTATCTAATCCTGTTTGCTCCCCACACTTTCGTACCTCAGCGTCAGTATCGAGCCAGTGAGCCGCCTTCGCCACTGGTGTTCCTCCAAATATCTACGAATTTCACCTCTACACTTGGAATTCCACTCACCTCTCTCGAACTCTAGACTGATAGTTTACAGGGCAGTTCCAG
+
FFFGGGGGGGGGGGGGGGGGGGGGGGGGGGGGGGGGGGGGGGGGGGGGGGGGGGGGGGGGGGGFGGGGGGGGGGGGGGGFFGGGGGGGGGGGGGGGCGGGGGGGGGGGGGGGGGGGGGGGFFFGGGGGGGGGGGGGGGGGGGGGGGGGGGGGGGGEGGGGGGGGGGGGGGGF?DGGGGGGGGEGGGGF@FGFFFGFGFFF?GGFFFFFGF?:>?FFCFEEFFFFGFFFFE=<FABBBFFFFFFB7<1:???AFF><<DF07A?A>FFFGF??9<GGG>B<9
@M06628:26:000000000-CRM2J:1:1105:20525:5135 2:N:0:102
CAGCCTTGCGACCATACTCCCCAGGCGGAACACTTAACGCTTTCGCTACGGCCGAGAGGATGTGGAGGTCCCCTCAACCCAGTGTTCATCGTTTACGGCTAGGACTACCGGGGTATCTAATCCCGTTCGCTACCCTAGCTTTCGTGCCTCAGCGTCAGAAAAGATCCAGTGATGCGCTTTCGCCACCGGTGTTCCCTATGATATCAACGCATTTCACCGCTCCACCATAAGTTCCCATAACCCCTATCTTCCTCAAGCCTGGTGGTTTGAAATGCAAGTC
+
EGEFGGGGGGGGGGGGGGGGGGGGGGGGEGFGGGGGGGGGGGGGGGGGGGDGDE+6@FGFDGFFFGG>FGGGGGGGGGFE7EFF,9CEGGGGGGGGGCGGGGGCEF<E@FGGGEGGGGGCFFCBCGGGGEC7CG7DDEFGGCFEFCEF3@78DGGGGDFFCGFGGGG6:CC>F7=1;CECF8C5*=3:5=*85AGA+*2*>+4+2;:<751>*66*:>(()4))04.)13<>?AAF24()/(4-8(.3/).)/6<)..1(0(043*4:9<G4*)<20).5
@M06628:26:000000000-CRM2J:1:1105:20815:5718 2:N:0:102
TAATCTTGCGACCGTACTCCCCAGGCGGAATGCTTAATCCGTTAGGTGTGACACCAAAGGGCAAGCCCCCTGACGTCTGGCATTCATCGTTTACGGTGTGGACTACCAGGGTATCTAATCCTGTTTGCTCCCCACACTTTCGTACCTCAGCGTCAGTATCGAGCCAGTGAGCCGCCTTCGCCACTGGTGTTCCTCCAAATATCTACGAATTTCACCTCTACACTTGGAATTCCACTCACCTCTCTCGAACTCTAGACTGATAGTTTTGGAGGCAGTTCCGG
+
GGGGGGGGGGGGGGGGGGGGGGGGGGGGGGGGGGGGGGGGGGGGGGGGGGGGGGGGGGGGGGGGGGGGGGGGGGGGGGGGGGGGGGGGGGGGGGGGGGGGGGGGGGGGGGGGGGGGGGGGGGGGGGGGGGGGGGGGGGGGGGGGGGGGGGGGGGGGGGGGGGGGGGGGGGGGGGGGGGGGGGGGGGGGGFGFFFGFGFAFDGGFGFFFGFFFGFFGGGFFFFFFGF;@FFFFFFFFBBFFFBFBFFF?FFBBFADFFFFBF<FFGGF090F?CBGGGFF07
@M06628:26:000000000-CRM2J:1:1105:18496:5840 2:N:0:102
TAATCTTGCGACCGTACTCCCCAGGCGGAATGCTTAATCCGTTAGGTGTGTCACCGAACAGTATACTGCCCGACGACTGGCATTCATCGTTTACGGTGTGGACTACCAGGGTATCTAATCCTGTTTGCTCCCCACACTTTCGTACCTCAGCGTCAGTATCGAGCCAGTGAGCCGCCTTCGCCACTGGTGTTCCTCCAAATATCTACGAATTTCACCTCTACACTTGGAATTCCACTCACCTCTCTCGAACTCAAGACCAGGAGTTTTAGAGGCAGTTCCGG
+
FGGGGGGGGGGGGGGGGGGGGGGGGGGGGGGGGGGGGGGGGGGGGGGGGGGGGGGGGGGGGGGGGGGGGGGGGGGGGGGGGGGGGGGGFFFFGGGGGGGGGGGGGGGGGGGGGGGGGGGGGGGGGGGGGGGGGGGGGGGGGGGGGGGGGGGGGGGGGGGGDFFGGGGGGFEFFGGGGGGGGGGGGGGGGFGFGFGFGFFGGGGFGFFF4A=FGFFGGGFEFFFFGAFBF<BFFFFA8:B?FFFF?B??F?BFF:<<::BF>?E?FGFFF>9<DFEFFBF?(
@M06628:26:000000000-CRM2J:1:1105:25313:5920 2:N:0:102
TAACCTTGCGACCGTACTCCCCAGGCGGAATGCTTAATCCGTTAGGTGTGACACCGAACAGTATACTGCCCGACGTCTGGCATTCATCGTTTACGGTGTGGACTACCAGGGTATCTAATCCTGTTTGCTCCCCACACTTTCGCACCTCAGCGTCAGTATCGAGCCAGTGAGCCGCCTTCGCCACTGGTGTTCCTCCGAATATCTACGAATTTCACCTCTACACTCGGAATTCCACTCACCTCCCTCGAACTCTAGACCAGGAGTTTTGGAGGCAGTTCCGG
+
FFG9FEGGGGEGGGGGGGGGGEGEGGGGEEGGGGGGGGGGGGGGGGGGGGGGGGGGGGGGGGGFFGGGGGGGGGGGGGGGGGGGGGGGGGGGGGGCFFFFFGGGFGGGFDGGGGGFGGGGGGGGGGGFGG?FEGE8FGGGGGGGGGGGGFGGGGGGGGGGECCDGFGGGGGGGGGGGGGGCGGGFFFG6:EF7;@5*)255<CAFF;1CA3FGFFGCGF<?4F6F?>B@B>>*.6<:?BFFF(,.47:).1684<A<7<:)-).7>ABGBGFGBGG74687
@M06628:26:000000000-CRM2J:1:1105:15129:6135 2:N:0:102
TAATCTTGCGACCGTACTCCCCAGGCGGAATGCTTAATCCGTTAGGTGTGTCACCGAACAGTATACTGCCCGACGACTGGCATTCATCGTTTACGGTGTGGACTACCAGGGTATCTAATCCTGTTTGCTCCCCACACTTTCGTACCTCAGCGTCAGTATCGAGCCAGTGAGCCGCCTTCGCCACTGGTGTTCCTCCAAATATCTACGAATTTCACCTCTACACTTGGAATTCCACTCACCTCTCTCGAACTCAAGACCAGGAGTTTATGAGGCAGTTCCGA
+
GAFGGGGGGGGGGGGGGGGGGGGGGGGGGGGGGGGGGGGGGGGGGDFGGGGGGGGGGEGGGGGFGGGFGGGGGGGGGGGGGGGGGGGGGGGGFGGFGGGGGGGGGGGGGGGGGGGGFGGGGGGGGGGGGGGGGGGGGGGGGGGGGGGG<DFGGGGGGCFGGGGGGFGGGGGGGGGGGGGGGGGGGGGGCFGFGFGFGFFGGFGFGFF@CFDF?CFGGGF@FCFFGF4:@>5>?9AFF:B89<<<B?B??<B>7447<<FBDBF2FGB<DAC<F:CFGA)4(
@M06628:26:000000000-CRM2J:1:1105:18671:6164 2:N:0:102
TAATCTTGCGACCGTACTCCCCAGGCGGAATGCTTAATCCGTTAGGTGTGTCACCGAACAGTATACTGCCCGACGACTGGCATTCATCGTTTACGGTGTGGACTACCAGGGTATCTAATCCTGTTTGCTCCCCACACTTTCGTACCTCAGCGTCAGTATCGAGCCAGTGAGCCGCCTTCGCCACTGGTGTTCCTCCAAATATCTACGAATTTCACCTCTACACTTGGAATTCCACTCACCTCTCTCGAACTCAAGACCAGGAGTTTTAGAGGCAGTTCCGG
+
CEFGGGGGGGGGGGGGGGGGGGGGGGGG@FGGGGGGGGGGGGGGGGGGGGGGGGGGGGGGGGFGGGGFGGGGGGGGGGGGGGGGGGGGGGGGGGGGGGGGGFGGGGGDDGGFGGGGD8EGGFFGFGEGGGGGGFGDGGGGGGGFGFGGEFGGGGGGFAA@B7FGGGGGGGGGFGGEEEGDGE5EEFGGFGGF?AGFGFFF9ECA7CDF*;=FG?AGCGFEFFFF7<FF=AFFF>AFB??B??DF7>F:4?B<=(44:?FB),789C><F>FFD?CGC>A?(
@M06628:26:000000000-CRM2J:1:1105:16231:6412 2:N:0:102
TAATCTTGCGACCGTACTCCCCAGGCGGAATGCTTAATCCGTTAGGTGTGTCACCGAACAGTATACTGCCCGACGACTGGCATTCATCGTTTACGGTGTGGACTACCAGGGTATCTAATCCTGTTTGCTCCCCACACTTTCGTACCTCAGCGTCAGTATCGAGCCAGTGAGCCGCCTTCGCCACTGGTGTTCCTCCAAATATCTACGAATTTCACCTCTACACTTGGAATTCCCCTCACCTCTCTCGAACTCAAGACCAGGAGTTTAGGAGGCAGTTCCGG
+
GGGGGGGGGGGGGGGGGGGGGGGGGGGGGGGGGGGGGGGGGGGGGGGGGGGGGGGGGGGGGGGGGGGGGGGGGGGGGGGGG8FGGGGGGGGGGGFGGGGGGGGGGGGGGGGGGFFGFCGGGGGFGGGGGGFGGFGGGGGGGGGCGGGGCFGGGGG@EAFGGGGGGGFGGGGFFGGGGGGDEGCGGGGGGGGFGFGFFFFF9@FFGF?;CFFFGFF7<<E@FFF@DA?7@8)6*)431((46()44<??)23>?7>2?04:04)49:69*):1C?GFGFA:(
@M06628:26:000000000-CRM2J:1:1105:7879:6765 2:N:0:102
TAGTCTTGCGACCGTACTTCCCAGGCGGAGTACTTAATGCGTTAGCTTCGCTCCTGAAGGGGTCAATACCTCCAAGGGCAAGTACTCATCGTTTACGGCGTGGACTACCAGGGTATCTAATCCTGTTTGCTCCCCACGCTTTCGCGCCTCAGCGTCAGTGCTCGTCCAGGTAGGCGCCTTCGCCACCGGTGTTCCTTCACATATCTACGGATTTTACCCCTACACGTGAAATTCCCCTACCCCCTCCGAGACTCTAGACTCACAGTTTCAGACGCAGTTT
+
FGGGGGGFGGGGGGGGGGGGGGAFGGGGDGGGGGGGGGGGGGGGGGGGGGGFGGGGGGGGGGGGGGGGGGGGGGGGDEGGFGFGGGGGGGGGGGGGGGGGGGGGGGGGGGGGGGGGGGGGDFGGGGGGGGGGGGGGGGGGGFGGGGEECGDGGGGGGGGFGGGGGGGEGGGFFGGEGGGGGGGDGGGGDCGEGFGFCFFGFG+:FF<BDE0>8>FGGGFBF?F@F?FFF:AAFFAFFFFFFBF;4<?4)219BFBBA<B<FBFDFF4<D9+:49G7C?AA
@M06628:26:000000000-CRM2J:1:1105:4763:6783 2:N:0:102
TAATCTTGCGGCCGTACTCCCCAGGCGGAATGCTTAATCCGTTAGGTGTGACACCGAACAGTATACTACCCGACGCATGGCGTTCTTCGTTTATGGTGTGGACTACCACGGTATCTCATCTCGTTTGTGCCCCACACTTTCGCACCTCTGCGTGACTATCGAGCCCGTGAGCCCCCTTCTCCCCTGTGGTTCTCCCTACGATCTCTGAACTTTACCCCGACACTCCGAATATCCCTCTCCCCTCTCCAATTCTCTAGCCGGGGTTTTTCGTGTGCTGCCG
+
FFF@FFGGGG7+CEFGEGGGGGGGGGGGGG@@FGGGGGCGGGGG:@EG@F,EFGEF>F@+E9,,B9F,CCFG7C+++84,4+B+++,994,B4,,,<F:B+,4,,,,5,6C:+D;D,,,6,,,B+@+,,83,D:CEGF9E,4>:F7,@,@EG:***,,6;**=8>:14B**0,***4*5*?;0=*1<+*=*+++0)*0)*=F55++)-2)6@0)90+9((),7)9(8->:-)/)5)4,,4)43??F()9).6@4)6))(-)()-)731*-*(/(+00)(-
@M06628:26:000000000-CRM2J:1:1105:11489:6872 2:N:0:102
TAATCTTGCGACCGTACTCCCCAGGCGGAATGCTTAATCCGTTAGGTGTGACACCAAAGGGCAAGCCCCCTGACGTCTGGCATTCATCGTTTACGGTGTGGACTACCAGGGTATCTAATCCTGTTTGCTCCCCACACTTTCGTACCTCAGCGTCAGTATCGAGCCAGTGAGCCGCCTTCGCCACTGGTGTTCCTCCAAATATCTACGAATTTCACCTCTACACTTGGAATTCCACTCACCTCTCTCGAACTCTAGACTGATAGTTTTGGAGGCAGTTCCGG
+
FFGGGGGGGGDGGGGGGGGGGGGGGGGGGGGGGGGGGGGGGGGGGGGGGGGGGGGGGGGGGGGFGGGGGGGGGGGGGGGGGGGGGGGGGGGGGGDGGGGGGGGGGGGGGGGGGGGGGGGGGDFGFGGGGGFGGGGGGGGGGGGDFGGGFGGDGGGGGFGFEGGGGGDFGGGGGGGGGGGGGGGGGGGG8CGFFFGFGFFFGGGFFFFFFFFFGFFGGGFFFFFFCE)=AEFF=CA>?<?FF?FF?D:7F?FFFA>>9A?:FAF>GGFF<?61<:=CC<A64
@M06628:26:000000000-CRM2J:1:1105:18843:7121 2:N:0:102
TAATCTTGCGACCGTACTCCCCAGGCGGAGAACTTAATGCGTTAACTGCGCCACTGAAACCCTATGGGCCCCAACAGCTAGTTCTCATCGTTTACGGCGTGGACTACCAGGGTATCTAATCCTGTTTGCTCCCCACGCTTTCGCACCTCAGCGTCAATAATGGTCCAGTGAGTCGCCTTCGCCACTGGTGTTCTTCCGAATATCTACGAATTTCACCTCTACACTCGGAATTCCACTCACCTCTCCCATATTCTAGCCATCTAGTTTCAAAGGCAGTTCCG
+
GGFGGGGGGGGGGDGGGGGGGGGGGGGGGGGGGGGGGGGGGGGGFGGGGGGGGGGGGGGGGGGGGGGGGGGGGGGGGGGGGGGGGGGGGGGGGGGEGGGGGGGFGGGGGGGGG?FGGDFGGGGGGGFGGGGGGGEEGEGGGGGGGGGCCCFFGGGGGGG@FEEGGG9FGF9DCFCEGGGGBEEEEFCGFGC.<7CFG)0CECGFGFF19A7FFFFGGGFFFFFFGF@?E0<>*69AFFF7>?:BF0?7B?AAFFA>9?DFFFFACFAAF4?A927<CAFF8
@M06628:26:000000000-CRM2J:1:1105:4780:7403 2:N:0:102
CATTCTTGCGAACGTACTCCCCAGGTGGGATACTTATCACTTTCGCTTGGCCGCCGAGACCGAAGTCCCGACAGCTAGTATCCATCGTTTACGGCGTGGACTACCGGGGTATCTAATCCCGTTCGCTCCCCACGCTTTCGTCCATCAGTGTCAGTATATAGTTAGTCACCTGCCTTCGCAATTGGTGTTCTATGTGATATCTATGCATTTCACCGCTACACCACATGTTCCGGCAACTTCACTATAACTCAAGACCTACAGTATCAAAGGCAATTTTATGG
+
GGEGGGGGGGGGGGGGGGGGGGGGGGGGGGGGGGGGGGGGGGGGGGGGFGGFGGGGGGGGGGGGGGGGGGGGGGGGGGGGGGGGGGGGGGGGGGGGGGGGGGGGGGGGGGGGGGGGGGGGGGGFFGGGDGGGGGGGGGGGGGGGGGGGGGGGFGGGGGGGGGGGGGCEFFGGGGGGGGGGGGGGGGGGGGGFGFGFFFFGGGEFGFFFGFEFG<EGGG>DF()>GBFBF<<BFF99?FFFFFFFFFFFFFF(9218:<>BFFFAGGFFF?F?5>FGGAAB0
@M06628:26:000000000-CRM2J:1:1105:20587:7471 2:N:0:102
TAATCTTGCGACCGTACTCCCCAGGCGGAATGCTTAATCCGTTAGGTGTGACACCGAAGGGCAAGCCCCCCGACGTCTGGCATTCATCGTTTACGGTGTGGACTACCAGGGTATCTAATCCTGTTTGCTCCCCACACTTTCGTACCTCAGCGTCAGTATCGAGCCAGTGAGCCGCCTTCGCCACTGGTGTTCCTCCAAATATCTACGAATTTCACCTCTACACTTGGAATTCCACTCACCTCTCTCGAACTCTAGACTGATAGTTTAGGAGGCAGTTCCAG
+
GGGGGGGGGGGGGGGGGGGGGGGGGGGGGGGGGGGGGGGGGGGGGDGGGGEGGGGGGGGEGDFGGGGGEGGGGGGGGGGGGCFAFGGGGGGGGGGGGGGGGGGGGGGGGGGGGGGGGGGGGGGGGGGGGGGGGGGGGGGDGGGCGGGGGGGGGGGGGGGGGGFEGGGGGGGGGGGGGGGGGGGGGGGGGGGFGFGFGF=FGGCCCF;@CFFFGFFGGGF7F>FFFD?378?<FABFFBFFFFFB2<<>???DF>BF<<:0@2/6FGFF4:?<D:G<:>AF<
@M06628:26:000000000-CRM2J:1:1105:5206:7587 2:N:0:102
CATTCTTGCGAACGTACTCCCCAGGTGGGTCACTTATCAATTTCTCTTAGCCACTCAAACCGAAGTTCGAACAGCTAGTGACCATCGTTTACGGCGTGGACTACCAGGGTATCTAATCCTGTTCGCTCCCCACGCTTTCGTCCATCAGTGTCAATATATTGTTAGTGATCTGCCTTCGCAATTGGTATTCTATGTAATATCTATGCATTTCACCGCTACACTACATATTCTAACCACTTCACAATAATTCAAGATAACCAGTTTCAAAGGCAATTCTACAG
+
GFGGGGGGGGGGGGGGGGGGGGGGGGGGEGGGGGGGGAFGGGGGEGGGGGGGGGGGGGGGGGGGGGGGGGGGGGGGGGGGGGFGGGEGGGGCEEGGGGGGGGGGGGGGGGGGGGGGGGGGGGGFEFGGGGGGGGGGGGGEGDGGGGGGGGGGFFGGGGGGGGGGGGGGGGGCGGGGGGGG>EGFGGGGGGGF7CFFEFFGGGGFGFEEGFFFG@FGGGFEFFAFF3;C@CEFFF;E?@AEF@E@FFFFFFCCAA@FFFFFFAF9>F2>C?=7FBGFGAFF,
@M06628:26:000000000-CRM2J:1:1105:5181:7588 2:N:0:102
CATTCTTGCGAACGTACTCCCCAGGTGGGTCACTTATCAATTTCTCTTAGCCACTCAAACCGAAGTTCGAACAGCTAGTGACCATCGTTTACGGCGTGGACTACCAGGGTATCTAATCCTGTTCGCTCCCCACGCTTTCGTCCATCAGTGTCAATATATTGTTAGTGATCTGCCTTCGCAATTGGTATTCTATGTAATATCTATGCATTTCACCGCTACACTACATATTCTAACCACTTCACAATAATTCAAGATAACCAGTTTCAAAGGCAATTCTACAT
+
GGGGGGGGGGCFFGFGGGGGGGGGGFGGGGGGGGGGGFGGGGGGGGGGGGGGGGGGGGFGFFFEFGGGGGGGGGGGDFGGGGGGGGGGGGGGGGGGGGGGGGGGGFGGGGGGGGFGGGGGGGGGGGGGGGGGGGGGGGGGGGGGGGGGGFGGAAFGGGGGGGGGGGFFCGGGGFGGGGDGGEGFGGGGGGGFGFGF::+:DFFF:+*:EFCCGFFGGDB3FFFFGFAE:<C?=E0=?EFFF@FEE<A5C3E<A)=CEFFEA78>GGAAC0=:4:F7C4<<)
@M06628:26:000000000-CRM2J:1:1105:3280:7683 2:N:0:102
CAGCCTTGCGACCATACTCCCCAGGCGGAGCACTTAACACTTTCGCTACGGCCGCGAACTTATGGGGGAGTCCTCGACCCAGTGATCATCGTTTACAGCCAGGACTACCGGGGTATCTAATCCCGTTCGCTACCCTGGCTTTCGTGCCTCAGCGTCAGTAGAGACCCAGTGAGCCGCTTTCGCCACCGGTGTTCCTGATGATATCACCGCATTTCACCGCTCCACCATCAGTTCCGCTCACCCCTCTCTCCCTCTAGCACTCCAGTATCGGGCGCAGTTC
+
GGGGGGGGGG@FFGGGGGGGGGGGGGGGGG7@FFGGGGFEGGGGGGGDGGCGEG:FGFFCA,F98FGE+@CGGFGEGGEFFFFD,5CEFEE@GGCCFAADFFGFFE@FGDGG7FFEEAFGFGFFCGGGEGE:CECECBFGGCECFCDC,,B4<CGGGGGG99=CGGGGG<BC9C@8:8CFG*>EGGGGGE=D=FC6<*8:<C799F)8CB0>56/:C>:>>BF?C00)93>A6.<6?60(93(4((.2442()..-)523)5?:CC)-*3*4D(:))-):
@M06628:26:000000000-CRM2J:1:1105:14645:7700 2:N:0:102
TAATCTTGCGACCGTACTCCCCAGGCGGAATGCTTAATCCGTTAGGTGTGTCACCGAGCAGCATGCTACCCGACGACTGGCATTCATCGTTTACGGTGTGGACTACCAGGGTATCTAATCCTGTTTGCTCCCCACACTTTCGCACCTCAGCGTCAGTATCGAGCCAGTGAGCCGCCTTCGCCACTGGTGTTCCTCCAAATATCTACGAATTTCACCTCTACACTTGGAATTCCACTCACCTCTCTCGAACTCAAGACTACCAGTATTAAAGGCAGTTCCAG
+
GFGGGGGGGGGGGGGGGGGGGGGGGGGGGGGGGGGGGGGGGGGGGGGGGGGGGGGGGGGGGGGGGGGGGGGGGGGGGGGGGGGGGGGGGGGGGGGGGGGGGGGGFGGGGGGGGGGGCFGGGGGGGGGGGGGGGGGGGGGGGGGCGGGGGGGGGGGGGGGGGGGGGGGGGGGFGGGGGGGGGGGGGGGGGGEFGFGFCFFGCGGFFF?D88;@C?FGFGFFFFFFGA?:?>FFFAFBFBFFFF<:4??FFBFFF74)4<2??FF<>FFAG9EFC0C7FFFA6
@M06628:26:000000000-CRM2J:1:1105:13277:7838 2:N:0:102
CAATCTTGCGATCGTACTCCCCAGGTGGGACACTTATCACTTTCGCTTAGTCACTGAGATAAATCCCAACAACTAGTGTCCATCGTTTACGGCGTGGACTACCAGGGTATCTAATCCTGTTCGCTCCCCACGCTTTCGTCCATGAGCGTCAGTACATACGTAGTAGACTGCCTTCGCAATCGGTATTCTGTGTAATATCTATGCATTTCACCGCTACACTACACATTCTATCTACTTCCATATGACTCAAGTCAACCAGTATCAAAGGCAGTTCCATAGTT
+
GFGGGGGGGGGGGGGGGGGGGGGGGGGGCGGCGGGGGGGGGGGGGGGGEGFGGGGGGGECEFGGFGGFFG@FFFGGGGGFFGGGGGG<DECEGGGG7=FGEFGGFEGG8EFGGGGGFEGGGGGEGFGGCFGEGGDGGGGGGCGGEFGDGDEGGGGGGGGGGGGGD<9EGGGFFGGC8EDDGCEEFG:CFFG:DACBGFAGGG@FFFEFFA?AE5?C5*09)6AAC3C4FC?CFEFFFCEEF<C<)974).4?CE?<;@?FF2@>GFA<*(*476C7D9?A9
@M06628:26:000000000-CRM2J:1:1105:13291:7853 2:N:0:102
CAATCTTGCGATCGTACTCCCCAGGTGGGACACTTATCACTTTCGCTTAGTCACTGAGATAAATCCCAACAACTAGTGTCCATCGTTTACGGCGTGGACTACCAGGGTATCTAATCCTGTTCGCTCCCCACGCTTTCGTCCATGAGCGTCAGTACATACGTAGTAGACTGCCTTCGCAATCGGTATTCTGTGTAATATCTATGCATTTCACCGCTACACTACACATTCTATCTACTTCCATATGACTCAAGTCAACCAGTATCAAAGGCAGTTCCATAGTT
+
GCFFGGGGGGGGFEGGGGGGGGGGGGGDGGGGGGGGGGGGGGGGGGGGGGGFGGGGGGFGGGGGGGGGFGGGGGGFGGGGGGGGGGGGGFCEGGGGGGGFGGGFGGGGCFGGGGGFFFFFGGFCEGGGGGGGG@CGGGGGGGGGFFDEGGGGGGGGGGFGGGG6@FCFGGGCEFGGGGGGGGGGGCFGFGGFEFGFCF>9FGGFGFFF:858?@5CEFDFF@6804CCF36CA99CCF<6A33)))9406)1:57<8;;BF>647058*(*(06CCC6:))
@M06628:26:000000000-CRM2J:1:1105:19967:8006 2:N:0:102
TAATCTTGCGACCGTACTCCCCAGGCGGAATGCTTAATCCGTTAGGTGTGTCACCGAACAGTATACTGCCCGACGACTGGCATTCATCGTTTACGGTGTGGACTACCAGGGTATCTAATCCTGTTTGCTCCCCACACTTTCGTACCTCAGCGTCAGTATCGAGCCAGTGAGCCGCCTTCGCCACTGGTGTTCCTCCAAATATCTACGAATTTCACCTCAACACTTGGAATTCCCCTCACCTCTCTCGAACTCAAGCCCAGGACTTTTAGAGGCGGTTCCGA
+
FFGGGGGFFGCCCGGGFGGGGEFFGGGCCEFCFGGGFGGGGGGGG8FF<CFGGGGG@FEFFF9FGFGCFEE@FGE:FGCGGCFFGGDFGGGGGGCB4=CCCFGFA?FGGGDFDGGGGFFAFGCFFGCFFDDF>FEGDFGGCGFFFGGG7BF+@C8C>FGGGGGGGGCDGG9CF>ECEGGGGGCGGGG,,3=F+;DFGFFGFFGFF6,(;8=FC?+>9*(.;<DFGF)4B77)9),3((,.61,44)12?::)9())((..)2)(2:4<77F0*-*1>0(4,
@M06628:26:000000000-CRM2J:1:1105:22009:8067 2:N:0:102
TAATCTTGCGACCGTACTCCCCAGGCGGAATGCTTAATCCGTTAGGTGTGACACCAAAGGGCAAGCCCCCTGACGTCTGGCATTCATCGTTTACGGTGTGGACTACCAGGGTATCTAATCCTGTTTGCTCCCCACACTTTCGTACCTCAGCGTCAGTATCGAGCCAGTGAGCCGCCTTCGCCACTGGTGTTCCTCCAAATATCTACGAATTTCACCTCTACACTTGGAATTCCACTCACCTCTCTCGAACTCTAGACTGATAGTTTACAGGGCAGTTCCAG
+
GGGGGGGGGGGGGGGGGGGGGGGGGGGGGGGGGGGGGGGGGGGGGGGGGGGGGGGGGGGGGGGGGGGGGGGGGGGGGGGGGGGGGGGGGGGGGGGGGGGGGGGGGGGGGGGGGGGGEGGGGGGGGGGGGGGGGGGGGGGGGGGGGGGGGGGGGGGGGCGGGGGGGGGGGGGFGGGGGGGGGGGGGGFGFFGFEFGFGFBD@GGFFF@F4A;FGFFGGGFFFFFFGFFE6;=EFEEFFFFFFFFF25<D???<@<BF)),)@9/6:F9<FFF?G1CGGFAB<
@M06628:26:000000000-CRM2J:1:1105:14150:8200 2:N:0:102
TAATCCTGCGACCGTACTCCCCAGGCGGAATGCTTAATCCGTTAGGTGCGACACAGAACAGTATGCTGCCCGACGTCTGGCATTCATCGTTTCCGGTGTGGACTACCATGGTATCTAATCCTGTTTGCTCCCCACACTTTCGCACCTCAGCGTCACTATCGAGCCCCTGTGCCGCCTTCGCCACTGGTCTTCATCCTACTATCTACGAATTTCACCTCTTCACTCGGAATGCCACTCACCTCTCTGGATCTCTTGACCAGCAGTTTTGGAGGCAATTGCGG
+
E,FGF,<C9@@:BF@67FGFGC,,,66++7,CFCCDF<FFGGFEE8EG,6,6@:,,CFE8E6,<@?E,,,=?FE:@+A=F<A5EFF,CE49B,5848+B:C,B54,:E,CA?FE9D=,,,7ABAFG8=,E:DGCE7F8=B>B+8@F,,3@,538:*,,@;CCFEG**1*,,=2/@B**>CCE578<C9++18+++++3*2+=7+CA(6C:@7<<;C+7))17=8FB.-58)4)).5((,4*24(,).)*.))8)4<0,)4)4))*0),9(24C?*2:))42
@M06628:26:000000000-CRM2J:1:1105:21035:8336 2:N:0:102
CAGCCTTGCGACCATACTCCCCAGGCGGAACACTTAACGCTTTCGCTACGGCCGAGAGGATGTGGAAGTCCCCTCAACCCAGTGTTCATCGTTTACAGCTAGGACTACCGGGGTATCTAATCCCGTTCGCTACCCTAGCTTTCGTGCCTCAGCGTCAGAAAAGACCCAGTGTTGCGCCTTCGCCACCGGTGTTCCCTATGATATCAACGCATTTCACCGCTCCACCATAAGTTCCCAACACCCCTGTCTTCCTCAAGCTTGAGGGTTTGAAACGCAATTC
+
GGGGGGGGGGGGGGGGGGGGGGGGGGGGGGGGGGGGGGGGGGGGGGGGGGGGGGGGGGGGGGGGGGEDGGGGGGGGGGGGGGGGGGGGGGGGFGGGGGGGGGGGGGGGGGGGGGGFGGGGGGGFGGGGGGGEGGGGGGGGGGGGGGGGGGGGGGGGGGGFFFDGGGGGGGGGGCFCGGGGGGGGGGGGGGGFGFGFGAFGDCFFGFFFGFFFGFFGGGBBFFFFGFF<??FA?<9?AB::EBF>?FBBFBFFFFFF???A@<F?CDFBCAGDFFGGD?AA
@M06628:26:000000000-CRM2J:1:1105:18691:8735 2:N:0:102
TAATCTTGCGACCGTACTCCCCAGGCGGAATGCTTAATCCGTTAGGTGTGTCACCGAACAGTATACTGCCCGACGACTGGCATTCATCGTTTACGGTGTGGACTACCAGGGTATCTAATCCTGTTTGCTCCCCACACTTTCGTACCTCAGCGTCAGTATCGAGCCAGTGAGCCGCCTTCGCCACTGGTGTTCCTCCAAATATCTACGAATTTCACCTCTACACTTGGAATTCCCCTCACCTCTCTCGAACTCAAGACCAGGAGTTTAGGAGGCAGTTCCGG
+
FEGGGGGGGGGGGGGGGGGGGGGGGGGGGGGGGGGGGGGGGGGGGGGGGGGGGGGGGGGGGGGGGGGCFGGG:>>C=EG?=<F<FEAE@FGFGEFCED?FFA=E=FFFGGGEFGGDF8DGD9BGGDGGGGFGE:CCBFGFCEF8FGCC<DF>CEGCDEGGDGGGGCCFDGGFF>E8CEFGGGGEGG6<0=CF9CFFGFAFG:@8<A2@4=1:95:>+7=;FEFF7A6:4539/)42:<<1*3,44762)4:99(3-:<?F52)4CF>4960(*-/CCA<?1
@M06628:26:000000000-CRM2J:1:1105:19834:8998 2:N:0:102
CCAACCTTGCGCTCGTACTCCTCAGGCGGAATGCTTATAGCGTTAGCTTAAAAATCTAAAATAGTTTCTGAAAACCAGAAACTCTCATTAAATTACAGCATTCATGATTTACAGTGCAGACTACCAGGGTTTCTAATCCTGTTCGCTACCTACACTTTCGTTCCTCAACGTCAGTTTTTACTAGAGAATCGCCTTCGCCTCGGCCATTCCCTTACTTATAGTTAGATTTTACCCTTACAAATAAAATTATATTCTCCTGTACAAAACTCAAGCAAAGCAGT
+
G,;FECFG<AF+7;FFGGCFD@8<FAFC+++66@CF9FCFF+B@CBEFF<,CEFGGG9FG9<FAAE9EF<FFGDFGC<,,?EFDDFGC9FCFE,CFFCFD<FFEE<<FEFGGFE<,@E,,44C=<A<>+9=FF;F9EDDGCECFG7C>B,@;==DDCEDEGCF8,E=>EEG6C6;3,3@,=FGGGCF6A;@>*855?E55D:9*:*3*;:A;8,7B8,:8*188CDC8?FCF=AE@EF4><6.><)1.48C))3/.74@EC8C8@FFF@G1C@C;<DC2::
@M06628:26:000000000-CRM2J:1:1105:14305:9011 2:N:0:102
TAATCTTGCGACCGTACTCCCCAGGCGGAATGCTTAATCCGTTAGGTGTGACACCGAAGGGCAAGCCCCCCGACGTCTGGCATTCATCGTTTACGGTGTGGACTACCAGGGTATCTAATCCTGTTTGCTCCCCACACTTTCGTACCTCAGCGTCAGTATCGAGCCAGTGAGCCGCCTTCGCCACTGGTGTTCCTCCAAATATCTACGAATTTCACCTCTACACTTGGAATTCCACTCACCTCTCTCGAACTCTAGACTGATAGTTTACAAGGCAGTTCCAG
+
GGGGGGGGGGGGGGGGGGGGGGGGGGGGGGGGGGGGGGGGGGGGGGGGGGGGGGGGGGGGGGGGGGGGGGGGGGGGGGGGGGGGGGGGGGGGGGGGGGGGGGGGGGGGGGGGGGGGAFGGGGGGGGGGGGFFGGGGGGGGGGGGGGGGCGGGGGGDGGGGGGFGGGGGGGGGGGGGEGGGGG5EGCDFGGGFGFGFGFFG9FGFGFFF<FFFGFFGGGFAFBFFDB??FA:ABDFFFBFFFF?<?B(:???BF2ADADF?FD=>FG<<FAC<GFGDFBA<.
@M06628:26:000000000-CRM2J:1:1105:14677:9166 2:N:0:102
CAGCCTTGCGACCATACTCCCCAGGCGGAACACTTAACGCTTTCGCTACGGCCGAGAGGATGTGGAGGTCCCCTCAACCCAGTGTTCATCGTTTACGGCTAGGACTACCGGGGTATCTAATCCCGTTCGCTACCCTAGCTTTCGTGCCTCAGCGTCAGAAAAGATCCAGTGATGCGCTTTCGCCACCGGTGTTCCCTATGATATCAACGCATTTCACCGCTCCACCATAAGTTCCCATCACCCCTATCTTCCTCAAGCCTGGTGGTTTGAAACGCAGTTC
+
GGGGGGGGGGGGGGGGGGGGGGGGGGGGGGGGGGGGGGGGGGGGGGGGGGGGGGGGGGGGGGGGGGGGGGGGGGGGGGGGGGGGGGGGGGGGGGGGGGGGGGGGGGGGGGGGGGGGGGGGGGGGGGGGGGGGGGGGGGGGGGGGGGGGFEGGGGGGGGGGGGGGFGGGGGGGGFGGGGGGGGGGGGFGCEGEGFGFGFFGGGGFFFFFGFFFGFFCGC:;:;EFGFFBF7AFFBFFFA77@FFF?:?B@AFA1.9054?FF00,*7:<D>GA><DGD6<<
@M06628:26:000000000-CRM2J:1:1105:9328:9892 2:N:0:102
TAATCTTGCGACCGTACTCCCCAGGCGGAATGCTTAATCCGTTAGGTGTGACACCGAAGGGCAAGCCCCCCGACGTCTGGCATTCATCGTTTACGGTGTGGACTACCAGGGTATCTAATCCTGTTTGCTCCCCACACTTTCGTACCTCAGCGTCAGTATCGAGCCAGTGAGCCGCCTTCGCCACTGGTGTTCCTCCAAATATCTACGAATTTCACCTCTACACTTGGAATTCCACTCACCTCTCTCGAACTCTAGACTGATAGTTTAGAAGGCAGTTCCAG
+
FGGGGGGGGGGGGGGGGGGGGGGGGGGGGGGGGGGGGGGGGGGGGGGGGGGGGGGGGGGGGGGGGGGGGGGGGGGGGGGGGGGGGGGGGGGGGGGGGGGGGGGGGGGGGGGGGGGGFGGGDFGGGGGGGGGGGGGGGGGGGGGGGGGGGGGGGGGGGGGGGGGGGFGGGGGGGGGGGGGGGGGGGGGGGGGFGFGFGFFGCFGFGFFFDFFFGFFGGGFFFFFFCBFFFA?FF>FA?<?BFFF?<?FBFBF9FA2A<9?DFAFFGGFFGFG?GFGGGA<>-
@M06628:26:000000000-CRM2J:1:1105:25558:10235 2:N:0:102
CATTCTTACGAACGTACTCCCCAGGTGGGATACTTATCACTTTCGCTTGGCCGCCCACTGCTCAAGGCAGCGGACAGCTAGTATCCATCGTTTACGGCGTGGACTACCGGGGTATCTAATCCCGTTCGCTCCCCACGCTTTCGTCCATCAGCGTCAGTTCATGGTTAGTGACCTGCCTTCGCGATCGGTGTTCTATGTAATATCTATGCATTTCACCGCTACACTACATATTCCGGCCACTCCACCATGACTCAAGACAACCAGTATCAAAGGCAGTGCTA
+
GFFGGGGGGGGGGGGGGGGGGGGGGGGGGGGGGGGGGGGGGGGGGGGGGGGGGGGGGGGGGGGGGGGGGGGGGGGGGGGGGGGGGGGGGGGGGGGGGGGGGGGGGGGGGGGGGGGGGGGGGGGGGGGDGGGGEGGGGGGGGGGGGGGGGGGGGGGGGGGGGGGGGGFGGGGGGGGF7CGGFGGGGGGGGGGFGFGFGFFGGGGFGFEEGFFCFFFGGGFFFFFFFBFFFFFFF<BF>FFFF?B84:<B?ABAF??B<?F?FBBFF744:<75*4A7F:><)
@M06628:26:000000000-CRM2J:1:1105:16061:10376 2:N:0:102
TAATCTTGCGACCGTACTCCCCAGGCGGAATGCTTAATCCGTTAGGTGTGACACCGAAGGGCAAGCCCCCCGACGTCTGGCATTCATCGTTTACGGTGTGGACTACCAGGGTATCTAATCCTGTTTGCTCCCCACACTTTCGTACCTCAGCGTCAGTATCGAGCCAGTGAGCCGCCTTCGCCACTGGTGTTCCTCCAAATATCTACGAGTTTCACCTCTACACTTGGAATTCCACTCACCTCTCTCGAACTCTAGACTGATAGTTTAGGAGGCAGTTCCAG
+
GGGGGGGGGGGGGGGGGGGGGGGGFGGGGGGGGGGGGGGGGGGGGGGGGGGGGGGGGGGGGGGGGGGGGGGGGGGGGGGGGGGGGGGGGGGGGGGGGGGGGGGGFGGGGGGGGGGGGGGGGGGGGGGGGGGGGGGGGGGGGGGGGGGGGGGGGGGGGGGGGFGGGGGGGGGGGGGGGGGGGGGGGGGGGGGFGFGFGFFGGGGFGFFFGFFFGFFGGGBAFFFFGFFDFF?F8<FFF:BF@B??7<1?FFF9FA9>AF?:F9FBFGFBCA??G?EGGF>B6
@M06628:26:000000000-CRM2J:1:1105:22822:10627 2:N:0:102
TAATCTTGCGACCGTACTCCCCAGGCGGAATGCTTAATCCGTTAGGTGTGACACCAAAGGGCAAGCCCCCTGACGTCTGGCATTCATCGTTTACGGTGTGGACTACCAGGGTATCTAATCCTGTTTGCTCCCCACACTTTCGTACCTCAGCGTCAGTATCGAGCCAGTGAGCCGCCTTCGCCACTGGTGTTCCTCCAAATATCTACGAATTTCACCTCTACACTTGGAATTCCACTCACCTCTCTCGAACTCTAGACTGATAGTTTACAGGGCAGTTCCAG
+
GGGGGGGGGGGGGGGGGGGGGGGGGGGGGGGGGGGGGGGGGGGGGGGGGGGGGGGGGGGGGGGGGGGGGGGGGGGGGGGGGGGGGGGGGGGGGGGFGGGGGGGGGGGFGGGGGGGGGGGGGGGGGGGGGGGGGGGGGGGGGGGGGGGGGGGGGGGEGGGGGFGGGGGGGGGGGD8CEEFFGGGGGFGGCGCBGFGFGFFFGGGFGFFFGF<FF?FFFGFFFFFFGE4;FEFFFA<A?7:?4???5<1?FF:4=<<<>A:?9<86C7)6:<G?D:EGCA246
@M06628:26:000000000-CRM2J:1:1105:23633:10648 2:N:0:102
TAATCTTGCGACCGTACTCCCCAGGCGGAATGCTTAATCCGTTAGGTGTGACACCGAATAGCATGCTACCCGACGTCTGGCATTCATCGTTTACGGTGTGGACTACCAGGGTATCTAATCCTGTTTGCTCCCCACACTTTCGCACCTCAGCGTCAGTATCGAGCCAGTGAGCCGCCTTCGCCACTGGTGTTCCTCCGAATATCTACGAATTTCACCTCTACACTCGGAATTCCACTCACCTCTCTCGAACTCTAGACCAGGAGTTTATGAGGCAGTTCCAG
+
GGFGGGGGGGGGGDGGGGGGGGGGGGGGGGGGGGGGGGGGGGGGGGGGGGGGGGGGGGGGGGGGGGGGGGGGGGGGGGGGGGGGGGGGGGGGGGGGGGGGGGGFGGGGGGGGGGGGAFGGGGGGGGGGGGGGEGGGGGGGGGGGGGGGGGGGGGGGGGGGGGGGGGEGGGGFGGGGEEGFGGGGGG6ACFEFGFGFEFBDFGGFEFFDCF1FFEFGGGFFFFFFGF@9B:2<F<<A:<BF=???BF<FF??AFFAAF2<F):)49FBBGBC:F?E7>A5<6
@M06628:26:000000000-CRM2J:1:1105:13454:10800 2:N:0:102
CACCCTTGCGAGCATACTCCCCAGGCGGGATACTTGACGCGTTAGCTACAGAACTGAACGGTTTTAAATCGACCAGAACTTAGTATCCATCGTTTACGGCTAAGACTACTGGGGTATCTAATCCCATTCGCTCCCTTAGCTTTCGTCTCTCAGTGTCAGTCATGGCCCAGCAGAGTGCTTTCGCGATTGGTGTTCTTCCTAATATCTACGCATTTCACCGCTACACTAGGAATTCCCTCTGCCCCTACCTAACTCAAGCTTTATAGTTTCAACTGCCGGTT
+
GFFGGGGGGGDGGFGGGGGGGGGGGGGGGGGGGGGGGGGGGGGGGGGGGGGFGGGGGGGGGFDEGGGGGFGGGGGGGGGDCFGGGGGGGEFGGGGGGGGGDGGGFGGGFGGGGGGGGGGG;FGGGGGGGGGGGGGGGGFGFGGGGGEGGGGGGGGGGGGGGGD;FGGGGGGGFC>FGFGGFGGGDCEGG8FFFEGFCFFGGGFFGFFFGFFFEDFFGC;256ADG?6:FF>FFBAA?A<:6>F?0:6?F?FBF<A)5324=294>CB47<AA>:6C59B(-
@M06628:26:000000000-CRM2J:1:1105:26821:10853 2:N:0:102
TAATCTTGCGACCGTACTCCCCACTCGCAGAACTTAATGCGTTAACTGCGCCACTGAAACCCTATGGCCCCCAACAACTAGTTCTCCTCGTTTAAGCGGTGGACTACCAGAGTATCTAATCCGGTTTGCTCCCCACCCTTTCGCACCTCAGCGTCAATTATGGTCCAGTGATTCGCCTCCGCCCCTGGCGTACTTGCGAAGAGCTCCGAATTTCACCTCTGCACTCGGAATTCCACTTCCCTCTCCCGGAGTCTAGGCTTCTGCTTTCAAAGGCGTCTCCG
+
C6F@,,C@<F@66CFG,CFGG7@+,69++,86CEF96,,,6BBF<@@FG,7CF:FAFGFG@6,B,,A,,,+768,A,:,9C555<F,594449D,5,++BFG7,CEF8,A,,8,8,,6,44C+@FGGC9,,,@F=E+6+6D=+C+3+,3,,@33+@BC,,@FG;FG9DG;,+>+**6**/44?**:**,4*)*.;+1)))***)+)6(8),>+76CF*42)5BF*()(0((,9:))6))))-4(433,),,-)))))()(0)1)*2--*)+.*4**11(37
@M06628:26:000000000-CRM2J:1:1105:21786:10886 2:N:0:102
TAATCTTGCGACCGTACTCCCCAGGCGGAATGCTTAATCCGTTAGGTGTGACACCGAATAGCATGATACCCGACGTCTGGCATTCATCGTTTACGGTGTGGACTACCAGGGTATCTAATCCTGTTTGCTCCCCACACTTTCGTACCTCAGCGTCAGTATCGAGCCAGTGAGCCGCCTTCGCCACTGGTGTTCCTCCGAATATCTACGAATTTCACCTCTACACTCGGAATTCCACTCACCTCTCTCGAACTCTAGATTGATAGTTTTGGAGGCAGTTCCAG
+
GGFGGGGGGGGGGGGGGGGGGGGGGGGGGGGGGGGGGGGGGGGGGGGGGGGGGGGGGGGGGGGGGGGGGGGGGGGGGGGGGGGGGGGGGGGGGGGGGGGGGGGGGGGGGGGGGGGGGGGGGGGGGGGGGGGGGGGGGGGGGGGGGGGGGGGGGGGGGGGGGGGGGGGGGGGGGGGGGGGGGGGGGGGGGGGFGFFFGFEGGGFFGFF?GFFFGFFGGGFEFFFFGFB95::AFAFF??BFF?<??D(5?B?A7A>9BBF2BA=<GGF:5::<G<GGF<2:6
@M06628:26:000000000-CRM2J:1:1105:6270:10963 2:N:0:102
CAATCTTGCGATCGTACTCCCCAGGTGGGACACTTATCACTTTCGCTTAGTCACTGAGATAAATCCCAACAACTAGTGTCCATCGTTTACGGCGTGGACTACCAGGGTATCTAATCCTGTTCGCTCCCCACGCTTTCGTCCATGAGCGTCAGTACATACGTAGTAGACTGCCTTCGCAATCGGTATTCTGTGTAATATCTATGCATTTCACCGCTACACTACACATTCTATCTACTTCCATATGACTCAAGTCAACCAGTATCAAAGGCAGTTCCATAGTT
+
GGGGGGGGGGGGGGGGGGGGGGGGGGGGGGGGGGGGGGGGGGGGGGGGEGGGGGGGGGGGGGGGGGGGGGGGGGGGGGGGGGGGGGGGGGGGGGGGGGGGGGGGGGDGGGGGGGGGGGGGGGEGEFED@FGGGGGGGGGGGGGGC<EGGGDGGGGGGFGGGGGGCCGGGGGGGGGGGGGGGFGGGGGGGGGFGFGFFFFGGGGFGFFFGFFFGFFGGGFFFFFFGFFEFFFFFFFE?CEFFFE<ECFFF@@CF3?E3?FFFFFAGGFF::537<GFGBFF<
@M06628:26:000000000-CRM2J:1:1105:6278:10978 2:N:0:102
CAATCTTGCGATCGTACTCCCCAGGTGGGACACTTATCACTTTCGCTTAGTCACTGAGATAAATCCCAACAACTAGTGTCCATCGTTTACGGCGTGGACTACCAGGGTATCTAATCCTGTTCGCTCCCCACGCTTTCGTCCATGAGCGTCAGTACATACGTAGTCGACTGCCTTCGCAATCGGTATTCTGTGTAATATCTATGCATTTCACCGCTACACTACACATTCTATCTACTTCCATATGACTCAAGTCAACCAGTATCAAAGGCAGTTCCATAGTT
+
FFGGGGGGGGGFGGGGGGGGGGGEGGGGGGGGGGGGGGGGGGGGGGGGCFGGGDGGGGDGGGGGGGGGGGGGGGFFFGGGGFGGGGGFDGGEGGGG7?BFFFGGFDCFGGAFGGGGGFG>FEFGGCCFGGGGGGGGGGGGEGGEF=FGGGCEFAG;EA9DFFGG9+CEG8B;FGFDCE:CGG>?FGE@D;BFGF:BB6BFGGGFGFCEGCE8;=EC568>);FFF;AECC?CFCE<C?<<F3CE)6<EF@3.95<)16?AFFFFGFFBC?*8FBCCF28:<
@M06628:26:000000000-CRM2J:1:1105:6191:10991 2:N:0:102
TAATATTGCGACCGTACTCCCCAGGCGGAATGCTTAATCCGTTAGGTGTGGCACCGAAGGGCAAGCCCCCCGACGTCTGGCATTCATCGTTTACGGTGTGGACTACCAGGGTATCTAATCCTGTTTGCTCCCCACACTTTCGTACCTCAGCGTCAGTATCGAGCCAGTGAGCCGCCTTCGCCACTGGTGTTCCTCCAAATATCTACGAATTTCACCTCTACACTTGGAATTCCACTCACCTCTCTCGAACTCTAGACTGATAGTTTAGGAGGCAGTTCCAG
+
GGGGGGGGGGGGGGGGGGGGGGGGGGGGGGGGGGGGGGGGGGGGGGGGGGGGGGGGGGGGGGGGGGGGGGGGGGGGGGGGGGGGGGGGGGGGGGGGGGGGGGGGGGGGGGGEGFFGGGGGGGGGGGGGGGGGGGGGGGGGGGGGGGGGGGGGGGGGGGGGEGGGGGGGGGGGGGGGGGGGGGGGGGGGGGGFGFGFGFFGGGGFGFFB4>BFGFFGEGFFFFFFFAFFFFFFFFFFF<>?F?FF?FFFFBB<?9ABAAF?F2BAFGF<7<E:<?GGGA24.
@M06628:26:000000000-CRM2J:1:1105:6192:11009 2:N:0:102
TAATATTGCGACCGTACTCCCCAGGCGGAATGCTTAATCCGTTAGGTGTGGCACCGAAGGGCAAGCCCCCCGACGTCTGGCATTCATCGTTTACGGCGTGGACTACCAGGGTATCTAATCCTGTTTGCTCCCCACACTTTCGTACCTCAGCGTCAGTATCGAGCCAGTGAGCTGCCTTCGCCACTGGTGTTCCTCCAAATATCTACGAATTTCACCTCTACACTTGGAATTCCACTCACCGCTCTCGAACTCTAGACTGATAGTTTAGGAGGCAGTTACA
+
FCF9FFGEFG+C@FGFGGGGGGG:CCCC7CE<@EGG,<EECGGGGEGGGC7DDDGGE=:+6BD,BFGFGG>F+FFFGG?FDG,AFCGFGGGFFGGG+@CGGGGEFGGGFGEFFGGGFFGGG9@FDFC>DFCFGGG7FGCEGGGGGFF9FCEEEGGGG<CCGGFGGFCE9F9?+;CFEECFGGGCEGE<8=EA?7CFGF=CEGGFGF?:CF?4CA?CCFFFFAF@*))5@A0216<43:>?)4698240?:19FAA<9AF7*60-:74)6)2(90:CC)64
@M06628:26:000000000-CRM2J:1:1105:18638:11064 2:N:0:102
AAATCTTGCGATCGTACTCCCCAGGCGGGATGCTTAATGCGTTAACTACGGCACAGAAATTTTCATCCCTACACCTAGCATCCATCGTTTAGGGCGTGGACTACCGGGGTATCTAATCCCGTTCGCTACCCACGCTTTCGTCCCTGAGTGTCAGTAACAGGCCAGTTGGCCGCCTTCGCCACTGGTGTTCCTCCCGATATCTACGCATTTCACCGCTACACCGGGAATTCCGCCAACCTCTCCTGTACTCAAGCTAAGCAGTATTAGATGCAGTTTCAGGG
+
GGGGGGGGGGGGGGGGGGGGGGGGGGGGGGGGGGGGGGGGGGGGGGGGGGGGGGGGGGFGGGGGGGGGGGGGGGGGGGGGGGGGGGGGGGGGGGGGGGGGGGGGGGCFGGGGGGGGGGGGGGGGGGGGGGGGGGGGGGGGGGGGGG@GFGGGGGGGGGFFFGGGGGGGGGGGGDEGGGGG>EFGDGGGGGGFFFGFEDEDGGEFGFFFGFFFGAFGGGFFFFBFGF3?F<A:DFF9BF7?FFBA?A25@A9:9?>AA?BFFA*-?FA<:)<<CAGGDD<A0
@M06628:26:000000000-CRM2J:1:1105:5256:11170 2:N:0:102
TAATCTTGCGACCGTACTCCCCAGGCGGAGAACTTAATGCGTTAACTGCGCCACTGAAACCCTATGGGCCCCAACAGCTAGTTCTCATCGTTTACGGCGTGGACTACCAGGGTATCTAATCCTGTTTGCTCCCCACGCTTTCGCACCTCAGCGTCAATAATGGTCCAGTGAGTCGCCTTCGCCACTGGTGTTCTTCCGAATATCTACGAATTTCACCTCTACACTCGGAATTCCACTCACCTCTCCCATATTCTAGCCATCTAGTTTCAAAGGCAGTTCCG
+
FGGGGGGGGGGGGGGGGGGGGGGGGGGGGGGGGGGGFGGGGGGGGGGGGGGGGGGGGGGGGGGGGGGGGGGGGGGGGGGGGGFGGGGGGGGGGGGGGGGGGGGGGGGGGGGGGGGGGGGGGGGGGGGGGGGGGGGGGGGGGGGGGGGFGGGGGGGGGGGGGGGGGGGGGGGGGGGGCEGGGDGGGGGGFGGFGFGFGFFGGGGFGFFFDF@F?.AGGGFFFFFFDBFFFFFFFFFDAFFFF>?>BFFFFBAAFBBDFFDFFBF<>DA9C4C>D6G:DD<A(
@M06628:26:000000000-CRM2J:1:1105:4636:11225 2:N:0:102
CATTCTTGCGAACGTACTCCCCAGGTGGGATACTTATCACTTTCGCTTGGCCGCCGAGACCGAAGTCCCGACAGCTAGTATCCATCGTTTACGGCGTGGACTACCGGGGTATCTAATCCCGTTCGCTCCCCACGCTTTCGTCCATCAGTGTCAGTATATAGTTAGTCACCTGCCTTCGCAATTGGTGTTCTATGTGATATCTATGCATTTCACCGCTACACCACATGTTCCGGCAACTTCACTATAACTCAAGACCTACAGTATCAAAGGCAATTTTATGG
+
GFFCFDGGGGCFGDFGFGGGGGG@FGFCEGDGGGGGGGGGGGGFGGGECFGGDGEGGGGGGGGGGGGGFGGCCGGFGGFGEG?FFGGGGFFFCCECFGGGGFGEGGEEGEGFGGEGGFF?:CF@CGG63DFGGEGGFEFGGEECGCGGGGGGGGGGGCFC?<CGGGGFFFFF6CFE@5=GECAFCEC78B9AEFGFGFF+>E987;7);17=F7BG5>><FFFFGBF47A:2<>9(234>8<AA>BA49<<??3:?:?>?6<F4:CA>F:C7F:A>?<4<)
@M06628:26:000000000-CRM2J:1:1105:11105:11568 2:N:0:102
CAGCCTTGCGACCATACTCCCCAGGCGGAACACTTAACGCTTTCGCTACGGCCGAGAGGATGTGGAAGTCCCCTCAACCCAGTGTTCATCGTTTACAGCTAGGACTACCGGGGTATCTAATCCCGTTCGCTACCCTAGCTTTCGTGCCTCAGCGTCAGAAAAGACCCAGTGTTGCGCCTTCGCCACCGGTGTTCCCTATGATATCAACGCATTTCACCGCTCCACCATAAGTTCCCAACACCCCTGTCTTCCTCAAGCTTGAGGGTTTGAAACGCAATTC
+
GGGGGGGGGGDGGEGGGGGGGGGGGGGGGGGGGGGGGGGGGGGGGGGGGGGGGGGGGGGGGGGGFGGGGGGGGGGGGGGGGGGGGGFGGGGDFGGGGGGGGGGGGGGGGGGGGGGGGGGGGGGGGGGGGGGGGGGGGGGGGGGGGGGGGGGGGGGGGGGGGGGGGGGGGGGGGCFCGGGGGGGGGGGGGGGEGFGFGFFGGGGFGFFFGFFFGFFGGGB;BBFFGFFFFFFFFAFFDFFFF6B9:?F?FAFFFFF?<<?9F?F?CD<?DDGFG?EDG:AD
@M06628:26:000000000-CRM2J:1:1105:5813:11608 2:N:0:102
TAATCTTGCGACCGTACTCCCCAGGCGGAATGCTTAATCCGTTAGGTGTGACACCGAACAGTATACTGCCCGACGTCTGGCATTCATCGTTTACGGTGTGGACTACCAGGGTATCTAATCCTGTTTGCTCCCCACACTTTCGCACCTCAGCGTCAGTATCGAGCCAGTGAGCCGCCTTCGCCACTGGTGTTCCTCCGAATATCTACGAATTTCACCTCTACACTCGGAATTCCACTCACCTCTCTCGAACTCAAGACTACCAGTATGAGAGGCAGTTCCAG
+
FGGGGGGGGGGGGGGGGGGGGGGGGGGGGGGGGGGGGGGGGGGGGGGGGGGGGGGGGGGGGGGGGGGGGGGGGGGGGGGGGGGGGGGGGGGGGGGGGGGGGGGGGGGGGGGGGGGGGGGGGGGGGGGGGGGGGGGGGGGGGGGGGEFGGGGGGGGGGGGGGGGGGGGGGGGGGGGGGGGGGGGGGGGGGGEFGFGFGFFGGGGFGFFFGFFFGCFFGGFFFFFFGFFBFBFFFFFFFFFFFFFF4?B?FFFFF2?FFFFFFFFBFGBBFFG?C?AFGA<A<
@M06628:26:000000000-CRM2J:1:1105:27130:11633 2:N:0:102
CAGCCTTGCGACCATACTCCCCAGGCGGAGCACTTAACACTTTCGCTACGTCCGAGAAAATGTGGAAGTTCCCACGGACTAGTGCTCATCGTTTACGGCTAGGACTACCGGGGTATCTAATCCCGTTCGCTACCCTAGCTTTCGTTCCTCAGCGTCAGAAGAGATCCAGTGAGCCGCTTTCGCCACCGGTGTTCCAGATGATATCAACGCATTTCACCGCTCCACCATCTGTTCCGCTCACCTCTATCTCCCTCAAGCCATGTGGTTTCAAACGCAGTTC
+
GGGGGGGGGGGGEGGGGGGGGGGGGGGGGGGGGGGGGGGGGGGGGGGGGGGGGGCFGGGGGGGGGGGGGGGGGGGGGGGGGGGGGGGGGGGGGGGGGGGGGGGGGGGGGGGGGGGGGGGGGGGGGGGGGGGGGGGGGGGGGGGGGGGGGGGGGGGGGGGGGGGGGGGGGGGGGGGGGGGGGGGGGGFGGCGFGFFFC4FFFFFFGAC@GFF>EF4CF>?FFFEFGFF<FBDAFFFFB62>FFFFFFFA=AB?@BB?2<B?BBFFCF?BGBFAG?CCD:<D
@M06628:26:000000000-CRM2J:1:1105:3323:11740 2:N:0:102
TAATCTTGCGACCGTACTCCCCAGGCGGAATGCTTAATCCGTTAGGTGTGTCACCGAATAGCATGCTACCCGACGACTGGCATTCATCGTTTACGGTGTGGACTACCAGGGTATCTAATCCTGTTTGCTCCCCACACTTTCGCACCTCAGCGTCAGTATCGAGCCAGTGAGCCGCCTTCGCCACTGGTGTTCCTCCGAATATCTACGAATTTCACCTCTACACTCGTAATTCCACTCACCTCTCTCGAACTCTAGACTGATAGTTTTGCAGGCAGTTCCAG
+
FAGCGGGGGGEGGGGGGGGFGEGEGGGGGGGGGGGCGGGGGGGGGGGEFEGFGFFGGGGGGCAAEFGGFCFGGGDGGDC@FAFFGGGGFFGGGGGGGCFGGGFFGG<8F7CFGGEFGGGGFGGFCFGFGGGFEGGGGGFF;>7EGGGGFGGCCEECEGGG*@CEBA5>CFFD?DECEEGGGGDGF8:FFGEF;@FFEA>D=FGF@F;08A?ACCF>FFE<FA?F*4)(88<<*:AFFFF:*().5<0278:A*6:)<.4)*-*):C><*66(9,:D>>49)
@M06628:26:000000000-CRM2J:1:1105:17671:11936 2:N:0:102
TAATCTTGCGACCGTACTCCCCAGGCGGAATGCTTAATCCGTTAGGTGTGTCACCGAACAGTATACTGGCCGACGACTGGCATTCATCGTTTACGGTGTGGACTACCAGGGTATCTAATCCTGTTTGCTCCCCACACTTTCGCACCTCAGCGTCAGTATCGAGCCAGTGAGCCGCCTTCGCCACTGGTGTTCCTCCAAATATCTACGAATTTCACCTCTACACTTGGAATTCCACTCACCTCTCTCGAACTCAAGACCAGGAGTTTATAAGGCAGTTCCAG
+
GGGGGGGGGGGGGGGGGGGGGGGGGGGGGGGGGGGGGGGGGGGGGGGGGGGGGGGGGGGGGGGGGGGGGGGGGGGGGDEGGGGGGGGGGGGGGGGGGGGGGGGGGGGGGGGGGGGGGGGGGGGGGGGGGGFGGGGGGGGGGGGGGGGGGGGGGGGGGGGGGGGGGGGGGGGGGGGGGGGGGGGGGGGGGGGFFAFFGFFGGGGFGFF;;=?FGEFGGGE<FAFFGFFFFA2<FBDF??F?FFFF?DF>F?BFF0<DFFFB8?>?CGFFGFGF4:CFGA9<6
@M06628:26:000000000-CRM2J:1:1105:22127:12021 2:N:0:102
CAGCCTTGCGACCATACTCCCCAGGCGGAACACTTAACGCTTTCGCTACGGCCGGGAGGATGTGGAAGTCCCCCCAACCCAGTGTTCATCGTTTACGGCTAGGACTACCGGGGTATCTAATCCCGTTCGCTACCCTAGCTTTCGTGCCTCAGCGTCAGAAAAGATCCAGTGATGCGCTTTCGCCACCGGTGTTCCCTATGATATCAACGCATTTCACCGCTCCACCATAAGTTCCCATCACCCCTATCTTCCTCGAGCTTGGGGGTTTGAAACGCAATTC
+
GGGGGGGGGGGGGGGGGGGGGGGGGGGGGGGGGGGGGGGGGGGGGGGGGGGGGGGGGGGGGGGGGGGGGGGGGGGGGGGGGGGGGGGGGGGGGGGGGGGGGGGGGGGGGGGGGEGGGGGGGGGGGGGGGGGGGGGGGGGGGGGGGGGGGGGGGGGGGGGGGGGGGGGGGGGGGGGGGGGGGGGGGGGGGGGFEFGFGFFGFGGFGFFFG@>FGAFGGGFFEBEFGFFFF?4<BFFFFA?FFF?;B??F459A?>(-,49BF<>>DC;474E<CBEGG?FA
@M06628:26:000000000-CRM2J:1:1105:17531:12280 2:N:0:102
TAATCTTGCGACCGTACTCCCCAGGCGGAATGCTTAATCCGTTAGGTGTGACACCGAAGGGCAAGCCCCCCGACGTCTGGCATTCATCGTTTACGGTGTGGACTACCAGGGTATCTAATCCTGTTTGCTCCCCACACTTTCGTACCTCAGCGTCAGTATCGAGCCAGTGAGCCGCCTTCGCCACTGGTGTTCCTCCAAATATCTACGAATTTCACCTCTACACTTGGAATTCCACTCACCTCTCTCGAACTCTAGACTGATAGTTTAGGAGGCAGTTCCAG
+
FGGGGGGGGGGGGGGGGGGGGGGGGGGGGGGGGGGGGGGGGGGGGGGGGGGGGGGGGGGGGGGGGGGGGGGGGGGGGGGGGGGGGGGGGGGGGGGGGGGGGGGGGGGGGGGGGGGGFGGGGGGGGGGGGGGGGGGGGGGGGGGGGGGGGGGGGGGGGGGGGGGGGGGGGGGGGGGGEGGGGGGGGGGGGGGFFFGFGFFGFGGFGFFFGF?FGFFGGGFFFFFFFB?BF>BFFFFFFFFFFFFFFFFFFFFFF>>AAAF:9<FFDGBFGAF?3<GGGFAA:
@M06628:26:000000000-CRM2J:1:1105:27958:12364 2:N:0:102
CATTCTTGCGAACGTACTCCCCAGGTGGGATACTTATCACTTTCGCTTGGCCGCCGAGACCGAAGTCCCGACAGCTAGTATCCATCGTTTACGGCGTGGACTACCGGGGTATCTAATCCCGTTCGCTCCCCACGCTTTCGTCCATCAGTGTCAGTATATAGTTAGTCACCTGCCTTCGCAATTGGTGTTCTATGTGATATCTATGCATTTCACCGCTACACCACATGTTCCGGCAACTTCACTATAACTCAAGACCTACATTATCAAAGGCAATTTTATGG
+
GFGGGGGGGGGGGGGGGGGGGGGGGGGGGGGGGGGGGGGGGGGGGGGGGGGGGGGGGGGGGGGGGGGFGGGGGGGGCFFGGGGGGGGGGGGGGGGGFGGGGGGFGGGGGFEGGGGGGGFFGGGFGGGGGGGGGGGGGGGD>EGGGGGGGGFEGFGFGGGGDGGGGGGGGFGFGGGGGGGGGGGFEEFGGGGFGFGFGFFGGGGFEFFFGFF=G<DGGGBFFFFFFFFFFFFF@6>>:?A99>BBAFA<6-)57518:240*69):::B>:F:<>GGGA<).
@M06628:26:000000000-CRM2J:1:1105:27942:12373 2:N:0:102
CATTCTTGCGAACGTACTCCCCAGGTGGGATACTTATCACTTTCGCTTGGCCGCCGAGACCGAAGTCCCGACAGCTAGTATCCATCGTTTACGGCGTGGACTACCGGGGTATCTAATCCCGTTCGCTCCCCACGCTTTCGTCCATCAGTGTCAGTATATAGTTAGTCACCTGCCTTCGCAATTGGTGTTCTATGTGATATCTATGCATTTCACCGCTACACCACATGTTCCGGCAACTTCACTATAACTCAAGACCTACAGTATCAAAGGCAATTTTATGG
+
GEFGGGGGGGGGGGGGGGGGGGGGGGG@EGGGGGGGGFGGGGGGGGGGGGGGGGGG>FGGGGGGGGGGGGGGGGGGG9FFGGGGGGGGGGGGEDFDGGGGGGGGGGGGGGGGGGGGGGGGGGGGGGGGGGGFGGGGGGGGGGGGGGFGGGGGGGFGGGGGGGGGFGGGGGGGGGGBFGDGGGGGGGGEGGGFGFGFGFFGGGGFCFCFGFFFGFDD:<6?FFF>C?FA@4><5>BBFFFFFFFA<4>DFBAF9<:???FF@AF<CC9A*:EFG?E>F<460
@M06628:26:000000000-CRM2J:1:1105:27902:12405 2:N:0:102
CACCCTTGCGAGCATACTCCCCAGGCGGGATACTTGACGCGTTAGCTACAGAACTGAACGGTTTTAAATCGACCAGAACTTAGTATCCATCGTTTACGGCTAAGACTACTGGGGTATCTAATCCCATTCGCTCCCTTAGCTTTCGTCTCTCAGTGTCAGTCATGGCCCAGCAGAGTGCTTTCGCGATTGGTGTTCTTCCTAATATCTACGCATTTCACCGCTACACTAGGAATTCCCTCTGCCCCTACCTAACTCAAGCTTTATAGTTTCAACTCCCGGTT
+
GGGGGGGGGGCGGGGGFFGGGGGCGGGGGGGGGGGGGGGFGGGGGGGGGGFGGGGGGGGGGGGGGGGGGGGGGGGGGGGGGGEGGCFFGGGGGFGGGGGGGGGFEGGGGGGGGGGGGGFGFGGGGGGGGGGGGGGGGGGGGGGGGGGG<DFGGGGGGGGGGGCEFGGGGGGFGGG;EGFCEGGGG5:=FGGFCBGFGFFGGGGFGFFFFFFEG@FGGGF?A@FEF?4:???)<?BFFAB?FF2468::F<2:FAAAB2<B=A?ACF<A7-<4CA+*>>093
@M06628:26:000000000-CRM2J:1:1105:24331:12528 2:N:0:102
TAATCTTGCGACCGTACTCCCCAGGCGGAATGCTTAATCCGTTAGGTGTGACACCGAAGGGCAAGCCCCCCGACGTCTGGCATTCATCGTTTACGGTGTGGACTACCAGGGTATCTAATCCTGTTTGCTCCCCACACTTTCGTACCTCAGCGTCAGTATCGAGCCAGTGAGCCGCCTTCGCCACTGGTGTTCCTCCAAATATCTACGAATTTCACCTCTACACTTGGAATTCCACTCACCTCTCTCGAACTCTAGACTGATAGTTTAGAAGGCAGTTCCAG
+
GGGGGGGGGGGGGGGGGGGGGGGGGGGGGGGGGGGGGGGGGGGGGGGGGGGGGGGGGGGGGGGGGGGGGGGGGGGGGGGGGGGGGGGGGGGGGGGGGGGGG9FGGGGGGGGGGGGGGGGGGGGGGGGGGGGGGFGGGGGGGGGGGGGGGGGGGGGGGGGGGGGGGGGGGGGGGGGGGGFFGGGGGGGGGGGFGFGFGFFGGGGFGFFFGFFF7AFGFGFFFBFFGFFFFB?FFFFFFFF?=:??FFFFFFFFFFFFFFFFFFFFGGDFFFG054CGFD<A<
@M06628:26:000000000-CRM2J:1:1105:24323:12547 2:N:0:102
TAATCTTGCGACCGTACTCCCCAGGCGGAATGCTTAATCCGTTAGGTGTGACACCGAAGGGCAAGCCCCCCGACGTCTGGCATTCATCGTTTACGGTGTGGGCTACCAGGGTATCTAATCCTGTTTGCTCCCCACACTTTCGTACCTCAGCGTCAGTATCGAGCCAGTGAGCCGCCTTCGCCACTGGTGTTCCTCCAAATATCTACGAATTTCACCTCTACACTTGGAATTCCACTCACCTCTCTCGAACTCTAGACTGATAGTTTAGAAGGCAGTTCCAG
+
GGGGGGGGGGEGGGFFFGCGGGGGGGGGGDGGGGGGGGGGGGGGGGGEFEFGGGGGGDEDGGGGFGGGGGGGGGGGGFGGGDGGFGGGGGGGGGGGGGGGGCGGGGDGGGGGGGGGGGGGF9DFGGGGGGGGGGGGGGGGGGGGGGGGGFGEEGGGFGGGGGGGGCFGGGGGGGDGGGGGGC=56FGG*BEFGFGAFA8DFF?@@F@DGF?BC<FF9CDF?<FFGA::/47<*6<A??B:?BFB?FFBF<1AF49A<A7:F<?A>F><9AC<*4CCFAFA:
@M06628:26:000000000-CRM2J:1:1105:8600:12790 2:N:0:102
TAATCTTGCGACCGTACTCCCCAGGCGGAATGCTTAATCCGTTAGGTGTGTCACCGAATAGCATGCTACCCGACGACTGGCATTCATCGTTTACGGTGTGGACTACCAGGGTATCTAATCCTGTTTGCTCCCCACACTTTCGTACCTCAGCGTCAGTATCGAGCCAGTGAGCCGCCTTCGCCACTGGTGTTCCTCCAAATATCTACGACTTTCACCTCTACACTTGGAATTCCACTCACCTCTCTCGAACTCAAGACCAGGAGTTTAGGAGGCAGTTCCGA
+
[truncated: 2,974,123 more chars]
