# Supplementary material for: Hidden interactions in the intertidal rocky shore: variation in pedal mucus microbiota among marine grazers that feed on epilithic biofilm communities
Source: PeerJ. 2022 Sep 23;10:e13642. doi: 10.7717/peerj.13642 (PMC9512015; doi:10.7717/peerj.13642)
Supplement: Supplemental Information 6 [file peerj-10-13642-s006.gz › peerj-10-13642-s006]

@M06628:26:000000000-CRM2J:1:1101:12560:1084 1:N:0:126
TACGGAGGGGGTTAGCGTTGTTCGGAATTACTGGGCGTAAGGCGCGCGTAGGAGGACTATTAAGTGAGAGGTGAAATCCCAGGGCTCAACCCTGGAACTGCCTTTCATACTGGTAGTCTTGAGGTCGAGAGAGGTGAGTGGAATTCCGAGTGTAGAGGTGAAATTCGTAGATATTCGGAGGAACACCAGTGGCGAAGGCGGCTCACTGGCTCGATACTGACGCTGAGGTGCGAAAGCGTGGGGAGCAAACAGGATTAGATACCCTGGTAGTCCACGCCGTAA
+
GGGGGGGGGGGGGGGGGGGGGGGGGDFGGGGGGGGGEFDFGGFGGG+CFGGGFGGGGGGGGGGGGGFGFGGFGGGGGGGGGGGGGGGGGGGGGGGGGGGGGGGGEGGGGGGGGGGGGGGGGFGGGGE7FCEFEG@FCGFGGFFGGFFGGGGGGDFFFFGGFFGGDGGFFGGGGGGCFGDECEGEGGGCFEFGCEC7CEFEBD3<FGFGF<FFGGGGGGGCFDC@DBFFFGFFGGG9?FDFFFF036?(7:FF???A?B:A>DFGFFF4264<A9>B0>6,33
@M06628:26:000000000-CRM2J:1:1101:14600:1103 1:N:0:126
TACGGAGGGGGTTAGCGTTGTTCGGAATTACTGGGCGTAAAGCGTACGTAGGCGGATTGGAAAGTATGGGGTGAAATCCCAGGGCTCAACCCTGGAACTGCCCTGTAAACTATCAGTCTAGAGTTCGAGAGAGGTGAGTGGAATTCCAAGTGTAGAGGTGAAATTCGTAGATATTTGGAGGAACACCAGTGGCGAAGGCGGCTCACTGGCTCGATACTGACGCTGAGGTACGAAAGTGTGGGGAGCAAACAGGAGTAGATACCCTGGTAGTCCACACCGCAA
+
FEFGGCEGGGD@FGGGGGGDGGDEGGGGGCFEFGGGGGGGGFDGGGGGGGGGGGEC7:FGGGGEGFC@@FE>EFGGGBFE,AD:BFD<FGA>FDGGGFGGGGGGGFGG<FGFD<FDFDCFGGGGGGG7FCC+:<FEEGGGGGGCCD>DGG>CDFFFGGGGGFGGF;CCA89C>FCCE<@EGGGGFG8**>EFGGDDEGCGBB37?GFFFGFFDDGGGGGFGGC>39FFFFFFCCD1<998>?>116:0D?F?(4)42:>2:<@CF:@,<AA>2<?F0>9(13
@M06628:26:000000000-CRM2J:1:1101:16145:1160 1:N:0:126
TACGGAGGGGGTTAGCGTTGTTCGGAATTACTGGGCGTAAAGCGTACGTAGGCGGATCAGAAAGTATGGGGTGAAATCCCAGGGCTCAACCCTGGAACTGCCTCATAAACTCCTGGTCTAGAGTTCGAGAGAGGTGAGTGGAATTCCGAGTGTAGAGGTGAAATTCGTAGATATTCGGAGGAACACCAGTGGCGAAGGCGGCTCACTGGCTCGATACTGACGCTGAGGTACGAAAGTGTGGGGAGCAAACAGGATTAGATACCCTGGTAGTCCACACCGTAA
+
GGGGGEGGGGGGGGGGGGGGGFGGGGGGGGGGGGGGGGGGGGGGGGGGGGGGGGGGGGGGGGFGGGEGFGGGGGGGGGGGGGGGGGGGGFGGGGGGGGGGGGGGGGGGGGGGGGGGFFFEGGGGGGGGGGGGGGGGGFGGGGGGGGGGEEGGGGGGGGGGGGGGGGGGFGGGGGGCFGGGGGGGGGGGGGGGGGGGGGGGF>7DFGFGGGFFGGGGGGGCGEGFBFFFFFF?GGGFFFF=B:><BF?:FFFF??)<<8ABFB@CF:5>2)4)65<4:@>303
@M06628:26:000000000-CRM2J:1:1101:8574:1197 1:N:0:126
TACGGAGGGGGTTAGCGTTGTTCGGAATTACTGGGCGTAAAGCGCACGTAGGCGGATCAGAAAGTAAGGGGTGAAATCCCAGGGCTCAACCCTGGAACTGCCTCTTAAACTCCTGGTCTTGAGTTCGAGAGAGGTGAGTGGAATTCCAAGTGTAGAGGTGAAATTCGTAGATATTTGGAGGAACACCAGTGGCGAAGGCGGCTCACTGGCTCGATACTGACGCTGAGGTGCGAAAGTGTGGGGAGCAAACAGGATTAGATACCCTGGTAGTCCACACCGTAA
+
GGGGGEGGDCCCCFGGGGGGGGGGGGGGGGFGGGGGGGGGGGGGGGGGGGGGGGGGG7FGFGGFFGGGGGGGGGGGGGFGFF@FGGGGGGGEGDFFGGGGGGG@DFGGGGGG<FFGGFGFFGGGGGGGGGDGCFEFGGGGGGGGFGGGFGGGGGGFGGGGGEGGCFGGFGGFGGGFCBCFGGGGGGGGGGGGGGGGGGGGF5CDFGFGGG>FD)*CGDGGGDDDFFFF49FBGEGB<FFFD?6?>F?BFFFFF6@AFFFFFFCCF8FFFFFFFFF:?B9::?
@M06628:26:000000000-CRM2J:1:1101:15774:1322 1:N:0:126
TACGAAGGTCCCGAGCGTTGTTCGGAATCACTGGGCGTAAAGGGAGCGTAGGCGGTTAGGTAAGTCAGATGTGAAATCCCAGGGCTCAACCCTGGAACTGCATCCGATACTGCCTGACTAGAGTAATGGAGGGGTAACCGGAATTCTCGGTGTAGCAGTGAAATGCGTAGAGATCGAGAGGAACACTCGTGGCGAAGGCGAGTTACTGGACATTTACTGACGCTGAGGCTCGAAGGCCAGGGTAGCGAAAGGGATTAGATACCCCGGTAGTCCTGGCAGTAA
+
GGGGFGGGGGDFGGGGGGGGFGGGGGGGGGGGGGGGGEGGGGGGGGGGGGGGGGG@FEGGGGGGGCFGG<FGGGGGGGGGGGGGFGGGGGFFEGGGGGGGGGGFCEGCFGGGGGGFBFGGGGGFGGFFFCDCGGGGGFDEGGGGGG9;8>FGEFGF;EGGGGGGGGG/:CDGGG078>FGEF::<CC*AFFEGGCDEEGC5595=FFGGG:?CGGFF7CFDGGF)2<FFFF(5C32455>FB32:B;0>(7;6<>??2<2:<CF5(.,4(3:<AB?0)444:
@M06628:26:000000000-CRM2J:1:1101:14617:1360 1:N:0:126
TACGAACTGTGCGAACGTTATTCGGAATCACTGGGCTTAAAGGGTGCGTAGGCGGATTTGTAGGTCAGATGTGAAAGCCCACGGCTCAACCGTGGAATTGCGTTTGAAACCACAAGTCTTGAGGGGATCAGAGGAGAGCGGAACTCATTGTGGAGCGGTGAAATGCGTTGATATGATGAGGAACACCGGTGGCGAAAGCGGCTCTCTGGGATCCTTCTGACGCTGAGGCACGAAAGCTAGGGGAGCGAACGGGATTAGATACCCCGGTAGTCCTAGCCGTAA
+
GGGGFGGGFGGGDGGGGGGGGGFGGGGGGG<FGGGFGGGGGGGGGGGGGGGGGGGGGGGGGGGGGGGGGFGGGGGGCGGC@FEGGGGGGGGGGGGGGGGGGGGGGGGGGGFGFGGGGGGGGGGGC63@FCEG@GAFEGGCGGGFFA,@>FGG>FGGGGGGGGGGGGEGFGGGGG?GGGG+;FGFGFGG5CGGGGGG>EG=B3<D?GFGFD>)5CFGGGGGGCGFFF@FFGFBGGGFF?7@FFF;>>B>C9BD?05:?29<CDGG79>B>:BFF>2>B)48??
@M06628:26:000000000-CRM2J:1:1101:13010:1376 1:N:0:126
TACGGAGGGGGTTAGCGTTGTTCGGAATTACTGGGCGTAAAGCGTACGTAGGCGGATTGGAAAGTTGGGGGTGAAATCCCAGGGCTCAACCCTGGAACTGCCTCCAAAACTATCAATCTAGAGTTCGAGAGAGGTGAGTGGAATTCCGAGTGTAGAGGTGAAATTCGTAGATATTCGGAGGAACACCAGTGGCGAAGGCGGCTCACTGGCTCGATACTGACGCTGAGGTACGAAAGTGTGGGGAGCAAACAGGATTAGATACCCTGGTAGTCCACACCGTAA
+
GGGGGGGGGGGGGGGGGGGGGGGGGGGGGGGGGGGGGGGGGGGGGGGGGGGGGGGGGGGGGGGGGGGGGGGGGGGGGGGGGGGGGGGGGGGGGGGGGGGGGFGGGGGGGGGGGGGFGGGGGGGGGGGGGGGGGGGGGGGGGGGDGGGGGGFGGGGGGGGGGGFGGGGGFGGGGFFGGGGGGGGGGGGGGGGGGGGGGGGGFFGGFGFGGGFFGCFFGGGFGGGEF(7FFF@<EGGFFFFFFF9FFF01<:5<<BFF?<<ACFGGF<>7:92)).531541(4
@M06628:26:000000000-CRM2J:1:1101:23241:1456 1:N:0:126
TACGAAGGGGGCTAGCGTTGTTCGGAATTACTGGGCGTAAAGCGTACGTAGGCGGATTAGAAAGTTAGGGGTGAAATCCCAGGGCTCAACCCTGGAACTGCCTCTAAAACTCCTAATCTTGAGTTCGAGAGAGGGGAGTGGAATTCCGAGTGTAGAGGTGAAATTCGTAGATATTCGGAGGAACACCAGTGGCGAAGGCGGCTCACTGGCTCGATACTGACGCTGAGGTACGAAAGCGTGGGGAGCAAACAGGATTAGATACCCTGGTAGTCCACGCCGGAA
+
GGFE@EFGGGGGGGGGGGGGGGGGGFGGGGGFGGGGG@FEGGGGGGGGGGGGGGGDFGCGGGGEBFGGGGGGGGGGGGEEFGGGGGGGFGGGGGG@FG<FGGGFGGGGGGGGFFGCGFGGGFFGAFEGG7CCEF+@BFEFGFCGGGGGGEFGGGGGGFGGGGFGGGGG4/?CCGGFGGCCEE>*=CB5FGGGD5C)18CEFEGG?DFGGGFFGDFC)0C7CGD@E0)>?7=?GFD9:BB3;(311917*,)024@B??)576:06(38.634<:<<05-199
@M06628:26:000000000-CRM2J:1:1101:16637:1475 1:N:0:126
TACGGAGGGGGTTAGCGTTGTTCGGAATTACTGGGCGTAAAGCGTACGTAGGCGGATCAGAAAGTAGGGGGTGAAATCCCGAGGCTCAACCTCGGAACTGCCTCCTAAACTCCTGGTCTTGAGTTCGAGAGAGGTGAGTGGAATTCCAAGTGTAGAGGTGAAATTCGTAGATATTTGGAGGAACACCAGTGGCGAAGGCGGCTCACTGGCTCGATACTGACGCTGAGGTACGAAAGTGTGGGGAGCAAACAGGATTAGATACCCTGGTAGTCCACACCGTAA
+
GGGGGGGDEGGFEGGGGF:FGGGEGGGGGGGGGGGGGGGGGGGGFFEGGEGGGGCEEGFG<EGGGDGGGGGGGFFGGGGGGGGEGFFFGFFGFF7FGFGFFFGGGGGGGGGGGGGFCGGCBFGFGFGGF@EFEGEGGGGGGGGGGGGGGGGGGEFGGGGGGGGCCFGGFFDGGGDGFD6CEGGFFFEGFGGGGGG<ECFE:ED*9CF9FGFF9DGG):CFF=DBD>FF47FBGGDBFFFFFB;:6>6?G?4)1(0:>B)67-<06(34<24:>A?01),803
@M06628:26:000000000-CRM2J:1:1101:10803:1586 1:N:0:126
TACGGAGGGGGTTAGCGTTGTTCGGAATTACTGGGCGTAAAGCGTACGTAGGCGGATTAGTCAGTCAGAGGTGAAATCTCAGGGCTCAACTCTGGAACTGCCTTTGATACTGCTAGTCTTGAGTTCGAGAGAGGTGAGTGGAATTCCAAGTGTAGCGGTGAAATTCGTAGATATTTGGAGGAACACCAGTGGCGAAGGCGGTTTACTGGCCTGATACTGACGCTGAGGTACGAAAGTTAGGGGAGCAAACAGGATTAGATACCCCGGTAGTCCACACCGTAA
+
9FGGGGGGCEGB@FF,@FGEGCFGGGGG8FGGGGGGGGGGGGGGGC7FGGGG9FG@FGGFF?FFGGG9,BFG+EFGGG,8?E8EGGGGGG,?<?8DF@AFGF9D,CF,EBF<,CFG=FGFGGGG<,+5>>E<CFG*C<CEFGGGGCFCDFGG;FF,>CGGGFFC9CFGFGG7EGGGFFFGGGGGGFGC5FGFDGGDDEG5.)9*9>BFF*)***:CFGGFGCDB>>F:?CFBC576)*/9;?0>FFB72()016F>>B>BGF3<.(74>BA<<),32>BFF?
@M06628:26:000000000-CRM2J:1:1101:8677:1587 1:N:0:126
TACGGAGGGGGTTAGCGTTGTTCGGAATTACTGGGCGTAAAGCGTACGTAGGCGGATTAGTCAGTCAGAGGTGAAATCCCAGGGCTCAACCCTGGAACTGCCTTTGATACTGCTAGTCTTGAGTTCGAGAGAGGTGAGTGGAATTCCAAGTGTAGAGGTGAAATTCGTAGATATTTGGAGGAACACCAGTGGCGAAGGCGGCTCACTGGCTCGATACTGACGCTGAGGTACGAAAGTGTGGGGAGCAAACAGGATTAGATACCCTGGTAGTCCACACCGTGG
+
GGGGGCEGCEEGGGGGGGGG:FFFCEFFGE<DFGGFGFGGGGGGFEGGFFGEGEDE@FFGGCF?FCF<BFDDFGCFFGFGGCFGD8FGCGDEFGGFFGFGCFD=FF9FGGCF9FAFFD;FGGGGGGGGFBCFCGGGCFGACGC=CCE;C?DCD7D@F>?E9:;FGFF8F85<CF7BFGG8CFCBCB8FFGGGDE@DGGFGFFGGF?79F4FFD)7<9:CCDGD@:>@FF7@?E*9(.8FFFFF(70(.*3>FF0?AB7>BF:8C*4F:<><4)-.2,)426(
@M06628:26:000000000-CRM2J:1:1101:14890:1602 1:N:0:126
TACGAAGGGGGCTAGCGTTGTTCGGAATAACTGGGCGTAAAGCGCACGTAGGCGGACTTTTAAGTCAGGGGTGAAATCCCAGAGCTCAACTCTGGAACTGCCTTTGATACTGGAAGTCTTGAGACCGAGAGAGGTGAGTGGAACTCCGAGTGTAGAGGTGAGATTCGTAGATATTCGGAAGAACACCAGTGGCGAAGGCGGCTCACTGGCTCGGAACTGACGCTGAGGTGCGAAAGCGTGGGGAGCAAACAGGATTAGATACCCTGGTAGTCCACGCCGTAA
+
GGGGGGGGGGGGGGGGGGGGGGGGGGGGGGGGGGGGGGGGGGGGGGGGGGGGGGGGGGGGGGGGGGGGGGGGGGGGGGFGGGGGGGGGGGGGGGGGGGGGGGGGGGGGGGGGGGGGGGGGGGGGGGGGGGGGGGGGGGGGGGGGGGGGGGGGGGGGGGGGF,CGGGGGFGGGGGGGGGGGGGGGGGGGGGGGGGGGEEFGFFGGFGFGGGFFGGGDGDGGGGGFFFFFFGFFGGG03>BFFFBFBF<:CBFFFF?<<<ADCDCGF8>?AFBBAABF0>92?6
@M06628:26:000000000-CRM2J:1:1101:16630:1699 1:N:0:126
TACGAAGGGGGCTAGCGTTGTTCGGAATTACTGGGCGTAAAGCGTACGTAGGCGGATTAGAAAGTTAGGGGTGAAATCCCAGGGCTCAACCCTGGAACTGCCTCTAAAACTCCTAATCTTGAGTTCGAGAGAGGTGAGTGGAATTCCGAGTGTAGAGGTGAAATTCGTAGATATTCGGAGGAACACCAGTGGCGAAGGCGGCTCACTGGCTCGATACTGACGCTGAGGTACGAAAGCGTGGGGAGCAAACAGGATTAGATACCCTGTTAGTCCACGCCGTAA
+
GGGG6EFGEGGGCGGGGGGGGGGGGGEGGGGGGGGGGGGGGGFGGGGGGGGGGGE:>FCEAFGFFGFCFGGGGGGGGG<<AFFEGGFGGGGGFGFGGFFGGG93D<FD<FGF>FECAFGGGFGGGGEC7:CGGGGDEGFGGFGGGGAC5BFGGGG@CFGFC9CE;ACFFGCEGGGDFGDGEFFGCDB**>CCDGEDGGG5>E<5?GF774>F<5CCDFGGGGGFD9>3)>B:EGG0<375>99<BFF?F0))2(<AFFFDDFAFF0)6)64).:2<B>((-4
@M06628:26:000000000-CRM2J:1:1101:16627:1718 1:N:0:126
TACGAAGGGGGCTAGCGTTGTTCGGAATTACTGGGCGTAAAGCGTACGTAGGCGGATTAGAAAGTTAGGGGTGAAATCCCAGGGCTCAACCCTGGAACTGCCTCTAAAACTCCTAATCTTGAGTTCGAGAGAGGTGAGTGGAATTCCGAGTGTAGAGGTGAAATTCGTAGATATTCGGAGGAACACCAGTGGCGAAGGCGGCTCACTGGCTCGATACTGACGCTGAGGTACGAAAGCGTGGGGAGCAAACAGGATTAGATACCCTGGTAGTCCACGCCGTAA
+
GGGGGGGGGGGGGGGGGGGGGGGGGGGGGGGGGGGGGGGGGGGGGGGGGGGGGGGGGGGGGGGGGGGGGGGGGGGGGGGGGGGGGGGGGGGGGGGGGGGGGGGGGGGGGGGGGGGGGGGGGGGGGGGGGGGGGGGGFGGGGGFFGGGGGGFFGGGFGGGGGGGGGGGGFGGGGGGGGGGDEGGGGGGGGGGGGGGGGGGG>EC7@GFGGDFFDGGGGGGFGEDEF>FFFGFBGGDF7B>@EB9:>>FF::@F:44:<72::<E8*,>?4AB2:A4:BFB96?
@M06628:26:000000000-CRM2J:1:1101:23631:1799 1:N:0:126
TACGGAGGGTGCAAGCGTTATCCGGAATCACTGGGTTTAAAGGGTGCGTAGGCGGATAAATAAGTCAGGGGTGAAAGCTTTCAGCTTAACTGGAAAATTGCCTTTGAAACTGTCTATCTTGAATTATGTTGAGGTTAGCGGAATGTGACATGTAGCGGTGAAATGCATAGATATGTCATAGAACACCAATTGCGAAGGCAGCTAGCTAGGCATATATTGACGCTGAGGCACGAAAGCGTGGGGAGCGAACAGGATTAGATACCCTGGTAGTCCACGCCCTAA
+
GGGGG@CFGFEGGGGGGFCGGGGGGCFGGGGGGGGFFEF9EFGGGGGGGEGGGGG@FEG9FGGGGGGGGGGGGGGG9FGGGGGFFGGGGGGGGGDFGGGGGGGGGGGGGGGGGGGGGGGGGGDFGGGGGFGGGGGGGGGGEGGGGGG9;EEFGGGGGEGGGGGGGGGGFGFCGGFFGGGDCFFEGGECGFEFFD73BEGGFDG>AC@7CF;FF*:DGGFCFEGFF9FFFDFFGE5>:FB5:9969>>99;FF41):>3<<0<C+1335)64::9<?(7-,(,
@M06628:26:000000000-CRM2J:1:1101:22546:1863 1:N:0:126
TACGGAGGGTGCAAGCGTTAATCGGAATTACTGGGCGTAAGGCGCGCGTAGGCGGCTTGTTAAGCCAGATGTGAAAGCCCCGGGCTCAACCTGGGAACTGCATTTGGAACTGGCAGGCTAGAGTACAGTAGAGGGTGGTGGAATTTCCAGTGTAGCGGTGAAATGCGTAGAGATTGGAAGGAACACCAGTGGCGAAGGCGGCCACCTGGACTGATACTGACGCTGAGGTGCGAAAGCGTGGGGAGCAAACAGGATTAGATACCCTGGTAGTCCACGCCGTAA
+
GGGGGGGGGGGGGGGGGGGGGGGGGGGGGGGGGGGGGGGGGGGGGGGGGGGGGGG>FGGGGGGGGGGGGGGEFGGGGGGGGGGGGGCGGGGGGGGGGGGGGGGGGGGFFGGGC7CGGGGGGGGGGGFGCGGGGGG>FEFCGGGGGFGEFGGGGGGGGD5CFGFFGGGEED<CFG??FGGGGGG88*/8CFGE<EEDGEGD@@GGFFFGF<.1747:>:FCFGGFF9>:6*/7EEG>0BFFFBF:>FF09?:568FA?<<57:AEFBF::A>F)-3:>FF018
@M06628:26:000000000-CRM2J:1:1101:17819:1878 1:N:0:126
TACGGAGGGTCCGAGCGTTATCCGGAATCATTGGGTTTAAAGGGTCCGTAGGCGGACAGCTAAGTCAGTGGTGAAAGTTTGCAGCTCAACTGTAAAATTGCCATTGATACTGGTTGTCTTGAATCGTTGTGAAGTGGTTAGAATAAGTAGTGTAGCGGTGAAATGCATAGATATTACTTAGAATACCGATTGCGAAGGCAGATCACTAACAACGTATTGACGCTGAGGGACGAAAGCGTGGGGAGCGAACAGGATTAGATACCCTGGTAGTCCACGCCGTAA
+
GGGGGGGGGGGGGGGGGGGGGGGGGGGGGGGGGGGGGGGGGGGGGGGGGGGGGGGGGGGGGGGGGGGGGGGGGGGGGGGGGGGGGGGGGGGGGGGGGGGGGGGGGGGGGGGGGGGGGGGFGGGGGGGGGGGGGFGGGGGGGGGGGGGGGGGGGGGGGGGGGGGGGGGGFGGGGGGGGGGGGGGGGGGGGEGGGGGGGGGGFFGGFGFGGGFFGGFGGGGGGGGFFFFFFCFFGGGFFFFFFFFBFFF>GFBFBB@A<BFFGFG6?7)84AFFFF?:FFB1:?
@M06628:26:000000000-CRM2J:1:1101:22099:1932 1:N:0:126
TACGGAGGGGGTTAGCGTTGTTCGGAATTACTGGGCGTAAAGCGTACGTAGGCGGATCAGAAAGTAGGGGGTGAAATCCCAGGGCTCAACCCTGGAACTGCCTCTAATACTGCTAGTCTTGAGTTCGAGAGAGGTGAGTGGAATTCCGATTGTAGAGGTGAAATTCGTAGATATTCGGAGGAACACCAGTGGCGAAGGCGACTCACTGGCTCGATACTGACGCTGAGGTGCGAAAGTGTGGGGAGCAAACAGGATTAGATACCCTGGTAGTCCACACCGTAA
+
GGGGGFGGGGGGGGGGGGGGGGGGGGGGGGGGGGGGGGGGGGGGGGGGGGGGGGGGGGGGGGGGGGGGGGGGGGGGGGGGGGGGGGGGGGGGGGGGGGGGGGGGGGGGGGGGGGGGGGFFGGGGGGGGGGGGGGFGGGGGGGGGGGGGGEEF@FFGGGGGGGGGGGGGFGGGGGGGGGGGGGGGGFGGGC?FDGDGGGFGFFGGFGFGFGFFGGGGGGGGFGGFFFFF@GFFGGGFFFFFFFF0;>B:G15<:??>?F2<?AEE*,>74A):AAF?()48B6
@M06628:26:000000000-CRM2J:1:1101:23605:1945 1:N:0:126
TACGGAGGGGGTTAGCGTTGTTCGGAATTACTGGGCGTAAAGCGTACGTAGGCGGATTGGAAAGTTGGGGGTGAAATCCCAGGGCTCAACCCTGGAACTGCCTCCAAAACTATCAATCTAGAGTTCGAGAGAGGGGAGTGGAATTCCGAGTGTAGAGGTGAAATTCGTAGATATTCGGAGGAACACCAGTGGCGAAGGCGGCGCACTGGCGCGATACTGACTCTGAGGTACGAAAGTGTGGGGAGCAAACAGGATTAGATACCCTGGTAGTCCAAACCGTAA
+
GFGDCC@B:CF@C@FCFFEEGAGGGDCFGGFFE@FGEGDGEFGG@EFGFGE=FEC@+BFC=EAF?FFFEGD4@FFGGCG<>FGE@BFFG=BCDFGDCFFDFGGGGGGFFGCGGGFGGGGFFAFFGDEC::B@EF*5>F:CFFCCGGGGGEFFF,??99+;;FFGGGGGF:3@E9E+CFGEEGCBFFGCCFCF*::):*::>@)9)CBF6<))97C3>CCEC9C4=AF5:CF?EFDFAFFFFF>:3>03*()0(,/6)4--060018)54)464<26(<><,2
@M06628:26:000000000-CRM2J:1:1101:9321:2121 1:N:0:126
TACGGAGGGTCCGAGCGTTATCCGGAATTATTGGGTTTAAAGGGTCCGTAGGCGGGCCATTAAGTCAGAGGTGAAAGTCTGCGGCTCAACCGTAGAATTGCCTTTGATACTGGTGGTCTTGAGTTATGGTGAAGTGGCTGGAATATGTAGTGTAGCGGTGAAATGCATAGATATTACATAGAACACCGATTGCGAAGGCAGGTCACTAACCATATACTGACGCTGATGGACGAAAGCGTGGGGAGCGAACAGGATTAGATACCCTGGTAGTCCACGCCGTAA
+
GGGGGGGGGGGGGGGGGGGGGGGGGGGGGGGGGGGGGGGGGGFGGGGGGGGGGGGGGGGGGGFGGGGGGGGGGGGGGGGGGGGGGGGGGGGGGGGGGGGGGGGGGGGGGGGGGGGGGGGGGGGGGGGGGGGGGGGGGGGGGGGGGGGGGGGGGGGGGGGGGGGGGGGGFGGGGGGGGGGGGGGGGGGGGGGGGGGGGGGFFEGGFGFGGGFFGGGGGGGGGDGFFFFFFGFFGDGBBEEFFFFFFFFBGFFFFFFB??BBCAFGF?F:44AAFF?BFFFB??
@M06628:26:000000000-CRM2J:1:1101:22863:2125 1:N:0:126
TACGGAGGGGGTTAGCGTTGTTCGGAATTACTGGGCGTAAAGCGTACGTAGGCGGATTAGTCAGTCAGAGGTGAAATCCCAGGGCTCAACCCTGGAACTGCCTTTGATACTGCTAGTCTTGAGTTCGAGAGAGGTGAGTGGAATTCCGAGTGTAGAGGTGAAATTCGTAGATATTCGGAGGAACACCAGTGGCGAAGGCGGCTCACTGGCTCGATACTGACGCTGAGGTACGAAAGTGTGGGGAGCAAACAGGATTAGATACCCTGGTAGTCCACACCGTAA
+
GGGGGDGGGGGGGGGGGFEEGGGGGGGGGGGFDEGGEFGGGGGGEGGGGGGDGGGGGDGGFCFFGGGGGGGEGGGGGGGGGGG:CDFGGGGEGGGGGGGFFGGDFFGGGGGFGFGGGGGGGGGGGGGGGGGGGFCCGGGEGGGGDGGGGGFFFGGGGG,;9FGGGGGCFGGGGGFEFFGGGGGGGGC@EE983:CDGGCC>)9C?7@FFGF:<5CDDCG7*:D>DBF>@7@<EEC>A??=>?9:2360027;?1/4))66:)<A68<444---)5?6@B,(2
@M06628:26:000000000-CRM2J:1:1101:9338:2128 1:N:0:126
TACGGAGGGTCCGAGCGTTATCCGGAATTATTGGGTTTAAAGGGTCCGTAGGCGGGCCATTAAGTCAGAGGTGAAAGTCTGCGGCTCAACCGTAGAATTGCCTTTGATACTGGTGGTCTTGAGTTATGGTGAAGTGGCTGGAATATGTAGTGTAGCGGTGAAATGCATAGATATTACATAGAACACCGATTGCGAAGGCAGGTCACTAACCATATACTGACGCTGATGGACGAAAGCGTGGGGAGCGAACAGGATTAGATACCCTGGTAGTCCACGCCGTAA
+
GGGGGGGGGBFGGGGGGEGGGCFGGGGGGGGGGGGGGGGGGGDGGGGGGGGGGGGGGEGGGGGGFFGGGGGGGGGGGGGEFFGGGGGGGGGGGGGGGGGG<FFGGGGGGGGGGECEGGAFGGGGDG,=:FGFFGGGGEGGGGGFGGGGGGGFGCGGFEGGGGGGGGGDCCGGGG7:9<FGCFGGGGGGDGGGGGGGGGGC@DFF?FFFGG>FGGGCFFGGG5CBD64*=46(>EC>FEFFFFF?>F01D9::8<F>??B4:>FF=:>BFFA<)5<01FBFBF
@M06628:26:000000000-CRM2J:1:1101:16879:2185 1:N:0:126
GACGAACCGTCCAAACGTTATTCGGTATCACTGGGCTTAAAGCGTGCGTAGGCGGCTTGGAAGGTGAGATGTGAAAGCCCACGGCTCAACCGTGGAATTGCGTTTCAAACCCTCAAGCTTGAGGAAGACAGGGGTGTTGGGAACTTATGGTGGAGCGGTGAAATGCGTTGATATCATAGGGAACACCGGTGGCGAAGGCGCAACACTGGGTCTTTTCTGACGCTGAGGCACGAAAGCTAGGGTAGCGAACGGGATTAGATACCCCGGTAGTCCTAGCTGTAA
+
GGGGGGGGGGGGGGGGGFGGGFGGGGGGGGGGGGGGGGGGGGGEGGGGGGGGGGGGGGGGGGGEGGGGFGGGGGGGGGFGGGGGGGGGGGGGGGGGGGGGGGGGGGGGGGGGGGGFFGGGGGGGDGGCFFGGGGGGGGGGGFFGGGDGGGGGGFGGGGGGGGGGGGGEFGGGGGGGGGGCFFGGGGGGGGGGGGGGGGGDEEGGFGF6CFFFGDGGGGGDFGGFFFFFFDFFGGGFBFFF>1<>BFF1DBFEBB@4??AAD9C:@B>>>FFA94.<B=A<A4
@M06628:26:000000000-CRM2J:1:1101:10022:2198 1:N:0:126
TACGGAGGGGGTTAGCGTTGTTCGGAATTACTGGGCGTAAAGCGCACGTAGGCGGATTATTAAGTGAGGGGTGAAATCCCAGGGCTCAACCCTGGAACTGCCTCTCATACTGGTAGTCTTGAGTTCGAGAGAGGTGAGTGGAATTCCGAGTGTAGAGGTGAAATTCGTAGATATTCGGAGGAACACCAGTGGCGAAGGCGGCTCACTGGCTCGATACTGACGCTGAGGTGCGAAAGTGTGGGGAGCAAACAGGATTAGATACCCTGGTAGTCCACACCGTAA
+
GGGGGGGGGGGGGGGGGGGGGGGGGGGGGGGGGGGGGGGGGGGGGGGGGGGGGGGGGGGGGGGGFGFGGGGGGGGGGGGGGGGGGGGGGGGGGGGGGGGGGGGGGGGGGGFGGGGGGGGGGGGGGGGGGGGGGGGGGGGGGGGGGGGGGGGGGGGGGGGGGGGGGGGGFGGGGFFGGGGGGGGFGGGGGGGGGGGGGGGGFFGD@GFGG:FFGGGGGGGGGGGBEFFFFGF>G5>9FF9?:?FFFFBFF?FFFB?<2249CA:@F:::BFFAFBFFBFB1:?
@M06628:26:000000000-CRM2J:1:1101:22029:2207 1:N:0:126
TACGGAGGGTCCGAGCGTTATCCGGAATTATTGGGTTTAAAGGGTCCGTAGGCGGGCCGGTAAGTCAGTGGTGAAAGTCTGTAGCTCAACTATAGAATTGCCTTTGATACTGCCGGTCTTGAGTTATGGTGAAGTTGCCGGAATATGTGGTGTAGCGGTGAAATGCATAGATATCACATAGAACACCGATTGCGAAGGCAGGTGACTAACCATATACTGACGCTGATGGACGAAAGCGTGGGGAGCGAACAGGATTAGATACCCTGGTAGTCCACGCCGTAA
+
GGGGGGGGGGGGGGGGGGGGGGGGGGGGGGGGGGGGGGGGGGGGGGGGGGGGGGGGGGGGGGGGGGGG5BEEFGGGGGGGDGGGGFGFGGGGGGGGGGFGGGGGGGGGGGGGGGGGGGGGGGGGGGGGGGGGGGGGGGGGGGGGFGGGGGBEF9CFEGGGFFDBFFGFFGFFGGGGGGGGGGGGGGEDEGEGDGGDGGGGBE<CFFBFFFF?FFFFGGGG<:DBD>FFFGFFGGGFFFFEFFFFFFF>GF>@06@42<DADFFC62:?FFFFDBB:(;;;64
@M06628:26:000000000-CRM2J:1:1101:8987:2224 1:N:0:126
TACGGAGGGGGTTAGCGTTGTTCGGAATTACTGGGCGTAAAGCGTACGTAGGCGGATTGGAAAGTATGGGGTGAAATCCCAGGGCTCAACCCTGGAACTGCCCTGTAAACTATCAGTCTAGAGTTCGAGAGAGGTGAGTGGAATTCCAAGTGTAGAGGTGAAATTCGTAGATATTTGGAGGAACACCAGTGGCGAAGGCGGCTCACTGGCTCGATACTGACGCTGAGGTACGACAGTGTGGGGAGCAAACAGGATTAGATACCCTGGTAGTCCACACCGTAA
+
FGGGGGGGGGGGGGGGGGGGGGGGEGGGGGGGGGFFGFEFGGGGGGGGGGGGGGGEGGGGGGGGFGGGGGGGGGGGGGGGF@DFGGGGGCFGGGGGGGGGGC8FFGGGGGGGGAFGGGGGGGGGG,@FFGGFEGFGGFGGGGGFDGGFGGGGGGGFFFGGG?DG9?FGAFCFFGGFCFFGGGFGC7ECCGG?5*B8C7*:BFC7FFFGFF:FDCFGCG7CGED5BB>:FGFBG*>>3=FFBFFF>9109(.7:?F<?<<BFA:+63549A<B<>)5(>>13:
@M06628:26:000000000-CRM2J:1:1101:23641:2226 1:N:0:126
TACGGAGGGTCCGAGCGTTATCCGGAATCATTGGGTTTAAAGGGTCCGTAGGTGGGCCTATAAGTCAGAGGTGAAAGTTTGTGGCTCAACCATAAAATTGCCTTTGATACTGTAGGTCTTGAGTTATAGTGAAGTTGCCGGAACATGTGGTGTAGCGGTGAAATGCATAGATATCACATAGAACACCAATTGCGAAGGCAGGTGACTAACTATATACTGACACTGATGGACGAAAGCGTGGGGAGCGAACGGGATTAGATACCCCGGTAGTCCACGCCGTAA
+
GGGGGGGGGGGGGGGGGGGGGGGGGGGGGGGGGGGGGGGGGGGGGGGGGGGGGGGGGGGGGGGGGGGGGGGFGGGGGFFGFFGGGGGGGGGGGGGGGGGGGGGGGGGGGGGGGGGGGGFGGGGCGGGGGGGGGGGGGGGGGGGGGFGGGGGGGGGGGGEGGGGGGGAFFGGGGGFGGFFGGGGGGFGCFGGGCEGGGGCFB>CCFFFGGFFFCCFGGGGGGGGFFAFFADF3EGD1<DDFFFF66(37<2B>::D(8752:<CG>9:7715>)5,3;F921:
@M06628:26:000000000-CRM2J:1:1101:14095:2240 1:N:0:126
TACGGAGGGGGTTAGCGTTGTTCGGAATTACTGGGCGTAAAGCGCGCGTAGGCGGATTAGTAAGTTAGGGGTGAAATCCCGGGGCTCAACCCCGGAACTGCCTCTAATACTGCTAGTCTTGAGTTCGAGAGAGGTGAGTGGAATTCCGAGTGTAGAGGTGAAATTCGTAGATATTCGGAGGAACACCAGTGGCGAAGGCGACTCACTGGCTCGATACTGACGCTGAGGTGCGAAAGTGTGGGGAGCAAACAGGATTAGATACCCTGGTAGTCCACACCGTAA
+
GGGGGGGGGGGGGGGGGGGGGGGGGGGGGGGGGGGGGGGGGGGGGGGGGGGGGGGGGGGGGGGGGGGGGGGGGGGGGGGGGGGGGGGGGGGGGGGGGGGGGGGGGGGGGGGGGGGGGGGGGGGGGGGGGGGGGGFGGGGGGGGGGGGGDGGGGGGGGGGGGGGGGGGGFFGGGGGGGGGGGGGFGGGGGGGGGGGGGGGGFFDGFGFGGGFFDCFGGGGGGEGFFFFFFGFFGGC;AFFFF?FFFFFBGFFF11FA?FFFDFGF4?FFAD<9AD?0(014:?
@M06628:26:000000000-CRM2J:1:1101:21925:2244 1:N:0:126
TACGGAGGGGGTTAGCGTTGTTCGGAATTACTGGGCGTAAAGCGTACGTAGGCGGATTGGAAAGTATGGGGTGAAATCCCAGGGCTCAACCCTGGAACTGCCCTGTAAACTATCAGTCTAGAGTTCGAGAGAGGTGAGTGGAATTCCAAGTGTAGAGGTGAAATTCGTAGATATTTGGAGGAACACCAGTGGCGAAGGCGGCTCACTGGCTCGATACTGACGCTGAGGTACGAAAGTGTGGGGAGCAAACAGGATTAGATACCCTGGTAGTCCACACCGTAA
+
GGGGGFGGGGGGGGGGGGGGGGGGGGGGGGGGGGGGGGGGGGGGGGGGGGGGGGGGGGGGGGGGGGGGGGGGGGGGGGGGGGGGGGGGGGGGGGGGGGGGGGGGGGGGGGGGGGGGGGGGGGGGGGGGGGGGGGFGGGGFFGFGGGGGGGGGGGGGGGGGGGGGGGGGFGGGGGGGGGGGGGGGGGGGGGGGGEGGGGGGD>7CFGFGGGFFGGGGGGGGGGGFFFFFFGF?DGGBAFFF:?>:>F??G:FF68FFFFFFFFGGF?83>DFD)43>6B>(32
@M06628:26:000000000-CRM2J:1:1101:22483:2254 1:N:0:126
TACGGAGGGGACTAGCGTTGTTCGGAATTACTGGGCGTAAAGCGCACGTAGGCGGACCGAAAAGTTGGAGGTGAAATCCCAGGGCTCAACCTTGGAACTGCCTTCAAAACTGCCGGTCTAGAGTTCGAGAGAGGTGAATGGAATTCCGAGTGTAGAGGTGAAATTCGTAGATATTCGGAGGAACACCAGTGGCGAAGGCGGCTCACTGGCTCGATACTGACGCTGAGGTGCGAAAGCGTGGGGAGCAAACAGGATTAGATACCCTGGTAGTCCACGCCGTAA
+
GGGGGGGGGGGGGGGGGGGGGGGGGGGGGGGGGGGGGGGGGGGGGGGGGGGGGGGGGGGGGGGGGGGGGGGGGGGGGGGGGGGGGGGGGGGGGGGGGGFGGGGGGGGGGGGGGGGGGGGGGGGGGGGGGGGGGGGGGGGGGGGGGGGGGGFGGGGGGGGGGGGGGGGGFGGGGGGGGGGGGGGGGGGGGGGGGGGGGGGGFEGGFGFGGGF?C<FGDFF?FEGFFBFFFGFFGGGFFFFFFF;2>6?BC?@F:07><?AA:ACC@BFFDF<BB<FFF:6>FB
@M06628:26:000000000-CRM2J:1:1101:11581:2350 1:N:0:126
GACGAACCGTCCAAACGTTATTCGGTATCACTGGGCTTAAAGCGTGCGTAGGCGGCTTGGTAGGTGTGATGTGAAAGCCCACGGCTCAACCGTGGAATTGCGTCGCAAACCCCCAAGCTTGAGGAAGACAGGGGTGTTGGGAACTTATGGTGGAGCGGTGAAATGCGTTGATATCATAGGGAACACCGGTGGCGAAGGCGCAACACTGGGTCTTTTCTGACGCTGAGGCACGAAAGCTAGGGTAGCGAACGGGATTAGATACCCCGGTAGTCCTAGCCGTAA
+
GGGGGGGGGGGGGGGGGGGGGGGGGGGGGGGGGGGGGGGGGGGGGGGGGGGGGGGGGGGGGGGGGGGGGGGGGGGGGGGGGGGGGGGGGGGGGGGGGGGGGGGGGGGGGGGGGGGGGGGGFGGGGGGGGGGGGGGGGGGGGFGGGGGGGGGFGGGGGGGGGGGGGGGGFGGGGGGGGGGGGGGGGGGGGGGGGGGGGGGGF3CDFGFGGGF?CFFCDGGFGGGFFFFFFGFFGED>?FFFFFF?(:>6C>DEF?38<?AD>:CFFFFFFF>9>ABF?F>6:0
@M06628:26:000000000-CRM2J:1:1101:19883:2368 1:N:0:126
TACGGAGGGGGTTAGCGTTGTTCGGAATTACTGGGCGTAAAGCGCACGTAGGCGGATTATTAAGTGAGGGGTGAAATCCCAGGGCTCAACCCTGGAACTGCCTCTCATACTGGTAGTCTTGAGTTCGAGAGAGGTGAGTGGAATTCCGAGTGTAGAGGTGAAATTCGTAGATATTCGGAGGAACACCAGTGGCGAAGGCGGCTCACTGGCTCGATACTGACGCTGAGGTGCGAAAGTGTGGGGAGCAAACAGGATTAGATACCCTGGTAGTCCACACCGTAA
+
GGGGGGGGGGGGGGGGGGGGGGGGGGGGGGGGFGGGGGGGGGGGGGGGGGGGGGGGGGGGGGGGGGGGGGGGGGGGGGGGGGGGGGGGGGGGGGGGFGGGGGGGGGGGGGGGGGGGGGGGGGGGGFGGCCEGGGGGGGGGGGGGGGFFGGGGGGF@FGGGGGGGFGCGFGGGGGGGGGGGGGGGGGGGGG6FGG>DGGGGEFGD4FFGGGFFGGGGGGGGFDGFDFFFFGFFDEC9AFFFFF;?9;F?4:>?BBF>?259*<@+*47?2).<><7730,223
@M06628:26:000000000-CRM2J:1:1101:12446:2628 1:N:0:126
TACGGAGGGGGTTAGCGTTGTTCGGAATTACTGGGCGTAAAGCGTACGTAGGCGGATCAGAAAGTAGGGGGTGAAATCCCGAGGCTCAACCTCGGAACTGCCTCCTAAACTCCTGGTCTTGAGTTCGAGAGAGGTGAGTGGAATTCCAAGTGTAGAGGTGAAATTCGTAGATATTTGGAGGAACACCAGTGGCGAAGGCGGCTCACTGGCTCGATACTGACGCTGAGGTACGAAAGTGTGGGGAGCAAACAGGATTAGATACCCTGGTAGTCCACACCGTAA
+
GGGGGEGGGGGGGGGGGGGGGGGGGGGGGGGGGGGGGGGGGGGGGGGGGGGGGGGGGGGGFGGGGGGGGGGGGGGGGGGGGGGGGGGGGGGFGGGGGGGGGGGGGGGGGGGGGGGGGGGGGGGGGGGEGGGGGGGGGGGGGGGGGGGGGGGGGGGGGGGGGGGGGGGGFGGGGGGGGGGGGGGGGGGGGGGGCGEGGGGDFFGDFGFGGGFFGGGGDFGGGGGFFFFFFG@BGGD;AFFFFBFFFFFFGFFF<?F<BFADFACFF?F?ABFFBF???37???
@M06628:26:000000000-CRM2J:1:1101:12463:2635 1:N:0:126
TACGGAGGGGGTTAGCGTTGTTCGGAATTACTGGGCGTAAAGCGTACGTAGGCGGATCAGAAAGTAGGGGGTGAAATCCCGAGGCTCAACCTCGGAACTGCCTCCTAAACTCCTGGTCTTGAGTTCGAGAGAGGTGAGTGGAATTCCAAGTGTAGAGGTGAAATTCGTAGATATTTGGAGGAACACCAGTGGCGAAGGCGGCTCACTGGCTCGATACTGACGCTGAGGTACGAAAGTGTGGGGAGCAAACAGGATTAGATACCCTGGTAGTCCACACCGTAA
+
GGGGGFEGGGGGGGGGGGGGGGGGGGGGGG9ACFGGGGGGGGGGGGGGGGGGFGGGGGGGGGGFEFGGGGGGGGGGGFGGGGGGGGFFCFEGGGGGGGGGGGGGGGGGFEFF:FGGGGGFEGC@CFGGGGECEGFGFFFGFGGGGGCGGGGG<CGGFGGGGGFF@CG95CDGGG7CFCCE5FEG8>EGFAFED58<EEGGDEGG=FFGGG@FGGGCGFGGCCDE70;FFGFFGG3>)*7@DFBB69?:FF>?B0@4<?2<C93<78>:6)8:<A?::B>,4:
@M06628:26:000000000-CRM2J:1:1101:12463:2688 1:N:0:126
TACGGAGGGGGTTAGCGTTGTTCGGAATTACTGGGCGTAAAGCGCACGTAGGCGGACTGGAAAGTTGGGGGTGAAATCCCAGGGCTCAACCCTGGAACTGCCTCCAAAACTATCAGTCTAGAGTTCGAGAGAGGTGAGTGGAATTCCGAGTGTAGAGGTGAAATTCGTAGATATTCGGAGGAACACCAGTGGCGAAGGCGGCTCACTGGCTCGATACTGACGCTGAGGTGCGAAAGTGTGGGGAGCAAACAGGATTAGATACCCTGGTAGTCCACACCGTAA
+
GGGGGEGFGGGGGGGGDFGEGFGGGGGGGDFGGGGGGGGDCEGEEEEEFFGGFGGDFGGGGGGFGGF?FGGGGGGGGFGGGGGEEGGGEFFEFGGGGGGGGGGGCGFG@FGGACFGGGGFGGGFGGGFGGGGGGGGGFGFCAGGFGGFGGCF@EGGGGGFCFGGEEFGFGGGFGGFGEEC=EGGGFGFGGGFDEDGGGGGFBD3=FFGGFFFGGGGGGGGGGGFBFFFF<?>G*7;A?FFFFFF;>6:DBFFFFF9?FF>CB@AF:FBB>AF)-77?@26?B
@M06628:26:000000000-CRM2J:1:1101:15287:2702 1:N:0:126
TACGGAGGGGGTTAGCGTTGTTCGGAATTACTGGGCGTAAAGCGTACGTAGGCGGATTGGAAAGTAGGGGGTGAAATCCCAGGGCTCAACCCTGGAACTGCCTCCTAAACTATCAGTCTAGAGTTCGAGAGAGGTGAGTGGAATTCCAAGTGTAGAGGTGAAATTCGTAGATATTTGGAGGAACACCAGTGGCGAAGGCGGCTCACTGGCTCGATACTGACGCTGAGGTACGAAAGTGTGGGGAGCAAACAGGATTAGATACCCTGGTAGTCCACACCGTAA
+
GGGGGGGGGGGEFGGGGGGGGFGGGGGGGGGGGGGGGGGGGGGGGGGGGGGGGGGGGGGGGGGGGGGGGGGGGGGGGGGGGGGGGGGGGGGGGGGGGGGGGGGGGGGGGGGGGGGGGGGGGGGGGGDGGFGGGGGGGGGGGGGFGGGGGGGGGGGGGGGGGFGGGGGGFGGGGGGFGGGGGGGGGGDCCGGFCEGGGDGC@D)>FCFFG:>FG3CGGGCGGGGDF>FFFGFFGFD1<6=FFFB:;>61<:FF?0@A?22):>8E=:5?<AAA))).4>>4??
@M06628:26:000000000-CRM2J:1:1101:24895:2782 1:N:0:126
TACGGAGGGGGTTAGCGTTGTTCGGAATTACTGGGCGTAAAGCGCACGTAGGCGGACTATTAAGTGAGGGGTGAAATCCCGGGGCTCAACCCCGGAACTGCCTCTCATACTGGTAGTCTTGAGTTCGAGAGAGGTGAGTGGAATTCCGAGTGTAGAGGTGAAATTCGTAGATATTCGGAGGAACACCAGTGGCGAAGGCGGCTCACTGGCTCGATACTGACGCTGAGGTGCGAAAGTGTGGGGAGCAAACAGGATTAGATACCCTGGTCGTCCACACCGTAA
+
GGGGGFFECGCCFFGGGGGGGGGGGGGGGGGGGGGGGGGDGGGGG7=FGGFEGGGD>FG,EGGFGCFGGGGGGGGGGGGGGGGGGGGGGGGGCFECFFGGGGC,@,>EFGFG,>DGGFG<FCFGGGGGGGGGGGGFGGGGGGGGGFFEGGGGGGGGGFFFGGGGGGGFFFDGFGFGGGGGGGGGFGGGGGGGGGGGGGGGFFGGFGFGGGFFGDFGCDC?FEDE@;FF4C?;E5DBBFFFD?F0>BB?F(8?:8<)4><9D<CFF8;B)3;?007((.3(83
@M06628:26:000000000-CRM2J:1:1101:23185:2806 1:N:0:126
TACGGAGGGGGTTAGCGTTGTTCGGAATTACTGGGCGTAAAGCGTACGTAGGCGGATTGGAAAGTAGGGGGTGAAATCCCAGGGCTCAACCCTGGAACTGCCTCCTAAACTATCAGTCTAGAGTTCGAGAGAGGTGAGTGGAATTCCAAGTGTAGAGGTGAAATTCGTAGATATTTGGAGGAACACCAGTGGCGAAGGCGGCTCACTGGCTCGATACTGACGCTGAGGTACGAAAGTGTGGGGAGCAAACAGGATTAGATACCCTGGTAGTCCACACCGTAA
+
G@FEDEEC>:FGCF8<FFGGE<F:F@FG@A@FADAEFFCGC<C:FGG:F<CCGGD+CCDFG<5BAEEF=CGCFGGGGGGGFC=7:F@G9<D:ABB<3BAFGFGBCD<FGG<<@FCFFCBACFGFCCF7F7BF@F:<,6FF5FF::FF,22DC4;;B;8C7,,4=;@;1):DC1A;+><8?5CFF7+B87CCC3EEDEE7C:)CCFGF@=7>?C)77CFCGF//.>>@FF=B07C79DF?F3?><>;(49<>5(,9A2)64066@*.74>9<:.))52;;2:?
@M06628:26:000000000-CRM2J:1:1101:6913:2861 1:N:0:126
TACGGAGGGGGTTAGCGTTGTTCGGAATTACTGGGCGTAAAGCGTACGTAGGCGGATCAGAAAGTAGGGGGTGAAATCCCGAGGCTCAACCTCGGAACTGCCTCCTAAACTCCTGGTCTTGAGTTCGAGAGAGGTGAGTGGAATTCCAAGTGTAGAGGTGAAATTCGTAGATATTTGGAGGAACACCAGTGGCGAAGGCGGCTCACTGGCTCGATACTGACGCTGAGGTACGAAAGTGTGGGGAGCAAACAGGATTAGATACCCTGGTAGTCCACACCGTAA
+
GGGGGFFGGGGGEGGGGGGGFGGGGGGGGGGGGGGGGGGGGGGGGDGGGGGGGGGCGG@FFGGGFFEGGCGGGGGGGGGGGGGGGGGGGGGGGGGGGGGGGFGEGGGGGGGGC:FFCFGFGGGGGEFGGGGGGGGGGGGGGGGGGGGCGGFGFGG,FGGGGGGGCFGGFGG7CGGFGFGGGGGGGGGGGGGGGGGGGGGGFFGGFGFGG>F?CCGGGFCGGEGFEFFFFGF?GGG><FFFFFF?>9BFF:>@FFFFFFFFGAFGF?F?<ADF<D241>>8?B
@M06628:26:000000000-CRM2J:1:1101:15808:2912 1:N:0:126
TACGAAGGGGGCTAGCGTTGTTCGGAATTACTGGGCGTAAAGCGTACGTAGGCGGATTAGAAAGTTAGGGGTGAAATCCCAGGGCTCAACCCTGGAACTGCCTCTAAAACTCCTAATCTTGAGTTCGAGAGAGGTGAGTGGAATTCCGAGTGTAGAGGTGAAATTCGTAGATATTCGGAGGAACACCAGTGGCGAAGGCGGCTCACTGGCTCGATACTGACGCTGAGGTACGAAAGCGTGGGGAGCAAACAGGATTAGATACCCTGGTAGTCCACGCCGTAA
+
GGGGFGFEGGGGGGGGGEGGGGGGGGGGGGGGGGGGGGGGGGGGGGGGGGGGGGGGGEGGGGGGGFGGGGGGGGGGGGGGGGGGGGGGGGGGGGGGGGGGGGFFGGGGGGGGGGGGGGGGGGGGGGGGGGGGGGFGGFGGGGGFFGGFCEFEFGFGGGGGGGGGG?FGFGGGGFGGEFDECFGGGGGGFGGGGGGGGGGGFFGCFGFFGGFFDGGGDFGGGGGFB0FFFGFBGGG13)07B6919>FFF?FF<?F9<2<BC<CFF<:?FA>26A?<0>>BF<
@M06628:26:000000000-CRM2J:1:1101:17652:2957 1:N:0:126
TACGGAGGATCCAAGCGTTATCCGGAATCATTGGGTTTAAAGGGTCCGTAGGTGGATGATTAAGTCAGAGGTGAAAGTTTGCGGCTCAACCGTAAAATTGCCTTTGATACTGGTCATCTTGAATCGTTGTGAAGTAGTTAGAATATGTAGTGTAGCGGTGAAATGCATAGATATTACATAGAATACCAATTGCGAAGGCAGATTACTAACAATGCATTGACACTGATGGACGAAAGCGTAGGTAGCGAACGGGATTAGATACCCCGGTAGTCTACGCCGTAA
+
GGGGGGGGDFGGGGGGGGGGGGGGGDGGGCGGGGGFEGGFFGGGFGFGGGGGGGGGGGFFGGGGGGGGGGGGGGGGGGGGGGGGGEGGGGGGGGEGFGGGGGGGGGFGGGGGFGGGGGGGGGGGGGGGGEGFFFDFGGGGFGGGD9FGGGFGGGGGGGGDGGGGGGGGFGGGGFFFGGGGDGGGGFGGGGFGGGGDGDFGDAGGFGFGCFFAFFFGFDGGGGGFF8AFAGFFGED@@E:>A@CFFFFF76<>B?::BB>A7><F@4>>1<BA>AB?FF>>?B
@M06628:26:000000000-CRM2J:1:1101:15864:2961 1:N:0:126
TACGGAGGGGGTTAGCGTTGTTCGGAATTACTGGGCGTAAAGCGTACGTAGGCGGATCAGAAAGTAGGGGGTGAAATCCCGAGGCTCAACCTCGGAACTGCCTCCTAAACTCCTGGTCTTGAGTTCGAGAGAGGTGAGTGGAATTCCAAGTGTAGAGGTGAAATTCGTAGATATTTGGAGGAACACCAGTGGCGAAGGCGGCTCACTGGCTCGATACTGACGCTGAGGTACGAAAGTGTGGGGAGCAAACAGGATTAGATACCCTGGTAGTCCACACCGTAA
+
GGGGGGGGGGGGGGGGGGGGGGGGGGGGGGGGGGGGGGGGGGGGGGGGGGGGGGGGGGGGGGGGGGGGGGGGGGGGGGGGGGGGGGGGGGGGGGGGGGGGGGGGGGGGGGGGGGGGGGGGGGGGGGGGGFGGGGGGGGGGGGGGGGGGGGGGGGGGGGGGGGGGGGGGFGGGGGGGGGGGGGGGGGGGFGGGGGGGGGGGFFGGFGFFGGFFGGGGGGGCGGGFFFFFFGFFGGGFFFFFFFFB0>?FGFFFFFFFB?>BFFGFFFFB<DDFFAB?6:98??
@M06628:26:000000000-CRM2J:1:1101:24932:3007 1:N:0:126
TACGGAGGGGGTTAGCGTTGTTCGGAATTACTGGGCGTAAAGCGCACGTAGGCGGATCAGAAAGTATAGGGTGAAATCCCAGGGCTCAACCCTGGAACTGCCTTATAAACTCCTGGTCTTGAGTTCGAGAGAGGTGAGTGGAATTCCAAGTGTAGAGGTGAAATTCGTAGATATTTGGAGGAACACCAGTGGCGAAGGCGGCTCACTGGCTCGATACTGACGCTGAGGTGCGAAAGTGTGGGGAGCAAACAGGATTAGATACCCTGGTAGTCCACACCGTAA
+
GGGGGGGGGGGGGGGGGGGGGGGGEGGGGGGGGGGGGGGGGGGGGGGGGGGGGGGGGGGGFFGGGGGGGGGGGGGGGGGGGGGGGGGGGGGGGGGCGGGGGGGGGGGGGGGGGGGGGGGGGGGGGGG?FFEGGGGGGGGGGGGGGGGGGGGGFGGFGGGG?FGGECFGFGGEFGGFFGGGGGGGGF>EFGGGDGEGGGGED@:DFGFGGF)<CDDFDGGFGGDBEFFF)9?>ECD9:FFFEFF<BB11*(7738F2<22:CBCF@?F,:AAF.))4:B9?FB
@M06628:26:000000000-CRM2J:1:1101:19234:3089 1:N:0:126
TACGGAGGGGGTTAGCGTTGTTCGGAATTACTGGGCGTAAACCGTACGTAGGCGGATTGGAAAGTAGGGGGTGAAAGCCCAGGGCTCAACCCTGGAACTGCCTCCTAAACTATCAGTCTAGAGTTCGAGAGAGGTGAGTGGAATTCCAAGTGTAGAGGTGAAATTCGTAGATATTTGGAGGAACACCAGTGGCGAAGGCGGCTACCTGGCTCGATACTGACGCTGAGGTACGAAAGTGTGGGGAGCAAACAGGATTAGATACCCTGGTAGTCCACACCGGAA
+
GGGGGGGGGGG:7DFGGGGGEGGGGGGGGGGGGG@FEGDEECEECCFGGGGGCFEGGDFG,CEDGA9F+CFFGGGG,CGGGGGGGGFEGG<>DFGGGGGGG<DF7>FCFGGF=FFGGFGGGF:F,FGCCFGGGDFFFGGGGFGGFFGG,>?CCFGFGGGGGGGGCCFGFGGGFG9CFCDGGGFGGF5EG9CEGDGGGGGG>:C<)99CC5)9DGC<)?FFGCD:59FFF*=:GFGFAFFFE<(3;>B:FFFF?0)-4<2>D9?+18FF>AAA>AF0:0,((4
@M06628:26:000000000-CRM2J:1:1101:23507:3126 1:N:0:126
TACGGAGGGGGTTAGCGTTGTTCGGAATTACTGGGCGTAAAGCGTACGTAGGCGGATCAGAAAGTAGGGGGTGAAATCCCGAGGCTCAACCTCGGAACTGCCTCCTAAACTCCTGGTCTTGAGTTCGAGAGAGGTGAGTGGAATTCCAAGTGTAGAGGTGAAATTCGTAGATATTTGGAGGAACACCAGTGGCGAAGGCGGCTCACTGGCTCGATACTGACGCTGAGGTACGAAAGTGTGGGGAGCAAACAGGATTAGATACCCTGGTAGTCCACACCGTAA
+
GGGGGCFGGGGGGGGGGGGGGGGGGGGGGGGGGGGGGGGGGGGGFGGGGGGGGGGGGGGGGGGGGGGGGGGGGGGGGGGGGGGGGGGGGGGGGFGGGGGGGGGGGGGGGGGGGGGGGGGGGGGGFFGGGFGGGG@FGGFFGGGGGGGGGGGGGGGGGGGGGGCFCGGGFGGGGGFFGGGGGDFGGGGF5@FGGGGGGGGGEEG3?GFGGGFFG<FFGGGGGGGE>9>FF=FBGGDBAFFFFB>:6>?FF?FF?:@A<79AF<@:F<F?><-6>>BBBEBFFB
@M06628:26:000000000-CRM2J:1:1101:15932:3171 1:N:0:126
TACAGAGGGTGCAAGCGTTAATCGGAATTACTGGGCGTAAAGCGCGCGTAGGTGGATAATTAAGTCGGATGTGAAAGCCCTGGGCTCAACCTGGGAACTGCATTCGATACTGGTTATCTAGAGTATGGTAGAGGAAAGTGGAATTCCCGGTGTAGCGGTGAAATGCGTAGATATCGGGAGGAACACCAGTGGCGAAGGCGGCTTTCTGGACCAATACTGACACTGAGGTGCGAAGCGTGGGGAGCAAACAGGATTAGATACCCTGGTAGTCCGCGCTGTTAA
+
GGGGGGGGGGGGGGGGGGGGCFGGGGGGFFGGGGGGGGGGGGGGGGGGEGGGGGGGDFFGFFGGGGGGGGGGGGGGGGGFGGGDGGGGGGGGGGGGGGGGGGDGGGGGGGGGGGGCFGGGGGGGG9FGGGGGGGGGGGGGFGGGGGGGGGGGGGCFFEGGGGGGFFGGFDCFGGGGECEGGGGGGG88CEGGGGGDEEGGF>D/9FFGGFFFGGGGFF7EGGFF?<FFFCF>GCD99@5@>>0(0:<?D?FF0:?774:4>22<5:?<ABA6(-4(()().6
@M06628:26:000000000-CRM2J:1:1101:10966:3289 1:N:0:126
TACGGAGGGGGTTAGCGTTGTTCGGAATTACTGGGCGTAAAGCGCACGTAGGCGGACCATTAAGTTAGAGGTGAAATCCCAGGGCTCAACCCTGGAACTGCCTTTAATACTGGTGGTCTTGAGTTCGAGAGAGGTGAGTGGAATTCCGAGTGTAGAGGTGAAATTCGTAGATATTCGGAGGAACACCAGTGGCGAAGGCGGCTCACTGGCTCGATACTGACGCTGAGGTGCGAAAGCGTGGGGAGCAAACAGGATTAGATACCCTGGTAGGCCACCCCGTAA
+
GGGGGGEEGGGFEGGGGFFGGGGGGGGGFGGGGGGGGGGGGGGGGGGGGGGGGGEGGGGCGGGCFGGGGGGGGGGGGGGGGGFGGGGGGGGGGGGGGGGGGGGFFFGGGGGGFDDGGGGGGGGGFGG@FCCCEG:FCFGGFGGFGGGGGDFGCFFGGFDECGGGFCGGFGDGFGFFCCGGGGGGGFGGGCFCCEGCEG=EDFC7*>@ECF>FDGGGCFG7C5C371FF9*67*:C9::<55;6069<BG?FF03F><..67>+<=8)(.)(8:14((571-4
@M06628:26:000000000-CRM2J:1:1101:12199:3323 1:N:0:126
TACGGAGGGGGTTAGCGTTGTTCGGAATTACTGGGCGTAAAGCGTACGTAGGCGGATTGGAAAGTAGGGGGTGAAATCCCACGGCTCAACCCTGGAACTGCCTCCTAAACTATCAGTCTAGAGTTCGAGAGAGGTGAGTGGAATTCCAAGTGCAGAGGTGAAATTCGTAGATATTTGGAGGAACCCCAGTGGCGAAGGCGGCTCACTGGCTCGCTTCTGACGCTGACGTCCGAAAGTGTGGGGAGCAAACAGGATTAGATACCCTCGGAGTCCACACCTGAA
+
CFFGEF@+@:76@FEFGEG7FGFCGGGG<FFGGGGGGGGGF9C=F,@FFCFFCEE+@4,B,EF=F@FCE@FEGG@E,5F><,F:CCCF=CB:,@<<F:DFF<>BCCCFFCFA38E@FF9,@=:,7<:AB,>D:<F7>,?E:<<FB<<2,?CF,,?<F5B:AC;EFCF>):CFCE+=>+@65<<:**3*:<?C5CE3*:FEEEGG@CB9CC@6))9*7CF+*:DE)6.>B/>97:93.=**)3201;6(71)0(4?)4<4<7>FG*(7((-48))),4>0.::
@M06628:26:000000000-CRM2J:1:1101:12188:3339 1:N:0:126
TACGGAGGGGGTTAGCGTTGTTCGGAATTACTGGGCGTAAAGCGTACGTAGGCGGATTGGAAAGTAGGGGGTGAAATCCCAGGGCTCAACCCTGGAACTGCCTCCTAAACTATCAGTCTAGAGTTCGAGAGAGGTGAGTGGAATTCCAAGTGTAGAGGTGAAATTCGTAGATATTTGGAGGAACACCAGTGGCGAAGGCGGCTCACTGGCTCGATACTGACGCTGAGGTACGAAAGTGTGGGGAGCAAACAGAATTAGATACCCTGGTAGTCCACACCGTAA
+
FDGFC6CBC::FCEFFCF@+FFGEDEG@GFEACE8CFGEBCEAFGCFGFFAF9FEE@:FF<5?BFA<?=FF:CDFEFAFGGFDBFG<DGGGGGGFFGFFGFFE@CFGGGGGAFCFD3EFFFB:,@F:F:F8::7>><,@FECFFCDGC,>FG;9CGGGE:92<EFFGFFFCFFF9@FFDCCDGF79;CFFFC3:*9EGGG)79C?DFFFD:FGGGGDGGCFCDD3>FFFDF<5*936F/956>?>B1168F?()9)<?FBGBE?/().<4>A<AFB<@0?(3
@M06628:26:000000000-CRM2J:1:1101:18903:3421 1:N:0:126
TACGGAGGGTCCGAGCGTTATCCGGAATCATTGGGTTTAAAGGGTCCGCAGGCGGTCAATTAAGTCAGAGGTGAAATCCCATAGCTTAACTATGGAACTGCCTTTGATACTGGTTGACTTGAGTCATATGGAAGTAGATAGAATGTGTAGTGTAGCGGTGAAATGCATAGATATTACACAGAATACCGATTGCGAAGGCAGTCTACTACGTATGTACTGACGCTCATGGACGAAAGCGTGGGGAGCGAACAGGATTAGATACCCTGGTAGTCCACGCCGTAA
+
GGGGGGGGGGGGGGGGGGGGGGGGGGGGGGGGGGGGGGGGGGGGGGGGGGGGGGGGGGGGGGGGGGGGGGGGGGGGGGGGGGGGGGGGGGGGGGGGGGGGGGGGGGGGGGGGFGGGGGGGGGGGGGGGGGGGFGCFGGGGGGGGGGGGGGGGGGGGGGGGGGGGGGGGFGGGG@FGGEFGGGGGGGGGGGGGGGGGGGGGFFGFFGFGGGAACFGGGFGGGGGFFBFFFGF0EGGFFEEFFBF?FFFFGF>???F22<>AFBCF*45.49>BAF?BB:1-8<
@M06628:26:000000000-CRM2J:1:1101:11818:3616 1:N:0:126
TACGAAGGGGGCTAGCGTTGTTCGGAATTACTGGGCGTAAAGCGTACGTAGGCGGATTAGAAAGTTAGGGGTGAAATCCCAGGGCTCAACCCTGGAACTGCCTCTAAAACTCCTAATCTTGAGTTCGAGAGAGGTGAGTGGAATCCCGAGTGTAGAGGTGAAATTCGTAGATATTCGGAGGAACACCAGTGGCGAAGGCGGCTCACTGGCTCGATACTGACGCTGAGGTACGAAAGCGTGGGGAGCAAACAGGATTAGATACCCTGGTAGTCCACGCCGTAA
+
GGGGGGGGGGGGGGGGGGGGGGGGGGGGGGGGGGGGGGGGGGGGGGGGGGGGGGGDGGGGGGGGGGGGGGGGGGGGGGGGGGGGGGGGGGGGGGGGGGGGGGGGGGGGGGGGGGGGGGGGGGGGGGGGGGGGGGGGGGGGGGGGGGGGGGGGGGGGGGGGGGGGGGGGFGGGGGGGGGGGGGGGGGGGGGGGGGGGGGGGFFGGFGFGGGFFDGGGGGGGGGGFFFFFFFFFGGGF?FFFFFFFFFF<FBFFFF?>>BFFGBGGFFFFFF2)5>DFBFF0:<
@M06628:26:000000000-CRM2J:1:1101:7817:3758 1:N:0:126
TACGGAGGGGGTTAGCGTTGTTCGGAATTACTGGGCGTAAAGCGTACGTAGGCGGATCAGAAAGTAGGGGGTGAAATCCCGAGGCTCAACCTCGGAACTGCCTCCTAAACTCCTGGTCTTGAGTTCGAGAGAGGTGAGTGGAATTCCAAGTGTAGAGGTGAAATTCGTAGATATTTGGAGGAACACCAGTGGCGAAGGCGACTCACTGGCTCGATACTGACGCTGAGGTACGAAAGTGTGGGGAGCAAACAGGATTAGCTACCCTGGTAGTCCACACCGTAA
+
GGGGG,CCG:CFGGGGGGGGGGGGEGFGGGGGGGGGGCFEGGGGGGGGGGGGGGGGGGGGGGGGFGGGGGGGGGGGGGGGGGGGGGGGGGGFFGGGDFEGGGGGGGFGGGGGGGGGGGGGGGGGGFCFGGGFE@7:FEGGGGGGFGGGGGGFGGGGGGGGGFGGGGF9AFGFCCFGGGGGGFECFFGFGEFCDEDG>?CEEFGG6C=CFFF?D<DDGGGGG5CD@>4@FFF:EFC1>?6*506(4>?BD8>:(.042),-??FFFB5>2:A264>B0@((-3
@M06628:26:000000000-CRM2J:1:1101:24822:3773 1:N:0:126
TACGGAGGGTCCGAGCGTTATCCGGAATCATTGGGTTTAAAGGGTCCGTAGGCGGGCCTATAAGTCAGGGGTGAAAGTTTGTGGCTCAACCATAAAATTGCCCTTGATACTGTAGGTCTTGAGTTATAGTGAAGTTGCCGGAACATGTGGTGTAGCGGTGAAATGCATAGATATCACATAGAACACCAATTGCGAAGGCAGGTGACTAACTATATACTGACGCTGATGGACGAAAGCGTGGGGAGCGAACAGGATTAGATACCCTGGTAGTCCACGCCGTAA
+
GGGGGGGGGGGGGGGGGGGGGGGGGGGGGGGGGGGGGGGGGGGGGGGGGGGGGGGGDGGGGGGGGGGFGGGFGFGGGGGGGGGGGGGGGGGGGGGGGGGGGGGGGGGGGGGGGGGGFFFGGGFGGFGFGFGGCFGGGGFEEGGEGGG;FGGGGGGGGGGEGFGGGGFFFGGCEGGGGGDGFFGGGGDGGGGGGDDGGGGGFFFF4CF7EF46:>::CDFGGCDEFFFFFFFFGGGFFFFFFFF:>FF0>9EF?FFFFFA<FFFE44F>6<4<>B?F>57168
@M06628:26:000000000-CRM2J:1:1101:8334:3842 1:N:0:126
TACGAAGGGGGCTAGCGTTGTTCGGAATTACTGGGCGTAAAGCGCACGTAGGCGGATTGATCAGTTAGAGGTGAAATCCCGGGGCTCAACCCCGGAACTGCCTTTAATACTGTCAGTCTAGAGATCGAGAGAGGTGAGTGGAATTCCGAGTGTAGAGGTGAAATTCGTAGATATTCGGAGGAACACCAGTGGCGAAGGCGGCTCACTGGCTCGATACTGACGTTGAGGTGCGAAAGCGTGGGTAGCAAAAAGGATGAGTTACCCTGGTAGTCCACGACGTAA
+
GCE<CAC@,6@FEEF@@6B@FCCFG>BGGGA@@,CF@6:,=FGGGGGGAFGCGG7C+?F<FFD=@,,A<F<5:B,FFD8A?FCED:<EF@D>FG7+CF,33FF<E,@DFDFGGG9F7,,@FFGC,@CF@78*>::FDG9BFFGGC,2C>5<12<2;?2,*5>B32+*0./:+9FGCG*:*::FGG>GFFE6*7*?DC5CE.3)5=790:CF?CDC4C*:<4C*7>(/.9976=ED>BFF5)(()-)-.*())-(*((.--*.++9<F?)55:4<)((.(-(.
@M06628:26:000000000-CRM2J:1:1101:8322:3856 1:N:0:126
TACGAAGGGGGCTAGCGTTGTTCGGAATTACTGGGCGTAAAGCGCACGTAGGCGGATTGATCAGTTAGAGGTGAAATCCCGGGGCTCAACCCCGGAACTGCCTTTAATACTGTCAGTCTAGAGATCGAGAGAGGTGAGTGGAATTCCGAGTGTAGAGGTGAAATTCGTAGATATTCGGAGGAACACCAGTGGCGAAGGCGGCTCACTGGCTCGATACTGACGCTGAGGTGCGAAAGCGTGGGGAGCAAACAGGATTAGATACCCTGGTAGTCCACGCCGTAA
+
GGGGGFCGGGGGGGGGGFFGGGGGGGGGGGGGFGGGGGGGGGGGGGGGGGGGGGGGGGGGGGGGGGGGGGGGDGGGGGGGGGGGGGGGGGGGGGGGGGGGGGGGFGGGGGGGFGGGGGGGGGGGGGGGGGGGGGGCEGGGGGGGGGCGGEFFFFGGGGGGGGGGGGGGFGGGGGGGGGGCGGGGGGGGGGGGGGGGGGGDBFGGFGFGGGFFGDGGGGGGGGGFF>@F?GFFGGGB?FDEF6>F9(4<4:FFB?;<BFADF<88?1>?F<AFAB?FFFF1::
@M06628:26:000000000-CRM2J:1:1101:6749:3954 1:N:0:126
TACGGAGGGGGTTAGCGTTGTTCGGAATTACTGGGCGTAAAGCGTACGTAGGCGGATCAGAAAGTATGGGGTGAAATCCCGGGGCTCAACCCCGGAACTGCCCCGTAAACTCCTGGTCTTGAGTTCGAGAGAGGTGAGTGGAATTCCGAGTGTAGAGGTGAAATTCGTAGATATTCGGAGGAACACCAGTGGCGAAGGCGGCTCACTGGCTCGATACTGACGCTGAGGTACGAAAGTGTGGGGAGCAAACAGGATTAGATACCCTGGTAGTCCACACCGTAA
+
GGGGGGGGGGGFGGGGGGGGGGGGGGGGGEFGGGGGGGGGGGGGGGGGFCDFDEGFGDGFGGGGFGGGGGGGGGGBFEFGGEGGGGGDFFCEGGGGGGGGGGGGGCFGECFGGGGGGGGGG,>FB,FCFDDGCFFFCFFGFCCFGGGGGGFEEFGGGGGGGGGGGGFGA5CFGGGGGC=EGG>>@CCCGGGGGGGDGEGE>@CDFFFGCCFF5DGCCGGCDCD:B9FFF=?:C5<0-9@FE<9?>B:70(.08<)6?BFAGFGCF?F?F42<<4),371.:8
@M06628:26:000000000-CRM2J:1:1101:26002:4031 1:N:0:126
TACGGAGGGAGCTAGCGTTGTTCGGAATTACTGGGCGTAAAGCGCGCGTAGGCGGCTATCCAAGTCAGGGGTGAAATCCCGGAGCTCAACTCCGGAGCTGCCCTTGAAACTAGGTAGCTAGAATACTGGAGAGGTGAGTGGAATTCCTAGTGTAGAGGTGAAATTCGTAGATATTCGGAAGAACACCAGTGGCGAAGGCAGCTCACTGACCATTTATTGACGCTGAGGGGCGAAAGCGTGGGGAGCAAACAGGATTAGATACCCTGGTAGTCCACGCCGTAA
+
FGGGGGGE@B,F<@FGGGGDGGGEFEGGFGFGFGFCFGDGGG9@@FGDG>EG9FFCFECCGF8DGFECFGGGGFEAFGGEF=::FGGG@FG98+33++@FFFFGFGGD9FG<98E;,@F9@D=D3:FFFGF78ECG:>FDE9?FFD,,,4CF,BFCAFFCCCCC@FC1):CG7>?:0*3AE7F8BFCC*>+697*C5C2*))229790+*090*::>CFFG577B055))0(2*9;B>05<692(4((>6F4(16)48<:7)02985:<<AF)43?B)4;(-
@M06628:26:000000000-CRM2J:1:1101:25998:4057 1:N:0:126
TACGGAGGGAGCTAGCGTTGTTCGGAATTACTGGGCGTAAAGCGCGCGTAGGCGGCTATCCAAGTCAGGGGTGAAATCCCGGAGCTCAACTCCGGAGCTGCCCTTGAAACTAGGTAGCTAGAATACTGGAGAGGTGAGTGGAATTCCGAGTGTAGAGGTGAAATTCGTAGATATTCGGAAGAACACCAGTGGCGAAGGCGACTCACTGGACAGTTATTGACGCTGAGGTGCGAAAGCGTGGGGAGCAAACAGGATTAGATACCCTGGTAGTCCACGCCGTAA
+
GGGGGGGGGGGGGGGGGGGGGGGGGGGGGGGGGGGGGGGGGGGGGGGGGGGGGGGGGGGGGGGGGGGGGGGGGGGGGGFGGGGGGGGGGGGGGGGGGGGGGGGGGGGGGGGGGGGFGGGGGGFFGFGFGGGGGGGGGGGGGGGGGGGGGGGGGGGGGGGGGCFGGGGGFGGGGFGGGGGGGGGG@FEGGGGGGGGGGGGGFFGGFGFGGGFFFDGFGGGGGGG>EFFFFGFFGGGFFFFFFB;6>FF<F<F@:6FAD?FFFF@FF<F:ABFFFFFFB>99<<
@M06628:26:000000000-CRM2J:1:1101:16706:4099 1:N:0:126
TACGGAGGGGGTTAGCGTTGTTCGGAATTACTGGGCGTAAAGCGTACGTAGGCGGATTAGTCAGTCAGAGGTGAAATCCCAGGGCTCAACCCTGGAACTGCCTTTGATACTGCTAGTCTTGAGTTCGAGAGAGGTGAGTGGAATTCCGAGTGTAGAGGTGAAATTCGTAGATATTCGGAGGAACACCAGTGGCGAAGGCGGCTCACTGGCTCGATACTGACGCTGAGGTACGAAAGTGTGGGGAGCAAACAGGATTAGATACCCTGGTAGTCCACACCGTAA
+
GGGGGGGGGGGGGGGGGGGGGGGGGGGGGGGGGGGGGGGGGGGGGGGGGGGGGGGGGGGGGGFGGGFGGGGGGGGGGGGGGGGGGGGGGGGGGGGGGGGGGGGGGGGGGGGGGGGGGGGGCFGGGGGGGGGGGGGGGGGGGGGGGGGGGGGGGGGGGGGGGGGGGDGGFGGGGGGGGGGGGGGGGGGGGGGCGGGGGGGGFFGD=CFGGFFFGDGFGGGGCEGD>>FFFFF?GGGFFFFFFFFBF>0?FFFF::FD?4AFGFGG40@FFFFAFFFF?EBFF?
@M06628:26:000000000-CRM2J:1:1101:14612:4133 1:N:0:126
TACGGAGGGGGTTAGCGTTGTTCGGAATTACTGGGCGTAAAGCGTACGTAGGCGGATCAGAAAGTAGGGGGTGAAATCCCGAGGCTCAACCTCGGAACTGCCTCCTAAACTCCTGGTCTTGAGTTCGAGAGAGGTGAGTGGAATTCCAAGTGTAGAGGTGAAATTCGTAGATATTTGGAGGAACACCAGTGGCGAAGGCGGCTCACTGGCTCGATACTGACGCTGAGGTACGAAAGTGTGGGGAGCAAACAGGATTAGATACCCTGGTAGTCCACACCGTAA
+
GGGGGGGGGGGFGGGGGGGGGGGGGGGGGGGGGGGGGGGGGGGGGGGGGGGGGGGGGGGGFGGGGGGGGGGGGGGGGGGGGGGGGGGGGGGGGGGGGGGGGGGGGGGGGGGGGGGGGGGGGGGGGGGGGGGGGGFGCGGGGGGGGGGGGGGGGGGGGGGGGGGGGGGGFFGGGGGGGGGGGGGGGGGGGGGGGDDGGGGGFFGDFGFGGCFFGG4C5FFGGEGFFFFFFC?<EGG6A46@B?9(490?F().(,)642>>7AG8=8)526-)6)3::EFFFF
@M06628:26:000000000-CRM2J:1:1101:14864:4235 1:N:0:126
TACGGAGGGTGCAAGCGTTATCCGGAATCATTGGGTTTAAAGGGTCCGTAGGCGGGCATATAAGTCAGTGGTGAAAGTCTGTGGCTCAACCATAGAATTGCCATTGATACTGTATGTCTTGAATTATTGTGAAGTGGTTAGAATATGTAGTGTAGCGGTGAAATGCTTAGAGATTACATAGAATACCGATTGCGAAGGCAGATCACTAACAATATATTGACGCTGATGGACGAAAGCGTAGGTAGCGAACAGGATTAGATACCCTGGTAGTCTACGCCGTAA
+
GCC@@@C:+8@FFEGFE66CFGDCG7@FG<9C<@FC@:<<CF,FEG8FEGGEGD+4::A<FFF9AF9B<EA5A?<?B?A,CEE?@?5=F=FC9B>?FFF<DF??7?AA<FADFCC=F=,EDB=<BGF=DFFC;FCGG@<DFCFGGFGGCFC@DGFGGCGEF9>EEGGGA4:E=EDFFC<CFGG,C<CEG*:EFC7CE7:FB>GFAGFFEG68*0;CFDGECEDEF9FFFGF(1:<>BFFEEBFB?7>0)2:?<29:7?AA7>6+=:FF))5:A<B(7B0914
@M06628:26:000000000-CRM2J:1:1101:11606:4284 1:N:0:126
TACGAAGGGGGCTAGCGTTGTTCGGAATTACTGGGCGTAAAGCGTACGTAGGCGGATTAGAAAGTTAGGGGTGAAATCCCAGGGCTCAACCCTGGAACTGCCTCTAAAACTCCTAATCTTGAGTTCGAGAGAGGTGAGTGGAATTCCGAGTGTAGAGGTGAAATTCGTAGATATTCGGAGGAACACCAGTGGCGAAGGCGGCTCACTGGCTCGATACTGACGCTGAGGTACGAAAGCGTGGGGAGCAAACAGGATTAGATACCCTGGTAGTCCACGCCGTAA
+
GGGGGGGGGGGGGGGGGGGGGGGGGGGGGGGGGGGGGGGGGGGGGGGGGGGGGGGGGGGGGGGGGGGGGGGGGGGGGGGGGGGGGGGGGGGGGGGGGGGGGGGGGGGGGGGGGGGGGGGGGGGGGGGGGGGGGGGGGGGGGGGGGGGGGGGGGGGFGGGGGGGGGGGGFGGGGGGGGFGGGGGGGGGGGGGGGGGGGGGGFFGGFGFGGGFFGGGGGGGGGGGFFFFFFGFFGGGFFFFFFFFFB>FFGFFFFFFFFFFFGFFG67FBFBFBAA?FBFFBF:
@M06628:26:000000000-CRM2J:1:1101:7549:4337 1:N:0:126
TACGAAGGGGGCTAGCGTTGTTCGGAATTACTGGGCGTAAAGCGCACGTAGGCGGATTGATCAGTTAGAGGTGAAATCCCGGGGCTCAACCCCGGAACTGCCTTTAATACTGTCAGTCTAGAGATCGAGAGAGGTGAGTGGAATTCCGAGTGTAGAGGTGAAATTCGTAGATATTCGGAGGAACACCAGTGGCGAAGGCGGCTCACTGGCTCGATACTGACGCTGAGGTGCGAAAGCGTGGGGAGCAAACAGGATTAGATACCCTGGTAGTCCACGCCGTAA
+
GGGGFGGGGGGGGGGGGGGGGGGGGGGGGGGGGGGGGGGGGGGGGGGGGGGGGGGGGGGGFAFGGGGGFGGGGGGGGGGGGGGGGGGGGGGGGGGGGGGGGGGGGGGGGGGGGGGGGGGGGGGCGGGGGGGGGGGGGGGGGGGGGGGGGGGGGGGGGGGGGGGGGGGGFGGGGGGFFGGGGGGGGGGGGGFGGGGGGGGGFFGGFGFFFGFFGGGGGGGGGGGFF>FFFGF9CEGFBF:>BFF:>;<<FBFFFBF)8>FFGFGFF0<(4>A4:9<:0>9118
@M06628:26:000000000-CRM2J:1:1101:23443:4396 1:N:0:126
TACGGAGGATCCAAGCGTTATCCGGAATCATTGGGTTTAAAGGGTCCGTAGGTGGATAATTAAGTCAGAGGTGAAATCCTGCAGCTCAACTGTAGAATTGCCTTTGAAACTGGTTATCTTGAATTATTGTGAAGTGGTTAGAATATGTAGTGTAGCGGTGAAATGCATAGATATTACATAGAATACCAATTGCGAAGGCAGATCACTAACAATATATTGACACTGATGGACGAAAGCGTGGGGAGCGAACAGGATTAGATACCCTGGTAGTCCACGCCGTAA
+
GGGGGGGGGGGGGGGGGGGGFGGGGGGGGGGGGGG@,BFGGGGGGCFGGGGGGGGGGGF?EFGGFFGGGGGGGGGGGGGGGGGGGGGGGGCGFFGGGGGGGGGGGGFAFGGGGFDCEGFGGGGGGGGGGGGFFG=FFADFGGGGGGGGGGGGGGGFDGGGGGGGGGEGFGGGGGGGGGGGGGGGGGGFGG,5BGCDEEGGDFFFFGFGGFFFGGGGGGGDGGGFFEFFFGFBGGGF@FEFEFBFFF6BDFFFBBFFFFFFGFFG?7F?A>AFAFF?B@B6B?
@M06628:26:000000000-CRM2J:1:1101:14118:4416 1:N:0:126
TACGGAGGATCCAAGCGTTATCCGGAATCATTGGGTTTAAAGGGTCCGTAGGTTGATAATTAAGTCAGAGGTGAAATCTTGCAGCTCAACTGTAAAATTGCCTTTGATACTGGTTATCTTGAGTTATTATGAAGTAGTTAGAATATGTAGTGTAGCGGTGAAATGCATAGATATTACATAGAATACCAATTGCGAAGGCAGATTACTAATAATCAACTGACACTGATGGACGAAAGCGTGGGGAGCGAACAGGATTAGATACCCTGGTAGTCCACGCCGTAA
+
GGGGGGGGGGGGGGGGGGGGGGGGGGGGGGGGGGGGGGGGGGGGGGGGGGGGGGGGGGGGGGGGGGGGGGGGGGGGGGGGGGGGGGGGGGGGGGGGGGGGGGGGGGGGGGGGGGGGGGGGGGGGGGGGGGGGGGGGGGGGGGGGGGGGGGGGGGGGGGGGGGGGGGGGFGGGGGGGGGGGGGGGGGGGGGGGGGGGGGGGFFGGFGFGGGFFGGGGGGGGGGGFFFFFFGFBGGGFFFDFFFFFFFFFGFFFFFFFF<AAFFFGFFFFADBFAD?F9>>FFF
@M06628:26:000000000-CRM2J:1:1101:9577:4430 1:N:0:126
TACGAAGGTCCCAAGCGTTGTTCGGAATAACTGGGCGTAAAGCGTGTGTAGGCTGCGCGGAAAGTCAAATGTGAAAGCCAGGGGCTCAACCTCTGAACTGCATTCGATACTCCCGTGCTAGAGTAATGGAGAGGTAAGTGGAATTCCCGGTGTAGCAGTGAAATGCGTGGATATCGGGAGGAACATCAATGGCGAAGGCAACTTACTGGACATTTACTGACGCTCAGACACGAAGGCTAGGGGAGCGAAAGGGATTAGATACCCCTGTAGTCCTAGCAGTAA
+
GGGGGGGGGGGGGGGGGGGGGGFGGGGGGGGGGGGGGGGGGGGGGGFGGGGGGGGGGGGGGGGGGGGGGGGGGGGGGGGGGGGGGGGGGGGGGGGGGGGGGGGGGGGGGGGGGGGGGGGGGGGGGGGGGGGGGGGGGGGGGGGGGGGGGGGGGGGGGGGGGGGGGGGGFGGGGFGGGGGGGGGGGGGGGGGGGGGGGGGGFFGGFGFGGGFFFGGF7DGGGGGFFFFFFGFFGGGBFFFFFFF;>9BFGFFFBBF:FFBFFACEF?FFFFFA<9>B?FFFFF
@M06628:26:000000000-CRM2J:1:1101:19796:4445 1:N:0:126
TACGGAGGGGGTTAGCGTTGTTCGGAATTACTGGGCGTAAAGCGTACGTAGGCGGATTGGAAAGTATGGGGTGAAATCCCAGGGCTCAACCCTGGAACTGCCCTGTAAACTATCAGTCTAGAGTTCGAGAGAGGTGAGTGGAATTCCAAGTGTAGAGGTGAAATTCGTAGATATTTGGAGGAACACCAGTGGCGAAGGCGGCTCACTGGCTCGATACTGACGCTGAGGTGCGAAAGTGTGGGGAGCAAACAGGATTAGATACCCTGGTAGTCCACCCCGTAA
+
GGGGGGGGGGEFGGGGGGGGGFGGGGGGGGGGGGGGEGGGGGGGGGGGGGGGGGGGGEFC9FGGGCEFDGGGGGGGGGEFGG7FEGGGGG<CGGGGGGGGG@EGFFGGGGGGGAFEFGGGGGGGFGGGGFEGGGFGACFFGGGGA;<CGGGGGG?DFGGGGGGGGGFGFGGGGGFFGGFGGGGGGDC=EGGGGGGGGEGGEFGD?GF?FC7?CD5DDCCGGGGFFFFF?DFFGDGB<77=BB>BF9,1CBFFF?FFBBDFG>A?6:F?4<DF<<<(4:2:BB
@M06628:26:000000000-CRM2J:1:1101:20450:4495 1:N:0:126
TACGGAGGGGGTTAGCGTTGTTCGGAATTACTGGGCGTAAAGCGCGCGTAGGCGGACTATTAAGTGAGAGGTGAAATCCCAGGGCTCAACCCTGGAACTGCCTTTCATACTGGTAGTCTTGAGGTCGAGAGAGGTGAGTGGAATTCCGAGTGTAGAGGTGAAATTCGTAGATATTCGGAGGAACACCAGTGGCGAAGGCGGCTCACTGGCTCGATACTGACGCTGAGGTGCGAAAGCGTGGGGAGCAAACAGGATTAGATACCCTGGTAGTCCACGCCGTAA
+
GGGGGFGGGGGGGGGGGGGGGGGGGGGGGGGGGGGGGGGGGGGGGGGGGGGGGGGGGGGGGGGGGGGGGGGGGGGGGGGGGGGGGGGGGGGGGGGGGGGGGGGGGGGGGGFGGGGGGGGGGGGGGGGGGGGGGGFGGGGGGFGGGGGGGGGGGGGGGGGGGGGGGGGGFGGGGGGGGGGGGGGGG>EGGFGGGGEDEGGGFEGGFGFE=FFFDDCGDGGFFGGF>>FF@7@BGDD>:DBFFBB:9;FFG6FFF?FBD2<A7<C?=?F::>AAAA?BFF>9:<
@M06628:26:000000000-CRM2J:1:1101:23814:4541 1:N:0:126
TACGGAGGGGGTTAGCGTTGTTCGGAATTACTGGGCGTAAAGCGTACGTAGGCGGATTAGTAAGTAGGGGGTGAAATCCCAGGGCTCAACCCTGGAACTGCCTCTTAAACTGCTAGTCTTGAGTTCGAGAGAGGTGAGTGGAATTCCAAGTGTAGAGGTGAAATTCGTAGATATTTGGAGGAACACCAGTGGCGAAGGCGGCCCACTGGCTCGATACTGACGCTGAGGTACGAAAGGGTGGGGAGCAAACGGGATTAGATACCCTGGTAGTCCACACCGTAA
+
GGGGGG:CFGGFFFFGGGGGGGGGGGGGGDGGGGGGGGGGGGGGCGEGCFGGGGGCCCGFCEFEFFFFGGGFGGGGGGGGGGGGGEFGGGGGGGGGGGGGGF<FFAFFGGGGGGCFFGGGGCFF9DEGFFGGGG>FFGGGGGGGCDFGGGGGDFGGGG8CG,;;EFECAD<EGGGGGGFGG7FF@GGCC<CGDGGGGGGD<3)))*0AFCF95CDFDD7F6:D@>6>FFC60555((87@B>0041:?44).31<17<>AGBCC*45>)<>>4443:FB8??
@M06628:26:000000000-CRM2J:1:1101:4965:4611 1:N:0:126
TACGGAGGGTCCAAGCGTTATCCGGAATCATTGGGTTTAAAGGGTCCGCAGGCGGTCAATTAAGTCCGAGGTGAAATCCCATAGCTTAACTGTGGAACTGCCTTTGATCCTGGTTGAATCGAGTCATATGGAGGTAGATAGAATGTGTAGCGTAGCGTTGAAATGCATAGATATCATACAGAATACCGATTGCGAAAGCAGTCTACTACGTATGTACTGACGCTCATAGACGAAAGCGTGGGGAGCGAACAGGATTAGATACCCTGGTAGTCCACGCCTTAA
+
G<,6;,@::8EF9,C@@@6FFG9:F,CF<9E@,:F8,6C,6C,@6C,@@FF=F++C:+CFE<EEA<,8=FE?<?@EF9,,:,A<,,,,CEF,<B<FDFF<,<D9?B9D,5D<,DA+@,,,,,@:8737DDC9,+8@FAB;E7@F;FFGG,,345:*>*3B>F9B,<55=:+=5:,,,4B67FF9F@FGGCG=C**:*10C)@>7ACA1+:)0:CD+;DF+>5CD3,@66F?(2**38>>BD13(,,,3565;0()6)..-0-++9(.(.).4)633(0(-).
@M06628:26:000000000-CRM2J:1:1101:4951:4625 1:N:0:126
TACGGAGGGTCCAAGCGTTATCCGGAATCATTGGGTTTAAAGGGTCCGCAGGCGGTCAATTAAGTCAGAGGTGAAATCCCATAGCTTAACTATGGAACTGCCTTTGATACTGGTTGACTTGAGTCATATGGAAGTAGATAGAATGTGTAGTGTAGCGGTGAAATGCATAGATATTACACAGAATACCGATTGCGAAGGCAGTCTACTACGTATGTACTGACGCTCATGGACGAAAGCGTGGGGAGCGAACAGGATTAGATACCCTGGTAGTCCACGCCGTAA
+
GGGFFFEDGFGGGGGGFGGGGGGGGGGGGEAFDFGFGGGGGGFGFGGGGGGGGEEGGGGGFGGGGGGGCFGGFGGGGGGGGGFFGGGGGGGAFGGGFGGGGGGGGGGGGGGGFGGGGFGGGGGGGCGGGGGF9FFGGGGGGGFGGGGGGGGGGGGGGGGGGGGGGGGGFGGGGGGGGGGG5FFGGGGGEEGGGGGGGGFCAFCGFGF7CDFFGGGGGGGGG=DBDBFFADF;GCG9BF>5:>>FF>FFGFFFFB4>7>>A=9<CF?F?AA>>2:?FF89>:4
@M06628:26:000000000-CRM2J:1:1101:16595:4695 1:N:0:126
GACGAACCGTCCAAACGTTATTCGGTATCACTGGGCTTAAAGCGTGCGTAGGCGGCCTGGTAGGTGTGATGTGAAATCCCACAGCTCAACTGTGGAATTGCGTCGCAAACCACCAGGCTTGAGGAAGACAGGGGTGTTGGGAACTTATGGTGGAGCGGTGAAGTGCGTTGATATCATAGGGAACACCGGTGGCGAAGGCGCAACACTGGGTCTTTTCTGACGCTGAGGCACGAAAGCTAGGGTAGCGAACGGGATTAGATACCCCGGTAGTCCTAGCCGTAA
+
GGGGGGGGGGGGGGGGGGGGGGGGGGGGGGGGGGGGGGGGGGGGGGGGGGGGGGGGGGGGGGGGGFEFGGGGGGGGGGGGGGGGGGGGGGGGGGGGGGGGGGGGGGGGGGGGGGGGGGGGGGGGGGGGFGGGGGGGGFGGGGGGGGGCGGGGGGGGGGGGGD?;CFGGBGGGGDGFGGGGGGGGGGGGGEGGGGGGGGFEEEGGFGFGGGFFGGGGGGGF>CDDFFFFFD><GGGF0==@F:B34?>BD1BDF1>:3<BBDBGGF>FF9:2<2-))5)-33:
@M06628:26:000000000-CRM2J:1:1101:19428:4785 1:N:0:126
TACGAAGGGTGCAAGCGTTATTCGGATTTACTGGGCGTAAAGCGCGCGCAGGCGGATGTGTAAGTCAGATGTGAAATCTCGAGGCTCAACCTCGAAACTGCGTCTGAAACTACTCATCTAGAGTTTCGGAGGGGGAAGTGGAATTTCGCATGTAGGGGTAAAATCCGTAGAGATGCGAAGGAACACCAGTGGCGAAGGCGACTTCCTGGCCGATAACTGACGCTGAGGCGCGAAAGCGTGGGGAGCAAACAGGATTAGATACCCTGGTAGGCCACGCCGTAA
+
GGGGGGGGGGGGGGGGGGGGGGGGGGGGGGGGGGGGGGGGGGGGGGGGGGGGGGGGGGGGGGGGGGGGGGGGGGGGGGGGGGGGGGGGGGGGGGGGGGGGGGGGGGGGGGGGGGGGGGGGGGGGGGGGGGGGGGGGGGGGGGGGGGGGGGGGGGGGGGGGGGGGGGEGFDDGGGGFGDEGGFGGFFGGG7FGGGGGGGGG@@GGFGFGGGFD3)9CCC7EFGGFFFFFFD59EED0(.07@B;(46<<F1FF?44:4,6):<E@947?42(4:B(,4;9248
@M06628:26:000000000-CRM2J:1:1101:18999:4843 1:N:0:126
TACGGAGGGGGTTAGCGTTGTTCGGAATTACTGGGCGTAAAGCGTACGTAGGCGGATTGGAAAGTAGGGGGTGAAATCCCAGGGCTCAACCCTGGAACTGCCTCCTAAACTATCAGTCTAGAGTTCGAGAGAGGTGAGTGGAATTCCAAGTGTAGAGGTGAAATTCGTAGATATTTGGAGGAACACCAGTGGCGAAGGCGGCTCACTGGCTCGATACTGACGCTGAGGTACGAAAGTGTGGGGAGCAAACAGGATTAGATACCCTGGTAGTCCACACCGTAA
+
GGGGGGGGGGGGGGGGGGGGGGGGGGGGGGGGGGGGGGGGGGGGGGGGGGGGGGGGGGGGCFGGGGGGGGGGGGGGGGGGGGGGGGGGGGGGGGGGGGGGGGGGGGGGGGGGGGGGGGGGGGGGGGGGGGGGGGFGGGGGGGGGFGGGGGCFGGGGGGGGGGGGGGGGFGGGGGGGGGGGGGGGGGGGGGGGGGGGGGGGFFDGFGFGGGFFGGGGGGGGDGGFFFFFFGFFGECFBFFFFB9199?FFFFF?<F<BDFBFFFF?<>(44464<B:BE;?BB
@M06628:26:000000000-CRM2J:1:1101:19014:4855 1:N:0:126
TACGGAGGGGGTTAGCGTTGTTCGGAATTACTGGGCGTAAAGCGTACGTAGGCGGATTGGAAAGTAGGGGGTGAAATCCCAGGGCTCAACCCTGGAACTGCCTCCTAAACTATCAGTCTAGAGTTCGAGAGAGGTGAGTGGAATTCCAAGTGTAGAGGTGAAATTCGTAGATATTTGGAGGAACACCAGTGGCGAAGGCGGCTCACTGGCTCGATACTGACGCTGAGGTACGAAAGTGTGGGGAGCAAACAGGATTAGATACCCTGGTAGTCCACACCGTAA
+
GGGGGGGGGGGCFGGGGGGGGGGGGGGGGGGGGGGGGGGGGGGGGGGGGGGGGGGG+=<E,EFGFD<FEGGGGGGGGGGGGFGGGGGGGGGGGGGGGGGGGGG@ACFGFGGGGFFFGGGGGGGGEGGGGGGGGGFGGGGGGGGGFGGDCFGGGGGGGGGFGGGGGFE8AGGGGGGFGGGGGGGGGGGGGGGFDGGGGGGCEFGGFG?FC45:5DGGCDFFGGG>EBFFFGFFGGGF<FFFFFFBFFFFGFFF??FF?<:>GFEFF:324<<<<BF(-<93:?
@M06628:26:000000000-CRM2J:1:1101:11195:4915 1:N:0:126
TACGGAGGGTGCAAGCGTTATCCGGAATGATTGGGCGTAAAGCGTCTGTAGGTGGCTTCCCAAGTCAACTGTCAAAAATCAGGGCTTAACCTTGAGTCGGCAGTTGAAACTATGAAGCTTGAGTTAGGTAGGGGCAGAGGGAATTCCTAGTGTAGTGGTGAAATGCGTAGATATTAGGAAGAACACCAATCGCGAAAGCACTCTGCTGGGCCATGACTGACACTGAGAGACGAAAGCTAAGGGAGCGAATGGGATTAGATACCCCAGTAGTCTTAGCCGTAA
+
GGGGGGGGGGGGGGGGGGGGGGGGGGGGGGGGGGGGGGGGGGGGGGGGGGGGGGGGGGGGGGGGGGGGGGGGGGGGGGGGGGGGGGGGGGGGGGGGGGGGGGGFFGGGGGFGGGGGGGGGGGGGGGGGGGGGGGGGGGGGGGGGGGGGFGGGGGGGGGGGGGGGGFG@>DGGGGGGGGGGGGGGGGGGGFCGGGGGGGGGFFGGFGFGGGFFGGGFGGGGGGGFFBFFFGFFGGGFFB=FFBF:?9BBDFFFFFFB<?FFDBAAF<B?DBFFAAA>AFF62:
@M06628:26:000000000-CRM2J:1:1101:22550:4990 1:N:0:126
TACGAAGGGGGCTAGCGTTGTCCGGAATTACTGGGCGTAAAGCGTACGTAGGCGGATTAGAAAGTTAGGGGTGAAATCCCAGGGCTCAACCCTGGAACTGCCTCTAAAACTCCTAATCTTGAGTTCGAGAGAGGTGAGTGGAATTCCGAGTGTAGAGGTGAAATTCGTAGATATTTGGAGGAACACCAGTGGCGAAGGCGGCTCACTGGCTCGATACTGACGCTGAGGCGCGAAAGTGTGGGGAGCAAACAGGATTAGATACCCTGGTAGTCCACACCGTAA
+
GGGGDGGGGGGGGGGGGGGGGGGGGGGGGGGGGGGGGGGGGGGGGGGGGGGGGGGGGGGGGGGGGGGGGGGGGGGGGGGGGGFEFGGGGGGEGGGGGFFGGEEDFGGGGGGGGGGGGGGGGGGGGGGGGFGGGGGGGDFGGGGGGGGGGGFFFFGGGGFGFGGGGGGGFGGGGGG7F@FFGGGFGGDGGGGGGGGGGDFGF@GGFGFGCG>FGD:>CFGGGDGF>>FFFC@BEEDFB4@FBFFBFFFFG0.)28?42)6ACA?F=:FB2)5:2588?FF?(4
@M06628:26:000000000-CRM2J:1:1101:10881:4990 1:N:0:126
TACGGAGGGGGTTAGCGTTGTTCGGAATTACTGGGCGTAAAGCGTACGTAGGCGGATCAGAAAGTTAGGGGTGAAATCCCGAGGCTCAACCTCGGAACTGCCTCTAAAACTCCTGGTCTTGAGTTCGAGAGAGGTGAGTGGAATTCCAAGTGTAGAGGTGAAATTCGTAGATATTTGGAGGAACACCAGTGGCGAAGGCGGCTCACTGGCTCGATACTGACGCTGAGGTACGAAAGTGTGGGGAGCAAACAGGATTAGACACCCTGGTAGTCCACACCGTAA
+
GGGGGFGGGGGGGGGGGGGGGGGGGGGGGGGGGGGGGGGGGGGGGGGGGGGGGGGGGGGGGGGGEFGGGGGGGGGGGGGGGGGGGGGGGGGGGGGGGGGGGGGGGGGGGGGGGGGGGGGGGGGGGGGGGGGGGGGGGGGGGGGGGGGGGGGGGGGGGFGGGGGFGGGFFGGGGGFGGGGGGGGGGGGGGGGGGGGGGGGEEFGGFGFGGGFFGGGGGGGGGGGFFFFFFF40>GGFBF=?3<>?;6?BF6:??BF4??ABFFFEF1>?<>A<<AFBF>B?FF
@M06628:26:000000000-CRM2J:1:1101:4385:4996 1:N:0:126
TACGGAGGGGGTTAGCGTTGTTCGGAGTTACTGGGCGTAAAGCGTACGTAGGCGGACTAGTAAGTTAGAGGTGAAATCCCAGGGCTCAACCCTGGAACTGCCTTTAATACTGCTAGTCTTGAGTTCGAGAGAGGTGAGTGGAATTCCGAGTGTAGAGGTGAAATTCGTAGATATTCGGAGGAACACCAGTGGCGAAGGCGGCTCACTGGCTCGATACTGACGCTGAGGTACGAAAGTGTGGGGAGCAAACAGGATTAGATACCCTGGTAGTCCACACCGTAA
+
GGGGGGGGGGGGDGGGGGGGGGGGGGGGGGGGGGGGGGGFFFGGFGEGGGFGGGGGGEFGGGGGGCFFGEFGGGGGGFGGGGGD:EFFGGFGGGGFFFGGGGGGGGGGGGGGDFGGEGDGGGEF,E:FFGGGGGGGGGGGGGGGFGGG5CCEDFFGCGGGG@FFFGGGFGGGFGGGFGGEDGGFGGGGFGF6DGGGDEGGDFDGFGFGGGF4DGGGGGGFGCD>:17@F6??GC>1<B@47?;<B918F6FF06?5))44D2CFF?>:A).<<ABFBF;1:3
@M06628:26:000000000-CRM2J:1:1101:5834:5118 1:N:0:126
TACGGAGGGGGTTAGCGTTGTTCGGAATTACTGGGCGTAAAGCGTACGTAGGCGGATTGGAAAGTATGGGGTGAAATCCCAGGGCTCAACCCTGGAACTGCCCTGTAAACTATCAGTCTAGAGTTCGAGAGAGGTGAGTGGAATTCCAAGTGTAGAGGTGAAATTCGTAGATATTTGGAGGAACACCAGTGGCGAAGGCGGCTCACTGGCTCGATACTGACGCTGAGGTACGAAAGTGTGGGGAGCAAACAGGATTAGATACCCTGGTAGTCCACACCGTAA
+
GGGGGGGGGGGGGGGGGGGGGGGGGGGGGGGGGGGGGEGGGGGGGGGGGGGGGGGGGGGGFGFGFGGGGGGGGGGGGFGGGGGGGGGGGGGGGGGGGFGGGFGGFGGGGGGGDGGGGGGGGGGGGGGEG?EGGGGGGGGGGGGGGGGGGGGGGGFGGGGGGFFGGFGGFGDGGGGGGFGGDGGGGGCCCFGGGGGGGGGGFEG5?CFGGFFFGGGGGGGFGGGDBBFFFFFFEFG>>FFFFFFF0187G:FFFFFFFFFAFAE8FBFFFFF<<9?:0B;:?8
@M06628:26:000000000-CRM2J:1:1101:5853:5141 1:N:0:126
TACGGAGGGTGTTAGCGTTGTTCGGAATTACTGGGCGTAAAGCGTACGTAGGCGGATTGGAAAGTATGTGGTGAAATCCCAGGGCTCAACCCTGGAACTGCCCTGTAAACTATCAGTCTAGAGTTCGAGAGAGGTGAGTGGAATTCCAAGTGTAGATGTGAAATACGTAGATATTTGGAGGAACACCAGTGGCGAAGGCGGCTCACTGGCTCGATACTGACGCTGAGGTACGAAATTGGGTGGAGCAAACACGATTAGATACCCTGGCAGGCCACATCGTAA
+
FFGGGF:@@,8@@FFGEC@@CCF@FCCFFEFAF8<<F:FF@CFCBFGCE=,F9CCEDCGGCFFFGEFD,CFFGFGGG9FFGGFDEGDFGGGC@EC<EEGE,,AFED<E<A9DFDG9F,9A9F,:CDCF:FGG++@+>,@A?FGGFBF9,@,@@;DC,@@33,@@,@E@97D7:22=>C6;*1D>FGC86<CG4*4/=*CE3=<DACF+*98679><DF>:6:DE5;55)7B1*17(61))04901((.78F4(3).244)::+0/1)(.,(48:<?))(-(.
@M06628:26:000000000-CRM2J:1:1101:8680:5205 1:N:0:126
TACGGAGGGGGTTAGCGTTGTTCGGAATTACTGGGCGTAAAGCGTACGTAGGCGGATTGGAAAGTATGGGGTGAAATCCCAGGGCTCAACCCTGGAACTGCCCTGTAAACTATCAGTCTAGAGTTCGAGAGAGGTGAGTGGAATTCCAAGTGTAGAGGTGAAATTCGTAGATATTTGGAGGAACACCAGTGGCGAAGGCGGCTCACTGGCTCGATACTGACGCTGAGGTACGAAAGTGTGGGGAGCAAACAGGATTAGATACCCTGGTAGTCCACACCGTAA
+
GGGGGGGGGGGGGGGGGGGGGGGGGGGGGGGGGGGGGGGGGGGGGGGGGGGGGGGDGGGGGGGGGGGGGGGGGGGGGGGGGGGGGGGGGGGGGGGGGGGGGGGGGGGGGGGGGGGGGGGGGGGGGGGGGGGGGGFGGGGGGGFGGGGGGGGGGGGGGGGGGGGGGGGGFGGGGGGGGGGGGGGGFGGGGGGGGGGGGGGGEFGDFGFGGGFFGGGGGGGGGGGFFFFFFGFFGGGF>FFFFFFFFFFFGFFF?FFBFBFFFAAFF<FBFFFFFF>?FDBFFB
@M06628:26:000000000-CRM2J:1:1101:25463:5296 1:N:0:126
CACGAACCGTCCAAACGTTATTCGGTATCACTGGGCTTAAAGCGTACGTAGGCGGCCTGGAAGGTGAAGGGTGAAATCCCACGGCTCAACCGTGGAACTGCCTTTCAAACCACTAGGCTTGAGGAAGACAGGGGTGAGGGGAACTTATGGTGGAGCGGTGAAATGCGTTGATATCATAGGGAACACCGGTGGCGAAAGCGCATCACTGGGTCTTTTCTGACGCTGAGGTACGAAAGCTAGGGTAGCGAACGGGATTAGATACCCAGGTAGTCCTCGCCGCAA
+
GGGGDGGGGGGGGGCFFFGCFFGFGGGFGGGGGGGGGGGGGGGGGGGGGGGGGGC@FGCFFGGDGGGGAFEGGGGGGGGGGGGDGFGGGGGGFCE7FDGGGGGGGFGGGGGGGGFGGGGGGC3@FGFGGGCF87@FC,>>EGFFGCCFGFGFGCF>F5:ECF??97BCDCFFFEFFCFFEECFDGGDG5/:5DECCCE?E:7D34CFFF<.?FGC**:CCC557)20.966(CF<((**/58:,(4135(8:(-)(.,4AD<++*.)))).<2))(-71((4
@M06628:26:000000000-CRM2J:1:1101:5053:5311 1:N:0:126
TACGGAGGGTCCGAGCGTTATCCGGAATTATTGGGTTTAAAGGGTCCGTAGGCGGGCGATTAAGTCAGTGGTGAAAGTCTGCAGCTCAACTGTAGAATTGCCTTTGATACTGGTCGTCTTGAGTTATGGTGAAGTTGGCGGAATATGTAGTGTAGCGGTGAAATGCATAGATATTACATAGAACACCGATTGCGAAGGCAGCTGACTAACCATATACTGACGCTGATGGACGAAAGCGTGGGGAGCGAACAGGATTAGATACCCTGGTAGTCCACGCCGTAA
+
GGGGGGGGGGGGGGGGGGGGGGGGGGGGGGGGGGGFGGEDGGFGGGGGGGGGGGGGGG7FGGGGGGGFGGGGGFGGGGGGGGGGGGGGGGGGGGGGGGGGGGGGGGGGGGGGGGGGGGGGGFGAEGGGGGGGGGGGGGGCECCGGGGGGGFGGGGGCGGEFGGGGGGGFGGGGGGDGGGGGGGGGGGGGGGGGGGGGGGGFFGGFGF9FGFFGGGGGGGGGGGFFFFFFF:;GGGFBFBEF>0<>B>;D0:?<:?AF2<<F2<FFBF:A444<AFF9FFF6:
@M06628:26:000000000-CRM2J:1:1101:18455:5400 1:N:0:126
TACGGAGGGGGTTAGCGTTGTTCGGAATTACTGGGCGTAAAGCGTACGTAGGCGGATTGGAAAGTATGGGGTGAAATCCCAGGGCTCAACCCTGGAACTGCCCTGTAAACTATCAGTCTAGAGTTCGAGAGAGGTGAGTGGAATTCCAAGTGTAGAGGTGAAATTCGTAGATATTTGGAGGAACACCAGTGGCGAAGGCGGCTCACTGGCTCGATACTGACGCTGAGGTACGAAAGTGTGGGGAGCAAACAGGATTAGATACCCTGGTAGTCCACACCGTAA
+
GGGGGGGGGGGGGGGGGGGGGGGGGGGGGGGGGGGGGGGGGGGGGGGGGGGGGGGGGGGGGGGGGGGGGGGGGGGGGGGGGGGGGGGGGGGGGGGGGGGGGGGGGGGGGGGGGGGGGGGGGGGGGGGGGGG@EGGGGGGGGGGGGGGGGGGGGGGFGFFCCFGGFFG:AFGGGGGGGGGGGGGGGGGGGGGGGGGDGGGGFF5*9D?FGGFFGGFGGGDFFGGFFFFFFF@BGGC>FFFFFFF?FFF1<?FFBBFF<?4<FA<C*3@?ABFFAA?:?FF8:B
@M06628:26:000000000-CRM2J:1:1101:5674:5412 1:N:0:126
TACGGAGGGTGCAAGCGTTATCCGGAATCATTGGGTTTAAAGGGTCCGTAGGCGGGGATCTAAGTCAGTGGTGAAATGCAGGGGCTCAACCCCGGCACTGCCATTGATACTGGATTTCTTGAATCGCCGTGAGGTGGGCGGAATATGTGGTGTAGCGGTGAAATGCTTAGATATCACATGGAACGCCGATTGCGAAGGCAGCTCACCAACGGCGTATTGACGCTGAGGGACGAAAGCGTGGGTAGCGAACAGGATTAGATACCCTGGTAGTCCACGCCGTAA
+
GGGGGGGGGGGGGGGGGGGGGGGGGGGGGGGGGGGGGGGGGGGGGGGGGGGGGGGGGGGGGGGGGGGGGGGGGGGGGGGGGGGGGGGGGGGGGGGGGGGGGGFGGGGGGGGGGGGGGGGGGGGGGGGGGGGGGGGGGGGGGGGGGGGGGGGGGGGGGGGGGGGGGGGGFGGGGGGGGGGGGGGGGGGGGGGGGGGGGGGGFFGGFFFGGGFFGGDGGGGGGGGFF>FFFGFBGGGBFFDFFFFA?>FFDFFF:6@9<<AAGBC6F?FFFBADAFFFFFF;::
@M06628:26:000000000-CRM2J:1:1101:9061:5427 1:N:0:126
TACGGAGGGGGTTAGCGTTGTTCGGAATTACTGGGCGTAAAGCGCGCGTAGGCGGACTATTAAGTGAGAGGTGAAAGCCCAGGGCTCAACCCTGGAACTGCCTTTCATACTGGTAGTCTTGAGGTCGAGAGAGGTGAGTGGAATTCCGAGTGTAGAGGTGAAATTCGTAGATATTCGGAGGAACATCAGTGGCGAAGGCGGCTCACTGGCTCGATACTGACGCTGAGGTACGAAAGCGTGGGGAGCAAACAGGATTAGATACCCTGGTAGTCCACGCCGTAA
+
<FGGGFGGGG76@FGGGGGGGGGGGGGG8EFGFGGGGGGGGGCG@7FGGGGGGGG>=F,5F,EFG,FGGCDGGGGG,DFGFGGGGGGGGGGCFGGGGCGGG?FGG<FGGGGG8@FG,EFGGGGAFGG7*CEGGG,*>F3BGFGGG,>,BEGGGGGGGGGGGGGGGGGGFGGGGGG+C*;EGGGGG7FGG:CGGGGGGGGGEFG7*?*CF40<DGGGGGGCCGGFFBFFF*81CGGFFD@DF6B?FFBBF:FF??FFFFFFF2<CF?FBFBAAFFFF>F39<B
@M06628:26:000000000-CRM2J:1:1101:24908:5469 1:N:0:126
TACGAATGGAGCAAGCGTTGTTCGGAATCACTGGGCTTAAAGCGTATGTAGGCGGAATCGAAAGTCAGGAGTGAAATCCCAGGGCTCAACCCTGGAACTGCTCTTGAAACTTCGGTTCTAGAATCCTGGAGAGGTTGGGAGAATTCCGAGTGTAGAGGTGAAATTCGCAGATATTCGGAGGAATACCAGTGGCGTAGGCGCCCAACTGGACAGGTATTGACGCTCAGATACGAAAGCGTGGGGAGCAAACAGGATTAGATACCCTGGTAGTCCACGCCGTAA
+
GGGGGGGGGGGGGGGGGGGGGGGGGGGGGGGGGGGGGGGGGGGGGGGGGGGGGGGGGGGGGGGGGGGGGCGGGGGGGGGGGGGGGGGGGGGGGGGGGGGGGGGGGGGGGGGGGGGGGGGGGGGGGGGGGGGGGGGGGGGGGGGGGGGGGGGGGGGGGGGGGGGGGGGGBGGGGGGFGGGGGGGGGGGGGG?FGEEDGGGGFFGGFGFGGFFFGGGFGGGGGGGBF>FFFGFFGGG;?BEFFFF<FFFFFFFFFFFA??AFGB6:FFFFF9-)-63:0>9;?F
@M06628:26:000000000-CRM2J:1:1101:21076:5537 1:N:0:126
TACGAAGGGGGCTAGCGTTGTTCGGAATTACTGGGCGTAAAGCGTACGTAGGCGGATTAGAAAGTTAGGGGTGAAATCCCAGGGCTCAACCCTGGAACTGCCTCTAAAACTCCTAATCTTGAGTTCAAGAGAGGTGAGTGGAATTCCGAGTGTAGAGGTGAAATTCGTAGATATTCGGAGGAACACCAGTGGCGAAGGCGGCTCACTGGCTCGATACTGACGCTGAGGTACGAAAGCGTGGGGAGCAAACAGGATTAGATACCCTGGTAGTCCACGCCGTAA
+
GGGGGGGGGGGGGGGGGGGGGGGGGGGGGGGGGGGGGGGGGGGGGGGGGGGGGGGGGGGGFGGGGGGGGGGGGGGGGGGGGGGGGGGGGGGGGGGGGGGGGGGGGGGGGGGGGGGGGGGGGGGGGGGGGGGGGGGGGGGGGGGGGGGGGGGGGGGGGGGGGGGGGGGGFGGGGGGGGGGGGGGGGGGGGGGGGGGGGGGGFFGGFGFGGGFFGGGGGGGGGGGDFFFFFGFFGGGFFFFFFFFFFFFFF05?BFF>?FFFGFFF?:FF4:AF9A??FFFFFF
@M06628:26:000000000-CRM2J:1:1101:22468:5566 1:N:0:126
TACGGAGGGGGTTAGCGTTGTTCGGAATTACTGGGCGTAAAGCGTACGTAGGCGGATTGGAAAGTATAGGGTGAAATCCCAGGGCTCAACCCTGGAACTGCCTTGTAAACTGTCAGTCTAGAGTTCGAGAGAGGTGAGTGGAATTCCAAGTGTAGAGGTGAAATTCGTAGATATTTGGAGGAACACCAGTGGCGAAGGCGGCTCACTGGCTCGATACTGACGCTGAGGTACGAAAGTGTGGGGAGCAAACAGGATTAGATACCCTGGTAGCCCACACCGTAA
+
GGGGGFFGGGGGGGGGGGGGGGGGGGGGGGGGFGGGGGGGGGGGGGGGGGGGGGGGGDCGGGGGGGGAFGGGGGGGGGGGGEGGGGGGGGGEFGGGGGGGGGG98FFGGGGG<FCFFGGGGGGGGGGGGGGGGGGGGGGGGGGGGGGGGGGGFGFGGGGGGFFGGGGGFGGGGGFGGFFGEGGGGGGGGGGGGGGGGGGGBEG<FGFGGGF47D4DCGGGGGGFF9FFFFB?GGGFB6@?E:6099<7FFF@<?F<>BFFG>C<*:F89A)5((,4:>1318
@M06628:26:000000000-CRM2J:1:1101:12419:5567 1:N:0:126
CACGTACTGTGCGAACGTTATTCGGAATCACTGGGCTTAAAGGGTACGTAGGCGGTTAATCAAGTCAGGTGTGAAATGCCTGAGCTCAACTGAGGCACTGCGCTTGAAACTGATTAACTAGAGTATTCCAGGGGTGTGCGGAACTGCCAGTGGAGCGGTGAACTGCGTTGATATTGGCAGGAACACCGGAGGCGAAGGCGGCACACTGGGGGATAACTGACGCTGAGGTACGAAAGCCAGGGTAGCGAACGGGATTAGATACCCCGGTAGTCCTGGCTTTAA
+
GGGCFFGGGGGGGGGGGFGGGGGGGGGGGCFGGGGGGGGAFGGGGGGDFGGGGGGGGGGGGGGGGGGGGG8FEGGGGGGGG9=@FGGGGGGGGGGGGGFGFEEFEGFFGGGDFGGFGGFGGGFFCGFGGFF88FFCEGDGGGGGGGGCCFFCF?,D:C@BEG9BFGGGFCFGGFGF6EFG=CEGGGGG5?CEGGGCEG5C:BDD>5<CFF>EDD479>7CDGGDF6FFF478*:<9:)5)88?><>>FD>5>:(0.42>2>AFC7()46:AA942:<4((66
@M06628:26:000000000-CRM2J:1:1101:12325:5572 1:N:0:126
TACGGAGGGGGTTAGCGTTGTTCGGAATTACTGGGCGTAAAGCGTACGTAGGCGGATTAGTCAGTCAGAGGTGAAATCCCAGGGCTCAACCCTGGAACTGCCTTTGATACTGCTAGTCTTGAGTTCGAGAGAGGTGAGTGGAATTCCGAGTGTAGAGGTGAAATTCGTAGATATTCGGAGGAACACCAGTGGCGAAGGCGGCTCACTGGCTCGATACTGACGCTGAGGTACGAAAGTGTGGGGAGCAAACAGGATTAGATACCCTGGTAGTCCACACCGTAA
+
GGGGGGGGGGGGGGGGGGGGGGGGGGGGGGGGGGGGGGGGGGGGGGGGGGGGGGGGGGGGGGGGGGGGGGGGGGGGGGGGGGGGGGGGGGGGGGGGGGGGGGGGGGGGGGGGGGGGGGGGGGGGGGGGGGGGGGGGGGGGGGGGGGGGGGGGGGGGGGGGGGGGGGGGFGGGFGGGGGGGGGGGGGGGGGGGGGGGGGGGFFGGFGFGGGFFGGGGGGGGGGGFF;FFFGFBGGGFFFFF@?9:>>:BC05FF?F2?BAAFAGGF?F,4<DD<AFBBD9(:<
@M06628:26:000000000-CRM2J:1:1101:12439:5572 1:N:0:126
CACGTACTGTGCGAACGTTATTCGGAATCACTGGGCTTAAAGGGTACGTAGGCGGTTAATCAAGTCAGGTGTGAAATGCCTGAGCTCAACTGAGGCACTGCGCTTGAAACTGATTAACTAGAGTATTCCAGGGGTGTGCGGAACTGCCAGTGGAGCGGTGAAATGCGTTGATATTGGCAGGAACACCGGAGGCGAAGGCGGCACACTGGGGGATAACTGACGCTGAGGTACGAAAGCCAGGGTAGCGAACGGGATTAGATACCCCGGTAGTCCTGGCTGTAA
+
GGGGGGGGGGGGGGGGGGGGGGGGGGGGGGGGGGGGGGGGGGGGGGGGGGGGGGGGGGGGGGGGGGGGGGGGGGGGGGGGGGGGGGGGGGGGGGGGGGGGGGGGGGGGGGGGGGGGGGGGGGGGGGGGGGGGGGGGGGGGGGGGGGGGGGGGGGGGGGGGGGGGGGG>AGGGGGGGGGGGGGGGGGGGGGGDGGGGGGGGFFGGFGFGGGFFGGGGFGGGGGGFFFFF@GFFGGGBF>FFFFBF<DFFDBDEB<F0?DFFFFGG>>F>B?3<B<AFF468AA
@M06628:26:000000000-CRM2J:1:1101:13183:5587 1:N:0:126
TACGGAGGGAGCTAGCGTTGTTCGGAATTACTGGGCGTAAAGCGCGCGTAGGCGGCCATTCAAGTCAGAGGTGAAAGCCCGGGGCTCAACTCCGGAACTGCCTTTGAAACTAGATGGCTAGAATATGGGAGAGGTGAGTGGAATTCCGAGTGTAGAGGTGAAATTCGTAGATATTCGGAAGAACACCAGTGGCGAAGGCGACTCACTGGACCATTATTGACGCTGAGGTGCGAAAGCGTGGGGAGCAAACAGGATTAGATACCCTGGTAGTCCACGCCGTAA
+
GGGGGGGGGGGGGGGGGFEGGGGGGGGGFGGGGGGGGGGGGGGGGGGGGGGGGGGGGGFGFFGGGGGGGGGGGGGGGGGGF7>FGGGGGGGGGGGGGGGGGGGGGGCDGGGGCGGGFGGGGGGGGGGGGGGGGGGGGGCFFGDFGDGGGGGGEGGGGGGGGGGGGGGGFGGGGGGGGGGGGGGGGGGFFFGFGGGGGGGGFFGGFGFGF<>FGGGGGFFFC7<>E9FFF360CEGFF385B>9873?<GB4)4:F<4<<<C>CE6:FFA<AA<48:9>626:
@M06628:26:000000000-CRM2J:1:1101:11578:5603 1:N:0:126
TACGGAGGATCCAAGCGTTATCCGGAATCATTGGGTTTAAAGGGTCCGTAGGTGGATAATTAAGTCAGAGGTGAAATCCTGCAGCTCAACTGTAGAATTGCCTTTGAAACTGGTTATCTTGAATTATTGTGAAGTGGTTAGAATATGTAGTGTAGCGGTGAAATGCATAGATATTACATAGAATACCAATTGCGAAGGCAGATCACTAACAATATATTGACACTGATGGACGAAAGCGTGGGGAGCGAACAGGATTAGATACCCTGGTAGTCCACGCCGTAA
+
GGGGGGGGGGGGGGGGGGGGGGGGGGGGGGGGGGGGGGGGGGGGGGGGGGGGGGGGGGGGGGGGGGGGGGGGGGGGGGGGGGGGGGGGGGGGGGGGGGGGGGGGGGGGGGGGGGGGGGGGGGGGGGGGGGGGFGGGGGGGGGGGGGGGGGGGGGGGGGGGGGGGGGGGFGGGGGGGGGGGGGFGGGGGGGGGGDEGGGFG>FGFFGFGGGFFGGGGGGGGGGGFFEFFFGFFGGGFFE5BBFF<@BFFGFFFFFFDDFFFGFFFF?FFFFFFBB?F>F;B?:
@M06628:26:000000000-CRM2J:1:1101:5257:5675 1:N:0:126
TACGGAGGGGGTTAGCGTTGTTCGGAATTACTGGGCGTAAAGCGCACGTAGGCGGACCATTAAGTTAGAGGTGAAATCCCAGGGCTCAACCCTGGAACTGCCTTTAATACTGGTGGTCTTGAGTTCGAGAGAGGTGAGTGGAATTCCGAGTGTAGAGGTGAAATTCGTAGATATTCGGAGGAACACCAGTGGCGAAGGCGGCTCACTGGCTCGATACTGACGCTGAGGTGCGAAAGCGTGGGGAGCAAACAGGATTAGATACCCTGGTAGTCCACGCCGTAA
+
GGGGGGGGGGGGGGGGGGGGGGGGGGGGGGGGGGGGGGGGGGGGGGGGGGGGGGGGGGGGGGGGGGGGGGGGGGGGGGGGGGGGGGGGGGGGGGGGGGGGGGGGGGGGGGGGGGGGGGGGGGGGGGGGGGGGGGGGGGGGGGGGGGGGGGBFGGGGGGGGGGGGGGGGFGGGGGGGGGGGGGGGGGGGGGGGGGGGGGGGFFGGFGFGFGFFGGGGGGGGGGGFFFFFFGFFGGGFFFFFF>96>FF:GBFFF?F<DBFFGFGGF?FBBFFFDFB?;;0-::
@M06628:26:000000000-CRM2J:1:1101:22643:5737 1:N:0:126
TACGGAGGGGGTTAGCGTTGTTCGGAATTACTGGGCGTAAAGCGCACGTAGGCGGATCAGAAAGTATAGGGTGAAATCCCAGGGCTCAACCCTGGAACTGCCTTATAAACTCCTGGTCTTGAGTTCGAGAGAGGTGAGTGGAATTCCAAGTGTAGAGGTGAAATTCGTAGATATTTGGAGGAACACCAGTGGCGAAGGCGGCTCACTGGCTCGATACTGACGCTGAGCTGCGAAAGTGTGGGGAGCAAACAGGATTAGATACCCTGGTAGTCCACACCGTAA
+
GGGGGGGGGGGGGGGGGGGGGGGGGGGGGGGGGGGGGGGGGGGGGGGGGGGGGGGGGGGGGGGGGGGGGGGGGGGGGGGGGGGGGGGGGGGGGGGGGGGGGGGGGGGGGGGGGGGGGGGGGGGGGGGGGGGGGGGGGGGGGGGGGGFGGGGGGGGGGGGGGGGGGGGGFGGGGGGGGGGGGGGGGGGGGGGGGGGGGGGGBDGGFGFGGGFFGGGGDFGGG/9@FBFFFGFFGGD>BFFFFFF1>9?FC1)7??FA?<25:AFFF?>>9)4<AA<>:E>F?B
@M06628:26:000000000-CRM2J:1:1101:24360:5750 1:N:0:126
TACGGAGGGTGCGAGCGTTAATCGGAATTACTGGGCGTAAAGCGCGCGTAGGCGGTTAAATAAGTCAGATGTGAAATCCCTGGGCTCAACCTAGGAACTGCATATGAAACTGTTTAGCTAGAGTATGGTAGAGGTGAGTGGAATTTCAGGTGTAGCGGTGAAATGCGTAGAGATCTGAAGGAACATCAGTGGCGAAGGCGACTCACTGGGCCATTAATGACGCTGAGGTGCGAAAGCGTGGGTAGCAAACAGGATTAGATACCCTGGTAGTCAACGCCCTAA
+
EGGGGGEDGGGGC:FFGCEEFAFFGGGGGGEEGFFDFGGEGFGDCFFGGEBGCGGFFGGGGEFFFGGGGGGFGGGGGFFFEGGFGFGFFGGG@FGGEEGGGGG<@DGGFGDGFGA@FACFCCFGGGGF@CGFGGFFGGGGGGGGFFFGGGGGGCEFFC>8FGG9EGGGEGGGGCGGGGGGFGFG@FF9CC@FG5CDEGGGDFD56DFCEDFFGGFF**0<CGGEF64@9CFBCGGB:)8>59><?BA9D?@F?FF:))6);4C+*4>?A<AA)62:()-(:?
@M06628:26:000000000-CRM2J:1:1101:18345:5873 1:N:0:126
GACGGAGGATGCAAGTGTTATCCGGAATCACTGGGCGTAAAGCGTCTGTAGGTGGCTCGATAAGTCAACTGTTAAACCTTGAAGCTTAACTTCGAAATCGCAGTCGAAACTATCGGACTAGAGTATAGTAGAGGTAAAGGGAATTTCCAGTGGAGCGGTGAAATGCGTAGAGATTGGAAAGAACACCGATGGCGAAGGCACTTTACTGGGCTATTACTGACACTCAGAGACGAAAGCTAGGGTAGCAAATGGGATTAGATACCCCAGTAGTCCTAGCCGTAA
+
GGGGGGGGGGGGGGGGGGGGGGGGGGGGGGGGGGGGGGGGGGGGGGGGGGGGGGGGGGGGGGGGFGGGGGGGGGGGGGGGGGGGGGGGGGGGGGGGGGFGGGGGGGGGGGFGGGGGGGGGGGGGGGGG,CFGGGGGGGGGGGGGGGGGGGGGGGGGGGGGGGGGGGGCEGGFFGFGGGGGGGGGGGG*?E5CFCEDGGGGFFFGFGFGGGFFGGFFGGFDGFGFFFF?@FF?GGGFFFFFFFFFB0<<4)9@?BFFFFFDGFGGF?3:9:>BA9AABF6:?F
@M06628:26:000000000-CRM2J:1:1101:9270:5884 1:N:0:126
TACGGAGGGGGTTAGCGTTGTTCGGAATTACTGGGCGTAAAGCGTACGTAGGCGGATTGGAAAGTATGGGGTGAAATCCCAGGGCTCAACCCTGGAACTGCCCTGTAAACTATCAGTCTAGAGTTCGAGAGAGGTGAGTGGAATTCCAAGTGTAGAGGTGAAATTCGTAGATATTTGGAGGAACACCAGTGGCGAAGGCGGCTCACTGGCTCGATACTGACGCTGAGGTACGAAAGTGTGGGGAGCAAACAGGATTAGATACCCTGGTAGTCCACACCGTAA
+
GGGGGGGGGGGGGGGGGGGGGGGGGGGGGGGGGGGGGGGGGGGGGGGGGGGGGGGGGGGGGGGGGGGGGGGGGGGGGGGGGGGGGGGGGGGGGGGGGGGGGGGGGGGGGGGGGGGGGGGGGGGGGGGGGGGGGGGGGGGGGGGGGGGGGGGGGGGGGGGGGGGGGGGGFGGGGGGGGGGGGGGGGGGGGGGGGGGGGGGGFFGGFGFGGFFFGGGGGGGGGGGFE>FFFGFFGGG9AFFFDBFFF9::CBFFFFFFB?BAD<EFFBFFAFA9ABF>?B>FBB
@M06628:26:000000000-CRM2J:1:1101:18336:5889 1:N:0:126
GACGGAGGATGCAAGTGTTATCCGGAATCACTGGGCGTAAAGCGTCTGTAGGTGGCTCGATAAGTCAACTGTTAAACCTTGAAGCTTAACTTCGAAATCGCAGTCGAAACTATCGGACTAGAGTATAGTAGAGGTAAAGGGAATTTCCAGTGGAGCGGTGAAATGCGTAGAGATTGGAAAGAACACCGATGGCGAAGGCACTTTACTGGGCTATTACTGACACTCAGAGACGAAAGCTAGGGTAGCAAATGGGATTAGATACCCCAGTAGTCCTAGCCGTAA
+
GGGGGGGGGGGGGGGGGGGGGGGGGGGGGGGGGGGGGGGGGGGGGGGGGGGGGGGGGGGGGGGGGGGGGGGGGGGGGGGGGGGGGGGGGGGGGGGGGGGGGGGGGGGGGGGGGGGGGGGGGGGGGGGGGGGGGGGGGGGGGGGGGGGGGGGGGGGGGGGGGGGGGGGGFGGGGGGGGGGGGGFGGGGGGGGGGGGGGGGGFFGGFGFGGGFFGGGGGGGGGGGFFFFFFGFFGGGFF=?@FFF?F?FBC<FFFF)8<?ADFDGG>6>?ADFBFF9227;:1:
@M06628:26:000000000-CRM2J:1:1101:15679:5957 1:N:0:126
TACGGAGGGGGTTAGCGTTGTTCGGAATTACTGGGCGTAAAGCGTACGTAGGCGGATCAGAAAGTAGGGGGTGAAATCCCGAGGCTCAACCTCGGAACTGCCTCCTAAACTCCTGGTCTTGAGTTCGAGAGAGGTGAGTGGAATTCCAAGTGTAGAGGTGAAATTCGTAGATATTTGGAGGAACACCAGTGGCGAAGGCGGCTCACTGGCTCGATACTGACGCTGAGGTACGAAAGTGTGGGGAGCAAACAGGATTAGATACCCTGGTAGTCCACACCGTAA
+
GGGGGGGGGGGEGGGGGGGGGGGGGGGGGGGGGGGGGGGGGGGGGGGGGGGGGGGGGGGGGGGGGGGGGGGGGGGGGGGGGGGGGGGGGGGGGGGGGGGGGGGGGGGGGGGGGGGGGGGGGGGGGGGGGGGGGGFGGGGGGGGGGGGGGGGGGGGGGGGGGGGGGFFFFGGGGGGGGFGGGGGGGGGGGGGGGGGGGEFGFBCDFGFFCF@FGGGGGGCFGCDFFFFFFCFBGGGFF?0=D?>:>>::F<@F?BFFF)64>AGGF?>4>DAB957?<FFBFF
@M06628:26:000000000-CRM2J:1:1101:11762:5972 1:N:0:126
TACGGAGGGGGCAAGCGTTGTTCGGAATTACTGGGCGTAAAGCGCGCGTAGGCGGGTCTTTAAGTCAGAGGTGAAATCCTGGAGCTCAACTCCAGAACTGCCTTTGATACTGGAGATCTTGAGTCCGGAAGAGGTTAGTGGAATTCCCAGTGTAGAGGTGAAATTCGTAGATATTGGGAAGAACACCAGTGGCGAAGGCGGCTAACTGGTCCGGTACTGACGCTGAGGTGCGAAAGCGTGGGGAGCAAACAGGATTAGATACCCTGGTAGTCCACGCCGTAA
+
GGGGGGGGGGGGGGGGGGGGGGGGGGGGGGGGGGGGGGGGGGGGGGGGGGGGGGGGGGGGGGGGGGGGGGGGGGGGGGGGGGGGGGGGGGGGGGGGGGGGGGGGGGGGGGGGGGGGGGGGGGGGGGGGGGGGGGGGGGGGGGGGGGGGGGGGGGGGGGGGGGGGGGGGFGGGGGGGGGGGGGGGGGGGGGGGGGGGGGGGFFGGFGFGGGFFGGGGGGGGGGGFFFFFFGFFGGGFFFFFFFFFFFFFGFFFFFFFFFAAGFFEF?FFBFFFFFFFBF>>F?
@M06628:26:000000000-CRM2J:1:1101:11789:6045 1:N:0:126
TACGGAGGGGGTTAGCGTTGTTCGGAATTACTGGGCGTAAAGCGCGCGTAGGCGGACTATTAAGTGAGAGGTGAAATCCCAGGGCTCAACCCTGGAACTGCCTTTCATACTGGTAGTCTTGAGGTCGAGAGAGGTGAGTGGAATTCCGAGTGTAGAGGTGAAATTCGTAGATATTCGGAGGAACACCAGTGGCGAAGGCGGCTCACTGGCTCGATACTGACGCTGAGGTGCGAAAGCGTGGGGAGCAAACAGGATTAGATACCCTGGTAGGCCACGCCGTAA
+
GGGGGGGGGGGGGGGGGGGGGGGGGGGGGGGGGGGGGGGGGGGGGGGGGGGGGGGGGGGGGGGGGGGGGGGGGGGGGGGGGGGGGGGGGGGGGGGGGGGGGGGGGGGGGGGGGGGGGGGGGGGGGGGGGGGGGGEGGGGGGGGGGGGGGEGGFGGGGGGGGGGGGGGGFGGGGGGGGGGGGGGGGGGGGGGGGGGGGGGGEFGDFGFGG4FFGGGGGGGFGGGFFFFFFGFBE=DBFF>5>09:B9::FBFFFF@>>7<AC:CFF(7?B2(3.:?BFFBF16
@M06628:26:000000000-CRM2J:1:1101:19786:6114 1:N:0:126
TACGGAGGGGGTTAGCGTTGTTCGGAATTACTGGGCGTAAAGCGCGCGTAGGCGGACTATTAAGTTAGAGGTGAAATCCCAGGGCTCAACCCTGGAACTGCCTTTAATACTGGTAGTCTTGAGTTCGAGAGAGGTGAGTGGAATTCCAAGTGTAGAGGTGAAATTCGTAGATATTTGGAGGAACACCAGTGGCGAAGGCGGCTCACTGGCTCGATACTGACGCTGAGGTGCGAAAGTGTGGGGAGCAAACAGGATTAGATACCCTGGTAGTCCACACCGTAA
+
GGGGGGGGGGGGGGGGGGGGGGGGGGGGGGGGGGGGGFEFGGGGGGGGGGGGFGGGGGGGGGGFCFFGGGGGGGGGGGGGGGGGGGGFGGGGGGGGFFGGGEGGGGGGGGGGGGGGGGGGGGGGFGGFGGGGDGGGGGGGGGDGFGGG9EGGGGGFFGFGGGGGFGFGFGDFGGGFGGGGGGGGGGGGFFFGGGG<ED=C><DGFGFDCC4@CC55CGG9FEGFFFFF7766C77;AF@=>21049??C:FF:(9))4)5:>F8*4;>2446))5,::1,24
@M06628:26:000000000-CRM2J:1:1101:18954:6132 1:N:0:126
GACGAACCGTCCAAACGTTATTCGGTATCACTGGGCTTAAAGCGTGCGTAGGCGGCTTGGAAGGTGAGATGTGAAAGCCCACGGCTCAACCGTGGAATTGCGTTTCAAACCCTCAAGCTTGAGGAAGACAGGGGTGTTGGGAACTTATGGTGGAGCGGTGAAATGCGTTGATATCATAGGGAACACCGGTGGCGAAGGCGCAACACTGGGTCTTTTCTGACGCTGAGGCACGAAAGCTAGGGTAGCGAACGGGATTAGATACCCCGGTAGTCCTAGCTGTAA
+
GGGGGGGGGGGGGGGGGGDGGGGGGGGGGGGGGGGGGGGGGGGGGGGGGGGGGGGGGGGGGGGGGGGGGGGGGGGGGGGGGGGGGGGGGGGGGFGGGGGGGGGGGGGGGGGGGGGGGGGGGGGGGGFGGGGGGGGGGFGGGGGGGDFGGGGGGGGGGGGGGGGGGGGGDGGGGGGGGGGGGGFGGGGGGGGCFGGGGGGGFFGGFGFGGGFFGGGFGGGGGGGFFFFFFGFFGGG>:BFFF<?BFFFFGBFFFFFF?FFAFAFGFB:4>FFFFBFF?79:AD
@M06628:26:000000000-CRM2J:1:1101:7103:6146 1:N:0:126
TACGGAGGGGGTTAGCGTTGTTCGGAATTACTGGGCGTAAAGCGCACGTAGGCGGACTATTAAGTGTAGGGTGAAATCCCAGGGCTCAACCCTGGAACTGCCTTACATACTGGTAGTCTTGAGTTCGAGAGAGGTGAGTGGAATTCCGAGTGTAGAGGTGAAATTCGTAGATATTCGGAGGAACACCAGTGGCGAAGGCGGCTCACTGGCTCGATACTGACTCTGAGGTGCGAAAGTGTGGGGAGCAAACAGGATTAGATACCCTGGTAGTCCACACCGTAA
+
GGGGDGDGGGGEGGGGGGDGGGFGGGGFGGGE,EEF7FDGGFGEGDGGGGFDE>@FGEGE9AFFGGEGDFGGG@EAEEFFDC7FEFFGGEFGGGGFFFFFG8F=FDGGF?=<<BFGGF9DFGF<FFC7::BBEDFFGGGG>FFF7FGGGC>C@>;CGFFG7CCFGCFGFGGGGGGFC=CEE:=B8E88CF6CC5CC8C7:DEC<6C40*7)6>CDGDGGGG+:*14BFFFF1CC365*9@>0>6003(635F:?FB)))6*4<<4(0.5<A<A93??>(((3
@M06628:26:000000000-CRM2J:1:1101:15966:6182 1:N:0:126
TACGGAGGGGGTTAGCGTTGTTCGGAATTACTGGGCGTAAAGCGCACGTAGGCGGATTATTAAGTGAGGGGTGAAATCCCAGGGCTCAACCCTGGAACTGCCTCTCATACTGGTAGTCTAGAGTTCGAGAGAGGTGAGTGGAATTCCGAGTGTAGAGGTGAAATTCGTAGATATTCGGAGGAACACCAGTGGCGAAGGCGGCTCACTGGCTCGATACTGACGCGGAGGTGCGAAAGCGTGGGGAGCAAACAGGATTAGATACCCCGGTAGTCCACGCCGTAA
+
GGGGGGGGGGGFGGGGGGGGGGGGGGGGGGGGGGGGGGGGGGGGGGGGGGGGGGGGGGGFGGGGGGGGGGGGGGGGGGGGGGGGGGGGGGGGGGGGGGGGGGGGGGFGFGFGGGGGGGGGGGGGGGGDGGG@EGGGGGGGGFGGFFFDGGFGGD99FGGGGGGGCFGGFFGGGGGGGGGGGGGGFGGGGCGGGGGGGGF5>B35=FFGDCF?DCFGGGDCC=<)<4:@)1)-:=C02>@@>6B6393:G:F@01<<23<9C2AF)(7,34)6<A<61>>>FF
@M06628:26:000000000-CRM2J:1:1101:18009:6217 1:N:0:126
TACGGGGGGGGTTAGCGTTGTTCGGAATTACTGGGCGTAAAGCGTACGTAGGCGGATTGGAAAGTATGGGGTGAAATCCCAGGGCTCAACCCTGGAACTGCCCTGTAAACTATCAGTCTAGAGTTCGATAGAGGTGAGTGGAATTCCAAGTGTAGAGGTGAAATTCGTAGATATTTGGAGGAACACCAGTGGCGAAGGCGGCGCACTGGCGCGATACTGACGCTGAGGTGCGAAAGTGTGGGGGGCAAACAGGGTTAGATACCCTGGTAGTCCACACCGTAA
+
CFFGC+8@F7C4:@ECEEEEE@FDEDEGCCCGGC>FEGGGFF7C>>8>ECCE?EC5/;CE9@<;FDEG,AE?*@CGF,ACFD58;F>FGC8;@88,00<CF6;F500,0<CGGFF?CC+:C@?CCGC5+;::C*3;C>EFDFG?@0:E+<9AACG+<@8@FCEF?+A07CDGEGFFF+<E=EF*28CGGFC:C*19CEFE>3)1)/<C:C55/979C:*+2*9>>;FF6*),//1-6B76>2((((-2F:F:((0(4(4)26@8?:73).-459<::F>?66
@M06628:26:000000000-CRM2J:1:1101:4771:6220 1:N:0:126
TACGGAGGGGGTTAGCGTTGTTCGGAATTACTGGGCGTAAAGCGTACGTAGGCGGATCAGAAAGTAGGGGGTGAAATCCCAGGGCTCAACCCTGGAACTGCCTCCTAAACTCCTGGTCTTGAGTTCGAGAGAGGTGAGTGGAATTCCAAGTGTAGAGGTGAAATTCGTAGATATTTGGAGGAACACCAGTGGCGAAGGCGGCTCACTGGCTCGATACTGACGCTGAGGTACGAAAGTGTGGGGAGCAAACAGGATTAGATACCCTGGTAGTCCACACCGTAA
+
GGGGGFGGGGGGGGGGGGGGGGGGGGGGGGGGGGGGGGGGGGGGGGGGGGGGGGGGGGGGGFGGGGGGGGGGGGGGGGGGGGGGGGGGGGGGGGGGGGGGGGGGGGGGGGGGGGGGGGGGGGGGGGGGGGGGGGGGGGGGGGGGGGGGGGFFGGGFFGGGGGGGGGGGAG<CGGGGGGFGGGGGGGGGGGGGGDGGGDGGFFGGFG@FGGFFGDGGGGGGGGGFFFFFFFFFGGG>27@FFFF:99??FBF???FF3<<A>4:<9:FFFF>FDBFB0>>FFF
@M06628:26:000000000-CRM2J:1:1101:18006:6259 1:N:0:126
TACGGAGGGGGTTAGCGTTGTTCGGAATTACTGGGCGTAAAGCGCACGTAGGCGGATTATTAAGTGAGGGGTGAAATCCCAGGGCTCAACCCTGGAACTGCCTCTCATACTGGTAATCTTGAGTTCGAGAGAGGTGAGTGGAATTCCGAGTGTAGAGGTGAAATTCGTAGATATTCGGAGGAACACCAGTGGCGAAGGCGGCTCACTGGCTCGATACTGACGCTGAGGTGCGAAAGTGTGGGGAGCAAACAGGATTAGATACCCTGGTAGTCCACACCGTAA
+
GGGGGGGGGGGGGGGGGGGGGGGGGGGGGGGGGGGGGGGGGGGGGGGGGGGGGGGGEGGGGGGGGGGGGGGGGGGGGGGGGGGGGGGGGGGGGGGGGGGGGGGGGGGGGGGGGGGGGGGGGGGGGGGGFGGGGGFGGGGGGGGGGGGGGGGGGGGDFGGGGGGGGGGGFGGGGGGGGGGGGGGGGGGGGGGGGGGGGGGGDDGGFGFGGGFFGGGGCGGGGGG>:6FFFGFFGGGFFF?6BBF?>FB?FBFFFFFA24:AGDGGF2>BFFFFADF:?FB06:
@M06628:26:000000000-CRM2J:1:1101:11599:6279 1:N:0:126
TACGAAGGGGGCTAGCGTTGTTCGGAATTACTGGGCGTAAAGCGTACGTAGGCGGATTAGAAAGTTAGGGGTGAAATCCCAGGGCTCAACCCTGGAACTGCCTCTAAAACTCCTAATCTTGAGTTCGAGAGAGGTGAGTGGAATTCCGAGTGTAGAGGTGAAATTCGTAGATATTCGGAGGAACACCAGTGGCGAAGGCGGCTCACTGGCTCGATACTGACGCTGAGGTACGAAAGCGTGGGGAGCAAACAGGATTAGATACCCTGGTAGTCCACGCCGTAA
+
GGGGFGGGGGGGGGGGGGGGGGGGGGGGGGGGGGGGGGGGGGGGGGGGGGGGGGGGGGGGGGGGGGGGGGGGGGGGGGGGGGGGGGGGGGGGGGGGGGGGGGGGGGGGGGGGGGG<FGGGGGGGGGGGGGGGGGGGGGGGGGGGGGGGGGGGGGGGGGGGGGGGGGGGFGGGGGGGGGGGGGGGGGGGGGGGGGGGGGGGFFGGFGFGGGF@DGGGGGGGGGGFFFFFFGFFGGGFFFFEDFFFFFFBGFFFFFFFFFFFGFFFF:F?9BBFFA>B>F9BFF
@M06628:26:000000000-CRM2J:1:1101:7000:6324 1:N:0:126
TACGGAGGATCCAAGCGTTATCCGGAATCATTGGGTTTAAAGGGTCCGTAGGTGGATGATTAAGTCAGAGGTGAAATCCTGCAGCTCAACTGTAGAATTGCCTTTGATACTGGTTGTCTTGAGTTATTATGAAGTAGTTAGAATATGTAGTGTAGCGGTGAAATGCATAGATATTACATAGAATACCAATTGCGAAGGCAGATTACTAATAATATACTGACACTGATGGACGAAAGCGTGGGGAGCGAACAGGATTAGATACCCTGGTAGTCCACGCCGTAA
+
GGGGGGGGGGGGGGGGGGGGGGGGGGGGGGGGGGGGGGGGGGFGGGGGGGGGGGGGGGGGGGGGGGGGGGGGGFFGGGGGGGGGGGGGGGGGGGGGCEDFGGGGGGGGGGGGGGGGGGGGFGGGGGGGGGGGGGGGGFFCFFGGGGGGGGGGGGGGGEGGGGGGGGGGFGGGGGGFGGGGGGGGGFGGGGGGGDGDGGF>AFFGFGFGGGFFGGGGGFGGGGGFFFFFFGFFGG4>2>DFF9;?@BFFGFEFBFFAFBBAGD<EFFFFFF>><DF09>BB?8
@M06628:26:000000000-CRM2J:1:1101:20520:6339 1:N:0:126
TACGAAGGGGGCTAGCGTTGTTCGGAATTACTGGGCGTAAAGCGTACGTAGGCGGATTAGAAAGTTAGGGGTGAAATCCCAGGGCTCAACCCTGGAACTGCCTCTAAAACTCCTAATCTTGAGTTCGAGAGAGGTGAGTGGAATTCCGAGTGTAGAGGTGAAATTCGTAGATATTCGGAGGAACACCAGTGGCGAAGGCGGCTCACTGGCTCGATACTGACGCTGAGGTACGAAAGCGTGGGGAGCAAACAGGATTAGATACCCTGGTAGTCCACGCCGTAA
+
GGGGGGGGGGGGGGGGGGGGGGGGGGGGGGGGGGGGGGGGGGGGGGGGGGGGGGGGGGGGGGGGGGGGGGGGGGGGGGGGGGGGGGGGGGGGGGGGGGGGGGGGGGGGGGGGGGGGGGGGGGGGGGGGGGGGGGGGGGGGGGGGGGGGGGGGGGGGGGGGGGGGGGGGFGGGGGGGGGGGGGGGGGGGGGGGGGGGGGGGFFDGFGFGGGFFGGGGGGGGGEGFFFFFFGFFGGGF:EBEFBFFFFFFGFFFF?:<28<BCAGFFBFFAA7AFFFF>F>7:?
@M06628:26:000000000-CRM2J:1:1101:22399:6346 1:N:0:126
TACGGAGGGTCCGAGCGTTATCAGGAATCATTGGGTTTAAAGGGTCCGTAGGCGGGCCTGTAAGTCAGGGGTGAAAGTTTGTGGCTCAACCATAAAATTGCCTTTGATACTGCAGGTCTTGAGTCATGGTGGGGTCGCCGGAACATGTGGTGTAGCGGTGAAATGCATAGATATCACATAGAACACCGATCGCGAAGGCAGGTGACCAACCATGTACTGACGCTGATGGACGAAAGCGTGGGTAGCGAACGGGATTAGATACCCCGGTAGTCCACGCCGTAA
+
GFGFDEGGGFGGGGGGGFGGGGGGG8FGGCGFEAFFEFFAFGFGEGFGGGGGGDDGGGGGGGGGGGCFGGGGGG9A<B?FFEFEFDFGGGFCFF9FGFEFGGGGFGBF9FGGGGGGFGA=3DFCFFFGGGGGDG@>::FCEFCFA2,CFG=BE7;FG8C85CEGCFGFFGGEGCF?FGGF?FGGGG*/>=5:CE55??C67>C97F?GCDDDFDCGDCFCCGDEFFFF*963C5C18>>>39943>>;5(5><17(.)).2.2+76:63:AD)6?(3)(44:
@M06628:26:000000000-CRM2J:1:1101:10440:6354 1:N:0:126
TACGAAGGGGGCTAGCGTTGTTCGGAATTACTGGGCGTAAAGCGTACGTAGGCGGATTAGAAAGTTAGGGGTGAAATCCCAGGGCTCAACCCTGGAACTGCCTCTAAAACTCCTAATCTCGAGTTCGAGAGAGGTGAGTGGAATTCCGAGTGTAGAGGTGAAATTCGTAGATATTCGGAGGAACACCAGTGGCGAAGGCGGCTCACTGGCTCGATACTGACGCTGAGGTACGAAAGCGTGGGGAGCAAACAGGATTAGATACCCTGGTAGTCCACGCCGTAA
+
GGGGGGGGGGGGGGGGGGGGGGGGGGGGGGGGGGGGGGGGGGGGGGGGGGGGGGGGGGGGGGGGGGGGGGGGGGGGGGGGGGGGGGGGGGFGGGGGGGGGGGGGGGGGGGGGGGGGGGGGGGGGGGGGGGGGGGGGGGGGGGGGGGGGGGGGGCFGGGGGGGGGGGGGFGGGGGGGGGGGGGGGGGGGGGGGGGGGGGGGFFGGFGFGGGFFGGGGGGGGGGGFF>FFFGFFGGGF?BEBEF>BFFF:FFFFFFFB?FBFFAFGFFFF2<AFFFFFFFF>F<
@M06628:26:000000000-CRM2J:1:1101:26504:6358 1:N:0:126
TACGGAGGGGGTTAGCGTTGTTCGGAATTACTGGGCGTAAAGCGTACGTAGGCGGATTGGAAAGTATGGGGTGAAATCCCAGGGCTCAACCCTGGAACTGCCCTGTAAACTATCAGTCCAGAGTTCGAGAGAGGTGAGTGGAATTCCAAGTGTAGAGGTGAAATTCGTAGATATTTGGAGGAACACCAGTGGCGAAGGCGGCTCACTGGCTCGATACTGACGCTGAGGTACGAAAGTGTGGGGAGCAAACAGGATTAGATACCCTGGTAGTCCACACCGTAA
+
GGGGGDGGGGGGGGGGGGGGGGGGGGGGGGGGGGGGGGGGGGGGGGGGGGGGGGGGC?FFFGFGFGGGGGGGGGGGGGGGGGGGGGFGGGGCFFGGFGGGGGGGGGGFGGGGGGGGGGGGGGGGGGGFGFGFGGFFGGGGGGGGGGGGGGGGEFGGGG?FGFFGGGGGFGGGFGGGGGGGGGGGCGGGGFGGGGGGGGGGFFGDFGFCFGFFGGG4CFGGFGGEDBFFFGFBGGD0<FFFE?9360:(>?FFBB?52<ABG9C?94)5<>7AAA?F?F91<<
@M06628:26:000000000-CRM2J:1:1101:16977:6497 1:N:0:126
TACGGAGGGGGTTAGCGTTGTTCGGAATTACTGGGCGTAAAGCGCGCGTAGGCGGACTATTAAGTGAGAGGTGAAATCCCAGGGCTCAACCCTGGAACTGCCTTTCATACTGGTAGTCTTGAGGTCGAGAGAGGTGAGTGGAATTCCGAGTGTAGAGGTGAAATTCGTAGATATTCGGAGGAACACCAGTGGCGAAGGCGGCGCACTGGCGCGATACTGACGCGGAGGGGCGAAAGCGTGGGGAGCAAACAGGATTAGATACCCAGGTAGTCCACGCCGTAA
+
GGGGGGGGGGGCFGGGGF@FGGGGGGGGGGGGGGGGGGGGGGGGGGDGGGGGGGGGGGGGGGGGGGGGGGGGGGGGGGGGGGGGGFGGGFECGGGGGBDFGGGCGGGGGGFFGFFGGDG9=CGG@FGGGGGGGGCFGGGGGGG9<CFFGG:C@CFFFGFCFCFE<+=>;FG9CC7:CFGEGEFFEC8FFCFGGGGCEGGGB>)9BG@GG<)<DG3D5*;F*:D)7;>D)953>CD97@)>B>9(9414915@16/)5<<A7A+:*.7,)58).<)41523::
@M06628:26:000000000-CRM2J:1:1101:25720:6509 1:N:0:126
TACGGAGGGGGTTAGCGTTATTCGGAATTACTGGGCGTAAAGCGCACGTAGGCGGATCAGAAAGTATAGGGTGAAATCCCAGGGCTCAACCCTGGAACTGCCTTATAAACTCCTGGTCTTGAGTTCGAGAGAGGTGAGTGGAATTCCAAGTGTAGAGGTGAAATTCGTAGATATTTGGAGGAACACCAGTGGCGAAGGCGGCTCACTGGCTCGATACTGACGCTGAGGTGCGAAAGTGTGGGGAGCAAACAGGATTAGATACCCTGGTATGCCACACCGTAA
+
GGGGGFGGGGGGGGGGGGG>GGGGGDGGGGGGGGGFGGGGGGGGGGGGGGGGGGGGGGGGGGGGGFGFGGGGGGGGGGGGGGGGGGGGGGGDGGGGGGGGGGCGGGGGGGGFGGGGGGGGGGG@EGDGGGGGGGGGGGGGGGGGGGGGGGGGGGGGGGGGFFEFGGGG4FCGGGGGGGFGGGGGGGGGGGGGGGDCEDGGFFGC=CFGGGF:DD<CDGGGGEDEF6>F:FF>E=59589?EF>:9(-.68).32/:222>:<<@F?3:).4)),.42.41<<
@M06628:26:000000000-CRM2J:1:1101:24940:6665 1:N:0:126
GACGAACCGTCCAAACGTTATTCGGTATCACTGGGCTTAAAGCGTGCGTAGGCGGCCTGGTAGGTGTGATGTGAAATCCCACAGCTCAACTGTGGAATTGCGTCGCAAACCACCAGGCTTGAGGAAGACAGGGGTGTTGGGAACTTATGGTGGAGCGGTGAAATGCGTTGATATCATAGGGAACACCGGTGGCGGAGGCGCAACACTGGGTCTTTTCTGACGCTGAGGCACGAAAGCTAGGGTAGCGAACGGGATTAGATACCCCGGTAGTCCTAGCCGTAA
+
GGGGGGGGGGGGGGGGGGGGGGGGGGGGGGGGGGGGGGGGGGGGGGGGGGGGGGGGGEGGGGGGGGGGGGGGGGGGGGGGGGGGGGGGGGGGFGGFGGGGFGGGGGGGGGGGGGGGGGGGGGGGGGGGGGGFEGGGGGGGGGGFD9:CGG<EGGGGGGGGGGGFCFGG3<DGGGGGGGGFGGGGGGGG5CGGD5ECGGGGFEGD@DFGGGFFGGF>CDFC>CGFF>FF@C@?GGD9B49?FFBB:219D>F:(8B(<?FFGFEGFFFFF(3:AB<9(878??
@M06628:26:000000000-CRM2J:1:1101:13990:6699 1:N:0:126
CACGTACTGTGCGAACGTTATTCGGAATCACTGGGCTTAAAGGGTACGTAGGCGGTTTACCAAGTCAGATGTGAAATGCCACAGCTCAACTGTGGCACTGCGTTTGAAACTGGTAGGCTAGAGTATTCCAGGGGTGTGCGGAACTTATGGTGGAGCGGTGAAATGCGTTGATATCATGAGGAACACCGGAGGCGAAGGCGGCACACTGGGGGATAACTGACGCTGAGGTACGAAAGCTAGGGTAGCGAACGGGATTAGATACCCCGGTAGTCCTAGCTGTAA
+
GGGGGGGGGGGGGGGGGGGGGGGGGGGGGGGGGGGGGGGGGGGGGGGGGGGGGGGGGGGGGGGGGGGGGGGGGGGGGGGGGGGGGGGGGGGGGGGGGGGGGGGGGGGGGGGGGGGGGGGGGGGGGGGGGGGGGGGGGGGGGDGGGGGGGGGGGGGGGGGGGGGGGGGGFGGGGGGGGGGCCFGGGGGGGDGGGGGGGGGGEFGGFGFGGGFFGGGGGGGCFGGFFFFFFGFFGCDFF=FFFFBBFFFFD0>B63@?B<46*5CFF0BB9?DFAB<FFFFFFF
@M06628:26:000000000-CRM2J:1:1101:15832:6704 1:N:0:126
TACGGAGGGTCCGAGCGTTATCCGGAATCATTGGGTTTAAAGGGTCCGTAGGTGGGCCTATAAGTCAGAGGTGAAAGTTTGTGGCTCAACCATAAAATTGCCTTGATACTGTAGGTCTTGAGTTATAGTGGAGTTGCCGGAACATGTGGTGTAGCGGTGAAATGCATAGATATCACATAGAACACCGATCGCGAAGGCAGGTGACTAACTATATACTGACACTGATGGACGAAAGCGTGGGGAGCGAACGGGATTAGATACCCCGTTAGTCCACGCCGTAAA
+
GGGGGGGGGGGGGGGGGGGGGGGGGGGGGGGGGGGGGGGGGGGGGGGGGGGGGGGGGGGGGGGGGGGGGGGGGGGGGGGGGGGGGGGGGGGGGGGGGGGGGGGGGGGGGGGGGGGGGGGGGFGGGGGGGGGGGGGGGFGGGGGGGGGGGGFGGGFGGGGGGGFGGGGGFGGGGGGGGGGGGGGGGGGGEEGGGGGGGGGGFFGGFGF6FGFFGGGGGFGGGGFFFFFFFGFFGGG?>DEF>B<0((7;DBFF:>FBFFB<C7FGD(866<AAB??BBFFFF?
@M06628:26:000000000-CRM2J:1:1101:13854:6705 1:N:0:126
TACGGAGGGTGCAAGCGTTATCCGGAATCACTGGGTTTAAAGGGTGCGTAGGCGGATAAATAAGTCAGGGGTGAAAGCTTTCAGCTTAACTGGAAAATTGCCTTTGAAACTGTCTATCTTGAATTATGTTGAGGTTAGCGGAATGTGACATGTAGCGGTGAAATGCATAGATATGTCATAGAACACCAATTGCGAAGGCAGCTAGCTAGGCATATATTGACGCTGAGGCACGAAAGCGTGGGGAGCGAACAGGATTAGATACCCTGGTAGTCCACGCCCTAA
+
GGGGGGGGGGGGGGGGGFGGGGGGGGGGGGGGGGGGGGGGGGGGGGGGGGGGGGGGGGGGGGGGGGGGGGGGGGGGGGGGGGGGGGGGGGGGGGGGGGGGGGGGGGGGGGGGGGGGGGGGGGGGGGGGGGGGGGGGGGGGGGGGGGGGGGGGGGGGGGGGGGGGGGGGFGGGGGGGGGGGGGGGGGGGGGGGGGGGGGGGFFGGFGFGGGFFGGGGFGFGGGGFFFFFFGFFGGGFFFEFFFFFFFFFGFFFFFFFFFFFGAFFFFFFFFFFFFFFBFF9FF
@M06628:26:000000000-CRM2J:1:1101:19778:6711 1:N:0:126
TACGGAGGGTGCAAGCGTTGTCCGGATTTATTGGGTTTAAAGGGCGCGTAGGCGGTCAATTAAGTCAGTGGTGAAATCCTACAGCTCAACTGTAGAACTGCCATTGATACTGGTTGACTTGAGTATAGACGAGGTAGGCGGAATTTATGGTGTAGCGGTGAAATGCATAGATACCATAAAGAACACCGATAGCGAAGGCAGCTTACTAGACTATAACTGACGCTGAGGCGCGAAAGCGTGGGGAGCGAACAGGATTAGATACCCTGGTAGTCCACGCCGTAA
+
GGGGGGGGGGGGGGGGGGGC,:EGGG7FGGCGGGGB,BFGGG9F,@FG@FGGGGGGGGGGGGGGA,EF@EFFGGGGGGGF?<EFFFGGGGC@5,CFG9F<FFDGG9C<@FFGGFGGGGG<FGFGDGGGDFEEGG<DCFCEGGGGGGEGFGGGFGFGGDGGGGGGGG?EFGGGGF:FGCF+EGGGGGGCEECGGGGGGGGC7@G*09B+C>B=G7>DFCFFGCD>)4>F3)8>GGGF0>:@D>F?FFF931BFB?6:?FFFGFC0*4FFFFF9<BF(3@34<<
@M06628:26:000000000-CRM2J:1:1101:18230:6711 1:N:0:126
TACGGGGGATGCAAGCGTTATCCGGAATGATTGGGCGTAAAGCGTCTGTAGGTGGCTTTCCAAGTCAACTGTCAAAAATCAGGGCTTAACCTTGAACCGGCAGTTGAAACTATAAAGCTTGAGTTAGGTAGGGGCAGAGGGAATTCCTAGTGTAGCGGTGAAATGCGTAGATATTAGGAAGAACACCAATCGCGAAAGCACTCTGCTGGGCCATGACTGACACTGAGAGACGAAAGCTAAGGGAGCGAATGGGATTAGATACCCCAGTAGTCTTAGCCGTAA
+
GGGGGGGGGGGGGGGGGGGGGGGGGGGGGGGGGGGGGGGGGGGGGGGGGGGGGGGGGGGGGGGGGGGGGGGGGGGGGGGGGGGGGGGGGGGGGGGGGGGGGGGDGGGGGGGGGGGGGGGGGGGGGGGGFGGGGGGGGGGGGGGGGGGGGGGGGGGGGGGGGGGFGFG;@GGGGGGGGGGGGGGFGGGGGGGGGGGGGGGGFFGGFGFGGGFFGGGGGGGGGGGFFFFFFGF?GGG>B7FFFBFBBFF>G>FF?<F?FFA)0<FG@254>F6A<<<ABF><FF
@M06628:26:000000000-CRM2J:1:1101:15225:6776 1:N:0:126
TACGGAGGGTCCGAGCGTTATCCGGAATCATTGGGTTTAAAGGGTCCGTAGGTGGGCCTATAAGTCAGAGGTGAAAGTTTGTGGCTCAACCATAAAATTGCCTTTGATACTGTAGGTCTTGAGTTATAGTGAAGTTGCCGGAACATGTGGTGTAGCGGTGAAATGCATAGATATCACATAGAACACCAATTGCGAAGGCAGGTGACTAACTATATACTGACACTGATGGACGAAAGCGTGGGGAGCGAACGGGATTAGATACCCCGGTAGTCCACGCCGTAA
+
GGGGGGGGGGGGGGGGGGGGGGGGGGGGGGGGGGGGGGGGGGGGGGGGGGGGGGGGGGGGGGGGGGGGGGGFGGGGGGGGGGGGGGGGGGGGGGGGGGGGGGGGGGGGGGGGGGGGGGGGGGGGGGGGGGGGGGGGGGGGGGGGGGGGGGGGGGGGGGGGGGGGGGGGFGGGGGGGGGGGGGGGGGGGGGGGGGGGGGGGFFGGFGF@EFFFGGGGGGFEFGGFFFFFFGFFGGGBFF>DEFFF>FF>G0:EFFF?DFFFGFGGFBFFFFFA>A7?FFFFBB
@M06628:26:000000000-CRM2J:1:1101:27343:6813 1:N:0:126
TACGGAGGGGGTTAGCGTTGTTCGGAATTACTGGGCGTAAAGCGCACGTAGGCGGATCAGAAAGTATAGGGTGAAATCCCAGGGCTCAACCCTGGAACTGCCTTATAAACTCCTGGTCTTGAGTTCGAGAGAGGTGAGTGGAATTCCAAGTGTAGAGGTGAAATTCGTAGATATTTGGAGGAACACCAGTGGCGAAGGCGGCTCACTGGCTCGATACTGACGCTGAGGTGCGAAAGTGTGGGGAGCAAACAGGATTAGATACCCTGGTAGTCCACACCGTAA
+
GGGGGGGGGGGGGGGGGGGGGGGGGGGGGGGGGGGGEGGGGGGGGGGGGGGGGGGGGGGGGGGGGGGGGGGGGGGGGGFFGGGGGGGGGGGGGGGGGGGGGGGGGGGGGGFGFGGGGGGGGGGGFGGGGGGGGGFGGGGGGGGGGGGGGGGECGGGGGGFGGGGGGGGFGGGGGGGGGGGGGGGGGGGGGGGGGGDGGGGFFCGFGFGGGFFGDFGGGGGGEGDBBFFFGF;GGD(6=BFF:B?F>?FG:@<?BFF?24:CAFEF?>:BB>DF>24:518<?
@M06628:26:000000000-CRM2J:1:1101:16752:6873 1:N:0:126
TACGGAGGGGGTTAGCGTTGTTCGGAATTACTGGGCGTAAAGCGTACGTAGGCGGATCAGAAAGTATGGGGTGAAATCCCAGGGCTCAACCCTGGAACTGCCTCATAAACTCCTGGTCTAGAGTTCGAGAGAGGTGAGTGGAATTCCGAGTGTAGAGGTGAAATTCGTAGATATTCGGAGGAACACCAGTGGCGAAGGCGGCTCACTGGCTCGATACTGACGCTGAGGTACGAAAGTGTGGGGAGCAAACAGGATTAGATACCCTGGTAGTCCACACCGTAA
+
GGGGGDGGGGGFCGGGGGGGGGGGGGGGGGGGGGGGGGGGGGGGGDGGFGGGGGGGGGGGDFGGF9EFGGGGGGGGGGGG8FGGGGGGGGGGGGGGGGGGGFGFGFGDGGGGGGGGGGGFGGGGGGGGGGGGGGGGGGGGFGGGGGGGCGGGGGGFGFGGGFFGGGGGAFGGGGFGGGGGGGGDGGEGGFGGGGGGGGGG3>)96DFGGG:FDDGFGG7+CEDE>6>FF444CFD>26@FB?F?6;FFFF@F61<677<2>>FF*4@:29<>4)42:57??B
@M06628:26:000000000-CRM2J:1:1101:16765:6885 1:N:0:126
TACGGAGGGGGTTAGCGTTGTTCGGAATTACTGGGCGTAAAGCGTACGTAGGCGGATCAGAAAGTATGGGGTGAAATCCCAGGGCTCAACCCTGGAACTGCCTCATAAACTCCTGGTCTAGAGTTCGAGAGAGGTGAGTGGAATTCCGAGTGTAGAGGTGAAATTCGTAGATATTCGGAGGAACACCAGTGGCGAAGGCGGCTCACTGGCTCGATACTGACGCTGAGGTACGAAAGTGTGGGGAGCAAACAGGATTAGATACCCTGGTAGTCCACACCGTAA
+
GGGGGGGGGGGGGGGGGGGGGGGGGGGGGGGGGGGGGGGGGGGGGGGGGGGGGGGGGGGGGGGGGCFGGGGGGGGGGGGGCFGGGGGGGGGGGGGGGGGGGGGGGGGGGGGGDGGGGGGGFEGGGGGGGGGGGGFGGGGGGGGGGGGFCGFGGGGGGGGGGGGGGGGGFGGGGGGGGFCEEGGGGFCFGGGGGCE<BEGGEFGGFGFGGGFFCDGGGGGGGGGBFFFFFGF?EGGFF=78B<>:B>?:GFFFFFFF?2>DGAG6=:F?A<26):?B?FF?FF
@M06628:26:000000000-CRM2J:1:1101:7020:7005 1:N:0:126
TACGGAGGGGGTTAGCGTTGTTCGGAATTACTGGGCGTAAAGCGTACGTAGGCGGATTGGAAAGTATGGGGTGAAATCCCAGGGCTCAACCCTGGAACTGCCCTGTAAACTATCAGTCTAGAGTTCGAGAGAGGTGAGTGGAATTCCAAGTGTAGAGGTGAAATTCGTAGATATTTGGAGGAACACCAGTGGCGAAGGCGGCTCACTGGCTCGATACTGACGCTGAGGTACGAAAGTGTGGGGAGCAAAAAGGATTAGATACCCTGGTAGTCCACACCGTAA
+
GGGGGFGGGGGGGGGGGGGGGGGGGEGGGGGGGGGGGGGGGGGGGGGGGGGGGGGEGGGGGGGGCFDGGGGGGDGGGFGGGGGGGGGGGGGGGGGGGGGGGGGGGGGGGGFFGGGGGGGGGGGGGGGGGGGFEGGGGGGGGGGGGGGGGGGGGGGDGGGGGGGGGGGGFGGGGGGGGGGGGGGGGGGGFGGGGGGGGGGGFFGGFGFGGGFFGDGGGGGGGGGFF>FFFC?:EGG;AFFFFFF:B;?BF(8@BFF2<?FAG<E?@8F04<AADABFFF>1??
@M06628:26:000000000-CRM2J:1:1101:8617:7070 1:N:0:126
TACGGAGGGTCCGAGCGTTATCCGGAATCATTGGGTTTAAAGGGTCCGTAGGTGGGCCTATAAGTCAGAGGTGAAAGTTTGTGGCTCAACCATAAAATTGCCTTTGATACTGTAGGTCTTGAGTTATAGTGGAGTTGCCGGAACATGTGGTGTAGCGGTGAAATGCATAGATATCACATAGAACACCGATCGCGAAGGCAGGTGACTAACTATATACTGACACTGATGGACGAAAGCGTGGGGAGCGAACGGGATTAGATACCCTGGTAGTCCACACCGTAA
+
GGGGGGGGGGGGGGGGGGGGGGGGGGGGGGGGGGGGGGGGGGGGGGGGGGGGGGGGGGGGGGGGGGGGGGGFGGGGGFGGGGGGGGGGGGGGGGGGGGGGGGGGGGGGGGGGGGGGGGGGGGGGGGGGGGGGGGGGGGGGGGGGGGGGGGGGGGGGGGGGGGGGGGGGFGFGGGGGGGGGGGGGGGGGGGEGGGGGGGGFAEGGFGFGGGFFGGGGGGGGGGGFFFFFFGF9EGGFBFFFFFFF>FFFGFFFFFF1??FFGFGGFFF?FFFFFFDFFFF6?B
@M06628:26:000000000-CRM2J:1:1101:23748:7096 1:N:0:126
TACGGAGGGGGTTAGCGTTGTTCGGAATTACTGGGCGTAAAGCGCACGTAGGCGGATTGGAAAGTAGGGGGTGAAATCCCAGGGCTCAACCCTGGAACTGCCTCTTAAACTAGCAGTCTAGAGTTCGAGAGAGGTGAGTGGAATTCCAAGTGTAGAGGTGAAATGCGTAGATATTTGGAGGAACACCCGTGGCGAAGGCGGCTCACTGGCTCGTTACTGACGCTGAGGTACGAAAGCGTGGGGAGCAAACAGGATTAGATACCCGGGTAGTCCACACCGTAA
+
GGGGGFGGG@FC7DFGGGG7BFFGGGGGGGGGGGGGGGGGGGGG+>FG<EFGGGG+@F<E,EEFG,FG:FGGEGGGFGGGEFGGGGFFGGG>,:@FG8,EFAFG,,@8DFGA=,>8@FFGGGGFF9C@CFGGEG,DCGGGGGG,@FGG9C?C@AF,<:5CGFFF+>C=BGGFGG7@CFG6EC7EFGG*:AEEDDCDED55:DDG6:B@FC5;D)99DGG+9EDBD;F)0*9:C*/4,)0;)41436(46:F@F?)-32).:2<<)-)-1(.4-.251:12-4
@M06628:26:000000000-CRM2J:1:1101:16872:7127 1:N:0:126
TACGGAGGGGGTTAGCGTTGTTCGGAATTACTGGGCGTAAAGCGCACGTAGGCGGACTAGAAAGTATGGGGTGAAATCCCAGGGCTCAACCCTGGAACTGCCTCATAAACTCCTAGTCTAGAGTTCGAGAGAGGTGAGTGGAATTCCGAGTGTAGAGGTGAAATTCGTAGATATTCGGAGGAACACCAGTGGCGAAGGCGGCTCACTGGCTCGATACTGACGCTGAGGTGCGAAAGTGTGGGGAGCAAACAGGATTAGATACCCTGGTAGTCCACACCGTAA
+
GGGGGFGGGGGGGGGGGGGGGGGGGGGGGGGGFGGGGGGGGGGGGGGGGGGGGGGGGGGGGGGGGGGGGGGGGGGGGGGGGGGGDGGGGGGGGGGGGGGGGGGGGGGGGGGGGGGGGGGGGGGGGGGGGGGGGGGGGGGGGGGGGGGGGGGGFGGGGGGGGGGGGGGGFGGGGGGGGCGGGGGGGGGGGGGGGGDDGGGGFFCGFGFGGGFFGGGGGGGGGGGD@FFFF3?>EGGFFFFFDFFBF;B?C6@54?@A7<BFGA@E@?FFFFFF<4?:?DB::?
@M06628:26:000000000-CRM2J:1:1101:16348:7138 1:N:0:126
TACGAAGGGGGCTAGCGTTGTTCGGAATTACTGGGCGTAAAGCGTACGTAGGCGGATTAGAAAGTTAGGGGTGAAATCCCAGGGCTCAACCCTGGAACTGCCTCTAAAACTCCTAATCTTGAGTTCGAGAGAGGTGAGTGGAATTCCGAGTGTAGAGGTGAAATTCGTAGATATTCGGAGGAACACCAGTGGCGAAGGCGGCTCACTGGCTCGATACTGACGCTGAGGTACGAAAGCGTGGGGAGCAAACAGGATTAGATACCCTGGTAGTCCACGCCGTAA
+
GGGGGGGGGGGGDGGGGGGGGGGGGGGGGGGGGGGGGGGGGGGGFGGGGGGGGGGGGGGGFCGGGGGGGGGGGGGGGGGGGGGGGGGGGGGGGGGGGGGGGGGFGGGGGGGGGGGGGGGGGGGGGGGGGGGGGGGGGGGGGGGGGGDGGGGGGCFFGFGGGGGGGGGGFGDFGGGGGGGGGGGGFGGGEGFGGGGGGGGGFFGGFGBG6CFFGGGGGGGGGGG3B;FFFGFFG=<107>D>9>:BFF0C<:?0:@A?FFFG<<A7:>FBF>B):,8179;??
@M06628:26:000000000-CRM2J:1:1101:18973:7142 1:N:0:126
TACGGAGGGGGTTAGCGTTGTTCGGATTTACTGGGCGTAAAGCGCACGTAGGCGGACTTTTAAGTTAGAGGTGAAATCCCAGGGCTCAACCCTGGAACTGCCTTTAATACTGGAAGTCTTGAGTTCGAGAGAGGTAAGTGGAATTCCGAGTGTAGAGGTGAAATTCGTAGATATTCGGAGGAACACCAGTGGCGAAGGCGGCTTACTGGCTCGATACTGACGCTGAGGTGCGAAAGTGTGGGGAGCAAACAGGATTAGATACCCTGGTAGTCCACACCGTAA
+
GGGGGGGGGGGCGGGGGGGGGGGGGGGGGGGGGGGGGGGGGGGGGGGGGGGGGGGGGGGGGGGGGGGGGGGGGGGGGGGGGGGGGGGGGGGGGGGGGFGGGGGGGGGGGGGGGGGGGGGGGGGGGGGGGFGGGGGGGGGGGGGGGGGGGGGGGGGGGGGGGGGGGGGGFGGGGGGGGFGGGGGGGGGGGGGGGGGGGGGGFFGG?FFFGGFFGGGGGGGGGGGFFFFFFFFFGGGFFF@FDFFFFFFFGFFFFFFABFAFGFGGFBFFFFBFFFDF?B>FB?
@M06628:26:000000000-CRM2J:1:1101:21396:7204 1:N:0:126
TACGGAGGGGGTTAGCGTTGTTCGGAATTACTGGGCGTAAAGCGCGCGTAGGCGGACTATTAAGTGAGAGGTGAAATCCCAGGGCTCAACCCTGGAACTGCCTTTCATACTGGTAGTCTTGAGGTCGAGAGAGGTGAGTGGAATTCCGAGTGTAGAGGTGAAACTCGTAGATATTCGGAGGAACACCAGTGGCGAAGGCGGCTCACTGGCTCGATACTGACGCTGAGGTGCGAAAGCGTGGGGAGCAAACAGGATTAGATACCCTGGTAGTCCACGCCGTAA
+
GGGGGGGGGGGGGGGGGGGGGGGGGGGGGGGGGGGGGGGGGGGGGGGGGGGGGGGGGGGGGGGGGGGGGGGGGGGGGGGGGGGGGGGGGGGGGGGGGGGGGGGGGGGGGGGGGGGGGGGGGGGGGGGGGGGGGGFGGGGGGGGGGGGGGGGGGGGGGGGGGGGGGGGGFGGGGGGGGGGGGGGGGGGGGGGGGGGGGGGGFFGGFGFGGGFFGGGGGGGGGGGFFFFFFGFBGGGFFFFFFFFFF>BFGFFFFFFF?FFFGAGCF:FFBF>FBAFFFFF9<?
@M06628:26:000000000-CRM2J:1:1101:4357:7277 1:N:0:126
TACGGAGGGGGTTAGCGTTGTTCGGAATTACTGGGCGTAAAGCGTACGTAGGCGGATCAGAAAGTATGGGGTGAAATCCCGGGGCTCAACCCCGGAACTGCCTCGTAAACTCCTGGTCTTGAGTTCGAGAGAGGTGAGTGGAATTCCGAGTGTAGAGGTGAAATTCGTAGATATTCGGAGGAACACCAGTGGCGAAGGCGGCTCACTGGCTCGATACTGACGCTGAGGTACGAAAGTGTGGGGAGCAAACAGGATCAGATACCCTGGTAGTCCACACCGTAA
+
GGGGGFGGGGGGGGGGGGGGGGGGGGGGGGGGGGGGGGGGGGGGGGGGGGGGGGGGGGGGGGGGGGGGGGGGGGGGGGGGGGGGGGGGGFGGGGGGGGGGGGGGGGGGGGGGGGGGGGGGGGGGGGGGGGGGGGGGFGGGGGGGGGGGGGGGGFGGGGGGGGECGGGGFGGGGGGGGGGGGGGGGGGGGGFGGGGGGGGGFFGGFGFGGGFFGDGGGGGGCCG>>1:FFGFFGGD(6BFF>:>(23:?D6);<FFFFFFAF<CF?<FFFBDB<BFF(>;164
@M06628:26:000000000-CRM2J:1:1101:22414:7295 1:N:0:126
TACGAAGGGGGCTAGCGTTGTTCGGAATTACTGGGCGTAAAGCGTACGTAGGCGGATTAGAAAGTTAGGGGTGAAATCCCAGGGCTCAACCCTGGAACTGCCTCTAAAACTCCTAATCTTGAGTTCGAGAGAGGTGAGTGGAATTCCGAGTGTAGAGGTGAAATTCGTAGATATTCGGAGGAACACCAGTGGCGAAGGCGGCTCACTGGCTCGATACTGACGCTGAGGTACGAAAGCGTGGGGAGCAAACAGGATTAGATACCCTGGTAGTCCACGCCGTAA
+
GGGGGGGGGGGGGGGGGGGGGGGGGGGGGGGGGGGGGGGGGGGGGGGGGGGGGGGGGGGGGGGGGGGGGGGGGGGGGGGGGGGGGGGGGGGGGGGGGGGGGGGGGGGGGGGGGGGGGGGGGGGGGGGGGGGGGGGGGGGGGGGGGGGGGGGGGGGGGGGGGCGGGGGGFGGGGGGGGF=GGGGGGGGGGGGFCCGGGDGGDB)9?GFGGG>699CCGGGGGEGFFFF@FGF?EGGB:EFFF;(,9>FF4:>:?FFFFF<4>ACF?<@BAABF<DB?(7;;F?
@M06628:26:000000000-CRM2J:1:1101:19234:7297 1:N:0:126
TACGGAGGGTGCAAGCGTTATCCGGAATCACTGGGTTTAAAGGGTGCGTAGGCGGTTAGTTAAGTCAGAGGTGAAAGCCCGGCGCTCAACGTCGGAATTGCCTTTGATACTGGCTAACTTGAATCAGGTTGAGGTGGGCGGAATGTGGCATGTAGCGGTGAAATGCATAGATATGCCATAGAACACCAATTGCGAAGGCAGCTCACTGGCCCTGCATTGACGCTGAGGCACGAAAGCGTGGGGAGCGAACAGGATTAGATACCCTGGTAGTCCACGCCCTAA
+
GGGGGGGGGGGG@FGGGGGG,9FGGGGGFGGGGGGC6FFGGGCFEGGGGGGGFGGCF@GEGCGGGGGGGGGGGGGGGGGGEGGGGGGGGGCFDFGGGFGGGAGFGGGGGGGGD<D>FFGCGGGG=,3FFFFGGG>:<F:CGGGG7FCBC,@FGGGGGGEEFGGGGG9FFGGGGG9:>CC?FGGGGGGGCGGGGGGGGGGG>DGDFGFGGGF>*9CFFFGGGCGFFFFF39>8EGGFFFFFFFFFFB;FD9DFFBFFFFFFGFGGF?FFABFF94,:6@(4??
@M06628:26:000000000-CRM2J:1:1101:3174:7473 1:N:0:126
TACGAAGGGGGCTAGCGTTGTTCGGAATTACTGGGCGTAAAGCGTACGTAGGCGGATTAGAAAGTTAGGGGTGAAATCCCAGGGCTCAACCCTGGAACTGCCTCTAAAACTCCTAATCTTGAGTTCGAGAGAGGTGAGTGGAATTCCGAGTGTAGAGGTGAAATTCGTAGATATTCGGAGGAACACCAGTGGCGAAGGCGGCTCACTGGCTCGATACTGACGCTGAGGTACGAAAGCGTGGGGAGCAAACAGGATTAGATACCCTGGTAGTCCACGCCGTAA
+
GGGGGGGGGGGGGGGGGGGGGGGGGGGGGGGGGGGGGGGGGGGGGGGGGGGGGGGGGGGGGGGGGGGGGGGGGGGGGGFGGGGGGGGGGGGGGGGGGGGGGGFGGGGGGGGFFGGGGGGGGGGGGFGGGDGGGGGGGGGGGGGGGGGGGGGGGGGGGGGGGGGGGGGGFGGGGGGGGGGGGGGGGGGGGGGGGGGGGGGGFFGGFGFGGGFFGCGGGGGGGGGBEFFFFGFFGCGFFFFFFFF<>B?BF65?<<?AFFF2>2<EF?FFFFFAFFBF;>9>BB
@M06628:26:000000000-CRM2J:1:1101:17470:7575 1:N:0:126
TACGGAGGGGGTTAGCGTTGTTCGGAATTACTGGGCGTAAAGCGTACGTAGGCGGATCAGAAAGTAGGGGGTGAAATCCCGAGGCTCAACCTCGGAACTGCCTCCTAAACTCCTGGTCTTGAGTTCGAGAGAGGTGAGTGGAATTCCAAGTGTAGAGGTGAAATTCGTAGATATTTGGAGGAACACCAGTGGCGAAGGCGGCTCACTGGCTCGATACTGACGCTGAGGTACGAAAGGGTGGGGAGCAAACAGGATTAGATACCCTGGTAGTCCCCACCGTAA
+
GGGGGGGGGGGGGGGGGGGGGGGGGGGGGGGGGGGGGGGGGGGGGGGGGGGGGGGGGGGGEGGGGGGGGGGGGGGGGGGGGGGGGGGGGGGGGGGGGGGGGGGGGGGGGGFGEGGGGGGFGGGGGGGGGFEFGG<FFGGFFGGGGGGGGGFGGGGGGGGGGGFGGFGGFF<C?CGFCFGGCFFGGGGGGGG?<EGGGEGGBFGGFG?G=7>@C37CDGC:6>D>B>F>67*3EGDB()0<>>>?;;FFC::FBBF>2)5:FAFC?:3449>A2)(,9:9:<?
@M06628:26:000000000-CRM2J:1:1101:11479:7586 1:N:0:126
TACGGAGGGGGTTAGCGTTGTTCGGAATTACTGGGCGTAAAGCGCACGTAGGCGGATCAGAAAGTATAGGGTGAAATCCCAGGGCTCAACCCTGGAACTGCCTTATAAACTCCTGGTCTTGAGTTCGAGAGAGGTGAGTGGAATTCCAAGTGTAGAGGTGAAATTCGTAGATATTTGGAGGAACACCAGTGGCGAAGGCGGCTCACTGGCTCGATACTGACGCTGAGGTGCGAAAGTGTGGGGAGCAAACAGGATTAGATACCCTGGTAGTCCACACCGTAA
+
GGGGGGGGGGGGGGGGGGGGGGGGGGGGGGGGGGGGGGGGGGGGGGGGGGGGGGGGGGGGFGGGGGGGGGGGGGGGGGGGGGGGGGGGGGGGGGGGGGGGGGGGGGGGGGGGGGGGGGGGGGGGGGGGGGGGGGFGGGGGGGGGGGGGGGGGGGGGGGGGGGGGGGGGFGGGGGGGGGGGGGGGGGGGGGGGGGGGGGGGFFGGFGFGGGFFGGGGGGGGGGGFFFFFFGFFGGG9B@BFF6;BFFFFGFFFFFFADFFFGAFF7?FFFFFFFF?7?FB<B?
@M06628:26:000000000-CRM2J:1:1101:4770:7609 1:N:0:126
TACGGAGGGTCCGAGCGTTATCCGGAATCATTGGGTTTAAAGGGTCCGTAGGTGGGCCTATAAGTCAGAGGTGAAAGTTTGTGGCTCAACCATAAAATTGCCTTTGATACTGTAGGTCTTGAGTTATAGTGAAGTTGCCGGAACATGTGGTGTAGCGGTGAAATGCATAGATATCACATAGAACACCAATTGCGAAGGCAGGTGACTAACTATATACTGACACTGATGGACGAAAGCGTGGGGAGCGAACGGGATTAGATACCCCGGTAGTCCACGCCGTAA
+
GGGGGGGGGGGGGGGGGGGGGGGGGGGGGGGGGGGGGGGGGGGGGGGGGGGGGGGGGGGGGGGGGGGGGGGGGGGGGGGGGGGGGGGGGGGGGGGGGGGGGGGGGGGGGGGGGGGGGGGGGGGGGGGGGGGGGGGGGGGGGGGGGGGGGGGGGGGGGGGGGGGGGGGGFGGGGGGGGGGGGGGGGGGGGGFGGGGDGGGGFFGGFGFGGGFFGGGGGGGGGGGFFFFFFGFFGGGFBFBFFFFFFFFFG>FFF?FBDBFFG>CC@BFFFFFFFFF?>@;6BF
@M06628:26:000000000-CRM2J:1:1101:5291:7642 1:N:0:126
TACGGAGGGGGTTAGCGTTGTTCGGAATTACTGGGCGTAAAGCGCACGTAGGCGGATTATTAAGTGAGGGGTGAAATCCCAGGGCTCAACCCTGGAACTGCCTCTCATACTGGTAGTCTTGAGTTCGAGAGAGGTGAGTGGAATTCCGAGTGTAGAGGTGAAATTCGTAGATATTCGGAGGAACACCAGTGGCGAAGGCGGCTCACTGGCTCGATACTGACGCTGAGGTGCGAAAGTGTGGGGAGCAAACAGGATTAGATACCCTGGTAGTCCACACCGTAA
+
GGGGGFGGGGGGGGGGGEGGGGGGGGGGGGGGGGGGGGGGGGGGGGGGGGGGGGGGGGGGGGGGGGGGGGGGGGGGGGGGGGGGGGGGGGGGGGGGGGGGGGGGGGGGGGGGGGGGGGGGGGGGGGGGGGGGGGGGGGGGGGGGGGGGGGGGGGGGGGGGGGGGGGGGFGGGGGGGGGGGGGGGGGGGGGGGGGGGGGGG>BGGFGFGGGFFGGGGGGGGGGGDFFFFF<F;=EDBFFFFFFFFF>FFG?FFFFFFFFFDGFFFF<FBBBD<DFFFFDF0::
@M06628:26:000000000-CRM2J:1:1101:15005:7643 1:N:0:126
TACGGAGGGTGCGAGCGTTAATCGGAATTACTGGGCGTAAAGGGTACGTAGGCGGCTTAATAAGTCAGATGTGAAATCCCCGGGCTTAACCTGGGAACTTCATTTGAAACTGTTTAGCTAGAGTGAGTGAGAGGTTAGTGGAATTCAAGGCGTAGCGGTGAAATGCGTAGAGGTCTTGAGGAACATCAGTGGCGAAGGCGACTAACTGGCACTACACTGACGCTGAGGTACGAAAGCGTGGGGAGCGAACAGGATTAGATACCCTGGTAGTCCACGCCCCAA
+
GGEGGFEEGGGGGEGGGFFGGGGCGGGFFGGGGGGGGGGGGG,CFFGGGGGGGEFGGGG9FDE?EFGGFFFGGCB<FDFGGGGGGGGGFEAFGGGGGGGGGFG9BFGFFGGGGGGCFDFGGGGEFFFFFFG;EG<@FAFF:BGGGGFFGGGGGGGGGGGEFFGGGGGG>DDDFGGGEEGGGGGGFGGFGGGGGEGGGCC:=BGGFGFG?FFFFGFFGGD?FEDEDB@FFGFFG*92:EFFFB9?FF>BD9BFF06.2<AAFDFGF?@BAADFFFFFF>;9?8
@M06628:26:000000000-CRM2J:1:1101:19745:7651 1:N:0:126
TACGGAGGGGGTTAGCGTTGTTCGGAATTACTGGGCGTAAAGCGTACGTAGGCGGATCAGAAAGTATGGGGTGAAATCCCGGGGCTCAACCCCGGAACTGCCTCGTAAACTCCTGGTCTTGAGTTCGAGAGAGGTGAGTGGAATTCCGAGTGTAGAGGTGAAATTCGTAGATATTCGGAGGAACACCAGTGGCGAAGGCGGCTCACTGGCTCGATACTGACGCTGAGGTACGAAAGTGTGGGGAGCAAACAGGATGAGATACCCTGGTAGTCCACACCGGAA
+
GGGGGGGGGGGGGGGGGGGGGGGGGGGGGGGGGGGGGGGGGGGGGGGGGGGGGGGGGGGGGGGGGGFGGGGGGGGGGGGGGGGGGGGGGGFGGGGGGGGGGGGGGGGGGGGGGGGGGGGGGGGGGGGGGDGGGGGGGGGGGGGGGFGGGGGGFGGGGGGGGGGGGGGGFGGGGGGGGGGGGGGGGGGGGGGGGGGGGGGGFFDGFGFGGGFFGGGGGGGGGGG)59FFFFFFGFGBFFFFF09?F>?BFFFF?FF(44<9DBG??:>4492)69?F?EF--4
@M06628:26:000000000-CRM2J:1:1101:10002:7673 1:N:0:126
TACGGAGGGTCCGAGCGTTATCCGGAATCATTGGGTTTAAAGGGTCCGTAGGTGGGCCTATAAGTCAGAGGTGAAAGTTTGTGGCTCAACCATAAAATTGCCTTTGATACTGTAGGTCTTGAGTTATAGTGAAGTTGCCGGAACATGTGGTGTAGCGGTGAAATGCATAGATATCACATAGAACACCAATTGCGAAGGCAGGTGACTAACTATATACTGACACTGATGGACGAAAGCGTGGGGAGCGAACGGGATTAGATACCCCGGTAGTCCACGCCGTAA
+
GGGGGGGGGGGGGGGGGGGGGGGGGGGGGGGGGGGGGGGGGGGGGGGGGGGGGGGGGGGGGGGGGGGGGGGGGGGGGGGGGGGGGGGGGGGGGGGGGGGGGGGGGGGGGGGGGFGGGGGGGGGGGGGGGGGGGGGGGGGGGGGGGGGGGGGGGGGGGGGGGGGGGGGGFGGGGGFGGGGGGFGGGGGGGGGGGGGGGGGGEFGCBGFGGGFFGGGGGGGGFFCFFFFFFGFFGGGF@>@D>>FFB>FFGFFFFBF?>2<BGFFG32049?FFB<BFFFF9:<
@M06628:26:000000000-CRM2J:1:1101:25516:7678 1:N:0:126
CACGAACCGTCCAAACGTTATTCGGTATCACTGGGCTTAAAGCGTACGTAGGCGGCCTGGAAGGTGAAGGGTGAAATCCCACGGCTCAACCGTGGAACTGCCTTTCAAACCACTAGGCTTGAGGAAGACAGGGGTGATGGGAACTTATGGTGGAGCGGTGAAATGCGTTGATATCATAGGGAACACCGGTGGCGAAAGCGCATCACTGGGTCTTTTCTGACGCTGAGGTACGAAAGCTAGGGTAGCGAACGGGATTAGATACCCCGGTAGTCCTAGCCGTAA
+
GGGGGGGGGGGGGGGGGGGGGGGGGGGGGGGGGGGGGGGGGGGGGGGGGGGGGGGGGGGGFGGGGGGGGGGGGGGGFGGGGGGGGGGGGGGGGGGGGGGGGGGGGGGGGGGGGGGGGGGGGGGGGGGGGGGGGGFGGGGGGGGGGGGGGGGGGFGGGGGGGGGGGGGGFGGGGGGGGGGGGGGGGGGGGGDEGGGGEGGGFEGGFGFGGGFFGGGGGGGGGGGFFFFFFGF?GGGF??@FFFFFF?>FGFFEFB.4>FFFGBGG337>9?DBAFFB:F>?B:
@M06628:26:000000000-CRM2J:1:1101:25989:7690 1:N:0:126
GACGAACCGTCCAAACGTTATTCGGTATCACTGGGCTTAAAGAGTTCGTAGGCGGTCGTGTAGGTCAGGTGTGAAATCCCACAGCTCAACTGTGGAACTGCGCTTGAAACCACACGACTTGAGGGAGATAGAGGTGAGCGGAACAGATGGTGGAGCGGTGAAATGCGTTGATATCATCTGGAACACCGGTGGCGAAAGCGGCTCACTGGATCTCTTCTGACGCTGAGGAACGAAAGCTAGGGTAGCGAACGGGATTAGATACCCCGGTAGTCCTAGCCGGAA
+
GGGGGGGGGGGGGGGGGGGGGGGGGGGGGGGGGGGGGGGGGGGGGGGGGGGGGGGFGGGGGGGGGGGGGGGGGGGGGGGGGGDGGGFGGGGGGGGGGCGGGGGGGGGGGGGGGGGGGGGGGGGGGGGGGGGGGGFFGGGEGGGGGGGGGGGGGFGGGGEDFGGGGGGGFGGGGG?CG?FGGFGFFGGGEEGGGCEGGGGC>B5D@GFGGFFF7>F7FFFGGDGFF>>F@FF?C5C>BF=FFFBBFFFFDFFFF6B:?FFFD<EFF9@B;B).426<(83(44
@M06628:26:000000000-CRM2J:1:1101:26261:7731 1:N:0:126
TACGGAGGGGGCTAGCGTTGTTCGGAATTACTGGGCGTAAAGCGCACGTAGGCGGATCAGTCAGTTAGAGGTGAAATCCCAGGGCTCAACCCTGGAACTGCCTTTAATACTGCTGGTCTAGAGATCATGAGAGGTGAGTGGAATTCCGAGTGTAGAGGTGAAATTCGTAGATATTCGGAGGAACACCAGTGGCGAAGGCGGCTCACTGGCATGATACTGACGCTGAGGTGCGAAAGCGTGGGGAGCAAACAGGATTAGATACCCTGGTAGTCCACGCCGTAA
+
GGGGGGGGGGGGGGGGGGGGGGGGGGGGGGGGGGGGGGGGGGGGGGGGGGGGGGGGGGGGGGGGFGGGGGGGGGGGGGGGGGGGGGGGGGGGGGGGGGGGGGGGGGGGGGGGGGGGGGGDGGGGGGGGGGGGGGGGGGGGGGGGGGGGGGGGGGGGGGGGGGGGGGGGFGGGGGGGGGGGGGGGGGGGG?EGGGGGGGGGFFDGFGFGGGFFGFGGGGGGDEGFB>FFFGFFGGG>FFFFFFFFFFFBC<FFB6@D?FFFFFFGF?F?22<AFF?BBF>9FF
@M06628:26:000000000-CRM2J:1:1101:12518:7773 1:N:0:126
TACGGAGGGGGTTAGCGTTGTTCGGAATTACTGGGCGTAAAGCGCACGTAGGCGGACTGGAAAGTATGGGGTGAAATCCCGGGGCTCAACCTCGGAACTGCCTCATAAACTATCAGTCTAGAGTTCGAGAGAGGTGAGTGGAATTCCGAGTGTAGAGGTGAAATTCGTAGATATTCGGAGGAACACCAGTGGCGAAGGCGGCTCACTGGCTCGATACTGACGCTGAGGTGCGAAAGTGTGGGGAGCAAACAGGATTAGATACCCTGGTAGTCCACACCGTAA
+
GGGGGGGGGGGGGGGGGGGGGGGGGGGGGGGGGGGGGGGGGGGGGGGGGGGGGGGGGGGGGGGGGGGGFGGGGGGGGDBDECFFGGGGGGFGGGGGEGGGGGGGGGFEGGGGGGGGGGGGGGGGGGGGGGGGGGGGGGGGGGGGGGDGGGGGGGGGGGGGGGGFGGGGFGGGGGG?CEEGDGGE>FGGFGCGGGGGGDCGFFGG?FFGD55?GGFFDGFGFCD>:>FF?3)4E=G>AF=FEFF6(9?:GBFF:8?22)6)2)<C*85?FBBF>>2>?B>B:?
@M06628:26:000000000-CRM2J:1:1101:11129:7804 1:N:0:126
TACGGAGGGGGTTAGCGTTGTTCGGAATTACTGGGCGTAAAGCGCGCGTAGGCGGATAGTAAGTTAGGGGTGAAATCCCGGGGCTCAACCCCGGAACTGCCTCTAATACTGCTAGTCTTGAGTTCGAGAGAGGTGAGTGGAATTCCGAGTGTAGAGGTGAAATTCGTAGATATTCGGAGGAACACCAGTGGCGAAGGCGACTCACTGGCTCGATACTGACGCTGAGGTGCGAAAGTGTGGGGAGCAAACAGGATTAGATACCCTGGGAGTCCACACCGTAAA
+
GGGGGGGGGGGGGGGGGGGGGGGGGGGGGGGGGGGGGGGGGGGGGGGGGGGGGGGGGGGGFFGFGGGGGGGGGGGGGGGGGGGGGGGGFGGGGGGGGGGGGFGGGGGGGGFGGGGGGGGGGGGGGGGGGGGGGGGGGGGGGGGGGGGGGCGGGFGGGGGFGGGFFGGGFGGGGGGGGDGGGGGGGGGGGGGGGGGGGGGGFFGGFGFGGGFFGGGGGGGGGGGFFFFFFGFBGGGFFFFFFFFB;?0:FFFFB?FFFFBBF??EF1)41::<<?(4:BB:?<
@M06628:26:000000000-CRM2J:1:1101:5916:7831 1:N:0:126
TACGGAGGGTCCGAGCGTTATCCGGAATTATTGGGTTTAAAGGGTCCGTAGGCGGGCGATTAAGTCAGTGGTGAAAGTCTGCAGCTCAACTGTAGAATTGCCTTTGATACTGGTCGTCTTGAGTTATGGTGAAGTTGGCGGAATATGTAGTGTAGCGGTGAAATGCATAGATATTACATAGAACACCGATTGCGAAGGCAGCTGACTAACCATATACTGACGCTGATGGACGAAAGCGTGGGGAGCGAACAGGATTAGATACCCTGGTAGTCCACGCCGTAA
+
GGGGGGGGGGGGGGGGGGGGGGGGGGGGGGGGGGGGGGFGGGGGGGGGGGGGGGGGGGGGGGGGGGGGGGGGGGGGGGGGGGGGGGGGGGGGGGGGGGGGGGGGGGGGGGGGGGGGGGGGGGGGGGGGGGGGGGGGGGGGGGGGGGGGGGGGGGGGGGGGGGGGGGGGFGGGGGGGGGGGGGGGGGGGGGGGGGGGGGGGFFGGFGFGGGFFGGGGGGGGGGGFFFFFFGFFGGGFFFFEFFFFFFFFGFFFFFFFFFFFGFGGFFFFBFFFFFFF9FBFFB
@M06628:26:000000000-CRM2J:1:1101:9463:7858 1:N:0:126
TACGGAGGGGGTTAGCGTTGTTCGGAATTACTGGGCGTAAAGCGTACGTAGGCGGATTGGAAAGTATGGGGTGAAATCCCAGGGCTCAACCCTGGAACTGCCCTGTAAACTATCAGTCTAGAGTTCGAGAGAGGTGAGTGGAATTCCAAGTGTAGAGGTGAAATTCGTAGATATTTGGAGGAACACCAGTGGCGAAGGCGGCTCACTGGCTCGATACTGACGCTGAGGTACGAAAGTGTGGGGAGTAAACAGGATTAGATACCCTGGTAGTCCACACCGTAA
+
GGGGGGGGGGGFCFGFGGCGGGGGGGGFGCFGGGGFE@EGGFGGEEFGGFGGFEEGEGGGGCGEEEGGGGGGGGGGGGFGGGGGGGGFFGGGGEFGGGGGGGGGGGGGGGGGFGGDGGFFGGGFFGGGGCGFEGFFGGGGGGGGGGGGGGGGGGGGGGGGGGGGGGGFFGDGGGFFG?FFGGGGGFGGGGGGG**CGDGGFDCDFGFGGG7:DDFGGGGFGGC>56<>@96(AEC9>BF=B:B?>-(6:2*7???<7B).2:CGF?5::><<ADB?1>><F?
@M06628:26:000000000-CRM2J:1:1101:23699:7881 1:N:0:126
TACGGAGGGGGTTAGCGTTGTTCGGAATTACTGGGCGTAAAGCATACGTAGGCGGACCGTAAAGTTGGGGGTGAAATCCCGGGGCTCAACCCCGGAACTGCCTCCAAAACTGCCGGTCTAGAGGTCGAGAGAGGTGAGTGGAATTCCGAGTGTAGAGGTGAAATTCGTAGATATTCGGAGGAACACCAGTGGCGAAGGCGGCTCACTGGCTCGATACTGACGCTGAGGTACGAAAGTGTGGGGAGCAAACAGGATTAGATACCCTGGTAGTCCACACCGTAA
+
GGGGGGGGGGGGGGGGGGGGGGGGGGGGGGGGGGGGGGGGGGG,EFGGGGGGGGGGGGGGGGGGGGGGGGGGGGGGGGGGGGGGGGGGGGG>FGGGGGFGGFGFGGGGGGGGGGGGGGGGGGGGFFGGGGGGGG<FFGGGGGGGGGGGGGFGGGGCGGGGGGGGGGGGFGGGGGFGGGGGGGGGGGGGGGGGGGGGGGGGFFCDFGFGGC>?<DFGGGGGGG3BB>FF?DFBCGGFB?@?D?0(4;??GFFFFF6A<?96::FGFBFFFFDF4<<(4B9??B
@M06628:26:000000000-CRM2J:1:1101:17808:7902 1:N:0:126
TACGGAGGGGGTTAGCGTTGTTCGGAATTACTGGGCGTAAAGCGTACGTAGGCGGATTAGTAAGTAGGGGGTGAAATCCCAGGGCTCAACCCTGGAACAGCCTCTTAAACTGCTAGTCTTGAGTTCGAGAGAGGTGAGTGGAATTCTAAGTGTAGAGGTGAAATTCGTAGATATTTGGAGGAACACCAGTGGCGAAGGCGGCTCACTGGCACGATACTGACGCTGAGGTACGAAAGTGTGGGGAGCACACAGGATTATAGACCCTGGTAGTCCACACCGTAA
+
GGGGG;CFGGG@@FGGGGGDGGGGGGGGAGGGGGGGGGGGGGCGG:FGGGG7FEG7@=5:5CFFGB<9+>FGEGGGGA35D,7FGG7FGG8+B==>>F,BF<=BFDCFFGF,,E>>>FGGGGGGG9*,,5>FGC7>FGG9EGGGGE,BC>FDGGGCGGGGGGG?;=CGFGGGGG7E7:CFGGG8FGGG5C9<3*1:C5*:@ED36:8E6*.**>5C5:797*9770>:?**-:/C1.=FF)0((3(,(9(85(.0-))6-:2<E;1>B24.)))4><.,832
@M06628:26:000000000-CRM2J:1:1101:22542:7904 1:N:0:126
TACGGAGGGTCCGAGCGTTATCCGGAATCATTGGGTTTAAAGGGTCCGTAGGTGGGCCTATAAGTCAGAGGTGAAAGTTTGTGGCTCAACCATAAAATTGCCTTTGATACTGTAGGTCTTGAGTTATAGTGAAGTTGCCGGAACATGTGGTGTAGCGGTGAAATGCATAGATATCACATAGAACACCAATTGCGAAGGCAGGTGACTAACTATATACTGACACTGATGGACGAAAGCGTGGGGAGCGAACGGGATTAGATACCCCGGTAGTCCACGCCGTAA
+
GGGGGGGGGGAGGGGGGEGEGFGGGGGG@FEFGGG@FGGGGG9F=FEFGGGG5CFE7<,9EFGGGGGGGGGGGGGGG?<<AEFFGGGGGGGDG<<FGGFFGGGCFGGGGGGF<,BD=FGCFGGGGFF=A7EG9FFFGCDCEGG7,>:EFCFGGGFGGGGGGGGGCF;FFGGGGGGGC7:79FGGGGDFFD7CGGGDGECC>5FFFF6>98+8CFCFFGGGGFFAFE+36CFFEEGFBEDFF>>B>>BFC>>EBF>BFBAFGBCFF;@>FFAA<4<:;F>FF?
@M06628:26:000000000-CRM2J:1:1101:26367:7909 1:N:0:126
TACGGAGGGGGTTAGCGTTGTTCGGAATTACTGGGCGTAAAGCGTACGTAGGCGGATTGGAAAGTAGGGGGTGAAATCCCAGGGCTCAACCCTGGAACTGCCTCCTAAACTATCAGTCTAGAGTTCGAGAGAGGTGAGTGGAATTCCAAGTGTAGAGGTGAAATTCGTAGATATTTGGAGGAACACCAGTGGCGAAGGCGGCTCACTGGCTCGATACTGACGCTGAGGTACGAAAGTGTGGGGAGCAAACAGGATTAGATACCCTGGTAGTCCACACCGTAA
+
GGGGGGGFEGGGGGGGGGGGGGGGGGGGGGGGGGGGGGGGGGGGGGGGGGGGGGGGGGGGGGGFGGGGGGGGGGGGGGGGGGGGGGGGGGGGGGGCFCGGGGGGGGGGGGGGGGGGGGGGGGGGGGFFGGGGGGGGGGGGGGGGGGGGGGGGGFFGGGFFG@FGGGGGFGGGGGGGGGGGGGGGGGGGGGGGGGGDGGGGD>D:?GFGGFFFGGGGGGGGGGGB3>FFFDFBGGGFAFFFFBB6>7<0<:>;?().<?DFGAFDFFF7BFFFAABF<FB:(4
@M06628:26:000000000-CRM2J:1:1101:14234:7910 1:N:0:126
TACGGAGGGGGTTAGCGTTGTTCGGAATTACTGGGCGTAAAGCGTACGTAGGCGGATTGGAAAGTATGGGGTGAAATCCCAGGGCTCAACCCTGGAACTGCCCTGTAAACTATCAGTCTAGAGTTCGAGAGAGGTGAGTGGAATTCCAAGTGTAGAGGTGAAATTCGTAGATATTTGGAGGAACACCAGTGGCGAAGGCGGCTCACTGGCTCGATACTGACGCTGAGGTACGAAAGTGTGGGGAGCAAACAGGATTAGATACCCTGGTAGTCCACACCGTAA
+
GGGGGGGGGGGGGGGGGGGGGGGGGGGGGGGGGGGGGGGGGGGGGGGGGGGGGGGGGGGGGGGGGCEGGGGGGGGGGGGGGGGGGGGGGGGGGGGGGGGGGGGGGGGGGGGGGGGGGGGGGGGGGGGGGGGGGGGGGGGGGGGGGGGGGGGGFGGGGGGGGCFGGGGGFGGGGGGGGGGGGGGGGGGGGGGGGGGGGGGGFBDDFGFFGGFFGGGGGF77DECEE;FFF64:EFG9A=@FE<>FFFFFGFFFFFFAB?BFGAFGF?FFFFAFBA?7?D>(14
@M06628:26:000000000-CRM2J:1:1101:12773:7974 1:N:0:126
TACGGAGGGGACTAGCGTTGTTCGGAATTACTGGGCGTAAAGCGCACGTAGGCGGACCGAAAAGTTGGAGGTGAAATCCCAGGGCTCAACCTTGGAACTGCCTTCAAAACTGCCGGTCTAGAGTTCGAGAGAGGTGAGTGGAATTCCGAGTGTAGAGGTGAAATTCGTAGATATTCGGAGGAACACCAGTGGCGAAGGCGGCTCACTGGCTCGATACTGACGCTGAGGTGCGAAAGCGTGGGGAGCAAACAGGATTAGATACCCTGGTAGTCCACGCCGTAA
+
GGGGGGGGGGGGGGGGGGGGGGGGGGGGGGGGGGGGGGGGGGGGGGGGGGGGGGGGGGGGGGGGGGGGGGGGGGGGGGGGGGGGGGGGGGGGGGGGGGGGGGGGGGGGGGGGFGGGGGGGGGGGGGGGGGGGGGGGGGGGGGGGGGGGGGGGGGGGGGGGGGGGGGGGFGGGGGGGGDEGGGGGGGGGGGGGGGGGGGGGFFGGFGFGGGFFGGGGGGGGGGGFFFFFFGFFGGGF:>:>BBFFF>B0><FF<?FA?FFDFFEGF?FFFF<A<9?FFFFBF?
@M06628:26:000000000-CRM2J:1:1101:23122:8026 1:N:0:126
TACGGAGGGAGCTAGCGTTGTTCGGAATTACTGGGCGTAAAGAGAACGTAGGCGGCTTTTCAAGTCAGGGGTGAAATCCCGGGGCTCAACCCCGGAACTGCCCTTGAAACTGGATGGCTAGAATCCTGGAGAGGTTAGTGGAATTCCGAGTGTAGAGGTGAAATTCGTAGATATTCGGAAGAACACCAGTGGCGAAGGCGACTGACTGGACAGGTATTGACGCTGAGGTTCGAAAGCGTGGGGAGCAAACAGGATTAGATACCCTGGTAGTCCACGCCGTAA
+
GGGGGGGGGGGGGGGGGGGGGGGGGGGGGGGGGGGGGGGGGGGGGGGGGGGGGGGGGGGGGGGGGGGGGGGGGGGGGGGGGGGGGGGGGGGDGGGGGGGGGGGGGGGGGGGGGGGGGGGGGGGGGGGGGGGGGGGGGGGGGGGGGGGGGGCGGGGGGGGGGGGGGGGGFGGGGGGGGGGGGGGGGGGGGGGGG5EDGDGGFFGGFGFGGGF:DGGGFFGFGGGFB>FFFCF9CFG><DBDDF>8BB?FG<>;:?FB?3A406C6F<)554>DBA<39FF918
@M06628:26:000000000-CRM2J:1:1101:23491:8094 1:N:0:126
GACGGAGGATGCAAGTGTTATCCGGAATCACTGGGCGTAAAGCGTCTGTAGGTGGCTCGATAAGTCAACTGTTAAATCTTGAAGCTTAACTTCGAATCGCAGTCGAAACTATCGGACTAGAGTATAGTAGAGGTAAAGGGAATTTCCAGTGGAGCGGTGAAATGCGTAGAGATTGGAAAGAACACCGATGGCGAAGGCACTTTACTGGGCTATTACTGACACTCAGAGACGAAAGCTAGGGTAGCAAATGGGATTAGATACCCCAGTAGTCCTAGCCGTAAA
+
GGGGGGGGGGGGGGGGGGGGGGGGGGGGGGGGGGGGGGGGGGGGGGGGGGGGGGGGGGGGGGGGGGGGGGGGGGGGGGGGGFGGGGGGGGGGGGGGGGGGGGGGGGGGGGGGGGGGGGGGFGFGGGGGGGGGGGGGGGGGGGGGGGGGGGGGGGGGGGGGGFGGGGGGFGGGGGFCGGGGGGGGGGGGGGEGGGGGEFGGFFGGFGFFGGFFGGGGGGGGGGGFFFFFFFFFGGG?FFFFF:::BA>:CAFFFF@?BFFFFFGGE:6A9<<AAFBF<B??:?
@M06628:26:000000000-CRM2J:1:1101:22255:8153 1:N:0:126
TACGAAGGGGGCTAGCGTTGTTCGGAATTACTGGGCGTAAAGCGTACGTAGGCGGATTAGAAAGTTAGGGGTGAAATCCCAGGGCTCAACCCTGGAACTGCCTCTAAAACTCCTAATCTTGAGTTCGAGAGAGGTGAGTGGAATTCCGAGTGTAGAGGTGAAATTCGTAGATATTCGGAGGAACACCAGGGGCGAAGGCGGCTCACTGTCTCGATACTGACGCTGAGGTACGAAAGCGTGGGGATCAAACAGGATTACATCCCCTTGTAGTCCACGGCGTCA
+
GGGGGGGGGGGGGGGGGGGGGGGGGDGGGGGGGFGGGGGGGGGGGGGGGGGGGGGEGGGDFFGGGFGGGGGGGGGCFFEGGGCFCGDFGGFGGGGGGGGGGFDGEFGGFGGCFFGGEF,FEF@FGAFGGGGGGGGGGGGGGGGGGFFB>5@>BEGCGE?@FCBE;AFGFGGGGFGG6C5EEEFGGGGG5*=53EC)8?EC5DDC=C?F+:FFGGCC)27CDCD:)(050CF<55C(2577)76?1(457>FFF?6-))).*(*20(8.4))-6)5((.,-(-
@M06628:26:000000000-CRM2J:1:1101:5631:8227 1:N:0:126
TACGGAGGATCCAAGCGTTATCCGGAATCATTGGGTTTAAAGGGTCCGTAGGTGGATAATTAAGTCAGAGGTGAAAGTTTGCGGCTCAACCGTAAAATTGCCTTTGATACTGGTTATCTTGAATCATTGTGAAGTGGTTAGAATATGTAGTGTAGCGGTGAAATGCATAGATATTACATAGAATACCAATTGCGAAGGCAGATCACTAACAATGTATTGACACTGATGGACGAAAGCGTGGGGAGCGAACGGGATTAGATACCCCGGTAGTCCACGCCGTAA
+
GGGGGGGGGGGGGGGGGFGGGGGGGGGGGGGGGGGGGGGGGGGGGGGGGGGGGGGGGGGGGGGGGGGGGGGGGFGGGGGGGGGGGGGGGGGGGGGGAEGGGGGGGGGGGGGGGGGGGGGGGGGGGGGGGGGGGGGGGGGGGGGGGGGGGGGGGGGGGGGGGGGGGGGGFGGGGGGGGFGFGGGGGGGGGGGGGGGGEGGGFFGGFGFGGGFFGGGGGGGGGGGFFEFFFGFFGGG@F3):AFF06>BBG9BFFBF?FDBDG<FGF6B;9?BAAA??BFF><?
@M06628:26:000000000-CRM2J:1:1101:5641:8245 1:N:0:126
TACGGAGGATCCAAGCGTTATCCGGAATCATTGGGTTTAAAGGGTCCGTAGGTGGATAATTAAGTCAGAGGTGAAAGTTTGCGGCTCAACCGTAAAATTGCCTTTGATACTGGTTATCTTGAATCATTGTGAAGTGGTTAGAATATGTAGTGTAGCGGTGAAATGCATAGATATTACATAGAATACCAATTGCGAAGGCAGATCACTAACAATGTATTGACACTGATGGACGAAAGCGTGGGGAGCGAACGGGATTAGATACCCCGGTAGTCCACGCCGTAA
+
GGGGGGGGGGGGGGGGGGGGGGGGGGGGGGGGGGGGGGGGGGGGGGGGGGGGGGGGGGGGGGGGGGGGGGGGGGGGGGGGGGGGGGGGGGGGGGGGGGGGGGGGGGGGGGGGGGGGGGGGGGGGGGGGGGGGGGFGGFFFGGGGGGGGGGGGGGGGGGGGGGGGGGGGFGGGGGGGGGGGGGGGGGGGGGGGGGGGGGGGFFGGFGFGFGFFGGGGGGGGGGGFFFAFFGFFGGGFFF>DFFFDBFFFGFFFFBEFFFF<FAGGFFFFFFAB4<<<>F>02:
@M06628:26:000000000-CRM2J:1:1101:18892:8313 1:N:0:126
TACGGAGGGTGCAAGCGTTGTTCGGATTTACTGGGCGTAAAGCGCGCGCAGGCGGACTAGCAAGTCAGATGTGAAATCCCGGGGCTCAACCCCGGAACTGCGTCTGAAACTGTTAGTCTTGAGTCTCATAGGGGGTAGGGGAATTTCACGTGTAGGGGTAAAATCCGTAGAGATGTGAAGGAACACCTGTGGCGAAGGCGCCTACCTGGATGAGTACTGACGCTGAGGCGCGAAAGCGTGGGGAGCAAACAGGATTAGATACCCTGGTAGTCCACGCCGTAA
+
GGGGGGGGGGGGGGGGGGGGGGGGGGGGGGGGGGGGGGGGGGGGGGGGGGGGGGGGGGGGGGGGGGGGGGGGGGGGGGGGGGGGGGGGGGGGGGGGGGGGGGGGGGGGGGGGGGGGGGGGGGGGGGGGGGGGGGGEGGGGGGGGGGGGGGGGGGGGGGGGGGGGGGGGFGDGGGGGGGGGGGGGGGGGGGGFGGGDGGGGFEGGFGFGGGFFGGGFGGGGGGGFFFFFFGFFGGGF7>:BEFFFFBFF:14?6?FA??<<FAFGF?F?ABFFFD?:;FBFFF
@M06628:26:000000000-CRM2J:1:1101:6808:8406 1:N:0:126
CACGAACCGTCCAAACGTTATTCGGAATTATTGGGCTTAAAGGGTGCGTAGGCGGCGCTATAAGTCAGGTGTGAAATCCCTCAGCTCAACTGAGGAACTGCGCTTGATACTGTAGTGCTTGAGGGAGACAGAGGTGAGCGGAACTGATGGTGGAGCGGTGAAATGCGTTGATATCATCAGGAACACCGGTGGCGAAAGCGGCTCACTGGGTCTCTTCTGACGCTGAGGCACGAAAGCTAGGGTAGCGAACGGGATTAGATACCCCGGTAGTCCTAGCCGTAA
+
GGGGGGGGGGGGGGGGGGGGGGGGGGGGGGGGGGGGGGGGGGCGGGGGGGGGGGGGGGGGGGGGGGGGGGGGGGGGGGGGGGGGGGGGGGGGGGGGGGGGGGGGGGGGGGGGGGGGGGGGGGGGGGGGGGGGGGGGGGFGGGGGGGGGGFGGGGGGGGGGGGGGFGGGFGGGGGGGFFGGGGGGGGGGEEGGGGGGEEGGDFDGFGFGGGFFGGGGGGGGGGGFFFFFF3:<GGGBFFFF@?:>??FBGFFEF<FFFFFAD2@?F>@>FBFAFFB<?@>?BB
@M06628:26:000000000-CRM2J:1:1101:13454:8458 1:N:0:126
TACGAAGGTCCCGAGCGTTGTTCGGAATCACTGGGCGTAAAGGGAGCGTAGGCGGCGCGGTAAGTCAGATGTGAAATCCCGGGGCTCAACCCCGGAACTGCATCCGATACTGCCGTGCTAGAGTAATGGAGGGGTAGCTGGAATTCTCGGTGTAGCAGTGAAATGCGTAGATATCGAGAGGAACACTCGTGGCGAAGGCGAGCTACTGGACATTTACTGACGCTGAGGCTCGAAGGCTAGGGTAGCGAAAGGGATTAGATACCCCTGTAGTCCTAGCAGTAA
+
GGGGGGGGGGGGGGGGGGGGGGGGGGGGGGGGGGGGGGGEGGGGGGGGGGGGGGGGGGGGGGGGGGGGGGGGGGGGGGGGGGGGGGGGGGGGGGGGGGGGGGGGGGGGGGGGGGGGGGGGGGGGGGGGGGGGGGGGGGGGGGGGGGGGGGGGGGGGGGGGGGGGGGGGFGGGGGGGGGGGDGGGGGGGGGGGGGGDGGGGFFGG?FFGGGFFGGGGG=CEGGGE30FFF4<>GGDF:@F@<?7>:7>9D9BF:?@B?2><CAFGFBF?A<5<>A)4:=<4>A
@M06628:26:000000000-CRM2J:1:1101:14942:8471 1:N:0:126
TACGGAGGGGGTTAGCGTTGTTCGGAATTACTGGGCGTAAAGCGCACGTAGGCGGATCAGAAAGTAAGGGGTGAAATCCCAGGGCTCAACCCTGGAACTGCCTCTTAAACTCCTGGTCTTGAGTTCGAGAGAGGTGAGTGGAATTCCGAGTGTAGAGGTGAAATTCGTAGATATTCGGAGGAACACCAGTGGCGAAGGCGGCTCACTGGCTCGATACTGACGCTGAGGTGCGAAAGTGTGGGGAGCAAACAGGATTAGATACCCTGGTAGTCCACACCGTAA
+
GGGGGFGGGGGGGGGGGGGGGGGGGGGGGGGGGGGGGGGGGGGGGGGGGGGGGGGGGGGGGGGGFGGGGGGGGGGGGGGGGGGGGGGGGGGGGGGGGGGGGGGGGGGGGGGGGGGGGGGGGGGGGGGGGGGGGGGGGGGGGGGGGGGGGGFFGGGGGGGGGGGGGGGGFGGGGGGGGGGGGGGGGGDFFGGGGGGGGGGGFFGGFGFGGGFFGDGFGGGFGGGFEFFFFGF;GGGFBFFFFFFFFFFFD:FFFBFFF?ADFFFFFFFFADFFFFFFBFF(4:
@M06628:26:000000000-CRM2J:1:1101:8931:8471 1:N:0:126
TACGGAGGGGGTTAGCGTTGTTCGGAATTACTGGGCGTAAAGCGTACGTAGGCGGATTAGTCAGTCAGAGGTGAAATCCCAGGGCTCAACCCTGGAACTGCCTTTGATACTGCTAGTCTTGAGTTCGAGAGAGGTGAGTGGAATTCCGAGTGTAGAGGTGAAATTCGTAGATATTCGGAGGAACACCAGTGGCGAAGGCGGCTCACTGGCTCGATACTGACGCTGAGGTACGAAAGTGTGGGGAGCAAACAGGATTAGATACCCTGGTAGTCCACACCGTAA
+
GGGGGGGGGGGGGGGGGGGGGGGGGGGGGGGGGGGGGGGGGGGGGGGGGGGGGGGGGGGGGGGGGGGGGGGGGGGGGGGGGGGGGGGGGGGGGGGGGGGGGGGGGFGGGGGGGGGGGGGGGGGGGGGGGGGGGGGGGGGGGGGGGGGGGGGGGGGGGGGGGGGGGGGGFGGGGGGGGGGGGGGGGGGGGGGGGGGGGGGGFFGGFGFGEGFFGGGGGGGFGGGFFBFFFFFFGGGFFFFFFFFBFBBFGFFFFBFF>BFBFBGGFFFFFF<BFAFFFFF??B
@M06628:26:000000000-CRM2J:1:1101:5048:8543 1:N:0:126
TACGGAGGATCCAAGCGTTATCCGGAATCATTGGGTTTAAAGGGTCCGTAGGTGGATAATTAAGTCAGAGGTGAAATCCTGCAGCTCAACTGTAGAATTGCCTTTGAAACTGGTTATCTTGAATTATTGTGAAGTGGTTAGAATATGTAGTGTAGCGGTGATATGCATAGATATTACATAGAATACCAATTGCGAAGGCAGATCACTAACAATATATTGACACTGATGGACGAAAGCGTGGGGAGCGAACAGGATTAGATACCCTGGTAGTCCACGCCGTAA
+
GGGGGGGGGGGGGGGGGGGGGGGGGGGGGGGGGGGGGGGGGGGGGGGGGGGGFGGGGGGGGGGGGGGGGGGGGGGGGGGGGGGGGGGGGGGGGGGGGGGGGGGGGGGGGGGGGGGGGGGGGGGGGGGGGGGGGGGGGGGGGGGGGGGGGGGGGGGGGGGGGGGGGGGGFGGGGGGGGFGGGGGGGGGFFGGGGGGGGGGGDFGGFGFGGGFFGGGGGGGGGGGFFFFFFGFFGGGFFFFFFFFFFFFFGFFFFFFF?BFFGFFFFFFBBFFFFFB?;FFBF?
@M06628:26:000000000-CRM2J:1:1101:12547:8616 1:N:0:126
TACGGAGGGTCCGAGCGTTATCCGGAATTATTGGGTTTAAAGGGTCCGTAGGCGGGCCGATAAGTCAGGGGTGAAAGTCTGCCGCTCAACGGTAGAACTGCCTTTGATACTGTCGGTCTTGAGTTATAGTGAAGTTGCCGGAATATGTAGTGTAGCGGTGAAATGCATAGATATTACATAGAACACCGATTGCGAAGGCAGGTGACTAACTATATACTGACGCTGATGGACGAAAGCGTGGGGAGCGAACAGGATTAGATACCCTGGTAGTCCACGCCGTAA
+
GGGGGGGGGGGGGGGGGGGGGGGGGGGGGGGGGGGGGGGGGGGGGGGGGGGGGGGGGGGGGGGGGGGGGGGGGGGGGFGGGGGGGGGGGGGGGGGGGGGGGGGGGGGGGGGGGGGGGGGGGGGGGGGGGGGGGGGGGGGGGGGGGGGGGGGGGGGGGGGGGGGGGGGGFGGGGGGGGGGGGGGGGGGGGGGGGGGGGGGGFFGGFGFGGGFFGGGGGGGGGGGFFFFFFGFFGGGFBFEFEF>BFFFFGFFFFFFFF?FFGFGGFBFFBF2>4>?FFFFF??
@M06628:26:000000000-CRM2J:1:1101:26918:8626 1:N:0:126
TACGGAGGGGGTTAGCGTTGTTCGGAATTACTGGGCGTAAAGCGCGCGTAGGCGGACTATTAAGTGAGAGGTGAAATCCCAGGGCTCAACCCTGGAACTGCCTTTCATACTGGTAGTCTTGAGGTCGAGAGAGGTGAGTGGAATTCCGAGTGTAGAGGTGAAATTCGTAGATATTCGGAGGAACACCAGTGGCGAAGGCGGCTCACTGGCTCGATACTGACGCTGAGGTGCGAAAGCGTGGGGAGCAAACAGGATTAGATACCCTGGTAGTCCACGCCGTAA
+
GGGGGGGGGGGGGGGGGGGGGGGGGGGGGGGGGGGGGGGGGGGGGGGGGGGGGGGGGGGGGGGGGDFGGGGGGGGGGGGGGGGGGGGGGGGGGGGGGGGGGGGGGGGGGGGGGGGGGGGGGGGGGGGDGFGGGGGGGGGGGGGGGGGGDEGGGGGGGGGGGFGGFGGGFGGGGGGGGGGGGGGGGGGGGGEGGGGGGGGGFFGGFFFGGG)<DCFGDGGCGGGFFFFFFGF>GEG>?FEF:>F01(31>0<F?FF<<?AAC9@CFBF?99-.6).205096:
@M06628:26:000000000-CRM2J:1:1101:26954:8657 1:N:0:126
TACGGAGGGTGCAAGCGTTATCCGGAATCATTGGGTTTAAAGGGTCCGCAGGCGGTCAATTAAGTCAGAGGTGAAATACCGTCGCTCAACGACGGAACTGCCTTTGATACTGGTTGACTTGAGTCATATGGAAGTAGATAGAATGTGTAGTGTAGCGGTGAAATGCATAGATATTACACAGAGTACCGATTGCGAAGGCAGTCTACTACGTATGTACTGACGCTCATGGACGAAAGCGTGGGGAGCGAACAGGATTAGATACCCTGGTAGTCCACGCCGTAA
+
GGGCGE@CEGGGGGGGGGGGGGFGGDGGG<EFGGGGGGGGGGGGGGGGGGGGGGGGGGGGFGGGGGGFCGGG@<EFGFGGGGGGGGGGGGGGGGGGGGGGGGGGGGGGGGEDGGGGGFGGGGGGGGGFGFDCCFGGGGGFEFGEFCFGGGGFGGGGGGGCFFGGGG9CFGGGGGGGCCGF,@:CGGGGGGCFFGGCEGF63=DFFGFGGCFFCCGFGGGD6CDEB94869:>GCDFF@0))-(4(9>>GFB?F?46><AFG<AF=?54<A)4<A>F6:9202
@M06628:26:000000000-CRM2J:1:1101:22132:8671 1:N:0:126
TACGGAGGGGGTTAGCGTTGTTCGGAATTACTGGGCGTAAAGCGTACGTAGGCGGATTGGAAAGTATGGGGTGAAATCCCAGGGCTCAACCCTGGAACTGCCCTGTAAACTATCAGTCTAGAGTTCGAGAGAGGTGAGTGGAATTCCAAGTGTAGAGGTGAAATTCGTAGATATTTGGAGGAACACCAGTGGCGAAGGCGGCTCACTGGCTCGATACTGACGCTGAGGTACGAAAGTGTGGGGAGCAAACAGGATTAGATACCCTGGTAGTCCACACCGTAA
+
GGGGGCFGGGGGGGGGGGGGGGGGGGGGGGGGGGGGGGGGGGGGGGGGGGGGGGGEGGGGGGGGGGGGGGGGGGGGGGGGGGGGGGGGGGGGGGGGGGGGGGGGGGGGGGGGGFDFGGGDGGGGGGGFFGGGGGGFGGGGGGGGGGGFGGGGGGGFGGGGGGGGGGGGFGGGGGFGGCFGGGGGGGDFGGGGGGG:EGCGEB3CFGFGGG>@5CGGGGFGGCGFFFFFFGFFGFGFFF4FEBB49>?B43)?<?F433<AGFGFF?F7>ABFB<27?DF::?
@M06628:26:000000000-CRM2J:1:1101:28495:8726 1:N:0:126
TACGGAGGGAGCTAGCGTTGTTCGGAATTACTGGGCGTAAAGCGCGCGTAGGCGGCCATTCAAGTCAGAGGTGAAAGCCCGGGGCTCAACTCCGGAACTGCCTTTGAAACTAGATGGCTAGAATATGGGAGAGGTGAGTGGAATTCCGAGTGTAGAGGTGAAATTCGTAGATATTCGGAAGAACACCAGTGGCGAAGGCGACTCACTGGACCATTATTGACGCTGAGGTGCGAAAGCGTGGGGAGCAAACAGGATTAGATACCCTGGTAGTCCACGCCGTAA
+
GGGGGGGGGGGGGGGGGGGGGGGGGGGGGGGGGGGGGDEGGGGGGGGGGGGGGGGGGDGGGGGGGGGGFGGGGGGGGGGGGGGGGGGGGGGCCFGGGGGGGGGGGGGGGGGGGGGGGGGGGGGGGECCGGGGGGFGGGGFGGFGGFGGGGGGFEGGGGGGGGGGGGGGFGGGGGGFGGGGGGFGFGEGGGGGGGGDCEGGFFGGFGFGG7FFGDCFFGGGGGGFF>FF7361CGGB?E>DFFFFFFFBG0>?:?F)5<AFGAFF?7FFFBFFFA7?>349?B
@M06628:26:000000000-CRM2J:1:1101:20363:8901 1:N:0:126
TACGGAGGGGGTCAGCGTTGTTCGGAATTACTGGGCGTAAAGCGTACGTAGGCGGATTGGAAAGTATGGGGTGAAATCCCAGGGCTCAACCCTGGAACTGCCCTGTAAACTATCAGTCTAGAGTTCGAGAGAGGTGAGTGGAATTCCAAGTGTAGAGGTGAAATTCGTAGATATTTGGAGGAACACCAGTGGCGAAGGCGGCTCACTGGCTCGATACTGACGCTGAGGTACGAAAGTGTGGGGAGCAAACAGGATTAGATACCCTGGTAGTCCACACCGTAA
+
GGGGGGGGGGGGGGGGGGGGGGGGGGGGGGGGGGGGGGGGGGGGGGGGGGGGGGGGGGGGGGGGGGGGGGGGGGGGGGGGGGGGGGGGGGGGGGGGGGGGGGGGGGGGGGFGDGGGGGGGGGGGGGGGFDGGGGGGGGGGGGGGGGGGGGGGGGGGGGGGGGGGGGGGFGGGGGGGGGGFGGGGGGGGGGGGGGGGGGGGFFGGFGFGFGFFGGGGGGGFD=DEFFFFFGFFDFDBAFFFF:91;B?:F:FFFB?AF?<>GBGF@?FF<B>FFFBFBFF8??
@M06628:26:000000000-CRM2J:1:1101:8366:8980 1:N:0:126
TACGGAGGGAGCTAGCGTTGTTCGGAATTACTGGGCGTAAAGCGCGCGTAGGCGGCTATCCAAGTCAGGGGTGAAATCCCGGAGCTCAACTCCGGAACTGCCCTTGAAACTAGGTAGCTAGAATATTGGAGAGGTAAGTGGAATTCCGAGTGTAGAGGTGAAATTCGTAGATATTCGGAAGAACACCAGTGGCGAAGGCGACTTACTGGACAATTATTGACGCTGAGGTGCGAAAGCGTGGGGAGCAAACAGGATTAGATACCCTGGTAGTCCACGCCGTAA
+
GGGGGGGGGGGGGGGGGGGGGGGGGGGGGGGGGGGGGGGGGGGGGGGGGGGGGGGGGGGGGGGGGGGGGGGGGGGGGGGGGGGGGGGGGGGGGGGGGGGGGGGGGGGGGGGGGGGGGGGGGGGFGGGGGGGGGGGGGGGGGGGGGGGGGGGGGGGGGGGGGGGGGGGGFGGGGGFGGGGGGGGGGGGGGGGGGGGGGGGGFFGGFGFGGGFFGGFGGGGGGGGFFFFFFGF>GGGFBFFFFFFFFFFFGFFFFFFFFFFBGFFGF?FBDFFDFFFFFFB9:?
@M06628:26:000000000-CRM2J:1:1101:18172:8984 1:N:0:126
GACGGAGGATGCAAGTGTTATCCGGAATCACTGGGCGTAAAGCGTCTGTAGGTGGCTCAATAAGTCAACTGTTAAATCTTGAAGCTCAACTTCGAAATCGCAGTCGAAACTATTGGACTAGAGTATAGTAGAGGTAAAGGGAATTTCCAGTGGAGCGGTGAAATGCGTAGAGATTGGAAAGAACACCGATGGCGAAGGCACTTTACTGGGCTATTACTGACACTCAGAGACGAAAGCTAGGGTAGCAAATGGGATTAGATACCCCAGTAGTCCTAGCCGTAA
+
GGGGGGGGGGGGGGGGGGGGGGGGGGGGGGGGGGGGGGGGGGGGGGGGGGGGGGGGGGGGGGGGGGGGGGGGGGGGGGGGGGGGGGGGGGGGGGGGGGGGGGGFGGGGGGFGGGGGGGGGGGGGGGGGGGGGGGGGGGGGGGGGGGGGGGGGFFEGGGGGGGGGGGGGFGGGFGGGGGGGGGGGGGGGGGGGGDGGGGGGFFGGFGFGGFFFGGGGGGFGGFFFFFFFFGFFGGG;?FF@FFFBFDAFGFFFFF:2><<<DAGGF:BBFFB9A<AFBFFBFF
@M06628:26:000000000-CRM2J:1:1101:16563:9064 1:N:0:126
TACGGAGGGAGCTAGCGTTGTTCGGAATTACTGGGCGTAAAGCGCGCGTAGGCGGCCATTCAAGTCAGAGGTGAAAGCCCGGGGCTCAACTCCGGAACTGCCTTTGAAACTAGATGGCTAGAATATGGGAGAGGTGAGTGGAATTCCGAGTGTAGAGGTGAAATTCGTAGATATTCGGAAGAACACCAGTGGCGAAGGCGACTCACTGGACCATTATTGACGCTGAGGTGCGAAAGCGTGGGGAGCAAACAGGATTAGATACCCTGGTAGTCCACGCCGTAA
+
GGGGGGGGGGGGGGGGGGGGGGGGGGGGGGGGGGGGGGGGGGGGGGGGGGGGGGGGGGGGGGGGGGGGGGGGGGGGGGGGGGGGGGGGGGGGGGGGGGGGGGGGGGGGGGGGGGGGGGGGGGGGGGGGGGGGGGGGGGGGGGGGGGGGGGGFGGGGGGGGGGGGGGGGFGGGGGGGGGGGGGGGGGGGGGGGGGGGGGGGFFGGFGFGGGFFGGGGGGGGGGGFFFFFFGFFGGGFFFEFFFFBFF<FGFFF??FF?<<>DDFGF::?AFDAFFFFFF>1<B
@M06628:26:000000000-CRM2J:1:1101:3595:9071 1:N:0:126
TACGGAGGGGGTTAGCGTTGTTCGGAATTACTGGGCGTAAAGCGCACGTAGGCGGATTAGAAAGTTGGGGGTGAAATCCCAGGGCTCAACCCTGGAACTGCCTCCAAAACTCCTAGTCTAGAGTTCGAGAGAGGTGAGTGGAATTCCGAGTGTAGAGGTGAAATTCGTAGATATTCGGAGGAACACCAGTGGCGAAGGCGGCTCACTGGCTCGATACTGACGCTGAGGTGCGAAAGTGTGGGGAGCAAACAGGATTAGATACCCTGGTAGTCCACACCGTAA
+
GGFGG;FFGGG@EFFGGGGGG<FFG@FGD<FGFGGGGGGGGG<FE=FFGEFGGEGGGGDFAFGGGF9E@>FFGGFGFGGGGF7FFD>EFG<CFFGFFGGGGGGFGCFFGGG@>CFGGGGGABFGC,@:7,BFGDFFGGCFGG,F<=C8:CFFGFECCGGGCFFG9E*CFFDGGGFDF=:5EFFGGFGGGF?FDEGGGGGGFBGG?DF9FF5@959<<CCC<5>:59F>9342=EGF2FFFEBFF9>(.9?7?1(9<7<A>G4<CF(5:9<ADAAF0?E9<FF
@M06628:26:000000000-CRM2J:1:1101:3162:9139 1:N:0:126
TACGAAGGGTGCAAGCGTTATTCGGATTTACTGGGCGTAAAGCGCGCGCAGGCGGATTGGTAAGTCAGATGTGAAATCTCGGGGCTCAACCCCGAAACTGCGTCTGAAACTACTGATCTAGAGTGTTGGAGGGGGAAGTGGAATTTCGCATGTAGGGGTAAAATCCGTAGAGATGCGAAGGAACACCAGAGGCGAAGGCGACTTCCTGGCCAACTACTGACGCTGAGGCGCGAAAGCGTGGGGAGCAAACAGTATTAGATACCCTGGTAGTCCACGCCGTAA
+
GGGGGGGGG<FFGGGGGGGGGGGGGGGGGGGGGGGGGGGGGGGGGGGGGGGGGGGGGGGGGGGGGGGGGGGGGGGGGGGGEFGGGGGGGGGGGGCGGGGGGEGGGGGGGGGFFEF<FGGGFGGGGFGGFGGEGGECFGGGGGGGGGGGGGGGGGGGGGGDFFGGGGGGFGGGGGCFGDGGGGGGGGGGGGGGGGGGGGGGFFGD=FFGGGFFGGGCFGGGGGGFFFFF>GFFGGGF?FEFFFF<>;?7FFFF<BFFFFFFGFGGF<FFFFFFFAFF>FBFFF
@M06628:26:000000000-CRM2J:1:1101:19256:9197 1:N:0:126
TACGGAGGGGGTTAGCGTTGTTCGGAATTACTGGGCGTAAAGCGTACGTAGGCGGATTAGTCAGTCAGAGGTGAAATCCCAGGGCTCAACCCTGGAACTGCCTTTGATACTGCTAGTCTTGAGTTCGAGAGAGGTGAGTGGAATTCCGAGTGTAGAGGTGAAATTCGTAGATATTCGGAGGAACACCAGTGGCGAAGGCGGCTCACTGGCTCGATACTGACGCTGAGGTACGAAAGTGTGGGGAGCAAACAGGATTAGATACCCTGGTAGTCCACACCGTAA
+
GGGGGGGGGGGGGGGGGGGGGGGGGGGGGGGGGGGGGGGGGGGGGGGGGGGGGFGGEGGGGGGGGGGGGGGGGGGGGGFGGFGGGGGGGGGGGGGGGGGGGFFFFGGGGGGGCGGGGGGFGGGGGFGGGGGGGGGCFFFFGGGGGGGGGGGGGGGFGDGGGGGGGGGGFGGFGGGFGGGGGGGGGGGGEGGGGGGGGGGE53CD?FFGG<>@C<DDGGGGGGGFFFFF6FFFDGGFBFFFFFFFFFFFGFFFBFFA2<AAGFGG??FFFFDFBA<??>;<:?
@M06628:26:000000000-CRM2J:1:1101:27425:9215 1:N:0:126
TACGAAGGGGGCTAGCGTTGTTCGGAATTACTGGGCGTAAAGCGTACGTAGGCGGATTAGAAAGTTAGGGGTGAAATCCCAGGGCTCAACCCTGGAACTGCCTCTAAAACTCCTAATCTTGAGTTCGAGAGAGGTGAGTGGAATTCCGAGTGTAGAGGTGAAATTCGTAGATATTCGGAGGAACACCAGTGGCGAAGGCGGCTCACTGGCTCGATACTGGCGCTGAGGTACGAAAGCGTGGGGGGCAAACAGGATTAGATACCCTGGTAGCCCACGCCTGAA
+
GCEFG<,+,7@F@AFE@@@@F8<7B@@FG9@CE<FFFEC:@FGGBEDGEFGCFEC74+:<BAF<55,<?FC4@=5?F5<A,E<:=B+,CF<4?FF8<DD>FFFFCGG9DF@F>DD99<,@F<DFAG73>:CFBF<FCFCF57:FFFCFCE<825>D<,?*DCGFECGG4179C7FFG=**=FGCFGEGFCGCGG@3**5>@E3C@FFC*/76C75CGGG+7CC>B>776693E5C((.8>)(((49;B4::4?6).).)624<+*4)(-5)5(.3(()((..
@M06628:26:000000000-CRM2J:1:1101:8146:9274 1:N:0:126
TACGGAGGGGGTTAGCGTTGTTCGGAATTACTGGGCGTAAAGCGTACGTAGGCGGCTCAGAAAGTTAGGGGTGAAATCCCGAGGCTCAACCTCGGAACTGCCTCTAAAACTCTTGGTCTTGAGTTCGAGAGAGGTGAGTGGAATTCCAAGTGTAGAGGTGAAAGTCGTAGAAATGTGGAGGAACACCAGTGGCAAAGGCGGCTCCCTGGCTCGAAACGGACGCGGAGGTCCGAAAGTGTGGTGGGCAAAAAGGATAAGATACCCTGGTAGTCCACACCGTAA
+
GGGGGGGGGGG@@FGGGGG:FGGGGGGGGGGGGGGGGGGGGGGGCFGGGGGGFGG+4+,B,EFGG<F<8FFGGGGGFFGGC+@FGGGGGGG>8FEGGGGGGGGC@FGGCFCF,E<D,=E;:E<DF9<,6:C<EG,5DAFF>FEGFGGG9:2,6>;4?,?;EF9,24:;6C5++>+=?+>C=FGGFGEC*>?9**4*B+*:);<C.7<CCG4)9)**)*1*)*90)(8;@**->CD05=6BE(4(-(,8*()0,(9)-)-5:<?<64)4)64A)).3:>3(,4
@M06628:26:000000000-CRM2J:1:1101:8164:9275 1:N:0:126
TACGGAGGGGGTTAGCGTTGTTCGGAATTACTGGGCGTAAAGCGTACGTAGGCGGATCAGAAAGTTAGGGGTGAAATCCCGAGGCTCAACCTCGGAACTGCCTCTAAAACTCCTGGTCTTGAGTTCGAGAGAGGTGAGTGGAATTCCAAGTGTAGAGGTGAAATTCGTAGATATTTGGAGGAACACCAGTGGCGAAGGCGGCTCACTGGCTCGATACTGACGCTGAGGTACGAAAGTGTGGGGAGCAAACAGGATTAGATACCCTGGTAGTCCACACCGTAA
+
GGGGGDGGGGGGGGGGGGGGGGGGGGGGGGGGGGGGGGGGGGGGGGGGGGGGGGGGGGGGGGGGFGGGGGGGGGGGGGGGGGGGGGGGGGGGGGGGGGGGGGGGGGGGGGGGGGGGGGGGGGGGGGGGGGGGGGFGGGGGGGGGGGGGGGGGGGGGGGGGGGGGGGGGFGGGGGGGGGGGGGGGGGGGGGGGGGGGGGGGEFGGFGFGGGFFGGGGDGGGGGGFF;FFFGF0CGGFAFFFF?>BBBFFGFFF?BF<7<49:AFGFFF(4<2)6><?BEB21<
@M06628:26:000000000-CRM2J:1:1101:24655:9317 1:N:0:126
TACGAAGGGGGCTAGCGTTGTTCGGAATTACTGGGCGTAAAGCGTACGTAGGCGGATTAGAAAGTTAGGGGTGAAATCCCAGGGCTCAACCCTGGAACTGCCTCTAAAACTCCTAATCTTGAGTTCGAGAGAGGTGAGTGGAATTCCGAGTGTAGAGGTGAAATTCGTAGATATTCGGAGGAACACCAGTGGCGAAGGCGGCTCACTGGCTCGATACTGACGCTGAGGTACGAAAGCGTGGGGAGCAAACAGGATTAGATACCCTGGTATTCAACTCCGGAA
+
GGGGGGGGGGGGGGGGGGGGGGGGGGGGGGGGGGGGGGGGGGGGGGGGGGGGGGGGGGGGGGGGGGGGGGGGGGGGGFGGGGGDFGGGGGGGGGGGFAFFFFGFGGGGGGGGGGGFCGGGGGGGGGGGGGGGGGGGGGGGGGGGGFGFGGFGGGGGGGFFFCGGGGGGFGGGGGGGGGGGGGGGGGGGGGGGGGGGDCCEBFGG@F??6C>?<CFFGGGGGGGFEFFFFDF05CG>BFFB)4904(4:FFF?<?FD?F<:D):+1,>:)))6).)-)04(,-
@M06628:26:000000000-CRM2J:1:1101:19781:9349 1:N:0:126
TACGGAGGGGGTTAGCGTTGTTCGGAATTACTGGGCGTAAAGCGTACGTAGGCGGATTGGAAAGTAGGGGGTGAAATCCCAGGGCTCAACCCTGGAACTGCCTCCTAAACTATCAGTCTAGAGTTCGAGAGAGGTGAGTGGAATTCCAAGTGTAGAGGTGAAATTCGTAGATATTTGGAGGAACACCAGTGGCGAAGGCGGCTCACTGGCTCGATACTGACGCTGAGGTACGAAAGTGTGGGGAGCAAACAGGATTAGATACCCTGGTAGTCCACATCGTAA
+
GGGGGGGGGGGGEGGGGGGGGGGGGGGGGGGGGGGGGGGGGGGGGGGGGGGGGGGGGGGGGGGGGGGGGGGGGGGGGGGGGGGGGGGGGGGGGGGGGGGGGGGGGFGGGGGGGGGGGGGGGGGGGGGGFGGGGGDFFFGGGGGGGGGGGGGGCGGGGGGGFGGGGGGGFGGGGGGGGFFGGGG6CFGGGGGGDGGCEEFDEBGDFGFGGGFFGDGGGGFGFEDEFFFF?C405=CB9F=FB?0(3;?1*()7:67).26>7)<<*.<(.6.6647:))(3(.
@M06628:26:000000000-CRM2J:1:1101:19557:9367 1:N:0:126
TACGGAGGGTGCAAGCGTTATCCGGAATCATTGGGTTTAAAGGGTCCGTAGGCGGGGATCTAAGTCAGTGGTGAAATGCAGGGGCTCAACCCCGGCACTGCCATTGATACTGGATTTCTTGAATCGCCGTGAGGTGGGCGGAATATGTGGTGTAGCGGTGAAATGCTTAGATATCACATGGAACGCCGATTGCGAAGGCAGCTCACCAACGGCGTATTGACGCTGAGGGACGAAAGCGTGGGTAGCGAACAGGATTAGATACCCTGGTAGTCCAGGCCGTAA
+
GGGGGGGGGGGGGGGGGGGGGGGGGGGGGGGGGGGFGEGGGGGGGGGGGGGGGGGGGGGGGGGGGGGGGGGGGGGGGGGGGGGGGGGGGGGGGGGGGGGGGGGGGGGGGGGGGGGGGGGGGGGGGGGGGGGGGGGGGGGGGGGFFGGGGGGGGGGGGGGGGGFGGGGGFGGGGGGGGGGGGGGGGGGGGGGGGGDGGGGGFFGGFGFGGGFFGGGDGGGGGGGFFFFFECF;EGDBFF.<D9,6::>;D>D?:?@A<<<>C>FC=:F?>AAF44)(4@>(3:
@M06628:26:000000000-CRM2J:1:1101:25202:9392 1:N:0:126
TACGGAGGGGGTTAGCGTTGTTCGGAATTACTGGGCGTAAAGCGTACGTAGGCGGATTGGAAAGTATGGGGTGAAATCCCAGGGCTCAACCCTGGAACTGCCCTGTAAACTATCAGTCTAGAGTTCGAGAGAGGTGAGTGGAATTCCAAGTGTAGAGGTGAAATTCGTAGATATTTGGAGGAACACCAGTGGCGAAGGCGGCTCACTGGCTCGATACTGACGCTGAGGTACGAAAGTGTGGGGAGCAAACAGGATTAGATACCCTGGTAGTCCACACCGTAA
+
GGGGGGGGGGGFCFGGGGGFG8FFGGGGGGGGGGGGGGGGGGGGGE@FGGGGDGGBB+9?,FGGGAFCFFGGGGGGGG,5<?EFGGGGGGG7B=<DFGDDGB<FEGGGGGGGFFGGFFGGGGGGFFE7ACE:CF@@FCGGFGGGGGGFGGGFDGF;FGGGGGGG;CFGAFGE9FFCF9CFGGGGGGGFCCGFGDEGGGGC5.576>FFF4)09)9FCG7CF*>5:>F>:C6<ECDF4F=F>?(1314:F35?(3?<))4<D9<:=0:>9:<BB2),1)-:<?
@M06628:26:000000000-CRM2J:1:1101:16902:9458 1:N:0:126
TACGGAGGGGGTTAGCGTTGTTCGGAATTACTGGGCGTAAAGCGTACGTAGGCGGATTGGAAAGTATGGGGTGAAATCCCAGGGCTCAACCCTGGAACTGCCCTGTAAACTATCAGTCTAGAGTTCGAGAGAGGTGAGTGGAATTCCAAGTGTAGAGGTGAAATTCGTAGATATTTGGAGGAACACCAGTGGCGAAGGCGGCTCACTGGCTCGATACTGACGCTGAGGTACGAAAGTGTGGGGAGCAAACAGGATTAGATACCCTGGTAGTCCACACCGTAA
+
GGGGGGGGGGGFGGGGGGGGGGGGGGGGGGGGGGGGGGGGGGGGGGGGGGGGGGGGGGGGGGGGGGGGGGGGGGGGGGGGGGGGGGGGGGGGGGGGGGGGGGCGGGGGGGGGGGGGGGGGGGGGGGGGGGGFGG:<@FGFGGGGGECGGGGGGFG9@FGFFGGGGGGGFGGGGGGGGGGGGGGFGGGGGGGGGE7DGGGGFDGGFCBFFG>FGDGCCFCFGG3>EFFFFGFFGGG9<FFBFFB?>FF?G?>FF0?<<<<9C>FGFBF(4549)67??B;.28
@M06628:26:000000000-CRM2J:1:1101:19261:9473 1:N:0:126
TACGGAGGGGGTTAGCGTTGTTCGGAATTACTGGGCGTAAAGCGTACGTAGGCGGATTGGAAAGTAGGGGGTGAAATCCCAGGGCTCAACCCTGGAACTGCCTCCTAAACTATCAGTCTAGAGTTCGAGAGAGGTGAGTGGAATTCCAAGTGTAGAGGTGAAATTCGTAGATATTTGGAGGAACACCAGTGGCGAAGGCGGCTCACTGGCTCGATACTGACGCTGAGGTACGAAAGTGTGGGGAGCAAACAGGATTAGATACCCTGGTAGTCCACACCGTAA
+
GGGGGEGGGGGGGGGGGGGGGGFGGGGGGGGGGGGGGGGGGGGGGGGGGGGGGGGGGDGGGGGGGGGGGGGGGGGGGGGGGGGGGGGGGGGGGGGGGGGGGGGGGGGGGGGGGGGGGGGGGGGGGGGGGGGGGGGGFGGGGGGGGGGGGGGGGGGGGGGGGGGGGGGGFGDEGGGGGGGGGGGGGGGGGGGGGGGGGGGGFFGGFGFFGGFFGGGGGGGGGGGFFBF>FFFFGGGFFFFF@BBFFF<:F?FFF:?A??<AFBFF?:F?>ABAAAFFFFFFF?
@M06628:26:000000000-CRM2J:1:1101:3784:9482 1:N:0:126
TACGGAGGGGGTTAGCGTTGTTCGGAATTACTGGGCGTAAAGCGTACGTAGGCGGATCAGAAAGTATGGGGTGAAATCCCGAGGCTCAACCTCGGAACTGCCTCATAAACTCCTGGTCTTGAGTTCGAGAGAGGTGAGTGGAATTCCAAGTGTAGAGGTGAAATTCGTAGATATTTGGAGGAACACCAGTGGCGAAGGCGGCTCACTGGCTCGATACTGACGCTGAGGTACGAAAGTGTGGGGAGCAAACAGGATTAGATACCCTGGTAGTCCACACCGTAA
+
GGGGGGGGGGGGGGGGGGGGGGGGGGGGGGGGGGGGGGGGGGGGGGGGGGGGGGGGGGGGGGGGGGGGGGGGGGGGGGGGGGGGGGGGGGGGGGGGGGGGGGGGGGGGGGGGGGGGGGGGGGGGGGGFGGGGGGGGGGGGGGGGGGGGGGGGGGGGGGGGGGGGGGGGFGGGGFGGGGGGGGGGGGGCEGGGGGGGGGGGDFGGFGFGGGFFGGGGGGGGGGGFFFFFFGFFGGGFFFFFDB>?9BF16?FFFB4:?FFADAAEF?5:AFFDBF?F:33:0?
@M06628:26:000000000-CRM2J:1:1101:17635:9541 1:N:0:126
TACGGGGGATGCAAGCGTTATCCGGAATGATTGGGCGTAAAGCGTCTGTAGGTGGCTTTCCAAGTCAACTGTCAAAAATCAGGGCTTAACCTTGAACCGGCAGTTGAAACTATAAAGCTTGAGTTAGGTAGGGGCAGAGGGAATTCCTAGTGTAGCGGTGAAATGCGTAGATATTAGGAAGAACACCAATCGCGAAAGCACTCTGCTGGGCCATGACTGACACTGAGAGACGAAAGCTAAGGGAGCGAATGGGATTAGATACCCCAGTAGTCTTAGCCGTAA
+
GGGGGGGGGGGGGGGGGGGGGGGGGGGGGGGGGGGGGGGGGGGGGGGGGGGGGGGGGGGGGGGGGGGGGGGGGGGGGGGGGGGGGGGGGGGGGGGGGGGGGGGGGGGGGGGGGGGGGGGGGGGGGGGGGGGGGGGGGGGGGGGGGGGGGGGGGGGGGGGGGGGGGGGGFGGGGGGGGGGGGGGGGGGGGGFFGGGGGGGGFFGGFGFGGGFFGGGGGGGGGGGFFFFFFGFFGGGBB?FFFFF:BFFFGFFFFBF?B?FFGFGG:28?FFFDA>BFFFB?FF
@M06628:26:000000000-CRM2J:1:1101:28673:9543 1:N:0:126
TACGGAGGGGGTTAGCGTTGTTCGGAATTACTGGGCGTAAAGCGCACGTAGGCGGACTTTTAAGTTAGAGGTGAAATCCCAGGGCTCAACCCTGGAACTGCCTTTAATACTGGGAGTCTTGAGTTCGAGAGAGGTGAGTGGAATTCCGAGTGTAGAGGTGAAATTCGTAGATATTCGGAGGAACACCAGTGGCGAAGGCGGCTCACTGGCTCGATACTGACGCTGAGGTGCGAAAGCGTGGGGAGCAAACAGGATTAGATACCCTGGTAGTCCACGCCGTAA
+
GGGGDGGE@FGEFFGGGEGGGGGGGGGGGGGGFGFGGGGGG9FGGGGGGGFGGGGGGGGGC@?FGGFGGGGFGGGFGGFFGGGGGGGGGGFGGFGGGGGGGGGGGGGGGGGGGGGGGGGGGGGGGGGGGGGGGGGGF>FGGGFGGGGFEGGGGGGGGGGGFFGGGGGGFGGGGGGGGGEGGGGGFGGGGGGFDGEGG5CE3>DDFGFGGGFFGDFCDDGGGGGFFFFFFC?6CCD>F3<>D;>?>018DBF@?FFFD?A<FFFFFB:>A>BDBFFF9F>>::
@M06628:26:000000000-CRM2J:1:1101:6883:9581 1:N:0:126
TACGAAGGGAGCTAGCGTTGTTCGGAATTACTGGGCGTAAAGCGCGCGTAGGCGGACTGATCAGTCAGGGGTGAAATCCCGGGGCTCAACCCCGGAACTGCCTTTGATACTGTCAGTCTAGAGTCCGGAAGAGGTGAATGGAACTCCTAGTGTAGAGGTGAAATTCGTAGATATTAGTGAAGAACACCAGTGGCGAAGGCGATTCACTGGTCCGGTACTGACGCTGAGGTGCGAAAGCGTGGGGAGCAAACAGGATTAGATACCCTGGTAGTCCACGCCGTA
+
GGGGGGGGGGGGGGGGGGGGGGGGGGGGGGGGGGGGGGGGGGGGGGGGGGGGGGGGGGGGGGGGGGGGGGGGGGGGGGGGGGGGGGGGGGGGGGGGGGGGGGGGGGGGGGGGGGGGGGGGGGGGGGGGGGGGGGGGGGGGGEGGGGGGGGGGGGGFGGGGGGGGGGGGFGGGGGGGGGGGGGGGGGGGGGGGGGGGGGGGFFGGFGFGGGFFGGGGGGGGGGGFFFFFFGFFGGD;>FFFFFFFF>>BGFFFFFF26??FGDFGF?437<AA2AFFFFFF>8
@M06628:26:000000000-CRM2J:1:1101:5446:9646 1:N:0:126
TACGGAGGGGGTTAGCGTTGTTCGGAATTACTGGGCGTAAAGCGTACGTAGGCGGATTAGTAAGTAGGGGGTGAAATCCCAGGGCTCAACCCTGGAACTGCCTCTTAAACTGCTAGTCTTGAGTTCGAGAGAGGTGAGTGGAATTCCAAGTGTAGAGGTGAAATTCGTAGATATTTGGAGGAACACCAGTGGCGAAGGCGGCTCACTGGCTCGATACTGACGCTGAGGTACGAAAGTGTGGGGAGCAAACAGGATTAGATACCCTGGTAGTCCACACCGTAA
+
GGGGGGGGGGGGGGGGGGGGGGGGGGGGGGGGGGGGGGGGGGGGGGGGGGGGGGGGGGGGGGGGGGGGGGGGGGGGGGGGGGGGGGGGGGGGGGGGGGGGGGGGGGGGGGGGGGGGGGGGGGGGGGGGGGGGGGGGGGGGGGGGGGGGGGGGGGGGGGGGGGGGGGGGFGDFGGGFGGGGGGGGGGGGGGGGGGGGGGGGEFGGFGFFGGFFGGGGGGGGGGGEFFFFFGFFGGGFFFFFDFFF>FFFGFFFFFFFFFFFGFGFF?F?FFFFFFFFFFFFFF
@M06628:26:000000000-CRM2J:1:1101:9964:9648 1:N:0:126
TACGGAGGGGGTTAGCGTTGTTCGGAATTACTGGGCGTAAAGCGTACGTAGGCGGACTGGAAAGTATGGGGTAAAATCCCGGGGCTCAACCTCGGAACTGCCTCATAAACTATCAGTCTAGAGTTCGAGAGAGGTGAGTGGAATTCCGAGTGTAGAGGTGAAATTCGTAGATATTCGGAGGAACACCAGTGGCGAAGGCGGCTCACTGGCTCGATACTGACGCTGAGGTACGAAAGTGTGGGGAGCAAACAGGATTAGATACCCTGGTAGTCCACACCGTAA
+
GGGGGDGGGGGGGGGGGGGGGGGGGGGGGGGGGGGGGGGGGGGGGGGGGGGGGGGGGGGGFFGGGGGGGGGGGGGGGGGGGGGGGGGGGGGGGGGGGGGGGGGGGGGGGGGGGFGGGGGGGGGGGGGGGGGGGGGGGGGGGGGGGGGGGGFGFGGGGGGGGGGGGGGGFGGGGGGGGGGGGGGGGGGGGGGGGGGGGGGGFBGGFGFGGGFFGGFGGGGGGGGFF9F>FGF<EGGFB?@F@?>?>B?:D:FFFFFFFFBFFBFGF?FFFFF>A>?FFFFF?<
@M06628:26:000000000-CRM2J:1:1101:16080:9651 1:N:0:126
CACGTACTGTGCGAACGTTATTCGGAATCACTGGGCTTAAAGGGTACGTAGGCGGTTTACCAAGTCAGATGTGAAATGCCACAGCTCAACTGTGGCACTGCGTTTGAAACTGGTAGGCTAGAGTATTCCAGGGGTGTGCGGAACTTATGGTGGAGCGGTGAAATGCGTTGATATCATGAGGAACACCGGAGGCGAAGGCGGCACACTGGGGGATAACTGACGCTGAGGTACGAAAGCTAGGGTAGCGAACGGGATTAGATACCCCGGTAGTCCTAGCTGTAA
+
GGGGGGGGGGGGGGGGGGGGGGGGGGGGGGGGGGGGGGGGGGGGGGGGGGGGGGGGGGGGGGGGGGGGGGGGGGGGGGGGGGGGGGGGGGGGGGGGGGGGGGGGGGGGGGGGGGGGGGGGGGGGGGGGGGGGGGGGGGGGGGGGGGGGGGGGGGGGGGGGGGGGGGGGFGGGGGGGGGGGGGGGGGGGCGGGGGGGGGGGFFGGFGFGGGFFGGFGGGGGGGGFFFFFFFFFGGGFFFFFFFFFFFFFG>FFFFFBDFBFGFCGF>>BFFFFFFAAF=AFFF
@M06628:26:000000000-CRM2J:1:1101:22739:9652 1:N:0:126
TACGGAGGGGGTTAGCGTTGTTCGGAATTACTGGGCGTAAAGCGTACGTAGGCGGATCAGAAAGTAGGGGGTGAAATCCCGAGGCTCAACCTCGGAACTGCCTCCTAAACTCCTGGTCTTGAGTTCGAGAGAGGTGAGTGGAATTCCAAGTGTAGAGGTGAAATTCGTAGATATTTGGAGGAACACCAGTGGCGAAGGCGGCTCACTGGCTCGATACTGACGCTGAGGTACGAAAGTGTGGGGAGCAAACAGGATTAGATACCCTGGTAGTCCACACCGTAA
+
GGGGG@CEDGGFCGGGGGGGGGGGGGGGGGDGGGGFGGGGGGGGEEGGGGGEFEGGGGFFGGDFFFGGGGDGECGGGGGGGCGGGGGFGGGFFFGGGGFAFGG8BFFGGGGGGGGGGGGFGGGGGGGGGGGGGGFGGGGGCFGGGGGGGGGGFFFGGGGGGGGGFGGFFGGGGGGGGFFFGGGGGGGGGGGGGGGGGGGGF3)/9F?FFGFFG:CDGGGGF7DDFFFFFGFFGFG>DF@FF?B(29<?G?FF?FFA??ADFFF6F<>74>AAAAD:1@6??4
@M06628:26:000000000-CRM2J:1:1101:5378:9656 1:N:0:126
TACGGAGGGGGTTAGCGTTGTTCGGAATCACTGGGCGTAAATGGTACGTAGGCGGACAAGTAAGTCAGGGGTGAAATCCCGAGGCTCAACCTCGGAACTGCCATAGAAGCTCTTGGTCTTGAGTTATAGAGAGGTGACTGGAATACGAAGTGTAGAGGTGAAATGCGTAGAGATTTGATGGAACACCAATGGCGAAGGCAGCTCACTGGCACGATACTGACGCTGATGTACGAAAGTGTGGGGAGCGAACAGGATTAGATACCCTGGTAGTCCACACCGTAA
+
GGGGGGGG7++6+:FGGGG7F,EFGGGG,F,FGGG8+@FGGC,CF9FGGGGGGGG7++,,5CFFG,,9FFGGGGGGFGGG+++@FGGGGG<,,8FGGG8FGG,,,,:,,@D,,,8<3@FGGG<FG@,3,,7E*@F7F,@,@FGG,,**>CGGGGG9FGGGGGGG9E5CEGG,CGF++++4CFG+CGGG*C+<FGGGGGG6@)96?GF90*)//19>7FGGGDG@FF*@=CFFGGGF2BFFFF1<>F(7<9EFBFFFFFFFGFGGFFFFADF>>FF(8<9:?F
@M06628:26:000000000-CRM2J:1:1101:21100:9726 1:N:0:126
TACGGAGGGGGTTAGCGTTGTTCGGAATTACTGGGCGTAAAGCGCACGTAGGCGGACCATTAAGTTAGAGGTGAAATCCCAGGGCTCAACCCTGGAACTGCCTTTAATACTGGTGGTCTTGAGTTCGAGAGAGGTGAGTGGAATTCCGAGTGTAGAGGTGAAATTCGTAGATATTCGGAGGAACACCAGTGGCGAAGGCGGCTCACTGGCTCGATACTGACGCTGAGGTGCGAAAGCGTGGGGATCAAACAGGATTAGATACCCTGGTAGTCCACGCCGTAA
+
GGGGG@CEEGGFCGGGGGGGGGGGEGGCFFEEGFGFGGGEGFGGFFEEFFGGGGD@FGGGE?CEGGGGGGGGGGGFGGGFGGFFGGCBD<F7DADFGGGGG8FGFGGGFGGGGGGGFFGGGGGGFGGFGGGGGGGFFFGGGCFGGGFGGEFGGCGFGG?8C@FFFCFGFCGGGFFGGGGGDGGGGGGFFGGGGGGGEGFG>5)**:9@C55FDGC45CGFGCDEDB4>FFF>EGGF?377BB9((-42:?>:31)-,4:5FF8+6:53<<8:)6?((034,2
@M06628:26:000000000-CRM2J:1:1101:2903:9736 1:N:0:126
TACGGAGGGGGTTAGCGTTGTTCGGAATTACTGGGCGTAAAGCGTACGTAGGCGGATCAGAAAGTATGGGGTGAAATCCCGAGGCTCAACCTCGGAACTGCCTCATAAACTCCTGGTCTTGAGTTCGAGAGAGGTGAGTGGAATTCCAAGTGTAGAGGTGAAATTCGTAGATATTTGGAGGAACACCAGTGGCGAAGGCGGCTCACTGGCTCGATACTGACGCTGAGGTACGAAAGTGTGGGGAGCAAACAGGATTAGATACCCTGGTAGTCCACACCGTAA
+
GFGGGFFGGGGGGGGFEFGGGGGGGGGGGGGGGGGGGGGGGGGGGGGGGGGGGGGGGGGGGFGGFFGGGGGGGGGGGGGGGGGGGFGGGGGGGGGGGGGGGGGGGGGGGGGGGGGGGDGGGGGFGGGGGGGGGGGGGGGGGFFGGGGGGGFGGCEGFFGGGGGGGGGGFFGGGGFFGGGGGDGGGGGGGGGGGGGGGGGGFB<GFGFGGGFFGGGGGGGCGEGFF0@FF=FBGGGFDFFFFFF6>;B?C?FFFFFF?DF<DA8A??F?>AFF:9??B>9:?:
@M06628:26:000000000-CRM2J:1:1101:9679:9823 1:N:0:126
TACGGAGGGGGTTAGCGTTGTTCGGAATTACTGGGCGTAAAGCGCGCGTAGGCGGACGATTAAGTGAGAGGTGAAATCCCAAGGCTCAACCTTGGAACTGCCTTTCATACTGGTCGTCTTGAGTTCGAGAGAGGTGAGTGGAATTCCAAGTGTAGAGGTGAAATTCGTAGATATTTGGAGGAACACCAGTGGCGAAGGCGGCTCACTGGCTCGATACTGACGCTGAGGTGCGAAAGTGTGGGGAGCAAACAGGATTAGATACCCTGGTAGTCCACACCGTAA
+
GGGGGGGGGGGGGGGGGGGGGGGGGGGGGGGGGFGGGGGGGGGGGGGGGGGGFGGGGGFGGGGGGGGGGGGGGGGGGGGGGGGGGGGGGGGGGGGGGGGGGGGGGGGGGGGGGGGGGGGGGGGGGFGGGGGGGGFFDFGGGGGGGGGFGGGGGGGGGGGGGGGGGG><FGGFGGGGDGCFGGGGGGEGGGFGGGGGGEGGFFGGFGFGGGFFGGGGGGGGGGGFBBFFFF?>GGG99F=F3<>69>?(9:4F<?@<77)4C<EG48)3467AAD?F?<3(1:
@M06628:26:000000000-CRM2J:1:1101:19513:9842 1:N:0:126
CACGTAGGCTCCAAGCGTTATCCGGAATTATTGGGTGTAAAGCGCTCGTAGGCGGGTTAGTCAGTCGGGTGTGAAAACTTGCGGCTTAACCGCAAGAGGTCCCTCGATACTGCTGTGACTGGAGTGCGGTGAGGTGGAGGGGAAGTGCAGGGTAGCGGGGGAAATGCGCGTTTTTACGGAGGAAAACCATTGGCGAAGGCGCCGCGTTGAGCGGTAATGGCCCCGGAGTACGGAAGGCAGGGGTAGCAAAAAGGATTAGATCCCCTGGACGTCCCGCCCGTA
+
,FGG-FFD,,;F@EDGGFCCF<FCGC+C,CEFGG86BFFFF<,@+,8@@@FCCBC+4+B,<5C<BA7:+,88?<FD9,,A?,@=FCGGFA,C:F+83>8FF,@9@F:DFG9E,FDD7,3@3,35>,@>:***,@,*>*,>C:<:*<,,,6,42,*+*=****/*++31)))/:*;/+*;>C*C8+*;1:+<CC+*)*2**8))/)))***0)1)*1*2*+*0/0)-)7)2*(*29607))016((-5.:4).-())))))*)3;)(0(((,--((,()(4((
@M06628:26:000000000-CRM2J:1:1101:26329:9853 1:N:0:126
GACGAACCGTCCAAACGTTATTCGGTATCACTGGGCTTAAAGCGTGCGTAGGCGGCTTGGAAGGTGAGATGTGAAAGCCCACGGCTCAACCGTGGAATTGCGTTTCAAACCCTCAAGCTTGAGGAAGACAGGGGTGTTGGGAACTTATGGTGGAGCGGTGAAATGCGTTGATATCATAGGGAACACCGGTGGCGAAGGCGCAACACTGGGTCTTTTCTGACGCTGAGGCACGAAAGCTAGGGTAGCGAACGGGATTATATACCCCGGTAGTCCTAGCTGTAA
+
GGGGGGGGGGGGGGGGGGGGGGGGGGGGGGGGGGGGGGGGGGGGGGGGGGGGGGGGGGGGGGGGGGGGGGGGGGGGGGGGGGGGGGGGGGGGGGGGGGGGGGGGGGGGGGGGGGGGGGGGGGGGGGGGGGGGGGGGGFGGGGGGGFGGGGGGGGGGGGGGGGGGGGGGFGGGGGGGGGGGGGGGGGGGGGGGGGGGGGDE>BDGFGFGGGFFGGGGGDGGGDGFFFFFFGFBEEGFFF?FFFFFFFFFGFBFFF@F2AFFDB:@56>B;FFB>9<A0*6>AA
@M06628:26:000000000-CRM2J:1:1101:5487:9858 1:N:0:126
TACGGAGGGGGTTAGCGTTGTCCGGAATTACTGGGCGTAAAGCGTACGTAGGCGGATTGGAAAGTAGGGGGTGAAATCCCAGGGCTCAAACCTGGAACTGCCTCCTAAACTATCAGTCTAGAGTTCGAGAGAGGTGAGTGGAATTCCAAGTGTAGAGGTGAAATTCGTAGATATTTGGAGGAACACCAGTGGCGAAGGCGGCTCACTGGCTCGATACTGACGCTGAGGTACGAAAGTGTGGGGAGCAAACAGGATTAGATACCCTGGTAGTCCACACCGTAA
+
GGGGGGGGGGGGGGGGGGGGGGGGGGGGGGGGGGGGGGGGGGGGGGGGGGGGGGGGGGGGGGGGGGGGGGGGGGGGGGGGGGGGGGGGGGGGGGGGGGGGGGGGGGGGGGGGGGGGGGGGGGGGGGGGGGGGGGGGGGGGGGGGGGGGGGGGGGGGGGGGGGGGGGGGFGGGGGGGGGGGGGGGGGGGGGGGGGGGGGGGFFGGFGFGGGFFGGGGGGGGGGGFFFFFFGFFDGGFFFFF>B6?F>BBFFFFFFFA??FFG<FGF?F?FBFFFAFFFFFFFF
@M06628:26:000000000-CRM2J:1:1101:19527:9862 1:N:0:126
CACGTAGGCACCAAGCGTTATCCGGATTTATTGGGCGTAAAGAGCTCGTAGGCGGTTCAGTCAGTCGGGTGTGAAAACTTGAGGCTTAACCTCAAGAGGTCACTCGATACTGCTGTGACTAGAGTGCGGTAGGGGAGCGGGGAATTCCTGGTGTAGCGGTGAAATGCGCAGATATCAGGAGGAACACCAGTGGCGAAGGCGCCGCTCTGGGCCGTAACTGACGCTGAGGAGCGAAAGCATGGGTAGCAAACAGGATTAGATACCCTGGTAGTCCAGGCCGTA
+
GGGGFFFEFDFGGGGGGEGCGGGGGGCF<FGGGGGGGGGGGGFFGFGGGGGGGGGGGGGGFGGEFEFGGGGGFGGGGGGGGGFFGGGGGGFGGFGGGEFGGGGGGGGGGGGGFGDAFGGFCDAFGGGGGFGFGGGEGDEGGGDGGGFCFFC:BFG;FGECEGGGGFGGFGGCG;;CCFGGGGGCFFBAF5CFGGGDEE5FFFGGBGFGFGFF<D9CG3*0>F7B5:EFF*76EGD9B?94???B28?AFFFFF?FBF)5AF9C:@2<6(443)64)4>(433
@M06628:26:000000000-CRM2J:1:1101:9171:9934 1:N:0:126
TACGGAGGGGGTTAGCGTTGTTCGGAATTACTGGGCGTAAAGCGCACGTAGGCGGACTTTTAAGTTAGAGGTGAAATCCCAGGGCTCAACCCTGGAACTGACTTTAATACTGGAAGTCTTGAGTTCGAGAGAGGTAAGTGGAATTCCGAGTGTAGAGGTGAAATTCGTAGATATTCGGAGGAACACCAGTGGCGAAGGCGGCTTACTGGCTCGATACTGACGCTGAGGTGCGAAAGTGTGGGGAGCAAACAGGATTAGATACCCTGGTAGTCCACACCGTAA
+
GGGGGGGGGGGFGGGGGGGGGGGGGGGGGGGGGGGGGGGGGGGGGGGGGGGGGGGGGGGGGGGGGGGGGGGGGGGGGGGGGGGGGGGGGGGGGGGGGGGGGGGGGDGGGGGGGGGGGGGGGGGGGGGGGGGGGGGGGGGGGGGGGGGGGGGGGGGGGGGGGGGGGGGGFGGGGGGGGDGGGGGGGGGGGGGGGGGGGGGGFFGGFGFECG>FGDGGGGGGGGGFFFFFFFFBGGGFBFFFEBFFFFFFGFFFFFFFFFFFGFGGFBFFFFFFFAF>FFFB?B
@M06628:26:000000000-CRM2J:1:1101:8561:9947 1:N:0:126
TACGGAGGGGGTTAGCGTTGTTCGGAATTACTGGGCGTAAAGCGCACGTAGGCGGATCAGAAAGTATGGGGTGAAATCCCAGGGCTCAACCCTGGAACTGCCTCATAAACTCCTGGTCTAGAGTTCGAGAGAGGTGAGTGGAATTCCGAGTGTAGAGGTGAAATTCGTAGATATTCGGAGGAACACCAGTGGCGAAGGCGGCTCACTGGCTCGATACTGACGCTGAGGTGCGAAAGTGTGGGGAGCAAACAGGATTAGATACCCTGGTAGTCCACACCGTAA
+
GGGGGGGGGGGGGGGGGGGGGGGGGGGGGGGGGGGGGGGGGGGGGGGGGGGGGGGGGGGGGGGGGGGGGGGGGGGGGGGGGGGGGGGGGGGGGGGGGGGGGGGGGGGGGGGGGGGGGGGGGGGGGGGGGGGGGGGGGGGGGGGGGGGGGGGGGGGGGGGGGGGGGGGGFGGGGGGGGGGGGGGGGGGGGGGGGGGGGGGGFFGGFGFGGGFFGGGGGGGGGGGFFBFFFGFFGGGFFFFFFFFF>FFFGF@FF??4?FFFF<FGFBFBAFFFBBFFF>B<??
@M06628:26:000000000-CRM2J:1:1101:15925:10022 1:N:0:126
TACGGAGGGGGTTAGCGTTGTTCGGAATTACTGGGCGTAAAGCGTACGTAGGCGGATTGGAAAGTAGGGGGTGAAATCCCAGGGCTCAACCCTGGAACTGCCTCCTAAACTATCAGTCTAGAGTTCGAGAGAGGTGAGTGGAATTCCAAGTGTAGAGGTGAAATTCGTAGATATTTGGAGGAACACCAGTGGCGAAGGCGGCTCACTGGCTCGATACTGACGCTGAGGTACGAAAGTGTGGGGAGCAAACAGGATTAGATACCCTGGTAGTCCACACCGTAA
+
GGGGGGGGGGGGGGGGGGGGGGGGGGGGGGGGGGGGGGGGGGGGGGGGGGGGGGGGGGGGGGGGGGGGGGGGGGGGGGGGGGGGGGGGGGGGGGGGGGGGGGGGGGGGGGGGGGGGGGGGGGGGGGGGGGGGGGGGGGGGGGGGGGGGGGGGGGGGGGGGGGGGGGGGFGGGGGGGGGGGGGGGGGGGGGGGGGGGGGGGFFGGFGFGFGFFGDGGGGGGGGGFFFFFFGFFGGGFFFFFFFBFBFFBGBFFFF:A?<ADGF?FFFFFABFFDFFFBFF6??
@M06628:26:000000000-CRM2J:1:1101:2683:10025 1:N:0:126
TACGGAGGGGGTTAGCGTTGTTCGGAATTACTGGGCGTAAAGCGTACGTAGGCGGATCAGAAAGTTAGGGGTGAAACCCCGAGGCTCAACCTCGGAACTGCCTCTAAAACTCCTGGTCTTGAGTTCGAGAGAGGTGAGTGGAATTCCAAGTGTAGAGGTGAAATTCGTAGATATTTGGAGGAACACCAGTGGCGAAGGCGGCTCACTGGCTCGATACTGACGCTGAGGTACGAAAGTGTGGGGAGCAAACAGGATTAGATACCCTGGTAGTCCACACCGTAA
+
GGGFGCCEGCCCFFGGGF@FGDFEGGGGGFGGGGGGGCGGGGGG=?FFGGGGGGGG7FFGGGGFCFFFFGD=>AFGFFGGGGGC:DEFGGGFGFGGGGGGGGGGGCFFGGE9FFGGGFFACCCC,33@F@EFBC>FGGGFF:F:CCCFGGCGBFFFGFFCC<CFBFGGFGGGG?FGGGGFCGGFGGCEEFG?DGGGGD=EDFGG?>6AC*)9CDGFC>FEFGG>>6>FFF7<GGG9A89=3:9?>BB:F:FFF6@2)49)76+064<BFFAAAD<B:>>BB?
@M06628:26:000000000-CRM2J:1:1101:22576:10115 1:N:0:126
TACGAACCGTCCAAACGTTATTCGGTATCACTGGGCTTAAAGCGTGCGTAGGCGGCCTGGAAGGTGAGATGTGAAAGCCCACGGCTCAACCGTGGAACTGCGTTTCAAACCACCAGGCTTGAGGAAGATAGGGGTGATGGGAACTTATGGTGGAGCGGTGAAATGCGTTGATATCATAGGGAACACCGGTGGCGAAAGCGCATCACTGGATCTTTTCTGACGCTGAGGCACGAAAGCTAGGGTAGCGAACGGGATTAGATACCCCGGTAGTCCTAGCCGTAA
+
GGGGGGGGGGGGGGGGGGGGGGGGGGGGGGGGGGGGGGGGGGGGGGGGGGGGGGGGGGGGGGGGGGGGGGGGGGGGGGGGGGGGGGGGGGGGFGGGGGGGGGGGGGGGGGGGGGGGGGGGGGGGGGGGGGGGGGGGGGGGGGGGGGGGGGGGGGGGGGGGGGGGGGGGFGGGGGGGGGDGGGFFGGGGDEEGGGGGGGGGFFGGFGFGGGFFGGGFGGGGGGGFFFFFFDFFGGGFFFBFFF<?FB>FGFFFFBFFFFFFGFGGFFF9>BFFFFA2(86((4
@M06628:26:000000000-CRM2J:1:1101:27771:10142 1:N:0:126
TACGGAGGGGGTTAGCGTTGTTCGGAATTACTGGGCGTAAAGCGCACGTAGGCGGATTTTTAAGTGAGGGGTGAAATCCCAGGGCTCAACCCTGGAACTGCCTCTCATACTGGAAGTCTAGAGTTCGAGAGAGGTGAGTGGAATTCCGAGTGTAGAGGTGAAATTCGTAGATATTCGGAGGAACACCAGTGGCGAAGGCGGCTCACTGGCTCGATACTGACGCTGAGGTGCGAAAGCGTGGGGAGCAAACAGGATTAGATACCCTGGTAGTCCACGCCGTAA
+
GGGGGGGGFEGFCGGGGGGGGGGGGGGGGGGGGFGGGGGGGGGGGGGGGGGGGGGGGGGGEFGGGGGFGGGGGGGGGGGGGGGGGGGGGGGGGGGGGFGGGFGGGGGGGGGGGGGGGGGGGGGGGGGGGGGGGGGGGGGGGGGGGGGGGGGGGGGGGGGGGGGGGGGGFGGGGGGCFFGGGGGGGGGGGGGGGGEGGGGGFFGGFGFGGF>FDDGGGGGGFEGDDFFFFF?9EEG>:B@@D;>2>FFBGF4),8)4822<><C:93>:DBFFA>220549::
@M06628:26:000000000-CRM2J:1:1101:27762:10158 1:N:0:126
TACGGAGGGGGTTAGCGTTGTTCGGAATTACTGGGCGTAAAGCGCACGTAGGCGGATTTTTAAGTGAGGGGTGAAATCCCAGGGCTCAACCCTGGAACTGCCTCTCATACTGGAAGTCTAGAGTTCGAGAGAGGTGAGTGGAATTCCGAGTGTAGAGGTGAAATTCGTAGATATTCGGAGGAACACCAGTGGCGAAGGCGGCTCACTGGCTCGATACTGACGCTGAGGTGCGAAAGCGTGGGGAGCAAACAGGATTAGATACCCTGGTAGTCCACGCCGGAA
+
GGGGGGGGGGGGGGGGGGGGGGGGGGGGGGGGGGGGGGGGGGGGGGGGGGGGGGGGGGGGGGGGGGGGGGGGGGGGGGGGGGGGGGGGGGGGGGGGGGGGGGGGGGGGGGGGGGGFGGGGGGGGGGGGGGGGGGGGGGGGGGGGGGGGGGGGGGGGGGGGGGGGGGGGFFGGGGGGGGGGGEGGGGGGGGGGGGGGGGGGFFDGFGFGGGFFGGGGGFGFGGGFFFFF6C@9CGG>?BBEE>>?9B<7F?F?BB::B?>ACA<E??FB<ADDF<<?FF>(33
@M06628:26:000000000-CRM2J:1:1101:13376:10245 1:N:0:126
TACGGAGGGTGCAAGCGTTATCCGGAATCACTGGGTTTAAAGGGTGCGTAGGCGGCGCTATAAGTCAGAGGTGAAAGGCCACAGCTTAACTGTGGGACTGCCTTTGATACTGTAGTGCTTGAATTAGGTTGAGGTCGGCGGAATGTGACATGTAGCGGTGAAATGCTTAGATATGTCATAGAACACCAATTGCGAAGGCAGCTGACTAGACCTTAATTGACGCTGAGGCACGAAAGCGTGGGGAGCGAACAGGATTAGATACCCTGGTAGTCCACGCCCTAA
+
GGGGGGGGGGGGGGGGGGGGGGGGGGGGGGGGGGGGGGGGGGGGGGGGGGGGGGGGGGGGGGGGGGGGGGGGGGGGGGGGGGGGGGGGGGGGGGGGGGGGGGGGGGGGGGGGGGGGGGGGGGGGGGGGGGGGGGGGGGGGGGGGGGGGGGGGGGGGGGGGGGGGGGGGFGGGGGGGGGGGGGGGGGGGGGGGGGGGGGGGFFGGFGFGGGFFGGGGGGGGGGGFFFFFFGFBGGGFFF>DFFB?FFFFGFFFFFFA<?DBGFGGF?FFFFFFAFFFFFFFFF
@M06628:26:000000000-CRM2J:1:1101:12771:10258 1:N:0:126
TACGAACCGTCCAAACGTTATTCGGTATCACTGGGCTTAAAGCGTGCGTAGGCGGCCTGGAAGGTGAGATGTGAAAGCCCACGGCTCAACCGTGGAACTGCGTTTCAAACCACCAGGCTTGAGGAAGATAGGGGTGATGGGAACTTATGGTGGAGCGGTGAAATGCGTTGATATCATAGGGAACACCGGTGGCGAAAGCGCATCACTGGATCTTTTCTGACGCTGAGGCACGAAAGCTAGGGTAGCGAACGGGATTAGATACCCCGGTAGTCCTAGCCGTAA
+
GGGGGGGGGGGGGGGGGGGGGGGGGGGGGGGGGGGGGGGGGGGGGGGGGGGGGGGGGGGGGGGGGGGGGGGGGGGGGGGGGGGGGGGGGGGGGGGGGGGGGGGGGGGGGGGGGGGGGGGGGGGGGGGGGGGGGGGGGGGGGGGGGGGGGGGGGGGGGGGGGGGGGGGGFGGGGGGGGGGGGGGGGGGGGGGGGGGGGGGGFEGGFGFGGGFFGGGGGGGGGGGFFFFFFGFFGDD>?=@FFFFFFFFFGFFFFFBB?DFFFBGGF>B>>:4:<AB>:F641:
@M06628:26:000000000-CRM2J:1:1101:6428:10267 1:N:0:126
TACGGAGGGGGTTAGCGTTGTTCGGAATTACTGGGCGTAAAGCGTACGTAGGCGGATTGGAAAGTATAGGGTGAAATCCCAGGGCTCAACCCTGGAACTGCCTTGTAAACTATCAGTCTAGAGTTCGAGAGAGGTGAGTGGAATTCCAAGTGTAGAGGTGAAATTCGTAGATATTTGGAGGAACACCAGTGGCGAAGGCGGCTCACTGGCTCGATACTGACGCTGAGGTACGAAAGTGTGGGGAGCAAACAGGATTAGATACCCTGGTAGTCCACACCGTAA
+
GGGGGDGGGGGGGGGGGGGGGGGGGGGGGGGGGGGGGGGGGGGGGGGGGGGGGGGGGGGGGGGFFGGGGGGGGGGGGFFGGGGGGGGGGGGGGGGGGGGGGGGGGGGGGGGGFGGGGGGGGGGFGGGGGGGGGGGGGGGGGGGGGGGGGGGGGGGGGGGGGGGGGGGGFGGGGGGGGGFGGGGGGGGGGGGGGGGGGEGGFFGGFGFGGGFFGGGGGGGGGGGFFFFFFGFFGGG>>FFFFFFFFFF?FBFFFBFFFFFFGAFFF?FFFFFFFAFFFFBBF?
@M06628:26:000000000-CRM2J:1:1101:19555:10291 1:N:0:126
TACGGAGGGGGTTAGCGTTGTTCGGAATTACTGGGCGTAAAGCGTACGTAGGCGGATTAGCCAGTCAGAGGTGAAATCCCAGGGCTCAACCCTGGAACTGCCTTTGATACTGCTAGTCTTGAGTTCGAGAGAGGTGAGTGGAATTCCGAGTGTAGAGGTGAAATTCGTAGATATTCGGAGGAACACCAGTGGCGAAGGCGGCTCACTGGCTCGATACTGACGCTGAGGTACGAAAGTGTGGGGAGCAAACAGGATTAGATACCCTGGTAGTCCACACCGTAA
+
GGGGGGGGGGGGGGGGGGGGGGGGGGGGGGGGGGGGGGGGGGGGGGGGGGGGGGGGGGGGGGGGGGGGGGGGGGGGGGGGGGGGGGGGGGGGGGGGGGGGGGGGGGGGGGGGGGGGGGGGGGGGGGGGGGGGGGGGGGGGGGGGGGGGGGGGGGGGGGGGGGGGGGGGFGGGGGGGGGGGGGGGGGGGGGGGGGGGGGGGFFGGFGFGGGFFGGGGGGGGGGGFFFFFFFFFGCDFFFFFFFFFFFBBG?FFFFFF?FDBGFGGFBFF<:>DAFFFFFBBB?
@M06628:26:000000000-CRM2J:1:1101:19550:10315 1:N:0:126
TACGGAGGGGGTTAGCGTTGTTCGGAATCACTGGGCGTAAAGCGTCCGTAGGCGGATTAGTCAGTCAGAGGTGAAATCTCAGAGCTCAACCCTGGAACTGCCTTTGATACTGCTAGTCTTTAGTTCGAGAGAGGTAAATGGAATTCCGAGTGGAGAGGTGAAATTCGTAGATATTCGAAAGAACACCAATGGCGAAGGCGCCTCACTGGCTCACTACTGACACTGCGGTACGAAAGTGAGGGGAGCAAACAGGATTAGATACCCCGGTAGGCCATACCGTAA
+
EFGGGGGG::@@+FG97FG+@,EGCFGG,CFGFGGGGGGGGGGGG,@BFFGGFGG7F+<?,,CFGG9<,,BE+AFE@F,,5,,:FC<DFF<BBF:BF,:EF,@CFCG,3FF<,,,C7EF9,@CG,,+,8>CGGGF,F93E,F77D7@,>EFG*,22>CBFFFGG9CFGFGG7CGG,@,<**?C*2CB**>CEGGGDGG=55)1*07=CC*.)0**:977CCAC4*))0))),/AC0-0*67:69>(((2(.08:)-.))):6@0)()-(((.5((.,),443
@M06628:26:000000000-CRM2J:1:1101:13732:10333 1:N:0:126
TACGGAGGGGGTTAGCGTTGTTCGGAATTACTGGGCGTAAAGCGTACGTAGGCGGATTGGAAAGTAGAGGGTGAAATCCCAGGGCTCAACCCTGGAACTGCCTTCTAAACTATCAGTCTAGAGTTCGAGAGAGGTGAGTGGAATTCCAAGTGTAGAGGTGAAATTCGTAGATATTTGGAGGAACACCAGTGGCGAAGGCGGCTCACTGGCTCGATACTGACGCTGAGGTACGAAAGTGTGGGGAGCAAACAGGATTAGATACCCTGGTAGTCCACACCGTAA
+
GGGGGGGGGGGGGGGGGGGGGGGGGGGGGGGGGGGGGGGGGGGGGGGGGGGGGGGGGGFGFGGGGGGGGGGGGGGGGGGGGGGGGGGGGGGGGGGGGGGGGGGGGGGGGGGGGGGGGGGGGGGGGGGFGGGGGGGGGGGGGGGGGGGGGGGGGGGGGGGFGGGGGGGFFGGGGGGGGGGGGGGGGGGGGGGGGGGGGGGGFFDGFGFGGGFFGGGGGGGGGGG@>>FF?DFFGGGFF4@FFFB?F>FFG8>F?BF<?BF<D<F6*4@>AAFFAD?:6>0(4:
@M06628:26:000000000-CRM2J:1:1101:10054:10350 1:N:0:126
TACGAAGGGGGCTAGCGTTGTTCGGAATTACTGGGCGTAAAGCGTACGTAGGCGGATTAGAAAGTTAGGGGTGAAATCCCAGGGCTCAACCCTGGAACTGCCTCTAAAACTCCTAATCTTGAGTCCGAGAGAGGTGAGTGGAATTCCGAGTGTAGAGGTGAAATTCGTAGATATTCGGAGGAACACCAGTGGCGAAGGCGGCTCACTGGCTCGATACTGACGCTGAGGTACGAAAGCGTGGGGAGCAAACAGGATTAGATACCCTGGTAGTCCACGCCGTAA
+
GGGGGGGGGGGGGGGGGGGGGGGGGGGGGGGGGGGGGGGGGGGGGGGGGGGGGGGGGGGGGGGGGGGGGGGGGGGGGGGGGGGGGGGGGGGGGGGGGGGGGGGGGGGGGGGGGGGGGGGGGGGGGGGGGGGGGGGGGGGGGGGGGGGGGGGGFDGGGGGGGGGGGGGGFGGGGGGGGGGGGGGGGGGGGGGGGGGGGGGGFFGGFGFGGGFFGGGGGGGGGGGFFFFFFGFFGGGBFEEFFFFFFFFFGFFFFFFFFFFFDFC6FFFFFFFFFFFFFFFFB?
@M06628:26:000000000-CRM2J:1:1101:18286:10358 1:N:0:126
GACGGAGGATGCAAGTGTTATCCGGAATCACTGGGCGTAAAGCGTCTGTAGGTGGCTCGATAAGTCAACTGTTAAATCTTGAAGCTTAACTTCGAAATCGCAGTCGAAACTATCGGACTAGAGTATAGTAGAGGTAAAGGGAATTTCCAGTGGAGCGGTGAAATGCGTAGAGATTGGAAAGAACACCGATGGCGAAGGCACTTTACTGGGCTATTACTGACACTCAGAGACGAAAGCTAGGGTAGCAAATGGGATTAGATACCCCAGTAGTCCTAGCCGTAA
+
GGGGGGGGGGGGGGGGGGGGGGGGGGGGGGGGGGGGGGGGGGGGGGGGGGGGGGGGGGGGGGGGGGGGGGGGGGGGGGGGGGGGGGGGGGGGGGGGGGGGGGGGGGGGGGGFGGGGGGGGGGGGGGGGGGGGGGGGGGGGGGGGGGGGGGGGGGGGGGGGGGGGGGGGFGGGGGGGGGGGGGGGGGGGGGGGGGDGGEGGFFGGFGFGGGFFGFGFGGGGGGGFFFFFFGFFGGGFFFFFF<BF?FD2CAFFFFF?F?A9CAGGF().6<ADB:A<?FF:::
@M06628:26:000000000-CRM2J:1:1101:26187:10377 1:N:0:126
TACGGAGGGTCCGAGCGTTATCCGGAATCATTGGGTTTAAAGGGTCCGTAGGTGGGCCTATAAGTCAGAGGTGAAAGTTTGTGGCTCAACCATAAAATTGCCTTTGATACTGTAGGTCTTGAGTTATAGTGGAGTTGCCGGAACATGTGGTGTAGCGGTGAAATGCATAGATGTCACATAGAACACCAATTGCGAAGGCAGGTGACTAACTATATACTGACACTGATGGACGAAAGCGTGGGGAGCGAACGGGATTAGATACCCCGGTAGTCCACGCCGTAA
+
GGGGGGGGGGGGGGGGGGGGGGGGGGGGGGGGGGGGGGGGGGGGGGGGGGGGGGGGGGGGGGGGGGGGGGGGGGGGGGGGGGGGGGGGGGGGGGGGGGGGGGGGGGGGGGGGGGGGGGGGGGGGGGGGGGGGGGGGGGGGGGGGGGGGGGGGGGGGGGGGGGGEGGGGFGGGGGGGGGGGGGGF7FGFGGCCGGGGGGFGFFGGFGFGGGFFCFFGCFFGGGGFFFFFFGF>GEGFFFDFFFF?FBFFG>EE??@BFFFFGFGGF>EBF?A29A>:0@>7BF
@M06628:26:000000000-CRM2J:1:1101:6298:10383 1:N:0:126
TACGGAGGGTCCGAGCGTTATCCGGAATCATTGGGTTTAAAGGGTCCGTAGGCGGGCCTATAAGTCAGGGGTGAAAGTTTGTGGCTCAACCATATAATTGCTCTTGATACTGTAGGTCTTGAGTTATAGTGAAGTTGCCGGAACATGTGGTGTAGCGGTGAAATGCATAGATATCACATAGAACACCAATTGCGAAGGCAGGTGACTAACTATATACTGACGCTGATGGACGAAAGCGTGGGGAGCGAACAGGATTAGATACCCTGGTAGTCCACGCCGTAA
+
<FGGDGE77FEGGECB67B:<<<B@:6F@CF@FC8FGC@6CE@CEAFCF<:B,67+@F@=?F,AB@F?<<+8845,,5C,8A=FGFC<<A<BF9,:C<<<9,33>FGC=,,3C3CD7=C=3FF3@=FCGCC;DB@FFCACCC3>:F<DF?:>DD,?**6=5?;FBC<CAC:FFF,=>:=:<9FG<+;CGF+3:=7/=***8B5F9CF+<7@=>*2:07:AFCD553==4>/7C=*1:5>>569?F6>0C2)02<@))).6:)0<=7F?F9<<2-,4()3;:?
@M06628:26:000000000-CRM2J:1:1101:6315:10391 1:N:0:126
TACGGAGGGTCCGAGCGTTATCCGGAATCATTGGGTTTAAAGGGTCCGTAGGCGGGCCTATAAGTCAGGGGTGAAAGTTTGTGGCTCAACCATAAAATTGCTCTTGATACTGTAGGTCTTGAGTTATAGTGAAGTTGCCGGAACATGTGGTGTAGCGGTGAAATGCATAGATATCACATAGAACACCAATTGCGAAGGCAGGTGACTAACTATATACTGACGCTGATGGACGAAAGCGTGGGGAGCGAACAGGATTAGATACCCTGGTAGTCCACGCCGTAA
+
FGGGGGGGGGGGGGGGGGGGGGGGGGGGGGGGGGGGGGGGGGCGGGGGGGGGGGGDGGGGGGGGGGGGGGGGGGGGGFGGGGGGGGGGGGGGGGGGGGGGGGAFFGGGGGGGGGGGGGGGGGGGGGGGGGGGGGGGGGGGGGGGGGGGGGGGGGGGGGGGGGGGGGGGFGGFDC9CFGGGGGGGGGGGFGFGGE:<E7FGBBFGFGFGGGFFGFGFGGFGGGGBB07B?761=EGBFBFFF09B09B>5-<)2:FA>7>BG<<EFFFF9>.).:86331;?<
@M06628:26:000000000-CRM2J:1:1101:26183:10398 1:N:0:126
TACGGAGGGTCCGAGCGTTATCCGGAATCATTGGGTTTAAAGGGTCCGTAGGTGGGCCTATAAGTCAGAGGTGACAGTTTGTGGCTCAACCATAAAATTGCCTTTGATACTGTAGGTCTTGAGTTATAGTGGAGTTGCCGGAACATGTGGTGTAGCGGTGAAATGCATATATGTCACATAGAACACAAATTTCTAAGGCAGGTGTCTAACTATATACTTACACTGATGGACGAAAGCTTGGTGAGCTAACGGTATAAGATACAACGATAGTCCATGCCGTCA
+
DGGG@F+6+B<FBBFFEGGEG<<CECCGCGFGF@CFGGFCE?<,:CEFDE=,F,,>,CF8F<@FEGGEGF@<+E,AEFGGFDF7D=EFAGF?A<?FCFCCCFDFF<FCE,EEGF9FE?FFDD<FF,AF,A9DDDDF;<>+36>FFA,@,9>DFG,33@EEDFGG9E;;9++=,5,=99:E9;,4>E,/41=1+,@@FC,=;)*2*0;F+;16@++2+;1=:F71/7++2;F(**1119/7).4-.2.):(07(()).--)2)+391),8(.-)6))4/(((-
@M06628:26:000000000-CRM2J:1:1101:15023:10421 1:N:0:126
TACGGAGGGGGTTAGCGTTGTTCGGAATTACTGGGCGTAAAGCGTACGTAGGCGGATCAGAAAGTAGGGGGTGAAATCCCGAGGCTCAACCTCGGAACTGCCTCCTAAACTCCTGGTCTTGAGTTCGAGAGAGGTGAGTGGAATTCCAAGTGTAGAGGTGAAATTCGTAGATATTTGGAGGAACACCAGTGGCGAAGGCGGCTCACTGGCTCGATACTGACGCTGAGGTACGAAAGTGTGGGGAGCAAACAGGATTAGATACCCTGGTAGTCCACACCGTAA
+
GGGGGGGGGGGGGGGGGGGGGGGGGGGGGGGGGGGGGGGGGGGGGGGGGGGGGGGGGGGGGGGGGGGGGGGGGGGGGGGGGGGGGGGGGGGGGGGGGGGGGGGGGGGGGGGGGGGGGGGGGGGGGGGGGGGGGGGGGGGGGGGGGGGGGGGGFGGGGGGGGGGGGGGGFGGGGGGGGGGGGGGGGGGGGGGGGGGGGGGGFFGGFGFFGGFFGGGGGGGGGGGFFFFFFGFFGGGFAFFFFF>FFFFFGFFFFFFFFFA>CBCC@:@:AFFF9>B??39:BF
@M06628:26:000000000-CRM2J:1:1101:15008:10433 1:N:0:126
TACGGAGGGGGTTAGCGTTGTTCAGAATTACTGGGCGTAAAGCGTACGTAGGCGGATCAGAAAGTAGGGGGTGAAATCCCGAGGCTCAACCTCGGAACTGCCTCCTAAACTCCTGGTCTTGAGTTCGAGAGAGGTGAGTGGAATTCCAAGTGTAGAGGTGAAATTCGTAGATATTTGGAGGAACACCAGTGGCGAAGGCGGCTCACTGGCTCGATACTGACGCTGAGGTACGAAAGTGTGGGGAGCAAACAGGATTAGATACCCTGGTAGTCCACACCGTAA
+
GGGGGGGGGGGGGGGGGGGGGGG,FGGGGGGGGGGGGGGGGGGGGGGGGGGGGGGGGGGGGGGGGGGGGGGGGGGGGGGGGGGGGGGGGGGGGGGGGGGGGGGGGGGGGGGGGGGGGGGGGGGGGGGGGGGGGGGGGGGGFGGGGGGGGGGGGGGGGGGGGGGGGGGGFGGGGGGGGGGGGGGGGGDGFGGCGGGGGGGGFFGGFGFFGGFFGGGGGGGGGGGF>>FFFGFFGGGBFFFFFFFFFFFFGFFFFF?ABDFBF<CFFFFFFBBBFFF?FEFBFF
@M06628:26:000000000-CRM2J:1:1101:20368:10463 1:N:0:126
TACGGAGGGTGCAAGCGTTGTCCGGATTTATTGGGTTTAAAGGGTGCGTAGGCGGTCAATTAAGTCAGTGGTGAAATCCTACAGCTCAACTGTAGAACTGCCATTGATACTGGTTGACTTGAGTATAGACGAGGTAGGCGGAATTTATGGTGTAGCGGTGAAATGCATAGATACCATAAAGAACACCGATAGCGAAGGCAGCTTACTAGACTATAACTGACGCTGAGGCACGAAAGCGTGGGGAGCGAACAGGATTAGATACCCTGGTAGTCCACGCCGTAA
+
GGGGGFECDFGGGGGGGECGGGEGGGC@<CEFGGDGCCGGGAE7CFFGGGEGGGGEEGGGGGGGGFFGGGGFGGFG<FGF@FFFBFEEEFGGFFCEEEFFF8,C9FCFGGFGGEFEFFGFFADFFGCCE@EGGGGGF@EGDEGGFBAFGGGF8CFGGGCC8FGGFEGFFG>@,DEGFG?C7FFCFGCEE*=E7EE3EGFF>BF7=FFGFGFFFD7C7CFFGEDFFFFF:7>6CC<977>).-48306>G>E??2)64>AACBC+9458>A-:<>?:BF7---
@M06628:26:000000000-CRM2J:1:1101:22758:10481 1:N:0:126
TACGGAGGGGGTTAGCGTTGTTCGGAATTACTGGGCGTAAAGCGTACGTAGGCGGATTGGAAAGTATGGGGTGAAATCCCAGGGCTCAACCCTGGAACTGCCCTGTAAACTATCAGTCTAGAGTTCGAGAGAGGTGAGTGGAATTCCAAGTGTAGAGGTGAAATTCGTAGATATTTGGAGGAACACCAGTGGCGAAGGCGGCTCACTGGCTCGATACTGACGCTGAGGTACGAAAGTGTGGGGAGCAAACAGGATTAGATACCCTGGTAGTCCACACCGTAA
+
GGGGGGGGGGGGGGGGGGGGGGGGGGGGGGGGGGGGGGGGGGGGGGGGGGGGGGGGGGGGGGGGGGGGGGGGGGGGGGGGGGGGGGGGGGGGGGGGGGGGGGGGGGGGGGGGGGGGGGGGGGGGGGGGGGGGGGGGGGGGGGGGGGGGGGGGGGGGGGGGGGGGGGGGFGGGGGGGGGGGGGGGGGGGGGGGGGGGGGGGFFGGFGFGGGFFGGDFGGGGGEGEFFFFFGFFGGGFFFFFFFFFFFFFGFFFFB):?FFFGFGGFBFBFFFFAFFB?FBFFF
@M06628:26:000000000-CRM2J:1:1101:7337:10588 1:N:0:126
TACGGAGGGTCCGAGCGTTATCCGGAATTATTGGGTTTAAAGGGTCCGTAGGCGGGCCATTAAGTCAGTGGTGAAAGTCTGCAGCTCAACTGTAGAATTGCCTTTGATACTGGTGGTCTTGAGTTATGGTGAAGTGGCTGGAATATGTAGTGTAGCGGTGAAATGCATAGATATTACATAGAACACCGATTGCGAAGGCAGGTCACTAACCGTATACTGACGCTGATGGACGAAAGCGTGGGGAGCGAACAGGATTAGATACCCTGGTAGTCCACGCCGTAA
+
GGGGGGGGGGGGGGGGGGGGGGGGGGGGGGGGGGGGGGGGGGGGGGGGGGGGGGGGGGGGGGGGGGGGGGGGGGGGGGGGGGGGGGGGGGGGGGGGGGGGGGGGGGGGGGGGGGGGGGGGGGGGGGGGGGGGGGGGGGGGGGGGGGGGGGGGGGGGGGGGGGGGGGGGFGGGGGGGGGGGGGGGGGGGGGGGGGGGGGGGFFGGFGFGGGFFGGGGGGGGGGGEFFFFFGFFGGGFFFFFEFFFFFFFGFFFFFFFFFFFGBFGFB@BBFFFFAFFFFFFBF
@M06628:26:000000000-CRM2J:1:1101:27026:10594 1:N:0:126
TACGGAGGGTGCAAGCGTTATCCGGAATCACTGGGTTTAAAGGGTGCGTAGGCGGCGCTATAAGTCAGAGGTGAAAGGCCACAGCTTAACTGTGGGACTGCCTTTGATACTGTAGTGCTTGAATTAGGTTGAGGTCGGCGGAATGTGACATGTAGCGGTGAAATGCTTAGATATGTCATAGAACACCAATTGCGAAGGCAGCTGACTAGACCTTAATTGACGCTGAGGCCCGAAAGCGTGGGGAGCGAACAGGATTAGATACCCTGGTAGTCCACGCCCTAA
+
GGGGGGDGDGGGGGGGGBFFGFFGGCFG9@CFGCGDEFFFCFFGFGGEGGGGGGGDCE@CGFGGGGGGGGGGGFFGG?GGGGGGGGCGFFGGGGCFFGGGG@FFFGFGGFDEFFGFGAEGGFDFDAE9FDGD@CGGGG:E>FGFFGG9EFGGEFGGGGEC=FCFGFCF@CFFFGGFF:FGGGGCGGGGEFEF+::7CCGF>BGFFGF+<>66C7:DCFD?C5CDEFFF>1)4EED9BD.<B9910396C>F@B:?<77<<CA??1175A9AFF<2?9F90:?
@M06628:26:000000000-CRM2J:1:1101:28541:10696 1:N:0:126
TACGGAGGGGGTTAGCGTTGTTCGGAATTACTGGGCGTAAAGCGTACGTAGGCGGATCAGAAAGTATGGGGTGAAATCCCGAGGCTCAACCTCGGAACTGCCTCATAAACTCCTGGTCTTGAGTTCGAGAGAGGTGAGTGGAATTCCAAGTGTAGAGGTGAAATTCGTAGATATTTGGAGGAACACCAGTGGCGAAGGCGGCTCACTGGCTCGATACTGACGCTGAGGTACGAAAGTGTGGGGAGCAAACAGGATTAGATACCCTGGTAGTCCACACCGTAA
+
GGGGGEGEGGGGGGGGGGGGGGGGGEGGGGGGGGGGGGGGGGGGGGGGGGGGGGGGGGGGFGGGGGGGGGGGGGGGGGGGGGGGGGGGGGGGGGGGGGGGGGGGGGGGGGGGGGGGGGGGGGGGGGGGGGGGGGGGFGGGGGFGGGGGGGGGCGGGGGGGGGFGGGGG;FCCG?CFGGGGGGGGGGGFGEGGGGGGGGGGFFGGFGFGGCFFG<4CDGGF<EGFEFFFFG=1CG*2>?FFDBF6>>FFGFFFF:6947:ACAFCF<@?))..468>6B92?B
@M06628:26:000000000-CRM2J:1:1101:10315:10772 1:N:0:126
TACGGAGGGTGCAAGCGTTATCCGGAATCATTGGGTTTAAAGGGTCCGTAGGCGGGCGTCTAAGTCAGTGGTGAAATGCAGGGGCTCAACTCCGGCACTGCCATTGATACTGGATGTCTTGAATTATTGTGAAGTGGTTAGAATATGTAGTGTAGCGGTGAAATGCTTAGATATTACATAGAATACCGATTGCGAAGGCAGATCACTAACAATACATTGACGCTGATGGACGAAAGCGTGGGTAGCGAACAGGATTAGATACCCTGGTAGTCCACGCCGTAA
+
GGGGGGGGGGGGGGGGGGGGGGGGGGGGGGGGGGGGGGGGGGGGGGGGGGGGGGGGGGGGGGGGGGGGGGGFGGGGGGGGGGGGGGGGGGGGGGGGGGGGGGGGGGGGGGGGGGGGGGGGGGGGGGGGGGGGGGGGGGGGGGGGGGGGGGGGGGGGGGGGGGGGGGGGFGGGGGGGGGGGGGGGGGGGGGGGGGGGGGGGFFGGFGFGGGFFGGGGGGGGGGGFFFFFFGFFGGGFFDFFFFFBFFFBGBFFFFFFFBBDFFFGFFFFFFFA>ADFFFFB??
@M06628:26:000000000-CRM2J:1:1101:26255:10777 1:N:0:126
TACGGAGGGGGTTAGCGTTGTTCGGAATTACTGGGCGTAAAGCGCGCGTAGGCGGACTATTAAGTGAGAGGTGAAATCCCAGGGCTCAACCCTGGAACTGCCTTTCATACTGGTAGTCTTGAGGTCGAGAGAGGTGAGTGGAATTCCGAGTGTAGAGGTGAAATTCGTAGATATTCGGAGGAACACCAGTGGCGAAGGCGGCTCACTGGCTCGATACTGACGCTGAGGTGCGAAAGCGTGGGGAGCAAACAGGATTAGATACCCTGGTAGTCCACGCCGTAA
+
GGGGGEGGGGGEGGGGGGGGGGGGGGGGGGGGGGGGGGGGGGGGGGGGGGGGGGGGGGGGGGGGGGGGGGGGGGGGGGGGGGGGGGGGGGGGGGGGGGGGGGGGGGGGGGGGGGGGGGGGGGGGGGGGGGGGGGGGFGGGGGGGGGGGGGGGGGGGGGGGGGGGGGGGFGGGGGGGGGGGGGGGGGGGGGFGGGGGGEFEFFGDFGFGGGFFGCGGDGGGDGGFB9>FFD)2EEGF0>EFFFF?>;??C?FF<:FBBFFFFFF?=:F?A<B2<A289FFFFF
@M06628:26:000000000-CRM2J:1:1101:17774:10798 1:N:0:126
TACGGAGGGTGCAAGCGTTATCCGGAATCACTGGGTTTAAAGGGTGCGTAGGCGGCGCTATAAGTCAGAGGTGAAAGGCCACAGCTTAACTGTGGGACTGCCTTTGATACTGTAGTGCTTGAATTAGGTTGAGGTCGGCGGAATGTGACATGTAGCGGTGAAATGCTTAGATATGTCATAGAACACCAATTGCGAAGGCAGCTGACTAGACCTTAATTGACGCTGAGGCACGAAAGCGTGGGGAGCGAACAGGATTAGATACCCTGGTAGTCCACGCCCTAA
+
GGGGGGGGGFFEEGGGGGGEF9FGGGGCEGGCFFFE:7FFGGCFGDDCBFFEEE>CFC@7FFGGGFDGFGGGGGGGGBFGGGGGGGFGGGA<FGG7B8BFGGGGGFGGGGGG<=F@,CFFGGCGC<E@F,>FFGFB@FCB5EFGGGGGDCFFFE;9<ECEGGG9CF+>FFFGGGGF9<9CFGGGF7EFFD:<C*29ECGFE346*>FC?D4?<:CFCCDFGE5>>973><58ED37(8.5<9-8>>69C9>F?B;27<<AFAGF63;>2<4)-6.3-822?B
@M06628:26:000000000-CRM2J:1:1101:15486:10800 1:N:0:126
TACGGAGGGTCCGAGCGTTATCCGGAATCATTGGGTTTAAAGGGTCCGTAGGTGGGCCTATAAGTCAGAGGTGAAAGTTTGTGGCTCAACCATAAAATTGCCTTTGATACTGTAGGTCTTGAGTTATAGTGAAGTTGCCGGAACATGTGGTGTAGCGGTGAAATGCATAGATATCACATAGAACACCAATTGCGAAGGCAGGTGACTAACTATATACTGACACTGATGGACGAAAGCGTGGGGAGCGAACGGGATTAGATACCCCGGTAGTCCACGCCGTAA
+
GGGGGGGGGGGGGGGGGGGGGGGGGGGGGGGGGGGGGGGGGGGGGGGGGGGGGGGGGGGGGGGGGGGGGGGGGGGGGGGGGGGGGGGGGGGGGGGGGGGGGGGGGGGGGGGGGGGGGGGGGGGGGGGGGGGGGGGGGGGGGGGGGGGGGGGGGGGGGGGGGGGGGGGGFGGGGGFGGGGGGGGGGGGGGGGGGGGGGGGGFDGGFGFGGGFFGGGGGGGGGGGFFFFFFGFFGGGFFFFFFFFFFFFFGFFFFFFFFFFFGFFFFFFBFFFFFFFFFFFFF?
@M06628:26:000000000-CRM2J:1:1101:22170:10802 1:N:0:126
TACGGAGGGGGTTAGCGTTGTTCGGAATTACTGGGCGTAAAGCGCACGTAGGCGGATTTTTAAGTGAGGGGTGAAATCCCAGGGCTCAACCCTGGAACTGCCTCTCATACTGGAAGTCTAGAGTTCGAGAGAGGTGAGTGGAATTCCGAGTGTAGAGGTGAAATTCGTAGATATTCGGAGGAACACCAGTGGCGAAGGCGGCTCACTGGCTCGATACTGACGCTGAGGTGCGAAAGCGTGGGGAGCAAACAGGATTAGATACCCTGGTAGTCCACGCCGTAA
+
GGGGGGGGGGGGGGGGGGGGGGGGGGGGGGGGGGGGGGGGGGGGGGGGGGGGGGGGGGGGGGGGGGGGGGGGGGGGGGGGGGGGGGGGGGGGGGGGGGGGGGGGGGGGGGGGGGGGGGGGGGGGGGGGGGGGGGGGGGGGGGGGGGGGGGGGGGGGGGGGGGGGGGGGFGGGGGGGGGGGGGGGGGGGGGGGGGGGGGGGFFGGFGFGGGFFGGFGGGGGGGGFFFFFFGFFGGGFFFFFFFF?F>??FBFFBFFFFF<:CAGGFB3,6<7>AF?FFFFFFF
@M06628:26:000000000-CRM2J:1:1101:17754:10804 1:N:0:126
TACGGAGGGTGCAAGCGTTATCCGGAATCACTGGGTTTAAAGGGTGCGTAGGCGGCGCTATAAGTCAGAGGTGAAAGGCCACAGCTTAACTGTGGGACTGCCTTTGATACTGTAGTGCTTGAATTAGGTTGAGGTCGGCGGAATGTGACATGTAGCGGTGAAATGCTTAGATATGTCATAGAACACCAATTGCGAAGGCAGCTGACTAGACCTTAATTGACGCTGAGGCACGAAAGCGTGGGGAGCGAACAGGATTAGATACCCTGGTAGTCCACGCCCTAA
+
GGGGGGGGGGGGGGGGGGGGGGGGGGGGGGGGGGGGGGGGGGGGGGGGGGGGGGGGGGGGGGGGGGGGGGGGGGGGGFGGGGGGGGGGGGGGGGGGGGGGGGGGGGFGGGGGGGGGGGGGGGGGGGGGGGGGGGGGGFGGGGGGGGGGGGGGGGGGGGGGGGGGGGGGFGGGGGGGGGGGCFFGGGGGGGFGGGEGGGGGFFFCFGFGGGFFGGGGGGGGGGGFFBFFFGF<GEG>?DEFFFF<BFF>DBFF6?FFFFFFGFFGF<>?FFFF<BFFFFFFFB
@M06628:26:000000000-CRM2J:1:1101:5566:10811 1:N:0:126
TACGGAGGGGGTTAGCGTTGTTCGGAATTACTGGGCGTAAAGCGCACGTAGGCGGACTTTTAAGTTAGAGGTGAAATCCCAGGGCTCAACCCTGGAACTGCCTTTAATACTGGGAGTCTTGAGTTCGAGAGAGGTGAGTGGAATTCCGAGTGTAGAGGTGAAATTCGTAGATATTCGGAGGAACACCAGTGGCGAAGGCGGCTCACTGGCTCGATACTGACGCTGAGGTGCGAAAGCGTGGGGAGCAAACAGGATTAGATACCCTGGTAGTCCACGCCGTAA
+
GGGGGGGGGGGGGGGGGGGGGGGGGGGGGGGGGGGGGGGGGGGGGGGGGGGGGGGGGEGGGGGGGGGGGGGGGGGGGGGGGGGGGGGGGGGGGGGGGGGGGGGGGGGGGGGGGGGGGGGGGGGGGGGGGGGGGGGGGGGGGGGGGGGGGGGGGGGGGGGGGGGGGGGGFGGGGGFGGGGGGGGGGGGGGF?FGGGGGGGGFFGGFGFGGGFFGDGGGGGGGGGFFFFFFGFFGGG>?FFFFFFFFFFBGFFFFBFFFFB>F2CFF?F,:A<BF>DFFFF33:
@M06628:26:000000000-CRM2J:1:1101:25521:10867 1:N:0:126
TACGGAGGGTGCAAGCGTTATCCGGAATCACTGGGTTTAAAGGGTGCGTAGGCGGAATTATAAGTCAGAGGTGAAATCCCATCGCTAAACGATGGAACTGCCTTTGATACTGTTTTTCTTGAATTATGTTGAGGTTAGCGGAATGTGGCATGTAGCGGTGAAATGCATAGATATGCCATAGAACACCGATTGCGAAGGCAGCTAACTGGACATTTATTGACGCTGAGGCACGAAAGCGTGGGGAGCGAACAGGATTAGATACCCTGGTAGTCCACGCCCTAA
+
GGGGGGGGGGGGGGGGGGGGGGGGGGGGGGGGGGGGGEGGGGGGGGGGGGGGGGGGEGGGGGGGGGGGGGGGGGGGGGGGGGGGGGGGGGGDGGGGGGGGGGGGGGGGGGGGGGGGGGGGGGGGGGGGGGGGGGGGGGGEGGGGGGGFGGGGGGGGGGGGGGGGGGGGFGGGGGGGGGGGGDFGGGGGGGGGGGGGGGGG>BGGFGFGGGFFG@GGGGGGGDGFDFFF@D>?GEGBFFFFD;B:>BFFC;DF?<?DF?FFGFGFFFF:ABDF<BFFFFB>?<
@M06628:26:000000000-CRM2J:1:1101:15546:10882 1:N:0:126
CACGTACCGGACAAACGTTATTCGGAATTACTGGGCTTAAAGAGTACGTAGGCGGCCTTGTAGGTGAGATGTGAAATCCCACGGCTCAACCGTGGAATTGCGTTTCAAACCACAAGGCTTGAGGGAGACAGGGGTGAGCGGAACTGATGGTGGAGCGGTGAAATGCGTTGATAACATCAGGAACACCGGTGGCGAAGGCGGCTCACTGGGTCTCTTCTGACGCTGAGGTACGAAAGCTAGGGTAGCGAACGGGATTAGATACCCCGGTAGTCCTAGCTGTAA
+
GGGGGGGGGGGGGGGGGGGGGGGGGGGGGGGGGGGGGGGGGGGGGGGGGGGGGGGGGGGGGGGGGGGGGGGGGGGGGGGGGGGGGGGGGGGGGGGGGGGGGGGGGGGGGGGGGGGGGGGGGGGGGGGGGGGGGGGGGGGGGGGGGGGGGGGGGGGGGGGGGGGFGGGGFGGGGGGGGGGGGGGGGGGGGGGGGGGGGGGGFFGGFGFGGGFFFGGGGGGGGGGFFFFFFG?<EGGBBFBFFF??0:>FGFFFFFFFFFAFGFGGFFFFFFFFFFAFFFFFFF
@M06628:26:000000000-CRM2J:1:1101:23682:10904 1:N:0:126
TACGGAGGGGGTTAGCGTTGTTCGGAATTACTGGGCGTAAAGCGTACGTAGGCGGATTGGAAAGTAGGGGGTGAAATCCCAGGGCTCAACCCTGGAACTGCCTCCTAAACTATCAGTCTAGAGTTCGAGAGAGGTGAGTGGAATTCCAAGTGTAGAGGTGAAATTCGTAGATATTTGGAGGAACACCAGTGGCGAAGGCGGCTCACTGGCTCGATACTGACGCTGAGGTACGAAAGTGTGGGGAGCAAACAGGATTAGATACCCTGGTAGTCCACACCGTAA
+
GGGGGCFGGGEGGGGGGGGGGGGGGGGGGGGGGGGGGGGGFGGGFCGGGGGGGGGFGGGGGGGGGGGGGGGEGGGGGDFGGFGGGGGGFGGEGGGGGGGGGGGGGGGGDGGFGGGGGGGGGGGGGFGGGGGGGGFGGGFGGGGGGGGGGGFFGFFFGGGGGGGGGGGF;FGFGFGGGGCGGGGGGGGGGGCGGGDGGGGGFF3C?GFFGGFFD<DGGGF:DEGEF>FF4*=25GD>F?=FEFFFFFFB70>@B?FFF?FFGFGG??FB4AA2:9?74544:<
@M06628:26:000000000-CRM2J:1:1101:2528:10905 1:N:0:126
TACGGAGGGGGTTAGCGTTGTTCGGAATTACTGGGCGTAAAGCGTACGTAGGCGGATTGGAAAGTATGGGGTGAAATCCCAGGGCTCAACCCTGGAACTGCTCTGTAAACTATCAGTCTAGAGTTCGAGAGAGGTGAGTGGAATTCCAAGTGTAGAGGTGAAATTCGTAGATATTTGTAGGAACACCAGTGGCGAAGGCGGCTCACTGGCTCGATACTGACGCTGAGGTACGAAAGTGTGGGGAGCAAACAGGATTAGATAGCCTGGTAGTCCACACCGTAA
+
9FGGEFE@7BGCBE8FECFGB89@@F:F@@@EGFGCGGGGFCGC=C=@E<:=,@@+>?DCF9?E<FFAFF+8@+=?F<=F<,A@:A>5,>,8A,=8<,8>F,C=<@FF<=CFFFCDF<=38337,,+,3,@FCB@*3,3>B:FGFFFC9FFG@;2>>6?*,7,2>D8>)//=AF,=,,5CE@<C7FD8CF6C5CC<EC/=>5C*=C6AEFF)77C*7CD7C5C551>:;4*45*/1<==*5-914(384:5).().,446C)<8*()5--)65.5,371(,4
@M06628:26:000000000-CRM2J:1:1101:25575:10919 1:N:0:126
TACGAAGGGGGCTAGCGTTGTTCGGAATTACTGGGCGTAAAGCGTACGTAGGCGGATTAGAAAGTTAGGGGTGAAATCCCAGGGCTCAACCCTGGAACTGCCTCTAAAACTCCTAATCTTGAGTTCGAGAGAGGTGAGTGGAATTCCGAGTGTAGAGGTGAAATTCGTAGATATTCGGAGGAACACCAGTGGCGAAGGCGGCGCACTGGCTCGATACTGACGCTGAGGTACGAAAGCGTGGGGGGAAAACAGGATTAGATACCCGGGTACGCAACGTCGAGA
+
AFGG@FC@@FEGGGGGGCCCFEE@::F@CCFC<E@@FGGGCGFEFC@:CF@CFFECBBFG9EBEFF<<FGGFGFFCFEGGFCDEEFFEFFGECEEAFFGGGGGGEFFFDGFGGFG<F9FDGGFDEEE7>FC7BCFGCFGFCFGF:>AF5CFEE,>BFFDFCEEGCDFDACGGDFFFGDCCGGGG>E*;CFG8DEC5EEGG@5)))7<8:CF@5<F45FGGF7CB:BFF)21:*:C((7B>>>((((,,03)0.(04),44*)<+)4)(-)(-(-4((071((
@M06628:26:000000000-CRM2J:1:1101:24581:10922 1:N:0:126
TACGGAGGGGGTTAGCGTTGTTCGGAATTACTGGGCGTAAAGCGTACGTAGGCGGATCAGAAAGTAGGGGGTGAAATCCCGAGGCTCAACCTCGGAACTGCCTCCTAAACTCCTGGTCTTGAGTTCGAGAGAGGTGAGTGGAATTCCAAGTGTAGAGGTGAAATTCGTAGATATTTGGAGGAACACCAGTGGCGAAGGCGCCTCACTGGCTCGATACTGACGCTGAGGTACGAAAGTGTGGGGAGCAAACAGGATTAGATACCCGGGTAGTCCACACCGTAA
+
GGGGGEGGGGGGGGGGGGGGGGGGGGGGGGGGGGGGGGGGGGGGGGGGGGGGFGGGGGGGFGGGGGGGGGGGGGGGGGGGGGGGGGGGGG<FDF:CGGGGGGGGGGGGGGFCFGFEFFGGGGGGGGGFGGGFGGFFGG;EFGGGGGGGGGGGGGGGFGGFGFGG;FGFFGGGGGGFG?@GGGGGGFEEFGGGGGC<ED:C)0C<FGFGFDFFD<FGG7:+*/955;FFFC8(/:*(:B*9>:9<F>F?FB:?23F))4<<F:6A)(0(444A22821)-42:
@M06628:26:000000000-CRM2J:1:1101:9559:11097 1:N:0:126
TACGGAGGGTCCGAGCGTTATCCGGAATTATTGGGTTTAAAGGGTCCGTAGGCGGGCGATTAAGTCAGTGGTGAAAGTCTGCAGCTCAACTGTAGAACTGCCTTTGATACTGGTCGTCTTGAGTTATAGTGAAGTTGCCGGAATATGTAGTGTAGCGGTGAAATGCATAGATATTACATAGAACACCGATTGCGAAGGCAGGTGACTAACTATATACTGACGCTGATGGACGAAAGCGTGGGGAGCGAACAGGATTAGATACCCTGGTAGTCCACGCCGTAA
+
GGGGGGGGGGGGGGGGGGGGGGGGGGGGGGGGGGGGGGGGGGGGGGGGGGGGGGGGGGGGGGGGGGGGGGGGGGGGGGGGGGGGGGGGGGGGGGGGGGGGGGGGGGGGGGGGGGGGGGGGGGGGGGGGGGGGGGGGGGGGGFGGGGGGGGGGGGGGGGGGGGGGGGGGFGGGGGGGGGGGGGGGGGGGGGGGGGGGGGGGFEGGFGFFGGFFGGGGGGGGGGDDFFFFFGFFGGG9BFFFFFFFFFFFGFFFFBFDFFFFGFGGFFF?ABADFFBBFFFF?:
@M06628:26:000000000-CRM2J:1:1101:22630:11170 1:N:0:126
TACAGAGAGTGCAAGCGTTAGTCGGAATTACTGGGCGTAAAGCGCGCGTAGGTGGATGTTTAAGTCGGATGTGAAAGCCCCGGGCTCAACCTGGGAACTGCATCCGAAACTGGGCATCTAGAGTATGGTAGAGGGAAGTGGAATTTCCGGTGTAGTGGTGAAATGCGTAGATATCGGAAAGAACATCAGTGGCGAAGGCGACTTCCTGGACCAATACTGACACTGAGGCGCGAAAGCGTGGGGAGCAAACAGGATTAGATACCCTGGTAGTCCACGCCGTAA
+
<CFA<FFGCECDEF9EC6@B,CEF7+BCCF@EE@FEFBFCFD@CC@F7=:F@ECFDD<FCFFEA?@::4+=:5F?ABFGGGEC+B:AEB<?<,DEFD7DFCFG,=FCC@FGF83,B>FC<FGCFC9FF3@@=B@*CFEFG?B<=:FF;BCFCCCF>F85:CFCFGFCC?5DC;;EGCEGDCEGGGGCF9;+6*7@CGGFE@BD54*9<C7<495>DFGC96CC665))873(**9115))07>(2(4:F0>7089)459A=9CE*,),6>2<29<B>F>9?F
@M06628:26:000000000-CRM2J:1:1101:22870:11217 1:N:0:126
TACGGAGGGGGTTAGCGTTGTTCGGAATTACTGGGCGTAAAGCGTACGTAGGCGGATCAGAAAGTAGGGGGTGAAATCCCAGGGCTCAACCCTGGAACTGCCTCCTAAACTCCTGGTCTTGAGTTCGAGAGAGGTGAGTGGAATTCCAAGTGTAGAGGTGAAATTCGTAGATATTTGGAGGAACACCAGTGGCGAAGGCGGCTCACTGGCTCGATACTGACGCTGAGGTACGAAAGTGTGGGGAGCAAACAGGATTAGATACCCTGGTAGTCCACACCGTAA
+
GGGGGFFGGGGGGGGGGGGGGGGGGGGGGGGGGGGGGGGGGGGGGGGGGGGGGGGGGGGGGGGGGGFGGGGGGGGGGGGGGGGGGGGGGGGGGGGGGGGGGGGGGGGGGGGGGGGGGGGGGGGGGGGGGGGGGGGGGGGGGGGGGGGGGGGGGGGGGGGGGGGGGGGGFGGGGGGGGGGGGGGGGGGGGGGGGGGGGGGDFFGGFGFFGGFFGGGGGGGGFGGEBBFFFGF?CFGBFFFFFFB?FFFFC6@FBFFFFBBFGFG?FFF?FFFF-6<?B@;:::
@M06628:26:000000000-CRM2J:1:1101:2895:11299 1:N:0:126
TACGGAGGGGGTTAGCGTTGTTCGGAATTACTGGGCGTAAAGCGCGCGTAGGCGGATTAGTAAGTTAGGGGTGAAATCCCGGGGCTCAACCCCGGAACTGCCTCTAATACTGCTAGTCTTGAGTTCGAGAGAGGTGAGTGGAATTCCGAGTGTAGAGGTGAAATTCGTAGATATTCGGAGGAACACCAGTGGCGAAGGCGACTCACTGGCTCGATACTGACGCTGAGGTGCGAAAGTGTGGGGAGCAAACAGGATTAGATACCCTGGTAGTCCACACCGTAA
+
GGGGGGGGGGGGGGGGGGGGGGGGGGGGGGGGGGGGGGGGGGGGGGGGGGGGGGGEGGGGFGGGGGGGGGGGGGGGGGGGGGGGGGGGGGGGGGGGGGGGGGGGGGGGGGGGGGGGGGGGGGGGGGGGGGGGGGGGGGGGGGGGGGGGGGGGGGGGGFGGGGGGGGGGFGGGGGGGGGGGGGGGGGGGGGGGGGGGGGGGFFGGFGFGGGFFGGGGGGGGGGGFFFFFFGFFGGGFFFBFEFFF6;::DBFFFF?AFFFFGFCFFFFFFFAAFFFFFFF?<?
@M06628:26:000000000-CRM2J:1:1101:2916:11307 1:N:0:126
TACGGAGGGGGTTAGCGTTGTTCGGAATTACTGGGCGTAAAGCGCGCGTAGGCGGATTAGTAAGTTAGGGGTGAAATCCCGGGGCTCAACCCCGGAACTGCCTCTAATACTGCTAGTCTTGAGTTCGAGAGAGGTGAGTGGAATTCCGAGTGTAGAGGTGAAATTCGTAGATATTCGGAGGAACACCAGTGGCGAAGGCGACTCACTGGCTCGATACTGACGCTGAGGTGCGAAAGTGTGGGGAGCAAACAGGATTAGATACCCTGGTAGTCCACACCGTAA
+
GGGGGGGGGGGGGGFGGEFCGCFFGGGGGGGGCGGGGGGGGFGEGGGGGGGGGGGEGGGGGGGGGGGGDFGGGGGGFFCFGGGGGGGGGGGC:CFGFGGGGGGCGGGGGGGGGGGGGGGGCGCFFFEGGGGGDGGGEFGFCFCFCFGCECEGGGCFGGFGGGGGGGGFFGGFFGGGG=CCEGGGGGGG=EFG3585:CFE>BGGFG?CFF>95C<FDG79CC35>9@@FGF>GGGBAF??38>BBFFFGFFFFBF242>AG<?CF77:2-824<?BFF>124
@M06628:26:000000000-CRM2J:1:1101:15332:11314 1:N:0:126
TACGGAGGGGGTTAGCGTTGTTCGGAATTACTGGGCGTAAAGCGTACGTAGGCGGATCAGAAAGTATGGGGTGAAATCCCGGGGCTCAACCCCGGAACTGCCTCGTAAACTCCTGGTCTTGAGTTCGAGAGAGGTGAGTGGAATTCCGAGTGTAGAGGTGAAATTCGTAGATATTCGGAGGAACACCAGTGGCGAAGGCGGCTCACTGGCTCGATACTGACGCTGAGGTACGAAAGTGTGGGGAGCAAACAGGATTAGATACCCTGGTAGTCCACACCGTAA
+
GGGGGEGGGGGGGGGGGGGGGGGGGGGGGGGGGGGGGGGGGGGGGGGGGGGGGGGGGGGGGGGGGGGGGGGGGGGGGGGGGGGGGGGGGGGGGGGGGGGGGGGGGGGGGGGGGGGGGGGGGGGGGGGGGGGGGGGGGGGGGGGGGGGGGGGGEFGGGGGGGGFGGGGGFGGGGGGECGDGGGGGGGGGGGGGGGGGGGGGFDCDFGFFGGFFDGFGGGGGGGGFF>FFFFF?EGGFFFFFEF;?FF:BGBF:429<38AFGFGGF?FFFFFB<<<22>;?<?
@M06628:26:000000000-CRM2J:1:1101:19470:11321 1:N:0:126
TACGGAGGGGGTTAGCGTTGTTCGGAATTACTGGGCGTAAAGCGCACGTAGGCGGATTATTAAGTGAGGGGTGAAATCCCAGGGCTCAACCCTGGAACTGCCTCTCATACTGGTAGTCTAGAGTTCGAGAGAGGTGAGTGGAATTCCGAGTGTAGAGGTGAAATTCGTAGATATTCGGAGGAACACCAGTGGCGAAGGCGGCTCACTGGCTCGAGACTGACGCTGAGGTGCGAAAGCGTGGGGAGCAAACAGGATTAGATACCCTGGTCGTCCACGGCGTAA
+
FCFGDFEEG:F@@CCEF:@@FDFGDCEF@FGFGG@FECCFGGGEDFGDF8F=9F@@::55EDF<9BF?FGDGDBDEGGC?ACDFDFGFFGGGFF@DFG,EFFG8@>DF,EDC88DFFF,8@FB3@F@@F7>>*33@CCF>>FGGD?C>>CFG@:DGGGE89<=?=<EC;54@,;9<*7;7EGG>FCBECEGGDGD5CEAG:>)**0@+7<5:>G*5C7C+>CCFDF)8?3?BE57,,).)07><>((,9<FF0(/).56AFAGC*4F>)--,(3),(.49,-
@M06628:26:000000000-CRM2J:1:1101:28694:11334 1:N:0:126
TACGGAGGATCCAAGCGTTATCCGGAATCATTGGGTTTAAAGGGTCCGTAGGTGGATAATTAAGACAGAGGTGAAATCCTGCAGCTCAACTGTAGAATTGCCTTTGATACTGGTTATCTTGAATTATTGTGAAGTGGTTAGAATATGTAGTGTAGCGGTGAAATGCATAGATATTACATAGAATACCAATTGCGAAGGCAGATCACTAACAATATATTGACACTGATGGACGAAAGCGTGGGGAGCGAACAGGATTAGATACCCTGGTAGTCCACGCCGTAA
+
GGGGGGGGGFGGFGGGGGGGGGGGGGGGGGGGGGGGGGGGGGGGGGGGGGGGGGGGGGGGGGGGGGGGGGGGGGGGGGGGGGGGGGGGGGGGGGGGGGGGGGGGGGGGGGGGGGGGGGGGGGGGGGGGGGGGGGGGGEGGGGGGGGGGGGGGGGGGGGGGGGGGGGGGFFGGGGGGGGGGGGGGGGGGGGGGGGGGGGGGEFGFFGFGGGFADGGGGGGGGGGFFFFFFGFFGGDFFF>AEFFFFF90DFF@:0:A7<>AFFFGFFF?BA>AFF?F>FFBBB
@M06628:26:000000000-CRM2J:1:1101:20602:11353 1:N:0:126
TACGGAGGGGGTTAGCGATGTTCGGAATTACTGGGCGTAAAGCGTACGTAGGCGGATCAGAAAGTTAGGGGTGAAATCCCGAGGCTCAACCTCGGAACTGCCTCTAAAACTCCTGGTCTTGAGTTCGAGAGAGGTGAGTGGAATTCCAAGTGTAGAGGTGAAATTCGTAGATATTTGGAGGAACACCAGTGGCGAAGGCGGCTCACTGGCTCGATACTGACGCTGAGGTACGAAAGTGTGGGGAGCAAACAGGATTAGATACCCTGGTAGTCCACACCGTAA
+
GGGGGGGGGGGGGGGGGGGGGGGGGGGGGGGGGGGGGGGGGGGGGGGGGGGGGGGGGGGGGGGGFGGGGGGGGGGGGGGGGGGGGGGGGGGGGGGGGGGGGGGGGGGGGGGGGFGGGGGGGGGGGGGGGGE7CFGGGGFGGGDDGGGGGGGGGGGGGGGGGGGGGGGGFGCC?FGGGGGGGGGGGGGGGGGGGGGGGGGGFFGDFGFGGGFFGDGGGGG7>EGFFBFFFCFFGGCBAFFFB?0((42:D0>F:::A??FFGFGFF<:2<DFFFFF?BF>,:2
@M06628:26:000000000-CRM2J:1:1101:4645:11367 1:N:0:126
TACGAACCGTCCAAACGTTATTCGGTATCACTGGGCTTAAAGCGTGCGTAGGCGGCCTGGAAGGTGAGATGTGAAAGCCCACGGCTCAACCGTGGAACTGCGTTTCAAACCACCAGGCTTGAGGAAGATAGGGGTGATGGGAACTTATGGTGGAGCGGTGAAATGCGTTGATATCATAGGGAACACCGGTGGCGAAAGCGCATCACTGGATCTTTTCTGACGCTGAGGCACGAAAGCTAGGGTAGCGAACGGGATTAGATACCCCGGTAGTCCTAGCCGTAA
+
GGGGGGGGGGGGGGGGGGGGGGGGGGGGGGGGGGGGGGGGGGGGGGGGGGGGGGGGGGGGGGGGGGGGGGGGGGGGGGGGGGGGGGGGGGGGGGGGGGGGGGGGGGGGGGGGGGGGGGGGGGGGFGGGGGGGGGGGGGGGGEGGGGGGGGGGGGGGGGGGGGGGGGGGFGGGGGGGGGDGGGGGGFGGGGGGGGGGGGGGFFGGFGFGGGFFGGGGGGGGGGGFFFFFFGFBGEG>?FFFFFF??FFFGFF>BFFFFFB<7<FDF9BB06A<<FDF?F9:B<
@M06628:26:000000000-CRM2J:1:1101:23763:11503 1:N:0:126
TACGGAGGGTCCGAGCGTTATCCGGAATTATTGGGTTTAAAGGGTCCGTAGGCGGGCCGGTAAGTCAGTGGTGAAAGTCTGTAGCTCAACTATAGAATTGCCTTTGATACTGCCGGTCTTGAGTTATGGTGAAGTTGCCGGAATATGTGGTGTAGCGGTGAAATGCATAGATATCACATAGAACACCGATTGCGAAGGCAGGTGACTAACCATATACTGACGCTGATGGACGAAAGCGTGGGGAGCGAACAGGATTAGATACCCTGGTAGGCCACGCCGTAA
+
GGGGGGGGGGGGGGGGGGGGGGGGGGGGGGGGGGGGGGGGGGGGGGGGGGGGGGGGGGGGGGGGGGGGGGGGGGGGGGGGGGGGGGGGGGGGGGGGGGGGGGGGGGGGGGGGGGGGGGGGGGGGGGGGGGGGGGGGGGGGGGGFGDGGGGGGGGGGGGGGGGGGGGGGFGGGGGFGGGGGGFFFGGGGGGDGGEGGGGGGFF7<?GFGGGFF=F7CDFCFFEGFE>FFFGFFGGG6(5>DFFF63(,(9(05:6?AB>24:>EC?:F?A4()4?B0251-8<
@M06628:26:000000000-CRM2J:1:1101:8069:11518 1:N:0:126
TACGGAGGGGGTTGGCGTTGTTCGGAATTACTGGGCGTAAAGCGCACGTAGGCGGACTAATAAGTTAGAGGTGAAATCCCAGGGCTCAACCCTGGAACTGCCTTTAATACTGTTAGTCTTGAGTTCGAGAGAGGTAAGTGGAATTCCAAGTGTAGAGGTGAAATTCGTAGATATTTGGAGGAACACCAGTGGCGAAGGCGGCTTACTGGCTCGATACTGACGCTGAGGTGCGAAAGCGTGGGGAGCAAACAGGATTAGATACCCTGGTAGTCCACGCCGTAA
+
GGGGGGGGGGGGGCGGGGGGGGGGGGGGGGGGGGGGGGGGGGGGGGGGGGGGGGGGGGGGGGGGGGGGGGGGGGGGGGEGGGGGGGGGGGGGGGGGGGGGGGGGGGGGFGGGGGGGGGGGGGGGGGGGGGGCGGGGGGGFGGGGGGGGGGFFGFGGGGGGGGGGGGGFFGDGGGGGGDFCGGGGGGGGGGFFG5CDGGGGFFGGFGFGGGFFGGGGGCCFFGGFF;FFFCF>GGG>28..5>>?FFF?GFFFFFFFFFABFACFFBF84ABFBFF?FF;9B?
@M06628:26:000000000-CRM2J:1:1101:13741:11636 1:N:0:126
TACGGAGGGGGTTAGCGTTGTTCGGAATTACTGGGCGTAAAGCGCACGTAGGCGGACTTTTAAGTTAGAGGTGAAATCCCAGGGCTCAACCCTGGAACTGCCTTTAATACTGGAAGTCTTGAGTTCGAGAGAGGTAAGTGGAATTCCGAGTGTAGAGGTGAAATTCGTAGATATTCGGAGGAACACCAGTGGCGAAGGCGGCTTACTGGCTCGATACTGACGCTGAGGTGCGAAAGTGTGGGGAGCAAACAGGATTAGATACCCTGGTAGTCCACACCGTAA
+
GGGGGGGGGGGFGGGGGGGGGGGGGGGGGGGGGGGGGGGGGGGGGGGGGGGGGGGGGGDEGGGGGGGGGGGGGGGGGGGGGGGGGGGGGGGEGGGGGGGGGGGGGGGGGGGGGGGGGGGCGGGGFGGGGGGGGGGGGGGGGGGGGGGGGGGGGGGGGGGGGGGGGGGGFGGGGGGGGGGGGGGGGGGGGGFGGGGGGGGGFFGCFGFGGCF?GG<FGGGGGGGFEFFF?CF>EGGF<FFFFFFFFFFFGFFFFFFA??<AGA<CF?FFFFFAF>F??FFFFB
@M06628:26:000000000-CRM2J:1:1101:6534:11666 1:N:0:126
TACGGAGGGTGCAAGCGTTGTTCGGATTTATTGGGCGTAAAGCGCGCGCAGGCGGATTCATAAGTCAGATGTGAAATCTCGGGGCTCAACCTCGAAACTGCGTCTGAAACTGTGAGTCTAGAGTCTCGGAGGGGGTAGGGGAATTTCACGTGTAGGGGTAAAATCCGTAGATATGTGAAGGAACACCGGTGGCGAAGGCGCCTACCTGGACGAGCACTGACGCTGAGGCGCGAAAGCGTGGGGAGCAAACAGGATTAGATACCCTGGTAGTCCACGCCGTAA
+
GGGGGGGGGGGGGGGGGGGGGGGGGGGGGGGGGGGGGGGGGGGGGGGGGGGGGGGGDGGGGGGGGGGGGGGGGGGGGGGGGGGGGGGGGGGGGGGGGGGGGGGGGGGGGGGGFGGGGGGFGGGGGFGGGGGEGGGGGGGGGGGGGGGGGGGGGGGGGGGDFGGGGGGGFGGGGGGGGFGGGGGGGGGGGGGGGGGGGGGGFEGGFFFGGGFFGDGGGGGGGGGFFFFFFGFFGDG>?EFFFBBBFFF<GFFF?BFFBFFFFFCCF:@BFFFFAAFFFFFF?B
@M06628:26:000000000-CRM2J:1:1101:25240:11677 1:N:0:126
TACGGAGGGTGCAAGCGTTATCCGGAATCATTGGGTTTAAAGGGTCCGTAGGCGGGCGTCTAAGTCAGTGGTGAAATGCAGGGGCTCAACTCCGGCACTGCCATTGATACTGGACGTCTTGAATTATTGTGACGTGGTTAGAATATGTAGTGTAGCGGTGAAATGCTTAGATATTACATAGAATACCGATTGCGAAGGCAGATCACTAACAATACATTGACGCTGATGGACGAAAGCGTGGGTAGCGAACAGGATTAGATACCCTGGTAGTCCACGCCGTAA
+
FFGGGGGGGFGGGGGGGEGGGFDGGDGCFEFFFGGFCFGGGCGGGGGGGGGEEGGEGGFFGGGGDFGGCFFBFFFGGGGFGGGGGGGGGGGGGGGGGGGGGGFGGGGGDGGGGFFGGEGGGGGGGGAFGFDG,>CFGFGFGFGGGGGCGGGGGGGGGGEEGGGGFDCFFGGGGFGGGGGEGGGGGGGGGGGFGDGGGGGGFFFCFGFCFGFFGGGGGGGGFDGFFFFFFC@1EGG>FFFF3>BA??BFG>D@F?44<>ADCBCFF?::AAFFFFBFFF>BFF
@M06628:26:000000000-CRM2J:1:1101:25007:11722 1:N:0:126
TACGGAGGGGACTAGCGTTGTTCGGAATTACTGGGCGTAAAGCGCACGTAGGCGGACCGAAAAGTTGGAGGTGAAATCCCAGGGCTCAACCTTGGAACTGCCTTCAAAACTGCCGGTCTAGAGTTCGAGAGAGGTGAGTGGAATTCCGAGTGTAGAGGTGAAATTCGTAGATATTCGGAGGAACACCAGTGGCGAAGGCGGCTCACTGGCTCGATACTGACGCTGAGGTGCGAAAGCGTGGGGAGCAAACAGGATTAGATACCCTGGTAGTCCACTCCGTAA
+
GGGGGGGGGG@@FGGGGGGGGGGGGGGGFEFGGGGGGGGGGGGG7:FFFGGGGDGG7+@>CCCGFAFGCF7FGGGFCFGGGFGGGGGGGGGCGGGFFDGGGGGDD,ECCFGD,<+8CEFGE;9FFFFGGF@ECGGGGCFFG?FGGGGDEGGGGGC9F8CFDG9;C?FGFGDEFDF7FGECGGFGGGGDCFFCDG5DE:55>BGGFGFGE*76)5<F):CFFEG>59FFF*96==DBFBF>DF>0;4((*4.7(6FD)4<<7>88??F0)).69A2).<((34
@M06628:26:000000000-CRM2J:1:1101:5528:11732 1:N:0:126
TACGGAGGGTCCGAGCGTTATCCGGAATTATTGGGTTTAAAGGGTCCGTAGGCGGGCCGATAAGTCAGGGGTGAAAGTCTGCCGCTCAACGGTAGAACTGCCTTTGATACTGTCGGTCTTGAGTTATAGTGAAGTTGCCGGAATATGTAGTGTAGCGGTGAAATGCATAGATATTACATAGAACACCGATTGCGAAGGCAGGTGACTAACTATATACTGACGCTGATGGACGAAAGCGTGGGGAGCGAACAGGATTAGATACCCTGGTAGTCCACGCCGTAA
+
GGGGGGGGGGGGGGGGGGGGGGGGGGGGGGGGGGGGGGGGGGGGGGGGGGGGGGGGGGGGGGGGGGGGGGGGGGGGGGGGGGGGGGGGGGGGGGGGGGGGGGGGGGGGGGGGGGGGGGGGGGGGGGGGGGGGGGGGGGGGGGGGGGGGGGGGGGGGGGGGGGGGGGGGFGGGGGGGGGGGGGGGGGGGGEGGGGGGGGGGBFGF?FFFGGFFGFGGGGFGFGGFFFFFFDFBDGGFFFFFFBBFFFFFGFF@?BFF>BADFFGGFFFFFFFFDFFFBFFFFF
@M06628:26:000000000-CRM2J:1:1101:2134:11744 1:N:0:126
TACGGAGGGGGTTAGCGTTGTTCGGAATTACTGGGCGTAAAGCGTACGTAGGCGGATCAGAAAGTAGGGGGTGAAATCCCGAGGCTCAACCTCGGAACTGCCTCCTAAACTCCTGGTCTTGAGTTCGAGAGAGGTGAGTGGAATTCCAAGTGTAGAGGTGAAATTCGTAGATATTTGGAGGAACACCAGTGGCGAAGGCGGCTCACTGGCTCGATACTGACGCTGAGGTACGAAAGTGTGGGGAGCAAACAGGATTAGATACCCTGGTAGTCCACACCGTAA
+
GGGGGDGGGGDGGGFGGGGGGGGGGGGGGGGGGGGGGGGGGGGGGGGGGGGGGGGGGGGGGGGGGGGGGGGGGGGGGGGGGGGGGFGGGGGGGCGGGGGGGGGGGGGGGGGGGGGDGGGGGGGGGGGGGCEGGGGGCFGGGGGGGGGGGGGGGGGGGGGGGGGCGGGGFGGGGCFGFEDFGEGGGGGGGGGGGGGGGGGGFEGGFGFFGGFFGGFGGGGGGGG>D>FFFGFFGGGFA6@FB?;B>>??GFFF?:?477A>GFGGFFFFFBADFA>??FFFBB
@M06628:26:000000000-CRM2J:1:1101:5524:11835 1:N:0:126
TACGGAGGATCCGAGCGTTATCCGGAATCATTGGGTTTAAAGGGTCCGTAGGTGGATAATTAAGTCAGAGGTGAAATCCTGCAGCTCAACTGTAGAATTGCCTTTGAAACTGTTTATCTTGAATTATTGTGAAGTGGTTAGAATATGTAGTGTAGCGGTGAAATGCATAGATATTACATAGAATACCGATTGCGAAGGCAGATCACTAACAATATATTGACACTGAGGGACGAAAGCGTGGGGAGCGAACAGGATTAGATACCCTGGTAGTCCACGCCGTAA
+
GGGGGGGGGGGGGGGGGGGGGGGGGGGGGFFGGGGGGGGGGGGGGGGGGGGGGGGGGGGFFFGGGGGGGGGGGGGGGGGGGGGGGGGGGGGGGEFGGGGGGGGGGGGGGGGGGGGGGGGGGGGGGGGGGGGGFGGGGGGGGGGGGGGGGGGGGGFFEGGGGGGGGGGGFFDFGGGGGGGGGGGGGGGG5CGGGGGGEGGCBFGGFGFGGGFFGGGGGGGFGGGFFE/5=DFFGGG@@B):>6>?B;BFGFDFFF@),5:>G<6<??;?>ADADBFF9@324:
@M06628:26:000000000-CRM2J:1:1101:9989:11841 1:N:0:126
GACGAACCGTCCAAACGTTATTCGGTATCACTGGGCTTAAAGCGTGCGTAGGCGGCTTGGTAGGTGTGATGTGAAAGCCCACGGCTCAACCGTGGAATCGCGTCGCAAACCCCCAAGCTTGAGGAAGACAGGGGTGTTGGGAACTTATGGTGGAGCGGTGAAATGCGTTGATATCATAGGGAACACCGGTGGCGAAGGCGCAACACTGGGTCTTTTCTGACGCTGAGGCACGAAAGCTAGGGTAGCGAACGGGATTAGATACCCCGGTAGTCCTAGCCGTAA
+
GGGGGGGGGGGGGGGGGGGGGGGGGGGGGGGGGGGGGGGGGGGGGGGGGGGGGGGGGGGGGGGGGGGGGGGGGGGGGGGGGGGGGGGGGGGGGGGGGGGGGGGGGGGGGGFGGGGGGGGGGGGGEFGGGGGGGGGGFFGGGFFGGGGGGGGGGGGGGGGGGGGGGGGGEGGGGGGGGGGGGGGGGGGGGGGGGGGGGGGGEEGGFGFGGGFFGGGGGGFCFEGFBBFFFGFFGGGB?=FFF?BF<>B>DBEE?:>B?89<>9CFF9596<3<AF<>?FF,(4
@M06628:26:000000000-CRM2J:1:1101:5227:11849 1:N:0:126
CACGAACCGTCCAAACGTTATTCGGTATCACTGGGCTTAAAGCGTGCGTAGGCGGCTTGGTAGGTGAGATGTGAAAGCCCACGGCTCAACCGTGGAATTGCGTTTCAAACCCCCAAGCTCGAGGAAGATAGGGGTGATGGGAACTTATGGTGGAGCGGTGAAATGCGTTGATATCATAGGGAACACCGGTGGCGAAAGCGCATCACTGGATCTTTTCTGACGCTGAGGCACGAAAGCTAGGGTAGCGAACGGGATTAGATACCCCGGTAGTCCTAGCCGTAA
+
GGGGGGGGGGGGGGGGGGGGGGGGGGGGGGGGDGGGGGGGGGGGGGGGGGGGGGGGGGGGGGGGGGGGGGGGGGGGGGGGGGGGGGGGGGGGGGGGGGGGGGGGGGGGGGGGFGGGGGGGGGGGEGGGGGGGGGGGGGGGGGGGGGGGGGGGGGGGGGGGGGGGGGGGFGGGGGGGGGFGGFGGGGGGGGGGGGGGGGGGFFGGFGFGGFFFGGGGGGGGGEGFFFFFFGFFGGGF<FFFFFBBFFFFGFFF?1D<?FAAFFGGFFFFFFFFFFFFFFFFFB
@M06628:26:000000000-CRM2J:1:1101:28266:11910 1:N:0:126
TACGGAGGATCCAAGCGTTATCCGGAATCATTGGGTTTAAAGGGTCCGTAGGTGGATAATTAAGTCAGAGGTGAAATCCTGCAGCTCAACTGTAGAATTGCCTTTGAAACTGGTTATCTTGAATTATTGTGAAGTGGTTAGAATATGTAGTGTAGCGGTGAAATGCATAGATATTACATAGAATACCAATTGCGAAGGCAGATCACTAACAATATATTGACACTGATGGACGAAAGCGTGGGGAGCGAACAGGATTAGATACCCTGGTAGTCCACGCCGTAA
+
E@EGC7F@BFGC@F@FFFDGGGFEFEG@FGDFFGDFE@FAFGGFG@FFFD:FFEFEGGFGFFCFGGGFGGGFFGGGFGGGGGGGGGGGGGGGGGGGGGGGFFDGFGGGGGGGGGFGGGCGGGGGGGGGGGGGGGGGFEGEGGFGFGGGCFFCGGGGGGGECGGGGDFGFGGGGGGGGGGGGEEFGGGGGGGGGG775B5FDFGDFF>FGGFFGGGGFGDFFGGFFEFFFG)-:=5>FA53>B@07((.)4DF16@)4<<>F>EF61<49).44<2((76>18
@M06628:26:000000000-CRM2J:1:1101:5627:11921 1:N:0:126
GACGAACCGTCCAAACGTTATTCGGTATCACTGGGCTTAAAGAGTTCGTAGGCGGCCATGTAGGTCAGATGTGAAATCCCACGGCTCAACCGTGGAACTGCGTTTGAAACCACATGGCTTGAGGGAGATAGAGGTGAGCGGAACAGATGGTGGAGCGGTGAAATGCGTTGATATCATCTGGAACACCGGTGGCGAAAGCGGCTCACTGGATCTCTTCTGACGCTGAGGAACGAAAGCTAGGGTAGCGAACGGGATTAGATACCCCGGTAGTCCTAGCCGTAA
+
GGGGGGGGGGGGGGGGGGGGGGGGGGGGGGGGGGGGGGGGGGGGGGGGGGGGGGGGGGGGGGGGGGGGGGGGGGGGGGGGGGGGGGGGGGGGGGGGGGGGGGGGGGGGGGGGGGGGGGGGGGGGGCGGGGGGGGGGGGGGGGGGGGGGGGGGGGGGGGGGGGFGGGGGFGGGGFGGGGGFGGDGGGDGGGGGGGGGGGGG>>DGFGFGGFFFGGGGGGGGGGGFEFFFFGFFGGG>BFFFFFBFFF;BGFEFFFF?FFFFGFGGFFFFFFFFFF26:FB0:<
@M06628:26:000000000-CRM2J:1:1101:26478:11937 1:N:0:126
TACGGAGGGGGTTAGCGTTGTTCGGAATTACTGGGCGTAAAGCGCACGTAGGCGGATTATTAAGTGAGGGGTGAAATCCCAGGGCTCAACCCTGGAACTGCCTCTCATACTGGTAGTCTAGAGTTCGAGAGAGGTGAGTGGAATTCCGAGTGTAGAGGTGAAATTCGTAGATATTCGGAGGAACACCAGTGGCGAAGGCGGCTCACTGGCTCGATACTGACGCTGAGGTGCGAAAGCGTGGGGAGCAAACAGGATTAGATGCCCTGGTAGTCCACGCCGTAA
+
GGGGGGGGGGGGGGGGGFGGGGGGGGGGGGGGGGGGGGGGGGGGGGGGGGGEGGG>7CFGFGFFFGGGGGGGGGGGGFGGGGGGGGGGGGGGGGGGGGGGGGGFGGFGGGGGGGGGGGGGGFGGGGFGGFGGGGFCFGGGGGGGGGGGGGFFGGGDGGGGGGGFGDGGFGGGGFGG=F5EE:4EFGEGGGGGCGGGGGGGFFGCFGFGGG>?D5C<DFCFCEDED>FF6>;0CE<>?35;@;><FFBBC<4<:26)5<>2*6A8FBFF2ADAFFFB;<2,(4
@M06628:26:000000000-CRM2J:1:1101:23778:11938 1:N:0:126
TACGGAGGGGGTTAGCGTTGTTCGGAATTACTGGGCGTAAAGCGTACGTAGGCGGATTGGAAAGTAGGGGGTGAAATCCCAGGGCTCAACCCTGGAACTGCCTCCTAAACTATCAGTCTAGAGTTCGAGAGAGGTGAGTGGAATTCCAAGTGTAGAGGTGAAATTCGTAGATATTTGGAGGAACACCAGTGGCGAAGGCGGCTCACTGGCTCGATACTGACGCTGAGGTACGAAAGTGTGGGGAGCAAACAGGATTAGATACCCTGGTAGTCCACACCGTAA
+
GGGGDFGGGGGEGGGGGGGGCFFGGGGGGGGGGGGGGGGGGGGGGGEGGGGGGGGGGEFGFFGGFG9FGGGGFGGGGGGGGGFGGGGGGGFGGGGFGGDFFGGDFFFGGFGFFFGGGG9FGGGCCG@:DDEGGGFFFFGGGGGGGGGGGGGG@EGGGGGGGGF9CCGFFFDGGGGGFGGGGGFGGCGFGGFGGCEDGDEGEFGGFFFFGGFFGD5F3*:?CEDFEFFFF7F?G5C>FF=BDBFBB;B:C0873?F4<2<27<:8*8F7...:A2)((79?BB
@M06628:26:000000000-CRM2J:1:1101:23767:11956 1:N:0:126
TACGGAGGGGGTTAGCGTTGTTCGGAATTACTGGGCGTAAAGCGTACGTAGGCGGATTGGAAAGTAGGGGGTGAAATCCCAGGGCTCAACCCTGGAACTGCCTCCTAAACTATCAGTCTAGAGTTCGAGAGAGGTGAGTGGAATTCCAAGTGTAGAGGTGAAATTCGTAGATATTTGGAGGAACACCAGTGGCGAAGGCGGCTCACTGGCTCGATACTGACGCTGAGGTACGAAAGTGTGGGGAGCAAACAGGATTAGATACCCTGGTAGTCCACACCGTAA
+
GGGGGFGGGGGGGGGGGGGGGGGGGGGGGGGGGGGGGGGGGGGGGGGGGGGGGGGGGGGGGGGGGGGGGGGGGGGGGGGGGGGGGGGGGGGGGGGGGGGGGGGGGGGGGGGGGGGGGGGGGGGGGGGGGGGGGGFGGGGGGGGGGGGGGGGGGGGGGGGGGGGGGGGGFGGGGGGGGGGGGGGGGGGGGGGGGCEGGGGGFFGGFGFGGGFFGGGGGGGGGGGEFFFFFGFFGGGFFFFFFF9<;>FFGFFF:094)<DFGFGGF?5?>93<BA?BF>94<B
@M06628:26:000000000-CRM2J:1:1101:18712:11982 1:N:0:126
TACGAAGGGGGCTAGCGTTGTTCGGAATTACTGGGCGTAAAGCGCACGTAGGCGGACTTTTAAGTCAGATGTGAAATCCCAAGGCTCAACCTTGGAACTGCATTTGAAACTGGGAGTCTAGAGATCAGGAGAGGTTAGTGGAATACCGAGTGTAGAGGTGAAATTCGTAGATATTCGGTGGAACACCAGTGGCGAAGGCGACTAACTGGACTGATACTGACGCTGAGGTGCGAAAGTGTGGGGAGCAAACAGGATTAGATACCCTGGTAGTCCACACCGTAA
+
GGGGGGGGGGGGGGGGGGGGGGGGGGGGGGGGGGGGGGGGGGGGGGGGGGGGGGGGGGGGGGGGGGGGGGGGGGGGGGGGGGGGGGGGGGGCFGGGGGGGGGGGGGGGGGGGGGGGGGGGGGGGGGGGGGGGGGGGGGGGGGGGGGGGDGGGGGGGGGGGGGGGGGGGFGGGGGGGGF:C=FFGGGGGGFGFGDEDGGGGFD5DFGFGGF>FD<CFFGGCGGC@59FF?FFBGGGFFB9BEFB6;BBBF,4??BFF>?B>:2A@74;54<<D2-8:?FFFFF
@M06628:26:000000000-CRM2J:1:1101:20729:11983 1:N:0:126
TACGAAGGGGGCTAGCGTTGTTCGGAATTACTGGGCGTAAAGCGTACGTAGGCGGATTAGAAAGTTAGGGGTGAAATCCCAGGGCTCAACCCTGGAACTGCCTCTAAAACTCCTAATCTTGAGTTCGAGAGAGGTGAGTGGAATTCCGAGTGTAGAGGTGAAATTCGTAGATATTCGGAGGAACACCAGTGGCGAAGGCGGCTCACTGGCTCGATACTGACGCTGAGGTACGAAAGCGTGGGGAGCAAACAGGATTAGATACCCTGGTAGTCCACGCCGTAA
+
GGGGGGGGGGGGGGGGGGGGGGGGGGGGGGGGGGGGGGGGGGGGGGGGGGGGGGGGGGGGGGGGGGGGGGGGGGGGGGGGGGFGGGGGGGGGGGGGGGGGGGGGGGGGGGGGGGGGGGGGGGGGGGGGGGGGGGFGDFGFGGGGGGGGDGDFGGGGGGGGGGGGGGGGFGGGGGGGGGGGGGGGFGGGGGGGGGG:EGGGFF:7@GFGGGFFGGGGGGGGGGGFFFFFFGFFGGGFFFFFFFF6;6<?GFFFB:F<2)6:CDFG?<FFFFFF9ABBBF>62<
@M06628:26:000000000-CRM2J:1:1101:7032:12036 1:N:0:126
TACGGAGGGAGCTAGCGTTGTTCGGAATTACTGGGCGTAAAGCGCGCGTAGGCGGCCATTCAAGTCAGAGGTGAAAGCCCGGGGCTCAACTCCGGAACTGCCTTTGAAACTAGATGGCTAGAATATGGGAGAGGTGAGTGGAATTCCGAGTGTAGAGGTGAAATTCGTAGATATTCGGAAGAACACCAGTGGCGAAGGCGACTCACTGGACCATTATTGACGCTGAGGTGCGAAAGCGTGGGGAGCAAACAGGATTAGATACCCTGGTAGTCCACGCCGTAA
+
GGGGGGGGGGGGFGGGGCGGGGGGGGGGGGGGGGGGGGGGGGGGGGGGGGGGGGGGGGGGGGGGGGGGGGGGGGGGGGGGGDGGGGGGGGGGGGGGGGGGGGGGGGGGGGGGGGGGGGGGGGGGFGGGGGGGGGGGGGGGGGGGGGGGDGGGFGGGGGGGGGGGGGGGFGGGGGFGGGGGGGGGGGGGGFGGGGGGGGGGFFGGFGFGGFFFGGGGGGGGGGGFFFFFFFFFGGD1?FBFFFFFFFFFGFFFBBFDFFBFFAFGFFFFFFFFBFFFFF>>B?
@M06628:26:000000000-CRM2J:1:1101:27312:12043 1:N:0:126
TACGGAGGGGGTTAGCGTTGTTCGGAATTACTGGGCGTAAAGCGTACGTAGGCGGATTAGTAAGTTAGAGGTGAAATCCCAGGGCTCAACCCTGGAACTGCCTTTAATACTGCTAGTCTTGAGTTCGAGAGAGGTGAGTGGAATTCCGAGTGTAGAGGTGAAATTCGTAGATATTCGGAGGAACACCAGTGGCGAAGGCGGCTCACTGGCTCGATACTGACGCTGAGGTACGAAAGTGTGGGGAGCAAACAGGATTAGATACCCTGGTAGTCCACACCGTAA
+
GGGGGEGGGGGGGGGGGGGGGGGGGGGGGGGGGGGGGGGGGGGGGGGGGGGGGGGEGGGGGGGGFGGGGGGGGGGGGGGGGGGGGGGGGGGGGGGGGGGGGGGGGGGGGGGGGGGGGGGGGGGGGGGGGGGGGGGGGGGGGGGGGGGGGGGGGGGGGGG79FGGGGGGFGGGGGGGFGGGGGGGGGGGGGGGGEDGGGGGFFGGFGFGGGFFGGGGGGGFFGG:>>FFFGFFGGG>DFFFE?B?>;?FD25<::?A<?<6::E?@BF?9><:ABF?:F(((4
@M06628:26:000000000-CRM2J:1:1101:26976:12108 1:N:0:126
TACGGGGGATGCAAGCGTTATCCGGAATGATTGGGCGTAAAGCGTCTGTAGGTGGCTTTCCAAGTCAACTGTCAAAAATCAGGGCTTAACCTTGAACCGGCAGTTGAAACTATAAAGCTTGAGTTAGGTAGGGGCAGAGGGAATTCCTAGTGTAGCGGTGAAATGCGTAGATATTAGGAAGAACACCAATCGCGAAAGCACTCTGCTGGGCCATGACTGACACTGAGAGACGAAAGCTAAGGGAGCGAATGGGATTAGATACCCCAGTAGTCTTAGCCGTAA
+
FGGGGGGGGGGAFGGGGGGGGGGGGGGGGFFGGGGGGGGGGGGGGDGGGGFGGGGGGGGGGGGGGGGGGGGADGFGGGGGGGGCEGGGFGFGGGGGDGGGGGCFFGGGGGGFCGGGGGGGGGGGGGFEFGGGGGGGGGGGGGGGGGGGAAFGGGCFGGGGGGGGGGGGF?DFFGGCGGFGGGGGG7CGGGGGGDC9:BFGFFCFFGFGGGFFGGGGCFFFGFGFFFFFFGF6C*9;:/@?:<<:?007D>FF11)44<2<FAEF3<>?4<A<>))6<9;236
@M06628:26:000000000-CRM2J:1:1101:26973:12127 1:N:0:126
TACGGGGGATGCAAGCGTTATCCGGAATGATTGGGCGTAAAGCGTCTGTAGGTGGCTTTCCAAGTCAACTGTCAAAAATCAGGGCTTAACCTTGAACCGGCAGTTGAAACTATAAAGCTTGAGTTAGGTAGGGGCAGAGGGAATTCCTAGTGTAGCGGTGAAATGCGTAGATATTAGGAAGAACACCAATCGCGAAAGCACTCTGCTGGGCCATGACTGACACTGAGAGACGAAAGCTAAGGGAGCGAATGGGATTAGATACCCCAGTAGTCTTAGCCGTAA
+
GGGGGGGGGGGGGGGGGGGGGGGGGGGGGGGGGGGGGGGGGGGGGGGGGGGGGGGGGGGGGGGGFGGGGGGGGGGGGGGGGGGGGGGGGGGGGGGGGGGEGGGGGGGGGGGGGGGGGGGGGGGGGGGGGGGGGGGGGGGGGGGGGGGGGGGGGGGGGDEEDFFGGG>EDGGFGGGGGGGGGGGGGGGGGGGGGGGGGGGGFFGGFGFGGGFFGGGGGGGGGGGFFBFFFGFFGGGFFFFFFFF?FFFFD>FFFBFB?FFBFFC@):DFFFABA<BFFF;?F?
@M06628:26:000000000-CRM2J:1:1101:17335:12196 1:N:0:126
TACGGAGGGTGCGAGCGTTAATCGGAATTACTGGGCGTAAAGCGCACGCAGGTGGTTAATTAAGCCAGAAGTGAAAGCCCCGCGCTCAACGTGGGAAGGCCTTTTGGAACTGGTTGACTAGAGTCTTGGAGAGGGGAGTGGAATTCCAGGTGTAGCGGTGAAATGCGTAGATATCTGGAGGAACATCAGTGGCGAAGGCGACTCTCTGGCCAAAGACTGACACTCATGTGCGAAAGTGTGGGTAGCGAACAGGATTAGATACCCTGGTAGTCCACACCGTAA
+
GGGGGGGGGGGGGGGGGGGGGGGGGGGGGGGGGGGGGGGGGGGGGGGGGGGGGGGGGGGGGGGGGGGGGGGGGGGGGGGGGGGGGGGGGGGGGGGGGGGGGGGGGGGGGGGGGGGGGGGGGGGGGGGGGGGGGGG:FFGGGGGGGGGGGGGGGGGGGGGGGGGGGGGGFGGGGGGGGGGGGGGGGGGGGGGGGGGGGGGGFFDD=CFGGGFFGGGDFDGGGGGFFFFFBGF?GGGFFFFFF<>FFFBFGFFFFFFBFFFFGFGGFFFFFFFFFFFFFFF<F<
@M06628:26:000000000-CRM2J:1:1101:20746:12308 1:N:0:126
GACGAACCGTCCAAACGTTATTCGGTATCACTGGGCTTAAAGCGTGCGTAGGCGGCTTGGAAGGTGAGATGTGAAAGCCCACGGCTCAACCGTGGAATTGCGTTTCAAACCCTCAAGCTTGAGGAAGACAGGGGTGTTGGGAACTTATGGTGGAGCGGTGAAATGCGTTGATATCATAGGGAACACCGGTGGCGAAGGCGCAACACTGGGTCTTTTCTGACGCTGAGGCACGAAAGCTAGGGTAGCGAACGGGATTAGATACCCCGGTAGTCCTAGCTGTAA
+
GGGGGGGGGGGGGGGGGGGGGGGGGGGGGGGGGGGGGGGGGGGGGGGGGGGGGGGGGGGGGGGGGGGGGGGGGGGGGGGGGGGGGGGGGGGGGGGGGGGGGGGGGGGGGGGGGGGGGGGGGGGGGGGGGGGGGGGGGGGGGGGGGGGGGGGGGGGGGGGGGGGGGGGGFGGGGGGGGGGGGGFGGFGGGCEGGGGGGGGGDBGGFGFGGGF:GGGGGGGFGGGFFBFFF75:EGGFF49@FB:7?099D9B@??57724>CBGGF>399?4>A<9AF?<<<<
@M06628:26:000000000-CRM2J:1:1101:24416:12314 1:N:0:126
TACGAACTGTGCGAACGTTATTCGGAATCACTGGGCTTAAAGGGTGCGTAGGCGGATTTGTAGGTCAGATGTGAAAGCCCACGGCTCAACCGTGGAATTGCGTTTGAAACCACAAGTCTTGAGGGGATCAGAGGAGAGCGGAACTCATTGTGGAGCGGTGAAATGCGTTGATATGATGAGGAACACCGGTGGCGAAAGCGGCTCTCTGGGATCCTTCTGACGCTGAGGCACGAAAGCTAGGGGAGCGAACGGGATTAGATACCCCGGTAGTCCTAGCTGGAA
+
GGGGGGGGGGGGGGGGGGGGGGGGGGGGGGGGGGGGGGGGGGGGGGGGGGGGGGGGGGGGGGGGGGGGGGGGGGGGGGGGGGGGGGGGGGGGGGGGGGGGGGGGGGGGGGGGGGGGGGGGGGGGGGGGGGGGGGGGGGGGGGGGGGGGGGGGGGGGGGEGGGGGGGGGAGGGGEGGGGGGGGGGGGGGGGGGGGGGGDFGFF<DFFFGGG@FGFGGFGGGGGGF:1FF:3>BDEGFFFFFFFFB>199D>DFF?)8?<>AFFGGF>EF1?FFF2.6:*40(.
@M06628:26:000000000-CRM2J:1:1101:13005:12396 1:N:0:126
GACGAACCGTCCAAACGTTATTCGGTATCACTGGGCTTAAAGCGTGCGTAGGCGGCTTGGTAGGTGAGATGTGAAAGCCCACGGCTCAACCGTGGAATTGCGTTTCAAACCCCCAAGCTCGAGGAAGATAGGGGTGATGGGAACTTATGGTGGAGCGGTGAAATGCGTTGATATCATAGGGAACACCGGTGGCGAAAGCGCATCACTGGATCTTTTCTGACGCTGAGGCACGAAAGCTAGGGTAGCGAACGGGATTAGATACCCCGGTAGTCCTAGCCGTAA
+
GGGGGGGGGGGGGGGGGGGGGGGGGGGGGGGGGGGFGGGGGGGGFGGGGGGGGGGGGGGGGGGGGGGGGGGGGGGGGGGGGGGGGGGGGGGGGGGEGGGGGGGGGGGGGGGGGGGEGGGGGGGGE:DGFGGCFEFFGGGGGGGFGFGGGGFGGGGGGGGGGGGGGGGGBDGGGGGGGGGGGGGGGGGGGGGGGGGDGGGGFFGGFGFGGGFFGGGGGGGFFGGFF0FFFGF?GCC;?=@FF?BFFFFFGFFFFFE:><><GAFGF>BFBFAFA>9A07;:::
@M06628:26:000000000-CRM2J:1:1101:5321:12403 1:N:0:126
TACGGAGGGGGTTAGCGTTGTTCGGAATTACTGGGCGTAAAGCGCGCGTAGGCGGACTATTAAGTGAGAGGTGAAATCCCAGGGCTCAACCCTGGAACTGCCTTTCATACTGGTAGTCTTGAGGTCGAGAGAGGTGAGTGGAATTCCGAGTGTAGAGGTGAAATTCGTAGATATTCGGAGGAACACCAGCGGCGAAGGCGGCTCACTGGCTCGATACTGACGCTGAGGTGCGAAAGCGTGGGGAGCAAACAGGATTAGATACCCTGGTAGTCCACGCCGGAA
+
GGGGGFGGGGGFGGGGGGGGGGGGGGGGGGGGGGGGGGGGGGGGGGGGGGGGGGGGGGGGGGGGGGGGGGGGGGGGGGFGGGGGGGGGGGGGGGGGGGGGGGGGGGGGGGFGGGGGGGGGGGGGGGFGGGGGGGFGFGGGGGGGGGGGGGFGGGGGGFCGGGGGGGGGFGGGGGGGGGGGGGGGGGDGGGGDGGGGGGGGFBGGFGFGGGFFGDFGGGGGGGDD:;FFFF42CGD67;53>FBFFF?BGFFFF0@FFFAAFAEC@8F?AFFFFABFFF6(7>
@M06628:26:000000000-CRM2J:1:1101:28824:12407 1:N:0:126
TACGGAGGGGGTTAGCGTTGTTCGGAATTACTGGGCGTAAAGCGTACGTAGGCGGATCAGAAAGTTAGGGGTGAAATCCCGAGGCTCAACCTCGGAACTGCCTCTAAAACTCCTGGTCTTGAGTTCGAGAGAGGTGAGTGGAATTCCAAGTGTAGAGGTGAAATTCGTAGATATTTGGAGGAACACCAGTGGCGAAGGCGGCTCACTGGCTCGATACTGACGCTGAGGTACGAAAGTGTGGGGGGCAAACAGGATTAGATACCCTGGTAGTCCACACCGTAA
+
GGGGD@FGGFGFCFGGGGGG@FGGGGGGGGGGGGGGGGGGGGGGG7FGGGGGGGGFG@A@,EFG<5CF8,>FGGGGGGGGG7FGGGGGGGGGFGGGGGGGGGCFGGCFGGGC:@<8,FGAFGGG=F@>CFEGGG>>FGGGGGGGGGGFF9FFGGGFGGGGGGGG<FGGFGG+>FGGG??FGEFGGCEGGGGGGGGGGGGGFFGDFGFGG:0/5<FGGFGGG5>:>>FFFC71=FGB.=@@B?FF902<CBFF?:4<<?AAC<EFFFF79<44<<)(4>>:?<
@M06628:26:000000000-CRM2J:1:1101:28636:12448 1:N:0:126
TACGAACCGTCCAAACGTTATTCGGTATCACTGGGCTTAAAGCGCGCGTAGGCGGCCTGGAAGGTGAGATGTGAAAGCCCACGGCTCAACCGTGGAACTGCGTTTCAAACCACCAGGCTTGAGGAAGATAGGGGTGATGGGAACTCATGGTGGAGCGGTGAAATGCGTTGATATCATAGGGAACACCGGTGGCGAAAGCGCATCACTGGATCTTTTCTGACGCTGAGGCACGAAAGCTAGGGTAGCGAACGGGATTAGATACCCCGGTAGTCCTAGCCGTAA
+
GGGGGGGGGGGGGGGGGGGGGGGGGGGGGGGGGGGGGGGGGGGGGGGGFGGGGGGGGGGGGGGGGGGGGGGGGGGGGGGGGGGGGGGGGGGGGGGGGGGGGGGGGGGGGGGGGGGGGGGGGGGGGGGFFFGGGGGGGFGGGGGGGGGGGGGGEGGGGGGGCFGGGGG?>DGGGGGFGFEGGGGGGGGGGGGGGGG3*?CGFBGGFGFGGGFFG=CCGGGGGGDFF9F)>DFFGGGB:=F=>:?:B?>;GFFFF<E?7?BFDFG?:9D>FFFFFF2AF@>BFB
@M06628:26:000000000-CRM2J:1:1101:24930:12513 1:N:0:126
CACGGGGGGGGCTAACGTTGTTCGGAATCACTGGGCGTAAAGGGTCCGTATGCGGCCGCGTAAGTCGGAGGTGAAAGCCCTGGGCTTAACCCAGGAATTGCCTTCGAAACTGCACGGCTGGAGTCCGGTAGAGGGTGATGGAATCCCCGGTGTAGCGGAGAAATGCGAAGCTACCGGGAGGAACACCTGTGGCGAAGGCGGTCTCCTGGGCCGGTACTGGCCCTGAGGGACGAAAGCGTGGGGAGCAAACAGTAGTAGATACCCTGGTAGTCCACGTCCTAA
+
C@FCEF+:>B@EC8C,520+;8:88/C8:,,3<,+2?E>+/,2;@?C5//,;9EC588CC8*//A@C*/:C8;,,+<;E*2*;8;E8EF7:5A@>88EGG7,<C+88@EEAFGGC8CCCEG5206C8?CGE+:8**11+3+*<:+23/?*:CC7FCED*/*2<+<AE*)))3++2*:*/:*AF@*21222<:*:/):?CE@@)9@7@86/)09)97DGG6C*/.<0).)*.-::/,2).)),403((.23>5))*..5<<CAC8*.7.)44)--.((0(().
@M06628:26:000000000-CRM2J:1:1101:24911:12525 1:N:0:126
CACGGGGGGGGCTAACGTTGTTCGGAATCACTGGGCGTAAAGGGTCCGTAGGCGGCCGCGTAAGTCGGAGGTGAAAGCCCTGGGCTTAACCCAGGAATTGCCTTCGAAACTGCACGGCTGGAGTCCGGTAGAGGGAGACGGAATTCCCGGTGTAGCGGTGAAATGCGTAGATATCGGGAGGAACACCTGTGGCGAAGGCGGTCTCCTGGGCCGGTACTGACGCTGAGGGACGAAAGCGTGGGGAGCAAACAGGATTAGATACCCTGGTAGTCCACGCCCTAA
+
GGGGGGGGGGGGGGGGGGGGGGGGGGGGGGGGGGGGGEGGGGGGGGGGGGGGGGGGGGGGGGGGGGGGGGGGGGGGGGGGGGGGGGGGGGGGGGGGGGGGGGGGGGGGGGGGGGGGGGGGGGGGGGGGGGGGGGGGGGGGGGGGGGGGGGGGGGGGGGGGGGGGGGGGFGGGGGGGGGGGGGGGGGGGGGGFGGGGGGGGFFGGFGFGGGFFGGGGGFGFGGGEFFFFFD@BGGG>?D:>B9;1;9?7F:>?<:4<>?B<:<CF??F3AAB>6ABBFF1;7:
@M06628:26:000000000-CRM2J:1:1101:18605:12533 1:N:0:126
TACGGAGGGGGTTAGCGTTGTTCGGAATTACTGGGCGTAAAGCGTACGTAGGCGGATTGGAAAGTATGGGGTGAAATCCCAGGGCTCAACCCTGGAACTGCCCTGTAAACTATCAGTCTAGAGTTCGAGAGAGGTGAGTGGAATCCCAAGTGTAGAGGTGAAATTCGTAGATATTTGGAGGAACACCAGTGGCGAAGGCGGCTCACTGGCTCGATACTGACGCTGAGGTACGAAAGTGTGGGGAGCAAACAGGATTAGATACCCTGGTAGTCCACACCGTAA
+
GGGGGFGGGGGGGGGGGGGGGGGGGGGGGGGGGGGGGGGGGGGGGGGGGGGGGGGGGGGGGGGGGGGGGGGGGGGGGGGGGGGGGGGGGGGGGGGGGGGGGGGGGGGGGGGGGGGGGGGGGGGGGGGGGGGGGGGGGGGGGGGGGGGGGGGGGGGGGGGGGGGGGGGGFGGGGGGGGGGGGGGGGGGGGGGGGGGGGGGGFFGGFGFGGGFFGGGGGGGGGGGEFFFFFGFFGGGFFFFFFFFFF9?BGFFFFFFFFFFFGFGGFFFFFFFFBBF7?EBFFF
@M06628:26:000000000-CRM2J:1:1101:26463:12541 1:N:0:126
GACGAACCGTCCAAACGTTATTCGGTATCACTGGGCTTAAAGCGTGCGTAGGCGGCCTGGTAGGTGTGATGTGAAATCCCACAGCTCAACTGTGGAATTGCGTCGCAAACCACCAGGCTTGAGGAAGACAGGGGTGTTGGGAACTTATGGTGGAGCGGTGAAATGCGTTGATATCATAGGGAACACCGGTGGCGAAGGCGCAACACTGGGTCTTTTCTGACGCTGAGGCACGAAAGCTAGGGTAGCGAACGGGATTATATACCCCGGTAGTCCTAGCCGTAA
+
GGGGGGGGGGGGGGGGGFFGGGGGGGGGGGGFGGGGAFGGGGGGGGDGFGGGGGGGGDGGGGGGGGGGGGGGGGGGEFGGGGGGGGGGGGGGGGGFGGGGGGGEEE@FGGGGGGGGGGFGGGGFFGGGGGGGGDGC*FGF8FFGG9FFGGGGGGGGGGGDGGGFGGGGFDGGGFGGGGGGGGGGGGGGG:EGGGGGGGGGEFDDFGFFGF;FF>FCFGGFGEGB>BFFFDFBGGGFF?FFFFFBFFBFD95>?B>?))6<749C5>E9>:4>9BA<??,,44
@M06628:26:000000000-CRM2J:1:1101:12376:12569 1:N:0:126
TACGGAGGGTGCAAGCGTTATCCGGAATCACTGGGTTTAAAGGGTGCGTAGGCGGCAAAATAAGTCAGAGGTGAAAGCCCGGCGCTCAACGTCGGAATAGCCTTTGGTACTGTTATGCTTGAATCAGGTTGAGGTCGGCAGAATGTGACATGTAGCGGTGAAATGCATAGATATGTCATAGAACACCAATTGCGAAGGCAGCTGGCTAGATCTGTATTGACGCTGAGGCACGAAAGCGTGGGGAGCGAACAGGATTAGATACCCTGGTAGTCCACGCCCTAA
+
GGGGGGGGGGGGGGGGGGGGGGGGGGGGGGGGGGGGGGGGGGGGGGGGGGGGGGGGGGGEFGGGGGGGGGGGGGGGGGGGGGGGGGGGGGGGGGGGGGGGGGGGGGGGGGGGGGGGGGGGGGGGGGGGGGGGGGGGGGGGGGGGGGGGGGGGGGGGGGGGGGGGGGGGFGGGGGGGGGGGGGGGGGGGGGGGGGGGGGGGFFGGFGFGGGFFGGGGGGGGGEDFFBFFFGF<EGG9BFFFEBBFFFFFGB@FFFFA??AFDAGGFFFFFA4>AA?F>F>B08
@M06628:26:000000000-CRM2J:1:1101:23246:12684 1:N:0:126
TACGGAGGGGGTTAGCGTTGTTCGGAATTACTGGGCGTAAAGCGCACGTAGGCGGATTATTAAGTGAGGGGTGAAATCCCAGGGCTCAACCCTGGAACTGCCTCTCATACTGGTAGTCTTGAGTTCGAGAGAGGTGAGTGGAATTCCGAGTGTAGAGGTGAAATTCGTAGATATTCGGAGGAACACCAGTGGCGAAGGCGGCTCACTGGCTCGATACTGACGCTGAGGTGCGAAAGTGTGGGGAGCAAACAGGATTAGATACCCTGGTAGTCCACACCGTAA
+
GGGGGGGGGGGFGGGGGGGGGGGGGGGGGGGGGGGGGGGGGGGGGGGGGGGGGGGEFGGGFGGGGGGGGGGGGGGGGGGGGGGGGGGGGGGGGGGGGGGGGGGGGGGGGGGGGGGGGGGGGGGGGGGFFFGGGGFGGGGGGGGGGGGGGGGGGGGGGGGGGGGGGGGGFGGGGGGGGFGGGGGGGGGGGGGGGGGGGGGGFFGGFGFFFGFFGGGGGGGGGGGFFFFFFGFFGGGBFFFFFFBBFFBFFFFF?F@>BFAFGFGGFBFFDFFBAFFFFFBF:?
@M06628:26:000000000-CRM2J:1:1101:14600:12698 1:N:0:126
TACGAAGGTCCCAAGCGTTGTTCGGAATAACTGGGCGCAAAGCGTGTGTAGGCTGCGCGGAAAGTCAAATGTGAAAGCCAGGGGCTCAACCTCTGAACTGCATTCGATACTCCCGTGCTAGAGTAATGGAGAGGTAAGTGGAATTCTCGGTGTAGCAGTGAAATGCGTAGATATCGAGAGGAACATCAATGGCGAAGGCAACTTACTGGACATTTACTGACGCTCAGACACGAAGGCTAGGGGAGCGAAAGGGATTAGATACCCCTGTAGTCCTAGCAGTAA
+
GGGGGGGGGGGGGGGGGGGGGGGGGGGGGGGGGGGGGGGGGGGGGGGGGGGGFGGGGGGGGGEGGGGGGGGGGGGGGGGGGGGGGGGGGGGGGGGGGGGGGGGGGGGGGGGGGGGFFGGGGGGGGGGGGGGGGGFGGGGFGGGGGGGGGGGGGGGGGGGGGGGGGGGGFGGGGGGGFFGGGGGGGGGGGGGGGGGGGGGGFFGGFGFGGGFFGGGGGGGGGGGFFFFFFGFFGGC>?FFFFFFFFFFFGFFFFFFFBFFFGFGGFBFFFFFFFFFFFFFFFB
@M06628:26:000000000-CRM2J:1:1101:27057:12716 1:N:0:126
TACGGAGGGGGTTAGCGTTGTTCGGAATTACTGGGCGTAAAGCGCGCGTAGGCGGATTAGTAAGTAGGGGGTGAAATCCCAGGGCTCAACCCTGGAACTGCCTCTTAAACTGCTAGTCTTGAGTTCGAGAGAGGTGAGTGGAATTCCAAGTGTAGAGGTGAAATTCGTAGATATTTGGAGGAACACCAGTGGCGAAGGCGGCTCACTGGCTCGATACTGACGCTGAGGTGCGAAAGTGTGGGGAGCAAACAGGATTAGATACCCTGGTAGTCCACACCGTAA
+
GGGGGGGGGGGGGGGGGGGDGGGGGGGGGGGGGGGGGGGGGGGGGGGGGGGGGGGGGGGGDGGGGGGGGGGGGGGGGGGGGGGGGGGGGGGGGGGGGGGGGGGGGGGGGGGGGGGGGGGGGGGGGGGGGGGGGGGGGGGGFGGGGGGGGEBCFGGGGGGGGGGGGGGGFGGGGGGGGGGGGGGGGGDGGGFGGEGGEGGGFFCGFGFEFC@?DGFD<FGGGGD7>>FFFF49EDGBF@FFFF>FBFBFGFFFB?F23<9AFFFCF7;:FFF2<A22<79:?F
@M06628:26:000000000-CRM2J:1:1101:14836:12758 1:N:0:126
CACGTACCGTCCAAACGTTATTCGGTATCACTGGGCTTAAAGCGTTCGTAGGCGGCCTAGAAGGTGAGATGTGAAAGCCCACGGCTCAACCGTGGAATTGCGTTTCAAACCACTAGGCTTGAGGAAGATAGGGGTGAAGGGAACTTATGGTGGAGCGGTGAAATGCGTTGATATCATAGGGAACACCGGTGGCGAAAGCGCTTCACTGGATCTTTTCTGACGCTGAGGAACGAAAGCTAGGGTAGCGAACGGGATTAGATACCCCGGTAGTCCTAGCCGTAA
+
GGGGGGGGGGGGGGGGGGGGGGGGGGGGGGGGGGGGGGGGGGGGGGGGGGGGGGGGGGGGGGGGGGGGGGGGGGGGGGGGGGGGGGGGGGGGGGGGGGGGGCGGGGGGGGGGGGGGGGGGGGGGGGGGGGGGGGGGGGGGGGGFGGGGGGGGGGGGGGGGGGGGGGGGFGGGGGGGGGGGGGGGGGGGEGGGGGGGEGGGFBCCFGFGGGFFGGGDGGGGGGGFFFFFFGFFGGGFFFFFFFF??F>BGFFFFFF?FFFFGFFGFBFF>FFFFF<ABF><<4
@M06628:26:000000000-CRM2J:1:1101:17640:12761 1:N:0:126
TACGGAGGGGGTTAGCGTTGTTCGGAATTACTGGGCGTAAAGCGTACGTAGGCGGATCAGAAAGTAGGGGGTGAAATCCCGAGGCTCAACCTCGGAACTGCCTCCTAAACTCCTGGTCTTGAGTTCGAGAGAGGTGAGTGGAATTCCAAGTGTAGAGGTGAAATTCGTAGATATTTGGAGGAACACCAGTGGCGAAGGCGGCTCACTGGCTCGATACTGACGCTGAGGTACGAAAGTGTGGGGAGCAAACAGGATTAGATACCCTGGTAGTCCACACCGTAA
+
GGGGGFGGGGGGGGGGGGGGGGGGGGGGGGGGGGGGGGGGGGGGGGGGGGGGGGGGGGGGGGGGGGGGGGGGGGGGGGGGGGGGGGGGGGGGGGGGGGGGGGGGGGGGGGGGGGGGGGGGGGGGGGGGGGGGGGGGGGGGGGGGGGGGGGGGGGGGGGGGGGGGGGGGFGGGGGGGGGGGGGGGGGGGGGGGGGGGGGGGFFGGFGFGGGFFGDGGGGGGGEGFFBFFFGFFGGGFFFFFFF>?B>B:GFFFFFFFFFFFFBGGF?FBFFFA<BBFFFF86:
@M06628:26:000000000-CRM2J:1:1101:10901:12787 1:N:0:126
TACGGAGGGGGTTAGCGTTGTTCGGAATTACTGGGCGTAAAGCGCACGTAGGCGGACTAATAAGTCAGAGGTGAAATCCCAGGGCTCAACCCTGGAACTGCCTTTGATACTGTTAGTCTTGAGTTCGAGAGAGGTGAGTGGAATTCCGAGTGTAGAGGTGAAATTCGTAGATATTCGGAGGAACACCAGTGGCGAAGGCGGCTCACTGGCTCGATACTGACGCTGAGGTGCGAAAGTGTGGGGAGCAAACAGGATTAGATACCCTGGTAGTCCACACCGTAA
+
GGGGGGGGGGGGGGGGGGGGGGGGGGGGGGGGGGGGGGGGGGGGGGGGGGGGGGGGGGGGGGGGGGGGGGGGGGGGGGGGFFGGGGGGGGGGGGGGGGGGGGGFGGGGGGGGGGGGGGGGDGGGGFG7FCGGGGFGGFGFGGGGGGGGCEGGGGGGGGGGFFGGCGGGFGGGGGGGGGGGGGGGGGGGGGGGGGGGGGGGFFGGFGFGFGFFGCGGDFFCGGGBFFFFFGFFGGD>AFFF;?>?>B<1<1)8<FFA?<>AF9FG417:94AA>A>F?>B11:
@M06628:26:000000000-CRM2J:1:1101:18584:12832 1:N:0:126
TACGGAGGGGGTTAGCGTTGTTCGGAATTACTGGGCGTAAAGCGTACGTAGGCGGATCAGAAAGTAGGGGGTGAAATCCCGAGGCTCAACCTCGGAACTGCCTCCTAAACTCCTGGTCTTGAGTTCGAGAGAGGTGAGTGGAATTCCAAGTGTAGAGGTGAAATTCGTAGATATTTGGAGGAACACCAGTGGCGAAGGCGGCTCACTGGCTCGATACTGACGCTGAGGTACGAAAGTGTGGGGAGCAAACAGGATTAGATACCCTGGTAGTCCACACCGTAA
+
GGGGGGGGGGGGGGGGGGGGGGGGGGGGGGGGGGGGGGGGGGGGGGGGGGGGGGGGGGGGGGGGGGGGGGGGGGGGGGGGGGGGGGGGGGGGGGGGGGGGGGGGGGGGGGGGGGGGGGGGGGGGGGGGGGGGGGGGGGGGGGGGGGGGGGGGGGGGGGGGGGGGGGGGFGGGGGGGGGGGGGGGGGGGGGGGGGGGGGGGFFCGFGFFGGFFGGCDDGGGGGDFFFFFFG??GGGFFF?FFF>:BFFFGFFFF?:AFFFAC<EGF?FB>D<9ABBB:D>(38
@M06628:26:000000000-CRM2J:1:1101:6792:12976 1:N:0:126
TACGGAGGGGGTTAGCGTTGTTCGGAATTACTGGGCGTAAAGCGTACGTAGGCGGATCAGAAAGTATGGGGTGAAATCCCGGGGCTCAACCCCGGAACTGCCTCGTAAACTCCTGGTCTTGAGTTCGAGAGAGGTGAGTGGAATTCCGAGTGTAGAGGTGAAATTCGTAGATATTCGGAGGAACACCAGTGGCGAAGGCGGCTCACTGGCTCGATACTGACGCTGAGGTACGAAAGTGTGGGGAGCAAACAGGATTAGGTACCCTGGTAGTCCACACCGTAA
+
GGGGGGGGGGGGGGGGGGGGGGGGGGGGGGGGGGGGGGGGGGGGGGGGGGGGGGGGGGGGGGGGFGGGGGGGGGGGGGGGGGGGGGGGGGGGGGGGGGGGGGGGGGGGGGGGGGGGGGGGGGGGGGGGGGGGGGGGGGGGGGGGGGGGGGGGGGGGGGGGGGFFGGGGFGGGGGGGGGGGGGGGGGGGGGGGGGGGGGGGFFGGFFFGFC@FGDGGGGGFGGGFFFFFFGB<GCD>FFFFFFFFF>B:C<@F<<FD><)6:<<C6:FFFB>AFB>?BF608:
@M06628:26:000000000-CRM2J:1:1101:22132:12987 1:N:0:126
TACGGAGGGGGTTAGCGTTGTTCGGAATTACTGGGCGTAAAGCGCACGTAGGCGGACTGGAAAGTTGGGGGTGAAATCCCAGGGCTCAACCCTGGAACTGCCTCCAAAACTATCAGTCTAGAGTTCGAGAGAGGTGAGTGGAATTCCGAGTGTAGAGGTGAAATTCGTAGATATTCGGAGGAACACCAGTGGCGAAGGCGGCTCACTGGCTCGATACTGACGCTGAGGTGCGAAAGTGTGGGGAGCAAACAGGATTAGATACCCTGGTAGTCCACACCGTAA
+
GFGGG7@FGGGFGGGGGGGGGGGGGGGGGGGGFGGGGGDGGGGGGGGGGGGGGGGGGGGGFFGGGGGGGGGEGFFGGGGGGGGEDGGGGGFFGGGGGGGGFGGGGGGGFFGGFGGFDEEEGFGGCFFFFFGGGG:>FGGGGGGGGGGGGGEGCEG@FGGGFGGGGFFEFGDCGGGGFFDGGGGFGGGGGGGGDGDDEGFE>@35*:@<:C>?5)9CDGGCCGGDFFFF4<FBC5DFFFFFFFB<61?:F<FFB6?97?A>74<+/,7,6644.:???)44:?
@M06628:26:000000000-CRM2J:1:1101:13745:13135 1:N:0:126
TACGGAGGGTGCAAGCGTTATCCGGAATCACTGGGTTTAAAGGGTGCGTAGGCGGCGCTATAAGTCAGAGGTGAAAGGCCACAGCTTAACTGTGGGACTGCCTTTGATACTGTAGTGCTTGAATTAGGTTGAGGTCGGCGGAATGTGACATGTAGCGGTGAAATGCTTAGATATGTCATAGAACACCAATTGCGAAGGCAGCTGACTAGACCTTAATTGACGCTGAGGCACGAAAGCGTGGGGAGCGAACAGGATTAGATACCCTGGTAGTCCACGCCCTAA
+
GGGGGGGGGGGGGGGGGGGGGGGGGGGGGGGGGGGGGGGGGGGGGGGGGGGGGGGGGGGGGGGGGGGGGGGGGGGGGGGGFGGGGGGGGGGGGGGGGGGGGGGGGGGGGGGGGGGGGGGGGGGGGGGGGGGGGGGGGGGGGGGGGGGGGGGGGGGGGGGGGGGGGGGF=FGGGGGGGGGGGGGGGGGGGGGGGGGGGGGGFFGGFGFGGGFFFGGGGGGGGGGFFFFFFGFFGEGF7@DFFB9:0((,735??<F))54406C@=4).<AAFFA<?BF>>?B
@M06628:26:000000000-CRM2J:1:1101:7027:13200 1:N:0:126
TACGGAGGGTCCGAGCGTTATCCGGAATTATTGGGTTTAAAGGGTCCGTAGGCGGGCGATTAAGTCAGTGGTGAAAGTCTGCAGCTCAACTGTAGAATTGCCTTTGATACTGGTCGTCTTGAGTTATGGTGAAGTTGGCGGAATATGTAGTGTAGCGGTGAAATGCATAGATATTACATAGAACACCGATTGCGAAGGCAGCTGACTAACCATATACTGACGCTGATGGACGAAAGCGTGGGGAGCGAACAGGATTAGATACCCTGGTAGTCCACGCCGTAA
+
GGGGGGGGGGGGGGGGGGGGGGGGGGGGGGGGGGGGGGGGGGGGGGGGGGGGGGGGGGGGGGGGGGGGGGGGGGGGGGGGGGGGGGGGGGGGGGGFCFGGGGGGGGGGGGGGGGGGGGGGGGGGGGGGGGGGGGGGGGGGGGGGGGGGGGGGGGGGGGGGGGGGGGGGFGGGGGGGGGGGGGGGGGGGGGGGGGGGGGGGFFGGFGFGGGFFGGGGGGGGGGGFFFFFFGFFGGGFFFEFFFFFFFF>GFFFFFFFFFFFGFGFFFFFFFFFBFFFF@B>BB
@M06628:26:000000000-CRM2J:1:1101:4835:13219 1:N:0:126
TACGGAGGGTCCGAGCGTTATCCGGAATTATTGGGTTTAAAGGGTCCGTAGGCGGGCCGATAAGTCAGGGGTGAAAGTCTGCCGCTCAACGGTAGAACTGCCTTTGATACTGTCGGTCTTGAGTTATAGTGAAGTTGCCGGAATATGTAGTGTAGCGGTGAAATGCATAGATATTACATAGAACACCGATTGCGAAGGCAGGTGACTAACTATATACTGACGCTGATGGACGAAAGCGTGGGGAGCGAACAGGATTAGATACCCTGGTAGTCCACGCCGTAA
+
GGGGGGGGGGFGGGGGGGGGGGGGGGGGGGGGGGGGGGGGGGGGGGGGGGGGGGGGGGGGGGGGGGGGGGGGGGGGGGGGGGGGGGGGGGGGGGGGGGGGGGGGGGGGGGGGGGGGGGGGGGGGGGGGGGGGGGGGGGFGGGGGGGGGGGGGGGFGGGGGGGGGGGGGFGGGGGGGGGGGFGGGGGGGGEGGDGGDGGGG@DGGFGFGGGFFGGGGGGGGGGGFEFFFFGFFGGGFFFDFFFB?FFFBGFFFB?FF?BFFGFFFFFFF>9<BAFF?BFF>FF
@M06628:26:000000000-CRM2J:1:1101:25020:13257 1:N:0:126
GACGAACCGTCCAAACGTTATTCGGTATCACTGGGCTTAAAGCGTGCGTAGGCGGCTTGGTAGGTGAGATGTGAAAGCCCACGGCTCAACCGTGGAATAGCGTCTCAAACCCCCAAGCTCGAGGAAGATAGGGGTGATGGGAACTTATGGTGGAGCGGTGAAATGCGTTGATATCATAGGGAACACCGGTGGCGAAGGCGCATCACTGGATCTTTTCTGACGCTGAGGCACGAAAGCTAGGGTAGCGAACGGGATTAGATACCCCGGTAGTCCTAGCCGTAA
+
GGGGGGGGGGGGGGGGGGGGGGGGGGGGGGGGGGGGGGGGGGGGGGGGGGGGGGGGGGGGGGGGGGGGGGGGGGGGGGGGGGGGGGGGGGGGGGGGGGGGGGGGGGGGGGGGGGGGGGGGGGGGFGGGFGGGGG>FFGFGGGGGGGGGGGGGGGGGGGGGGFGGGGGGFGGGGGGGGGGGGGGGGGGGGEGGGGGGGGGEEEGG?CFGGFFFGGGGF:>CDEGFFFFFFGFFGGGBBFFFFFFFB019D9DDFF<:2<9>CBFFF>>>9<2>FFBB7FF:?B
@M06628:26:000000000-CRM2J:1:1101:19546:13261 1:N:0:126
TACGGAGGGGGTTAGCGTTGTTCGGAATTACTGGGCGTAAAGCGCGCGTAGGCGGACTATTAAGTGAGAGGTGAAATCCCAGGGCTCAACCCTGGAACTGCCTTTCATACTGGTAGTCTTGAGGTCGAGAGAGGTGAGTGGAATTCCGAGTGTAGAGGTGAAATTCGTAGATATTCGGAGGAACACCAGTGGCGAAGGCGGCTCACTGGCTCGATACTGACGCTGAGGTGCGAAAGCGTGGGGAGCAAACAGGATTAGATACCCTGGTAGTCCACGCCGTAA
+
GGGGGGGGGGGGGGGGGGGGGGGGGGGGGGGGGGGGGGGGGGGGGGGGGGGGGGGGGFGCGGFGFGGGGGGGGGGGGGGGGGGGGGGGGGGGGGGGGGGGGGGGFGGGGGGGGGGGGGGGGGGGFGGGGGGGGGFCGGGGGGGGGGGGGGGGGGGDGFGGGGGGGGGGFGGGGGGGGGGGGGGGGGGGGGGFGGGGGGGGFFGDFGFGFF49DGF5CGFFG5DFFFFFFGFFGEGFFF5>@F>?FF??634@?B:A<>ADGBFG=?F?BB<AFA<:;F>78:
@M06628:26:000000000-CRM2J:1:1101:1832:13320 1:N:0:126
TACGGAGGGGGTTAGCGTTGTTCGGAATTACTGGGCGTAAAGCGTACGTAGGCGGATCAGAAAGTAGGGGGTGAAATCCCGAGGCTCAACCTCGGAACTGCCTCCTAAACTCCTGGTCTTGAGTTCGAGAGAGGTGAGTGGAATTCCAAGTGTAGAGGTGAAATTCGTAGATATTTGGAGGAACACCAGTGGCGAAGGCGGCTCACTGGCTCGATACTGACGCTGAGGTACGAAAGTGTGGGGAGCAAACAGGATTAGATACCCTGGTAGTCCACACCGTAA
+
GGFCCBF::@78@<FD@88@FEEDG::FGCFF@<FA@>C,CFGG:C>FFGG:F=747>EE9AFEBFEC7F@6><F<F<FF:@F@C,B=F>><CFE:FG<9,DFGGD<>9DGCGGCF<>FFG;F>=FG7BAC*B<>B@FF9C?FGFF;;B27;2,,6<C:8+C?<<>CG):C7CG;<FE8C5FFGGFGCFGGCGGGGC>F/55C3?>FC=FF6<)075?><<E*<D177?GF:=:594BB@@2;0391(*,0<2()6286<C4+201>4AA<9-64(()-8:?
@M06628:26:000000000-CRM2J:1:1101:25011:13416 1:N:0:126
CACGTAGGCACCAAGCGTTATCCGGATTTATTGGGCGTAAAGAGCTCGTAGGCGGTTCAGTCAGTCGGGTGTGAAAACTTGAGGCTTAACCTCAAGAGGTCACTCGATACTACTGTGACTAGAGTGCGGTAGGGGAGCGGGGAATTCCTGGTGTAGCGGTGAAATGCGCAGATATCAGGAGGAACACCAGTGGCGAAGGCGCCGCTCTGGGCCGTAACTGACGCTGAGGAGCGAAAGCATGGGTAGCAAACAGGATTAGATACCCGGGAAGTCCATGCCGTA
+
GGGGGGCFGGGGGGGGGGGGGGGGGGGEFGFGGGGGGGGGGGGGGGGGGGGGGGGGGGGGGGGGGGGGGFG=FGFGAFGGGGGGGGDGGGGGFGGGGGGGGFDFFGGGCGDEGGGGFGFFGGGGGGGD7+@FDGGEFGGGGGGGGGGGGGF8BFFGGEECEEGGFFGGFGGD9EFC?FFGE:CGGGG5CG9@<CCC5?E:@FCDDCE5CFFFFCD3*C*<CFDEF?:F@656C>D095?4=<B248?A7857?:@D<??FF2A+),70(,-.6)6:AF0>14
@M06628:26:000000000-CRM2J:1:1101:29112:13460 1:N:0:126
TACGGAGGGGGTTAGCGTTGTTCGGAATTACTGGGCGTAAAGCGTACGTAGGCGGATTGGAAAGTATAGGGTGAAATCCCAGGGCTCAACCCTGGAACTGCCTTGTAAACTATCAGTCTAGAGTTCGAGAGAGGTGAGTGGAATTCCAAGTGTAGAGGTGAAATTCGTAGATATTTGGAGGAACACCAGTGGCGAAGGCGGCTCACTGGCTCGATACTGACGCTGAGGTACGAAAGTGTGGGGAGCAAACAGGATTAGATACCCTGGTAGTCCACACCGTAA
+
GGGGGCGGGGGGGGGGGGGGEGGGGGGGGGGGGGGGGGGGGGGGGGGGGGGGGGGEFGGFFGGGGGGGGGGGGGGGGGGGGGGGGGGGGGGGGGGGGGGGGGGGGGGGGGGGGGGGGGGGGGGGGGGGGGGGGGCGGGGGGGGGGGGGGGGGGGGGGGGGGGGGGGGGFFGGGGGGGGGGGGGGGGGGGGGGGGGGGGGGFF)>FGFGGGFFGGDCGGGGGGD@FFFFFGFBGGGFFFFFFFF:69BFGFF@FF@A75<BGBCCFBF:A<>AAD<0(8638?
@M06628:26:000000000-CRM2J:1:1101:23764:13494 1:N:0:126
TACGGAGGGTCCGAGCGTTATCCGGAATTATTGGGTTTAAAGGGTCCGTAGGCGGGCGATTAAGTCAGTGGTGAAAGTCTGCAGCTCAACTGTAGAACTGCCTTTGATACTGGTCGTCTTGAGTTATAGTGAAGTTGCCGGAATATGTAGTGTAGCGGTGAAATGCATAGATATTACATAGAACACCGATTGCGAAGGCAGGTGACTAACTATATACTGACGCTGATGGACGAAAGCGTGGGGAGCGAACAGGATTAGATACCCTGGTAGTCCACGCCGTAA
+
GGGGGGGGGGGGGGGGGGGGGGGGGGGGGGGGGGGFGEGGGGGGGGGGGGGGGGGGGGGGGGGGGGGGGGGGGGGGGGGGGGGGGGGGGGGGGGGGGGGGGGGGGGGGGGGG?FGGGGGGGGGGGGGGGGGGGGGGGGGGGFGGGGGGGGGGGGGGGGGGGGGGGGGGFGGGGGGGGGGFFEFGGGGGGGGGGGGGGGGGFEGCFGFGGGFFGGGGGGDCFGGFFFFFFGFFGGGFF>)7@BF?B;FFGBFFFFFAFFFFGFGGF?F?FFFFBF??BFF>FF
@M06628:26:000000000-CRM2J:1:1101:22447:13498 1:N:0:126
TACGGAGGGGGTTAGCGTTGTTCGGAATTACTGGGCGTAAAGCGTACGTAGGCGGATCAGAAAGTAGGGGGTGAAATCCCGAGGCTCAACCTCGGAACTGCCTCCTAAACTCCTGGTCTTGAGTTCGAGAGAGGTGAGTGGAATTCCAAGTGTAGAGGTGAAATTCGTAGATATTTGGAGGAACACCAGTGGCGAAGGCGGCTCACTGGCTCGATACTGACGCTGAGGTACGAAAGTGTGGGGAGCAAACAGGATTAGATACCCTGGTAGTCCACACCGTAA
+
GGGGGGGGGGGGGGGGGGGGGGGGGGGGGGGGGGGGGGGGGGGGGGGGGGGGGGGGGGGGFGGGGGGGGGGGGGGGGGGGGGGGGGGGGGGGGGGGGGGGGGGGGGGGGGGGGGGGGGGGGGGGGGGFGGGGGGGGGGGGGGGGGGGGGGGGGGGGGGGGGGGGGGGGFGGGGGGGGGFGEFGGGGGGFGGGGGGGGDFC>DGDFGFGGGFFGGGGGGGGGGGBDFFFFCFBGGGBFFFFFFFFFFF:FFFFFFFFFFFFGFFEFFF?<2ADAFFFFFFFFF
@M06628:26:000000000-CRM2J:1:1101:5973:13511 1:N:0:126
TACGGAGGGTGCGAGCGTTAATCGGAATTACTGGGCGTAAAGCGCGCGTAGCCGGTTTGTTAAGTCGGATGTGAAAGCCCCGGGCTCAACCTGGGAATTGCACCCGATACTGGCCGACTGGAGTGCGAGAGAGGGAGGTAGAATTCCACGTGTAGCGGTGAAATGCGTAGATATGTGGAGGAATACCGGTGGCGAAGGCGGCCTCCGGCTCGACACTGACGCTGAGGTGCGAAAGCGTGGGGAGCAAACAGGATTAGATACCCTGGTAGTCCACGCCGTAAA
+
GGGGGGGGGGGGGGGGGGGDGGGGGGGGGGGGFGGGGGGGGGGGGGGGGGGGGGGFFGGFFGGGGGGGDEGGFGGGGGFGGDEGGGGGGGGGGGGGGGGGGGGGGGGGGGGDFGGD7>FEGGGECFEDE>EFGGCDGG:CEGGGEGFFFGGGGGGFFGGGGGGGGFGE>GGGGFGCFFGGGGC?:FFCCEEGGGDGGEGEB:>G@F5CC5@EDDGCDF=ECC*)735)<FB1EE)428>5DF091<?0CBFFF)@72424*)3+7:6>F).)5<0;:)-:18
@M06628:26:000000000-CRM2J:1:1101:5955:13517 1:N:0:126
TACGGAGGGTGCGAGCGTTAATCGGAATTACTGGGCGTAAAGCGCGCGTAGCCGGTTTGTTAAGTCGGATGTGAAAGCCCCGGGCTCAACCTGGGAATTGCACCCGATACTGGCCGACTGGAGTGCGAGAGAGGGAGGTAGAATTCCACGTGTAGCGGTGAAATGCGTAGATATGTGGAGGAATACCGGTGGCGAAGGCGGCCTCCGGCTCGACACTGACGCTGAGGTGCGAAAGCGTGGGGAGCAAACAGGATTAGATACCCTGGTAGTCCACGCCGTAAA
+
GGGGGGGGGGGGGGGGGGGGGGGGGGGGGGGGGGGGGGGGGGGGGGGGGGGGGGGGGGGGGGGGGGGGGGGGGGGGGGGGGGGGGGGGGGGGGGGGGGGGGGGGGGGGGGGGGGGGGGGGGGGGGGGGGGGFGGGGGGGGGGGGGGGGGGGGGGGGGGGGGGGGGGGGFGGFGGGGGGGGGGFGGGGGGGGGGGGGGGGGEDGGFGFGGGFFGGGGGGGGGGGFFBFFFGFFGGD?F>EEFF?B>?1>GBFF??FFFBF9D0:<@?FAFFFFFFFB<@>?F<
@M06628:26:000000000-CRM2J:1:1101:16868:13548 1:N:0:126
GACGAACCGTCCAAACGTTATTCGGTATCACTGGGCTTAAAGCGTGCGTAGGCGGCTTGGTAGGTGTGATGTGAAGCCCACGGCTCAACCGTGGAATTGCGTCGCAAACCCCCAAGCTTGAGGAAGACAGGGGTGTTGGGAACTTATGGTGGAGCGGTGAAATGCGTTGATATCATAGGGAACACCGGTGGCGAAGGCGCAACACTGGGTCTTTTCTGACGCTGAGGCACGAAAGCTAGGGTAGCGAACGGGATTAGATACCCCGGTAGTCCTAGCGGTAAA
+
GGGGGGGGGGGGGGGGGGGGGGGGGGGGGGGGGGGGGGGGGGGGGGGGGGGGGGGGGGGGGGGGGGGGGGGGGGGGGGGGGGGGGGGGGGGGGGGGGGGGGGGGGGGGGGGGGGGGGGGGGGGGGGGGGGGGGGGGGGFGFGGGGGGGGGGGGGGGGGGGGGGGGGGGFD@FGGGGGGGGGGGGGGGGGGGGGGGGEFGGD>DGFGFGGGFFGGGGGGFGGGGFE?F>EGE?EEG:<FFFFFF??BF;D>EF?>?B<9<<>.<@B(79:7<495):,<:FBA
@M06628:26:000000000-CRM2J:1:1101:11570:13562 1:N:0:126
TACGGAGGGGGTTAGCGTTGTTCGGAATTACTGGGCGTAAAGCGCACGTAGGCGGATCAGAAAGTATGGGGTGAAATCCCGAGGCTCAACCTCGGAACTGCCTCATAAACTCCTGGTCTTGAGTTCGAGAGAGGTGAGTGGAATTCCAAGTGTAGAGGTGAAATTCGTAGATATTTGGAGGAACACCAGTGGCGAAGGCGGCTCACTGGCTCGATACTGACGCTGAGGTGCGAAAGTGTGGGGAGCAAACAGGATTAGATACCCTGGTAGTCCACACCGTAA
+
GGGGGGGGGGGGGGGGGGGGGGGGGGGGGGGGGGGGGGGGGGGGGGGGGGGGGGGFGGGGGGGGFGGGGGGGGGGGGGGGGGGGGGGGGGGGGGGGGGFFGFGGGFGGGGGGGGGGGGGGGGGGGGGGGGGGGGGGGFGGGGGGGGGGGGGGGGGGGGGGGGGGGGFCFGGGGGGGGFGGGGGGGGGFFGGGGGGGGGGGEFGGFGFGGGFF<5FGGGCFG=DFF0>F@<9;CED>4=?FFF>BFFFFG6F@11FA7<>>C)<<*4>>>F<ABFF>BFF(4<
@M06628:26:000000000-CRM2J:1:1101:10660:13613 1:N:0:126
TACGGAGGGTCCGAGCGTTATCCGGAATTATTGGGTTTAAAGGGTCCGTAGGCGGGCGATTAAGTCAGTGGTGAAAGTCTGCAGCTCAGCTGTAGAATTGCCTTTGATACTGGTCGTCTTGAGTTATGGTGAAGTTGGCGGAATATGTAGTGTAGCGGTGAAATGCATAGATATTACATAGAACACCGATTGCGAAGGCAGCTGACTAACCATATACTGACGCTGATGGACGAAAGCGTGGGGAGCGAACAGGATTAGATACCCTGGTAGTCCACGCCGTAA
+
GGGGGGGGGGGGGGGGGGGGGGGGGGGGGGGGGGGGGGGGGGGGGGGGGGGGGGGGGGGGGGGGGGGGGGGGGGGGGGGGGGGGGGGGGGGGGGGGGGGGGGGGGGGGGGGGGGGGGGGGGGGGGGGGGGGGFGFGGGGGGGGGGGGGGGGGGGGGGGGGGGGGGGGGFGGGGGGGGFGGGFGGGGGGGGGGGGGGGGGGFFGGFGFGGGFFGGGFDGGGDGGFFFFFFGFBGGGFFFFDDB;:BFFFGBFFFFF4<>FBDD6CFFFFFFF<<AFBFFBF::
@M06628:26:000000000-CRM2J:1:1101:3488:13617 1:N:0:126
TACGGAGGGGGTTAGCGTTGTTCGGAATTACTGGGCGTAAAGCGTACGTAGGCGGATTGGAAAGTTGGGGGTGAAATCCCAGGGCTCAACCCTGGAACTGCCTCCAAAACTATCAATCTAGAGTTCGAGAGAGGTGAGTGGAATTCCGAGTGTAGAGGTGAAATTCGTAGATATTCGGAGGAACACCAGTGGCGAAGGCGGCTCACTGGCTCGATACTGACGCTGAGGTACGAAAGTGTGGGGAGCAAACAGGATTAGATACCCTGGTAGTCCACACCGTAA
+
GGGGGEFGGGGGGGGGGGGGGGGGGGGGGGGGGGGGGGGGGGGGGGGGGGGGGGGGGDGGGGGGGGGGGGGGGGGGGGGGGGGGGGGGGGGGGGGGGGGGGGGGGGGGGGGGDGGGGGGGGGGGGGGGGGGGGGGGGGGGGGGGGGGGGGGGGGGGGGGGGGGGGGGGFGGGGGGGGGGGGGGGGGGGGGGGGGGGGGGGFFDGFGFGCGFFDDGFGGGGGGGFFFFFFGFFGGGF<FFFFFFFFF?:FFFFFFFFFF<AGFEGF:FFFF<AAFFFFB6??B
@M06628:26:000000000-CRM2J:1:1101:18984:13622 1:N:0:126
TACGGAGGGTCCGAGCGTTATCCGGAATTATTGGGTTTAAAGGGTCCGTAGGCGGGCCGGTAAGTCAGTGGTGAAAGTCTGTAGCTCAACTATAGAATTGCCTTTGATACTGCCGGTCTTGAGTTATGGTGAAGTTGCCGGAATATGTGGTGTAGCGGTGAAATGCATAGATATCACATAGAACACCGATTGCGAAGGCAGGTGACTAACCATATACTGACGCTGATGGACGAAAGCGTGGGGAGCGAACAGGATTAGATACCCTGGTAGTCCACGCCGTAA
+
GGGGGGGGGGGGGGGGGGGGGGGGGGGGGGGGGGGGGGGGGGGGGGGGGGGGGGGGGGGGGGGGGGGGFFGGGGGGGFGGGGGGGGGGGGGGGGGGGGGGGGGGGGGGGGGGGGGGGGGGGGGGGGGGDFGGGGGGGGGGGGGGGGGGGGGGGGGGGGGGGGGGGGGGFGGGGGGGGFGGGGGGFFEGGGGGGGGDGEEGFE5>FGFGGGFFGGGGGGD7DEGFF>BFFGF>GGGFFFFFFFFFFF>9D0>FB?F9??A):<CFFFF(5<>:<AB?>>;FFF
@M06628:26:000000000-CRM2J:1:1101:9998:13641 1:N:0:126
TACGGAGGGTCCGAGCGTTATCCGGAATCATTGGGTTTAAAGGGTCCGTAGGCGGGCCATTAAGTCAGGGGTGAAAGTCTGCAGCTCAACTGTAGAATTGCCTTTGATACTGGTGGTCTTGAGTCGTTGTGAAGTGGCCGGAACATGTGGTGTAGCGGTGAAATGCATAGATATCACATAGAACACCGATTGCGAAGGCAGGTCACTAACAACGTACTAGCGCTGATGGACGAAAGCGTGGGTAGCGAACGGGATTAGATACCCCGGTAGTCCACGCCGTAA
+
GGGGGGGGGGGCFGGGGGGGGFGGGGGGGGGGGGGGGGGGGFGGGGGGGGGGGGGGGGGGGGGGGGGGGGGGGGGGGGGGGGGGGGGGGGGGGFGGGGGGGGGFGGGGGGGGGGGGGGGGGGEGFFFGGGEFGGFFGGGGGGGGGGCFEGGGGGGGGGGGGFGGGGGGFFGGGD@CFGGGGGGEGGGDCE5EFEECGD=FFEGGFGFGGGFFGGGGGGGGGGG37>FFFGFFGGGFFF>E@FFA?FF073B3:BFF?FFBFB<?F;B;BFD>A<2:>:1((,
@M06628:26:000000000-CRM2J:1:1101:9982:13650 1:N:0:126
TACGGAGGGTCCGAGCGTTATCCGGAATCATTGGGTTTAAAGGGTCCGTAGGCGGGCCATTAAGTCAGGGGTGAAAGTCTGCAGCTCAACTGTAGAATTGCCTTTGATACTGGTGGTCTTGAGTCGTTGTGAAGTGGCCGGAACATGTGGTGTAGCGGTGAAATGCATAGATATCACATAGAACACCGATTGCGAAGGCAGGTCACTAACAACGTACTAGCGCTGATGGACGAAAGCGTGGGTAGCGAACGGGATTAGATACCCCGGTAGTCCACGCCGTAA
+
GGGGGGGGGGGGGGGGGGGGGGGGGGGGGGGGGGGGGGGGGGGGGGGGGGGGGGGGGGGGGGGGGGGGGGGGGGGGGGGGGGGGGGGGGGGGGGGGGGGGGGGGGGGGGGGGGGGGGGGGGGGGGGGGGGGFEGGGGGGGGGGGGGGGGGGGGGGGGGGGGFGGGGGGFGGGGGGGGGGGGGGGGGGGGGGGGGGGGGGGFFGGFGFGDGFFGGGGGG7FGGGFFFFFFGFFGGGFFF>DFFFFFFFBC>FFFFFFFDA<FFGGF>>4;?AFAF>BBFFFB?
@M06628:26:000000000-CRM2J:1:1101:2193:13653 1:N:0:126
TACGGAGGGGGTTAGCGTTGTTCGGAATTACTGGGCGTAAAGCGCACGTAGGCGGACCGAAAAGTTGGGGGTGAAATCCCAGGGCTCAACCCTGGAACTGCCTCCAAAACTGCCGGTCTAGAGTTCGAGAGAGGTGAGTGGAATTCCGAGTGTAGAGGTGAAATTCGTAGATATTCGGAGGAACACCAGTGGCGAAGGCGGCTCACTGGCTCGATACTGACGCTGAGGTGCGAAAGTGTGGGGAGCAAACAGGATTAGATACCCTGGTAGTCCACACCGGAA
+
GGGGGGGGGGDFEGGGGGGGGGFFEEGGGGGGGGGGGGFGGCGGGGGG<F?FGGGGGGGGGGDF,EFGGDGFGGGGGFGGGGGGGGGGGGGGGG>@EFDFGGCCFFEFGGGFFGGGGGEF2CEFCGFEFF8FGGGGGGG;FGGFGGGFGGGGG7CGFGGGDFGGGG@CFCGG7CFG66C=ECGGFFGGG<<@CEGGGGGGFFGCFG?ECFFFDD5DGGGGGGD:>9F3?3@>GE5(.1@FB123>BFFG?)8:?62<<<4*6<FFFF8):4:4-8?FF1(,4
@M06628:26:000000000-CRM2J:1:1101:21176:13660 1:N:0:126
TACGGAGGGGGTTAGCGTTGTTCGGAATTACTGGGCGTAAAGCGTACGTAGGCGGATTGGAAAGTATAGGGTGAAATCCCAGGGCTCAACCCTGGAACTGCCTTGTAAACTATCAGTCTAGAGTTCGAGAGAGGTGAGTGGAATTCCAAGTGTAGAGGTGAAATTCGTAGATATTTGGAGGAACACCAGTGGCGAAGGCGGCTCACTGGCTCGATACTGACGCTGAGGTACGAAAGTGTGGGGAGCAAACAGGATTAGATACCCTGGTAGTCCACACCGTAA
+
GGGGGFGGGGGGGGGFGGGGGGGGGGGGGGGCGGGFGGGGGGGGEEEEGGGGGGGEFGGGGGGGGGFGGGGGGGGGGGGGFGGGGGGGGGGGFFGGGFGFFDFGGGGGGGGGGFGGGGGGGGGGGGGGGGGCGGGGGGGGGGGGGGGGGGFGGGGGGGGGGGGGGGGGFGGGGGGGGGFGGGGGDGCGFGGGDGEDGGEG>FGG@FFFGGFFGGGGGGFCFCGFFBFFFGFFGGD1>F?FD6>?9;:<GFFFB?4>?<ABGFF@=?F>BBFFFFFFFBF(4<
@M06628:26:000000000-CRM2J:1:1101:13103:13729 1:N:0:126
TACGGAGGGGGTTAGCGTTGTTCGGAATTACTGGGCGTAAAGCGCACGTAGGCGGACCATTAAGTTAGAGGTGAAATCCCAGGGCTCAACCCTGGAACTGCCTTTAATACTGGTGGTCTTGAGTTCGAGAGAGGTGAGTGGAATTCCGAGTGTAGAGGTGAAATTCGTAGATATTCGGAGGAACACCAGTGGCGAAGGCGGCTCACTGGCTCGATACTGACGCTGAGGTGCGAAAGCGTGGGGAGCAAACAGGATTAGATACCCTGGTAGTCCACGCCGTAA
+
GGGGGGGGGGGFGGGGGGGGGGGGGGGGGGGGGGGGGGGGGGGGGGGGGGGGGGGGGGGGGGGGGGGGGGGGGGGGGGGGGGGGGGGGGGGGGGGGGGGGGGGGGGGGGGGGGGGGGGGGGGGGGGGGGGGGGGGGGGGGFGGGGGGGGGGGGGGGGGGGGGGGGGGGFFGGGGGGGGGGGGGGGGGGGGGGGGGDGGFGFFGGFGFGGGFFGGGGGGGGGGGEFFFFF:FFGGG>BB<BDFFFF6?BGFFFFBFF<BFBFFFDFBFFFFFFFBFF(79(34
@M06628:26:000000000-CRM2J:1:1101:4121:13735 1:N:0:126
TACGGAGGGGGTTAGCGTTGTTCGGAATTACTGGGCGTAAAGCGCACGTAGGCGGACTATTAAGTTAGAGGTGAAATCCCGGGGCTCAACCCCGGAACTGCCTTTAATACTGGTAGTCTTGAGTTCGAGAGAGGTGAGTGGAATTCCAAGTGTAGAGGTGAAATTCGTAGATATTTGGAGGAACACCAGTGGCGAAGGCGGCTCACTGGCTCGATACTGACGCTGAGGTGCGAAAGCGTGGGGAGCAAACAGGATTAGATACCCTGGTAGTCCACGCCGTAA
+
GGGGGGGGGGGFEFGGGGGGGGGGGGGGGGGGGGGGGGGGGGGGGGGGGGGGGGGGGGGGGGGGGGGGGGGGFGGGGGGGGDGGGGGGGGGEGGGGGGFGGGGGGGGGGGGGGGGGGGGGGGGGGGGGCGGGGGGGCDGGGGGGGGG9FGGGGGGGGGGGGGGGGGGGFGGGGGFFGFGFGGGGGGGGGGGGGGGGGGGGEEGGFGFCGFFF<DGGGGGGGGGF>>FF6>FBGGGFFEEDF966;B?<FFF?BFFDBBFFGFEC?25:DADB))4:>FFFFF
@M06628:26:000000000-CRM2J:1:1101:18975:13792 1:N:0:126
TACGGAGGGGGTTAGCGTTGTTCGGAATTACTGGGCGTAAAGCGTACGTAGGCGGATCAGAAAGTTAGGGGTGAAATCCCGAGGCTCAACCTCGGAACTGCCTCTAAAACTCCTGGTCTTGAGTTCGAGAGAGGTGAGTGGAATTCCAAGTGTAGAGGTGAAATTCGTAGATATTTGGAGGAACACCAGTGGCGAAGGCGGCTCACTGGCTCGATACTGACGCTGAGGTACGAAAGTGTGGGGAGCAAACAGGATTAGATACCCTGGTAGTCCACACCGTAA
+
GGGGGGGGGGGGGGGGGGGGFGGGGGGGGGGGGGGGGGGGGGGGGGGGGGGGGGGGGGGGGGGGFGGGGGGGGGGGGGGGGGGGGGGGGGGGGGGGGGFGGGGGGGGGGGGGGGGGGGGGGGGGGGGGGGGGGGGGGGGGGGGGGGGGGGGGGGGGGGGGGGGGGGGGFGGGGGGGGGGGGGGGGGGGGGGGGGGGGGGGFFGGFGFGGGFFGGGGGGGGGGGFFFFFFGFFGGGFFFFFFFFFFFFFGFFFFFFFFFFFGFGGFFFFFFFFDDBFFFFFFF
@M06628:26:000000000-CRM2J:1:1101:9133:13944 1:N:0:126
GACGAACCGTCCAAACGTTATTCGGTATCACTGGGCTTAAAGCGTGCGTAGGCGGCCGGTAGGTGTGATGTGAAATCCCACAGCTCAACTGTGGAATTGCGTCGCAAACCACCAGGCTTGAGGAAGACAGGGGTGTTGGGAACTTATGGTGGAGCGGTGAAATGCGTTGATATCATAGGGAACACCGGTGGCGAAGGCGCAACACTTGGTCCTTTCTGACGCTGAGGCACGAAAGCTAGGGTAGCGAACGGGATTAGATACCCCGGTAGTCCTAGCCGGAAA
+
GGGGGGGGGGGGGGGGGCFGGGGGGGGGGGGGGGGGGGGGGGGGGGGGGGGGGGGGGGGGGGGGGGGFGGGGGGGGGGGGGGGGGGGGGGG@FGFGGGGGGF7FGGGGGGGGGGGGGBFFGGGEGGGGGFGCGGGFGCFGCGCFGDGGGGGGGGGGGGGFFGGGGGGG>DCGGGCGGCEG?CCFGGGGE8EGGGGGGGGDFEDGFD8FFGF4CFFGC>>CGCD5>B>>DGFFGGGF24@FF:?BF>>6D>@3665?FA25?:CF)48,,3)6<<>((0(-33
@M06628:26:000000000-CRM2J:1:1101:23666:13986 1:N:0:126
TACGGAGGGGGCTAGCGTTGTTCGGAATTACTGGGCGTAAAGCGTGCGTAGGCGGATCGGAAAGTTAGATGTGAAATCCCGGGGCTCAACCCCGGAACTGCATTTAAAACTCCCGATCTAGAGTTCTGGAGAGGTAAGTGGAATTCCTAGTGTAGAGGTGAAATTCGTAGATATTAGGAGGAACACCAGAGGCGAAGGCGGCTTACTGGACAGATACTGACGCTGAGGCACGAAAGTGTGGGGAGCAAACAGGATTAGATACCCTGGTAGTCCACACCGTAA
+
GGGGGGGGGGGGGGGGGGGGGGGGGGGGDGGGGGGGGGGGGGGGGGGGGGGGGGGGFEGGFGGGGGGGGGGGGGGGGGGGGGGGGGGGGGGDCFGGGGGGGGGFGGGGGGGGGGGGGGGGGGGGGGGGGGGGGGFCFFGGGGGGGGFGFGGGGGGGGGGGGGGGGGGGFGGGGGFFGGFGEEGGGCEFFGGGGGGGGGGGEDGDFGFCEF4@GGGFCCGGGGGB)4@@>3@?GGGFFF@FFFF?>B(866F@<B6ADF<AC<FGFF@:>AA<>BB36B>B(4
@M06628:26:000000000-CRM2J:1:1101:9183:13990 1:N:0:126
TACGGAGGGGGTTAGCGTTGTTCGGAATTACTGGGCGTAAAGCGTACGTAGGCGGATCAGAAAGTAGGGGGTGAAATCCCGAGGCTCAACCTCGGAACTGCCTCCTAAACTCCTGGTCTTGAGTTCGAGAGAGGTGAGTGGAATTCCAAGTGTAGAGGTGAAATTCGTAGATATTTGGAGGAACACCAGTGGCGAAGGCGGCTCACTGGCTCGATACTGACGCTGAGGTACGAAAGTGTGGGGAGCAAACAGGATTAGATACCCTGGTAGTCCACACCGTAA
+
GGGGGFEGGGGGGGGGGFGGGGGGGGGGGGGGGGGGGGGGGGGGGGGGGGGGGGGGGGGG=FFGFFGGGGGGGGGGGGGGGEGGGGGGGGGGGGGGGGGGGGGGGGGCFGGGGGGGGGGGGGGGGGGGGGGGGGFGGGGGGGGGGGCFGFFGGGGGGGFGGGGGGGGGFGGGGGGGGFGGGGGGGGEDGGGGGGCGGEFD>BD:FGFGGGFFGGGFGGGFGGGFF9@FFGFB=CGFDFFFB?FFF0<?66@F<<?AF?4<:68<??FB)5>A42704>91::
@M06628:26:000000000-CRM2J:1:1101:14897:13996 1:N:0:126
TACGGAGGGGGTTAGCGTTGTTCGGAATTACTGGGCGTAAAGCGTACGTAGGCGGATTGGAAAGTATGGGGTGAAATCCCAGGGCTCAACCCTGGAACTGCCCTGTAAACTATCAGTCTAGAGTTCGAGAGAGGTGAGTGGAATTCCAAGTGTAGAGGTGAAATTCGTAGATATTTGGAGGAACACCAGTGGCGAAGGCGGCTCACTGGCTCGATACTGACGCTGAGGTACGAAAGTGTGGGGAGCAAACAGGATTAGATACCCTGGTAGTCCACACCGTAA
+
GGGGGGGGGGGGGGGGGGGGGGGGGGGGFGGGGGGGGGGGGGGGGGGGGGGGGGGEGGGGGGGGGGGGGGGGGGGGGGGGGGGGGGGGGGGGGGGGGFGGGFGGGGGGGGGGGGFGGGGGGGGGGGGDFGGFGG@>FGGFGGGGGGGGGGGGGGGGGFGGGGGGDGGGFGGGGGGGGDGGGGGGGGGGGGGGGGGGGCGGFFGGFGFGGC49DCFCDGDFGD<E>3F@F4B?GGGFA*9@B<239>?FFB)78?FF3?FFCACGFB3?FFFFFBD0459BFB
@M06628:26:000000000-CRM2J:1:1101:7979:14016 1:N:0:126
TACGGAGGATCCAAGCGTTATCCGGAATCATTGGGTTTAAAGGGTCCGTAGGTGGATAATTAAGTCAGAGGTGAAAGTCTGCAGCTCAACTGTAGAATTGCCTTTGATACTGGTTATCTTGAATTATTATGAAGTAGTTAGAATATGTAGTGTAGCGGTGAAATGCATAGATATTACATAGAATACCAATTGCGAAGGCAGATTACTAATAATCAATTGACACTGATGGACGAAAGCGTAGGTAGCGAACGGGATTAGATACCCCGGTAGTCTACGCCGTAA
+
GGGGGGGGGGGGGGGGGGGGGGGGGGGGGGGGGGGGGGGGGGGGGGGGGGGGGGGGGGGGGGGGGGGGGGGGGGGGGGGGGGGGGGGGGGGGGGGGGGGGGGGGGGGGGGGGGGGGGGGGGFGGGGGGGGGGGGGGGFGGGGGGGGGGGGGGGGGGGGGGGGGGGGGGFGGGGGGGGGGGGGGGGGGGGGFGGGGGGGGGFFGFFGFFFGFFGGGGGGGGGGGFFFFFFGFFGGGBFFEEFDFE;E@FG9:DB?F:<7A>GFGGFFFFFBBFFFFFFF>6?F
@M06628:26:000000000-CRM2J:1:1101:22759:14030 1:N:0:126
TACGGAGGGGGTTAGCGTTGTTCGGAATTACTGGGCGTAAAGCGCGCGTAGGCGGATTAGTAAGTAGGGGGTGAAATCCCAGGGCTCAACCCTGGAACTGCCTCTTAAACTGCTAGTCTTGAGTTCGAGAGAGGTGAGTGGAATTCCAAGTGTAGAGGTGAAATTCGTAGATATTTGGAGGAACACCAGTGGCGAAGGCGGCTCACTGGCTCGATACTGACGCTGAGGTGCGAAAGTGTGGGGAGCAAACAGGATTAGATACCCTGGTAGTCCACACCGTAA
+
GGGGGGGGGGGGGGGGGFGGGGGGGGGGGGGGGGGGGGGGGGGGGGGGGGGGGGGCGGGGGGGGFFGGGGGGGGGGGGGGGGGGGGGGGGGGGGGG8BGGGGGGGGGGGGGGGGGGGGGGGGGGGGGGGFGGGGGGGGGGGGGGGGGGGGGGFGFGGGGGGGGGGGGGFGGGGGGGGGGGGEGGGGGF=CGGGGGGGGGGFDGGFGFFG:FFGG4CGGGGGGGFFFFFFGFFGGG9<FFFEFFF0331D?FFFB62<<<<F<CF@BF2ABFA<AF?:B9BF:
@M06628:26:000000000-CRM2J:1:1101:8644:14094 1:N:0:126
TACGGAGGGGGTTAGCGTTGTTCGGAATTACTGGGCGTAAAGCGTACGTAGGCGGATTGGAAAGTATAGGGTGAAATCCCAGGGCTCAACCCTGGAACTGCCTTGTAAACTATCAGTCTAGAGTTCGAGAGAGGTGAGTGGAATTCCAAGTGTAGAGGTGAAATTCGTAGATATTTGGAGGAACACCAGTGGCGAAGGCGGCTCACTGGCTCGATACTGACGCTGAGGTACGAAAGTGTGGGGAGCAAACAGGATTAGATACCCTGGTAGTCCACACCGTAA
+
GGGGGGGGGGGGGGGGGGGGGGGGGGGGGGGGGGGGGGGGGGGGGGGGGGGGGGGGGGGGGGGGGGGGGGGGGGGGGGGGGGGGGGGGGGGGGGGGGGGGGGGGGGGGGGGGGGGGGGGGGGGGGGGGGGGGGGGGGGGGGGGGGGGGGGGGGGGGGGGGGGGFGGGGFGGGGGGGGGGGGGGGGGGGGGGGGGGGGGGGFFGGFGFGGGFFDGGGGFFGGGGFFFFFFFFFGGG>AFFFFFFFFFBFGFFFFBFAB24AF<FFFFF:<9)65<<?BF>(8?
@M06628:26:000000000-CRM2J:1:1101:7973:14134 1:N:0:126
TACGGAGGGTCCGAGCGTTATCCGGAATCATTGGGTTTAAAGGGTCCGCAGGCGGTCAATTAAGTCAGAGGTGAAATCCCATAGCTTAACTATGGAACTGCCTTTGATACTGGTTGACTTGAGTCATATGGAAGTAGATAGAATGTGTAGTGTAGCGGTGAAATGCATAGATATTACACAGAATACCGATTGCGAAGGCAGTCTACTACGTATGTACTGACGCTCATGGACGAAAGCGTGGGGAGCGAACAGGATTAGATACCCTGGTAGTCCACGCCGTAA
+
GGGGGGGGGGGGGGGGGGGGGGGGGGGGGGGGGGGGGGGGGGGGGGGGGGGGGGGGGGGGGGGGGGGGGGGGGGGGGGGGGGGGGGGGGGGCGGGGGGGGGGGGGGGGGGGGGGGGGGGGGGGGGGGGGGGGGGGGGGGGGGGGGGGGGGGGGGGGGGGGGGGGGGGGFGGGGGGGGGGGGGGGGGGGCGGGGGGGGGGGFFGGFGFGGGFFGGGGGGGGGGGFDFFFFGFFGGGBF@5>B9BFFFFFGFEFFFFFFBDFGFGGFBFFFFFFFFFFFFF2?B
@M06628:26:000000000-CRM2J:1:1101:21286:14152 1:N:0:126
GACGAACCGTCCAAACGTTATTCGGTATCACTGGGCTTAAAGCGTGCGTAGGCGGCTTGGTAGGTGAGATGTGAAAGCCCACGGCCCAACCGTGGAACTGCGTTTCAAACCATCAAGCTAGAGGGAGATAGGGGTGATGGGAACTTATGGTGGAGCGGTGAAATGCGTTGATATCATAGGGAACACCGGTGGCGAAAGCGCATCACTGGATCTTTTCTGACGCTGAGGCACGAAAGCTAGGGTAGCGAACGGGATTAGATACCCCGGTAGTCCTAGCTGTAA
+
GGGGGGGGGGGGGGGGGGGGGGGGGGGGGGGGGGGGGGGGGGGGGGGGGGGGGGGGGGGGGGGGGGGGGGGGGGGGGGGGGGGGGFEGGGGGGGGGGGGGGGGGGGGGGGGGGGGGGGGGGGGGGFGGGGGGGGFGGGGGGFGGGGGGGGGGGGGGGGGGGGGGGGGGDDGGGGGGGGGGGGGGGGGGGGGGGGGGGGGGFFDDFGFGGGFFGGGGGGGCDEGFF>F@FDFFGGGFF?6FFFFFFFFFD>FF:67:?FFFFFGGF>>>FFB<>><AFBB:AA
@M06628:26:000000000-CRM2J:1:1101:5881:14164 1:N:0:126
TACGGAGGGGGTTAGCGTTGTTCGGAATTACTGGGCGTAAAGCGCGCGTAGGCGGACTATTAAGTGAGAGGTGAAATCCCAGGGCTCAACCCTGGAACTGCCTTTCATACTGGTAGTCTTGAGGTCGAGAGAGGTGAGTGGAATTCCGAGTGTAGAGGTGAAATTCGTAGATATTCGGAGGAACACCAGTGGCGAAGGCGGCTCACTGGCTCGATACTGACGCTGAGGTGCGAAAGCGTGGGGAGCAAACAGGATTAGATACCCTGGTAGTCCACGCCGTAA
+
GGGGGGGGGGGGGGGGGGGGGGGGGGGGGGGGGGGGGGGGGGGGGGGGGGGGGGGGGGGGGGGGGGGGGGGGGGGGGGGGGGGGGGGGGGGGGGGGGGGGGGGGGGGGGGGGGGGGGGGGGGGGGGGGGGGGGGGGGGGGGGGGGGGGGGGGGGGGGGGGGGGGGGGGFGGGGGGGGGGGGGGGGGGGGGGGGGGGGGGGFFGGFGFGGGFFGGGGGFFGGGGFD(7>FC69EGGF?FFFF6>FFFF7D:FFFBFADFFFGFGGFBFBFFAF<DBBFFFBFF
@M06628:26:000000000-CRM2J:1:1101:5008:14203 1:N:0:126
TACGGAGGGGGTTAGCGTTGTTCGGAATTACTGGGCGTAAAGCGCACGTAGGCGGACTATTAAGTCAGAGGTGAAATCCCAGGGCTCAACCCTGGAACTGCCTTTGATACTGGTAGTCTTGAGTTCGAGAGAGGTAAGTGGAATTCCGAGTGTAGAGGTGAAATTCGTAGATATTCGGAGGAACACCAGTGGCGAAGGCGGCTTACTGGCTCGATACTGACGCTGAGGTGCGAAAGTGTGGGGAGCAAACAGGATTAGATACCCTGGTAGTCCACACCGTAA
+
GGGGGGGGGGGGGGGGGGGGGGGGGGGGGGGGGGGGGGGGGGGGGGGGGGGGGGGGGGGGGGGGGGGGGGGGGGGGGGGGGGGGGGGGGGGGGGGGGGGGGGGGGGGGGGGGGGGGGGGGGGGGGGGGGGGGGGGGGGGGGGGGGGGGGGGGGGGGGGGGGGGGGGGGFGGGGGGGGGGGGGGGGGGGGGGGGGGGGGGGFFGGFGFGGGFFGGGGGGGGGGGFFBFFFGFFGGGFFFFFEFFFFF?BFFFFFF@A?FFFGFGGF?FBFDFBA>?FFF>FFF
@M06628:26:000000000-CRM2J:1:1101:4676:14216 1:N:0:126
TACGGAGGGGGTTAGCGTTGTTCGGAATTACTGGGCGTAAAGCGTACGTAGGCGGATTGGAAAGTATGGGGTGAAATCCCAGGGCTCAACCCTGGAACTGCCCTGTAAACTATCAGTCTAGAGTTCGAGAGAGGTGAGTGGAATTCCAAGTGTAGAGGTGAAATTCGTAGATATTTGGAGGAACACCAGTGGCGAAGGCGGCTCACTGGCTCGATACTGACGCTGAGGTACGAAAGTGTGGGGAGCAAACAGGATTAGATACCCTGGTAGTCCACACCGTAA
+
GGGGGEGGGGGGGGGGGGGGGGGGGGGGGGGGGGGGGGGGGGGGGGGGGGGGGGGGGGGGGGGGGGGGGGGGGGGGGGGGGGGGGGGGGGGGGGGGGGGGGGGGGGGGGGGGGGGGGGGGGGGGGGGGGGGGGGGGGGGGGGGGGGGGGGGGGGGGGGGGGGGGGGGGFGGGGGGGGGGGGGGGGGGGGGGGGGGGGGGGFFGGFGFGGGFFGGGGGGGGGGGDB>FFFGFFGGGFFFFFFFFFFF??FB>F<?FFFFFFGFGGFBF7AF7AAFBFFFFFFF
@M06628:26:000000000-CRM2J:1:1101:22675:14316 1:N:0:126
TACGGAGGGGACTAGCGTTGTTCGGAATTACTGGGCGTAAAGCGCACGTAGGCGGACCGAAAAGTTGGAGGTGAAATCCCAGGGCTCAACCTTGGAACTGCCTTCAAAACTGCCGGTCTAGAGTTCGAGAGAGGTGAGTGGAATTCCGAGTGTAGAGGTGAAATTCGTAGATATTCGGAGGAACACCAGTGGCGAAGGCGGCTCACTGGCTCGATACTGACGCTGAGGTGCGAAAGCGTGGGGAGCAAACAGGATTAGATACCCTGGTAGTCCACGCCGTAA
+
GGGGGGGGGGGGGGGGGGGGGGGGGGGGGGGGGGGGGGGGGGGGGGGGGGGGGGGGGGGGFGGGGGGGGGGGGGGGGGGGGGGGGGGGGGGGGGGGGGGGGGGGGGGGGGGGGGGGGGGGGGGGGGG7FGGGGGFGGGGGGGGGGGGGGGGGGGGGGGGGGGGGGGGGFGGGGGGGGGGGGGGGGGGGGGGGGGGGGGGGFFGGFGFGGFFFGGGGGGGGGGD:@BFFFGFFGGD>?@>@FFFFBFFFC?FFFB6:).6>F<AC@?FFB<>><BFFBFFFFB
@M06628:26:000000000-CRM2J:1:1101:10386:14326 1:N:0:126
TACGGAGGGGACTAGCGTTGTTCGGAATTACTGGGCGTAAAGCGCACGTAGGCGGACCGAAAAGTTGGAGGTGAAATCCCAGGGCTCAACCTTGGAACTGCCTTCAAAACTGCCGGTCTAGAGTTCGAGAGAGGTGAGTGGAATTCCGAGTGTAGAGGTGAAATTCGTAGATATTCGGAGGAACACCAGTGGCGAAGGCGGCTCACTGGCTCGATACTGACGCTGAGGTGCGAAAGCGTGGGGAGCAAACAGGATTAGATACCCTGGTAGTCCACGCCGTAA
+
GGGGGGGGGGGGGGGGGGGGGGGGGGGGGGGGGGGGGGGGGGGGGGGGGGGGGGGGGGGGGGGGGGGGGGGGGGGGGGGGGGGGGGGGGGGGGGGGGGGGGGGGGGGGGGGGGGGGGGGGGGGGGGGGGGGGGGGGGGGGGGGGGGGGGGGGGGGGGGGGGGGGGGGGFGGGGGGGGGGGGGGGGGGGGGGGGGGGGGGGFFGGFGFGGGFFGGGGGGGGGGC>B9@F@GFFGGGFFF>>DFFFFBFFGFFFFFFAF?64:AGGF<F:4<3AAB7B9F;22:
@M06628:26:000000000-CRM2J:1:1101:9777:14348 1:N:0:126
TACGGAGGGGGTTAGCGTTGTTCGGAATTACTGGGCGTAAAGCGTACGTAGGCGGATCAGAAAGTATAGGGTGAAATCCCGAGGCTCAACCTCGGAACTGCCTTGTAAACTCCTGGTCTTGAGTTCGAGAGAGGTGAGTGGAATTCCAAGTGTAGAGGTGAAATTCGTAGATATTTGGAGGAACACCAGTGGCGAAGGCGGCTCACTGGCTCGATACTGACGCTGAGGTACGAAAGTGTGGGGAGCAAACAGGATTAGATACCCTGGTAGTCCACACCGTAA
+
GGGGGGGGGGGGGGGGGGGGGGGGGGGGGGGGGGGGGGGGGGGGGGGGGGGGGGGGGGGGGGGGFGGGGGGGGGGGGGGGGGGGGGGGGGGGGGGGGGGGGGGGGGGGGGGGGGGGGGGGGGGGGGGGGGGGGGGGGGGGGGFGGFGGCFGGGFGGGGGGGGGGGGGGFGGGGGGGGGCFEFGGGFGGGGGGGGGGGGGGFFDGFGFGGGFFGGFGGGGFGGDFB>FFFGFFGGGBDFFFEFF:9BBBC?FFFFFD??FFDAFFF<FFFFF2<ABBB@;4<:
@M06628:26:000000000-CRM2J:1:1101:15597:14349 1:N:0:126
TACGAAGGTCCCAAGCGTTGTTCGGAATAACTGGGCGTAAAGCGTGTGTAGGCTGCGCGGAAAGTCAAATGTGAAAGCCAGAGGCTCAACCTCTGAACTGCATTCGATACTCCCGTGCTAGAGTAATGGAGAGGTAAGTGGAATTCCCGGTGTAGCAGTGAAATGCGTAGATATCGGGAGGAACATCAATGGCGAAGGCAACTTACTGGACATTTACTGACGCTCAGACACGAAGGCTAGGGGAGCGAAAGGGATTAGATACCCCTGTAGTCCTAGCAGTAA
+
GGGGGGGGGGGGGGGGGGGGGGGGGGGGGGGGGGGGGGGGGGGGGGGGGGGGGGGGGGGGGGGGGGGGGGGGGGGGGGGGGGGGGGGGGGGGGGGGGGGGGGGGGGGGGGGGGGGGGGGGGGGGGGGGGGGGGGGGGGFFGGGGGGGGGGGGGGGGGGGGGGGGGGGGFGGGGGGGGGGGGGGGGGGGGGGGGGGGGGGGFFGGFGFGGGFFGGGGGGGGGGGFFBFFFGFFGGGBFFFFFFFFFFFFGFFFFFFFFFBBFDGGFFFFFFFFFFDFFF<DFF
@M06628:26:000000000-CRM2J:1:1101:8430:14361 1:N:0:126
TACGGAGGGGGTTAGCGTTGTTCGGAATTACTGGGCGTAAAGCGTACGTAGGCGGATCAGAAAGTAGGGGGTGAAATCCCGAGGCTCAACCTCGGAACTGCCTCCTAAACTCCTGGTCTTGAGTTCGAGAGAGGTGAGTGGAATTCCAAGTGTAGAGGTGAAATTCGTAGATATTTGGAGGAACACCAGTGGCGAAGGCGGCTCACTGGCTCGATACTGACGCTGAGGTACGAAAGTGTGGGGAGCAAACAGGATTAGATACCCTGGTAGTCCACACCGTAA
+
GGGGGGGGGGGFGGGGGGGGGGGGGGGGGGGGGGGGGGGGGGGGGGGGGGGGGGGGGGGGGGGGGGGGGGGGGGGGGGGGGGGGGGGGGGGGGGGGGGGGGGGGFFGGGGGGGGGGGGGGGGGGGGGGGGDGGGGGGGGGGGGGGGGGGGGGGGGGGGGGGGGGGGGGFGGGGGGGGGGGEGGGFGGGGGG6DGGDGGGGBEGGFGFGGGFFGGGGGGGGGGGFFFFFFGFFGGGBFFFFFFF?>BF0DBFF??FFB<>DGFFGFBFFFFFDAD?FFFFFFF
@M06628:26:000000000-CRM2J:1:1101:6628:14376 1:N:0:126
TACGTAGGTGGCAAGCGTTATCCGGATTTATTGGGTTTAAAGGGTGCGTAGGCGGCGATTTAAGTCGATGGTGAAAGGTAGCAGCTTAACTGTTTTACATGCTGTCGATACTGAATTGCTTGAGTTACCAAGAGGCAAGTAGAATTTCCGGTGTAGCGGTGAAATGCATAGATACCGGAGGAATACCGATTGCGAAGGCCACTTGCTATAGGTAAACTGACGCTGATGCACGAAAGCGTGGGGAGCGAACAGGATTAGATACCCTGGTAGTCCACGCCGTAA
+
GGGGGGGGGGGGGGGGGGGGGGGGGGGGGGGGGGGGGGFGGGGGGGGGGGGGGGGGGFFGGGGGGGGGGGGGGGGGGGGGGGGGGGGGGGGGGGGGGGGGGGGGGGGGGGGGGGGGGGGGGGGGGGGFEGGGGGGGGGGGGGGGGGGGGDGGGGGGGGGGGFGGGGFGFGGGGGGGGGGGGGGGGGGGGGGGGGGGGGGGFFGGFGFGGGFFGGGGGGGGGGGFFFFFFGFFGGGFFBEFFFFFFFFFGFEFB?FA?DFFGFFGF?FFAFFFF>?BFFBB?<
@M06628:26:000000000-CRM2J:1:1101:27104:14387 1:N:0:126
GACGAACCGTCCAAACGTTATTCGGTATCGCTGGGCTTAAAGCGTGCGTAGGCGGCTTGGTAGGTGTGATGTGAAAGCCCACGGCTCAACCGTGGAATTGCGTCGCAAACCCCCAAGCTTGAGGAAGACAGGGGTGTTGGGAACTTATGGTGGAGCGGTGAAATGCGTTGATATCATAGGGAACACCGGTGGCGAAGGCGCAACACTGGGTCTTTTCTGACGCTGAGGCACGAAAGCTAGGGTAGCGAACGGGATTAGATACCCCGGTAGTCCTAGCCTTAA
+
GGGGGGGGGGGGGGGGGGGGGGGGGGGGGGGGGGGGGGGGGGGGGGGGGGGGGGGGGGGGGGGGGGGGGGGGGGGGEGGGGGGGGGGGGGGGGGGGGFFGGGGEEGGGGGGGGGGGGGGGGGGGGGGGGGGFGGGGGCGGGGGGGGCFGGGGGGGGGGGGGGGGGGGEFCDFGGGGFGGGFGGGGGGGGGDGGGGGGGGGF:DGFGFGGFFFGGFGGGGFGCGBFFFFFDFFGGGF?FBFFFFF2,40)377::D02744:AFGFFF;>:BA9)-6?F4<BF
@M06628:26:000000000-CRM2J:1:1101:6635:14394 1:N:0:126
TACGTAGGTGGCAAGCGTTATCCGGATTTATTGGGTTTAAAGGGTGCGTAGGCGGCGATTTAAGTCGATGGTGAAAGGTAGCAGCTTAACTGTTTTACATGCTGTCGATACTGAATTGCTTGAGTTACCAAGAGGCAAGTAGAATTTCCGGTGTAGCGGTGAAATGCATAGATACCGGAGGAATACCGATTGCGAAGGCCACTTGCTATAGGTAAACTGACGCTGATGCACGAAAGCGTGGGGAGCGAACAGGATTCGATACCCTGGTAGTCCACGCCGGAA
+
GEGGGGFGGGGGEGGFGEGGFCCFEECEFGGGGGGCGD@FGGFDGGGGGGGGGGGGGCFFGGFGGGGGGGGGGGGGGGGGDFGGGGFGGGFGGFGGGFGGGGGGGGGF7>FGGGFGGGEFD<FFCEGGGDEGGGGGGFGGGFDEGGGEFGEBEEGEFCECEFGGFFC91+0BCFGGGGGGGGFGGGCE=GEGFGGDGGGGFFFDFGFGG7@?DC*:CFC26CD>>>FFFC??GEGFBEEF>96:6;6379B?6()-)46<C20<78)(4:)<>AB01@99(-
@M06628:26:000000000-CRM2J:1:1101:9496:14423 1:N:0:126
TACGGAGGGGGTTAGCGTTGTTCGGAATTACTGGGCGTAAAGCGCGCGTAGGCGGACTATTAAGTGAGAGGTGAAATCCCAGGGCTCAACCCTGGAACTGCCTTTCATACTGGTAGTCTTGAGGTCGAGAGAGGTGAGTGGAATTCCGAGTGTAGAGGTGAAATTCGTAGATATTCGGAGGAACACCAGTGGCGAAGGCGGCTCACTGGCTCGATACTGACGCTGAGGTGCGAAAGCGTGGGGAGCAAACAGGATTAGATACCCTGGTAGTCCACGCCGTAA
+
GGGGGFFEGGGGGGGGGGGGGGGGGGGGGGGGGGGGGGGGGGGGGGGGGGGGGGGGGGGGGGGGGGGGGGGGGGGGGGGGGGGGGGGGGGGGGGGGGGGGGGGGGGGGGGGGGGGGGGGGGGGFGGGGGGGGGGGGGGGGGGGGGGGGGGFGGGGGGGGGGGGGGGGGFGGGGGGGGGGGGGGGGGGGGGGGGGGGGGGGFFGGFGFGGGFFGGGGGGGGGGGFFFFFFCFFGGGFFFFFFF;<>B??GFFFFFFFFFFFGBEFF?FFFFFBFFF?FF>B?<
@M06628:26:000000000-CRM2J:1:1101:9513:14425 1:N:0:126
TACGGAGGGGGTTAGCGTTGTTCGGAATTACTGGGCGTAAAGCGCGCGTAGGCGGACTATTAAGTGAGAGGTGAAATCCCAGGGCTCAACCCTGGAACTGCCTTTCATACTGGTAGTCTTGAGGTCGAGAGAGGTGAGTGGAATTCCGAGTGTAGAGGTGAAATTCGTAGATATTCGGAGGAACACCAGTGGCGAAGGCGGCTCACTGGCTCGATACTGACGCTGAGGTGCGAAAGCGTGGGGAGCAAACAGGATTAGATACCCTGGTAGTCCACGCCGTAA
+
GCGGGGGGGGGEEGGGG@FGGGGGGGGGGGGGGGGGGGGGGGGGFGGGGGGGGGGGGGGFFFGGGGGGGGGGGGGGGGFGFFGGGGGGGGGGGFGGGGDGFGCGGGGGGGGGGGGGGGGGGGGGGDFGGGGGGGGGFGGGGGGGGGGGGGGFFGGGGGGGGGGGGGGGFGGGGGFFF=EGDEGGGFGGGGGGGGG3EGGGFFGD@DFFGGFFGGG<DGGGGGDE@6<FFGFFGEG>:>BE>>6<>><?C?F):??28?4AFFFF?<>:BFFFF<>B3F>3::
@M06628:26:000000000-CRM2J:1:1101:23141:14477 1:N:0:126
TACGAACTGTGCGAACGTTATTCGGAATCACTGGGCTTAAAGGGTGCGTAGGCGGATTTGTAGGTCAGATGTGAAAGCCCACGGCTCAACCGTGGAATTGCGTTTGAAACCACAAGTCTTGAGGGGATCAGAGGAGAGCGGAACTCATTGTGGAGCGGTGAAATGCGTTGATATGATGAGGAACACCGGTGGCGAAAGCGGCTCTCTGGGATCCTTCTGACGCTGAGGCACGAAAGCTAGGGGAGCGAACGGGATTAGATACCCCGGTAGTCCTAGCGGTAA
+
GGGGGGGGGGGGGGGGGGGGGGGGGGGGGGGGGGGGFGGGGGGGGGGGGGGGGGGGGGGGGGGGGGGGGGGGGGGGGGGGGGGGGGGGGGGGGGGGGGGGGGGGGGGGGGGGGGGGGGGGGGGGGGGGGGGGGGGGGGGGGGGGGGGGGGGGGGGGGGEDGGGGGGGGEDGGGFGGGGGGGG7FGGDEGGGGGGGGEEGGFEDGFGFGGG>FGGGGGGGGGGGFFFFFFD>BGDC>B?FFFFFFFFFFG1>B??F7<?A>FBGG)7;;08BFA9497)4-44
@M06628:26:000000000-CRM2J:1:1101:12274:14481 1:N:0:126
TACGGAGGGGGTTAGCGTTGTTCGGAATTACTGGGCGTAAAGCGTACGTAGGCGGATTGGAAAGTATGGGGTGAAATCCCAGGGCTCAACCCTGGAACTGCCCTGTAAACTATCAGTCTAGAGTTCGAGAGAGGTGAGTGGAATTCCAAGTGTAGAGGTGAAATTCGTAGATATTTGGAGGAACACCAGTGGCGAAGGCGGCTCACTGGCTCGATACTGACGCTGAGGTACGAAAGTGTGGGGAGCAAACAGGATTAGATACCCTGGGAGTCCACACCGTAA
+
GGGGGFGGGGGFGGGGGGGGGGGGGGGGGGGGGGGGGGGGGGGGFGGGGGGGGGGGGGGGFFFGFFGGGGGGGGGGGGGGGGGGGGGGGGGGGGGGGGGGGGGEGGGGGGGGGGGGGGGGGGGGGGGGGFGGGGGGGGGFGGGGGGGGGFGGGGGGFGGGGGGGGGGGFGGGGFGGFFGGGGGGGGGGGGGGGEGGGGGG@>DDFGFGFGFFDGGFGGFEGGG5B9FFFDF<D=D6>B67;?9:9><:G<55639<D?FF7:ECF7)(4???4:)48BBF::
@M06628:26:000000000-CRM2J:1:1101:12256:14493 1:N:0:126
TACGGAGGGGGTTAGCGTTGTTCGGAATTACTGGGCGTAAAGCGTACGTAGGCGGATTGGAAAGTATGGGGTGAAATCCCAGGGCTCAACCCTGGAACTGCCCTGTAAACTATCAGTCTAGAGTTCGAGAGAGGTGAGTGGAATTCCAAGTGTAGAGGTGAAATTCGTAGATATTTGGAGGAACACCAGTGGCGAAGGCGGCTCACTGGCTCGATACTGACGCTGAGGTACGAAAGTGTGGGGAGCAAACAGGATTAGATACCCTGGTAGTCCACACCGTAA
+
GGGGGGGECGGGGGGGGFGGGFEEEGEFGGGGGGGFGGGGGGGGEGGGGGEGGGGGEFGGGGGFFGGEFGGEGFGGGGFGEFGDFF=FFGCCFFDFFGGGGFGD<FGGGFECBFFFFFG9FDE,@>CFGFGGGGFGGGFDDFGGGGGGGGGC,>DCFD8DG@D;FG5FF44CGCCG@GFFEGGGGG5*=CCFGGEDGGFE@@GCFGFCFFFF3CGGGGG9<EG@BFFFFG4?C*96<@FB@?0866(8D1<?006482<>:9CE@(8:>4)6497?6>9.8:
@M06628:26:000000000-CRM2J:1:1101:17767:14706 1:N:0:126
TACGGAGGGGGCAAGCGTTGTTCGGAATTACTGGGCGTAAAGCGCGCGTAGGCGGGTCTTTAAGTCAGAGGTGAAATCCTGGAGCTCAACTCCAGAACTGCCTTTGATACTGGAGATCTTGAGTCCGGAAGAGGTTAGTGGAATTCCCAGTGTAGAGGTGAAATTCGTAGATATTGGGAAGAACACCAGTGGCGAAGGCGGCTAACTGGTCCGGTACTGACGCTGAGGTGCGAAAGCGTGGGGAGCAACAGGATTAGATACCCTGGTAGTCCACGCCGTAAA
+
GGGGGGGGGGGGGGGGGGGGGGGGGGGGGGGGGGGGGGGGGGGGGGGGGGGGGGGGGGGGGGGGGGGGGGGGGGGGGGGGGGGGGGGGGGGGGGGGGGGGGGGGGGGGGGGGGGGGGGGGGGGGGGGGGGGGGGGGGGGGGGGGGGGGGGGGGGGGGGGGGGGGGGGGFGGGGGGGGGGGGGGGGGGGGGGGGGGGGGGGFFDGFGFGGGFFGGGGGGGGGGGFFFFFFGF>GGGFFFFFFFFFBFFFG?FFFBF2<<>AGF?@F?@<AB<BF?FF6B>FF:
@M06628:26:000000000-CRM2J:1:1101:8119:14756 1:N:0:126
TACGAAGGGGGCTAGCGTTGTTCGGAATTACTGGGCGTAAAGCGTACGTAGGCGGATTAGAAAGTTAGGGGTGAAATCCCAGGGCTCAACCCTGGAACTGCCTCTAAAACTCCTAATCTTGAGTTCGAGAGAGGTGAGTGGAATTCCGAGTGTAGAGGTGAAATTCGTAGATATTCGGAGGAACACCAGTGGCGAAGGCGGCTCACTGGCTCGATACTGACGCTGAGGTACGAAAGCGTGGGGAGCAAACAGGATTAGATACCCTGGTAGTCCACGCCGTAA
+
GGGGGGGGGGGGGGGGGGGGGGGGGGGGGGGGGGGGGGGGGGGGGGGGGGGGGGGGGGGGGGGGGGGGGGGGGGGGGGGGGGGGGGGGGGGGGGGGGGGGGGGGGGGGGGGGGGGFGGGGGGGGGGGGGFEGGGFGGGGGGGGGGGGGGGGGGGGGGGGGGGGGGGGGFGGGGGGGGGDGGGGGGGGGGGGGGGGDGEGEDDGGFGFGGGFFGGGGGGGGGGGBD>FFFGF?GGD9?D>>BFFFFFF?FBFF?FFFFFF<CDFGF:>?BBAFFBFFFFFFF<
@M06628:26:000000000-CRM2J:1:1101:23013:14884 1:N:0:126
TACGGAGGGGGCAAGCGTTGTTCGGAATTACTGGGCGTAAAGCGCACGTAGGCGGCTCGGTAAGTCAGGTGTGAAATCTTGGGGCTCAACTCTGAAACCGCAGCCGAAACTACTGGTCTAGAGTTTGGGAGAGGTAAAGGGAATTCCGAGTGTAGAGGTGAAATTCGTAGAGATTGGGAGGAACACCAGTGGCGAAGGCGGCTCACTGGCTCGTTACTGACGCTGAGGTACGAAAGCGTGGGGAGCAAATGGGATTAGATACCCTAGTAGTCCTCACCGTAA
+
9FGGGGGG:+F++CF,FGG7F<FGGGGG,EFGGGGGGGGGGGGG748FGGGG9FG7CF+++BFGG<,,,5BF3EGGGG<,,,,8FG+FGG,3,C,@F,,@F+++@+CFGGG,,,@F,@F,DFGG9;,1<FEGGGG,F,,?EGGGG;F,CGGGCFG+CFGGGGGG+@FGFGGCGGG9E*A*>EFFGGGC*AFGGGGGGGG5))9*9DFGG4))//9DGGFGG*9>)4>)/*18EGGF())8BB><BFFFG-*917F77>FFGFGG6(0<<<<AA))48F?:BF
@M06628:26:000000000-CRM2J:1:1101:13245:14929 1:N:0:126
TACGGAGGGTGCAAGCGTTATCCGGAATCATTGGGTTTAAAGGGTCCGCAGGCGGTCAATTAAGTCAGAGGTGAAATCCCATAGCTTAACTATGGAACTGCCTTTGATACTGGTTGACTTGAGTTATACGGAAGTAGATAGAATGTGTAGTGTAGCGGTGAAATGCATAGATATTACACAGAATACCGATTGCGAAGGCAGTCTACTACGTATATACTGACGCTCATGGACGAAAGCGTGGGGAGCGAACAGGATTAGATACCCTGGTAGTCCACGCCGGAA
+
GDGGGGGGGGGGGGGGGEGGGGFGGEGGGGDFF@GFFGCEGGGCFEGGGGGGGGGGEFGGGGGFFEFGFGGGGGGGFFGGGFGGGGGGGFGGGGGDGD<FFGFFGGFEGGGFGGGGGGFAGGGFGGGGGGGG7FEGFAFEFDFFGGGAFGGGGGGGGCGGGGFGFCGF>CGGGGGGGCGGGGGGFCDEEGGGD5CDEEGGFAFGFGFG7DFFDGF+;D:FGGD3=9FFFGFFGGGBFF:>>>0379>;3(7;2:@AF)55D<FGF?FF<A<)668?1>6(,4
@M06628:26:000000000-CRM2J:1:1101:13228:14937 1:N:0:126
TACGGAGGGTGCAAGCGTTATCCGGAATCATTGGGTTTAAAGGGTCCGCAGGCGGTCAATTAAGTCAGAGGTGAAATCCCATAGCTTAACTATGGAACTGCCTTTGATACTGGTTGACTTGAGTTATACGGAAGTAGATAGAATGTGTAGTGTAGCGGTGAAATGCATAGATATTACACAGAATACCGATTGCGAAGGCAGTCTACTACGTATATACTGACGCTCATGGACGAAAGCGTGGGGAGCGAACAGGATTAGATACCCTGGTAGTCCACGCCGTAA
+
GGGGEGGGCGGGGGGGGGGGFCFGGGGGGGGGGGGF,BFFGGGGFFFGDGGGGGGGGGGGGGGGGGGGGGGGGGGGGGGGGFGGGGGGGGFGAE8ADFGGFEGGGGGGGGGGGFGGGGGGGGCGG9FFFFCF+>FG9DFCFGGGG,@DEE=EFGGGG8BECFGGGG;EFDGFFGGGGDAFFGGGGGFGEG5:DGGGGGGF);9==FFG?DF6@77:CFDGG5CD),+;6>A1EGD93>)5>>F?09(4D>EFB:FA<DFAFA?C?BF7<>446>F?6597:?
@M06628:26:000000000-CRM2J:1:1101:4207:14952 1:N:0:126
TACGGAGGGGGTTAGCGTTGTTCGGAATTACTGGGCGTAAAGCGCACGTAGGCGGACTGGAAAGTTGGGGGTGAAATCCCAGGGCTCAACCCTGGAACTGCCTCCAAAACTATCAGTCTAGAGTTCGAGAGAGGTGAGTGGAATTCCGAGTGTAGAGGTGAAATTCGTAGATATTCGGAGGAACACCAGTGGCGAAGGCGGCTCACTGGCTCGATACTGACGCTGAGGTGCGAAAGTGTGGGGAGCAAACAGGATTAGATACCCTGGTAGTCCACACCGTAA
+
GGGGGGGGGGGGGGGGGGGGGGGGGGGGGGGGGGGGGGGGGGGGGGGGGGGGGGGGGGGGGGGGGGGGGGGGGGGGGGGGGGGGGGGGGGGGGGGGGGGGGGGGGGGGGGGGGGGGGGGGGGGGGGGGGGGGGGGGGGGGGGGGGGGGGGGGGGGGGGGGGGGGGGGGFGGGGGGGGGGGGGGGGGGGGGGGGGGGGGGGDEGGFGFGGGFFGGGGGGGGGDGFFFFFFGFFGGGFAFFFFFFBFFFFGBFFFFFFDFFFGFCFF?>>FFFF:AFB?>>2:?
@M06628:26:000000000-CRM2J:1:1101:4222:14962 1:N:0:126
TACGGAGGGGGTTAGCGTTGTTCGGAATTACTGGGCGTAAAGCGCACGTAGGCGGACTGGAAAGTTGGGGGTGAAATCCCAGGGCTCAACCCTGGAACTGCCTCCAAAACTATCAGTCTAGAGTTCGAGAGAGGTGAGTGGAATTCCGAGTGTAGAGGTGAAATTCATAGATATTCGGAGGAACACCAGTGGCGAAGGCGGCTCACTGGCTCGATACTGACGCTGAGGTGCGAAAGTGTGGGGAGCAAACAGGATTAGATACCCTGGTAGTCCACACCGTAA
+
GGGGGGGGGGGCFFGGGFGDGGGGGGGGGFGGGGGGGGGGG9FG@FGCFGGGGGGGGGGGGGGGGFGFGGGDGGGGGGGGGGGGGGGGGGGGGGGGGGGGGGGGGGGGGGGGGGGFGGGCEDGGGFGGGFEGGGGGGGGGGF:CFGGGGGGGGGGGGGGGGGGFF@+ACGGGGGEGDFEGGGGGGGGGGGFFGGGGGGGC)<9D4>7AEGF45CGGDG=C6*>BB()0)964=ED()*1=>?B?FFB09()..16).)6672<C68.44ABA)6>70@91(4
@M06628:26:000000000-CRM2J:1:1101:29263:14988 1:N:0:126
TACGGAGGGGGTTAGCGTTGTTCGGAATTACTGGGCGTAAAGCGCGCGTAGGCGGACTATTAAGTGAGAGGTGAAATCCCAGGGCTCAACCCTGGAACTGCCTTTCATACTGGTAGTCTTGAGGTCGAGAGAGGTGAGTGGAATTCCGAGTGTAGAGGTGAAATTCGTAGATATTCGGAGGAACACCAGTGGCGAAGGCGGCTCACTGGCTCGATACTGACGCTGAGGTGCGAAAGCGTGGGGAGCAAACAGGATTAGATACCCTGGTAGTCCACGCCGTAA
+
GGGGGGGGGGGGGGCGGEGGGGGGGGGGDFGGGGGGGGGGFGGDEGGGCEGGGEGGEGGGGGGFGGGGGG7FFGGGGGGGGGFGGFGGGGGGGGGGGGGGFGFGGGGGGGGGGGGGGGGGGGGGFEEGGGGFGGGGGGGGGGGGFGGGGGFGFGFGFGGGGGGGGGGGFGGGGGGGCFDEEGGFGGGGGFGGGGGGGDFGDEGGFGFGFGFFGDGFDGGF7ED>BBFFFGFFGDD>FFEFEB>BFFFBG6>FFFF<D?FFG:6<63;?:<B<ABB?FFBF??
@M06628:26:000000000-CRM2J:1:1101:13263:15046 1:N:0:126
TACGGAGGGTCCGAGCGTTATCCGGAAGTATTGGGTTTAAAGGGTCCGTAGGTGGGCGATTAAGTCAGTGGTGAAAGTCTGCAGCTCAACTGTAGAATTGCCTTTGATACTGGTCGTCTTGAGTTATGGTGAAGTTGGCGGAAGATGTAGTGTAGCGGTGACATGCATAGATATTACATAGAACACCGATTGCGATGGCAGCTGACTAAGCATATACTGACGCTGATGGACGAAAGCGTGGGGAGCGAACAGTATTAGATACCATGGTAGTCCACGCCGTAA
+
9FGGDE6:+FFGEF@@C666CCFC7,@+6CEEDECFCGF9<6<@E,C:6=,,,:CFCFGGFEF?FGFEGGGD7E,AEFGCGGA85E<,:9EF<FEF,EFGF<FFFFFF,E?F<?,46+,AF,>F<,,>:,CB9=@FF<F88+@+,7EF9AFGF7E;E5*4*7@D;FGFFGCFFF;E7,2=:<F,,4:?E=5@*C**;CCF::D6FDFGG*88@CC;>+;+;*:>@2*9**91*5*,()0))(-4(49>D>F?-)*-.6A27<6+*6)69<26).5:4F>(41
@M06628:26:000000000-CRM2J:1:1101:21076:15094 1:N:0:126
TACGGAGGGTCCGAGCGTTATCCGGAATCATTGGGTTTAAAGGGTCCGTAGGCGGGCCTATAAGTCAGGGGTGAAAGCTTGTGGCTTAACCATAAAATTGCCCTTGATACTGTAGGTCTTGAGTTTTAGTGAAGTTGCCGGAACATGTGGTGTAGCGGTGAAATGCATAGATATCACAAAGAACACCATTTGCGAAGGCAGGTGACTAACTATATACTGACGCTGATGGACGAAAGCGTGGGGAGCAAACAGGATTAGATACCCTGGTAGTCCACGCCGTAA
+
GGGGG7FGGG<F+CFGGGGGGGGGGGGGGGGGGGGEEEGGGGGGEEEGFGGGGGGC>+4,9CFGGGGGECFGGGGGG,,5BAFFGF8FGGGFF,3EFGGGGF3FGGGGGGGFA9FGGFGGGGGGF,;,@FGGCGG=C9FEGGG7<>>FC9FFGGGGGGGGGGGGGG+CFFGGGCGG7C+/2,CFCGCF+>+5:*=DE5FC@39**9B7+****:>CFGCF:CD>EF6869)(>C<18@.8>9>079((985?119)43ABFFC+*(..69A2<B2((0((-4
@M06628:26:000000000-CRM2J:1:1101:4826:15109 1:N:0:126
TACGGAGGGGGTTAGCGTTGTTCGGAATTACTGGGCGTAAAGCGTACGTAGGCGGATTATTAAGTTAGAGGTGAAATCCCAGGGCTCAACCCTGGAACTGCCTTTAATACTGGTAGTCTAGAGATCGAGAGAGGTGAGTGGAATTCCGAGTGTAGAGGTGAAATTCGTAGATATTCGGAGGAACACCAGTGGCGAAGGCGGCTCACTGGCTCGATACTGACGCTGAGGTACGAAAGTGTGGGGAGCAAACAGGATTAGATACCCTGGTAGTCCACACCGTAA
+
GGGGGGGGGGGGGGGGGGGGGGGGGGGGGGGGGGGGGGGGGGGGGGGGGGGGGGGGGGGGGGGGGGGGGGGGGGGGGGGGCFGGGGGGGGGDGGGGGGGGGGGGGGGGGGFGGGGGGGFFGGGGGGGGGGGGGGGGGGGGGGGGGGGGGGFGGFFGGGGGGGGGGGGGFGGGGGGGGGGGGGGGGGGGGGGGGGGGGGGGEFGGFGFGGGFFGDGGGGGGGGGFFFFFFFFFGGGB<6@FF?F<F;:?C?4)46:<2<<<FFCAFBF?A<ABFFF??F6??F
@M06628:26:000000000-CRM2J:1:1101:10842:15151 1:N:0:126
TACGGAGGGGGTTAGCGTTGTTCGGAATTACTGGGCGTAAAGCGTACGTAGGCGGATTGGAAAGTAGAGGGTGAAATCCCAGGGCTCAACCCTGGAACTGCCTTCTAAACTATCAGTCTAGAGTTCGAGAGAGGTGAGTGGAATTCCAAGTGTAGAGGTGAAATTCGGAGAGATGTGGAGGAACACCAGTGGCGAAGGCGGCTCACTGGCTCGATACTGACGCTGAGGTACGAAAGTGTGGGGAGCAAACAGGATTAGATACCCTGGTAGTCCACACCGTAA
+
GGGGG;FGEGG@EGGFGG>FCFGGGGGFFEFGEGGGC>CFFGCFFEGFFFDGGGGFEC=FEFFFDFG,<E@CCGGG9FEFGF@FGGGFGGGGFGGGGGG@>D9CFFFFFDFFFEFD;DCEFGGGABEFGG8:EG,@CBCDDGGG:FGC9FFG2ADFFFED?DCEFCG,5CC/;C,=ECFDGGFFGFED;>FFCEEDGDFC<53C6*8:C4>;>CC7CC>F<CDE@145)*91*/>39F@7760(321(9::5::4).39<:4@6640.<>A>444:(03424
@M06628:26:000000000-CRM2J:1:1101:10827:15162 1:N:0:126
TACGGAGGGGGTTAGCGTTGTTCGGAATTACTGGGCGTAAAGCGTACGTAGGCGGATTGGAAAGTAGAGGGTGAAATCCCAGGGCTCAACCCTGGAACTGCCTTCTAAACTATCAGTCTAGAGTTCGAGAGAGGTGAGTGGAATTCCAAGTGTAGAGGTGAAATTCGTAGATATTTGGAGGAACACCAGTGGCGAAGGCGGCTCACTGGCTCGATACTGACGCTGAGGTACGAAAGTGTGGGGAGCAAACAGGATTAGATACCCTGGTAGTCCACACCGTAA
+
GGGGGFGGGGGGGGGGGGGGGGGGGGGGGGGGGGGGGGGGGGGGGGGGGGGGGGGGGGGGGGGGGGGGGGGGGGGGGGGGGGGGGGGGGGGGGGGGGGGGGGGGGGGGGGGGGGGGGGGGGGGGGGGGGGGGGGFGGGGGGGGGGGGGGGGGGGGGGGGGGGGGGGGGFGGGGGGGGGGGGGGGGGGGGGGGGGGGGGGGFFGGFGFGGGFFGGGGGGGGGGGFFFFFFGFFGGGFFFFFFFFFFFFFGFFFFFFFFFFBCDEGFFFFFFFFFFFFFFF?B?
@M06628:26:000000000-CRM2J:1:1101:11158:15371 1:N:0:126
TACGGGGGATGCAAGCGTTATCCGGAATGATTGGGCGTAAAGCGTCTGTAGGTGGCTTTCCAAGTCAACTGTCAAAAATCAGGGCTTAACCTTGAACCGGCAGTTGAAACTATAAAGCTTGAGTTAGGTAGGGGCAGAGGGAATTCCTAGTGTAGCGGTGAAATGCGTAGATATTAGGAAGAACACCAATCGCGAAAGCACTCTGCTGGGCCATGACTGACACTGAGAGACGAAAGCTAAGGGAGCGAATGGGATTAGATACCCCAGTAGTCTTAGCCGTAA
+
GGGGGGGGGGGGGGGGGGGGGGGGGGGGGGGGGGGGGGGGGGGGGGGGGGGGGGGGGGGGGGGGGGGGGGGGGGGGGGGGGGGGGGGGGGGGGGGGGGGGGGGGGGGGGGGGGGGGGGGGGGGGGGGGGGGGGGGGGGGGGGGGGGGGFGGGGGGGGGGGGGGGGGGGFGGGGGGGGGGGGGGGGGGGFFGGGGGGGGGGFFGGFGFGGGFFGGGGGGGEGFGFFFFFFGFFGGGFFFFFFFFFFFF9C>FFBBFBB?DDGFGGFBFBAFFFFFFFFFFFFF
@M06628:26:000000000-CRM2J:1:1101:10178:15376 1:N:0:126
TACGGAGGGGGTTAGCGTTGTTCGGAATTACTGGGCGTAAAGCGCACGTAGGCGGACTATTAAGTGAGGGGTGAAATCCCAGGGCTCAACCCTGGAACTGCCTCTCATACTGGTAGTCTAGAGTTCGAGAGAGGTGAGTGGAATTCCGAGTGTAGAGGTGAAATTCGTAGATATTCGGAGGAACACCAGTGGCGAAGGCGGCATACTGGCTCGATACTGACGCTGAGGTGCGAAAGCGTGGGGAGCAAACAGGATTAGATACCCTGGTAGTCCAAGCCGTAA
+
GGGGEBEGGGGGGGGGGGGGCGGGGGGGGGGGGGGGGGGGGG<F:@FGGGGGGGGGG7<FGGGGGGGG8FGGGGGGGGGGFGFGGG7DGGC:=FGGGGGGGGGFGFGGGGAFGB<FGGGFGGGGA,CFGGG>BFGD9FGGGGGEGGGGGGFFFGGGGGGGGGGGGGGGF4<FGGCFGGG=EGGGGGDGFG6FCEGGGGGG@D))099ECFF@3)**)**ACED>)(0<9*99EEGB05).79>B0,4:C:4)486),)).*)3@98F?<2<444),(74(((
@M06628:26:000000000-CRM2J:1:1101:10160:15379 1:N:0:126
TACGGAGGGGGTTAGCGTTGTTCGGAATTACTGGCGTAAAGCGCACGTAGGCGGACTATTAAGTGAGGGGTGAAATCCCAGGGCTCAACCCTGGAACTGCCTCTCATACTGGTAGTCTAGAGTTCGAGAGAGGTGAGTGGAATTCCGAGTGGAGAGGTGAAATTCGTAGATATTCGGAGGAACACCAGTGGCGAAGGGGGCTCACTGGCTCGATACTGACGCCGAGGTGCGAAAGCGTGGGGAGCAAACAGGATTAGATACCCCGGTAGTCCACGCCGTAAA
+
GGGGGFGGGGGGGGGGGGGGGGGGGGGGGGGGGG<@B=CF<,>6>=444,B,7F477=,C@FE9,<AFGGCBDFG<<FG85FF@=<>ECGGFFG=F,3>BD9F,=3=8=:@FB=<3,888@<7@73>@BB7BC73>3@@E9F9F?F@88>F*2:CEG8*2>F;F,:<008@@9C7AE:/=7F7B9E8:0+:;75C<E*/C)7**/0*;*2/75*99C77AC=)..2:))00,:E)((07:DF09((.:*207()92?<:2*:A*04),48)6))3927(,14
@M06628:26:000000000-CRM2J:1:1101:24325:15380 1:N:0:126
TACGGAGGGGGTTAGCGTTGTTCGGAATTACTGGGCGTAAAGCGTACGTAGGCGGATTGGAAAGTAGGGGGTGAAATCCCAGGGCTCAACCCTGGAACTGCCTCCTAAACTATCAGTCTAGAGTTCGAGAGAGGTGAGTGGAATTCCAAGTGTAGAGGTGAAATTCGTAGATATTTGGAGGAACACCAGTGGCGAAGGCGGCTCACTGGCTCGTTACTGACGCTGAGGTACGAAAGTGTGGGGGGCAAACAGGATTGGATACCCTGGTGGTCCACACCGTAA
+
GGGGGGGGGGGGGGGGGGGGGGGGGGGGGGGGGGGGGGGGGGGGGGGGGGGGGGGGGGGGGGGGGGGGGGGGGGGGGGGGGGGGGGGGGGGGGGGGGGFGGGGGGGGGGGGGGGGGGGGGGGGGGGGGGGGFGG,DFGGGFCGGGGGGGGGGGGGGGGEGGGGGGGGGFGGGGGGGGF9EEDCG@EEFGGGFGGGGGGGGDFDG?78FED59/)1C3CFFGG*).-5;?6F?GGC(.99@>(7((-22*(5?<F:>(())288<18@:((44><?((89:??
@M06628:26:000000000-CRM2J:1:1101:7223:15435 1:N:0:126
TACGGAGGGTGCAAGCGTTATCCGGAATCATTGGGTTTAAAGGGTCCGCAGGCGGTCAATTAAGTCAGAGGTGAAATCCCATAGCTTAACTATGGAACTGCCTTTGATACTGGTTGACTTGAGTCATATGGAAGTAGATAGAATGTGTAGTGTAGCGGTGAAATGCATAGATATTACACAGAATACCGATTGCGAAGGCAGTCTACTACGTATGTACTGACGCTCATGTACGAAAGCGTGGTGAGCGAACAGGATTAGATACCCTGGTAGTCTACGCCGTAA
+
FGGGGGGGGGGGGGGGGGGCGCFGGGGGGEGGGGGGGGGGGGGGGFFGGGGGGGGGF:FGGGGGGGGGGFGGGGGGGGGGFGFGGGFGGGG9FGGGGFGGGGGGGGGGGGGG@FFGGGGGGGGGGGGGGFGGGGGGGFGGGGGGGGGGGGGGGGGGGGGGGGGFFGGGFGGGGGGGGGGFGGGGGGFGGGGGGGGCGGGGDFFGFGFCEGFFGCFFGGGDFEDFFFFF+@F?GGGF@>>DB,248>>BGBDFFFF>2<9ADACFFFFBFB2:)-.47B9(,3
@M06628:26:000000000-CRM2J:1:1101:25324:15447 1:N:0:126
TACGGAGGGGGTTAGCGTTGTTCGGAATTACTGGGCGTAAAGCGTACGTAGGCGGATCAGAAAGTATGGGGTGAAATCCCAGGGCTCAAGCCTGGAACTGCCTCATAAACTCCTGGTCTTGAGTTCGAGAGAGGTGAGTGGAATTCCGAGTGTAGAGGTGAAATTCGTAGATATTCGGAGGAACACCAGTGGCGAAGGCGGCTCACTGGCTCGATACTGACGCTGAGGTACGAAAGTGGGGGGAGCAAACAGGATTAGATACCCTGGTAGTCCACACCGTAA
+
EFGGG@:ECFEF@GGGGFGGGFFGGCGGGGGGGGGGGFGGGCFGEEGGFFFEGEEGEGGGGGGGFGAFGGGFEGGGGGGGGGGGGCGGGGGGGFGGFGEFGGGGGGGGGG@FGFGGGFGGGGGGGGGGGGEGGG@FFGGGGGGGGFGGGGCDDGGGGFGFGGGGGGGGFGGCEFGFEGCCCF7E7CEGG?FGGEE)BEGG@B7<@F?@FG:FGDFGGGGG67D3>>FFF4@1::C><F*)71>29>8,*.)08?6<7<64::<@477(6:7A<B<:1)-4:6
@M06628:26:000000000-CRM2J:1:1101:3485:15528 1:N:0:126
GACGAACCGTCCAAACGTTATTCGGTATCACTGGGCTTAAAGCGTGCGTAGGCGGCTTGGAAGGTGAGATGTGAAAGCCCACGGCTCAACCGTGGAATTGCGTTTCAAACCCTCAAGCTTGAGGAAGACAGGGGTGTTGGGAACTTATGGTGGAGCGGTGAAATGCGTTGATATCATAGGGAACACCGGTGGCGAAGGCGCAACACTGGGTCTTTTCTGACGCTGAGGCACGAAAGCTAGGGTAGCGAACGGGATTAGATACCCCGGTAGTCCTAGCTGTAA
+
GGGGGGGGGGGGGGGGGGGGGGGGGGGGGGGGGGGGGGGGGGGGGGGGGGGGGGGGGGGGGGGGGGGGGGGGGGGGGGGGGGGGGGGGGGGGGGGGGGGGGGFGGGGGGGGGGGGGGGGGGGGGGGGGGGGGGGGGGGGGGGGGGGGGGGGGGGGGGGGGGGGGGGGGFGG?CGGGGGGGGGGGGGGGGGGGGGGGGGGG@FGGFGBGGGFFGGGD:FGGGGGFFBFFFCFFGGGB?FFFFFF??D>B:BEFFBFF4<9AGFGGFBE>>6-6A<AFFBBBFF
@M06628:26:000000000-CRM2J:1:1101:18555:15532 1:N:0:126
TACGGAGGGAGCTAGCGTTGTTCGGAATTACTGGGCGTAAAGCGCGCGTAGGCGGCCATTCAAGTCAGAGGTGAAAGCCCGGGGCTCAACTCCGGAACTGCCTTTGAAACTAGATGGCTAGAATATGGGAGAGGTGAGTGGAATTCCGAGTGTAGAGGTGAAATTCGTAGATATTCGGAAGAACACCAGTGGCGAAGGCGACTCACTGGACCATTATTGACGCTGAGGTGCGAAAGCGTGGGGAGCAAACAGGATTAGATACCCTGGTAGTCCACGCCGTAA
+
GGGGGGGGGGGGGGGGGGGGGGGGGGGGGGGGGGGGGGGGGGGGGGGGGGGGGGGGGGGGGGGGGGGGGGGGGGGGGGGGGGGGGGGGGGGGGGGGGGGGGGGGGGGGGGGGGGGGGGGGGGGGGGGGGGGGGGGGGGGGGGGGGGGGGGGGGGGGGGGGGGGGGGGGFGGGGGGGGGGGGGGGGGGGGGGGGGGGGGGGFFGGFGFGGGFFGGGGGGGGGEGFFFFFFGFFGGGFFFFFFFFFFFFBGFFFFF?BFDAFGFGGFFFBFFFFFF?B>FFFF?
@M06628:26:000000000-CRM2J:1:1101:24935:15546 1:N:0:126
TACGGAGGGGGTTAGCGTTGTTCGGAATTACTGGGCGTAAAGCGTACGTAGGCGGATCAGAAAGTATGGGGTGAAATCCCGGGGCTCAACCCCGGAACTGCCTCGTAAACTCCTGGTCTTGAGTCCGAGAGAGGTGAGTGGAATTCCGAGTGTAGAGGTGAAATTCGTAGATATTCGGAGGAACACCAGTGGCGAAGGCGGCTCACTGGCTCGATACTGACGCTGAGGTACGAAAGTGTGGGGAGCAAACAGGATTAGATACCCTGGTAGTCCACACCGTAA
+
GGGGGGGGGGGGGGGGGGEGGGGGGGGGGGGGGGGGGGGGGGGGGGGGGGGGGGGGGGGGGGGGGGGGGGGGGGGGGGGGGGGGGGGGGGGGGEGGGGGGGGGGGGGGGGGGGGGGGGGGGGGG9FGGGGG>EGGGGGGGGGGGGGGGGG@FFFGGGGGGGGGGGGGGFGGGGGCGGGGGGGGGGGGGGCFG3CC)CCCE>3)*9>FGFC)695CD3FGGGCD)<(5F67*1EFGF9?9@E?>066?BFF@F(().542)24CC*3:><B<AAA2:?31.1:
@M06628:26:000000000-CRM2J:1:1101:25557:15576 1:N:0:126
TACGGAGGGGGTTAGCGTTGTTCGGAATTACTGGGCGTAAAGCGCACGTAGGCGGATCAGAAAGTTGGGGGTGAAATCCCAGGGCTCAACCCTGGAACTGCCTCCAAAACTCCTGGTCTTGAGTTCGAGAGAGGTGAGTGGAATTCCGAGTGTAGAGGTGAAATTCGTAGATATTCGGAGGAACACCAGTGGCGAAGGCGGCTCACTGGCTCGATACTGACGCTGAGGTGCGAAAGTGTGGGGAGCAAACAGGATTAGATACCCTGGTAGTCCACACCGTAA
+
GGGGGFGGGGGGGGGGGGGGGGGGGGGGGGGGGGGGGGGGGGGGGGGGGGGGGGGGGEGGFEGGGGGGDGGGGGGGGGGGGGGGGGGGGGGGGGGGGGGGGGGGGFGCFGGGGGCGFGGGGGGGFGGGGGGGGGCFGGGGGGGGGGGGGGFFB@FGGGGGCGGGGGGGFGGGGGFGGGGGGGGGGGG5C@F?:5?DGGGGFFCD?GFGGGFFGCGGGFCGF=30;9FF?FF;EGG>AF=FD?>600:1*845:?F>>7)6*<@C*4>?9<BF9577:@;11:
@M06628:26:000000000-CRM2J:1:1101:8607:15582 1:N:0:126
TACGGAGGGTGCGAACGTTGCTCGGAGTTATTGGGCGTAAAGCACATGTAGGCGGCGCAGCAAGTTGGATGTGAAAGCCCAGGGCTCAACCTTGGAAGTGCATCCAAAACTGCTGTGCTTGAGTTCCGGAGGGGCCCAGAGAATTCCCGGTGTAGAGGTGAAATTCGTAGATATCGGGAGGAATACCAGTGGCGAAGGCGCTGGGCTGGACGGATACTGACGCTGAGATGTGAAAGCGTGGGGAGCAAACAGGATTAGATACCCTGGTAGTCCACGCTGTAA
+
GGGGGGGGGGGGGGGGGGGGGGGGGGGGGGGGGGGGGGGGGGGGGGGGGGGGGGGGGGGGGGGGFGGGGGGGGGGGGGGGGGGGGGGGGGGGGGGGGGGGGGGGGGGGGGGGGGGGGGGGGGGGGGGGGGGGGGGGGGGGGGGGGGGGGGFGGGGGGGGGGGGGGGGGFGGGGGGGGGGGGGGGGGGGGGGGGGGGGGGGFFGGFGFGGGFFGDGGGGGGGGGFFFFFFGFFGGG>BFFFFFFFFFFFGFFFFFFF??FFFAFGFBFFFFFFFFFFF<<<DB
@M06628:26:000000000-CRM2J:1:1101:25575:15585 1:N:0:126
TACGGAGGGGGTTAGCGTTGTTCGGAATTACTGGGCGTAAAGCGCACGTAGGCGGATCAGAAAGTTGGGGGTGAAATCCCAGGGCTCAACCCTGGAACTGCCTCCAAAACTCCTGGTCTTGAGTTCGAGAGAGGTGAGTGGAATTCCGAGTGTAGAGGTGAAATTCGTAGATATTCGGAGGAACACAAGTGGCGAAGGCGGCTCACTGGCTCGATACTGACGCTGAGGTGCGAAAGTGTGGGGAGCAAACAGGATTCGATACCCTGGTAGTCCACACCGTAA
+
FGGGGFFGGGGGGGGGFGCCGGGGDGGGGGGGGGGGGGGGGFGGGFGGGEECFGDEE><E=<EEFGCF>FGFC<FFGFGGGFDCEG?FDFFGGGG@<FCGFFFFAFFGC:FG?GC8<FGGG<A?EFEGGG8CCDC:CFFC=,CF<FCFDEFFE9+<<8BBCCGGGCCEAFCG9FG7@CEGGGC*C@*;*+:9DEGDEEGC3BGGFD6?EG>6)>CGDC>+2:953(.)95<>GD<2:***01((,(3:F?:@((94),)6>3++68>2)).66:<71)446:
@M06628:26:000000000-CRM2J:1:1101:29498:15626 1:N:0:126
TACGGAGGGGGTTAGCGTTGTTCGGAATTACTGGGCGTAAAGCGTACGTAGGCGGATTGGAAAGTATGGGGTGAAATCCCAGGGCTCAACCCTGGAACTGCCCTGTAAACTATCAGTCTAGAGTTCGAGAGAGGTGAGTGGAATTCCAAGTGTAGAGGTGAAATTCGTAGATATTTGGAGGAACACCAGTGGCGAAGGCGGCTCACTGGCTCGTTACTGACGCTGAGGTACGAAAGTGTGGGGAGCAAACAGGATTAGATACCCTGGTAGTCCACACCGTAA
+
GGGGGGGGGGGGEGGGGGGGGFGGGGGGGGGGGGGGGGGGGGGGGGGGGGGGGGGGGGGGGGGGGGGGGFGGGGGGFGGGGGGGGGGGGGGGGGGGGGGGGDGGGCGGFGGGGFGGGGGGGGGGGEGGGGGGGG7CGGGGGGDFGGGFEGFGGGGGGGGGGGGGGGGFFGGCGEGGGFFGGGFGGGEFEFGGDGGGGGGGF>DDFGFGGG@@G)*/9*7C6*C:DFFFFFF?GGGFAF?FBBF(70:?G?FF6?@2??2<FAGC6:@:A:<A99)((714:?
@M06628:26:000000000-CRM2J:1:1101:28474:15655 1:N:0:126
TACGGAGGGGGTTAGCGTTGTTCGGAATTACTGGGCGTAAAGCGTACGTAGGCCGATCAGAAAGTATAGGGTGAAATCCCAGGGCTCAACCCTGGAACTGCCTTATAAACTCCTGGTCTTGAGTTCGAGAGAGGTGAGTGGAATTCCAAGTGTAGAGGTGAAATTCGTAGATATTTGGAGGAACACCAGTGGCGAAGGCGGCTCACTGGCTCGATACTGACGCTGAGGTACGAAAGTGTGGGGAGCAAACAGGATTAGATACCCTGGTAGTCCACACCGTAA
+
GGGGGGGGGGGGGGGGGGGGGGGGGGGGGGGGGGGGGGGGGGGGGGGGGGGGGGGGGGGGGGGGGGFGGGGGGGGGGGGGGGGGGGGGGGGGGGGGGGGGGGGGGGGGGGGGFGGGGGGGGGGGGGGGGGGGGGGGGGGGGGGGGGGGGGGGGGGGGGGGGGGGGGGGFGGGGGGFGGGGGGGGGGGGGGGGGGGGGGGGFFGGFGFGGC;FGGGGGGGGGGGED>FF6CF:EFGFFFFFFFF?B6??G:;;<:FA7<>BFAF@*:FFFFFBA>B?BFF(,4
@M06628:26:000000000-CRM2J:1:1101:4081:15696 1:N:0:126
TACGGAGGGGGTTAGCGTTGTTCGGAATTACTGGGCGTAAAGCGCGCGTAGGCGGACTATTAAGTGAGAGGTGAAATCCCAGGGCTCAACCCTGGAACTGCCTTTCATACTGGTAGTCTTGAGGTCGAGAGAGGTGAGTGGAATTCCGAGTGTAGAGGTGAAATTCGTAGATATTCGGAGGAACACCAGTGGCGAAGGCGGCTCACTGGCTCGATACTGACGCTGAGGTGCGGAAGCGTGGGGAGCAAACAGGATTAGATACCCTGGTAGTCCACGCCGTAA
+
GGGGGFGGGGGGGGGGGGGGGGGGGGGGGGGGGGGGGGGGGGGGGGGGGGGGGGGGGGGGGGGGGGGGGGGGGGGGGGGGGGGGGGGGGGGGGGGGGGGGGGGGGGGGGGGGGGGGGGGGGGGGGGGGGGGGGGGGGGGGGGGGGGGGGGGGGGGGGGGGGGGGGGGGFGGGGGGGGGGGGGGGGGGGGGGGGGGGGGGGFDGGFGFGGGFFGGGGGGGGGGGFF>FFFFF>GGGF:BFFFFFFF9B:FFFFFFFBFFFFF<CEFFFFFFFBFF?<BFF9BB
@M06628:26:000000000-CRM2J:1:1101:15029:15703 1:N:0:126
TACGGAGGGGGTTAGCGTTGTTCGGAATTACTGGGCGTAAAGCGTACGTAGGCGGATTAGTAAGTAGGGGGTGAAATCCCAGGGCTCAACCCTGGAACTGCCTCTTAAACTGCTAGTCTTGAGTTCGAGAGAGGTGAGTGGAATTCCAAGTGTAGAGGTGAAATTCGTAGATATTTGGAGGAACACCAGTGGCGAAGGCGGCTCACTGGCTCGATACTGACGCTGAGGTACGAAAGTGTGGGGAGCAAACAGGATTAGATACCCTGGTAGTCCACACCGTAA
+
GGGGGGGGGGGGGGGGGGGGGGGGGGGGGGGGGGGGGGGGGGGGGGGGGGGGGGGGGGGGGGGGGGGGGGGGGGGGGGGGGGGGGGGGGGGGGGGGGGGGGGGGGGGGGGGGGGGGGGGGGGGGGGGGGGGGGGGGGGGGGGGGGGGGGGGGGGGGGGGGGGGGGGGGFGGGGGGGGGGGGGGGGGGGGGGGGGGGGGGGFFGGFGFFGGF?GGGGGGGGGGGFFFFFFGFBGGGFBFFFFFF?>F??GFFFF?FABFBFGFGGFFFFD>ABFFFFFDBFFF
@M06628:26:000000000-CRM2J:1:1101:22041:15715 1:N:0:126
TACGGAGGGGGTTAGCGTTGTTCGGAATTACTGGGCGTAAAGCGCACGTAGGCGGATTATTAAGTGTAGGGTGAAATCCCAGGGCTCAACCCTGGAACTGCCTTACATACTGGTAGTCTAGAGTTCGAGAGAGGTGAGTGGAATTCCGAGTGTAGAGGTGAAATTCGTAGATATTCGGAGGAACACCAGTGGCGAAGGCGGCTCACTGGCTCGATACTGACGCTGAGGTGCGAAAGCGTGGGGAGCAAACAGGATTAGATACCCTGGTAGTCCACGCCGTAA
+
GGGGGGGGCC:86FGGGGGEGCFGGGGG@FEGGGGC:FGGGGGG7=FGEGGGGGG:4BFGGGGGGF@<?FGGGGGGDB=5<5<FGGGGGGD=F<<CGAGGGGGG<@FGGGGGGGFCGGGCGGCGFC:,@:CGEGGGFFGCGGGGFB>CEGGGGGGCFGGGGGGGCGFGFGGGGGG7@6**:FG9EGGG=FCGGGGGGGG5>3>DFGF?=D:))19F7FGGG=DFFF>F63?;GGGFFFFFFF;<FF1:F?4706F>2?FFFACF=<FFFFFFBFFFFFF9BB
@M06628:26:000000000-CRM2J:1:1101:6769:15773 1:N:0:126
TACGGAGGGGGTCAGCGTTGTTCGGAATTACTGGGCGTAAAGCGCACGTAGGCGGATCAGAAAGTTGGGGGTGAAATCCCGGGGCTCAACCCCGGAACTGCCTCCAAAACTTCTGGTCTGGAGTTCGAGAGAGGTGAGTGGAATTGCGAGTGTAGAGGTGAAATTCGTAGATATTCGCAGGAACACCAGTGGCGAAGGCGGCTCACTGGCTCGATACTGACGCTGAGGTGCGAAAGTGTGGGGAGCAAACAGGATTAGATACCCTGGTAGTCCACACCGGAA
+
GGGGGGGGGGGGGGGGGGGGGGGGGGGGGGGGGGGGGGGGGGGGGGGGGGGGGGGGGGGGGGGGGGGGGGGGGGGGGGGGGGGGGGGGGGGGGGGGGGGGGGGGGGGGGFGGGGGGGGGGGGGGGGGGGGGGGGGGGGGGGGGGGGGGGGFGGGGGGGGGCGGGGFGGFFGGGGGGGGGGGGGGGGGGGGGGGGDDGGGGFBDGFGFGGFFFD<FFGGGCGEDEFBFFFGFBGG39BFFFD?FFFF6:F?FF:(9:28A<><FDF?FBAF<A>DB:1>1(49
@M06628:26:000000000-CRM2J:1:1101:22959:15775 1:N:0:126
TACGGAGGGGGTTAGCGTTGTTCGGAATTACTGGGCGTAAAGCGTACGTAGGCGGATTGGAAAGTATAGGGTGAAATCCCAGGGCTCAACCCTGGAACTGCCTTGTAAACTATCAGTCTAGAGTTCGAGAGAGGTGAGTGGAATTCCAAGTGTAGAGGTGAAATTCGTAGATATTTGGAGGAACACCAGTGGCGAAGGCGGCTCACTGGCTCGATACTGACGCTGAGGTACGAAAGTGTGGGGAGCAAACAGGATTAGATACCCTGGTAGTCCACACCGTAA
+
GGGGGFFGGGGGGGGGGGGGGGGGGGGGGGGGGGGGGGGGGGGGGGGGGGFGGGGGDCFG?EFGFFGGGGGGGGGGGGGGGGGGGGGGGGGGGGGGGGGGGGGGGGGGGGGGGFGGGGGGGGGGGGGEGGGGGGGGGGGGGGGGGGGGGGGGGGGGGGGGGGGCGGGFFGGGGGGGGGGGGGGGFFGGGGGGGGDDGGGGFFGGFGFGGFFFGGFFGGGCDEGFFFFFFGFFGGG9AF6BDFFBFBFFGFFFFFFD?FF47)0<62>BAFF))53,2>6(48
@M06628:26:000000000-CRM2J:1:1101:8649:15787 1:N:0:126
TACGAAGGGGGCTAGCGTTGTTCGGAATTACTGGGCGTAAAGCGTACGTAGGCGGATTAGAAAGTTAGGGGTGAAATCCCAGGGCTCAACCCTGGAACTGCCTCTAAAACTCCTAATCTTGAGTTCGAGAGAGGTGAGTGGAATTCCGAGTGTAGAGGTGAAATTCGTAGATATTCGGAGGAACACCAGTGGCGAAGGCGGCTCACTGGCTCGATACTGACGCTGAGGTACGAAAGCGTGGGGAGCAAACAGGATTAGATACCCTGGTAGTCCACGCCGTAA
+
GGGGGGGGGGGGGGGGGGGGGGGGGGGGGGGGGGGGGGGGGGGGGGGGGGGGGGGGGEFGFGGGGGGGGGGGGGGGGGGGGGGGGGGGGGGGGGGGGGGGGGGGGGGGGGGGGGGACEGGGGGGFGGGGGGGGGGGGGGGGGGGGGGGGGGGGGGGGGGGGGGGGGGGFFDGGGGGGGGGGGGGGGGGGGGGDEGGGGGGFFGGFGFFFGFFGGGGGGGGGGGFF6:FFFFFGGGBFEBEF>FFFFFBGFFFF6FF?BFFFF<FF?FFFFFBDFF?(>6(8<
@M06628:26:000000000-CRM2J:1:1101:2605:15833 1:N:0:126
TACGGAGGGGGTTAGCGTTGTTCGGAATTACTGGGCGTAAAGCGCACGTAGGCGGATCAGAAAGTATAGGGTGAAATCCCAGGGCTCAACCCTGGAACTGCCTTATAAACTCCTGGTCTTGAGTTCGAGAGAGGTGAGTGGAATTCCAAGTGTAGAGGTGAAATTCGTAGATATTTGGAGGAACACCAGTGGCGAAGGCGGCTCACTGGCTCGATACTGACGCTGGGTGCGAAAGTGTGGGGAGCAAACAGGATTAGATACCCTGGTAGTCCACACCGTAAA
+
FGGGG6CEGEFGEGGGGGGGGGGGGDGGGGGGGGGGGGGGGFFGGGGGGGGGGGGGGGGGGGGGGGGGGGGGGGGGGGGGGGGGGGGGGGGGGGGGGGGGGGGGGGGFGGGGGGGGGGGGGGGGGFGFGFGFGGFGGGGFGGGGGGGGGGGGGGGGGGGGGGGGGGGGFGGGGDGGGGGGGGGGGGGGGGGGGGGGGGGGFFGGFGFGGGFFGGGGGGGGGGGFF>>@BGEFGGGABFF>@>:9;0?:GFFFF>FFF9<>CFF6F?F44>ADB??BFEF:?B
@M06628:26:000000000-CRM2J:1:1101:24491:15842 1:N:0:126
TACGAACTGTGCGAACGTTATTCGGAATCACTGGGCTTAAAGGGTGCGTAGGCGGATTTGTAGGTCAGATGTGAAAGCCCACGGCTCAACCGTGGAATTGCGTTTGAAACCACAAGTCTTGAGGGGATCAGTGGAGAGCGGAACTCATTGTGGAGCGGTGAAATGCGTTGATATGATGAGGAACACCGGTGGCGAAAGCGGCCCTCTGGGATCCTTCTGACGCTGAGGCACGAAAGCTAGGGGAGCGAACGGGATTAGATACCCCGGTAGTCCTAGCTGTAA
+
GGGGGGDGGFFGGGEGGGGGFGGGGGGGGGGGGGGGGGGGGGFGGGGGGGGGGGGGGGGAFFEGGGGGGGGGGGGGGGGGFGGGGGGGGGGGGGGGGGEFGGGGGGFGGGG<==F<FFGFGGGGGG@FGGGGGGEGEGGCGEGFFGFGGGGG7DGGDGGGGGGGDF5;5?F9F@FG@?FGGGG6CGGGGGGGGGDG>EGDDEDG:DF8E44<CCCCFFGFFGGFF05<FDF:EE:2?**05(76B9BBGF><::>B2<9ACA8:51799BFF><497@<5<<
@M06628:26:000000000-CRM2J:1:1101:27844:15919 1:N:0:126
TACGGAGGGGGTTAGCGTTGTTCGGAATTACTGGGCGTAAAGCGTACGTAGGCGGATTGGAAAGTAGGGGGTGAAATCCCAGGGCTCAACCCTGGAACTGCCTCCTAAACTATCAGTCTAGAGTTCGAGAGAGGTGAGTGGAATTCCAAGTGTAGAGGTGAAATTCGTAGATATTTGGAGGAACACCAGTGGCGAAGGCGGCTCACTGGCTCGATACTGACGCTGAGGTACGAAAGTGTGGGGAGCAAACAGGATTAGATACCCTGGTAGTCCACACCGTAA
+
GGGGGGGGGGGGGGGGGGGG@FFGGGGGGGGGGGGGGGGGGGGGGGGGGGGGGGGGGG=F,FGGGGFGCFGGGGGGGGGGGGGGGGGGGGGGGGGGGFCGGGGG,5F>FGGGGGGGGGGGGGGG9FGFGGGGGG,>FFGGGGGGGGGGGGGGGGGGGGGGGGGGGGGGFGGGGGGCFGGGGGGGGGGGGGGGGGGGGEGEBFGG@GFGGG:FG)95DF7FDGGDD>>F?GFFGGG><FFFBB>FFF??G?>FFF@>FF<):<FC=<>?BAAFFAD:BFB??F
@M06628:26:000000000-CRM2J:1:1101:23959:15970 1:N:0:126
TACGGAGGGTCCGAGCGTTATCCGGAATCATTGGGTTTAAAGGGTCCGTAGGCGGGCCTATAAGTCAGGGGTGAAAGTTTGTGGCTCAACCATAAAATTGCCCTTGATACTGTAGGTCTTGAGTTATAGTGAAGTTGCCGGAACATGTGGTGTAGCGGTGAAATGCATAGATATCACATAGAACACCAATTGCGAAGGCAGGTGACTAACTATATACTGACGCTGATGGACGAAAGCGTGGGGAGCGAACAGGATTAGATACCCTGGTAGTCCACGCCGTAA
+
GGGGGGGGGGGGGGGGGGGGGGGGGGGGGGGGGGGGGGGGGGGGGGGGGGGGGGGGGGGGGGGGGGGGGGGGGGGGGGGGGGGGGGGGGGGGGGGGGGGGGGGGGGGGGGGGGGGGGGGGGGGGGGG9CGGGGGGGGGGGGGGGGGGGGGGGGGGFGGEGGGGGGGGGFGGGGFCFGGGGGGG9BGGGGGFCFGGGGGGGFFGFFDBCGFFFCGGGCD7:7=D3@>FF44@>DGG9BEF>@9;?F04;<1:F21/6<<BFGFCFFF>4<BB9).4<9>>4?B
@M06628:26:000000000-CRM2J:1:1101:15075:16015 1:N:0:126
TACGGAGGGGGTTAGCGTTGTTCGGAATTACTGGGCGTAAAGCGTACGTAGGCGGATCAGAAAGTTAGGGGTGAAATCCCGAGGCTCAACCTCGGAACTGCCTCTAAAACTCCTGGTCTTGAGTTCGAGAGAGGTGAGTGGAATTCCAAGTGTAGAGGTGAAATTCGTAGATATTTGGAGGAACACCAGTGGCGAAGGCGGCTCACTGGCTCGACACTGACGCTGAGGTACGAAAGTGTGGGGAGCAAACAGGATTAGATACCCTGGTAGTCCACACCGTAA
+
GGGGGEGGGGGGGGGGGGGGGGGGGGGGGGGGGGGGGGGGGGGGGGGGGGGGGGGGGGGGGGGGGGGGGGGGGGGGGGGGGGGGGGGGGGGGGGGGGGGGGGGGGGGGGGGGGGGGGGGGGGGGGGGGGGGGGGFGGGGGGGGGGGGGGGGGGGGGGGGGGGGGGGGGFGGGGGGGGGGGGGGGGGGGGGGGGGGGGGGGFFGGFGFGGGFFGGGGGGGGGGGFFFFFFGFFGGGFFFFFFFFFFFFFGFFFFFFFFFFFGDGGF?FFFFFFAAB?:BF11:
@M06628:26:000000000-CRM2J:1:1101:9615:16022 1:N:0:126
TACGGAGGGGGTTAGCGTTGTTCGGAATTACTGGGCGTAAAGCGTACGTAGGCGGATTGGAAAGTATGGGGTGAAATCCCAGGGCTCAACCCTGGAACTGCCCTGTAAACTATCAGTCTAGAGTTCGAGAGAGGTGAGTGGAATTCCAAGTGTAGAGATGAAATTCGTAGATATTTGGAGGAACACCAGTGGCGAAGGCGGCTCACTGGCTCGATACTGACGCTGAGGTACGAAAGTGTGGGGAGCAAACAGGATTAGATACCCTGGTAGTCCACACCGTAA
+
GGGGGGGGGGGCGGGGGGGGGGGGGGGGGGGFGGGGGGGEGGEFCCGGGGGGGGGGG@=E@FGGGFGGDFGGGGGGGGBFDFGGGGGGGGG@FGGGFGGFG?>F><FAFGGGAFGGGCFFCFFFGGGGG>E::FBFGFFGGGGGGGFGFFFGGG;;B,?FFGGGF?FC69DFDCFGFGGFGDFFFCEGGG?FGGGGGGFGD>15*C7?FFFFGGGGDFF9FG:))(7>;D4:EGGBFB@B>?;:B>BFGFFF?:?>FF<<7<CF?:F3<BA2)4<0457(3:
@M06628:26:000000000-CRM2J:1:1101:23627:16029 1:N:0:126
TACGGAGGGGGTTAGCGTTGTTCGGAATTACTGGGCGTAAAGCGCACGTAGGCGGATCAGAAAGTAGGGGGTGAAATCCCAGGGCTCAACCCTGGAACTGCCTCCTAAACTCCTGGTCTAGAGTTCGAGAGAGGTGAGTGGAATTCCGAGTGTAGAGGTGAAATTCGTAGATATTCGGAGGAACACCAGTGGCGAAGGCGGCTCACTGGCTCGATACTGACGCTGAGGTGCGAAAGTGTGGGGAGCAAACAGGATTAGATACCCTGGTAGTCCACACCGTAA
+
GGGGGGEGGGGFGGGGGGGGGGGGGGGGGFGGGGGGGGGGGGGGGGGGGGGGGGGGFGGGEGGGGGGGGGGGGGFGGGGGGGGGGGFGGGGGGGFGGDFGGGGGGGGGGGGGFGGGGGGGGGGGGGG7FGGGGGGGGGGGGGGGGGGGGGGGGGGGGGGGGGGGGGGGFGGGGFGFFGGEGGGDGGGGFFGGGDGGGGGGE@<7?GFFGGFFGDFFGFGGGGGFFFFFFF@9EEG9A48*86>FBB??G1F?06F9?F2)26<:?<F24<AADF)46314??
@M06628:26:000000000-CRM2J:1:1101:17038:16033 1:N:0:126
TACGGAGGGGACTAGCGTTGTTCGGAATTACTGGGCGTAAAGCGCACGTAGGCGGACCGAAAAGTTGGAGGTGAAATCCCAGGGCTCAACCTTGGAACTGCCTTCAAAACTGCCGGTCTAGAGTTCGAGAGAGGTGAGTGGAATTCCGAGTGTAGAGGTGAAATTCGTAGATATTCGGAGGAACACCAGTGGCGAAGGCGGCTCACTGGCTCGATACTGACGCTGAGGTGCGAAAGCGTGGGGAGCAAACAGGATTAGATACCCTGGTAGTCCACGCCGTAA
+
GGGGGGGGGGGGGGGGGGGGGGGGGGGGGGGGGGGGGGGGGGGGGGGGGGGGGGGGGGGGGGGGGGGGGGGGGGGGGGGGGGGGGGGGGGGGGGGGGGGGGGGGGGGGGGGGGGGGGGGGGGGGGGGGGGGGGGGGGGGGGGGGGGGGGGGGGGGGGGGGGGGGGGGGFGGGGGGGGGGGGGGGGGGGGGGGGGGGGGGGFFGGFGFGGGFFGGGGGGGFGGGFFFFF4>F>GGGFFDBDFFFFFFFFGFFFFFF<2><<CAEFF?F7<A46AA>?6F>2:?
@M06628:26:000000000-CRM2J:1:1101:28653:16054 1:N:0:126
TACGGAGGGGGTTAGCGTTGTTCGGAATTACTGGGCGTAAAGCGTACGTAGGCGGATCAGAAAGTATGGGGTGAAATCCCGGGGCTCAACCCCGGAACTGCCTCGTAAACTCCTGGTCTTGAGTTCGAGAGAGGTGAGTGGAATTCCGAGTGTAGAGGTGAAATTCGTAGATATTCGGAGGAACACCAGTGGCGAAGGCGGCTCACTGGCTCGATACTGACGCTGAGGTACGAAAGTGTGGGGAGCAAACAGGATTAGATACCCTGGTAGTCCACACCGTAA
+
GFGFGCFGGC:FFGGGGGGGGGGGGEGGGFFGGGGGGGGGGCFGGGGGG9FGGGGCCFGGCGGFGGGG8FGGGGACGFFFDEGGGGGGGFGG@FGEGGGGGGGGGGGG:FFGGGGGGGAFGCCFFGG7BGGCEGGGG7FGGCFGGGGGDE<ECCGGGGGGFDEF@FDEFFGFGGFCFGEGGGGEGGCFCEF6DECCEE5E>BGG?CFGGG4/9CFFCCD9DCD::;FFFDFFC5C>AFF4:<B171?06:F?1(<A7?BAFFGEF?FBA><:-6?28@>3:?
@M06628:26:000000000-CRM2J:1:1101:21528:16124 1:N:0:126
TACGGAGGGTGCAAGCGTTATCCGGAATCATTGGGTTTAAAGGGTCCGTAGGCGGGGATCTAAGTCAGTGGTGAAATGCAGGGGCTCAACCCCGGCACTGCCATTGATACTGGATTTCTTGAATCGCCGTGAGGTGGGCGGAATATGTGGTGTAGCGGTGAAATGCTTAGATATCACATGGAACGCCGATTGCGAAGGCAGCTCACCAACGGCGTATTGACGCTGAGGGACGAAAGCGTGGGTAGCGAACAGGATTAGATACCCTGGTAGTCCACGCCGTAA
+
GGGGGGGGGGGGGGGGGGGGGGGGGGGGGGGGGGGGGGGGGGGGGGGGGGGGGGGGGEFGGGGGFGGGGGGFGGGGGGGGGGGGGGGGGGGGGGGGGGGGGGGGGGCFFGGGGGGGGGGGGFFGGGGGG@:>EGGGGGGGGGGGGCFGGCFGGGGGCEEEGGFGGGFGFGGGG7+9@FFGGGGGGGGGGEEGGGGGGGGGDDGGFGFFGGE<DGD7CDFGGGGFEFFFDDFFGGD>BDDFFFBFFFF>GFFF?00:?FAA=AFG?1>2A42:5<3:;5(418
@M06628:26:000000000-CRM2J:1:1101:27380:16163 1:N:0:126
TACGGAGGGGGTTAGCGTTGTTCGGAATTACTGGGCGTAAAGCGTACGTAGGCCGATCAGAAAGTATAGGGTGAAATCCCAGGGCTCAACCCTGGAACTGCCTTATAAACTCCTGGTCTTGAGTTCGAGAGAGGTGAGTGGAATTCCAAGTGTAGAGGTGAAATTCGTAGATATTTGGAGGAACACCAGTGGCGAAGGCGGCTCACTGGCTCGATACTGACGCTGAGGTACGAAAGTGTGGGGAGCAAACAGGATTAGATACCCTGGTAGTCCACACCGTAA
+
GGGGGGGGGGGE7FGGGGGGGGGGDGGG@GGGGGGGGGGGGGGGGGGGGGGGGEFGG+BFFGFGGGGCEEGGGGGGGGGGGFCEGFFGGGGGGGGGGGGGGGGGFFGGGGGDGGFGGGGGGGGGGCGFFFEGGGGFGGGGGGGGGGGGFGGGGGG9FGGGGGGGCFGFFGGGGGGGF,AFEGGGGGGGFCGGGGGGEGGDEFC<FFFG=D>F)9>GGGGGGEGFEFFFFGF0:=DFFF?FFFF(4>006<FF6?FFFFADFACF??FFFFFFF<?(3<1?FF
@M06628:26:000000000-CRM2J:1:1101:16324:16217 1:N:0:126
TACGGAGGGTGCAAGCGTTATCCGGAATCACTGGGTTTAAAGGGTGCGTAGGCGGCCTGGTAAGTCAGAGGTGAAATGCACGAGCTTAACTGGTGAATTGCCTTTGAAACTATCAAGCTGGAATTATGTTGAGGTCAGCGGAATGAGTCATGTAGCGGTGAAATGCATAGATATGACTTAGAACACCAATTGCGTAGGCAGCTGGCTGGGCATACATTGACGCTGAGGCACGAAAGCGTGGGGAGCGAACAGGATTAGATACCCTGGTAGTCCACGCCCTAA
+
GGGGGGGGGGGGGGGGGGGGGGGGGGGGGGGGGGGFGGGGGGGGGGGGGGGGGGGGGGGGGGGGGGGGGGGGGGGGGGGGGGGGGGGGGGGGGGGGGGGGGGGGGGGGGGGGGGGGGGG8FGGGGGGGGGGGGGGGGGGGGGGGGGGFGGGGGGGGGGGGGGGGGGGGFGGGGGGGGGGGGGGGGGGGGGCFGDEDGGGGFFGFFGFDGGFFGGGGGGGGGGGFFFFFFGFBGGGFFFFFFFFF>BFBGFDF??FFFFFBGFGFF<FFDABB>AD?9>>B?B
@M06628:26:000000000-CRM2J:1:1101:8199:16230 1:N:0:126
TACGGAGGGGGTTAGCGTTGTTCGGAATTACTGGGCGTAAAGCGTACGTAGGCGGATTGGAAAGTATAGGGTGAAATCCCAGGGCTCAACCCTGGAACTGCCTTGTAAACTATCAGTCTAGAGTTCGAGAGAGGTGAGTGGAATTCCAAGTGTAGAGGTGAAATTCGTAGATATTTGGAGGAACACCAGTGGCGAAGGCGGCTCACTGGCTCGTTACTGACGCTGAGGTACGAAAGTGTGGGGAGCAAACAGGATTAGATACCCTGGTAGTCCACACCGTAA
+
GGGGGGGGGGGGGGGGGGGGGGGGGGGGGGGGGGGGGGGGGGGGGGGGGGGGGGGGGGGGGGGGGGGGGGGGGGGGGGGGGGGGGGGGGGGGGGGGGGGGGGGGGGGGGGGGGGGGGGGGGGGGGGGGGGGGGGFGGGGGGGGGGGGGGGGGGGGGGGGGGGGGGGGGFGGGGGGGGGGGGGGGGGEGGGGGGGGGGGGGFFGGFGFGGGFFG)9CGGGGG5<@EFFFFGFFGGGFFFFFFFFFFF?BG?F@<B@AFFFFGFGGF?@?>53ADDF?BB>::B
@M06628:26:000000000-CRM2J:1:1101:24386:16388 1:N:0:126
TACGGAGGGGGTTAGCGTTGTTCGGAATTACTGGGCGTAAAGCGCACGTAGGCGGATCAGAAAGTTGGGGGTGAAATCCCGGGGCTCAACCCCGGAACTGCCTCCAAAACTCCTGGTCTAGAGTTCGAGAGAGGTGAGTGGAATTCCGAGTGTAGAGGTGAAATTCGTAGATATTCGGAGGAACACCAGTGGCGAAGGCGGCTCACTGGCTCGATACTGACGCTGAGGTGCGAAAGTGTGGGGAGCAAACAGGATTAGATACCCTGGGATTCCACACCGTAA
+
GGGGGFGGGGGGGGGGGGGGGGGGGGGGGGGGGGGGGGGGGGGGGGGGGGGGGGGGGGGGFGGGGGGGGGGGGGGGGGGGGGGGGGGGGGGGDGDEGGGGGGGGGGGGGGGGGGGGGGGGGGGGGGGGGGGGGG?@FGGGGGGGGGGGGGFFFGFFGGGGGGGGGGGGFGGGGGGGGGGDEGGGGFGGGGGC<EEGGGGGDF9DFGFGG*<4CDFFGGGFDCC>>(556>;>5=C6AFB?D6;?BBF0C0@?BB4<?<<AGAGFF:7(,((.6>BFBD;38?
@M06628:26:000000000-CRM2J:1:1101:4397:16497 1:N:0:126
TACGGAGGGGGTTAGCGTTGTTCGGAATTACTGGGCGTAAAGCGTACGTAGGCGGATCAGAAAGTAGGGGGTGAAATCCCGAGGCTCAACCTCGGAACTGCCTCCTAAACTCCTGGTCTTGAGTTCGAGAGAGGTGAGTGGAATTCCAAGTGTAGAGGTGAAATTCGTAGATATTTGGAGGAACACCAGTGGCGAAGGCGGCTCACTGGCTCGATACTGACGCTGAGGTACGAAAGTGTGGGGAGCAAACAGGATTAGATACCCTGGTAGTCCACACCGTAA
+
GGGGGGGGGGGGGGGGGGGGGGGGGGGGGGGGGGGGGGGGGGGGGGGGGGGGGGGGGGGGGGGGGGGGGGGGGGGGGGGGGGGGGGGGGGGGGGGGGGGGGGGGGGGGGGGGGGGGGGGGGGGGGGGGGGGGGGFGGGGGGGGGGGGGGGGGGGGGGGGGGGGGGGGGFGGDGGGGGGGGGGGGGGGGGGFGGGGGGGGGFFGGFGFGGGFFGGGGGFGGGGGFFFFFFGFFGGGBFF=FEFFFFFFFFBFFFFFFFFDAFBFGFFFFFFFF<<?FBE;?F?
@M06628:26:000000000-CRM2J:1:1101:26599:16526 1:N:0:126
TACGGAGGGGGTTAGCGTTGTTCGGAATTACTGGGCGTGAAGCGTACGTAGGCGGATCAGAAAGTAGGGGGTGAAATCCCGAGGCTCAACCTCGGAACTGCCTCCTAAACTCCTGGTCTTGAGTTCGAGAGAGGTGAGTGGAATTCCAAGTGTAGAGGTGAAATTCGTAGATATTTGGAGGAACACCAGTGGCGAAGGCGGCTCACTGGCTCGATACTGACGCTGAGGTACGAAAGTGTGGGGAGCAAAAAGGATTAGATACCCTGGTAGTCCACACCGTAA
+
GGGGGBFEGGGEEGGGGGGGGGGGGGGGGGGGGGGGGGGGGGGGGGGGGGGGGGGGGGGGDFGGFFFGGGGGGGGGGGGGGGGGGGGGGGGGGGGGGGGGGGGGGGGGGGGGFGGGCFGGGGGGGGEFF@EFEGCFGGGGGGGGGGGGGGGGGGE9FFGGGGGGGGGGFGG9AFFFGGGGGGGGGGGGGGGGGGGGGGGGF>C*6CF?FG4;9>FDDGG7CE<57(7)<CB?GGGFBFFFFFF:6BFF4().27?A?744?A<8*4F?9AA22)).403:24
@M06628:26:000000000-CRM2J:1:1101:20220:16588 1:N:0:126
TACGGAGGGGGTTAGCGTTGTTCGGAATTACTGGGCGTAAAGCGTACGTAGGCGGATTGGAAAGTATAGGGTGAAATCCCAGGGCTCAACCCTGGAACTGCCTTGTAAACTATCAGTCTAGAGTTCGAGAGAGGTGAGTGGAATTCCAAGTGTAGAGGTGAAATTCGTAGATATTTGGAGGAACACCAGTGGCGAAGGCGGCTCACTGGCTCGATACTGACGCTGAGGTACGAAATTGTGGGGAGCAAACAGGATTAGATACCCTGGTAGTCCACACCGTAA
+
GGGDF;FGCCCFGGGGGGGGGFFGGGEGFFGGFGFFEF@?FDGGFGGGGGFGGGGC@FGGGF?FFFGFGGFFEGFGGGGGGCCGGGGGGGGGGGFGGGGGGGGGGGGGGGGGGGGGGGGGFGGGGGGFGGGGGGGGGGGGGGGGGGGGGGFGFFFEGGGGGGGGGGGGFGGGGGGGGC?FEGG897CCFEGGGGGGGGGGEFGGFGFFGGF?DGGFDFGF7EG>DBF5)CF?5FG()99FB:90;F:?4(<FFB@9<444:<F???FF268):4<7?>918?
@M06628:26:000000000-CRM2J:1:1101:9777:16643 1:N:0:126
TACGGAGGGGGTTAGCGTTGTTCGGAATTACTGGGCGTAAAGCGTACGTAGGCGGATCAGAAAGTATGGGGTGAAATCCCGAGGCTCAACCTCGGAACTGCCTCATAAACTCCTGGTCTTGAGTTCGAGAGAGGTGAGTGGAATTCCAAGTGTAGAGGTGAAATTCGTAGATATTTGGAGGAACACCAGTGGCGAAGGCGGCTCACTGGCTCGATACTGACGCTGAGGTACGAAAGTGTGGGGAGCAAACAGGATTAGATACCCTGGTAGTCCACACCGTAA
+
GGGGGGGGGGGGGGGGGGGGGGGGGGGGGGGGGGGGGGGGGGGGGGGGGGGGGGGGGGGGGGGGGGGGGGGGGGGGGGGGGGGGGGGGGGGGGGGGGGGGGGGGGGGGGGGGGGGGGGGGGGGGGGGGGGGGGGGGGGGGGGGGGGGGGGGGGGGGGGGGGGGGGGGGFGGGGGGGGGGGGGGGGGGGGGGGGGGGGGGGEFGGFGFGGGFFGGGGGGGGGGGFFFFFFG??GGGFFFFFFFFFFFFFGFFFF??AFFFBFFGGFBF4A<AAAFFFFB>BFB
@M06628:26:000000000-CRM2J:1:1101:25498:16716 1:N:0:126
TACGGAGGATCCAAGCGTTATCCGGAATCATTGGGTTTAAAGGGTCCGTAGGTGGATAATTAAGTCAGAGGTGAAAGTTTGCGGCTCAACCGTAAAATTGCCTTTGATACTGGTTGTCTTGAATCATTGTGAAGTGGTTAGAATATGTAGTGTAGCGGTGAAATTCATAGATATTACATAGAATACCAATTGCGAAGGCAGATCACTAACAATGTATTGACACTGATGGACGAAAGCGTGGGGAGCGAACGGGATTAGATACCCCGGTATTCCACGCCGTAA
+
GGGGGGGGF<CC@FEGC@FEGGGGGGGGFF@EGGG,BCFEGGEFG8FGGGGGGGGGGFC9FFGGGGGGGGGGGGGFGFCFA?FGGGCGFFGDGECFGGGGGGGGGDDGGDGGGGGEFEAAFEAD9?,,CEEDEFFGGFF3DG9@F9FFGCEGGF=EG>GGGGGG,@CCC7CFFAFCC7:B9FF,@ECFFG9FC98;57E7@>GFFCFE,9;*0;==:FGC+,;AA<FF**=9EC<6@E:ADB080966D9>3:6.42))6063:>9)4(().-6.31)-((-
@M06628:26:000000000-CRM2J:1:1101:25510:16733 1:N:0:126
TACGGAGGATCCAAGCGTTATCCGGAATCATTGGGTTTAAAGGGTCCGTAGGTGGATAATTAAGTCAGAGGTGAAAGTTTGCGGCTCAACCGTAAAATTGCCTTTGATACTGGTTGTCTTGAATCATTGTGAAGTGGTTAGAATATGTAGTGTAGCGGTGAAATGCATAGATATTACATAGAATACCAATTGCGAAGGCAGATCACTAACAATGTATTGACACTGATGGACGAAAGCGTGGGGAGCGAACGGGATTAGATACCCCGGTAGTCCACGCCGTAA
+
GGGGGGGGGGGGGGGGGGGGGGGGGGGGGGGGGGGGGGGGGGGGGGGGGGGGGGGGGGGGGGGGGGGGGGGGGGGGGGGGGGGGGGGGGGGGGGGGGGGGGGGGGGGGGGGGGGGGGGGGGGGGGGGGGGGGGGGGGGGGGGGGGGGGGGGGGGGGGGGGGGGGGGGGFGGGGGGGGGGGFGGGGGGGGGGGGGGGGGGGFFGFFFFGFGFFGGGGGGGGGGGFFFFFFGFBGGGFFF>EFF@FFFFFGFFFFBFFFFFFGFGGFF@>>6AD6A?FFFFFFF
@M06628:26:000000000-CRM2J:1:1101:24169:16749 1:N:0:126
TACGGAGGGGGCAAGCGTTGGTCGGAATTACTGGGCGTAAAGCGCGCGTAGGCGGGTCTTTAAGTCAGAGGTGAAATCCTGGAGCTCAACTCCAGAACTGCCTTTGATACTGGAGATCTAGAGTCAGGAAGAGGATAGTGGAATTCCCAGTGTAGAGGTGAAATTCGTAGTTATTGGGAAGAAAAATAGTGGCGAAGGAGGCTATATGGTCCGGTATTGACGCTGAGGAGCGAAAGCATAGGGAGCAAATAGGATTAGATTCACTGGTAGTCCACGCCGTAA
+
9FGGGGG@7CGGGC@FCGEG8FF::@FG<F@@F8:,@FC7<C,>7==++74:,7::C=FFG,,5A5C<FD@B=?E<FC3CB<@><,338=F9<,,,>3E33,,@F=FGG<=,3,@:33@,,,7E3,3,6,634,,3?,75,D>,7@F,;<?9@C2?,B28<F;,B58E4>/45A++>7C+*<F22**3+59*>7*C*8*1))19**9:+09))7CD*;0+**78)30))5),:*/90)**1)43-4(.0)**5>9<224)*)20*)).6<<A2-.2,749B?
@M06628:26:000000000-CRM2J:1:1101:20971:16753 1:N:0:126
TACGAAGGTCCCGAGCGTTGTTCGGAATCACGGGGCGGAAAGGGCGCGTAGGCGGTTAGGTAAGTCAGATGTGAAATCCCAGGGCTCAACCCTGGAACTGCAGCCGATACTGCCTGACTAGAGTAATGGAGGGGTAACTGGAATTCTCGGTGTAGCAGTGAAATGCGTAGAGATCGAGAGGAACACTCGTGGCGAAGGCGAGTTACTGGACTTTTACTGACGCTGAGGCTCGAAGGCCAGGGTAGCGAAAGGGATTAGATACCCCGGTAGTCCTGGCAGTAA
+
CFGG<F,6E,6CF@@7@66@BF<@+866,,9,6@:+6+++7,?:+@:FG:F:=>3F+B<,<?,>553F,=FCF=9=FG,>FF+F+3@,38>:@F73@F<FF:,@<F7C:F>,3FF:,,2,6<F,,3,@,2,6CF*=<:,?FGF9<9?EG*4=;9C9<B2B+F9;FCCE:C7C++<:8:8*:*0:C8+;C/7/):?7C?CC:5)10*9FC4>***:>7*:<C*75>B5))*03C7C>FF::>(4,4>9(1-<70(0328)6?43<)(0(,84<4)5:0)2.64
@M06628:26:000000000-CRM2J:1:1101:11430:16756 1:N:0:126
TACGGAGGGGGTTAGCGTTGTTCGGAATTACTGGGCGTAAAGCGTACGTAGGCGGATCAGAAAGTAGGGGGTGAAATCCCGAGGCTCAACCTCGGAACTGCCTCCTAAACTCCTGGTCTTGAGTTCGAGAGAGGTGAGTGGAATTCCAAGTGTAGAGGTGAAATTCGTAGATATTTGGAGGAACACCAGTGGCGAAGGCGGCTCACTGGCTCGATACTGACGCTGAGGTACGAAAGTGTGGGGAGCAAACAGGATTAGATACCCTGGTAGTCCACACCGTAA
+
GGGGGCFGGGGFGGGGGGGEGGGGGGGGGGGGGGGGGGGGGGGGGGGGGGGGGGGGGGFGGGGGGDGFEGGGGGGGGGGGGGGEGGGGGGGGGGGGGGGGGGGGFGGGGGGGGGGGGGGFGGGGGGGGGGGGGGFGGGGGFGFGGGGGGGCFGGGGGGGGGGFGGGGGFGGGGGGECFGGGGGGGFGGGGGGGGGGGGGGFFGGFGFGGGFFGGGGGFFGGGGDEFFFFFF6CCGF>FFFFFB3;><7C?FFF?46<)<>74@E7<FFF<<9>BF>BB>F?:
@M06628:26:000000000-CRM2J:1:1101:14078:16759 1:N:0:126
GACGAACCGTCCAAACGTTATTCGGTATCACTGGGCTTAAAGCGTGCGTAGGCGGCCTGGTAGGTGTGATGTGAAATCCCACAGCTCAACTGTGGAATTGCGTCGCAAACCACCAGGCTTGAGGAAGACAGGGGTGTTGGGAACTTATGGTGGAGCGGTGAAATGCGTTGATATCATAGGGAACACCGGTGGCGAAGGCGCAACACTGGGTCTTTTCTGACGCTGAGGCACGAAAGCTAGGGTAGCGAACGGGGTTAGATACCCCGGTAGTCCTAGCCGTAA
+
GGGGGGGGGGGGGGGGGGGGGGGGGGGGGGGGGGGGGGGGGGGGGGGGGGGGGGGGGGGGGGGGGGGGGGGGGGGGGGGGGGGGGGGGGGGGGGGGGGGGGGGGGGGGGGGGGGGGGGGGGGGGGGGGGGGGGGGGGEGGGGGGGGGGGGGGGGGGGGGGGGGGGGGGFGGGGGGGGGGGGGFGGGGGGGGEGGGGGGGGFE3DFGFGGGF?GFFGGGGGGGGFFFFFFD@BGGGFFFFFFBF?:?0;DFFD:>B>:B<AFAFF>>>9>BBAFA>BF?>?B:
@M06628:26:000000000-CRM2J:1:1101:24163:16767 1:N:0:126
TACGGAGGGGGCAAGCGTTGTTCGGAATTACTGGGCGTAAAGCGCGCGTAGGCGGGTCTTTAAGTCAGAGGTGAAATCCTGGAGCTCAACTCCAGAACTGCCTTTGATACTGGAGATCTTGAGTCCGGAAGAGGTTAGTGGAATTCCCAGTGTAGAGGTGAAATTCGTAGATATTGGGAAGAACACCAGTGGCGAAGGCGGCTAACTGGTCCGGTACTGACGCTGAGGTGCGAAAGCGTGGGGAGCAAACAGGATTAGATACCCTGGTAGTCCACGCCGTAA
+
GGGGGGGGGGGGGGGGGGGGGGGGGGGGGGGGGGGGGGGGGGGGGGGGGGGGGGGGGGGGGGGGGGGGGGGGGGGGGGGGGGGGGGGGFGGGGGGGGGGGGGGGGGGGGGGGGGGGGGGGGGGGGGGGGGGGGGGGGGGGGGGGGGGGGGGGGGGGGGGGGGGGGGGGFGGGGGGCGGGGGGGGGGGGGGGGGGGGGGGGFFGGFGFGGGFFGGGGGFGGGGGEBBFFFFFFGEG>FFFFFFFBFBFFGFFFB?FF<?FFG<CCF?F?BFFF><219FBFB<
@M06628:26:000000000-CRM2J:1:1101:8328:16770 1:N:0:126
TACGGAGGGGGTTAGCGTTGTTCGGAATTACTGGGCGTAAAGCGCACGTAGGCGGACTATTAAGTTAGAGGTGAAATCCCGGGGCTCAACCCCGGAACTGCCTTTAATACTGGTAGTCTTGAGTTCGAGAGAGGTGAGTGGAATTCCAAGTGTAGAGGTGAAATTCGTAGATATTTGGAGGAACACCAGTGGCGAAGGCGGCTCACTGGCTCAATACTGACGCTGAGGTGCGAAAGCGTGGGGAGCAAACAGGATTAGATACCCTGGTAGTCCACGCCGTAA
+
GGGGGFGGGGGGGGGGGGGGGGGGGGGGGGGGGGGGGGGGGGGGGGGGGGGGGGGGGGGGGGGGGGGGGGGGGGGGGGGGGGGGGGGGGGGGGGGGGGGGGGGGGGGGGGGGGGGGGGGGGGGGGGGGGGGGGGGGGGGGGGGGGGGGGGGGGGGGGGGGGGGGGGGGFGGGGGGGGGGGGGGGGGGGGGGGGGGGGGGGFFGGFGFGGGFFGGGGGGGGGGGFFFFFFGFFGGGBFFFFFFFFFF?76<FFFF?A<7ADGFEFFFF:AFFFFFFFFFFFFB
@M06628:26:000000000-CRM2J:1:1101:19259:16867 1:N:0:126
TACGAAGGGGGCTAGCGTTGTTCGGAATTACTGGGCGTAAAGCGTACGTAGGCGGATTAGAAAGTTAGGGGTGAAATCCCAGGGCTCAACCCTGGAACTGCCTCTAAAACTCCTAATCTTGAGTTCGAGAGAGGTGAGTGGAATTCCGAGTGTAGAGGTGAAATTCGTAGATATTCGGAGGAACACCAGTGGCGAAGGCGGCTCACTGGCTCGATACTGACGCTGAGGTACGAAAGCGTGGGGAGCAAACAGGATTAGATACCCTGGTAGTCCACGCCGTAA
+
GGGGGGGGGGGGGGGGGGGGGGGGGGGGGGGGGGGGGGGGGGGGGGGGGGGGGGGGGGGGGGGGGGGGGGGGGGGGGGGGGGGGGGGGGGGGGGGGGGGGGGGGGGGGGGGGGGGGGGGGGGGGGGGGGGGGGGGGGGGGGGGGGGGGGGGGGGGGGGGGGGGGGGGGFGGGGGGGGGGGGGGGGGGGGGGGGGGGGGGGFFGGFGFGGFFFGGGFDGGGGGGFFFFFFGFFGGGFFFFFFFFFFFFFF?F???FFFFBFGFC<F?FFFAFFFFF?;F>FBF
@M06628:26:000000000-CRM2J:1:1101:22993:16910 1:N:0:126
TACGGAGGGGGTTAGCGTTGTTCGGAATTACTGGGCGTAAAGCGCGCGTAGGCGGATTAGTAAGTTAGGGGTGAAATCCCAGGGCTCAACCCTGGAACTGCCTCTAATACTGCTAGTCTTGAGTTCGAGAGAGGTGAGTGGAATTCCGAGTGTAGAGGTGAAATTCGTAGATATTCGGAGGAACACCAGTGGCGAAGGCGACTCACTGGCTCGATACTGACGCTGAGGTGCGAAAGTGTGGGGAGCAAACAGGATTAGATACCCTGGTAGTCCACACCGTAA
+
FGGGGGGGGGGGGGGGGGGGGGGGGGGGGGGGGGGGGGGGGGFGGEGGGGGGGGGG+CC,CFGGGEAF=AFGGGGGGGGGGGGGGGGGGGGGGGGCFGDGGFGCG=FGGGGGFFGGFGGCGGGGFGGGGGEFEG<1DEGFGGGGGGGGGGFGGGGGGGGGGGGGCFGGAGGGGGGFGGGGGGG6EGGGGGGGGGGGGGGG3>CDFGFGGF>?GDFGGGFCCGD:>;FFFCFBGGGFFFFFFF>BFFFFC<@@B:?>?BBFGFEF4<FF24<ABDB2?<9???
@M06628:26:000000000-CRM2J:1:1101:8838:16924 1:N:0:126
TACGGAGGGGGTTAGCGTTGTTCGGAATTACTGGGCGTAAAGCGTACGTAGGCGGATTGGAAAGTAGGGGGTGAAATCCCAGGGCTCAACCCTGGAACTGCCTCCTAAACTATCAATCTAGAGTTCGAGAGAGGTGAGTGGAATTCCAAGTGTAGAGGTGAAATTCGTAGATATTTGGAGGAACACCAGTGGCGAAGGCGGCTCACTGGCTCGATACTGACGCTGAGGTACGAAAGTGTGGGGAGCAAACAGGATTAGATACCCTGGTAGTCCACACCGTAA
+
GGGGGFGGGGGGGGGGGGGGGGGGGGGGGGGGGGGGGFGGGGGGGGGGGGGGGGGGCGGGFFGGGGGGGGGFGGGGGGGGGGGGGGGGGGGGGGGGGGGGGGGGGGGGGGGGGGGGGGGGGFGGGGGGGGGGGGGGGGGGGGGGGGGGGGGGFGGGGGGGGGGGGGGGFGGGGGGGGGGGGGGGGGGGGGGGGGGGCEGGFFGGFGFGGGFFGGGGGGGGGGGFFFFFFGFFGGG9AFFFFFFFFF?FGFFF??FDFFFA>4@8@:FBAFFFFFF?0>;:BF
@M06628:26:000000000-CRM2J:1:1101:16429:16936 1:N:0:126
TACGAACTGTGCGAACGTTATTCGGAATCACTGGGCTTAAAGGGTGCGTAGGCGGATTTGTAGGTCAGATGTGAAAGCCCACGGCTCAACCGTGGAATTGCGTTTGAAACCACAAGTCTTGAGGGGATCAGAGGAGAGCGGAACTCATTGTGGAGCGGTGAAATGCGTTGATATGATGAGGAACACCGGTGGCGAAAGCGGCTCTCTGGGATCCTTCTGACGCTGAGGCACGAAAGCTAGGGGAGCGAACGGGATTAGATACCCCGGTAGTCCTAGCTGTAA
+
GGGGGGGGGGGGGGGGGGGGGGGGGGGGGGGGGGGGGGGGGGGGGGGGGGGGGGGGGGGGGGGGGGGGGGGGGGGGGGGGGGGGGGGGGGGGGGGGGGGGGGGGGGGGGGGGGGGGGGGGGGGGGGGGGGGGGGGGGGGGGGGGGGGGEGGGGGGGGGGGGGGGGGGEEGGGGGGGGGGGGGGGGGGEEGGGGGGGCEGGFDGGFGFFGGFFFGGGGGGFGGGFFF>FFDFFGGGFFFFFFFFFFFFBGFFFFF3:BBFFGFGGF(77><AF2<<A7/4ADB
@M06628:26:000000000-CRM2J:1:1101:7676:16960 1:N:0:126
TACGAAGGGGGCTAGCGTTGTTCGGAATTACTGGGCGTAAAGCGTACGTAGGCGGATTAGAAAGTTAGGGGTGAAATCCCAGGGCTCAACCCTGGAACTGCCTCTAAAACTCCTAATCTTGAGTTCGAGAGAGGTGAGTGGAATTCCGAGTGTAGAGGTGAAATTCGTAGGTATTCGGAGGAACACCAGTGGCGAAGGCGGCTCACTGGCTCGATACTGACGCTGAGGTACGAAAGCGTGGGGAGCAAACAGGATTAGATACCCTGGTAGTCCACGCCGTAA
+
GGGG?FEEDGGGGGGGGGGGGGGGGGGGFGGGGGGGGGGGGGGGGGGGGGGGGGGGCFGGCFEFFFGGGGGEGGFFGGFGFFDDGBFGGGGGGGGGGFFFGDGDGGGGGGGGGGGGGGCGFGGGGGGGGFGGCGFGGFGGGGGGGGFGGGGGGGGCCFGGGGGDGGGGFGGGGGFGGGGGGGGGEFEGGGGGC=GG8BEGFFDG@GFG6>FFDGGGGGCGFED>E1576>FFGGG>?DF>B9BFB>FFGBFFFFFA?<AAGAGGFBF?ADF26>BF>F>B:<
@M06628:26:000000000-CRM2J:1:1101:13637:16985 1:N:0:126
GACGAACCGTCCAAACGTTATTCGGTATCACTGGGCTTAAAGCGTGCGTAGGCGGCTTGGAAGGTGAGACGTGAAAGCCCACGGCTCAACCGTGGAATTGCGTTTCAAACCCTCAAGCTTGAGGAAAACAGGGGTGTTGGGAACTTATGGTGGAGCGGTGAAATGCGTTGATATCATAGGGAACACCGGTGGCGAAGGCGCAACACTGGGTCTTGTCTGACGCTGAGGCACGAAAGCTAGGGTAGCGAACGGGATTAGATACCCCGGTAGTCCTAGCTGTAA
+
GGGGEGGEGEGGGGGGG@FFGGGGGGGGGGGGGGGGGFFGGGGGGGGGEGGGGGGGDGGGGFGGGGDEFFEGDGGGGFGGGEEGG7:=FFGC8,3CDF8FF@3+FEFFGF7CFGCFFEGGGGG?@F,><BCDE*>@><F@>FFGGEFF9>@D@EFCFGGGGGGGGCEE3D<FD9;:CFFFGFFFFGG5EEE57E?DCEGGEFCDFGFGGG??GG7CFFGGG55B3-.<35@?C=53:F==@BFFFFB;C9B@?:5337B>F<FFF959905<B).),146<<
@M06628:26:000000000-CRM2J:1:1101:7668:16995 1:N:0:126
TACGGAGGGGGTTAGCGTTGTTCGGAATTACTGGGCGTAAAGCGTACGTAGGCCGATCAGAAAGTATAGGGTGAAATCCCAGGGCTCAACCCTGGAACTGCCTTATAAACTCCTGGTCTTGAGTTCGAGAGAGGTGAGTGGAATTCCAAGTGTAGAGGTGAAATTCGTAGATATTTGGAGGAACACCAGTGGCGAAGGCGGCTCACTGGCTCGATACTGACGCTGAGGTACGAAAGTGTGGGGAGCAAACAGGATTAGATACCCTGGTAGTCCACACCGTAA
+
GGGGGGGGGGGGGGGGGGGGGGGGGGGGGGGGGGGGGGGGGGGGGGGGGGGGGGGGGGGGGGGGGGGGGGGGGGGGGGGGGGGGGGGGGGGGGGGGGGGGGGGGGGGGGGGGGGGGGGGGGGGGGGGGGGGGGGGGGGGGGGGGGGGGGGGGGGGGGGGGGGGGGGGGFGGGGGGGGGGGGGGGGGGGGGGGGGGDEGGGEEGGFGFGFGFFGDGGGGGGGGGFFFFFFGF:EGGFFFFFB?1:>BBBGFFF?:?A?FF206CGFFFFFFFFAFF:BB7::<
@M06628:26:000000000-CRM2J:1:1101:13351:17000 1:N:0:126
TACGAAGGGGGCTAGCGTTGTTCGGAATTACTGGGCGTAAAGCGTACGTAGGCGGATTAGAAAGTTAGGGGTGAAATCCCAGGGCTCAACCCTGGAACTGCCTCTAAAACTCCTAATCTTGAGTTCGAGAGAGGTGAGTGGAATTCCGAGTGTAGAGGTGAAATTCGTAGATATTCGGAGGAACACCAGTGGCGAAGGCGGCTCACTGGCTCGATACTGACGCTGAGGTACGAAAGCGTGGGGAGCAAACAGGATTAGATACCCTGGTAGTCCACGCCGTAA
+
GGGGGGGGGGGGGGGGGGGGGGGGGGGGGGGGGGGGGGGGGGGGGGGGGGGGGGGGGGGGGGGGGGGGGGGGGGGGGGGGGGGGGGGGGGGGGGGGGGGGGGGGGGGGGGGGGGGGGGGGGGGGGGGGGGGGGGGGGGGGGGGGGGGGGGGGGGGGGGGGGGGGGGGGFGGGGGGGGFGGGGGGGGGGGGGGGGGGGGGGFFGGFGFGGGFFGGGGGGGGGGGFFFFFFGFFGGG;BFFFFFF:>FFFFFFFBBFFFFFFG<FGFBFFF>FDFFBFFFFFB?
@M06628:26:000000000-CRM2J:1:1101:14000:17063 1:N:0:126
TACGGAGGGGGTTAGCGTTGTTCGGAATTACTGGGCGTAAAGCGTACGTAGGCGGACTAATAAGTCGAGGGTGAAATCCCAGGGCTCAACCCTGGAACTGCCTTCGATACTGTTAGTCTTGAGGTCGAGAGAGGTGAGTGGAATTCCGAGTGTAGAGGTGAAATTCGTAGATATTCGGAGGAACACCAGTGGCGAAGGCGGCTCACTGGCTCGATACTGACGCTGAGGTACGAAAGTGTGGGGAGCAAACAGGATTAGATACCCTGGTAGTCCACACCGTAA
+
GGGGGGGGGGGGGGGGGGGGGGGGGGGGGGGGGGGGGGGGGGGGGGGGGGGGGGGGGGGGGGGGGGGGGGGGGGGGGGGGGGGGGGGGGGGGGGGGGGGGGGGGGGGGGGGGGGGGGGGGGGGGGGGGGGGGGGFGGGGGGGGGGGGGGGGGGGGGGGGGGGGGGGGGFGGGGGGGGGGGGGGGGGGGGGGGGGGGGGGGFFGDFGFGGGFFGGGGGGGGGGGFFFFFFGFFGGGFFFFFFFFFFFFFGFFFFFFFFFFFGFEFFFFFFFFFFFFFFF>FFF
@M06628:26:000000000-CRM2J:1:1101:15502:17077 1:N:0:126
TACGGAGGGAGCTAGCGTTGTTCGGAATTACTGGGCGTAAAGCGCGCGTAGGCGGCTTTTTAAGTCAGGGGTGAAATCCCGGAGCTCAACTCCGGAACTGCCCTTGAAACTGGATGGCTAGAATATTGGAGAGGTCAGTGGAATTCCGAGTGTAGAGGTGAAATTCGTAGATATTCGGAAGAACACCAGTGGCGAAGGCGACTGACTGGACAATTATTGACGCTGAGGTGCGAAAGCGTGGGGAGCAAACAGGATTAGATACCCTGGTAGTCCACGCCGTAA
+
GGGGGGGGGGGGGGGGGEFGGGGGGGGGGGGGGGGGGGGGGGGGGGGGGGGGGGGGGGGGGGGGGGGGGGGGGGGGGGGGGGGGGGGGGGGGGGGGFFGGGGGGGGGGGGGGGGGGGGGGGGGGGGGGGGGGGGGGGGGGGGGGGGGGGGGGGGGGGGGGGGGGGGGGFGGGGGGGGGGGGGGGGGGGGGGGGGGGGGGGFFGGFGFGFCFFGGDGG=CFGGGFFFFFFGFFGGGFFFEFFBF?9>F?GFFFFBF>BFFFGFGGF:)5:>DF>>F:BFFBFF
@M06628:26:000000000-CRM2J:1:1101:21098:17085 1:N:0:126
TACGGAGGGGGTTAGCGTTGTTCGGAATTACTGGGCGTAAAGCGCGCGTAGGCGGATTAGTAAGTTAGGGGTGAAATCCCGGGGCTCAACCCCGGAACTGCCTCTAATACTGCTAGTCTTGAGTTCGAGAGAGGTGAGTGGAATTCCGAGTGTAGAGGTGAAATTCGTAGATATTCGGAGGAACACCAGTGGCGAAGGCGACTCACTGGCTCGATACTGACGCTGAGGTGCGAAAGTGTGGGGAGCAAACAGGATTAGATACCCTGGTAGTCCACACCGTAA
+
GGGGGGGGGGGGGGGGGGGGGGGGGGGGGGGGGGGGGGGGGGGGGGGGGGGGGGGGGGGGGGGGGGGGGGGGGGGGGGGGGGGGGGGGGGGGGGGGGGGGGGGGGGGGGGGGGGGGGGGGGGGGGGGGGGGGGGGGGGGGGGGGGGGGGGGGGGGGGGGGGGGGGGGGFGGGGGGDGGGGGGGGGGGGGGGGGGGGGGGGFFGGFGFGGGF?D3CGGGGGFEGBFFFF@3F>GGG>DFFFFFFFF>FFC?FF0?FFFFBFGFGD*4F:AB4<)63?:8>?BB
@M06628:26:000000000-CRM2J:1:1101:9347:17122 1:N:0:126
TACGAAGGTCCCAAGCGTTGTTCGGAATAACTGGGCGTAAAGCGTGTGTAGGCTGCGCGGAAAGTCAAATGTGAAAGCCAGGGGCTCAACCTCTGAACTGCATTCGATACTCCCGTGCTAGAGTAATGGAGAGGTAAGTGGAATTCCCGGTGTAGCAGTGAAATGCGTGGATATCGGGAGGAACATCAATGGCGAAGGCAACTTACTGGACATTTACTGACGCTCAGACACGAAGGCTAGGGGAGCGAAAGGGATTAGATACCCCTGTAGTCCTAGCAGTAA
+
GGGGGGGGGGGGGGGGGGGGGGGGGGGGGGGGGGGGGGGGGGGGGGGGGGGGGGGGGGGGGGGGGGGGGGGGGGGGGGGGGGGGGGGGGGGGGGGGGGGGGGGGGGGGGGGGGGGGGGGGGGGGGGGGGGGGGGGGGGGGGGGGGGGGGGGGGGGGGGGGGGGGGGGGFGGGGGGGGGGGGGGGGGGGGGGGGGGGGGGGFFGGFGFGGGFFFGGGGGGGGGGFFFFFFGF?GGGFFFFFFFFFFFFFGFFFFFF??BFFGBFGF?FBFFAAFFFFFFFFFF
@M06628:26:000000000-CRM2J:1:1101:28208:17145 1:N:0:126
TACGGAGGGGGTTAGCGTTGTTCGGAATTACTGGGCGTAAAGCGTACGTAGGCGGATCAGAAAGTAGGGGGTGAAATCCCGAGGCTCAACCTCGGAACTGCCTCCTAAACTCCTGGTCTTGAGTTCGAGAGAGGTGAGTGGAATTCCAAGTGTAGAGGTGAAATTCGTAGATATTTGGAGGAACACCAGTGGCGAAGGCGGCTCACTGGCTCGATACTGACGCTGAGGTACGAAAGTGTGGGGATCAAACAGGATTAGATACCCTGGTAGTCCACACCGTAA
+
GGGGGGGGGGGGGGGGGGGGEFGGGDCFFGGGGGGGGGGGGGGGCFGGGFGGGEGGGGGGGGGGGGGGGGGGGGGGGGGGGGGGGGGGGGGGGGGGGGFGGCFFFGGGGCFGGGGGGGGGGGGGGFEGGGCFECCFFGGEGGGCFGGFGGDCGC9CCFFGGG9CG?>>85CFGGCFGGGGE<:F6CE5*<C?*2CCCDF5))9D=DFGG<4FCDGGGGGGGGG>DBFFFCFFDDGBF??*7:><((22:<FF:6F23?2<0:<CFFFF9<>9<<?:?FF?(4
@M06628:26:000000000-CRM2J:1:1101:7796:17169 1:N:0:126
TACGGAGGGTCCGAGCGTTATCCGGAATCATTGGGTTTAAAGGGTCCGTAGGTGGGCCTATAAGTCAGAGGTGAAAGTTTGTGGCTCAACCATAAAATTGCCTTTGATACTGTAGGTCTTGAGTTATAGTGGAGTTGCCGGAACATGTGGTGTAGCGGTGAAATGCATAGATATCACATAGAACACCGATCGCGAAGGCAGGTGACTAACTATATACTGACACTGATGGACGAAAGCGTGGGGAGCGAACGGGATTAGATACCCCGGTAGTCCACGCCGTAA
+
GGGGGGGGGGGGGGGGGGGGGGGGGGGGGGGGGGGGGGGGGGGGGGGGGGGGGGGGGGGGGGGGFGGGGGGGGGGGG?FFGGGGGGGGGGGGGGGGGFGGGGGGGGGGGGGGGGGGGGGGGGGGGGGGGGGGGGGGGGGGEGGGGGGGGGGGGGGGGGGGGGGGGGGGFGGGGGGGGGGGGGGGGGGGGGGGGGGGGGGGFFGGFGFGGGFFGGGGGGGGFGGFFFFFFCFBGGGFFFBDEFFBBB>BGFFFFBD?F?BBGFEFF9@>>FF96A?BFF>F68
@M06628:26:000000000-CRM2J:1:1101:12710:17215 1:N:0:126
TACGAAGGGGGCTAGCGTTGTTCGGAATTACTGGGCGTAAAGCGTACGTAGGCGGATTAGAAAGTTAGGGGTGAAATCCCAGGGCTCAACCCTGGAATTGCCTTTAAAACTCCTAATCTTGAGTCCGAGAGAGGTGAGTGGAATTCGGAGTGTAGAGGTGAAATTCGTAGATATTCGAAGGAACACCAGTGGCGAAGGCGGCTCACTGGCTCGATATTGACGCTGAGGTACGAAAGCGTGGGGAGCCAACAGGATTAGATACCCTGGTAGTCAACGCCGTAA
+
GGGG-CFGDEEG@FGGGGGEGFGGGGGGCGAGGGGFGGGGGGFGGCFGGGGGFGGGG:F=<FGGGAGG@FGGGGGGGFEFFFGGGGGGGGGEGFCFG,BDGGD,E?CDDFGF,C<DFGGGGG8F,,++8+>BEE>>,6>>FGGG3,*4@C>FF@E;FFGCGFGGCE5F8*9C>FF,<,,/=FC9@FGGDGFGGDE3BEGEE)CDFGFE6C56))9C<DGG7*10>9:>6*9?GGGF<FEEFFF?90(57<)8:??>28>A7AGG*.)549<B)))447((--
@M06628:26:000000000-CRM2J:1:1101:16388:17222 1:N:0:126
GACGAACCGTCCAAACGTTATTCGGTATCACTGGGCTTAAAGCGTGCGTAGGCGGCTTGGTAGGTGTGATGTGAAAGCCCACGGCTCAACCGTGGAATTGCGTCGCAAACCCCCAAGCTTGAGGAAGACAGGGGTGTTGGGAACTTATGGTGGAGCGGTGAAATGCGTTGATATCATAGGGAACACCGGTGGCGAAGGCGCAACACTGGGTCTTTTCTGACGCTGAGGCACGAAAGCTAGGGTAGCGAACGGGATTAGATACCCCGGTAGTCCTAGCCGTAA
+
GGGGGGGGGGGGGGGGGGGGGGGGGGGGGGGGGGGGGGGGGGGGGGGGGGGGGGGGGGGGGGGFFGGGGGGGGGGGGGGGGGGGGGGGGGGGGGGGGGGGGGGGGGGGGGGGGGGGGGGGGGGGGGGGFGGGGGGGGGGGGGGGGGGGGGGGGGGFGGGGGGGGGGGEDGGGGGGGFGGGGGFGGGGGGGGGGGGGGGGGFFGGFGFGGGFFGGGFFGG?:5DEFBFFFG:6EGGFFF47F?B0-349DFFEFB@F<8>DGFFFFB>91?ABAF94?FFF14
@M06628:26:000000000-CRM2J:1:1101:6978:17245 1:N:0:126
TACGGAGGGGGTTAGCGTTGTTCGGAATTACTGGGCGTAAAGCGTACGTAGGCGGATCAGAAAGTAGGGGGTGAAATCCCGAGGCTCAACCTCGGAACTGCCTCCTAAACTCCTGGTCTTGAGTTCGAGAGAGGTGAGTGGAATTCCAAGTGTAGAGGTGAAATTCGTAGATATTTGGAGGAACACCAGTGGCGAAGGCGGCTCACTGGCTCGATACTGACGCTGAGGTACGAAAGTGTGGGGAGCAAACAGGATTAGATACCCTGGTAGTCCACACCGTAA
+
GGGGGFGGGGGGGGGGGGGGGGGGGGGGGGGGGGGGGGGGGGGGGGGGGGGGGGGCEGGGGGGGGGGGGGGGGGGGGGEGGGGGGGGGGGGGGGGGGGGGGGGGGGGGGGGGGGGGGGGGGGGGGGGGGGGGGGFFFGGFGGGGGGGFGGGGGGGGGGGGGGGGGGGGFGGGGGGGGGGGGGGGGGGGGGGGGGGGGGG5>EGDFGFGGGFFGGGGGGGGGGGFFFF:FFBBGGGFFFBFFFFFBFFFGFFF??FFFFFFGFFGFFF?<A2<)6>B?<912:
@M06628:26:000000000-CRM2J:1:1101:14778:17302 1:N:0:126
TACGGAGGGGGTTAGCGTTGTTCGGAATTACTGGGCGTAAAGCGCACGTAGGCGGACTGGAAAGTATGGGGTGAAATCCCAGGGCTCAACCCTGGAACTGCCTCATAAACTATCAGTCTAGAGTTCGAGAGAGGTGAGTGGAATTCCGAGTGTAGAGGTGAAATTCGTAGATATTCGGAGGAACACCAGTGGCGAAGGCGGCTCACTGGCTCGATACTGACGCTGAGGTGCGAAAGTGTGGGGAGCAAACAGGATTAGATACCCTGGTAGTCCACACCGTAA
+
GGGGGCGGGGGGGGGGGGGGGGGGGGGGGGGGGGGGGGGGGGGGGGGGGGGGGGGGGGGGGGGGGGGGGGGGGGGGGGGGGGGGGGGGGGGGGGGGGGGGGGGGGGGGGGGGGGGGGGGGGGGGGGGGGGGGGGGGGGGGGGGGGGGGGGGGGGGGGGGGGGGGGGGGFGGGGGGGGCGGGGFGGGGGGGGGGGGGGGGGFDGGFGFGGGFFGGGGDGGGGG3:D>FFFFFFGGGFFFBFFBFFBFF?C?FFB<F>?FAA7><CF:5>44><BBFFBFF?<?
@M06628:26:000000000-CRM2J:1:1101:13438:17335 1:N:0:126
TACGGAGGGGGTTAGCGTTGTTCGGAATTACTGGGCGTAAAGCGCGCGTAGGCGGATTAGTAAGTTAGGGGTGAAATCCCAGGGCTCAACCCTGGAACTGCCTCTAATACTGCTAGTCTTGAGTTCGAGAGAGGTGAGTGGAATTCCGAGTGTAGAGGTGAAATTCGTAGATATTCGGAGGAACACCAGTGGCGAAGGCGGCTCACTGGCTCGATACTGACGCTGAGGTTCGAAAGTGTGGGGAGCAAACAGGATTAGATACCCTGGTAGTCCACACCGTAA
+
GFGG@@FCCCC@BFEFE-B+BCFFDFGGGFGGGFFEFGGGFGGGCGGGG=CECGGFEGGGFGCDGEGFGGGGBEGGGGGGCFGDEGGFGGGCFFFGDFGGGFGGDFCFFGGGGGGGGGGGGGDDFEG>FGGCECGGGGGGGGGFGEEFCGFGG,=CFBCG7?CBCCFGA3<FECF1C=EE*=F8CGGGGGF6<EEGGGGGFFGD?FF?C4;97DG4DGGGDE5>5;FF)*/(2C<2>==@52,(4>FBGFFF:0)6)))6?>EFF:7.:))-).528>>??:
@M06628:26:000000000-CRM2J:1:1101:13622:17341 1:N:0:126
GACGGAGGATGCAAGTGTTATCCGGAATCACTGGGCGTAAAGCGTCTGTAGGTGGCTCGATAAGTCAACTGTTAAATCTTGAAGCTTAACTTCGAAATCGCAGTCGAAACTATCGGACTAGAGTATAGTAGAGGTAAAGGGAATTTCCAGTGGAGCGGTGAAATGCGTAGAGATTGGAAAGAACACCTATGTCGAAGGCACTTTACTGGGCTATTACTGACACTCAGAGACGAAAGCTAGGGTAGCAAATGGGATTGCATACCCCAGTACTCCTAGCCGTAA
+
GFGGGGGGGGGGGGGGGGFGGGGGGGGGGGGGGFGFGEDGGGGGGGGGGGGGGGGGGGGECF7FFGGGGGGGGGGGGGGGFCCGFGGGGGGFGGG<FGCEGGGFECEGDGFFGGGGGEFFDFFFFGGGGGGGGGFGGGGGGGGDFGGGFGGGDCFGGGGGGFFCCDEC57?CCF,==2,<;,DFDB>4=AC42,:?CGF6A;DGFGF;EFFFDDGGF7;<7008A8)*28A(*:3(:*8=@:2(-)-)*.903.9?(.))*)20.(744))).5.),.((--
@M06628:26:000000000-CRM2J:1:1101:13455:17342 1:N:0:126
TACGGAGGGGGTTAGCGTTGTTCGGAATTACTGGGCGTAAAGCGCGCGTAGGCGGATTAGTAAGTTAGGGGTGAAATCCCAGGGCTCAACCCTGGAACTGCCTCTAATACTGCTAGTCTTGAGTTCGAGAGAGGTGAGTGGAATTCCGAGTGTAGAGGTGAAATTCGTAGATATTCGGAGGAACACCAGTGGCGAAGGCGGCTCACTGGCTCGATACTGACGCTGAGGTGCGAAAGTGTGGGGAGCAAACAGGATTAGATACCCTGGTAGTCCACACCGTAA
+
GGGGGGGGGGGGGGGGGGGGGGGGGGGGGGGGGGGGGGGGGGGGGGGGGGGGGGGGGGGGGGGGFGGGGGGGGGGGGGGGGGGGGGGGGGGGGGGGGGGGGGGGGGGGGGGGGGGGGGGGGGGGGGGFFGGGGGGGGGGGGGGGGGGGGGGGGGGGGGGGGGGGGGGGFGGGGGGGGGGGGGGGGGGGGGGGGGGGGGGGFFGGFGFGGGFFGGGGGGGGGGGFFFFFFGFFGGGFFFFFFFFFFFFFGFFFFFFFFFBFFFFGFFFFFFFF>AD?BD9:F?
@M06628:26:000000000-CRM2J:1:1101:13612:17358 1:N:0:126
GACGGAGGATGCAAGTGTTATCCGGAATCACTGGGCGTAAAGCGTCTGTAGGTGGCTCGATAAGTCAACTGTTAAATCTTGAAGCTTAACTTCGAAATCGCAGTCGAAACTATCGGACTAGAGTATAGTAGAGGTAAAGGGAATTTCCAGTGGAGCGGTGAAATGCGTAGAGATTGGAAAGAACACCGATGGCGAAGGCACTTTACTGGGCTATTACTGACACTCAGAGACGAAAGCTAGGGTAGCAAATGGGATTAGATACCCCAGTAGTCCTAGCCGTAA
+
GGGGGGGGGGGGGGGGGGGGGGGGGGGGGGGGGGGGGGGGGGGGGGGGGGGGGGGGGGGGGGGGGGGGGGGGGGGGGGGGGGGGGGGGGGGGGGGGGGGGGGGGGGGGGGGGGGGGGGGGGGGGGGGGGGGGGGGGGGGGGGGGGGGGGGGGGGGGGGGGGGGGGGDGDDGGGGGGGGGGGGGGGGGGGGGGGGGGGGGGF;FFFGFGGGFFGGGGGGGGGGCAFFFFFGFFGGG>FFFFFFBFFFFFFBFF?<FFF?>AFFGGFFF?9<ADFFBFFFF<<?
@M06628:26:000000000-CRM2J:1:1101:17063:17364 1:N:0:126
TACGGAGGGGGTTAGCGTTGTTCGGAATTACTGGGCGTAAAGCGTACGTAGGCGGATTGGAAAGTAGGGGGTGAAATCCCAGGGCTCAACCCTGGAACTGCCTCCTAAACTATCAGTCTAGAGTTCGAGAGAGGTGAGTGGAATTCCAAGTGTAGAGGTGAAATTCGTAGATATTTGGAGGAACACCAGTGGCGAAGGCGGCTCACTGGCTCGATACTGACGCTGAGGTACGAAAGTGTGGGGAGCAAACAGGATTAGATACCCTGGTAGTCCACACCGTAA
+
GGGGGGGGGGGGGGGGGGGGGGGGGGGGGGGGGGGGGGGGGGGGGGGGGGGGGGGGGGGGGGGGGGGGGGGGGGGGGGGGGGGGGGGGGGGGGGGGGGGGGGGGGGGGGGGGGGGGGGGGGGGGGGGGGGGGGGGGGGGGGGGGGGGGGGGGGGGGGGGGGGGGGGGGFGGGGGGGGGGGGGGGGGGGGGGGGGGGGGGGFFGGFGFGFGFFGDGGGGGGGGGFF>FFFGFFGCC;AFFFFF>:BFFFGFFFB?FBFFFFGFGGFFF?<<B5A>BBFF9,4:
@M06628:26:000000000-CRM2J:1:1101:21719:17379 1:N:0:126
TACGGAGGGGGTTAGCGTTGTTCGGAATTACTGGGCGTAAAGCGTACGTAGGCGGATTGGAAAGTATGGGGTGAAATCCCAGGGCTCAACCCTGGAACTGCCCTGTAAACTATCAGTCTAGAGTTCGAGAGAGGTGAGTGGAATTCCAAGTGTAGAGGTGAAATTCGTAGATATTTGGAGGAACACCAGTGGCGAAGGCGGCTCACTGGCTCGATACTGACGCTGAGGTACGAAAGTGTGGGGAGCAAACAGGATTAGATACCCTGGTAGTCCACACCGTAA
+
GGGGGGGGGGGGGGGGGGGGGGGGGGGGGGGGGGGGGGGGGGGGGGGGGGGGGGGGGGGGGGGGGGGGGGGGGGGGGGGGGGGGGGGGGGGGGGGGGGGGGGGGGGGGGGGGGGGGGGGGGGGGGGGGGGGGGGGGGGGGGGGGGGGGGGGG@DGGGGGGGGGGGGGGFGGGGGGGGGGGGGGGGGGGGGGGGGGGGGGGFFGGFGFGGG>FGGGGGGGGFGG@EFFFFFF?ECDFFFFFFFF?F>FFG?FFBFFF?FFBFAFEFBFFAFADFFF>?EF:?F
@M06628:26:000000000-CRM2J:1:1101:10311:17412 1:N:0:126
TACGGAGGGGGTTAGCGTTGTTCGGAATTACTGGGCGTAAAGCGTACGTAGGCGGATTGGAAGTATGGGGTGAAATCCCAGGGCTCAACCCTGGAACTGCCCTGTAAACTATCAGTCTAGAGTTCGAGAGAGGTGAGTGGAATTCCAAGTGTAGAGGTGAAATTCGTAGATATTTGGAGGAGCACCAGTGGCGAAGGCGGCTCACTGGCTCGATACTGACGCTGAGGTACGAAAGTGTGGGGAGCAAACAGGATTAGATACCCTGGTAGTCCACACCGTAAA
+
GGGGGGGGGGGFGGGGGGGGGGGGGGGGGGGGGGGGGEGGGGGGGGGGGGGGGGGGGGGGGGGGGGGGGGFGGGGGGFFGGFFGGGGGGGGGGGGGGGGGGGGGGGGGGGGGGGGFGGCGGGGGGGGGGGGGGGGGGGGGGCGGGGGGGGGGGGFGGDGFGGDFCCCFFGFFFGFGGGGGGGGGGGFC:CFGGGGGGFGGFFGGFGFGFDFFGGGGGGGGGGCFFBF4?F>?GGG94FFFF>1;>FFBC:F@<)=)<26<C>A2>?6<>4<A42??1;?02:
@M06628:26:000000000-CRM2J:1:1101:22797:17508 1:N:0:126
TACGGAGGGGGTTAGCGTTGTTCGGAATTACTGGGCGTAAAGCGCACGTAGGCGGACCGGAAAGTATGGGGTGAAATCCCAGGGCTCAACCCTGGAACTGCCTCATAAACTATCGGTCTAGAGTTCGAGAGAGGTGAGTGGAATTCCGAGTGTAGAGGTGAAATTCGTAGATATTCGGAGGAACACCAGTGGCGAAGGCGGCTCACTGGCTCGATACTGACGCTGAGGTGCGAAAGTGTGGGGAGCAAACAGGATTAGATACCCTGGTAGTCCACACCGTAA
+
GGGGGCGGGGGGGGGGGGGGGGGGGGGGGGGGGGGGGGGGGGGGGGGGGGGGGGGGGGGGDGGGGGGGGGGGGGGGGGGGGGGGGGGGGGGGGGGGGGGGGGGGGGGGGGGGGGGGGGGGGGGGGGGGGGGGGGGGGGGGGGGGFGGGGGFFFGGGGGGGGGGGGCGGFGGGGGGGGGGGGGGGGGGGGGGGGGGGGGGGFFGGFGFGGGFFDDCCD>FF<EDEFFF><FFFGGDFFFFFFFFFF>FFF?4F??FD?BFFFDCF43>4ABA<6<2?FFF?0:
@M06628:26:000000000-CRM2J:1:1101:22450:17516 1:N:0:126
TACGGAGGGAGCTAGCGTTGTTCGGAATTACTGGGCGTAAAGAGAACGTAGGCGGCTATCCAAGTCAGGGGTGAAATCCCGGGGCTCAACCCCGGAACTGCCCTTGAAACTAGGTAGCTAGAATTCTGGAGAGGTTAGTGGAATTCCGAGTGTAGAGGTGAAATTCGTAGATATTCGGAAGAACACCAGTGGCGAAGGCGACTGACTGGACAGATATTGACGCTGAGGTTCGAAAGCGTGGGGAGCAAACAGGATTAGATACCCTGGTAGTCCACGCCGTAA
+
GGGGGGGGGGGGGGGGGGGGGGGGGGGGGGGGGGGGGGGGGGGGGGGGGGGGGGGGGGGGGGGGGGGGGGGGGGGGGGGGGGGGGGGGGGGGGGGGGGGGGGGGGGGGGGGGGGGGGGGGGGGGGGGGGFGGGGGGGGGGGGGGGGGGGGGGFGGGGGGGGGGGGGGGFGGGGGGGGGGGGGGGGGGGGGGGGGGGGGGGFFGG?FFGGGFFGFCFGGGGGGGFFFFFFGF9FGGFFFFFFFFFF9?<G:FF??@AFFFFGBEE=7@B)-4<AA<:B>>B:?
@M06628:26:000000000-CRM2J:1:1101:26734:17549 1:N:0:126
TACGGAGGGTCCGAGCGTTAATCGGAATTACTGGGCGTAAAGCGCGCGTAGGCGGCTAAGTCAGTCAGATGTGAAAGCCCCGGGCTTAACCTGGGAATTGCACCTGATACTGCTTAGCTAGAGTACAGAAGAGGGTGGCGGAATTTCCTGTGTAGCGGTGAAATGCGTAGATATAGGAAGGAACATCAGTGGCGAAGGCGGCCACCTGGACTGATACTGACGCTGAGGTGCGAAAGCGTGGGGATCAAACAGGATTAGATACCATGGTAGTCCACGTCGTAA
+
FFGFCC@B@GGGDBCCFC:CCFGF7@FC<C@@@EFCFGDC@,,78FEEB:>F9FDEEEGG??EEGGCB<?FFEFDFG@GFC@FC@F8D=DCFFG><3@FGE<DC>B>FGGGGGGGGGC,@F<FF9C;C,@D::B*CF::CCCFF7B:9CCCEC<FBFC=C8FG?CCE3:7*A9<:CE+0:5C:8AFFD?<FC3C/):CDC)71>F<FCFG:?4DFFCFG9CCGBE>F:9DF(2*1(3<>>@99(,((3DBF58()6<?FA>6@+76769A<<)634(54132
@M06628:26:000000000-CRM2J:1:1101:14453:17660 1:N:0:126
GACGAACCGTCCAAACGTTATTCGGTATCACTGGGCTTAAAGCGTGCGTAGGCGGCTTGGTAGGTGAGATGTGAAAGCCCACGGCCCAACCGTGGAATAGCGTCTCAAACCCCCAAGCTCGAGGAAGATAGGGGTGATGGGAACTTATGGTGGAGCGGTGAAATGCGTTGATATCATAGGGAACACCGGTGGCGAAGGCGCATCACTGGACCTTTTCTGACGCTGAGGCACGAAAGCTAGGGTAGCGAACGGGATTAGATACCCCGGTAGTCCTAGCCGTAA
+
GGGGGGGGGGGGGGDGGGGDGGGGGFGGGGGGGGGGGGGGGGGGGCFGGGGGGGGGGGGGFGGGGCGGFGGGGGGGFGGGGGGGG>FEGGGGGGGGGFGFGCGGGGGGGGGGGGGGFGGCGGGGDEFG,FGGGGGGG;FGGGGGGGFGEGGGDGGGGGGGGGGGFGGGFGGGGG;@CGGGGGGGGGGCEGGGGGGGGGGGFDGGFGFGGGFFGGGFGGGGGGGFFFFFFGFBGGGFF?6=>?FBFF9>GBEFF0><BFFFGFGG59>B>?DBF>4>7FF???
@M06628:26:000000000-CRM2J:1:1101:10296:17692 1:N:0:126
TACGGAGGGGGTTAGCGTTGTTCGGAATTACTGGGCGTAAAGCGTACGTAGGCGGATCAGAAAGTAGGGGGTGAAATCCCGAGGCTCAACCTCGGAACTGCCTCCTAAACTCCTGGTCTTGAGTTCGAGAGAGGTGAGTGGAATTCCAAGTGTAGAGGTGAAATTCGTAGATATTTGGAGGAACACCAGTGGCGAAGGCGGCTCACTGGCTCGATACTGACGCTGAGGTACGAAAGTGTGGGGAGCAAACAGGATTAGATACCCTGGTATTCCACACCGTAA
+
GGGGGGGGGGGFGGGGGGGGGGGGGGGGGGGGGGGGGGGGGGGGGGGGGGGGGGGGDFFGGGGGGGGGGGGGGGGGGGGGGGGGEGGFGGGGGGDGGGGGGGGGGFFGGGGGGGGGGGGGGGFGGGGGGGCFGGFFGGGFGGDGGGG@;FGGFGGGGGGGGGGGGGGGFGGGFCEGGGGGD@FGGGGGGGGGGEGGGGDCBBDGFGFGGGF6C95DC>DCGGGEF>F:964(:C<>B9*17:909;?F<0<72006).).24@FFFF?>))66:4((042??
@M06628:26:000000000-CRM2J:1:1101:10279:17694 1:N:0:126
TACGGAGGGGGTTAGCGTTGTTCGGAATTACTGGGCGTAAAGCGTACGTAGGCGGATCAGAAAGTAGGGGGTGAAATCCCGAGGCTCAACCTCGGAACTGCCTCCTAAACTCCTGGTCTTGAGTTCGAGAGAGGTGAGTGGAATTCCAAGTGTAGAGGTGAAATTCGTAGATATTTGGAGGAACACCAGTGGCGAAGGCGGCTCACTGGCTCGATACTGACGCTGAGGTACGAAAGTGTGGGGAGCAAACAGGATTAGATACCCTGGTAGTCCACACCGTAA
+
GGGGGGGGGGGGGGGGGGGGGGGGGGGGGGGGGGGGGGGGGGGGGGGGGGGGGGGGGGGGGGGGFGGGGGGGGGGGGGGGGGGGGGGGGGGGGGGGGGGGGGGGGGGGGGGGGGGGGGGGGGGGGGGGGGGGGGGGGGGGGGGGGGGGGGGGGGGGGGGGGGGGGGGGFGGGGGGGGGGGGGGGGGGGGGGGGGGGGGGGFFGGFGFGGGFFGGGGGGGGGGGFFFFFFGFFGGGFAFFFFFB?FFF?CBFFFFFFBB><CBGGFBF?FFFFFF>>?DB::?
@M06628:26:000000000-CRM2J:1:1101:24036:17712 1:N:0:126
TACGGAGGGGACTAGCGTTGTTCGGAATTACTGGGCGTAAAGCGCACGTAGGCGGACCGAAAAGTTGGAGGTGAAATCCCAGGGCTCAACCTTGGAACTGCCTTCAAAACTGCCGGTCTAGAGTTCGAGAGAGGTGAGTGGAATTCCGAGTGTAGAGGTGAAATTCGTAGATATTCGGAGGAACACCAGTGGCGAAGGCGGCTCACTGGCTCGATACTGACGCTGAGGTGCGAAAGCGTGGGGAGCAAACAGGATTAGATACCCTGGTAGTCCACGCCGTAA
+
GGGGGGGGEGCFGGGFGGGGGGGGGGGGGGGGGGGGGGGGGGGGGEEGGGGGGGGGGGGGEGGGFGGE@BFGGGGGGGFGGFGGGGGGGGFGGGGGGGGGGGGGGEGGGGGFGGGGGGGGGGGGGFFFGGGGGGGGGGGGGGGGGGGGGGGGGGGGGGGGGGGGGGGGFGGGGGGCFDGGGGGGGGGFGGGGGGEGGGGGFFGG?FFGGCF@DCFGGGGGF5CB50<:@F?9EGG>?BDFFF>BF;63<<><:6)6<<<B>BFG??>2BF32642:9F>13<
@M06628:26:000000000-CRM2J:1:1101:17551:17762 1:N:0:126
TACGGAGGGGGTTAGCGTTGTTCGGAATTACTGGGCGTAAAGCGTACGTAGGCGGATTGGAAAGTATGGGGTGAAATCCCAGGGCTCAACCCTGGAACTGCCCTGTAAACTATCAGTCTAGAGTTCGAGAGAGGTGAGTGGAATTCCAAGTGTAGAGGTGAAATTCGTAGATATTTGGAGGAACACCAGTGGCGAAGGCGGCTCACTGGCTCGATACTGACGCTGAGGTACGAAAGTGTGGGGAGCAAACAGGATTAGATACCCTGGTAGTCCACACCGTAA
+
GGGGGGGGGGGGGGGGGGGGGGGGGGGGGGGGFGGGGGGGGGGGGGGGGGGGGGGGDGGGGGGFFGGGGGGGGGGGGGGGGGGGGGGGGGGGGGGGGGGGGGGGGGGGGGGGGGGGFFGGGGGGGGGGGGGGGGFGGGFFFGGGGGGGGGGGGGGGGGGGGGGGGGGGFGGGGGGGGGGGGGFGGGGGGGGGGGGGG:CGFF:CFGFFGG7@DG4>DGGFCEGFF9FFFF?BDGG>)8@BE6>:BF<?F<:?<?FF?2..26C@F:3:46ABA5)(-),(,4
@M06628:26:000000000-CRM2J:1:1101:11998:17845 1:N:0:126
TACGGAGGGGGTTAGCGTTGTTCGGAATTACTGGGCGTAAAGCGTACGTAGGCGGATCAGAAAGTATGGGGTGAAATCCCGGGGCTCAACCCCGGAACTGCCTCGTAAACTCCTGGTCTTGAGTTCGAGAGAGGTGAGTGGAATTCCGAGTGTAGAGGTGAAATTCGTAGATATTCGGAGGAACACCAGTGGCGAAGGCGGCTCACTGGCTCGATACTGACGCTGAGGTACGAAAGTGTGGGGAGCAAACAGGATTAGATACCCTGGTAGTCCACACCGTAA
+
GGGGGGGGGGGGGGGGGGGGGGGGGGGGGGGGGGGGGFGGGGGGGGGGGGGGGGGGGGGGGGGGFFGGGGGGGGGGGGGGGGGGGGGGGFGGGGGGGGGEGGGGGGGGGGGGGGGGGGGGGGGGGGGGGFGGGGFGGGGGGGGGGFGGGGGGGGGFGGGGGGGGCCGGFGGGGGGGGGGGGGGGGGGGGGGGGGGGGGDEDFGGFGFGGGFFGGFFGGGGGGGFF9FFFGFBGGD;5BFFF:>6;>BFGFFFFFFA2<<A>AFCF1FB>AAA44286:9:::
@M06628:26:000000000-CRM2J:1:1101:11023:17855 1:N:0:126
TACGGAGGGAGCTAGCGTTGTTCGGAATTACTGGGCGTAAAGCGCGCGTAGGCGGCTATTTAAGTCAGGGGTGAAATCCCGGAGCTCAACTCCGGAACTGCCTTTGAAACTGGATAGCTAGAATACTGGAGAGGTGAGTGGAATTCCGAGTGTAGAGGTGAAATTCGTAGATATTCGGAAGAACACCAGTGGCGAAGGCGACTCACTGGACAGTTATTGACGCTGAGGTGCGAAAGCGTGGGGAGCAAACAGGATTAGATACCCTGGTAGTCCACGCCGTAA
+
GGGGGGGGGGGGGGGGGGGGGGGGGGGGGGGGGGGGGGGGGGGGGGGGGGGGGGGGGGGGGGGGGGGGGGGGGGGGGGGGGGGGGGGGGGGGGGGGGEGGGGGGGGGGGGGGGGGGGGGGGGGGGGGGGGGGGGGGGGGGGGFGGGGGGGGGGFGGGGGGGGGGGGGGFGGDGGGGGGEGGGGGGGGGGGGGGGGGGEGGFEGGFGFFGGFFGGGGGGGGFGGFFFFF:FF>GGG>?EFEFF6<>>:<D?FFFFFFF<>DGFGGF<:?AADF9A<B9343<<
@M06628:26:000000000-CRM2J:1:1101:11015:17873 1:N:0:126
TACGGAGGGAGCTAGCGTTGTTCGGAATTACTGGGCGTAAAGCGCGCGTAGGCGGCTATTTAAGTCAGGGGTGAAATCCCGGAGCTCAACTCCGGAACTGCCTTTGAAACTGGATAGCTAGAATACTGGAGAGGTGAGTGGAATTCCGAGTGTAGAGGTGAAATTCGTAGATATTCGGAAGAACACCAGTGGCGAAGGCGACTCACTGGACAGTTATTGACGCTGAGGTGCGAAAGCGTGGGGAGCAAACAGGATTAGATACCCTGGTAGTCCACGCCGTAA
+
GGGFGFG7:FGFFCFGGFEGGGGGEEEGGGFDF?EFGGGEFGGGGGGGGGGGGGGGGFFFGGGGFFFDFF7BCFFCFFFGECEEEGGGGGGFGG>FFGFGFGG9DEGFFGGFFFFFEEGFGEGEGGGFCFFFGG?F@FGFFGGGGGCGGGGG@FGGGCECGFGGGF588D<FGG9980CCEGG>FG**=CG9<5EGGG5*73<DFGF9*7;:<:7::**+:=3>D94>?FFFG=DFFFDB:;;0>>((2,07(.944<)):)+3?2::<)54)6>:0>01:8
@M06628:26:000000000-CRM2J:1:1101:25399:17939 1:N:0:126
TACGGAGGGGGTTAGCGTTGTTCGGAATTACTGGGCGTAAAGCGTACGTAGGCGGATTGGAAAGTATGGGGTGAAATCCCAGGGCTCAACCCTGGAACTGCCCTGTAAACTATCAGTCTAGAGTTCGAGAGAGGTGAGCGGAATTCCAAGTGTAGAGGTGAAATTCGTAGATATTTGGAGGAACACCAGTGGCGAAGGCGGCTCACTGGCTCGATACTGACGCTGAGGTACGAAAGTGTGGGGAGCAAACAGGATTAGATACCCTGGTAGTCCACACCGTAA
+
GGGGGGGGGGGFEGGGGGGGGGGGGGGGGGGGGGGGGGGGGGGGGGGGGGGGGGGGGGGGGGGGFFFGCGGGGGGGGGGGGGGGGGGGGGGGGGGGGFCFGBFGEGFFGGGBDGGCFGGFGGGGGFE<FGGGGG<FFGG5EGGGGGGGCGGGGGGGGGGGGGGGGGGGFFGEGGGGGGGGGGGFGGGFFFGGGGGGEEGCEFCGFGFGF<:69DGGDCDCFEGEFFFFFDF?ECDFFFFFFF>?FFF<G<F??:;>>?AAGDFGF07:AFFAFAB?FFF:?B
@M06628:26:000000000-CRM2J:1:1101:4119:17967 1:N:0:126
TACGAAGGTCCCGAGCGTTGTTCGGAATCACTGGGCGTAAAGGGAGCGTAGGCGGTTAGGTAAGTCAGATGTGAAATCCCAGGGCTCAACCCTGGAACTGCATCCGATACTGCCTGACTAGAGTAATGGAGGGGTAACTGGAATTCTCGGTGTAGCAGTGAAATGCGTAGATATCGAGAGGAACACTCGTGGCGAAGGCGAGTTACTGGACATTTACTGACGCTGAGGCTCGAAGGCTAGGGTAGCGAAAGGGATTAGATACCCCTGTAGTCCTAGCAGTAA
+
GGGGGGGGGGGGGGGGGGGGGGGGGGGGGGGGGGGGGGGGGGGGGGGGGGGGGGGGGGGGGGGGGGGGGGGGGGGGGGGGGGGGGGGGGGGGGGGGGGGGGGGGGGGGGGGGGGGGGGGGGGGGGGGGGGGGGGGGGGGGGGGGGGGGGGGGGGGGGGGGGGGGGGGGFGGGGGGGGGGGGGGGGGGGGGGGGGDGGGGGFFGDFGFGGGFF>FFGGGGGGGGFFFFFFGFBGGGFFFFFFFFBFFF6GFFFFFFF<BFA><FGFFFFFFFFA54<BFF>AA
@M06628:26:000000000-CRM2J:1:1101:27271:18035 1:N:0:126
GACGAACCGTCCAAACGTTATTCGGTATCACTGGGCTTAAAGCGTGCGTAGGCGGCCCAGAAGGTGGGATGTGAAATTCCACAGCTCAACTGTGGAATTGCGTCGTAAACCACCAGGCTTGAGTTAGACATGGGTGATTGGAACTTATGGTGGAGCGGTGAAATGCGTGAGTATCATTTGGAACACCGGTGGCGAAGGCGTAACACTGGGTCGATTCTGTCGCTTAGGCACGAAAGTAAGGGAAGCGAACAGTAGAGTATACCCCTGGAGTCGAAGCCGTAA
+
<EF7@@CEEF7@;EAF:EFF<ECA8,;C@,9FGC,,9C66C@F@F,@+8CFFFG:+>:4C,4<=?,++,4BBFF9?F,<EA5A==EF@=FDFF<8F<?FFGGC7++:D3EA8FC,:@D,=><,3,,,783,,@:F7+@,@C,D@:3,3,@7=*8>4>8B@*7?,,5*=//*419,,,,,4=BC6+4*/*:==CE8C5B*1083***/<6*8)))1*2::+*/9>)3F*0*72AE*()/19)4(((46?37)7-./)).).:<9<)(0((4(4((-,(713??
@M06628:26:000000000-CRM2J:1:1101:9154:18036 1:N:0:126
TACGGAGGGTCCGAGCGTTATCCGGAATCATTGGGTTTAAAGGGTCCGTAGGCGGGCTTATAAGTCAGGGGTGAAAGTTTGTGGCTCAACCATAAAATTGCCCTTGATACTGTAAGTCTTGAGTTATAGTGAAGTTGCCGGAACATGTGGTGTAGCGGTGAAATGCATAGATATCACATAGAACACCAATTGCGAAGGCAGGTGACTAACTATATACTGACGCTGATGGACGAAAGCGTGGGGAGCGAACAGGATTAGATACCCTGGTAGTCCACGCCGTAA
+
GGGGGGGGGGGGGGGGGGGGGGGGGGGGGGGGGGGGGGGGGGGGGGGGGGGGGGGGGGGGGGGGGGGGGGGGGGGGGFGGGGGGGGGGGGGGGGGGGGGGGGGGGGGGGGGGGGGGGGGGGGGGGGGGGGGGGGGGGGGGGGGGGGGGGGGGGGGGGGGGGFGGGGGGFGGGGGFGGGGGGGGGGGGGGFFFGGGDGGGGFFGGAGFGGGFFGGGGGGGFFGGFFFFFFGFFGGG>7@<BEBFBFBF>D>FF?B?AD<BFGFGGFFFFFFFFAB?B>FF96:
@M06628:26:000000000-CRM2J:1:1101:27271:18055 1:N:0:126
GACGAACCGTCCAAACGTTATTCGGTATCACTGGGCTTAAAGCGTGCGTAGGCGGCCTGGTAGGTGTGATGTGAAATCCCACAGCTCAACTGTGGAATTGCGTCGCAAACCACCAGGCTTGAGGAAGACAGGGGTGTTGGGAACTTATGGTGGAGCGGTGAAATGCGTTGATATCATAGGGAACACCGGTGGCGAAGGCGCAACACTGGGTCTTTTCTGACGCTGAGGCACGAAAGTTAGGGTAGCGAACGGGATTAGACACCCCGGTATCCCTAGCCGTAA
+
GGGGDFGGGGGGDGGGGEGGGGGGFGGGGGGGGGGFFGGGGGGGGGGGG@FGFGGGEFFGDGFGGGGGGGGGEGGGGFGGGGGGGFCFGGGFGGGGGGGGGGGGGGGGGGGGGGGGGGDFEG?FFFFGGGGGGGFEFF7FGFCFG9DEGGGGEGGGEEG7CGDFGGGGBGGGGGGGFFFGCFFF@+1:5?EEFGEGCEFGF:DDFDFFCGFFGGGGCFFE7ADD>95>>DF:GEG9.*7=??1(1),9D9DE??)(,5)-*4C?>2>10()..)5(4)41(-
@M06628:26:000000000-CRM2J:1:1101:22227:18116 1:N:0:126
TACGGAGGGGGTTAGCGTTGTTCGGAATTACTGGGCGTAAAGCGCGCGTAGGCGGACTATTAAGTTAGAGGTGAAATCCCAGGGCTCAACCCTGGAACTGCCTTTAATACTGGTAGTCTTGAGTTCGAGAGAGGTGAGTGGAATTCCAAGTGTAGAGGTGAAATTCGTAGATATTTGGAGGAACACCAGTGGCGAAGGCGGCTCACTGGCTCGATACTGACGCTGAGGTGCGAAAGTGTGGGGAGCAAACAGGATTAGATACCCTGGTAGTCCACACCGTAA
+
GGGGGGGGGGGGGGGGGGGGGGGGGGGGGGGGGGGGGGGGGGGGGGGGGGGGGGGGGGGGGGGGGGGGGGGGGGGGGGGGGGGGGGGGGGGGGGGGGGGGGGGGGGGGGGGGGGGGGGGGGGGGGGGGGGGGGGGGGGGGGGGGGGGGGGGGGGGGGDFGGGGGGGGGFGGGGGGGGGGGGGGGGGGGGFFGGGGGGGGGFFGGFGFGGGFFGGGGGGGFGGGFFFFFFFF>GGGFFFFFFFFB>>6:GFFF:??<?BFFGFGGFBFFABFFFFBF?E><?B
@M06628:26:000000000-CRM2J:1:1101:4102:18179 1:N:0:126
CACGAAGGTCCCGAGCGTTGTTCGGAATCACTGGGCGTAAAGGGAGCGTAGGCGGTTAGGTAAGTCAGATGTGAAATCCCAGGGCTCAACCCTGGAACTGCATCCGATACTGCCTGACTAGAGTAATGGAGGGGTAACTGGAATTCTCGGTGTAGCAGTGAAATGCGTAGAGATCGAGAGGAACACTCGTGGCGAAGGCGAGTTACTGGACATTTACTGACGCTGAGGCTCGAAGGCCAGGGTAGCGAAAGGGATTAGATACCCCTGTAGTCCTGGCAGTAA
+
GGGGGGGGGFFFGGGGGGGGGGGGGGGGGGGGGGGGGGGGGGGGEEGGGGGGGGGF@FGFGGGGGGGGGGGGGGGGGGGGGGGGGGGGGGGGGGGGGGGGGGGFFGGGGGGGGGGGFGGGGGGGGGGGGGGDGGGEGFGGGGGGGGGFGGGGGGGGFGGGGGGGGGGGFGGGGG6::FGGGGGGGFFEFEFEGGGGGGGGB@DCFGFDGGF?7CGGGGGGGGGFFFFFFGF9CF99?F5>FF:?FFF>GF@FF:::BF<>F<FF>?F?AFFFF2>?:FB7>A
@M06628:26:000000000-CRM2J:1:1101:19763:18217 1:N:0:126
TACGAAGGGGGCTAGCGTTGTTCGGAATTACTGGGCGTAAAGCGTACGTAGGCGGATTAGAAAGTTAGGGGTGAAATCCCAGGGCTCAACCCTGGAACTGCCTCTAAAACTCCTAATCTTGAGTTCGAGAGAGGTGAGTGGAATTCCGAGTGTAGAGGTGAAATTCGTAGATATTCGGAGGAACACCAGTGGCGAAGGCGGCTCACTGGCTCGATACTGACGCTGAGGTACGAAAGCGTGGGGAGCAAACAGGATTAGATACCCTGGTAGTCCACGCCGTAA
+
GGGGGGGGGGGGGGGGGGGGGGGGGGGGGGGGGGGGGGGGGGGGGGGGGGGGGGGGGGGGGGGGGGGGGGGGGGGGGGGGGGGGGGGGGGGGGGGGGGGGGGGGGGGGGGGGGGGGGGGGGGGGGGGGGGGGGGGGGGGGGGGGGGGGGGGGGGGGGGGGGGGGGGGGFGGGGGGGG=EGGGFGFGGGGGGGGGGGGGGGFFGGFGFGGGFFGGGGGGFGGGG:BBFFFF61EGGF7>55@;>8>FFFC8FF::F9),-6?AEFF?>:<:AF<97?FFF;??
@M06628:26:000000000-CRM2J:1:1101:23324:18222 1:N:0:126
TACGGAGGGAGCTAGCGTTGTTCGGAATTACTGGGCGTAAAGCGCGCGTAGGCGGCTATCCAAGTCAGGGGTGAAATCCCGGAGCTCAACTCCGGAACTGCCCTTGAAACTAGGTAGCTAGAATATTGGAGAGGTAAGTGGAATTCCGAGTGTAGAGGTGAAATTCGTAGATATTCGGAAGAACACCAGTGGCGAAGGCGACTTACTGGACAATTATTGACGCTGAGGTGCGAAAGCGTGGGGAGCAAACAGGATTAGATACCCTGGTAGTCCACGCCGTAA
+
GGGGGGGGGGGGGGGGGGGGGGGGGGGGGGGGGGGGGGGGGGGGGGGGGGGGGGGGGGGGGGGGGGGGGGGGGGGGGGGGGGDGGGGGGGGGGGGGGGGGGGGGGGGGGGGGGGGGGGGDGGGGGGGGGGGFGGGGGGGGGGGGGGGGGGGGFGGGGGGGGGGGGGGGFGGGGGGGGGGGGGFGFGGGGGGDGEGDEGFGFF5DFFBGGGFFGGCGGGGGFCDDBFFFFF49EGG>BFEFFFF<>6?F4:FF??FA??AFGA8@6(75693:64.32>96??
@M06628:26:000000000-CRM2J:1:1101:16529:18246 1:N:0:126
TACGGAGGGGGTTAGCGTTGTTCGGAATTACTGGGCGTAAAGCGTACGTAGGCGGATCAGAAAGTAGGGGGTGAAATCCCGAGGCTCAACCTCGGAACTGCCTCCTAAACTCCTGGTCTTGAGTTCGAGAGAGGTGAGTGGAATTCCAAGTGTAGAGGTGAAATTCGTAGATATTTGGAGGAACACCAGTGGCGAAGGCGGCTCACTGGCTCGATACTGACGCTGAGGTACGAAAGTGTGGGGAGCAAACAGGATTAGATACCCTGGTAGTCCACACCGTAA
+
GGGGGFGGGGGGGGGGGGGGGGGGGGGGGGGGGGGGGGGGGGGGGGGGGGGGGGGGGGGGGGGGGGGGGGGGGGGGGGGGGGGGGGGGGGGGGGGGGGGGGGGGGGGGGGGGGGGGGGGGGGGGGGGGGGGGGGGGGGGGGGGGGGGGGGGGGGGGGGGGGGGGGGGGFGGGGGGGGGGGGGGGGGGFGGGGGGGGGGGGFFGGFGFGGGFFGCGGGGGGGGGFFFFFFGFFGGGFFFFFB?FBFFFFGFFFFFF:<?AAFFFGFBFFFFFFF<D??DB8??
@M06628:26:000000000-CRM2J:1:1101:16545:18254 1:N:0:126
TACGGAGGGGGTTAGCGTTGTTCGGAATTACTGGGCGTAAAGCGTACGTAGGCGGATCAGAAAGTAGGGGGTGAAATCCCGAGGCTCAACCTCGGAACTGCCTCCTAAACTCCTGGTCTTGAGTTCGAGAGAGGTGAGTGGAATTCCAAGTGTAGAGGTGAAATTCGTAGATATTTGGAGGAACACCAGTGGCGAAGGCGGCTCACTGGCTCGATACTGACGCTGAGGTACGAAAGTGTGGGGAGCAAACAGGATTAGATACCCTGGTAGTCCACCACGTAA
+
GGGGGEGEFGGGGGGGDGGGGEGGGGGGGFGGGGGGGGGGGGGGFGGGGFGGGGGGDGGGGGGGGGGGGGGGGGGGGGGGGGGGGGGGGCGGGGGDCFGGGFGGGGGGGGGGGGGGGGGGGGGGGGGGFGGFEGF<FGGFGGGGGGGCFFFGBEGGGGF7C@FGGGGG;53CCFFFGFFGGGGGCFGGGGGGDDEGGGGG@FC9***+:*8FGGFGGGGCFEGFF0:F)6=35CG9AFFFFFB?>011D?>?:0@B??)6:<CC6:7:467<2),(,0420:
@M06628:26:000000000-CRM2J:1:1101:27510:18260 1:N:0:126
TACGGAGGATCCAAGCGTTATCCGGAATCATTGGGTTTAAAGGGTCCGTAGGTGGATAATTAAGTCAGAGGTGAAATCCTGCAGCTCAACTGTAGAATTGCCTTTGATACTGGTTATCTTGAATTATTGTGAAGTGGTTAGAATATGTAGTGTAGCGGTGAAATGCATAGATATTACATAGAATACCAATTGCGAAGGCAGATCACTAACAATATATTGACACTGATGGACGAAAGCGTGGGGAGCGAACAGGATTAGATACCCTGGTAGTCCACGCCGTAA
+
GGGGGGGGGGGGGGGGGGGGGGGGGGGGGGGGGGGGGGFFGGGGGGGGGGGGGGGGGGGGGGFGGGGGGGGGGGGGGGDGGGGGGGGGGGGGGGGGGGGGGGGGGGGGGGGGGGGGGGGGGGGGGFGGCEFGGG;FGFGFGGGGGCFGGGFGGGGGGGGGGGGGGGGG=DGGGGAFGGGGGGFGGGGF78EEDGGGGGFGFFGGFGFGGGFFD>7CFGCGFGFFFEFFFGFFGGG@@F>EE9>F9>B@GBEFFF?>?<BAGFGGF?:?BAAA-6216>1-34
@M06628:26:000000000-CRM2J:1:1101:27498:18277 1:N:0:126
TACGGAGGATCCAAGCGTTATCCGGAATCATTGGGTTTAAAGGGTCCGTAGGTGGATAATTAAGTCAGAGGTGAAATCCTGCAGCTCAACTGTAGAATTGCCTTTGATACTGGTTATCTTGAATTATTGTGAAGTGGTTAGAATATGTAGTGTAGCGGTGAAATGCATAGATATTACATAGAATACCAATTGCGAAGGCAGATCACTAACAATATATTGACACTGATGGACGAAAGCGTGGGGAGCGAACAGGATTAGATACCCTGGTAGTCCACGCCGTAA
+
GGGGGGGGGGGGGGGGGFGGGGGGGGGGGGGGGGGGGGGGGGGGGGGGGGGGGGGGGGGGFGGGGGGFFGGGGGGFGGGGGGGGGGGGGGGGGGGGGGGGGFFGGGGGGGGGGGGGGGGGGGDEGGGGGGGGGGEGGCGGGGFGGCEGGFCFGGGGGCC7?FGGGGFGF8DGGGFGGGGGGGG9;D6DFGG9CEGDGGCFEFFGFGFGFFFF>DGGGGFG>FGFFFFFFGFFGGG=@D:5)(2;9BBFGFFFFF?><?FBGFC+*4).)<>BA<7(3<93::
@M06628:26:000000000-CRM2J:1:1101:26468:18289 1:N:0:126
TACGGAGGATCCAAGCGTTATCCGGAATCATTGGGTTTAAAGGGTCCGTAGGTGGACTGGTCAGTCAGAGGTGAAATCCTGCAGCTTAACTGTAGAACTGCCTTTGATACTGCTAGTCTTGAATCATTATGAAGTGGTTAGAATATGTAGTGTAGCGGTGAAATGCATAGATATTACATAGAATACCAATTGCGAAGGCAGATCACTAATAATGTATTGACACTGATGGACGAAAGCGTAGGTAGCGAACGGGATTAGATACCCCGGTAGTCTACGCCGTAA
+
GGGGGGGGGGGGGGGGGGGGGGFGGGGGGGGGGGGFGGGGGGGGGGGGGGGGGGGGGGGGGGGGGGGGGGGGGGGGGGGGGGGGGGGGGGGGGGGGGGGGGGGGGGGGGGGGGGGGGGGGGGGGGGFGGGGGGGGGGFGGGGGGGGGGGGGGGGGGGGGGGGGGGGGGFGGGGGGGGFGGGGGGGGGGGG9FGEGDGGGGFFGGFGFGGGC8:CGGGGGGGGGAFEFFFGFFGGGFDFEEF@>?@FFFG>EFFFEF?>94DFEE>4<>>(5>9>AB0>;96<
@M06628:26:000000000-CRM2J:1:1101:17340:18402 1:N:0:126
GACGGAGGATGCAAGTGTTATCCGGAATCACTGGGCGTAAAGCGTCTGTAGGTGGTTTAATAAGTCAACTGTTAAATCTTAAAGCTTAACTTTGAAATCGCAGTCGAAACTATTAGACTAGAGTATAGTAGGGGTAAAGGGAATTTCCAGTGGAGCGGTGAAATGCGTAGAGATTGGAAAGAACACCGATGGCGAAGGCACTTTACTGGGCTATTACTAACACTCAGAGACGAAAGCTAGGGTAGCAAATGGGATTAGATACCCCAGTAGTCCTAGCCGTAA
+
GGGGGGGGGGGGGGGGGGGGGGGGGGGGGGGGGGGGGGGGGGGGGGGGGGGGGGGGGGGGGGGGGGGGGGGGGGGGGGGGGGGGGGGGGGGGGGGGGGGGGGGGGGGGGGGGGGGGCGGGGGGGGGGGGGGGGGGGGGGGGGGGGGGGGGGGGGGGGGGGGGGGGGGGFGGGGGGGGGGGGGGGGGGGGGEGGGGGGGFGFFGFFGFGFDFFGGGGGDGF4CFF;@FF4*=<CED>77?FFF07<?FFF2B?::FB?72):<CFF:>4><-6<9<4()(-48
@M06628:26:000000000-CRM2J:1:1101:21129:18414 1:N:0:126
TACGGAGGGGGTTAGCGTTGTTCGGAATTACTGGGCGTAAAGCGCGCGTAGGCGGATTAGTAAGTTAGGGGTGAAATCCCAGGGCTCAACCCTGGAACTGCCTCTAATACTGCTAGTCTTGAGTTCGAGAGAGGTGAGTGGAATTCCGAGTGTAGAGGTGAAATTCGTAGATATTCGGAGGAACACCAGTGGCGAAGGCGACTCACTGGCTCGATACTGACGCTGAGGTGCGAAAGTGTGGGGAGCAAACAGGATTAGATACCCTGGTAGTCCACACCGTAA
+
GGGGGGGGGGGGGGGGGGGGGGGGGGGGGGGGGGGGGGGGGGGGGGGGGGGGGGGGGGGGGGGGGGGGGGGGGGGGGGGGGGGGGGGGGGGGGGGGGGGGGGGGGGGGGGGGGGGGGGGGGGGGGGGGGGGGGGGGGGGGGGGGGGGGGGGGGGGGGGGGGGGGGGGGFGGGGGGGGGGGGGGGGGGGGGGGGGGGGGGGFFGGFGFGGGFFGGGFGFGGGGGFDFFF?FF>GGGFFFFFFFFFFFFFGFFFBF6:>DAAFFGGFFFFFAAA>AFFFF;:?B
@M06628:26:000000000-CRM2J:1:1101:9307:18415 1:N:0:126
GACGAACCGTCCAAACGTTATTCGGTATCACTGGGCTTAAAGAGTTCGTAGGCGGCCATGTAGGTCAGATGTGAAATCCCACGGCTCAACCGTGGAACTGCGTTTGAAACCACATGGCTTGAGGGAGATAGAGGTGAGCGGAACAGATGGTGGAGCGGTGAAATGCGTTGATATCATCTGGAACACCGGTGGCGAAAGCGGCTCACTGGATCTCTTCTGACGCTGAGGAACGAAAGCTAGGGTAGCGAACGGGATTAGATACCCCGGTAGTCCTAGCCGTAA
+
GGGGGGGGGGGGGGGGGGGGGGGGGGGGGGGGGGGGGGGGGFGGGFCGGGGGGGGGGGGGGGGGGGGGGGGGGGGGGGGGGGGGGGGGGGGGGGGGGGGGGGGGGGGGGGGGGGGGGGGGGGGGGGGGGGGGGGGGGGGGGGGGGGGGGGFGGGGGGGGGGGGGGGGGFGGGGGGGGCFGGGGGGGGGGGGGGGGGGCCEFEDGFGFGGGFFFGGG7:FFDGGEFFFFFGFFGGGF?FFFFFBBBFF>GFFFFB><<<<BC<FFF7E>FB2<AAAA0?>62:
@M06628:26:000000000-CRM2J:1:1101:9295:18432 1:N:0:126
GACGAACCGTCCAAACGTTATTCGGTATCACTGGGCTTAAAGAGTTCGTAGGCGGCCATGTAGGTCAGATGTGAAATCCCACGGCTCAACCGTGGAACTGCGTTTGAAACCACATGGCTTGAGGGAGATAGAGGTGAGCGGAACAGATGGTGGAGCGGTGAAATGCGTTGATATCATCTGGAACACCGGTGGCGAAAGCGGCTCACTGGATCTCTTCTGACGCTGAGGAACGAAAGCTAGGGTAGCGAACGGGATTCGATACCCCGGTAGTCCTAGCCGTAA
+
GGGGGGGGGGDDCFGGGGGGGAFFCGGGGGDGGGGGGFFFGFGECEFEGGGGAFFGGGFGEGGF<FGGGGGGGGGGGGGGGFFGGDFGGGFFFGC:FGGGGGGGFFGGGGGGGGGGGGGGGGGFECGGFGGGGG3DFGFGGGGDCECEGGGGGGFGGGGG5:?FDFGGFGFFGGGECEGGGG?CGGGGGGGG4E8DECGC:>7D@76EGCF?CCCFFGGFGGGBFBF>@F@?E5DFBFFFF60,4:6;D;>D?<)4)(-659<E)487(:3A>26A?F9:B<
@M06628:26:000000000-CRM2J:1:1101:22867:18437 1:N:0:126
TACGAAGGGGGCTAGCGTTGTTCGGAATTACTGGGCGTAAAGCGTACGTAGGCGGATTAGAAAGTTAGGGGTGAAATCCCAGGGCTCAACCCTGGAACTGCCTCTAAAACTCCTAGTCTTGAGTTCGAGAGAGGTGAGTGGAATTCCGAGTGTAGAGGTGAAATTCGTAGATATTCGGAGGAACACCAGTGGCGAAGGCGGCTCACTGGCTCGATACGGACGCTGAGGTACGAAAGCGTGGGGAGCAAACAGGATTAGATACCCTGGTAGTCCACGCCGTAA
+
GGGGGGGGGGGGGGGGGGGGGGGGGGGGGGGGGGGGGGGGGGGGGGGGGGGGGGGGGEFGGGGGGGGGGGGGGGGGGGFG8FGGGDGGGFCE=FGFGF<FGFGGGGGGGGGGFGFGGGGGGGGGGGGFGGGGGGGFGGGGGGGGGGFCEGGFDCFFGGGGGGGGGGGGFFGGGF@C6CEGGEFCFEGGGGGG:EEGGG=5>:DDF7*2CF57CDCGG5C57C)8;>F)<7?BG=D>FBEF@BF?BF(26<>F619A)<)6CA@8*4).-58A2<)395(346
@M06628:26:000000000-CRM2J:1:1101:6928:18491 1:N:0:126
TACGAAGGGGGCTAGCGTTGTTCGGAATTACTGGGCGTAAAGCGTACGTAGGCGGATTAGAAAGTTAGGGGTGAAATCCCAGGGCTCAACCCTGGAACTGCCTCTAAAACTCCTAATCTTGAGTTCGAGAGAGGTGAGTGGAATTCCGAGTGTAGAGGTGAAATTCGTAGATATTCGGAGGAACACCAGTGGCGAAGGCGGCTCACTGGCTCGATACTGACGCTGAGGTACGAAAGCGTGGGGAGCAAACAGGATTAGATACCCTGGTAGTCCACGCCGTAA
+
GGGGFGGGGGGGGGGGGGGGGGGGGGGGGGGGGGGGGGGGGGGGGGGGGGGGGGGGGGGGGGGGGGGGGGGGGGGGGGGGGGGGGGGGGGGGGGGGGGGGGGGFGGGGGGGGGGGGGGGGGGGGGGGGGGGGGGGGGGGGGGGGGGGGGGFGGGGGGGGGGGGGGGGGFGGGGGGGDGGGGGGGGGGGGGGGGGGGGGGGFFGGFGFFFFFFGDGGGGGFGGGFFBFFFFFFGGGBFFFFFFFFFBB7C?FFBB@><<>9CAGFFFFBFFFFFFFF>>9BF?
@M06628:26:000000000-CRM2J:1:1101:5047:18509 1:N:0:126
TACGGAGGGGGTTAGCGTTGTTCGGAATTACTGGGCGTAAAGCGTACGTAGGCGGATTGGAAAGTATGGGGTGAAATCCCAGGGCTCAACCCTGGAACTGCCCTGTAAACTATCAGTCTAGAGTTCGAGAGAGGTGAGTGGAATTCCAAGTGTAGAGGTGAAATTCGTAGATATTTGGAGGAACACCAGTGGCGAAGGCGGCTCACTGGCTCGATACTGACGCTGAGGTACGAAAGTGTGGGGAGCAAACAGGATTAGATACCCTGGTAGTCCACACCGTAA
+
GGGGGGGGGGGGGGGGGGGGGGGGGGGGGGGGGGGGGGGGGGGGGGGGGGGGGGGGGGGGGGGGGGGGGGGGGGGGGGGGGGGGGGGGGGGGGGGGGGGGGGGGGGGGGGGGGGGGGGGGGGGGGGGGGGGGGGEGFGGGGGGGGGGGGGFGGGGGGGGGGGGGGGGGFGGGGGGGGGGGGGGGGGGGGGGGGGGGGGGGFFGGFGFGGGFFGGGGGGGGGGGFFFFFFGFFGGGFBFFFFFFBFFFFGFFFF:FAF?FAD>GFF?FFFFFF>FFF?E0((4
@M06628:26:000000000-CRM2J:1:1101:3328:18532 1:N:0:126
TACGGAGGGGGTTAGCGTTGTTCGGAATTACTGGGCGTAAAGCGTACGTAGGCGGATTGGAAAGTATGGGGTGAAATCCCAGGGCTCAACCCTGGAACTGCCCTGTAAACTATCAGTCTAGAGTTCGAGAGAGGTGAGTGGAATTCCAAGTGTAGAGGTGAAATTCGTAGATATTTGGAGGAACACTAGTGGCGAAGGCGGCTCACTGGCTCGATACTGACGCTGAGGTACGAAAGTGTGGGGAGCAAACAGGATTAGATACCCTGGTAGTCCACACCGTAA
+
GGGGG@FGGGGGGGGGGGGGGGGGGGGGGGGGGGGGGGGGGGGGGGGGGGGGGGGGGGGGGGGGGGGGGGGGGGGGGGGGGGGGGGGGGGGGGGGGGGGGGGGGGGGGGGGGGGGGGGGGGGGGGGGGGGGGGGGFGGGGGGGGFGGGGGFGGGGGGGGGGFGGGGGGFGGGFCGFFGGGGGGGGGGGGGGGGGGGGGGGFFGGFGFGGGFFGGFGGGGGGEGFFFFFFFFFGGGFFFFFFFF?F>B?D6@@???AF?5ADFCFFFFFFFF<AA?>?>>?BB
@M06628:26:000000000-CRM2J:1:1101:3347:18533 1:N:0:126
TACGGAGGGGGTTAGCGTTGTTCGGAATTACTGGGCGTAAAGCGTACGTAGGCGGATTGGAAAGTATGGGGTGAAATCCCAGGGCTCAACCCTGGAACTGCCCTGTAAACTATCAGTCTAGAGTTCGAGAGAGGTGAGTGGAATTCCAAGTGTAGAGGTGAAATTCGTAGATATTTGGAGGAACACTAGTGGCGAAGGCGGCTCACTGGCTCGATACTGACGCTGAGGTACGAAAGTGTGGGGAGCAAACAGGATTAGATACCCTGGTAGTCCACACCTTAA
+
GFF@CB@CFCEGGGGGGFFEGGGGGE@GGGGGGFGGGFCCFGGGEGGGFGGCGECF7FGGGGGFGGGCFFCFEGGGGFFGDGGGEGGFGGGGGGGCFGGBFGG@FCCFGGGGGGGGFFGGGGGFFGGGFFGGGGGFFGDB*FAC7,?BFG>;C@FFCFC7ACGCFGGGF4DGGG7EGGGGGGGGGGFGGGFFDCEDC*=:;BCGFGF96C@FGGGGGCCCCE<:B(7@?FFFGFGFFFFF:?B(7>?<G:F)216<2246*)<<F(844<BA5A?BFF:)..
@M06628:26:000000000-CRM2J:1:1101:22019:18796 1:N:0:126
TACGGAGGGGGTTAGCGTTGTTCGGAATTACTGGGCGTAAAGCGCGCGTAGTCGGATTAGTACGTAGGGGGTGAAATCCCAGGGCTCAACCCTGGAACTGCCTCTTAAACTGCTAGTCTTGAGTTCGAGAGAGGTGAGTGGAATTCCAAGTGTAGAGGTGAAATTCGTAGATATTTGGAGGAACACCAGTGGCGAAGGCGGCTCACTGGCTCGATACTGACGCTGAGGTGCGAAAGTGTGGGGAGCAAACAGGATAAGATACCCTGGTAGTCCACACCGTAA
+
GGGGG;@FGGGGGGGGGGGGGGGGGGGGGGGGGGGGGGGGGGGGGGGGGGGFGEGC7B=EAFEFGGFGGDGGGGGGGFEFGGDGGGGGGGCEGDDCEG?FGCFGGF<@FGGF@GGFFGGFGGGGGFDCCEEFGFCFGGGGGGGGGGGGGGGGGGGGGGGGGGGGGGGGFGGGGGCEG?FGEGGGGGGGGGDG*2:<EC5EEFGC?GFGGFFFCG4CCFC975C:7;@F?GF>GGD4:4BB>:742(-:F6FF<26)).<AF<FG6:>4.))69>??0<9?1:
@M06628:26:000000000-CRM2J:1:1101:5601:18796 1:N:0:126
TACGGAGGGGGTTAGCGTTGTTCGGAATTACTGGGCGTAAAGCGTACGTAGGCGGATTGGAAAGTAGGGGGTGAAATCCCAGGGCTCAACCCTGGAACTGCCTCCTAAACTATCAGTCTAGAGTTCGAGAGAGGTGAGTGGAATTCCAAGTGTAGAGGTGAAATTCGTAGATATTTGGAGGAACACCAGTGGCGAAGGCGGCTCACTGGCTCGATACTGACGCTGAGGTACGAAAGTGTGGGGAGCAAACAGGATTAGATACCCTGGTAGTCCACACCGTAA
+
GGGGGGGEGGGGGGGGGGGGGGGGGGCFGFGGGGGGGFGGGGGGGGCGGGGGGGGGEGGGGGGGFGGFFGGGGGDGGGGGGGGGGGGGGGFGGGGGGGGGGGGGGGGGGGGGGGGGGGGGGGGGGGGGGGGGGGGGGGGGGGGGGGFGGFFGGGGGGGGGGGGFGGGFFGGGGGGGGGGGEGGGGGGGGGGGGGGGGGGGE:DDFGFCEG>FGGGGGGGGGGDEFFFFFF?6ECC;AFFFE<90;>6:9?@FFFFA?<AFF4GGFB::4489)-4:?E9:2:
@M06628:26:000000000-CRM2J:1:1101:22037:18799 1:N:0:126
TACGGAGGGGGTTAGCGTTGTTCGGAATTACTGGGCGTAAAGCGCGCGTAGTCGGATTAGTACGTAGGGGGTGAAATCCCAGGGCTCAACCCTGGAACTGCCTCTTAAACTGCTAGTCTTGAGTTCGAGAGAGGTGAGTGGAATTCCAAGTGTAGAGGTGAAATTCGTAGATATTTGGAGGAACACCAGTGGCGAAGGCGGCTCACTGGCTCGATACTGACGCTGAGGTGCGAAAGTGTGGGGAGCAAACAGGATTAGATACCCTGGTAGTCCACACCGTAA
+
GGGGGGGGGGGGGGGGGGGGGGGGGGGGGGGGGGGGGGGGGGGGGGGGGGGGGGGGGFGGGGGGGGGGGGEGGGGGGGGGGGGGGGGGGGGCAFGGGGGGGFGGGGGGGGGGGGGGGGGGGGFGGGGGGGGGGGGGGGGGGGGGGGGGFFFF;AFGGGGGGGGGGGGGFGDFGGGCEGGGGDFGGGGGGGGFGGGGGEGEEEDDFGFGCDFFDGGGGFFCFCD>@9FFFF49CED>6FFFDFFBFFB<D?4<8?FA3)<AFAA893:?2)5<BBF:159FFB
@M06628:26:000000000-CRM2J:1:1101:22814:18816 1:N:0:126
TACGGAGGGGGTTAGCGTTGTTCGGAATTACTGGGCGTAAAGCGCACGTAGGCGGACTAATAAGTTAGAGGTGAAATCCCAGGGCTCAACCCTGGAACTGCCTTTAATACTGTTAGTCTTGAGTTCGAGAGAGGTAAGTGGAATTCCAAGTGTAGAGGTGAAATTCGTAGATATTTGGAGGAACACCAGTGGCGAAGGCGGCTTACTGGCTCGATACTGACGCTGAGGTGCGAAAGCGTGGGGAGCAAACAGGATTAGATACCCTGGTAGTCCACGCCGTAA
+
GGGGG@FGGGGGGGGGGFGGGGGGGGGGGGGGGGGGGGGGGGGGGGGGGGGGGGGGG7FFGGGFGGGGGGGGGGGGGGGGCGGEGGGGGGG>FFCDGGGGGGGGGGAFCG=FFGGFGGGFGGGGFGGGGFGGGGGFGGGGGGFGGGGGGGGGFGGGGCGGGGGGGGGCAFDEGGGGGGGGGGGGGGGGGFCCDGGGGEFEBEDGFCFGG47@79FGGGGCDEGEFFFFFFFFGEDBBEEFFBF?>06:C?FFBB4<?FAAFAFCF<>7AFFF<AD?9374?6
@M06628:26:000000000-CRM2J:1:1101:25703:18887 1:N:0:126
TACGGAGGGGGTTAGCGTTGTTCGGAATTACTGGGCGTAAAGCGCGCGTAGGCGGACTATTAAGTCAGAGGTGTAATCCCAGGGCTCAACCCTGGAACTGCCTTTCATACTGGTAGTCTTGAGGTCGAGAGAGGTGAGTGGAATTCCGAGTGTAGAGGTGAAATTCGTAGATATTCGGAGGAACACCAGTGGCGAAGGCGGCTCACTGGCTCGATACTGACGCTGAGGTGCGAAAGCGTGGGGAGCAAACAGGATTAGATACCCTGGTAGTCCACGCCGTAA
+
GGGGGGGGGGGGGGGGGGGGGGGGGGGGGGGGGGGGGGGGGGGGGGGGGGGGGGGGGGGGGGGGGGGGGGGGGGGGGGGGGGGGGGGGGGGGGGGGGGGGGGGGGGGGGGGGGGGGGGGGGGGGGGGGGGGGGGGGGGGGGGGGGGGGGGGGGGGGGGGGGGGGGGGGFCDFGGGGGGGDEEF>FGGGGGGGGGGDGGFEEFDGFGFGGGFFGGGGGGGFGGGFF>FFFGFFGGG>?ED)04>:>9:?FFFFB<;<??<>FAC@=::?FFBFBF?:0@>B:6
@M06628:26:000000000-CRM2J:1:1101:25718:18899 1:N:0:126
TACGGAGGGGGTTAGCGTTGTTCGGAATTACTGGGCGTAAAGCGCGCGTAGGCGGACTATTAAGTCAGAGGTGTAATCCCAGGGCTCAACCCTGGAACTGCCTTTCATACTGGTAGTCTTGAGGTCGAGAGAGGTGAGTGGAATTCCGAGTGTAGAGGTGAAATTCGTAGATATTCGGAGGAACACCAGTGGCGAAGGCGGCTCACTGGCTCGATACTGACGCTGAGGTGCGAAAGCGTGGGGAGCAAACAGGATTAGATACCCTGGTAGTCCACGCCGTAA
+
GGGGGGGGGGGGGGGGGGGGGGGGGDGGGGGGGGFGFGGGGGGGC=EGGGGGGDEGGCFECDFFGFFGDFGFGBFGGGFFC<FGGGGGGGGGGFGGGGGGGGGDFFFFGGGGGGGGGGGGGGG?FGGCGDEGGGGGGGGGGGGGGGGFDGGGGGGGGGGGGGGGGGGGFGDEGGGFGGGGGEFGGGDCFGGGGGGGGGGGFFGGFFFGGGFFGGGGGGGFG5<>>>FFFF:>CEGFFFFF>BFBF>FFG<FF?B?:><AFFAGGF28:DB<)64),2542::
@M06628:26:000000000-CRM2J:1:1101:27136:18907 1:N:0:126
TACGGAGGGGGTTAGCGTTGTTCGGAATTACTGGGCGTAAAGCGTACGTAGGCGGATTGGAAAGTTGGGGGTGAAATCCCAGGGCTCAACCCTGGAACTGCCTCCAAAACTATCAGTCTAGAGTTCGAGAGAGGTGAGTGGAATTCCAAGTGTAGAGGTGAAATTCGTAGATATTTGGAGGAACACCAGTGGCGAAGGCGGCTCACTGGCTCGATACTGACGCTGAGGTACGAAAGTGTGGGGAGCAAACAGGATTAGATACCCTGGTAGTCCACACCGTAA
+
FFGGGGEEGD:@FFGGGGGGGGGGGGGGFGGGFGGGGGGGDFGFGGDGGGGGGGGGGGGGGGGGGGGGEGGGEGFGGGGGGGGGGFGGGG?F@DFGGGGGGGGGGFGGGGGGGGGGGGGGGGGGGGGGGGGGGGGGGFGGEFGGGGGFGGFGFGGGGGGGG:FGGGGFFGC9FFEFGGGGGGFGGGGGGGFG3CGGGG*>3>DGFG?FEGFFGGGGGGFGGGGFF>FFFGFFGGG0<?FFB:>:B6<?GBFFFB9A37A<7<AC=85:4AA<2>?4:>334:
@M06628:26:000000000-CRM2J:1:1101:13491:19000 1:N:0:126
TACGGAGGGGGTTAGCGTTGTTCGGAATTACTGGGCGTAAAGCGCACGTAGGCGGACTATTAAGTTAGAGGTGAAATCCCGGGGCTCAACCCCGGAACTGCCTTTAATACTGTTAGTCTTGAGTTCGAGAGAGGTGAGTGGAATTCCGAGTGTAGAGGTGAAATTCGTAGATATTCGGAGGAACACCAGTGGCGAAGGCGGCTCACTGGCTCGATACTGACGCTGAGGTGCGAAAGCGTGGGGAGCAAACAGGATTAGATACCCTGGTAGTCCACGCCGTAA
+
GGGGGGGGGGGGGGGGGGGGGGGGGGGGGGGGGGGGGGGGGGGGGGGGGGGGGGGGGGGGGGGGGGGGGGGGGGGGGGGGGGGGGGGGGGGGGGGGGGGGGGGGGGGGGGGGGGGGGGGGGGGGGGGGGGGGGGGGGGGGGGGGGGGGGGGGGGGGGGGGGGGGGGGGFGGGGGGGGGGGGGGGGGGGGGGGGGDCEEGGFFGGFGFGGGFFGGGGGGGGGGGEFBFF@FFFGGGF?FFFFFFFFFFFDBF?:BFFBF>>FFGGF?FB2:AFFF?FFFB>?B
@M06628:26:000000000-CRM2J:1:1101:14819:19020 1:N:0:126
TACGGAGGGGGTTAGCGTTGTTCGGAATTACTGGGCGTAAAGCGCACGTAGGCGGATTGGAAAGTAGGGGGTGAAATCCCAGGGCTCAACCCTGGAACTGCCTCCTAAACTATCAGTCTAGAGTTCGAGAGAGGTGAGTGGAATTCCAAGTGTAGAGGTGAAATTCGTAGATATTTGGAGGAACACCAGTGGCGAAGGCGGCTCACTGGCTCGATACTGACGCTGAGGTGCGAAAGCGTGGGGAGCAAACAGGATTAGATACCCTGGTAGTCCACGCCGTAA
+
GGGGGGGGGGGGGGGGGFGGGGGGGEGGGGFGFGGGGGGGGGGGGGGGGGGGGGGGGEFG<FEFGGGGGGGGGGGGGFFGCGFEEFFGGGGGGGGGGGGGFGGGGGGAFGGGGGGGGGGGGGGGGGGGGGGGGGGGGGGFGGGGGGGGFGFGGFFFGGFGGGGGGGFFADGFGGFGGCGGCGFGGGGGGGGGGDDGGGGGDEGGFGFFGGFFGGGGGGGGGGGFFFFFFGFFEGG9BBFEEFFFFFF<DBFF?F<<?<9BDB<<FBFFFAADABFF9F9B04
@M06628:26:000000000-CRM2J:1:1101:25928:19100 1:N:0:126
TACGGAGGGGGTTAGCGTTGTTCGGAATTACTGGGCGTAAAGCGTACGTAGGCGGATTAGTCAGTCAGAGGTGAAATCCCAGGGCTCAACCCTGGAACGGCCTTTGATACTGCTAGTCTTGAGTTCGAGGGAGGTGAGTGGAATTGCGAGTGTAGAGATGAAATTCGTAGGTATTCGCAGGAACACCAGTGGCGAAGGCGGCTCACTGGCTCGATACTGACGCTGAGGTCCGAAAGTGTGGGGAGCAAACAGGATTAGATACCCTGGTAGTCCACACCGTAA
+
GGGGGGEGGGGC7FGGGGGGGGGGGGGGGGFFGGCGGGGGGDFF?FGFFGGGGGGGGGGGFGGGGGGGGGGFGFGFGFFGGGGGGGFFGGFFGGGGGCFGGGGGGGGGGGGGGFFGGGGGGGGGGGGGC7:BE7@DFGGGGGGGGGFCEGGGGGGBFBGG9FGGGGGGAGDGGCFGGGC=5=EG@EGCGGGGGGGGGGGGFFGGFFFGGGFFGGGFGGGCFEGFF6@F9*905C39AF@BD02(3763F:FF0:F<<3<FGBFFF:@,>B<:4)55?596::
@M06628:26:000000000-CRM2J:1:1101:25938:19121 1:N:0:126
TACGGAGGGGGTTAGCGTTGTTCGGAATTACTGGGCGTAAAGCGTACGTAGGCGGATTAGTCAGTCAGAGGTGAAATCCCAGGGCTCAACCCTGGAACGGCCTTTGATACTGCTAGTCTTGAGTTCGAGGGAGGTGAGTGGAATTGCGAGTGTAGAGATGAAATTCGTAGGTATTCGCAGGTACACCAGTGGCGAAGGCGGCTCACTGGCTCGATACTGACGCCGAGGTACGAAAGTGTGGGGAGCAAACAGGAATAGATACCCTGGTAGTCCACACCGCAA
+
GGGGGDDEGGGGGCFFEFGGGGGGGGGGGGGGFGGGGFCCGGGGFGGGFGGGFGGGDFFGGGFGFGGGGGGFG<FFGGGGGGGGGFGEGGGGGGGFGGGGGGGGGBDFD<FCCFGGGCFGGFDFFFGCEGG*6>FFFGEFFFC,FCFEGDGFB,?,F;;BEGGGDFFF4CGGGGGGGEC:E*?+4?FFEFGGGG7C:CCEB35DF*8+ADF@GGG4C>:06:3))-0759*-*294:FFFD?0(,((8*(7<1()).4<<*.++*(052:<<>2>?3)-(-,
@M06628:26:000000000-CRM2J:1:1101:7511:19126 1:N:0:126
TACGGAGGGTGCAAGCGTTAATCGGAATTACTGGGCGTAAAGCGCACGCAGGTGGTCTGTTAAGCTAGAAGTGAAAGCCCCGCGCTCAACGTGGGAAGGCCTTTTAGAACTGGCAGACTAGAGTCTTGGAGAGGGGAGTGGAATTTCTAGTGTAGCGGTGAAATGCGTAGATATTAGAAGGAACATCAGTGGCGAAGGCGACTCTCTGGCCAAAGACTGACACTCATGTGCGAAAGTGTGGGTAGCGAACAGGAGTAGATACCCTGGTAGTCCACACCGTAA
+
EEGF7;CEEGEGGGGGGFCFEFGGFEEGFCEFGFFFGGGGGGFGGGEEB:@FGGGEGGGFEGGFFD<FEAFFFFCCFCGGGG7CCGGCFGGGGGGD,B+BF8FFGGGGGGGGGGGDEEGFGD9DFACB:F@@B*@>CFGGGGG:B,@F@CDFGFFCF5B:=CECDCGCBCDGG@EGGEFGCCFC+B6ACGGGDE8CGGGGFDDC7*=CGF))>4CC*>DFD<D@F:@FFGB:EGC;AFF=><24:)41>15)(3)4,.4<C<GG=:3346):5<<56328::
@M06628:26:000000000-CRM2J:1:1101:21170:19224 1:N:0:126
TACGGAGGGGGTTAGCGTTGTTCGGAATCACTGGGCGTAAAGCGCACGTAGGCGGACTATTAAGTGAGGGGTGAAATCCCAGGGCTCAACCCTGGAACTGCCTCTCATACTGGTAGTCTAGAGTTCGAGAGAGGTGAGTGGAATTCCGAGTGTAGAGGTGAAATTCGTAGATATTCGGAGGAACACCAGTGGCGAAGGCGGCTCACTGGCTCGATACTGACGCTGAGGTGCGAAAGCGTGGGGAGCAAACAGGATTAGATACCCTGGTAGTCCACGCCGTAA
+
GGGGGFGGGGGGGGGGGGGGGGGGGGGGGGGGGGGGGGGGGGGGGGGGGGGGGGGGGGGGGGGGGGGGGGGGGGGGGGGGGGGGGGGGGGGGGGGGGGGGGGGGGGGGGGGGGGGGGGGGGGGGGGGGGGGGGGGGGGGGGGGGGGGGGGGGGGGGGGGGGGGGGGGGFGGGGGGGGGGGGGGGGGGGGGGGGGGDGGGGFFGGFGFGGGFFGGGGGGGGGGGFFFFF?GFFGGGF:EFEFFBFFFFBGFFFBFFFFFFFGFFGFBFFFFFFFBF?B39;?<
@M06628:26:000000000-CRM2J:1:1101:4431:19364 1:N:0:126
TACGGAGGGGGTTAGCGTTGTTCGGAATTACTGGGCGTAAAGCGTACGTAGGCGGATCAGAAAGTTAGGGGTGAAATCCCGAGGCTCAACCTCGGAACTGCCTCTAAAACTCCTGGTCTTGAGTTCGAGAGAGGTGAGTGGAATTCCAAGTGTAGAGGTGAAATTCGTAGATATTTGGAGGAACACCAGTGGCGAAGGCGGCTCACTGGCTCGATACTGACGCTGAGGTACGAAAGTGTGGGGCGCAAACAGGCTTAGATACCCTGGTAGTCCACACCGTAA
+
GGGGGFGEEGGGGGGGGGGGGGGGGGGGGGGGGGGGGGGGGFGGFFGGGGGGGGGGGGGGGGGGAFGGGGGGFGGFGGGGGGGGGDGGGGGGGGGGGGGGGGGFGGGGGGGGGGGGGGFGGGGFCEG@FFGGGGDCFGGGGGGGGGGGGGGCEGGGGGGG7<CGFFGFAFGECFCCFGFGC:FFGGGGGGGGGGGGGGGGFFGCFGFGGGFFGD5CDCGCFED>D>FFFFF<GGDFFFFF@:,-4>BBC6FF((73:?<27<EC?,>?AAAAFFFFFEF(14
@M06628:26:000000000-CRM2J:1:1101:3298:19371 1:N:0:126
CACGGAGGGGGTTAGCGTTGTTCGGAATTACTGGGCGTAAAGCGTACGTAGGCGGATTGGAAAGTAGGGGGTGAAATCCCAGGGCTCAACCCTGGAACTGCCTCCTAAACTATCAGTCTAGAGTTCGAGAGAGGTGAGTGGAATTCCAAGTGTAGAGGTGAAATTCGTAGATATTTGGAGGAACACCAGTGGCGAAGGCGGCTCACTGGCTCGATACTGACGCTGAGGTACGAAAGTGTGGGGAGCAAACAGGATTAGATACCCTGGTAGTCCACACCGTAA
+
GGGGGCGCEGEGGGGGGGGEFGGGGGGGGGGGGGGGGGGGGGGGFGGGGGGGGGGGGGDGGGGGEEGFGGGGGGGGGGGGGGGGGGGGGGGGGGGGGGGGFGGGGGGGGGGGGGGGGGGGGGGFGGGGGGGGGG?FGGGGGGGGGGGGGGFGGGGGFDFGFGGGGGGGFGDFGGGGGGGGGGGFGGCCFGGGGGGGGGGGFFDGFGFGFFFF<)9FDDFGGGGFFFFFFGF:EGGFAFFFDFF:>FFBGB>F??FF?<9ACAFF@?F?ABFFFBFF?D1?BF
@M06628:26:000000000-CRM2J:1:1101:20928:19412 1:N:0:126
TACGGAGGGGGTTAGCGTTGTTCGGAATTACTGGGCGTAAAGCGTACGTAGGCGGATCAGAAAGTATGGGGTGAAATCCCAGGGCTCAACCCTGGAACTGCCTCATAAACTCCTGGTCTTGAGTTCGAGAGAGGTGAGTGGAATTCCGAGTGTAGAGGTGAAATTCGTAGATATTCGGAGGAACACCAGTGGCGAAGGCGGCTCACTGGCTCGATACTGACGCTGAGGTACGAAAGTGTGGGGAGCAAACAGGATTAGATACCCTGGTAGTCCACACCGTAA
+
GGGGGFGGGGGGGGGGGGGGGGGGGGGGGGGGGGGGGGGGGGGGGGGGGGGGGGGGGGGGGGGGGGGGGGGGGGGGGGGGGGGGGGGGGGGGGGGGGGGGGGGGGGGGGGGGGGGGGGGGGGGGGGGGGGGGGGGGGGGGGGGGGGGGGGGGGGGGGGGGGGGGGGGGFGGGGGGFGGGGGGGGGGGGGGGGGGGGGGGGFFGD@GFGGGFFGDGGGGGGGGGFFFFF:9?:EGG04FFFFB>:B>FFG:>@2<497<66:<FD9:::>BDF<44:<B>8:?
@M06628:26:000000000-CRM2J:1:1101:24220:19447 1:N:0:126
CACGAACCGTACGAACGTTATTCGGAATCACTGGGCTTAAAGAGTGCGTAGGCGGCTTTGCAGGTGGGGTGTGAAAGCCCACGGCTCAACCGTGGAATTGCGCTCCAAACCGCAAGGCTTGAGGAAGATAGAGGTGAGCGGAACTGATGGTGGAGCGGTGAAATGCGTTGATATCATCAGGAACACCAGCGGCGAAGGCGGCTCACTGGGTCTTTTCTGACGCTGAGGCACGAAAGCTAGGGGAGCGAACGGGATTAGATACCCCGGTAGTCCTGGCTGTAA
+
GGGGGGEGGGFGDGGGGFGGGGGGGGGGGGGGGGGGGGGGGGGGGGGGGGGGGGGGGGGGFGEGFGFGC>FGGGGGGGGGGGGGGGGGGGGGEGGGGGFGGFGGBFFGGGFGDCGGGGGGGGGGFGGCFGFGGGFCFFGGGGGEFC:CGGGGDFGGGGGGGGGGGGGGFGGGGG@EGFFGGGGGGGGGF=CEDGGGGGCGFEDC?CFGGG@FFGG707:FFCD3815><<>?EEGFF41?>BF2232>D(7>??FF)5>AGFGG59D>><AA>2)4?>??FA
@M06628:26:000000000-CRM2J:1:1101:18625:19466 1:N:0:126
TACAGAGAGTGCAAGCGTTAATCGGAATTACTGGGCGTAAAGAGCACGTAGGCGGAGTTTTAAGTTGGATGTGAAAGCCCTGGGCTTAACCTGGGAACTGCATCCAAAACTGAAAGTCTAGAGTATAGTAGAGGGAAGTGGAATTTCTGGTGTAGCGGTGAAATGCGTAGATATCAGAAAGAACACCAGTGGCGAAGGCGGCTTCCTGGACTAATACTGACGCTGAGGTGCGAAAGCGTGGGGAGCAAACAGGATTAGATACCCTGGTAGTCCACGCCGTAA
+
GGGGGGGGGGGGGGGGGGGGGGGGGGGGGGGGGGGGGGGGGGGGGGGGGGGGGGGGGGGGGGGGGGGGGGGGGGGGGGGGGGGGGGGGGGGGGGGGGGGGGGGGGGGGGGGGGGGGGGGGGGGGGGGGGGGGGGGGGGFFGGGGGGGGGFGGGGGGGGGGGGGGGGGGFGGGGGGGGGGGGGGGGGGGGGGGGGGGGGGGFFGGFGFGGGFFGGGGGGGGGGGFFBFFFF?6CEGFFEFFB>FB>>FFFFFFFFFAFFFFGFFG@:57<9AAA<7?FF9BFB
@M06628:26:000000000-CRM2J:1:1101:12064:19569 1:N:0:126
GACGAACCGTCCAAACGTTATTCGGTATCACTGGGCTTAAAGCGTGCGTAGGCGGCTTGGTAGGTGTGATGTGAAAGCCCACGGCTCAACCGTGGAATTGCGTCGCAAACCCCCAAGCTTGAGGAAGACAGGGGTGTTGGGAACTTATGGTGGAGCGGTGAAATGCGTTGATATCATAGGGAACACCGGTGGCGAAGGCGCAACACTGGGTCTTTTCTGACGCTGAGGCACGAAAGCTAGGGTAGCGAACGGGATTAGATACCCCGGTAGTCCTAGCCGTAA
+
GGGGGGGGGGGGGGGGGGGGGGGGGGGGGGGGGGGGGGGGGGGGGGGGGGGGGGGGGGGGGGGGGGGGGGGGGGGGGGGGGGGGGGGGGGGGGGGGGGGGGGGGGGGGGGGGGGGGGGGGGGGGGGGGGGGGGGGGGFGGGGGGFGGGGGGGGGGGGGGGGGGGGGGGFGGGGGGGGGGGGGGGGGGGGGGGGGGGGGGGEDGGFGFGGGFFGFGGGCF7>GGFFBFFFGFFGGD>FF?FFFFFFBFFCBFFFF33?FFFFBCFFBFFBFFF2<AF0?631:
@M06628:26:000000000-CRM2J:1:1101:6704:19664 1:N:0:126
TACGGAGGGGGTTAGCGTTGTTCGGAATTACTGGGCGTAAAGCGCACGTAGGCGGATCAGAAAGTAGGGGGTGAAATCCCGAGGCTCAACCTCGGAACTGCCTCCTAAACTCCTGGTCTTGAGTTCGAGAGAGGTGAGTGGAATTCCAAGTGTAGAGGTGAAATTCGTAGATATTTGGAGGAACACCAGTGGCGAAGGCGGCTCACTGGCTCGATACTGACGCTGAGGTGCGAAAGTGTGGGGAGCAAACAGGATTAGATACCCTGGTAGTCCACACCGTAA
+
GGGGGCGGGGGGGGGGGGGGGGGGGGGGGGGGGGGGGEGGGGGGGGGGGGGGGGGGGEEGDCGGEGGGGGGGGGGGGDDFDFGGGGGGGGGGGGGGGGGGGGGGGGGFFGGGGGGGGGGGGGGGGGGGGFEEEG?FGGGGGGGGG;FFCCFGGFFGGGGGFGGFGGGGAFGFGGGFGGGFGGGGGGGGFGGGGGGGGGGCBEGGFGFGGGFFGDCFGFCGGGGFF>FFFFFFGGGFFFFFF?B?>>27>15??FFAFFFF7<<@FFFFA<AB<<B??31418
@M06628:26:000000000-CRM2J:1:1101:13296:19753 1:N:0:126
TACGAAGGGGGCTAGCGTTGTTCTGAATTACTGGGCGTAAAGCGTACGTAGGCGGATTAGAAAGTATGGGGTGAAATCCCAGGGCTCAACCCTGGAACTGCCTCATAAACTCCTAATCTTGAGTTCGAGAGAGGTGAGTGGAATTCCGAGTGTAGAGGTGAAATTCGTAGATATTCGGAGGAACACCAGTGGCGAAGGCGGCTCACTGGCTCGATACTGACGCTGAGGTACGAAAGCGTGGGGAGCAAACAGGATTAGATACCCTGGTAGTCCACGCCGTAA
+
GGGGGGGGGGGGGGGGGGGGFGGGGGGGGGGGGGGGGGGGGGGGGGGGGGGGGGGGGGGGGGGGGGGGGGGGGGGGGGGGGGGGGGGGGGGGGGGGGGGGGGGGGGGGGGGGGGGGGGGGGGGGGGGGGGGGGGGGGGGGGGGGGGGGGGGGGGGGGGGGGGGGGGGGFGGGGGGGGFGGGGGGGGGGGGGGGGGGGGGGFFGGFGFGGGFFGGGGGGGGGGGEFFFFFGFFGGGBFFEFE>FBFFFFCBFFFFFFFFAAFFGGFFFBAFFFFFFBBFFF?B
@M06628:26:000000000-CRM2J:1:1101:12086:19789 1:N:0:126
TACGAACTGTGCGAACGTTATTCGGAATCACTGGGCTTAAAGGGTGCGTAGGCGGGTTAGTAGGTCAGATGTGAAAGCCCACGGCTCAACCGTGGAATTGCGTTTGAAACCACTAGTCTTGAGGAAGTCAGAGGTATGCGGAACTGATGGTGGAGCGGTGAAATGTGTTGATATCATCAGGAACACCGGTGGCGAAAGCGGCATACTGGGACTTTTCTGACGCTGAGGCACGAAAGCTAGGGGAGCGAACGGGATTAGATACCCCGGTAGTCCTAGCTGTAA
+
EEFGDGGGGGGGGEFGGFCEFGGGCECCFGGFGGFCCCFEFGGEFGGGFGGGGGFCC,=FAEFF?FDFEGGGEGFF<FFGCFEEGEGFD=EFGGGGFC8,5:>:@FDFGFFFGFGGFFFDDFFBBFGGGCFGFFGGCFACEFGEBFCEGGD9EGGGGGGGEG9;E;C;8CF9FCEF9+CCFGDEC9CGGCEEC=B5*:6E:BG)9F=@EFF>7DC:::7?FE5:)4))5*7:C=<>?174<?62;096D6EF?1>(8<>9D4<E.3)434<4:<)::/4:<<
@M06628:26:000000000-CRM2J:1:1101:18110:19799 1:N:0:126
TACGGAGGGGGTTAGCGTTGTTCGGAATTACTGGGCGTAAAGCGTACGTAGGCGGATCAGAAAGTAGGGGGTGAAATCCCGAGGCTCAACCTCGGAACTGCCTCCTAAACTCCTGGTCTTGAGTTCGAGAGAGGTGAGTGGAATTCCAAGTGTAGAGGTGAAATTCGTAGATATTTGGAGGAACACCAGTGGCGAAGGCGGCGCACTGGCTCGATACTGACGCTGAGGTACGAAAGTGTGGGGAGAAAACAGGATTAGATACCCTGGTAGTCCACACCGTAA
+
<FFGEB@@FCF6@<@ECCCCBDFGGDCGEF9ECGGGGGGGDEDCFDGGGFGGGGDE+=EFFG8FGG<F7CFEGGGDF9FEE>FFGGGGFC,>DFGDFD<FF<FF7FC=AFDCFFGGFG9BFGGGFCFECCCGEC<<FFGFFGGGGGCG?97?>9E9FGGDFFFFEEFF48C?CC7CGGGGDGGFFFEF5CCFGDGGGEGD>51><)<8C*8FCDG*97:?F5DFE;5F96@25:D;-/173:;?108:F(55:?F)4499>ACC6(54):><)-541<6:(4
@M06628:26:000000000-CRM2J:1:1101:12073:19802 1:N:0:126
TACGAACTGTGCGAACGTTATTCGGAATCACTGGGCTTAAAGGGTGCGTAGGCGGGTTAGTAGGTCAGATGTGAAAGCCCACGGCTCAACCGTGGAATTGCGTTTGAAACCACTAGTCTTGAGGAAGTCAGAGGTATGCGGAACTGATGGTGGAGCGGTGAAATGTGTTGATATCATCAGGAACACCGGTGGCGAAAGCGGCATACTGGGACTTTTCTGACGCTGAGGCACGAAAGCTAGGGGAGCGAACGGGATTAGATACCCCGGTAGTCCTAGCTGTAA
+
GGGGGGGGGGGGGGGGGGGGGGGGGGGGGGGGGGGGGGGGGGGGGGGGGGGGGGGGFGGGGGGGGGGGGGGGGGGGGGGGGGGGGGGGGGGGGGGGGGGGGGGGGGGGGGGGGGGGGGGGGGGGGGGGGGGGGGGGGGGGGGGGGGGGGGGGGGGGGGGGGGGGGGGGFGGGGGGGGGGGGGGGGGGGGGGGGGGGGGGGFFGGFGFGGGFFGGGGGGGGGGGFFFFFFGFFGGGFF?FFFFFFFFF>DFFFFFDBB><AGBGGF>EFFFAFFFFFBBAFA<
@M06628:26:000000000-CRM2J:1:1101:18096:19810 1:N:0:126
TACGGAGGGGGTTAGCGTTGTTCGGAATTACTGGGCGTAAAGCGTACGTAGGCGGATCAGAAAGTAGGGGGTGAAATCCCGAGGCTCAACCTCGGAACTGCCTCCTAAACTCCTGGTCTTGAGTTCGAGAGAGGTGAGTGGAATTCCAAGTGTAGAGGTGAAATTCGTAGATATTTGGAGGAACACCAGTGGCGAAGGCGGCTCACTGGCTCGATACTGACGCTGAGGTACGAAAGTGTGGGGAGAAAACAGGATTAGATACCCTGGTAGTCCACACCGTAA
+
GGGGGGGGGGGGGGGGGGGGGGGGGGGGGGGGGGGGGGGGGGGGGGGGGGGGGGGGGGGGGGGGGGGGGGGGGGGGGGGGGGGGGGGGGGGGGGGGGGGGGGGGGGGGGGGGGGGGGGGGGGGGGGGGGGGGGGGGGGGGGGGGGGGGGGGGGGGGGGGGGGGGGGGGFGGGGGGGGGFGGGGGGGGC7CFGDGGGGDGGFFGDFGFGGGFFGGGGGGGGGDG>EFFFFGFFGGGFFFFFFFF?F:BBD:FF146AD>24CAFFFB34)47A6<<317914:
@M06628:26:000000000-CRM2J:1:1101:27636:19891 1:N:0:126
TACGGGGGGGTTAGCGTTGTTCGGAATTACTGGGCGTAAAGCGTACGTAGGCGGATTGGAGAGTAGGGGGTGAGATCCCAGGGCTCAACCCTGGAACTGCCTCCTAAACTATCAGTCTAGAGTTCGAGAGAGGTGAGTGGAATTCCAAGTGTAGAGGTGAAATTCGTAGATATTTGGAGGAACACCAGTGGCGAAGGCGGCTCACTGGCTCGATACTGACGCTGAGGTACGAAAGTTGGGGGAGCAAACAGGATTAGATACCCTGGTATCCAACACCGTAAA
+
GGGGGGGDGGFGGGGGGGGGCFGBFGGGGFGGGGGG<FGGGGGGGGGGGFEGEGGGGGGGGGGGGGGGGGGGGGGFECCFGGGGGFGGGGGGGGFGGGGGGGGGGGGGGGGFGGGGGGFDFGEFGGGGFE5;CA>FGFGGGCE<@FGDF03<CECFCCFFD<F99:<CFGFGGGFGGGGEGCFGGGCCGGGGGDEDGFEGD:DD4FF6C4?DG<*1?7*0**98@?FF4C>FG5DA>*95>909B:?>F6@4::F<><AFF0+<7<6)4)-)).((().(44
@M06628:26:000000000-CRM2J:1:1101:4412:19963 1:N:0:126
TACGGAGGGTGCAAGCGTTATCCGGAATCATTGGGTTTAAAGGGTCCGCAGGCGGTCAATTAAGTCAGAGGTGAAATCCCATAGCTTAACTATGGAACTGCCTTTGATACTGGTTGACTTGAGTCATATGGAAGTAGATAGAATGTGTAGTGTAGCGGTGAAATGCATAGATATTACACAGAATACCGATTGCGAAGGCAGTCTACTACGTATGTACTGACGCTCATGGACGAAAGCGTGGGGAGCGAACAGGATTAGATACCCTGGTAGTCCACGCCGTAA
+
GGGGGGGGGGGGGGGGGGGGGGGGGGGGGGGGGGGGGGGGGGGGGGGGGGGGGGGGGGGGGGGGGGGGGGGGGGGG<FGGGGGGGGGGGGGGGGGGGGGGGGGGGGGGGGGGGGGGGGGGGGGGGGGGGGGGGGGGGGGGGGGGGGGGGGGGGGGG>EGGGGGGGGGGFGGGGGGGGGGGGGGFGGGGGGGGGGGGGGGGFFGGFGFGGGFFGGGGGGGGGGGFFFFFFGFFGGGFFFBFFFBFFFFFGFFF:0?<?2<>DFFGFB@?FBFBFBFFFF>FF?
@M06628:26:000000000-CRM2J:1:1101:4394:19966 1:N:0:126
TACGGAGGGTGCAAGCGTTATCCGGAATCATTGGGTTTAAAGGGTCCGCAGGCGGTCAATTAAGTCAGAGGTGAAATCCCATAGCTTAACTATGGAACTGCCTTTGATACTGGTTGACTTGAGTCATATGGAAGTAGATAGAATGTGTAGTGTAGCGGTGAAATGCATAGATATTACACAGAATACCGATTGCGAAGGCAGTCTACTACGTATGTACTGACGCTCATGGACGAAAGCGTGGGGAGCGAACAGGATTAGATACCCTGGTAGTCCACGCCGTAA
+
EFGGGDFCGGGGGCFGEEGC86CFEDGGGCC@FFFGGGGECCFGGGDGEGEFEGGGGGDGGCFGGFFGFCEG7<AEEFFGCFGGFGGGF9FCFEDA@DFFGGGGGGDGCFFGCFGGDGGGGADFCFGEDF9DDFDFGFGGG<FDFGEFFFFGG7BFFCGGD9CCG,><BDGF7<7@7:2CGGCFGCDC>C=F7C79EEFGBFCCAF7FGDAFFFGGGFGGGGGF>9AFFFFFG5<0::>D>>0(439254;4:BFF<>FA7A8<@?34<A)6)..21)-4(-
@M06628:26:000000000-CRM2J:1:1101:17143:19997 1:N:0:126
TACGGAGGATCCAAGCGTTATCCGGAATCATTGGGTTTAAAGGGTCCGTAGGTGGATAATTAAGTCAGAGGTGAAAGTTTGCAGCTTAACTGTAAAATTGCCTTTGATACTGGTTATCTTGAATCATTATGAAGTGGTTAGAATATGTAGTGTAGCGGTGAAATGCATAGATATTACATAGAATACCAATTGCGAAGGCAGATCACTAATAATGTATTGACACTGATTGACGAAAGCGTAGGTAGCGAACGGGATTAGATACCCCGGTAGTCTACGCCGTAA
+
GGGGGGGGGGGGGGGGGGGGGGGGGGGGGGGGGGGGGGGGGGGGGGGGGGGGGGGGGGGGGGGGGGGGGGGGGGGGGGGGGGGGGGGGGGGGGGGGGGGGGGGGGGGGGGGGGGGGGGGGGGGGGGGGGGGGGGGGGFGAFGGGGGGGGGGGGGGGGGGGGGGGGGGGFGGGGGGGGGGGGGGGGGGGGGGGGGGGGGGGFFGGFGFFGGFFGGGGGGGFFFGAFFFFFFFFEGGFFFBEF@EFFFFFGFFEDFF@F@9AGFFGFFDFFB2ABFFFFDF9?F
@M06628:26:000000000-CRM2J:1:1101:24543:20052 1:N:0:126
TACGAACTGTGCGAACGTTATTCGGAATCACTGGGCTTAAAGGGTGCGTAGGCGGATTTGTAGGTCAGATGTGAAAGCCCACGGCTCAACCGTGGAATTGCGTTTGAAACCACAAGTCTTGAGGGGATCAGAGGAGAGCGGAACTCATTGTGGAGCGGTGAAATGCGTTGATATGATGAGGAACACCGGTGGCGAAAGCGGCTCTCTGGGATCCTTCTGACGCTGAGGCACGAAAGCTAGGGGAGCGAACGGGATTAGATACCCCGGTAGTCCTAGCTGTAA
+
GGGG<F@CFCFDCFEGGGGCGGGGGGGGGGGGGGGGFGGGGGGGGDGGGGGGGGGGGG<FCFAEGFDFD?FGGGGGDGGGGGGGGGGGGGGCGGGGGFGGGGGEGGGGGGEGCEGGGGGGGGGCCC38+@EGGG:FGGGGGGGBFG:95DFG7EG>FGGGGGGG9FGG5C?EGGGCCGGGGGGGGGGDGGGGGGGG>EFEEDGGFFFGGG>F5>F:DC>?CGGF3;FFFDFFGGGBB*9@FF>9>F0;CBFFB()43<<47AFG<;FB((.<A).6814<DB
@M06628:26:000000000-CRM2J:1:1101:19474:20078 1:N:0:126
TACGGAGGGGGTTAGCGTTGTTCGGAATTACTGGGCGTAAAGCGCACGTAGGCGGATCAGAAAGTTGGGGGTGAAATCCCGGGGCTCAACCCCGGAACTGCCTCCAAAACTCCTGGTCTAGAGTTCGAGAGAGGTGAGTGGAATTCCGAGTGTAGAGGTGAAATTCGTAGATATTCGGAGGAACACCAGTGGCGAAGGCGGCTCACTGGCTCGATACTGACGCTGAGGTGCGAAAGTGTGGGGAGCAAACAGGATTAGATACCCTGGTAGTCCACACCGTAA
+
GGGGGGGGGGGGGGGGGGGGGGGGGGGGGGGGGGGGGGGGGGGGGGGGGGGGGGGGGGGGGGGGGGGGGGGGGGGGGGGGGGGGGGGGGGGGGGGGGGGGGGGGGGGGGGGGGGGGGGGGGGGGGGGGGGGGGGGGGGGGGGGGGGGGGGGGGGGGGGGGGGGGGGGGFGGGGGGGGGGGGGGGGGGGGGGGGGGGGGGGFFGGFGFGGGFFGDFGGGGGGGGBFF>37CFFGGG>FFFFFF>6BFFFGFF@??4ABFFFG>EFFF>?BFFF<AFBFFF:?F
@M06628:26:000000000-CRM2J:1:1101:8084:20122 1:N:0:126
TACGAAGGGGGCTAGCGTTGTTCGGAATTACTGGGCGTAAAGCGTACGTAGGCGGATTAGAAAGTATGGGGTGAAATCCCAGGGCTCAACCCTGGAACTGCCTCATAAACTCCTAATCTTGAGTTCGAGAGAGGTGAGTGGAATTCCGAGTGTAGAGGTGAAATTCGTAGATATTCGGAGGAACACCAGTGGCGAAGGCGGCTCACTGGCTCGATACTGACGCTGAGGTACGAAAGCGTGGGGAGCAAACAGGATTAGATACCCTGGTAGTCCACGCCGTAA
+
GGGGGGGGGGGGGGGGGGGGGGGGGGGGGGGGGGGGGGGGGGGGGGGGGGGGGGGGGCGGGGGGGGGGGGGGGGGGGGGGGGGGGGGGGGGGGGGGGGGGGGGGGGGGGGGGGGGGGGGGGGGGGGGGGGGGGGGGGGGGGGGGGGGGGGGGEGGGGGGGGGGGGGGGFGGGGGGGGGGCGGGGGGGGGGDGGGGGGGGGFFGGFGFGGGFFDDGGGGGGGEG@B9FFFGFFDGGFF>BEFFFFFFFFGFFFFFFFFFFAGBGGFFFFA>ABAA?FFFBFB?
@M06628:26:000000000-CRM2J:1:1101:10490:20132 1:N:0:126
TACGGAGGGGGTTAGCGTTGTTCGGAATTACTGGGCGTAAAGCGCACGTAGGCGGACTATTAAGTCAGAGGTGAAATCCCAGGGCTCAACCCTGGAACTGCCTTTGATACTGGTAGTCTTGAGTTCGAGAGAGGTAAGTGGAATTCCGAGTGTAGAGGTGAAATTCGTAGATATTCGGAGGAACACCAGTGGCGAAGGCGGCTTACTGGCTCGATACTGACGCTGAGGTGCGAAAGTGTGGGGAGCAAACAGGATTAGATACCCTGGTAGTCCACACCGTAA
+
GGGGGEDGEGGGGFGGGGCGGGGGDGGGGGGGGGGDFGGGGGGGGGGGGGGGGGDFGGGGGFGGGFDFGGGGGGGGG9FDFFGGGGFG9F8FFFG,AAFGGGGGGGGGCFGFFGGGGGGGGFFGFEC::D+>3FF@ECFGGGGGGFFFGGFGFGGGGGGGE>EGGGGGFGGE9CFCF=EEEGGGGGGGCFEGGGDDEGGGF>7D?FFGC4>9C3DCDFCA4/CD337F?5?6CED9:9997:;0>91<4:5F08?A<?AFC<CEFF>74)5AAA?7(>9???
@M06628:26:000000000-CRM2J:1:1101:26642:20190 1:N:0:126
TACGGGGGATGCAAGCGTTATCCGGAATGATTGGGCGTAAAGCGTCTGTAGGTGGCTTTCCAAGTCAACTGTCAAAAATCAGGGCTTAACCTTGAACCGGCAGTTGAAACTATAAAGCTTGAGTTAGGTAGGGGCAGAGGGAATTCCTAGTGTAGCGGTGAAATGCGTAGATATTAGGAAGAACACCAATCGCGGAAGCACTCTGCTGGGCCATGACTGACACTGAGAGACGAAAGCTAAGGGAGCGAATGGGAGTAGATACCCCAGTAGTCTTAGCCGTAA
+
<FGFGEGGGGFFFGGFGFGGGGGGGGGFFF@FFGGGGFGGGGGGGFGFFFGGGGGFEF,95CFFBFGGGGGGGGGGDFFGCAFFFGEFGGFG,,AFA7FCGGFF9FCFGGFGGGG<FGG9FGGG,C@FGGGFEGFGEGGGGGGGGCCFAFFGGGGCGGGCFGGGGGGCEGDCFFC@F,AEFFF8ECC:C6;CFG@G5:EGFF4DFFFGGGF7CFGFFGDGGGGF?BF@6*7:EGG>?***970:<14>GFFF?:),5<29>AFGF2<:)46A99<FAF>?04
@M06628:26:000000000-CRM2J:1:1101:10433:20260 1:N:0:126
TACGGAGGGGGTTAGCGTTGTTCGGAATTACTGGGCGTAAAGCGCGCGTAGGCGGACTATTAAGTGAGAGGTGAAATCCCAGGGCTCAACCCTGGAACTGCCTTTCATACTGGTAGTCTTGAGGTCGAGAGAGGTGAGTGGAATTCCGAGTGTAGAGGTGAAATTCGTAGATATTCGGAGGAACACCAGTGGCGAAGGCGGCTCACTGGCTCGATACTGACGCTGAGGTGCGAAAGCGTGGGGAGCAAACAGGATTAGATACCCTGGTAGTCCACGCCGTAA
+
GGGGGGGGGGGGGGGGGEGGGGGGGGGGGGGGGGGGGGGGGGGGGGDGGGGGGGGGGGGGGGGGGGGGGGGGGGGGGGGGGGGGGGGGGGFGGGGGFGGGGGGGGGGGGGGGGGFGGGGGGGGGGGGGCCEGG7FGGGGGGGGGGGGGGGGGGGGFGGGGDFFGGGGGFGGGGGGGFCGGDCFGGGDGGGGGGGGGGDFGFFGGFGFCCFF?DDGFDCF?CEGFD9FFFDFFGGGFBDEEFFF09>B?7:>F?FFF?D2>CACE?B;>AFFF<<?1(79BB6
@M06628:26:000000000-CRM2J:1:1101:13003:20293 1:N:0:126
TACGGAGGGTCCGAGCGTTATCCGGAATCATTGGGTTTAAAGGGTCCGTAGGCGGGCCTATAAGTCAGGGGTGAAAGTTTGTGGCTCAACCATAAAATTGCCCTTGATACTGTAGGTCTTGAGTTATAGTGAAGTTGCCGGAACATGTGGTGTAGCGGTGAAATGCATAGATATCACATAGAACACCAATTGCGAAGGCAGGTGACTAACTATATACTGACGCTGATGGACGAAAGCGTGGGGAGCGAACAGGATTAGATACCCTGGTAGTCCACGCCGTAA
+
GGGGGGGGGGGGGGGGGGGGGGGGGGGGGGGGGGGGGGGGGGGGGGGGGGGGGGGGGGGGGGGGGGGGGGGFGGGGGGGGGGGGGGGGGGGGGGGGGGGGGFGGGGGGGGGGGGGGGGGGGGGGGGGGGGGGGGGGGGGGGGGGGGGGGGGGGGGGGGGGGGGGGGGGFGGGGGG7EGGGGGGGGGGGGGGGGGGGGGGGFEGGFGFGGFBFGGGGGGGGGGGFBBFFFGFFGGGFFF@FEFFFFFFFGFFF?:FFFFFFG>GFF?>:AFF<AFFFFFF;:?
@M06628:26:000000000-CRM2J:1:1101:25197:20332 1:N:0:126
TACGGAGGGGGTTAGCGTTGTTCGGAATTACTGGGCGTAAAGCGTACGTAGGCGGATCAGAAAGTAGGGGGTGAAATCCCGAGGCTCAACCTCGGAACTGCCTCCTAAACTCCTGGTCTTGAGTTCGAGAGAGGTGAGTGGAATTCCAAGTGTAGAGGTGAAATTCGTAGATATTTGGAGGAACACCAGTGGCGAAGGCGGCTCACTGGCTCGATACTGACGCTGAGGTACGAAAGTGTGGGGAGCAAACAGGATTAGATACCCTGGTAGTCCACACCGTAA
+
GGGGG7FGGGGGGGGGGGGGGGGGGGGGGGGGGGGGGGGGGGGGGDGGGGGGGGGGGGGGFGGGGGGGGGGGGGGGGGGGGGGGGGGGGGGGCFGGGGGGGGGGGGGGGGFGGGGGFGGDGGGGGGGGGGGGGGFGGGGGGGGGGGGGGGGGGGFGGGGGGGGGGGGGFGGFFGGGFGGGGGGFGGGCFEGGGGGGGGFGFEGDFGFGGGFFGGGGGGGGF7CDDBFF?FFFGGC0>FFFFBF?FBB?C:FF?<?A?BDAFFGGF<FFFFAB<<<?056:::
@M06628:26:000000000-CRM2J:1:1101:20301:20360 1:N:0:126
GACGAACCGTCCAAACGTTATTCGGTATCACTGGGCTTAAAGCGTGCGTAGGCGGCTTGGTAGGTGTGATGTGAAAGCCCACGGCTCAACCGTGGAATTGCGTCGCAAACCCCCAAGCTTGAGGAAGACAGGGGTGTTGGGAACTTATGGTGGAGCGGTGAAATGCGTTGATATCATAGGGAACACCGGTGGCGAAGGCGCAACACTGGGTCTTTTCTGACGCTGAGGCACGAAAGCTAGGGTAGCGAACGGGATTAGATACCCCGGTAGTCCTAGCCGTAA
+
GGGGGGGGGGGGGGGGGGGGGGGGGGGGGGGGGGGGGGGGGGGGGGGGGGGGGGGGGGGGGGGGGGGGGGGGGGGGGGGGGGGGGGGGGGGGGGGGGGGGGGGDGGGGGGGGGGGGGGGGGGGGGGGGFGGGGGEGGGGGGGGGFFGGGGGGGGGGGGGGGGGGGGGGFGGGGGGGGGGGGG5FGGGGGGGGFGGGGGGGFDDDFGFGGGFFGGGGGGGGGGGFFFFFFDFFGGGF<7?=FFB>??>>39FFF?FF28AAFAFGF0>9>04:><AFF7;:<<
@M06628:26:000000000-CRM2J:1:1101:26757:20421 1:N:0:126
TACGGAGGGGGTTAGCGTTGTTCGGAATTACTGGGCGTAAAGCGTACGTAGGCGGATCAGAAAGTAGGGGGTGAAATCCCGAGGCTCAACCTCGGAACTGCCTCCTAAACTCCTGGTCTTGAGTTCGAGAGAGGTGAGTGGAATTCCAAGTGTAGAGGTGAAATTCGTAGATATTTGGAGGAACACCAGTGGCGAAGGCGGCTCACTGGCTCGATACTGACGCTGAGGTACGAAAGTGTGGGGAGCAAACAGGATTAGAGACCCTGGTAGTCCACACCGCAA
+
GGGGGDFECFEFEFGGEFGGGGGGGGGGGGGGCGGGGFFFGGFGEEGEGGGGGGGGGGGG9FFGFCGGGGGGG7FFGGGGGGGGGFGGGEGGGGGGGGGFGG<EGGGFGGGGGGGGGGGGGGGGGGGGGFGGGCFGGGGGGGFGAFCGGGGFFGFGGFFFGG9CGGGGAFDFGFGFGGGGGGGFCFEGGGFF3CCGGC>CDEGGFC?<6CFFG)>CD7*<019576>:FF?:CE<(6=?@B69196??C?FF?:FA?24)22*A5(7.42<<6<>:?D>(79
@M06628:26:000000000-CRM2J:1:1101:13062:20531 1:N:0:126
TACGGAGGGTGCAAGCGTTATCCGGAATCATTGGGTTTAAAGGGTCCGTAGGCGGGGATCTAAGTCAGTGGTGAAATGCAGGGGCTCAACCCCGGCACTGCCATTGATACTGGATTTCTTGAATCGCCGTGAGGTGGGCGGAATATGTGGTGTAGCGGTGAAATGCTTAGATATCACATGGAACGCCGATTGCGAAGGCAGCTCACCAACGGCGTATTGACGCTGAGGGACGAAAGCGTGGGTAGCGAACAGGATTAGATACCCTGGTAGTCCACGCCGTAA
+
GGGGGGGGGGGGGGGGGGGGGGGGGGGGGGGGGGGGGGGGGGGGGGGGGGGGGGGGGEDGGGGGGGGGFGGGGGGGGGGGGGGGGGGGGGGGGGGGGGGGGGGGGGGGGGGGGGGGGGGGGGGGGGGGGGGGGGGGGGGGGFFGGFGGGGGGGGGGGGGGGGGGGGGGFGGGGFFGGGGGGGGGGGGGGGGGGGGGGGGGF:DGFGFGGGFFGGDGGFGGGGGFFFFFF<>>GGD>BFBDFFFFF?F>D;EF12?AFFFFGFGGFFFBFFFFFF7?6FF9B?
@M06628:26:000000000-CRM2J:1:1101:20416:20565 1:N:0:126
TACGGAGGGGGTTAGCGTTGTTCGGAATTACTGGGCGTAAAGCGTACGTAGGCGGATTGGAAAGTATGGGGTGAAATCCCAGGGCTCAACCCTGGAACTGCCCTGTAAACTATCAGTCTAGAGTTCGAGAGAGGTGAGTGGAATTCCAAGTGTAGAGGTGAAATTCGTAGATAATTGGAGGAACACCAGTGGCGAAGGCGGCTCACTGGCTCGATACTGACGCTGAGGTACGAAAGTGTGGGGAGCAAACAGGATTAGATACCCTGGTAGTCCACACCGTAA
+
GGGFGCFEEFGGGFGGGFGFGFFEGGGGGGGGGGGGGGGGGGGGFEGGGGGGGGDFFEGFGGGGGGGGGGGCFGGGGFGGGGGGCFFGGGGGGGGGGGGGFFFEGGGGGGGGGGFCECCFDFGGGGGFGGGCEE@FGGGGDGGGGGEFGCFGCD?CGGGGFGFGGGGGFGGGGGGFFGGGEECGGGGGGGGGGGGGGEGG>:C36C@9=DF:DCFCGGGGFED3D>F>FGF6C=D9ABF?D0;09B?BGFF???@<25<AF>E<943:<AF<):7:176,44
@M06628:26:000000000-CRM2J:1:1101:24615:20668 1:N:0:126
TACGGAGGGGGTTAGCGTTGTTCGGAATTACTGGGCGTAAAGCGTACGTAGGCGGATTGGAAAGTATGGGGTGAAATCCCAGGGCTCAACCCTGGAACTGCCCTGTAAACTATCAGTCTAGAGTTCGAGAGAGGTGAGTGGAATTCCAAGTGTAGAGGTGAAATTCGTAGATATTTGGAGGAACACCAGTGGCGAAGGCGGCTCACTGGCTCGATACTGACGCTGAGGTACGAAAGTGTGGGGAGCAAACAGGATTAGATACCCTGGTAGTCCACACCGTAA
+
GGGGGGGGGGGGGGGGGGGGGGGGGGGGGGGGGGGGGGGGGGGGGGGGGGGGGGGGGGGGGGGGGGGGGGGGGGGGGGGGGGGGGGGGGGGGGGGGGGGGGGGGGGGGGGGGGGGGGGGGGGGGGGGGGGGGGGGGGGGGGGGGGGGGGGGGGGGGGGGFGGGGGGGGFGGFGGGGGGGGEGGGGGGGGFGGGGGGGGGGFFGGFGFGGGFFGGGGGGGGGGGFFFFF?GFBGGGFFFFFFFFBFFFFGBFFFFFBFB92:AFGF:54AFFA)58>BEF?F?
@M06628:26:000000000-CRM2J:1:1101:7531:20689 1:N:0:126
TACGGAGGGGGTTAGCGTTGTTCGGAATTACTGGGCGTAAAGCGCACGTAGGCGGACTGGAAAGTATGGGGTGAAATCCCAGGGCTCAACCCTGGAACTGCCTCATAAACTATCAGTCTAGAGTTCGAGAGAGGTGAGTGGAATTCCGAGTGTAGAGGTGAAATTCGTAGATATTCGGAGGAACACCAGTGGCGAAGGCGGCTCACTGGCTCGATACTGACGCTGAGGTGCGAAAGTGTGGGGAGCAAACAGGATTAGATACCCTGGTAGTCCACACCGTAA
+
GGGGGEDGGGGFGDEFGGGFFGGCGGGGGGGGGGGGGGGGGGFGGGGGGGGDGGGGFGGGGGGGFGGGF8FGGGFGGGGGGFFGGGGGGGFGGGGGGGFGGGGGFGFFGGGGFFGGGFGGGGFGGG>FFGGGGGGGCCFF>FCFGGGGGGGGGGEFG8FEEFFGGGGGFFDGGGGG=CEGGGGFGGGGGGCDDGDDEEF555DC6FFGGFFFGGGGGGGGGE:5525:7>:1C5CBF7FFDF9<F90178F4109>B>2>DA0<6:<7D<AAFFF:173308
@M06628:26:000000000-CRM2J:1:1101:27166:20692 1:N:0:126
TACGGAGGGTCCGAGCGTTATCCGGAATCATTGGGTTTAAAGGGTCCGTAGGTGGGCCTATAAGTCAGAGGTGAAAGTTTGTGGCTCAACCATAAAATTGCCTTTGATACTGTAGGTCTTGAGTTATAGTGGAGTTGCCGGAACATGTGGTGTAGCGGTGAAATGCATAGATATCACATAGAACACCGATCGCGAAGGCAGGTGACTAACTATATACTGACACTGATGGACGAAAGCGTGGGGAGCGAACGGGATTAGATACCCCGGTAGTCCACGCCGTAA
+
GGGGGGGGGGDFGGGGGGGGGGGGGGGGGGFFGGGECFGGGGFGGGGGGGGGGGGGEGDGGGGGGGGGFGGGGGGGGFGFGFFGGGFGGGGCEFGGGGFGGGAFGGGGGGGFGGGGGGGGGGGGGDEFGGG@EGG<FFDGGGGG,C:E;FGGGGGGGGGGGGGGCGFGFFGGGGECGGGGGGGGGGGGGGCEGGDCEEGFAEG6FGF?C<FFC7CGGGGGGGGF=<?FFGF9CGDB<5<BFFFFFFFF37BE6:B?F>BFGFGGF9D>6:AFAA3?F@0-3<
@M06628:26:000000000-CRM2J:1:1101:11843:20756 1:N:0:126
TACAGATGGGGCTAGTGTTATTCGGATTGATTGGGCGTAAAGGGTACGTAGGCCGTTTCGTATTGGTGTACCGTAACTATCTTTTATAAAAAGAATCGCGGCTTATATTGATTAATCGATGACAGACACCACGAGACTAGAGTGTGGTAGAGGAAAGTGGAATTTTGAGTGGAGAGATAAAATTCATAGATATTCAAAGGAACACCGAAAACGAAGGTAGCTTTCTTGGCCACCACTGACGCTGATGTACGAAAGCATGGGGAGTGAATGGGATTAGATAC
+
GGGGGGGGGGGGGGGGGGGGGGGGGGGGGGGGGGGGGGGGGGGGGGGGGGGGGGGGGGGGGGGGGGGGGGGGGGGGGGGGGGFGGGGGGGGGGGGGGGGGGGGGGGGGGGGGGGGGGGGGGGGGGGGGGGFGGGGGGGGGGGGGGGGGGGGGGFGGGGGGGGGGGGGGFFGGGGGGGG,CGFGGGGGGGCFGDGCGGGGGFFGGADFGGGBFGGGGGDGGGGGFFFFFFGFFGGG?BFFFFFFFFFFAGBF@<?E7?DF?GF887:F9ADF???FFF@AAF
@M06628:26:000000000-CRM2J:1:1101:9477:20759 1:N:0:126
TACGGAGGGTCCGAGCGTTATCCGGAATTATTGGGTTTAAAGGGTCCGTAGGCGGGCGATTAAGTCAGTGGTGAAAGTCTGCAGCTCAACTGTAGAATTGCCTTTGATACTGGTCGTCTTGAGTTATGGTGAAGTTGGCGGAATATGTAGTGTAGCGGTGAAATGCATAGATATTACATAGAACACCGATTGCGAAGGCAGCTGACTAACCATATACTGACGCTGATGGACGAAAGCGTGGGGAGCGAACAGGATTAGATACCCTGGTAGTCCACGCCGTAA
+
GGGGGGGGGGGGGGGGGGGGGGGGGGGGGGGGGGGGGGGGGGGGGGGGGGGGGGGGGGGGGGGGGGGGGGGGGGGGGGGGGGGGGGGGGGGGGGGGGGGGGGGGGGGGGGGGGGGGGGGGGGGGGGGGGGGGGGGGGGGGGGGGGGGGGGGGGGGGGGGGGGGGGGGGCGGGGGGGGGGGGGGGGGGGGGGGGGGGGGGGFFGGFGFGGGFFGGGGFGGGGGGFFFFFFGFFGGD>7BDBEFFFBFFFGFFFFFFFFFFFGBGGF:F?<>FFFFBBFFB;BB
@M06628:26:000000000-CRM2J:1:1101:14437:20775 1:N:0:126
TACGGAGGGGGTTAGCGTTGTTCGGAATTACTGGGCGTAAAGCGTACGTAGGCGGATTGGAAAGTATAGGGTGAAATCCCAGGGCTCTACCCTGGAACTGCCTTGTAAACTATCAGTCTAGAGTTCGAGAGAGGTGAGTGGAATTCCAAGTGTAGAGGTGAAATTCGTAGATATTTGGAGGAACACCAGTGGCGAAGGCGGCTCACTGGCTCGATACTGACGCTGAGGTACGAAAGTGTGGGGAGCAAACAGGGTTAGATACCCTGGTAGTCCACACCGTAA
+
GGGGGCFGGGGGGGGGGGGGGGGGGGGGGGGGGGGGGGGGGGGGGGGGGGGGGGGDGGGG9FFGGGGGGGGGGGGGGGGGGGGGGGGGGGGGGGGGGGGGGGGGGGGGGGGGGGGGGGGGGGGGGGGFGGGGGGGGGGGGGGGGGGGGGDFCFGGGGGGGGGGGGGGGFGDFGGGGGGGGGGGGGGGGGGGGDCGDGGGGFFGGFCBEGGFFGGGGGGGGGGGFFFFFFGFFGGD6>FFFFFFFFFF<GFFF??>1?BFFDA<CFFF?FBBFFFFBFD>FFB
@M06628:26:000000000-CRM2J:1:1101:20869:20802 1:N:0:126
TACGGAGGGGGTTAGCGTTGTTCGGAATTACTGGGCGTAAAGCGTACGTAGGCGGATTGGAAAGTATGGGGTGAAATCCCAGGGCTCAACCCTGGAACTGCCCTGTAAACTATCAGTCTAGAGTTCGAGAGAGGTGAGTGGAATTCCAAGTGTAGAGGTGAAATTCGTAGATATTTGGAGGAACACCAGTGGCGAAGGCGGCTCACTGGCTCGATACTGACGCTGAGGTACGAAAGTGTGGGGAGCAAACAGGATTAGATACCCTGGTAGTCCACACCGTAA
+
GGGGGGGGGGGGGGGGGGGGFGGDGGGGGGGGGGGGGGGGGGGGGGGGGGGGGGGGGGGGGGGGGGGGGGGGGGGGGGGGGGGGGGGGGGGGGGGGGGGGGGGGGGGGGGGGGGGGGGGGGGGGGFCGGGGGGGFGGGGGGGGGGGGGFGGGGGGGGGGGGGGGFGGGFGGGGGGGGGGGGGFGGGGGGGGGGGGDGCGGE>CDFGFGGGFF3>CFGGGGGGGFD;FFF498EGG>FFFFEFF?67:?<?FF6<6A?>BAGBGGFBFBABFF<<>?::62(4
@M06628:26:000000000-CRM2J:1:1101:8385:20882 1:N:0:126
TACGGAGGGTGCGAGCGTTAATCGGAATTACTGGGCGTAAAGCGCACGCAGGCGGTTTGTTAAGCTAGATGTGAAAGCCCCGAGCTCAACTTGGGATGGTCATTTAGAACTGGCAGACTAGAGTCTTGGAGAGGGGAGTGGAATTCCAGGTGTAGCGGTGAAATGCGTAGATATCTGGAGGAACATCAGTGGCGAAGGCGACTCCCTGGCCAAAGACTGACGCTCATGTGCGAAAGTGTGGGTAGCGAACAGGATTAGATACCCTGGTAGTCCACACCGTAA
+
GGGFFGGGGGGGDGGGGGGGCAFGDEGGDGGGGGGGGGGGGGFGCCGGGGGEGGGG>CGEFGFGCGGFEGGGDGGG<=?FEFFGGE,FEGG<FGGAB=D5E93FG9DEFGGG8>AFGFGGGGFEFGAC9FGGGFF@CFFGGGGGGGAGGGGGGGGGGGGEFGGGGGGGFGG7;FGCFCGGGGGGGGGGCFGGGGGGGGGCBFGD?F<FF*<6D5C6FGGGGDDF@;FF=:FBGGGF<@F=>?>F0:4;GBEFF:FA>FA>>.<C@0FFF>2:AB?0?>06<<
@M06628:26:000000000-CRM2J:1:1101:20474:20895 1:N:0:126
TACGAAGGGGGCTAGCGTTGTTCGGAATTACTGGGCGTAAAGCGTACGTAGGCGGATTAGAAAGTTAGGGGTGAAATCTTAGGGCTCAACTCTGGAATTGCCTCCAAAACTCTTAATCTTGAGTATGAGAGAGGTGAGTGGAATTCCGAGTGTAGAGGTGAAATTCGTAGAGATTCGGAGGAACACCAGTGGCGAAGGCGGTTCACTGGCTCATTACTGACGCTGAGGTACGAAAGCGTGGGGAGCAAAGAGGATTAGATACCCTGGTAGTCCACGCCGTAA
+
<FGG-EFG7+BF:FG8FFGCG,FGGGGG,FGGGGGGGGGGGGGGG76FGGGG9FG7F+,,,CFGG,F99,FGGGGGGG<,,,,:EG=FGG,,,C5FG,5CF,7,,,AFGGG9,5,,7CF3FGGG,,3,3CDGGGG7F7,@EGGGGDGBEGGG3EG;FGGGGGGG;DGGFGG7EGG7C6C7EGGGGGG8/CGGGGGGGGG55)99FGFGG*))*0:>FGGGG*CE)9F39CF?GGGFFB)<DF0?FBB:F2)82??<?DFFGFFG*37>2AAF<).4979>BF
@M06628:26:000000000-CRM2J:1:1101:8379:20906 1:N:0:126
TACGGAGGGTGCGAGCGTTAATCGGAATTACTGGGCGTAAAGCGCACGCAGGCGGTTTGTTAAGCTAGATGTGAAAGCCCCGAGCTCAACTTGGGATGGTCATTTAGAACTGGCAGACTAGAGTCTTGGAGAGGGGAGTGGAATTCCAGGTGTAGCGGTGAAATGCGTAGATATCTGGAGGAACATCAGTGGCGAAGGCGACTCCCTGGCCAAAGACTGACGCTCATGTGCGAAAGTGTGGGTAGCGAACAGGATTAGATACCCTGGTAGTCCACACCGTAA
+
GGGGGGGGGGGGGGGGGGGGGGGGGGGGGGGGGGGGGGGGGGGGGGGGGGGGGGGGGGGGGGGGGGGGGGGGGGGGGGGGGGGGGGGGGGGFGGGGGGGGGGGGGGGGGGGGGGGGGGGGGGGGGGGGGGGGDFGGGGGGGGGGGGGFFGGGGGG?FGGGGGGGGGGGFGGGFFFGGGGGGCAFEGGGGGGGGGGGGGGGDDDD09:EG5>?FGCFGGGFCE<BEFFFF7=1EEG>AFFFFBFFF>BFC93@FF?A724>DBFFF<F?FB-6A9?F?34:?:
@M06628:26:000000000-CRM2J:1:1101:9489:20954 1:N:0:126
TACGGAGGGGGTTAGCGTTGTTCGGAATTACTGGGCGTAAAGCGCACGTAGGCGGACTTTTAAGTTAGAGGTGAAATCCCAGGGCTCAACCCTGGAACTGCCTTTAATACGGGGAGTCTTGAGTTCGAGAGAGGTGAGTGGAATTCCGAGTGTAGAGGTGAAATTCGTAGATATTCGGAGGAACACCAGTGGCGAAGGCGGCTCACTGGCTCGATACTGACGCTGAGGGGCGAAAGCGTGGGGAGCAAACAGGATTAGATACCCTGGTAGTCCACGCCGTAA
+
GGGGG>FGGGGCFFGGGGGCFGGDGFGGCFGGGGGGGGGGGGFGDFFGGGG@FEG7CFGGGGGGGGFE,<FF@FGGGGEGGEEF:=>FGF=FDDFGGG8=,>FFGGGGFF+><7:<@>FEFGGGG;CCA,>FGDCFFGGG>FGGGFC<8CECGGCCFGGGGGGGF7C8AGGGGG713:EGGG+CFGGGGGD85>87CE5*<:19?CFCF556CDCGGGGGGG:DFFFF))56EGGFB57BEBFFFFF?DBFFFFFFFFA<FAFCF:FBFFFFFF)29;99??
@M06628:26:000000000-CRM2J:1:1101:9483:20970 1:N:0:126
TACGGAGGGGGTTAGCGTTGTTCGGAATTACTGGGCGTAAAGCGCACGTAGGCGGACTTTTAAGTTAGAGGTGAAATCCCAGGGCTCAACCCTGGAACTGCCTTTAATACTGGGAGTCTTGAGTTCGAGAGAGGTGAGTGGAATTCCGAGTGTAGAGGTGAAATTCGTAGATATTCGGAGGAACACCAGTGGCGAAGGCGGCTCACTGGCTCGATACTGACGCTGAGGTGCGAAAGCGTGGGGAGCAAACAGGATTAGATACCCTGGTAGTCCACGCCGTAA
+
GGGGGGGGGGGCFGGGGGGGGGGGGGGGGGGGGGGGGGGGGGGGGGGGGGGGGGGGGGGGGGGGGDFFGGGGGGGGGFGGGGGGGGGGGGGGGGGGGGGGGGGGGFGGGGGGGGGGGGGGGGGGGGGEGGGGGGFFFGGGGGGGGGGGGGGGGGGGGGGGGGGGGGGGFGGGGGGGGGGGGGGGGGG=5CGGGGGGGGGGEFCD?GFGGGF?GGGFGGGFGGGFFFFFFGFFGEDBBFFFFF9?B>F:62>F?BFF?DA>CFFF4(<:24AF992(733;1<
@M06628:26:000000000-CRM2J:1:1101:16556:20989 1:N:0:126
TACGAAGGGGGCTAGCGTTGTTCGGAATTACTGGGCGTAAAGCGCACGTAGGCGGATTGATCAGTTAGAGGTGAAATCCCGGGGCTCAACCCCGGAACTGCCTTTAATACTGTCAGTCTAGAGATCGAGAGAGGTGAGTGGAATTCCGAGTGTAGAGGTGAAATTCGTAGATATTCGGAGGAACACCAGTGGCGAAGGCGGCTCACTGGCTCGATACTGACGCTGAGGTGCGAAAGCGTGGGGAGCAAACAGGATTAGATACCCTGGTAGTCCACGCCGTAA
+
GGGGFGGGGGGGGGGGGFGGGGGGGGGGGGGGGGGGGGGGGGGGGGGGGGGGGGGGGGGGGGGGGGGGGGGGGGGGGGGGGGGGGGGGGGGGGGGGGGGGGGGGGGGGGGGGGGGGGGGGGGGGGGGGGGGGGGFGGGGGGGGGGGGGGGGGGGGGGGGGGGGGGGGGFGGGGGGGGFCGGGGGGGGGGGGGGGGGGGFGFFGGFGFGGGFFGGGGGGGGGGGFFFFFFGFFGGGBFE>EFBB0>FFFD::F:?FA72>>FFGGF:054BFF<BBFF@B>?B
@M06628:26:000000000-CRM2J:1:1101:22952:21002 1:N:0:126
TACGGAGGGGGTTAGCGTTGTTCGGAATTACTGGGCGTAAAGCGTACGTAGGCGGATCAGAAAGTTAGGGGTGAAATCCCGAGGCTCAACCTCGGAACTGCCTCTAAAACTCCTGGTCTTGAGTTCGAGAGAGGTGAGTGGAATTCCAAGTGTAGAGGTGAAATTCGTAGATATTTGGAGGAACACCAGTGGCGAAGGCGGCTCACTGGCTCGATACTGACGCTGAGGTACGAAAGTGTGGGGAGCAAACAGGATTAGATACCCTGGTAGTCCACACCGTAA
+
GGGGGGGGGGGEFFGGGCGGGGGGGGGGGFGGGGGGGEFGFGGGFCEGGGGG9FGGGCEF,EFGBFFGFGGFFGGGGGFFECFF>>FGGFFFGGGDBF,EF<@CEGGGGGFGCCFGGGFFFFFFFGCFG:CFGGFFGFGGFGFGGGGGGGCE99FGCGGGGGGF+>EGFGG?EGFECGC6CFGGCFGGGFGG9EEDGGGGFEDG?*9CGFFFGD59>DFD<EG573FF?CFBGG92<FF*72>?FF:7C.;7:8@)4?BBGF6+/(0.-482643(-)34:1
@M06628:26:000000000-CRM2J:1:1101:11604:21005 1:N:0:126
TACGGAGGGGGTTAGCGTTGTTCGGAATTACTGGGCGTAAAGCGCGCGTAGGCGGACTATTAAGTTAGAGGTGAAATCCCAGGGCTCAACCCTGGAACTGCCTTTAATACTGGTAGTCTTGAGTTCGAGAGAGGTGAGTGGAATTCCAAGTGTAGAGGTGAAATTCGTAGATATTTGGAGGAACACCAGTGGCGAAGGCGGCTCACTGGCTCGATACTGACGCTGAGGTGCGAAAGTGTGGGGAGCAAACAGGATTAGATACCCTGGTAGTCCACACCGTAA
+
GGGGGGGGGGGGGGGGGGGGGGGGGGGGGGGGGGGGGGGGGGGGGGGGGGGGGGGGGGGGGGGGGGGGGGGGGGGGGGGGGGGGGGGGGGGGGGGGGGGGGGGGGGGGGGGGGGGGGGGGGFGGGGGGGGGGGGGGGGGGGGGGGGGGGGGGFGGGGGGGGGGGGGGGFGGGGGGGGGGGGGGGGGGGGGGGGGGGGGGGBFGGFGFGGGF@GGGGGGDGGDGFFFFF95FBGGG>>FFFFFF?FFFFGFFFFFFAFBFFGFCFFBFFFFFFAAFFBF>?6:
@M06628:26:000000000-CRM2J:1:1101:8601:21011 1:N:0:126
TACGGAGGGGGTTAGCGTTGTTCGGAATTACTGGGCGTAAAGCGCGCGTAGGCGGACTATTAAGTGAGAGGTGAAATCCCAGGGCTCAACCCTGGAACTGCCTTTCATACTGGTAGTCTTGAGGTCGAGAGAGGTGAGTGGAATTCCGAGTGTAGAGGTGAAATTCGTAGATATTCGGAGGAACACCAGTGGCGAAGGCGGCTCACTGGCTCGATACTGACGCTGAGGTGCGAAAGCGTGGGGAGCAAACAGGATTAGATACCCTGGTAGTCCACGCCGTAA
+
GGGGGGGGGGGGGGGGGGGGGGGGGGGGGGGGGGGGGGGGGGGGGGGGGGGGGGGGGGGGGGGGGGGGGGGGGGGGGGGGGGGGGGGGGGGGGGGGGGGGGGGGGGGGGGGGGGGGGGGGGGGGGGGGGGGGGGGGGGGGGGGGGGGGGGGGGGGGGGGGGGGGGGGGFGGGGGGGGGGGGGGGGGGGGGGGGGGGGGGGFFGGFGFGGGFFGGGGGGGFGGGFFFFFFFFFGEGBFFDE:>F?BFFFGFFF??F>DF<<CDFGF?F?FFFF<FFF>F>2::
@M06628:26:000000000-CRM2J:1:1101:19405:21056 1:N:0:126
TACGGAGGGGGTTAGCGTTGTTCGGAATTACTGGGCGTAAAGCGCACGTAGGCGGACTATTAAGTTAGAGGTGAAATCCCGGGGCTCAACCCCGGAACTGCCTTTAATACTGGTAGTCTTGAGTTCGAGAGAGGTGAGTGGAATTCCAAGTGTAGAGGTGAAATTCGTAGATATTTGGAGGAACACCAGTGGCGAAGGCGGCTCACTGGCTCGATACTGACGCTGAGGTGCGAAAGCGTGGGGAGCAAACAGGATTAGATACCCTGGTAGTCCACGCCGTAA
+
GGGGGGGGGGGGGGGGGGGGGGGGGGGGGGGGGGGGGGGGGGGGGGGGGGGGGGGGGGGGGGGGEFGGGGGGGGGGGGGGGGGGGFGGGGGGGGGGGGGGGGGGGGGGGGFGGGGGGGGGGGGGGGGGGDGGGG<CFGGGGFGGGGGGGGGGGGFGGGGGGGGGGGGGAGGGFDG:@F?FGGGGGC55CFFGCEEGGGGGFB9<=FFFFGFFGGGGGGGGFGD>E>FFFGFFGEG9FFEDFFF:B>FB<?FF6:FA?2).06<C?:>354AFAAB:B@9,8:
@M06628:26:000000000-CRM2J:1:1101:5725:21070 1:N:0:126
TACGGAGGGGGTTAGCGTTGTTCGGAATTACTGGGCGTAAAGCGCACGTAGGCGGACTTTTAAGTTAGAGGTGAAATCCCAGGGCTCAACCCTGGAACTGCCTTTAATACTGGGAGTCTTGAGTTCGAGAGAGGTGAGTGGAATTCCGAGTGTAGATGTGAAATTCGTAGATATTCGGAGGAACACCAGTGGCGAAGGCGGCTCACTGGCTCGATACTGACGCTGAGGTTCGAAAGCGTGGGGAGCAACCAGGATTAGATACCCGGGTAGTCCACGCCTGAA
+
FGGGGGGGGGEFEFGGEGGGEFF7FGGGGGGFFGCFGGGGGGGGGGGGGGG7EFGGGGGGGFGGGGGGGFGG7FGGGGGGGGG7CEFDFFGGGGGG?FF<BFGGGGGGGGGGG7@<FGGGFFGGGFDFAFGGGCD*@CF9>FGFGGGFGE*8@C?G,B@F9C9,BF5CAC5:9<9FC=EEEGGGGG5CFG?*9:EC5:C*7>CDF>/<695<7DDFG**0**9;:;;3:*11CED0738>521:9930*,)74:F>?74)24FC)(722:7B)-.((71((.
@M06628:26:000000000-CRM2J:1:1101:6967:21076 1:N:0:126
TACGGAGGGGGTTAGCGTTGTTCGGAATTACTGGGCGTAAAGCGTACGTAGGCGGATTAGTAAGTTAGGGGTGAAATCCCAGGGCTCAACCCTGGAACTGCCTCTAAAACTGCTAGTCTTGAGTTCGAGAGAGGTGAGTGGAATTCCAAGTGTAGAGGTGAAATTCGTAGATATTTGGAGGAACACCAGTGGCGAAGGCGGCTCACTGGCTCGATACTGACGCTGAGGTACGAAAGTGTGGGGAGCAAACAGGATTAGATACCCTGGTAGTCCACACCGTAA
+
GGGGGEFGGGGGGGGGGGGGGGGGGGGGGGGGGGGGGGGGGGGGGGGGGGGGGGGEGGGGGGGGGGGGGGGGGGGGGGGGGGGGGGGGGGGGGGGGGGGGGGGGGGGGGGGGGGGGGGGGGGGGGGGGGGGFGGFGGGGFGGGFGGGGGGGGGGGGGGGGGGFFCGGGFGGGGGGGGGGGGGGGGGGGGGGGGGGGGGGGFFGGFGFGGGFFGGGGGGGGGGGFFFFFFF??GGGBFBFFFFF?B9::G?FFFFFFFFFACAEFF:FFFFAAFFF:6@,238
@M06628:26:000000000-CRM2J:1:1101:26358:21078 1:N:0:126
TACGGAGGGGGTTAGCGTTGTTCGGAATTACTGGGCGTAAAGCGTACGTAGGCGGATCAGAAAGTTAGGGGTGAAATCCCGAGGCTCAACCTCGGAACTGCCTCTAAAACTCCTGGTCTTGAGTTCGAGAGAGGTGAGTGGAATTCCAAGTGTAGAGGTGAAATTCGTAGATATTTGGAGGAACACCAGTGGCGAAGGCGGCTCACTGGCTCGATACTGACGCTGAGGTACGAAAGTGTGGGGAGCAAACAGGATTAGATACCCTGGTAGTCCACACCGTAA
+
GGGGGFEEGFFFGDGFEGGGGGGEGGFGGGGFFGGGGGEGGGGGFEGGGGGGGGGGGG,CFGGGGGGGGGGGGGGGGGFFC+@FFGCFGGGF8FGGGGGGGGGGDFFGGFG9<DFFFGG9FFGCCGF:FFGGEGGGGGCCGAFGGGFFGG<EFDEGGGGGFG?FGGGGFG<FGGGDFGGCCFCGCGEGGGGFDGGCEC5E)893*?=EC4>FD<DFGGGFDEGE>1>FF6@(:59;948*<<>(792(98FF6,)))526>4:EF(8():<)4.232:90-4
@M06628:26:000000000-CRM2J:1:1101:5711:21087 1:N:0:126
TACGGAGGGGGTTAGCGTTGTTCGGAATTACTGGGCGTAAAGCGCACGTAGGCGGACTTTTAAGTTAGAGGTGAAATCCCAGGGCTCAACCCTGGAACTGCCTTTAATACTGGGAGTCTTGAGTTCGAGAGAGGTGAGTGGAATTCCGAGTGTAGAGGTGAAATTCGTAGATATTCGGAGGAACACCAGTGGCGAAGGCGGCTCACTGGCTCGATACTGACGCTGAGGTGCGAAAGCGTGGGGAGCAAACAGGATTAGATACCCTGGTAGTCCACGCCGTAA
+
GGGGGGGGGGGGGGGGGGGGGGGGGGGGGGGGGGGGGGGGGGGGGGGGGGGGGGGGGGGGGGGGGGGGGGGGGGGGGGGGGGGGGGGGGGGGGGGGGGGGGGGGGGGGGGGGGGGGGGGGGGGGGGGGGGGGGGGGGGGGGGGGGGGGGGFFGFGGGGGGGGGGGGGGFFGGGGGGGGGGGGGGGGGGGGGGGGGGGGGGFFGGFGFGGGFFGGFGGGGGGGGFF9F>97?9GGGFFFDFFFF?BBFFGFFFF<F<??AA>A:@=?FFFFFAAABFFFBFFF
@M06628:26:000000000-CRM2J:1:1101:5687:21094 1:N:0:126
TACGGAGGGGGTTAGCGTTGTTCGGAATTACTGGGCGTAAAGCGCACGTAGGCGGACTTTTAAGTTAGAGGTGAAATCCCAGGGCTCAACCCTGGAACTGCCTTTAATACTGGGAGTCTTGAGTTCGAGAGAGGTGAGTGGAATTCCGAGTGTAGAGGTGAAATTCGTAGATATTCGGAGGAACACCAGTGGCGAAGGCGGCTCACTGGCTCGATACTGAGGCTGAGGTGCGAAAGCGTGGGGAGCAAACAGGATTAGATTCCCTGGTAGTCCACGCCGCAA
+
EGFFG7FEGGFCEGGGGGGGGGGGGGDFGFFGGGGGGGGGGGGGGGGGFEFGGGGGEGGG,?8FEGFGE9FFFGFFG9=F@DDEDFGGGGCFGGGGGGGGFFFFFGGGFFGGGG8CBFGGGGGGACFGFCEGG@FFFGGGGDB:BBCEEEF7BC,B<,?CFCGGGG>FF4CF7CC+*:*>>C:CE7CCDFF?<5EC5557))19977:6CFFDCCCDDC7*1*.0(75?C)4C=DF(7>BE;((-4:(90>@::9:2)-.*)<9F3:3-4.4).)(456(,(
@M06628:26:000000000-CRM2J:1:1101:4708:21158 1:N:0:126
TACGGAGGGGGTTAGCGTTGTTCGGAATTACTGGGCGTAAAGCGTACGTAGGCGGATCAGAAAGTTAGGGGTGAGATCCCGAGGCTCAACCTCGGAACTGCCTCTAAAACTCCTGGTCTTGAGTTCGAGAGAGGTGAGTGGAATTCCAAGTGTAGAGGTGAAATTCGTAGATATTTGGAGGAACACCAGTGGCGAAGGCGGCTCACTGGCTCGATACTGACGCTGAGGTACGAAAGTGTGGGGAGCAAACAGGATTAGATACCCTGGTAGTCCACACCGTAA
+
FGGGGG7CCCGCCGGGGGGGGFGGGGGFGFGG9CFGGGDE@FGDEFEGGGGGGGEGCFGGFFGGGG<AFGGGGEEGGFGGGG>CEGGGGFGFGGGGGGFGGFGGGGGGGFGGGGGGGG9DEGGFFCGF7FCFGDFGCGGGGGGGFFGGGG<CEFGFG6CCECCGGEGGFG*<EC+=@C6CCGGGGGGCC?E?DDCDEEE55BGG@FFG=C5?CDC5DGGGGGG>>>:5FGFFG*<9A4FF3(70(43:<1)8:??27<<B76<:*4).6<AF<2<0639?F6
@M06628:26:000000000-CRM2J:1:1101:4710:21176 1:N:0:126
TACGGAGGGGGTTAGCGTTGTTCGGAATTACTGGGCGTAAAGCGTACGTAGGCGGATCAGAAAGTTAGGGGTGAGATCCCGAGGCTCAACCTCGGAACTGCCTCTAAAACTCCTGGTCTTGAGTTCGAGAGAGGTGAGTGGAATTCCAAGTGTAGAGGTGAAATTCGTAGATATTTGGAGGAACACCAGTGGCGAAGGCGGCTCACTGGCTCGATACTGACGCTGAGGTACGAAAGTGTGGGGAGCAAACAGGATTAGATACCCTGGTAGTCCACACCGTAA
+
FGGGGGGEGDGGGGGGG@FGGGGGGGGGGGGGGGGGGGGGGGCCFGGGGGGGGGGGGDF@FDEFAFGGGGGEED8FFFGGGGGGGGGGGGGGGGGDGGGGGCF8CBD<CFGGFGGGGAFGFGGGGGGGGGGGGEGGFGGGGGGGGGGGFGGBEFGFGGFGGFF;;,;>FGGGFF?FGG?CGEFD99CCFGGGGGDGGGGEBB7<7CFE6>F?DDFFGCDFG55>>14:679?CFD>9@BF>02:>960CBFFFFF<>DF>>:EF4,>4<)-4<>B??B>FFF
@M06628:26:000000000-CRM2J:1:1101:20221:21211 1:N:0:126
CACGAACCGTCCAAACGTTATTCGGTATCACTGGGCTTAAAGCGTGCGTAGGCGGCCATGAAGGTGAAGGGTGAAATCCCACGGCTCAACCGTGGAACTGCCTTTCAAACCACGTGGCTTGAGGAAGATAGGGGTGATGGGAACTTATGGTGGAGCGGTGAAATGCGTTGATATCATAGGGAACACCGGTGGCGAAAGCGCATCACTGGATCTTTTCTGACGCTCAGGCACGAAAGCTAGGGTAGCGAACGGGATTAGATACCCCGGTAGTCCTAGCCGTAA
+
GGGGGGGGGGGGGGGGGGGGGGGGGGGGGGGGGGGGGGFGGGGGGGGGGGGGGGGGGGGGGGGGFGGGGGGGGGGGGGGGGGGGGGGGGGGGEFGGGGGGGGGGGGGGGGGGGGGGDGGGGGGGFFGDF=FGGG+CF9DCGFGGGGGFGGGGGGGGGGGGGGGGGGGGFGGGGGGGCGGGGFGGGGGGE8EGGGGGGG?:<;*96FFGGGFFFGGDCFGGGED@F>FFFGFFGGG60B*=FB?2:?>>G>DFB8B(.))6:AFGF9DF0:4)6><A:59,-4
@M06628:26:000000000-CRM2J:1:1101:7495:21284 1:N:0:126
TACGGAGGGGGTTAGCGTTGTTCGGAATTACTGGGCGTAAAGCGTACGTAGGCGGATTGGAAAGTATGGGGTGAAATCCCAGGGCTCAACCCTGGAACTGCCCTGTAAACTATCAGTCTAGAGTTCGAGAGAGGTGAGTGGAATTCCAAGTGTAGAGGTGAAATTCGTAGATATTTGGAGGAACACCAGTGGCGAAGGCGGCTCACTGGCTCGATACTGACGCTGAGGTACGAAAGTGTGGGGAGCAAACAGGATTAGATACCCTGGTAGTCCACACCGTAA
+
GGGGGFGGGGGGGGGGGGGGGGGGGGGGGGGGGGGGGGGGGGGGFGGGGGGGGGGGGGGGGGGGGCGGGGGGGGGGGGGGFGGGGGGGGGGGGGGGGGGGGGGGGGGGGGGGGGGGGGGGGGGGGGGGGGGGGGGGGGGGGGGGGGGGGFGGGGGGGGGGGGGGGGGGFGGGFGGGGGGGGGGGGGGGGGGGGEGGGGCGFFGGFGFGGC;@GDGGGFGGGGGFFFFFFGFFGGGBFFFFFFFFFFFBDBFFFFFFFFFFGFGGFFFBFFFF4>?FFFFFFB
@M06628:26:000000000-CRM2J:1:1101:12007:21297 1:N:0:126
TACGAACTGTGCGAACGTTATTCGGAATCACTGGGCTTAAAGGGTGCGTAGGCGGATTTGTAGGTCAGATGTGAAAGCCCACGGCTCAACCGTGGAATTGCGTTTGAAACCACAAGTCTTGAGGGGATCAGAGGAGAGCGGAACTCATTGTGGAGCGGTGAAATGCGTTGATATGATGAGGAACACCGGTGGCGAAAGCGGCTCTCTGGGATCCTTCTGACGCTGAGGCACGAAAGCTAGGGGAGCGAACGGGATTAGATACCCCGGTAGTCCTAGCTGTAA
+
GGGGGGGGGGGGGGGGGGGGGGGGGGGGGGGGGGGGGGGGGGGGGGGGGGGGGGGGGGGGGGGGGGGGGGGGGGGGGGGGGGGGGGGGGGGGGGGGGGGGGGGGGGGGGGGGGGGGGGGGGGGDGGGCFGGGGGGGGGGGGGGGGGGGGGGGGDFGGEEEGGGGGGGEFGGGGGGGGGGGGGGGFGGGGGGGGGGGGGFGFFGDFGFGGGFFG:FGGGGGGGGEDFFFFGFFGGDFFFFFFFFFFF;;GFDEF3B:?FDAFFFGFFF>FBAB>BAFB/6>AA
@M06628:26:000000000-CRM2J:1:1101:5623:21320 1:N:0:126
TACGGAGGGTGCAAGCGTTAATCGGAATTACTGGGCGTAAAGCGCGCGTAGGTGGATTATTAAGTCAGATGTGAAAGCCCAGGGCTCAACCTTGGAACGGCATTTGATACTGGTAATCTTGAGTACAGTAGAGGGAGGTGGAATTTCAGGTGTAGCGGTGAAATGCGTAGATATCTGAAGGAACATCAGTGGCGAAGGCGACCTTCTGGACTGATACTGACACTGAGGTGCGAAAGCGTGGGGAGCAAACAGGATTAGATACCCTGGTAGTCCACGCCGTAA
+
GGGGGGGGGGGGGGGGGGGGGGGGGGGGGGGGGGGGGGGGGGGGGGGGGGGGEGGGGGGGGGGGGGGGFGGGGGGGGGGGGGGGGGGGGGGGGGGGGGGGGGGGGGGGGGGGGGGGGGGGGGGGGGGGGGGGGFGGGGGGGGGGGGGGGGFGGGGGGGGGGGGGGGGGEGGGGGGGGGGGGGGFGFGGGGGFGGGGGGGGEDGCFGFFGGFFFGGFC>FGGGGFFFFFFGF;EEGBFFFFFFFFFF?<G?FFFF@<<746:AGGFBF?FA<2<A?:>FFFF?
@M06628:26:000000000-CRM2J:1:1101:23775:21408 1:N:0:126
TACGGAGGGTGCGAGCGTTAATCGGAATTACTGGGCGTAAAGCGCACGCAGGTGGTTAATTAAGCCAGAAGTGAAAGCCCCGCGCTCAACGTGGGAAGGCCTTTTGGAACTGGTTGACTAGAGTCTTGGAGAGGGGAGTGGAATTCCAGGTGTAGCGGTGAAATGCGTAGATATCTGGAGGAACATCAGTGGCGAAGGCGACTCTCTGGCCAAAGACTGACACTCATGTGCGAAAGTGTGGGTAGCGAACAGGATTAGATACCCTGGGAGTCCACACCGTAA
+
EEGDF;7FCGGGEEEFGGGFGGGGFDFGGGGGGGGGGGGGGGGGGGGGGDGEGGGGGGGGGGGFCGGGGEGGGEEFGGGGGGGDGGGGGGGGFGGG8=FGGGGGAFFGFGGGGGGGFGGFFACFGCFGGGGGGGGGGGGGGGGGGGC,BBFCFGGGGGGECCCCFGGE3)*+>;E9FDFGGGGGGGGGFFG27>2CGG7E@B<D*C6:?F>?<F772:CEFEGF73@=FDFFGEC1<=FFF074:209C0<50(/:2)64><EF4::6,3436>23(0-(4?
@M06628:26:000000000-CRM2J:1:1101:18794:21435 1:N:0:126
TACGTACTGTGCGAACGTTATTCGGAATCACTGGGCTTAAAGGGTGCGTAGGCGGTTATTTAAGTAGGGTGTGAAATCCCCCGGCTCAACCGGGGAACTGCGCTCTAAACTGGATAACTTGAGTGAGATAGGAGTGTGCGGAACTTCCGGTGGAGCGGTGAAATGTGTTGATATCGGAAGGAACACCAGGGGCGAAGGCGGCACACTGGGTCTTAACTGACGCTGAGGCACGAAAGCTAGGGTAGCGAACGGGATTAGATACCCCGGTAGTCCTAGCTGTAA
+
F<CFGGGGGGGGGGGGGGGGGGGGGGGGGGGGGGGGGGGGGGFEGGGGGGGGGGGGGGGFGGGGGGGGGGGGGGGGGGGGGGGGGGGGGGGGGGGGGFGGCFEFEFGGFGDGGGFGGGFGGGGFGGGGGGGGGGGGGGGGGGGGGGGGGG<>@CGGGG5EFGGFGGGGFFGGGCFEGGGGGFCGGFGGGGGGGCEDGGGGFEG:@GFGGG4?DGCFFFCCCGGBDFFF>5FBGG<28/=F@?FF60>>GFFF6?5:?FADGAAE51>6>FFAB>DFF@<<<6
@M06628:26:000000000-CRM2J:1:1101:14627:21464 1:N:0:126
TACGTAGGGGGTTAGCGTTGTTCGGAATTACTGGGCGTAAAGCGTACGTAGGCGGATTTGCAAGTCTGGGGTGAAATCCCAGGGCTCAACCCTGGAACTGCCCTTTAAACTCTCCGTCTTGAGTTCGCGAGAGGTGAGTGGAATTCCAAGTGTAGCGGTGCAATTCGTAGATATTTGGAGGAACACCAGTTGCGAAGGCGGTGCACTTGCCCGTTACTGACTCTGAGGTCCGCAAGTGTGGGGAGCAAACAGGATTAGATACTCCTGTTGTCCACGCCGTA
+
GGGG@;ECEGGFDFFGGGGFFFFCC@BDFEFFFGGGGGD@<CD6?,@BFFFBFEE@F7,B,,5CF,BFF,+@F+5EFGGF8FDGGGFA9FGGGDGDBFGGGG?8,7C?BFGCF,,@DFG+3,>@<=F+5+5FEED*@:FFGC,>FGFE;DFEFDG,*=BE*C,?9CC5/:8?1CCA11875BCFGFGGAGC@+:CDGEGG<)))0>9+<*)0119**00CF+:*/)/7;*977*)4)9@?DFFF>(24DFF5((6:.,5<C<+2))0.)489A)8(4.(4-
@M06628:26:000000000-CRM2J:1:1101:15060:21474 1:N:0:126
TACGGAGGGAGCTAGCGTTGTTCGGAATTACTGGGCGTAAAGCGCGCGTAGGCGGCTTTTTAAGTCAGGGGTGAAATCCCGGAGCTCAACTCCGGAACTGCCCTTGAAACTGGATGGCTAGAATATTGGAGAGGTCAGTGGAATTCCGAGTGTAGAGGTGAAATTCGTAGATATTCGGAAGAACACCAGTGGCGAAGGCGACTGACTGGACAATTATTGACGCTGAGGTGCGAAAGCGTGGGGAGCAAACAGGCTTAGATACCCTGGTCGTCCACGCCTTCA
+
GGGGGCFGGGGGGGFGGGGDGGGG7EGGGGGGGGGGGGDCEGGGGGGGGEGGGGGGGGGGGGGGGGGGGGGGGG9FGGGGGGGGGGGGGGGGGGGG@FGGGGGGGGGGGGGGGGGGGGGFFF:FGFFFGGG7CFGG,DFFGGGGGGGG8EGGGGGGGGGGGGGGGGGG43CG9FGGGGEEG:,=8CE*;>FFGGGGGGGGFFGG:FFGG056*9F*:>FGGGGFFFFFFGFFGGGB?FFDFFF?BFB?FFFFF(;:7):>FFGGFFF>419(34,468(-)4
@M06628:26:000000000-CRM2J:1:1101:12726:21508 1:N:0:126
TACGGAGGGGGTTAGCGTTGTTCGGAATTACTGGGCGTAAAGCGTACGTAGGCGGATCAGAAAGTAGGGGGTGAAATCCCAGGGCTCAACCCTGGAACTGCCTCCTAAACTCCTGGTCTTGAGTTCGAGAGAGGTGAGTGGAATTCCAAGTGTAGAGGTGAAATTCGTAGATATTTGGAGGAACACCAGTGGCGAAGGCGGCTCACTGGCTCGATACTGACGCTGAGGTACGAAAGTGTGGGGAGCAAACAGGATTAGATACCCTGGTAGTCCACACCGTAA
+
GGGGGFGGGGGGGGGGGFEGGGGGGGGGGGGFGGGGGGGGGGGGGGGGGGGGGGGG:BFGGGGGGGGGGGGGGGGGGGGGGGGGGGGGGGGGGGGGGGGGGGGGGGFFGGFGGFGGGGGGGGGGGGGGGFGGGGFGGGGGGGGGGGGGGGGGFCFFFCGGGGGGGGGGFGGGGGGGGGGGGGGFFGGGGGGGGGGGGGGGFFDDFGFGGGFFGGFGD7FGFEGFFFFFF4=?GGGFFFFFFFFFFFFFGFFFFBFFFFFAFAFGF27324>AFFFF?E>(4:
@M06628:26:000000000-CRM2J:1:1101:21011:21515 1:N:0:126
TACGAAGGGGGCTAGCGTTGCTCGGAATTACTGGGCGTAAAGCGTACGTAGGCGGATTAGAAAGTTAGGGGTGAAATCCCAGGGCTCAACCCTGGAACTGCCTCTAAAACTCCTAATCTTGAGTTCGAGAGAGGTGAGTGGAATTCCGAGTGTAGAGGTGAAATTCGTAGATATTCGGAGGAACACCAGTGGCGAAGGCGGCTCACTGGCTCGATACTGACGCTGAGGTACGAAAGCGTGGGGAGCAAACAGGATTAGATACCCTGGTAGTCCACGCCTTAA
+
GGGG<FGGGGGGDGGGGGGE76FGGGGGGGGGGGGGGGGGGGGGGGGGGGGGGGGFGEGD,CFGGGGGGGGGGGGGGG=FEGEGGGGGGGGGGGGGGGGGGGCFGFGGGGGGFFG==FGGGGGGG9+,8<CCCC>*@>DFGGGGFEFFEGGGGGGGGGGGGGGGGG:FF5DFGGG7=0ACEGGGGGG*/CFGDGGDEEGCB>D*?FFFD4)/7)0C7CGGGGDE)2>::FFFGGGFFFBFFFFBFFB?GFFFFFFFFFF<F4AFF<F?<28A>DD075(-..
@M06628:26:000000000-CRM2J:1:1101:11609:21563 1:N:0:126
TACGGAGGGGGTTAGCGTTGTTCGGAATTACTGGGCGTAAAGCGCACGTAGGCGGACTTTTAAGTTAGAGGTGAAATCCCAGGGCTCAACCCTGGAACTGCCTTTAATACTGGGAGTCTTGAGTTCGAGAGGGTGAGTGGAATTCCGAGTGTAGAGGTGAAATTCGTAGATGTTCGGAGGAACACCAGTGGCGAAGGCGGCTCACTGGCTCGATACTGACGCTGAGGTGCGAAAGCGTGGGGAGCAAACAGGATTAGATACCCTGGTAGTCCACGCCGTAAA
+
GGGGGFGGGGGGGGGGGGGGGGGGGGGGGGGGGGGGGGGGGGGGGGGGGGGGGGGGGGGGGGGGGGGGGGGGGGGGGGGGGGGGGGGGGGGGGGGGGGGGGGGGGGGGGGGDFFGGGGGGGGGGGGGGGGGGGGGGGGGGGGGGGFGGGGGGGGGGGGGGGGGGFGGGFGGGFGGG5EGGGGGDGCFGFGGGGGGGGGGDDFGGFGFGGG@DGGFGGGGGGGGF)2>@@F@FGGG(48>BDF6>F<::FBFF(2@BFBA2::<CF??9<<<)6811:34818
@M06628:26:000000000-CRM2J:1:1101:20984:21565 1:N:0:126
TACGAAGGTCCCAAGCGTTGTTCGGAATAACTGGGCGTAAAGCGTGTGTAGGCTGCGCGGAAAGTCAAATGTGAAAGCCAGGGGCTCAACCTCTGAACTGCATTCGATACTCCCGTGCTAGAGTAATGGAGAGGTAAGTGGAATTCCCGGTGTAGCAGTGAAATGCGTGGATATCGGGAGGAACATCAATGGCGAAGTCAACTTACTGGACATTTACTGACGCTCAGACACGAAGGCTAGGGGAGCGAAAGGGATTAGATACCCTTGTAATCCTAGCATTAA
+
GGGGGGGGGGGGGGGGGGGGGGGEGGGGGGGGGGGGGGGGGGGGGGGGGGGGGGGGGGGGCEDGGGGGGGGGGGGFGFGGGGGGGGGGGGGGGGGGGGGGGGGGGGGGGGGGGFGGGGGGGGGFGGFGGGGGGGFFFFGFECFGGGGGGGGDGGGGFGGGGGGGGGGGBG4=FEEGGEEGGGGGGGGGGG?C;EGGG8GC68C7AFCGFFFFFGGGGGGCF5C><>4??FFBGE3>:?FF>BB0399B<4@F<6722>2):)02*().)).-)).4(0)-.6
@M06628:26:000000000-CRM2J:1:1101:22034:21615 1:N:0:126
TACGAAGGGGGCTAGCGTTGTTCGGAATTACTGGGCGTAAAGCGTACGTAGGCGGATTAGAAAGTTAGGGGTGAAATCCCAGGGCTCAACCCTGGAACTGCCTCTAAAACTCCTAATCTTGAGTTCGAGAGAGGTGAGTGGAATTCCGAGTGTAGAGGTGAAATTCGTAGATATTCGGAGGAACACCAGTGGCGAAGGCGGCTCACTGGCTCGATACTGACGCTGAGGTACGAAAGCGTGGGGAGCAAACAGGATTAGATACACTGGTAGTCCACGCCGTAA
+
GGGGGGGGGGGGGGFGGGGGGGGGGGGGGGGGGGGGGGGGGGGGGGGGGGGGGGGGGGGGGGGGGGGGGGGGGGGGGGGGGGGGGGGGGGGGGGFGGGGGGGGGGGGGGGGCEGGGGGGGGGGGGFGGGGGGGGFFGGGFGGGGGGGFGGGGGGGGGGGFFGCF9CGE;CDGGGGGGGGECFCGGGGFC>C6CEGGDEFC:))*1>@F7959<DFDDGD?6EGD:>:FF=@BGGC>:DEFEF0116??GBFF6?6<72:AC<+09<<4:<>):<3:9>>F<:
@M06628:26:000000000-CRM2J:1:1101:22438:21618 1:N:0:126
TACGGAGGGTGCAAGCGTTATCCGGAATCACTGGGTTTAAAGGGTGCGTAGGCGGCAAAATAAGTCAGAGGTGAAAGCCCGGCGCTCAACGTCGGAATTGCCTTTGATACTGTTATGCTTGAATCAGGTTGAGGTCGGCGGAATGTGACATGTAGCGGTGAAATGCATAGATATGTCATAGAACACCAATTGCGAAGGCAGCTGGCTAGATCTGTATTGACGCTGAGGCACGAAAGCGTGGGGAGCGAACAGGATTAGATACCCTGGTAGTCCACGCCCTAA
+
GGGGGGGGGGGGGGGGGGGGGGGGGGGGGGGGGGGGGDGGGGGDFEGGGGGGGGGGGEFGFFGGFGGGGGGGGGGGFGGGGGGGGGGGGGGG7FGGGGGGGGGGGFGGGGGGGGGGGGFGGGFGGCCFGGGGDGGGGGGGEGGGFGCCFFGGG@CFCGGGGDBEFFEGFFFEGGGGGGGGGG@ECCEGGGGGGGCGG5CF>>CCFGFCG=FF7*:DFGGFDEGD>9>5:DFFGGDBFFD@B>>(361>C>FFB:F<>7AFC<2<7?FB9)45>:<?>:(-4:
@M06628:26:000000000-CRM2J:1:1101:22029:21634 1:N:0:126
TACGAAGGGGGCTAGCGTTGTTCGGAATTACTGGGCGTAAAGCGTACGTAGGCGGATTAGAAAGTTAGGGGTGAAATCCCAGGGCTCAACCCTGGAACTGCCTCTAAAACTCCTAATCTTGAGTTCGAGAGAGGTGAGTGGAATTCCGAGTGTAGAGGTGAAATTCGTAGATATTCGGAGGAACACCAGTGGCGAAGGCGGCTCACTGGCTCGATACTGACGCTGAGGTACGAAAGCGTGGGGAGCAAACAGGATTAGATACCCTGGTAGTCCACGCCGTAA
+
GGGGGGGGGGGGGGGGGGGGGGGGGGGGGGGGGGGGGGGGGGGGGGGGGGGGGGGGGGGG<FGGFGGGGGGGGGGGGGGGGGGGGGGGGGGGGGGGGGGGGGGGGGGGGGGGGGGGGGGGGGGGGGGGGGGGGGFGACGFGGGGGGGGGGGGGGGGGGGGGGGGGGGGFGGFGGGFGGGGGGGGGGGGGGGGC:EGGEEEFFGGFGFGGD>FGDGGGGGGGGGFF>@FFG??GGG>FFEEFF66>BF:GBF??F6:><<AD>CCF<FB2)5<AFFF>F0(-4
@M06628:26:000000000-CRM2J:1:1101:8072:21634 1:N:0:126
TACGGAGGGGGTTAGCGTTGTTCGGAATTACTGGGCGTAAAGCGTACGTAGGCGGATTAGTAAGTTAGGGGTGAAATCCCAGGGCTCAACCCTGGAACTGCCTCTAAAACTGCTAGTCTTGAGTCCGAGAGAGGTGAGTGGAATTCCAAGTGTAGAGGTGAAATTCGTAGATATTTGGAGGAACACCAGTGGCGAAGGCGGCTCACTGGCTCGATACTGACGCTGAGGTACGAAAGTGTGGGGAGCAAACAGGATTAGATACCCTGGTAGTCCACACCGTAA
+
GGGGGDCCFDEFFGGGGFFGFGGGGGGFFGGGGGGGGGGGGFDG?FGFGGGGGGEEE@DFFFEGFFFGGAFGGGGFFFFGGGGGGGGGGGGGGGGGGGGFF8FFGFGGGGGGGGGGFGGCGGGGFGGGGGGFGGGGGGGGGGGGGGGGGGGGGGGGGGGGGG9FCCF<?CDFGGGGGGGGGGGGGGGGGGGFGGGGGEFGB3)96:FGGFFFG5CC<FGGC=DBDB>FF=@?GGG>)/09>B>?F1::>3;FBF7<?<2:26<@6::?9ABFDDF01@;124
@M06628:26:000000000-CRM2J:1:1101:6250:21655 1:N:0:126
TACGGAGGGGGTTAGCGTTGTTCGGAATTACTGGGCGTAAAGCGTACGTAGGCGGATTAGTCAGTCAGAGGTGAAATCCCAGGGCTCAACCCTGGAACTGCCTTTGATACTGCTAGTCTTGAGTTCGAGAGAGGTGAGTGGAATTCCAAGTGTAGAGGTGAAATTCGTAGATATTTGGAGGAACACCAGTGGCGAAGGCGGCTCACTGGCTCGATACTGACGCTGAGGTACGAAAGTGTGGGGAGCAAACAGGATTAGATACCCTGGTAGTTCACACCGTAA
+
GFFGGBFFGGGGGFGFFFGEFGGGGGGGGFFFEGGGGGGGGGGGGGEGGGGGGGGGDGCEGGGFGEFGGGGGGFGGGFDFFGGE:AFFGGGEGGGFGGGGCGFGGGDGGGGGGGGGG=FGGGGFGGFFFFGFGG@FFGGGGEFFFF;EFGGCFF?;FGGGGGGGGGFCFGG7EFGFFGFGDCFFFGGGFFGGDEEGGG>E@:CGFF7CE>@FGDFC)2?77EC>@>:7FFFBEEGFFFFFFFFBF067*37;:39><?)674C?FBF?))))..)-5.-446
@M06628:26:000000000-CRM2J:1:1101:20409:21725 1:N:0:126
TACGGAGGGGGTTAGCGTTGTTCGGAATTACTGGGCGTAAAGCGTACGTAGGCGGATTGGAAAGTATGGGGTGAAATCCCAGGGCTCAACCCTGGAACTGCCCTGTAAACTATCAGTCTAGAGTTCGAGAGAGGTGAGTGGAATTCCAAGTGTAGAGGTGAAATTCGTAGATATTTGGAGGAACACCAGTGGCGAAGGCGGCTCACTGGCTCGATACTGACGCTGAGGTACGAAAGTGTGGGGAGCAAACAGGATTAGATACCCTGGTAGGCCACACCGTAA
+
GGGGGGGGGGGGGGGGGGGGGGGGGGGGGGGGGGGGGGGGGGGGGGGGGGGGGGGGGGGGCGGGFGGGGGGGGGGGGGGGGGGGDGGGGGGGGGGGGGGGGGGFGGGGGGGGGGGGGGGGGGGGGGGGGFGGGGCFGGGGGGFFGGGGGGGGGGEGGGGGGGGGGGGGFGGGGGGGGFGFGFFGGGGGGGE6DEGGGCGGFFGGFGFGGG>FGDF4DGGGFDDEFB@FF=F6=GGBFF@?B:((,(,36<:<01F2)449CAA6F:F:A2(,.((4:362,4
@M06628:26:000000000-CRM2J:1:1101:14151:21882 1:N:0:126
TACGGAGGGGGTTAGCGTTGTTCGGAATTACTGGGCGTAAAGCGCACGTAGGCGGACCATTAAGTTAGAGGTGAAATCCCAGGGCTCAACCCTGGAACTGCCTTTAATACTGGTGGTCTTGAGTTCGAGAGAGGTGAGTGGAATTCCGAGTGTAGAGGTGAAATTCGTAGATATTCGGAGGAACACCAGTGGCGAAGGCGGCTCACTGGCTCGACACTGACGCTGAGGTGCGAAAGCGTGGGGAGCAAACAGGATTAGATACCCTGGTAATCCACGCCGTAA
+
GGGGGFEDGGGGGGGGGGGGGGGGGGGGGGGGFFGGGFFGGGGGEGGGGGGGGGGGGGGFGGGGGGGGGGGGGGGGGGGGGGGGGGGGGGGGGGGGGGGGGGGGGGGGGGGGGG<FGGGFGGGGGFFCCFGCEF7D9FFGGGFGGGGGGGGGF@;FFFGGGGGGGGGGFF<7FFGFG6CGEEFGGGGGGGG:CC?<>CGGFBDGFGF7F4>49<C<CF9?FCC)7;F@FG43*:D14<E>>09<01:?D<F4,(94.44>DA:6=1544)).6?BF;32,-4
@M06628:26:000000000-CRM2J:1:1101:8789:21960 1:N:0:126
TACGTAGGTGGCAAGCGTTATCCGGATTTATTGGGTTTAAAGGGTGCGTAGGCGGCGATTTAAGTCGATGGTGAAAGGTAGCAGCTTAACTGTTTTACATGCTGTCGATACTGAATTGCTTGAGTTACCAAGAGGCAAGTAGAATTTCCGGTGTAGCGGTGAAATGCATAGATACCGGAAGGAATACCGATTGCGAAGGCCACTTGCTATAGGTAAACTGACGCTGATGCACGAAAGCGTGGGGAGCGAACAGGATTAGATACCCTGGTAGTCCACGCCGTA
+
GGGGGGGGFGGGGGGGGGGGGAFGGGGGGGFGGGGC@FGGGGFGGGGGGGGGGGGGC@FGGGGGFFG+:?FGGGGGFFFGGGEGGGGGGGGFEGAFGD<FG8FGGFFGCGEFFGGFGGGFGGGGFFFFGG8@CEGGGGGCGCFFFDCFGGB@8A9FGGC3@FGFGGGGFFGC@@F9ECEEECFGGGGGGEGGFCEGDGG75ACFFDF?@CF17FCFFGG77CD>.:B4=:?35ADB;F3.<>>>?9>1C9BB<?>BF).)*.<<F>FB?<2.6AB?(7?;13
@M06628:26:000000000-CRM2J:1:1101:12860:21961 1:N:0:126
TACGGAGGGTCCGAGCGTTATCCGGAATTATTGGGTTTAAAGGGTCCGTAGGCGGGCGATTAAGTCAGTGGTGAAAGTCTGCAGCTCAACTGTAGAATTGCCTTTGATACTGGTCGTCTTGAGTTATGGTGAAGTTGGCGGAATATGTAGTGTAGCGGTGAAATGCATAGATATTACATAGAACACCGACTGCGAAGGCAGCTGACTAACCATATACTGACGCTGATGGACGAAAGCGTGGGGAGCGAACAGGATTAGATACCCTGGTAGCCCACGCCGTAA
+
GGGGGGGGGFEGEGGGGGGGGGGGGGDGGGFGGGGFGGGGGGGGF@FGFGGDGGGGDGE=BFGGGGFGFEGGGGGGGFGFG9AFGGEGGGD<FFGGGFGGGDGGGGGFGGGGGGGGCGGGGGGGGFGGGFGGGGFCFGGGGGGGDFFGGGGGGGGGGGGGGGGGGGCGFGG?FGGGGGFEEGGGGGGGEDGGGGGGGGGGFFD6=FFG9>FFCGFGFGGGGCCEFFFFFCFFGGGFFEFFFFFB>>9>GFFF<?F<?>BFGB8@F?FBAA:4<BFFFF9B:?
@M06628:26:000000000-CRM2J:1:1101:13934:21962 1:N:0:126
TACGGAGGGGGTTAGCGTTGTTCGGAATTACTGGGCGTAAAGCGTACGTAGGCGGATTGGAAAGTAGGGGGTGAAATCCCAGGGCTCAACCCTGGAACTGCCTCCTAAACTATCAGTCTAGAGTTCGAGAGAGGTGAGTGGAATTCCAAGTGTAGAGGTGAAATTCGTAGATATTTGGAGGAACACCAGTGGCGAAGGCGGCTCACTGGCTCGATATTGACGCTGAGGTACGAAAGTGTGGGGAGCAAATAGGATTAGATACCCTGGTAGTCCACCCCGTAA
+
GGGGGGGEEGGGGGGGGGGGGGGGGGGGGGGGGGGGGEFFGGGGGGGGGGGGGGGGGGGG9FFGGGFGGGGGGGGGGGGGGGGG7DFGGGGGGGGGGG<EFGGFGGGGGGGGFCCGGGGFCFFGGGGFC:7CCE<FGG<CGGGGFGGGFGGFCEFGGGGG?FFGFG50;<CGGGC7CGFG=FF*BB8;FGGCDEGDGCGGF@DCFGFFGGFFGGGD)*:<CEC3@6:F?768E57(:FFBE0609(-17)18).*4),)6*60+*.7:).--6<<(35930:
@M06628:26:000000000-CRM2J:1:1101:8771:21973 1:N:0:126
TACGTAGGTGGCAAGCGTTATCCGGATTTATTGGGTTTAAAGGGTGCGTAGGCGGCGATTTAAGTCGATGGTGAAAGGTAGCAGCTTAACTGTTTTACATGCTGTCGATCCTGAATTGCTTGAGTTACCAAGAGGCAAGTAGAATTTCAGGTGTAGCGGTGAAATGCATAGCTACCGGAAGGAATACCGATGGCGAAGGCCACTTGCTATAAGTAAACGTACTCTGTTGCCCAAAAGCGTGGGGAGCGCACAGAATTAGATACCTGGGTAGTCCACGCCGTA
+
GGGGFFFEEFFGGGGFGGGGGGGGGGCGGDFGFGGGGGGGGGGGGGGGGGGGFGG7>+FDGFGAFGDFC<FFEGGFGCF,E8@BEFEDGGCBFEFFFGEDFGFDFFF7+,3ACF8?A<;<F@FEGFG9DDBD>FC:>FFA,7@,8@@;,@,8DEA;9CEC>@,@EF;@9BF,,,,,114*::CE2:<>/*=**:4>8B**);DFA+++=+;++3;@C:7****99)**177)+:9(()0)039,:(-3)-)),,/6).3):)308).6()(-))))(0-((-
@M06628:26:000000000-CRM2J:1:1101:20314:21991 1:N:0:126
TACGGAGGGGGTTAGCGTTGTTCGGAATTACTGGGCGTAAAGCGTACGTAGGCGGATCAGAAAGTAGGGGGTGAAATCCCGAGGCTCAACCTCGGAACTGCCTCCTAAACTCCTGGTCCTGAGTTCGAGAGAGGTGAGTGGAATTCCAAGCGTAGAGGTGAAATTCGTAGATATTTGGAGGAACACCAGTGGCGAAGGCGGCTCACTGGCTCGATACTGACGCTGAGGTACGAAAGTGTGGGGAGCAAACAGGATTAGATACCCTGGTAGTCCACACCGTAA
+
GGGGGGGGGGGGGGGGGGGGGGGDGGGGGGGGGGGGGGGGGGGGGGGGGGGGGGGGGGGG9FGGGGGGGGGGGGGGGGGFFFGGGGGGGGGGGGGGGGGGGGGGGGGGGGGGFGGGGGFGGGGGGGGGGGGGGGBFFF<?FGGGGGGGGGGGGG5EGGGGGGGGGGGGFGG?FGGGGGGGGGGGGGGGGGGGGGGDGEGG>>7DFGFGGFFFD9>FDCFFFGDFE>:<FGFBGGG9>?@FE?B:6>?774F?2::<7>A97:F@FFF?2)5<<<,5,0,:1<
@M06628:26:000000000-CRM2J:1:1101:19952:22016 1:N:0:126
TACGGAGGGTGCAAGCGTTATCCGGAATCATGGGGGGTAAAGGGGGCGGAGGCGGGGATCTAAGTCAGTGGTGAAATGCAGGGGCTCAACCCCGGCACTGCCATTGATACTGGATTTCTTGAATCGCCGTGAGGTGGGCGGAATATGTGGTGTAGCGGTGAAATGCTTAGATATCACATGGAACGCCGATTGCGAAGGCAGCTCACCAACGGCGTATTGACGCTGAGGGACGAAAGCGTGGGTAGCGAACAGGATTAGATACCCTGGTAGTCCACGCCGGAA
+
GGGGG@FGG7BFEGFGGGGGGGGGGGGF,C,,CDG++4+,,<EB+++8+3@FFGFGGGGGGGGFGGGGGGGGGGGGGGGGFFGGGGGGGGGG>CCGGGGGGGC@FGDFGGGGGGGGGGFGGGGGFGGGGGGGGCFGGGGGCEG5CCGGGCGGGFGGGGECGGGFFFGF=DCFFGGCGG?FGGGGG5:EGCGF=E5CGGGGFD4D=F>FGDF>DD5)9CCFGEG379@FFGF1*:C>?DFBB9>A?)((99FFB(0:>))6:>8<68::<5)-:A??25(((-
@M06628:26:000000000-CRM2J:1:1101:14284:22045 1:N:0:126
TACGGAGGGGGTTAGCGTTGTTCGGAATTACTGGGCGTAAAGCGTACGTAGGCGGATCAGAAAGTATAGGGTGAAATCCCAGGGCTCAACCCTGGAACTGCCTTATAAACTCCTGGTCTTGAGTTCGAGAGAGGTGAGTGGAATTCCAAGTGTAGAGGTGAAATTCGTAGATATTTGGAGGAACACCAGTGGCGAAGGCGGCTCACTGGCTCGATACTGACGCTGAGGTACGAAAGTGTGGGGAGCAAACAGGATTAGATACCCTGGTAGTCCACCTCTTAA
+
GGGGGGGGGGGGGGGGGGGGGGGGGGGGGGGGGGGGGGGGGGGGGGGGGGGGGGGGGGGGDGGGGGGGGGGGGGGGGGGGGGGGGGGGGGGGGGGGGGGGGGGGGGGGGGGGGGGGGGGGGGGGGGGGGGGGGGGGGGGGGGGGGGGGGGGGGDFGGGGGGGGGGGGGFGGGGGGGGGGGGGGGFEGGGGGGGGGGGGGGDFGGFGFGGGFFGC5C7FGGG=<EEFFFFGFFGGGFAFFFE?><BFFF*.77<:FD<4)6*-2+*4>F4)8AB))((),6>B
@M06628:26:000000000-CRM2J:1:1101:17483:22056 1:N:0:126
TACGGAGGGGGTTAGCGTTGTTCGGAATTACTGGGCGTAAAGCGCGCGTAGGCGGATTAGTAAGTTAGGGGTGAAATCCCGGGGCTCAACCCCGGAACTGCCTCTAATACTGCTAGTCTTGAGTTCGAGAGAGGTGAGTGGAATTCCGAGTGTAGAGGTGAAATTCGTAGATATTCGGAGGAACACCAGTGGCGAAGGCGACTCACTGGCTCGATACTGACGCTGAGGTGCGAAAGTGTGGGGAGCAAACAGGATTAGATACCCTGGTAGTCCACACCGTAA
+
GGGGGEGGGGGGGGGGGGGDGGGGGGGGGGGGGGGGGGGGGGGGGGGGGGGGGGGGGGGGGGGGGGGGGGGGGGGGGGGGGGGGGGGGGGGGGGGGGGGGGGGGGGGGGGGGGGGGGGGGGGGGGFGCGGGGGDGCGGGGGGGGGGGGEGGGGGGGGGGGGGGFFCCCAGGCFGGGGGDDGGGGFCGGGGGGGGGDEGFGFFGGFGFGGGFFGGGGDGGCFGGFFFFFFGFFGCD;FFFFF?B0618:FFFF?FF<>?FFD<:8??>>>FFA9>F?:EF:26
@M06628:26:000000000-CRM2J:1:1101:12072:22075 1:N:0:126
TACGGAGGGAGCTAGCGTTGTTCGGAATTACTGGGCGTAAAGCGCGCGTAGGCGGCTTTTTAAGTCAGAGGTGAAATCCCAGGGCTCAACCCTGGAACTGCCTTTGAAACTGGAAAGCTAGAATATTGGAGAGGTAAGTGGAATTCCGAGTGTAGAGGTGAAATTCGTAGATATTCGGAAGAACACCAGTGGCGAAGGCGACTTACTGGACAATTATTGACGCTGAGGTGCGAAAGCGTGGGGAGCAAACAGGATTAGATACCCTGGTAGTCCACGCCGTAA
+
GGGGGGGGGFGGGGGGGGGGGGGGGGGGGGGGGGGGGGGGGGGGGGGGGGGGGGGGGGGGGGGGGGGGGGGGGGGGGGGGFFGGGGGGGGGGGGGGGGGGGGGGGGGGGGGGGGGGGGGGGGGGFGGGGGGGGGGGGGGGGGGGGGGGGGGGGGGGGGGGGGGGGGGGFGGGGGGCGFGDEEGGGGGGCEFGGGGGGGGGFEGD?FFGGFF?CCGGGCFGFEGFD0F>@GFFGGD>BEFFFFFFFF?BGFFF6?FA>2:AFA8F4(5:BBFF4:<?FF>>?<
@M06628:26:000000000-CRM2J:1:1101:17435:22080 1:N:0:126
TACGGAGGGGGTTAGCGTTGTTCGGAATTACTGGGCGTAAAGCGTACGTAGGCGGATCAGAAAGTAGGGGGTGAAATCCCAGGGCTCAACCCTGGAACTGCCTCCTAAACTCCTGGTCTTGAGTTCGAGAGAGGTGAGTGGAATTCCAAGTGTAGAGGTGAAATTCGTAGATATTTGGAGGAACACCAGTGGCGAAGGCGGCTCACTGGCTCGATACTTACGCTGAGGTACGAAAGTGTGGGGATCAAACAGGAGTAGTATCCCTGGTAGTCCACACCGTAA
+
FFGGGCFGDEFGGGGGGGGGGGGGGGGGGGGGGGGGEGGGGGGGGGGGGGGGGGGGGGGCFGDGGGFF@EGGGGGGGGFFFGGGGGGGGGGGGGGGFGGGGGGFFGGGGGCFFCC@DFFFFCGGGFEGCFGGGGGGFFGGGGGGGFGGCCFCF;CC@CFGGFFFGGC??DD79CGGGGGGGGF6BEEGGG66C=EG5?FGFEG3@FFGCG>)))27<:*3:CDEF0>FF**4AF59A49*5<6((-(5:3@@<F)426))*)++))).4))..))53)-((-
@M06628:26:000000000-CRM2J:1:1101:17436:22098 1:N:0:126
TACGGAGGGGGTTAGCGTTGTTCGGAATTACTGGGCGTAAAGCGTACGTAGGCGGATCAGAAAGTAGGGGGTGAAATCCCAGGGCTCAACCCTGGAACTGCCTCCTAAACTCCTGGTCTTGAGTTCGAGAGAGGTGAGTGGAATTCCAAGTGTAGAGGTGAAATTCGTAGATATTTGGAGGAACACCAGTGGCGAAGGCGGCTCACTGGCTCGATACTGACGCTGAGGTACGAAAGTGTGGGGAGCAAACAGGATTAGATACCTTGGTAGTCCACACCGTAA
+
GGGGGGGGGGGGGGGGGGGGGGGGGGGGGGGGGGGGGGGGGGGGGGGGGGGGGGGGGGGGFGGGGGGGGGGGGGGGGGGGGGGGGGGGGGGGGGGGGGGGGGGGGGGGGGGGGGGGGGGGGGGGGGGGGGGGGGGGGGGGGGGGGGGGGGGGGGGGGGGGGGGGGGGGFGGGGGGGGGGGGGGGGGGGGG6FGGGDGGGGFFGGFGFGGGFFGGGGGGGFGGGFFFFFFGF?GGGFFF?=@F90;B??FBF503;<74<BF>++*-9-.6<<>B>((0(,4:
@M06628:26:000000000-CRM2J:1:1101:20987:22119 1:N:0:126
TACGGAGGGTGCAAGCGTTGTCCGGATTTATTGGGTTTAAAGGGTGCGTAGGCGGTCAATTAAGTCAGTGGTGAAATCCTACAGCTCAACTGTAGAACTGCCATTGATACTGGTTGACTTGAGTACAGCCGAGGTAGGCGGAATTTATGGTGTAGCGGTGAAATGCATAGATACCATAAAGAACACCTATAGCGAAGGCAGCTTACTAAACTGTAACTGACTCTGAGGCACGAAAGCGTGGGGAGCGAACAGGATTAGATTCCTTGGTAGTCCACGCCGTAA
+
FGGGDGGG+FGGGGGGGGGGGE9FECFEFCFE<FFGGGGCFFD:FEECFC=7EEDGE@EGCFGDFFGGGGCE=FFGGGGGGGG@EFGGGCFGGFGGGG9AEFFDGGGGFGGG8FGCCDECDDFGDGCF,68BC=CFG<>CCGGGGC=;DFGGGGGGGGGGGG9;EF;,=:+1C<EFFFF,,3@BGCC=?CCCGGCCC*C=ABF>AF6>+2/+;CG>7>C:9+29=4=)07>15C<17@><:>90(,(-77;F<<)),.)6*)+09>F3<23<)4<493(((-
@M06628:26:000000000-CRM2J:1:1101:21978:22149 1:N:0:126
TACGAAGGGGGCTAGCGTTGTTCGGAATTACTGGGCGTAAAGCGTACGTAGGCGGATTAGAAAGTTAGGGGTGAAATCCCAGGGCTCAACCCTGGAACTGCCTCTAAAACTCCTAATCTTGAGTTCGAGAGAGGTGAGTGGAATTCCGAGTGTAGAGGTGAAATTCGTAGATATTCGGAGGAACACCAGTGGCGAAGGCGGCTCACTGGCTCGATACTGACGCTGAGGTACGAAAGCGTGGGGAGCAAACAGGATTAGATACCCTGGTAGTCCACGCCGTAA
+
GGGGGGGGGGGGGGGGGGGGGGGGGGGGGGGGGGGGGGGGGGGGGGGGGGGGGGGGGGGG9FGGGGGGGGGGGGGGGGGGGGGGGGGGGGGGGGGGGGGGGGGGGGGGGGGGFFGFGGGGGGGGGGGGGGGGGGGGGGGGGGGGGGGGGGGGGGGGGGGGGFGGFGGGFGGGGGGGGGGGGGGGGGGGFCFGGGGGGGGGFFGGFGFGGGFFGGFFGGFFGGGDFFFFFGFFGGD9<B>EEB6?>;B(91>??<FFFFFFG>6C?:3.<4ABFDFF070(3:
@M06628:26:000000000-CRM2J:1:1101:22914:22153 1:N:0:126
TACGGAGGATCCAAGCGTTATCCGGAATCATTGGGTTTAAAGGGTCCGTAGGTGGATAATTAAGTCAGAGGTGAAATCCTGCAGCTCAACTGTAGAATTGCCTTTGAAACTGGTTATCTTGAATTATTGTGAAGTGGTTAGAATATGTAGTGTAGCGGTGAAATGCATAGATATTACATAGAATACCAATTGCGAAGGCAGATCACTAACAATATATTGACACTTATGGACGAAAGCGTGGGTAGCGAACAGGAATAGATACCCTGGTAGTCAACACCGCTA
+
FFG@;FEEGGFGGGGGGECGGGFGGGGGGDGG9E@FC:CFEEFFGGGGFGGGGG?@FGCFFCFGGGG9?FGFCCFGF<FF,AFFGGGGGGCFGDFGGGGBFFFGGDFGFDGG8BEEFFGGGGGFFGC9=AEFED=<F?<>@EFAEFGGGGGGGGCF:BE@DDDCDABEDGFGFEFGGGGG7@DGGC,@FGF,+:CC5@CC>*;9>>FEC>FB*59CFCF:=<<F+8:+)=)5?:5135:5>6..().39>EF61).))447<<C68)(.)-..4<)-0(((-
@M06628:26:000000000-CRM2J:1:1101:22929:22162 1:N:0:126
TACGGAGGATCCAAGCGTTATCCGGAATCATTGGGTTTAAAGGGTCCGTAGGTGGATAATTAAGTCAGAGGTGAAATCCTGCAGCTCAACTGTAGAATTGCCTTTGAAACTGGTTATCTTGAATTATTGTGAAGTGGTTAGAATATGTAGTGTAGCGGTGAAATGCATAGATATTACATAGAATACCAATTGCGAAGGCAGATCACTAACAATATATTGACACTGATGGACGAAAGCGTGGGGAGCGAACAGGATTAGATACCCTGGTAGTCCACGCCGTAA
+
GGGGGGGGGEFGFFGGGGGGGGGGGGGGGGEGGGGBFGGGGGGGGEGGGGGGFGGGGGGGEFFFGFFGGGGGGGGGGGGGGEAFGGGGGGEBFFGGGGGGGGGGGGGGGGGFGGGAFFGGGGGGGGG9FEFGCGFGGFEDFGGG;DFEDFGGGGG9FGEGGGGGGGEFFGGGGGGFFCCFFGGGGAFFEFGGGGGGEEGGFFGGFGFEFGFA9CDDGGGGG9<AA;+=;CA@GGG9@>DFFFF;662;DBD::B4A?><BGAA6943:<A)6)6?B>>>BBB
@M06628:26:000000000-CRM2J:1:1101:8048:22189 1:N:0:126
TACGGAGGGGGTTAGCGTTGTTCGGAATTACTGGGCGTAAAGCGTACGTAGGCGGATTGGAAAGTAGGGGGTGAAATCCCAGGGCTCAACCCTGGAACTGCCTCCTAAACTATCAGTCTAGAGTTCGAGAGAGGTGAGTGGAATTCCAAGTGTAGAGGTGAAATTCGTAGATATTTGGAGGAACACCAGTGGCGAAGGCGGCTCACTGGCTCGATACTGACGCTGAGGTACGAAAGTGTGGGGAGCAAACAGGATTAGATACCCTGGTAGTCCACAACGGAA
+
GGGGGGGGGGGFGGGGGGGGCFGGGGGGGGGGGGGGGGGGGGGGGGGFGGGGGGGGGGGGGGGFEGFFEGGGGGGFFFFGGGGGGGGGGGGGGFGDGGGGGGGGD@FGGGGGGGGGGFFGGGGFAFGGGGGGEGGGGFGFGGAF7FGGFGFFGCCGFFGGFCFGGGGF;5<<FGGGGGGGEGEGFG58CEFGDCEGG:ECBFGGFG4CFG4;CD:CGCFCDEG>3>F5;FF?CEGFAFF?>?B?F>FFF(054,9:34260)<:=?FFA25<562((0,((-
@M06628:26:000000000-CRM2J:1:1101:8048:22206 1:N:0:126
TACGGAGGGGGTTAGCGTTGTTCGGAATTACTGGGCGTAAAGCGTACGTAGGCGGATTGGAAAGTAGGGGGTGAAATCCCAGGGCTCAACCCTGGAACTGCCTCCTAAACTATCAGTCTAGAGTTCGAGAGAGGTGAGTGGAATTCCAAGTGTAGAGGTGAAATTCGTAGATATTTGGAGGAACACCAGTGGCGAAGGCGGCTCACTGGCTCGATACTGACGCTGAGGTACGAAAGTGTGGGGAGCAAACAGGATTAGATACCCTGGTAGTCCACACCGTAA
+
GGGGGGG@CGGFFGGGGGGGGGGGGGGGGGGDFGGGGGGDFGGGGGGGGGGGGGGGGDGGGGGG<FFGGGGGGGFGGFEGFGGGGGGGGGGGGGGGGGGGGGGGGGGGGFGGGGGGGGDFGGGGFGGCFFEGGG>FGFGGGGGGGGGGGGFF@CCGGDGGGGGGGGGGFGGGGGGGGGGGGGGGGGGGGFGFDGGGGGGGFDGGFC@FFCF@DGGGGFGGCGGFFFFFFGFFGFGFBFFFFFF?>9??C?FF?095<<>AC<CC?8F(625<<ABFF@;B6:
@M06628:26:000000000-CRM2J:1:1101:23365:22284 1:N:0:126
TACGGAGGGTCCGAGCGTTATCCGGAATCATTGGGTTTAAAGGGTCCGTAGGTGGGCCTATAAGTCAGAGGTGAAAGTTTGTGGCTCAACCATAAAATTGCCTTTGATACTGTAGGTCTTGAGTTATAGTGAAGTTGCCGGAACATGTGGTGTAGCGGTGAAATGCATAGATATCACATAGAACACCAATTGCGAAGGCAGGTGACTAACTATATACTGACACTGATGGACGAAAGCGTGGGGAGCGAACGGGATTAGATACCCCGGCAGTCCAAGCCGTAA
+
GGGGEGEEDGGGFGGCGGGGGGGGEGGGGGGGGGGGGGGGGGGGFGGGGGGGGGGGDFFGGGGFFFGGGGGGFFFFGGGGFGGGGGGGGGGGGGGGGGGGCGGGGGGGGGFAFA?FGGGGDEFGGFGGGGGGGGGFGGGGGGGGGGFGGGFFBC>;CCG@FGGGGGDGFGGFCCGCAEEE,>F9D8BFGGGFFE@5:==FFDDF=CCFG6AFFGFGFF@98CC663CA6760=CDFFDBFFFB?0(,,)()0-,70).)-*.<80(0(,((,)...(5--34
@M06628:26:000000000-CRM2J:1:1101:11235:22334 1:N:0:126
TACGGAGGGGGTTAGCGTTGTTCGGAATTACTGGGCGTAAAGCGTACGTAGGCGGATTGGAAAGTATAGGGTGAAATCCCAGGGCTCAACCCTGGAACTGCCTTGTAAACTATCAGTCTAGAGTTCGAGAGAGGTGAGTGGAATTCCAAGTGTAGAGGTGAAATTCGTAGATATTTGGAGGAACACCAGTGGCGAAGGCGGCTCACTGGCTCGATACTGACGCTGAGGTACGAAAGTGTGGGGAGCAAACAGGATTAGATACCCTGGTAGTCCACACCGCAA
+
GGGGGCFGDGGGGGGGGGGGGGGGGGGGGGGGGGGGGGFGGFGDFCG:FFEFGGGGGGGG9FFGGGGGGGGGGGGGFGGGGFFGGGGGGDFGGGGGGGGGGFGGGGFFGGFFFGGGGGGFFGDEFGGGGGDFGEGGGFGEDFGGGGGGGGGGGGGGGGFGGGFDGGGGFGGGGGGG9CFGGGGGGEEC=FGGGEEGGGGGDD<DFGFGG756CGFGGFGGGDG)84>F?FFFEFD>AF?FEB029BBBFFF?<B/:>?DFGF8C/.)59<>4AA78289(--
@M06628:26:000000000-CRM2J:1:1101:17135:22431 1:N:0:126
TACGGAGGGGGCTAGCGTTGTTCGGAATTACTGGGCGTAAAGCGTGCGTAGGCGGATCGGAAAGTTAGATGTGAAATCCCGGGGCTCAACCCCGGAACTGCATTTAAAACTCCCGATCTAGAGTTCTGGAGAGGTAAGTGGAATTCCTAGTGTAGAGGTGAAATTCGTAGATATTAGGAGGAACACCAGAGGCGAAGGCGGCTTACTGGACAGATACTGACGCTGAGGCACGAAAGTGTGGGGAGCAAACAGGAGTAGATACCCAGGGATTCCACCCCTTAA
+
GGGGGCFG>FEGGGGGGFE>GFGGGGGGGGGGDG8FGGGGGGGGGGGGGGGGGGGGGGGG7FFGGGGGGGCFGGGGGGGGGGGGDGGGGGGGGGGGGGCFEGGGDFGGGGGGFGGGGGGGGGGGGGFGFFGGGGGGGCCGGGGGGGFGDGFGGGFFBCFGE,BBCGGGADGCGGG9FGGGGGGGGGG8:5>CGGGGGGGEE5D5?FF@FFFFG4CC77>FDC<5>;F3)*8?EGD>AF9B)89(291<FBFF:034?D<F=9C0*(8(4((.4:9(3)1(49
@M06628:26:000000000-CRM2J:1:1101:5594:22492 1:N:0:126
TACGGAGGGGACTAGCGTTGTTCGGAATTACTGGGCGTAAAGCGCACGTAGGCGGACCGAAAAGTTGGAGGTGAAATCCCAGGGCTCAACCTTGGAACTGCCTTCAAAACTGCCGGTCGAGAGTTCGAGAGAGGTGAGTGGAATTCCGAGGGTAGAGGTGAAATTCGTAGATATTCGGAGGAACACCAGTGGCGAAGGCGGCTCACTGGCTCGATACTGACGCTGAGGTGCGAAAGCGGGGGGAGCAAACAGGATTAGATACCCTGGTAGTCAACTGCGGAA
+
GEGGGFGGGGEFGEFGGFGGEFGGGCCFFGGFGGGGGGGGGGCFGGGDGFGGGGGGGGGGEGGGGGGGGGGFDGGGGGGGGGGCFGGGGGGGGGFGFDGGC=DGGGGGGGCFGFEFF:+@F:E,7D:@CFEF8<DFDGFGFGCGFCFFCG*B*AE9CCFFFFEFFFF85CCFF;FG:==7:FF8C@;CFGGFGEEDEGGGD3/96>6EE45?DDF4<7:<>C<>B6:@FF47CED>,.)0<131(,8:*35.316:4<29>4<+*.8(5.46)6))(*-(,3
@M06628:26:000000000-CRM2J:1:1101:11639:22557 1:N:0:126
TACGAAGGGGGCTAGCGTTGTTCGGAATTACTGGGCGTAAAGCGTACGTAGGCGGATTAGAAAGTATGGGGTGAAATCCCAGGGCTCAACCCTGGAACTGCCTCATAAACTCCTAATCTTGAGTTCGAGAGAGGTGAGTGGAATTCCGAGTGTAGAGGTGAAATTCGTAGATATTCGGAGGAACACCAGTGGCGAAGGCGGCTCACTGGCTCGATACTGACGCTGAGGTACGAAAGCGTGGGGAGCAAACAGGATTAGATACCCTGGTAGTCCACGCCGTAA
+
GGGGGGGCGGGGGGFGGGCFCFGGCGGGGGGGGGGGGGGGGGGGGGGGGGGGGGGEFGGGGGGGGGGGGFGEEGGGGGGGGGGGGFFGGGGGGGGGFGFGGGGFGGGGGGGGGFGGGGGGCGGGFFGGGGGGGGGGG7DDFGGGCFGGGGGG9AFFFCGFGGGGCFFGFGGCFGGCGFGEEGGGGCEFEFDFGGGGG>CCD)/*9C7CFDFFDG4<3:F97*9)54::FFFFGFD0:@@DE>B:618<FB:????2,4<AC4++63>(64>BAA<(4>9704
@M06628:26:000000000-CRM2J:1:1101:12379:22563 1:N:0:126
TACGGAGGGGGTTAGCGTTGTTCGGAATTACTGGGCGTAAAGCGTACGTAGGCGGATTAGTAAGTTAGGGGTGAAATCCCAGGGCTCAACCCTGGAACTGCCTCTAAAACTGCTAGTCTTGAGTTCGAGAGAGGTGAGTGGAATTCCAAGTGTAGAGGTGAAATTCGTAGATATTTGGAGGAACACCAGTGGCGAAGGCGGCTCACTGGCTCGATACTGACGCTGAGGTACGAAAGTGTGGGGAGCAAACAGGATTAGATACCCTGGTAGTCCACACCGTAA
+
GGGGGGGGGGGGGGGGGGGGFGGGGGGGGGGGGGGGGGGGGGGGGGGGGGGGGGGGGGGGGGGGGGGGGGGGGGGGFGGGGGGGGGGGGGGGGGGGGGGGGGGGGGGGGGGGGGGGGGGGGGGGGGFFGGGFEGFGGFGGGGGGGGGGGGCGGEGGGGGGGGGGGGGGFGGGGGGGGGGG=FGGGGGGGGGGGCG<>EFEFFGGFGFGGFFFGGGGGGGF:7D3>>FF6DFFGGGFF?FFDB>6BF<BF<F?::)6?<<2><<:F8F?4).6:24:(53:??
@M06628:26:000000000-CRM2J:1:1101:22030:22676 1:N:0:126
TACGGAGGGGGTTAGCGTTGTTCGGAATTACTGGGCGTAAAGCGCACGTAGGCGGACTATTAAGTCAGAGGTGAAATCCCAGGGCTCAACCCTGGAACTGCCTTCGATACTGGTAGTCTTGAGTTCGAGAGAGGTAAGTGGAATTCCGAGTGTAGAGGTGAAATTCGTAGATATTCGGAGGAACACCAGTGGCGAAGGCGGCTTACTGGCTCGATACTGACGCTGAGGTGTGAAAGTGTGGGGAGCAAACAGGATTAGATACCCTGGTAGTCCACACCGTAA
+
GGGGGFGGGGGGGGGGGGGGGGGGGGGGGGGGGGGGGGGGGGGGGGGGGGGGGGGGGGGGGGGGGGGGGGGGGGGGGGGGGGGGGGGGGGGGGGGGGGGGGGGGGGGGGGGGGGGGGGGGFFGGGCF@FGEGGGFGGCFDGGGGGGFGGGEFFGGGGGGGGG?FGGGGFGGFGGGGGGGGGGGGGGGGGGGG3>GDGGGGF>))9CFGGDF?DDC<>CFCC:>:BB>F9D/-9<C94FFFB19(39::F6@FFF?A2<>B><8<F?>?<44:9A2((0-.44
@M06628:26:000000000-CRM2J:1:1101:22047:22682 1:N:0:126
TACGGAGGGGGTTAGCGTTGTTCGGAATTACTGGGCGTAAAGCGCACGTAGGCGGACTATTAAGTCAGAGGTGAAATCCCAGGGCTCAACCCTGGAACTGCCTTCGATACTGGTAGTCTTGAGTTCGAGAGAGGTAAGTGGAATTCCGAGTGTAGAGGTGAAATTCGTAGATATTCGGAGGAACAGCAGAGGCGAAGGCGGCTTACTGGATCGATACTGACGCTGAGGTGGGAAAGTGTGGGGAGCAAACAGGGTTAGATACTATGGTATTTCCACTAGTAA
+
GGFFGEGGGGGGGGGGGGGGFGGGGGGGGGGFGGGGGGGGGGGGGGGGFFEGGGGGGGGGFGFGBEGGGGGGGGGGGGGFFGGGG8DCFFGFCFGGGF=DG8FEFFGGGGGGGGFCFFAFFE<FFFDFGGGDGGFFGGCFGG:FGGCGEGGFFFG@FFGF7<;FCFFGFGD@CGGCE6;:>@F6C+3:C**=**C)/8CGFEGGF4@CF2*)/1**1::9>E*0.,7:69)-7<F:>*9=@02((-4:03)).(0.((467)++*.0-))-)).)-))).).
@M06628:26:000000000-CRM2J:1:1101:22458:22745 1:N:0:126
TACGGAGGGAGCTAGCGTTGTTCGGAATTACTGGGCGTAAAGCGCGCGTAGGCGGCCATTCAAGTCAGAGGTGAAAGCCCGGGGCTCAACTCCGGAACTGCCTTTGAAACTAGATGGCTAGAATATGGGAGAGGTGAGTGGAATTCCGAGTGTAGAGGTGAAATTCGTAGATATTGGGAAGAACATCAGTGGCGAAGGCGACTCACTGGACCATTATTGACGCTGAGGTGCGAAAGCGTGGGGAGCAAACAGGATTAGATACCATGGTAGTCCAAGCCGTAA
+
GGGGGGGGE,CFGGGFFFGEGGGGGGGGGGGGCGCFGGGGGGGGDFGGGGGGFGGGEE8FAFFGGGGGGGGGGGGGGGEFGGGGGGFGGGGGGGGFG:FFGCFGFGGGGGGGFG9FFFCBEF9DCDBFFFGGGG7FF7<CFFFFGDA>EG<C<CGFGGGFFFFF9EF98CGC9C@+>7;?=FG8@+3:C@CCGGGGGGFG:>5C?*=FD*7)74CC;:C?F*77>6::7561=599:7>BB9906(327(0.(,)-).64:)2+*.0)-)).6)).,0-((-
@M06628:26:000000000-CRM2J:1:1101:23385:22867 1:N:0:126
TACGGAGGGGGTTAGCGTTGTTCGGAATTACTGGGCGTAAAGCGCACGTAGGCGGATCAGAAAGTATAGGGTGAAATCCCAGGGCTCAACCCTGGAACTGCCTTATAAACTCCTGGTCTTGAGTTCGAGAGAGGTAAGTGGAATTCCGAGTGTAGAGGTGAAATTCGTAGATATTCGGAGGAACACCAGTGGCGAAGGCGGCTTACTGGCTCGATACTGACGCTGAGGTGCGAAATTGTGGGGAGCAAACAGGAGTAGATACCCTGGTATTCCTCACCGTAA
+
GGGGGEGGGGGGGGGGGFGGGGGGGGGGGGGGGGGGGGGGGGGGGGDGEGGGFGGGG>FG9FEGFGFFFGGGGGGGEFFGGGGGGG@EFGGGGGGGGFFEGFGG=BFGGGGGGGGGGGGGGGCFC,@>>FC@CC7@BFFGGGFFGGGFGGFC;DC@@EFGFCCFG,8>;FDGGGF7CF5ECDGGGGG@*3<837ECE@1:7>>3?4@GGF@FG)**9DDG417B>>F3)949EE)(./9=:6(((4(17:F@1().(6:<>6<+*(55<)--)).)(.-.4:
@M06628:26:000000000-CRM2J:1:1101:22765:22869 1:N:0:126
TACGGAGGGGGTTAGCGTTGTTCGGAATTACTGGGCGTAAAGCGCACGTAGGCGGATTATTAAGTGAGGGGTGAAATCCCAGGGCTCAACCCTGGAACTGCCTCTCATACTGGTAGTCTAGAGTTCGAGAGAGGTGAGTGGAATTCCGAGTGTAGAGGTGAAATTCGTAGATATTTGGAGGAACACCAGTGGCGAAGGCGGCTCACTGGCTCGATACTGACGCTGAGGTGCGAAAGTGTGGGGAGCAAACAGGATTAGATACCCTGGTAGTCCACACCGCAA
+
GGGGGGGGGGGGGGGGGGGGGGGGGGGGGGGGGGGGGGGGGGGGGGGGGGGGGGGGGGGGGGGGGGGGGGGGGGGGGGGGGGGGGGGGGGGGGGGGGGGGGGGGGGGFGGGGGGGGGGGFGGGGGGGGGGGGGGDGGGGGGGFGGGGGGGFFGGGGGFGGGGGGGGGGFGGGGGGGGGGGGGGFGFCFGGGFGGGGGGGEB53DFFFGFC@FGDFFCCC975D>B9FF/9?BCEDFFFF6566(49?<C:>56()6<4<AF<F?@3F:2:54992((03(,-
@M06628:26:000000000-CRM2J:1:1101:12213:22877 1:N:0:126
TACGGAGGGGGTTAGCGTTGTTCGGAATTGCTGGGCGTAGAGCGTACGTAGGCGGATTGGAAAGTATGGGGTGAAATCCCAGGGCTCAACCCTGGAACTGCCCTGTAAACTATCAGTCTAGAGTTCGAGAGAGGTGAGTGGAATTCCAAGTGTAGAGGTGAAATTCGTAGATATTTGGAGGAACACCAGTGGCGAAGGCGGCTCACTGGCTCGATACTGACGCTGAGGTACGAAAGTGTGGGGAGCAAACAGGATTAGATACCCTGGTAGTCCACACCGTAA
+
GGGGGGGGGGCGGGGGGGGGGGGGGGGGGGGGGGGGGGGGGGGGGGGGGGGGGGGGGGGGGGGGGGGGGGGGGGGGGGGFFGFGGGGGGGGGGGGGGGGGGGGGGGGGGGGGGGGGFGGGGGGGGCCFGGGGGGFGFGGFGGGGGGGGGGGGFFGGGGGGGGGGGGGGFGGDGGGGGFGGGGGGGGGGGGGGGCGGGGGGD>DDFGFGG<F:DGGGGGGGFEDEBFFF@GBBGGGFAFFFE<F<>>::<(5<2?6<BBAFFF:FF?>2<AA<BFF??F9?,4
@M06628:26:000000000-CRM2J:1:1101:23372:22882 1:N:0:126
TACGGAGGGGGTTAGCGTTGTTCGGAATTACTGGGCGTAAAGCGCACGTAGGCGGATCAGAAAGTATAGGGTGAAATCCCAGGGCTCAACCCTGGAACTGCCTTATAAACTCCTGGTCTTGAGTTCGAGAGAGGTAAGTGGAATTCCGAGTGTAGAGGTGAAATTCGTAGATATTCGGAGGAACACCAGTGGCGAAGGCGGCTTACTGGCTCGATACTGAGGCTGAGGTGCGAAAGTGTGGGGAGCAAACAGGATTAGATACCCTGGTAGTCCACACCGTAA
+
GGGGGFGGGGGGGGGGGGGGGGGGGGGGGGGGGGGGGGGGGGGGGGGGGGGGGGGGGGGGGGGGGGGGGGGGGGGGGGGGGGGGGGGGGGGGGGGGGGGGGGGGGGGGGGDGFGGGGGGGGGGGGGGFGFGGGGGGGGGGGGFGGGGGGGCFGF9@FGGGFGGGFFFGFGGGGGGGGGEGGG7BFGGGFC+<35BGGEGG>:C9FGFGGF479)>797C9**17<B>F6>?BGG39DFFFBF>?63<?F0<@<:FB<2<>C<<2??F?924ABD>??37:??
@M06628:26:000000000-CRM2J:1:1101:12195:22884 1:N:0:126
TACGGAGGGGATTAGCGTTGTTCGGAATTGCTGGGCGTAGAGCGTACGTAGGCGGATCGGAAAGTATGGGGTGAAATCCCAGGGCTCAACCCTGGAACTGCCCTGTAAACTATCAGTCTAGAGTTCGATAGAGGTGAGTGGAATTCCAAGGGTAGAGGTGAAATTCGTAGATATTTGGAGGAACACCAGTGGCGAAGGCGGCTCACTGGCTCGATACTGACCCTTAGGTACGAAAGTGCGGGGAGCAAACCGGTTTGTATACCCTGGTATGCAACCCCTTAA
+
FFGGGEECCG>@@<FFFFGCGGFFEFGGC9EGGGE@EGEEGGGCFCECFF<FEFG+@++B?44BF?BFGGGG@FFFG<F,BAEDEF?EF<<C=DCDFFGGGEFG?FDAFGGA,,@DGGGAC9>33E>:,3>C>FGCABFGEFGGFF<,,6**,>>,?2,4>CC?21;1;7DCC7;:E,,07FF*=<**/>+3/>*)**;=)./*9>=<:9>015FG)*2+9+7F4)**1**-***(.**).72-(-3(*.).-(),((..2678?,8:9444)))(-)((..
@M06628:26:000000000-CRM2J:1:1101:22773:22885 1:N:0:126
TACGGAGGGGGTTAGCGTTGTTCGGAATTACTGGGCGTAAAGCGCACGTAGGCGGATTATTAAGTGAGGGGTGAAATCCCAGGGCTCAACCCTGGAACTGCCTCTCATACTGGTAGTCTAGAGTTCGAGAGAGGTGAGTGGAATTCCGAGTGTAGAGGTGAAATTCGTAGATATTTGGAGGAACACCATTGGCGAAGGCGGCTCACTGGGTCGTTTATGGTGTTGGGGTGGGAAATGGGGGGGCGGAAACAGGATTGATAACCTAGTTCACAGCACCTGTAA
+
GG9FF,@FGGGGGFGGGGGGGGGGGEGGGGCGGGGFGGGGFD9FGDGGGFGG?FFFGGGGGFEDFFAFFCFGG7FCEFFGG@==FFGGGGGGGFGCFFGGGDFGGFFGGGCFCF<FF<DF@3@FG<FEFFEDEGFFFFFF>FCD?;;85C@:EF;;BGGD9@,BF?C1)::CGFGGED+:5:2<CCE:++:@*=B)C**:>:7/*:9C=1.)1)***2:+*+*00()7>/7,*+16)*)0)4(((-(,)(.)((/-()..*)0<).*)))))),(((0,6).
@M06628:26:000000000-CRM2J:1:1101:25029:22900 1:N:0:126
TACGGAGGGGACTAGCGTTGTTCGGAATTACTGGGCGTAAAGCGCACGTATGCGGACCGACAAGTTGGAGGTGAAAGCCCAGGGCTCAACCTTGGAACTGCCTTCAACACTGCCGGTCTAGAGTTCGAGAGAGGTGAGTGGAATTCCGAGTGTAGAGGTGAAATGCGTAGATATTGGGAGGAACACCAGTGGCGAAGGCGGCTCACTGGCGCGAGACTGACGCTGAGGTGCGAGAGCGCGGGGAGCAAACAGGATCAGATACCCTGTGAGTCCACTGCGTAA
+
GGGGGG:@FFCF?F@EFGGGFEGGCFFGFCE@EE8FEEEGGFF@:@F+CF,EEGEGCFC:+@:FCFGFD=EFGGGG,AF7FFGDCCF@9BFFFCCDD8FFFF99,,C,7BCFFFGGEC@FFF9@3@73<5***@,*,@FFGC:C7C;2*>>EGGG,7C:7<:;E,1=C?59<FF7+3*/5CFFE7+8;7A995778?CC>D3)1?CF?**))9C))9:209*1056:5)1)25*)(4))))-,(-63(*.0).1)(()).*)3<1,0)646)).).)1-4<:
@M06628:26:000000000-CRM2J:1:1101:13489:22946 1:N:0:126
TACGGAGGGGGTTAGCGTTGTTCGGAATTACTGGGCGTAAAGCGCGCGTAGGCGGACTTTTAAGTTAGAGGTGAAATCCCAGGGCTCAACCCTGGAACTGCCTTTAATACTGGGAGTCTTGAGTTCGAGAGAGGTGAGTGGAATTCCGAGTGTAGAGGTGAAATTCGTAGATATTCGGAGGAACACCAGTGGCGAAGGCGGCTCACTGGCTCGATACTGACGCTGAGGTGCGAAAGCGTGGGGAGCAAACAGGAGTAGATACCCTGGTAGTCCACGCCTGAA
+
GGGGGFGGGGGGGGGGGEEGGGGGGGGGGGGGGGGGGGGGGGGGGGGGGGGGGGGGGGGGGGGGGGGGGGGGGGGGGGGGGGGGGGGGGGGGGGGGGGGGGGGGGGGGGGGGGGGGGGGGGGGGGGGGGGGGGCFGGCGGDGGGGGGGGGGGGFGGGGGGCAFC;CCFFFGGGGGGGGGGEGGGGGEGGGGGGGGGGGGGDEGDFGFGCFFFGGGD)*;?FEGEF9@FFFFF::C>?D<>EFB0>66:C3:51?73()).*.++*.7:A)26<AF1(0((.5
@M06628:26:000000000-CRM2J:1:1101:13497:22969 1:N:0:126
TACGGAGGGGGTAAGCGTTGTTCGGAATTACTGGGCGTAAAGCGGGCGTAGGTGGAATTATAAGTAAGCTGTGAAATCCTAAGGCTCAACCCTGGAATTGCCTTTAATACTGCGAGTCTTGAGTTCGAGAGAGGTGAGTGGAATTCCGAGTGTAGAGGGGAAATTCGTAGATATTGGTAGGAACACCAATGGCGAAGGCGGTTCACTGGATCGCTACTGACCCTGAGGTGCGAAAGCGCGGGGAGGAAACGGGATTAGATACCCTCGTAATCCACGCGCTAA
+
9FFGDC@@@+@6,C,,@BECF@FCEGEF,@C,CFFDGECFF<FG=++:FGGG,F?E,9,,5?@,E,<,,,:9=?BFGD8,,,6E=E8FFF,+B>+BD,5CD,,C?5:,CFF,,8+@@8A<C9<F,38,,>C@@7,*3,,@DCEGGEG,*>*>D7FF9,*4*=C?,<>,;CCFG=;,A+1+*?B*+41**079*14):C*:)0)*9>=C6*095*1*/*9A6+770475/9<3C/)((0))04(((,,84())((04444:*)2+0(),((,.)4(-(),,76
@M06628:26:000000000-CRM2J:1:1101:13670:23106 1:N:0:126
TACGGAGGGGGTTAGCGTTGTTCGGAATTACTGGGCGTAAAGCGTACGTAGGCGGATTAGTCAGTCAGAGGTGAAATCCCAGGGCTCAACCCTGGAACTGCCTTTGATACTGCTAGTCTTGAGTTCGAGAGAGGTGAGTGGAATTCCAAGTGTAGAGGTGAAATTCGTAGATATTTGGAGGAACACCAGTGGCGAAGGCGGCTCACTGGCTCGATACTGACGCTGAGGTACGAAAGTGTGGGGAGCAAACAGGATTAGACACCCTGGTATTCCACACCGCAA
+
GGGGGFGGGGGGGGGGGGGGGGGGGGGGGGGGGGGGGGGGGGGGGGGGGGGGFGGGGGGGGGGGGGGGGGGGGGGGGGGGGFGGGGGGGGGGGGGGGGGGGGGGGGGGGGGGGFFGGGGGGGGGFGGGGGGGGGFGGGGGGGGGGGGGGGFGFGGGGGGGGGGGGGGGFGGGGGGGGGGGGGGGGGGGGFGGGGGGGGGDDFC<FGFGG:@@DC4DDC7CFEDBF>FF?DF?ECDBBFFFFB>390::F?F:?6:<724)042:@205))..44A>?E>(49
@M06628:26:000000000-CRM2J:1:1101:6488:23110 1:N:0:126
TACGGAGGGTCCGAGCGTTATCCGGAATCATTGGGTTTAAAGGGTCCGTAGGTGGGCCTATAAGTCAGAGGTGAAAGTTTGTGGCTCAACCATAAAATTGCCTTTGATACTGTAGGTCTTGAGTTATAGTGAAGTTGCCGGAACATGTGGTGTAGCGGTGAAATGCATAGATATCACATAGAACACCAATTGCGAAGGCAGGTGACTAACTATATACTGACACTGATGGACGAAAGCGTGGGGAGCGAACGGGATTAGATACCCCGGTAGTCCACGCCGTAA
+
GGGGGGGGGGGGGGGGGGGGGGGGGGGGGGGGGGGGGGGGGCGGGGGGGGGGGGGGGGGGGGCFGGGGGGGGGGGGGGGGGGGGGGGGGGGGGGGGGGGGGGGGGGGGGGGGGGGGGGGGGGGGGGGGGGGGGGGFGGGGGGGGGFFFGGGGGGGGGGGGGGGGGGGGFGFFGGFGGGGGGGGGGGGDGGGFGGGGGGGGFFGGFGFGFGFFGGFFFGGGGGDAA8F6AGFBDE<9@F38@BF:>>FFD>DD08)3<?ABGFGFF>FFFFA2:>26(899B:
@M06628:26:000000000-CRM2J:1:1101:7805:23167 1:N:0:126
TACGGAGGGGGTTAGCGTTGTTCGGAATTACTGGGCGTAAAGCGTACGTAGGCGGATCAGAAAGTAGGGGGTGAAATCCCAGGGCTCAACCCTGGAACTGCATCCTAAACTCCTGGTCTTGAGTTCGAGAGAGGTGAGTGGAATTCCGAGTGTAGAGGTGAAATTCGTAGATATTCGGAGGAACACCAGTGGCGAAGGCGGCTCACTGGCTCGATACTGACGCTGAGGTACGAAAGTGTGGGGAGCAAACAGGATTAGATACCCTGGTAGTCCACACCGTAA
+
GGGGGGGGGGG@@FCDFFCF8FFGGGGGDGGGGGFGGGGGFFGC?CFGGGGGGGGGGGGGFGFEF<FG+@FGDGGGGGGGGFDGGGGFGGGGGGGGGGFGG,D<FCFCFGGFFF<FCDGCFGGFC;3>FGGGGGG:AFFFGGGCFFDGGGFGFFGCFGGGGFGGCGGGAGDGGGF+*7=EGGGGGGGCGGGGGGGGGGGGD:9>FGFGG*./9)>1<7FGFCDEFFFFFGBFGGGF9?@B>BFFFF?FFB)7:B@<<3-47)0<14>:5AAA<2.(3.(434
@M06628:26:000000000-CRM2J:1:1101:7146:23253 1:N:0:126
TACGGAGGGGGTTAGCGTTGTTCGGAATTACTGGGCGTAAAGCGTACGTAGGCGGATTGGAAAGTATGGGGTGAAATCCCAGGGCTCAACCCTGGAACTGCCCTGTAAACTATCAGTCTAGAGTTCGAGAGAGGTGAGTGGAATTCCAAGTGTAGAGGTGAAATTCGTAGTTATTTGGTGGAACACCAGTGGCGAAGGCGGCTCACTGGCTCGATACTGACGCTGAGGTACGAAAGTGTGGGGAGCAAACAGGATTAGATACCCTGGTAGTCCACACCGTAA
+
GGGGGCGGGDGGGFGGGGGGGGGGGGGGGCGGFFGGGEGGGGGGGGGGGGGCFEGG:FGGGGGGGGGGG8FFGGGGGGGGG8F7FFGGGGGGFDGGGGFGGGGGGGGFDGFGFCFFGGGGGGGGGGDGGGGGGGFGFGGGGF9FAGGGG,?DGGGGG66BEFFGFGFFFF5,>FGGFF,A=7FEGGGGGGGFDEGD>EGGF@37?G?FFC@F535<DCDG4AD;>9<F?FFBGFG35886)(3669::C?F)116)8<A<25@CF3<>ADA>)).4(8(43:
@M06628:26:000000000-CRM2J:1:1101:7135:23269 1:N:0:126
TACGGAGGGGGTTAGCGTTGTTCGGAATTACTGGGCGTAAAGCGTACGTAGGCGGATTGGAAAGTATGGGGTGAAATCCCAGGGCTCAACCCTGGAACTGCCCTGTAAACTATCAGTCTAGAGTTCGAGAGAGGTGAGTGGAATTCCAAGTGTAGAGGTGAAATTCGTAGTTATTTGGAGGAACACCAGTGGCGAAGGCGGCTCACTGGCTCGATACTGACGCTGAGGTACGAAAGTGTGGGGAGCAAACAGGATTAGATACCCTGGTAGTCCACCTCGTAA
+
GGGGGFGGGGGGEGGGGGGGGGGGGGGGGGGGGGGGGGGGGGGGGGGGGGGGGGGEGGGGGGGGGGGGGGGGGGGGGGGGGGFFEGGGGGGGGGGFGFGGG@FFGGGGGGGEGGGGGGGGGGGGFGGGFFGGGGFGGGGGGGGFGFFGFGFGFFGGGGGGGFGFFGGGFGGGGGGGGGCEEGGGGGEGGGGF3EGGGGFGFF<DFGFGGGFFGGGGGGGGGGGFB>FFFGFBGGD6AFFFFFF?>9??407??BFFFFA<*)33=<F7>B>:<<.((02(43
@M06628:26:000000000-CRM2J:1:1101:8985:23306 1:N:0:126
TACGGAGGGTGCAAGCGTTATCCGGAATCACTGGGTTTAAAGGGTGCGTAGGCGGATAAATAAGTCAGGGGTGAAAGCTTTCAGCTTAACTGGAAAATTGCCTTTGAAACTGTCTATCTTGAATTATGTTGAGGTTAGCGGAATGTGACATGTAGCGGTGAAATGCATAGATATGTCATAGAACACCAATTGCGAAGGCAGCTAGCTAGGCATATATTGACGCTGAGGCACGAAAGCGTGGGGAGCGAACAGGATTAGATACCCTGGTAGTCCACGCCCTAA
+
GFGGGGGGGGGGGGGGGGGGGGGGGGGGGGGGGGGGFGGGGGGGGGGGGGGGGGGGGGGGGGGGGGGGGGDFGGGGGGGGGGGGGGGGGGGGGGGGGGF<FGGGGGGGGGGGGGGGGGG9DFFFGGGGGGGGGGGGGGGGGECFGGGGGGGGGGGGGDGGGGGGGGGGFFGGGG7CEGGGFFGGGGGGGGGGGGEGGGGGFFDFADA>FFFFGGGG7CGGGGGD>@4:F3ABEG:><B:BE>03279B<>3:<<442<>B7:63=2<?AFB4)6,:B)341:
@M06628:26:000000000-CRM2J:1:1101:19390:23447 1:N:0:126
TACGGAGGGGGTTAGCGTTGTTCGGAATTACTGGGCGTAAAGCGTACGTAGGCGGATCAGAAAGTAGGGGGTGAAATCCCGAGGCTCAACCTCGGAACTGCCTCCTAAACTCCTGGTCTTGAGTTCGAGAGAGGTGAGTGGAATTCCAAGTGTAGAGGTGAAATTCGTAGATATTTGGAGGAACACCAGTGGCGAAGGCGGCTAACTGGCTCGATAAGGACGCTGAGGTACGAAAGTGTGGGGAGCAAACAGGATTAGATACCAGGGGAGTCCACACCGGAA
+
FFGGGFGGDGGG7DFGGEFGFGGGGGGGGGGGFFGFGGEGGGGGFCFG8FGGGGGEEGGGCEGFAFFGGGGGGGGGGDGDFGGDFGGGGGFE@8>FCE8FFGGGGGEE@FFFFDFGGF9FFFFEBCEFGGGGGGGF:DFCGC@FGGFGGGGG,BFDGC6CFC9+21C+07CFEFGFC79EGDF*22:57+=?CC8<EGCCD:35<<FE67)77D**/*9?4597>2>F:6/8:7C0467@B02(-(3,0,00(())).-)*)330,.(,-47)52>0)4229
@M06628:26:000000000-CRM2J:1:1101:19159:23533 1:N:0:126
TACGGAGGGTGCAAGCGTTATCCGGAATCATTGGGTTTAAAGGGTCCGTAGGCGGGGATCTAAGTCAGTGGTGAAATGCAGGGGCTCAACCCCGGCACTGCCATTGATACTGGATTTCTTGAATCGCCGAGAGGGGGGCGGAATATGTGGTGTAGCGGTGAAATGCTTAGATATCACAAGGAACGCCGATGGCGAAGGCAACCCACCAACGGCGTATTGACGACGAGGGACGAAAGCGTGGGTAGCGAACAGGATTAGATACCCGGGTAGTCCAGGCCGTAA
+
GGGECEGGGFGGFFGFGGGGDEFGGGGGCFAFEGG@,8ECEG<FCFFGFFGGGGGGG7?BFFGCCFGC8CEFFFGGGGGG9AFEGEFGGGGC:FG7C7,8DCFFGGFGGGGGGFFDCFCCGF:F=>3>>*>CEG@FGG>CC58C+320<F>@@FEF*?;CCFGGGGG+7>>+:3+:9++2CFG6*/:1/2*;F7CG8CFC)0055C35**.79<79DD>?DE*)0457)*),2CD47>>@5914:0((97B?16)).5)6*4++)-<((-.)--),(033,,
@M06628:26:000000000-CRM2J:1:1101:17436:23600 1:N:0:126
TACGAAGGGTGCAAGCGTTATTCGGATTTATTGGGCGTAAAGCGCGCGCAGGCGGATGGATAAGTCAGATGTGAAATCTCGGGGCTCAACCCCGAAACTGCGTCTGAAACTATTCATCTAGAGTTATGGAGGGGGAAGTGGAATTTCGCAGGTAGGGGTAAAATCCGTAGAGATGCGAAGGAACACCAGAGGCGAAGGCGACTTCCTGGCCAGATACTGACGCTGAGGCGCGAAAGCGGGGGGAGGAAACAGGATTAGATACCTGGGGAGGCCACGCCGTAA
+
GGGGGGGGGGGGGGGGGGGGGFGGGGG>@FFGGGGGGFFGGGGGGGGGGGGGGGGGDGGGGGGGGGGGGGGGGGGGDFGGGGGGG@EGGGGGGGGGGGFDGGGGEGGGFFGGGGGGGG9DFGFGGGCFGFGGGGDEGG??DFD<7FFGGG<CFGGFFGDEFFGGGF8;=CDFCGFCEGCE58@8CF5@=*2@DDEC:>CE>)998*1@+*5)**0:C2>+227)03:55C325ED;:3)7>;613(8:68541,))).-)2)++0(0(((((4329;5(((,
@M06628:26:000000000-CRM2J:1:1101:14277:23653 1:N:0:126
TACGGAGGGGGTTAGCGTTGTTCGGAATTACTGGGCGTAAAGCGTACGTAGGCGGATTGGAAAGCAGGGGGTGAAATCCCAGGGCTCAACCCTGGAACTGCCTCCTAAACTATCAGTCTAGAGTTCGAGAGAGGTGAGTGGAATTCCAAGTGTAGAGGTGAAATTCGTAGATATTTGGAGGAACACCAGTGGCGAAGGCGGCTCACTGGCTCGATACTGACGCTGAGGTACGAAAGTGTGGGGAGCAAACAGGATTAGATACCCTGGTAGTCCACACCGTAA
+
GGGGGGGGGGGGGGGGGGGGGGGGGGGGGGGGGGGGGGGGGGGGGGGGGGGGGGGGGGGGGGGGGGGGGGGGGGGGGGGGGGGGGGGGGGGGGGGGGGCGGGGGGGGGGGGGGGGGGGGGDGGGGGGEEFDFGE<FFGGFGGGGGGGGGGGGFEFGGGGGGGGGGGGGFGD+>FGECCGGDGGGFGGGFGGGGDEGGGGGEEDGFGFGGGFFGGGFDFCGGGC:D9FFFGF:GGGFBFFF>:6:926:DF:??FFFF24<?<3<*2:25)595<<?B3-4<?
@M06628:26:000000000-CRM2J:1:1101:8657:23664 1:N:0:126
TACGGAGGGGGTTAGCGTTGTTCGGAATTACTGGGCGTAAAGCGTACGTAGGCGGATTGGAAAGTATGGGGTGAAGTCCCAGGGCTCAACCCTGGAACTGCCCTGTAAACTATCAGTCTAGAGTTCGAGAGAGGTGAGTGGAATTCCAAGTGTAGAGGTGAAATTCGTAGATATTTGGAGGAACACCAGTGGCGAAGGCGGCTCACTGGCTCGATACTGACGCTGAGGTACGAAAGTGTGGGGAGCAAACAGGATTAGATACCCTGGTAGTCCACACCGGAA
+
GGGGGFFGGGGFEGGCFFGGGGGGGGGGGGGGGGGGGGGGGGGGGGGGGGGGGGGGGGDGGGEGGGGGGGDGGGGGGGGGGGGGECFFGGGGGGGGGFGGCECFFGGGGGCFF<FGFCGGFFCFGFFFCEGGCCFCFGGFDGGGGDDFGFGGGGGGGGFGGGGGDGGGFGGGGCFDCFFFGGG<BFEC5EG6CEEDEEGEDDC>@7@GGC>?GD<CGGGFFE3<>1@F<=FFEFGFBFFFFFFBB028D?5)(,).4)4<F280?85>A9>A24).,)(((-
@M06628:26:000000000-CRM2J:1:1101:7372:23751 1:N:0:126
TACGGAGGGGGTTAGCGTTGTTCGGAATTACTGGGCGTAAAGCGCACGTAGGCGGATTAGTAAGTCAGAGGTGAAATCCCAGGGCTCAACCCTGGAACTGCCTTTGATACTGCTAGTCTTGAGTTCGAGAGAGGTGAGTGGAATTCCAAGTGTAGAGGTGAAATTCGTAGATATTTGGAGGAACACCAGTGGCGAAGGCGGCTCACTGGCTCGATACTGACGCTGAGGTGCGAAAGTGTGGGGAGCAAACAGGATTAGATACCCTGGTAGTCCACACCGTAA
+
GGFGGGGGCEGFGGGFGGGGGGGGGGGGGGGGGGGGGFGGGGGGGGGGGGGGGGGGGGGFGGGGGGGGGGGFGGGGGGFFGGGGGFGGGGGGGGGGGGGGGFGGGFFGGGGFGGFGGGGGGGGGG9CEGFEEGGCFGGGGGGCEFGGGGF<EEFGG@FGGGFGG9EGGFDGGFGFF?FGGGECEGFGG=FGGGDEGEGGEE>)C4CFGG:FFGGGGGGGF7=DEF;@FFGF>EED06FFF>:(,16?:92FF?06)82>9C4<<F7>?AFFB<A<7:)7838
@M06628:26:000000000-CRM2J:1:1101:7356:23767 1:N:0:126
TACGGAGGGGGTTAGCGTTGTTCGGAATTACTGGGCGTAAAGCGCACGTAGGCGGATTAGTAAGTCAGAGGTGAAATCCCAGGGCTCAACCCTGGAACTGCCTTTGATACTGCTAGTCTTGAGTTCGAGAGAGGTGAGTGGAATTCCAAGTGTAGAGGTGAAATTCGTAGATATTTGGAGGAACACCAGTGGCGAAGGCGGCTCACTGGCTCGATACTGACGCTGAGGTGCGAAAGTGTGGGGAGCAAACAGGATTAGATACCCTGGTAGTCCACACCGTAA
+
GGGFGFGGGGGFFGGGGFGFFGGGGGGGGGGGGGGGGEGGGGFGGGGGGGGGGGGGGGGGGGGFFGGGGGGGGGGGGGGGGGGGGGGGGGGGGGGGGGGGGGGGGGGGGFGGFGGGGGGGGGGGGFFFGGGGGGCFGGEFGFFGCFGGGGGFFGFEGGGGGGGFGFGGFGGFCGGGGGFGGFGGGDEGGFGGGGGGGGGEDEGGFGFGF7>?<)>FGDCC7ED:B>FFFGF9CEGBBFFFFFF<B081<8@F??)6372<><@<?8@?292-5440(.18??
@M06628:26:000000000-CRM2J:1:1101:21202:23779 1:N:0:126
TACGGAGGGTCCGAGCGTTATCCGGAATCATTGGGTTTAAAGGGTCCGCAGGCGGTCAATTAAGTCAGAGGTGAAATCCCATAGCTTAACTATGGAACTGCCTTTGATACTGGTTGACTTGAGTCAGATGGAAGTAGATAGAATGTGTAGTGTAGCGGTGAAATGCGTAGATATTACAAAGAATACCGATTGCGAAGGCAGTCTACTACGTATGTACTGACGCGCATGGGCGAAAGCGTGGGGAGCGAACAGGATTAGATACCATGGTAGTCCACGCCGTAA
+
GGGGGGGGG;EFFGGGGGGDGGGGGGGGEG@EFGGC,FFGGG<FE,EFCGGGGGGECEGFFGGGGGGGGGGGGGGGGGGGGFAFGG?FFG5,BFGGGGGGGGGGGGGGFFGGGGGEAFGGGGGG,,,C@@FG,8@<,3C@DFDFB,,5@BFGGCF>FGGGGGGFAC*@BDC@FGGG:9,2=B@CECE*/?*ACEGDEEF*2.;7FCFC+*.;+*3;:CFGGG3)73)<)*74=CG>?E)<D>9091,9C>@56<45?BA):<++*)066AAAA2<:9>>9--
@M06628:26:000000000-CRM2J:1:1101:18640:23812 1:N:0:126
TACGAAGGGGGCTAGCGTTGTTCGGAATTACTGGGCGTAAAGCGTACGTAGGCGGATTAGAAAGTTAGGGGTGAAATCCCAGGGCTCAACCCTGGAACTGCCTCTAAAACTCCTAATCTTGAGTTCGAGAGAGGTGAGTGGAATTCCGAGGGTAGAGGTGAAATTCGTAGATATTCGGAGGAACACCAGTGGCGAAGGCGGGTCACTGGCTCGATACTGACGCTGAGGTACGAAAGCGGGGGGAGCAAACAGGAGTGTATACTATGGTAGGCCACGCCGTGA
+
GGGG9FCEEGEDEGGDF@CCGGGGEEGCFEFGGGGGGCFGGG9CC=F>E=FGGGECFGGFBFDDF@FGGGGGGGGG,BF8AEFCFFGFGFGEFFFCAFGE=,CDCGCFFFFE<>FEGFAFFDFGGFF7F,@CGD<@=D>>:DFEDG;FCCCE>CEFFC,6<<;,?5B,)2:7=C,BGG8>=FCFG+*3=+=@3>1>BCF=))1))299617:C3CG)7C?***.07FF)**(**1-4)))<61(20(.21.726).()).0)+31.9)))-42((42<7-(-
@M06628:26:000000000-CRM2J:1:1101:14567:24033 1:N:0:126
GACGAACCGTCCAAACGTTATTCGGTATCACTGGGCTTAAAGCGTGCGTAGGCGGCTTGGAAGGTGAGATGTGAAAGCCCACGGCTCAACCGTGGAATTGCGTTTCAAACCCTCAAGCTTGAGGAAGACAGGGGTGTTGGGAACTTATGGTGGAGCGGTGAAATGCGTTGATATCATAGGGAACACCGGTGGCGAAGGCGCAACACTGGGTCTTTTCTGACGCTGAGGCACGAAAGCTAGGGTAGCGAACGGGATTAGATACCCCGGTAGTCCTAGCTGTAA
+
GGGGGGGGGGGGGGGGGFGGGFGGGGGGGGGGGGGGGGGGGGGGGGGGGGGGGGGGGGGG8FGGGGGGGGGGGGGGGGGGGGGGGGGGGGGGGGGGGGGGGGFGGGGGGGGGGGGGGGCGGGGGGGG7:FFGGGGGFGGGGFFFCGGGFFFGGGGFGEEGGGGFCGGCEDGGGGGGCFGGGGF8FGEGD8C=<ECDDEGGFDCDFGFGDG?@FFF>>>D?D=CEF>FFFDFBCGGBB7FFF0(4:?9659@:?(7(.<2<>>EFF3:29:AAF<2<7@<).4
@M06628:26:000000000-CRM2J:1:1101:11519:24206 1:N:0:126
TACGGAGGGGGTTAGCGTTGTTCGGAATTACTGGGCGTAAAGCGCACGTAGGCGGATTATTAAGTGAGGGGTGAAATCCCAGGGCTCAACCCTGGAACTGCCTCTCATACTGGTAGTCTTGAGTTCGAGAGAGGTGAGTGGAATTCCGAGTGTAGAGGTGAAATTCGTAGATATTCGGAGGAAAACCAGTGGCGAAGGCGGCTCACTGGCTCGATACTGACGCTGAGGTGCGAAAGTGTGGGGGGCAAACAGGATTGGATACCCTGGGAGTCCACCTCGTAA
+
GGGGGFGGGEGGGGFGECFFGGGGGGGGGGGFFDC8FGGGGGFGGGEEFEFCFFD>@?AFEE@FGGGGGGG7=FFEFGGC5AF:+BEGFGGG8D@FB,3>D@FE,,,:3>,@@3<FB@D<FD<DFFGGFCEC@*,@,,@E5FFGGG<C>C*4D@CCFGFB@F;C996>)*9@@C@1<68E5FA+29C8F09**:89C:*>:)/96*0C*17@<)**)*2<C7<B8(8F/*69:C<(6BFFF?1(-((25:))(,).(().:3@6/450:0(,).)((0-(-4
@M06628:26:000000000-CRM2J:1:1101:21764:24249 1:N:0:126
TACGGAGGGTCCGAGCGTTATCCGGAATTATTGGGTTTAAAGGGTCCGTAGGCGGGCCGATAAGTCAGGGGTGAAAGTCTGCCGCTCAACGGTAGAACTGCCTTTGATACTGTCGGTCTTGAGTTATAGTGAAGTTGCCGGAATATGTAGTGTAGCGGTGAAATGCATAGAGATTACATAGAACACCGATTGCGAAGGCAGGTGACGAACTATATAGTGACGCTGATGGACGAAAGCGTGGGGAGCGAACAGGGTTAGGTAGCCTGGTAAGCCACGACGGAA
+
9FGGGGEEGFFGGGDEECFC@FFDFEFC8CFFFGGFG,<?FCGGCFGGFGEF9FGDGDCGCCCF<CAEFGGGGGGGGEDADGGGGGGGFGGE3@FFFCAFFCFFFGGFFFGGCFGGGEECE9?F,<FCF9DEDFFGFCFEG@<<<FF@CF<BC9B+4C=EFFFGCGF+3:7+;<++>?EFGFFC**2?E*78>C>C:EG60.*284)/:)79*2***2>C:7*)00764C69CED0:>)<>;F(-(-(9(0.4(0.,((.0)307175)))).:(4-0-3(3
@M06628:26:000000000-CRM2J:1:1101:17867:24351 1:N:0:126
TACGGAGGGGGTTAGCGTTGTTCGGAATTACTGGGCGTAAAGCGCACGTAGGCGGATCAGAAAGTATAGGGTGAAATCCCAGGGCTCAACCCTGGAACTGCCGTATAAACTCCTGGTCTTGAGTTCGAGAGAGGGGAGTGGAATTCCAAGTGTAGAGGTGAAATTCGTAGATATTTGGAGGAACACCAGTGGCGAAGGCGGCTCACTGGGTCGAGACGGACGCGGAGGGGCGAAAGGGTGGGGGGGAAACAGGATTATGTACCCTGGTATGCCACAACGTAA
+
FGGGGGGEGGGGEGGGGGFF,C<CGGGC8EEFFGGGGFCFGGGGGGCEFFGGFEEECFFEGGGF?E@BFG@FCFGGGGGGGGGGFAFFFGFEFGGGFF==D>+8=@FFGB@A=FFEFFEFF=FGF>3,@3>@EG*@FC*>>BEF@F<FGFFFFCFFFDCCFC??,BC,08C9C@77<FEGC<@B:B*:C0AF<EGCED77>./16:*<C*05C5)*)*1*)1337,<D)7077:334B87@;B(2((-7()5.())))).*)03*23()),..4)..)--.1
@M06628:26:000000000-CRM2J:1:1101:13430:24387 1:N:0:126
TACGGAGGGGGTTAGCGTTGTTCGGAATTACTGGGCGTAAAGCGTACGTAGGCGGATCAGAAAGTATGGGGTGAAATCCCAGGGCTCAACCCTGGAACTGCCTCATAAACTCCTGGTCTTGAGTTCGAGAGAGGTGAGTGGAATTCCGAGTGTAGAGGTGAAATTCGTAGATATTCGGAGGAACACCAGTGGCGAAGGCGGCTCACTGGCTCGATACTGACGCTGAGGTACGAAAGTGTGGGGAGCAAACAGGATTAGATACCCTGGTAGGCCACACCGGAA
+
GGGGGGGGGGGGGGGGGFGGGGGGGGGGGGGGGGGGGGGGGGGGGGGGGGGGGGGGGGGGGGGGGGGGGGGGGGGGGFFGGGGGGGGGGGGGGGGGGGGGGGGGGGGGGGGGGGGGGCFGGGGGGGGGGGGGGGGGGGGGGGFFGGGGGGFCFFFF;FGGGGGGGGGFFGGGGGGGGGGG5FFGFEEG=@FGGGGGEG5>>@CDFGF7C4;FCDGGGGGGF**7.2>FFF@6CFD1<?*93:B?B08:D?)7:B)6<?>FFACEF47:4)().4-,4;2((-
@M06628:26:000000000-CRM2J:1:1101:14288:24620 1:N:0:126
TACGGAGGGGGTTAGCGTTGTTCGGAATTACTGGGCGTAAAGCGCGCGTAGGCGGACTATTAAGTGAGAGGTGAAATCCCAGGGCTCAACCCTGGAACTGCCTTTCATACTGGTAGTCTTGAGGTCGAGAGAGGTGAGTGGAATTCCGAGTGTAGAGGTGAAATTCGTAGATATTCGGAGGAACACCAGTGGCGAAGGCGGCTCACTGGCTCGATACTGACGCTGAGGTGTGAAAGCGTGGGGAGCAAACAGGCATAGATACCCTGGTAGTCCCCGCGTTAA
+
FFGGGDFGGGGGGGGGGGGGGGGGGGGGGGGGGGGGGGGEGFGGGGGGGGGGGGGGGGGGGGGGGGGFGGGGGGGFFDEGFGGGGGGGGGGGGGFGGGDFFGGFGGGGGGGGGGGFGGGGFFGGG>F7FEGCGGGGFG>FEGGGGGGGDGFG;7CGGFFGCF;EFGGGA5CFGGGGGGDEG@+=+8CFCF?FC=CC5CGGEFG5@7?C=7)079DC)0::<=C7:9F>75*4?FF90>757;0(((-19::F?().))))*.3+*.5:<).6))((()-((,
@M06628:26:000000000-CRM2J:1:1101:9857:24663 1:N:0:126
TACGGAGGGGGTTAGCGTTGTTCGGAATTACTGGGCGTAAAGCGTACGTAGGCGGATTGGAAAGTAGGGGGTGAAATCCCAGGGCTCAACCCTGGAACTGCCTCCTAAACTATCAGTCTAGAGTTCGAGAGAGGTGAGTGGAATTCCAAGTGTAGAGGTGAAATTCGTAGATATTTGGAGGAACACCAGTGGCGAAGGCGGCTCACTGGGTCGATACTGACGCTGAGGTACGAAAGTGTGGGGAGCAAACAGGATTAGATACCCTGGTAGTCCACACCGTAA
+
GGGGG@FGGGGF@FGGGGGGCFGGGGGGFFGGFGFFGGGGGGFGGGGGGGGGGEGGGGEF=FFFFGGGGFGGGGGGGFEFFAFG=DGGGGGC=>FFD,BFGCGFGGGGGCFGGACE@D;=EGGGG9:@FCDFGD><FGGGFGCEDFFDGGFGFFCFGGGFGGGCFFGGAFDCCCCCFEGGGGGGFGGGGGCC8/=<8CCE>))19>@CF5<FDD<5DGGGCG3@BBFFFGF?CFG>D=FFFF>3038?C::@<?@4?BA2:A+AF:FFB>AAAF2::026?B
@M06628:26:000000000-CRM2J:1:1101:17271:24707 1:N:0:126
TACGGAGGGGGTTAGCGTTGTTCGGAATTACTGGGCGTAAAGCGCGCGTAGGCGGATTAGTAAGTTAGGGGTGAAATCCCAGGGCTCAACCCGGGAACTGCCTCTAATACTGCTAGTCTTGAGTTCGAGAGAGGTGAGGGGAATTCTGAGTGTAGAGGTGAAATTCGTAGATATTCGGAGGAACACCAGTGGCGAAGGCAGCGCACTGGCGAGATACTGAAGCTTAGGTGTGAAAGTGAGGGGTGCAAATGGGATTATAGTCCCTGATGATCCAAACAGGAA
+
GGEFGGGEGGGGGGGGGG7FC<<BFGEFFGGGFF8CECFGGGGGDF@F+::FAFGDEGGFGCFFE<?FCBEGEDGGGC@FGGDDEGGFGGCF+5FGGF,@<:FFGGGCEE993@DFF;FFBA:,;3>AC@EFGGGGFF,*41:+<,,42?,4BECF985=;>?9C;CCA<39;+310*:CEC6;C68F=A98***)*1:*.)))7D5CF4))))1*:222*07)*)*/1>139A>2.8*/.-0(,(.6:)063:)()---0)3<*)).)).)))).87,((.
@M06628:26:000000000-CRM2J:1:1101:17265:24725 1:N:0:126
TACGGAGGGGGTTAGCGTTGTTCGGAATTACTGGGCGTAAAGCGCGCGTAGGCGGATTAGGAAGTTAGGGGTGAAATCCCAGGGCTCAACCCTGGAACTGCCTCTAATACTGCTAGTCTTGAGTTCGAGAGAGGTGAGTGGAATTCCGAGTGGAGAGGTGAAATTCGTAGATATTCGGAGGAACACCAGTGGCGAAGGCGGGTGACGGGCTCGATACGGACGCTGAGGGGGGAAAGGGTGGGGAGCAAACAGGAGTAGAGACCCTGGGAGGCGAAACCGGAA
+
GGGFFBFGDGGCFGGGGB8CFEGGGGGGFGG@FGGGG>CEFGCGFGGGGGGGFFG>FCEF,BEFA?FFGGGFFFFFCCDFFGGGG8DFGGGGGGGGGGEFGCFGFBF9D9FGFGFGGGGFEFE=DBBFFCEFGG2DCE3?CFG9,=9CGB4=*<CFGGGGGFC+>AF+2CC+<<++=C:C582;;*C@F9EC5:?DGCEG>)1)8*):C)00))*11*1:)1/8:;FF)5)4*57:0<07>>219(1261)0.(7(344)*(*1).7((4(((((--)4;12
@M06628:26:000000000-CRM2J:1:1101:10133:24896 1:N:0:126
TACGGAGGGGGTTAGCGTTGTTCGGAATTACTGGGCGTAAAGCGCGCGTAGGCGGATTAGTAAGTTAGGGGTGAAATCCCAGGGCTCAACCCTGGAACTGCCTCTAATACTGCTAGTCTTGAGTTCGAGAGAGGTGAGTGGAATTCCGAGTGTAGAGGTGAAATTCGTAGATATTCGGAGGAACACCAGTGGCGAAGGCGGCTCACTGGGTCGTTACTGACGCTGAGGTGCGAAAGTGTGGGGAGCAAACAGGATTAGATATCCTGGTAGGCCACACCGTAA
+
GGGGGFFFGGGGGGGCFGGDGGGGGGGGGCGGGGGGGGGGGGGGGGCFGGGGGGGEFE=EGGFEFEGFGFGGEGGGGGCFFFGGGFGGGGFFGFGFFFGGGDGGGGGFGGGFCBFGGGC9CFGGGFGGGGGGGGGGGC;EGFFGGFFCEEFGCCGGGGGGGGGGDGGGFFD7FFG7FFGGGEGGGCEFGFGGDEGGGDGEE>C<@C@FD*087175*:DF:*5:59F3//62=CD><@7F><(19314>35568?))2)::)3<F49:A)(4((((477<<:
@M06628:26:000000000-CRM2J:1:1101:16551:25004 1:N:0:126
TACGGAGGGGGTTAGCGTTGTTCGGAATTACTGGGCGTAAAGCGTACGTAGGCGGATCAGAAAGTAAGGGGTGAAATCCCAGGGCTCAACCCTGGAACTGCCTCTTAAACTCCTGGTCTTGAGTTCGAGAGAGGTGAGTGGAATGCCAAGCGTAGAGGTGAAATTCGTAGATATTTGGAGGAACACCAGTGGCGAAGGCGGCTCACTGGCTCGATACTGACGCTGAGGGACGAAAGGGTGGGGAGCAAACAGGAGTAGATACCCTGGTAGTCCAAACCGTAA
+
FGGGGEGEEGGF7CGCCB:FCE6@CCGDFDFFFGFFGFGGGFFFFEGGGGCF9FFF+FGG<FGGAFGFFGG=FFCFFEG,<A@:FD@CBFEG?FFGC==FGFGGCAFGGGC<DEFGFA,@EFF=FCFF<CEFGE3<CGBDEFED,,?>FC*>*1>:FGGGG9C,?<C>6F5@FC,<CGGCGEF6CG8@C@EF*:8>EEFG>>)9?CFDG*8?<CF<)*:0C=D:DFF>)/74=C30(.0..23(2267D:F48()((6))*6++/.8(.6<4.))6()---4
@M06628:26:000000000-CRM2J:1:1101:20843:25047 1:N:0:126
TACGGAGGGGGTTAGCGTTGTTCGGAATTACTGGGCGGAAAGCGCACGTAGGCGGACTATTAAGTTAGAGGTGAAATCCCAGGGCTCAACCCTGGAACTGCCTTTAATACTGGTAGTCTTGAGTTCGAGAGAGGTAAGTGGAATTCCAAGTGGAGAGGTGAAATTCGGAGAGATTGGGAGGAAGACCAGGGGCGAAGGCGGCGTACTGGGTCGAGGGTGACGCTGAGGTGCGAAAGCGGGGGGAGGAAACGGGAGAAGAGACCCGGGCAGTCCAGGCGTGAA
+
EFGGFGCCCFGF+DFGEGGGBFGGGECCFAF9@FGGG+@FEFGEGGGGGFGF<FEFGGGG<<EF,EEF?FFFFGFGCFBFFFECGF<>FFGGGGGGGFGGCFG,@>,@C>,@FFGGGGD,7@FFF,C,D78:@F>FFF,?FG,2?>FFCG>;,>8::>>1<<2,?,*,:CG5C+>CFC;E5*+*4?CFG*:C71:9E5=/8))15)8@F*05C))))*1:*/17707F?D/(1>)-(5.5>6;(4(-(*.).11)(.,((*(/1)-)(,24:).),3)(7(-
@M06628:26:000000000-CRM2J:1:1101:20751:25092 1:N:0:126
TACGGAGGGGGTTAGCGTTGTTCGGAATTACTGGGCGTAAAGCGTACGTAGGCGGATTGGAAAGTATGGGGTGAAATCCCAGGGCTCAACCCTGGAACTGCCCTGTAAACTATCAGTCTAGAGTTCGAGAGAGGTGAGGGGAATTCCAAGTGGAGAGGGGAAATTCGTAGATATTTGGAGGAACACCAGTGGCGAAGGCGGCCCACTGGGTCGAGACTGACGCTGAGGTACGAAAGTGTGGGGATCAAACAGGAGTAGAGACCTGGGTCGTGCAAACCGGAA
+
GGFGGFGGGGGGGGGFFCFFCFFFGGGGAFGGGGGGGFGGGGGGFFGGGGGGGGGE=FGF9FFGEFFGGGGFFGGGFGDGGFFG@<FGGGGGGGGGGFFAD@8,@FGGGGCFGGFGEFFGFFGGGF@@CCEFGG>FGG7>CEB<CG@E<C7C>?CFGG5CEFCD+5B+;CD+>F79CECGGGC>EE*=C9=F<EED8CF5>)))0>FGG*7)1>7<C79?6**.01<:)*14==D9)9995:;2(33)2)772,)4()-)04*+).7((-4(-4.-8729,2
@M06628:26:000000000-CRM2J:1:1102:10113:1165 1:N:0:126
TACGGAGGGGGTTAGCGTTGTTCGGAATTACTGGGCGTAAAGCGTACGTAGGCGGATCAGAAAGTAGGGGGTGAAATCCCGAGGCTCAACCTTGGAACTGCCTCCTAAACTCCTGGTCTTGAGTTCGAGAGAGGTGAGTGGAATTCCAAGTGTAGAGGTGAAATTCGTAGATATTTGGAGGAACACCAGTGGCGAAGGCGGCTCACTGGCTCGATACTGACGCTGAGGTACGAAAGTGTGGGGAGCAAACAGGATTAGATACCCTGGTAGTCCACACCGTAA
+
GGGGGGGGGGGGGGGGGGGGGGGGGGGGGGGGGGGGGGGGGGGGGGGGGGGGGGGGG7EEFGGGGGCGGGGGGGGGGGGGDGGGGGGGGGGD,CFGGGGGGGGGGFGGGGGGGGGGGGF;:FGGGGGGGCEGGGFEGGGGGGGCGGGGCEGGGGGGGGGGGGGGGGGGGGGGGGGGGGGGGGDGGGGGGGGGGGEGGGGEFD5CGFGDCCFFGG?FGGGFF55@3BGGGCCEEFD9<GFFGD>?F91?D>>)2>057?<A==FFF:<(6:<<4<<FFFB624
@M06628:26:000000000-CRM2J:1:1102:8539:1202 1:N:0:126
TACGGAGGGGGTTAGCGTTGTTCGGAATTACTGGGCGTAAAGCGTACGTAGGCGGATTGGAAAGTATGGGGTGAAATCCCAGGGCTCAACCCTGGAACTGCCCTGTAAACTATCAGTCTAGAGTTCGAGAGAGGTGAGTGGAATTCCAAGTGTAGCGGTGAAATTCGTAGATATTTGGAGGAACACCAGTGGCGAAGGCGGCTCACTTGCTCGATACTGACGCTGAGGTACGAAAGTGTGGGGAGCAAACAGGATTAGATACCCTGGTAGTCCACACCGTAA
+
GGGGEGGGGDC@FCFGGGGBGFGGGGGGGGGGAGFFGGGGGGGGCFFEGGGGGGDGD@FDFGGGFBFGGGGGGGGGGGGGGGGGGGGGGFGEGGGGGGGCCD8F@CFFGGGC,EEF,@FGFGGFCGDE:CCFGGG:DGGGGGE9FBF;BCFDGGF,=EGGGFGG,>CCFGGFGG+>C+AF=FGGGGGGGGCEGGGGDCCD:CCDFGF+<::>CEGGGGGFGC<D3@CFG6CB*;3():C><:>0(-()95F5(5><BFBA>4FG=:F4)444)52)4B1(-4
@M06628:26:000000000-CRM2J:1:1102:13081:1209 1:N:0:126
TACGGAGGGGGTTAGCGTTGTTCGGAATTACTGGGCGTAAAGGGCCCGTAGCGGTATAGTTAAGTGGGGGTGAAACTCCCGGGCCTCAACCTGGAAACGCCCCTTAATACGGTTGGTCTGGAGTTGAATGGAGGTAGTGGGAATGCGGGGTGTAGGGGTGAATTTCTTAGGTTGTCGGGGAAACACCATTGGCGCAGCCGACTCACTGCTCAGATATTTACGCTGGGGTCTCAAAGTTGGGGATGCAAGCGGGTTTACTGTGCTCGTAGTTCCCGCCCGTAA
+
CAE,B,@CCFC+@CC<FFG@FFFDEGDFFCACFGGF+8@C,,,,,,+8@4B++=?++,5,55,9B?,BCF==+>FADA,,+6@+=+,<3:D8<<,,,,++8+**,3=8,3**8****,7,5,,@,7;,7@7,@*1,,84==F,:3?******1<<+:*2*29+<322+*++3+*20*****;**2/**2+30+***:***)91**309+3?**+0+0*+++/*7/)1)/***3+*-):*27)(((()1*))80)1,()))*1<9*47((-)6))()-)(,,(
@M06628:26:000000000-CRM2J:1:1102:13100:1212 1:N:0:126
TACGGAGGGGGTTAGCGTTGTTCGGAATTACTGGGCGTAAAGCGCGCGTAGGCGGATTAGTAAGTTAGGGGTGAAATCCCAGGGCTCAACCCTGGAACTGCCTCTAATACTGCTAGTCTTGAGTTCGAGAGAGGTGAGTGGAATTCCGAGTGTAGAGGTGAAATTCGTAGATATTCGGAGGAACACCAGTGGCGAAGGCGACTCACTGGCTCGATACTGACGCTGAGGTGCGAAAGTGTGGGGAGCAAACAGGATTAGATACCCTGGTAGTCCACACTGTAA
+
GGGGGGGGGGGGGGGGGGGGGGGGGGGGGGGGGGGGGGGGGGGGGGGGGGGGGGGGGGGGGGGGFFFGGGGGGGGGGGGGGGGGGGGGGGGGGGGGGGGGGGCGGGGGGGGGGGGGGGGGGGGGGGGGGFGGGGGGGGGGGGGGGGGGCGGGGGGGGGGGGGFGGGGGGGGGGGGFGGGGGGGFGGGGGGGGGGGGGGGD5DGGDFGGGFGGG5EF5>F??*5.>;FG*:C>EGGFA*:773;:BF:@F4@:25<<826<763<??FB).5>2-494))-).
@M06628:26:000000000-CRM2J:1:1102:14602:1365 1:N:0:126
GACGAACCGTCCAAACGTTATTCGGTATTACCGGGCTTAAAGCGTGCGTAGGCGGCCTGGAAGGTGAGATGTGAAATCCCACGGCTCAACCGTGGAACTGCGTTTCAAACCACTAGGCTTGAGGAAGACAGGGGTGTTGGGAACTTATGGTGGAGCGGTGAAATGCGTTGATATCATAGGGAACACCGGTGGCGAAGGCGCAACACTGGGTCTTTTCTGACGCTGAGGCACGAAAGCTAGGGTAGAGGACGGGATTAGATACCCCGGTAGTCCTAGCCGTAA
+
GGGGGGGGGGGGGGGGGFGGGGGGGGGGGGGGGGGGGGGGGGGGGGGGGGGGGGGGGGGGGGGGGGGGGGGGGGGGGGGGGGGGGGGGGFGGGGGGGGGGGGGGGGGGGGGGGGGGGFGGGGGGGGGGGGGGGGGGGGGGGGGGGFD9CGGGGGGGGGEEFGGFFGGCGG5?FFGG9FGGFFDGGDGGGEEGFG5:CEGGBGEGFECFCEF<G?FGCCF79EGFGDGG5*:3::/((22CCF?:B44)95)51.)(.42.:6<8),7(424.--.8(746(4
@M06628:26:000000000-CRM2J:1:1102:22008:1445 1:N:0:126
TACGGAGGGGGTTAGCGTTGTTCGGAATTACTGGGCGTAAAGCGCGCGTAGGCGGACTATTAAGTTAGAGGTGAAATCCCAGGGCTCAACCCTGGAACTGCCTTTAATACTGGTAGTCTTGAGTTCGAGAGAGGTGAGTGGAATTCCAAGTGTAGAGGTGAAATTCGTAGATACTTGGAGGAACACCAGTGGCGAAGGCGGCTCACTGGCTCGATACTGACGCTGAGGTGCGAAAGTGTGGGGAGCAAACAGGATTAGATACCCTGGGAGTCCACATCTTAA
+
GGGGGCFGGGGGGGGGGGGGGGGGGGGGGGGGGGGGGGGGGGGGGGGGGGGGGGGEGGGGGGGGGGGGGGGGGGGGGGFGFGGGGGGGGGGGGGGGGGGDDFGGGFFGGGGGGGGGGGGGGGGGGGGGGGGGGGFFGGGGGFGGG@>FFFGGCGGFGGGGGGGGGGGGGFGFF,BFGGGEGEGGGGGGGGFFGGCEGGGGB)*9>FFGGGGGGDGFGGFCFEGFGFGGGGGFEGGB<FFFDF03722)*)07452:28:4>=@8*4:0(-32.-)))/--56
@M06628:26:000000000-CRM2J:1:1102:12128:1537 1:N:0:126
TACGGAGGGTGCGAGCGTTAATCGGAATTACTGGGCGTAAAGCGCACGCAGGTGGTTAATTAAGCCAGAAGTGAAAGCCCCGCGCTCAACGTGGGAAGGCCTTTTGGAACTGGTTGACTAGAGTCTTGGAGAGGGGAGTGGAATTCCAGGTGTAGCGGTGAAATGCGTAGAGATCTGGAGGAACATCAGTGGCGAAGGCGACGCTCTGGCCAAAGACTGACACTCATGTGCGAAAGTGTGGGTAGCGAACAGGATTAGATACCCTGGTAGTCCACACCGTAA
+
GGGGGGGGGGGGGGGGGGGGGGGGGCGGGGGGGGGGGCGGGGGGGGGGGGGGCFGBFGGFGGGGEGFGGGFGGGGGGGGGGGDGG:FGGGGGGEGGGGGGF=AE=DFCGG>FGGCFGGGGGGDFGFGGG<DCEGGGGG>:EGGGGGGGGG>FE,BEFGGGGF9@FFG>DGG++>EGCEFCEFCFCAEGGGGGGG>8?CFEBD*)**9EEG*7*7EFCCGFG+9675*C*20<1:C3)20?<B><17>)57)08:7<)).4?FFFF?F2<98<)63<()-412
@M06628:26:000000000-CRM2J:1:1102:11929:1596 1:N:0:126
TACGGAGGGAGCTAGCGTTGTTCGGAATTACTGGGCGTAAAGAGAACGTAGGCGGCTATCCAAGTCAGGGGTGAAATCCCGGGGCTCAACCCCGGAACTGCCCTTGAAACTAGGTAGCTAGAATTCTGGAGAGGTTAGTGGAATTCCGAGTGTAGAGGTGAAATTCGTAGATATTCGGAAGAACACCAGTGGCGAAGGCGACTGACTGGACAGAGATTGACGCTGAGGTTCGAAAGCGTGGGGAGCAAACAGGATTAGATACCCTGGTAGTCCACGCCGCAA
+
CGGGGG7FG@FGGGGGGGGGGGGGGGGGGGGGGGGGGGGGGGAF8<FG<FGGGGGGGGF8FFGGCE<FGGGGGGGGGFGGG>FDECGGGGGGEGGGEGGGG<FG,,,BFGDFF,8BDFGGGGFFGFAFGGG,CFB@F@FCCFCFGGGDCEGGAFGFGGGGGFGFFDFGD=E,?C;>8CGGGGFGGGGGGGGF8CEECCFC@D><<FFGGCF45:+;?CFGGGDEG)5D67ABGGD;BDGGD>BBBB?FFFFF:>C422)):*<<917?22<4>-550>((-4
@M06628:26:000000000-CRM2J:1:1102:9800:1684 1:N:0:126
TACGGAGGGTGCGAGCGTTAATCGGAATTACTGGGCGTAAAGCGCGCGTAGGCGGTTTGTTAAGTCGGATGTGAAAGCCCCGGGCTCAACCTGGGAATTGCACCCGATACTGGCCGACTGGAGTGCGAGAGAGGGAGGTAGAATTCCACGTGTAGCGGTGAAATGCGTAGATATGTGGAGGAATACCGGTGGCGAAGGCGGCCTCCTGGCTCGACACTGACGCTGAGGTGCGAAAGCGTGGGGAGCAAACAGGATTAGATACCCTGGTAGTCCACGCCGTGA
+
GGGGGGGGGGGGGGGGGFGGGGGGGGGGGGGGGGGGGGGGGGGGGGGGGGGGGGGGGGGGGGGGGGGGGGGGGGGGGGGGGGGGGGGGGGGGGGGGGGGGGGGGGGGGGGGGGGGGGGGGGGGGFGGGGGGGGGGGGGGGGFGGGGGGGGFGGGBFGGGGGGGGGGGGGGGGGGGGGCGGGG>FFGGE5CGEFCEGGGGGFGDGCFGGGGGGG=EGGGG7?EG>DEGGGGGEGGD((>DDDDB0348FGFFFF)9<2)6<CFGD*8>?AADA9AFF056>(,
@M06628:26:000000000-CRM2J:1:1102:15870:1773 1:N:0:126
TACGGAGGGGGTTAGCGTTGTTCGGAATTACTGGGCGTAAAGCGCACGTAGGCGGACTATTAAGTGAGGGGTGAAATCCCAGGGCTCAACCCTGGAACTGCCTCTCATACTGGTAGTCTAGAGTTCGAGAGAGGTGAGTGGAATTCCGAGTGTAGAGGTGAAATTCGTAGATATTCGGAGGAACACCAGTGGCGAAGGCGGCTCACTGGCTCGATACTGACGCTGAGGTGCGAAAGCGTGGGGAGCAAACAGGATTAGATACCCTGGGAGTCCACGCCGTAA
+
GGGGG,@FFGGGGGGGGGGGGGGGGGGGGGGGGGGGGGGGGGGGGGGGGGGGGGGGGGGGGGGGGGFGGGGGGGGGGGGGGGGGGGGGGGGGGGGFFGGGGGGGFFGFGGGG8EFGGGGFGGGGGGDGGGGGGGGFGGGGGGGGGGGGGGGGGGGGGGGGGGGGGGGGGDGGGGGGGGGGGEGFFGGGGGGGGGDGGGGG>3E*7FGGGGGGGDFGGGGGFGGEGFGG<EFB=EG0299DDFF691159)87?5*:)45>>9CCF?>(,:87A:<E0.,4::
@M06628:26:000000000-CRM2J:1:1102:18442:1821 1:N:0:126
TACGGAGGGGGTTAGCGTTGTTCGGAATTACTGGGCGTAAAGCGTACGTAGGCGGATCAGAAAGTAGGGGGTGAAATCCCGAGGCTCAACCTCGGAACTGCCTCCTAAACTCCTGGTCTTGAGTTCGAGAGAGGTGAGTGGAACTCCAAGTGTAGAGGTGAAATTCGTAGATATTTGGAGGAACACCAGTGGCGAAGGCGGCTCACTGGCTCGATACTGACGCTGAGGTACGAAAGTGTGGGGAGCAAACAGGATTAGATACCCTGGTAGTCCACACCGTAA
+
GGGGGGGGGGGGGGGGGEFGGGGGGGGFGGGGGFGGGFCGFGGGGGGGGFGGGGGGFFGGGGGGEGGGGGGGGFGGGGGGGGGGGDGGFGFFGGGCGGGGGGFFFFGDGGGFGGGGGGGFGGGFG;FCFCGGGGGGGGGFFEFDDGFGFGFG<EGGGGGFFGGGGGG<5F5+CFGGGGGGGEFGGCCFCF?C;EC:?EEGFG5<DFGFG=DGGCEGE7FGGG37CB4CFFCDG*C;>FGCDBB6>>:77:@FFF6-28ABF@6C*8>>))4:>))<(0((-4
@M06628:26:000000000-CRM2J:1:1102:22097:1826 1:N:0:126
TACGGAGGGGGTTAGCGTTGTTCGGAATTACTGGGCGTAAAGCGTACGTAGGCGGATTGGAAAGTAGGGGGTGAAATCCCAGGGCTCAACCCTGGAACTGCCTCCTAAACTATCAGTCTAGAGTTCGAGAGAGGTGAGTGGAATTCCAAGTGTAGAGGTGAAATTCGTAGATATTTGGAGGAACACAAGTGGCGAAGGCGGCTCACTGGCTCGAGACTGACGCGGAGGTACGAAAGTGTGGGGAGCAAACAGGATTAGATACCCTGGTAGTCAACAACGTAA
+
GGGGGFGGGGGGGGGGGGGGGGGGGGGGGGGGGGGGGCGDGGGGCGGGGGGGGGGGGGFGFGGGGFGGGGGGGGGGGGGGGGGGDFGFGGGEGGGGEGEDGGGGGG9CFFGFGGGGGGGGGGGFGAE7FFEDGGDCGGGGGGCFFGGGFGGFFCCEFGGGGGGDFFG6CFCFGCGCECFFGDFCFGGFG9EGGDC=EECEB5*/CFGGGFF7EE5@57C6+:D))))9799>=C71>F>F3>9013:.>))0.07)).)6*0<0*4;(6<D)).)*(0437:
@M06628:26:000000000-CRM2J:1:1102:10293:1846 1:N:0:126
TACGGAGGGGGTTAGCGTTGTTCGGAATTACTGGGCGTAAAGCGCGCGTAGGCGGACTATTAAGTGAGAGGTGAAATCCCAGGGCTCAACCCTGGAACTGCCTTTCATACTGGTAGTCTTGAGGTCGAGAGAGGTGAGTGGAATTCCGAGTGTAGAGGTGAAATTCGTAGATATTCGGAGGAACACCAGTGGCGAAGGCGGCTCACTGGCTCGATACTGACGCTGAGGTGCGAAAGCGTGGGGAGCAAACAGGATTAGATACCCTGGTAGTCCACGCCGTAA
+
GGGGGFGGGGGGGGGGGGGGGGGGGGGGGGGGGGGGGGGGGGGGGGGGGGGGGGGGGGGGFGGGGGGGFGGGGGGGGGGGGGGGGGGGGGGGGGGGGGGGGGGGGGGGGGGGGGGGGGGGGGGGGGGGGGGGGGGGGGGGGGGGGGGGGGGGGGGGGGGGGGGGGGGGGGGGGGGGGGGGCFGGGGEEGGGGGGGGGGGGEGEGGGGGGGGGGGGGGGGGGGGFGFGGGGGECGGF:DDGGE>:>;FFGFFFF>G24<<AFF@F9:@(644<-5)79@(424
@M06628:26:000000000-CRM2J:1:1102:12917:1907 1:N:0:126
TACGGAGGGGACTAGCGTTGTTCGGAATTACTGGGCGTAAAGCGCACGTAGGCGGACCGAAAAGTTGGAGGTGAAATCCCAGGGCTCAACCTTGGAACTGCCTTCAAAACTGCCGGTCTAGAGTTCGAGAGAGGTGAGTGGAATTCCGAGTGTAGAGGTGAAATTCGTAGATATTCTGAGGAACACCAGTGGCGAAGGCGGCTCACTGGCTCGATACTGACGCTGAGGTGCGAAAGCGTGGGGAGCAAACAGGATTAGATACCCTGGTAGTCCACGCCGTAA
+
GGGGGGGGGGGGGGGGGGGGGGFGGGGGGGGGGGGGGGGGGGGGGGGGGGGGGGGGGGGGDGCFFGGGGGGGGGGGGGGGGGGGGGGGGGGGGGGGGGGGGGGGGGGGGGGGGGGGGGGGGGGGGGGGGGDGGGFGGGGGGGGDGGGGGGGGGGGGGGGGGGFFFGGGGGGGGGGGGGGGGGGGGGGGGGGGGGDGGGGGFGGGGGGGGGGGGGFGGCFGGGGFGDGGGGGFGGDBFGDDGFFBFFFFG>F@?FC><BF>DFFF?:F39ADDBFFFFF>F66
@M06628:26:000000000-CRM2J:1:1102:7701:1966 1:N:0:126
TACGGAGGGGGTTAGCGTTGTTCGGAATTACTGGGCGTAAAGCGCACGTAGGCGGACTGGAAAGTATGGGGTGAAATCCCAGGGCTCAACCCTGGAACTGCCTCATAAACTATCAGTCTAGAGTTCGAGAGAGGTGAGTGGAATTCCGAGTGTAGAGGTGAAATTCGTAGATATTCGGAGGAACACCAGTGGCGAAGGCGGCTCACTGGCTCGATACTGACGCTGAGGTGCGAAAGTGTGGGGAGCAAACAGGATTAGATACCCTGGTAGTCCACACCGTAA
+
GGGGGGGGGGGGEGGGGGGGGGGGGGGGGGGGGGGGGGGGGGGGGGGGGGGGGGGGFGGGGGGGGGFGFGGGGGGGGGGGGGGGGGGGGGGGGGGGGGGGGGGFFGGCGGGCEBGGGGGGGGGGC9C@FGGGGGFGGGGGGGGGGGGGGGGFGGGGGGGGGGGGGGGGGGGGGGGGGGGGGGGGGGGGGGGGGGGDGGGGFGGGGGFGGGGGGGGGEGGDFGGFGBFGFGGFGGGF4CDGGFBFBFFFFFFF?FG<?FFFFFGCFFFFABAFFFFF?F>FBF
@M06628:26:000000000-CRM2J:1:1102:9201:1970 1:N:0:126
GACGAACCGTCCAAACGTTATTCGGTATCACTGGGCTTAAAGCGTGCGTAGGCGGCTTGGTAGGTGAGATGTGAAAGCTCACGGCTCAACCGTGGAATTGCGTTTCAAACCCTCAAGCTTGAGGAAGACAGGGGTGATGGGAACTTATGGTGGAGCGGTGAAATGCGTTGATATCATAGGGAACACCGGCGGCGAAGGCGCAACACTGGGCCTCTTTTGACGCTGAGGCACGAAAGCTAGGGTAGCGAACGGGATTAGATACCCCGGTAGTCCTTGCTGTAA
+
GGGG:F+6+BCFGG<@GGGGG9FGG@FGGGGGGGGGGGGGGGGGGB@GGGGGGGG7=C+,5C,BF<F<,FGGGGGG,F,,,,EFGGGGGGGGCC+CFG,FF:3BF,EFGG++B+D,,CFBFGG8DBA8,DFF@FG7*,7>CGG*7F@=>CFGCFGGGGGGGGGGGGGG*CFCGG9>CF7+CFGGGGGG5*:EGGGGGGG8:)*)2CF@EG*1/*<0+2<CG5CEC>DFD5FEGGGFFCFGGF1?BB(7DB@EFFGFFF<<CFCF57@>FB4<<))92*6<AA
@M06628:26:000000000-CRM2J:1:1102:17857:2116 1:N:0:126
TACGGAGGGGACTAGCGTTGTTCGGAATTACTGGGCGTAAAGCGCACGTAGGCGGACCGAAAAGTTGGAGGTGAAATCCCAGGGCTCAACCTTGGAACTGCCTTCAAAACTGCCGGTCTAGAGTTCGAGAGAGGTGAGTGGAATTCCGAGTGTAGAGGTGAAATTCGTAGGTATTCGGAGGAACACCAGTGGCGAAGGCGGCTCACTGGCTCGATACTGACGCTGAGGTGCGAAAGCGTCGGGAGCAAACAGGATTAGTTACCCTGGTGGTCCACTCCGTAA
+
GGGGGEGEGGGGGGGGGGGGGGGGGGGGGGGGGGGGGGGGGGGGGGGGGGGGGGGGGGGGGGGGGGGGGGGGGGGGGGGGGGGEGGGGGGGGGGGGGGGGGGGGGGGGGGGGGGGE@FGGGFG<DFEAFCGGGE>E>FGFG@EAEFFGEE=C@CCCGG:CGGGGGEECFG=+BCFGGGEGGGGGGGGGGGGDCE>*8CFGFGEG*029@F5FCCGFGFGF?=DEGE4<CGGE5CG0(//*15721(27<::F?<*633)-*=7<7<:3((-,.32*()--,2
@M06628:26:000000000-CRM2J:1:1102:13728:2131 1:N:0:126
GACGGAGGATGCAAGTGTTATCCGGAATCACTGGGCGTAAAGCGTCTGTAGGTGGCTCGATAAGTCAACTGTTAAATCTTGAAGCTTAACTTCGAAATCGCAGTCGAAACTATCGGACTAGAGTATAGTAGAGGTAAAGGGAATTTCCAGTGGAGCGGTGAAATGCGTAGAGATTGGAAAGAACACCGATGGCGAAGGCACTTTACTGGGCTATTACTGACACTCAGAGACGAAAGCTAGGGTAGCAAATGGGATTAGATACCCCAGTAGTCCTAGCCGTAA
+
GGGGGGGGGGGGGGGGGGGGGGGGGGGGGGGGGGGGGGGGGGGGGGGGGGGGGGGGGGGGGGGGGGGGGGGGGGGGGGGGGGGGGGGGGGGGGGGGGGGGGGGGGGGGGGGGGGGGGGGGGGGGGGGGGGGGGGGGGFGGGGGGGGGGGGGGGGGGGGGGGGGGGFGGGGGGGGGGGGFGGGGGGGGGGCE=FGGEGGGGFGGFFFFFGGGGEGGGGGGGGGGFGFGGGFGFGGD>FGGGGFF?FFFFGFF4:7*(5<9A7@CGFB>::24:AAF=4?(-46
@M06628:26:000000000-CRM2J:1:1102:9053:2186 1:N:0:126
TACGGAGGATCCAAGCGTTATCCGGAATCATTGGGTTTAAAGGGTCCGTAGGTTGATAATTAAGTCAGAGGTGAAATCCTGCAGCTTAACTGTAGAATTGCCTTTTAAACTGGTTGTCTTGAGTTATTATGAAGTAGTTAGAATATGTAGTGTAGCGGTGAAATGCATAGATATTACATAGAATACCAATTGCGAAGGCAGATTACTAATCATATACTGACACTGATGGACGAAAGCGTGGGGAGCGAACAGGATTAGATACCCTGGTAGTCCACGCCGTAA
+
GGGGC@FG@FAFFGGGGGGGC@FGGGGG@F@FFGG:,BFGGG<FGCFGGGGGG9FCG9?FGGGGC9FGG9FFGGGGGGGD?<,AFGCFGGGFG9FFFCGGG<FGF,,BEFGGGF94@FF9FGGFE<F?<CEGAG?B=BF;@FGGCFDFGGGGGGGGGGGGGGGGDCFFGFG,EGGC,@=CFGG9F,@:3DC?CEGGGGFCDGC+?CD;::*55=FG@GGGGGGFGF=828CFGGG=BDDDGA>?>07>CBB@?FCBF?FFGBG6F7>:AADF><?>>>>FF?
@M06628:26:000000000-CRM2J:1:1102:23090:2242 1:N:0:126
TACGGAGGGGGTTAGCGTTGTTCGGAATTACTGGGCGTAAAGCGTACGTAGGCGGATCAGAAAGTAGGGGGTGAAATCCCGAGGCTCAACCTCGGAACTGCCTCCTAAACTCCTGGTCTTGAGTTCGAGAGAGGTGAGTGGAATTCCAAGTGTAGAGGTGAAATTCGTAGATATTTGGAGGAACACCAGTGGCGAAGGCGGCTCACTGGCTCGATACTGACGCTGAGGTACGAAAGTGTGGGGAGCAAACAGGATGAGATACCCCGGTAGTCCACACCGTAA
+
GGGGG@FGGGGGGGGGGFGGGGGGGGGGGGGGGGGGGGGGGGGGGGGGGGGGGGGGGGGGGGGGGGGGGGGGEFFFGGGGGGGGGGGGGGGGGGGGGGGGGGGFGGGGGGGGGGGGGFFGGGGGGGG>FGG@FGGG9FGGGGGFGGGFG9FFCFFGGGGGGGFGGGGGDF=FF@EFFGGGGGFGCEGFGGGGGGGCECEGFGGGGGGGGFC6EGCGGG7CFCCE5:*CG?FDCAG>>FFGGFB4911)9557:)>((5>4:@A<70<;(2A<24>@1576(4
@M06628:26:000000000-CRM2J:1:1102:10019:2246 1:N:0:126
TACGGAGGGGGTTAGCGTTGTTCGGAATTACTGGGCGTAAAGCGCACGTAGGCGGATTAGAAAGTTGGGGGTGAAATCCCAGGGCTCAACCCTGGAACTGCCTCCAAAACTCCTAGTCTAGAGTTCGAGAGAGGTGAGTGGAATTCCGAGTGTAGAGGTGAAATTCGTAGATATTCGGAGGAACACCAGTGGCGAAGGCGTCTCACTGGCTCGATACTGTCGCTGAGGTGCGAAAGTGTGGGGAGCAAAAAGTATTAGTTACCTCGGTAGTCCACACCGTAA
+
DGGGGGDDDDF@CG@FCG7FGGG@+BCFCFFFG8<<FGC=CF,>BFFEE,B:,4>>CGAE9?5BCFDE:CCCCFGGG<>,8,6++=FG<FDCGF7F8@>BE,7@CCGGCFGG@FGEGFGC@@<FFCE7DC:F:F31CFFEE:FCCFGGGGGGGGCGC:FC?<FGEF8EC5AF;9F+<6?=GG8AF>5;8<+;CGE5::;C./:<GFG9@59D*/A85F?+<*95559<9E+8C5<0:*2C3>B039?)*))0)**)).))**0+/(0,,489).)/47(4(4
@M06628:26:000000000-CRM2J:1:1102:13510:2330 1:N:0:126
TACGGAGGGGGTTAGCGTTGTTCGGAATTACTGGGCGTAAAGCGTACGTAGGCGGATTGGAAAGTAGGGGGTGAAATCCCAGGGCTCAACCCTGGAACTGCCTCCTAAACTATCAGTCTAGAGTTCGAGAGAGGTGAGTGGAATTCCAAGTGTAGAGGTGAAATTCGTAGATATTTGGAGGAACACCAGTGGCGAAGGCGGCTCACTGGCTCGATACTGACGCTGAGGTACGAAAGTGTGGGGAGCAAACAGGATTAGATACCCTGGTAGTCCACACCGTAA
+
GGGGGFGGGGGGGGGGGGGGGGGGGGGGGGGGGGGGGGGGGGGGGGGGGGGGGGGGGGGGGGGGGGGGGGGGGGGGGGFGGGGGGGGGGGGGGGGGGGGFGGGGGGGGGGGGGGGGGGGGGGGGGGGGGDGGGGFGGGGGGGGGGGGGGG:FFGGGGGGGGFGGGGGGGGGGCGGGGGGGGGGFGGGFFGGGGGGEEEGGFGGDCGGGGGGGGDGGGGGGGGDDG:CGFGG35@DBFGFFD@B02>BFGF5?BFCB7?BFCBC8F?>B<)46<9???344:?
@M06628:26:000000000-CRM2J:1:1102:9804:2472 1:N:0:126
TACGGAGGGGGTTAGCGTTGTTCGGAATTACTGGGCGTAAAGCGTACGTAGGCGGATCAGAAAGTATGGGGTGAAATCCCGGGGCTCAACCCCGGAACTGCCTCGTAAACTCCTGGTCTTGAGTTCGAGAGAGGTGAGTGGAATTCCGAGTGTAGAGGTGAAATTCGTAGATATTCGGAGGAACACCAGTGGCGAAGGCGTCTCACTGGCTCGATACTGACGCTGAGGTACGAAAGTGTGGGGAGCAAACAGGATTAGATACCCTGGTAGTCCACACCGTAA
+
GGGGGGGGGGGFGGGGGGGGGGGGGGGGGGGGGGGGGGGGGGGGGGGGGGGGGGGGGGGGFFGG,@FGGGGGGGGGGGGGGGGGGGGGGGGGGGGGGGGGGGGGGFGGGGGGGGGGGGGGGFGGFGGGGGGGGGGGGGGGGGFGGGGG7EGGGGBCFGGGGGGGGCGFFGGFGGGGEGGGGGGGGGGGGFGGGGG5?EGD)55C7CGGG5C<CEGG=CFFGGGBGBGGGGFBECC;AG>CC)33420?F@FF:>9<>BFFFF?CF:@3:A>BFADF:B>F::
@M06628:26:000000000-CRM2J:1:1102:16180:2478 1:N:0:126
TACGGAGGGGGTTAGCGTTGTTCGGAATTACTGGGCGTAAAGCGTACGTAGGCGGATCAGAAAGTATGGGGTGAAATCCCGGGGCTCAACCCCGGAACTGCCTCGTAAACTCCTGGTCTTGAGTTCGAGAGAGGTGAGTGGAATTCCGAGTGTAGAGGTGAAATTCGTAGATATTCGGAGGAACACCAGTGGCGAAGGCGGCTCACTGGCTCGATACTGACGCTGAGGTACGAAAGTGTGGGGAGCAAACAGGATTAGATACCCTGGTAGTCCACACCGTAA
+
GGGGGEGGGGGGGGGGGGGGGGGGGGGGGGGGGGGGGGGGGGGGGGGGGGGGGEF@EGGFGGGGGGGGGGGGGGGGGGGGGGGGGGGGGGGGGGGGGGGGGGGGGGGGGGGGGGGGGGGGGFGGGGDDGGGGGDFGCGGGGGFGGFFGGGFFGGGGGFFGGGGGGGGGGGDGFGGGGGGGGGGGG6CFGGFGGGEEGGGGF3=DGGGFGGGGDEG=*:ECFGD>G5CFDCAEGGG0<GFGG@>69((07FFFFFGFFFAACFFF6<>:)).44<B??B0(,4
@M06628:26:000000000-CRM2J:1:1102:16576:2494 1:N:0:126
TACGGAGGGGGTTAGCGTTGTTCGGAATTACTGGGCGTAAAGCGTACGTAGGCGGATCAGAAAGTATGGGGTGAAATCCCAGGGCTCAACCCTGGAACTGCCTCATAAACTCCTGGTCTAGAGTTCGAGAGAGGTGAGTGGAATTCCGAGTGTAGAGGTGAAATTCGTAGATATTCGGAGGAACACCAGTGGCGAAGGCGGCTCACTGGCTCGATACTGACGCTGAGGTACGAAAGTGTGGGGAGCAAACAGGATTAGATACCCTGGTAGTCCACACCGTAA
+
GGGGGGGGGGGGGGGGGGGGGGGGGGGGGGGGGGGGGGGGGGGGGGGGGGGGGGGGGGGGGGGGGGGGGGGEGGGGGGFGGGGGGGGGGGGGGGGFGGGGGGGGGGGGGGGGGGGGGGGGGCFFFGGFGGGGEGFFGGGGGGGGGGGGGGGGGGGGGGGGGGGFFGFGGFEFGGGGGGGGGCG7CFGGFCCFEGDC>EGGFGGDC7CFGFGGGEGC5:FG+5<@D@FGGGC<=:C94DCCC>F,72:59)5?:>FB?2-)0908*,<2.)))).7?4),218
@M06628:26:000000000-CRM2J:1:1102:22682:2577 1:N:0:126
TACGGAGGGGGTTAGCGTTGTTCGGAATTACTGGGCGTAAAGCGTACGTAGGCGGATTGGAAAGTAGGGGGTGAAATCCCAGGGCTCAACCCTGGAACTGCCTCCTAAACTATCAGTCTAGAGTTCGAGAGAGGTGAGTGGAATTCCAAGTGTAGAGGTGAAATTCGTAGATATTTGGAGGAACACCAGTGGCGAAGGCGGCTCACTGGCTCGATACTGACGCTGAGGTACGAAAGTGTCGGGAGCAAACAGGATTATATACCCTGGTAGTCCACACCGTAA
+
GGGGGFFGGGGGGGGGGGGDFGGGGGGGFGGGGGGGGGGGGGGGGGGGGGGGGGGCC:,=EFGGGFEFFDFGGGGGGGDEFGFFGGGGGGG@FFGGFGGGGGGD<FDFFGGGGDFFGGGFGGGGG9FFF@CGGE<FCGGGGGGGGF;FGFGGGGGGGGGGGGGGGGGGGGEGGGGGGFFGGGGGGGGGGGFFCEGGGEGGDGGGGGGGGGDC55CFGGGGGDD>D>FFF9E>GGGF6DF*9>>9BF?4CFFF?F46<).)28:CF?33:<44--56<0446:
@M06628:26:000000000-CRM2J:1:1102:14530:2582 1:N:0:126
TACGGAGGGTCCGAGCGTTATCCGGAATCATTGGGTTTAAAGGGTCCGTAGGTGGGCCTGTAAGTCAGAGGTGAAAGTTTGTGGCTCAACCATAAAATTGCCTTTGATACTGCAGGTCTTGAGTTATAGTGGAGTTGCCGGAACATGTGGTGTAGCGGTGAAATGCATAGATATCACATAGAACACCGATCGCGAAGGCAGGTGACTAACTATATACTGACACTGATGTACGAAAGCGTGGGGAGCGAACGGGATTAGATACCCCGGTAGTCCACGCCGTAA
+
GGGGGGGGGGDG7FGGGGGGFAFGGGGGFG9FGGG:BFGGGG9FG@FGGGGG?FG:,4:<FGGGGG<FGEGGGGGGF5?59EFGGG8FGGGCB?5FG,EFG,EGCFGGGGGGEE<FFGG<FGGGA,55@7E=BFAFGCFEGEGE,E3FGGGGGGGGGGGGGGGGGG9FGGGGGGGG9E2DGGGGGGGCEG*CGGGGGGGGFC5*+=D2+01++=EGGGGGG9DFGF7F:3<FGGGFFGGDGE>FFF07DF5B?FD7?FFFFFEF5;BFFBFF>BBFFF936:
@M06628:26:000000000-CRM2J:1:1102:16543:2704 1:N:0:126
TACGGAGGGGGTTAGCGTTGTTCGGAATTACTGGGCGTAAAGCGTACGTAGGCCGATCAGAAAGTATAGGGTGAAATCCCAGGGCTCAACCCTGGAACTGCCTTATAAACTCCTGGTCTTGAGTTCGAGAGAGGTGAGTGGAATTCCAAGTGTAGAGGTGAAATTCGTAGATATTTGGAGGAACACCAGTGGCGAAGGCGGCTCACTGGCTCGATACTGACGCTGAGGTACGAAAGTGTGGGGAGCAAACAGGATTAGATACCCTGGTAGTCCACGCCGTAA
+
[truncated: 16,398,855 more chars]
