# Supplementary material for: Hidden interactions in the intertidal rocky shore: variation in pedal mucus microbiota among marine grazers that feed on epilithic biofilm communities
Source: PeerJ. 2022 Sep 23;10:e13642. doi: 10.7717/peerj.13642 (PMC9512015; doi:10.7717/peerj.13642)
Supplement: Supplemental Information 7 [file peerj-10-13642-s007.gz › peerj-10-13642-s007]

@M06628:26:000000000-CRM2J:1:1101:12560:1084 2:N:0:126
TAATCTTGCGACCGTACTCCCCAGGCGGAATGCTTAATCCGTTAGGTGTGTCACCGAATTGCATGCAACCCGACGACTGGCATTCATCGTTTACGGCGTGGACTACCAGGGTATCTAATCCTGTTTGCTCCCCACGCTTTCGCACCTCAGCGTCAGTATCGAGACAGTGAGCCGCCTTCGCCACTGCTGTTCCTCCGACTATCTACGAATTTCACCTCTACACTCGGAATTCCACTCACCTCTCCCGACCTCAAGACTACCAGTATGAAAGGCAGTTCCAG
+
FCGA,EF<,C@@CFGGGGGGGEF:<@@@CFFEFFFDFGCFFGGGGGEGGGGGCGGGCFEGGGAFGFGGFEEFGGGGGGGG?CAA?FEFFGGFGGCGGCFFEEFGC>CDFEED<AEGGGGGGFFCFBDGGF,6AD>E7:CE@+>*@:*,,44@E>CGGGF,=>?,>>:;<>EACDE=?EGFCDDBFF*+6CFF89;3B>)>C1=?FF6:(4167-:7657A<AFFFB?F::2))--6:7:?2?F?(,20(((,.)5).63:(53967<22)<)(08?<<)46
@M06628:26:000000000-CRM2J:1:1101:14600:1103 2:N:0:126
TAATCTTGCGACCGTACTCCCCAGGCGGAATGCTTAATCCGTTAGGTGTGACACCAAAGGGCAAGCCCCCTGACGTCTGGCATTCATCGTTTACGGTGTGGACTACCAGGGTATCTAATCCTGTTTGCTCCCCACACTTTCGTACCTCAGCGTCAGTATCGAGCCAGTGAGCCGCCTTCGCCACTGGTGTTCCTCCAAATACCTACGAATTTCACCTCTACACTTGGAATTTCACTCACCTCCCTCGAACTCTAGACTGATAGTTTACAGGGCAGTTCCAG
+
C@FGFFF@ECC:@CEGGGGGGGGDFFGGGGFEEFGGGGCFEFFGGGGFECFGF8FCGFGGGDCDFFDF7C>FFFEFGGGGF@FGGGFEEFCGBFGCFGGEGFGGFGGGEGCFFEEGADDFGGF?FFFDDBFGEGECC?FFGGFGGG7,5CBE3CEGG;:;>CFGGCFGEA9FG>EEGGFFGGGFF4CCCFGCF?F=FFFGF+<?@F;;07=+;CFGAF@3>98;89839=3)64)).1:1?2(-(49676:4:4:)).:?9ABFFG<A<)*.();EAA996
@M06628:26:000000000-CRM2J:1:1101:16145:1160 2:N:0:126
TAATCTTGCGACCGTACTCCCCAGGCGGAATGCTTAATCCGTTAGGTGTGTCACCGAATAGCATGCTACCCGACGACTGGCATTCATCGTTTACGGTGTGGACTACCAGGGTATCTAATCCTGTTTGCTCCCCACACTTTCGTACCTCAGCGTCAGTATCGAGCCAGTGAGCCGCCTTCGCCACTGGTGTTCCCCCGAATATCTACGAATTTCACCTCTACACTCGGAATTCCACTCACCTCTCTCGAACTCTAGACCAGGAGTTTATGAGGCGGTTCCAG
+
GGGGGGGGGGGGGGGGGGGGGGGGGGGGGGGGGGGGGGGGGGGGGGGGGGGGGGGGGGGGGGGGGGGGGGGGGGGGGGCGGGGFGGGGGGGGGGGGGGGGGGGGGGGGGGEGFGGGGGGGGGFFGGGGGGGGEGGGGGGGGGGGGGGGGCGGGGGGGGGGGGGGGGGGFGGFGGGGGGGFGGGFAFGG<CCFC)59EFEGFFCCFA;@0(:8CEFGFG<<>A<4@B(-414):<9AB?>6?FFF)30:B?(6-64)90(,(,3?FF9)))0.,)/:2606:
@M06628:26:000000000-CRM2J:1:1101:8574:1197 2:N:0:126
TAATCTTGCGACCGTACTCCCCAGGCGGAATGCTTAATCCGTTAGGTGTGACACCGAACAGTATACTGCCCGACGTCTGGAATTCAGCGTTTACGGTGTGGACTACAAGGGTATATAATCCTGTTTGCTCCCCACACTTTCGCACCTCCGCGTCAGTATCGCGCGTGTGAGCCGCCTTCGCCACTGGTGTTCCTCCAAATATCTACGAATTTCACCTCTACACTTTGAATTCAACACACCTCTCTCGAACACAAGACCAGGTGTTTAAGAGACAGTTCCAG
+
@FFGGGGGGGGCCGGGFGGGGGGDGGGGDCFFGGFG<6,EFGGGCEG,CFGGGG<CEGCCEEGGFEF<FF@FG7FF+,B8,:,:FF,,@F:FFEEEFFFEGFFFGG,CA=CEFA,@@F,33C:?F;8,@EF7CDGCFF99=?GGGG9D,@CEC*1@;DG9:*181*4**,4;C7?=5=>:535:));CFGG++1+(0/8>7A+5*930.,,*:).2/928A9,67)6)-6))))))-(3:(,).222),4(42(3<?0116).9)064440).)*354)6)
@M06628:26:000000000-CRM2J:1:1101:15774:1322 2:N:0:126
TAGTCTTGCGACCGTACTCCCCAGGCGGTGCGCTTAACGCGTTAGCTCCGGCACAAGGGGGGTCGAAACCCCTCACACCAAGCGCACACCGTTTACTGCCAGGACTACAGGGGTATCTAATCCCTTTCGCTACCCTGGCCTTCGAGCCTCAGCGTCAGTAAATGTCCAGTAACTCGCCTTCGCCACGAGTGTTCCTCTCGATCTCTCCGCATTTCACTGCCACACCGAGAATTCCGGTTATCCCCCAATCACTCTAGTCAGGCAGTATCGGACGCAGTTC
+
GGGGGGGGGGGGGGGGEGGGGGGGGGGGGEGGGGGGG9FGGGGGGFGD@FCGGGG@FGGDGGFGGECEGGGECGGGFGCFCE:FFGC@CFFFC7:FGGGFFACFC2<FFGGGEF*><C9+3,7?FGCFGGG8C?F+AE5C<FGG5*9:8:068C78*:<CCCCCF++:+<+1:;EC55/.C53>375)9EG6@<F96)?3>CEBF/,,,2(75):*7:))(,2(80((49().6:0(4,().),(4,,3(3:4444<5).),4))2))-(*)(0**34))
@M06628:26:000000000-CRM2J:1:1101:14617:1360 2:N:0:126
CAGCCTTGCGACCATACTCCCCAGGCGCTGTACTTAACACTTTCGCTACGTCCGAGAGACTGTGGGAGGCCCCACGGACTAGTACAGATCGTTTACAGCTAGGACTACCGGGGTATCTAATCCCGTTCGCTCCCCTAGCTTTCGTGCCTCAGCGTCAGAAGGATCCCAGAGAGCCGCTTTCGCCACCGGTGATCCTCATCATATCAATGCATTTCACCCCCCCACAATGAGTTCAGCTCTCCTCTGATCCCCTCAAGCCTTGTGGTTTCAAACGCAATCC
+
GGGGGGGGGGGDGDGGGGGGGGGGGGGGGGGGGGGGGGGGGGGGGGGGCFFGGEEGGGGGGGFFGGFGGGGGDEGEGGGGGGFGDEFCGGGGBBFFFGGE<<?FGGFGEGDGGFGGGGCFF:,FFDFGEGGGGGGGB=FCCGGEFB+6@FBF6>EE>>7;EFC,>FFG82CF>FFGG*14,CDBEFGGCCC);?F<FEFGGGFEFF?)7=EF>CEFAF((,-(-7(4)5))-.:))66,)4?)8AB9AF2(-(((.4)42)).).21044C8<E5*(().
@M06628:26:000000000-CRM2J:1:1101:13010:1376 2:N:0:126
TAATCTTGCGACCGTACTCCCCAGGCGGAATGCTTAATCCGTTAGGTGTGACACCGAATAGCATGCTACCCGACGTCTGGCATTCATCGTTTACGGTGTGGACTACCAGGGTATCTAATCCTGTTTGCTCCCCACACTTTCGTACCTCAGCGTCAGTATCGAGCCAGTGAGCCGCCTTCGCCACTGGTGTTCCTCCGAATATCTACGAATTTCACCTCTACACTCGGAATTCCACTCACCTCTCTCGAACTCTAGATTGATAGTTTTGGAGGCCGTTCCAG
+
GGGGGGGGGGGGGGGGGGGGGGGGFGGGGGGGGGGGGGGGGGGGGGGGGGGGGGGGGGGGGGGGGGGGGGGGGGGGGGGGGCGGGGGGGGGGGGEGFGGGGGGGGGGGGGGGGGGGGGGGFFGGGGFFGGGGGGGGGGGGGGGGGGGGFGGGGGGGGGFGCFGGGGGGGGDFGGGGGGGFGGGFF4?GCGDFF58@FBFG3CF<@C?;7;;6@CF>=GFFEF84:<?F:?FFBAFF102()4<<??124:34:5A44:)):A>4@CA030?51):E,(44)
@M06628:26:000000000-CRM2J:1:1101:23241:1456 2:N:0:126
TAATCTTGCGACCGTACTCCCCAGGCGGAATGTTTAATGCGTTAGCTGCGCCACCGAACAGTATACTGCCCGACGGCTAACATTCATCGTTTACGGCGTGGACTACCAGGGTATCTAATCATGTTTGCTCCCCACGCTTTCGGACCTCAGCGTCAGTATCGAGCCAGTGAGCCGCCTTCGCCACTGGTGTTCCTCCGAATATCTACGAATTTCCCCTCTACACTCGGAATTCCACTCACCTCCCTGGAACTCAACACTAGGACTGTTAGAGGACTTTCAAG
+
GFGGGGGGGGFGGGGGFFFGGGD:FFGFCDFGDFFGFGGGGGGGGGGGGGGGGGGGGGDGGGGFGGGGGFCGEGGF:FGGFDGFD<FDGGGGGFGGGGEEGDFGFG?F@EGGCEGGFGGD,3@FFG679AD@G7@EECCEF***5>>?,4D?EEGEFFCB5:EGEA82><C;*:*8CEG>EC<>64<CFG<6AE=;51)**29)*1((4806:))2)1().60).(((4(8A))65<(4()4(41)((((.--5()(.(.3))));6).)<>()++.6)).
@M06628:26:000000000-CRM2J:1:1101:16637:1475 2:N:0:126
TAATCTTGCGACCGTACTCCCCAGGCGGAATGCTTAATCCGTTAGGTGTGTCACCGAACAGTATACTGCCCGACGACTGGCATTCATCGTTTACGGTGTGGACTACCAGGGTATCTAATCCTGTTTGCTCCCCACACTTTCGTACCTCAGCGTCAGTATCGAGCCAGTGAGCCGCCTTCGCCACTGGTGTTCCTCCAAATATCTACGCATTTCACCTCTACACTTGGACTTCCACTCACCTCTCTCGAACTTAAGACCAGGCGTTTAGGTGGTATTTCAGA
+
FFFGGGGGGGGGGGGGGGGGGGGGGGGDCFGGGCFEDFGGGGGGGGGGGGGGGGGDEGGDGGFEAEGFGFFG@EEGGGGGGEFFGGGGGGFFGGGDFFGGGF@FFFGGFFGGGG9@CEFG9,ACBFGAAGGGEFCEF?FF98DEGDC9,,DCECGEE,,3@D*@C,>CG969999CEGFA5?<A46C:5A3;FCA@FFFGGGG3:@((,//@D33>F<))1),6992307B:2<AD?(5,.4327)-)(44)-).)...43-(.556)5-9@2*++.6).)
@M06628:26:000000000-CRM2J:1:1101:10803:1586 2:N:0:126
TAATCTTGCGACCGTACTCCCCAGGCGGAATGCTTAATCCGTTAGGTGTGACACCGAAGGGCAAGCTCCCCGACGTCTGGCATTCATCGTTTACGGTGTGGACTACCAGGGTATCTATTCCTGTTTGTTCTCCACTCTTTCGTACCTCAGCGTCAGTATCGAGCCCGCGTGCCGTCTTCTCTCCTTGTGTTCTCCCAAATATCTACGCATTTTACCTCTACACTTGGAATTCCACCCTCCCCTCTCGAATTCAAGATTAGAATTATTACAGCCAGTTTCAG
+
CF8FFGGGGGEECCFGGG9FGGGGGGGG7CG,EEFFC,,CCFFCF,C,CFE<EF,@=F+8B=,,BC,C=B=7>F=CCF@<,,??@9BA,D,DB?77BFFE79,:,,?8,>733A,=3,6,,C,:AC,,6D,,@;D,6,,@6=3:>F+B,@>ECC*477@,5***@*1*=**)*//4,42+<+*20++2>F<++)+,.()2:@C561((/(/;+7776C2)6449*)5)-))..)6(((-((4(4:0,),.(66.)5)65)).)/*:))-)+)()*36)44)
@M06628:26:000000000-CRM2J:1:1101:8677:1587 2:N:0:126
TAATCTTGCGACCGTACTCCCCAGGCGGAATGCTTAATCCGTTAGGTGTGACACCGAAGGGCAAGCCCCCCGACGTCTGGCATTCATCGTTCACGGTGTGGACTACCAGGGTATCTAATCCTGTTTGCTCCCCACACTTTCGTACATCAGCGTCAGTATCGAGCCAGTGAGCGGCCTTCGCCCCTGGTGTTCCTCCAAATATCTACGAATTTCACGTCTACACTTCGAATTCCCCTCACCTCTCTCGAACTCAAGCCTAGCAGTATCAAAGGCAGTTCCGG
+
FGGD<FDFCE@F:FFCEE9E@@F@@CCFGG7C9,CB9EFFGC<FGFG9FGGCE6BF@+:F=,:F7@<EGDE@C:CEGAFDEE9<FGGFGGGDEGGCBFGG:CFGG,A,,+63@=;=,@>D>B,:EEF8D,38+3@8@:>,,@D8D:+,>@>E?CGCCCD;CCC5C?:21,9A)8*3AF=)***0>5/08FD++1@;F3F7C9+)9*480:(**.6*0*4(-61A*)--:>(<5)(48:1?2,.(524:((4<A3<)((..(.86=F))647.3<EF<))((
@M06628:26:000000000-CRM2J:1:1101:14890:1602 2:N:0:126
TAATCTTGCGACCGTACTCCCCAGGCGGGAAGCTTAATGCGTTAGCTGCGCCACCAAATAGCATGCTACCTGACGGCTAGCTTCCATCGTTTACGGCGTGGACTACCAGGGTATCTAATCCTGTTTGCTCCCCACGCTTTCGCACCTCAGCGTCAGTTCCGAGCCAGTGAGCCGCCTTCGCCACTGGTGTTCTTCCGAATATCTACGAATTTCACCTCTACACCCGGAGTTCCACTCACCTCTCTCGGTCTCAAGACTTCCAGTATCAAAGGCAGTTCCAG
+
GGGGGGGGGGGGGGGGGGGGGGGGGGGGGGGGGGGGGGGGGGGGGGGGGGGGGGGGGGGGGGGGGGGGGGEGGGGGGGGGGGGGGGGGGGGGGGGGGGGGGGGGGGGGGGGGGGGGGGGGGGGGGGGGGGGGGGGGGGGGGGGGGGCGGFDGGGGGGGGGGGGGGGGGGFGFGGGGGGGFGGGFAFGGGGGFFFFFFF3CCCFA*@6?14:*:<<GFGFAA<B(.4,4;BF9<2))::?BBB,8)4(4:?BF<92<1<ADA<BFB>5:92+76);F56>2)
@M06628:26:000000000-CRM2J:1:1101:16630:1699 2:N:0:126
TAATCTTGCGACCGTACTCCCCAGGCGGAATGTTTAATGCGTTAGCTGCGCCACCGAACAGTATACTGCCCGGCGGCTAACATTCATCGTTTACGGCGTGGACTACCAGGGTATCTAATCCTGTTTGCTCCCCACTCTTTCGTACCTCAGCGTCAGTAACGAGCCAGTGAGCCGCCCTCGCCACTGGTGTTGCTCCGAATCTCTGCGTATTTCCCCTCTACACTCGGAATTCCACTCCTCTTCCTCGCACCTACGACTAGGCATTTTAGAGGCCGTTCCAT
+
CG,E<FGGGC:88CFFGGGGGGGGGGGGGGGD<FFGFFFD@FGCGGGA8C7@+B=:F778,C,95??,?,4?+@=4FFE@@8F@C,B,AFCF=E+@=FB:F+,>,33,@:FF7F;E,2@:,C,@<D892@D@E,>,<53,7CFCBF22,42:8>C5,2,2**4*46,0<+0897*8***2C5*)/)7>0:C)9>4))(0>/<AA*924((.0:).94C43<2().-((,(,54.))7()46)).).,(-4(((((((,((.()09>2)2)0)(0*>:2()-
@M06628:26:000000000-CRM2J:1:1101:16627:1718 2:N:0:126
TAATCTTGCGACCGTACTCCCCAGGCGGAATGTTTAATGCGTTAGCTGCGCCACCGAACAGTATACTGCCCGACGGCTAACATTCATCGTTTACGGCGTGGACTACCAGGGTATCTAATCCTGTTTGCTCCCCACGCTTTCGTACCTCAGCGTCAGTATCGAGCCAGTGAGCCGCCTTCGCCACTTGTGTTCCTCCGAATATCTACGAATTTCACCTCTACACTCGGAATTCCACTCACCTCTCTCGAACTCAAGATTAGGAGTTTTAGAGGCAGTTCCAG
+
FGGGGGGGGGGGGGGGGGGGGGGGGGGGGGGFGGGGGGGGGGGGGGGGGGGGGGGGEEGGGGGGGGGFFGGGGGGGGGGGGEGGGGGFFGGGGGGGGGGGGGGGGGF8FGGGGDFF9FGGGGGFGGGGGGEGGGCEGE>FGEGGGGFGFCFDGGECC;<FEFCEDE>FGGGFGGGGGGGFGGCB)/;7;F<=75+68935*3CABF?:<1?B>4-26<<2:A?)04:>?F)4:><4(,432()35>0048:2408<?9),9)(7;C>A003<?F=FA<AA)
@M06628:26:000000000-CRM2J:1:1101:23631:1799 2:N:0:126
CATTCTTGCGAACGTACTCCCCAGGTGGCTTACTTAATGGTTTCCCTTGGATGCTCAGATCTAGTCCAAACATCGAGTAAGCATCGTTTAGGGCGTGGACTACCAGGGTATCTAATCCTGTTCGCTCCCCACGCTTTCGTGCCTCAGCGTCAATATATGCCTAGCTAGCTGCCTTCGCAATTGGTGTTCTATGACATATCTATGCATTTCACCGCTACATGTCACATTCCGCTAACTTCAACATAAGTCAAGATAGACAGTTTCAAAGGCAATTTTCCAGT
+
FAF<,CFFFG>@@7:C@C9FG@CCGGCFGGGCCFGGDDFGGGGG<CFFDGGFGGGA<EFFFGGEGFFEGGGCEFEFGDGGG9FGGGG,AF,EFEGGGCEDDGGEGEGG@EFF,EFFE;FAEGFCF7D+@>DEGGGGFFEE8A?==C?DD+B+@;DFGGCFGF,D8EF6,5,:7+5@CE95*4C;19CGCCGFFFF=F=+:C7B>F><*27E94)5C55*9<5<CA4C58?B(/((.))1)1))341/9)).)/;<4/;>@;63AF><C(4C:?6<C9))6<
@M06628:26:000000000-CRM2J:1:1101:22546:1863 2:N:0:126
TAACCTTGCGGCCGTACTCCCCAGGCGGTCTACTTAGTGCGTTAGCTGCGCCACTAAAAGATCAAGTCTCCCAACGGCTAGTAGACATCGTTTACGGCGTGGACTACCAGGGTATCTAATCCTTTTTGCTCCCCACGCTTTCGCACCTCAGCGTCAGTATCAGTCCAGGTGGCCGCCTTCGCCACTGATGGTCCTTCCAATCTTTACGCCTTTTACCGCTACACCTGAAATTCCACCACCCCTCACTTGACCCTACCCCTCCAGTTCCACATGCAGTTCC
+
GGGGGGGGGG@GGGGGGGGGGGGGGGGGGGGGGGGG<EGGGGGGGGGGGGF=@FGGFGFEFGFG<F@5FFGGGGEGCGF=?B,,CF9,=+FFGFDGGGE:4C:FFDFGF:FGFB,6,3@DDFG,CEG>@==DGGGGEE6CFE8E7<C:<<824>;EE;<;D@F@ECGCFFFFFG5=E5:;*/:)5=7:C10216+9B@@+;*+)++11;(,5:))29*-(2777)(((.8<AAF24:(4?F((,,4-))))),(((.3((-(49*:<A2)<729+3)-6)
@M06628:26:000000000-CRM2J:1:1101:17819:1878 2:N:0:126
CATTCTTGCGAACGTACTCCCCAGGTGGGATACTTATCACTTTCGCTTAGCCACTCAGCATAAATGCCGAACAGCTAGTATCCATCGTTTACGGCGTGGACTACCAGGGTATCTAATCCTGTTCGCTCCCCACGCTTTCGTCCCTCAGCGTCAATACGTTGTTAGTGATCTGCCTTCGCAATCGGTATTCTAAGTAATATCTATGCATTTCACCGCTACACTACTTATTCTAACCACTTCACAACGATTCAAGACAACCAGTATCAATGGCAATTTTACAG
+
GGGGGGGGGGGGGGGGGGGGGGGGGGGGGGGGGGGGGGGGGGGGGGGGGGGGGGGGGGGGGGGGGGGGGGGGGGGGGGGGGGGGGGGGGGFGGGGGGGGGGGGGGGGGGGGGGGGGGGGGGGGGEG>ECFGGGGGGGGGGGGGGGGG8@EEE>EF9@BGGGGGGFFGGGGGFFCECFEGFGGGFFDGGGGFFFCA58CFGGFGFFF4@CFFFGFD:A3048>EEFEFFFEF77A0<?@A@C@C8<;:BB<<66A?F0:2::9<=?>4A>(*<)0<EF<BA)
@M06628:26:000000000-CRM2J:1:1101:22099:1932 2:N:0:126
TAATCTTGCGACCGTACTCCCCAGGCGGAATGCTTAATACGTTAGGTGTGTCACCGAGCAGCATGCTACCCGACGACTGGCATTCATCGTTTACGGTGTGGACTACCAGGGTATCTAATCCTGTTTGCTCCCCACACTTTCGCACCTCAGCGTCAGTATCGAGCCAGTGAGTCGCCTTCGCCACTGGTGTTCCTCCGAATATCTACGAATTTCACCTCTACAATCGGAATTCCACTCACCTCTCTCGAACTCAAGACTAGCAGTATTAGAGGCCGTTCCAG
+
GGGGGGGGGGGGGGGGGGGGGGGGGGGGGGGGGGGGGGGGGGGGGGGGGGGGGGGGGGGGGG8FGGGGGGGGGGGGGGGGGGGGGGGFGGGGGGGGGGGGGGGGGGGGGDFGGGGGGGGGFGGGGGGGGGGGGGGGGGGGGGGGGGGFGGGGGGGGGEGCCFFEGFGGGDFFGGCEGGGFGGCEFAGDFGGFFFF@AB:G5FF58FFFDF<FG?EG=DE2-)46::?FFFFB).<4<?>4><B:??60:??2)47<<47:1))19>AAA207()//88().
@M06628:26:000000000-CRM2J:1:1101:23605:1945 2:N:0:126
AATCTTGCGACCGTACTCCCCAGGCGGAATGCTTAATCCGTTAGGTGTGACACCGAATAGCATGCTACCCGACGTCTGGCATTCATCGTTTACGGTGTGGACTACCTGGGTATCTAATCCTGTTTGCTCCCCACACTTTCGTACCTCAGAGTCAGTATCGAGCCAGTGAGCCGCCTTCGCCACTGGTGTTCCCCCGAATATCTCCGACTTTCACCCCTACACTCGGAATTCCACTCACCTCTCTCGAACTCTAGATTGATAGTTTTGGAGGCAGTTCCAG
+
6FE@FF<EF@:@FGGFFGGGECF8FB:::,FCFGA@<<FBFFECDE@F:D<E8F7FGGCGFFGF<?FF,CFEDCF@F7FFFFFFGGG8?,+FEFDEF::+C,EEEE,C,FFEFGFE=FFECE?FF,,@EDEG8>CEDFA=+68D86EF6DFFGGAEGD,@7ACC7:*@,46D5C8572?*;?;A/?CFG*==*82.(2CF7A?+;163:(+36E=5C?FFF?)4:632?B<246)((.,5(),4<04,3:<)---447))6:@?DAB02:>:)**.44).
@M06628:26:000000000-CRM2J:1:1101:9321:2121 2:N:0:126
CATTCTTGCGAACGTACTCCCCAGGTGGGATACTTATCACTTTCGCTTGGCCGCCCAGAACTTAAAGTCCCGGACAGCTAGTATCCATCGTTTACGGCGTGGACTACCAGGGTATCTAATCCTGTTCGCTCCCCACGCTTTCGTCCATCAGCGTCAGTATATGGTTAGTGACCTGCCTTCGCAATCGGTGTTCTATGTAATATCTATGCATTTCACCGCTACACTACATATTCCAGCCACTTCACCATAACTCAAGACCACCAGTATCAAAGGCAATTCTA
+
GGGGGGGGGGGGGGGGGGGGGGGGGGGGGGGGGGGGGGGGGGGGGGGGGGGGGGGGGGGGGGGGGGGGGDGGGGGGGGGGGGGGGGGGGGGGGGEFGGGGGGGGGGGGGGGGCFGGGGGGGGGFGFGGGGGGGGGGGGGGGGEFGGCGGFCFGGGGGFGGGGFGGGFGGFGFGGCFFGGFFGGFFFGC957BFEFFFCA7FGG<FA?643<@FCCGFD@FF>EFFFFFFCFEF95<:(4<BAFA?24A2)84>7?8<10(4:B:B7.4>4C7158=>D>A2
@M06628:26:000000000-CRM2J:1:1101:22863:2125 2:N:0:126
TAATCTTGCGACCGTACTCCCCAGGCGGAATGCTTAATCCGTTAGGTGTGACACCGAAGGGCAAGCCCCCCGACGTCTGGCATTCATCGTTTACGGTGTGGACTACCAGGGTATCTAATCCTGTTTGCTCCCCACACTTTCGTACCTCAGCGTCAGTATCGAGCCAGTGAGCCGCCTTCGCCACTGGTGTTCCTCCGAATATCTACGAATTCCACCTCTACACTCGGAATTCCCCCCACCTCTCTCGAACTCAAGCTTAGCAGTATCCAAGGCAGTTCCAG
+
FEFFGGGEGGGGGGGGGGGGGGFEFGGGDGFGGFGGGGCFGGGGGGGGG:AFGGGGGGGGGGGGFGFGGGGGDGEEGAFFFFGGGFGGGFFGGGDF<FFGGFGEGGGGGGGFCGDGFFGGGGFGCGCFCGEGEGGEGGGGGGGEG:+63@,@CECGEFGEGECDGFGGGFFAFDEEGCF:EDCEFF5C<GGFC3+()3AGC<<CCF?F?F?*:9<FFGF2<<B2??,11::<A)((-46:0<>82?:2((,687))).67<)4*0*.)6,<5:4*:<)-).
@M06628:26:000000000-CRM2J:1:1101:9338:2128 2:N:0:126
CATTCTTGCGAACGTACTCCCCAGGTGGGATACTTATCACTTTCGCTTGGCCGCCCAGAACTTAAAGTCCCGGACAGCTAGTATCCATCGTTTACGGCGTGGACTACCAGGGTATCTAATCCTGTTCGCTCCCCACGCTTTCGTCCATCAGCGTCAGTATATGGTTAGTGACCTGCCTTCGCAATCGGTGTTCTATGTAATATCTATGCATTTCACCTCTACACTACATATTCCAGCCACTCCACCATAACTCAAGACCACCAGTATCAAAGGCAATTCC
+
GFFGGGGGGGGGGGGGGGGGGGGGGGGGGGGGGGGGGGFGGGGGGGGGGGGDFGGGGGGGGFGGGAFGGGGCEEDGGGFGGGGGGGGGGGFFGFGGGGGGGGGGGGGGGCGG<<8EFFGGGGF?FGDE+68=DCFGGCCEGGGGG7CGFGFCE>*@EG:FGGFGGFECEC79=7,,4CFFFGGBE)5:DECBFE65F8B++++.;AEFFC)@;5?GF*6))).6CE@3)/))995)6<03:(22<0:><?>2<204<<4160(.*2-:44+*.88/(4):
@M06628:26:000000000-CRM2J:1:1101:16879:2185 2:N:0:126
CAGCCTTGCGACCATACTCCCCAGGCGGAACACTTAACGCTTTCGCTACGGCCGAGAGGATGTGGAAGTCCCCTCAACCCAGTGTTCATCGTTTACAGCTAGGACTACCGGGGTATCTAATCCCGTTCGCTACCCTAGCTTTCGTGCCTCAGCGTCAGAAAAGACCCAGTGTTGCGCCTTCGCCACCGGTGTTCCCTATGATATCAACGCATTTCACCGCTCCACCATAAGTTCCCAACACCCCCGTCTTCCTCAAGCTTGAGGGTTTGAAACGCAATCC
+
GGGGGGGGGGDGGGGGGGGGGGGDGGGGGGGGGGGGGGGGGGGGGGGGGGGGGGGGGGFDG8FFFGGGGGGGGCGFGGGGGFAEFGGGGGGCGFGGGGGGGGGGGGGGGGGDGGCFGGGGFFFFFGGGGGGGGGGGGGFGGGGEGGGGGGGGGGGGGGGGGGCGGGGGGGGFGFGGGGDDFDDEFFGGDCDAFFFFFEFGDC+7FF)(3995><<7@G?9669(8:?A23><)6<?D:?6::>F(--481>A4<23?<3A1??5>CB<?4?9<FG*4:)(
@M06628:26:000000000-CRM2J:1:1101:10022:2198 2:N:0:126
TAATCTTGCGACCGTACTCCCCAGGCGGAATGCTTAATCCGTTAGGTGTGACACCGAACAGTATACTGCCCGACGTCTGGCATTCATCGTTTACGGTGTGGACTACCAGGGTATCTAATCCTGTTTGCTCCCCACACTTTCGCACCTCAGCGTCAGTATCGAGCCAGTGAGCCGCCTTCGCCACTGGTGTTCCTCCGAATATCTACGAATTTCACCTCTACACTCGGAATTCCACTCACCTCTCTCGAACTCAAGACTACCAGTATGAGAGGCAGTTCCAG
+
GFFGGGGGGGGGGGGGGGGGGGGGGGGGGGGGGGGGGGGGGGGGGGGFGGGGGGGGEGGGGGGGGGGGGGGGGDGGGGGGGGGGGGGGGGGGGGGGGGGGGGGGGGGGFGGGGGGGGGGGGGGGGGGGGGGG=DGGGGGGGGGGGGGGGGGGGGGGGGDFGGGGGGGFGGGFC9CC=EFFGGGFFFGGGGGFFEA@E9>DC9FFFF@128?FFCEFAG?)6><A:?F>047A>AA<BBB??1??<<:>???<<(43?27??72?4:A)44C3<)5CBFBB<
@M06628:26:000000000-CRM2J:1:1101:22029:2207 2:N:0:126
CATTCTTGCGAACGTACTCCCCAGGTGGGATACTTATCACTTTCGCTTGGCCGCCCAGGTCTCAAGGACCCGGACAGCTAGTATCCATCGTTTACGGCGTGGACTACCAGGGTATCTAATCCTGTTCGCTCCCCACGCTTTCGTCCATCAGCGTCAGTATATGGTTAGTCACCTGCCTTCGCAATCGGTGTTCTATGTGATATCTATGCATTTCACCGCTACACCACATATTCCGTCAACTTCACCATAACTCAAGACCGGCAATATCAAAGGCAATTCTA
+
GEFGGGGGGGGGGGGGGGGGGGGGGGGGGGGGGGGGGGGGGGGGGGGGGGGGGGGGGGGFGGGGGGGGGGGGGGGEFGGGGFGGGGGGGEFFGFGGCCFGGGGGGGGFCFEFEF8FFGGGGGGFGGGGGGGGFGFGCEEGGGGGEGGG9ECFEGGEDFGFGGGGGGGGG?E>CFFFGGGFGCD4>FFDC5?;FEFFFFF77CC3CAE?@?C6FCEFFG02;BFF)22<0>A<4<7,4:?<><:>B<2-.<()6A2).47>999)00))))3/()*/4<<4)
@M06628:26:000000000-CRM2J:1:1101:8987:2224 2:N:0:126
TAATCTTGCGACCGTACTCCCCAGGCGGAATGCTTAATCCGTTAGGTGTGACACCAAAGGGCAAGCCCCCTGACGTCTGGCATTCATCGTTTACGGTGTGGACTACCAGGGTATCTAATCCTGTTTGCTCCCCACACTTTCGTACCTCAGCGTCAGTATCGAGCCAGTGAGCCGCCTTCGCCACTGGTGTTCCTCCAAATATCTACGAATTTCACCTCTACACTTGGAATTCCACTCACCTCTCTCGAACTCTAGATTGATAGTTTACAGGGCAGTTCCAG
+
GEFGGGGGFG7FGGGGGFGGGGGGGGGGGGGGGGGGFGGGGGGGGGGGGGGGGGGGGGGGGGGGG7BCFFEFGGGGCGGFGGGGFGGGDFFGGGGGGGFFGFFFFFF?FFGGFFGFFDDFGGGGFGCGDFGFEFGGGGGCGDGGGGF,@@FGGGGGGGGGGGE5CC>DGFGFFDGGGGGFG:CDFF8FFFDFF<82A;6CGGFEFFF<;@F6+<CFFF83CE@CFF;;<AE)4494:14:)8?FB?(,,(464:6))63,6A464:49<2631);7<24..
@M06628:26:000000000-CRM2J:1:1101:23641:2226 2:N:0:126
CATTCTTGCGAACGTACTCCCCAGGTGGGATACTTATCACTTTCGCTTGGCCGCCGAGACCGAAGTCCCGACAGCTAGTATCCATCGTTTACGGCGTGGACTACCGGGGTATCTAATCCCGTTCGCTCCCCACGCTTTCGTCCATCAGTGTCAGTATATAGTTAGTCACCTGCCTTCGCAATTGGTGTTCTATGTGATATCTATGCATTTCACCGCTACACCACATGTTCCGGCAACTTCACTATAACTCAAGACCTACAGTATCAAAGGCAATTTTATGG
+
GFFGGGGFGGGGGGGGGGGGGGGGGGGGGGGGGGGGGGGGGGGGGGGGGGGGGGGGGGGGGGGGGGGGGGGGCGGGGGGGGGGGGGGGGGGGGGGGGGGGGGGGGGFEEFGGGGGGGGGGGGGFGGGGGGGGGGGDGGFGGGGGFG7FFGGGGGGGGGGFGGGFGGEGG?<FFFAFGGGFGGGFACGFDGGCFF8?+7@FGGGFFFEFFFFFGAFGE<;B?:<FF:?AF<926>91:29AFFA<DA>B4<7:237<BDFF?AA=FGFFA(*0(<<A9A<D)
@M06628:26:000000000-CRM2J:1:1101:14095:2240 2:N:0:126
TAATCTTGCGACCGTACTCCCCAGGCGGAATGCTTAATCCGTTAGGTGTGTCACCGAGCAGCATGCTACCCGACGACTGGCATTCATCGTTTACGGTGTGGACTACCAGGGTATCTAATCCTGTTTGCTCCCCACACTTTCGCACCTCAGCGTCAGTATCGAGCCAGTGAGTCGCCTTCGCCACTGGTGTTCCTCCGAATATCTACGAATTTCACCTCTACACTCGGAATTCCACTCACCTCTCTCGAACTCAAGACTAGCAGTATTAGAGGCAGTTCCGG
+
GGGGGGGGGGGGGGGGGGGGGGGGGGGGGGGGGGGGGGGGGGGGGGGGGGGGGGGGGGGGGGGGGGGGGGGGGGGGGGGGGGGGGGGGGGGGGGGGGGGGGGGGGGGGGGGGGGGGGGGGGGGGGGGGGGGGGGGGGGGGGGGGGGGGGGGGGGGGGGGFGGGGGFGGGGGFGGGGGGGFGGGFFFDCFGGFFEF@F0DGC9CCAF(:8=@FGFFGAF7<ABFBF:?0??:AFFF<FBB?F6)4)5:FFF6AAB?FB6<7?7AFFG2)))+7:5:C>.)(4
@M06628:26:000000000-CRM2J:1:1101:21925:2244 2:N:0:126
TAATCTTGCGACCGTACTCCCCAGGCGGAATGCTTAATCCGTTAGGTGTGACACCAAAGGGCAAGCCCCCTGACGTCTGGCATTCATCGTTTACGGTGTGGACTACCAGGGTATCTAATCCTGTTTGCTCCCCACACTTTCGTACCTCAGCGTCAGTATCGAGCCAGTGAGCCGCCTTCGCCACTGGTGTTCCTCCAAATATCTACGAATTTCACCCCTACACTTGGAATTCCACTCACCTCTCTCGAACTCTAGACTGATAGTTTACAGGGCAGTTCCAG
+
GFGGGGGGGGGGGGGGGGGGGGGGGGGGGGGGGGGGGGGGGGGGGGGGGGGGGGGGGGGGGGGGGGGGGGGGGGGGGGGGGGGGGGGGGGGGGG:FGGGGGGGGGGGGGGGFGGGGGGGGGGGGGGGGGGGFEGGEGGGGGDGGGGGFGGGGGGEGGDEEGGFEGG5;FC@47*;EEEFFGD*:;FFG6CCFF?FDFFF7;=@CFF;?6<?7@550)1:@?@DF4A3@AF7A))--48::<02828?BBB:>4)644).4<4274>>A<)080)*2:).:6
@M06628:26:000000000-CRM2J:1:1101:22483:2254 2:N:0:126
TAATCTTGCGACCGTACTCCCCAGGCGGAATGCTTAATCCGTTAGGTGTGACACCGAACAGTATACTGCCCGACGTCTGGCATTCATCGTTTACGGCGTGGACTACCAGGGTATCTAATCCTGTTTGCTCCCCACGCTTTCGCACCTCAGCGTCAGTATCGAGCCAGTGAGCCGCCTTCGCCACTGGTGTTCCTCCGAATATCTACGAATTTCACCTCTACACTCGGAATTCCATTCACCTCTCTCGAACTCTAGACCGGCAGTTTTGAAGGACGTTCCCA
+
GGGGGGGGGGGGGGGGGGGGGGGGGGGGGGGGGGGGGGGGGGGGGGGGGGGGGGGGGGGGGGGGGGGGGGGGGGGGGGGGGGGGGGGGGGGGGGGGGGGGGGGGGGGGGGGFGGGGGGGGGGGGFGGGGGGGGGGGGGGGGGDGGGGGGGGGGGGGGGFGGGGGGGCFC,9FGGEGGGGFGGGFFF4+;FGFFFF@D>FGFGGCFF?033:106)>=FFFFFB)),39<(5AA4)64)62),,.),::?B?994269>1191(.9D<024+9(0:C1(1).
@M06628:26:000000000-CRM2J:1:1101:11581:2350 2:N:0:126
CAGCCTTGCGACCATACTCCCCAGGCGGAACACTTAACGCTTTCGCTACGGCCGAGAGGATGTGGAAGTCCCCTCAACCCAGTGTTCATCGTTTACGGCTAGGACTACCGGGGTATCTAATCCCGTTCGCTACCCTAGCTTTCGTGCCTCAGCGTCAGAAAAGACCCAGTGTTGCGCCTTCGCCACCGGTGTTCCCTATGATATCAACGCATTTCACCGCTCCACCATAAGTTCCCAACACCCCTGCCTTCCTCAAGCTTGGGGGTTTGCGACGCAATTC
+
GGGGGGGGGGGGGGGGGGGGGGGGGGGGGGGGGGGGGGGGGGGGGGGGGGGGGGGGGGGGGGGGGGGGGGGGGGGGGGGGGGGGGGGGGGGGGGGGGEGGGGGGGGGGGGGGGFGFGGGGGGGGGGGGGGGGGGGGGGGGFGGGGGGGFGGGGGGGGGGFGGGGGGGGGGFFGGGGGGGDGG3>>DFGGEGFACFFFAFGCEG9FFFFFF>EDA4>FG?>BBFFF71<<BF><<<>A0:?B69(40(18<?:9<<224><:2:>:7(8-4C),7EGBB<B
@M06628:26:000000000-CRM2J:1:1101:19883:2368 2:N:0:126
TAATCTTGCGACCGTACTCCCCAGGCGGAATGCTTAATCCGTTAGGTGTGACACCGAACAGTATACTGCCCGACGTCTGGCATTCATCGTTTACGGTGTGGACTACCAGGGTATCTAATCCTGTTTGCTCCCCACACTTTCGCACCTCAGCGTCAGTATCGTGCCAGTGAGCCGCCTTCGCCACTGGTGTTCCTCCTAATATCTACGAATTTCACCTCTACACTCGGAATTCCACTCACCTCTCTCGAACGCAAGACTACCAGTATGAAAGGCAGTTCCCG
+
EFDAFGGGGGDEGGGGGGGGGGGGGGGGGGGGGGGGGFFGGDFGGGGGGEFEGGGGGFGDGGGGGGGGGFFEGGGGDGGGGGGGFFGGGGGGGGGGFGCCFGGFF8EFFGGEFEFE@FGGGGEFDFCFGFGFGFGDCFGGG>EEEGGGGFFECGGECBCDE,@CFC,22,<A;CGGGEF>EDGFFF<?DGG6ACF@))+3;C<3CF<(13(+16?F6<<)9CF<F70>?004)-4)(34:2(3:77:02(((-46,3.),,4.9=C<.))386);2))))-
@M06628:26:000000000-CRM2J:1:1101:12446:2628 2:N:0:126
TAATCTTGCGACCGTACTCCCCAGGCGGAATGCTTAATCCGTTAGGTGTGTCACCGAACAGTATACTGCCCGACGACTGGCATTCATCGTTTACGGTGTGGACTACCAGGGTATCTAATCCTGTTTGCTCCCCACACTTTCGTACCTCAGCGTCAGTATCGAGCCAGTGAGCCGCCTTCGCCACTGGTGTTCCTCCAAATATCTACGAATTTCACCTCTACACTTGGAATTCCACTCACCCCTCTCGAACTCAAGACCAGGAGTTTAGGAGGCAGTTCCGG
+
GGGGGGGGGGGGGGGGGGGGGGGGGGGGGGGGGGGGGGGGGGGGGGGGGGGGGGGGGGEFGGGGDGFFFGGGGGGGGGGGGGGGGGGGGGGGGGGGEFCFGGGGGGGGGGDFEFGFGGGGGFGGGGGGGGGGGGGCFGGGGGGGGGGGGGGGGGGGGGGGGGGGGGGGGGGFGGEGGGGFGGCDFFG8CEGFFFC@FFFCC7C);A?<@@FF@?CGFGF<<CDF8<?297BFFAFA08?(((((4?B>?03><:7<2<?<0018FFA2:A?>07CF<4),(
@M06628:26:000000000-CRM2J:1:1101:12463:2635 2:N:0:126
TAATCTTGCGACCGTACTCCCCAGGCGGAATGCTTAATCCGTTAGGTGTGTCACCGAACAGTATACTGCCCGACGACTGGCATTCATCGTTTACGGTGTGGACTACCAGGGTATCTAATCCTGTTTGCTCCCCACACTTTCGTACCTCAGCGTCAGTATCGAGCCAGTGAGCCGCCTTCGCCACTGGTGTTCCTCCAAATATCTACGAATTTCACCTCTACACTTGGAATTCCACTCACCTCTCTCGAACTCAAGACCAGGAGTTTAGGAGGCAGTTCCGA
+
GGGGGGGGGGGGGGGGGGGGGDGGGGGGGEGEGGGGGGGGGGGGGGGGFDFFFGGGGGGGGGGFGGGFGGGGGGGGGG@CFGFFFGFGGFGGGGGE,AFGDGGCEFGGGGGGGGFFGFFGGGGGGFFFGFFGEDDGGGGGFCDFE79DFGGGGG5>;FFGC*7ECG5;ECFF*/4=ACGFGGC>AA4:8FGA:C8=F;AGCGGFFC@1<7?FG3C*0><3><@FF9:?2<34)64AFBF:??<<F?(.4<(648)-420(31:<5><A04:52)*064)--
@M06628:26:000000000-CRM2J:1:1101:12463:2688 2:N:0:126
TAATCTTGCGACCGTACTCCCCAGGCGGAATGCTTAATCCGTTAGGTGTGTCACCGAATAGCATGCTACCCGACGACTGGCATTCATCGTTTACGGTGTGGACTACCAGGGTATCTAATCCTGTTTGCTCCCCACACTTTCGCACCTCAGCGTCAGTATCGAGCCAGTGAGCCGCCTTCGCCACTGGTGTTCCTCCGAATATCTACGAATTTCACCTCTACACTTGGAATTCCACTCACCTCTCTCGAACTCTAGACTGATACTTTTGGAGGCAGTTCCAG
+
CEFGGGGGGGGGEFFFGGFEEFGEFFEGGGGFGEGGFGFGGFGEGGGGG@FCF9F@GGGGAFGBFGGGGFGGE:+FGE=FABCAFF?=FGGG7FE:4AFD=?BFGGGGGGGGGGGGCDCEFCFGGG8EFFGG68>EFGGGA>CEGGGGFEG>?EGCFAAFGFDEE7>FGF9AFGGGC=C>EDGFFFG85CDFF?6@BB>D*<@)+;=???FAFFFFFC@))6:5*.)84<BAF9A42(3,42),),4)..1:4)<)))4).))1@F9<;(7<:)AFB24<5
@M06628:26:000000000-CRM2J:1:1101:15287:2702 2:N:0:126
TAATCTTGCGACCGTACTCCCCAGGCGGAATGCTTAATCCGTTAGGTGTGACACCGAAGGGCAAGCCCCCCGACGTCTGGCATTCATCGTTTACGGTGTGGACTACCAGGGTATCTAATCCTGTTTGCTCCCCACACTTTCGTACCTCAGCGTCAGTATCGAGCCAGTGAGCCGCCTTCGCCACTGGTGTTCCTCCAAATATCTACGAATTTCACCTCTACACTTGGAATTCCACTCACCTCTCTCGAACTCTAGACTTATAGTTTAGGAGGCCGTTCCAG
+
FFGGGGGFFGGGGGGGGGGGGGGGGGGGGGGGGGGGFFFGGGGGGGGFGGFFGGFGGGGGGGGGFGFDGGGCCCEFGGCFGGGGGGGGGGGGGGGGFFGGGFGGGGGCFECFFGGGFFGGGGFGGGGGGGGGGFG7>FGGGGGGGGGGG?EGGGGDGD@CCGF>EFFGGGCFDDGGGEFFCCDB;FFCGE<FFEF;AE+:DGGF=@02(.8*:9DF6FFF>21466224<0).6)-:32?>B222<BF<:?B><24)))..).8=74<))0)1):C:11.4
@M06628:26:000000000-CRM2J:1:1101:24895:2782 2:N:0:126
TAATCTTGCGACCGTGCTCCCCAGGCGGAATGCTTAATCCGTTAGGTGTGTCACCGAGTAGCATGCTATCCGACGACTGGCATTCATCGTTTACGGTGTGGACTACCAGGGTATCTAATCCTGTTTGCTCCCCACACTTTCGCACCTCAGCGTCAGTATCGAGCCAGTGAGCCGCCTTCGCCACTGGTGTTCCTCCGAATATCTACGAATTTCACCTCTACACTCGGAATTCCACTCACCTCTCTCGAACTCAAGACTAACAGTATAAAAGGCAGTTC
+
EFEFFGGGGGEGCFFDFGGFGGGGGGGGDF7FGFGF<FCFGGGCGFGC,CFFFFG>G7F<F<E@<EAFFF<FEGC+@C4EC,A,CFGFGCGGFGGG<DFGGGCGFGFFEGDBDEFFFGGGGDFGGGFGFGDEGFGEFGFAFGGDEGFFGGFCGGGDGFG9@FFEEGGGGGGFGGG>E5FFGG4>FFGGCFGFCEFDDB):C+A6:A?0(,3+;<?76533;:?BF00(4?0)6)9<7????B?F<<6)460)),)544))5:>@=C-)))37:.AFFA
@M06628:26:000000000-CRM2J:1:1101:23185:2806 2:N:0:126
TAATCTTGCGACCGTACTCCCCAGGCGGAATGCTTAATCCGTTAGGTGTGACACCGAAGGGCAAGCCCCCCGACGTCTGGCATTCATCGTTTACGGTGTGGACTACCAGGGTATCTAATCCTGTTTGCTCCCCACGCTTTCGTACCTCAGCGTCAGTATCGAGCCAGTGAGCCGCCTTCTCCACTGGTGTTCCTCCAAATATCTACGAATTTCACCTCTACACTTGGAATTCCACTCACCCGTCTCGCACTCTAGATTGCTATGTTAGGAGGCTGTTCCAG
+
CACE9@@CCEC@++BF@C@FEC@6<CGCFC,,9CECEG,E7:CB7,<ECF,<,<,++6>+C7DD,<,CC7:+:@>F:FF,,:C?9EFGGFFGFGE+:AFGC,,:F<>F,C7,,DFDG,ECF,CFFGCFGCF7:8C++@C?CEGGD>9,5189>8EEGGFFG**4=<CFF9?F;55?5C6*C+1=F=*;7:CFF)1(25+*1++97@0(((-**)6CFC?)42(.*-,5)5).))-)(.56((-(,(((-((..)65)68)46<*9*6<1):5658E)).))
@M06628:26:000000000-CRM2J:1:1101:6913:2861 2:N:0:126
TAATCTTGCGACCGTACTCCCCAGGCGGAATGCTTAATCCGTTAGGTGTGTCACCGAACAGTATACTGCCCGACGACTGGCATTCATCGTTTACGGTGTGGACTACCAGGGTATCTAATCCTGTTTGCTCCCCACACTTTCGTACCTCAGCGTCAGTATCGAGCCAGTGAGCCGCCTTCGCCACTGGTGTTCCTCCAAATATCTACGAATTTCACCCCTACACTTGGAATTCCACCCACCTCTCTCGAACTCAAGACCAGGAGTTTCGGAGGCAGTTCCGA
+
GGGGGGGGGGGGGGGGGGGGGGGGGGGGEGGFGGGGGGDGGGGGGEGGGGGGGGGGEGGGGGGGGFGFGFFGG:FGEDFGFGFGGGGFFGGG+EC@?FCFGBEFC845?CFD=FFGGGD9DFFGGGGGGGGGGEGEEGFGGDGECFCFDGCCCBC>FFGG*@ECE7DCGCGFFDEGEC85CD*:AAFFGGGFFCF@A(;D7+AECA(63231+6?F)78??07AF<0,6<F>A)-(,4:?085,),4)4:66)(54(4(364<FFD)3((*088=FA-68(
@M06628:26:000000000-CRM2J:1:1101:15808:2912 2:N:0:126
TAATCTTGCGACCGTACTCCCCAGGCGGAATGTTTAATGCGTTAGCTGCGCCACCGAACAGTATACTGCCCGACGGCTAACATTCATCGTTTACGGCGTGGACTACCAGGGTATCTAATCCTGTTTGCTCCCCACGCTTTCGTACCTCAGCGTCAGTATCGAGCCAGTGAGCCGCCTTCGCCACTGGTGTTCCTCCGAATATCTACGAATTTCACCTCTACACTCGGAATTCCACCCACCTCTCTCGAACTCAAGACTAGGAGTTTTAGAGGCAGTTCCAG
+
GGGGGGGGGGEGGGGGGGGGGGGEGGGGGGGFFGGGGCDFGGGGGGFGGEGCGGGGGGGGGGGGGGFGGGGGGGDFGGGGGGCDFGGGGGGGGGGGEGGGGGGGGGGGGG>FEFGGGFAE;FDFGGGGFGG@EGE:FCGGGEGGGGGGGGGEEGGGGGFFGF5CC:2C99CFFD5EEG40=>DEFFD00ADFFCA@595CGGGBFFF??B1FFF<>65<A4<:4)3(44-)54)-(-,:62:4<<>021(3)5(52(6-,.4:@F=<:7>CF()20:)...
@M06628:26:000000000-CRM2J:1:1101:17652:2957 2:N:0:126
CATTCTTGCGAACGTACTCCCCAGGTGGGATACTTATCACTTTCGCTTGGCCACTCAGTCCGAAGACCGAACAGCTAGTATCCATCGTTTACGGCGTAGACTACCGGGGTATCTAATCCCGTTCGCTACCTACGCTTTCGTCCATCAGTGTCAATGCATTGTTAGTAATCTGCCTTCGCAATTGGTATTCTATGTAATATCTATGCATTTCACCGCTCCACTACATATTCTAACTACTTCACAACGATTCAAGATGACCAGTATCAAAGGCAATTTTACGG
+
GDFGGGGGGGFGGGGGDGGGGGEEGGGGGGGGGGGGGGGGGGGGGGGGGGGGGGGGGGGGGGGGGGGGGGE@CFFGGGGCCFGFGGGGGGGGGGGGGEEGGGGGGCGGDC=FFAFD9EGGGGGFGG>GGGGGCCCGGFDEG>EEFGG?FCBFGFFFGGGGGGGG9F9:D;E6CFCEGGG>>DGFAFDFG7CFFEF?=5=FCCGEFFE?CCCFGFF::)6==4/;ACE<?C5553>C@<?))89<:98:8:4>))4:A>?D04>/9*.4.8C466@CD>>B0
@M06628:26:000000000-CRM2J:1:1101:15864:2961 2:N:0:126
TAATCTTGCGACCGTACTCCCCAGGCGGAATGCTTAATCCGTTAGGTGTGTCACCGAACAGTATACTGCCCGACGACTGGCATTCATCGTTTACGGTGTGGACTACCAGGGTATCTAATCCTGTTTGCTCCCCACACTTTCGTACCTCAGCGTCAGTATCGAGCCAGTGAGCCGCCTTCGCCACTGGTGTTCCTCCAAATATCTACGAATTTCACCTCTACACTTGGAATTCCACTCACCTCTCTCGAACTCAAGACCAGGAGTTTAGGAGGCAGTTCCGG
+
GGGGGGGGGGGGGGGGGGGGGGGGGGGGGGGGGGGGGGGGGGGGGGGGGGGGGGGGGGGGGGGGGGGFGGGGGGGEGGGGGGGGGGGGGGGGGGGGGGGGGGGGGGGGGGGGGGGGGGGGGDGGGGGGGGGGGGGGGGGGGGGGGGGGGFGGGGGGGGGFEGGGGGGGGFGFGGGGGGGFGGDFFFGGGGGFF?FFFFFGGGGFFFFFFD<FGFFGFGFFFFFFFFFFFDFA>AFFFFFBBF?B27?FF?<DFBF<F08?<BBFFGFB)):):DGGF9<0(
@M06628:26:000000000-CRM2J:1:1101:24932:3007 2:N:0:126
TAATCTTGCGACCGTACTCCCCAGGCGGAATGCTTAATCCGTTAGGTGTGTCACCGAACAGTATACTGCCCGACGACTGGCATTCATCGTTTACGGTGTGGACTACCAGGGTATCTAATCCTGTTTGCTCCCCACACTTTCGCACCTCAGCGTCAGTATCGAGCCAGTGAGCCGCCTTCGCCACTGGTGTTCCTCCAAATATCTACGAATTTCACCTCTACACTTGGAATTCCACTCACCTCTCTCGAACTCAAGACCAGGAGTTTATAAGGCAGTTCCAG
+
GGGGGGGGGGGGGGGGGGGGGGGGGGGGGGGGGGGGGGGGGGGGGGGGGGGGGDGGGGDEGGGGGGGFFGEGGGGGGGGGGGGGEGGGGFGGGGGGFFGGGGGGGGGGGGGGGGGGGGGFGGGGGFGGGGGGEFGGGGGGGGGGGGFEGGG>?EEEFFGGGFF:EFFGGFEFGGGGGEGFGG*5AF*0;>CFFEFFF4ADFFFEFF@FFF6FGFFF6DEFFAFAF<:>42:A<<A<?1::23.:?D?:(,4<72?A:?<B(4<F@7><B2F@FF5C999<<
@M06628:26:000000000-CRM2J:1:1101:19234:3089 2:N:0:126
TAATCTTGCGACCGTACTCCCCAGGCGGAATGCTTAATCCGTTAGGTGTGACACCGAAGGGCAAGCCCCCCGACGTCTGGCATTCATCGTTTACGGTGTGGACTACCAGGGTATCTAATCCTGTTTGCTCCCCACACTTTCGTACCTCAGCGTCAGTATCGAGCCAGTGAGCTGCCTTCGCCACTTGTGTTCCTCCAAATATCCACGAATTTCACCTCTACACTTGGAATTCCACTCACCCCTCCCGAAATCTTGACTTATAGTTTAGATGGCAGTTACCG
+
DGGFFGGGGGDEEFGFGGGGGGGGGGGGGGGFG<FGFFFGGGGGGDGGGGEGGG,6FFFGCC@FFGGGEFGDGE=@C<FDF,?EFFCECFFGDG@FGCECEFC93BF@CFD=,8>=,BFFGCGFGGGGF,7DE74+@:EGGGGGGG>DCFFEGEGC7>C@E7CEE:=CFEC6+2,;<F*0:57>A+:20:C8A5+,5(/*+4+)3871(33FC9)>?C>)6::>@A2>98?AA).),4:1(16((-3-((,4)).)).))).)19*))).<6(5;26).--
@M06628:26:000000000-CRM2J:1:1101:23507:3126 2:N:0:126
TAATCTTGCGACCGTACTCCCCAGGCGGAATGCTTAATCCGTTAGGTGTGTCACCGAACAGTATACTGCCCGACGACTGGCATTCATCGTTTACGGTGTGGACTACCAGGGTATCTAATCCTGTTTGCTCCCCACACTTTCGTACCTCAGCGTCAGTATCGAGCCAGTGAGCCGCCTTCGCCACTGGTGTTCCTCCAAATATCTACGAATTTCACCCCTACCCTTGGAATTCCACTCACCCCTCCCGAACTCAAGACCAGGAGTTTAGGAGGCAGTTCCGA
+
GGGGGGGGGGGGGGGGGGGGGGGGGGGGGGGGGGGGGGGGGGGGGGGGGGGGGGGGEGGGFGGGGGGDFFFEGGGGGGGGGGGGGGGGGGGGGGGGGFGGDFFGGGGGGGGDFGGGGGGDGGGGGGGGGAFFG8E7FGGGGGCCFEFF7FGGGGG5EFCFGGECEGGGE9?FGGGGGGFFGG4?FFGC5EDFF5A@AEA>C?F?FFFF?;?F7??C)/61((,47?B:<77<>44-,7:((4,,(41((,,))(5<?F?:(-:FFG2<)-:71.C24<)1(
@M06628:26:000000000-CRM2J:1:1101:15932:3171 2:N:0:126
TAACCTTGCGGCCGTACTCCCCAGGCGGAGAACTTAACGCGTTAGCTACGGCACTAAGAAGTCAAGCTTCCCAACGCCTAGTTCTCATCGTTGACAGCGCGGACTACCAGGGTATCTAATCCTGTTTGCTCCCCACGCTTCGCACCTCAGTGTCAGTATTGGTCCAGAAAGCCGCCTTCGCCACTGGTGTTCCTCCCGATATCTACGCATTTCACCGCTACACCGGGAATTCCACTTTCCTCTACCATACTCTAGATAACCAGTATCGAATGCAGTTCCC
+
FFGFGGGGGGCGEGGGDGGGGGGEGGGGDGGGGGGGGGGGGGGGDFGGEFGGGEFC=FFFGFGGGGGGGGGGGGG:FGGGFGGGGGGGGFFGGGGFF,4@@FGGGGGGGGGEE@DEFGGFDCFDFGGGGGGGGG?EEECCEGGGGGGGGGBF@FGG:EGGGGFGGEGC6BCFF4CGGGF>738:AFF:8CC6A?A@E;EGGGG<FFFB64:?FFFFFGB9>?B7B03;0::BF4))92A44A28<A?>2<FFF<BB2<AF?F6=BG9137C@)97:6<.8
@M06628:26:000000000-CRM2J:1:1101:10966:3289 2:N:0:126
TAATCTTGCGACCGTACTCCCCAGGCGGAATGCTTAATCCGTTAGGTGTGACACCGAATAGCATGCTACCCGACGTCTGGCATTCATCGTTTACGGCGTGGACTACCAGGGTATCTAATCCTGTTTGCTCCCCACGCTTTCGCACCTCAGCGTCAGTATCGAGCCAGTGAGCCGCCTTCGCCACTGGTGTTCCTCCGAATATCTACGAATTTCACCTCTACACTCGGAATTCCACTCACCTCCCTCGCACTCAAGACCACCACTATTAAAGGCAGTTCCAG
+
CFGGGGFEFGGGCFCFGFGFGFGDGGGGGGGGGGFGFGGGCF8FGGGGGGGGFG7CFCGGGGGGGGGGFGGGGGGGGGFFFGACGGGFDFGGGGGGGGGEDGGGGGGGCEEFGGGFGACDGF,,@FFFDDGGEFG+FEGGFGGGGG;8FFEEEGGE7;,,=B:5CCFCF,9ACDEGCE46CDGB;;DFFFG769AF56DG5CG<FF61<?8@>A>GFF?)<>?A:?0;B?:A>9A>00412:(((.,,4>9((.4)3<:?<B(/92)).)+18)106<942
@M06628:26:000000000-CRM2J:1:1101:12199:3323 2:N:0:126
CAATCTTGCGACCGTACTCCCCAGGCGGAATCCTTAATCCGTTAGGTGTGACCCCGAAGGGCAAGCCCCCCCACCTCCGGCATTCACCGCTTACGGTGTGAACTAGCAGGGTTTCTATTTCTGTTTGCTCCCCCCTCTTTCGCACCCCTGCGGCAGTTTCGAGACCGTGGGACTCCTTCGCCCCTTGGGTTCCCCCAATTATCTCCGACTTCCACCTCTACCCTGCGCATGCCCCTCCCCTCTCTCGCCCGCTCGACTGATATATTATGAGGCCGTTTCA
+
,;,<CCEGCFC@:+@DFG<@@FGGGG:FF+9,9CFGCC,E:CF,B,F968,@,,,+@>@E?7,,BC,:C7F+@F+AFG6+++88BE,4++48:<+==FC=,,,,5,,,:7CF,@,6,,3,@8,8@E,@9=,D:+4**,@:3C**CC7B**,**1:*,4,5:**3:*1:C*=)**2<<9+0C**05)0**29))).4),)**3<:6*4(-(-**--*)98).),5)((((3().,-31(,(4,(,.,4((((43(4((-()).)*1:)).)+5:)**-(5)
@M06628:26:000000000-CRM2J:1:1101:12188:3339 2:N:0:126
TAATCTTGCGACCGTCCTCCCCAGGCGGAATGCTTAATCCGTTAGGTGTGACACCGAAGGGCAAGCCCCCCGACGTCCGGCATTCATCGTTTACGGTGTGGACTACCAGGCTATCTCATTCTGTTTGCTCCCCACACTTTCGTACCTCAGCGTCAGTATCGAGCCAGTGAGCGTCCTTCGCCAGTGGATTTCATCCAATTACCTCCGACCTTCACCTCTACACTTGTAATTCCATTCACCTCTCCCGCACTCTAGCCTGCTAGTTTGGAAGGCAGTTCCAG
+
C6CC,C6<,7F@+6,,86CC;FF7<C+@F@C,69CF<FFG@C<CEBF9C,C9C6B+C:FG7CD<F<,,47F+>::FGG@C++8,CE,7ECE<>5=@,3B>B,:7,B,,,@+DB9DG9,>,@=;<@F6;9@,D+,5*56@2@>@8DF+,27D*4CEEC,52==/*C72;>,4;))*3/+;3C5*)2/8**2;@+.8;;;+2;+=)*0,,((-*2,3:@4))6:?B*9)64:).:2.6)64)5,3((.((-,4:244)(),(,<219*)-()2),)/C2).).
@M06628:26:000000000-CRM2J:1:1101:18903:3421 2:N:0:126
CAGTCTTGCGACCGTACTCCCCAGGTGGGATACTTATCACTTTCGCTTAGTCACTGAGCTAATGCCCAACAACTAGTATCCATCGTTTACGGCGTGGACTACCAGGGTATCTAATCCTGTTCGCTCCCCACGCTTTCGTCCATGAGCGTCAGTACATACGTAGTAGACTGCCTTCGCAATCGGTATTCTGTGTAATATCTATGCATTTCACCGCTACACTACACATTCTATCTACTTCCATATGACTCAAGTCAACCAGTATCAAAGGCAGTTCCATAGTT
+
GGGGGGGGGGGGGGGGGGGGGGGGGGGGGGGGGGGGGGGGGGGGGGGGGGGGGGGGGGGGGGGGGGGGGGGGGGGGGGGGGGGGGGGGGGGGGGGGGGDGGGGGGGGGGGGGGGGGGGGFFFGGGDEFEFGGGGGGGGGGGGGGGGFEGGGGGGGGGGGFGFEEGGGGGFFFCGGGD>DEGGDFFFGGGFGFFEFFFCFGGGDEFFFFFF4AD==CEF@CEF@1=@EEEFCECEEFFCE<C?C5<63;;EEFFFDF01:B<4)6@FDF((104@F9<)4).
@M06628:26:000000000-CRM2J:1:1101:11818:3616 2:N:0:126
TAATCTTGCGACCGTACTCCCCAGGCGGAATGTTTAATGCGTTAGCTGCGCCACCGAACAGTATACTGCCCGACGGCTAACATTCATCGTTTACGGCGTGGACTACCAGGGTATCTAATCCTGTTTGCTCCCCACGCTTTCGTACCTCAGCGTCAGTATCGAGCCAGTGAGCCGCCTTCGCCACTGGTGTTCCTCCGAATATCTACGAATTTCACCCCTACACTCGGGATTCCACTCACCTCTCTCGAACTCAAGATTAGGAGTTTTAGAGGCAGTTCCAG
+
GGGGGGGGGGGGGGGGGGGGGGGGGGGGGGGGGGGGFGGGGGGGGGGGGGGGGGGGGGGGGGGGGGGGGGFGGGGGGGGGGGGGGGGGGGGGGGGGGGGGGGGGGGGGGGGGGGGGGGGGGGGGGGGGGGGGGGGGGGGGGGGGGGFGCFGGGGEEFGGGGGD:ECF<1BFFGGDGEGG3CGGFFFGFGGCFFFF@F@>D50?A?B?BF<?FG2>F)9816(.4??B179146A<68<?F??FF242)(,,6<7)8<<4>AFFFFGAFBFGF<3*A-.).6
@M06628:26:000000000-CRM2J:1:1101:7817:3758 2:N:0:126
TAATCTTGCGACCGTACTCCCCAGGCGGAATGCTTAATCCGTTAGGTGTGTCACCGAACAGTATACTGCCCGACGACTGGCATTCATCGTTTACGGTGTGGACTACCAGGGTATCTAATCCTGTTTGCTCCCCACACTTTCGTACCTCAGCGTCAGTATCGAGCCAGTGAGTCTCCTTCGCCACTGGTGTTCCTCCAAATATCTACGAATTTCACCTCTACACTTGGAATTCCACTCACCTCTCTCGAACTCAAGCTCAGGAGTTTAGGAGGCAGTTC
+
GGGGGCGEDCGGGDGGCFGGGGFFFGGGGGGGGGGFGGGGDGGGGGGGGGGGGGGEFGGGGGGGGCGFDCGGGGGEGGEGGDGFGGGGGGGGGG@EGGGGGGGGGGCFGGDFFGFGGGGGGGFGGGCFGGGGEFGGGGFD=EF8FECCGGGGGGDGGG:C>FGGGFGGGFGAG+=FFGG>7DGF6ADGD6CFFCFBAE4::1C?FFFF;01:D<C**27<9;;EA<;833))15)/1(84,.23)5?:(34:<?<)))32:?0.02))5)20(0A6AA
@M06628:26:000000000-CRM2J:1:1101:24822:3773 2:N:0:126
CATTCTTGCGAACGTACTCCCCAGGTGGGATACTTATCACTTTCGCTTGGCCGCCGAGACCGAAGTCCCGACAGCTAGTATCCATCGTTTACGGCGTGGACTACCAGGGTATCTAATCCTGTTCGCTCCCCACGCTTTCGTCCATCAGCGTCAGTATATAGTTAGTCACCTGCCTTCGCAATTGGTGTTCTATGTGATATCTATGCATTTCACCGCTACACCACATGTTCCGGCAACTTCACTATAACTCAAGACTTACAGTATCAAGGGCAATTTTATGG
+
GFGGGGGGGGGGGGGGGGGGGGGEGFGGD8FFGGFGGGGGGGGGGGGGGGGFGGGGGGGGGGGGGGGFGGGGGGGGGGGGGGGGGGGGGGGGGGGGGGGDGGGFGGFGDGGGGGGGGGGGGGGGGGGGDGEGGGCG@FGGGGGGFFGCCEGGGGGGGGGGGG@ECDFFGGF6CC6CFGGEGGGAAFGG:<DFF?FFCFFFGGFEFF5?CC?ACAD)27;F:(4:):DA9<<:(((4:(44A?AABB44A24:<FB).).92..6**62)(5>(/2<44-4)
@M06628:26:000000000-CRM2J:1:1101:8334:3842 2:N:0:126
TAATATTGCGACCGTACTCCCCAGTCGGGAGGCTTAATGCGTTAACTGCGCCACCGAACAGTATACTGCCGGACGGCTAGCTTCCATCGTTTACGGCGTGGACTACCAGGGCATCTAATCCTGTTTTCTCCACACGCTTTCGTCCCTCAGCGTCAGTATCGAGCCAGTGAGTCTCCTTCGCCCCTGGTGTTCCTCCGAATATCGACGAATTTCACCCCTACACCCGGAATTCCACCTACCTCTCCGGACCTCTAGACTGACAGAATTAATGTCGCTTTCGG
+
C,C;,<E,@F+66FFG,@FGG@C,;66++@+@,CEEF@6<+FFGF<@FG77FGCB+FG7>EA,9CCF,6E+@+@4+4@+?8:C,B<CCFF=B+,+4FFGGE+D<,:,F,>=+@FC8@,>23,@C<D,,5@9,@388C3*@>8,*3*263@,71**15,>24:::E:B*6,<1:+=,0:DFCG*:>F52*2/;+)1,.2)1*4:(.8(-344=:)-:7C1::(3(863646).4)4((..4)5,(((-(((.52)6))6:2())0)24)))31))**((.-(
@M06628:26:000000000-CRM2J:1:1101:8322:3856 2:N:0:126
TAATCTTGCGACCGTACTCCCCAGGCGGGAAGCTTAATGCGTTAACTGCGCCACCGAACAGTATACTGCCCGACGGCTAGCTTCCATCGTTTACGGCGTGGACTACCAGGGTATCTAATCCTGTTTGCTCCCCACGCTTTCGCACCTCAGCGTCAGTATCGAGCCAGTGAGCCGCCTTCGCCACTGGTGTTCCTCCGAATATCTACGAATTTCACCTCTACACTCGGAATTCCACTCACCTCTCTCGATCTCTAGACTGACAGTATTCAAGGCAGTTCCGG
+
FFCGGGGGGGGGGGGGGGGGGGGGGGGGGGGGGGGGGGGGGGGGGGGGGGGGGGGGGGGGGGGGGGGGGGGGGGGGGGGGGGGGGGGGGFGGGGGGGGGGGGGGGGGGGGGGGGGGGGGGGEFFGGFGGGFGGGGGGGGFFEEGGGGFFGGGGGGEGGGGGCFDGFCGG+AAGGGGEGGFGGGFF@GGGGGF?)7:DFFDFGGFFFF:<<:FGFFG6F?>>BB)7<B>BF04A<2-3:BB?<??2>?77?1<9A2AFAF033<?FGF)5AC:?FEF<><47
@M06628:26:000000000-CRM2J:1:1101:6749:3954 2:N:0:126
TAATCTTGCGACCGTACTCCCCAGGCGGAATGCTTAATCCGTTAGGTGTGTCACCGAATAGCATGCTACCCGACGACTGGCATTCATCGTTTACGGTGTGGACTACTAGGGTATCTAATCCTGTTTGCTCCCCACACTTTCGTACCTCAGCGTCAGTATCGAGCCAGTGAGCCGCCTTCGCCACTGGTGTTCCTCCGAATATCTACGAATTTCACCTCTACACCCGGAATTCCACTAACCTCTCTCGAACTCAAGACCAGGAGTTTACGGGGCAGTTCCGG
+
FCDGFFGGGGGCFFGG@GGGGGGGGFGGGGG<FFGGGGG9@DCFFGGFGGG<FGCFEGGGFFGFG<EDGG=FC7CCGCFFFGGGGG9EFD8FFCFEEDFFCEFFG=,CE=EE,EFFG8DD7FBBFGGGFFEGCDBECDDFE8D=DC?A71DECEGGADFGG*CEDB8CFCFFGGGGG7*)=95AFA6:CCDF><F@E0;DC:7?AF;2170@F<EFA<3<4>(()42(-24>A<2)(.(1)4<?D<??7::AF7<A?121:((.7C2-(4C:15*:4)6((
@M06628:26:000000000-CRM2J:1:1101:26002:4031 2:N:0:126
CAGTCTTGCGACCGTACTCCCCAGGCGGATCACTTAATGCGTTCGCTTCGCCACCCAAGCTCTCTGAGCCCGGACAGCTAGCCATCATCGTTTGCGGCGTGGACTACCAGGTTATCTAATCCTGTTTGCTCCCCATTCTTTCGCACATCATCGTCATTCCGTTTCCCATGTGTCTACTTCCCTACTGGTGTTCTTCCGAACATCTCCGTCTTTAGCCTCTCCACTCAGACTTCCCATTCCCTCACAATTCATCTCTCTACTTCGTTACATCATCTGCTCC
+
,,,CEEEFA+@7C@@DFGA<8BFFGGGGGG:E,CFF,C6CF:F,6:F,,@F==F@FGCCF85C,B,,C,,D>FGF+<<BFF,,:AF9F,,9<9+?++8+@+++AD,:3<=C33,9:DA,:99FFC=;CGFA7++,,,,,5,@***3*572,788,8,>,,,6,,,@,*,6412B7,4,48,*+*)20*;,;);?@56;5*9=<;6+).((/5+)/+)+((((.(/2()).,).)3)...),63(,,).6))--))).44))))).2(4-)30)*++.-60
@M06628:26:000000000-CRM2J:1:1101:25998:4057 2:N:0:126
TAATCTTGCGACCGTACTCCCCAGGCGGATAACTTAATGCGTTAGCTGCGCCACCCAAGCTCTATGAGCCCGGACAGCTAGTTATCATCGTTTACGGCGTGGACTACCAGGGTATCTAATCCTGTTTGCTCCCCACGCTTTCGCACCTCAGCGTCAATAACTGTCCAGTGAGTCGCCTTCGCCACTGGTGTTCTTCCGAATATCTACGAATTTCACCTCTACACTCGGAATTCCACTCACCTCCCCAGTATTCTAGCTACCTAGTTTCAAGGGCATCTCCG
+
FFFGGGGGGGGGGGGGGGGGGGFFGGGGGGDGGGGGGGGGGGGGGFGG?EGEGGGEFGFGGFGGGGGGGGGGGGGD@FGGFGGGGGGGCGGGGGGGGGGGGGGGGGGGGGGGGCGGGFFGGCFFGGG8FGFFGGGB>EEGGGGGGGGGGGGGGGGGEGFGFGGC9DFFGGGFGG=GGGGFEGCDEFDGD6CBFEFFFF:CDFG<AFE0;?6>DAA>FD:?ADF:48::1(4:444<AF?(8<6(1,(((.442<A4<<ABB>A4@G4<><+<:>8*4)6<0
@M06628:26:000000000-CRM2J:1:1101:16706:4099 2:N:0:126
TAATCTTGCGGCCGTACTCCCCAGGCGGAATGCTTAATCCGTTAGGTGTGACACCGACAAGCATGCTTGCCGACGTCTGGCATTCATCGTTTACGGTGTGGACTACCAGGGTATCTAATCCTGTTTGCTCCCCACACTTTCGTACCTCAGCGTCAGTATCGAGCCAGTGAGCCGCCTTCGCCACTGGTGTTCCTCCGAATATCTACGAATTTCACCTCTACACTCGGAATTCCACTCACCTCTCTCGAACTCAAGACTAGCAGTATCAAAGGCAGTTCCAG
+
GFFGGGGGGGGGGGGGGGGGGGGGGGEFCGGGGGFGCFGGGGGGGGGGGGGGFFGGGGGGGGGGGGGGGGGGGGGGGGGGGGGGGGGGGGGGGGGGFGGGGGGGGGFGGGGGGGGGGGGGGFCFGGGGGGGGGGGDGGGGGGGGGGGGFGGGGGGGGGGGGGGG@ACDG99AGGGGGGGFDDGFFFGGGGDF6.@=D@EGC@?CFF@FF0=@FE279744AAFAFF<>?F04<AA9?:?FB,48<?6>:<<BFF<>?B2:?FFFF74<9)<;:4CEADB4.
@M06628:26:000000000-CRM2J:1:1101:14612:4133 2:N:0:126
TAATCTTGCGACCGTACTCCCCAGGCGGAATGCTTAATCCGTTAGGTGTGTCACCGAACAGTATACTGCCCGACGACTGGCATTCATCGTTTACGGTGTGGACTACCAGGGTATCTAATCCTGTTTGCTCCCCACACTTTCGTACCTCAGCGTCAGTATCGAGCCAGTGAGCCGCCTTCGCCACTGGTGTTCCTCCAAATATCTACGAATTTCACCTCTACACTTGGAATTCAACTCACCTCTCTCGAACTCAAGACCAGGAGTTTAGGAGGCCGTTCCGG
+
FFGGGGGGGGGGGGGGGGGGGEGGGGGGGGGFGGGGGEFFGGGGGGGCEGGCEFGGGGGGFGGGGGGDGGGDGFFGGGCEFGFFGGGGGGGGGGDGFFCF@FGGGGFGGGGGFFFGGGGGFFCFFFFFGGGGGGGDGGGGGGGGGGDGGGGGGGGGGGFGGCC@CF>FGD?ACGGGDGGFGGGEFF*:0CDFFFF@F;=F>:E)@C?F(1,;F<):=478CEDE;))367>>))-<<A::?F2:DF1?BF09A:).:::83(1?)2.5>AGF()/>((.3(
@M06628:26:000000000-CRM2J:1:1101:14864:4235 2:N:0:126
CATTCTTGCGAACGTACTCCCCAGGTGGGATACTTATCACTTTCGCTTAGTCACTCAGTCCGAAAACCAAACAACTAGTATCCATCGTTTACGACGTAGACTACCAGGGTATCTAATCCTGTTCTCTACCTACGCTTTCGTCCATCAGCGTCAGTATATTGTTAGTGATCTGCCTTCGCAATCGGTATTCTATGTAATCTCTAAGCATTTCACCGCTACACTACATATTCTAACCACTTGACAATAATTCAAGACATACAGTATCAATGGCAATTCTATGG
+
A6CE@CF<<F@@@CFGEGGGGEC:CEC<C<C@FFGGEFGFGGF,CFCFGCFGGFGCFECFEGCFGGEGFFC<?CCFG9CE;FEFFGFF<DFFE,4>>F,:9FEF<FD:FEF=?FEFGAF;>CF<,CEFFGGGGC=B@EF=F8BEDCC@AEGG6+@==;DAFD:EDDC;ECF8<+,7<@D5E7CFDF>CDAFFFFFC64B9CF:6FFBF4A69CEDG?C@E5CEF6*<*1>48<>;@,5)))4>EF9ACC)5?<@@;C4776<?=F7?CE@F:??@C):<A0
@M06628:26:000000000-CRM2J:1:1101:11606:4284 2:N:0:126
TAGTCTTGCGACCGTACTCCCCAGGCGGAATGTTTAATGCGTTAGCTGCGCCACCGGACAGTATACTGCCCGACGGCTAACATTCATCGTTTACGGCGTGGACTACCAGGGTATCTAATCCTGTTTGCTCCCCACGCTTTCGTACCTCAGCGTCAGTATCGAGCCAGTGAGCCGCCTTCGCCACTGGTGTTCCTCCGAATATCTACGAATTTCACCTCTACACTCGGAATTCCACTCACCTCTCTCGAACTCAAGATTAGGAGTTTTAGAGGCAGTTCCAG
+
GGGGGGGGGGGGGGGGGGGGGGGGGGGGGGGGGGGGGGGGGGGGGGGGGGGGGGGGGGGGGGGGGGGGGGGGGGGGGGGGGGGGGGGGGGGGGGGGGGGGGGGGGGGGGDEFCDGGGGGGGGGGFGGGGGGGGGGGGGGGGGGGGGGGGGGGGGGGGGGGGFGGGGGGGGGFGGGGGGGFGD3AFFGGFGGFFFFDFFEDGGGB@FF024:?><AGFGB2<AFAF??F4:)665>>:?BFFFF03?F7:(46<7>AB>2<6:4FFGFDF0CF()2:4-.-5
@M06628:26:000000000-CRM2J:1:1101:7549:4337 2:N:0:126
TAATCTTGCGACCGTACTCCCCAGGCGGGAAGCTTAATGCGTTAACTGCGCCACCGAACAGTATACTGCCCGACGGCTAGCTTCCATCGTTTACGGCGTGGACTACCAGGGTATCTAATCCTGTTTGCTCCCCACGCTTTCGCACCTCAGCGTCAGTATCGAGCCAGTGAGCCGCCTTCGCCACTGGTGTTCCTCCGAATATCTACGAATTTCACCTCTACACTCGGAATTCCACTCACCTCTCCCGATCTCTTGACTGACAGTATTAAAGGCACTTCCGG
+
FFFGGGGGGGGGGGGGGGGGGGGGGGGGEGGGGGGGGGFGGGGGGGGGGGGGGGGGGGGEGGGGGGGGGGGGGGGGGGGCFFGCGGGGGGGGGGGGGGGGGGGGGGG7FGGGGGGGGGGFGGGGGGGGGGFGGGGEGGGGF588CFCFFGGGGGG5FEGCEGCDEGGF@BEFF3=CCEFFGGDDFFGGGGGF=2??07>CFGGFFF?FFFFBF>AG@F)2:<<6?B?9<<?<B4<A20:FFF?7(3(41314<)423A92(4?=*:4<<>E4:>*253<?9
@M06628:26:000000000-CRM2J:1:1101:23443:4396 2:N:0:126
CATTCTTGCGAACGTACTCCCCAGGTGGGTCACTTATCAATTTCTCTTAGCCACTCAGACCGAAGTCCGAACAGCTAGTGACCATCGTTTACGGCGTGGACTACCAGGGTATCTAATCCTGTTCGCTCCCCACGCTTTCGTCCATCAGTGTCAATATATTGTTAGTGATCTGCCTTCGCAATTGGTATTCTATGTAATATCTATGCATTTCACCGCTACACTACATATTCTAACCACTTCACAATAATTCAAGATAACCAGTTTCAAAGGCAATTCTACAG
+
GFFFGGGGGGGGGGGGGGGGGGGGGFGGG@FGGGGGGGGGGGGGGGGGGGGCFGGGGGFGGGGGGGGGGGGGGGGFFGGGGGGGGGDEGGGGCGGGGGGGGGGFGGGGGEGGFFGGGGGFFGGFEC8D=FG8CGGGGGFGGGCEGGFGGGFEFGGGGGGGFFGF;@;F7BEFDGG9C7D9EDFFFFGGGCGFFFFF@>FGGGGECFCECEF>FE>CDD9@FEFFFEEEC?3<)4,4=E@@);?EEA<EEEFEEEF<AF7?<<96@F2<2:*>:?@9A2:<.
@M06628:26:000000000-CRM2J:1:1101:14118:4416 2:N:0:126
CATTCTTGCGAACGTACTCCCCAGGTGGGATACTTATCACTTTCGCTTAGCCACTCAGACCGAAATCCGAACAGCTAGTATCCATCGTTTACGGCGTGGACTACCAGGGTATCTAATCCTGTTCGCTCCCCACGCTTTCGTCCATCAGTGTCAGTTGATTATTAGTAATCTGCCTTCGCAATTGGTATTCTATGTAATATCTATGCATTTCACCGCTACACTACATATTCTAACTACTTCATAATAACTCAAGATAACCAGTATCAAAGGCAATTTTACAA
+
GGGGGGGGGGGGGGGGGGGGGGGGGGGGGGGGGGGGGGGGGGGGGGGGECFGGGGGGGGGGGGGGGGGGGGGGGGGGGGGGGGGGGGGGGGGGGGGGGGGGGGGGGGGGGGGGGGFEFDFGGGGGGGGGFEFGGGGGGGGGGGGGGGGGGGGGGGGGFGGGGGGGFDGGGGFGG?GGGGFGGFAFFGGGGGFFFFFFFFGGGGFCFCFF?EFGF>D?7:@DCEFFFEEEFC<?AFFFFFFFFFFFFF@CE@8@<BAFFBFFFFFFGFAAF5519CGAA>A)
@M06628:26:000000000-CRM2J:1:1101:9577:4430 2:N:0:126
TAGTCTTGCGACCGTACTTCCCAGGCGGCTCGCTTAACGCGTTAGCTCCGGCACAGAAGGGGTCGAATCCTCCCACACCAAGCGAGCACCGTTTACTGCTAGGACTACAGGGGTATCTAATCCCTTTCGCTCCCCTAGCCTTCGTGTCTGAGCGTCAGTAAATGTCCAGTAAGTTGCCTTCGCCATTGATGTTCCTCCCGATATCCACGCATTTCACTGCTACACCGGGAATTCCACTTACCTCTCCATTACTCTAGCACGGGAGTATCGAATGCAGTTCA
+
GGGGGGGGGGGGGGGGGGGFFGGGGGGGDFGGGGGGGGGGGGGGGGGFGGGGGGGGGGGGCFGGGDGGGGGGGGGGGGGGGFGGGGGGGGGBFGGGGGGGGGGGGGGGGGGGGGGGGGGCGGGGGGGGGDGGDGGGGGGGGGGGGGGGFFGGGGCEGEGGGGGGFGGGGGG=CGGFGGGFGG35BEGGGGGFFE6CFDFGDEGFFFA?FFFFGFFGFGF>2>A?@?FFF>0::A<AABAFF>><<?FBA64<FFF<)67A>>0)09()68FF0??9AAAA-
@M06628:26:000000000-CRM2J:1:1101:19796:4445 2:N:0:126
TAATCTTGCGACCGTACTCCCCAGGCGGAATGCTTAATCCGTTAGGTGTGACACCAAAGGGCAAGCCCCCTGACGTCTGGCATTCATCGTTTACGGTGTGGACTACCAGGGTATCTAATCCTGTTTGCTCCCCACACTTTCGCACCTCAGCGTCAGTATCGAGCCCGTGAGCCGCCTTCGCCACTGGTGTTCCTCCAAATATCTACGAATGTCACCTCTACACTTGGAATTCCACTCACCTCTCTCGAACTCCAGACTGATAGTTTACAGGGCAGTTCCAG
+
AFFCGGGGGG>CGGGGGGGGGGGGGGGGGGGGGGGGGGGGGGGGGCGFGGGGGGGGCFDCGDCFEGGGGGCFGGGEGGGGFFFFFGGGGGGGGGGGGGGGGG?BEGGGGGGF8FGFG8FFEFDGGGGGCFGCE8E7:DFGFGGDEGGG<FGGGD++ECDFEF1*@*:CEFC>7*=ECCGFGC*));8CGCDFFEFDFFBG7EG?8A11;;(:1)7CA<3@>714=6.45>))6)64?F?B2:?FF<,).(,),.8),,)4)).97746<)*8()*2-).4.
@M06628:26:000000000-CRM2J:1:1101:20450:4495 2:N:0:126
TAATCTTGCGACCGTACTCCCCAGGCGGAATGCTTAATCCGTTAGGTGTGTCACCGAATTGCATGCAACCCGACGACTGGCATTCATCGTTTACGGCGTGGACTACCAGGGTATCTAATCCTGTTTGCTCCCCACGCTTTCGCACCTCAGCGTCAGTATCGAGCCAGTGAGCCGCCTTCGCCACTGGTGTTCCTCCGAATATCTACGAATTTCACCTCTACACTCGGAATTCCACTCACCTCTCTCGACCTCAAGACTACCAGTATGAAAGGCAGTTCCAG
+
GFFFGGGGGGGGGGGGGGGGGGGCDFGGGGGGGGGGGGGGGGGGGGGGGGGGGGGDGGGGGGGGGGGGGGGGGGGGGGGGGGGGGGGGGGGGGGFEGGGGGCFFGGGGGGGGGCGGGGGGEGGGGGGFGGGGGGGGGGDGGGGGGGFGFGGDCEGDGFCGGGGGCECDF?EFGGGGGEG>EDDEFAFDDGDFCEFFD@33C7FEFFFFFFFFGAAG*CB299845?63?FBBA9AAFF?B<?2:?>?09B03:)5AB<)5:0.=6*69A<FFF>CC4A<A9
@M06628:26:000000000-CRM2J:1:1101:23814:4541 2:N:0:126
TAATCTTGCGACCGTACTCCCCAGGCGGAATGCTTAATCCGTTAGGTGTGTCACCGAGCAGCATGCTACCCGACGACTGGCATTCATCGTTTACGGTGTGGACTACCAGGGTATCTAATCCTGTTTGCTCCCCACACTTTCGTACCTCAGCGTCAGTATCGAGCCAGTGAGCCGCCTTCGCCACTGGTGTTCCTCCAAATATCTACGAATTTCACCTCTACACTGGGAATTCCACCCACCTCTCTCGAACTCAAGACTACCAGTTTAAGAGGCAGTTCCAG
+
CCFCFGGFFGDFGGFFGGGGGGGGFGGGGEFGGGGGGGFGC@FGGFGDGGGGGGFEGGGGGGGGGGFFGGGGDDFGGGG8EFFGFGGGGGEFDGCE,AFFEGD<EF8FFDFEDFGAFGGGGFD<EEDFGGGDE88BF8>F,@8DE7+3>EFGC>CEGGGFGGGGEDFFF,<A475EEGG;GGDAFA?7CCCA:5A8FEAC72A<+@;;(/,11<62*1;4>92<1::(,,8A<<<(((-4063:>2<:?1?22:?<<92((.5@F:<224CF?@=6)62)-
@M06628:26:000000000-CRM2J:1:1101:4965:4611 2:N:0:126
CAATCTTGCGATCGTAATCCCCAGGTGGGACACTTATCACTTTCGCTTAGTCACTGAGATAAATCCCAACAACTAGTGTCCATCGTTTACGGCGTGGACTACCAGGGTATCTAATCCTGTTCGCTCCCCACGCTTTCGTCATTGAGCGTCAGTACATACGTAGTAGACTGCCTTCGCAATCGGTATTCGCTGTAATATCTATGCATTTCACCGCTACACTACACATTCTATCTACTTCCATATGACTGAAGTCCACCAGAAGCAAAGGCAGTTCCACAGTT
+
,6FC,6C6CFGD<FFF,CCFGF<86;<,@FCD,CF9E9<6EFFCF:@CF@FFGGG<FAC9CE<<@C6,C@,CBEGCBC9A;?EF7BC:=F>GD>>@E+,B<FGE8FC4EF,A:?,,C,9EBFE@FF888,>+@88@BED83,,738=>FCEED,,,23:4D,,383,?D,735=C8@79*2733@*BF***:@E+A92@+=7@;++11*8*4*//C:6=>84@@*/)737)1))).9;7)<<?)..))))./)).733:(((.99<(.32*0.=+3),,..
@M06628:26:000000000-CRM2J:1:1101:4951:4625 2:N:0:126
CAATCTTGCGATCGTACTCCCCAGGTGGGACACTTATCACTTTCGCTTAGTCACTGAGATAAATCCCAACAACTAGTGTCCATCGTTTACGGCGTGGACTACCAGGGTATCTAATCCTGTTCGCTCCCCACGCTTTCGTCCATGAGCGTCAGTACATACGTAGTAGACTGCCTTCGCAATCGGTATTCTGTGTAATATCTATGCATTTCACCGCTACACTACACATTCTATCTACTTCCATATGACTCAAGTCAACCAGTATCAAAGGCAGTTCCATAGTT
+
GFFGGGGGGGGGGGGGFFGGGGGGGGGFGGGGGGGGGGGGGGGFGGGGGGGDECFGGGGGGGFGGGGGGGGGGGFGFCFGGGGGGGGGGCFDGGGGGGFFFGGEGGEGFGDGFFGGGGGGGGGDB8CGGFGDC8CCFGGGGGGGAFFGGGGGGCFFGGFGGGGGGGFGCGGFGGGGGDDBGG>D>>CFGGGFFC9AB?AFGGF@FFE?C?EFGFFGFGDEEF3@F=<EFF?E36CFFFFEEFFEC<<C;E<6C?CAD@BBF927F7<??(:769C+-)).5
@M06628:26:000000000-CRM2J:1:1101:16595:4695 2:N:0:126
CAGCCTTGCGACCATACTCCCCAGGCGGAACACCTAACGCTTTCGCTACGGCCGAGAGGATGTGGAAGTCCCCTCAACCCAGTGTTCATCGTTTACGGCTAGGACTACCGGGGTATCTAATCCCGTTCGCTACCCTAGCTTTCGTGCCTCAGCGTCAGAAAAGACCCAGTGTTGCGCCGTCGCCACCGGTGTTCCCTATGATATCAACGCACTTCACCGCTCCACCATAAGTTCCCAACACCCCTGTCTTCCTCAAGCCTGGTGGTTTGCGACGCAATTC
+
GGGGGGGGGGGGGGGGGGGGGGGGGGGGGGGGGGGGGGGGGGGGGGGGGGGGGGGGGGGGGGGGGGGGGGGGGGGFGGGGGGGGGGGGGGGGGGGGGGGGGGGGGGEFGGGGGGGGGGGDGGGGGGGGGGGGGGGGGGGGGGGGGCDFFFGGGGGGGGGGGFCGGGGFFGGFGFG?5C):>C)>>AGGGGGBE>BBFF?>>GGFFFAB:79><:DGFG?F>>BFFBB2<)649AFFF08:B126:?BB)6>D549?B??B?::<BDFF:>E>9EGE>BA9
@M06628:26:000000000-CRM2J:1:1101:19428:4785 2:N:0:126
TAGTCTTGCGACCGTACTCCCCAGGCGGTGCACTTAATGCGTTAGCTTTGACTCGGAAGGGGTCAATCCCCCCAAATCTAGTGCACATCGTTTACGGCGTGGACTACCAGGGTATCTAATCCTGTTTGCTCCCCACGCTTTCGCGCCCCAGCGTCAGTTATCGGCCAGGAAGTCGCCTTCGCCACTGGTGTTCCTTCGCATCTCTACGGATTTTACCCCTACATGCGAAATTCCACTTCCCCCTCCGAAACTCTAGATGAGTAGTTTCAGACGCAGTTTCG
+
FGGGGGGGGGGGGGGGGGGGGGGGGGGGGGGGGGGGGGGGGGGGGGGGGGGGGGGGEGGGGEGGGGGGGGGGGGGGGGGGGGGGGGGGGGGGGGGGGGGGGGGGGGGGGGGGGFGGGGGGGD9CFFGFGGGGGGGGGGGGGGGGGGG*@CEGGCGGEEGFGGGGGGDGCFFFGGGGGGGFCGGFFFGFCCFFF5:?A039DGCAFFBF(-:3CAAGFDB??FFFF?4:2><AFB<2<<7A??>FFFF9:9;DFFF949AB:AFFFGA2<<EF95/::>2<,
@M06628:26:000000000-CRM2J:1:1101:18999:4843 2:N:0:126
TAATCTTGCGACCGTACTCCCCAGGCGGAATGCTTAATCCGTTAGGTGTGACACCGAAGGGCAAGCCCCCCGACGTCTGGCATTCATCGTTTACGGTGTGGACTACCAGGGTATCTAATCCTGTTTGCTCCCCACACTTTCGTACCTCAGCGTCAGTATCGAGCCAGTGAGCCGCCTTCGCCACTGGTGTTCCTCCAAATATCTACGAATTTCACCTCTACACTTGGAATTCCACTCACCTCTCTCGAACTCTAGACTGATAGTTTAGGAGGCAGTTCCAG
+
GGGGGGGGGGGGGGGGGGGGGGGGGGGGGGGGGGGGGGGGGGFGGGGGGGGGGGGGGGGGGGGGGGGGGGGGGGGGGGGGGGGGGGGGGGGGGGGGGGGGGGGGGGGGGGGGGGGGEGGGGGGGGGGGGGGGGGGGGGGGGGGGGFFGGGGGGGGGGGGGGGFGGGGGGGFFGGGGGGGFGGGFFFFGGGGFFFFFFEFGGGGFFFFDBF1FGFFGFGBBFFBFFA5:A<F<<A<).3717?70).:48:?<:9A:ABFBDA<FFD247-:>?DGF<AAF<
@M06628:26:000000000-CRM2J:1:1101:19014:4855 2:N:0:126
TAATCTTGCGACCGTACTCCCCAGGCGGAATGCTTAATCCGTTAGGTGTGACACCGAAGGGCAAGCCCCCCGACGCCTGGCATTCATCGTTTACGGTGTGGACTACCAGGGTATCTAATCCTGTTTGGCCCCCACACTTTCGTACCTCAGCGTCAGTAACGAGCCAGTGAGCCGCCTTCGCCACTGGTTTTCCTCCAAATTTCTACGAATTTCCCCCCTAAACTTGGATTTCCATTCACCCCCCTCAAACCCTACACGATAAGTTTAGAAGGACGTTCCAG
+
GGGGGGGGGGGGGGGGGGGGGGGGGGGGGDC8FFGGFG9CCGGGG@FGGGGGGGGEGGGEFF@FDC,DFFDFD=E+4A+FFDFFFGCA@BFF@?CC=<>CEFGGGGGGGGGD>8==@FDGF;>FFG,+,8DED7+*5@ECC>:3DF9,,,,***=*=D,?>*::7<BF6;,)0)==E=D)CGD3AAGDD65+;)15).00*3+.6@((,489:))9.)-((.4.92)4).36A)))-)))((,-,8(.))(,((...((((()1/:)-).<.()*14:2..
@M06628:26:000000000-CRM2J:1:1101:11195:4915 2:N:0:126
CACCCTTGCGAGCATACTCCCCAGGCGGGATACTTGACGCGTTAGCTACAGAACTGAACGGTTTTAAATCGACCAGAACTTAGTATCCATCGTTTACGGCTAAGACTACTGGGGTATCTAATCCCATTCGCTCCCTTAGCTTTCGTCTCTCAGTGTCAGTCATGGCCCAGCAGAGTGCTTTCGCGATTGGTGTTCTTCCTAATATCTACGCATTTCACCACTACACTAGGAATTCCCTCTGCCCCTACCTAACTCAAGCTTCATAGTTTCAACTGCCGAC
+
GGGGGGGGGGGGGGGGGGGDGDFGGGGGGGGGGGGGGGGGGGGGGGGGGGGGGGGGGGGGGGGGGGGGGGGGGGGGGGGGGGGGGGGFGFGGGGGGGGGGGGGGGGGGGGGGGGGGGGGGGGGGGGGGGGGECGGGGGGGGGGGEBDGGGGGGGGFGGGGGGGFFGGGGGGFGGGGGGGFGGGFADGGGGF>ADFFFFFGGFC7:@EFFDFFC;CFFCAEFFFFFD3@DFFA??F<7<:?:27<?04:?7<??4>A>?<24>>FFG<A4A?FF=CC0>>9
@M06628:26:000000000-CRM2J:1:1101:22550:4990 2:N:0:126
TAGTCTTGCGACCGTACTCCCCAGGCGGAATGCTTAATCCGTTAGGTGTGTCACCGAACAGTATACTGCCCGACGACTGGCATTCATCGTTTACGGTGTGGACTACCAGGGTATCTAATCCTGTTTGCTCCCCACACTTTCGCGCCTCAGCGTCAGTATCGAGCCAGTGAGCCGCCTTCGCCACTGGTGTTCCTCCAAATATCTACGAATTTCACCTCTACACTCGGAATTCCACTCACCCCCCTCGAACTCAAGATTAGGAGTTTTAGAGGCAGTTCCAG
+
CFGGGGGGGGGGGGGGGGGGGGGGGGGGGGGGGGGGGGGGGGGGGGGGGGGGGGFGGGGGGGGGGGGDGGGGGGGGGGDGGGGGGFFGDDFGGGGGGGGGGGGGGGGGGGGGGGGFGGFGGGGFFGGGGGGGEGGEGFGGG8EGGGGGGGFGEGGEFGGGGGFGGDCG:9CF;/5:*==;EDCBAAD7CCDA@?+6AEFG7<E3CFF;@;0AG35:858AF90-0-49-(.444<DF:B?((-471((.304)4>)246<442.8FA97)071)A:<46).
@M06628:26:000000000-CRM2J:1:1101:10881:4990 2:N:0:126
TAATCTTGCGACCGTACTCCCCAGGCGGAATGCTTAATCCGTTAGGTGTGACACCGAACAGTATACTGCCCGACGTCTGGCATTCATCGTTTACGGTGTGGACTACCAGGGTGTCTAATCCTGTTTGCTCCCCACACTTTCGTACCTCAGCGTCAGTATCGAGCCAGTGAGCCGCCTTCGCCACTGGTGTTCCTCCAAATATCTACGAATTTCACCTCTACACTTGGAATTCCACTCACCTCTCTCGAACTCAAGACCAGGAGTTTTAGAGGCAGTTCCGG
+
GGGGGGGGGGGGGDGGGGGGGGGGGGGGGGGGGGGGGGGGGGGGGGGGGGGGGGGGGDGGGGGGGGGGGGGDGGGGGGGGGGGGGGGGGEGGGGGGG@FDGGGGGGGGGGGFGGGGGGGGGGFGGGGGGGGGGGGGGGGGGGGGGGGGGGFEEGGGFGGGGGGGGGGGGGGFGGGGGGGFEGDFFFGGGGGCFFFFF;FGGGCEFFF?D=3=FFFFFDEFFFFFF9>:DAFFFFFFBFFF>?<B>)47:?BFA022<??B1??FFGFFFFF)8:?F<<9<(
@M06628:26:000000000-CRM2J:1:1101:4385:4996 2:N:0:126
TAATCTTGCGACCGTACTCCCCAGGCGGAATGCTTAATCCGTTAGGTGTGACACCGAATAGCATGCTACCCGACGTCTGGCATTCATCGTTTACGGTGTGGACTACCAGGGTATCTAATCCTGTTTGCTCCCCACACTTTCGTACCTCAGCGTCAGTATCGAGCCAGTGAGCCGCCTTCGCCACTGGTGTTCCTCCGAATATCTACGAATTTCACCTCTACACTCGGAATTCCACCCACCTCCCCCGAACTCAAGACTAGCAGTATTAAAGGCAGTTCCAG
+
GGGGGGGGGGGFFGFGGGGGGGGGGGGGGGGGGGGECEFGGGGGGGGGGGGGGGGGGGEGGGGGGGGGGGGGGGGGGGGGGGGGGGGGGGGGGGGGGGGGGGGGGGGGGGGGGGGGGGGGGGGGGGGGGGGGGGGGGGGGGGGGGGGGGGGGGGGEGGFGGGGGGGGF6ECFG4EGEEGFGGGFFFCFGFCFFEF@)7)89+A<+@?@01?CFCED*>EEEFF)),37<B>5)).(48<?:?2,-496966AA7?FF<<(2<A**:)4)6+90;CCBF25)
@M06628:26:000000000-CRM2J:1:1101:5834:5118 2:N:0:126
TAATCTTGCGACCGTACTCCCCAGGCGGAATGCTTAATCCGTTAGGTGTGACACCAAAGGGCAAGCCCCCTGACGTCTGGCATTCATCGTTTACGGTGTGGACTACCAGGGTATCTAATCCTGTTTGCTCCCCACACTTTCGTACCTCAGCGTCAGTATCGAGCCAGTGAGCCGCCTTCGCCACTGGTGTTCCTCCAAATATCTACGAATTTCACCTCTACACTTGGAATTCCACTCACCTCTCTCGAACTCTAGACTGATAGTTTACAGGGCAGTTCCAG
+
FGGGGGGGFGGGEGGGGGGGGGGGGGGGGGGFGGGGGGGGGGGGGGGGGGGGGGGGGGGGGGGGFF?FGGGGGGGGGGGGGGGGGGGGGGFGGGGGGGGGGGGGGGGFGDDFFGGGFFCFGGGGGGGGGGFGGGGGGGGGFCGFGGGGGGGGGEGGGGGGDFGE8:DDGD99DGGGGGGFGCGFFFGGFGGFC?ADFFFGGDF3CF0;?08@>56*2>@;CFDFFFF;4EFFDBFFFBBFFFFB440:??6<A44A>200:>:=BGBBA7:36FGFBAA46
@M06628:26:000000000-CRM2J:1:1101:5853:5141 2:N:0:126
TAATCTTGCGACCGTACTCCCCATGCGGAATGCTTAATCCGTTAGGTGTGACACCAAAGGGCAAGCCCCCTGACGTCTGGCATTCATCGTTTACGGCGTGGACTACCAGGGTAGCTAATCCTGTTTGCTCCCCACACTTTCGTACCCCAGTGTCAGTATCGAGCCAGTGAGCCGCCTTCGCAACTGGTTTTCCTCCAAATATCAACGACTTTCACCTCTTCACTTGGAATTCCACTCACCTCTCTCGAAGTCTAGACGGATAGTTTCCATGGCAGTTCCAG
+
<F<<,CCCCCE:+86C@,C6;FG,CD@CBC,,66<E@EDGC,,@FFGCF@C9<,@,C<FCB7@<CCE<?+7<FE:FGD<E:EFE?EFG,:AFFF=+++@+8?,AE,=FEFBFB+8:=3,=E;,:?DGGGG,D8>E+@,>DBCFGFC+>@E,<EFGGGA@;*@*:CFFFFF9A*@CCE59@E*:?F;D:*=7CACF1;@+*++=)+;((616@CEEFAC))19@C+7)442:26<):?0(4)()())()((-.).).)((,(-(/10)).)0),)/:<66<4
@M06628:26:000000000-CRM2J:1:1101:8680:5205 2:N:0:126
TAATCTTGCGACCGTACTCCCCAGGCGGAATGCTTAATCCGTTAGGTGTGACACCAAAGGGCAAGCCCCCTGACGTCTGGCATTCATCGTTTACGGTGTGGACTACCAGGGTATCTAATCCTGTTTGCTCCCCACACTTTCGTACCTCAGCGTCAGTATCGAGCCAGTGAGCCGCCTTCGCCACTGGTGTTCCTCCAAATATCTACGAATTTCACCTCTACACTTGGAATTCCACTCACCTCTCTCGAACTCTAGACTGATAGTTTACAGGGCAGTTCCAG
+
GGGGGGGGGGGGGGGGGGGGGGGGGGGGGGGGGGGGGGGGGGGGGFGGGGGGGGGGGGGGGGGGGGFGGGGGGGGGGGGGGGGGGGGGGGGGGGGGGGGEDGGGGFGGGGGGGGGGGGGGGGGGGGGGGGGGGGGGGGGGFEGGGGGGGGGGGGEEEFFGGGGGGGGGGGGFFGGGGGGFGGDEF;C:C?DFFFFDFEFGGGGFFFFFFD(@79CC=FFFCEFFF)63>E3>AA><::?1.8?FFFF:BF64>><2>ABBF<AFFG9:92CB05E65<<F.
@M06628:26:000000000-CRM2J:1:1101:25463:5296 2:N:0:126
CAGCCTTGCGACCATACTCCCCAGGCGGAGCACTTAATGGTTTCCCTACGGCCGAGAGAATGTGGAAGTTCCCTCAGCCTAGTGCTCATCGTTTACGGCTAGGACTACCGGGGTATCTAATCCCGTTCGCTACCCTAGCTTTCGTACCTCAGCGTCAGAAAAGACCCAGTGATGCGCTTTCGCCACCGGTGGTCCCTATGATATCAACGCATTTCACCGCTCCACCATAAGTTCCCATCACCCCTGTCTTCACCAATCCTAAGGGTTTGAAAGGTAGTCC
+
FGGGDGG@CEEGGGFFFFEFGGGC@FFDGFGCDF,A@FCFFFFFC<FFGGGGGG+CECFFAFGGGGFCGGGGFDGGFGFGGGFGGGCGGGGDFGGGDFEGC<AFCFDGGGGGG=8FF,==BEGGG@?FGGGGGGGGGG?@FFGGGFGGGFFGGGEEGGDFGD6EGGGGGGFFGG7*7C*20:946>/8C5)):7/687;:@CG?616(69()*.)26D6,((48>B?3>BA<)6<<A<<727<((4?FF9A))58:),344)(0)921<<??25++.8.-
@M06628:26:000000000-CRM2J:1:1101:5053:5311 2:N:0:126
CATTCTTGCGAACGTACTCCCCAGGTGGGATACTTATCACTTTCGCTTGGCCGCCCAGCACTCAAGGTGCCGGACAGCTAGTATCCATCGTTTACGGCGTGGACTACCAGGGTATCTAATCCTGTTCGCTCCCCACGCTTTCGTCCATCAGCGTCAGTATATGGTTAGTCAGCTGCCTTCGCAATCGGTGGTCTATGTAATATCTATGCATTTCACCGCTACACTACATATTCCGCCAACTTCACCATAACTCAAGACGACCAGTATCAAAGGCCATTCTA
+
GFFGGGGGGGEFEGFG<FGGGG@CFGGFGGFDGGGGGGGGGGGFDFGGGGGGGGGGEFGGGGGGCGGGFGGGGGGGGGGGGEGFDFFGGGFFFGGGEGDFE@FGGGGGGGGC3FFGGCFC9FGGGG8CEEFGGGGGGGG7CC8DEGGGFGCECEEGGG:FGFGCFFF4,?,BFGFDF?C>7?D85?F*9C):FCFCAEF77<?CAFFEACEACEFFFGFBFFFF8E?F)44<<A7?F>9B?B>BF>)<242))57DF:?>F93)1?A4):E47F**(.)9)
@M06628:26:000000000-CRM2J:1:1101:18455:5400 2:N:0:126
TAATCTTGCGACCGTACTCCCCAGGCGGAATGCTTAATCCGTTAGGTGTGACACCAAAGGGCAAGCCCCCTGACGTCTGGCATTCATCGTTTACGGTGTGGACTACCAGGGTATCTAATCCTGTTTGCTCCCCACACTTTCGTACCTCAGCGTCAGTATCGAGCCAGTGAGCCGCCTTCGCCACTGGTGTTCCTCCAAATATCTACGAATTTCACCTCTACACTTGGAATTCCACTCACCTCTCTCGAACTCTACACTGATAGTTTACATGGCAGTTCCAG
+
GGGGGGGGGGGGGGGGGGGGGGGGGGGGGGGGGGGGGGGGGGGGGGGGGDGGGGGGGGGGGGGGGGGGGGGGGGGGGGGGGGFGGGGGGGGGGGGGGGGGGGGGGGGGGGGGDGGFDGGGGFGGGGGGGGGGGGGGGGGGGGGGGGGGGGGGGGGEEFD93DGGGGFDGGGFCGGGGGFFGGDFFF8FFGGFFFFBFE8;+4=?FF;DDFDAGCCFAGFAC43;6>;@EEF<C?EA:3,3)822)4(8(3(5)))),))-))-9FC4:6)<4();CA264.
@M06628:26:000000000-CRM2J:1:1101:5674:5412 2:N:0:126
CATTCTTGCGAACGTACTCCCCAGGTGGGTTACTTATCACTTTCGCTTGGCCGCCCAGTCCGCAATTAGACCGGACAGCTAGTAACCATCGTTTACGGCGTGGACTACCAGGGTATCTAATCCTGTTCGCTACCCACGCTTTCGTCCCTCAGCGTCAATACGCCGTTGGTGAGCTGCCTTCGCAATCGGCGTTCCATGTGATATCTAAGCATTTCACCGCTACACCACATATTCCGCCCACCTCACGGCGATTCAAGAAATCCAGTATCAATGGCAGGTC
+
GGGGGGGGGGGGGGGGGGGGGGGGGGGGGCFGGGGGGGGGGGGGGGGGGGGGGGGGGGGGGGGGGGGGGGGGGGGGGGGGGGGGGGGGGGGGGGGGGGGGGGGGGGGGGGGGGGGGGGGGGGGGGGGGGGGGGGGGGGGGGGGGGGGGCGGFGEGGGGGFFEECBBEDGGGFDFGGGFD=GGGFED6CDGG:D?FFFE4:FGGAFFFFFB>FC>AGFGB>>>F?F.,33><A<24>??BFFFF:>0(809>(:AAA27<?AA09@74)))<@B<@?((,.
@M06628:26:000000000-CRM2J:1:1101:9061:5427 2:N:0:126
TAATCTTGCGACCGTACTCCCCAGGCGGAATGCTTAATCCGTTAGGTGTGTCACCGAATTGGATGAAACCCGACGACTGGCACTTCTCGTTTGCCGCGGGGTCTACCAGGGTCTCATACTGTGTTTGCTCCACACGCTCTTGCACCAGCGTGACAGTAGCAACCCGATGCGCCCCTTTCCCCAGTTGTTCTCTCCCATATCTACACGAATTTCCTCTCCACAATCGGAATTCCACTCCTCTTCCTCGCCCACGAGACGCACAATAAAAAACGCATTTCCAG
+
GGGGGGGGGGGGGGGGGGGGGGGGGGGGG7,FFGGGGG<FGGGGG,E,9,6CFGGGGGG7,,C9,,,,C,8+++++++44A,,,,,,46B+++5,@:F++3++3,>,3@++D,@3,,,3,,8,<5,,7,@B>D7C**>*9,,?>;F*,,=1***4,=,4,,,,0***:C*2.9)***+;/+;*0)*021+*/*))(.-8C>F74/73(,4(*2)):@5(.823))((((()).))..()..)-:4)(((-(((((((((((((1/*))),25()**).).6
@M06628:26:000000000-CRM2J:1:1101:24908:5469 2:N:0:126
TAATCTTGCGACCGTACTCCCCAGGCGGTGTGCTTAATGATTTCTCTGCGTCACTGAATCTCTAAGAGATCCAACAACTAGCACACATCGTTTACGGCGTGGACTACCAGGGTATCTAATCCTGTTTGCTCCCCACGCTTTCGTATCTGAGCGTCAATACCTGTCCAGTTGGGCGCCTACGCCACTGGTATTCCTCCGAATATCTGCGAATTTCACCTCTACACTCGGAATTCTCCCAACCTCTCCAGGATTCTAGAACCGAAGTTTCAAGAGCAGTTCCA
+
GGGGGGGGGGGGGGGGGGGGGGGGGGGGGGGGGGGGGGFGGGGGGGGGGGGGGGGGEGFGFGGGGGGGGGGGGGGGGGGGGGGGGGGGGGGGGGGGGGGGGGGGGGGGGGGGGGGGGGGGGGGGGGGGGGGGGGGGGGGGGGGGGGFGFFGGGGGGGGGGGGGGGGGFFFEFGG>CEGGFEG48BFG4DFFFFFACFFFGGGGEFFC9B99FGEFGFC3;A<EFB<??9:?:)-<AF?::B0:?0?2211:<?<))44).49BDFG4<2)+*45<AA<44)
@M06628:26:000000000-CRM2J:1:1101:21076:5537 2:N:0:126
TAATCTTGCGACCGTACTCCCCAGGCGGAATGTTTAATGCGTTAGCTGCGCCACCGAACAGTATACTGCCCGACGGCTAACATTCATCGTTTACGGCGTGGACTACCAGGGTATCTAATCCTGTTTGCTCCCCACGCTTTCGTACCTCAGCGTCAGTATCGAGCCAGTGAGCCGCCTTCGCCACTGGTGTTCCTCCGAATATCTACGAATTTCACCCCTACACTCGGAATCCCACTCACCTCTCTTGAACTCAAGATTAGGAGTTTTAGAGGCAGTTCCAG
+
GGGGGGGGGGGGGGGGGGGGGGGGGGGGGGGGGGGGGGGGGGGGGGGGGGGGGGGGGGGGGGGGGGGGGGGGGGGGGGGGGGGGGGGGGGGGGGGGGGGGGGGFGGGGGGGGGGGGGGGCGGGGGGGGGGGGGGEEGGGGGGGGGGGGGGGGGGGGGGGGECGGGGCFGD?FFDGGGGGFGG3>FFGGGGGFF?FDDF>CGFGFFFF?B?BFDAA7073<?F:4???034)).5?:718BB<?BFFFDFFFAD?FDDAA>A2:?F744.:C)27;:624)6
@M06628:26:000000000-CRM2J:1:1101:22468:5566 2:N:0:126
TAATCTTGCGACCGTACTCCCCAGGCGGAATGCTTAATCCGTTAGGTGTGACACCAAAGGGCAAGCCCCCTGACGTCTGGCATTCATCGTTTACGGTGTGGACTACCAGGGTATCTAATCCTGTTTGCTCCCCACACTTTCGTACCTCAGCGTCAGTATCGAGCCAGTGAGCCGCCTTCGCCACTGGTGTTCCTCCAAATATCTACGAATTTCACCTCTACACTTGGAATTCCACTCACCTCTCTCGAACTCTAGACTGCCAGTTTACAAGGCAGTTCCAG
+
FGFGGGGGGGGGGGGGGGGGGGGGGGGGGGGGGGGGGGGGGGGGGGGGGGGGGGG7CF88FFG7FG?<CFEGGGG=FFDGGGGGGGGGGGGGGGGEEGGGGFGGGGGGGGFFGGGGGGGGGGGGGGGGGGGGGGGEGGGGGGGGGGFGFEBEGGGEGGGGGG>EEGGGFFGF4;EGGGGFGGDFFFGGGGDFFFFBFFFDFGGEFF07132117CDFG@<EE@EAA;=E@E<9AFA:14:?F32))-)424<<A92>2,(4:)09*:).)<><FGF25:).
@M06628:26:000000000-CRM2J:1:1101:12419:5567 2:N:0:126
CAGCCTTGCGACCATACTCCCCAGGCGGAGCACTTAATGCTTTCGCTACGGCAAAAAGCGACGGATCGCCTCTCGCCCAGTGCTCATCGTTTACAGCCAGGACTACCGGGGTATCTAATCCCGTTCGCTACCCTGGCTTTCGTACCTCAGCGTCAGTTATCCCCCAGTGTGCCGCCTTCGCCTCCGGTGTTCCTGCCAATATCAACGCATTTCACCGCTCCACTGGCAGTTCCGCACACCCCTGGAATACTCTAGTTAATCCGTTTCAAGCCCCGTGCCC
+
GGGGGGGGGGFGGGGGGGGGGGGGGGGGDGGGGGGGGGFGGGGGGGGGGEGGGGGFGGGGDGGFGGGGGGGGGGFGGGGGGGGGGGGGGGGGGGGGGGGGDGGFGGGGGGGGGFGGGGGGFGGFGGGGGGGGGGGGGF8FGGFDGGFGGGGGGGGGGGGGGGGFGGEGGE,1=75:CCC5EDDFF>C7):CA=<=>FFFG4CGA=@1>14:FG92>)999(5:<F(404?))63?>B>F399?:21:2.)).<)))66)6)),09F?B4:E)()/*((4.
@M06628:26:000000000-CRM2J:1:1101:12325:5572 2:N:0:126
TAATCTTGCGACCGTACTCCCCAGGCGGAATGCTTAATCCGTTAGGTGTGACACCGAAGGGCAAGCCCCCCGACGTCTGGCATTCATCGTTTACGGTGTGGACTACCAGGGTATCTAATCCTGTTTGCTCCCCACACTTTCGTACCTCAGCGTCAGTATCGAGCCAGTGAGCCGCCTTCGCCACTGGTGTTCCTCCGAATATCTACGAATTTCACCTCTACACTCGGAATTCCACTCACCTCTCTCGAACTCAAGACTAGCAGTATCAAAGGCAGTTCCCG
+
GGGGGGGGGGGGGGGGGGGGGGGGGGGGGGGGGGGGGGGGGGGGGGGGGGGGGGGGGGGGGGGGGGGGGGGGGGGGGGGGGGGGGGGGGGGGGGGGGFGGGGGGGGGGGGGGGGGGGGGGGGGGGGGGGGGGGGGGGGGGGGGGGGGGGGGGGGGGGGGGGGGGGGGGGGGFGGGGDGGFGGGFAFFGGGGFFFFFBF=DD:F?FFFFF?BBFAFGFFFB>BFFFF:0:BFA>FDBFFF64:2:<B?F?:?DAFFFFFFF?A29F724<>CF1>;FAB)),
@M06628:26:000000000-CRM2J:1:1101:12439:5572 2:N:0:126
CAGCCTTGCGACCATACTCCCCAGGCGGAGCACTTAATGCTTTCGCTACGGCAAAAAGCGACGGATCGCCTCTCGCCCAGTGCTCATCGTTTACAGCCAGGACTACCGGGGTATCTAATCCCGTTCGCTACCCTGGCTTTCGTACCTCAGCGTCAGTTATCCCCCAGTGTGCCGCCTTCGCCTCCGGTGTTCCTGCCAATATCAACGCATTTCACCGCTCCACTGGCAGTTCCGCACACCCCTGGAATACTCTAGTTAATCAGTTTCAAGCGCAGTGCCT
+
GGGGGGGGGGGGGGGGGGGGGGGGGGGGGGGGGGGGGGGGGGGGGGGGGGGGGGFGGGGGGGGGGGGGGGGGEGGGGGGGGGGGGGGGGFGGGGGGGGGGGGGGGGGGGGGGGGGGGGGGGG:>DFGGGGGGGDF@FGGGGGFGDGGGGGGGGGGCFGGGFGGGGGGC6FGAGGGGGGGFGGGFFFDDGGDA=>FFFF@G<+AA?FBFBFFFGDFD5D9>FFFFF:::??)4:::09>BFFB006:(33<BFFF2649AAFB)9@*))6265;)8A26<A
@M06628:26:000000000-CRM2J:1:1101:13183:5587 2:N:0:126
TAATCTTGCGACCGTACTCCCCAGGCGGAGAACTTAATGCGTTAACTGCGCCACTGAAACCCTATGGGCCCCAACAGCTAGTTCTCATCGTTTACGGCGTGGACTACCAGGGTATCTAATCCTGTTTGCTCCCCACGCTTTCGCACCTCAGCGTCAATAATGGTCCAGTTAGTCGCCTTCGCCACTGGTGTTCTTCCGAATATCTACGAATTTCACCTCTACACTCGGAATTCCCCTCACCTCTCCCATATTCTAGCCATCTAGTTTCAAAGGCAGTTCCG
+
GGGGGGGGGGGGDGFGGGGGGGGGGGGGEECFFGFEGGCEEFGGFEFF<FFDGFG8CF9CCCGGDGFGGF@FGCFD8F@FGGGGGGGGFG@FGGGGGGGGGGEGGGFFGFGGGFFFG8EDFFFCFGF==;3>EGGGGGCGFG8C@FC?FFG7>BEGDCGGGGGCFF?7F,:9:25C*?DFGGD;>FCGF6>=+58)@(>7CCEECFFF1(/:CE?D;02<<<<?4:0?>:?8A4)40(.13)..4071AF>4::<493)-.))*9:4)))<13)*:1:).(
@M06628:26:000000000-CRM2J:1:1101:11578:5603 2:N:0:126
CATTCTTGCGAACGTACTCCCCAGGTGGGTCACTTATCAATTTCTCTTAGCCACTCAAACCGAAGTTCGAACAGCTAGTGACCATCGTTTACGGCGTGGACTACCAGGGTATCTAATCCTGTTCGCTCCCCACGCTTTCGTCCATCAGTGTCAATATATTGTTAGTGATCTGCCTTCGCAATTGGTATTCTATGTAATATCTATGCATTTCACCGCTACACTACATATTCTAACCACTTCACAATAATTCAAGATAACCAGTTTCAAAGGCAATTCTACAG
+
GGGGGGGGGGGGGGGGGGGGGGGGGGGGGGGGGGGGGGGGGGGGGGGGFGGGGGGGGGGGGGGGGGGGGGGGGGGGGGGGGGGGGGDFGGGGEGGGGGGGGGGGGGGDGGGGGGGGGGGGGGGGGGGGGGGGGEGGGGGGGGGDFGGGFGGGGFGGGGGGGGGGFCACFGGCGGGGGGGFGGGFFFCGGGGFF4BECFFGGGFC9A?EEECF7>>GFCBFFFEEA?ECEFFF?E8<6EEEC@?)7AEFC<CC?8<<4=1=;>?=7>A9A(:@6?79544:)
@M06628:26:000000000-CRM2J:1:1101:5257:5675 2:N:0:126
TAATCTTGCGACCGTACTCCCCAGGCGGAATGCTTAATCCGTTAGGTGTGACACCGAATAGCATGCTACCCGACGTCTGGCATTCATCGTTTACGGCGTGGACTACCAGGGTATCTAATCCTGTTTGCTCCCCACGCTTTCGCACCTCAGCGTCAGTATCGAGCCAGTGAGCCGCCTTCGCCACTGGTGTTCCTCCGAATATCTACGAATTTCACCTCTACACTCGGAATTCCACTCACCTCTCTCGAACTCAAGACCACCAGTATTAAAGGCAGTTCCAG
+
EFEGGGGGGG:FEGGGGGGGGGGGGGGGGGGGGGGGFFGGGGGGGGGGGGGGGGGGGGGGGGGGGGGGGGGGGGGGGGGGGGGGGGGGGGGGFFGGGGGGGGGGGGGGGGGGG8FFCFFFGGGGGGGGGGGGGGGGGGGGGGGGGGGGFGFEGGGGGGGGC7>5EFDGGFEFGGGGGGGFGGGFFFGGGGGFFFFFFFEGG9C<+A?<?<1/CAFGFGBAD>B9FBF9:?:BF9AA:?FFFFF:)56:1:424:<2:??B<0:98:4424C4:5CF9AA96
@M06628:26:000000000-CRM2J:1:1101:22643:5737 2:N:0:126
TAATCTTGCGACCGTACTCCCCAGGCGGAATGCTTAATCCGTTAGGTGTGTCACCGAACAGTATACTGCCCGACGACTGGCATTCATCGTTTACGGTGTGGACTACCAGGGTATCTAATCCTGTTTGCTCCCCACACTTTCGCAGCTCAGCGTCAGTATCGAGCCAGTGAGCCGCCTTCGCCACTGGTGTTCCTCCAAATATCTACGAATTTCACCCCTACACTTGGAATTCCACTCACCTCTCTCGAACTCAAGACCAGGAGTTTATAAGGCAGTTCCAG
+
GGGGGGGGGGGGGGGGGGGGGGGGGGGGGGGGGGGGGGGGGGGGGGGGGGGGGGGGGGGGGGGGGGGGGGGGGGGGGGGGGGGGGGGGGGGFGGGGGGFGGGGGGGGGGGGGFGGGGGGGGGFGGGGGGGGGGGGGGGGGGGGGEFFGGGGGGGGCGGEFG7FGGGGGGGGFGGGGGGGFGGGFAFGGGGGFFFFFFEFGGFGE8F@?<@DFGFF7))1:??BFF2>>AB?<<<<9<<>B7637?>6?:?(-<?>BF:146?(.8FDAB2?F?F/:<A>96
@M06628:26:000000000-CRM2J:1:1101:24360:5750 2:N:0:126
TAGCCTTGCGGCCGTACTCCCCAGGCGGTCAACTTATCGCGTTAGCTTCGATACACAAAAAATTCATTTCATACACCTAGTTGACATCGTTTAGGGCGTGGACTACCAGGGTATCTAATCCTGTTTGCTACCCACGCTTTCGCACCTCAGCGTCAGTAATGGCGCAGGGAGTCGCCTTCGCCACTGATGTTCCTTCAGATCTCTACGCATTTCACCGCTACACCTGAAATTCCACTCACCTCTACCATACTCTACCAAAACAGTTTCACATGCAGTTCCTA
+
FECFGGG@EGCCCGGG7FGFFGG7CDCFCEEGGFFACECFDGG7CFGE<BFEGGGGC@,FFEGGFC?CEFCFGGGGE8=FFBEEAFAFGBF@FDB<<F:7FGEBEG<FECEGGGGFDECEAGFFGGFGGD;>8FC7FEE8FGGGG>6DFFGCGGGE;FFFF9@**>4*;:C?<7C8:=46583>86*1;@C887A<A967C<C.A@?@@63;+96*))1792:(.(44<>A>AAA4:(7(.247)6)58BAB:4))))4(,47=@7<4).+*)1+366).)
@M06628:26:000000000-CRM2J:1:1101:18345:5873 2:N:0:126
CACTCTTGCGAGCATACTTCCCAGGCGGGATACTTAACGCGTTAGCTTTAGTACTGCACAGGTCGATCTGTTCAACACCTAGTATCCATTGTTTACGGCTAGGACTACTGGGGTATCTAATCCCATTTGCTACCCTAGCTTTCGTCTCTGAGTGTCAGTAATAGCCCAGTAAAGTGCCTTCGCCATCGGTGTTCTTTCCAATCTCTACGCATTTCACCGCTCCACTGGAAATTCCCTTTACCTCTACTATACTCTAGTCCGATAGTTTCGCCTGCGATTTT
+
GGGGGGGGGGGGGGFGGGGGGGGGGGGGGGGGGGGGGGGGGGGGGGGGGGGGGGGGGGGGGGGGGGGGGGGGGGGGGGGGGGGGGGGGGGGGGGGGGGGGGGGGGGGGGGGGGGGGGGGGGGDGGGGGGGGFDGGGGGGGGGGGGGGGGGGGGGGGGFFGGGFGGGGGGGGFFGGGGGGFGGGFFFGDDEGFFCFFFFFGGGG=FFFFFFFEGFEGFGFFF9;FFFE@8EFEFCEEEFF99<EEF3<E<FAB58AB44<<B9FFEFAA<0*0-7*144:B)
@M06628:26:000000000-CRM2J:1:1101:9270:5884 2:N:0:126
TAATCTTGCGACCGTACTCCCCAGGCGGAATGCTTAATCCGTTAGGTGTGACACCAAAGGGCAAGCCCCCTGACGTCTGGCATTCATCGTTTACGGTGTGGACTACCAGGGTATCTAATCCTGTTTGCTCCCCACACTTTCGTACCTCAGCGTCAGTATCGAGCCAGTGAGCCGCCTTCGCCACTGGTGTTCCTCCAAATATCTACGAATTTCACCTCTACACTTGGAATTCCACTCACCTCTCTCGAACTCTAGACTGATAGTTTACAGGGCAGTTCCAG
+
GGGGGGGGGGGGGGGGGGGGGGGGGGGGGGGFGGGGGGGGGGGGGGGGGGGGGGGGGGGGGGGGGGGGGGGGGGGGGGGGGGGGGGGGGGGGGGGGGGGGGGGGGGGGGGGGGGGGGGGGGGGGGGGGGGGGGGGGGGGGGGGGGGGGGGGGGGGGGGGGGGGGGGGGEEFFGGGGGGGFGGGFFFDFGGGFFFFFFEBGFGGFFFFD@?1AFEEFFGFFFEDEF<E@FFEFFBAAB08?DF?FFD0?::?26)5)647:>A9FFF>AD2CBB@ECAA<<)
@M06628:26:000000000-CRM2J:1:1101:18336:5889 2:N:0:126
CACTCTTGCGAGCATACTTCCCAGGCGGGATACTTAACGCGTTAGCTTTAGTACTGCACAGGTCGATCTGTTCAACACCTAGTATCCATTGTTTACGGCTAGGACTACTGGGGTATCTAATCCCATTTGCTACCCTAGCTTTCGTCTCTGAGTGTCAGTAATAGCCCAGTAAAGTGCCTTCGCCATCGGTGTTCTTTCCAATCTCTACGCATTTCACCGCTCCACTGGAAATTCCCTTTACCTCTACTATACTCTAGTCCGATAGTTTCGACTGCGATTT
+
GGGGGGGGGGEGGGGGFGGGGGGGGGGGGGGGGGGGGGGGGGGGGGGGGGGGGGGGGGGGGGGGGGGGGGGGGGGGGGGGGGFGGGGGGGGGGGGGGGGGGFGGGGGGGGGGGGGGGGGGGGGGGGGGGGGGGFGFGGGGGGGGGGGGGGGGGFCFGGGGGGGGGGGDCFGFDFFGGGGFGDD>ADGDGGDE*6BEFEFFGGG=CFFFBF9DG?488C6>FFFFFEE814@@46EFAA;>439AFEFFFAFFF<AA9<266(-83CAAFB55()2:1,2:
@M06628:26:000000000-CRM2J:1:1101:15679:5957 2:N:0:126
TAATCTTGCGACCGTACTCCCCAGGCGGAATGCTTAATCCGTTAGGTGTGTCACCGAATAGCATGCTACCCGACGACTGGCATTCATCGTTTACGGTGTGGACTACCAGGGTATCTAATCCTGTTTGCTCCCCACACTTTCGTACCTCAGCGTCAGTATCGAGCCAGTGAGCCGCCTTCGCCACTGGTGTTCCTCCAAATATCTACGAATTTCACCTCTACACTTGGAATTCCACTCACCTCTCTCGAACTCAAGACCAGGAGTTTAGGAGGCAGTTCCGA
+
FGGGGGGGGGGGGGGGGGGGGGGGGGGGGGGGGGGGGGGGGGGGGGGGGGGGGGGGGGGGGGGGGGGGGGGGGGGGGGGGGGGGGGGGGGGGGGGGGGGGDGGGGGGGGGGGGGGGGGGGGGGGGGGGGGGGGGGGGGGGGGGGGGGGGGGGGGGGGGGGGGGGEGGGFGGFGGGGGGGFGGGFFFGGGGGFFCFFF;FGG?C?FFD;?DFFGEFGFFEFEFFFFFFFF28>A<A>FFBFB?)33<<??624<:?DF?:?(8:FFFADD<6BBFGG><<6,
@M06628:26:000000000-CRM2J:1:1101:11762:5972 2:N:0:126
TAATCTTGCGACCGTACTCCCCAGGCGGAATGTTTAATGCGTTAGCTGCGCCACCGAACAGTATACTGCCCGACGGCTAACATTCATCGTTTACGGCGTGGACTACCAGGGTATCTAATCCTGTTTGCTCCCCACGCTTTCGCACCTCAGCGTCAGTACCGGACCAGTTAGCCGCCTTCGCCACTGGTGTTCTTCCCAATATCTACGAATTTCACCTCTACACTGGGAATTCCACTAACCTCTTCCGGACTCAAGATCTCCAGTATCAAAGGCAGTTCTGG
+
GGGGGGGGGGGGGGGGGGGGGGGGGGGGGGGGGGGGGGGGGGGGGGGGGGGGGGGGGGGGGGGGGGGGGGGGGGGGGGGGGGGGGGGGFGGGGGGGGGGGGGGGGGGGGGGGGGGGFFGGGGGGGGFGGGGGGGGGGEGGGGGGGGGGGGGGGGGGGGGGGGGGGGFGGGFFFGGGEC=FGGGFFFCCCGGFFFFFFF:D4<CBF?B<???FG<AF*>44>A:A?B??0:7D>AADFFF?>?<<>431:B14>0<A22<A<A(**0.:AFFF:>EF<24:.
@M06628:26:000000000-CRM2J:1:1101:11789:6045 2:N:0:126
TAATCTTGCGACCGTACTCCCCAGGCGGAATGCTTAATCCGTTAGGTGTGTCACCGAATTGCATGCAACCCGACGACTGGCATTCATCGTTTACGGCGTGGACTACCAGGGTATCTAATCCTGTTTGCTCCCCACGCTTTCGCACCTCAGCGTCAGTATCGAGCCAGTGAGCCGCCTTCGCCACTGGTGTTCCTCCGAATATCTACGAATTTCACCTCTACACTCGGAATTCCACTCACCTCTCTCGACCTCAAGACTACCAGTATGAAAGGCAGTTCCAG
+
FFGGGGGGGGGGGGGGGGGEGGGGGGGGGGGGGGGGGGGGGGGGGGGGGGGGGGGGGGGGGGGGGGGGGGGGGGGGGGGGGFFGGGGGGGGGGGGGGGGGGGGGGGGGFGGGGGGGGGGGG;FFGGFGGCDFEFGEFEGFGGGGGGGGFGGGGGGGGGGGDF5?EEFFGFGFFDGGGGGFGGGFFFGF*ADFFFFDEBFG3FGFFFFBFB?FGA<FFG<7AFF>F?:>B??A:2920((44<74<3242(4:7?2-442:??2/=79>A2:707;FBFA<2
@M06628:26:000000000-CRM2J:1:1101:19786:6114 2:N:0:126
TAATCTTGCGACCGTACTCCCCAGGCGGAATGCTTAATCCGTTAGGTGTGTCACCGAGCAGCATGCTACCCGACGACTGGCATTCATCGTTTACGGTGTGGACTACCAGGGTATCTAATCCTGTTTGCTCCCCACACTTTCGCACCTCAGCGTCAGTATCGAGCCAGTGAGCCGCCTTCGCCACTGGTGTTCCTCCAAATATCTACGAATTTCACCTCTACACTTGGAATTCCACTCACCTCTCTCGAACTCAAGACTACCAGTATTAAAGGCAGTTCCAG
+
GGGGGGGGGGGGEGGGGGGGGGGGGGGGGGGGGGGGGGGGGGGGGGGGGGGGGGGGGGGGGGGGGGGEFGGGDGGGGGGGGGGGGGGGGGGGGGGGFGGGEGGGGGGGGGGGGGGGFGGGGGGGGGGGFFGGCFGGG?FFGDGGGGGGFGGGGGGCCCFGGGGGGGGC@EFFFGDGDGF):C5BFFFFFGGFFEFF4=FG7AC3FF1,=1?8FEFGF43)4:BAF<7?<A7<A<>FF7?B??233<8:(..:<>25?F<:??09*0)5:49*1)::9<)).
@M06628:26:000000000-CRM2J:1:1101:18954:6132 2:N:0:126
CAGCCTTGCGACCATACTCCCCAGGCGGAACACTTAACGCTTTCGCTACGGCCGAGAGGATGTGGAAGTCCCCTCAACCCAGTGTTCATCGTTTACAGCTAGGACTACCGGGGTATCTAATCCCGTTCGCTACCCTAGCTTTCGTGCCTCAGCGTCAGAAAAGACCCAGTGTTGCGCCTTCGCCACCGGTGTTCCCTATGATATCAACGCATTTCACCGCTCCACCATAAGTTCCCAACACCCCTGTCTTCCTCAAGCTTGAGGGTTTGAAACGCAATTC
+
GGGGGGGDGGGGGGGGGGGGGGGGGGGGGGGGGGGGGGGGGGGGGGGGGGGGGGGGEGGGGGGGGGGGGGGGGGGGGGGGGGGGGGGGGGGGGGGGGGGGGGGGGGGGGGGGGGGFGGGGGGGFGGGGGGGGGGGGGGGGGGGGGFGGCF:EGGGGGGFGGGGGGGGGGGGCGGGGGGGFGGGFFFGGDGDEFFF<FFFGGGGFFFF@119FDA>GFG?FFFFFF0:>B24<>AFFF7:B?FFBFF:?FB>DDF>:42:><:?:5DFF?<C@AFEE;BDF
@M06628:26:000000000-CRM2J:1:1101:7103:6146 2:N:0:126
TAATCTTGCGACCGTACTCCCCAGGCGGAATGCTTAATCCGTTAGGTGTGTCACCGAATAGCATGCTACCCGACGACTGGCATTCATCGTTTACGGTGTGGACTACCAGGGTATCTAATCCTGTTTGCTCCCCACACTTTCGCACCTCAGCGTCAGTATCGAGCCCGTGAGCCGCCTTCGCCACTGGTGTTCCTCCGAATATCTACGAATTTCACCCCTACACTCGGAATTCCACTCACCTCTCTCGAACTCAAGGCTACCAGTATGTAAGGGAGTTCCCG
+
GGGGGGGGGGGGGGGGGFGGGGGGGFGDG@FDECGGGGGGEGGGC8F@GGGFFECCFG@FGGGGGGGGGFGGGGGGGEEFFEGDFGGGCFFFFG@FEFFBBFGGGGGGGEGGCAFFGCFGGADGFFCDCGDF>>C@E>EF,36AGF+@BFC6CEGGDFCF:7CE**>C5D>*;)58AC6?CGGB46;>*11;7)+/)()29+<)1;3?;0(;*)60)91(((49F0<B:1:4559<:?B0)48?)53>:?69<2,),2:7:>:**24.))0)(01/4)6,-
@M06628:26:000000000-CRM2J:1:1101:15966:6182 2:N:0:126
TAATCTTGCGACCGTACTCCCCAGGCGGAATGCTTAATCCGTTAGGTGTGACACTGAAGGGCAAGCCCCCCAACGTCTGGCATTCATCGTTTACGGCGTGGACTACCAGGGTATCTAATCCTGTTTGCTCCCCACGCTTTCGCACCTCAGCGTCAGTATCGAGCCAGTGAGCCGCCTTCGCCACTTGTGTTCCTCCGAATATCTACGAATTTCACCTCTACACTCTGAATTCCACTCACCTCCCTCGACCTCTAGCCTACCAGAATGAAAGGCAGTTCCAG
+
CCCFGGGGGGGGGGGGGGGGGGGGGGGGGGGFGGGGGGGGGGGGDGGFEGGGG8E<FCGGCFGGGGGGGGGGGGGGGGGGGGGGGGGGGGGGGGECGGGGGGGGFGGDDGGGGGGGFFFGGGGGGGGGGGGGG@EEEGGGGGGEGGGGGGGGGGGGGC>,4:;EEE>GG9CFFGDE=EFAEGDEA+:7CFGFF<C@FF:GFFG51@7?(410?DFGF<2<622<F44<9<AA5)9<01:<2(((((,-,,43.)54(4)3(55))0.2))270.*2.6)))
@M06628:26:000000000-CRM2J:1:1101:18009:6217 2:N:0:126
AATCTTGCGACCGTACTCCCCAGGCGGAATGCTTAATCCGTTAGGTGTGACACAAAAGGGCAAGCCCCCCAACGTCTGGCATTCATCGTTTACGTTGTGGACTACCAGGCTATCTATTCCTGTTTGCTCCCCACACTTTCGTACCTCAGCGTCAGTATCGAGCCACTAAGCCGCCGTCGCCTCTGGTGTTCGTCCAATTTTCTACGACTTTCACTTCTACACTTGCAATTCCACTCACCTCTCTCGAATTCCAGACTGATAGTTTACAGGGCAGTTCCAG
+
6CCCFF<CFG:@7B9F<CCAFGGGGEGGCFFFFGG<@CFGGFGG<E6@669C8,:,6EF7FFCG7,97+++,+8ABF7,:,5,BF,4A?,9B,+,4,B?=9,,4,?,,?+,,C>E@,3=F,,C?EFDD9,@+@>=+@D,@>D8DC<,,@7+AEE5E,;;:***:F,;,?<@49*:**:?:5*:A6CC<FD8)/)()7+2+4947A?((/(+26.*9*-669<A?<)4)-84:<2<212(,.41,46><)(-))63(),36<4*6*.4<)*0(08C>)6).
@M06628:26:000000000-CRM2J:1:1101:4771:6220 2:N:0:126
TAATCTTGCGACCGTACTCCCCAGGCGGAATGCTTAATCCGTTAGGTGTGTCACCGAACAGTATACTGCCCGACGACTGGCATTCATCGTTTACGGTGTGGACTACCAGGGTATCTAATCCTGTTTGCTCCCCACACTTTCGTACCTCAGCGTCAGTATCGAGCCAGTGAGCCGCCTTCGCCACTGGTGTTCCTCCAAATATCTACGAATTTCACCTCTACACTTGGAATTCCACTCACCTCTCTCGAACTCAAGACCAGGAGTTTAGGAGGCAGTGCCAG
+
GGGGGGGGGGGGGGFGGGGGGGGGGGGGGGGGGGGGGGGGGGGGGGGGGGGGGGGGGGGGGGGGGGGGGFFGGGFGGGGGGGGGGGGGGGGGGGGGFGEGGGGGGGGGGGGFGGGGGGGGGFGGGGGGFGGGGGGDGGGGGGGGGGGGGGGGGGGGGAFFGDGGGFGGGF6>9DEGGGGFGGGFF;F:C;DAFFFFFFFGC@F)+@7?0;=FF?CG=CFFFE@CF9B?ABF9<2<AF(46,8,423:782?<A?7)(.(48(,8?C9<74CEBBCF().52
@M06628:26:000000000-CRM2J:1:1101:18006:6259 2:N:0:126
TAATCTTGCGACCGTACTCCCCAGGCGGAATGCTTAATCCGTTAGGTGTGTCACCGAATAGCATGCTACCCGACGACTGGCATTCATCGTTTACGGTGTGGACTACCAGGGTATCTAATCCTGTTTGCTCCCCACACTTTCGCACCTCAGCGTCAGTATCGAGCCAGTGAGCCGCCTTCGCCACTGGTGTTCCTCCGAATATCTACGAATTTCACCTCTACACTCGGAATTCCACTCACCTCTCTCGAACTCAAGATTACAAGTATGAGAGGCAGTTCCAG
+
GGGGGGGGGGGGGGGGGGGGGGGGGGGGGGGGGGGGGGGGGGGGGGGGGGGGGGGGGGGGGGGGGGGGGGGGGGGGGGGGGGGGGGGGGGGGGGGGGGGGGGGGGGGGGGGGGGGGGGGGGGGGGGGGGFFGGGGGGGGGGGGGGGGGFGGGGGGGGGGGGGGGGGGGGGGFGGGGGGGFG?<BFF<8CFGFFFFDEFEGFGGEFF073;?AFEFGFGFBDFFFFF6>0:?AD4<ABFFFF??BFFF??::AA7<<?:A<-639@FAFFFGFFD=F<9)66
@M06628:26:000000000-CRM2J:1:1101:11599:6279 2:N:0:126
TAATCTTGCGACCGTACTCCCCAGGCGGAATGTTTAATGCGTTAGCTGCGCCACCGAACAGTATACTGCCCGACGGCTAACATTCATCGTTTACGGCGTGGACTACCAGGGTATCTAATCCTGTTTGCTCCCCACGCTTTCGTACCTCAGCGTCAGTATCGAGCCAGTGAGCCGCCTTCGCCACTGGTGTTCCTCCGAATATCTACGAATTTCACCTCTACACTCGGAATTCCACTCACCTCTCTCGAACTCAAGATTAGGAGTTTTCGAGGCAGTTCCAG
+
GGGGGGGGGGGGGGGGGGGGGGGGGGGGGGGGGGGGGGGGGGGGGGGGGGGGGGGGGGGGGGGGGGGGGGGGGGGDGGGGGGFGGGGGGGGGGGGGGGGGGGGGGGGGDFGGGGGGGGGGGGGGGGGGGFGGGFEGGEGGGGGFGGGGGGGGGGGGGGGGGGGGGGCFFFFFFGEGGGDFGGCBFFGCC=DFFFFFFBEGGGGA?FFFFFFFGAAG@F<3::?<F?(74:4>D<AA72>:?0),)5?:::1>)5<<>9)74<3:@G<)((2)458FB)644
@M06628:26:000000000-CRM2J:1:1101:7000:6324 2:N:0:126
CATTCTTGCGAACGTACTCCCCAGGTGGGTCACTTATCACTTTCGCTTAGCCACTCAAACCGAAGTCCGAACAGCTAGTGACCATCGTTTACGGCGTGGACTACCAGGGTATCTAATCCTGTTCGCTCCCCACGCTTTCGTCCATCAGTGTCAGTATATTATTAGTAATCTGCCTTCGCAATTGGTATTCTATGTAATATCTATGCATTTCACCGCTACACTACATATTCTAACTACTTCATAATAACTCAAGACAACCAGTATCAAAGGCAATTCTAC
+
GGGGGGGGGGGGGGGGGGGGGGGGGGGGGGGGGGGGGGGGGGGGGGGGGGGGGFGGGGGGGGGGGGGGGGGGGGGFGGGGGGGGGGGGGGGGGGGGGGGGGGGGGGGGDGGGGGGGGGGGGGGEFGGGGGEFGGGGGGGGGGGDFGDFGGGGGFGGGGFE=EGFCFGGGGGFGC2EGGGEGGGFFFGGGGGFFFFFFEAFGC9@8BEEFFFFFEFGFGFFF3;EA937<?<CCEFE;E6?CCC?C<77;<<@@3882<???B294CF2<0:)4?:+59<
@M06628:26:000000000-CRM2J:1:1101:20520:6339 2:N:0:126
TAATCTTGCGACCGTACTCCCCAGGCGGAATGTTTAATGCGTTAGCTGCGCCACCGAACAGTATACTGCCCGACGGCTAACATTCATCGTTTACGGCGTGGACTACCAGGGTATCTAATCCTGTTTGCTCCCCACGCTTTCGTACCTCAGCGTCAGTATCGAGCCAGTGAGCCGCCTTCGCCACTGGTGTTCCTCCGAATATCTACGAATTTCACCTCTACACTCGGAATTCCACTCACCTCTCTCGAACTCAAGATTAGGAGTTTTAGAGGCAGTTCCAG
+
GGGGGGGGGGGGGGGGGGGGGGGGGGGGGGGGGGGGGGGGGGGGGGGGGGGGGGGGGGGGGGGGGGGGGGGGGGGGGGGGGGGGGGGGGGGGGGGGGGGGGGGGGGGGGGGFFFGGGGGGGGGGGGGGGGGGGGGGGGGGGGGGGGGGGGGGGGGGGGGGGGGGGGGGGFGFGGGGGGGFGGGFFFFFDGDFFFFFFFEGGGGFFFFFFFBFGFFG6DDAFFFA@??>6:4<<<AFFFFFBB224>?7?FFFA??A?FF?)6<FFGF<14F>BFGFAAAA<
@M06628:26:000000000-CRM2J:1:1101:22399:6346 2:N:0:126
CATTCTTGCGAACGTACTCCCCAGGTGGGATACTTATCACTTTCGCTTGGCCACGGAGACCGAAGTCCCCACAGCTAGTATCCATCGTTTACGGCGTGGACTACCGGGGTATCTAATCCCGTTCGCTACCCACGCTTTCGTCCATCAGCGTCAGTACATGGTTGGTCACCTGCCTTCGCGATCGGTGTTCTATGTGATATCTATGCATTTCACCGCTACACCACATGTTCCGGCGCCCCCACCATGACTCAAGACCTGCATTATCAAAGGCAATTTTATGG
+
GCECFCFAGG>EEEFFCFFGGGF,DGFCG8FCFFFFFGGGGGGCEFGGDEGGGFGDGCEGGG:FFGGGGFFG,9CEGDFFFGFFCGEDEDFCB7=F=@B7AFDDFG7@:FF,,CFF=,EDCDF=FEGG>=DFGB638:D9FDCE9,;BCEEG>EG;7>DFGG7:CCDFC9C6*09CC5DED9>BB>777ECFFCFFFEF+3<9<+AC.99E7FF<GB)3).8??),36<>>:29(((-0999:6<9)4)-4324::)48:5)-*/C2650C>0)0<4-...
@M06628:26:000000000-CRM2J:1:1101:10440:6354 2:N:0:126
TAATCTTGCGACCGTACTCCCCAGGCGGAATGTTTAATGCGTTAGCTGCGCCACCGAACAGTATACTGCCCGACGGCTAACATTCATCGTTTACGGCGTGGACTACCAGGGTATCTAATCCTGTTTGCTCCCCACGCTTTCGTACCTCAGCGTCAGTATCGAGCCAGTGAGCCGCCTTCGCCACTGGTGTTCCTCCGAATATCTACGAATTTCACCTCTACACTCGGAATTCCACTCACCTCTCTCGAACTCGAGATTAGGAGTTTTAGAGGCAGTTCCAG
+
GGGGGGGGGGGGGGGGGGGGGGGGGGGGGGGGFGGGGGGGGGGGGGGGGGGGGGGGGGGGGGGGGGGGGGGGGGGEGGGGGGGGGGGGGGGGGGGGGGGGFGGGGGGGGGGGGGGGGGGFGGGGGEFFGGGGGGGGGGGGGGGGGGC9CGGGGGGGGCFGGGFDD:CD,<EFGGGGGGGFGDGD;AGGCGGFFEFFFFEGFGGFFF??:?FFGFBGFGFAAFF<42<06?:<BFD)402<<:7:<?:?:8162(411:<?A97FFGA4<:EFFFEFFFF>.
@M06628:26:000000000-CRM2J:1:1101:26504:6358 2:N:0:126
TAATCTTGCGACCGTACTCCCCAGGCGGAATGCTTAATCCGTTAGGTGTGACACCAAAGGGCAAGCCCCCTGACGTCTGGCATTCATCGTTTACGGTGTGGACTACCAGGGTATCTAATCCTGTTTGCTCCCCACACTTTCGTACCTCAGCGTCAGTATCGAGCCAGTGAGCCGCCTTCGCCACTGGTGTTCCTCCAAATATCTACGAATTTCACCTCTACACTTGGAATTCCACTCACCTCTCTCGAACTCGGGACTGATAGTTTACAGGGCAGTTCCAG
+
FGGGGGGGGGGGGGGGGGGGGGGGGGGGGGGGGGGGGGGGGGGGGGGGGGGGGGGGGGGGGGGGGGGGGGGGGGGGGGGGGGGGGGGGGGGGFGGGGGGGGGGGGGGGGGDFGGGGGGGGGGFFGGFGGGGGGGGGGGGFGGGFGGFGGGGGGGGEFGGGGGGGGFF>6A9;4CEGGDGFCGGEAFGFGGGFFEFFFE+>><EFFF????;1;)?C=F@<C93;AE@3CA@EFB9),:?BF?>?221:(::>((4(,43:A2<6B7)457F)28=C>266.
@M06628:26:000000000-CRM2J:1:1101:16977:6497 2:N:0:126
TAATCTTGCGACCGTACTCCCCAGGCGGAATGCTTAATCCGTTAGGTGTGTCACCGAATTGCATGCAACCCGACGACTGGCATTCATCGTTTACGGCGTGGACTACCAGGGTATCTAATCCTGTTTGCTCCCCACGCTTTCGCACCTCAGCGTCAGTATCGAGCCAGTGAGCCGCCTTCGCCACTGGTGTTCCTCCGAATATCTACGAATTGCACCTCTACACTCGGAATTCCACTCACCTCTCTCGACCTCAAGACTACCAGTATGAAAGGCAGTTCCAG
+
EFGGGFGGGGG7FFGGGGFGGGGGGGGGGGGGGGGFD9CEFFGFGGFGGGGGGGGGGG7FFFGGGGGGGFGEGGGGGFEGGGGFGGGCF?EFGGEGGGFGGGGGGGFEGGGGGGGFFFGGGGGGFGGGGGFGGGGEFGGGFEG8EGDFGGGGGGEGGGGGGGGGGFGGG9EFGDGGEG4AEDGF4AG>FGGF+/1:B;5*/+<?FF01102*:277.9<AB4:<??F6((56<<<42?:??B)3.8649((.4:2)(.8??>>@F:<AA)<><FC::<>>9
@M06628:26:000000000-CRM2J:1:1101:25720:6509 2:N:0:126
TAATCTTGCGACCGTACTCCCCAGGCGGAATGCTTAATCCGTTAGGTGTGTCACCGAACAGTATACTGCCCGACGACTGGCATTCATCGTTTACGGTGTGGACTACCAGGGTATCTAATCCTGTTTGCTCCCCACACTTTCGCACCTCAGCGTCAGTATCGAGCCAGTGAGCCGCCTTCGCCACTGGTGTTCCTCCAAATATCTACGAATTTCACCTCTACACTTGGAATTCCACTCACCTCTCTCGAACTTAAGACCAGGAGTTTATAAGGCAGTTCCAG
+
FFGGGGGGGGGGGGGGGGGGGGGGGGGGGGGGGGGGGGGGGGGGGGGGGGGGGGGGGGGGGGGGGGGGGGGGGGGGGGGGGGGGGGGGGEGGGGGGFGGGGGGGGGGGGGGGGGGGFGGGGGGGGGGGGGGGGGGEGGGCGGGGGGFGGGGGGGGGGGGGGDGDGGGFGGGFGGGGGGGFGGGFFFGFGGGFFCFFFFFGGGGFFF6;;?DFGEFGAGFA99:4@A?FAA><BAFFFFFFFFFFFFF71:())6)6?72:??155F<4>>+9:)*A6<4).
@M06628:26:000000000-CRM2J:1:1101:24940:6665 2:N:0:126
CAGCCTTGCGACCATACTCCCCAGGCGGAACACTTAACGCTTTCGCTACGGCCGAGAGGATGTGGAAGTCCCCTCAACCCAGTGTTCATCGTTTACGGCTAGGACTACCGGGGTATCTAATCCCGTTCGCTACCCTAGCTTTCGTGCCTCAGCGTCAGAAAAGACCCAGTGTTGCGCCTCCGCCACCGGTGTTCCCTATGATATCAACGCATTTCACCGCCCCACCATAAGTTCCCAACACCCCTTTCTTCCTCAATCCCGGTGGTTCGCGACGCACTTC
+
GFGGGGGFGGEGCFGFGFFGGGGGGGDFGEGDGGGGGGDGGGFGGGGGGCFGGCFCCGGFCFGFGGFEGGGGGGGGGGGGD<BEFFGGFGGB<F7FDGCGGGGGGFGGGGGGCEGGFFFFGFCDGG?CEDGDE8FGCGGGFAFGC*0@BECC8BEEG*;DFG6EGGGGGEFBFCFCDE3=G):85BD<DC5):9A<+)<7::<)19A<:>6594)*0>(3(,40>:()48A<-:A?23<1(49((()6-)<)--)))-()(-()094)--2)-785(()4
@M06628:26:000000000-CRM2J:1:1101:13990:6699 2:N:0:126
CAGCCTTGCGACCATACTCCCCAGGCGGAGCACTTAATGGTTTCCCTACGGCAAAAAGCGACGAATCGCCTCTCGCCCAGTGCTCATCGTTTACAGCTAGGACTACCGGGGTATCTAATCCCGTTCGCTACCCTAGCTTTCGTACCTCAGCGTCAGTTATCCCCCAGTGTGCCGCCTTCGCCTCCGGTGTTCCTCATGATATCAACGCATTTCACCGCTCCACCATAAGTTCCGCACACCCCTGGAATACTCTAGCCTACCAGTTTCAAACGCAGTGCCA
+
GGGGGGGGGGEGGGGGGGGGGGGGGGGGGGGFGGGFGGGGGGGGGGGGGGGGGGGGGGGGGGGGEGGGGGEGDGEGGGGGGGGGGGGGGGGGGGGGGGGGGFFGGGGGGGGGDFGCGDGGGGGGGGGGGGGGGGGGGGGGGGGFGGGGGGGGGGGGGGDGGFGGGEGGGGGFGGGDGCFFGGGEFFD7DGGFF<FEFFFGGGGFFFB>0:?6><AD@G;FB:BFFDFF<:>BFFB(4(1<9>62:0:34A9<<>>B?<3?(5>F?C2246<5958A2>B2
@M06628:26:000000000-CRM2J:1:1101:15832:6704 2:N:0:126
CATTCTTGCGAACGTACTCCCCAGGTGGGATACTTATCACTTTCGCTTGGCCGCCGAGACCGAAGTCCCGACAGCTAGTATCCATCGTTTACGGCGTGGACTACCGGGGTATCTAATCCCGTTCGCTCCCCACGCTTTCGTCCATCAGTGTCAGTATATAGTTAGTCACCTGCCTTCGCGATCGGTGTTCTATGTGATATCTATGCATTTCACCGCTACACCACATGTTCCGGCAACTCCACTATAACTCAAGACCTACAGTATCAAGGCAATTTTATGGT
+
GFGGGGGGGGGGGGGGGGGGGGGGGFGGGGGGGGGGGGGGGGGGGGGGGGGGGGDGGGGGGGGGGGGGGGGGGGGGGGGGGGGGGGGGGGGGGGFGGGGDGGGGGGDGGGGGGGGFGGGGGGGFGGGGGGGGGEGGGGGGGGGGGGGGGFGGCCGFGGGGGGGGGF<DEGFFGGGGGGGFD<<>DECDGGGFFEF?FEFGGGGAFF2<AFFFGF(>@)9?B??FF?<DAFA?99>>B?4:019><<BFAAA>.4214<747:)072434:*726EE2<<?6
@M06628:26:000000000-CRM2J:1:1101:13854:6705 2:N:0:126
CATTCTTGCGAACGTACTCCCCAGGTGGCTTACTTAATGGTTTCCCTTGGATGCTCAGATCTAGTCCAAACATCGAGTAAGCATCGTTTAGGGCGTGGACTACCAGGGTATCTAATCCTGTTCGCTCCCCACGCTTTCGTGCCTCAGCGTCAATATATGCCTAGCTAGCTGCCTTCGCAATTGGTGTTCTATGACATATCTATGCATTTCACCGCTACATGTCACATTCCGCTAACCTCAACATAATTCAAGATAGACAGTTTCAAAGGCAATTTTCCAGT
+
GGGGGGGGGGGGGGGGGGGGGGGGGGGGGGGGGGGGGGGGGGGGFGGGGGGGGGGGGGGGGGGGGGGGGGGGGGGGGGGGGGGGGGEGGGGGGGGGGEGGGGGGGGGGFGGGGGGGGGGGGGGGGGGGGGGGGGGGGGGGGGGGGFGGGGGGGGGGGGGGGGGGGEGGGGGFGGGGGGGBEFGFFFGGGGGFA=FEFFFGGGGFFFEFA<CC*:5DDGFFEC?5CCC<4?=?@F;EFE@34@E@A<<?5<CEEEE4CEE8)7CFFGFFFBFFBFFG)5<A:
@M06628:26:000000000-CRM2J:1:1101:19778:6711 2:N:0:126
CACTCTTGCGAGCGTACTCCCCAGGTGGATTACTTAACGCTTTCGCTTGGACGCGTACTGTGTATCGCACACATCGAGTAATCATCGTTTACTGCGTGGACTACCAGGGTATCTAATCCTGTTCGCTCCCCACGCTTTCGTGCCTCAGCGTCAGTTATAGTCTAGTAAGCTGCCTTCTCTATCGGTGTTCTTTATGGTATCTTTGCATTTCTCCGCTACTCCATTAATTCCGCCTACTCCGTCTATACTCAAGTCACCCAGTATTAATGGCAGCTCTTCC
+
<F96EFGGGG@CFFGGGGGGGGGFGFGFF<FFFFFG@FGGGGG9FGGGEG,6@FEFGGGGFFFF?C6F:CC<F8C@C<FFGGGFEF8D=<D?,9BFECG7EDFGEG8++8A<<<B,E=DGD=E,6=ACC+3@C8C@3+9+D++@;FG,>+34@>2,,@:DG,,7@@B9FFG?5DCD9,+15+:?9@D*:<BC8*B?AEFG7@,1+877*9?+;A9D)/()/3=C+7.5/34(3<?;;))((-8<646)).)(.-).).(4(.49**).-)75()*+-)))
@M06628:26:000000000-CRM2J:1:1101:18230:6711 2:N:0:126
CACCCTTGCGAGCATACTCCCCAGGCGGGATACTTGACGCGTTAGCTACAGAACTGAACGGTTTTAAATCGACCAGAACTTAGTATCCATCGTTTACGGCTAAGACTACTGGGGTATCTAATCCCATTCGCTCCCTTAGCTTTCGTCTCTCAGTGTCAGTCATGGCCCAGCAGAGTGCTTTCGCGATTGGTGTTCTTCCTAATATCTACGCATTTCACCGCTACACTAGGAATTCCCTCTGCCCCTACCTAACTCAAGCTTTATAGTTTCAACTGCCGGTT
+
GGGGGGGGGGGGGGGGGGGGGGGGGGGGGGGGGGGGGGGGGGGGGGGGGGGGGGGGGGGGGGGGGGGGGGGGGGGGGGGGGGGGGGGGGFGGGGGGGGGGGGGEGGGGGGGGGGGGGGGGGGGGGGGGGGGGGGGGGGGGGGGGCFDGGGGFGGGGGGGGGGGGBFGGCGGFFGFGGGGFGGGFFDGGGGGFF<FEFFFGG@FCFFFFFFFED@?FFGA<BB>FF?BBD:0)::<249:?>>4:BFBFF<A?:9<B?F>BAF2FFGFFFFCF>BFF16041
@M06628:26:000000000-CRM2J:1:1101:15225:6776 2:N:0:126
CATTCTTGCGAACGTACTCCCCAGGTGGGATACTTATCACTTTCGCTTGGCCGCCGAGACCGAAGTCCCGACAGCTAGTATCCATCGTTTACGGCGTGGACTACCGGGGTATCTAATCCCGTTCGCTCCCCACGCTTTCGTCCATCAGTGTCAGTATATAGTTAGTCACCTGCCTTCGCAATTGGTGTTCTATGTGATATCTATGCATTTCACCGCTACACCACATGTTCCGGCAACTTCACTATAACTCAAGACCTACAGTATCAAAGGCAATTTTATGG
+
GGGGGGGGGGGGGGGGGGGGGGGGGGGGGGGGGGGGGGGGGGGGGGGGGGGGGGGGGGGGGGGGGGGGGGGGGGGGGGGGGGGGGGGGGGGGGGGGGGGGGGGGGGGGGGGGGGGGGGGGGGGGGGGFGGGFGGGGGGGGGGGGGGGGGFFFGGGGGGGGGGGGGGCFFFGFGGGGGGGFGGGFFFGGGGGFFFFFFFFGGDCCAFEFEFFFFFFGE3;>:???FBFAFFFF>>BFFF><A?AB:<ADAD>4)3:<>8??BFA9?FAA>.*02?3<AA<A0
@M06628:26:000000000-CRM2J:1:1101:27343:6813 2:N:0:126
TAATCTTGCGACCGTACTCCCCAGGCGGAATGCTTAATCCGTTAGGTGTGTCACCGAACAGTATACTGCCCGACGACTGGCATTCATCGTTTACGGTGTGGACTACCAGGGTATCTAATCCTGTTTGCTCCCCACACTTTCGCACCTCAGCGTCAGTATCGAGCCAGTGAGCCGCCTTCGCCACTGGTGTTCCTCCAAATATCTACGAATTTCACCTCTACACTTGGAATTCCACTCACCTCTCTCGAACTCAAGACCAGGATTTTATAAGGCAGTTCCAG
+
FGGGGGGGGGGGGGEGGGGGGGGGGGGDGGGGGGGGGGGEGGGGGGGGGGGGGGGGEGGGGGGGGGGFFFGDFE=CGEGGC<FFGGGGGEGGGGGGFFFGGGGGGGGGGGGGGGGGDFGGGFGGGGGGGGGFGGGGGGGFFGGGGGGGGGGGGGGGGAFG>7EEGFGGFCCF9C55CCG4EGGE4A4C7CDFCFFDFFFGFGGFFF@D@F?CFFFGAD=>AAFF?<7?D>?<6<A>BFF6<?FFF?:2??3)22.2:B0860)7?DA<>FDF?>EG<6)-.
@M06628:26:000000000-CRM2J:1:1101:16752:6873 2:N:0:126
TAATCTTGCGACCGTACTCCCCAGGCGGAATGCTTAATCCGTTAGGTGTGTCACCGAATAGCATGCTACCCGACGACTGGCATTCATCGTTTACGGTGTGGACTACCAGGGTATCTAATCCTGTTTGCTCTCCACACTTTCGTACCTCAGCGTCAGTATCGAGCCAGTGAGCCGCCTTCGCCACTGGTGTTCCTCCGAGTATCTACGAATTTCACCCCTCCACTCGGAATTCCACTCACCTCTCTCGAACTCTAGACCAGGAGTTTATGAGGCAGTTCCAG
+
EFGFGGGGGGGGGGGGGGGGGGGGGGGGD:C8FGGGGGFFGGGGGGGDGGGGGGCFGGGFFGGGGFFGGGGE>:CCFE@FF@FGGGEF,BAFGEEGFGGGCCB<,:,<EBFFDFAF9,6@CD=FEF?8AG,DFGGGGGGGGEG8FFCB7?CEEGGCC9F;*>EEG:FCGFGA7C>?C>CFEC/?FAFFGGDCF<F@:1)1CFFEFF@136=FGEE>))((/6<<F:(--4:<:)6:2(,8<<<<)4(5(..:<>))4:<::(,75FAAFDE5:B:F>>BF6
@M06628:26:000000000-CRM2J:1:1101:16765:6885 2:N:0:126
TAATCTTGCGACCGTACTCCCCAGGCGGAATGCTTAATCCGTTAGGTGTGTCACCGAATAGCATGCTACCCGACGACTGGCATTCATCGTTTACGGTGTGGACTACCAGGGTATCTAATCCTGTTTGCTCCCCACACTTTCGTACCTCAGCGTCAGTATCGAGCCAGTGAGCCGCCTTCGCCACTGGTGTTCCTCCGAATATCTACGAATTTCACCTCTACACTCGGAATTCCACTCACCTCCCTCGAACTCTAGACCAGGAGTTTCTGAGGCAGTTCCAG
+
GGGGGGGGGGDGGGGGGGGGGGGGGGGGDGGFGGGGGGGGGGGGGGGGGGGGGGFGGGGGGGGGGGGGGGGGGGGGGGGGGGEFGGGEGFGGGGGGGGGGGGGGGFGGGGGFGGGDEDFGGFGGFGFFGFGGGGGGGGGGGGGGGGGGF?@EECEEFCGGGG>EGGGGGGG>9DGGGGGAEGCAAF4+;CDFF988>>FGCGCCFA;0=;;F@5?FAGFEECD)7316(8?FFAFBF008)((,4?>?0<(4>B<:44(32347:C-<ABA:()*0-2:).
@M06628:26:000000000-CRM2J:1:1101:7020:7005 2:N:0:126
TAATCTTGCGACCGTACTCCCCAGGCGGAATGCTTAATCCGTTAGGTGTGACACCGAAGGGCAAGCCCCCCGACGTCTGGCATTCATCGTTTACGGTGTGGACTACCAGGGTATCTAATCCTGTTTGCTCCCCACACTTTCGTACCTCAGCGTCAGTATCGAGCCAGTGAGCCGCCTTCGCCACTGGTGTTCCTCCAAATATCTACGAATTTCACCTCTACACTTGGAATTCCACTCACCTCTCTCGAACTCTAGACTGATAGTTTACAGGGCAGTTCCAG
+
GCGGGGGGGGGGGGGGGGGGGGGGGGGGGGGGGGGGGGGGGGGGGGGGGDEGGGGGGGGGGGGGGGGGGGGGGGGGGGGGGGGGGGGGGGGGGGGGEFGGGGGGGGGGGGGGGGGGGGGGGGGGGGGGGGGFEFGGGGGGGGGGGGGGGGGGGGGGGGGGGGGGGFGGGGGFGGGGGGGFGGGFFFDDFGGAFCFFFFAFFGGFFF@FFF6@FFBGFGFFFFFFFB>F972:9AAAFBF?FF?BFF0:<BFFFBA2A2:3>247@GFFF?F36FCFBFA2.
@M06628:26:000000000-CRM2J:1:1101:8617:7070 2:N:0:126
TAATCTTGCGACCGTACTCCCCAGGCGGAATGCTTAATCCGTTAGGTGTGTCACCGAATAGCATGCTACCCGACGACTGGCATTCATCGTTTACGGTGTGGACTACCAGGGTATCTAATCCCGTTCGCTCCCCACGCTTTCGTCCATCAGTGTCAGTATATAGTTAGTCACCTGCCTTCGCGATCGGTGTTCTATGTGATATCTATGCATTTCACCGCTACACCACATGTTCCGGCAACTCCACTATAACTCAAGACCTACAGTATCAAAGGCAATTTTAT
+
GGGGGGGGGGGGGGGGGGGGGGGGGGGGGGGGGGGGGGGGGGGGGGGGGGGGGGGGGGGGGGGGGGGGGGGGGGGGGGGGGGGGGGGGGFGGGGGGGGGGDDFGGGGGGGGGGGGGFGGGGGGGGGGGGGGGGGGGGGGGGGGGGGGGFGGGGGGGGGGFGGGGGCGGGGGFGGGGGGGFGGGFFFGGDEGFFFFFFEC7++<CA7<>EFEFGF<:=GFBFFFFF?077AFF>?>FBB6?F???ABAA<459B??27:B2?FB6*:<4<9C42>GFFA9<4
@M06628:26:000000000-CRM2J:1:1101:23748:7096 2:N:0:126
TAATCTTGCGACCGTACTCCCCAGGCGGAATGCTTAATCCGTTAGGTGTGACACCGAAGGGCAAGCCCCCCGACGTCTGGCATTCATCGTTTACGGTGTGGACTACCCGGGTATCTAATCCTGTTTGCTCTCCACACTTTCGTACCCCACCGTCAGTATCGAGCCAGTGAGCCGCCTTCGCCACTGGTGTTCCTCCCAATACCTACGAACATCACCTCTCCACTTGGAATGTCACTCACCTCTCTCGAATGCTAGATCGATACATTAGGAGGCTGTTCTAG
+
9EFCFGGGGG7+@FFFGGGGGGGGGGGGGCFGGGGGGGFFGGGGG@GG@@6FFF,@F7@FFG@F<7,CFC@4+>@>+,B,,4,BFAEB?A4FC<+6:FB=:?<58<3,3+@6@@9=,27,3D,E=E6ECF,3D;FF3,5@,@>::7*@3**@;*C55;D,1***4,,2>;9)*):3*/0=E<*:)0*22**1+1:3):;57++)*6((,((176<*092((6(5/-5)).,6:)46<((32:7?53:)1)(.5))3.-((42(*0:<).-0)()*0.)).)
@M06628:26:000000000-CRM2J:1:1101:16872:7127 2:N:0:126
TAATCTTGCGACCGTACTCCCCAGGCGGAATGCTTAATCCGTTAGGTGTGTCACCGAATAGCATGCTACCCGACGACTGGCATTCATCGTTTACGGTGTGGACTACCAGGGTATCTAATCCTGTTTGCTCCCCACACTTTCGCACCTCAGCGTCAGTATCGAGCCAGTGAGCCGCCTTCGCCACTGGTGTTCCTCCGAATATCTACGAATTTCACCTCTACACTCGGAATTCCACTCACCTCTCTCGAACTCTAGACTAGGAGTTTATGAGGCAGTTCCAG
+
G@FGGGGGGGGGGGGGGGGGGGGGGGGGGGGGGGGGGGGGGGGGGCGGGGGGGGGGGGGGGGGGGGGGGGGGGGGGGGGGGGGGGGGGFFGGGGGGGGGGGGGGGGGGFFGGFGGGGGGGGGGGGGGGGGGGEGGGDGGGGGGGGBFF@?CEGGGGGFFGGGGGGGGGDGGFCGGGGGGFDGGFFFGGGGGFCCC@FB)55CCCFC??7@?FCEFFAFFFAAFAF??B0:24<AFFF<BFFF??2<B?:BBFBFF26<2?:):F?F<BF<EF?3AC:AAAB
@M06628:26:000000000-CRM2J:1:1101:16348:7138 2:N:0:126
TAATCTTGCGACCGTACTCCCCAGGCGGAATGTTTAATGCGTTAGCTGCGCCACCGAACAGTATACTGCCCGACGGCTAACATTCATCGTTTACGGCGTGGACTACCAGGGTATCTAATCCTGTTTGCTCCCCACGCTTTCGTACCTCAGCGTCAGTATCGAGCCAGTGAGCCGCCTTCGCCACTGGTGTTCCTCCGAATATCTACGACTTTCACCTCTACACTCGGAATTCCACTCACCTCTCTCGAACTCAAGATTAGGAGTTTTTGAGGCAGTTCCAG
+
GGGGGGGGGGGGGGGGGGGGGGGGGGGGGGGGGGGGGGGGGGGGGGGGGGGGGGGGGGGGGGGGFGGGGGGGGGGGGGGGGGGGGGGGGEGDGGCGGEGGGGGGGGGFGGCFGGGDAFFGFFGFGGGGGGGGGGGEE>EEFGGGGGGGGGGGGGGGGGGDEFGGGGGGGGGAGDGGGGGFGG3>FFGGGGG8A)1,=9EGFGGFFFFF(1:*><AC?FDA>2()73?>8?06:5<.3(5<7:?727?:?F24733<>><B2>??FGF(30*)47=FA4)6.
@M06628:26:000000000-CRM2J:1:1101:18973:7142 2:N:0:126
TAATCTTGCGACCGTACTCCCCAGGCGGAATGCTTAATCCGTTAGGTGTGACACCGAAGGGCAAGCCCCCCGACGTCTGGCATTCATCGTTTACGGTGTGGACTACCAGGGTATCTAATCCTGTTTGCTCCCCACACTTTCGCACCTCAGCGTCAGTATCGAGCCAGTAAGCCGCCTTCGCCACTGGTGTTCCTCCGAATATCTACGAATTTCACCTCTACACTCGGAATTCCACTTACCTCTCTCGAACTCAAGACTTCCAGTATTAAAGGCAGTTCCAG
+
GGGGGGGGGGGGGGGGGGGGGGGGGGGGGGGGGGGGFGGGGGGGGGGGGGGGGGGGGGGGGGGGGGGGGGGGGGGGGGGGGGGGGGGGGGGGGGGGEGGGGGGGGGGGGGGGGGGGGGGGGGGGGGGGGGGGGGGGGGGGGEGGGGGGGGGDEGGGGGGGGGGGCCGGGGGFGGGGGGGFGDDEFFGGGCGFF?FFEF>GGGFFFFF?F?2=>AFG@F?>FBFAFFBF?BBFF<<B4)<:<A<<>BFF033<>BF>BA>AAFAFFGAAFBG?(7EF<A9B6
@M06628:26:000000000-CRM2J:1:1101:21396:7204 2:N:0:126
TAATCTTGCGACCGTACTCCCCAGGCGGAATGCTTAATCCGTTAGGTGTGTCACCGAATTGCATGCAACCCGACGACTGGCATTCATCGTTTACGGCGTGGACTACCAGGGTATCTAATCCTGTTTGCTCCCCACGCTTTCGCACCTCAGCGTCAGTATCGAGCCAGTGAGCCGCCTTCGCCACTGGTGTTCCTCCGAATATCTACGAGTTTCACCTCTACACTCGGAATTCCACTCACCTCTCTCGACCTCAAGACTACCAGTATGAAAGGCAGTTCCAG
+
GGGGGGGGGGGGGGGGGGGGGGGGGGGGGGGGGGGGGGGGGGGGGGGGGGGGGGGGGGGGGGGGGGGGGGGGGGGGGGGGGGGGGGGGGGGGGGGGGGGGGGGGGGGGGGGFGGFGGGGGGGGGGGGGGGGGGGGEGGGGGGGGGGGGGGGGGEGDGGGGGGGGGGDFGGCFFGGGGGGFGGGDFFFCDFGFFFFDD;>DFGGFFFFFFFFFGFFG@GFA<)44?BFF<B7><>>>?BB?<?2(,53)317482?27<AB?026/?9):<F425A?A><A2
@M06628:26:000000000-CRM2J:1:1101:4357:7277 2:N:0:126
TAATCTTGCGACCGTACTCCCCAGGCGGAATGCTTAATCCGTTAGGTGTGTCACCGAATAGCATGCTACCCGACGACTGGCATTCATCGTTTACGGTGTGGACTACCAGGGTATCTGATCCTGTTTGCTCCCCACACTTTCGTACCTCAGCGTCAGTATCGAGCCAGTGAGCCGCCTTCGCCACTGGTGTTCCTCCGAATATCTACGAATTTCACCTCTACACTCGGAATTCCACTCACCTCTCTCGAACTCAAGACCAGGAGTTTACGAGGCAGTTCCGG
+
FGGGGGGGGGGGGGGGGGGGGGGGGGGGGGGGGGGGGGGGGGGGGGGGGGGGGGGGGGGGGGGGGGGGGGGGGGGEGGGGGGGGGGGGGGGGGGGGFGGGGGGGGGGGGGGGGGGGGGGGGGGGGGCFGCFGGGGGGGGGGGGGGGGG?EGGGGGGGFGGGGFEGGGGGGFFGGGGGGGFDGGFFF;DFGGFFFFFA9DGGFGCFFFF@?@AFCCFFG@7<EF>FF096::B>FBDF0>:?B<0.<?>?BBFBB?A?:?118:FFGAB<BE3058EA><?;
@M06628:26:000000000-CRM2J:1:1101:22414:7295 2:N:0:126
TAATCTTGCGACCGTACTCCCCAGGCGGAATGTTTAATGCGTTAGCTGCGCCACCGAACAGTATACTGCCCGACGGCTAACATTCATCGTTTACGGCGTGGACTACCAGGGTATCTAATCCTGTTTGCTCCCCACGCTTTCGTACCTCAGCGTCAGTATCGAGCCAGTGAGCCGCCTTCGCCACTGGTGTTCCTCCGAATATCTACGAATTTCACCTCTACACTCGGAATTCCACTCACCTCTCTCGAACTCAAGATTAGGAGTTTTAGAGGCAGTTCCAG
+
GGGGGGGGGGGGGGGGGGGGGGGGGGGGGGGGGGGGGGGGGGGGGGGGGGGGGGGGGGGGGGGGGGGGGGGGGGGGGGGGGGGGGGGGGGGGGGGEGGGGGGGGGGGGGGGGGGGGFFGGGGGGGGGGGGGGGGGGGGGGGGGGGGGGFCFCEGGGGGGGCCEGEFGGGGGFGDGGDEGFGDDAFF;FCFGFFEFFFFFGGGGFFFF:??FFGBFG6<?FF>:AFBFB8:8>FFA<<:FF?F7:).,5,(,.4>BFBA).447F?FA<(4CF63:ABA)).
@M06628:26:000000000-CRM2J:1:1101:19234:7297 2:N:0:126
CATTCTTGCGAACGTACTCCCCAGGTGGCTTACTTATCGGTTTCCCTTGGACACTCCGTCTTACGACCGAATATCGAGTAAGCATCGTTTAGTGCGTGGACTACCAGGGTATCTAATCCTGTTCGCTCCCCACGCTTTCGTGCCTCAGCGGCATTGCAGGGCCACTGAGCTGCCTTCTCCATTGCTGTTCTATGGCATATCTATGCATTTCACCGCTACATCCCACATTCCGCCCACCTCAACCTCATTCAAGTTAGCCAGCATCAAAGGCAATTCCGACG
+
FGA<FGGGGG7:FGGGGGGGGGGGGFGGCEFGGGGGGGGCFFG9,CFGDG<FGGGCF:CCFFFFBDCG@7+,B,FFC7FG9,C?AF:FED49,9CFE:F+45AFEF<4+,,5C,,9E,,EE=F?4+@=EBEFG+6+88,+@+6D=FC8F>+1@+53,;<,;8*3*6>*@62;CF,=?,++5+5=+=?:C@D88*8()5)+29,7++8*87*+342D8)7<).(8F31))..(3<;222(:03<(((()4)).)<)46:)43(3*/72-5::>:)+<4((4(
@M06628:26:000000000-CRM2J:1:1101:3174:7473 2:N:0:126
TAATCTTGCGACCGTACTCCCCAGGCGGAATGTTTAATGCGTTAGCTGCGCCACCGAACAGTATACTGCCCGACGGCTAACATTCATCGTTTACGGCGTGGACTACCAGGGTATCTAATCCTGTTTGCTCCCCACGCTTTCGTACCTCAGCGTCAGTATCGAGCCAGTGAGCCGCCTTCGCCACTGGTGTTCCTCCGAATATCTACGAATTTCACCTCTACACTCGGAATTCCACTCACCTCTCTCGAACTCAAGATTAGGAGTTTTAGAGGCAGTTCCAG
+
GGGGGGGGGGGGGGGGGGGGGGGGGGGGGGGGGGGGGGGGGGGGGGGGGGGGGGGGGGGGFGGGGGGGGGGGGGGGGGGGGGGGGGGGGGGGGGGGGGGEGGGGGFGGGGGGGGGFCFGGGGGGGGGGGGGGCGGGGGGGGGGGGGGGGGGGGGGGGGGGEGFEGGG6@BFAGGGEEGGFDGGFFFFGGGG6CEFFFB><>CF5@?28??08CAFFFGDA<93:@?FF4::<>B<<?08:):<<?FF??:<A<?F>2:2<AD0@FGF212CF03;CAA2A:
@M06628:26:000000000-CRM2J:1:1101:17470:7575 2:N:0:126
TAATCTTGCGACCGTACTCCCCAGGCGGAATGCTTAATCCGTTAGGTGTGTCACCGAACAGTATACTGCCCGACGACTGGCATTCATCGTTTACGGTGTGGACTACCAGGGTATCTAATCCTGTTTGCTCCCCACACTTTCGTACCTCAGCGTCAGTATCGAGCCAGTGAGCCGCCTTCGCCACTGGTGTTCCTCCAAATATCTACGAATTTCACCTCTACACTTGGAATTCCACTCACCTCTCTCGAACTCAAGACCAGGAGTTTAGGAGGCAGTTCCGG
+
GGGGGGGGGGGGGGGGGGGGGCFGGGGGFGGGFGGGGFGGGGGGGFGGGGGGGGGGCGGGGGGGGGGGGFGGBECEGGGGGGGGGGGGGGGCFGGGGGGGGGGGGGGGEEFG?FFGFGGGGGGGGGGGGGGGGGGGGGGGCEGGGGFGFCFGGEE>FBEF>GGGEGGGFDGFGGEEGGGFGDDAFACFFGGFF<A@F;BGG+CEF=01;08;C<?F6C@@E31;;<:)<BBD<AFF:0(48B<<)5,)(..6A2<)(((.((-7.7)6))271;5*69A6(
@M06628:26:000000000-CRM2J:1:1101:11479:7586 2:N:0:126
TAATCTTGCGACCGTACTCCCCAGGCGGAATGCTTAATCCGTTAGGTGTGTCACCGAACAGTATACTGCCCGACGACTGGCATTCATCGTTTACGGTGTGGACTACCAGGGTATCTAATCCTGTTTGCTCCCCACACTTTCGCACCTCAGCGTCAGTATCGAGCCAGTGAGCCGCCTTCGCCACTGGTGTTCCTCCAAATATCTACGAATTTCACCTCTACACTTGGAATTCCACTCACCTCTCTCGAACTCAAGACCAGGAGTTTATAAGGCAGTTCCAG
+
GGGGGGGGGGGGGGGGGGGGGGGGGGGGGGGGGGGGGGGGGGGGGGGGGGGGGGGGGGGGGGGGGGGGGGGGGGGGGGGGGGGGGGGGGGGFGGGGGGEGGFGGGGGGGGGGGGGGGGGGGGGGGGGGGGGGGGGGGGGGGGGGGGGGGFGGGGGDGFGGGGGGGGGGGFGFGGGGGGGFGGGFFFCFFGGFFEFDFF4CDGGCFFDFDDFFGE5;8DEEC9?AFA?F>>:DABFAB?B?<?2:<B?:BF<F<:7):F?FF:<FFF<<D47@:;AFA<<)6
@M06628:26:000000000-CRM2J:1:1101:4770:7609 2:N:0:126
CATTCTTGCGAACGTACTCCCCAGGTGGGATACTTATCACTTTCGCTTGGCCGCCGAGACCGAAGTCCCGACAGCTAGTATCCATCGTTTACGGCGTGGACTACCGGGGTATCTAATCCCGTTCGCTCCCCACGCTTTCGTCCATCAGTGTCAGTATATAGTTAGTCACCTGCCTTCGCAATTGGTGTTCTATGTGATATCTATGCATTTCACCGCTACACCACATGTTCCGGCAACTTCACTATAACTCAAGACCTACAGTATCAAAGGCAATTTTATGG
+
GGGGGGGGGGGGGGGGGGGGGGGGGGGGGGGGGGGGGGGGGGGGGGGGGGGGGGGGEGGGGGGGGGGGGGGGGGGGGGGGGGGGGGGGGGGGGGGGGGGGGGGGGGGGGGGGGGGGGGGGGGGGGGGGGGGGGGDGGGGGGGGDGGGGGGGGGGGGGGGFGGGGGGFGGGGFGGGGGEDFGGGFFFGGGGGFFFFFFCFGGGGFFFCFEEEFGFDGFG9<:<?FFFFF>6<?1>>>FF29A?9>AFFFBAD?23:<BFF?:5A=FGFAAFCF6FEGFFFF0
@M06628:26:000000000-CRM2J:1:1101:5291:7642 2:N:0:126
TAATCTTGCGACCGTACTCCCCAGGCGGAATGCTTAATCCGTTAGGTGTGACACCGAACAGTATACTGCCCGACGTCTGGCATTCATCGTTTACGGTGTGGACTACCAGGGTATCTAATCCTGTTTGCTCCCCACACTTTCGCACCTCAGCGTCAGTATCGAGCCAGTGAGCCGCCTTCGCCACTGGTGTTCCTCCGAATATCTACGAATTTCACCTCTACACTCGGAATTCCACTCACCTCTCTCGAACTCAAGCCTACCAGTATGAGAGGCAGTTCCAG
+
FCGGGGGGGGGGEGGGGGGGGGGGGGGGGGGGGGGGGGGGGGGGGGGGGGGGGGGGGGGGGGGGGGGGGGGGGGGGGFGGGGGGGGGGGFGGGGGGFGGGGGGCGGGGGGGGGDFGFGGGGGGGGGGGGGGGGGGGGGGGGGGGGGGFGGGGGGGGGGAFGGGGGGGFFGGFGGGGGGF?E9DDAFGGGGGFFFFDFBDDDFGEFFF?02;FFE?FFG<3>ABA?(,(-::AAABFFBFFFFBF?4<>1024208)(.4:<?7@F>9<2:7>:);C)44).
@M06628:26:000000000-CRM2J:1:1101:15005:7643 2:N:0:126
CAACCTTGCGGTCGTACTCCCCAGGCGGAGAACTTAACGCGTTAGCTTCGCTACCGCCGCGTCTATAGCGCCAACAGCCAGTCCTCATCGTTTGGGGCGTGGACTACCAGGGTATCTAATCCTGTTCGCTCCCCACGCTTTCGTACCTCAGCGTCAGTGTAGTGCCACTTAGTCGCCTTCGCCACTGATGTTCCCTAAGCCCTCTACGCATTTCACGGCTACGCCTTGGATTCCACTATCTTCCCCCCCACTCTACCTAAACAGATTCAAATGCAGTTCC
+
GGFFGGGG8@+F@@CFGDGF@FE@CDCGGGGGGFFFFDFGCBF@:6,,,@F,B8EF++@7:>FCFFEGFEGCCEG<AFFGF?FGGGD9F8A,+C+3C7CG@EEFCFF7,<@@5,@=AC9CB,3DFGEGGGD>*>E>*:85*5CCCF<;7,8<C*=CGG9EGFF8FGD*>5+;72*?=7DA59C)09DFC<2=*:*)/(?*9=66?FB1>?:)?A<C)*791736B:?2()).,42<<?)6)).)4(((-(-(.4))-)).4:)))*-).)+1)*3+6:96
@M06628:26:000000000-CRM2J:1:1101:19745:7651 2:N:0:126
TAATCTTGCGACCGTACTCCCCAGGCGGAATGCTTAATCCGTTAGGTGTGTCACCGAATAGCATGCTACCCGACGACTGGCATTCATCGTTTACGGTGTGGACTACCAGGGTATCTAATCCTGTTTGCTCCCCACACTTTCGTACCTCAGCGTCAGTATCGAGCCAGTGAGCCGCCTTCGCCACTGGTGTTCCTCCGAATATCTACGAATTTCACCTCTACACTCGGAATTCCACTCACCTCTCTCGAACTCAAGACCAGGAGTTTACGAGGCAGTTCCGG
+
GGGGGGGGGGGGGGGGGGGGGGGGGGGGGGGGGGGGCGGGGGGGGGGFGGGGGGGGGGGGGGGGGGGGGGGGGGGGGGGGGGGGGGGGGGGGGGGGGGGGGGGGGGGGGGGGGGGGGGGGGGGGGGGGGGFGGGGGGGGGGGGGGGGGGGGGGGGGGGGFEGGGGGGFGGGFGGGGEGCFGGGFFFGGGGGFFFFDEBFGGGG?FFFFFFFFGFFGAGFFFFFFFF?>FFBFFFA>004<F?2:?FBF?B1AF082<4<::06?FFA2:BEFFFCGB<A?B
@M06628:26:000000000-CRM2J:1:1101:10002:7673 2:N:0:126
CATTCTTGCGAACGTACTCCCCAGGTGGGATACTTATCACTTTCGCTTGGCCGCCGAGACCGAAGTCCCGACAGCTAGTATCCATCGTTTACGGCGTGGACTACCGGGGTATCTAATCCCGTTCGCTCCCCACGCTTTCGTCCATCAGTGTCAGTATATAGTTAGTCACCTGCCTTCGCAATTGGTGTTCTATGTGATATCTATGCATTTCACCGCTACACCACATGTTCCGGCAACTTCACTATAACTCAAGACCTACAGTATCAAAGGCAATTTTAGGT
+
GGGGGGGGGGGGGGGGGGGGGGGGGGGGGGGGGGGGGGGGGGGGGGGGGGGGGGGGGGGGGGGGGGGGGGGGGGGGGGGGGGGGGGGGGGGGGDGGGGGGGGGGGGGGGGGGGGGGGGGFGGGGGGGGGGGCCCGGGGFGGGGGGGGGGGGGGGGDGGGGGGGGGGGGGGGFGGGGFCCAEGGFF=FFDGFFFFFF7CFGCFGFFF?CCCCFCA;D@DBFF7?B)45A5546(796??AA<?AFABAD44A0582<:37>:A)997<>9:CF0@FGFB()-
@M06628:26:000000000-CRM2J:1:1101:25516:7678 2:N:0:126
CAGCCTTGCGACCATACTCCCCAGGCGGAGCACTTAATGGTTTCCCTACGGCCGAGAGAATGTGGAAGTTCCCTCAGCCTAGTGCTCATCGTTTACGGCTAGGACTACCGGGGTATCTAATCCCGTTCGCTACCCTAGCTTTCGTACCTCAGCGTCAGAAAAGACCCAGTGATGCGCTTTCGCCACCGGTGTTCCCTATGATATCAACGCATTTCACCGCTCCACCATAAGTTCCCATCACCCCTGTCTTCCTCAAGCCTAGTGGTTTGAAAGGCAGTTC
+
GFGGGGGGGGGGGGGGGGGGGGGGGGGGGGGGGGGGGGGGGGGGGGGGGGGGGGGGGGGGGGGGGGGGGGGGGGGGGGGGGGGGGGGGGGGGGGGFGGGGGGGGGGGGGGGGGGGFGGGGGGFGGGGGGGGGEGGGDGGGGGGGGGGGGGGGGGGGGGGGGGGGGGGFGGGFGGGGGG<AE4DDFFFG3>DE>CFFFFFFGFGFFFEFFFFFGFFF=F0939BFFB?ADFFABFBBFB?<???FB(4BF)5596<)5),2:7<?>D:?6>GFAFG6:B<A
@M06628:26:000000000-CRM2J:1:1101:25989:7690 2:N:0:126
CAGCCTTGCGACCATACTCCCCAGGCGGAGCACTTAACACTTTCGCTACGTCCGAGAAAATGTGGAAGTTCCCACGGACTAGTGCTCATCGTTTACGGCTAGGACTACCGGGGTATCTAATCCCGTTCGCTACCCTAGCTTTCGTTCCTCAGCGTCAGAAGAGATCCAGTGAGCCGCTTTCGCCACCGGTGTTCCAGATGATATCAACGCATTTCACCGCTCCACCATCTGTTCCGCTCACCTCTACCTCCCTCAAGTCGTGGGGTTTCAAGCTCAGTTC
+
GGGGGGGGGGGGGGGGGGGGGGGGGGGGGGGGGGGGGGGGGGGGGGGGGGGGGGGGGGGGGGGGGGGGGGGGGGGGGGGGGGGGGFGGGGGGGGFFFGGGGGGGGGGGGGGGGGCFGGGFGGGGGGGGGGGEEGGGGGGGGFGGGGGFFGGG?EGGGGC;FFFGFGGGGGGFGGFGGGGFGGGBEFGGGGGFFFF?FAFGGFFEFFFFF@6><AACFFF>B;B?F1:F:6<A44)-:?9(43)422-.)563,36)8:4?0(()))-())01))++.6).
@M06628:26:000000000-CRM2J:1:1101:26261:7731 2:N:0:126
TAACCTTGCGGCCGTACTCCCCAGGCGGAGAGCTTAATGCGTTAACTGCGACACCGAACAGCATGCTGCCCGACGTCTGGCTCTCATAGTTTACGGCGTGGACTACCAGGGTATCTAATCCTGTTTGCTCCCCACGCTTTCGCACCTCAGCGTCAGTATCATGCCAGTGAGCCGCCTTCGCCACTGGTGTTCCTCCGAATATCTACGAATTTCACCTCTACACTCGGAATTCCACTCACCTCTCATGATCTCTAGACCAGCAGTATTAAAGGCAGTTCCAG
+
GGGGGGGGGGGGGGGGGGGGGGGGGGGGGG7FGGGGGGGGGGGGGGGGGGGGGGGGGGGGGGGGGGGGGGGGGGGGGGGGGGGGGGGGGGGGGGGGGGGGGGGGGGGGGGGFC<EGDGGGGGGGGGGGGGGGEGGGGGGGGGGGGGGGGGGGGGGGGGGGGGGGGGGGGCGFGGGGGGGFGGDFAAFGGGGFF?FDFBDGGFGFFFFFFBFFGF>F6F?ADA?AFF?>(24<A<2),4?BFB??FBF42<)6AAA>4>0:?:?FF74>FBF?6>*CAFFF6
@M06628:26:000000000-CRM2J:1:1101:12518:7773 2:N:0:126
TAATCTTGCGACCGTACTCCCCAGGCGGAATGCTTAATCCGTTAGGTGTGTCACCGAATAGCATGCTACCCGACGACTGGCATTCATCGTTTACGGTGTGGACTACCAGGGTATCTAATCCTGTTTGCTCCCCACACTTTCGCACCTCAGCGTCAGTATCGAGCCAGTGAGCCGCCTTCTCCACTGGTGTTCCTCCGCATATCTACGAATTCCACCCCTACACCCGGAATTCCACTCACCCTCCTCTAACTCTAGACTGATAGTTTTTGAGGCAGTTCCGG
+
GGGGGGGGGGGCGEGGGGGGCFGGGGGGGEGGGGGGCFFGGGGGGGGGGGGFGGGGG7BFEFGFGGGGG@FEGGGGGCC8F=EDGGFAFFFGGFGGFDGGGGAFFGGEGGE?FFFGGGGFGF:?CFFCGCDF=EGCCGDFGEGGEFGGG?FEGG>B;;CGGFG8@GFF<DGFFGGGG=C*<DGFFFCF<C?@:?6=3(.><EGE==1((61++/;*))/43(4()-31-4><):4)(,40((,((44<42)69A59-.,3))./97),70/.(8*AAFB<(
@M06628:26:000000000-CRM2J:1:1101:11129:7804 2:N:0:126
TAATCTTGCGACCGTACTCCCCAGGCGGAATGCTTAATCCGTTAGGTGTGTCACCGAGCAGCATGCTACCCGACGACTGGCGTTCATCGTTTACGGTGTGGACTACCAGGGTATCTAATCCTGTTTGCTCCCCACACTTTCGCACCTCAGCGTCAGTATCGAGCCAGTGAGTCGCCTTCGCCACTGGTGTTCCTCCGAATATCTACGAATTTCACCTCTACACTCGGAATTCCACTCACCTCCCTCGAACCCAAGACTAGCAGTATTAGAGGCCGTTCCGG
+
GGGGGGGGGGGGGGGGGGGGGGFGGGGGGGGGGGGGGGGGGGGGGGGGGGGGGGGGGGGGGGCEGGGFGGGGGGGGGGGGGGGGGGGGGGGGGGGGBGEFGGGGGGGGGGGGGGGGAEFGGGG<FGGGGGGGGGG8FGGGGEEGGEGGFFEEEGE:73DGEGGGGCDGGGGF7DGGGEFFDD4>FFDC4CGFFC6@EBEGFGGFFF<FFFDFFF<GFG<2<<<).,496::AB94),40334282:>BF?((-(,3:><:?7)1/:>-.<FF()2C1:,23
@M06628:26:000000000-CRM2J:1:1101:5916:7831 2:N:0:126
CATTCTTGCGAACGTACTCCCCAGGTGGGATACTTATCACTTTCGCTTGGCCGCCCAGGCCTCAAGGACCCGGACAGCTAGTATCCATCGTTTACGGCGTGGACTACCAGGGTATCTAATCCTGTTCGCTCCCCACGCTTTCGTCCATCAGCGTCAGTATATGGTTAGTCAGCTGCCTTCGCAATCGGTGTTCTATGTAATATCTATGCATTTCACCGCTACACTACATATTCCGCCAACTTCACCATAACTCAAGACGACCAGTATCAAAGGCAATTCTA
+
GFGGGGGGGGGGGGGGGGGGGGGGGGGGGGGGGGGGGGGGGGGGGGGGGGGGGGGGGGGGGGGGGGGGGGGGGGGGGGGGGGGGGGGGGGGGGGGGGGGGGGGGGGGGGGGGGGGGGGGGGGGGGGGGDCGGGGGGGGGGDFGGGGGGGGGGGGGGGGGGGGGGGGGGGFFFGGGGGFGFFGGDFFGDGEDAAEFFFCFCDCGFFFF<EECFDCEGF30;BFFFFFFFFFFFFA>BFB;BBA44<2<7<>?<B28.5(3;>FFF77<:)4<*.<GF:BA9)
@M06628:26:000000000-CRM2J:1:1101:9463:7858 2:N:0:126
TAATCTTGCGACCGTACTCCCCAGGCGGAATGCTTAATCCGTTAGGTGTGACACCAAAGGGCAAGCCCCCTGACGTCTGGCATTCATCGTTTACGGTGTGGACTACCAGGGTATCTAATCCTGTTTGCTCCCCACACTTTCGTACCTCAGCGTCAGTATCGAGCCAGTGAGCCGCCTTCGCCACTGGTGTTCCTCCAAATATCTACGAATTTCACCTCTACACTTGGAATTCCACTCACCTCTCTCGAACTCTAGACTGATAGTTTACAGGGCAGTCCCAG
+
GGGGDGGGGGGGGDFGCFFCGEFGGGGDCCFGCEGFD@FFEDECF@CFGE<CCCF7E<=F=FEFGGGGDFGDF@?FGE<EFFAAEA?F@=8<AEFGFCBCF,?ECAFF<?=EEFFFA;FGFCFADFFGGGGGC8CGE8,@EEDFFC9CGGGCGG6@CE3@:DF5E>>C6;CFFDGGGGC>55*?;4;C<6DFF7B@F@+719CCFF;@<?(++/);*C3AE3;C64@847@CB<BAFBFF<?23)56281().644>F::):499FAF<):5<)/:()52.
@M06628:26:000000000-CRM2J:1:1101:23699:7881 2:N:0:126
TAATCTTGCGACCGTACTCCCCAGGCGGAATGCTTAATGCGTTAACTGCGTCACCAAATTGCAAGCAACCTGACGACTGGCATTCATCGTTTACGGTGTGGACTACCAGGGTATCTAATCCTGTTTGCTCCCCACACTTTCGTACCTCAGCGTCAGTATCGAGCCAGTGAGCCGCCTTCGCCACTGGTGTTCCTCCGAATATCTACGAATTTCACCTCTACACTCGGAATTCCACTCACCTCTCTCGACCTCTAGACCGGCAGTTTTGGAGGCAGTTCCGG
+
FGGGGGGGGGGGGGGGGGGGGGGGGGGGGGGGGGGGGGGGGGGGGGGGGGGGGGFGGGGGGGGGGGGGGGGGGGECFEGFGFGGGGGGGGGGGGGGEGGEEGGGGGFFGGGGGGGGECFFGFGGGGGFFGGGECGGGGFFFGGGGDFFCFGGGDGDGFGGGGGCGFCDGGGFGGGEEEGFCDGDAA8CGGGFFEFBFF>DGGGEFC?7;?7FFFFGFFEFCCFCF@042:)555<A?1?BBFFFFF?)46;?F7A924909>9FFGF72:*)37EGF<41,
@M06628:26:000000000-CRM2J:1:1101:17808:7902 2:N:0:126
AATCTTGCGACCGTACTCCCCAGGCGGAATGCTTAATCCGTTAGGTGTGTCACCGAGCAGCATGCTACCCGACGACGTGCATTCATCGTTTACGGTGTGGACTACCAGGGTATCTAATCCTGTTTGCTCCCCACACTTTCGTACCTCAGCGTCAGTATCGAGCCAGTGAGCCGCCTCCGCCACTGGTGTTCCTCCACATATCTACGAATATAGCTTCTACACTTGGAATTCCACTTCTCCTCTTCGAACTCAAGCTCAGGAAATTTAGAAGTAGTTCCAG
+
CE<FGGGGGG@F+FGGGGGEGGGGGGGG@GGGGGGA,6CFFGGGDGE,BC,E6,8++8C,EFCA,EFC?F+C=>B=+4+4+5,CF9;,+A=F<B+8+4BCC@,8AF=<63,:56EF33=3A,:5CF8E=,@+@EC7>,,@+D:F@CG<9D9:*7CG9,,43*31>D;,?,**;5C=*?)*:5?F)*;*/:7+96(2,/;+=+9;+(((//++)1+::)9<9<AF2)5)42))6)6),)).),)6A13?(.6<B)))).(((()*0).6,+*)12<<44-.
@M06628:26:000000000-CRM2J:1:1101:22542:7904 2:N:0:126
CATTCTTGCGAACGTACTCCCCAGGTGGGATACTTATCACTTTCGCTTGGCCGCCGAGACCGAAGTCCCGACAGCTAGTATCCATCGTTTACGGCGTGGACTACCGGGGTATCTAATCCCGTTCGCTCCCCACGCTTTCGTCCATCACTGTCAGTATATAGTTAGTCACCTACCTTCGCAATTGGTGTTCTATGTGATATCTATGCATTTCACCGCTACACCACATGTTCCGGCAACTTCACTATAACTCAAGCCCTACAGTATCAAAGACACTCTTATGG
+
GG<@FFGGGGC@FGGGGGGGGGGGGGGGGE8FGGGGFGGGGGG9FGGG@FGG7F+CC6+=7F74@CF<FEBF:@8<FEE9;@BEBF==F@E,B@+C@FF+?=AFD7>7+++8<DFDF8;8>BC8FEG,7DC7C4B:@FF>D8E>F99,7:;9,DF,,4=B74<,,7,=9,<)08,9?5C5***/01:*7+++1119766+;F7<6A6?557+3=().74>0(-37))6444<(302((-4)846>9<4<><(5)4111:2?<)***6)6(2?(9*0-65<)
@M06628:26:000000000-CRM2J:1:1101:26367:7909 2:N:0:126
TAATCTTGCGACCGTACTCCCCAGGCGGAATGCTTAATCCGTTAGGTGTGACACCGAAGGGCAAGCCCCCCGACGTCTGGCATTCATCGTTTACGGTGTGGACTACCAGGGTATCTAATCCTGTTTGCTCCCCACACTTTCGTACCTCAGCGTCAGTATCGAGCCAGTGAGCCGCCTTCGCCACTGGTGTTCCTCCAAATATCTACGAATTTCACCTCTACACTTGGAATTCCACTCACCTCTCTCGAACTCTAGACTGATAGTTTAGGAGGCAGTTCCAG
+
FFGGGGGGGGGDFGGGGGGGGGGGGGGGGGGGGGGGGGGFGGGGGGGGGGGGGG7CFGGGGGFFFGGGGGGGDGGGGGGGGGFGGGGGGGGFGGCGGGGGGGGGGGGGFGGGGGGGGGGGGGGGGGGGGFFFGFGGGGGGGGGGGGGGGGGGGGGGGGGGGGGGGGGGGGGFGGGGGGGFDGCBFF4?FFCFFFFFFEFFCGGEFC@;=<6BD2A*0C?<26:AFF77AA2A<AAAF?F:?F?B?<?7?F?).)-6457:AA28@C2<7-C5088CBA)6.
@M06628:26:000000000-CRM2J:1:1101:14234:7910 2:N:0:126
TAATCTTGCGACCGTACTCCCCAGGCGGAATGCTTAATCCGTTAGGTGTGACACCAAAGGGCAAGCCCCCTGACGTCTGGCATTCATCGTTTACGGTGTGGACTACCAGGGTATCTAATCCTGTTTGCTCCCCACACTTTCGTACCTCAGCGTCAGTATCGAGCCAGTGAGCCGCCTTCGCCACTGGTGTTCCTCCAAATATCTACGAATTTCACCTCTACACTTGGAATTCCACTCACCTCTCTCGAACTCTAGACTGATAGTTTACAGGGCAGTTCCAG
+
GGGGGGGGGGGGGGGGGGGGGGGGGGGGGGGGGGGGGGGGGGGGGGGGGGGGGGGGGGGGGGGGGGGGGGGGGGGGGGGGGGFGGGGGGGGGGGGGGGGGGGGGGGGGGGGGGGFGFFGGGFGGGGGGGGGGGGGGGGGGGGGGGGGGGGGGGGGGGGGGEGFGEFGGGGGFGGGGGGGFGGGFFFGGGGGFFFFFFFFGGGGFFFFD<@;FGFFGFGEEFFFFFFEE9AEECFEAFBFB>?<BF?0::FFFFBFFAFFFFFFFFGBAAFG>?FGFAFBF<
@M06628:26:000000000-CRM2J:1:1101:12773:7974 2:N:0:126
TAATCTTGCGACCGTACTCCCCAGGCGGAATGCTTAATCCGTTAGGTGTGACACCGAACAGTATACTGCCCGACGTCTGGCATTCATCGTTTACGGCGTGGACTACCAGGGTATCTAATCCTGTTTGCTCCCCACGCTTTCGCACCTCAGCGTCAGTATCGAGCCAGTGAGCCGCCTTCGCCACTGGTGTTCCTCCGAATATCTACGAATTTCACCTCTACACTCGGAATTCCACTCACCTCTCTCGAACTCTAGACCGGCAGTTTTGAAGGCAGTTCCAA
+
GGGGGGGGGGGGGGGGGGGGGGGGGGGGGGGGGGGGGGGGGGGGGGGGGGGGGGGGGGGGGGGGGGGGGGGGGGGGGGGGGGGGGGGGGGGGGGGGGGGGGGGGGGGGGGGGGGGGGDGGGGFGGGGGGFGGGGGGGGGGGGGGGGGGGGGGGGGGGGGGGGGGGGGGGGFFGGGGGGFFGGDBFFGCFGGFFEFFFFFGGGGFFFFF:?FFGFBF6F?FFAF4@BFBFFFBA<AAFFB?>??7?B?>??FAF929A7>>BFFFFGFF6AFF?4EFA2546
@M06628:26:000000000-CRM2J:1:1101:23122:8026 2:N:0:126
TAATCTTGCGACCGTACTCCCCAGGCGGATAACTTAATGCGTTAGCTGCGTCACTCAAGCTCTATGAGCCCGAACAACTAGTTATCATCGTTTACGGCGTGGACTACCAGGGTATCTAATCCTGTTTGCTCCCCACGCTTTCGAACCTCAGCGTCAATACCTGTCCAGTCAGTCGCCTTCGCCACTGGTGTTCTTCCGAATATCTACGAATTTCACCTCTACACTCGGAATTCCACTAACCTCTCCAGGATTCTAGCCATCCAGTTTCAAGGGCAGTTCCG
+
GGGGGGGGGGGGGGGGGGGGGGGGGGGGGGGGGGGGGGGGGGGGGGGGGEGGGGGGGGGGGGGGGGGFGGGGGGGGGGGG9CFGGGGGGGGDGGGGGDGGGGGGGGGGGGGGFCGGGGGGGFGGGGGGGGGGGGGGGGGGGGGGGGGFFGGFGEGGCFGGGGGGGGGGGGGFGGEGGGGF5CD??FC*;CGDFFFFFFFCCFFCFCEF6(85;CCG866<2<A8=::6((4.4<<<9?>?:<?8434470:25<A)618<B60*70:4>)<:?>=*4<>28
@M06628:26:000000000-CRM2J:1:1101:23491:8094 2:N:0:126
CACTCTTGCGAGCATACTTCCCAGGCGGGATACTTAACGCGTTAGCTTTAGTACTGCACAGGTCGATCTGTTCAACACCTAGTACCCATTGTTTACGGCTAGGACTACTGGGGTATCTAATCCCATTTGCTACCCTAGCTTTCGTCTCTGAGTGTCAGTAATAGCCCAGTAAAGTGCCTTCGCCATCGGTGTTCTTTCCAATCTCTACGCATTTCACCGCTCCACTGGAAATTCCCTTTACCTCTACTATACTCTAGTCCGATAGTTTCGACTGCGATTCG
+
GGGGGGGGGGGGGGGGGGGGGGGGGGGGGGGGGGGGGGGGGGGGGGGGGEGGGGGGGGGGGGGGGGGGGGGGGGGGGGGGGGGGGGGGGGGGGGGGGGGGGGGGGGGGFGGGGGGCCCGGGGGFCDGGGGGFGFFGGGGGFGGGCGG8BFCFGGGGDGGGG@FGGGGGGGGFGGGGCGFFC7DFEBGGGGCDFFFEA<FGFGGFFF?EFF95CCEGFG11:BBFA6;@@E;7)17EE9;4CAE<)-:<A9ABA)-.66><:>FB3>>FB0*),)8*4862-
@M06628:26:000000000-CRM2J:1:1101:22255:8153 2:N:0:126
TAATCTTGCGACCGTACTCCCCAGGCGGAATGTTTAATGCGTTAGCTGCGCCACCGAACAGTATACTGCCCGACGGCTAACATTCATCGTTTACGGCGTGGACTACCAGGGTATCTAATCCTGTTTGCTCCCCACGCTTTCGTACCTCAGCGTCAGTATCGAGCCAGTGAGCCGCCTTCGCCACTGGTGTTCCTCCGAATATCTACGAATTTCACCTCTACACTCGGAATTCCACTCACCTCTCTCGAACTCAAGATTAGGAGTTTTAGAGGCAGTTCCAG
+
FFGFGGGGGGGFGGGGGGGGGGGGGGGGGGGGGGGGGGDEEGGGGGGCGEGEFFFEGEGEGGGGGGGGGGGGGGGGGGGGGFGGGGGGGGAFEGEGGGGGGGGGGGGFGGDFGGGFGGGGGGGGGGGGGGGGGGGGGGGGGDECFG>FCGGCEGGGGGGGGFGGE7FFGCCAFDGGGE=>GC3BFFGF<EGFFFF8B0;DGGGFFF0<2617><>>6C<<A9?AF?<B4?26<><<F??B?6)(,48:?0?FF03)3-4))4(87DA9?D95?3CF92)..
@M06628:26:000000000-CRM2J:1:1101:5631:8227 2:N:0:126
CATTCTTGCGAACGTACTCCCCAGGTGGGTCACTTATCACTTTCGCTTAGCCACTCAGACCGAAGTCCGAACAGCTAGTGACCATCGTTTACGGCGTGGACTACCGGGGTATCTAATCCCGTTCGCTCCCCACGCTTTCGTCCATCAGTGTCAATACATTGTTAGTGATCTGCCTTCGCAATTGGTATTCTATGTAATATCTATGCATTTCACCGCTACACTACATATTCTAACCACTTCACAATGATTCAAGATAACCAGTATCAAAGGCAATTTTACGG
+
GFGGGGGGGGGGGGGGGGGGGGGGGGGGGGGGGGGGGGGGGGGGGGGGGGGGGGGGGGFGGGGGGGGGGGGGGGGGGGGGGGGGGGGGGGGGGGGGGFEFGGGGGGGGGCFG9DGGGGGGGGGFDDEGGGGGGGGGGGFEFGGGGFDGFAFGGGFGGGGGGGGGGFG+>EEFGGGGGGDEGGFFAA=FGGGFFFFE6CFDGDF?687??CECGF@GFGB<@FFFFECE<??C?@07:?><A?F<<>BF:))66<?9:?BBB>9?67<<A:*8(9@F4-.4,
@M06628:26:000000000-CRM2J:1:1101:5641:8245 2:N:0:126
CATTCTTGCGAACGTACTCCCCAGGTGGGTCACTTATCACTTTCGCTTAGCCACTCAGACCGAAGTCCGAACAGCTAGTGACCATCGTTTACGGCGTGGACTACCGGGGTATCTAATCCCGTTCGCTCCCCACGCTTTCGTCCATCAGTGTCAATACATTGTTAGTGATCTGCCTTCGCAATTGGTATTCTATGTAATATCTATGCATTTCACCGCTACACTACATATTCTAACCACTTCACAATGATTCAAGATAACCAGTATCAAAGGCAATTTTACGG
+
GGGGGGGGGGGGGGGGGGGGGGGGGGGGGGGGGGGGGGGGGGGGGGGGGGGGGGGGGGGGGGGGGGGGGGGGGGGGGGGGGGGGGGGGGGGGGGGGGGGGGGGGGGGGGGGGGGGGGGGGGFFGGGGGGGGGGGGGGGGGDGGDCGGGFGFCFFGGGGGGGGGGGGGGGGGFGGGGGDGDGCGFFFGGGGDAAEFF6?FGGGGC=FEFFFFFGEDGFGFFFEFFFFFE???C?AFFBB<4>?FBABA>>AAF>ADAA??F:AA==DABABGF::FDBFB86
@M06628:26:000000000-CRM2J:1:1101:18892:8313 2:N:0:126
AGTCTTGCGACCGTACTTCCCAGGCGGAGTACTTAATGCGTTAGCTGCGTCACTGAAGGGGTCAATACCTCCAATAACTAGTACTCATCGTTTACGGCGTGGACTACCAGGGTATCTAATCCTGTTTGCTCCCCACGCTTTCGCGCCTCAGCGTCAGTACTCATCCAGGTAGGCGCCTTCGCCACAGGTGTTCCTTCACATCTCTACGGATTTTACCCCTACACGTGAAATTCCCCTACCCCCTATGAGACTCAAGACTAACAGTTTCAGACGCAGTTCCG
+
GGGGGGGGGGGGGGGGGGGGGGGGGGGGGGGGGGGGGGGGGGGGGGGGGGGGGGGGGGGGGGGGFGGGGGGGGGGGGGGGGGGGGGGGGGGGGGGGGGGGGGGGGGGGGGGGGGGGGGGGGGGFGGGGGGGGGGGGGGGEGGGGGGC4FEFGGGGGGGGGGGGGGGGGGGF>CF>EGGGFGGG5?FGGFGGFFFFFFFFGGG?EFFE@@F@EGEEGFG7;<B?BFBFB:ADFFFBFFFFF?:6617)6<<7<>77,33927786@C2AB)<?9>CE2259-
@M06628:26:000000000-CRM2J:1:1101:6808:8406 2:N:0:126
CAGCCTTGCGACCATACTCCCCAGGCGGAGTACTTAACACTTTCGCTTCGGCCGAGAACCTATGGGGGGGTCCTCGACCAAGTACTCATCGTTTACGGCTAGGACTACCGGGGTATCTAATCCCGTTCGCTACCCTAGCTTTCGTGCCTCAGCGTCAGAAGAGACCCAGTGAGCCGCTTTCGCCACCGGTGTTCCTGATGATATCAACGCATTTCACCGCTCCACCATCAGTTCCGCTCACCTCTGTCTCCCTCAATCACTACAGTATCAATCCCAGTTC
+
GFGGGGGGGGGGGGGGGGGGGGGGGGGGDGGGGGGFEEFGGGGGGGGGGGGGGGGGGGGGGGGGFFGGGGGGGGGGGGGGCCFFGGGGGGGGGGGCGGGGGG>FGGGGGGGGGEGGGFGGGGGGGGGGGGGCEGGGGFGGGFFGGGCCFFGCGC1;7EFFCFGCGGGGGGGFGFGGGCD>FD3:B>DGGGGFFFFFF9@F:FC>FFF<<>BFGB9:?G09FF>BFB<B??<>A)-3113(6?BB73<B<9)(,8??)6)22674?CA<)-+*6)+<)524
@M06628:26:000000000-CRM2J:1:1101:13454:8458 2:N:0:126
TAGTCTTGCGACCGTACTTCCCAGGCGGTGCGCTTAACGCGTTAGCTCCGGCACGAAAGGGGTCGAATCCTCTCACACCAAGCGCACACCGTTTACTGCTAGGACTACAGGGGTATCTAATCCCTTTCGCTACCCTAGCCTTCGAGCCTCAGCGTCAGTAAATGTCCAGTAGCTCGCCTTCGCCACGAGTGTTCCTCTCGATATCTACGCATTTCACTGCTACACCGAGAATTCCAGCTACCCCTCCATTACTCTAGCACGGCAGTATCGGATGCAGTTC
+
GGGGGGGGGGGGGGGGGGGGGGGGGGGGGGGGGGGGGGGGGGGGGGGGGGGGGGGDGGGFGGGGGGCFGGGGFGGFGGGG?FGGGGGGGGG8C8=BFGGGGGGGFFGFDGGG:FGFGGAEGGGGGGGGGGGGGGGGGFGGGGGGGGDEFGFGGGGGGDGGGFCGFGGGGGCFDFGDGGGFGGGBEEGGCEGAAEFFFCF<CFGFFF<ABFFFGFF7@G>>9):?FF6699?2<<BABFFFF?2::B126<5<:AA4>F<B9(4)09A)66=>?5E9>A)<
@M06628:26:000000000-CRM2J:1:1101:14942:8471 2:N:0:126
TAATCTTGCGACCGTACTCCCCAGGCGGAATGCTTAATCCGTTAGGTGTGTCACCGAATAGCATGCTACCCGACGACTGGCATTCATCGTTTACGGTGTGGACTACCAGGGTATCTAATCCTGTTTGCTCCCCACACTTTCGCACCTCAGCGTCAGTATCGAGCCAGTGAGCCGCCTTCGCCACTGGTGTTCCTCCGAATATCTACGAATTTCACCTCTACACTCGGAATTCCACTCACCTCTCTCGAACTCAAGACCAGGAGTTTAAGAGGCAGTTCCAG
+
GGGGGGGGGGGGGGGGGGGGGGGGGGGGGGGGGGGGGGGGGGGGGGGGGGGGGGGGGGGGGGGGGGGGGGGGGGGGGGGGGGGGGGGGGGGGGGGGGGGGGGGGGGGGGGGGGGGGGGGGGGGGGGGGGGGGGGGGGGGGGGGGGGGGGGGGGGGGGFFGGGGGGGGGGGGFGGGGGGGFGGCEFFGGGGGFFCF@FFAD<CFEFFFFFFFFGFFF4FBBFFF<FFF9BFFFFDFBFFFF??3<?F0:FFFA<?BFBF?BF:?FFF<:A9CF?DGGFF<24
@M06628:26:000000000-CRM2J:1:1101:8931:8471 2:N:0:126
TAATCTTGCGACCGTACTCCCCAGGCGGAATGCTTAATCCGTTAGGTGTGACACCGAAGGGCAAGCCCCCCGACGTCTGGCATTCATCGTTTACGGTGTGGACTACCAGGGTATCTAATCCTGTTTGCTCCCCACACTTTCGTACCTCAGCGTCAGTATCGAGCCAGTGAGCCGCCTTCGCCACTGGTGTTCCTCCGAATATCTACGAATTTCACCTCTACACTCGGAATTCCACTCACCTCTCTCGAACTCAAGACTAGCAGTATCAAAGGCAGTTCCAG
+
GGGGGGGGGGGGGGGGGGGGGGGGGGGGGGFGGGGGGGGGGGGGGGGGGGGGGGGGGGGDGGGFGGFFGGGGGGGGGGGGGDGGGGGGGGGGGGGGGGGGGGGGGGGGGGGGGGGGGGGGGGGGGGGGGGGGGGGGGGGGGGGGGGGGGGGGGGGEGGGGGGGGGGGGGGGFGGGGGGGFDGGFFFGGGGGFFFFFFFFGGFFFFFFF(8:=FAFFFC<<<BF4<??>:?:4A<9<?:?FFFF0)4:>??6<<?73:BF21)-14:26:AEF::EFFFAA<
@M06628:26:000000000-CRM2J:1:1101:5048:8543 2:N:0:126
CATTCTTGCGAACGTACTCCCCAGGTGGGTCACTTATCAATTTCTCTTAGCCACTCAGACCGAAGTCCGAACAGCTAGTGACCATCGTTTACGGCGTGGACTACCAGGGTATCTAATCCTGTTCGCTCCCCACGCTTTCGTCCATCAGTGTCAATATATTGTTAGTGATCTGCCTTCGCAATTGGTATTCTATGTAATATCTATGCATATCACCGCTACACTACATATTCTAACCACTTCACAATAATTCAAGATAACCAGTTTCAAAGGCAATTCTACAG
+
GGGGGGGGGGGGGGGGGGGGGGGGGGGGGGGGGGGGGGGGGGGGGGGGGGGGGGGGGGFGGGGEGGGGGGGGGGGGGGGGGGGGGGGGGGGGGGGGGGGGGGGGGGGGGGGGGGGGGGGGGGGGGGGGGGEGGGGGGGGGFGGGGGGCGGGGGGGGGGGGGGFFGGGFGGGFGGGGGCDBGDGFFFGGGGGFAEFEFFFGGGGF6A5@<CEFGDFG>CBFFFFFFC?EFFFECF(;@F<@5@F4AAEEE<5<64249?>DB99**>>DB0C504906249)
@M06628:26:000000000-CRM2J:1:1101:12547:8616 2:N:0:126
CATTCTTGCGAACGTACTCCCCAGGTGGGATACTTATCACTTTCGCTTGGCCGCCCAGAACTCAAGGTTCCGGACAGCTAGTATCCATCGTTTACGGCGTGGACTACCAGGGTATCTAATCCTGTTCGCTCCCCACGCTTTCGTCCATCAGCGTCAGTATATAGTTAGTCACCTGCCTTCGCAATCGGTGTTCTATGTAATATCTATGCATTTCACCGCTACACTACATATTCCGGCAACTTCACTATAACTCAAAACCGACAGTATCAAAGGCAGTTCTA
+
GGGGGGGGGGGGGGGGGGGGGGGGGGGGGGGGGGGGGGGGGGGGGGGGGGGGGGGGGGGGGGGGGGGGGGGGGGGGGGGGGGGGGGGGGGGGGGGGGGGGGGGGGGGGGGGGGGGGGGGGGGGCFGGGGGGGGGGGGGGGGGGGGGGGGGFFGGGGGGFFGGDFGGGFGFFFGG?GGGGFCGGFFFGGG=DBFEFFFFF7:7CEFCC6AEEFFE?GFGBFBB<;AEEFEECFCE@19F9?FA4-5446<F><A22).489;>9E6:2<<<?88FF:8-64)
@M06628:26:000000000-CRM2J:1:1101:26918:8626 2:N:0:126
TAATCTTGCGACCGTACTCCCCAGGCGGAATGCTTAATCCGTTAGGTGTGTCACCGAATTGCATGCAACCCGACGACTGGCATTCATCGTTTACGGCGTGGACTACCAGGGTATCTAATCCTGTTTGCTCCCCACGCTTTCGCACCTCAGCGTCAGTATCGAGCCAGTGAGCCGCCTTCGCCACTGGTGTTCCTCCGAATATCTACGAATTTCACCTCTACACTCGGACTTCCACTCACCTCTCTCGACCTCAAGACTACCAGTATTAAAGGCAGTTCCAG
+
GGGGGGGGGGGGGGGGGGGGGGGGGGGGEGGFGGGGGGGGGGGGGGGGGGFGGGGGGGGGFFGGGGFDGGGGGGGDGGGGGDAFGDGGGFGGGGGFEGGGGGGGGGGGGGGGGGGGGGGGFGGGGGGFGGGGGGGDGGGGGDEGEC78:<DGEEGEFGGFGFCGGGG?:CGFFCEEC5D5EGGFFFG7CFGFA?F853>G3CFEFFB1::??C5AF6C<BFF?2??<>(436).4<B1:B2:<B>B:)-3,)5)4):AAFFB:@=7)6)67?075C4).)-
@M06628:26:000000000-CRM2J:1:1101:26954:8657 2:N:0:126
CAGTCTTGCGACCGTACTCCCCAGGTGGGATACTTATCACTTTCGCTTAGTCACTGAGCTAATGCCCAACAACTAGTATCCATCGTTTACGGCGTGGACTACCAGGGTATCTAATCCTGTTCGCTCCCCACGCTTTCGTCCATGAGCGTCAGTACATACGTAGTAGACTGCCTTCGCAATCGGTACTCTGTGTAATAACTATGCATTTCACCGCTACACTACACATTCTATCTACTTCCATATGACTCAAGTCAACCAGTATCAAAGGCAGTTCCGTCGTT
+
EFGGGGGGGGGGGGGGGGGGGGGGGEEGGFGGGGGGGDGGGGGGGGGGGEFGG9FFGGGGGGGGGGEGFCFGGGGGGGGGGGGGGGGGGGGEGGGGGEGGGGGGGGDFGGGGGGGFGCFGGGGGE8EGGFECGEGGGGGG68DF,@D>FEGGGFGGGCGFGGCEGGFD78,;CGGGGGDDGCCEFBDF>CFFFFFEF*1=D?CBFFEFFFFF*(68:>;FF@FD48CC<6<?5?4CEE@EEFC3?CEF@EBF9>5A?<:BA:AFFG<:6(*.)9CC><9((
@M06628:26:000000000-CRM2J:1:1101:22132:8671 2:N:0:126
TAATCTTGCGACCGTACTCCCCAGGCGGAATGCTTAATCCGTTAGGTGTGACACCAAAGGGCAAGCCCCCTGACGTCTGGCATTCATCGTTTACGGTGTGGACTACCAGGGTATCTAATCCTGTTTGCTCCCCACACTTTCGTACCTCAGCGTCAGTATCGAGCCAGTGAGCCGCCTTCGCCACTGGTGTTCCTCCAAATATCTACGAATTTCACCTCTACACTTGGAATTCCACTCACCTCTCTCGAACTCTTGACTGCTAGTTTACAGGGCAGTTCCAG
+
GGGGGGGGGGGGGGGGGGGGGGGGGGGGGEGEFGGGFGGGGGGGGEGGGGGGGGGGGGGGGGEGFGEFGGGGGGGGGFGGFGEFGGFFGFGGGGFGGGGEGGGGGGGGGGGGGGGGGGGGGGGCFFDGGGGGEEEEGGGGGGG8DGD>=DFCGGGGGGDFGFGGGEFDGG?A>?CE7E>FCD4?F4CCCEGFFC8:;E8:19<<AF31;8=FD35:9C<)1737A;@@3<EFEEA;???<)().,8(,:?(..))))5)(.6<FFF:4<2:>?35::26))
@M06628:26:000000000-CRM2J:1:1101:28495:8726 2:N:0:126
CATTCTTGCGACCGTACTCCCCAGGCGGAGAACTTAATGCGTTAACTGCGCCACTGAAACCCTATGGGCCCCAACAGCTAGTTCTCATCGTTTACGGCGTGGACTACCAGGGTATCTAATCCTGTTTGCTCCCCACGCTTTCGCACCTCAGCGTCAATAATGGTCCAGTGAGTCGCCTTCGCCACTGGTGTTCTTCCGAATATCTACGAATTTCACCTCTACACTCGGAATTCCACTCACCTCTCCCATATTCTAGCCATCTTGTTTCAAAGGCAGTTCCG
+
GFGGGGGGGGGGEGGGGGGGGGGGGGGGGGEGGGGGGGGGGGGGGGGGGEFCEGGGEG9?FEGGGGGFGGGGGGGGCGGGGGGGGGGGFGGFGGGGGGGGGGGGGGGGGGGGGGGGGGGGGGGGGGGGGGFDFGGGGGGGGGGDGGGCFGGGGEEECCFFFFGGGGGGGGGFCGEGDCGF5CD?EF*;DGGFFEFFF?>DDCFEFFF;??DFGC?CF=?>A>AF748?>??2<<:AAF::?)4241:?FFFF9-.)-()-.2)9=FBAB>FB?F=*44>43
@M06628:26:000000000-CRM2J:1:1101:20363:8901 2:N:0:126
TAATCTTGCGACCGTACTCCCCAGGCGGAATGCTTAATCCGTTAGGTGTGACACCAAAGGGCAAGCCCCCTGACGTCTGGCATTCATCGTTTACGGTGTGGACTACCAGGGTATCTAATCCTGTTTGCTCCCCACACTTTCGTACCTCAGCGTCAGTATCGAGCCAGTGAGCCGCCTTCGCCACTGGTGTTCCTCCAAATATCTACGAATTTCACCTCTACACTTGGAATTCCACTCACCTCTCTCGAACTCTAGACTGATAGTTTACAGGGCAGTTCCAG
+
GGGGGGGGGGGEGGGGGGGGGGGGGGGGGGGGGGGGGGGGGGGGGGGGGGGGGGFGGGGGGGGGGGGGGGGGGGGGGGGGGGGGGGGGGGGGGGGGGGGGGGGGGGGGGGGGGGGGGFGGGGGGGGGGGGGGGGGEGGGGGGGGGGGGCFCGGGGECFGGDGGGGFGGFCFFFDGCEGGFGGGFFFGG4/:FFCABFFACC@F<@A8@0=@FGCCG6F@<EEFEF<;;<<37?3>2<:?:)871)46:?B<-6.)-6AF)65:FFG<2)5?)25?:A<)).
@M06628:26:000000000-CRM2J:1:1101:8366:8980 2:N:0:126
TAATCTTGCGACCGTACTCCCCAGGCGGATAACTTAATGCGTTAGCTGCGCCACCCAGGCTCTATGAGCCCGGACAGCTAGTTATCATCGTTTACGGCGTGGACTACCAGGGTATCTAATCCTGTTTGCTCCCCACGCTTTCGCACCTCAGCGTCAATAATTGTCCAGTAAGTCGCCTTCGCCACTGGTGTTCTTCCGAATATCTACGAATTTCACCTCTACACTCGGAATTCCACTTACCTCTCCAATATTCTATCTACCTAGTTTCAAGGGCAGTTCCG
+
GGGGGGGGGGGGGGGGGGGGGGGGGGGGGGGGGGGGGFGGGGGGGGGGGGGGGGGGGGGGFGGGGGGGGGGGGGGGGGGGGGGGGGGGGGGFGGGGGGDFDGGGGGGGGGGGGGGGDGFGGGGGGGGGGGGGGGGGGGGGGGGGGGGFGGGGGGEGGGGCFGGGGGGGGGGFGGGGGGGFFGGFFFFGGGGFFFFFFFFCCCFFFFCF@?@FGDFGFC?F7BBBFF??FF?3A2)4<2:>:>AFF:D0>>AADF2-6AFB><A*97>9<2<)3;;*.6:A(
@M06628:26:000000000-CRM2J:1:1101:18172:8984 2:N:0:126
CACTCTTGCGAGCATACTTCCCAGGCGGGATACTTAACGCGTTAGCTTTAGTACTGCACAGGTCGATCTGTTCAACACTTAGTATCCATTGTTTACGGCTAGGACTACTGGGGTATCTAATCCCATTTGCTACCCTAGCTTTCGTCTCTGAGTGTCAGTAATAGCCCAGTAAAGTGCCTTCGCCATCGGTGTTCTTTCCAATCTCTACGCATTTCACCGCTCCACTGGAAATTCCCTTTACCTCTACTATACTCTAGTCCAATAGTTTCGACTGCGATTTT
+
GGGGGGGGGGGGGGGGGGGGGGGGGGGGGGGGGGGGGGGGGGGGGGGGG9FGGGGGGGGGGGGGGGGGGGGGGGGGGGGGGGGGGGGGGGGGGGGGGGGGGGGGGGGGGGGGGGGGGGGGGFGFGGGGGGGGGGGGGGGGGGGGGGGFEAFFGGGGGGGGGGGGGGGGGGGFFGG9CEGFGFGFFFGDGGGFFFFFFFFGGG6>6BCC@@FFG?CFFGFF9@@FFFF8@@A<CFEFFFFCEFFEE)9CCB>DFFF4ADF4AFFFFFABF?EBFFG59403-
@M06628:26:000000000-CRM2J:1:1101:16563:9064 2:N:0:126
TAATCTTGCGACCGTACTCCCCAGGCGGAGAACTTAATGCGTTAACTGCGCCACTGAAACCCTATGTGCCCCAACAGCTAGTTCTCATCGTTTACGGCGTGGACTACCAGGGTATCTAATCCTGTTTGCTCCCCACGCTTTCGCACCTCAGCGTCAATAATGGTCCAGTGAGTCGCCTTCGCCACTGGTGTTCTTCCGAATATCTACGAATTTCACCCCTACACTCGGAATTCCACTCACCTCTCCCATATTCTAGCCATCTAGTTTCAAAGGCAGTTCCG
+
GGGGGGGGGGGGGGGGGGGGGGGGGGGGGGGGGGGGGGGGGGGGGGGGGGGGGGGGGGGGGGGGGGGGGGGGGGGGGGGGGGGGGGGGGGGGGGGGGGGGGGGGGGGGGGGGGGGGGGGGGGGCGFGGGGGGGGGGCGGGGGGGDGG8:EFGGGGGGGGGGGGGGGGFGF9ACCEGGGGFCDG):6F68?F>AEFFFFFGGFGCFAE?;@DFF?EGF*.6:((./4(266??BF<A>B?BB,37:BFFF:A9<AD4<7<>?947BF)5:AFFF:CC?25:(
@M06628:26:000000000-CRM2J:1:1101:3595:9071 2:N:0:126
TAATCTTGCGACCGTACTCCCCATGCGGAATGCTTAATCCGTTAGGTGTGTCACCGAATAGTATACTACCCGACGACTGGCATTCATCGTTTACGGTGTGGACTACCAGGGTATCTAATCCTGTTTGCTCCCCACACTTTCGCACCTCAGCGTCAGTATCGAGCCAGTGAGCCCCCTTCGCCACTGTTGTTCCTCCGAATATCTACGAATTTCACCCCTACACTCGGAATTCCACTCACCTCTCTCGAACTCTAGACTAGGAGTTTTTGAGGCATTTCCAG
+
9E,EFFGGGGDC@FEFGGGGGGGCFDGG:CD,EEEFGC9E7FEFGEG9,CF,CEFEGGGC<FFGFFFEG8<++8CFGGG,EEBAF9B,4B<B?EC+B+?F+9:A?FEGGDEF,5CDF;C=D,,EEE3,3CEGCB3++@E=EC8CE363F7C+53@B:D,@3D5@*36*4>4*9*4;:CFFC4?));+4:C<=8/=5:(/2*++)+3:647<1+)1*)),/65@<AD0>,(,--))).((4?()4).(),.,).)6)6AA((.(7;G9(-2C?6@E7:<AA-
@M06628:26:000000000-CRM2J:1:1101:3162:9139 2:N:0:126
TAGTCTTGCGACCGTACTCCCCAGGCGGTGCACTTAATGCGTTAGCTCCGACTCGGAAGGGGTCAAACCCCCCAAATCTAGTGCACATCGTTTACGGCGTGGACTACCAGGGTATCTAATACTGTTTGCTCCCCACGCTTTCGCGCCCCAGCGTCAGTAGTTGGCCAGGAAGTCGCCTTCGCCTCTGGTTTTCCTTCGCATCTCTACGGATTTTACCCCTACATTCGAAATTCTACTTCCCCCTCCAACACTCTGGATCAGTAGTTTCAGAGGCAGTTCCG
+
GGFGGGGGGGGGGGGGGGGGGGGGGGGGGCFGGGGGGGGGGGGGGGGGFGDGEGGGGGGGEGFGGG9DFGGEEGGFGGGGGGFGFFGGF:FFE<AFGEC:C@FCFFGGGGG7>DEEC:DDFG93CFCC7FG@EECE<:ECCF853C9*5**1**=;547;EFF6E::8/B=F2:CEDGCA7DD856FG0<FFFA?>?6B5*::4@F530(8>F:>G6C?F<?F>*-.4:16):))-)-4<0:((,-(.((-)()).)5).))-/1:<2))+*()1*..))(
@M06628:26:000000000-CRM2J:1:1101:19256:9197 2:N:0:126
TAATCTTGCGACCGTACTCCCCAGGCGGAATGCTTAATCCGTTAGGTGTGACACCGAAGGGCAAGCCCCCCGACGTCTGGCATTCATCGTTTACGGTGTGGACTACCAGGGTATCTAATCCTGTTTGCTCCCCACACTTTCGTACCTCAGCGTCAGTATCGAGCCAGTGAGCCGCCTTCGCCACTGGTGTTCCTCCGAATATCTACGAATTTCACCTCTACACTCGGAATTCCACTCACCTCTCTCGAACTCAAGACTAGCAGTATCAAAGGCAGTTCCAG
+
FGEGGGGGGGGGGEGGGGGGGGGGGGGGGGGGGGGGGAFGGGGGGGGCGGGFGGGGCGGGGGG7DDFGEEGGEECCEGGCFFGGGFFGGGGGGG@?BFFGDF<=FFC<B@FFDFGGD9EC9=>FFF?EFGFFGFGCFGAFCC>:BFGGCGGGGG>C<BEC879:E@CFG,<?CGEE=59;EG:D6)>;FGC1@?A;5085CGG?=?:648362.6:*9?<A>B2F6?;:?794).)((.32:<BFF2243:BD:<<:B<B0<A6=C<<24:)34;:6<9A)
@M06628:26:000000000-CRM2J:1:1101:27425:9215 2:N:0:126
TAATCTTGCGACCGTACTCCCCAGGCGGAATGTTTAATACGTTAGCTGCGCCACCGAACAGTATACTGCCCGAAGGCTAACATTCATCGTTTACGGCGTGGACTACCAGGGGATCTAATCCTGTTTGCTCCCCCCCCTTTCGTACCTCAGCGTCAGTATCGCGCCCGTGAGCCGCCTTCGCCACTGGTGTTCGTCCGAATATCTACGAATTTCACCCCTACACTCGGAATCCCACTCACCTCTCTCGAACTCAAGATTAGGAGTTTTAGAGGCAGTTCCAG
+
C@F9,@C,CF+@:FFGGGGGGG@6,@BB@+CE@<FDC<,,CF,EF9FFGE7@@F@++@C@FCG?ED,<C,C?++@BF,EFC<5:FFFFC+4?DA=4=F>>++:CEFADA:@+6C=,@E;9BF=FFD,@EFGFG+:*5B>FGGG6EC2,,,2*4:C*4?,,/***4*1:8**/*:5E5=C)2*/764C**:<=)4<(.()/*<<2*9(:26:7C<AG)9:380?)810382,)5),.41:67?2,8)(.(.442(5<2)-44:28:76413?F0)*2)-)-.
@M06628:26:000000000-CRM2J:1:1101:8146:9274 2:N:0:126
TAATCTTGCGACCGTACTCCCCAGGCGGAATGCTTAATCCGTTAGGTGTGTCACCGAATAGCATGCTACCCGACGACTGGCATTCATCGTTTACGGTGTGGACTACCCGGGTATCTAATCCTGTTTTCTCCCCACACTTTCGTACCCCAGCGTCAGTATCGAGCCCCTGAGCCGCCTTCGCCACTGGTGTTTCTCCAACTTTTTCCGAATTTCACCTCTACACTTGGAATTCCCCTCCCCTCCCTCGAACTCACGACCAGGAGTTTTCGAGGCAATTCCC
+
,EC,CFFGGGGGGGGGGGGGGGGGGGGGG769CFFGGA@FGGGGC,F@CFFGGGGG+FFCGGGAFEAFGGGG7>C+>+8,4,EEG<,,,94B?<?79A+B7<,,,8:,4+@@+FBF9,7@EGFCDF,6@FD=C8C8C,3@C8:@DC+@+1,@E>5B;7,,*6:::**;C8A>*8::5*;):D*5A6;CFGG);<FA+560+=+.)0(((/3;+-:C*72<AA?)89B?)52):)((-((4(,-4:?4((.(.5((4;9F0(0:5)*..-32563*<2)6)
@M06628:26:000000000-CRM2J:1:1101:8164:9275 2:N:0:126
TAATCTTGCGACCGTACTCCCCAGGCGGAATGCTTAATCCGTTAGGTGTGTCACCGAATAGCATGCTACCCGACGACTGGCATTCATCGTTTACGGTGTGGACTACCAGGGTATCTAATCCTGTTTGCTCCCCACACTTTCGTACCTCAGCGTCAGTATCGAGCCAGTGAGCCGCCTTCGCCACTGGTGTTCCTCCAAATATCTACGAATTTCACCTCTACACTTGGAATTCCACTCACCTCTCTCGAACTCAAGACCAGGAGTTTTAGAGGCAGTTCCGA
+
GGGGGGGGGGDGGGGGGGGGGGGGGGGGGGGGGGGGGGGGGGGGGGGGGGGGGGGGGGGGGGGGGGGGGGGGGGGGGGGGGGGGGGGGGGGGGGGGGGGGGGGGGGGGGGGGGGGGGGGGGGGGGGGGGGGFEFGGGGGGGGGGGGGGGGGGGGECCFFFGGGGCCFGGGFFGGGGGGGFGGGFFFGFGGGFFCFDFFFDFGGEFF<DFFFFGFEGFGFFFFFFFE@BFB?BFBFBFFFF?BFFFFF)3?BFDF2>B:0??BFFFDBB?>G:?DEGAA<B(
@M06628:26:000000000-CRM2J:1:1101:24655:9317 2:N:0:126
TAATCTTGCGACCGTACTCCCCAGGCGGAATGTTTAATGCGTTAGCTGCGCCACCGAACAGTATACTGCCCGACGGCTAACATTCATCGTTTACGGCGTGGACTACCAGGGTATCTAATCCTGTTTGCTCCCCACGCTTTCGTACCTCAGCGTCAGTATCGAGCCAGTGAGCCGCCTTCGCCACTGGTGTTCCTCCGAATATCTACGAATTTCACCTCTACACTCGGAATTCCCCTTACCTCTCTCGAACTTAAGCTTTGGAGTTTTAGTGGCAGTTCCAA
+
FFGGGGGDGGGGGGGGGGGEAFFEGGGCCFGGGGFGEGCFCGGGGGFFG@FGGGGGCFEGGGGGGGGDGGGGGG77CGCFGDGGGGGGGGGGGGGGGCGECFGGG8F8FFGEFGB:DDFGGG9:C=:ACC?33>C@C:ECGGGFGGGGC,>*;>9*,>=B8BCEGGEFFGFFF/>EEDFFGGGDFA4?5CG7A?A(.3;D7+:>FFB?032@C<<G9*).6)14)-(44??2))((()(..3232462:1.)..5)6<)-(4(75FF)(.050)2:64<))
@M06628:26:000000000-CRM2J:1:1101:19781:9349 2:N:0:126
TAATCTTGCGACCGTACTCCCCAGGCGGAATGCTTAATCCGTTAGGTGTGACACCGAAGGGCAAGCCCCCCGACGTCTGGCATTCATCGTTTACGGTGTGGACTACCAGGGTATCTAATCCTGTTTGCTCCCCACACTTTCGTACCTCAGCGTCAGTATCGAGCCAGTGAGCCGCCTTCGCCACTGGTGTTCCTCCAAATATCTACGAATTTCACCTCTACACTTGGAATTCCACTCACCTCTCTCGAACTCTAGACTGATAGTTTAGGAGGCAGTTCCAA
+
GGGGGGGGGGGGGGGGGGGGGGGGGGGGGGGGGGGGGGGGGGGGGGGGGGGGGGGGGGGGGGGGGGGGGGGGGGGGGGGGGGGGGGGGGGGGGGGGGGGGGGGGGGGGGGGGGGGGGGGGGGGGGGGGGGGGGGGGGFGGGGGGGGGGGGGGGGGGGFGGGGGGGGGGGGGFGGGEGGGFGGG>FFGGGGGFFFFFFFFGFGGFFFF07?<@FF>C9FFBFDFFFFFBA>BFFAFBFBFBFF2?B?(::?FAA4<AAAF?D9AFFGAD05CE:38?4>4A9
@M06628:26:000000000-CRM2J:1:1101:19557:9367 2:N:0:126
CATTCTTGCGAACGTACTCCCCAGGTGGGTTACTTATCACTTTCGCTTGGCCGCCCAGTCCGCAATTAGACCGGACAGCTAGTAACCATCGTTTACGGCGTGGACTACCAGGGTATCTAATCCTGTTCGCTACCCACGCTTTCGTCCCTCAGCGTCAATACGCCGTTGGTGAGCTGCCTTCGCAATCGGCGTTCCATGTGATATCTAAGCATTTCACCGCTACACCACATATTCCGCCCACCTCACGGCGATTCAAGAAATCCAGTATCAATGGCAGTGC
+
GGGGGGGGGGGGGGGGGGGGGGGGGGGGGGGGGGGGGGGGGGGGGGGGGGGGGGGGGGGGGGGGGGGGGGGGGGGGGGGGGGGGGGGGGGGGGGGGGGGGGGGGGGGGGGGGGFGFGGGGGGGCGGGFEGGCGGFGGGGGGGGGGGGG9@CFGGGGGCEC?DCEGGGGGGG6FGGGGGGFGGDFFFGGGGGBBFFFFC?FFFFBFFFFBFFFGA>FFF2(4;BFFF0:B>AA5>AFB?F?BFBFFFF<B>>B(69>2AB7)::==::)4)<64760((..
@M06628:26:000000000-CRM2J:1:1101:25202:9392 2:N:0:126
TAATCTTGCGACCGTACTCCCCAGGCGGAATGCTTAATCCGTTAGGTGTGACACCAAAGGGCAAGCCCCCTGACGTCTGGCATTCATCGTTTACGGTGTGGACTACCAGGGTATCTAATCCTGTTTGCTCCCCACACTTTCGTACCTCAGCGTCAGTATCGAGCCAGTGAGCCGCCTTCGCCACTGGTGTTCCTCCAAATATCTACGAATTTCACCTCTACACTTGGAATTCCACTCACCTCTCTCGAACTCTAGACTGATAGTTTATCGGGCAGTTTCAG
+
9FCFFGGGGGG@F:FGGG<FGGGGGGGG7FG8FGGGG@<FFFGGGFGGGGGEEF<C6C,:?@D@FD@FC@FF8F:CCGFG?<E<EF99ABFG<9++:FB@7EF9<FE88FGAA=,=@EDDBCF,9EEAEF8BG8CCFFAC,=@FGF=FFEGCCEC+5@DF>344>:,;ED96*CCC77?4EDC?F)*2;CDF68F;A(+:C9<?7A?(,,6@:7?>4C@36)=E44@E343).)6).(.().).3<<)4(49A>2A9A2).:49*:6))-:>6)AE)-)).
@M06628:26:000000000-CRM2J:1:1101:16902:9458 2:N:0:126
TAATCTTGCGACCGTACTCCCCAGGCGGAATGCTTAATCCGTTAGGTGTGACACCAAAGGGCAAGCCCCCTGACGTCTGGCATTCATCGTTTACGGTGTGGACTACCAGGGTATCTAATCCTGTTTGCTCCCCACACTTTCGTACCTCAGCGTCAGTATCGAGCCAGTGATCCGCCTTCGCCACTGGTGTTCCTCCAAATATCTACGAATTTCACCTCTACACTTGGAATTCCACTCACCTCTCTCGAACTCTAGACTGATAGTTTACAGGGCAGGTCCAA
+
FGGGGGGFFGGGGGGFGGGGGGGGGGGGGGGGGGGFFGGGGGGGGGGGGFGGGGGGGGGGGGGGGG<FEGGGFGGGGGGGGCFGGGGGGGGGGGGGFFGGGGGGGFGGGGGGGGGGGFGFF;FGFGGCDDDGGFEEGGGDGEGGGGGAFF8EEE>CC,@@EDFDE7EGGE,B2*9CEEGFG4*36AFDDGGFA4=:FFF*8CGFFF;DF<0:CCFG=D3)9>;EB@3@<E8)97>C@1302:,,)4<B???F<5A<BAF?4949@D)64):;1:**.5<7<
@M06628:26:000000000-CRM2J:1:1101:19261:9473 2:N:0:126
TAATCTTGCGACCGTACTCCCCAGGCGGAATGCTTAATCCGTTAGGTGTGACACCGAAGGGCAAGACCCCCGACGTCTGGCATTCATCGTTTACGGTGTGGACTACCAGGGTATCTAATCCTGTTTGCTCCCCACACTTTCGTACCTCAGCGTCAGTATCGAGCCAGTGAGCCGCCTTCGCCACTGGTGTTCCTCCAAATATCTACGAATTTCACCTCTACACTTGGAATTCCACTCACCTCTCTCGAACTCTAGACTGATAGTTTAGGAGGCAGTTCCAA
+
GGGGGGGGGGGGGGGGGGGGGGGGGGGGGGGGGGGGGGGGGGGGGGGGGGGGGGGGGGGGGGGGGGGGGGGGGGGGGGGGGGGGGGGGGGGGGGGGGGGGGGGGGGGGGGGGGFGGGGGGGGGGGGGGGGGGGGGGGGGGGGGGGGGEFFDEGGGGGGFG;EF>CFGGGGGFGGGGGGGFGGGFFFGDC>DFFFFFFFFCGGGEAFDFF@DFFEEC6DDAAA?BFB:?AFBAFFA43<F:7<<7<?:??B?B92494<:?F<BFFGFF><FF05/::<25.
@M06628:26:000000000-CRM2J:1:1101:3784:9482 2:N:0:126
TAATCTTGCGACCGTACTCCCCAGGCGGAATGCTTAATCCGTTAGGTGTGTCACCGAACAGTATACTGCCCGACGACTGGCATTCATCGTTTACGGTGTGGACTACCAGGGTATCTAATCCTGTTTGCTCCCCACACTTTCGTACCTCAGCGTCAGTATCGAGCCAGTGAGCCGCCTTCGCCACTGGTGTTCCTCCAAATATCTACGAATTTCACCTCTACACTTGGAATTCCACTCACCTCTCTCGAACTCAAGACCAGGAGTTTATGAGGCAGTTCCGG
+
GFGGGGGGGGGGGDFGGGGGGGGGGGGGGGGGGGGGGGGGGGGGGGGGGGGGGGGGGGGGGGGGGGGGGGGGGGGGGGGGGGGGGGGGGGGGGGGEFGGGGGGGGGCEGGGGGGGGGGGGGGGGGGGGGGGGGGGGGGGGGGGGGGGGGGGGGGGGGGGGECCGGGGGGCEFGGGECGC5C78BAFCF6EDFFCF;A@+CFEGEFFF6=@FFGEFCACEFEEFFFFF?4A7A<B9977814??BFFB7B?FAA?<A<<:??<<FFF2))-<50>8CAA92(
@M06628:26:000000000-CRM2J:1:1101:17635:9541 2:N:0:126
CACCCTTGCGAGCATACTCCCCAGGCGGGATACTTGACGCGTTAGCTACAGAACTGAACGGTTTTAAATCGACCAGAACTTAGTATCCATCGTTTACGGCTAAGACTACTGGGGTATCTAATCCCATTCGCTCCCTTAGCTTTCGTCTCTCAGTGTCAGTCATGGCCCAGCAGAGTGCTTTCGCGATTGGTGTTCTTCCTAATATCTACGCATTTCACCGCTACACTAGGAATTCCCTCTGCCCCTACCTAACTCAAGCTTTATAGTTTCAACTGCCGGTT
+
GGGGGGGGGGGGGGGGGGGGGGGGGGGGGGGGGGGGGGGGGGGGGGGGGGGGGGGGGGGGGGGGGGGGGGGGGGGGGGGGGGGGGGGGGGGGGGGGGGGGGGGGGGGGGGGGGGEGGGGGGGGGGGGGGGGGGGGGGFGGGFGGEGGGGGGGGGGGGGGGGGGGGGFGDGGFGGFGGFGFGFDFB5DGF6FFFFFFFFFGG7@?FFFCC09:D;CG=FA020(,*(),4:B<BFF9<4135<>BF?::?FFFF>))8<<:F2-77264<ACF<@+929;6-
@M06628:26:000000000-CRM2J:1:1101:28673:9543 2:N:0:126
TAATCTTGCGACCGTACTCCCCAGGCGGAATGCTTAATCCGTTAGGTGTGACACCGAACAGGATACTGCCCGACGTCTGGCATTCATCGTTTACGGCGTGGACTACCAGGGTATCTAATCCTGTTTGCTCCCCACGCTTTCGCACCTCAGCGTCAGTATCGAGCCAGTGATCCGCCTTCGCCACTGGTGTTCCTCCGAATATCTACGAATTTCACCTCTACACTCGGAATTCCACTCACCTCTCTCGAACTCAACACCCCCAGTATTAAAGGCAGTTCCAG
+
@FDGFGGFFEGG@FCFGC9EGEFFGGGGGGGCFFCFDGGGGGFGGGGCGGGGGGFGDEGGG,9?CEFCCEFEGDDGFFGFEFEFFGGGGFFGFFGEGDGGGGGGGGGFGGGGGCFFF=FFGFGDFGGGGDFFC8EEEGGG9EGGGGGFGGFGEEEEGGG@EGGE77;CF9,44CDEEGGFGDD>A);;*ADFFFFFFB;DG9C5=C?::??FCDA76C>BF9?A@<14:656.<<A0(51<0.38)821?<2)4(.(((--23)976:):?6(7:C<A)).
@M06628:26:000000000-CRM2J:1:1101:6883:9581 2:N:0:126
TAGTCTTGCGACCGTACTCCCCAGGCGGGATGCTTAATGCGTTAGCTGCGCCACTGAACAGTATACTGCCCAACAGCTAGCATCCATCGTTTACGGCGTGGACTACCAGGGTATCTAATCCTGTTTGCTCCCCACGCTTTCGCACCTCAGCGTCAGTACCGGACCAGTGAATCGCCTTCGCCACTGGTGTTCTTCACTAATATCTACGAATTTCACCTCTACACTAGGAGTTCCATTCACCTCTTCCGGACTCTAGACTGACAGTATCAAAGGCAGTTCCG
+
FFGGGGGGGGGGGGGGGGGGGGGGGGGGGGGGGGGGGGGGGGGGGGGGGGGGGGGGGGGGGGGGGGGGGGGGGGGGGGGGGGGGGGGGGGGGGGGGGGGGGGGGGGGGGGGGGGGGFGGGGGCFGGGGGGGGE7CGGGGGGGDGGGGGFGGGGGGGGCDFEGGGGFGGFD@FGGGGGGGFGGGFFFGGGGGFFEFFFFFGFGFEFFD<<?FFFDFGFGFFFFFFF77:7?BBFFAAFFF>A,8<4AFF>FFFF2<-6<ADFF2/**66>FGF(<**3)6A2
@M06628:26:000000000-CRM2J:1:1101:5446:9646 2:N:0:126
TAATCTTGCGACCGTACTCCCCAGGCGGAATGCTTAATCCGTTAGGTGTGTCACCGAGCAGCATGCTACCCGACGACTGGCATTCATCGTTTACGGTGTGGACTACCAGGGTATCTAATCCTGTTTGCTCCCCACACTTTCGTACCTCAGCGTCAGTATCGAGCCAGTGAGCCGCCTTCGCCACTGGTGTTCCTCCAAATATCTACGAATTTCACCTCTACACTTGGAATTCCACTCACCTCTCTCGAACTCAAGACTAGCAGTTTAAGAGGCAGTTCCAG
+
FGGGGGGGGGGGGGGGGGGGGGGGGGGGGGGGGGGGGGGGGGGGGGGGGGGGGGGGGGGGGGGGGGGGGGGGGGGGGGGGGGGGGGGGGGGGGGGGGGGGGGGGGGGGGGGGGGGGFGGGGGGGGGGGGGGGGGGGGGGGGGGGGGGGGGGGGGGGGFGGGFFGGGGGGCFFGGGDGGGFGGGFFFGGGGGFFEFFFFFFG9FEFFFF?FFFGFFFFGFFC>DE6>??<>?ABBB>0:B??B2:??::??(-47<>7>DF<7<B?FAAA>9>:5CGAAAFA
@M06628:26:000000000-CRM2J:1:1101:9964:9648 2:N:0:126
TAATCTTGCGACCGTACTCCCCAGGCGGAATGCTTAATCCGTTAGGTGTGTCACCGAATAGCATGCTACCCGACGACTGGCATTCATCGTTTACGGTGTGGACTACCAGGGTATCTAATCCTGTTTGCTCCCCACACTTTCGTACCTCAGCGTCAGTATCGAGCCCGTGAGCCGCCTTCGCCACTGGTGTTCCTCCGAATATCTACGAATTTCACCTCTACACTCGGAATTCCACTCACCTCTCTCGAACTCTAGACTGATAGTTTATGAGGCAGTTCCGA
+
GGGGGGGGGGGGGGGGGGGGGGGGGGGGGGGGGGGGGGGGGGGGGDEGGFGGGGGGGGGGGGGGGGGGGGGGGGGGGGGGGGGGGGGGGFGGGGGGGGGGGGGGGGGCGGGGGGGG;FFGGGGGGGGGGGEFEGGEDDFGGGGGGGGGCFGGGGGGGGGGGFFGG*>DEFGACDGGGG=FGDDEFF4>4;>7A3ADF0;<C9FFFFFD;?FFGFFGFF<266?AFFFFFFFFB)-.,42:BF<B7<?:16?2<)4)6<7:A>BFFG2)5)A?B5CGFAAFF
@M06628:26:000000000-CRM2J:1:1101:16080:9651 2:N:0:126
CAGCCTTGCGACCATACTCCCCAGGCGGAGCACTTAATGGTTTCCCTACGGCAAAAAGCGACGAATCGCCTCTCGCCCAGTGCTCATCGTTTACAGCTAGGACTACCGGGGTATCTAATCCCGTTCGCTACCCTAGCTTTCGTACCTCAGCGTCAGTTATCCCCCAGTGTGCCGCCTTCGCCTCCGGTGTTCCTCATGATATCAACGCATTTCACCGCTCCACCATAAGTTCCGCACACCCCTGGAATACTCTAGCCTACCAGTTTCAAACGCAGTGCCAA
+
GGGGGGGGGGGGGGGGGGGGGGGGGGGGGGGGGGGGGGGGGGGGGGGGGGGGGGGGGGGGGGGGGGGGGGGGCGGGGGGGGGGGGGGGGGGGGGGGGGGGGGGGGGGGGGGGGGGGGGGGGGGGGGGGGGGGGGGGGGGGGGGGGGGGGGGGGGGGGGFFGGCFGGGGGGGFGGGGGGGFGGGEFDGDGGGFFFFFFEFGFGGFFFFFFF:FGFFC>GB>FFFBFFF?DD>ADFF;9><?BF60:1>>BAA<<AAF<>?BBB:6@F><F)<>;DCE(6444
@M06628:26:000000000-CRM2J:1:1101:22739:9652 2:N:0:126
TAATCTTGCGACCGTACTCCCCAGGCGGAATGCTTAATCCGTTAGGTGTGTCACCGAATAGCATGCTACCCGACGACTGGCATTCATCGTTTACGGTGTGGACTACCAGGGTATCTAATCCTGTTTGCTCCCCACACTTTCGTACCTCAGCGTCAGTATCGAGCCAGTGAGCCGCCTTCGCCACTGGTGTTCCTCCAAATATCTACGAATTTCACCTCTACACTTGGAATTCCACTCACCTCTCTCGAACTCAAGACCAGGAGTTTAGGAGGCAGTTCCGA
+
FFGGDEAEFGGEEGGGGGGEGGGCCCGG@FFFGDGGFFGFFGGGGGGGGGGGGGGGGGGFGGGGGGGGGGGGGGGGGGGGGGGGGGGGGGGGGGGGGGGGGGGGGGGGGGGFGGGGGGGFF=AFGGGGGGFGGGGGGGGGGGGGGGGGGGGGGGGGGGFGGGFEGGGGFFG>D9EGEEFFECDDFFGGGGC76CFFFFFGGGG3@FD@03(+165D=F@@ECDFAE:?24?A<<>)18?B????FFFF:04<2:>)(.,14:?F7D<9)6FD?>GF2)6:<
@M06628:26:000000000-CRM2J:1:1101:5378:9656 2:N:0:126
CATTCTTGCGAACGTACTCCCCAGGTGGGATACTTATCCCGTTCGCTTTGCCACCGAACATTATACTGACAGCTGATATGCATCCATCATGTCGGGGGTGACCAACCAGGCTAATCATGCTTGTTTCCTACCCACACTTCCGTCACCGACAGTCAATAACTAGTCAGCTACCTTCCTTAGTGACTGTTCTTCCTCTATCTAACTATGAAACCCCTACCTACACTAGGATTGCCACTCACTTCTCATTCAATCAAGACAATATCATTATCAGGTCGTTC
+
9F6FFGGGGGG+FGGGGGGGGGGGG<FG7EF@FGGG<,;C,EF8F:F7,C,FFG,CFGG+,6,:5E<,,B,C,,,,,6,,9FF,4,C9,<,9,,+84++4+5:,8+++4++8F,,,8,,,73,3C3,@3,@3D,++@,@,@+D3432+++**5,,,7,,,,@47,@>*5,,3*+=,,2+*,+++++0++4=8+*+*4*+4B,,*=+****))*((*)*).(((.))(.))())/=@8(6))/)4)))).-).).8>B8().).**0).).<))0**(.
@M06628:26:000000000-CRM2J:1:1101:21100:9726 2:N:0:126
TAATCTTGCGACCGTACTCCCCAGGCGGAATGCTTAATCCGTTAGGTGTGACACCGAATAGCATGCTACCCGACGTCTGGCATTCATCGTTTACGGCGTGGACTACCAGGGTATCTAATCCTGTTTGCTCCCCACGCTTTCGCACCTCAGCGTCAGTATCGAGCCAGTGAGCCGCCTTCGCCACTTGTGTTCCTCCGAATATCTCCGAATTTCACCTCTACACCCGGAATTCCACCTACCTCTCCCGAACCCAAGACGACCACAATGAAAAGCAGTTCCGA
+
@CCE@ECEDEGFEFCFGGF@EGGGGGCGGGF<<<CF<F,E:CEFGDG?EFA,C<@@F@FCADCGGGFFC?F=CCBFFFDCCEBBFFFAFFFF@D8=FCGG7CF@FEFFDFEG@FGEDAD,@FCF<FDD8,=D+,6@<CC5>>E8EGGC7CFEEEG>=B7?EDF5C:>9@40;;<EGGDC)AC302+;;DFGAC):8):>**+<)1;;((-:=C94*/92)6)2(09(76?:4>2).((.4,5).,(-(2(((42(,((-((-())2)-)-+).6CG452(-
@M06628:26:000000000-CRM2J:1:1101:2903:9736 2:N:0:126
TAATCTTGCGACCGTACTCCCCAGGCGGAATGCTTAATCCGTTAGGTGTGTCACCGAACAGTATACTGCCCGACGACTGGCATTCATCGTTTACGGTGTGGACTACCAGGGTATCTAATCCTGTTTGCTCCCCACACTTTCGTACCTCAGCGTCAGTATCGAGCCAGTGAGCCGCCTTCGCCACTGGTGTTCCTCCAAATATCTACGAATTTCACCTCTACACTTGGAATTCCACTCACCTCTCTCGAACTCAAGACCAGGAGTTTATGAGGCAGTTCCGG
+
GGGGGGGGGGGGGGGGGGGGGGGGGGGGGEGGGGGGGGGGGGGGGGGGGGGGGGCGGGGGGGGFFGGGGFGGDGGGGGGGGGGGGGFGGGGFGGGGGGGGGGGGFFFGGGGGGGGGGFFFDFGGGGGF8EFFCGG@FGGFFCGGGBFGGFGGGGGEGFGEEGGGECDGE9,*;CCEGGGFGC5:AFFFFGDFF?F@FFA731<98FFFF@DAD)7:;C@<9>FCAA>:.<?AFAA<04:?><).).43:6:<>32).:?03?1@FGDFFBGF?BGGAA42(
@M06628:26:000000000-CRM2J:1:1101:9679:9823 2:N:0:126
TAATCTTGCGACCGTACTCCCCAGGCGGAATGCTTAATCCGTTAGGTGTGACACCGAACAGTATACTGCCCGACGTCTGGCATTCATCGTTTACGGTGTGGACTACCAGGGTATCTAATCCTGTTTGCTCCCCACACTTTCGCACCTCAGCGTCAGTATCGAGCCAGTGAGCCGCCTTCGCCACTGGTGTTCCTCCAAATATCTACGAATTTCACCTCTACACTTGGAATTCCACTCACATCTCTCGAACTCAAGACGACCAGTATGAAAGGCATTTCCAA
+
GGGGGGGGGGGGGGGGGGGGGGFGGGGGDGGGGGGGGGGGGGGGGFGGGGFGGGGGGGGGGGGFFAGEFFGF:FGGFGCEGGGGGGGGGGGGGGGEEGGC7FGGGFFGGGGFGGGGGFGFGFD<FDGFFDCEGGG>CEGFD>E+CFFCC,8:;C?>FFC,@FFCGF5C,,<>CGEGE5C?C**88A4;FFGAACF3=;FFCF@CFA2?FF@FC?50227)9>DA4<044<FFFBAA(1:))42)))-3?B?FA74<B16314:=FGA9A>F@0>+<<<)..
@M06628:26:000000000-CRM2J:1:1101:19513:9842 2:N:0:126
TAGTCTTGCGACCGTACTCCCCAGGCGGGTCACTTAATACGTTAGCGACGGCGCGGAGCTCGCTATCGAGGACACCCGCCTGTTGCCCACGGTTTACGGCTAGAATTACCAGGGTTCCAAACCCTGTTGGCACCTACGCCTTTGCCTCCTCACCGCCAGTTAATGCCCGGTGTCTCGCCTCGCACACTGGGGTCTGACTAGTGTCCTTGCATTTCACCCCCACCCCCCTGACTCCACCGCTCCCCTACTGACCCGAGAGCAACACAGTCTCTGGCAACTG
+
@<,<CFGFFGF76FFGGFGGGGGGG?FGE++C<FGGA,,<,CF,B?++6++@+C++8+=ABC++++,4++38+,3+++@:++::,=F,,+++:@+,,@8+3*6,,,,,7,,7:*,,,,5=9*>*,,>,,,62,6,,21**6=2++?7E@*<+****/1329<+++22*32/)**32+:)7*/)))0**2**)7,)(*)***30)*0)66()*:6):*:0(,(-,0,(-(,(.6-4).4(((-(((.,,)))((((((((-:(40)1()))3/))3*)-((
@M06628:26:000000000-CRM2J:1:1101:26329:9853 2:N:0:126
CAGCCTTGCGACCATACTCCCCAGGCGGAGCACTTAACGCTTTCGCTACGGCCGAGAGGATGTGGAAGTCCCCTCAACCCAGTGTTCATCGTTTACAGCTAGGACTACCGGGGTATATAATCCCGTTCGCTACCCTAGCTTTCGTGCCTCAGCGTCAGAAAAGACCCAGTGTTGCGCCTTCGCCACCGGTGTTCCCTATGATATCAACGCATTTCACCGCTCCACCATAAGTTCCCAACACCCCTTTCTTCCTCAAGCTTGAGGGTTTGAAACTCAATTC
+
GGGGGGGGGGGGGGGGGGGGGGGGGGGGGGGGGGGGGGGGGGGGGGGGGGGGGGGGGGGGGGGGGGGGGGGGGGGGGGGGGGGGGGFGGGGGDGGGGGGGGGGGGGGGCGGGGGGGGGGGGGGGGFGGGGGGGGG@FFGGGGGGGGGGFFGFGGGGGGGGFGGGGGGGGGGFGGGGGGGFGGGFFFGGG=C>:?A@FFFGGGGCFFCF?>>BDAAGFGFF9B>BFFF><<A:><>?F?:6<?9>0(.6<:<B9)6?)20),34@>98::AG@<*+34>44
@M06628:26:000000000-CRM2J:1:1101:5487:9858 2:N:0:126
TAATCTTGCGACCGTACTCCCCAGGCGGAATGCTTAATCCGTTAGGTGTGACACCGAAGGGCAAGCCCCCCGACGTCTGGCATTCATCGTTTACGGTGTGGACTACCAGGGTATCTAATCCTGTTTGCTCCCCACACTTTCGTACCTCAGCGTCAGTATCGAGCCAGTGAGCCGCCTTCGCCACTGGTGTTCCTCCAAATATCTACGAATTTCACCTCTACACTTGGAATTCCACTCACCTCTCTCGAACTCTAGACTGATAGTTTAGGAGGCAGTTCCAG
+
GGGGGGGGGGGGGGGGGGGGGGGGGGGGGGGGGGGGGGGGGGGGGGGGGGGGGGGGGGGGGGGGGGGGGGGGGGGGGFGGGGGGGGGGGGGGGGGGGGGGGGGGGGGGGGGGFGGGDGGGGGGGGGGGFGFGGFGEGGGGGGGGGGGGGGFGGGGGFEGGGGGGGGGGGGGFGGGGGGGFGDDDF4CFGGGFFCFDFFAGGGGFFFF<?B6FCBFGFGFAFFFAFA?FBFBA<<A<?B:04:F?F<18::8<AFA64<?B>FFFFGB9?):>6@CF2)696
@M06628:26:000000000-CRM2J:1:1101:19527:9862 2:N:0:126
TAGTCTTGCGACCGTACTCCCCAGGCGGGGCACTTAATGCGTTAGCGACGGCGCGGATCTCGTTGGTTGAGACCCACACCTAGTGCCCAACGTTTACGGCATGGACTACCAGGGTATCTAATCCTGTTTGCTACCCATGCTTTCGCTCCTCAGCGTCAGTTACGGCCCAGAGCGGCGCCTTCGCCACTGGTGTTCCTCCTGATATCTGCGCATTTCACCGCTACACCAGGACTTCCCCGCGCCCCTGCCGCACTCCACTCACCGCAGTATCGAGGGACCT
+
FEECFGGFFGFFEGGGGFGD8CFEGGEF7FFGEFF<FGGGGGGCFFGGGGGEGGGGG@B?EFFFFGE@CEG>F>FGG@FGCFDFFGGFG<FCCF8CCFFFEF<FCEFFGFGCCFFFC9DGC;F;FG;AFF?CEFCFC:BCFGF9;FCGGCGGGGGG=B8FGGGECGGDE*:@G37CCC<>EGC3;ED:CG:@@BF9?<:FFCC4=B)4412)/3)**28096>F?:((4:?(4)6<?:>B((707:(33;(4912,.().(5()779(.<F525*:12:(
@M06628:26:000000000-CRM2J:1:1101:9171:9934 2:N:0:126
TAATCTTGCGACCGTACTCCCCAGGCGGAATGCTTAATCCGTTAGGTGTGACACCGAAGGGCAAGCCCCCCGACGTCTGGCATTCATCGTTTACGGTGTGGACTACCAGGGTATCTAATCCTGTTTGCTCCCCACACTTTCGCACCTCAGCGTCAGTATCGAGCCAGTAAGCCGCCTTCGCCACTGGTGTTCCTCCGAATATCTACGAATTTCACCTCTACACTCGGAATTCCACTTACCTCTCTCGAACTCAAGACTTCCAGTATTAAAGTCATTTCCAA
+
GGGGGGGGGGGGGGGGGGGGGGGGGGGGGGGFGGGGGGGGGGGGGGGGGGF9FGGGGGGGGGGFGGGGGGGGGDFGGGGGGGGGGGGGGGGGGGGGGGGDEFGGGGGGGGGGCGGFEFGGGGGGGGGGGGGGEFGGGGGGGDGGGGGGGGGGGGGDFGGGGCGGGGGGGGGFGGGGGGGFDDGFFFGGGFDA7?C@EFEGGGGFFF<<6?FFGFF7/9<FBBFBFBF9??0):)4<<2484<283.4::?<FF>DF?24<AFFBF7)46AC84*0<AA24:
@M06628:26:000000000-CRM2J:1:1101:8561:9947 2:N:0:126
TAATCTTGCGACCGTACTCCCCAGGCGGAATGCTTAATCCGTTAGGTGTGACACCGAATAGCATGCTACCCGACGTCTGGCATTCATCGTTTACGGTGTGGACTACCAGGGTATCTAATCCTGTTTGCTCCCCACACTTTCGCACCTCAGCGTCAGTATCGAGCCAGTGAGCCGCCTTCGCCACTGGTGTTCCTCCGAATATCTACGAATTTCACCTCTACACTCGGAATTCCACTCACCTCTCTCGAACTCTAGACCAGGAGTTTATGAGGCAGTTCCAA
+
GGGGGGGGGGGGGGGGGGGGGGGGGGGGGGGGGGGGGGGGGGGGGGGGGGGGGGGGGGGGGGGGGGGGGGGGGGGGGGGGGGGGGGGGGGGGGGGGGGGGGGGGGGGGGGGGGGGGGGGGGGFFFGFGGGGFCFGGGGGGGGGGGGGGGFFGGGGGFGFGGGGGCF8CFGFAGGGGGGD>CDGF;AG>CEDFF?C;B25557A78A;@DF?FGECG=C@<ABFAFFFFFFFF<<A<<(,48<22<?::7:66<<))),.36<?FFG<29A7)-8*::AF)6
@M06628:26:000000000-CRM2J:1:1101:15925:10022 2:N:0:126
TAATCTTGCGACCGTACTCCCCAGGCGGAATGCTTAATCCGTTAGGTGTGACACCGAAGGGCAAGCCCCCCGACGTCTGGCATTCATCGTTTACGGTGTGGACTACCAGGGTATCTAATCCTGTTTGCTCCCCACACTTTCGTACCTCAGCGTCAGTATCGAGCCAGTGAGCCGCCTTCGCCACTGGTGTTCCTCCAAATATCTACGAATTTCACCTCTACACTTGGAATTCCACTCACCTCTCTCGAACTCTAGACTGATAGTTTAGGAGGCAGTTCCAG
+
GGGGGGGGGGGGGGGGGGGGGGGGGGGGGGGGGGGGGGGGGGGGGGGGGGGGGGGGGGGGGGGGGGGGGGGGGGGGGGGGGGGGGGGGGGGGGGGGGGGGGGGGGGGGGGGGGGGGGGGGGGGGGGGGGGGFGGGGGGGGGGGGGGGGGGGGGGGGGGGGGGGGGGFGGGGFGGGGGGGFGGGFFFGGGFGFFFFFFFBGCFGFFFFFBBBFGFFGFGFFFFFFFF:7<<BFAAFAFFFB22214?FF??:>DFBA2<>7<F2@8C>B296BFDGGAF24)
@M06628:26:000000000-CRM2J:1:1101:2683:10025 2:N:0:126
TAATCTTGCGACCGTACTCCCCAGGCGGAATGCTTAATCCGTTAGGTGTGTCACCGAACAGTATACTGCCCGACGACTGGCATTCATCGTTTACGGTGTGGACTACCAGGGTATCTAATCCTGTTTGCTCCCCACACTTTCGTACCTCAGCGTCAGTATCGAGCCAGTGAGCCTCCTTCGCCACTGGTGTTCCTCCAAATATCTACGAATTTCACCTCTACACTTGGAATTCCACTCACCTCTCTCGAACTCACGACCAGGAGTTTTAGAGGCAGTTCCGG
+
FFFFFDGFGGGGDFGGGGGGGGGGFFGGGCGGGFEGFGGGGGFGGGGGGGGGGF<FGGDGGGGGGFGC<EFGGGEGGGGGGGGGGCCEFDFF@<B7FFEEGGGGFGF@FFEFFGGF,@>FCFGDFFFFFGDFEEGCG8DDEGGGGE79@FFDGGGCE9DCEFCEG,8A9;,;9*=,9C?>EGGE;FF49EC+15+/=E8CC+1);A2<37<FDCF**27<CE33;>33)5?FF2640(41<67:,)-.2(.<B3(((3(20(4??CA613E:15=FADA0(
@M06628:26:000000000-CRM2J:1:1101:22576:10115 2:N:0:126
CAGCCTTGCGACCATACTCCCCAGGCGGAACACTTAACGCTTTCGCTACGGCCGAGAGGATGTGGAGGTCCCCTCAACCCAGTGTTCATCGTTTACGGCTAGGACTACCGGGGTATCTAATCCCGTTCGCTACCCTAGCTTTCGTGCCTCAGCGTCAGAAAAGATCCAGTGATGCGCTTTCGCCACCGGTGTTCCCTATGATATCAACGCATTTCACCGCTCCACCATAAGTTCCCATCACCCCTATCTTCCTCAAGCCTGGTGGTTTGAAACGCAGTTC
+
GGGGGGGGGGGGGGGGGGGGGGGGGGGGGGGGGGGGGGGGGGGGGGGGGGGGGGGGGGGGGGGGGGGGGGGGGGGGGGGGGGGGGGGGGGGGGFGGGDGGGGGGGGGGGGGGGGGGGGGGGGGGGGGGDDGECFEGGGGGGGGGGGGGGGFGGGGGGGGFFGGGEGGGGCFFGGGGGGGFGGC:BDFGDEDFECFFFEFFFFF5F?>FFF>:CBFGFGFF>>>?FB65<DBA4)6?A<?2?BF>B15<9)6<5<A0<??F?67?FD?12)<72:EC62))
@M06628:26:000000000-CRM2J:1:1101:27771:10142 2:N:0:126
TAATCTTGCGACCGTACTCCCCAGGCGGAATGCTTAATCCGTTAGGTGTGACACTGAAGGGCAAGCCCCCCAACGTCTGGCATTCATCGTTTACGGCGTGGACTACCAGGGTATCTAATCCTGTTTGCTCCCCACGCTTTCGCACCTCAGCGTCAGTATCGAGCCAGTGAGCCGCCTTCGCCACTGGTGTTCCTCCGAATATCTACGAATTTCACCTCTACACTCGGAATTCCACTCACCTCTCTCGAACTCTAGACTTCCAGTATGAGAGGCAGTTCCAG
+
CFFGFGGGGGGGGGGGGGCFGGGGGGGGGGG8FFGGGGGGG@FGGGGGGGGGGGGGGGGGGGGGGGFFGGGGGGGGGGFGFGGGGGGGGGGGGGGEDEG7B74CFFF8FGEGEGGGFGGGGGGDGGGGGGCFGGG@FCGG98EEGGGGGGGGGGGGGGGGD**;EGGGGCGF*?E:C/73:DDEFF;DGGGFFFF18(=8C@E)@B?F<?FFGAAC?FB7A)4AFF:>F6?4>2<)4?40<<)4)48?F?F2-.-.<>):7B2@47:44)+0()/CBFA).
@M06628:26:000000000-CRM2J:1:1101:27762:10158 2:N:0:126
TAATCTTGCGACCGTACTCCCCAGGCGGAATGCTTAATCCGTTAGGTGTGACACTGAAGGGCAAGCCCCCCAACGTCTGGCATTCATCGTTTACGGCGTGGACTACCAGGGTATCTAATCCTGTTTGCTCCCCACGCTTTCGCACCTCAGCGTCAGTATCGAGCCAGTGAGCCGCCTTCGCCACTGGTGTTCCTCCGAATATCTACGAATTTCACCTCTACACTCGGAATTCCACTCACCTCTCTCGAACTCTAGACTTCCAGTATGAGAGGCAGTTCCAG
+
FGGGGGGGGGGGGGGGGGGGGGGGGGGEGGGGGGGGGGGGGGGGGGGGGGGGGGGGGGFFGGGGGGGGGGGGGGGGGGGGGGGGGGGGGGGGGGGGGGGGGGGGGGGGGGGG?DFGGGGGGGGGGGGGGGGCGGC4BEEGGGGGGGGGGGGGGGGGGGGGGGGGGGGGGCGFGGGGGGGFGGGFFAFGFFGFFFC@>>AGGAEEFFFFFFFFGB>F4C?FAAFFF?FFFBB9949<0:>:?B)2<>:?BF?AA<>FAA><2AFB=:4>A9C@?@CEDB94.
@M06628:26:000000000-CRM2J:1:1101:13376:10245 2:N:0:126
CATTCTTGCGAACGTACTCCCCAGGTGGCTTACTTAACGGTTTCCCTAGGACGCACAGATTAAATCCATACGTCGAGTAAGCATCGTTTAGGGCGTGGACTACCAGGGTATCTAATCCTGTTCGCTCCCCACGCTTTCGTGCCTCAGCGTCAATTAAGGTCTAGTCAGCTGCCTTCGCAATTGGTGTTCTATGACATATCTAAGCATTTCACCGCTACATGTCACATTCCGCCGACCTCAACCTAATTCAAGCACTACAGTATCAAAGGCAGTCCCACAGT
+
GFGGGGGGGGGGGGGGGGGGGGGGGGGGGGGGGGGGGGGGGGGGGGGGGGGGGG@FGGGGGGGGGGGGGGGGGGGGGGGGGGGGGGGGGGGGGGGGGCFFGGGGGGGGGGGGGGGGGFGFGGGGGGGGGGGGGGGGGGGGGGGFGDFGGGGGDGGGGGGGGGGGGGGGGGGFGGGGFEC?EGGFFFGGGGGFF<A=FFFGCFGFFFFFFFFFFFFGFGFFFFFFFFFFFF@D?FFF1(),8?<B:0<4<BF>FBFFBFF?BFFF=D4A<?GD8FECA?FB)
@M06628:26:000000000-CRM2J:1:1101:12771:10258 2:N:0:126
CAGCCTTGCGACCATACTCCCCAGGCGGAACACTTAACGCTTTCGCTACGGCCGAGAGGATGTGGAGGTCCCCTCAACCCAGTGTTCATCGTTTACGGCTAGGACTACCGGGGTATCTAATCCCGTTCGCTACCCTAGCTTTCGTGCCTCAGCGTCAGAAAAGATCCAGTGATGCGCTTTCGCCACCGGTGTTCCCTATGATATCAACGCATTTCACCGCTCCACCATAAGTTCCCATCACCCCTATCTTCCTCAAGCCTGGTGGTTTGAAACGCAGTTCA
+
GFGGGGGGGGGGGGGGGGGGGGGGGGGGGGGGGGGGGGGGGGGGGGGGGGGGGG:FGGGGGGGGGGGGGGGGGCFFGGGGGGFFGGGGGGGGGGFGGGGGGGGGGGGGGGGGGEGGGGGGGGGGGGGGGGGGGGGGGGGGGGGGFFDEEGFFGGGGGGGGGGGGGGGGGGGFGCFE=:DFGGGFEFGGGCDFFFFFFFFGFFGCFFF<B;BFD99FF>?616>:>?03)5<AAAFBA<B2)4:B01>B-6><4AA:?FFFF?2<E*:7(69BB3E=96<4-
@M06628:26:000000000-CRM2J:1:1101:6428:10267 2:N:0:126
TAATCTTGCGACCGTACTCCCCAGGCGGAATGCTTAATCCGTTAGGTGTGACACCGAAGGGCAAGCCCCCCGACGTCTGGCATTCATCGTTTACGGTGTGGACTACCAGGGTATCTAATCCTGTTTGCTCCCCACACTTTCGTACCTCAGCGTCAGTATCGAGCCAGTGAGCCGCCTTCGCCACTGGTGTTCCTCCAAATATCTACGAATTTCACCTCTACACTTGGAATTCCACTCACCTCTCTCGAACTCTAGACTGATAGTTTACAAGGCAGTTCCAG
+
GGGGGGGGGGGGGGGGGGGGGGGGGGGGGGGGGGGGGGGGGGGGGGGGGGGGGGGGGGGGGGGGGGGGGGGGGGGGGGGGGGGGGGGGGGGGGGGGGGGGGGGGGGGGGGGGGGGGGGGGGGGGEGGGGGGGGGGGGGGGGGGGGGGGGGGGGGGGGGGGGGGGG@CGGGGFGGGGGGGFGGGFFFGGGGGFFFFFFFFG7EGFFFFFBBFFGFFG4FFFFABFFFFBFFF>24<<87735:?7)24?F?:BF26<A<?04A<FFGFFFFGFFFEGFBA<4
@M06628:26:000000000-CRM2J:1:1101:19555:10291 2:N:0:126
TAATCTTGCGACCGTACTCCCCAGGCGGAATGCTTAATCCGTTAGGTGTGACACCGAAGGGCAAGCCCCCCGACGTCTGGCATTCATCGTTTACGGTGTGGACTACCAGGGTATCTAATCCTGTTTGCTCCCCACACTTTCGTACCTCAGCGTCAGTATCGAGCCAGTGAGCCGCCTTCGCCACTGGTGTTCCTCCGAATATCTACGAATTTCACCTCTACACTCGGAATTCCACTCACCTCTCTCGAACTCAAGACTAGCAGTATCAAAGGCAGTTCCAG
+
GGGGGGGGGGGGGGGGGGGGGGGGGGGGGGGGGGGGGGGGGGGGGGGGGGGGGGGGGGGGGGGGGGGGGGGGGGGGGGGGGGGGGGGGGGGGGGGGGGGGGGGGGGGGGGGGGGGGGGGGGGGGFGGGGGGGGGGGGGGGGGGGGGGGGGGGGGGEGGGGEGGGGGGGGGGFFGGGGGGFGGGFFFGFGGGFFFFFFFEGGGGFFFFBB?B9CDFF6FBFFFFFFF?BFFBBDABFF:????FBFB(23?:9B>?B<AF:7A786:<4<BG:<5CEADFF)
@M06628:26:000000000-CRM2J:1:1101:19550:10315 2:N:0:126
CACTCTTGCGACCATACTTCCCAGGCGGAATGCTTAATGCGTTAGGTGTGGCACTGAAGGGCAAGCTCCCCGAAGTCTGGCGTTCCTCGTTTACAGTGTTGAGTCCAAGGGGGTCTATTATTGTTTTCTCTCCACACGTTCGTACCTCAGCGTCAGTATCGTGCCAGTGAGCCGCCTTCTCGCCATGGGTTCTTCCTACTATCTACGAACTTCACCCCTACACTCGGGATGTCACTCTCCTCTCTCGAACTCAAGACTACCACTATTAAAGACGCGATCAG
+
,C,EFGGGGGG+@+CFGG,FFGGGGGGG7FF8FGFFG,,CFGGGGDG9F7,,CF,C,C,,B,,,A,,C,,6++4+9,<,4,+8++,,9+B+B+<,,,95,:,,5,,,5:?C7+@+D,,3,,,38@E8,,C7,@CF3>33@3+3,35?F,@,CE87*23@3*3,*6743D,,**341*42*=418)?*2?F56*)+)+1**;AF?;A0((,,;+)77)1(((.6)8(3(49(,.6:-))).)4<7?<()3(,6)())(-)((.))972)))+*.)2*((,()
@M06628:26:000000000-CRM2J:1:1101:13732:10333 2:N:0:126
TAATCTTGCGACCGTACTCCCCAGGCGGAATGCTTAATCCGTTAGGTGTGACACCGAAGGGCAAGCCCCCCGACGTCTGGCATTCATCGTTTACGGTGTGGACTACCAGGGTATCTAATCCTGTTTGCTCCCCACACTTTCGTACCTCAGCGTCAGTATCGAGCCAGTGAGCCGCCTTCGCCACTGGTGTTCCTCCAAATATCTACGAATTTCACCTCTACACTTGGAATTCCACTCACCTCTCTCGAACTCTAGACTGATAGTTTAGAAGGCAGTTCCAA
+
GGGGGGGGGGGGGGGGGGGGGGGGGGGGGGGGGGGGGGGGGGGGGGGGGGGGGGGGGGGGGGGGGGGGGGGGGGGGGGGGGGGGGGGGGGGGGGGGGGGGGGGGFGGGGGGGGGGGGGGGGGGGGGGGGGGGGGGGGGGGGGGGGGGGGGGGGGGGGCGGGGGGGGGGGGGACDGEEDFFGDDEFFGGGGGFFFA@5;FCCGGFFC?6@6:FGFFGFG?))4:BFF8?F>>FAAA<?FF:<B??)3:2713:>44)4<B:9<A=FF<>?A?FFFGG2)65<
@M06628:26:000000000-CRM2J:1:1101:10054:10350 2:N:0:126
TAATCTTGCGACCGTACTCCCAAGGCGGAATGTTTAATGCGTTAGCTGCGCCACCGAACAGTATACTGCCCGACGGCTAACATTCATCGTTTACGGCGTGGACTACCAGGGTATCTAATCCTGTTTGCTCCCCACGCTTTCGTACCTCAGCGTCAGTATCGAGCCAGTGAGCCGCCTTCGCCACTGGTGTTCCTCCGAATATCTACGAATTTCACCTCTACACTCGGAATTCCACTCACCTCTCTCGGACTCAAGATTAGGAGTTTTAGAGGCAGTTCCAA
+
GGGGGGGGGGGGGGGGGGGGGFGGGGGGGGGGGGGGGGGGGGGGGGGGGGGGGGGGGGGGGGGGGGGGGGGGGGGGGGGGGGGGGGGGGGGGGGGGGGGGGDGGGGGGGGGFFGGGGGGGGGGGGGGGGGGGGGGGGGGFGGGFGGGGGGGGGGGGGGGGGGFGGCGGGGGFGGGEEDCFGGDFFFGGFGGFFFFFFFFGGGFFFF:86<?FF<BF4/53<::<FBF(3:?<AFFA?FFFFF2:,566-122:F<2<AFFAF?FFGFAF7CF<>GFFA24:
@M06628:26:000000000-CRM2J:1:1101:18286:10358 2:N:0:126
CACTCTTGCGAGCATACTTCCCAGGCGGGATACTTAACGCGTTAGCTTTAGTACTGCACAGGTCGATCTGTTCAGCACCTAGTATCCATTGTTTACGGCTAGGACTACTGGGGTATCTAATCCCATTTGCTACCCTAGCTTTCGTCTCTGAGTGTCAGTAATAGCCCAGTAAAGTGCCTTCGCCATCGGTGTTCTTTCCAATCTCTACGCATTTCACCGCTCCACTGGAAATTCCCTTTACCTCTACTATACTCTAGTCCGATAGTTTCTACTGCGATTT
+
GFGGGGGGGGGGGGGGGGGGGGGGGGGGGGGGGGGGGGGGGGGGGGGGGAFGGGGGGGGGGGGGGGGGGGGGGGGGGGGGGFAFGGGGGCFGGFGGGGGGGGGGGGGGGFGGEGGGGAEEFGGFCEGGGGGGGGGGGGGGFCGGGGGGGGAFFGGGGGGGGGGFGGGGFGGFGGGGGGGFGGGFFFGGDGGD>4BCFEFFFFG=FFCFFFFFG4@DFF166:BFFEE@;E8E4?4=AAEEFFF@3<A).:)64).)6A4<?33:@GFB>2969?FG023<
@M06628:26:000000000-CRM2J:1:1101:26187:10377 2:N:0:126
CATTCTTGCGAACGTACTCCCCAGGTGGGATACTTATCACTTTCGCTTGGCCGCCGAGACCGAAGTCCCGACAGCTAGTATCCATCGTTTACGGCGTGGACTACCGGGGTATCTAATCCCGTTCGCTCCCCACGCTTTCGTCCATCAGTGTCAGTATATAGTTAGTCACCTGCCTTCGCAATTGGTGTTCTATGTGACATCTATGCATTTCACCGCTACACCACATGTTCCGGCAACTCCACTATAACTCAAGACCTACAGTATCAAAGGCAATTTTATGG
+
GFGGGGGGGGGGGGGGGGGGGGGGGGGGGGGGGGGGGGGGGGGGGGGGGEGGGGGGGGGGGGGGGGGGGGGGGGGGGGGGGGGGGGGGGGGGGGGGGGGGGGGGGGGGGGGGGGGGFGGGGGGGGGGGEGGCCEGGGGGGGGG>CGFGGGGGGGGGGGGGGGGGGGGGCFFFGGFGGGGFGGFFFFGGGGGFFFFFACFDFGGEFFFFFFFFGFFD@D93:?BFF?2:><A?9>69?FFBDFBB>):<<97?3<:BFF??:4<6@C9<A7FFBFGGDAAA7
@M06628:26:000000000-CRM2J:1:1101:6298:10383 2:N:0:126
CATTCTTGCGAACGTACTCCCCAGGTGGGATACTTATCACTTTCGCTTGGCCGCCGAGACCGAAGTCCCGACAGCTAGTATCCATCGTTTACGGCGTGGACTACCAGGGTATCTAATCCTGTTCGCTCCCCACGCTTTCGTCCATCAGCGTCAGTATATCGTTAGTCACCTGCCTTCGCCATTGGTGTTCTATGTGATATCTATGCATTTCACCGCTACACCACATGTTCCGGCAACTTCACTATAACTCCAGACCTACAGTACCAAGAGCACTTTTAGGG
+
6,6<,E,C,@+@@FG<FGG<@,,6,C,,+CEG<CE<;,FEGGG,8B8FF:EA+6:@+@@F7==>FGGGEG7F7+E,B59,,,CECEGGG@<<+:@CC+4+3>C,>A87>3ACF9@8;2,@=@=FFE6DD:6,@8>+53@;CGG8F,*3,=4*?5=,,,521DF8CF,:C<C9C*,,0*//=D7@;A***=:+;67585+222C5+;E3<?)1+/62:),4..(())5:<)5<60(4?B2)-5<.-.))6)),()((34:?26)*1:)(.8FF(90<2)()4
@M06628:26:000000000-CRM2J:1:1101:6315:10391 2:N:0:126
CATTCTTGCGAACGTACTCCCCAGGTGGGATACTTATCACTTTCGCTTGGCCGCCGAGACCGAAGTCCCGACAGCTAGTATCCATCGTTTACGGCGTGGACTACCAGGGTATCTAATCCTGTTCGCTCCCCACGCTTTCGTCCATCAGCGTCAGTATATAGTTAGTCACCTGCCTTCGCAATTGGTGTTCTATGTGATATCTATGCATTTCACCGCTACACCACATGTTCCGGCAACTTCACTATAACTCAAGACCTACAGTATCAAGATCAATTTTATGG
+
GFGGGGGGGGFGGGGGGGGGGGGGGGGGGGGGGGGGGGGGGGGFCFGGGGGGGGGGGCGGGGGGGGGGGGGGGDGGGGG9EGGGGGGGGGGGGGGGEEF7DCF<FFGGGDDEFFGGGGAFCFFGGGGGCFG7EGGGGFG5DEEEGGDGGGG?EE:;CFGCFGG@CF;@7BFF44CFFFD4EGGFFFGGGGGFFFFE63C@+=C?7FF)7<37@E6<A5().7:<5>FFF2<:6(10-.6<<>AB2.6<443())3204::):44**6)-)+0)0<?9).))
@M06628:26:000000000-CRM2J:1:1101:26183:10398 2:N:0:126
CATTCTTGCGAACGTACTCTCCAGGTGGGTGACTTATCACTTTCGCTTTGCCACCGAGACGGTAGTCCCGACTGCTAGTATCCCTCGTTTATGGCGTGAACTACAGGAGGGAATAGTCCAGTTCGCGCCTCACGCGTTCGTCCATCAGTGTCAGTATATACATACTCACCTGCCTTCGGAATTTGTGTTTTGTCTGACATGTATTCATTTTACCTTAAGTGCACATGTTCCGTCAATGGCACTAGAACACCATACCTATACTATAGAAGTACATTTTAAGT
+
,,,6=EG,,@+6++CF,9E,;,,6CF<,@+,:<,C,E<@;FGF9@,89,,,C,,B+6+@+,,,,B,,,6@=C++C??9FB,,,5,47A=FG,5<F+FC+D,,C9,=F,++++,6C,,,7,,9,,+++6++6@,3,>C6++43++3,+3@F3,57,,<,3E,,,@,,3+,,2*;*<;,1*:7*;++3***0;)/*+*41*+*=<*++9@47*=*7)++0)).))/;7)93))/;,(())(/(/,//)7)(,(-)).464)6-))10*4)-.2/)*2<<),)-
@M06628:26:000000000-CRM2J:1:1101:15023:10421 2:N:0:126
TAATCTTGCGACCGTACTCCCCAGGCGGAATGCTTAATCCGTTAGGTGTGTCACCGAACAGTATACTGCCCGACGACTGGCATTCATCGTTTACGGTGTGGACTACCAGGGTATCTAATCCTGTTTGCTCCCCACACTTTCGTACCTCAGCGTCAGTATCGAGCCAGTGAGCCGCCTTCGCCACTGGTGTTCCTCCAAATATCTACGAATTTCACCTCTACACTTGGAATTCCACTCACCTCTCTCGAACTCAAGACCAGGAGTTTAGGAGGCAGTTCCGA
+
GGGGGGGGGGGGGGGGGGGGGGGGGGGGGGGGGGGGGGGGGGGGGGGGGGGGGGGGGGGGGGGGGGGGGGGGGGGGGGGGGGGGGGGGGGGGGGGGGGGGGGGGGGGGGGGGGGGGGGGGGGGGGGGGGGGGGGGGGGGGGGGFGGFGGGGGGGGGGFGGG>;EGGGGGFGFGGGGGGGFGGGFFFGGCFGFFEFFFFFGFGGFFFF?@FFF7?EGFGEEFFFFFAFFDB>A<AFBFFB:5:,4<?:DFB:<2?38<B7???1??DDFFFFB?38::<A<?
@M06628:26:000000000-CRM2J:1:1101:15008:10433 2:N:0:126
TAATCTTGCGACCGTACTCCCCAGGCGGAATGCTTAATCCGTTAGGTGTGTCACCGAACAGTATACTGCCCGACGACTGGCATTCATCGTTTACGGTGTGGACTACCAGGGTATCTAATCCTGTTTGCTCCCCACACTTTCGTACCTCAGCGTCAGTATCGAGCCAGTGAGCCGCCTTCGCCACTGGTGTTCCTCCAAATATCTACGAATTTCACCTCTACACTTGGAATTCCACTCACCTCTCTCGAACTCAAGACCAGGAGTTTAGGAGGCAGTTCCGA
+
GGGGGGGGGGGGGGGGGGGGGGGGGGGGGGGGGGGGGGGGGGGGGGGGGGGGGGGGGGGGGGGGGGGDGGGGGGGGGGEGGGGGGGGGFFGGGGGGGGGGGGGGGGGGGGGGGGGGGGGEGDFGGGGGGGGGGGGGGGGGGGGGGGGGGFGGGGEGGGGGEGCEGFFGGGGFFGGGGGGFGGCBFFGGGFGFFFFFFFFGDFGFFFFFFFFFDEFCFGFFFEFFFF?F2<:<FA24:?BBFF<:FF0)3::<A>F7281:1<?F:FDB5):B:>EGFFFF?
@M06628:26:000000000-CRM2J:1:1101:20368:10463 2:N:0:126
CACTCTCGCGAGCGTACTCCCCAGGTGGATTACTTAACGCTTTCGCTTGGACGCGTACTGTGTATCGCACACATCGAGTAATCATCGTTTACGGCGTGGACTACCAGGGTATCTAATCCTGTTCGCTCCCCACGCTTTCGTGCCTCAGCGTCAGTTATAGGCTAGTAAGCTGCCTTCGCTATCGGTGTTCTGTATGGTATCTCTGCATTTCACCGCTACACCATAAATTCCGCCTACCTCGTCTATACTCAAGTCAACCAGTATCAATGGCAGTTCTACAG
+
FEEFCCFGFCEC7FC@FGFCDFGGFFGGGGDCEEFF<CBFGCFGGCGGE@@FBEFGGGGGFGGF9<FF@CFFG=F=EFFFD9F?<A<F<CDB?CFB=FG7FFCE<F8CBGCFGG9336@=D;C,FEGGGGG8@:>EDFGCFGGG9FDDCEGGE>:2:D@2,8<:4@CFG9@A*8440?*0:98A4=DGC+@+3)1<47++;9+)1;36)1/1;;@)>3(41:(89)).<><2:0803().-44.-4)6).60)6544410:4)*7?))).076.<9:2<),
@M06628:26:000000000-CRM2J:1:1101:22758:10481 2:N:0:126
TAATCTTGCGACCGTACTCCCCAGGCGGAATGCTTAATCCGTTAGGTGTGACACCAAAGGGCAAGCCCCCTGACGTCTGGCATTCATCGTTTACGGTGTGGACTACCAGGGTATCTAATCCTGTTTGCTCCCCACACTTTCGTACCTCAGCGTCAGTATCGAGCCAGTGAGCCGCCTTCGCCACTGGTGTTCCTCCAAATATCTACGAATTTCACCTCTACACTTGGAATTCCACTCACCTCTCTCGAACTCTAGACTGATAGTTTACAGGGCAGTTCCAG
+
GGGGGGGGGGGGGGGGGGGGGGGGGGGGGGGGGGGGGGGGGGGGGGGGGGGGGGGGGGGGGGGGGGGGGGGGGGGGGGGGGGGGGGGGFFGGGGGGGGGGGGGGGGGGGGGGGGGGFGGGGGGGGGGGGGGGGFGDGGGGFGGGGGGGGGGGGGGEGGGGEGGECFGGGGGFGGGGGGCFGGGFFFCGGGGFFFFFFFFFCFFFFFD?<DDFGFECAGEE>CDFFEF3>FF<??B>F?FFFF702>?7<?6<<>DA>AD:9<>FFGF9))2<6<EGFFFF)
@M06628:26:000000000-CRM2J:1:1101:7337:10588 2:N:0:126
CATTCTTGCGAACGTACTCCCCAGGTGGGATACTTATCACTTTCGCTTGGCCGCCCAGGCCTCAAGGACCCGGACAGCTAGTATCCATCGTTTACGGCGTGGACTACCAGGGTATCTAATCCTGTTCGCTCCCCACGCTTTCGTCCATCAGCGTCAGTATACGGTTAGTGACCTGCCTTCGCAATCGGTGTTCTATGTAATATCTATGCATTTCACCGCTACACTACATATTCCAGCCACTTCACCATAACTCAAGACCACCAGTATCAAAGGCAATTCTA
+
GGGGGGGGGGGGGGGGGGGGGGGGGGGGGGGGGGGGGGGGGGGGGGGGGGGGGGGGGGGGGGGGGGGGGGGGGGGGGGGGGGGGGGGGGGGGGGGGGGGGGGGGGGGGGGGGGGGGGGGGGGGGGGGGGGGGGGGGFGGGGGGGGGGGGGFGGGGGGGGGGGGGGGGGGGGFGGGGGGGFEGGFFFGGGGGFFCAEFFFFGGGFFFFFFFFFGFEGF<>FF@@?FFFFFBBAAAFFFF?BFFFBFAFFFFBBA)552::??B?FFGFFAAG6:4CF2)44)
@M06628:26:000000000-CRM2J:1:1101:27026:10594 2:N:0:126
CATTCTTGCGAACGTACTCCCCAGGTGGCTTACTTAACGGTTTCCCTAGGACGCACAGATTAAATCCATACGTCGAGTAAGCATCGTTTAGGGCGTGGACTACCAGGGTATCTAATCCTGTTCGCTCCCCACGCTTTCGTGCCTCAGCGTCAATTAAGGTCTAGCCAGCTGCCTTCGCACTTGGTGTTCTATGACATATCTAAGCATTTCACCGCTCCATGTCACATTCCGCCGACCTCGACCTAATTCAATCACTACAGTATAAACGGCAGTCCCACAGT
+
G<EFFGGCCFGCCFEGGGEFGFGGGG8FDFEEFCGGFCFEGEGGE@F9CA@EC7:BFG@E9CF@FFFGFAFEF=>:FFGFGGGGG7FF?,FFFGGGG+?F<EFGFG7BFGGFFFDGGGGGGGGECEFEF8FEEGGGGC6=@3@,D:?D+AEGCEAEFGFGFECC,5DC5,<90C9CGGG*=7DFA/3C=,2=+0=*48FF897*6A=?*19BG=;C))4C7.556))5;?;;D0((-4)(((,-3.6))4))547)622)-.)*1C)((-:34?++.4(35
@M06628:26:000000000-CRM2J:1:1101:28541:10696 2:N:0:126
TAATCTTGCGACCGTACTCCCCAGGCGGAATGCTTAATCCGTTAGGTGTGTCACCGAATAGTATACTACCCGACGACTGGCATTCATCGTTTACGGTGTGGACTACCAGGGTATCTAATCCTGTTTGCTCCCCACACTTTCGTACCTCAGCGTCAGTATCGAGCCAGTGAGCCGCCTTCGCCACTGGTGTTCCTCCAAATATCTACGAATTTCACCTCTACACTTGGAATTCCACTCACCTCTCTCGAACTCAAGACCAGGAGTTTATGAGGCAGTTCCGA
+
GGGGGGGGGGGGGGGGGGGGGGGGGGGGGGGGGGGGGGGGGGGGGGFGGGGGGGGGGGGGGGGGGGGGGGGGGGGGGGGGGGGGGGGGGBFFGGDDGGGGGGGGGGGGFEGGGGGGFGGGDFGGGGGGGGGFGGGGGFFGGGGGGGGGGGFCGGGGGGGFGGGGGGGGGGEFGDGGDEGFG4CDFFGGGGGFFEFFFFFGGGGECF0;;@;7DFFGAGFFF6@EFF@@>ADA2<<AFF0:?F?BFF?BF<<<2:>2?07?0<1?@GAF4)3<:BEG>2<?-
@M06628:26:000000000-CRM2J:1:1101:10315:10772 2:N:0:126
CATTCTTGCGAACGTACTCCCCAGGTGGGTTACTTATCACTTTCGCTTGGCCACCCAGTACTCAAACGTACCGGACAGCTAGTAACCATCGTTTACGGCGTGGACTACCAGGGTATCTAATCCTGTTCGCTACCCACGCTTTCGTCCATCAGCGTCAATGTATTGTTAGTGATCTGCCTTCGCAATCGGTATTCTATGTAATATCTAAGCATTTCACCGCTACACTACATATTCTAACCACTTCACAATAATTCAAGACATCCAGTATCAATGGCAGTGC
+
GGGGGGGGGGGGGGGGGGGGGGGGGGGGGGGGGGGGGGGGGGGGGGGGGGGGGGGGGGGGGGGGGGGGGGGGGGGGGGGGGGGGGGGGGGGGGGGGGGGGGGGGGGGGGGGGGGGGGGGGGGGGGGGGGGGDGGGGGGG8EGGGGGCEGFFGGGGGGGGGGGGGGGFGCFGFGGGGGGGFGGGFFFGGGGGFFFFEFEFGGGGCA>CFEFFFGF?CAGFFFFFFFFFF@FFFFFC<?4;FF:98AFFFFFFF>AFFADFFA<?F=><)6<C=<F66<<?B
@M06628:26:000000000-CRM2J:1:1101:26255:10777 2:N:0:126
TAATCTTGCGACCGTACTCCCCAGGCGGAATGCTTAATCCGTTAGGTGTGTCACCGAATTGCATGCAACCCGACGACTGGCATTCATCGTTTACGGCGTGGACTACCAGGGTATCTAATCCTGTTTGCTCCCCACGCTTTCGCACCTCAGCGTCAGTATCGAGCCAGTGAGCCGCCTTCGCCACTGGTGTTCCTCCGAATATCTACGAATTTCACCTCTACACTCGGAATTCCACTCACCCCTCTCGACCTCAAGACTACCAGTATGAAAGGCAGTTCCAG
+
GGGGGGGGGGGGGGGGGGGGGGGGGGGGGGGGGGGGFGGGGGGGGGGGGGGGGGGGGDGGGGGGGGGGGGGGGGGGGGGGGGGGGGGGGGGGGGGGGGGGGGGGGGGGGGGGGGGGGGGGGFGGGGGGGGGGGGGGGEEEGGGGGGGGGGGGGGGGGGFGGGGGG7EGGGFFGGGGGGGFGGGFF;FFGGGFFFFFFB>CDGGFFFFF6<FFGFFG472)4<?>F?093?:BD>F)((5:(4:6:12,4;B?B:B<?<241:7=B>))697<<5C7<44<)
@M06628:26:000000000-CRM2J:1:1101:17774:10798 2:N:0:126
CATTCTTGCGAACGTACTCCCCAGGTGGATTACTTAACGGTTTCCCTAGGACGCACAGATTAAATCCATACGTCGAGTAAGCATCGTCTAGGGCGTGGACTACCAGGGTATCTAATCCTGTTCGCTCCCCACGCTTTCGTGCCTCAGCGTCAATTAAGGCCTAGTCAGCTGCCTTCGCTATTGGTGTTCTATGACATAACTAAGCATATCCCCGCGCCATTCCTCATTCCTCCGACCTCAACCTAATTCAAGCACTACAGTATCAAAGCACGTCCCCCAGA
+
<CC@FFFGGGE+CCGGGGGGGGGGGGGG,,CCFFGFCCE+@C:9<@FFCGGFCGGCE@,CCEDFFGGGFGEG=FE+@FC<FF,C=:C,ACF,=FGGGGE8,EFFG?7FGFGFFCFE>=FE;F=+>BDC6>=B=7E=D,C=DC8=D@+@C?ECCBFGGC?,,>?:5=>C,7<9FC7E5E*9*++9=FFG+=7+B4A*:46*=B63)+91***)2(6))16().1)17)7)9)78(612(5(38080:A4).)-2:??7?F04))1/:49((*).0**.(-4.
@M06628:26:000000000-CRM2J:1:1101:15486:10800 2:N:0:126
CATTCTTGCGAACGTACTCCCCAGGTGGGATACTTATCACTTTCGCTTGGCCGCCGAGACCGAAGTCCCGACAGCTAGTATCCATCGTTTACGGCGTGGACTACCGGGGTATCTAATCCCGTTCGCTCCCCACGCTTTCGTCCATCAGTGTCAGTATATAGTTAGTCACCTGCCTTCGCAATTGGTGTTCTATGTGATATCTATGCATTTCACCGCTACACCACATGTTCCGGCAACTTCACTATAACTCAAGACCTACAGTATCAAAGGCAATTTTATGG
+
GGGGGGGGGGGGGGGGGGGGGGGGGGGGGGGGGGGGGGGGGGGGGGGGGGGGGGGGGGGGGGGGGGGGGGGGGGGGGGGGGGGGGGGGGGGGGGGGGGGGGGGGGGGGGGGGGGGFCGGGGGGGGGGGEGGGGGGGGGG>DEGGGGGGGGGGGFGGGGGGFGGGGGGGGGGFGG?FGGGFGGFFFFGGGGGFFFFFFCAGGFGFFFCEF?CFGEDG>30<?:?FFF?FFFFB6>B9<:<BFFFADFFFB>B82.3:BFF7))29@F<92:FF:FGGFF<<)
@M06628:26:000000000-CRM2J:1:1101:22170:10802 2:N:0:126
TAATCTTGCGACCGTACTCCCCAGGCGGAATGCTTAATCCGTTAGGTGTGTCACCAAAGGGCAAGCCCTCTGACGACTGGCATTCATCGTTTACGGCGTGGACTACCAGGGTATCTAATCCTGTTTGCTCCCCACGCTTTCGCACCTCAGCGTCAGTATCGAGCCAGTGAGCCGCCTTCGCCACTGGTGTTCCTCCGAATATCTACGAATTTCACCTCTACACTCGGAATTCCACTCACCTCTCTCGAACTCTAGACTTCCAGTATGAGAGGCAGTTCCAA
+
GGGGGGGGGGGGGGGGGGGGGGGGGGGGGGGGGGGGGGGGGGGGGGGGGGGGGGGGGGGGGGGGGGGGGGGGGGGGGGGGGGGGGGGGGGGGGGGGGGGGGGGGGGGGGGGDGGGGGGGGGGGGGGGGGGGGGGGGGGGGGGGGGGGGGGGGGGGGGGGGGGGGGGGGGGGFGGGGGGCFGGGFFFGG5CCFF36@D@BDFFGF6ADDFDDFGFFG//22><?<@?FF??FFFABA??B???21)52>?F?FFFAABFFFAFA=7CA:2-<5:>:C<<6)6
@M06628:26:000000000-CRM2J:1:1101:17754:10804 2:N:0:126
CATTCTTGCGAACGTACTCCCCAGGTGGCTTACTTAACGGTTTCCCTAGGACGCACAGATTAAATCCATACGTCGAGTAAGCATCGTTTAGGGCGTGGACTACCAGGGTATCTAATCCTGTTCGCTCCCCACGCTTTCGTGCCTCAGCGTCAATTAAGGTCTAGTCAGCTGCCTTCGCAATTGGTGTTCTATGACATATCTAAGCATTTCACCGCTACATGTCACATTCCGCCGACCTCAACCTAATTCAAGCACTACCGTATCAAAGGCAGTCCCACAGA
+
GGGGGGGEGGGGGGGGGGGGGGGGGGGGGGGGGGGGGGGGGGGGGGGGGGGGGGGGGGGGGGGGGGGGGGGGGFEGGGGGGGGGGGGGGGGGGGGEGEGGGGGFGGGGGFGGGGGGGGGGGGGGGGGEGGCEGGGGGGGGGGGGGGGGEGGGDGGG7CFGGGGGGGGG?EGFGGGGGG>DEFFF>FFDGGEFFEFBFFFGGD?CAAFFFFFFFF=D3D@EE?6?@E?CCE;262(.2(2.441:?>>)4>DA23::22((-,(56><<0<C5.)<6)((.(
@M06628:26:000000000-CRM2J:1:1101:5566:10811 2:N:0:126
TAATCTTGCGACCGTACTCCCCAGGCGGAATGCTTAATCCGTTAGGTGTGACACCGAACAGTATACTGCCCGACGTCTGGCATTCATCGTTTACGGCGTGGACTACCAGGGTATCTAATCCTGTTTGCTCCCCACGCTTTCGCACCTCAGCGTCAGTATCGAGCCAGTGAGCCGCCTTCGCCACTGGTGTTCCTCCGAATATCTACGAATTTCACCTCTACACTCGGAATTCCACTCACCTCTCTCGAACTCAAGACTCCCAGTATTAAAGGCAGTTCCAG
+
DFGGGGGGGGGGGGGGGGGGGGGGGGGGGGGGGGGGGGGGGGGGGGGGGGGGGGGGGGGGGGGGGGGGGGGGGGGGGFGGGGGGGGGGGGGGGGGGGGGGGGGGGGGGGGGGGGGGGGGGGGGGGGGGGGGGGGGGGGGGGGGGGGGGAGGGGGGGGGCGGFGGGGGGGGGFFGGGGGGFGGGFFFFG4FGFFEFFFFFGGGGFFFFFFFBFGFF>4D?BF>:4??16(()6>BF<208:???FFFF?FFFB<:>8?ADFBFF66FB9BFGF678C9ABA5
@M06628:26:000000000-CRM2J:1:1101:25521:10867 2:N:0:126
CATTCTTGCGAACGTACTCCCCAGGTGGTTTACTTATCGGTTTCCCTTGGACACTCAACTCTAAGAGCCGAATATCGAGTAAACATCGTTTAGGGCGTGGACTACCAGGGTATCTAATCCTGTTCGCTCCCCACGCTTTCGTGCCTCAGCGTCAATAAATGTCCAGTTAGCTGCCTTCGCAATCGGTGTTCTATGGCATATCTATGCATTTCACCGCTACATGCCACATTCCGCTAACCTCAACATAATTTAAGAAAAACAGTATCAAAGGCAGTTCCAT
+
GFGGGGGGGGGGGGGGGGGGGGGGGGGGGFGGGGGGGGGGGGGGGGGGFGGGGGGGGGGGGGGGGGGGGGGGGGCGGGGGGGGGGGGGGGFGGGFFCFGGGGGGGGGGGDFGGGGGGGGGGGGGFCE8EGGGGGGGGGGGGEEGFDGGG8CGGGGGGGGGGGCFFFDDFFGFGGC6CGGEGGGAFFG*;9EFFFFEFFFG7CFFFFFCFFFFGE=G>DF@E96@FEFFFCF316(391:6=1)5@;2))))).6)42<06?146*2-5>>7>B>;96)4<
@M06628:26:000000000-CRM2J:1:1101:15546:10882 2:N:0:126
CAGCCTTGCGACCGTACTCCCCAGGCGGAGCACTTAACACTTTCGCTACGTCCGGGAGGATGTGGAAGTCCCCCCGAACTAGTGCTCATCGTTTACAGCTAGGACTACCGGGGTATCTAATCCCGTTCGCTACCCTAGCTTTCGTACCTCAGCGTCAGAAGAGACCCAGTGAGCCGCCTTCGCCACCGGTGTTCCTGATGTTATCAACGCATTTCACCGCTCCACCATCAGTTCCGCTCACCCCTGTCTCCCTCAAGCCTTGTGGTTTGAAACGCAATTCA
+
GGGGGGGGGGGGGGGGGGGGGGGGGGGGGGGGGGGGGGGGGGGGGGGGGGGGGGGGGGGGGGGGGGGGGGGGGGGGEGGGGGGGGGGGGGGGGGGGGGGGGGGGGGGGGGGGGGEFDGGGGGGGGDGGG+@EEGGGGGCGFGGGGFGG;CGGGGGGCEF9:CFGGGGGGFGFGGGGG=3AGGGFBFGGGG<85<?AFFF:2CFAFFABF69@G<AGFF<B9>9:F3(5>?FFFFAFF?999<16<?FF>97?7??D?708<0565588:5CFBFGGF67A)
@M06628:26:000000000-CRM2J:1:1101:23682:10904 2:N:0:126
TAATCTTGCGACCGTACTCCCCAGGCGGAATGCTTAATCCGTTAGGTGTGACACCGAAGGGCAAGCCCCCCGACGTCTGGCATTCATCGTTTACGGTGTGGACTACCAGGGTATCTAATCCTGTTTGCTCCCCACACTTTCGTACCTCAGCGTCAGTATCGAGCCAGTGAGCCGCCTTCGCCACTGGTGTTCCTCCAAATAACTACGAATTTCACCTCTACACTTGGAATGCCACTCACCTTCCTCGAACTCTAGACTGATATTTTAGGATGCAGTTCCAG
+
<CGFGAFAFFEEG7FGDEGGGGGGDFGDGEFFGGGGGGGGEGGGFGG@FGCFGGGGGEEGGGEDCFFGGGGGGGCF@FEFEBFGCEFEFFFGFGGGGGGGGDFFGGGGEECDGF;:@FGGGGCFGGGDGGGGEC>CF,>CAEFGGD>9:AF***1>2,>DEFFEG7;CE,<ACDEDG*;FCC*5)08CFFDF7)3,)5/2320;FF6;32?*2))*9D?<D>:AFF:>A<))524(((527)(..:(4,,()--6><6:2<4)/9><<22+9(*9C:444.
@M06628:26:000000000-CRM2J:1:1101:2528:10905 2:N:0:126
TAATCTTGCGACCGTACTCCCCAGGCGGAATGCTTAATCCGTTAGGTGTGACACCAAAGGGCAAGCCCCCTGACGTCTGGCATTCATCGTTTACGGTGTGGACTACCAGGGTATCTAATCCTGTTTGCTCCCCACACTTTCGTACCTCAGCGTCAGTATCGAGCCAGTGAGCCGCCTTCGCCACTGGTGTTCCTCCAAATATCTACGAATTTCACCTCTACACTTGGAATTCCACTCACCTCTCTCGAACTCTATACTGATAGTTTACAGGGCAGTTCCAG
+
FEFFGGGGGGGGGDFGEGGF,@FF?DEEGCDG9FFGGGC<BCECEGG@FGGCFG@<FFC8B@FGGDGGGGGGFGGCFGFGGEFCGGGGGDFFGGG7FFCGGCF9FG<FGGB8BAE;C8>EDGDDFDFGFGF@>@>CCFDFACG3>FDFAFD?ECGEGC,3@DCGEFEGCFGFGGGGECF4EGCA))9CF6DFF4BDFFFFC<9?CFFFD63++.7**><AF9394)44CE@FF3A420:6<?2?FFF:?FFFA2)-6<A<<B286C44)):303;?>B9<)
@M06628:26:000000000-CRM2J:1:1101:25575:10919 2:N:0:126
TAATCTTGCGACCGTACTCCCCAGGCGGAATGTTTAATGCGTTAGCTGCGCCACCGAACAGTATACTGCCCGACGGCTAACATTCATCGTTTACGGCGTGGACTACCAGGGTATCTCATCCTGTTTGCTCCCCCCGCTTACGTACCCAAGCGTCAGGATCGGGCCAGTGAGCGGCCTTCGCCACTGTAGTTCCCCCGAATACCAACGACTTTCACTTCAACACTCGGAATCCCCCTCACCTCTCTCGACCTAAAGCTTAGAATTTTTAGTGGCAGTTCCAG
+
C<6FECFFCGGG:FBFGGGAFFGGGFGGGGDFDEGG9F@FGCF@FFGDGEFECED>FFG=EEFE?EDFAEF:+CCCEFGGGGCFGGGFGA@FDFGCEGGGGG@<B<=,:@:F8FFG,,3@D,,BFEDGGF8D++4**3>1,=2,6>*264***1=*,,424**3:*:C9?+8))>?=+*):9*7?F***3>942;()3)/*+2))08((-1*C>B7674:<36))-(41?)4421--(8:7().))-)332)53)).)),)-)17:.(,)30()*:6.))6
@M06628:26:000000000-CRM2J:1:1101:24581:10922 2:N:0:126
TAATCTTGCGACCGTACTCCCCAGGCGGAATGCTTAATCCGTTAGGTGTGTCACCGAACAGTATACTGCCCGACGACTGGCATTCATCGTTTACGGTGTGGACTACCAGGGTATCTAATCCTGTTTGCTCCCCACACTTTCGTACCTCAGCGTCAGTATCGAGCCAGTGAGCCGCCTTCGCCACTGGTGTTCCTCCAAATATCTACGAATTTCACCTCTACACTTGGAATTCCACTCACCTCTCTCGAACTCAAGACCAGGAGTTTAGGAGGCAGTTCCGA
+
FFGGGGGGGGGGGGGGGGGGGGGGGGGCGGGGGGGGGGGGGGGGG8E@FGGGGGGGFGGGGGGFGGGGDGGGGGGGGGGGGFGGGGGGGGGGD9FEFFGGCAEGGGGGGGGGGGGGDGGGGGGFFFGGGGFGEGGGGGGGGGGGGGGGGGDGGGGCFGGGGGGGGGCFGGGFGDGE=EDFGDDDFF48CCDFFCF8FEFG7CFEFF?1=;;FGFCFFGFFECDC6;0?923<AF<68:B?7?FFFF08???FF7<BF038:6:?FGF-))*76>EFFFF<(
@M06628:26:000000000-CRM2J:1:1101:9559:11097 2:N:0:126
CATTCTTGCGAACGTACTCCCCAGGTGGGATACTTATCACTTTCGCTTGGCCGCCCAGAACTCAAGGCTCCGGACAGCTAGTATCCATCGTTTACGGCGTGGACTACCAGGGTATCTAATCCTGTTCGCTCCCCACGCTTTCGTCCATCAGCGTCAGTATATAGTTAGTCACCTGCCTTCGCAATCGGTGTTCTATGTAATATCTATGCATTTCACCGCTACACTACATATTCCGGCAACTTCACTATAACTCAAGACGACCAGTATCAAAGGCAGTTCTA
+
GGGGGGGGGGGGGGGGGGGGGGGGGGGGGGGGGGGGGGGGGGGGGGGGGGGGGGGGGGGGGGGGGGGGGGGGGGGGGGGGGGGGGGGGGGGGGGGGGGGGGGGGGGGGGGGGGGGGGGGGGGGGGGGGGGGGGGGGGGEGGGGGGGGGGGGGGGGGGGGGFGGGGGDGGEEFGGGGGFGF5DGFFFGGGGGFFEFFFFF>FCFFFFEFECFF;EFGFGFFFFFFFEFFEFFEFFFFF>6?BFFAFAFA4A>ABD??A:<B>>;.8DB2<BG=45@C32<A6
@M06628:26:000000000-CRM2J:1:1101:22630:11170 2:N:0:126
TTATCTTTCGACCGTACTCCCCAGGCGGTGAACTTCACGCTTTAGCTTCGATACTAAGAGGTTTTTCTCCCAAGATCGAGTTCTCAGCGGTTACTGCTTGGACTACCAGGGTTTCTAATCCTGTTTGCTCCCTTCGCTTTCGCGCCGCAGTTTCAGTATTGGTCGAGGAAGTGGCCTGCGCCACTGATGTTCTTTCCAATATCTACGCATTGCACCACTACACCGGAATTTTCACTGGTCTCTACCTTACTCTACATGTCCAGTTTCGGATGCATTTCCGA
+
G,C,CF,,,B:,++8,8F@,6,6,6,7+++,6,CE,6,,C,6,,9,,6CFG9D7,<CC,C,C9,B,,CFB,9:,6C?,,44,C,,5,,4++@+,,:,5C,+B=,,::AF:F,,8,=,,7,@F,FF,,76,@D,,@=FC6?9@>+C++=>CB7,,,;E,;;;CF7*****,13*;*,4**3=*:6A)*=+14++88CA48B*=C*+1:(:/(*2))2)25348(/)3(.(..)-.))-(--625)))).).)-))).6)))).,9**)(-(*)(*0+.))-4
@M06628:26:000000000-CRM2J:1:1101:22870:11217 2:N:0:126
TAATCTTGCGACCGTACTCCCCAGGCGGAATGCTTAATCCGTTAGGTGTGTCACCGAACAGTATACTGCCCGACGACTGGCATTCATCGTTTACGGTGTGGACTACCAGGGTATCTAATCCTGTTTGCTCCCCACACTTTCGTACCTCAGCGTCAGTATCGAGCCAGTGAGCCGCCTTCGCCACTGGTGTTCCTCCAAATATCTACGAATTTCACCTCTACACTTGGAATTCCACTCACCTCTCTCGAACTCAAGACCAGGAGTTTAGGAGGCATTTCCAA
+
GGGGGGGGGGGGGGGGGGGGGGGGGGGGGGGGGGGGGGGGGGGGGGGGGGGGGGGGGGGGGGGGGGGGGGGGGGGGGGGGGGGGGGGGGGGGGGGGGGGGGGGGGGGGGGGFFGGGGGGGGGGGGGGGGGFGGFGGGGGGGGGGGGFGFGGGGGGEGGGG>CFGEFGGGGGFGGGGGGGFGGGFFAFF7EDCFEFFFFFG@CFCFFFF@DDFGFFGAGF364@<FF7?9A0AFBF<?<????<<<B67<B24>:<<7:0::?:FFC5>:):5()036<>A4
@M06628:26:000000000-CRM2J:1:1101:2895:11299 2:N:0:126
TAATCTTGCGACCGTACTCCCCAGGCGGAATGCTTAATCCGTTAGGTGTGTCACCGAGCAGCATGCTACCCGACGACTGGCATTCATCGTTTACGGTGTGGACTACCAGGGTATCTAATCCTGTTTGCTCCCCACACTTTCGCACCTCAGCGTCAGTATCGAGCCAGTGAGTCGCCTTCGCCACTGGTGTTCCTCCGAATATCTACGAATTTCACCTCTACACTCGGAATTCCACTCACCTCTCTCGAACTCAAGACTAGCAGTATTAGAGGCCGTTCCGG
+
FGGGGGGGGGGGGGGGGGGGGGGGGGGGGGGGGGGGGGGGGGGGGGGGGGGGGGGGGGGGGGGGGGGGGGGGGGGGGGGGGGGGGGGGGGGGGGGGFFGGGFFGGGGGGGGGGGGGFGGGGGGGGFGGGGGGEGGGGGGGGGGGGGCGGGGGGGGGGFGGGGGGGGGFG96=FGGDGGGFGGG>FFFFGGGFFFF@F93D<:C?FFFF037ACEFG=C>DFFF>FFFFF?FA:><AFF?:)()437??F<?>AFF2?AB7<A<66FAA9AG5:)*::<BFF
@M06628:26:000000000-CRM2J:1:1101:2916:11307 2:N:0:126
TAATCTTGCGACCGTACTCCCCAGGCGGAATGCTTAATCCGTTAGGTGTGTCACCGAGCAGCATGCTACCCGACGACTGGCATTCATCGTTTACGGTGTGGACTACCAGGGTATCTAATCCTGTTTGCTCCCCACACTTTCGCACCTCAGCGTCAGTATCGAGCCAGTGAGTCGCCTTCGCCACTGGTGTTCCTCCGAATATCTACGAATTTCACCTCTACACTCGGAATTCCACTCACCTCTCTCGAACTCAAGACTAGCAGTATGAGAGGCAGTTCCGG
+
EGGGCFFGFECEFEFGGDFGGGGGGFGGGGGEFGGFFGEGGGGGGFFFGGGFGGFGGDFGGGGGGGCGFGGGGGGBF@C@FFFGFGFGGF8DFG+@BDGGDGGGGFBFFGDGFFFGFFGGB=EFFGGGGGGGGGECE=DEGGGGGGGGGGGC?EG>EGGGG>FGDFFDGGGFFGGGEEFFGDGFF2?:CGGFFFFFFFFGGF97AFD@7;0AF?<**;?ABFFAF?(48<BA2)6:1(4<<4)4<?B2:(4>ABFFFAF::A7@FF)-))3)47:7A4)-3
@M06628:26:000000000-CRM2J:1:1101:15332:11314 2:N:0:126
TAATCTTGCGACCGTACTCCCCAGGCGGAATGCTTAATCCGTTAGGTGTGTCACCGAATAGCATGCTACCCGACGACTGGCATTCATCGTTTACGGTGTGGACTACCAGGGTATCTAATCCTGTTTGCTCCCCACACTTTCGTACCTCAGCGTCAGTATCGAGCCAGTGAGCCGCCTTCGCCACTGGTGTTCCTCCGAATATCTACGAATTTCACCTCTACACTCGGAATTCCACTCACCTCTCTCGAACTCAAGACCAGGAGTTTACGAGGCAGTTGCGG
+
GFGGGGGGGGGGGGGGGGGGGGGGGGGGGGGGGGGGGGGGGGGGGGGGGGGGGGGGGGGGGGGGGGGGGGGGGGGGGGGGGGGGGGGGGGGGGGGGGGGGGGGGGGGGGGGGGGGGFGGGGGGGGGGGGGGGGGGGGGGGGGGGGGGGGGGGGGGGGGGEGGFGGGGGGFCFFGGGEEGFGDGDFFGGGGDFF?FFFFEDGGGFFFFFFFDFGFFGFGFFFF@2<3?>?BFA>DFFFBBBFBF02?F71?F2<:<A?F<<FF0)7F>23<C>BFGG6)61,
@M06628:26:000000000-CRM2J:1:1101:19470:11321 2:N:0:126
TAATCTTGCGACCGTACTCCCCAGGCGGAATGCTTAATCCGTTAGGTGTGTCACCAAAGGGCAAGCGCCCTGACGACTGGCATTCATCGTTTACGGCGTGGACTACCAGGGTATCTAATCCTGTTTGCTCCCCACGTTTTCGCACCTCAGCGTCAGTATCGAGCCAGTGAGCCGCCTGCGCCACTTGTGTTCCTCCGAATATCAACGAATTTCACCCCTACAACCGGAATTCCACTAACCTCTCTCGCACTCTCGACTACCAGTATGAGAGGCAGTTCTCA
+
C,;@,C@CC@@C+@@FG@F,FFDCD<CC@FGGGC@9FGFEEGCC@FC@FC<6@FEDCFEGF,:BDE,@=CE@FC::4CBF8=,?AFEFD9A<F?:FBFF+>+<,8B,,,@:=,7E3@9E9FE=:CE?8==BFE,8@+,79E8E6EG*,,@8**:9>;@7D8>**4,2;D>FF6/7:**//=39A)0;1*=<6671,)4)**+4)3;8(((4/05)*0)34<())04((,,,)6)64((.1:?72?2((3(4(-)(,(3;41?7*90.6<27)()226<)))
@M06628:26:000000000-CRM2J:1:1101:28694:11334 2:N:0:126
CATTCTTGCGAACGTACTCCCCAGGTGGGTCACTTATCAATTTCTCTTAGCCACTCAGACCGAAGTCCGAACAGCTAGTGACCATCGTTTACGGCGTGGACTACCAGGGTATCTAATCCTGTTCGCTCCCCACGCTTTCGTCCATCAGTGTCAATATATTGTTAGTGATCTGCCTTCGCAATTGGTATTCTATGTAATATCTATGCATTTCACCGCTACACTACATATTCTAACCACTTCACAATAATTCAAGATAACCAGTATCAAAGGCAATTCTACAG
+
GFGGGGGGGGDGGGGGGGGGGGGGGGGGGEEEGGGGGGFGGGGGGGGGGGGGGGGGGGGGGGGGGGGGGGGGGGGGGGGGGGGGGGGGGGGGGGGGGDC7FFFFGFGFF4AFGGGGGGFGGGG9FGGGEGEGGGGGGGFGGGGGGG7EFGGGCFGGGGGFGGGGGGGFGFGFGCFC?7D>CDDAAFFFGFFFFCFEFFFGGGCC>F<?FEFFGFFDED03=<EE4.?CEECC5>?<D;EE?EC<@<8CEF?CCEEEFFF??BF@67<AA?FF(7<EA<BA)
@M06628:26:000000000-CRM2J:1:1101:20602:11353 2:N:0:126
TAATCTTGCGACCGTACTCCCCAGGCGGAATGCTTAATCCGTTAGGTGTGTCACCGAACAGTATACTGCCCGACGACTGGCATTCATCGTTTACGGTGTGGACTACCAGGGTATCTAATCCTGTTTGCTCCCCACACTTTCGTACCTCAGCGTCAGTATCGAGCCAGTGAGCCGCCTTCGCCACTGGTGTTCCTCCAAATATCTACGAATTTCACCCCTACACTTGGAATTCCACTCACCTCTCTCGAACTCAAGACCATGAGTTTTAGAGGCAGTTCCGA
+
GGGGGGGGGGGGGGGGFGGGGGGGGGGGGGGGGGGGGGGGGGGGGGGGGGGFGGGGGGGGGGGGGGGEGGGGGGG@FCFGGGGGGGGGGFGFGGGFGGGGGGGGGGGGGGGGGGGGGGGGGGGGGGGGGGGGGFGGGGGGGGFGGGFGFGGG>CCGGGFFGG5CEEFGGFGFFDGGGEFAGGDEF4D:FCDAACFFF;FGF<CCFF?;?@?8CEEC)>;?DBBF?600<>?F<4>ABBF?>?>??F:332:B)52-28()6-)97:4),4?4<:CC.-68?
@M06628:26:000000000-CRM2J:1:1101:4645:11367 2:N:0:126
CAGCCTTGCGACCATACTCCCCAGGCGGAACACTTAACGCTTTCGCTACGGCCGAGAGGATGTGGAGGTCCCCTCAACCCAGTGTTCATCGTTTACGGCTAGGACTACCGGGGTATCTAATCCCGTTCGCTACCCTAGCTTTCGTGCCTCAGCGTCAGAAAAGATCCAGTGATGCGCTTTCGCCACCGGTGTTCCCTATGATATCAACGCATTTCACCGCTCCACCATAAGTTCCCATCACCCCTATCTTCCTCAAGCCTGGTGGTTTGAAACGCAGTTC
+
GGGGGGGGGGGGGGGGGGGGGGGGGGGEGGGGGGGGGGEGGGGGGGGGGGGGGGGGGGGFFGGGGGGGGGGFGCGCFGGGGGFGGCFFGGGGGGDGGGDGGGFGGGGGGFEEGG+@FGGGGGFF@FGGGEEEGGGGGGGGGGGGFFGGGGCGGGEEEGGGGCGC,FGGGFDB@FDGEEDFGGG558CC8*9>ECA@FAFGGFGBFFAFFFFF3:AFFFF>>B>8FF672<A::AFFFFB2)4:B::7<44)<AFFFB?:0244))9,(():@>./*48AF
@M06628:26:000000000-CRM2J:1:1101:23763:11503 2:N:0:126
CATTCTTGCGAACGTACTCCCCAGGTGGGATACTTATCACTTTCGCTTGGCCGCCCAGGTCTCAAGGACCCGGACAGCTAGTATCCATCGTTTACGGCGTGGACTACCAGGGTATCTAATCCTGTTCGCTCCCCACGCTTTCGTCCATCAGCGTCAGTATATGGTTAGTCACCTGCCTTCGCAATCGGTGTTCTATGTGATATCTATGCATTTCACCGCTACACCACATATTCCGGCAACTTCACCATAACTCAACACCGGCAGTACCAAAGGCAATTCTA
+
GGGGGGGGGGGGGGGGGGGGGGGGGGGGGGGGGGGGGGGGGGGGGGGGGGGGGGGEGGGGGGGGGGGGGGGGGGGGGGGGGGGGGGGFGFGGGGGGGGGGGGGGGGGGGGGDF?FGFFGFFFGGGGGGGEGGGGGGG>8CFGGGGGGGGGGGGGGGGGGGGF@7DGFFGC@CFGFGFGGACDD??FGDGGGAFEFFFF8CG99;FFEC3??F@EE:AC@B;@E@F;??24<AFA?09BF:2ABFFA<2)48:9<2(22496>>B5>46>>E40)0/.5<4)
@M06628:26:000000000-CRM2J:1:1101:8069:11518 2:N:0:126
TAATCTTGCGACCGTACTCCCCAGGCGGAATGCTTAATCCGTTAGGTGTGACACCAAAGGGCAAGCCCTCTGACGTCTGGCATTCATCGTTTACGGCGTGGACTACCAGGGTATCTAATCCTGTTTGCTCCCCACGCTTTCGCACCTCAGCGTCAGTATCGAGCCAGTAAGCCGCCTTCGCCACTGGTGTTCCTCCAAATATCTACGAATTTCACCCCTACACTTGGAATTCCACTTACCTCTCTCGAACTCAAGACTAACAGTATTAAAGGCAGTTCCAG
+
FFGFGGGGGGGEGGGGGGGGGGGGGGGGGGGGGGGGGGGGGGGGGGGGGGGGGGGFGGGFGGGGGCFGGGGGGGGGGGGGGGGGGGGGGFGGGGGGGGGGGGFGFGGGCGGGGGGGDAFGFGGFGGGCFGDGGGGGGGGGGGGDGGFFBFGGCEGEF9ADGGGGGDCD?BEFGDEDECGFGGGEFFCC*=7CFFFFFEFGGGGFFFFF;?0AF3?>0>661:?A=424:A:AAD<)9:9?AB<27<:B?6:23(2<?42>F?BBFG)<A2F76.;CA44)-
@M06628:26:000000000-CRM2J:1:1101:13741:11636 2:N:0:126
TAATCTTGCGACCGTACTCCCCAGGCGGAATGCTTAATCCGTTAGGTGTGACACCGAAGGGCAAGCCCCCCGACGTCTGGCATTCATCGTTTACGGGGTGGACTACCAGGGTATCTAATCCTGTTTGCTCCCCACACTTTCGCACCTCAGCGTCAGTATCGAGCCAGTAAGCCGCCTTCGCCACTGGTGTTCCTCCGAATATCTACGAATTTCACCTCTACACTCGGAATTCCACTTACCTCTCTCGAACTCAAGACTTCCAGTATTAAAGGCAGTTCCAA
+
GGGGGGGGGGGGGGGGGGGGGGGGGGGGGGGGGGGGGGGGGGGGGGGGGGCGGGGGGGGGGGGGGGGGGGGEDGGGGGGGGGGGGGGGGGGGGGGG+@FGGGGGFGGGGGGGGGGGGGGGGFGGGFFDFGGGGGGGGGGGGGGGGGGGGGGGGGGDGGGGGGGGGFGGGGGFGGGGGGGFGCCEF;<FGFGFFFFB>9DGGGGAFFFF?BBFGB>GFG?AFFFA?0:;??:<BDAF92402<<?D?B):?22),)5:44<>)./9CA<AA79:F*A<)-4:
@M06628:26:000000000-CRM2J:1:1101:6534:11666 2:N:0:126
TAGTCTTGCGACCGTACTTCCCAGGCGGAGTACTTAATGCGTTAGCTTCGCTCCTGAAGGGGTCAATACCTCCAAGGGCAAGTACTCATCGTTTACGGCGTGGACTACCAGGGTATCTAATCCTGTTTGCTCCCCACGCTTTCGCGCCTCAGCGTCAGTGCTCGTCCAGGTAGGCGCCTTCGCCACCGGTGTTCCTTCACATATCTACGGATTTTACCCCTACACGTGAAATTCCCCTACCCCCTCCGAGACTCGAGACTCACAGTTTCAGACGCCGTTT
+
GGGFGGGEGGGGGGGGGGGGGGGFGGGGGGGFGGGGGGGGGGGGGGGGGGGCGGGGGGGGGGGGGGGFFFFGGFFGGEGGGFGGGGG9FGGFFGGGGGGGGGGGGGFGGGGGGGFGGG;EDGGFGGGGGGGGGGEFGGGGDCEGGGGGGGFGGGGGGGGGGGGGEGGDFDGCGFCEEGGEGFGDB:FGDCC;=C=EFEFG@F?EFF3<@?(8*5:CFG2<<BF0??88(34-6A9<?FFF?B603<FF>0(-)5((,,47:7??@C4-<2CFBE5*(4,4
@M06628:26:000000000-CRM2J:1:1101:25240:11677 2:N:0:126
CATTCTCGCGAACGTACTCCCCAGGTGGGTTACTTATCACTTTCGCTTGGCCACCCAGTACTCAAACGTACCGGACAGCTAGTAACCATCGTTTACGGCGTGGACTACCAGGGTATCTAATCCTGTTCGCTACCCACGCTTTCGTCCATCAGCGTCAATGTATTGTTAGTGATCTGCCTTCGCAATCGGTATTCTATGTAATATCTAAGCATTTCACCGCTACACGACATATTCTAACCACTTCACAATAATTCAAGACGTCCAGTATCAATGGCAGTGC
+
G@DCFFFFDGGGGGGGGGGGGGGEGGGGDGGGGGGGGGGGGGGFEGGGGGGGGGGGFFFGGGGGGGGCFFGGEE7FGGFGFGGGGGGGGGGFGGGGFCEEGGGGGGGGGGGGGGGFGGFGFGGGGGGGDGEGGGGCCEGGGGGGGDCE9:CEGGGEGG7EFGGG,DFGGFCFGGGGGCC6A74?DDFGGEFFFFFFFFFGDE?ECC56C1@FGEE>FCDBFFBEF6(:;4)6)6<<<A0.::<?<DA?A272-4-66<(331(<?>264)2*668E::0-
@M06628:26:000000000-CRM2J:1:1101:25007:11722 2:N:0:126
TAATCTTGCGACCGTACTCCCCAGGCGGAATACTTAATCCGTTAGGTGTGACACCGAACAGTATACTGCCCGACGTCTGGCATTCATCGTTTACGGCGTGGACTACCAGGGGATCTAATCCTGTTTGCTCCCCACCCTTTCGCACCTCAGCGTCAGTATCTATCCAGTGAGCCCCCTTCGCCACTGGTGTTCCGCCAAATATCTACGAATTTCACCTCTACACCTGGAATATCCCTCACCTCTGCCGAATCGTATACCTCCATTTTGGAAGGCAGTTCCCA
+
9FFGGGGGGGDGGGGGGGGGGGGGGGGGE7CFFFFGE@FGCGGGGFGGG>6FFGGGGEEFGC,,BEE9E<FFFED>=FG,=?FEC9?FGGFGFFGE@FGGGGG98<FG<CC+@+6E,BFGF=,FFGCCAFGGDBG+C?FC,@8>EGFG:CF7*14>CCDG,@:D,,?D99,)2*=:?,8)=><5A)9:FGD66(2(.4)2:C738+2(.4:@*.5:/74)49?().4147,))).28(8?<?2)))(-1(((,..)))))(.)197)-()*.();?)))).
@M06628:26:000000000-CRM2J:1:1101:5528:11732 2:N:0:126
CATTCTTGCGAACGTACTCCCCAGGTGGGATACTTATCACTTTCGCTTGGCCGCCCAGAACTCAAGGTTCCGGACAGCTAGTATCCATCGTTTACGGCGTGGACTACCAGGGTATCTAATCCTGTTCGCTCCCCACGCTTTCGTCCATCAGCGTCAGTATATAGTTAGTCACCTGCCTTCGCAATCGGTGTTCTATGTAATATCTATGCATTTCACCGCTACACTACATATTCCGGCAACTTCACTATAACTCAAGACCGACAGTATCAAAGGCAGTTCTA
+
GGGGGGGGGGGGGGGGGGGGGGGGGGGGGGGGGGGGGGGGGGGGGGGGGGGGGGGGGGGGGGGGGGGGGGGGGGGGGGGGGGGGGGGGGGGGGGGGGGGGGGGGGGGGGGGGGGGGGGGGGGGGGGGGGGGGGG?EFGGGGGGGGGGGGDGGGGGGGGGGGGGGGGGGGFGFGGGGGGGFGGGFFFGGGEGFFCCEFCFGGGCCFFFFFFFFGFFGFGFFFBFDFEFFCEFFFFFFF;>:3>2<FBDAAA>D<AB7>:?>6>FFFG<AA<FF?)*A?2>D4
@M06628:26:000000000-CRM2J:1:1101:2134:11744 2:N:0:126
TAATCTTGCGACCGTACTCCCCAGGCGGAATGCTTAATCCGTTAGGTGTGTCACCGAACAGTATACTGCCCGACGACTGGCATTCATCGTTTACGGTGTGGACTACCAGGGTATCTAATCCTGTTTGCTCCCCACACTTTCGTACCTCAGCGTCAGTATCGAGCCAGTGAGCCGCCTTCGCCACTGGTGTTCCTCCAAATATCTACGAATTTCACCTCTACACTTGGAATTCCACTCACCTCTCTCGAACTCAAGACAAGGAGTTTAGGAGGCAGTTCCGA
+
FGGGGGGGGGGGGGEGGGGGGGGGGGGGGGGGGGGGGGGGGGGGGFFFGGGGGGGGGGGGGGGGGGFFGGGGGGGGGGGGGGGFEGGGFGGGGGGGF=FEGGGGGGGFFGDGDFGGGGGGGF3FFGFGGGGGGGGDGFGGGGGGGGFCFGGGGGEBCE=FCGGEGGFFGGGF;9CGGGGFE4C;A?FF4FDFA5A@FEFDD?FFAFFF1?FFGFFFFGFEEEFFF98?A85<AAFFFFFBFF7<BFB>:??<7??B?(30,(35?FA2:9:>?E5EAFF:(
@M06628:26:000000000-CRM2J:1:1101:5524:11835 2:N:0:126
CATTCTTGCGAACGTACTCCCCAGGTGGGTCACTTATCAATTTCTCTTAGCCACTCAGACCGAAGTCCGAACAGCTAGTGACCATCGTTTACGGCGTGGACTACCAGGGTATCTAATCCTGTTCGCTCCCCACGCTTTCGTCCATCAGTGTCAATATATTGTTAGTGATCTGCCTTCGCAATCGGTATTCTATGTAATATCTATGCATTTCACCGCTACACTACATATTCTAACCACTTCACAATAATTCAAGATAAACAGTTTCAAAGGCAATTCTACAA
+
GGGGGGGGGGGEFGGGGGGGGGGGGGGGGGGGGGGGGGGGGGGGGGGGGGGGGGGGGGGGGGGGGGGGGGGGGGGGGGGGGGGGGGGGGGGGGGGGGGGGGGGGGGGGGGGGFFFFEGGGGGGGGGGGGGGGEGGGGGGGGGGGGGCGGGGGGGGGGGGGGGFFGGCGG>EFG5@FGFDFGCFFFFGGGGGFFFFFFFFGGGFFFFFFFFFFGFDD?C248CEFFCEF56EEFFF@DF@@FE5EEEEFFEEE)284>9AF:<A?BFFAA(:>?FA?><AF)
@M06628:26:000000000-CRM2J:1:1101:9989:11841 2:N:0:126
CAGCCTTGCGACCATACTCCCCAGGCGGAACACTTAACGCTTTCGCTACGGCCGAGAGGATGTGGAAGTCCCCTCAACCCAGTGTTCATCGTTTACGGCTAGGACTACCGGGGTATCTAATCCCGTTCGCTACCCTAGCTTTCGTGCCTCAGCGTCAGAAAAGACCCAGTGTTGCGCCTTCGCCACCGGTGTTCCCTATGATATCAACGCATTTCACCGCTCCACCATAAGTTCCCAACACCCCTGTCTTCCTCAATCTTGGGGGTTTGCGACGCGATTC
+
GGGGGGGGGGGGGGGGGGGGGGGGGGGGGGGGGGGGGGGGGGGGGGGGGGGGGGGGGGGGGGGGGGGGGGGGGGGGGGGGGGFGGGGGGGGGGGGGGGGGGGGGGGGGGGGGGGGGGGGGGGGGGGGFGGGGGGGGGGGGGGGGGGGGGGGGGGGGGGGGGGGGGGGGGGGFGGGGGGGDGFD3>>GGGEDDFFFFFFFGGGGBFFD??61>GF2:@GFFFFF7FB:>??AFFAFF7<??BFFF?6)26A>A2)).)66<ADB:@390(-283)*2(,,)
@M06628:26:000000000-CRM2J:1:1101:5227:11849 2:N:0:126
CAGCCTTGCGACCATACTCCCCAGGCGGAACACTTAACGCTTTCGCTACGGCCGAGAAGATGTGGAAGTCCCCTCAACCCAGTGTTCATCGTTTACGGCTAGGACTACCGGGGTATCTAATCCCGTTCGCTACCCTAGCTTTCGTGCCTCAGCGTCAGAAAAGATCCAGTGATGCGCTTTCGCCACCGGTGTTCCCTATGATATCAACGCATTTCACCGCTCCACCATAAGTTCCCATCACCCCTATCTTCCTCGAGCTTGGGGGTTTGAAACGCAATTC
+
GGGGGGGGGGGGGGGGGGGGGGGGGGGGGGGGGGGGGGGGGGGGGGGGGGGGGGGGGGGGGGGGGGGGGGGGGGGGGGGGGGGGGGGGGGGGGGGGGGGGGGGGGGGGGGGGGGGGGGGGGGGGGGGGGGGGGGGGGGGGGGGGGGGGGGGGGGGGGGGGGGGGGGGGGGGFGGGGGGGFGGGFFFGGGGGFFFFFF@FGGGGFFFFFFFFFDFFGFGF;;FFFFFFF7<DFBAA?>AFB?::>FF?FBABFDFBF::97???FE/4::AFBAFGGBF<<
@M06628:26:000000000-CRM2J:1:1101:28266:11910 2:N:0:126
CATTCTTGCGAACGTACTCCCCAGGTGGGTCACTTATCAATTTCTCTTAGCCACTCAAACCGAAGTTCGAACAGCTAGTGACCATCGTTTACGGCGTGGACTACCAGGGTATCTAATCCTGTTCGCTCCCCACGCTTTCGTCCATCAGTGTCAATATATTGTTAGTGATCTGCCTTCGCAATTGGTATTCTATGTAATATCTATGCATTTCACCGCTACACTACATATTCTAACCACTTCACAATAATTCAAGATAACCAGTTTCAAAGTCAATTCTACAA
+
F6FFG<FEAB7CF7CFD@ECF@<@CF@DFCG8EA<FDFEGGGEEFEGGGGG<E@E<8FGGEEFFGGGFG8FFFGGGGGGGGGFGGFFFGGGFGEGGGEE@EDFGGGGECFFD9FFFGCFGDFGFG7EFGFGGGEGGGGAEFGEGGGGGGGGGGGGFGCFGGGGGGGG@DDG8CCFFGGDE>D;FFCGGGDGFFEFFFCFGGGF<6A<<E?EFCBF4AGFFF=BEA;<5CFC5?9;@@;@FFFE8;A<C??C<<<@3?83@=AFB@G<AA)76-9:+.6>2)
@M06628:26:000000000-CRM2J:1:1101:5627:11921 2:N:0:126
CAGCCTTGCGACCATACTCCCCAGGCGGAGCACTTAACACTTTCGCTACGTCCGAGAAAATGTGGAAATTCCCACGGACTAGTGCTCATCGTTTACGGCTAGGACTACCGGGGTATCTAATCCCGTTCGCTACCCTAGCTTTCGTTCCTCAGCGTCAGAAGAGATCCAGTGAGCCGCTTTCGCCACCGGTGTTCCAGATGATATCAACGCATTTCACCGCTCCACCATCTGTTCCGCTCACCTCCATCTCCCTCAAGCCATGTGGTTTCAAACGCAGTTC
+
GGGGGGGGGGGGGGGGGGGGGGGGGGGGGGGGGGFFGGGGGGGGGGGGGGGGGGGGGGGGGGGFGGG9FGGGGGGGGCGGGGFGGGGGGGGGGGGGGGGGGGGGGGGGGGGGGGGGGGGGGGGGGGGGGGGGGGGGGGGGGFGGGGGGGGGGGG@CEEFFGGGGDGGGGGGAGGGGGGG4EDDB>EGDDGGFFFFFF;FGD9FEFCC83;B@DA>GFG03-37>F:4)4<<AAA<?F?02<?,.(,6<56<:0<:B2??04)6@?0:3<F762@G5(462
@M06628:26:000000000-CRM2J:1:1101:26478:11937 2:N:0:126
TAATCTTGCGACCGTACTCCCCAGGCGGAATGCTTAATCCGTTAGGTGTGACACTGAAGGGCAAGCCCCCCAACGTCTGGCATTCATCGTTTACGGCGTGGACTACCAGGGCATCTAATCCTGTTTGCTCCCCACGCTTTCGCACCTCAGCGTCAGTATCGAGCCAGTGAGCCGCCTTCGCCACTGGTGTTCCTCCGAATATCTACGAATTTCACCTCTACACCCGGAATTCCACTCACCTCCCTCGAACTCTAGACTACCAGTATGAGAGGCAGTTCCAG
+
GFGGGGGGGGGGGGGGFGGGGGGGGGGGGGGGGGGGGGGGGGGGCFGFGGGFGGGGFGGGGGGGC@FCGEGGGGGFGFG?FCGGGGGGGGGGGGGGGGGGGGG<FCDFG@E+AFFGGGGGFGDDFGFGFGGDEGEEGGGGGEGDGGFFCC87@EEGF@>>>G1CECFFCC?AFGGGEEFFGGDDFA8:*;DFF3A@FF38CFG<F6?B:?(9><4***)59A((0-90;??244<<???<3?(4(,9??0:<5<B24<>?:?:@4CA<:AF3:EEEA><<:
@M06628:26:000000000-CRM2J:1:1101:23778:11938 2:N:0:126
TAATCTTGCGACCGTACTCCCCAGGCGGAATGCTTAATCCGTTAGGTGTGACACCGAAGGGCAAGCCCCCCGACGTCTGGCATTCATCGTTTACGGTGTGGACTACCAGGGTATCTAATCCTGTTTGCTCCCCACACTTTCGTACCTCAGCGTCAGTATCGAGCCAGTGAGCCGCCTTCGCCACTGGTGTTCCTCCAAATATCTACGAATTTCACCTCTACACTTGGAATTCCACTCACCCCTCTCGAACTCTAGACTGATAGTTTAGGAGGCAGTTCCAG
+
GFGGGGGGGGGGGGGGGGGGGGG@FGGGDGGGGGGGGGGGGGGGGGGGGDGGGGGGFGGGGGGGGGGGGGGGGGGGGGGGGFFGGGGGG@EGGGGGGGEGGGGGGGGGGGGDFGGGGGGGGGGGGGGGGGGGGGGGGGGGFGGGGEFC:9@CEGGGFGFCEFFDCG,;:EFFGGGGGC6AGGDBFFG7>CGFFEF@;EFGFFGFCFF??:(9FA2C@GFFFF?<69>?)5:A<AB>FFFF12?,(.(.((8ABBA)6:03:)<F?F2<)6EBB38FA9<A<
@M06628:26:000000000-CRM2J:1:1101:23767:11956 2:N:0:126
TAATCTTGCGACCGTACTCCCCAGGCGGAATGCTTAATCCGTTAGGTGTGACACCGAAGGGCAAGCCCCCCGACGTCTGGCATTCATCGTTTACGGTGTGGACTACCAGGGTATCTAATCCTGTTTGCTCCCCACACTTTCGTACCTCAGCGTCAGTATCGAGCCAGTGAGCCGCCTTCGCCACTGGTGTTCCTCCAAATATCTACGAATTTCACCTCTACACTTGGAATTCCACTCACCTCTCTCGAACTCTAGACTGATAGTTTAGGAGGCAGTTCCAG
+
FGGGGGGGGGGGGGGGGGGGGGGGGGGGGGGGGGGGGGGGGGGGGGGGGGGGGGGGGGGGGGGGGGGGGGGGGGGGGGGGGGGGGGGGGGGGGGGGGGGGGGGGGGFGGGGGGGGGGGGGGGGGGGGGGGGGGGGGGGGGGGGGGGGGGGGGGGGGGGGFGGGGGGGGGGGFGGGGGGGFGGGFFFGGGGGFFFFFFEFGGGGFFFFF@FFFGFFGFGFFFFFFFB:?FF)4>AABFF?BFFFFFFF?B:BDFFFFFFF0<>BFFGFFF2?3:>EEBFF>6
@M06628:26:000000000-CRM2J:1:1101:18712:11982 2:N:0:126
TAACCTTGCGGCCGTACTCCCCAGGCGGAGAGCTTAATGCGTTAGCTGCGTCACCTACAGGCATGCCTGCAGACAACTAGCTCTCATCGTTTACGGTGTGGACTACCAGGGTATCTAATCCTGTTTGCTCCCCACACTTTCGCACCTCAGCGTCAGTATCAGTCCAGTTAGTCGCCTTCGCCACTGGTGTTCCACCGAATATCTACGAATTTCACCTCTACACTCGGTATTCCCCTAACCTCTCCTGATCTCTAGACTCCCAGTTTCAAATGCAGTTCCAA
+
GGGGGGGGGGGGGGGGGGGGGGGGGGGGGGGGGGGGGGGGGGGGGGGGGGGGGGGGGGGGGGGGGGGGDGGGGGGDGGGGGFGGGGGGGGGGGGGGGGGDGGGGGGGGGGGGFGGGFGGGGGCGGGCDGGGGGGGGGGGGCGGGGGCGGGGEGEGCFGGGFFGGGGEFGGGFG>EECEG5CCDFFFGGGGGFFFFFFFBDC9FEFFFFFFFFFEEG6FFEFE@EFFD<;@BB2)(.-(866?BFB)529))4><<<6))5((4??DA4<4<4<F<?4<9<:
@M06628:26:000000000-CRM2J:1:1101:20729:11983 2:N:0:126
TAATCTTGCGACCGTACTCCCCAGGCGGAATGTTTAATGCGTTAGCTGCGCCACCGAACAGTATACTGCCCGACGGCTAACATTCATCGTTTACGGCGTGGACTACCAGGGTATCTAATCCTGTTTGCTCCCCACGCTTTCGTACCTCAGCGTCAGTATCGAGCCAGTGAGCCGCCTTCGCCACTGGTGTTCCTCCGAATATCTACGAATTTCACCTCTACACTCGGAATTCCACTCACCTCTCTCGAACTCAAGATTAGGAGTTTTAGAGGCAGTTCCAA
+
FGGGGGGGGGGGGGGGGGGGGGGGGGGGGGGGGGGGGGGGGGGGGGGGGGGGGGGGGGGGGGGGGGGFGGGGCFGGGGGGGGGGGGGGGGGGGGDGGGGGGGGGGGGGFFGGGGGG9=@FGDFGGGGGGGGGGGGGGEGGGGGGGGGGGGGGGGGG?EEFGGFGGGGGGGGFGGGGGGGFE5DEFFGGGGGFFCF;3@FDCFE9FF<B:??@GFFG@FFBABFAFBF>6(,646<::0??FFBF<<<?<??>)4>7>DF<):1FFG4412+<6>D646<6.
@M06628:26:000000000-CRM2J:1:1101:7032:12036 2:N:0:126
TAATCTTGCGACCGTACTCCCCAGGCGGAGAACTTAATGCGTTAACTGCGCCACTGAAACCCTATGGGCCCCAACAGCTAGTTCTCATCGTTTACGGCGTGGACTACCAGGGTATCTAATCCTGTTTGCTCCCCACGCTTTCGCACCTCAGCGTCAATAATGGTCCAGTGAGTCGCCTTCGCCACTGGTGTTCTTCCGAATATCTACGAATTTCACCTCTACACTCGGAATTCCACTCACCCCTCCCATATTCTAGCCATCTAGTTTCAAAGGCAGTTCCG
+
GFGGGGGGGGGGGGGGGGGGGGGGGGGGGGGGGGGGGGGGGGGGGGGGGGGGGGGGGGGGGGGGGGGGGGGGGGGGGGGGGGGGGGGGGGGGGGGGEGEGGGGGGFGGGGGGEA8FGGGGGGFGGGGGGGGGFGGGGGGGGGGG@FGCFGGGGGGGGGGFFGGGGGGGGGFFGGEGGGGF=CD4?FD<>6CBFEFCF;>DDGGCFF<@FFFF76?GFGB?FFF?*(429<65<A94:?FB0(,-4::0-2<A9:92:.4645:*974>B298<F8C:62<3
@M06628:26:000000000-CRM2J:1:1101:27312:12043 2:N:0:126
TAATCTTGCGACCGTACTCCCCAGGCGGAATGCTTAATCCGTTAGGTGTGACACCGAACAGTATACTGCCCGACGTCTGGCATTCATCGTTTACGGTGTGGACTACCAGGGTATCTAATCCTGTTTGCTCCCCACACTTTCGTACCTCAGCGTCAGTATCGAGCCAGTGAGCCGCCTTCGCCACTGGTGTTCCTCCGAATATCTACGAATTTCACCTCTACACTCGGCATTCCACCCACCCCCCCCCAACTCAAGACTCGCAGCATTAAAGGCACTTCCA
+
GGGGGGGGGGGGGGGGGGGGGGGGGGGFGGGGGGGGGGGGGGGGGGGGGGGGGGGGGGGGGGGGGGGGGGGGGGGGGGGGGGGGGGGGGGGGGGEGGGGGGGGGGGGGGGGGGGGGGGGGGGGGGGGFGGGGGGGGGGGGGGGGGGGGGGFEGGGGGGGGGGGGGGGGGGFF4DGGGGG4EGGAF;6:4=?6@3ADB95CGEF6AF?0=7/:D<5C6D@399@)5(1(--.:B<<(40:B(4,((-((,:(4>0,-,))(3(,).:)))-</(.8:37>A
@M06628:26:000000000-CRM2J:1:1101:26976:12108 2:N:0:126
CACCCTTGCGAGCATACTCCCCAGGCGGGATACTTGACGCGTTAGCTACAGAACTGAACGGTTTTAAATCGACCAGAACTTAGTATCCATCGTTTACGGCTAAGACTACTGGGGTATCTAATCCCATTCGCTCCCTTAGCTTTCGTCTCTCAGTGTCAGTCATGGCCCATCAGAGTGCTTTCGCGATTGGTGTTCTTCCTAATATCTACGCATTTCACCGCTACACGAGGAATTCCCTCTGTCCCTACCTAACTCAAGCTTTATAGTTTCAACTGCCGGTT
+
GFFGGGGGGGCECFGGFFFFGGG:CCEEGDGGGGGGGFEEEGGG:FGGGGGDEDGGGGGGGCEFGCFAEECEGGGGGGGGGGGGGAEF9AEFDFFGCFB@CCFGFGGGGF9ADCEEGA;:;FF9FDDDAD>8DC>FGGFA>:E7CGD,>CEAFGGGGFGFFD@AFFG>E,;ADCFCF7C9,=**//574ECFF@FEF<FC:1=?FFFC4=088<CFF+/62119=((-(2434>2<2>7:06.).-)(425?())52250<44=6>4-:2?94@+08(72,
@M06628:26:000000000-CRM2J:1:1101:26973:12127 2:N:0:126
CACCCTTGCGAGCATACTCCCCAGGCGGGATACTTGACGCGTTAGCTACAGAACTGAACGGTTTTAAATCGACCAGAACTTAGTATCCATCGTTTACGGCTAAGACTACTAGGGTATCTAATCCCATTCGCTCCCTTAGCTTTCGTCTCTCAGTGTCAGTCATGGCCCAGCAGAGTGCTTTCGCGATTGGTGTTCTTCCTAATATCTACGCATTTCACCGCTACACTAGGAATTCCCTCTGCCCCTACCTAACTCAAGCTGTCTAGTTTCAACTGCCGGTT
+
GFFAFGGGGGEGGEGGEFGGGGGGGGGGGGGGGGGGGGGGGGGGDGGGGGGGGGGGGGGGGBCGGGGGGGEGCEGGGGGGG9EFGGGGGGGGGECFDGDDGEEFGGGGGG,AFDFGG9>EGGFFFFDFGGEEGGGGGGCCEFGGEGGFGGGFCCCGFEGGGGGGFGGGGEEFG4;FFGGFGGG>D45CFC:>A@FE=?F=C:7?FF?5C115:;CCFGEDFFFFF@A?FFFFFF<AFF7<FFBFB0:??FFFFA<B04?F,5)/9:<A))394486<B0,3
@M06628:26:000000000-CRM2J:1:1101:17335:12196 2:N:0:126
TAACCTTGCGGCCGTACTCCCCAGGCGGTCTATTTATCGCGTTAGCTTCGCTACTCACGGATTAAATCCACAAACAGCTAATAGACAGCGTTTACGGTGTGGACTACCAGGGTATCTAATCCTGTTCGCTACCCACACTTTCGCACATGAGTGTCAGTCTTTGGCCAGAGAGTCGCCTTCGCCACTGATGTTCCTCCAGATATCTACGCATTTCACCGCTACACCTGGAATTCCACTCCCCTCTCCAAGACTCTAGTCAACCAGTTCCAAAAGGCCTTCC
+
GGGGGGGGGGGGGGGGGGGGGGGGGGGGGGGGGGGGGGGGGGGGGGGGGGGGGGFGGGGGGGGGGGGGGGGGGGGGGGGGGGGGGGGGGGGGGGGGGGGGGGGGGGGGGGGGGGGGGGGGGGGGGGGGGGGGGGGGEGGGGGGGGGGGGGGGGGGGGGGGGGGGGGGGGGGEGGGGGGGF=GGFFFGGGGGFFFF=A@FFGGGFFFE?FFFFGFFFFGF>FF3@A771??FFF6)4<(8?FB??F?2:B:BA?4>4<A<<DF?>F>9AF4E@F38>4)5?
@M06628:26:000000000-CRM2J:1:1101:20746:12308 2:N:0:126
CAGCCTTGCGACCATACTCCCCAGGCGGAACACTTAACGCTTTCGCTACGGCCGAGAGGATGTGGAAGTCCCCTCAACCCAGTGTTCATCGTTTACAGCTAGGACTACCGGGGTATCTAATCCCGTTCGCTACCCTAGCTTTCGTGCCTCAGCGTCAGAAAAGACCCAGTGTTGCGCCTTCGCCACCGGTGTTCCCTATGATATCAACGCATTTCACCGCTCCACCATAAGTTCCCAACACCCCTGTCTTCCTCAACCTTGAGGGTTTGAAACGCAATTCA
+
GFGGGGGGGGGGGGGGGGGGGGGGGGGGGGGGGGGGGGGGGGGGGGGGGGGGGGGGGGGGGGGGGGGGGGGGGGGGGGGGGGGGGGGGGGGGGGGGGGGGGGGGGGGGGGGGG@CGGGGGGGGGGGGGGGGGGGGGGGGGGGGGGGGGGGGFFGGGGGGGGGGGGGGGGGGFGGGGGGGFFFDADFGGGGG>EFF<F<FDC9CEFFE0247BGFFGFC<BF>(,>?:5<?BAF4>7>FFF?FFB6?B?B:BF)<<3(,(.4-47>5<?:<GFB@8=;?-6)
@M06628:26:000000000-CRM2J:1:1101:24416:12314 2:N:0:126
CAGCCTTGCGACCATACTCCCCAGGCGCTGTACTTAACACTTTCGCTACGTCCGAGAGACTGTGGGAGGCCCCACGGACTAGTACAGATCGTTTACAGCTAGGACTACCGGGGTATCTAATCCCGTTCGCTCCCCTAGCTTTCGTGCCTCAGCGTCAGAAGGATCCCAGAGAGCCGCTTTCGCCACCGGTGTTCCTCATCATATCAACGCATTTCACCGCTCCACAATGAGTTCCGCTCTCCTCTGATCCCCTCAAGACTTGTGGTTTCAAACGCAATTC
+
GGGGGGGGGGGGGGGGGGGGGGGGGGGGGGGGGGGGGGGGGGGGGGGGGGGGGGGGGGGGGGGGGGGGGGGGGGGGGGGGGGGGGGFGFGGFGGGGGGGGGGGGGGGGGGGGGGGGGGGGGGGGGGGFGGGGEFGGGGGGGGGGGGGGGGGGFEGGGGCFGGGGGGGGGGGFGGFCEEG4FGGFFFGGGGGFFFFFFFFGGGGFFCC@D:@FGBFGFFBFFF>?@B?A<2>A>92(8<>??FFFF?9<A93:((3?DBBA<A<::*419):@?>=*3:AA
@M06628:26:000000000-CRM2J:1:1101:13005:12396 2:N:0:126
CAGCCTTGCGACCATACTCCCCAGGCGGAACACTTAACGCTTTCGCTACGGCCGAGAGAATGTGATAGTTCCCTCAACCCAGTGTTCATCGTTTACGGCTAGGACTACCGGGGTATCTAATCCCGTTCGCTACCCTAGCTTTCGTGCCTCAGCGTCAGAAAAGATCCAGTGATGCGCTTTCGCCACCGGTGTTCCCTATGATATCAACGCATTGCACCGCTCCACCATAAGTTCCCATCACCCCTATCTTCCTCGCGCTTGGGGGTTTTAAAGGCAATTCA
+
GCGGGFGGGGFEDDEFFGGFFGGGEGFGCFGFFCGGGGCEGGGGGGGGGGGGGEGGGGFFGGGGGCFFGGGFGGGGGGGDEFEFFFFGGGGFEDBF:7CEEFGGGGGGGGGDG=CFGGGGEG=FFGGGE+>:@EFFDFGGGGCEF7CFGACFGGGEG8F?FFGGCCDCGGGFG>EEE*:;CDG8=BCG3::ABFFFFFFGGGG)+8)3;01B5))29*694>>?F?F22<B44<AF7A:2>7:B?BFBF><44>0(((((-(.)))((()<6)1;C(,)))
@M06628:26:000000000-CRM2J:1:1101:5321:12403 2:N:0:126
TAATCTTGCGACCGTACTCCCCAGGCGGAATGCTTAATCCGTTAGGTGTGTCACCGAATTGCATGCAACCCGACGACTGGCATTCATCGTTTACGGCGTGGACTACCAGGGTATCTAATCCTGTTTGCTCCCCACGCTTTCGCACCTCAGCGTCAGTATCGAGCCAGTGAGCCGCCTTCGCCGCTGGTGTTCCTCCGAATATCTACGAATTTCACCTCTACACTCGGAATTCCACTCACCTCTCTCGACCTCAAGACTACCAGTATGAAAGGCAGTTCCAG
+
GGGGGGGGGGGGGGGGGGGGGGGEGGGGGGGGGGFFEGGGGGGGGGGGGGGGGGGGGGGGGDFGGGGGGGGGGGGGGGGGGGGGGGGGGGGGGGCGEGGGDGGGGGFGGGGGGGGGGGGGGGGGGGGGGGGGGGGGGGGGGGDGGGGGGGFGGGGGDCF9CFGGGCFDF,9A<DGG5EGFGGGFFEGGGGGFFFF;EBDGFC?>FFB:B?FFF<BG69?BFB:4?6<0,(5AA24)38>?3373<B??>>B>??2)46AFFFFF?7994AFF?482:<4<4
@M06628:26:000000000-CRM2J:1:1101:28824:12407 2:N:0:126
TAATCTTGCGACCGTACTCCCCAGGCGGAATGCTTAATCCGTTAGGTGTGTCACCGAACAGTATACTGCCCGACGACTGGCATTCATCGTTTACGGTGTGGACTACCAGGGTATCTAATCCTGTTTGCCTCCCACACTTTCGTACCTCAGCGTCAGTATCGAGCCCGTGAGCCGCCTTCGCCACTGGTGTTCCTCCAAATATCTACGAATTTCACCTCTTCACTTGGAATTCCACTCACCTCTTTCGAACTTACGACCAGGAATTTTAAAGTCAGTTCCCG
+
GGGGGGGGGGDGEGGGGGGGGGGGGGGGDCD8FGGGFGDFGGGGGCFGFCFGGGGDGGEG@F9AFC@,C,E,>+8=>?+:=,?EBGCEFGGGCA?F<BFDG<?F<<F,ACEFCFG=;AD=CFD?FF=,6,@DEFDCC?DDFGFC@G79,<B73@**2,,7**@8C*4;;89*;D:E5C66?9<AA)C:*:C8A)6=F1A::1<.76(4024:+.7FFC.))-.664?FA<?):-))(.:?).))).(2(.()))(((-(.((,)07.:).+*)*2<646.(
@M06628:26:000000000-CRM2J:1:1101:28636:12448 2:N:0:126
CAGCCTTGCGACCATACTCCCCAGGCGGAACACTTAACGCTTTCGCTACGGCCGAGAGGATGTGGAGGTCCCCTCAACCCAGTGTTCATCGTTTACGGCTAGGACTACCGGGGTATCTAATCCCGTTCGCTACCCTAGCTTTCGTGCCTCAGCGTCAGAAAAGATCCAGTGATGCGCTTTCGCCACCGGTGTTCCCTATGATATCAACGCATTTCACCGCTCCACCATGAGTTCCCATCACCCCTATCTTCCTCAAGCCTGGTGGTTTGAAACGCAGTTC
+
GGGFGGGGGGGGEGGGGFFGGGGGGGGGGGGGFFGGGFGGGGGGGGGGGGGGGGGGGGGGGGGGGGGGGGGGGFGGGGGGGGGGGGGFGGGFGGGGGGGGGGGGGGDFGGGDEFEFFGGGGGGGGGGCEGGG>FGGFGFFGGFGGFD8BCE9FGEGGGCFGG6A9FFGGGFFG+:=*?GAGD<>ABGGGGD5>E=;AEAF72=CFFABF;9:CBFGF7<>FFF7>?BA928<46272)(47:<913)8):AAA>>?))2(.((07D(4249@37:/(46-
@M06628:26:000000000-CRM2J:1:1101:24930:12513 2:N:0:126
CAGCCTTGCGACCGTACTCCCCAGGCGGGGCACTTACCACTTTAGCTACGGCACGGCAGCCTTAACGACGGCGACACCAAGTGCCCAACGTTTAGGGCGTGGACTACCAGGGTATCTAATCCTGTTTGCTCCTCACTGTTTCGTCCCTTATCGTCAGTACCGGCCCAGGAGACCGCCTTCGACACTGGTGTGCCTCCCGATCTCTATGCATTTCATCGCTCCACCGGGAAGTCCGTCTCCCTCTCCGGGACTCCACCCGTGCAGCTTGGTAGGCAATGCGT
+
@6F9;CF,,@F:+@8<F@<FCFEF?FDG7@FF7,,C,,EF,9CFF,E9FCF+++B+++@+4,,,9,F+>+84+@CEGGGG,>,:3<F+3BFD,D<,@C7@@@*,,,3>,>*<>,,5@,,5?2,?FG,:EGEG,C,8,,64>?5;C<CC,0+:/3**=B++385*BF*7C**)1/***1/9:**.7)940:>)16F)72)9)**)/*))6)6@*))01*,1.-((0,(2-,(54<(4,.43(4:((,(((((.457(.34,(-(*)*.,4)314*+*55.(-
@M06628:26:000000000-CRM2J:1:1101:24911:12525 2:N:0:126
CAGCCTTGCGACCGTACTCCCCAGGCGGGGCACTTACCACGTTAGCTACGGCACGGCAGCCTGAACGACCGCCACACCAAGTGCCCAACGTTTAGGGCGTGGACTACCAGGGTATCTAATCCTGTTTGCTCCCCACGCTTTCGTCCCTCAGCGTCAGTACCGGCCCAGGAGACCGCCTTCGCCACAGGTGTTCCTCCCGATATCTACGCATTTCACCGCTACACCGGGAATTCCGTCTCCCTCTACCGGCCTCCAGCCGTGCAGTTTCGAAGGCAATTC
+
GGGGGGGGGGGGGGGGGGGGGGGGGGGGGGGGGGGGGGGGGGGGGGGGGGGGGGGGGGGGGGGGGGGGGGGGGGGGGGGGGGGGGGGGGGFGGGGGGGGGGGGGGGGGGGGGGGGFGGGGGGGGGGGGGGGGGGGGGGEEFGEFGGGFGGGGGGGGGGGGGGGGGGGGGGGFGFCGDGDFGGD>E4CFGGGFFFFFFFBDGGG69=64>:<>C<2DFG9>9;<?FF>BB9725A:42(4>B78:2<BF>(4:7?B??42:(83**2).4?*5()**.).
@M06628:26:000000000-CRM2J:1:1101:18605:12533 2:N:0:126
TAATCTTGCGACCGTACTCCCCAGGCGGAATGCTTAATCCGTTAGGTGTGACACCAAAGGGCAAGCCCCCTGACGTCTGGCATTCATCGTTTACGGTGTGGACTACCAGGGTATCTAATCCTGTTTGCTCCCCACACTTTCGTACCTCAGCGTCAGTATCGAGCCAGTGAGCCGCCTTCGCCACTGGTGTTCCTCCAAATATCTACGAATTTCACCTCTACACTTGGGATTCCACTCACCTCTCTCGAACTCTAGACTGATAGTTTACAGGGCAGTTCCAA
+
GGGGGGGGGGGGGGGGGGGGGGGGGGGGGGGGGGGGGGGGGGGGGGGGGGGGGGGGGGGGGGGGGGGGGGGGGGGGGGGGGGGGGGGGGGGGGGGGGGGGGGGGGGGGGGG8EAEGFGGGGGGGGGGGGGGGGGGGGGGGGGGGGGGGGGGGGGGGGGGGGGGGGDGG:EGFGGGGGGGFGGCEFFDFGGGFFFFFFFFGGGGCFFFFFFFFCCF>8D@FEFFFFFFF658>5AFDFF::<??FFFBFFBB<AAA2<AF?A45FFFFFB<FFF);EAA<<4
@M06628:26:000000000-CRM2J:1:1101:26463:12541 2:N:0:126
CAGCCTTGCGACCATACTCCCCAGGCGGAACACTTAACGCTTTCGCTACGGCCGAGAGGATGTGGAAGTCCCCTCAACCCAGTGTTCATCGTTTACGGCTAGGACTACCGGGGTATCTAATCCCGTTCGCTACCCTAGCTTTCGTGCCTCAGCGTCAGAAAAGACCCAGTGTTGCGCCTTCGCCACCGGTGTTCCCTATGATATCAACGCATTTCACCGCTCCACCATAAGTTCCCAACACCCCTGTCGTCCTCAAGCCTGGTGGTTTGCGACGCAATTC
+
FFGGGGGGGGGGCEGGGGGGGGGGGGGGGGGGGGGGGGGGGGGGGGGGGGGGGEGGGGGGGGGGGGGGGGGGGGGGGGGGGGFFCGGFCFGGFGGGDEDGGGGGGGGGGGGGGEGGGGGGGF;DFGGGGEGGGGGGGGGGGFAECFGGGGGFCEGEEC7BDEFGGGGGGGGFGGGCE=C>GDDFDF5C)=DFFFF3AEF7DCG<F498199574<:6C1>963,538<F7>ABFB<32601(49?1),(--:06<022:(4((00*4((41)2)**,,)6
@M06628:26:000000000-CRM2J:1:1101:12376:12569 2:N:0:126
CATCGTTGCCGACGTACTCCCCAGGTGGCATACTTAATGGTTTCCCTCAGACACTCATCTAAATGTCCAGTATGCATCGTTTAGGGCGTGGACTACCAGGGTATCTAATCCTGTTCGCTCCCCACGCTTTCGTGCCTCAGCGTCAATACAGATCTAGCCAGCTGCCTTCGCAATTGGTGTTCTATGACATATCTATGCATTTCACCGCTACATGTCACATTCTGCCGACCTCAACCTGATTCAAGCATAACAGTACCAAAGGCTATTCCGACGTTGAGCG
+
GFGGGGGGGGGGGGGGGGGGGGGGGGGGGGGGGGGGGGGGGGGGGGGGGGGGGGGGGGGGGGGGGGGGGGGGGGGGGGGGGGGGGGGGGGGGGGGGGGFGGFGGGGGGGGGGGGGGGGGGGGGGGGGGEGGEG@GGGGFDFGGGGGGGGAFFEGGGGFGFGGGGGGGGFDEEDGGGGGGFGGGFFF>>7AF9FFFFFEFGGCFEFFFFFFF6CCCFFGEFFFF?FF@@F204@@F@FFFFECFFF@@CE9EEEFEACADFF:BFFFFFAF:59B5::>?9
@M06628:26:000000000-CRM2J:1:1101:23246:12684 2:N:0:126
TAATCTTGCGACCGTACTCCCCAGGCGGAATGCTTAATCCGTTAGGTGTGACACCGAACAGTATACTGCCCGACGTCTGGCATTCATCGTTTACGGTGTGGACTACCAGGGTATCTAATCCTGTTTGCTCCCCACACTTTCGCACCTCAGCGTCAGTATCGAGCCAGTGAGCCGCCTTCGCCACTGGTGTTCCTCCGAATATCTACGAATTTCACCTCTACACTCGGAATTCCACTCACCTCTCTCGAACTCAAGACTACCAGTATGAGAGGCAGTTCCAG
+
FGGGGGGGGGGGGGGGGGGGGGGEGGGGGGGGGGGGGGGGGFGGGGGGGGGGGFEF@GGGGGGGGGGGGGGGGGGGGGGGGGGGGGGGGGGGGGGDGGGGGGGGGGGGGGGGGGGGGCFGGGGGGGGGGGEDEFGGGGGGGGDCGGGGGGGGGGGGGGGAEGGGEGGGGGGFGGGGGEGFGGGDFFF>5:>CAEF;DF3DCFG?AFDF0=77FE?CAC?FADF<FB0960)<<AA)47204:<BDF023?0>8:?AF><0().962446)<)4:EG><>A<
@M06628:26:000000000-CRM2J:1:1101:14600:12698 2:N:0:126
TAGTCTTGCGACCGTACTTCCCAGGCGGCTCGCTTAACGCGTTAGCTCCGGCACAGAGAGGGTCGAACCTCCCCACACCAAGCGAGCACCGTTTACTGCTAGGACTACAGGGGTATCTAATCCCTTTCGCTCCCCTAGCCTTCGTGTCTGAGCGTCAGTAAATGTCCAGTAAGTTGCCTTCGCCATTGATGTTCCTCTCGATATCTACGCATTTCACTGCTACACCGAGAATTCCACTTACCTCTCCATTACTCTAGCACGGGAGTATCGAATGCAGTTCA
+
GGGGGGGGGGGGGGGGGGGGGGGGGGGGGGGGGGGGGGGGGGGGGGGGGGGGGGGGGGGGGGGGGGGGGGGGGGGGGGGGGGGGGGGGGGGGGGGGGGGGGGGGGGGGGGGEFGGGGGGGGGGGGGGGGGGGGGGGGGGGGGGGGGGGGGGGGGGGGGGGGGGGGGGGGGGFGGGGGGGAEGGFFFGGGGGFFFFFFCFGCGGBFFCE<FFFGFFGFGFFFFF?F?>FF>FBFFFAAA64A?FB?F?2>BDFFAFBDAAABFF:@5:<BFGFB)C069AA.
@M06628:26:000000000-CRM2J:1:1101:27057:12716 2:N:0:126
TAATCTTGCGACCGTACTCCCCAGGCGGAATGCTTAATCCGTTAGGTGTGTCACCGAGCAGCATGCTACCCGACGACTGGCATTCATCGTTTACGGTGTGGACTACCAGGGTATCTAATCCTGTTTGCTCCCCACACTTTCGCACCTCAGCGTCAGTATCGAGCCAGTGAGCCGCCTTCGCCACTGGTGTTCCTCCAAATATCTACGAATTTCACCTCTACACTTGGAATTCCACTCACCTCTCTCGAACTCAAGACTAGCAGTTTAAGAGGCAGTTCCAG
+
GGGGGGGGGGGGGGGGGGGGGGGGGGGGGGGGGGGGGGGGGGGGGGGGGGGGGGGGGGGGGGGGGGGGGGGGGGGGGGGGGGGGGGGGGGGGGGGGFGGGGGGGGGGGGGGGGGGGGGGFGGGGGGGGGGGGGGGGGGGGFGGGGGGGGGGGGGGGGGGFEGFGGGGGGGGFFDEGEEFFGGGFFFDFFGGFFFFFFEFFGGG?FFFF@<@FGFFGAG?<29?</))89<DA24A<::?()42<)<?::??<A>B<<AB04A<F4DB<AFF>07;C:><).
@M06628:26:000000000-CRM2J:1:1101:14836:12758 2:N:0:126
CAGCCTTGCGACCATACTCCCCAGGCGGAGCACTTAATGGTTTCCCTGCGGCCGAGAGAAAGTGGAAGTTCCCTCAGCCTAGTGCTCATCGTTTACGGCTAGGACTACCGGGGTATCTAATCCCGTTCGCTACCCTAGCTTTCGTTCCTCAGCGTCAGAAAAGATCCAGTGAAGCGCTTTCGCCACCGGTGTTCCCTATGATATCAACGCATTTCACCGCTCCACCATAAGTTCCCTTCACCCCTATCTTCCTCAAGCCTAGTGGTTTGAAACGCAATTCA
+
GGGGGGGGGGGGGCGGGGGGGGGGGGGGGGGGGGGGGGGGGGGGGGGGGGGGGGGGGGGGGGGGGGGGGGGGGGGGFGGGGGGGGGGGGGGGCGGGGGGGGGGGGGGGGGGGGGGGGGGGGGEFGFFGC@GCCFGGGGGGGGGGGGGGFGGGGGGGGGGGGGGGGGGGGGGFGGGGGGG?GGDFEFGGGGGFFFF@FFFGGEFFFFEFF@@FGD>7BGFB11>BFFFF2>9A>ABBFA:72<?>F?:DFFFBA<<?B??0:FFFFGBFF9G?2<5C>144)
@M06628:26:000000000-CRM2J:1:1101:17640:12761 2:N:0:126
TAATCTTGCGACCGTACTCCCCAGGCGGAATGCTTAATCCGTTAGGTGTGTCACCGAATAGTATACTACCCGACGACTGGCATTCATCGTTTACGGTGTGGACTACCAGGGTATCTAATCCTGTTTGCTCCCCACACTTTCGTACCTCAGCGTCAGTATCGAGCCAGTGAGCCGCCTTCGCCACTGGTGTTCCTCCAAATATCTACGAATTTCACCTCTACACTTGGAATTCCACTCACCTCTCTCGAACTCAAGACCAGGAGTTTAGGAGGCAGTTCCGA
+
GGGGGGGGGGGGGGGGGGGGGGGGGGGGGGGGGGGGGGGGGGGGGGGGGGGGGGGGGGGGGGGGGGGGGGGGGGGGGGGGGGGGGGGGGGGGGGGGFGGGGGGGGGGGGGGGGGGGGGGGGGGGGGGGGGGGGGGGGGGGGGGGGGFFFGGGGGGGGGGGGFGGGFGGGGCFGGGGEGGFGGD>FFGGGGGFFEFFFFFGD9@EFFF0?@FFG<?:85=3><DFFFE?24?BAA2)14?1,,,44>B)(.(.-7?71:::<B:FFG>4?FG>:@GFBB:?F
@M06628:26:000000000-CRM2J:1:1101:10901:12787 2:N:0:126
TAATCTTGCGACCGTACTCCCCAGGCGGAATGCTTAATCCGTTAGGTGTGTCACCAACAAGCATGCTTGCTGACGACTGGCATTCATCGTTTACGGTGTGGACTACCAGGGTATCTAATCCTGTTTGCTCCCCACACTTTCGCACCTCAGCGTCAGTATCGAGCCAGTGAGCCGCCTTCGCCACTGGTGTTCCTCCGAATATCTACGAATTTCACCTCTACACTCGGAATTCCACTCACCTCCCTCGAACTCAAGACTAACAGTATCAAAGGCAGTTCCAA
+
GGGGGGGGGGGGGGGGDGGGFEGGGGGGGGGGGGGGGGGFGGGGGGGGGGGGGGGGGFFFGGGGGGGGGGGGFGEEGGDDGGGGGGGGGGFGGGGGEDFGGGGDFCCFGGGG8FFGGDGAFGFEEGGGGGGG=DGGGGGGFGGCEGGGGGGECEEEF9ADEGGGGGGGGCC5CDGGDGCFEDDFFFGF6?CB:?8:?;DDC?FEFF;;@DDFFFEGFG43>7(..66(8?FFA))-.1(4),(,(338<::42:<)36)42)-1**)).9EF:F;C46))6
@M06628:26:000000000-CRM2J:1:1101:18584:12832 2:N:0:126
TAATCTTGCGACCGTACTCCCCAGGCGGAATGCTTAATCCGTTAGGTGTGTCACCGAATAGCATGCTACCCGACGACTGGCATTCATCGTTTACGGTGTGGACTACCAGGGTATCTAATCCTGTTTGCTCCCCACACTTTCGTACCTCAGCGTCAGTATCGAGCCAGTGAGCCGCCTTCGCCACTGGTGTTCCTCCAAATATCTACGAATTTCACCTCTACACTTGGAATTACACTCACCTCTCTCGAACTCAAGACCAGGAGTTTAGGAGGCAGTTCGGA
+
GGGGGGGGGGGGGGGGGGGGGGGGGGGGGGGFGGGGGGGGGGGGGGGGGGGGGGGGGGGGGGGGGGGGGGGGGGGGGGGGGGGGGGGGGGGGGGGGGGGGGGGGGGGGGGGFGFFFGGGGGCCGGGGGGGGGGGGGGGGGGECCGGDCGGGGGGGGGGGGGC>EDGC9D9EFCGG>EGGF5?DEFFC89:CAFFFFFE47CGGEFF?7<??FF?CFAFEEFFFFFA27B<?)6>72:BFFFFF77<:4::BAB,5<?BF:6:657CB4.663:)8F26((-
@M06628:26:000000000-CRM2J:1:1101:6792:12976 2:N:0:126
TAATCTTGCGACCGTACTCCCCAGGCGGAATGCTTAATCCGTTAGGTGTGTCACCGAATAGCATGCTACCCGACGACTGGCATTCATCGTTTACGGTGTGGACTACCAGGGTATCTAATCCTGTTTGCTCCCCACACTTTCGTACCTCAGCGTCAGTATCGAGCCAGTGAGCCGCCTTCGCCACTGGTGTTCCTCCGAATATCTACGAATTTCACCTCTACACTCGGAATTCCACTCACCTCTCTCGAACTCAAGACCAGGAGTTTACGAGGCAGTTCCGG
+
GGGGGGGGGGGGGGGGGGGGGGGGGGGGGGGGGGGGGGGGGCGGGGGGGGGGGGGGGGGGGGGGGGGGGGGGGGGGGGGGGGGGGGGGGGGGGGGGGGGGGGGGGGGGGGGGG8DFGGGGGGGGGGGGGGGGGGGGGGGGGGGGGGGGGGGGGGGGGGGGGGGGGGGGFFGFGGGGGGGFGG4?FF<FCFGFFFFFE2)8:@@CFFFFDFDFG<EGFGFFCFFFFFF>0:>F4:<:::BFFF)(2<<?BBFBF??<7?BF:??FFFAF((:@0<8FBAB6>
@M06628:26:000000000-CRM2J:1:1101:22132:12987 2:N:0:126
TAATCTTGCGACCGTACTCCCCAGGCGGAATGCTTAATCCGTTAGGTGTGTCACCGAATAGCATGCTACCCGACGACTGGCATTCATCGTTTACGGTGTGGACTACCAGGGTATCTAATCCTGTTTGCTCCCCACACTTTCGCACCTCAGCGTCAGTATCGAGCCAGTGAGCCGCCTTCGCCACTGGTGTTCCTCCGAATATCTACGAATTTCACCTCTACACTCGGAATTCCCTCCACCTCCTCCGAACTCTAGACTGTAAGTTTTGGAGGCAGTTCCAG
+
FFFFGGGGGGGGGGGGGGGGGGGGFGEGGGGGDEGGGGDGGGGGGGGGGEGGGGDGGGGGGGGGGGGGGGGGGGGGGGGGGGGGGGGGGFGGFFEFFFFCGGGGGGGGCGGGGGGGGGFACFGGGGGGGGGFGGEEGGGGGGGGDGF6@@DGGGG>F9@FGF9CGF>FDCFF>7>E5EFFGDC>6AFF4CGFFCFFF>)CD:E):F@FF?DFGFFG*/.36<B9?<<(-4024))(((.4861(32390(()-.65<42-)))9*><?4,C)48/:64)))
@M06628:26:000000000-CRM2J:1:1101:13745:13135 2:N:0:126
CATTCTTGCGAACGTACTCCCCAGGTGGCTTACTTAACGGTTTCCCTAGGACGCACAGATTAAATCCATACGTCGAGTAAGCATCGTTTAGGGCGTGGACTACCAGGGTATCTAATCCTGTTCGCTCCCCACGCTTTCGTGCCTCAGCGTCAATTAAGGTCTAGTCAGCTGCCTTCGCAATGGGTGTTCTATGACATATCAAACCATTTCACCGCTACATGTCCCATTCGGCCGCCCCCAACCTAATCCAACCACACCATTTCTAAAGCCAGCCCACCAGA
+
GFGGGGGGGGGGGGGGGGGGGGGGGGGGGGGGGGGGGGGGGGGGGGGGGGGGGGGGGGGGGGGGGGGGGGGFGGGGGGGGGGGGGGGCGGGGGGGGGGGGGGGFGGEGDFGGGGGGGGGGGGGGGGGGGG8=+BCG+,3@+A>,@>0@>=B>+E,D9E6;93,35,,5,@@C>F,<@EG*=*;*;*;*=:+++*=58>A:+4,*))8C5**40/2))//)))))*/9))),6;,(((((4(4((()4))54(-((.((()).-**0))),0)(.;*,((((
@M06628:26:000000000-CRM2J:1:1101:7027:13200 2:N:0:126
CATTCTTGCGAACGTACTCCCCAGGTGGGATACTTATCACTTTCGCTTGGCCGCCCAGGCCTCAAGGACCCGGACAGCTAGTATCCATCGTTTACGGCGTGGACTACCAGGGTATCTAATCCTGTTCGCTCCCCACGCTTTCGTCCATCAGCGTCAGTATATGGTTAGTCAGCTGCCTTCGCAATCGGTGTTCTATGTAATATCTATGCATTTCACCGCTACACTACATATTCCGCCAACTTCACCATAACTCAAGACGACCAGTATCAAAGGCAATTCTA
+
GFGGGGGGGGGGGGGGGGGGGGGGGGGGGGGGGGGGGGGGGGGGGGGGGGGGGGGGGGGGGGGGGGGGGGGGGGGGGGGGGGGGGGGGGGGGGGGGGGGGGGGGGGGGGGGGGGGGGGGGFFGGGGGGGGGGGGGGGGGGGGGGGGGGGGGGGGGECFGFGGGGGG?FEFGFGGGGGGGFCDGFFFGDCCGFFFFFFFFGD@@?FFFFE?CF@?EGACB@FFFD@:F:DFABF>0:89>:B>BAB>D<<BBFA2?<>B?909>>FG><>AF=:4*133:4)
@M06628:26:000000000-CRM2J:1:1101:4835:13219 2:N:0:126
CATTCTTGCGAACGTACTCCCCAGGTGGGATACTTATCACTTTCGCTTGGCCGCCCAGAACTCAAGGTTCCGGACAGCTAGTATCCATCGTTTACGGCGTGGACTACCAGGGTATCTAATCCTGTTCGCTCCCCACGCTTTCGTCCATCAGCGTCAGTATATAGTTAGTCACCTGCCTTCGCAATCGGTGTTCTATGTAATATCTATGCATTTCACCGCTACACTACATATTCCGGCAACTTCACTATAACTCAAGACCGACAGTATCAAAGGCAGTTCTA
+
GFFFGFGGGGGGGGGGGGGGGGGGGGGGGGGGGGGGGGGGGGGGGGGGGGGGGGGGGGGGGGGGGFGGGGGGGGGGGGGGFFGGGGGGCBFGGGGGGGGGGGDGFGGGCGGGGGGGGGFGGGGGGFGGGGGGGGFGGGGGGGGGGGGGGGFCEEGGGGGGFGGGGGGFGGGFGGGGGGGACGGDBFGDDGGFFFFFACCCGGFCFFECEFFFGFFGFG;BFFF@F8@@?C6<C9:99B9::BFFDFFADFF<<A:8>,3;B>6>FD2<A>GF?F65(6<<)
@M06628:26:000000000-CRM2J:1:1101:25020:13257 2:N:0:126
CAGCCTTGCGACCATACTCCCCAGGCGGAACACTTAACGCTTTCGCTACGGCCGAGAGAATGTGATAGTTCCCTCAACCCAGTGTTCATCGTTTACGGCTAGGACTACCGGGGTATCTAATCCCGTTCGCTACCCTAGCTTTCGTGCCTCAGCGTCAGAAAAGATCCAGTGATGCGCCTTCGCCACCGGTGTTCCCTATGATATCAACGCATTTCACCGCTCCACCAAAAGTTCCCATCACCCCTATCTTCCTCGAGCTTGGGGGTTTGAGACGCTATTC
+
GGGGGGGGGGEGGFGGGGGGGGGGGGGGGGGGGGGGGGGGGGGGGGGGGGGGGGGGGGGGGGGGFGGGGGGGGGGGGGFGGGFGGGGGGGGGGGGGGGGGGGGGGGGGGGGGE@CDFGGGGFGFG=DGGGGGGGGGGGGGGGGGGFDF>CGGGGGGGG7FGGGGGGGGFCCA+1BCGGGFGGG>ED4>D>CBBFFFF<FGF9CEFA<@130<CBA7BG?;6>B()42((.4A<2<B>BF<BFFFF?>?2<A<4421,32?:6?B@),:B955,):*(3-6
@M06628:26:000000000-CRM2J:1:1101:19546:13261 2:N:0:126
TAATCTTGCGACCGTACTCCCCAGGCGGAATGCTTAATCCGTTAGGTGTGTCACCGAATTGCATGCAACCCGACGACTGGCATTCATCGTTTACGGCGTGGACTACCAGGGTATCTAATCCTGTTTGCTCCCCACGCTTTCGCACCTCAGCGTCAGTATCGAGCCAGTGAGCCGCCTTCGCCACTGTTGTTCCTCCGAATATCTACGAATTTCACCTCTACACTCGGAATTCCACTCACCTCTCTCGACCTCAAGACTACCAGTATGAAAGGCAGTTCCAA
+
GGGGGGGGGGGGGGGGGGGGGGGGGGGGGGGGGGFFFGGGGGGGGGGGGGGGGGGGGGGGGGGGGGGGGGGGDGGGD7FFCGGGFGGGGGGGGGGGGGEGGGGGFGGGGGGFGGGGGGGFGGDGGGGGGGGGGFGGGGGGGGG5EG5BFGGGGGGGGGFFEFGGDFGGGGGFDDGGG5=)=DCEFF:2CEFAFFA8B08CC+16@@::6?:F>)6>*9346<<<F??B?F?:>).-,4:<>?8?)5:2199:?:3)44AB2>29**64<53)()*26:A))
@M06628:26:000000000-CRM2J:1:1101:1832:13320 2:N:0:126
TAATCTTGCGACCGTAATCCCGAGGCGGAATGCTTAATCCGTTAGGTGTGTCACCGAATAGCATGCTACCCGACGACTGGCATTCATCGTTTACGGTGTGGACTACCAGGGTATCTAATCCTGTTTGCTCCCCACACTTTCGTACCTCAGCGTCAGTATCGAGCCAGTGAGCCGCCTTCGCCACTGGTGTTACTTCAAATATCTACGAATTTCACCCCTACAATTGGAATTCCAACCACCGCTCTCGAACTCAAGACCAGGAGTTTAGGAGGCAGTCCCGG
+
C,E,,6E,,@+6+@FF7CFEG,,66766+8CFCFGAC6,C@FCFGG<EC=CFGCFCGG,,E<E59<F,,,:C:C7F+CEGGF?,B@?CC+,8B?+4:?+BC?FFD=<F=FD>6F;,3@3,,,CCFGF=EGC7C887C8,@,3DCG@7;:@EEEE5C:>D,A*1=E,>C699A*2/:5/9;7DDBFF72;5C+:5+9=C+2+<<37A;0;1;@76)C)78?:>)-*5.)54)-6))((-42(-((-48302(5<(5-4((((4(.<F9B7):7?>EC())((
@M06628:26:000000000-CRM2J:1:1101:25011:13416 2:N:0:126
TAGTCTTGCGACCGTACTCCCCAGGCGGGGCACTTAATGCGTTAGCGACGGCGCGGATCTCGTTGGTTGAGACCCACACCTAGTGCCCAACGTTTACGGCATGGACTACCAGGGTATCTAATCCTGTTTGCTACCCATGCTTTCGCTCCTCAGCGTCAGTTACGGCCCAGAGCGGCGCCTTCGCCACTGGTGTTCCTCCTGATATCTGCGCATGTCACCGCTACACCAGGATTTCCCTGCTCCCCTACCGCACTCCAGTCACAGTAGTATCCAGTCTCCC
+
FFGFFGGGGGGGGGGGEGGGGGGGGGGGGGGGGGGGFGGGGGGGGGGCGEGGDGDGGG:AFFGGGGGGGDGD>DF>FCFCEDFDCFGGGGGG>FFGGGEEGGGF,>CFFC7FFFFCCFGFDDGFGGG,=CECCFGCCEEFFGGFEEDG76<FFGE:CBCGFCGG8CEDE8=><CCGEG37CGCD:)7***:?>:@<BA7CF77<4FA6)46)*(6:4C)4719B?3:<:41))).:<)4(36)810(41(20;>>(47BDA2)/9C<252+*)13+)).(
@M06628:26:000000000-CRM2J:1:1101:29112:13460 2:N:0:126
TAATCTTGCGACCGTACTCCCCAGGCGGAATGCTTAATCCGTTAGGTGTGACACCGAAGGGCAAGCCCCCCGACGCCTGGCATTCATCGTTTACGGTGTGGACTACCAGGGTATCTAATCCTGTTTGCTCCCCACACTTTCGTACCTCAGCGTCAGTATCGAGCCAGTGAGCCGCCTTCGCCACTGGTTTTCCTCCAAATATCTACGAATTTCACCTCTACACTTGGAATTCCACTCACCTCTCTCGAACTCTAGACTGATAGTTTACAAGGCAGTTCCAG
+
GGGGGGGGGGGGGGGGGGGGGGGGGGGGGGGGGGGGGGGGGGGGGFGGGGGGGGGGGGGGGGGGGFGGGFGGGGEGGGGGGFGGGGGEGGGGGGGEFFGGGGGGGGGGGGGGGGGGGGGGGGDFFGEEGGGGGGGCEGGGGDGGGG797@CEGGGGG9=D*>CCGFFGGDGFG<EGCEFFGGDDFFGG*:CFA)+6;1ADC@CEFB:??BFFGFFF*C?AB<<A@A77<<7>D>FD::>:7<73<?<20::9<>A9-<?:9)4=?FB<A49)37/C6<9A5
@M06628:26:000000000-CRM2J:1:1101:23764:13494 2:N:0:126
CATTCTTGCGAACGTACTCCCCAGGTGGGATACTTATCACTTTCGCTTGGCCGCCCAGAACTCAAGGCTCCGGACAGCTAGTATCCATCGTTTACGGCGTGGACTACCAGGGTATCTAATCCTGTTCGCTCCCCACGCTTTCGTCCATCAGCGTCAGTATATAGTTAGTCACCTGCCTTCGCAATCGGTGTTCTATGTAATATCTATGCATTTCACCGCTACACTACATATTCCGGCTACTTCACTATAACTCAAGACGACCAGTATCAAAGGCATTTCTA
+
GGGGGGGGGGGGGGGGGGGGGGGGGGGGGGGGGGGGGGGGGGGGGGGGGGGGGGGGGGGGGGGGGGGGGGGGGGGGGGGGGGGGGGGGGGGGGGGEEGGGGGGGGGGGGGGGGCGGGGGGGGGFGGGGGGGEGGGGGGGDFGGGGGGGGGEGGEGDGGGGGGGGGGGGGGGFGGGGGGGFFGGFFFGG?:DFCCFFFFFGFCFEAFFFAEEF;CFGFGBF9FFFF@FFFEFFFFB>6(47:<<AFF<6<BF<DF?)41:>FBB>8DA><<F*2>C+8:<<)
@M06628:26:000000000-CRM2J:1:1101:22447:13498 2:N:0:126
TAATCTTGCGACCGTACTCCCCAGGCGGAATGCTTAATCCGTTAGGTGTGTCACCGAACAGTATACTGCCCGACGACTGGCATTCATCGTTTACGGTGTGGACTACCAGGGTATCTAATCCTGTTTGCTCCCCACACTTTCGTACCTCAGCGTCAGTATCGAGCCAGTGAGCCGCCTTCGCCACTGGTGTTCCTCCAAATATCTACGAATTTCACCTCTACACTTGGAATTCCACTCACCTCTCTCGAACTCAAGACCAGGAGTTTAGGAGGCAGTTCCGA
+
GGGGGGGGGGGGGGGGGGGGGGGGGGGGGGGGGGGGGGGGGGGGGGGGGGGGGGGGGGGGGGGGGGGGGGGGGGGGGGGGCEGGGGGGGDFGGGGGGFGGGGGGGGGGGGGGGGGGGGGGGGGGGGGGGGGGGGGGGGGGGGGGGGFGGGGGGGGGGGFGEGFGGGFD99FFGGGGGGGFDGGFFFGG4CCFFFFFF@FF>FGFFFFFFF?@@C?GFGF<9EFEFB:8<<?9AA2)11427:).),4:0344)5<<7?:30:6<@GBFFAFEBEGG>AB?F
@M06628:26:000000000-CRM2J:1:1101:5973:13511 2:N:0:126
TAACCTTGCGGCCGTACTCCCCAGGCGGTCTACTTATCGCGTTAACTTCGCCACCAAGAAATCAAGTCTCCCAACGGCTAGTAGGCATCGTTTACGGCGTGGACTACCAGGGTATCTAATCCTGTTTGCTCCCCACGCTTTCGCACCTCAGCGTCAGTGTCGAGCCGGAGGCCGCCTTCGCCACCGGTATTCCTCCACATATCTACGCATTTCACCGCTACACGTGGAATTCTACCTCCCTCCCTCGCACCCCAGTCGGCCAGTATCGGGGGCAATTCCC
+
FFGGGGGGGGGGGGGGFGGGGGGGGGGGGGGGGGGGGGGGGGGGGGGGGGGGGGGGGGGGGGGGGGGGCFFGGGGGGGGGGGGGGGGGGGGGGGGGGGGCFGGGGGGGGGGGGGGGFGFGGGGGGFDCGGGGGGGGCGG>EG6ECGD:C7CGECGGGGGGG7CEGGG4*:EFFDGGE=FFGDCBFE:)9EDFFFFFFFFGGGGFFF09BB1/*-.:>GF6BFBFF<2??DFD2:A24<<FF7(28?910((47115)49>0>6<FC<0(4*)4@GG3).3
@M06628:26:000000000-CRM2J:1:1101:5955:13517 2:N:0:126
TAACCTTGCGGCCGTACTCCCCAGGCGGTCTACTTATCGCGTTAACTTCGCCACCAAGAAATCAAGTCTCCCAACGGCTAGTAGGCATCGTTTACGGCGTGGACTACCAGGGTATCTAATCCTGTTTGCTCCCCACGCTTTCGCACCTCAGCGTCAGTGTCGAGCCGGAGGCCGCCTTCGCCACCGGTATTCCTCCACATATCTACGCATTTCACCGCTACACGTGGAATTCTACCTCCCTCTCTCGCACTCCCGTCGGCCAGTATCGGGTGCACTTCCC
+
GGGGGGGFGGGGGGGGGGGGGGGGGGGGGGGGGGGGGGGGGGGGGGGGGGGGGGGGGGGGGGGGGGGGGGGGGGGGGGGGFGGGGGGGGGGGGGGGGGFGGGDGGGGGGGGGD<=DGGFFGGGGGGGGGGGGCCGGGGGGFGGGDGGFGGGGGGGGGGGFGCCEGGGGDGGFGDEEGEGFGGGFFFGD5CDFFFFBFF@GGGGFFFFBFFFFGFFGFG6(3>?<7:004<BFFFFF?B0???F:?BFF6>0>?1(4<>B>?6<F*:5(3(1)4@+::>DF
@M06628:26:000000000-CRM2J:1:1101:16868:13548 2:N:0:126
CAGCCTTGCGACCATACTCCCCAGGCGGAACACTTAACGCTTTCGCTATGGCCGAGAGGATGTGGAAGTCCCCTCAACCCAGTGTTCATCGTTTACGGCTAGGACTACCGGGGTATCTAATCCCGTTCGCTACCCTAGCTTTCGTGCCTCAGCGTCAGAAAAGACCCAGTGTTGCGCCTTCGCCACCGGTGTTCCCTATGATATCAACGCATTTCACCGCTCCACCATAAGTTCCCAACCCCCCTGTCTTCCTCAAGCTTGGGGGTTTTCGACCCAATTCA
+
GGGGGGGGGGGGGGGGGGGGGGGGGGGGGGGGGGGGGGGGGGGGGGGGGGGGGGDGGGGGGGGGGGGGGGGGGGGGGGGGGGGGGGGGGGGGGGGGGGGGGGGGGGGGGGGGGG7EGGGGGGFEGGF?EGGGGGGGGGGGGFGGGGDGFGEFGGGGGGC;EGFGGGGGGGGFGGGGGGDFFFG>B>FGG*/8>CFEFEFG7@CCF6<DB>9@DDFFFG21,79?F?:44,9A94<BBB?(-4;BB1.:4ADF>BB72<8>:<?>E)98(4*5:)2:04::2
@M06628:26:000000000-CRM2J:1:1101:11570:13562 2:N:0:126
TAATCTTGCGACCGTACTCCCCAGGCGGAATGCTTAATCCGTTAGGTGTGTCACCGAACAGTATACTGCCCGACGACTGGCATTCATCGTTTACGGTGTGGACTACCAGGGTATCTAATCCTGTTTGCTCCCCACACTTTCGCACCTCAGCGTCAGTATCGAGCCAGTGAGCCGCCTTCGCCACTGGTGTTCCTCCAAATATCTACGAATTTCACCTCTACACTTGGAATTCCACTCACCTCTCTCGAACTCAAGACCAGGAGTTTATGAGGCAGTTCCGA
+
GGGGGGGGGGGGGGGGGGGGGGGGGGGGGGGGGGGGGGGGGGGGGGGGGGGGGGGGGGGGGGGFFGGGGGGGGEFGGGGGGGGGGGGGGGGGGGEGFGGGGGGGGGGGGGGGFGCFFGGGGGGGGGGGEGGGGEGGGGGGFGGCEGGGFGGGGDEGGAFFGGGGGFFGGGFFFGGGGCFFGGGFFFGGGGGFF?F@FEFFGGGEFF;??F3@FCCGFGFFFFFFF24:<AFDBBBA?2:()4473>20:?FA<(,8:B08(8?FFGFFFBGFB>GGF2:<B
@M06628:26:000000000-CRM2J:1:1101:10660:13613 2:N:0:126
CATTCTTGCGAACGTACTCCCCAGGTGGGATACTTATCACTTTCGCTTGGCCGCCCAGGTCTCAAGGACCCGGACAGCTAGTATCCATCGTTTACGGCGTGGACTACCAGGGTATCTAATCCTGTTCGCTCCCCACGCTTTCGTCCATCAGCGTCAGTATATGGTTAGTCAGCTGCCTTCGCAATCGGTGTTCTATGTAATATCTATGCATTTCACCGCTACACTACATATTCCGCCAACTTCACCATAACTCAAGACGACCAGTATCAAAAGCAATTCTA
+
GDGGGGGGGGGGGGGGGGGGGGGGGGGGGGGGGGGGGGGGGGGGGGGGGGGGGGGGGGGGGGGGGGGGGGGGGGGGGGGGGGGGGGGGGGGGGFGGGGGGGGGGGGGGFGGGGGGGGGGGGGGGGGGGGGGGGGFGGGEGGGGGGGGDFGGGGGGGGGGGGGGGGGGGGGGFGGFGGGFFGGGFFFGGGGGAFFFFFFF7@?:?FFFFFFFFGE?FA<9>>BFDFFFFBBABB>??:B>FBFAA?)5<<?FDFF:?A?:>6>>FFG>AD4<*4><?><6<6
@M06628:26:000000000-CRM2J:1:1101:3488:13617 2:N:0:126
TAATCTTGCGACCGTACTCCCCAGGCGGAATGCTTAATCCGTTAGGTGTGACACCGAATAGCATGCTACCCGACGTCTGGCATTCATCGTTTACGGTGTGGACTACCAGGGTATCTAATCCTGTTTGCTCCCCACACTTTCGTACCTCAGCGTCAGTATCGAGCCAGTGAGCCGCCTTCGCCACTGGTGTTCCTCCGAATATCTACGAATTTCACCTCTACACTCGGAATTCCACTCACCTCTCTCGAACTCTAGATTGATAGTTTTGGAGGCAGTTCCAG
+
GGGGGGGGGGGGGGGGGGGGGGGGGGGGGGGGGGGGGGGGGGGGGGGGGGGGGFGGDGGGGGGGGGGGGGGGGGGGGGGGGGGGGGGGGGGGGGGGFFGGGGGGGGGGGGGGGGGFGGGGGGGGGGGFCGGGEGGGGGGGGGGGGGGGGGGGGGGCGGGGGGGGGGGGGGEFGGGGGGGFGGGFFFGGGCGFFCFFFF:CFFFFFFD?FFFFGFFGFGFFCFF<8<FFFFFFFFFFFFF0<<>BFFBF?BFBFFF>ABB<24.9FFAB>?CB?5?FFBFF<
@M06628:26:000000000-CRM2J:1:1101:18984:13622 2:N:0:126
CATTCTTGCGAACGTACTCCCCAGGTGGGATACTTATCACTTTCGCTTGGCCGCCCAGGTCTCAAGGACCCGGACAGCTAGTATCCATCGTTTACGGCGTGGACTACCAGGGTATCTAATCCTGTTCGCTCCCCACGCTTTCGTCCATCAGCGTCAGTATATGGTTAGTCACCTGCCTTCGCAATCGGTGTTCTATGTGATATCTATGCATTTCACCGCTACACCACATATTCCGGCAACTTCACCATAACTCAAGACCGGCAGTATCAAAGGCAATTCTA
+
GGGGGGGGGGGGGGGGGGGGGGGGGGGGGGGGGGGGGGGGGGGGGGGGGGGGGGGGGGGGGGGGGGGGGGGGGGGGGGGGGGGGGGGGGGGGGGGGGGGGGGGGGGGGGGGEFGGFGGGGGGGGGGGGGGGGGGGGGGGGGGGGGGGGG?DGGGEGGGGGC9;DGFGGGGFAGGGGGGGFFGGFFFGG97DBF?FEACAGGDG4;A??EFFF7CEDFG969B<DF?DB7AFAFA?>9>B?BFFFFB2<<<7<4<B427:>FB>7<CA6ABF??>FA0AA:6
@M06628:26:000000000-CRM2J:1:1101:9998:13641 2:N:0:126
CATTCTTGCGAACGTACTCCCCAGGTGGGATACTTATCACTTTCGCTTGGCCGCCGAGACCGAGGTCCCGACAGCTAGTATCCATCGTTTACGGCGTGGACTACCGGGGTATCTAATCCCGTTCGCTACCCACGCTTTCGTCCATCAGCGCTAGTACGTTGTTAGTGACCTGCCTTCGCAATCGGTGTTCTATGTGATATCTATGCATTTCACCGCTACACCACATGTTCCGGCCACTTCACAACGACTAAAGACCACCAGTCCCAAAGCCAATTCTACAA
+
GGGGGGGGGGGGGGGGGGGGGGGGGGGGGGGGGGGGGGGGGGGGGGGGGGGGGGGGGGGGGGG>CFDGGGDEGGGGGDFGFGGGGGGGGGGGGGGGGGGGDFFFGGGDFEEGGGGGGGG9ECF@CGGGGGGFGGG*CEF9B>EGFGCFCEEEECECCEFGGGGGGGGGF9CF<5CGGCD5ED4>DFGGC+@6FC7964?FFFGD?FABA)-=DABD3)-<:<F?)),6.5:(7(31:292:?<76(,-((.2<)42<F0(())))*,..(258)0C995)5
@M06628:26:000000000-CRM2J:1:1101:9982:13650 2:N:0:126
CATTCTTGCGAACGTACTCCCCAGGTGGGATACTTATCACTTTCGCTTGGCCGCCGAGACCGAGGTCCCGACAGCTAGTATCCATCGTTTACGGCGTGGACTACCGGGGTATCTAATCCCGTTCGCTACCCACGCTTTCGTCCATCAGCGCTAGTACGTTGTTAGTGACCTGCCTTCGCAATCGGTGTTCTATGTGATATCTATGCATTTCACCGCTACACCACATGTTCCGGCCACTTCACAACGACTCAAGACCACCAGTATCAAAAGCAATTCTACAA
+
GCFGGGGGGGGDGGGGGGGGGGGGGGDGGGGGGGGGGGGGGGGGGGGGGGGGGGGGGGGGGGGGGGGGGGGGGGGGGGGGGGGGGGGGGGGGGGGGGGGEGGGGGGGGGGCFGGGGGGDCGFGFGGGGGGGGGGGGGGFGFEG5@;7FGGG*=:F;FGGGGGGGDFCGGGGFGGFGGGG:CGGF3AGDDGGFFEFFFFFGGFG<=F<<BFA=F>BGFDB<??FBFDFBFF<4B6>FF?A?AFA??9:F4<?7>AFFFF2(46)69792),764?@?6AFAF
@M06628:26:000000000-CRM2J:1:1101:2193:13653 2:N:0:126
TAATCTTGCGACCGTACTCCCCAGGCGGAATGCTTAATCCGTTAGGTGTGTCACCAACAAGCATACTTGCTGACGACTGGCATTCATCGTTTACGGTGTGGACTACCAGGGTATCTAATCCTGTTTGCTCCCCACACTTTCGCACCTCAGCGTCAGTATCGAGCCAGTGAGCCGCCTTCGCCACTGGTGTTCCCCCGAATATCTACGAATTTCACCTCTACACTCGGAATTCCACTCACCTCCCCCGACCTCTAGACCGGCAGCTTTGCAGGCCTTTCCAG
+
<FFGGGFAE:CFFFCGGGFGGGG@FFFEGCFGFFGGGGGGGGGGGGGGFFFFGGGGGGFGAFGG<FGG9BEFGG=?F7@FFFDGGGGGFBAF7A:@B<FCGGGFGGGFG:BFGFFFECFGGFFFFGCDCE>DEFCBC,EEG8@8CF?F=EGCCEGEG,3,+D?EE<DA@F9A?DGGGDFFGGGE))0;*:78C3)65939<+<)+:121,81@C5;=C)/;43)03(4(2:<>AA)4:?B>?1((420(,1:)846>>;>B1().29>))+81)+33<66)
@M06628:26:000000000-CRM2J:1:1101:21176:13660 2:N:0:126
TAATCTTGCGACCGTACTCCCCAGGCGGAATGCTTAATCCGTTAGGTGTGACACCAAAGGGCAAGCCCCCTGACGTCTGGCATTCATCGTTTACGGTGTGGACTACCAGGGTATCTAATCCTGTTTGCTCCCCACACTTTCGTACCTCAGCGTCAGTATCGAGCCAGTGAGCCGCCTTCGCCACTGGTGTTCCTCCAAATATCTACGAATTTCACCTCTACACTTGGAATTCCACTCACCTCTCTCGAACTCTAGATTGATAGTTTACAAGGCAGTTCCAG
+
FGGFFGGGFGE@:CCFFFGCGGGGGGGGGGGCEEGGFGGGGFGGGGGGGGGGGA@CGGGGGEGCGD@DEGGEFGGGGFFGGFCGFGGGGGGGGGDGGGGGGGFGGGFGFEGGFGGGGGGGGGFGGGGGD=DEEEGGGCFAEGGGGGGGGFFGGGGEGAEGGGEGGFGGGGGFGDGGGDG?DGGFFFGDGCGAFFFDFEBD>FFCFF@?;;@AFCC0=FFFEFFFFFEE3=E<?)<>(2:??F?F<D:712,66)66)-.4<A26BC)):2A56:EFFF)).
@M06628:26:000000000-CRM2J:1:1101:13103:13729 2:N:0:126
TAATCTTGCGACCGTACTCCCCAGGCGGAATGCTTAATCCGTTAGGTGTGACACCGAACAGTATACTGCCCGACGTCTGGCATTCATCGTTTACGGCGTGGACTACCAGGGTATCTAATCCTGTTTGCTCCCCACGCTTTCGCACCTCAGCGTCAGTATCGAGCCAGTGAGCCGCCTTCGCCACTGGTGTTCCTCCGAATATCTACGAATTTCACCTCTACACTCGGAATTCCACTCACCTCTCTCGAACTCAAGACCACCAGTATTAAAGGCAGTTCCAA
+
FFGGGGGGGGGGGGGGGGGGGGGGGGGGGGGGGFGGGGGGGGGGGGGGGGGGGGGGGGGGGGGGGGGFGGGGGGGGGGGGGGGGGGGGGGGGGGGGGGGGGGGGGGGGGGGGGGGGGGGFGGGGGGGGGGGGGDGGGGGGGGGGGGFGGGGGGGGGGGGGDGGGGGGGGFGFGGEGDGGFGDGFFFDCFFGFFFFFFB355CGCAF::?BFFGFF>/9?BFABFF??1??7<A94432:F?FFFFF3:((.:3:<A14:<BFBFBG>2<499:>CFB<25:
@M06628:26:000000000-CRM2J:1:1101:4121:13735 2:N:0:126
TAATCTTGCGACCGTACTCCCCAGGCGGAATGCTTAATCCGTTAGGTGTGACACCAAAGGGCAAGCCCTCTGACGTCTGGCATTCATCGTTTACGGCGTGGACTACCAGGGTATCTAATCCTGTTTGCTCCCCACGCTTTCGCACCTCAGCGTCAGTATCGAGCCAGTGAGCCGCCTTCGCCACTGGTGTTCCTCCAAATATCTACGAATTTCACCTCTACACTTGGAATTCCACTCACCTCTCTCGAACTCAAGACTACCAGTATTAAAGGCAGTTCCGG
+
CFEFGGGGGGCFGGGGGGGGGGGGGGGGGGGFGGGGGGGGGGGGGGGDGGGGGGFGFGGGGGGDGGFGFFGGGGGGGGGFCFGFEGGGDGFGGGC:EECFGGFGGGGFGGGGFGGGC9EGAC:BFEDFGGFGG8C+:8BEE:ECEF?FEGDGGGEEFCFFE77CEFGGGF,;FDECEEG;ECCDFFGGGGGFF);38;+>DGGFFFDFDFFFDEEG=D<8>A?ABA)8)55:A>AB?((4.834<F:41(..8:72:>>F7))/1:A>4497:5EA44989
@M06628:26:000000000-CRM2J:1:1101:18975:13792 2:N:0:126
TAATCTTGCGACCGTACTCCCCAGGCGGAATGCTTAATCCGTTAGGTGTGTCACCGAACAGTATACTGCCCGACGACTGGCATTCATCGTTTACGGTGTGGACTACCAGGGTATCTAATCCTGTTTGCTCCCCACACTTTCGTACCTCAGCGTCAGTATCGAGCCAGTGAGCCGCCTTCGCCACTGGTGTTCCTCCAAATATCTACGAATTTCACCTCTACACTTGGAATTCCACTCACCTCTCTCGAACTCAAGACCAGGAGTTTTAGAGGCAGTTCCGA
+
GGGGGGGGGGGGGGGGGGGGGGGGGGGGGGGGGGGGGFGGGGGGGGGGGGGGGGGGGGGGGGGGGGGGGGGGGGGGGGGGGGGGGGGGGGGGGGGGGGGGGGGGGGGGGGGGGGGGGGGGGGGGGGGGGGGGGGGGGGGGGGGGGGGGGGGGGGGGGGGGGGGGEGGGGGGFGGGGGGGFGGGFFFGGGGGFFEFFFFFGGGFEFFFFDDFFG3?G;7@FE9@FFFFD2<?F>AFFFF:<8?<??>?BFF:><BFFBB?B?3<@@C<<?0AF?>EF9<A??
@M06628:26:000000000-CRM2J:1:1101:9133:13944 2:N:0:126
CAGCCTTGCGACCATACTCCCCAGGCGGAACACTTAACGCTTTCGCTACGGCCGAGAGGATGTGGAAGTCCCCTCAACCCAGTGTTCATCGTTTACGGCTAGGACTACCGGGGTATCTAATCCCGTTCGCTACCCTAGCTTTCGTGCCTCAGCGTCAGAAAAGACCCAGTGTTGCGCCTTCGCCACCGGTGTTCCCTATGATATCAACGCATTTCACCGCTCCACCATAAGTTCCCAACACCCCGGTCTTCCTCAAGCCTGGTGGTTTGCGACGCAATTC
+
GFGGGGGGGGGGGGGGGGGGGGGGGGGGGGGGFGGGGGGGGGGGGGGGGGGGGGGGGGGGGGGGGGGFGGGGGGGGGGGGGGFGGGGGGGGGDFDGGGGGGGGGGGFGGGGGGGGFFGGGGGFGGGGGGGGGGGGGGFGGGGGCDFCFGGGGGGEE>GGGGGEFGGGGGCGFGFGEGGGECFD5AEFDGGGFFEF<+;FC;<EBFFDFFFFE3AAG?G69>9BBF3<<<FFFFFFFFFB?FB96((9>BFFA<BAFFD?B?B().*41(-/0,)**-(8A
@M06628:26:000000000-CRM2J:1:1101:23666:13986 2:N:0:126
TAATCTTGCGACCGTACTCCCCAGGCGGAGAGCTTAATGCGTTAGCTGCGTCACCTACAGGCATGCCTGCAGACAACTAGCTCTCATCGTTTACGGTGTGGACTACCAGGGTATCTAATCCTGTTTGCTCCCCACACTTTCGTGCCTCAGCGGCAGTATCTGTCCAGTAAGCCGCCTTCGCCTCTGGTGTTCCTCCTAATATCTACGAATTCCACCTCTACACTAGGAATTCCACTTACCTCCCCAGAACTCTAGATCGGGAGTTTTAAATGCAGTTCCGG
+
CFGGGGGGGGGGGGGGGGGGGGGGGDGGG7CCGGGGEFFF7FFBFGGGGGGGGGGGGGGFFFFG?FFDGG?FGGCFGGGGGFGGGGGG<FF<FGGGDFGGGGGGGGEGFEGGGFFGCFGFGCEGFG?ECFFEE8CEFDFGFGGGGGFG?<C>+@CEFCFC:9=CC@FGFGFFGGDGGEFFEGGEFADGCEDFFEFFFF+::9@?AF<F(,2+;?E<;F@<EFFFFFF3);3<464446<492.(43(((8<44)56562:769BFC-<?:<*6?FG92AB;
@M06628:26:000000000-CRM2J:1:1101:9183:13990 2:N:0:126
TAATCTTGCGACCGTACTCCCCAGGCGGAATGCTTAATCCGTTAGGTGTGTCACCGAACAGTATACTGCCCGACGACTGGCATTCATCGTTTACGGTGTGGACTACCAGGGTATCTAATCCTGTTTGCTCCCCACACTTTCGTACCTCAGCGTCAGTATCTAGCCAGTGAGCCGCCTTCGCCACTGCTGTTCCTCCAAATATCTACGAATTTCACCTCTACACTTGGAATTCCACTCACCTCTCTCGAACTCAAGACCAGGAGTTTAGGAGGCAGTCCCGA
+
GGGGGFGGGGGGGGGGGGGGGGGEGGGGGGGGGGGGGGGGGGGGGGGGGGGGGGGEGGGEGGGGFGGGGFGEEGGGGGGGGFGGGFFGGGGGGGGDFGGEGGGGGGGGGGDF@FEFCDFGGGGGGGDGGGGGGGGGGGDFGGGGG@99>9B>E>EECFF;,3=EG9CFFGG4@DGCEEGFGG4BAF*+2=FC68C(5@4CFEF?7@<D=D?FGFFGAF@E3>FCFE@@><EFFBFF:(5:?F7:<DF?03:<<?<A<<0?(4?F4C948>GEFDEG(5238
@M06628:26:000000000-CRM2J:1:1101:14897:13996 2:N:0:126
TAATCTTGCGACCGTACTCCCCAGGCGGAATGCTTAATCCGTTAGGTGTGACACCAAAGGGCAAGCCCCCTGACGTCTGGCATTCATCGTTTACGGTGTGGACTACCAGGGTATCTAATCCTGTTTGCTCCCCACACTTTCGTACCTCAGCGTCAGTATCGAGCCAGTGAGCCGCCTTCGCCACTGGTGTTCCTCCAAATATCTACGAATTTCACCTCTACACTTGGAATTCCACTCACCTCTCTCGAACTCTAGACTGATAGTTTACAGGGCAGTTCCAA
+
GGGGGGGGGGGGGGGGGGGGGGGGGGGGGGGFGGGGGGFGGGGGGGGGGGGGGGFGGGGGGGGGGGGGGGGGFGGGGGGGGFGGGGGGCFGGGGGGFGGGCAFFDGGGGGG@AFEFEDFGGGGGGGGGGGGGGGGGGGFGGGGGGGGGGFDEGGGEGGGFGCFGEFGFGCFFGGGGGGG>E?GFFFGGGGGFFEF=FFFGGGGFFFD@6=?FFCE>FF33CED<;7EFCF6C?EE2:???>BBF???0::<4<9A9<<:>ABAFFFFFFF6:17CFA9:>)
@M06628:26:000000000-CRM2J:1:1101:7979:14016 2:N:0:126
CATTCTTGCGAACGTACTCCCCAGGTGGGATACTTATCACTTTCGCTTAGCCACTCAGCCGAAGCCGAACAGCTAGTATCCATCGTTTACGGCGTAGACTACCGGGGTATCTAATCCCGTTCGCTACCTACGCTTTCGTCCATCAGTGTCAATTGATTATTAGTAATCTGCCTTCGCAATTGGTATTCTATGTAATATCTATGCATTTCACCGCTACACTACATATTCTAACTACTTCATAATAATTCAAGATAACCAGTATCAAAGGCAATTCTACAGTT
+
GGGGGGGGGGGGGGGGGGGGGGGGGGGGGGGGGGGGGGGGGGGGGGGGGGGGGGGGGGGGGGGGGGGGGGGGGGGGGGGGGGGGGGGGGGGGGGGGGGGGGGGGGGGGGGGGGGGGGGGGGGGGGGGGGGGGGGGGGGGGGGGGGGGGGGGGGGGGGGGGGGGGFGGGGGGFGGGGEDGFGGGFFFGGGGGFFFFFFFFGGGFEFFFFFFFBDFBGFFFFFFFFFEFFFCEEFFE<EEFFEECEFFFFBFBBBABFFF?ADAAFFGFF6?56<FFFAA?A5
@M06628:26:000000000-CRM2J:1:1101:22759:14030 2:N:0:126
TAATCTTGCGACCGTACTCCCCAGGCGGAATGCTTAATCCGTTAGGTGTGTCACCGAGCAGCATGCTACCCGACGACTGGCATTCATCGTTTACGGTGTGGACTACCAGGGTATCTAATCCTGTTTGCTCCCCACACTTTCGCACCTCAGCGTCAGTATCGAGCCAGTGAGCCGCCTTCGCCACTGGTGTTCCTCCAAATATCTACGAATTTCACCTCTACACTTGGAATTCCACTCACCTCTCTCGAACTCAAGACTAGCATTTTAAGAGGCAGTTCCAA
+
GGGGGGGGGGGGGGGGGGGGGDDGGGGGGGGGGGGGGGGGGGGGGGGGGGGGGGGGGGGGGGGGGGGGGGGGGGGGGGGGGGGGGGGGGGFGGGGGGGGGGGFCFGGGGGGAFGGGDFFFGGGGGGGCAGGGEGG7=@EEGGGGGGCFFCGG:5CCEFGF*>5EEEGG?EFFFDGCGGG>EGDFFFDFDGGCCEF=;E=CCCFFAFD0??@FGFFFACE2<<BF448724)464-5:7><7?B?<B0.2::AA24A:2)(33)097)3)6C)43*266<A2
@M06628:26:000000000-CRM2J:1:1101:8644:14094 2:N:0:126
TAATCTTGCGACCGTACTCCCCAGGCGGAATGCTTAATCCGTTAGGTGTGACACCAAAGGGCAAGCCCCCTGACGTCTGGCATTCATCGTTTACGGTGTGGACTACCAGGGTATCTAATCCTGTTTGCTCCCCACACTTTCGTACCTCAGCGTCAGTATCGAGCCAGTGAGCCGCCTTCGCCACTGGTGTTCCTCCAAATATCTACGAATTTCACCTCTACACTTGGAATTCCACTCACCTCTCTCGAACTCTAGACTGATAGTTTACAAGGCAGTTCCAA
+
GGGGGGGGGGGGGGGGGGGGGGGGGGGGGGGGGGGGGGGGGGGGGGGGGGGGGGGGGGGGGGGGGGGGGGGGGGGGGGGGGFGGGGGGGGGGGGGGFGGGGGGGGGGGGGGGGGGGGGGGGCFGGGGGGGGGGGGCGFGGGGGGGGGGGGGGGGGGGGGGGGGGGGGGGGGFGGGGGGGFGGGFFFGGGGGFFFFFFFFGGGGFFFFFFFFFGF?GFFFEEFFFFFF;EF;<CEFC80?043)1<FF???:A>>>AA244ABFFFG9)6)05158FAAB<A
@M06628:26:000000000-CRM2J:1:1101:7973:14134 2:N:0:126
CAATCTTGCGATCGTACTCCCCAGGTGGGACACTTATCACTTTCGCTTAGTCACTGAGCTAATGCCCAACAACTAGTGTCCATCGTTTACGGCGTGGACTACCAGGGTATCTAATCCTGTTCGCTCCCCACGCTTTCGTCCATGAGCGTCAGTACATACGTAGTAGACTGCCTTCGCAATCGGTATTCTGTGTAATATCTATGCATTTCACCGCTACACTACACATTCTATCTACTTCCATATGACTCAAGTCAACCAGTATCAAAGGCAGTTCCATAGTT
+
GGGGGGGGGGGGGGGGGGGGGGGGGGGGGGGGGGGGGGGGGGGGGGGGFGGGGGGGGGGGGGGGGGGGGGGGGGGGGGGGGGGGGGGGGGGGGGGGGEGGGGGGGGGEFGGGGGGGGGGGGGEFFEGGEGGGGGGGGGGGGGGGGFGGGGGGGGGGGGGGGGGGGGGGGGGFFFGGGDG>GGGEFFGGGGGFFFFFFFFGGGG=>FEFFEFFGFFGFGFFFFFFA@FFFCCFFFFFFFF<5<CEFECEEE)9<EEFDFFBB29@FGBF:15<AFC+49:A<
@M06628:26:000000000-CRM2J:1:1101:21286:14152 2:N:0:126
CAGCCTTGCGACCATACTCCCCAGGCGGAGCACTTAACGCTTTCGCTACGGCCGAGAGAATGTGATAGTCCCCTCAACCCAGTGCTCATCGTTTACAGCTAGGACTACCGGGGTATCTAATCCCGTTCGCTACCCTAGCTTTCGTGCCTCAGCGTCAGAAAAGATCCAGTGATGCGCTTTCGCCACCGGTGTTCCCTATGATATCAACCCATTTCACCGCTCCACCATAAGTTCCCATCACCCCTATCCCCCTCTAGCTTGATGGTTTGAAACGCAGTTC
+
GGGGGGGGGGGGGGGFGGGGGGGGGGGDGGGGFFGGGGGGGGGGGGGGGGGGGGDGGGGGGGGGGGGGGGGGGFGFGGGGGGGGFGGGGGGGGGGFGGGGGGGGGGGGGGGGGGGEGGGGFGGFGGEGGGD@EGGGGGGFFGGGGGDGGGGGGGGEEGGDGG6FFGGGG9?4C79?CEDAEDGB:3DGGE355?AEF<AFDC7CCFE;(/,)::AC*;:1-,9().4)3,4<AAF?24?7?:(3<8).(361(,0)645A(4)1*26:0)AB2)824(64
@M06628:26:000000000-CRM2J:1:1101:5881:14164 2:N:0:126
TAATCTTGCGACCGTACTCCCCAGGCGGAATGCTTAATCCGTTAGGTGTGTCACCGAATTGCATGCAACCCGACGACTGGCATTCATCGTTTACGGCGTGGACTACCAGGGTATCTAATCCTGTTTGCTCCCCACGCTTTCGCACCTCAGCGTCAGTATCGAGCCAGTGAGCCGCCTTCGCCACTGGTGTTCCTCCGAATATCTACGAATTTCACCTCTACACTCGGAATTCCACTCACCTCTCTCGACCTCAAGACTACCAGTATGAAAGGCAGTTCCAG
+
GGGGGGGGGGGGGGGGGGGGGGGGGGGGGGGGGGGGGGGGGGGGGGGGGGGGGGGGGGGGGGGGGGGGGGDGGGGGGGGGGGGGGGGGGGGGGGGGGGGGGGGGGGGGGGGGGGGGGGGGGGFFGGGGGGGGGGGGGGG7FEGGGG5FFGGGGGGGGGGGGGGGGGGGGGGFFDEGGGGFGGDFFFGGGGDFFEFFFBFGGGGFFF?FFF4FF9BF4C<4AFFFFFF0:B74>ADDFFF:<???BFFFFF6:B038?BFFFFFF?GFFFAFF:FEFA9<<6
@M06628:26:000000000-CRM2J:1:1101:5008:14203 2:N:0:126
TAATCTTGCGACCGTACTCCCCAGGCGGAATGCTTAATCCGTTAGGTGTGACACCGAAGGGCAAGCCCCCCGACGTCTGGCATTCATCGTTTACGGTGTGGACTACCAGGGTATCTAATCCTGTTTGCTCCCCACACTTTCGCACCTCAGCGTCAGTATCGAGCCAGTAAGCCGCCTTCGCCACTGGTGTTCCTCCGAATATCTACGAATTTCACCTCTACACTCGGAATTCCACTTACCTCTCTCGAACTCAAGACTACCAGTATCAAAGGCAGTTCCAG
+
GGGGGGGGGGGGGGGGGGGGGGGGGGGGGGGGGGGGGGGGGGGGGGGGGGGGGGGGGGGGGGGGGGGGGGGGGGGGGGGGGGGGGGFFGGGGGGGGGGGGGGGGGGGGGGGGGGGGFGGGGGGGGGGGGFGGGGGGGGGGGGGGGGGGGGGGGGGGGGGGGCDGG@FFFGFFGGGGGGGFGDGFFFCFFGGCCCF@B@FGGGCA@F?<?<6@72<F=C<<>AF<F6?>?BBFBFABA9>FADFFFFF?7<<A>223?AAFBFBF?DD):><5(0;769)))
@M06628:26:000000000-CRM2J:1:1101:4676:14216 2:N:0:126
TAATCTTGCGACCGTACTCCCCAGGCGGAATGCTTAATCCGTTAGGTGTGACACCAAAGGGCAAGCCCCCTGACGTCTGGCATTCATCGTTTACGGTGTGGACTACCAGGGTATCTAATCCTGTTTGCTCCCCACACTTTCGTACCTCAGCGTCAGTATCGAGCCAGTGAGCCGCCTTCGCCACTGGTGTTCCTCCAAATATCTACGAATTTCACCTCTACACTTGGAATTCCACTCACCTCTCTCGAACTCTAGACTGATAGTTTACAGGGCAGTTCCAG
+
GGGGGGGGGGGGGGGGGGGGGGGGGGGGGGGGGGGGGGGGGGGGGGGGGGGGGGGGGGGGGG,DFGGGGGGGGGGGGGGGGGGGGGGGGGGGGGGGGGGGGGGGGGGGGGGGGGGGGGGGGGGGGGGGFGGGGGGGGGGGGGGGGGGGGGGGGGGGGGGGEFGGGGGGGGGFFGGGGGFFGGDFFFGGGGGFFFFFFFFGGGGFFFFFDFFFFEFFAFFFFFFFF9EFFFFFCCEFFFFF<B?:DF<7???FFFFFFA?7A>AFFFF242?:?@GGA<>26
@M06628:26:000000000-CRM2J:1:1101:22675:14316 2:N:0:126
TAATCTTGCGACCGTACTCCCCAGGCGGAATGCTTAATCCGTTAGGTGTGACACCGAATAGCATGCTACCCGACGTCTGGCATTCATCGTTTACGGCGTGGACTACCAGGGTATCTAATCCTGTTTGCTCCCCACGCTTTCGCACCTCAGCGTCAGTATCGAGCCAGTGAGCCGCCTTCGCCACTGGTGTTCCTCCGAATATCTACGAATTTCACCTCTACACTCGGAATTCCACTCACCTCTCTCGAACTCTAGACCGGCAGTTTTGAAGGCAGTTCCAA
+
GGGGGGGGGGGGGGGGGGGGGGGGGGGGGGGGGGGGGGGGGGGGGGGGGGGGGGGGGGGGGGGGGGGGGGGGGGGGGGGGGGGGGGGGGFGGGGGGGDGGGEGGGGGGGGGGGGGGGFGGGFFGGGGCFGGFGGGGGGG7FEG8EGFGGGGGEEEB<FFGGGCEEFGFDFGFGGGGGEGFGGGFFFGGGGGFFFFFFFFGG@??FF?F?BB*:5<C*9<ADFFFFB091?FAFBFA71>:212?)42:((.)66))47>B1(47@:98<BF467CF49<A6
@M06628:26:000000000-CRM2J:1:1101:10386:14326 2:N:0:126
TAATCTTGCGACCGTACTCCCCAGGCGGAATGCTTAATCCGTTAGGTGTGACACCGAACAGTATACTGCCCGACGTCTGGCATTCATCGTTTACGGCGTGGACTACCAGGGTATCTAATCCTGTTTGCTCCCCACGCTTTCGCACCTCAGCGTCAGTATCGAGCCAGTGAGCCGCCTTCGCCACTGGTGTTCCTCCGAATATCTACGAATTTCACCTCTACACTCGGAATTCCACTCACCTCTCTCGAACTCTAGACCGGCAGTTTTGAAGTCAGTTCCAA
+
GGGGGGGGGGGGGGGGGGGGGGGGGGGGGGGGGGGGGGGGGGGGGGGGGGGGGGGGGGGGGGGGGGGGGGGGGGGGGGGGGGGGGGGGGGGGGGGGGGGGGGGGGGGGGGGGGGGFGGGGGGGGGGCFGGFGGGGGGGC?FGGGGGGGGGGGGGGEGGGGGGGDGCFGGGGFDDGGGGGFGGGFFFGFGGGFFFFFF@FGFGGFFFFBFFFFGFFGFGFFFA:>F6:61:>ADFBFBFFFFFF??B:2<::<99:49>>9;B>FFFA(4<G*6=CFAF2).
@M06628:26:000000000-CRM2J:1:1101:9777:14348 2:N:0:126
TAATCTTGCGACCGTACTCCCCAGGCGGAATGCTTAATCCGTTAGGTGTGTCACCGAACAGTATACTGCCCGACGACTGGCATTCATCGTTTACGGTGTGGACTACCAGGGTATCTAATCCTGTTTGCTCCCCACACTTTCGTACCTCAGCGTCAGTATCGAGCCAGTGAGCCGCCTTCGCCACTGGTGTTCCTCCAAATATCTACGAATTTCACCTCTACACTTGGAATTCCACTCACCTCTCTCGAACTCAAGACCAGGAGTTTACAAGGCAGTTCCGA
+
FFGGGGGGGGGGGGGGGGGGGGGGGGGGGGGGGGGGGGGGGGGGGGGFGGGGGGGGGGGGGGGGGGGGGGGGGGGGGGGGGGGGGGGGGFGGGGGGGGGGGGGGGGGGGGGGGGGGGGGGGGGGGGGGGGGGGGGGGGGGGGGGGGGGGFGGGGGGGGGGGFFGGGFFGGGFGGGGGGGFGDDFFFGFFGGFFFFFFF+2;<FEFFD17=?FDEFGFGFFFFFFFF)74>>AA>A9:FFF<BF??????B1:<58AFB?BB:<FF7<AF<<52FGG9A:(4
@M06628:26:000000000-CRM2J:1:1101:15597:14349 2:N:0:126
TAGTCTTGCGACCGTACTTCCCAGGCGGCTCGCTTAACGCGTTAGCTCCGGCACAGAAGGGGTCGAACCCTCCCACACCAAGCGAGCACCGTTTACTGCTAGGACTACAGGGGTATCTAATCCCTTTCGCTCCCCTAGCCTTCGTGTCTGAGCGTCAGTAAATGTCCAGTAAGTTGCCTTCGCCATTGATGTTCCTCCCGATATCTACGCATTTCACTGCTACACCGGGAATTCCACTTACCTCTCCATTACTCTAGCACGGGAGTATCGAATGCAGTTCA
+
GGGGGGGGGGGGGGGGGGGGGGGGGGGGGGGGGGGGGGGGGGGGGGGGGGGGGGGGGGGGGGGGGGGGGGGGGGGGGGGGGGGGGGGGGGGGGGGGGGFFGGGGGGGGGGGGGGGGGGGGGGGGGGGFGGEGGGGGGGGGGGGGGGGGGGGGGGGGGGGGGGGGGGGGGGGFGGGGGGGFGGGFFFGGGGGFCEFFFFFDDEEBFFFFFFBEDBFGFGFFFFFFF?BF>BBFFB444ADFFFFFFF?44<<DAA>A<AAFF09B5D?AFFGFFFFCBA):.
@M06628:26:000000000-CRM2J:1:1101:8430:14361 2:N:0:126
TAATCTTGCGACCGTACTCCCCAGGCGGAATGCTTAATCCGTTAGGTGTGTCACCGAACAGTATACTGCCCGACGACTGGCATTCATCGTTTACGGTGTGGACTACCAGGGTATCTAATCCTGTTTGCTCCCCACACTTTCGTACCTCAGCGTCAGTATCGAGCCAGTGAGCCGCCTTCGCCACTGGTGTTCCTCCAAATATCTACGAATTTCACCTCTACACTTGGAATTCCACTCACCTCTCTCGAACTCAAGACCAGGAGTTTAGGAGGCAGTTCCGA
+
GGGGGGGGGGGGGGFGGGGGGGGGGGGGGGGGGGGGGGGGGGGGGGGGGGGGGGGGGGGGGGGGGGGGGGGGGGDGGGGGGGGGGGGGGGGGGGGGGGGGGGGGGGGGGGGFGGGGGDGGGGGGGGGGGGGGGGGGGGGGGGGGGGGGGGGGGGGGGFGGGGGGGGGGGGGFGGGGGGGFGGGFF4FGGGGFFFFFFFFFGGGFFFDD@@;FGFFGFGFACC@FFF7><AFFFFAAB?BB>??F?><B?<?AFF7A:?B??::FFGDFBAGF:@EGFFA64
@M06628:26:000000000-CRM2J:1:1101:6628:14376 2:N:0:126
CACCGTTGCCGGCGTACTCCCCAGGTGGATTACTTATCGGTTTCCCTTGGTCACTGACTAAATAAAGCCAACAACTAGTAATCATCGTTTACGGCGTGGACTACCAGGGTATCTAATCCTGTTCGCTCCCCACGCTTTCGTGCATCAGCGTCAGTTTACCTATAGCAAGTGGCCTTCGCAATCGGTATTCCTCCGGTATCTATGCATTTCACCGCTACACCGGAAATTCTACTTGCCTCCTGGTAACTCAAGCAATTCAGTATCGACCGCCTGTAAAACAA
+
GGGGGGGGGGGGGGGGGGGGGGGGGGGGGGGGGGGGGGGGGGGGGGGGGGGGGGGGGGGGGGGGGGGGGFGGGGGGGGGCFGGGGGGGGGGGGGGGGGGGGGGGCCFGGGGGGFGGGGFGGGGCEGGGGGGGGGGDGGGGGGGGGGGCFEGGD8FGGD9;FCFEFGDFDCGF7FG?FECA79CA4?9;@EGF1:A>F@ADDEE?FA7C).7A:1:D>C883:B@E6EFBFBA9<4<BF7(4)5:4<<-4)3<>7><D:A))..9772(((*.49::A9)83
@M06628:26:000000000-CRM2J:1:1101:27104:14387 2:N:0:126
CAGCCTTGCGACCATACTCCCCAGGCGGAGCACTTAACGCTTTCGCTACGGCCGAGAGGATGTGGAAGTCCCCTCAACCCAGTGCTCATCGTTTACGGCTAGGACTACCGGGGTATCTAATCCCGTTCGCTACCCTAGCTTTCGTGCCTCAGCGTCAGAAAAGACCCAGTGTTGCGCCTTCGCCACCGGTGTTCCCTATGATATCAACGCATTTCACCGCTCCACCATAAGTTCCCAACACCCCTGTCTTCCTCAAGCGTGTGGGTTTGCGACGCAATTC
+
GGGGGGGGGGGGGGGGGGGGGGGGGGGGGDGGGGGGFGEGGGGGGGGGGEGGGGGGDGGGGGGE<FFFFGEFGFCEGGGGGGGGGAGGGGGGGFGFGDGGGGGGGGGGGGGGGGGGGGGGGGGDGGGGGGG7ECFFFFGGGGGDDFDFFGFGFGGGGG,>,DGGGGGGGCGFGCGEDECAF3C8B:FCCEG:AEA<8);DDGGAFFA??BF@G)5>FGBBBFFFFFFA<>A4A>DBF0<(8?F9?:,3:<B4ABF)2),-2(47)91(-4*),7::((-:
@M06628:26:000000000-CRM2J:1:1101:6635:14394 2:N:0:126
CACCGTTGCCGGCGTACTCCCCAGGTGGATTACTTATCGGTTTCCCTTGGTCACTGACTAAATAAAGCCAACAACTAGTAATCATCGTTTACGGCGTGGACTACCAGGGTATCTAATCCTGTTCGCTCACCACGCTTTCGTGCATCAGCGTCAGTTTACCTATAGCAAGTGGCCTTCGCAATCGGTATTCCTCCGGTATCTATGCATTTCACCGCTACACCGGAAATTCTACTTGCCTCTTGGTAACTCAAGCAATTCAGTATCGACAGCATGTAAAACAG
+
GFGGGGGGGFEGDFGGGGGFGGGDFGGGCGGGGGGGGGCFGGC@EEFFFCGGGFFE<F9EFFGGGFEFD8EFGG@FGGGGCD?FFGGGGGGGGDCCG=FEGGGFG8A?CAF,CFFA,=>AFEF<FEG8+6D,=BE@7DFEGGGDDFF9DE8@ED;>EAGGGFFG;EE::5<F7?F89C>5CGGFBBGFDG+=F=D@D>FGGGC5AF4?C5?FDDFG3D@35@(().;);<C69:<>043494?A>)4<<A7>?::AFFFFAFA@@F>:;2:@>6994..:(
@M06628:26:000000000-CRM2J:1:1101:9496:14423 2:N:0:126
TAATCTTGCGACCGTACTCCCCAGGCGGAATGCTTAATCCGTTAGGTGTGTCACCGAATTGCATGCAACCCGACGACTGGCATTCATCGTTTACGGCGTGGACTACCAGGGTATCTAATCCTGTTTGCTCCCCACGCTTTCGCACCTCAGCGTCAGTATCGAGCCAGTGAGCCGCCTTCGCCACTGGTGTTCCTCCGAATATCTACGAATTTCACCTCTACACTCGGAATTCCACTCACCTCTCTCGACCTCAAGCCTACCAGTATGAAAGGCAGTTCCAA
+
GGFGGGGGGGGGGGGGGGGGGGGGGGGGGGGGGGGGGGGGGGGGGGGGGGGGGGGGGGGGGGGGGGGGGGGGGGGGGGGGGFGGGGGGGFFGFGFGGGGGGGGGGGGGGGGGGGGFGGGGGGGGGGCCGGGGCCC:E6BFGGDEEGFFGGGGEGGGG9CFEFGGGCFGFFGFGGGGGCGFGDCEAAFGFCGFFFFD5>>D<CFAFF?:000=?>DG4C?DF9?)<?:>::><B2948(86<?7:3)4,7>FD734)48?:?>?BFD<AF4C50;CC<4)6<
@M06628:26:000000000-CRM2J:1:1101:9513:14425 2:N:0:126
TAATCTTGCGACCGTACTCCCCAGGCGGAATGCTTAATCCGTTAGGTGTGTCACCGAATTGCATGCAACCCGACGACTGGCATTCATCGTTTACGGCGTGGACTACCAGGGTATCTAATCCTGTTTGCTCCCCACGCTTTCGCACCTCAGCGTCAGTATCGAGCCAGTGAGCCGCCTTCGCCACTGGTGTTCCTCCGAATATCTACGAATTTCACCTCTACACTCGGAATTCCACTCACCTCTCTCGACCTCAAGACTACCAGTATGAACGGCATTTCCAA
+
GDFGGGGGGGCFGGGGGGGGGGGEGGGEGGGGGGFFFFFFEGGGEGG9FEGFGGGGGGGGGGGGGGGGGGGGDGGGGGGGGGCGGGCGGGGGGFGGGGGGDEFFFFGFGGGE8DGGGGGGFFDFFFDEFDDECFGGGGDFGGGGGDGGEGC@CEGGFF:F>8E>CCGFG9<;FGG5*18AGDGFFFF7FCDAACFFB@BGGDF>=BB18?-9CA9F?FFA6AFD4<:;30,).64-1(423(,()5:3(7>?7)5<747:B0:6=04)6)*.(.*05--).
@M06628:26:000000000-CRM2J:1:1101:23141:14477 2:N:0:126
CAGCCTTGCGACCATACTCCCCAGGCGCTGTACTTAACACTTTCGCTACGTCCGAGAGACTGTGGGAGGCCCCACGGACTAGTACAGATCGTTTACAGCTAGGACTACCGGGGTATCTAATCCCGTTCGCTCCCCTAGCTTTCGTGCCTCAGCGTCAGAAGGATCCCAGAGAGCCGCTTTCGCCACCGGTGTTCCTCATCATATCAACGCATTTCACCGCCCCACAATGAGTTCCGCTCTCCTCTGATCCCCCCAAGACTTGTGGTTTCAAACGCAATTC
+
GFGGGGGGGGGGGGGGGGGGGGGGGGGGGGGGGGGGGGGGGGGGGGGGGGGGGG7FGGGGGGGGGGGGGGGGGGGGGGGGGFGGGGGGGGGGGGGGGGGGGGGDGGGGGDGGCCEGGGGGGGGGGFFFEGGGGFGGCGGGGGGCEGDF>CGGGGGGGGGFGGCFGGGFA>FFGFFGGGGFGGGBD4CDG5D;BFF<AEFGGGFCAAEFFFFFGA>?FG?9(,9?@:?2244..6<::66(4(),-).46):0(,7(1(14<<:F@C?BFBF*).:=91-.
@M06628:26:000000000-CRM2J:1:1101:12274:14481 2:N:0:126
TAATCTTGCGACCGTACTCCCCAGGCGGAATGCTTAATCCGTTAGGTGTGACACCAAAGGGCAAGCCCCCTGACGTCTGGCATTCATCGTTTACGGTGTGGACTACCAGGGTATCTAATCCTGTTTGCTCCCCACACTTTCGTACCTCAGCGTCAGTATCGAGCCAGTGAGCCGCCTTCGCCACTGGTGTTCCTCCAAATATCTACGAATTTCACCTCTACACTTGGAATTCCACTCACCTCCCTCGAACTCTAGACTGATAGTTTACAGGGCACTCCCAA
+
GGGGGGGGGGGGGGGGGGGGGGGGGGGGGGGGGGGGGGGGGGGGGGGGGGGGGGGGGGGGGGGFFFFGGGGGGFFGGGGGGFGGGGGGGGGGGGGG=DFGGGGGGGGGFFGGGGGGGGGGGAFGGGGGGGGGGGGGGGGGGGGGGGDCGGGGCEEEC><CEGFGGCFCCGGFGGDEGGG>EDD?FFGGGGGF6*=>ABFCFGGFFFF@DFFA+.9708<3>C@C+7;EEF8C))79::F?><22,,4?B18:AA)-.:034::=6>).:<?B?)**((421
@M06628:26:000000000-CRM2J:1:1101:12256:14493 2:N:0:126
TAATCTTGCGACCGTACTCCCCAGGCGGAATGCTTAATCCGTTAGGTGTGACACCAAAGGGCAAGCCCCCTGACGTCTGGCATTCATCGTTTACGGTGTGGACTACCAGGGTATCTAATCCTGTTTGCTCCCCACACTTTCGTACCTCAGCGTCAGTATCGAGCCAGTGAGCCGCCTGCGCCACTGCTGTTCCTCCAAATATCTACGAGTTTCACCTCTACACTTGGAATTCCACTCACCTCTCTCGAACTCTAGACTGATAGTTTACAGGTCAGTTCAAG
+
F<F<FGGGGGCCCEFGEGGFE@FBFDCCC@CEFCFDFEFC7:6FF8F9FFGFFG<CEA<C,BFGGG=CF@CFEFF=F==8E,59FFFGGDFGF<?4:FCF7<?FF8<FG7484FGAFA,=>F:?F=,@9E>BEC=8@DFGCGFFE:9F=@EGEEEGFCC,@+@CEF8A<CFFFG*@E**9CDDEAF*86==FFFCDFB+;++1):C;D(/2;>?5C65336;=C=4;;CA8C66<<?:08):??<2:44<<B<<A<>::249AF7C5><2C*3?CC>9)6.
@M06628:26:000000000-CRM2J:1:1101:17767:14706 2:N:0:126
TAATCTTGCGACCGTACTCCCCAGGCGGAATGTTTAATGCGTTAGCTGCGCCACCGAACAGTATACTGCCCGACGGCTAACATTCATCGTTTACGGCGTGGACTACCAGGGTATCTAATCCTGTTGCTCCCCACGCTTTCGCACCTCAGCGTCAGTACCGGACCAGTTAGCCGCCTTCGCCACTGGTGTTCTTCCCAATATCTACGAATTTCACCTCTACACTGGGAATTCCACTAACCTCTTCCGGACTCAAGCTCTCCAGTATCAAAGGCAGTTTTGGA
+
GGGGGGGGGGGGGGGGGGGGGGGGGGGGGGGGGGGGGGGGGGGGGGGGGGGGGGGGGGGGGGGGGGGGGGGGGGGGGGGGGGGGGGGGGGGGGGGGGGGGGGGGGGGGGGGGGGGGFGGGGGGGGGGGGGGGGGGGGGGGGGGGGFC:FFGGGGGGGGGGGGGGGGECFFFFGGGDGGGEGCGFF;FGGEGFFFFB??FFDGGAFFFFFFB?7>>D@F><>BA?FFB:?FABBFF>?FF>FFFAD:0894128)).,)38424**:<)946:4@;C)-29?
@M06628:26:000000000-CRM2J:1:1101:8119:14756 2:N:0:126
TAATCTTGCGACCGTACTCCCCAGGCGGAATGTTTAATGCGTTAGCTGCGCCACCGAACAGTATACTGCCCGACGGCTAACATTCATCGTTTACGGCGTGGACTACCAGGGTATCTAATCCTGTTTGCTCCCCACGCTTTCGTACCTCAGCGTCAGTATCGAGCCAGTGAGCCGCCTTCGCCACTGGTGTTCCTCCGAATATCTACGAATTTCACCTCTACACTCGGAATTCCACTCACCTCTCTCGAACTCAAGATTAGGAGTTTTAGAGGCAGTTCCAG
+
GGGGGGGGGGGGGGGGGGGGGGGDGGGGGGGGGGGGGGGGGGGGGGGGGGGGGGGGGGGGGGGGGGGGGGGGGGGGGGGGGGGGGGGGGGGGGGGGGGGGGGGGGGGGGGGGGGGGGGGGGGGGFGGGGGGGGGGEGGGGGGGGGGGGGGGGGGGGGGGGGGGGGGGGGFFFGGGGDGGFGGCDFA<FGGGFFE6@FF:DCFGBBFBF6?:FGFFG6F?2AAF<??FF::7B<AA433:?7:)422(3<BFFF>><BA9?AA05?CAAFFC@FBEGFFAA5
@M06628:26:000000000-CRM2J:1:1101:23013:14884 2:N:0:126
CACTCTTGCGACCATACTTCCCAGGCGGAATACTTAATGCGTTAGCTGTGGTACTGAACAGTATACTGTGCGCAGACCGGCATACATCTTTTTTACGGCTGGGAATCATGGTATCTCATACTCCTTTTTCTACACTCGTTTGCGCCTCTGCGTCACAATCATGCCCGTGTAACGTCCTTGCCCCTTGGGTTCCTCTTCATATCTCTACACTTTACACCGCTCCACTGAATTTTCCCTTTCCCTCTCCTACTCCAGACCCGGATTTTTTGCGCCAGTTTTAT
+
,C,EFGGGGGG:F+EFGG,FGGGGGGGG7CG,EFGGG,,CFGGGG,F,E6,6CF,C,CFGGE,5,,C,6,,,+6++9,++++8,,,,,,<,C,+,,+8+++++,,,,,59E5,C,E,,,,,,,38C,,2D,,@,@,,+3@++@++@CE,@,@;+4+:,,,3,,36,**@,4++;14**++=**:*)**;ED))*+0+*++4CGE6+)1.();0)9+;<(,(.6(8)/)7)))))/..),.-5><:(().))5()(.-(,(46()*:<>()/)()134)--)
@M06628:26:000000000-CRM2J:1:1101:13245:14929 2:N:0:126
CAATCTTGCGATCGTACTCCCCAGGTGGGACACTTATCACTTTCGCTTAGTCACTGAGGTAAACCCCAACAACTAGTGTCCATCGTTTACGGCGTGGACTACCAGGGTATCTAATCCTGTTCGCTCCCCACGCTTTCGTCCATGAGCGTCAGTATATACGTAGTAGACTGCCTTCGCAATCGGTATTCTGTGTAATATCTATGCATTTCACCGCTACACTACACATTCTATCTACTTCCGTATAACTCAAGTCAACCAGTATCAAAGGCAGTTCCATAGTA
+
GEFFGGGGGGGGGGGGGGGGGGGGGGGFGGGGGGGGGGGGGGGGGGGGGGGFGGGGGGGGGGGGGGGGGGGGGGGGGGGGGGGGGGGFGGGGGGGGGGGGGGGGGGGGGGGFGGGGGGFDFG@CFFGGEGGGGEGGGGGGGGGGGGGGGGGGGGGGGGGGGGDGFFAFGGFFGGGGGGGFGGGFFFGGGGGFFEFCF4CGGGG=FAFC?4CFCBFGFG@C@;EFF@3??3??CC>C43=@EF@FF<4>E1)1;AAB:?<<A94F*CA413C54@FG4>?>A
@M06628:26:000000000-CRM2J:1:1101:13228:14937 2:N:0:126
CAATCTTGCGATCGTACTCCCCAGGTGGGACACTTATCACTTTCGCTTAGTCACTGAGGTAAACCCCAACAACTAGTGTCCATCGTTTACGGCGTGGACTACCAGGGTATCTAATCCTGTTCGCTCCCCACGCTTTCGTCCATGAGCGTCAGTATATACGTAGTAGACTGCCTTCGCAATCGGTATTCTGTGTAATATCTATGCATTTCACCGCTACACTACACATTCTATCTACTTCCGTATAACTCAAGTCAACCAGTATCAAAGGCAGTTCCATAGAA
+
GFGGGGGGGGGGGGGGGGGGGGGGGFGGGGGGGGGGGGGGGGGGGGGGCFFGGGGGGFFGGDGGFGEGGGGGGGFGFFEGGGGG@F<DGGGGFGGGGGGGFFFGGGGEFGFGGGGGGGGFFGFFEGC8E@8+=CEGGGGGCEDFEBFCFEGGGCFGGGGGGGFEA@BCCCCAFCFFGGDEFG4AFFG+=2D>A6=E6AF7@F@;8BCF<*1859@4>78>EF33=EE?.9CEFEEFFE);4/:E?E3>A;=<924>(:6A26<9@>B080*7:FEF><2).
@M06628:26:000000000-CRM2J:1:1101:4207:14952 2:N:0:126
TAATCTTGCGACCGTACTCCCCAGGCGGAATGCTTAATCCGTTAGGTGTGTCACCGAATAGCATGCTACCCGACGACTGGCATTCATCGTTTACGGTGTGGACTACCAGGGTATCTAATCCTGTTTGCTCCCCACACTTTCGCACCTCAGCGTCAGTATCGAGCCAGTGAGCCGCCTTCGCCACTGGTGTTCCTCCGAATATCTACGAATTTCACCTCTACACTCGGACTTCCACTCACCTCTCTCGAACTCTAGACTGATAGTTTTGGAGGCAGTTCCAG
+
GGGGGGGGGGGGGGGGGGGGGGGGGGGGGGGGGGGGGGGGGGGGGGGGGGGGGGGGGGGGGGGGGGGGGGGGGGGGGGGGGGGGGGGGGGGGGGGGGGGGGGGGGGGGGGGGGGGFCFFGGGGGGGGGGGGGGGGGGGGGGGGGGGGGGGGGGGGGGFFFGGGGGGGGGGG>CGGDGGGFGGGFFFGGGGGFFCA5:9>GFGGFCF@FF@,ACC?D4<><ABFAF?6;(78AA<2203::<?)(.8<?BFBFF<9<DFFBF<<FFGA0;(:B:DGGFB2<<
@M06628:26:000000000-CRM2J:1:1101:4222:14962 2:N:0:126
TAATCTTGCGACCGTACTCCCCAGGCGGAATGCTTAATCCGTTAGGTGTGTCACCGAATAGCATGCTACCCGACGACTGGCATTCATCGTTTACGGTGTGGACTACCAGGGTATCTAATCCTGTTTGCTCCCCACACTTTCGCACCTCAGCGTCAGTATCGAGCCAGTGAGCCGCCTTCGCCACTGGTGTTCCTCCGAATATCTACGAATTTCACCTCTACACTCGGAATTCCACTCACCTCTCTCGAACTCTAGACTGATAGTTTTTGAGGCAGTTCCAG
+
GEEAFGGGGGDGGGGGGGGGGGGGGGGEGGGEFGGGGGFGGGGGGGG9FGGGGGGGEGGGFFFFGGGGGGGGGGGGGGGGGGGGGGGGGGDGGGEFEFGGDFFGGGGGGGGGGGGGFGGGGF9EFGGGGGGGEGGEGG9EFGGEGG6FDGGGGGEC=CFFGGGGGGGG?9,;CCDGGGGFGG<DF;FGGCD=@985328DGFFFF+4<<DDCF3?*/9?ABFF2@:(-(4:A<)6<?FB6)123<B<0.2(.6<4449..).-09CA(4,::<)**624.)
@M06628:26:000000000-CRM2J:1:1101:29263:14988 2:N:0:126
TAATCTTGCGACCGTACTCCCCAGGCGGAATGCTTAATCCGTTAGGTGTGTCACCGAATTGCATGCAACCCGACGACTGGCATTCATCGTTTACGGCGTGGACTACCAGGGTATCTAATCCTGTTTGCTCCCCACGCTTTCGCACCTCAGCGTCAGTATCGAGCCAGTGAGCCGCCTTCGCCACTGGTGTTCCTCCGAATATCTACGAATTTCACCTCTACACTCGGAATTCCACTCACCTCTCTCGACCTCAAGACTACCAGTATGAAAGGCAGTTCCAG
+
GFGGGGGGGGGGGGGGGGGGDCFCGGGFGGGGGGGGGGGGGGGGGGGGGGGGGGGGEGEGGGGGGGGGGGGGGGGGGGGGGGGGGGFFFFGGGDGGGGGGGGGFGFGGGGEA8FAFGGGGGGGFGGGA8@B@EDEEGGEGFGGGED9B:CFGGGEEFGGGGGFEEFEFFGFFFGG8EGGFCDDEFFF:FFDFFFF;A@ADFFGFFFB?BFBFFAB>*98<>4:A43:0(8:><426?:?0):,3>FFB;9;?>F2<<B2?0))99C4<2<744<*0-5<B2
@M06628:26:000000000-CRM2J:1:1101:13263:15046 2:N:0:126
CATTCTTGCGAACGTCCTCCCCAGGTGGGTCACTTATCACTTTCGCTTGGCCGCCCAGGGCTCAAGGACCCGGACAGCTAGCATCAATCGTTTACAGTTTGGACTACCAGGGTATCTACTCCTGTTCGCTCCCCACGCTTTCGGCCATCAGCGTCAGTCTATGCTTAGTCAGCTGCCTTCGAAATCGGTGTTCTATGTAATATCTATGCATTTCACCTCTACCCTGCATTTTCCGCCAACTTCCCCATCGCTCGACTCGACCAGTAACAAAAGCATGTCTA
+
C,6CECE,=F@++@D8F;C,,8C,6;,C+6,;,,<<F,ECFFF9F@EGF,,,+++886,,86,,:,9C8AF7FC:7+E,A?,:,B,B@FCF8+<A,,,5,,+:5<4,A,A4=F<=;@34,>,,AD9DEGE8B6C87>6B1@6=+@FCG,@9<EECCEG,;,,2,3,7*;B2=>:?,;92;?*;?)+95:*:;>588F<B8=9@?++16>))137?DF6,73))/*((,7)))17?((19(494-,(,((((((((((,,47364/*)-))1).)<0)64-.
@M06628:26:000000000-CRM2J:1:1101:21076:15094 2:N:0:126
CATTCTTGCGAACGTACTCCCCAGGTGGAACACTTATTACTTTCGCTTGGCCGCCGAGACCGAAGTCCCGACAGCTAGTAAGCATCGTTTACGGCGTGGACTACCAGGGTATCTAATCCTGTTCGCTCCCCACGCTCTCGTCCGTGAGCGTCAGTATATAGTTAGTCACCTGCCTTCGCAATCGGTGTTCTCTGTGATATATATGCATTCCACCGCCACACCACATTCTCCGGCAATTTCCCTCTCACACAAGATCCACAGTAACTAGCTAATTTTTAGTA
+
FG,CFGGEGGGCFGGGGGGGGGGGGEGG,C,CFGGG,,,CFGGDEGGG<GGGEGCE:+++,8++7955C74:>CFGG9F?,,AEFF+?EC=<=C>CFGDDGA3AF5,3+8,,C?D,=93@9DC=@7EC=EE,C7B:+@DEF*B*660*2**4**52,6,D7DC;BFGG7,=6*89,=5<?:/*...*21<;+1/8)+1;:+AC?:+)).).++,7)0)(3(-(()))).5)((,3(().)))-.(()-).(,(().),,((.)0**.4(-27)1++).(-.
@M06628:26:000000000-CRM2J:1:1101:4826:15109 2:N:0:126
TAATCTTGCGACCGTACTCCCCAGGCGGAATGCTTAATCCGTTAGGTGTGACACCAAGCTGCAAGCAGCCTGACGTCTGGCATTCATCGTTTACGGTGTGGACTACCAGGGTATCTAATCCTGTTTGCTCCCCACACTTTCGTACCTCAGCGTCAGTATCGAGCCAGTGAGCCGCCTTCGCCACTGGTGTTCCTCCGAATATCTACGAATTTCACCTCTACACCCGGAATTCCCCTCACCTCCCTCGATCTCTAGACTACCCGTATTAAAGGCAGTTCCAG
+
FFGGGGGGGGFGGGGGFGGGGEFCGGGGCEGGGGGGGGGGGGGGGGGGGGGGGGGGFGGGGGGGGCFFGGGGGEGGGGGGGGGGGGGGGGFGGGGGGGGGGGGGFFCEFGGFGGGGE=>EGGGGGGGGGGGFCFGGDGEAF>EFGD?FGGGGGGGGFCCGGG?E7@EC?>EAGGCC>CGFGGGEAACGGGGFFCFB>@)282A)8C<@0=7CF<E7*//7C<((87>9(4):<).(1(42).,-.(3(.46<.6)))-.8((-05C::26:=?4*24<9<2
@M06628:26:000000000-CRM2J:1:1101:10842:15151 2:N:0:126
TAATCTTGCGACCGTACTCCCCAGGCGGAATGCTTAATCCGTTAGGTGTGACACCGAAGGGCAAGCCCCCCGACGTCTGGCATTCATCGTTTACGGTGTGGACTACCAGGGTATCTAATCCTGTTTGCTCCCCACACTTTCGTACCTCAGCGTCAGTATCGAGCCAGTGAGCCGCCTTCGCCACTGGTGTTCCTCCAAATATCTACGAAGTCCACCTCTACACTTGGAATTCCACCCACCTCCCTCGAACTCTCGACTGATAGTTTAGAAGGCAGTTCCAA
+
FCCECFGGGGDG+CC8FGGGFEFBC@FGEEFFFFGGGGDFGGGGGGGGGGFGFFGGGDGGGGFGG77<FGGCEEGGGGGGGCGCFGFGG4EGFGGGCDGGGGGGGGGFFD@A<8DGGGFGGGGDF=8EFDC:@DEEGFFGGGGCFGFGGGG5CCEGG9;C58:EGFFFGFCA6:EG=CGFGGGFFF4+2ACFF?FFF@FG:E7713(,,(-*064*8D<):BFFFF7?))54:6-((4063((,,.4:(4().)-),4924))*9:4))-080>8E<:<A<
@M06628:26:000000000-CRM2J:1:1101:10827:15162 2:N:0:126
TAATCTTGCGACCGTACTCCCCAGGCGGAATGCTTAATCCGTTAGGTGTGACACCGAAGGGCAAGCCCCCCGACGTCTGGCATTCATCGTTTACGGTGTGGACTACCAGGGTATCTAATCCTGTTTGCTCCCCACACTTTCGTACCTCAGCGTCAGTATCGAGCCAGTGAGCCGCCTTCGCCACTGGTGTTCCTCCAAATATCTACGAATTTCACCTCTACACTTGGAATTCCACTCACCTCTCTCGAACTCTAGACTGATAGTTTAGAAGGCAGTTCCAA
+
GGGGGGGGGGGGGGGGGGGGGGGGGGGGGGGGGGGGGGGGGGGGGGGGGGGGGGGGGGGGGGGGGGGGGGGGGGGGGGGGGGGGGGGGGGGGGGGGGGGGGGGGGGGGGGGGGGGGFFGGGGGGGGGGGGFGGGGGGGGGGGGGGGGGGGGGGGGGGGGGGGGGGGFGGGGFGGGGGGGFGDGFFFGGCFGFFFFFFFAGGGGFFFFFFFFFF>FFFG?FFFFFFFBDFFFF><<AF?7821<??FFFB14<>4>>>D)5>AFFFGFFFFCF(8;CAAFF<
@M06628:26:000000000-CRM2J:1:1101:11158:15371 2:N:0:126
CACCCTTGCGAGCATACTCCCCAGGCGGGATACTTGACGCGTTAGCTACAGAACTGAACGGTTTTAAATCGACCAGAACTTAGTATCCATCGTTTACGGCTAAGACTACTGGGGTATCTAATCCCATTCGCTCCCTTAGCTTTCGTCTCTCAGTGTCAGTCATGGCCCAGCAGAGTGCTTTCGCGATTGGTGTTCTTCCTAATATCTACGCATTTCACCGCTACACTAGGAATTCCCTCTGCCCCTACCTAACTCAAGCTTTATAGTTTCAACTGCCGGTT
+
GFGGGGGGGGGGGGGGGGGGGGGGGGGGGGGGGGGGGGGGGGGGGGGGGGGGGGGGGGGGGFGGGGGGGGGGGGGGGGGGGGGGGGGGGGGGGGGGGGGGGGGGGGGGGG9FGGGGFFGGGGGGGGGGGGGGGGGGGGGGGFFFGFGGGGGGGGGGGGGGGGGGGGGGGFGFGGFGGGGFGGGFF>DGCGGFFFFFFEFGGGGFFF<?C?B5DDCF6DE?>;>BFFBF?FDAB>2>?>(4)5<??BFFBFA?FFF<74<?2>>B6FFF9>E?27+<:90;(
@M06628:26:000000000-CRM2J:1:1101:10178:15376 2:N:0:126
TAATCTTGCGACCGTACTCCCCAGGCGGAATGCTTAATCCGTTAGGTGTGTCACCAAAGGGCACGCTCCCAGACGACTGGCATTCACCGTTTACGCCGTGGGGTACAAGGGTATCTAATCCTGTTTTCTCCCCCCGCTTTCGCACCTCACCGCCACAATCGAGCCAGTGAGCCGCCTCCTCCCCTGGTGTTCCCCTGAGAATCTCCGAGAATCACCTCTACACTCGCAGTTTCCCTCACCCCTCTCGCACTCTCAACAACCACAATGAAAGCACGTTCCAA
+
FEFGGGGGGGGGGGGGGGGGGGGGGGGG+CG,EFGGF<6EFGGGG8F@9CFGGG<F,FFGG,6,,+,,@F,,,444:+7?4,,9,@,,+,8B7,++4@+@+6+3+5,,5,8A>F,E9,3663,CBF@:=F9@C+@3>>3@D5E*>**6,16A*4?*,2><8,=*=,,2A++)0/=5/*/)=*/:4)*2CC**0))()(.*2<96/7((,((1*).0*>?<)6:4F:(,(-6).)5)33(4(4--(.416;(:4:).,)(,4((0):))))+)()*1,(,64
@M06628:26:000000000-CRM2J:1:1101:10160:15379 2:N:0:126
TAATCTTGCGACCGTACTCCCCAGGCGGAATGCTTAATCCGTTAGGTGTGTCACCAAAGGGCAAGCCCCCTGACGACTGGCATTCATCGTTTACGGCGTGGACTACCAGGGTATCTAATCCTGTTTGCTCCCCACGCTTTCGCACCTCAGCGTCAGTATCGAGCCAGTGAGCCGCCTTCGCCACTGGTGTTCCTCCGAATATCTACGAATTTCACCTCTACACTCGGAATTCCACTCACCTCTCTCGAACTCTAGACTACCAGTATGAGAGGCAGTTCCAA
+
GGGGGGGGGGGGGGGGGGGGGGGGGGGGGGGGGGGGGGGGGGGGGGGGGGGGGGGGGGGGGGGGGGGGGGGGGGGGGGGGGGGGGGGGGGGGGGGGGGGGGGGGGGGGGGGGGGGGGGGGGGGGGGGGGGGGGGGGEGGFGGGGGECFGGGGGGGGGGGGGGGGGFGGGGGFCDGGGGGFGDGDFFFGFFGFFFFFFFBCFFFEFFDF6???DFFD?GFFFFFFFFFF<??AF<ADF?BF>B27<<B47<:A9<<)6)2?0>:9?D994<G56:EGA4:4<
@M06628:26:000000000-CRM2J:1:1101:24325:15380 2:N:0:126
TAGCCTTGCGACCGTACTCCCCAGGCGGAATGCTTAATCCGTTAGGTGTGACACCGAAGGGCAAGCCCCCCGACGTCTGGCATTCATCGTTTACGGTGTGGACTACCAGGGTATCTAATCCTGTTTGCTCCCCACACTTTCGTACCTCAGCGTCAGTATCGAGCCAGTGAGCCGCCTTCGCCACTGGTGTTCCTCCAAATATCTACGAATTTCACCTCTACACTTGGAATTCCACTCACCTCTCTCGAACTCTAGACTGATAGTTTAGGAGGCAGTTCCAG
+
FFGGGGGGGGGGGGGGGGGGGGGGGGGGGGGGGGGGGGGGGGGGGGFGGGGGGGGGGGGGGDGGGGGGGGGGGGGGGGGGGGGGGGGGGGGGGGGGGGGGGGGGGGGGGGGGGGGGFGGGGGGGGGGGGGGGGGGGGGGGGGGGGGGGDDGGGGGEGGGGGGGGGGGGGGGFGGGGGGGFGGGDFFGGGEGFFFFDFFFGGFGFFFFFFFFFFADGFGFFFFFBFBFB<<5ADA2<?FF:BBFF?7?F?:BFFFF<DFFFFAFFFGFFF2?B6:CFAFFFF
@M06628:26:000000000-CRM2J:1:1101:7223:15435 2:N:0:126
CAATCTTGCGATCGTACTCCCCAGGTGGGACACTTATCACTTTCGCTTAGTCACTGAGATAAATCCCAACAACTAGTGTCCATCGTTTACGGCGTGGACTACCAGGGTATCTAATCCTGTTCGCTCCCCACGCTTTCGTCCATGAGCGTCAGTACATACGTAGTAGACTGCCTTCGCAATCGGTATTCTGTGTAATCTCTATGCATTTCACCGCTACACTACACATTCTATCTACTTCCATATGACTCAAGTCAACCAGTATCAAAGGCAGTTCCATAGTT
+
GGGFGGFFGGGGGGGGGGGGGGGGGGGGGGGGGGGGGCGGGGGGGGGG@FFGGCFGGG9FGFGGG8FDDFFEFFFDFFGGGGGGGGGGDGGCEGGGGDDFF?EEFG79,AFGFAFDGGGFGFECGGC8CEEEE8CGGGGG6=CE,8+=FGECFFGGFGGGGGCEFGC8<CAA*?9DGC55FF4?AFDFGGGFF6:A+*32+=94BCCEF4?FD@FCEF@FFF;D*45?CEC??CC<?EEE5<?E<9CE@;@C<3)7(46)6<BFBGA?627)-19+))).6
@M06628:26:000000000-CRM2J:1:1101:25324:15447 2:N:0:126
TAATCTTGCGACCGTACTCCCCAGGCGGAATGCTTAATCCGTTAGGTGTGTCACCGAACAGTATACTGCCCGACGACTGGCATTCATCGTTTACGGTGTGGACTACCAGGGTATCTAATCCTGTTTGCTCCCCACACTTTCGTACCTCAGCGTCAGTATCGAGCCAGTGAGCCGCCTTCGCCACTGGTGTTCCTCCGAATATCTACGAATTTCACCTCTACACTCGGAATTCCACTCACCTCTCTCGAACTCAAGACCAGGAGTTTATGAGGCAGTTCCAG
+
FFGGGGGGGGGGGGGGGFGGGGGGGGGGGGGGGGGGGGGGGGGGGGGGGGGGGGGGGGGGGGGGGGGGGGGGGGGGGGDFGGGGGGGGGBFGGGGGGGGGGGGGGGGFGGGGGGGGFGGGGGGGGGGCFFGGGFGGGGFGFEFGGGGGFGGGGGGGGGGGGGGGGFFFGGGF4CG?*=4?EC4AAFFGGGGFFFF;3>5CC9CEFFFF?DF+C<<CAD<A:<?6?:?908?24:AFB0>?>:?BFD()3::BA?24?<??21??4CAAA23?:@5C<A)6.
@M06628:26:000000000-CRM2J:1:1101:3485:15528 2:N:0:126
CAGCCTTGCGACCATACTCCCCAGGCGGAACACTTAACGCTTTCGCTACGGCCGAGAGGATGTGGAAGTCCCCTCAACCCAGTGTTCATCGTTTACAGCTAGGACTACCGGGGTATCTAATCCCGTTCGCTACCCTAGCTTTCGTGCCTCAGCGTCAGAAAAGACCCAGTGTTGCGCCTTCGCCACCGGTGTTCCCTATGATATCAACGCATTTCACCGCTCCACCATAAGTTCCCAACACCCCTGTCTTCCTCAAGCTTGAGGGTTTGAAACGCAATT
+
GGGGGGGGGGGGGEFGGGGGGGGGGGGGGGGGGGGGGGGGGGGGGGGGGGGGGGGGGGGGGGFGGGGGGGGFGFEFEFFFFFGGFGGGGGGFFGGGGGGGGGGGGGGGGGDEGE6DFGGGGGGGGFD=EEEGGGGGFDGFGGGGFCGGGGFCFE>?EGGGGGGGGEC>FC/=+,BEDGFGGGE:AC57CCE>@FCFFFFDFGFFFFFFF>3>62F=GDB9(49F7::2<7>6<BAFFBB:<69>?64)44>>2<2)))..,(9F31136C@9FCE1(()
@M06628:26:000000000-CRM2J:1:1101:18555:15532 2:N:0:126
TAATCTTGCGACCGTACTCCCCAGGCGGAGAACTTAATGCGTTAACTGCGCCACTGAAACCCTATGGGCCCCAACAGCTAGTTCTCATCGTTTACGGCGTGGACTACCAGGGTATCTAATCCTGTTTGCTCCCCACGCTTTCGCACCTCAGCGTCAATAATGGTCCAGTGAGTCGCCTTCGCCACTGGTGTTCTTCCGAATATCTACGAATTTCACCTCTACACCCGGAATTCCACTCACCTCTCCCATATTCTAGCCATCTAGTTTCAAAGGCATTTCCG
+
GGGGGGGGGGGGGGGGGGGGGGGGGGGGGGGGGGGGGGGGGGGGGGGGGGGGGGGGGGGGGGGGGGGGGGGGGGGGGGGGGGGGGGGGGGGGGGGGGGGGGGGGGGGGGGGGGFGGGGCGGGGGGGGGGGGGCGGGGGGGGGGGGEGFGGFGEGGGGGGGGGGGGGFGGGGFGGCCGGGFEDGDFFGGC78>FEFFFFFDDAF?A+;08@FFGFFFF4(3<AA<)479>>B?FFDFF<74?2<?<FF:9.4)).4)-4440).=BG2<25<81@F6>).<1
@M06628:26:000000000-CRM2J:1:1101:24935:15546 2:N:0:126
TAATCTTGCGACCGTACTCCCCAGGCGGAATGCTTAATCCGTTAGGTGTGTCACCGAATAGCATGCTACCCTACGACTGGCATTCATCGTTTACGGTGTGGACTACCAGGGTATCTAATCCTGTTTGCTCCCCACACTTTCGTACCTCAGCGTCAGTATCGAGCCAGTGAGCCGCCTTCGCCACTGGTGTTCCTCCGAATATCTACGAATTTCACCTCTACACTCGGAATTCCACTCACCTCTCTCGAACTCAAGACCAGGAGTTTACGAGGCAGTTCCGG
+
GGGGGGGGGGGGGGGGGGGGGGGGGGGGGGGGGGGGGGGGGGGGGGGGGGGGGGGGGGGGGGGGGGGGGGGGGGGGGGGGGGGEGGGGGGGGGGGGGGGGGGGGGGGGGGGGGGGGGGGGGGGGGGGGGGGEEGGGGGGGGGGGGGGGGGGGGGGEGGGGGGGGGGGGGGGFDGGEGGGFGGGFFFGGGGGFFFFFFFFGFGGFFF?<D;=CGFFGFGEFEEFFF?6@@<>BFBAFFBFB?BB?>FB,,:<A<:<<B,7?(007@G<4((:@>:EGA>BBF
@M06628:26:000000000-CRM2J:1:1101:25557:15576 2:N:0:126
TAATCTTGCGACCGTACTCCCCAGGCGGAATGCTTAATCCGTTAGGTGTGTCACCGAACAGTATACTGCCCGACGACTGGCATTCATCGTTTACGGTGTGGACTACCAGGGTATCTAATCCTGTTTGCTCCCCACACTTTCGCACCTCAGCGTCAGTATCGAGCCAGTGAGCCGCCTTCGCCACTGGTGTTCCTCCGAATATCTACGAATTTCACCTCTACACTCGGAATTCCACTCACCTCTCTCGAACTCAAGACCAGAAGTTTTGGTGGCAGTTCCAG
+
GGGGGGGGGGGGGGGGGGGGGGGGGGGGGGGGGGGGGGGGGGGGGGGGGGGGGGGGGGGGGGGGGGGFGGGGGGGGGCGGGGGGGGGGGGGGGGGGGGGGGGGGGGGGGGGGGGGGGGGGFGGGGGGGGGGGGGGGGGGGGGGGGGGGCGGGEGE52;EFEFGGGGGFFC9ADGGGGGGFGG5BFF;:CCDFFCF;BB39CFF?@FFFF?;AF3:DFG?A6<B>F:<98:29<>241(0:>F23),,2(,3<AFFFF0?<((5=7:22((25:48:6<926
@M06628:26:000000000-CRM2J:1:1101:8607:15582 2:N:0:126
TAGCCTTGCGGCCGTACTCCCCAGGCGGAGTGCTTAACGCGTTAGCTTCGACAACGAAGGGGTCAAACTCCCCCGCCGCCTAGCACTCATCGTTTACAGCGTGGACTACCAGGGTATCTAATCCTGTTTGCTCCCCACGCTTTCACATCTCAGCGTCAGTATCCGTCCAGCCCAGCGCCTTCGCCACTGGTATTCCTCCCGATATCTACGAATTTCACCTCTACACCGGGAATTCTCTGGGCCCCTCCGGAACTCAAGCACAGCAGTTTTGGATGCACTT
+
GGGGGGGGGGGGGGGGGGGGGGGGGGGGGGGGGGGGGGGGGGGGGGGGGGGGGGGGGGGGGGGGGGGGGGGGGGGGGGGGGGGGGGGGGGGGGGGGGGGGGGGGGGGGGGGGGGGGGFGGGGGGGFFGGGGGGGGGGGGGGEGGGGGGGGGGGGGGGGGGGFGGGGGGGGGFGGGGGGGFGGGFFFGGGGGFFFA<FBFGGGG;EFFFB?BFG<BFFGFFF?AF?FFFFBB(4>BBAAB?BFB963?:BFFBFFB<?<?FFF7>FC564<6B7FGF<AA:
@M06628:26:000000000-CRM2J:1:1101:25575:15585 2:N:0:126
TAATCTTGCGACCGTACTCCCCAGGCGGAATGCTTAATCCGTTAGGTGTGTCACCGAACAGTATACTGCCCGACGACTGGCATTCATCGTTTACGGTGTGGACTACCAGGGTATCTAATCCTGTTTGCTCCCCACACTTTCGCACCTCAGCGTCAGTATCGAGCCAGTGAGCCGCCTTCGCCACTGGTGTTCCTCCGAATATCTACGAATTTCACCTCTACACTCGGAATTCCACTCCCCTCTCTCGAACTCAAGACCAGGAGTTTTGTAGGCCGTTCCAG
+
FEFFGGGGGGGGEGGGGGGGGGGGFGGGGGGGGGGGGGGGGGGGGGFFGGGGGFGGGGGGFGCFGGGCFFGGGGGCEGG8F@GGGGGGGGGGGGGDBFFEEGGCFFGGFGG><<EEFGFGGCFFGGGFGEF=CG6CGGGGGGGGGGGC7CFEEGGEGGGGGGGGGGFG,?C>G45C=54?EG5;F/4C>CGFFCF189>D9+CCFFD(1=@FGF<C4DBAAFB45<113<><4)694,(((44:))()4(46)5)-41(4?:17?:4(,)394)*:478<)
@M06628:26:000000000-CRM2J:1:1101:29498:15626 2:N:0:126
TAATCTTGCGACCGTACTCCCCAGGCGGAATGCTTAATCCGTTAGGTGTGACACCAAAGGGCAAGCCCCCTGACGTCTGGCATTCATCGTTTACGGTGTGGACTACCAGGGTATCTAATCCTGTTTGCTCCCCACACTTTCGTACCTCAGCGTCAGTATCGAGCCAGTGAGCCGCCTTCGCCACTGGTGTTCCTCCAAATATCTACGAATTTCACCCCTACACTTTGAATTCCACTCACCTCTCTCGAACCCTAGACTGATAGTTTACAGGGCACTTCCAG
+
GGGGGGGGGGGGGEGGGGGGGGGGGGGGGGGFGGGGGGFFGGGGGGGGGGGGGGGFDGGGGGGGFGGGGGGGGGGGGGG?@EFGFGFC89FGGGDGGGGGGGCEFFFGGGGF=FFD;ADFGG9FFGCFGFGFEGGDC>FGG=8FFFDE7EDEECE6E;AF:*:EGCGFGA,9;**;9=C>C5?>)2;+;CDFFF83456DDCC):@1,60:AC3?:450621@CB)41;4<))6>4:1082?23?FF::6(40((8<9:0<).9=C9A:)0)-7**,)-6.
@M06628:26:000000000-CRM2J:1:1101:28474:15655 2:N:0:126
TAATCTTGCGACCGTACTCCCCAGGCGGAATGCTTAATCCGTTAGGTGTGACACCGAATAGCATGCTACCCGACGTCTGGCATTCATCGTTTACGGTGTGGACTACCAGGGTATCTAATCCTGTTTGCTCCCCACACTTTCGTACCTCAGCGTCAGTATCGAGCCAGTGAGCCGCCTTCGCCACTGGTGTTCCTCCAAATATCTACGAATTTCACCTCTACACTTGGAATTCCACTCACCTCTCTCGAACTCAAGACCAGGAGTTTATAAGGCAGTTCCAG
+
GGGGGGGGFGGGGGGGGGGGGGGGGGGGGGGGGGGGGGGGGGGGGGGGGGGGGGGGGGGGGGGGGGGGGGGGGGGGGGGGGFGGGGGGGGGGGGGGGGGGGGGGGGGGGGGGGGGGGCGAAFGGGG?FGGGFEDGGGGGGGGGGGG99AFGGGGGGGGGGGGGEEFFFED?FGGDEEEFFDDGFFFGGGGGC>CFDFF4CFGGFFFF;@?8CFFFFFGFFFFFF=4@39<BAFFFFFFFFDF>?<??F?FFBB?<2:?F08((7<F9AAAGF<FGFBABF6
@M06628:26:000000000-CRM2J:1:1101:4081:15696 2:N:0:126
TAATCTTGCGACCGTACTCCCCAGGCGGAATGCTTAATCCGTTAGGTGTGTCACCGAATTGCATGCAACCCGACGACTGGCATTCATCGTTTACGGCGTGGACTACCAGGGTATCTAATCCTGTTTGCTCCCCACGCTTCCGCACCTCAGCGTCAGTATCGAGCCAGTGAGCCGCCTTCGCCACTGGTGTTCCTCCGAATATCTACGAATTTCACCTCTACACTCGGAATTCCACTCACCTCTCTCGACCTCAAGACTACCAGTATGAAAGGCAGTTCCAG
+
GGGGGGGGGGGGGGGGGGGGGGGGGGGGGGGGGGGGFGGGGGGGGGGGGGGGGGGGGGGGGGGGGGGGGGGGGGGGGGGGGGGGGGGGGGGGGGGFGGGGGGGGGGGGGGGGGGGGGGGGGGGGGGGGGGGGGGGGGGGGGGGGGGGGCGGGGGGGGGGGGGGGGGGGGGGFGCEGEGGFGG5AFAFGGGGFFFFFFFAD<CG<BF?FFBBFGFF:*>>2<>BBFB?BBFFFFAFFF18?7?BF???002-3:?2>?FAF??:FBC4:BAD@:FGG2:994
@M06628:26:000000000-CRM2J:1:1101:15029:15703 2:N:0:126
TAATCTTGCGACCGTACTCCCCAGGCGGAATGCTTAATCCGTTAGGTGTGTCACCGAGCAGCATGCTACCCGACGACTGGCATTCATCGTTTACGGTGTGGACTACCAGGGTATCTAATCCTGTTTGCTCCCCACACTTTCGTACCTCAGCGTCAGTATCGAGCCAGTGAGCCGCCTTCGCCACTGGTGTTCCTCCAAATATCTACGAATTTCACCTCTACACTTGGAATTCCACTCACCTCTCTCGAACTCAAGACTAGCAGTTTAAGAGGCAGTTCCAA
+
GFFGGGGGGGGGGGGGGGGGGGGGGGGGGGGGGGGGGGGGGGGGGGGGGGGGGGGGGGGGGGGGGGGGGGGGGGGGGGGGGGFGGGGGGGGGGGGGGGGGGGGGGGGGGGGGGGGGGGGGGGGGGGGGGGGGGGGGGGGGGGGFGGFGGGGGGGGEFGGG5BEEEFDGGGCFGC>CCGGFGGGEF)CDCCGFCEFFFFFG7FFEFFFF0?=7D<EGAF@AEEFF9A>>ABD><295<72:)27??F:0:??4):)52)4:?2<FFFBFA>C><>EG5<4)6
@M06628:26:000000000-CRM2J:1:1101:22041:15715 2:N:0:126
TAATCTTGCGACCGTACTCCCCAGGCGGAATGCTTAATCCGTTAGGTGTGACACTGAAGGGCAAGCCCCCCAACGTCTGGCATTCATCGTTTACGCCGTGGACTACCAGGGTATCTATTCCTGTTTGCTCCCCACGCTTTCGCCCCTCAGCGTCAGTATCGAGCAAGTGACCCGCCTTCGCACCTGTAGTTCCTCCGAATACCAACGAATTTCACCTCTACATCCGGAATTCCACTCCCTTACATCGATCTCTCAAAAACAATAACTTAGGGCAGTTTCAA
+
9F<FGGGGGGGCFGGGGGGGGGGGG?FGCGG<FGGG,C,E:FGGG<F@EF<FGGG9F,F8,CGGG7FGG:>FB:F@B<F@DGB?5B5=EFG@=AF76+4@7?=9,BA,AF78==>@B,3EG9FGGG8,2CFF63>++@C99CE+4**6,@>7@8E82,25*6***3,1,,,00)=:C**)**).2;+++=2++7+,26.*/+0)))/3,4?4*)62**,)-)).0((4(3)))-6)(((()),.))-8((()))))))(-(,)1**)).-2),7*:6-)).
@M06628:26:000000000-CRM2J:1:1101:6769:15773 2:N:0:126
TAATCTTGCGACCGTACTCCCCAGGCGGAATGCTTAATCCGTTAGGTGTGTCACCGACAAGCATGCTTGCCGACGACTGGCATTCATCATTTACGGTGTGGACTACCAGGGTATCTAATCCTGTTTGCTCCCCACACTTTCGCACCTCAGCGTCAGTATCGAGCCAGTGAGCCGCCTTCGCCACTGGTGTTCCTTCGAATATCTACGAATTTCACCTCTACACTCGCAATTCCCCTCACCTCTCTCGAACTCCAGACCAGAAGTTTTGGAGGCAGTTCCGG
+
FDFGGGGGGGGGGGGGGGGGGGGGGGGGGGGGGGGGGGGGGGGGGGGGGGGGGGGGGGGGGGGGGGGGGGGGGGGGGGGGGGGGGGGGGGGGGGGGGGGGGACGGGGFGGGGGGGGGGGGGGGGGGGGGGGGGGGGEGGGGGGGGGGFGGGGGGGGGGGGCCGGGDFFGFGFGDGGGGGFG47>F4<DCEDFFC+/=;FC<CGC+:167(6@F3?;*/5<AAFBF?;03?26<)43:(1<FFF??>0:(4,)5)853:71?B5*8CAF0,*7?);CA<)(-
@M06628:26:000000000-CRM2J:1:1101:22959:15775 2:N:0:126
TAATCTTGCGACCGTACTCCCCAGGCGGAATGCTTAATCCGTTAGGTGTGACACCGAAGGGCAAGCCCCCCGACGTCTGGCATTCATCGTTTACGGTGTGGACTACCAGGGTATCTAATCCTGTTTGCTCCCCACACTTTCGTACCTCAGCGTCAGTATCGAGCCAGTGAGCCGCCTTCGCCACTGGTGTTCCTCCAAATATCTACGAATTTCACCTCTACACTTGGAATTCCACTCACCTCTCTCGAACTCTAGACTGATAGTTTACAAGGCAGTTCCAG
+
GGFGGGGGGGGGGGGGGGGGGGGGGGGGGGGGGGGGGGGGGEFGGGGGGEGGGGGGGGGGGGGFGGFGGGGGGGGGGGGGFGGGGGGGGGGGGGDGGGGGGGGGGGGGGGGGGFGGGGGFGGGGGGDFGGFGGGGGGGGGGGGGGGGGGGFEGGGEGFFGGGGGGG5CFGGFCDGGGGGFGGGFF)9CFGGFFCA15;AGGGGCFFDFFFFFGFBF*74<<BFFFFBBFB?AFAAA?7>1)4<?DFF2?(2<A2<4A<4292<@FGBFF2?::FGF<DA>)
@M06628:26:000000000-CRM2J:1:1101:8649:15787 2:N:0:126
TAATCTTGCGACCGTACTCCCCAGGCGGAATGTTTAATGCGTTAGCTGCGCCACCGAACAGTATACTGCCCGACGGCTAACATTCATCGTTTACGGCGTGGACTACCAGGGTATCTAATCCTGTTTGCTCCCCACGCTTTCGTACCTCAGCGTCAGTATCGAGCCAGTGAGCCGCCTTCGCCACTGGTGTTCCTCCGAATATCTACGAATTTCACCTCTACACTCGGAATTCCACTCACCTCTCTCGAACTCAAGATTAGGAGTTTTAGAGGCAGTTCCAA
+
GGGGGGGGGGGGGGGGGGGGGGGGGGGGDGGGCFGGGGGGGGGGGGGGGGGGGGGGGGGGGGGGGGGGGGGGGGCEDGGFFGGFGGGGGGGGGGGGGGGGGGGFGGGGGGGGGGGGGGGGGGGGGGGGGGFGEGGDFEEGFCGFGFGGGGGGGGGEGFG;C7CEG7CF69FFCGGGGGGFGGDBFFCCCGDFA58@FB)99CGAFFFF0:6FFAFGFCBFA21)7,,7:<>AA<A)37:08<2???:)38<>B77>?<A2).15?F9>0)+<?DGFFFB9A
@M06628:26:000000000-CRM2J:1:1101:2605:15833 2:N:0:126
TAATCTTGCGACCGTACTCCCCAGGCGGAATGCTTAATCCGTTAGGTGTGTCACCGAACAGTATACTGCCCGACGACTGGCATTCATCGTTTACGGTGTGGACTACCAGGGTATCTAATCCTGTTTGCTCCCCACACTTTCGCACCCAGCGTCAGTATCGAGCCAGTGAGCCGCCTTCGCCACTGGTGTTCCTCCAAATATCTACGAATTTCACCTCTACACTTGGAATTCCACTCCCCTCTCTCGAACTCAAGACCAGGAGTTTATAAGGCAGTTCCAGG
+
FGGGGGGGGGGGEFGGGGGGGGGGGGGGGGGFGGGGGGGGGGGGGGGGGGGGGGGGGGGGFGGGGGGGGGGGGGGDGGGGGGGGGGGGGGGGGGGGGGGGGFGGGGGGGGGGAFFFFDGGGGGGGGGGGGGGCFGGGFGGGGGGGGCFF5EGDGEGGGGDGFGGGGGGGGGFGG5:?FGBECGFF);9C:CAFEF@F@FG:CCCFF0178EFGFFGFG<9A<>9@?022:AFBAA:(4823,4>B<:0??A2.2<?1<?:?4:@=FA4):3?<:GF<A><:
@M06628:26:000000000-CRM2J:1:1101:24491:15842 2:N:0:126
CAGCCTTGCGACCATACTCCCCAGGCGCTGTACTTAACACTTTCGCTACGTCCGAGAGACTGTGGGAGGCCCCACGGACTAGTACAGATCGTTTACAGCTAGGACTACCGGGGTATCTAATCCCGTTCGCTCCCCTAGCTTTCGTGCCTCAGCGTCAGAAGGATCCCAGAGGGCCGCTTTCGCCACCGGTGTTCCTCATCATATCCCCGCATTTCACCGCTCCACAATGAGTTCCGCTCTCCACTGATCCCCTCGAGACTTGTGGTTTCAAACGCAATGC
+
GGFGGGGGGGCCEEGGGGFGGGGEGGGGGEFFGGGGFGGGGGGGGGGGGGFGCGDEGEFGGF?,B7BC>EG7F:4>@7F=F8FGFGEE,B=FGGGC5E8E,C,AEFCFFGG>EGGGGGGGGC,5@DFDEE@FGGDF+@@EEF;E7+=@C7,<CGGGG:,7@E>5>FG*>8C*;**:5/*),*20::C5<:)):3C5648>+@+7++)((-->*64*9F(4(41(<224729)..5((-44)().).4).6,1(((-((())..))*(.4)397>E*((.,
@M06628:26:000000000-CRM2J:1:1101:27844:15919 2:N:0:126
TAATCTTGCGACCGTACTCCCCAGGCGGAATGCTTAATCCGTTAGGTGTGACACCGAAGGGCAAGCCCCCCGACGTCTGGCATTCATCGTTTACGGTGTGGACTACCAGGGTATCTAATCCTGTTTGCTCCCCACACTTTCGTACCTCAGCGTCAGTATCGAGCCAGTGAGCCGCCTTCGCCACTGGTGTTCCTCCAAATATCTACGAATTTCACCTCTACACTTGGAATTCCACTCACCTCTCTCGAACTCTAGACTGATAGTTTAGGAGGCAGTTCCAG
+
CGFGGGGGGGDGGGGGGGGGGGGGGGGGGGGFGGGGGGCGFGGGG?FEGGGGFGGEGGCE7CCF7FFGGEGFGCFGGFCFF=EEEFFGGGGGGGFGGGCFGFGFGGF<FCEGCG=EEFGGGG9FBAFGGGG7A8E@FGFEGGCFEFCCCEGGEGGGCFGF>75;E<FF6BFFF7CECEFFD5C>FAGFFGDFFFFFF;6C@FD58A00/6,9FAAF6CBFFA?)@)2)5<?25<D<0(5631<?8)3><F:<><<)).5:>A9@FGB)52C)43*26>>A6
@M06628:26:000000000-CRM2J:1:1101:23959:15970 2:N:0:126
CATTCTTGCGAACGTACTCCCCAGGTGGGATACTTATCACTTTCGCTTGGCCGCCGAGACCGAAGTCCCGACAGCTAGTATCCATCGTTTACGGCGTGGACTACCAGGGTATCTAATCCTGTTCGCTCCCCACGCTTTCGTCCATCAGCGTCAGTATATAGTTAGTCACCTGCCTTCGCAATTGGTGTTCTATGTGATATCTATGCATTTCACCGCTACACCACATGTTCCGGCAACTTCACTATAACTCAAGACCTACAGTATCAATGTCAATTTTATGG
+
GEGGGGGGGGGGGGGGGGGGGGGGGGGGGGGGGGGGGGGGGGGGGGGGFGGGGGGGGGGGGGGGGGGGGGCGGEGGGGGGCGAFGGGGGGGFCCF@GGGGGGGGGGGGGGGGGGFDGGGGGGGDGEGGEGGGGGGGGGCEGGGGGGFGGGEGDGG9CDF@ABFF,@;DFFFAFGGGGFDAGGFFFCFCCEGFFEFF+<AFGGGFFFEEFC5A:/6CB<6B21<<>D>54AD<3>29BF<A<?AABA>A>2<:,21272?>292*975).)375F:C4)64)
@M06628:26:000000000-CRM2J:1:1101:15075:16015 2:N:0:126
TAATCTTGCGACCGTACTCCCCAGGCGGAATGCTTAATCCGTTAGGTGTGTCACCGAACAGTATACTGCCCGACGACTGGCATTCATCGTTTACGGTGTGGACTACCAGGGTATCTAATCCTGTTTGCTCCCCACACTTTCGTACCTCAGCGTCAGTGTCGAGCCAGTGAGCCGCCTTCGCCACTGGTGTTCCTCCAAATATCTACGAATTTCACCTCTACACTTGGAATTCCACTCACCTCTCTCGAACTCAAGACCAGGAGTTTTAGAGGCAGTTCCGA
+
GGGGGGGGGGGGGGGGGGGGGGGGGGGGGGGGGGGGGGGG+DFGGGGGGGGGGGGGGGGGGGGGGGGGGGGGGGGGGGGGGGGGGGGGGGGGGGGGGGGGGGGGGGEFGGGGGGGGFFGGGGGGGGGGGGGGGGGGGGGGGGGGGGGGGGGGGGGGGFGGGGGGGGGGGGGFGGGGGGG>GGGFFFFGGGGCAEFFFFFGGGGFFFFFFFDFGEEFFGFFFF@FFFFB<ABF<9<ABFBF?F?FFFFF?<B98?2<BF:F:<:FFGF<?0A@?B*:<A<::
@M06628:26:000000000-CRM2J:1:1101:9615:16022 2:N:0:126
TAATCTTGCGACCGTACTCCCCAGGCGGAATGCTTAATCCGTTAGGTGTGACACCAAAGGGCAAGCCCCCTGACGTCTGGCATTCATCGTTTACGGTGTGGACTACCAGGGTATCTAATCCTGTTTGCTCCCCACACTTTCGTACCTCAGCGTCAGTATCGAGCCAGTGAGCCGCCTCCGCCACTGGTGTTCCTCCACATCTCTACGAATTTCACCCCTACACTTGAAATTTCCCTCCCCTCTCTCGAACTCTAGACTGATAGTTTACAGGGCAGTTCCCA
+
GGDFGGGGGGEGGGGGGGGGGGGGGGGGEFGFGFGGGGFGGGGGGFGGGGGGGGFGGGG@FGFGGG,CCCEFFGFEGGG?=EFFGFAFGFFFGGGDEFFGGGFFGDE<FEGGGGEF;=DFC9BDCFFFGG?8C88CCF9=FGG?DCFGGGGEEEE6@,@>ED*:CCECGDGA*;?8;**/:DDFFF4:FFGF87C(0,/2*4@?6630(/,:7.)*)/((//89+7))-5)).5<)(((4(:F?))4)(,4<A4644<)5246/9:5)))27(0*26>2)5
@M06628:26:000000000-CRM2J:1:1101:23627:16029 2:N:0:126
TAATCTTGCGACCGTACTCCCCAGGCGGAATGCTTAATCCGTTAGGTGTGTCACCGAACAGTATACTGCCCGACGACTGGCATTCATCGTTTACGGTGTGGACTACCAGGGTATCTAATCCTGTTTGCTCCCCACACTTTCGCACCTCAGCGTCAGTATCGAGCCAGTGAGCCGCCTTCGCCACTGGTGTTCCTCCGAATATCTACGAATTTCACCTCTACACTCGGAATTCCACTCACCTCTCTCGAACTCTAGACCAGGAGTTTAGGAGGCAGTTCCAG
+
FFGDGGGGGGDCEGGGEGGGGDEFGGGG@CFFGGGGGGGGGGGGGCFFFEFGCFGGGGGEGGGGGGGCFGGGGGGGGGGCGEGFGGGGGGEGGGGCFFFGGGFFGGGCGDEFGGGG;EGGFGGGGGGGGGFGDGGGGGGFAABCCEGC7A@EGGGGGGGGECCEEGCFFFEFGDGEECFFGGDAAFC>CEGFFFC@B(:CCGGC7C103=;FFFCG*972AF?<@<0;3::AA94<:0:0<:?F>?02,3:<4<<)4:?::08<FC2<5)7)(.2:6AAA.
@M06628:26:000000000-CRM2J:1:1101:17038:16033 2:N:0:126
TAATCTTGCGACCGTACTCCCCAGGCGGAATGCTTAATCCGTTAGGTGTGACACCGAACAGTATACTGCCCGACGTCTGGCATTCATCGTTTACGGCGTGGACTACCAGGGTATCTAATCCTGTTTGCTCCCCACGCTTTCGCACCTCAGCGTCAGTATCGAGCCAGTGAGCCGCCTTCGCCACTGGTGTTCCTCCGAATATCTACGAATTTCACCTCTACACTCGGAATTCCACTCACCTCTCTCGAACTCTAGACCGGCAGTTTTGAAGGCAGTTCCAA
+
GGGGGGGGGGGGGGGGGGGGGGGGGGGGGGGGGGGGGGFGGGGGGGGGGGGGGGGGGGGGGGGGGGGGGGGGGGGGGGGGGGGGGGGGGGGGGGGGGGGGGGGGGGGGGGGGGGGGFGGGGAGGGGGGGGEGCFGGGGGGGDGGGGFGFGGGGGGGGCFCGGFGGGGGGGGFGGGGGGFFGGGEFAF+>C9AFFFFFFFGGGGFFFFFFBFFGBFG?GB<A974<6?FFFFFA2<><07?<1)4<???BFFFFABFFFF69>9?FGF?<<7??)CGAA><6
@M06628:26:000000000-CRM2J:1:1101:28653:16054 2:N:0:126
TAATCTTGCGACCGTACTCCCCAGGCGGAATGCTTAATCCGTTAGGTGTGTCACCGAATAGCGTGCTACCCGACGACTGGCATTCATCGTTTACGGTGTGGACTACCAGGGTATCTAATCCTGTTTGCTCCCCACACTTTCGTACCTCAGCGTCAGTATCGAGCCAGTGAGCCGCCTTCGCCACTGGTGTTCCTCCGAATATCTACTAATTTCACCTCTACACTCGGAATTCCACTCACCTCCCTCGAACTCCAGACCAGGAGTTTACGAGGCAGTTCCGG
+
CFGFAEGGG@EGEFCFGGFEGGGEGGEGGGGFFFGGFGFGGGGEFCG9FGC<AF9FEGGFGGGGGDFGEFGGGFE@FGD8=?FCEGGFFGFFFGCFFGG7CDFG@BAEFFGGGGGGFCFDFCFGDGGDGF>D=FGGG8ECGGGFGGG,@CFCGGGGGFGGGCFGG@FGC,,;4**8?5CFGG4?;6DFFGGFFCF@EB>D:AC?AF)75?C776?CFGE)9;:45:002:54<<9>:1:0)((4(((-,.(.).52((3((4,75:)--1579ECEBFA00
@M06628:26:000000000-CRM2J:1:1101:21528:16124 2:N:0:126
CATTCTTGCGAACGTACTCCCCAGGTGGGTTACTTATCACTTTCGCTTGGCCGCCCAGTCCGCAATTAGACCGGACAGCTAGTAACCATCGTTTACGGCGTGGACTACCAGGGTATCTAATCCTGTTCGCTACCCACGCTTTCGTCCCTCAGCGTCAATACGCCGTTGGTGAGCTGCCTTCGCAATCGGCGTTCCATGTGATATCTAAGCATTTCACCGCTACACCACATATTCCGCCCACCTCACGGCGATTCAAGAAATCCAGTATCAATGCCAGTGC
+
GFGGGGGGGGGGGGGGGGGGGGGGGGGGGGGGGGGGGGGGGGGGGGGGGGGGGGGGGGGGGGGGGGGGGGGGGGGGGGGGGGGGGGGGGGGGGGGGGGGGGGGGGGGGGGGGGGGGGGGGGGGGGGGGGGGGGGGGGGGGGGGGEFDC:CFFGGGEEGGGGGDGGGGG5CFFGGFGGGFFFGGEFFG7CGG8A2?AFDFG7+A<F?BFF?FFGFFFFG6(-36<:?BF:BBFFA444(-(8?<?:6104-((,64<BAFFAF(*97--6:F?<)++.5):
@M06628:26:000000000-CRM2J:1:1101:27380:16163 2:N:0:126
TAATCTTGCGACCGTACTCCCCAGGCGGAATGCTTAATCCGTTAGGTGTGACACCGAATAGCATGCTACCCGACGTCTGGCATTCATCGTTTACGGTGTGGACTACCAGGGTATCTAATCCTGTTTGCTCCCCACACTTTCGTACCTCAGCGTCAGTATCGAGCCAGTGATCCGCCTTCGCCACTGGTGTTTCTCCAAATATCTACGAATTTCACCTCTCCACTTGGAATTCCACTCACCTCACTCGAACTCAAGACCAGGAGTTTATAAGACATTTCCAG
+
FFGGGGGGGGGGGGGGGGGFFEGCGCFGECDDGGGGEFAE@FGGEDGGGGFGGGGGE@7C6C?AFGG<<FFFFCBC:FE8F8FFGEFFGGGFFGEGGGFF=EA=FEED@:=F@FC=;@D=CFGGFCFGGGG+@DC+>D9=FGGC@FFF7@B;A6>CCEGFGGGGD<EC:9,=C*18=EGF5CC?;AFGGFD)18B>A34;7CF)@@;((,(;D?67AF)(/4=C;.)))7).99791((..4(,).-.4??<A()8:(((,-(8):<)6)+*,)++6).4-
@M06628:26:000000000-CRM2J:1:1101:16324:16217 2:N:0:126
CATTCTTGCGAACGTACTCCCCAGGTGGCTTACTTAATGGTTTCCCTTGGATGCTCAGATTCTAGATCCAAACATCGAGTAAGCATCGTTTAGGGCGTGGACTACCAGGGTATCTAATCCTGTTCGCTCCCCACGCTTTCGTGCCTCAGCGTCAATGTATGCCCAGCCAGCTGCCTACGCAATTGGTGTTCTAAGTCATATCTATGCATTTCACCGCTACATGACTCATTCCGCTGACCTCAACATAATTCTAGCTTGATAGTTTCAAAGGCAATTCACCA
+
GGGGGGGGGGGGGGGGGGGGGGGGGGGGGGGGGGGGGGGGGGGGGGGGGGGGGGGGGGGGGGGGGGGGGGGGGGGGDGGGGGGGGGGGGGGGGGGGGGGGGGGGGGGGGGGGGGGGGGGGGGGGGGGGGGGGGGGGGGGGGGGGGGGGGGGGGGGGGGGGGGGGGGGGGGGFGGGGGGGFGDGFFFGFGGGFFFFFFFFFFFGFFFFFFFEEFE=DFG@FFF4BFFFFFFFFEFFB;;EEEF@@FF@CCFF3?<;?E@8CCAAFFDA<:2:FBF8C<<AFB
@M06628:26:000000000-CRM2J:1:1101:8199:16230 2:N:0:126
TAATCTTGCGACCGTACTCCCCAGGCGGAATGCTTAATCCGTTAGGTGTGACACCGAAGGGCAAGCCCCCCGACGTCTGGCATTCATCGTTTACGGTGTGGACTACCAGGGTATCTAATCCTGTTTGCTCCCCACACTTTCGTACCTCAGCGTCAGTATCGAGCCAGTGAGCCGCCTTCGCCACTGGTGTTCCTCCAAATATCTACGAATTTCACCTCTACACTTGGAATTCCACTCACCTCTCTCGAACTCTAGACTGATAGTTTACAAGGCAGTTCCAG
+
GGGGGGGGGGGGGGGGGGGGGGGGGGGGGGGGGGGGGGGGGGGGGGGGGGGGGGGGGGGGGGGGGGGGGGGGDGGGGGGGGGGGGGGGGGFGGGGGGGGGGGGGGGGGGGGGGGGGGGGGGGGGGGGGGGGGGGGGGGGGGGGGGGGGGGGGGGGGGG,DEGGGGGFGGGGFGGGGGGGFGGDEFFGGFFDFFFFDFFFGGGGEFFFFDBB?FFAGFFBFFFFFFFDFFFBBFFAAFFFFFFFF?7?F<::4626:BFF?>9-9FDDBFAC>:FEFAA>A4
@M06628:26:000000000-CRM2J:1:1101:24386:16388 2:N:0:126
TAATCTTGCGACCGTACTCCCCAGGCGGAATGCTTAATCCGTTAGGTGTGACACCGAACAGTATACTGCCCGACGTCTGGCATTCATCGTTTACGGTGTGGACTACCAGGGTATCTAATCCTGTTTGCTCCCCACACTTTCGCACCTCAGCGTCAGTATCGAGCCAGTGAGCCGCCTTCGCCACTGGTGTTCCTCCGAATATCTACGAATTTCACCTCTACACTCGGAATTCCACTCACCTCTCTCGAACTCTAGACCAGGAGTTTTGGAGGCAGTTCCGG
+
GGGGGGGGGGGGGGGGGGGGGGGGGGGGGGGGGGGGGGGGGGGGGGGGGGGGGGGGGGGGGGGGGGGGGGGGGGGEGDGFGGGGGGEGGGGGGGGGGGGGGDEFGGGGGGGGGGGGGGGGGGGGGGGGGGGCGGGGGGGGGGGGGGFGFGGGGGGGGGGGGFGGGGFFEGGFGDGEEGGFGGGFFFGCFFGFFFF@F95D<EGC6A@;(/68C55C4D?FFD:AF:(98:)5:<<<F?FBFF?B7.3?:1.664)-<??1103?F>>?0:?365;C2:<?>
@M06628:26:000000000-CRM2J:1:1101:4397:16497 2:N:0:126
TAATCTTGCGACCGTACTCCCCAGGCGGAATGCTTAATCCGTTAGGTGTGTCACCGAACAGTATACTGCCCGACGACTGGCATTCATCGTTTACGGTGTGGACTACCAGGGTATCTAATCCTGTTTGCTCCCCACACTTTCGTACCTCAGCGTCAGTATCGAGCCAGTGAGCCGCCTTCGCCACTGGTGTTCCTCCAAATATCTACGAATTTCACCTCTACACTTGGAATTCCACTCACCTCTCTCGAACTCAAGACCAGGAGTTTAGGAGGCAGTTCCGA
+
GGGGGGGGGGGGGGGGGGGGGGGGGGGGGGGGGGGGGGGGGGGGGGGGGGGGGGGGGGGGGGGGGGGGGGGGGGGGGGGGGGGGGGGGGGGGGGGGFGGGGGGGGGGFGGGGGGGGGGGGGGGGGGGGGGGGGDEGGCGGGGGGGGGGGGGGGGGGGFGGGGGGGGGGGFGFGGGGGGGFGGGFFFGFFGGFFFFFFFFGGGF<FA;<DFFFG6?GFGFFFFFCF9>FFDFFAFFF?0::<?F?FFFFFF09<FFFFF7<60:<?GBFFFGDFEGGBA)((
@M06628:26:000000000-CRM2J:1:1101:26599:16526 2:N:0:126
TAATCTTGCGACCGTACTCCCCAGGCGGAATGCTTAATCCGTTAGGTGTGTCACCGAACAGTATACTGCCCGACGACTGGCATTCATCGTTTACGGTGTGGACTACCAGGGTATCTAATCCTGTTTGCTCCCCACACTTTCGTACCTCAGCGTCAGTATCGAGCCAGTGAGCCGCCTTCGCCACTGGTGTTCCTCCAAATATCTACGAATTTCACCTCTACACTTGGAATTCCACTCACCTCTCTCGAACTCAAGACCAGGAGTTTAGGAGGCAGTTCCGG
+
GGGGGGGGGGGGGGGGGGGGGGGGGGGGGGGGGGGGGGGGGGGGGGGGGGGGGGGGGGGGGEGFGGGGGGGGGGGGGGGGGGGGGGGGGFGGGGGGGGGGGGGGGGGGGGGGCEGGFDGGFEGFFGFFGGFFGFGDGFFGGGGFFGGFCFGGGEGECAFGG>CGG7EG6DCFFGEGGGGFGDDDFF<GGGD=A?FDFFFGGFC?AF7;?DDFGFFF6C@<9CDF44).-205))-.41?FFFFBBF<0<??)<2<AB(3:?F37;G267)A3:);F))6:(
@M06628:26:000000000-CRM2J:1:1101:20220:16588 2:N:0:126
TAATCTTGCGACCGTACTCACCAGGCGGAATGCTTAATCCGTTAGGTGTGACACCGAAGGGCAAGCCCCCCGACGTCTGGCATTCATCGTTTACGGTGTGGACTACCAGGGTATCTAATCCTGTTTGCTCCCCACACTTTCGTACCTCAGCGTCAGTATCGAGCCAGTGAGCCGCCTTCGCCACTGGTGTTCCTCCAAATATCTACGAATTTCACCTCTACACTTGGAATTCCACTCACCTCTCTCGAACTCTAGACTGATAGTTTACAAGGCAGTTCCAG
+
FEGGGGACF@FCFE@CFGG,CFFGGFG@EEGC9FCEFGGGGF@CCGGDFGGGGGFGGEGGGGGGGGGGGGGGGGEGGGGGGGGCFFGGCFFGGGGEFCFECDGGFGDGGGGGGGGGGFGGFGGGGGGGGGFF;FGGGGGGGGGGGFGGGGGEEGGGGGGGGGGGEFGGGC?FGDGGGE4?CDDFFF<CFGGFFCF1FF+;C:?58CDFFF0=F9B>FFFFFF0:@AFFBB:A694<?:B(,470<?1?B?BF<<AFA9??<).@=>9:652>(8CFAD<9.
@M06628:26:000000000-CRM2J:1:1101:9777:16643 2:N:0:126
TAATCTTGCGACCGTACTCCCCAGGCGGAATGCTTAATCCGTTAGGTGTGTCACCGAACAGTATACTGCCCGACGACTGGCATTCATCGTTTACGGTGTGGACTACCAGGGTATCTAATCCTGTTTGCTCCCCACACTTTCGTACCTCAGCGTCAGTATCGAGCCAGTGAGCCGCCTTCGCCACTGGTGTTCCTCCAAATATCTACGAATTTCACCTCTACACTTGGAATTCCACTCACCTCTCTCGAACTCAAGACCAGGAGTTTATGAGGCAGTTCCGA
+
GGGGGGGGGGGGGGGGGGGGGGGGGGGGGGGGGGGGGGGGGGGGGGGGGGGGGGGGGGGGGGGGGGGGGGGGGGGGGGGGGGGGGGGGGGGGGGGGGGGGGGGGGGGGGGGGGGGGGGGGGGGGGGGGGGGGGGGGGGGGGGGGGGGGGGGGGGGGGGGGGGGGGGGGGGGFGGGGGGGFGGGFFFFGGGGFFEFFFFFGGFGCFFFFFF?FCEEGFGFFFFFEFAF?<<?FFFA<BF?B?F72<?:?76?BFFBFFFFFB:?FFFFFFFGF:>CGD)5:<
@M06628:26:000000000-CRM2J:1:1101:25498:16716 2:N:0:126
CATTCTTGCGAACGTACTCCCCAGGTGGGACACTTATCACTTTCGCTTAGCCACTCAAACCGATGTTCGAACAGCTAGTGACCATCGTTTATTGCGTGGACTACCGGGGTGTCTAATCACGTTCGTTCCCCACGCTTTCGTCCATCAGTGTGAATACATTGTTAGTGATCTGCCTTCGCAACTGGTATGCTATGTAATATCTATGCATTTCACCGCTACACTACTTATGCTAACCACTTCACAATGATTCATGACAACTACTATCATAGCAAATTTTACGT
+
FFEFGGGGGGGCFEGFFGGGGGGGGGGG:,,:EFGG<,,C6FG,BFFF,C,:CFF,,C,69+6+B=F,6B,CF8FGF9C<FD,:BF,9AFF,,,C@FG7:,C8,<>7@8@+6,CF,4@=@=FGE++3=,CD8?+BBFDB+@6:CFFC,8@C,,,7;,,7,<DC:,3EFA,@=C?2,4*934*0**02=*,=BA*19FEFF8ECC=4?*/7*+=73CA3(7;4;1+)))))51/=(3=E3@?<.)7))442>)..4A94)..)69**)..,09069<>>A((
@M06628:26:000000000-CRM2J:1:1101:25510:16733 2:N:0:126
CATTCTTGCGAACGTACTCCCCAGGTGGGTCACTTATCACTTTCGCTTAGCCACTCAAACCGAAGTTCGAACAGCTAGTGACCATCGTTTACGGCGTGGACTACCGGGGTATCTAATCCCGTTCGCTCCCCACGCTTTCGTCCATCAGTGTCAATACATTGTTAGTGATCTGCCTTCGCAATTGGTATTCTATGTAATATCTATGCATTTCACCGCTACACTACATATTCTAACCACTTCACAATGATTCAAGACAACCAGTATCAAAGGCAATTTTACGG
+
GGGGGGGGGGGGGGGGGGGGGGGGGGGGGGGGGGGGGGGGGGGGGGGGGGGGGGGGGGGGGGGGGGGGGGGGGGGGGGGGGGGGGGGGGGGGGGGGGGGGGGGGGGGGGFDGGGGGGGGGGGGGGGGGGGGGGGGGGGGGGGGGGGFGGGFGGGGGGGGGGFEGFGGGGGGFGGGGGGG>EDGFFFGGGCFFFFFFAEFCCFFEFACEEFFFG<@GFDFFFFFEFFF?<<CFFFFFFFFFFFF<AAAABDFFA<BB<::1?BAF?FD9<:FFBFFFAADF1
@M06628:26:000000000-CRM2J:1:1101:24169:16749 2:N:0:126
TAATCTTGCGACCGTAATCCCCAGGCGGAATGTTTAATGCGTTAGCTGCTCCACCGAACAGTATACTGCTCGACGGCTAACATTCATCGTTTACGGCGTGGACTATAAGGTGAACTAGATCTGTTTGCTAACTAGAATTATGCACCTCTGTGACAGCATTGAACCAGGTTATCGCCATCCGCTGTGGGTTGTTGCAATATGACTACATATTTTATCATATGTGTGGATATTCTCTTATCATATTCAGAATACCATATGTTAACAATGGATGTATGTTTTTA
+
C;F,,CF<CF7@7FFG,,E6;C,,,9@B+7CC6CE@,FGA7F,C,,9C<,6CF<F++@76FCCF,6F,6,C,+@4++@+,FGG9<B,,,:,DF<:+6+6+@BG98,,5E,A,7,,,C,,,7,,<,,3,,,,,,8,,3,@2,,,,3,=@,,,7,,2,,4,,,,,,@F,*@,,*5*9**4***/**:)**2/10?3+*+1;++++.;)))93)@+<)C+2)/)).))6/7?CC5)).6C))/)-6))..)-)4)).-)6-6)..)1*9)())<))*2+6.2((
@M06628:26:000000000-CRM2J:1:1101:20971:16753 2:N:0:126
AGTCTTGCGACCGTACCCCCCAGGCGGTGCGCTTAACGCGTTAGCTCCGGCACAAGGGCGGTCGAAACCGCTCACACCACGCGCACACCGGGTACTGCCAGCACTACAGGGGCATCTAATCCCCTTCGCTACCCTGGCCTTCGAACCCCAGCGTCAGTAAATGTCCAGTAACTCGCCTTCGCCACGAGCCTACCTCTCCAACTCAACGCAGTTCACCGCTACACCGAGACTTCCCGGTGCGCCTCCCTTAACCCAGTCAGGCACCAGCGGATGGATTTC
+
,6<,CF<@F776@FG6,C666+,6C++@++7++B,,68666+,,,,CFG+++7BF4,+++4+@+4F++,+38+3,,,B=+3+++5++,+++*33@@,8D:,*6><FCFG7*>*>,6,,,,C2<*:A8?:*;542:<*8A<+?*=4*=*/1:/*2?EG9+000<39+*33A=7*3*:5*7?>D)7)1/7*))).<5?)8**+2.104((,()1)6***-009>7F71((3(4)-)(-(((4(-(--:18)))).,-8(3)-(4))*((,(*)-7**))).
@M06628:26:000000000-CRM2J:1:1101:11430:16756 2:N:0:126
TAATCTTGCGACCGTACTCCCCAGGCGGAATGCTTAATCCGTTAGGTGTGTCACCGAACATTATACTGCCCGACGACTGGCATTCATCGTTTACGGTGTGGACTACCAGGGTATCTAATCCTGTTTGCTCCCCACACTTTCGTACCTCAGCGTCAGTATCGAGCCAGTGAGCCGCCTTCGCCACTGGTGTTCCTCCAAATATCTACGAATTTCACCCCTACACTTGGAATTCCACTCACCTCTCTCGACCCCAAGACCAGGAGTTTAGGAGGCGGTTCCGA
+
GGGGGGGFGGGGGGFGGGGGGGGGGGGGGGGFFGGGGGGGGGGGGGGGGGDDFGGGGGG:<F<FFFGEGCFC@EFCGEGFGFAEG9EGGGGGGCGGFFF@FGGGGGGFDFCGFFFG@FGFGFGGGGDGDDGG>DCCEFEGFGGGGG?DCGCGGGGGGGGGGG5AG:8;?DFFF;CE5==)49D8;6CDFE<6@<68FEFGFCC);8/,21;AC?EG):((60::@)5?.4:<<<9<:10:3:<:7<24(((,-4:??<::((-0?G2675*)()2:((,::
@M06628:26:000000000-CRM2J:1:1101:14078:16759 2:N:0:126
CAGCCTTGCGACCATACTCCCCAGGCGGAACACTTAACGCTTTCGCTACGGCCGAGAGGATGTGGAAGTCCCCTCAACCCAGTGTTCATCGTTTACGGCTAGGACTACCGGGGTATCTAACCCCGTTCGCTACCCTAGCTTTCGTGCCTCAGCGTCAGAAAAGACCCAGTGTTGCGCCTTCGCCACCGGTGTTCCCTATGATATCAACGCATTTCACCGCTCCACCATAAGTTCCCAACACCCCTGTCTTCCTCAAGCCTGGTGGTTTGCGACGCAATTCA
+
GGGGGGGGGGGGGGGGGGGGGGGGGGGGGGGGGGGGGGGGGGGGGGGGGGGGGG:FGGGGGGGGGGGGGGGGGFGGGGGGGGGGGGGGGGGGGGGGGGGGGGGGGGGGGGGGGGGGGGGGGGGGGGGGGGGGGGGGGGGGGEGGGDGGGGGGGGGGGGGGGGGGGGGGGGGFGGGGDGGFGGGFFFGGGGGBECF@FFFGGCGDFFFFFFFFGFDGFGFB>>>?FFF7B7AA<<ABB<BFF?90?B2>BBABDFA2,415?<B4>D?F0:*)9DGC>:):4
@M06628:26:000000000-CRM2J:1:1101:24163:16767 2:N:0:126
TAATCTTGCGACCGTACTCCCCAGGCGGAATGTTTAATGCGTTAGCTGCGCCACCGAACAGTATACTGCCCGACGGCTAACATTCATCGTTTACGGCGTGGACTACCAGGGTATCTAATCCTGTTTGCTCCCCACGCTTTCGCACCTCAGCGTCAGTACCGGACCAGTTAGCCGCCTTCGCCACTGGTGTTCTTCCCAATATCTACGAATTTCACCTCTACACTGGGAATTCCACTAACCTCTTCCGGACCCAAGATCCCCAGTATCCAAGGCTGTTCTGG
+
GGGGGGGGGGGGGGGGGGGGGGGGGGGGGGGGGGGGGGGGGGGGGGGGGGGGGGGGGGGGGGGGGGGGGGGGGGGGGFGGGGGGGGGGGGGGGGGGGGGGGDGGGGGGGGDFGGGGGGGGGGGGGGFGGFF8EGGEGGGGGGGGDECGGGDEEGGGGGGGGGGGGFGGGGGFDGGGCEG>C<8BAAGFFFDF=9?>?<FGD9FFFFF?F::8D>AF452<45:BF?BBFF)).49ABBF?47?AA2(,,(((((,...,(4?6:**))6:9)()*25)-:5
@M06628:26:000000000-CRM2J:1:1101:8328:16770 2:N:0:126
TAATCTTGCGACCGTACTCCCCAGGCGGAATGCTTAATCCGTTAGGTGTGACACCAAGAGGCAAGCCTCCTGACGTCTGGCATTCATCGTTTACGGCGTGGACTACCAGGGTATCTAATCCTGTTTGCTCCCCACGCTTTCGCACCTCAGCGTCAGTATTGAGCCAGTGAGCCGCCTTCGCCACTGGTGTTCCTCCAAATATCTACGAATTTCACCTCTACACTTGGAATTCCACTCACCTCTCTCGAACTCAAGACTACCAGTATTAAAGGCAGTTCCGG
+
GGGGGGGGGGGGGGGGGGGGGGGGGGGGGGGGGGGGGGGGGGGGGGGGGGGGGGGGGGGGGGGGGGGGGGGGGGGGGGGGGGGGGGGGGGGGGGGGGGGGGGFGGGGGGGGGGGGGDGGGGGGGGGGGGGGGGGGGGGGFGGGGGGGGGGGGGGGGGGGFGGEGGGGGGGGFGGGGGGGFGGGFFFDFGGGFFFFFFFFGGGGECF;F?FDFGCEGFGFFFFFFFD?FFF?F2AFB::?3)4>?FFFFFB?DF228?A>???:6=CAAFA??0>EFAFF?B
@M06628:26:000000000-CRM2J:1:1101:19259:16867 2:N:0:126
TAATCTTGCGACCGTACTCCCCAGGCGGAATATTTAATGCGTTAGCTGCGCCACCGAACAGTATACTGCCCGACGGCTAACATTCATCGTTTACGGCGTGGACTACCAGGGTATCTAATCCTGTTTGCTCCCCACGCTTTCGTACCTCAGCGTCAGTATCGAGCCAGTGAGCCGCCTTCGCCACTGGTGTTCCTCCGAATATCTACGAATTTCACCTCTACACTCGGAATTCCACTCACCTCTCTCGAACTCAAGATTAGGAGTTTTAGAGGCACTTCCAA
+
FGGGGGGGGGGGGGEGGGGGGGGGGGGGGGGGGGGGFGGGGGGGGGGGGGGGGGGGGGGGGGGGGGGGGGGGGGGGGGGGGGGGGGGGGGGGFGGGGGGGGGGGGGGGFFGFDGGGGGGGGGGGGGGGGGGGGFGGEGGDGEECFEFGGGGGGGG>FGGEDDGEC7CDGFGFGGGGGGF5EDDFFFGD5=DCACFDFF5<3C9<BFBFFF?FFB4CFF<<BFF<:3:>6455<AF9710<768?><3)8?FFF?))544<A>(7FGD93)+807*::?2<-
@M06628:26:000000000-CRM2J:1:1101:22993:16910 2:N:0:126
TAATCTTGCGACCGTACTCCCCAGGCGGAATGCTTAATCCGTTAGGTGTGTCACCGAGCAGCATGCTACCCGACGACTGGCATTCATCGTTTACGGTGTGGACTACCAGGGTATCTAATCCTGTTTGCTCCCCACACTTTCGCACCTCAGCGTCAGTATCGAGCCAGTGAGTCGCCTTCGCCACTGGTGTTCCTCCGAATATCTACGAATTTCACCCCTACCCTCGGAATTCCACTCACCCCTCTCGAACTCAAGACTACCAGAATTCAAGGCAGTTCCAA
+
FFGGGGGGGGGGGDGGGGGGGGGEGGGGGEFEDFGGGG9FEFFGGGGGGGGGGFGCFF>+ECEFFFC9FFGFE@@CGCFGD=FGGGGFGDGGGG:FEFGGGF==FFFEFEFD<DAF;EECDGEGGGGGGG8FGFGGGGGGGGGDG<9CFFFEE>EGG9E;A71?E3>2:ECAC;E:7EDAGC4?));:CFC=AEFF335CF9:);F?20776+.5C55(2((,,79(3:B)-6<>-4(50(4(4<7:?B?:A<?2<0).,37))0:<)))+0(8;7<<9)6
@M06628:26:000000000-CRM2J:1:1101:8838:16924 2:N:0:126
TAATCTTGCGACCGTACTCCCCAGGCGGAATGCTTAATCCGTTAGGTGTGACACCGAAGGGCAAGCCCCCCGACGTCTGGCATTCATCGTTTACGGTGTGGACTACCAGGGTATCTAATCCTGTTTGCTCCCCACACTTTCGTACCTCAGCGTCAGTATCGAGCCAGTGAGCCGCCTTCGCCACTGGTGTTCCTCCAAATATCTACGAATTTCACCTCTACACTTGGAATTCCACTCACCTCTCTCGAACTCTAGATTGATAGTTTAGGAGGCAGTTCCAA
+
GGGGGGGGGGGGGGGGGGGGGGGGGGGGGGGGGGGGGGGGGGGGGGGGGGGGGGGGGGGGGGGGGGGGGGGGGGGGGGGGGGGGGGGGGGGGGGGGGGGGGGGGGGGGGGGGGGGGGGGGGGGGGGGGGGGGGGGCEGGGGGGFGGFDGGGGGGGGGFGGEFCEC<CCCF6ACDGGGGGFGGGFFFGGCGGFFEFDFFBGFGEEFFFFFF:BGFFGFGFFAFFF=A28ADFFF<A<1:B6>:2?3<??<<?<A944-:??FF<BFGFDF<F>?EEG)44<)
@M06628:26:000000000-CRM2J:1:1101:16429:16936 2:N:0:126
CAGCCTTGCGACCATACTCCCCAGGCGCTGTACTTAACACTTTCGCTACGTCCGAGAGACTGTGGGAGGCCCCACGGACTAGTACAGATCGTTTACAGCTAGGACTACCGGGGTATCTAATCCCGTTCGCTCCCCTAGCTTTCGTGCCTCAGCGTCAGAAGGATCCCAGAGAGCCGCTTTCGCCACCGGTGTTCCTCATCATATCAACGCATTTCACCGCTCCACAATGAGTTCCGCTCTCCTCTGATCCCCTCAAGACTTGTGGTTTCAAACGCAATTC
+
GGGGGGGGGGGGGGGGGGGGGGGGGGGGGGGGGGGGFGGGGGGGGGGGGGGGGG+@FFFGGGGGGGGGGGGGGGGGFEGGGGGGGGFGGGGGGGGGGGGGG<EFGGGGGGGGGEEGGGGGGG9FCEFGGGGGGGGGGFFGGGGGD@GEFFGGCEEGEC79DFGCFGGGGGDFDGGGCEGFGGDEFFCDDEGFFFFCFFFGGGDCF7?@@9;A56>F=C1>;9>?FBF7>AFFF2<BFB>624A?F?<6<4:::?1,57BFFFBFB52745E*7BC7>?AF
@M06628:26:000000000-CRM2J:1:1101:7676:16960 2:N:0:126
TAATCTTGCGACCGTACTCCCCAGGCGGAATGTTTAATGCGTTAGCTGCGCCACCGAACAGTATACTGCCCGACGGCTAACATTCATCGTTTACGGCGTGGACTACCAGGGTATCTAATCCTGTTTGCTCCCCACGCTTTCGTACCTCAGCGTCAGTATCGAGCCAGTGAGCCGCCTTCGCCACTGGTGTTCCTCCGAATACCTACGAATTTCACCTCTACACTCGGAATTCCACTCACCTCTCTCGAACTCAAGATTAGGAGTTTTAGAGGCAGTTCCAG
+
FEGFGGAEDGDGGGGDGGG<<BACGFEE:FFCCEFG@FGGEGGG@EAEG@FBFFFGGEGCGFGFGFFEFFF:>F:>F=CGGGFFGG9F8:FFC,C7FGGDDCA9FCBFDFC,D<==9,@FAF:EDF:FGFFEEGG8F5@;;>FFGCG9C?E9*1A>BDECEGGGGG58FE?4CDEE*5D>DDDBA/;:<:DFF);@F1>GFGGFF@0?<:(*:46*692<AFF45:6>382649AAFFFB<6?1236)8?0<>B?>?4))6)8<FF2<()3<0:EE4444.
@M06628:26:000000000-CRM2J:1:1101:13637:16985 2:N:0:126
CAGCCTTGCGACCATACTCCCCAGGCGGAACACTTAACGCTTTCGCTACGGCCGAGAGGATGTGGAAGTCCCCTCAACCCAGTGTTCATCGTTTACAGCTAGGACTACCGGGGTATCTAATCCCGTTCGCTACCCTAGCTTTCGTGCCTCAGCGTCAGAAAAGACCCAGTGTTGCGCCTTCGCCACCGGTGTTCCCTATGATATCAACGCATTTCACCGCTCCACCATAAGTTCCTAACACCCCTGTCTTCCTCAAGCTTGCTGGTTTGAAACGCAATTCA
+
GGGGGGGGGGGEGGGGGGGGGGGGGGGGGGGFGGGGEAFGGGGGEGGGGG@EEG+>:FGFCGGFFFGFGFGFFFGGGGG>EGEFFGGGC<FFGG+AD<FGDFFDFECFE=:@FGGGGGGFG9FGGGG8+CEE:,,E@BGFFGFEC<CFDGG?8*@CEEGGF7CCGGGGGGDB87,4=5?8CCDDFEGC)CDA5.7<A);:CFC5+1)6:;;DDA979*-9BFFF5:?F224:254)6),),(((--:?2)))46<4)57.((-/925((-<@)7CC182<A
@M06628:26:000000000-CRM2J:1:1101:7668:16995 2:N:0:126
TAATCTTGCGACCGTACTCCCCAGGCGGAATGCTTAATCCGTTAGGTGTGACACCGAATAGCATGCTACCCGACGTCTGGCATTCATCGTTTACGGTGTGGACTACCAGGGTATCTAATCCTGTTTGCTCCCCACACTTTCGTACCTCAGCGTCAGTATCGAGCCAGTGAGCCGCCTTCGCCACTGGTGTTCCTCCAAATATCTACGAATTTCACCTCTACACTTGGAATTCCACTCACCTCTCTCGAACTCAAGACCAGGAGTTTATAAGGCAGTTCAAG
+
GGGGGGGGGGGGGGGGGGGGGGGGGGGGGGGGGGGGGGGGGGGGGGGGGGFGGGGGGGGGGGGGGGGGGGGGGGGGGGGGGGGGGGGGGGGGGGGGGGGGGGGGGGGGGGGGGGGFFGGGGGGGGGGGGGGGGGGGGGGGGGGGGGGGGGFEGGGGGGGGGGGGGGGGGGFFFGGGGGGFGGGFFFGGGGGFFFFFFFFGGGGFFFFFF?;FGFFG4*7<EFFFFEEFEEFFA9<<?B?13:?FFFFB:BBFF>FA?:::(,8FF7<::)A415EC2:)66
@M06628:26:000000000-CRM2J:1:1101:13351:17000 2:N:0:126
TAATCTTGCGACCGTACTCCCCAGGCGGAATGTTTAATGCGTTAGCTGCGCCACCGAACAGTATACTGCCCGACGGCTAACATTCATCGTTTACGGCGTGGACTACCAGGGTATCTAATCCTGTTTGCTCCCCACGCTTTCGTACCTCAGCGTCAGTATCGAGCCAGTGAGCCGCCTTCGCCACTGGTGTTCCTCCGAATATCTACGAATTTCACCTCTACACTCGGAATTCCACTCACCTCTCTCGAACTCAAGATTAGGAGTTTTAGAGGCAGTTCCAA
+
GGGGGGGGGGGGGGGGGGGGGGGGGGGGGGGGGGGGGGGGGGGGGGGGGGGGGGGGGGGGGGGGGGGGGGGGGGGGGGGGGGGGGGGGGGGGGGGGGGGGGGGGGGGGGGGGGGGGGGGGGGGGGGGGGGGGGGGGGGGGGGGGGGGGGGGGGGGGGGGGGGGGGFGGGGGFGGGGEGGFDGGFFFGGGFDFFFFFFFFGGGGFFFB?FFF?FAFGFGFFFFFDFFBF385<<A<ABFFF<<?<?DF0::04<:?4<-:3<D<FFG2404CFFEEE>9AAA
@M06628:26:000000000-CRM2J:1:1101:14000:17063 2:N:0:126
TAATCTTGCGACCGTACTCCCCAGGCGGAATGCTTAATCCGTTAGGTGTGACACCGAATAGCATGCTACCCGACGTCTGGCATTCATCGTTTACGGTGTGGACTACCAGGGTATCTAATCCTGTTTGCTCCCCACACTTTCGTACCTCAGCGTCAGTATCGAGCCAGTGAGCCGCCTTCGCCACTGGTGTTCCTCCGAATATCTACGAATTTCACCTCTACACTCGGAATTCCACTCACCTCTCTCGACCTCAAGACTAACAGTATCGAAGGCAGTTCCAA
+
GGGGGGGGGGGGGGGGGGGGGGGGGGGGGGGGGGGGGGGGGGGGGGGGGGGGGGGGGGGGGGGGGGGGGGGGGGGGGGGGGGGGGGGGGGGGGGGGGGGGGGGGGGGGGGGGGGGFGGGGGGGGGGGGGGFGGGGGGGGGGGGGGGGGGGGGGGGGGGGGGGGGGGGGGGGAGGGGGGGFGGGFFFFGGGGFFEFFF@DGGGGEFC;DFFFFGFFGFGFAFE1.=?BFFF7A>BBAF?0:>68?BF1,2;BDF:271<B>B04@F::<6?EEFFGFB:AAA
@M06628:26:000000000-CRM2J:1:1101:15502:17077 2:N:0:126
TAATCTTGCGACCGTACTCCCCAGGCGGATAACTTAATGCGTTAGCTGCGCCACCCAGGCTCTATGAGCCCGGACAGCTAGTTATCATCGTTTACGGCGTGGACTACCAGGGTATCTAATCCTGTTTGCTCCCCACGCTTTCGCACCTCAGCGTCAATAATTGTCCAGTCAGTCGCCTTCGCCACTGGTGTTCTTCCGAATATCTACGAATTTCACCTCTACACTCGGAATTCCACTGACCTCTCCAATATTCTAGCCATCCAGTTTCAAGGGCAGTTCCG
+
GGGGGGGGGGGGEGGGGGGGGGGGGGGGGG7FGGGGGGGGGGGGGGGGGGGGGGGGGFGGGGGGGGGGGFGGGGGGGGGGGFGGGGGGGGGGGGGGGGFEGGDGGGGGGGGGGGGGGDGGGGGGGGGGGGGGGGGEFEEEGGEGEGDFGC>CEEGEGGCFGGGGGGGGG9FAGDEGGGGFGGGDFFGGGGGFFFFFFFB3CCF<78>=D;@FGFBGFGFFFBFF=?0?FB:?BFB<A>2:?F?<70425?DFFFFA<0>FF?7=9C-6<A<4::5:146>-
@M06628:26:000000000-CRM2J:1:1101:21098:17085 2:N:0:126
TAATCTTGCGACCGTACTCCCCAGGCGGAATGCTTAATCCGTTAGGTGTGTCACCGAGCAGCATGCTACCCGACGACTGGCATTCATCGTTTACGGTGTGGACTACCAGGGTATCTAATCCTGTTTGCTCCCCACACTTTCGCACCTCAGCGTCAGTATCGAGCCAGTGAGTCGCCTTCGCCACTGGTGTTCCTCCGCATATCTACGAATTTCACCTCTACACTCGGAATTCCACTCACCTCCCTCGAACTCAAGACTAGCAGTATTAGAGGCAGTTCCGG
+
GGGGGGGGGGGGGGGGGGGGGGGGGGGGGGGGGGGGGGGGGGGGGFGGGGGGGGGGGGGGGGGGGGGGGFGEGGGGGGGGGGGGGGGGGGGGGGGGGGGGGGGGGGGGGGGGGGGGGGGGGGGGGGGGGGGGGGGGGGGGGGGEGE7>FGGGGGGGGGGGGGGCEFGFFGGFFDEGGGGFGGGEA?FC9FGAFEF;D(8C3?FC7A@@?@?AFFFC=F7AAF?4@??;(4,-6<BBF7?:52(,(46B7:?A70<A79A::DA96:))<BF4:58A6A93(
@M06628:26:000000000-CRM2J:1:1101:9347:17122 2:N:0:126
TAGTCTTGCGACCGTACTTCCCAGGCGGCTCGCTTAACGCGTTAGCTCCGGCACAGAAGGGGTCGAATCCTCCCACACCAAGCGAGCACCGTTTACTGCTAGGACTACAGGGGTATCTAATCCCTTTCGCTCCCCTAGCCTTCGTGTCTGAGCGTCAGTAAATGTCCAGTAAGTTGCCTTCGCCATTGATGTTCCTCCCGATATCCACGCATTTCACTGCTACACCGGGAATTCCACTTACCTCTCCATTACTCTACCACGGGACTTGCGAATGCAGTTCA
+
FFGGGGGGGGGGGGGGGGGGGGGGGGGGGGGGGGGGGGGGGGGGGGGGGGGGGGGGGGGGGGGGGGGGGGGGFGGGGGGGGGFGGGGGGGGGGGGGGGFFGGGGGGGGGGGGGGGGGGGGGGGGGGGGGG>FGGGGGFGC9FGGGGGGGGGFFGGGGGGGF;FGFFGGGGFFGG7CFCFFGFGBFECFCFGFACCFFDFG3:79?=).,49FDF<FFGA7)-:))3;9>09??<AAAF9>B?AB<076.-:>64))).24(915)*)--(:>2)9+-66<>
@M06628:26:000000000-CRM2J:1:1101:28208:17145 2:N:0:126
TAATCTTGCGACCGTACTCCCCAGGCGGAATGCTTAATCCGTTAGGTGTGTCACCGAATAGCATGCTACCCGACGACTGGCATTCATCGTTTACGGTGTGGACTACCAGGGTATCTAATCCTGTTTGCTCCCCACACTTTCGTACCTCAGCGTCAGTATCGAGCCAGTGAGCCGCCTTCGCCACTGGTGTTCCTCCAAATATCTACGAATTTCACCTCTACACTTGGAATTCCACTCACCTCTCTCGAACTCAAGACCAGGAGTTTAGGAGGCAGTTCCGA
+
GGGGGGGGGGGGGGGGGGGGGGGEGGGGGGGGGGGGGGGGGGGGGGGGGGGGGGGGGGGGGGGGGGGGGGGGGGGGGGGGGGGGGGGGGGGGEFGGGGGGGGGGGGGGGDCFGGGGGGGGGGGGGGGGGGG7CFGGG8EGGEFFGGCFGFG>EGGGGGGGCFG>EGGGGGFA>>CGGGFFEGDEAFD:FEGFFFFFFFFGF?7<AF;;D<;FFCEGF:34;9DFFE@D<<>94<A9<:2<20,.422:?BBBA?<A:BF:::07):AA?AG3<@/::A9?(
@M06628:26:000000000-CRM2J:1:1101:7796:17169 2:N:0:126
CATTCTTGCGAACGTACTCCCCAGGTGGGATACTTATCACTTTCGCTTGGCCGCCGAGACCGAAGTCCCGACAGCTAGTATCCATCGTTTACGGCGTGGACTACCGGGGTATCTAATCCCGTTCGCTCCCCACGCTTTCGTCCATCAGTGTCAGTATATAGTTAGTCACCTGCCTTCGCGATCGGTGTTCTATGTGATATCTATGCATTTCACCGCTACACCACATGTTCCGGCAACTCCACTATAACTCAAGACCTACAGTATCAAAGGCAATTTTATGG
+
GFGFGGGGGGGEGGGGGGGGGGGGGGGFGGGGGGGGGGGGGGGGGGGGGGGGGGGGGEGGGGGGGGGGGGGGGGGGGGGGGGGGGGGFGGGGGGGGGEGEGGGGGGGDD=FFGGGGGGDGGGGFGGGFGDGGGGGGGFFGGGEECCFGGGGGGGGGGGFFGFFC;CFGGFFFGGGGGGGEGGGFEFGGGGGFFFFFFFFGGGFCF424A<A=FFFGBD9?FFFBF?FBADFFB>FFFFFFFFFBBBAABFFB2<BFFBBB7A<=@F<<<(/56?CFBDBF0
@M06628:26:000000000-CRM2J:1:1101:12710:17215 2:N:0:126
TAATCTTGCGACCGTACTCCCCAGGCGGAATGTTTATTGCGTTAGCTGCGCCACCGAACAGTATACTGCCCGACGACTAACATTCATCGTTTACGGCGGGGACTACCAGGGTATCTAATCCTTTTTGCTCCCCACCCTTTCGTACCTCAGCGTCAGTATCGTGCCAGTTATCCCCCTTCGACACTTGTTTTCCTTCGAATCTTTACGATTTTCACCTCCACACCCGGAATTACACTCCCCTCTCCCCACCACAAGATTAGGAGTTTTAGAGGCATTTCATA
+
AFAGGGGGGGGDGGGGGGGGGGGGGDGG@FC<,CFF,CCFFGGDGGGFFGGGGGCBGFE@9CFC@,@,54E=F++4+B=<4?55,,99EFC?<A4FEG+=<<:3,,@,3FCF,>E,,:,2?;,@F@5F,6DBE:C**;,=,/6,6C+5,=+*3*=3+21984=C@,+0+++1;*1:56C)*19.)*:D*27**)*.7:57*3+.*1(4(33*?2):69(4822(07(4,(5)..422.(-.41((((,(((((.38).))4)(0774<277.()+352)).
@M06628:26:000000000-CRM2J:1:1101:16388:17222 2:N:0:126
CAGCCTTGCGACCATACTCCCCAGGCGGAACACTTAACGCTTTCGCTACGGCCGAGAGGATGTGGAAGTCCCCTCAACCCAGTGTTCATCGTTTACGGCTAGGACTACCGGGGTATCTAATCCCGTTCGCTACCCTAGCTTTCGTGCCTCAGCGTCAGAAAAGACCCAGTGTTGCGCCTTCGCCACCGGTGTTCCCTATGATATCAACGCATTTCACCGCTCCACCATAAGTTCCCAACACCCCTGTCTTCCTCAAGCTTGGGGGTTTGCGACGCAATTC
+
GFGGGGGGGGGGGGGGGGGGGGGGGGGGGGGGGGGGGGGGGGGGGGGGGGGGGG:FGGGGGGGGGGFGGGGGGGGGGGFGGGGGGGGGGGGGGGGGGDGDGGGGGGGGGGGGGBBFFGGFGGGFGCGGGGGGGGGGGFGGFGGGGDDGFGGGGGGGDG?CGGGGGGGGGGGAF4BCE7DEGCGFFFGDGE3>>CF<FEA>DECBFF9?F>BFD<BFFGFF921:FBBBBFFAAFFFFFF<?FF>BFFF445A44482>><??0B3D>F?AEF658:2<FA
@M06628:26:000000000-CRM2J:1:1101:6978:17245 2:N:0:126
TAATCTTGCGACCGTACTCCCCAGGCGGAATGCTTAATCCGTTAGGTGTGTCACCGAACAGTATACTGCCCGACGACTGGCATTCATCGTTTACGGTGTGGACTACCAGGGTATCTAATCCTGTTTGCTCCCCACACTTTCGTACCTCAGCGTCAGTATCGAGCCAGTGAGCCGCCTTCGCCACTGGTGTTCCTCCAAATATCTACGAATTTCACCTCTACACTTGGAATTCCACTCACCTCTCTCGAACTCAAGACCAGGAGTTTAGGAGGCAGTTCCGA
+
GGFGGGGGGGGGGGGGGGGGGGGGGGGGGGGGGGGGGGGGGGGGGGGGGGGGGGGGGGGGGGGGGGFGGGGGGGFGGGGGGGGGGGGGGGGGGFEGGGGGDGGCFGGGG>FDFGGGDAFFDGGGGGGGGGGGEGGEFGGGGGGFFGFGGCG>EGGGGGGGEGFGGGGFFGGFGGCEDGFFCDDF;;FDGGGFFCF@FFFGGGF5AF@FFF?FGCCFFG3<EEFEFD??A<>966A<???<2:<1<?0:(2:BF72<B????6?F:FA>09E>(7;E):6:(
@M06628:26:000000000-CRM2J:1:1101:14778:17302 2:N:0:126
TAATCTTGCGACCGTACTCCCCAGGCGGAATGCTTAATCCGTTAGGTGTGTCACCGAATAGCATGCTACCCGACGACTGGCATTCATCGTTTACGGTGTGGACTACCAGGGTATCTAATCCTGTTTGCTCCCCACACTTTCGCACCTCAGCGTCAGTATCGAGCCAGTGAGCCGCCTTCGCCACTGGTGTTCCTCCGAATATCTACGAATTTCACCTCTACACTCGGAATTCCACTCACCTCTCTCGAACTCTATACTGATAGTTTATGAGGCAGTTCCAG
+
FGGGGGGGGGGGGGGGGGGGGGGGGGGGGGGGGGGGGGGGGGGGGGGGGGGGGGGGGGGGGGGGGGGGGGGGGGGGGGGGGGGGGGGGGGGGGGGGGGGGGGGGGGGGGGGGGGGGGGGGGGGGGGGGGGGGGGGGGGGGGGGGGGGGGGGGGGGGGGGF>FFGGGGGCFGFGGGGGGGFGGGFFFGGGGGFFFFFEFDDFGGFCFF;DD0AGEFGFGFA9ABFFF:>FB5<B<4AF??:??4:BF<).38<9)))-6<<AF)9BFBABFGF6BGG<::)6
@M06628:26:000000000-CRM2J:1:1101:13438:17335 2:N:0:126
TAATCTTGCGACCGTACTCCCCAGGCGGAATGCTTAATCCGTTAGGTGTGTCACCGAGCAGCATGCTACCCGACGACTGGCATTCATCGTTTACGGTGTGGACTACCAGGGTATCTAATCCTGTTTGCTCCCCACACTTTCGCACCTCCGCGTCAGTATCGAGCCAGTGAGCCGCCTTCGCCACTGGTGTTCCTCCGAATATCTCCGAATTTCACCTCTACACTCGGAATCCCCCTCACCTCTCCAGAACTCAAGCATAGAAGAATTAGGAGCAATTCCCG
+
E<EEFFGGGGGGCEFFGEGGGGGGGGEGGEGGGFGGDGFG:FDCFDGAFEFGGGGGGGGGGGFFGFD,EEFDFF7CFCC8=<FEFFGG@FFFCFGG8=FEFFDFGG,A=FEFFGFG9,,9ECFGGF=E9E8D8D=BFDGG,@E6CF6@,4>7;EDCF9D;*61:C:,;<9,;*7=85:C/?**.;FFD*=8A6.;5>@3:*+=.1;.4,426:4:**1)))),.7:B>:?).4((,(.4(.()3()(.(,-)),))(.-))-))/*.)))+)(0*+.6)2-
@M06628:26:000000000-CRM2J:1:1101:13622:17341 2:N:0:126
CACTCTTGCGAGCATACTTCCCAGTCGGGATACTTAACGCGTTAGCTTTAGTACTGCACAGGTCGATCTGTTCAACACCTAGTATCCATTGTTTACGGCTAGGACTACTGGGGTATCTAATCCCATTTGCTACCCTAGCTTTCGTCTCTGAGTGTCAGTAATAGCCCAGTAAAGTGCCTTCGCCATCGGTGTTCTTTCCAATCTCTACGCATTTCACCGCTCCACTGGAAATTCCCTTTACCTCTACTATACTCTAGTCCGATCGTTTCGACTGCTATTTT
+
GCFFFAFFFG@E>FGGGGGGGGGGGGGGGGGGGEFFFF7CFGGGFDGGCFGGGGGFGEGGFGGGEGGGGGGGGGGGGGGGFGGGGGFFGGGFGGGGGGGGGFGFGFGGG:FDFE+@FGGFFFGFEFFGGFF9=EFFG=FGGGGGDF+6FFFFD@=>=FD9DEGGGCGGGGDED9DGGGGFGGG>?DF+=@*0:=FEFEF@+@,0+3*952):C**+1*)(85@FFCE3(;*8*84=<EECE8C)/)7?E?))).))9<7C0,1))03822=B058+66)6)
@M06628:26:000000000-CRM2J:1:1101:13455:17342 2:N:0:126
TAATCTTGCGACCGTACTCCCCAGGCGGAATGCTTAATCCGTTAGGTGTGTCACCGAGCAGCATGCTACCCGACGACTGGCATTCATCGTTTACGGTGTGGACTACCAGGGTATCTAATCCTGTTTGCTCCCCACACTTTCGCACCTCAGCGTCAGTATCGAGCCAGTGAGCCGCCTTCGCCACTGGTGTTCCTCCGAATATCTACGAATTTCACCTCTACACTCGGAATTCCACTCACCTCTCTCGAACTCAAGACTAGCAGTATTAGAGGCAGTTCCAG
+
GGGGGGGGGGGGGGGGGGGGGGGGGGGGGGGFGGGGGGGGGGGGGGGGGGGGGGGGGGGGGGGGGGGGGGGGGGGGGGGGGGGGGGGGGGGGGGGGGGGGGFGGGGGGGGGGGGFFGGGGGGGGGGGGGGGGGGGGGGGGGGGGGGGGGGGGGGGGGCFGEGGGGGGGGGEFGGGGGGGFGGGFFFGGGGGFFFFFDBFGGGG?FFFDFDFFGFFGFGFDFFF>F::B:<?FFFFFFF?0)4<BFFF)4?6AF??<?FA?BF29=F<)<A?@<DEGFFFFA
@M06628:26:000000000-CRM2J:1:1101:13612:17358 2:N:0:126
CACTCTTGCGAGCATACTTCCCAGTCGGGATACTTAACGCGTTAGCTTTAGTACTGCACAGGTCGATCTGTTCAACACCTAGTATCCATTGTTTACGGCTAGGACTACTGGGGTATCTAATCCCATTTGCTACCCTAGCTTTCGTCTCTGAGTGTCAGTAATAGCCCAGTAAAGTGCCTTCGCCATCGGTGTTCTTTCCAATCTCTACGCATTTCACCGCTCCACTGGAAATTCCCTTTACCTCTACTATACTCTAGTCCGATAGTTTCGACTGCGATTTT
+
GGGGGGGGGGGGGGGGGGGGGGGGGGGGGGGGGGGGGGGGGGGGEGGGGGGGGGGGGGGGGGGGGGGGGGGGGGGGGGGGGGGGGGGGGGGGGGGGGGGGGGGGGGGGGGGGGGGFGGGGGGGGGGGGGGGGGGGGGGGGFGGGGGCDFFFFGGGGGGGGGGGGGGGGGGGFFGGGGGGFGGGFFF7DGEGFFFFEFFFGCFD*?A<EFFAFGFFGFGFFFBFFFEE2BE3>98?EEE@;C@>EEEC?5<CEFEC;E?EEF(:ADGCAF0*715851(44)
@M06628:26:000000000-CRM2J:1:1101:17063:17364 2:N:0:126
TAATCTTGCGACCGTACTCCCCAGGCGGAATGCTTAATCCGTTAGGTGTGACACCGAAGGGCAAGCCCCCCGACGTCTGGAATTCATCGTTTACGGTGTGGACTACCAGGGTATCTAATCCTGTTTGCTCCCCACACTTTCGTACCTCAGCGTCAGTATCGAGCCAGTGAGCCGCCTTCGCCACTGGTGTTCCTCCAAATATCTACGAATTTCACCTCTACACTTGGAATTCCACTCACCTCTCTCGAACTCTAGACTGATAGTTTAGAAGGCAGTTCCAG
+
GGGGGGGGGGGGGGGGGGGGGGGGGGGGGGGGGGGGGGGGGGGGGGGGGGGGGGGGGGGGGGGGGGGGGGGGGGGGGGGGGGGGGGGGGGGGGGGGGGGGGGGGGGGGGGGGGGGGGGGGGGGGGGGGGGGGGGGGGGGGGGGGGGGGGGGGGGG:CEFG8FGGGGGGGGFFGGGGGGGFGGGFFFGGGGGFFFFFFFFGGGGFFF?<;?B=FBFGFGBFFFFFFF7?FA?FABF<B?BFFB?F?D:?BBFAF94A<ABBADFFFGAA)-38?FGGAA9<<
@M06628:26:000000000-CRM2J:1:1101:21719:17379 2:N:0:126
TAATCTTGCGACCGTACTCCCCAGGCGGAATGCTTAATCCGTTAGGTGTGACACCAAAGGGCAAGCCCCCTGACGTCTGGCATTCATCGTTTACGGTGTGGACTACCAGGGTATCTAATCCTGTTTGCTCCCCACACTTTCGTACCTCAGCGTCAGTATCGAGCCAGTGAGCCGCCTTCGCCACTGGTGTTCCTCCAAATATCTACGAATTTCACCTCTACACTTGGAATTCCACTCACCTCTCTCGAACTCTAGACTGATAGTTTACAGGGCAGTTCCAG
+
FGGGGGGGGGGGGGGGGGGGGGGGGGGGGGGGGGGGGGGGGGGGGGGGGGGGGGGGGGGGGGGGGGGGGGGGGGGGGGGGGGGGGGGGGGGGGGGGGGGGGGGGGGGGGGGGGGGGGGGGGGGGGGGGGGGGGGGGGGGGGGGGGGGGGGGGGGGGGGGGGGGGGGGGGGGFGGGGGGGFGGGFFFGGGGGFFFFBFFFGGGGFFFFFDFFFGFFCAGE<C<@FFE3ECE5CD>DA?FF?7:<7?<B???1A2<>24<::BABFFFBFF2:>0<EFFFFA4
@M06628:26:000000000-CRM2J:1:1101:10311:17412 2:N:0:126
TAATCTTGCGACCGTACTCCCCAGGCGGAATGCTTAATCCGTTAGGTGTGACACCAAAGGGCAAGCCCCCTGACGTCTGGCATTCATCGTTTACGGTGTGGACTACCAGGGTATCTAATCCTGTTTGCTCCCCACACTTTCGTACCTCAGCGTCAGTATCGAGCCAGTGAGCCGCCTTCGCCACTGGTGCTCCTCCAAATATCTACGAATTTCACCTCTACACTTGGAATTCCACTCACCTCCCTCGAACTCTAGACTGATAGTTTACAGGGCAGTTCCAG
+
FGGGGGGGGGGGCGFGGGGGGGGGGGGGGGGGFGGGGGGGGGGGGGGGFEGGGGGGGGGGGGGGGGCFGGGGGGGGGGGGGGGDGGFGGGGGGGGGGGGGGGGGGGCAFGGGG8EGDGGGGFFGFFFDGG@F>DEDGGGEGGGGGGFFGGGGGGGEGGGGGCEGGC>DFFGFDGGGGEGFGGDFFFGD49CA47)0;@=FCCF<8FDDDF?7:6?GFGE<CEFFF4;@9A@EF<)6:BBF24(((46:F?:D<<>26>:26<)9*:99AFGF05?CA95<4
@M06628:26:000000000-CRM2J:1:1101:22797:17508 2:N:0:126
TAACCTTGCGGCCGTACTCCCCAGGCGGAATGCTTAATCCGTTAGGTGTGTCACCGAATAGCATGCTACCCGACGACTGGCATTCATCGTTTACGGTGTGGACTACCAGGGTATCTAATCCTGTTTGCTCCCCACACTTTCGCACCTCAGCGTCAGTATCGAGCCAGTGAGCCGCCTTCGCCACTGGTGTTCCTCCGAATATCTACGAATTTCACCTCTACACTCGGAATTCCACTCACCTCTCTCGAACTCTAGACCGATAGTTTATGAGGCAGTTCCAG
+
GGGGGGGGGGGGGGGGGGGGGGGGGGGGGGGGGGGGGGGGGGGGGGGGGGGGGGGGGGGGGGGGGGGGGGGGGGGGGGGGGGGGGGGGGGGGGGGGGGGGGGGGGGGGGGGGGGGGGGGGGDFGGGFGGGGFGGGGGGGGGGGDGGGGGGGGGGGGGGGGGGFEGGEFGGFFDGGGGEFAEDDDAAF7;FGFF?A;3635*<2)3:=<@17A7CFGF:>7<BF4?1:9BB?FF<A<?(3:)47<),8?BFFAAAD<B099>F6FFGAD99FF<>GGBFFDA
@M06628:26:000000000-CRM2J:1:1101:22450:17516 2:N:0:126
TAATCTTGCGACCGTACTCCCCAGGCGGATAACTTAATGCGTTAGCTGCGCCACTCAAGCTCTATGAGCCCGAACAGCTAGTTATCATCGTTTACGGCGTGGACTACCAGGGTATCTAATCCTGTTTGCTCCCCACGCTTTCGAACCTCAGCGTCAATATCTGTCCAGTCAGTCGCCTTCGCCACTGGTGTTCTTCCGAATATCTACGAATTTCACCTCTACACTCGGAATTCCACTAACCTCTCCAGAATTCTAGCTACCTAGTTTCAAGGGCAGTTCCG
+
FFGGGGGGGGGGGGGGGGGFGGGGGGGGGGGGGGGGGGGGGGGGGGGGGDGFGGGGGGGGGGGGGGGGGGGGGGGGGGGGGGGGGGGFGGGFGGGGGGGGGGGGGGGGGGGGFGGGGFFFGFFEEFGGFGCFFE8EEGEEGFECFDDGGGGGGGGG>FGFFGGGGFGCEE?FDDEDCEDA:DG)8AF4;0C);CFFA78CDGGFFFFFF<=FDFEGB6;BFBBF41(46B?>DBAABFFFF>:B<:47A:2AAAAA<428?>A4@G>-<2<?0>AC26><1
@M06628:26:000000000-CRM2J:1:1101:26734:17549 2:N:0:126
TAATCTTGCGACCGTACTCCCCAGGCGGTCAACTTATCGCGTTAGCTGCGCCACTAAAGAATCAAGTTCCCCAACGGCTAGTTGACATCGTTTACGGCGTGTACTACCAGGGTATCTAATCCTGTTTGCTTCCCACGCTTTCGCACCTCAGCGCCAGTATCAGTCCAGGTGGCCGCCTTCGCCACTGACGTTCCTTCCTATATCTACGCATTTCACCGCTCCACAGGAAATTCCGTCACCCTCTTCTGTCCTCTACCTAAGCAGTATCAGGTGCAATTCC
+
EC@ECEE@CFFC:@@@FD<@EFGE?FCF@CC9<,,CFECGE@@@FCGGG7C=>CF8FGGDG<6<==9F<FGCFGG,+F+BAB,E<,EF,BDC=D?=?BFGE+:,@EDC<CCEGFF=C=@EG,CDEGDFGG9E,DB8@CG:@,>8CG>6@7D,@***;?=F,555DC,*52,3*0*:*A5??C32:6FF**:)5=+.;;F++3+)13)4:;?7246:=/3;(((,).4(,,.:953,,-(53:?<AB<>:4:AA2>)),))(()000)6-)<*./<+6).6
@M06628:26:000000000-CRM2J:1:1101:14453:17660 2:N:0:126
CAGCCTTGCGACCATACTCCCCAGGCGGAACACTTAACGCTTTCGCTACGGCCGAGAGAATGTGATAGTTCCCTCAACCCAGTGTTCATCGTTTACGGCTAGGACTACCGGGGTATCTAATCCCGTTCGCTACCCTAGCTTTCGTGCCTCAGCGTCAGAAAAGGTCCAGTGATGCGCCTTCGCCACCGGTGTTCCCTATGATATCAACGCATTTCACCGCTCCACCATAAGTTCCCATCCCCCCTACCTTCCTCGAGCTTGGGGGTTTGAGACCGTATTC
+
GGGFGGGGGGGGGGGGGGGGGGGGGGGGGGGGGGGGGGGGDGGGGGGGGGCGGE:FGGEGGGGGGGFGGGGFFFGDGGGDBBGGFF545BFGF7AFFGECGFDAEFGGGGGGCFCFGGFFGDEFGGGGCGGGGGGG@FFGFAFCCFDGGFCGGC9>9>9>@CGGCFFFGDFFFCGC=E*6F5*=:8CDDEG8>CCEF@FGGG?CFFF;D99BD2<09D<;(3;0FB:)).<A4.6<<A?(3:9>F:((.-(464:F0(-5201))91114*77)*1(3()
@M06628:26:000000000-CRM2J:1:1101:10296:17692 2:N:0:126
TAATCTTGCGACCGTACTCCCCAGGCGGAATGCTTAATCCGTTAGGTGTGTCACCGAACAGTATACTGCCCGACGACTGGCATTCATCGTTTACGGTGTGGACTACCAGGGTATCTAATCCTGTTTGCTCCCCACACTTTCGTACCTCAGCGTCAGTATCGAGCCAGTGAGCCGCCTTCGCCACTGGTGTTCCTCCAAATATCTACGAATTTCACCTCTACACTTGGAATTCCACTCACCTCTCTCGAACTCAAGACCAGGAGTTTAAGAGGCAGTTCCGG
+
FGGGGGGGGGDFFEGGGGGGGGGGGGGGGGGGGGGGGGGGGGGGGFGGEGGGGGGGGGGGGEGGGGGFGGGGGGGGGGGGFGCGFGGGGGGGGGGGGGGGGGGGGFGGGGGFGGGGGGGGGGGGGGGFFEGGGGG77EGGGC:EGGGGGGGEEGGGGFFGGGGGGGGGFGCFDGGGGGGFGGGEFFDG8=DA:9FDF18CFGGFFFF?FF6@:<EC4CEEFFD<FF>?BF7<>44<<0:(..)4,,,,4((5<(48(4::0:(07*)).)<>6BE?<441(
@M06628:26:000000000-CRM2J:1:1101:10279:17694 2:N:0:126
TAATCTTGCGACCGTACTCCCCAGGCGGAATGCTTAATCCGTTAGGTGTGTCACCGAACAGTATACTGCCCGACGACTGGCATTCATCGTTTACGGTGTGGACTACCAGGGTATCTAATCCTGTTTGCTCCCCACACTTTCGTACCTCAGCGTCAGTATCGAGCCAGTGAGCCGCCTTCGCCACTGGTGTTCCTCCAAATATCTACGAATTTCACCTCTACACTTGGAATTCCACTCACCTCTCTCGAACTCAAGACCAGGAGTTTAGGAGGCAGTTCCGA
+
GGGGGGGGGGGGGGGGGGGGGGGGGGGGGGGGGGGGGGGGGGGGGGGGGGGGGGGGGGGGGGGGGGGGGGGGGGGGGGGGGGGGGGGGGGGGGGGGGGGGGGGGGGGGGGGGGGGGGGGGGGGGGGGGGGGGGGGDGGGGGGGGGGGGGGGGGGGGGGGGGGGGGGGGGGGFGGGGGGGFGGGFAAFGGGGFFFFFFFFGC9CEFFFFFFFAFFFGFGFFFFFFF>FFFDFBBFFFFFFFFFFFB??FFFFFFB281??FF<6?FGBBFFFFBFGGFF<:2
@M06628:26:000000000-CRM2J:1:1101:24036:17712 2:N:0:126
TAATCTTGCGACCGTACTCCCCAGGCGGAATGCTTAATCCGTTAGGTGTGACACCGAACAGTATACTGCCCGACGTCTGGCATTCATCGTTTACGGCGTGGACTACCAGGGTATCTAATCCTGTTTGCTCCCCACGCTTTCGCACCTCAGCGTCAGTATCGAGCCAGTGAGCCGCCTTCGCCACTGGTGTTCCTCTGAATATCTACGACTTTCACCCCTACACTCGGAATTTCACTCACCCCTCTCGAACTCTAGACCCGCCGTTTTGAAGGCGGTTCCAA
+
CF<FGGGGGGGEG7FGGGFGGGGGGGGGGGGGGGGGGFGGGGGGGGGFF@FFGGGGEGGGGGGGGGG9,4CF7=FE@DFFC8FCFCFAEGCGFF@FDGEFG@F<BDFCEFGFEFGG,=@=@EABCDCA8E,@=@E@E88CB6CECGGGFFGGGGE8CFG91**=B,,2C,4?CGGE*4*)2**=8FF0;:DA+)3.8)31:7C3+A01(,470:AD)98<?(44F?008:0).)6)-(2(29<2<?2)4<1<42))))(,4(()06:0:<CFB5**-3:)-
@M06628:26:000000000-CRM2J:1:1101:17551:17762 2:N:0:126
TAATCTTGCGACCGTACTCCCCAGGCGGAATGCTTAATCCGTTAGGTGTGACACCAAAGGGCAAGCCCCCTGACGTCTGGCATTCATCGTTTACGGTGTGGACTACCAGGGTATCTAATCCTGTTTGCTCCCCACACTTTCGTACCTCAGCGTCAGTATCGAGCCAGTGAGCCGCCTTCGCCACTGGTGTTCCTCCAAATATCTACGAATTTCACCTCTACACTTGGAATTCCACTCACCTCTCTCGAACTCTAGACTGATAGTTTACAGGGCAGTTCCAG
+
GFGGGGGGGGGGGGGGGGGGGGGGGGGGGGGGGGGGGGGGGGGGGGGGGGGGGGGGGGGGGGGGGGGGGGGGGGGGGGGGGGGGGGGGGGGGGGGFGGGGGGGGGGFGGGGGGGGGGGGGGGEGGGGGFFGGGGGGGGGGGGGGGGGGGGGGGGGGGFFGEF>EEGGFG,@4CGGGGGGFGGGFFFGGG7CFF?FDF@47@FGFFFF?F?D+@CEG6C@EEEFFF4@FFAEFFFA)23:?2?FF<?F>?B?2>24<BA74))6FFF<A9>6:?F5CA9<A4
@M06628:26:000000000-CRM2J:1:1101:11998:17845 2:N:0:126
TAATCTTGCGACCGTACTCCCCAGGCGGAATGCTTAATCCGTTAGGTGTGTCACCGAATAGCATGCTACCCGACGACTGGCATTCATCGTTTACGGTGTGGACTACCAGGGTATCTAATCCTGTTTGCTCCCCACACTTTCGTACCTCAGCGTCAGTATCGAGCCAGTGAGCCGCCTTCGCCACTGGTGTTCCTCCGAATATCTACGAATTTCACCCCTACACTCGGAATTCCACTCACCTCTCTCGAACTCAAGACCAGGCGTTTACGAGGCAGTTCCGG
+
GGGGGGGGGGEGGGGGGGGGGFFCFGGCFGGGGGFGFGGGGGGGGGGGGGGGGGGGGGGGGGFDFGGGGGGGGGGGGGGGGGGGCEFFGFFGGGEGGGFGGFGGFGGGGGGDFGGGGGGGFGGGGGGGGGGGGGDCEGGGGEEGGGGGFGGDEGGCFGGGG>FGGFGGGGGFCGGGG7?FGGC?AFFGFGDFFEFFF@3<<GGFFFFDDD<FFCFG):0034:9F?12:?FB<AF4:1:1)4<1<BF7(,3)3(4-1(42((-0.C(61:E7;);:2:),7
@M06628:26:000000000-CRM2J:1:1101:11023:17855 2:N:0:126
TAATCTTGCGACCGTACTCCCCAGGCGGATAACTTAATGCGTTAGCTGCGCCACCCAAGCTCTATGAGCCCGGACAGCTAGTTATCATCGTTTACGGCGTGGACTACCAGGGTATCTAATCCTGTTTGCTCCCCACGCTTTCGCACCTCAGCGTCAATAACTGTCCAGTGAGTCGCCTTCGCCACTGGTGTTCTTCCGAATATCTACGAATTTCACCTCTACACTCGGAATTCCACTCACCTCTCCAGTATTCTAGCTATCCAGTTTCAAAGGCAGTTCCG
+
GGGGGGGGGGGGGGGGGGGGGGGGGGGGGGGGGGGGGGGGGGGGGGGGGGGGGGGGGGGGGGGGGGGGGGGGGGGGGGGGGGGFGGGGGGGGGGGGGGGGGGGGGGGGGGGGCDGGGGGGGGGGFGGGGGGGGGFGGGGGGGGGGGG6FGFGGGGE:FGGGGGGG@FCGFFFGGGGGGDF5DGFFFGCFGFDFFFFFDE3>FFEFFFDDDDFC>AGFC??BA-4*33:BFBFFA>)).3>BFF2:?2(6AAFBBA2<<>97?AF?C65:<GFBFDC?ABF:
@M06628:26:000000000-CRM2J:1:1101:11015:17873 2:N:0:126
TAATCTTGCGACCGTACTCCCCAGGCGGATAACTTAATGCGTTAGCTGCGCCACCCAAGCTCTATGAGCCCGGACAGCTAGTTATCATCGTTTACGGCGTGGACTACCAGGGAATCTACTCCTGTTTGCTCCCCACGCTTTCGCACCTCAGCGTCAATAACTGTCCAGTGAGTCGCCTTCGCCACTGATGTTCTTCCGAGTATCTACGAATTTCACCTCTACACTCGACATTCCACTCACCTCTCCAGTATTCTAGCTATCCAGTTTCAAAAGCAGTTCCG
+
C;F<6CFE9F7@@FEG@EGGG@E,86@C:FCCCFFEACCFCFGGGA<FF:@FGCF>EG=@,:CFGGD:CFFG+4@F@8FAFE?F,9,C,,9B+AF=:C+>>C:DEAC,FGG>3,69,63@,@,DFD869;=>@EGC+:BEFF8:>:38:4,48:**=E7>2;<;9D?CGB,6=::8EE5*/9D:);C*1=@A6<C3A())**41+16/((1>722D4*,42::?*.4(,,-46<)6>11(().)((..)6)).645)6).(5<09:)6<)+*.)3*62.)(
@M06628:26:000000000-CRM2J:1:1101:25399:17939 2:N:0:126
TAATCTTGCGACCGTACTCCCCAGGCGGAATGCTTAATCCGTTAGGAGTGACACCAAAGGGCAAGCCCCCTGACGTCTGGCATTCATCGTTTACGGTGTGGACTACCAGGGTATCTAATCCTGTTTGCTCCCCACACTTTCGTACCTCAGCGTCAGTATCGAGCCAGTGAGCCGCCTTCGCCACTGGTGTTCCTCCAAATATCTACGAATATCACCTCTACACTTGTAATTCCGCTCACCTCTCTCGAACTCTAGACTGATAGTTTACAGGGCGGTTCCCG
+
GGGGGGGGGGGGGGGGGGGGGGGGGGGGDGGCFFGFGFCGGGGGGG,EFGCFFGGGGGGGDFFGD7FGGGGFCEC?F8+A8=FGGGG;8BFGGG7FGGGG>F=9<E4A,=F<B@AECDD93C=FFGGGGG8BEFGGGFDFFGFFG7=,@CEE8EEC=;CECFFCGCEDF9FF**;C;EG5E<*?AF4+?FDFF?F35(;:C796+;88,618;)9**;=8<E@E;>)9)/1).3((79BB7:F:B7?0<FFFFBDFD223<9:/6>2<A>:3()*:9?>),
@M06628:26:000000000-CRM2J:1:1101:4119:17967 2:N:0:126
TAGTCTTGCGACCGTACTCCCCAGGCGGTGCGCTTAACGCGTTAGCTCCGGCACAAGGGGGGTCGAAACCCCTCACACCAAGCGCACACCGTTTACTGCTAGGACTACAGGGGTATCTAATCCCTTTCGCTACCCTAGCCTTCGAGCCTCAGCGTCAGTAAATGTCCAGTAACTCGCCTTCGCCACGAGTGTTCCTCTCGATATCTCCGCATTTCACTGCTACACCGAGAATTCCAGTTACCCCTCCATTACTCTAGTCAGGCATTACCGGAGGCAGTTC
+
GGGGGGGGGGGGGGGGGGGGGGGGGGGGGGGDGGGGGGGGGGGGGGDGGGGGGGDGCGGGGGGFEGGGGGGGCECECGDGGGGGGGGGGEEFEGGGGFCC9FGFGGFGGGGGEGGGGCFGFFGGGGGGGGG5CFGGGCGGGGGFGGGGG=6CCCEGGGCGGFGGDGEFFFDB:>C=EGGFG3C37>GCC5C=BAFBF2@D4:EBFF).16BFD><C@><?<AD?FBFF>BFA<A<9<<)6<A?11?:1<4)6--)-44>9<(4))0.)-1:.()*/,,.5
@M06628:26:000000000-CRM2J:1:1101:27271:18035 2:N:0:126
CAGCCTTGCGACCAGACTCCCCAGGCGGAACACTTAACTCTTTCGCTACGGCCGAGAGGAAGTGGAAGTCCCCTCAACCCTGCGTTCATCGTGTACAGCTAGGACTACCGGGATCTCTAACCGCTTTCGCTACCCTAGCTTTCGCTCCTCAGCCACATAAAAAACCCTGGGCTGCACCTTCCCCATGGGTTCTTCCGAGCATATACACGCATGTCTCCTCCCCACGATAATTTACTTACACCCCTGCCCTCCTATAACCGGTGGGTTTGCGACGATATCG
+
66CC8@A<,@F6@+,;FF@EFGGGGG7:F+@,C,CEF6,:C,CCFEG@7,,68++7F8CC,45,=9,4:?F<,,+,,B4+,:,@F7:EF9EF?,9,,8,B9?<<A,46=@:++6+63@E,33+8+@@D++@+:733,@CC,,,3**3@C7B?,4,>,42,5;,*=:C*A**)09*,,,2;F5<45.**/+*)*/1)2())1++/++))(-2<*.4***-((-4.7((,-())-).)))))-((433((((4(()))))(-4(())/(-2)2.4)*/42)(
@M06628:26:000000000-CRM2J:1:1101:9154:18036 2:N:0:126
CATTCTTGCGAACGTACTCCCCAGGTGGGATACTTATCACTTTCGCTTGGCCGCCAAGACCGAAGTCCTGACAGCTAGTATCCATCGTTTACGGCGTGGACTACCAGGGTATCTAATCCTGTTCGCTCCCCACGCTTTCGTCCATCAGCGTCAGTATATAGTTAGTCACCTGCCTTCGCAATTGGTGTTCTATGTGATATCTATGCATTTCACCGCTACACCACATGTTCCGGCAACTTCACTATAACTCAAGACTTACAGTATCAAGGGCAATTTTATGG
+
GGGGGGGGGGGGGGGGGGGGGGGGGGGGGGGGGGGGGGGGGGGGGGGGGDGGGGGGGGGGGGGGGGGGGGGGGGGGGGGGGGGGGGGGGGGGGGGGGGGGGGGGGGGGGGGGGGGGGGGGGGGGGGEEEGGGGGGGGGGGFGGEGGGGFGGGGGGCEFGGGGGGGGFFGGGFGGGGGGGFGGGFFFGGGGGFFCFFFFFGDGGEFFCEFFFFGEFDBG9@@=DFFFEFFFFF9>>>?FFFF<<9AFFA<2>:4<:DDFF<B><@6:>>>:E3?FGGBFBF0
@M06628:26:000000000-CRM2J:1:1101:27271:18055 2:N:0:126
CAGCCTTGCGACCATACTCCCCAGGCGGAACACTTAACGCTTTCGCTACGGCCGAGAGGATGTGGAAGTCCCCTCAACCCAGTGTTCATCGTTTACGGCTAGGACTACCGGGGTATCTAATCCCGTTCGCTACCCTAGCTTTCGTGCCTCAGCGTCAGAAAAGACCCAGTGTTTCGCCTTCGCCACCGGTGTTCCCTATGATACCAACGCATTTCACCGCTCCACCATAAGTTCCCAACACCCCCTTCTTCCCCAAGCCTCGTGGTTTGCGACGCAATTC
+
GGGGGGGGGGGGEDGGGCFGGGGGGGGGGGGAFGGGGGDFGGGGGGGGGGGGG@CFGGGGGGGDFGGGGGGGGGGGGGGGGGGFFFFFGGGGGGFFGC:FDFGGGGFFFGGGGGGGFGGGGGDGGGGGGGGGGGGGGGGCFGA8:FDGFGCC?CGGCCF988,=CFFD5CC1=*=CGEDD9DDEDDFGDGG>)9A=F3A77E9)965?FFFFG><FF>076;93>?FA<?2<<2AFF??61?>((((,4)-)(.(4(314(--)7738?27)->EE((.6
@M06628:26:000000000-CRM2J:1:1101:22227:18116 2:N:0:126
TAATCTTGCGACCGTACTCCCCAGGCGGAATGCTTAATCCGTTAGGTGTGTCACCGAGCAGCATGCTACCCGACGACTGGCATTCATCGTTTACGGTGTGGACTACCAGGGTATCTAATCCTGTTTGCTCCCCACACTTTCGCACCTCAGCGTCAGTATCGAGCCAGTGAGCCGCCTTCGCCACTGGTGTTCCTCCAAATATCTACGAATTTCACCTCTACACTTGGAATTCCACTCACCTCTCTCGAACTCAAGACTACCAGTATTAAAGGCAGTTCCAG
+
GGFGGGGGGGGGGGGGGGGGGGGGGGGGGGGGGGGGGGGGGGGGGGGGGGGGGGGGGGGGGGGGGGGGGGGGGGGGGGGGGGGGGGGGGGGGGGGGGGGGGGGGGGGGGGGGGGGGGGGGGGGGGGGGGGGGGFGCGGGGGGGGGGGGGGGGGGGGGGGGGGGGGGGGGGGFGGGGECFFGGGFFFGGGGGFFEFFFFFGGGGFFFFF06;CCEEC6D8AFFFFFFF?ABF><AD9??:<<?FFFFFFF::<DBF2?DF?(5)17><<B<F?15*:<BAB4
@M06628:26:000000000-CRM2J:1:1101:4102:18179 2:N:0:126
TAGTCTTGCGACCGTACTCCCCAGGCGGTGCGCTTAACGCGTTAGCTCCGGCACAAGGGGGGTCGAAACCCCTCACACCAAGCGCACACCGTTTACTGCCAGGACTACAGGGGTATCTAATCCCTTTCGCTACCCTGGCCTTCGAGCCTCAGCGTCAGTAAATGTCCAGTAACTCGCCTTCGCCACGAGTGTTCCTCTCGATCTCTACGCATTTCACTGCTACACCGAGAACTCCAGTTACCCCTCCATTACTCTAGTCAGGCAGTATCGGATGCATTTC
+
FGGGGGGGGGGGGGGGGGGGGGGGGGGGEGGGGGGGGGEEGGGGGFFFEGGGGG8FFCGGGGFEGGFDGGEEGGGFGGEGGGGGGGGGGGGGEBBF:FFC@CFDGCGGGGGGGG>FGGGGGGGGGGGGGDDGGGGGGCFCGFFFF@CGFFGFFEGGGGGD?F7C0AFDGG??CCF8CEC:FFGFFEGGDEGFFBF)94?<FEGFFF9B290<C)67874?<>A>F<;>9(4)6A0).<69<>4?BF:3)))6)6)5)5)6:(3@)C2)63E>(000))-6
@M06628:26:000000000-CRM2J:1:1101:19763:18217 2:N:0:126
TAATCTTGCGACCGTACTCCCCAGGCGGAATGTTTAATGCGTTAGCTGCGCCACCGAACAGTATACTGCCCGACGGCTAACATTCATCGTTTACGGCGTGGACTACCAGGGTATCTAATCCTGTTTGCTCCCCACGCTTTCGTACCTCAGCGTCAGTATCGAGCCAGTGAGCCGCCTTCGCCACTGGTGTTCCTCCGAATATCTACGAATTTCACCTCTACACTCGGAATTCCACTCACCTCTCTCGAACTCAAGATTAGGAGTTTTAGAGGCAGTTCCAG
+
GGGGGGGGGGGGGGGGGGGGGGGGGGGGGGGGGGGGGGGGGGGGGGGGGGGGGGGGGGGGGGGGGGGGGGGGGGGGGGGGGGGGGGGGGGGGGGGGGGGGGGGGGGGGGGGGGGGGGGGGGGGGGGGGGGGGGGGEGGGGGGGGGGGGGGGGGGGGGGGGGGGGGGGGGGGFGGGGGGGFGGGFFFGGGGGFFFFFF6>GGGGFFFFF:0:?GAAG?G?AFBFBFFB>884:9<AAB00:<1<<BFF:BBFFFFFAFF<?FA:FFGAFF:CF0>8EBF>>6
@M06628:26:000000000-CRM2J:1:1101:23324:18222 2:N:0:126
TAATCTTGCGACCGTACTCCCCAGGCGGATAACTTAATGCGTTAGCTGCGCCACCCAGTCTCTATGAGACCGGACAGCTAGTTATCATCGTTTACGGCGTGGACTACCAGGGTATCTAATCCTGTTTGCTCCCCACGCTTTCGCACCTCAGCGTCAATAATTGTCCAGTAAGTCGCCTTCGCCACTGGTGTTCTTCCGAATATCTACGAATTTCACCTCTACACTCGGAATTCCACTTACCTCTCCAATATTCTAGCTACCTAGTTTCAAGGGCAGTTCCG
+
FFGGGGGGGGGGGGGGGGGGGGGGGGGGGGGGGGGGGGGGGGGGGGGGGGGGGGGGGGGGGGGGGGGGGGGGGGGGGGGFGGGGGGGGGGGGGGGGGGGGEGCFFGGGGGGGGGGGGGFGGAEFGGGFGGGGGGGGGGGGFGGGGGGFGGGFGGGGGGGGGGGGGGEGGFFFF7CEGGGFFGGEFFD<CFGF6?FEFFB3DFF?FFFFFDFFC?AGFD<<DB<?6:4?0:?FFFAFFA>A?:A??:),62>FFFAF<A4<72<FFF99A<EF6D87:AA<6
@M06628:26:000000000-CRM2J:1:1101:16529:18246 2:N:0:126
TAATCTTGCGACCGTACTCCCCAGGCGGAATGCTTAATCCGTTAGGTGTGTCACCGAACAGTATACTGCCCGACGACTGGCATTCATCGTTTACGGTGTGGACTACCAGGGTATCTAATCCTGTTTGCTCCCCACACTTTCGTACCTCAGCGTCAGTATCGAGCCAGTGAGCCGCCTTCGCCACTGGTGTTCCTCCAAATATCTACGAATTTCACCTCTACACTTGGAATTCCACTCACCTCTCTCGAACTCAAGACCAGGAGTTTAGGAGGCAGTTCCGG
+
GGGGGGGGGGGGGGGGGGGGGGGGGGGGGGGGGGGGGGGGGGGGGGGGGGGGGGGGGGGGGGGGGGGGGGGGGGGGGGGGGGGGGGGGGGGGGGGGGGGGGGGGGGGGGGGGGGGGGGGGGGGGGGGGGGGGGGGGGGGGGGGGGGGGGGGGGGGGGGGGEFFGGGGGGFGFDDGGGGGFGGGFFAFGGFCAFFFFFFAFGGGE862<61;FGF)C=C33;C@<FF?7AAFFFBD91(8?FF7?<?:?<B?<A:?<?FBFF:1)?FAAFBGE08?:9<<4(
@M06628:26:000000000-CRM2J:1:1101:16545:18254 2:N:0:126
TAATCTTGCGACCGTACTCCCCAGGCGGAATGCTTAATCCGTTAGGTGTGTCACCGAACAGTATACTGCCCGACGACTGGCATTCATCGTTTACGGTGTGGACTACCAGGGTATCTAATCCTGTTTGCTCCCCACACTTTCGTACCTCAGCGTCAGTATCGAGCCAGTGAGCCGCCTTCGCCACTGGTGTTCCTCCAAATATCTACGAATTTCACCTCTACACTTTGAATTCCACTCACCTCTCTCGAACTCAAGACCAGGAGTTTAGGTGGCGGTTCGGA
+
CFFGGGGGFGGGEFBFGGGGGGGGGGGGGGGGGGGGGGGGDGGEGCGAFGGFGGGGGGDGGGGGGGGEGGGGDGGGGG7FG?FGGGGFFGGGFGGGFFGGCFFDGGFDDC@EFFGGGGGGFGGFFGGGF=DFECE@FGGGFGGGGGFGG7DEEGGEGFGGDFC>EAFGGGCFGGDEEEGFEC<8AF<FGGGFFEF@AEAFCFGFFF;;D(6@F<?:;F@<<EFFA))6-:26<94:?0,13<<:D7?>0<?92(328?0((43?7>:4))<)3)/:12(-,
@M06628:26:000000000-CRM2J:1:1101:27510:18260 2:N:0:126
CATTCTTGCGAACGTACTCCCCAGGTGGGTCACTTATCAATTTCTCTTAGCCACTCAGACCGAAGTCCGAACAGCTAGTGACCATCGTTTACGGCGTGGACTACCAGGGTATCTAATCCTGTTCGCTCCCCACGCTTTCGTCCATCAGTGTCAATATATTGTTAGTGATCTGCCTTCGCAATTGGTATTCTATGTAATATCTATGCATTTCACCGCTACACTACATATTCTAACCACTTCACAATAATTCAAGATAACCAGTATCAAAGGCAATTCTACAA
+
GGGGGGGGGGDGGGGGFFGGGGGGGGGGGGGGGGGGGGGGGGGGGGGGGGGGGGFGGGGGGGGGGGGGGGGGGGGGGGGGGGGGGGGGGGGGGGGGGGGDGGFGGFGGGGGGGGGGGGGFGGGEGCGGEFEDGGGGGFFGGGGEGGGFGGGGGGGGCGFGGGGEGGGGGFGFGGGGFGGAGGFFFFFFGGGFFEFF>AFGGGGFFFC?EEFFG@DGDG9E@3;EFEEFEFE?5):<((7<EFEEEFFFCEFEC3;E>D?F6<99?D<9<?D507?CA4<A)
@M06628:26:000000000-CRM2J:1:1101:27498:18277 2:N:0:126
CATTCTTGCGAACGTACTCCCCAGGTGGGTCACTTATCAATTTCTCTTAGCCACTCAGACCGAAGTCCGAACAGCTAGTGACCATCGTTTACGGCGTGGACTACCAGGGTATCTAATCCTGTTCGCTCCCCACGCTTTCGTCCATCAGTGTCAATATATTGTTAGTGATCTGCCTTCGCAATTGGTATTCTATGTAATATCTATGCATTTCACCGCTACACTACATATTCTAACCACTTCACAATAATTCAAGATAACCAGTATCAAAGGCAATTCTACAA
+
GGGGGGGGGGCC@FEGFGGGGGGGGG8FCEGDCDGGGGGGGGGGGGGGEEDGGGGGGFGFDEGDGGGFGGGGGGGGGGGGGGGGGGDAAFGGC@CFGGGGGGGG?FF+CFFGGGFCFGFGGGGGGGGGGF8>CECDGF9@FEGGGGFFF,@=EFFGFFF;7EFGCFGGGFGFGGGGGGGBGCGA6FFFFCFBFFFF6<AFGGGFFF<ECEFAF@=DDD;E@9;EA4CEEEEE)4=@DE))?4<).4;CCCEF3<E3AD:D<AFF*:AAF7C5:49<><>B)
@M06628:26:000000000-CRM2J:1:1101:26468:18289 2:N:0:126
CATTCTTGCGAACGTACTCCCCAGGTGGGATACTTATCACTTTCGCTTAGCCACGCAGTCGAAACCGCACAGCTAGTATCCATCGTTTACGGCGTAGACTACCGGGGTATCTAATCCCGTTCGCTACCTACGCTTTCGTCCATCAGTGTCAATACATTATTAGTGATCTGCCTTCGCAATTGGTATTCTATGTAATATCTATGCATTTCACCGCTACACTACATATTCTAACCACTTCATAATGATTCAAGACTAGCAGTATCAAAGGCAGTTCTACAGTT
+
GFGGGGGGGGDGGDGGGGGGGGGGGGGGGGGGGGGGGGGGGGGGGGGGGGGGGGGGGGGGGGGGGGGGGGGGGCFGGGGGGGGGGEGGGGGDGGGGGGGGGGGGGGGGGGGGGGGGDDEFGGDGGGGGGGFGGGGGGGGGGGGGGGGGCFGF:CGGGGCGGG,EGFEGG,CFGGGGDGC?CFGFFFCFGGGFFFFFFEFGGGGFFFF36?CFG99DBFDC;@FE=CCEEEEF@E;E@EEB<BAD>AA2<B<<:92(:B7-4)6@BGF?6(*06F7C9<7))
@M06628:26:000000000-CRM2J:1:1101:17340:18402 2:N:0:126
CACTCTTGCGAGCATACTTCCCAGGCGGGATACTTAACGCGTTAGCTTTAATACTGCACAGGTCGATCTGTTCAACATCTAGTATCCATTGTTTACGGCTAGGACTACTGGGGTATCTAATCCCATTTGCTACCCTAGCTTTCGTCTCTGAGTGTTAGTAATAGCCCAGTAAAGTGCCTTCGCCATCGGTGTTCTTTCCAATCTCTACGCATTTCACCGCTCCACTGGAAATTCCCTTTACCCCTACTATACTCTAGTCTAATAGTTTCGACTGCGATTT
+
GFGGGGGGGGGGGGGGGGGGGGGGGGGGGGGGGGGGGGGGGGGGGGGGGGGGGGGGGGGGGGGGGGGGGGGGGGGGGGGGGGGGGGGGGGGGGGGGGGGGGGGGGGGGGGGCFGEFGGGGGGFGGGGGGGGGGGFGFGGGGGGGGGGGGGCGGFGCGFGGGGGGGGGGGGGFGGGFFGGFGGGFFFGGGG7BEEFEFEAF7CFCFF49=@9?DCEGFGFF1:>;FFE;;13>;C?EFFFC<78<@:BFBFBA<?A4):>:9<)=@FBFFF=DBFG=7<::
@M06628:26:000000000-CRM2J:1:1101:21129:18414 2:N:0:126
TAATCTTGCGACCGTACTCCCCAGGCGGAATGCTTAATCCGTTAGGTGTGTCACCGAGCAGCATGCTACCCGACGACTGGCATTCATCGTTTACGGTGTGGACTACCAGGGTATCTAATCCTGTTTGCTCCCCACACTTTCGCACCTCAGCGTCAGTATCGAGCCAGTGAGTCGCCTTCGCCACTGGTGTTCCTCCGAATATCTACGAATTTCACCTCTACACTCGGAATTCCACTCACCTCCCTCGAACTCAAGACTAGCAGTATTAGAGGCAGTTCCAG
+
GGGGGGGGGGGGGGGGGGGGGGGGGGGGGGGGGGGGGGGGGGGGGGGGGGGGGGGGGGGGGGGGGGGGGGGGGGGGGGGGGGGGGGGGGGGGGGGGGGGGGGGGGGGGGGGGGGGGFGGGGGGGGGGGGGGGGGGGGGGGGGGGGGGGGGGGGGGGGGGGGGGGGFGGGGGFGGGGGEGFGGGEAF<>CECFFEFFFF3CFEG?AC?@2?DFGFEG6>@AA9?4:?064?FB<<4)3:?:21((..18:B<22,3-(9A::AF@FG9>BFGF()*:AA2)-
@M06628:26:000000000-CRM2J:1:1101:9307:18415 2:N:0:126
CAGCCTTGCGACCATACTCCCCAGGCGGAGCACTTAACACTTTCGCTACGTCCGAGAAAATGTGGAAGTTCCCACGGACTAGTGCTCATCGTTTACGGCTAGGACTACCGGGGTATCTAATCCCGTTCGCTACCCTAGCTTTCGTTCCTCAGCGTCAGAAGAGATCCAGTGAGCCGCTTTCGCCACCGGTGTTCCAGATGATATCAACGCATTTCACCGCTCCACCATCTGTTCCGCTCACCTCTATCCCCCTCAAGCCATGTGGGTTCAAACGCAGTTC
+
GGGGGGGGGGGGGGGGGGGGGGGGGGGGGGGGGGGGGGGGGGGGGGGGGGGGGGGGGGGGGGGGFGGGGGGGGGGGGGGGGGGGGFGFGGGGGGGGGGGGGGGGGGGFGGGGGGGGFFFGGGFGGGGGGDGGGFFGGGGGGGGGGGFFFAEGGGED5CGFCEGGGGDFGGGFGGFC5CDFCCGDFFGDGGGBFFFCFFACC:CFFFFFFF>3D<AFFD?F>BBBFFB4()6<:>2(-1;6A?B13<<A()4923(538:068<4F*48B9FFFEED9?AA
@M06628:26:000000000-CRM2J:1:1101:9295:18432 2:N:0:126
CAGCCTTGCGACCATACTCCCCAGGCGGAGCACTTAACACTTTCGCTACGTCCGAGAAAATGTGGAAGTTCCCACGGACTAGTGCTCATCGTTTACGGCTAGGACTACCGGGGTATCTAATCCCGTTCGCTACCCTAGCTTTCGTTCCTCAGCGTCAGAAGAGATCCAGTGAGCCGCTTTCGCCACCGGTGTTCCAGATGATATCAACGCATTTCACCGCTCCACCATCTGTTCCGCTCACCTCTATCTCCCTCAAGCCATGTGGTTTCAAACGCAGTTC
+
EFGGGGGGGGDGGCGFEFFGGGGGGGGGGGGGFEFGGGFGGGGGGGGGGGGGGGGGGGGGGGGGAEGCFFFGGGGGGGGGGGGGGGGGGGGGGGGGGGGEGGGGGGGGGGGGGGDEGDGGGGFGGGCGGGGDGGGGGGGGGGGGGGGGFGGGGGGGGGFFG8CGGGGGGFGFGGDGGGGFGGD5AEFGGEGB5?ACFEFGGFGFFF3=026EDFACFGFF;;BBF01244<4:A<6:8>(64?:<266:BF?<<:3.)((.2.=?561<<<@<8=:9,6)
@M06628:26:000000000-CRM2J:1:1101:22867:18437 2:N:0:126
TAATCTTGCGACCGTACTCCCCAGGCGGAATGTTTAATGCGTTAGCTGCGCCACCGAACAGTATACTGCCCGACGGCTAACATTCATCGTTTACGGCGTGGACTACCAGGGTATCTAATCCTGTTTGCTCCCCACGCTTTCGTACCTCAGCGTCAGTATCGAGCCAGTGAGCCGCCTTCGCCACTGGTGTTCCTCCGAATATCTACGAATTTCACCTCTACACTCGGAATTCCACCCACCTCTCTCGAACTCAAGACTAGGAGTTTTTGAGGCGGTTCCAG
+
GGGGGGGGGGGGGGGGGGGGGGGGGGGGGGGGGGGGGGGGGGGGGGGGGGGGGGGGGGGGGGGGGGGGGGGGGGGGGGGGGGGGGGGGGGGGGGGGGGGGG7FGGFGGGGG3@FGGGGGGGGGGGGGGGFGGG@ECEBCFFGGGGGGGGGFGGGGGGF@CEFGGECFGGCGFGGGGDGG:=DC36FGCGGGFFFFFFFFGGFEA??,-44??:<BC*>))-).)044>?(8>229(,-4:7?7:?<8><1(5)().462?7)(8?D<((-2)()/241())
@M06628:26:000000000-CRM2J:1:1101:6928:18491 2:N:0:126
TAATCTTGCGACCGTACTCCCCAGGCGGAACGTTTAATGCGTTAGCTGCGCCACCGAACAGTATACTGCCCGACGGCTAACATTCATCGTTTACGGCGTGGACTACCAGGGTATCTAATCCTGTTTGCTCCCCACGCTTTCGTACCTCAGCGTCAGTATCGAGCCAGTGAGCCGCCTTCGCCACTGGTGTTCCTCCGAATATCTACGAATTTCACCTCTACACTCGGAATTCCACTCACCTCTCTCGAACTCAAGATTAGGAGTTTTAGAGTCAGTTCCAG
+
GGGGGGGGGGGGGGGGGGGGGGGGGGGGGGGGGGGGGGGGGGGGGGGGGGGGGGGGGGGGGGGGGGGGGGGGGGGGGGGGGGGGGGGGGGGGGGGGGGGGGGGGGGGGGGGGGGGGGGGGGGGGGGGGGGGGGGGGGGGGGGGGFGGGFFFEEGGGFGGGGGGGGFGGGGDFFGGG5EGFGGDFFFGCFFDFFCFDFBFGDFFFFFFFFFFFFBBF*737>AFBF<F6--5<<AB2(4?:<F?0)51>BBBFF>>A<9<?B<?4?GFA<)3*2@EGFF9<<
@M06628:26:000000000-CRM2J:1:1101:5047:18509 2:N:0:126
TAATCTTGCGACCGTACTCCCCAGGCGGAATGCTTAATCCGTTAGGTGTGACACCAAAGGGCAAGCCCCCTGACGTCTGGCATTCATCGTTTACGGTGTGGACTACCAGGGTATCTAATCCTGTTTGCTCCCCACACTTTCGTACCTCAGCGTCAGTATCGAGCCAGTGAGCCGCCTTCGCCACTGGTGTTCCTCCAAATATCTACGAATTTCACCTCTACACTTGGAATTCCACTCACCTCTCTCGAACTCTAGACTGATAGTTTACAGGGCAGTTCCAG
+
GGGGGGGGGGGGGGGGGGGGGGGGGGGGGGGGGGGGGGGGGGGGGGGGGGGGGGGGFGGGGGGGGGGGGGGGGGGGGGGGGGGGGGGGGGGGGGGGGGGGGGGGGGGGGGGGFGGGGGGGGGGGGGGGGGGGGGGGGGGGGGGGGGGGGGGGGGGGGGGGEGGGECGGGGGFGGGGGGGFGGGFFFFGGGGFFFFFFFBFFGGFFFDF?DDFGFFFFFFFFFDCFAFEEE;9>AA>????B:<:?DFF:<?FFA><<BF>D99@FGFAF<?E?FGGF9A<6
@M06628:26:000000000-CRM2J:1:1101:3328:18532 2:N:0:126
TAATCTTGCGACCGTACTCCCCAGGCGGAGTGCTTAATCCGTTAGGTGTGTCACCGAATAGTATACTACCCGACGACTGGCATTCATCGTTTACGGTGTGGACTACCAGGGTATCTAATCCTGTTTGCTCCCCACACTTTCGTACCTCAGCGTCAGTATCGAGCCAGTGAGCCGCCTTCGCCACTAGTGTTCCTCCAAATATCTACGAATTTCACCTCTACACTTGGAATTCCACTCACCTCTCTCGAACTCTAGACTGATAGTTTACAGGGCAGTTCCAG
+
EFGGFGGGGGGGGGGGGGGGGGGGGGGGGGGGGGGGGGGGGGGGGFGGGGGGGGGGGGGGGGGGGGGGGGGGGGGGGGGGGGGGGGGGGGGGGGGGGGGGDGGGDFGGGGGGGGGGGGGGGGFGGGGGDGGFEGGGGCFCDGGGGGFEFGGGGGGGGGGGCDFGGFFGGGFFD>E:;CFFGGGFFFDDFGFFCFFFFFFFFGGCFFF<<??FGC?GAD@AEFFFFA;E34>BA994.(4:<BF?<>18BFFFA<2<<4:7AA97@G<B<>F)()/::):::
@M06628:26:000000000-CRM2J:1:1101:3347:18533 2:N:0:126
TAATCTTGCGACCGTACTCCCCAGGCGGAGTGCTTAATCCGTTAGGTGTGTCACCGAATAGTATACTACCCGACGACTGGCATTCATCGTTTACGGTGTGGACTACCAGGGTATCTAATCCTGTTTGCTCCCCACACTTTCGTACCTCAGCGTCAGTATCGAGCCAGTGAGCCGCCTTCGCCACTAGTGTGCCTCCAAATATCTACGAATTTCACCTCTACACTTGGAATTCCACTCACCTCTCTCGAACTCTACACTGATAGTTTACAGGGCCGTTCCAG
+
FAGFEFFFGGGGGGGGGGGGGGG7FFDDE@FGGGGGGGGGGG8FEGGGGEGGGGGDFGFFGGGGGGGGG8EGCEFGGGGGGCE9FGGGFGDFFGECFDFEDAFGFFGGFD>FFGGGGGFGEGGGFGGDGFFFGGGGGFFGGGGCF@CCC<DEGE6@ECGGGGGEGG5CF96?*;E5EEF4CDCBFFCF7C++4);;FE47;9:<8A,4=7/ACEEG;<3).9=;=3).7>?FF49>F0:2),)(,410<<?FFA)-4<?<92409C<B9??:13C*48794
@M06628:26:000000000-CRM2J:1:1101:22019:18796 2:N:0:126
TAATCTTGCGACCGTACTCCCCAGGCGGAATGCTTAATCCGTTAGGTGTGTCACCGAGCAGCATGCTACCCGACGACTGGCATTCATCGTTTACGGTGTGGACTACCAGGGTATCTAATCCTGTTTGCTCCCCACACTTTCGCACCTCAGCGTCAGTATCGAGCCAGTGAGCCGCCTTCGCCACTGGTGTTCCTCCAAATATCTACGAATTTCACCTCTACACTTGGAATTCCACTCACCTCTCTCGAACTCAAGACTAGCAGTTTAAGAGGCATTTCCAG
+
FGGGGGGGGGGGGGGGGGGGGGGGGGGGGGGGGGGGFGFGGGGGGFGGGDGAFFGGGGGGGGGGGGGGGGGGGG@FEC=F@EEGGGGFGDCFGGEEFFEGGGGGGGGFC@F8B,CEGGGGGGFGFGGAFFGGGGG8=DFDFG6CEEGGD?EEEEEGGGGCEFG5EFFFCFCFFGGG*:DF=D<DFF;FCECFFEFFFEAGFFGEFFDD06(3:?576C<BD>BF4<2:--,26<BFF(.142).,80,4((6<?<).64(())10*-4))+)()+3:96).
@M06628:26:000000000-CRM2J:1:1101:5601:18796 2:N:0:126
TAATCTTGCGACCGTACTCCCCAGGCGGAATGCTTAATCCGTTAGGTGTGACACCAAAGGGCAAGCCCCCTGACGTCTGGCATTCATCGTTTACGGTGTGGACTACCAGGGTATCTAATCCTGTTTGCTCCCCACACTTTCGTACCTCAGCGTCAGTATCGAGCCAGTGAGCCGCCTTCGCCACTGGTGTTCCTCCAAATATCTACGAATTTCACCTCTACACTTGGAATTCCACTCACCTCTCTCGAACTCTAGACTGATAGTTTAGGAGGCAGTTCCAG
+
GGGGGGGGGGGGGGGGGGGGGGGGGGGGGGGGGGGGGGGGGGGGGGGGGGGGGGGGGGGGDGGGGFGGGGGGGGGGGGGGGGGGGGGGGGGFGGGGGGGDGGGGGGGG<CGGGGGGGAFFGGGDFGFFFGGGGCE=@?DGGGGGGGGGGCGDEGEEFCFGD8CEGCFGGCGFGDEGGEGFGGGFFAGGGGG>BEF=FE4FGFGFFFFFF@7CGECCFGFFEF1/;@;E<AFEF9297:?:<0?:)46>011<BFF)657:AA9@6FA2:27<6<CF<5526
@M06628:26:000000000-CRM2J:1:1101:22037:18799 2:N:0:126
TAATCTTGCGACCGTACTCCCCAGGCGGAATGCTTAATCCGTTAGGTGTGTCACCGAGCAGCATGCTACCCGACGACTGGCATTCATCGTTTACGGTGTGGACTACCAGGGTATCTAATCCTGTTTGCTCCCCACACTTTCGCACCTCAGCGTCAGTATCGAGCCAGTGAGCCGCCTTCGCCACTGGTGTTCCTCCAAATATCTACGAATTTCACCTCTACACTTGGAATTCCACTCACCTCCCTCGAACTCAAGACTAGCAGTTTAAGAGGCAGTTCCAG
+
FGGGGGGGGGGGGGGGGGGGGGGGGGGGGGGGGGGGGGGGGGGGGGGGGGGGGGGGGGGGGGGGGGGGGGGGGGGGGGGGGGGGGGGGGGGGGGGGGGGGCFGFGGGGGGGF?FFGGGGGGGGGGGGCGGGGGGGGGGGGGGGGGGGGG?GEGGGGGFGGCCC>CFFGEGGFGGGGCC4AEDGFFF02;CGFFFFFFEFFGGGEAFFFFF6FF?EGFG22AFFFFF?FF7>BDFFAFFFB>?((349<BFFBB?>DFBF02AFFFF>)4<F4858FDF<26
@M06628:26:000000000-CRM2J:1:1101:22814:18816 2:N:0:126
TAATCTTGCGACCGTACTCCCCAGGCGGAATGCTTAATCCGTTAGGTGTGACACCAAAGGGCAAGCCCTCTGACGTCTGGCATTCATCGTTTACGGCGTGGACTACCAGGGTATCTAATCCTGTTTGCTCCCCACGCTTTCGCACCTCAGCGTCAGTATCGAGCCAGTAAGCCGCCTTCGCCACTGGTGTTCCTCCAAATATCTACGAATTTCACCTCTACACTTGGAATTCCACTTACCTCTCTCGAACTCAAGACTAACAGTATTAAAGGCAGTTCCAG
+
EGGGGGGGGGGGGGFGGGGGGGGGGGGGGGGGGGGGGGGGGGGGGGGGGGGGDGGGGGFGGGGGGFFGGGGGGGGEGGGGGGGFGGGGGGGGGGFEGEFGGGGGGGGFFEGGF@FFBDGGGGGGGGGGFFGGGGGCG>BEEEGDEGFEFC,@EGGCF,:@>@CGG7>CFFGFGG=CGGD;ED4?FFF:F;CFF3ADFFF=>C<<FF@?0:?FFFEGAFEFFFFFF<))622)64-<AAA:9>>2524.8?(5<>2449>)::794:>9><C?:>C?<)695
@M06628:26:000000000-CRM2J:1:1101:25703:18887 2:N:0:126
TAATCTTGCGACCGTACTCCCCAGGCGGAATGCTTAATCCGTTAGGTGTGTCACCGAATTGCATGCAACCCGACGACTGGCATTCATCGTTTACGGCGTGGACTACCAGGGTATCTAATCCTGTTTGCTCCCCACGCTTTCGCACCTCAGCGTCAGTATCGAGCCAGTGAGCCGCCTTCGCCACTGGTGTTCCTCCGAATATCTACGAATTTCACCTCTACACTCGGAATTCCACTCACCTCTCTCGACCTCAAGACTACCAGTATGAAAGGCAGTTCCAG
+
GGGGGGGGGGGGGGGGGGGGGGGGGGGGGGGGGGGGGGGGGGGGGGGGGGGGGGGGGGGGGGGGGGGGGGGGGGGGGGGGGGGGGGGGGGGGGGGGGGGGGGFGGGGGGGGGGGGGGFGGGGGGGGDFFFGFGGGGGEGFGGDGGFCGCFGDECGEFEGGGGGGGGFFFCGFFDGEGGG>EDGFFFCC5>DFFEFFDF3>CGGF=?B?B<?FGAA**9>2AFF<44:6<?FDBD4).,:??B2:8>B:>F0).8)),.),874//*))-6<5();?<6--.
@M06628:26:000000000-CRM2J:1:1101:25718:18899 2:N:0:126
TAATCTTGCGACCGTACTCCCCAGGCGGAATGCTTAATCCGTTAGGTGTGTCACCGAATTGCATGCAACCCGACGACTGGCATTCATCGTTTACGGCGTGGACTACCAGGGTATCTAATCCTGTTTGCTCCCCACGCTTTCGCACCTCAGCGTCAGTATCGAGCCAGTGAGCCGCCTTCGCCACTGGTGTTCCTCCGAATATCTACGAATTTCACCCCTACACTCGGAATTCCACTCACCTCTCTCGCCCTCAAGACTCCCAGTTTGCAAGGCAGTTCCAG
+
FFGGGFGGDGGGGGFGGGGGGGGGGGGGGGGGGGGGGGGGGGGGGGG?FEFGGGGGGGEFFCFG?D<CFGGGGGGGGGGGGGGGGGGGGGGGGGGGEGGGGGGGGGGGGGGGGGGGGGGGGADFGGGGGFGFECE7FGGGFE+3BB>FDCFGGGGD?,>DE8CGGGGGFFGA4CGEGCFFGCC:FAFCCFDFFFFD>9>D8?EC6@:6::BFGB9*)9?:??FA?:(4(83<2)6.((8:764?720(-896?>2219)433)0*:)).)C305C:6<2).
@M06628:26:000000000-CRM2J:1:1101:27136:18907 2:N:0:126
TAATCTTGCGACCGTACTCCCCAGGCGGAATGCTTAATCCGTTAGGTGTGTCACCGAACAGTATACTGCCCGACGACTGGCATTCATCGTTTACGGTGTGGACTACCAGGGTATCTAATCCTGTTTGCTCCCCACACTTTCGTACCTCAGCGTCAGTATCGAGCCGGTGAGCCGCCTTCGCCACTGGTGTTCCTCCAAATATCTACGAATTTCACCTCTACACTTGGAATTCCACCCACCCCTCTCCAACTCTATACTGATAGTTTTGGAGTCCGTTCCAG
+
GGGGGGGFECCGDEGGGCGGGGDFGGGGDFF8FFGGGFFGGGGGEGF@FGGFGGGGGGGEFGGEFGGFCFDGEEGGGGGGGGGGGGGGFGGGGGEGGGGGDGGGGGF@F7FFGGGGGGGGGGGGFF8FFGGCGCEEEGGGGGGGGGGGDGGEEGECGCFFDFGDG7ECE5CFFGCGECGFGG55;A<FCC56+.;351AF7FD<FF;1;?1AC3?>4D?3AFBBFD70:A:<AF4(((1:(7,(.1(6(::BAA2))))))))*1:<4(4C)(*2:32(..
@M06628:26:000000000-CRM2J:1:1101:13491:19000 2:N:0:126
TAATCTTGCGACCGTACTCCCCAGGCGGAATGCTTAATCCGTTAGGTGTGACACCAAAGGGCAAGCCCTCTGACGTCTGGCATTCATCGTTTACGGCGTGGACTACCAGGGTATCTAATCCTGTTTGCTCCCCACGCTTTCGCACCTCAGCGTCAGTATCGAGCCAGTGAGCCGCCTTCGCCACTGGTGTTCCTCCGAATATCTACGAATTTCACCTCTACACTCGGAATTCCACTCACCTCTCCCGAACTCAAGACTAACAGTATTAAAGGCAGTTCCGG
+
GGGGGGGGGGGGGGGGGGGGGGGGGGGGGGGGGGGGGGGGGGGGGGGGGGGGGGGGGGGGGGGGGGGGGGGGGGGGGGGGGGGGGGGGGGGGGGGGGGGGGGGGGGGGGGGGGGGGGGGGGDFGGGGGGGGGGGGGGGGGGGGGGGGGGGGGGGGGGGGGECFGGGCGGGGFGGGGGGGFGGGFFFCCGGGFFFFFFFFGGEGFFFFFDF8FGFEG?GFFFFF<:6?F0?FFBFF447?F??BF((-8;;BFFBFFFFA)8?A**:5AF4C=:>*:4<A:>
@M06628:26:000000000-CRM2J:1:1101:14819:19020 2:N:0:126
TAATCTTGCGACCGTACTCCCCAGGCGGAATGCTTAATCCGTTAGGTGTGTCACCGAAGAGCAAGCTCCCCGACGACTGGCATTCATCGTTTACGGCGTGGACTACCAGGGTATCTAATCCTGTTTGCTCCCCACGCTTTCGCACCGCAGCGTCAGTATCGAGCCAGTGAGCCGCCTTCGCCACTGGTGTTCCTCCAAATATCTACGAATTTCACCTCTACACTTGGAATTCCACTCACCTCTCTCGCACTCTAGACTGATAGTTTAGGAGGCAGTTCCAG
+
FAFGGGGGGGD@BFGGGGGGGGGGGGGGGGGGGFGGGGCGGGGGGGGGGGEGGGGGGGGGGGGGGGGGGGGEGGGGGGEFFGGFFEGFGFGGFFFCEGGGGGGEGGGGGGDFGFEF9EAAGFGGGGEFFG,@E8ECEEEFFC5CEE*>:ECCCEECFGG9C=C;:,2;1<FFGG5=7EGFGDGEFFD>FGGFF36,7??=*::)=F??(4:FC>AC7D>):<<>?A:)-4:>FBA9?1?B??27))3(469?<2)))-.49<AFB*-:34C:<5E6446).
@M06628:26:000000000-CRM2J:1:1101:25928:19100 2:N:0:126
TAATCTTGCGACCGTACTCCCCAGGCGGAATGCTTAATCCGTTAGGTGTGTCACCGAATAGTATACTACCCGACGACTGGCATTCATCGTTTACGGTGTGGACTACCAGGGTATCTAATCCTGTTTGCTCCCCACACTTTCGTACCCCAGCGTCAGTATCGAGCCAGTGAGCCGCCTTCTCCACTGGTGTTCCTGCGAATACCTCCGAATTTCATCCCTACACTCGCAATTCCACTCACCTCCCTCACACTCAATACTATCAGTATCAAAGGCCGTTCCAG
+
CFGFFGFFGGGGGGGGGGGGGFGGGGGGDEFDFGGGGGGGGGGGGGGGGGGGFGFGDFGGFEFGGGGGGGGDGGGGGECGFGGGGGGGGGGGGAC@FGGGGGGGGGGGGGGC8AEGC,@99=EFFG8ADFGGGGGGGGGFGGEFFF+@CCFG>CEC:;FGGGG5EFG7CDGF7;E8*58*,+1?=);;CFGF>?A;EB:/7FGE*.:(601AF??:+8))4:244(4;1<2)))4)((4<BF:BF:(.)4?7?(.62:>4)6)*12)62)0)47*28:1)-
@M06628:26:000000000-CRM2J:1:1101:25938:19121 2:N:0:126
TAATCTTGCGACCGTACTCCCCAGGCGGAATGCTTAATCCGTTAGGTGTGTCACCGAATAGTATACTACCCGACGACTGGCATTCATCGTTTACGGTGTGGACTACCAGGGTATCTAATCCTGTTTGCTCCCCACACTTTCGTACCTCAGCGTCAGTATCGAGCCAGTGAGCCGCCTTCGCCCCTGGTGTACCTGCGAATACCTCCGAATTTCATCTCTACACTCGCAATTCCACCCCCCTCCCTCCAACCTAAGCCGACCAGTACCAAAGGCCGTTCCAG
+
FFGGFGGGGGEGEGFG7FGFGE8@FGGEEFGGGGFFFGDGGGGGGGGGGDGEGGFGGGEGGGGGGGGECEEGGGGGEGDGF8EEA9FF=DEFGGGGGGGGGFFFFGGGGGGGFGGGG8DFFCAFGF?89DFCGGD+6>BFFDF,8CC9DF8+@CEGFFGGG7CECCC9?,=;DGGEGGDFDC*):?98*=2:A?43),2)*=CC*;93<(/+1));7:).4).)7(4,(8):4).(((4226:0(((.(.,(()(((,(2-((18*-).(2.(78*,(4))
@M06628:26:000000000-CRM2J:1:1101:7511:19126 2:N:0:126
TAACCTTGCGGCCGTACTCCCCAGGCGGTCTACTTATCGCGTTAGCTTCGCTACTCACGAATTAAATTCACAAACAGCTAGTAGACAGCGTTTACGGTGTGGACTACCAGGGTATCTAATCCTGTTCGCTACCCACACTTTCGCACATGAGTGTCAGTCTTTGGCCAGAGAGTCGCCTTCGCCACTGATGTTCCGTCTAATATCTACGCATTTCACCGCTACACTAGAAATTCCACTCCCCTCTCCAAGACTCTAGTCTCCCAGTTCTAAAAGGCCTTCC
+
CEEC<EFFF:7++@@FFGECEGGCFGGGC:CFGGGGGGGGGFEGGCGGFEC?,CEFGDGCFDF?,C?FA@FFEGG<,F=9CE?A<F9?FCGFGGGG@FGFC7,=9F8EFG7=F<BFDDECFFGFGGGGGG6C=F,+@8DDFA3++@?>>2@@<>A>CCEGGFCGGB,*@DC*4*1@5*/;A?75?AD7::C+:<58A<F@D7<6:F<061<F><5+//.:(6)(9,,64>))6)4<>?02383,,.),)(4)44)46<)).2,00?<)-)A7-35/))4.
@M06628:26:000000000-CRM2J:1:1101:21170:19224 2:N:0:126
TAATCTTGCGACCGTACTCCCCAGGCGGAATGCTTAATCCGTTAGGTGTGTCACCAAAGGGCAAGCCCCCTGACGACTGGCATTCATCGTTTACGGCGTGGACTACCAGGGTATCTAATCCTGTTTGCTCCCCACGCTTTCGCACCTCAGCGTCAGTATCGAGCCAGTGAGCCGCCTTCGCCACTGGTGTTCCTCCGAATATCTACGAATTTCACCTCTACACTCGGAATTCCACTCACCTCCCTCGAACTCTAGACTACCAGTATGAGAGGCAGTTCCAG
+
GGGGGGGGGGGGGGGFGGGGGGGGGGGGGGGGGGGGGGGGGGGGGCGDGGGGGGGGGGGGGGGGGGGGGGDGGGGDGEGGGCFGGGGGCGGGGGGGGGFGGEFG<FGGGGGGGGGGGFAADG9FGGCFGGGGGGGE>EGGGGGGGGCFGGGGGGE>@BFGCF7EGFGGFGGFGDGEGGGFGGDEFFGD4CDFFFF1565C39C?AF0:0816CAAD=C?FB<B94::>:?7>B<A2((8:,,(-,441<60-.-)699<BBB29*0:<4)27(7;:<B)--
@M06628:26:000000000-CRM2J:1:1101:4431:19364 2:N:0:126
TAATCTTGCGACCGTACTCCCCAGGCGGAATGCTTAATCCGTTAGGTGTGTCACCGAATAGCATGCTACCCGACGACTGGCATTCATCGTTTACGGTGTGGACTACCAGGGTATCTAATCCTGTTTGCTCCCCACACTTTCGTACCTCAGCGTCAGTATCGAGCCAGTGAGCCGCCTTCGCCACTGGTGTTCCTCCAAATATCTACGAATTTCACCTCTACACTTGGAATTCCACTCACCTCTCTCGAACTCAAGACCAGGAGTTTTAGAGGCAGTTCCGA
+
CFFEFFGGGGGGEGEGGGGGGGGGGGGGGGGGGGGGGGGGGFGGGGGGGGGFFGGGGGGGGGGGDFGGGGGGGGGGGGCGFDDGGGGGGGDGFGGGFFGGGGGFGGGFGDCFGFGGGGGGGDGGGGGFGGCFGGGGGGGFGGGGGGGGGGGGGGGGFEGGGGGGGCEG@FGFGGDGGGGFGCDEFF<DGF<F+1:(.==G7C@5;A;@DD@=73)**/3;CFFEFDBFFA8>>F<902:?FFF:2<<?::(6<3>B?B?F08:FFGFF:7?>03*2<AA?(
@M06628:26:000000000-CRM2J:1:1101:3298:19371 2:N:0:126
TAATCTTGCGACCGTACTCCCCAGGCGGAATGCTTAATCCGTTAGGTGTGACACCGAAGGGCAAGCCCCCCGACGTCTGGCATTCATCGTTTACGGTGTGGACTACCAGGGTATCTAATCCTGTTTGCTCCCCACACTTTCGTACCTCAGCGTCAGTATCGAGCCAGTGAGCCGCCTTCGCCACTGGTGTTCCTCCAAATATCTACGAATTTCACCTCTACACTTGGAATTCCACTCACCTCTCTCGAACTCTAGACTGATAGTTTAGGAGGCAGTTCCAG
+
GGG,CFFFFGGGGGGGCFGGGEFCFGGGGGGGGGGGGGGGGGGGGGFGGGGGGGGGFGGCGGGGGFFGGGGGGGGGGGGGGGGGCGGGGGGGGGGGFGGCGGGFFFFGGGGFFGGGGGGGGGGGGGGGGGDFGGGCGGFGC3D>F@EGFCEEG5C>:;D@C7CCGFG6EFGFGDGGGGGFGGGEAF8CFG3A75A@A@47:EGFFFD?1:(9FA<:@GFFFAFF9>:BADDFF24:302<??70<<?B7?<F<>9>ABF:44<FFGF>:):5:D5?AB><6
@M06628:26:000000000-CRM2J:1:1101:20928:19412 2:N:0:126
TAATCTTGCGACCGTACTCCCCAGGCGGAATGCTTAATCCGTTAGGTGTGTCACCGAACAGTATACTGCCCGACGACTGGCATTCATCGTTTACGGTGTGGACTACCAGGGTATCTAATCCTGTTTGCTCCCCACACTTTCGTACCTCAGCGTCAGTATCGAGCCAGTGAGCCGCCTTCGCCACTGGTGTTCCTCCGAATATCTACGAATTTCACCTCTACACTCGGAATTCCACTCACCTCTCCCGAACTCAAGACCAGGAGTTTATGAGGCAGTTCCAG
+
GGGGGGGGGGGGGGGGGGGGGGGGGGGGGGGGGGGGGGGGGGGGGGGGGGGGGGGGGGGGGGGGGGGGGGGGGGGGGGGGGGGGGGGGGGGGGGGGGGGGGGGGGGGGGGGGGGGGFGGGGGGGGGGDGGGGGGGGGGGGGGGGGECCFGGGGGGGG9EGGGGGGGGGGDGFFGGGGGGFGGGFF4FGGGGF7?A@EFFGGG<)+;;2028FFFFF*>>AAAB<FFFBBFFFFFB5?:0:>B<1(.4:>>BBBBDFB((.3<:F?FAFAA<?:@GGAAAF4
@M06628:26:000000000-CRM2J:1:1101:24220:19447 2:N:0:126
CAGCCTTGCGACCATACTCCCCAGGCGGAGCACTTAACACTTTCGCTACGTCCGAGAGGATGTGGAGGTCCCCTCGAACTAGTGCTCATCGTTTACAGCTAGGACTACCGGGGTATCTAATCCCGTTCGCTCCCCTAGCTTTCGTGCCTCAGCGTCAGAAAAGACCCAGTGAGCCGCCTTCGCCGCTGTTGTTCCTGATGATATCAACGCATTTCACCGCTCCACCATCAGTTCCGCTCACCTCGATCTTCCTCAAGCCTGTCGTTTTGTAGCGCATTTC
+
GGGGGGGGGGGGGEGGGGGGGGGGGGGGGGGGGGGGGGGGGGGGGGGGGGFGGECFGGEF=CFGDFFGGGGGGGGGGGFEGFFGA,EFFEFGGGD9FFFGFGG8<FCGGGDGGGEGFGGCFAFGGGGGD836@FGGGF?CFCFC8<C:,73<<8**1BE9DFEFGGCGF8,;?FA*?CD4ECD45>CC1=;AFCAC@>=C7E93AFE;1:9BD):FF7,76>B(7,(3(,34.446:19>BBFB(,,42)):-5>?B2?B().7.*,(.8+9958E(,)6
@M06628:26:000000000-CRM2J:1:1101:18625:19466 2:N:0:126
TAACCTTGCGGCCGTACTCCCCAGGCGGAGAACTTATTGCGTTAGCTGCGACACTAAGGGACTAATCCCCCAACGTCTAGTTCTCATCGTTTACGGCGTGGACTACCAGGGTATCTAATCCTGTTTGCTCCCCACGCTTTCGCACCTCAGCGTCAGTATTAGTCCAGGAAGCCGCCTTCGCCACTGGTGTTCTTTCTGATATCTACGCATTTCACCGCTACACCAGAAATTCCACTTCCCTCTACTATACTCTAGACTTTCAGTTTTGGATGCAGTTCCCA
+
GGGGGGGGGGGGGGGGGGGGGGGGGGGGGGGGGGGGGGGGGGGGGGGGGGGGGGGGGGGGGGGGGGGGGGGGGGGGGGGGGGGGGGGGGGGGGGGGGEGGGCFGGGGGGGGGGGGGG9;FCDFGGGGGGGGGEFGGGGGGGGGGGGGGCCGGGGGEGGGGGFEGGGG>FFGFFDGGGGGFGGGFFFFFGFGFFFFFFF6CCGGFFF<@D;B@GFACEGFFF?F2>?<BFF<A9>AFF?FFFFB7AA>6<BFFFFBFFBB)).-@FGF7-(39:B@G<BA?)
@M06628:26:000000000-CRM2J:1:1101:12064:19569 2:N:0:126
CAGCCTTGCGACCATACTCCCCAGGCGGAACACTTAACGCTTTCGCTACGGCCGAGAGGATGTGGAAGTCCCCTCAACCCAGTGTTCATCGTTTACGGCTAGGACTACCGGGGTATCTAATCCCGTTCGCTACCCTAGCTTTCGTGCCTCAGCGTCAGAAAAGACCCAGTGTTGCGCCTTCGCCACCGGTGTTCCCTATGATATCAACGCATTTCACCGCTCCACCATAAGTTCCCAACACCCCTGTCTTCCTCAAGCTTGGGGGTTTGCGACGCAATTC
+
GGGGGGGGGGGGGCFGGGGGGGGGGGGGGGGGGGGGGGGGGGGGGGGGGGGGGGGGGGGGGGGGGGGGGGGGGDGGGGGGGGGGGGGGGGGGGGGGGGGGGGGGGGGGGGGGGGGGGGGGGGGGG,DFGGGGGGGGGGGGGGGGGFGCEGGGGGGGGGGGGGGGGGGGGGGFGGGGGGGFGFGFFFDGGEGDEFF=F8;CF7::FFFFFB;>GA>FFGFF(,23:BF>2>4:<AFFF0<<:?;BFF4?FFAB4>A?770>?FF>BGFFB2*.4>C=>F))
@M06628:26:000000000-CRM2J:1:1101:6704:19664 2:N:0:126
TAATCTTGCGACCGTACTCCCCAGGCGGAATGCTTAATCCGTTAGGTGTGTCACCGAACAGTATACTGCCCGACGACTGGCATTCATCGTTTACGGTGTGGACTACCAGGGTATCTAATCCTGTTTGCTCCCCACACTTTCGCACCTCAGCGTCAGTATCGAGCCAGTGAGCCGCCTTCGCCACTGGTGTTCCTCCAAATATCTACGAATTTCACCTCTACACTTGGAATTCCACTCACCTCTCTCGAACTCAAGACCAGGAGTTTAGGAGGCAGTTCCGG
+
FAEFFCFDGGEEGGGGCFGGGF<@<FFDE:FGGGDFEGGGGGGGGGGGGGGGGGGGGGGGGGGFAEGFCFFGCGGGEGGGGGGGGGGGGDFFGGGGFFGGGFGGFDGGGGGGGGGGEFGGGGGGGGCFGGDDEGGEGGGGFGEGGGGGFGCECEGEGGFCEEGCGFF?6;C4C*7*:5FFGGGFAF<C<CDFA<65A@4C+C+);AD0;77FF3C;*>4)6).:?A?><<>BAAAAB7??2()4<>?2::?D<:>A?(3603(8?D4689GFB:;F9:)((
@M06628:26:000000000-CRM2J:1:1101:13296:19753 2:N:0:126
TAATCTTGCGACCGTACTCCCCAGGCGGAATGTTTAATGCGTTAGCTGCGCCACCGAACAGTATACTGCCCGACGGCTAACATTCATCGTTTACGGCGTGGACTACCAGGGTATCTAATCCTGTTTGCTCCCCACGCTTTCGTACCTCAGCGTCAGTATCGAGCCAGTGAGCCGCCTTCGCCACTGGTGTTCCTCCGAATATCTACGAATTTCACCTCTACACTCGGAATTCCACTCACCTCTCTCGAACTCAAGATTAGGAGTTTATGAGGCAGTTTCAG
+
GGGGGGGGGGGGGGGGGGGGGGGGGFGGGGGGFGGGGGGGGGGGGGGGGGGGGGGGGGGGGGGGGGGGGGGGGGGGGGGGGGGGGGGGGGGGGGGGGGGGGGGGGGGGGGGGGGGGFGGGGGGGGGGGGGGGGGGGGGGGGGGGGGGD@FGEGGGGGGGGGGGGGGGGGFDFFGGGGGGFGGGFFFGGCEGFFFFFF@EGGGGFFFFF:??FGFFGFGFFFAFA?BBF??FFFFDAB0>?<:?BFF6)8?FFFF?F?4)8AA:FFF>FAFGFBB=F<)6<6
@M06628:26:000000000-CRM2J:1:1101:12086:19789 2:N:0:126
CAGCCTTGCGACCATACTCCCCAGGCGCTGTACTTAACACTTTCGCTACGTCCGAGAAGATGTGGGGGTCCCCACGGACTAGTACAGATCGGTTACAGCTAGGACTACCGGGGTATCTAATCCCGTTCGCTCCCCTAGCTTTCGTGCCTCAGCGTCAGAAAAGTCCCAGTATGCCGCTTTCGCCACCGGTGTTCCTGATGATATCAACACATTTCACCGCTCCACCATCAGTTCCGCATACCTCTGACTTCCTCAAGACTAGTGGTTTCAAACGCAATGG
+
FAFADFFFFGGDCFDFGGGFGGGGGGEGGCGDGGA@FECD@F@EEEDGGEFFC+@@@FCEFE?5CFGGGEEF?ACB+>F:FEFEEF9,CBA+8CFFEF@GGGGFGGGEEGGEE:>=FFCFFGGGGGFFGGCFG7BF@CFG9EG>ECCCFGGGFGGGGGG?FF<DFGGGG?F8FD9:ECD4CD::ABGCDEDDACFEFCFFG?19F65@<?6)2-67@789969:F?:2?)8:5<A<((41<?<7244<)6-4)4<4>)34344*52(4))21))//,4)(
@M06628:26:000000000-CRM2J:1:1101:18110:19799 2:N:0:126
AATCTTGCGACCGTACTCCCCAGGCGGAATGCTTAATCCGTTAGGTGTGTCACCGAATAGCATGCTACCCGACGACTGGCATTCATCGTTTACGGTGTGGACCACCAGGGTATCTAATCCTGTTTTCTCGCCACACTTTCGTACCTCAGCGTCAGTATCGAGCCAGTGAGCCGCCTTCGCCCCTGGTGTTCCTCCAAACTCCTACTAATTCCACCTCTACACTTGGAATTCCATTCACCTCCTCTGAATCCAATCCCAGGAGTTAAGGGGGCAGTTCCTA
+
CF<<FF@<FC7+@F<FFG<,@CFFG7BE7<FF<EGEE,CFFFDGDFGF@EAFAA:FGG?FAC?F?FE,EFFC+@CFG=EEE9?,B9FFFFFEB+49+8F@,=,:B=8,6+,,8@DCFF8BADF9B====+8++=,@,@2,:3D8B;B@CBCECE:E;E,*3*88,43<;9?*;C8:EC5/**/)2:75:*+11;3;@F**++.26))9))+3)/;5*.4/61)84)8)-5)4))).4:<21(((-,)))))<0)((.).(((87*)))(*09)**.))))
@M06628:26:000000000-CRM2J:1:1101:12073:19802 2:N:0:126
CAGCCTTGCGACCATACTCCCCAGGCGCTGTACTTAACACTTTCGCTACGTCCGAGAAGATGTGGGGGTCCCCACGGACTAGTACAGATCGTTTACAGCTAGGACTACCGGGGTATCTAATCCCGTTCGCTCCCCTAGCTTTCGTGCCTCAGCGTCAGAAAAGTCCCAGTATGCCGCTTTCGCCACCGGTGTTCCTGATGATATCAACACATTTCACCGCTCCACCATCAGTTCCGCATACCTCTGACTTCCTCAAGACTAGTGGTTTCAAACGCAATTC
+
GGGGGGGGGGGGGGGGGGGGGGGGGGGGGGGGGGGGGGGGGGGGGGGGGGGGGGGGGGGGGGGFGGGGGGGGGGGGGGGGGGGGGGGGGGGGGGGGGGGGGGGGGGGGGGGGGGGGGGGGGGFGGGGFGGGGGGGGGGGGGGGGGGGFGGGGGGGGDGGFGGGGGGGGGGGFGGGGGGGFGGGFFFGGDGGDEFFFFCAF7CG?CFF@EFFFGBFGFGFFFFFFFFFBFBFFFFFFFFFFFFFFFFFFFFF<4A>:DAFFF:AFFDFFFFGFFFGG0:>B
@M06628:26:000000000-CRM2J:1:1101:18096:19810 2:N:0:126
TAATCTTGCGACCGTACTCCCCAGGCGGAATGCTTAATCCGTTAGGTGTGTCACCGAATAGCATGCTACCCGACGACTGGCATTCATCGTTTACGGTGTGGACTACCAGGGTATCTAATCCTGTTTTCTCCCCACACTTTCGTACCTCAGCGTCAGTATCGAGCCAGTGAGCCGCCTTCGCCACTGGTGTTCCTCCAACTATCTACGAATTTCACCTCTACACTTGGAATTCCACTCACCTCTCCCGAACTCAAGACCAGGAGTTTAGGAGGCAGTTCCGG
+
GGGGGGGGGGGGGGGGGGGGGGGGGGGGGGGGGGGGGGGGGGGGGGGGGGGGGGGGGGGGGGGGGGGGGGGDEGEEGGGGGGGGGGGGGGGGGGGGGGGGGGGGGGGGGGGGFGGGGGGGGGGGGGGGGGGGCDGGGGGFGGGGGGGGGD71:EEGGGGGGGGGEGGFGGGFGGGGGGGFGGGB4?C:CFCF;<@@A@)2;9E)+:177;;FF)7F=F@E>CDFFF@0>B7<AFFB?:732:41(.-216?<ABF7:?034<<)<C>B>AF3()/04<A?(
@M06628:26:000000000-CRM2J:1:1101:27636:19891 2:N:0:126
TAATCTTGCGACCGTACTCCCCAGGCGGAATGCTTAATCCGTTAGGTGTGACACCGAAGGGCAAGCCCCCCGACGTCTGGCATTCATCGTTTACGGTGTGGACTACCAGGGTATCTAATCCTGTTTGCTCCCCAAACTTTCGTACCTCAGCGTCAGTATCGAGCCAGTGAGCCGCCTTCGCCACTGGTGTTCCTCCAAATATCTACGAATTTCACCTCTACACTTGGAATTCCACTCACCTCTCTCGAACTCTAGACTGATAGTTTAGGAGGCAGTTCCAG
+
GGGGGGGGGGGGGGEGGGGGGGGEGGGGGGGGGGGGGGGGGGGGGGGGGGGGFGGGGGGGGGDGGGGGGGGGGGGGGGGGGGGFGGGGFFGGGGGGGGGGGFFGGGGGGGGGGGGFDFFGGGGGGGDGGG?:EFDEFGGGGGGGGGGEFGGGGCEGGGFGGGGGGGEGGGGAFGGGGGG)AC<AA4CFGCDFCCF@FE=FGGGEFFFF0:B=GF9:?G?AFAFFF<27<A4)4<967?BFFFFFB<:0:?<<<<9ADF?)6AFFFGF2,):585/::<<A6
@M06628:26:000000000-CRM2J:1:1101:4412:19963 2:N:0:126
CAATCTTGCGATCGTACTCCCCAGGTGGGACACTTATCACTTTCGCTTAGTCACTGAGATAAATCCCAACAACTAGTGTCCATCGTTTACGGCGTGGACTACCAGGGTATCTAATCCTGTTCGCTCCCCACGCTTTCGTCCATGAGCGTCAGTACATACGTAGTAGACTGCCTTCGCAATCGGTATTCTGTGTAATATCTATGCATTTCACCGCTACACTACACATTCTATCTACTTCCATATGACTCAAGTCAACCAGTATCAAAGGCAGTTCCATAGTT
+
GCFGGGGGGGCFGGGGGGGGGGGGGGGGGGGGGGGGGFGGGGGGGDGGGGGGGGGGGGGGGGGGGGGGGGGGGGGCGGGGGGGGGGGGGFEGEFGGGDGGGGGGGGGGGGGGGGGGFGGGGGGGGGGGGEGGGGGGGGGGDGGGGGGGGGGGGGGFGGGGGGGGGGFGGGGFGFF8CGGFGGGFFFGGGGGFFEFECEF7CFFFF6<C7CCFDBB<BGB44;@@44?EFCCC?EECEFFF?C???C3)6;EE37?EFFFAA<AF4CA<??5<A=++667<<
@M06628:26:000000000-CRM2J:1:1101:4394:19966 2:N:0:126
CAATCTTGCGATCGTAATCCCCAGGTGGGACACTTATCACTTTCGCTTAGTCACTGAGATAAATCCCAACAACTAGTGTCCATCGTTTACGGCGTGGACTACCAGGGTCTCTAATCCTGTTCGCTCCCCACGCTTTCGTCCATGACCGTCAGTACATTCGTAGTCGACTGCCTTCGCAATCGGTATTCTGTGTATTATCTATGAATTTCACCGCTACACTACACATCCTATCTACTTCCATATGACCAAAGTCAGCCAGCATCAAAGGCAGCTCCATAG
+
@CEA<FF9;CCGDEEE,CFGFEFC8FGG7,CFFFFGG9FE<FG<@,FGGGFGF,CFGCCCF,65,6:,C@<EFGFCFF,@F9??FBGG7CF7FFGGGDFGGF,A<=FG8,C9?E;,,@E;E;?:8EE@EFCGGEBD9=DE6C;,C,6BCC8=6>9EF,,3@@C3,+3=8@@FGCCED559CC7**@+=2,:@9*+2=A6+4=,/+=>C?**4926CD*6;4(63*.)//5?;5).9C?77C3)974()/(3/65))(4((.-59F*:7007).<+<6))
@M06628:26:000000000-CRM2J:1:1101:17143:19997 2:N:0:126
CATTCTTGCGAACGTACTCCCCAGGTGGGATACTTATCACTTTCGCTTAGCCACTGAACCGAAGTCCAACAGATAGTATCCATCGTTTACGGCGTAGACTACCGGGGTATCTAATCCCGTTCGCTACCTACGCTTTCGTCAATCAGTGTCAATACATTATTAGTGATCTGCCTTCGCAATTGGTATTCTATGTAATATCTATGCATTTCACCGCTACACTACATATTCTAACCACTTCATAATGATTCAAGATAACCAGTATCAAAGGCAATTTTACAGTT
+
GGGGGGGGGGGGGGGGGGGGGGGGGGGGGGGGGGGGGGGGGGGGGGGGGGGGGGGGGGGGGGGGGGGGGGGGGGGGGGGGGGGGGGGGGGGGGGGGGGGGGGGGGEGGGGGGGGGGGGGGGGGGGGGGGDFGDGGGGGGGGGFGGF9DFGGGGGFGGGGGGGGGGGGGGCFFGGGGDE>BFFGFFFGGGGGFFF+;1*=CDGGEAFEE<<EB<@@):*,6;@3C6<7C?EEE;@1@E8ECE3<?EEEFE<CFEFCF086>ABFFFGF:07=FFFF92:<A)
@M06628:26:000000000-CRM2J:1:1101:24543:20052 2:N:0:126
CAGCCTTGCGACCATACTCCCCAGGCGCTGTACTTAACACTTTCGCTACGTCCGAGAGACTGTGGGAGGCCCCACGGACTAGTACATATCGTTTACAGCTAGGACTACCGGGGTATCTAATCCCGTTCGCTCCCCTAGCTTTCGTGCCTCAGCGTCAGAAGGATCCCAGAGAGCCGCTTTCCCCACCGGTGCTCCTCATCATATCAACGCATTTCACCGCCCCACAATGAGTTCCGCTCTCCTCTGATCCTCTCAAGACTTGTGGTTGCAAACGCAATTC
+
CFGAFGGGGGDGGEGGGGGGGGGGGGGGECFEFGGGGF9FFGGCFGGG@FGGEFEGGE@EE<?,<C8B7FGGGGB:F:=>A=FFGG9,,C?F8=AEEGGGC9,?FFGGGGG7:C8@CD;==F;,7D886CEGE+@8+68C,3@:@3:F@@,<839CE*9,@,;9EFC9@5C*;;FC*=5)=+0;;6:C<C3)*/A8;4=CFG7)++/(/12>9<A79>?0((43B??)54)65)4(2-9()49<>)))-:)46(4:)):<))64)C:(.)9=?3**(3)4
@M06628:26:000000000-CRM2J:1:1101:19474:20078 2:N:0:126
TAATCTTGCGACCGTACTCCCCAGGCGGAATGCTTAATCCGTTAGGTGTGACACCGAACAGTATACTGCCCGACGTCTGGCATTCATCGTTTACGGTGTGGACTACCAGGGTATCTAATCCTGTTTGCTCCCCACACTTTCGCACCTCAGCGTCAGTATCGAGCCAGTGAGCCGCCTTCGCCACTGGTGTTCCTCCGAATATCTACGAATTTCACCCCTACACTCGGAATTCCACTCCCCTCTCCCGAACTCTAGACCAGGAGTTTTGGAGGCAGTTTCGG
+
GGGGGGGGGGGGGGGGGGGGGGGGGGGGGGGGGGGGGGGGGGGGGGGGGGGGGGGGGGGGGGGGGGGGGGGGGGGGGGGGGGGGFGGGGGGGGGGGGGGGGGGGGGGGGGGGGGGGGGGGGGGGGGGGGGGGGGGGGGGGGGGGGGCGFGGGEGGGGGGGGGFGGGDDFGGFGGGGGGGFGGCDFFFGFFGFFFFFFFFGC@C6+11<DDFAFC?G47802.4)73:941)6:)9)((.4,2,8((-46;1>A25<AF??BFFF4DD?F?FFBDGGF)6-2
@M06628:26:000000000-CRM2J:1:1101:8084:20122 2:N:0:126
TAATCTTGCGACCGTACTCCCCAGGCGGAATGTTTAATGCGTTAGCTGCGCCACCGAACAGTATACTGCCCGACGGCTAACATTCATCGTTTACGGCGTGGACTACCAGGGTATCTAATCCTGTTTGCTCCCCACGCTTTCGTACCTCAGCGTCAGTATCGAGCCAGTGAGCCGCCTTCGCCACTGGTTTTCCTCCGAATATCTACGAATCTCACCTCTACACTCGGAATTCCACTCACCTCTCTCGAACTCAAGATTAGGAGTTTATGAGGCAGTTCCAG
+
FGGGGGGGGGGGGGGGGGGGGGGGGGGGGEGGGGGGFGGGGGGGGGGGGGGGGGGGGGGGGGGGGGGGGFGECFECG7CFFGFGGGGGGGGGGGFCFGGGEEFFGGGGGGEGGGDFFF99EGCFFGDFAFFGEEG7FE>FGGCFEGGGGG?CCE?CFFGGGGGGGCFFF?EFGDDGGGG>=<DEFA<F*:CFFCF@F>FDFFG<FFF?16(1CAAGFGBFBAFAF:44215)<AADF04<FFFB><??:<?AA(5<<BF?442FFG9DB):.2@8:645<:
@M06628:26:000000000-CRM2J:1:1101:10490:20132 2:N:0:126
TAATCTTGCGACCGTACTCCCCAGGCGGAATGCTTAATCCGTTAGGTGTGACACCGAAGGGCAAGCCCCCCGACGTCTGGCATTCATCGTTTACGGTGTGGACTACCAGGGTATCTAATCCTGTTTGCTCCCCACACTTTCGCACCTCAGCGTCAGTATCGAGCCAGTAAGCCTCCTTCGCCACTGGTGTTCCTCCGAATATCTACGAATTTCACCTCTACACTCGGAATTCCACTTACCTCTCTCGACCTCAAGACTACCAGTATCAACAGCAGTTCCAG
+
FFGGGGGGG@E:@@CFGGDCFGGFFGGGGGGGGGGGCGGG7FF@F<F,FCFGAFD@@CGGGGGDGFFGGGGCEEFGGFGG@EFGFFGDFGGGGGGGGFGCEGFGGG@FFGGGAFGG9=DFGGGGGG?9DEFGEFG8:DGGFEGCEGFFCFFGGGGCB;FGE@C>C,6C<EFFC*=CCFGFGG35;ADF*CG==);,:9DCCEFE=F(311:BFBBGF5436:BF46(4:?DAA2)6<-47A2,82)(.(((,.3))(..8BF2/=7<<<(+..58FAFF9.
@M06628:26:000000000-CRM2J:1:1101:26642:20190 2:N:0:126
CACCCTTGCGAGCATACTCCCCAGGCGGGATACTTGACGCGTTAGCTACAGAACTGAACGGTTTTAAATCGACAAGAACTTAGTATCCATCGTTTACGGCTAAGACTACTGGGGTATCTAATCCCATTCGCTCCCTTAGCTTTCGTCTCGCAGTGTCAGTCATGCCCCAGCAGAGTGCTTCCGCGTTTGGTGTTCTTCCTAATATCTACGCTTTTACCCGCTACCTGAGGATTTCCCTCTGCCCCAACATAACCCACGCTTTATAGTTTGAACTTCCGT
+
GGD,CFGGGGDEGGFFGG@FGGGGGGGGGGGGGGG9FCFGGGGGGGGA=FG9FFGGEGGFGBFF=FBE?FEFG+C<F=FG95F,<BF,,C?CGGGD?FCC>+5EC=<,,3CF8FCC=D@:;=F<8@DEEE87DEFGF8>,E:CC830,,4**5*,7,3,3,3,>,7EC**,374*5<9@FG6/??)/)***080+9;<C7;4:?61))/(()/6;+1*.70(-,)))421?0.4>A)4..)5??(,(-(424,((((-4?0()1**69))+9)*3+.44
@M06628:26:000000000-CRM2J:1:1101:10433:20260 2:N:0:126
TAATCTTGCGACCGTACTCCCCAGGCGGAATGCTTAATCCGTTAGGTGTGTCACCGAATTGCATGCAACCCGACGACTGGCATTCATCGTTTACGGCGTGGACTACCAGGGTATCTAATCCTGTTTGCTCCCCACGCTTTCGCACCTCAGCGTCAGTATCGAGCCAGTGAGCCGCCTTCGCCACTGGTTTTCCTCCGAATATCTACGAATTTCACCTCTACACTCGGAATTCCACTCACCTCTCTCGACCTCAAGACTACCAGTATGAAAGGCAGTTCCAG
+
FFGGGGGFFGGGGGGGGGGGGGGGGGGGDGGGGGFGFGGGGGGGGGGGGGGGGGGGGGGGGGGGGFGGGFFGGGGDGGGGGGGGGGGGGGGGGGGCEGGGCGGGGGDGGGGGGGGGEGGGGGGGGGG,=EBFGGDC7CEGCGGGGGGFGGGGGGGGG9EEE7EEC7C6,2<6DDCEEGFFEGGF;);F*7C:BEF;E>>GCCG>=BF:<BB9*--C67<2>:74)(,701:<9AA>:<:?D?<4,.12660:>:))(-55::)9*2.6)6+847?:<<4)-
@M06628:26:000000000-CRM2J:1:1101:13003:20293 2:N:0:126
CATTCTTGCGAACGTACTCCCCAGGTGGGATACTTATCACTTTCGCTTGGCCGCCGAGACCGAAGTCCCGACAGCTAGTATCCATCGTTTACGGCGTGGACTACCAGGGTATCTAATCCTGTTCGCTCCCCACGCTTTCGTCCATCAGCGTCAGTATATAGTTAGTCACCTGCCTTCGCAATTGGTGTTCTATGTGATATCTATGCATTTCACCGCTACACCACATGTTCCGGCAACTTCACTATAACTCAAGACCTACAGTATCAAGGGCAATTTTATGG
+
GGGGGGGGGGGGGGGGGGGGGGGGGGGGGGGGGGGGGGGGGGGGGGGGFGGGGGGGGGGGGGGCGGGGGGGGGGGGGGGGGGGGGGGGGGGGGGGGGGGGGGGGGGGGGFCFGGGGGGGGGGGGGGGGGG+8CEGGGGGGGGGGGGGFGGGGGC=CEFGFGGGGGGGGGGGFGGGFGGGFGGGFAFGGGGFFFF7?AEFGGGGFFFEFCFEFGF;DF5>BFFFFFFFA<9A63921:?4<>?BABAFBAF<??A:BFFFF?<AFFGFBBFGFFFGGD2:60
@M06628:26:000000000-CRM2J:1:1101:25197:20332 2:N:0:126
TAATCTTGCGACCGTACTCCCCAGGCGGAATGCTTAATCCGTTAGGTGTGTCACCGAACAGTATACTGCCCGACGACTGGCATTCATCGTTTACGGTGTGGACTACCAGGGTATCTAATCCTGTTTGCTCCCCACACTTTCGTACCTCAGCGTCAGTATCGAGCCAGTGAGCCGCCTTCGCCACTGGTGTTCCTCCAAATATCTACGAATTTCACCTCTACACTTGGAATTCCACTACCCTCTCTCGAACTCAAGACCAGGAGTTTAGGAGGCAGTTCCGG
+
GGGGGGGGGGGGGGGGGGGGGGGGGGGGGGGGGGGGGGCGGGGGGGGGGGGGGGGGDGDGGGGGGGGGGGGGGGGGGGGGGGGGGGGGGEGFGFFGFGGGEFGGGGGGGGGGGGGGCCEFGGGGGGGFGGGGGGGGGGGGGGGGGGGFFGGGGGGGGGFFCDFGGGGGGFDFGGGGGGGFECDEA6CFCGGFFCFFFEFGCCCFFFFF?D=6FCFG6>3A<CDF44::9244<AB<(((38:1?22(5??:<A7?FFFFF36(8F7)6))0<:)*:44:<(
@M06628:26:000000000-CRM2J:1:1101:20301:20360 2:N:0:126
CAGCCTTGCGACCATACTCCCCAGGCGGAACACTTAACGCTTTCGCTACGGCCGAGAGGATGTGGAAGTCCCCTCAACCCAGTGTTCATCGTTTACGGCTAGGACTACCGGGGTATCTAATCCCGTTCGCTACCCTAGCTTTCGTGCCTCAGCGTCAGAAAAGACCCAGTGTTGCGCCTTCGCCACCGGTGTTCCCTATGATATCAACGCATTTCACCGCTCCACCATAAGTTCCCAACACCCCTGTCTTCCCCAAGCTTGGGGGTTTGCGACGCAATTC
+
GGGGGGGGGGGGGGGGGGGGGGGGGGGGGGGGGGGGGGGGGGGGGGGGGGGGGGGGGGGGGGGGGGGGGGGGGGGGGGGGDGGGGGGGGGGGGGGGGGGGGGGGGFGGGGGGGGGCDFGGGGGGGGGGGGGGGGGGGGGGGGGGGGGGGGFGGGGGGGGGGGGGGFGGGGFFGC?EGGGFGGGFFFGDGEDDBEFFFFFGC?FFFFA?BB0:C>A>FGF>BFF05<:A?FFBFFFFF1(,(4>B?028>BFF21:<<::BBF6@516212:89)?C04A2
@M06628:26:000000000-CRM2J:1:1101:26757:20421 2:N:0:126
TAATCTTGCGACCGTACTCCCCAGGCGGAATGCTTAATCCGTTAGGTGTGTCACCGAACAGTATACTGCCCGACGACTGGCATTCATCGTTTACGGTGTGGACTACCAGGGTATCTAATCCTGTTTGCTCCCCACACTTTCGTACCTCAGCGTCAGTATCGAGCCAGTGTGCCGCCTTCGCCACTGGTGTTCCTCCAAATATCTACGAATTTCACCTCTACCCTTGGAATTCCACTCACCTCTCTCGAACTCAAGACCAGGTGTTTAGGAGGCAGTTCCGA
+
FCFGGGGGGGGGEGGGGGGGGGGE?EGG>:FFFGFGGGGFEGGGGGGGGCGFGGGGGGGGGGGGGGGGCFGGEEEEGGGGGGGGGGGGFGGGFBFGGGGEEGGGGGGGGGCA,AE=FDDEGGGGGGGGGFGFGGGGGGGFAEG:DFGG@FFEGGCCFGG98D9:EDGGD,59=?EGEGGFGGDF;F808CC@A<F@FEF7:@G?FFFF047FF<<>4C@8<)3;A3?2)),..:4)44:??BF?><?3::6<<3).1(,,,).9>G24)5*7(7*:4-41(
@M06628:26:000000000-CRM2J:1:1101:13062:20531 2:N:0:126
CATTCTTGCGAACGTACTCCCCAGGTGGGTTACTTATCACTTTCGCTTGGCCGCCCAGTCCGCAATTAGACCGGACAGCTAGTAACCATCGTTTACGGCGTGGACTACCAGGGTATCTAATCCTGTTCGCTACCCACGCTTTCGTCCCTCAGCGTCAATACGCCGTTGGTGAGCTGCCTTCGCAATCGGCGTTCCATGTGATATCTAAGCATTTCACCGCTACACCACATATTCCGCCCACCTCACGGCGATTCAAGAACTCCAGTATCAATGGCAGTGC
+
GGGGGGGGGGGGGGGGGGGGGGGGGGGGGGGGGGGGGGGGGGGGGGGGFGGGGGGGGGGGGGGGGGGGGGGGGGGGGGGGGGGGGGGGGGGFGGGGEGGGGGEGGFGGGGGGGGGGGFGGGGGFGGGGGGGGGGGGGGGEGGGGGGGGGGFDFEGGGGGFGGGGEGGD5E7BFGGGGGGFGGGF:BGGGGGFF@A5+5FFFFGBFFFA9<<F:44:?G?BF>><?1,31>9A>)<FF62::?BFF?0<0;9B2A9<BAB(:A?FFG9)))+1.9:*3:7A
@M06628:26:000000000-CRM2J:1:1101:20416:20565 2:N:0:126
TAATCTTGCGACCGTACTCCCCAGGCGGAATGCTTAATCCGTTAGGTGTGACACCAAAGGGCAAGCCCCCTGACGTCTGGCATTCATCGTTTACGGTGTGGACTACCAGGGTATCTAATCCTGTTTGCTCCCCACACTTTCGTACCTCAGCGTCAGTATCGAGCCAGTGAGCCGCCTTCGCCACTGGTGTTCCTCCAATTATCTACGAATTTCACCTCTACACTTGGAATTCCACTCACCTCTCTCGAACTCTAGACTGACAGTTTACAGGGCAGTCCCAG
+
EEGDFGGGGGD@EFFGCFGGGEFBFGG@FGGGGFFGGGAEGGFGGGFFGGFFDDFGCFFGDCEFGGGCFGDFGGGG:,DFFECEFGGGAGGGGGGGFGFGEGGGGGGEGFGGGFF;@;ED9FGGGG?FGAFFGGGGGGGG;EGGGGG,<@EECEEGGGFFE7@CEF:DE;EF47EEE7F55DCEF64CCCDFF?B:AEF7+4<<CFF6?11673?;=C@3)18EFEFEEA;41.4),3,138)(..8??F:)6999BA?0(54?F*6243A><FCG(5:23
@M06628:26:000000000-CRM2J:1:1101:24615:20668 2:N:0:126
TAATCTTGCGACCGTACTCCCCAGGCGGAATGCTTAATCCGTTAGGTGTGACACCAAAGGGCAAGCCCCCTGACGTCTGGCATTCATCGTTTACGGTGTGGACTACCAGGGTATCTAATCCTGTTTGCTCCCCACACTTTCGTACCTCAGCGTCAGTATCGAGCCAGTGAGCCGCCTTCGCCACTGGTGTTCCTCCAAATATCTACGAATTTCACCTCTACACTTGGAATTCCACTCACCTCTCTCGAACTCTAGACTGCTAGTTTACAGGGCAGTTCCAG
+
GGGGGGGGGGGGGGGGGGGGGGGGGGGGGGGGGGGGGGGGGGGGGGGGGGGGGGGGGGGGGGGGGGGGGGGGGGGGGFGGGGGGGGGGGGGGGGGGFGGGGGGGGGGGGGGGGGGGGGGGGGGGGGGGGGGGGGGGGGGGGGGGGGGGGGGEGGGGGGFGDDGEEDGGGGFFC9EEDEGFGG4BFF;:4EDFFEF8F@AFGGG<AF@D?DDFDC?FAC3)7CFFFEF@3A@AA42),3?:<FBF?23)4135<AA2<94(-6>FFGB<43E317;FFA)6:
@M06628:26:000000000-CRM2J:1:1101:7531:20689 2:N:0:126
TAATCTTGCGACCGTACTCCCCAGGCGGAATGCTTAATCCGTTAGGTGTGTCACCGAATAGCATGCTACCCGACGACTGGCATTCATCGTTTACGGTGTGGACTACCAGGGTATCTAATCCTGTTTGCTCCCCACACTTTCGCACCTCAGCGTCAGTATCGAGCCAGTGAGCCGCCTTCGCCACTGGTGTTCCTCCGAATATCTACGAATTTCACCTCTACACTCGGAATTCCACTCACCTCTCTCGAACTCTAGACTTATCGTTTATGAGGCATTTCCCG
+
DGFGGGGGGGCGGGGGGGGGGGGGGGCDGGGCFFGGGGGFGGGGGFGDFGGGGGGGGGGGGGGFFFGFGGGGGGEGGGBFFCGFGGGG<DGGFG7FFEGGGFEGGGGFCEGGGGGGGGGGGGFGGGCGGGGDE8BCGFE9DEGGGGCGCFG>8BC8@;FGEFGGGGGCDGF>9;CECEF?GGGFFA*;*2:AF?AD:;:C3EFFFC(:2868:)<7/9)4::?2@F,(8?2<4-4480>F21)2)4,80<.2:-))6)-6.),8)C(644<)35+<)).),
@M06628:26:000000000-CRM2J:1:1101:27166:20692 2:N:0:126
CATTCTTGCGAACGTACTCCCCAGGTGGGATACTTATCACTTTCGCTTGGCCGCCGAGACCGAAGTCCCGACAGCTAGTATCCATCGTTTACGTCGTGGACTACCGGGGTATCTAATCCCGTTCGCTCCCCACGCTTTCGTCCATCAGTGTCAGTATATAGTTAGTCACCTGCCTTCGCGATCGGTGTTCTATGTGATATCTATGCATTTCACCGCTACACCACATGTTCCGGCAACTCCACTATAACTCAAGACCTACAGTATCAAAGGCAATTTTATTG
+
GGDFGGGGGGGGGGGGGGGGGGGGGGGGGDGGGGGGFE,EFGGFGGGGC7FC:FEG7FFE<CCGGGCGGFCEGGGGGFFC;<EEFGC:FGGDE,A==FCC<F,A<@:+>@@<FGGF9=@@EGGCEGGGG+6:CEGEEB9CGGGCCF79@F,2=2=D:;:C7@E:;DFCE9C;D6<,=CCBC7C>)2*1C7:@F<;37CAFGG7C64<EEEE6+;:D@5352<:B>2<<)6420(((-8)44?A:>)62<92()5245)(32:<***)--(:41:FCBA2-)
@M06628:26:000000000-CRM2J:1:1101:11843:20756 2:N:0:126
CAGCCTTGCGACCGTACTCCCCAGGCGGAGTGTTTAATGCGTTAGCTAGACCCCACAATAGTCTAAATCATGGAGTGAACACTCATCGTTGACGGCATGGATTACTGGGGTATCTAATCCCATTCACTCCCCATGCTTTCGTACATCAGCGTCAGTGGTGGCCAAGAAAGCTACCTTCGTTTTCGGTGTTCCTTTGAATATCTATGAATTTTATCTCTCCACTCAAAATTCCACTTTCCTCTACCACACTCTAGTCTCGTTGTTTCTGTCATCGCTTAAT
+
GGGGGGGGGGGGGGGGGGGGGGGGGGGGGGGGGGGGGGGGGGGGGGGGGGGGGGGGFGGGGGGGGGGGGGGGGGGGGGGGGGGGGGGGGGGGGGGGGGGGGGGGGGGGGGGGGGGGGGGGGGGGGGGGGGGGGGGGGGGGGGGGGGGEFGEGGGGGGGGGGGGGGFGGGGGFGGGGGGGFGGGF4BDCDEGFFFF=ACFGGGGFFFFFFFF8CFFDFGFFFFFF55;8EFFFEEFEFFFFFFEFF;E@<@@FFFFFFD><08()7:6:B9<F<4*:::BA
@M06628:26:000000000-CRM2J:1:1101:9477:20759 2:N:0:126
CATTCTTGCGAACGTACTCCCCAGGTGGGATACTTATCACTTTCGCTTGGCCGCCCAGGTCTCAAGGACCCGGACAGCTAGTATCCATCGTTTACGGCGTGGACTACCAGGGTATCTAATCCTGTTCGCTCCCCACGCTTTCGTCCATCAGCGTCAGTATATGGTTAGTCAGCTGCCTTCGCAATCGGTGTTCTATGTAATATCTATGCATTTCACCGCTACACTACATATTCCGCCAACTTCACCATAACTCAAGACGACCAGTATCAAAGGCAATTCCA
+
GFGGGGGGGGGGGGGGGGGGGGGGGGGGGGGGGGGGGGGGGGGGGGGGGEGGGGFGGGGGGGGGGGGGGFGGGGGGGGGGGGGGGGGGGGGGGGGGGGGGGGGGGGFGGGEEEFGGGGGGGGG,AEEGGGGGGGGGGGGGGGGFGGGGCGGGGGEGGGGFGGGGGGGGGFCFGGGGGGGFDGGDFFGGGEGFFFFFFFFFGGGFFF<EFC?FGF?FFC>1>FFFFFF@EABABFB:09BB?DAFF223)8344<?<)(-7>>0>8:2469F71>8C:<4))
@M06628:26:000000000-CRM2J:1:1101:14437:20775 2:N:0:126
TAATCTTGCGACCGTACTCCCCAGGCGGAATGCTTAATCCGTTAGGTGTGACACCGAAGGGCAAGCCCCCCGACGTCTGGCATTCATCGTTTACGGTGTGGACTACCAGGGTATCTAACCCTGTTTGCTCCCCACACTTTCGTACCTCAGCGTCAGTATCGAGCCAGTGAGCCGCCTTCGCCACTGGTGTTCCTCCAAATATCTACGAATTTCACCTCTACACTCGGAATTCCACTCACCTCTCTCGAACTCTAGACTGATAGTTTACAAGTCAGTTCCAG
+
GFGGGGGGGG7CFGGGGGGGGGF@FGGD@FGGGGG<EEFFGGGGGGGGGGGGGGGEGGEBGEDGFGDGGGEGGGGGGGGGGEGGGGFGGGFFGFDEEFFGGFGGGGFGGGE=FFCFD9FFGBGGGGGGGGEGGGGCFCFGFGGGFFFCEFF>EGGGF;FFGDFDGG>FFGGFG4*:*:=FCG3>FFFGFCGFC):6FF4CCGGFFFFF?B0@GFFF6D23:<?B)1(3:?>DA24548>:?F?<??()4((462-).-50)6-@BF2)6.</)13<9AA>.
@M06628:26:000000000-CRM2J:1:1101:20869:20802 2:N:0:126
TAATCTTGCGACCGTACTCCCCAGGCGGAATGCTTAATCCGTTAGGTGTGACACCAAAGGGCAAGCCCCCTGACGTCTGGCATTCATCGTTTACGGTGTGGACTACCAGGGTATCTAATCCTGTTTGCTCCCCACACTTTCGTACCTCAGCGTCAGTATCGAGCCAGTGAGCCGCCTTCGCCACTGGTGTTCCTCCAAATATCTACGAATTTCACCTCTACACTTGGAATTCCACTCACCTCTCTCGAACTCTAGACTGATAGTTTACAGGGCAGTTCCAG
+
GGGGGGGGGGGGGGGGGGGGGGGGGGGGGGGGGGGGGGGGGGGGGGGGGGGGGGGGGGGGGGGGGGGGGGDGGGGGGGFGG<FGGGGGGGGGGGGBFFEGGGGGGGDGGGGFFGGGGGGGGGGGGGFGGGGG>@GDGGGGGGGGGDFGGGGGGGGGGCFFEFDGGGGGGA6;CGDGGG4?EGDAFFGCFGGFFFFDFFFFFGFCFFFFF;;CGFFDACE<EFFFFFEFFFFE?344:1>B<B>735(4,16<<<AA>A>02.6=@F)6:?D@0);C<AA).
@M06628:26:000000000-CRM2J:1:1101:8385:20882 2:N:0:126
TAACCTTGCGGCCGTACTCCCCAGGCGGTCTACTTATCGCGTTAGCTTCGCTACTCACGGCTTAAAGCCACAAACAGCTAGTAGACAGCGTTTACGGTGTGGACTACCAGGGTATCTAATCCTGTTCTCTACCCAAACTTTCGCACATTAGCGTCAGTCTTTGGCCAGGGAGTCTCCTTCCCCACTGATGTTCCTCCAGATATCTACGCATTTCACCGCTACACCTGGAATTCCACCCCCCCTTCCAATACTCCAATCTGCCAGTTCTAAATTACCAGCC
+
GGGEFGGGGG+FGGGGGGGGGGGGGGGGGGDGGGGGEGGGGGGGGGGGGGCGGGGCG<CF7FG,?FA<FAF<<F?FEE=FD9<<95FD<F@FG7EFGF<+=F?EFE<EEEFG<3,@==DEEA95?EA,=@,EF@93=3>FGC>C7>C93,31@B*@7E9EFGCGGG,95:7*/;,5:DGF,0;;4A<C8,4=6<B*?3/067:4@7>(,(6BGF<:A933;;@3;(;43>7,..))(-,(41((((--),45)()(.,).6.)0<F)64)+9.99+-)(-
@M06628:26:000000000-CRM2J:1:1101:20474:20895 2:N:0:126
CACTCTTGCGACCGTACTCCCCAGGCGGAATGCTTAATGCGTTAGCTGCGCTACTGCACAGTATAATGCCCGAAGCACAACATTCATAGTTTACGGCGCGGGGTCTCCGGGTATCTCTACCTCTTTGCGCTCCACGCTCTCGCGTCTCTGAGTGTCAGTAATACCCGAGAGACGTCCTCTCGCCATGTGTTCTCTTGCATATCTCTGCGCATCTCACCGCCCCTCTGGATTTCCCCTTTCTCTCTCCTACACTCGAGTCCGAGTTTTTGAGGCGGTATGTG
+
,C6EFGGGGGG:F+CFGG<EGGGGGGGG7FG@,CFFG9FGGGGGGGG9,+++@F,E,EFGG<,,5,C,,,,8++++:,:,@,A5,5,45B,B,,++48++++++33,,+@F3+@,@,,,,3,,,,7,,4@@*@:D7***=,***4=?F,C,=F,1,,+>++++1>,*)3*/8*:1***2+=**8))*0:E*/*-*)/.6:>FGF*/))(((8)-6*77,(((4(8(:)6))..).((.))).<?F)()5)(4)((,(.()492)07:(-(*7(0*2((,.)
@M06628:26:000000000-CRM2J:1:1101:8379:20906 2:N:0:126
TAACCTTGCGGCCGTACTCCCCAGGCGGTCTACTTATCGCGTTAGCTTCGCTACTCACGGCTTAAAGCCACAAACAGCTAGTAGACAGCGTTTACGGTGTGGACTACCAGGGTATCTAATCCTGTTCGCTACCCACACTTTCGGACATGAGCGTCAGTCTTTGGCCAGGGAGTCGCCTTCGCCACTGATGTTCCTCCAGATATCTACGCATTTCACCGCTACACCTGGAATTCCACTCCCCCCTCCCAGACTCTAGTCCGCCAGTTCTAAATGACCATCC
+
FGGGGGGGGGGGGGGDGGGGGGGGGGGGGGGGGGGGGGGGGGGGGGGGGGGGGGDDGGGGGGGGGGGGGGGGGGGGCGGGGGGGGGGFGGEGGGGGGGGGGGGGGGGGGGGGGGFGGGGGGGFAGGFGGGCGGCD@EGGGGGG+8<CCFC;CGGGGGGGFGGGGGGGGGDGFGG5CEDGFDDG;EFGFFGGFFECEFFFGGGGCFFE@0(2>F?EFFC>69><BF?:?<?)46A4).27<0(36<(,4,,4?F<><6))-1:2>F><<B2<@AFDC2376
@M06628:26:000000000-CRM2J:1:1101:9489:20954 2:N:0:126
TAATCTTGCGACCGTACTCCCCAGGCGGAATGCTTAATCCGTTAGGTGTGACACCGAATAGCATGCTACCCGACGTCTGGCATTCATCGTTTACGGCGTGGACTACCATGGTATCTAATCCTGTTTGCTCCCCACTCTTTCGCACCCCAGCGTCAGTATCGAGCCAGTGAGCCGCCGTCGCCACTGGTCTTCCTCCCAATCTCTACGAATTTCACCTCTACGCTCCGTATTCCCTTCACCTCTCTCGAACTCTAGACTCCCAGAATCAAAGTCAATTCCAG
+
<CFEGGGGGGECGGGGGGGFEGGGGGGGGGGGGGGGC<66@FGGC<F,,8EFG,DF7F==?66AC=FF<AFCCFC@:=4,,B5CEEGD8:AF@F:+6@F>CC4E<A=F,3:5,<>E;7,E=9,B?DGCFG,@+@6=F9E,>:++@>+@<9@*4@9>E;,74::5B:2;D>2**)*/*=7=EDGBA);C+2:;6>F3)/50*<:):@23(,47:<4*91826(,(.((((.4>F)-6().)).).)5(.3<:<)-4245)51:).8*))).+*.6++6).6)
@M06628:26:000000000-CRM2J:1:1101:9483:20970 2:N:0:126
TAATCTTGCGACCGTACTCCCCAGGCGGAATGCTTAATCCGTTAGGTGTGACACCGAATAGCATGCTACCCGACGTCTGGCATTCATCGTTTACGGCGTGGACTACCAGGGTATCTAATCCTGTTTGCTCCCCACGCTTTCGCACCTCAGCGTCAGTATCGAGCCAGTGAGCCGCCTTCGCCACTGGTGTTCCCCCGAATATCTACGAATTTCACCTCTACACTCGTAATTCCACTCACCTCTCTCGAACTCAAGACTCCCAGTATTAAAGGCAGTTCCAG
+
FFGGFGGGGGGGEGGGGGGGGGGGGGGGGGGGGGGGGGGGGGGGGGGGGGGGGGGGGGGFGGGGG8FGGFGGC7FFGGGG?@FGGGGGGGGGGGGGGEGGEGGGGG8<<+:DFGGFD=EFGGGGGGG8=F8EEFGGG6:CEGGEGF95DE?EGEG5=;C;C8=CG?CDFCGFFGGGGG=FG58;;A<F<FCC6)07A>>CFFGF=F<:41(9>)4://5><D?4??(4(4).65).8:?B283:<2:)3:B<<0<2?4:??<2//06>DB<4()2:4:44.
@M06628:26:000000000-CRM2J:1:1101:16556:20989 2:N:0:126
TAATCTTGCGACCGTACTCCCCAGGCGGGAAGCTTAATGCGTTAACTGCGCCACCGAACAGTATACTGCCCGACGGCTAGCTTCCATCGTTTACGGCGTGGACTACCAGGGTATCTAATCCTGTTTGCTCCCCACGCTTTCGCACCTCAGCGTCAGTATCGAGCCAGTGAGCCGCCTTCGCCACTGGTGTTCCTCCGAATATCTACGAATTTCACCTCTACACTCGGAATTCCACTCACCTCTCTCGATCTCTAGACTGACAGTATTAAAGGCAGTTCCGG
+
GGGGGGGGGGGGGGGGGGGGGGGGGGGGGGGGGGGGGGGGGGGGGGGGGGGGGGGGGGGGGGGGGGGGGGGGGGGGGGGGGGGGGGGGGGGGGGGGGGGGGGGGGGGGGGGGGGGGGGGGGGGGGGGFGGGGGGGGGGGFGGGGGGGGGGGGGGGGGFGGCFGGGGGGGDEFGGGGGGGFGGGFFFGGGGGFFFFFDBBGFGGFFFFFB<?FGFFG=C2)69?<FFF(4:0AAB92:?FF?<BF?F??1?<AD9>AFFB?BFFF=:4:A<F?:>5C<>A:9
@M06628:26:000000000-CRM2J:1:1101:22952:21002 2:N:0:126
TAATCTTGCGACCGTACTCCCCAGGCGGAATGCTTAATCCGTTAGGTGTGTCACCGAACAGTATACTGCCCGACGACTGGCATTCATCGTTTACGGTGTGGACTACCAGGGTATCTAATCCTGTTTGCTCCCCACACTTTCGTACCTCAGCGTCAGTATCGAGCCAGTGAGCCGCCTTCGCCACTGGTGTTCCTCCAAACATCTACGAATTTCACCTCTACACTGGGAATTCCACTCCCCCCCCCCGAACGCAAGACAGGAAGTTTTAGAGGCAGTTCCAG
+
AFDGGGGGGFEEEGGGDGGGGGGGGGGGGGGGGGGGFG9FGFEEEFGEEFFCEE@@FFEEFFGGGGA6CEFEEGEGGGCGDEGFFFDF?FGGGC7+,AFGEGGGGDCFFEGG@FGGGDFGBFGGGGGGFFFGGGGE=8EGFD?CF@DF:<8CEEGG:EG;C7AEGCCCGEFFDG55*CD)A5D?9)2;?FG7;7A;F;8*9+<;FFD021=6@?5:=737))/:4480(3:AA)9AF(1(((((((4661((,39<1((,(4496*))()<),)2:4)6))
@M06628:26:000000000-CRM2J:1:1101:11604:21005 2:N:0:126
TAATCTTGCGACCGTACTCCCCAGGCGGAATGCTTAATCCGTTAGGTGTGTCACCGAGCAGCATGCTACCCGACGACTGGCATTCATCGTTTACGGTGTGGACTACCAGGGTATCTAATCCTGTTTGCTCCCCACACTTTCGCACCTCAGCGTCAGTATCGAGCCAGTGAGCCGCCTTCGCCACTGGTGTTCCTCCAAATATCTACGAATTTCACCTCTACACTTGGAATTCCACTCACCTCTCTCGAACTCAAGACTACCAGTATTAAAGGCAGTTCCAG
+
GGGGGGGGGGGGGGGGGGGGGGGGGGGGGGGGGGGGGGGGGGGGGGGGGGGGGGGGGGGGGGGGGGGGGGGGGGGGGGGGGGGGGGGGGGGGGGGGGGGGGGGGGGGGGGGGGGGGDEGGGGGGGGGGGGGFGGGGGGGGGGGGGGGGGGGGGGGGGGGGGGFGGGFGGGGFDGGGGGGFGGGFFFGGGGGFFFFFFFFGGGGFFFFFF@DAGFFGAGFFCFFFF<??<AFFFAFFFFB?BB27?FF?B?BABFFFFFFFFF09=FF>AAFF05;FA<AD4
@M06628:26:000000000-CRM2J:1:1101:8601:21011 2:N:0:126
TAATCTTGCGACCGTACTCCCCAGGCGGAATGCTTAATCCGTTAGGTGTGTCACCGAATTGCATGCAACCCGACGACTGGCATTCATCGTTTACGGCGTGGACTACCAGGGTATCTAATCCTGTTTGCTCCCCACGCTTTCGCACCTCAGCGTCAGTATCGAGCCAGTGAGCCGCCTTCGCCACTGGTGTTCCTCCGAATATCTACGAATTTCACCTCTACACTCGGAATTCCACTCACCTCTCTCGACCTCAAGACTACCAGTATGAAAGGCAGTTCCAG
+
GGGGGGGGGGGGGGGGGGGGGGGGGGGGGGGGGGGGGGGGGGGGGGGGGGGGGGGGCGGGGGGGGGGGGGGGGGGGGEGGGGGGGGGGGGGGGGGGGGGGGGGGGGGGGGGGGGGGGGGGGGGGGGGGGGGGGGGGGGGGGGGGGGGGGGGGGGGGGGFGGGFGEFGGGGGFFGGGGGGFGDC5A6CFGGDFFFFFFFFGGGGFBFF?FFF@GFFGFF<DFFF4FBFFB??FFFBAFFBB?F32)50)499:?B2<B>2:B?:BFDAFFBG@:F8C<A><4
@M06628:26:000000000-CRM2J:1:1101:19405:21056 2:N:0:126
TAATCTTGCGACCGTACTCCCCAGGCGGAATGCTTAATCCGTTAGGTGTGACACCAAAGGGCAAGCCCTCTGACGTCTGGCATTCATCGTTTACGGCGTGGACTACCAGGGTATCTAATCCTGTTTGCTCCCCACGCTTTCGCACCTCAGCGTCAGTATCGAGCCAGTGAGCCGCCTTCGCCACTGGTGTTCCTCCAAATATCTACGAATTTCACCTCTACACTTGGAATTCCACTCACCTCTCTCGAACTCAAGACTACCAGTATTAAAGGCAGTTCCGG
+
GGGGGGGGGGGGGGGGGGGGGGGGGGGGGGGGGGGGGGGGGGGGGGGGGGGGGGGGGGGGGGGGGGGGGGGGGGGGFGGGGGGGGGGGFGGGGGGGGGGGGGDFFGGGGGGGGGFGEFGGGGGGGGGFGGGGEGGCGGEGGGGGGGFGGGGEEGGGGDFGGFCG7>E>EGGFGGGGEGGFGGGFFFGGGGGFFCFFFEF>CFGFFFFFF<0:77?D*C?AA<?B=<7:AA7<6<4)8::3,84?<??:((,.847A:48>187=*:<2<)+94F5EA<<66
@M06628:26:000000000-CRM2J:1:1101:5725:21070 2:N:0:126
TAATCTTGCGACCGTACTCCCCAGGCGGAATGCTTAATCCGTTAGGTGTGACACCGAACAGTATACTGCCCGACGTCTGGCATTCATCGTTTACGGCGTGGACTACCAGGGTATCTAATCCTGTTTGCTCCCCACGCTTTCGCACCTCAGCGTCAGTATCGAGCCAGTGAGCCCCCTTCGCCACTGGTGTTCCTCCGAATATCTACGAATTTCAACTCGACAATCGGAATTCCACTCACCTCTCTCTAACTCAAGACGCCCAGTATTAACGCAAGTTCCAG
+
9AEGFGFFGGGGGGGGGGGGGGG7DF:CCFGFGFFGGGFFCCEFGFG9FCFGGGGGEGGDAFGGGFDECFF>FGCFFDDCFGFFFGFGFFGGFF7:F+F7:E@CFGGGEC=3ABEGFGGG;BFGGF,EFDBFEGECEGC6>8EECE7E7@D58>A*5D,D*>CC8A8CFGGA**4?5:FFGGGF494C8=*17<A@36)5/4467+/0(3(7:))28:((-,()931204)).644712320<B?7).-<64>(4>((4(2:(7*;4:A)/)()2<6>:>-
@M06628:26:000000000-CRM2J:1:1101:6967:21076 2:N:0:126
TAATCTTGCGACCGTACTCCCCAGGCGGAATGCTTAATCCGTTAGGTGTGTCACCGAATAGTATACTACCCGACGACTGGCATTCATCGTTTACGGTGTGGACTACCAGGGTATCTAATCCTGTTTGCTCCCCACACTTTCGTACCTCAGCGTCAGTATCGAGCCAGTGAGCCGCCTTCGCCACTGGTGTTCCTCCAAATATCTACGAATTTCACCTCTACACTTGGAATTCCACTCACCTCTCTCGAACTCAAGACTAGCAGTTTTAGAGGCAGTTCCAG
+
FFGGGGGGGGGGGGGGGGGGGGGGGGGGGGGGGGGGGGGGGGGGGGGGGGGGGGFGEGGGGGGGGGGGGGGGGGGGGGGGGGFGGGG,FGGGGGGGGGGGGGGGGFFGGGGGGFGGGGGGGGGGGGGGGGGGGGGEGGGGGGGGGGGGGGGGGGGGGGGGGGGGGGGGGFGFGGGGGGGFGGGFF;FFFFDFACFDF@FFGGGEFFF<FD83;CEDFG@EFFFFFFFFFFFFBFF>:1?:?FF?FDBDFFBB<B2)(6>:03>FFGBF?FGFFF=FBAFF9
@M06628:26:000000000-CRM2J:1:1101:26358:21078 2:N:0:126
TAATCTTGCGACCGTACTCCCCAGGCGGAATGCTTAATCCGTTAGGTGTGTCACCGAACAGTATACTGCCCGACGACTGGCATTCATCGTTTACGGTGTGGACTACCAGGGTATCTAATCCTGTTTGCTCCCCACACTTTCGTACCTCAGCGTCAGTATCGAGCCAGTGAGCCGCCTTCGCCACTGGTGTTCCTCCAAATATCTACGAATTTCACCTCTACACTTGGAATTCCACTCACCTCTCTCGAACTCAAGACCGGTAGTTTTATAGGCAGTTCCGG
+
FGGGGGGGGGDGGGGGFGGGGGG@FGCC7FGGGGG9CFGGGFFGGGFGGD<FFGGDEGD=DE?BCGFFEFGGGGG+FGGGGGGGFFGGGGGCGFDEGFGGFFECFGGGDCEGGGGGAFECDDCFFFFFGGGGC,@EGGGGFGG?DGGGGGGGGGEGGFCBEF*AC,>FFGF477*:C5??DGGDFAGC4EGAFFC@F1+;C?768A0;F?<CFCFGFGFEC):A?A?DFA0)6AAA71??FF>?>2(,.2:9)25>7((((-4BFG2)).<=46CGFFA1(
@M06628:26:000000000-CRM2J:1:1101:5711:21087 2:N:0:126
TAATCTTGCGACCGTACTCCCCAGGCGGAATGCTTAATCCGTTAGGTGTGACACCGAACAGTATACTGCCCGACGTCTGGCATTCATCGTTTACGGCGTGGACTACCAGGGTATCTAATCCTGTTTGCTCCCCACGCTTTCGCACCTCAGCGTCAGTATCGAGCCAGTGAGCCGCCTTCGCCACTGGTTTTCCTCCGAATATCTACGAATGTCACCTCTACACTCGGAATTCCACTCACCCCTCTCGAACTCAAGACTCCCAGTATTAAAGGCAATTCCAG
+
GGGGGGGGGGGGGGGGGGGGGGGGGGGGGGGGGGGGGGGGGGGGGEGGGGGGGGGGGGGGGGGGGGGGGGGDGGGGGGGGGGGGGGGGGGGGGGGDGGGGGGGGGGGGGGGGGGGGGGGGGGGGGGGGGGGGGGGE@EEGGGGGGGCGGFGGGGGGFGGGD7CEG7>FGGGFGGGG=EGFGGCFF);:*2>FFEFFFF575CC5AC:?:2(9?<AF9>?<>4:<F:(11??<A46)(4:B((18(2(5:B6<A23>?4:>?729@FBFFA:4:4*<7A44-
@M06628:26:000000000-CRM2J:1:1101:5687:21094 2:N:0:126
TAATCTTGCGACCGTACTCCCCAGGCGGAATGCTTAATCCGTTAGGTGTGACACCGAACAGTATACTGCCCGACGTCTGGCATTCATCGTTTACGGCGTGGACTACCAGGGTATCTAATCCTGTTTGCTCCCCACGCTTTCGCACCTCAGCGTCAGTATCGAGCCAGTGAGCCGCCTTCGCGACTGGTGTTCCTCCGAATATCTACGAATTTCACCTCTACACTTGGAATTCGACTCACCTCTCTCGAACTCACGACTCCAATTATTAACGTCAGTTCCAG
+
AEEGGGGGFGCGGGGECFFFGGC@EFGGGEGGGFGFFGGGFGGDGGGGGGGGGGGG7CFGFGDGFGFGGFGGGGGGFFG8FFGGDGGGGGGGFEEE@GGGEFGGGGG@FDEC=8E@EEGFGGGGGGGGG9=F68>BCEB6EEEEGC5CFGGGGE5E@DC9E7;5*3;CC,A;647:5:C>=)7>>EF7D>DAA<F;>(<D52CAF?:03(8=C94D6/424).)*.,)).5)(511:?B<7<>?2)4511343(.3(-(5.()1/*.)-6*)(0*3<<9<.
@M06628:26:000000000-CRM2J:1:1101:4708:21158 2:N:0:126
TAATCTTGCGACCGTACTCCCCAGGCGGAATGCTTAATCCGCTAGGTGTGTCACCGAATAGCATGCTACCCGACGACTGGCATTCATCGTTTACGGTGTGGACTACCAGGGTATCTAATCCTGTTTGCTCCCCACACTTTCGTACCTCAGCGTCAGTATCGAGCCAGTGAGCCGCCTTCGCCACTGGTGTTCCTCCAAATATCTACGAATTTCACCTCTACACTTGGAATTCCACTCACCTCTCTCGAACTCAAGACCAGGAGTTTTAGAGGCAGTTCCGA
+
FEGFFGGFGGGG@EGGEFGFGEFECFEGDEGGGGGGGGGGGGGGGGGGGGGGGGGDFGDGGGGGGGGGGGGGGGEGGGCC8FGGGGFGGDF7FFFGCFFCBFEGFDFGGGGFFCGCBFGFFGFFGGG,=FGGG8CGGGGGCEEG777@ACC>EGGGGFE>@FDGGGDGF9F6*CGGGE=;5**:;4?CFGC7AEFFFEAFCEGEFFDDF;;C7??:*;7@EC;4@9?DFFFFA<B243235?B:?2:0(((-.(52(34:(38F?>)-15+76)*254)1(
@M06628:26:000000000-CRM2J:1:1101:4710:21176 2:N:0:126
TAATCTTGCGACCGTACTCCCCAGGCGGAATGCTTAATCCGCTAGGTGTGTCACCGAATAGCATGCTACCCGACGACTGGCATTCATCGTTTACGGTGTGGACTACCAGGGTATCTAATCCTGTTTGCTCCCCACACTTTCGTACCTCAGCGTCAGTATCGAGCCAGTGAGCCGCCTTCGCCACTGGTGTTCCTCCAAATATCTACGAATTTCACCTCTACACTTGGAATTCCACTCACCTCTCTCGAACTCAAGACCAGGAGTTTTAGAGGCAGTTCCGA
+
FFFGGFGGGGGGGGGFCFGGGGGGGGGGGGGCGGFGGGGGGGGGGCFGGGGGGGGG7CFGEGGGAFFGGCFCFGDGGGGGGFGGGGGFGGGGFDFGFGGGGGGGGFDC<BF=F<EF;BF,@DABFFD8DF@FGGEGGGGGGGGGG@CG7?EGEGEGFFFGGEGGGC:CDFGFG47*/=6FE?<AFFF7CFGFFFF@F@BGGFF3787;;7?F;CC7;D83><3<79>?A<0A):<<:7:07??1<78>7:(67(58212130185D<9,)9)8>EFDAAB(
@M06628:26:000000000-CRM2J:1:1101:20221:21211 2:N:0:126
CAGCCTTGCGACCATACTCCCCAGGCGGAGCACTTAATGCTTTCGCTACGGCCGAGAAAATGTGGAAGTCTCCTCAGCCTAGTGCTCATCGTTTACGGCTAGGACTACCGGGGTATCTAATCCCGTTCGCTACCCTAGCTTTCGTGCCTGAGCGTCAGAAAAGATCCAGTGATGCGCTTTCGCCACCGGTGGTCCCTATGATATCAACGCATTTCACCGCTCCACCATAAGTTCCCATCACCCCTATCTTCCTCAAGCCACGTGGTTTGAAAGGCAGTTC
+
GGGFGGGGGGEEFGGGGGGGGGGGGGGGGGGGGGGGGGGGGGGGGGGGGGGGGGGGGGGGGGGGGGGGFFGGGGGGGGGGGGGGGGGGGGGGGGGEGGDGGGGGGGGGGGGGGGGGGGGGGGGGED8EGGGGGGGGGGGGGGGGGGGGGGGGGGGGGGG,:D?>,FFGGEGFFGGGECDFFGD?EFFGG/9):=F?A8FGFFGEFC3@;;@ED<>CFGF99;BFFFBF<>>AF<47A4?2<??2235?<AD<)-6).4<:?04>3*4(-)<F<>FE?())
@M06628:26:000000000-CRM2J:1:1101:7495:21284 2:N:0:126
TAATCTTGCGACCGTACTCCCCAGGCGGAATGCTTAATCCGTTAGGTGTGACACCAAAGGGCAAGCCCCCTGACGTCTGGCATTCATCGTTTACGGTGTGGACTACCAGGGTATCTAATCCTGTTTGCTCCCCACACTTTCGTACCTCAGCGTCAGTATCGAGCCAGTGAGCCGCCTTCGCCACTGGTGTTCCTCCAACTATCTACGAATTTCACCTCTACACTTGGAATTCCACTCACCTCTCTCGAACTCTAGACTGATAGTTTACAGGGCAGTTCCAG
+
GGGGGGGGGGGGGGGGGGGGGGGGGGGGGGGGGGGGGGGGGGGGGGGGGGGGGGGGGGGFGGFGGGGGGGDFGGGGGGDFGFFGGGGFGGGGGGGDGGGGGGGGGGGCEG7AB<FFGFFCGGGGGGGGGAEFG?E=FGGGGGG8FGFFGGGGGDGGGFFGGGFEGFFFCEGFFGGDEEGFGGGFFFGGGGG>8CFBFF);>FGFFF@;@?0:@3<78FEFEFFFFA@F9<;C3:<B?BF:<<BFBFF??BFFF)52AA?2444@FF24<27)(8?GABAA9
@M06628:26:000000000-CRM2J:1:1101:12007:21297 2:N:0:126
CAGCCTTGCGACCATACTCCCCAGGCGCTGTACTTAACACTTTCGCTACGTCCGAGAGACTGTGGGAGGCCCCACGGACTAGTACAGATCGTTTACAGCTAGGACTACCGGGGTATCTAATCCCGTTCGCTCCCCTAGCTTTCGTGCCTCAGCGTCAGAAGGATCCCAGAGAGCCGCTTTCGCCACCGGTGTTCCTCATCATATCAACGCATTTCACCGCTCCACAATGAGTTCCGCTCTCCTCTGATCCCCTCAAGACTTGTGGTTTCAAACGCAATTC
+
G9FFFGGGGGGGGGGGGFGGGGGGGGGGGGGFGFGGGGGGGGGGGGGGGGGGGGDGGGGGGGGFGGGGDGGGGGGGDGGGGGGGGGGGGGGFGGGFFFGGGGGGGGGFGGDGGGGFGGGGGGGDFFGFGGGGGGGG+DFFCGGGGFGDGGFGGGGGCEGGGFGFFGGGGECFCGGGECDAGGGFFDCGGED:>E6CFEFGDFC?FFEFFBFFGFAGF7?FB9;?FBF2>>4:<B<B?<9:<1>BAD<AF<<0.:()48?AAF4?3*,12)<?<E=C>:)6
@M06628:26:000000000-CRM2J:1:1101:5623:21320 2:N:0:126
TAAACTTGCGTCCGTACTCCCCAGGCGGTCAACTTATCGCGTTAGCTGCGCCACTAAGAATGTAAAATTCCCAACGGCTAGTTGACATCGTTTACGGCGTGGACTACCAGGGTATCTAATCCTGTTTGCTCCCCACGCTTTCGCACCTCAGTGTCAGTATCAGTCCAGAAGGTCGCCTTCGCCACTGATGTTCCTTCAGATATCTACGCATTTCACCGCTACACCTGAAATTCCACCTCCCTCTACTGTACTCAAGATTACCAGTATCAAATGCCGTTCCA
+
GGGGGGGGGGGGGGGFGGGGGGGGGGGGGGGFGGGGGGGGGGGGGGGGGGGGGGGGGGGGGGGGGGGGGGGGGGGGGGGGGGGGGGGGGGGGGGGGGGGGGGGGGGGGGFEGGGGGGGGGGGGGGGGGGGGGGGFGGGGGGGGGGGGFGGGGGGGGGGGF7=EFGGGGGGEAFGGG>*:FEGDDFFGDFCFFFCA?F@F7FFGFF=E0(:?BGFFGFG9BF>FF@B?FBFFBFF9<::?BBFFFFFF?<4AAF<0<2,6<BAA@FF))6<99:*C580<B)
@M06628:26:000000000-CRM2J:1:1101:23775:21408 2:N:0:126
TAACCTTGCGGCCGTACTCCCCAGGCGGTCTATTTATCGCGTTAGCTTCGCTACTCACGGATTAAATCCACAAACAGCTAATAGACAGCGTTTACGGTGTGGACTACCAGGGTATCTAATCCTGTTCGCTACCCACACTTTCGCACATGAGTGTCAGTCTTTGGCCCGAGAGTCGCCTTCGCCACTGATGTTCCTCCAGATATCTACGCATTTCACCGCTACACCTGGAATTCCACTCCCCTCTCCAATACTCTATTCAACCAGTTCCAAAAGGCCTCCC
+
CFFGGFGGGGGGCFC;FCFGGGGECDGG+@BCEE9ECF@FGGGEDAFEF@CGEGFEGGGGG7FFGGGFCFGGGGGGGF<FDGGGFFGGGGGGGGECEGGGG7<FEEGGGGG+FFFG;FDGGA9FGGGGGG+6@>DG+8DGCEED@FDEFF>EFCCFG;EGGC=4DA**:>**3;>=5EDFGCDFFFG7FEF+:6+);@F*8<+)+;7(:0@E;7?GFGFB697:F?0:(2<0<AA<B?0?0130:2<7)35)4:)))-.4<(,)*06<ADGFF3F*5((4
@M06628:26:000000000-CRM2J:1:1101:18794:21435 2:N:0:126
CAGCCTTGCGACCATACTCCCCAGGCGGAGCACTTAACACTTTTGCTACGTTGGGAAATGCCTAGGGCGCCTCCCAACTAGTGCTCATCGTTTACAGCTAGGACTACCGGGGTATCTAATCCCGTTCGCTACCCTAGCTTTCGTGCCTCAGCGTCAGTTAAGACCCAGTGTGCCGCCTTCGCCCCTGTTTTTCCTTCCGATATCAACACATTTCACCGCTCCACCGGAAGTTCCGCACACTCCTATCTCACTCAAGTTATCCAGTTTAGAGCGCAGTTCC
+
FFGGGGGGGGGGGGGGGGGGGGGGGGGGGGGGGGGGGFGGGGGGGGGGGGGGGGGGGGGGGGGGGGGFGGGGGGGGGGGGGGGGFGGGGGGGGFGGGGGGGGGGFGGGGGGEFGGGFFGGGGFFGGGGGGGGGGGDGGGDFFDGDFGGGGGGG@EEEGCEGGGGG:FGGC:CFGGGGGGA=CDFAFF6D+98A@=EFF>8DEG>==@31?F6:5<GAC9>99??>;7626:4<AFF>BFF?B:<B4?)6>F9>22<A2-.52<40:>FF7?93)1/446)
@M06628:26:000000000-CRM2J:1:1101:14627:21464 2:N:0:126
TAATCTTGCGACCGTACTCCCCAGGCGGAATGCTTAATCCGTTAGGTGTGACACCAAAGGTCAAGCCCCCTGACGTCTGGCATTCATCGTTTACGGTGTGGACTACCAGGGTATCTAATCCTGTTTTCTCCCCACACTTTCGCACCTCAGCGTCAGTATCTAGCCAGTGTGCCGCTCTCGCCACTTGTGCTCCTCCATCTCTCCACTCATCTCTCCTCTACACTTGGTCTTCCACTCCCCTCCTTCGCCTTCTATGCTTATTGTTTAACAGACTGTTCTCG
+
A<@<FFGFGGGGGGEEFGFFFGGGGGGD:@C6CFGD,CEFGGGDGAFFEGGFEF,6FFEC6<,5BCDFCFGGBA=CFFGFF,A?555E8F,B=9?BBFGGDD=98FE@FCCF8B,76@EGFAGBC>8EFGGGG,>++@E,7=66=>DF,1,+@>1+@,57,,7=>,@?:,2+<9?**47*;D*)60;C*,=1?=/5)*+=+=,(+0)/(9)+1).*;094<7()/)/.)9C?))7.3(/(.44().((((()-).).).).)-19C6).)+).03+.6))(
@M06628:26:000000000-CRM2J:1:1101:15060:21474 2:N:0:126
TAATCTTGCGACCGTACTCCCCAGGCGGATCACTTAATGCGTTAGCTGCGCCACCCAGGCTCTATGAGCCCGGACAGCTAGTTATCATCGTTTACGGCGTGGACTACCAGGGTATCTAATCCTGTTTGCTCCCCACGCTTTCGCACCTCAGCGTCAATAATTTTCCAGTCAGTCGCCTTCGCCACTGGTGTTCTTCCGCATCTCTACGATTTTCACCTCTCCACTCGGACTTCCACTGACCTTTCCCATCTTCTAGCCCTCCAGTTTCACGTCCTGTTCCG
+
GFEFGGGFGGGGGGGFGGGGGGGGGFGGEG+CFFGGGGGGGGGGGGGGGGDGGGGFCGGGGFGGGGGGGGGGGGGDGGGDFGGAFGGGGGGGGDFCCEGGGGGGGGGGGGGGGGGGFGGFECDAFFEFFDADGE88>CGEGGG5@FGEG6DFCEGG5?,,5D,DFFGCCC7:FCEGDGGFGGG>EFGGGGGFFFFFFD5DD*4):+90(((8:<5CF7?B03)87:??0(-<489<>2<5(.))6<)4544AA4)-61(4?B?:6>>A)5*.(0*064<6(
@M06628:26:000000000-CRM2J:1:1101:12726:21508 2:N:0:126
TAATCTTGCGACCGTACTCCCCAGGCGGAATGCTTAATCCGTTAGGTGTGTCACCGAACAGTATACTGCCCGACGACTGGCATTCATCGTTTACGGTGTGGACTACCAGGGTATCTAATCCTGTTTGCTCCCCACACTTTCGTACCTCAGCGTCAGTATCGAGCCAGTGAGCCGCCTTCGCCACTGGTGTTCCTCCAAATATCTACGAATTTCACCTCTACACTTGGAATTCCACTCACCTCTCTCGAACTCAAGACCAGGAGTTTAGGAGGCAGTTCCAG
+
GGGGGGGGGGGGGGGGGGGGGGGGGGGGGGGGGGGGGGGGGGGGGGGGGGGGGGGGGGGEGFGGGGGGGGFEGGGGGDGGGGGGGGGGGFGGGGGGGGGGGCGGFFGFFGEF,DFAFGGGGGGGGGGGGGGGGGGGGGGFGEFGGGGGGGGGGGGGGGGGGGGGGGFGFGCFGGDEGGGFGGGFFFGGGFGFA<FFFFFGGGGFFFFF@;@FGFFGFGEFFFD>6<?0<A?BF<<4:B7044?:?<<)4:<FDF48?:1:(8?F5>)436F5?>EGFFDBA
@M06628:26:000000000-CRM2J:1:1101:21011:21515 2:N:0:126
TAATCTTGCGACCGTACTCCCCAGGCGGAATGTTTAATGCGTTAGCTGCGCCACCGAACAGTATACTGCCCGACGGCTAACATTCATCGTTTACGGCGTGGACTACCCGGGTATCTAATCCTGTTTGCTCCCCACGCTTTCGTACCTCAGCGTCAGTATCGAGCCAGTGAGCCGTCTTCGCCCCTGGTGTTCCTCCGAATATCTATGAATTTCACCTCTACACTCCGAATTCCACCCTCCTCCCCCGAACACAAGATTAGGAGTTTTTGAGGCAGTTCCAG
+
DFGGGGGGGGGGGGGGGGGGGGGGGGGGGGGGCFGGGFGGGGGGGGGF8E@FGG@GGGGGGGGDACG9FDGBEE:>7F7B,BFE,CFC<FFFDACE+C=F+3DC,B=<FECF7F>CEE;AFGFBFF839DGCECGE7>39@8@DFCFGCFC>AE>:CFF;:EC=EAC0A9,;57/:5:FF5D*.;F3297C=7)*.)(7*9EG<0*))).:8*));//))6),)8((186:)4)6(((,3(4(((,,,4(((.(,4<:))).(0<CA(42::?);A:))-)
@M06628:26:000000000-CRM2J:1:1101:11609:21563 2:N:0:126
TAATCTTGCGACCGTACTCCCCAGGCGGAATGCTTAATCCGTTAGGTGTGACACCGAATAGCATGCTACCCGACGTCTGGCATTCATCGTTTACGGCGTGGACTACCAGGGTATCTAATCCTGTTTGCTCCCCACGCTTTCGCACCTCAGCGTCAGTATCGAGCCAGTGAGCCGCCTTCGCCACTGGTGTTCCTCCGAACATCTACGAATTTCACCTCTACACTCGGAATTCCACTCACCCTCTCGAACTCAAGACTCCCAGTATTAAATGCAGTTCCAGG
+
GGGGGGGGGGGGGGGGGGGGGGGGGGGGGGGGGGGGGGGGGGGGGGGGGGGGGGGGGGGGGGGGGGGGGGGGGGGGGFGGGGGGGGGGGGGGGGGGGGGGGGGGGGGGGGDFGGGGGFGFGGGGGGGGGGGFGFGGGGGGGGGGGGGGGGGGEGEGGF@EEGGGGGGGGCGFF<EGGGGFGGGFFFGGFEDAFCFDEF>CD???FFF1:?1@GBA>4734<AFBF0:0::7<))6.3((,40:1?()(((.)5)-,),4:<7:*=>A<)49@A7+<))5)8
@M06628:26:000000000-CRM2J:1:1101:20984:21565 2:N:0:126
TAGTCTTGCGACCGTACTTCCCAGGCGGCTCGCTTAACGCGTTAGCTCCGGCACAGAAGGGGTCGAATCCTCCCACACCAAGCGAGCACCGTTTACTGCTAGGACTACAGGGGTATCTAATCCCTTTCGCTCCCCTAGCCTTCGTGTCTGAGCGTCAGTAAATGTCCAGTAAGTTGCCTTCGCCATTGATGTTCCTCCCGATATCCACGCATTTCACTGCTACACCGGGAATTCCACTTACCTCTCCATTACTCTAGCACGGGAGTATCGAATGCATTTCA
+
FCFFGGGCFGGGGGGG7DEFGGFFGGGGGGFFGGGGGCGGGGGGGACFFECGGEAF?EFGGEGGEGDFCGGGGDGFGECFCGGDCFGFGG+BFFGGFGGFGGFGGGGGGBCCEFCD,EF7CFCFCE8398CC*@CEFFF,9<FGGCFFGGGG6EGC>;FGGFFCGCFGF?:@CFC;9:CC697=DBCF77CFC?FCF1855/27F+9:172D<A<CFGFFF)6,?096>13<?B9)6A2.62<5837<<A2).:A<)-.)3-45:G0:6(*74)79).666
@M06628:26:000000000-CRM2J:1:1101:22034:21615 2:N:0:126
TAGTCTTGCGACCGTACTCCCCAGGCGGAATGTTTAATGCGTTAGCTGCGCCACCGAACAGTATACTGCCCGACGGCTAACATTCATCGTTTACGGCGTGGACTACCAGGGTATCTAATCCTGTTTGCTCCCCACGCTTTCGTACCTCAGCGTCAGTATCGCGCCAGTGAGCCGCCTTCGCCACTGGTGTTCCTCCGAATATCTACGAATTTCACCTTTACACTCGGAATTCTACTCACCTCTCTCGAACTCAAGATTAGGAGTTTTAGAGGCAGTTCCAG
+
GGGGGGGGGGDGGGGGGGGGGGGGGGGGGGGGEFFFGGGGGGGGGGGGGGGGGGGGGGGGGGGGGGGFGGGGGGGGDDFGFBFGGGECGGGGGGDGGGGGGGGGGGGFFGG<FFGFCCDF@AFGGGFGDGFGGGGDGGGGG8ECCGGGGGGGGGGGGFGF5*=*:FCFGGCFF55CCCG3CCGDFA<FGGGFFEF?EB@DFCGFFF<0(449*-6>6*.:<<A<F?07:?)4)).)497??:2.)40,2:?D<?2)8<BD)48?:FDF72<)452?4<>A)
@M06628:26:000000000-CRM2J:1:1101:22438:21618 2:N:0:126
CATCGTTGCCGACGTACTCCCCAGGTGGCATACTTAATGGTTTCCCTCAGACACTCATCTAAATGTCCAGTATGCATCGTTTAGGGCGTGGACTACCAGGGTATCTAATCCTGTTCGCTCCCCACGCTTTCGTGCCTCAGCGTCAATACAGATCTAGCCAGCTGCCTTCGCAATTGGTGTTCTATGACATATCTATGCATTTCACCGCTACATTTCACATTCCGCCGACCTCAACCTGATTCAAGCATAACAGTATCAAAGCCAATTCCGACGTGTAGCG
+
GGGFGGGGGGEDEGFGGGGGGGFFGGGGGFGGGGGGGGGGGGGFFF9FFDGGGG<F?CFCFGGGGGGDGGGGGGGGGGGGGGD??8C7FGGGFGGGGGGGEDEEFGGEFGGGGGGFG6BDEFCEEEEGGGGDGEDGFGF8FGCEGGGGGGGFFDDGFGGGGGG6FCED9DCD>9FGGFGFEG;9BFF74=8:BEEFFFFGCEF4+*:9>5@*1**18:<C?EE2B@@@BB()(58@E11;7C)/)/5>E>>474).5-.44(()874>)4/527*0.)66
@M06628:26:000000000-CRM2J:1:1101:22029:21634 2:N:0:126
TAGTCTTGCGACCGTACTCCCCAGGCGGAATGTTTAATGCGTTAGCTGCGCCACCGAACAGTATACTGCCCGACGGCTAACATTCATCGTTTACGGCGTGGACTACCAGGGTATCTAATCCTGTTTGCTCCCCACGCTTTCGTACCTCAGCGTCAGTATCGAGCCAGTGAGCCGCCTTCGCCACTGGTGTTCCTCCGAATATCTACGAATTTCACCTCTACACTCGGAATTCCACTCACCTCCCTCGAACTCAAGATTAGGAGTTTTAGAGGCAGTTCCAG
+
GGGGGGGGGGGGGGGGGGGGGGGGGGGGG:FGGGGGGGGGGGGGGGGGGGGGGGGGGGGGGGGGGGGGGGGGGGGGGGGGGGGGGGGGGGGGGGGGGGGGGGGGGGGGGGGGGGGGGGGGGGFGFG6AFGGGGGGDGGGGGGGGGDFGGFFGGGGGGGGG>GGGGFGGFGGFGDGGGGGFGGGFFFF;CC>FA5A@>:DD5<FBFFFFFFBFD>A**1)-6::<:8?F:874:))6:23?<4(-,8>??FBB234)55<2<B8FFGF<1):F?>5A9>>>6
@M06628:26:000000000-CRM2J:1:1101:8072:21634 2:N:0:126
TAATCTTGCGACCGTACTCCCCAGGCGGAATGCTTAATCCGTTAGGTGTGTCACCGAATAGTATACTACCCGACGACTGGCATTCATCGTTTACGGTGTGGACTACCAGGGTATCTAATCCTGTTTGCTCCCCACACTTTCGTACCTCAGCGTCAGTATCGAGCCAGTGAGCCGCCTTCGCCACTGGTGTTCCTCCAAATATCTACGAATTTCACCTCTACACTTGGAATTCCACTCACCTCTCTCGGACTCAAGACTAGCAGTTTTAGCGGCAGTTCCAG
+
FCGG<FEGEEEF@FFFFGFAFFFEGGGDC7DCFGGFECFGEFGDEGGFGCGFGGGDGGFGCFGGGGFD<EFGGGGGDGFG8=FGGGGGGGFFGGGGGGGDGFDFGGGFFFEFGGGGGADECGGGGGGGF9EFGGGGGGGGGGGGGG?AGGGGGEEEFGGCEFCC*@DGFFG4FGGGGGGFG:C>FAFGFFGFF?A;56+;CFGFCC@D;,3+;.?G=83=ECFEB<EECA2<)-6517:?21343706(19B??>34<7??F7B?DD<0)*0,>*C))-).
@M06628:26:000000000-CRM2J:1:1101:6250:21655 2:N:0:126
TAATCTTGCGACCGTACTCCCCAGGCGGAATGCTTAATCCGTTAGGTGTGACACCGAAGGGCAAGCCCCCCGACGTCTGGCATTCATCGTTTACGGTGTGGACTACCAGGGTATCTAATCCTGTTTGCTCCCCACACTTTCGTACCTCAGCGTCAGTATCGAGCCAGTGAGCCGCCTTCGCCACTGGTGTTCCTCCAAATATCTACGAATTTCACCTCTACACTTGGAATTCCACTCACCCCTCTCGCACTCAAGACTCGCAGTATAAAAGGCAGTTCCAG
+
GFGGGGFGGGGGGGGGDGGGGEFGGGGGGEFGGFFGCFGFFFGGGGGGGGAGGFFGGGGGGGGGGGGGGGGFFGGEFFGFGGGGGGGGGGFGGGGGGGGGGDFGGGGGGGD@FG;FDFGGGGGGGGGGFGG7@>EGGFGGFGGFFGG9CFGGGECEGFFFGEF8C>,0><9AFDEE5E=FEGGBFFG;F=9716A@FE672=:?FFFD:<?9CBDF*15<AA7)9<::>7)6-))6:103(46<,(((-(((.5853).40148*2)4)6EB(0*06><4.
@M06628:26:000000000-CRM2J:1:1101:20409:21725 2:N:0:126
TAATCTTGCGACCGTACTCCCCAGGCGGAATGCTTAATCCGTTAGGTGTGACACCAAAGGGCAAGCCCCCTGACGTCTGGCATTCATCGTTTACGGTGTGGACTACCAGGGTATCTAATCCTGTTTGCTCCCCACACTTTCGTACCTCAGCGTCAGTATCGAGCCAGTGAGCCGCCTTCGCCACTGGTGTTCCTCCAAATATCTACGAATTTCACCTCTACACTTGGAATTCCACTCCCCTCCCTCGAACTCTAGACTGTTAGTTTACAGGGCATTTCCAA
+
GGGGGGGGGGGGGGGGEGGGGGGEGGGGFGGGGGGFGGGGGGGGGGGGGGGGGGGGGGGGGGGGEGGGEGGGGGGGGGGFGGGFGGGGGGGGGGG?EFGGDGGGGGGGGGGGGGGFGGGGFGGGGGFGGFFDEFGGGCDGGGGGGGGGDGGGGGGGGFGGDGGGGFFFCGFFGGGGCGGAEGDFFF<;*49>AC15FBBGGGGFFFF07<0C:?C;/C@84)5C=@8;CE;E;C>C7(.(((-(222:7(.42)))6)5))-67@G2)))25()*0.)--)
@M06628:26:000000000-CRM2J:1:1101:14151:21882 2:N:0:126
TAATCTTGCGACCGTACTCCCCAGGCGGAATGCTTAATCCGTTAGGTGTGACACCGAATAGCATGCTACCCGACGTCTGGCATTCATCGTTTACGGCGTGGACTACCAGGGTATCTAATCCTGTTTGCTCCCCACGCTTTCGCACCTCAGCGTCAGTGTCGATCCATTGAGCCGCCTTTGCCACTCGTGTTCCTCCGAACTTCTACGCATCTCACCTCTACACTCGGAATTCCACTCACCTCTCTCGAACTCAAGACCACCCTCATTAAAGGCACTTCCAG
+
GGGGGGGGGGGGGGGGGGGGGGGCGGGGGGGFGGFGGGGFGGGGGGFFF7FCFFGDBCFGFFDGF8FF<EGGGDGG:,BFFFGFDGGGGGGGDFFGGGGGGDFFFFGFGFGGGEFDEDGFAFGGGGEGGGGG>DE@FEG?EEGEGG5EFCG>CEE><922*>:DGC,BGCFAC):EED*+=:>FF):>D:81@<63)(.)*++1@FD(6:(97:A*/9884>:).(-1(,5A.5<A:(:2)().).(.(,1583))8((,((())0))6.3*(0*:)).).
@M06628:26:000000000-CRM2J:1:1101:8789:21960 2:N:0:126
CACCGTTGCCGGCGTACTCCCCAGGTGGATTACTTATCGGTTTCCCTTGGTCACTGACTAAATAAAGCCAACAACTAGTAATCATCGTTTACGGCGTGGACTACCAGGGTATCTAATCCTGTTCGCTCCCCACGCTTTCGTGCATCAGCGTCAGTTTACCTATAGCAAGTGGCCTTCGCAATCGGTATTCCTTCCGGTATCTATGCATTTCACCGCTACACCGGAAATGCTACTTGCCTCTTGGTAACTCAAGCAATTCAGTATCGACAGCATGTAAAACA
+
GGGGEGGGGGGGFGGGGGGGGGGGGGGGGFFGGGGCCGGGFFGGGGGG,EFAFGGFFGGGG?FGCGGFGGGGFGGGGEFEFCAEFGC@FGD<8,FFEGGCDFGGGG8@EEF<EFGGGC;FFFGGGGGGCGCDGEGE7DGEG6EFGDGGGGEEGEGGCD99DFFFFGCGGGGFGGG?GF>9CDGFFFC4+<=FFEFF;5A4=FFFFA?<<?)+3.1CB71;33(18794)))65:26:?2:><)45<9<96A04<??))64A4697*(40(752=@C><)5(
@M06628:26:000000000-CRM2J:1:1101:12860:21961 2:N:0:126
CATTCTTGCGAACGTACTCCCCAGGTGGGATACTTATCACTTTCGCTTGGCCGCCCAGGTCTCAAGGACCCGGGCAGCTAGTATCCATCGTTTACGGCGTGGGCTACCAGGGTATCTAATCCTGTTTGCTCCCCACGCTTTCGTCCATCAGCGTCAGTATATGGTTAGTCAGCCGCCTTCGCAGTCGGTGTTCTCTGTAATATCTATGCATTTCACCGCTACACTACATATTCCGCCTACTCCACCATAACTCAAGACGACCAGTATCAAAAGCAACTCT
+
GFGGGGGGGGGGGGGGGGGGGGGGGGGGGGGGGGGGGFCFCFFCFGGG7FGGEGGFFGG@F9C@FGGFG7FE:=FE@CGGGFGGFGGGGGFGGGG7FFG=BF:FGGGGGGGGFGGDGGGGGGGFFG,DFGGGGGGGGE:CGG>,>C0EC6,7;858CF;F:=FABBFF,,2=4*1?CCCF5C55?AC5):CBCC+6+)1;:EGEFC?64?EFGFCFFDBF>9??404,)4<>D9:(4((2,)5)18(-44())5,,)(-((478@7:<)5+*()0<(52)
@M06628:26:000000000-CRM2J:1:1101:13934:21962 2:N:0:126
TAATCTTGCGACCGTACTCCCCAGGCGGAATGCTTAATCCGTTAGGTGTGACACCGAAGGGCAAGCCCCCCGACGTCTGGCATTCATCGTTTACGGTGTGGACTACCAGGGTATCTAATCCTGTTTGCTCCCCACACTTTCGTACCTCAGCGTCAGTATCGAGCCAGTGAGCCGCCTTCGCCACTGGTGTTCCTCCAAATATCTACGAATCTCACCTCTACACTTGGAATTCCACTCACCTCTCTGGAACTTTAGACTGATAGTTTAGGAGGCAGTTCCAG
+
FGGGGGGGGGGGGGGGGGGGGGGGGGGGGGGGGGGGGGGGGGGGGGGGGGGGGGGGGGGGGGGGGGGGGGGGGGGGGGGGGGGGGGGGGGGGGGGGFCGGGFDFEFGGFGGFGGGGGGGGGGGGGGGGGCCFGFGGGFGGGGCFGEFCGCFCCGGE<>>,;>;CEFCCCFFF<DGGGGF:CDD366;;CG3=A);;FFFF7<C9=A(((.(1:59>6C2><<?FF4:?FDB<-))6?B:BBB)(.))63>))-6).54224)4*0:4)34C:?)*26))).
@M06628:26:000000000-CRM2J:1:1101:8771:21973 2:N:0:126
CACCGTTGCCGGCGTACTCCCCAGGTGGATTACTTATCGGTTTCCCTTGGTCACTGACTAAATAAAGCAAACAACTAGTAATCATCGTTTACGGCGTGGACTACCAGGGTATCTAATCCTGTTCGCTACCCACGCTTTCGTGCATCAGCGTCAGTTTACTTATAGTAATTGGCCTTCGCAATCGGTATTCCTTCCGGTATCTATGCATTTCACCGCTACACCAGAAATTCTACCTGCTTCTTGATAACTCAAGACCTTCAGTATCAACAGCATGTAGAAC
+
GFC,6CFGC9C@FFFGDGGGGGGCFGGG<6E@FGGFGG7:FFGF<FFG<FGGGGGCFF,,6CCEF,6C,BCFFG<FGDGDC,6EBGFDFFGFE7+>FCEGGGGGFFGCGFEEEGFGFGGFF=9E+BE+@E,>CEEGGGGCGGGGGGGG8@BCG6@3,E,,,8@E=,,5,,,*;CF6FGG5?DFFA97>FF9+=:;9)()9CFF?FB?C?CE8F=3<>59E@,((;1/)/)6<?))/61)7.9))..-,66A??<(()5>B2:)/**.(),0).*0+-)))
@M06628:26:000000000-CRM2J:1:1101:20314:21991 2:N:0:126
TAATCTTGCGACCGTACTCCCCAGGCGGAATGCTTAATCCGTTAGGTGTGTCACCGAACAGTATACTGCCCGACGACTGGCATTCATCGTTTACGGTGTGGACTACCAGGGTATCTAATCCTGTTTGCTCCCCACACTTTCGTACCTCAGCGTCAGTATCGAGCCAGTGAGCCGCCTTCGCCACTGGTGTTCCTCCAAATATCTACGAATTTCACCTCTACGCTTGGAATTCCACTCACCTCTCTCGAACTTAGGACCAGGATTTTTGGAGGCCGTTCCGA
+
GGGGGGGGGGGGGGGGGGGGGGGGGGGGGGGGGGGGGGGGGGGGGGGGGGGGGGGGCFGGGGGGGGGGGGGGGGDGGGGGGGGGGFGGGGGGGGGGGGGDFGGGGGFGGGGGGGFFGGFGFGGGGGFEFGFFGGGGGCFFGGGGGFGGGGGGGGGEGGGGDG>GGGGGFE6FFC>ECECFGGGEFFFFGGDFC31=A842:=C?AF<?DFDFC?CC*>@.;36::(48<<).))6604233<28)4()8<0).42)),-,(-)/9C)4;BF)8):C:(4((
@M06628:26:000000000-CRM2J:1:1101:19952:22016 2:N:0:126
CATTCTTGCGAACGTACTCCCCAGGTGGGTTACTTATCACTTTCGCTTGGCCGCCCAGTCCGCAATTAGACCGGACAGCTAGTAACCATCGTTTACGGCGTGGACTACCAGGGTATCTAATCCTGTTCGCTACCCACGCTTTCGTCCCTCAGCGTCAATACGCCGTTGGTGAGCTGCCTTCGCAATCGGCGTTCCATGTGATATCTAAGCATTTCACCGCTACACCACATATTCCGCCCACCCCACGGCGAGCCAAGAAATCCATTATCAATGGCATGTC
+
G9FFFGGGFGGDEFFGGGGGGGGGGGFGGGGGFFGGGFFGGGGGGGGGGFFFGDGGGGGGGGGGGGGGGGGFGGDCFGFGFFFGGGGGGGGGGGGGFEGGFGGGGGGGGGGDFGGGGGGGGGGGGGGGDEGGGGGGEC++@EBGD353@CCFFGCCGGGGGFGD8FGGFGF8FFGGGF*:<FGFA>GD*C3.=;FAFDFG>FGBF?<>48>F><A7B7?>0905F???FB<:-46(:(411:0((-(-960((,3:(.,49A:610--))3*)/02)(.-
@M06628:26:000000000-CRM2J:1:1101:14284:22045 2:N:0:126
TAATCTTGCGACCGTACTCCCCAGGCGGAATGCTTAATCCGTTAGGTGTGTCACCGAATAGCATGCTACCCGACGACTGGCATTCATCGTTTACGGTGTGGACTACCAGGGTATCTAATCCTGTTTGCTCCCCACACTTTCGTACCTCAGCGTCAGTATCGAGCCAGTGAGCCGCCTTCGCCACTGGTGTTCCTCCAAATATCTACGAATTTCACCTCTACACTTTGAATTCCACTCACCTCTCTCGAACTCAAGACCAGGAGTTTATAAGGCAGTTCCGG
+
FE@FFGGFGGDGCGGGEGGGGGGEGGGEGGGGGGGGGGFGGGGFFGGGGEGGGGGGGGGGGGGGGGGGGGGGGGGGGGGGGGGGGGGGGFGGGGGGGGGGGGGGGGGGGGGGGGGGGGGGGGGGGGDFDAFGGGGGGGGGGGGFGGFGCGGGGGGGC9AFGC*ACAF7DFGFCDCCGGG5C?DFFF4;6E*;FEFFFFFF>EGFFFD;DDDFF??GAGFE94;EA)694<)6)4<ABBFF26BFB76):?BFA:?2<(,:?(8?@C))6)<*3)*:).)((
@M06628:26:000000000-CRM2J:1:1101:17483:22056 2:N:0:126
TAATCTTGCGACCGTACTCCCCAGGCGGAATGCTTAATCCGTTAGGTGTGTCACCGAGCAGCATGCTACCCGACGACTGGCATTCATCGTTTACGGTGTGGACTACCAGGGTATCTAATCCTGTTTGCTCCCCACACTTTCGCACCTCAGCGTCAGTATCGAGCCAGTGAGTCGCCTTCGCCACTGGTGTTCCTCCGAATATCTACGAATTTCACCTCTACACTCGGAATTCCCTCCACCTCTCTCGAACTCAAGACTAGCAGTATTAGAGGCAGTTCCGG
+
CFGGGGGGGGGGGGGGGGGGGGGGGGGGGGGGGGGGGGGGGGGGGGGGGGGGGGGGGGGGGGGGGGGGGGGGGGGGGGGFGFGGGFGGFGGGDFGGGGGGGGGGGGGGCCFGGGGGDEGGGGGGGGCFFGDFEGGEGGGGGGGGGGFGGGCEGGGGG9EFGGCCC:CGFGF@C9ECEGGFGC4BF4FFDCDA1/@D>9BG<7:77AD<???FD7?*/;=AA<?4?604647243)(((.334<BB>6?1.,67:)3:AA372<FB>A9)4A)858C>4)42
@M06628:26:000000000-CRM2J:1:1101:12072:22075 2:N:0:126
TAATCTTGCGACCGTACTCCCCAGGCGGATAACTTAATGCGTTAGCTGCGCCACTCAAGTTCTATGAACCCGAACAGCTAGTTATCATCGTTTACGGCGTGGACTACCAGGGTATCTAATCCTGTTTGCTCCCCACGCTTTCGCACCTCAGCGTCAATAATTGTCCAGTAAGTCGCCTTCGCCACTGGTGTTCTTCCGAATATCTACGAATTTCACCTCTACACTCGGAATTCCACTTACCTCTCCAATATTCTAGCTTTCCAGTTTCAAAGGCAGATCCA
+
GGGGGGGGGGGGGGGGGGGGGGGGGGGGGGGGGGGGGGGGGGGGGGGGGGGFFGGGGGGGGGGGGGGGGGGGGGGGGGGGGGGGGGGGGGGGGGFGGGGFFGGGGGGGGGGGGCGDFEGGGFA?FGGGFGGGGDFGGGGGGGGGGGGGG6:EC8C::D:CEFCDCFGGGGGFGGGGGGGFGGDDEFGFCCGEFCF<FFFD35ACFFFD?DFFG)7F67=EEEBF*4::130:AAADA<AAFBF2:?AFA?BFA262<<):A9A*9D<9B<?437@*(.45,
@M06628:26:000000000-CRM2J:1:1101:17435:22080 2:N:0:126
TAATCTTGCGACCGTACTCCCCAGGCGGAATTCTTAATCCGTTAGTTGTGTCACCGAACAGTATACTGCCCGACGACTGGCATTTATCGTTTACGGTGTGGACTACCAGGGTATCTAATCCTCTTTTCTCCCCACACTTTCGGACCGCAGCGTCATTATCGAGCCTGTGTTCCGCCCTCGCCATTGTCTCTCCTCCAGATATCCACGTATTACAGCTCTCCACTTTGGATTCCACTCCCCCCATATGCACTTGATACGCCTACTCTATGTGGTATTTTCA
+
,CDFFGGGGGCEFECF7DAG,@@:@C@FFFD,CFFC,CC9@FEF@,96EBCCEFG,+CFEAFFFGGA,CE,4CC+@4+7,A<FF,:FA+FFDB,B:BA+4@<AEF,A,5+@6,,63,@=,68,CD@@D,=,,+,6>+6=E,++5@3+>7**@E5:6@D79;C>81,,+2,,41*:/*/*/=)*)112+++2;078=8(802A+)3/(((..+1))*02-)..(-0))(.5),))-6210(,((.().)..-)))-.)((((,.*):)).)0*(*++)-).
@M06628:26:000000000-CRM2J:1:1101:17436:22098 2:N:0:126
TAATCTTGCGACCGTACTCCCCAGGCGGAATGCTTAATCCGTTAGGTGTGTCACCGAACAGTATACTGCCCGACGACTGGCATTCATCGTTTACGGTGTGGACTACCAGGGTATCTAATCCTGTTTGCTCCCCACACTTTCGTACCTCAGCGTCAGTATCGAGCCAGTGAGCCGCCTTCGCCACTGGTGTTCCTCCAAATATCTACGAATTTCACCTCTACACTTGGAATTCCACTCACCTCTCTCGAACTCAAGACCAGGAGTTTAGGATGCAGTTCCAA
+
GGEGGGGGGGDGGGGGGGGGGGGGGGGGGGGFGGGGGGGGGGGGGGGFFFGFGGGGEGGGGGGGGGGFGGGGGGGGGGGGGGGGGGGGGGGGGGGEGGGGGFGGFFFGGGGECFGGGFFGCFDGGG?FGGGGGGG7>EGGGGGGG:;CFGGEGEGGGCAECGGGGD>FGC?A*37CEGG4CD5?F;DGFGG6ACFDFFAG++<<:67?0::+27ED6D@E<<@FFFF24<325:-)..:?7?202,()(224)())(4(11(-<?C)).)308/:C42AF.
@M06628:26:000000000-CRM2J:1:1101:20987:22119 2:N:0:126
CACTCTTGCGAGCGTACTCCCCAGGTGGATTACTTAACGCTTTCGCTTGGACGCGTACTGTAATATCGCACACATCGAGTAATCATCGTTTACGGCGTGGACTACCAGGGTATCTAATCCTGTTCGCTCCCCACGCTTTCGTGCCTCAGCGTCAGTTACAGTCTAGTAAGCTGCCTTCGCTATAGTGTTTCTTTATGGTATCTATGCATTTCATCGCTACACCATAAATTCCGCCTACCTCGACCGTACTCAAGTCAACCAGTATCAATGGCAGGTCTACA
+
GDAD<DFFGG7CEGCFGFG8FEGCCFF8DFDDCAEFCFDFEEGGGDGGFCFEF7:F:FFGGGGGGGCEFGGGFGFGGFCGGGGGGFCDFGGFDFGGGFCFCGGGFGG8CCGGFGGGFGFGGGEGFBE>=@DEFGE>FGG7:EGGGFGG:CEE*@*,@>ECCDE7@@FF:CCB27,5=EFBE7<FF@=+1,:86@+186B>C@45@AEEF3<++)1CEFDB)(37B8EE<?)9(3:?::0)4((((-43((6-(,645)).(849*:)5:)<>3:*2).).5
@M06628:26:000000000-CRM2J:1:1101:21978:22149 2:N:0:126
TAATCTTGCGACCGTACTCCCCAGGCGGAATGTTTAATGCGTTAGCTGCGCCACCGAACAGTATACTGCCCGACGGCTAACATTCATCGTTTACGGCGTGGACTACCAGGGTATCTAATCCTGTTTGCTCCCCACGCTTTCGTACCTCAGCGTCAGTATCGAGCCAGTGAGCCGCCTTCTCCACTGGTGTTCCCCCGAATATCTACGAATTTCACCTCTACACTCGGAATGCCACTCACCTCTCTCGAACTCCACATTAGGAGTTTTAGAGGCATTTCCAG
+
GGGGGGGGGGGGGGGGGGGGGGGGGGGGGGGGGGGGGGGGGGGGGGGGGGGGGGGGGGGGGGGGGGGGGGGGGGGGGCFGGGGGGGGGGGGGGGGGGECFEEGGGGFFGGGGGGGGGGGGGFFGGGFGGGGGGGGGGGGGGCFGGGFFGECEGGGEFGGFEFGG7,=DC9=ACCEC*CF*=FGAFFGGDFDF6))68;FGGEGAF?2::464:24:?G74AA()0(,482))..5,4(7:2<73),(3:6())4(.42))46:F?C2480+)20+<<))6)
@M06628:26:000000000-CRM2J:1:1101:22914:22153 2:N:0:126
CATTCTTGCGAACGTACTCCCCAGGTGGGTCACTTATCAATTTCTCTTAGCCACTCAGACCGAAGTCCGAACAGCTAGTGACCATCGTTTACGGCGTGGACTACCAGGGTATCTAATCCTGTTCGCTCCCCACGCTTTCTTCCATCATTGTCAATATATTGTTAGTGATCTTCCTTCGCAATTGGTATTCTATGTAATATCTATGCATTTCACCGCTACACTACATATTCTAACCACTTCACAATAATTCAAGAGAACCAGTTTCAAAGGCATTTCTACAA
+
FFFGFFFGGCDFEGFGGGGFGGFCFCEGEEFCFGGGGGGGGGGGGGGGGFFFGFGGGGGGGDGGGGGDCCFGGGGGGG9FFFC<DF7FFGEF7B@>FFGG8AEA8FF@@F@FCFGGGGF89FFECEE@@D>CE@8BFGC,,3EGGFF9@EGFFFFCFDGGGGFF,@,<D;C+++7::>9?CCDFAB8:FE99FEF<@7+=:,BAF4<@EE7+439<A5>B@4.;);3?16?65;(.344)))7)7739?97?3)(/(.631.6**2<A21*7)*39<4:<)
@M06628:26:000000000-CRM2J:1:1101:22929:22162 2:N:0:126
CATTCTTGCGAACGTACTCCCCAGGTGGGTCACTTATCAATTTCTCTTAGCCACTCAGACCGAAGTCCGAACAGCTAGTGACCATCGTTTACGGCGTGGACTACCAGGGTATCTAATCCTGTTCGCTCCCCACGCTTTTGTCCATCAGTGTCAATATATTGTTAGTGATCTGCCTTCGCAATTGGTATTCTATGTAATATCTATGCATTTCACCGCTACACTACATATTCTAACCACTCCACAATAATTCAAGATAACCAGTTTCAAAGGCAATTCTACAA
+
GGFGGGGGGGG7FGGGGGGGGGGGGGGGCFFGGGGGFC<FGGGFGGGGGGGGGGAFGGGADFFGGGGGGGGGGGG?GGGGGAFEGCFFGGG<C>FFGDGDFFFG@FEEGF4F?EF,,@EGFGG?F+=DEBE=C@EDCD,6DFADFGGF@EEGGGGGGGGFGGFGD<DFG9C6+*@9E>D>C7?A>F8C7CFF+:B6@EFGGGGEFF5@CE<B8>=D>9>@@CFFFE5<<?C?577;(6(5):31=3)7).7?))./4<381):@6:)<:(*)()+06>)-)
@M06628:26:000000000-CRM2J:1:1101:8048:22189 2:N:0:126
TAATCTTGCGACCGTACTCCCCAGGCGGAATGCTTAATCCGTTAGGTGTGACACCGAAGGGCAAGCCCCCCGACGTCTGGCATTCATCGTTTACGGTGTGGACTACCAGGGTATCTAATCCTGTTTGCTCCCCACACTTTCGTACCTCAGCGTCAGTATCGAGCCAGTGAGCCGCCTTCGCCACTGGTGTTCCTCCAAATATCTACGAATTTCACCTCTACACTTGGCATTCCACTCACCTCTCTCGAACTCTAGACTGATAGTTTCGGAGGCCGTTCCAG
+
DEGGGGGGGGGGEGGGGGGGGGGEGGGGGGGGGGGGGGGGGGGGGGGGGGGGGGGGGGGGGGGGGGGGGDFGGGGGGGGGGGGGGGGGGGGGGGCF8BFFGGGGFGGGGGEGGGGGGDGGGGGFGGGGGGFFGGEEC6FFGGFFGGFDFGGGGGGGGGFFEDCEGFFGGGGFFGGG5C45=DCB;FGGGGC666A@F@4CFFFEFA@<1(4*:>D7@GFF><82@<77?A)69<DBBBF3<BB?BF<><2242-.-94::AA)/=C)3(2:3-)*:281))
@M06628:26:000000000-CRM2J:1:1101:8048:22206 2:N:0:126
TAATCTTGCGACCGTACTCCCCAGGCGGAATGCTTAATCCGTTAGGTGTGACACCGAAGGGCAAGCCCCCCGACGTCTGGCATTCATCGTTTACGGTGTGGACTACCAGGGTATCTAATCCTGTTTGCTCCCCACACTTTCGTACCTCAGCGTCAGTATCGAGCCAGTGAGCCGCCTTCGCCACTGGTGTTCCTCCAAATATCTACGAATTTCACCTCTACACTTGGAATTCCACTCACCTCTCTCGAACTCTAGACTGATAGTTTAGGAGGCAGTTCCAG
+
FEGCEGGGEGGGGGGG,DFGGEE:EF:CCEGGGGGGGGFGGGGGGGGGGGGGGGGGEGEGGGGGGGFGGGGGGGEGGGGGGFGGGGGGGGFGGGEFEDCFGGGGGGFFFEDFFGGGGGGGGGGFGGGC,>6D>EGGGDFGF5D:CF9EFCGEEEGE:;;;>1=E*CCGF,,;4?EDEGGFCDCEAA2;C=DFF<C@FFFGFE99=FF?FF(9:6::*938A<(-/627AA:<9:))415??B?B<4::8::9AA94<<?:<AF8FF998<G3:>8:26.:4
@M06628:26:000000000-CRM2J:1:1101:23365:22284 2:N:0:126
CACTCTTGCGAACGTACTCCCCAGGTGGGATACTTATCACTTTCGCTTGGCCGCCGAGACCGAAGTCCCGACAGCTAGTATCCATCGTTTACGGCTTGGACTACCGGGGTATCTAATCCCGTTCGCTCCCCACGCTTTCGTCCATCAGTGTCAGTATATAGTTAGTCACCTGCCTTCGCAATTGGTGTTCTATGTGATATCTATGCATTTCACCGCTACACCACATGTTCCTGCAACTTCACTCTAACTCAAGACCTACAGTATAAAAGGCAATTTTATGG
+
GFCFEGGGGGDGGGGGGGGGGGGGGGGGGGGFCFFGGGGGGGGGGGGGFFGFGGGGGGGGGEGGGGGGGGGGGGFGGGEEGGGGGGGGGGGGGGGCFGGGGFGFGGGGDG>FGGFGFGGG6FGDEE+@7D>8EEEGGGG*>EEGGGG>FGFGGGGGGGGGGGCFGG9+><<?<D9CCCDACDGFAFGFDDF7FCFFCECCCFF566<<<9?C:=DD>>6?B:615:BA942)683-25).:29))6:6<>BB<272:<:?BA9B**.6-(:).)0+6>AB)
@M06628:26:000000000-CRM2J:1:1101:11235:22334 2:N:0:126
TAATCTTGCGACCGTACTCCCCAGGCGGAATGCTTAATCCGTTAGGTGTGACACCAAAGGGCAAGCCCCCTGACGTCTGGCATTCATCGTTTACGGTGTGGACTACCAGGGTATCTAATCCTGTTTGCTCCCCACACTTTCGTACCTCAGCGTCAGTATCGAGCCAGTGAGCCGCCTTCGCCACTTGTGTTCCTCCAAATATCTACGAATTTCACCTCTACACTTGGAATTCCACTCACCTCTCTCGAACTCTAGACTGATAGTTTACAAGGCAGTTCCAG
+
GGGGGGGGGGDGGGGGGGGGGGGGGGGGGGGGGGGGGGGGGGGDGGGGGGGEGGGGGGGGDGGGGGFDEGGGGGGGGFFCDEGGGGGGGGFGFGEGFGGGEGGGGGGFGDGGGFG8EGGGDFFGGGGGGGGGGGGDB8EEG6BDFFFG7CFDGGEEG9@,@FCCEGGGGGGAG7:C5CDFGGGFF+?FGC<FFCFFFEAFGFGEFFF7(6:7@77>F<<7CEFEF7).4))..6>9?F713:47>?B??0:A>:9<<>?))6.09:465:35:58CA<:-.
@M06628:26:000000000-CRM2J:1:1101:17135:22431 2:N:0:126
TAATCTTGCGACCGTACTCCCCAGGCGGAGAGCTTAATGCGTTAGCTGCGTCACCTACAGGCATGCCTGCAGACAACTAGCTCTCATCGTTTACGGTGTGGACTACCAGGGTATCTAATCCTGTTTGCTCCCCACACTTTCGTGCCTCAGCGTCAGTATCTGTCCAGTAAGCCGCCTTCGCCTCTGGTGTTCCTCCTAATATCTACGAATTTCACCCCTACACTAGGAATTCCACTTACCTCTCCAGCACTCTAGCTTGGACGTTTTAAATTCAGTTT
+
GFGFFGGFGGGGGGGFGGGGGCE7FFCCFEGEGGGGGGDDCFGFGGGGGGGCFGGGGGGGGGGGGFGGGGGGGFGGGGGGGGDFFGGG?DFGGF7FFGGGCGGDEFCFFGGGGGGGGCEGEGGGGG8DFGGGGGDGGGGGGDCFGGFE7EFEEGD>FGDFGC@EF9BEAAC*C59CECDFGGD>46FDGGG684=:F5=8+=,*=8(1=20ACECC)834=EDEA;()153C3CAF3)6?<2.4:<((.22:4)))))(())4;55:.5)+0)*2<4)
@M06628:26:000000000-CRM2J:1:1101:5594:22492 2:N:0:126
TAATCTTGCGACCGTACTCCCCAGGCGGAATGCTTAATCCGTTAGGTGTGACACCGAACAGTATACTGCCCGACGTCTGGCATTCATCGTTTACGGCGTGGACTACCAGGGTATCTAATCCTGTTTGCTCCCCACGCTTTCGCACCACAGCGTCAGTATCGAGCCAGTGAGCCGCCTTCGCTACTGGTGTTCCTCCCAATATCTACGAATTTCACCTCTACACTCGTAGTTTCACTCCCCTCCCTCGCACTCTAGCCCGGCAGTTTTGAAGGCAGTTCCA
+
DFDCA<EACFEG+FCEGFGG8FGEFFEGEFECCE<CCF<FGDFDGFGGGGFAFAFGG7C:=FCFE9??<<F@F:>7B8DE:D9ADB<;FFFGGFFEGCF:=@DEF<>8=C@FCDFCECDF9F=DGGFEACDFGCE@:CC6EEG>GE*DB>,9?CEC7>DCEGF5EA8CF?EA<)*=:EF>E*9=AFC+*;C++11()()02+=6AFB(.33FGFF>69<)6:?A::(-(4)-)))64(,4.((,,.416>9:264)4(41;B0)9::0<60:8)2:9<:<
@M06628:26:000000000-CRM2J:1:1101:11639:22557 2:N:0:126
TAATCTTGCGACCGTACTCCCCAGGCGGAATGTTTAATGCGTTAGCTGCGCCACCGAACAGTATACTGCCCGACGGCTAACATTCATCGTTTACGGCGTGGACTACCAGGGTATCTAATCCTGTTTGCTCCCCACGCTTTCGTACCTCAGCGTCAGTATCGAGCCAGTGAGCCGCCTTCGCCACTGGTGTTCCTCCGAATATCTACGAATTTCACCTCTACACTCGGAATTCCACTCACCTCTCTCGAACTCAAGATTAGGAGTTTATGAGGCAGGTCCAG
+
FFGGDFGGGGDFGGGG@EGEDEFGGGGECFGFFGGGGFGFGGGGEEFCGEGGGGGDCFEGGGGGGGGGFGGGDCEGG7CEGGGGGGGGGGGGGGGDEEFGCFGCFFDEEGGGGGF,==D9;F9DFFF7ADG@@FEED5EECGGFGF?FFGFEEGGGGGGCCCG5:BEFF?EADDDCEEGFGDDDA;*+;19C77FFD@D3D9F<@BB?<B0**64F?G?FFB2473:036):4646<?7<7:<05),)480-37)4<A2)).(0)*))6)0?35;*4))).
@M06628:26:000000000-CRM2J:1:1101:12379:22563 2:N:0:126
TAATCTTGCGACCGTACTCCCCAGGCGGAATGCTTAATCCGTTAGGTGTGTCACCGAATAGTATACTACCCGACGACTGCATTCATCGTTTACGGTGTGGACTACCAGGGTATCTAATCCTGTTTGCTCCCCACACTTTCGTACCTCAGCGTCAGTATCGAGCCAGTGAGCCGCCTTCGCCACTGGTGTTCCTCCAAATATCTACGAATTTCACCTCTACACTTGGAAGTCCACTCACCTCTCTCGAACTCAAGAATAGCAGTTTTAGAGGCTGTTCGAGG
+
GGGGGGGGGGGGGGGGGGGGGGGGGGGGGGGGGGGGFGGGGGGGGGGGGGGGGGGGGGGGGGGGGGGGGGGGGGGGGGGGGGGGGGGGGGGEAFGFGGGGGGGGFGGGGGFEEFGFGGGGGGGGGFGGGDGECGGGGGGGGG8EGCGG7<EEGGEGFEECGGGGCFFG?>?FGGECEFFECC468FFGGEGAFFF@6>F@7CF?F)64;7?=+<@FFF79CDFEFE89,5:A<<2(.(45???<2323,(-5:27()5<<>7676>9??):)(0*2)(414
@M06628:26:000000000-CRM2J:1:1101:22030:22676 2:N:0:126
TAATCTTGCGACCGTACTCCCCAGGCGGAATGCTTAATCCGTTAGGTGTGACACCGAAGGGCAAGCCCCCCGACGTCTGGCATTCATCGTTTACGGTGTGGACTACCAGGGTATCTAATCCTGTTTGCTCCCCACACTTTCGCACCTCAGCGTCAGTATCGAGCCAGTAAGCCGCCTTCGCCACTGGTGTTCCTCCGAATATCTACGAATTTCACCTCTACACTCGGAATTCCACTTACCCCCGTCGAACTCAAAACTACCCATATCGAAGGCAGGTCACGG
+
GGGGGGGFGGGEGGGGGGGFGGGGEFGGGGGGGGG9FGGGGGGGGGFFFFFGGGGGGDGGGGGGEGFGGGGGGGGEGFF@FGFGGFGGGGGGGGGGGGGGGGGGGGFGGGGFFGGFGGE@F9AFFGDEGCF?EFGGGGGGGGG>EGCFGFFEGGGGGC?F>E775?CEFC,06CDE8EGGE=DGFAFCGGGF;ACFBF;E37C@>F34<?BAFCA2*.64<)8)4<<>?1259<<A>943(-(((-,34((..,)).460(()(.*2(-80=415*::))(-
@M06628:26:000000000-CRM2J:1:1101:22047:22682 2:N:0:126
TAATCTTGCGACCGTACTCCCCAGGCGGAATGCTTAATCCGTTAGGTGTGACACCGAAGGGCAAGCCCCCCGACGTCTGGCATTCATCGTTTACGGTGTGGACTACCAGGGTATCTGATCCTGTTTGCTCCCCACACTTTCGCACCTCAGCGTCAGTATCGAGCCAGTAAGCCGCATGCGCCACTGGCGTTCCTCCGAATAGCTACGAATTTCACCTCTAACCTCGTAATTCTACTTACCCCCTTCGCACTCAAGTCCACCAGTATCCAAGGGCGCTCCAGG
+
FFDFGGGGDGGCFGGGGFFFCFFGGGGG:EDDFDEEBFGGGGGGG8E,C@AFGFGEGGGEGGCGFG7FBEGEC@FCGFDEGF9FFGEBDFGGGGGGFFFGGAAFF,DDGGGG8@DF,6=@AFGGGGGGF@>EGC8BCGGGA83*@*@FGGGGE>C72<DE88BEC7,449BFFCD*=*+8:*/96;)*)2*1.+9A086><:9C4?>24?6A?>)5*8F<-)3605-(,,)))).444)((--(((((((-((,)..6).,,.)/**-)))*0-)*2(((..
@M06628:26:000000000-CRM2J:1:1101:22458:22745 2:N:0:126
TAATCTTGCGACCGTACTCCCCAGGCGGAGAACTTAATGCGTTAACTGCGCCACTGAAACCCTGGGGCCCCAAAAGCTAGTTCTCATCGTTTACGGCGTGGACTACCAGGGTATCTAATCTTGTTTGGTCTCCACGCTTTTGCATCTCAGCGTCAATAATGGTCCAGTGAGGTGCCTTTGCCACTGGTGTTCTCTCGAATATCTATGCATTTTCACTCTTAACACGGAATATCACTTCCCTCTCACATAGTCTATACATCCAGTTTCACAGTCGGTTCTGG
+
FGEFFGGGGGGGGGGGGGEGGGFGGGGGGECCFGGFGGGFGGGG7@F<@CGBFFGGGGF,,?FF744474:CF,B=F,,C4,9C,?<,AF8F+,4?:C+C74AEFFD,=>CF,=,=333,,,93>D,+@E,E9,@3<48C9<FA,@2@;2,9;3AC;>,,7,@;FAFF6,,**/4<,,*+,40;)202CF41=*+086?*1ACE++.)))):+))3+;3)))))2(1((,).)))1).)344(.)-))-).)))))546)(,)9**).))315)1/(-))-
@M06628:26:000000000-CRM2J:1:1101:23385:22867 2:N:0:126
TAATCTTGCGACCGTACTCCCCAGGCGGAATGCTTAATCCGTTAGGTGTGACACCAACAAGCATGCTTGCTGACGTCTGGCATTCATCGTTTACGGTGTGGACTACCAGGGTATCTAATCCTGTTTGCTCCCCACACTTTCGCACCTCAGCGTCAGTATCGAGCCAGTAAGCCGCCTTCGCCACTGGTGTTCCTCCGAATATCTACGAATTTCACCCCTACACTCTGAATTCCACTTACCTCTCTCGAACTCAAGACCAGGCGTGTATAAGGCAGTTCCAG
+
CGFGGGGGGGGFCFFFFFGGGGGGGGDGGGGGGGGGGGFGGGGGGGGGGGGGGGGGGCG@FFCGG,EEFGGGF8BFC<DC:FGFGGG9EFEG<C+C<+BBED=FFGEE9+?=?FAFG,4=EEAFGG8;=F,7C8EGG8DF,6BCEGF?F8==@EGGGCF,@C+8CF5CA97A><78512*=74?66<?CFDF:*4(/(019@FEF6;(,(6@C))*)/,31@;3A)97)9)6)5<<49AB<DF???(4(23AA0)<??1:0(-7)1()66+0()2:4)).-
@M06628:26:000000000-CRM2J:1:1101:22765:22869 2:N:0:126
TAATCTTGCGACCGTACTCCCCAGGCGGAATGCTTAATCCGTTAGGTGTGTCACCGAGCAGCATGCTACCCGACGACTGGCATTCATCGTTTACGGTGTGGACTACCAGGGTATCTAATCCTGTTTGCTCCCCACACTTTCGCACCTCAGCGTCAGTATCGAGCCAGTGAGCCGCCTTCTCCACTGGTGTTCCTCCAACTATCTACGAATTTCACCTCCACACTCGGAATTCCACTCACCTCTCTCGAACTCTAGACTAACAGTATGAGAGGCAGTTCCAA
+
GFGGGGGGGGGGGGGGCFGGGGGEGGGGGGGGGGGGGGGGGGGGGGGGGGGFFGGGGGGGGGGGGGGGGGGGGGGGGGDFFGGGDGGGGGGGFGEGFGEGGGFGGGGGGGFGGGGGGGGGFGGGGGGGGGGGGGEGGGGGGGGGGGGGGEFGGGGGGGGGGGGGGGGG6DF>GGGGGGG4?C>A86*46;3+A566A4);DE+9CA;6?;?FGEFF=C(3=@(.?<(936).-:)).:06413?FF?0:B?<9))-65)).))97*))-.<)43*:4)4))
@M06628:26:000000000-CRM2J:1:1101:12213:22877 2:N:0:126
TAATCTTGCGACCGTACTCCCCAGGCGGAATGCTTAATCCGTTAGGTGTGACACCAAAGGGCAAGCCCCCTGACGTCTGGCATTCATCGTTTACGGTGTGGACTACCAGGGTATCTAATCCTGTTTGCTCCCCACACTTTCGTACCTCAGCGTCAGTATCGAGCCAGTGAGCCGCCTTCGCCACTGGTGTTCCTCCAAATATCTACGAATGTCACCCCTACACTTGGAATTCCACTCACTCCTCTCGAACTCTAGACTGATAGTTTAAACGGCAGTTCCAG
+
GGGGGGGGGGGGGGGGGGGGGGGGGGGGGGGGGGGGGGGGGGGGGGGGGGGGGGGGGGGFGGGGGGGGGGGGGGGGGFGGGFFGGGGGGGGGGGGGGGGGGGGGGFGGGGG4FFGGGGFFCCGFGGGGGGGGGGGGGGGGGGGGGEDGGGGGGEEGGGGBED:>CCGFGGDF4CCECEFFGG4BAAC?FGGFA4BBFFFGGGGCF=<7=;(;+9?=))6:71366>)424:DA4<<0,8))4).:<6::1:AABA299?D2<5FF72)6):3178C<444.
@M06628:26:000000000-CRM2J:1:1101:23372:22882 2:N:0:126
TAATCTTGCGACCGTACTCCCCAGGCGGAATGCTTAATCCGTTAGGTGTGACACCAACAAGCATGCTTGCTGACGTCTGGCATTCATCGTTTACGGTGTGGACTACCAGGGTATCTAATCCTGTTTGCTCCCCACACTTTCGCACCTCAGCGTCAGTATCGAGCCAGTAAGCCGCCTTCGCCACTGGTGTTCCTCCGAATATCTACGAATTTCACCTCTACACTCGGAATTCCACTTACCTCTCTCGAACTCAAGACAAGGAGTTTATAAGGCAGTTCTAG
+
GGGGGGGGGGGGGGGGGGGGGGGGGGGGGGGFGFGGGGGGGGGGGGGGGGGFGGGGGGGGGGGGGGGGGGGGGGGGGGGGGGGGGGGGGGGGGGGGGGDGGGGGGGGGGGGGGGGGFGGGGGGGGGGDFGFGEGGGFGGGGGGGGGGG??GGGGGGGFGGG?FGGFGGGGFA>CEGEGGFGGGEFFGFFFGFFEFDB>BCDGG?FFF;?@;AFEEC8CEE<<@FFF8012446)4ADBFB>2)(45:)4:?D287<:((,..8<?>2).5:?(7*:>))).
@M06628:26:000000000-CRM2J:1:1101:12195:22884 2:N:0:126
TAATCTTGCGACCGTCCTCCCCAGGCGGAATGCTTAATACGTTAGGTTTGACACCAAAGGGCAAGCCCTCTGAAGTCTGGCATTCATCGTTTACGGTGTGGACTACCAGGGTATCTATTCCTGTTTGCTCCCCACACGTTCGTACCTCAGCGTCAGTATCGAGTCAGTGATCCGCCGTCGCCACTGGTGTTGCTCTCAATATCTACGAATTTCACTTCTTCACTTGGCATGCTACTCAGCTCTCTGGCACTCTCGACTGACAGTTTTCATGGAGGTTGCAG
+
,<=EDC9@9@B66:8,866CFFGD<FEGG:F8<@EF,C6F,:@,,6C9<@6C,@6@F<FCC89BF,,,,4,,B5<AF<<,9=9E@E9,,BB+?A++:<B++,??<<,,5C+E<<EGE,,,,A;<?C@=8E,+6,+++3D,,++3@F9,,@8=;EGBE;<;?87333,5E3,4+*1*44;@E498446:*:D)+*;*8>+=D@E3+;((/(3;C?ECFCC).//7C@8(7=(5/67;39)..4474.)).3(.6)(5(197(.,*10).).<1.)*2:(284
@M06628:26:000000000-CRM2J:1:1101:22773:22885 2:N:0:126
TAATCTTGCGACCGTACTCCCCAGGCGGAATGCTTAATCCGTTAGGTGTGTCACCGAGCAGCATGCTACCCGACGACTGGCATTCATCGTTTACGGTGTGGACTACCAGGGTATCTAATCCTGTTTGCTTCCCACACTTTCGCACCGCAGCGTCAGTATCGAGCCAGTGAGCCGCCTTCGCCACTGGTGTTCCTCCAATGATCTACGAATTTCAACTCTACACTCCGAATTCGAATCACCTCCTCACAACTCTAGACTACCAGTAGGAGAGGCAGTTCACG
+
FGGGGGGGFGDG@FGGGGGGGGGGGGGGCFGFGGFF9F@<CFGG7EFDFBF<EFGDF@EEGFGF?,FFGFCE=@FGC7CGGGGGGGGGGFFFFGGGA?FFECFFGGGGG7FFCD>ACD>,7C>DEFG=D,,6@DGGCDGGGGGDG:+@CEGEG598EEEF5BFDE@>;A94**2*4:5DFEG*5AF4>FC<7:?+/8(+*+1=CA81(//3;;))2*2-)-).-0(,36:6A()(,36>?2(((().)52,-)).)-4)4().960)5:(2;:)126))..
@M06628:26:000000000-CRM2J:1:1101:25029:22900 2:N:0:126
TAATCTTGCGACCGTACTCCCCAGGCGGAATACTTAATCCGTTAGGTGTGACACCGAACAGTATACTGCCCGACTTCTGGCATTCATCGTTTACGGCGTGTACTACCAGGGTATCTAATCCTGTTTGCTCTCCACGCTTTCTCACTTCCGAGTCATTATCTAGCCATTGATCCGCCTTCACCACAGGTGTTTCGCCGATTATCTACGCATTTTACCTCTTCACTCGTTATTCTACTCACCCCTCTCCTATCATATGCGTTCACTTTTGGTGTCTTTTTCAA
+
GFFD@EFFAFCFEGFGG8F<EFCEFFEG7+6,CCEF9F,C:FDGCCGDEG,,E@,6=B+:CCEFE6ECFEF:++8=E,5,A,BC,F5;,B,B:??++@>=@A5CE<,55??33,6=@,3,7A:BF=8=D93@=>8CC+@=E,@,@,+4,+3+589,27@,,,,5D,D+,7,4+4;>>4**=*;@***=4</8+/)-)()*2:1)++(.2(2++)/*+*3)/17)+/((/()-).4)42:(41,,.(.))).).--)),((,()197.)((1))*236)(-)
@M06628:26:000000000-CRM2J:1:1101:13489:22946 2:N:0:126
TAATCTTGCGACCGTACTCCCCAGGCGGAATGCTTAATCCGTTAGGTGTGACACCGAACAGTATACTGCCCGACGTCTGGCATTCATCGTTTACGGCGTGGACTACCAGGGTATCTAATCCTGTTTGCTCCCCACGCTTTCGCACCTCAGCGTCAGTATCGAGCCAGTGAGCCGCCTTCGCCACTGGTGTTCCTCCGAATATCTACGAATTTCACCTCTACACTCGGAATTCCACTCACCCCTCTCGAACTCAAGACTCCCAGTATGAAAGGCAGTTCCAA
+
GGGGGGGGGGGGGGGGGGGGGGGGGGGGGGGGGGGGGFGGGGGGGGGGGGGGGGGGGGGGGGGGGGGGGGGGGGGGGGGGGGGGGGFFGGEGGGGGGGGGDGGGGGGGGGEGGFGGGFGFFCFGGGECGFGFGGGGGGGGGGGGEGGGGGGDGDEEGGCFGGEGGFFDGFGFGGG8AEC55D3>A)CGGG*+3)1=ABBD3+<7@F01(,:7DD<C?G<>B)(.0(2(147<24<<:(.4(-(408?31:(2)52.3)44((.0*0)).6:)4)*:)4:).
@M06628:26:000000000-CRM2J:1:1101:13497:22969 2:N:0:126
TAATCTTGCGACCGTACTCCCCAGGCGGAATGCTTAATACGTTAGGTGTGACACTGAACAGTATACTGTGCACAGTCTGGCATTAATAGTTTAATGCGTGAACTACCAGGGTATCTAATCCTGCTTGCCCCCCACTCTCTTACGCCTCAGCGTCAGTATCGAGCCACTGGACAGCACTCGCCACTGGTGTTCCATCTACTATCTCCGAATTCCACCTCGACACCCTGAAGTCTACTAACCTCTCTCCAACTCACTAGTCCCACTATTAAAAGCTGTTGCT
+
C,<E<FFECF77@C@DFD<CEEF@<C7CF:<@,CFFFA,6CC,FF8F,CFA9,C,CFGFFFE,A?,,966<,,C,9?C<F,BFD5B,9C<,9C,,5,4CE:F,,:,:?,4C4,,CEE,;,,99,4944,8+8@C+D>,,2,,,+8@++,6,6C6==,@:5+4++8333,,,34;9,,,0<9/3/***50=/++2+/+0+1=CC*+8(((/-+41)*)*((.4(/)(/()/.1)..1)/((1()44).).,())(.-).6<47,))2.)-)+*(*+0)).)
@M06628:26:000000000-CRM2J:1:1101:13670:23106 2:N:0:126
TAATCTTGCGACCGTACTCCCCAGGCGGAATGCTTAATCCGTTAGGTGTGACACCGAAGGGCAAGCCCCCCGACGTCTGGCATTCATCGTTTACGGTGTGGACTACCAGGGTATCTAATCCTGTTTGCTCCCCACACTTTCGTACCTCAGCGTCAGTATCGAGCCAGTGAGCCGCCTTCGCCACTGGTGTTCCTCCAAATATCTACGAATTTCCCCTCTACACTTGGAATTCCACTCCACTCTCTCGAACACAAGACTACCCGTATTAAAGACAGTTACAA
+
GGGGGGGGGGGGGDGGGGGGGGGGGGGGGGGGGGGGGFFGEGGGGGGGGGGGGGGGGEGGDGGGGGGGGGGGCCFF=,FF8FGGGGGGGGGGGFGDEFFGGFFGGGCFGGGG?DFGGGGGBEFAFGFCAGDFE8CEGGGEGGGGGG;FGECGGGG>B>5,=89>CFGGG?9FCCE57CGFGDGFFFGF5C<A+)1/54AGGGFE6A@01216*).9)5(4)6(.160)55.644<4:().).-,).(8:?0.,1(,..)((.(00*(.:)+*.9*3)).))
@M06628:26:000000000-CRM2J:1:1101:6488:23110 2:N:0:126
CATTCTTGCGAACGTACTCCCCAGGTGGGATACTTATCACTTTCGCTTGGCCGCCGAGACCGAAGTCCCGACAGCTAGTATCCATCGTTTACGGCGTGGACTACCGGGGTATCTAATCCCGTTCGCTCCCCACGCTTTCGTCCATCAGTGTCAGTATATAGTTAGTCACCTGCCTTCGCAATTGGTGTTCTATGTGATATCTATGCATTTCACCGCTACACCACATGTTCCGGCAACTTCACTATAACTCAAGACCTACAGTATCAAAGGCAATTTTATGG
+
GFGGGGGGGGDGGGGGGGGGGGGGGGGGGFGGGGGGGGGGGGGGGGGFGGGGGGGGGGGGGGGGGGGGGGDGGGGGFGGGFGGGGGGGGGGGCEEGGGGGGGGGGGGGGCFGGGGGGG,8CFGGGGGGGGGCGGGGGGGGGGGGGGGFFE@=DFGGGGGGGFFGGGEGGGG;FGG99FGAGGGFFFGDGECFFCFC7EAFGFGCF=5<?<)+1.3)7C2?<?FF>:2<AAA3(469<?2>FDFFBF:>)))5324:2<:F0)5*9>4444*01?<C<94-)
@M06628:26:000000000-CRM2J:1:1101:7805:23167 2:N:0:126
TAATCTTGCGACCGTACTCCCCAGGCGGAATGCTTAATCCGTTAGGTGTGTCACCGAACAGTATACTGCCCGACGACTGGCATTCATCGTTTACGGTGTGGACTACCAGGGTATCTAATCCTGTTTGCTCTCCACACTTTCGTACCCCAGCGTCAGTATCGAGCCAGTGAGCCGCCCTCGCCCCTGGTGTTCCTCCGATTATATACGAATTTCTCCCCTACCCCCGGAATGCTACTCACCTCTCTCGAACACACGACACGGGGTTTAGCGAGCGCTATAC
+
F9C,EFFGGGGGGCFEGGGGGFGGGGGGDC,6EFGGGF9EEGGEFCFF@FGFFCEFGGFGGFEGGE,,CF=:FFCBFE+:,:ECFFB,A9ED@,484A4F+B<<E<<<AFEAFD9EDBC9,AFBBFFGCG,,=>D8BB9ED+6DD<+35C:C3+4@<C3,@D*3>D23>CCF7/=C*=?)=//>3)*02=5A1)+65;)*1:+9CF(62(2F*))0)97(.,((.(1(2())).5)445(),.48<0)4,-41((-7(4((,-7)1:))(*0()1/-()-
@M06628:26:000000000-CRM2J:1:1101:7146:23253 2:N:0:126
TAATCTTGCGACCGAACTCCCCAGGCGGAATGCTTAATCCGTTAGGTGTGACACCAAAGGGCAAGCCCCCTGACGTCTGGCATTCATCGTTTACGGTGTGGACTACCAGGGTATCTAATCCTGTTTGCTCCCCACACTTTCGTACCTCAGCGTCAGTATCGAGCCAGTGAGCCGCCTTCGCCACTGGTGTTCCTCCAAATAACTACGAATTTCACCTCTACACTTTGAATTCCACTCACCTCCCTCGAACTCTATCCTGATAGTTTACAGGGCAGTTCCAG
+
GGGGGGGGGGGFGCFGFGGGGGGGGGGGGGGGGGGGGGGGGGGGGGGGGGGGGGGGGGGGGGGGGGGGGGGGGGGGGDFGFGGGGGFFGEFGGGGC,?FFGGFGGGGFE:FGGGGGGGGCCDFFFGEGGFGGGGGGGGGFGCE8EGFFFFFGGGGD;CFG:DFGGG5*,,=AG7EECGGF5CCDF4<CDCGA6);8AE47:FGCFF??FF@1+)9CFGF3<3(;+595256<A9<28:?F<:(((41?F?:9A4-)(.)6<<)0=D2<<>?D(8?CBF24)
@M06628:26:000000000-CRM2J:1:1101:7135:23269 2:N:0:126
TAATCTTGCGACCGAACTCCCCAGGCGGAATGCTTAATCCGTTAGGTGTGACACCAAAGGGCAAGCCCCCTGACGTCTGGCATTCATCGTTTACGGTGTGGACTACCAGGGTATCTAATCCTGTTTGCTCCCCACACTTTCGTACCTCAGCGTCAGTATCGAGCCAGTGAGCCGCCTTCGCCACTGGTGTTCCCCCAAATAACTACGAATTTCACCTCTACACTTGGAATTCCATTCACCTCTCTCGAACTCTACACTGATCGTTTACAGGGCAGTTCCAG
+
FGFGGGGGFGGGEGGGGGGGGGGGGGGGGGGGFDGGGGGGGGGGGGGGGGGGGGGGGGFGFFGGGGGFGGGGGGGGGGGGFGGGGGGGG=FGGGGGFFEGGGF<@EA=AFC8AFFE@EGGGGGGGGCGGGFFEFGGGGDFGGGGGE+9<6CEGGGGEGG,;DFDEFFG6,C*A>EEEGF)=8*);AGCFGD=+)).)62::?E<=FD6(18AG<C;=D83;20<7).)68:<2))-6)4826)(),4:?616A9-::<>)))(7.>?F47FF6:*:4).).
@M06628:26:000000000-CRM2J:1:1101:8985:23306 2:N:0:126
CATTCTTGCGAACGTACTCCCCAGGTGGCTTACTTAATGGTTTCCCTTGGATGCTCAGATCTAGTCCAAACATCGAGTAAGCATCGTTTAGGGCGTGGACTACCAGGGTATCTAATCCTGTTCGCTCCCCACGCTTTCGTGCCTCAGCGTCAATATATGCCTAGCTAGCTGCCTTCGCACTTGGTGTTCTATGACATATCTATGCATTGCACCGCTACATGTCACATTCCGCTAACCTCAACATAATTCAAGATCGACAGTTTCAACGGAAATTTTCCAGT
+
GGFGGGGGFGDEGGGFFGGGGGGGGGGGFGGFGGGGEGGGGGGGGFGG@FCGCGGGGGGGCCFGGCGFGCGGGGGGCCFFGGGGGGGGG=EGD@EGGDG<FGGEFGG+AEEFFFEGEGCFFGGGGEGEC=,@++@8FGGGDE?=EA=DFEE6=DDCDGGGGG9?8@;7<>,@++=91:C*@D89C5C9FGGA+7B:+9B7@C78>@9A**6*;=2C/?*08748C4.).1;?FB6374/648;@.1)))))9)/),60,(3):**:.1,(*04*<:))..6
@M06628:26:000000000-CRM2J:1:1101:19390:23447 2:N:0:126
TAATCTTGCGACCGTACTCCCCAGGCGGAATGCTTAATCCGTTAGGTGTGTCACCGAACAGTATACTGCCCGACGACTGGCATTCATCGTTTACGGTGTGGACTACCAGGGTATCTAATCCTGTTTGCTCCCCACACTTTCGTACCTCAGCGTCAGTATCGAGCCAGTGAGCCGCCTTCGCCACTGGTGTTCCTCCAAATATCTACGAATTTCACCTCCACACTTGGAATTCCACTCACCTCTCTCGAACTAAAGACAAGGAGTGTAGGAGGCGTTTCGTG
+
FGGFFGGGGGGGEGFGGGCFCGGGGGGGGGGCFGGGFGEGEFGGGGGGGGGEGGGGG@>CFEFGGGGGGFGGGDFEC7BACEGGGFF9EFGGGGGGFFEGGFFGGGEFFGGAA,;=EDDD,CBFAGFGC9DF=EC=C=9@>EBFEG?FGGGGGGGGGFGFCBCECFDF@C6*CCCE5CCAD*??FFGCFEGAACF()68CC+=9;FFDF?<A7?5*2;((//(,=>>?A>)-)6<<((4(,(,.,),4(.4)84)5:((.420?)*-..)2)(.//,,(.(
@M06628:26:000000000-CRM2J:1:1101:19159:23533 2:N:0:126
CATTCTTGCGAACGTACTCCCCAGGTGGGTTACTTATCACTTTCGCTTGGCCGCCCAGTCCGCAATTAGACCGGACAGCTAGTAACCATCGTTTACGGCGTGGACTACCAGGGTATCTAATCCTGTTCGCTACCCACGCTTGCGTTCCTCAGCGTCAATACGCCGTTGGTGAGCTGGCTTCGCAATCGGCGTTCCATGAGATCTCTAAGCATTTCACCGCAACACCACATATTCTGCCCACCCCACGGAGATGCAAAAAATCCAGTATCAAACGCAGAGA
+
FF<CFFGGGGE7CFGGGGGDGCC@FEFEGF7FGGGG9FEFGGGAFEGGCEC@@FE:@EFF,?@FGGFFFGGFG@CCGGD<EGGGG9<?BFGF,DF9FD@===CE@FF8FDEG7A=D@,76=AAGFGC8=76CEG8DCE>>>++@3*3>,EEF?:?B:>:;,*95=FC5@:C+;8,<,/*;65*:=);C<5C))())*-*2*++)1*6A<:9@>5)*00-9(4,,7:110)-444))6)4)-8(,(,3-(-1(-)-))(,(.((0*244))+*))/:((((
@M06628:26:000000000-CRM2J:1:1101:17436:23600 2:N:0:126
TAGTCTTGCGACCGTACTCCCCAGGCGGTGCACTTAACGCGTTAGCTGCGACTCGGAAGGGGTCAAACCCCCCAAATCTAGTGCACATCGTTTACGGCGTGGACTACCAGGGTATCTAATCCTGTTTGCTCCCCACGCTTTCGCGCCTCAGCGTCAGTATATGGCCAGGAAGTCGCCTTCGCCTCTGGTGTTCCTTCGCATTTCTACGGATGTTACCCCTACATTCGAAATGTCACTTCCCCCCTCCTAACCTTAGTGCAATCGTTTCAGACGCGTTTTCG
+
GGGGGGGGGGGGGGGGGDFGGGGCFGGGGGDGGGGGGGGGGGGGGGFGFGEFGGGGGGGGGG?@FFGGFGGGGGGFGGGGGGGGGFGGGGGGGGGCD7:@CFFGGGG8DGDGGGG8FC;E9,,@,@@F7EEEFGGGGGGGCGEGGD;EGGCGG8=B569;@F<AEFF<ECGFGGGG:C<=:C:)0);CFEC>8>6942><>*+.7@-3:227C45*/*(((,46*))674:2)6))-.4<??>((,(.)).(..))).)6<2)))*-)-)00()/*-4(-3
@M06628:26:000000000-CRM2J:1:1101:14277:23653 2:N:0:126
TAATCTTGCGACCGTACTCCCCAGGCGGAATGCTTAATCCGTTAGGTGTGACACCGAAGGGCAAGCCCCCCGACGTCTGGCATTCATCGTTTACGGTGTGGACTACCAGGGTATCTAATCCTGTTTGCTCCCCACACTTTCGTACCTCAGCGTCAGTATCGAGCCAGTGAGCCGCCTTCGCCACTGGTGTTCCTCCAAATATCTACGAATTTCACCCCTACACTTGGAATTCCACTCACCTCTCTCGAACTCTAGACTGATAGTTTAGGAGGCACTTCCAG
+
GGGGGGGGGGGGGGGGGFGFGGGGGGGGGGGGGGGGGGGGGGGGGGGGGFGGGGGGGGGGGGGGGGEGGGGGGGGGGGGGGGGGGGGGGGGGGGDGGGFEGGGGGGGGGCGFGGGGGGGGGGGGGGGGFF=>C8B>FFGGFGGGGGDGGGGGGEGGGFGGE7A5:AEGGFF4FDEEGE48CCDFF4CF<>CFFFF3;64;;?FEFF<77??FG>A>)9(4:>::F4:?2<06:<45<(32312?D2871(8))).:)4.)64)=@>.4:):)47*742)).
@M06628:26:000000000-CRM2J:1:1101:8657:23664 2:N:0:126
TAATCTTGCGACCGTACTCCCCAGGCGGAATGCTTAATCCGTTAGGTGTGACACCAAAGGGCAAGCCCCCTGACGTCTGGCATTCATCGTTTACGGTGTGGACTACCAGGGTATCTAATCCTGTTTGCTCCCCACACTTTCGTACCTCAGCGTCAGTATCGAGCCAGTGAGCCGCCTTCGCCACTGTGGTTACTCCAAATATCTACGAATTTCACCTCGACACTTCGAATGCCACTCACCTCCCCCGAACTCTAGACTTATAGTTTAACGGGCAGTCTCTA
+
GGGGGGGGGGGGEFGGGGGGFGGGGGDGGGFFFGGGGGFFGGGGGGGFGGGGGGGGGGGGGGG?FFFFGGGGGGGGEGDFGFGGGGGGGFGGGGGGA+BBCEFGGEFGGGGGGGGGDFEGFFFFEEFFCGEDEGCEFEDDF>8@DF?BFC,@CEGCFB7>**1*>,@CE,,93;EGG5;A:**?AA@:*,2+)*+(0==:@C7C:681670@;)9:=F((,463=)(((4().))((.,232(44,4(704)-.)4))))-669@F4))-=)27A:()-))
@M06628:26:000000000-CRM2J:1:1101:7372:23751 2:N:0:126
TAATCTTGCGACCGTACTCCCCAGGCGGAATGCTTAATCCGTTAGGTGTGACACCAACAAGCATGCTTGCTGACGTCTGGCATTCATCGTTTACGGTGTGGACTACCAGGGTATCTAATCCTGTTTGCTCCCCACACTTTCGCACCTCAGCGTCAGTATCGAGCCAGTGAGTCGCCTTCGCCACTGGTGTTCCTCCAAATATCTACGAATTTCACCCCTACACTTGGAATTCCACCTCCCTCTCTCGAACTCAAGACTAGCAGTATCAAAGGCAGTTCCAA
+
EDGGFGGGDGGECGGGFGGGG;F:FDF:FGFGGGFG9E@FG<FGBFFFFEGDGFGGFEFGGGGGGGGGGGFFGGGGFGGGGG9EFFFG8?<FGGDGEEGGGG8FCGGGGGGAFCCE9DGGAGGCFFD8,EFDEGGEGGFFFGDCECDFGGGGGGGCAGGC8CEE7:>;E,,+537:=:499C4BFA*;0:9C87FDFB4:+=CCA@;;162ACCC*01138@D<+))/.7)).)/(((.2(,,().17((..).3),6)(.-)*/*6<9)<>6;C?<945)
@M06628:26:000000000-CRM2J:1:1101:7356:23767 2:N:0:126
TAATCTTGCGACCGTACTCCCCAGGCGGAATGCTTAATCCGTTAGGTGTGACACCAACAAGCATGCTTGCTGACGTCTGGCATTCATCGTTTACGGTGTGGACTACCAGGGTATCTAATCCTGTTTGCTCCCCACACTTTCGCACCTCAGCGTCAGTATCGAGCCAGTGAGCCGCCTTCGCCACTGGGGTTCCTCCAAATATCTACGAATTTCACCCCTACACTTGGAATTCCACTCACCTCTCTCGAACTCAAGACTAGCAATATCAAAGGCAATTCCAG
+
FFGGGGGGCGEGGGGG,DFGGGGGGGGGGGGGGGGGGGAEFGGEGGGGGGGGGGGGGGGGGFGGGGGGGGFGGGGGCGGGGGGGGGFGGGGGGGEGFGGGGGGGGGFGGGGG@EFGGGGGAFGGGGGFFFGDCGGGGGDDCCEEGGCEDE@EGGGCCEFGGFGDEFG7,,2@C;E87CFF5?>?FFG*)41;27C=;@8714=);@@?;@@FC3<;):=0(5(>4)/3>A064<AD0(,(,(.2>2()41.--,42,45(88)*1:<)59<5:>*<>BD<)
@M06628:26:000000000-CRM2J:1:1101:21202:23779 2:N:0:126
CAGTCTTGCGACCGTACTCCCCAGGTGGGATACTTATCACTTTCGCTTAGTCACTTAGCTAATGCCAAACAACTAGTATCCATCGTTTACGGCGTGGACGACCAGGGTATCTAATCCTTTTCGCTCCCCACGCTTTCGTCCATGAGCCTCAGTACATACGTAGTAAGCGGCCTTCGCAAGCGGTATTCTTTGTAATATATATGCATGTAACCGCTCCACTACACCATCTATCTACTTCCATCTGACTAAATTCAACCAGTAACAAAGACAGGTACATATTA
+
FGFGGGGGGGDGGGGGGGGGGGGGGCFGGFGEGGGGC,<F,EGFGCFF,CC<FG<CFFCEE9,@EFF@<FCEFF@FFD<<EFGEFBFDEA,,+48FGGC+=>FG,::F<A;FE9EF,@,3@9F@C8+==EE+=8+@DBFCC8@=D,+,8,:@FF,;EFECCGFC,,,**54:7*4*4**):*)08?8B84CF+*+111+31CC?11)9))1*).1)8*/.(()()()()).<AA<A9246<)4))6.))).-6A)).,.)-)67=>(((,2)-*3+))))-
@M06628:26:000000000-CRM2J:1:1101:18640:23812 2:N:0:126
TAATCTTGCGACCGTACTCCCCAGGCGGAATGTTTAATGCGTTAGCTGCGCCACCGAACAGTATACTGCCCGACGGCTAACATTCATCGTTTACGGCGTGGACTACCAGGGTAGCTAATCCTGTTTTCTCCCCACGCTTTCGTACCGTAGCGTCAGTAGCGAGGCAGTGGGCCGCCGTCGCCACTGGTGTTCCTCCGAATATCTACGAATTTCACCGCTACAATGGGAATGCCACTCACCTCTCTCGAACTAAAGATTAGGAGTTTTAGAGGGAGTTCCAA
+
6EEDCFAFFE@F@C@FGGGFFGGGFGCGECFG66FFGGGGGCFGFFGFGGEBFFEGG@7BFGAFDEFF9FGCCE@FC@FCEF<CAFFCFGGGGGGGECFEGE,=ADF<<:C8@+>@,,@,>FE>E9,52=,@>CC@@>C>FEFGGC0*@C>EE*4B@CE9:4/**6:*<*;:CD*3*=5>D<7)9;F75:>0*)/(70.*<CCA68::02:4*4)0))(-4<).*.8B7:)).52((3:().4:)4:22,()))))-)),)..0)0))()3)()1:7<-))
@M06628:26:000000000-CRM2J:1:1101:14567:24033 2:N:0:126
CAGCCTTGCGACCATACTCCCCAGGCGGAACACTTAACGCTTTCGCTACGGCCGAGAGGATGTGGAAGTCCCCTCAACCCAGTGTTCATCGTTTACAGCTAGGACTACCGGGGTATCTAATCCCGTTCGCTACCCTAGCTTTCGTGCCTCAGCGTCAGAAAAGACCCAGTGTTGCGCCTTCGCCACCGGTGTTCCCTATGATATCAACGCACTTCACCGCTCCACCATAAGTTCCCAACACCCCTGTCTTCGTCAAGCTTGAGGGTTTTAAACGCAATCT
+
GDGGGGGGGGGGGGGGGGG,CFGGGGGGGGGGGGGGGGGGGGGGGGGGGGGGGGGGGGGGGGGFGFGG<FFGGCGGGG<FGEEFGGGGGFGFFGGGGGG@FGGGGGFGFGGGG==8DGGFFGDDGGGFEGGGGGGGGGGFGGGGFFD*=CCGGDGGDG7,<DCGGC84CCFFF7=EG5CDGDD:>FFDD*>:ACCEFAFDG?GEFF)3:(,)18<:?C?F>BFBF0(.))9A<2),28??:BB0(3:?-:)((--4).44<B0))*.(,-<=>@E*91))
@M06628:26:000000000-CRM2J:1:1101:11519:24206 2:N:0:126
TAATCTTGCGACCGTACTCCCCAGGCGGAATGCTTAATCCGTTAGGTGTGACACCGAACAGTATACTGCCCGACGTCTGGCATTCATCGTTTACGGTGTGGACTACCAGGGTATCTAATCCTGTTTGCTCCCCACACTTTCGCACCTCAGCGTCAGTATCGAGCCAGTGAGCCGCCTTCGCCACTGGTGTTCCTCCGAATATCTACGAATCTCACCTCTACACTCGGAATTCCACTCACCTCTCTCGAACTCAAGACTACCAGTATGAGAGGCAGTTCCAG
+
FFFGAFFECFGGGGCFFGGGGGGEGGGGGGFGFGGGGGFGGFDGGGGCFEFGGGGGGDGGGGGFFGGGGGGGGGGGGFGCEFGGGDGGGGFGGFGGGGGG>FGFAEFFGGGEFDEFD@FFGGFGGGGGGG8=CFGEFGGGFECCEFGGGGFCEGGGCCCAEFEEC::DFFCFFGGE5CFAECDB;FG+;ECAF?F@59DDD@E):A6((/(;CEE;;C)-69:-8(608::4:<<A0(50)23733(,,16-)(.4())(,83/67))-)3.(78:6442-
@M06628:26:000000000-CRM2J:1:1101:21764:24249 2:N:0:126
CATTCTTGCGAACGTACTCCCCAGGTGGGATACTTATCACTTTCGCTTGGCCGCCCAGAACTCAAGGTTCCGGACAGCTAGTATCCATCGTTTACGGCGTGGACTACCAGGGTATCTAATCCTGTTCGCTCCCCACGCTTTCGTCCATCAACGTCAGTATATAGTTAGTCACCTGCCGTCGCAATCGGTGTGCTAGGTAATATCTATTCATTCCACCGCTACACGAAATATTCCGGTAACTTCACAATAACTCATGACCGACAGGATCAAAGCCAGTTCTA
+
FFFG@FGFFGGGGGGGFFGGGGGGGEFFEE<FFF9EEE9<EGGDG7FGGG86CFGGGGFFC<FFFGGGGFGEFGGGGG8FGFFFCADFFEDFFG<FGGGGGGGC?FDCFEEG<<EFF3=:9DCFFGF>EGGEGCGGCCCC8FB@CE9BFD,133@>C@=,@CFGCF97D,=+;*=::*;@5C?B4ACGDC5)87=7AECF+++)+1)))19@+7?0AD9911<@)(-(2)5<<>(((,-,465)))).6<8>).))).(419F)09)(25<8()*/)).).
@M06628:26:000000000-CRM2J:1:1101:17867:24351 2:N:0:126
TAATCTTGCGACCGTACTCCCCAGGCGGAATGCTTAATCCGTTAGGTGTGTCACCGAACAGTATACTGCCCGACGACTGGCATTCATCGTTTACGGTGTGGACTACCAGGGTATCTAATCATGTTTGCTCCCCACACTTTCGCACCTCAGCGGCAGTAGCGAGCCAGTGAGCCGCCCTCGCCACTGGGGTTCCGCCAAATATCTACGAATTTAACCTCTACACTTGGAAGTACACTCACCTCTCTCGAACTCAATACACGGATTTTATAAGGCAGTTTCAG
+
GFGGFGGGGGGGGGGG;DFFGGGGGGEFEGFCFFGGGGAECFFCFF@EFGDFFGGDEEFGGCGFGF<?CGGGGGGGGGGGGGGGGG9EFFFGGGFGFGBCFG89ED,=FFGAFFCFF@@E,A=??,DF,C>EGCCEFF9E9CE@ECFGGGFE*@7C@E<,4BEE7ABFC?9)*/*4*2CA5CCDAAC*:/).6()/565>7<9-7@:??8?**660*94)).()1-,86(5).6)4(44(5,5172:718().8)))))((((0/2)).)3*.5?*6).6)
@M06628:26:000000000-CRM2J:1:1101:13430:24387 2:N:0:126
TAATCTTGCGACCGTACTCCCCAGGCGGAATGCTTAATCCGTTAGGTGTGACACCGAATAGCATGCTACCCGACGTCTGGCACTCATCGTTTACGGTGTGGACTACCAGGGTATCTAATCCTGTTTGCTCCCCACACTTTCGTACCTCAGCGTCAGTATCGAGCCAGTGAGCCGCCTTCGCCACTGGTGTTCCTCCGAATATCTACGAATTTCACCTCTACACTCGGAATTCCACTCACCTCTCTCGAACTCAAGACCAGGAGTTTATGAGGCGGTTCCAA
+
GGGGGGGGGGGGGGGGGGGGGGGGGGGGGGGGGGGGGGEGGGGGGGGGGGGGGGGGGGGGGGGGGGGGGGGGGGGGGGGGGEFGGGGGGGGGGGGGGFEGGGGGGGGGGGGGGFGFFDFGGGGFGG?AFFGGGGGGGGGGGGGGGGGCGGGEGGGGGGGGGGGGGFGGFCGFFGG>EEFFGG<5AF<;9CG>=?FD39DCFC?EFFD6=<DFFCCF483;>3=4F?4(2:7<ABF938???F???FF>(434<:>7<((.,(37@>26))<4:)*:6,,.)
@M06628:26:000000000-CRM2J:1:1101:14288:24620 2:N:0:126
TAATCTTGCGACCGTACTCCCCAGGCGGAATGCTTAATCCGTTAGGTGTGTCACCGAATTGCATGCAACCCGACGACTGGCATTCATCGTTTACGGCGTGGACTACCAGGGTATCTAATCCTGTTTGCTCCCCACGCTTTCGCACCTCAGCGTCAGTATCGAGCCAGTGAGCCGCCTTCGCCACTGGTGTTCCTCCGACTATCTACGAATTTCACCTCTACACTCGGAATTCCACTCACCCCTCTCGTCCTCAAGACTACCCGTATGAATGGCAGTTCCAG
+
FFGGGGGGGGGGGGGGCF@EGGGGFGGGGGGGGGGFGGEFGGGGGGGGGDFEEFGF:FFGGGGGCFFGGG,@@FGGGGD?FFEGDFGGGBFGFGGGGGFDEFEFGGGGG7EF8BFG;AD=,C=CCF=ADB,=CD88:C8FGEGGGC*3CFGGGGGGGCG,*>;CEFFDF?6?*):=C5F5*>CA)=DCF:8;ACFF>()/)1<<*90(113=F2):/94)4)4)76<B?62)--640(..(-12::0((,4<27)33-),3(())2(66)+93?*:)-.))
@M06628:26:000000000-CRM2J:1:1101:9857:24663 2:N:0:126
TAATCTTGCGACCGTACTCCCCAGGCGGAATGCTTAATCCGTTAGGTGTGACACCGAAGGGCAAGCCCCCCGACGTCTGGCATTCATCGTTTACGGTGTGGACTACCAGGGTATCTAATCCTGTTTGCTCCCCACACTTTCGTACCTCAGCGTCAGTATCGAGCCAGTGAGCCGCCTTCGCCACTGGTGTTCCTCCAAATATCTACGAATTTCACATCTACACTTGGAATGCCACTCACCTCTCTCGAACTCTAGACTGATAGTTTATGAGGCATTGCCAG
+
<EFGGGGGFGDGFFGGFFG?FFGGFGGGGGGGGGFGEGA,@FFD:FG<F7FEEGGC:@FGGCGGF7<<FEGGGGG=F<=,,BFFCGGGGGCCD<+=BFEGC,AF<3=<DCG<>>;E@8EFFFEFGGGFCE,D+DCEGGG,E+DEGCEFG?,9@8CEGGGGDGGCEF5CC?C)2:78CE*5C>DEF;F>FF<C+78=F1=CGG77AA6?;6?B7<:*1>)44:?<4.),.8)-)))..43().4:???04((64)..<44?<2)19>))6>+),)+0)).6.
@M06628:26:000000000-CRM2J:1:1101:17271:24707 2:N:0:126
TAATCTTGCGACCGTACTCCCCAGGCGGAATGCTTAATCCGTTAGGTGTGTCACCGAGCAGCATGCTACCCGACGACTGGCATTCATCGTTTACGGTGTGGACTACCAGGGTATCTAATCCTGTTTGCTCCCCACACTTTCGCACCTTAGCGTCAGTATCGATCCAGTTAGCCGCCTTCGCCACTGGTGTTCCTCGGAATAGCTACGAAGTTCACATCTACACTCGGAATGTCACCAACCTCTCTCGAACTCAAGACTGGCAGTGTTGAGGGCAGTTCACG
+
<DFC@EFGFGGDGGGDBCCD@,<@FFGGEGGF<AFEDF9FGCEGGDFC<CDFGFGG:FCEF8EFGFFFGG8:>:=CF+C@FFG9FF<FGGGFG9+CBF?CCEF9F,ABGCFADA,@;EA8,AAF99,=A,7DA8@B@B,=DEE>BF+,3@=E3898,@C,@C,417625,589C*=*:*):79))6*:8=*+1)+()()**++)+;(37:=6:<)2+;;94),-)((-41))-.-))(,-(4.(.),),48)-,44?93(,(-.02)()(2),)*2)).6.
@M06628:26:000000000-CRM2J:1:1101:17265:24725 2:N:0:126
TAATCTTGCGACCGTACTCCCCAGGCGGAATGCTTAATCCGTTAGGTGTGTCACCGAGCAGCATGCTACCCGACGACTGGCATTCATCGTTTACGGTGTGGACTACCAGGGTATCTAATCCTGTTTGCTCCCCACACTTTCGCACCTCAGCGTCAGTATCGAGCCAGTGAGCCGCCTTCGCCACTGGTGTTCCTCCGAATATCTACGAATTTCACCTCTACACTCGGAATTCCACTCACCGCTCTCGAACTCAAGACTAGCAGAATTAGAGGCAGTGTCAG
+
AEGGGGGGGGGGGGGGE@FGGGGEFGGGGGGGGGGGGGGGGFGEFGFFGGGFDGGGGGGGGGGGGFFFFFGFGGGGG7FFGGGGGGFFG@FG@FFE<B:CE<BFGGGGGDGDFFGGGG9EGGGEF9FG8E>DGGGGG,DFFCGGGG;@FFGG8EGGGG,@E**A:CFFE996;CEG5/C8*/7A8=C7<796+)+:BF>**4+9++/(,,3;:7?F=<?7)5027,(,3(42).6).824((-4()(5,4(-4(<>02)(.))./0:)))+.45C*.))-.
@M06628:26:000000000-CRM2J:1:1101:10133:24896 2:N:0:126
TAATCTTGCGACCGTACTCCCCAGGCGGAATGCTTAATCCGTTAGGTGTGTCACCGAGCAGCATGCTACCCGACGACTGGCATTCATCGTTTACGGTGTGGACTACCAGGGTATCTAATCCTGTTTGCTCCCCACACTTTCGCACCTCAGCGTCAGTATCGAGCCAGTGAGCCGCCTTCGCCACTGGTGTTCCTCCGAATATCTACGAATTTCTCCTCTACACTCTGAATTCCACTCACCTCTCTCGAACTCCATACTAGCAGTATTCGAGGCAGTTTCAG
+
GFGGGGGGGGGGGGGGCDFFGGGFGGGGEGFGGGGCFFFFGGGGGGGGGFGDFGGD:FEGGGGGGGGGGCF+4+@>=FEGGFGGFGGCFG8CCAF:BFGGGGGGGGF<FFE<>FDD@=>,;9=FCC@=AC8+A8CCGGGGGGGGGC6:CC@EGC5@C9FD5:CCC7D9E??>7*=:CE*2**2?1);?9=5A@)153639FC:)1;/;(((;;))0*2-54<?)7).)64)).)6.312()352?<4).(34))6).))6284@6:2).):>178*))-.5
@M06628:26:000000000-CRM2J:1:1101:16551:25004 2:N:0:126
TAATCTTGCGACCGTACTCCCCAGGCGGAATGCTTAATCCGTTAGGTGTGTCACCGAACAGTATACTGCCCGACGACTGGCATTCATCGTTTACGGTGTGGACTACCAGGGTATCTAATCCTGTTTGCGCCCCACACTGTCGTACCTCAGCGTCAGTATCGAGCCAGTGAGCCGCCGTCGCCACTGGTGTTCTGCTAAATATCTACGAATGTCACCTCTACACTTGGAATTCCACTCACCTCTCTCGAACTAAAGACGCGGGTTTTAAGAGACACTTACAG
+
<<FGCCG<CFF@FFBE,CF<<CEFGGGECECF9<FGFC<CC6EFEGGGGGGGGGGG@F+:CF<FGCE?CBFFG7>@F+C@,BEECEGGF4EDC9F:4F4CC9<A,8AF=FFABDGFDF9F=,,,C,=,++@CEC+++,3@5@::@<DF,@@:@EGGA9@,4>;51<:;D9<**74?4=<>*>C:465+0=56+.1)+9/1:9+)++6/::5/:))*95)-64:6*).).).)-66)4(,3<?):<)-.,(().)-.8(((,(())*))))0).)*+)).).
@M06628:26:000000000-CRM2J:1:1101:20843:25047 2:N:0:126
TAATCTTGCGACCGTACTCCCCAGGCGGAATGCTTAATCCGTTAGGTGTGACACTGAAGGGCAAGCCCCCCAACGTCTGGCATTCATCGTTTACGGCGTGGACTGCCAGGGTATCTAATCCGGTTTGCTCCCCACGCTTTCGCACCTCAGCGTCAGTATCGAGCCAGTAAGCCGCCCTCGCCACTGGTGTGCCGCCAAATATCTACGAAGTTCACCCCGAACATGGGAATTCTACCTACCCCTCTAGAACCAAACACTAACAGTCTTCAAGGACGTTCCTA
+
FEGC@FFFGG:FCGG,6@FGGGG:CFGEECF@F@,ACF9FCDCFCFFGGDF<6CFFDCCFCCGGGGC<,>>CFEGGGGGF:F99?@FGGGDC<FCC:>@CEFG=<=FFG?@3DADEB,,2,+8+@B88=EGGG7+@:+:CF@8@BC*>D<8?8*48:DFC:CCAE@B2>,:A47*=*=*=>DGE46*2;=DF6(89D15>*++.*/((4(41*6:C099(((())(1(.()6)64)528((((,())))).,,8((,-((.))1/2.)-)09,0**((())
@M06628:26:000000000-CRM2J:1:1101:20751:25092 2:N:0:126
TAATCTTGCGACCGTACTCCCCAGGCGGAATGCTTAATCCGTTAGGTGTGACACCAAAGGGCAAGCCCCCTGACGTCTGGCATTCATCGTTTACGGGGTGGACTACCAGGGTATCTAATCCTGTTTGCTCCCCACACTTTCGTACCTCAGCGTCAGTATCGAGCCAGTGAGCCGCCTTCGCCACTGGTGTTCCTCCAAAGATCTACGAATTTCACCTCTACACTGGGAATTCCACCCACGTCGCTCGAACTCTAGACTGATAGTTCACAGGGTAGTTACAG
+
EEGFGGFGGGDGGGGGGGGFCGGGGGGGGGGGGGGGGC9C@CEGGGFEGGGGGFGDGGGGG7FFFE<DG7=FFCFFF@FGGG<<EFCGGGGGCFGGGGGGGG?EFGFEC@E,A=;EFF,E@FGF9DD9=EFGGGGGGCF8ECDFFFGGFGGGEGEGEFFCA*C>EGG94BCA*;**4**:C*/5;8C4;**1@5+6AEA*6=:);+/412(3+)12/*)77<:<*.:13().)))(((4(-3(((.1-2,3))))))6>:A))***)))-*5()20)))))
@M06628:26:000000000-CRM2J:1:1102:10113:1165 2:N:0:126
TAATCTTGCGACCGTACTCCCCAGGCGGAATGCTTAATCCGTTAGGTGTGTCACCGAATAGTATACTACCCGACGACTGGCATTCATCGTTTACGGTGTGGACTACCAGGGTATCTAATCCTGTTTGCTCCCCACACTTTCGTACCTCAGCGTCAGTATCGAGCCAGTGAGCCGCCTTCGCCACTGGTGTTCCTCCAAATATCTACGAATTTCACCTCTACACTTGGAATTCCACTCACCTCTCTCGAACTCAAGACCAGGAGTTTAGGAGGCAGTTCAGA
+
GGGGGGGGGDDGGGGGGGGGGGGGGGGGGGGGGGGGGGGGGGGGGGGGGGGGGGGGGGGGGGGGGGGGGGGGGGDGGGGGGGGGGGGGGGGGGGGGGGGGGGGGGGGGFGGGGGGDFFGGGGGGGGGAFGGGGDGGGGGGGGFGGGGGFFGGGGGEGCCF*>*@:AFFGGGGGGGECED4CEGGGG6<6CG>CFFFA48DFFD:CF;<F;6A@?);**47C;@EB;F459?DB-<A:(3;<:<?BB6@1:6A2(<)473.(4:?<C452))-((:CAA)--
@M06628:26:000000000-CRM2J:1:1102:8539:1202 2:N:0:126
TAATCTTGCGACCGTACTCCCCAGGCGGAATGCTTAATCCGTTAGGTGTGACACCAAAGGCCAAGCCCCCTGACGTCTGGCATTCATCGTTTACGGTGTGGACTACCAGGGTATCTAATCCTGTTTGCTCCCCACACTTTCGTCCCCCAGCGGCAGTATCGAGCCCGTGAGCCGCCTTCGCCCCTTGTGTTCCTCCCAATATCTACGAATTTCACCTCTCCACTTGGAATTCCCCTCACCTCTCTCGAACTTTAGATTGATAGTTTACAGGCCAGTTCCA
+
FFGGGGGCFFEGGGGGGGGGGGGGFFDGGGG<FGGGEEAEFGGCGCFCCFFGGGCFFCEF,,,::C,CCGC,E<,??B+,E,CEFGFGC<FF<,86E7BCG?F,8,A?,F@,:,>@,6>,=3,EFGGF8>DFE,C8EFFGF@D6+=,@++,++5@><>3@C**=>**=><*;,4CC:80);/1:***++3C+7+30)..*8@78:+((0,:**))0/9.((-1<*)6).78<A)((-(4F,,)().(/(4,)-)))--,)44.9*:4):4)--(**.6-)
@M06628:26:000000000-CRM2J:1:1102:13081:1209 2:N:0:126
TAATCTTGCGACCGTACTCCCCAGGCGGAATGCTTAATCCGTTAGGTGTGTTACCGAGAAGCATGCTACCCGACGACTGGCATTCATCGTTTACGGTGTGGACGACCAGGGTATCTGATCCTGTTTTCTCCCCACACTTTCTCACCTCCGCGTCAGTAACGCGGCACTGATTCGCCTCCGCCACTGTTGTGTCTCCGAAGATTCCCCAATTTCTCTTCTACACTCGGAACTCTACTCACACCTCTGGTACTCAAGACCACGCACTATGAGGGCGTTACACG
+
FAFFGGGGFGC7@FFECGGGGCA:@8C::@DE9@FD<C,,+:CFEFFAFFF,CF,@B++6C<FGGGAE,<CF:C7=CFGGC,5?5,CABFFF+5B+4ABC7<F7FFE7,6@,653,,@E,,>FFFG,>AC>F+,@BF,8@,,3,@,E@3@>:8@*1>C,6C*=*1**=,,+++**3;**.;?)>44++<A*218A*8..1*+****((0..9F)6**2))).(.71>):)4<<44<3.2),-.:>)4/))-.)(,4<(((((())0..)))(((1)(--)-
@M06628:26:000000000-CRM2J:1:1102:13100:1212 2:N:0:126
TAATCTTGCGACCGTACTCCCCAGGCGGAATGCTTAATCCGTTAGGTGTGTCACCGAGCAGCATGCTACCCGACGACTGGCATTCATCGTTTACGGTGTGGACTACCAGGGTATCTAATCCTGTTTGCTCCCCACACTTTCGCACCTCAGCGTCAGTATCGAGCCAGTGAGTCGCCTTCGCCACTGGTGTTCCTCCGAATATCTACGCATTTCACCTCTACACTCGGAATTCCACTCACCTCTCTCGAACTCACGACTAGCATGTTTAGAGGCCGTTCCCG
+
CFGGGGGGGGGGGGGGGGGGGGGGGGGGECGFGGGFGGGGGGGGGGGGGGGCFGGGGGGGGGGGGGGGGGGGGGGGGGGGGECFFFGFGGGGGGGGGGGCGGGGGGGGGGGGFFGGFGGGGGGGGGGDGGCFEFGGEFGGGGGEGE6::ECGEGGGF@FCGDCEGGGGGFCGFGCEGCG;=E5DFFGGGGGG7@+58..:C:CFGF0,:48CCC?:*92)62(-)(774>0--64<?((8)8<???(70:0<<(409:((3):1*0564,*.((*16?2)-
@M06628:26:000000000-CRM2J:1:1102:14602:1365 2:N:0:126
CAGCCTTGCGACCATACTCCCCAGGCGGAGCACTTAACGCTTTCGCTACGGCCGAGAGGATGTGGAAGTCCCCTCAACCCAGTGCTCATCGTTTACGGCTAGGACTACCGGGGTATCTAATCCCGTTCGCTACCCTAGCTTTCGTGCCTCAGCGTCAGAAAAGACCCAGTGTTGCGCCTTCGCCACCGGTGTTCCCTATGATATCAACGCATTTCACCGCTCCACCATAAGTTCCCACCACCCCTGTCTTCCTCAAGCCTAGTGGTTTGAAACGCCTTTCC
+
GGGGGGGGGGGEGGFGFFGGGGGGGGGGGCGGGGGGFGGGGGGGGGGCFGFGCGGCGGGGGGGGGGGFGFGGGGGFCFFGGDFGGGGGGGGGGGGGGGGGGFGGGGFFGGGGGEGFEFEFGGGGGGGGDDGEGGFCFGGGCGGGGFEGAC8D8:>*>EFGGGGGGGGGGFFFFGGGCEGEF@EGDDC5=CEC*:;=F*66:>C*=CFF?DFFDGFFFB31(,,(4>096>?5)6AFB1(,),:96().9>>FA)4))8(4)36<:FF:(4)94(-**-4).
@M06628:26:000000000-CRM2J:1:1102:22008:1445 2:N:0:126
TAATCTTGCGACCGTACTCCCCAGGCGGAATGCTTAATCCGTTAGGTGTGTCACCGAGCAGCATGCTACCCGACGACTGGCATTCATCGTTTACGGTGTGGACTACCAGGGTATCTAATCCTGTTTGCTCCCCACACTTTCGCACCTCAGCGTCAGTATCGAGCCAGTGAGCCGCCTTCGCCACTGGTGTTCCTCCAAGTATCTACGAATTTCACCTCTACACTTGGAATTCCCCTCACCTCCTCCGAACTCAAGACTACCCGTATTAAAGGCAGTTCCAG
+
FCFFFFGGGFFGGGGGCFGGGFGGGGGGGGGGGFGGGGGGGGGGGGGGGGGGGGGGGGGGGGGGGCFCFEGGDEFGGGGGGGGGFGGGGGGGGGGGFGGGG<FFF<EFGGGGGGGGG8CEFGCFGGGGE:EFGGGGGGGGFEECEC?ECCGCEGGEFF@9>DFDG:BFFCGG7CCCEGG4E=CDFG*0;C57@+85AA/2+<@ACF<()6?A75<C6C?)5<?F44??4=04:)42:2?57:8((.37612AB:231>221(,0/04)-.*).2*2)).))
@M06628:26:000000000-CRM2J:1:1102:12128:1537 2:N:0:126
TAACCTTGCGGCCGTACTCCCCAGGCGGTCTATTTATCGCGTTAGCTTCGCTACTCACGGATTAAATCCACAAACAGCTAATAGACAGCGTTTACGGTGTGGACTACCAGGGTATCTAATCCTGTTCGCTACCCACACTTTCGCACATGAGTGTCAGTCTTTGGCCAGAGAGTCGCCTTCGCCACTGATGTTCCTCCTGATATTTAGGCATTTCACCGCTCCACCTGGCATTCCACTCCCCCCTCCAACCCTCTCGTCAACCAGTTCCAAAATGCCTTCC
+
FGEFFDGGGGGGGGGEGGGGGGGGGGEGFEGFEEFFFEFGGGGB@FGGGFG,FGGAGGGG+BC?FD@FGGGGGGE<FGFGA?EF9<E:8FCBFFGGCF7FDEA=<FFGGGGGGFF9@EF:FA<FFGF=8@CEGGFG:EGGFGCEFG6EFFD;<FCBF733>CFCFF64>>9D=:7CE5C6/48?59FE,,4==FF8A))+2+++++)/;))9CE6CA*1((68;F3A)(7>AA<<457?F0,4(-1()((-,4:((---,47<5>:469<6().+9)4<.
@M06628:26:000000000-CRM2J:1:1102:11929:1596 2:N:0:126
TAATCTTGCGACCGTACTCCCCAGGCGGATAACTTAATGCGTTAGCTGCGCCACTCAAGTTCTATGAACCCGAACAGCTAGTTATCATCTTTTACGGCGTGGCCTACCAGGGTATCTAACCCTGTTTGCTCCCCACGCTTTCGACCCTCAGCGTCAATATCTGTCCAGTCAGTCGCCTCCGCCACTGGGTTTCTTCCGAATATTTACGAATTTCACCTCTACACTCGGAATTCCACTAACCTCTCCAGACTTCTAGCTACCTAGTTTCACGGGCAGTTCCG
+
AF,-CFGGGGG@C7FFGGGGGDGGGGGGGGCFGGGGGGFGGGGCFGGFGGCGGG8,CEG?FF9FGC?EFGGCGGC+4,,9,9<C<<59<,:C??,@+4+4@>+,:,A?<=F7=3=38@=,@,,,@E9,@FGDGF,>>EGG89+4+>:,6@,4;BE712?9?@F@F7><62+=<E*C*=*04;?7C<C**3=*+;;=+):*/*++3163>;=>+)<DB*882:2<*3<32)4:<929<(()(44)4(-).(.)).4.<49<<))*2:).6)8:19:*4)6)(
@M06628:26:000000000-CRM2J:1:1102:9800:1684 2:N:0:126
TAACCTTGCGGCCGTACTCCCCAGGCGGTCTACTTATCGCGTTAACTTCGCCACCAAGAAATCAAGTCTCCCAACGGCTAGTAGACATCGTTTACGGCGTGGACTACCAGGGTATCTAATCCTGTTTGCTCCCCACGCTTTCGCACCTCAGCGTCAGTGTCGAGCCAGGAGGCCGCCTTCGCCACCGGTCTTCCTCCACCTATCTACTCATTTCACCGCCTCCCGTGGAATGCTACCTCCCCCTCCCGCACTCCAGTCGGCCAGTATCGGGTTCCTTTCC
+
FGGGGGGGGGGGGGGGGGGGGGGGGGGDGGGGGGGGGGGGGGGGGGGGGGGGGGFGGGGGGGGDGGGGGGGGFFED:CGGFEDGGGGFG>AFGGGGGGGGECFEFFGGGFGGFC=EFA;DD9D<FGGGGGGFCFFGGGGEFGGGGGG8F8:EG:CGD2DFF:>CFC8,C**?ED5C=:EF@ED<CDE5**/;CF688))*9+09>6A)94)9C24:F<6((((-0355(97,449A??BFF(4,,,-)4-40(3)4<7((4<0.9?:A:9>(((2*.649
@M06628:26:000000000-CRM2J:1:1102:15870:1773 2:N:0:126
TAATCTTGCGACCGTACTCCCCAGGCGGAATGCTTAATCCGTTAGGTGTGTCACCAAAGGGCAAGCCCCCTGACGACTGGCATTCATCGTTTACGGCGTGGACTACCAGGGTATCTAATCCTGTTTGCTCCCCACGCTTTCGCACCTCAGCGTCAGTATCGAGCCAGTGAGCCGCCTTCGCCACTGGTGTTTCTCCGAATATCTACGAATTTCACCTCTACACCCCGAATCTCACTCACCTCTCTCGAACCCTAGACTACCAGTATATGAAGGAGTTTCAG
+
GGGGGGGGGGGGGGGGGGGGGGGGGGGGGGGGGGGGGGGGGGGGGFGGGGGGGGGGGGGGGGGFFGGGGGGGCFG7FFCFEFFGFDGGCFGG@?FEFEGGGGGGG8DC@FFFFGGGGGFFE9,FGGG,=F,DC,8+F8EGG+@CCGCG7388EGGG?<C@E*AEGGGGGEF;F5CEE8A5E83C<C6<CC:*11;+)5)*9CFFC80(5:<@C>2**14)))((.())(0(-652:<1:FFBDF?)-77:01303<>4A270:/0*))))*)((20().-.
@M06628:26:000000000-CRM2J:1:1102:18442:1821 2:N:0:126
TAATCTTGCGACCGTACTCCCCAGGCGGAATGCTTAATCCGTTAGGTGTGTCACCGAACAGTATACTGCCCGACGACTGGCATTCATCGTTTACGGTGTGGACTACCAGGGTATCTAATCCTGTTTGCTCCCCACACTTTCGTACCTCAGCGTCAGTATCGAGCCAGTGAGCCGCCTTCGCCACTGGTGTTCCTCCAAATATCTACGAATTTCACCTCTACACTTGTGGTTTCACTCACCTCCTCCGCACTCAAGATCAGTAATTTAGGCTGCAGGTTCGG
+
FFGGGGGGGGGGGGGGGGGGGGGGGGGGGEGFFFFGGGGFGGGGGGFFGGGGGFGG@FGEGGGGGGGGGFGGGGGGEGEGGGGGGG9FFFGGGGGDGGGGCFF9<F=FGGE<D8@F@DBDFFGGGGFGA=DFC@E@FFFDGGFGGC:EGGGE6>EGGGDGGGGGGGGGG,999ECE=EFFGA*?6*:4CGGF711AAF4C7<@=:+/()/6+19<>=*./;)/.=A/)(02,6-42<12>?B:0(,7),11(((,.)4:7)))*27)47(0.(,<*4)5;(
@M06628:26:000000000-CRM2J:1:1102:22097:1826 2:N:0:126
TAATCTTGCGACCGTACTCCCCAGGCGGAATGCTTAATCCGTTAGGTGTGACACCGAAGGGCAAGCCCCCCGACGTCTGGCATTCATCGTTTACGGTGTGGACTACCAGGGTATCTAATCCTGTTTGCTCCCCACACTTTCGTACCTCAGCGTCAGTATCGAGCCAGTGAGCCGCCTTCGCCACTTGTGTTCCTCCAAATATCTACGAATTTCACCTCTACACTTGGAATTCCACTCACCTTCCCCGAAGTTTAGCCTGTACGTTTGGGAGGCAGTTCTCG
+
EFFG9FFGGGGGGGGGFFGGGGGGGGEG@FFD9FFFFGEAFGEEGGGFFEGFGGFGDEEGGGGFGGFGDFGGCGGGCGFFGGGGGGGGEFFGDGGDGGGGGC@CF8,AF7::@=A;DDF,EDFFGDDAE9D>CCCBCCFGAEG6F:AFGFDGGGCEFAF,>>CE*,;EBA*?:5CGEE+)3=CCFG7@6C=:@FF4584*+2;778;1)2:7*).***.444<B6AF4)9)5)))-((.))),(,(,7(,(.-)))544-))-777(,-(5034>F<))--
@M06628:26:000000000-CRM2J:1:1102:10293:1846 2:N:0:126
TAATCTTGCGACCGTACTCCCCAGGCGGAATGCTTAATCCGTTAGGTGTGTCACCGAATTGCATGCAACCCGACGACTGGCATTCATCGTTTACGGCGTGGACTACCAGGGTATCTAATCCTGTTTGCTCCCCACGCTTTCGCACCTCAGCGTCAGTATCGAGCCAGTGAGCCGCCTTCGCCACTGGTGTTCCTCCGAATATCTACGAATTTCACCTCTACACTCGGAATTCCACTCACCTCTCTCGACCTCAAGACTACCAGTATGAAAGGCCGTTCACG
+
FFGGGGGGGGGGGGEGGGGGCFGEGGGGGGGGGGFGGGGGGGGGDGGGGGGGGGGGDFGGGGGGGGGGGGGGGGGGGGGGGGGGFAFCFGGGGGGGGGGGGGGGDGGGGEGGGGGGGFGEGFFGGGGGFF?G83+@FGGGCEEEGGCD,>FEGGGGGGGGDGGGGGGGGFDGG5EGGGF>CE:CFCD:?FGGGFFFAF35<C>+:=?BF017FFFC6C?A<AB65:BBBFF<49A98(8>2:BFFF09911,(.432<<0:4)1*0:<2-132(2>(2,.(
@M06628:26:000000000-CRM2J:1:1102:12917:1907 2:N:0:126
TAATCTTGCGACCGTACTCCCCAGGCGGAATGCTTAATCCGTTAGGTGTGACACCGAACAGTATACTGCCCGACGTCTGGCATTCATCGTTTACGGCGTGGACTACCAGGGTATCTAATCCTGTTTGCTCCCCACGCTTTCGCACCTCAGCGTCAGTATCGAGCCAGTGAGCCGCCTTCGCCACTGGCGTTCCTCAGAATATCTACGAATTTCACCTCTACACTCGGAATTCCACTCACCTCTCTCGAACTCTAGACCGGCAGTTTTGAAGGCAGTTCTAA
+
FFGGGGGGGGGGGGGGGGGGGGGGGGGGGGGGGGGGGGGGGGGGGGGGGGGGGGGGGGGGGGGGGGGGGGGGGGGGGGGGGGGGGGGGCFGFFFGGGGGGEDCFFFDFDEGF<FFGGGFGGGGGGGDGGGGGGFCCF7EGGGCGGGFF7EGGGGCEGGGGGGGDGFFGGGGGGGGGGG?)/;>DG*=*2AEDF=C868C7+@F@74<:>B??FA9FFGB>94:<FFE>BFFB4))63(50)34(5239766A<4-6<)(39>0);:5::)1((,*266)))
@M06628:26:000000000-CRM2J:1:1102:7701:1966 2:N:0:126
TAATCTTGCGACCGTACTCCCCAGGCGGAATGCTTAATCCGTTAGGTGTGTCACCGAATAGCATGCTACCCGACGACTGGCATTCATCGTTTACGGTGTGGACTACCAGGGTATCTAATCCTGTTTGCTCCCCACACTTTCGCACCTCAGCGTCAGTATCGAGCCAGTGAGCCGCCTTCGCCACTGGTGTTCCTCCGAATATCTACGAATTTCACCTCTACACTCGGAATTCCACTCACCCCTCTCGAACTCTAGACTGCTCGTTTATGAGGCAGTTCCAG
+
FGGFGGGGGGGGGGGGGGGGGGGGGGGGGEGGGGGGGGFGGGGGGGGGGGGGGGGGGGGGGGGGGGGGGGGGGGGEGGGGGGGGGGGGGGGGGGGGEGGGGGFFGGGGGGGEGGGGGGGGGGGGGGGGGGGGGGGGGGGGGGGGGGGGGGGGGGGGGGGGGGGGGGFGFGCDGGG5AEF5CGGGGGGGGGGGGFFFFFFGGGF7FFD;FD0@:<?FFGF))<?A8:>@6>:<4>>2408)(4362:(6:8,:5))6<90(-.-7DG?94<=7:1:F4><)6
@M06628:26:000000000-CRM2J:1:1102:9201:1970 2:N:0:126
CAGCCTTGCGACCATACTCCCCAGGCGGAACACTTAACGCTTTCGCTACGGCCGAGAAGATGTGGAAGTCCCCTCAACCCAGTGTTCATCGTTTACAGCTAGGACTACCGGGGTATCTAATCCCGTTTGCTACCCTAGCTTTCGTGCCTCAGCGTTAGAAGAGACCCAGTGTTGCGCCTTCGCCGCCGTTGTTTCCTATGATATCTACGCATTTCACCGCTCCACCATAACTTCCCATCACCCCTTCTTTCCCCTATCTTACGGGTTTTGAATGTAAGT
+
GG,CFGGGGGD@FFGGGGGGGGGGGGGGGG:EFGGGGGGGGGGGGGG,+8,@7++++,,,<EF,CF<4C,CCF,?,:,?+@?F<BBFEG,9BE7FGF99,A<=FGGG@<@+++83@FFG8DF=<:FD8EGGGGGGG84:E;DCEE+@CFCG66BC*5>@E9FE,,>2D>F4=54<**CC46@C5)7*:/=5C*)++3+;7:<+;;+9<)(8ED)6:BG?>>6(4@B477=25>D2,4)(15:((3((*).6<),(,.,)).)()))-4((0)).<2)).
@M06628:26:000000000-CRM2J:1:1102:17857:2116 2:N:0:126
TAATCTTGCGACCGTACTCCCCAGGCGGAATGCTTAATCCGTTAGGTGTGACACCGAACAGTATACTGCCCGACGTCTGGCATTCATCGTTTACGGCGTGGACTACCAGGGTATCTAATCCTGTTTGCTCCCCACGCTTTCGCACCTCAGCGTCAGTATCGAGCCAGTGAGCCGCCTTCGCCACTGGTGTTCCTCCGAATACCTACGAATTTCACCCCCACACCCGGAATTCCCCTCTCCGTCCCCGCACTCTACACCGGCACTTTTGAAGGCGGTTTCAA
+
CEGGGCEFGGGGEGGGGGFGGGFECFGECFGGGGGGGGGGGGGGGGGGGGGGGGFFGGGGGGCAFGGEFGGGGGGGGGGGGGGGGGGGGECFGGDEFGGFGGGGGFF@<FCFGGGG;ADFGGF<FFCF8FCFG8+3@BBE,CEEFG7@FGFDCEGEGFGFGF?GGF559<6CF:/:;*=AGE*1*;*<?CEG++;53.)*/:;6CF::>21*24)2.9((-2:(7(.)(7))))(.:(45((.-(.2)-(4544)-(((-79()*:42(6*(.-*14(6.)
@M06628:26:000000000-CRM2J:1:1102:13728:2131 2:N:0:126
CACTCTTGCGAGCATACTTCCCAGGCGGGATACTTAACGCGTTAGCTTTAGTACTGCACAGGTCGATCTGTTCAACACCTAGTATCCATTGTTTACGGCTAGGACTACTGGGGTATCTAATCCCATTTGCTACCCTAGCTTTCGTCTCTGAGTGTCAGTAATAGCCCAGTAAAGTGCCTTCGCCATCGGTGTTCTTTCCAATCTCTACGCATTTCACCGCTCCACTGGAAATTCCCTTTACCTCTACTATACTCTAGTCCGATAGTTTCGACTGCGATTT
+
GFGFGGGGGGGEGGGGGGGGGGGGGGGGGGGGGGGGGGGGGGGGGGGFGGGGGGGGGGGGGGGGGGGGGGGGGGGGGGGGGGGGGGGCFGGGGGGFGGGGGGGGGGGGGGGGGGGGGFG=DFGGGGGGGGGGCFFGGGGGGGGGGGCFGFFCGGGGGGGEGGGGGGGGGGGGGGGGGFFCFF5DGGFGGGEGGFFFFFFGFCFFGACEF@(?9EEFFGFFBB@;AEFFDFA@FFF);>)+6=CEFFCC>A):<?FF)64AB9?3*26)425??96<1:B6
@M06628:26:000000000-CRM2J:1:1102:9053:2186 2:N:0:126
CATCCTTGCGAACGTACTCCCCAGGTGGGCCACTTATCACTTTCGCTGCGCCACCCAAACCTAAAGTCGACCGGCGACTGGCCATCATCTTCTACGTCGTCTACTACGATGGCTAATAATGTTCTCTCCCCACGCCTCTGTCCTTCAGTGGCATTAGTATATTATTAATTTGCCGTCGTCACTACTATTCTATGTTATATCTACTCATTTCTCCGCTACTCTACTTGTTCTACCTATTTCATCATAACTCAAGACAACCACTTTTTAACACAACTGTACC
+
,C6-=FFFGG++@FFGGGGGGGGDG@FG+,9CFGGGC,,C,CF,BFG,+@FFGG8FGF<6D,6B,,6,6?+++4@+++@+,,,,,B,C,5,,<,CF?,@++4AF9F,++3++,,,,C,,@33@,3,@,,@CFC+++3+,,@E,,,@E,3,3*3,,@,7,7,@<;,7E,3,25<?1>C84***2+*4,1=@E:+=B++4=+24+++)11+))++/,:))6)./7C+)++)+1)))/))).9):)..)6)6.23.),((((--()***.:.)0(((+*.64)
@M06628:26:000000000-CRM2J:1:1102:23090:2242 2:N:0:126
TAATCTTGCGACCGTACTCCCCAGGCGGAATGCTTAATCCGTTAGGTGTGTCACCGAACAGTATACTGCCCGACGACTGGCATTCATCGTTTACGGTGTGGACTACCGGGGTATCTAATCCTGTTTGCTCCCCACACTTTCGTACCTCAGCGTCAGTATCGAGCCAGTGAGCCGCCTTCGCCACTGGTGTTCCTCCAAATATCTACGAATTTCACCTCTACACTTGGAATTCCACTCACCTCTCTCTAACTCAAGACCCGGAGTTTAGGAGGCAGTTCCGG
+
FFGGGGFGGGDGDFEGGGGGGGGGGGGGEGGFGGGGGGGFGGGEGCFGGGGGGGGG7FGGGGGGGGGGGGGFGGGGCEGGGGGGGGGGCGGGGGGGGGGGGGGDG8?FGGGFCFGGGGGGGGGGGGGGGGG+BFGGGGGGGGGGGGCFCGGGGGGGGGFDEFGGGGGGGG4C44?CEEC5ECCC<7:FGGG7C=A)A;FGFFGF7F;3588FFA<7/1524)8<B<FF>FF2<9BFF((8762.),)/)-.)452A03((-(-8FG4<>9)32(52-).-(
@M06628:26:000000000-CRM2J:1:1102:10019:2246 2:N:0:126
TAATCTTGCGACCGTACTCCTCAGGCGGAATGCTTAATCCGTTAGGTGTGTCACCGAATAGTATACTACCCGACGACTGGCATTCATCGTTTACGGTGTGTACTACCAGGGTATCTAATCCTGTTTGCTCCCCACACTTTCGCACCTCAGCGTCAGTATCGAGCCACTTAGTCGCCTTCGCCACTGGTGTTCCTCCGAATATCTACGAATCTTATCTTTACACTTGGTATTCTATTCACATATCTCGAATTCTAGACTATGAGTTTTGGAGGCATTTTTTA
+
C6C-CEF<CFC@@FBD@@F,,;;,,C@+6+CCE<EF,F9@BFFGC<EFFCGFC<E@+@=C,C9E9FFGC6FC:F++7C:,A,EA5FC,4B?FF?:7,:==9FGDG<F,B??F?C;,A,66E;AABC89=,@++A3C:DF8,>B8=>9,>,,+5++*33D33@**@D,:,22+=1;*1A9**;*?FGFG6::+118;>5BG54+;:A(653(@+1)13+))..)1+//*.7A>)-)6.).*))-6)).920(-64))-63))6)/2CAB6(8(((+25))((
@M06628:26:000000000-CRM2J:1:1102:13510:2330 2:N:0:126
TAATCTTGCGACCGTACTCCCCAGGCGGAATGCTTAATCCGTTAGGTGTGACACCGAAGGGCAAGCCCCCCGACGTCTGGCATTCATCGTTTACGGTGTGGACTACCAGGGTATCTAATCCTGTTTGCTCCCCACACTTTCGTACCTCAGCGTCAGTATCGAGCCAGTGAGCCGCCTTCGCCACTGGTGTTCCTCCAAATATCTACGAATTTCACCTCTACACTTGGAATGCCACTCACCTCTCTCGAACTCTAGACTGATAGTTTAGGAGGCAGTTCTAG
+
GGGGGGGGGGGGGGGGFGGGGGGGGGGEGGGFGFFFGFGGGGGGGGGGGGCGGGGGGGGGGGFGFGGGGGGGGGGGGGGGG?AFDFGFGGGFFGDGGGGGGFFFGGGGGGGDFGGGGGGGFFGGGGGGGGGGDGEGGDCEEGGFGCCFDCGEGCEGGD>D>DGGGGGGGDC4655>EEFFEGDDG4C<0=5+@F@55AAF++:@;@((;6(9>2:>*9722::DFA/649).)4.,80:42:7<7>:),2(6<269>453)).7:C<A?-7:3(29AA4-.
@M06628:26:000000000-CRM2J:1:1102:9804:2472 2:N:0:126
TAATCTTGCGACCGTACTCCCCAGGCGGAATGCTTAATCCGTTAGGTGTGTCACCGAATAGCATGCTACCCGACGACTGGCATTCATCGTTTACGGTGTGGACTACCAGGGTATCTAATCCTGTTTGCTCCCCACACTTTCGTACCTCAGCGTCAGTATCGAGCCAGTGAGCCGCCTTCGCCACTGGTGTTCCTCCGAATATCTACGAATTTCACCTCTACACTCGGAATTCCACTCACCTCTCTCGAACTCACGACCAGGAGTTTACGAGGAAGTTCCGG
+
GGGGGGGGGGGGGGGGFGGGGGG@FGGGEGGGFGGGGGGGGGGGDGGGGGGGGGGGCEGGGGFGGGGGGGGGGGGGGCFGGGGGGGGGGGGGGGGGFGGGDGGGGGGGGGGGGDFGGGGGGGGGFGGGGFFGGGGGGFEGGGGGGGAEGEGGGGGGGGFGGC>EGGGEEACCFGGGDDF>C/?DFC6A8CCGDA6;E>>GGGGFGFFFF;?AFC?:/>@EEA0)81;>:F?94)<BFF?FB???<>6)21()5(.2>09:16:5<>4<??>0((2*.69<;
@M06628:26:000000000-CRM2J:1:1102:16180:2478 2:N:0:126
TAATCTTGCGACCGTACTCCCCAGGCGGAATGCTTAATCCGTTAGGTGTGTCACCGAATAGCATGCTACCCGACGACTGGCATTCATCGTTTACGGTGTGGACTACCAGGGTATCTAATCCTGTTTGCTCCCCACACTTTCGTACCTCAGCGTCAGTATCGAGCCAGTGAGCCGCCTTCGCCACTGGTGTTCCTCCGAATATCTACGAATTTCACCTCTACACTCGGAATTCCACTCACCTCCCTCTAACTTCAGCCCAGGAGTTTACGAGGCAGTTCCGG
+
EFFGGGGGGGGGEGEGGGGGGGGGGGGGGGGE9FGFCFFGGGFGG8FFGGGGFGGGGDFFDADEF89EFFGGEGG:BCFCCCFGGFFG8DEFGFGGFGEFGFGGGGCEFDCFEGGGGCGFGGGFGGGGGGGFGGGGGGGDGGGFGEFFGGGGGGGGDEG9CB:EGGGDFBFF1;EGGGGAGCDGGFC?:EGG78AABE3571:8:F?143;++7?F;<<8<<@<.,7@6>B6>))6<??:2(((.0(*-4)).6:24,,.0(()9C)::<:9>(/*-.639
@M06628:26:000000000-CRM2J:1:1102:16576:2494 2:N:0:126
TAATCTTGCGACCGTACTCCCCAGGCGGAATGCTTAATCCGTTAGGTGTGTCACCGAATAGCATGCTACCCGACGACTGGCATTCATCGTTTACGGTGTGGACTACCAGGGTATCTAATCCTGTTTGCTCCCCACACTTTCGTACCTCAGCGTCAGTATCGAGCCAGTGAGCCGCCTTCGCCACTGGTGTTCCTCCGAATATCTACGAATTTCACCTCTACACTCGGAATTCCACTCACCTCTCTCGAACTCTAGACCAGGAGTTTATGCGGCAGTTCCAG
+
FFGGGGGGGGGGGGGGGGFGGGGGGGGGGGGGGGGGGGGGGGGGGGGGGGGGEGGGGGGGGGGGGGGGGGGGGGGGGGGGGGGGGGGGGFGGGGGEGGGGGGGGGGGGGGGGGGGGGGGGGEG9FGGFFFFGGGGGDGGGFGGGGG;>FCFGGGGGGGGCCCCEGGGGFGGGFGGGGGGFGGGGGGGC,=CFFF+8AFB*82;FCFF<8:;FFEFG4CE<CEFFF0)7?FB29<442205223:7>(038:425-29)41(-,8DCA2)))396EFA9<<5
@M06628:26:000000000-CRM2J:1:1102:22682:2577 2:N:0:126
TAATCTTGCGACCGTACTCCCCAGGCGGAATGCTTAATCCGTTAGGTGTGACACCGAAGGGCAAACCCCCCGACGACTGGCATTCATCGTTTACGGTGTGGACTACCAGGGTATCTAATCCTGTTTGCTCCCGACACTTTCGTACCTCAGCGTCAGTATCGATCCAGTGAGCCGCCTTCTCCACTGGTGTTCCTCCAACTATCTACGAATTTCACCTCTACACTTCGAATTCCACTCACCTCTCTCTAACTCTAGACCGATAGTTTTGGAGGCAGTTC
+
<FG-CEGGFGCCFDGGEGGGCFGEGGGGG>FGGGGGCC,EFGGGG8FEFGCFGGGGDGF>7CFG,:4,BFE@F7:+4B+,AFCAEFFGCB?FGDCC=DFFE<<<F<ADB>CDFADEFDF9EF9=DFGGG=DF6FE8FFF7E*@8F*BFBDCCEC?EGCDC**,=<FGGCC66,?5CECG*>CGGG*6ECCE77F+;););*=@FFF?1<?B6*)5*0>24>-()1)))1??<BF<A71(>26).4>)1642<>2):4)(.(,,9:C2(,3)4(,:F<)
@M06628:26:000000000-CRM2J:1:1102:14530:2582 2:N:0:126
CATTCTTGCGAACGTACTCCCCAGGTGGGATACTTATCACTTTCGCTTGGCCGCCGAGACCGAAGTCCCGACAGCTAGTATCCATCGTTTACGGCGTGGACTACCGGGGTATCTAATCCCTTTCGCTCCCCCCGCTTTCGTCCATCAGTGTCAGTCTATAGTTAGTCAGCTGCCTTCGCGCTCGGTGTTCTATCTGTTTGCTATGCATTTCACGCCTACACCCCATGTTCCGTCAACCCCACTATAACTTAATATCTTCAGTCTCAAAAGACAGTTTTTTG
+
GG@EFGGFGGC7FEGGGGGGGGGGG<FGC<FGGGFFA@6FFGFAFGGC@F,F:EGGGCC:D::@+CEGGE=F+FFD<,:C9?,CE,?9EF+,++4CFF@7<E,,B+>=+8+@=FFC98,3,,33C@E8:DC*@*>1*6>?GEGBF;,,@;;41CF;,7?C,C9423>E,<C42CFDGE5)*3:71>**2++7C*9=*/*2:EFF**.4*))1*((18*(((((-)(.05=):0:11>1(8(4:()66F2)-2))).))6<)))*:2)))()(((30))-((
@M06628:26:000000000-CRM2J:1:1102:16543:2704 2:N:0:126
TAATCTTGCGACCGTACTCCCCAGGCGGAATGCTTAATCCGTTAGGTGTGACACCGAACAGTATACTGCCCGACGTCTGGCATTCATCGTTTACGGCGTGGACTACCAGGGTATCTAATCCTGTTTGCTCCCCACACTTTCGTACCTCAGCGTCAGTATCGAGCCAGTGAGCCGCCTTCGCCACTGGTGTTCCTCCAAATATCTACGAATTTCACCTCTACACTTGGAATTCCACTCACCTCTCTCGAACTCAAGACCAGAAGTTTATAAGGCAGTTCCAG
+
FCFGGGGGGGGGGGGGGGGGGGGGGGEGGGGGGGGGGGGGGGGGGGGGGGGGGGGGGGGGGGGGGGGGGGGGGGGGGGGGGGGGGGGGGGGGGGGFGGGGFECGGGFGGGGFGGGGGGGGGGGGGGGGDGFGGFGGEGGGGGGEGDGGF,@EG7>EFGGF>FGG*<CDFGGGFGGCEGGFGEDCCF697;/1:7@AAF=FGGGFGF;;FDDA+66*9CF2AA?DF9@F9F:A2)9224:).4)(),(9166AB028707:((,9*2).4<F8027FFD24.
@M06628:26:000000000-CRM2J:1:1102:13924:2712 2:N:0:126
TAATCTTGCGACCGTACTCCCCAGGCGGAATGCTTAATCCGTTAGGTGTGTCACCGAATAGCATGCTACCCGACGACTGGCATTCATCGTTTACGGTGTGGACTACCAGGGTATCTAATCCTGTTTGCTCCCCACACTTTCGTACCTCAGCGGCAGTATCGAGCCAGTGAGCCGCCTTCGCCACCGGTGTTCCTCCGAATAACAACGAATTTCACCCCTAAACTCGGAATTCCACTCACCTCTCTCGAACTCCAGACCAGCAGTTTTGTAGGCCGATCCCG
+
9EFDFGGGGGGGGGGGGGGGGGGGGGGGG7F@FGGGGGGGGGGGGCFGFGGGGGGGGDCFGGACA=9E?EFEGGGEE:4<?=FEC,5A=DFG+<FE<48+FEGDFCF8=FG@ED>DCFDGG9<FFG8E,ADFE,+=F8ED6=>:BFCFF8CE+3@C8;A3*>ECFDEFFC49?C5:*;C5:E3**)2=*3ACC+1=);3:*+2**01()(4@7)):)13((),)0(<>(054<AAA:33@),,4.<:?0((.)44)4?((2(49?7<:(-1)),*)--1(4
@M06628:26:000000000-CRM2J:1:1102:16530:2716 2:N:0:126
TAATCTTGCGACCGTACTCCCCAGGCGGAATGCTTAATCCGTTAGGTGTGACACCGAACAGTATACTGCCCGACGTCTGGCATTCATCGTTTACGGCGTGGACTACCAGGGTATCTAATCCTGTTTGCTCCCCACACTTTCGTACCTCAGCGTCAGTATCGAGCCAGTGAGCCGCCTTCGCCACTGGTGTTCCTCCAAATATCTACGAATTTCACCTCTACACTTGGAAGTACACTCACCTCTCTCGAACTCAAGACCAGGAGTGTATAAGGCAGTTCCAG
+
F@@C<EECEFEGGG@D,<FGD;E7F<F@7FF,<EFGD9EGEFGDEEGGFFGFCFG7:CEEEFFEFFEEFFFECEFFGGGGGGGDGGFGGGGGGCC7FFGGDGFGGGDFGGGGA8EF;,EDEGG>FFGFFA,7>FEG@8CEFGGFGG,E:@B:ECEGEGFFEC>EECE8F,9;A/=8*=?);**:D86ECFGGGFFAA;+2:CDF7+/35(387397?F?)64(-066))).)----44:@)(.,84(9((.-8()4(40,2027*:6<99F)48C9:4526
@M06628:26:000000000-CRM2J:1:1102:13000:2748 2:N:0:126
[truncated: 16,328,473 more chars]
