# Supplementary material for: Hidden interactions in the intertidal rocky shore: variation in pedal mucus microbiota among marine grazers that feed on epilithic biofilm communities
Source: PeerJ. 2022 Sep 23;10:e13642. doi: 10.7717/peerj.13642 (PMC9512015; doi:10.7717/peerj.13642)
Supplement: Supplemental Information 8 [file peerj-10-13642-s008.gz]

Archive with 1 entries (1 files):
- peerj-10-13642-s008
