# Supplementary material for: Hidden interactions in the intertidal rocky shore: variation in pedal mucus microbiota among marine grazers that feed on epilithic biofilm communities
Source: PeerJ. 2022 Sep 23;10:e13642. doi: 10.7717/peerj.13642 (PMC9512015; doi:10.7717/peerj.13642)
Supplement: Supplemental Information 8 [file peerj-10-13642-s008.gz › peerj-10-13642-s008]

@M06628:26:000000000-CRM2J:1:1101:20092:1085 1:N:0:150
TACGAACCGTCCAAACGTTATTCGGAATCATTGGGCTTAAAGGGTGCGTAGGCGGTGTGGTCAGTTGGGTGTGAAATCCCTCGGCTCAACCGAGGAACTGCGCCCAATACTGCCACACTCGAGGGAGACAGAGGTAAGCGGAACTGATGGTGGAGCGGTGAAATGCGTTGATATCATCAGGAACACCAGTGGCGAAGGCGGCGTACTGGGTCTCTTCTGACGCTGAGGCACGAAAGCTAGGGGAGCGAACGGGATTAGATACCCCGGTAGTCCTAGCTGTAA
+
GGGGGGGGGGGGGGGGGGGGGGGGGGGGGGGGGGGGGGGGGGGGGGGGGGGGGGGGGEEGFDGFGGGGGFGFGGGFGGGGGGGGGGG?=FGGGGGCFGGGGGGDGECFFGFGGGGGGGGGGGFGGGGGGGGGGGGGGGGGGGGD<9DFFGGGE8CFGGGGGG?FGGG*:DGGGGGCFGGFGFCFDF5*=0?FGG7DEG5:>:5C@DFGGGFFFGGGGG7CDEDEE;@F>DFFG*93:==6F:06>>B;39B>1482<32-:<FF>;:>03<<)6548/-)64
@M06628:26:000000000-CRM2J:1:1101:20106:1100 1:N:0:150
TACGAACCGTCCAAACGTTATTCGGAATCATTGGGCTTAAAGGGTGCGTAGGCGGTGTGGTCAGTTGGGTGTGAAATCCCTCGGCTCAACCGAGGAACTGCGCCCAATACTGCCACACTCGAGGGAGACAGAGGTAAGCGGAACTGATGGTGGAGCGGTGAAATGCGTTGATATCATCAGGAACACCAGTGGCGAAGGCGGCTTACTGGGTCTCTTCTGACGCTGAGGCACGAAAGCTAGGGGAGCGAACGGGATTAGATACCCCGGTAGTCCTAGCTGTAA
+
GGGGGGGGGGGGGGGGGGGGGGGGGGGGGGGGGGGGGGGGGGGGGGGGGGGGGGGGGGGGGFFGFGGGGGGGGGGGGGGGGGGGGGGGGGGGGGGGGGGGGGGGGGGGGGGGGGGGGGGGGGGGGGGGGGGGGGGGGFGGGGGGFGFGGGGGGGGGGGCGGGGGGGGEBDGGGCGGF?FGGG@GGGGGG>FGGGGGGGGGFFD59CFGGGFF5>7>FGGGG=DDFFFFFDF?EGGFBBFFFF>99B>><1>BFB322<>BFAE8>>>;((.654<B0*6:>>
@M06628:26:000000000-CRM2J:1:1101:13990:1566 1:N:0:150
TACGGAGGGTCCGAGCGTTATCCGGAATCATTGGGTTTAAAGGGTCCGTAGGTGGGCCTATAAGTCAGAGGTGAAAGTTTGTGGCTCAACCATAAAATTGCCTTTGATACTGTAGGTCTTGAGTTATAGTGAAGTTGCCGGAACATGTGGTGTAGCGGTGAAATGCATAGATATCACATAGAACACCAATTGCGAAGGCAGGTGACTAACTATATACTGACACTGATGGCCGAAAGCGTGGGGAGCGAACGGGATTAGATACCCCGGTAGTCCACGCCGTAA
+
GGGGGG>FEGGGGGGGGGGGGFGGDDGGGGGGGGGGGGGGGGGGGEGGGGGGFGGGGGGCGGGFGGCGFEGGGGGGGGGFGGGGGGGGGGGDFFFGGGGGGGGGGGGGGGGGGFAE?DFGGGGGGGGGFGGGGGGGGGCEE@FGGGGGDFFGGGGGGEGGGGGFGGCG3:CGFCGDGGGGGDFGCFGGFGGGGGEGGGFGDDGGFGFGG4CFGGFGGGGFGGGFFEFF4*;:EE56?>8@D>>FF>F>GB)764D:?<AAFACCF9>>>?-6))5:>FF1(4
@M06628:26:000000000-CRM2J:1:1101:20366:1865 1:N:0:150
TACGGAGGGGGTTAGCGTTGTTCGGAATTACTGGGCGTAAAGCGCACGTAGGCGGATTTTTAAGTGAGGGGTGAAATCCCAGGGCTCAACCCTGGAACTGCCTCTCATACTGGAAGTCTAGAGTTCGAGAGAGGTGAGTGGAATTCCGAGTGTAGAGGTGAAATTCGTAGATATTCGGAGGAACACCAGTGGCGAAGGCGGCTCACTGGCTCGATACTGACGCTGAGGTGCGAAAGCGTGGGGAGCAAACAGGATTAGATACCCTGGTAGTCCACGCCGTAA
+
GGGGGGGGGGGGGGGGGGGGGFGGGGGGGGGGGGGGGGGGGGGGEEGGGGGGGGGDFCGGGGGGGGGGGGGGGGGGGGGGGGFGGGGGGGFEGGGGGGGGGGGGGGGGGGGGGGFGEGGGGGGGFCCCB@CFGGGGGFGFGGGGGGFCGGGGGGFFGGGGFGGGFGGGFGGGGGGFG>DGGGGGGGGGGFGGGGGGGGGGFF3*9>FGECF:CCFGGGGGGGGFF>F:/9<BGGGFFFFDFFF?FB?FGFFF?FFBDFFFGFGGF?FBAFA<BF>?>F>FFB
@M06628:26:000000000-CRM2J:1:1101:13670:2130 1:N:0:150
TACGTACCGGACGAACGTTATTCGGAATCACTGGGCTTAAAGAGTGCGTAGGCGGCTCTGAAGGTGGGGTGTGAAAGCCCACGGCTTAACCGTGGAATTGCGCTCCAAACCGCAGGGCTTGAGGGAGACAGGGGTGAGCGGAACTGATGGTGGAGCGGTGAAATGCGTTGATATCATCAGGAACACCGGTGGCGAAGGCGGCTCACTGGGTCTCTTCTGACGCTGAGGCCCGAAAGCTAGGGGAGCGAACGGGATTAGATACCCCGGTAGTCCTAGCTGGAA
+
GGGGGGGGGGGGGGGGGFGGGGGGGGGGGGGGGGGGGGGGGGFFFGGGGGGGGGGGGGGGGGGGGGG>FFFGGGGFGGGGGGGGGGGGGGGGFGGGGGGGGGGGGGGGGGGGGDDGGGGFGF:FFCGEGGGGGGGGFGGGGEFC7FCFGGFGGGGFGE**ACGGG7E5;DGGGFGG+++<?EEFFGEEE57CCECCGE5EFBD*97@FGFF?4CG7?DGCF57@>>F::*80:E3((19?>B>6(399D>:31,7(422576<C>9>90()6:4)-4@<(4>
@M06628:26:000000000-CRM2J:1:1101:16224:2411 1:N:0:150
TACGGAGGGGGTTAGCGTTGTTCGGAATTACTGGGCGTAAAGCGTACGTAGGCGGATTAGTAAGTAGGGGGTGAAATCCCAGGGCTCAACCCTGGAACTGCCTCTTAAACTGCTAGTCTTGAGTTCGAGAGAGGTGAGTGGAATTCCAAGTGTAGAGGTGAAATTCGTAGATATTTGGAGGAACACCAGTGGCGAAGGCGGCTCACTGGCTCGATACTGACGCTGAGGTACGAAAGTGTGGGGAGCAAACAGGATTAGATACCCTGGTAGTCCACACCGTAA
+
GGGGGGGGGGGFEGGGGGGGGGGGGGGGGGGGGGGGGGGGGGGGGGGGGGGGGGGEGGGGDCGGGFFFGGGGGGGGGGGGGGGGGGGGGGGGGGGGGGGGGGGGGGGFGGGGGGGGGGGAFGGGGGGFFCEGEGGGGGGGGGGGFGFFFGGGGGGGGGGGGGGGCGFFFGGGGGGGG?ECGGGGGGGGGGGG*/89E>FGE:CDFF4<EGFFGDGFCGGGGGGFFFFFF6@BGFGFFFFFF096>9::63:518)64)6<CACF@<>BFF<FAF?(4728<?
@M06628:26:000000000-CRM2J:1:1101:13031:2429 1:N:0:150
TACGGAGGGGGTTAGCGTTGTTCGGAATTACTGGGCGTAAAGCGTACGTAGGCGGATCAGAAAGTATGGGGTGAAATCCCAGGGCTCAACCCTGGAACTGCCTCATAAACTCCTGGTCTTGAGTTCGAGAGAGGTGAGTGGAACTCCGAGTGTAGAGGTGAAATTCGTAGATATTCGGAAGAACACCAGTGGCGAAGGCGGCTCACTGGCTCGATACTGACGCTGAGGTACGAAAGTGTGGGGAGCAAACAGGATTAGATACCCTGGTAGTCCACACCGTAA
+
GGGGGEGGGGGFGGGGGGGGGGGGGGGGGGGGDGGGGGGEGGGGGDGGGGGGGGGGDGGGGGGGGGGGGGGGGGGGGGGGGGGGDGGGGGGGGGGGGGGGGGGGGGGGGGGGGGGGGGGGGGGGGGGGGFGGGGGGGGGGGCGGGGGGDEGGGGGCFGGGGGGGGGGGFGGGGFGGGGGGGGGGGGGGGGGGGGDGGGGGFFGGFGFGCFFFGGGGGGGFFGGDE>FFF44:EE59A===B66?BFF0C?FFB?F)<?AA>A<A6:5:<FFFAFFB1>9424
@M06628:26:000000000-CRM2J:1:1101:13045:2440 1:N:0:150
TACGGAGGGGGTTAGCGTTGTTCGGAATTACTGGGCGTAAAGCGTACGTAGGCGGATCAGAAAGTATGGGGTGAAATCCCAGGGCTCAACCCTGGAACTGCCTCATAAACTCCTGGTCTTGAGTTCGAGAGAGGTGAGTGGAACTCCGAGTGTAGAGGTGAAATTCGTAGATATTCGGAAGAACACCAGTGGCGAAGGCGGCTCACTGGCTCGATACTGACGCTGAGGTACGAAAGTGTGGGGAGCAAACAGGATTAGATACCCTGGTAGTCCACATCGGAA
+
GGGGGGGGGGGGGGGGGGGGFGFGGGGGGGGGGGGGG=FEGGGFFGGGGGGGGGGGGGGGGGGGFGGGGGGCGFGFGGGGGGGGGGGGGGGGGGGGFFGGGGGGGGGGGDFGGGGGFGFGGGGGGGGGGGGGGGGGGGFFDFFFGGGGGG>>;=EGGGGGGGCGCFGGFGDGGCGGGGDGGGGGGGGGGGGG3EG<EECGFFGDFG=<EGFFGDFGCGGGGGG@E>FFFCFBG5<14776@2;BB>FBCF>F:2/6324<>4@F48;?92<D<>?B)0((-4
@M06628:26:000000000-CRM2J:1:1101:6801:2590 1:N:0:150
TACGGAGGGGGTTAGCGTTGTTCGGAATTACTGGGCGTAAAGCGTACGTAGGCGGATCAGAAAGTAGGGGGTGAAATCCCGAGGCTCAACCTCGGAACTGCCTCCTAAACTCCTGGTCTTGAGTTCGAGAGAGGTGAGTGGAATTCCAAGTGTAGAGGTGAAATTCGTAGATATTTGGAGGAACACCAGTGGCGAAGGCGGCTCACTGGCTCGATACTGACGCTGAGGTACGAAAGTGTGGGGAGCAAACAGGATTAGATACCCTGGTAGTCCACACCGTAA
+
GGGGGEGGGGGGGGGGGGGGGGGGGGGGGGGGGGGGGGGGGGGGFGGGGFGGGGGDFGGGGGGGGGGGGGGGGGGGGGGGGGGGGGGGGGGGGGGGGGGGGGGCGGGFGGGGGGGGGGGGGGGGGGGGGGGGGGGGGGGGGGGGGGGGGGGGGGGGGGGGGGGGGGGGFGDGGEGGGGGFGGGGGGGGGGGGGGGDGGGGFFGGFGFGGDFFGGGGGFGFGGGFFFFFF=??EGGFFFFFFFFFFFFBGFFFFFF<>FBAFAE6@FF?FFFDA9?>FE;FF?
@M06628:26:000000000-CRM2J:1:1101:22218:2677 1:N:0:150
TACGGAGGGTGCAAGCGTTATCCGGAATCACTGGGTTTAAAGGGTGCGTAGGCGGATAAATAAGTCAGGGGTGAAAGCTTTCAGCTTAACTGGAAAATTGCCTTTGAAACTGTCTATCTTGAATTATGTTGAGGTTAGCGGAATGTGACATGTAGCGGTGAAATGCATAGATATGTCATAGAACACCAATTGCGAAGGCAGCTAGCTCGGCATTTATTGACGCTGAGGCACGAAAGCGTGGGTAGCGACAAGGATTAGATACCCTGTTCGTCCACGCCCCAA
+
GGGGG7FGGGGGGGGGGGGGGGGGDGGGGGGGGFGGGEGGGGGGGGGD8FFGFGGGGGGGGGGGEFFGGFGGEFGGGFFGGDGGAFGGFFGFEEEEEFGGGGGGGFBFGGGGGFGFEFG?FEDFFFAFGG9D8AFFFFGGGD@CGGGAEGGF@7@FDEEDGFFGCF9FFGFF77DEEGFGGGBD@CEFGF:C8EE4E*7FDEGGFGF+:C>))*3+1:7<@>5386FFFCFBC=*-3755)--),)4>3()0(:?<<<2)06C6?104)((,4(419F(((-
@M06628:26:000000000-CRM2J:1:1101:22229:2695 1:N:0:150
TACGGAGGGTGCAAGCGTTATCCGGAATCACTGGGTTTAAAGGGTGCGTAGGCGGATAAATAAGTCAGGGGTGAAAGCTTTCAGCTTAACTGGAAAATTGCCTTTGAAACTGTCTATCTTGAATTATGTTGAGGTTAGCGGAATGTGACATGTAGCGGTGAAATGCATAGATATGTCATAGAACACCAATTGCGAAGGCAGCTAGCTAGGCATATATTGACGCTGAGGCACGAAAGCGTGGGGAGCGAACAGGATTAGATACCCTGGTAGTCCACGCCCTAA
+
GGGGGGGGGGGGGGGGGGGGGGGGGGGGGGGGGGGGGGGGGGGGGGGGGGGGGGGGGGGGGGGGGGGGGGGGGGGGGGGGGGGGGGGGGGGGGGGGGGGGGGGGGGGGGGGGGGGGGGGGGGGGGGGGGGGGGGGGGGGGGGGGGGGGGGGGGGGGGGGGGGGGGGGGFGGGGGGCFGGGGGGFGGGGGGGGGGGGGGGGFFFFFGFGGGFFGGGGGGGGGGGFF9FFFDFFGGGF7B75BB>:9BFFG>FFBFFBDFAFGFF6=:3:BA3<5>?FFF;9?F
@M06628:26:000000000-CRM2J:1:1101:15169:2850 1:N:0:150
TACGAAGGTCCCGAGCGTTATTCGGAATCACTGGGCGTAAAGGGAGCGTAGGCTGCGCGGTAAGTCAGATGTGAAATCTCAGGGCTCAACCCTGAAACTGCATTCGATACTGCCGTGCTAGAGTAATGGAGAGGTAACTGGAATTCTCAGTGTAGCAGTGAAATGCGTGGATATTGAGAGGAAGACCAATGGCGAAAGCAGGTTACTGGACATTTACTGACGCTGAGGCTCGAAGGCTAGGGTAGCGAAAGGGATTAGATACCCCTGTAGTCCTAGCAGTAA
+
GGGGGGGGGGGGGGGGGFGGGGGGGGGGGGGGGGGGGGGGGGGGGGGGGGGGGGGGGGGGGGGGGGGGGGGGGGGGGGGGGGGGGGGGGGGGGGGGGGGGGGGGGGGGGGGGGGGFFGGGGGGFGGGGGGGGGGGGGGGGGGGGGGGGGGGGGGGGGGGGGGGGGGGGFGGGGFGGGGGGGGGGGGGGGGGGGGDGGGGGFFGGFGFGGGFFDFGGGGGGDGD>BFFF>>FFGGGFFF@FFFFFFBFFGFFFFFFF?26ADAFGF:FFAB<AFFFABFAB><
@M06628:26:000000000-CRM2J:1:1101:8819:3423 1:N:0:150
TACGTAGGTGGCAAGCGTTATCCGGATTTATTGGGTTTAAAGGGTGCGTAGGCGGCGATTTAAGTCGATGGTGAAAGGTAGCAGCTTAACTGTTTTACATGCTGTCGATACTGAATTGCTTGAGTTACCAAGAGGCAAGTAGAATTTCCGGTGTAGCGGTGAAATGCATAGATACCGGAAGGAATACCGATTGCGAAGGCCACTTGCTATAGGTAAACTGACGCTGATGCACGAAAGCGTGGGGAGCGAACAGGATTAGATACCCTGGTAGTCCCCGCCGTA
+
DFFFGFFEEFDFFFGGEB6FFGA:CFCGGCF9CFGCCF8FGGGGGGGGGGGGGGED@:FEFDFFGGGGGGG<FFFGGFFFFFFGGGGGGGGFGGGGGGGGGFGFFGGGGFEGGGGGGDGGGGGGGGGFGGFD8,:FGFFDDFGDFGGGGEGGGEGGGGGGEFGGGGGGFCFFGGGCEGGEECFGGGFDE=EGFFG5BEGGFAF<8CFFGGFFGFFGGGGEFFCEFFF4@F?BG5<6>FD<>692:B9>CB>31?:2<<?BFA9FF>F<0)6.-5)47D6;>1
@M06628:26:000000000-CRM2J:1:1101:8333:3423 1:N:0:150
CACGAACCGTCCTAACGTTATTCGGTATCACTGGGCTTAAAGCGTGCGTAGGCGGCTATGAAGGTGAGATGTGAAATCCCACGGCTCAACCGTGGAATTGCGTTTCAAACCACATAGCTTGAGGAAGATAGGGGTGATGGGAACTTATGGTGGAGCGGTGAAATGCGTTGATATCATAGGGAACACCGGTGGCGAAGGCGCATCACTGGATCTTTTCTGACGCTGAGGCACGAAAGCTAGGGTAGCGAACGGGATTAGATACCCCGGTAGTCCTAGCCGTAA
+
GGGGGGGGGGGGGGGGGGGGGGGGGGGGGGGGGGGGGGGGGGGGGGGGGGGGGGGGGGGGGGGGGGGGGGGGGGGGGGGGGGGGGGGGGGGGGGGGGGGGGGGGGGGGGGGGGGGGGGGGGGGGGGGGGGGGGGGGGGGGGGGGGGGGGGGGGGGGGGGGGGGGGGGGFGGGGGGGGGGGGGGGGGGGGGGGGGGGGGGGFFGGFGFGGGFFGGGGGGGGGGGFFFFFFGFFGGGFFFFFFBFFFFFFGFFFFFFBFFFFGFGGFFF9>?FFFFFFFFFFFB
@M06628:26:000000000-CRM2J:1:1101:6698:3528 1:N:0:150
TACGGAGGGGGTTAGCGTTGTTCGGAATTACTGGGCGTAAAGCGTACGTAGGCGGATTAGTAAGTAGGGGGTGAAATCCCAGGGCTCAACCCTGGAACTGCCTCTTAAACTGCTAGTCTTGAGTTCGAGAGAGGTGAGTGGAATTCCAAGTGTAGAGGTGAAATTCGTAGATATTTGGAGGAACACCAGTGGCGAAGGCGGCTCACTGGCTCGATACTGACGCTGAGGTACGCAAGTGTGGGGAGCAAACAGGATTAGATACCCTGGTAGTCCACCCCCTAA
+
GGGGGFGGGGGFGGGGGGGGEGGGGGGGFGFGGFGGGGGEGEFGGGGGGGGGGGGBCFFFFFGAFF?FDFEGGCDFGDGDFGGG7D@D,BF@FGGCGGGGGGGGGGFGGGGGGGGGGAFDFFGFGGGGGCEGDG>FFGGGFGEGGGFGCGGCEF9CGGFD?FFEFFGGFGD?FFGGGGGGEC:CCGGGFGGG<=:7EEGGF:G5@GFGGGFFGCGGGFGGFEC7)7@FFFF6*259AFFFF?>099?366FF<:F<>2940<8<?:F:D>36)6<(4)(,(.
@M06628:26:000000000-CRM2J:1:1101:19917:3566 1:N:0:150
TACGGAGGGGGTTAGCGTTGTTCGGAATTACTGGGCGTAAAGCGCGCGTAGGCGGATTAGTAAGTTAGGGGTGAAATCCCAGGGCTCAACCCTGGAACTGCCTTTAATACTGCTAGTCTTGAGTTCGAGAGAGGTGAGTGGAATTCCGAGTGTAGAGGTGAAGTTCGTAGATATTCGGAGGAACACCAGTGGCGAAGGCGACTCACTGGCTCGATACTGACGCTGAGGTGCGAAAGTGTGGGGAGCAAACAGGATTAGATACACTGGTAGTCCACCCCCTAA
+
GGGGGGGGGGGGGGGGGGGGGGGGGGGGGGGGGGGGGGGGGGGGGGGGGGGGGGGGGGGGGGGGFGGGGGGGGGGGGGGGGGGGGFGGGGGGGGGGGGFFGGGGGGGGGGGGGGGCFGGGFFGGGGEGGGGGGGFFFGGFGFFGGGEGGGGGGGGCEFFGGBFGG@EGFGDG;FCFGFEEGGFGGEGFG?FFDGG3E>GGDFGGFFFGGG))93*//*:<7ED)39::/*)(:5>>A4*9)4909403F?FF0().4))::<+3/,)9).)-6442()(((.
@M06628:26:000000000-CRM2J:1:1101:5378:4287 1:N:0:150
TACGGAGGGGGTTAGCGTTGTTCGGAATTACTGGGCGTAAAGCGCACGTAGGCGGATCAGTAAGTATGGGGTGAAATCCCGAGGCTCAACCCTGGAACTGCCTCATAAACTCCTAGTCTAGAGTTCGAGAGAGGTGAGTGGAATTCCTAGTGTAGAGGTGAAATTCGTAGATATTCGGAGGAACACCAGAGGCGAAGGCGACTCACTGGCTCGATACTGACGCTGAGGTGCGAAAGTGTGGGGAGCAAACAGGATTAGATACCCTGGTAGTCCACACCGTAA
+
GGGGGGGGGGG@FGGGGGCFGGGGGGGGGGGGGGGFGGGGGGGG7+@FGGGGGGGF=+BC,CAFGGCGGGGGGGGGGGGG7+CFGGGGGFG><FGGGGGGGGGG<FGFGGG9<F<FCGGAGFDFGG*,@FEGGGGGGGGGGGGGG,<@;D<CFGFFGGGGGGGGFFGFFGGGFGG+@*==CGFGGGGGG*AFGGGGEGGG>DDGFGFGG4))9DGGDGGFGGGFFFFF6*?>EED>FFFFFF9?>FFBC?FF01:<DFFADACFF?FFF47<4<?BBFBFF?
@M06628:26:000000000-CRM2J:1:1101:21023:4831 1:N:0:150
TACGGAGGGGGTTAGCGTTGTTCGGAATTACTGGGCGTAAAGCGCACGTAGGCGGATCGGAAAGTTGGGGGTGAAATCCCAGGGCTCAACCCTGGAACTGCCTCCAAAACTATCGGTCTAGAGTTCGAGAGAGGTGAGTGGAATTCCAAGTGTAGAGGTGAAATTCGTAGATATTTGGAGGAACACCAGTGGCGAAGGCGGCTCACTGGCTCGATACTGACGCTGAGGTGCGAAAGTGTGGGGAGCAAACAGGATTAGATACCCTGGTAGTCCACACCGTAA
+
GGGGGDDGGGGGGGGGGGGGFGGGGGGGGGGGGGFGGGGGGGGGGGGGGGGG9FE@F=FG7F@EAFGGGGGGGGGGGGGGG?@FGGGGG@FEGGGGGGGGGEFFFF:FGGGGGF7:FECFDCFGGGGG:@EFE*,6,<?FFGFGGGGGGGGGCFGCGGGCG9B;CCGFF:DGGGGCCFECCCFGGGGGGGFCGEE3:CFGFFGGF7@FEGF?)CFFC>>CFEGFBBFF4*9;CCG(4@F?B6>?>>6(2:>@BB@282>DFFG?61).):724:??886,44
@M06628:26:000000000-CRM2J:1:1101:21008:4841 1:N:0:150
TACGGAGGGGGTTAGCGTTGTTCGGAATTACTGGGCGTAAAGCGCACGTAGGCGGATCGGAAAGTTGGGGGTGAAATCCCAGGGCTCAACCCTGGAACTGCCTCCAAAACTATCGGTCTAGAGTTCGAGAGAGGTGAGTGGAATTCCAAGTGTAGAGGTGAAATTCGTAGATATTTGGAGGAACACCAGTGGCGAAGGCGGCTCACTGGCTCGATACTGACGCTGAGGTGCGAAAGTGTGGGGAGCAAACAGGATTAGATACCCTGGTAGTCCACACCGTAA
+
GGGGGGGGGGGGGGGGGGGGGGGGGGGGGGGGGGGGGGGGGGGGGGGGGGGGGGGGGGGG?FGGGGGGGGGGGGGGGGGGGGGGGGGGGGGGGGGGGGGGGGGGGGGGGGGGGGGGGGGGGGGGGFGGGGGGGGGGGGGGGGGGGGGGGGGGGGGGGGGGGGGGGGGGFGGGGGGGFFGFGGGGGGGGGGGGGGGGGGGGEFD5FGFGGGF?39CDCCF?<ED3>BFFFGFFGGGFFFFFFFF6B>:<F?FFF?FA??AAFDA<FFFF2<>D):<?FFFF?:
@M06628:26:000000000-CRM2J:1:1101:15585:5109 1:N:0:150
TACGAACCGTCCAAACGTTATTCGGTATCACTGGGCTTAAAGCGTGCGTAGGCGGCCTGGAAGGTGAGATGTGAAAGCCCACGGCTCAACCGTGGAACTGCGTTTCAAACCACCAGGCTTGAGGAAGATAGGGGTGATGGGAACTTATGGTGGAGCGGTGAAATGCGTTGATATCATAGGGAACACCGGTGGCGAAAGCGCATCACTGGATCTTTTCTGACGCTGAGGCACGAAAGCTAGGGTAGCGAACGGGATTAGATACCCCGGTATGCCTAGCCGTAA
+
GGGGGGGGGGGGGGGGGGGGGGGGGGGGGGGGGGGGGGGGGGGGGGGGGGGGGGGGGGGGGGGGGGGGGGGGGGGGGGGGGGGGGGGGGGGGGGGGGGGGGGGGGGGGGGGGGGGGGGGGGFGGGFCFGGGEFG@FFGGGGGGFG99DEC@DCFGGGCCEGGGGGGGEBGGGG+<?CFGGFFFC@GGGGEGGGC8C8C*:BEGCFFFGCFFF7CFC*7:?FCGEE;7FFC>1CC<0:**6;?<24),3C()733BB)24>GAFG@;FF9(8>D4).(0,(--
@M06628:26:000000000-CRM2J:1:1101:15600:5118 1:N:0:150
TACGAACCGTCCAAACGTTATTCGGTATCACTGGGCTTAAAGCGTGCGTAGGCGGCCTGGAAGGTGAGATGTGAAAGCCCACGGCTCAACCGTGGAACTGCGTTTCAAACCACCAGGCTTGAGGAAGATAGGGGTGATGGGAACTTATGGTGGAGCGGTGAAATGCGTTGATATCATAGGGAACACCGGTGGCGAAAGCGCATCACTGGATCTTTTCTGACGCTGAGGCACGAAAGCTAGGGTAGCGAACGGGATTAGATACCCCGGTAGTCCTAGCCGTAA
+
GGGGGGGGGGGGGGGGGGGGGGGGGGGGGGGGGGGGGGGGGGGGGGGGGGGGGGGGGEGGGGGGGGGGGGGFGGGGGGGGGGGGGGGGGGGGGGGGGGGGFEGGGGGGGGGGGGGGGGGGGGGC>FCGGGGGFDFFFGGGGGG7>FCFCGGGCFGFGGGGFGGGGGGEFGGGGGGGGFGGGGGGGGGGGCGGGG8C>CFED>5CFGFGGFF:CFGGGGGGFGGB)6<FFGF?GGGFF=FF>?74:>B9G1>B??)437B<FBCF:6>9>?F2<AFA7?9(2:
@M06628:26:000000000-CRM2J:1:1101:20865:5387 1:N:0:150
TACGAAGGTCCCGAGCGTTATTCGGAATCACTGGGCGTAAAGGGAGCGTAGGCTGCGCGGTAAGTCAGATGTGAAATCTCAGGGCTCAACCCTGAAACTGCATTCGATACTGCCGTGCTAGAGTAATGGAGAGGTAACTGGAATTCTCAGTGTAGCAGTGAAATGCGTGGATATTGAGAGGAAGACCAATGGCGAAAGCAGGTTACTGGACATTTACTGACGCTGAGGCTCGAAGGCTAGGGTAGCGAAAGGGATTAGATACCCCTGTAGTCCTAGCAGTAA
+
GGGGGGGGGGGGGGGGGGGGGGGGGGGGGGGGGGGGGFGGGGGGGGGGGGGGGGGGGGGGGGGGGGGGGGGGGGGGGGGGGGGGGGGGGGGCFGGGGGGGGGGFGGGGGGGFGGGEGEFGFGG<FCFGGGGGGGGGGGGFGFGGGGGGGGGGGGGFFGGGGGCFGGDGEDGFGG<CEEFGDGDCGGGEFFGGGGGGGGGGFADFFGFG?*59:@7FGGGFGDGD>BFFFGF9GGD9??FFF<4:?>>>GFFFFB504<AFFB:AFBFD):A24<A9:=<BFF
@M06628:26:000000000-CRM2J:1:1101:9974:7053 1:N:0:150
TACGGAGGGGGTTAGCGTTGTTCGGAATTACTGGGCGTAAAGCGTACGTAGGCGGATTGGAAAGTATGGGGTGAAATCCCAGGGCTCAACCCTGGAACTGCCCTGTAAACTATCAGTCTAGAGTTCGAGAGAGGTGAGTGGAATTCCAAGTGTAGAGGTGAAATTCGTAGATATTTGGAGGAACACCAGTGGCGAAGGCGGCTCACTGGCTCGATACTGACGCTGAGGTACGAAAGTGTGGGGAGCAAACAGGATTAGATACCCTGGTAGTCCACACCGTAA
+
GGGGGDGGGGGGGGGGGGGGGGGGGGGGGGGGGGGGGGGGGGGGGGGGGGGGGGGGGEGGGDFGFFGGGGGGGGGGGGGGGGGGGGGGGGGGGGGGGGGGGGGGGGGGGGGGGGGGGGGFGGGGGEGGGGGGGGGGGGGGGGGGGGGGGGGGGGGGGGGGGFDGGGGGFGDFGGGGGCFGGGGGGGGGGGGGGGGGGGGGFFGGFGFGE:FFGDFGGGGEGEGFFFFFFGFFGGG9A?@FFFFB(9:?G?>@6?FDFFFFGFGG?:>?FADFBA?BFFF??B
@M06628:26:000000000-CRM2J:1:1101:15848:7671 1:N:0:150
CACGTAGGCACCAAGCGTTATCCGATTTATTGGGCGTAAAGAGCTCGTAGGCGGTTCAGTCAGTCGGGTGTGAAAACTTGAGGCTTAACCTCAAGAGGTCACTCGATACTGCTGTGACTAGAGTGCGGTAGGGGAGCGGGGAATTCCTGGTGTAGCGGTGAAATGCGCAGATATCAGGAGGAACACCAGTGGCGAAGGCGCCGCTCTGGGCCGTAACTGACGCTGAGGAGCGAAAGCATGGGTAGCAAACAGGATTAGATACCCTGGTAGTCCATGCCGTAA
+
GGGGGGGGGGGGGGGGGGGGGGGGGGGGGGGGGGGGGGGGGGGGGGGGGGGGGGGGGGGGGGGGGGGGGGGGGGGGGGGGGGGGGGGGGGGGGGGGGGFGGGGGGGGGGGGGGGGGGGGGGGGGGGGGGGDGCEDGGGGGGGGGGGGGGGGGGFGGGGGGGGGGGGGGFGGGGGGGGGGGGGGGGGGGGFGGGGGGGGGGEFGGDGFGGGFFDGGGGGGGGGGBB0FF4DFFGGGBFFFFFFF28?9B4(8?BFF2<8AFGFGGF:>BABFA>AADBFF(48
@M06628:26:000000000-CRM2J:1:1101:21061:7849 1:N:0:150
TACGAACCGTCCAAACGTTATTCGGTATCACTGGGCTTAAAGCGTGCGTAGTCGGCCTGGAAGGTGAGATGTGAAAGCCCACGGCTCAACCGTGGAACTGCGTTTCAAACCACCAGGCTTGAGGAAGATAGGGGTGATGGGAACTTATGGTGGAGCGGTGAAATGCGTTGATATCATAGGGAACACCGGTGGCGAAAGCGCATCACTGGATCTTTTCTGACGCTGAGGCACGAAAGCTAGGGTAGCGAACGGGATTAGATACCCCGGTAGTCCTAGCCGTAA
+
GGGGGGGGGGGGGGGGGGGGGGGGGGGGGGGGGGGGGGGGGGGGGGGGGGGGGGGGGGGGGGGGGGGGGGGGGGGGGGGGGGGGGGGGGGGGEFGGGGGGGGGGGGGGGGFGGGGGGGGGGGGGGGGGAFGGGGFGGGFGGGGGGGGGGGGGGGGGGGGGGGGGGGGGDDFGFGGGGGFGGGGGGGGGGGEGGGGGGGFEDEDGFGFGGGFFFFGGGGGGGGGFFB@:FGFFGGGFFF?FF?72246>39EEFF@B?F9)26CFFFFF;<>9>><ABFFBB?
@M06628:26:000000000-CRM2J:1:1101:8218:8237 1:N:0:150
GACGAACCGTCCAAACGTTATTCGGTATCACTGGGCTTAAAGCGTTCGTAGGCGGCCATGTAGGTCAGATGTGAAATCCCACGGCTCAACCGTGGAACTGCGTCTGAAACCACCTGTCTTGAGGGAGATAGAGGTGAGCGGAACAGATGGTGGAGCGGTGAAATTCGTTGATATCATCTGGAACACCGGTGGCGAAGGCGGCTCACTGGCTCGATTCTGACGCTGAGGAACGAAAGCTAGGGTAGCGCACAGGATTAGATACCCTGGTAGTCCTCGCCGTAA
+
<FGG+@++@,8+6E,FFGG<FFGGG@FGCFFGGGGGCFFGFG,@C,CGGFGGGGG@7+,C5FCEE<,E,,CEEFFFGGGGG8CFEEGGGGG+BEFFGGGGG7F+++CFGGC@++3B,@F,@=DC++@CCFGCFGFGGFCGGEG:3,,,@D>,*;D,CCCGGGGG,BCC4?4<CC44>7+=:BFGFFE*5C*8CEED*/CE@BG56>FFG*7F3)2*::C7?5<@>;:)6*085E<9(0*=5:7(-4((79)8(3)6)..-::EC*.05)-5<F2)--8(-((
@M06628:26:000000000-CRM2J:1:1101:8240:8237 1:N:0:150
GACGAACCGTCCAAACGTTATTCGGTATCACTGGGCTTAAAGAGTTCGTAGGCGGCCATGTAGGTCAGATGTGAAATCCCACGGCTCAACCGTGGAACTGCGTTTGAAACCACATGGCTTGAGGGAGATAGAGGTGAGCGGAACAGATGGTGGAGCGGTGAAATGCGTTGATATCATCTGGAACACCGGTGGCGAAAGCGGCTCACTGGATCTCTTCTGACGCTGAGGAACGAAAGCTAGGGTAGCGAACGGGATTAGATACCCCGGTAGTCCTAGCCGTAA
+
GGGGGGGGGGGGGGGGGGGGGGGGGGGGGGGGGGGGGGGGGGGGGGGGGGGGGGGGGGGGGGGGGGGGGGGGGGGGGGGGGGGGGGGGCFGGGGGGGGGGGGGGGGGGGGGGGGGGGGFGGGGGGGGGGGFGGGGGGGGGGGGGGGGGGGGGGGGGGGEGGGGGGGGGFGGGGFFGGGGGGGGGGGGGGGGGGGGGGGGGEEGGFGFGFCB?DGGGGGGGGGGDEFFFFGFFGGGFFFFFFFFFFFF>G>F><FFF>FB>GFFFFBEB>BFFFFFF?FBFFB
@M06628:26:000000000-CRM2J:1:1101:15968:8352 1:N:0:150
TACGGAGGGAGCTAGCGTTGTTCGGAATTACTGGGCGTAAAGCGCGCGTAGGCGGCCATTCAAGTCAGAGGTGAAAGCCCGGGGCTCAACTCCGGAACTGCCTTTGAAACTAGATGGCTAGAATATGGGAGAGGTGAGTGGAATTCCGAGTGTAGAGGTGAAATTCGTAGATATTCGGAAGAACACCAGTGGCGAAGGCGACTCACTGGACCATTATTGACGCTGAGGTGCGAAAGCGTGGGGAGCAAACAGGATTAGATACCCTGGTAGTCCACGCCGTAA
+
GGGGGGGGGGGGGGGGGGGGGGGGGGGGGGGGGGGGGGGGGGGGGGGGGGGGGGGGGGGGGGGGGGGGGGGGGGGGGGGGGGGGGGGGGGGGGGGGGGGGGGGGGGGGGGGGGGGGGGGFGGGGGGGGGGGGGGGGGGGGGGGGGGGGGGGGGGGGGGGGGGGGGGGGFGGGGGGGGGGGGGGGGGGGGFGGGGGGGGGGFFGGFGFGGGFFGGGGGGFGGGGFFFFFFGFFGGGFFFFFFFFBFFFFGBFFFFFFFFAFGFFDF:7:AB>AAFF:9FF>??
@M06628:26:000000000-CRM2J:1:1101:6357:8569 1:N:0:150
TACGAAGGTCCCGAGCGTTATTCGGAATCACTGGGCGTAAAGGGAGCGTAGGCTGCGCGGTAAGTCAGATGTGAAATCTCAGAGCTCAACTCTGAAACTGCATTCGATACTGCCGTGCTAGAGTAATGGAGAGGTAACTGGAATTCTCAGTGTAGCAGTGAAATGCGTAGATATTGAGAGGAAGACCAATGGCGAAAGCAGGTTACTGGACATTTACTGACGCTGAGGCTCGAAGGCTAGGGTAGCGAAAGGGATTAGATACCCCTGTAGTCCTAGCAGTAA
+
GGGGGGGGGGGGGGGGGGGGGGGGGGGGGGGGGGGGGGGGGGGGGGGGGGGGGGGGGGGGGGGGGGGGGGGGGGGGGGGGGGGGGGGGGGGGGGGGGGGGGGGGGGGGGGGGGGGGGGGGGGGGGGGGGGGGGGGGGGGGGGGGGGGGGGGGGGGGGGGGGGGGGGGGFGGGGGGGGGGGGGGGFGGGGGGGGGGGGGGGFFGGFGFGGGFFGGGGGGGGGGGFFFFFFGFFGGGFFFFFFFFFF>>BGFFFFFFFFFFFGFFGF<FFBFFFFFDF?FFFFA
@M06628:26:000000000-CRM2J:1:1101:3879:8715 1:N:0:150
TACGAACCGTCCAAACGTTATTCGGTATCACTGGGCTTAAAGCGTGCGTAGGCGGCCTGGAAGGTGAGATGTGAAAGCCCACGGCTCAACCGTGGAACTGCGTTTCAAACCACCAGGCTTGAGGAAGATAGGGGTGATGGGAACTTATGGTGGAGCGGTGAAATGCGTTGATATCATAGGGAACACCGGTGGCGAAAGCGCATCACTGGATCTTTTCTGACGCTGAGGCACGAAAGCTAGGGTAGCGAACGGGATTAGATACCCCGGTAGCCCTAGCCCTAA
+
GGGGGGGGGGGGGGGGGGGGGGGGGGGFGGGGGGGGGGGGGGGGGGGGGGGGGGGGGGGGGGGGGGGGGGGGGGGFFGGGGGGGGGGGGGGGGGGGGGGGGGGGGGGGGGGGGGFDGG>FGGFGGGGGGGGFFFEGGGFFGGFG>BCGGCFGGGGGGGGGGGGGCFGEEGGCGGGGGGGGGGGGGGGGGDGGGGGGGGGGFEGDFGFGFGFFGGGGCCCFFCDDBFFF3<F6EEGFFFFFFFFFFFFBDB:><2D(5?AAGFCCF0:B>()38,.(57(17<
@M06628:26:000000000-CRM2J:1:1101:13836:9504 1:N:0:150
TACGAAGGGGGCTAGCGTTGTTCGGAATTACTGGGCGTAAAGCGTACGTAGGCGGATTAGAAAGTTAGGGGTGAAATCCCAGGGCTCAACCCTGGAACTGCCTCTAAAACTCCTAATCTTGAGTTCGAGAGAGGTGAGTGGAATTCCGAGTGTAGAGGTGAAATTCGTAGATATTCGGAGGAACACCAGTGGCGAAGGCGGCTCACTGGCTCGATACTGACGCTGAGGTACGAAAGCGTGGGGAGCAAACAGGATTAGATACCCTGGTAGTCCACGCCGTAA
+
GGGGGGGGGGGGGGGGGGGGGGGGGGGGGGGGGGGGGGGGGGGGGGGGGGGGGGGGGGGGFGGGGGGGGGGGGGGGGGGGGGGGGGGGGGGGGGGGGGGGGGGGGGGGGGGGGGGGGGGGGGGGGGGGGGGGGGGGGGGGGGGGGGGGGGGGGGGGGGGGGGGGGGGGFGGGGGGGGGGGGGGGGGGGGGGGGGGGGGGGFFGGFGFGGGFFGGGGGGGGGGGFF>FFFGFFGGGFFEBFFFFFFFFFGFFFFF6<<?BAC>FGF:FFFFBDBAF<9>>9<<
@M06628:26:000000000-CRM2J:1:1101:13857:9507 1:N:0:150
TACGAAGGGGGCTAGCGTTGTTCGGAATTACTGGGCGTAAAGCGTACGTAGGCGGATTAGAAAGTTAGGGGTGAAATCCCAGGGCTCAACCCTGGAACTGCCTCTAAAACTCCTAATCTTGAGTTCGAGAGAGGTGAGTGGAATTCCGAGTGTAGAGGTGAAATTCGTAGATATTCGGAGGAACACCAGTGGCGAAGGCGGCTCACTGGCTCGATACTGACGCTGAGGTACGAAAGCGTGGGGAGCAAACAGGATTAGATACCCTGGTAGTCCACGCCGTAA
+
GGGGFGGGGGGGGGGGGGGGGGGGGGGGGGGGGGGGGGGGGGGGGGCFGGGGGGGGEGGGCCFFCFGGGGGGGGGGGGGGGGGGGGGGGGFGGGGGGGFGGD9GGFFGGGGGCEGFGGGFFGGGGGGGGGGGGGGGGGFFDFGGGGGGGGGGBFGGGGGGGGGGGFE?AGGGGGGGGGGGGGDGGGGGGGGGGGGGGGGDFFGGFGFGGC4@D5FGGGGGGGGFFFFFFGF:GEG;BF@DFB60>B?BFB4???FF?24A76C@*1.54<74A27<9FB>:8
@M06628:26:000000000-CRM2J:1:1101:20983:9512 1:N:0:150
TACGGAGGGTCCGAGCGTTATCCGGAATCATTGGGTTTAAAGGGTCCGCAGGCGGTCAATTAAGTCAGAGGTGAAATCCCATAGCTTAACTATGGAACTGCCTTTGATACTGGTTGACTTGAGTCATATGGAAGTAGATAGAATGTGTAGTGTAGCGGTGAAATGCATAGATATTACACAGAATACCGATTGCGAAGGCAGTCTACTACGTATGTACTGACGCTCATGGACGAAAGCGTGGGGAGCGAACAGGATTAGATACCCTGGTAGTCCACGCCGTAA
+
GGGGGGGGGGGGGGGGGGGGGGGGGGGGGGGGGGGGGGGGGGGGGGGGGGGGGGGFGGGGGGGGGGGGGGGGGGGGGGGGGGGGGGGGGGGGGGGGGGGGGGGGGGGGGGGGGGGGGGGGGGGGGGGGGGGGGGGGGGGGGGGGGGGGGGGGGGGGGGGGGGGGGGGGFGGGGGGGGGGGGGGGGGGGGGGGGGGGGGGGFFGGFGFGGGFFGGGGGGGGGGGFFFFFFGFBGGGFFFFFFFFF>>BFGFFFBBFF7BADFDFFFFFFFFFFBBFFFFFBFF
@M06628:26:000000000-CRM2J:1:1101:11327:10245 1:N:0:150
TACGGAGGGTGCAAGCGTTATCCGGAATCACTGGGTTTAAAGGGTGCGTAGGTGGGCCAATAAGTCAGAGGTGAAAGCCCGTCGCTTAACGACGGAATTGCCTTTGATACTGTTGGTCTTGAATCAGGTTGAGGTATGCGGAATGTGGCATGTAGCGGTGAAATGCGTAGATATGCCATAGAACACCGATTGCGAAGGCAGCATACTGGCCCTGTATTGACACTGAGGCACGAAAGCGTGGGGAGCGAACAGTATTAGATACCCTGGTAGTCCACGCCCTAA
+
GGGGGFGGGGGGGGGGGGGGGGGGG7FGGGGGGGGGGCFGGGGDFGGGGGGGGFGGGGGGGGGGGGGCFEFGFGGFGGGGGGGGGGGGGGGGGGGGGGGGGFGGGGGGGGGGGGGGGGGFGGFGGFFGGGFGGCFGGGGGGG7FGGGGGGCDCFGGGDEECFF?FF8/:55FGGGGGGGGFGGD7EG==EEF***9BBE6)7**929C+97>FC67CF>FGGGFF7F:>5>?GGD>FF>>>906916;D;>F)5@<A)))*6CC*,04))56)6.,4F69B?
@M06628:26:000000000-CRM2J:1:1101:11338:10261 1:N:0:150
TACGGAGGGTGCAAGCGTTATCCGGAATCACTGGGTTTAAAGGGTGCGTAGGTGGGCCAATAAGTCAGAGGTGAAAGCCCGTCGCTTAACGACGGAATTGCCTTTGATACTGTTGGTCTTGAATCAGGTTGAGGTATGCGGAATGTGGCATGTAGCGGTGAAATGCGTAGATATGCCATAGAACACCGATTGCGAAGGCAGCATACTGGCCCTGTATTGACACTGAGGCACGAAAGCGTGGGGAGCGAACAGGATTAGATACCCTGGTAGTCCACGCCCTAA
+
GGGGGGGGGGGGGGGGGGGGGGGGGGGGGGGGGGGGGGGGGGGGGGGGGGGGGGGGGGGGGGGGGGGGGGGGGGGGGGGGGGGGGGGGGGGGGGGGGGGGGGGGGGGGGGGGGGGGGGGGGGGGGGGGGGGGGGGGGGGGGGGGGGGGGGGGGGGGGGGGGGFEFGGGFGGGGGFGGGGGGGGGGGGGGGGGGGGGGGGGFFGGBFFFGGFFGGGGGGGGGGGFFFFFFDFBGGGFFFFFFFFBBFFBG>BFBFFFFFBFGFFFF?FFFFFFFFF?FFFBB<
@M06628:26:000000000-CRM2J:1:1101:10528:10423 1:N:0:150
GACGAACCGTCCAAACGTTATTCGGTATCACTGGGCTTAAAGCGTGCGTAGGCGGCTTGGAAGGTGAGATGTGAAAGCCCACGGCTCAACCGTGGAATTGCGTTTCAAACCCTCAAGCTTGAGGAAGACAGGGGTGTTGGGAACTTATGGTGGAGCGGTGAAATGCGTTGATATCATAGGGAACACCGGTGGCGAAGGCGCAACACTGGGTCTTTTCTGACGCTGAGGCACGAAAGCTAGGGTAGCGAACGGGATTAGATACCCCGGTAGTCCTAGCTGTAA
+
GGGGGGGGGGGGGGGGGFGGGGGGGGGGGGGGGGGGGGGGGGGGGGGGGGGGGGGGGGGGGGGGGGGGGGGGGGGGGGGGGGGGGGGGGGGGGGGGGGGGGGFGGGGGGGGGGGGFGGGGGGGGGGGGGGGGGGGGGEGFGGGGGGGGGGGGGGGGGGGGGGGGGGGGFGGDGGGFGGGGGGGGGGGGGGGGGGGDGGGGFFGGFGFGGGFFGGGGGDGGGGGFFBFFFGF?GGGFFFFFFFFFFFFFGFFFF:@05265:AGGFFBFB?49>4<B>=<)).
@M06628:26:000000000-CRM2J:1:1101:29022:10548 1:N:0:150
CACGTACTGTGCGAACGTTATTCGGAATCACTGGGCTTAAAGGGTACGTAGGCGGTTTACCAAGTCAGATGTGAAATGCCACAGCTCAACAGTGGCACTGCGTTTGAAACTGGTAGGCTAGAGTATTCCAGGGGTGTGCGGAACTTATGGTGGAGCGGTGAAATGCGTTGATATCATGAGGAACACCGGAGGCGAAGGCGGCACACGGGGGGAGAACTGACGCTGAGGGACGAAAGCCGGGGTAGCGAACGGGGTTCGATACCCCGGTATGCCTGGCCGCAA
+
EFGFGFFGDGGGEFFCC6CCFGGFFCEGFGGG<@<FAEFGGGGG@EFCFG,C9FFF7:EFEGGAFFGFFCGEBFCFGGGFFCGGGGCGGGEGB9EC<EGGFG4FFEFGDG,AF?FFGF8FGGG<FGGDFGGGGGGGG7FEE<F:@FEGG?3@8@C8CEB*=F,,DD5;)1C,CECC9,18EFFFFGDC2*1:1CC<EE5E)0)))*)2*/<8))/0*:690*95>>>))179E5*-(0))03-,(569D9:51(0((4(.79A?)4@46(().-5,2)((--
@M06628:26:000000000-CRM2J:1:1101:14117:10570 1:N:0:150
TACGGAGGGTCCGAGCGTTATCCGGAATTATTGGGTTTAAAGGGTCCGTAGGCGGGCGATTAAGTCAGTGGTGAAAGTCTGCAGCTCAACTGTAGAATTGCCTTTGATACTGGTCGTCTTGAGTTATGGTGAAGTTGCCGGAATATGTAGTGTAGCGGTGAAATGCATAGATATTACATAGAACACCGATTGCGAAGGCAGGTGACTAACCATATACTGACGCTGATGGACGAAAGCGTGGGGAACGAACAGGATTAGATACCCCGGTAGTCCACTCCGTAA
+
GFGGDEGDCFGGG@@CECFGCFGGGGGGFFFFGFGGCCFFGEACC@FCGFFGGGGFGGGGGFGFGGGFFGGDFFGGGGGFDGFGGGGGFFAGA3@FFGGGGEGGGGGGGGGGGGGGGGFGFFFGGGGGGG9FGGEGGG9CEFG@C9FG>DGGGGG<CCEEEFG?CFD?FDFCCFGGGGGFGGGGGGGGD5AFFGC<EGGGF39<FGFFFG)6F=FF:>CGG*9@51*8776>*:913:7BD99<(-,4C67??,<24)4:F>?F79>;632<<><).88(14
@M06628:26:000000000-CRM2J:1:1101:16970:11158 1:N:0:150
TACGGAGGGTCCGAGCGTTATCCGGAATTATTGGGTTTAAAGGGTCCGTAGGCGGGCGATTAAGTCAGTGGTGAAAGTCTGCAGCTCAACTGTAGAATTGCCTTTGATACTGGTCGTCTTGAGTTATGGTGAAGTTGGCGGAATATGTAGTGTAGCGGTGAAATGCATAGATATTACATAGAACACCGATTGCGAAGGCAGCTGACTAACCATATACTGACGCTGATGGACGAAAGCGTGGGGAGCGAACAGGATTAGATACCCTGGTAGTCCACGCCGTAA
+
GGGGGGGGGGGGGGGGGGGGGGGGGGGGGGGGGGGGGGGGGGGGGGGGGGGGGGGGGGGGGGGGGGGGGGGGGGGGGGGGGGGGGGGGGGGGGGGGGGGGGGGGGGGGGGGGGGGGGGGGGGGGGGGGGGGGGGGGGGGGGGGGGGGGGGGGGGGGGGGGGGGGGGGGFGGGGGGGGGGGGGGGGGGGGGGGGGGGGGGGEFGFFGFGGGFFGGGGGGGGGGGFFFFFFFFFGGGFFFEEFFFFFFFFGFFF?FFFFFFAGFGGFFFFFFFF9ABFFFF6<B
@M06628:26:000000000-CRM2J:1:1101:11586:11743 1:N:0:150
TACGAGGGGTGCAAGCGTTATTCGGAATCATTGGGCGTAAAGAGTGTGTAGACGGCGCATTAAGTCAACTGTTAAATTCTCCGGCCTAACTGGGGTCTACGGTAGAAACTGGTGTGCTAGAGGATGGAAGAGAGAAGTGGAATTCTCGGAGTAGCGGTAAAATGCGTAGATCTCGAGAGGAACACCGATGGCGAAGGCAGCTTCTTGGTCCATTCCTGACGTTGAGACACGAAAGCGTGGGGAGCAAACAGGATTAGATACCCTGGTAGTCCACGCCGTAAA
+
GGGGGGGGGGGGGGGGGGGGGGGGGGGGGGGGGGGGGGGGGGGGGGGGGGGGGGGGGGGGGGGGGGGGGGGGGGGGGGGGGGGGGGGGGGGGGGGGGGGGGGGDGGGGGGGGGGGGGGGGDGGDGGGGGGGGGGGGGGGGGGGGGGGGGGGGGGGGGGGGGGGGGGGGFGGGGGGGGGGGGGGGGGGGGGGGGGGGGGGGFFGGFGFFGFFFGGGGGGGGGGGFF?FFFGFFGGGFBDDED;:>>(8:G?FF?FFFFFFFGB@@FBF5-4:2<<?B?FFFF?
@M06628:26:000000000-CRM2J:1:1101:13773:12412 1:N:0:150
TACGGAGGATCCAAGCGTTATCCGGATTTATTGGGTCTAAAGGGTCCGCAGGCGGGATACTAAGTCAGTGGTGAAATGCTGTTGCTTAACAATAGCACTGCCATTGATACTGGTATTCTTGAGTATAGTTGAAGTAGGCGGAATGAGTCATGTAGCGGTGAAATGCATAGATATGACTCAGAACACCAATTGCGAAGGCAGCTTACTAAGCTATTACTGACGCTCAGGGACGAAAGCGTGGGTAGCAAACAGGATTAGATACCCTGGTAGTCCACGCCGTAA
+
GGGGGGGGGGGGGGGGGGGGGGGGGGGGGGGGGGGGGGGGGGGGGGGGGGGGGGGGGGGGGGGGGGGGGGGGGGGGGGGGGGGGGGGGGGGGGGGGGGGGGGGGGGGGGGGGGGGGGGGGGGGGGGGGGGGGFGGGGGGGGGGGGGGGGGGGFGGGGGGGGGGGGGGGFGGGGGGGGGGGGGGGGGGGGGGGGGGGGGGGFFGFFGFGGGFFFGGGGGGGGGGFFFFFFGFFGGGF?EFFFFF<:7AAFBFFFB?DBFFFGBFFF2)59>BFFF>8>F>9B<
@M06628:26:000000000-CRM2J:1:1101:13761:12427 1:N:0:150
TACGGAGGATCCAAGCGTTATCCGGATTTATTGGGTCTAAAGGGTCCGCAGGCGGGATACTAAGTCAGTGGTGAAATGCTGTTGCTTAACAATAGCACTGCCATTGATACTGGTATTCTTGAGTATAGTTGAAGTAGGCGGAATGAGTCATGTAGCGGTGAAATGCATAGATATGACTCAGAACACCAATTGCGAAGGCAGCTTACTAAGCTATTACTGACGCTCAGGGACGAAAGCGTGGGTAGCAAACAGGATTAGATACCCTGGTAGTCCACGCCGTAA
+
GGGGGGGGGGGGGGEGGGGGGGGGGGGGGGGGGGGGGGGFGGGGGGGGGGGGGGGGGGGGGGGGGGGGGGGGGGGCGGGFGGGGGGGGGGGFGGGGGGGGGGGGGGGGGGGGGGGGGGGGGGGGFGGCGF;FFGGGGGFGEGEFG:FGGGGFFDFF<EGGGGGGGGGGFGGFGGGFFFGGGFGGGFEGFFGGGGGGGGGGAEGGFGFGGDFFGFDGGGG?DCCAF>@?:C@>GGG0:BFFD9BF?FFFF?FF:<:9<7A>>AGG@:F?DFDFABFFFF9>FF
@M06628:26:000000000-CRM2J:1:1101:20742:12565 1:N:0:150
TACGGAGGGTGCAAGCGTTATCCGGAATCATTGGGTTTAAAGGGTCCGTAGGCGGGCTTATAAGTCAGTGGTGAAAGTCTGTGGCTCAACCATAGAACTGCCATTGATACTGTAGGTCTTGAATCGTTGTGAAGTGGTTAGAATATGTAGTGTAGCGGTGAAATGCTTAGATATTACATAGAATACCGATTGCGAAGGCAGATCACTAACAACGTATTGACGCTGATGGACGAAAGCGTAGGTAGCGAACAGGATTAGATACCCTGGTAGTCTACGCCGTAA
+
GGGGGFGGGGGGGGGGGGGGGGGGGGGGGGGGGGGGGGGGGGGGGGGGGGGGGGGGGGGGGGGGGGGGGGGGGGGGGGGFGGGGGGGGGGGGGGGGFDFFGGGGGGGGGGGGGGGGGGGGGGGGGGGGGGGGGGGGGFFGGGGGGGGGAEGGGGGGGGGGGGGGGGGGFGGGGGGGGGFGGGGDGGGGGGGGGGGGGGGGFFGFFGFGGGFFGDFFGGGGGGGFFFFFFGFBGGG6075>><4>B0>9C>@FBBFBFFAFGFGGF:354:<AFFBFFEFBBB
@M06628:26:000000000-CRM2J:1:1101:19794:12685 1:N:0:150
TACGGAGGGGGTTAGCGTTGTTCGGAATTACTGGGCGTAAAGCGTACGTAGGCGGATCAGAAAGTTAGGGGTGAAATCCCGAGGCTCAACCTCGGAACTGCCTCTAAAACTCCTGGTCTTGAGTTCGAGAGAGGTGAGTGGAATTCCAAGTGTAGAGGTGAAATTCGTAGATATTTGGAGGAACACCAGTGGCGAAGGCGGCTCACTGGCTCGATACTGACGCTGAGGTACGAAAGTGTGGGGAGCAAACAGGATTAGATACCCTGGTAGTCCACACCGTAA
+
<FGGGGGGDGGECFG9FGGCG8FGGGGG8FGGGGGGGGGGGGGGGC:FGGGG9FG7CF<E=BFFF,E<?<FGGGGGGG88FFCFGGCGFG<EFG7FGEDFF,@BF<EFGGF<,8>F>FGAFGGG@,>C:FGGGGF@F:<DCGGGGCGBFGGG@CGFGGGGGGGG@FGGFGGGGGG+C9FGGGGGGGGF:FGGGGGGGGGG53C5=FFGG<>?DDCFGGGGGCGF:9F30CFBGGGF<?7@>B0<FFFBG:5@BBFFFF>>D>EG64@:BFAD<4<:?@>?FF
@M06628:26:000000000-CRM2J:1:1101:19805:12699 1:N:0:150
TACGGAGGGGGTTAGCGTTGTTCGGAATTACTGGGCGTAAAGCGTACGTAGGCGGATCAGAAAGTTAGGGGTGAAATCCCGAGGCTCAACCTCGGAACTGCCTCTAAAACTCCTGGTCTTGAGTTCGAGAGAGGAGAGTGGAATTCCAAGTGTAGAGGTGAAATTCGTAGATATTTGGAGGAACACCAGTGGCGAAGGCGGCTCACTGGCTCGACACTGACGCTGAGGTACGAAAGTGTGGGGAGCAAACAGGATTAGATACCCTGGTAGTCCACACCGTAA
+
GGGGGGGGGGGGGGGGGGG@6EFGGGGGGGGGGGGGGFGGGGGG=CFGGGGGGGGEE+,,CFGGFG?F<,@FGGGGCGGGGGFGGGGGGGGFAFGGGGFFGGGG7=<FGCFB<3FFGFG,EFEG,E>77@@FGG,*>>FFGGGGG?F@EGFFFEFCBFGGGGGGGC:F)>51>FF9CFFGGGGGGGC5FFCGG5EGGGGG>D)7/:=F=/7?DD)95DFGCGGFEBFFF47<GCD>)@@FFF63>>B:F(0<??F62<AACAEFF<>::<>)6)4((89:?<
@M06628:26:000000000-CRM2J:1:1101:4841:13192 1:N:0:150
TACGGAGGGGGTTAGCGTTGTTCGGAATTACTGGGCGTAAAGCGCGCGTAGGCGGACTATTAAGTGAGAGGTGAAATCCCAGGGCTCAACCCTGGAACTGCCTTTCATACTGGTAGTCTTGAGGTCGAGAGAGGTGAGTGGAATTCCGAGTGTAGAGGTGAAATTCGTAGATATTCGGAGGAACACCAGTGGCGAAGGCGGCTCACTGGCTCGATACTGACGCTGAGGTGCGAAAGCGTGGGGAGCAAACAGGATTAGATACCCTGGTAGTCCACGCCGTAA
+
GGGGGGGGGGGGGGGGGGGGGGGGGGGGGGGGGGGGGGGGGGGGGGGGGGGGGGGGGGGGGGGGGGGGGGGGGGGGGGGGGGGGGGGGGGGGGGGGGGGGGGGGGGGGGGGGGGGGGGGGGGGGBFGGGGGGGGFGGGGGGGGGGGGGGGGGGGGGGGGGGGGGGGGGFGGGGGGGGGGGGGGGGGGGGGGEGGGGGGGGFFGGFGFGGFFFD<CGDGGGGGGFFFFFFGFFGGG6?BFDFFFFFFFFG6@F??FB<BFFGFGGFFFF<<<BFFFFFFF>B?
@M06628:26:000000000-CRM2J:1:1101:4860:13193 1:N:0:150
TACGGAGGGGGTTAGCGTTGTTCGGAATTACTGGGCGTAAAGCGCGCGTAGGCGGACTATTAAGTGAGAGGTGAAATCCCAGGGCTCAACCCTGGAACTGCCTTTCATACTGGTAGTCTTGAGGTCGAGAGAGGTGAGTGGAATTCCGAGTGTAGAGGTGAAATTCGTAGATATTCGGAGGAACACCAGTGGCGAAGGCGGCTCACTGGCTCGATACTGACGCTGAGGTGCGAAAGCGTGGGGAGCAAACAGGATTAGATACCCTGGTAGTCCACGCCGTAA
+
GGGGGGGGGGGGGGGGGGGGGGGGGGGGGGGGGGGGGGGGGGGGGGGGGGGGGGGGGGFGGGGGGFFGGGGGGGGGGGEFFGGGGGFGGGGGCEFFGGGGGGGGGGGGGGGF8FCGGGGGGGFGGGGG7FEGGGGCFFFFGGGGFGGCE5FGGGG9FGGGGGGGGG8FAGGGGGECG6CEGGGGGGGGGGGGGGGGGGGGFEGGFGFGF4>FGG<CDGGGG*CDF>F@?7@>GDG;BFBBEFBFFFFFGFFFFFFBD79<CAFFF:>?:AFFFFFFFF;0:?
@M06628:26:000000000-CRM2J:1:1101:21162:13452 1:N:0:150
TACGGAGGGGGCTAGCGTTGATCGGAATTACTGGGCGTAAAGCGTACGTAGGCGGATCAGAAAGCAGGGGGTGAAATCCCGAGGCTCAACCTCGGAACTGCCTCTTAAACTCCCGATCTTGAGTACGAGAGAGGGGAGTGGAATTCCAAGTGTAGAGGTGAAATTCGTAGATATTTGGAGGAACATCAGTGGCGAAGGCGGCTAACTGGCCAGATACTGACGCTGAGGTACGAAAGTGTGGGGAGCAAACAGGATTAGATACCCTGGTAGTCCACGCCGTAA
+
GGGG>6FGGGG++CFGGGGC,CFGGGGGGGGGGGGGGGGGGGGGE:FGGGGG9FG+@:4,,?FF<F=F7+CFGGGGCGGG73@FGGGFGGGGCEGGGGGGG<FF,@<@FGG,,,3**5C,DFGA,,**5>CFGG<*1CFFGGGGGFF+?FCFGGF9FGCGGFFG9E8@A>C+>;CCA9CGG>EGF+<CFGGGGGGGGEGGFFG*06@FGG)0*2CFGGDC*7>B5;F59=F?GGD>-9FFBF0:>9?0FF5?:<)62726:<<FFF74).4<<AB29FF426
@M06628:26:000000000-CRM2J:1:1101:22275:13455 1:N:0:150
GACGAACCGTCCAAACGTTATTCGGTATCACTGGGCTTAAAGCGTGCGTAGGCGGCTTGGAAGGTGAGATGTGAAAGCCCACGGCTCAACCGTGGAATTGCGTTTCAAACCCTCAAGCTTGAGGAAGACAGGGGTGTTGGGAACTTATGGTGGAGCGGTGAAATGCGTTGATATCATAGGGAACACCGGTGGCGAAGGCGCAACACTGGGTCTTTTCTGACGCTGAGGCACGAAAGCTAGGGTAGCGAACGGGATTAGATACCCCGGTAGTCCTAGCTGTAA
+
GGGGGGFEGGGGGGGGGGGGGGGGGGFGFGGGFGGGGGGGGGGGEGGGGGEGCFGGGGGC<<EFGGGFFGDGGGGGAFGGGE:F@=CGFGFGEFGEFFFFC@FCFAFCFGFEFG@FA@FEGFFCECFFFGG@EGEGCCFGE3DB<FFFDD@B7@EGGGGGGFFGGG>C>DG7EGFC9CCCFFGGGGGGGGGDGCGGGG7=@B<5><9CFGFFC>DCFFDGCEDEF>@7>DFBGED9:79FF?::B?B1D(83:B)2336<:<CC54>9(-4A<B922F><A<
@M06628:26:000000000-CRM2J:1:1101:27578:13894 1:N:0:150
TACGGAGGGTCCGAGCGTTATCCGGAATCATTGGGTTTAAAGGGTCCGTAGGTGGGCCTATAAGTCAGAGGTGAAAGTTTGTGGCTCAACCATAAAATTGCCTTTGATACTGTAGGTCTTGAGTTATAGTGAAGTTGCCGGAACATGTGGTGTAGCGGTGAAATGCATAGATATCACATAGAACACCAATTGCGAAGGCAGGTGACTAACTATATACTGACACTGATGGACGAAAGCGTGGGGAGCGAACGGGATTAGATACCCCGGTAGTCCACGCCGTAA
+
FFGGGGGGGGGGGGGGGGGGGGGGGGGGGGGGGGGGGGGGGGGGGFGGGGGGGGGGGGEGGGGGGGGGGGGGGGGGGGGGGGGGGGGGGGGCFGFFGGGGGGGGGG<FGGGGGGGGGGGGGGGGGGGGGGGGGGGGGGGGGGGGGGGGGGGGGGGGGGGGGGGGGGGGFGGGGGGGGGGG?CGGGFGDF<C:FGGGGGGGFBGFFGF7CFCFGGGGGGGGGGGFFFFF4>AFGGGF1@BEFFFFF>>9D;>B:F><?DFFG2ACF>B;0:>F)4)40@>;BF
@M06628:26:000000000-CRM2J:1:1101:7535:14797 1:N:0:150
TACGGAGGGGACTAGCGTTGTTCGGAATTACTGGGCGTAAAGCGCACGTAGGCGGACCGAAAAGTTGGAGGTGAAATCCCAGGGCTCAACCTTGGAACTGCCTTCAAAACTGCCGGTCTAGAGTTCGAGAGAGGTGAGTGGAATTCCGAGTGTAGAGGTGAAATTCGTAGATATTCGGAGGAACACCAGTGGCGAAGGCGGCTCACTGGCTCGATACTGACGCTGAGGTGCGAAAGCGTGGGGAGCAAACAGGATTAGATACCCTGGTAGTCCACGCCGTAA
+
GGGGGGGGGGGGGGGGGGGGGGGGGGGGGGGGGGGGGGGGGGGGGGGGGGGGGGGGGGGGGGGGGGGGGGGGGGGGGGGGGGGGGGGGGGGGGGGGGGGGGGGGGGGGGGGGGGGGGGGGGGGGGGGGGGGGGGGGGGGGGGGGGGGGGGGGGGGGGGGGGGGGGGGGFGGGGGGGGGGGGGGGGGGGGGGGGGGGGGGGFFGGFGFGGGFFGGGGGGGGGGGFFFFFFGFFGGGFFFFFFFFFFFFFGFFFFFFBFFAFGFGGF?FBFFFFFFFFFFF>FF
@M06628:26:000000000-CRM2J:1:1101:7517:14801 1:N:0:150
TACGGAGGGGACTAGCGTTGTTCGGAATTACTGGGCGTAAAGCGCACGTAGGCGGACCGAAAAGTTGGAGGTGAAATCCCAGGGCTCAACCTTGGAACTGCCTTCAAAACTGCCGGTCTAGAGTTCGAGAGAGGTGAGTGGAATTCCGAGTGTAGAGGTGAAATTCGTAGATATTCGGAGGAACACCAGTGGCGAAGGCGGCTCACTGGCTCGATACTGACGCTGAGGTTCGAAAGCGTGGGGAGCAAACAGGATTAGATACCCTGGTAGTCCACGCCGGAA
+
GGGGGEGGGGGGGGGGGGGGGGGGGGGGGGGGGGGGGGGGGGGGGGGGGGGGGGGGGGGGDGGGGGGGFGGGFFGAFFGGGBGGGGGGGGGGG9>DFGFF?FGGGGGGFGGGGGGGGGEGFGGGGGGFGGDEGGGGGGGGFDFFGGGGGGFD9CFGGGGCFFGGGGGGFGDFCEFFFGCCEGGGGGGGGGF?CECDEGC5>DC5=DFEFFF9DDGGDGFFCCD3)4:>F*7(77C>:8))7(41662(91>FF?FDFFA>:<CFFFFB4<<<><DFF523(,
@M06628:26:000000000-CRM2J:1:1101:14157:14867 1:N:0:150
TACGAACCGTCCAAACGTTATTCGGTATCACTGGGCTTAAAGCGTGCGTAGGCGGCCTGGAAGGTGAGATGTGAAAGCCCACGGCTCAACCGTGGAACTGCGTTTCAAACCACCAGGCTTGAGGAAGATAGGGGTGATGGGAACTTATGGTGGAGCGGTGAAATGCGTTGATATCATAGGGAACACCGGTGGTGAAAGCGCATCACTGGATCTTTTCTGACGCTGAGGCACGAAAGCTAGGGTAGCGAACGGGATTAGATACCCCGGTAGTCCTAGCCGTAA
+
GGGGGGGGGGGGGGGGGGGGGGGGGGGGGGGGGGGGGGGGGGGGGGGGGGGGGGGGGGGGGGGGGGGGGGGGGGGGGGGGGGGGGGGGGGGGGGGGGGGGGGGGGGGGGGGGGGGGGGGGGGGGGGGGGGGGGGGGGFGGGGGGGDGGGGGGGGGGGGGGGGGGGGGGFGGGGGGGGGGGGGGGGGGGGGGG<FGGFGGGFFGGFGFGGGFFGGGGGGGGGGGFFFFFFGFFGGGFFFFFFFFFFFFFGFFFFFEFFFFFGBFGFFFFFFFFFFFFFF>FFB
@M06628:26:000000000-CRM2J:1:1101:11842:14987 1:N:0:150
TACGGAGGGGGTTAGCGTTGTTCGGAATTACTGGGCGTAAAGCGCACGTAGGCGGACTATTAAGTCAGAGGTGAAATCCCAGGGCTCAACCCTGGAACTGCCTTTGATACTGGTAGTCTTGAGTTCGAGAGAGGTAAGTGGAATTCCGAGTGTAGAGGTGAAATTCGTAGATATTCGGAGGAACACCAGTGGCGAAGGCGGCTTACCGGCTCGATACTGACGCTGAGGTGCGAAAGTGTGGGGAGCAAACAGGATTAGATACCCTGGTAGTCCACACCGTAA
+
GGGGGFGGGGGGGGGGGGGGGGGGGGGGGGGGGGGGGGGGGGGGGGGGGGGGGGGGGGGGGGGGGGGGGGGGGGGGGGGGGGGGGGGGGGGGGGGGGGGGGGGGGGGGGGFGGGGGGGGGGGGGGGGGGGGGGGGGGGGGGGGGGGGGGGGGGFGGGGGGFEFCFGGGFGGGGGGFGGGGDEGGGGGGGEGGDEGGGGGGFFGGFG4C5C@>GDGGGGG9CEDFF6FFFFFFDEG><??@>?FFFFF1F?4@:??D?2AAFFGF?<@>927<<AD0(>04(4
@M06628:26:000000000-CRM2J:1:1101:24336:15487 1:N:0:150
TACGGAGGGGGTTAGCGTTGTTCGGAATTACTGGGCGTAAAGCGCGCGTAGGCGGATTAGTAAGTTAGGGGTGAAATCCCGGGGCTCAACCCCGGAACTGCCTCTAATACTGCTAGTCTTGAGTTCGAGAGAGGTGAGTGGAATTCCGAGTGTAGAGGTGAAATTCGTAGATATTCGGAGGAACACCAGTGGCGAAGGCGACTCACTGGCTCGATACTGACGCTGAGGTGCGAAAGTGTGGGGAGCAAACAGGATTAGATACCCTGGTAGTCCACACCGTAA
+
GGGGGGGGGGGGGGGGGGGGGGGGGGGGGGGGGGGGGGGGGGGGGGGGGGGGGGGGGGGGGGGGGGGGGGGGGGGGGGGGGGGGGGGGGGGGGGGGGGGGGGGGGGGGGGGGGGGGGGGGGGGGGGGGGGGGGGFGGGGGGGGGGGGGGGGGGGGGGGGGGGGGGGGGFGGGGGGGGGGGGGGGGGGGGGGGGGGGGGGGBFGGFGFGGGFFG<FGGGGGGG5@FFFFFGFFGGGFBFFFFBFBBBFBGFFF<?FFFFAFFAGG?:@7:ABFFD?FFF>36<
@M06628:26:000000000-CRM2J:1:1101:17292:15501 1:N:0:150
TACGTAGGTGGCGAGCGTTGTCCGGAATTACTGGGCGTAAAGGGCGTGTAGGCGGCTATTTAAGTCAGGCGTGAAATATCCGGGCTTAACCTGGGGATTGCGTTAGAAACTGGATAGCTAGAGGATCGGAGAGGGCAGTGGAATTCCCAGTGTAGCGGTGAAATGCGTAGATATTGGGAGGAACACCAGTGGCGAAGGCGACTGCCTGGACGACACTTGACGCTGAGGCGCGAAAGCGAGGGGAGCAAACGGGATTAGATACCCCGGTAGTCCTAGCCGTAA
+
GGGGCFGGFCGG@FGGGGGGGFGGGGGGGGGGGGGGGGGGGGEEGGBGGGGGGGGGDGGGFGGGGGGGD,CFGGGGGGDG<FGGGGGGGGD9DFGCFCGGGCGGCGGGGGGGGGGCGGGGGGG?GGGGGGGGGGC@FGGGGGGGGGGFGGGGGGGFGEEEGGGGCEGEDGGGGGGGGGGGGGGGGGGGGEGGGGGGGGGG3>C74DFGGGF@D<3>*;FFGGGFFFFFFGFFGGGB:))8B>BFFFFF615>6?BF48<BFFGG<9D;BFFFF9)58FF?FB
@M06628:26:000000000-CRM2J:1:1101:8010:15539 1:N:0:150
GACGAACCGTCCAAACGTTATTCGGTATCACTGGGCTTAAAGCGTGCGTAGGCGGCTTGGAAGGTGAGATGTGAAAGCCCACGGCTCAACCGTGGAATTGCGTTTCAAACCCTCAAGCTTGAGGAAGACAGGGGTGTTGGGAACTTATGGTGGAGCGGTGAAATGCGTTGATATCATAGGGAACACCGGTGGCGAAGGCGCAACACTGGGTCTTTTCTGACGCTGAGGCACGAAAGCTAGGGTAGCGAACGGGATTAGATACCCCGGTAGTCCTAGCTGTAA
+
GGGGGGGGGGGGGGGGGGGGGGGGGGGGGGGGGGGGGGGGGGGGGGGGGGGGGGGGGGGGGGGGGGGGGGGGGGGGGGGGGGGGGGGGGGGGGGGGGGGGGGGGGGGGGGGGGGGFGGGGGGGGGGGGGGGGGGGGGGGGGGGGGGGGGGGGGGGGGGGGGGGGGGGGFGGGGGGGFGGGGGGGGGGGGGGGGGGGGGGGFFGGFGFGGGFFGGGGGGGGGGGFFFFFFGFFGGD>FF=?@FF?BFFFGFFFFFFFFFABGFCFF;B>;:ADF26<?FDFFD
@M06628:26:000000000-CRM2J:1:1101:7641:15969 1:N:0:150
TACGAAGGGTGCAAGCGTTATTCGGATTTACTGGGCGTAAAGCGCGCGCAGGCGGATGTGTAAGTCAGATGTGAAATCTCGAGGCTCAACCTCGAAACTGCGTCTGAAACTACTCATCTAGAGTTTCGGAGGGGGAAGTGGAATTTCGCATGTAGGGGTAAAATCCGAAGAGATGCGAAGGAACACCAGTGGCGAAGGCGACTTCCTGGCCGATAACTGACGCTGAGGCGCGAAAGCGTGGGGAGCAAACAGGATTAGATACCCTGGTAGTCCACGCCGTAA
+
GGGGGGGGGGGGGGGGGGGGGGGGGGGGGGGGGGGGGGGGGGGGGGGGGGGGGGGGGGGGGGGGGGGGGGGGGGGGGGFGGGGGGGGGGGGGGGGGFGGGGGGGGGGGGFGGGGGEGGGACDGGGGGGGGGGGGGGGGGFGGGGGGGGGGGGGGGGGGGDFGGGGCGGFGDGGGGGGGGGGGGGGGGDGGGFGGD3EGGGFFDGFGFGGGFFCD7C>FGGGGGFEF4@FGEFCEC;?FFFDBB?>>F<CBFFB?9<2?AA>A<CFBFFFAA)6<42>F448?
@M06628:26:000000000-CRM2J:1:1101:14852:16421 1:N:0:150
TACGAAGGTCCCGAGCGTTATTCGGAATCACTGGGCGTAAAGGGAGCGTAGGCTGCGCGGTAAGTCAGATGTGAAATCTCAGGGCTCAACCCTGAAACTGCATTCGATACTGCCGTGCTAGAGTAATGGAGAGGTAACTGGAATTCTCAGTGTAGCAGTGAAATGCGTGGATATTGAGAGGAAGACCAATGGCGAAAGCAGGTTACTGGACATTTACTGACGCTGAGGCTCGAAGGCTAGGGTAGCGAAAGGGATTAGATACCCCTGTAGTCCTAGCAGTAA
+
GGGGGGGGGGGGGGGGGGGGGEFGGGGGGGGGGGGGGGGGGGGGGGGGGGGGGGGGGGGGGGGGGGGGGFGGGGGGGGFGGGGGGGGGGGGGGGGGGGGGGGGGGGGGGGGGGGGGGGGGGGGGGGGGGGGGGGGGGGGGGGGGGGGGGGGGGGGGGGGGGGGGGGG>BGGGGGGGGGGGGGFGGGGGGFGGGGGGGGGGF>FGFGFGFGFFGGGGGGGFGGGFFFFFFCFBGGGB?:<>FBFB?:9;G>EFFFFF??>AGFGGFFF:BAADFFA<?FFFFF
@M06628:26:000000000-CRM2J:1:1101:8376:16823 1:N:0:150
TACGGAGGGGGTTAGCGTTGTTCGGAATTACTGGGCGTAAAGCGTACGTAGGCGGATTGGAAAGTATGGGGTGAAATCCCAGGGCTCAACCCTGGAACTGCCCTGTAAACTATCAGTCTAGAGTTCGAGAGAGGTGAGTGGAATTCCAAGTGTAGAGGTGAAATTCGTAGATATTTGGAGGAACACCAGTGGCGAAGGCGGCTCACTGGCTCGATACTGACGCTGAGGTACGAAAGTGTGGGGAGCAAACAGGATTAGATACCCTGGTAGTCCACACCGTAA
+
GGGGGFGGGGGGGGGGGGGGGGGGGGGGGGGGGGGGGGFGGGGGGGGGGGGGGGGGGGGGGGGGGGGGGGGGGGGGGGGGGGGGGGGGGGGGGGGGGGGGGGGGGGGGGGGGGGGGGGGGGGGGGGGGGGGGGGFGGGGGGGGGGGGGGGGGGGGGGGGGGGGGGGGGFGGGGGGGGGGGGGGGGGGGGGGGGGGGGGGGFFGGFGFGGGFFGGGGGGGGGGGFFFFFFGF?GGGBBFFFFFFFFFB?G?FFFFF<BBFFF>EGF?F0:AFDFFB>FF>BB8
@M06628:26:000000000-CRM2J:1:1101:25783:17079 1:N:0:150
TACGGAGGGGGTTAGCGTTGTTCGGAATTACTGGGCGTAAAGCGCACGTAGGCGGACTAATAAGTTAGAGGTGAAATCCCAGGGCTCAACCCTGGAACTGCCTTTAATACTGTTAGTCTTGAGTTCGAGAGAGGTAAGTGGAATTCCAAGTGTAGAGGTGAAATTCGTAGATATTTGGAGGAACACCAGTGGCGAAGGCGGCTTACTGGCTCGATACGGACGCTGAGGTGCGAAAGCGTGGGGAGCAAACAGGATTAGATACCCTGGTAGTCCACGCCGTAA
+
GGGGGGGGGGGGGGGGDCFGGGGGGGGGGGGGFGGGGGGGGGGGGGDFFGGGGFCFGFGF9FFFGGGCFGGGGGGGGGGGGGGGGGGGGGGGGGGGGGGGFDFGGGFGGGGGFGGGCFGGGGGGGGGGGGGGGGGGFGGGFGGDGFGGGGFGGGGGGFGGGGGGGCFGFGGGFGGGGGGGGGGFGGGCG;EFDGGGGGFG:BG3;<BEG4)9C3>FC*>CDEDFFFFF)*03=C72,)<3@>6:BB?7F6>FFF45?DFFGFGF4(854AA92<28>@>(4:
@M06628:26:000000000-CRM2J:1:1101:17156:17419 1:N:0:150
TACGGAGGGGGTTAGCGTTGTTCGGAATTACTGGGCGTAAAGCGTACGTAGGCGGATTGGAAAGTATGGGGTGAAATCCCAGGGCTCAACCCTGGAACTGCCCTGTAAACTATCAGTCTAGAGTTCGAGAGAGGTGAGTGGAATTCCAAGTGTAGAGGTGAAATTCGTAGATATTTGGAGGAACACCAGTGGCGAAGGCGGCTCACTGGCTCGATACTGACGCTGAGGTACGAAAGTGTGGGGAGCAAACAGGATTAGATACCCTGGTAGTCCACACCGTAA
+
GGGGGFGGGGGGGGGGGGGGGGGGGGGGGGGGGGGGGGGGGGGGGGGGGGGGGGGGGGGGGGGGGGGGGGGGGGGGGGGGGGGGGGGGGGGGGGGGGGGGGGGGGGGGGGGGGGGGGGGGGGGGGGGGGGGGGGGGGGGGGGGGGGGGGGGGGGGGGFGGGGGGGGGGFGGGGGGGGGGGGGGFGGGGGGGGGGGDEEGGFFGGFGFGGGFFGGGGGGGGGGGFFFFFFGFFGGD9BFF=BB>:B>BBG0)7:BF2<<BFFBFGFBFFFFFF<DFFFFFF??
@M06628:26:000000000-CRM2J:1:1101:12148:17610 1:N:0:150
TACGGAGGGGGTTAGCGTTGTTCGGAATTACTGGGCGTAAAGCGCACGTAGGCGGATTTTTAAGTGAGGGGTGAAATCCCAGGGCTCAACCCTGGAACTGCCTCTCATACTGGAAGTCTAGAGTTCGAGAGAGGTGAGTGGAATTCCGAGTGTAGAGGTGAAATTCGTAGATATTCGGAGGAACACCAGTGGCGAAGGCGGCTCACTGGCTCGATACTGACGCTGAGGTGCGAAAGCGTGGGGAGCAAACAGGATTAGATACCCTGGTAGTCCACGCCGTAA
+
GGGGGGGGGGGGGGGGGGGGGGGGGGGGGGGGGGGGGGGGGGGGGGGGGGGGGGGGGGGGGGGGGGGGGGGGGGGGGGGGGGGGGGGGGGGGGGGGGGGGGGGGGGGGGGGGGGGGGGGGGGGGGGGFFGGGGGGGGGGGGGGGGGGGGGGGGGGGGGGGGGGGGGGGFGGGGGGGGGGGGGGGGGGGGGGGGGGGGGGGFFGGFGFGGGFFGDGGGGGGGGGFFFF>@GF>EGG>BFFFFFFF>08<F?FF?BF>BF<AFAFGFFFFFFFDA>FFFFF(4:
@M06628:26:000000000-CRM2J:1:1101:13992:17726 1:N:0:150
TACGGAGGGTGCAAGCGTTAATCGGAATTACTGGGCGTAAAGCGCACGCAGGCGGTCTGTTAAGCTAGAAGTGAAAGCCCCGCGCTCAACGTGGGAAGGCCTTTTAGAACTGGCAGACTAGAGTTTTGGAGAGGGGAGTGGAATTCCAGGTGTAGCGGTGAAATGCGTAGATATCTGGAGGAACATCAGTGGCGAAGGCGACTCTCTGGCCAAAGACTGACGCTCATGTGCGAAAGTGTGGGTAGCGAACAGGATTAGATACCCTGGTAGTCCACCCCGTAA
+
GGGGGGGGGGGGGGGGGGGGGGGGGGGGGGGGGGGGGGGGGGGGGGGGGGGGGGGFGGGGGGGGGGGGGGGGGGGGGGGGGGGGGGGGGGGGGGGGGGGGGGGGGGGGGGGGGGGGGGGGGGGGGGGGGGGGGGGGGGGGGGGGGGGGGGGGGGGGGGDGGGGGGFGGBDDGGF9EFGGGGGGGFGGGGGGGGGGDGGGGFFGGFGFGFGFFGGGFDGGFGGGFFFFFFGFFGGG>>BFFB:9AF>9BGBEFF:FD<?FFGFGFF?FBBFFA6>7(,>6<04
@M06628:26:000000000-CRM2J:1:1101:11625:17966 1:N:0:150
TACGAAGGTCTCAAGCGTTGTTCGGATTTACTGGGCGTAAAGAGTCTGTAGGCTGTATGGTAAGTCAGATGTGAAATCCCGGGGCTCAACCCCGGAACTGCATCCGATACTGCCACACTAGAGTATTGGAGGGGAGTCTGGAATTCTCGGTGTAGCAGTGAAATGCGTAGATATCGAGAGGAACACTAGTGGCGAAGGCGAGACTCTGGACAATTACTGACGCTGAGAGACGAAGGCCAGGGGAGCGAAAAGGATTAGATACCCTTGTAGTCCTGGCAGTAA
+
GGGGGGGGGGGGGGGGGGGGGGGGGGGGGGGGGGGGGGGGGGGGGGGGGGGGGGGGGGGGGGGGGGGGGGGGGGGGGGGGGGGGGGGGGGGGGGGGGGGGGGGGGGGGGGGGGGGGGGGGGGGGGGGGGGGGGGGGGGGFFGGGGGGGGGGGGGGGGGGGGGGGGGGGFGGGGGGGGGGGGGGGGGGGGGGGGGGGGGGGFFGGFGFGGGFFGGGGGGGGGGGFFBFFFGFFGGGBBFFFFFFFFFFFGFFFBBFFFDFFGFFFFFFFFFFFFFFFFFF:AB
@M06628:26:000000000-CRM2J:1:1101:25478:18476 1:N:0:150
TACGAACCGTCCAAACGTTATTCGGTATCACTGGGCTTAAAGCGTGCGTAGGCGGCCTGGAAGGTGAGATGTGAAAGCCCACGGCTCAACCGTGGAACTGCGTTTCAAACCACCAGGCTTGAGGAAGATAGGGGTGATGGGAACTTATGGTGGAGCGGTGAAATGCGTTGATATCATAGGGAACACCGGTGGCGAAGGCGCATCACTGGATCTTTTCTGACGCTGAGGCACGAAAGCTAGGGGAGCGAACGGGATTAGATACCCCGGTAGTCCTAGCTGTAA
+
GGGGGGGGGGGGGGGGGGGGGGGGGGGGGGGGGGGGGGGGGGGGGGGGGGGGGGGGGGGGGGGGGGGGGGGGGGGGGGGGGGGGGGGGGGGGGGGCGGGGGGGGGGGGGGGGGGGGGGFGGGGGGGGGGGGFGGGGGGGGGFGFGFFGGFFFGGGGGGGGGGGGGGGGDGFEGGGGGGGGGGGGGGGGGGGGGGGGGGGGEDGGFGFGGGFFGGFFFFGFFGGF@>F:37;BGGG;7*19>0(,79>F<2DD?:@02345*4@EF>FF><<B94:5(*664<
@M06628:26:000000000-CRM2J:1:1101:11466:18597 1:N:0:150
TACGGAGGGGGTTAGCGTTGTTCGGAATTACTGGGCGTAAAGCGTACGTAGGCGGATTGGAAAGTATGGGGTGAAATCCCAGGGCTCAACCCTGGAACTGCCCTGTAAACTATCAGTCTAGAGTTCGAGAGAGGTGAGTGGAATTCCAAGTGTAGAGGTGAAATTCGTAGATATTTGGAGGAACACCAGTGGCGAAGGCGGCTCACTGGCTCGATACTGACGCTGAGGTACGAAAGTGTGGGGAGCAAACAGGATTAGATACCCTGGTAGTCCACACCGTAA
+
GGGGGGGGGGGGGGGGGGGGGGGGGGGGGGGGGGGGGGGGGGGGGGGGGGGGGGGGGGGGGGGGGFGGGGGGGGGGGGGGGGGGGFFGGGGGGGGGGGGGGGGGFGGGGGGGGGGGGGGGGGGGGGEFGFEGGGFGGGGGGGGGGGGGFGFGDGGGGGGGGGGGGGGGFGGGGGGFFGGGGGGGGGDGGGGGGGGGGGGGEFGGFGFGGGFFGDFFDGGGGGD:B9FF?6?:EFGBAFFFF<B?9663C?FF00<)4<A<0)3<7:<?<AAFBBDFFE9:BB
@M06628:26:000000000-CRM2J:1:1101:20800:18705 1:N:0:150
TACGAAGGGGGCTAGCGTTGTTCGGAATTACTGGGCGTAAAGCGTACGTAGGCGGATTAGAAAGTATGGGGTGAAATCCCAGGGCTCAACCCTGGAACTGCCTCATAAACTCCTAATCTTGAGTTCGAGAGAGGTGAGTGGAATTCCGAGTGTAGAGGTGAAATTCGTAGATATTCGGAGGAACACCAGTGGCGAAGGCGGCTCACTGGCTCGATACTGACGCTGAGGTACGAAAGCGTGGGGAGCAAACAGGATTAGATACCCTGGTAGTCCACGCCGTAA
+
GGGGGGGGGGGGGGGGGGGGGGGGGGGGGGGGGGGGGGGGGGGGGGGGGGGGGGGGGGGGGGGGGGGGGGGGGGGGGGGGGGGGGGGGGGGGGGGGGGGGGGGGGGGGGGGGGGGGGGGGGGGGGGGGGGGGGGGGGGGGGGGGGGGGGGGGGGGGGGGGGGGGGGGGFGGGGGGGGGGGGGGGGGGGGGGGGGGGGGGGFFGGFGFCGGFFGDGFDGGGGGGBB>FFFG6:GGGFF@FFFFB1;B:?D?FFBFF42<A<CBGGF?FBAF>B2<2?B76>??
@M06628:26:000000000-CRM2J:1:1101:20818:18713 1:N:0:150
GACGGAGGAGGCAAGCGTTATTCGGAATCACTGGGCGTAAAGCGTACGTAGGTGGCTCAATAAGTCAACTGTGAAATCTTGAAGCTCAACTTCGAAATCGCAGTCTAAACTATTGGTCTAGAGTATAGGAGAGGTAAAGGGAATTTCCAGTGTAGCGGTGAAATGCGTAGAGATTGGGAAGAACACCGATGGCGAAGGCACCTTACTGGGCGATTACTGACACTCAGAGACGAAAGCGAGGGTAGCAAATGGGATTAGATACCCCAGTAGTCCGAGCCGTAA
+
FGGE@FEF;,BF,CF,BFGDF,CEEGGG<EGGGGGGGGGGGGGGG,6@CFFG9EF@E<F,?FFGG,,,,CFF<FGGGGF,55=FFGGGGG,,,?=FG<CFFC78A,CFFGG9FG9,,9@<FGGG?,AA,CFGGGG,E599BFGGGA9@EFFG8DG,@EEGGFGGFCGGFGG9F7E?8,@,@@EGCFGCCEEEGD7CGDF6))8*;DFGGC4)1/:7*1;CG9CA53)*6D>(:CD>?)))7(,5<:2<F)**(4608>A<D5:8)-87:4.)6(70376,41
@M06628:26:000000000-CRM2J:1:1101:20805:18725 1:N:0:150
GACGGAGGATGCAAGTGTTATCCGGAATCACTGGGCGTAAAGCGTCTGTAGGTGGCTCAATAAGTCAACTGTTAAATCTTGAAGCTCAACTTCGAAATCGCAGTCGAAACTATTGGACTAGAGTATAGTAGAGGTAAAGGGAATTTCCAGTGGAGCGGTGAAATGCGTAGAGATTGGAAAGAACACCGATGGCGAAGGCACTTTACTGGGCTATTACTGACACTCAGAGACGAAAGCTAGGGTAGCAAATGGGATTAGATACCCCAGTAGTCCTAGCCGTAA
+
GGGGGGGGE<EFEGGFGGGCGGGGGGGGGGGGGGGGGGGGGGGGGG:FGGGGFGGFG@FF<FGGGFGECFGGFGGGGGGGGFFGGGGGGGGAAFFGGFFFGGGCECFGGGG9FGFFGGGGGGGGGGGFAFGGGGFDGGGGGGGGG;FDEGGGCGGGGGGGGGGFCGGGFGGGGGGECFGEGGGGGGGGGGGGGDGGGDGG;AGFFGFGGF:FCGGFGGGGFCDFF@A*0<A;GGCBF==@FB7:BFFFG2=F:?FB<3A>CDFGF:@3:44<BF<<??>BFF
@M06628:26:000000000-CRM2J:1:1101:4836:18884 1:N:0:150
GACGAACCGTCCAAACGTTATTCGGTATCACTGGGCTTAAAGCGTGCGTAGGCGGCTTGGAAGGTGAGATGTGAAAGCCCACGGCTCAACCGTGGAATTGCGTTTCAAACCCTCAAGCTTGAGGAAGACAGGGGTGTTGGGAACTTATGGTGGAGCGGTGAAATGCGTTGATATCATAGGGAACACCGGTGGCGAAGGCGCAACACTGGGTCTTTTCTGACGCTGAGGCACGAAAGCTAGGGTAGCGAACGGGATTAGATTCCCCGGTAGTTCTAGCTGTAA
+
GGGCGGGGGFGGGFFDFCEGGGGGGGGGGCFGFFGGGGGFEFGGEF@GGGGGGGGGFCGE8EECFGGGGGCFFGFGEBFDEGFGD@FFGFFGFGGGGFGFGCG+FFFCFGGGGGFGGGGGGGGGGGGGGGGGGG>FE@FFE<FD:FCCFG@EGGGGC*=CCFDC@EDEFDF7CFF9EFGGGGGGGGGGGGG5DECCE>CEDD<DFDFFFCF?FG7:CCG9:E5<>(.8FGF?DED;?BF4;?BF?713D0B>63@:>>9>*.+07>BFBFF).5:>AFAF9:
@M06628:26:000000000-CRM2J:1:1101:22429:19536 1:N:0:150
TACGAAGGGGGCTAGCGTTGTTCGGAATTACTGGGCGTAAAGCGTACGTAGGCGGATTAGAAAGTATGGGGTGAAATCCCAGGGCTCAACCCTGGAACTGCCTCATAAACTCCTAATCTTGAGTTCGAGAGAGGTGAGTGGAATTCCGAGTGTAGAGGTGAAATTCGTAGATATTCGGAGGAACACCAGTGGCGAAGGCGGCTCACTGGCTCGATACTGACGCTGAGGTACGAAAGCGTGGGGAGCAAACAGGATTAGATACCCTGGTAGTCCACGCCGTAA
+
GGGGGGGGGGGGGGGGGGGGGGGGGGGGGGGGGAGGGGGGGGGGGGGGGGGGGGGGGGGGGGGGGGGGGGGGGGGGGGGGGGGGGGGGGGGGGGGGGGGGGGGGGGGGGGGGGGGGGGGGGGGGGGGGGGGGGGGGGGGGGGGGGGGGGGGGGGFGGGGGGGGGGGGGFGDGGGGGGGGGGGGGGGGGGGGGGGGGGGGGFFGGFGFGGGFFGDFGGGGGGGG@>>F3@GFBEGD;?:>DFF>:>00:C?5::BFA?F>AGF6CF?F0<AFABFFBF3026<
@M06628:26:000000000-CRM2J:1:1101:22447:19537 1:N:0:150
TACGAAGGGGGCTAGCGTTGTTCGGAATTACTGGGCGTAAAGCGTACGTAGGCGGATTAGAAAGTATGGGGTGAAATCCCAGGGCTCAACCCTGGAACTGCCTCATAAACTCCTAATCTTGAGTTCGAGAGAGGTGAGTGGAATTCCGAGTGTAGAGGTGAAATTCGTAGATATTCGGAGGAACACCAGTGGCGAAGGCGGCTCACTGGCTCGATACTGACGCTGAGGTACGAAAGCGTGGGGAGCAAACAGGATTAGATACCCTGGTAGTCCACGCCGTAA
+
GGGGFGGGGGGGGGGGGGGGGGGGGGGG<FGGGGGGGGGGGGGGGGGGGGGGGGGGFGGGFGGGCFDFGGGGGGGGGDF@FGGGGFGGGGAFGGGGGGFGGGGGGFGGGFG?BFC=DFGGGF8FGGGFGFGGGGFFFGGFF@CGFFGGGGFGGGFGGFGG9CEEF?*5;44<F@F78==EGGGGGGG:EFFGGGC<EE5CBBC*9DFG=C0)9CFD3DFDFC3>:>FF@F??EGGFFFDBDF>:;6<0FBF5(84<?<<<>ACFF?F:BFBFF<7:>37424
@M06628:26:000000000-CRM2J:1:1101:27724:19899 1:N:0:150
GACGAACCGTCCAAACGTTATTCGGTATCACTGGGCTTAAAGCGTGCGTAGGCGGCTTGGTAGGTGAGATGTGAAAGCCCACGGCTCAACCGTGGAATTGCGTTTCAAACCCCCAAGCTCGAGGAAGATAGGGGTGATGGGAACTTATGGTGGAGCGGTGAAATGCGTTGATATCATAGGGAACACCGGTGGCGAAAGCGCATCACTGGATCTTTTCTGACGCTGAGGCACGAAAGCGAGGGTAGCGAACGGGATTAGATACCCCGGTAGTCCTAGCCGTAA
+
GFGGGGGGGGEGGGGGGGGGFGGGGGGGGGGFGGFFFGGGGGGGGGGGGGGGGGGDGGGGGGGGGFFFGGGGGGGGGFGGGGGGDFGGGCGGGFEEGGGGFEFGG@DGFFGGGDEEFGGGGGGGDFBDF;9:FFCFG9FFGGFGGGFEGFGG7:CFGGGGGGGG@FE55<CGEGGCFGCCE7C5EFC=EEGGF5?DCEFG)>*9FF?FGFFF>C>CFCDGFGGD:4>F>35(:CD>:)8>EF6:3:((/-576<3(426<C<EG>>>9BFFBFFAA:59,24
@M06628:26:000000000-CRM2J:1:1101:6474:20774 1:N:0:150
TACGGAGGGGGTTAGCGTTGTTCGGAATTACTGGGCGTAAAGCGTACGTAGGCGGATCAGAAAGTATGGGGTGAAATCCCAGGGCTCAACCCTGGAACTGCCTCATAAACTCCTGGTCTTGAGTTCGAGAGAGGTGAGTGGAACTCCGAGTGTAGAGGTGAAATTCGTAGATATTCGGAAGAACACCAGTGGCGAAGGCGGCTCACTGGCTCGATACTGACGCTGAGGTACGAAAGTGTGGGGAGCAAACAGGATTAGATACCCTGGTAGTCCACACCGTAA
+
GGGGGFGGGGGGGGGGGGGGGGGGGGGGGGGGGGGGGGGGGGGGGGGGGGGGGGGGGGGGGGGGFGGGGGGGGGGGGGGGGGGGGGGGGGGGGGGGGGGGGGFGGGGGGGGGFGGGGGGGGGGGGGGGGGGGGGGGGGGGGFGGGGGGGGGGGGGGGGGGGGGGGGGGFGGGGGGFGGGGGCGGGGGGGGGGGGGGGGGGFFGGFGFGGGFFGGGGDGGFGGGDFFFFFFFFGFGFFF@FFFFFF>FFGFFF::FBFFBAFFGGFFFFBAFFABDB?@;1:4
@M06628:26:000000000-CRM2J:1:1101:25715:21589 1:N:0:150
TACGGAGGGGGTTAGCGTTGTTCGGAATTACTGGGCGTAAAGCGTACGTAGGCGGATTAGTGAGTAGGGGGTGAAATCCCAGGGCTCAACCCTGGAACTGCCTCTTAAACTGCTAGTCTTGAGTTCGAGAGAGGTGAGTGGAATTCCAAGTGTAGAGGTGAAATTCGTGTATATTTGGAGGAACACCAGGGGCGAAGTCGGCTCACTGGCTCGTGACTGACGCTGAGGTACGAAAGTGTGGGGAGCAAACAGGAGTAGAGTGCCTGTTAGTCCACAACGCAA
+
FGGFCBCFEECGEGGGGGGGF<EFGGGFGGGGGGGGG7>BDE9FFGGGGFGGF=FCCC,FCF<FBFFDGGDFGGGCFFFGGGGECFGGGGGGGGGFGGGGGFFDCEB@<F9>,>FGCA;9FFGGF9@,@FCCE>7>2>>DFG<>,?,@EGF;B,;,>CCG;<CFD,6<)*21++<+ACCFCCF*<CE8/*/89=EGG8+*077547*<CDF)1)*2**02*:<)),0;7=44*21,6*16::9(4-((0.<<66),(6))*)3+*-1-)6-).5,.()-(4-
@M06628:26:000000000-CRM2J:1:1101:22189:22351 1:N:0:150
TACGGAGGGGGTTAGCGTTGTTCGGAATTACTGGGCGTAAAGCGCGCGTAGGCGGACTATTAAGTTAGAGGTGAAATCCCAGGGCTCAACCCTGGAACTGCCTTTAATACTGTTAGTCTTGAGTTCGAGAGAGGTGAGTGGAATTCCAAGTGTAGAGGTGAAATTCGTAGATATTTGGAGGAACACCAGTGGCGAAGGCGGCTCACTGGCTCGATACTGACGCTGAGGTGCGAAAGTGTGGGGAGCAAACAGGATTAGATACACTGGTATTCCACACCTCAA
+
GGGGGFGGGGGGGGGGGGGGGGGGGGGGGGGGGGGGGGGGGGGG7+FGGGGGGGGGFG<9<CFGG<?E,CFGGGGGGGGGGGGGGGGGGGGGGGGGGGGGGGGFF>C<FGG<,8EFGGG9=FFGGGGGCFGGGGFC9EGFGGDGGGGGGG:EFGGGGGGFGGGGFGGGFFGGGGGGGDFFCFDFGCE/7FGGGGGGCC5E@EC<?DFFFDF479DGGDCEGGG3<;>F636>GGDB<?0=>?601(47*(70(.9>2.--:A+:9?FB2)-6))),4)((.4
@M06628:26:000000000-CRM2J:1:1101:17872:22598 1:N:0:150
TACGAAGGGGGCTAGCGTTGTTCGGAATTACTGGGCGTAAAGCGTACGTAGGCGGATTAGAAAGTTAGGGGTGAAATCCCAGGGCTCAACCCTGGAACTGCCTCTAAAACTCCTAATCTTGAGTTCGAGAGAGGTGAGTGGAATTCCGAGTGTAGAGGTGAAATTCGTAGATATTCGGAGGAACATCAGTGGCGAAGGCGGCTCACTGGCTCGATACTGACGCTGAGGTACGAAAGCGCGGGGAGCAAACAGGATTAGATACCACGATAGTCAACGCCGTAA
+
FGGFDFCFCGGGGGF<@FEEGGGGE@EEF<C@FCDEGGGDE9FGCGG:CFAFFFDEGDBFFEF@EFFFCFGFGG<EA?F8FD7=CFG<FFGGFGGGGGGGBEFCE<DGGG<3FF=<FC===D>FFFG7CG@FGCGEG,@E8:FC:F9B*4>D2>;9F8C79FGGGCF?65C9>E,=C,=5/<<FF+>9CGGG:E88EC**575C4*9@:C4<D35C7C*+*:C@>>)7;**1//5(,.).899;>6:2>?F4416<<74)2-++)-)-3(-.).),-829:6
@M06628:26:000000000-CRM2J:1:1101:20008:23586 1:N:0:150
TACAGAGGTCTCAAGCGTTGTTCGGAATCACTGGGCGTAAAGCGTATGTAGGCTGTACGGTAAGTCAGATGTGAAAGCCCAGGGCTCAACCCTGGAACTGCATCCGATACTGCCATACTAGAGTAGTGGAGGGGTATATGGAATTCACGGTGTAGCAGTGAAATGCGTAGATATCGGGAGGAACACTGGCGGCGAAGGCGATATACTGGACACTCACTGACGCTGAGATACGAAGGCTAGGGTAGCGAAAGGGATTAGATACCCCAGTAGTCCTAGCAGTAA
+
GGGFGGGFGGFGGGGGGGGGGGFGGGGGGGGGGGGGGGGGGGGGGGGGFFGGGGGGGGGGGGGGGGGGGGGGGGGFFGADGCFGGGGGGFFGFGGGFFGGGF<FGGGGGGGGFGCFGGGGGGGGFFFGGGGGGF:@>FFGFGGGGG9C,@FGEFGDDGGGGGGFDD8CBGGGGC7:1*;ECCCEFFGCCFGG:EGGGGCE3)95FFFGCC>?CFCC<FFC75<>>>F69:@BGD*,:@@FF??:6:(3C4BF:?F05?9>DB<+7()(-))).64<:72<4<
@M06628:26:000000000-CRM2J:1:1101:20006:23606 1:N:0:150
TACAGAGGTCTCAAGCGTTGTTCGGAATCACTGGGCGTAAAGCGTATGTAGGCTGTACGGTAAGTCAGATGTGAAAGCCCAGGGCTCAACCCTGGAACTGCATCCGATACTGCCATACTAGAGTAGTGGAGGGGTATATGGAATTCACGGTGTAGCAGTGAAATGCGTAGATATCGTGAGGAACACTGGCGGCGAAGGCGATATACTGGACACTCACTGACGCTGAGATACGAAGGCTAGGGTAGCGAAAGGGAGTAGATACCCCTGTAGTCCTAGCAGTAA
+
GGGGGGGGGGFFGGGGGGGGGGGGGGGGGGGGGGGGGGGGGGGGGGGGGGGGGGGGGGFGFGGGFGFFFFFGEGGGGGGGGGGGGGGGGGGGCFGGGGGGGGFFGGGGGGGGGGFGGDFCDFGACFCDCAFGGGCG8F,>EFGDGGGGDEGGGGG;FGFFGCDGGGGEEGGFFC>C:CGGGFFEFFGFGCCECCGDGGFC))*9=FFGG<>FC**09>CFFE5>BBFFFGF:FG3>(0/7FB2::?FFGFFF?F3:?FFFGF6+)(04-6).:<4>(/4<).
@M06628:26:000000000-CRM2J:1:1101:15031:23872 1:N:0:150
TACGAACCGTCCAAACGTTATTCGGTATCACTGGGCTTAAAGCGTGCGTAGGCGGCCTGGAAGGTGAGATGTGAAAGCCCACGGCTCAACCGTGGAACTGCGTTTCAAACCACCAGGCTTGAGGAAGATAGGGGTGATGGGAACTTATGGTGGAGCGGTGAAATGCGATGATATCATAGGGAAAACCGGGGGAGAAGGCGCAGCACTGGATCTTTTCTGACGCTGAGGCACGAAAGCTAGGGTAGCGAACGGGGTTAGATACACCGGGAAGCCTCACTGTAA
+
FGGGGFBEEGGGGGFGGFEG,EDE8CG@FGFFGG<,CFGFGGGGGGGGGG:C<FGEFGGG?EGEGGGGGEFFGGGGGGGFGGGGDGGGGGGG7DEEGFFFGGGGCFFGGGGGF7BFC7>3<FEDFFC7FFFGFF<<DC,95FFG<<9DE6FFCFE6C>1:*<C9,>C*8CFE?;CEGGGDFGG524385/:8)115@E5C>>/)<568:C*);DGGCFG7F5C>>9)83>@0**177**1).4(,21-<B:3:()-4:2)26+2)4;(,(((..((.84699
@M06628:26:000000000-CRM2J:1:1101:12069:24420 1:N:0:150
GACGAACCGTCCAAACGTTATTCGGTATCACTGGGCTTAAAGCGTGCGTAGGCGGCTTGGAAGGTGAGATGCGAAAGCCCACGGCTCAACCGTGGAATTGCGTTTCAAACCCTCAAGCTTGAGGAAGACAGGGGTGTTGGGAACTTATGGTGGAGCGGTGAAATGCGTTGATATCATAGGGAACACCGGCGGCGAAGGCGCAACACTGGGTCTTTTCTGACGCTGAGGCACGAAAGCTAGGGTAGCGAACGGGATTAGATACCCCGGTGGTCCTACCTTTAA
+
GGGGGGGGGGGGGGGGGFGGGGGGGGGGGGGGGGGGGGGGGGGGGGGGGGGGGGGGGGGGGGGGGGGGGGGGGGGGGGGGGGGGGGGGGGGGGGGGGGGGFGGGGGGGGGGGDDEGGGGGGGGGGGGGGGFGGGGGGDGGDEGGGG9FGGGGGGGGGGGGGGGGGC8C5DGGGGGGFFCCFGGGG7CEC=EGGCCGGGGD>DDG:3BFGG@F<7F7*2:9FEDE3>FFFDF6EGGFB6FFFBF>374,>1531(7:,4262.8+7354((4,464)(0))..
@M06628:26:000000000-CRM2J:1:1101:12063:24437 1:N:0:150
GACGAACCGTCCAAACGTTATTCGGTATCACTGGGCTTAAAGCGTGCGTAGGCGGCTTGGAAGGTGAGATGCGAAAGCCCACGGCTCAACCGTGGAATTGCGTTTCAAACCCTCAAGCTTGAGGAAGACAGGGGTGTTGGGAACTTATGGTGGAGCGGTGAAATGCGTTGATATCATAGGGAACACCGGCGGCGAAGGCGCAACACTGGGTCTTTTTTGACGCTGAGGCACGAAAGCTAGGGTAGCGAACGGGATTAGTTATGTCGGTAGTCCTGGCTGTAA
+
GFGGDCGGFGGGEGGGGFGGGGGGGGGGGGGGGGGGGGGGGGFGGGGGGGGGGGGGGGGGGGGGGGGGFGGDGGGGGGFGFGGGGGGGGGGEGGGDGGFGGGFCFFGGGFGEFCEFG<FGGGGG?FGGGGDGGGGGGGGGGGGG,FFGGGFGDFGGGGGGGF9CC>EGEDC+>C7FF?FG7+C*++=CGCC8<=5CGGGGEB3CF7=FCF?)9****)/**195>05@>3<8EGG41*/*01:0()(-/43:?()())).*)++/307(84<94)((73144
@M06628:26:000000000-CRM2J:1:1101:17245:24488 1:N:0:150
TACGGAGGGGGTTATCGTTGTTCGGAATTACTGGGCGTAAAGCGTACGTAGGCGGATCAGAAAGTATGGGGTGAAATCCCGAGGCTCAACCTCGGAACTGCCTCATAAACTCCTGGTCTTGAGTTCGAGAGAGGTGAGTGGAATTCCAAGTGTAGAGGTGAAAGTCGTAGATATTTGGAGGAACACCAGTGGCGAAGGCGGCTCACTGGCTCGATACTGACGCTGAGGTACGAAAGTGTGGGGAGCAAACAGGAGTAGATACCCTGGGAGGCCACACCGGAA
+
9FGGGGGEGGGGDGGGF@EF@9EFEEFF<EFDGGGGE7FEFGGGEGGGFGFEFGGD::AFFGGG?F<FGGG@FFGFGGCFGEGGGGGGGGG@FBFGGFGFGDGGFGGGGGFGCEEG<>=,>F<DFFFGGGGEGG:FGFBEGGGFFC<FGF?D;=CFGGG@?FG9?;ECFCC,<CF7E?EFDE:BF+3;C>EG*:*8ED5:58)CFD*<C7>:DC4C>2:C*:>DEFFFF**45A3><?**7:>:B(,(2,756301,:<6723<*47(7:(((.(4()-(31
@M06628:26:000000000-CRM2J:1:1102:13234:1426 1:N:0:150
TACGGAGGGGGTTAGCGTTGTTCGGAATTACTGGGCGTAAAGCGTACGTAGGCGGACTGGAAAGTAGGGGGTGAAATCCCAGGGCTCAACCCTGGAACTGCCTCCTAAACTATCAGTCTAGAGTTCGAGAGAGGTGAGTGGAATTCCAAGTGTAGAGGTGAAATTCGTAGATATTTGGAGGAACACCAGTGGCGAAGGCGGCTCACTGGCTCGATACTGACGCTTAGGTACGAAAGTGTGGGGAGCAAACAGGATTAGATACCACGGCAGTCCACACCGTAA
+
EFF@E,+@F:FF@FGF@B-789E:6@@FGEFE,FGFEFFGG?EGF:=F=CFFCC>+++9=,?FEGCA<FGG+:DFGG<FFG,<=@EDFDA==FB<3@D<F9>FFDCEFGCGF=FAADG9;CG98@=C::FC<<>FFF:;CEF:FGC@B;:CFGG;EGD7<CFFF9CFFD57;B+++5+58*BFGFC*=FEGF58:88*CE>)7CDFFGGGF6::*C:CFFCED)*7CG:FG>C=<14C>F<>9?BF6@CF@F<4<<3<B::B0+)()-,3(.,)84:EF0,,
@M06628:26:000000000-CRM2J:1:1102:20353:2005 1:N:0:150
TACGGAGGGGGTTAGCGTTGTTCGGAATTACTGGGCGTAAAGCGTACGTAGGCGGATTGGAAAGTATGGGGTGAAATCCCAGGGCTCAACCCTGGAACTGCCCTGTAAACTATCAGTCTAGAGTTCGAGAGAGGTGAGTGGAATTCCAAGTGTAGAGGTGAAATTCGTAGATATTTGGAGGAACACCAGTGGCGAAGGCGGCTCACTGGCTCGATACTGACGCTGAGGTACGAAAGGGTGGGGAGCAAACAGGATTAGATACCCTGGTAGTGCACACCGTAA
+
GGGGGGGGGGGGGGGGGGGGGGGGGGGGGGGGGGGGGGGGGGGGGGGGGGGGGGGGGGGGGGGGGGGGGGGGGGGGGGGGGGGGGGGGGGGGGGGFGGGGGFGEFGGGGGGGGGGGGGGGGGGGGGG><FGGGGF:FFGGGGGGFGFGGGGGFGGGGGGGGGGGGGGGFGGGGFGGGFGGGGGGGGGGDFGG5EGCEE5C@DC<DCFGGGC9CCCFGGD@EEGBC@<FF?CDECC4(99*9)43;;F?C0<FFFC2)3697?FFF:F4944(.-570<;38:
@M06628:26:000000000-CRM2J:1:1102:12988:2727 1:N:0:150
TACGAACCGTCCAAACGTTATTCGGTATCACTGGGCTTAAAGCGTGCGTAGGCGGCCTGGAAGGTGAGATGTGAAAGCCCACGGCTCAACCGTGGAACTGCGTTTCAAACCACCAGGCTTGAGGAAGATAGGGGTGATGGGAACTTATGGTGGAGCGGTGAAATGCGTTGATATCATATGGAACACCGGTGGCGAAAGCGCATCACTGGATCTTTTCTGACGCTGAGGCACGAAAGCTAGGGTAGCGAACGGGATTAGATACCCCGGTAGTCCTAGCCGTGA
+
GGGGGGGGGGGGGGGGGGGGGGGGGGGGGGGGGGGGGGGGGGGGGGGGGGGGGGGGGGGGGGGGG<FDGGGGGGGGGGGGGGGGGGGGGGGGGGGGGGGGGGGGGGGGGGGGGGGGGGGEFGGGFGGDFFGGGGGGGGGGGGGFGGGGGGGGGFGCFGGGGGGGGGGGDGGGGGGGGG+<?EEGGGEGGGEEGGG5CEGGF3EGFGFGGDFGGGGGGGFC?EGFGFGGGGGDEEGFFGGGGFFFF?9>GFEE?>DBFF).:6<:>204>:AFA>2=?:0:90
@M06628:26:000000000-CRM2J:1:1102:7758:3325 1:N:0:150
TACGGAGGGGGTTAGCGTTGTTCGGAATTACTGGGCGTAAAGCGTACGTAGGCGGATTGGAAAGTATGGGGTGAAATCCCAGGGCTCAACCCTGGAACTGCCCTGTAAACTATCAGTCTAGAGTTCGAGAGAGGTGAGTGGAATTCCAAGTGTAGAGGTGAAATTCGTAGATATTTGGAGGAACACCAGTGGCGAAGGCGGCTCACTGGCTCGATACTGACGCTGAGGTACGAAAGTGTGGGGAGCAAACAGGATTAGATACCCTGGTAGTCCACACCGTAA
+
GGGGGFGGGGGGGGGGGGGGGGGGGGGGGGGGGGGGGGGGGGGGGGGGGGGGGGGGGGGGGGGGGGGGGGGGGGGGGGGGGGGGGGGGGGGGGGGGGGGGGGGGGGGGGGGGGGGGGGGGGGGGGGGGGGGGGGCFGGGGGGGGGGGGGGFFGGGGGGGGGGGGGGGFGGGGGGGGGGGGGGGGGGGGGGGGGGGGGGGGEGGGGGGGGGGGGGGGGGGGGGGFGFGGGGGEGGGBDGFCGE>FFFFFGFFFFFGB?DF>7?GG4:FBBBFFFFFFFFFBBB
@M06628:26:000000000-CRM2J:1:1102:16005:3349 1:N:0:150
TACGAAGGGGGCTAGCGTTGTTCGGAATTACTGGGCGTAAAGCGTACGTAGGCGGATTAGAAAGTTAGGGGTGAAATCCCAGGGCTCAACCCTGGAACTGCCTCTAAAACTCCTAATCTTGAGTTCGAGAGAGGTGAGTGGAATTCCGAGTGTAGAGGTGAAATTCGTAGATATTCGGAGGAACACCAGTGGCGAAGGCGGCTCACTGGCTCGATACTGACGCTGAGGTACGAAAGCGTGGGGAGCAAACAGGATTAGATACCCTGGTAGTCCACGCCGTAA
+
GGGGGGGGGGGGGGGGGGGGGGGGGGGGGGGGGGGGGGGGGGGGGGGGGGGGGGGGGGGGGGGGGGGGGGGGGGGGGGGGGGGGGGGGGGGGGGGGGGGGGGGGGGGGGGGGGGGGGGGGGGGGGGGGGGGFFGGGGGGGGGGGGGGGGGFFGGGGGGGGGGGGGGGGGEGFGGGGGGGGGGGGGGGGGGGGGGDGGGGGFGGGGGGGGGGGGGGGGGGGGGGFGFGGGGGEGGGFFGGGGFF?FFFFGFFFBFFBFFAFGFFGFFFFBFFFFFF>0@BFFF
@M06628:26:000000000-CRM2J:1:1102:21543:3363 1:N:0:150
GACGGAGGATGCAAGTGTTATCCGGAATCACTGGGCGTAAAGCGTCTGTAGGTGGTTTAATAAGTCAACTGTTAAATCTTGAGGCTCAACCTCGAAATCGCAGTCGAAACTATTAGACTAGAGTATAGTAGGGGTAAAGGGAATTTCCAGTGGAGCGGTGAAATGCGTAGAGATTGGAAAGAACACCGATGGCGAAGGCACTTTACTGGGCTATTACTAACACTCAGAGACGAAAGCTAGGGTAGCAAATGGGATTAGATACCCCAGTAGTCCTAGCTGTAA
+
GGGGGGGGGGGGGGGGGGGGGGCFGGGGGFGGGGGGGGGGGGGGFGGGGGGGGGGGGGGGFGGF<EFGGGFFFEFGGGGGGGGGGDFEEGF<FGEEEGGGGGG=FGGGEEDFCFGGGGGGGFFFDGGFFFGGGGFFEGGGGGGGGGGGFGCDGFFGGGGGGGGGGGGGGGGGGGGGGFGFGGGG?FGGGGGGGGGDGGGGFGGGGGGGCGGGGGGFGGGGGFF8DFGGGGFEEGGBFFGGF:<(,54F<=F=??CBF<ADGFGFFBBFFDABAAAFBF>AFF
@M06628:26:000000000-CRM2J:1:1102:16003:3367 1:N:0:150
TACGAAGGGGGCTAGCGTTGTTCGGAATTACTGGGCGTAAAGCGTACGTAGGCGGATTAGAAAGTTAGGGGTGAAATCCCAGGGCTCAACCCTGGAACTGCCTCTAAAACTCCTAATCTTGAGTTCGAGAGAGGTGAGTGGAATTCCGAGTGTAGAGGTGAAATTCGTAGATATTCGGAGGAACACCAGTGGCGAAGGCGGCTAACTGGCTCGATACTGACGCTGAGGTACGAAAGCGGGGGGAGCAAACAGGATTAGATACCCTGGTAGTCCACGCCGTAA
+
GGGGGGGGGGGGGGGGGGGGGGGGGGGGGGGGGGGGGGGGGGGGGGGGGGGGGGGGDEGGGGGGGGFGGGGGGGGGGGGGGGGGGGGGGGGGGGGGGGGGGGGGCDGFGGFGGGGGGGGGGGGGFGGGGGGGGGGGF,@EFECFGGGFDGFFGFGFDGGGFFFFFGGG45CFGFGGGGGGGGGF:F785CGGGGDEGGGG3<7*9FGGFGGGGEGGGFGGGGGEGFGF69C>CFGF0))97@9099:FF::F<4CA<<4>CBFC=734<97A)))01)((-4
@M06628:26:000000000-CRM2J:1:1102:15472:3448 1:N:0:150
TACGAAGGGTGCAAGCGTTATTCGGATTTACTGGGCGTAAAGCGCGCGCAGGCGGATGTGTAAGTCAGATGTGAAATCTCGAGGCTCAACCTCGAAACTGCGTCTGAAACTACTCATCTAGAGTTTCGGAGGGGGAAGTGGAATTTCGCATGTAGGGGTAAAATCCGTAGAGATGCGAAGGAACACCAGTGGCGAAGGCGACTTCCTGGCCGATAACTGACGCTGAGGCGCGAAAGCGTGGGGAGCAAACAGGATTAGATACCCTGGTAGTCCACGCCGTAA
+
GGGGDGEGGGGGGGGGGGGGGFFGGGCCEGGGGGGCCFEGGGFECGGGCGGGGGGB+4E<FGGGGGGGGGGGGGGGFGGGDGGGGGE@FFBC8F7=B:FGG@F=FFGGGGGG8B<8EFGGGGCGCCCFE7EEGGE7FGCDGGGGFEFGGGGGGFG@FGG7FGGGGGEFGGGCGGGG>885EGGGGGGGGG?EEGGEGGGD:DGDCFGFG7CD==5E6DFGGGGFGBGFGEEFGGGFFGGGGFFFFB:@GFFFBFGFFFFFGFGG??F?F<AFFFFFF@,;F:
@M06628:26:000000000-CRM2J:1:1102:9989:3564 1:N:0:150
TACGGAGGGAGCTAGCGTTGTTCGGAATTACTGGGCGTAAAGCGCGCGTAGGCGGCCATTCAAGTCAGAGGTGAAAGCCCGGGGCTCAACTCCGGAACTGCCTTTGAAACTAGATGGCTAGAATATGGGAGAGGTGAGTGGAATTCCGAGTGTAGAGGTGAAATTCGTAGATATTCGGAAGAACACCAGTGGCGAAGGCGACTCACTGGACCATTATTGACGCTGAGGTGCGAAAGCGTGGGGAGCAAACAGGATTAGATACCCTGGTAGTCCACGCCGTAA
+
GGGGGGGGGGGGGGGGGGGGGGGGGGGGGGGGGGGGGGGGGGGGGGGGGGGGGGGGGGGGGGGGGGGGGGGGGGGGGGGGGGGGGGGGGGGGGGGGGGGGGGGGGGGGGGGGGGGGGGGGGGGGGGGGGGGGEGGGGGGGGGGGGGGGGGFFGGGGGGGGGGGGGGGGGGGGGGGGGGGGGGGGGGGGGGGGGGGGGGGGFGGGGGGGGGGGGGGGGGGGGGGFGFGGGGGFGGGFFGGGGDBFFF??FFFFFFFFFFFFGFGF4:F:BFFFFFFFFFFBB?
@M06628:26:000000000-CRM2J:1:1102:21274:4073 1:N:0:150
TACGGAGGATCCGAGCGTTATCCGGAATTATTGGGTTTAAAGGGTCCGTAGGCGGGATAATAAGTCAGTGGTGAAAGTTTGTGGCTCAACCATAAAATTGCCATTGATACTGTTATTCTTGAGTTATTGTGAAGTGGTTAGAATGTGTAGTGTAGCGGTGAAATGCATAGATATTACACAGAATACCAATTGCGAAGGCAGATCACTAACAATATACTGACGCTGATGGACGAAAGCGTAGGTAGCGAACAGGATTAGATACCCTGGTAGTCTACGCAGTAA
+
GGGGGGCFFDGGEEECEGCGGGGGGGGFCDGFGGGGGGGGGFGGGGFEFGGGGGGGEGGGGGGGGGGGFGGGGFGGGGGGGGGGGGGGGGGGGGGGGGGGGGFGGGGGGGGGGGGGGGGGGGGGGGGGGGGGGGGGGGGGGGGGGGGGGGGGGGGGGGGGGGGGGGGGGGGGGGGGGGGGGGGGGGGGGGGGGGGGEEGGFGGDGGGGFFDGGGGGGGGGGGGFGFGGGGGFGGGFFGGGGFFAFFFFDEBFFFGB<>2<FFF+?:@B<9<BFFAFBF>?FF
@M06628:26:000000000-CRM2J:1:1102:24492:4326 1:N:0:150
CACGAACCGTCCAAACGTTATTCGGAATTATTGGGCTTAAAGGGTGCGTAGGCGGCCTTCTAAGTCGGGTGTGAAATCCTTCGGCTCAACCGAAGAATTGCGCCCGATACTGGAAGGCGAGAGGGAGACAGGGGTGAGCGGAACTGATGGGGGAGCGGTGAAATGCGTTGATATCATCAGGAACACCGGTGGCGAAAGCGGCTCACTGGGTCTCTACTGACGCTGAGGCACGAAAGCCAGGGTAGGGAACGGGAGTTGATACCCCGGTAGTCCTGGCTGTAA
+
D<E;C:6BFFGGGFG8:C-CFEGFGDGFG9FFDCFG8FEFGFCEECGG@FGDGGG>FCFFFFFGGFC@@FGECE9?F<EFGG==FD:<F4EGECEE,AFDGE7CECFG@CDGDFGGEF+>:<:FG*CE:<>EEGFG:>:=14C<CF9C;:*=*=:7CC<*8FCEECGGCGECF9CFF9FC+2C>*A5?E1?8CG5:/?CE>)256CDCF5***0<+:DEFFCD>C@D7>:=7CE7(152>C:((-(()9555:)/4().:>?@<)37,2()6:<)?374?4.
@M06628:26:000000000-CRM2J:1:1102:8201:4475 1:N:0:150
TACGGAGGGGGTTAGCGTTGTTCGGAATTACTGGGCGTAAAGCGCACGTAGGCGGATTAGTAAGTTAGAGGTGAAATCCCAGGGCTCAACCCTGGAACTGCCTTTAATACTGCTAGTCTTGAGTTCGAGAGAGGTAAGTGGAATTCCGAGTGTAGAGGTGAAATTCGTAGATATTCGGAGGAACACCAGTGGCGAAGGCGACTTACTGGCTCGATACTGACGCTGAGGTGCGAAAGCGTGGGGAGCAAACAGGATTAGATACCCTGGTAGTCCACGCCGTAA
+
GGGGGGGGGGGGGGGGGGGGGGGGGGGGGGGGGGGGGGGGGGGGGGGGGGGGGGGGGGGGGGGGGGGGGGGGGGGGGGGGGGGGGGGGGGGGGGGGGGGGGGGGGGGGGGGGGGGGGGGGGGGGGGGGGGGGGGGGGGGGGGGGGGGGGGGGFGGGGGGGGGGGGGGGGGGGGGGGGGGGGGGGGGGGGGGGGGGGGGGGFDGGGGGGGGGFEEGGGGGGGGGFGFGFGCFFGGDFFGGGGFFFFFFFGFFFBFGFBFFFGFGGFBFFFFFFFFFFFF>7?B
@M06628:26:000000000-CRM2J:1:1102:7195:4586 1:N:0:150
TACGGAGGGGGTTAGCGTTGTTCGGAATTACTGGGCGTAAAGCGTACGTAGGCGGATTGGAAAGTATGGGGTGAAATCCCAGGGCTCAACCCTGGAACTGCCCTGTAAACTATCAGTCTAGAGTTCGAGAGAGGTGAGTGGAATTCCAAGTGTAGAGGTGAAATTCGTAGATATTTGGAGGAACACCAGTGGCGAAGGCGGCTCACTGGCTCGATACTGACGCTGCGGTAAGAAGGTGTGGGGAGCAAACAGGATTAGATACCCTGGTAGTCCACACCGTAA
+
GGGGGGEGGGGGGGGGGGGGBFGGGGEGGGGGGGGGGGGGGGGGGG@FGFFGGGGG>FCCFGGGFGGGGGGGFFGGGGEFGGG>7FFGFFGGGGCGGGGGG8FFFFGDFFFGGGGGGGGGGAFGGGGGGDCCFGDEA<FGGGGGFFGGGGGGFCFGAFFGGGGFGFFBCFGGGGGGFFGGDFFF77CFGF?FEG7?EFFEED=DF7CGFC<C57:CE:+0<EG)*07>D5*0AF*,4CGDCEFFFF<)2).84FGF??:60=C6613:AFFFB47::@14<:
@M06628:26:000000000-CRM2J:1:1102:7206:4600 1:N:0:150
TACGGAGGGGGTTAGCGTTGTTCGGAATTACTGGGCGTAAAGCGTACGTAGGCGGATTGGAAAGTATGGGGTGAAATCCCAGGGCTCAACCCTGGAACTGCCCTGTAAACTATCAGTCTAGAGTTCGAGAGAGGTGAGTGGAATTCCAAGTGTAGAGGTGAAATTCGTAGATATTTGGAGGAACACCAGTGGCGAAGGCGGCTCACTGGCTCGATACTGACGCTGAGGTACGAAAGTGTGGGGAGCAAACAGGATTAGATACCCTGGTAGTCCACACCGTAA
+
GGGGGGGGGGGGGGGGGGGGGGGGGGGGGGGGGGGGGGGGGGGGGGGGGGGGGGGGGGGGGGGGFGGGGGGGGGGGGGGGGGGGGGGGGGGGGGGGGGGGGGCFGGGGGGGGGGGGGFFGGGGGGGGGGGGGGGGGGGGGGGGGGGGGGGGGGFGFFGGGGGFGCGGGGGGGGGGGFGGGGGGFGGGGGGGGCEGEGEGDECEGGGGGGGGGGGCDEGGGGGG@D:GGGFG>CCD14CGGGFF:FFFFGFFFBFCAB?FFGFGGFF37AFFFFFFFFEFFFF
@M06628:26:000000000-CRM2J:1:1102:7205:4618 1:N:0:150
TACGGAGGGGGTTAGCGTTGTTCGGAATTACTGGGCGTAAAGCGTACGTAGGCGGATTGGAAAGTATGGGGTGAAATCCCAGGGCTCAACCCTGGAACTGCCCTGTAAACTATCAGTCTAGAGTTCGAGAGAGGTGAGTGGAATTCCAAGTGTAGAGGTGAAATTCGTAGATATTTGGAGGAACACCAGTGGCGAAGGCGGCTCACTGGCTCGATACTGACGCTGAGGTACGAAAGTGTGGGGAGCAAACAGGATTAGATACCCTGGTAGTCCACACCGTAA
+
FFGDE@CFCGEGFGGGGGGCFFGEEGFGGFGGGGGGGGGCFFCEFGGEFGGGGGGGGDGGFGGFGFGGGGGEGGGGGFGCFE7@FGGGGGEGECFDCFGGGGFGFFGGFGFGGFFFCFF9FDF,@FGGGGGE@@FGGFGGE<FFGGGGFCGGFCGGGGGGGGGDFGG8DFEGGGGDG?FGGGGGGGGGGGGDCGEEGGGG:D=DFGGGDGGGGGG8CFFGG8DEGFGC9FGEGCD(<CF>7>9:(-(5>FFF0>79<7AFGF6C*35>A4<>4AFF?FF2??
@M06628:26:000000000-CRM2J:1:1102:22151:5197 1:N:0:150
TACGGAGGGGGTTAGCGTTGTTCGGAATTACTGGGCGTAAAGCGTACGTAGGCGGATTGGAAAGTATGGGGTGAAATCCCAGGGCTCAACCCTGGAACTGCCCTGTAAACTATCAGTCTAGAGTTCGAGAGAGGTGAGTGGAATTCCAAGTGTAGAGGTGAAATTCGTAGATATTTGGAGGAACACCAGTGGCGAAGGCGGCTCACTGGCTCGATACTGACGCTGAGGTACGAAAGTGTGGGGAGCAAACAGGATTAGATACCCTGGTAGTCCACACCGTAA
+
GGGGGEGGGGGGGGGGGGGGGGGGGGGGGGGGGGGGGGGGGGGGFGGGGGGGGGGGGEGGGGGGGGGGGGGGGGGGGGGGGGGGGGGGGGGGGGGGGGGGGGGGGGGGGGGGGGGGFGGFGGGGGGGFGGGGGG7FFGFFGGGGGGGGGGGGGGGFGGGGGGGGGGGGGGGGGGGGGGGGGGGGGGGGGGGGGGGGGGGGDDGGGGGGFGGGEEGGGGGGGGGD*0C3CFGFDGGFFGGGGEF?BB?FGFFFB>FB<>DFGFGGFB>7<DFFBA?@?E>FBB
@M06628:26:000000000-CRM2J:1:1102:6434:5429 1:N:0:150
TACGGAGGGGGTTAGCGTTGTTCGGAATTACTGGGCGTAAAGCGCGCGCAGGCGGATTAGTAAGTTAGGGGTGAAATCCCAGGGCTCAACCCTGGAACTGCCTCTAATACTGCTAGTCTTGAGTTCGAGAGAGGTGAGTGGAATTCCGAGTGTAGAGGTGAAATTCGTAGATATTCGGAGGAACACCAGTGGCGAAGGCGACTCACTGGCTCGATACTGACGCTGAGGTGCGAAAGTGTGGGGAGCAAACAGGATTAGATACCCTGGTAGTCCACACCGTAA
+
GGGFEEGGGGGGGGGGGGGGGGGGGGGGGGGGGGGGGGGGGGGGGGGGGGGGGGGGGGGGGGGGGGGGGGGGGGGGGGGGGGGGGGGGGGGGGGGGGGGGGDGGGGGGGGGGGGGGGGGGGGGGGGGGGGGGD<FGGGGGGGGGGGGGGGGGGFGGGGGGGGGGGGGGGG=FGGGGGGGGDGGGGGGGGGGGGGGCEGGGFGGGGGGCGGGGGGGGGGGGGGDEGFGDFCFD=EGBAFFDDEFF>9<FGFFF:FGF)4>FGFGGF?FBFBFFAFFFFFF?FB
@M06628:26:000000000-CRM2J:1:1102:9659:5550 1:N:0:150
TACGGAGGGGGTTAGCGTTGTTCGGAATTACTGGGCGTAAAGCGTACGTAGGCGGATCAGAAAGTTAGGGGTGAAATCCCGAGGCTCAACCTCGGAACTGCCTCTAAAACTCCTGGTCTTGAGTTCGAGAGAGGTGAGTGGAATTCCAAGTGTAGAGGTGAAATTCGTAGATATTTGGAGGAACACCAGTGGCGAAGGCGGCTCACTGGCTCGATACTGACGCTGAGGTACGAAAGTGTGGGGAGCAAACAGGATTAGATACCCTGGTAGTCCACACCGTAA
+
GGGGGEGGGGGGGGGGGGGGGGGGGGGGGGGGGGGGGGFGGGGGGGGGGGGGGGGGGGGGGGGGFGGGGGGGGGGGGGGGGGGGGGGGGGGGGGGGGGGGGGGGGGGGGGGGGGGGGGGGGGGGGGGGGGGGGGGGGGGGGGGGGGGGGGGGGGGGGGGGGGFGGGGGGGGFGGGGGGGGGGGGGGEGGGGGGGGGGGGGDGGGGGGGGGGGGGGFEGGGGGGFGFGGGGFFGGGFFGGGGFFFFFFFGFFF?FFAFDBFFFFGFFFFFFD<A>BF?3(468
@M06628:26:000000000-CRM2J:1:1102:25984:6014 1:N:0:150
TACGGAGGGGGTTAGCGTTGTTCGGAATTACTGGGCGTAAAGCGCACGTAGGCGGACTTTTAAGTTAGAGGTGAAATCCCAGGGCTCAACCCTGGAACTGCCTTTAATACTGGGAGTCTTGAGTTCGAGAGAGGTGAGTGGAATTCCGAGTGTAGAGGTGAAATTCGTAGATATTCGGAGGAACACCAGTGGCGAAGGCGGCTCACTGGCTCGATACTGACGCTGAGGTGCGAAAGCGTGGGGAGCAAACAGGATTAGATACCCTGGTAGTCCACGCCGTAA
+
GGGGGGGGGGGGGGGGGGGGGGGGGGGGGGGGGGGGGGGGGGGGGGGGGGGGGGGGGGGGGGGGFGGGGGGGGGGGGGGGGGGGGGGGGGGGGGGGGGGGGGGGGGGGGGGGGGGGGGGGGGGGGGGGGGGGGGGGGGGGGGGGFGGGGGGGGGGGGGGGGGGGGGGGGGGGGGGGGGGGGGGGGGGGGGGGGGGGGGGGFGCCCEGGGGGGGGGGGGGGGGGFGFGGFGGFGGG9:DDGGFFFFFBFGFFFBFD52<BFGFGGF?FFAA<BFFFB(79>?F
@M06628:26:000000000-CRM2J:1:1102:16071:6106 1:N:0:150
TACGAGGGGTGCTAGCGTTATTCGGAATCATTGGGCGTAAAGGGTGTGTAGACGGCGCATTAAGTCAACTGTTAAATTCTCCGGCCTAACTGGAGGTCAGCGGTAGAAACTGGTGTGCTAGAGGGTGAGAGAGAGAAGTGGAATTCTCGGAGTAGCGGTAAAATGCGTAGATCTCGAGAGGAACACCGATGGCGAAGGCAGCTTCTTGGCTCACTCCTGACGTTGAGACACGAAAGCGTGGGGAGCAAACAGGATTAGATACCCTGGTAGTCCACGCCGTAA
+
GGGFFGGGGGGGGGGGGGGGGGGGGGGGGGGGGGGGGGGGGGGGGGGGGGGGGGGGGGGGGGGGGGGGGGGFGGGGGGGGGGGGGGGGGGGGGGGGGGGGGGGFFGGGGGGGGGGGGGGGGGGGG@FFFFGGGGGGGGGGGGGGGGGGGGGGGGGGGGGG>FGGGGGGGGEGGGGGGGGGGGGGGGGGGGGGGGGGGGGC>CGGGGGGGGGGGGGGGGGFGGGFGFGGGGG@G599?D<DGFF:B>:FGFFFFFC<?F<AFFGFFFFFF<AFFFFFBFF>BF
@M06628:26:000000000-CRM2J:1:1102:26025:6579 1:N:0:150
TACGAAGGGGGCTAGCGTTGTTCGGAATTACTGGGCGTAAAGCGCACGTAGGCGGGCTATTAAGTTAGGGGTGAAATCCAGGGGCTCAACCCGGGAACTGCCCCTGATACTGGAAATCTAGAGTTCTAGAGAGGCTAGCGGAATTCCGAGTGTAGCGGTGAAATTCGTAGATATTCCGAGGAACACCAGTTGCGAAGGCGGCTCGCTGGCTGGGTACTGACGCTGAGGTGCGAAAGCGTGGGGAGCAAACAGGATTAGATACCCTGGTCGTCCACACCGTAA
+
GGGG-CFGG77F+EFGGGGGGDFGGG,F,CFGGGG8FGGGGGAC+:FG<FGDGGG++4,,CEEGG9FGGGGGGGGGDFG<8,@FG:>FGGG7+3FEFGGGGG<8@3>EFGGG:,,3@FG;FGG;,@,7@CGGGG7,?<,:CFEGGG,,4=FGGGG+=EGGGGGDFGGGG5CGGC++2<EGGEFF@FG*;<+<FECEGGGGF3>*):CGG*5*:*:+ACGFGGG3*8CF6*A:EGGF0CCGGEBBB>FFGF:?6F<A?BFBFBFG??F?),7<:?<)479,8?
@M06628:26:000000000-CRM2J:1:1102:17455:7464 1:N:0:150
TACGGAGGGGGTTAGCGTTGTTCGGAATTACTGGGCGTAAAGCGCACGTAGGCGGACTGGAAAGTTGGGGGTGAAATCCCAGGGCTCAACCCTGGAACTGCCTCCAAAACTATCAGTCTAGAGTTCGAGAGAGGTGAGTGGAATTCCGAGTGTAGAGGTGAAATTCGTAGATATTCGGAGGAACACCAGTGGCGAAGGCGGCTCACTGGCTCGATACTGACGCTGAGGTGCGAAAGTGTGGGGAGCAAACAGGATTAGATACCCTGGTAGTCCACACCGTAA
+
GGGGGGGGGGGFGGGGGGGGGGGGGGGGGGGGGGGGGGGGGGGGGGGGGGGGGGGGGGGGGGGGGGGGGGGGGGGGGGGGGGGGGGGGGGGGGGGGGGGGGGGGGGGGGGGGGGGGGGGFGGGGGGGFGGGGGGGGFGGGGGGGGFFFGGG@FGGGGGGGGGGGGGGGGG=FGGGGGGDEGGGGGGGGGGGGGGDGGGGG>CCGGGGCFGGGGGGGGGGCFCDEGEGGFCFEGGGFFGGGGFFB>>FFG>FF?FD:)4667@EEF:)8:AAB927)3>>?FB
@M06628:26:000000000-CRM2J:1:1102:28386:7561 1:N:0:150
GACGGAGGATGCAAGTGTTATCCGGAATCACTGGGCGTAAAGCGTCTGTAGGTGGTCAAATAAGTCAACTGTTAAATCTTGGGGCCCAACCTCAAAATCGCAGTCGAAACTATTAGACTAGAGTATAGTAGGGGTAAAGGGAATTTCCAGTGGAGCGGTGAAATGCGTAGAGATTGGAAAGAACACCGATGGCGAAGGCACTTTACTGGGCTATTACTAACACTCAGAGACGAAAGCTAGGGTAGCAAATGGGATTAGATACCCCAGTAGTCCTAGCCGTAA
+
GGGGGGGGGGGGGGGGGGGGGGGGGGGGGGGGGGGGGGGGGGGGFGGGGGGGGGGGGGGGGFGGGGGGGGGGGGGGGGGGGGGGGDGGGGGGGGGFGGGGGGGGGGGGGGGGGGGGGGGGGGGGGGGGGGGGGGGGGGGGGGGGGGGGGGFFGGGGGGGGF@FGGGGGGGGGGGFGGGGGGGGGGGGGGGGGGGD=EFGCFGGGGGGGGGGGGGGGGGGGGGG*CFFCC*:3CGGBFGDFGF?0<DFFGFFFBFGFFFFFGFGGFFFFF2-6464=??>?FF
@M06628:26:000000000-CRM2J:1:1102:28382:7582 1:N:0:150
GACGGAGGATGCAAGTGTTATCCGGAATCACTGGGCGTAAAGCGTCTGTAGGTGGTCAAATAAGTCAACTGTTAAATCTTGGGGCCCAACCTCAAAATCGCAGTCGAAACTATTAGACTAGAGTATAGTAGGGGTAAAGGGAATTTCCAGTGGAGCGGTGAAATGCGTAGAGATTGGAAAGAACACCGATGGCGAAGGCACTTTACTGGGCTATTACTAACACTCAGAGACGAAAGCTAGGGTAGCAAATGGGATTAGATACCCCAGTAGTCCTAGCCGTAA
+
GGGGGGGGGGGGGGGGGGGGGGGGGGGGGGGGGGGGGGGGGGGGGGGGGGGGGGGGGGGGGGGGGGGGGGGGGGGGGGGGGGGGGGGGGGGGGGGGGGGGGGGGGGGGGGGGGGGGGGGGGFGGGGGGGGGGGGGGGGGGGGGGGGGGGGGGGGGGGDFFGGGGGGGGGGGGGGGGGGGGGGGGGGGGGGGGGGGGGGGGFGGGGGGGGGGGGGGGGGGGGGGFGFGGGGGFGGGFFGFG:F7??:AFG?=?:FGFFFFFGFGGF?EBABBDFFFFFFFBBF
@M06628:26:000000000-CRM2J:1:1102:27353:7686 1:N:0:150
TACGAGGGGTGCTAGCGTTATTCGGAATCATTGGGCGTAAAGGGTGTGTAGACGGCGCATTAAGTCAACTGTTAAATTCTCCGGCCTAACTGGAGGTCAGCGGTAGAAACTGGTGTGCTAGAGGGTGAGAGAGAGAAGTGGAATTCTCGGAGTAGCGGTAAAATGCGTAGATCTCGAGAGGAACACCGATGGCGAAGGCAGCTTCTTGGCTCACTCCTGACGTTGAGACACGAAAGCGTGGGGAGCAAACAGGATTAGATACCCTGGTAGTCCACGCCGTAA
+
GGGGFGGGGGGGGGGGGGGGGGGGGGGGGGGGGGGGGGGGGGGGGGGGGGGGGGGGGGGGGGGGGGGGGGGGGGGGGGGGGGGGGGGGGGGGGGGGGGGGGGGGGGGGGGGGDDGGGGGGGGGGGGGGGGGGGGGGGGGGGGGGGGGGGGGGGGGGGGGGDGGGGGGGGGGGGGGGGGGGGGGGGGGGGGGGGGGGGGGGFGGGGGGGGGGGGGGGGGGGGGGFGFGGGGGFGGGFFGGGGEFFF>FFF>FFFFGAFFFFGFGGFFFBFFFBFF7>>FFFFF
@M06628:26:000000000-CRM2J:1:1102:9234:7695 1:N:0:150
TACGGAGGGGGTTAGCGTTGTTCGGAATTACTGGGCGTAAAGCGCGCGTAGGCGGACTGGAAAGTATGGGGTGAAATCCCGGGGCTCAACCTCGGAACTGCCTCATAAACTATCAGTCTAGAGTTCGAGAGAGGTGAGTGGAATTCCGAGTGTAGAGGTGAAATTCGTAGATATTCGGAGGAACACCAGTGGCGAAGGCGGCTCACTGGCTCGATACTGACGCTGAGGTGCGAAAGTGTGGGGAGCAAACAGGATTAGATACCCTGGTAGTCCACACCGTAA
+
GGGGGGEGGGGGGGGGGGGGGGGEFGGGGGGGGGGGGGGGGGGGGGGGGGGGGGGGEGGGGGGGCGGGGGGGGGGGGFGGGGGGGGGGGGGGGGGGGGGGGGGGGGGGGGGFGGGGGGGGFGGGGGGGGGGGGGGGGGGGGGGGGGGFGGGGGGGFGGGGGGGGGGGGGGDFGFFGGGGDGGGGGGGGGGCGGGGGGGCEBDEGGGGGGGGGGEFCEFG7CED>CBFFGFGFEGGFBCFGGFB?B96F6)<F:>CB7<4<CF:E??:4)-8AFFFFFFB(4:
@M06628:26:000000000-CRM2J:1:1102:27338:7697 1:N:0:150
TACGAGGGGTGCTAGCGTTATTCGGAATCATTGGGCGTAAAGGGTGTGTAGACGGCGCATTAAGTCAACTGTTAAATTCTCCGGCCTAACTGGAGGTCAGCGGTAGAAACTGGTGTGCTAGAGGGTGAGAGAGAGAAGTGGAATTCTCGGAGTAGCGGTAAAATGCGTAGATCTCGAGAGGAACACCGATGGCGAAGGCAGCTTCTTGGCTCACTCCTGACGTTGAGACACGAAAGCGTGGGGAGCAAACAGGATTAGATACCCTGGTAGTCCACGCCGTAA
+
GGGGFGGGEGGGGGGGGGGGGGGGGGGGGFFGGGFGGGGGGFGGGGGGGGGGGGGGGGGGBFGGGGGGGFGGGGGGGGGFGGGDGGGGGGGGDCFEGGGGGGDGGEFGGGGGGGGGEGFGGGGCEGGGGGFGGGCFFGGFFGGGDCFGGFEEGGGGGGGDECEFFGE8?EGCFGFFGGGGGGGGGFG55BE*CGEEEGGGBDGGFGGGFFGGGGGGGGGGGDDF<7CFGGF5E=7(4C<C<3>BB9?:FF>50>CA?F2<FFCGF<>?AFA<A<>EBF9>FF
@M06628:26:000000000-CRM2J:1:1102:3868:8213 1:N:0:150
TACGAAGGTCCCAAGCGTTGTTCGGAATAACTGGGCGTAAAGCGCGTGTAGGCTGCGCGGAAAGTCAAATGTGAAAGCCAGGGGCTCAACCTCTGAACTGCATTCGATACTCCCGTGCTAGAGTAATGGAGAGGTAAGTGGAACTCTCGGTGTAGCAGTGAAATGCGTAGATATCGAGAGGAACATCAATGGCGAAGGCAACTTACTGGACATTTACTGACGCTCAGACACGAAGGCTAGGGGAGCGAAAGGGATTAGATACCCCTGTAGTCCTAGCAGTAA
+
GGGFFG@CGGFGGGGF@BCEGFFEGGGGAEFFEFGGECFFGGGG+@@FEGGGGEFCCEGGC7FGGGGGDGGGGGGGGGFFEFEGGDFFFFGFFDFFGGGGGAFFGGGGGGFFFGG<=FCFFGGG9>FDFCFCGGFGGGFGCFGGGGFGGGFFGGGGGEFFGFFGEEGEDGGGGGGGCCCEEGGGGGGGCGGFGGGGGDGE5FE7CGGGCCGFGGGGGGGGGGD>GDDCGCE:EE59BGGGGFFFBBFFGFFFB:F8)4AFFFGGFBF?AA<AFAAFFF<DFF
@M06628:26:000000000-CRM2J:1:1102:9395:8598 1:N:0:150
TACGAAGGGTGCAAGCGTTATTCGGATTTACTGGGCGTAAAGCGCGCGCAGGCGGATGTGTAAGTCAGATGTGAAATCTCGAGGCTCAACCTCGAAACTGCGTCTGAAACTACTCATCTAGAGTTTCGGAGGGGGAAGTGGAATTTCGCATGTAGGGGTAAAATCCGTAGAGATGCGAAGGAACACCAGTGGCGAAGGCGACTTCCTGGCCGATAACTGACGCTGAGGCGCGAAAGCGTGGGGAGCAAACAGGATTAGATACCCTGGTAGTCCACGCCGTAA
+
GGGGGGGGGGGGGGGGGGGGGGGGGGGGGGGGGGGGGGGGGGGGGGGGGGGGGGGGGGGGGGGGGGGGGGGGGGGGGGGGGGGGGGGGGGGGGGGGGGGGGGGGGGGGGGGGGGGGGGGGFGGGGGGGGGGGDGGGGGFFGGGGGGGGGGGGGGGGGGGEFGGGGGGGGGGGGGGGGGGGGGGGGGGGGGGGGGGGGGGGFGGGGGGGGGGGGGGGGGGFGGGFGFGGGGGFGGD>:DGGGFFFFBFFFFFFFFGFFFFFGFGGFFFFFFFF2475>F>FBB
@M06628:26:000000000-CRM2J:1:1102:23655:8925 1:N:0:150
GACGAACCGTCCAAACGTTATTCGGTATCACTGGGCTTAAAGCGTGCGTAGGCGGCCTGGTAGGTGTGATGTGAAATCCCACAGCTCAACTGTGGAATTGCGTCGCAAACCACCAGGCTTGAGGAAGACAGGGGTGTTGGGAACTTATGGTGGAGCGGTGAAATGCGTTGATATCATAGGGAACACCGGTGGCGAAGGCGCAACACTGGGTCTTTTCTGACGCTGAGGCACGAAAGCTAGGGTAGCGAACGGGATTAGATACCCCGGTAGTCCTAGCCGTAA
+
GGGGGGGGGGGGGGGGGGGGGGGGGGGGGGGGGGGGGGGGGGGGGGGGGGGGGGGGGGGGGGGGGGFGFGGGGGGGGGGGGGGGGGGGGGGGEFGGGGGGGGGGGGGGGGGGGGGGGGGGGGGGGGGGGGGGGGGGGGGGGGGGGGGGGGFGGGGFGGGGGGGGGGGGDGGGGGGGGGGGGGGGGGGGGGGGGGGGGGGGFGDGFGGGGGGGGGGFEFGGGGGFGFGGGGGFGGGFFFGGGF?FF72BGFEFFDDB)5<AGFFFF>FF1:ADFF<FFFF(38
@M06628:26:000000000-CRM2J:1:1102:16668:9116 1:N:0:150
TACGGAGGGGGTTAGCGTTGTTCGGAATTACTGGGCGTAAAGCGCGCGTAGGCGGATTAGTAAGTTAGGGGTGAAATCCCGGGGCTCAACCCCGGAACTGCCTCTAATACTGCTAGTCTTGAGTTCGAGAGAGGTGAGTGGAATTCCGAGTGTAGAGGTGAAATTCGTAGATATTCGGAGGAACACCAGTGGCGAAGGCGGCTCACTGGCTCGATACTGACGCTGAGGTGCGAAAGTGTGGGGAGCAAACAGGATTAGATACCCTGGTAGTCCACACCGTAA
+
GGGGGGGGGGGGGGGGGGGGGGGGGGGGGGGGGGGGGGGGGGGGGGGGGGGGGGGGGGGGGGGGGGGGGGGGGGGGGGGGGGGGGGGGGGGGGGGGGGGGGGGGGGGGGGGGGGGGGGGGGGGGGGGGGGGGGGGGGGGGGGGGGGGGGGGGGGGGGGGGGGGGGGGGGGGGGGGGGGGGGGGGGGGGGGGGGGGGGGGGFGGGGGGGGGGGGGGGGGGGGGGFGFGGGGGFGEGFFGGGGFFFFFFFGFFFFFGA>?AAFFFGFFFFFFFFFFFF<EFFBF
@M06628:26:000000000-CRM2J:1:1102:8936:9779 1:N:0:150
TACGGAGGGGGTTAGCGTTGTTCGGAATTACTGGGCGTAAAGCGCACGTAGGCGGATTATTAAGTGAGGGGTGAAATCCCAGGGCTCAACCCTGGAACTGCCTCTCATACTGGTGGTCTAGAGTTCGAGAGAGGTGAGTGGAATTCCGAGTGTAGAGGTGAAATTCGTAGATATTCGGAGGAACACCAGTGGCGAAGGCGGCTCACTGGCTCGATACTGACGCTGAGGTGCGAAAGCGTGGGGAGCAAACAGGATTAGATACCCTGGTAGTCCACGCCGTAA
+
GGGGGGGGGGGGGGGGGGGGGGGGGGGGGGGGGGGGGGGGGGGGGGGGGGGGGGGGGGGGGGGGGGGGGGGGGGGGGGGGGGGGGGGGGGGGGGGGGGGGGGGGGGGGGGGGGGGGGGGGGGGGGGGGGGGGGGGGGGGGGGGGGGGGGGGGGGGGGGGGGGGGGGGGGGGGGGGGGGGGGGGGGGGGGGGGGGGGGGGGFGGGGGGGGGGGGGGGGGGGGGGFGFGGGGGFGGGFFGGGGFFBFFFFGFFFFFGFFFFFGFGGFFFFFFFFFFFFBFFFFF
@M06628:26:000000000-CRM2J:1:1102:15935:10081 1:N:0:150
TACGAACCGTCCAAACGTTATTCGGTATCACTGGGCTTAAAGCGTGCGTAGGCGGCCTGGAAGGTGAGATGTGAAAGCCCACGGCTCAACCGTGGAACTGCGTTTCAAACCACCAGGCTTGAGGAAGATAGGGGTGATGGGAACTTATGGTGGAGCGGTGAAATGCGTTGATATCATAGGGAACACCGGTGGCGAAGGCGCATCACTGGATCTTTTCTGACGCTGAGGCACGAAAGCTAGGGTAGCGAACGGGATTAGATACCCCGGTAGTCCTAGCTGTAA
+
GGGGGGGGGGGGGGGGGGGGGGGGGGGGGGGGGGGGGGGGGGGGGGGGGGGGGGGGGGGGGGGGGGGGGGGGGGGGGGGGGGGGGGGGGGGGGGGGGGGGGGGGGGGGGGGGGGGGGGGGGGGGGGGGGGGGGGGGGGGGGGGGGGGGGGGGGGGGGGGGGGGGGGGGGGGGGGGGGGGGGGGGGGGGGGGGGGGGGGGGFGGGGGGGGFGGGGGGGGGGGGGFGFGGGGGFGGGFFGGGGFF??B>EGEEFFEGFFFFFGFGGFFEFFFFFFFFFF?AAFF
@M06628:26:000000000-CRM2J:1:1102:8913:10091 1:N:0:150
GACGGAGGGTGCTAGCGTTATTCGGAATTACTGGGCGTAAAGCGCGCGTAGGCGGACCGGAAAGTCAAGGGTGAAATCTCGAGGCTTAACTCCGGAATCGCCTCCAAAACTACTGAACTAGAGGTTGGTAGAGGTGAGGGGAATTCCGAGTGTAGAGGTGAAATGCGTAGATATTGGGAGGAACACCGATGGCGAAGGCGGTTCACTGGGCTATTACTGACACTCAGAGACGAAAGCTAGGGGAGCAAACGGGATTAGATACCCCGGTAGTCCTAGCCGTAA
+
,FGGGGGG+,B--CF,CFG,F,CFGGGG8FGGGGGGGGGGGGGG7+6@FGGG9FG=+@+++@FGG,,,,,BF+DGGGG?,B,3@FG,FGG9,BF+BF+,BF+++@,@FGGG,,,@,,@FGGGG,,,,**@DGGGG*?,,>EGGGG9F,BEGG<EG,CFGGGGGG9F8EGGG+CGG+C*A*CGGGGGG5*?EGGGGGGGG*)):*;FGGG5***+<CGGGGG6DF*8F**2:>GGGF:**9DF6>FFFFG4)5:@GFFFF<CFGG3(89>FFFF44/8F>?F?
@M06628:26:000000000-CRM2J:1:1102:8993:10613 1:N:0:150
TACGAAGGGGGCTAGCGTTGTTCGGAATTACTGGGCGTAAAGCGTACGTAGGCGGATTAGAAAGTTAGGGGTGAAATCCCAGGGCTCAACCCTGGAACTGCCTCTAAAACTCCTAATCTTGAGTTCGAGAGAGGTGAGTGGAATTCCGAGTGTAGAGGTGAAATTCGTAGATATTCGGAGGAACACCAGTGGCGAAGGCGGCTCACTGGCTCGATACTGACGCTGAGGTACGAAAGCGTGGGGAGCAAACAGGATTAGATACCCTGGTAGTCCACGCCGTAA
+
GGGGFGGGGGGGGGGGGFGGGGGGGGGGGGGGGGGGGGGGGGGGGGGGGGGGGGGGGGGGGGGGGGGGGGGGGGGGGGGGGGGGGFGGGGGGGGGGGGGGGGGGGGGGGGGGGGGGGGGGGGGGGGGGGGGGGGGGGGGGGGGGGGGGGGGFGGGGGGGGGGGGGGGGGGGGGGGGGGGGGGGGGGGGGGGGGGGGGGGGFGGGGGGGGGGGGGGGGGGGGGGFGFGGGGGFGGGFFDGGGFFFFBFFGFFFFFGFD?DACFGGFFFFBFABB<?FFFFFBB
@M06628:26:000000000-CRM2J:1:1102:8986:10631 1:N:0:150
TACGAAGGGGGCTAGCGTTGTTCGGAATTACTGGGCGTAAAGCGTACGTAGGCGGATTAGAAAGTTAGGGGTGAAATCCCAGGGCTCAACCCTGGAACTGCCTCTAAAACTCCTAATCTTGAGTTCGAGAGAGGTGAGTGGAATTCCGAGTGTAGAGGTGAAATTCGTAGATATTCGGAGGAACACCAGTGGCGAAGGCGGCTCACTGGCTCGATACTGACGCTGAGGTACGAAAGCGTGGGGAGCAAACAGGATTAGATACCCTGGTAGTCCACGCCGTAA
+
GGGGGGGGGGGGGGGGGGGGGGGGGGGGGGGGGGGGGGGGGGGGGGGGGGGGGGGGGGGGGGGGGGGGGGGGGGGGGGGGGGGGGGGGGGGGGGGGGGGGGGGGGGGGGGGGGGGGGGGGGGGGGGGGGGGGGGGGGGGGGGGGGGGGGGFGGGGGGGGGFGGGGGGGGGGGGGGGGGGGGGGGGGGGGGGGGGGGGGGGFGGGGGGGGGGGGGFGGGGGGGGFGFGGGGGFGGGFFGGGGFFFFFFFGFFFFF<ADFFFFFGGFBFBFAAFFFFFFFF9B?
@M06628:26:000000000-CRM2J:1:1102:14778:10742 1:N:0:150
GACGAACCGTCCAAACGTTATTCGGTATCACTGGGCTTAAAGCGTGCGTAGGCGGCTTGGAAGGTGAGATGTGAAAGCCCACGGCTCAACCGTGGAATTGCGTTTCAAACCCTCAAGCTTGAGGGAGACAGGGGTGTTGGGAACTTATGGTGGAGCGGTGAAATGCGTTGATATCATAGGGAACACCGGTGGCGAAGGCGCAACACTGGGTCTTTTCTGACGCTGAGGCACGAAAGCTAGGGTAGCGAACGGGATTAGATACCCCGGTAGTCCTAGCTGTAA
+
GGGGGGGGGGGGGGGGGGGGGGGGGGGGGGGGGGGGGGGGGGGGGGGGGGGGGGGGGGGGGGGGGGGGGGGGGGGGGGGGGGGGGGGGGGGGGGGGGGGGGGGGGGGGGGGGGGGGGGFGGGGGGGGGGGGGGGGGGEFGGGGGGGGGGGGGGGGGGGGGGGGGGGGGGGGGGGGGGGGGGGGGGGGGGGGGGGGGGGGGFGGGGGGGGGGFGGGGGGGGGGGFGEGGGGGFGGGFFFGGGFFFFFFBGFFFFE<???BFGFGGFFFF>FFFFFAFFFFFBD
@M06628:26:000000000-CRM2J:1:1102:17849:11340 1:N:0:150
TACGGAGGGGGTTAGCGTTGTTCGGAATTACTGGGCGTAAAGCGCGCGTAGGCGGATTAGTAAGTTAGGGGTGAAATCCCGGGGCTCAACCCCGGAACTGCCTCTAATACTGCTAGTCTTGAGTTCGAGAGAGGTGAGTGGAATTCCGAGTGTAGAGGTGAAATTCGTAGATATTCGGAGGAACACCAGTGGCGAAGGCGACTCACTGGCTCGATACTGACGCTGAGGTGCGAAAGTGTGGGGAGCAAACAGGATTAGATACCCTGGTAGTCCACACCGTAA
+
GGGGGDGGGGGGGGGGGGGGGGGGGGGGGGGGGGGGGGGGGGGGGGGGGGGGGGGEGGGGGGGGGGGGGGGGGGGGGGGGGGGGGGGGGGGGGGGGGGGGGGFFGGGGGGGGGGGGGGGGGGGGGFGCGGGFGGGGGGFGGGGGGGGGGGGGGGGFGGFCFGGGGGGGGGGGGGGGGFGGGGGFGGDGGGGGGDGDGGGGFGGGGGGGGGGFG=CFGGF7FGGFGEGFFFGFGGC>BG:DD@9:B>BF*57?:4C<)446:@FGF?5,-)5:>>)),<;(48
@M06628:26:000000000-CRM2J:1:1102:17866:11344 1:N:0:150
TACGGAGGGGGTTAGCGTTGTTCGGAATTACTGGGCGTAAAGCGCGCGTAGGCGGATTAGTAAGTTAGGGGTGAAATCCCGGGGCTCAACCCCGGAACTGCCTCTAATACTGCTAGTCTTGAGTTCGAGAGAGGTGAGTGGAATTCCGAGTGTAGAGGTGAAATTCGTAGATATTCGGAGGAACACCAGTGGCGAAGGCGACTCACTGGCTCGATACTGACGCTGAGGTGCGAAAGTGTGGGGAGCAAACAGGATTAGATACCCTGGTAGTCCACACCGTAA
+
GGGGGGGGGGGGGGGGGFGGGGGGGGGGGGGGGGGGGGGGGGGGGGGGGGGGGGGGDGGGGGGGGGGGGGGGGGGGGGGGGGGGGGGGGGGGGGGGGGGGGGGGGGGGGGGGGGGGGGGFFGGGGGGGGGGGGGFGGGGFGGGGGGFGEGFFFGGGGGGGGGGGGGGGGGGGGGGGGGGGGGGGGGGGGGGGEGGGGGGGFGGGGGGGGGGGGGGGGGFGGCG:DDGG7=<BGGGF4DFGG>;89><FG@)76>F2.).6:FGF4:FFA<BFFFB?BFBB??
@M06628:26:000000000-CRM2J:1:1102:27589:11461 1:N:0:150
TACGGAGGGGGTTAGCGTTGTTCGGAATTACTGGGCGTAAAGCGTACGTAGGCGGATCAGAAAGTATGGGGTGAAATCCCGAGGCTCAACCTCGGAACTGCCTCATAAACTCCTGGTCTTGAGTTCGAGAGAGGTGAGTGGAATTCCAAGTGTAGAGGTGAAATTCGTAGATATTTGGAGGAACACCAGTGGCGAAGGCGGCTCACTGGCTCGATACTGACGCTGAGGTCCGAAACTGTGGGGAGCAAACAGGATTAGATACCCTGGTAGTCCACACCGTAA
+
FCFGDBCCEGEFF<EDFF76CFFGGEGFGFFEFFFAFFGGGC<FGCFCG@DFDGC=FCFGFEBBGAFFFFGFG<FDGBFCEDEECFGGF=DFDFD7>CGGC>FFGFGCFG<CFG>AFC;=FFGDFFGFAGE7C7GGFGGGCCE@C;?F@FCFB;C;FFC<92BBC+C?F=7;9<<ACECC5CFF72:8EBC:*:8CCD8EEGGD6CFGCF<FEGGGGGGDFCGEGFGGD*A3C5)()2CCFE969>:<DFFFFFCA>44<FFC64475>AFFA<?)-<92<:
@M06628:26:000000000-CRM2J:1:1102:27572:11484 1:N:0:150
TACGGAGGGGGTTAGCGTTGTTCGGAATTACTGGGCGTAAAGCGTACGTAGGCGGATCAGAAAGTATGGGGTGAAATCCCGAGGCTCAACCTCGGAACTGCCTCATAAACTCCTGGTCTTGAGTTCGAGAGAGGTGAGTGGAATTCCAAGTGTAGAGGTGAAATTCGTAGATATTTGGAGGAACACCAGTGGCGAAGGCGGCTCACTGGCTCGATACTGACGCTGAGGTACGAAAGTGTGGGGAGCAAACAGGATTAGATACCCTGGTAGTCCACACCGTAA
+
GGGG@B+@F:F@FFEGGCECGGGGGEG@FCFEF?A=FGGGGDDGFGGGGGAF9F7>CGGGGGDEGGFGGGGFGGFFFFGCGEEEFGGGGFGGGGGDGEGGGFGGGGGGGGFGGGF@FGGGG;FGFFEFGCECC7FFGGGGGCGGGGGFCE3CCFGFGFF@C:CCFCGFGGDGCFCCGFFG5F@C:+;C=FGFD=2*:CFG@DG37EFFE59<CGEC5:EACEGE<DCDDCG3*;C(-22**59((4?F:FF?(874<>D>CFFF63)..).6AF?F0B>,42
@M06628:26:000000000-CRM2J:1:1102:29502:11765 1:N:0:150
TACGGAGGGTCCGAGCGTTATCCGGAATCATTGGGTTTAAAGGGTCCGCAGGCGGTCAATTAAGTCAGAGGTGAAATCCCATAGCTTAACTATGGAACTGCCTTTGATACTGGTTGACTTGAGTCATATGGAAGTAGATAGAATGTGTAGTGTAGCGGTGAAATGCACAGATATTACACAGAATACCGATTGCGAAGGCAGTCTACTACGTATGTACTGACGCTCATGGACGAAAGCGTGGGGAGCGAACAGGATTAGATACCCTGGTAGTCCACGCCGTAA
+
GGGGGGGGGGGGGGGGGGGGGGGGGGGGGGGGGGGBCFGGGGGGGFGGGGGGGGGGGGGGGGGGGGGGGGGGGGGGGEFGGGGGGGGGGGGGGGGGGGGGGGGGGGGGGGGGGGGGGGGGGGGGGGGGGGGGGGGFGGGFGGGGGGFGGGGGGGGGGGGCFGGGGGGGGGGGGGGGGGGGGGFFGGGGGGGGGGGGGGGGFGFGFGGGGGFGD6CGFGGFF=DBGFGGGGGFGGG>7DDGGFFF039>GEFFBFFFFFFFGFGG?:@FFFFAFFFF;FBBF?
@M06628:26:000000000-CRM2J:1:1102:18256:12313 1:N:0:150
TACGGAGGGGGTTAGCGTTGTTCGGAATTACTGGGCGTAAAGCGTACGTAGGCGGATCAGAAAGTATGGGGTGAAATCCCGAGGCTCAACCTCGGAACTGCCTCATAAACTCCTGGTCTTGAGTTCGAGAGAGGTGAGTGGAATTCCAAGTGTAGAGGTGAAATTCGTAGATATTTGGAGGAACACCAGTGGCGAAGGCGGCTCACTGGCTCGATACTGACGCTGAGGTACGAAAGTGTGGGGAGCAAACAGGATTAGATACCCTGGTAGTCCACACCGTAA
+
GGGGGGGGGGGCCFGGGGGGGGGGGDEGGGGGGGGGGGGGGGGGGGGGGGGGGGGGGGGGGGGGGGGGGGGGGGGGGGGGGGGGGGFGGG<FCFGGGGGGFGGGGGGGGGGGFGGGGGGGGGGGGGGCFGGGGGBFFFGFGGGGGGGGGFGGGGCFGGGGGGGGGGGGGGGEFGGG?FFGGGGGGGEEFGGGGCCEGDGCBDCDGGGGGF57CEEGGGGGCEGDDDGGFCF:=G31:7CFGF9:>BB47FFF?FG<BBFDC?ACF?5?94-6942::@B:?F
@M06628:26:000000000-CRM2J:1:1102:18266:12331 1:N:0:150
TACGGAGGGGGTTAGCGTTGTTCGGAATTACTGGGCGTAAAGCGTACGTAGGCGGATCAGAAAGTATGGGGTGAAATCCCGAGGCTCAACCTCGGAACTGCCTCATAAACTCCTGGTCTTGAGTTCGAGAGAGGTGAGTGGAATTCCAAGTGTAGAGGCGAAATTCGTAGATATTTGGAGGAACACCAGTGGCGAAGGCGGCTCACTGGCTCGATACTGACGCTGAGGTACGAAAGTGTGGGGAGCAAACAGGATTAGATACCCTGGTAGTCCACACCGTAA
+
GGGGGGGGGGGGGGGGGGGGGGGGGGGGGGGGGGGGGGGGGGGGGGGGGGGGGGGGGGGGGGGGGGGGGGGGGGGGGGGGGGGGGGGGGGGGGGGGGGGGGGGGGGGGGGGGGGGGGGGGGGGGGGGGGGGGGGDFGGGFFGGGGGGGGGGGGGGGGG7FEGEGGGGGGGGGGGGGGGGGGGGGGGGGGGGGGEDGGGGGFGGGGGGGGGGGGGGGGGGFGGGFGFGGGGGFGGGFAGF>DEBBBFFFGFFFFFGF>FAFGFGC6:F:AFDF>>?FFFB::?
@M06628:26:000000000-CRM2J:1:1102:21799:12901 1:N:0:150
TACGGAGGGGGTTAGCGTTGTTCGGAATTACTGGGCGTAAAGCGTACGTAGGCGGATCAGAAAGTTAGGGGTGAAATCCCGAGGCTCAACCTCGGAACTGCCTCTAAAACTCCTGGTCTTGAGTTCGAGAGAGGTGAGTGGAATTCCAAGTGTAGAGGTGAAATTCGTAGATATTTGGAGGAACACCAGTGGCGAAGGCGGCTCACTGGCTCGATACTGACGCTGAGGTACGAAAGTGTGGGGAGCAAACAGGATTAGATACCCTGGTAGTCCACACCGTAA
+
GGGGGGGGGGGGGGGGGGGGGGGGGGGGGGGGGGGGGGGGGGGGGGGGGGGGGGGGGGGGGGGGGGGGGGGGGGGGGGGGGGGGGGGGGGGGGGGGGGGGGGGGGGGGGGGGGGGGGGGGGGGGGGGGGGGGGGGGGGGGGGGGGGGGGGGGGGGGGGGGGGGGGGGGGGGGGGGGGGGGGGGGGGGGGGGGGGGGGGGGFGGDGGFGGGGGGGGGGGGGGGGFGFGGGGGEGGG>FGGGGFFFFBFFGFFFFFGFFFFFGFGGFFFFFFAF<DFFBEFFFB
@M06628:26:000000000-CRM2J:1:1102:18774:13426 1:N:0:150
GACGAACCGTCCAAACGTTATTCGGTATCACTGGGCTTAAAGCGCGCGTAGGCGGCTTGGTAGGTGAGATGTGAAAGCCCACGGCTCAACCGTGGAATTGCGTTTCAAACCCCCAAGCTCGAGGAAGATAGGGGTGATGGGAACTTATGGTGGAGCGGTGAAATGCGTTGATATCATAGGGAACACCGGTGGCGAAAGCGCATCACTGGATCTTTTCTGACGCTGAGGCACGAAAGCTAGGGTAGCGAACGGGATTAGATACCCCGGTAGTCCTAGCCGTAA
+
FEFGEGEFGGGGGGGGGGGDFGGFGEGFGGGGGGFGFGGFFFGG:FDE>FGGFGFGBCEGGEG@FEEFAFCGFGGFGGGGCFGGGGGGGGFGFGGGGGGGGGCEFFFFGFFGGGGG7D:FFFGGEGGFFGGFD>FFGCFEG:CFFFGFGGFCGFGGDEGGCCFFGGG8<EGGFGGGGFCEGGGGGFEGGGGGGGG5:C?C3C5DFFGF=FD6F?E+<DFFFE:BGFG5CCCDE55;BD7=D>17:?FEGF>BBBD7?FF<FB6C59D9613<A26@?F>(-4
@M06628:26:000000000-CRM2J:1:1102:5571:13570 1:N:0:150
TACGAAGGTCCCAAGCGTTGTTCGGAATAACTGGGCGTAAAGCGTGTGTAGGCTGCGCGGAAAGTCAAATGTGAAAGCCCGGGGCTCAACCTCGGAACTGCATTCGATACTCCCGTGCTAGAGTAATGGAGAGGTAAGTGGAATTCCCGGTGTAGCAGTGAAATGCGTGGATATCGGGAGGAACATCAATGGCGAAGGCAACTTACTGGACATTTACTGACGCTCAGACACGAAGGCTAGGGTAGCGAAAGGGATTAGATACCCCTGTAGTCCTAGCAGTAA
+
GGGGGGGGGGGGGGGGGGGGGGGGGGGGGGGGGGGGGGGGGGGGGGGGGGGGGGGGGGGGGGGGGGGGGGGGGGGGGGGGGGGGGGGGGGGGGGGGGGGGGGGGGGGGGGGGGGGFGGGGGGGGGGGGGGGGGGGGGGGGGGGGGGGGGGGGGGGGGGGGGGGGGGGGGGGGGGGGGGGGGGGGGGGGGGGGGGGGGGGGFGGGGGGGGGGGGGGGGGGGGGGFGFGGGGGFGGGFFGGGGFFFFFFEGFFFFFGFFFFFGFFGFBFFFFFFFFFFFFFFFB
@M06628:26:000000000-CRM2J:1:1102:22301:13797 1:N:0:150
TACGGAGGGGGTTAGCGTTGTTCGGAATTACTGGGCGTAAAGCGCACGTAGGCGGATCAGAAAGTATAGGGTGAAATCCCAGGGCTCAACCCTGGAACTGCCTTATAAACTCCTGGTCTTGAGTTCGAGAGAGGTGAGTGGAATTCCAAGTGTAGAGGTGAAATTCGTAGATATTTGGAGGAACACCAGTGGCGAAGGCGGCTCACTGGCTCGATACTGACGCTGAGGTGCGAAAGTGTGGGGAGCAAACAGGATTAGATACCCTGGTAGTCCACACCGTAA
+
GGGGGGGGGGGGGGGGGGGGGGGGGGGGGGGGGGGGGGGGGGGGGGGGGGGGGGGGFGGGGGGGGGGGGGGGGGGGGGGGGGGGGGGGGGGGGGGGGGGGGGGGGGGGGGGGGGGGGGGGGGGGGGGGGGGGGGGGGGGGGGGGGGGGGGGGGGGGGGGGGGGGGGGGGGGGGGGGGGGGGGGGGGGGGGGGGGGGGGGGFGGGGGGGGGGGGGGGGGGGGGGFGFGGGGGFGGGFFGGGGEFFFFBFGFFFFFF<<7ADGFCFF?@FFFFFFFFFFFB:BF
@M06628:26:000000000-CRM2J:1:1102:22296:13815 1:N:0:150
TACGGAGGGGGTTAGCGTTGTTCGGAATTACTGGGCGTAAAGCGCACGTAGGCGGATCAGAAAGTATAGGGTGAAATCCCAGGGCTCAACCCTGGAACTGCCTTATAAACTCCTGGTCTTGAGTTCGAGAGAGGTGAGTGGAATTCCAAGTGTAGAGGTGAAATTCGTAGATATTTGGAGGAACACCAGTGGCGAAGGCGGCTCACTGGCTCGATACTGACGCTGAGGTGCGAAAGTGTGGGGAGCAAACAGGATTAGATACCCTGGTAGTCCACACCGTAA
+
GGGGGGGGGGGGGGGGGGGGGGGGGGGGGGGGGGGGGGGGGGGGGGGGGGGGGGGGGGGGGGGGGGGGGGGGGGGGGGGGGGGGGGGGGGGGGGGGGGGGGGFGGGGGGGGGGGGGGGGGGGGGGGGGGGGGGGGGGGGGGGGGGGGGGGGGGGGGGGGGGGGGGGGGGGGGGGGGGGGGGG7FGGGGGGGGGGGGGGGGFGCDGGGGFGGGGGGGGGGG6;DBGFDDD5?BGGG64*:><BFFFBBFGFFFFFGFFFFFGFFFFBFF>AAAFF<@?DB?:?
@M06628:26:000000000-CRM2J:1:1102:29406:13877 1:N:0:150
TACGGAGGGGGTTAGCGTTGTTCGGAATTACTGGGCGTAAAGCGCGCGTAGGCGGACTATTAAGTGAGAGGTGAAATCCCAGGGCTCAACCCTGGAACTGCCTTTCATACTGGTAGTCTTGAGGTCGAGAGAGGTGAGTGGAATTCCGAGTGTAGAGGTGAAATTCGTAGATATTCGGAGGAACACCAGTGGCGAAGGCGGCTCACTGGCTCGATACTGACGCTGAGGTGCGAAAGCGTGGGGAGCAAACAGGCTTAGATACCCTGGTAGTCCACGCCGTAA
+
GGGGEGGE7@F@CFGGGGG:FGGGGGGGGGGGGGGGGGGBFGGGGGGGFGGGGGGEFGCFGCGFEFGGFBFFGGGGGGCGGGGGGGGGGGGGGGGGGGFGGFGGGGFFGGGGFGGGGGGGGGGF:>FCCFEGGG,>>FG@FFGGFGGGGGGGEFGFFGG*?FEEFGGGGGGGGGGDGGDEGGGGGGDEFFGGGGGGEGGGDG**9CGGCF5<CCCGD*<@CE:@GF<FGCEFGC39BC5DCEFFFFBFGF>F?)*343:<FFC@=?FBAA7A4A>3479FFF
@M06628:26:000000000-CRM2J:1:1102:24042:14500 1:N:0:150
GACGAACCGTCCAAACGTTATTCGGTATCACTGGGCTTAAAGCGTGCGTAGGCGGCTTGGAAGGTGAGATGTGAAAGCCCACGGCTCAACCGTGGAATTGCGTTTCAAACCCTCAAGCTTGAGGAAGACAGGGGTGTTGGGAACTTATGGTGGAGCGGTGAAATGCGTTGATACCATAGGGAACACCGGTGGCGAAGGCGCAACACTGGGTCTTTTCTGACGCTGAGGCACGAAAGCTAGGGTAGCGAACGGGATTAGATACCCCGGTAGTCCTAGCTGTAA
+
GGGGGGGGGGGGGGGGGGGGGGGGGGGGGGGGGGGGGGGGGGGGGGGGGGGGGGGGGGGGGGGGGGGGGGGGGGGGGGGGGGGGGGGGGGGGGGGGGGGGGGGGGGGGGGGGGGGFGGGGGGGGGGGGGGGGGGGGGGGGGGGGGGGGFGFGGGGGGGGGGGGGGGGGGGFGGGGGGGGGGGGGGGGGGGGGGGGGGGGGFGDCGGGGGGGGGGGGGGGGGGGFGFGGGGGFGGGFFGGGGFF0:>BBGFFFFFGFFFAFGFGG@>EFFF><BFAFFFA>>A
@M06628:26:000000000-CRM2J:1:1102:15942:14630 1:N:0:150
TACGGAGGGGGTTAGCGTTGTTCGGAATTACTGGGCGTAAAGCGTACGTAGGCGGATTGGAAAGTAGGGGGTGAAATCCCAGGGCTCAACCCTGGAACTGCCTCCTAAACTATCAGTCTAGAGTTCGAGAGAGGTGAGTGGAATTCCAAGTGTAGAGGTGAAATTCGTAGATATTTGGAGGAACACCAGTGGCGAAGGCGGCTCACTGGCTCGATACTGACGCTGAGGTACGAAAGTGTGGGGAGCAAACAGGATTAGATACCCTGGTAGTCCACACCGTAA
+
GGGGGGGGGGGGGGGGGGGGGGGGGGGGGGGGGGGGGGGGGGGGGGGGGGGGGGGGGGGGFGGGGGGGGGGGGGGGGGGGGGGGGGGGGGGGGGGGGGGGGGGGGGGGGGGGGGGGGGGGGGGGGGGGGGGGGGGGGGGGGGGGGGGGGGGGGGGGGGGGGGGGGGGGGGGGGGGGGGGGGGGGGGGGGGGGGGGGGGGGFGGGGGGGGGGGGGGGGGGGGGGFGFGGGGFFGGG>57>FGFF?F6<FGFFFBFGA?FAFGFGGFFFFFFFFABF?BF>:?B
@M06628:26:000000000-CRM2J:1:1102:7129:15084 1:N:0:150
TACGAAGGGGGCTAGCGTTGTTCGGAATTACTGGGCGTAAAGCGTACGTAGGCGGACTATTAAGTTAGGGGTGAAATCCCAGGGCTCAACCCTGGAACTGCCTCTAATACTGGTAGTCTTGAGTTCGAGAGAGGTGAGTGGAATTCCGAGTGTAGAGGTGAAATTCGTAGATATTCGGAGGAACACCAGTGGCGAAGGCGGCTCACTGGCTCGATACTGACGCTGAGGTACGAAAGTGTGGGGAGCAAACAGGATTAGATACCCTGGTAGTCCACACCGTAA
+
GGGGGGGGGGGGGGGGGGGGGGGGGGGGGGGGGGGGGGGGGGGGGGGGGGGGGGGGGGGGGGGGGGGGGGGGGGGGGGGGGGGGGGGGGGGGGGGGGGGGGGGGGGGGGGGGGGGGGGGGGGGGGGGGGGGGGGGGGGGGGGGGGGGGGGFFGGGGGGGGGGGGGGGGGGGGGGGGGGGGGGGGGGGGGGGGGGGGGGGGFGGGGGGGGGGGGGGGGGGGGGGFGFGGGGGFGGGFFGGGGFFBFFFFGFFFFFGFFFFADFGGFFFFBFFFAFFFFFFFF?
@M06628:26:000000000-CRM2J:1:1102:21017:17104 1:N:0:150
TACGAAGGGGGCTAGCGTTGTTCGGAATTACTGGGCGTAAAGCGTACGTAGGCGGATTAGAAAGTTAGGGGTGAAATCCCAGGGCTCAACCCTGGAACTGCCTCTAAAACTCCTAATCTTGAGTTCGAGAGAGGTGAGTGGAATTCCGAGTGTAGAGGTGAAATTCGTAGATATTCGGAGGAACACCAGTGGCGAAGGCGGCTCACTGGCTCGATACTGACGCTGAGGTACGAAAGCGTGGGGAGCAAACAGGATTAGATACCCTGGTAGTCCACGCCGTAA
+
GGGGFEGGGGGGGGGGGFGGGGGGGGGGGGGGGGGGGGGGGGGGGEGGGGGGGGGGGGGGGGGGGGGGGGGGGGGGGGGGGGGGGGGGGGGGGGGGGGGGGFGGGFGGGGGGFGGGGGGGGGGGCCFCEGGGGGCCGGGGGGGGGGGGGGGGGGGGGGGGGGGGGGGGGGGGGGGGGGGGGGGGGGGGGGGGGGGGDEFGFGGGGGGGGGGGGCGGGGGGGGGFGFGC*<FEGGG>BGGCCEFFBF?FDFFFFFFBFFFFGFGGF88:928<AA?EFFFFFF
@M06628:26:000000000-CRM2J:1:1102:11713:17257 1:N:0:150
TACGGAGGGGGTTAGCGTTGTTCGGAATTACTGGGCGTAAAGCGTACGTAGGCGGATTGGAAAGTATGGGGTGAAATCCCAGGGCTCAACCCTGGAACTGCCCTGTAAACTATCAGTCTAGAGTTCGAGAGAGGTGAGTGGAATTCCAAGTGTAGAGGTGAAATTCGTAGATATTTGGAGGAACACCAGTGGCGAAGGCGGCTCACTGGCTCGATACTGACGCTGAGGTACGAAAGTGTGGGGAGCAAACAGGATTAGATACCCTGGTAGTCCACACCGTAA
+
GGGGGGGGGGGGGGGGGGGGGGGGGGGGGGGGGGGGGGGGGGGGGGGGGGGGGGGGGGGGGGGGGGGGGGGGGGGGGGGGGGGGGGGGGGGGGGGGGGGGGGGGGGGGGGGGGGGGGGGGGGGGGGGGGGGGGGGGGGGGGGGGGGGGGGGGGGGGGGGGGGGGGGGGGGGGGGGGGGGGGGGGGGGGGGGGGGGGGGGGFGGGGGGGGGGGGGGGGGGGGGGFGFGGGGGFGGGFFGGGGFFFFFFFGFFFFFGFFFFFGFGGFFFFAFFFFAFF?EF:<?
@M06628:26:000000000-CRM2J:1:1102:3196:17528 1:N:0:150
TACGAAGGGGGCTAGCGTTGTTCGGAATCACTGGGCGTAAAGCGCACGTAGGCGGACTGATCAGTTGGGGGTGAAATCCCAGGGCTCAACCCTGGAACTGCCTTCAATACTGTCAGTCTTGAGTCCGAGAGAGGTGAGTGGAATTCCTAGTGTAGAGGTGAAATTCGTAGATATTAGGAAGAACACCAGTGGCGAAGGCGGCTCACTGGCTCGGTACTGACGCTGAGGTGCGAAAGCGTGGGGAGCAAACAGGATTAGATACCCTGGTAGTCCACGCCGTAA
+
GGGGGGGGGGGGGGGGGGGGGGGGGGGGGGGGGGGGGGGGGGGGGGGGGGGGGGGEEGGGGGGGGGGGGGGGGGGGGGGGGGGGGDGGGGGGGGGGGGGGGGGGGGGGGGGGGGGGGGGGGGGGGGGGGGGGGGFFFGFFGGGGGGGGGGGGGGGGGGGGGGGGGGGGGGGGGGFGGGGGGGGGGGGGGGGGGGGGGGGGFGEGGGGGGGGGGGGGGGGGGGG>GFGGGGGFGGDFFGGGGFFFFFFFGFFFF@GFF?2>FFGGF2::AFFBFFFFFFFBFF
@M06628:26:000000000-CRM2J:1:1102:16371:18241 1:N:0:150
TACGGAGGGTCCGAGCGTTATCCGGAATCATTGGGTTTAAAGGTTCCGTAGGCGGGCTTATAAGTCAGGGGTGAAAGTTTGTGGCTCAACCATAAAATTGCCCTTGATACTGTAAGTCTTGAGTTATAGTGAAGTTGCCGGAACATGTGGTGTAGCGGTGAAATGCATAGATATCACATAGAACACCAATTGCGAAGGCAGGTGACTAACTATATACTGACGCTGATGGACGAAAGCGTGGGGAGCGAACAGGATTAGATACCCTGGTAGTCCACGCCGTAA
+
GGGGGGGGGGGGGGGGGGGGGGGGGGGGGGGGGGGGGGGGGGGGGGGGGGGGGGGGGGGGGGGGGGGGGGGGGGGGGGGGGGGGGGGGGGGGGGGGGGGGGGGGGGGGGGGGGGGGGGGGGGGGGGGGGGGGGGGGGGGEGGGGGGGGGGGGGGGGGGGGGGGGGGGGGGGGGGGGGGGGGGGGGGGGGGGGFGGGGGGGFGGGGGGGGGFGGGGGGGGGGGGEGFFGGGGFGGGFFGGGGFFFFFFFGFFFFFGFDFFFGFGGF?7:<DFFBDFFFFBFFF
@M06628:26:000000000-CRM2J:1:1102:21162:18548 1:N:0:150
TACGGAGGGGGTTAGCGTTGTTCGGAATTACTGGGCGTAAAGCGCACGTAGGCGGACTATTAAGTCAGAGGTGAAATCCCAGGGCTCAACCCTGGAACTGCCTTTGATACTGGTAGTCTTGAGTTCGAGAGAGGTAAGTGGAATTCCGAGTGTAGAGGTGAAATTCGTAGATATTCGGAGGAACACCAGTGGCGAAGGCGGCTTACTGGCTCGATACTGACGCTGAGGTGCGAAAGTGTGGGGAGCAAACAGGATTAGATACCCTGGTAGTCCACACCGTAA
+
GGGGGEGGGGGFGGGGGGGGGGGGGGGGGGGGGGGGGGGGGGGGGGGGGGGGGGGGGGGGGGGGGGGGGGGGGGGGGGGGGGGGGGGGGGGGGGGGGGGGGGGGGGGGGGGGGGGGGGGGGGGGGGGGGDGGGGGGGGGGGGGGGGGGGGGGGGGGGGGGGGFGGGGGGGGGGGGGGGGGGGGGGGGGGGGGGGGGGGGGFGGGGGGGGGGGGGGGGGGGGGGFGEGGGFEEGGGF6CGGGFFFFBFFGFFFBFG:??ABGFGFF1>?AAAB<>?;:EFFFF
@M06628:26:000000000-CRM2J:1:1102:21152:18747 1:N:0:150
TACGAAGGGTGCAAGCGTTATTCGGATTTACTGGGCGTAAAGCGCGCGCAGGCGGATGTGTAAGTCAGATGTGAAATCTCGAGGCTCAACCTCGAAACTGCGTCTGAAACTACTCATCTAGAGTTTCGGAGGGGGAAGTGGAATTTCGCATGTAGGGGTAAAATCCGTAGAGATGCGAAGGAACACCAGTGGCGAAGGCGACTTCCTGGCCGATAACTGACGCTGAGGCGCGAAAGCGTGGGGAGCAAACAGGATTAGATACCCTGGTAGTCCACGCCGTAA
+
GGGGGGGGGGGGGGGGGGGGGGGGGGGGGGGGGGGGGGGGGGGGGGGGGGGGGGGGGGGGGGGGGGGGGGGGGGGGGGGGGGGGGGGGGGGGGGGGGGGGGGGGGGGGGGGGGGGGGGGGGGGGGGGGGGGGGGGGGGGGGGGGGGGGGGGGGGGGGGGGGGGGGGGGGGGGGGGGGGGGGGGGGGGGGGGGGGGGGGGGFGGGGGGGGGGGGGGGFGGFGEGFGFGFC:5<EGGFFGGGGFF:9FBFGFFFFFGD?BFAGFGGFBFFFFFFBA<BFFFFFF
@M06628:26:000000000-CRM2J:1:1102:23989:18866 1:N:0:150
TACGAACCGTCCAAACGTTATTCGGTATCACTGGGCTTAAAGCGTGCGTAGGCGGCCTGGAAGGTGAGATGTGAAAGCCCACGGCTCAACCGTGGAACTGCGTTTCAAACCACCAGGCTTGAGGAAGATAGGGGTGATGGGAACTTATGGTGGAGCGGTGAAATGCGTTGATATCATAGGGAACACCGGTGGCGAAAGCGCATCACTGGATCTTTTCTGACGCTGAGGCACGAAAGCTAGGGTAGCGAACGGGATTAGATACCCCGGTAGTCCTAGCCGTAA
+
GGGGGGGGGGGGGGGGGGGGGGGGGGGGGGGGGGGGGGGGGGGGGGGGGGGGGGGGGGGGGGGGGGGGGGGGGGGGGGGGGGGGGGGGGGGGGGGGGGGGGGGGGGGGGGGGGGGGGGGGGGGGGGGGGGGGGGGGFGGGGGGGGGGGGGGGGGGGGGGGGGGGGGGGGGGGGGGGFFGFGGGGFGGGGGGGGGGGGGGGFDCGCGGGGGCFEGGGGFGGGGGFGFGGGDGFEED>FFFGGF:?6?9<DFFFF@DFFBBFFFGGFBF>9:AA<<<FB<3:B?
@M06628:26:000000000-CRM2J:1:1102:20404:19079 1:N:0:150
TACGGAGGGGGTTAGCGTTGTTCGGAATTACTGGGCGTAAAGCGTACGTAGGCGGATTGGAAAGTATGGGGTGAAATCCCAGGGCTCAACCCTGGAACTGCCCTGTAAACTATCAGTCTAGAGTTCGAGAGAGGTGAGTGGAATTCCAAGTGTAGAGGTGAAATTCGTAGATATTTGGAGGAACACCAGTGGCGAAGGCGGCTCACTGGCTCGATACTGACGCTGAGGTACGAAAGTGTGGGGAGCAAACAGGATTAGATACCCTGGTAGTCCACACCGTAA
+
GGGGGGGGGGGGGGGGGGGGGGGGGGGGGGGGGGGGGGGGGGGGGGGGGGGGGGGGGGGGGGGGFGGGGGGGGGGGGGGGGGGGGGGGGGGGGGGGGGGGGGGGGGGGGGGGGGGGGGGGGGGGGGGGGGGGGGGGGGGGGGGGGGGGGGGGGGGGGGGGGGGGGGGGFGGGGGGGGGGGGGGGGGGGGGGGGGGGGGGGFGGGGGGGGGGGGGGGGGGGGCDFGFGFCFGFEGG0AGCGGFF?FFFFGFFFBFFA<<DBGFGGF:F>ADFF2>7@<:>1:?
@M06628:26:000000000-CRM2J:1:1102:24896:19345 1:N:0:150
TACCGAGGGGGTTAGCGTTGTTCGGAATTACTGGGCGTAAAGCGCGCGTAGGCGGATTATTAAGTGAGAGGTGAAATCCCATGGCTCAACCATGGAACTGCCTTTCATACTGGTAGTCTTGAGTTCGAGAGAGGTGAGTGGAATTCCAAGTGTAGAGGTGAAATTCGTAGATATTTGGAGGAACACCAGTGGCGAAGGCGGCTCACTGGCTCGATACTGACGCTGAGGTGCGAAAGTGTGGGGAGCAAACAGGATTAGATACCCTGGTAGTCCACACCGTAA
+
GGGGGGCEGGGGGGGGGEGGGGGGGGGGGGGGGGGGGGGGGGGGGGGGEGGGGGGGDCGGGGGGGGGGGGGGGGGGGGGGGGGGGGGGGGGGGGFGGGGGGGGGGGGGGGGGGFFGGGGGGGGGGGGGGGGGGGFFGGGGGGGGGFCFGGFFGCGGGGGGGGGGGGGFGFGGGGGGGGGGGGGGGGGGGGGGGGGGGGFEEGGCGGGGFDDFCCDFEGGFGEGFCDDGFGC<:EGFAGGGGFF<BFB?GFFFBFFA?29<>=6AFFF:6)56AB?48374(-
@M06628:26:000000000-CRM2J:1:1102:24884:19358 1:N:0:150
TACCGAGGGGGTTAGCGTTGTTCGGAATTACTGGGCGTAAAGCGCGCGTAGGCGGATTATTAAGTGAGAGGTGAAATCCCATGGCTCAACCATGGAACTGCCTTTCATACTGGTAGTCTTGAGTTCGAGAGAGGTGAGTGGAATTCCAAGTGTAGAGGTGAAATTCGTAGATATTTGGAGGAACACCAGTGGCGAAGGCGGCTCACTGGCTCGATACTGACGCTGAGGTGCGAAAGTGTGGGGAGCAAACAGGATTAGATACCCTGGGAGTCCACACCGTAA
+
GFGFEFBFEGGFGGFGGGG:FGGGGGGGGGGGFGFDECCBCFFGGGEEGGGGGG7:CCGGGGA<FGCECGGDFEFGGGGGGGD<FGGFGFCCFEF<DDGFFGFGGGGGFGGG?FCGFGGGGGFFGGD7FCEFGEFGGFGGGGGGGGFGFFCFCFFCC7FCF@CB;>F?D=EGGFF7BCCFCFFGCCEGG;FGGE@:::8CDGDG*<CECF<CCCC8*2<<A;<B<BFCFE<57CD3>>>FD:>(70()65>)..7:?FA<DFC6*4>(2?F06<>)4:2.--
@M06628:26:000000000-CRM2J:1:1102:16780:21002 1:N:0:150
TACGAAGGGGGCTAGCGTTGTTCGGAATAACTGGGCGTAAAGCGCACGTAGGCGGATTGGAAAGTTAGAGGTGAAATCCCAGGGCTCAACCCTGGAACTGCCTTTAAAACTATCAGTCTAGAGGTCGAGAGAGGTGAGTGGAATTCCGAGTGTAGAGGTGAAATTCGTAGATATTCGGAGGAACACCAGTGGCGAAGGCGGCTCACTGGCTCGATACTGACGCTGAGGTGCGAAAGTGTGGGGAGCAAACAGGATTAGATACCCTGGTAGTCCACACCGTAA
+
GGGGGGGGGGGGGGGGGGGGGGGGGGGGGGGGGGGGGGGGGGGGGGGGGGGGGGGGGGGGGGGGGGGGGGGGGGGGGGGGGGGGGGGGGGGGGGGGGGGGGGGGGGGGGGGGGGGGGGGGGGGGGGGGGGGGGGGGGGGGGGGGGGGGGGGGGGGGGGGGGGGGGGGGGGGGGGGGGGGGGGGGGGGGGGGGGGGGGGGGFGGGGGGGGGGGGGGGGGGGGGGFGFGGGGGFGGDBFGGGGFFFFFFFGFFFFFGF?FFFGFGFFFFFFFFFFFFFFFFFFF
@M06628:26:000000000-CRM2J:1:1102:9432:21526 1:N:0:150
TACGAACCGTCCAAACGTTATTCGGTATCACTGGGCTTAAAGCGTTCGTAGGCGGCTTGGAAGGTGAGATGTGAAAGCCCACGGCTCAACCGTGGAACTGCGTTTCAAACCACTAAGCTCGAGGAAGATAGGGGTGATGGGAACTTATGGTGGAGCGGTGAAATGCGTTGATATCATAGGGAACACCGGTGGCGAAGGCGCATCACTGGATCTTTTCTGACGCTGAGGAACGAAAGCTAGGGTAGCGAACGGGATTAGATACCCCGGTGGTCCTAGCTGTAA
+
GFGFGGCEFCGGEFGFCFGGGGGGGGGGGFGGEFGGGGGFGGGGG@@FCGGCGGGC7FGGFCFDGGD=FGGFGGGGGGGGGGGGCCFGEFFGFFG:>FFFCEGE:FGGGGGGDGGFGGBFFFGG:FGGGGGGGGCGGFFGFFE7FCCFFG@FFGGGGGGGGGGGGGGGGGGFC@FGGGG?FGGDG+B/?CGGGGG5:CFE>DEDGGCGFGDFGGCC9CFC?EDFGFFGGE:@GED>02:>5>7:<>;>D@;@?B<:329>D=FF>4>9((-.44)97@>456
@M06628:26:000000000-CRM2J:1:1102:17433:21893 1:N:0:150
GACGAACCGTCCAAACGTTATTCGGTATCACTGGGCTTAAAGCGTGCGTAGGCGGCCTGGTAGGTGTGATGTGAAATCCCACAGCTCAACTGTGGAATTGCGTCGCAAACCACCAGGCTTGAGGAAGACAGGGGTGTTGGGAACTTATGGTGGAGCGGTGAAATGCGTTGATATCATAGGGAACACCGGTGGCGAAGGCGCAACACTGTGGCTTTTTTGACGCTGATGCACGAAAGCTAGGGTAGCGAACGGGATTACTGACCCCGGTATTCCTAGCCGGAA
+
GGGGGGGGGFGGGGGGGGGGGGGGGFGGGFGGFGGGGGGGGGGGGGGGGG:CFGG7FGGGGGGGFGFFDEGFFGGGGGGGGGGGGGGFGGGGGFGFGGGGGGGGGGCGECF<FFFGG+@FDFF8CDFGGGGDGCFFG>FFC@EGG@,@DFGFG8CGGGF7:FFFGDGEGGCFGGCFF998ECFGEGGDEG5C*:58?*1:.):7CE7E09*9CA6C9)**+25555*:*035>EC6?7:755,(,.457>5:1)92))))*/+2)4)-((.))6)1.7(((-
@M06628:26:000000000-CRM2J:1:1102:20306:22229 1:N:0:150
TACGGAGGGGGTTAGCGTTGTTCGGAATTACTGGGCGTAAAGCGCACGTAGGCGGACCATTAAGTTAGAGGTGAAATCCCAGGGCTCAACCCTGGAACTGCCTTTAATACTGGTGGTCTTGAGTTCGAGAGAGGTGAGTGGAATTCCGAGTGTAGAGGTGAAATTCGTAGATATTCGGAGGAACACCAGTGGCGAAGGCGGCTCACTGGCTCGATACTGACGCTGAGGTGCGAAAGCGTGGGGAGCAAACAGGATTAGATACCCTGGTAGTCCACGCCGTAA
+
GGGGGGGGGGGGGGGGGGGGGGGGGGGGGGGGGGGGGGGGGGGGCGGGGGGGGGGGGCD8FEGFGGGGGFGGGGGGGGGGGGGGGGGGGGGGGFFGGGGGGGGGGFGGGGGG?FFCFFFGGGGFGGGGFGE@F:FGGGGDFGGGGG9FGGCFGGGGG8FFFFGCEF*?5:E+CFGGGGGGGGGGFGGGGCF@/*::CGGGFDGGCCFGGFGGG778CGGDGGC>C.*1>7C@EDDF(7995@;06;??C>))4)*6<B2<C*<<62>,65A29A>@>>2703
@M06628:26:000000000-CRM2J:1:1102:15444:22496 1:N:0:150
TACGGAGGGGGTTAGCGTTGTTCGGAATTACTGGGCGTAAAGCGTACGTAGGCGGATCAGAAAGTAGGGGGTGAAATCCCGAGGCTCAACCTCGGAACTGCCTCCTAAACTCCTGGTCTTGAGTTCGAGAGAGGTGAGTGGAATTCCAAGTGTAGAGGTGAAATTCGTAGATATTTGGAGGAACACCAGTGGCGAAGGCGGCTCACTGGCTCGATACTGACGCTGAGGTACGAAAGTGTGGGGAGCAAACAGGATTAGATACCCTGGTAGTCCACACCGTAA
+
GGGGGGGGGGGGGGGGGGGGGGGGGGGGGGGGGGGGGGGGGGGGGGGGGGGGGGGGGGGGGGGGFGGGGGGGGGGGGGGGGGGGGGGGGGGFGGGGGGGGGGGGFGGGGGGGGGGGGGGGGGGGGGGGGGGGGGGGGGGFEGFGGFGFGGGGGGGGGGGGGGGGGGGGFGGGGGGGGGGGGGGGGFEGGGGGEEGDGEGG@GCGGFGGGGGGGGGG57?GGEDBGFGGGFGF7@<9BGGFG@1-426@G)8<?F*67<9<CF2<=474:<A994.72>;B2:
@M06628:26:000000000-CRM2J:1:1102:12247:23245 1:N:0:150
TACGGAGGGTGCAAGCGTTATCCGGAATCACTGGGTTTAAAGGGTGCGTAGGCGGCAAAATAAGTCAGAGGTGAAAGCCCGGCGCTCAACGTCGGAATTGCCTTTGATACTGTTATGCTTGAATCAGGTTGAGGTCGGCGGAATGTGACATGTAGCGGTGAAATGCATAGATATGTCATAGAACACCAATTGCGAAGGCAGCTGGCTAGATCTGTATTGACGCTGAGGCACGAAAGCGTGGGGAGCGAACAGGATTAGATACCCTGGTAGTCCACGCCCTAA
+
GGGGGGGGGGGGGGGGGGGGGGGGGGGGGGGGGGGGGGGGGGGGGGGGGGGGGGGGGGFEFGGGGGGGGGGGGGGGGGGGGGGGGGGGGGGGGGGGGGGGGGGGGGGGGGGGGGGGGGGGGGGGGGGGFGGGGGGGGGGGGGGGGGGGGGGGGGGGGGGGFGGGGGFGGGGGFGGGGGGGGGGGGGGGGGGGGGGGGGGGFGGGGGGGGGGGGGGGGGGGGGGFGFGGGDCBGGGFFGGGGF>:BFFEDFFFFFGF?>DFGFCFF?FFFFFFFFFFFFFFF?
@M06628:26:000000000-CRM2J:1:1102:12243:23263 1:N:0:150
TACGGAGGGTGCAAGCGTTATCCGGAATCACTGGGTTTAAAGGGTGCGTAGGCGGCAAAATAAGTCAGAGGTGAAAGCCCGGCGCTCAACGTCGGAATTGCCTTTGATACTGTTATGCTTGAATCAGGTTGAGGTCGGCGGAATGTGACATGTAGCGGTGAAATGCATAGATATGTCATAGAACACCAATTGCGAAGGCAGCTGGCTAGATCTGTATTGACGCTGAGGCCCGAAAGCGTGGGGAGCGAACAGGATTAGATACCATGGTAGTCGACGTCCTAA
+
GGGGGCEGGFEEFGGGGCFGG,CFCCGGCFFGFGGFEGFGGGGGFGGGFFCGGGGGGGECEFFFGFGGGGGGGGFGGGGGGGGG@FCEGGD=+@CF:FGGCFFGEGGGDGDGGGGGGGGGGGFGGFGFECFGGFGFG7FECCFFC;FGGF9FFGGC:7=FB,3<9@CC+99CFGGGDCFGGGGFC:;*=CCF7;:*:8@:)/:4*120;0*>CF+030A<F8<)>>FF**/)*:C6<5/<977(43931)0).)*4<3AFFF<+92)-625:(475(0,4)6
@M06628:26:000000000-CRM2J:1:1102:6423:23295 1:N:0:150
TACGAACCGTCCAAACGTTATTCGGTATCACTGGGCTTAAAGCGTGCGTAGGCGGCCTGGAAGGTGAGATGTGAAAGCCCACGGCTCAACCGTGGAACTGCGTTTCAAACCACCAGGCTTGAGGAAGATAGGGGTGATGGGAACTTATGGTGGAGCGGTGAAATGCGTTGATATCATAGGGAACACCGGTGGCGAAAGCGCATCACTGGATCTTTTCTGACGCTGAGGCACGAAAGCTAGGGTAGCGAACGGGATTAGATACCCCGGTAGTCCTAGCCGTAA
+
GGGGGGGGGFGGGGGGGGGGGGGGGGGGGGGGGGGGGGGGGGGGGGGGGGGGGGGGGGGGGGGGGGGGGGGGGGGGGGGGGGGGGGGGGGGGGGGGGGGGGGGGGGGGGGGGGGGGGGGGGGGGGGGFCGGFGGGGGGGGGGGGGGGGGGGGGGGFGGGGGGGGGGGEGGGGGGGGGGGDGGGGGGGGGGGGGGG5:CGG>D5DGGGGGGGGGGGFFDGDGGGFGBGCGEGFGGGFF=GGGFBB:29<DFB@()7<B3<BFFEGFFFFFF2<BF>F?FF?6<
@M06628:26:000000000-CRM2J:1:1102:6417:23314 1:N:0:150
TACGAACCGTCCAAACGTTATTCGGTATCACTGGGCTTAAAGCGTGCGTAGGCGGCCTGGAAGGTGAGATGTGAAAGCCCACGGCTCAACCGTGGAACTGCGTTTCAAACCACCAGGCTTGAGGAAGATAGGGGTGATGGGAACTTATGGTGGAGCGGTGAAATGCGTTGATATCATAGGGAACACCGGTGGCGAAAGCGCATCACTGGATCTTTTCTGACGCTGAGGCACGAAAGCTAGGGTAGCGAAAGGGATTAGATACCCCGGTAGTCCTAGCCGTAA
+
GGGG9ECEFGGGGGFGGGGGGGGGG7AFCFGGGGGGGGGGGGFGGGGGGGGGGGGFE,BBFFGGG<EFGGGGGGGGGGFF<FEFEGGGGGFGGFBEGFGGGGGGGDGGGGGGCFFGGGGGGGGG?F7,>BFFGGGGFGGGGCFF@FCFFGGFEGGGGGGGGFGGGGEGDEE+CF?CGGGFFGGGGBC==ECEGGGECEGG@<55CFFFFGGFGE7CFDFFF=DFGB4CCEFEGGD02:>FGFB?:>>E))07:5*18<<<>F?E<2@,4:BA)))92@3866
@M06628:26:000000000-CRM2J:1:1102:11153:23341 1:N:0:150
TACGGAGGGGGTTAGCGTTGTTCGGAATTACTGGGCGTAAAGCGTACGTAGGCGGATTGGAAAGTATGGGGTGAAATCCCAGGGCTCAACCCTGGAACTGCCCTGTAAACTATCAGTCTAGAGTTCGAGAGAGGTGAGTGGAATTCCAAGTGTAGAGGTGAAATTCGTAGATATTTGGAGGAACACCAGTGGCGAAGGCGGCTCACTGGCTCGATACTGACGCTGAGGTACGAAAGTGTGGGGAGCAAACAGCATTAGATACCCTGGTAGTCCACACCGTAA
+
GGGEFBEFGDEFGFGCFFE@FFGFGGGGGGGFFEGGGBFB=FGGFFGGFGGGGGDFCGG@CFF@CFFFGGGGGGGGGFCF=FGGDEFDGGGGGGGGGGDC=FFF@BBEGGGGDGCF<DA@FFG@FFGFBAEFGGBGGGGFGGGGF;BFGGBF;E;CCGGGCGGGGGGGGGGGGGGCFGGF=EG+<:CGGGFGGGGGGGFEDDED=FFFDFDDEEC@5:<AFED>D37<CCFDGFGF5DG>DE047310755;(8*4<966:/03?7F?)44.-4<:()(44:
@M06628:26:000000000-CRM2J:1:1102:19262:23507 1:N:0:150
TACGAGGGGTGCTAGCGTTATTCGGAATCATTGGGCGTAAAGGGTGTGTAGACGGCGCATTAAGTCAACTGTTAAATTCTCCGGCCTAACTGGAGGTCAGCGGTAGAAACTGGTGTGCTAGAGGGTGAGAGAGAGAAGTGGAATTCTCGGAGTAGCGGTAAAATGCGTAGATCTCGAGAGGAACACCGATGGCGAAGGCAGCTTCTTGGCGCACGCCGGACGTTGAGACACGAAAGCGTGGGGAGCAAACAGGATTAGATACCCGGGGAGTCCACGCCGTAA
+
GGFFGGCEFFGGGFG8B@FEFFFFGGGGGFFDFGGGGFEFCGGGGEGGFGGFGGGGEGGGGGGGCEGGGFGGGGGGGGGGGGGGDCCGGFGGGEFGGGGGFGGFGGFGGFGFGGGFGDCFFFGGGFFGGFGFGDFFGGFGGFGG7=7;>C*5>D;?FGFCEFGFFGG;DGG99EGGFGGGDFF:FGDEG*BCF?EGCCGFDGCDG7FGGG)9C:*2:)::=EGFG>GG4?E>EDDB<G>DGE;?FF?FC7;;14*.4<9)*/2<),7(418,4<7B(0-3(-
@M06628:26:000000000-CRM2J:1:1102:9011:23676 1:N:0:150
TACGGAGGGGGTTAGCGTTGTTCGGAATTACTGGGCGTAAAGCGTACGTAGGCGGATCAGAAAGTAGGGGGTGAAATCCCGAGGCTCAACCTCGGAACTGCCTCCTAAACTCCTGGTCTTGAGTTCGAGAGAGGTGAGTGGAATTCCAAGTGTAGAGGTGAAATTCGTAGATATTTGGAGGAACACCAGTGGCGAAGGCGGCTCACTGGCTCGATACTGACGCTGAGGTACGAAAGTGTGGGGAGCAAACAGGATTAGATACCCTGGTAGTCCACACCGTAA
+
GGGGGEGGGGGGGGGGGGGGGGGEGGGGGGGGGGGGGGGGGGGGGGGGGGGGGGGGGGGGGGGGGGGGGGGGGGGGGGGFGGGGGGGGGGGGGGGGGGGGGGGGGGGGGGGGGGGGGGGGGGGGGGGGGGGGGGGGGGGGGGGGGGGGGGGGGGGGGGGGGGGGGGGGGGGFGGGGFGGGGGGGGGGGGGGGGGGGGGGGFGGGGGGGGGGGGCFGEGGGCGGF<>FGGFGFGGGFFGGGGFBFFFB?D>FF:@GF<7<DGFFFF?FFFFBABA<FFEB444
@M06628:26:000000000-CRM2J:1:1102:18780:25033 1:N:0:150
GACGAACCGTCCAAACGTTATTCGGTATCACTGGGCTTAAAGCGGGCGTAGGCGGCTTGGAAGGTGAGATGTGAAAGCCCACGGCTCAACCGTGGAATTGCGTTTCAAACCCTCAAGATTGAGGAAGACAGGGGTGGTGGGAACTGATGGTGGAGCGGTGAAATGCGTGGAGAGCATAGGGAACACCGGGGGCGAAGGCGCAACACTGGGGCTTTGCTGACGCTGAGGCACGAAAGGGAGGGTAGCGAACGGGAGGAGATACCCCGGGAGGCCTAGCTGTAA
+
FGGGGGFGGCEGCFGFG<CFFEFFD@ECCCFAFGGG86CFFGGG7FGGCFFGFEC@+@>F=FFEGGGFF<FFGDFGGGG+BCGGG:@FGGGE:FGDEFEF9F>BB8=AFFGEFFFFC,,:DF9FCCFCCFCGGGGE*>FGDCE*,,3@B9??FEF7<B*<>EG9CCE;/==*?3;9?<@8CF:;CCEC/*:C*::CEGFG:3:)95798C)1*:F++>C9:5*<GEDFC75>5:59(*11)7(.4)4057)743/-8:?0:*++77)(4906:).8(/.))-
@M06628:26:000000000-CRM2J:1:1103:21759:1844 1:N:0:150
TACGGAGGGGGTTAGCGTTGTTCGGATTTACTGGGCGTAAAGCGTACGTAGGCGGATCAGAAAGTAGGGGGTGAAATCCCGAGGCTCAACCTCGGAACTGCCTCCTAAACTCCTGGTCTTGAGTTCGAGAGAGGTGAGTGGAATTCCAAGTGTAGAGGTGAAATTCGTAGATATTTGGAGGAACACCAGTGGCGAAGGCGGCTCACTGGCTCGATACTGACGCTGAGGTACGAAAGTGTGGGGAGCAAACAGGATTAGATACCCTGGTAGTCCACACCGTAA
+
GGGGGFGGGGGGGGGGGEGGGGGGGDFEGFGGFGGFGGGGGGGGGGGGCGGGGGGGGGGG=?FFE?FGDGGGGGGGGGGGGGGGGGGGGG8DFFG7FGGGGGGGGGGGGGGGGGGFGGGGGGGGFGFEGFEFGGBFGGGEFCGGGGGGGGGGGGGGDGGDFGFCFBCEFFGGFCF;ECFGGGGFGGGGGGGGEEGECEGGEGCGGFD:8:7CCGGCCFGCCGGGG@CDGGGDEFG>FGDF<BF?>FFFG4DF:@D>BFFFC98<?:F:BA2:)-.<<>9:6-
@M06628:26:000000000-CRM2J:1:1103:22845:1848 1:N:0:150
TACGAAGGGTGCAAGCGTTATTCGGATTTACTGGGCGTAAAGCGCGCGCAGGCGGATGTGTAAGTCAGATGTGAAATCTCGAGGCTCAACCTCGAAACTGCGTCTGAAACTACTCATCTAGAGTTTCGGAGGGGGAAGTGGAATTTCGCATGTAGGGGTAAAATCCGTAGAGATGCGAAGGAACACCAGTGGCGAAGGCGACTTCCTGGCCGATAACTGACGCTGAGGCGCGAAAGCGTGGGGAGCAAACAGGATTATATACTCTGGTATGCCACTCCGTAA
+
9FGGCEFEEGGDGGFGGCGGGGDEEFGEGGAFGCAFGCCCFGGE@CFCFGGGFFGGGFFGFFGGEGGGCFEGGGGGGEFFFFGD7FGF9FGGGGGGECGGG@FEGDDDGGCFGGDGGAFCGGGGGGGDEFGGCGGCBFGGGGGG7@<FE*FGGCGFFC@C:FC2BCGCGCCGG7+9=*=58EGED>EGFGGF*:CEGEDGFDG=EFGFGF>D5?DG?DFG6?DDGF*5CEC@G55((91975(,1((*97*03075?)6<7@++/6)4<<3)4)4)()4413
@M06628:26:000000000-CRM2J:1:1103:23698:3097 1:N:0:150
TACGGAGGGGGTTAGCGTTGTTTGGAATTACTGGGCGTAAAGCGTACGTAGGCGGATCAGAAAGTATGGGGTGAAATCCCGAGGCTCAACCTCGGAACTGCCTCATAAACTCCTGGTCTTGAGTTCGAGAGAGGTGAGTGGAATTCCAAGTGTAGAGGTGAAATTCGTAGATATTTGGAGGAACACCAGTGGCGAAGGCGGCTCACTGGCTCGATACTGACGCTGAGGTACGAAAGTGTGGGGAGCAAACAGGATTAGATACCCTGGTAGTCCACACCGTAA
+
GGGGGFGGDGGGGGGGGEGGGFGGGGGGGGGGGGGGGGGGGGGGGGGGGGGGGGGGGGGG<AEGGGGGGGGGGGGGGGGGGGGGGGGGGGGGGGGGGGGGGFGGGFGGGGGGGGGGGGGGGGGGDGGGGGGFGGCGGGGGGGGGGGGGGGGGGGGGGGFGGGGGGGGGGFGGGCFGGGGGGGGGGGGGGGF68EGEGGGGEGGGGGGGGGFGGGGGGGGFEEGDGFCGGCF>EGGFFGGGGFF:BB:CGGGFFF6<<>4)CFGEF?FB<AA><ABFBB>:FF
@M06628:26:000000000-CRM2J:1:1103:23680:3100 1:N:0:150
TACGGAGGGGGTTAGCGTTGTTTGGAATTACTGTGCGTAAAGCGTACGTAGGCGGATCAGAAAGTATGGGGTGAAATCCCGAGGCTCAACCTCGGAACTGCCTCATAAACTCCTGGTCTTGAGTTCGAGAGAGGTGAGTGGAATTCCAAGTGTAGAGGTGAAATTCGTAGATATTTGGAGGAACACCAGTGGCGAAGGCGGCTAACTGGCGCGATACTGACGCTGAGGTAAGAAAGTGTGGGGATCAAACAGGATGAGATATCCTGGTAGTCCACACCGTAA
+
DEFGGDGGG7@@@DFGGC@GGG,ECFG<CEFFG,9EFFC@FGGG=B:6CCFEFGDC+CFGDEAFFCFGG?@@4=9CFFGGDGGG>EDDFGGGGGGGDGGGGG?DFGCFFFGGFGGGFCFFGFDED=>CEFGGEGGGG>DFGFFG7FCFFEFGCGGGGFFFGGGFFGGBFGG9B<FGGGFCEEGGFFGFGE9BEE7CBFCEEDC:03:<+:)*>EDC7CCF?/>C<)939<*7<:D:AFGG*0((--,77CC??FC(.)6AG4<E*.944<<94427(89:36
@M06628:26:000000000-CRM2J:1:1103:14957:3674 1:N:0:150
TACGGAGGGTGCAAGCGTTAATCGGAATTACTGGGCGTAAAGCGAGTGTAGGCGGCAATGTAAGTCGGATGTGAAAGCCCTGGGCTCAACCTGGGAATTGCATTCGATACTGCATAGCTTGAATCAGACAGAGGGATGTGGAATTCCGGGTGTAGCGGTGAAATGCGTAGATATCCGGAGGAACACCAGTGGCGAAGGCGGCATCCTGGGTCTAGATTGACGCTGAGGCTCGAAAGCGTGGGGAGCAAACAGGATTAGATACCCTGGTAGTCCACGCCCTAA
+
GGGGGGGGGGGGGGGGGGGGGGGGGGGGGGGGGGGGGGGGGGGGGGGGGGGGGGGGGGGGGGGGGGGGGGGGGGGGGGGGGGGGGGGGGGGGGGGGGGGGGGGGGGGGGGGGGGGGGGGGGGGGGGGGGGGGGGGGGGGGGGGGGGGGGGGGGGGGGGGGGGGGGGGGGGGGGGGGGGGGGGGGGGGGGGGGGGGGGGGGFGGGGGGFGGFGGGGGGGGGGGGGGFGGGFGEGGGB<GGGGEFFFFFGGGGFFFGFBDFBGFFEF:F?FFFF2<?D>F>FFB
@M06628:26:000000000-CRM2J:1:1103:14939:3682 1:N:0:150
TACGGAGGGTGCAAGCGTTAATCGGAATTACTGGGCGTAAAGCGAGTGTAGGCGGCAATGTAAGTCGGATGTGAAAGCCCTGGGCTCAACCTGGGAATTGCATTCGATACTGCATAGCTTGAATCAGACAGAGGGATGTGGAATTCCGGGTGTAGCGGTGAAATGCGTAGATATCCGGAGGAACACCAGTGGCGAAGGCGGCATCCTGGGTCTAGATTGACGCTGAGGCTCGAAAGCGTGGGGAGCAAACAGGATTAGATACCCTGGTAGTCCACGCCCTAA
+
GGGGGGGGGGGGGGGGGGGGFGGGCGGGGGGGGFGGGGGGGGGGGGGGGGGGGGGGGGGGGFFGGGGGEGGGGGGGGGGGGGGGGGGGGGGGGGGGGGGGGGGGGGGGGGGGGGGGGGGAGGGGGFGGGGGGGFGGGGGGGGGGGGGGGGGGGGGGGGGGGGGGGGGGGDGGGGGGGGGGGGGGGGGGG<:BEGGCGGGEDGGDGGG<CFFGGGGGGGGGGGGGGFDGGCDEGGGF7D9CDFFFFFF5CFGFFFFAB<BFFFGGF?FBFABF2>FEFFFF74
@M06628:26:000000000-CRM2J:1:1103:24472:4776 1:N:0:150
CACGAACCGTCCTAACGTTATTCGGTATCACTGGGCTTAAAGCGTGCGTAGGCGGCTTGGTAGGTGAGATGTGAAATCCCACGGCTCAACCGTGGAATTGCGTTTCAAACCCCCAAGCTCGAGGAAGATAGGGGTGATGGGAACTTATGGTGGAGCGGTGAAATGCGTTGATATCATAGGGAACACCGGTGGCGAAAGCGCATCACTGGATCTTTTCTGACGCTGAGGCACGAAAGCTAGGGTAGCGAACGGGATTAGATACCCCGGTAGTCCTAGCCGTAA
+
GGGGGGGGGGGGGGGGGGGGGGGGGGGGGGGGGGGGGGGGGGGGGGGGGGGGGGGGGGGGGGFGGGGGGGGGGGGGGGGFFGGGGEEGGGGGGGGGGGGGGGGGGGGGGGGGGGGGGGGGGCFGCGGGGGGGGGFGGGGGGGGGGEGGGGFGGDGGGG@F>FGGGGGGGGGGGGGDGGGGFFEF7F8E=?8>8?CCE8*:@D:EGGGGGFFGGGC:3:ECC:DGG3FFF5<>ECD6?::7*<::B2;3)9<>?:317244*18F)4>>B?2A<4)/4)3<FB
@M06628:26:000000000-CRM2J:1:1103:11069:4842 1:N:0:150
TACGGAGGGGGTTAGCGTTGTTCGGAATTACTGGGCGTAAAGCGTACGTAGGCGGATCAGAAAGTAGGGGGTGAAATCCCGAGGCTCAACCTCGGAACTGCCTCCTAAACTCCTGGCCTTGAGTTCGAGAGAGGTGAGCGGAATTCCAAGTGTAGAGGTGAAATTCGTAGATATTTGGAGGAACACCAGTGGCGAAGGCGGCTCACTGGCTCGATACTGACGCTGAGGTACGAAAGTGTGGGGAGCAAACAGGATTAGATACCCTGGTAGTCCACACCGTAA
+
GGGGGGGGGGGGGGGGGGGGGGGGGGGGGGGGGGGGGGGGGGGGGGGGGGGGGGGGGGGGGGGGGGGGGGGGGGGGGGGGGGGGGGGGGGGGGGGGGGGGGGGGGGGGGGGGGGGGGGGGGGGGGGGGGGGGGGGGGGGGGGGGGGGGGGGGGGGGGGGGGGGGGGGFGGGFGGGGGGGGGGGGGGGGGGGGGGGGGGGGFGGGGGGGGGFGGGGGGGGGGGGGGFGGGGGFGGGBDGGGGFF09FFGGGGFFFGFBFFFGFFGFFFFFFFFFFFFFBB??B
@M06628:26:000000000-CRM2J:1:1103:14836:5733 1:N:0:150
TACGAAGGGGGCTAGCGTTGTTCGGAATAACTGGGCGTAAAGCGCACGTAGGCGGATTGTTAAGTTAGGGGTGAAATCCCAGGGCTCAACCCTGGAACTGCCTCTGATACTGGCAATCTAGAGTTCGAGAGAGGTGAGTGGAATTCCGAGTGTAGAGGTGAAATTCGTAGATATTCGGAGGAACACCAGTGGCGAAGGCGGCTCACTGGCTCGATACTGACGCTGAGGTGCGAAAGCGTGGGGAGCAAACAGGATTAGATACCCTGGTAGTCCACGCCGTAA
+
GGGGGGGGGGGGGGGGGGGGGGGGGGGGGGGGGGGGGGGGGGGGGGGGGGGGGGGGGGGGGGGGFGGFGGGGGGGGGGGGGGGGGGGGGGGGGGGGGGGGGGGGGGGGGGGGGGGGGGGGGGGGGGGGGGGGGGGGGGGGGGGGGGGGGGGGGGGGGGGGGGGGGGGGGGGGGGGGGGGGGGGGGGGFGGGGGGGGGGGGFGGGGGGGGGFGGGGGGGGGGGD/C>FGGGGFGGGFFGGDGF>?FFFCGFFFFFGFFFFBGFGFF?FBFFFFAF?D>FFFFF
@M06628:26:000000000-CRM2J:1:1103:5574:7346 1:N:0:150
GACGGAGGATGCAAGTGTTATCCGGAATCACTGGGCGTAAAGCGTCTGTAGGTGGCTCGATAAGTCAACTGTTAAATCTTGAAGCTTAACTTCGAAATCGCAGTCGAAACTATCGGACTAGAGTATAGTAGAGGTAAAGGGAATTTCCAGTGGAGCGGTGAAATGCGTAGAGATTGGAAAGAACACCGATGGCGAAGGCACTTTACTGGGCTATTACTGACACTCAGAGACGAAAGCTAGGGTAGCAAATGGGATTAGATACCCCAGTAGTCCTAGCCGTAA
+
GGGGGGGGGFGGGGGGGGGGGGGGGDGGGGGGGGGGGFFEGGGGGGGGGGGGGGGGGGGEGGGGGGGGGGGFGGGGGGGGGGFGGEFEGGGGGGGEGGGGGGGGGGGGGGGGGGGGGGGGGGGGGGGGGGGGGGGGGGGGGGGGGGFGGGGGGGGGGGGGGGGGGGGGGDGGFFGGGCGFGGGGGGGGGGGGGGGGGGGGFGGGGGGFGGFGGGGGGGFGGGFGGFDGGGGBGDGB?FGGGFFFFFFDFFGF<?DBFFFFGFFG>?BFFFFFAA48?FB??F
@M06628:26:000000000-CRM2J:1:1103:5560:7358 1:N:0:150
GACGGAGGATGCAAGTGTTATCCGGAATCACTGGGCGTAAAGCGTCTGTAGGTGGCTCGATAAGTCAACTGTTAAATCTTGAAGCTTAACTTCGAAATCGCAGTCGAAACTATCGGACTAGAGTATAGTAGAGGTAAAGGGAATTTCCAGTGGAGCGGTGAAATGCGTAGAGATTGGAAAGAACACCGATGGCGAAGGCACTTTACTGGGCTATTACTGACACTCAGAGACGAAAGCTAGGGTAGCAAATGGGATTAGATACCCCAGTAGTCCTAGCCGTAA
+
GGGGGGGGGGGGGGGGGGGGGGGGGGGGGGGGGGGGGGGGGGGGGGGGGGGGGGGGGGGGGGGGGGGGGGGGGGGGGGGGGGFGGGGGGGGGGGGGGGGGGGGGGGGGGGGGGGGGGGGGGGGGGGGGGGGGGGGGGGGGGGGGGGGGGGGGGGGGGGGGGGGGGGGGGGGGGGGGGGGGGGGGGGGGGGGGGGEGGGGGFGGGGGGGGFFGGGGGGGGGGGGGGFGGGGGEGGGFFGGGGFFFF?FGGGGFBFGFFFFFGFGGFBFFFFFFFFFFFFFFBF
@M06628:26:000000000-CRM2J:1:1103:11182:7425 1:N:0:150
TACGGAGGGTGCAAGCGTTATCCGGAATCATTGGGTTTAAAGGGTCCGCAGGCGGTCAATTAAGTCAGAGGTGAAATCCCATAGCTTAACTATGGAACTGCCTTTGATACTGGTTGACTTGAGTCATATGGAAGTAGATAGAATGTGTAGTGTAGCGGTGAAATGCATAGATATTACACAGAATACCGATTGCGAAGGCAGTCTACTACGTATGTACTGACGCTCATGGACGAAAGCGTGGGGAGCGAACAGGATTAGATACCCTGGTAGTCCACGCCGTAA
+
GGGGGGGGGGGGGGGGGGGGGGGGGGGGGGGGGGGGGGGGGGGGGGGGGGGGGGGGGGGGGGGGGGGGGGGGGGGGGGGGGGGGGGGGGGGDGGGGGGGGGGGGGGGGGGGGGGGGGGGGGGGGGFGGGGGGGGGGGGGGGGGGGGGGGGGGGGGGGGGGGGGGGGGGGGGGGGGGGGGGGGGGGGGGGGGGGGGGGGGGFGGGGGGGGGFDGGGCGGGGGGGGGFFGGGGFGGGFFCDDDFFF>BFGGGGFFFGF7?AAGFGGFB>59<ADFFBDFFF;:?
@M06628:26:000000000-CRM2J:1:1103:11189:7442 1:N:0:150
TACGGAGGGTGCAAGCGTTATCCGGAATCATTGGGTTTAAAGGGTCCGCAGGCGGTCAATTAAGTCAGAGGTGAAATCCCATAGCTTAACTATGGAACTGCCTTTGATACTGGTTGACTTGAGTCATATGGAAGTAGATAGAATGTGTAGTGTAGCGGTGAAATGCATAGATATTACACAGAATACCGATTGCGAAGGCAGTCTACTACGTATGTACTGACGCTCATGGACGAAAGCGTGGGGAGCGAACAGGATTAGATACCCTGGTAGTCCACGCCGTAA
+
GGGGGEGGGGGGGGGGGGGGGGGGGGGGGGGGGGGGGGGGGGEEGGGGGGGGGGGGGGGGGGGGFGGGGGGGGGGGGGGGGGGGGGGGGGGFGGGGGGGGGGGGGGGGGGGGGGGGGGGGGGGGGGGGCGGGCGGGGGFGGGGGGGFGGGGFFA9FGGGGGGGGGGGGGGGGGGGGCGGGGGGAFGGGGGGGGGGGGGGFAFGGGGGDGGFGGGGGGGFGGGGGGFGGGGGFDGG>?GCGDF>BBFFDCDGFFFGA<BAFGFGGFFFFFFFF>DBB>FB22:
@M06628:26:000000000-CRM2J:1:1103:28083:7724 1:N:0:150
TACGGAGGGTGCAAGCGTTATCCGGAATCACTGGGTTTAAAGGGTGCGTAGGCGGATAAATAAGTCAGGGGTGAAAGCTTTCAGCTTAACTGGAAAATTGCCTTTGAAACTGTCTATCTTGAATTATGTTGAGGTTAGCGGAATGTGACATGTAGCGGTGAAATGCATAGATATGTCATAGAACACCAATTGCGAAGGCAGCTAGCTAGGCATATATTGACGCTGAGGCACGAAAGCGTGGGGAGCGAACAGGATTAGATACCCTGGTAGTCCACGCCCTAA
+
GGGGGGGGGGGGGGGGGGGGCCFGGGGGGGGGGGGFEGGGGGGGGGGGGGGGGGGGGDGGGGGGGGGGGGGGGGGGGGGGGGGGGGEGGGGGFGGGGGGGGFGGFGGGGGGGGGGGGGGAFGFGDDFGGGGGGGGFGGFGGGGGGEGGGFGGGGGGGGGGGGGGGGGGGGGGGGGGGFE@FGGGGFGGGGGGFEGGGGGC>GGFGGG@CEF4+CFFGGGGGGGGGFGGGCGFGGG>FGGGGFFFFF9:CGGFFFDBBFAFGFGGFBFFBDFFFBFFFFFBFB
@M06628:26:000000000-CRM2J:1:1103:17333:7857 1:N:0:150
CACGTACTGTGCGAACGTTATTCGGAATCACTGGGCTTAAAGGGTACGTAGGCGGTTTACCAAGTCAGATGTGAAATGCCACAGCTCAACTGTGGCACTGCGTTTGAAACTGGTAGGCTAGAGTATTCCAGGGGTGTGCGGAACTTATGGTGGAGCGGTGAAATGCGTTGATATCATGAGGAACACCGGAGGCGAAGGCGGCACACTGGGGGATAACTGACGCTGAGGTACGAAAGCTAGGGTAGCGAACGGGATTAGATACCCCGGTACTCCTAGCTGTAA
+
GGGGGGGGGGGGGGGGGGGGGGGGGGGGGGGGGGGGGGGGGGGGGGGGGGGGGGGGGGGGGGGGGGGGGGGGGGGGGGGGGGGGGGGGGGGGGGGGGGGGGGGGGGGGGGGGGGGGGGGGGGGGGGGGGGGGGGFGGGGEEEGGGGGGGGGGGGGGGGGGGGGGGGGGGGGGGGGGGGGGGGGGGGGGGGGGGGGGGGGGFGGGGGGGGGFGGGGGGGGGGGGGGFGFCGGFGGD>?>CFGF????FGGGGF?E<??BFBGFGGF979>FAA?28=>BAFAF
@M06628:26:000000000-CRM2J:1:1103:15040:8041 1:N:0:150
TACGGAGGGGGTTAGCGTTGTTCGGAATTACTGGGCGTAAAGCGCACGTAGGCGGACTGGAAAGTTGGGGGTGAAATCCCAGGGCTCAACCCTGGAACTGCCTCCAAAACTATCAGTCTAGAGTTCGAGAGAGGTGAGTGGAATTCCGAGTGTAGAGGTGAAATTCGTAGATATTCGGAGGAACACCAGTGGCGAAGGCGGCTCACTGGCTCGATACTGACGCTGAGGTGCGAAAGTGTGGGGAGCAAACAGGATTAGATACCCTGGTAGTCCACACCGTAA
+
GGGGGEFGGGGGGGGGGGGGGGGGGGGGGGGGGGGGGGGGGGGGGGGGGGGGGGGGGGGGGGGGGGGGEGGGGGGGGGGGGGGGGGGGGGGGGGGGGGGGGGGGGGGGGGGGGGGGGGGGGGGGGGG7FGGGGGGGGGGGGGGGGGGGGGGGGGGDGGGGGGGGGGGGGGGGGGGGGGGGGGGGFGGGGGGGGGGGGGGGFGGGGGGGGGFGGGGGGGGGGGGDGFGGC@<BGEGFFGGGGEB:BFFGGGGFFFGFFFFFGFGGF?F?FFFFFFF?6>B3??
@M06628:26:000000000-CRM2J:1:1103:25044:8242 1:N:0:150
TACGGAGGGTCCGAGCGTTATCCGGAATTATTGGGTTTAAAGGGTCCGTAGGCGGGCGATTAAGTCAGTGGTGAAAGTCTGCAGCTCAACTGTAGAATTGCCTTTGATACTGGTCGTCTTGAGTTATGGTGAAGTTGGCGGAATATGTAGTGTAGCGGTGAAATGCATAGATATTACATAGAACACCGATTGCGAAGGCAGCTGACTAACCATATACTGACGCTGATGGACGAAAGCGTGGGGAGCGAACAGGATTAGATACCCTGGTAGTCCACGCCGTAA
+
GGGGGGGGGGGGGGGGGGGGGGGGGGGGGGGGGGGGGGGGGGGGGGGGGGGGGGGGGGGGGGGGGGGGFGGGGGGGGGGGGGGGGGGGGGGGGEGGFGGGGGGGGGGGGGGGGGGGGGGGGGGGGGGGGGGGGGGGGGGGGFGFGGGGGGGGGGGGGGGGGGGGGGGGGGGGGGGGGGGGGGGGGGGGGGGGGEEEGGGGFGGGGFGGGGFCEGFFGGGGGGGGGFGGFGGDGGGFFGGGGB>:>025DGGFBFGFFFBFGFGGFFFFFDAAAA<B>764<B
@M06628:26:000000000-CRM2J:1:1103:21473:8276 1:N:0:150
TACGAACCGTCCAAACGTTATTCGGTATCACTGGGCTTAAAGCGTGCGTAGGCGGCCTGGAAGGTGAGATGTGAAAGCCCACGGCTCAACCGTGGAACTGCGTTTCAAACCACCAGGCTTGAGGAAGATAGGGGTGATGGGAACTTATGGTGGAGCGGTGAAATGCGTTGATATCATAGGGAACACCGGTGGCGAAAGCGCATCACTGGATCTTTTCTGACGCTGAGGCACGAAAGCTAGGGTAGCGAACGGGATTAGATACCCCGGTAGTCCTAGCCGTAA
+
GGGGGGGGGGGGGGGGGGGGGGGGGGFGGGGGGGGGGGGGGGGGGGGGGGGGGGGGGGGGGGGGGGGGGGGGGGGGGGGGGGGGGGGGGGGGGGGGGGGGGGGGGGFGGGGGGGGGGGGGGGGGGFFDGGGGGGCFF=FGGGGGGGGGFGGGGGGGGGGGGGGGGGGGGGGC9CFFCFGGGGGGGGGGGEGGGGEE>:EE33EEGGGGGGFGGGGGGGGGGGGGCBGFD8CEGGD30:7CGFFFFBFGCDGFFFGF?<AAFBEC53BBBFDBA>9??5>8?F
@M06628:26:000000000-CRM2J:1:1103:21286:8753 1:N:0:150
GACGGAGGGGGCTAGCGTTGTTCGGAATTACTGGGCGTAAAGGGCGCGTAGGCTGCCATGTGTGTCAAGGGTGAAATCCCAGAGCTTAACTCTGGAACTGCTCTTGAAACTGCATGGCTTGAGTGAGTAAGAGGCGGACGGAATTCCGAGTGTAGCAGTGAAATGCGTAGATATTCGGAGGAACATCGGTGGCGAAGGCGGTTCGCTGGTACTCTACTGACGCTGAGGCGCGAAAGCGTGGGGAGCAAACAGGATTAGATACCCTGGTAGTCCACGCCGTAA
+
GGGGGGGGGGGGGGGGGGGGGGGGGGGGGGGGGGGGGGGGGGGGGGGGGGGGGGGGGGGGGGGGGGGGGGGGGGGGGGGGGGFGGGGGGGGGGGGGGGGGGGGGGGGGGGGGGGGGGGFGGGGGGFFGFGGGGGGGGDGGGGGGGGGGGGGGGGGGGGGGGGGGGGGGGGGGGGGGGGGGGGGGGGGGGGGGGGGGGGGGFGGGGGGGGGFGFGGGGFGGGGGCGFGGGGGFGGGFBGGGGFFFFFFGGGGFBFGFFFFFGFGFF?>?FFBFAD7@B@>6<B
@M06628:26:000000000-CRM2J:1:1103:19728:9006 1:N:0:150
TACGGAGGGGGTTAGCGTTGTTCGGAATTACTGGGCGTAAAGCGTACGTAGGCGGATTGGAAAGTATGGGGTGAAATCCCAGGGCTCAACCCTGGAACTGCCCTGTAAACTATCAGTCTAGAGTTCGAGAGAGGTGAGTGGAATTCCAAGTGTAGAGGTGAAGTTCGTAGATATTTGGAGGAACACCAGTGGCGAAGGCGGCTCACTGGCTCGATACTGACGCTGAGGTACGAAAGTGTGGGGAGCAAACAGGATTAGATACCCTGGTAGTCCACACCGTAA
+
GGGGGCBC>FECEFGGGFGDGGGGGGGGGGFGGGGGGGGGGGGGFEGGFGGGGGGDFCFFFFGGFEFEFGGC:DFFGEFG8F<CFGGEFEGEDDED=FGGGGGGDFGFGGGF<FA=CB9BFDE=DFFGCEE7FEG:=FGFCDFFGGGGGGGGGFCCFC,1>CFGGFGECFCFCC;BF?E@CGGGFFCEFGGFGE8EGEFGBGCEDGGFFGFGEEGFDGECFEC7CDFGGFGFDG/2A*:*9:6,((-994>7::F)82AA*=<EFB>(65)6.4444B>2(4
@M06628:26:000000000-CRM2J:1:1103:19590:9230 1:N:0:150
CACGTACTGTGCGAACGTTATTCGGAATCACTGGGCTTAAAGGGTACGTAGGCGGTTTACCAAGTCAGATGTGAAATGCCACAGCTCAACTGTGGCACTGCGTTTGAAACTGGTAGGCTAGAGTATTCCAGGGGTGTGCGGAACTTATGGTGGAGCGGTGAAATGCGTTGATATCATGAGGAACACCGGAGGCGAAGGCGGCACACTGGGGGATAACTGACGCTGAGGTACGAAAGCTAGGGTAGCGAACGGGATTAGATACCCCGGTAGTCCTAGCTGTAA
+
GGGGGGGGGGGGGGGGGGGGGGGGGGGGGGGGGGGGGGGGGGGGGGGGGGGGGGGGGGGGGGGGGGGGGGGGGGGGGGGGGGGGGGGGGGGGGGGGGGGGGGGGGGGGGGGGGGGGGGGGGGGGGGGGGGGGGGGGGGGGGGGGGGGGGGGGGGGGGGGGGGGGGGGGGGGGGGGGGGGGGGGGGGGGGGGGGGGGGGGGFGGGGGGGGGFGGGGGGGGGGGGGGFGGGFGFGGGFFGCGGFFFFFFGGGGEFFG<B?FFGFGGF>DBFFFFFF>FFF<FFF
@M06628:26:000000000-CRM2J:1:1103:19683:9357 1:N:0:150
TACGGAGGGGGTTAGCGTTGTTCGGAATTACTGGGCGTAAAGCGTACGTAGGCGGACTATTAAGTTAGAGGTGAAATCCCGGGGCTCAACCCCGGAACTGCCTTTAATACTGGTAGTCTTGAGTTCGAGAGAGGTGAGTGGAATTCCAAGTGTAGAGGTGAAATTCGTAGATATTTGGAGGAACACCAGTGGCGAAGGCGGCTCACTGGCTCGATACTGACGCTGAGGTACGAAAGTGTGGGGAGCAAACAGGATTAGATACCCTGGTAGTCCACACCGTAA
+
GGGGGGGGGGGGGGGGGGGGGGGGGGGGGGGGGGGGGGGGGGGGGGGGGGGGGGGGGGGGGGGGGGGGGGGGGGGGGGGGGGGGGGGGGGGGGGGGGGGGGGGGGGGGGGGGGGGGGGGGGGGGGGGGGGGGGGGGFGGGGGGGGGGGGGGGGGGGGGGGGGGGGFGFGGGGGGGGGGGGGGGGGGGGGGGGGGGGGGGGFGGGGGGGGGFGGGGGGGGGGGGGG>GGFFGFGGGFFGGGGFF<>FBGGGGFFFGFF<ABGFGGF?F>AAFFFFFFFEFFBF
@M06628:26:000000000-CRM2J:1:1103:12248:9832 1:N:0:150
TACGAACCGTCCAAACGTTATTCGGTATCACTGGGCTTAAAGCGTGCGTAGGCGGCCTGGAAGGTGAGATGTGAAAGCCCACGGCTCAACCGTGGAACTGCGTTTCAAACCACCAGACTTGAGGAAGATAGGGGTGATGGGAACTTATGGTGGAGCGGTGAAATGCGTTGATATCATAGGGAACACCGGTGGCGAAAGCGCATCACTGGATCTTTTCTGACGCTGAGGCACGAAAGCTAGGGTAGCGAACGGGATTAGATACCCCGGTAGTCCTAGCCGTAA
+
GGGGGGGGGCGGGGGGGFFGGFGGGGGGGGGGGGGGGGGGGGGGGGGGGGGGGGEGGGGGGGGGGGGFCGGGGGGGGGGGGGGGGEEGGGGGGCGGGGGGGGECFFGGGGGGGGGG<FGGGGFGDDGGFGGCGGGGGFFGGFGGGGGGGFCFGCGGEGGGGGGGGGGGGGGGGGGGGGFCEFGGGGGGDGGGGGGGGEGGFGGGGGGGGGFGGFFFGGGDC8CDGEGFG5FEGGGFFGGGG::BFFFGGGGF07C:BFAAFFGGFFB;>6<ABFA???6:??
@M06628:26:000000000-CRM2J:1:1103:3529:9846 1:N:0:150
TACGAACCGTCCAAACGTTATTCGGTATCACTGGGCTTAAAGCGTGCGTAGGCGGCCTGGAAGGTGAGATGTGAAAGCCCACGGCTCAACCGTGGAACTGCGTTTCAAACCACCAGGCTTGAGGAAGATAGGGGTGATGGGAACTTATGGTGGAGCGGTGAAATGCGTTGATATCATAGGGAACACCGGTGGAGAAAGCGCATCACTGGATCTTTTCTGACGCTGAGGCACGAAAGCTAGGGTAGCGAACGGGATTAGATACCCCGGTAGTCCTAGCCGTAA
+
E<FDD<@FCFGGGFG@@CC,EFGG8@F<<,C@E8CCEFEEDEGCFGEGC,@F9FC:7B=FDFFEGGD<,?FFC?@FF@F7FFCCCEE@9:EFCFFC<EFG<FGG7FDFGGGGGGFFE+=FFCCF8@F7FFGFF@GCBFGFCFGGC;:@CF;F<DF>FEFGFFG9F9CBCCFGFFGFC?C<*CFC<+4=:=EE*=<=2C@E39*5CGDCFCFC?E>FCCG<EEGGG>FF**9@/:7>BGGG4<:?FBBDG377:5903,)6:B?@535,9?74:<4@879:06
@M06628:26:000000000-CRM2J:1:1103:23411:10122 1:N:0:150
TACGGAGGGGGTTAGCGTTGTTCGGAATTACTGGGCGTAAAGCGTACGTAGGCGGATTGGAAAGTATGGGGTGAAATCCCAGGGCTCAACCCTGGAACTGCCCTGTAAACTATCAGTCTAGAGTTCGAGAGAGGTGAGTGGAATTCCAAGTGTAGAGGTGAAATTCGTAGATATTTGGAGGAACACCAGTGGCGAAGGCGGCTCACTGGCTCGATACTGACGCTGAGGTACGAAAGTGTGGGGAGCAAACAGGATTAGATACCCTGGTAGTCCACACCGTAA
+
GGGGGGGGGGGFGGGGGGGGGGGGGGGGGGGGGGGGGGGGGGGGGGGGGGGGGGGGGGGGGGGGGGGGGGGGGGGGGGGGGGGGGGGGGGGGGGGGGGGFGGGGGGGFGGGGGGGGGGGGGFFFGFCGGFGGGGGFGGGGGGGGGGGGGFGGGGFFGGFFGGGGG?FBCFEGGGGGG?CCEGF7CFEC8FGD88C=EEGGFGGGGG>@CF>D7EC=5DDFGGG*>37CFC>3CE316>>FGFF6,,8FFFGFBFGF24<<DFGGFFF?ABB<:4)645(.-4
@M06628:26:000000000-CRM2J:1:1103:23424:10138 1:N:0:150
TACGGAGGGGGTTAGCGTTGTTCGGAATTACTGGGCGTAAAGCGTACGTAGGCGGATTGGAAAGTATGGGGTGAAATCCCAGGGCTCAACCCTGGAACTGCCCTGTAAACTATCAGTCTAGAGTTCGAGAGAGGTGAGTGGAATTCCAAGTGTAGAGGTGAAATTCGTAGATATTTGGAGGAACACCAGTGGCGAAGGCGGCTCACTGGCTCGATACTGACGCTGAGGTACGAAAGTGTGGGGAGCAAACAGGATTAGATACCCTGGTAGTCCACACCGTAA
+
GGGGGGGGGGGGGGGGGGGGGGGEGGGGGGGGGGGGGGGGGGGGBFGGGGGGGGGGEGGGGAFGGGDFFFGGGGGGGGGGGGGGDGFGGGGGGGGGGGGGGGGGGFGGFGGGGGGGGGGGGGG<FC*<FGGFGGD7FGGGFGGGFGCGGGGGGGGGG:F:9FCCFGGGFGDFGGGGGGGGC7FFGGGGFGGGGGGGGGGGFDEGFFFCFGFGEEGCEFGGGGD>DFGGGDF>C@D>AFDGG>6:;2:49CC?BF4)5>><C=8AFFF?ABBA<AFF:;>(8?
@M06628:26:000000000-CRM2J:1:1103:23410:10149 1:N:0:150
TACGGAGGGGGTTAGCGTTGTTCGGAATTACTGGGCGTAAAGCGTACGTAGGCGGATTGGAAAGTATGGGGTGAAATCCCAGGGCTCAACCCTGGAACTGCCCTGTAAACTATCAGTCTAGAGTTCGAGAGAGGTGAGTGGAATTCCAAGTGTAGAGGTGAAATTCGTAGATATTTGGAGGAACACCAGTGGCGAAGGCGGCTCACTGGCTCGATACTGACGCTGAGGTACGAAAGTGTGGGGAGCAAACAGGATTAGATACCCTGGTAGTCCACCCCGTAA
+
GGGGGGGGGGGGGGGGGGGGGGGGGGGGGGGGGGGGGGGGGGGGGGGGGGGGGGGDFGGGGGGGGGGGGGGGGGGGGGGGGGGGGGGGGGGGGGGGGGGGGGGGGGGGGGGGGGGGGGGGGGGGGG7CGGGGGGCGGGGGGGGGGGGGGGGGGGGGGGGFFGGGGGGGGGGGGGGGGGGGGGGGEGGCCGGGGCEGGGGGFGEDCFGGGGFGGDF5CF7CGGGGGFGGGG>3CGGFFGFG3:92>F?DGGFFBFF9??AFFFGGFFFFFFFFBF?)(09414
@M06628:26:000000000-CRM2J:1:1103:21094:10791 1:N:0:150
TACGGAGGGTGCAAGCGTTGTTCGGACTCACTGGGCATAAAGAGCACGTAGGCGGCTCGCTCAGTCAGGTGTGAAAGCCCACGGCCCAACCGTGGAACTGCACCTGATACTGGCGAGCTTGAGGACGGAAGGGGTGAGTGGAACTCCAGGTGGAACGGTGAAATGTATAGATATCTGGAGGAACACCGGTGGCGAAAGCGGCTCACTGGTCCGTCTCTGACGCTGAGGTGCGAAAGCTAGGGTAGCGAACGGGATTAGATACCCCGGTAGTCCTAGCCGTAA
+
GGGGGGGGGGGGGGGGGGGGGGGGGGGGGGGGGGGGGGGGGGGGGGGGGGGGGGGGCGGGGGGGGGGGGGGGGGGGGGGGGGGGGGGGGGGGGGGGFDFGGGGGGGGGGGGGGGGGGGGGGGGGGGGGGGGGGGGGGGGGGGGGGGGGGGGGGFGGGGGGGGGGGGGGGGFGGGGGGGGGGGGGGGGGGGGGGGGGGGGGFGGGGGGGGGFGGFGFGGGGGGGDDFGGGGFFGGGB<FGGGF?BB?FGCDGF?>GFFF<AGFGG>>EBFFFFFF>FBFF?FF
@M06628:26:000000000-CRM2J:1:1103:28356:11004 1:N:0:150
TACGAAGGTCCCAAGCGTTGTTCGGAATCACTGGGCGTAAAGCGAGCGTAGGCGGCATGGTAAGTCAGATGTGAAAGCCCGGGGCTCAACCTCGGAACTGCATCCGATACTGCCAAGCTAGAGTAGTGGAGGGGTGTATGGAATTCACGGTGTAGCAGTGAAATGCGTAGATATCGTGAGGAACACTAGTGGCGAAGGCGATACACTGGACACTAACTGACGCTGAGGCTCGAAGGCTAGGGTAGCGAAAGGGATTAGATACCCCTGTAGTCCTAGCAGTAA
+
GGGGGGGGGGGGGGGGGFGGGGGGGGGGGGGGGGGGGGGGGGGGGGGGGGGFGFGGGGGDGGGGGGGGGGGGGGGGGGGGGGGGGGGGGGGGGGGDGGGGFGGGGGGGGGGGGGGGGGGGGGGGGGGGGGGGGGCFGGGGGGGGGGGFFGGGGGGGGGGGFGGGGGGGGGGGGGGGGGFCFGGGGGGGGGGGGGGGGGGGFGGGGGGGFGFGGGFGGGGGFGGGDDGGGCFFGGGFFGFGGFFFFFFGGGGF:7C:<?ADGFGGFFFFFFFFFFFF7*).<A
@M06628:26:000000000-CRM2J:1:1103:2289:11059 1:N:0:150
TACGGAGGGTCCGAGCGTTATCCGGAATCATTGGGTTTAAAGGGTCCGTAGGCGGGCTTATAAGTCAGGGGTGAAAGTTTGTGGCTCAACCATAAAATTGCCCTTGATACTGTAAGTCTTGAGTTATAGTGAAGTTGCCGGAACATGTGGTGTAGCGGTGAAATGCATAGATATCACATAGAACACCAATTGCGAAGGCAGGTGACTAACTATATACTGACGCTGATGGACGAAAGCGTGGGGAGCGAACAGGATTAGATACCCTGGTAGTCCACGCCGTAA
+
GGGGGGGGGGGGGGGGGGGGGGGGGGGGGGGGGGGFGGGGGGGGGGGGGGGGGGGGGGGGGGGGGGGGGGGGGGGGGGGGGGGGGGGGGGGEGGGGGGGGGGGGGGGGGGGGGGGGGGGGGGGGGGGGGGGGGGGGGGGGGGGGGGGGGGGGGGGGGGGGGGGGGGGGGGGGGGGGGGGGGGGGGGGGGGGGGEGEGGGGFGGGGGGGGGFGGGGGGGGGGGGGGFGGGGGFGGGFFGDDGFFFFFFGGGGFFFFA?FDFGFGGFFFBFFFFFFFFFFFFFF
@M06628:26:000000000-CRM2J:1:1103:27007:11134 1:N:0:150
TACGGAGGGGGTTAGCGTTGTTCGGAATTACTGGGCGTAAAGCGTACGTAGGCGGATCAGAAAGTAGGGGGTGAAATCCCGAGGCTCAACCTCGGAACTGCCTCCTAAACTCCTGGTCTTGAGTTCGAGAGAGGTGAGTGGAATTCCAAGTGTAGAGGTGAAATTCGTAGATATTTGGAGGAACACCAGTGGCGAAGGCGGCTCACTGGCTCGATACTGACGCTGAGGTACGAAAGTGTGGGGAGCAAACAGGATTAGATACCCTGGTAGTCCACACCGTAA
+
GGGGGGGGGGGGGGGGGGGGEGGGGGGGGGGGGGGGGGGGGGDGGFGGGGGGGGGGG7F<EGGGFGGGEFGGEGGGDFGF7CGGGGGGGGGD>FGGGGEFGFGGFCGGGGFG3><CFGGGGGGGG;FF@FEGGG>FGGGGGGGGGFGGGGGGGG?FGGGGGGGGGGGGGGGGGGG9FCFGGGGFGGDCG;CGG*C8EGGGEGGG6CDGEFFG5CCGGGGGGGGGGFGGGCFFEGGFAGGGGFF?>FFGGGFFFFGDF?BFGFFGF:58AFFFFB<@?>6::?
@M06628:26:000000000-CRM2J:1:1103:27001:11153 1:N:0:150
TACGGAGGGGGTTAGCGTTGTTCGGAATTACTGGGCGTAAAGCGTACGTAGGCGGATCAGAAAGTAGGGGGTGAAATCCCGAGGCTCAACCTCGGAACTGCCTCCTAAACTCCTGGTCTTGAGTTCGAGAGAGGTGAGTGGAATTCCAAGTGTAGAGGTGAAATTCGTAGATATTTGGAGGAACACCAGTGGCGAAGGCGGCTCACTGGCTCGATACTGACGCTGAGGTACGAAAGTGTGGGGAGCAAACAGGATTAGATACCCTGGTAGTCCACACCGTAA
+
GGGGGGGGGGGGGGGGGGGGGGGGGGGGGGGGGGGGGGGGGGGGGGGGGGGGGGGGGGGGGGGGFGGGGGGGGGGGGGGGGGGGGGGGGGGGGGGGGGGGGGGGGGGGGGGGGGGGGGGGGGGGGGGGGGGGGGGGGGGGGGGGGGGGGGGGGGGGGGGGGGGGGGGGGGGGGGGGGGGGGGGGGGGGGGGFGGGGGGGGFGGGGGGGGGFGGGGGGGGGGGGGGFGFGGGEGFGFFGGGGFFFFBFGGFD@BFGF??FFGFGGFFFFFFFFF<BF?FF?BF
@M06628:26:000000000-CRM2J:1:1103:7867:11183 1:N:0:150
TACGGAGGGGGTTAGCGTTGTTCGGAATTACTGGGCGTAAAGCGCACGTAGGCGGATCAGAAAGTTGGGGGTGAAATCCCAGGGCTCAACCCTGGAACTGCCTCCAAAACTCCTGGTCTTGAGTTCGAGAGAGGTGAGTGGAATTCCGAGTGTAGAGGTGAAATTCGTAGATATTCGGAGGAACACCAGTGGCGAAGGCGGCTCACTGGCTCGATACTGACGCTGAGGTGCGAAAGTGTGGGGAGCAAACAGGATTAGATACCCTGGTAGTCCACACCGTAA
+
GGGGGGGGGGGGGGGGGGGGGGGGGGGGGGGGGGGGGGGGGGGGGGGGGGGGGGGGGGGGDGGGGGGGGGGGGGGGGGGGGGGGGGGGGGGGGGGGGGGGGGGGGGGGGGGGGGGGGGGGGGGGGGGGGGGGGGGGGGGGGGGGGGGGGGGGGGGGGGGGGGGGGGGGGGGGGGGGGGGGGGGGGGGGGGGGGGGGGGGGFGGGGGGGGGFGGGGGGGGGGGGGGFGGGGGFGGGFFGGGGFFFFFFGGGGFFFGB??<AGFGGFFF?AFFFAFFFFFF:??
@M06628:26:000000000-CRM2J:1:1103:11980:11213 1:N:0:150
TACGGAGGGGGTTAGCGTTGTTCGGAATTACTGGGCGTAAAGCGTACGTAGGCGGATCAGAAAGTAGGGGGTGAAACCCCGAGGCTCAACCTCGGAACTGCCTCCTAAACTCCTGGTCTTGAGTTCGAGAGAGGTGAGTGGAATTCCAAGTGTAGAGGTGAAATTCGTAGATATTTGGAGGAACACCAGTGGCGAAGGCGGCTCACTGGCTCGATACTGACGCTGAGGTACGAAAGTGTGGGGAGCAAACAGGATTAGATACCCTGGTAGTCCACACCGTAA
+
GGGGGGGGGGGGGGGGGGGGGGGGGGGGFGGGGGGGGGGGGGGGGGGGGGGGGGGGGGGGGGGGGGGGGGGGGGGGGGGGGGGGGGGGGGGGGGGGGGGGGGGGGGGFGGGGGGGGGGGGGGGGGGGGGGGGGGGGGGGGGGGGGGGGGGGGGGGGGGGGGGGGGGGGGGGGGGGGGGGGGGGGGGGGGGGGGGGGGGGGEGGGGGGGGGFGGDGGGGGGGGGGGFGGGFFDDGGFFFGGDFFFFFFGGGGFFFGFFFFFGBGGF?FFFFFFFFFFFFF?B?
@M06628:26:000000000-CRM2J:1:1103:21828:11389 1:N:0:150
TACGGAGGGGGTTAGCGTTGTTCGGAATTACTGGGCGTAAAGCGCGCGTAGGCGGATTAGTAAGTTAGGGGTGAAATCCCGGGGCTCAACCCCGGAACTGCCTCTAATACTGCTAGTCTTGAGTTCGAGAGAGGTGAGTGGAATTCCGAGTGTAGAGGTGAAATTCGTAGATATTCGGAGGAACACCAGTGGCGAAGGCGGCTCACTGGCTCGATACTGACGCTGAGGTGCGAAAGTGTGGGGAGCAAACAGGATTAGATACCCTGGTAGTCCACACCGTAA
+
GGGGGDGGGGGGGGGGGFGGGGGGGGGGGGGGGGGGGGGGGGGGGGGGGGGGGGGGGGGGFGGGGGGGGGGGGGGGGGGGGGGGGGGGGGFGGGGGGGGGGGGGGGGGGGGGGGGGGGGGGGGGGGGGGGGGGGFGGFGGGGGGGGGGGGGGGGGGGGGGGGGGGGGGGGGGGGGFGGGGGGGGGGGGGGGGDGEGGGGGFGGGGGGGGGFGGGGGGGGGGGGGGFFF4CFFGGGFFGFGGFBFFF:FDFGFFFG<<29AFFFCF:0:<A)6442;:59<:<
@M06628:26:000000000-CRM2J:1:1103:21814:11402 1:N:0:150
TACGGAGGGGGTTAGCGTTGTTCGGAATTACTGGGCGTAAAGCGCGCGTAGGCGGATTAGTAAGTTAGGGGTGAAATCCCGGGGCTCAACCCCGGAACTGCCTCTAATACTGCTAGTCTTGAGTTCGAGAGAGGTGAGTGGAATTCCGAGTGTAGAGGTGAAATTCGTAGATATTCGGAGGAACACCAGTGGCGAAGGCGGCTCACTGGCTCGATACTGACGCTGAGGTGCGAAAGTGTGGGGAGCAAACAGGATTAGATACCCTGGTAGTCCACACCGTAA
+
GGGGGGGGGGGGGGGGGGGGGGGGGGGGGGGGGGGGGGGGGGGGGGGGGGGGGGGGGGGGFGGGGGGGGGGGGGGGGGGGGGGGGGGGGGGGGGGGGGGGGGGGGGGGGGGGGGGGGGGGGGGGGGGGGGGGGGGGGGGGGGGGGGGGGGGGGGGGGGGGGGGGGGGGGGGGGGGGGGGDGGGGGGGGGGGGGGGGGGGGFGGGGGGGGGFGGGGGGGGGGEGGGFGGGGGFGGGFFGGGGF6<>>FGGGGFFFGFFFFFGFGFFFFFAFFFFFFFF7;<?F
@M06628:26:000000000-CRM2J:1:1103:4557:11551 1:N:0:150
TACGGAGGGGGTTAGCGTTGTTCGGAATTACTGGGCGTAAAGCGTACGTAGGCGGATTGGAAAGTAGGGGGTGAAATCCCAGGGCTCAACCCTGGAACTGCCTCCTAAACTATCAGTCTAGAGTTCGAGAGAGGTGAGTGGAATTCCAAGTGTAGAGGTGAAATTCGTAGATATTTGGAGGAACACCAGTGGCGAAGGCGGCTCACTGGCTCGATACTGACGCTGAGGTACGAAAGTGTGGGGAGCAAACAGGATTAGATACCCTGGTAGTCCACACCGTAA
+
GGGGGGGGGGGGGGGGGGGGGGGGGGGGGGGGGGGGGGGGGGGGGGGGGGGGGGGGGGGGGGGGGGGGGGGGGGGGGGGGGGGGGGGGGGGGGGGGGGGGGGGGGGGGGGGGGGGGGGGGGGGGGGGGGGGGGGGGGGGGGGGGGGGGGGGGGGGGGGGGGGGGGGGGGGGEGGGGGGGGGGGGGGGGGGGGGGGGGGGGFGGGGGGGGGFGGGGGGGGFGGGGGFGGGGGFGGGFFGFGGFFFFFFGGGGFFFGFBFFFFFGGFFFFDFFBFBFFFFFBFF
@M06628:26:000000000-CRM2J:1:1103:5420:11672 1:N:0:150
TACGAAGGGGGCTAGCGTTGTTCGGAATTACTGGGCGTAAAGCGCACGTAGGCGGGTCGTTAAGTTAGAGGTGAAATCCCGGAGCTCAACTCCGGAACTGCCTTTGATACTGGCGATCTTGAGTTCGAGAGAGGTGAGTGGAATTCCGAGTGTAGAGGTGAAATTCGTAGATATTCGGAGGAACACCAGTGGCGAAGGCGGCTCACTGGCTCGATACTGACGCTGAGGTGCGAAAGCGTGGGGAGCAAACAGGATTAGATACCCTGGTAGTCCACGCCGTAA
+
GGGGGGGGGGGGGGGGGGGGGGGGGGGGGGGGGGGGGGGGGGGGGGGGGGGGGGGGGGGFGGGGGGGGGGGGGGGGGGGGGGGGGGGGGGGGGGGGGGGGGGGGGGGGGGGGGGGGGGGGGGGGGGGGGGGGGGGGGGGGGGGGGGGGGGGGGGGGGGGGGGGGGGGGGGGGGGGGGGGGGGGGGGGGGGGGGGGGGGGGFGGGGGGGGGFGGGGGGGGGGGGGGFGGGGGFGGGFFGDGGFFFFFFGGGGFFFDBFFBFGFGGFFFFFFFFDAFFFFFFF?
@M06628:26:000000000-CRM2J:1:1103:22323:11952 1:N:0:150
GACGAACCGTCCAAACGTTATTCGGTATCACTGGGCTTAAAGCGTGCGTAGGCGGCTTGGAAGGTGAGATGTGAAAGCCCACGGCTCAACCGTGGAATTGCGTTTCAAACCCTCAAGCTTGAGGAAGACAGGGGTGTTGGGAACTTATGGTGGAGCGGTGAAATGCGTTGATATCATAGGGAACACCGGTGGCGAAGGCGCAACACTGGGTCTTTTCTGACGCTGAGGCACGAAAGCTAGGGTAGCGAACGGGATTAGATACCCCGGTAGTCCTAGCTGTAA
+
GGGGGGGGGGGGGGGGGGGGGGGGGGGGGGGGGGGGGGGGGGGGGGGGGGGGGGGGGGGG8FFGGGGGGGGGGGGGGGGGGGGGGGGGGGGGFFGGGFGGGGGGGGFGGGGFCGGGGGGGGGGGGGCCFGGGGGGGEFFGGGGGGCDGGGGGGGGGGGGGGGGGGGGGGGGGGGGGGGGGGGGGGGGGGGEEGGGGGGGGFGGGGGGGGGFGGGGFGGGGGGGGGFGGGGGFGGGFFGGGGFFFFFFGGGDFFFDF?FFFGFGGFFFFFFFFFFFFF44>DF
@M06628:26:000000000-CRM2J:1:1103:16757:12452 1:N:0:150
TACGGAGGGGGTTAGCGTTGTTCGGAATTACTGGGCGTAAAGCGTACGTAGGCGGATTAGTAAGTTAGAGGTGAAATCCCAGGGCTCAACCCTGGAACTGCCTTTAATACTGCTAGTCTTGAGTTCGAGAGAGGTGAGTGGAATTGCGAGTGTAGAGGTGAAATTCGTAGATATTCGCAGGAACACCAGTGGCGAAGGCGGCCCACTGGCTCGATACTGACGCTGAGGCACGAAAGCGTGGGGAGCAAACAGGATTAGATACCCTGGTAGTCCACACCGTAA
+
GGGGG;FEG7F67DFGGGGGG<FGGGGG8FGGGGGGGFGG,E6F6,6@FGGGGGG7++C,5,CFFABFF<FG<FGGF?F,EAFGGGGGGGG+D,F<F<A<FDG,C?FGGGGG9F,FFGGGGGGGGGGGGGGGGG<<:FFGGGGGG<C::FFGGGG9FFGGGGGG9DGGFGGGGG;;C*B/CGGGGGG5F++?EGGGGGGGFG***;CFGGFGGGGGGGGGGGGGGFGG**9>EEDB(>CGGFFFF>:<FGCF?49AFFBFFFGGF?F?AFFFFFF42)4163
@M06628:26:000000000-CRM2J:1:1103:16767:12472 1:N:0:150
TACGGAGGGGGTTAGCGTTGTTCGGAATTACTGGGCGTAAGGCGTACGTAGGCGGATTAGTAAGTTAGAGGTGAAATCCCAGGGCTCAACCCTGGAACTGCCTTTAATACTGCTAGTCTTGAGTTCGAGAGAGGTGAGTGGAATTGCGAGTGTAGAGGTGAAATTCGTAGATATTCGCAGGAACACCAGTGGCGAAGGCGGCTCACTGGCTCGATACTGACGCTGAGGTACGAAAGTGTGGGGAGCAAACAGGATTAGATACCCTGGTAGTCCACACCGTAA
+
GGGGGFGGGGGGGGGGGGGGGGGGGGGGGGGGGGGGGGGGGGGGGGGGGGGGGGGGGGGGGGGGGGGGGGGGGGGGGGGGGGGGGGGGGGGGGGGGGGGGGGGGGGGGGGGGGGGGGGGGGGGGGGGGGGGGGGGGGGGGGGGGGGGGGGGGGGGGGGGGGGGGGGGGGGGGGGGGGGGDGGGGGGGGGGGGGGGGGGGGFGGGGGGGGGFGGGGGGGGGGGGGGFGGGGGFGGGFFGGGGFFFFFFGGGGFFFGF??FFGFGG??3:AFFFFFFFFFF8??
@M06628:26:000000000-CRM2J:1:1103:15123:12696 1:N:0:150
TACGGAGGGGGTTAGCGTTGTTCGGAATTACTGGGCGTAAAGCGCGCGTAGGCGGATTAGTAGGTAGGGGGTGAAATCCCAGGGCTCAGCCCTGGAACTGCCTCTTAAACTGCTAGTCTTGAGTTCGAGAGAGGTGAGTGGAATTCCAAGTGTAGAGGTGAAATTCGTAGATATTTGGAGGAACACCAGTGGCGAAGGCGGCTCACTGGCTCGATACTGACGCTGAGGTGCGAAAGTGTGGGGAGCAAACAGGATTAGATACCCTGGTAGTCCACACCGTAA
+
GGGGGGGGGGGFGGGGGGGGGGGGGGGGGGGGGGGGGGGGGGGGGGGGGGGGGGGGGGGGFG,EFGGGGGGGGGGGGGGGGGGGGGGGGGGGGGGGGGGGGGGGGGGGGGGGGGGGGGGGGGGGGGGGGGGGGGFGGGGGGGGGGGGGGGGGGGGGGGGGGGGGGGGGGGGGGGGGGGGGGGGGGGGGGGGGGGGGGGGGFGGGGGGGGGFGGGGGGGGFGGGGGFGGGGGFGGGFFGGGGFFFFFFGGGGF?FFFFBAFGFGGF?F:BFFFFFFFFFFFB?
@M06628:26:000000000-CRM2J:1:1103:29685:13153 1:N:0:150
TACGGAGGGGGTTAGCGTTGTTCGGAATTACTGGGCGTAAAGCGCACGTAGGCGGATCAGAAAGTATAGGGTGAAATCCCAGGGCTCAACCCTGGAGCTGCCTTATAAACTCCTGGTCTTGAGTTCGAGAGAGGTGAGTGGAATTCCAAGTGTAGAGGTGAAATTCGTAGATATTTGGAGGAACACCAGTGGCGAAGGCGGCTCACTGGCTCGATACTGACGCTGAGGTGCGAAAGTGTGGGGAGCAAACAGGATTAGATACCCTGGTAGGCCACACCGTAA
+
FGGGDFGGEGGFFFGFCCFECEFGE7FFGGFGGGFGFFEFGGGGDEGGG<AFGGEECEFE5EFFGGFGGGGFG7E9FBFGDDFG@CFGCC,B<DFFGFGGCDDGGGGGGGBFGFGG<DGGGFFF=,CCFFGFDDFCFGGGFGG9C;DFFGGGGGGGGGFGFFGCFFGGGGG9E@F?B9:<CFGGGGGFFBCFGGCEEGFEFDGDGGGFGFFFGGGGEGGCCEGGG>DGCF4@C*56AFFCD:;0>4:*CF*0.8C<??FFFFGFF?32:4(<>BFF<72::?
@M06628:26:000000000-CRM2J:1:1103:28185:13189 1:N:0:150
TACGGAGGGGGTTAGCGTTGTTCGGAATTACTGGGCGTAAAGCGCACGTAGGCGGATCAGAAAGTATAGGGTGAAATCCCAGGGCTCAACCCTGGAACTGCCTTGTAAACTCCTGGTCTTGAGTTCGAGAGAGGTGAGTGGAATGCCGAGTGTAGAGGTGAAATTCGTAGATATTCGGAGGAACACCAGTGGCGAAGGCGGCTCACTGGCTCGATACTGACGCTGAGGTGCGAAAGTGTGGGGAGCAAACAGGATTAGATACCCTGGTAGTCCACACCGTAA
+
GGGGGGGGG@F@CGGGGGGEGCFGGGGGDGGGGGGDFGGGGGFGEEGGGGGGGGGC46AA,BFFGEC?@FGGGGGGAGCEE?FGGGCGGGD7FGFGGFGGGGGG8BF,FGGF=FFFFGGGGGFGGGGCF7CFGGGEGGFGGGGG,;3>B7FGGGGCGGGGGGGGAEFGGGGGGG@FGD5:EGGGGGGGCGFGGGGGGGG5BGGEGGG?E=:7*8FG*>FGGGGGGFGG9EGFGGGF9FGGGFFFFF0>FGGFFFGFFFFFGFGGFFFFFFFFFFF)476:BB
@M06628:26:000000000-CRM2J:1:1103:10988:13250 1:N:0:150
TACGGAGGGGGTTAGCGTTGTTCGGAATTACTGGGCGTAAAGCGTACGTAGGCGGATTGGAAAGTATGGGGTGAAATCCCAGGGCTCAACCCTGGAACTGCCCTGTAAACTATCAGTCTAGAGTTCGAGAGAGGTGAGTGGAATTCCAAGTGTAGAGGTGAAATTCGTAGATATTTGGAGGAACACCAGTGGCGAAGGCGGCTCACTGGCTCGATACTGACGCTGAGGTACGAAAGTGTGGGGAGCAAACAGGATTAGATACCCTGGTAGTCCACACCGTAA
+
GGGGGGGGGGGGGGGGGGGGGGGGGGGGGGGGGGGGGGGGGGGGGGGGGGGGGGGGGGGGGGGGGGGGGGGGGGGGGGGGGGGGGGGGGGGGGGGGGGGGGGGGGGGGGGGGGGGGGGGGGGGGGGGGGGGGGGGGGGGGGGGGGGGGGGGGGGGGGGGGGGGGGGGCFGGGGGGGGGGGGGGGGGGGGGGGGGGGGGGGFGGGGGGGGGFGGGGGGGGFGGGGGFGGGGGFGGGFFGGGGEFFFFFGGGGFFFGFF?ADGFGGFBFFFFFFDAD?BFFFFF
@M06628:26:000000000-CRM2J:1:1103:11007:13262 1:N:0:150
TACGGAGGGGGTTAGCGTTGTTCGGAATTACTGGGCGTAAAGCGTACGTAGGCGGATTGGAAAGTATGGGGTGAAATCCCAGGGCTCAACCCTGGAACTGCCCTGTAAACTATCAGTCTAGAGTTCGAGAGAGGTGAGTGGAATTCCAAGTGTAGAGGTGAAATTCGTAGATATTTGGAGGAACACCAGTGGCGAAGGCGGCTCACTGGCTCGATACTGACGCTGAGGTACGAAAGTGTGGGGAGCAAACAGGATTAGATACCCTGGTAGTCCACACCGTAA
+
GGGGGGGGGGGGGGGGGGGGGGGGGGGGGGGGGGGGGGGGGGGGGGGGGGGGGGGGGGGGFFGGGGCFGGGGGGGGGGGGFGGDGGGGGGGDGFGFGGGGGGGFEGGGGGGGFGFGGGGGGGGCFGGGGGGGGGGGGGGGGGGGGGGGFGGGGGGGGFGGGGGGGGGGGGGGGCFCCF6?CEFGGGECCEFGGGGGGGGGFGGGGGG<CFFGGDGFGGGDGGGGGFGGGGGFDF3;<C:FGEB6>FFFCFCF?FC5<?B>D@FGFBF:BA<AFAF?BEF:<?
@M06628:26:000000000-CRM2J:1:1103:14953:14032 1:N:0:150
TACGGAGGGGGTTAGCGTTGTTCGGAATTACTGGGCGTAAAGCGCGCGTAGGCGGACTATTTAGTGAGAGGTGAAATCCCAGGGCTCAACCCTGGAACTGCCTTTCATACTGGTAGTCTTGAGGTCGAGAGAGGTGAGTGGAATTCCGAGTGTAGAGGTGAAATTCGTAGATATTCGGAGGAACACCAGTGGCGAAGGCGGCTCACTGGCTCGATACTGACGCTGAGGTGCGAAAGCGTGGGGAGCAAACAGGATTAGATACCCTGGTAGTCCACGCCGTAA
+
GGGGGGGGGGGGGGGGGGGGGGGGGGGGGGGGGGGGGGGGGGGGGGGGGGGGGGGGGGGGG<FGGGGGGGGGGGGGGGGGGGGGGGGGGGGGGGGGGGGGGGGGGGGGGGGGGGGGGGGGGGGGGGGGGGGGGGGGGGGGGGGGGGGGGGGGGGGGGGGGGGGGGGGGGGGGGGGGGGGGGGGGGGGGGGGGGGGGGGGGFGGGGGGGGGFGGGGGGGGGGGGGGFGGGGGFGGDBFGGGGFFFFFFGFGGFFFGFFFFFGFGGFBFFFFFBAF?FFFFFB?
@M06628:26:000000000-CRM2J:1:1103:20572:14406 1:N:0:150
TACGGAGGGGGCTAGCGTTGTTCGGAATTACTGGGCGTAAAGCGTACGTAGGCGGATCAGAAAGTAGGGGGCGAAATCCCGAGGCTCAACCTCGGAACTGCCTCCTAAACTCCTGGTCTTGAGTTCGAGAGAGGTGAGTGGAATTCCAAGTGTAGGGGTGAAATTCGTAGATATCTGGAGGAACACCAGTGGCGAAGGCGGCTCACTGGGTCGATACTGACGCTGAGGTACGAAAGTGTGGGGAGCAAACAGGATTAGATACCCTGGTAGTCCACACCGGAA
+
GGGGGBFGGGD7+EE,6BF@FEFGGGCD8FGGGGGGGGGGGGGEGEGGGGGGGGGC@CF@EFGFG,C?F:F++>F7>=>>::BFFFGGGGG,@:7FF@8:,,@>,,?FFGFCGGGA<FF7@FGGFGCG7FE*<=<*,=FCFFGFGFGC+2CF,9C,=CCFFGFG7CEFGGGFFG+0A+CGGGF*;EGFG7CFC8>?EGGG)9C5+CFCF*89EEG5C>C+<;DDGFG369CDGCC96>:DGFF6,0:GGG<??405<?ADFFGF/,38AF8A4:))4>>((-
@M06628:26:000000000-CRM2J:1:1103:20584:14422 1:N:0:150
TACGGAGGGGGTTAGCGTTGTTCGGAATTACTGGGCGTAAAGCGTACGTAGGCGGATCAGAAAGTAGGGGGTGAAATCCCGAGGCTCAACCTCGGAACTGCCTCCTAAACTCCTGGTCTTGAGTTCGAGAGAGGTGAGTGGAATTCCAAGTGTAGAGGTGAAATTCGTAGATATTTGGAGGAACACCAGTGGCGAAGGCGGCTCACTGGCTCGATACTGACGCTGAGGTACGAAAGTGTGGGGAGCAAACAGGATTAGATACCCTGGTAGTCCACACCGTAA
+
GGGGGEGGGGGGGGGGGGGGGGGGGGGGGGGGGGGGGGGGGGGGGGGGGGGGGGGGFGGGGGGGGGGGGGGGGGGGGGGGGGGGGGGGGGGGGGGGGGGGGGGGGGFGGGGGGGGGGGGGGGGGGGGFGGGGGGGGGGGGGGGGGGGGGGGGGGGGGGGGGGGGGGGGGGGFGGGGGGGGGGGGGGGGGGGGGGGGGGGGFGGGGGGGGGFGGGGGGGGGGGGGGFGGGGFEGFGFFGGGGFFFFFFFGGGFFFGFFFABGFGFF?;:AABBFFFFBF>BF?
@M06628:26:000000000-CRM2J:1:1103:15511:14670 1:N:0:150
TACGGAGGGGGTTAGCGTTGTTCGGAATTACTGGGCGTAAAGCGTACGTAGGCGGATCAGAAAGTATGGGGTGAAATCCCAGGGCTCAACCCTGGAACTGCCTCATAAACTCCTGGTCTTGAGTTCGAGAGAGGTGAGTGGAATTCCGAGTGTAGAGGTGAAATTCGTAGATATTCGGAGGAACACCAGTGGCGAAGGCGGCTCACTGGCTCGATACTGACGCTGAGGTACGAAAGTGTGGGGAGCAAACAGGATTAGATACCCTGGTAGTCCACACCGTAA
+
GGGGGEGGGGGEGGGGGGGGGGGGGGGGGGGGGGGGGGGGGGGGGGGGGGGGGGGGGGGGGGGGGGGGGGGGGGGGGGGGGGGGGGGGGGGGGGGGGGGGGGGGGGGGGGGGGGGGGGGGGGGGGGGGGGGGGGDFGGGGGGGGGGGGGGGGGGGGGGGGGGGGGGGGGGGGGGGGGGGGGGGGGGGGGGGGGGGGGGGGEDEGGGGGGGFGGGGGGGGGGGGGGFGGGGGFGGGFFGGGGFFFFFFFGGGFBFGFFFFFGFGGF:F?BFFFFFF@BFFFFF
@M06628:26:000000000-CRM2J:1:1103:6971:14915 1:N:0:150
TACGGAGGGTCCGAGCGTTATCCGGAATTATTGGGTTTAAAGGGTCCGTAGGCGGGTCGATAAGTCAGAGGTGAAAGTTTGCAGCTCAACTGTAAAATTGCCTTTGATACTGTCGGTCTTGAGTTATAGTGAAGTTGCCGGAATATGTAGTGTAGCGGTGAAATGCATAGATATTACATAGAACACCGATTGCGAAGGCAGGTGACTAACTATATACTGACGCTGATGGACGAAAGCGTGGGGAGCGAACAGGATTAGATACCCTGGTAGTCCACGCCGTAA
+
CGGGGGGG@F<FCGG>FGGGGGGGGGGGCG<FGGG:6CFGGG9FGGEGGGGGFGG:FGGGGGGGGGGC9=FFBGGGA8EFGGFGGGEGGGGCC<FGGG,EG<?F9FG<FGG@FGGG=FG,FFGG=,@=<8@FCFGA=,,@EGGG9F;7@EFG@GGGGGGGGGGGGGGGGGG9CFGE,C;CGGGGGGGGGG5CGGGGGGGG3)A?FGG?9+/0++;CGGGGG8DG3>*:CFGFGGGFF5*9DF6?FF0CD)5??FFFFFFFGFGG*1>?FFFFF42>BFF>?:
@M06628:26:000000000-CRM2J:1:1103:4611:15389 1:N:0:150
CACGAACTGCGCGAACGTTATTCGGAATCACTGGGCTTAAAGAGTGCGTAGGCGGCCAAGTAAGTTGGATGTGAAAGCCCCCGGCTCAACCGGGGAATTGCGTTCAATACTGCTTGGCTTGAGGAAGACAGAGGTGAGTGGAACTGATGGTGGAGCGGTGAAATGCGTTGATATCATCAGGAACACCGGTGGCGAAGGCGGCTCACTGGGTCTTTTCTGACGCTGAGGCACGAAAGCTAGGGGAGCGAACGGGATTAGATACCCCGGTAGTCCTAGCTGTAA
+
GGGGGGGGGGGGGGGGGGGFGGGGGGGGGGGGGGGGGGGGGGGGGGGGGGGGGGGGGGGGGGGGGGGGGGGGGGGGGGGGGGGGGGGGGGGGGGGGGGGGGGGGGGGGGGGGGGGGGGGGGGGGGGGGGGGGGGGGGGGGGGGGGGGGGGGGGGGGGGGGGGGGGGGGGGGGGGGGGGGGGGGGGGGGGGGGGGGGGGGGFGGGGGGGGGFFGGGGGGGGGGGGGFGGGGGFGGGFFGGGGFFBFFFGGGGFFFGFFFFFGFGGFFFFFFFFFFFFFFFFFF
@M06628:26:000000000-CRM2J:1:1103:24836:15572 1:N:0:150
TACGGAGGGTGCAAGCGTTATCCGGAATCACTGGGTTTAAAGGGTGCGTAGGCGGATAAATAAGTCAGGGGTGAAAGCTTTCAGCTTAACTGGAAAATTGCCTTTGAAACTGTCTATCTTGAATTATGTTGAGGTTAGCGGAATGTGACATGTAGCGGTGAAATGCATAGATATGTCATAGAACACCAATTGCGAAGGCAGCTAGCTAGGCATATATTGACGCTGAGGCACGAAAGCGTGGGGAGCGAACAGGATTAGATACCCTGGTAGTCCACGCCCTAA
+
GGGGGCEEECFGGGGGGFGGGGGGGGGGGGGGGGGEFGGGGGGGGEGGGGGGGEG:@FGGFGGGGGGGGGGGEGGGGGGGGFGGFGGGGGGGFGGGGGGFGGGGGGGFGGFGGGFGGGGGGGFGGGGGGGGGGGGGGGGGGGGGGGGFGGGGGGGGGGGDGFGGGGGGGGFCGGGFGGGGGGGGGGGFGGGGGGGCEE=:BGGGGGFEFFFCGGGGGGGGFGGGGFG3FEFFGEGFFGGGGF>66>FGGGG?256424AAGFCFF?35)<<A<>>@FFB>FB
@M06628:26:000000000-CRM2J:1:1103:26249:15890 1:N:0:150
TACGAAGGGGGCTAGCGTTGTTCGGAATTACTGGGCGTAAAGCGTACGTAGGCGGATTAGAAAGTTAGGGGTGAAATCCCAGGGCTCAACCCTGGAACTGCCTCTAAAACTCCTAATCTTGAGTTCGAGAGAGGTGAGTGGAATTCCGAGTGTAGAGGTGAAATTCGTAGATATTCGGAGGAACACCAGTGGCGAAGGCGGCTCACTGGCTCGATACTGACGCTGAGGTACGAAAGCGTGGGGAGCAAACAGGATTAGATACCCTGGTAGTCCACGCCGTAA
+
GGGGGGGGGGGGGGGGGGGGGGGGGGGGGGGGGGGGGGGGGGGGGGGGGGGGGGGGGGGGGGGGFGGGGGGGGGGGGGGGGGGGGGGGGGGGGGGGGGGGGGGGGGGGGGGGGGGGGGGGGGGGGGGGGGGGGGGGGGGGGGGGGGGGGGGGGGGGGGGGGGGGGGGGGFGGGGGGGGGGDGGGGGGGGGGGGGGGGGGGFGGGGGGGGGFGGGGGGGGGGGGGGFGDF6C@EGG>:DDGGDB?BFFGGGGFFFGA<?B<FFGGF:>>2:4<AF<56@>9B?
@M06628:26:000000000-CRM2J:1:1103:3649:15908 1:N:0:150
TACGGAGGGGGTTAGCGTTGTTCGGAATTACTGGGCGTAAAGCGCACGTAGGCGGATTATTAAGTGAGGGGTGAAATCCCAGGGCTCAACCCTGGAACTGCCTCTCATACTGGTAGTCTTGAGTTCGAGAGAGGTGAGTGGAATTCCGAGTGTAGAGGTGAAATTCGTAGATATTCGGAGGAACACCAGTGGCGAAGGCGGCTCACTGGCTCGATACTGACGCTGAGGTGCGAAAGTGTGGGGAGCAAACAGGATTAGATACCCTGGTAGTCCACACCGTAA
+
GGGGGGFGGDGGGGEFFGGGGGGECC:CFFGGFCFFFGGCEFFBF:FCFEFGGG>:FCEFFGEFGGCF8@:F+BF,CFFD<D@CFGGCBFFGGGDDDFGFFGGGGGFFFGGFC>FCFGGGGFGGGGECEAC<FFGG9FGGGFCFGGGGCFGGG9E<FGFGDGGGGGGGGGE9FGGGGG5EGGGGGGGGGGGGGGGGGGGCEGGGGGGGGGFGGGGGGGGFGGCDDDGGG=FEGGGFAFGGG@F?BF?FFGG::FFAFFAAFFGGFFFFFBBFAAFFFBFFFB
@M06628:26:000000000-CRM2J:1:1103:17783:15921 1:N:0:150
TACGGAGGGGGTTAGCGTTGTTCGGAATTACTGGGCGTAAAGCGTACGTAGGCGGATCAGAAAGTTAGGGGTGAAATCCCGAGGCTCAACCTCGGAACTGCCTCTAAAACTCCTGGTCTTGAGTTCGAGAGAGGTGAGTGGAATTCCAAGTGTAGAGGTGAAATTCGTAGATATTTGGAGGAACACCAGTGGCGAAGGCGGCTCACTGGCTCGATACTGACGCTGAGGTACGAAAGTGTGGGGAGCAAACAGGATTAGATACCCTGGTAGTCCACACCGTAA
+
GGGGGGGGGGGGGGGGGGGGGGGGGGGGGGGGGGGGGGGGGGGGGGGGGGGGGGGGGGGGGGGGGGGGGGGGGGGGGGGGGGGGGGGGGGGGGGGGGGGGGGGGGGGGGGGGGGGGGGGGGGGGGGGGGGGGGGGGGGGGGGGGGGGGGGGGGGGGGGGGGGGGGGGGGGGGGGGGGGGGGGGGGGGGGGGGGGGGGGGGFGGGGGGGGGFGGGGGGGGGGGGGGFGGGGGFGGGBFGGGGFFFFFFGGGGFFFFAFFBFGFFGFF>:DFFFFFFFFF>8<<
@M06628:26:000000000-CRM2J:1:1103:24467:16059 1:N:0:150
TACGGAGGGGGTTAGCGTTGTTCGGAATTACTGGGCGTAAAGCGTACGTAGGCGGACTGATCAGTGAGAGGTGAAATCCCAGGGCTCAACCCTGGAACTGCCTTTCATACTGTCAGTCTTGAGTTCGAGAGAGGTGAGTGGAATTCCAAGTGTAGAGGTGAAATTCGTAGATATTTGGAGGAACACCAGTGGCGAAGGCGGCTCACTGGCTCGATACTGACGCTGAGGTACGAAAGTGTGGGGAGCAAACAGGATTAGATACCCTGGTAGTCCACACCGTAA
+
GGGGGEGGGGGGGGGGGGGGGGGGGGGGGGGGGGGGGGGGGGGGGGGGGGGGGGGGGGGGGGGGGGGGGGGGGGGGGGGGGGGGGGGGGGGGGGGGGGGGGGFFGGGGFGGGGGGGGGGGGGGGGGGGGGGGGGGGGGGGGGGGGGGGGGGGGGGGGGGGGGGGGFGGGGGGGGGGGGGGGGGGGGGGGGGGGGGGGGGGFGGGGGGGGGFGGDGGGGGGGGGGGFGGGGGFGGD0<FGFGFF:9;?GGGGFFFGBFFAFGFGGF<>>AB<BFBFF?DF:BF
@M06628:26:000000000-CRM2J:1:1103:18864:16085 1:N:0:150
TACGGAGGGGGTTAGCGTTGTTCGGAATTACTGGGCGTAAAGCGTACGTAGGCGGATTGGAAAGTATGGGGTGAAATCCCAGGGCTCAACCCTGGAACTGCCCTGTAAACTATCAGTCTAGAGTTCGAGAGAGGTGAGTGGAATTCCAAGTGTAGAGGTGAAATTCGTAGATATTTGGAGGAACACCAGTGGCGAAGGCGGCTCACTGGCTCGATACTGACGCTGAGGTACGAAAGTGTGGGGAGCAAACAGGATTAGATACCCTGGTAGTCCACACCGTAA
+
GGGGGFGGGGGGGGGGGGGGGGGGGGGGGGGGGGGGGGGGGGGGGGGGGGGGGGGGGGGGGGGGGGGGGGGGGGGGGGGGGGGGGGGGGGGGGGGGGGGGGGGGGGGGGGGGGGGGGGGGGGGGGGGGGGGGGGFGGGGGGGGGGGGGGGGGGGGGGGGGGGGGGGGGGGGGGGGFGGGGGGGGGGGGGGGGGGGGGGGGFGGGGGGGGGFGGGGGGGGGGGGGDDGGGGGFGGGFFGGGGFFFFFFGGGGFFFGFFFFFGFGGFFFFFFBDFFBF?FFFFF
@M06628:26:000000000-CRM2J:1:1103:24823:16619 1:N:0:150
GACGAACCGTCCAAACGTTATTCGGTATCACTGGGCTTAAAGCGTGCGTAGGCGGCTTGGAAGGTGAGATGTGAAAGCCCACGGCTCAACCGTGGAATTGCGTTTCAAACCCTCAAGCTTGAGGAAGACAGGGGTGTTGGGAACTTATGGTGGAGCGGTGAAATGCGTTGATATCATAGGGAACACCGGTGGCGAAGGCGCAACACTGGGTCTTTTCTGACGCTGAGGCACGAAAGCGAGGGTAGCGAACGGGATTAGATACCCCGGTAGTCCTAGTTGTAA
+
GGGGGGGGGFGGGGGGGFFGGGGGGGGGGGGGGGGGGGGGGGGGGGGGEEGGGGGGEEEGFFFGGGGGGGGGGGGGGGGGGGGGGD@GGGGGFFGGGFFGGGGGGGGGGGGDGGGFFCFCGBFFGCB<CBEGGF>FF*DFGGFF:?3,?C<FF@F:FGGGGGDCFGGEGGGGGGGFG9CF=FE7CFEGGEG>CCE5EC8:7DGG65:FFFF5=CFGFCF@?8DDGBD7*/9>GG*(()11>>::13(7))97:)).5?6)*9@E)4B>038454.1)/.:AA
@M06628:26:000000000-CRM2J:1:1103:27162:17826 1:N:0:150
TACGGAGGGGGTTAGCGTTGTTCGGAATTACTGGGCGTAAAGCGCGCGTAGGCGGACTATTAAGTTAGAGGTGAAATCCCAGGGCTCAACCCTGGAACTGCCTTTAATACTGGTAGTCTTGAGTTCGAGAGAGGTGAGTGGAATTCCAAGTGTAGAGGTGAAATTCGTAGATATTTGGAGGAACACCAGTGGCGAAGGCGGCTCACTGGCTCGATACTGACGCTGAGGTGCGAAAGTGTGGGGAGCAAACAGGATGAGATACCCTGGTAGTCCACACCGTAA
+
GGGGGGGGGGGGGGGGGEEGGGGGGGGGGGGGGGGGGGGGGGGGGGGGGGGGGGGGDCFGGGGGGGGGGGGGGGGGGGGGGGGGGGGGGGGGGGGGGGGGGGGGGGGGGGGGGGGGGGGGGGGGGFFGGGGFFGFGGGGGGGGGGGGGGGGGFGGGGGGGGGGGGGGGGGGCGGGGGGGGGGGGGGGGGGGGEGGDEGFGFGGGGGGGGGFCGGGGEGGFGGGDD:DGCFF@DGGFDGGGDFF:BFB<CFCF?FG(4:>AGFFGF?F?AFFFAA26:>6:B?
@M06628:26:000000000-CRM2J:1:1103:3750:17885 1:N:0:150
TACGGAGGGTCCGAGCGTTATCCGGAATCATTGGGTTTAAAGGGTCCGTAGGTGGGCTTATAAGTCAGAGGTGAAAGTTTGTGGCTCAACCATAAAATTGCCTTTGATACTGTAGGTCTTGAGTTATAGTGAAGTTGCCGGAACATGTGGTGTAGCGGTGAAATGCATAGATATCACATAGAACACCAATTGCGAAGGCAGGTGACTAACTATATACTGACACTGATGGACGAAAGCGTGGGGAGCGAACGGGATTAGATACCCCGGTAGTCAACTCCGTAA
+
CFFGGEGGGGGEFCBFGGG:FGGGGGGFGEGCFFEGGGGGGGGEGGF:C<F@CGGGGGGEGGDGF9<E?FEFGGGGGGGFFGFCD@AFFGFEDFGGFGEEGGGG9FDGGGCFGFGGGFFD?9DFGDFDAFBF9,ECFGGGCGGGGFCFF933@DAEGEFCDGC;>DCF@ACFCCEGG9BE7CCEFGDFFGF?;CECG7=F>3CCFGCFEF=CFGFC<D7>CF<CC*7CCDD3CED>BGGGGF>?69;GGGGF<DGFFBFACFGGFB59><FA)6)*.<<FFF
@M06628:26:000000000-CRM2J:1:1103:8812:17888 1:N:0:150
TACGGAGGGGGTTAGCGTTGTTCGGAATTACTGGGCGTAAAGCGCGCGTAGGCGGACTATTAAGTTAGAGGTGAAATCCCAGGGCTCAACCCTGGAACTGCATTTAATACTGGTAGTCTTGAGTTCGAGAGAGGTGAGTGGAATTCCAAGTGTAGAGGTGAAATTCGTAGATATTTGGAGGAACACCAGTGGCGAAGGCGGCTCACTGGCTCGATACTGACGCTGAGGTGCGAAAGTGTGGGGAGCAAACAGGATTAGATACCCTGGTAGTCCACACCGTAA
+
GGGGGGGGGGGGGGGGGGGGGGGGGGGGGGGGGGGGGGGGGGGGGGGGGGGGGGGGGGGGGGGGGGGGGGGGGGGGGGGGGGGGGGGGGGGGGGGGGGGGGGGGGGGGGGGGGGGGGGGGGGGGGGGGGGGGGGGGGGGGGGGGGGGGGGGGGGGGGGGGGGGGGGGGGGGGGGGGGGGGGGGGGGGGGGGGGGGGGGGGFGGGGGGFGGFGGCGGGGGGGGGGGEGGGGGFGGGBFGGGGFFB>>BGGGFFBFGFFF<ADFGGF?>?AFFFFBFFFFFFFF
@M06628:26:000000000-CRM2J:1:1103:21357:18174 1:N:0:150
TACGGAGGGGGTTAGCGTTGTTCGGAATTACTGGGCGTAAAGCGCGCGTAGGCGGATTAGTAAGTTAGGGGTGAAATCCCGGGGCTCAACCCCGGAACTGCCTCTAATACTGCTAGTCTTGAGTTCGAGAGAGGTGAGTGGAATTCCGAGTGTAGAGGTGAAATTCGTAGATATTCGGAGGAACACCAGTGGCGAAGGCGACTCACTGGCTCGATACTGACGCTGAGGTGCGAAAGTGTGGGGAGCAAACAGGATTAGATACCCTGGTAGTCCACACCGTAA
+
GGGGGFGGGGGGGGGGGFGGGGGGGGGGGGGGGGGGGGGGGGGGGGGGGGGGGGGCCGFGGGGGGGGGGGGGGGGGGGGGGGGGGGGGGGGGGGGGGGGGGGGGGGGGGGGGGGGGGGGGGGGGGGGGGGEGFGFGGGGGGGGGGGGGGGGGGGGGGGGGGGGGGGGGGGGGGGGGGGGGGGGGGGGGGGGGGGGEGGGGFGGGGGGGGFFGGGGGGGGGGGGGGFGGGGGFGGGFFGGGGFF?9><FGGGFFF7<FFFFGFGGFB>:BFFFFBFFB>9<FB
@M06628:26:000000000-CRM2J:1:1103:17922:18378 1:N:0:150
TACGGAGGGGGTTAGCGTTGTTCGGAATTACTGGGCGTAAAGCGTACGTAGGCGGACTATTAAGTCGAGGGTGAAATCCCAGGGCTCAACCCTGGAACTGCCTCCGATACTGGTAGTCTTGAGGTCGAGAGAGGTGAGTGGAATTCCGAGTGTAGAGGTGAAATTCGTAGATATTCGGAGGAACACCAGTGGCGAAGGCGGCTCACTGGCTCGATACTGACGCTGAGGTACGAAAGTGTGGGGAGCAAACAGGATTAGATACCCTGGTAGTCCACACCGTAA
+
GGGGGGGGGGGGGGGGGGGGGGGGGGGGGGGGGGGGGGGGGGGGGGGGGGGGGGGGGGGGGGGGGGGGGGGGGGGGGGGGGGGGGGGGGGGGGGGGGGGGGGGGGGGGGGGGGGGGGGGGGGGGGGGGGGGGGGGGGGGGGGGGGGGGGGGGGGGGGGGGGGGGGGGGGGGGGGGGGGGGGGGGGGGGGGGGGGGGGGGGFGGGGGGGGGFGGGGGGGGGGGGGGFGGGGGFGGGBFGGGGFFFFFFGGGGF?>CABFFFGFGGF:F?<9<4<DFFBEFFFF
@M06628:26:000000000-CRM2J:1:1103:17935:18390 1:N:0:150
TACGGAGGGGGTTAGCGTTGTTCGGAATTACTGGGCGTAAAGCGTACGTAGGCGGACTATTAAGTCGAGGGTGAAATCCCAGGGCTCAACCCTGGAACTGCCTCCGATACTGGTAGTCTTGAGGTCGAGAGAGGTGAGTGGAATTCCGAGTGTAGAGGTGAAATTCGTAGATATTCGGAGGAACACCAGTGGCGAAGGCGGCTCACTGGCTCGATACTGACGCTGAGGTACGAAAGTGTGGGGAGCAAACAGGATTAGATACCCTGGTAGTCCACACCGTAA
+
GGGG@FGDGGGGGGGGGEGGGGGGEGGGGGGGGGGGGEFGGFGGGGE+EGGGGGGDCGGGGFFGGGGGGGGGGGGGGGGGGGGGGFFGGGGGGGGGGFGGGGGGGGEGEGGGGGGGGGGGGGGFCFF:FFG7FGDCFGGGFFGGGGGGGGGGGFGGGGGGFGFFGGGGGGGGGGGGGGEEEFCGFCGGGGGGGCC*:CGGFGD5CC:E@FFGGGFFC>7?C?DDGEGDGGFFEF*(.:DGCB;099BCFGCF2><A<?2<C?FDF?FBD>BFBFFF0<>B(4
@M06628:26:000000000-CRM2J:1:1103:27214:19923 1:N:0:150
TACGAACCGTCCAAACGTTATTCGGTATCACTGGGCTTAAAGCGTGCGTAGGCGGCCTGGAAGGTGAGATGTGAAAGCCCACGGCTCAACCGTGGAACTGCGTTTCAAACCACCAGGCTTGAGGAAGATAGGGGTGATGGGAACTTATGGTGGAGCGGTGAAATGCGTTGATATCATAGGGAACACCGGTGGCGAAAGCGCATCACTGGATCTTTTCTGACGCTGAGGCACGAAAGCTAGGGTAGCGAACGGGATTAGATACCCCGGTAGTCCTAGCCGTAA
+
FGGGGGGGGGGGGGGGGECEFGGGGGGGGFGGGGGGGGFFGGGGGGDGFGFGGGGGCGGFGGGGGGGGGGGGGGGGGGGG,CFEGEFGGGGGGGGGGFGGGGGGGFGGGGFFEFGGGGGGGGGCFCGGFFFCFF5FF9FEDDGCGBBFGFFG7FGGGGGGGGGGCFEEGGGGGG9BCGGGGFG*:F@EEGGG6EEEEEFE:<CGGGFGFGFDGC*+0:CCF>CDD>C<GGC>GGG>FGGGC44:?>FDDC<725D:<?22**33;1:>6?726<AF:49:?B
@M06628:26:000000000-CRM2J:1:1103:27209:19940 1:N:0:150
TACGAACCGTCCAAACGTTATTCGGTATCACTGGGCTTAAAGCGTGCGTAGGCGGCCTGGAAGGTGAGATGTGAAAGCCCACGGCTCAACCGTGGAACTGCGTTTCAAACCACCAGGCTTGAGGAAGATAGGGGTGATGGGAACTTATGGTGGAGCGGTGAAATGCGTTGATATCATAGGGAACACCGGTGGCGAAAGCGCATCACTGGATCTTTTCTGACGCTGAGGCACGAAAGCTAGGGTAGCGAACGGGATTAGATACCCCGGTAGTCCTAGCCGTAA
+
GGGGGGGGGGGGGGGGGGGGGGGGGGGGGGGGGGGGGGGGGGGGGGGGGGGGGGGGGGGGGGGGGGGGGGGGGGGGGGGGGGGGGGGGGGGGGGGGGGGGGGGGGGGGGGGGGGGGGGGGGGGGGGGGGGGGGGFGGGGGGGGGGGGGGGGGGGGGGGGGGGGGGGGGGGGGGGGGGGGGGGGGGGGGGGGGGGGGGGGGFCEGGGGGGGFGGGGGGGGGGGGGGFGGGGGFGGGFFGGGGFFFFFFGDGGFF>D?<DFFGFGGFB>BFFFFFF<47FBF:?
@M06628:26:000000000-CRM2J:1:1103:20132:20216 1:N:0:150
TACGAACCGTCCAAACGTTATTCGGTATCACTGGGCTTAAAGCGTGCGTAGGCGGCCTGGAAGGTGAGATGTGAAAGCCCACGGCTCAACCGTGGAACTGCGTTTCAAACCACCAGGCTTGAGGAAGATAGGGGTGATGGGAACTTATGGTGGAGCGGTGAAATGCGTTGATATCATAGGGAACACCGGTGGCGGAAGCGCATCACTGGATCTTTTCTGACGCTGAGGCACGAAAGCTAGGGTAGCGAACGGGATTAGATACCCCGGTAGTCCTAGCCGTAA
+
GGGGGGGGGGGGGGGGGGGGGGGGGGGGGGGGGGGGGGGGGGGGGGGGGGGGGGGGGGGGGGGGGGGGGGGGGGGGGGGGGGGGGGGGGGGGGGGGGGGGGGGGGGGGGGGGGGGGGGGGGGGGGGGGGGGGGGGGGGGGGGGGGFGGGGGGGGGGGGGGGGGGGGGGGGGGGGGGGGGGGGGGGGGGGGGGGG58EEGGFGGGGGGGGGFGGGGGGGGFGGGGGFGGGGGFGGGFFGGGGFB?FF0CDDGFBEGFFFFFGBGGFBE>><BFFFFFFFFF0<
@M06628:26:000000000-CRM2J:1:1103:10423:20692 1:N:0:150
GACGAACCGTCCAAACGTTATTCGGTATCACTGGGCTTAAAGCGTGCGTAGGCGGCTTGGAAGGTGAGATGTGAAAGCCCACGGCTCAACCGTGGAATTGCGTTTCAAACCCTCAAGCTTGAGGAAGACAGGGGTGTTGGGAACTTATGGTGGAGCGGTGAAATGCGTTGATATCATAGGGAACACCGGTGGCGAAGGCGCAACACTGGGTCTTTTCTGACGCTGAGGCACGAAAGCTAGGGTAGCGAACGGGATTAGATACCCCGGTAGTCCTAGCTGTAA
+
GGGGGGGGGGGGGGGGGGGGGGGGGGGGGGGGGGGGGGGGGGGGGGGGGGGGGGGGGGGGGGGGGGGGGGGGGGGGGGGGGGGGGGGGGGGGGGGGGGGGGGGGGGGGGGGGGGGGGGGGGGGGGGGGGGGGGGGGGGGGGGGGGGGGGGGGGGGGGGGGGGGGGGGGGGGGGGGGGGEGGGGGGGGGGGGGGGGGGGGGFGGGGGGGGGFGGGGGGGFFFGDGGFGGGDGFGGC><FFGGFFFB:>3DGGDFFGF?BFA7@FGFF3>>BFA<ADFBFFFFB
@M06628:26:000000000-CRM2J:1:1103:15953:20837 1:N:0:150
TACGGAGGGGGTTAGCGTTGTTCGGAATTACTGGGCGTAAAGCGTACGTAGGCGGATCAGAAAGTAGGGGGTGAAATCCCGAGGCTCAACCTCGGAACTGCCTCCTAAACTCCTGGTCTTGAGTTCGAGAGAGGTGAGTGGAATTCCAAGTGTAGAGGTGAAATTCGTAGATATTTGGAGGAACACCAGTGGCGAAGGCGGCTCACTGGCTCGATACTGACGCTGAGGTACGAAAGTGTGGGGAGCAAACAGGATTAGATACCCTGGTAGTCCACACCGTAA
+
GGGGGGGGGGGGGGGGGGGGGGGGGGGGGGGGGGGGGGGGGGGGGGGGGGGGGGGGGGGGGGGGFGGGGGGGGGGGGGGGGGGGGGGGGGGGGGGGGGGGGGGGGGGFGGGGGGGGGGGGGGGGGGGGGFGGGGGGGGGGGGGGGGGGGGGGGGGGGGGGGGGGGGGGGGGGGGGGGGGGGGGGGGGGGGGGGGGGGGGGDGGGGGGGGGFGGGGGGGGGGEGGGFGGGGGFGGGFFGFGGFFFFFFGGGGFFFG<??DAFFGGFBFBAFFFFAFFBFFFFF
@M06628:26:000000000-CRM2J:1:1103:21262:20920 1:N:0:150
TACGAACCGTCCAAACGTTATTCGGTATCACTGGGCTTAAAGCGTGCGTAGGCGGCCTGGAAGGTGAGATGTGAAATCCCACGGCTCAACCGTGGAACTGCGTTTCAAACCACCAGGCTTGAGGAAGATAGGGGTGAGGGGAACTTATGGTGGAGCGGTGAAATGCGTTGATATCATAGGGAACACCGGTGGCGAAAGCGCATCACTGGATCTTTTCTGACGCTGAGGCACGAAAGCTAGGGTAGCGAACGGGATTAGATACCCCGGTAGTCCTAGCCGTAA
+
GGGGGGECFGEGCFFGGGGGFGGGGGGG<FGGGGGGFGGGGGGGGGGGFFGGGGG:7CF7,C4FFAFGGGGGGGGG9FGGF<FFDFDGGGGGCFGGGFFFGGGGGCFGGFBBEEFG>FG8FGGC,<FC,@FACGGGG:@EGDG:F9,<FFGG@EGFCFGGGGGGGGGE<EG9CG99+;+>FCFCCFGG*CGGGGGG8CFC)9EEGECFGE7<9+:<FFGGGGGG3@5FFGG>=CD;:**9CF02?B9G7CDB<5C??><ADFFFF>E>1,54ABAFBFB?BB
@M06628:26:000000000-CRM2J:1:1103:21258:20937 1:N:0:150
TACGAACCGTCCAAACGTTATTCGGTATCACTGGGCTTAAAGCGTGCGTAGGCGGCCTGGAAGGTGAGATGTGAAAGCCCACGGCTCAACCGTGGAACTGCGTTTCAAACCACCAGGCTTGAGGAAGATAGGGGTGATGGGAACTTATGGTGGAGCGGTGAAATGCGTTGATATCATAGGGAACACCGGTGGCGAAAGCGCATCACTGGATCTTTTCTGACGCTGAGGCACGAAAGCTAGGGTAGCGAACGGGATTAGATACCCCGGTAGTCCTAGCCGTAA
+
GGGGGGGGGGGGGGGGGGGGGGGGGGGGGGGGGGGGGGGGGGGGGGGGGGGGGGGGGGGGGGGDGGGGGGGGGGGGGGGGGGGGGGGGGGGGGGGGGGGGGGGGGDEGGGGGGGGGGGGGGGGGCGGGGGGGGGFGGFGGGCFGGGGGGGGGGGGGGGGGGGGGGGGGGGGGGGGGGGGGGGGGGGGGGGGGGGGGGGGGFDGGDFGGGGF6AFGFGGGGFGDDG:FGG=FFGGGFFGFGFFFB?FFCC<DFFDGFFFAAFFGGFFFFFFD<AD>FFFFBFF
@M06628:26:000000000-CRM2J:1:1103:12539:21375 1:N:0:150
TACGAACTGTGCGAACGTTATTCGGAATCACTGGGCTTAAAGGGTGCGTAGGCGGATTTGTAGGTCAGATGTGAAAGCCCACGGCTCAACCGTGGAATTGCGTTTGAAACCACAAGTCTTGAGGGGATCAGAGGAGAGCGGAACTCATTGTGGAGCGGTGAAATGCGTTGATATGATGAGGAACACCGGTGGCGAAAGCGGCTCTCTGGGATCCTTCTGACGCTGAGGCACGAAAGCTAGGGGAGCGAACGGGATTAGATACCCCGGTAGTCCTAGCTGTAA
+
GGGGGGGGGGGGGGGGGGGGGGGGGGGGGGGGGGGGGGGGGGGGGGGGGGGGGGGGGGGGGGGGGGGGGGGGGGGGGGGGGGGGGGGGGGGGGGGGGGGGGGGGGGGGGGGGGGGGGGGGGGGGGGGGGGGGGGGGGGGGGGGGGGGGGGGGGGGGGGGGGGGGGGGGGGGGGGGGGGGGGGGGGGGGGGGGGGGGGEGGFGGGGGGGGGFGGGGGGGGGGGGGGFGGGGGEGGG>FGFGGFF>9>F<DGGFFFG?FFFFGFEGFBDFFFFFFF<FB?<BFB
@M06628:26:000000000-CRM2J:1:1103:12521:21380 1:N:0:150
TACGAACTGTGCGAACGTTATTCGGAATCACTGGGCTTAAAGGGTGCGTAGGCGGATTTGTAGGTCAGATGTGAAAGCCCACGGCTCAACCGTGGAATTGCGTTTGAAACCACAAGTCTTGAGGGGATCAGAGGAGAGCGGAACTCATTGTGGAGCGGTGAAATGCGGTGATATGATGAGGAACACCGGTGGCGAAAGCGGCTCTCTGGGATCCTTCTGACGCTGAGGCACGAAAGCGAGGGGAGCGAACGGGATTAGATACCCCGGTAGTCCTAGCTGCAA
+
GEGGGGGGGGFGGGGGGFFGGGGGGGGGGGGGGGGGFDFGDFGGGGGGGGGGGGGDGEGGGGGGG9FGCFGGGGGGGGGGGGDEGGGGGGGGGGGGGGG?GGGGGGGGGGGGGGGGGGGGGFG@GG>FEFGGGGGGGGGGDGGGGGGCGGGGGGGGGCCE5FGGGEG*:CFGGGEGGGGGGGGGGGGGGCEGGE>8*:CGECEDGCGCFE@FF?C:CFC+<;CDCB7CCC4)::597)9>9:>>62(195C@B>C(,56<:?<CF9:9;?<BA>46:=4(.4
@M06628:26:000000000-CRM2J:1:1103:19324:21485 1:N:0:150
TACGGAGGGGGTTAGCGTTGTTCGGAATTACTGGGCGTAAAGCGCGCGTAGGCGGGCTGTTAAGTTAGGGGTGAAATCCCAGGGCTCAACCCTGGAACTGCCCTTAATACTGGCAACCTAGAGTTCGAGAGAGGTGAGTGGAATTCCGAGTGTAGAGGTGAAATTCGTAGATATTCGGAGGAACACCAGTGGCGAAGGCGGCTCACTGGCTCGATACTGACGCTGAGGTGCGAAAGCGTGGGGAGCAAACAGGATTAGATACCCTGGTAGTCCACGCCGTAA
+
GGGGGGGGGGGGGGGGGGGGGGGGGGGGGGGGGGGGGGGGGGGGGGGGGGGGGGGGGGGGGGGGGGGGGGGGGGGGGGGGGGGGGGGGGGGGGGGGGGGGGGGGGGGGGGGGGGGGGGGGGGGGGGGGGGGGGGGGGGGGGGGGGGGGGGGGGGGGGGGGGGGGGGGGGGGGGGGFGGGGGGGGGGGGGGGGGGGGGGGGFGGGGGGGGGFGGGGGGGGGGGGGGFGGGGGFGGGFFGGGGFFBFF?DFGGF3FGFFFFFGFF8F:@:<<DFFFFFFF6>FB
@M06628:26:000000000-CRM2J:1:1103:5512:21568 1:N:0:150
CACGTACTGTGCGAACGTTATTCGGAATCACTGGGCTTAAAGGGTACGTAGGCGGTTTACCAAGTCAGATGTGAAATGCCACAGCTCAACTGTGGCACTGCGTTTGAAACTGGTAGGCTAGAGTATTCCAGGGGTGTGCGGAACTTATGGTGGAGCGGTGAAATGCGTTGATATCATGAGGAACACCGGAGGCGAAGGCGGCACACTGGGGGATAACTGACGCTGAGGTACGAAAGCTAGGGTAGCGAACGGGATTAGATACCCCGGTAGTCCTAGCTGTAA
+
GGGGFGFFGGGGGGEGGGGG@FGGGGGGGGGGGGGGFGGGGGGGEDGGGGGGGGGGGGGC9FGGGGGGFGGGGGGGGGGGGCFGGGGGGGCFGGGFGGGGGGGG7FGCGGGGCEA?FGGFGGGGGGC?DFGDEGCEFGGGGGGGGFA9,,EAFGGGGGGGGGGGGGGGDGGGGGFEGFGGGGGGGGGGG7CEGGGGGGGGFG=C6EGGGC:CE=9ACDGGGGGGGFGG6@DEGGGFF*0CGFBB:D9GGDC><EG?FFFFGFGGF;FFFFFFFAAFFFFFFF
@M06628:26:000000000-CRM2J:1:1103:14896:21584 1:N:0:150
TACGGAGGGTCCGAGCGTTATCCGGAATCATTGGGTTTAAAGGGTCCGTAGGTGGGCCTATAAGTCAGAGGTGAAAGTTTGTGGCTCAACCATAAAATTGCCTTTGATACTGTAGGTCTTGAGTTATAGTGAAGTTGCCGGAACATGTGGTGTAGCGGTGAAATGCATAGATATCACATAGAACACCAATTGCGAAGGCAGGTGACTAACTATATACTGACACTGATGGACGAAAGCGTGGGGAGCGAACGGGATTAGATACCCCGGTAGTCCACGCCGTAA
+
GGGGGGGGGGGGGGGGGGGGGGGGGGGGGGGGGGGGGGGGGGGGGGGGGGGGGGGGGGGGGGGGGGGGGGGGGGGFGGGGGGGGGGGGGGG7FGGGGGGGGGGGGGGGGGGGGGGGGGGGGGGGGGGGGGGGGGGGFGGGGGGGGGGGGGGGGFGGGGGGGGGGGGFGGGGGGGGGGGGGGGGGGGG@EFGGCEGGGGGGEDGGGGGGFGFGGG>FGGGGGGGGGFGGFFCBEGGFFDDGGD>B9BBGGGG:::C?F?ABGFGFF9@9F:BA>ADEFF6>::
@M06628:26:000000000-CRM2J:1:1103:17273:21603 1:N:0:150
TACGGAGGGGGTTAGCGTTGTTCGGAATTACTGGGCGTAAAGCGCACGTAGGCGGACTATTAAGTGAGAGGTGAAATCCCAGGGCTCAACCCTGGAACTGCCTTTCATACTGGTAGTCTTGAGGTCGAGAGAGGTGAGTGGAATTCCGAGTGTAGAGTTGAAATTCGTAGATATTCGGAGGACCACCAGTGGCGACGGCGGCTCACTGGCTCGATACTTACGCTGAGGTGCGAAAGCGTGGGGAGCAAACAGGATTAGAGACCCTGGTAGTCCACTCCGTAA
+
FGGF7FGEEGGGFGCGGCCFGGGGGGGFGGGG<CFGCFECFFC7C+@FFGGCGCF+@FGBCFGGGG9F9BCGGGEGGFFFGFGGC=FGGGG>DD<FGGFFF@EDFDC@BFFGGGGDDFAAFGDGGGGEGGG<FDFG9>CF7CECFFCGE:F7F,;;,,@?FG,2CFFGCCCF9FGECGGCE1*<**4@FF9CG5C*:5C?)):EC<:<FG>GGC>CEC+<9*9C/54/7@*)2:)32>D5D@0(-((*255)176)))))*)*272)5)64)6:<4(0--:1
@M06628:26:000000000-CRM2J:1:1103:26040:22143 1:N:0:150
TACGGAGGGGGTTAGCGTTGTTCGGAATTACTGGGCGTAAAGCGTACGTAGGCGGATTGGAAAGTATGGGGTGAAATCCCAGGGCTCAACCCTGGAACTGCCCTGTAAACTATCAGTCTAGAGTTCGAGAGAGGTGAGTGGAATTCCAAGTGTAGAGGTGAAATTCGTAGATATTTGGAGGAACACCAGTGGCGAAGGCGGCTCACTGGCTCGATACTGACGCTGAGGTACGAAAGTGTGGGGAGCAAACAGGATTAGATACCCTGGTAGTCCACACCGTAA
+
GGGGGFGGGGGGGGGGGGGGFCFGGGGDDFGGGGGGG@FEGFGGGGGGGGGGGGGGGGGGGGGGFGGGGGGGGGGGGGGGFGGGGGGGGGGGGGGFGGGGGGGGGGGFGGFFFGGGGGGFFFGGEFFGGFGGGG,FFF@FGGGGGGGGFGFGGGFGGFFGGGGGFCFCFFEGGGGGGGGGGEGGDGGFGGGGGGGGGGGGFGGGGGGGGGFGGGGGE7CGEEDDCDGGGG>BEGG6A>FGGEFB;>:FG447()9)4<AAD?FC?75.)44>><<?:B>624
@M06628:26:000000000-CRM2J:1:1103:26033:22163 1:N:0:150
TACGGAGGGGGTTAGCGTTGTTCGGAATTACTGGGCGTAAAGCGTACGTAGGCGGATTGGAAAGTATGGGGTGAAATCCCAGGGCTCAACCCTGGAACTGCCCTGTAAACTATCAGTATAGAGTTCGAGAGAGGTGAGTGGAATTCCAAGTGTAGAGGTGAAATTCGTAGATATTTGGAGGAACACCAGTGGCGAAGGCGGTTAACTGGCTCGATACTGACGCTGAGGTACGAAATTGTGGTGAGCAAACAGGATTAGATACAATGGTAGTCCACACCGTAA
+
9AFFG7BC@CGFGFGGGEEECFGCCFCGFCCGDFCE@F=FFDG:CCBFFCFG9CF7B?FG,5:4C<,AEFEC><=FFAFGGCF?FEC<FF<FG<FEF<<FAGGGF>AAAD9CF,CDD,@@@FF<3=:F7BEGGGCGAFF=>FF,@=>D;FEADDFDG7FFDGDGGGG?CCEFGGG@C98<C@:CFFC5*5CB8=:*:*;8>):*<9:@FCFGG:C;/>C?C8/995>3C97.:EG02>:C<)4412->C4C?:)*.)).:>=++1./62<<>:).60;7663
@M06628:26:000000000-CRM2J:1:1103:16014:22309 1:N:0:150
TACGAACCGTCCAAACGTTATTCGGTATCACTGGGCTTAAAGCGTGCGTAGGCGGCCTGGAAGGTGAGATGTGAAAGCCCACGGCTCAACCGTGGAACTGCGTTTCAAACCACCAGGCTTGAGGAAGATAGGGGTGATGGGAACTTATGGTGGAGCGGTGAAATGCGTTGATATCATAGGGAACACCGGTGGCGAAAGCGCATCACTGGATCTTTTCTGACGCTGAGGCACGAAAGCTAGGGTAGCGAACGGGATTAGATACCCCGGTAGTCCTAGCCGTAA
+
GGGGGGGGGGGGGGGGGGGGGGGGGGGGGGGGGGGGGGGGGGGGGGGGGGGGGGGGGGGGGGGGGGGGGGGGGGGGGGGGGGGGGGGGGGGGGGGGGGGGGGGGGGFGGGGFFGGGGGGGGGGFFGFFCFGGGGEGFGGGGGGGGGFGGGGGGCGFGGGGGGGFGGGGGGG9FFFGGGGGGGGGGGGGGGGGGGGGCEGGFDGGGGGGGGFGGGC<7DGFGGGGGFGGGDF>GEGFB7DGGFB?<D09CD<;8BC<?BFFGFCGF>B0;BADFFFF?F>B::
@M06628:26:000000000-CRM2J:1:1103:15996:22314 1:N:0:150
TACGAACCGTCCAAACGTTATTCGGTATCACTGGGCTTAAAGCGTGCGTAGGCGGCCTGGAAGGTGAGATGTGAAAGCCCACGGCTCAACCGTGGAACTGCGTTTCAAACCACCAGGCTTGAGGAAGATAGGGGTGATGGGAACTTATGGTGGAGCGGTGAAATGCGTTGATATCATAGGGAACACCGGTGGCGAAAGCGCATCACTGGATCTTTTCTGACGCTGAGGCACGAAAGCGAGGGTAGCGAACGGGATTAGATACCCCGGGAGTCCTAGCCGTAA
+
GGGGGGGGGGGGGGGGGGGGGGGGGGGFGGGGGGGGGGGGGGGGGGGGGGGGGGGGCGGGFGGGGGGGGGGGGGGGGGGEFGGGGGGFGGGGGGGGDGGGGGGGGGGGGGGCDCFGGFGFGGGDCCFGFGGGFGFEGGGFGGG@G9BCGGAFEFGGGGGEGGFFGGECCEFGGGCFEFDGGGGCFFEGECEGGGCGEGFG:9EGGGFGGGFGGGF9<7FFGE<DDFGGFCFEGDDF?)/CDB03127CDGGD6>C(4<>ADFCFF15(3;<?>BAFFFFFFF
@M06628:26:000000000-CRM2J:1:1103:12089:22563 1:N:0:150
TACGAAGGGTGCTAGCGTTGTTCGGAATTACTGGGCGTAAAGGGTTCGTAGGCGGTTATCTAAGTTAGGTGTGAAATGCCGCAGCTTAACTGCGGAACTGCACTTGATACTGTATGACTTGAGTAGGGTGGAGGTACACGGAATGCATCATGTAGCGGTGAAATGCCTAGATATGATGTAGAACACCGATAGCGAAGGCAGTGTGCCACACCTTTACTGACGCTGAGGTACGAAAGCGTGGGGAGCGAACAGGATTACATACCCTGGTAGTCCACGCCCTAA
+
EFGG@GGC;FGGGFFGGFGGE,<6+@@CCEFCFE@AF@F@FEF>:<FE=C6CEFE>=4<9FFFA@9C9E?EBFA<AFGG<@=CGE<F??FEDFEGGDCFF9B>FDGGGGGGFFD9DCFGGEBFGDA>+@=CF7@@<>=FEGCCFGGGBCCFGGGG9FFGGGGG,DBGGGFGCCGG9FBC9E9<FACEGGEGG7CC*C:=C=DFC9+;+<FDGF+*+3:C??:5/*7**C97>::/9:DD7701((43DCCDF(7<27)6:76*3?254<<7A2<?E1>627?
@M06628:26:000000000-CRM2J:1:1103:22080:22603 1:N:0:150
TACGGAGGGGGTTAGCGTTGTTCGGAATTACTGGGCGTAAAGCGTACGTAGGCGGATTGGAAAGTTGGGGGTGAAATCCCAGGGCTCAACCCTGGAACTGCCTCCAAAACTATCAGTCTAGAGTTCGAGAGAGGTGAGTGGAATTCCAAGTGTAGAGGTGAAATACGTAGATATTTGGAGGAACACCAGTGGCGAAGGCGGCTCACTGGCTCGATACTGACGCTGGGTACGAAAGTGGGGGGAGCAAACAGGATTAGATACCCTGGGAGTCCACACCGTAAA
+
GGGGGFGGGGGGGGGGGGGGGGGGGGGGGGGGGGGGGGGGGGGGGGGGGGGGGGGGGGGGFGGGGGGGGGGGGGGGGGGGGGGGGGGGGGGGGGGGGGGGGGGG?FFFGGGFC9FGGGGFGGGGGGGGFGGGGG>FFGDCFGGGGGGGGGGGGGGGGGGGGGGGGGGGGGGGGGGGGGGGGGGGGGGGGGGGEGCCEGGGEGCEGGGGGD@FDCFEGGGG+*9>5:C5:+9;CE3))*/7>B(4(-4**7C5(/:2,-)6::CFFF).38:2)5:B(..(4<
@M06628:26:000000000-CRM2J:1:1103:14147:22691 1:N:0:150
TACGGAGGGGGTTAGCGTTGTTCGGAATTACTGGGCGTAAAGCGTACGTAGGCGGATTGGAAAGTATAGGGTGAAATCCCAGGGCTCAACCCTGGAACTGCCTTGTAAACTATCAGTCTAGAGTTCGAGAGAGGTGAGTGGAATTCCAAGTGTAGAGGTGAAATTCGTAGATATTTGGAGGAACACCAGTGGCGAAGGCGGCTCACTGGCTCGATACTGACGCTGAGGTACGAAAGTGTGGGGAGCAAACAGGATTAGATACCCTGGTAGTCCACCCCGTAA
+
GGGGGFGGGGGGGGGGGGGGGGGGGGGGGGGGGGGGGGGGGGGGGGGGGGFGGGGGGGGFFEFGGGGGGGGGGGGGGGGGGGGGGGGFGGGGGGGGGGGGGFGGGGGGGGGGGGGGGGGGGGGGGGGGGGGGGGGGGGGGFGGGGGGGGGG;EDFECCFFGGGGGGGFGGGGGGGGGGGFGGGGG>EFGGGGGGGGGGGGFGD*?FFCGF>GEEG55C:CCE<9CBGGGGFDGGD9AGGGG3319;BCFGG??F*-254<>9<:F:).-).6-4<),59104
@M06628:26:000000000-CRM2J:1:1103:11947:23420 1:N:0:150
TACGGAGGGTGCAAGCGTTGTCCGGATTTATTGGGTTTAAAGGGTGCGTAGGCGGTCAATTAAGTCAGTGGTGAAATCCTACAGCTCAACTGTAGAACTGCCATTGATACTGGTTGACTTGAGTATAGACGAGGTAGGCGGAATTTATGGTGTAGCGGTGAAATGCATAGATACCATAAAGAACACCGATAGCGAAGGCAGCTTACTAGACTATAACTGACGCTGAGGCACGAAAGCGTGGGGAGCGAACAGGATTAGATACCCTGGTAGTCCACGCCGTAA
+
GGGGGGGGGGGGGGGGGGGGEDFGGG7FGGGGGGGC@FGGGGFGGGGGGGGGGGG@>BAFGGGGE<FGFEFGGGGGGGGGGGGGGGGGGGGGGGGGGGCFGDGGGFFEGGGGGGGEDGGAFGGGGGDFCEGGGGCFGGGEGGGGGGF=EFGGGGGGGGGGGGGGGGGGGGGGGFCFFFGFGEGGGGGGGGGGGGGGGGGGFGF?FGGCGCFGGGGGGGGGFEGGDFFGDEDBGGD>:GGGGF>?F>9CCDGFFFGFF>DBGF6CF8)4:9AAAFB@>>9168
@M06628:26:000000000-CRM2J:1:1103:11966:23429 1:N:0:150
TACGGAGGGTGCAAGCGTTGTCCGGATTTATTGGGTTTAAAGGGTGCGTAGGCGGTCAATTAAGTCAGTGGTGAAATCCTACAGCTCAACTGTAGAACTGCCATTGATACTGGTTGACTTGAGTATAGACGAGGTAGGCGGAATTTATGGTGTAGCGGTGAAATGCATAGATACCATAAAGAACACCGATAGCGAAGGCAGCTTACTAGACTATAACTGACGCTGAGGCACGAAAGCGTGGGGAGGGAACGGGATTAGATACCCGGGTAGTCCAGGCCGTAA
+
GGGGGGGGGGGGGGGGGGGGGGFGGG7FGGGGGGGGGGGGGGGGGGGGGGGGGGGGGGGCGGGGGGGGFGGGGGGGGDEGGGGGGGGGGGGGGGGGGGGGGGGGGGGGGGGGFGFGFGFGGGGGGGGGFFEGGGGGGGGGGGGGGGGGGGGGGFGGGGGGGGGGGCDFFFGGGFGGGGGGGGGGGG@EGGCECEGGGGGGEGGGGGGEFFF*<<CGCCFFG5CGDFFGFGFDGGG>:DDDDE>?9((*1/*735C42)-6*/++0472((.:)-).1.426:
@M06628:26:000000000-CRM2J:1:1103:14098:23930 1:N:0:150
TACGAAGGGGGCTAGCGTTGTTCGGAATTACTGGGCGTAAAGCGTACGTAGGCGGATTAGAAAGTTAGGGGTGAAATCCCAGGGCTCAACCCTGGAACTGCCTCTAAAACTCCTAATCTTGAGTTCGAGAGAGGTGAGTGGAATTCCGAGTGTAGAGGTGAAATTCGTAGATATTCGGAGGAACACCAGTGGCGAAGGCGGCTCACTGGCTCGATACTGACGCGGAGGTACGAAAGCGTGGGGATCAAACAGGATTAGATACCCTGGTAGTCCACGTCGTAA
+
GGGGGGGGGGGGGGGGDGGEFGGCFGGGGGGGGCGGGGGGGGGGGGGGGGGGGGGGGGGGGGGGGGGFGGGGGGGGGGGFGGGGGGGGGGFFGGDGGGGGGGGGGGGGGGGGGGGGGGGGGGGGGGGGGGGFGCGGGGGGGGGGFGGGGGDFC;EFGGGGGGGGGFFF88:CCCFFG6ECCFBCFFGG*?<EDEEEEGGE357A++:<:7427*9FDCGGF>*)/59C30*)7:71(9**7>01(,49CFG5()2<<546**++98)4<).64:?>(83,(3
@M06628:26:000000000-CRM2J:1:1103:14114:23940 1:N:0:150
TACGAAGGGGGCTAGCGTTGTTCGGAATTACTGGGCGTAAAGCGTACGTAGGCGGATTAGAAAGTTAGGGGTGAAATCCCAGGGCTCAACCCTGGAACTGCCTCTAAAACTCCTAATCTTGAGTTCGAGAGAGGTGAGTGGAATTCCGAGTGTAGAGGTGAAATTCGTAGATATTCGGAGGAACACCAGTGGCGAAGGCGGCTCACTGGCTCGATACTGACGCTGAGGTACGAAAGCGTGGGGAGCAAACAGGATTAGATACCCTGGTAGTCCACGCCGTAA
+
GGGGGGGGGGGGGGGGGGGGGGGGGGGGGGGGGGGGGGGGGGGGGGGGGGDGGGGDEGGGGGGGGGGGGGGGGGFGGGGGGGGGGGGGGGGGGGFGGGGGGGGGGGGGGGGGGFGGGEGGGGGGGGGGGFGGGGGGGGGFGGGGGGGGGGGGGGGGFGGGGGGGGGGGFGGGGCFFGGGGGEGGGGEGGGGGGGGGGGGGDGGGG7>@FGF4CCCEEGGFC83CD3CGGGFE>FDBFGC597036>BF6DGF?><AB<DFG=+<*,5>245)):?F>>913:
@M06628:26:000000000-CRM2J:1:1103:14098:23952 1:N:0:150
TACGAAGGGGGCTAGCGTTGTTCGGAATTACTGGGCGTAAAGCGTACGTAGGCGGATTAGAAAGTTAGGGGTGAAATCCCAGGGCTCAACCCTGGAACTGCCTCTAAAACTCCTAATCTTGAGTTCGAGAGAGGTGAGTGGAATTCCGAGTGTAGAGGTGAAATTCGTAGATATTCGGAGGAACACCAGTGGCGAAGGCGGCTCACTGGCTCGATACTGACGCTGAGGTACGAAAGCGTGGGGAGCAAACAGGATTAGATACCCTGGTAGTCCACGCCGTAA
+
GDFDF<,:CF@FEAF@688:FFGEFCFGG<CF98FFFF:=<FGGFCEGAFGCFGG77FFEAFFFGGE?EGG?C==<FCFFFFF=+BFFGFEFGGGCFFFCBFGGGGGGDFEDGGGGG<FFFCF@FGFCEGG>F:FCFGGGFCGCE?FGGG*>@@DAFGGGFGCGGFGCFFCFEF<2CFGGGGG@FGEFFCFFGGEGGGFCDDCEE?:A8A@DCGFF:DFCCCGGGDFCF<CE5859:<D5C:1169<4FGGF1<DD?<9<>@02/4>:A)8>4ADE0F>>?:
@M06628:26:000000000-CRM2J:1:1103:20946:24522 1:N:0:150
TACGGAGGGGGTTAGCGTTGTTCGGAATTACTGGGCGTAAAGCGCGCGTAGGCGGACTAGTCAGTCAGAGGTGAAATCCCAGGGCTCAACCCTGGAACTGCCTTTGATACTGCTAGTCTTGAGTTCGAGAGAGGTGAGTGGAATTCCGAGTGTAGAGGTGAAATTCGTAGATATTCGGAGGAACACCAGTGGCGAAGGCGGCTCACTGGCTCGATACTGACGCTGAGGGGCGAAATCGTGGGGAGCAAACAGTATTAGACACCCGGGAGGGCACCGCCTGAA
+
GGGGGGGGGEEF>GGGGGEEGGGGGGEFGGEFFGGGGEGGGGGEFFFGCFGFGGGGCGG@FCFGGGGGG@FGFGGGGGGGGFGGGGGGGFG7FFGGGGGGGFGGGGGA@BFGGGGGGGGGFDGGFG7AFFGGGGC::FF>:CFFFGGFDG*C@ECFGGCG9FF9F?CB9@E9?E;BGGCCGGFGFGCCFGGGEEEGGG=>@CE*0<7@FF5***2/*2<+A8DGC5<3**/>D*1()9/7CD9((((0957))*2.).).*8/*0,0((((,-((.,),((.
@M06628:26:000000000-CRM2J:1:1103:11039:24563 1:N:0:150
TACGGAGGGGGTTAGCGTTGTTCGGAATTACTGGGCGTAAAGCGCGCGTAGGCGGACTATTAAGTGAGAGGTGAAATCCCAGGGCTCAACCCTGGAACTGCCTTTCATACTGGTAGTCTTGAGGTCGAGAGAGGTGAGTGGAATTCCGAGTGTAGAGGTGAAATTCGTAGATATTCGGAGGAACACCAGTGGCGAAGGCGGCTCACTGGCTCGATACTGACGCTGAGGTGCGAAAGCGTGGGGAGCAAACAGTATTAGATACCCTGGTAGTCCACGCCGTAA
+
GGGGG;FEGGGFGGGGGGGGGGGGGGGGGGGGGGGGGGGGGGGGGGGGGGGGGGGCFGGGGGGGGGGGGGGGGGGGGGGGGGGGGGGGGGGGGGGGGGGGGGGGGGGGGGGGGGGGGFGGGGGGGGEGGGGGGGEFECFFGDGGGGGFEGGGGGGGGGGGGGGGGGGGGGG@FGGG6FGGGDGGGGGGGGGGC8?EGGGGFGGGGGD?@=FG5EDGGGCCC:CDD>DFFC47:EDF?GDG7<08;FFCGFCF)=CA><95:@C?9:@:5489<A?>072168
@M06628:26:000000000-CRM2J:1:1103:8176:24753 1:N:0:150
TACGTAGGGTGCAAGCATTATCCGGAGTGACTGGGCGTAAAGAGTTGCGTAGGTGGACAAGTAAGCGAATAGTGAAATGTGGCGGCTCAACCGTACACACTATTATTCGAACTGCTTGTCTCGAGAATGGTAGAGGTAACTGGAATTTCTAGTGTAGGAGTGAAATCCGTAGATATTAGAAGGAACACCAATGGCGTAGGCAGGTTACTGGACCATTTCTGACACTGAGGCACGAAAGCGTGGGGAGCGAACCGGATTAGATACCCGGGTAGTCCACGCCGT
+
GGGGGGFFEGGGGGGGGGGGFFGCFCFCFFGFGGCFGGDEEGGGFGFGGGDE:FFFC<EFGGFGGFGGGGDFFGFAFGGGGCFGGCGEDFFGGGGCCFCFGFGFGFGGGGGGGGFGGGGGCFAGGFFFGGGGGGGGGGGGGFG7@FGFGFADFEGGG9F<DC9CFFGFC@FECCFFGGGGGFDGFFFGGG:FCGGGEFEGFGEE5CGGGGFFFFF6C:ECEFDGFF4DFGDFFDD11)>DDF9>F?15DCDB9DG06:??F*<<02)36>66)4)/3578>,
@M06628:26:000000000-CRM2J:1:1104:10456:1626 1:N:0:150
TACGGAGGGGGTTAGCGTTGTTCGGAATTACTGGGCGTAAAGCGCGCGTAGGCGGATTAGTAAGTTAGAGGTGAAATCCCAGGGCTCAACCCTGGAACTGCCTCTAATACTGCTAGTCTTGAGTTCGAGAGAGGTGAGTGGAATTCCGAGTGTAGAGGTGAAATTCGTAGATATTCGGAGGAACACCAGTGGCGAAGGCGACTCACTGGCTCGATACTTACGCTGAGGTGCGAAAGCGTGGGGAGCAAACAGGATTAGATACCCTGGTAGTCCACACCGTAA
+
GGGGDGCFGGG6@CEGGGEBFFA@FCEGFGFFGFC,@FGGGG9@7FFGGGGGGGG+@FGFGGGFFCFG,:DFGGGGGF<FCFCGGGGGGFC7BFFGGGGGGGG<FAAFGGGGDFGG>FGCFG,>=9@FF7BFEGG7:FCFDFGGGCCCC7<@GGF9FFGGCCCGCC5FFGGGGGG<63:1=FGGGGGGCF+8CGG8?CE87@E*ACF+;*)+:*:C5F+<C@C*9:FG7*<<EGGF(9CCEEED03)7C:*C>:C<?274C5CFF:5>F<>A).*/8B>FBB
@M06628:26:000000000-CRM2J:1:1104:19187:1794 1:N:0:150
GACGAACCGTCCAAACGTTATTCGGTATCACTGGGCTTAAAGCGTGCGTAGGCGGCTTGGAAGGTGAGATGTGAAAGCCCACGGCTCAACCGTGGAATTGCGTTTCAAACCCTCAAGCTTGAGGAAGACAGGGGTGTTGGGAACTTATGGTGGAGCGGTGAAATGCGTTGATATCATAGGGAACACCGGTGGCGAAGGCGCAACACTGGGTCTTTTCTGACGCTGAGGCACGAAAGCTAGGGTAGCGAACGGGAGTAGATACCCCGGTAGTCCTAGTTGCAA
+
GGGGGGGGGGGGGGGGGGGGGGGGGGGGGGGFGGFFFGGGGGDGGGGGGGGGGGGGGGGGGGGEFGGGGGGGGGGGGGGFFGGGGGGFGGGGGGGGFGGGGGGGGGEFGGGGGGG<FFEGGGFCFFGGGGGGGGGGCGGGGGGGGGGFFFCGGCFFGGGGGGGGGGGFDDEFCFGGGFGG6FF*FCFEE8CEFG5CEG5EGB8EF;FCCD5CDFFC9CG:CCEGDE*83?E<::59?DGGG57)22))273*51*(,-/6<)<+*(5,787AA>*1-*))).
@M06628:26:000000000-CRM2J:1:1104:19207:1795 1:N:0:150
GACGAACCGTCCAAACGTTATTCGGTATCACTGGGCTTAAAGCGTGCGTAGGCGGCTTGGAAGGTGAGATGTGAAAGCCCACGGCTCAACCGTGGAATTGCGTTCTAAACCCTCAAGCTTGAGGAAGACAGGGGTGTGGGGAACTCATGGTGGAGCGGTGAAATTCGTTGATATCATAGGGAACACCGGTGGCGAAGGCGCAACACTGGGTCTATTCTGACGCTGAGGCACGAAAGCTCGGGGAGGGAACGGGAATGCATACACCGGGAGTCCTCGCTGTAA
+
DEGGEE@FGGG:7FFFFGG8FGGFCFGGEEFGDGGF@FGGGGGGF@GGGGGGGGG>FG+CCCFFG8,A,<FFAEGG9AFGGGDCGGGFGGG>FEGGGAGGG7FE:+BFDFF7,:F,EFG9FFG?,,@F<F7<FEGG:3*@<>F:F,3,2>FG77,,=CGG8E99C;EFCFFGGGGC+2+:9CFGG7<*CEGDFGGEGGFCC5/*:*>:CC?G*+<3+3A<95ED7.98*;CDG>=32D**2<)),()1:7/=B(*,))/6:<+309>4)2,4-)*)4>2444
@M06628:26:000000000-CRM2J:1:1104:22200:2245 1:N:0:150
TACTGAGGGTGCAAGCGTTAATCGGAATTACTGGGCGTAAAGCGAGTGTAGGCGGCTATTTAAGTCGGATGTGAAATCCCCGGGCTCAACCTGGGAATTGCATTCGATACTGGATAGCTAGAGTTTGGTAGAGGTAAGTGGAATTCCGGGTGTAGCGGTGAAATGCGTAGATATCCGGAGGAACATCAGTGGCGAAGGCGGCTTACTGGACCAAAACTGACGCTGAGGCTCGAAAGCGTGGGGAGCAAACAGGATTAGATACCCTGGTAGTCCACGCCCTAA
+
GGGGGGGGGGGGGGGGGGGGGGGGGGGGGGGGGGGGGGGGGGGGFGGGGGGGGGGGGGGGGGGGGGGGGGGGGGGGGGGGGDGGGGGGGGGGGGGGGGGGGGGGGGGGGGGGGGFGGGGGGFGFGDDCDGGGGGGGGGGGGGGGGCDFGGGGGGGGGGEGF:EGGGGC9EGGGGGGEGGGEGGGFGCFGGGGGGGEGGGGDD>:FGGGGG@*/:=FF6EFGGGGGFGGG:CDDFE>0C>CEBB399>7EFFGFFGF?>=AGAGGC88(9AAFA>4:;F9908
@M06628:26:000000000-CRM2J:1:1104:5604:3851 1:N:0:150
TACGGAGGGGGTTAGCGTTGTTCAGAATTACTGGGCGTAAAGCGCGCGTAGGCGGATTAGTAAGTTAGGGGTGAAATCCCGGGGCTCAACCCCGGAACTGCCTCTAATACTGCTAGTCTTGAGTTCGAGAGAGGTGAGTGGAATTCCGAGTGTAGAGGTGAAATTCGTAGATATTCGGAGGAACACCAGTGGCGAAGGCGGCTCACTGGCTCGATACTGACGCTGAGGTGCGAAAGTGTGGGGAGCAAACAGGATTAGATACCCTGGTAGTCCACACCGTAA
+
GGGGGGGGGGGFEGGGGGGGGGGFGGGGGGGGGGGGGGGGGGGGGGGGGGGGGGGGGGGGFGFGGGGGGGGGGGGGGGGGGGGGGGGGGGFFGGGGGGGGGGGGGGGGGGGGGGGGGGGGGGGEFGGGGGGGGGGGFGGGGGGGCFFGGGGGGGGGGGGGGGGDEGGGGGGGGGG9EDGDGGGGGGGGGGGGGGGGGGGGGFEGGGG<*5;GGGEGGGGGGGGGGFGGGGGGGGGBBGGDGEFDFF>CGFFC)4+<BFFFG>EFC:@>FA8AA<GFBE;1:<
@M06628:26:000000000-CRM2J:1:1104:15591:3951 1:N:0:150
TACGGAGGGGGTTAGCGTTGTTCGGAATTACTGGGCGTAAAGCGCGCGTAGGCGGACTATTAAGTTAGAGGTGAAATCCCAGGGCTCAACCCTGGAACTGCCTTTAATACTGGTAGTCTTGAGTTCGAGAGAGGTGAGTGGAATTCCAAGTGTAGAGGTGAAATTCGTAGATATTTGGAGGAACACCAGTGGCGAAGGCGGCTCACTGGCTCGATACTGACGCTGAGGTGCGAAAGTGTGGGGAGCAAACAGGATTAGATACCCTGGTAGTCCACACCGTAA
+
GGGGGGGGGGGGGGGGGGGGGGGGGGGGGGGGGGGGGGGGGGGGGGGGGGGGGGGGGGGGGGGGGGGGGGGGGGGGFGGGGGGGGGGGGGGGGGGGGGGGGGGGGGGGGGGGGGFGGGGCEGGGGGGGGGGGGGGGGGGGGGFGGGGGFCFGGGGGGGGGGGGGGGGFGGGGGGGCFGGGGGGGGGGGGGGGGGGGGGGGGFGGGGG@EFFGGGGGGFGGGGGGGEGFGFGCEGG9AF>FGBFFFFFFFFFC:?8AFFBAGFGGG474?<<DF>GFBFF???
@M06628:26:000000000-CRM2J:1:1104:15574:3953 1:N:0:150
TACGGAGGGGGTTAGCGTTGTTCGGAATTACTGGGCGTAAAGCGCGCGTAGGCGGACTATTAAGTTAGAGGTGAAATCCCAGGGCTCAACCCTGGAACTGCCTTTAATACTGGTAGTCTTGAGTTCGAGAGAGGTGAGTGGAATTCCAAGTGTAGAGGTGAAATTCGTAGATATTTGGAGGAACACCAGTGGCGAAGGCGGCTCACTGGCTCGATACTGACGCTGAGGTGCGAAAGTGTGTGGAGCAAACAGGATTAGATACCCTGGTAGTCCACACCGTAA
+
GGGGGGGGGGGGGGGGGGGGGGGGGGGGGGGGGGGGGGGGGGGGGGGGGGGGFGGGGGGGGGGGGGGGGGGGGGGGGGGGGGGGGGGGGGGGGGGGGGGGGGGGGGGGGGGGGGGGGGGGGGGGGGGGGGGGGGGGGGGGGGGGGGGGGGAFGGGFGGGGGGFG:FGFFGEFFGGEECGGGGGGGGGGGGGGGEEGGGGG<@GGGGGFFGFGGCGGGGGFGEGGD:FGGGGGGGG>AFFG*<>F:<FFG>>FF?86><6AFFCC<8)37><<<AGFF844??
@M06628:26:000000000-CRM2J:1:1104:15587:3969 1:N:0:150
TACGGAGGGGGTTAGCGTTGTTCGGAATTACTGGGCGTAAAGCGCGCGTAGGCGGACTATTAAGTTAGAGGTGAAATCCCAGGGCTCAACCCTGGAACTGCCTTTAATACTGGTAGTCTTGAGTTCGAGAGAGGTGAGTGGAATTCCAAGTGTAGAGGTGAAATTCGTAGATATTTGGAGGAACACCAGTGGCGAAGGCGGCTCACTGGCTCGATACTGACGCTGAGGTGCGAAAGTGTGGGGAGCAAACAGGATTAGATACCCTGGTAGTCCACACCGTAA
+
GGGGGDGGGGGGGGGGGGGGGGGGGGGGGGGGGGGGGGGGGGGGGGGGGGGGGGGGGGGGGGGGGGGGGGGGGGGGGGGGGGGGGGGGGGGGGGGGGGGGGGGGGGGGGGFGGFGGGGGGGGGGGGGGGGGGGGGGGGGGGGGGGGGGGGGGGGGGGGGGGFGGGGG?DGGGGGGGGFEFGGGFGGDGGGGGGGDEGGGGGFGGGGGGGGFGG5CFGGGGFGGGGFGGGGGGEEEFDGGGGFFFBFFGGFGGF?EDBBFFGFGF<:FFF<DF<4FFF>;,88
@M06628:26:000000000-CRM2J:1:1104:6597:4138 1:N:0:150
TACGGAGGGGGTTAGCGTTGTTCGGAATTACTGGGCGTAAAGCGCGCGTAGGCGGATTAGTAAGTTAGGGGTGAAATCCCAGGGCTCAACCCTGGAACTGCCTCTAATACTGCTAGTCTTGAGTTCGAGAGAGGTGAGTGGAATTCCGAGTGTAGAGGTGAAATTCGTAGATATTCGGAGGAACACCAGTGGCGAAGGCGACTCACTGGCTCGATACTGACGCTGAGGTGCGAAAGTGTGGGGAGCAAACAGGATTAGATACCCTGGTAGTCCACACCGTAA
+
FGGGGCGGGGGGGGGGGGGGGGGGGGGGGGGGGGGGGGGGGGGGGGGGGGGGGGGGGGGGGGFFGGGGGGGGGGGGGGGFFFGGGGGGGGGFC<FFGGFGGFFGGGGGGGGGGGGCBAFFGGGFGGGGGGGGGGGGGGGGGGGGGGGGGGGGGGGDGFGGGGFGFGGGGGGGGFGGGGEEGDGGGGGGGGGGGGEGGEGGDFGGGGG@CCF?EGGGEGGGGGGGGFGGFGGGGEGBDG:CEBB>36<CGFGF>?C>24FFFDAFG372@DFF<AGF<31?04
@M06628:26:000000000-CRM2J:1:1104:24122:4380 1:N:0:150
TACGAAGGTCCCGAGCGTTATTCGGAATCACTGGGCGTAAAGGGAGCGTAGGCTGCGTGGTAAGTCAGATGTGAAATCTCAGAGCTCAACTCTGAAACTGCATTCGATACTGCCATGCTAGAGTAATGGAGAGGTAACTGGAATTCTCGGTGTAGCAGTGAAATGCGTAGATATCGAGAGGAAGACCAATGGCGAAAGCAGGTTACTGGACATTTACTGACGCTGAGGCTCGAAGGCTAGGGTAGCGAAAGGGATTAGATACCCCTGTAGTCCTAGCAGTAA
+
GFGG<FGGGCFGGC@CCFD7FFFGEGGFFFDDFGFFEFEEDEGEDGGGGDGGFGFGGFGEFADCFGGGGGFGDCFGGGDGF<FGGGGGDDDFGFFFCFGAEFEFGGGGGG9FDGFFF=?FCFGGGGGGG?DFEG,EFDFGGGGDGFEFEGEGGGGG9FFFFGDFFGDF>EEFGGGGBF5@ECCFFCFEDFGGGGECEGGGFFGGGGGGGF4C9C??FG?C<=ECGEFFG@FGCDEBBC4CFFFF::BD5>3751=7?7F9CAECFBFB4A9AD>*9:F<<A>
@M06628:26:000000000-CRM2J:1:1104:14499:4408 1:N:0:150
TACGGAGGGTCCAAGCGTTATCCGGAATCATTGGGTTTAAAGGGTCCGTAGGCGGGCAATTAAGTCAGAGGTGAAATCCCACAGCTCAACTGTGGAACTGCCTTTGATACTGGTTGTCTTGAGTTATAGAGAAGTAGATAGAATATGTAGTGTAGCGGTGAAATGCATAGATATTACATAGAATACCGATTGCGAAGGCAGTCTACTAACTGTATACTGACGCTAATGGACGAAAGCGTGGGGATCGAACAGGATTAGATACCCTGGTAGTCCACGCCGTAA
+
EFGC7;@@FCFGFFFE@6-BFEFCF>CF9,966CF,,B,EEG9C@E<FEFBCEFGCGGGFGFFEGEBCFGGF<,,,C?EFFE:4<FE<F8FGCF8,8BDA<DGE???F,C<FF3,B3@,<EBF<,:FF,,,@,@B=F<=3@,@,@F@FEC=@@B9=FGG:D:DGFG9FC?7;;BEF,9;CCFG@FFABE5EGFECEGEC*/;+79>@<C78F3ACGGGGC<EGG350<*2<<CCC(,9C**))7(,07C>DCF:+).4/6<A<:F77(8<7A<4C@;F2(44
@M06628:26:000000000-CRM2J:1:1104:5235:4609 1:N:0:150
TACGGAGGGGGTTAGCGTTGTTCGGAATTACTGGGCGTAAAGCGTACGTAGGCGGATTGGAAAGTATGGGGTGAAATCCCAGGGCTCAACCCTGGAACTGCCCTGTAAACTATCAGTCTAGAGTTCGAGAGAGGTGAGTGGAATTCCAAGTGTAGAGGTGAAATTCGTAGATATTTGGAGGAACACCAGTGGCGAAGGCGGCTCACTGGCTCGATACTGACGCTGAGGTACGAAAGTGTGGGGAGCAAACATGATTAGTTACCCTGGGAGTTCACACCGGAA
+
GGGGEFFC+@CFGGGGGGGGGGGGGGGGGGGGGGGGGGFEFGGGFGGGGFGGGGGGDGGCFGGGFFGGGGGGGGGGGFFGGGGGGGFDGGGDFGGDDGFGFGGGFGGGFGFDCGGFGGCCFGGGGG@FFGGFFGGGGGGGGC@DFGF@FGGGGGGGGGGFFFGGGGGGCC5<CFGDGGGGGGGF:7FFFFGGGEG58<EEDB8:CGC<CGFFCECGCFGG+CEG5)9*79:9CC52AFGGG>))(-796;C+9206)4/5+6++<4>(583(62CB?D0(24
@M06628:26:000000000-CRM2J:1:1104:23935:4763 1:N:0:150
GACGAACCGTCCAAACGTTATTCGGTATCACTGGGCTTAAAGCGTGCGTAGGCGGCCTGGTAGGTGTGATGTGAAATCCCACAGCTCAACTGTGGAATTGCGTCGCAAACCACCAGGCTTGAGGAAGACAGGGGTGTTGGGAACTTATGGTGGAGCGGTGAAATGCGTTGATATCATAGGGAACACCGGTGGCGAAGGCGCAACACTGGGTCTTTTCTGACGCTGAGGCACGAAAGCTAGGGTAGCGAACGGGATTAGATACCCCGGTAGTCCTAGCCGTAA
+
GGGGGGGGGGGGGGGGGGGGGGGGGGGGGGGGGGGGGGGGGGGGGGGGGGGGGGGGGGGGGGGGGGGGGGGGGGGGGGGGGGGGGGGGGGGGGGGGGGGGGGGGGGGGGGGGGGGGGGGGGGGGGGGGGGGGGGGGCGGGGGGGGGGGGGFGGGGGGGGGGGGDGGG=DGGCBCGFG?CGGGGGGGGGGGGGGGGGGGGGGFEE=EGGFFFGGGGCGGGGCGGDDFFEGGGGGGG6:G>?EFFF?D5355CEB?EF2?@>EAEGF>DB::BF9:*@:53:?F
@M06628:26:000000000-CRM2J:1:1104:21875:4989 1:N:0:150
TACGAACCGTCCAAACGTTATTCGGTATCACTGGGCTTAAAGCGTGCGTAGGCGGCCTGGAAGGTGAGATGTGAAAGCCCACGGCTCAACCGTGGAACTGCGTTTCAAACCACCAGGCTTGAGGAAGATAGGGGTGATGGGAACTTATGGTGGAGCGGTGAAATGCGTTGATATCATAGGGAACACCGGTGGCGAAAGCGCATCACTGGATCTTTTCTGACGCTGAGGCACGAAAGCTAGGGTAGCGAACGGGATTAGATACCCCGGTAGTCCTAGCCGTAA
+
GGGGGGGGGGGGGGGGGGGGGGGGGGGGGGGGGGGGGGGGGGGGGDGGGGGGGGGGGGGGGGGGGGGGGGGGGGGGGGGGGGGGGGGGFFGGGGGGGFG?FGGGGGGGGGGGGEGGGGGGGGGGGFFCDCFGFDGGGGGGGFGGGFGFGGGGGC>FGGGGDGGF:;CFDG5FGFGGGCFGGFGFCFFGGG>E@EGGDGGEC>EEFFGGCGFGGGGGGGGE91:D5>CCCGGCCEG9BGGFGFF4:)<3:7)C@BC33<@AC<6+A9)-78AA<>>??FB?B?
@M06628:26:000000000-CRM2J:1:1104:21875:5007 1:N:0:150
TACGAACCGTCCAAACGTTATTCGGTATCACTGGGCTTAAAGCGTGCGTAGGCGGCCTGGAAGGTGAGATGTGAAAGCCCACGGCTCAACCGTGGAACTGCGTTTCAAACCACCAGGCTTGAGGAAGATAGGGGTGATGGGAACTTATGGTGGAGCGGTGAAATGCGTTGATATCATAGGGAACACCGGTGGCGAAAGCGCATCACTGGATCTTTTCTGACGCTGAGGCACGAAAGCTAGGGTAGCGAACGGGATTAGATACCCCGGTAGTCCTAGCCGTAA
+
GGGGGGGGGGGGGGGGGGGGGGGGGGGGGGGGGGGGGGGGGGGGGGGGGGGGGGGGGGGGGGGGGGGGGGGGGGGGGGGGGGGGGGGGGGGGEGGGGGGGGGGGGGGGGGGGGFGGGGGGGGGGFGGGGGGGGGGGGGGGGGFGGGGGGGGGGGGGGGGGGGGGGGG=DEFFFFGGGGGGCGGGGGGGGGGGGGGGGGGGGE?CGGGGGD=GGGGDGGGGGGGGGFGGGGGGGGG>BFFGGFF@?FF3CEDDFBC?BFFFGFEC8454:<<AF>>@BFFBFB
@M06628:26:000000000-CRM2J:1:1104:6868:5013 1:N:0:150
TACGGAGGGTGCAAGCGTTATCCGGAATCATTGGGTTTAAAGGGTCCGCAGGCGGTCAATTAAGTCAGAGGTGAAATCCCATAGCTCAACTATGGAACTGCCTTTGATACTGGTTGACTTGAGTTATACGGAAGTAGATAGAATGTGTAGTGTAGCGGTGAAATGCATAGATATTACACAGAATACCGATTGCGAAGGCAGTCTACTACGTATATACTGACGCTCATGGACGAAAGCGTGGGGAGCGAACAGGATTAGATACCCTGGTAGTCCACGCCGTAA
+
GAFGGBFEFFEGGGFCEFGGGDF@FDGGGDECFCGCFC8<EGGEGGGGC=CF@FGFC+BAGFEFFE<DAFGFG9FDG<F=<FCECGGDGGG8E<EDFGGFGFFGFGFGFGGGGGGGFGDFGFFGG9@F9DGCCFGCFEGC:FF9FEGGCGFG@EEGGGGGGGGFFGFGGFGGDGGGG99DF,:>FC:C>EGGGG78CEDFCAFFFEC?@EFGGGGGCFGCEGGG:>CFC6CD*1C;BGDGD:3@9BF5C@G6FF8<739>7:AFG:@?FF<2:4FB>37634
@M06628:26:000000000-CRM2J:1:1104:6891:5022 1:N:0:150
TACGGAGGGTGCAAGCGTTATCCGGAATCATTGGGTTTAAAGGGTCCGCAGGCGGTCAATTAAGTCAGAGGTGAAATCCCATAGCTCAACTATGGAACTGCCTTTGATACTGGTTGACTTGAGTTATACGGAAGTAGATAGAATGTGTAGTGTAGCGGTGAAATGCATAGATATTACACAGAATACCGATTGCGAAGGCAGTCTACTACGTATATACTGACGCTCATGGACGAAAGCGTGGGGAGCGAACAGGATTAGATACCCTGGTAGTCCACGCCGTAA
+
GGGGGGGGGGGGGGGGGGGGGGGGGGGGGGGGGFGEGGGGGGGGGGGGGGGGGGGEFGGGGGGGGGGGGGGGGGGGGGGGGGGGGGGGGGGGGGGGGGGGGGGGGGGGGGGGGGGGGGGGGGGGGGGGGGGCGGGGGGFEGGGGGGGGGGGGGGGGGGGGEGGFGGGFFGGGGGGGGGGGGGGGGGEGGGGGGGGEGGGGGFDGGGGGGGFGGGGGGGGFGGGGGFGFGGGGGGGF:DDGG3BB>;FGGFGG>:?-<<FDGFGGG:>>FFFFF<C76FB;?<
@M06628:26:000000000-CRM2J:1:1104:13188:5178 1:N:0:150
TACGAACCGTCCAAACGTTATTCGGTATCACTGGGCTTAAAGCGTGCGTAGGCGGCCTGGAAGGTGAGATGTGAAAGCCCACGGCTCAACCGTGGAACTGCGTTTCAAACCACCAGGCTTGAGGAAGATAGGGGTGATGGGAACTTATGGTGGAGCGGTGAAATGCGTTGATATCATAGGGAACACCGGTGGCGAAAGCGCATCACTGGATCTTTTCTGACGCTGAGGCACGAAAGCTAGGGTAGCGAACGGGATTAGATACCCCGGTAGTCCTAGCCGTAA
+
GGGGGGGGGGGGGGGGGGGGGGGGGGGGGGGGGGGGGGGGGGFGFGGGGGGGGGGGGCGGGGGGGGGGGGGGGGGGGGGGGGGGGGGGGGGGGGGGGGGGGGCGGFGGGGGGFGGGGGGGGGGGGGGGFGGGGG+@FCFGGGGGGFGGGGGGDGGGGGGGGGGGGGGFDGGGGGGGGGFGGGGGGGGGGGGGGGGGEECED>EGGFGGGGF+AFFGGFCFGGGGGFGGGGGDGGGFFGGGGFFFFB>G8>DGF?GF>BFAGFGGG>BBFFFFFBF??F931?
@M06628:26:000000000-CRM2J:1:1104:17698:5926 1:N:0:150
TACGGAGGGGGTTAGCGTTGTTCGGAATTACTGGGCGTAAAGCGCGCGTAGGCGGATTAGTAAGTTAGGGGTGAAATCCCGGGGCTCAACCCCGGAACTGCCTCTAATACTGCTAGTCTTGAGTTCGAGAGAGGTGAGTGGAATTCCGAGTGTAGAGGTGAAATTCGTAGATATTCGGAGGAACACCAGTGGCGAAGGCGACTCACTGGCTCGATACTGACGCTGAGGTGCGAAAGTGTGGGGAGCAAACAGGATTAGATACCCTGGTAGTCCACACCGTAA
+
GGGGGGGGGGGGGGGGGGGGGGGGGGGGGGGGGGGGGGGGGGGGGGGGGGGGGGGGGGGGGGGGGGGGGGGGGGGGGGGGGGGGGGGGGGGGGGGFGGGGGGGGGGGGGGGGGGGGGGGGGFGGGGGGGGGGGGGGGGGGGGGGGGGGGGGGFGGGGGGGGGGFGGGGGGGGGGGGGGGGGGGGGGGGGGFFDGGGGGGGGFDGFGGCFGFGDGGGGGGFFEGGGFGC7@EDCEGFFGGGGFFE9B@4CFFD::<<7<4>FDGGGFF7FBA2-67F<51:??
@M06628:26:000000000-CRM2J:1:1104:17716:5928 1:N:0:150
TACGGAGGGGGTTAGCGTTGTTCGGAATTACTGGGCGTAAAGCGCGCGTAGGCGGATTAGTAAGTTAGGGGTGAAATCCCGGGGCTCAACCCCGGAACTGCCTCTAATACTGCTAGTCTTGAGTTCGAGAGAGGTGAGTGGAATTCCGAGTGTAGAGGTGAAATTCGTAGATATTCGGAGGAACACCAGTGGCGAAGGCGACTCACTGGCTCGATACTGACGCTGAGGTGCGAAAGTGTGGGGAGCAAACAGGATTAGATACCCTGGTAGTCCACACCGTAA
+
GGGGGGGGGGGGGGGGGGGGGGGGGGGGGGGGGGGGGGGGGGGGGGGGGGGGGGGGGGGGGGGGGGGGGGGGGGGGGGGGGGGGGGGGGGGGGGGGGGGGGGGGGGGGGGGGGGGGGGGGGGGGGGGGGGGGGGGGGGGGGGGGGGGGGGGGGGGGGGGGGGGGGGGGGGGGGGGGGGGGGGGGGGGGGGGGGEGGEGGGGEEEGGGGGGFGGGGGGGGGGGGGGFGFGFEGGGG0<GGGGFFFFFFGGFFGFFFA><FDGBA8<:@?FBFF9AFF?>><:<
@M06628:26:000000000-CRM2J:1:1104:10596:6489 1:N:0:150
TACGAACTGTGCGAACGTTATTCGGAATCACTGGGCTTAAAGGGTGCGTAGGCGGATTTGTAGGTCAGATGTGAAAGCCCACGGCTCAACCGTGGAATTGCGTTTGAAACCACAAGTCTTGAGGGGATCAGAGGAGAGCGGAACTCATTGTGGAGCGGTGAAATGCGTTGATATGATGAGGAACACCGGTGGCGAAAGCGGCTCTCCGGGATCCTTCTGACGCTGAGGCACGAAAGCTAGGGGAGCGAACGGGATTAGATACCCCGGTAGTCCTAGCTGGAA
+
GGGGGGGGGGGGGGGGGFGGGGGGGGGGGGGGGGGGGGGGGGGGGGDGGGGGGGGGGGGGGGGGGGGGGGGGFGGFGGGGFGGGGGGGGGGGGGGGGGGGGGGGGCGEGGG?@FFGGGGGGGGGFGGGGGGGGGGGGGGGGDGDGFGGDFFC@DFGG7FCGFGGFGGFCEGGGGGCFGFGFGFGGGGGGEGGGGE>EGGGDD?EGGCEGG:EFGGGGGGDGGGDGFGGGGGGCED>?GFGGFFFFFED*>DGFFGFFF*5<A@CG4)4@B<BBF>F:*-(45
@M06628:26:000000000-CRM2J:1:1104:10594:6508 1:N:0:150
TACGAACTGTGCGAACGTTATTCGGAATCACTGGGCTTAAAGGGTGCGTAGGCGGATTTGTAGGTCAGATGTGAAAGCCCACGGCTCAACCGTGGAATTGCGATTGATACCACAAGTCTTGAGTTGATCAGAGGTGAGCGGAACTCATTGTGTAGCGGTGAAATGCGTTGATATGATGAGGAACACCGATGGCGAAGGCAGCTTTCTGGTATCCGTCTGACGCTGAGGCACGAAAGCTAGGGGAGCGAACAGGATTAGATACCCCGGTAGTCCACGCTGTAA
+
GGGG-E+,,C@F-C@FGGGGGAFGGGGGGG8FGGG,CFGGGGGGGEGGGGGGGGG:+,CFGGCGGGGG9,EFGGGGGGGGG7+@FGGGGG8FGGGGG9,EG:+BFGG,DD<,B,,D?FFGGG,883,E,,CF,F,+C,,+@FG*,33@,@FG>FGGGGGGGGGGGGEF7CG,CF9C;,,CFGG,FFG**B*CGGGG5FF*>)?++5*++00+++**/2AEGGGGGF*A*;EDDGGFF**3A4)59>FGGF)CFFGBFFFBGFFG89EFEBFFF)079)42AA
@M06628:26:000000000-CRM2J:1:1104:27438:6583 1:N:0:150
GACGAACCGTACGAACGTTATTCGGAATTACTGGGCTTAAAGGGTGCGTAGGCTGCACGGAAAGTTGGGTGTGAAAGCCCTCAGCTCAACTGAGGAATTGCATCCAAAACTGCCGTGCTTGAGGGAGACAGAGGTGAGCGGAACTCAAGGTGGAGCGGTGAAATGCGTTGATATCTTGAGGAACACCGGTGGCGAAGGCGGCTCACTGGGTCTCTTCTGACGCTGAGGCACGAAAGCTAAGGTAGCAAACGGGATTAGATACCCCGGTAGTCTTAGCTGTAA
+
GGGGGGGGGGGGGGGGGGGGGGGGGGGGGGGGGGGGGGGGGGGGGGGGGGGGGGGGGGGGGGGGGGGGGGGGGGGGGGGGGGGGGGGGGGGGGGGGGGGGGGGGGGGGGGGGGGGGGGGGGGGGGGGGGGGGGGGGGGGGGGGGGGGGGGGGGGGGGGGGGGGGGGGGGGGGFCGGGGGGGGGGGGGGGGGGGGGDGGGGGFGGGGGGGFFGGGGCFGGFGGGGGFGGGEGGGEDBFGGGG?FF?DFGGFGGFFGFFFFFGFGGG9BBFFAD26>=AFBFFB
@M06628:26:000000000-CRM2J:1:1104:27422:6600 1:N:0:150
GACGAACCGTACGAACGTTATTCGGAATTACTGGGCTTAAAGGGTGCGTAGGCTGCACGGAAAGTTGGGTGTGAAAGCCCTCAGCTCAACTGAGGAATTGCATCCAAAACTGCCGTGCTTGAGGGAGACAGAGGTGAGCGGAACTCAAGGTGGAGCGGTGAAATGCGTTGATATCTTGAGGAACACCGGTGGCGAAGGCGGCTCACTGGGTCTCTTCTGACGCTGAGGCACGAAAGCTAAGGTAGCAAACGGGATTAGATACCCCGGTAGTCTTAGCTGTAA
+
GGGEGGGGGGGGGGGGGFGGGGGGGGG@FGGGGGGGGGGGGGGDGGGGCEGGGGGGFGGGGGGGDFGFGGGGGGGGGGGGGGGGGFGGGGFGGGGGGGGGGGGGGGGGGGGGGGGGGGGFGGGGGGEEGGGGGFGFGFGGGEGGGGGGGGFF*BFGGGEEFGGGG?EFDCFFGF?FGGCCEFGGGGGE5EGEF5FEGCFGD>EGGGCFDFFCFC7:C9:CFGGGGFGFG5FCEEC9:CFGGFFFBDFGCFGC:<82<<F>EBFGG>F3)42<>>DF-*6)).
@M06628:26:000000000-CRM2J:1:1104:11830:6701 1:N:0:150
TACGAACTGTGCAAACGTTATTCGGAATCACTGGGCTTAAAGGGTGCGTAGGCGGATTTGTAGGTCAGATGTGAAAGCCCACGGCTCAACCGTGGAATTGCGTTTGAAACCCCAAGTCTTGAGGGGATCAGAGGAGAGCGGAACTGATGGTGGAGCGGTGAAATGCGTTGATATCATCAGGAACACCGGTGGCGAAAGCGGCTCTCTGGGATCTTTCTGACGCTGAGGCACGAAAGCTAGGGGAGCGAACGGGATTAGATACCCCGGTAGTCCTAGCCGTAA
+
GGGGGGGGGGGGGGGGGGGGGGGGGGGGGGGGGGGGGGGGGGGGGGGGGGGGGGG@FGGGGGGGGGGGGGGGGGGGGGGGGGGGGGGFGGGGGGGGFDGGGGGGGGGGGGGGGGGGFGGGGGGGEGGDGGGGGGGGGGGGGGGGGFGGGGGGGGGGGGFGGGGGGGGFGGFGGGFFGGGGGGGFGGGGGGGGGGGGGGGEGF:7CCGGGFF6EFFGGFGFFEGGDF4FGEFGGGC;:GFFC>EB>BFG=BC=B1E??26>DA+<87@;DF>ABD:B:)3:?:
@M06628:26:000000000-CRM2J:1:1104:14948:6798 1:N:0:150
GACGAACCGTCCAAACGTTATTCGGTATCACTGGGCTTAAAGCGTGCGTAGGCGGCTTGGAAGGTGAGATGTGAAAGCCCACGGCTCAACCGTGGAATTGCGTTTCAAACCCTCAAGCTTGAGGAAGACAGGGGTGTTGGGAACTTATGGTGGAGCGGTGAAATGCGTTGATATCATAGGGAACACCGGTGGCGAAGGCGCAACACTGGGTCTTTTCTGACGCTGAGGCACGAAAGCTAGGGTAGCGAACGGGATTAGATACCCCGGTAGTCCTAGCTGTAA
+
GGGGGGGGGGGGGGGGGGGGGGGGGGGGGGGGGGGGGGGGGGGGGGGGGGGGGGGGGGGGFG,FGGGGGGGGGGGGGGGGGGGGGGGGGGGGGGGGGGGGGGGGGGGGGGGGGGGGGGGGGGGGGGGGGGGGGGGGGGGGGGGGGDCFGGGGGGGGGGGGGGGGGGGCDGFCGGGGGGGGGGGGGGGGGGGGGGGGGGGGGFGGGGGGGGFGGGGFGGGGGGGGGFGGGGGGGGGBFGGGGFFF??FGGFGGF?=?FBFFGFGGGFFFEFF>BBCF?*9:<>
@M06628:26:000000000-CRM2J:1:1104:17176:6962 1:N:0:150
TACGAAGGGGGCTAGCGTTGTTCGGAATTACTGGGCGTAAAGCGCACGTAGGCGGACTTTTAAGTCAGATGTGAAATCCCAAGGCTCAACCTTGGAACTGCATTTGAAACTGGGAGTCTAGAGATCAGGAGAGGTTAGTGGAATACCGAGTGTAGAGGTGAAATTCGTAGATATTCGGTGGAACACCAGTGGCGAAGGCGACTAACTGGACTGATACTGACGCTGAGGTGCGAAAGTGTGGGGAGCAAACAGGATTAGATACCCTGGTAGTCCACACCGTAA
+
GGGGFGGGGDGGGGGGGFGGGGGGGGGGGGGGGGGGGGGGGGGGGGGGGGGGGGGGGGGGGGGGGFGGFGDGGGGGGGGGGGGGGGGGGGFGGGGGFFGGGGGGFGGGGGGFGGGGGDGGFGGGFGGGFEGGGGGGGGFFFFGGGGFGGGGGFGGGGGGGGG;FFGGFGGGGGGGGCFGGGGGGGGGGGGGGGEFEEFGGGFGGGGF7FFFGGFGGGGFFGGGG<39FFGFDGDGFFGGGGE::74F7CFGFF?8<?FBDGFGGG?F>BAAF>9C::DF3<?
@M06628:26:000000000-CRM2J:1:1104:17158:6974 1:N:0:150
TACGAAGGGGGCTAGCGTTGTTCGGAATTACTGGGCGTAAAGCGCACGTAGGCGGACTTTTAAGTCAGATGTGAAATCCCAAGGCTCAACCTTGGAACTGCATTTGAAACTGGGAGTCTAGAGATCAGGAGAGGTTAGTGGAATACCGAGTGTAGAGGTGAAATTCGTAGATATTCGGTGGAACACCAGTGGCGAAGGCGACTAACTGGACTGATACTGACGCTGAGGTGCGAAAGTGTGGGGAGCAAACAGGATTAGATACCCTGGTAGTCCACACCGTAA
+
GGGGGGGGGGGGGGGGGGGGGGGGGGGGGGGGGGGGGGGGGGGGGGGGGGGGGGGGGGGGGGGGGGGGGGGGGGGGGGGGGGGGGGGGGGGGGGGGGGGGGGGGGGGGGGGGGGGGGGGGGGGGGGGGGGGGGGGGGGGGGGGGGGGGGGGGGGGGGGGGGGGGGGGFGGGGGGGGFGGGGGGGGGGGGGGGGGGGGGGGGFGGGG*<CGFGGGGGGGGGGGGGGEDGGGEDGGGFFGGGGFFEFFFGFFGGF?GAFFFAGFGGF85?FFFFAAF@?FFFBF
@M06628:26:000000000-CRM2J:1:1104:17172:6988 1:N:0:150
TACGAAGGGGGCTAGCGTTGTTCGGAATTACTGGGCGTAAAGCGCACGTAGGCGGACTTTTAAGTCAGATGTGAAATCCCAAGGCTCAACCTTGGAACTGCATTTGAAACTGGGAGTCTAGAGATCAGGAGAGGTTAGTGGAATACCGAGTGTAGAGGTGAAATTCGTAGATATTCGGTGGAACACCAGTGGCGAAGGCGACTAACTGGACTGATACTGACGCTGAGGTGCGAAAGTGTGGGGAGCAAACAGGATTAGATACCCTGGTAGTCCACACCGTAA
+
GGGGGGGGGCFGGGGGGG>FGGGGGGGGGGGGGGGGGGGGGGGGDFFEFGGGGGGGGGGG<FEGGGGGFCEGGGGGGGGGGGGGGGGGGG?AFFGFGGGGGFDGGFGGGGGF8>AFGGFCAFGFFGFFFGGFGDDCEFCF:DCGGGGGCFFFFGGGGGGGGGGGGGGGGGGGGGGFFGGCEGC:FFGFEFGGGGGGGFGEGFCEGGDFCC79C7FFGGGGGE75CEF*2:CD5CGFBDGGEF)59>:FCFFD42C<BFFDG<FGG3<?FFAB<DF4:;9?FF
@M06628:26:000000000-CRM2J:1:1104:17415:8087 1:N:0:150
TACGGAGGGGGTTAGCGTTGTTCGGAATTACTGGGCGTAAAGCGCACGTAGGCGGACTATTAAGTGAGGGGTGAAATCCCAGGGCTCAACCCTGGAACTGCCTCTCATACTGGTAGTCTTGAGTTCGAGAGAGGTGAGTGGAATTCCGAGTGTAGAGGTGAAATTCGTAGATATTCGGAGGAACACCAGTGGCGAAGGCGGCTCACTGGCTCGATACTGACGCTGAGGTGCGAAAGTGTGGGGAGCAAACAGGATTAGATACCCTGGTAGTCCACACCGTAA
+
GGGGGGGGGGGGGGGGGGGGGGGGGGGGGGGGGGGGGGGGGGGGGGGGGGGGGGGGGGGGGGGGGGGGGGGGGGGGGGGGGGGGGGGGGGGGGGGGGGGGGGGGGGGGGGGGGGGGGGGGGGGGGGGGGGGGGGGGGGGGGGGGGGGGGGGGGGGGGGGGGGGGGGGGGGGGGGGGGGGGGGGGGGGGGGGGGGGGGGGGGFGGGGGFGGFGGGGGGGGGGGGGGFGGGGGGDGGFFGGGGF@>BBFGGFGGFBFBFBFAFFCCF8).=AAA<AGFFFFFFF
@M06628:26:000000000-CRM2J:1:1104:7500:8412 1:N:0:150
TACGGAGGGGGCTAGCGTTGTTCGGAATCACTGGGCGTAAAGCGTGCGCAGGCGGATTGTTAAGCAAGATGTGAAATCCCCGGGCTTAACCTGGGAATGGCGTTTTGAACTGGCAGTCTAGAGTGCGTCAGAGGGGGGTGGAATTCCACGTGTAGCAGTGAAATGCGTAGATATGCGGAGGAACACCGATGGCGAAGGCAGCCTCCTGGGCCAGTACTGACGCTCATGCACGAAAGCGTGGGGAGCAAACAGGATTAGATACCCTGGTAGTCCACGCCCTAA
+
GGGGGGGGGGGGGGGGGGGGGGGGGGGGGGGGGGGGGGGGGGGGGGGGGGGGGGGGGGGGFGGGFFGGGGGGGGGGGGGGGGGGGGGGGGGG@FGGGGGGGGGGGGGGGGGCDFFGGGGGGGGGGGGGEGGGGGGGDGGGGGGGGGGCGGGGGGGGGGGGGFGGGGGGGGGGGGGGGGGGGGGGGGGGGGGGGGGGGGGGGFGGFGGFGCFGGGGGGGGGGGGGGFGGGDGGGGGB?GGGGFFDFFFCFFFFF:C>?FFFGFFFFBFFFFFFFFGEF:92<:
@M06628:26:000000000-CRM2J:1:1104:26393:8979 1:N:0:150
TACGGAGGGGGTTAGCGTTGTTCGGAATTACTGGGCGTAAAGCGTACGTAGGCGGATTGGAAAGTAGGGGGTGAAATCCCAGGGCTCAACCCTGGAACTGCCTCCTAAACTATCAGTCTAGAGTTCGAGAGAGGTGAGTGGAATTCCAAGTGTAGAGGTGAAATTCGTAGATATTTGGAGGAACACCAGTGGCGAAGGCGGCTCACTGGCTCGATACTGACGCTGAGGTACGAAAGTGTGGGGAGCAAACAGGATTAGATACCCTGGTAGTCCACACCGTAA
+
GGGGGGGGGGGGGGGGGGGGGGGGGGGGGGGGGGGGGGGGGGGGGGGGGGGGGGGGGGGGGGGGGGGGGGGGGGGGGGGGGGGGGGGGGGGGGGGGGGGGGGGGGGGGGGGGGGGGGGGGGGGGGGGGGGGGGGGGGGGGGGGGGGGGGGGGGGGGGGGGGGGGGGG@FGGGGGGGGGGGGGGGGGEGGGGGGGGGGGGGGFGGGGGGGGFFEGGGGGGGGGGGGFGGGGGGGGGFFGGGGFFBF>FGGFFFFBGABBFAFFGGG?FB6<<BA<*08D>36?
@M06628:26:000000000-CRM2J:1:1104:26394:8997 1:N:0:150
TACGGAGGGGGTTAGCGTTGTTCGGAATTACTGGGCGTAAAGCGTACGTAGGCGGATTGGAAAGTAGGGGGTGAAATCCCAGGGCTCAACCCTGGAACTGCCTCCTAAACTATCAGTCTAGAGTTCGAGAGAGGTGAGTGGAATTCCAAGTGTAGAGGTGAAATTCGTAGATATTTGGAGGAACACCAGTGGCGAAGGCGGCTCACTGGCTCGATACTGACGCTGAGGTACGAAAGTGTGGGGAGCAAACAGGATTAGATACCCTGGTAGTCCACACCGTAA
+
GGGGGFGGG7FFGGGGGEGGFGGGDFGGGGGGGGGCGFGGGGGGGGGGGFGGGGGGGEGGFGGGGGGGGGDCEFGGGGGGGGGGGGGGGGGDGGGGGG@FGCFGGGGGGGGFACFFGGFFGGGGGGGGGGECGGGGGGGGGGGGGGFCFGFGCFFFFGGGGGGGGGGFGGGCFGGGGGFEGGDFCF7CFGG6;EGGGGGGGFDGGGGGCFF+:=GCGGGGFEEGGFG=FGGCGGD;F=F9C>@B>BFGGFC?F08))5F:CAFGG?).9AF2:AFF?;>4:?
@M06628:26:000000000-CRM2J:1:1104:5824:9141 1:N:0:150
TACGGAGGGGGTTAGCGTTGTTCGGAATTACTGGGCGTAAAGCGTACGTAGGCGGATCAGAAAGTAGGGGGTGAAATCCCGAGGCTCAACCTCGGAACTGCCTCCTAAACTCCTGGTCTTGAGTTCGAGAGAGGTGAGTGGAATTCCAAGTGTAGAGGTGAAATTCGTAGATATTTGGAGGAACACCAGTGGCGAAGGCGGCTCACTGGCTCGATACTGACGCTGAGGTACGAAAGTGTGGGGAGCAAACAGGATTAGATACCCTGGTAGTCCACACCGTAA
+
GGGGGFGGGGGGGGGGGGGGGGGGGGGGGGGGGGGGGGGGGGGGGGGGGGGGGGGGGGGGGGGGGGGGGGGGGGGGGGGGGGGGGGGGGGGGGGGGGGGGGGGGGGGGGGGGGGGGGGGGGGGGGGGGGGGGGGFGGGGGGGGGGGGGGGGGGGGGGGGGGGGGGGGCDFGGGCFEF?FGGGGGGGGGCGGGGGGGGGGGGFCGGGGCFGFGGGGGGGGGGGGGGFGGGGGDGGG>FGGGGFFFBFFFEFFGFFFFFFFFFBFFF:;?FFAFAAGFBFB668
@M06628:26:000000000-CRM2J:1:1104:16360:9298 1:N:0:150
TACGGAGGGGGTTAGCGTTGTTCGGAATTACTGGGCGTAAAGCGTACGTAGGCGGATTGGAAAGTAGAGGGTGAAATCCCAGGGCTCAACCCTGGAACTGCCTTCTAAACTATCAGTCTAGAGTTCGAGAGAGGTGAGTGGAATTCCAAGTGTAGAGGTGAAATTCGTAGATATTTGGAGGAACACCAGTGGCGAAGGCGGCTCACTGGCTCGATACTGACGCTGAGGTACGAAAGTGTGGGGAGCAAACAGGATTAGATACCCTGGTAGTCCACACCGTAA
+
GGGGGGGGGGGGGGGGGGGGGGGGGGGGGGGGGGGGGGGGGGGGGGGGGGGGGGGEGDGG<FFGGGGGGGGGGGGGGGGGGGGGGGGGGGGGGGGGGGGGGGGGGGGGGGGGGGGGGGGGGGGGGGGGGGGGGGGGGGGGGGGGGGGGGGFGGGGGGGGGGGGGGGGFCGDGGGGGGGGGGGGGGGGGGGGGGGGGGGGGGFGGGGGGGGFGGGGGGGGGGGGDDEGGGGGGGGGFFGGGGFFEBFFCGFGGF?FF?FFFGFGGG?F?FFAFFFGFFFFB??
@M06628:26:000000000-CRM2J:1:1104:18771:9866 1:N:0:150
TACGGAGGGTGCAAGCGTTGTTCGGATTTACTGGGCGTAAAGCGCGCGCAGGCGGGTCGATCAGTCAGATGTGAAATCTCGGGGCTCAACCTCGAAACTGCGTCTGAAACTATCGATCTAGAGTCTCATAGGGGGTAGGGGAATTTCACGTGTAGGGGTAAAATCCGTAGAGATGTGAAGGAACACCGGTGGCGAAGGCGCCTACCTGGATGAGTACTGACGCTGAGGCGCGAAAGCGTGGGGAGCAAACAGGATTAGATACCCTGGTAGTCCACGCCGTAA
+
GGGGGGGGGGGGGGGGGGGGGGGGGGGGGGGGGGGGGEGGGGGGGGGGGGGGGGGGGGGFGGGGGGGGGGGGGGGGGGGGGGGGGGGGGGGGGGGGGGGGGGGGGGGGGGGGGGGGGGGGGGGGGGGGGGGGGGGGGGGGGGGGGGGGGGGGGGGGGGGGGGGGGGGGGGGGGGGGGGGGGGGGGGGGGGGGGGGGGGGGGFGGGGGGGGBFGGGGGGGGGGGGGBGGGGGGGGGF?GDGGFFDBF@GGFGGFFFA2<FDGAFGG:@?BDFFFFFF9FBFFB
@M06628:26:000000000-CRM2J:1:1104:18874:10956 1:N:0:150
TACGAAGGTCCCAAGCGTTGTTCGGAATCACTGGGCGTAAAGGGAGCGTAGGCGGCGCGGTAAGTCAGATGTGAAATCCCGAGGCTCAACCTCGGAACTGCATCCGATACTGCCGTGCTAGAGTTTTGGAGGGGTAGGCGGAATTTACGGTGTAGCAGTGAAATGCGTGGATATCGTAAGGAACACTCGTGGCGAAAGCGGACTACTGGACAACAACGGACGCTGAGGCTCGAAGGCTAGGGTAGCGAAAGGGATTAGATACCCCTGTAGTCCTAGAGTTAA
+
GFECGCFDGGGGDFGFC6;@FEC:FECGC@CCCCFGG@C@DFGGAFCG:FG7FE::@@FCGGGFE@BD<@EA?FF?FEDEC?==FB<=FF,3FGCCEGG@FCGGGGEEFEFGGGE:<@:7F>FDEB@F@<DEGEGCF*3=F<FFGGFFECFC<++7<7CFFGB;E;C4:**?AGGE*0*2+AFCG>9@FCCEE*/:C:CC<>C*0<C<<?:FCEG>5*:?=E5CD>F***21/014?DG56F?7(379:5DG@:88??FD?<8:/4@F4)649A**)*.:46
@M06628:26:000000000-CRM2J:1:1104:18353:11254 1:N:0:150
TACAGAGGGTGCGAGCGTTAATCGGAATTACTGGGCGTAAAGCGTGCGTAGGCGGTTAATTAAGTCAGATGTGAAAGCCCTGGGCTCAACCTAGGAATTGCATTTGATACTGGTTAACTTGAGTGTGGGAGAGGGAAGTGGAATTTCCGGTGTAGCGGTGAAATGCGTAGATATCGGAAGGAACACCAGTGGCGAAGGCGACTTCCTGGACCATTACTGACGCTGAGGCACGAAAGCGTGGGGAGCAAACAGGATTAGATACCCTGGTAGTCCACGCCGTAA
+
GGGGGGGGGGGGGGGGGGGGGGGGGGGGGGGGGGGGGGGGGGGGGGGGGGGGGGGGGGGGGGGGGGGGGGGGGGGGGGGGGGGGGGGGGGGGGGGGGGGGGGGGGGGGGGGG@FFGGGGGGGGGGDDGGGGGGGCEFGGFDGGGGFGGGGGGFFGGGGGGGGGGGGGFDGGGGGGGGGGGGGGGGGGGGGGGGGDGGGGGGFGGGGGGGGFGFFFGGGGGGGGGGFGGGGGGGDGF?GGGGFFFFFFFFFGGF?GABFFFGFGG68FFFFFF2<FFFFFBFF
@M06628:26:000000000-CRM2J:1:1104:11740:11291 1:N:0:150
TACGAACCGTCCAAACGTTATTCGGTATCACTGGGCTTAAAGCGTGCGTAGGCGGCCTGGAAGGTGAGATGTGAAAGCCCACGGCTCAACCGTGGAACTGCGTTTCAAACCACCAGGCTTGAGGAAGATAGGGGTGATGGGAACTTATGGTGGAGCGGTGAAATGCGTTGATATCATAGGGAACACCGGTGGCGAAGGCGCATCACTGGATCTTTTCTGACGCTGAGGCACGAAAGCTAGGGTAGCGAACGGGATTAGATACCCCGGTAGTCCTAGCTGTAA
+
GGGGGGGGGGGGGGGGGGGGGGGGGGGGGGGGGGGGGGGGGGGGGGGGGGGGGGGGGGGG8FGGGGGGGGGGGGGGGGGGGGGGGGGGGGGGGGGGGGGGGGGGGGGGGGGGGGGGGGGGGGGGGGGGGGGGGGFGGGGGGGGGFGGGGGGGGGGGGGGGGGGGGGGFDGGGGGGGGGGGGGGGGGGGGGGGGGGGGGGGGFGGGGGGGGFGGGGFGGGGGGGGGFGGGGGGGGGF?GGGGFFFFFFGGFGGFFG?BFFDFFGGG>BFEFDFFFGFFFFBAB
@M06628:26:000000000-CRM2J:1:1104:11048:11467 1:N:0:150
TACGGAGGGGGTTAGCGTTGTTCGGAATTACTGGGCGTAAAGCGCGCGTAGGCGGACTATTAAGTGAGAGGTGAAATCCCAGGTCTCAACCCTGGAACTGCCTTCATACTGGTAGTCTTGAGGTCGAGAGAGGTGAGTGGAATTCCGAGTGTAGAGGTGAAATTCGTAGATATTCGGAGGAACACCAGTGGCGAAGGCGGCTCACTGGCTCGATACTGACGCTGAGGTGCGAAAGCGTGGGGAGCAAACAGGATTAGATACCCTGGTAGTCCACGCCGTAAA
+
GGGGGGGGGGGGGGGGGGGGGGGGGGGGGGGGGGGGGGGGGGGGGGGGGGGGGGGGGGGGGGGGGGGGGGGGGGGGGGGGGGGGGGGGGGGGGGGGGGGGGGGGGGGGGGGGGGGGGGGGGGGGGGGGGGGGGGGGGGGGGGGGGGGGGGGGGGGGGGGGGGGGGGGGGGGGGGGGGGGGGGGGGGGGGGGGGGGGGGGGGFGGGGGEGFFGGGGGGGGGGGGGGFGGGGGGGGGFFGGGGFFFFB4CGFGG@BGF?FFBFFCCFFFFFFF>AFGFFFFF?<
@M06628:26:000000000-CRM2J:1:1104:11058:11483 1:N:0:150
TACGGAGGGGGTTAGCGTTGTTCGGAATTACTGGGCGTAAAGCGCGCGTAGGCGGACTATTAAGTGAGAGGTGAAATCCCAGGTCTCAACCCTGGAACTGCCTTCATACTGGTAGTCTTGAGGTCGAGAGAGGTGAGTGGAATTCCGAGTGTAGAGGTGAAATTCGTAGATATTCGGAGGAACACCAGTGGCGAAGGCGGCTCACTGGCGCGATACTGACGCTGAGGTGCGAAAGCGTGGGGAGCAAACAGGATTAGATACCCCGGGAGTCCCCGGCGTAAA
+
GGGGGDFGG:FFEGGGGGGDCFGGGGGGGGGGGGGGGGGGGGGGDGGGGGGGGGGGDGDGGGGGC?FGGGGGGGGGGGGGGGGFGGEGGGGEFGGGGEDFGEGG<=@E9>@F>F>,7,@<=>FG@CF7<@>3CDFEF,?72F,D<FEG81=@2;62,7C<BF;EFFGC7CE<9C9:C;8C*=A7FG72<CD55CG8E5ECDEGGGE7@@*./?*2:?7?E887C75F8/8*/:E5:117EGE3>9(8DCFDG52A2).85::F*2-)()-59)().40,3:?
@M06628:26:000000000-CRM2J:1:1104:19492:12098 1:N:0:150
TACGGAGGGTCCGAGCGTTATCCGGAATCATTGGGTTTAAAGGGTCCGTAGGTGGGCCTATAAGTCAGAGGTGAAAGTTTGTGGCTCAACCATAAAATTGCCTTTGATACTGTAGGTCTTGAGTTATAGTGAAGTTGCCGGAACATGTGGTGTAGCGGTGAAATGCATAGATATCACATAGAACACCAATTGCGAAGGCAGGTGACTAACTATATACTGACACTGATGGACGAAAGCGTGGGGAGCGAACGGGATTAGATACCCCGGTAGTCCACGCCGTAA
+
GGGGGGGGGGGGGGGGGGGGGGGGGGGGGGGGGGGFGGGGGGGGGGGGGGGGGGGGGGGGGGGGGGGGGGGGGGGGGGGGGGGGGGGGGGGGGGGGGGGGGGGGGGGGGGGGGGGGGGGGGGGGGGGGGGGGGGGGGGFGGGGGGGGGGGGGGGGGGGGGGGGGGGGGGGGGGGGGGGGGGGGGGGGDDDFGFGGGEGGGGFGGGG=<AFFEFGGGGGGGGGGFGFGGGGGGGEGFFDDGGFBFFFFGGFGGFBC??FFFGB<EFB>BFB>AF<7@>FB;BB
@M06628:26:000000000-CRM2J:1:1104:14645:12586 1:N:0:150
TACGGAGGGGGTTAGCGTTGTTCGGAATTACTGGGCGTAAAGCGTACGTAGGCGGATTGGAAAGTATGGGGTGAAATCCCAGGGCTCAACCCTGGAACTGCCCTGTAAACTATCAGTCTAGAGTTCGAGAGAGGTGAGTGGAATTCCAAGTGTAGAGGTGAAATTCGTAGATATTTGGAGGAACACCAGTGGCGAAGGCGGCTCACTGGCTCGATACTGACGCTGAGGTACGAAAGTGTGGGGAGCAAACAGGATTAGATACCCTGGTAGTCCACACCGTAA
+
GGGGGGGGGGGGGGGGGGGGGGGGGGGGGGGGGGGGGGGGGGGGGGGGGGGGGGGGGGGGGGGGGGGGGGGGGGGGGGGGGGGGGGGGGGGGGGGGGGGGGGGGGGGGGGGGGGGGGGGGGGGGGGGGGGGGGGGGGGGGGGGGGGGGGGGGGGGGGGGGGGGGGGGGGGGCGGGGGFGGGGGGGGGGGGGGGGGGGGGGGEGGGGGGGGFGGGGGGGGGGGGGGFGGGGGGGGGBFGGGGFFF>BFGGFFGFFGFFFFFGFFGG?FFFFFFFBFFFFF::B
@M06628:26:000000000-CRM2J:1:1104:24670:12910 1:N:0:150
TACGGAGGGGGTTAGCGTTGTTCGGTATTACTGGGCGTAAAGCGCACGTAGGCGGATCAGAAAGTATGGGGTGAAATCCCAGGGCTCAACCCTGGAACTGCCTCATAAACTCCTGGTCTAGAGTTCGAGAGAGGTGAGTGGAATTCCGAGTGTAGAGGTGAAATTCGTAGATATTCGGAGGAACACCAGTGGCGAAGGCGGCTCACTGGCTCGATACTGACGCTGAGGTGCGAAAGTGTGGGGAGCAAACAGGATTAGATACCCTGGTAGTCCACACCGTAA
+
FGGGGGGGGGGCFGGGGGGGGGGGGGGGGGGGGGGGGGGGGGGGGGGGGGGGGGGGGGGGGGGGGGGGGGGGGGGGGGGGGGGGGGFGGGGGGGGGGGGGGGGGGGGFGGGGGGGGGGGGGGGGGGGGGGGGGGGGGGGGGGGGGFGGGGGGFFFFGGGGGGGGFGGGGGDFGGG9EEGGGGFGGGGGGGGGGGGGGGGGGFGGGGGGCGF8CEEFGGGGGGGGGFG52AFGEGGBFGGGGFD>FB@GGFGFF:<64?6ACAC@E<>>?AF>F>D6?FF:8:
@M06628:26:000000000-CRM2J:1:1104:5436:13009 1:N:0:150
TACGGAGGGTGCAAGCGTTAATCGGAATTACTGGGCGTAAAGCGAGTGTAGGCGGCAATGTAAGTCGGATGTGAAAGCCCTGGGCTCAACCTGGGAATTGCATTCGATACTGCATAGCTTGAATCAGACAGAGGGATGTGGAATTCCGGGTGTAGCGGTGAAATGCGTAGATATCCGGAGGAACACCAGTGGCGAAGGCGGCATCCTGGGTCTAGATTGACGCTGAGGCTCGAAAGCGTGGGGAGCAAACAGGATTAGATACCCTGGTAGTCCACGCCCTAA
+
GGGDCCFCE@FGGGGFEFEGGGDGGGGGGGGGGGGGGGGGFGGGCFGGGGGFGGGG7CEFGCGGFGGGDFFFCGFAFGGGFGGFGFGGGCFFCGFCFGGGGFFGGGGGD@FFGGGGGGFGGDFG9FDDFFFFFGE7>CFABBF9DGGG+<@:FFF;CCFCGDC9FCEGGGDGGGF@EGGGED@FGGGGGFGGGGF:>CFEDEGDGGGGGG@8FFF7:FGDGCGGD>F=5C=DGCE><GD5CD>DFFF*CFGGF(2:<>46+.3<+.>?4<8><AGDF7310.
@M06628:26:000000000-CRM2J:1:1104:20950:13094 1:N:0:150
TACGGAGGGGGTTAGCGTTGTTCGGAATTACTAGGCGTAAAGCGCACGTAGGCGGATCAGAAAGTATGGGGTGAAGTCCCAGGGCTCAACCCTGGAACTGCCTCATAAACTCCTGGTCTAGAGTTCGAGAGAGGTGAGTGGAATTCCGAGTGTAGAGGTGAAATTCGTAGATATTCGGAGGAACACAAGTGGCGAAGGCGGCACACTGGCTCGATACTGGCGCTGAGGTGCGAAAGTGTGGGGAGCAAACAGGATTAGTTACCCTGGTAGTCTACGCCGTAA
+
FFGGDB@@:BF+@6F9@8@CFFGBFGGGGE,EFFC@:868CCFGGEGGE=EF=:FFCCFE<B=FC5FEBEDGGDCFGGGGEGGDGGG<FFGEFFF,BFFFGGFGGGGGCFDDFEFD>,8>FFFG,@>FGGGFEF<>=FFECC3D>,<F@F:@<FFGGGB@,,?FGFFGGGDG;9CGGGDEGEBC:<EEBBBC*7<EGG8CGE*:CC*3:F:<CE6@C0++/857))719:+):*1(.::<*)052,>C8>*:42<)))/.04++0.>?*.))))*)-8720(
@M06628:26:000000000-CRM2J:1:1104:24394:13226 1:N:0:150
TACGGAGGGGGTTAGCGTTGTTCGGAATTACTGGGCGTAAAGCGTACGTAGGCGGATCAGAAAGTAGGGGGTGAAATCCCGAGGCTCAACCTCGGAACTGCCTCCTAAACTCCTGGTCTTGAGTTCGAGAGAGGTGAGTGGAATTCCAAGTGTAGAGGTGAAATTCGTAGATATTTGGAGGAACACCAGTGGCGAAGGCGGCTCACTGGCTCGATACTGACGCTGAGGTACGAAAGTGTGGGGAGCAAACAGGATTAGATACCCTGGTAGTCCACACCGTAA
+
GGGGGGGGGGGGGGGGGGGGGGGGGGGGGGGGGGGGGGGGGGGGGGGGGGGGGGGGGGGGGGGGGGGGGGGGGGGGGGGGGGGGGGGGGGGGGGGGGGGGGGGGGGGGGGGGGGGGGGGGGGGGGGGGGGGGGGGGGGGGGGGGGGGGGGGGGGGGGGGGGGGGGGGGGGGGGGGGGGGGGGGGGGGGGGGGGGGGGGGGGFEEGGGAGGFFGEGGGGGGFEEDGFGFFFGGGFGFFGGGGFF599FGGFGGFBC<B?FFGFGFE<58FBAFFFGFFFF:?F
@M06628:26:000000000-CRM2J:1:1104:2017:13347 1:N:0:150
TACGAACCGTCCAAACGTTATTCGGTATCACTGGGCTTAAAGCGTGCGTAGGCGGCCTGGAAGGTGAGATGTGAAAGCCCACGGCTCAACCGTGGAACTGCGTTTCAAACCACCAGGCTTGAGGAAGATAGGGGTGATGGGAACTTATGGTGGAGCGGTGAAATGCGTTGATATCATAGGGAACACCGGTGGCGAAAGCGCATCACTGGATCTTTTCTGACGCTGAGGCACGAAAGCTAGGGTAGCGAACGGGATTAGATACCCCGGTAGTCCTAGCCGTAA
+
GGGGGGGGGGGGGGGGGGGGGGGGGGGGGGGGGGGGGGGGGGGGGGGGGGGGGGGGGGGGEFGGGCFFGGGGGGGGGGGGGGGGGGGGGGGGGGGGGGGGGGGGGGGGGGGEFFGGGGGGGGGGFFBFEGGGGGFGGGGGGGGGGGEFGGGGGGFGGGGGGGGGGGGFDEGFGGGFGGGGGGGGGGGGGGGGGGGGGGGGGEGGGGGGGEFEC7:AGFG?EEGDGFGGGGGGGEGFFGFGGFFFFFFGGFDEFFE?FFFFFFCGG>EBFFFFFBGF?F>8::
@M06628:26:000000000-CRM2J:1:1104:2029:13360 1:N:0:150
TACGAACCGTCCAAACGTTATTCGGTATCACTGGGCTTAAAGCGTGCGTAGGCGGCCTGGAAGGTGAGATGTGAAAGCCCACGGCTCAACCGTGGAACTGCGTTTCAAACCACCAGGCTTGAGGAAGATAGGGGTGATGGGAACTTATGGTGGAGCGGTGAAATGCGTTGATATCATAGGGAACACCGGTGGCGAAAGCGCATCACTGGATCTTTTCTGACGCTGAGGCACGAAAGCTAGGGTAGCGAACGGGATTAGATACCCCGGTAGTCCTAGCCGTAA
+
GGGGGGGGGGGGGGGGGGGGGGGGGGGGGGGGGGGGGGGGGGGGGGGGGGGGGGGGGGGGGGGGGGGGGGGGGGGGGGGGGGGGGGGGGGGGGGGGGGGGGGGGGGGGGGGGFFGGGFFGGGGGGGGGGGGGGGCFGFGGGGFGGGGGGGGGGGGGGGGGGGGGGGGFGGGFGGGGGFFFGGGGGGGGEGGGGGGEEGGGDFEGGGGGGGFGGGGEFGGCFCGGDDGGGGGGGGGFFFFGGFFFFFDGGBGGBBCBFFFFFFGGGB:;D()6AAF??F;(38
@M06628:26:000000000-CRM2J:1:1104:17472:13366 1:N:0:150
TACGAAGGGGGCTAGCGTTGTTCGGAATAACTGGGCGTAAAGCGCACGTAGGCGGATTGGAAAGTTAGAGGTGAAATCCCTGGGCTCAACCCAGGAACTGCCTTTAAAACTATCAGTCTAGAGGTCGAGAGAGGTGAGTGGAATTCCGAGTGTAGAGGTGAAATTCGTAGATATTCGGAGGAACACCAGTGGCGAAGGCGGCTCACTGGCTCGATACTGAGGCTGAGGTGCGAAAGTGTGGGGAGCAAACAGGATTAGATACCCTGGTAGTCCACACCGTAA
+
GGGGGGGGGGGGGGGGGGGGGGGGGGGGGGGGGGGGGGGGGGGGGGGGGGGGGGGGGGGGGGGGGGGGGGGGGGGGGGGGGGGGGGGGGGGGGGGGGGGGGGGGGGGGGGGGGGGGGGGGGGGGGGGEFGGGGGGGGGGGGGGGGGGGGGGGGGGGGGGGGGGGGGGGGGGGGGGGGGGGGGGGGGGGGGGGGGGGGGGGGFGGGGGGGGFGGDGGGGGGGGGGGFGGFFFGGGGFFGFDGFFFFFFGGFGGFFGFFFFFGDEGG?FBFFBFAFCF?FF???
@M06628:26:000000000-CRM2J:1:1104:22298:13432 1:N:0:150
TACGGAGGGGGTTAGCGTTGTTCGGAATTACTGGGCGTAAAGCGCACGTAGGCGGATCAGAAAGTATGGGGTGAAATCCCAGGGCTCAACCCTGGAACTGCCTCATAAACTCCTGGTCTAGAGTTCGAGAGAGGTGAGTGGAATTCCGAGTGTAGAGGTGAAATTCGTAGATATTCGGAGGAACACCAGTGGCGAAGGCGGCTCACTGGCTCGATACTGACGCTGAGGTGCGAAAGTGTGGGGAGCAAACAGGATTAGATACCCTGGTAGTCCACACCGTAA
+
GGGGGGGGGGGGGGGGGGGGGGGGGGGGGGGGGGGGGGGGGGGGGGGGGGGGGGGGGGGGGGGGGGGGGGGGGGGGGGGGGGGGGGGGGGGGGGGGGGGGGGGGGGGGGGGGGGGGGGGGGGGGGGGGGGGGGGGGGGGGGGGGGGGGGGGGGGGFGGGGGGGGGGG7CGGGGGGGGGGGGGGFGGEGGGGGGGGGGGFGGF?EGGGGGGFDEEFGGGGGGGGGGFGGGGGGDGC>FGGGGFFEF9FCGFGGFFFBF?FFGFEFF<F4FFDDAFG@?E>?F?
@M06628:26:000000000-CRM2J:1:1104:18695:13927 1:N:0:150
GACGAACCGTCCAAACGTTATTCGGTATCACTGGGCTTAAAGCGTGCGTAGGCGGCTTGGTAGGTGTGATGTGAAAGCCCACGGCTCAACCGTGGAATTGCGTCGCAAACCCCCAAGCTTGAGGAAGACAGGGGTGTTGGGAACTTATGGTGGAGCGGTGAAATGCGTTGATATCATAGGGAACACCGGTGGCGAAGGCGCAACACTGGGTCTTTTCTGACGCTGAGGCACGAAAGCTAGGGTAGCGAACGGGATTAGATACCCCGGTAGTCCTAGCCGTAA
+
GGGGGGGGGGGGGGGGGGGGGGGGGGGGGGGGGGGGGGGGGGGGGGGGGGGGGGGGGGGGGGGGGGGGGGGGGGGGGGGGGGGGGGGGGGGGGGGGGGGGGGGGGGGGGGGGGGGGGGGGGGGGGGGGGGGGGGGGGGGGGGGGGGGGGGGGGGGGGGGGGGGGGGGFGGGGGGGGGGGGGGGGGGGGGGGGGGGGGGGGGFGGGGGGGGFGGGGGGGGGGGGGGFGGGGGGGGGFFGGGGFFFFFFGGFGGFFG?FFFFGFGGGFFFFFFFFFFFFFFFFF
@M06628:26:000000000-CRM2J:1:1104:15055:14065 1:N:0:150
GACGGAGGATGCAAGTGTTATCCGGAATCACTGGGCGTAAAGCGTCTGTAGGTGGCTCGATAAGTCAACTGTTAAATCTTGAAGCTTAACTTCGAAATCGCAGTCGAAACTATCGGACTAGAGTATAGTAGAGGTAAAGGGAATTTCCAGTGGAGCGGTGAAATGCGTAGAGATTGGAAAGAACACCGATGGCGAAGGCACTTTACTGGGCTATTACTGACACTCAGAGACGAAAGCTAGGGTAGCAAATGGGATTAGATACCCCAGTAGTCCTAGCCGTAA
+
GGGGGGGGGGGGGGGGGGGGGGGGGGGGGGGGGGGGGGGGGGGGFGGGGGGGGGGGGGGGGGGGGGGGGGGGGGGGGGGGGGGGGGGGGGGGGGGGGGGGGGGGGGGGGGGGGGGGGGGGGGGGGGGGGGGGGGFGGGGGGGGGGGGGGGGGGGGGGGGGGGGGGGGGGGGGGGGGGGGGGGGGGGGGGGGGGGGGGGGGGFGGGGGGGGFGGGGGGGGGGGFGGFGGGGGGGGGFBFGGGFFFFFFGGFGGFBE?FFFFGFGGGBFFFFFFFBGFFFFFFF
@M06628:26:000000000-CRM2J:1:1104:18896:14687 1:N:0:150
TACGGAGGGGGTTAGCGTTGTTCGGAATTACTGGGCGTAAAGCGTACGTAGGCGGATCAGAAAGTATGGGGTGAAATCCCGAGGCTCAACCTCGGAACTGCCTCATAAACTCCTGGTCTTGAGTTCGAGAGAGGTGAGTGGAATTCCAAGTGTAGAGGTGAAATTCGTAGATATTTGGAGGAACACCAGTGGCGAAGGCGGCTCACTGGCTCGATACTGACGCTGAGGTACGAAAGTGTGGGGAGCAAACAGGATTAGATACCCTGGTAGTCCACACCGTAA
+
GGGGGGGGGGGGGGGGGGGGGGGGGGGGGGGGGGGGGGGGGGGGGGGGGGGGGGGGGGGGGGGGGGGGGGGGGGGGGGGGG>FGGGGGGGGGGGGGGGGGGGGGGGGGGGGGGGGGGGGGGGGGGGGGGGGGGGGGGGGGGGGGGGGGFGGGGGGGGGGGGGGGGGGGGGGGGGGGGGGGGGGGGGGGGGGGGGGGGDGGGFGGGGGFGGFGGGGGGGGGGGGGGFGGGGGGGGGFFGFGGFFDBFFGG4CG@BFAD?BDGFGGG?FFFFFFFFGFFFFB?B
@M06628:26:000000000-CRM2J:1:1104:5921:15110 1:N:0:150
TACGGAGGGGACTAGCGTTGTTCGGAATTACTGGGCGTAAAGCGCACGTAGGCGGACCGAAAAGTTGGGGGTGAAATCCCAGGGCTCAACCCTGGAACTGCCTCCAAAACTGCCGGTCTAGAGTTCGAGAGAGGTGAGTGGAATTCCGAGTGTAGAGGTGAAATTCGTAGATATTCGGAGGAACACCAGTGGCGAAGGCGGCTCACTGGCTCGATACTGACGCTGAGGTGCGAAAGCGTGGGGAGCAAACAGGATTAGATACCCTGGTAGTCCACGCCGTAA
+
GGGGGGGGGGGGGGGGGGGGGGGGGGGGGGGGGGGGGGGGGGGGGGGGGGGGGGGGGGGGGGGGGGGGGGGGGGGGGGGGGGGGGGGGGGGGGGGGGGGGGGGGGGGGGGGGGGGGGGGGGGGGGGGGGGGGGGGGGGGGGGGGGGGGGGGGGGGGGGGGGGGGGGGGGGGGGGGGGGGGGGGGGGGGGGGGGGGGGGGGGFGGGGGFGGFGGGGGGGGDFGGGGFGGGGGGGGGFBGGGGFFFFFFGGFGGFFGFFFFFGFGGG?@:FBDFFFGFFF91:B
@M06628:26:000000000-CRM2J:1:1104:5903:15110 1:N:0:150
TACGGAGGGGACTAGCGTTGTTCGGAATTACTGGGCGTAAAGCGCACGTAGGCGGACCGAAAAGTTGGGGGTGAAATCCCAGGGCTCAACCCTGGAACTGCCTCCAAAACTGCCGGTCTAGAGTTCGAGAGAGGTGAGTGGAATTCCGAGTGTAGAGGTGAAATTCGTAGATATTCGGAGGAACACCAGTGGCGAAGGCGGCTCACTGGCTCGATACTGACGCTGAGGTGCGAAAGCGTGGGGAGCAAACAGGCTTAGATACCCTGGTAGTCCACGCCGTAA
+
GGGGGGGGGGEGGFGGGGGGGGGGGEGGGGGGFCFFGGFGGGGGGGGGGGGDFCDFGGGGGGG8FGFGGGGGGGGGGGGGGGGGGEGGGDDGGGGGGGGGGGGGGGGGGGFF?8FGGGGGGGGG@FEFG>EFEGFGGGGGGGGFFGFGGGFGGGGGGGGGGFCGGGGGGGGGGFGGGGGGGGGGGGEGDEGGGCEGGEG5>@CEGGGGFGFGGGGGGGCCG5CGD39@F=63C5E0()/:C<37;>FGCF<C5(242<*)36<CF?F:*.56>AGFF:(,3:
@M06628:26:000000000-CRM2J:1:1104:4022:15355 1:N:0:150
CACGAACTGTGCGAACGTTATTCGGAATCACTGGGCTTAAAGGGTGCGTAGGCGGTCTTGTAGGTCAGATGTGAAATCCCACGGCTCAACCGTGGAATTGCGTTTGAAACCACAGGACTTGAGTAAGATAGAGGTAAGCGGAACTGATGGTGGAGCGGTGAAATGCGTTGATATCATCAGGAACACCGGTGGCGAAAGCGGCTTACTGGGTCTTTACTGACGCTGAGGCACGAAAGCTAGGGGAGCGAACGGGATTAGATACCCCGGTAGTCCTAGCTGTAA
+
GGGGGGGGGGGGGGGGGGGGGGGGGGGGGGGGGGGGGGGGGGGGGGGGGGGGGGGGGGGGGGGGGGGGGGGGGGGGGGGGGGGGGGGGGGGGGGGGGGGGGGGGGGGGGGGGGGGGGGGGGGGGGGGGGGGGGGGGGGGGGGFGGGGGGGGGGGGGGGEGGGFGGGGF<EGGGGGGGGGGGGGGGGGGGGGGGGGGGGGEDDEGGGGCCFFCFFGGGGGGGGGGGFGFGEGDEEC9?FGGDFDDB>DDGFGGFFG04?F<CBFGGBEFFFFFBAGFFF<AFD
@M06628:26:000000000-CRM2J:1:1104:18530:15817 1:N:0:150
TACGGAGGGGGTTAGCGTTGTTCGGAATTACTGGGCGTAAAGCGCACGTAGGCGGATTAGAAAGTTGGGGGTGAAATCCCAGGGCTCAACCCTGGAACTGCCTCCAAAACTCCTAGTCTAGAGTTCGAGAGAGGTGAGTGGAATTCCGAGTGTAGAGGTGAAATTCGTAGATATTCGGAGGAACACCAGTGGCGAAGGCGGCTCACTGGCTCGATACTGACGCTGAGGTGCGAAAGTGTGGGGAGCAAACAGGATTAGATACCCTGGTAGTCCACACCGTAA
+
GGGGGGGGGGGFGGGGGGGGGGGGGGGGGGGGGGGGGGGGGGGGGGGGGGGGGGGGGGGGGGGGGGGGGGGGGGGGGGGGGGGGGGGGGGGGGGGGGGGGGGGGGGGGGGGGGGGGGGGGGGGGGGGGGGGGGGFGGGGGGGGGGGGGGGGGGGGGGGGGGGGGGGGGGGGGGGGGGGGGGGGGGGGGGGGGGGGGGGGGGFGGGGGGGGFGGGGGECGGFGGGGFGGGGGGGGGFAGFGG@BBFFFCFFDFF?GF?FFFFAGCF:.4@>29>AGFFF>::?
@M06628:26:000000000-CRM2J:1:1104:18519:15831 1:N:0:150
TACGGAGGGGGTTAGCGTTGTTCGGAATTACTGGGCGTAAAGCGCACGTAGGCGGATTAGAAAGTTGGGGGTGAAATCCCAGGGCTCAACCCTGGAACTGCCTCCAAAACTCCTAGTCTAGAGTTCGAGAGAGGTGAGTGGAATTCCGAGTGTAGAGGTGAAATTCGTAGATATTCGGAGGAACACCAGTGGCGAAGGCGGCTCACTGGCTCGATACTGACGCTGAGGTGCGAAAGTGTGGGGAGCAAACAGGATTAGATACCCTGGTAGTCCACACCGTAA
+
GGGGGGGGGGGCFGFGGGGGGGGGGGGGGGGGGGGGGGGGGGGGGDEGGGGGGGGGGGGGGGGGGGDGGGGGGGGGGGGGGGGGGFFGGGGGGGGGGGFGGGGGGGGGGGGGGGGEGGGGCGGGGGGGGGGGGGDFFGGGGGEDCFGGGGGGGFGGGGGGGGGFGGFGGFGGEDGGGGGGGCFGA@FGCFF6E**8CECGGDGGGGGFCFFGCCGCEGFGGGG<CBGG4CFD=CE><GG9EEEFFFF4F@DFF10<?<F<75EFFFFF*62)64>?:5;1(-
@M06628:26:000000000-CRM2J:1:1104:15890:16094 1:N:0:150
TACAGAGGGTGCAAGCGTTAATCGGAATTACTGGGCGTAAAGCGCACGTAGGTGGATAAGTAGGTTGGATGTGAAAGCCCCGGGCTCAACCTGGGAACGCCATTCAAAACCACTTGTCTAGAGTACAGTAGAGGAAAGTGGAATTCCCGGTGTAGCGGTGAAATGCGTAGATATCGGAAGGAACACCAGTGGCGAAGGCGACTTTCTGGACTGATACTGACACTGAGGTGCGAAAGCGTGGGGAGCAAACAGGATTAGATACCCTGGTAGTCCACGCCGTAA
+
GGGGGGGGGGGGGGGGGGGGCCFGGGGGGGGGGGGGGGGGGGGGGGGGGGGGGGGGGGGGGGGGGGGGGGGGGGGGGGGGGGGGGGGGGGGGGGGGGGGGGGGGGGGGGGGGGGGGGGGGGGGGGGGGGGGGGGFGGGGGGGGGGGGGGGGGGGGGGGGGGGGGGGGFGGGGGGGGGGGGGGGGGGGGGGGGGGGGGGGGGFGGGGGGGGFGGGGGGGGGGGGGGFGGGGGGGGGFFGGGGFEEFFFGGFGGFFGFF?@<EFGGGFFFFFFFFFFFFFF91<
@M06628:26:000000000-CRM2J:1:1104:21747:16314 1:N:0:150
TACGGAGGGGGTTAGCGTTGTTCGGAATTACTGGGCGTAAAGCGTACGTAGGCGGATCAGAAAGTAGGGGGTGAAATCCCGAGGCTCAACCTCGGAACTGCCTCCTAAACTCCTGGTCTTGAGTTCGAGAGAGGTGAGTGGAATTCCAAGTGTAGAGGTGAAATTCGTAGATATTTGGAGGAACACCAGTGGCGAAGGCGGCTCACTGGCTCGATACTGACGCTGAGGTACGAAAGTGTGGGGAGCAAACAGGATTAGATACCCTGGTAGTCCACACCGTAA
+
GGGGGGGGGGGGGGGGGGGGGGGGGGGGGGGGGGGGGGGGGGGGGGGGGGGGGGGGGGGGGGGGGGGGGGGGGGGGGGGGGGGGGGGGGGGGGGGGGGGGGGGGGGGGGGGGGGGGGGGGGGGGGGGGGGGGGGFGGGGGGGGGGGGGGGGGGGGGGGGGGGGGGGGFFGGGGGGGGGGGGGGGGGGGGGGGDEGEGGCEGDEEFGGEGGFCEGFFGGG?F85>DBGCCFGGGGD>FFGGGF>39>FGG:5FFBGA?<FFGFFG67FFFFFF246?BFB?FF
@M06628:26:000000000-CRM2J:1:1104:21729:16318 1:N:0:150
TACGGAGGGGGTTAGCGTTGTTCGGAATTACTGGGCGTAAAGCGTACGTAGGCGGATCAGAAAGTAGGGGGTGAAATCCCGAGGCTCAACCTCGGAACTGCCTCCTAAACTCCTGGTCTTGAGTTCGAGAGAGGTGAGTGGAATTCCAAGTGTAGAGGTGAAATTCGTAGATATTTGGAGGAACACCAGTGGCGAAGGCGGCTCACTGGCTCGATACTGACGCTGAGGTACGAAAGTGTGGGGAGCAAACAGGATTAGATACCCTGGTAGTCCACACCGTAA
+
GGGGGGGGGGGGGGGGGGGGGGGGGGGGGGGGGGGGGGGGGGGGGGGGGGGGGGGGGGGGGGGGGGGGGGGGGGGGGGGGGGGGGGGGGGGGGGGGGGGGGGGGGGGGGGGGGGGGGGGGGGGGGGGCFGGGGGGGGGGGGGGGGGGGGGGGGGGGG7FGGGGGGFGCFGGGGGGGGGGGGGGGGGGGGGGCEEGGGGGGDEGCFGGFFGFCEGGGEGGGGGGGGFGGGGGGGGD9<7FGGFFEB>F4CFFFFFGAFFFBGFFGGFF7*-5:)6=FBEB(44
@M06628:26:000000000-CRM2J:1:1104:3365:16348 1:N:0:150
TACGGAGGGTCCGAGCGTTATCCGGAATCATTGGGTTTAAAGGGTCCGTAGGTGGGCCTATAAGTCAGAGGTGAAAGTTTGTGGCTCAACCATAAAATTGCCTTTGATACTGTAGGTCTTGAGTTATAGTGAAGTTGCCGGAACATGTGGTGTAGCGGTGAAATGCATAGATATCACATAGAACACCAATTGCGAAGGCAGGTGACTAACTATATACTGACACTGATGGACGAAAGCGTGGGGAGCGAACGGGATTAGATACCCCGGTAGTCCACGCCGTAA
+
GGACE;CDEEGGGDGGGEGGGCFGGDEGGDFDFGGGGGGGGGFGEGGGGGGGFGGGGGGFGGFGGGGGGGGFFGGGGGGGGGGGGGGGGGG>EFFGGGGGGGGGGGGGGGGGGDGFGGGGGGGGGGGGGGGGFGGGGGGGGGGGGGGGGGGGGGGGGGGGFGAFGGFGGGGGGGGGGGGGGGG:FAFF>FFFGGGGGEGGDFGGFFD,9CCFGGGC+;C9@FFGGFGEFGGGGEEBFGGGG>E51(8C5>3CEBG?FF4:+6C?C3>BFF<6:AFF>FF><:
@M06628:26:000000000-CRM2J:1:1104:11478:16421 1:N:0:150
TACGGAGGGGGTTAGCGTTGTTCGGAATTACTGGGCGTAAAGCGCGCGTAGGCGGATTAGTAAGTTAGGGGTGAAATCCCAGGGCTCAACCCTGGAACTGCCTCTAATACTGCTAGTCTTGAGTTCGAGAGGTGAGTGGAATTCCGAGTGTAGAGGTGAAATTCGTAGATATTCGGAGGAACACCAGTGGCGAAGGCGACTCACTGGCTCGATACTGACGCTGAGGTGCGAAGTGTGGGGAGCAAACAGGATTAGGTACCCTGGTAGTCCACACCGTAACCG
+
GGGFGFGEGGGFGGGGGEFGGFGGGGGGGGGGGGGGGGGGGGGGGGGGGGGGGGGGGGFGGGGGFFGGGGGGG?FGGGGGGGGGCGFGGGGGGGGGGGGGGFGGGGGGGGGGGGFGBFGGGGGGGGGGGGGC@FGGGGGGGGGGGGGGFGGGGGGGGGGFCGFFGGGGGFCGGGGGGGGGGFGGEGGGGGEGGGGGFEEGGFFGCEGGCFB5?5C+3@@EGGGGGFGFCC=<EFG<BGGGEFEF0(.9E:*CF,<>)6@<2<FF@<?8?9<<2:D:4@:(),
@M06628:26:000000000-CRM2J:1:1104:28528:16601 1:N:0:150
TACGAACCGTCCAAACGTTATTCGGTATCACTGGGCTTAAAGCGTGCGTAGGCGGCCTGGAAGGTGAGATGTGAAAGCCCACGGCTCAACCGTGGAACTGCGTTTCAAACCACCAGGCTTGAGGAAGATAGGGGTGATGGGAACTTATGGTGGAGCGGTGAAATGCGTTGATATCATAGGGAACACCGGTGGCGAAGGCGCATCACTGGATCTTTTCTTACGCTGAGGCACGAAAGCTAGGGTAGCGAACGGGATTAGATACCCCGGTAGTCCTAGCTGTAA
+
FGGFFEEGDGGGGGGFGFFGGGFG,@EFGGGGGGC8<EGFGG<FFGGGGGGGGGGGGGGGGGGGGGGFCGGGFGFGGGGGFGEGEGGGEEGGCFGGGGGGGGGGGGGGGGDFFGGGGGFFGGFFFFGGGGGGGGGEGGGGGGGGDFGGGGGGGFFGGGGGCG,@CGG=DGFGFCCGGDG?F7FGGGGGGGEGGDGEGGGGGFGEGCFCCGF8A?F?FFGGCEGGGF*@FEFGG>EF7*:C*8?)2?D3:>DDDB*8?B=>F<CGG>84:?ADAA7?044:<<
@M06628:26:000000000-CRM2J:1:1104:3521:16690 1:N:0:150
TACGAACCGTCCAAACGTTATTCGGTATCACTGGGCTTAAAGCGTGCGTAGGCGGCCTGGAAGGTGAGATGTGAAAGCCCACGGCTCAACCGTGGAACTGCGTTTCAAACCACCAGGCTTGAGGAAGATAGGGGTGATGGGAACTTATGGTGGAGCGGTGAAATGCGTTGATATCATAGGGAACACCGGTGGCGAAAGCGCATCACTGGATCTTTTCTGACGCTGAGGCACGAAAGCTAGGGTAGCGAACGGGATTAGATACCCCGGTAGTCCTAGCCGTAA
+
GGGGGGGGGGGGGGGGGGGGGGGGGGGGGGGGGGGGGGGGGGGGGGGGGGGGGGGGGGGGGGGGGGGGGGGGGGGGGGGGGGGGGGGGGGGGGGGGGGGGGGGGGGGGGGGGGEFGGGGGGGGGGGGGGFGGGGGGGGGGGGGGGGGGGGGGGGGGGGGGGGGCFGG<DGGFGGGGGGGGFGGGGGGGGGGGGGGEEE6EGDAEFGGFGGFEGF9CFGGGGGGGGEGGGGGGGGGF<GGGG@FF:?FDG@CEDFE07<@AEFEFG9D>E6A2>A>@2:9:??
@M06628:26:000000000-CRM2J:1:1104:6701:16846 1:N:0:150
TACGGAGGGGGTTAGCGTTGTTCGGAATTACTGGGCGTAAAGCGTACGTAGGCGGATTGGAAAGTATAGGGTGAAATCCCAGGGCTCAACCCTGGAACTGCCTTGTAAACTATCAGTCTAGAGTTCGAGAGAGGTGAGTGGAATTCCAAGTGTAGAGGTGAAATTCGTAGATATTTGGAGGAACACCAGTGGCGAAGGCGGCTCACTGGCTCGATACTGACGCTGAGGTACGAAAGTGTGGGGAGCAAACAGGATTAGATACCCTGGTAGTCCACACCGTAA
+
GGGGGGGGGGGGGGGGGGGGGGGGGGGGGGGGGGGFGGGGGGGGGGGGGGGGGGGGGGGGGFGGGGGGGGGGGGGGGGGGGGGGGGGGGGGGGGGGGGGGGGGGGGGGGGGGGGGGGGGGGGGGGGGGGGGGGGGGGGGGGGGGGGGFFGGGGGGGGGGGGFGGGGG?FGGGGGGGGFGGGGGGGGFFGGGGGGGGGGGGGDGGGGGEGGFGGGGGGGGGGGGGGFGGGGGGGGG;AGGGGFFF>BFCGFGGF?GF?>FADDCGE?@?FFFFBFGFB@B2::
@M06628:26:000000000-CRM2J:1:1104:24030:17395 1:N:0:150
TACGGAGGGGGTTAGCGTTGTTCGGAATTACTGGGCGTAAAGCGTACGTAGGCGGATTGGAAAGTAGGGGGTGAAATCCCAGGGCTCAACCCTGGAACTGCCTCCTAAACTATCAGTCTAGAGTTCGAGAGAGGTGAGTGGAATTCCAAGTGTAGAGGTGAAATTCGTAGATATTTGGAGGAACACCAGTGGCGAAGGCGGCTCACTGGCTCGATACTGACGCTGAGGTACGAAAGTGTGGGGAGCAAACAGGATTAGATACCCTGGTAGTCCACACCGTAA
+
GGGGGGGGGGGGGGGGGGGGGGGGGGGGGGGGGGGGGGGGGGGGGGGGGGGGGGGGGGGFFGGGGGGGGGGGGGGGGGGGGGGGGGGGGGGGGGGGGGGGGGGGGGGGGGGGGGGFGFGGGGGGGGGGEFGGGG?FFGGGFGGGGGGGGGGGGGGF?EGGGGCGGGGFFGGGGGGGGGGGGGGGGGGGFGGGGGGDCGGGDFGGGGGGFGFFGGGGGGG@FGGCGFGGDFFGGFE95CCEGE>B1;FDFFDFFB8AFFF<F<EFGFF>4<AFD9C44>;?:<
@M06628:26:000000000-CRM2J:1:1104:24053:17401 1:N:0:150
TACGGAGGGGGTTAGCGTTGTTCGGAATTACTGGGCGTAAAGCGTACGTAGGCGGATTGGAAAGTAGGGGGTGAAATCCCAGGGCTCAACCCTGGAACTGCCTCCTAAACTATCAGTCTAGAGTTCGAGAGAGGTGAGTGGAATTCCAAGTGTAGAGGTGAAATTCGTAGATATTTGGAGGAACACCAGTGGCGAAGGCGGCTCACTGGCTCGATACTGACGCTGAGGTACGAAAGTGTGGGGAGCAAACAGGATTAGATACCCTGGTAGTCCACACCGTAA
+
GGGFGGGGGGGGGGGGGGGGGGGGGGGGGGGGGGGGGGGGGGGGGGGGGGGGGGGGGEGGAFGGFGGGGGGGGGGGGGGGGGGGGGGGGGGGGGGGGGGGGGGGGGGGGGGGGGGGGGGGGGGGGGGGGGGGGGGGGGGGGGGGGGGGGGGGGGGGGGGGGGGGGGGFGGGGGGGGGGGGGGGGGGGGGGGGGGGDGGGGGFGGGGGGGGFGGGGF=EGGGGC9CBGG<GFGDEGFFGGGGE@@FFFFFFFGFFFF?FB<?AFGG:F??DFFDFGF?>>4:?
@M06628:26:000000000-CRM2J:1:1104:25516:17461 1:N:0:150
GACGGAGGGGGCTAGCGTTGTTCGGAATTACTGGGCGTAAAGGGCGCGTAGGCTGCCATGCGTGTCAAGGGTGAAATCCCAGAGCTTAACTCTGGAACTGCTCTTGAAACTGCATGGCTTGAGTGAGTAAGAGGCGGACGGAATCCCGAGTGTAGCAGTGAAATGCGTAGATATTCGGAGGAACATCGGTGGCGAAGGCGGTTCGCTGGTACTCTACTGACGCTGAGGCGCGAAAGCGTGGGGAGCAAACAGGATTAGATACCCTGGTAGTCCACGCCGTAA
+
GGGGGEGGGGGGGGGGGGGGGGGGGGGGGGGGGGGGGCFGGGGGGGGGGGGGGGGGGGGGGGGGGGGGGGGGGGGGGGGGGGGGGGGGGGGGGGGGGGGGGGGGGGGGGGGGGGGGGGGGGGGGGFGGGGGGGFGGGGGGGGGGGGGGGGGGGGGGGGGGGGGGGGGGGGGGGGGGGGGDGGGGFGGGCEGGGGDEEGGGGFGGGGGEGGFF+CEEFGG?EGGCDFGGGGGGGEGBFGGGGFD7>B37+8FGFF?AF?FDF<FG645:FFFD962<>F>3:?
@M06628:26:000000000-CRM2J:1:1104:22878:17486 1:N:0:150
TACGGAGGGTCCGAGCGTTATCCGGAATCATTGGGTTTAAAGGGTCCGTAGGCGGGCCATTAAGTCAGGGGTGAAAGTCTGCAGCTCAACTGTAGAATTGCCTTTGATACTGGTGGTCTTGAGTCGTTGTGAAGTGGCCGGAACATGTGGTGTAGCGGTGAAATGCATAGATATCACATAGAACACCGATTGCGAAGGCAGGTCACTAACAACGTACTGACGCTGATGGACGAAAGCGTGGGTAGCGAACGGGATTAGATACCCCGGTAGTCCACGCCGTAA
+
GGGGGGGGGGGGGGGGGGGGGGGGGGGGGGGGGGGGGGGGGGGGGGGGGGGGGGGGGGGGGGGGGGGGGGGGGGGGGGGGGGGGGGGGGGGGGGGGGGGGGGGGGGGGGGGGGGGGGGGGGGGGGGGGGGGGGGGGGGGGGGGGGGGGGGGGGGGGGGGGGGGGGGGGGGGGGGGGGGGGGGGGGGGGGGGGGGGEGGGGGFFGGGGFFGFGGGGGGGGGGGGGGDGGGGGGGGGFFG5CEFFFFFFGGFGGFFG??FFFGFGGG9@BEBFFFBFFFFF9?B
@M06628:26:000000000-CRM2J:1:1104:24519:17590 1:N:0:150
TACGGAGGGGGTTAGCGTTGTTCGGAATTACTGGGCGTAAAGCGCACGTAGGCGGACTATTAAGTCAGAGGTGAAATCCCAGGGCTCAACCCTGGAACTGCCTTTGATACTGGTAGTCTTGAGTTCGAGAGAGGTAAGTGGAATTCCGAGTGTAGAGGTGAAATTCGTAGATATTCGGAGGAACACCAGTGGCGAAGGCGGCTTACTGGCTCGATACTGACGCTGAGGTGCGAAAGTGTGGGGAGCAAACAGGATTAGATACCCTGGTAGTCCACACCGTAA
+
GGGGGEGGGGGGGGGGGGGGGGGGGGGGGGGGGGGGGGGGGGGGGGGGGGGGGGGGGGGGGGGGGGGGGGGGGGGGGGGGGGGGGGGGGGGGGGGGGGGGGGGGGGGGGGGGGGGGGGGGGGGGGGGGGGGGGGGGGGGGGGGGGGGGGGGGGGGGGGGGGGGGGGGGGGGGGGGGGGGGGGGGGGGGGGGGGGGGGGGGGEGGGGGFGGFGGGGGGGGGFGGGGBGGGGGGGGGFFGGGGFBEBBFGGFGGFFGFBFFAGFGGG77?FABFA>GF?DB<?:
@M06628:26:000000000-CRM2J:1:1104:19904:17592 1:N:0:150
TACAGAGGTCTCAAGCGTTGTTCGGAATCACTGGGCGTAAAGCGTATGTAGGCTGTACGGTAAGTCAGATGTGAAAGCCCAGGGCTCAACCCTGGAACTGCATCCGATACTGCCATACTAGAGTAGTGGAGGGGTATATGGAATTCACGGTGTAGCAGTGAAATGCGTAGATATCGTGAGGAACACTGGCGGCGAAGGCGATATACTGGACACTCACTGACGCTGAGATACGAAGGCTAGGGTAGCGAAAGGGATTAGATACCCCTGTAGTCCTAGCAGTAA
+
GGGGGGGG@EFFEFGGGGGGGGGGGGGGCGGGGGGGGGGGGGGGGGEGGGGGGCGFEGFGEFGGGGGFE?FGGGGGGGGGFEGGGGGGGGGDBFGGGGGGGFGGFFGEGGGGGFEFGGGAFGGGFB@CFGGFGGGE=BFEGGGGGGFCBFGGGGGC=FGGGGGGGGGGGGGGGGFG8EGGGGGGGGGGGFGGGGGGGGGG3>8*<FGGGG@6*7*AGGGGGGGGGFG<CCGGGG5;?F4FGFFFFF>DGBGGFFFBFFFFGFGG/3>?FFFF2)0/8=>ABF
@M06628:26:000000000-CRM2J:1:1104:7318:17850 1:N:0:150
TACGAAGGTCCCGAGCGTTATTCGGAATCACTGGGCGTAAAGGGAGCGTAGGCTGCGCGGTAAGTCAGATGTGAAATCTCAGAGCTCAACTCTGAAACTGCATTCGATACTGCCGTGCTAGAGTAATGGAGAGGTAACTGGAATTCTCAGTGTAGCAGTGAAATGCGTAGATATTGAGAGGAAGACCAATGGCGAAAGCAGGTTACTGGACATTTACTGACGCTGAGGCTCGAAGGCTAGGGTAGCGAAAGGGATTAGATACCCCTGTAGTCCTAGCAGTAA
+
GGGGGGGGGGGGGGGGGGGGGGGGGGGGGGGGGGGGGGGGGGGGGGGGGGGGGGGGGGGGGGGGGGGGGGGGGGGGGGGGGGGGGGGGGGGGGGGGGGGGGGGGGGGGGGGGGGGGGGGGGGGGGGGGGGGGGGGGGGGGGGGGGGGGGGGGGGGGGGGGGGGGGGGFGGGGGGGGGGGGGGGGGGGGGGGGGGGGGGGGGFFGGGGFFGFGGGGGGGGGGGGGGFGGFGGGGGEBFGGGGFFFFBEGGFGGFFGFFFFFGFGGGBFFFFFFFFF??FFFFF
@M06628:26:000000000-CRM2J:1:1104:6971:18152 1:N:0:150
TACGGAGGGTCCGAGCGTTATCCGGAATCACTGGGTTTAAAGGGTCCGTAGGCGGCCAACTAAGTCAGAGGTGAAAGCCCGGCGCTCAACCACGGAATTGCCTTTGACACTGTTAGGCTTGAATCAGTGTGAGGTGGGCTGAATATGACGTGTAGCGGTGAAATGCATAGATATGTCTTAGAATACCGATTGCGAAGGCAGCTCGCTAACACTGTATTGACGCTGAGGCACGAAAGCGTGGGGAGCGAACAGGATTAGATACCCTGGTAGTCCACGCCGTAA
+
GGGGEGGDGF<F+CFGG@CFGGGGGGFGGG,EEFGEEGGFGF<FE6CFGGGEGGG:+@=+B,AFGGGG,CFEEFGFG8F<C++@FFGGGG,+3++CFFGGGGCGFCC,8DFG,@,,,@FFEGGGGC9;,FFF9CG*D>*,6DGG;@F9,*=FFGGGGGGGGGGGFGGGGGFGGG92?9CGGGG,FFG5CGGGGEGEGGGGG3C+*:C;*+)+<CFGGGCFGGGGGFGG3EGDGGG>BGGCGFFEBFECEDGGF<FBFFFFGBGFGFFFFAA>6AGBBF(9B?
@M06628:26:000000000-CRM2J:1:1104:13758:18225 1:N:0:150
TACGAACCGTCCAAACGTTATTCGGTATCACTGGGCTTAAAGCGTGCGTAGGCGGCCTGGAAGGTGAGATGTGAAAGCCCACGGCTCAACCGTGGAACTGCGTTTCAAACCACCAGGCTTGAGGAAGATAGGGGTGATGGGAACTTATGGTGGAGCGGTGAAATGCGTTGATATCATAGGGAACACCGGTGGCGAAAGCGCATCACTGGATCTTTTCTGACGCTGAGGCACGAAAGCTAGGGTAGCGAACGGGATTAGATACCCCGGTAGTCCTAGCCGTAA
+
GGGGGGGGGGGGGGGGGFEGGGGGGGGGDFGGGGGGGGGGGGGGGGGGEGGGGGGGGGGGAFFDGGGFGGGGFGGAFGGGGECFGGGGGGGGGGGGGGGGGGGGGGGGEGGGGGGFGFGGGGGGCFFGGGGGGGGGGGGGGEGGFGGGGGGGGCGGGGGGGGGGGFGFGGDGFGGGGGGG6FGCFFGGGGGGGGGCEEFGD58=CFGCCFFFFGFGGGGFGGGG:7<EDEGDCCGB:>:EE:77??FCEFCEDF=:?BF>9ACCC9>>F?>A<<:*5?1<FF
@M06628:26:000000000-CRM2J:1:1104:26512:18409 1:N:0:150
TACGGAGGGGGTTAGCGTTGTTCGGAATTACTGGGCGTAAAGCGCACGTAGGCGGACTGGAAAGTATGGGGTGAAATCCCAGGGCTCAACCCTGGAACTGCCTCATAAACTATCAGTCTAGAGTTCGAGAGAGGTGAGTGGAATTCCGAGTGTAGAGGTGAAATTCGTAGATATTCGGAGGAACACCAGTGGCGAAGGCGGCTCACGGGCTCGATACTGACGCTGAGGTGCGAAAGTGTGGGGAGCAAACAGGATTAGATACCCTGGTAGTCCACACCGTAA
+
GGGGGGGGGGGGGGGGGGGGGGGGGGGGGGGGGGGGGGGGGGGGGGGGGGGGGGGGGGGGGGGGGGGGGGGGGGGGGGGGGGGGGGGGGGGGGGGGGGGGGGGGGGGGGGGGGGGGGGGGGGGGGGGGGGGGGGGGGGGGGGGGGGGGGGGGGGGGGGGGFGGGGGGCFCEGGGGGGGGGGGGGGGGGGGGGGGDGGGGEGFGGGG**:EBGGGGGGGGGGGGDGBGCFFFGGGGFDGGFE>D36;5FGFGF;:8<D?FFGFGGC80(96)655F?:DB14:
@M06628:26:000000000-CRM2J:1:1104:20389:18648 1:N:0:150
TACGGAGGGTGCGAGCGTTAATCGGAATTACTGGGCGTAAAGCGCGCGTAGGCGGTTTGTTAAGTCGGATGTGAAAGCCCCGGGCTCAACCTGGGAATTGCACCCGATACTGGCCGACTGGAGTGCGAGAGAGGGAGGTAGAATTCCACGTGTAGCGGTGAAATGCGTAGATATGTGGAGGAATACCGGTGGCGAAGGCGGCCTCCTGGCTCGACCATGACGCTGAGGTGCGAAAGCGTGGGGAGCAAACAGGATTAGATACCCTGGTAGTCCACTCCGCAA
+
GFFGGGGE:FGGEEGEG@FF,CFF@FGGCFFGGFGGGGGEGGGGGFGGFFGGGGGFFEGD<FFGGGGGGGGGFFGAFGGGFEGCFGCFFGGGGGFC<DFFCFGGGGGGGGGGF>C@CCFFG:B:FGGGEGGC<FC<<*CEF,FGCCEGGC4=FGGFG7;:C6C?7CC*12:CE+<<C?:@EEGCGE:C5*:8;C:8?EGGG@8CFEG<EC4<:==**3<+AECDGBDEFGGC:C*4:D<*2<B3,()2AFF6@<FA2,B4<<3<+.)5645A><4*(8((2(
@M06628:26:000000000-CRM2J:1:1104:4622:18684 1:N:0:150
TACGAAGGGTGCAAGCGTTAATCGGAATTACTGGGCGTAAAGCGTGCGTAGGCGGTTCGTTAAGCCTGATGTGAAAGCCCTGGGCTCAACCTGGGAATGGCATCGGGGACTGGCGGACTAGAGTTTGGGAGAGGGTGGTGGAATTCCCGGTGTAGCGGTGAAATGCGTAGAGATCGGGAGGAACATCTGTGGCGAAGGCGGCCACCTGGCCTAAAACTGACGCTGAGGCACGAAAGCGTGGGGAGCAAACAGGATTAGATACCCTGGTAGTCCACGCCCTAA
+
GGGGDGGGDFGGGGGGGGGGGGGGGGGGGGGGGGGGGGGGGGGGGGGGGGGGGGGFGEGGGGGGGGGGGGGGGGGGDGGCFD=FGGGGGGGGGGGGFGEGGGFGGGDDGGGG8>FCCDFGGGGGFCGGGCEGGGGCFGFFEFGGFFBFC:CGGGGGGGGGGGGGGGGFGGGGGGGFEGGDGGGGGGGFGG?FGGEGEGG8<B5:FFF<CCF?CCGEEFFGGGCCD@GGGGGDGDGBFGGGGFF>99@DFFGGFBC>3<FFGFGGFFFFF9>DF4CD>)39BF
@M06628:26:000000000-CRM2J:1:1104:8510:18769 1:N:0:150
GACGAACCGTCCAAACGTTATTCGGTATTACTGGGCTTAAAGCGTGCGTAGGCGGCCTGGAAGGTGAGATGTGAAATCCCACGGCTCAACCGTGGAACTGCGTTTCAAACCGTCAGGCTTGAGGAAGACAGGGGTGTGGGGAACTTATGGTGGAGCGGTGAAATGCGTTGATATCATAGGGAACACCGGTGGCGAAGGCGCAGCACTGGCTCTTTTCTGACGCTGAGGCACGAAAGCTAGGGGAGCGAACGGGATTAGATACCCCGGTAGTCCTAGCCGTAA
+
GGGGCG@BFB@6-CCFGGGFGGGGGGFGGGGGGGGGEGGGGGGGGEFGGGGGGGGEFGGGGGCEGA?F?FGGGGGGGGGGGEGGGGGGGGG@GGGGGGGGGEG+33CFGG73CFGGCFG<EFGG,3DF,FF:FGGG>**>FEGEF,@3,CGGCFG:FGGGGGGGCGGF:EGFFG<<BB2>CFGGGGGCEEGGGGGGGGGG57>EGGGEG*8?C9?9CGGGGGGGGFGG:EGGGGGF?D7CG>)046)):>)AB:813<FFFBGGC9DFBF<<DA7*5:>:BF
@M06628:26:000000000-CRM2J:1:1104:8493:18772 1:N:0:150
GACGAACCGTCCAAACGTTATTCGGTATTACTGGGCTTAAAGCGTGCGTAGGCGGCCTGGAAGGTGAGATGTGAAATCCCACGGCTCAACCGTGGAACTGCGTTTCAAACCGTCAGGCTTGAGGAAGACAGGGGTGTTAGGAACTTATGGTGGAGCGGTGAAATGCGTTGATATCATAGGGAACACCGGTGGCGAAGGCGCAGCACTGGGTCTTTTCTGACGCTGAGGCACGAAAGCTAGGGTAGCGAACGGGATTAGATACCCCGGTAGTCCTAGCCGTAA
+
GGGGGGGGGGGGGGGGGFGGGGGGGGGGGGGGGGGGGGGGGGGGGGGGGGGGGGGGGGGGGGGGGGGGGGGGGGGGGGGGGGGGGGGGGGGGGGGGGGGGGGGGGGGGGGGGGGGGGGGGGGGGGGGFGGGGGGGGGGFGGGGGGCFGGGGGGGGGGGGGGGGGGGGEGGGGGGGGGGGGGGGGGGGGGGGGGGGGGGGGGFGGGGGGGGFFGGGGGGGGGGGGGFGGGGGGGEGBFGGGGFFFFFFGGFGEF?E????AEBFGG>EFFFFBBAGFFFF?B?
@M06628:26:000000000-CRM2J:1:1104:23084:18919 1:N:0:150
TACGAGGGGTGCTAGCGTTATTCGGAATCATTGGGCGTAAAGGGTGTGTAGACGGCGCATTAAGTCAACTGTTAAATTCTCCGGCCTAACTGGAGGTCAGCGGTAGAAACTGGTGTGCTAGAGGGTGAGAGAGAGAAGTGGAATTCTCGGAGTAGCGGTAAAATGCGTAGATCTCGAGAGGAACACCGATGGCGAAGGCGGCTTCTTGGCTCACTCCTGACGTTGAGACACGAAAGCGTGGGGAGCAAACAGGATTAGATACCCTGGTAGTCCACGCCGTAA
+
GGGGGGGGGGGGGGGGGGGGGGGGGGGGGGGGGGGGGGGGGGGGGGGGGGGEGGGGDGGGGGGGGGGGGFGGGGGGGGGGGGGGGGGGGGGGGFFGGGGGGGGGGGGGGGGGGGGGGGGGGGGGGGGGGGGGGGGGGGGGGGGGGGGGGGGGGGGGGGGGEFGGGGGGGGGGFGGGGGGGGGGGGGGGGGGCFEGEGGGGGFGGFGGGGGFGFGGGGGGGFGGGGFGFGGGDGGG>?GDGGEE>>BFDGFGGFFGFF<@AGFGGF:3:6<BD<<D31>BB??
@M06628:26:000000000-CRM2J:1:1104:22390:19079 1:N:0:150
TACGAACCGTCCAAACGTTATTCGGTATCACTGGGCTTAAAGCGTGCGTAGGCGGCCTGGAAGGTGAGATGTGAAAGCCCACGGCTCAACCGTGGAACTGCGTTTCAAACCACCAGGCTTGAGGAAGATAGGGGTGATGGGAACTTATGGTGGAGCGGTGAAATGCGTTGATATCATAGGGAACACCGGTGGCGAAAGCGCATCACTGGATCTTTTCTGACGCTGAGGCACGAAAGCTAGGGTAGCGAACGGGATTAGATACCCCGGTAGTCCTAGCCGTAA
+
GGGGGGGGGGGGGGGGGGGGGGGGGGGGGGGGGGGGGGGGGGGGGGGGGGGGGGGGGGGG=FFGGGGGGGGGGGGGGGGGGGGGGGGGGGGGGGGGGGGGGGGGGGGGGGGGGGGGGGGGGGGGGGFFGGGGGGGGGGGGGGGGG;FGGFGGGGGGGGGGGGGGGGGGGGGFGGGGGGGGGGGGGGGGGGGGGGGGGGGGGFGEGGGGGGFFGGGEFDGGGGGGGFGGGGGGGGGFB>CFGFFFFBDCEDGGE?EBFFFFGFGG:4<>BFFFBFGFFFFB??
@M06628:26:000000000-CRM2J:1:1104:22610:20075 1:N:0:150
TACGGAGGGGGTTAGCGTTGTTCGGAATTACTGGGCGTAAAGCGCGCGTAGGCGGACTATTAAGTGAGAGGTGAAATCCCAGGGCTCAACCCTGGAACTGCCTTTCATACTGGTAGTCTTGAGGTCGAGAGAGGTGAGTGGAATTCCGAGTGTAGAGGTGAAATTCGTAGATATTCGGAGGAACACCAGTGGCGAAGGCGGCTCACTGGCTCGATACTGACGCTGAGGTGCGAAAGCGTGGGGAGCAAACAGGATTAGATACCCTGGTAGTCCACGCCGTAA
+
GGGGGGGGGGGGGGGGGGGGGGGGGGGGGGGGGGGGGGGGGGGGGGGGGGGGGGGGGGGGGGGGGGGGGGGGGGGGGGGGGGGGGGGGGGGGGGGGGGGGGGGGGGGGGGGGGGGGGGGGGGGGGGGEGGGGGGFGGGGGFGGGGGGGGGGGGGGGGGGGGGGGGGGGGGGGGGGGGGGGGGGGGGGGGGGGGGGGGGGGDFGGGGGGFF@<CG?CCCFFFGG<DFGGGGGGGGD9?GGGGFFEFB@FCFFGF?CA?BFFGFGGF<FFFAAD)-2>>F;;F?
@M06628:26:000000000-CRM2J:1:1104:20684:20267 1:N:0:150
TACGGAGGGGACTAGCGTTGTTCGGAATTACTGGGCGTAAAGCGCACGTAGGCGGATTAGTCAGTCAGAGGTGAAATCCCAGGGCTCAACCCTGGAACTGCCTTTGATACTGCTAGTCTTGAGTTCGAGAGAGGTGAGTAGAATTCCGAGTGTAGAGGTGAAATTCGTAGATATTCGGAGGAATACCAGTGGCGAAGGCGGCTCACTGGCTCGATACTGACGCTGAGGTGCGAAAGCGTGGGGAGCAAACAGGATTAGATACCCTGGTAGTCCACGCCGTAA
+
GGGGGGGGGGGGGGGGGGGGGGGGGGGGGGGGGGGGGGGGGGGGGGGGGGGGGGGGGGGGFFGGGGGGGGGGGGGGGGGGGGGGGGGGGGGGGGGGGGGGGGGGGGGGGGGGGGGGGGGGGGGGGFGGGFGGGGGGGGGGGGGGGGGGGGGGGGGGGGGGGGGGGGGDFGGGGGGGGGG>EGGGGGGGGGGGGGGEGGGGGFGGCF7<8CF?EGG5EGF7CEGGGBGFGGFCGGG>FGCEGEFFFFFGFFGF>BC<<28<FBGEE3<?FF24><CF;FF9B?
@M06628:26:000000000-CRM2J:1:1104:14031:20587 1:N:0:150
GACGAACCGTCCAAACGTTATTCGGTATCACTGGGCTTAAAGCGTGCGTAGGCGGCTTGGAAGGTGAGATGTGAAAGCCCATGGCTCAACCGTGGAATTGCGTTTCAAACCCTCAAGCTTGAGGAAGACAGGGGTGTTGGGAACTTATGGTGGAGCGGTGAAATGCGTTGATATCATAGGGAACACCGGTGGCGAAGGCGCAACACTGGGTCTTTTCTGACGCTGAGGCACGAAAGCTAGGGTAGCGAACGGGATTAGATACCCCGGTAGTCCTAGCTGTAA
+
GGGGGGGGGGGGGGGGGGGGGGGGGGGGGGGGGGGGGGGGGGGGGGGGGGGGGGGGGGGGGGGGGGGGGGGGGGGGGGGGGGGGGGGGGGGGGGGGGGGGGGFGGGGGGGGGGGGGGGGGGGGGGCFFGGGGGGGGEGGGGFFGGGGGGGGGGGGGGGGGGGGGGCE=CGGGFCCFGGGDFGG<:FCEGEEEFEG>EGGGD<EGGGGGGGFCFGGGGGG@FEGGDBFGF*:DECE>:FCFGFF?BBDGGECEFFC<BFFFGFCFG9>>F?>B9ADFFFABFD
@M06628:26:000000000-CRM2J:1:1104:4892:20850 1:N:0:150
TACGAACTGTGCGAACGTTATTCGGAATCACTGGGCTTAAAGGGTGCGTAGGCGGATTTGTAGGTCAGATGTGAAAGCCCACGGCTCAACCGTGGAATTGCGTTTGAAACCACAAGTCTTGAGGGGATCAGAGGAGAGCGGAACTCATTGTGGAGCGGTGAAATGCGTTGATATGATGAGGAACACCGGTGGCGAAAGCGGCTCTCTGGGATCCTTCTGACGCTGAGGCACGAAAGCTAGGGGAGCGAACGGGATTAGATACCCCGGTAGTCCTAGCTGTAA
+
GGGGGGGGGGGGGGGGGGGGGGGGGGGGGGGGGGGGGGGGGGGGGGGGGGGGGGGGGGGGGGGGGGGGGGGGGGGGGGGGGGGCFGGGGGGGGGGDGGGGGGGGGGGGGFGGGGGGGGGGGGGGGGGGGFGGGGGGGGGGGGGGGGGGGGGGGGGGGGGGGGGGGGG=DGGFFGGGGGGGGGGFGGFGGGGGGGE?EGGGG3EGGGGFFGFGGGGGGGGDGGGGGFGGGDFDEEGF0FDDGFF360BG8>GGD?GF?>F<<)<CF>EB3<A9AF:F7FABFA
@M06628:26:000000000-CRM2J:1:1104:4910:20852 1:N:0:150
TACGAACTGTGCGAACGTTATTCGGAATCACTGGGCTTAAAGGGTGCGTAGGCGGATTTGTAGGTCAGATGTGAAAGCCCACGGCTCAACCGTGGAATTGCGTTTGAAACCACAAGTCTTGAGGGGATCAGAGGAGAGCGGAACTCATTGTGGAGCGGTGAAATGCGTTGATATGATGAGGAACACCGGTGGCGAAAGCGGCTCTCTGGGATCCTTCTGACGCTGAGGCACGAAAGCTAGGGGAGCGAACGGGATTAGATACCCCGGTAGTCCTAGCTGTAA
+
GGGGGGGGGGGGGGGGGGGGGGGGGGGGGGGGGFGGGGGGGGGGGGGGGGGGGGGGGGGGGGGGGGGGGGGGFGGGGGGGGGGGGGGGGGGGGGGGGGGFFFGGGGGGGGGGGGGGGGGGGGGGGGGGGGGGGGGGGGGGGGGGGGGGGGGGGGGGGGGGGFFGDCC*1:CFGGGGGGGBFGGGGGGGGG*BF5CGGGGEGFEEFGF<@CFFFFGGCGGFGGGGGD<FFEGDGDE>BCGEFFF:>BFGG:7E31?:7<=A?>FFGFFFFFFFA4>82FAFFD
@M06628:26:000000000-CRM2J:1:1104:13928:22362 1:N:0:150
TACGGAGGGTGCAAGCGTTGTTCGGATTTATTGGGCGTAAAGCGCGCGCAGGCGGATTCATAAGTCAGATGTGAAATCTCGGGGCTCAACCTCGAAACTGCGTCTGAAACTGTGAGTCTAGAGTCTCGGAGGGGGTAGGGGAATTTCACGTGTAGGGGTAAAATCCGTAGATATGTGAAGGAACACCGGTGGCGAAGGCGCCTACCTGGACGAGCACTGACGCTGAGGCGCGAAAGCGTGGGGAGCAAACAGGATTAGATACCCTGGTAGTCCACGCCGTAA
+
GGGGGGGGGGGGGGGGGGGGGGGGGGGGGGGGGGGGGGGGGGGGGGGGGGGGGGGGGGGGGGGGGGGGGGGGGGGGGGGGGGGGGGGGGGGGGGGGGGGGGGGGGGGGGGGGGGGGGGGGFGGGGGGGGGGGGGGFGGGGGGGGGGGGGFGGGGGGGGGDGGGGGGGFGGGGGGGGGGGGFGGGGGGGGGGGFCEGGGGGGFGGGGFCEFFCEGGGGGFGGGGGGEFGGGGGGGGFFGGGGFE)(4FCFFG?FB+<BBFAG<CFG:F2FAFB<<F@>FB>:?
@M06628:26:000000000-CRM2J:1:1104:23189:22468 1:N:0:150
GACGGAGGAGGCTAGCGTTGTTCGGAATTACTGGGCGTAAAGGGCGCGTAGGCTGCCATGTGTGTCAAGGGTGAAATCCCAGAGCTTAACTCTGGAACTGCTCTTGAAACTGCATGGCTTGAGTGAGTAAGAGGCGGACGGAATTCCGAGTGTAGCAGTGAAATGCGTAGAGATTGGGAGGAACATCGGTGGCGAAGGCAGTTCGCTGGTACATTACTGACGCTGAGGCGCGAAAGCGTGGGGAGCAAACAGGATTAGATACCATGGTAGTCCAAGCCGTAA
+
EGGGGFEB,,8F@FFDBCG@C,CC7@FDFEFFGGFF:FEECFFE>FEGF=FFDFFCF@?FGFGFGGGGFGGG7FFGGFF,,,AA<F@E?EGFA?5EF4FGG9<FCEFFGGGGGG,BFBA<FBFB<,<F=CD<FGC:FCC@FFGCCCFFGCGFFGGF9CFG9@FFFGGFD8=9?;F,=EFG5FCGGFFCCE8E@CECCE***0C<ECCE=7=7++0<+9+<A8*97><**:5C=8:6:9/5:55599:FF77*788>7)/4<A<++)0./<AF<)**474::8
@M06628:26:000000000-CRM2J:1:1104:8144:22635 1:N:0:150
TACGGAGGGGGTTAGCGTTGTTCGGAATTACTGGGCGTAAAGCGCGCGTAGGCGGATTAGTAAGTTAGGGGTGAAATCCCGGGGCTCAACCCCGGAACTGCCTCTAATACTGCTAGTCTTGAGTTCGAGAGAGGTGAGTGGAATTCCGAGTGTAGAGGTGAAATTCGTAGATATTCGGAGGAACACCAGTGGCGAAGGCGACTCACTGGCTCGATACTGACGCTGAGGTGCGAAAGTGTGGGGAGCAAACAGGATTAGATACCCTGGTAGTCCACACCGTAA
+
GGGGGFGGGGGGGGGGGCGGGGGGGGGGGGGGGGGGGGGGGGGGGGGGGGGGGGGGGGGGFGGGGGGGGGGGGGGGGGGGGGGGGGGGGGGGGGGGGGGGGGGGGGGGGGGGGGGGGGGGGGGGGGGGGGGGGGFGGGGGGGGGGGGGDGGGFGGGGGGGGGGGGGGGGGGGGGGCFGGGGGGGGGGGGGEGGGGGGDGGDFGGGGD<FGFGG5EFGGGGGGGGGBGGGG?DECGBFGGGG>5)76@CFFGGFB6.2<4<C<FFF?FFFB<A6<CFF31:?8
@M06628:26:000000000-CRM2J:1:1104:24031:22907 1:N:0:150
TACGTAGGTGGCAAGCGTTATCCGGATTTATTGGGTTTAAAGGGTGCGTAGGCGGCGATTTAAGTCGATGGTGAAAGGTAGCAGCTTAACTGTTTTACATGCTGTCGATACTGAATTGCTTGAGTTACCAAGAGGCAAGTAGAATTTCCGGTGTAGCGGTGAAATGCATAGATACCGGAAGGAATACCGATTGCGAAGGCCACTTGCTATAGGTAAACTGACGCTGATGCACGAAAGCGTGGGGAGCGAACAGGATTAGTTACCCTGGTAGTCCACGCCGTA
+
GGGGGGGGGGGGGGGGGGGGGGGGGGGGGGGGGGGGGGGGGGGGGGGGGGGGGGGGGGGGGGGGGGGGGGGGGGGGGGGGGFFGGGGGGGGGGGGGGGGGGGGGGFGG>>FGGGGGGGGGGGGGFGGGGFFFGGGGGGGGGDF;<EFGGDGGGGFGGGC>8FCDFFG,+CG9;EGFGGGGG@FCFGGGGDEGGEFGGF5CGFGGGGDEGGF7?FGGGGGD?CGDGE3<FC+0*/:2,4)22;BD?>E5?><C52*36)1)26C7<8<(94A7)4?FBEB3,3
@M06628:26:000000000-CRM2J:1:1104:13152:23126 1:N:0:150
TACGGAGGGGGTTAGCGTTGTTCGGAATTACTGGGCGTAAAGCGCACGTAGGCGGACTATTAAGTTAGAGGTGAAATCCCGGGGCTCAACCCCGGAACTGCCTTTAATACTGGTAGTCTTGAGTTCGAGAGAGGTGAGTGGAATTCCAAGTGTAGAGGTGAAATTCGTAGATATTTGGAGGAACACCAGTGGCGAAGGCGGCTCACTGGCTCGATACTGACGCTGAGGTGCGAAAGCGTGGGGAGCAAACAGGATTAGATACCCAGGTAGTCCACGCCGTAA
+
GGGGGGGGGGGGGGGGGGGGGGGGGGGGGGGGGGGGGGGGGGGGGGGGGGGGGGGGGGGGGGGGGGGGGGGGGGGGGGGGGGGGGGGGGGGGGGGGGGGGGGGGGGGGGGGGGGGFGGGGGGGGGGG7FFG@FGGGGGGGGGGGGFGGGGGGGFGGGGGGGGCFCGF<FFGGG?CBCEGGDEGGGGGGGGGF@C?:EGGGCD*:FDFFG5;8CEF/*+AC6?EGGFGGFG67=CC(4C75CDF3;>>C84DFFFCA<7BAGA:C+434?226)->>9@>2,4
@M06628:26:000000000-CRM2J:1:1104:11418:23310 1:N:0:150
TACGGAGGGGGTTAGCGTTGTTCGGAATTACTGGGCGTAAAGCGCGCGTAGGCGGATTAGTAAGTTAGGGGTGAAATCCCAGGGCTCAACCCTGGAACTGCCTCTAATACTGCTAGTCTTGAGTTCGAGAGAGGTGAGTGGAATTCCGAGTGTAGAGGTGAAATTCGTAGATATTCGGAGGAACACCAGTGGCGAAGGCGACTCACTGGCTCGATACTGACGCTGAGGTGCGAAAGTGTGGGGAGCAAACAGGATTAGATACCCTGGTAGTCCACACCGTAA
+
GGGGGGGGGGGGGGGGGGGGGGGGGGGGGGGGGGGGGGGGGGGGGGGGGGGGGGGGGGGGGGGGGGGGGGGGGGGGGGGGGGGGGGGGGGGGGGGGGGGGGGGGGGGGGGGGGGGGGGGGGGGGGGGFGGGGGGGGGGGGGGGGGGGGGGGGGGGGGGGGGGGGGGGGGGGGGGGGGGGGGGGGGGGGGGGGCEEEGGGGGDGGGGGAFGFFEGGFGFGGGGGDGFGDFGGGGDG9BGGGGFD>B2<DCFGGF:C<<?FACACCF455FFDABADF?>9??:
@M06628:26:000000000-CRM2J:1:1104:23546:23484 1:N:0:150
GACGAACCGTCCAAACGTTATTCGGTATCACTGGGCTTAAAGCGTGCGTAGGCGGCTTGGAAGGTGAGATGTGAAAGCCCACGGCTCAACCGTGGAATTGCGTTTCAAACCCTCAAGCTTGAGGAAGACAGGGGTGTTGGGAACTTATGGTGGAGCGGTGAAATGCGTTGATATCATAGGGAACACCGGTGGCGAAGGCGCAACACTGGGTCTTTTCTGACGCTGAGGCACGAAAGCTAGGGTAGCGAACGGGATTAGATACCCCGGTATTCCTAGCTGTAA
+
GGGGGGGGGGGGGGGGGGGGGGGGGGGGGGGGGGGGGGGGGGGGGGGGGGGGGGGGGGGGFGGGGGGGGGGGGGGGGGGGGGGGGGGGGGGGGGGGGGGGGGGGGGGGGGGGGGGGGGGFGGGGGGGGFGGGGGGGGGGGGGGGDGGGGGGGGGGGGGGGGGGGGGGG3EFCFGFGFGGGGGGFGDFGDEGGFEGGGDEE<>8:CEGGGG:F=EG:++37<EGG<55CGGGGGGGF?DC9:>5;62)>EDGGFB*438*-2)<CF9:1)(-626**4=2.-5
@M06628:26:000000000-CRM2J:1:1104:23920:23576 1:N:0:150
TACGGAGGGGGTTAGCGTTGTTCGGAATTACTGGGCGTAAAGCGCACGTAGGCGGACTAGTAAGTGTGGGGTGAAATCCCAGGGCTCAACCCTTGAACTGCCTTTCATACTGGTAGTCTTGAGTTCGAGAGAGGTGAGTGGAATTCCGAGTGTAGAGGTGAAATTCGTAGATATTCGGAGGAACACCAGTGGCGAAGGCGGCTCACTGGCTCGATACGGACGCTGAGGTGTGTAAGCGTGGGGAGCAAACAGGATTAGATACCCTGGGAGTCCACACCTAAA
+
GGGGGEGGGGCGGFGGEGGGGGGEGGGGGGGGGGGGGGGEGGGG+C@FGGGGGGGG7FE,<CEEFE5,8FECFGGGGGGGGGGGGGGGFGGGG8FFGGGGGGG<,,@,EDG9<F,@FEFFGFGFF,CEGFE@E:7>FGFGFFFC,?DFCGCFGGGCFCFFGGFGG?><CCG,BBC?FGD5:CFFFFGEGGGGC:EEEEGC/)2>EGGF=/.+8*:5*/:8*C5CC3C*9*+**3<<)95:CFE316F<?)*2.4+)).1-<)<<9(7()280)4*?0)((..
@M06628:26:000000000-CRM2J:1:1104:23912:23596 1:N:0:150
TACGGAGGGGGTTAGCGTTGTTCGGAATTACTGGGCGTAAAGCGCACGTAGGCGGACTATTAAGTGTAGGGTGAAATCCCAGGGCTCAACCCTTGAACTGCCTTACATACTGGTAGTCTTGAGTTCGAGAGAGGTGAGTGGAATTCCGAGTGTAGAGGTGAAATTCGTAGATATTCGGAGGAACACCAGTGGCGAAGGCGGCGCACTGGCGCGATACTGACGCTGAGGTGCGAAAGTGTGGGGAGCAAACAGGATTAGATACCCTGGGAGTCCACACCGTAA
+
GGGGGEGGGGGGGGGGGGGGGGGGGGGGGGGGGGGGGGGGGGGGGGGGGGGGGGGGGGGGGGGGGGGFEGGGGGGGGGGGGGGGGGGGGGGGGGGGGGEGGGGGGGGGGGGGGGGGGGGGGGGGGFCDGGGGGGGGGCFGGGGGGACGEGGGGGGFGGGGGGGFGGGGGGGCGG9CF6CEGFGFFCFGGGGGDEGEEGGCC@**/:9E8C3CG5CE=CCCFGGGGED59CFGG8=6<FFCEF@:>BFGCFCF:6@48<*-+)3<945(7:::9<CFFFF638
@M06628:26:000000000-CRM2J:1:1104:13228:23948 1:N:0:150
TACGGAGGGGGTTAGCGTTGTTCGGAATTACTGGGCGTAAAGCGCACGTAGGCGGACTAATAAGTTAGAGGTGAAATCCCAGGGCTCAACCCTGGAACTGCCTTTAATACTGTTAGTCTTGAGTTCGAGAGAGGTAAGTGGAATTCCAAGTGTAGAGGTGAAATTCGTAGATATTTGGAGGAACACCAGTGGCGAAGGCGGCTTACTGGCTCGATACTGACGCTGAGGTGCGAAAGCGTGGGGAGCAAACAGGATTAGATACCCTGGTAGTCCACGCCGTAA
+
GGGGGGGGGGGGGGGGGGGGGGGGGGGGGGGGGGGGGGGGGGGGGGGGGGGGGGGGGGGGGGGGGGGGGGGGGGGGGGGGGGGGGGGGGGGGGGGGGGFGGGGGGGGFGGGGGGGFGGGGGGGGGFGGGFEGGGGGGGGGGGGGGGGGGGFGGGGGGGGFGGGGGGGGGGDGGGGGGGGGDGGGGGGGGFCGGGG5CCFGDEGGGGGGGGFFECFFCCFGGEGGDEG5>GGDGGE67>GGEBEBBFFG?FGGF?F9>766:<CG?,52@AFA)-9>6F9>?<
@M06628:26:000000000-CRM2J:1:1104:13506:24016 1:N:0:150
TACGGAGGGGGTTAGCGTTGTTCGGAATTACTGGGCGTAAAGCGTACGTAGGCGGATTGGAAAGTAGGGGGTGAAATCCCAGGGCTCAACCCTGGAACTGCCTCCTAAACTATCAGTCTAGAGTTCGAGAGAGGTGAGTGGAATTCCAAGTGTAGAGGTGAAATTCGTAGATATTTGGAGGAACACCAGTGGCGAAGGCGGCTCACTGGCTCGATACTGACGCTGAGGTACGAAAGTGTGGGGAGCAAACAGGATTAGATACCCTGGTAGTCCACACCGTAA
+
GGGGGGGGGGGGGGGGGGGGGGGGGGGGGGGGGGGGGGGGGGGGGGGGGGGGGGGGGGGFFGGGGGGGGGGGGGGGGGGGGGGGGGGGGGGGGGGGGGGGGGGGGGGGGGGGGGGFGGGGFGGGGGGGGGGGGGFFGGGGGGGGGGGGGFGGGGGGGGGGGGGGGGC,;CE<<>CG9CGGDGGGGGGGGGGGGGGGGG8:<B8EGGGFEFFCCCFCEFCCGGGGGEGGGFEDGGG;AFFGG>BB945CGFFF::F>?BFDGFGGC38.=4>)<<F:6;9218
@M06628:26:000000000-CRM2J:1:1104:13506:24039 1:N:0:150
TACGGAGGGGGTTAGCGTTGTTCGGAATTACTGGGCGTAAAGCGTACGTAGGCGGATTGGAAAGTAGGGGGTGAAATCCCAGGGCTCAACCCTGGAACTGCCTCCTAAACTATCAGTCTAGAGTTCGAGAGAGGTGAGTGGAATTCCAAGTGTAGAGGTGAAATTCGTAGATATTTGGAGGAACACCAGTGGCGAAGGCGGCTCACTGGCTCGATACTGACGCTGAGGTACGAAAGTGTGGGGAGCAAACAGGATTAGATACCCTGGTAGCCCACACCGTAA
+
FGGGGFGGGGGGGGGGGGGGGGFEGGGGGGGGGGFGGGGGGGGGGGGGGGGGGGGFE@EGFGGGGGGGGGGGGGGGGGGGGGGGEFGGGGGGGGGGGGGGGGGGGGGGGGGGGGGGGFGGGFGGFGGGG7EGGGF7<FGGGGGGGGGGGGGGGGGGGGFGGDGFC9C<FGGGFGGGGDGGGGFGGFFFCFFGDEECGGGGDFEGGDGGD57CC=FEEGGC+::<DFFGF@EDEFD6-:02C3@:>9F48>C75:+).,*6<<6<+.7.8)))(,1<079(--
@M06628:26:000000000-CRM2J:1:1104:11024:24354 1:N:0:150
TACGAAGGTCCCGAGCGTTATTCGGAATCACTGGGCGTAAAGGGAGCGTAGGCTGCGCGGTAAGTCAGATGTGAAATCTCAGAGCTCAACTCTGAAACTGCATTCGATACTGCCGTGCTAGAGTAATGGAGAGGTAACTGGAATTCTCAGTGTAGCAGTGAAATGCGTAGATATTGAGAGGAAGACCAATGGCGAAAGCAGGTTACTGGACATTTACTGACGCTGAGGCTCGAAGGCTAGGGTAGCGAAAGGGATTAGATACCCCTGTAGTCCTAGCAGTAA
+
GGGGGGGGGGGGGGGGGFGGGGGGGGEGGGGGGGGGGGGGGGGGGGGGGGGGGGGGGGGGGGGGGGGGGGGGGGGGGGGGGGGGGGGGGGGGGGGGGGGGGGGGGGGGGGGGGGGGGGGGGGFGGGGGGGGGGGGGGGGGGGGGGGGGGGGGGGGGGGGGGGGGGGGFGGGGGGGGFGFGGGGGGGGGGGGGGGGCEGGGGFGGGGGGGFFGGGGGGGGGGGGGGFGFGG=DGGGFFGGGGFFFF>FGGFGGE2@1<79<EFEF=?@>FBFFFFFF:F<FF<
@M06628:26:000000000-CRM2J:1:1104:7477:24461 1:N:0:150
CACGGAGGGTGCAAGCGTTGTTCGGATTCATTGGGCGTAAAGCGCGCGCAGGCGGATACATAAGTCAGATGTGAAATCTCGGGGCTCAACCTCGAAACTGCGTCTGAAACTGTGAGTCTAGAGTCTCGGAGGGGGTAGGGGAATTTCACGTGTAGGGGTAAAATCCGTAGATATGTGAAGGAACACCGGTGGCGAAGGCGCCTACCTGGACGAGCACTGACGCTGAGGCGCGAAAGCGTGGGGAGCAAACAGGATTAGATACCCTGGTAGTCCACGCCGTAA
+
,,CB:@@+8BCCFGGGGGEGGCGCF7,:,@F<<ECECC+BF?EF=FEGFG:F:FCCC+<EFF<FE9FE,@FFFF<EFGGG<FDGGG?8FFGFFEGFEF,@FEGEEFGGGFG9F=CFDAFGGGGGGDFGGGGDGGG<FCGGGGGGGFGGGCGFFFGFCEGC4?F@5?EEGEGCF79@FGG9FGGGGEDGCEEGFCEEGDGG))1*6@9<ECFGEEECCGGFF=EDDDGG<ECDGDG01D**:;).425>F55EFFGA?F?)3)03+.84BAAA)6DFFF99?<
@M06628:26:000000000-CRM2J:1:1104:15329:24911 1:N:0:150
TACGGAGGGGACTAGCGTTGTTCGGAATTACTGGGCGTAAAGCGCACGTAGGCGGACCGAAAAGTAGGAGGTGAAATCCCAGGGCTCAACCTTGGAACTGCCTTCAAAACTGCCGGTCTAGAGTTCGAGAGAGGTGAGTGGAATTCCGAGTGTAGAGGTGAAATTCGTAGATATTCGGAGGAACACCAGTGGCGAAGGCGGCTCACTGGCTCGATACTGACGCTGAGGTGCGAAAGCGGGGGGAGCAAACAGGATTAGATACCCTGGTAGTCCACGCCGTAA
+
GGGGGGGGGG++CFGGGGGGGGGGGGGGFGGGGGGGGGGGGGGG+FGGGFGGGGGG++@+FFGGF,EF9EFGGGGGGGGGFGGGGGGGGGG,FGGGGGDGGGG,F9DGGGG9,>+CFEGCFFGGGACFGGGGGG>FGGGGGGGFGGG7CGGGGFFGGGGGFFGGGGGBFFGGGGG+=CGGGGGGGGGFFFGGEEGEEGFEGF:=CGGGCA@<CCEGCFGFGDE7DFC=2*<<=EC0.9):CED33(07<)76>2<<277)::6@+27564562:C3(79BB<
@M06628:26:000000000-CRM2J:1:1104:15957:24976 1:N:0:150
TACGGAGGATCCAAGCGTTATCCGGAATCATTGGGTTTAAAGGGTCCGTAGGTGGATAATTAAGTCAGAGGTGAAAGTTTGCGGCTCAACCGTAAAATTGCCTTTGATACTGGTTATCTTGAATCATTGGGAAGTGGTTAGAATATGTAGTGTAGCGGTGAAATGCATAGATATTACATAGAATACCAATTGCGAAGGCAGATCACTAACAAGGTATTGACACTGATGGACGAAAGCGTGGGGAGCGAACGGGATGAGATACCCAGGGAGTCCACGCCGTAA
+
CFGGGGGGGFGGGGGGEBFEFGGGGGGEFF<<CFGF@@EFGGGG@FFGAFGG<EFF=FG??CEFFFGGGGFFGGGGGE<?FFGGDEGGGGFF7C@FGF<F9E9?FGFFFFEBFFDFC9<AFGFGFFCDF,@FGG7EF<@=FFA,3,C3@A3@@;C,CC+CBBE;FBC,?DA;>>ECCD9EFCF9B>?>DD,D9=:>CDECC;,4<,+F:08A,*<9+>@9;;=9>8CCC<=>55:3(12/:5>5;()/85C=D0*(,4BDF<680,0(04-().0.-74-12
@M06628:26:000000000-CRM2J:1:1104:15968:24992 1:N:0:150
TACGGAGGATCCAAGCGTTATCCGGAATCATTGGGTTTAAAGGGTCCGTAGGTGGATAATTAAGTCAGAGGTGAAAGTTTGCGGCTCAACCGTAAAATTGCCTTTGATACTGGTTATCTTGAATCATTGTGAAGTGGTTAGAATATGTAGTGTAGCGGTGAAATGCATAGATATTACATAGAATACCAATTGCGAAGGCAGATCACTAACAATGTATTGACACTGATGGACGAAAGCGTGGGGAGCGAACGGGAGTAGAGACCCCGGGAGTCCACGCCGTAA
+
GGGFGGGGEEFGGGGGGGGGGGGFGGGGGGGGGGGFFBFFGGGGFFGGEFGGFGGGGGGGGGGGEFFGGGGFFFFFGFEGFGGGG=FGGGGGGGGGGGGGGGAFFFGFCFCFGGGGDFGGGGGGGGGGFFFGFF?FFE=FFCFGGGGGFGFGGDG9FF<FEFFFFAF9;EC=;,ECFFGGGGDDFGFDFFFEFECCEFGGGFCGGGGGGFFCCC:ECFEC@C6*2;@@D:<5:EDB;D*=E>>)3;5):7>CB(/-,:0)01***-7(77-7<>9B(73-(-
@M06628:26:000000000-CRM2J:1:1105:22956:1224 1:N:0:150
TACGTACCGGACAAACGTTATTCGGAATCACTGGGCTTAAAGAGTACGTAGGCTGTCTTGTAGGTGAGATGTGAAACCCCACGGCTCAACCGTGGAACTGCGTTTCAAACCACAAAAATTGAGGAAGACAGGGGTGAGCGGAACTGATGGTGGAGCGGTGAAATGCGTTGATATCATCAGGAACACCGGTGGCGAAGGCGGCTCACTGGGTCTTTTCTGACGCTGAGGTACGAAAGCTAGGGTAGCGAACGGGGTTAGATACCCCGGTAGTCCTAGCGGCAA
+
FCFGGFDFEGEGGGGDEEF<FFGGGGGEGFFFGGGFDFFGGF9@FCEC8FEGCEFFFCFGFCFFGGFCCFGGFE?FDEGGGGGGEGGD?EFGGFE@DEGG9FGGGCFFGGGGGGGGG<F8C9?<D<DDBFD@:::+@,>FE7@:,@@;E>>F7FF,FC>BCGG,>,C</*:C;<CC@CC?+:F+22<:54=CCE::CE*CCC59+3;<;C56CCF7+:@+<5:7*09C?9+9;CE>?7+<C>(*,)73:5)8;(/(3??BCF++*4;92(.-.-+*(((((-
@M06628:26:000000000-CRM2J:1:1105:14649:1457 1:N:0:150
TACGAACCGTCCAAACGTTATTCGGTATCACTGGGCTTAAAGCGTGCGTAGGCGGCCTGGAAGGTGAGATGTGAAAGCCCACGGCTCAACCGTGGAACTGCGTTTCAAACCACCAGGCTTGAGGAAGATAGGGGTGATGGGAACTTATGGTGGAGCGGTGAAATGCGTTGATATCATAGGGAACACCGGTGGCGAAAGCGCATCACTGGATCTTTTCTGACGCTGAGGCACGAAAGCTAGGGTAGCGAACGGGAGTAGATACCCCGGTGGTCCTAGCCGTAA
+
GGGGGGGGGGGGGGGGGGGGGGGGGGGGGGGGGGGGGGGGGGGGGGGGGGGGGGGGGGGGGGGGGGGGGGGGGGGFEGGGGGGGGGGGGGGGFGGGGGFGGGGGGGGGGGGGGGGGDGGGGGGGGFFGGGGGGGGGGCFGGGGGB<FGGGGGGGGGECFGGGGGGGG:CEGGGGGGGFGCEFGFE:CEGGCCFGCDGGGGGD;CGGGGGG7<FDFCGGGGGGGGC>DDGGGDEDGFFCFGFF<D626CEDDEE6)425*)27CCF;B9(1<7)9C6.33:,3
@M06628:26:000000000-CRM2J:1:1105:8303:1917 1:N:0:150
TACGGAGGGGGTTAGCGTTGTTCGGAATTACTGGGCGTAAAGCGTACGTAGGCGGATTGGAAAGTATGGTGTGAAATCCCAGGGCTCAACCCTGGAACTGCCCTGTGAACTATAAGTCTAGAGTTCGAGAGAGGTGAGTGGAATTCCAAGTGTAGAGGTGAAATTCGTAGATATTTGTAGGAACACGAGTGGCGAAGGCGGCGCACTGGCACGATACTGACGCTGAGGTAGGAAAGTGTGGGGATCAAAGAGGGTTAGATAGCCTGGTAGTCTAGACCGTAA
+
FDG8F,7BCGDF@FDDF:F7BCFE7FFF<EFGF@DEEFGEEFGFEDECFF<FGGGCEGGFCDGGGABDE,CFGFDG9<=FF,BFGGGGFFFFD,===FF9A,AD,8,,=FGGA,C,@FGGFDCFFD@73DEDC7@C,,@@*@BFFGA9,@@FFCGBCFADECFF,2DF>CEF;CC9F,6?9CEF7F*=*;C8*2**=78CG3/)2*9+;**+*1:8C773+*2**7**0++*++3397<C*)7*(((*<*2*)4*.(,6)+*20*4).-)--)6+/.,,4((
@M06628:26:000000000-CRM2J:1:1105:8325:1933 1:N:0:150
TACGGAGGGGGTTAGCGTTGTTCGGAATTACTGGGCGTAAAGCGTACGTAGGCGGATTGGAAAGTATGGGGTGAAATCCCAGGGCTCAACCCTGGAACTGCCCTGTAAACTATCAGTCTAGAGTTCGAGAGAGGTGAGTGGAATTCCAAGTGTAGAGGTGAAATTCGTAGATATTTGGAGGAACACCAGTGGCGAAGGCGGCTCACTGGCTCGATACTGACGCTGAGGTACGAAAGTGTGGGGAGCAAACAGGATTAGATACCCTGGTAGTCCACACCGTAA
+
GGGGGDGGGGGGGGGGGGGGGGGGGGGGGGGGGGGGGGGGGGGGGGGGGGGGGGGGDGFGGGGGGGGGGGGGGGGGGGGGGGGGGGGGGGGGGGGGGGGGGGGGGGGGGGGGGGGGFGGGGGGGGGGGGGEGGGGGGGGGGGGGFGGGGGGGFGGDGGGGGGGGFGG@DFC;EGGGGGGGEGGGFGGFFFGGGGGGGGGGGGEGGGGGGGG6?EGGGGGGGGGDGDGGGGGGGGGBFG9FEBFDB>FGGFGGFFGFFFF9@F<C485(:>2459?;6:9.8:
@M06628:26:000000000-CRM2J:1:1105:18256:2248 1:N:0:150
GACGAACCGTCCAAACGTTATTCGGTATCACTGGGCTTAAAGCGTGCGTAGGCGGCTTGGAAGGTGAGATGTGAAAGCCCACGGCTCAACCGTGGAATTGCGTTTCAAACCCTCAAGCTTGAGGAAGACAGGGGTGTTGGGAACTTATGGTGGAGCGGTGAAATGCGTTGATATCATAGGGAACACCGGTGGCGAAGGCGCAACACTGGGTCTTTTCTGACGCTGAGGCACGAAAGCTAGGGTAGCGAACGGGATTAGATACCCCGGTAGTCCTAGCTGTGA
+
GGGGGGEEGGGGGGGGGGGGGGGGGGGGGGGGGGGGGGGGGGGGGGGGGGGGGGGGGG>FGGGGGGGGGGGGGGGGGGGGGGGGGGGGGGGGGGGGGGGGGGGGGDFGGGGEGFEFGGGGGGGF<FGAFGGGGGGGCFGFEFF*F>>FFGGGGGGGGGGGGFGDGGGGGGGGCFGGGG?CGFFFGGEGGGG>C>:?EGC*93?CCEGGGGGDGGGCCFFC+*=DGEGGFCCDECG>FGGGE:?CB29D:B5*>6D?<7FAE@<C34)41:A<2<+7>9>6(.
@M06628:26:000000000-CRM2J:1:1105:9753:2400 1:N:0:150
TACGGAGGGGGTTAGCGTTGTTCGGAATTACTGGGCGTAAAGCGTACGTAGGCGGATCAGAAAGTATAGGGTGAAATCCCAGGGCTCAACCCTGGAACTGCCTTATAAACTCCTGGTCTTGAGTTCGAGAGAGGTGAGTGGAATTCCAAGTGTAGAGGTGAAATTCGTAGATATTTGGAGGAACACCAGTGGCGAAGGCGGCTCACTGGCTCGATACTGACGCTGAGGTACGAAAGTGTGGGGAGCAAACAGGATTAGATACCCTGGTAGTCCACACCGTAA
+
GGGGGGGGGGGGGGGGGGGGGGGGGGGGGGGGGGGGGGGGGGGGFGGGGGGGGGGGGGGGGGGGGGGGGGGGGGGGGGGGGGGGGGGGGGGGGGGGGGGGGGGGGGGGGGGGGGGGGGGGGCFGGGGGGGGEGGGGGGGGGFGGGGGGGGGGFGGGGGGGGGGGGGGGGGGGGGGGGGGGGGGGGGGGGGGGGGGEGGGGGGGGFGGGGGGGGGGF=EGGGGGC7@CFGGGGGGGBFGGFGFFC>>?FFFGFFBGFFFFFGF8<C?FFFF4<AAF@<FF8<B
@M06628:26:000000000-CRM2J:1:1105:16660:2409 1:N:0:150
TACGAACCGTCCAAACGTTATTCGGTATCACTGGGCTTAAAGCGTGCGTAGGCGGCCTGGAAGGTGAGATGTGAAAGCCCACGGCTCAACCGTGGAACTGCGTTTCAAACCACCAGGCTTGAGGAAGATAGGGGTGATGGGAACTTATGGTGGAGCGGTGAAATGCGTTGATATCATAGGGAACACCGGTGGCGAAAGCGCATCACTGGATCTTTTCTGACGCTGAGGCACGAAAGCTAGGGTAGCGAACGGGATTAGATACCCCGGTAGTCCTAGCCGTAA
+
GGGGGGGGGGGGGGGGGGGGGGGGGGGGGGGGGGGGGGGGGGGGGGGGGGGGGGGGGGGGGGGGGGGGGGGGGGGGGGGGGGGGGGGGGGGGGGGGGGGGGGGGGGGGGGGGGGGGGGGGGGGG@FGGGGGGGGFFGGFGGFFGGFGGGGGCGGGGGGGGGGGGGGGGGGGGGGFCGDGGFFGGGFGGGGGGGGGGDEGGGGEDFFFGGGGGGGFGGGGGGGGDGFG5CEGGGGG>4>FGGFFD?FFGCECC>?G72?F)@FCCF>FFB:BFFB+7:?;316
@M06628:26:000000000-CRM2J:1:1105:15941:4058 1:N:0:150
GACGGAGGATGCAAGTGTTATCCGGAATCACTGGGCGTAAAGCGTCTGTAGGTGGCTCGATAAGTCAACTGTTAAATCTTGAAGCTTAACTTCGAAATCGCAGTCGAAACTATCGGACTAGAGTATAGTAGAGGTAAAGGGAATTTCCAGTGGAGCGGTGAAATGCGTAGAGATTGGAAAGAACACCGATGGCGAAGGCACTTTACTGGGCTATTACTGACACTCAGAGACGAAAGCTAGGGTAGCAAATGGGATTAGATACCCCAGTAGTCCTAGCCGTAA
+
GGGGGGGGGGGGGGGGGGGGGGGGGGGGGGGGGGGGGGGGGGGGGGGGGGGGGGGGGGGGGGGGGGGGGGGGGGGGGGGGGGGGGGGGGGGGGGGGGGGGGGGGGGGGGGGGGGGGGGGGGGGGGGGGGGGGGGGGGGGGGGGGGGGGGGGGGGGGGGGGGGGGGGGGGGGGGGGGGGGGGGGGGGGGGGGGGGGGGGGGGGGGGGGGGGGGGGGGGGGGGGGGGFGGGGGGGGGFFGGGGFFGFFFGGFGGFFGFFFFDGFGGG?FFB>FFFFGF:?FBFF
@M06628:26:000000000-CRM2J:1:1105:22819:4648 1:N:0:150
TACGGAGGGTCCGAGCGTTATCCGGAATTATTGGGTTTAAAGGGTCCGTAGGCGGGCCGGTAAGTCAGTGGTGAAAGTCTGCAGCTCAACTGTAGAACTGCCTTTGATACTGCTGGTCTTGAGTTATGGTGAAGTTGCCGGAATATGTAGTGTAGAGGTGAAATGCATAGATATTACATAGAACACCGATTGCGAAGGCAGGTGACTAACCATATACTGACGCTGATGGACGAAAGCGTGGGGAGCGAACAGGATTAGATACCCTGGTAGTCCACGCCGTAA
+
GGGGGGGGGGGGGGGGGGGGGGGGGGGGGGGGGGGGGGGGGGGGGGGGGGGGGGGGGGGGGGGGGGGGGGGGGGGGGGGGGGGGGGGGGGGGGGGGGGGGGGGGGGGGGGGGGGGGGGGGGGGGGGGGGGGGGGGGGGGGGGGGGGGGCGGGGGGGGGGGGGGGGGGGGGGGGGGGGGGGGGGGGGGGGGGGGGGGGGGGGGFGGGGGGGCGGGGGGGGGGGGGGFGGFGGGGGGFFGGGGFFGB;FGGFGGF<FADFFFGFGCGFFFAFFFDFFFFFB>BF
@M06628:26:000000000-CRM2J:1:1105:19013:4816 1:N:0:150
GACGAACCGTCCAAACGTTATTCGGTATCACTGGGCTTAAAGCGTGCGTAGGCGGCTTGGAAGGTGAGATGTGAAAGCCCACGGCTCAACCGTGGAATTGCGTTTCAAACCCTCAAGCTTGAGGAAGACAGGGGTGTGGGGAACTTATGGTGGAGCGGTGAAATGCGCTGAGATCATAGGGAACACCGGTGGCGAAGGCGCAACACTGGGTCTTTTCTGACGCTGAGGCACGAAAGCTAGGGTAGCGAACGGGATTAGATACCCCGGTAGTCCTAGCTGTAA
+
GDFEGGDFGEGGDFGDCCFGGFFEGGGGFFGGFDGGGGGDEGGGFFEGGGGEGGGDFEGDFCE?EGGFFGGGGGGFFFGGDGEEE:F9FGFGGGGGGGFFDCFCFGGGGD==DFGGGDFGGCGEGGGGGED<FEGD>*@BECGFFC3@DDFCB7:2=FFCCG;B<;E7<EG79CGCFGE?EGGGGFGGG8>EFEGG8:C>3<8CFCFC87>CFDF??<EF+8*9EEFG=EG<8CE>@:AFCF:F::27EEGG3?D?3<4<+@+097@>1:AFAAC@:AFFFF
@M06628:26:000000000-CRM2J:1:1105:6386:5355 1:N:0:150
TACGGAGGGGGTTAGCGTTGTTCGGAATTACTGGGCGTAAAGCGTACGTAGGCGGATCAGAAAGTATGGGGTGAAATCCCGAGGCTCAACCTCGGAACTGCCTCATAAACTCCTGGTCTTGAGTTCGAGAGAGGTGAGTGGAATTCCAAGTGTAGAGGTGAAATTCGTAGATATTTGGAGGAACACCAGTGGCGAAGGCGGCTCACTGGCTCGATACTGACGCTGAGGTACGAAAGTGTGGGGAGCAAACAGGATTAGATACCCTGGTAGTCCACACCGTAA
+
FGGGGCCCFGECBEGGGEDGGGGGE@FGFEFGGGG<FG>CGGFEG:FEFECF@FECFGGGGG@FGGGGGGGFGGGEGFGFEGGGDGFGGGGGGGGGGFGGF8F>FFFAFGGGGFEGGGGFG9CCFF7CFGEFC:FGGFFFCFGGGFGGGGFFF;FGGEGGFGGFGGCFFGGGGEBCFGGGGGGGGGGGGFGGEEGGGGGGGGGGGFGFGCFGGGGG5FGFFCGGGFGGGGGGGCC1FFFF5:>G9>?CFFGGFBGAF?FBCF<CC?@FFFFF.5EF:?B:??
@M06628:26:000000000-CRM2J:1:1105:6371:5377 1:N:0:150
TACGGAGGGGGTTAGCGTTGTTCGGAATTACTGGGCGTAAAGCGTACGTAGGCGGATCAGAAAGTATGGGGTGAAATCCCGAGGCTCAACCTCGGAACTGCCTCATAAACTCCTGGTCTTGAGTTCGAGAGAGGTGAGTGGAATTCCAAGTGTAGAGGTGAAATTCGTAGATATTTGGAGGAACACCAGTGGCGAAGGCGGCTCACTGGCTCGATACTGACGCTGAGGTACGAAAGTGTGGGGAGCAAACAGGATTAGATACCCTGGTAGTCCACACCGTAA
+
GGGGGFGGGEFGGGGGGGGGGEFGGGGGGGGGGGGGGGGGGGGGGGGGGGGGGGGGGGGGGGGGGAFGGGGGGGFFGGFGGGGGGGGGFFFGGGGGGGGGGGGFGGGFGGGGGFGGGGGGGGGGGGGFFGG7FGGGDGFGGGGFGGGFCFGGGGGGGGGGGGFCGGGFGGGGGGGGGFGGGGGGGGGGGGFGGEGGGGGGGD8CFGF?EGGGGGFGGGGFGGGGCDFGGFGGGGG6=DFCGB0*36?CFFGCF?GFFFF><7CEC<)5<<7ABB943?9:??
@M06628:26:000000000-CRM2J:1:1105:14606:5525 1:N:0:150
TACGGAGGGGGTTAGCGTTGTTCGGAATTACTGGGCGTAAAGCGCACGTAGGCGGACTATTAAGTGAGGGGTGAAATCCCAGGGCTCAACCCTGGAACTGCCTCTCATACTGGTAGTCTAGAGTTCGAGAGAGGTGAGTGGAATTCCGAGTGTAGAGGTGAAATTCGTAGATATTCGGAGGAACACCAGTGGCGAAGGCGGCTCACTGGCTCGATACTGACGCTGAGGTGCGAAAGCGTGGGGAGCAAACAGGATTAGATACCCTGGTAGTCCACGCCGTAA
+
GGGGGGGGGGGGGGGGGGGGGGGGGGGGGGGGGGGGGGGGGGGGGGGGGGGGGGGGGGGGGGGGGGGGGGGGGGGGGGGGGGGGGGGGGGGGGGGGGGGGGGGGGGGGGGGGGGCFFFFGGGGGGGGGGGGGFFGGGGGGGGGGGFGFGGGGGGGGGGGGGGGGGGGGGGGFGGGGGGCEEGGGGGGGGGGCEGGGGGGGGGEDGDGGGGGGGGE=EGGFGGGGGFGGFFGGGGGF@DCEE:9>99BCC>CF>6FF2396+=FFFFF>:AAFF>CEFBFF??
@M06628:26:000000000-CRM2J:1:1105:15396:5866 1:N:0:150
TACGGAGGGGGTTAGCGTTGTTCGGAATTACTGGGCGTAAAGCGTACGTAGGCGGATCAGAAAGTAGGGGGTGAAATCCCGAGGCTCAACCTCGGAACTGCCTCCTAAACTCCTGGTCTTGAGTTCGAGAGAGGTGAGTGGAATTCCAAGTGTAGAGGTGAAATTCGTAGATATTTGGAGGAACACCAGTGGCGAAGGCGGCTCACTGGCTCGATACTGACGCTGAGGTACGAAAGTGTGGGGAGCAAACAGGATTAGATACCCTGGTAGTCCACACCGTAA
+
GGGGGFGGGGGGGGGGGGGGGGGGGGGGGGGGGGGGGGGGGGGGGGGGGGGGGGGGGGGGGGGGGGGGGGGGGGGGGGGGGGGGGGGGGGGGGGGGGGGGGGGGGGGGGGGGGGFGGGGGGGGGGGGGGGGGGGGGGGGGGGGGGGGGGGGFFGFGGGGGGGGGGGGGFGGCFGGGGGGGGGGGGGGGGGGGGGDGGGGGGGGGGGGGGGGGGGGFEGGGGGGGGFFGGGGGGGGFFGGGGFFGF9?DGFGGFFGFFFFDCFGGG:FF9AFFFAGFFFFFBF
@M06628:26:000000000-CRM2J:1:1105:17841:6051 1:N:0:150
TACGGAGGGGGTTAGCGTTGTTCGGAATTACTGGGCGTAAAGCGTACGTAGGCGGATCAGAAAGTATGGGGTGAAATCCCAGGGCTCAACCCTGGAACTGCCTCATAAACTCCTGGTCTTGAGTTCGAGAGAGGTGAGTGGAATTCCGAGTGTAGAGGTGAAATTCGTAGATATTCGGAGGAACACCAGTGGCGAAGGCGGCTCACTGGCTCGATACTGACGCTGAGGTACGAAAGTGTGGGGAGCAAACAGGATTAGATACCCTGGTAGTCCACACCGTAA
+
GGGGGGGGGGGCFFGGG@GGGGGGGGGGGGGGGGGGGEGGGGGGGGGGGGGGGGGGGGGGGGGGGGGGGFGGGGGGGGGGGGGGGGGGGGFGGGGGGGGGGGFGGGGGGFGGGGGCGGGGGGGEFGCFGGGGGGGGGGGGGGGGGGGGGGGGGFGGGGGGGGGGGGG@>FGGGGGGGGGGGDGGGGGGGGGGGGEGGGGGGGGGFGGGGGGGCEFFGGC?GGGDEDGGGFFDGCG;FCFGGFFGFFB9EFGGF?GFFFF>GFCGG:F?FFFB9AFF:<>?BF
@M06628:26:000000000-CRM2J:1:1105:17024:6233 1:N:0:150
TACGAAGGGTGCAAGCGTTATTCGGATTTACTGGGCGTAAAGCGCGCGCAGGCGGATGTGTAAGTCAGATGTGAAATCTCGAGGCTCAACCTCGAAACTGCGTCTGAAACTACTCATCTAGAGTTTCGGAGGGGGAAGTGGAATTTCGCATGTAGGGGTAAAATCCGTAGAGATGCGAAGGAACACCAGTGGCGAAGGCGACTTCCTGGCCGATAACTGACGCTGAGGCGCGAAAGCGTGGGGAGCAAACAGGATTAGATACCCTGGTAGTCCACGCCGTAA
+
GGGGCGGGGGGGGGGGGGGGGGGFGGFEGGGGGGGGGGGGGGGGGGGGGGGGGGGGGGGGGGGGGGGGFGGGGGGGGGFGGEEEGGGGGGGGGGGGGEGGGGGGGGGGGFGCFGGGGGGGGGGGGGGGGGGGGGGGGGGGCGGGGCFGGFEFGCFCGGGCFGGGGGGFCGEGGFGGGGGGGGGGGGGGGGGFDEGGGEGGGGGDGGGFGGGGGGGEGGGFGGGCGFGGGGGC8:CBFCCCEF9<96<7?FGGF07><?FAFFGC4?FBFFF:6ADBF?94::
@M06628:26:000000000-CRM2J:1:1105:12245:6806 1:N:0:150
GACGAACCGTCCAAACGTTATTCGGTATCACTGGGCTTAAAGCGTGCGTAGGCGGCTTGGTAGGTGTGATGTGAAAGCCCACGGCTCAACCGTGGAATTGCGTCGCAAACCCCCAAGCTTGAGGAAGACAGGGGTGTTGGGAACTTATGGTGGAGCGGTGAAATGCGTTGATATCATAGGGAACACCGGTGGCGAAGGCGCAACACTGGGTCTTTTCTGACGCTGAGGCACGAAAGCTAGGGTAGCGAACGGGATTAGATACCCCGGTAGTCCTAGCCGTA
+
GGGGGGGGGGGGGGGGGGGGGCGGGGGGGGGGGGGGGGGGGGGGGGGGGGGGGGGGGGGGGGGGGGGGGGGGGGGGGGGG@GGGGGGGGGGGGGGGGGGGGGGGGGGGEGGGGGGGGGCFFGGGEGGGGGGGGGGGCFGGGGCGFCFGGGGGGGGGGGGGGGGGGGGGGGGFGFGGGGGGGGGGGGGGGGGGGGGEGGGGGCDGGDFGGFCFGCGGGGGGGGGGFGGGGGGGGG?FGGGGFFGFFFGGFGGFF<;(5=AGFGGGFFFF9?>DFFFFFFFF:
@M06628:26:000000000-CRM2J:1:1105:19515:6996 1:N:0:150
TACGGAGGGGGTTAGCGTTGTTCGGAATTACTGGGCGTAAAGCGCACGTAGGCGGACTATTAAGTTAGAGGTGAAATCCCGGGGCTCAACCCCGGAACTGCCTTTAATACTGGTAGTCTTGAGTTCGAGAGAGGTGAGTGGAATTCCAAGTGTAGAGGTGAAATTCGTAGATATTTGGAGGAACACCAGTGGCGAAGGCGGCTCACTGGCTCGATACTGACGCTGAGGTGCGAAAGCGTGGGGAGCAAACAGGATTAGATACCCTGGTAGTCCACGCCGTAA
+
GGGGGGGEGGGCEFFGGEGE:CFCECFGGGGGFEGGEGGGGGGDGFEGGGGGGGGGGGGGGGGGG9FFGGGGGGGFFGGGG7CGGCFGGGFGGFCEGGFGGGFGGGGGGGFGCGGGGGGGCFGGGEGFFFE@FE@FFFECFGFFGGGCFGGFGGFGGGGGG9CGFGGFDEGGGGGGGGGGGGGFC:FDCFGG>=EEGCCGGGCC67>+CFGGGGGC=FCCF*:CED<5C=ADGDC6FCCCG39*92:GFFGGFFGB<DFFGFFD*45:)<D2)6979?1(43
@M06628:26:000000000-CRM2J:1:1105:26475:7139 1:N:0:150
TACGGAGGGGGTTAGCGTTGTTCGGAATTACTGGGCGTAAAGCGTACGTAGGCGGATCAGAAAGTATGGGGTGAAATCCCAGGGCTCAACCCTGGAACTGCCTCATAAACTCCTGGTCTTGAGTTCGAGAGAGGTGAGTGGAATTCCGAGTGTAGAGGTGAAATTCGTTGATATTCGGAGGAACACCAGTGGCGAAGGCGGCTCACTGGCTCGATACTGACGCTGAGGTACGAAAGTGTGGGGAGCAAACAGGATTAGATACCCTGGTAGTCCACACCGTAA
+
GGGGGFGGGGGGGGGGGGGGGGGGGGGGGGGGGGGGGGGGGGGGGGGGGGGGGGGGGGGGGGGGGGGGGGGGGGGGGGGGGGGGGGGGGGGGGGGGGGGGGGGGGGGFGGGGGGGGGGGGGGGGGGGFGGGGGGGGGGGGGGGGGGGGGGGGGGGGGGGGGGGGGGGG*AFGGGGGGGGGGGGGGGGGGGGFGGGGGGGGGGGGGGGGGGGGGGGGGGGGGGGGG@GGFGGGGGGFFGGGGEFD>>?GGFGG@BFFFFFFGFGEGFFFFFFFAFGFFFFFFF
@M06628:26:000000000-CRM2J:1:1105:12787:7350 1:N:0:150
TACGAACCGTCCAAACGTTATTCGGTATCACTGGGCTTAAAGCGTGCGTTGGCGGCCTGGAAGGTGAGATGTGAAAGCCCACGGCTCAACCGTGGAACTGCGTTTCAAACCACCAGGCTTGAGGAAGATAGGGGTGATGGGAACTTATGGTGGAGCGGTGAAATGCGTTGATATCATAGGGAACACCGGTGGCGAAAGCGCATCACTGGATCTTTTCTGACGCTGAGGCACGAAAGCTAGGGTAGCGAACGGGATTAGATACCCCGGTAGTCCTAGCCGTAA
+
GGGGGGGGGGGGGGGGGGGGGGGGGGGGGGGGGGGGGGGGGGGGGGGGGGGGGGGGGGGGGGGGGGGGGGGGGGGCFGGGGGGGGGGGGGGGGGGGGGGGGGGGGGGGGGGGGGGGGGGGGGGGEGGGGGGGGGGGGGGGGDFFGFGGGGGGGGFGGGGGGGGGGGGFGGFFEDGGF?FGGGGGGGGGGGGGGGGGGGEGGGGGGGGGGGGGGGGFFGGFGGGGGFGGGDGGGGGFFGCGGFFF?DBDE>DGB4C<BFFDFFGGC6D>02<AFFFB>BF1:?
@M06628:26:000000000-CRM2J:1:1105:24386:7688 1:N:0:150
CACGTAGGCACCAAGCGTTATCCGGATTTATTGGGCGTAAAGAGCTCGTAGGCGGTTCAGTCAGTCGGGTGTGAAAACTTGAGGCTTAACCTCAAGAGGTCACTCGATACTACTGTGACTAGAGTGCGGTAGGGGAGCGGGGAATTCCTGGTGTAGCGGTGAAATGCGCAGATATCAGGAGGAACACCAGTGGCGAAGGCGCCGCTCTGGGCCGTAACTGACGCTGAGGAGCGAAAGCATGGGTAGCAAACAGGATTAGATACCCTGGTAGTCCATGCCGTA
+
GGGGGGGGGGGGGGGGGGGGGGGGGG:FCGGGGGGGGGGGGGGGFFFGGGGGGGGGGGGFGGGGGGGGEGGGGGGGFGGGGGGFGGGGGGGGGGGGGGGGGGFGGGGBFGGG<FDDFGC<F<D<A?AFG>@FGGGG>7FGG:FEGGGGCFCCGCGGFED<:FG;<CE*/88=B<FFGGFGGEGF@<FGGGGGC58ECEEGD)?C88>>FGCEG=:CCEF:7CC3*./:ECC5/CG1)2CEGF02.82CFF<8<6CD<>/.+=FGGFF6:294<>E*)443(-
@M06628:26:000000000-CRM2J:1:1105:28050:7720 1:N:0:150
TACGGAGGGTCCAAGCGTTATCCGGAATCATTGGGTTTAAAGGGTCCGCAGGCGGTCAATTAAGTCAGAGGTGAAATCCCATAGCTTAACTATGGAACTGCCTTTGATACTGGTTGACTTGAGTCATATGGAAGTAGATAGAATGTGTAGTGTAGCGGTGAAATGCATAGATATTACACAGAATACCGATTGCGAAGGCAGTCTACTACGTATGTACTGACGCTCATGGACGAAAGCGAGGGGAGCGAACAGGATTAGATACCCTGGTAGTCCACGCCGTAA
+
GGGGG@FGEFCFFGGGGGGGGGGGGGGGEFGGGGG6-BFGGG9@F?FGCFGGGGG+@FFG,EFGGGGD9=EGDGGGGCGGFFFGGGGFGFEAFGGGFFFGFF<FAFGGGGGGGFGGGCFDGGGF9,,AF9EC@DFFC=F;EGFGC3C3EFGEGG9FFGGG@DFCFCFFFGGFGGGC;99DDEC7@FG:EE*>9CEG7EFGGGGFCGG9,:*0+<:79<C?C;75787<+AFGGGGF47*253>D>>F77>CE@?*6<?FACF@@2()89<<<<49)(4(-8?
@M06628:26:000000000-CRM2J:1:1105:3862:7873 1:N:0:150
TACGGAGGGGGTTAGCGTTGTTCGGAATTACTGGGCGTAAAGCGTACGTAGGCGGATCAGAAAGTTAGGGGTGAAATCCCGAGGCTCAACCTCGGAACTGCCTCTAAAACTCCTGGTCTTGAGTTCGAGAGAGGTGAGTGGAATTCCAAGTGTAGAGGTGAAATTCGTAGATATTTGGAGGAACACCAGTGGCGAAGGCGGCTCACTGGCTCGATACTGACGCTGAGGTACGAAAGTGTGGGGAGCAAACAGGATTAGATACCCTGGTAGTCCACACCGTAA
+
GGGGGGGGGGGGGGGGGGGGGGGGGGGGGGGGGGGGGGGGGGGGGGGGGGGGGGGGGGGFGGGGGGGGGGGGGGGGGGGGGGGGGGGGGGGGGGGGGGGGGGGGGGGGGGGGGGGGGGGGGGGGGGGGGFGFEGGGGGGGGGGGGGGGGGGGGGGGGGGGGGGGGGGFFGGGGGGGGFGGGGGGGGGGGGFGGGGGGGGGGGEGGGGGGGGGGGGGGGGGGGGGGEGFGGGGGGG>FGGGGFFGBFFFGFGGFFGFBDFFG?EGGFFFFFBAFFFFF?BBFF
@M06628:26:000000000-CRM2J:1:1105:19729:8241 1:N:0:150
TACGGAGGGGGTTAGCGTTGTTCGGAATTACTGGGCGTAAAGCGCACGTAGGCGGACTATTAAGTGAGGGGTGAAATCCCAGGGCTCAACCCTGGAACTGCCTCTCATACTGGTAGTCTTGAGTTCGAGAGAGGTGAGTGGAATTCCGAGTGTAGAGGTGAAATTCGTAGATATTCGGAGGAACACCAGTGGCGAAGGCGGCTCACTGGCTCGATACTGACGCTGAGGTGCGAAAGTGTGGGGAGCAAACAGGATTAGATACCCTGGTAGTCCACACCGTAA
+
GGGGGGGGGGGFGGGGGEGGGGGGGGGGGGGGGGGGGGGGGGGGGGGGGGGGGGGGGFGGGGGGFFGGGGGGGGGGGGGGGGGGGGGGFGGGGGGGGGGGGFGGGGGGGGGGGGGGGGGGGGGGGGGFGGGGEDGGGFGGGGCFGFGGGGGGGGEFFGGGGGGGGGFGGGGGDGCFGGGGGGGGGGGGGGGGGEGGGGGGGGGGGGGGGGGGGCFFGGGGGDC7EEGGEFDDGGGFFCECGFF39B?*A)7?>:CA<?74C6<EGBFFFF7A<FGF<(481<
@M06628:26:000000000-CRM2J:1:1105:19712:8250 1:N:0:150
TACGGAGGGGGTTAGCGTTGTTCGGAATTACTGGGCGTAAAGCGCACGTAGGCGGACTATTAAGTGAGGGGTGAAATCCCAGGGCTCAACCCTGGAACTGCCTCTCATACTGGTAGTCTTGAGTTCGAGAGAGGTGAGTGGAATTCCGAGTGTAGAGGTGAAATTCGTAGATATTCGGAGGAACACCAGTGGCGAAGGCGGCTCACTGGCTCGATACTGACGCTGAGGTGCGAAAGTGTGGGGAGCAAACAGGATTAGATACCCTGGTAGTCCACACCGTAA
+
GGGGGGGGGGGGGGGGGGGGGGGGGGGGGGGGGGGGGGGGGGGGGGGGGGGGGGGGGGGGGGGGGGGGGGGGGGGGGGGGGGGGGGGGGGGGGGGGGGGGGGGGGGGGGGGGGGGGGGGGGGGGGGGGGGGGGGGGGGGGGGGGGGGGGGGGGGGGGGGGGGGGGGGGGGGGGGGGGGGGGGGGGGGGGGGGGGGGGGGGGGGGGFGGGGCGGGGGGGGGGEGGGFFGFGGGGGGBFGGGEFFC>96FGFFGFFGFFFF<FFGGG?FBFFAFFAC?BFB:B?
@M06628:26:000000000-CRM2J:1:1105:10977:8982 1:N:0:150
TACGGAGGGGGTTAGCGTTGTTCGGAATTACTGGGCGTAAAGCGCGCGTAGGCGGATTAGTAAGTAGGGGGTGAAATCCCAGGGCTCAACCCTGGAACTGCCTCTTAAACTGCTAGTCTTGAGTTCGAGAGAGGTGAGTGGAATTCCAAGTGTAGAGGTGAAATTCGTAGATATTTGGAGGAACACCAGTGGCGAAGGCGGCTCACTGGCTCGATACTGACGCTGAGGTGCGAAAGTGTGGGGAGCAAACAGGATTAGATACCCTGGTAGTCCACACCGTAA
+
GGGGGGGGGGGGGGGGGGGGGGGGGGGGGGGGGGGGGGGGGGGGGGGGGGGGGGGGGGGGGGGGGGGGGGGGGGGGGGGGGGGGGGGGGGGGGGGGGGGGGGGGGGGGGGGGGGGGGGGGGGGGGGGGGGGGGGGGGGGGGGGGGGGGGGGGGGGGGGGGGGGGGGGGGGGGFGGGGGGGGGGGGGGGGGGFE=GGGGGGGGGGFFGEGFGGGGGGGGGFGGGGGFFGFC<>EEC9FFGGD>>C>;6FGFGGFFGAFFFBGFGGGBF?D>8<4<?)8<B:3<
@M06628:26:000000000-CRM2J:1:1105:14679:9003 1:N:0:150
CACGTACTGTGCGAACGTTATTCGGAATCACTGGGCTTAAAGGGTACGTAGGCGGTTTACCAAGTCAGATGTGAAATGCCACAGCTCAACTGTGGCACTGCGTTTGAAACTGGTAGGCTAGAGTATTCCAGGGGTGTGCGGAACTTATGGTGGAGCGGTGAAATGCGTTGATATCATGAGGAACACCGGAGGCGAAGGCGGCACACTGGGGGATAACTGACGCTGAGGTACGAAAGCTAGGGTAGCGAACGGGATTAGATACCCCGGTAGTCCTAGCTGTAA
+
GGGGGGGGGGGGGGGGGFGGGGGGGGGGGGGGGGGGGGGGGGGGGGGGGGGGGGGGGGGGGGGGGGGGGGGGGGGGGGGGFGGGGGGGGGGGGGGGGGGGGGGGGGGGGGGGGGGGGGGGGGGGGGGGGGGEGGGEGGGGGFGGGFGGGGGGGGGGGGGGGGGGGGEFDGGGGGGGGGGGGGGGGGGGGDGGGGGGGGGGGGGGCGGGGGD=EEGGGGGFGGGGGFGGGGGGGGGFFCCGGF<CB29GGFGGFFGBFFF>F6FGGFEF>BFFFFCF34<<AB
@M06628:26:000000000-CRM2J:1:1105:4116:9248 1:N:0:150
TACGGAGGGGGTTAGCGTTGTTCGGAATTACTGGGCGTAAAGCGTACGTAGGCGGATTGGAAAGTAGGGGGTGAAATCCCAGGGCTCAACCCTGGAACTGCCTCCTAAACTATCAGTCTAGAGTTCGAGAGAGGTGAGTGGAATTCCAAGTGTAGAGGTGAAATTCGTAGATATTTGGAGGAACACCAGTGGCGAAGGCGGCTCACTGGCTCGATACTGACGCTGAGGTACGAAAGTGTGGGGAGCAAACAGGATTAGATACCCTGGTAGTCCACACCGTAA
+
GGGGGEGGGGGGGGGGGGGGGGGGGGGGGGGGGFGGGGGGGGGGGGGGGGGGGGGGGGGGGGGGGGGCGGGGGGGGGGGGGGGGGGGFGFGGGGGGGGGFGGGGGGGGGGGGGGGGGGGGGGGCFGGGGFGFGGGGGGGGGGGGGGGGGGGGGGGGGGGGGGGGGGG:CGGGGGGGGGGGGGGGGGGFGGGGGGGGGGGGGGGGGGGGGGGGGGGGGGGGGGEGGFGGGGGGGGEBFGGGGFFGFFFGFFFFFFGFFFFFGFGGGFFFFAFFABGFFFF?FF
@M06628:26:000000000-CRM2J:1:1105:5227:9269 1:N:0:150
TACGGAGGGGGTTAGCGTTGTTCGGAATTACTGGGCGTAAAGCGCACGTAGGCGGACTATTAAGTGAGGGGTGAAATCCCAGGGCTCAACCCTGGAACTGCCTCTCATACTGGTAGTCTAGAGTTCGAGAGAGGTGAGTGGAATTCCGAGTGTAGAGGTGAAATTCGTAGATATTCGGAGGAACACCAGTGGCGAAGGCGGCTCACTGGCTCGATACTGACGCTGAGGTGCGAAAGCGTGGGGAGCAAACAGGATTAGATACCCCGGTAGTCCACGCCGTAA
+
GGGGGGGGCCF@@FGCGGGEGCFGGGGGCGGGGGGGGGGGGGGGEBBFGGGGFGG:FGG<FGGGGDG9A:FGCFGGGGE=B=FGGGGGGGFCD,3DF33EF<,:3,CBFGG9>FGG,EFGGGGG9>35DFG:FGG:F,@DFGGGG;FCEGGGFGG9FFGGGGGG9CFGFGG;FGGCG>G8EGGGGGGD*CGGGGGGGGG5/)C<FGGGG=9C85CFGGDGG*CD5<F*3/<DGGGFF3/>CB;GF6?GG@5AF:FBFFFFGFGG*-79>FFFF>0<>:>6?F
@M06628:26:000000000-CRM2J:1:1105:7652:9271 1:N:0:150
TACGTAGGGTCCAAGCGTTGTCCGGAATTACTGGGTATAAAGGGTGCGCAGGCGGGCTCGTGCGTCGAGGATTAAAGGCCATGGCTCAACCATGGAAATGTCCTCGATACGGCGAGTCTTGAGTATGAGAGAGGAAGATGGAATTCCTGGTGTAGCAGTGAAATGCGTAGATATCAGGAGGAACACCGGTGGCGAAGGCGGTCTTCTGGCTCATTACTGACGCTCAGGCACGAAAGCGTGGGGAGCGAACAGGATTAGATACCCTGGTAGTCCACGCCGTAA
+
GGGGGGGGGGGGGGGGGGGGGGGGGGGGGGGGGGGGGGGGGGGGGGGGGGGGGGGGGGGGGGGGGGGGGGGGGGGGGGGGGGGGGGGGGGGGGGGGGGGGGGGGGGGGGGGGGGGGGGGGGGGGGGGGGGGGGGGGGGGGGGGGGGGGGGGGGGGGGGGGGGGGGGGGGGGGGGGGGGGGGGGGGGGGGGGGGGGGGGGGGGGGGGGGGGGGGGGGGGGGGGGGGEGGGGGGGGGFFGGGGFFGFFFGGFGGF:DAFFFFGFGGGFFFFFFFFFEEFFFFFF
@M06628:26:000000000-CRM2J:1:1105:17342:9443 1:N:0:150
TACGGAGGGGGTTAGCGTTGTTCGGAATTACTGGGCGTAAAGCGTACGTAGGCGGATTGGAAAGTATGGGGTGAAATCCCAGGGCTCAACCCTGGAACTGCCCTGTAAACTATCAGTCTAGAGTTCGAGAGAGGTGAGTGGAATTCCAAGTGTAGAGGTGAAATTCGTAGATATTTGGAGGAACACCAGTGGCGAAGGCGGCTCACTGGCTCGATACTGACGCTGAGGTACGAAAGTGTGGGGAGCAAACAGGATTAGATACCCTGGTAGTCCACACCGTAA
+
GGGGGGGGGGGGGGGGGGGGGGGGGGGGGGGGGGGGGGGGGGGGGGGGGGGGGGGGGGGGGGGGGGGGGGGGGGGGGGGGGGGGGGGGGGGGGGGGGGGGGGGGGGGGGGGGGGGGGGGGGGGGGGGGGGGGGGGGGGGGGGGGGGGGGGGGGGGGGGGGGGGGGGGGGGGGGGGGGGGGGGGGGGGGGGGGGGGGGGGGGGGGGGGGGGGGGGGGGGGGGGGGGDGGGGGGGGGFFGGGGFFGFFFGGFGGFFGF?FFFGFGGGFFFFFFFFFGFFFF??B
@M06628:26:000000000-CRM2J:1:1105:11462:9550 1:N:0:150
TACGTAGGTGGCAAGCGTTGTCCGGAATTATTGGGCGTAAAGCGTACGCAGGCGGTTTCTTAAGTCTGATGTGAAAGCCCACGGCTCAACCGTGGAGGGTCATTGGAAACTGGGGAACTTGAGTACAGAAGAGGAGAGTGGAATTCCACGTGTAGCGGTGAAATGCGTAGAGATGTGGAGGAACACCAGTGGCGAAGGCGACTCTCTGGTCTGTAACTGACGCTGAGGTACGAAAGCGTGGGGAGCGAACAGGATTAGATACCCTGGTAGTCCACGCCGTAA
+
GGGGGGGGD<FGGGGGGGGEGGGGGGGG8FEGGGGGGGGGGGGGGGGGGGGGDGGFDGEEGGGGGGACFGGFGGGGFG89?CFDGGGGFG8F:E:F@FEGFG9FFGGGGGGACAF+FFG<FFGGG9@FDFG@CGG+>+>DFGGGGGGFFGGGGGGGGGGGFGGGGGGGGGGGGGG@F?EBEGGGGGGF*CFFGGGGGGGEGDG3@FD<C9>FCG?FGGGGG8EDDEGGGGGGGGGFF3*:ED0D>BBGGECFFFGF??FFGFCFD?F>DFFFFA9@1:;FFF
@M06628:26:000000000-CRM2J:1:1105:11755:10132 1:N:0:150
TACGGAGGGGGTTAGCGTTGTTCGGAATTACTGGGCGTAAAGCGTACGTAGGCGGATTGGAAAGTTGGGGGTGAAATCCCAGGGCTCAACCCTGGAACTGCCTCCAAAACTATCAATCTAGAGTTCGAGAGAGGTGAGTGGAATTCCGAGTGTAGAGGTGAAATTCGTAGATATTCGGAGGAACACCAGTGGCGAAGGCGGCTCACTGGCTCGATACTGACGCTGAGGCACGAAAGTGTGGGGAGCAAACAGGATTAGATACCCTGGTAGTCCACACCGTAA
+
GGGGGFGGGCF@@FGGGGGEGGGGGGGGGGGGGGGGGGGGGGGGGGGGGGGGGGGGGGGGGGGGGFGGGGGGGGGGGGGGGGGGGGGGGGGGGGFGGGGGGGGFGGGFGGGGGFGGGGGGGGGGGAF@FGGGGGGGFFGGGGGGGGGFGGGGGGGFGGGGGGGGGGGGGGGGGGGFGGGCGGGGGGGGGGGGGGGGGGGEGGGGGGGGFGGFEGGGGGGGGEGGGFGGGGGGGGGFFGGGGFFGFF:FGFFFFFGFFFFFGFGGGBFFFFBF<<C??FF?FF
@M06628:26:000000000-CRM2J:1:1105:3329:11244 1:N:0:150
CACGTAGGATGCAAGCGTTATTCGGAGTTACTGGGCGTAAAGGGCGCGTAGGTGGTTTGGCAAGTCACGTGTGAAATGCCTCAGCTCAACTGAGGAATTGCACGGGAAACTGCTAGACTTGAGTATGGGAGAGGGATGCGGAACTCCGGGTGTAGCGGTGAAATGCGTAGATATCCGGAGGAACACCAGTGGCGAAGGCGGCGTCCTGGAGCGTCACTGACACTGAGGCGCGAAAGCTAGGGGAGCAAACGGGATTAGATACCCCGGTAGTCCTAGCTCTAA
+
,EGGGG<@6EFG-E,CFFGGG<FGGG7F,FGGGGGG7FFGGGGG,+@FG7CG<FGGGG,,EFGGGG9?4EFGGGGGF,EF9F,AEGGGGGGG9FG<F<FGG95++FG+BFFG<F,?,CF,CFGG,,,3,@C7FFC+3FBFGGG+D,33@FGG*EFGGGGGGGGGGGGF5CEGGGG,:EGGGGGGGGD*C2>FEGGGGGGGGG8//:CFF6**2*/;EGGGG6AFFFGG**:DGGGFFGGGGF(99>(0CFGGEFGFFDFFFFGGF>>BFFFABFGFF24ABF
@M06628:26:000000000-CRM2J:1:1105:18283:11258 1:N:0:150
TACGAACCGTCCAAACGTTATTCGGTATCACTGGGCTTAAAGCGTGCGTAGGCGGCCTGGAAGGTGAGATGTGAAAGCCCACGGCTCAACCGTGGAACTGCGTTTCAAACCACCAGGCTTGAGGAAGATAGGGGTGATGGGAACTTATGGTGGAGCGGTGAAATGCGTTGATATCATAGGGAACACCGGTGGCGAAAGCGCATCACTGGATCTTTTCTGACGCTGAGGCACGAAAGCTAGGGTAGCGAACGGGATTAGATACCCCGGTAGTCCTAGCCGTAA
+
GGGGGGGGGGGGGGGGGGGGGGGGGGGGGGGGGGGGGGGGGGGGGGGGGGGGGGGGGGGGGGGGGGGGGGGGGGGGGGGGGGGGGGGGGGGGEGGGGGGGCGGGGGGGGGGGGGGGGGGFGFGGFCFFFGGGGGGGGCFGGGGG79FGGGGGGGGGGGFGCFGFGGGCDGGGGFFGGFFB8FGGGGGGG8BEGGGGDEFG)9;CCGGGGGGGGGGGGGGFFEGG=@CFGDGGCCE>:C7CFFBGFFFGGFGGBFG:<>FDGFGGGFDFFF2ADFGFFFF6::
@M06628:26:000000000-CRM2J:1:1105:15979:11588 1:N:0:150
TACGAAGGGTGCAAGCGTTATTCGGATTTACTGGGCGTAAAGCGCGCGCAGGCGGATGGATAAGTCAGATGTGAAATCTCGGGGCTCAACCCCGAAACTGCGTCTGAAACTGTTCATCTAGAGTATTGGAGGGGGAAGTGGAATTTCGCATGTAGGGGTAAAATCCGTAGAGATGCGAAGGAACACCAGAGGCGAAGGCGACTTCCTGGCCAATTACTGACGCTGAGGCGCGAAAGCGTGGGGAGCAAACAGGATTAGATACCCTGGTAGTCCACGCCGTAA
+
GGGGGGGGGGGGGGGGGGGGGGGGGGGGGGGGGGGGGGGGGGGGGGGGGGGGGGGGGGGGGGGGGGGGGGGGGGGGGGGGGGGGGGGGGGGGGGGGGGGGGGGGGGGGGGGGGGGGGGGGGGGGG<FGGGFGGGGGGGFGGGFGGGGGGGGGGGGGGGGGCGGGGCEF5EEFFGGFGGGGGGGGGGGGFCGGGGGGGGGGGG>DGGGGFGFGEFGGGGGFGGGGGEGGGG=CEGGBFGGGGDFGFFFFFFGFFFG44<@<CFGG=<FFFDFF4<GFFFFF?1
@M06628:26:000000000-CRM2J:1:1105:8962:11723 1:N:0:150
GACGGAGGATGCAAGCGTTATCCGGAATTATTGGGCGTAAAGCGTCCGTAGGTGGCCTTACAAGTCAGTTGTTAAAGCCCGTGGCTCAACCACGGATCGGCAATTGAAACTGTAAAGCTTGAGTATGGTAGGGGTAGAGGGAATTCCTAGTGTAGCGGTGAAATGCGTAGATATTAGGAAGAACACCAGTGGCGAAGGCGCTCTACTGGGCCATAACTGACACTGATGGACGAAAGCTAGGGGAGCGAAAGGGATTAGATACCCCTGTAGTCCTAGCTGTAA
+
GGGGGGGGGGGGGGGGGGGGGGGGGGGGFGGGGGGGGGGGGGGGFGGGGGGGGGGGGGGGGGGGGGGGGGGGGGGGGGGGGGGGGGGGGGGGFGGGGEGGGGGGGGGGGGGGGGGGGGGGG=FGGGGGGGFGGGGGGGGGGGGGGGGGGGGGGGGGGGGGGGGGFGGFDG>GGGGGGGGGGGGGGGEGGGFGGGGGGGGGGD>DGGGGGGGGGGGGGGGGGGGGGFCE?FFGGEGB?GGGGFFGFBFDGFGGFFG:BFFFGFFE5:F?FFFFBFGFFFBFBA
@M06628:26:000000000-CRM2J:1:1105:21552:11927 1:N:0:150
TACGGAGGGGGTTAGCGTTGTTCGGAATTACTGGGCGTAAAGCGTACGTAGGCGGATCAGAAAGTATGGGGTGAAATCCCGAGGCTCAACCTCGGAACTGCCTCATAAACTCCTGGTCTTGAGTTCGAGAGAGGTGAGTGGAATTCCAAGTGTAGAGGTGAAATTCGTAGATATTTGGAGGAACACCAGTGGCGAAGGCGGCTCACTGGCTCGATACTGACGCTGAGGTACGAAAGTGTGGGGAGCAAACAGGATTAGATACCCTGGTAGTCCACACCGTAA
+
GGGGGFGGGGGGGGGGGGGGGGGGGGGGGGGGGGGGGGGGGGGGGGGGGGGGGGGGGGGG<FGGGGGGGGGGGGGGGGGGGGGGGGGGGGGGGGGGGGGGGGGGGGGFGGGGGGGGGGGFGGGGGGGGGGGGGGGGGGGGGGGGGFGGEFGGFGGGGGGGGGGGFFE2;CCFGGGGGGGGGGGGGGGGGCGGGGGGGGGGGGG<6EFGGGGGGGGGGGGGGDGGGEGGGFGDCGGFFFGFGF>C>>FGGFGGFF:9BFFFGFGGGBF?FBDBFFGF?BF<?B
@M06628:26:000000000-CRM2J:1:1105:7644:12112 1:N:0:150
TACGGAGGGGGTTAGCGTTGTTCGGAATTACTGGGCGTAAAGCGCGCGTAGGCGGATTAGTAAGTTAGGGGTGAAATCCCGGGGCTCAACCCCGGAACTGCCTCTAATACTGCTAGTCTTGAGTTCGAGAGAGGTGAGTGGAATTCCGAGTGTAGAGGTGAAATTCGTAGATATTCGGAGGAACACCAGTGGCGAAGGCGACTCACTGGCTCGATACTGACGCTGAGGTGCGAAAGTGTGGGGAGCAAACAGGATTAGATACCCTGGTAGTCCACACCGTAA
+
GGGGGGGGGGGFGGGGGGGGGGGGGGGGGGGGGGGGGGGGGGGGGGGGGGGGGGGGGGGGGGGGGGGGGGGGGGGGGGGGGGGGGGGGGGGGGGGGGGGGGGGGGGGGGGGGGGGGGGGGGGGGGGGGGGGGGGGGGGGGGGGGGGGGGGGGGGGGGGGGGGGGGGGGGGGGGGGGGGGGGGGGGGGGGGGGGGGGGGGGGGGGGGGGGGGGGGGGGGGGGGGGGFGGGGGGGGGFFGGGGFFDFFFGGFGGFFGBFFFFGFGGGFFFBFFFFFGFFFFFFB
@M06628:26:000000000-CRM2J:1:1105:4553:12717 1:N:0:150
TACGGAGGGGGTTAGCGTTGTTCGGAATTACTGGGCGTAAAGCGTACGTAGGCGGATCAGAAAGTAGGGGGTGAAATCCCGAGGCTCAACCTCGGAACTGCCTCCTAAACTCCTGGTCTTGAGTTCGAGAGAGGTGAGTGGAATTCCAAGTGTAGAGGTGAAATTCGTAGATATTTGGAGGAACACCAGTGGCGAAGGCGGCTCACTGGCTCGATACTGACGCTGAGGTACGAAAGTGTGGGGAGCAAACAGGATTAGATACCCTGGTAGTCCACACCGTAA
+
GGGGGGGGGGGGGGGGGGGGGGGGGGGGGGGGGGGGGGGGGGGGGGGGGGGGGGGGGGGGFGGGGGGGGGGGGGGGGGGGGGGGGGGGGGGGGGGGGGGGGGGGGGGGGGGGGGGGGGGGGGGGGGGGGGGGGGGGGGGGGGGGGGGGGGGGGGGGGGGGGGGGGGGFGGGGGGGGGGGGGGGGGGGGGGGGGGGGGGGGGGGGGGGGGGGGGGGGGGGGGGGGGFGGGGGGGGG>FGGGGFFD>BFGGFGGFFGFFFFFGFGGGBF?FFFFFFGFFFB?BF
@M06628:26:000000000-CRM2J:1:1105:8726:12751 1:N:0:150
TACGGAGGGGGTTAGCGTTGTTCGGAATTACTGGGCGTAAAGCGTACGTAGGCGGATTGGAAAGTATGGGGTGAAATCCCAGGGCTCAACCCTGGAACTGCCCTGTAAACTATCAGTCTAGAGTTCGAGAGAGGTGAGTGGAATTCCAAGTGTAGAGGTGAAATTCGTAGATATTTGGAGGAACACCAGTGGCGAAGGCGGCTCACTGGCTCGATACTGACGCTGAGGTACGAAAGTGTGGGGAGCAAACAGGATTAGATACCCTGGTAGTCCACACCGTAA
+
GGGGGEGGGGGGGGGGGGGGGGGGGGGGGGGGGGGGGGGGGGGGGGGGGGGGGGGGGGGGGGGGGGGGGGGGGGGGGGGGGGGGGGGGGGGGGGGGGGGGGGGGGGGGGGGGGGGGGGGGGGGGGGGGGGGGGGGGGGGGGGGGGGGGGGGGGGGGGGGGGGGGGGGFGGGGGGGGGGGGGGGGGGGGGGGGGGGGGGGGGGGGGGGGGGGGGGGGGGGGGGGDGFGGGGGGGGGBFGFGGFFGFFFGGFGGFFGBF?FFGFGGF<FFFFFFFFGFFBF4<B
@M06628:26:000000000-CRM2J:1:1105:4842:12804 1:N:0:150
GACGAACCGTCCAAACGTTATTCGGTATCACTGGGCTTAAAGCGTGCGTAGGCGGCTTGGAAGGTGAGATGTGAAAGCCCACGGCTCAACCGTGGAATTGCGTTTCAAACCCTCAAGCTTGAGGAAGACAGGGGTGTTGGGAACTTATGGTGGAGCGGTGAAATGCGTTGATATCATAGGGAACACCGGTGGCGAAGGCGCAACACTGGGTCTTTTCTGACGCTGAGGCACGAAAGCTAGGGTAGCGAACGGGATTAGATACCCCGGTAGTCCTAGCTGTAA
+
GGGGGGGGGGGGGGGGGGGGGGGGGGGGGGGGGGGGGGGGGGGGGGGGGGGGGGGGGGGGGGGGGGGGGGGGGGGGGGGGGGGGGGGGGGGGGGGGGGGGGGGGGGGGGGGGGGFFFGGGGGGGFGGGGGGGGGGGGGGGGGGGGGGGGGGGGGGGGGGDGGGGGGGGGGGGGGGGGGGGGGGGGGGGGGGGGGGGGGGGGGGGGGGGGGGGGGGGGGGGGGGGGFGGFEGGGGGBFGGGGFFGFF>CEFGGFFG??FFFGFGGGFFFFFFFFFGFFFFFFB
@M06628:26:000000000-CRM2J:1:1105:4863:12807 1:N:0:150
GACGAACCGTCCAAACGTTATTCGGTATCACTGGGCTTAAAGCGTGCGTAGGCGGCTTGGAAGGTGAGATGTGAAAGCCCACGGCTCAACCGTGGAATTGCGTTTCAAACCCTCAAGCTTGAGGAAGACAGGGGTGTTGGGAACTTATGGTGGAGCGGTGAAATGCGTTGATATCATAGGGAACACCGGTGGCGAAGGCGCAACACTGGGTCTTTTCTGACGCTGAGGCACGAAAGCTAGGGTAGCGAACGGGATTAGATACCCCGGTAGTCCTAGCTGTAA
+
GGGGGGGGGGGGGGGGGFGGGGGGGGGGGGGGGGGGGGGGGGGGGGGGGGGGGGGGEEGGFGGGGGGGGGGGGGGGGDGGDGGGGGGGGFGGGGGGGGGGGGGGGGGGGGGGGGGGGGGGGGGGGGGGGGGGGGGGGGGGGGFGGCGGGGGFGGGGGGGGGGFGGFEFDGCGG9CGGGGGGFGGGGFGGGGDGGGGGGGGGGGGGGGGGGGGGGFGGGGGGGGGEFGGGGGGGGDBFGGFFF:GFFFGCDDGFFGF<?FFC*<FC6<>FFFFBAGFFFF)-6
@M06628:26:000000000-CRM2J:1:1105:7867:13133 1:N:0:150
TACGGAGGGGGTTAGCGTTGTTCGGAATTACTGGGCGTAAAGCGTACGTAGGCGGATCGTAAAGTTGGGGGTGAAATCCCGGGGCTCAACCCCGGAACTGCCTCCAAAACTGCCGATCTAGAGGTCGAGAGAGGTGAGTGGAATTCCGAGTGTAGAGGTGAAATTCGTAGATATTCGGAGGAACACCAGTGGCGAAGGCGGCTCACTGGCTCGATACTGACGCTGAGGTACGAAAGTGTGGGGAGCAAACAGGATTAGATACCCTGGTAGTCCACACCGTAA
+
GGGGGFGGGGGFFGGGGGGGGGGGGGGGGGGGGGGGGGGGGGGGGGGGGGGGGGGGGGGGGGGGGGGGGGGGGGGGGGGGGGGGGGGGGGGGGGGGGGGGGGGGGGGGGGGGGGGGGGGGGGGGGGGDGGGGGGGGGGGGGGGGGGGGGGGGGGGGGGGGGGGGGGGEGGGGGGGGGGGGGGGGGGGGGGGGGGGGGGGGGGEGGGGDFGGGGGGGGGGGGGGGGBCEFGGGGGG>FGFFEEFGFB1>CFGFF?GAFFF>:=FGGFFFFF2<<>FF??F?FF
@M06628:26:000000000-CRM2J:1:1105:8788:15006 1:N:0:150
TACGGAGGGGGTTAGCGTTGTTCGGAATTACTGGGCGTAAAGCGCGCGTAGGCGGATTAGTAAGTTAGGGGTGAAATCCCAGGGCTCAACCCTGGAACTGCCTCTAATACTGCTAGTCTTGAGTTCGAGAGAGGTGAGTGGAATTCCGAGTGTAGAGGTGAAATTCGTAGATATTCGGAGGAACACCAGTGGCGAAGGCGACTCACTGGCTCGATACTGACGCTGAGGTGCGAAAGTGTGGGGAGCAAACAGGATTAGATACCCTGGTAGTCCACACCGTAA
+
GGGGGGGGGGGGGGGGGGGGGGGGGGGGGGGGGGGGGGGGGGGGGGGGGGGGGGGGGGGGGGGGGGGGGGGGGGGGGGGGGGGGGGGGGGGGGGGGGGGGGGGGGGGGGGGGGGGGGGGGGGGGGGGGGGGGGGGGGGGGFFGGGGGGGGGGGGGGGGGGGGGGGGGGGGGGGGGGGGGGGGGGGGGGGGGGGGGGGGGGGGGGGGGGGGGGGGGGGGGFGGGGGFGGGGGGGGGFFGGGGFFDBFFGFFGGFFGFFFFDFFGGGFF2<DFFFFGFFFFFB:
@M06628:26:000000000-CRM2J:1:1105:20538:15074 1:N:0:150
TACGGAGGGGGTTAGCGTTGTTCGGAATTACTGGGCGTAAAGCGCACGTAGGCGGACTAATAAGTCAGAGGTGAAATCCCAGGGCTCAACTGTGGAACTGCCTTTGATACTGTTAGTCTTGAGTTCTAGAGAGGTGAGTGGAATGAGGAGTGTAGAGGTGAAATTCGTAGATATTCGGAGGAACACCAGTGGCGAAGGCGGCTCACTGGCTCTATACTGACGCTGAGGTGCGAAAGTGTGGGGAGCAAACAGGATTAGATACCCTGGTAGTCCACACCGTAA
+
GGGGGGGGG7F@@FGGGGG@F,FGGGGG,FGGGGGABFFGGGCF+7FGGGGGGGG7FE<<FFGGGGGGGGGGGGGGG<F,:B=FGG<FGG,,CBFGG,FGGGGGGGG<FFG,E,D@@FG9DF8DF<,,3,@FFGG+DFBEFEGG,,,3,*7FFGG=FGGGGFGG9D:FFGGGGGG,88**=CFGGGGGFF9CGG@EGGG*CDG*+<CGG52+++0A+<CFGGGGGFGGC*<DGGGF7DFGGFFDBF1FDFFGFF:<<BF<FFGGGFF?FFFABBF)1:24:?
@M06628:26:000000000-CRM2J:1:1105:13468:15431 1:N:0:150
TACGGAGGGGGTTAGCGTTGTTCGGAATTACTGGGCGTAAAGCGCGCGTAGGCGGACTATTAAGTGAGAGGTGAAATCCCAGGGCTCAACCCTGGAACTGCCTTTCATACTGGTAGTCTTGAGGTCGAGAGAGGTGAGTGGAATTCCGAGTGTAGAGGTGAAATTCGTAGATATTCGGAGGAACACCAGTGGCGAAGGCGGCTCACTGGCTCGATACTGACGCTGAGGTGCGAAAGCGTGGGGAGCAAACAGGATTAGATACCCTGGTAGTCCACGCCGTAA
+
GGGGGCFGGGGGGGGGGGGGGGGGGGGGGGGGGGGGGGGGGGGGGGGGGGGGGGGGGGGGGGGGGGGGGGGGGGGGGGGGGGGGGGGGGGGGGGGGGGGGGGGGGGGGGGGGGGGGGGGGGGGGGGGGGGGGGGGGGGGGGGGGGGGGGGGGGGGGGGGGGGGGGGGGGGGGGGGGGGGGGGGGGGGGGGGGGGGGGGGGDDCGGFGGGGGGGGGFEGGGGGGGGFGGGGGGGCEFFGGGGFFGFFBGGFGGFFGBFFFFGFGGGBFFAFABFFGFFFFFFF
@M06628:26:000000000-CRM2J:1:1105:13643:15914 1:N:0:150
TACGGAGGGGGTTAGCGTTGTTCGGAATTACTGGGCGTAAAGCGTACGTAGGCGGATCAGAAAGTAGGGGGTGAAATCCCGAGGCTCAACCTCGGAACTGCCTCCTAAACTCCTGGTCTTGAGTTCGAGAGAGGTGAGTGGAATTCCGAGTGTAGAGGTGAAATTCGTAGATATTCGGAGGAACACCAGTGGCGAAGGCGGCTCACTGGCTCGATACTGACGCTGAGGTACGAAAGTGTGGGGAGCAAACAGGATTAGATACCCTGGTAGTCCACACCGTAA
+
GGGGGGCFGGGGGGGGGGGGGGGGGGGEEEEGGGGGGGGFGGGGEGGGGGGGGGGFGGGGGGGGGGGGGGGGGGGFFDFGGDGGGGGGGGGGGGGGGGGGGGGFGGGCFGGGGGGGGGGGGGGGGGGGGGGGGGFGGGGGGFCGFGGGGGEG@FGGGGGGGCFGGGGGGGGGGGGGGGGGGGGGGGGGGGGGGGGEGGGDCD8CGGDEFGGGGGGGGGGGGGGGGFGGGGGDGG5>FGFGGFFGFFFFFFGCFBCA?<4<9FGG6(:?A<A9>DGFFFF8?B
@M06628:26:000000000-CRM2J:1:1105:2135:16224 1:N:0:150
TACGGAGGGGGTTAGCGTTGTTCGGAATTACTGGGCGTAAAGCGTACGTAGGCGGATCAGAAAGTATGGGGTGAAATCCCAGGGCTCAACCCTGGAACTGCCTCATAAACTCCTGGTCTTGAGTTCGAGAGAGGTGAGTGGAACTCCGAGTGTAGAGGTGAAATTCGTAGATATTCGGAAGAACACCAGTGGCGAAGGCGGCTCACTGGATCGATACTGACGCTGAGGTACGAAAGTGTGGGGAGCAAACAGGATTAGATACCCTGGTAGTCCACACCGTAA
+
GGGGGGGGGGG@6DFFGEFC@FGGGGGGGGGGGGGGGGGGGGGGGGGGGGGGGGGGGGEFGGFGGCFGGFGGGFEGFGGEGGGGGG=DFGF=8FGFGF,DF3EC,>A<CCFCGEF<<DFCGFFGGFGCDGGGGG:B9<FFBFGDFGGGCBFEFFCCCGGGGGFF;CFCFGCCCFB+=FGCEGGF:2::>BFC8CEGDEF5CD5>+<CFF**<A=EF5C@9C>CDCBGGGFEDGGG1=CGEEB090;FFC>DFFB6<?BBDGFFFG<F7<<A9<A?7:B9B??
@M06628:26:000000000-CRM2J:1:1105:12259:16627 1:N:0:150
TACGGAGGGGGTTAGCGTTGTTCGGAATTACTGGGCGTAAAGCGTACGTAGGCGGATCAGAAAGTAGGGGGTGAAATCCCGAGGCTCAACCTCGGAACTGCCTCCTAAACTCCTGGTCTTGAGTTCGAGAGAGGTGAGTGGAATTCCAAGTGTAGAGGTGAAATTCGTAGATATTTGGAGGAACACCAGTGGCGAAGGCGGCTCACTGGCTCGATACTGACGCTGAGGTACGAAAGTGTGGGGAGCAAACAGGATTAGATACCCTGGTAGTCCACACCGTAA
+
GGGGGFFGGGGGGGGGGGGGGGGGGGGGGGGGGGGGGGGGGGGGGGGGGGGGGGGGGGGGGGGGGGGGGEGCFGGGGGGGGGGGGGGGGGGGGGGGGGGGGGGGGGGGGGGGGGGGGGGGGFGGGGGGGGGGGGGGGGGGGGGGGGGGGGGGGGGGGGGGGGGGGGGGGGGGGGGGGGGGGGGGGGGGGGGGDGGGGGGGGGGGGGGGGGGFGGGGGGFGGEGDE>FGFGGGGGGFFGFFG>6CBFBGG47C@?FFFFFFGFGFGFF?AD<BFFGFFBB0<B
@M06628:26:000000000-CRM2J:1:1105:3295:17904 1:N:0:150
TACGGAGGGGGTTAGCGTTGTTCGGAATTACTGGGCGTAAAGCGTACGTAGGCGGATCAGAAAGTTAGGGGTGAAATCCCGAGGCTCAACCTCGGAACTGCCTCTAAAACTCCTGGTCTTGAGTGTGAGAGAGGTGAGTGGAATTCCAAGTGTAGAGGTGAAATGCGTAGATATTTGGAGGAACACCAGTGGCGAAGGCGGCTCACTGGGTCGATACTGACGCTGAGGTACGAAAGTGTGGGGAGCAAACAGGATTAGATACCCTGGTAGTCCACACCGTAA
+
GGGGGGGGGGGFEGGGGGGCBFFGGGGGGGGGGGGGGGGGGGGGGCGGGGGGGGGCGGFA<FGGA,EFFDFGGGGGGGGGGGGGGGGGGGGGGGGGGC8FF8FFGFAFDGGC><<FGGG9FFGG9,@3@FGFGGFGGGGGGGGGGGGGCGGGGGGCFGGGGGGG,CEFGGGFGG9CGGGGGGGGGGGGDGGGGGGGGGG8DGEGGGGGG550*:5AEGFFGGGG*>DGGGGGGGGF7FGEGF(53>BFGFGGFFGFFFFA?7CFF?FFFFFFFBG6<F92:?
@M06628:26:000000000-CRM2J:1:1105:5563:17961 1:N:0:150
TACGAACCGTCCAAACGTTATTCGGTATCACTGGGCTTAAAGCGTGCGTAGGCGGCCTGGAAGGTGAGATGTGAAAGCCCACGGCTCAACCGTGGAACTGCGTTTCAAACCACCAGGCTTGAGGAAGATAGGGGTGATGGGAACTTATGGTGGAGCGGTGAAATGCGTTGATATCATAGGGAACACCGGTGGCGAAAGCGCATCACTGATCTTTTCTGACGCTGAGGCACGAAAGCTAGGGTAGCGAACGGGATTAGATACCCCGGTAGTCCTAGCCGTAAA
+
GGGGGGGGGGGGGGGGGGGGGGGGGGGGGGGGGGGGGGGGGGGGGGGGGGGGGGGGGGGGGGGGGGGGGGGGGGGGGGGGGGGGGGGGGGGGGGGGGGGGGGGGGGGGGGGGGGGGGGGGGFGGGGGGGGGGGGGGGGGFGFGGGGGGGGGGGGFGGFGFFGGGGGGFGGGEFGGFFCEGGGGGGGGGGGGGGGGGGGGGGDGGGGGGGGGGGGGGGGGGGGGGGFGGGGGGGEEFFGGFGFBDB>BGGFGG>BGFFFFFGFGGGFFFBFFFFFGFBB?F<?
@M06628:26:000000000-CRM2J:1:1105:26074:18354 1:N:0:150
TACGAACTGTGCGAACGTTATTCGGAATCACTGGGCTTAAAGGGTGCGTAGGCGGATTTGTAGGTCAGATGTGAAAGCCCACGGCTCAACCGTGGAATTGCGTTTGAAACCACAAGTCTTGAGGGGATCAGAGGAGAGCGGAACTCATTGTGGAGCGGTGAAATGCGTTGATATGATGAGGAACACCGGTGGCGAAAGCGGCTCTCTGGGATCCTTCTGACGCTGAGGCACGAAAGCTAGGGGAGCGAACGGGATTAGATACCCCGGTAGTCCTAGCTGTAA
+
GGGGGGGGGGGGGGGGGGGGGGGGGGGGGGGGGGGGGGGGGGGGGGGGGGGGGGGGGGGGGGGGGGGGGGGGGGGGGGGGGGGGGGGGGGGGGGGGGGGGGGGGGGGGGGGGGGGGGGGGGGGGGGGGGGGGGGGGGGGGGGGGGGGGGGGGGGGGGGGGGGGGGGGBDGGGGGGGGGGGGGGGGGGGGGGGGGGGGGGGGG:DGGGGGGGGGFGGGGGGGGGGGFGGGGGGGGGFFFGGGFF59BFGGEGGFFD???FFDFFGD9DFBFBFFA:88ABABF
@M06628:26:000000000-CRM2J:1:1105:18769:18810 1:N:0:150
TACGGAGGGGGTTAGCGTTGTTCGGAATTACTGGGCGTAAAGCGCACGTAGGCGGACTATTAAGTGAGGGGTGAAATCCCAGGGCTCAACCCTGGAACTGCCTCTCATACTGGTAGTCTTGAGTTCGAGAGAGGTGAGTGGAATTCCGAGTGTAGAGGTGAAATTCGTAGATATTCGGAGGAACACCAGTGGCGAAGGCGACTCACTGGCTCGATACTGACGCTGAGGTGCGAAAGTGTGGGGAGCAAACAGGATTAGATACCCTGGTAGTCCACACCGTAA
+
GGGGGGGGGGGFGGGGGGGGGGGGGGGGGGGGGGGGGGGGGGGGGGGGGGGGGGGGGGGGCFGGGGGGGGGGGGGGGGGGGGGGGGGGGGGGGGGGGGGGGGGGGGGGGGGGGGGGGGGGGGGGGGGGGGGGGGCGGGGGGGGGGGGGGGGGGGGGGGGGGGFGGGGGCFGGGGGGGGGGGGFGGGGGGGDFGGGGGGGGGGGGGGGGGGGGGGFGGGGGGGGGGFGFGGGGGGGFFGGGGFFGBFFGGFGG><GA>BBBFFCCGFF7ADBFA<???FFBFF
@M06628:26:000000000-CRM2J:1:1105:9344:19069 1:N:0:150
GACGAACCGTCCAAACGTTATTCGGTATCACTGGGCTTAAAGCGTGCGTAGGCGGCTTGGAAGGTGAGATGTGAAAGCCCACGGCTCAACCGTGGAATTGCGTTTCAAACCCTCAAGCTTGAGGAAGACAGGGGTGTTGGGAACTTATGGTGGAGCGGTGAAATGCGTTGATATCATAGGGAACACCGGTGGCGAAGGCGCAACACTGGGTCTTTTCTGACGCTGAGGCACGAAAGCTAGGGTAGCGAACGGGATTAGATACCCCGGTAGTCCTAGCTGTAA
+
GGGGGGGGGGGGGGGGGGGGGGGGGGGGGGGGGGGGGGGGGGGGGGGGGGGGGGGGGGGGGGGGGGGGGGGGGGGGGGGGGGGGGGGGGGGGFGGGGGGGGGGGGGGGGGGGGGGGGGGGGGGGGGGGGGGGGGGGGGGGGFGGGGGGGGGGGGGGGGGGGGGGGGGFGGGGGGGGGGGGGGGGGGGGGGGGGGGGGGGGGG>DGGFGFGGGGGGGGGGGGGGGGFGGGGGGGGGFFGGGGFFGFFFGGFGGFFCB?B?ACFGGG>FBFFFFFFCFFAAAA<
@M06628:26:000000000-CRM2J:1:1105:11741:22287 1:N:0:150
GACGAACCGTCCAAACGTTATTCGGTATCACTGGGCTTAAAGCGTGCGTAGGCGGCTTGGAAGGTGAGATGTGAAAGCCCACGGCTCAACCGTGGAATTGCGTGTCAAACCCTCAAGCTTGAGGAAGACAGGGGTGTTGGGAACTTATGGTGGAGCGGTGAAATGCGTTGATATCATAGGGAACACCGGTGGCGAAGGCGCAACACTGGGTCTTTTCTGACGCTGAGGCACGAAAGCTAGGGTAGCGAACGGGATTAGATACCCCGGTAGTCCTAGCTGTAA
+
GGGGGGEGGGGGGGGGGGGGGGGGGGGGGGGGGGGGGGGGGFFGGGGGGGGGGGGGGGGGGGGGGDFGGGGGGGGGGGGGGGGGGGGGGGCFCFFGGGGGGC@+B<FGGGGGGFGDEFFFGGGGC3CFGGGGDGGGCCFFEF:FFGCBFGG9FFGGEGGGGFGGGGGEGGC+CF?FGGFGGF@ECF>CEGGEFEE5?EFGDGC7CE>FFFFFFGCFGEG?FEECEFGG=*:DEGG6@FF6CF?F<:6DG@)/),/4)5@)+*3+11539(54:>FF:4<)65
@M06628:26:000000000-CRM2J:1:1105:14758:23968 1:N:0:150
TACGAAGGGGGCTAGCGTTGTTCGGAATCACTGGGCGTAAAGCGCACGTAGGCGGACTGATCAGTTGGGGGTGAAATCCCAGGGCTCAACCCTGGAACTGCCTTCAATACTGTCAGTCTTGAGTCCGAGAGAGGTGAGTGGAATTCCTAGTGTAGAGGTGAAATTCGTAGATATTAGGAAGAACACCAGTGGCGAAGGCGGCTCACTGGCTCGGTACTGACGCTGAGGTGCGAAAGCGTGGGGAGCAAACAGGATTAGATACCCTGGTAGTCCACGCCGTAA
+
GGGGGGGGGGGGCGGGGGGGGGGGGGGGGGGGGGGGGGGGGGGGGGGGGGGGGGGGGGGGGGGGAFGGGGGGGGGGGGGFGGGGGGGGGGGGGGGGGGGGGGGGGGGGGGGCFFGGGGGGGGGGGFEGDDGGGGGFGEGGGGGGGGGGGGGGGEFGGGGGDFGCFEC?8C=CGCFGGGGGGGGFGFGGGGGGECGEEGGGGGDCGGGGGGGCE5*/*+3<EEGGGDGGEGFCEGG059/:EF(*4;BCF4C;74<523*.<@<@*3).-)5))6+89:99:<
@M06628:26:000000000-CRM2J:1:1105:19432:24169 1:N:0:150
TACGAACCGTCCAAACGTTATTCGGTATCACTGGGCTTAAAGCGTGCGTAGGCGGCCTGGAAGGTGAGATGTGAAAGCCCACGGCTCAACCGTGGAACTGCGTTTCAAACCACCAGGCTTGAGGAAGATAGGGGTGATGGGAACTTATGGTGGAGCGGTGAAATGCGTTGATATCATAGGGAACACCGGTGGCGAAAGCGCATCACTGGATCTTTTCTGACGCTGAGGAACGAAAGCTAGGGTAGCGAACGGGATTAGATACCCCGGTAGTCCTAGCCGTAA
+
GGGGGGGGGFGGGGGGGFFGGGGGGGGFGGGFGGGGGGGGGGGGGGGG@FGGGGGGGGGGGGGGGGGGGGGGGGGGGFGGGGGGGGGGGGGGEGGGGGGGGGGGGGGFGGGCF=FFGGG7FFGGFFDFFBFGGG3CF,@AFCFFF,>;?C7@E@C<CF=FGFGGGGG<8EC+2?B9?BEFEFGFGGGC>CEE:7CE>CFDDD53CCGCF:77+<F+:+C?CED3=7CE+*:7CE575*<?FF26:295C7)8)->(.565@@<EF6B29<<ADAD@?<246:
@M06628:26:000000000-CRM2J:1:1106:21554:2577 1:N:0:150
TACGGAGGGGGTTAGCGTTGTTCGGAATTACTGGGCGTAAAGCGTACGTAGGCGGATCAGAAAGTAGGGGGTGAAATCCCGAGGCTCAACCTCGGAACTGCCTCCTAAACTCCTGGTCTTGAGTTCGAGAGAGGTGAGTGGAATTCCAAGTGTAGAGGTGAAATTCGTAGATATTTGGAGGAACACCAGTGGCGAAGGCGGCTCACTGGCTCGATACTGACGCTGAGGTACGAAAGTGTGGGGAGCAAACAGGATTAGATACCCTGGTAGTCCACACCGTAA
+
GGGGGGGGGGGGGGGGGGGGGGGGGGGGGGGGGGGGGGGGGGGGGGGGGGGGGGGGGGGGGGFGGGGGGGGGGGGGGGGGGGGGGGGGGGGGGGGGGGGGGGGGGGGGGGGGGGGGGGGGGGGGGGGGGFGGGGGGGGGGGGGGGGGGFGGGGGGGGGGGGGGGGGGFFGGGGCFGGGFGEGGGGGGGGGGGGGGGGGGGGGGGGGGGGGGGECFGGGGGGGGDGGGGG@CDGCG00:CFGFD6BBFGCFGGF:FF2?F>CF<C9:7?A9<2<AFFFDF6??
@M06628:26:000000000-CRM2J:1:1106:21538:2585 1:N:0:150
TACGGAGGGGGCGAGCGTTATCCGGAATTACTGGGCGTAAAGCGTACGTAGGCGGATTAGAAAGTAGGGGGTGAAATCCCGCGGCTCAACCTGGGAACTGCCTCCTAAACTCCTGGGCTTGAGTGCAAGAGAGGGGAGTGGAATTCCAGGTGTAGAGGTGAAATGCGTAGATATTTGGAGGAACACTAGTGGCGAAGGCGGCTCCCTGGCTCGATACTGACGCTGAGGTACGAAAGTGTGGGGAGCAAACAGGATTAGATACCCTGGTAGTCCACACCGTAA
+
GGGG-FGG7FG++@FGGGG,F,EFGG:FGGGGGGGGGGGGGGGG+++@FGGGGGG:++,5CFGGG,5F++CFGGGGGG8F@+@FGG7FGG8,,8*,,*@FG,F3>,?FGGG,3DFG*FF,CFGGCG,,,=CFGG*=**=FGGGGGGG9+?FGGGG,CFGGGGGG+<?EGGGGGG90AFG6CGGGGG9CFGGGGGGGGGGGGCC**2>FG*278**;EGGFGGGGGGG5F6CDGG*40?FGGFFFFFFFFFGGFFFFFFFFFFACGBFF>FAB<BF4:)4603
@M06628:26:000000000-CRM2J:1:1106:21555:2598 1:N:0:150
TACGGAGGGGGTTAGCGTTGTTCGGAATTACTGGGCGTAAAGCGTACGTAGGCGGATCAGAAAGTAGGGGGTGAAATCCCGAGGCTCAACCTCGGAACTGCCTCCTAAACTCCTGGTCTTGAGTTCGAGAGAGGTGAGTGGAATTCCAAGTGTAGAGGTGAAATTCGTAGATATTTGGAGGAACACCAGTGGCGAAGGCGGCTCACTGGCTCGATACTGACGCTGAGGTACGAAAGTGTGGGGAGCAAACAGTATTAGATACCATGGTAGTCCACACCGTAA
+
GGGFGGGGGGGGGGGGGGCFEGGGGGGGCDFGGGFGGGGGFGFGGGGGGGFGCFGGGGGGDFEFGGGGGGGEGFFGGGGDFC+FFFGGGGGGFEGGGGGGGGGGFFGGGGGGGGGGGGGGGACGGGFFGGGFGCDFFFFF*?F<CGGGGFGGFGGGGF:EFFGG9?ECFGDGGGGGGFGC*=<CGCEFG@F68CGGEEGGD3:5@<EFFC7CGGGGCGG?E*:<CC*:+2<*;*>;FFFFC>5(7(<7@4770=C=4:*)38++34)6:)4)6<FFBE04(4
@M06628:26:000000000-CRM2J:1:1106:11167:2717 1:N:0:150
TACGGAGGGGGTTAGCGTTGTTCGGAATTACTGGGCGTAAAGCGCACGTAGGCGGACTATTAAGTGAGGGGTGAAATCCCAGGGCTCAACCCTGGAACTGCCTCTCATACTGGTAGTCTTGAGTTCGAGAGAGGTGAGTGGAATTCCGAGTGTAGAGGTGAAATTCGTAGATATTCGGAGGAACACCAGTGGCGAAGGCGGCTCACTGGCTCGATACTGACGCTGAGGTGCGAAAGTGTGGGGAGCAAACAGGATTAGATACCCTGGTAGTCCACACCGTAA
+
GGGGGGGGGGGGGGGGGFGGGGGGGGGGGGGGGGGGGGGGGGGGGGGGGGGGGGGGGGGGGGGGGGGGGGGGGGGGGGGGGGGGGGGGGGGGGGGGGGGGGGGGGGGGGGGGGGGGGGGGGGGGGGGFGGGGGGGGGGGGGGGGGGGGGGGGGGGGGGGGGGGGGGGGGGGFGGGGGGGGGGGGGGGGGGGGGGGGGGGGGGGGGGGGGGGGGGGGGGGGGGGGGGGGGGGGEEGFFGFGGFFFFFFDFFGGFFG?<DGFFFGGF<F><ADFAFFF?B><FB
@M06628:26:000000000-CRM2J:1:1106:16790:2942 1:N:0:150
TACGAAGGGGGCTAGCGTTGCTCGGAATTACTGGGCGTAAAGGGAGCGTAGGCGGATAGTTTAGTCAGAGGTGAAAGCCCAGGGCTCAACCTTGGAATTGCCTTTGATACTGGCTATCTTGAGTATGGGAGAGGTATGTGGAACTCCGAGTGTAGAGGTGAAATTCGTAGATATTCGGAAGAACACCAGTGGCGAAGGCGACATACTGGCCCATTACTGACGCTGAGGCTCGAAAGCGTGGGGAGCAAACAGGATTAGATACCCTGGTAGTCCACGCCGTAA
+
GGGGGGGGGGGGGGGGGGGGGGGGGGGGGGGGGGGGGGGGGGGGGGGGGGGGGGGGGGGGGGGGGGGGGGGGGGGGGGGGGGGGGGGGGGGGGGGGGGGGGGGGGGGGGGGGGGGGGGGGGGGGGGGGGGGGGGGGGGGGCGGGGGGGGGGGGGGGGGGGGGGGGGGGGGGGGGGGGGGGGGGGGGGGGGGGGGGGGGGGGGGGGGGGGGGGGFGGGGGGGGGGGCFFGFFGGFD>FGGEGFFBEFFGGFGGFFGFF>C4A@F++4;>9<>B2)*09FB6?B
@M06628:26:000000000-CRM2J:1:1106:22092:3474 1:N:0:150
TACGAAGGTCCCAAGCGTTGTTCGGAATAACTGGGCGTAAAGCGTGTGTAGGCTGCGCGGAAAGTCAAATGTGAAAGCCAGGGGCTCAACCTCTGAACTGCATTCGATACTCCCGTGCTAGAGTAATGGAGAGGTAAGTGGAATTCTCGGTGTAGCAGTGAAATGCGTAGATATCGAGAGGAACATCAATGGCGAAGGCAACTTACTGGACATTTACTGACGCTCAGACACGAAGGCTAGGGGAGCGAAAGGGATTAGATACCCCTGTAGTCCTAGCAGTAA
+
GGDFFGGGGGGGGGGGGGGGGGGGGGGGGGGGGGGGGGGGGGGGGGGGGGGGGGGGGGGGGGGGGGGGGGGGGGGGGGGGGGGGGGGGGGGGGGGGGGGGGGGGGGGGGGGGGGGGGGGGGGGGGGGGGGGGGGFGGGGGGGGGGGGGGGGGGGGGGGGGGGGGGGGGGGEFGGGGFGGGGGGGFGGGGGGGGGGGGGGGGGFGGGGGGGGGGGGGGGGGGGGGGGGGGGGGGGGBFGGGGFFFFFFDGFGGBFGF??GFGFFGGFFFFFFFFFFFFF<)5<
@M06628:26:000000000-CRM2J:1:1106:22091:3493 1:N:0:150
TACGAAGGTCCCAAGCGTTGTTCGGAATAACTGGGCGTAAAGCGTGTGTAGGCTGCGCGGAAAGTCAAATGTGAAAGCCAGGGGCTCAACCTCTGAACTGCATTCGATACTCCCGTGCTAGAGTAATGGAGAGGTAAGTGGAATTCTCGGTGTAGCAGTGAAATGCGTAGATATCGAGAGGAACATCAATGGCGAAGGCAACTTACTGGACATTTACTGACGCTCAGACACGAAGGCTAGGGGAGCGAAAGGGATTAGATACCCCTGTAGTCCTAGCAGTAA
+
GGGGGGGGGGGGGGGGGGGGGGGGGGGGGGGGGGGGGGGGGGGGGGGGGGGGGGGGEGGGGGGGGGGGGGGGGGGGGGGGGGGGGGGGGGGGGGGGGGGGGGGGGGGGGGGGGGGEGGGGGGGGGGGGGGGGGGGGGGGGFGGGGGGGGGGGGGGGGGGGGGGGGGGGGGGFGGGGGGGGEGGGGGGGGGGGGDGGGGGGGFFFGGGGGFG?9CGFGGGGGGGGGGGGFFGGGGGBFGGGGFFFFBFGGFGGFFDFDDGFGFCEGFF?DBFFFFFFFFA46>
@M06628:26:000000000-CRM2J:1:1106:8383:3499 1:N:0:150
TACGGAGGGGGCTAGCGTTGTTCGGAATTACTGGGCGTAAAGCGCGCGTAGGCGGGCTGGTCAGTTGGGGGTGAAATCCCGAGGCTTAACCTCGGAACTGCCCTCAATACTACCAGTCTAGAGATCGAGAGAGGTAAGTGGAATTCCTAGTGTAGAGGTGAAATTCGTAGATATTAGGAAGAACACCAGTGGCGAAGGCGGCTTACTGGCTCGATACTGACGCTGAGGCGCGAAAGCGTGGGGAGCAAACAGGATTAGATACCCTGGTAGTCCACGCCGTAA
+
GGGGGGGGGGCGFGCGGE7F6EFGGGGGAGGGGGGG7FGGGGGGGGGGGGGGGGGDGC+3BFGGGB9FC@FGGGGGGGGGG7FGGGGGGGGGCFGGGGGGGCCGFCFGGGGGG:<FGGGGGGG9,?F:CFG7FEGF<EGGGGGCG<FCFGGG:F00CGGGGGGG:<CCCFGGGG??F9E?FGGGGGGGGGGGGGGGDGGGGGE5FGGGGF5EE5CFGGGGGGGGGGGGGGGGGGGFFGCEGF>?EF:FGFFGFFGFFFGFGFGG9:FFFFFFF>*8;FFFFF
@M06628:26:000000000-CRM2J:1:1106:8403:3502 1:N:0:150
TACGGAGGGGGCTAGCGTTGTTCGGAATTACTGGGCGTAAAGCGCGCGTAGGCGGGCTGGTCAGTTGGGGGTGAAATCCCGAGGCTTAACCTCGGAACTGCCCTCAATACTACCAGTCTAGAGATCGAGAGAGGTAAGTGGAATTCCTAGTGTAGAGGTGAAATTCGTAGATATTAGGAAGAACACCAGTGGCGAAGGCGGCTTACTGGCTCGATACTGACGCTGAGGCGCGAAAGCGTGGGGAGCAAACAGGATTAGATACCCTGGTAGTCCACGCCGTAA
+
GGGGD;FEGGEGGGGFCCFEFGGCFGGFFGG9<CEGGGEGGEECFCGDEECGGGGGGGGG<DDGEGGAFG7FEFGGGGGGGGGDGGGGGFFGGGFDFGGGG:FFGGGGGGFGGGGFGGGGGDCEFGGEBFGGGGCFD:CCFGGFCGDFG<<CFFGGFFG57EG?CFGCGGGGGGGFFFGGFGGGGCEGGGGGGEEGGCFGGDEGFFC0<A4C=E?C::CFGGGGGDFFF5>3=8>9@CDEC>EFFBFGF>D4))9*4>>>9F8++(<84446.:F09F13?0
@M06628:26:000000000-CRM2J:1:1106:19423:3688 1:N:0:150
TACGAAGGGGGCTAGCGTTGTTCGGAATAACTGGGCGTAAAGCGCACGTAGGCGGATTGGAAAGTTAGAGGTGAAATCCCTGGGCTCAACCCAGGAACTGCCTTTAAAACTATCAGTCTAGAGGTCGAGAGAGGTGAGTGGAATTCCGAGTGTAGAGGTGAAATTCGTAGATATTCGGAGGAACACCAGTGGCGAAGGCGGCTCACTGGCTCGATACTGACGCTGAGGTGCGAAAGTGTGGGGAGCAAACAGGATTAGATACCCTGGTAGTCGACACCGTAA
+
CDEDGDC:;CFCGGGGGBFFFFGEGGGGGGGGGFEFGEGGGGGGGGGGGGGGGGGGGGGDFGFG<FADCFCFGFFGFFGGGGGGGGGGGGG>FFGGGCGGGGGGGGGGGGGGFGFGGGGGGGFCBF:7:DGGGGFGGGGGGGGGGGGGGGGGGFGGG>FGGGFC,DCGGGGGGGGGGGGGGGGGGGGGGGF*;CCEGFGGGGCEGG9FGGGDGGGGE7<CCEGGGGGF786DEGGFFGGGGEF?DFFGF5<7:4*9<DF>@7<AF:FF26<>((.56)430-
@M06628:26:000000000-CRM2J:1:1106:12751:4147 1:N:0:150
GACGAACCGTCCAAACGTTATTCGGTATCACTGGGCTTAAAGCGTGCGTAGGCGGCCTGGTAGGTGAGATGTGAAAGCCCACGGCCCAACCGTGGAATAGCGTCTCAAACCCCCAAGCTCGAGGAAGATAGGGGTGATGGGAACTTATGGTGGAGCGGTGAAATGCGTTGATATCATAGGGAACACCGGTGGCGAAGGCGCATCACTGGATCTTTTCTGACGCTGAGGCACGAAAGCTAGGGTAGCGAACGGGATTAGATACCCCGGTAGTCCTAGCCGTAA
+
GGGGGGGGGGGGGGGGGGGGGGGGGGGGGGGGGGGGGGGGGGGGGGGGGGGGGGGGGGGGGGGGGGGGGGGGGGGGGGGGGGGGGGGGGGGGGGGGGGGGGGGGGGGGGGGGGGGGGGGGGGGGGGGGGGGGGGGGGGGGGGGGGGGGGGGGGGGGGGGGGGGGGGGGGGGGGGGGGGGGFGGGGGGGGGGGGGGGGGGGGGGGGGGGGGGGDFGGGGGGGGGGGGGGGGGGGGGFFFGGGFFFFFFGGFGGFFD???GFGFGGGBFFFFFFFFFFFFFFFF
@M06628:26:000000000-CRM2J:1:1106:23443:5072 1:N:0:150
TACGGAGGGGGTTAGCGTTGTTCGGAATTACTGGGCGTAAAGCGTACGTAGGCGGATTAGTAAGTAGGGGGTGAAATCCCAGGGCTCAACCCTGGAACTGCCTCTTAAACTGCTAGTCTTGAGTTCGAGAGAGGTGAGTGGAATTCCAAGTGTAGAGGTGAAATTCGTAGATATTTGGAGGAACACCAGTGGCGAAGGCGGCTCACTGGCTCGATACTGACGCTGAGGTACGAAAGTGTGGGGAGCAAACAGGATTAGATACCCTGGTAGTCCACACCGTAA
+
GGGGGGGGGGGGGGGGGGGGGGGGGGGGGGGGGGGGGGGGGGGGGGGGGGGGGGGGGGGGGGGGGGGGGGGGGGGGGGGGGGGGGGGGGGGGGGGGGGGGGGGGGGGGGGGGGGGGGGGGGGGGGGGGGGGGGGBFGGGGGGGGGGGGGGFGGGGGGGGGGGGGGEGFCDECGFFFGGGGGGGGGGGCFEGGGGGGGGFGGGCEGGGGFGGGGCFFEGGG@GGDEGGGGGFCEGGFFGGGGFE<E>@4E4<DFFGFDB7)0=A<?<F2-4<A4A@FFFBFFF
@M06628:26:000000000-CRM2J:1:1106:22068:5548 1:N:0:150
TACGAACCGTCCAAACGTTATTCGGTATCACTGGGCTTAAAGCGTGCGTAGGCGGCCTGGAAGGTGAGATGTGAAAGCCCACGGCTCAACCGTGGAACTGCGTTTCAAACCACCAGGCTTGAGGAAGATAGGGGTGATGGGAACTTATGGTGGAGCGGTGAAATGCGTTGATATCATAGGGAACACCGGTGGCGAAAGCGCATCACTGGATCTTTTCTGACGCTGAGGCACGAAAGCTAGGGTAGCGAACGGGATTAGATACCCCGGTAGTCCTAGCCGTAA
+
GGGGGGGGGGGGGGGGGGGGGGGGGGGGGGGGGGGGGGGGGGGGGGDGGGGGGGGGGGGGGGGGGGGGGGGGGGGGGGGGGGGGGGGGGGGGGGGGGGGGGGGGGGGGGGGGGGGGGGGGGGGGGGGGEGGGGGGGGFGGGGGGGGGFGGGGGGGGGGGGGGGGGGGGGGGGGGGGGGGGGGGGGGGGGGGGGGGGGGGGGGEGGGGGGGGGGGGGGGGGGGGGGGGGGGGGGGGFFGGGGFFFFFFGGFGGFEGFDDGFGFGGGBFFFFFFFFFFFFF4<B
@M06628:26:000000000-CRM2J:1:1106:6015:5626 1:N:0:150
TACGGAGGGGGTTAGCGTTGTTCGGAATTACTGGGCGTAAAGCGCGCGTAGGCGGATTAGTCAGTCAGAGGTGAAATCCCAGGGCTCAACCCTGGAACTGCCTTTGATACTGCTAGTCTTGAGTTCGAGAGAGGTGAGTGGAATTCCGAGTGTAGAGGTGAAATTCGTAGATATTCGGAGGAACACCAGTGGCGAAGGCGGCTCACTGGCTCGATACTGACGCTGAGGTGCGAAAGCGTGGGGAGCAAACAGGATTAGATACCCGGGTAGTCCACGCCGTAA
+
GFGGGFFGEGGGGGGGGFEEFGGGGGGGGGGFGGGGGGGGGGGGGGGGFDGGGGGGGGGGFGGGGGGGGGGGGGGGFD@DFGCGEGFFGFGGGGGGGGGGGGGGGGGGGGGGGGGGGFGGGGGGGGDCEBCF>FGFGGGGFFGFFGFGGGGFGGGGGGGGGE@F?FFGCFGGGGFGCGGDGGGGGFEFGGF6==EECCFCDGGC?FEGCCCE8EFFGGFGGGGGGDFGCFGGGGGFFGDC=:)4@B3FF@DFF>*9<<D4+=AF*(030859AAFE0>3>:8
@M06628:26:000000000-CRM2J:1:1106:6003:5641 1:N:0:150
TACGGAGGGGGTTAGCGTTGTTCGGAATTACTGGGCGTAAAGCGCGCGTAGGCGGATTAGTCAGTCAGAGGTGAAATCCCAGGGCTCAACCCTGGAACTGCCTTTGATACTGCTAGTCTTGAGTTCGAGAGAGGTGAGTGGAATTCCGAGTGTAGAGGTGAAATTCGTAGATATTCGGAGGAACACCAGTGGCGAAGGCGGCTCACTGGCTCGATACTGACGCTGAGGTGCGAAAGCGTGGGGAGCAAACAGGATTAGATACCCTGGTAGTCCACGCCGTAA
+
GGGGGGGGGGGGGGGGGGGGGGGGGGGGGGGGGGGGGGGGGGGGGGGGGGGGGGGGGGGGGGGGGGGGGGGGGGGFGGGGGGGGGGGGGGGGGGGGGGGGGGGGGGGGGGGGGGGGGGGGGGGGGGGGGGGGGGGGGGGGGGGGGGGGGGGGGGGGGGGGGGGGGGGGGGGGGGGGGGGGGGGGGGGGGGGGGGGGGGGGGGGGGGGGGGGGGGGGGGGGGGGGDGGGGGGGGGGFFGGGGFFFFFFGGFGGFFGBBFGFGFGGGFFBFFFFFFFFFFF6?:
@M06628:26:000000000-CRM2J:1:1106:19670:6716 1:N:0:150
TACGGAGGGGGCAAGCGTTGCTCGGAATTACTGGGCGTAAAGGGTCCGCAGGTGGCTTTGTAAGTTAGATGTGAAATCTCAGGGCTCAACCCTGAAACTGCATCTAATACTGCATAGCTTGAGTACAGGAGAGGTTGGCGGAATTCCCGGTGTAGCGGTGAAATGCGTAGATATCGGGAGGAACACCAGTGGCGAAGGCGGCCAACTGGCCTGTTACTGACACTCAGGGACGAAAGCGTGGGTAGCGAACGGGATTAGATACCCCGGTAGTCCACGCCCTAA
+
GGGGGGGGGGGGGGGGGGGGGGGGGGGGGGGGGGGGGGGGGGGGGGGGGGGGGGGGGGGGGGGGGGGGGGGGGGGGGGGGGGGGGGGGGGGGGGGGGGGGGGGGGGGGGGGGGGGGGGGGGGGGGGGGGGGGGGGGGGGGGGGGGGGGGGGGGGGGGGGGGGGGGGGGGGGGGGGGGGGGGGGGGGGGGGGGGGGGGGGGCDEGGGGGGGGGGGGGGGGFG9?4CCGGGGGGGGGFFGGGGFFFFFFCCEGGF>D42<FAGFGGGFFF>?AABBFFFFFFFF
@M06628:26:000000000-CRM2J:1:1106:18109:7109 1:N:0:150
TACGGAGGGGACTAGCGTTGTTCGGAACTACTGGGCGTAAAGCGCACGTAGGCGGACCGAAAAGTTGGAGGTGAAATCCCAGGGCTCAACCTTGGAACTGCCTTCAAAACTGCCGGTCTAGAGTTCGAGAGAGGTGAGTGGAATTCCGAGTGTAGAGGTGAAATTCGTAGATATTCGGAGGAACACCAGTGGCGAAGGCGGCTCACTGGCTCGATACTGACGCTGAGGTGCGAAAGCGTGGGGAGCAAACAGGATTAGATACCCTGGTAGTCCACGCCGTAA
+
GGGGGGGGGGGGGGGGGGGGGGGGGGGGGGGGGGGGGGGGGGGGGGGGGGGGGGGGGGGGGGGGGGGGGGGGGGGGGGGGGGG+CFGGGGGGGGGGGGGGGGGGGGGGGGGGGGGGGGGGGGGGGGEGGGGGEGGGFFGGGGGGGGGGGGGGFGFFGGGGGGGGGGGGGEEGGGGGGGGGGGGGGGEFGGGGCGEGGGGGGGGGGGGGGGFGG5EGGGGGGDEDEGGGGDGDEGC>@GGCEBFFEFFGFFF7>><4<?=9EFGGGFF44><BAA4BFFFB?F
@M06628:26:000000000-CRM2J:1:1106:18597:7198 1:N:0:150
TACGGAGGATCCAAGCGTTATCCGGAATCATTGGGTTTAAAGGGTCCGTAGGTGGATAATTAAGTCAGAGGTGAAATCCTGCAGCTCAACTGTAGAATTGCCTTTGATACTGGTTATCTTGAATTATTGTGAAGTGGTTAGAATATGTAGTGTAGCGGTGAAATGCATAGATATTACATAGAATACCAATTGCGAAGGCAGATCACTAACAATATATTGACACTGATGGACGAAAGCGTGGGGAGCGAACAGGATTAGATACCCTGGTAGTCCACGCCGTAA
+
GGGGGGGGGGGGGGGGGGGGGGGGGGGGGGGGGGGGGGGGGGGGGGGGGGGGGGGGGGGGGGGGGGGGGGGGGGGGGGGGGGGGGGGGGGGGGGGGGGGGGGGGGGGGGGGGGGGGGGGGGGGGGGGGGGGGGGGGGEGGGGGGGGGGGGGGGGGGGGGGGGGGGGGGGGGGGGGGGGGGGGGGGGGGGGFGGGGGGGGGGGGGGGGGGGGGGGGGGGGGGGGGGGGGGFGGGGGFFGGGGFF@FFFGGFGGFFGFB?GFGFGGGFF?BFFFBFFFFFFFFF
@M06628:26:000000000-CRM2J:1:1106:15656:8280 1:N:0:150
TACGGAGGGGGTTAGCGTTGTTCGGAATTACTGGGCGTAAAGCGCACGTAGGCGGACCGAAAAGTTGGGGGTGAAATCCCAGGGCTCAACCCTGGAACTGCCTCCAAAACTGCCGGTCTAGAGTTCGAGAGAGGTGAGTGGAATTCCGAGTGTAGAGGTGAAATTCGTAGATATTCGGAGGAACACCAGTGGCGAAGGCGGCTCACTGGCTCGATACTGACGCTGAGGTGCGAAAGTGTGGGGAGCAAACAGGATTAGATACCCTGGTAGTCCACACCGTAA
+
GGGGGGGGGGGGGGGGGGGGGGGGGGGGGGGGGGGGGGGGGGGGGGGGGGGGGGGGGGGGCGGGGGGGGGGGGGGGGGGGGGGGGGGGGGGGGGGGGGGGGGGGGGGGGGGGGGGGGGGGGGGGGGGGGGGGGGGGGGGGGGGGGGGGGGGGGGGGGGGGGGGGGGGGGGGGGGGGGGGGGGGGGGGGGGGGGGGGGGGGGGEGGGGGGGGGGGGGGGGGGGGGGGGGGGGGGGGFFGGGGFFFFFFCFFGGFFGFFFGFGFGGGFFFFF>BAFFFFFFFFF
@M06628:26:000000000-CRM2J:1:1106:19721:8483 1:N:0:150
TACGGAGGGTGCAAGCGTTATCCGGAATCACTGGGTTTAAAGGGTGCGTAGGCGGATAAATAAGTCAGGGGTGAAAGCTTTCAGCTTAACTGGAAAATTGCCTTTGAAACTGTCTATCTTGAATTATGTTGAGGTTAGCGGAATGTGACATGTAGCGGTGAAATGCATAGATATGTCATAGAACACCAATTGCGAAGGCAGCTAGCTAGGCATATATTGACGCTGAGGCACGAAAGCGTGGGGAGCGAACAGGATTAGATACCCTGGTAGTCCACGCCCTAA
+
GGGGGGGGGGGGGGGGGGGGGGGGGGGGGGGGGGGGGGGGGGGGGGGGGGGGGGGGGGGGGGGGGGGGGGGGGGGGGGGGGGGGGGGGGGGGGGGGGGGGGGGGGGGGGGGGGGGGGGGGGGGGGGGGGGGGGGGGGGGGGGGGGGGGGGGGGGGGGGGGGGGGGGGGGGGGGGGGGGGGFGGGGGGGGGGGGGGGGGGGGGFGGGGFGGFFGGGGGGGGGGGDGGGGGGGGGGGFFGDGGFFFFFFGGFGGFFGF?FGDGFEFGFFFFFFFBFFFFF>FFF
@M06628:26:000000000-CRM2J:1:1106:3085:8935 1:N:0:150
TACGAAGGGGGCTAGCGTTGTTCGGAATAACTGGGCGTAAAGCGCACGTAGGCGGATTGTTAAGTTAGGGGTGAAATCCCAGGGCTCAACCCTGGAACTGCCTCTGATACTGGCAATCTAGAGTTCGAGAGAGGTGAGTGGAATTCCGAGTGTAGAGGTGAAATTCGTAGATATTCGGAGGAACACCAGTGGCGAAGGCGGCTCACTGGCTCGATACTGACGCTGAGGTGCGAAAGCGTGGGGAGCAAACAGGATTAGATACCCTGGTAGTCCACGCCGTAA
+
GGGGGGGGGGGGGGGGGGGGGGGGGGGGFGGGGGGGGGGGGGGGGGGGGGGGGGGGGGGGGGGGFGGGGGGGGGGGGGGGGGGGGGGGGGGDGGGGGGGGGGGGGGGGGGGGGGGGGGGGGGGGGCFGGGGGGGGGGGGGGGGGGGGGGGGGGGGGGGGGGGGGDFGGGGGGGGGGGGGGGGGGGGCCGGFGGGGGGGGGGGEGGGGGGGGGGGFGGGGGGGGDGGGGGFGG=EDBFGDGGFFFFBFGFFGGFFCFDFGFGFGGG?FFFFFFFFFFFFBBFF
@M06628:26:000000000-CRM2J:1:1106:16210:9049 1:N:0:150
CACGAACCGTCCAAACGTTATTCGGTATCACTGGGCTTAAAGCGTGCGTAGGCGGCTTGGTAGGTGAGATGTGAAAGCCCACGGCTCAACCGTGGAATTGCGTTTCAAACCCCCAAGCTCGAGGAAGATAGGGGTGATGGGAACTTATGGTGGAGCGGTGAAATGCGTTGATATCATAGGGAACACCGGTGGCGAAAGCGCATCACTGGATCTTTTCTGACGCTGAGGCACGAAAGCTAGGGTAGCGAACGGGATTAGATACCCCGGTAGTCCTAGCCGTAA
+
GGGGGGGGGGGGGGGGGGGGGGGGGGGGGGGGGGGGGGGGGGGGGGGGGGGGGGGGGGGGGGGGGGGGGGGGGGGGGGGGGGGGGGGGGGGGGGGGGGGGGGGGGGGGGGGGGGGCGGGGGGGGGFGGGGGGGGGGGGGGGGGGGEGGGGGGGGGGGGGGGGGGGGGGGGGGGGGGGGGGGGGGGGGGGGGGGGGGEGGGGGGGGGGGGGGGGGGGGGGGGGGGGGGGGGGGGGGFFGGGGFFFFFEGGFGGFEGFFDFFGFFGGFDFBFFFFFFFFFFFFF
@M06628:26:000000000-CRM2J:1:1106:21419:9353 1:N:0:150
TACGGAGGGGGTTAGCGTTGTTCGGAATTACTGGGCGTAAAGCGCGCGTAGGCGGACTATTAAGTGAGAGGTGAAATCCCAGGGCTCAACCCTGGAACTGCCTTTCATACTGGTAGTCTTGAGGTCGAGAGAGGTGAGTGGAATTCCGAGTGTAGAGGTGAAATTCGTAGATATTCGGAGGAACACCAGTGGCGAAGGCGGCTCACTGGCTCGATACTGACGCTGAGGTGCGAAAGCGTGGGGAGCAAACAGGATTAGATACCCTGGTAGTCCACGCCGTAA
+
GGGGGGGGGGGFGGGGGGGGGGGGGGGGGGGGGGGGGGGGGGGGGGGGGGGGGGGGGGGGGGGGGGGGGGGGGGGGGGGGGGGGGGGGGGGGGGGGGGGGGGGGGGGGGGGGGGGGGGGGGGGGGGGGGGGGGGGGGGGGGGGGGGGGGGGGGGGGGGGGGGGGGGGGGGGGGGGGGGGGGGGGGGGGGGGGGGGGGGGGGGGGGGGGGGGGGGGGGGGGGGGGGGGGGGGGGGGFFGGGGFFFFFFGGFGGFFGFFFGFGFGGG?FF<BFBFFFFB>BFFF
@M06628:26:000000000-CRM2J:1:1106:12581:10083 1:N:0:150
TACGAAGGGTGCAAGCGTTATTCGGATTTACTGGGCGTAAAGCGCGCGCAGGCGGATGTGTAAGTCAGATGTGAAATCTCGAGGCTCAACCTCGAAACTGCGTCTGAAACTACTCATCTAGAGTTTCGGAGGGGGAAGTGGAATTTCGCATGTAGGGGTAAAATCCGTAGAGATGCGAAGGAACACCAGTGGCGAAGGCGACTTCCTGGCCGATAACTGACGCTGAGGCGCGAAAGCGTGGGGAGCAAACAGGATTAGATACCCTGGTAGTCCACGCCGTAA
+
GGGGGGGGGGGGGGGGGFGGGGGGGGGGGGGGGGGGGGGGGGGGGGGGGGGGGGGGGGGGGGGGGGGGGGGGGGGGGGGGGGGGGGGGGGGGGGGGGGGGGGGGGGGGGGGGGGGGGGGGGGGGGGGGGGGGGGGGGGGGGGGGGGGGGGGGGGGGGGGGGGGGGGGGGGGGGGGGGGGGGGGGGGGGGGGGGGGGGGGGGGGGGGGGGGGGGGGGGGGGGGGGGGGGGGGGGGGFFGGGGFFFFFFGGFGGFFGFFFGFGFGGG<FFFFFB<BFFFFFBFF
@M06628:26:000000000-CRM2J:1:1106:12170:10180 1:N:0:150
TACGGAGGGGGTTAGCGTTGTTCGGAATTACTGGGCGTAAAGCGTACGTAGGCGGATCAGAAAGTAGGGGGTGAAATCCCGAGGCTCAACCTCGGAACTGCCTCCTAAACTCCTGGTCTTGAGTTCGAGAGAGGTGAGTGGAATTCCAAGTGTAGAGGTGAAATTCGTAGATATTTGGAGGAACACCAGTGGCGAAGGCGGCTCACTGGCTCGATACTGACGCTGAGGTACGAAAGTGTGGGGAGCAAACAGGATTAGATACCCTGGTAGTCCACACCGTAA
+
GGGGGGGGGDGCCGGGGGGGGGGGGGGGCGGGGGGGGGGGGGGGGGGGGGGGGGGGGGGGGGGGGFGGGGGGGGGGGGGGGGGGGGGGGGGGFGGGCCFGGFGCFFFEGGGGGGGGGGGGGGGGGFGGGGGGGGGGGGGGGGGGGGGGCFGGGGGGGGGGGGGGGGGGFGGGGGGGGFF?EGGGGGGGGGGGGGGGGGGGGGGEGGGFG55CEGGGGGGGGGGGGGGGFFGGGGG>FFGGGFFFFFFGGFGFFF6=?FGFGFGGGB@BF>F>AFFFFF;2:B
@M06628:26:000000000-CRM2J:1:1106:27259:11214 1:N:0:150
TACGAACTGTGCAAACGTTATTCGGAATCACTGGGCTTAAAGGGTACGTAGGCGGGTTTGTAGGTCAGATGTGAAAGCCCACGGCTCAACCGTGGAATTGCGTTTGAAACCACAAGCCTTGAGGGAGACAGAGGTAAGCGGAACTGATGGTGGAGCGGTGAAATGCGTTGATATTATCAGGAACACCGGTGGCGAAAGCGGCTTACTGGGTCTCTTCTGACGCTGAGGTACGAAAGCTAGGGGAGCGAACGGGATTAGATACCCCGGTAGTCCTAGCTGTAA
+
GGGGGDGGGGGGGGGGGGGGGGGGGGGGGFEFFFGGGGFGGGGGGGGGGGGGGGGGFGGGGFGGGGGFGGFGGGGGGFGFGGDECFGFGGGGFFEEGGGGGFGGGGGGGGGGGGGCDFGFGCGGGGGCFCGGFFCCCECC@@FGDGGGFFFGGCGDEDF<@FGGGFCBEEGGGGGFFFGG6?FFGFFGDBC?=CGGGGGGDGECGGGGGGGGGGFF?FGDCEGGGDGG+AFCCGGBFFF@6>B0505CEFGGFFC@?<:>FFFE=3)-7:A<66BFFFF<).
@M06628:26:000000000-CRM2J:1:1106:27153:11380 1:N:0:150
TACGGAGGGGGTTAGCGTTGTTCGGAATTACTGGGCGTAAAGCGCACGTAGGCGGACCATTAAGTTAGAGGTGAAATCCCAGGGCTCAACCCTGGAACTGCCTTTAATACTGGTGGTCTTGAGTTCGAGAGAGGTGAGTGGAATTCCGAGTGTAGAGGTGAAATTCGTAGATATTCGGAGGAACACCAGTGGCGAAGGCGGCTCACTGGCTCGATACTGACGCTGAGGTGCGAAAGCGTGGGGAGCAAACAGGATTAGATACCCTGGTATTCCACGCCGTAA
+
GGGGGGGGGGGGGGGGGGGGGGGGGGGDGGGGGGGGGGGGGAGGEGGGGGGGGGGGGGGGGGFGGGGGGGGGGGGGGGGFGGGGGGGGGGGGGGGGGGGGGGGGGGGGFFGGGGGGFCGGGGGGGGGGGCEGGGCGGGGGGFGGGGGGEEGGFCFCG>F@FFCGG@::CFEFEG9CGGDGGGGGGGGGGGGGGGGCEGFEGG*AFFFFFECGDGGGEGFEFGGGDDFGFGGGGGC7:C*CEFE?E>FCFFCFFF4=??7.<@F:A:5:2).6)6*79344?B
@M06628:26:000000000-CRM2J:1:1106:22301:11507 1:N:0:150
TACGAACTGCGCAAACGTTATTCGGAATCACTGGGCTTACAGGGTGCGTAGGCGGTTCGCCAGGTCAGATGTGAAATCCCACAGCTCAACTGTGGAACTGCATTTGAAACCTGCGAACTTGAGTAGACTAGAGGTACACGGAACTTCAGGTGGAGCGGTGAAATGTGTTGAGATCTGAAGGAACACCAGAGGCGAAAGCGGTGTACTGGAGTCTGTCTGACGCTGAGGCACGAAAGCTAGGGGAGCGAACGGGATTAGATACCCCGGTAGTCCTAGCCGTAA
+
GGGGGGGGGGGGGGGGGGGGGGGGGGGGGGGGGGGGGGGGGGGGGGGGGGGGGGGGGGGGGGGGGGGGGGGGGGGGGGGGGGGGGGGGGGGGGGGGGGGGGGGGGGGGGGGGGGGGGGGGGGGGGGGGGGGGGGGGGGGGGGGGGGGGGGGGGGGGGGGGGGGGGGGGGGGGGGGGGGGGGGGGGGGGFFGGGGGGGGGGGGGGGGGGGGGGGGF<@EGGGGGGGGGGGDFDGGGFFGCGGFBBFFFDGBGGFFGFFBFAGFGGF>BFFB2>FFFF:?B:<?
@M06628:26:000000000-CRM2J:1:1106:28349:12268 1:N:0:150
TACGGAGGGTCCAAGCGTTATTCGGAATCACTGGGCTTAAAGCGTGCGTAGGCGGTCTGGTAAGTCAGATGTGAAATCCCAGGGCTCAACCATGGAATTGCGTTTGAAACTGCCCGGCTTGAGTAAGACAGAGGTGGGGGGAACTTCTGGTGTAGCGGTGAAATGCGTAGAGATCACAGGGAACACCGGTGGCGAAGGCAGATCACTGGCTCTATACTGACGCTGATGCACGAAAGCGTGGGTAGCGAACGGGATTAGATACCCCGGTAGTCCAAGCCGTAA
+
CGGG6FCFFG,F<FEGGGGG<EFGGDGG<FFGGGGD@FGGGGFGF,FF?FFGFGG++89,CFEFF,,C<BFFGGGGAAEFE84CFGGGGG@+ABFGGFFGG+C?++E<FGGD,,,++8FCGGG3,<>=,>F,@FFF75*@CEG*0<+<CEGGGGGGGGGGGGGGGGEGGGG+CG+0*<<*AFGGGGGC*?CGGGGGGGG6**+0<ECCC*0+3+ACGGGGGGGG5C+<+0<CGGGFFD7CGF5<EF5CGF3C::CF?FGFFFGG*7D>9BFB<2*9?F>FFF
@M06628:26:000000000-CRM2J:1:1106:6647:12291 1:N:0:150
TACGGAGGGGGTTAGCGTTGTTCGGAATTACTGGGCGTAAAGCGCGCGTAGGCGGATTAGTAAGTAGGGGGTGAAATCCCAGGGCTCAACCCTGGAACTGCCTCTTAAACTGCTAGTCTTGAGTTCGAGAGAGGTGAGTGGAATTCCAAGTGTAGAGGTGAAATTCGTAGATATTTGGAGGAACACCAGTGGCGAAGGCGGCTCACTGGCTCGATACTGACGCTGAGGTGCGAAAGTGTGGGGAGCAAACAGGATTAGATACCCTGGTAGTCCACACCGTAA
+
GGGGGFGGGGGGGGGGGGGGGGGGGGGGGGGGGGGGGGGGGGGGGGGGGGGGGGGFCGGGGGGGGGGGGGGGGGGGGGGGGGGGGGGGGGGGGGGGGGGGGGGGGGGGGGGGGFGGGGGGGGGGGGGGFGGGGGGGGGGGGGGGGGGGGGGGGGGGGGGGGGGGGGGGGGGGGGGGGGGGGGGGGGGGGGGGGGGGGGGGGGGGGGGGGGGGGGGGGGGGGGGGGGGGFFDDGGGFFFGGGFEBE>FGGFGGFFGFFFG>9@GGGFFBFFFFFFFFF@FF??
@M06628:26:000000000-CRM2J:1:1106:5113:12304 1:N:0:150
TACGGAGGGGGTTAGCGTTGTTCGGAATTACTGGGCGTAAAGCGCGCGTAGGCGGATTAGTAAGTTAGGGGTGAAATCCCGGGGCTCAACCCCGGAACTGCCTCTAATACTGCTAGTCTTGAGTTCGAGAGAGGTGAGTGGAATTCCGAGTGTAGAGGTGAAATTCGTAGATATTCGGAGGAACACCAGTGGCGAAGGCGGCTCACTGGCTCGATACTGACGCTGAGGTGCGAAAGTGTGGGGAGCAAACAGGATTAGATACCCTGGTAGTCCACACCGTAA
+
GGGGGGGGGGGGGGGGGGGGGGGGGGGGGGGGGGGGGGGGGGGGGGGGGGGGGGGGEGGGGGGGFGGGGGGGGGGGGGGGEGGGGGGGGGGGGGGGGGGGGGGGGGGGGGGGGGGGGGGGGGGGGGGGGGGGGGGGGGGGGGGGGGGGGGGGGGGGGGGGGGGFGGGGGGGGGGGGGGGGGGGGGGGGGGGGGGGGGGGGGGGGGFGFCCGGGGGGGGGGGGGGGCEGGGGDEEGFFGGGG>EBEFFFCFFGFFGF??FAC?FGG?F?AFFFBBFFFE>32<
@M06628:26:000000000-CRM2J:1:1106:5121:12325 1:N:0:150
TACGGAGGGGGTTAGCGTTGTTCGGAATTACTGGGCGTAAAGCGCGCGTAGGCGGATTAGTAAGTTAGGGGTGAAATCCCGGGGCTCAACCCCGGAACTGCCTCTAATACTGCTAGTCTTGAGTTCGAGAGAGGTGAGTGGAATTCCGAGTGTAGAGGTGAAATTCGTAGATATTCGGAGGAACACCAGTGGCGAAGGCGGCTCACTGGCTCGATACTGACGCTGAGGTGCGAAAGTGTGGGGAGCAAACAGGATTAGATACCCTGGTAGTCCACACCGTAA
+
GGGGGGGGGGGGGGGGGGGGGGGGGGGGGGGGGGGGGGGGGGGGGGGGGGGGGGGGGGGGGGGGGGGGGGGGGGGGGGGGGGGGGGGGGGGGGGGGGGGGGGGGGGGGGGGGGGGGGGGGGGGGGGGGGGGGGGGGGGGGGGGGGGGGGGGGGGGGGGGGGGGGGGGGGGGGGGGGGGGGGGGGGGGGGGGGGGGGGGGGGGGGGGGGFGGGGGGGGGGGGGGGGGGGG=FGGGGFFGGGGFFFFFFGGFGGFFGFF?GFFFGGGFFFFFFFFA676;9?FB
@M06628:26:000000000-CRM2J:1:1106:25690:12353 1:N:0:150
TACGTAGGTGGCAAGCGTTGTCCGGAATTATTGGGCGTAAAGCGTACGCAGGCGGTTTCTTAAGTCTGATGTGAAAGCCCACGGCTCAACCGTGGAGGGTCATTGGAAACTGGGGAACTTGAGTACAGAAGAGGAGAGTGGAATTCCACGTGTAGCGGTGAAATGCGTAGAGATGTGGAGGAACACCAGTGGCGAAGGCGACTCTCTGGTCTGTAACTGACGCTGAGGTACGAAAGCGTGGGGAGCGAACAGGATTAGATACCCTGGTAGTCCACGCCGTAA
+
GGGGFGGGFGGGGGGGGGGGGGGGGGGGFGGGGGGGGGGGGGGGGGGGGGGGGGGCGEGGGGGGGGGGGGGGGGGGFGGDBGGGGGGGGGGGGGGGGGGFGFGGBFGFGGGGGGGGGGGGGGGG<DFFGFFGGGGCGGGFGGGGFFGGGGGGGGGGGGGGGGGGGGGGGGGGGG9BFGGCCGGGGGGGFGGGGGGGGGGECGGGFFGCGGFGCGFGGGGGGEGDEGGGGFGGGGGFFGCGGFF<BFFGGDGGFFGFFFGAFFCFGB>:AAFFAFFFFFFFFF
@M06628:26:000000000-CRM2J:1:1106:5316:12528 1:N:0:150
TACGGAGGGGGCTAGCGTTGTTCGGAATTACTGGGCGTAAAGCGCGCGTAGGCGGATTGATCAGTTGGGGGTGAAATCCCGAGGCTTAACCTCGGAACTGCCCTCAATACTGTCAGTCTAGAGATCGGAAGAGGTAAGTGGAATTCCTAGTGTAGAGGTGAAATTCGTAGATATTAGGAAGAACACCAGTGGCGAAGGCGGCTTACTGGTCCGATACTGACGCTGAGGTGCGAAAGCGTGGGGAGCAAACAGGATTAGATACCCTGGTAGTCCACGCCGTAA
+
GGGGGGGGGGGGGGGGGGGGGGGGGGGGGGGGGGGGGGGGGGGGGGGGGGGGGGGGGGGGGGGGFGGGGGGGGGGGGGGGGGGGGGGGGGGGGGGGFFGGGGGGGGGGGGGGGGGGGGGGGGGFGGGGGGGGGGFGGGGGGGGGGGGGGGGGGGGGGGGGGGGGGGGGGGGGGGGGGGGGGGGGGGGGGGGGGGGGGGGGGGGGGGGGGGGGGGGGGGGGGGGGGGGGGGGGGGGFFGGGGFFFFFFGGFGGFFGFFFGFFFFGGFFFFFFFAFFFFFBFBF
@M06628:26:000000000-CRM2J:1:1106:6682:12755 1:N:0:150
TACGAAGGTCCCAAGCGTTGTTCGGAATCACTGGGCGTAAAGCGAGCGTAGGCGGCATGGTAAGTCAGATGTGAAAGCCCGGGGCTCAACCTCGGAACTGCATCCGATACTGCCAAGCTAGAGTAGTGGAGGGGTGTATGGAATTCACGGTGTAGCAGTGAAATGCGTAGATATCGTGAGGAACACTAGTGGCGAAGGCGATACACTGGACACTAACTGACGCTGAGGCTCGAAGGCTAGGGTAGCGAAAGGGATTAGATACCCCTGTAGTCCTAGCAGTAA
+
GGGGGGGGGGGGGGGGGGGGGGGGGGGGGGGGGGGGGGGGGGGGGGGGGGGGGGGGGGGGGGGGGGGGGGGGGGGGGGGGGGGGGGGGGGGGGGGGGGGGGGGGGGGGGGGGFGGGGGGGGGGGGGGGGGGGGGGGGGGGGGGGGGGGGGGGGGGGGGGGGGGGGGGGGGGGGGGGGGGGGGGGGGGGGGGGGGGGGGGGGGGGGGGGGGGGGGGGGGGGGGGGGGGGGFFGGGGFFGGGGFFFFFFGGFGGDFGFBFGFGFGGGFFFFFFFFFFFFBABFF
@M06628:26:000000000-CRM2J:1:1106:7449:12891 1:N:0:150
TACGAAGGGGGCTAGCGTTGTTCGGAATCACTGGGCGTAAAGCGCACGTAGGCGGATTGATAAGTTAGGGGTGAAATCCCAGGGCTCAACCCTGGAACTGCCTTTGATACTGTCAGTCTTGAGACCGAGAGAGGTGAGTGGAACTCCGAGTGTAGAGGTGAAATTCGTAGATATTCGGAAGAACACCAGGGGCGAAGGCGGCTCACTGGCTCGGTACTGACGCTGAGGTGCGAAAGCGTGGGGAGCAAACAGGATTAGATACCCTGGTAGTCCACGCCGTAA
+
GGGGFFGGGGGGGGGGGGGGGGGGGGGGGGGGGFGGGGGGGGGEFGEGGGGGFGGCFBFCFGGGGGGGGGGGGGGGGGGGGGGGGGGGGGDGGFGGGGGGGGGGGGGGGGGGGFGGGGGFFFCFGGGE:FGFGGGGGGFGGGGCGGGGGGGGGGG9FGGDFGGGGGGFGGGGFCFGGGGGGGG=FFGGG*8CEGGGGGGCDCEGFGGGFG5E=EEGGGGFGGGGGGFF<8C)8:D>FG55=:B?FBF9EFGFF4>6<?FA<6FGC:FBF<AFA46>9F;F??
@M06628:26:000000000-CRM2J:1:1106:7434:12900 1:N:0:150
TACGAAGGGGGCTAGCGTTGTTCGGAATCACTGGGCGTAAAGCGCACGTAGGCGGATTGATAAGTTAGGGGTGAAATCCCAGGGCTCAACCCTGGAACTGCCTTTGATACTGTCAGTCTTGAGACCGAGAGAGGTGAGTGGAACTCCGAGTGTAGAGGTGAAATTCGTAGATATTCGGAAGAACACCAGTGGCGAAGGCGGCTCACTGGCTCGGTACTGACGCTGAGGTGCGAAAGCGTGGGGAGCAAACAGGATTAGATACCCTGGTAGTCCACGCCGTAA
+
GGGGGGGGGGGGGGGGGGGGGGGGGGGGGGGGGGGGGGGGGGGGGGGGGGGGGGGGGGGGGGGGGGGGGGGGGGGGGGGGGGGGGGGGGGGGGGGGGGGGGGGGGGGGGGGGGGGGGGGGGGGGGGGGGGGGGGGGGGGGGGGGGGGGGGGGGGGGGGGGGGGGGGGGGGGGGGGGGGGGGGGGGGGGGGGGGGGGGGGGGGGGGGGGGGGGGGGGGGGGGGGGGGGGGGGGGGGFFGGGGFFFFFFGGFGGFFGFFFGACFFGGBFBFFFFFFFFFFF>BF
@M06628:26:000000000-CRM2J:1:1106:26088:13104 1:N:0:150
GACGGAGGATGCAAGTGTTATCCGGAATCACTGGGCGTAAAGCGTCTGTAGGTGGCTCGATAAGTCAACTGTTAAATCTTGAAGCTTAACTTCGAAATCGCAGTCGAAACTATCGGACTAGAGTATAGTAGAGGTAAAGGGAATTTCCAGTGGAGCGGTGAAATGCGTAGAGATTGGAAAGAACATCGATGGCGAAGGCACTTTACTGGGCTATTACTGACACTCAGAGACGAAAGCTATGGTAGCAAATGGGATTAGATACCCCGGTAGTCCTAGCCGTAA
+
CFGGGEFG7C@FGGGGFGGGCCCFGGGGFGFDFGGGGGFEGGGGGF:CEEFDFGGGFFGEGGG<EFCD<FGF<FGG9EGFC,,?FGFFGGFF<F7FEG9FGGGC<EGF7FCCFFG77FFGGGGGGF9,ADGFGF5<,,5A@FFGGDCFEFGGFGGDCEGCFFAGFFCG58>=FG,,D3E9@B:E@,?*D79EF=CBE*C8/9,,,BFC6CC6*3<;@GGFG++;=CC??=:*==C65F*+3)*-=)9787*2))9)).:<7*<A5()-(48)6.*92)424:
@M06628:26:000000000-CRM2J:1:1106:3489:13173 1:N:0:150
TACGGAGGGGGCAAGCGTTGTTCGGAATTACTGGGCGTAAAGCGCACGTAGGCGGATTGGTCAGTTGGGGGTGAAATCCCGAGGCTTAACCTCGGAACTGCCCTCAATACTGCCAATCTAGAGATCGGAAGAGGTAAGTGGAATTCCTAGTGTAGAGGTGAAATTCGTAGATATTAGGAAGAACACCAGTGGCGAAGGCGGCTTACTGGTCCGATACTGACGCTGAGGTGCGAAAGCGTGGGGAGCAAACAGGATTAGATACCCTGGTAGTCCACGCCGTAA
+
GGGGGGGGGGGGGGGGGGGGGGGGGGGGGGGGGGGGGGGGGGGGGGGGGGGGGGGGGGGGGGGGGGGGGGGGGGGGGGGGGGGGGGGGGGGGGGGGGGGGGGGGGGGGGGGGGGGGGGGGGGGGGGGGGGGGGGGGGGGGGGGGGGGGGGGGGGGGGGGGGGGGGGGGGGGGGGGGGGGGGGGGGGGGGGGGGGGGGGGGGGGGGGGGGGGGGGGGGGGGGGGGGGGGGGGGGGGFFGGGGFFFFFFGGFGGFFGFFFGFFFGGGBFFFFFFFFFFFFFFFF
@M06628:26:000000000-CRM2J:1:1106:14144:13604 1:N:0:150
TACGGAGGGGGTTAGCGTTGTTCGGAATTACTGGGCGTAAAGCGTACGTAGGCGGACTAGTCAGTCAGAGGTGAAATCCCAGGGCTCAACCCTGGAACTGCCTTTGATACTGCTAGTCTTGAGTTCGAGAGAGGTGAGTGGAATTCCAAGTGTAGAGGTGAAATTCGTAGATATTTGGAGGAACACCAGTGGCGAAGGCGGCTCACTGGCTCGATACTGACGCTGAGGTACGAAAGTGTGGGGAGCAAACAGGATTAGATACCCTGGTAGTCCACACCGTAA
+
GGGFGFGGGEG@CFFGGGGGGGGGGGGGGGGGGGGGGGGGGGGGEGGGGGGGGGGGGGGGEGGFGGGGGGGGGGGGGGGGGGGGGGGGGGGGGGGGGGGGGGGGGGGGGGGGGGGGGGGGGGGGGGGGGGGGGGGGGGGGGGGGGGGGGGGGGGGFGGGGGGGGGFGGGGGGGGGGFGGGGGGGGGGGGGGGGGGGGGGGGGGGGGGGGGGGGDGGGGGGGEGGGGGGGGGDGFDFFGGGGEFFFFFGGFCFFFFFDBGFGFGGGBFFFFFBBFFFFFF?FF
@M06628:26:000000000-CRM2J:1:1106:24295:14024 1:N:0:150
GACGAACCGTCCAAACGTTATTCGGTATCACTGGGCTTAAAGCGTGCGTAGGCGGCTTGGAAGGTGAGATGTGAAAGCCCACGGCTCAACCGTGGAATTGCGTTTCAAACCCTCAAGCTTGAGGAAGACAGGGGTGTTGGGAACTTATGGTGGAGCGGTGAAATGCGTTGATATCATAGGGAACACCGGTGGCGAAGGGGCAACACTGGGTCTTTTCTGACGCTGAGGCACGAAAGCTAGGGTAGCGAACGGGATTAGATACCCCGGTAGTCCTAGCTGTAA
+
GGGGGGGGGGGGGGGGGGGGGGGGGGGGGGGGGGGGGGGGGGGGGGGGGGGGGGGGGGGGGGGGGGGGGGGGGGGGGGGGGGGGGGGGGGGGGGGGGGGGGGFGGGGGGFGGGGGGGGGGGGGGGGGGGGGGGGGGGGGGGFGGGFGGGGGGGGGGGGGGGGGGGGGGGGGGGGGGGFFG>FGGGGGGGGGGGGGGGGGGGGFGGGGGGGGGCGGGFGGFFGGDGGGGGGGGGGGFFDGGGFFFFFFDGFGGFDDF>BFFGFGGG6BFFFFFFF==:FFFAA
@M06628:26:000000000-CRM2J:1:1106:28659:14383 1:N:0:150
CACGTAGGCACCAAGCGTTATCCGGATTTATTGGGCGTAAAGAGCTCGTAGGCGGTTCAGTCAGTCGGGTGTGAAAACTTGAGGCTTAACCTCAAGAGGTCACTCGATACTACTGTGACTAGAGTGCGGTAGGGGAGCGGGGAATTCCTGGTGTAGCGGTGAAATGCGCAGATATCAGGAGGAACACCAGTGGCGAAGGCGCCGCTCTGGGCCGTAACTGACGCTGAGGAGCGAAAGCATGGGTAGCAAACAGGATTAGATACCCTGGTAGTCCATGCCGTA
+
GGGGGGGGGGGGGGGGGGGGGGGGGGGGFGGGGGGGGGGGGGGGGGGGGGGGGGGGGGGGGGGGGGGGGGGGGGGGGGGGGGGGGGGGGGGGGGGGGGGGGGGGGGGGGGGGGGGGGGGGGGGGGGGGGGGGGGGGGGGGGGGGGGGGGGGGGGGGGGGCEFGGGGGGGGGGFGGGGGGGGGGGGGGGGGGGGGGGGGGGGGGGGEECGGGGGGGGGGCFGGGGEDEGGGGGGGGFFGGGGFFBF?FGGFGGFFC)6?FFGFGFGFFFFFFFFFFFFFFFFB
@M06628:26:000000000-CRM2J:1:1106:24206:14944 1:N:0:150
TACGAACTGTGCGAACGTTATTCGGAATCACTGGGCTTAAAGGGTGCGTAGGCGGATTTGTAGGTCAGATGTGAAAGCCCACGGCTCAACCGTGGAATTGCGTTTGAAACCACAAGTCTTGAGGGGATCAGAGGAGAGCGGAACTCATTGTGGAGCGGTGAAATGCGTTGATATGATGAGGAACACCGGTGGCGAAAGCGGCTCTCTGGGATCCTTCTGACGCTGAGGCACGAAAGCTAGGGGAGCGAACGGGATTAGATACCCCGGTAGTCCTAGCTGTAA
+
GGGGGGGGGGGGGGGGGGGGGGGGGGGGGGGGGGGGGGGGGGGGGGGGGGGGGGGGGGGGGGGGGGGGGGGGGGGGGGGGGGGGGGGGGGGGGGGGGGGGGGGGGGGGGGGGGGGGGGGGGGGGGGGGGGGGGGGGGGGGGGGGGGGGGGGGGGGGGGEGGGGGGGGGGGGGGGGGGGGGGGGGGGGGGEGGGGGGGGGGGGEGGGGGGGGGGGGGGGGGGGGGGGGGGGGGGGGFFGGGGFFFFFEGGFGGFFDFFFGFGFFGGFFFFFFFFFFFFFFFFF
@M06628:26:000000000-CRM2J:1:1106:11528:15089 1:N:0:150
GACGAACCGTCCAAACGTTATTCGGTATCACTGGGCTTAAAGCGTGCGTAGGCGGCTTGGCAGGTGAGAGGTGAAAGCCCACGGCTCAACCGTGGAACTGCGTTTCAAACCCTCAAGCTTGAGTAAGACAGGGGTGTTGGGAACTTGTGGTGTAGCGGTGAAATGCGTTGATATCACAGGGAACACCAGTTGCGAAGGCGCAACACTGAGTCTTTTCTGACGCTGAGGCACGAAAGCTAGGGTAGCGAACGGGATTAGATACCCCGGTAGTCCTCGCCCTAA
+
@FGG7C+:@FEGGG9FFGGFG,CFFCFFGGFG,CEGFGGGGG,CCBFGGGGG?:F=CF7,,:4@F,FEA,BFGGGG,FGGFG:FGGEFDCECFDEGC3DFF+@FF<DFGF?BFFFG,DFGCGD,,@FAF<<+:FF@*8:,>><*@>,@,*>F2FFGGGG@:F?EGG7C*=5EGGFG;92*3FF:FGG7*4+?@?:EC?F*)9870/C<+A7FCCGF9CCFF*CC*7C57CGDG5<9F*7<7477D?DG=D)7B775?2CBEFGGF0)49:BFFA*790(424
@M06628:26:000000000-CRM2J:1:1106:11548:15089 1:N:0:150
GACGAACCGTCCAAACGTTATTCGGTATCACTGGGCTTAAAGCGTGCGTAGGCGGCTTGGAAGGTGAGATGTGAAAGCCCACGGCTCAACCGTGGAATTGCGTTTCAAACCCTCAAGCTTGAGGAAGACAGGGGTGTTGGGAACTTATGGTGGAGCGGTGAAATGCGTTGATATCATAGGGAACACCGGTGGCGAAGGCGCAACACTGGGTCTTTTCTGACGCTGAGGCACGAAAGCTAGGGTAGCGAACGGGATTAGATACCCCGGTAGTCCTAGCTGTAA
+
GGGGGGGGGGGGGGGGGGGGGGGGGGGGGGGGGGGGGGGGGGGGGGGGGGGGGGGGGGGG,EFEGGGGGGGGGGGGGGGGGGGGGGGGGGGGGFGGGGGGGGGGGGGGGGGGGGGGGGGGGGGGGGGGGGFGGGGGGGGGGGGGGGGGGGGGGGGGGGGGGGGGGGGGGGGGGGGGGGGGGGGGGGGGGGGGGGGGGGGGGGGGGGGEGFG6F7FGGGGFGGGGGGGGGGGDEGGFFGDGCFFFFFFGGFGGFFGFDFGFGFEFG>>BF?AAFDFFFFFFFF
@M06628:26:000000000-CRM2J:1:1106:28447:15298 1:N:0:150
TACGGAGGGGGTTAGCGTTGTTCGGAATTACTGGGCGTAAAGCGCGCGTAGGCGGATTAGTAAGTTAGGGGTGAAATCCCAGGGCTCAACCCTGGAACTGCCTCTAATACTGCTAGTCTTGAGTTCGAGAGAGGTGAGTGGAATTCCGAGTGTAGAGGTGAAATTCGTAGATATTCGGAGGAACACCAGTGGCGAAGGCGACTCACTGGCTCGATACTGACGCTGAGGTGCGAAAGTGTGGGGTGCAAACAGGATTAGATACCCTGGTAGTCCACACCGTAA
+
GAFFG,@:F:C+7@F9CB@@FECFFEEGGEAEFGGGGGG@DFGGGGGGGGG7FEG78+CF@<FFFEE<DG7>FECGGFFFFF+>BB<AEEGDFFFCCFGGGGFFFFGGF;FGGGCFF9@C=@FFGFEGGGFFGGEG:FGGG:<CFG>F7:16@<B:::FF9CBFG@FG6C=BE9CEEECGG:78CG8*;CG8CCE58?FGGD*A8CCFG=CCC*;>599C?EGDGGFC68+>ECC9**20/7>(>66?F)5*7)7=7<7<<@+3+4.(6A3:AFF@0574(4
@M06628:26:000000000-CRM2J:1:1106:28041:15564 1:N:0:150
GACGAAGCGTGCAAGCGTTATTCGGAATCACTGGGCGTAAAGCGTGCGTAGGCGGGTTAGTAGGTGAGCTGTGAAATCCCACGGCTCAACTGTAGAATTGCGTTCGAAACCGCAAGTCTCGAGGATAGTAGGGGTGATGGGAAGTTCTAGTGGAGCGGTGAAATGCGTAGATATCAGAAAGAACACCGGTGGCGAAGGCGCTTCACTGGATTCTTACTGACGCTGAGGGACGAAAGCTAGGGTAGCAAACGGGATTAGATACCCCGGTAGTCCTAGCCGTAA
+
CEGG+@,++8,B-C,,BFE7FFGGG,FD@FFGGGGFCFGGGGGGC7,CFEFG9FF+@F<FFF9EG9,,,,:C4EEF,EE,,,+@@FEGGE<,,,,B<A?FG:FF:+BBFG,+C+@+,:F,DFCFE,3,7@;,>FG@F,,@FCG*>,7,2@FFCCF@FGFFFFGG?EEE*:;<FG+3>5++?CGGGGFG*:EEFGGGEGF>3/8>CEGGG:0030<+AGGFG5CGCDGG*2C<EGGFF*:EGF??BF7DGF535BCF<BGFFFGGG(87>FFAA<44?F>:BF
@M06628:26:000000000-CRM2J:1:1106:5139:15827 1:N:0:150
TACGAACCGTCCAAACGTTATTCGGTATCACTGGGCTTAAAGCGTGCGTAGGCGGCCTGGAAGGTGAGATGTGAAAGCCCACGGCTCAACCGTGGAACTGCGTTTCAAACCACCAGGCTTGAGGAAGATAGGGGTGATGGGAACTTATGGTGGAGCGGTGAAATGCGTTGATATCATAGGGAACACCGGTGGCGAAAGCGCATCACTGGATCTTTTCTGACGCTGAGGCACGAAAGCTAGGGTAGCGAACGGGATTAGATACCCCGGTAGTCCTAGCCGTAA
+
GGGGGGGGGGGGGGGGGGGGGGGGGGGGGGGGGGGGGGGGGGGGGGGGGGGGGGGGGGGGGGGGGGGGGGGGGGGGGGGGGGFGGGGGGGGGGGGGGGGGGGGGGGGGGGGGGGGGGGGGGGGGGGGGGGGGGGGGGFGGGGGGGGGGGGGGGGGGGGGGGGGGGGGGGGGGGGGGGGGGGGGGGGGGGGGGGDGGGGGCDGGGGGGGGGGGGGGGGGGGGGGGGGGGGGGGGGGFFGGGGFFFEBFDEEGGFFGFFFGFFFGFGBFF9<>><AFFFFB2??
@M06628:26:000000000-CRM2J:1:1106:5143:15847 1:N:0:150
TACGAACCGTCCAAACGTTATTCGGTATCACTGGGCTTAAAGCGTGCGTAGGCGGCCTGGAAGGTGAGATGTGAAAGCCCACGGCTCAACCGTGGAACTGCGTTTCAAACCACCAGGCTTGAGGAAGATAGGGGTGATGGGAACTTATGGTGGAGCGGTGAAATGCGTTGATATCATAGGGAACACCGGTGGCGAAAGCGCATCACTGGATCTTTTCTGACGCTGAGGCACGAAAGCTAGGGTAGCGAACGGGATTAGATACCCCGGTAGTCCTAGCCGTAA
+
GGGGGGGGGGGGGGGGGGGGGGGGGGGGGGGGGGGGGGGGGGGGGGGGGGGGGGGGGGGGGGGGGGGGGGGGGGGGGGGGGGGGGGGGGGGGGGGGGGGGGGGGGGGGGGGGGGGGGGGGGGGGGGGGGGGGGGGGGGGGGGGGGGGGGGGGGGGGGGGGGGGGGGGGGGGGGGGGGGGGGGGGGGGGGGGGGGGGGGGGGGGGGGGGGGGFGGGGGGGGGGGGGGGGGGGGGGGFFGFGGFFFFFFGGFGGFDGFFFGFGFGGGFFFFFFFFFFFFFFFFF
@M06628:26:000000000-CRM2J:1:1106:23276:16060 1:N:0:150
TACGGAGGGGGTTAGCGTTGTTCGGAATTACTGGGCGTAAAGCGCGCGTAGGCGGACTATTAAGTGAGAGGTGAAATCCCAGGGCTCAACCCTGGAACTGCCTTTCATACTGGTAGTCTTGAGGTCGAGAGAGGTGAGTGGAATTCCGAGTGTAGAGGTGAAATTCGTAGATATTCGGAGGAACACCAGTGGCGAAGGCGGCTCACTGGCTCGATACTGACGCTGAGGTGCGAAAGCGTGGGGAGCAAACAGGATTAGATACCCTGGTAGTCCACGCCGTAA
+
GGGGGGGGGGEGGGGGGGGGGGGGGGGGGGGGGGGGGGGGGGGGGGGGGGGGGGGGGDGGGGGGGGGGGGGGGGGGGGGGGGGGGGGGGGGGGGFGGGGGGGGGGGGGGGGGGFGGGGGGGGGCGGGGECFGGGGGGGGGGGGGGGGGGGGGGGGGGGGGGGGGGGGGGGGGGGGGGGGGGGGGGGGGGGGGGCGGGGGGGGGGGGGGGGGGGEGFGGGGGGGGGGGGGGGCEGGFFG*8EFFF@>FFGFGGFFGFFFDA9FGGG?3899<A<AFFFF64<?
@M06628:26:000000000-CRM2J:1:1106:19908:16171 1:N:0:150
TACGGAGGGGGTTAGCGTTGTTCGGAATTACTGGGCGTAAAGCGCGCGTAGGCGGATTAGTAAGTTAGGGGTGAAATCCCGGGGCTCAACCCCGGAACTGCCTCTAATACTGCTAGTCTTGAGTTCGAGAGAGGTGAGTGGAATTCCGAGTGTAGAGGTGAAATTCGTAGATATTCGGAGGAACACCAGTGGCGAAGGCGACTCACTGGCTCGATACTGACGCTGAGGTGCGAAAGTGTGGGGAGCAAACAGGATTAGATACCCTGGTAGTCCACACCGTAA
+
GGGGGGGGGGGGGGGGGGGGGGGGGGGGGGGGGGGGGGGGGGGGGGGGGGGGGGGGGGGGGGGGGGGGGGGGGGGGGGGGGGGGGGGGGGGGGGGGGGGGGGGGGGGGGGGGGGGGGGGGGGGGGGGGGGGGGGFGGGGGGGGGGGGGGGGGGGGGGGGGGGGGGGGGGGGGGGGGGGGGGGGGGGGGGGGGGGGGGGGGGGGGGGGGGGGGGGGGGGGGGGGGGGGGGGGGGGGFFGGGGFFFFBFDGFGGFFCFBBDBGFEGGFF?FFFA6AFFFD>,4:
@M06628:26:000000000-CRM2J:1:1106:16012:16381 1:N:0:150
TACGGAGGGGGTTAGCGTTGTTCGGAATTACTGGGCGTAAAGCGCGCGTAGGCGGATTAGTAAGTAGGGGGTGAAATCCCAGGGCTCAACCCTGGAACTGCCTCTTAAACTGCTAGTCTTGAGTTCGAGAGAGGTGAGTGGAATTCCAAGTGTAGAGGTGAAATTCGTAGATATTTGGAGGAACACCAGTGGCGAAGGCGGCTCACTGGCTCGATACTGACGCTGAGGTGCGAAAGTGTGGGGAGCAAACAGGATTAGATACCCTGGTAGTCCACACCGTAA
+
GGGGGFGGGGGGGGGGGGGGGGGGGGGGGGGGGGGGGGGGGGGGGGGGGGGGGGGGGGGGFGGGGGGGGGGGGGGGGGGGGGGGGGGGGGGGGGGGGGCFGGGGGGGGGGGGGGGGGGGFGFGGGGGGGGGFFGGGGGGGGGGGFGGGGFGGGGGGGFFGGGGGGGGGGGGGGGGGGFGGGEGFGGGGGGGFEEGEGGGGGGGGGGFGGGGGGEGGGGGGFEEDGGGDGGGGGDDFFCGGGFF:E>FGFFGFFFGF>?7<77<FF:>?BFD<AAFF?FFB??
@M06628:26:000000000-CRM2J:1:1106:12824:16440 1:N:0:150
GACGAACCGGACAAACGTTATTCGGAATTACTGGGCTTAAAGAGTGCGTAGGCGGCTTGGCAGGTTGGGTGTGAAATCCCTCGGCTCAACCGAGGAACTGCGCTCAAAACCGCCAGACTTGAGGGAGACAGGGGTGAGCGGAACTGATGGTGGAGCGGTGAAATGCGTTGATATCATCAGGAACACCGGTGGCGAAGGCGGCTCACTGGGTCTCTTCTGACGCTGAGGCACGAAAGCTAGGGGAGCGAACGGGATTAGATACCCCGGTAGTCCTAGCTGTAA
+
GGGGGGGGGGGGGGGGGGGGGGGGGGGGGGGGGGGGGGGGGGGGGGGGGGGGGGGGGGGGGGGGFGGGGGGGGGGGGGGFFGGGGGGGGGGGGGGGGGGGGEEFGGGGGFGGGGGGGGGGGGGGGGGDGGGGGGGGGFGGGGGGGGGGGG::BFFGGGFEEGGGCC>CEGGGGGGGGFGGFGGGGGGGG?EGGGGGGGCEDGCGGGGFGGGGGFCCGGGGGEGDGGGGG5AD8CDBFC7@CF3389@<5@GG:>)?>FG>9?GGGFEFFBB><A?7:FD4A<
@M06628:26:000000000-CRM2J:1:1106:27598:16480 1:N:0:150
TACGGAGGGGGTTAGCGTTGTTCGGAATTACTGGGCGTAAAGCGTACGTAGGCGGATCAGAAAGTTAGGGGTGAAATCCCGAGGTCAACCTCGGAACTGCCTCTAAAACTCCTGGTCTTGAGTTCGAGAGAGGTGAGTGGAATTCCAAGTGTAGAGGTGAAATTCGTAGATATTTGGAGGAACACCAGTGGCGAAGGCGGCTCACTGGCTCGATACTGACGCTGAGGTACGAAAGTGTGGGGAGCAAACAGGATTAGATACCTTGGTAGTCCACACCGTAAA
+
G<FGG7F:FF@@@@FFGGGEF<EEFGEGGDFGG8EACFF@GGGGGGGG@EGEFGDC@@EFGD@FGGGGGGGGGGGFEFC=BEGGGCBBFFFGCFGEGGGGGG<>@C@DE<F<FGFCC9,:FCFFC*3FGGGGG?FFF;FCG@FC;FFCB?FCCGGGCF7FFGC;=CFGF81<BC+B9EGDEGEGFGGFGF7EG5:EGGGGGC5<<<:FGGDGCCE8FFF<C55>=F5CEFGGCED4@0?EE>53@1?<FFGF4?C?BBG9F@+<?(96AFB26??D?FB104
@M06628:26:000000000-CRM2J:1:1106:24551:16626 1:N:0:150
TACGGAGGGGGTTAGCGTTGTTCGGAATTACTGGGCGTAAAGCGTACGTAGGCGGATCAGAAAGTAGGGGGTGAAATCCCAGGGCTCAACCCTGGAACTGCCTCCTAAACTCCTGGTCTTGAGTTCGAGAGAGGTGAGTGGAATTCCAAGTGTAGAGGTGAAATTCGTAGATATTTGGAGGAACACCAGTGGCGAAGGCGGCTCACTGGCTCGATACTGACGCTGAGGTACGAAAGTGTGGGGAGCAAACAGGATTAGATACCCTGGTAGTCCACACCGTAA
+
GGGGGGGGGGG@+DFGGGGG,CFGGGGGGGGGGGGGGGGGGGGGGGGGFGGGGGGEGC=E<FGGB5?FFCFGGGGGFGGG@GGGGGGGGGG>,DFGGGGGG8F<3D<FGGG93@C,@FG,FGGG9@FFCGGGGGCFFGG,FGGGGFGG@FGGGGGFGGGGGGGGCGGGGGG@GG9CG9EGGGG:FGG88CGGGGGGGGGCGG8*+<FGGCGGDGEEGGGGGGGGDGCGGGGGGGGF?FGGGFFFFFF7FFGGFFGFFFGFGFGGGFF?ABFFFFF)3>>BBF
@M06628:26:000000000-CRM2J:1:1106:28009:16885 1:N:0:150
TACGGAGGGTGCAAGCGTTATCCGGAATCACTGGGTTTAAAGGGTGCGTAGGCGGATAAATAAGTCAGGGGTGAAAGCTTTCAGCTTAACTGGAAAATTGCCTTTGAAACTGTCTATCTTGAATTATGTTGAGGTTAGCGGAATGTGACATGTAGCGGTGAAATGCATAGATATGTCATAGAACACCAATTGCGAAGGCAGCTAGCTAGGCATATATTGACGCTGAGGCACGAAAGCGTGGGGAGCGAACAGGATTAGATACCCTGGTAGTCCACGCCCTAA
+
GGGGGGGGGGGGGGGGGGGGGGGGGGGGGGGGGGGGDGGGGGGGGGGGGGEFFGGGGDGGGGGGGGGGGGGGGGGGGGGGGGGGGGGGGGGGGGGGGGGGGGGGGGGGGGGGGGGGGFGGGGGGGGGGGGGGGGGGGGGGGGGGGGGGGGGGGGGGGGGGGGGFGGGGGGGGGGGGGGGGGGGGGGGGGGGGGGGGGGGGGGGGGGGFFGGGFFFCFGFGGGGGGGGGGGGGGGGFFG7EGFFFFFF3CEGGFFFF4?GFGFF:C?FBFA<>>FFF>F99BF
@M06628:26:000000000-CRM2J:1:1106:12136:16888 1:N:0:150
TACGGAGGGGGTTAGCGTTGTTCGGAATTACTGGGCGTAAAGCGTACGTAGGCGGATCAGAAAGTATGGGGTGAAATCCCGAGGCTCAACCTCGGAACTGCCTCATAAACTCCTGGTCTTGAGTTCGAGAGAGGTGAGTGGAATTCCAAGTGTAGAGGTGAAATTCGTAGATATTTGGAGGAACACCAGTGGCGAAGGCGGCTCACTGGCTCGATACTGACGCTGAGGTACGAAAGTGTGGGGAGCAAACAGGATTAGATACCCTGGTAGTCCACACCGTAA
+
GGGGGGGGGGGGGGGGGGGGGGGGGGGGGGGGGGGGGGGGGGGGGGGGGGGGGGGGGGGGGGGGGGGGGGGGGGGGGGGGGCGGGGGGGGGGGGGGGGGGGGGGGGGGGGGGGGGGGGGGGGGGGGGGGGGGGGGGGGGGGGGGGGGGGGGGGGGGGGGGGGGGGGGGGGGGGGGGGGG?EGGGGGGGGGGGGGGGGGGGGGGGGGGGGGGGGGGGGGGEGGGGGGGGGGGGGGGFFGGGGFF?FFFGFFGGFFGFFFGBCFAGG?::>A8A4<F@?EF??F
@M06628:26:000000000-CRM2J:1:1106:12121:16898 1:N:0:150
GACGGAGGGGGTTAGCGTTGTTCGGAATTACTGGGCGTAAAGCGTACGTAGGCGGATCGGAAAGTATGGGGTGAAATCTCGAGGCTCAACCTCGGAACTGCCTCATAAACTCCTGGTCTTGAGTTTGAGAGAGGTGAGTGGAATTCCAAGTGTAGAGGTGAAATTCGTAGATATTTGGAGGAACACCAATGGCGAAGGCAGCTCACTGGGTTGATACTGACGCTCAGGTACGAAAGTGTGGGGAGCAAATAGGATTAGATACCCTGGTAGTCCAAACCGTAA
+
9FGGGGGG7@F6+CF<FGG+F<FGGGGG,FGGGGGGGGGGGGGGF:4FFGGG@GG7FG+4+BFGG<,,4,BF+BFGGG9,BB+@FF<FGG,FGG7FG+,EF<<>33@FGGG93,@F,@F9FGGG;,,,*@FGGGG7D,7?FFGGG;F,DGGGAFG9CGGGGGGG;CFGGGG+CFGCF+B9EGGGGGG>*?FGGGGGGGG*/*A6CGGFG****+<CGGGGG*CD*9C*0<FGGGGF/*2<EF3:D>F4C*0?FFGFFFGFGFGGF(5:BAAAF)**4<>FBF
@M06628:26:000000000-CRM2J:1:1106:12139:16915 1:N:0:150
TACGGAGGGGGTTAGCGTTGTTCGGAATTACTGGGCGTAAAGCGTACGTAGGCGGATCAGAAAGTATGGGGTGAAATCCCGAGGCTCAACCTCGGAACTGCCTCATAAACTCCTGGTCTTGAGTTCGAGAGAGGTGAGTGGAATTCCAAGTGTAGAGGTGAAATTCGTAGATATTTGGAGGAACACCAGTGGCGAAGGCGGCTCACTGGCTCGATACTGACGCTGAGGTACGAAAGTGTGGGGAGCAAACAGGATTAGATACCCTGGTAGTCCACACCGTAA
+
GGGGGFGGGGGECFGGGGGCGGGGGGGGDGGGGGGGGFGGGGGGGGGGGGGG?FGEGGGG?FGGGFCEFGGGGGGGGGGCGEGGGGGGGGFGGG>FGGGFGFGGGFGGGGGGFFFGFGG<FGGGAFF7FFGGGGGGGCFGFFGGGFGGGGGGFGGGGGGGGGGGGGGGGGGGGGFGGCFFGGFGGGGC8FGGGGGDGGGGCDGGGGGFG=4EGGGGGGGFGGGGG3CCGFFGGGGFF>CFED3:BBF4C.*9>F<=?FG>FFGGG7>>A<):A2@F?>>B:6
@M06628:26:000000000-CRM2J:1:1106:27789:17102 1:N:0:150
TACGGAGGGGGTTAGCGTTGTTCGGAATTACTGGGCGTAAAGCGCGCGTAGGCGGATTAGTAAGTTAGGGGTGAAACCCCGGGGCTCAACCCCGGAACTGCCTCTAATACTGCTAGTCTTGAGTTCGAGAGAGGTGAGTGGAATTCCGAGTGTAGAGGTGAAATTCGTAGATATTCGGAGGAACACCAGTGGCGAAGGCGACTCACTGGCTCGATACTGACGCTGAGGTGCGAAAGTGTGGGGAGCAAACAGGATTAGATACCCTGGTAGTCCACACCGTAA
+
GGGGGGGGGGGFGGGGGGGGGGGGGGGGGGGGGGGGGGGGGGGGGGGGGGGGGGGGGFGGGGGGGGGGGGGGGGGGGFGGGGGGGEGGGGGG@FGCGGGGGFADGGGGGGGGGFGGGGGGGGGGGGGFGGGGGGFFGGGGGGGGGGGGCEGGGGGGGGGGGGGGGGGGGGGGGGF9FGGGGGGGGGGGGGGGGCGGGGGGGGC:8FGGGGGGGCGGGGGFGEGGGGGGGGGGGGGF@GFGGFFBFFFGFFFFFFGFB<FAEFFCGFFFAFFBAFF4?EFFFF
@M06628:26:000000000-CRM2J:1:1106:27772:17110 1:N:0:150
TACGGAGGGGGTTAGCGTTGTTCGGAATTACTGGGCGTAAAGCGCGCGTAGGCGGATTAGTTAGTTAGAGGTGAAACCCCAGAGCGCAACCCCGTAACTGCCTCTAATACGTCTATTCTTGGGGTTTGGAGAGGTGTAGGGAATTCCCAGGGGAGAGGTGAATTTCGTTGGATATCGGAGGAACACCAGGGGCCAAAGGGAGGCACCTACTCGATACTTACGGCGGGGTGACAAAAGATGGGGAGCAAACAGGATTAGAGACCCTGGTTGTTCACAGCGACA
+
GGGGGGFGGGG:@FGGGGG76<FGG@GG8EGGGGGGGGGGGG<C@4CFGGG7F=E:+F,,C,8<FGGB,8FFGGGG,,+3++33B3+@FD,=++8+8<@FFCGCFFFAFG7,,@F,;FGG9,,*>****3,,>F783,,,*34,?;3,>,*****4C*7*+?+;:<?B03*+++52*:C:C5C;**;8;**/***2*2**1***2***0+2<:8***++3+/2)*)/2*:*0+<9()**+28;08()22)**85*9)2*)+)2/*.<0)--(.)*0)7((,.
@M06628:26:000000000-CRM2J:1:1106:12677:17573 1:N:0:150
GACGAACCGTCCAAACGTTATTCGGTATCACTGGGCTTAAAGCGTGCGTAGGCGGCTTGGAAGGTGAGATGTGAAAGCCCACGGCTCAACCGTGGAATTGCGTTTCAAACCCTCAAGCTTGAGGAAGACAGGGGTGTGGGGAACTTTTGGTGGAGCGGTGAAATGCGTTGATATCATAGGGAACACCGAAGGCGAAGGCGCAACACTGGGTCTTTACTGAGGCTGAGGCACGAAAGCTAAGGTAACGAATAAGATTAGATCCCCCGGTAGTACTAGCTGCAA
+
EFGGCFGGCFEGGC,FECF<CF<<<6;,C6,6C,<<-@CCCEAC8B@@@@6=<CCG7+48=?8=9B?<,EFB<<AD9<FDECC@:4?FCF<4?4+8,:B9BFFF7BFFG9+8F@A,,,,CF,,,,88D,<@+++3@***3C7FD,?@F>*D*CF,,4F1<*>2?F9CGGC8922;?9+<+=FGGFGGG5****/::C**/1)*2**++0*2**<0+0++<+;*/2>/*7*CDCCD0)2:+<.*)*))185**9*:*642)+0*12(.441<)6.0*(*.(53
@M06628:26:000000000-CRM2J:1:1106:16744:17929 1:N:0:150
TACGGAGGGGGTTAGCGTTGTTCGGAATTACTGGGCGTAAAGCGCGCGTAGGCGGACTATTAAGTTAGAGGTGAAATCCCAGGGCTCAACCCTGGAACTGCCTTTAATACTGGTAGTCTTGAGTTCGAGAGAGGTGAGTGGAATTCCAAGTGTAGAGGTGAAATTCGTAGATATTTGGAGGAACACCAGTGGCGAAGGCGGCTCACTGGCTCGATACTGACGCTGAGGTGCGAAAGTGTGGGGAGCAAACAGGATTAGATACCCTGGTAGTCCACACCGTAA
+
GGGGGGGGGGGGGGG9FGGGGGGGGGGGGGGGGGGGGGGGGGGGGGGGGGGGGGGGGGGGGGGGGGGGGGGGGGGGGGGGGGGGGGGGGGGGGGGGGGGGGGGGGGGGGGGGGGGGGGGGGGGGGGGGGGGGGGGGGGGGGGGGGGGGGGGGGGGGGGGGGGGGGGGGGGGGGGGGGGGGGGGGGGGGGGGGGGGGGGGGGGGGGGGGGGGGGGGGGGGGGGGGGDGGGGGCCCGFFGGGGFFFBBFGGFGGFFGF<3F<FFGGFB>?AAFFFFFFFFF::B
@M06628:26:000000000-CRM2J:1:1106:13819:17970 1:N:0:150
TACGAAGGGGGCTAGCGTTGTTCGGAATTACTGGGCGTAAAGCGTACGTAGGCGGATTAGAAAGTTAGGGGTGAAATCCCAGGGCTCAACCCTGGAACTGCCTCTAAAACTCCTAATCTTGAGTTCGAGAGAGGTGAGTGGAATTCCGAGTGTAGAGGTGAAATTCGTAGATATTCGGAGGAACACCAGTGGCGAAGGCGGCTCACTGGCTCGATACTGACGCTGAGGTACGAAAGCGTGGGGAGCAAACAGGATTAGATACCCTGGTAGTCCACGCCGTAA
+
GGGGGGGGGGGGGGGGGGGGGGGGGGGGGGGGGGGGGGGGGGGGGGGGGGGGGGGGGGGGGGGGGGGGGGGGGGGGGGGGGGGGGGGGGGGGGGGGGGGGGGGGGGGGGGGGGGG9FGGGGGGGGGGGGGGGGGGGGGGGGGGGGGGGGGGGGGGGGGGGGGGGGGGGGGGGGGGGGGGGGGGGGGGGGGGGGGGGGGGGGGGGGGGGGGGGGGGGGGGGGGGGGGGGGGGGGGGFFGGGGFEFDFFGGFGGFFGFFFGFGFGGGFFFFFFFFFFEFFFFFF
@M06628:26:000000000-CRM2J:1:1106:14508:18821 1:N:0:150
TACGGAGGGGGTTAGCGTTGTTCGGAATTACTGGGCGTAAAGCGCACGTAGGCGGACTAATAAGTTAGAGGTGAAATCCCAGGGCTCAACCCTGGAACTGCCTTTAATACTGTTAGTCTTGAGTTCGAGAGAGGTAAGTGGAATTCCAAGTGTAGAGGTGAAATTCGTAGATATTTGGAGGAACACCAGTGGCGAAGGCGGCTTACTGGCTCGATACTGACGCTGAGGTGCGAAAGCGTGGGGAGCAAACAGGATTAGATACCCTGGTAGTCCACGCCGTAA
+
GGGGGFEFGGGEGGGGGGGGGGGGGGGGGGGGGGGGGGGGGGGGGGGGGGGGGGGGGGGGFGGGGGGGGGGFGGGGGGGGGGGGGGGGGGGGGGGGGGGGGGGGGGGGCGGGGGGGGGGGGFGFGGGGGGGGGGGGGGGGGGGGGGGGGGGGGFGGGGGGGGGGGCGGGFEGGGGGGGGGGGGFFGGGGGGGGGGGGGGGGG>EGGFCEGGFEGGFCGGFGGGGGDFGGFGGGGGBFGGGGDB8BFFGFFGGFFFFFFGDFFEEF?FFFFDB2<FEFFFF<:
@M06628:26:000000000-CRM2J:1:1106:20172:18942 1:N:0:150
GACGGAGGATGCAAGCGTTATCCGGAATTATTGGGCGTAAAGCGTACGTAGGCTGTTGAATAAGTCTGTTGTCAAAGCCCGAGGCTCAACCTTGGATCGGCAATGGAAACTGTTCGACTAGAGAGAGATAGGGGCAGGAGGAATTCCAGGTGTAGCGGTGAAATGCGTAGATATCTGGAAGAACACCAGTGGCGAAAGCGTCCTGCTGGATCTCAACTGACGCTGAAGTACGAAAGCTAGGGGAGCGAATGGGATTAGATACCCCAGTAGTCCTAGCCGTAA
+
GGGGGGGGGGGGGGGGGGGGGGGGGGGGGGGGGGGGGGGGGGGGGGGGGGGGGGGGGGGGGGGGGGGGGGGGGGGGGGGGGGGGGGGGGGGGGGGGGGGGGGGGGGGGGGGGGGGGGGGGGGGGGGFFGGGGGGGGGGGGGGGGGGGGGGEGGGGFGGGGGGGGGGGGGDGGGGGGGGGGGGFGGGGGGGGGGGGE@FFGGGEGGGGGGGGGGGGFGGGFGGGGGGGGGGGGGGG>FFGGGFE9E9>DGEGDF5FF?FGFGFGGC6@>A4>FAFFFFFF?:?
@M06628:26:000000000-CRM2J:1:1106:21533:19110 1:N:0:150
TACGAAGGGTGCAAGCGTTATTCGGATTTACTGGGCGTAAAGCGCGCGCAGGCGGATGTGTAAGTCAGATGTGAAATCTCGAGGCTCAACCTCGAAACTGCGTCTGAAACTACTCATCTAGAGTTTCGGAGGGGGAAGTGGAATTTCGCATGTAGGGGTAAAATCCGTAGAGATGCGAAGGAACACCAGTGGCGAAGGCGACTTCCTGGCCGATAACTGACGCTGAGGCGCGAAAGCGTGGGGAGCAAACAGGATTAGATACCCTGGTAGTCCACGCCGTAA
+
GGGGGGGGGGGGGGGGGGGGGGGGGGGGGGGGGGGGGGGGGGGGGGGGGGGGGGGGGGGGGGGGGGGGGGGGGGGGGGGGGGGGGGGGGGGGGGGGGGGGGGGGGGGGGGGGGGGGGGGGGGGGGEGGGGGGGGGGGGGGGGGGGGGGGGGGGGGGGGGGGGGGGGGGGGGGGGGGGGGGGGGGGGGGGGGGGGGGGGGGGGGGGGGGGGGGGGGGGGGGGGGGDDGGGGGGGGGFFD<EGFFFFFFFGFGGFF<FDFGBGFGGG?FFFF>DFFFFFFFFFF
@M06628:26:000000000-CRM2J:1:1106:13249:19364 1:N:0:150
CACGTAGGCACCAAGCGTTATCCGGATTTATTGGGCGTAAAGAGCTCGTAGGCGGTTCAGTCAGTCGGGTGTGAAAACTTGAGGCTTAACCTCAAGAGGTCACTCGATACTACTGTGACTAGAGTGCGGTAGGGGAGCGGGGAATTCCTGGTGTAGCGGTGAAATGCGCAGATATCAGGAGGAACACCAGTGGCGAAGGCGCCGCTCTGGGCCGTAACTGACGCTGAGGAGCGAAAGCATGGGTAGCAAACAGGATTAGATACTCTGGTAGTCCATGCCGTA
+
GGGGGGGGGGGGGGGGGGGGGGGGGGGGGGGGGGGGGGGGGGGGGGGGGGGGGGGGGGGGGGGGGGGGGGGGGGGGGGGGGGGGGGGGGGGGGGGGGGGGGGGGGGGGGGGGGGGGGGGGGGGGGGGGGFGGGGGGGGGGGGGGGGGGGGGGGGGGGGGGGGGGGGGGGGGGGGGGGGGGGGGGGGGGGGGGGGGGGGGGGGGGGGEGGGGGGGGGGGGGGGGGGGGGGGGGGGGBFGGGGFFFFFFGGFGGFFGFBBGDGFGDGFFFFFFFFFFFFFFFFF
@M06628:26:000000000-CRM2J:1:1106:27600:19380 1:N:0:150
TACGGAGGGTCCGAGCGTTATCCGGAATTATTGGGTTTAAAGGGTCCGTAGGCGGGCGATTAAGTCAGTGGTGAAAGTCTGCAGCTCAACTGTAGAATTGCCTTTGATACTGGTCGTCTTGAGTTATGGTGAAGTTGGCGGAATATGTAGTGTAGCGGTGAAATGCATAGATATTACATAGAACACCGATTGCGAAGGCAGCTGACTAACCATATACTGACGCTGATGGACGAAAGCGTGGGGAGCGAACAGGATTAGATACCCTGGTAGTCCACGCCGTAA
+
GFGGG@CEFGGGGFGEEFGGGGGGGCGGGCGCFFFFGGDGGGGGGGGECEGGGGGGCFFGGGGGGGGEGGGGGCGAFGGGGGGGGGGGGFGGFFCFFGGGGGFGFGGGA9FGGFFFG@,FFCCFGCFGGCFA,ECGGGFGG>BFGGGBFFFGCFF9FFGGG9CCC9;+2;9;BFFC@@FGFGE:FFFEEE@CCG5:CEGGGD8<<C?EFGCFFGG7C?C3<EEDGGGG+;<CGGGBFG98CFE<:;EGGFGFF@4@>?>ACFF++8::A>FA)69@9@>F??
@M06628:26:000000000-CRM2J:1:1106:24667:19443 1:N:0:150
TACGAGGGGTGCTAGCGTTATTCGGAATCATTGGGCGTAAAGGGTGTGTAGACGGCGCATTAAGTCAACTGTTAAATTCTCCGGCCTAACTGGAGGTCAGCGGTAGAAACTGGTGTGCTAGAGGGTGAGAGAGAGAAGTGGAATTCTCGGAGTAGCGGTAAAATGCGTAGATCTCGAGAGGAACACCGATGGCGAAGGCAGCTTCTTGGCTCACTCCTGACGTTGAGACACGAAAGCGTGGGGAGCAAACAGGATTAGATACCCTGGTAGTCCACGCCGTAA
+
GGGGGGGGGGGGGGGGGGGGGGGGGGGGGGGGGGGGGGGGGGGGGGGGGGGGGGGGGGGGGGGGGGGGGGGGGGGGGGGGGGGGGGGGGGGGGGGGGGGGGGGGGGGGGGGGGGGGGGGGGGGGGFGGGGGGGGGGGGGGGGGGGGGGGGGGGGGGGGGGGGGGGGGGGGGGGGGGGGGGGGGGGGGGGGGGGGGGGGGGGGGGGGGGGGGGGGGGGGGGGGGGGGGGGGGGGGGFFGDGGFFFFFFGGFGGFFGFFFGFGFFECBFFFFFFFFFDFFFFFF
@M06628:26:000000000-CRM2J:1:1106:27573:19496 1:N:0:150
TACGGAGGGTGCAAGCGTTATCCGGAATCATTGGGTTTAAAGGGTCCGTAGGCGGGCTTATAAGTCAGTGGTGAAAGTCTGTGGCTCAACCATAGAACTGCCATTGATACTGTAGGTCTTGAATCGTTGTGAAGTGGTTAGAATATGTAGTGTAGCGGTGAAATGCTTAGATATTACATAGAATACCGATTGCGAAGGCAGATCACTAACAACGTATTGACGCTGATGGACGAAAGCGTAGGTAGCGAACAGGATTAGATACCCTGGTAGTCTACGCCGTAA
+
GGGGGGGGGGGGGGGGGGGGGGGGGGGGGFFGGGGGGGGGGGGGGGGGGGGGGGGGGGGGGGGGGGGGGGGGGGGGGGGGGGGGGGGGGGGCGFGGFFGGGGGGGGGGGFGGGGGGGFGGGGGGGGGGGGGGFFFGGFGGGGGGGGGBFGGGGGGGGGGGGFGGGGGGGGGGGGFGGGGGGGFGGGGGGGGGGGGCEGG75F?CGGGGGGGGGGFGGGGEGDGGGGGGFFF55CD2FGGGGFF<FF>D53CFFFGFF<74CFC?+.>5<AA>BD?@>>B>BF
@M06628:26:000000000-CRM2J:1:1106:19267:19893 1:N:0:150
GACGAACCGTCCAAACGTTATTCGGTATCACTGGGCTTAAAGCGTGCGTAGGCGGCTTGGAAGGTGAGATGTGAAAGCCCACGGCTCAACCGTGGAATTGCGTTTCAAACCCTCAAGCTTGAGGAAGACAGGGGTGTTGGGAACTTATGGTGGAGCGGTGAAATGCGTTGATATCATAGGGAACACCGGTGGCGAAGGCGCAACACTGGGTCTTTTCTGACGCTGAGGCACGAAAGCTAGGGTAGCGAACGGGATTAGATACCCCGGTAGTCCTAGCTGTAA
+
GGGGGGGGGGGGGGGGGGGGGGGGGGGGGGGGGGGGGGGGGGGGGGGGGGGGGGGGGGGGGGGGGGGGGGGGGGGGGGGGGGGGGGGGGGGGGGGGGGGGGGGGGGGGGGGGGGGGGGGGGGGGGGGGGGGGGGGGGGGGGGGGGGGGGGGGGGGGGGGGGGGGGGGGGGGGGGGGGGGEGGGGGGGGGGGGGGGGGGGGGGGGGGGGGGGGGGGGGGGGGGGGGGGGGGGDGGG>FGFFGFFFEFFGGFGDB><F7?7AGFGGC6@>>F>AF<*9:F>.4:
@M06628:26:000000000-CRM2J:1:1106:26386:20719 1:N:0:150
TACGGAGGGGGTTAGCGTTGTTCGGAATTACTGGGCGTAAAGCGTACGTAGGCGGATCAGAAAGTATAGGGTGAAATCCCGAGGCTCAACCTCGGAACTGCCTTATAAACTCCTGGTCTTGAGTTCGAGAGAGGTGAGTGGAATTCCAAGTGTAGAGGTGAAATTCGTAGATATTTGGAGGAACACCAGTGGCGAAGGCGGCTCACTGGCTCGATACTGACGCTGAGGTACGAAAGTGTGGGGAGCAAACAGGATTAGATACCCTGGTAGTCCACACCGTAA
+
GGGGGGGGGGGGGGGGGGGGGGGGGGGGGGGGGGGGGGGGGGGGGGGGGGGGGGGGGGGGGGGGGGGGGGGGGGGGGGGGGGGGGGGGGGGGGGGGGGGGGGGGGGGGGGGGGGGGGGGGGGGGGGGGGGGGGGGGGGGGGGGGGGGGGGGGGGGGGGGGGGGGGGGGGGGGGGGGGGGGGGGGGGGGGGGGGGGEEGGGGGGGGGGGGGGGGGGFGGGGGGGGGGGGGGGGGGGFFGGGGFFFFFFGFFGGFF4@<?GDGFFGGFF?FDFFFFFFFFFBBF
@M06628:26:000000000-CRM2J:1:1106:16081:22152 1:N:0:150
TACGAAGGGTGCAAGCGTTGTTCGGATTTATTGGGCGTAAAGCGCGCGCAGGCGGACGGCTAAGTCAGATGTGAAATCCCGGGGCTCAACCTCGGAACTGCGTCTGAAACTGGTTGTCTAGAATCTCGGAGAGGAAAGGGGAATTTCGCATGTAGGGGTAAAATCCGTAGAGATGCGAAGGAACACCAGAGGCGAAGGCGCCTTTCTGGACGAGTATTGACGCTGAGGCGCGAAAGCGTGGGGAGCAAACAGGATTAGATACCCCGGTATTCCACGCCGTAA
+
GGGGGGGGGGGGGGGGGFGGGGGGGGGGGGGGGCGGGGGGGFGGGGGGGGGGGGGGGGGGGGGGGGGGGGGGGGGGGGGGDGGGGGGGGGGGGGGGGGGGGGGGGGGGGGGGGGGGGGGGGGGFFFGGGGGGGGGGGGGD>@FGGGCGGGEGGGGGGGG:?CGFFGEF=ECCGGGFEGGGGGGGGFGGGGGDDECGGGGEGGGG7EGCECFGEE8:EGFFGCCGG5FFGGGDEEDBFC>CG@::D6>FE>G57>9=?)0-<6++*-779(69):F@>F1>B:
@M06628:26:000000000-CRM2J:1:1106:16079:22173 1:N:0:150
TACGAAGGGTGCAAGCGTTGTTCGGATTTATTGGGCGTAAAGCGCGCGCAGGCGGACGGCTAAGTCAGATGTGAAATCCCGGGGCTCAACCTCGGAACTGCGTCTGAAACTGGTTGTCTAGAATCTCGGAGAGGAAAGGGGAATTTCGCATGTAGGGGTAAAATCCGTAGAGATGCGAAGGAACACCAGAGGCGAAGGCGCCTTTCTGGACGAGTATTGACGCTGAGGCGCGAAAGCGTGGGGAGCAAACAGGATTAGATACCCTGGTAGTCCACGCCGTAA
+
GGGGDFEGGGGGGGGGGGEGGGGGGGGGGGGGGGGGGGDGGGGGGGGGGGGGGGGGGGGGGGGGGGGGGGGGGGFGFFFCGGGGGGGGGGGGGGGGGGGGGGGGGGGGGGGGGGGGGGGGGGGGFFGGGEEEGGGGGGGGGFGGGGGGDGGGGGGGGGGGGGGGGGGGGGGGGCFF>AEEGGGCFGGFGFGFGGGGGGGGCDEGGGGGGGGGEECCFGGFFGEGE3CF5EEGE8D(.9/;C@E0>(<<F4C<).2=??7<?6E<C43:<<A2<AFE>@B(38
@M06628:26:000000000-CRM2J:1:1106:16792:22743 1:N:0:150
TACGGAGGGGGTTAGCGTTGTTCGGAATTACTGGGCGTAAAGCGTACGTAGGCGGATTGGAAAGTATGGGGTGAAATCCCAGGGCTCAACCCTGGAACTGCCCTGTAAACTATCAGTCTAGAGTTCGAGAGAGGTGAGTGGAATTCCAAGTGTAGAGGTGAGATTCGTAGATATTTGGAGGAACACCAGTGGCGAAGGCGGCTCACTGGCTCGATACTTACGCTGAGGTACGAAAGTGTGGGGAGCAAAAAGGATTAGACACCCGTGTAGTCCACACCGTAA
+
GGGGGGGGGGGGGGGGGGGGFFGGGGGGGGFGGGGGD:CFGGGGGGGGGFGGGGGGGGFGFGGGAFF9FFGGGGGGFFFGGGFGGCDGFGGGGGGFFDFDAFGG7FFGGFGGGGCF:@AFAEGGCF7FGFGGGD<BFGGEGG@FGGCB@FFCC<CF9=FDC:CC,@8<=CEFGGGG9@6CCCC:A:C:CF+:8CB5**8CDC/:CCF<8>96*:CF8C9@FCC7:CF57<<98873**:E5571>9@C8.9*).2=7,*.+7*124>11-:4:2?),.4:<?
@M06628:26:000000000-CRM2J:1:1106:16800:22761 1:N:0:150
TACGGAGGGGGTTAGCGTTGTTCGGAATTACTGGGCGTAAAGCGTACGTAGGCGGATTGGAAAGTATGGGGTGAAATCCCAGGGCTCAACCCTGGAACTGCCCTGTAAACTATCAGTCTAGAGTTCGAGAGAGGTGAGTGGAATTCCAAGTGTAGAGGTGAAATTCGTAGATATTTGGAGGAACACCAGTGGCGAAGGCGGCTCACTGGCTCGATACTGACGCTGAGGTACGAAAGTGTGGGGAGCAAACAGGATTAGATACCCTGGTAGTCCACACCGTAA
+
GGGGGGGGGGGGGGGGGGGGGGGGGGGGGGGGGGGGGGGGGGGGGGGGGGGGGGGGGGGGGGGGGGGGGGGGGGGGGGGGGGGGGGGGGGGGGGGGGGGGGGGGGGGGGGGGGGGGGGGGGGGGGFFGGGGGGGFGGGGGGGGGGGGGGGGGGGGGGGGGGFGGGGGGGGGGGGGGGGGGGGGFGGGFGGGF5EGGGGGGGGGGGGGGGGGGGGGGGFFGGG57CDGGGGEGGGGFFGGGGFE<EFFGFFGC5>FB?<CAF?<8C<FF24<<ABFFFFF:??
@M06628:26:000000000-CRM2J:1:1106:13002:23133 1:N:0:150
GACGAACCGTCCAAACGTTATTCGGTATCTCTGGGCTTAAAGCGTGCGTAGGCGGCTTGGAAGGTGAGATGTGAAAGCCCACGGCTCAACCGTGGAATTGCGTTTCAAACCCTCAAGCTTGAGGAAGACAGGGGTGTTGGGAACTTATGGTGGAGCGGTGAAATGCGTTGATATCATAGGGAACACCGGTGGCGAAGGCGCAACACTGGGTCTTTTCTGACGCTGAGGCACGAAAGCTAGGGTAGCGAACGGGATTAGATACCCCGGTAGTCCTAGCTGTAA
+
GGGGGGGGGGGGGGGGGGGGGGGGGGGGGGGGGGGGGGGGGGGGGGGGGGGGGGGGGGGGGGGGGGGGGGGGGGGGGGGGGGGGGGGGGGGGGGGGGGGGGGGGGGGGGGGGGGGGGGGGGGGGGGGGGGGGGGGGGGGGGGGGGGGGGGGGGGGFGGGGGGGGGGGGGGGGGGGGGGGGGGGGGGGGGGGGGGGEEGGGGGGGGGGGGGGGGGGFCCFCGGGGGGGGGGGGGGD>@7CFFFF:>?FGGEGGFFGF<7C<CFFGG4539:3AFFFFFFAB<:
@M06628:26:000000000-CRM2J:1:1106:13153:23944 1:N:0:150
TACGGAGGATCCAAGCGTTATCCGGAATCATTGGGTTTAAAGGGTCCGTAGGCGGGCTATTAAGTCAGAGGTGAAAGTTTGCAGCTCAACTGTAAAATTGCCTTTGATACTGGTAGTCTTGAATTAGTATGAAGTGGTTAGAATAAGTAGTGTAGCGGTGAAATGCATAGATATTACTTAGAATACCGATTGCGAAGGCAGATCACTAATACTATATTGACGCTGAGGGACGAAAGCGTGGGGAGCGAACAGGATTAGATACCCTGGTAGTCCACGCCGTAA
+
GGGGGGGGGGGGGGGGGGGGGGGGGGGGGGGGGGGGGGGGGGGGGGGGGGGGGGGGGGGGGGGGGGGGFGGGGGGGGGGGGDFFGGGGGGGGGGGGGGGGGGGGGGGGGGGGGGGGGGGGGGEGG,>FFGFGGGGGGGGFFFGGCFGGFGGGGGGGGGGGGGFGGGFGGGGGGFFGFGFGFFGGGFF8CGGGFEG>EDGGGGFGGGFFGCC<F?>CFFGGGDGGGG5=EGGDGEGBFGGCED>?FFEGGBGGF:CF?7FFG=CCC:>?BFFF2AFFBF996:
@M06628:26:000000000-CRM2J:1:1106:14296:24371 1:N:0:150
TACGGAGGGTCCGAGCGTTATCCGGAATCATTGGGTTTAAAGGGTCCGTAGGTGGGCCTATAAGTCAGAGGTGAAAGTTTGTGGCTCAACCCTAAAATTGCCTTTGATACTGTAGGTCTTGAGGTATAGTGAAGTTGCCGGAACTTGTGGTGTAGCGGTGAAATGCATAGATATCAGATAGAAAACAAATTGCGAAGGCAGGTGACTGACTAGATAGTGACGCTGATGAACGAAAGCGTGGGGAGCGAACGGGCTTAGTTACCCCGGTAAGCTACGCCGTAA
+
GFCGGE@CFEFFF:FFFFCFGDEEEECF<,6<CFG@:FF<6F<F6C<CFEFG66D+9,4,CCEFF9<CF<<FGE<FABF<EFDFEEBEFFB+9,?,EA8E<EE,5B,<?AF9E<5BF?C<<,F,BFDAF,A?;F5<F,?@@=CB,3,:8>5@>F;D:7FFGECD,@,@@9@E;E,3,,,65>B,?>,46,,2DC:C*<8,7)6=7+4+50;A+0+5+4C99***19+A7+<*887;?5/8:75(827)/7)9:))0),*-+1++*-)3(()..6=3(842:4
@M06628:26:000000000-CRM2J:1:1107:16603:1992 1:N:0:150
TACGAACTGTGCGAACGTTATTCGGAATCACTGGGCTTAAAGGGTGCGTAGGCGGATTTGTAGGTCAGATGTGAAAGCCCACGGCTCAACCGTGGAATTGCGTTTGAAACCACAAGTCTTGAGGGGATCAGAGGAGAGCGGAACTCATTGTGGAGCGGTGAAATGCGTTGATATGATGAGGAACACCGGTGGCGAAAGCAGCTCTCTGGGATCCTTCTGACGCTGAGGCACGAAAGCTAGGGGAGCGAACGGGATTAGATACCCCGGTAGTCCTAGCTGTAA
+
GGGGGGGFFGGGGGDGGFGGGGGGGGGGGGGGGGGGGGGGGGGGGGGGGGGGGGGGGGGGGGGGFGGGGGGGGGGGGGGGGGGGGGDGGGGGGGGGGGGGGGGGGGGGGGG<=FGGFGGFGGGGGGE@FGGGGGGGGGGGGGGGGF9CGGGGGGGGGGGGGGGGGGGGCEGGGGGECEFGGGGGGGGGCEGGGGGGCEF?CGGG9CEGGGFFGFG7<FGGGEGGGGGGG>FGDGD>4:CFGFBDEF>=CCDGFBCF2?FBGFFG59BF@DDFAF=G?B)*-6
@M06628:26:000000000-CRM2J:1:1107:20282:2332 1:N:0:150
TACGGAGGGGGTTAGCGTTGTTCGGAATTACTGGGCGTAAAGCGCGCGTAGGCGGATTAGTAAGTTAGGGGTGAAATCCCAGGGCTCAACCCTGGAACTGCCTCTAATACTGCTAGTCTTGAGTTCGAGAGAGGTGAGTGGAATTCCGAGTGTAGAGGTGAAATTCGTAGATATTCGGAGGAACACCAGTGGCGAAGGCGGCTCACTGGCTCGATACTGACGCTGAGGTGCGAAAGTGTGGGGAGCAAACAGGATTAGATACCCTGGTAGTCCACACCGTAA
+
GGGGGGGGGGGGGGGGGGGGGGGGGGGGGGGGGGGGGGGGGGGGGGGGGGGGGGGGGGGGGGGGFGGGGGGGGGGGGGGGGGGGGGGGGGGGGGGGGGGGGGGGGGGGGGGGGGGGGGGGGGGGGGGGGGGGGGGGGGGGGGGGGGGGGGGGGGGGGGGGGGGGGGGGGGGGGGGGGGGGGGGGGGGGGGGGGGG>EEGGGGDCCGGGGGGGGGGGEGGGGGG=GGGGGDFDE5598FF9EEFE>BFCCFGGFFGF??FFFFFGFFFF?6AFAF?C1>956?
@M06628:26:000000000-CRM2J:1:1107:20274:2353 1:N:0:150
TACGGAGGATGCAAGCGTTGTACGGAATTACTGGGCGTAAAGCGCGCGTAGGTGGATCAGTAAGTTAGTGGTGAAATTCCACGGCTCAACTCTGGAATTGCCTCTAATACTGCTAGTCTTGAGTTCGAGATAGGTGATTGGAATTCCTAGTGTAGAGGTGAAATTCGTAGATATTCGGAGGAAAACCAGTGGCGAAGGCGGCTCACTGGCGTGATACTGACGCTTAGGTGCGAAAGTGTGGGGAGCAAACAGGATTAGATACCCTGGTAGTCCACACCGTAA
+
<EFC7;@@6,,,-6;CC@-6B,666BFF,<99E88,@FGGCFA@7CCCFC+F5C7:C,CECC?CF,@BCFFE<?=B,,C,,,448F:F<<5,<,AFF9FGGEF,BF9FEGGGGGGADFFFGFDBA?C,6=+C,3E,,,:D@BF9>,,7,@3@@9E9DCCF:>E=,7:FC8CE9D;,@,*1*>F,5FE,4?C,BC:BEEFDDDE*+9C<*/1*/2;<2A?9E8C5*9*<++3/;*2(/0<?*)0)896CEGG65>*0<,@AGFDC6::???A42@F*,7378<
@M06628:26:000000000-CRM2J:1:1107:19961:2505 1:N:0:150
TACAGAGGTCTCAAGCGTTGTTCGGAATCACTGGGCGTAAAGCGTATGTAGGCTGTACGGTAAGTGAGATGTGAAAGCCCAGGGCTCAACCCTGGAACTGCATCCGATACTGCCATACTAGAGTAGTGGAGGGGTATATGGAATTCACGGTGTAGCAGTGAAATGCGTAGATATCGTGAGGAACACTGGCGGCGAAGGCGATATACTGGACACTCACTGACGCTGAGATACGAAGGCTAGGGTAGCGAAAGGGATTAGATACCCCTGTAGTCCTAGCAGTAAA
+
GGGGGGGGGGGGGGGGGGGGGGGGGGGGGGGGGGGGGGGGGGGGGGGGGGGGGGGGGGGGGDGGGGGGGGGGGGGGGGGGGGGGGGGGGGGGGGGGGGGGGGGGGGGGGGGGGGGGGGGGGFFGGGGGGGGGGGGGGGGGGGGGGGGGGGGGGGGGGGGGGGGGGGGGGGGGGGGGGGGGGGDFGFGGGGGGGGGDGGGGE3EGFFGFCGGGGGGGGGGFGGGEGGGGFGC5F8EEBFGGGGFFF:96CE<F5)8<6><F2<?FGFBF=FFFF<4=CBFF=6<
@M06628:26:000000000-CRM2J:1:1107:20859:2590 1:N:0:150
GACGAACCGTCCAAACGTTATTCGGTATCACTGGGCTTAAAGCGTGCGTAGGCGGCTTGGAAGGTGAGATGTGAAAGCCCACGGCTCAACCGTGGAATTGCGTTTCAAACCCTCAAGCTTGAGGAAGACAGGGGTGTTGGGAACTTATGGTGGAGCGGTGAAATGCGTTGATATCATAGGGAACACCGGTGGCGAAGGCGCAACACTGGGTCTTTTCTGACGCTGAGGCACGAAAGCTAGGGTAGCGAACGGGATTAGATACCCCGGTAGTCCTAGCTGTAA
+
GGGGGGGGGGGGGGGGGGGGGGGGGGGGGGGGGGGGGGGGGGGGGGGGGGGGGGGGGGGGAFGGGGGGGGGGGGGGGGGGGGGGGGGGGGGGGGGGGGGGGGGGGGFGGGGGFGFGGGGFGGGGGFFGGGGGGGCGFCFFEGGGGG:FGGGGGGGGGGGGGGGGGGGGGGG@FGGGG@CGGGGGGGGGGGGGGGG5CEGGGG5?=EGGGGGGGGGCEFGGGGGGEDGGF8:DGEEBFF<FFFF:<22:EGDGE>)728=4@9<C;>FF3B7F9//:(84*69
@M06628:26:000000000-CRM2J:1:1107:7855:2834 1:N:0:150
TACGGAGGGGGTTAGCGTTGTTCGGAATTACTGGGCGTAAAGCGCGCGTAGGCGGATTAGTAAGTTAGGGGTGAAATCCCGGGGCTCAACCCCGGAACTGCCTCTAATACTGCTAGTCTTGAGTTCGAGAGAGGTGAGTGGAATTCCGAGTGTAGAGGTGAAATTCGTAGATATTCGGAGGAACACCAGTGGCGAAGGCGACTCACTGGCTCGATACTGACGCTGAGGTGCGAAAGTGTGGGGAGCAAACAGGATTAGATACCCTGGTAGTCCACACCGTAA
+
GGGGGGGGGGGBCGGGGGGGCGGGGGGGGGGGGGGGGGGGGGGGGGGGGGGGEGGFGGFEGGGG5EFGFCGGGGGGGGGGGGGGGGGGGGGFEFGGGGGGGFCGFGCFFGGGCFFGGGGGGGGGGFFGDFFGGGBFFGCFGFGGGFCA8FGGGGGGGGGGGGGGGGGCFGGGGGGGGCGGGGGGGGGGGGGGGGGGGGGGDGE5CFGGG=CCCCGGGGGFFCG5EGGGGGGGGGGFFFGGGFD3>BFGFGGGFFFFB?FFFFGFFFFFFFF6<FF<?E>F(4
@M06628:26:000000000-CRM2J:1:1107:18727:3023 1:N:0:150
GACGAACCGTCCAAACGTTATTCGGTATCACTGGGCTTAAAGCGTGCGTAGGCGGCTTGGAAGGAGAGATGTGAAAGCCCAAGGCTCAACCGTGGAATTGCGTTTCAAACCCTCAAGCTTGAGGAAGACAGGGGTGTTGGGAACTTATGGTGGAGCGGTGAAATGCGTTGATATCATAGGGAACACCGGTGGCGAAGGCGCAACACTGGGTCTTTTCTGACGCTGAGGCACGAAAGCTAGGGTAGCGAACGGGATTAGATACCCCGGTAGTCCTAGCTGTAA
+
GGGGGGGGGGGGGGGGGFGGGGGGGGGGGGGGGGGGGGGGGGGGGGGGGGGGGGGGGGGGGGGGGGGGGGGGGGGGGGGGGGGGGGGGGGGGGGGGGGGGGGGGGGGGGGGGGGGGGGGGGGGGGGGGGGGGGGGGGGGGGGGGGGGGGGGGGGGGGGGGGGGFGGGGGGGGGGGGGGGGGGGGGGGGGGGGGGGGGGGGGGGGGGCEGGGFGGGGGGGGGGGGGGGGGGGDECGF@GDGGFFFFFFGCCDED3D:48@BDBFGFFFF3:>FAFBC?BAFFB
@M06628:26:000000000-CRM2J:1:1107:11222:3325 1:N:0:150
TACGGAGGGGGTTAGCGTTGTTCGGAATTACTGGGCGTAAAGCGTACGTAGGCGGATTGGAAAGTATGGGGTGAAATCCCAGGGCTCAACCCTGGAACTGCCCTGTAAACTATCAGTCTAGAGTTCGAGAGAGGTGAGTGGAATTCCAAGTGTAGAGGTGAAATTCGTAGATATTTGGAGGAACACCAGTGGCGAAGGCGGCTCACTGGCTCGATACTGACGCTGAGGTACGAAAGTGTGGGGAGCAAACAGGATTAGATACCCTGGTAGTCCACACCGTAA
+
GGGGGGGGGGGGGGGGGGGGGGGGGGGGGGGGGGGGGGGGGGGGGGGGGGGGGGGGGGGGGGGGGGGGGGGGGGGGGGGGGGGGGGGGGGGGGGGGGGGGGGGGGGGGGGGGGGGGGGGGGGGGGFBGGGGGGGGGGGGGGGGGGGGGGGGGGGGGGGGGGGGGGGGGGGGGGGGGGGFGGGGGGGGGGGGGGGGGGGGGGGGGGGGGGGGGGGGGGGGGGGGGGGGGGGGGGCGFFGGGGFFFFFFEGGGGFFGFFFFFGFGGFFFFFFBFBFFGFFF@B?
@M06628:26:000000000-CRM2J:1:1107:11239:3328 1:N:0:150
TACGGAGGGGGTTAGCGTTGTTCGGAATTACTGGGCGTAAAGCGTACGTAGGCGGAATAGAAAGTATGGGGTGAAATCCCACGGCTCAACTCTGGAACTGCCCTGTAAACTATCAGTCTAGAGTCCGAGAGAGGTGAGTGGAATTCCACGTGTAGAGGTGAAATTCGTAGATATCTGGAGGAACACCAGTGGCGAAGGCGGCTCACTGGCTCGATACTGACGCTGAGGTACGAAAGTGTGGGGAGCAAACAGGATTAGATACCCTGGTAGTCCACACCGTAA
+
@EF87@F::+766CFE78:7C,C:@CFF,@@@FCF,CFE7,,AC?6>>EE8:,@=++B,C9,A?F<EFGGG=FF@?58FFF,+@:F7FDE,8?FFF@BFGGDDG?B9,CAB<==F=EEFFGD9<:<3+@C<B@@GFD7@FE:A,,87,,*6DC,>FG7F<CFFC@FF,;CCCFG,2CC98@FGF7FC<*;ECCGD7@FF:<E58C?<92A<FEEFF*<C7@8:/*><E0<C7EDE2@C:+;)77:0(*<CG65>4=?<FFGFFG6?F9@F76-9F*8@>.4:
@M06628:26:000000000-CRM2J:1:1107:17417:3829 1:N:0:150
GACGAACCGTCCAAACGTTATTCGGTATCACTGGGCTTAAAGCGTGCGTAGGCGGCTTGGTAGGTGAGATGTGAAAGCCCACGGCTCAACCGTGGAATTGCGTTTCAAACCCCCAAGCTCGAGGAAGATAGGGGTGATGGGAACTTATGGTGGAGCGGTGAAATGCGTTGATATCATAGGGAACACCGGTGGCGAAAGCGCATCACTGGATCTTTTCTGACGCTGAGGCACGAAAGCTAGGGTAGCGAACGGGATTAGATACCCCGGTAGTCCTAGCTGTAA
+
GGGGGGGGGGGGGGGGGGGGGGGGGGGGGGGGGGGGGGGGGGGGGGGGGGGGGGGGGGGGGGGGGGGGGGGGGGGGGGGGGGGGGGFGGGGGGGGGGGGGGGGGGGGGGGGGGGGGGGFGGFGGGGGGGGGGGGGGGGGEFFGGGGGGGGGGGGGGGGFGGGGGGGGGGGGGGGGGGGGGGGGGGGGGGGGGFGGGGEGGGGGGGGGGGGGGGGGGFGGGFGGGGGGGGGGGGGGFFGGGGFFFFFFGGGGGFB<?2<=BFFGGFFFFFE<FFFFGB=>FFF
@M06628:26:000000000-CRM2J:1:1107:13990:4247 1:N:0:150
TACGAACCGTCCAAACGTTATTCGGTATCACTGGGCTTAAAGCGTGCGTAGGCGGCCTGGAAGGTGAGATGTGAAAGCCCACGGCTCAACCGTGGAACTGCGTTTCAAACCACCAGGCTTGAGGAAGATAGGGGTGATGGGAACTTATGGTGGAGCGGTGAAATGCGTTGATATCATAGGGAACACCGGTGGCGAAAGCGCATCACTGGATCTTTTCTGACGCTGAGGCACGAAAGCTAGGGTAGCGAACGGGATTAGATACCCCGGTAGTCCTAGCCGTAA
+
GGGGGGGGGGGGGGGGGGGGGGGGGGGGGGGGGGGGGGGGGGGGGGGGGGGGGGGGGGGGGGGGGGGGGGGGGGGGGGGGGGGGGGGGGGGGGGGGGGGGGGGGGGGGGGGGGGGGGGGGGGGGGFGGGGGGGGGGGFGGGGGGGGGGGGGGGGGGGGGGGGGGGGGGGGGFGGGGGGGGGGGGGGGGGGGGGGGGGGGGGGGEFGGGGGGGGGGECGGGGGGGGGGGGGGGGGGFFGGGGFFFEBBGGGGGFFDFFFFFFFGGFFF@FEBFFFFGFFF@<?
@M06628:26:000000000-CRM2J:1:1107:26643:4475 1:N:0:150
TACGGAGGATCCAAGCGTTATCCGGAATCATTGGGTTTAAAGGGTCCGTAGGTGGACTGGTCAGTCAGAGGTGAAATCCTGCAGCTTAACTGTAGAACTGCCTTTGATACTGCTAGTCTTGAATCATTATGAAGTGGTTAGAATATGTAGTGTAGCGGTGAAATGCATAGATATTACATAGAATACCAATTGCGAAGGCAGATCACTAATAATGTATTGACACTGATGGACGAAAGCGTAGGTAGCGAACGGGATTAGATACCCCGGTAGTCTACGCCGTAA
+
GGGGEFEGGFGGGGGFFFDGGGGDGGGGFCFFEGGEEGGGGGFGGGGGCGGGFAFGGGGFGGGGFFDFFGGGGGGGGGGGGGGGFDGFGFGGGGGGGGGGGGD9FGBFGGGFGFGFGGGAGFGGGGGGDGFGFGCFGABFFDBFGGBDFFGGGCF9CFGGGGCGG,,=C9CFGGGGGGGGGDDGFGGCGGGF,AF7BCGGG5DFFGGGFFFGGGGFFGFGEFGCGG@FEGGDGEEBFGGEGFFFFFFDCDGD)8C@D3BAGBFAF9BFBE<FFFFF15;:<<
@M06628:26:000000000-CRM2J:1:1107:9270:4835 1:N:0:150
TACGAACCGTCCAAACGTTATTCGGTATCACTGGGCTTAAAGCGTGCGTAGGCGGCCTGGAAGGTGAGATGTGAAAGCCCACGGCTCAACCGTGGAACTGCGTTTCAAACCACCAGGCTTGAGGAAGATAGGGGTGATGGGAACTTATGGTGGAGCGGTGAAATGCGTTGATATCATAGGGAACACCGGTGGCGAAAGCGCATCACTGGATCTTTTCTGACGCTGAGGCACGAAAGCTAGGGTAGCGAACGGGATTAGATACCCCGGTAGTCCTAGCCGTAA
+
GGGGGGGGGGGGGGGGGFGGGGGGGGGGGGGGGGGGGGGGGGGGGGGGGGGGGGGGGGGGGGGGGGGGGGGGGGGGGGGGGGGGGGGGGGGGGGGGGGGGGGGGGGGGGGGGGGGGGFGGGGGGDCFGGGGGGGGGGFGGGGGGCCFGGGGGGGGGGGGGGGFGGFGFEGGGGGGGGGFGGGGGGGGGGGGGGGGCCGGGGGGGGGGFGGFGGGGGGGGFGGGGGGGGGCFGGGGFFGGGGFFFFFFDGGGGFBGF?<FAGFGFFBEEFFFFFFFC0;>D<:
@M06628:26:000000000-CRM2J:1:1107:8487:5514 1:N:0:150
TACGGAGGGGGTTAGCGTTGTTCGGAATTACTGGGCGTAAAGCGTACGTAGGCGGATCAGAAAGTAGGGGGTGAAATCCCGAGGCTCAACCTCGGAACTGCCTCCTAAACTCCTGGTCTTGAGTTCGAGAGAGGTGAGTGGAATTCCAAGTGTAGAGGTGAAATTCGTAGATATTTGGAGGAACACCAGTGGCGAAGGCGGCTCACTGGCTCGATACTGACGCTGAGGTACGAAAGTGTGGGGAGCAAACAGGATTAGATACCCTGGTAGTCCACACCGTAA
+
GGGFGFGGDDGFGFGGGGGEGCGGGGGGGGGGGGGGGFGGGGGGFG:FGGGGGGGGGGGGGGGGGGGGGGGGGGGGGFFGGGGGGGGGGGGGGGGEGGFFFGGGGGGFGGFGGFFEFGFGGGGGGGEGFGGGEG<F:FFGGGFGGFBCFGCFFGGGGDFGGGGGGGGGGFEAF;F@FFGFEGGGGGGGFCGCEGGEEEDGDEEEGGGFGGGFGCCFEGGFGGGGGGFEFFGGGGG;FCGGGB@EFFB;CGGFFF4*)49A<=A?F?3?=FFFFFFCBEFFFF
@M06628:26:000000000-CRM2J:1:1107:15397:6094 1:N:0:150
TACGAACCGTCCAAACGTTATTCGGTATCACTGGGCTTAAAGCGTGCGTAGGCGGCCTGGAAGGTGAGATGTGAAAGCCCACGGCTCAACCGTGGAACTGCGTTTCAAACCACCAGGCTTGAGGAAGATAGGGGTGATGGGAACTTATGGTGGAGCGGTGAAATGCGTTGATATCATAGGGAACACCGGTGGCGAAAGCGCATCACTGGATCTTTTCTGACGCTGAGGCACGAAAGCTAGGGTAGCGAACGGGATTAGATACCCCGGTAGTCCTAGCCGTAA
+
GGGGGGGGGGGGGGGGGGGGGGGGGGGGGGGGGGGGGGGGGGGGGGGGGGGGGGGGGGGGGGGGGGGGGGGGGGGGGGGGGGGGGGGGGGGGGGGGGGGGGGGGGGGGGGGGGGGGGGGDGGGGGGGGGGGGGEFGGGGGGGGGGGGGGGGGGGGGGGGGGGGGGGGGGGGGGGGGGGGGGGGDFGGGGGGGGGG*:?EG3CCGGGFFFGGGGGGECFDCG>CCEGGGFEGGGGGF?DGGGFFFFFFCGGGGEFD4<?FBFFFGFFF>E@AF<B@DBFF>BF
@M06628:26:000000000-CRM2J:1:1107:21051:6163 1:N:0:150
TACGGAGGGGGTTAGCGTTGTTCGGAATTACTGGGCGTAAAGCGCACGTAGGCGGACCATTAAGTTAGAGGTGAAATCCCAGGGCTCAACCCTGGAACTGCCTTTAATACTGGTGGTCTTGAGTTCGAGAGAGGTGAGTGGAATTCCGAGTGTAGAGGTGAAATTCGTAGATATTCGGAGGAACACCAGTGGCGAAGGCGGCTCACTGGCTCGATACTGACGCTGAGGTGCGAAAGCGTGGGGAGCAAACAGGATTAGATACCCTGGTAGTCCACGCCGTAA
+
GGGGGGGGGGGFGGGGGGGGGGGGGGGGGGGGGGGGGGGGGGGGGGGGGGGGGGGGGGGGGGGGGGGGGGGGGGGGGGGGGGGGGGGGGGGGGGGGGGGGGGGGGGGGGGGGGFGGGGGGGGFGGGGGGGGGGGGGGGGGGGGGGGGGGGGGGGGGGGGGGGGGGGGGGGGGGGGGGGGGGGGGGGGGGGGGGGGGGGGGGDD=FGGGGGGFGGGGGGGGGGGEGGGG6/6CGGGFFGGGGFFE3>FGGGGG>:FFFFFFGFGE6?F@6B4BDFFGFFFEBF
@M06628:26:000000000-CRM2J:1:1107:8139:6794 1:N:0:150
TACGGAGGGTGCAAGCGTTGTCCGGATTTATTGGGTTTAAAGGGTGCGTAGGCGGACAATTAAGTCAGTGGTGAAATACTCCGGCTCAACCGGAGAGGTGCCATTGATACTGGTTGTCTAGAGTACAGACGAGGTAGGCGGAATTTATGGTGTAGCGGTGAAATGCATAGATACCATAAAGAACACCGATAGCGAAGGCAGCTTACTAGACTGTAACTGACGCTGAGGCACGAAAGCGTGGGTAGCGAACAGGATTAGATACCCTGGTAGTCCACGCCGTAA
+
GGGGGGGGGGGGGGGGGGGGGGGGGGGGGGGGGGGGGGGGGGGGGGGGGGGGGGGGGGGGGGGGGGGGGGGGGGGGGGGGGGGGGGGGGGGGGGGGGGGGGGGGGGGGGGGGGGGGGGGGGGGGGGGGGGGGGGGGGGGGGGGGGGGGGGGGGGGGGGGGGGGGGGGGGGGGGGGGGGGGGGGGGGGGGGGGGGGGGGGGGGGGGGGGGGGGGGGGGGGGGGGGGGGGGGGGGGGFFGGGGFFFFFFDGGGGFFGFFFFFGFGGFFFFFFFFFFFGFFFFFF
@M06628:26:000000000-CRM2J:1:1107:27736:7152 1:N:0:150
TACGGAGGGGGTTAGCGTTGTTCGGAATTACTGGGCGTAAAGCGTACGTAGGCGGATCAGAAAGTATGGGGTGAAATCCCGAGGCTCAACCTCGGAACTGCCTCATAAACTCCTGGTCTTGAGTTCGAGAGAGGTGAGTGGAATTCCAAGTGTAGAGGTGAAATTCGTAGATATTTGGAGGAACACCAGTGGCGAAGGCGGCTCACTGGCTCGATACTGACGCTGAGGTACGAAAGTGTGGGGAGCAAACAGGATTAGATACCCTGGTAGTCCACACCGTAA
+
GAFFG@@@FGD@FEGGEC::FFFFGDGGGFACAEFGGGGEFGFGFGGGFGGGGGGE:CFGDFGGGE<BBFFFFFGFGFFFGGF:=<=FFFGGGGG>EGFCGGFGFFFB<D<EGFGGC9FGF9FGFFF7FFGGGEGGFEFF@,,>FFFFEDFF@9CGEGGGF@FGGGGGGGGGGGF@CFC6CECC@FG:@FF8EGE5:>@CC58CGFE?FFFFEGGG8CF0C/CEEDDCEFFGE@EFFGGGGFE>>>?AFDFG4:<624BBCF6:6359*@8FAFF<:>9738
@M06628:26:000000000-CRM2J:1:1107:3166:7196 1:N:0:150
TACGGAGGGGGCTAGCGTTGTTCGGAATTACTGGGCGTAAAGCGCACGTAGGCGGATTGGAAAGTATGGGGTGAAATCCCAGGGCTCAACCCTGGAACTGCCCCGTAAACTATCAGTCTAGAGTACGAGAGAGGTGAGTGGAATTCCCAGTGTAGCGGTGAAATTCGTAGAGATTGGGAGGAACACCAGTGGCGAAGGCGGCTCACTGGCCCGATACTGACGCTTAGGTACGCAAGCGTGGGGAGCAAACACGATTAGATACCCTGGGAGTCCACACCGTAA
+
EFGGDG@6++@+6C,CCC6C,CFFCG:CFFGA,E=86@67=?FF+84FFEGGD:C:C==FE,?=55<FGG@F=CFF<F,FF8D:F<D@EBB:FC+>=F8=F,:++@++:>D9@A9=FF,@FCFG;;3*@*<7>F>F93?2*,:FC,=9,,67@CF,F:1=*2C:?<7FFCE,<CC+2;BBCB:<CFCGF0<EG=E8E8/25*?8CE908***/:*C*A:0A*:**19C++<7*;5()*2;1);779(*29C*8:*.44B9FBA</8F)8)(04099:720-3
@M06628:26:000000000-CRM2J:1:1107:19701:7322 1:N:0:150
TACGAACCGTCCAAACGTTATTCGGTATCACTGGGCTTAAAGCGTGCGTAGGCGGCCTGGAAGGTGAGATGTGAAAGCCCACGGCTCAACCGTGGAACTGCGTTTCAAACCACCAGGCTTGAGGAAGATAGGGGTGATGGGAACTTATGGTGGAGCGGTGAAATGCGTTGATATCATAGGGAACACCGGTGGCGAAAGCGCATCACTGGATCTTTTCTGACGCTGAGGCACGAAAGCTAGGGTAGCGAACGGGATTAGATACCCCGGTAGTCCTAGCCGTAA
+
GGGGGGGGGGGGGGGGGGGGGGGGGGGGGGGGGGGGGGGGGGGGGGGGGGGGGGGGGGGGGGGGGGGGGGGGGGGGGGGGGGGGGGGGGGGGGGGGGGGGGGGGGGGGGGGGGGGGGGGGGGGGGGFAEFGGGGGGGGGGGGGGGGGGGGGGGGGGGGGGGGGGGGGGEGGGGGGGGGGGGGGGFGGGGGGGGGGGGGGGGGGGGGGGGGGGGGGGGGGGFGGEEGGGD55CGGGFFGFGGFFFFFBGCCGGFFGF27=AEFGGFFFFFF<?AFFGFFF>?F
@M06628:26:000000000-CRM2J:1:1107:11152:7543 1:N:0:150
TACGGAGGGGGTTAGCGTTGTTCGGAATTACTGGGCGTAAAGCGTACGTAGGCGGATCAGAAAGTATGGGGTGAAATCCCGAGGCTCAACCTCGGAACTGCCTCATAAACTCCTGGTCTTGAGTTCGAGAGAGGTGAGTGGAATTCCAAGTGTAGAGGTGAAATTCGTAGATATTTGGAGGAACACCAGTGGCGAAGGCGGCTCACTGGCTCGATACTGACGCTGAGGTACGAAAGTGTGGGGAGCAAACAGGATTAGATACCCTGGTAGTCCACACCGTAA
+
GGGGGGGGGGGGGGGGGGGGGGGGGGGGGGGGGGGGGGGGGGGGGGGGGGGGGGGGGGGGGGGGGGGGGGGGGGGGGGGGGGGGGGGGGGGGGGGGGGGGGGGGGGGGGGGGGGGGGGGGGGGGGGGGGGGGGGGGGGGGGGGGGGGGGGGGGGGGGGGGGGGGGGGGGGGGGGGGGGGGGGGGGGGGGGGGGGGGGGGGGGGGGGGGGGGGGGGGGGGGGGGGGGGGGGGGGGGFFGGGGDFFFFFCGGGGFFGFF?FFGFGGFFFFFFFFFFFGFFFFFF
@M06628:26:000000000-CRM2J:1:1107:11141:7558 1:N:0:150
TACGGAGGGGGTTAGCGTTGTTCGGAATTACTGGGCGTAAAGCGTACGTAGGCGGATCAGAAAGTATGGGGTGAAATCCCGAGGCTCAACCTCGGAACTGCCTCATAAACTCCTGGTCTTGAGTTCGAGAGAGGTGAGTGGAATTCCAAGTGTAGAGGTGAAATTCGTAGATATTTGGAGGAACACCAGTGGCGAAGGCGGCTCACTGGCTCGATACTGACGCTGAGGTACGAAAGTGTGGGGAGCAAACAGGATTAGATACCCTGGTAGTCCACACCGTAA
+
GGGGGGGGGGGGGGGGGGGGGGGGGGGGGGGGGGGGGGGEGGFGGGGGGGGGGGGGGGGGGGGGGFGGFGGFGGGGGGGGGDGGGGGGGGGGGGGGGGGGGGGGGGGGGGGGGGGGGGGGGGGGGGGGGGGGGGFEGGFGGCFGGGGGFFGGGGFFGGGCEFFFGFGFGFGGGGGGGGGGGGGG@GGGGGGFGDEGGGGGGDCECGGFEGFGE=CFGGFFFEGG5CFGGGGGGGG>FGF?=DDB)4?6CDGGFFF4??FA<FGF??FFF?DFFFF6:DFF<<
@M06628:26:000000000-CRM2J:1:1107:25546:7972 1:N:0:150
TACGGAGGGGGTTAGCGTTGTTCGGAATTACTGGGCGTAAAGCGTACGTAGGCGGATTGGAAAGTATGGGGTGAAATCCCAGGGCTCAACCCTGGAACTGCCCTGTAAACTATCAGTCTAGAGTTCGAGAGAGGTGAGTGGAATTCCAAGTGTAGAGGTGAAATTCGTAGATATTTGGAGGAACACCAGTGGCGAAGGCGGCTCACTGGCTCGATACTGACGCTGAGGTACGAAAGTGTGGGGAGCAAACAGGATTAGATACCCTGGTAGTCCACACCGTAA
+
GGGGGGGGGGGGGGGGGGGGGGGGGGGGGGGGGGGGGGGGGGGGGGGGGGGGGGGGGGGGGGGGGGGFDGGGGGGGGGGGGGGGGGGGGGGGGGGGGGDEGGGGGGGGGGGGGGGGGGGGGGGGGGGGGGGGGGGGGGGGGGGGGGGGGGGGGGGGGGGGGGGGFGGGGGGGGGGFGGGGGGGGGGGGGGGFGGGGGGGGGGGGGGGGGGGGGGGGGGGGGGGG=DFDGGGGGGEFFGGGGFFFFFFGEGGGFFGFFFFFGFGFFB>6FF2=<FFC<39FBF
@M06628:26:000000000-CRM2J:1:1107:9797:8863 1:N:0:150
TACGGAGGGGGTTAGCGTTGTTCGTAATTACTGGGCGTAAAGCGCACGTAGGCGGACTATTAAGTTAGAGGTGAAATCCCGGGGCTCAACCCCGGAACTGCCTTTAATACTGGTAGTCTTGAGTTCGAGAGAGGTAAGTGGAATTCCAAGTGTAGAGGTGAAATTCGTAGATATTTGGAGGAACACCAGTGGCGAAGGCGGCTTACTGGCTCGATACTGACGCTGAGGTGCGAAAGCGTGGGGAGCAAACAGGATTAGATACCCTGGTAGTCCACGCCGTAA
+
GGGGGGGGGGGGGGGGGGGGGGGGGGGGGGGGGGGGGGGGGGGGGGGGGGGGGGGGGGGGGGGGGGGGGGGGGGGGGGGGGGGGGGGGGGGGGGGGGGGGGGGGGGGGGGGGGGGGGGGGGGGGGGGGGGGGGGGGGGGGGGGGGGGGGGGGGGGGGGGGGGGGGGGGGGGGGGGGGGGGGGGGGGGGGGGGGGGGGGGGGGGGGGGGGGGGGGGGGGGGGGGGGGGGGGGGGGGFFGGGGFFFFFFGGGGGFFGFFFFFGFGGFFFFFFFFFFFGFFBEFF
@M06628:26:000000000-CRM2J:1:1107:16379:9323 1:N:0:150
TACGGAGGGGACTAGCGTTGTTCGGAATTACTGGGCGTAAAGCGCACGTAGGCGGACCGAAAAGTTGGAGGTGAAATCCCAGGGCTCAACCTTGGAACTGCCTTCAAAACTGCCGGTCTAGAGTTCGAGAGAGGTGAGTGGAATTCCGAGTGTAGAGGTGAAATTCGTAGATATTCGGAGGAACACCAGTGGCGAAGGCGGCTCACTGGCTCGATACTGACGCTGAGGTGCGAAAGCGTGGGGAGCAAACAGGATTAGATACCCTGGTAGTCCACGCCGTAA
+
GGGGGGGGGGGGGGGGGGGGGGGGGGGGGGGGGGGGGGGGGGGGGGGGGGGGGGGGGGGGGGGGGGGGGGGGGGGGGGGGGGGGGGGGGGGGGGGGGGGGGGGGGGGGGGGGGGGGGGGGGGGGGGGGGGGGGGGGGGGGGGGGGGGGGGFGGGGGGGGGGGGGGGGGGGGGGGGGGGGGGGGGGGGGGGGGGGGGGG5EGGGGGGGGGGGGGGGGGGGGGGGGGGGGGGGGGGDFFGGGGFFFFFFGGGGGFFGF?BFFGFGGFFFFFFFFFFFGFFFEFB
@M06628:26:000000000-CRM2J:1:1107:16378:9343 1:N:0:150
TACGGAGGGGACTAGCGTTGTTCGGAATTACTGGGCGTAAAGCGCACGTAGGCGGACCGAAAAGTTGGAGGTGAAATCCCAGGGCTCAACCTTGGAACTGCCTTCAAAACTGCCGGTCTAGAGTTCGAGAGAGGTGAGTGGAATTCCGAGTGTAGAGGTGAAATTCGTAGATATTCGGAGGAACACCAGTGGCGAAGGCGGCTCACTGGCTCGATACTGACGCTGAGGTGCGAAAGCGTGGGGAGCAAACAGGATTAGATACCCTGGTAGTCCACCCCGTAA
+
AFGDGCFGF:7F-FFFGGGGF6CEGGGG<FGCFGCFGGEGGGGGF7>CFGDG<CFEGGGGEGGGGGG8=FGGGGGFGGE,,5BFFF+8=D,A?F,BF,>FFFDGGGGGGGGG?@FG+@FC=AFGCF@A<F:C@FC<F@>DFGFCFFGG7FGG<;=,@,7CFFBF9<CE68*>BECCF@B8CFGGGGG7*??<BCECEC>E3*:8+<EC61*<88@58EG+88EE5>DC</?CEG5>FD:;*)).<11@F*<7;FF6<2=<EFCF483)997?<=4*489028
@M06628:26:000000000-CRM2J:1:1107:23181:9545 1:N:0:150
TACGGAGGGGGTTAGCGTTGTTCGGAATTACTGGGCGTAAAGCGCGCGTAGGCGGATTAGTAAGTTAGGGGTGAAATCCCGGGGCTCAACCCCGGAACTGCCTCTAATACTGCTAGTCTTGAGTTCGAGAGAGGTGAGTGGAATTCCGAGTGTAGAGGTGAAATTCGTAGATATTCGGAGGAACACCAGTGGCGAAGGCGACTCACTGGCTCGATACTGACGCTGAGGTGCGAAAGTGTGGGGAGCAAACAGGATTAGATACCCTGGTAGTCCACACCGTAA
+
GGGGGGGGGGGGGGGGGGGGGGGGGGGGGGGGGGGGGGGGGGGGGGGGGGGGGGGGGGGGGGGGGGGGGGGGGGGGGGGGGGGGGGGGGGGGGGGGGGGGGGGGGGGGGGGGGGGGGGGGGGGGGGGGGGGGGGGGGGGGGGGGGGGGGGGFGGGGGGGGGGGGGGGGGGGGGGGGGGGEGGGGGGGGGGGGGGGGGGGGGGGGFGFGGGGGGGGGGGGFGGGGGGGGGGGGGGGFFGGGGFFEFFFFGGGGFFGF7?FFGFGGFFFFFFDFFBFC:>904<
@M06628:26:000000000-CRM2J:1:1107:8016:9696 1:N:0:150
GACGGAGGATGCAAGCGTTATCCGGAATTATTGGGCGTAAAGCGTCCGTAGGTGGCCGTTCAAGTCTGTTGTTAAAGCCCATAGCTCAACTGTGGATCGGCAATGGAAACTGAATAGCTAGAGTGTGGTAGGGGTAGAGGGAATTCCTAGTGTAGCGGTGAAATGCGTAGATATTAGGAAGAACACCAGTGGCGAAGGCGCTCTACTGGGCCATAACTGACACTGATGGACGAAAGCTAGGGGAGCGAAAGGGATTAGATACCCCTGTAGTCCTAGCCGTAA
+
GGGGGGGGGGGGGGGGGGGGGGGGGGGGGGGGGGGGGGGGGGGGGGGGGGGGGGGGGGGGGGGGGGGGGGGGGGGGGGGGGGGGGGGGGGGGGGGGGGGGGE@GGGGGGGGGGGGGGGGGGGGGGGGGGGGGGGGGGGGGGGGGGGGGGGGGGGGGGGGGGGGGGGGGGGGGGGGGGGGGGGGGGGGGGGGGGGGGGGGGGGGGGGGGGGGGGGGGGGGGGGGGGGGGGGGGGGGFFGGGGFFFFFFDGGGGF@FFF?FFGBGGF?FFFFFFFFFGFFFFFF
@M06628:26:000000000-CRM2J:1:1107:19045:9801 1:N:0:150
TACGGAGGGGGTTAGCGTTGTTCGGAATTACTGGGCGTAAAGCGCACGTAGGCGGATTATTAAGTGAGGGGTGAAATCCCAGGGCTCAACCCTGGAACTGCCTCTCATACTGGTAGTCTTGAGTTCGAGAGAGGTGAGTGGAATTCCGAGTGTAGAGGTGAAATTCGTAGATATTCGGAGGAACACCAGTGGCGAAGGCGGCTCACTGGCTCGATACTGACGCTGAGGTGCGAAAGTGTGGGGAGCAAACAGGATTAGATACCCTGGTAGTCCACACCGTAA
+
GGGGGFGGGGGGGGGGGGGGGGGGGGGGGGGGGGGGGGGGGGGGGGGGGGGGGGGGGGGGGGGGGGGGGGGGGGGGGGGGGGGGGGGGGGGGGGGGGGGGGGGGGGGGGGGGGGGGGGGGGGGGGGGGGGGGGGGGGGGGGGGGGGGGGGGGGGGGGGGGGGGGGGGGGGGGGGGGGGGGGGGGGGGGGGGGGGGGGGGGGGGGGGGGGGGGGGGGGGGGGGGGGGGGGGGGGGGFFGGGGFFDEFFDFGGGFFGF<?FFGFGFFFFFFFFFDFFGFFFFFB
@M06628:26:000000000-CRM2J:1:1107:5961:10722 1:N:0:150
TACGAAGGTCCCGAGCGTTATTCGGAATCACTGGGCGTAAAGGGAGCGTAGGCTGCGCGGTAAGTCAGATGTGAAATCTCAGAGCTCAACTCTGAAACTGCATTCGATACTGCCGTGCTAGAGTAATGGAGAGGTAACTGGAATTCTCAGTGTAGCAGTGAAATGCGTAGATATTGAGAGGAAGACCAATGGCGAAAGCAGGTTACTGGACATTTACTGACGCTGAGGCTCGAAGGCTAGGGTAGCGAAAGGGATTAGATACCCCTGTAGTCCTAGCAGTAA
+
GGGGDGGGGEEEBFGGGGGEGGGGGGGGDGGGGGGGGGGGGGFG8CFGGGGGGGGEEGGGCGGGGEFGA?FGGGGGGGEGFGGGGGGGGGGGFGCGGGGGGGGFGFGGGGGGGGG>BFGGGGGFGFGEGGGGGGGGG9FGGGGGGGC=FGGGGGGFCGGGGGGGGGGGGGGGGGGFFGGGGGGGGGGGFGGGGGGGEGGGGFG?FGGGGGGF?CGGGGGGGGGGGGGGF5CGGG=BF<CGGFFFFF6EGD5EEFGFFFFFGFGG>BFFFFAFFF=>?FDFFF
@M06628:26:000000000-CRM2J:1:1107:2349:10722 1:N:0:150
TACGGAGGGTGCAAGCGTTATCCGGAATCATTGGGTTTAAAGGGTCCGTAGGCGGGCTTATAAGTCAGTGGTGAAAGTCTGTGGCTCAACCATAGAACTGCCATTGATACTGTAGGTCTTGAATCGTTGTGAAGTGGTTAGGATATGTAGTGTAGCGGTGAAATGCTTAGATATTACATAGAATACCGATTGCGAAGGCAGATCACTAACAACGTATTGACGCTGATGGACGAAAGCGTAGGTAGCGAACAGGATTAGATACCCTGGTAGGCTACGCCGTAA
+
C@FCCEB6@FCGGGGGGCC,FEGCEEGFFECCAA<@CGGGC,E@CCFBC=7FCFBFFCFCEFGFGGGFGGGFFG<FFGGFGGGGGGGGF=FEDGFAABFGFDEG?DDGGGGGGGFDFDFGGGGGGG>FFFCF,=FFGGGGFEG9DCFGGGGFCBFFGDE@<FGCC@BFGGGGG9FFGECG9FGFG9<FG7CC+AC8EGCCDF?CFCEBGGGCGEGGCCGCGGGGGGGGGC77:?=15<EGDDFF?2;8EGG?4<FFFFFFGF?+9:F@FF(9:@FD(>9<??
@M06628:26:000000000-CRM2J:1:1107:14399:11074 1:N:0:150
TACGGGAGGGGCGAGCGTTATTCATCTTGACTGGGCGTTAAGTGTCCGTAGATGGTGAAGTAAGTCGTTTATGAAAATTTAATGAAAAATTTAACAGTGTTTTAGATACTGCTTCACTTCGAGTTAGCTACAGAAAAACGTAATTTTATGTTTAGGGGTGAAATCTGAACTTGCACACATAAGAGAACGCCAGATATGCGAAGGCGGTTTTTTAGTACTAACTGACGTTGCGGGACGAAAGCGTGGGTATCAAACAGGATTAGAGACCCTGGTAGTCCACG
+
GGGGGC,CFGG7+FGGGGG:FGG<66<E,FGGGGGGGG@FGG<FG,FGGGG:,FG??5FF<FGGGA+9+99CFGGG95?<,C,F58,CF=4E<,8E<5A,53AF,,5CA5,C?F<555E>FGGGG9F,>F3FG<7,@>@F:DGGG,:F,EG,EGGAGGGGGGGG@;F;D8,F;;,,,2=C9F:3,342=*4413,?9FGGC/*//**/**91/A039<0C<<003*>*:**918E1)1/1C)8)81,1<7*+199)(4FB+*0+/.))).().99*6B47(
@M06628:26:000000000-CRM2J:1:1107:11698:11099 1:N:0:150
TACGGAGGGTGCAAGCGTTGTTCGGATTTATTGGGCGTAAAGCGCGCGCAGGCGGATTCATAAGTCAGATGTGAAATCTCGGGGCTCAACCTCGAAACTGCGTCTGAAACTGTGAGTCTAGAGTCTCGGAGGGGGTAGGGGAATTTCACGTGTAGGGGTAAAATCCGTAGATATGTGAAGGAACACCGGTGGCGAAGGCGCCTACCTGGACGAGCACTGACGCTGAGGCGCGAAAGCGTGGGGAGCAAACAGGATTAGATACCCTGGTAGTCCACGCCGTAA
+
GGGGGGGGGGGGGGGGGFGGGGGGGGGGGGGGGGGGGGGGGGGGGGGGGGGGGGGGGGGGGGGGGGGGGGGGGGGGGGGGGGGGGGGGGGGGGGGGGGGGGGGGGGGGGGGGGGGGGGGGGGGGGGGGGGGGGGGGGGGGGGGGGGGGGGGGGGGGGGGGGGGGGGGGGGGGGGGGGGGGGGGGGGGGGGGGGGGGGGGGGGGGGGGGGGGGGGGGGGGFGGGGGGGGGGCDEGGBFGGGGFFFEF<GFGGGFFGFF>@AGFGFFFFFFFFFAFFGFFFBBF
@M06628:26:000000000-CRM2J:1:1107:11133:11292 1:N:0:150
TACGGAGGGGGTTAGCGTTGTTCGGAATTACTGGGCGTAAAGCGTACGTAGGCGGATCAGAAAGTATAGGGTGAAATCCCAGGGCTCAACCCTGGAACTGCCTTATAAACTCCTGGTCTTGAGTTCGAGAGAGGTGAGTGGAATTCCAAGTGTAGAGGTGAAATTCGTAGATATTTGGAGGAACACCAGTGGCGAAGGCGGCTCACTGGCTCGATACTGACGCTGAGGTACGAAAGTGTGGGGAGCAAACAGGATTAGATACCCTGGTAGTCCACACCGTAA
+
GGGGGGGGGGGGGGGGGFGGGGEGGGGGGGGGGGGGGGGGGGGGGGGGGGGGGGGGEGGGGGGGGGGGGGGGGGGGGGGGGGGGGGGGGGGEGGGGGGGGGGGGGGGGFGGGGGGGGGGGGGGGGGGGGGFCCC@*@FGGGGGGF>FFGGGGCFGGGGGGCCF9FFGGGGGGGFGGGGGGGGG@CFGGGGGFGGGGDFGGGGCGGGG9*@FGGGGGGGFFF5CGEGGFGGGDGGGF?CFCGFEED1:EGGGF>:FFFFFFGFFEFFF?FFFF>FFG1>BF::
@M06628:26:000000000-CRM2J:1:1107:2806:11825 1:N:0:150
TACGGAGGGGGTTAGCGTTGTTCGGAATTACTGGGCGTAAAGCGTACGTAGGCGGATCAGAAAGTAGGGGGTGAAATCCCGAGGCTCAACCTCGGAACTGCCTCCTAAACTCCTGGTCTTGAGTTCGAGAGAGGTGAGTGGAATTCCAAGTGTAGAGGTGAAATTCGTAGATATTTGGAGGAACACCAGTGGCGAAGGCGGCTCACTGGCTCGATACTGACGCTGAGGTACGAAAGTGTGGGGAGCAAACAGGATTAGATACCCTGGTAGTCCACACCGTAA
+
GGGGCGGGG:F66CFGGGG@BFGGGGGGGGGGGGGGGGGGGGGGG:FG4FGGGGG@F+,C,CFG,59F++@FGGGGGGGG:+@FGGGGGGGG<FGG7FGFG:FB<:>8FEG,F3<F,CE,DFGG,FG:<FFGGG3C<:FGGGGGGGG9;CFGGGGC,CFGGGGG<FGGGGGGGG92CFGGGGGGGGG58EGGGGGGGGG5)*:C9EGGF84C*1CEGGGGGGGG5C*;2<FGGGGF*CGFGFFFFFFEGGGGFFGFFFFFGFGGFFFFFFFF>FF*:D6FFB
@M06628:26:000000000-CRM2J:1:1107:5232:11990 1:N:0:150
TACGTAGGTGGCAAGCGTTATCCGGATTTATTGGGTTTAAAGGGTGCGTAGGCGGCGATTTAAGTCGATGGTGAAAGGTAGCAGCTTAACTGTTTTACATGCTGTCGATACTGAATTGCTTGAGTTACCAAGAGGCAAGTAGAATTTCCGGTGTAGCGGTGAAATGCATAGATACCGGAAGGAATACCGATTGCGAAGGCCACTTGCTATAGGTAAACTGACGCTGATGCACGAAAGCGTGGGGAGCGAACAGGATTAGATACCCTGGTAGTCCACGCCGTA
+
GGGGGGGGGGGGGGGGGGGGGGGGGGGGGGGGGGGGGGGGGGGGGGGGGGGGGGGGGEGGGGGGGGGGGGGGGGGGGGGGGGGGGGGGGGGGGGGGGGGGGGGGGGGGGGGGG9FGGGGGGGGGGGGGDFFGGGGGGGGGGDGGGCGFECGGGGGGGGGGGGGGGGGGGGGFGGGGGGGGGGGGGGGGGGGGGGGGGGGGGGGGCFGGGGGFFGGGFFGGGGGGGGGGFGGGFEE?EGGGGFFFFFFGGGGDFFFFBFFFFFGGFFFFFFFFF?FCBFF@;?
@M06628:26:000000000-CRM2J:1:1107:15226:12498 1:N:0:150
GACGGAGGATGCAAGCGTTATCCGGAATTATTGGGCGTAAAGCGTCCGTAGGCGGCCGGTCAAGTCTGATGTTAAAGCCCACAGCTCAACTGTGGATGGGGATTGGAAACTGATTGGCTAGAGAGTGGTAGGGGTAGAGGGAATTCCTAGTGTAGCGGTGAAATGCGTAGATACTAGGAAGAACACCAGTGGCGAAGGCGCTCTACTGGGCCATTACTGACGCTGATGGACGAAAGCTAGGGTAGCAAATGGGATTAGATACCCCAGTAGTCCTAGCTGTAA
+
GGGGGGGGCFGGGGGGGGGGG9FGGC@@CECFGFFGGGGGGFGGGGGGGGGGGGGGGGEFF@AFGCABFGGDFFGGFFGGGGGGGGGGGGGGGGGGFGGGGCFG,BFFGFC?F=BDFD>=@FCFGFGFFCFCEF@7FFGGGGGGGFFCFFFFGGGGGGGGGGGGF9:FEGGGFGGGGGGGGGGGGGGGGGGFGGEEEGGGGCECFGFFGFFGEFFC<EGEGEGEEDC9EFGGGEE9@7CF6>)95>DC6:CCF@FF?4=4AFFGF?>F@?AF>?FCB@AFFF
@M06628:26:000000000-CRM2J:1:1107:23006:12788 1:N:0:150
TACGGAGGGGGTTAGCGTTGTTCGGAATTACTGGGCGTAAAGCGTACGTAGGCGGATTGGAAAGTATGGGGTGAAATCCCAGGGCTCAACCCTGGAGCTGCCCTGTAAACTATCAGTCTAGAGTTCGAGAGAGGTGAGTGGAATTCCAAGTGTAGAGGTGAAATTCGTAGATATTTGGAGGAACACCAGTGGCGAAGGCGGCTCACTGGCTCGATACTGACGCTGAGGTACGAAAGTGTGGGGAGCAAACAGGATTAGATACCCTGGTAGTCCACACCGTAA
+
GGGGGGGGC@FCCFGDGGGFGFFGGGGG@FGGGGGGGGGGGGGGGFEGGGGGGGGDGCFFCFGGGFFEFGGG>FGGGG8,BF@FGG<FGGCCCG@F=FDFGDDGDFFGGGGFGGFGCFGGGGGGFFECFGGGGGC>FCFFGGGGG9FGGGGGGGGFGGGGGGGG,>FGGGGGGGGGG9FFGGGGGGGCFGGGGGGGGGGE58EEGGGFF8<CE8FFEGGGGEDE*7F@CGGGGGGF?*:CEE@FFFFGG7FGFFGFF?FAFFGG4:FFFFAFAB?7:E;5<?
@M06628:26:000000000-CRM2J:1:1107:23017:12804 1:N:0:150
TACGGAGGGGGTTAGCGTTGTTCGGAATTACTGGGCGTAAAGCGTACGTAGGCGGATTGGAAAGTATGGGGTGAAATCCCAGGGCTCAACCCTGGAGCTGCCCTGTAAACTATCAGTCTAGAGTTCGAGAGAGGTGAGTGGAATTCCAAGTGTAGAGGTGAAATTCGTAGATATTTGGAGGAACACCAGTGGCGAAGGCGGCTCACTGGCTCGATACTGACGCTGAGGTACGAAAGTGTGGGGAGCAAACAGGATTAGATACCCTGGTAGTCCACACCGTAA
+
GGGGGGGGGGGGGGGGGGGGGGGGGGGGGGGGGGGGGGGGGGGGGGGGGGGGGGGGGGGGFGGGGGGGGGGGGGGGGGGGGGGGGGGGGGGGGGGGGGGGGGGGGGGGGGGGGGGGGGGGGGGGGGGGGGGGGGGGGGGGGGGGGGGGGGGGGGGGGGGGGGGGGGGGGGGGGGGGGGGGGGGGGGGGGGGGGGGGGGGGGGGGGGGGGGGGGDGGGGGGGGGGGGGCEFGGGGGFFGEFGFFFF>?CFGFC@FGFBFFBGFFGFF>FFF>4:FFGFF9@B?
@M06628:26:000000000-CRM2J:1:1107:25544:12861 1:N:0:150
TACGGAGGGTCCAAGCGTTATCCGGAATCATTGGGTTTAAAGGGTCCGCAGGCGGTCAATTAAGTCAGAGGTGAAATCCCATAGCTTAACTATGGAACTGCCTTTGATACTGGTTGACTTGAGTCATATGGAAGTAGATAGAATGTGTAGTGTAGCGGTGAAATGCATAGATATTACACAGAATACCGATTGCGAAGGCAGTCTACTACGTATGTACTGACGCTCATGGACGAAAGCGTGGGGAGCGAACAGGATTAGATACCCTGGTAGGCCACGCCGTAA
+
6CFFC@F:6FE@@C<DGC:B@FGCFCEFFGG9FCGCGGFEFCD@C=EFGFGGCCEFEGGCGGCFGGGFDFGGGGFGFFGGFGFGGFGFGEGFFCFFC@FGFEFG<FDGFGGF>BDGFCCGGGFFG<FGFCAD>FGEF9D9CAF9C,@FGFFCFGGAFE@>:FFFFE,=A;9F=DEF@CF9>FF>AFAFGG>E,AC:EFFF<F8<E?EF9CF9>CGCCFGGG*>E8CCFA+=)*:E;FDEEEDE@)(4=GGDC@FCF2?FBGFF+98.9BF(=3>FGFF>028
@M06628:26:000000000-CRM2J:1:1107:20382:13095 1:N:0:150
GACGGAGGGAGCTAGCGTTGTTCGGAATTACTGGGCGTAAAGAGTACGTAGGCGGTGATTCAAGTCAGAGGTGAAAGCCTGGAGCTCAACTGACGCTGAAGTACGAAAGCTAGGGGAGCGAATGGGATTAGATACCCCAGTAGTCCTAGCCGTAAACGATGGACACTAGGTGTTGGCCGTATCGACCCGGTCAGTGCCGTAGCTAACGCGTTAAGTGTCCCGCCTGGGGAGTACGGTCGCAAGATTGAAACTCAAAGAAATTGGCGG
+
GGGGGGGGGGGGGGFGGFGGFGFEEFGFFGGGGGGGGFEGGGFGGGGGGGGGGGGGGGFGGGGGFFGGGGGGGGGGGGGGGGGGGGGGGGFGGGGGGGDFGGFGGGGGGGFGGGGGGGGGE>EGGFGFEFGGGGGFGGGGGGGFEGFGGGGGGGGGGGCGGGGGDFFGFD;FFGGGGFEGGGGGGGGGGCEGGGGFGFGGGGGGGGGGGGGGGGGGGGGGGGGGGGGGGGEDCFGFFGG=GFFFFAFGGGGGFFGFA?FFGFG6F6B
@M06628:26:000000000-CRM2J:1:1107:22508:13097 1:N:0:150
TACGGAGGGGGTTAGCGTTGTTCGGAATTACTGGGCGTAAAGCGCGCGTAGGCGGATTAGTAAGTTAGGGGTGAAATCCCAGGGCTCAACCCTGGAACTGCCTCTAATACTGCTAGTCTTGAGTTCGAGAGAGGTGCGTGGAATTCCGAGTGTAGAGGTGAAATTCGTAGATATTCGGAGGAACACCAGTGGCGAAGGCGGCTCACTGGCTCGATACTGACGCTGAGGTGCGAAAGTGTGGGGAGCAAACAGGATTAGATACCCTGGTAGTCCACACCGTAA
+
GGGGGFGGGGGFGGGGGGGGGGGGGGGGGGGGGGGGGGGGGGGGGGGGGGGGGGGGGGGGGGGGGGGGGGGGGGGGGGGGGGGGGGGGGGGGGGGGGGGGGGGGGGGGGGGGGGGGGGGGGGGGGGGGGGGGGGGGGGGGGGGGGGGGGGGGGGGGGGGGGGGGGGGGGGGGGGGGGGGGGGGGGGGGGGGGGGGGGGGGGGGGGGGGGGGGGGGGGGGGGGGGGGGGGGGDGGGFFGGGGFFFFFFGGGGGFFFFFFFFGFGGFFFFFFAFAFFGFFFFFF
@M06628:26:000000000-CRM2J:1:1107:4470:13253 1:N:0:150
GACGAACCGTCCAAACGTTATTCGGTATCACTGGGCTTAAAGCGTGCGTAGGCGGCTTGGAAGGTGAGATGTGAAAGCCCACGGCTCAACCGTGGAATTGCGTTTCAAACCCTCAAGCTTGAGGAAGACAGGGGTGTTGGGAACTTATGGTGGAGCGGTGAAATGCGTTGATATCATAGGGAACACCGGTGGCGAAGGCGCAACACTGGGTCTTTTCTGACGCTGAGGCACGAAAGCTAGGGTAGCGAACGGGACTAGATACCCCGGTAGTCCTAGCTGTAA
+
GGGGGGFFGGGGGGGGGFGFGGGFGGFGGGGGGGGGGGGGGGGGGGGGGGGGGGGGGGGGGGGGGGGGGGGGGDGGGGGGGGGGGGGGGGGGGGGGGGGGGGGGGGGGGGGGGGG<DFGGGGGGGGGFGGGGGGGEECFGGFFGGGGGGGGGGGFGGGGGGGGGGGGGGGGFF9EFGGGGGFGGCFGGGEGGGCEGGGGGGGDEFG7EGGG?FFFGFFGFGGGGGGGGGGGGGEGFFGFC6FFFFFF8C3<E>DGFF>9ACBGGFBED@B7@AF*:7FA=A9
@M06628:26:000000000-CRM2J:1:1107:4486:13263 1:N:0:150
GACGAACCGTCCAAACGTTATTCGGTATCACTGGGCTTAAAGCGTGCGTAGGCGGCTTGGAAGGTGAGATGTGAAAGCCCACGGCTCAACCGTGGAATTGCGTTTCAAACCCTCAAGCTTGAGGAAGACAGGGGTGTTGGGAACTTATGGTGGAGCGGTGAAATGCGTTGATATCATAGGGAACACCGGTGGCGAAGGCGCAACACTGGGTCTTTTCTGACGCTGAGGCACGAAAGCTAGGGTAGCGAACGGGACTAGATACCCCGGTAGTCCTAGCTGTAA
+
GGGGGGGGGGGGGGGGGGGGGGGGGGGGGGGGGGGGGGGGGGGGGGGGGGGGGGGGGGGGFGGGGGGGGGGGGGGGGGGGGGGGGGGGGGGGGGGGGGGGGGGGGGGGGGGGGGGFGGGGGGGGGGGGGGGGGGGGGGGGGGGGGGGGGGGGGGGGGGGGGGGGGGGGEGGGGGGGGGGGGGGGGGGGGGGGGGG>EEGGGGGGGGGGGGGGGGGGGGGGGGGGGGGGGGGGGGGFFGGGGFFFFBFGEDGEE@DF037>CFGGFFFEEFFFF@FF?FFFFF
@M06628:26:000000000-CRM2J:1:1107:7660:13360 1:N:0:150
TACGGAGGATCCAAGCGTTACCCGGAATCATTGGGTTTAAAGGGTCCGTAGGTGGATAATTAAGTCAGAGGTGAAATCCTGCAGCTCAACTGTAGAATTGCCTTTGATACTGGTTATCTTGAATTATTGTGAAGTGGTTAGAATATGTAGTGTAGCGGTGAAATGCATAGATATTACATAGAATACCAATTGCGAAGGCAGATCACTAACAATATATTGACACTGATGGACGAAAGCGTGGGGAGCGAACAGGATTAGATACCCTGGTAGTCCACGCCGTAA
+
GGGGGGGGGGGGGGGGGGGGGGGGGGGGGGGGGGGFGGGGGGGGFGGGFGGGGGGGGGGGGGGGGGGGGGGGGGGGGGGGGGGGGGGGGGGGGGGGGGGGGGGGGGGGGGGGGFFFFGGGGGGGGGGGGGGGFGGGGFGGGFGGGCFGGGGGGGGGGGGGGGGGGGGGGGGGGGGGGGGGGGGGGGG@FFGGGGGEGEGGGGGGGGGGGGGGGGGGGGGEFGGGGGGGGGGGEGGFADCGGF3>BB9EGGGGFFFFFFFFGFGFFFFFFFFFFFFGFFBFFB
@M06628:26:000000000-CRM2J:1:1107:7657:13378 1:N:0:150
TACGGAGGATCCAAGCGTTACCCGGAATCATTGGGTTTAAAGGGTCCGTAGGTGGATAATTAAGTCAGAGGTGAAATCCTGCAGCTCAACTGTAGAATTGCCTTTGATACTGGTTATCTTGAATTATTGTGAAGTGGTTAGAATATGTAGTGTAGCGGTGAAATGCATAGATATTACATAGAATACCAATTGCGAAGGCAGATCACTAACAATATATTGACACTGATGGACGAAAGCGTGGGGAGCGAACAGGATTAGATACCCTGGTAGTCCACGCCGTAA
+
GGGGGGGGGGGGGGGGGGGGGGGGGGGGGGGGGGGGGGGGGGFGGGGGGGGGGGGGGGGGGGGGGGGGGGGGGGGGGGGGGGGGGGGGGGGGGGGGGGGGGGGGGGGGGGGGGGGGGGGGGGGGGGGGGGGGGGGGGFGGGGGGGGGGGGGGGGGGGGGGGGGGGGGGGGGGGGGGGGGGGGGGGGGGGGGGGGGGGGGGGGGGGGGGGGGGGGGGGGGGGGGGGGGGGGGGGGGFFGGGGFFFFFFGGGGGFFGFFFFFGFGGFFFFFFFFFFFDFFFFFF
@M06628:26:000000000-CRM2J:1:1107:13925:13426 1:N:0:150
TACGAAGGTCCCAAGCGTTGTTCGGAATAACTGGGCGTAAAGCGTGTGTAGGCTGCGCGGAAAGTCAAATGTGAAAGCCAGGGGCTCAACCTCTGAACTGCATTCGATACTCCCGTGCTAGAGTAATGGAGAGGTAAGTGGAATTCTCGGTGTAGCAGTGAAATGCGTAGATATCGAGAGGAACATCAATGGCGAAGGCAACTTACTGGACATTTACTGACGCTCAGACACGAAGGCTAGGGGAGCGAAAGGGATTAGATACCCCTGTAGTCCTAGCAGTAA
+
GGGGGGGGGGGGGGGGGGGGGGGGGGGGGGGGGGGGGGGGGGGGGGGGGGGGGGGGGGGGGGGGGGGGGGGGGGGGGGGGGGGGGGGGGGGGGGGGGGGGGGGGGGGGGGGGGGGGGGGGGGGGGGGGGGGGGGFGGGGGGGGGGGGGGFGGGGGGGGGGGGGGGGGGGGGGGGGGGGGGGGGGGGGGGGGGGGGGGGGGGGGGGGGGGGGGGGGGGGGGGGGGGGGGGGGGGGGFFGGGGFFFFFFEGGGGFFGFFFFFGFGGFFFFFFFFFFFFBFFFFB
@M06628:26:000000000-CRM2J:1:1107:10703:13578 1:N:0:150
TACGGAGGGGGTTAGCGTTGTCCGGAATTACTGGGCGTAAAGCGTACGTAGGCGGACTATTAAGTTAGAGGTGAAATCCCAGGGCTCAACCCTGGAACTGCCTTTAATACTGGTAGTCTTGAGTTCGAGAGAGGTGAGTGGAATTCCAAGTGTAGAGGTGAAATTCGTAGATATTTGGAGGAACACCAGTGGCGAAGGCGGCTCACTGGCTCGATACTGACGCTGAGGTACGAAAGTGTGGGGAGCAAACAGGATTAGATACCCTGGTAGTCCACACTGTAA
+
GGGGGGGGGGGGGGGGGGGGGGGGGGGGGGGGGGGGGGGGGGGGGGGGGGGGGGGGGGGGGGGGGGGGGGGGGGGGGGGGGGGGGGGGGGGGGGGGGGGGGGGGGGGGGGGGGGGGGGGGGGGGGGGGGGGGGGGGGGGGGGGGGGGGGGGGGGGGGGGGGGGGGGGGGGGGGGGGGGGGGGGGGGGGGGGGGGGGGGGGGGGGGGGGGGGGGGGGGGGGGGGGGGGGFGGGGGGBFGGGGFFFFFFGGGGGFFGFFFFFGFGGFFFFFFBFFFFGFFFFFF
@M06628:26:000000000-CRM2J:1:1107:2640:13919 1:N:0:150
GACGAACCGTCCAAACGTTATTCGGTATCACTGGGCTTAAAGCGTGCGTAGGCGGCTTGGAAGGTGAGATGTGAAAGCCCACGGCTCAACCGTGGAATTGCGTTTCAAACCCTCAAGCTTGAGGAAGACAGGGGTGTTGGGAACTTATGGTGGCGCGGTGAAATGCGTTGATATCATAGGGAACACCGGTGGCGAAGGCGCAACACTGGGTCTTTTCTGACGCTGAGGCACGAAAGCTAGGGTAGCGAACGGGATTAGATACCCCGGTAGTCCTAGCTGTAA
+
DAF;FF+CFBFGCFD86;@FGGGGGGFGFDGEE8FGEFGGGGGGEFGGCFGCGCD7=FGD@EE:FGG<FGD<CFFC5EFFGGG@:@FGGFGG>FGDGFFFFFGEGGGGFFFG<FC,7,>CGGG<D,D<F@F7F:FC>BF@F>FC,?AFGCFAF,:*1CB<*FF<:>C<=EFEEGGE;BECFFGCG<EGGG5?FC*:::C8D:8EC5C:*89@CC<@CFG9FGGGGD48CEGGDGG>FF99CF?;:>>EGCDGB>35254><8C<52@>DEF4:@*24FAF<A
@M06628:26:000000000-CRM2J:1:1107:15160:13947 1:N:0:150
TACGGAGGGTCCGAGCGTTATCCGGAATCATTGGGTTTAAAGGGTCCGTAGGTGGGCCTATAAGTCAGAGGTGAAAGTTTGTGGCTCAACCATAAAATTGCCTTTGATACTGTAGGTCTTGAGTTATAGTGAAGTTGCCGGAACATGTGGTGTAGCGGTGAAATGCATAGATATCACATAGAACACCAATTGCGAAGGCAGGTGACTAACTATATACTGACACTGATGGACGAAAGCGTGGGGAGCGAACGGGATTAGATACCCCGGTAGTCCACGCCGTAA
+
GGGGGGGGGGGGGGGGEFGGGFGFGGGG@FDGGGGCFGGGGGCGGFGGGGGGEGGGFGC=FFGGGGGGGFGGGGGCF?CF9FFGGGGGGGGGGGFGGGGGGGGAFFGGFGGGFFGGGFFGGGGGG9FFGFGGGGFF,==FGGGG@=FFDFFFGCGFGGCEFGGGGGGGGGGGGGGG,655>FGCFGGCFGGGGGGGGGGFD5C9EFG9CCFCCEFGGGGFG?FCGC7@6:FGDGG>?DEECBFEFF;GGD:EBDGFFFFFGFGGF9DEFFFFAFF91:>)(4
@M06628:26:000000000-CRM2J:1:1107:13048:14218 1:N:0:150
GACGAACCGTCCAAACGTTATTCGGTATCACTGGGCTTAAAGCGTGCGTAGGCGGCTTGGAAGGTGAGATGTGAAAGCCCACGGCTCAACCGTGGAATTGCGTTTCAAACCCTCAAGCTTGAGGAAGACAGGGGTGTTGGGAACTTATGGTGGAGCGGTGAAATGCGTTGATATCATAGGGAACACCGGTGGCGAAGGCGCAACACTGGGTCTTTTCTGACGCTGAGGCACGAAAGCTAGGGTAGCGAACGGGATTAGATACCCCGGTAGTCCTAGCTGTAA
+
GGGGGGGGGGGGGGGGGGGGGGGGGGGGGGGGGGGGGGGGGGGGGGGGGGGGGGGGGGGGGGGGGGGGGGGGGGGGGGGGGGGGGGGGGGGGGGGGGGGGGGGGGGGGGGGGGGGGGGGGGGGGGFGGGGGGGGGGGGGGGGGGGFGGGGGGGGGGGGGGGGGGGGGGGGGGGGGGGGGGGGGGGGGGGGGGGGGGGGGGGGCEFGGGGGGGGGGGGGGGGGGGGGGGGGGGGGGFFGGGGFFFFFBEGGGGFFGFFFFFGFGGFFFFFF<FFFFGFFFFFF
@M06628:26:000000000-CRM2J:1:1107:7300:14302 1:N:0:150
TACGGAGGGTGCAAGCGTTATCCGGAATCATTGGGTTTAAAGGGTCCGTAGGCGGGCTTATAAGTCAGTGGTGAAAGTCTGTGGCTCAACCATAGAACTGCCATTGATACTGTAGGTCTTGAATCGTAGTGAAGTGGTTAGAATATGTAGTGTAGCGGTGAAATGCTTAGATATTACATAGAATACCGATTGCGAAGGCAGATCACTAACAACGTATTGACGCTGATGGACGAAAGCGTAGGTAGCGAACAGGATTAGATACCCTGGTAGTCTACGCCGTAA
+
GGGGGGGGGGGGGGGGGGGGGGGGGGGGGGGGGGGGGGGGGGGGGGGGGGGGGGGGGGGGGGGGGGGGGGGGGGGGGGGGGGGGGGGGGGGGGGGGGGGGGG?FGGGGGGGGGGGGGGGGGGGGGGGGGGGGFGGGGFGGGGGGGGGGFGGGGGGGGGGGGGGGGGGGGGGGGGGGGGGGGGGGGGGGGGGGGGGGGGGGGGGGGGGGGGGGGGGGGGGGGGGGGGGG?FGGGGGFFGGGGFFFFBFEGGGGFFGFFFFDFFGFFBFFFFFFFFFG9BFFFF
@M06628:26:000000000-CRM2J:1:1107:26401:14627 1:N:0:150
TACGGAGGGGGTTAGCGTTGTTCGGAATTACTGGGCGTAAAGCGCACGTAGGCGGATTTTTAAGTGAGGGGTGAAATCCCAGGGCTCAACCCTGGAACTGCCTCTCATACTGGAAGTCTAGAGTTCGAGAGAGGTGAGTGGAATTCCGAGTGTAGAGGTGAAATTCGTAGATATTCGGAGGAACACCAGTGGCGAAGGCGGCTCACTGGCTCGATACTGACGCTGAGGTGCGAAAGCGTGGGGAGCAAACAGGATTAGATACCCTGGTAGTCCACGCCGTAA
+
GGGGGGGGGGGGGGGGGGGGGGGGGGGGGGGGGGGGGGGGGGGGGGGGGGGGGGGGGGGGGGGGGGGGGGGGGGGGGGGGGGGGGGGGGGGGGGGGGGGGGGGGGGGGGGGGGGGGGGGGGGGGGGGGGGGGGGGGGDGGGGGGGGGGGGGGGGGGGGGGGGGGGGGGGGGGGGGGGGGGGGGGGGGGGGGGGGGEGGGGGGGGGGGGGGGGGGGGGGGGGGGGGGGGGGGGGGGFFGGG5>E:DFFFFGGGFFGFFFFFGFGFFBFFFFFFBFFGFF>5?B
@M06628:26:000000000-CRM2J:1:1107:26742:15099 1:N:0:150
GACGAACCGTCCAAACGTTATTCGGTATCACTGGGCTTAAAGCGTGCGTAGGCGGCTTGGTAGGTGAGATGTGAAAGCCCACGGCCCAACCGTGGAATAGCGTCTCAAACCCCCAAGCTCGAGGAAGATAGGGGTGATGGGAACTTATGGTGGAGCGGTGAAATGCGTTGATATCATAGGGAACACCGGTGGCGAAGGCGCATCACTGGATCTTTTCTGACGCTGAGGCACGAAAGCTAGGGTAGCGAACGGGATTAGATACCCCGGTAGTCCTAGCCGTAA
+
GGGGGGGGGGGGGGGGGGGGGGGGGGGGGGGGGGGGGGGGGGGGGGGGGGGGGGGGGGGGGGGGGGGGGGGGGGGGGGGGGGGGGGGGGGGGGGGGGGGGGGGGGGGGGGGGGGGGGGGGGGGGFFGGGGGGGGGGGGGGGGGGGGGGGGGGGGGGGGGGGGGGGGGFEGF,CGGGGGGGGGGGGGGGGGGGGGGGGGGGGGGGGGGGGGGGGGGGGGGGGGEEGGGGGGGGGGGFFGGGGFFFFFF=CDDEFFGF?<FFGFEFFFFFB53FDFFGFF>@?B
@M06628:26:000000000-CRM2J:1:1107:21806:16030 1:N:0:150
TACGGAGGGGGTTAGCGTTGTTCGGAATTACTGGGCGTAAAGCGCACGTAGGCGGATTGGAAAGTATGGGGTGAAATCCCAGGGCTCAACCCTGGAACTGCCTCATAAACTAACAGTCTAGAGTTCGAGAGAGGTGAGTGGAATTCCGAGTGTAGAGGTGAAATTCGTAGATATTCGGAGGAACACCAGTGGCGAAGGCGGCTCACTGGCTCGATACTGACGCTGAGGTGCGAAAGTGTGGGGAGCAAACAGGATTAGATACCCTGGTAGTCCACACCGTAA
+
GGGGGGGGGGGGGGGGGGGGGGGGGGGGGGGGGGGGGGGGGGGGGGGGGGGGGGGGGGGGGGGGGGGGGGGGGGGGGGGGGGGGGGGGGGGGGGGGGGGGGGGGGGGGGGGGGGGGGGGGGGGGGGGGGGGGGGGGGGGGGGGGGGGGGGGGGGGGGGGGGGGGGGGGGGGGGGGGGGGGGGGGGGGGGGGGGDDEEGGGGGDGGGGGGGGGGEGGGGGGGGGGGGGGEFFGGGGFFGGGGFFFFFBGGGGGFFGFFFFFGFGGFFFFFFDFFFFGFEFFBF
@M06628:26:000000000-CRM2J:1:1107:7191:16860 1:N:0:150
GACGAACCGGACAAACGTTATTCGGAATTACTGGGCTTAAAGAGTACGTAGGCGGCCATGTAGGTCAGATGTGAAATCCCTCGGCTCAACCGAGGAACTGCGTTTGAAACCACATGGCTTGAGGGAGATAGAGGTTAGCGGAACTGATGGTGGAGCGGTGAAATGTGTTGATATCATCAGGAACACCAGTGGCGAAGGCGGCTAACTGGGTCTCTTCTGACGCTGAGGTACGAAAGCTAGGGGAGCGAACGGGATTAGATACCCCGGTAGTCCTAGCTGTAA
+
GGGGGGGGGGGGGGGGGGGGGGGGGGGGGGGGGGGGGGGGGGGGGGGGGGGGGGGGGGGGGGGGGGGGGGGGGGGGGGGGGGGGGGGGGGGGGGGGGGGGGGGGGGGGGGGGGGGGGGGGGGGGGGGGGGGGGGGGGGGGGGFGGGGGGGGGGGGGGGGGGGGGGGGGGGGGGGGGGGGGGGGGGGGGGGGGGGGGGGGGGGGGGGGGGGGGGGGGGGGGGGGGGDGFGGGGGGGFFGGGGFFFFFFCEGGGFFGFFFFFGFGGFFFFFFFFFFFGFFFFFF
@M06628:26:000000000-CRM2J:1:1107:11641:17709 1:N:0:150
GACGAACCGTCCAAACGTTATTCGGTATCACTGGGCTTAAAGCGTGCGTAGGCGGCTTGGTAGGTGAGATGTGAAAGCCCACGGCCCAACCGTGGAATAGCGTCTCAAACCCCCAAGCTCGAGGAAGATAGGGGTGATGGGAACTTATGGTGGAGCGGTGAAATGCGTTGATATCATAGGGAACACCGGTGGCGAAGGCGCATCACTGGATCTTTTCTGACGCTGAGGCACGAAAGCTAGGGTAGCGAACGGGATTAGATACCCCGGTAGTCCTAGCCGTAA
+
GGGGGGGGGGGGGGGGGGGGGGGGGGGGGGGGGGGGGGGGGGGGGGGGGGGGGGGGGGGGGGGGGGGGGGGGGGGGGGGGGGGGGGGGGGGGGGGGGGGGGGGGGGGGGGGGGGGGGGGGGGGGGGCFGGGGGGGGGFGGGGGGGGGGGGGGGGGGGGGGGGGGGGGGGDGGGGGGGGGGGGGGGGGGGGGGGGCEGGGGGGCC6FFGGGGGGGGGGGGGGGGGEGGGGDFGGED9FFGGGFF?B>9EG35EEBGFFBFAFFGGFFFFFFFFDFFFBFB>28
@M06628:26:000000000-CRM2J:1:1107:25570:17921 1:N:0:150
GACGAACCGGACGAACGTTATTCGGAATTACTGGGCTTAAAGAGTACGTAGGCGGCCTTGTAGGTTGGGTGTGAAATCCCGCAGCTCAACTGCGGAACTGCGCTCAAAACCCCAAGGCTTGGGGGAAGCAGAGGTAAGCGGAACTGATGGTGGAGCGGTGAAATGCGTTGATATCATCAGGAACACCAGTGGCGAAGGCGGCTTACTGGGCTTCTACTGACGCTGAGGTACGAAAGCTAGGGTAGCGAACGGGATTAGATACCCCGGTAGTCCTAGCTGTAA
+
GGGGEGGGGGFGGGGGGGGGGGGGGGGGGGGGGGGGGGGGGGFGGGGGGGGGGGGGGGGGGGGGGGGGGFGGGGGGG9FGGGCGGGGGGGGGGGGGGGGGGGGGGGGGGGGGGFGG?FGGG>GGGGGGCCFGFGGF@CCFGDGGGGEGG9CFFCFGGGFGGGGGGGGGGGGGGGGGGC?EFGGGGGGGGGGGGGGGGGGGGGGGGGGGGFFGGGGFGGGFGGCCEGGGGFF3CGGB?:CCFFFFF>BGE3CE>BG@22@>GFGG7;@EFFAFFFB*5*.96>
@M06628:26:000000000-CRM2J:1:1107:6555:18780 1:N:0:150
TACGGAGGGGGTTAGCGTTGTTCGGAATTACTGGGCGTAAAGCGTACGTAGGCGGATTGGAAAGTATGGGGTGAAATCCCAGGGCTCAACCCTGGAACTGCCCTGTAAACTATCAGTCTAGAGTTCGAGAGAGGTGAGTGGAATTCCAAGTGTAGAGGTGAAATTCGTAGATATTTGGAGGAACACCAGTGGCGAAGGCGGCTCACTGGCTCGATACTGACGCTGAGGTACGAAAGTGTGGGGAGCAAACAGGATTAGATACCCTGGTAGTCCACACCGTAA
+
GGGGGGGGGGGGGGGGGGGGGGGGGGGGGGGGGGGGGGGGGGGGGGGGGGGGGGGGGGGGGGGGGGGGGGGGGGGGGGGGGGGGGGGGGGGGGGGGGGGGGGGGGGGGGGGGGGGGGGGGGGGGGGGGGGGGGGGGGGGGGGGGGGGGGGGGGGGGGGGGGGGGGGGFGGGGGGGGGGGGGGGGGGGGGGGGGGGGGGGGGGGGGGGGGGGGGGGGGGGGGGGGGGGGGGGGGGGFFGGGGFFFFFFGGGGGFFGFFFFFGFGGFFFFFFFFFFFGFDBF?B
@M06628:26:000000000-CRM2J:1:1107:6550:18797 1:N:0:150
TACGGAGGGGGTTAGCGTTGTTCGGAATTACTGGGCGTAAAGCGTACGTAGGCGGATTGGAAAGTATGGGGTGAAATCCCAGGGCTCAACCCTGGAACTGCCCTGTAAACTATCAGTCTAGAGTTCGAGAGAGGTGAGTGGAATTCCAAGTGTAGAGGTGAAATTCGTAGATATTTGGAGGAACACCAGTGGCGAAGGCGGCTCACTGGCTCGATACTGACGCTGAGGTACGAAAGTGTGGGGAGCAAACAGGATTAGATACCCTGGTAGTCCACACCGTAA
+
GGGGGCFFGGC@FDFFGF>FGGGGGGGGGGGGGGGGGGGEGGFGEEGGGGGDGDGGEEGGGGGGGGAFFGGGGGGGGGGGGGGGGGGGFFGEGGGGGGGGGGGGGGGGGGGGGGFGGGGGGGGGGGGF>>FFGGGGGGGFFGGGGFGGGGGGFGGGGGGGGGGGGGGGCFGDFCGGGGGGEGFCFGGGGFF@E=E78EFGG=EGGGGGGGGGGGGGGGF9CEGGGGGCFC9CEGE>FGGCG3:3>>:*+7CGF:DFBF4<:@FC?2FFFF77>=?C?EB704
@M06628:26:000000000-CRM2J:1:1107:5924:18873 1:N:0:150
TACGGAGGGGGTTAGCGTTGTTCGGAATTACTGGGCGTAAAGCGTACGTAGGCGGATCAGAAAGTAGGGGGTGAAATCCCGAGGCTCAACCTCGGAACTGCCTCCTAAACTCCTGGTCTTGAGTTCGAGAGAGGTGAGTGGAATTCCAAGTGTAGAGGTGAAATTCGTAGATATTTGGAGGAACACCAGTGGCGAAGGCGGCTCACTGGCTCGATACTGACGCTGAGGTACGAAAGTGTGGGGAGCAAACAGGATTAGATACCCTGGTAGTCCACACCGTAA
+
GGGGGFGGGGGGGGGGGGGGGGGGGGGGGGGGGGGGGGGGGGGGGGGGGGGGGGGGGGGGGGGGGGGGGGGGGGGGGGGGGGGGGGGGGGGGGGGGGGGGGGGGGGGGGGGGFGGGGGGDGGGGGCFFGGGGGGGGGGGGGGGGGGGGGGGGGGGGGGGGGGGGGGGGGGDGGGGGGGGGGGGGGGGGGGGGGGGGGGGGGGGGGGGGGGGGGGGGGGGCGGGGGGGGGGGGGGGFFGGGGFF3>>?CFGGGF@G6>FFFGFGFFFF:=BBFFFFFFFF@BF
@M06628:26:000000000-CRM2J:1:1107:4540:19370 1:N:0:150
GACGGAGGATGCAAGCGTTATCCGGAATTATTGGGCGTAAAGCGTCCGTAGGTGGCCGTTCAAGTCTGTTGTTAAAGCCCATAGCTCAACTGTGGATCGGCAATGGAAACTGAATAGCTAGAGTGTGGTAGGGGTAGAGGGAATTCCTAGTGTAGCGGTGAAATGCGTAGATATTAGGAAGAACACCAGTGGCGAAGGCGCTCTACTGGGCCATAACTGACACTGATGGACGAAAGCTAGGGGAGCGAAAGGGATTAGATACCCCTGTAGTCCTAGCCGTAA
+
GGGGGGGGGGGGGGGGGGGGGGGGGGGGGGGGGGGGGGGGGGGGE@FGGGGGGGGGGGFGFGGGGGFGGGGGGGGGGGFGGGGGGGGGGGGGGGGFGGGGGGGGDGGFGGGGFFFFGDCD=BFDFFDGGGGGGGGGGCFGGGGDGGGGGGGGGGFGGGGGGGGGGGGFGEGGGGGFDFGGGGGGGGGGGFGGGGGEEGGG:?EGGGGGGGGGDGGGGGGFGGFFGCDGGGGDGGGFFGGGGFF@>B9EEGGG@@F?<496A@GGFFFFF@ABAFFC?FF7:?
@M06628:26:000000000-CRM2J:1:1107:13986:19588 1:N:0:150
TACGGAGGGGGTTAGCGTTGTTCGGAATTACTGGGCGTAAAGCGTACGTAGGCGGATCAGAAAGCAGGGGGTGAAATCCCAGGGCTCAACCCTGGAACTGCCTCCTAAACTCCTGGTCTTGAGTTCGAGAGAGGTGAGTGGAATTCCGAGTGTAGAGGTGAAATTCGTAGATATTCGGAGGAACACCAGTGGCGAAGGCGGCTCACTGGCTCGATACTGACGCTGAGGTACGAAAGTGTGGGGAGCAAACAGGATTAGATACCCTGGTAGTCCACACCGTAA
+
GGGGGGGGGGGFFFGGGGGGGGGGGGGGGGGGGGGGGGGEGGGGGGGGGGGGGGGGGGGGGGGGGGGGGGGGGGGGGGGGGGGGGGGGGGGGGGGFGGGGGGGGGGGGGGGGGGGGGFEGGDGGGGGGGGGGGGGGGGGGGGFGGGGGGGGFFFFGGGGGGGGGGGGGGGGGGGGGGGGGGDGGGGGGGGGGGGGGGGGGDGGGGGGFGGGCGGGGEFGDGGGGGGGGGGGDGGGFFGGGGFF@D>BCFGGGFFFFFFFFGFGCFFFF?FDF4FFFF@6>??
@M06628:26:000000000-CRM2J:1:1107:26682:19860 1:N:0:150
TACGGAGGGGGTTAGCGTTGTTCGGAATTACTGGGCGTAAAGCGCGCGTAGGCGGACTATTAAGTGGGGGGTGAAATCCCAAGGCTCAACCCTGGAACTGCCTTCCATACTGGTAGTCTTGAGGTCGAGAGAGGTGAGTGGAATTGCGAGTGTAGAGGTGAAATTCGTAGATATTAGGAGGAACACCAGAGGCGAAGGCGGCTCACTGGACAGATACTGACGCTGAGGTACGAAAGTGTGGGGAGCAAACAGGATTAGATACCCTGGTAGTCCACGCCGTAA
+
GGGGGGGGGGG@FGGGGGGGGGGGGGGGGGGGGGGGGGGGGGGG7FGGGGGGGGGGGGGAFGGGG<,,+8FGGGGGGGGGG,CFGGGGGGG*CFGGGGGGGGGG9,?,<CFG,AFGGGGGGGGCFF**:EEGGGGGGGGFFGFFF,A*?EEGGFGGGGGGGGGGGGGGGGGGGGG7E2<EGGGGGGGGG5CGGGGGEEGGGECEGGGGG**2CFGFGGGGCGGGGDFG0+3>>FG>7FGGGFB5B>:EF4DC>F*9359599@CF:F6@?<FAFF*2>>BB?
@M06628:26:000000000-CRM2J:1:1107:20775:20001 1:N:0:150
TACGAAGGTCCCGAGCGTTGTTCGGAATCACTGGGCGTAAAGGGAGCGTAGGCGGTTAGGTAAGTCAGATGTGAAATCCCAGGGCTCAACCCTGGAACTGCATCCGATACTGCCTGACTAGAGTAATGGAGGGGTAACTGGAATTCTCGGTGTAGCAGCGAAATGCGTAGAGATCGAGAGGAACACTCGTGGCGAAGGCGAGTTACTGGACATTTACTGACGCTGAGGCTCGAAGGCCAGGGTAGCGAAAGGGATTAGATACCCCTGTAGTCCTGGCAGTAA
+
GGGGGGGGGGGGGGGGGGGGGGGGGGGGGGGGGGGGGGGGGGGG?FGGGGGGGGGGGGGGGGGGGGGGGGGGGGGGGGGGGGGGGGGGGGGGGGGGGGGGGGGGGGGGGDGGGFGGFGGGGGGGGGGGGGGGGGGGGGGFGFGGGFFGGGGGGGGGGGGGGGGGGGGGGGGGGGGGGGGGGGGGGGGGGFEGGGGGGGGGGEGGFGGGGGGGGGGGFGGGGGGGGGGGGFFGGGEB@FGCFFF?B>>GGGGFFF>FFDFAGFGGFFFFFFFFFFFD0548<A
@M06628:26:000000000-CRM2J:1:1107:9866:20030 1:N:0:150
TACGAAGGGGGCTAGCGTTGTTCGGAATTACTGGGCGTAAAGCGTACGTAGGCGGATTAGAAAGTTAGTGGTGAAATCCCAGGGCTCAACCCTGGAACTGCCTCTAAAACTCCTAATCTTGAGTTCGAGAGAGGTGAGTGGAATTCCGAGTGTAGAGGTGAAATTCGTAGATATTCGGAGGAACACCAGTGGCGAAGGCGGCTCACTGGCTCGATACTGACGCTGAGGTACGAAAGCGTGGGGAGCAAACAGGATTAGATACCCTGGTAGTCCACGCCGTAA
+
GGGGFGEGGGGGEGGGGGGGGGGGGGGGGGGGGGGGGGGGGGGGGGGGGGGGGGGGGEGGGGGFGGGGGGGGGGFGGGGGGGGGGGGDEGGGFGGDGGGGGGGGGGGGGGGGGGGGGGGGGGGGGGGCFGGGGDGGGGGGGAFGGAFGGGGGGGGGGGGGGGGGGGGGFGGGGGGGGCGGGDGGGGGGGGGGGGGGGGGGGCCGGGGGEGGGGGGGGGG?FGGGGGGGGFGDEGGB@<CGGBEED9?FFGGEFFGFFFFBGFGGFFFFFFAFBFFC>FFFFF
@M06628:26:000000000-CRM2J:1:1107:9877:20047 1:N:0:150
TACGAAGGGGGCTAGCGTTGTTCGGAATTACTGGGCGTAAAGCGTACGTAGGCGGATTAGAAAGTTAGTGGTGAAATCCCAGGGCTCAACCCTGGAACTGCCTCTAAAACTCCTAATCTTGAGTTCGAGAGAGGTGAGTGGAATTCCGAGTGTAGAGGTGAAATTCGTAGATATTCGGAGGAACACCAGTGGCGAAGGCGGCTCACTGGCTCGATACTGACGCTGAGGTACGAAAGCGTGGGGAGCAAACAGGATTAGATACCCTGGTAGTCCACGCCGTAA
+
GGGGGGGGGGGGGGGGGGGGGGGGGGGGGGGGGGGGGGGGGGGGGGGGGGGGGGGGGGGGGGGGGGGGGGGGGGGGGGGGGGGGGGGGGGGGGGGGGGGGGGGGGGGGGGGGGGGGGGGGGGGGGGGGGGGGGGGGGGGGGGGGGGGGGGGGGGGGGGGGGGGGGGGGGGGGGGGGGGGGGGGGGGGGGGGGGGGGGGGGGGGGGGGGGGGGGGGGGGGGGGGGGDGGGGGGGGGFFGGGGFE@BFF?FGGGFFGFFFFFGFFGFFFFFFFFFFFGFFF;6?
@M06628:26:000000000-CRM2J:1:1107:15401:20652 1:N:0:150
GACGAACCGTCCAAACGTTATTCGGTATCACTGGGCTTAAAGCGTGCGTAGGCGGCTTGGTAGGTGAGATGTGAAAGCCCACGGCTCAACCGTGGAACAGCGTCTCAAACCCTCAAGCTCGAGGAAGATAGGGGTGATGGGAACTTATGGTGGAGCGGTGAAATGCGTTGATATCATAGGGAACACCGGTGGCGAAAGCGCATCACTGGGTCTTTTCTGACGCTGAGGCACGAAAGCTAGGGTAGCGAACGGGATTAGATACCCCGGTAGTCCTAGCCGTAA
+
GGGGGGGGGGGGGGGGGFGGGGGGGGGGGGGGGGGGGGGGGGGGGGGGGGGGGGGGGGGGGGGGGFGGGGGGGGGGGGGGGGGGGGGGGGGEFGGGGGGGGGGGGGGGGGGGGGGGGGGGGGGGF<DCCFGGGGCFGGGGGGGGG<FFGGEFEFFFGGGGGGGGGGGGGGGGGGGGGFGGGGGGGGGGGGGGGGG>?EFGGGGGFGGGCFDFGGGGFGGGGGGGGGGGGGGGGGG>?7<CCF?6B:>?EGGG>5)<<<=AFBFFFBFF>3-9A@=>?FBB?B
@M06628:26:000000000-CRM2J:1:1107:23279:21127 1:N:0:150
TACGGAGGGGGTTAGCGTTGTTCGGAATTACTGGGCGTAAAGCGCGCGTAGGCGGACTATTAAGTGAGAGGTGAAATCCCAGGGCTCAACCCTGGAACTGCCTTTCATACTGGTAGTCTTGAGGTCGAGAGAGGTGAGTGGAATTCCGAGTGTAGAGGTGAAATTCGTAGATATTCGGAGGAACACCAGTGGCGAAGGCGGCTCACTGGCTCGATACTGACGCTGAGGTGCGAAAGCGTGGGGAGCAAACAGGATTAGATACCCTGGTAGTCCACGCCGTAA
+
@FFFGE:@CFC@@DFGGE@CFFGGGGGG<F<FCC@<CFGEDEEFGGCF>FGCGEGEGEEFFGGGGGFEGGGEFEAAFFGGGD<FEG7FGGD@>>BEGGGGGGGGGGGGDFFGGGGGGFGGFCFGFGGGGGGGGGFGGGGGGGGGGFFGGEBFGGFGGGGGGCFGFFGGGGGGGGGGGGGEEGGGGGGFGGGGGGGGGGGGGGGC9FGFGGGGGGGCEGGCCGGGGGFG6A?D?GG>FG=EEDD7>><FGGGC>FFF2<FFGF@:?8@FFFFF>FFG6>>8:<
@M06628:26:000000000-CRM2J:1:1107:23826:21428 1:N:0:150
GACGAACCGTCCAAACGTTATTCGGTATCACTGGGCTTAAAGCGTGCGTAGGCGGCTTGGTAGGTGAGATGTGAAAGCCCACGGCTCAACCGTGGAATTGCGTTTCAAACCCCCAAGCTCGAGGAAGATAGGGGTGATGGGAACTTATGGTGGAGCGGTGAAATGCGTTGATATCATAGGGAACACCGGTGGCGAAAGCGCATCACTGGATCTTTTCTGACGCTGAGGCACGAAAGCTAGGGTAGCGAACGGGATTAGATACCCCGGTAGTCCTAGCCGTAA
+
GGGGEGGGGGGGGGGGGGGGGGGGGGGGGGGGGGGGGGGGGGGGGGGGGGGG?FDEFEGGGGGGGGGFGGGGGGGGGGGGFEGGGGGGGGGGEFCGDFGGGGGGGGCFGGGGDGGGGGGGGCFGG8FD=FG7:BFGFCFGG?,>>CAFFGGGG@FGGGGGFFFDFGGGEEGGFGGFF;FGFFF<+<FFGGGGGGGGEG6E3:EG6@FGGGGGGGGF7C@ACCGEGDGGGGGGDGGF4::AC)<)836E=DGC>)9?2)=>FF?C@6DF3>8/<6*02:;51:
@M06628:26:000000000-CRM2J:1:1107:14915:21539 1:N:0:150
TACGAAGGGGGCTAGCGTTGTTCGGAATCACTGGGCGTAAAGCGCACGTAGGCGGACTTTTAAGTCAGGGGTGAAATCCCGAGGCTCAACCTCGGAACTGCCTTTGATACTGGAAGTCTTGAGTTCGAGAGAGGTAAGTGGAATACCGAGTGTAGAGGTGAAATTCGTAGATATTCGGTGGAACACCAGTGGCGAAGGCGGCTTACTGGCTCGATACTGACGCTGAGGTGCGAAAGCGTGGGGAGCAAACAGGATTAGATACCCTGGTAGTCCACGCCGTAA
+
GGGGGGGGGGGGGGGGGGGGGGGGGGGGGGGGGGGGGGGGGGGGGGGGGGGGGGGGGGGGGGFGGGGGGGGGGGGGGGGGGGGGGGGGGGGGGGGGGGGGGGGGGGGGGGGGGGGGGGGGGGGGGGGGGGGGGCGGGFGFGGGGGGGGGG<FFGGGGGGGGGGGGGGGCGGFGGGGGGGGGGGGGGGGGGGCGGGCC>FEC5EEG?GGGGG6E=EF8?FGGDC7CGCF78CDEGE>FDCCGFFDD>?GGFCEF:*97<FDG?CC67F?B?<6<F?D6@B0::
@M06628:26:000000000-CRM2J:1:1107:16779:21884 1:N:0:150
CACGTACTGTGCGAACGTTATTCGGAATCACTGGGCTTAAAGGGTACGTAGGCGGTTTACCAAGTCAGATGTGAAATGCCACAGCTCAACTGTGGCACTGCGTTTGAAACTGGTAGGCTAGAGTATTCCAGGGGTGTGCGGAACTTATGGTGGAGCGGTGAAATGCGTTGATATCATGAGGAACACCGGAGGCGAAGGCGGCACACTGGGGGATAACTGACGCTGAGGTACGAAAGCTAGGGTAGCGAACGGGATTAGATACCCCGGTAGTCCTAGCTGTAA
+
GGGGGGGGGGGGGGGGGGGGGGGGGGGGGGGGGGGGGGGGGGGGGGGGGGGGGEGGGGGGGGGGGGGGGGCGGGGGGGGGGGGGGGGGGGGGGGGGGGGGGGGGGGGGGGGGGGGG+FFGGGGGGGGGGGGGGGGGGGGGGGGGGGGFGGGGGGGGGGGGGGGGGGGGGGGFFGGFGGGFFFGGGGGGGGGGGGG7CFFGGGGGFGGGFGGEDGGF<@FFFGGGGDGGG9CCEGGFFFGFGF?@):>ECDGG:EGF>>FAGB6CF9BE).5@49FF:F2BA>
@M06628:26:000000000-CRM2J:1:1107:6418:22183 1:N:0:150
TACGGAGGGGGTTAGCGTTGTTCGGAATTACTGGGCGTAAAGCGCACGTAGGCGGATCAGAAAGTATGGGGTGAAATCCCGAGGCTCAACCTCGGAACTGCCTCATAAACTCCTGGTCTTGAGTTCGAGAGAGGTGAGTGGAATTCCAAGTGTAGAGGTGAAATTCGTAGATATTTGGAGGAACACCAGTGGCGAAGGCGGCTCACTGGCTCGATACTGACGCTGAGGTGCGAAAGTGTGGGGAGCAAACAGGATTAGATACCCTGGTAGTCCACACCGTAA
+
GEGFG@@@BC@@FCFECC-@GGGFEEGGGGEFEGGGGGGGGGGEEEEGGGGGGGGGEGGGFFGGFFFDGGGFEGGGGFGGGGGEGGGGGFBFBBFEECGGFGGFFFGGCGCCEFFFCCFFGFFGGGGFCFCFDGGGFGGGC:FGGFG@9CFG9<EGGGGGF9FFCFGG=CC@@C<<FCFFEGG:FCEFCEGGDGGE8EFG5:CEGGFCF=DGEDGG?GGFFEGGDD5C28ECGDC(9:?C:)7559<*CGGFFFGF?<BFFF:+7:39FFDFDFFF1DB@?<
@M06628:26:000000000-CRM2J:1:1107:23638:23145 1:N:0:150
TACGGAGGGGGTTAGCGTTGTTCGGAATTACTGGGCGTAAAGCGCGCGTAGGCGGATTGGAAAGTTGGGGGTGAAATCCCAGGGCTTAACCCTGGAACTGCCTCCAAAACTATCAGTCTAGAGTTCGAGAGAGGTGAGTGGAATTCCGAGTGTAGAGGTGAAATTCGTAGATATTCGGAGGAACACCAGTGGCGAAGGCGGCTCACTGGCTCGATACTGACGCTGAGGTGCGAAAGTGTGGGGAGCAAACAGGATTAGATACCCTGGTAGTCCACCCCGTAA
+
GGGGGGGGGGGGGGGGGEGGGGGGGGGGGGGGGGGGGGGGGGFGGGGGGGGGGGGGGGGGGGGGGGGGGGGGGGGGGGGGGGGGGGGGGGGGGGFCGGGGFGGGFGGGGGGGGFFGGGGGG9FEGGFGGGGGGGGGGGFGGGGFFCFGGEGFFGGGGGGGFGGFFGGGGGGGGGGGGGD5EGGGG85:EGGEEGE8:5:EG??C++<EFE5<CCGGDFCCFGDED<9F6@?GCGG6?FF+*>E3;18;EGF65>68<24:<FF+63))0@AF2=**-0-.38
@M06628:26:000000000-CRM2J:1:1107:10465:24122 1:N:0:150
TACGGAGGGGGTTAGCGTTGTTCGGAATTACTGGGCGTAAAGCGCACGTAGGCGGATTTTTAAGTGAGGGGTGAAATCCCAGGGCTCAACCCTGGAACTGCCTCTCATACTGGAAGTCTAGAGTTCGAGAGAGGTGAGTGGAATTCCGAGTGTAGAGGTGAAATTCGTAGATATTCGGAGGAACACCAGTGGCGAAGGCAGCTCACTGGCTCGATACTGACGCCGAGGTGCGAAAGCGTGGGGAGCAAAAAGGAGTAGATACCCTGGTAGTCCACGCCGTAA
+
GGGGGGGGGGGCCGFGGGGGGGGGGGGGGGGGGGGGGGGGGGGGGGGGGGGGGGGGGGGGGGGGFGGGGGGGGGGGGGGDGCFGGGGGGGGGGGGGGGGGGFFFGGGGGFGCC8>@@AFFGGGGGFEFGGCGGGFGGGFGGGGGFDFFGDGGGGGFGGGGGGGFEFGGGGGGGGGDFFCEGGGEGCGC=FC7CGEEEGG*>58CGFE@>FF<CEGG*<@FFGD*8DCGCCEC*:E7?D:*:>E3<;:AG4C5:F*054=)3=C???@7*/4846=D>5(04:
@M06628:26:000000000-CRM2J:1:1107:14191:24237 1:N:0:150
GACGGAGGATGCAAGTGTTATCCGGAATCACTGGGCGTAAAGCGTCTGTAGGTGGCTCGATAAGTCAACTGTTAAATCTTGAAGCTTAACTTCGAAATCGCAGTCGAAACTATCGGACTAGAGTATAGTAGAGGTAAAGGGAATTTCCAGTGGAGCGGTGAAATGCGTAGAGATTGGAAAGAACACCGATGGCGAAGGCACTTTACTGGGCTATTACTGACACTCAGAGTCGAAAGCTAGGGTAGCAAATGGGATTAGATACCCCAGTAGTCCTAGCCGTAA
+
GGGGGGGGGGGFGGGGGGGGGGGGGGGGGGGGGGGGGGGGGGGGBFGGGGGGGGGGGGGGGGGGGGGGGGGGGGGGGGGGGGGGGGGGGGGGGGGGGGGGGGGGGGGGGGGGGGGGGGGGGGGGGGGDGGGGGGGGGGGGGGGGG<FGGGGGGGGGGGGGGGGGFGGGGGGGGFGGGGGGGGGGGFFEGDEDFGGGG@GG4C+>92<FDGGGFFGF?EFDFGGDGFCE?9CDGGGF5*99CFFFFF<FF7CFFF<F3)6:C*CE)(877*:=9??72?9.(4
@M06628:26:000000000-CRM2J:1:1107:21312:24936 1:N:0:150
CACGTACTGTGCGAACGTTATTCGGAATCACTGGGCTTAAAGGGTACGTAGGCGGTTTACCAAGTCAGATGTGAAATGCCACAGCTCAACTGTGGCACTGCGTTTGAAACTGGTAGGCTAGAGTATTCCAGGGGTGTGCGGAACTTATGGTGGAGCGGTGAAATGCGTTGATATCATGAGGAACACCGGAGGCGAAGGCGGCACACTGGGGGATAACTGACGCTGAGGTACGAAAGCTAGGGTAGCGAACGGGATCAGAGACCCCGGTAGTCCTAGTCGTAA
+
GGGGGGGCGGGGGGGGFFGGGCGDF@ECFGFFCFGGGGGFGGDEGGFCFGGGGGGFEDFA,EFF<EGD<EFEGFGGGGGGGGFGEGGGGFFGFFGGFGGGFGGGGEGGCEFGGFGGG=FCD9BCFFCBFFFGGGFGGGDFG+F@FF:BD7FGGFCCFDFFCEEGGFGC7CG;,BFC;C@FGGGFG:FFE1BEGEGGGC853**/;**AEFGEC8CC<+<+8C=EGGFC<CEDEF=>FC+<8<5)0,4/:CD=3><).,*)*52;7,50)83=AFF7)*-0(3
@M06628:26:000000000-CRM2J:1:1108:14774:1050 1:N:0:150
TACGGAGGGGGTTAGCGTTGTTCGGAATTACTGGGCGTAAAGCGCACGTAGGCGGACTATTAAGTCGAGGGTGAAATCCCAGGGCTCAACCCTGGAACTGCCTTCGATACTGGTAGTCTTGAGTTAGAGAGAGGTGAGTGGAATTCCGAGTGTAGAGGTGAAATTCGTAGATATTCGGAGGAACACCAGTGGCGAAGGCGGCTCACTGGCTCGATACTGACGCTGAGGTGCGAAAGTGTGGGGAGCAAACAGGATTAGATACCCTGGTAGTGCACAANNTAA
+
GFFGGFGFEGD@CGGGGGGGGGGGGGGGGGGGGGGGGGGGGGGGDGCFGGGGEGEGGF<EDGGGGGGDFGGGGGCCFGFGFFFGFGFDGDFCGGGFFFFGGFFFGFFC<FFFFGGGGGGGGGGCE,@FAFFDFGFFCFGGGGG9F9>F7F=C,BF;FFFGGCFFG+:?6;=FDGGGGGGGGDGFG7FF>FGGEC>8?EFGGE*/<<+<F5E685@81<C96EE:CDGGGG6<E?C1C?+<CDEF52@E+9DGGF*=FF?B?FFEF:56=@.).0)0(##)--
@M06628:26:000000000-CRM2J:1:1108:14782:1067 1:N:0:150
TACGGAGGGGGTTAGCGTTGTTCGGAATTACTGGGCGTAAAGCGCACGTAGGCGGACTATTAAGTCGAGGGTGAAATCCCAGGGCTCAACCCTGGAACTGCCTTCGATACTGGTAGTCTTGAGTTCGAGAGAGGTGAGTGGAATTCCGAGTGTAGAGGTGAAATTCGTAGATATTCGGAGGAACACCAGTGGCGAAGGCGGCTCACTGGCTCGATACTGACGCTGAGGTGCGAAAGTGTGGGGAGCAAACAGGATTAGATACCCTGGTCTTCCACACCGTAA
+
GGGGGDGDGGGECFGGGGGGEGGGCFGGGGGGGGGGCB@EGGGGCGGEFGF7<FGGGGGGEGCFFFGGGEGGGFGGFDFGGGGDE=7FGFGGGGGGGGF<CEGDFC7FFGGCF,FFFCC9CEF;9FFGFCCCF@,>FFFFGGGGE9FCBFC@;BFFGGGGFGGGFGFF68?<CGCFGFCGGCFGGC:FGFC**2:*:?FC55=:9+<CFFGGG*;@C++AC*:AEGC=FG+7CEC9DGGC;D55>>):<1**/)2*/)*/3CFGG7F4**)*6647(5108<
@M06628:26:000000000-CRM2J:1:1108:15839:1092 1:N:0:150
TACGGAGGGGGTTAGCGTTGTTCGGAATTACTGGGCGTAAAGCGCACGTAGGCGGATCAGAAAGTATGGGGTGAAATCCCAGGGCTCAACCCTGGAACTGCCTCATAAACTCCTGGTCTAGAGTTCGAGAGAGGTGAGTGGAATTCCGAGTGTAGAGGTGAAATTCGTAGATATTCGGAGGAACACCAGTGGCGAGGGCGGCTCACTGGCTCGATAATGGCGCTGAGGTGCGAAAGTGTGGGGGGCAAACAGGATTAGATACCCTGGGAGTACACACCTAAA
+
@FGGGGB:@@E7@6CFGFEGGFGDEFC@FC@CFC<6FFD7<CEB+F=FFFC=,CC77FFGG98?EEEBFGE>F7,,C<?FDFGC+B+,5B,><DE83>DFF=DDFGE<BBFGGCG8>B9>D@<,@FFFCCFGGGGE:7FCF9:F:<AA7F:>79F;F:7=,3>CFCFG88EF@;<CC+4=8CE7<F=*=CFC*?7*/**:C***23::C=C6CG6*/0<+2?E557<FGFCDC874C:C955:))(5==4>04)*0*)96::<:*33))7??4?>F,83:),
@M06628:26:000000000-CRM2J:1:1108:10197:2243 1:N:0:150
TACGGAGGGGGTTAGCGTTGTTCGGAATTACTGGGCGTAAAGCGTACGTAGGCGGATTGGAAAGTAGGGGGTGAAATCCCAGGGCTCAACCCTGGAACTGCCTCCTAAACTATCAGTCTAGAGTTCGAGAGAGGTGAGTGGAATTCCAAGTGTAGAGGTGAAATTCGTAGATATTTGGAGGAACACCAGTGGCGAAGGCGGCTCACTGGCCCGATACTGACGCTGAGGTACGAAAGCGTGGGGAGCAAACAGGATTAGATACCCTGGTAGTCCACACCGTAA
+
GGGGGGGGGGGGGGGGGGGGGGGGGGGGGGGGGGGGGGGGGGGGGGGGGGGGGGGGGGGGEFGGGGGGGGGGGGGGGGGGGGGGGGGGGGGGGGGGFGGGGGGGGGGGGGGGGGGGGGGGGGGGGGGGGGG@FGFGGGGGGGGGGGGGGGGGGGGGGGGGGGGGGGGGFGECGGGGGGGGGGGGGGGGGGFGGGGEGGGGGGGGGGG?FGGGGGGDG?CCGEGEGGGGFGDDGFGFGGCEGGF@E>FC<47C<:FFF?BF<><C6?FFFFF4<BBFFF>:??
@M06628:26:000000000-CRM2J:1:1108:19334:2698 1:N:0:150
TACGGAGGGGGTTAGCGTTGTTCGGAATTACTGGGCGTAAAGCGTACGTAGGCGGATCAGAAAGTAGGGGGTGAAATCCCGAGGCTCAACCTCGGAACTGCCTCCTAAACTCCTGGTCTTGAGTTCGAGAGAGGTGAGTGGAATTCCAAGTGTAGAGGTGAAATTCGTAGATATTTGGAGGAACACCAGTGGCGAAGGCGGCTCACTGGCTCGATACTGACGCTGAGGTACGAAAGTGTGGGGAGCAAACAGGATTAGATACCCTGGTAGTCCACACCGTAA
+
GGGGGGGGGGGGGGGGGGGGGGGGGGGGGGGGGGGGGGGGGGGGGGGGGGGGGGGGGGGGGGGGGGGGGGGGGGGGGGGGGGGGGGGGGGGGGGGGGGGGGGGGGGGGGGGGGGGGGGGGGGGGGGGGGGGGGG:FGGGGGGGGGGGGGGGGGGGGGGGGGGGGGGGGGGGGGGGGGGGGGGGGGGGGGGGGGGGGGGGGGGGGGGGGGGGGGGGGGGGGGGGGGGGGFGGGGGGFGGGGGGFEF;>CFGGGGFFFFFFFGGCEGBF6FFFFAFFGFF95:?
@M06628:26:000000000-CRM2J:1:1108:9455:2956 1:N:0:150
GACGAACCGTCCAAACGTTATTCGGTATCACTGGGCTTAAAGCGTGCGTAGGCGGCCTGGTAGGTGTGATGTGAAATCCCACAGCTCAACTGGGGAATTGCGTCGCAAACCACCAGGCTTGAGGAAGACAGGGGTGTTGGGAACTTATGGTGGAGCGGTGAAATGCGTTGATATCATAGGGAACACCGGTGGCGAAGGCGCAACACTGGGTCTTTTCTGACGCTGAGGCACGAAAGCTAGGGTAGCGAACGGGATTAGATACCCCGGTAGTCCTAGCCGTAA
+
GGGGGGCFGGGGGGGGGGGFFFGGGGGGAGGGGGGGGGGGGGGGGGGGGGGGGGG>CFGGGGCGFG5CEEGGGGGGGGGGGGGGGGGGGGGG,BFGGFFGGFGGDFGGGGGFGEFG>FGGGGGFC<BFGGGGGGGGGEGGGGGF7>9@AFGGGGGFGGGGGGGGGGGG5CEGGGGE9@EEGGGGGGGGGEGGGG>EGGGGCC8CFEGGGGGGF7C<EFGFGGGGGGGG=CFGGGGFC?9FEC:?DFFGGGDGGFG@F>=FEG<@39DD:B<BA?5C>F9>04
@M06628:26:000000000-CRM2J:1:1108:14786:3041 1:N:0:150
TACGGATGGGGTTAGCGTTGTTCGGAATTACTGGGCGTAAAGCGTACGTAGGCGGATTAGTAAGTAGGGGGTGAAATCCCAGGGCTCAACCCTGGAACTGCCTCTTAAACTGCTAGTCTTGAGTTCGAGAGAGGTGAGTGGAATTCCAAGTGTAGAGGTGAAATTCGTAGATATTTGGAGGAACACCAGTGGCGAAGGCGGCTCACTGGCTCGATACTGACGCTGAGGTACGAAAGTGTGGGGAGCAAACAGGATTAGATACCCTGGTAGTCCACACCGTAA
+
GGGGGGGGGGGGGGGGGGGGGGGGGGGGGGGGGGGGGGGGGGGGGGGGGGGGGGGGGGGGGGGGGGGGGGGGGGGGGGGGGGGGGGGGGGGGGGGGGGGGGGGGGGGGGGGGGGGGGGGGGGGGGGGGGGGGGGGGGGGGGGGGGGGGGGGGFGGGGGGGGGGGGGGDFGGFGGGGGGGGGGGGGGGGGFGGGGGGGGGGGGGGGGGGGGGGGCFGGGGGFGGEGGGGGGGGGGGFGGGGGGFFFFFGGFFCFFF?F7@FGG<CC:@@@B>F<FFG?>>F:<
@M06628:26:000000000-CRM2J:1:1108:15059:3129 1:N:0:150
TACGGAGGGTCCGAGCGTTATCCGGAATCATTGGGTTTAAAGGGTCCGTAGGTGGGCCTATAAGTCAGAGGTGAAAGTTTGTGGCTCAACCATAAAATTGCCTTTGATACTGTAGGTCTTGAGTTATAGTGAAGTTGCTGGAACATGTGGGGTAGCGGTGAAATGCATAGATATCACATAGAACACCAATTGCGAAGGCAGGTGACTAACTATATACTGACACAGATGGACGAAAGCGTGGGGATCGAACGGGATTAGATACCCCGGTAGTACACGCCGTAA
+
GFGGGGGGGGGGGGGGGGGGGGGGGGGGGGGGGGGGGGGGGGGGGGGGGGGDGGGGGGGGGGGGGGGGGGGGGGGGGGGGGGGDGGGGGGGGFFGGGGFGGGGFG<AFGGGFGGGGGGEGGGGGDG<FGFFGFGGFGGGGGGGGGFGGFF+@>CGFGGGGGGGGFGGFFGFFGGGFFGGGGGG:FFGFFFFG?EGGGGFGDEFGDCC9:C:CFF7FBFGGCB6*3;CC+<CC8CGB*:EGEDE3)47:FFGG37C?F?F9@GGG99>D>34*.94C(>9;11
@M06628:26:000000000-CRM2J:1:1108:23216:4011 1:N:0:150
GACGAACCGTCCAAACGTTATTCGGTATCACTGGGCTTAAAGCGTGCGTAGGCGGCTTGGTAGGTGAGATGTGAAAGCCCACGGCCCAACCGTGGAATAGCGTCTCAAACCCCCAAGCTCGAGGAAGATAGGGGTGATGGGAACTTATGGTGGAGCGGTGAAATGCGTTGATATCATAGGGAACACCGGTGGCGAAGGCGCATCACTGGATCTTTTCTGACGCTGAGGCACGAAAGCTAGGGTAGCGAACGGGATTAGATACCCCGGTAGTCCTAGCCGTAA
+
GGGGGGGGGGGGGGGGGGGGGGGGGGGGGGGGGGGGGGGGGGGGGGGGGGGGGGGDGGGGGGGGGGGGGGGGGGGGGGGGGGGGGCBFGGGGGGGGGGGGGGGGGGGGGGGGGGGGGGGFGGGGGGGGDGGGGGCEFEGGGGGGGGGGGGGGGGGGEGGGGGGGGGGGGGGGGGGFCGGGGGGGGGGGGGGGGGGGGGGGGDEGGGGGGGGGGGG+AFGGGGGGGGGGFGGGGGGFG9C9FFF@5)0>EGDGGFGFF?FFGGGFC7DFFFFF>*5>BFF>1:
@M06628:26:000000000-CRM2J:1:1108:25305:4382 1:N:0:150
TACGGAGGGGGTTAGCGTTGTTCGGAATTACTGGGCGTAAAGCGTACGTAGGCGGATCAGAAAGTAAGGGGTGAAATCCCAGGGCTCAACCCTGGAACTGCCTCTTAAACTCCTGGTCTTGAGTTCGAGAGAGGTGAGTGGAATTCCGAGTGTAGAGGTGAAATTCGTAGATATTCGGAGGAACACCAGTGGCGAAGGCGGCTCACTGGCTCGTTACTGACGCTGAGGTACGAAAGTGTGGGGAGCAAACAGGATTAGATACCCTGGTATTCCACACCGTAA
+
EGDFG,@C7:CFGEG9CFEGGGGGEGBF8@CFFGGG7@76F?DE?=C>:FG:ACC+CC<FE,B=FGG9BF7B+BEACGEA<,DBC=B=CF@CFA<<B>=F@8=BFFF<,>=3,CFCGGGGGC,F=D7@,D>:FCF:,>>D:B::B,3>::FG<FFF,:FCC@FFFCC,=FCCCFF,<FEC:<A::+=:B:B8CCC<5*;*55*89@7<CCGGC8CCE9@++8=EG)5*<0958:*,2<:E*9D304)23>*:*;C8*4*970<<71)9**-*-0461.-814
@M06628:26:000000000-CRM2J:1:1108:25293:4396 1:N:0:150
TACGGAGGGGGTTAGCGTTGTTCGGAATTACTGGGCGTAAAGCGTACGTAGGCGGATCAGAAAGTAAGGGGTGAAATCCCAGGGCTCAACCCTGGAACTGCCTCTTAAACTCCTGGTCTTGAGTTCGAGAGAGGTGAGTGGAATTCCGAGTGTAGAGGTGAAATTCGTAGATATTCGGAGGAACACCAGTGGCGAAGGCGGCTCACTGGCTCGATACTGACGCTGAGGTACGAAAGTGTGGGGAGCAAACAGGATTAGATACCCTGGTAGTCCACACCGTAA
+
GGGGGCGGGGGGGGGGGGGGGGGGGGGGGGGGGGGGGGGGGGGGGGGGGGGGGGGGGEGGGGGGGGGGGGGGGGGGGGGGGGGGGGGGGGGGGGGGGGEGGGGGGGGGGGGGGGGGGGGGGGGGGGGGGGGGGGFGGGGGGGFGGFGGGGGGGGGGGGGGGGGGGGGGGGGGGGGGGGGGGGGGGGGGGGGGGGGFEGGGGGGGGGGGGGGGDCFGGGGGFGGAGGGGGGGGGFG>FGGGGGFEFBFFE4CFGFGFF?49ACGFGBFFF?DFFFFGFF9F?<
@M06628:26:000000000-CRM2J:1:1108:4964:5198 1:N:0:150
GACGGAGGATGCAAGTGTTATCCGGAATCACTGGGCGTAAAGCGTCTGTAGGTGGTCAAATAAGTCAACTGTTAAATCTTGGGGCTCAACCTCAAAATCGCAGTCGAAACTATTAGACTAGAGTATAGTAGGGGTAAAGGGAATTTCCATTGTAGCGGTGAAATGCGTAGAGATTGGAAAGAACACCGAGTGCGAAAGCACTTTACTAGTCTATTACTAACACTCAGACACGAAAGCTAAGGTAGCAAATGGGATTCGATACCCCAGTCGTCCTAGACGTAA
+
FFGG>E@FFCFGGGGGFEFCF9CFGGGGD<FFGEEGGGGC<F<FFDEG,CFDGGG?FFGGGF9ECEFGGGGGGC9FG?,5,5:+B@7FGFGGFFG9FGGBF7E?4=C<BFGAFCCCEFFEEC=FFGF9FCE,+8BCA?,CC<<<B=,@F@CF<D,,6+C:FGCC<@@F>*@F9EF>3E9D7<FGCGF:**4*,4*=*1,BCFGC7FG,+14>CGEFGGFB++<9CDF++3**=><6CGF+<C1@44*302*+20*7*-*1/7C6C27;*),).0:C29()-4
@M06628:26:000000000-CRM2J:1:1108:17547:6858 1:N:0:150
TACGGAGGGGGTTAGCGTTGTTCGGAATTACTGGGCGTAAAGCGCACGTAGGCGGACTATTAAGTCAGAGGTGAAATCCCAGGGCTCAACCCTGGAACTGCCTTTGATACTGGTAGTCTTGAGTTCGAGAGAGGTAAGTGGAATTCCGAGTGTAGAGGTGAAATTCGTAGATATTCGGAGGAACACCAGTGGCGAAGGCGGCTTACTGGATCGAAACTGACGCTGAGGTGCGAAAGTGTGGGGAGCAAACAGGATTAGATACCCTGGTAGTCCACACCGTAA
+
FGGGGFEEG7B67@FFEB@FFFFEGGDGGGFFGC<=FGGECGGGC+4@FD<@,>>CB@<EF9ECF9?<EGG?7?BFC?FGC@FDBGGGGGF7=FFFFDFGDBFGFGGGGGGG,:@F=FFFGF@FC=C<,DFFGGG9FCGGG?FGF9?<:<F>@FG@BC<:C@FGFFFF=>/F9C9+8+8=CFGGFFFFGGGG5CF?CECE37?*+0<@F*ACCE8C>CF+@8CE5C<FFACC>*9;CF?FEC;5.1)7@FFF*5>?F2*72CCCF?)9=FF?2=?*1>65<?
@M06628:26:000000000-CRM2J:1:1108:10928:7038 1:N:0:150
TACGAAGGTCCCGAGCGTTATTCGGAATCACCGGGCGTAAAGGGAGCGTAGGCTGCGCGGTAAGTCAGATGTGAAATCTCAGAGCTCAACTCTGAAACTGCATTCGATACTGCCGTGCTAGAGTAATGGAGAGGTAACTGGAATTCTCAGTGTAGCAGTGAAATGCGTAGATATTGAGAGGAAGACCAATGCCGAAAGCAGGTTACTGGACATTTACTGACGCTGAGGCTCGAAGGCTAGGGTAGCGAAAGGGATTAGATACCCCTGTAGTCCTAGCAGTAA
+
GGGGGGGGGGGGGGGGGGGGGGGGGGGGGGGGGGGGGGGGGGGGGGGGGGGGGGGGGGGGGGG9FFF9E,959CFBEA,BCA<?AB,<EFFA,?FGAFGGF9F<<?,C=:FBF=38@++:,@3@FGGGA<>FF+:FEFGG,><F<FAF9,@F=,3;;:FFFGF;3;><;EC@CG9@;<7<@F,63FCFFCC+23B7::*?C=F+1<<@:**>>BC@9CCCC:C=*)9CFC07?*91*<+;CC7).).CG)CC*7D@*)/1<FGGC<)096<@2/-*0*)*66
@M06628:26:000000000-CRM2J:1:1108:24212:7159 1:N:0:150
GACGAACCGTCCAAACGTTATTCGGTATCACTGGGCTTAAAGCGTGCGTAGGCGGCTTGGAAGGTGAGATGTGAAAGCCCACGGCTCAACCGTGGAATTGCGTTTCAAACCCTCAAGCTTGAGGAAGACAGGGGTGTTGGGAACTTATGGTGGAGCGGTGAAATGCGTTGATATCATAGGGAACACCGGTGGCGAAGGCGCAACACTGGGTCTTTTCTGACGCTGAGGCACGAAAGCTAGGGTAGCGAACGGGATTAGATACCCCGGTAGACCTAGCTGTAA
+
GGGGGGGGGGGGGGGGGGGGGGGGGGGGGGGGGGGGGGGGGGGGGGGGGGGGGGGGDGGGGFGGGGGGGGGGGFGGGGGGGGGGEGGGGGGGFGGGGGGGGGGGGGGGGGGGGGGGGGFGGGGGGGGGGGGGGGGGGGGGGGGFGGGGGGGGGGGGGGGGGGGGGGGGGGGGGGGGGGGGGGGGGGGGGGGGGGGEGGGGGGGGGGGGGFGGGGGGGGGGGGGGGGGFGDGGGGC>CE7E@FF4)4>EGDGGG>DFFBFFFGFG595@:D>F?FBF?49@<A
@M06628:26:000000000-CRM2J:1:1108:4642:7335 1:N:0:150
TACGGAGGGGGTTAGCGTTGTTCGGAATTACTGGGCGTAAAGCGCGCGTAGGCGGACTATTAAGTGAGAGGTGAAATCCCAGGGCTCAACCCTGGAACTGCCTTTCATACTGGTAGTCTTGAGGTCGAGAGAGGTGAGTGGAATTCCGAGTGTAGAGGTGAAATTCGTAGATATTCGGAGGAACACCAGTGGCGAAGGCGGCTCACTGGCTCGATACTGACGCTGAGGTGCGAAAGCGTGGGGAGCAAACAGGATTAGATACCCTGGTAGTCCACGCCGTAA
+
GGGGGGGGGGGGGGGGGGGGGGGGGGGGGGGGGGGGGGGGGGGGGGGGGGGGGGGGGGGGGGGFGGGGGGGGGGGGGGGGGGGGGGGGGGGGGGFGGGGGGGGGGGGGGGGGGGGGGGGGGGGGGGGDGGGFFGFGGGGGGGGGGGFGGGFGGGGGGGGGGFGGGGGGGGGGGGGGGGDGGGGGGGGGGGGGGGGGGGGGGGGGGGGGGGGGGGGGGGGGGGGGGGGFGGGGGGGFGGGGGGFDFFFGGGGGGFGFF?FFFCFGC:FFFFFFFFFGFF9B:?
@M06628:26:000000000-CRM2J:1:1108:4655:7349 1:N:0:150
TACGGAGGGGGTTAGCGTTGTTCGGAATTACTGGGCGTAAAGCGCGCGTAGGCGGACTATTAAGTGAGAGGTGAAATCCCAGGGCTCAACCCTGGAACTGCCTTTCATACTGGTAGTCTTGAGGTCGAGAGAGGTGAGTGGAATTCCGAGTGTAGAGGTGAAATTCTTAGATATTCGGAGGAACACCAGTGGCGAAGGCGGCTCACTGGCTCGATACTGACGCTGAGGTGCGAAAGCGTGGGGAGCAAACAGGATTAGATACCCTGGTAGTCCACGCCGTAA
+
GFGF@FE@++@6@<FFF@FEF@FCC@@FGFEEE6EEFGG=CFFEGGEFGGGGGG7:FGGGGGGD<F9A,B:5BDC,CA=<=FFCEF=DDFGGGGGGGGEFGGGGFFG9FEFG@DFD:FGGF9C:3@FE<BFFG:8>>FECFCFGFBFGDC=CFG,<FGGGFFF@FE,7:<@EFG9BFG*81CEFGGGFG<<*CEEGE5C8<EEGGGG7;CFGEGC5?CE7+;CEGDDFCEGDDCC1DCE**)83565?<45:*8*7*54=<:C+03>)//5*:83*(0,<8?
@M06628:26:000000000-CRM2J:1:1108:22649:8983 1:N:0:150
GACGAACCGTCCAAACGTTATTCGGTATCACTGGGCTTAAAGCGTGCGTAGGCGGCTTGGAAGGTGAGATGTGAAAGCCCACGGCTCAACCGTGGAATTGCGTTTCAAACCCTCAAGCTTGAGGAAGACAGGGGTGTTGGGAACTTATGGTGGAGCGGTGAAATGCGTTGATATCATAGGGAACACCGGTGGCGAAGGCGCAACACTGGGTCTTTTCTGACGCTGAGGCACGAAAGCTAGGGTAGCGAACGGGATTAGATACCCCGGTAGTCCTAGCTGTAA
+
GGGGGGGGGGGGGGGGGGGGGGGGGGGGGGGGGGGGGGGGGGGGGGGGGGGGGGGGGGGGCFGGGGGGGGGGGGGGGGGGGGGGGGGGGGGGGGGGGGGGGGGGGGGGGGGGGGGGGGGGGGGGFGGGGGGGGGGGGGGGGGGGGGGGGGGGGGGGGGGGGGGGGGGGGGGGGGGGGGGGGGGGGGGGGGGGGGGGGGGGGGDGGGGGGGGGGGGFGGGGGGGGGGGGGGGGGGGFGGGGGGFFFFF5EDGEGFGFFFFFGGGGF>BF>EFFFFFGFF<FAA
@M06628:26:000000000-CRM2J:1:1108:5109:9105 1:N:0:150
GACGAACCGTCCAAACGTTATTCGGTATCACTGGGCTTAAAGCGTGCGTAGGCGGCTTGGTAGGTGAGATGTGAAAGCCCACGGCTCAACCGTGGAATAGCGTCTCAAACCCCCAAGCTCGAGGAAGATAGGGGTGATGGGAACTTATGGTGGAGCGGTGAAATGCGTTGATATCATAGGGAACACCGGTGGCGAAGGCGCATCACTGGATCTTTTCTGACGCTGAGGCACGAAAGCTAGGGTAGCGAACGGGATTAGATACCCCGGTAGTCCTAGCCGTAA
+
GGGGGGGGGGGGGGGGGGGGGFGGGGGGGGGGGGGGGGGGGGGGGGGGGGGGGGGGEGGGGGGGGGGGGGGGGGGGGFFDEFBFGGGGGGFGGGGGGGGGGDGGGGGGGGFFBCGEFGGGGGG><FCF9>FBCGGGFGGGGGGGFFCGFGGGGGGGGGGGGGGGGGEFCEGGGGFGFGDBFGGFGGGCCGEGGGGGGGG><EEGGGGFGGEEGGGGEFGFGGGGGGGGGGGGGGGFGGGGGGFFFFFGGGGGGFGFFFFFGGGGGBBEFFFFFFFGFF>FFF
@M06628:26:000000000-CRM2J:1:1108:23477:9510 1:N:0:150
TACGGAGGGTGCGAGCGTTAATCGGAATTACTGGGCGTAAAGCGCGCGTAGGTGGCTAATTAAGTCAGATGTGAAAGCCCAGGGCTCAACCTTGGAACTGCATTTGAAACTGGTTAACTAGAGTTTTGTAGAGGGTGGTAGAATTTCAGGTGTAGCGGTGAAATGCGTAGAGATCCGGAGGAACACCAGTGGCGAAGGCGACACGCTGGGCCTGACCTGACGCTAAGACGCGAAAGCATGGGGAGCGAACGGGATTAGAAACCCCGGTAGTCCACGCTGTAA
+
GGGGGGGGGGGGGGGGGGGGDFGGGGGGGGGGGGGGGGGGGGGGGGGGGGGGGGGCFGGGGGGGGGGGGGGGGGGGGGGGGGFGGGGGGGGGGGGGGGGGGGGGGGGGGGGGGGGGGGGGGGGGGGGGGGGGGGCFGGGGGGGGGGGGGGGGGGGGGGGGGGGGGGGGGGGGGGGGGGGGGGGGGGGDCFGGGGGFGGGGGGGGGGGGGGGC*;FGGGGDGGDGEGGGGGGGGGD>GGDFGGFD@;BGGGGGC8DF*2@=CDFEDFFD:BFFFFFDFF:@AA
@M06628:26:000000000-CRM2J:1:1108:12447:9579 1:N:0:150
TACGGAGGGAGCTAGCGTTGTTCGGAATTACTGGGCGTAAAGCGCGCGTAGGCGGCCATTCAAGTCAGAGGTGAAAGCCCGGGGCTCAACTCCGGAACTGCCTTTGAAACTAGATGGCTAGAATATGGGAGAGGTGAGTGGAATTCCGAGTGTAGAGGTGAAATTCGTAGATATTCGGAAGAACACCAGTGGCGAAGGCGACTCACTGGACCATTATTGACGCTGAGGTGCGAAAGCGTGGGGAGCAAACAGGATTAGATACCCTGGTAGTCCACGCCGTAA
+
GGGGGGGGGGGGGGGGGGGGGGGGGGGGGGGGGGGGGGGGGGGGGGGGGGGGGGGGGGGGGGGGGGGGGGGGGGGGGGGGGGGGGGGGGGGGGGGGGGGGGGGGGGGGGGGGGGGGGGGGGGGGGGGGGGGGGGGGGGGGGGGGGGGGGGGGGGGGGGGGGGGGGGGGGGGGGGGGGGGGGGGGGGGGGGGGGGGGGGGGGGGGGGGGGGGGGGGGGGGGGDGGGGGGGGGGGGGFGDGGGGFFFFFGGGGGGFGFFFFFGGGGGFFFFFFFFFFGFFF>?F
@M06628:26:000000000-CRM2J:1:1108:25140:10175 1:N:0:150
TACGGAGGGTGCAAGCGTTATCCGGAATCACTGGGTTTAAAGGGTGCGTAGGCGGATAAATAAGTCAGGGGTGAAAGCTTTCAGCTTAACTGGAAAATTGCCTTTGAAACTGTCTATCTTGAATTATGTTGAGGTTAGCGGAATGTGACATGTAGCGGTGAAATGCATAGATATGTCATAGAACACCAATTGCGAAGGCAGCTAGCTAGGCATATATTGACGCTGAGGCACGAAAGCGTGGGGAGCGAACAGGATTAGATACCCTGGTAGTCCACGCCCTAA
+
GGGGGGGGGGGGGGGGGGGGGGGGGGGGEGGGGGGGGGGGGGGGGGGGGGGGGGGEF,E?FGGGGGGGFGGGGGGGGFGGCE<FGGGGGGGC<FGAFGGGGGGGGGGFGGGGGGGFCGGGGGGGGGFECFGGGGGGFGGGGGGGGGGGGGGGGGGGGGGGGGGGGGGGGGGGGGGGGGGFGGGGGGGFFGGGGGGGGGGGGGGGFGG,<9*5>BFGGGGGGGGGGGGGGGGGGGGFGGGGGGFFFFFGGGGGGFGFFFFFGGFC61>FFFFFAFFGFFFFFF
@M06628:26:000000000-CRM2J:1:1108:25122:10177 1:N:0:150
TACGGAGGGTGCAAGCGTTATCCGGAATCACTGGGTTTAAAGGGTGCGTAGGCGGATAAATAAGTCAGGGGTGAAAGCTTTCAGCTTAACTGGAAAATTGCCTTTGAAACTGTCTATCTTGAATTATGTTGAGGTTAGCGGAATGTGACATGTAGCGGTGAAATGCATAGATATGTCATAGAACACCAATTGCGAAGGCAGCTAGCTAGGCATATATTGACGCTGAGGCACGAAAGCGTGGGGAGCGAACAGGATTAGATACCCTGGTAGTCCACGCCCTAA
+
GGGGGGGGGGGGGGGGGFGGGGGGGGGGGGGGGGGFGEGGGGGGGGGGGGGGFGGGGGGGGGGGGGGGGGGGGGGGGGFGGGGGGGGGGGGGGGGFFGGGGGGGGGGGGGGGGGGGGGGGGGGGGGGGGGGGGGGGGGGGGGGGGGGGGGGGGGGGGGGGGGGGGGGGGGGGGGGFGGGGGGGGGGDFGGG9EGGGGGGGGGGGF?FFGFFFGFGGGFGFGGGGGGCGFGGGG>C>CCEEGGFFDBFDGGGGGFGF?>FFGFGC9:>FFFFFAF?D>F;DFF
@M06628:26:000000000-CRM2J:1:1108:25134:10192 1:N:0:150
TACGGAGGGTGCAAGCGTTATCCGGAATCACTGGGTTTAAAGGGTGCGTAGGCGGATAAATAAGTCAGGGGTGAAAGCTTTCAGCTTAACTGGAAAATTGCCTTTGAAACTGTCTATCTTGAATTATGTTGAGGTTAGCGGAATGTGACATGTAGCGGTGAAATGCATAGATATGTCATAGAACACCAATTGCGAAGGCAGCTAGCTAGGCATATATTGACGCTGAGGCACGAAAGCGTGGGGAGCGAACAGGATTAGATACCCTGGTAGTCCACGCCCTAA
+
GGGGGGGGGGGGGGGGGGGGGGGGGGGGDGGGGGGGGGGGGGGGGGGGGGGGGGGD@,E9FGGGGGGGFGGGGGGGGFGG<E,CFGGGGG<5<FGAFGGGGGGGGGGCGGGGGFG<,CFGGGGGAFDC@FGGGGGGCGGGGGGGGGGGGGGGGGGGGGGGGGGGGGGGGGGGGGGGGGGFGGGGGGG:FGGGGGGGGGGGGGGFAFG<EF*>FCCFGGGGGGGGGGGGGGGGGGD1DEEGGGFFB>FGGGGGGFGFFFFFGGFCG?FFFFFFFFFGFFFFFF
@M06628:26:000000000-CRM2J:1:1108:15487:10236 1:N:0:150
TACGAAGGGGGCTAGCGTTGTTCGGAATTACTGGGCGTAAAGCGCACGTAGGCGGATTGATCAGTTAGAGGTGAAATCCCGGGGCTCAACCCCGGAACTGCCTTTAATACTGTCAGTCTAGAGATCGAGAGAGGTGAGTGGAATTCCGAGTGTAGAGGTGAAATTCGTAGATATTCGGAGGAACACCAGTGGCGAAGGCGGCTCACTGGCTCGATACTGACGCTGAGGTGCGAAAGCGTGGGGAGCAAACAGGATTAGATACCCTGGTAGTCCACGCCGTAA
+
GGGGGGGGGGGGGGGGGGGGGGGGGGGGGGGGGGGGGGGGGGGGGGGGGGGGGGGGGGGGGGGGGGGGGGGGGGGGGGGGGGGGGGGGGGGGGGGGGGGGGGGGGGGGGGGGGGGGGGGGGGGGGGGGGGGGGGFGGGGGGGGGGGGGGGGGGGGGGGGGGGGGGGGGGGGGGGGGGGGGGGGGGGGGGGGGGGGGGGGGGGDGGGGGGGGGGGGGGGGGGGGGGGGGGGGGGGGFGGEGEGFFFFFGFGGGGFGFFFFFGGGGG?FFFFFFAFFGFF>@?F
@M06628:26:000000000-CRM2J:1:1108:4959:10301 1:N:0:150
GACGAACCGTCCAAACGTTATTCGGTATCACTGGGCTCAAAGCGTGCGTAGGCGGCTTGGAAGGTGAGATGTGAAAGCCCACGGCTCAACCGTGGAATTGCGTTTCAAACCCTCAAGCTTGAGGAAGACAGGGGTGTTGGGAACTTATGGTGGAGCGGTGAAATGCGTTGATATCATAGGGAACACCGGTGGCGAAGGCGCAACACTGGGTCTTTTCTGACGCTGAGGCACGAAAGCTAGGGTAGCGAACGGGATTAGATACCCCGGTAGTCCTAGCTGTAA
+
GGGGDGGGGGGGGGGGGGGGGGGGGGGGGGGGGGGGGGGGGGGGGGGGGGGGGGGGGGGGFGGGGGGGGGGGGGGGAFGGGGGGGGGGGGGGFGGGGGGGGGGGGGGGGGGEGGGGGGGGGGGGFGGGGGGGGGGGFFGGGGGGGGGGGGGGGGGGGGGGGGGGGGGGEGGFGGGGGG?FGGGGGGGGGGGGGGGGGGGGGGE8FGGGGGGG=EGFGGGGGGGGGGGGGDGGGGGFGGGGGGFFEFEGGGGDGFGFFFFFGGGGGFFFFFF?BFBGB?D?BF
@M06628:26:000000000-CRM2J:1:1108:15280:10535 1:N:0:150
TACGGGGGGGGCAAGCGTTATTCGGAATTACTGGGCGTAAAGGGCGCGTAGGCGGCCACGTATGTCAAAGGTGAAATCCCTCGGCTCAACCGAGGAACGGCCTTTGAAACTGCATGGCTTGAGGCTGGGAGGGGATAGCGGAATTCTCGGTGTAGCGGTGAAATGCGTAGATATCGAGAGGAACACCTGTGGCGAAGGCGGCTATCTGGACCAGTTCTGACGCTGAGGCGCGAAAGCGTGGGGAGCAAACAGGATTAGATACCCTGGTAGTCCACGCTGTAA
+
GGGGGGGGGGGGGGGGGCEGGGGGGGGGGGGGGGGGGGGGGGGGGGGGGGGGGGGGGGGGGGGGGGGGGGGGGGGGGGGGGGGGGGGGGGGGGGGGGGGGGGGGGGGGGGGGGGGGGGGGGGGGGGGGGGGGGGEEFGGGGGGGGGGGGGAEGGGGGGGGGGGGGGGEGGGGGGGGGGGGGGGGGGGGGGGGGGGGGGGGGGGE@CFFGGGGGGGGGGG?FDGCGGGGGGGGGGGFGGGGEDD5>B@GGGGGGFGB6<FF7CFGD?FFFF>FAFFGF::<<D
@M06628:26:000000000-CRM2J:1:1108:28704:10709 1:N:0:150
TACGAAGGTCCCGAGCGTTATTCGGAATCACTGGGCGTAAAGGGAGCGTAGGCTGCGCGGTAAGTCAGATGTGAAATCTCAGAGCTCAACTCTGAAACTGCATTCGATACTGCCGTGCTAGAGTAATGGAGAGGTAACTGGAATTCTCAGTGTAGCAGTGAAATGCGTAGATATTGAGAGGAAGACCAATGGCGAAGGCAGGTTACTGGACATTTACTGACGCTGAGGCTCGAAGGCTAGGGTAGCGAAAGGGATTAGATACCCCTGTAGTCCTAGCAGTAA
+
GGGGGGGEGEEGEGGEGGGGGFGGGGGGGGGGGGGGGEEEGG<CEEFGGGGGCCE:BFFGGGGGGGGF,FFGGGGGGG9?5B<F8EFDFGGGGFECFGGGGGGGFGGGGGGGGDF83>=EDEGGFDFGGGGFGGG9F<FFGGGGGFFGGGGGGGGGFGFFGGGGGGGFGGGGGGGF,>DEGGCF:AGCFAFGFEF=*=CFCEGCFGGGGGG6FG?FFC?FGEEGEDGC:@CGGF3>CC7CF4765?:=EGD5C4C5=?FFFG@?33797FFFBFFGFF<FA<
@M06628:26:000000000-CRM2J:1:1108:20056:10828 1:N:0:150
CACGTACCGTCCAAACGTTATTCGGTATCACTGGGCTTAAAGCGTTCGTAGGCGGCTTGGAAGGTGAGATGTGAAAGCCCACGGCTCAACCGTGGAATTGCGTTTCAAACCACTAGGCTTGAGGAAGACAGGGGTGATGGGAACTTATGGTGGAGCGGTGAAATGCGTTGATATCATAGGGAACACCGGTGGCGAAAGCGCATCACTGGGTCTTTTCTGACGCTGAGGAACGAAAGCTAGGGTAGCGAACGGGATTAGATACCCCGGTAGTCCTAGCCGTAA
+
GGGGGGGGGGGGGGGGGGGGGGGGGGGGGGGGGGGGGGGGGGGGGGGGGGGGGGGGGGGGFGGGGGGGGGGGGGGGGGGGGGGGGGGGGGGGGGGGGGGGGGGGGGGGGGGGFGDFFGGGGGGGGGFGGGGGGG@CFFFGGGGGGGGGGGGGGGGGGGGGFGGGGGGGGGGGGGGGGGGFGGGGGGGGGGGGGGG>EEGGGGCEGGGGGGGGGGGFGGGGGGGGGGGGGGGGGGGFGGGGGGFFFFFGGGDGDBGFF?FFGGGGG;E<B34FBFFGBF;>??
@M06628:26:000000000-CRM2J:1:1108:20923:10847 1:N:0:150
TACGAAGGGGGCTAGCGTTGTTCGGAATTACTGGGCGTAAAGCGTACGTAGGCGGATTAGAAAGTATGGGGTGAAATCCCAGGGCTCAACCCTGGAACTGCCTCATAAACTCCTAATCTTGAGTTCGAGAGAGGTGAGTGGAATTCCGAGTGTAGAGGTGAAATTCGTAGATATTCGGAGGAACACCAGTGGCGAAGGCGGCTCACTGGCTCGATACTGACGCTGAGGTACGAAAGCGTGGGGAGCAAACAGGATTAGATACCCTGGTAGTCCACGCCGTAA
+
GGGGGGGGGGGGGGGGGGGGGGGGGGGGGGGGGGFGGGGGGGGGGGGGGGGGGGGGGGGGGGGGGGGGGGGGGGGGGGGGGGGGGGGGGGGGGGGGGGGGGGGGGGGGGGGGGGGGGGGGGGGGGGGGGGGGGGGGGGGGGGGGGGGGGGGGGGGGGGGGGGGGGGGGGGGGGGGGGGGGGGGGGGGGGGGGGGGGGGGGGGDEGGGGGGGGGCEGGGGGFGE5CDGG?FFGGGGFGGGGGGFFFFFFGGGGGFGFFFFFGGGFGBFF?*56<FFDFFF:3?
@M06628:26:000000000-CRM2J:1:1108:28931:11021 1:N:0:150
CACGTACTGTGCGAACGTTATTCGGAATCACTGGGCTTAAAGGGTGCGTAGGCGGCTAGATTAGTAGGATGTGAAATCCCACAGCTCAACTGTGGAACTGCGTTCTAAACTGTCTAGCTTGAGTAAGATAGGGGTATACGGAACTTCCAGTGGAGCGGTGAAATGTGTTGATATTGGAAGGAACACCGGTGGCGAAGGCGGTATACTGGGTCTTTACTGACGCTGAGGCACGAAAGCTAGGGGAGCGAACGGGATTAGATACCCCGGTAGTCCTAGCTGTAA
+
GGGGGGGGGGGGGGGGGGGGGFGGGGGGGGGGGG?FFGGGGG9FGGEGFGGGGGGGEGFGGGGGGGDFGGGGGGFGGGGFFGGGGGGGGGGGGGGGGGGGGGGGGGGFGGGGGGGGGGGGGGGGGGGFGGGGGGGGGDGGGGGGGGGGGGFGGGGGGGFGCCFFGGGFGEC=FGGGGFGGGGGGGGGGGGGGGGG*=FFGGGGGGGGGGGGGFFGFGGGGGGGGD:FGGGGDGGGF5C?GGGD:>287EGGEDFDFF?FFGGG<FBFDFF26674C>FA9>A
@M06628:26:000000000-CRM2J:1:1108:26948:11092 1:N:0:150
TACGGAGGGTGCAAGCGTTATCCGGAATCATTGGGTTTAAAGGGTCCGCAGGCGGTCAATTAAGTCAGAGGTGAAATCCCATAGCTTAACTATGGAACTGCCTTTGATACTGGTTGACTTGAGTTATACGGAAGTAGATAGAATAAGTAGTGTAGCGGTGAAATGCATAGATATTACTTAGAATACCGATTGCGAAGGCAGTCTACTACGTATATACTGACGCTCATGGACGAAAGCGTGGGGAGCGAACAGGATTAGATACCCTGGTAGTCCACGCCGTAA
+
GGGGGGGGGGGGGGGGGGGGGGGGGGGGGGGGGGGGGGGFDGFEFGGGEFEGGGGGGGGGGGCGGGGGGGGFGGGGGGFGGGFGGGGGGGGGGGGGGGGGGGGGGGGGGGGGGGGGGGGGGGGGGGGGGGGDEGGGGGGGGGGGGGGGGGGGGGGGGGGGGGGGFGGGGGGGGGGGGGGDCGGGFG@GGGGGGGGGGGGGGGGFCFGGGGGGGFFE?FGCFGCEGGGGFGGGGGG;GGEG=DF::9D5CDGGGFGFFFFFGGFD=7>@FFF?AFFG>FBDBB
@M06628:26:000000000-CRM2J:1:1108:14589:11579 1:N:0:150
TACGGAGGGGGCAAGCGTTATCCGGAATTATTGGGCGTAAAGGGTCCGTAGGCGGACATATAAGTTAGGGGTGAAATCCTACAGCTCAACTCTGGAACTGCCATTAATACTGTATGTCTTGATTTCGAGCGAGGTGGGCGGAATGTGGAGTGTAGCGGTGAAATGCTTAGATATTGTGAGGAACACCGATTGCGAAGGCAACTCACTATGCCATAACTGACACTGATGGACGAAAGCGTGGGGAGCAAACAGGATTAGATACCCTGGTAGGCCACGCCGTAA
+
GGGGGGGGG@C++CFGGGG,F9FGGGGG8E,CFGG8+@FFGG,C,,CF,CFFDGGG7+,,B?FGG,EF8EFGGFGG?FG<,5,AFGGGGG,,,,BEFGGGGGB,C,BCFGFFD,8,EEFCFF,EFFC+3+@>+@@C***@7FEG:,,,7=FGG@A;FGGGGGGG,B2CCG?<:9F92++22FGGGGG7*:*;CECCGGF**:AF+A7++++0+3+3:7CFF6EG+2*0+2<DGGG>45/8CGF5>9>GGFGF5>GFF2@FG>C@*8)09*(9851/4>6B??
@M06628:26:000000000-CRM2J:1:1108:14592:11608 1:N:0:150
TACGGAGGGGGTTAGCGTTGTTCGGAATTACTGGGCGTAAAGCGCGCGTAGGCGGATTAGTAAGTTAGGGGTGAAATCCCGGGGCTCAACCCCGGAACTGCCTCTAATACTGCTAGTCTTGAGTTCGAGAGAGGTGAGTGGAATTCCGAGTGTAGAGGTGAAATTCGTAGATATTCGGAGGAACACCAGTGGCGAAGGCGACTCACTGGCTCGATACTGACGCTGAGGTGCGAAAGTGTGGGGAGCAAACAGGATTAGATACCCTGGTAGTCCACACCGTAA
+
GCEGGFGGGGGFGEGGGGGGGGGGGGGGGGGGGGGGGGDGGGGGGGGDGGGGGGGGGGGGEGGGGGGGGGGGGGGGGGGGGGGGEGGGGGFEGGGGGGGGGGGGGGFGGGGGGGGGGGGGGGGGGGGGFGGFGGGGGGGGGGGGGGGGGGGFFFGGGCFGCFGGFGGGGGGGGGGDGGGGEGGGGGGGFFGGEGGGGGGGGGGEGFGFGGFGGGGFEGG<FEGC*CGGGFGGGGD>DF?FCDBBEF>EGGGGGF:FF??FFGEEG:FF?=<FBFFF?>9F:<
@M06628:26:000000000-CRM2J:1:1108:27652:11919 1:N:0:150
TACGGAGGGGGTTAGCGTTGTTCGGAATTACTGGGCGTAAAGCGTACGTAGGCGGATTAGTAAGTTAGGGGTGAAATCCCAGGGCTCAACCCTGGAACTGCCTCTAAAACTGCTAGTCTTGAGTTCGAGAGAGGTGAGTGGAATTCCAAGTGTAGAGGTGAAATTCGTAGATATTTGGAGGAACACCAGTGGCGAAGGCGGCTCACTGGCTCGATACTGACGCTGAGGTACGAAAGTGTGGGGAGCAAACAGGATTAGATACCCTGGTAGTCCACACCGTAA
+
GGGGGGGGGGGGGGGGGGGGGGGGGGGGGGGGGGGGGGGGGGGGGGGGGGGGGGGGGG=EGGGGFGGGGGGGGGGGGGGGGGGGGGGGGGGGGGFDGGGGGGGGGGGGGGGGGGGGGGGGGGGGGGGGGGGGGGGGGGGGGGGGGGGGGGFGGGGGGGGGGGGGGGGGGGGGGGGGGGGGGGGGGGGGGGGGGGGGGFGGDGGGGGGGGGGGGGGGCGGGGGGGGGFFGGGGDFGFFEGGGDF>EBFFGGGGGFDFFFFFGGF8*4;@FFFFFFFGFFFFFF
@M06628:26:000000000-CRM2J:1:1108:29676:13443 1:N:0:150
GACGGAGGATGCAAGTGTTATCCGGAATCACTGGGCGTAAAGCGTCTGTAGGTGGTCAAATAAGTCAACTGTTAAATCTTGGGGCTCAACCTCAAAATCGCAGTCGAAACTATTAGACTAGAGTATAGTAGGGGTAAAGGGAATTTCCAGTGGAGCGGTGAAATGCGTAGAGATTGGAAAGAACACCGATGGCGAAGGCACTTTACTGGGCTATTACTAACACTCAGAGACGAAAGCTAGGGTAGCAAATGGTATTAGATACCCCAGTAGTCCTAGCCGTAA
+
FAFGGGGGGGFGGGGGGGGGGGGGGGGGGGGGGGGGGGG@FGFGBFCFAEFGGGGGGFGFGGGGGGGGGGGFGGGFGGG9FG8>FGG?EEGGGGGCGGGGGGEGGGGGDEFC?FGGFGDGGGGGFFGFFFFFCFGGGGGGGGGGGFGGGGGGGGGGGGGECGGGFGG@EGEGGGGGGCCFGGFFGGCCCFEC,:FBFGGGFGGGGGGGGGGGGGGGGDFGGGGGGGGGGGGGGGG>49A<FF@?)2@EFGGE*=GFFFFFGGG@DFFFFF)*6@D?7;;718
@M06628:26:000000000-CRM2J:1:1108:24151:13457 1:N:0:150
TACGAGGGGTGCTAGCGTTATTCGGAATCATTGGGCGTAAAGGGTGTGTAGACGGCGCATTAAGTCAACTGTTAAATTCTCCGGCCTAACTGGAGGTCAGCGGTAGAAACTGGTGTGCTAGAGGGTGAGAGAGAGAAGTGGAATTCTCGGAGTAGCGGTAAAATGCGTAGATCTCGAGAGGAACACCGATGGCGAAGGCAGCTTCTTGGCTCACTCCTGACGTTGAGACACGAAAGCGTGGGGAGCAAACAGGATTAGATACCCTGGTAGTCCACGCCGTAA
+
GGGGGGGGGGGGGGGGGGGGGGGGGGGGGGGGGGGGGGGGGGGGGGGGGGGGGGGGGGGGGGGGGGGGGGGGGGGGGGGGGGGGGGGGGGGGGGGGGGGGGGGGGGGGGGGGFFGGGGGGGGGGGGGGGGGGGGGGGGGGGGGGGGGGGGGGGGGGGGGGGGGGGGGGGGGGGGGGGGGGGGGGGGGGGGGGGGGGGGGGGGGGGGGGGGGGGGGGGGGFGGGGGGGGGGGGGGGFGGGGGGFFD>FFGGGGGFGFFFFFGGGGGFFFFFDFBFFG>FBBBF
@M06628:26:000000000-CRM2J:1:1108:29296:14219 1:N:0:150
TACGGAGGGGGTTAGCGTTGTTCGGAATTACTGGGCGTAAAGCGCACGTAGGCGGACTATTAAGTGAGGGGTGAAATCCCAGGGCTCAACCCTGGAACTGCCTCTCATACTGGTAGTCTAGAGTTCGAGAGAGGTGAGTGGAATTCCGAGTGTAGAGGTGAAATTCGTAGATATTCGGAGGAACACCAGTGGCGAAGGCGGCTCACTGGCTCGATACTGACGCTGAGGTGCGAAAGCGTGGGGAGCAAACAGGATTAGATACCCTGGTAGTCCACGCCGAAA
+
GGGGGGGGGGGGGGGGGGGGGGGGGGGGGGGGGGGGGGGGGGGGGGGGGGGGGGGC:FGGGGGGGFGGFGGGGGGGFGG<E<AFGGGGGGFCFFG@FG@=FDDDEGGGGGGGGCGEGGGGGFFGF=FC@FGFGG:CFGGGGFFGGGFGGGFCFFGCGCFGGGGFGFFFFGEFFGGGGGGGGGCFFGCGFFGFGGGGGGG>DGG=6C?FFFFC:>688CGGFCE=CCFGGCFDEGD9FGEEGGFBDB@EFFFF9>F?F26=EGFF6<F@FFAF<B<99@>)47
@M06628:26:000000000-CRM2J:1:1108:29310:14230 1:N:0:150
TACGGAGGGGGTTAGCGTTGTTCGGAATTACTGGGCGTAAAGCGCACGTAGGCGGACTATTAAGTGAGGGGTGAAATCCCAGGGCTCAACCCTGGAACTGCCTCTCATACTGGTAGTCTAGAGTTCGAGAGAGGTGAGTGGAATTCCGAGTGTAGAGGTGAAATTCGTAGATATTCGGAGGAACACCAGTGGCGAAGGCGGCTCACTGGCTCGATACTGACGCTGAGGTGCGAAAGCGTGGGGAGCAAACAGGATTAGATACCCTGGTAGTCCACGCCGTAA
+
GGGGGFGGGGGGGGGGGGGGGGGGGGGGGGGGGGGGGGGGGGGGGGGGGGGGGGGGGGGGGEGGGGGGGGGGGGGGGFGGGGGGGGGGGGGGGGGGFGGGGGGGGGGF<FFGGGGGGGGGGGGGGGGFGGGGDFGGGGGGGGGGGGGGGGCFFCF@EGGGFGGGCGFCCFGGGGF9C88EEGGGGGGGFGCC8*C:CGGGGGGGGGGGFCGGGGGGGGGCGGGGGGGGGGFGCGGFGGGGEGD@FFFDFGFC54CFFFF4+:CFF:F@FFD?AF?GFFBBB:
@M06628:26:000000000-CRM2J:1:1108:13545:14450 1:N:0:150
TACGGAGGGTCCGAGCGTTATCCGGAATCATTGGGTTTAAAGGGTCCGTAGGTGGGCCTATAAGTCAGAGGTGAAAGTTTGTGGCTCAACCATAAAATTGCCTTTGATACTGTAGGTCTTGAGTTATAGTGAAGTTGCCGGAACATGTGGTGTAGCGGTGAAATGCATAGATATCACATAGAACACCAATTGCGAAGGCAGGTGACTAACTATATACTGACACTGATGGACGAAAGCGTGGGGAGCGAACGGGATTAGATACCCCGGTAGTCCACGCCGTAA
+
GGGGGGGGGGGGGGGGGGGGGGGGGGGGGGGGGGGGGGGGGGGGGGGGGGGGGGGGGGGGGGGGGGGGGGGGGGGGGGGGGGGGGGGGGGGGGGGGGGGGGGGGGGGGGGGGGGGGGGGGGGGGGGGGGGGGGGGGGGGGGGGGGGGGGGGGGGGGGGGGGGGGGGGGGGGGGGGGGGGGGGGGGGGGGGGGGGGGGGGGGGGGGGGGGGGGGGGGGGGGGGGGGGGGGGGGGGGFGGGGGGFEDBFGGGGGGFGFFDFFGGFGGFFFFFFFFFFGFFF>6?
@M06628:26:000000000-CRM2J:1:1108:14252:14968 1:N:0:150
CACGTACTGTGCGAACGTTATTCGGAATCACTGGGCTTAAAGGGTACGTAGGCGGTTTACCAAGTCAGATGTGAAATGCCACAGCTCAACTGTGGCACTGCGTTTGAAACTGGTAGGCTAGAGTATTCCAGGGGTGTGCGGAACTTACGGTGGAGCGGTGAAATGCGTTGATATCATGAGGAACACCGGAGGCGAAGGCGGCACACTGGGGGATAACTGACGCTGAGGTACGAAAGCCAGGGTAGCGAACGGGATTAGATACCCCGGTAGTCCTGGCTGTAA
+
GGGGGGGGGGGGGGGGGGGGGGGGGGGGGGGGGGGGGGGGGGGGGGGGGGGGGGGGGGGGGGGGGGGGGGGGGGGGGGGGGGGGGGGGGGGGGGGGGGGGGGGGGGGGGGGGGGGGGGGGGGGGGGGGGGGGGGGGGGGGGGGGGGGGGGGGGGGGGGGGGGGGGGGGGGGGGGGGGGGGGGGGGGGGGGGGGGGGGGGGGGEGGGGGGGGGGGGGGGGGGGGGGGGGGGGGGGGFGGGGGGFFFFFGGGGGGFGFFFBBCGGGGFFFFFFFF?7FBFFFBB
@M06628:26:000000000-CRM2J:1:1108:15451:15033 1:N:0:150
GACGAACCGTCCAAACGTTATTCGGTATCACTGGGCTTAAAGCGTGCGTAGGCGGCTTGGAAGGTGAGATGTGAAAGCCCACGGCTCAACCGTGGAATTGCGTTTCAAACCCTCAAGCTTGAGGAAGACAGGGGTGTTGGGAACTTATGGTGGAGCGGTGAAATGCGTTGATATCATAGGGAACACCGGTGGCGAAGGCGCAACACTGGGTCTTTTCTGACGCTGAGGCACGAAAGCTAGGGTAGCGAACGGGATTAGATACCCCGGTAGTCCTAGCTGTAA
+
GGGGGGGGGGGGGGGGGGGGGGGGGGGGGGGGGGGGGGGGGGGGGGGGGGGGGGGGGGGGGGGGGGGGGGGGGGGGGGGGGGGGGGGGGGGGGGGGGGGGGGGGGGGGGGGGGGGGGGGGGGGGGGGGGGGGGGGGGGGGGGGGGGGGGGGGGGGGGGGGGGGGGGGGGGGGGGGGGGGGGGGGGGGGGGGGGGGDGGGGGGGGGGDFFGGGGGGGGGGGGGGGGDGGGGGGGEDFGFCGGGFFBDFGGGGGGFGFF?FFGGGGGBB>DFFFFFAF?BD=>D
@M06628:26:000000000-CRM2J:1:1108:27048:15039 1:N:0:150
TACGGAGGGGGTTAGCGTTGTTCGGAATTACTGGGCGTAAAGCGCACGTAGGCGGATTATTAAGTGAGGGGTGAAATCCCAGGGCTCAACCCTGGAACTGCCTCTCATACTGGTAGTCTTGAGTTCGAGAGAGGTGAGTGGAATTCCGAGTGTAGAGGTGAAATTCGTAGATATTCGGAGGAACACCAGTGGCGAAGGCGGCTCACTGGCTCGATACTGACGCTGAGGTGCGAAAGTGTGGGGAGCAAACAGGATTAGATACCCTGGTAGTCCACACCGTAA
+
GGGGGEGGGFEFFGGGGGGGG8FGGGGGGGCGGGGGGGGGGGEGEFGGGGGGGGGC@FGGGGGGGGGGGGGGGGGGGGGGGGDFGGGGGG8FGGGGGGGGGGGFGFGGGGGGGGGGGGGGGGGGGFBGFEGGGGGGGGGGGGGGGF<<FFGGGGGGGGGGGGGG;FCGGGGGGGGFGF*BEGGEFGGCBFEGGGGGGGGGGGGGGGGF88E?EGGDGGGGGGGGGGGG?8EDEGD;DCFFGGFFFF@EGGGGGFGFFFFFGGGCFFFF=FFFFFFCBFF>BF
@M06628:26:000000000-CRM2J:1:1108:27888:15498 1:N:0:150
GACGAACCGTCCAAACGTTATTCGGTATCACTGGGCTTAAAGCGTGCGTAGGCGGCCTGGTAGGTGTGATGTGAAATCCCACAGCTCAACTGTGGAATTGCGTCGCAAACCACCAGGCTGGAGGAAGACAGGGGTGTTGGGAACTTATGGTGGAGCGGTGAAATGCGTTGATATCATAGGGAACACCGGTGGCGAAGGCGCAACACTGGGTCTTTTCTGACGCTGAGGCACGAAAGCTAGGGTAGCGAACGGGATTAGAGACCCCGGTAGTCCTAGCCGTAA
+
GFGGGEGGGEGGGECGG-CEFGG8FGGGDFGAFGGG-CFEGGGGCGGGEGGGGD7=+=F7C?,CFG<@DFGFGGGGGF<=FGDFFFGGF8EAFGGGGFG<FDFGEGGGGFFGGDEF7=F,@B=F7DEGC7CFGGGGEF,:B7FCEFGFGGFGGGF@7FFE::C,CEC<:E=FGCF9C9B6BEBFF7F@5FG>C51CCGGG)>:EFCE9FGF6*<@C?CCCFEGDGGGF5;CDGED2FGDC675/>05CCDCEC><5/2B*<>;FD0>@E5<F<=)*554)(-
@M06628:26:000000000-CRM2J:1:1108:27905:15505 1:N:0:150
GACGAACCGTCCAAACGTTATTCGGTATCACTGGGCTTAAAGCGTGCGTAGGCGGCCTGGTAGGTGTGATGTGAAATCCCACAGCTCAACTGTGGAATTGCGTCGCAAACCACCAGGCTTGAGGAAGACAGGGGTGTTGGGAACTTATGGTGGAGCGGTGAAATGCGTTGATATCATAGGGAACACCGGTGGCGAAGGCGCAACACTGGGTCTTTTCTGACGCTGAGGCACGAAAGCTAGGGTAGCGAACGGGATTAGATACCCCGGTAGTCCTAGCCGTAA
+
GGGGGGGGGGGGGGFGGGGGGGGGGGGGGGGGGGGGFGGGGGGGGGGGGGGGGGGG@GGGGGAFF@?F<FGGGGGGGGFGFGEGGGGGGGGGGGGGGGGGGGGGGGGGGGGGGGGGCGGCGGGGGGFGCCGFGGFC@*>FFGGGGFFGGGGGGGGFGGGGGGGGGGGGGGGFGGG9BCEFFGGGGGGDDGGGGGGGGGGGGGGGGGGGGGGGCGGGGGGFGGGGDGGGGGGGGGGFGCFGGCFFF>5CEDGGGFG5@<?4CGGGG>>BFFFF2@AF?:9<??
@M06628:26:000000000-CRM2J:1:1108:10307:15880 1:N:0:150
TACGAAGGTCCCAAGCGTTGTTCGGAATAACTGGGCGTAAAGCGTGTGTAGGCTGCGCGGAAAGTCAAATGTGAAAGCCAGGGGCTCAACCTCTGAACTGCATTCGATACTCCCGTGCTAGAGTAATGGAGAGGTAAGTGGAATTCTCGGTGTAGCAGTGAAATGCGTAGATATCGAGAGGAACATCAATGGCGAAGGCAACTTACTGGACATTTACTGACGCTCAGACACGAAGGCTAGGGGAGCGAAAGGGATTAGATACCCCTGTAGTCCTAGCAGTAA
+
GGGGGGGGGGGGGGGGGGGGGGGGGGGGGGGGGGGGGGGGGGGGGGGGGGGGGGGGGGGGGGGGGGGGGGGGGGGGGGGGGGGGGGGGGGGGGGGGGGGGGGGGGGGGGGGGGGGGGGGGGGGGGGGGGGGGGGFGGGGGGGGGGGGGGGGGGGGGGGGGGGGGGGGGGGGGGGGGGGGGGGGGGGGGGGGGGGGGGGGGGGGGGGGGGGGGGGGGGGGGGGGGGGGGGGGGGGGFGGGGGGFFFFFGGGGGGFGFFFFFGGGGGFFFFFAFAFBD?FF@<B
@M06628:26:000000000-CRM2J:1:1108:10290:15888 1:N:0:150
TACGAAGGTCCCAAGCGTTGTTCGGAATAACTGGGCGTAAAGCGTGTGTAGGCTGCGCGGAAAGTCAAATGTGAAAGCCAGGGGCTCAACCTCTGAACTGCATTCGATACTCCCGTGCTAGAGTAATGGAGAGGTAAGTGGAATTCTCGGTGTAGCAGTGAAATGCGTAGATATCGAGAGGAACATCAATGGCGAAGGCAACTTACTGGACATTTACTGACGCTCAGACACGAAGGCTAGGGGAGCGAAAGGGATTAGATACCCCTGTAGTCCTAGCAGTAA
+
GGGGFGGGGGGGGGGGGGGGGGGGGGGGGGGGGGGGGGGGGGGGGGGGGGGGGGGGGGGDGGGGGGGGGGGGGGGGGGGGGGGGGGGGFGGGGGGGGGGGGGGGGGGGGGGGGGGGGGGGGGGGGGGGGGGGGGGGGGGGGGGGGGGGGGGGGGFGGGGGGGGGGGGGGGGGGGGDGGGGGGGGGGGGGGGGGGGGGGGGGGGGGGGFGGGGGGGGGGGGGDGGGGGFGGGGGGD6FGGGGGFFFBFGGGGGGFGFFBFFGGGGGFFFFFDFFFFD?FAFAB
@M06628:26:000000000-CRM2J:1:1108:3830:15929 1:N:0:150
GACGAACCGTCCAAACGTTATTCGGTATCACTGGGCTTAAAGCGTGCGTAGGCGGCTTGGAAGGTGAGATGTGAAAGCCCACGGCTCAACCGTGGAATTGCGTTTCAAACCCTCAAGCTTGAGGAAGACAGGGGTGTTGGGAACTTATGGTGGAGCGGTGAAATGCGTTGATATCATAGGGAACACCGGTGGCGAAGGCGCAACACTGGGTCTTTTCTGACGCTGAGGCACGAAAGCTAGGGTAGCGAACGGGATTAGATACCCCGGTAGTCCTAGCTGTAA
+
GGGGGGGGGGGGGGGGGFGGGGGCGGGGGGGGGGGGGGGGGGGGGGGGGGGGGGGGGGGGGGGGGGGGGGGGGGGGGGGGFGGGGGGGGGGGGGGGGGGGGGGGGGGGGGGGGGGGGGGGGGGGGGGGGGGGGGGGGGGGGGGGGGGGGGGGGGGGGGGGGGGGGGGGGGGGGGGGGGGGGGGGGGGGGGGGGGGEGGGGGEGGGGGGGGGGGGGFCGGEFGGGGGGFGCGGGGGFGGGGGGFFFFFGGGDGGDGFF<FFFGGGC9EF>E7=<F<FBFF@AB
@M06628:26:000000000-CRM2J:1:1108:11730:16018 1:N:0:150
TACGGAGGGGGTTAGCGTTGTTCGGAATTACTGGGCGTAAAGCGCGCGTAGGCGGACTATTAAGTGAGAGGTGAAATCCCAGGGCTCAACCCTGGAACTGCCTTTCATACTGGTAGTCTTGAGGTCGAGAGAGGTGAGTGGAATTCCGAGTGTAGAGGTGAAATTCGTAGATATTCGGAGGAACACCAGTGGCGAAGGCGGCTCACTGGCTCGATACTGACGCTGAGGTGCGAAAGCGTGGGGAGCAAACAGGATTAGATACCCTGGTAGTCCACGCCGTAA
+
GGGGGFGGGGGGGGGGGGGGGGGGGGGGGGGGGGGGGGGGGGGGGGGGGGGGGGGGGGGGGGGGGGGGGGGGGGGGGGGGGGGGGGGGGGGGGGGGGGGGGGGGGGGGGGGGGGGGGGGGGGGGGGGGGGGGGGGGGGGGGGGGGGGGGGGGGGGGGGGGGGGGGGGGGGGGGGGGGGGGGGGGGGGGGGGGGGGGGGGGGGGGGGGGGGGGGGGGGGGGGGGGGGGGGGGGGGGFGGGGGGFFFBFEGGGGGFGFFFFFGGGGGFFFFFFFFFFGFFF>?F
@M06628:26:000000000-CRM2J:1:1108:11808:16287 1:N:0:150
TACGGAGGGGGTTAGCGTTGTTCGGAATTACTGGGCGTAAAGCGCACGTAGGCGGACTAGAAAGTATGGGGTGAAATCCCAGGGCTCAACCCTGGAACTGCCTCATAAACTCCTAGTCTAGAGTTCGAGAGAGGTGAGTGGAATTCCGAGTGTAGAGGTGAAATTCGTAGATATTCGGAGGAACACCAGTGGCGAAGGCGGCTCACTGGCTCGATACTGACGCTGAGGTGCGAAAGTGTGGGGAGCAAACAGGATTAGATACCCTGGTAGTCCACACCGTAA
+
GGGGGGGGGGGGGGGGGGGGGGGGGGGGGGGGGGGGGGGGGGGGGGGGGGGGGGGGGGGGGGGGGGGGGGGGGGGGGGGGGGGGGGGGGGGGGGGGGGGGGGGGGGGGGGGGGGGGGGGGGGGGGGGGGGGGGGGGGGGGGGGGGGGGGGGGGGGGGGGGGGGGGGGGGGGGGGGGGGGGGGGGGGGGGGGGGGGGGGGGGGGGGGGGGGGGGGGGGGGGGGGGGGGGGGGGGGGFGGGGGGFFF>@:CFFEFFGFFFFFGGGGGFFFFFFFFFDFBEFF:?
@M06628:26:000000000-CRM2J:1:1108:11825:16295 1:N:0:150
TACGGAGGGGGTTAGCGTTGTTCGGAATTACTGGGCGTAAAGCGCACGTAGGCGGACTAGAAAGTATGGGGTGAAATCCCAGGGCTCAACCCTGGAACTGCCTCATAAACTCCTAGTCTAGAGTTCGAGAGAGGTGAGTGGAATTCCGAGTGTAGAGGTGAAATTCGTAGATATTCGGAGGAACACCAGTGGCGAAGGCGGCTCACTGGCTCTATACTGACGCTGAGGTGCGAAAGTGTGGGGAGCAAACAGGATTAGATACCCTGGTAGTCCACACCGTAA
+
GGGGGGGGGDG@@FGGGGGCCGGGGGGGGGGGGGGGGGGGGGGG74@F?FGGGGGC:=,9,CFG?,5C4,BFGGGGGGGG?FGGGGGGGGGCDFGGGDEGG8F,8=@<EFG<,,:,:@FGGGGGCGGAFFGGGGDGB>FGGGGGGGGG:FFGGGG;,@FGGGGG,BGGGGGGGG9FGGGGGGGGGGGC:FGGGGGGGGGC)7:EGGGGG5:C+0AGGGGGGGGGCD<F68CGGGGF7<FGGGFFFFFGGGGGGFGFFBFFGGGGGFFFFFFFFFF4<FFFFF
@M06628:26:000000000-CRM2J:1:1108:8772:16433 1:N:0:150
TACGGAGGGGGTTAGCGTTGTTCGGAATTACTGGGCGTAAAGCGTACGTAGGCGGATCAGAAAGTATGGGGTGAAATCCCGAGGCTCAACCTCGGAACTGCCTCATAAACTCCTGGTCTTGAGTTCGAGAGAGGTGAGTGGAATTCCAAGTGTAGAGGTGAAATTCGTAGATATTTGGAGGAACACCAGTGGCGAAGGCGGCTCACTGGCTCGATACTGACGCTGAGGTACGAAAGTGTGGGGAGCAAACAGGATTAGATACCCTGGTAGTCCACACCGTAA
+
GFGGGFFGDGGGGGGGGEGGGGGGGGGGFGGGFGGGGGGGGCGGGCEGGGGDFEGGGGGGGGGGGGGGGGGGGFGGGGGGG:+@:DFGGGGGGGGGGGGFGGGGGGGGGGGGGGGGGAEGGDGGGGDFGGGGGCFGCGGGGGGGGGGFDGCGGEFFGCFE9?FGGGGGFF8FGGCFEFGGGCCFEGFFGGGGGDEECEGGGGGGFFG92;CC8CFGGGGCG*:=8<CFEG?CG579C<?FGG>)<9FFFFG:C4<FF<BFGCCFC:FF?FBFD6<9<E97:3
@M06628:26:000000000-CRM2J:1:1108:8792:16433 1:N:0:150
TACGGAGGGGGTTAGCGTTGTTCGGAATTACTGGGCGTAAAGCGTACGTAGGCGGATCAGAAAGTATGGGGTGAAATCCCGAGGCTCAACCTCGGAACTGCCTCATAAACTCCTGGTCTTGAGTTCGAGAGAGGTGAGTGGAATTCCAAGTGTAGAGGTGAAATTCGTAGATATTTGGAGGAACACCAGTGGCGAAGGCGGCTCACTGGCTCGATACTGACGCTGAGGTACGAAAGTGTGGGGAGCAAACAGGATTAGATACCCTGGTAGTCCACACCGTAA
+
GGGGGGGGGGGGGGGGGGGGGGGGGGGGGGGGGGGGGGGGGGGGGGGGGGGGGGGGGGGGFGGGGGGGGGGGGGGGGGGGG>CCCFGGGGGGGGGGGGGGGGGGGGGGGGGGGGGGGGGGGGGGGGGGGGGGGGFGGGGGGGGGGGGGGGGGFFGGGGGGGGGGGGGGGGGGGGGGGGGGGGGGGGGGGGGGGGGGGGGGGGGGGGGGGGGGGEGGGGGGGGGGGGFGGGGGGFGBGFGGGGFFF>FGGGGGFFGF?BFFGGGGG?F:4@>FDBDG?EF521
@M06628:26:000000000-CRM2J:1:1108:8493:16466 1:N:0:150
TACGGAGGGGGTTAGCGTTGTTCGGAATTACTGGGCGTAAAGCGCGCGTAGGCGGACTATTAAGTTAGAGGTGAAATCCCAGGGCTCAACCCTGGAACTGCCTTTAATACTGGTAGTCTTGAGTTCGAGAGAGGTGAGTGGAATTCCAAGTGTAGAGGTGAAATTCGTAGATATTTGGAGGAACACCAGTGGCGAAGGCGGCTCACTGGCTCGATACTGACGCTGAGGTGCGAAAGTGTGGGGAGCAAACAGGATTAGATACCCTGGTAGTCCACACCGTAA
+
GGGGGGGGGGGCCFGGGGGGCGGGGGGGGGGGGGGGGGGGGGGGGGGFGGGGGGGCFFEFGGGGC?FGGDGGGGGGFGGGGGGGGGGGGGGGGGGGGGGGGDGGGDFGGGGGGCBGGGGDGGGGFGEFGGGGGGCGGGGGGGGGGCFBFGGGGGGGGGGGGGGGGGGGGGGFGGGGFCFFGGGGGFGGGGGGGGGGGGGGGGEGFGCEG=FCEEGGGGGGGGGGGGGGGGGGGGGFGGGGGGFFFFFGGGGGDFGFFFFFGGGGGFFFFFA6<FF>?E>7<B
@M06628:26:000000000-CRM2J:1:1108:9785:16598 1:N:0:150
GACGGAGGATGCAAGTGTTATCCGGAATCACTGGGCGTAAAGCGTCTGTAGGTGGTCAAATAAGTCAACTGTTAAATCTTGGGGCTCAACCTCAAAATCGCAGTCGAAACTATTAGACTAGAGTATAGTAGGGGTAAAGGGAATTTCCAGTGGAGCGGTGAAATGCGTAGAGATTGGAAAGAACACCGATGGCGAAGGCACTTTACTGGGCTATTACTAACACTCAGAGACGAAAGCTAGGGTAGCAAATGGGATTAGATACCCCAGTAGTCCTAGCCGTAA
+
@DGGGECCEGGGG<,EEFG9F@FFB:C,6EFCFF?FGFG7DD<:,86C69CFFGC,CEFFC9?,FFGGEFG<FDCF?A,<F9EE=><?F?F@CFGGGGGGD::CCFEFGGGGFGGGFADDD5=EF??FAFG9C7B@,BBFDFGGC<B9DFFGGGGEC@FC:FFCG9FFEG5,?>>;:EF9>CCF7FEEEC;@6EECGGFGG6<;F9AC+==E:<CEGGGFC2AFDCDCFFGDEG3>FGG@CGF4774C+>FC<@F4/8FFC7E65,)00/.9>FB:2@>5(4
@M06628:26:000000000-CRM2J:1:1108:16410:16622 1:N:0:150
TACGGAGGGTGCGAGCGTTAATCGGAATTACTGGGCGTAAAGGGTACGTAGGCGGCTTAATAAGTCAGATGTGAAATCCCCGGGCTTAACCTGGGAACTGCATTTGAAACTGTTTGGCTAGAGTGAGTGAGAGGTTAGTGGAATTCAAGGCGTAGCGGTGAAATGCGTAGAGGTCTTGAGGAACATCAGTGGCGAAGGCGACTAACTGGCACTACACTGACGCTGAGGTACGAAAGCGTGGGGAGCGAACAGGATTAGATACCCTGGTAGTCCACGCCCTAA
+
GGGGGGGGGGGG:FGGGGGGFEFGGGGG<FAGGGGFEGGGGGGGGFGGFGGGGGGGC:F?FGGGGGGGGCGGGGGGGGGG<=+@FGGGGG<?BFGGGGGGGCGGGGGCFGGG@FGGCGGFGGGG9F<3=3EFCFG,7>@BFGGGF;;3=F7FGGGGGGGGGGGGGG>FGGG9<EF+<22+?FGCGCG@<FCGGGGGGGGCCC8CCGG7+*2<CG8FGGGGGGGG8DFG<CFGGGGFGGGGGGFFFFBEDGGGGFGFFFFFGGGGGFFFFFFFFFFGFF15:?
@M06628:26:000000000-CRM2J:1:1108:19650:17127 1:N:0:150
TACGGAGGATCCAAGCGTTATCCGGAATCATTGGGTTTAAAGGGTCCGTAGGTTGATAATTAAGTCAGAGGTGAAATCCTGCAGCTTAACTGTAGAATTGCCTTTGAAACTGGTTGTCTTGAGTTATTATGAAGTAGTTAGAATATGTAGTGTAGCGGTGAAATGCATAGATATTACATAGAATACCAATTGCGAAGGCAGATTACTAATAATATACTGACACTGATGGACGAAAGCGTGGGGAGCGAACAGGATTAGATACCCTGGTAGTCCACGCCGTAA
+
GGGGGGGGGGGGGGGGGGGGGGGGGGGGGGGGGGGGGGGGGGGGGGGGGGGGGGGGGGGGGGGGGGGGGGGGGGGGGGGGGGGGGGGGGGGGGGGGGGGGGGGGGGGGGGGGGGGGGGGGGGGGGGGGGGGGGGGGGGGGGGGGGGGGGGGGGGGGGGGGGGGGGGGGGGGGGGGGGGGGGGGGGGGGGGGGGGGGGGGGGGFGGGGGGGGGGGGGGGGGGGGGGGGGGGGGGGGFGGGGGGFFFFFGGGGGGFGFFFFFGGGGFFFFFFFFFFFGFFFFBF
@M06628:26:000000000-CRM2J:1:1108:15405:17604 1:N:0:150
TACGGAGGGGGTTAGCGTTGTTCGGAATTACTGGGCGTAAAGCGTACGTAGGCGGATTGGAAAGTATGGGGTGAAATCCCAGGGCTCAACCCTGGAACTGCCCTGTAAACTATCAGTCTAGAGTTCGAGAGAGGTGAGTGGAATTCCAAGTGTAGAGGTGAAATTCGTAGATATTTGGAGGAACACCAGTGGCGAAGGCGGCTCACTGGCTCGATACTGACGCTGAGGTACGAAAGTGTGGGGAGCAAACAGGATTAGATACCCTGGTAGTCCACACCGTAA
+
GGGGGGGGGGGGGGGGGGGGGGGGGGGGGGGGGGGGGGGGGGGGGGGGGGGGGGGGGGGGGGGGGGGGGGGGGGGGGGGGGGGGGGGGGGGGGGGGGGGGGGGGGGGGGGGGGGGGGGGGGGGGGGGGGGGGGGGGGGGGGGGGGGGGGGGGGGGGGGGGGGGGGGGFGGGGGGGGGGGGGGGGGGGGGGGGGGGFGGGGGGEEGGGFGGGGGEGGGGGFGGGGGGGGGGGGGGGFGGGGGGFBDBFGGGGGGFGFFFFFGGGGGFFFFFFFFFFGFF>7??
@M06628:26:000000000-CRM2J:1:1108:15619:18367 1:N:0:150
TACGGAGGGGGTTAGCGTTGTTCGGAATTACTGGGCGTAAAGCGCGCGTAGGCGGATTAGAAAGTATGGGGTGAAATCCCAGGGCTCAACCCTGGAACTGCCTCATAAACTACTAGTCTAGAGTTCGAGAGAGGTGAGTGGAATTGTGAGTGTAGAGGTGAAATTCGTAGATATTCACAGGAACACCAGTGGCGAAGGCGGCTCACTGGCTCGATACTGACGCTGAGGTGCGAAAGTGTGGGGAGCAAACAGGATTAGATACCCTGGTAGTCCACACCGTAA
+
GGGGGFGGGGGEGGGGGGGGGGGGGGGGGGGGGGGGGGGGGGGGGGGGGGGGGGGFEGGGGGGGGGGGGGGGGGGGGGGGGGGGGGGGGGGGGGGGGGGGGGGGGGGGGGGGGGGGGGGGGGGGGGGDGGGGGG>FGGFFGGGGGGFGGGGGGGGGGGGGGGGGGGGBFFGGGGGGGGGGGGGGCFGGGGFGGGGDEGGGGGGGGGGGGCGGGGGGDFDFGGG557>FGGGGEEG>GGFGGGF@EFFDGGGGF>GFFBFFFGFFGFF?BF<FDFFD?E>7<?
@M06628:26:000000000-CRM2J:1:1108:23325:18407 1:N:0:150
TACGGAGGGGGTTAGCGTTGTTCGGAATTACTGGGCGTAAAGCGCACGTAGGCGGATTAGTAAGTCAGAGGTGAAATCCCAGGGCTCAACCCTGGAACTGCCTTTGATACTGCTAGTCTTGAGTTCGAGAGAGGTGAGTGGAATTCCAAGTGTAGAGGTGAAATTCGTAGATATTTGGAGGAACACCAGTGGCGAAGGCGGCTCCCTGGCTCGATACTGACGCTGAGGTGCGAAAGTGTGGGGAGCAAACAGGATTAGATACCCTGGTAGTCCACACCGTAA
+
GGGGGGGGGGG+7DFGGGG:@FFGGGGGGGGGGGGGGGGGGGGGDBFGEGGGGGG7F@=EFGGG<FGGGGGGGGGGGGGG8FGGGGGGGGG7DFGGGFGGG<FGGGCFGGGG9DDD<FF9FGGGFGGC7FFGGGCF:AFGGGGGGFGC,FGGGGG<,FCGGGGGGGGGGGGDGGGGGGFGGGGGGGGGFGGGGGGGGGGEGG*;*:CFFC:8*888CEGFFGGGCGFGG>?CGGGF7FGGGGEBD6@FFFFFF@GF?BFFGGGFGFFFF=AFFFF6:E9FFF
@M06628:26:000000000-CRM2J:1:1108:16420:18480 1:N:0:150
TACGGAGGGGGTTAGCGTTGTTCGGAATTACTGGGCGTAAAGCGTACGTAGGCGGATCAGAAAGTAGGGGGTGAAATCCCGAGGCTCAACCTCGGAACTGCCTCCTAAACTCCTGGTCTTGAGTTCGAGAGAGGTGAGTGGAATTCCAAGTGTAGAGGTGAAATTCGTAGATATTTGGAGGAACACCAGTGGCGAAGGCGGCTCACTGGCTCGATACTGACGCTGAGGTACGAAAGTGTGGGGAGCAAACAGGATTAGATACCCTGGTAGTCCACACCGTAA
+
GGGGGGGGGGGGGGGGGGGGGGGGGGGGGGGGGGGGGGGGGGGGGGGGGGGGGGGGGGGGGGGFFGGGGGGGGGGGGGGGGGGGGGGGGGGGGGGGGGGGGGGGGGGGGGGGGGGG:FGGGGGGGGGGGGGGGGGGGGGGGGGGGGGGGGGGGGGGGGGGGGGGGGGGGGDEGGGGGGGGGGGGGGGGGGGGGGGGGGGGGGGGGGGGGGGGGGGGGGGEGEGDGGGCEFGGGGGBGGGGGGFFFFFGGGGGGFGFFFFFGGGGG?FFFFAFAFFGFFF7??
@M06628:26:000000000-CRM2J:1:1108:11697:18536 1:N:0:150
TACGGAGGGGGTTAGCGTTGTTCGGAATTACTGGGCGTAAAGCGCGCGTAGGCGGATTAGTAAGTTAGGGGTGAAATCCCGGGGCTCAACCCCGGAACTGCCTCTAATACTGCTAGTCTTGAGTTCGAGAGAGGTGAGTGGAATTCCGAGTGTAGAGGTGAAATTCGTAGATATTCGGAGGAACACCAGTGGCGAAGGCGACTCACCGGCTCGATACTGACGCTGAGGTGCGAAAGTGTGGGGAGCAAACAGGATTAGATACCCTGGTAGTCCACACCGTAA
+
GGGGGGGGGGGGGGGGGGGGGGGGGGGGGGGGGGGGGGGGGGGGGGGGGGGGGGGGGGGGGGGGGGGGGGGGGGGGGGGGGGGGGGGGGGGGGGGGGGGGGGGGGGGGGGGGGGGGGGGGGGGGGGGGGGGGGGGGGGGGGGGGGGGGGGGGGGGGGGGGGGGGGGGGGGGGGGGGGGGGGGGGGGGGGGGGGGGGGGGGGGGGGGGGGGGGGGGGGGGGGGGGGDGGGGGGGGGFGGGGGGFFFFFGGGGGG@GFFDFFGGGGGBFFFFBFAFFF?DF@BF
@M06628:26:000000000-CRM2J:1:1108:27404:18637 1:N:0:150
TACGGAGGGGGTTAGCGTTGTTCGGAATTACTGGGCGTAAAGCGCACGTAGGCGGATTATTAAGTGTAGGGTGAAATCCCAGGGCTCAACCCTGGAACTGCCTTACATACTGGTAGTCTAGAGTTCGAGAGAGGTGAGTGGAATTCCGAGTGTAGAGGTGAAATTCGTAGATATTCGGAGGAACACCAGTGGCGAAGGCGGCTCACTGGCTCGATACTGACGCTGAGGTGCGAAAGCGTGGGGGGCAAACAGGATTAGATACCCTGGTAGTCCACGCCGTAA
+
GFDCFCGEGEGGGGGGGGGGGFGGGGGGGCFFFFGGFCF:=FGGGGCGFGGEGGDGEDDFGGGFFGFGFGGGGGGGFF<=AF<=BE?EFEFGGFCDGGGFDGGGFGGGCF<@FGFGFFGDGCFGGGGFGGGFCG>FFGGGGGGGGGGGGG>FCGGGGCGGGGGGFGGGFCEFEGGGGGCEEGG7F:CCFFG?EEG*<<CECEEEGGG7@F6CED8FCFG:AE5=*9>8FCGD5CC9<C5:8CB).77***9?CF9=F>B?7:C+68594=<*67?9>F1>::
@M06628:26:000000000-CRM2J:1:1108:21838:19068 1:N:0:150
TACGGAGGGGGTTAGCGTTGTTCGGAATTACTGGGCGTAAAGCGTACGTAGGCGGATTAGTCAGTCAGAGGTGAAATCCCAGGGCTCAACCCTGGAACTGCCTTTGATACTGCTAGTCTTGAGTTCGAGAGAGGTGAGTGGAATTCCAAGTGTAGAGGTGAAATTCGTAGATATTTGGAGGAACACCAGTGGCGAAGGCGGCTCACTGGCTCGATACTGACGCTGAGGTACGAAAGTGTGGGGAGCAAACAGGATTAGATACCCTGGTAGTCCACACCGTAA
+
GGGGGGGGGGGGGGGGGGGGGGGGGGGGGGGGGGGGGGGGGGGGGGGGGGGGGGGGGGGGGGGGGGGGGGGGGGGGGGGGGGDFGGGGGGGGGGGGGGGGGGGGGGGGGGGGGGGGGGGGGGGGGGGGGGGFFGGGGGGGGGGGGGGGGGGGGGGGGGGGGGGGGGGGGFEGGGGGGGGGGGGGGGGGGGGGGGGGGGGGGGGGGGGGGGGFGGGGGGGGGGGGGGGGGGGGGGGFGGCFGGE>E;@CFFGGGF7FFFFFGGGGF:FFFFFFFF<C:B>82?
@M06628:26:000000000-CRM2J:1:1108:8305:20018 1:N:0:150
TACGAAGGTCCCGAGCGTTGTTCGGAATCACTGGGCGTAAAGGGAGCGTAGGCGGTTAGGTAAGTCAGATGTGAAATCCCAGGGCTCAACCCTGGAACTGCATCCGATACTGCCTGACTAGAGTAATGGAGGGGTAACTGGAATTCTCGGTGTAGCAGTGAAATGCGTAGAGATTGAGAGGAACACTCGTGGCGAAGGCGAGTTACTGGACATTTACTGACGCTGAGGCTCGAAGGCCAGGGTAGCGAAAGGGATTAGATACCCCTGTAGTCCTGGCAGTAA
+
GGGGGGGGGGGGGGGGGGGGGGGGGGGGGGGGGGGGGGGGGGGGGGGGGEGGGFEFFGFGGGGFGGGGGGGGFGFGGGGGGGDFFGGGGGEFFGGGGGGGGGGGGGGGGGGGGGGGGGGGGGGFGGGGDGGGGGGGFGGGGFGGGGFFGFGGGGGGGGGFGGGGFGGFGGGGGFGGGGG8CGGGGGGGGGGGGGGEGGGGGGGEGGGGGGGGFGGGGGGGGGGGGGGFGGGGGGGFCFGGFGFF34BCEGGF5><7F>FFGGGE3?>@FF<F<F>6:@?<<>
@M06628:26:000000000-CRM2J:1:1108:17531:20047 1:N:0:150
CACGAACCGTCCAAACGTTATTCGGTATCACTGGGCTTAAAGCGTGCGTAGGCGGCTTGGTAGGTGAGATGTGAAAGCCCACGGCTCAACCGTGGAATTGCGTTTCAAACCCCCAAGCTCGAGGAAGATAGGGGTGATGGGAACTTATGGTGGAGCGGTGAAATGCGTTGATATCATAGGGAACACCGGTGGCGAAAGCGCATCACTGGATCTTTTCTGACGCTGAGGCACGAAAGCTAGGGTAGCGAACGGGATTAGATACCCCGGTAGTCCTAGCCGTAA
+
GGGGGGGGGGGGGGGGGEGGGGGGGGGGGGGGGGGGGGGGGGGGGGGGGGGGGGGGGGGGGGGGGGGGGGGGGGGGGGGGGGGGGGGGGGGGGGEGGFGGGGGGGGGGGGGGGGGGGGFGGGGGCGGGGGGGGGCFGGGGGFGFGGGGGGGGGGGGGGGGGGGGGGGGGGFGGG;9ECEFGGGGFGGGEEGGGGCGEGFCDE=8CCGGGGGGGGGGGFFFFGDEGGGGGEFGGGGFCC9ACDFF@7EDGGDCC>DFF7@FGFGGC9)7>BA?<=A*5FBFFF
@M06628:26:000000000-CRM2J:1:1108:17526:20069 1:N:0:150
CACGAACCGTCCAAACGTTATTCGGTATCACTGGGCTTAAAGCGTGCGTAGGCGGCTTGGTAGGTGAGATGTGAAAGCCCACGGCTCAACCGTGGAATTGCGTTTCAAACCCCCAAGCTCGAGGAAGATAGGGGTGATGGGAACTTATGGTGGAGCGGTGAAATGCGTTGATATCATAGGGAACACCGGTGGCGAAAGCGCATCACTGGATCTTTTCTGACGCTGAGGCACGAAAGCTAGGGTAGCGAACGGGATTAGATACCCCGGTAGTCCTAGCCGTAA
+
GGGGGGECGFEFGGGGGGGGGGGGGGGGGGGGGGGGGGGGGGGGGEGGGGGGGGGGGGGGFGGGGGGGGGGGGGGGEGGGGDGGGGGGGGGGGGGGGGGGGGGECDGGGGDBCFGEGGGFGGGGEEFG9FG7FGGGG@FGGGFFGFGCFGGGDGGFGGGGGGGGGGGG=EGGGGGC9FCFGGGGGGGEEGGGGGGG5EFGDGEGGGGGGGG6ECGCFGGGGGGGGGGGDEGGGGGF*<CGGGF?FB@GCDGGGFGFFFFFGGGG<>FFFFBFFF<:B:>D:?
@M06628:26:000000000-CRM2J:1:1108:25069:20099 1:N:0:150
GACGAACCGTCCAAACGTTATTCGGTATCACTGGGCTTAAAGCGTGCGTAGGCGGCTTGGTAGGTGTGATGTGAAAGCCCACGGCTCAACCGTGGAATTGCGTCGCAAACCCCCAAGCTTGAGGAAGACAGGGGTGTTGGGAACTTATGGTGGAGCGGTGAAATGCGTTGAGATCATAGGGAACACCGGTGGCGAAGGCGCAACACTGGGTCTTTTCTGACGCTGAGGCACGAAAGCTAGGGTAGCGAACGGGATTAGATACCCCGGTAGTCCTAGCCGTAA
+
GGGG@G@EEGGGGG<FCFEDFGEEFEGGFGEFGGG8@AFF9C<FCEEEGECCEGC@FC=@AEE@FFGGDFGGG<<FEF<+4B+++8B<BDBCEFGEGFGFCGFEFEE>BFEGGD:+DEFGG88:,:@7:FCFGGGGG:EGGGGEG9FGGG,CGFG<FECEFGGCCFE@5E*,=?FG9C@CGGGGD6EEECED>5E*2:>E)/:58E?C>CFC*<C92+A+AC5>=DG57*ACECD199CCFC;:70>EEDGDD5<FF)@@CG@854>DDEF4<FFG0?;>(4
@M06628:26:000000000-CRM2J:1:1108:25064:20116 1:N:0:150
GACGAACCGTCCAAACGTTATTCGGTATCACTGGGCTTAAAGCGTGCGTAGGCGGCTTGGTAGGTGTGATGTGAAAGCCCACGGCTCAACCGTGGAATTGCGTCGCAAACCCCCAAGCTTGAGGAAGACAGGGGTGTTGGGAACTTATGGTGGAGCGGTGAAATGCGTTGATATCATAGGGAACACCGGTGGCGAAGGCGCAACACTGGGTCTTTTCTGACGCTGAGGCACGAAAGCTAGGGTAGCGAACGGGATTAGATACCCCGGTAGTCCTAGCCGTAA
+
[truncated: 1,677,273 more chars]
