# Supplementary material for: Hidden interactions in the intertidal rocky shore: variation in pedal mucus microbiota among marine grazers that feed on epilithic biofilm communities
Source: PeerJ. 2022 Sep 23;10:e13642. doi: 10.7717/peerj.13642 (PMC9512015; doi:10.7717/peerj.13642)
Supplement: Supplemental Information 9 [file peerj-10-13642-s009.gz › peerj-10-13642-s009]

@M06628:26:000000000-CRM2J:1:1101:20092:1085 2:N:0:150
CAGCCTTGCGACCATACTCCCCAGGCGGAGCACTTAACACTTTCGCTACGACCGGAAACCTATGGAGGAGTCTCCGATCAAGTGCTCATCGTTTACAGCTAGGACTACCGGGGTATCTAATCCCGTTCGCTCCCCTAGCTTTCGTGCCTCAGCGTCAGAAGAGACCCAGTAAGCCGCCTTCGCCACTGGTGTTCCTGATGATATCAACGCATTTCACCGCTCCACCATCAGTTCCGCTTACCTCTGTCCCCCTCGAGTTTGGCAGTATTGGGCGCAGTCC
+
GGGGGGGGGGGGGGGGGGGGGGGGGGGGGGGGGGGGGGGGGGGGGGGGGGGGGGGDGGGGGGGGGGGGGGGGGGGGGGGGGGGGGGGGGGG?FGGGGGGGGGGGGGGGGGGEGGGGGFGGGGFGGGFGGGGGGGGGGGGGFFGGGGGFFFGGGGGDEGEECFFGGGGGCFGCGGGGGGGB?>DFFFGGFGGFFFFFF>FGFCFEFFFF;>B@DFA>FD?>BBF?FF67>2<>:B:1(3<(4(6<4744),83(-(-()()6(4*704).)3<25=*44()
@M06628:26:000000000-CRM2J:1:1101:20106:1100 2:N:0:150
CAGCCTTGCGACCATACTCCCCAGGCGGAGCACTTAACACTTTCGCTACGACCGGAAACCTATGGAGGAGTCTCCGATCAAGTGCTCATCGTTTACAGCTAGGACTACCGGGGTATCTAATCCCGTTCGCTCCCCTAGCTTTCGTGCCCCAGCGTCAGAAGAGACCCAGTAAGCCGCCTTCGCCACTGGTGTTCCTGATGATATCAACGCATTTCACCGCTCCACCATCAGTTCCGCTTACCTCTGTCTCCCTCGAGTGTGGCAGTATTGGGCGCAGTTC
+
GGGGGGGGGGGGGGGGGGGGGGGGGGGGGGGGGGGGGGGGGGGGEGGGGGGGGGGGGGGGGGGGGGGGGGGGGGGGGGGGGGGCF@FGGGGGGGGGGGGGGGGGGFEGGG>FEFGGGGGGGGGGGGGGGGGGGGGGFGGCFGGGGGGG,A7EGGCEGDGCCGGGGGGGGCGFGFFEEGGDGFDFEFFGFG<AFCACF<=CCGG3AFEFFFBE<:AGFC?F>BFBFB<)5)35649<FF88:?DFFF9A425???;:6316A?<:5744A)6;1)**(-.4
@M06628:26:000000000-CRM2J:1:1101:13990:1566 2:N:0:150
CATTCTTGCGAACGTACTCCCCAGGTGGGATACTTATCACTTTCGCTTGGCCGCCGAGACCGAAGTCCCGACAGCTAGTATCCATCGTTTACGGCGTGGACTACCGGGGTATCTAATCCCGTTCGCTCCCCACGCTTTCGTCCATCAGTGTCAGTATATAGTTAGTCACCTGCCTTCGCAATTGGTGTTCTATGTGATATCTATGCATTTCACCGCTACACCCCATGTTCCGGCAACTTCACTATAACTCAAGACCTACAGTATCAAAGGCAATTTTATGG
+
GCEGEFFFFGGGGEGGGGGEGGGEGFFGDFGGGGGGGEGGGGGGGGGGFFFGGGDEEEFGGGGCFFFGGGCC@EFGFGGGGGGGGGGGGGGFGGGGGGGGGGGGGGGGGGGGGGGGFGGC>CFCFC:EEFEEGCGGGG9>FCGEGGGGGGG@CFE?B>;C?ECEFCEF,BEFGGGGGGGEEDGFFFGG5<@@76@7@EA:CGG<+=?ECE66@37DF<9BB0,4BB?AD):0,336<B<>BBA<<42<448>428B2<3724<6=FA<4(*)(90<<A4:,
@M06628:26:000000000-CRM2J:1:1101:20366:1865 2:N:0:150
TAATCTTGCGACCGTACTCCCCAGGCGGAGTGCTTAATCCGTTAGGTGTGTCACCAAAGGGCAAGCCCTCTGACGACTGGCATTCATCGTTTACGGCGTGGACTACCAGGGTATCTAATCCTGTTTGCTCCCCACGCTTTCGCACCTCAGCGTCAGTATCGAGCCAGTGAGCCGCCTTCGCCACTGGTGTTCCTCCGAATATCTACGAATTTCACCTCTACACTCGGAATTCCACTCACCTCTCTCGAACTCTAGACTTCCAGTATGAGAGGCAGTTCCAG
+
CGFGGGGGGGGGGGGGGGGGGGGGGGGGGGGFGGGGGFFGGGGGGGGGGGGGGGGFGGGCFGGGGGGGGGFFEFGGGGGGGGGGFFGGGGFGFGGGECFCFCGGGGGGGGCGFCBEC8;FFGGGGGCFGGGGGGG7FGG6EEE>EGGEG6@EGGGGGG:DCEGDEEGGGG,8?CEGGGFFG>3>AFCCCC>AA6A830>DF@E)8831(,89DBFG*92<BB<)5:<02<DFFBB4((423:23,,3)82:A<452<AA9AD>=4>AAA)+)8:*:66<2.
@M06628:26:000000000-CRM2J:1:1101:13670:2130 2:N:0:150
CAGCCTTGCGACCATACTCCCCAGGCGGAGCACTTAACACTTTCGCTACGACCGAGAGGGTGTGGAAGCCCCCACGATCTAGTGCTCATCGTTTACAGCTAGGACTACCGGGGTATCTAATCCCGTTCGCTCCCCTAGCTTTCGTGCCTCAGCGTCAGAAGAGACCCAGTGAGCCGCCTTCGCCACCGGTGTCCCTGATGATATCAACGCATTTCACCGCTCCACCATCAGTTCCGCTCACCCCTGTCTCCCTCAAGCCCTGCGGTTTGGAGCGCAATTC
+
GFGGFGGGGGGGGGGGGAFGGGGGGGGGGCGGGGGGGGGGGGGGGGGGGGGGGGDGGGGGCEGGGEFGGGFGDGGGGBFFFGGGG,EFGGGGGGGGGFFGGGG,AFCFGGGGCFE8DCGGFFGGGGGGGEGGGFGGDGGGGGGGECDGECGGGGGGGEF9CEGGGGGCG8EFGGFGGDGAG*8>DFGG8CGE)6?>F0@D>FG)185<:>0>DAAFFGFF>>>?FB?3:?FAAAB?<<>;A?:B3(58:)422<<)),,3((455C>F<1+.37CC9?F9
@M06628:26:000000000-CRM2J:1:1101:16224:2411 2:N:0:150
TAATCTTGCGACCGTACTCCCCAGGCGGAATGCTTAATCCGTTAGGTGTGTCACCGAGCAGCATGCTACCCGACGACTGGCATTCATCGTTTACGGTGTGGACTACCAGGGTATCTAATCCTGTTTGCTCCCCACACTTTCGTACCTCAGCGTCAGTATCGAGCCAGTGAGCCGCCTTCGCCACTTGTGTTCCTCCAAATATCTACGAATCTCACCTCTACACTTGGAATTCCACTCACCTCTCCCCAACGCAAGACTAACACTTTAAGAGGCAGTTCGAG
+
DGGGGGGGGEGGGGGGGGGGGGGGGGGGGEGGGGGGDGGGGGGEFGGGGGGGGGFGGGGFFGGGGGGGGGGEGGDGGGGGFG9FFGGGGGGGGGGGGGGGDAFFGGGGGGDF8DBGDFEAFCGGCGGCEDDG8DEGGGGGGGGGGGGGGGGGEGGGGGGGGGGD8CEGG9?F9;ECEGGFGGCA4+;=6FGFFF=8F1B77C?.1:=(3;(;@31;AF<8>6=E698:)8.6))627(3(4251(,(.-4((-17(2<)..4(*1>>AD2<5(787>B((.
@M06628:26:000000000-CRM2J:1:1101:13031:2429 2:N:0:150
TAATCTTGCGACCGTACTCCCCAGGCGGAATGCTTAATCCGTTAGGTGTGTCACCGAATAGCATGCTACCCGACGACTGGCATTCATCGTTTACGGTGTGGACTACCAGGGTATCTAATCCTGTTTGCTCCCCACACTTTCGTACCTCAGCGTCAGTATCGAGCCAGTGAGCCGCCTTCGCCACTGGTGTTCTTCCGAATATCTACGAATTTCACCTCTACACTCGGAGTTCCACTCACCTCTCTCGAACTCAAGACGAGGAGTTTATGAGGCAGTTCCAG
+
GDGGGGGGGGGGGGGGGGGGGGGGGGGGGGGGGGGGGGGGGGDGGGGGGGGGGGGGGGGGGGGGGGGGGGGGGGG7FFGGGGGGGGGFGGGGGGGGGGGGGGGGGGGGGGGGGGGGGGGGGGFGGGCFGGGGDFGGGGGFFGGGGGGGGGGGGGGEFCADEGGGGCGCE9,*3CCCEGGFGD7BFFDFGCDCFEFC32.>3FF?AF0(381A+));FGFFFBBB?:319B?F2)9<B?F:24)18<:24(,)).428(49091;FGAFAFG?()2244)-.
@M06628:26:000000000-CRM2J:1:1101:13045:2440 2:N:0:150
TAATCTTGCGACCGTACTCCCCAGGCGGAATGCTTAATCCGTTAGGTGTGTCACCGAATAGCATGCTACCCGACGACTGGCATTCATCGTTTACGGTGTGGACTACCAGGGTATCTAATCCTGTTTGCTCCCCACACTTTCGTACCTCAGCGTCAGTATCGAGCCAGTGAGCCGCCTTCGCCACTGGTGTTCTTCCGAATATCTACGAATTTCACCTCTACACTCGGAGTTCCACTCACCTCTCTCGAACTCAAGACCAGGAGTTTATGAGGCAGTTCCAG
+
DFFGGGGGGGGGGGGGGGGGGGGGGGGGGGGGGGGFFAFFGGGGGGGGGGGGGGGGGCGGGGGGGGGGGGGGGDGGGGGGGGGGGGCGGGGGGGGGGGGGGGGGGGCCGGGFGGGGCFFGGCCGGGGGGGGGGGGGGGG8DEGCFGCAGFGGGGGGGGA;CGGDGDGFGFF47DGG5EF4CDGFFFGGGGGFFFFCEDFGGGGFFFFF?FFFCCCCAGFFEFB6F0:>3<<F<924??FFF62<BD(373,6<?2<?BF:?0:F5*:AF)+735=FDABF)
@M06628:26:000000000-CRM2J:1:1101:6801:2590 2:N:0:150
TAATCTTGCGACCGTACTCCCCAGGCGGAATGCTTAATCCGTTAGGTGTGTCACCGAACAGTATACTGCCCGACGACTGGCATTCATCGTTTACGGTGTGGACTACCAGGGTATCTAATCCTGTTTGCTCCCCACACTTTCGTACCTCAGCGTCAGTATCGAGCCAGTGAGCCGCCTTCGCCACTGGTGTTCCTCCAAATATCTACGAATTTCACCTCTACACTTGGAATTCCACTCACCTCTCTCGAACTCAAGACCAGGACTTTAGGAGGCAGTTCCGG
+
FCGGFGGGGGGGGGGGGGGGGGGGGGGGGGGGGGGGGGGGGGGGGGGGGGGGGGGGGGGGGGGGGGGGGGGGGGGGGGGGGGGGGGGGGGGGGGGGGGGGGCGGGGGGGGCFFGFGGGGGGGGFGGGGGFEGEGGGGGGGGGGGGGGGGGGEGGGGGFGGDGGGGGGGF??A*@CCEEGFGGGFFFGGGGGFCFFFFEFGFFC78A(;;<;FC?E>A474><DF@<8>9<BD4<94<B>?<8>BD7:>F?<BBF<387:F6?(/6>4<,)0727EGAFA0(
@M06628:26:000000000-CRM2J:1:1101:22218:2677 2:N:0:150
CATTCTTGCGAACGTACTCCCCAGGTGGCTTACTTAATGGTTTCCCTTGGATGCTCAGATCTAGTCCAAACATCGAGTAAGCATCGTTTAGGGCGTGGACTACCAGGGTATCTAATCCTGTTCGCTCCCCACGCTTTCGTGCCTCAGCGTCAATATATGCCTAGCTAGCTGCCTTCGCAATTGGTGTTCTATGACATATCTATGCATTTCACCGCTACATGTCACATTCCGCTAACCTCAACATAATTCAAGATAGACAGTTTCAAAGGCAATTTTCCAGT
+
GGGGGGGGGEEGGGGFFGGGGGGGGGGGGGGDGGGGGGGGGGGFGGFGGGFGGGGGGGGCGGGGGGFGGGGGGGGGFGGGGGGGGGGGGG<FGGGGGGGGGGGFGGGGFGEGGGGFEFGGBFFFGCECF7DEGGGGGGGGGGGGGFGFDEBEGGFGGDGGFGGGFGGGD;,;;CFCFEG5EC>>BFGGFG@FAEA>BA+2=@C<F999AC*9;>>DEGEEC5/*B=8*9C@@@>;E/6:EED)5>.)95<3934CA<;43@?E?8764(167:*AFFB9-6
@M06628:26:000000000-CRM2J:1:1101:22229:2695 2:N:0:150
CATTCTTGCGAACGTACTCCCCAGGTGGCTTACTTAATGGTTTCCCTTGGATGCTCAGATCTAGTCCAAACATCGAGTAAGCATCGTTTAGGGCGTGGACTACCAGGGTATCTAATCCTGTTCGCTCCCCACGCTTTCGTGCCTCAGCGTCAATATATGCCTAGCTAGCTGCCTTCGCAATTGGTGTTCTATGACATATCTATGCATTTCACCGCTACATGTTACATTCCGCTAACCTCAACATAATTCAAGATAGACAGTTTCAAAGGCAATTTTCCAGT
+
GGGGGGGGGGGGEGGGGGGGGGGGGGGGGGGGGGGGFGGGGGGFGGGGGGGGGGGGGGFGGGGGGGGGGGGGGGGGGGGGGGGGGGGFGGGGGGGGGGGGGGGGGGGGGGGGGGGGFGGFGGGFDEGGGGGGGGGGGGGGGGGGGFGGGGGCGGFFCGGGGGGGGCC78DFFGGGGGDD5EGGFF>GGFFDFFEAECBA:E@F?FFF46A4+AD@G6<>C?5*/+18<EF;<F963?CFF;1),.9<EFEFF<).)64>@FF?:BFAFF0C>7?GG>39:>
@M06628:26:000000000-CRM2J:1:1101:15169:2850 2:N:0:150
TAGTCTTGCGACCGTACTCCCCAGGCGGTGCGCTTAACGCGTTAGCTCCGGCACGGAAGGGGTCGAACCCTCCCACACCAAGCGCACATCGTTTACTGCTAGGACTACAGGGGTATCTAATCCCTTTCGCTACCCTAGCCTTCGAGCCTCAGCGTCAGTAAATGTCCAGTAACCTGCTTTCGCCATTGGTCTTCCTCTCAATATCCACGCATTTCACTGCTACACTGAGAATTCCAGTTACCTCTCCATTACTCTAGCACGGCAGTATCGAATGCCGTTT
+
GGGGGGGGGGGGGDGGGGGGGGGEGGGGGDGGGGGEGGGGGGGGGGGGGGGGGGGGGGGGGGEGGGGGGGDGGGGGGGGG?EGGGGGGGGGFFGGGGGGGGGGGGGGGGFGGGGGFGGGGGGGFGGGGGDGGGGGGFGGGGGGGGGDEEGGGGCGDCECFGGGGGGGFCEFFGGGGGGGFGGG>EF=CF97C6?FFF)0*;:99FFA?B9(>G<27*CDFBFB?@>FF::22A>BA>A<2<>BA72::AB<2AB><4)).4,7737-).(:?BFG+-:::
@M06628:26:000000000-CRM2J:1:1101:8819:3423 2:N:0:150
CACCGTTGCCGGCGTACTCCCCAGGTGGATTACTTATCGGTTTCCCTTGGTCACTGACTAAATAAAGCCAACAACTAGTAATCATCGTTTACGGCGTGGACTACCAGGGTATCTAATCCTGTTCGCTCCCCACGCTTTCGTGCATCAGCGTCAGTTTACCTATAGCAAGTGGCCTTCGCAATCGGTATTCCTTCCGGTATCTATGCATTTCACCGCTTCACCGGAAATTCTACTTGCCTCTTGGTAACTCAAGCAATTCAGTATCGACAGCCTGTAAAAC
+
GFFGGGC;,CB+@C@CFDGFGGGGDG<@FGGF9EAFFFFEGGGGGFGGGGFGA<FGGFCDFGGGFGGCFGGGGGGGGEFGGGGGGGGGGGGGCFBFGGG>FFEGGGCFGGFGDCFCFGDECFFAC@CGC7B,=+@BBBB@D6C+,E?FGGGGGC<AACD>C;A9EFD>6DFF>DFFGGC*;CC4?DGG=BFAAEFF426*=C7@AB3C???FFA?DF*34=@;(),3;EF?EF<<29?).:A2?A))4>247<)((.8A94<2=F5(96(*).59:)6)8
@M06628:26:000000000-CRM2J:1:1101:8333:3423 2:N:0:150
CAGCCTTGCGACCATACTCCCCAGGCGGAACACTTAACGCTTTCGCTACGGCCGAGAGGATGTGGAAGTCCCCTCAACCCAGTGTTCATCGTTTACGGCTAGGACTACCGGGGTATCTAATCCCGTTCGCTACCCTAGCTTTCGTGCCTCAGCGTCAGAAAAGATCCAGTGATGCGCCTTCGCCACCGGTGTTCCCTATGATATCAACGCATTTCACCGCTCCACCATAAGTTCCCATCACCCCTATCTTCCTCAAGCTATGTGGTTTGAAACGCAATTC
+
GGGGGGGGGGGGGGGGGGGGGGGGGGGGGGGGGGGGGGGGGGGGGGGGGGGGGGGGGGGGGGGGGGGGGGGGGGGGGGGGGGGGGGGGGGGGGGGGGGGGGGGGGGGGGGGGGGGFGGGGGGGGGGGGGDGDGGGGGGGGFFGGGGGGGFGFFEEGDEGGGDFF,BFGGFF=FDGDEGGEGDDFFFCGG=DBBCFFFFFCC@9);@3037BFGFAF@::B>FF?FFBADFFDAFFDF>?7?FF9:?FFFBFA)44:?)56>AFF=5:?14CFAFGEFF)6
@M06628:26:000000000-CRM2J:1:1101:6698:3528 2:N:0:150
TAATCTTGCGACCGTACTCCCCAGGCGGAATGCTTAATCCGTTAGGTGTGTCACCGAGCAGCATGCTACCCGACGACTGGCATTCATCGTTTACGGTGTGGACTACCAGGGTATCTAATCCTGTTTGCTCCCCACACTTTCGTACCTCAGCGTCAGTATCGAGCCAGTGCGCCGCCTTCGCCACTGGTGTTCCTCGAAATATCTACGAATTTCAACTCTACACTTGGAATTCCACTCACCTCTCTCGCACTCAAGACTAGCAGTTTAAGAGGCAGTTCCAG
+
FEFGGGGFCFDC@FGGGFG8FGGGGGGGGGGFGGGFFFGGGDF,@FGGGEF,FFGECFGGFFFFGGFFFGGFE::B:@FGGGFCEAFFGGFGGGGG,DFEE<?FFGF@=FEGEBDAEGFD,=FDDFG8EB8FDG>EG8ACGDFGGGCF@GGG3CEEFFGGG7CGGC8;6,**;558::6?GGGFAFGGFCGFFCF(26>17C?5A@1,,6(=?:):BD9AA<1<F903.47<49BFFFF0)8?F<<B011(,,(441<A203)96:)).5CFB5CFA4)-.
@M06628:26:000000000-CRM2J:1:1101:19917:3566 2:N:0:150
TAATCTTGCGACCGTACTCCCCAGGCGGAATGCTTAATCCGTTAGGTGTGTCACCGAGCAGCATGCTACCCGACGACTGGCATTCATCGTTTACGGTGTGGACTACCAGGGTATCTAATCCTGTTTGCTCCCCACACTTTCGCACCTCAGCGTCAGTATCGAGCCAGTGAGTCGCCTTCGCCACTGGTGTTCCTCCGAATATCTACGAACTTCACCCCTACACTCGGAATTCCCCTCACCTCCTCCGAACTCAAGACTAGCAGTATTAAAGGCACTTCAAG
+
GGGGGGGGGGGGGGGGGGGGGGGGGGGGGGGGGGGGFGGGGGGGGGGGGGGGGGGGDGGEGGGGGGGGGGGGGGGGGDGGGGGGGGGGGGGGGGGGGGGGGGGCGGGGFGG<FGGGFGGCFGGGFGGGGFFGGFG+@EGGGGGCEGGGGGGEGGGGGFFFCCC>ECGGCEFFF7>EDGC>EC4AFF4;6:C=F3@@F>DG3:@6AF?<12;627@F))430(3.53<>?F:AF<12::??26(((441(-3>AB<<39)47<270045<A771>*:8?4--
@M06628:26:000000000-CRM2J:1:1101:5378:4287 2:N:0:150
TAATCTTGCGACCGCACTCCCCAGGCGGAATGCTTAATCCGTTAGGTGTGTCACCAACAAGTATACTTGCTGACGACTAGCATTCATCGTTTACGGTGTGGACTACCAGGGTATCTAATCCTGTTTGCTCCCCACACTTTCGCACCTCAGCGTCAGTATCTATCCAGTGAGTCGCCTTCGCCACTGGTGTTCCTCCTAATATCTACGAATTTCACCTCTACACTCGCAATTCCACTCACCTCTCTCGAACTCTAGACTAACAGTTTATGAGGCAGTTCCAG
+
GGGGGGGGGGGGGG+CGGGGGGGGGGFEG+<FFFFGGGFGGEGGGCFGEFGGGGG@FGGGGEGG<EFGFF<FGGDFGG+BE,5CEFFCGGGGGGGGGCFGGGGGGGGGGGGGGGGGGGGGGGGGGEFFGGGGGGGGGGGGGG6+@CFGGGFGGGGGGFFG,32=8DFFGGG8@DGGGGFFGG4DFFGGGGGFFE+:8>:FG9C@FFB=;;@FGFEGFGEEECDC):,99?AE??AED@@BFF?F22:7?F6<))6:9)8).5)9@G)).4C4<EDGFFF2)
@M06628:26:000000000-CRM2J:1:1101:21023:4831 2:N:0:150
TAATCTTGCGACCGTACTCCCCAGGCGGAATGCTTAATCCGTTAGGTGTGTCACCGAACAGTATACTGCCCGACGACTGGCATTCATCGTTTACGGTGTGGACTACCAGGGTATCTAATCCTGTTTGCTCCCCACACTTTCGCACCTCAGCGTCAGTATCGAGCCAGTGAGCCGCCTTCGCCACTGGTGTTCCTCCAAATATCTACGAATTTCACCTCGACACTTGGAATTCCACTCACCTCTCTCGAACTCTAGACCGATAGTTTTGGAGGCATTTCCAG
+
GGGGGGGGGGGDEGFFGGGGGGGGGGGGGGGFGFGDGGGGGGGGGGGGGGGGGGGGECFEFGGGGGGGGGFGGDGGEGEGGEEGGFFGGFGGGGGGGGGGEGGGGGGGGGGGGGGFGGGGGGGGGGGGGGGGDGG>EFGGGGG6EGGGDF7*@CEEGGGG*@FGGG5;<E?FGGGGGEGFGGGFFFDC<FDA:<A()6+;+==/:@0;?D;FCEE745/(48;??A7>:<0:49<A??B?42582)(.,(82<5:6>>(-9;0BFG470(2)-7+<<)6)-
@M06628:26:000000000-CRM2J:1:1101:21008:4841 2:N:0:150
TAATCTTGCGACCGTACTCCCCAGGCGGAATGCTTAATCCGTTAGGTGTGTCACCGAACAGTATACTGCCCGACGACTGGCATTCATCGTTTACGGTGTGGACTACCAGGGTATCTAATCCTGTTTGCTCCCCACACTTTCGCACCTCAGCGTCAGTATCGAGCCAGTGAGCCGCCTTCGCCACTGGTGTTCCTCCAAATATCTACGAATTTCACCTCTACACTTGGAATTCCACTCACCTCTCTCGAACTCTAGACCGATAGTTTTGGTGGCAGTTCCAG
+
GGGGGGGGGGGGGGGGGGGGGGGGGGGGGGGGGGGGGGGGGGGGGGGGGGGGGGGGGGGGGGGGGGGGGGGGGGGGGGGGGGGGGGGGGGGGGGGDFGGGGGGGGGGGCFGGGGGGGGGGGGGGGGGGGGGGGGGGGGGGGGGGGGGGGGGGGEGGGDFGGGGEGFCFFECFGGGGGGGFGGDBFFDGGGDCF<6@FFFGGFFC6@;@8?6AFEFG6CE<AFFFFF>FFBFF9AA4::B<<?>BBDFF?66<:4ABAFF037<FFGA79(:3:>CCAFAA<
@M06628:26:000000000-CRM2J:1:1101:15585:5109 2:N:0:150
CAGCCTTGCGACCATACTCCCCAGGCGGAACACTTAACGCTTTCGCTACGGCCGAGAGGATGTGGAGGTCCCCTCAACCCAGTGTTCATCGTTTACGGCTAGGACTACCGGGGTATCTAATCCCGTTCGCTACCCTAGCTTTCGTGCCTCAGCGTCAGAAAAGATCCAGTGATTCGCTTTCGCCACCGGTGTTCCCTATGATATCAACGCATTTTACCGCTCCACCATAAGTTCCCCTCCCCCCTATCTTCCTCAAGCCTGACGGTTTATAACGCACTTC
+
FFGGFGGGGGGGGGGGGGGGGGGGGGGGGGGDFGGGFGGGGGGGGGGGGGGFGGGGGGGGGGGGGGGGGGGGGCGFGGGGGGGGDGGGFFGGGGGGEGGGGGGFGEFGGGGEGF+DFGCCDGGGGGFF78C@CEFGCFGFGGGGGFCFGG87DEEE5CGC6CECCFGGGC?+=+:CGDGFGGGF>>53CE:8BCF@BEA>CGG<F6<?04>FD))29>8-11;()(().4<:<<AD(40(43;B6404)4<A2492,.,((((7)*(4()<BAE5:((.)
@M06628:26:000000000-CRM2J:1:1101:15600:5118 2:N:0:150
CAGCCTTGCGACCATACTCCCCAGGCGGAACACTTAACGCTTTCGCTACGGCCGAGAGGATGTGGAGGTCCCCTCAACCCAGTGTTCATCGTTTACGGCTAGGACTACCGGGGTATCTAATCCCGTTCGCTACCCTAGCTTTCGTGCCTCAGCGTCAGAAAAGATCCAGTGATGCGCTTTCGCCACCGGTGTTCCTTATGATATCAACGCATTTCACCGCTCCACCATAAGTTCCCATCACCCCTATCTTCCTCAAGCCTGGTGGTTTGAAACGCAGTTC
+
GFGGGGGGGGGGGGGGGGGGGGGGGGGGGGGGGAFGFCFGGGGGGDGEGGGGGGGEGFGGGGGGGGGGCFFCGGGFFGGG7EFGGFE=FGGGFFFGGDE@FGGGGGGGGGGGG++=FGGGFCE<CFGGC7CGCFFFFFFAFGGGGGDCDFCFCEEGGGGGCGGGEFGFGFGFDF7EGG35FGGFFDDC77)2=61)+16:;E749@9?FF1)726C7:017;>:7?<BFFBA2<47<93??:<B66,84444)6>23<<5<?7FD*4(,)<B2F5:04>)
@M06628:26:000000000-CRM2J:1:1101:20865:5387 2:N:0:150
TAGTCTTGCGACCGTACTCCCCAGGCGGTGCGCTTAACGCGTTAGCTCCGGCACGGAAGGGGTCGAACCCTCCCACACCAAGCGCACATCGTTTACTGCTAGGACTACAGGGGTATCTAATCCCTTTCGCTACCCTAGCCTTCGAGCCTCAGCGTCAGTAAATGTCCAGTAACCTGCTTTCGCCATTGGTCTTCCTCTCAATATCCACGCATTTCACTGCTACACTGAGAAGTCCAGTTACCTCTCCATTACTCTAGCACGGACGAATCGAATGCAGTTT
+
GGGGGGGGGGGGGGGGGGGGGGGGGGGGGGGEGGGGGGGGGGGGGGGGGGGGGGGGGGGGGGGGGGGGGGGGGGGGGGGGGGGGGGGGGGGGGGGGGGGGGGGGGGGGF8FGEGEGFGGGGGGGGGGGGGGGGGGGGCGGGGGGFEDGGFG76:CGGEGGFGGGGGGGFGGF:FGCFGG+CCDDBEGG;=FFFFFFF4FGFFFEF67=09939>DGFGFFAA<?F>>DFF<(69:<7>><<<<)4?:4<A>DFD54::<<;9()0)-3:?GF7FG944<4
@M06628:26:000000000-CRM2J:1:1101:9974:7053 2:N:0:150
TAATCTTGCGACCGTACTCCCCAGGCGGAATGCTTAATCCGTTAGGTGTGACACCAAAGGGCAAGCCCCCTGACGTCTGGCATTCATCGTTTACGGTGTGGACTACCAGGGTATCTAATCCTGTTTGCTCCCCACACTTTCGTACCTCAGCGTCAGTATCGAGCCAGTGAGCCGCCTTCGCCACTGGTGTTCCTCCAAATATCTACGAATTTCACCTCTACACTTGGAATTCCACTCACCTCTCTCGAACTCTATACTGATAGTTTAAAGGGCAGTTCCAG
+
GGGGGGGGGGGGGGGGGGGGGGGGGGGGGGGDGGGGGGGGGGGGGGGGGGFGGGGGCFGGGGGGGGGGGGGGGGGGGGGGGGGGGGGGGGGGGGGGGGGGGGGGGGGGGGGFGGGGDGGGGGGGGGGGGGGGD=>BFFGEFEGGGGGCFGGGGGGDGGFGGGGGGGGGG99FFGGGGEGFGGDBFFG8CECFFCF@FFADFCGFFF=@?7?=7.7:6/.7;EFEFE@@EA8A<<>-8?>?<6878?20:BBF>>)))6<)))-9*>4)))05688:<A<9<
@M06628:26:000000000-CRM2J:1:1101:15848:7671 2:N:0:150
TAGTCTTGCGACCGTACTCCCCAGGCGGGGCACTTAATGCGTTAGCGACGGCGCGGATCTCGTTGGTTGAGACCCACACCTAGTGCCCAACGTTTACGGCATGGACTACCAGGGTATCTAATCCTGTTTGCTACCCATGCTTTCGCTCCTCAGCGTCAGTTACGGCCCAGAGCGGCGCCTTCGCCACTGGTGTTCCTCCTGATATCTGCGCATTTCACCGCTACACCAGGAATTCCCCGCTCCCCTACCGCACTCTAGTCACAGCAGTATCGAGTGACCT
+
GGGGGGGGGGGGGGGGGGGGGGGGGGGGGGGGGGFGGGGGGGGGGGGGGGGGGGGGFGGGGGGGGGGGGFGBCBFFGEGGGGGGGGGGGGGGGGGGGGGGGGGGGGGGGGGGGGGGCFFDFGGGGGGGGGGGGGGGGGGGGGGGGGGGGGGGGGGGGGGGGGGGGGGDEGGFGGGGGGGFGFGFFFGGGGGF@?FFFDFFCECBFFBAFFFDGBAFFGB?;>FFF??::BB?2?FA2(41(39?B:((17;;B>:46<AAA<27<*8<):F)4;A:)6<>
@M06628:26:000000000-CRM2J:1:1101:21061:7849 2:N:0:150
CAGCCTTGCGACCATACTCCCCAGGCGGAACACTTAACGCTTTCGCTACGGCCGAGAGGATGTGGAAGTCCCCTCAACCCAGTGTTCATCGTTTACGGCTAGGACTACCGGGGTATCTAATCCCGTTCGCTACCCTAGCTTTCGTGCCTCAGCGTCAGAAAAGATCCAGTGATGCGCTTTCGCCACCGGTGTTCCCTATGATATCAACGCATTTCACCGCTCCACCATAAGTTCCCATCACCCCTATCTTCCTCAAGCCTGGTGGTTTGAAACGCAGTTC
+
GGGGGGGGGGGGGGGGGGGGGGGGGGGGGGGGGGGGGGGGGGGGGGGGGGGGGGGGGGGFGGGGGFGGGGGGGGGGGGGGGGGGGFGGGGGGGGGGGGGGGGGGGGGGGGGGGGGGGGGGGGGGGGGGGDGGGGGGGGGGGGGGGGGGGG?FGGGGGGGGGGGGGGGGFGG=G7CCECGFGGGFFFGGGGGA3?FFB@FGGGD);CC082>FD>DFFGFFFFFFFFF2?2>B4>BBFAB<?BBF0:72<AFF<)9?72420<8@BG?76)<@<FE:4<4:
@M06628:26:000000000-CRM2J:1:1101:8218:8237 2:N:0:150
CAGCCTTGCGACCGTACTCCCCAGGCGGAATGCTTAATACGTTAGCTGTGACACCGAAAATGAGGCCGTCCCACGGCCGGCATTCTCCTCGTTCACGGTGGCCTACCCCGGGATCTCTACTTCCTTTCTCTACACACGTTTGCACCCCTCAGTCAGAGTCGAGCCCCTGAGCGGCGCTTGCCCCAGCGGTTCCCCCGAATATCTCCCAACATTACCCCTACCCACGATCTTCTACGCCCCCCTCTCTCTCCCTCAACCCATATGTTATCACACGCATTCC
+
9F,,;CEGFGGGG7FFGGGGGGGGGGGGG7,9CFFGG,,C6FG,C,F,6:,C,,:FFE++,,,,:,,+++8,,9+++++++++5C,,45,+B+,:?,@+++,,,,,,,+8CF@C7E;2,,,73,,@,,2E,,@@E,*>@C38,,,,*>**,422,,,,2,1BE***1*=6C)))2**7/:C408))*/957)/)0(.-017C9<**((((-7*-6*/>6(.,4).(-((..69)62(311(-4<(,4)).(,.((.(((18(.**:))643/5;8*4().
@M06628:26:000000000-CRM2J:1:1101:8240:8237 2:N:0:150
CAGCCTTGCGACCATACTCCCCAGGCGGAGCACTTAACACTTTCGCTACGTCCGAGAAAATGTGGAAGTTCCCACGGACTAGTGCTCATCGTTTACGGCTAGGACTACCGGGGTATCTAATCCCGTTCGCTACCCTAGCTTTCGTTCCTCAGCGTCAGAAGAGATCCAGTGAGCCGCTTTCGCCACCGGTGTTCCAGATGATATCAACGCATTTCACCGCTCCACCATCTGTTCCGCTCACCTCTATCTCCCTCAAGCCATGTGGTTTCCAACGCAGTTC
+
GGGGGGGGGGGGGGGGGGGGGGGGGGGGGGGGGGGGGGGGGGGGGGGGGGGGGGGGGGGGGGGGGGGGGGGGGGGGGGGGGGGGGGGGGGGGGGGGGGGGGGGGGGGGGGGGGGGGGGGGGGCGG=DGGGGGGGGGGGFGGGGGGGGGGGGGGGGGGGGGGGGGGGGGGGFFGGFGDEDFGGGDEEGGD=DFFFFCFFFGGFGFFFFFFB>EG5<GFGFFFF>FF?BB?>AAAAAF?6>BF<FFBFFFFFF?34:B><??A0.@?<?16)A*(.?*7?4:
@M06628:26:000000000-CRM2J:1:1101:15968:8352 2:N:0:150
TAATCTTGCGACCGTACTCCCCAGGCGGAGAACTTAATGCGTTAACTGCGCCACTGAAACCCTATGGGCCCCAACAGCTAGTTCTCATCGTTTACGGCGTGGACTACCAGGGTATCTAATCCTGTTTGCTCCCCACGCTTTCGCACCTCAGCGTCAATAATGGTCCAGTGAGTCGCCTTCGCCACTGGTGTTCTTCCGAATATCTACGAATTTCACCTCTACACTCGGAATTCCACTCACCTCTCCCATATTCTAGCCATCTAGTTTCAAAGGCATTTCCG
+
GGGGGGGGGGGGGGGGGGGGGGGGGGGGGGGGGGGGGGGGGGGGGGGGGGGGGGGGGGGGGGGGGGGGGGGGGGGGFGGGGGGGGGGGGGGGGGGGGGGGGGGGGGGGGGGGGFGGGGFFGGGFGGGGGGGGGGGGCGEGFGGGGGGGGGGGGGGGGGGFGGGGGGGFGCFFGGEGGGGFEDGFFFGGG7DFFFFFFFFDGGC3:FC?F??FGEFGFFFFFFA:*3:<136)6AAAA<FFFFB?FFBF9:<<26A4<1<48<A*9DA>A<A?:@6+49>A:
@M06628:26:000000000-CRM2J:1:1101:6357:8569 2:N:0:150
TAGTCTTGCGACCGTACTCCCCAGGCGGTGCGCTTAACGCGTTAGCTCCGGCACAGAAGGGGTCGAACCCTCCCACACCAAGCGCACATCGTTTACTGCTAGGACTACAGGGGTATCTAATCCCTTTCGCTACCCTAGCCTTCGAGCCTCAGCGTCAGTAAATGTCCAGTAACCTGCTTTCGCCATTGGTCTTCCTCTCAATATCTACGCATTTCACTGCTACACTGAGAATTCCAGTTACCTCTCCATTACTCTAGCACGGCAGTATCGAATGCAGTTT
+
GGGGGGGGGGGGGGGGGGGGGGGGGGGGGGGGGGGGGGGGGGGGGGGGGGGGGGGGGGGGGGGGGGGGGGGGGGGGGGGGGGGGGGGGGGGGGGGGGGGGGGGGGGGGGGGGGGGGGGGCGFGGGGGGGGGGGGGGFFGGGGGGGGGEGGGGGGGGGGGGGGGGGGGGGGGFGFFGFGGFGGGFFFGGG?>AFFFEFCFFDF7?CFCEF;?FG24:@FBBFFFFFFFBFF)4AFFDBFFFFFFF??FFFFFFAFFAFFAA>6>8>FF4<FGFB:<FA<AA
@M06628:26:000000000-CRM2J:1:1101:3879:8715 2:N:0:150
CAGCCTTGCGACCATACTCCCCAGGCGGAACACTTAACGCTTTCGCTACGGCCGAGAGGATGTGGAAGTCCCCTCAACCCAGTGTTCATCGTTTACGGCTAGGGCTACCGGGGTATCTAATCCCGTTCGCTACCCTAGCTTTCGTGCCTCAGCGTCAGAAAAGATCCAGTGATGCGCTTTCGCCACCGGTGTTCCCTATGATATCAACGCATTTCACCGCTCCACCATAAGTTCCCATCACCCCTATCTTCCTCAAGCCTGGTGGTTCGCAACGCAGTTC
+
GCGGFGGGFGGGDGGGGGGGGGGGGGGGGGGGGGGFGFGGGGGGGGGGGGGGGEEGDCE<CEGBEFEF<<EEGGGGGGGGGGGGFFFFGGGFG<AFFGGGGGGECGFGGGGGC:BFED9DDGGGG8DFGEGDECFGGGGGGGGGF:CDDFEGEGGGGGGGFFF>CFGGGBG=F8@=CG4?G*CADB7<37CA56A<FFFC7A96FF5<:9BEC>BC?FFF>0;0>:6A>,6<<2A<D212<?B>?6:?D442<DFF226370455/4)((276B5/-49<
@M06628:26:000000000-CRM2J:1:1101:13836:9504 2:N:0:150
TAATCTTGCGACCGTACTCCCCAGGCGGAATGTTTAATGCGTTAGCTGCGCCAGCACAGTATACTGCCCGACGGCTAACATTCATCGTTTACGGCGTGGACTACCAGGGTATCTAATCCTGTTTGCTCCCCACGCTTTCGTACCTCAGCGTCAGTATCGAGCCAGTGAGCCGCCTTCGCCACTGGTGTTCCTCCGAATATCTACGAATTTCACCTCTACACTCGGAATTCCACTCACCTCTCTCGAACTCAAGATTAGGAGTTTTAGAGGCAGTTCCAGGG
+
FFGGGGGGGGGGGGGGGGGGGGGGGGGGGGGGGGGGGGGGGGGGGGGGGGGGGG7FGGGGGGGGGGGGGGGGGGGGGGGGGGGGGGGGGGGGGGGGGGGGGGGGFGGGGGGGGGGGGGGGGGGGGGGGGFEGGGGGGGGGGGGGGGGGGGGGGGFDCGGCFGEGGGGGGGGFGGGGGGGFGGGFFFGG7FFFF@F9DDFGFGC>>:6<:<AFGFFGFGFFFBFFFB3456A9AFB??:.:8:BDBB?FFFFF?<>:A2<FFFFFFG<?F:CD??++6<4?(
@M06628:26:000000000-CRM2J:1:1101:13857:9507 2:N:0:150
TAATCTTGCGACCGTACTCCCCAGGCGGAATGTTTAATGCGTTAGCTGCGCCAGCACAGTATACTGCCCGACGGCTAACATTCATCGTTTACGGCGTGGACTACCAGGGTATCTAATCCTGTTTGCTCCCCACGCTTTCGTACCTCAGCGTCAGTATCGAGCCAGTGAGCCGCCTTCGCCACTGGTGTTCCTCCGAATATCTACGAATTTCACCCCTACACTCGGAATTCCACTCCCCTCTCTCGAATACAAGATTAGGAGTTTTAGAGGTGTTTCCAGGG
+
AFFGGGGGGGGGGGGGGGGGGGGGGGGGGGGGFGGGFFGGGGGGGGGGGGGFGE,<FEFFGGGGGGGGGGGGGGGGGGGGFGGGGGGGGGFGGGDFFEEFGGGDFFFFDFGGFG=EFF9DCBFGGGGFFG6FGDGDEGGGGGGGAFCCFGCCCGGG:>:>CCCE8FGD6,;5CDG=EED>*>FFA85>DCCF@@F6)6FDGFFE:3:?1649C4,7><?(()48:>:?269)6-((.80:71.4<0.),.57)(,44<2:?:<FF*().(+)..20)).2(
@M06628:26:000000000-CRM2J:1:1101:20983:9512 2:N:0:150
CAATCTTGCGATCGTACTCCCCAGGTGGGACACTTATCACTTTCGCTTAGTCACTGAGCTAATGCCCAACAACTAGTGTCCATCGTTTACGGCGTGGACTACCAGGGTATCTAATCCTGTTCGCTCCCCACGCTTTCGTCCATGAGCGTCAGTACATACGTAGTAGACTGCCTTCGCAATCGGTATTCTGTGTAATATCTATGCATTTCACCGCTACACTACACATTCTATCTACTTCCATATGACTCAAGTCAACCAGTATCAAAGGCAGTTCCATAGTA
+
GGGGGGGGGGGGGGGGGGGGGGGGGGGGGGGGGGGGGGGGGGGGGGGGCFGGGGGGGGGGGGGGGGGGGGGGGGGGGGGGGGGGGGGGGGGGGGGGGGGGGGGGGGGGGGGGGGGGGGGGGGGGGGEGEFGGGGGGGGGGGGGGGGGGGGGGGGGGGGGGGGGGGGGGGG66=FCGGEGFGFGFFFGGGGGFFE>EACFCFGCEFFFEEFCFGFFGFGDFFEFFA@FFFFECC<EFEEACE3?ECE?3E@<CF?<<18;AAADFFGA<0<5;289<4)5>4
@M06628:26:000000000-CRM2J:1:1101:11327:10245 2:N:0:150
CATTCTTGCGAACGTACTCCCCAGGTGGTTTACTTATCGGTTTCCCTTGGACACTCAACTCTAAGAGCCGAATATCGAGTAAACATCGTTTAGGGCGTGGACTACCAGGGTATCTAATCCTGTTCGCTCCCCACGCTTTCGTGCCTCAGTGTCAATACAGGGCCAGTATGCTGCCTTCGCAATCGGTGTTCTATGGCATATCTACGCATTTCACCGCTACATGCCACATTCCGCTAACCTCACCCTGATCAAAGACCACCAGTATCAAAGCCAATTCCGC
+
FFFFFGGGGGGGGDGGGGGGGGGGGGGGGGGGGGGGGGDGGGGGFGGG@EFGGGGGGGGGGGGFGGGGGGGGGFFGG=DFGEDGGGGGGGFGGGDFFFEGGGGGGGFFGGGGGGGGGGGGGGGFFCGGGEDE8EEGGCFGGGGGG9DDBDDGFGGGDGFEGGGGGGGGGGC9<6EGGFFDGDGFFEGDGGGFFCFFF@FF7EC<FF>(-6?BG<=?:C9@EEEF;<<,))1<11(.(/(./4,22((())),)6(2:1(4(()1*054A4*72)3+5)((
@M06628:26:000000000-CRM2J:1:1101:11338:10261 2:N:0:150
CATTCTTGCGAACGTACTCCCCAGGTGGTTTACTTATCGGTTTCCCTTGGACACTCAACTCTAAGAGCCGAATATCGAGTAAACATCGTTTAGGGCGTGGACTACCAGGGTATCTAATCCTGTTCGCTCCCCACGCTTTCGTGCCTCAGTGTCAATACAGGGCCAGTATGCTGCCTTCGCAATCGGTGTTCTATGGCATATCTACGCATTTCACCGCTACATGCCACATTCCGCATACCTCAACCTGATTCAAGACCAACAGTATCAAAGGCAATTCCGTA
+
GGGGGGGGGGGGGGGGGGGGGGGGGGGGGGGGGGGGGGGGGGGGGGGGGGGGGGGGGGGGGGGGGGGGGGGGGGGGGGGFFGGGGGGGGGGGGGGGGGGGGGGGGGGGGGGGGGGGGGGGGGGGGGGDGEGGGGGGGGGGGGGGGGGGGGGGGGGGGDGGGGGGDCCGGGGFGGGGGGGFGDDFFFGCGGFFFFFFFFFGFGF@@>@FFFFFGF35>D;BFF<EF@<@EEEF@D@D?F@44(/31,3<4A<25428BFFFFF<?9F>AF<FFFF8:A9>:,
@M06628:26:000000000-CRM2J:1:1101:10528:10423 2:N:0:150
CAGCCTTGCGACCATACTCCCCAGGCGGAACACTTAACGCTTTCGCTACGGCCGAGAGGATGTGGAAGTCCCCTCAACCCAGTGTTCATCGTTTACAGCTAGGACTACCGGGGTATCTAATCCCGTTCGCTACCCTAGCTTTCGTGCCTCAGCGTCAGAAAAGACCCAGTGTTGCGCCTTCGCCACCGGTGTTCCCTATGATATCAACGCATTTCACCGCTCCACCATAAGTTCCCAACACCCCTGTCTTCCTCAAGCTTGAGGGTTTGAAACGCAATTCA
+
GGGGGGGGGGGGGCFGGGGGGGGGFGGGGGGGGGGGGGGGGGGGGGGGGGGGGGGGGGGGGGGGGGEGGGGGGEGGGGGGGGGGGGGGGGGGGGGGGGGGGGGGGGGGGGGGGGGGGGDEFGGGGGGGGGGGGGFGGFGFGGGGGGGGGGGGGGGGGGGGGGGFFGGGGCGFGGGGGGGFGFGEFFGGGCGDBEFEF3ADFEFEFFEF?BFEDFBGFGFF>FFFFF?F?7A>A<A723<BFF>BBF::BFFF<<AB?7:4:??FFG0::2FFFFGC>:7AA
@M06628:26:000000000-CRM2J:1:1101:29022:10548 2:N:0:150
CAGCCTTGCGACCATACTCCCCAGGCGGAGCACTTAATGGTTTCCCTACGGCAAAAAGCGACGAATCGCCTCTCGCCCAGTGCTCATCGTTTACAGCCAGGACTACCGGGGTATCTAATCCCGTTCGCTACCCTGGCTTTCGTACCTCAGCGTCAGTTATCCCCCAGTGGGCCGCCTTCGCCTCCGGTGTTCCTCATGATATCAACGCATTTAACCGCTCCACCATAAGTTCCGCACACCCCTGGAATACGCTAGCTTACCAGTTCCAAACGCAGTGCCA
+
C,EC<FF8EFGG7CE<@CF@FEFG,DF@CGD766FEEFEEF,C@C6E@E::FG:AA@6,@CCCF7E,4=B,?B84=FFECFFGEAFEGGFC7FEE@FCFGDF7,BFCE>FGFCFFCAD,@9:8BFE>CEGE7@,,4:,>?BEFCFE9,@CE98ECEGGFGF;2=8*:8,,4)9?=EEE=575>8:BD:9E<:=566@4*:7<?A?FFBF??1C25*)913((207338ABFFF2((-413>90201()).-(((40)-6:B25/9*)65):3108:(5AA
@M06628:26:000000000-CRM2J:1:1101:14117:10570 2:N:0:150
CATTCTTGCGAACGTACTCCCCAGGTGGGATACTTATCACTTTCGCTTGGCCGCCCAGTACTCAAGGTACCGGACAGCTAGTATCCATCGTTTACGGCGTGGACTACCGGGGTATCTAATCCTGTTCGCTCCCCACGCTTTCGTCCATCAGCGTCAGTATATGGTTAGTCACCTGCCTTCGCAATCGGTGTTCTATGTAATATCTATGCATTTCACCGCTACACTACATATTCCGGCAACTTCACCATAACTCAAAACGACCAGTATCAAAGCCAATTCTA
+
GFFFFGGGGGGGEGGGGGGGGGGGGFGGGGGGGGGGGFGGGGGGGGGGGGGGGGGGGGGGGGGGGGGGGGGGGGGGFFGGGGFGGGGGGGGGGGFGGD@FEGGGGGFGGGGGGGGGGGGFGFFDGGGGGGGGFGFGGGGGGGGGGGGGGGGGGGGGGGGGGGGGGGGFGGFFGGGGFGGFCDGEAACDGGGFFEFFFFFCGFF?++<<EEFFGFFGFD1>9>F:F?FFF<AA)639>6>?FFFFBF2224()62:)37(4229>FD<AF)<*(0C=8:<<6
@M06628:26:000000000-CRM2J:1:1101:16970:11158 2:N:0:150
CATTCTTGCGAACGTACTCCCCAGGTGGGATACTTATCACTTTCGCTTGGCCGCCCAGGTCTCAAGGACCCGGACAGCTAGTATCCATCGTTTACGGCGTGGACTACCAGGGTATCTAATCCTGTTCGCTCCCCACGCTTTCGTCCATCAGCGTCAGTATATGGTTAGTCAGCTGCCTTCGCAATCGGTGTTCTATGTAATATCTATGCATTTCACCGCTACACTACATATTCCGCCAACTTCACCATAACTCAAGACGACCAGTATCAAAGGCAATTCTA
+
GFGGGGGGGGDGGGGGGGGGGGGGGGGGGGGGGGGGGGGGGGGGGGGGGGGGGGGGGGGGGGGGGGGGGGGGGGGGGGGGGGGGGGGGGGGGGGGGGGGGGGGGGGGGGGGGGGGGGGFEFGGFGFGGDEGGGEGGGGGGGGGDCGDFGGGGGGGGGGC@CEGGGG9;EFGFGG6FGGGFDGDB>FFGG5C68CFEFCFFG?97;=C375?FFEEGADF26@@FFEEFFFFFFA:B09BFFAAFB24<8?FFAF:<)4(-979:/:))66+/(0A55):).
@M06628:26:000000000-CRM2J:1:1101:11586:11743 2:N:0:150
TAATCTTGCGATCGTACTCCCCAGGCGGATCACTTAACGCGTTAGCTACGACACCAACTCTGCAAAACAGAGCTGACGTCTAGTGATCATCGTTTACGGCGTGGACTACCAGGGTATCTAATCCTGTTTGCTCCCCACGCTTTCGTGTCTCAACGTCAGGAATGGACCAAGAAGCTGCCTTCGCCATCGGTGTTCCTCTCGAGATCTACGCATTTTACCGCTACTCCGAGAATTCCACTTCTCTCTTCCATCCTCTAGCACACCAGTTTCTACCGTAGACA
+
GFGGGGGGGGGGGGGGGGGGGGGGGGGGGGGGGGGGGGGGGGGGGGGGGGGGGGGGGGGGGGGGGGGGGGGGGGGGGGFGGCGGGGGGGGGGGGGGGGGGGGGGGGGGGGGGGGGGGGGGGGGGGGCFGGGGGGGDGGGGEEGGGGGGGGGGGGGGGGGGGGGGGGGGGGFFGGGGGGGFFGGFFEGGGDDDD;7?8>1;/2:?>FECC@FBC(9F6><6>93>F:?82961<>DB)<-47-467?FDF<>A?)--)64422:>:5)54)+/5=?F1((64
@M06628:26:000000000-CRM2J:1:1101:13773:12412 2:N:0:150
CACTCTTGCGAGCGTACTCCCCAGGTGGATAACTTAATGCTTTCGCTTGGCCGCTAACTGTATATCGTTAACAGCGAGTTATCATAGTTTACGGCGTGGACTACCAGGGTATCTAATCCTGTTTGCTACCCACGCTTTCGTCCCTGAGCGTCAGTAATAGCTTAGTAAGCTGCCTTCGCAATTGGTGTTCTGAGTCATATCTATGCATTTCACCGCTACATGACTCATTCCGCCTACTTCAACTATACTCAAGAATACCAGTATCAATGGCAGTGCTATTG
+
GGGGGGGGGGGGGGGGGGGGGGGGGGGG8FGGGGGGGGGGGGGGGGGGGGGGGGGGGGGGGGGGGGGGGGGGGGGGGGGGGGGGGGGGGGGGGGGGGGGGGGGGGGGGGGGGGGFFGGGFGGGGGGGGGFGGGGDGGGFEGGDGGGGGFGEGGGGGGGEFFGGGGGGGGGFFGGGGGGGFGGGFFFGGGGGFFFFFFE>CFGGFFFCCEE?CF>=DFGF@EEFEFFFFFC?@DDF;@FEEEFCE@FC<EFBB242>BD:?09AFFFFFFFF407C7AAF9)
@M06628:26:000000000-CRM2J:1:1101:13761:12427 2:N:0:150
CACTCTTGCGAGCGTACTCCCCAGGTGGATAACTTAATGCTTTCGCTTGGCCGCTAACTGTATATCGTTAACAGCGAGTTATCATAGTTTACGGCGTGGACTACCAGGGTATCTAATCCTGTTTGCTACCCACGCTTTCGTCCCTGAGCGTCAGTAATAGCTTAGTAAGCTGCCTTCGCAATTGGTGTTCTGAGTCATATCTATGCATTTCACCGCTACATGACTCATTCCGCCTACTTCAACTATACTCAAGAATACCAGTATCAATGTCAGTGCTATTA
+
GFGGGGGGGGGGGGGGGGGGGGGGGGGGGGGGGGGGGGGGGGGGGGGGGGGGGGGGGGGGGGGGGGGGGGGGGGGGGGCFFGGFFGFGDGGFGGGGGGFGGGGGGG8CFEFG<FGGGGGGCEFGGGGFGDDFGGGGGGGDGGGGGG68FEGEEDEGGGGGGGGGGGGGGFGFGFGGGGGEEGFFFFFFDFFFFFF?87BFGFGEA45CFFEFFEFC>DFFC7<3A<EECEE818??DFECEECEF?CE72<:?FFFAF04:<<77CA>A)29<=7C<2<2)
@M06628:26:000000000-CRM2J:1:1101:20742:12565 2:N:0:150
CATTCTTGCGAACGTACTCCCCAGGTGGGTTACTTATCACTTTCGCTTAGCCACGCAGACCGAAATCCACACAGCTAGTAACCATCGTTTACGGCGTAGACTACCAGGGTATCTAATCCTGTTCGCTACCTACGCTTTCGTCCATCAGCGTCAATACGTTGTTAGTGATCTGCCTTCGCAATCGGTATTCTATGTAATATCTAAGCATTTCACCGCTACACTACATATTCTAACCACTTCACAACGATTCAAGACCTACAGTATCAATGGCAGTTCTATGG
+
GGGGGGGGGGGGGGGGGGGGGGGGGGGGGGGGGGGGGGGGGGGGGGGGGGGGGGGGGGGGGGGGGGGGGGGGGGGGGGGGGGGGGGGGGGGGGGGGGGGGGGGGGGGGGGGGGGGGGGGGGGGGGGGGGGGGGGGGGGGGGGGGGGGGGGGGDGGGGGGGGGGGGGGGGGGFGGGCFGGEGGGFFFGGGGGFFFFFFEFGFGG?AFAECCEFGEFCEGFFFEFFFFFFFFFFFA??<B<<<?<?FF?F?AF<<247BFF?2694@F<>B06;2?F74>FA)
@M06628:26:000000000-CRM2J:1:1101:19794:12685 2:N:0:150
TAATCTTGCGACCATACTCCCCAGGCGGAATGCTTAATCCGTTAGGTGTGTCACCGAACAGTATACTGCCCGACGACTGGCATTCATCGTTTACGGTGTGGACTACCATGGTATCTAATCCTGTTTGCTCCCCACACTTTCGTGCCTCAGCGTCAGTATCGAGCCAGTGAGCCGCCTTCGCCACTGGTGTTCCTCCAAATATCTACGAACTTCACCTCTACCCTTGGAATTCCACCTACCTCTCTCGAACTCACTACTAGGAGTTTTAGAGGCAGTTCCGA
+
<F,EFGGGGGGDG+EFGGCGGGGGGGGG:FGFGGGGGFCFGGGGGFGFF@C<FGFG:FGGGC?AF<FA?E8,@@C:+87B44FFB?FF=F8C4?+=BF?:F<==<,<,,CE,?FFE==>DE;AA?E89DGC>C3C+3,7E3+@+@FGGCF@EE>CB@;;E>*14B3,3E99;*;?>:E49C/8?A)2+;EG=@410).+2;FGFFA7(624F77@7*>E86)3=4(;363:2))6((.,,)5?BF<(.:21-)().3))-,58?FGF)40<707*0--)(4
@M06628:26:000000000-CRM2J:1:1101:19805:12699 2:N:0:150
TAATCTTGCGACCGTACTCCCCAGGCGGAATGCTTAATCCGTTAGGTGTGTCACCGAACAGTATACTGCCCGACGACTGGCATTCATCGTTTACGGTGTGGACTACCAGGGTATCTAATCCTGTTTGCTCCCCACACTTTCGTACCTCAGCGTCAGTATCGAGCCAGTGAGCCGCCTTCGCCACTGGTGTTCCTCCAAATATCTACGAATTTCACCTCTACACTTGGAAGTCCACTCACCTCTCTCGAACTCTAGACCAGGAGTTTTAGAGGCAGTTCCGA
+
GGGGGGGGGGGGGGGGGGGGGGGGGGGGE+D@FGGGFGAFGGGGG8FGFGGGGGGEG7@FEF9EFEE<FGGCFFC>CFC8?ECEEFDGFAFDBDFGGDFGGGAFFGG8<FGFF8>C;9BDFGFDGGCAEGFGGGE7>@FGGGFFFGCG:C7@>EGGGGGCEGGDGFCFFGGFDD:CCE46CGDDFF*+*;DFFFFF)=6C>7<?FF;3=@FFGFFGFF3;)9;)/-43)(..66<:?0::7?FF)8(5(,,:)624<F:0(-2@474:?0C>()*:6))(-
@M06628:26:000000000-CRM2J:1:1101:4841:13192 2:N:0:150
TAATCTTGCGACCGTACTCCCCAGGCGGAATGCTTAATCCGTTAGGTGTGTCACCGAATTGCATGCAACCCGACGACTGGCATTCATCGTTTACGGCGTGGACTACCAGGGTATCTAATCCTGTTTGCTCCCCACGCTTTCGCACCTCAGCGTCAGTATCGAGCCAGTGAGCCGCCTTCGCCACTGGTGTTCCTCCGAATATCTACGAATTTCACCTCTACACTCGGAATTCCACTCACCTCTCTCGACCTCAAGACTACCAGTATGAACGGCAGTTCCAG
+
GGGGGGGGGGGGGGGGGGGGGGGGGGGGGGGDGGGGGGGGGGGGGGGGGGGGGGGGGGGGGGGFGGGGGGGGGGGGGGGGGGGGGGGGGGGGFECEFFFGGEGGGGCEFGFF?FGFECFGGGGGGGGGGGGC8BCGGGGGGGGGGGFGGGGGGEGEGFFFDGG5EFGGGGC;49EGEGGFGGGFFFDFGGGFFFFFFFFGGGGFFFFFFFFFGFFGFG?2<<?AFFF03:)6>A4<7(4:7<).,.189>>D7:)2:A<><)3**0))6)20(08CAB25-
@M06628:26:000000000-CRM2J:1:1101:4860:13193 2:N:0:150
TAATCTTGCGACCGTACTCCCCAGGCGGAATGCTTAATCCGTTAGGTGTGTCACCGAATTGCATGCAACCCGACGACTGGCATTCATCGTTTACGGCGTGGACTACCAGGGTATCTAATCCTGTTTGCTCCCCACGCTTTCGCACCTCAGCGTCAGTATCTAGCCAGTGAGCCGCCTTCGCCACTGGTGTTCCTCCGAATATCTACGATTTTCACCTCTACACTCGGAATTCCACTCACCTCTCTCGACTTCAAGACTACAATTATTAAGGGCATTTCCAG
+
CFGGGGGGGGGGGGGGGGGGGGGGGGGGGGGCFGGGGGDFFDFGGAFGGGGGGGGGGGGG,CFGFGGGGG7@F=@CFEG8AFGGGGGC8FGG<EFCFGEGGGGEFCFGGCDDDFGGFGEGG,,CEFFF9FGGDCEGCGG6D88CEG7,@6B7=5ABEFGG,,=<,:>9A<,6C/CCEC4)CD5);A*;C77;A?86=>37D9<);=1:-,4**-<:*/))-.3)74(7117A>2A<7(84)8>024(.9(,46AB21483),-**0).))+)()034665:
@M06628:26:000000000-CRM2J:1:1101:21162:13452 2:N:0:150
TAATCTTGCGACCGTACTCCCCAGGCGGACTGCTTAATCCGTTAGGTGCGTCACCGAACACTCTACTGCCCGACGACTGGCATTCATCGGTTACGGTGTGGACTTCCAAGGTATCTAATCCTGTTTGCTCCCCACACTTTCGTACCTCAGCGTCAGTTTCGAGCCAGTGAGCCGCCTTCGCCACTTGTGTTCCCCCACATATCTAAGAATTTCACCCCCACACTTGGAATTCCACTTACCCCTCTCGAACTCCTGACTAGCAGTTTAGGAGGCAGTTCCGA
+
GGG9FGGGGG7@FGGGGFGGGGGGGGGG7++,CFFG,F@,@DEGE8FG,@8@BCF:F+6C,C,,?,<,C,C:+++++8+:4B?9,5@;<+@C+,8C?+BFF?><,,:,,8D,,,6,3766@,:,CFC88,>DG=B+5:9E;3:3>F+6,1,@**43@,3,4*9*>,,3D2,/?)*:/=*)*:*5)+;+02;C6)2(2(=C:?:):+)))/9@15?G)/((,4118<F?ADBFFA9)))64,81((4-31::4)),.4)-5().9F*44))204)*7:AB(1
@M06628:26:000000000-CRM2J:1:1101:22275:13455 2:N:0:150
CAGCCTTGCGACCATACTCCCCAGGCGGAACACTTAACGCTTTCGCTACGGCCGAGAGGATGTGGAAGTCCCCTCAACCCAGTGTTCATCGTTTACAGCTAGGACTACCGGGGTATCTAATCCCGTTCGCTACCCTAGCTTTCGTGCCTCAGCGTCAGAAAAGACCCAGTGTTGCGCCTTCGCCACCGGTGTTCCCTATGATATCAACGCATTTCACCGCTCCACCATAAGTTCCCAACACCCCTGTTTTCATCAAGCTTGAGGGTTTGTAACGCAATTC
+
FFF9EFGGFGDEFGGGEGGGFCDGGGEGGGGGCFFEDEGEGGGAFGCE@E,@CE6+>CGCA=CF<F?<FFGFGGGGF=BCFDE=F@EADF=FB?BFGG8<EFFGGGEFGE>3+@7DDEGGGC=F@EFDE7CGEFBCF68:CFCEFC>FFGG?CEGGGC?96>9EFFF45DEFG<CEC5*)09CDB>F37/:>))376;47++<?A@ED176<3:>7**,71(384485<<<:464,)1(41(((((,)).-))))))30).(57>C??6,A=>)*:(4).
@M06628:26:000000000-CRM2J:1:1101:27578:13894 2:N:0:150
CATTCTTGCGAACGTACTCCCCAGGTGGGATACTTATCACTTTCGCTTGGCCGCCGAGACCGAAGTCCCGACAGCTAGTATCCATCGTTTACGGCGTGGACTACCGGGGTATCTAATCCCGTTCGCTCCCCACGCTTTCGTCCATCAGTGTCAGTATATAGTTAGTCACCTGCCTTCGCAATTGGTGTTCTATGTGATATCTATGCATTTCACCGCTACACCACATGTTCCGGCAACTTCACTATAACTCAAGACCTACAGTATCAAAGTCAATTTTATGG
+
GGGGGGGGGGGGGGGGGGGGGGGGGGGGGGGGGGGGGGGGGGGGGGGGGGGGGGGGGGGGGGGGGGGGGGGGGGGGGGGGGGGGGGGGGGGGGGGGGGGGGGGGGGGGGEFGFFGDFGGFGGGFGGGGG8CGCEGGGGFDFGGDGGGEFFGGGGGGGCFGGFGGFFFGGGFA<89CFGGFGGGFFFGGGFGFF<+);CFCGGGC8F?EFEFFGA?:B<>F?0:<)4<:<<9B4>FF1(.6<<<AAF>AA9A?2<?103(,4:26BGBA>):@<FGGFF<90
@M06628:26:000000000-CRM2J:1:1101:7535:14797 2:N:0:150
TAATCTTGCGACCGTACTCCCCAGGCGGAATGCTTAATCCGTTAGGTGTGACACCGAACAGTATACTGCCCGACGTCTGGCATTCATCGTTTACGGCGTGGACTACCAGGGTATCTAATCCTGTTTGCTCCCCACGCTTTCGCACCTCAGCGTCAGTATCGAGCCAGTGAGCCGCCTTCGCCACTGGTGTTCCTCCGAATATCTACGAATTTCACCTCTACACTCGGAATTCCACTCACCTCTCTCGCACTCTAGACCGGCAGTTTTGAAGGCAGTTCCAA
+
GGGGGGGGGGGGGGGGGGGGGGGGGGGGGGGGGGGGGGGGGGGGGGGGGGGGGGGGGGGGGGGGGGGEGGGGGGGGGGGGGFGGGGGGGGGGGGGGGGGGGGGGGGGGGGGGGGGGFGGGGGGGGGGGGGGGGGGGGGGGGGGGGGGGGGGGGGGGGGCFDFGGGGGGGGFFGGGGGGGFGGDFFFGGFFGFFFFFF>EGGGGFFFBBFFFFGFFC?GBBFFFFFF0>?FFADBFAFFFFFF>?FFF(79>?FFAFFF>>FFF@FGDBFFC@::EFAFDB5
@M06628:26:000000000-CRM2J:1:1101:7517:14801 2:N:0:150
TAATCTTGCGACCGTACTCCCCAGGCGGAATGCTTAATCCGTTAGGTGTGACACCGAACAGTATACTGCCCGACGTCTGGCATTCATCGTTTACGGCGTGGACTACCAGGGTATCTAATCCTGTTTGCTCCCCACGCTTTCGCACCTCAGCGTCAGTATCGAGCCAGTGAGCCGCCTTCGCCACTGGTGTTCCTCCGAATATCTACGAATTTCACCTCTACACTCGGAATTCCACTCACCTCTCTCGAACTCTAGACCGGCAGTTTTGAAGGCAGTTCCAA
+
FFFGGGGGGGGGGGGGGGGGGGGGGGGEEGGFGGGGGGGGGGGGGGGGGDGGGGGGGGGGGGGGGGGFGGGGGGGFEFFFF@GGGGGGDGGGGGDGGGGGGGGGGGGGGGFFFGCF9BFGGGGGGGDFCGGGGGGCEGGGGDGCEGGGGGGGGGG5BCFD=71:BCFFDGG;CCGGGGG:CDDBA;FGGGGFFC6;B>AGCEGCFFF0(4(9CBFDFFB):AF2?:0188)6.).6?1022?F7).(.2:?<<<:2)32;1>(79>AFBA+9<42::AB))
@M06628:26:000000000-CRM2J:1:1101:14157:14867 2:N:0:150
CAGCCTTGCGACCATACTCCCCAGGCGGAACACTTAACGCTTTCGCTACGGCCGAGAGGATGTGGAAGTCCCCTCAACCCAGTGTTCATCGTTTACGGCTAGGACTACCGGGGTATCTAATCCCGTTCGCTACCCTAGCTTTCGTGCCTCAGCGTCAGAAAAGATCCAGTGATGCGCTTTCACCACCGGTGTTCCCTATGATATCAACGCATTTCACCGCTCCACCATAAGTTCCCATCACCCCTATCTTCCTCAAGCCTGGTGGTTTGAAACGCAGTTCA
+
GGGGGGGGGGGGGEGFGGGGGGGGGGGGGGGGGGGGGGGGGGGGGGGGGGGGGGGGGGGGGGGGGGGGGGGGGGGGGGGGGGGGGGGGGGGGGGGGGGGGGGGGGGGGGGGGGEGGGGGGGGGGGGGGGGGGGGGGGGGGGGGGGFGGFGGGGECEGGGGGGGGGGGGGGGFGGGGGGGFG7CFFFGGGED>DEFFFFFGGGFCFFFDFFFEGFFGFG?F>>FFFBFA7<>>BFFFFF:B<?F><:7?FBABAAB?7>?:B?055CBF?FGF<38*3<A<)
@M06628:26:000000000-CRM2J:1:1101:11842:14987 2:N:0:150
TAATCTTGCGACCGTACTCCCCAGGCGGAATGCTTAATCCGTTAGGTGTGACACCGAAGGGCAAGCCCCCCGACGTCTGGCATTCATCGTTTACGGTGTGGACTACCAGGGTATCTAATCCTGTTTGCTCCCCACACTTTCGCACCTCAGCGTCAGTATCGAGCCGGTAAGCCGCCTTCGCCACTGGTGTTCCTCCGAATATCTACGAATTTCACCTCTACACTCGGAATTCCACTTACCTCTCTCGAACTCAAGACTACCAGTATCAACGGCAGTTCCAA
+
GGGGGGGGGGGGGEGGGGGGGGGGGGGGGGGGGGGGGGGGGFGGGFGGGGGGGGGGGGGGGGGGGGCGGGGGGGGGGGGGGGGGGGGGGGGGGGGGB<FGGGGGGGGGGGGGFGGGGGGGGGFGGGGGGGFGEGGGGGGGGGGGGGFFGFGGGGGEGFDFEFGGGGGGGGGACDDGGGGFGGGB;FFFGGGFF?C@DF3<CCE<*=??1:?FGAFC6F<5:AFDFB:31?0:A29ABBFB<A<:)4?)8:<A7:?)(62:00)/**-.6(:),8CF<A><)
@M06628:26:000000000-CRM2J:1:1101:24336:15487 2:N:0:150
TAATCTTGCGACCGTACTCCCCAGGCGGAATGCTTAATCCGTTAGGTGTGTCACCGAGCAGCATGCTACCCGACGACTGGCATTCATCGTTTACGGTGTGGACTACCAGGGTATCTAATCCTGTTTGCTCCCCACACTTTCGCACCTCAGCGTCAGTATCGAGCCAGTGAGTCGCCTTCGCCACTGGTGTTCCTCCGAATATCTACGAATTTCACCTCTACACTCGGAATTCCACTCACCTCTCTCGAACTCAAGACTAGCAGTATTAGAGGCAGTTCCGG
+
FFGGGGGGGGGGGGGGGGGGGGGGGGGGGGGGGGGGGGGGGGGGGGGGGGGGGGGGGGGGGGGGGGGGGGGGGGGGGGGGGGGGGGGGGGGGGGGGGGGGGGGGGGGGGGGGGGGGGGGGGGGGGGGCGGGDGGGGGGGGGGGGGGGGCGGGGGGGGGGGGGGDGGGGGGGFGDGDEEGFGGGFFFGFGGGFFFFF39:<<:CCAFFFD?FFGFFF6C@AFA?AF?1><?FAFBF4:8??DB?7)4:><B<9>?<>BFF22)4@*:A>))<>?3C?9).14
@M06628:26:000000000-CRM2J:1:1101:17292:15501 2:N:0:150
TAATCTTGCGACCGTACTCCCCAGGCGGAGAACTTAATGCGTTAACTGCGCCACTGAAACCCTATGGGCCCCCACAGCTAGTTCTCATCGTTTACGGCGGGGACTACCAGGGTATCTAATCCTGTTTGCCCCCCACGCTTTCGGACACCAGCGTCAATAATGGTCCATTGAGTCGCTTTCCCTCCTGGTTTTCTTGCGATTCTCTACGACTGTCACCTTCTCACCTGGACTTCGCCTCACTCCTCCCTGTCTCTGCCCCCCTACTTTCAACGCCCTTGCG
+
EFFFE,CF,@7+:+BC@@E8FGCF@,6@:FC@AFFC9C<6@F8,D9E,6B:7:CFGEF,CFE8?F,?88A:=+7>C8B@<9F9,E9,,A,+:+AAFG7+++@+3DD>,:@+@@3@@,2,,4,,83>,:,,6*=::=FC57*1**1*)*1/**3;C1=99+1+<1+7+19+9*@CC=*//6+2*.7.94*+259)*)1-5**+0-0*)(((,.0)-7?*.,)))-)),,1().-((,-24:)).),4:())).-))..(((-,()**))).:),)**((((
@M06628:26:000000000-CRM2J:1:1101:8010:15539 2:N:0:150
CAGCCTTGCGACCATACTCCCCAGGCGGAACACTTAACGCTTTCGCTACGGCCGAGAGGATGTGGAAGTCCCCTCAACCCAGTGTTCATCGTTTACAGCTAGGACTACCGGGGTATCTAATCCCGTTCGCTACCCTAGCTTTCGTGCCTCAGCGTCAGAAAAGACCCAGTGTTGCGCCTTCGCCACCGGTGTTCCCTATGATATCAACGCATTTCACCGCTCCACCATAAGTTCCCAACACCCCTGTCTTCCTCAAGCTTGAGGGTTTGAAACGCAATTC
+
GFGGGGGGGGGGGEGGGGGGGGGGGGGGGGGGGGGGGGGGGGGGGGGGGGGGGGGGGGGGGGGGGGGGGGGGGGGGGGGGGGGGGGGGGGGGGGGGGGGGGGGGGGGGFGGGGGGGGGGGGGFGGGGGGGGGGGGGGGGGGGGGGCDGGGGGGGGDGGGGGGGGGGGGGGFFGGGGGGGDGGGFFFFDGEGFEFAEF<FGF?CEFFFFBFFFGFFGFG6;F9>?FFF<?DF<<ADFF7<?FF;><:??BFDB<>97?B>AFF?FDC???AGFFFC*6<AB
@M06628:26:000000000-CRM2J:1:1101:7641:15969 2:N:0:150
TAGTCTTGCGACCGTACTCCCCAGGCGGTGCACTTAATGCGTTAGCTTTGACTCGGAAGGGGTCAATCCCCCCAAATCTAGTGCACATCGTTTACGGCGTGGACTACCAGGGTATCTAATCCTGTTTGCTCCCCACGCTTTCGCGCCTCAGCGTCAGTTATCGGCCAGGAAGTCGCCTTCGCCACTGGTGTTCCTTCGCATCTCTTCGGTTTTTACCCCTACATGCGAAATTCCACTTCCCCCTCCGCAACTCTAGATGATCAGTTTCAGACGCAGTTTC
+
GGGFGGGFGGGGGGGGGGGGGGGGGGGGGGGGGGGGGGGGGGGGGGGGGGGGGGGGGGGGGGGGGGGGGGGGGGDGGGGGFGGGGGFGGGGGGGGGGGGGGGGGGGGF,FGDGFGGGGCEFFGFGFGGDFGGG78E7EEGGGGG*>>8F?DCCGD5CGGBAE5:EG>GGGGFFGGGGECFEDC:>FCC7*;>@E+9A0A5CG?AB/::<(->7:<CFG<:08?D?B>09(34A<:<>92A1:>1:10(,47?F<A64)-))).*9F<A<<+045*7,.5<
@M06628:26:000000000-CRM2J:1:1101:14852:16421 2:N:0:150
TAGTCTTGCGACCGTACTCCCCAGGCGGTGCGCTTAACGCGTTAGCTCCGGCACGGAAGGGGTCGAACCCTCCCACACCAAGCGCACATCGTTTACTGCTAGGACTACAGGGGTATCTAATCCCTTTCGCTACCCTAGCCTTCGAGCCTCAGCGTCAGTAAATGTCCAGTAACCTGCTTTCGCCATTGGTCTTCCTCTCAATATCCACGCATTTCACTGCTACACTGAGAATTCCAGTTACCTCTCCATTACTCTAGCACGGCAGTATCGAATGCAGTTTA
+
GGGGGGGGGGGGGGGGGGGGGGGGGGGGGGGGGGGGGGGGGGGGGGGGGGGGGGGGGGGGGGGGGGFFGGGGGGGGGGGGGGGGGGGGGGGFGGGGGGGGGGGGFGGGGGEGGEGGGGGGGGGGGGGGGGGGGGGGGGGGGGGGGFDGGGGGGDGGGGGGGGGGFGGGGGGFGGGGGGGFGCDBBEFGGGC6AEFEC<A7@EGCFFFFFFFF<4:7@FFFFFFFFB?A:BA>46>B2<:A>AF7<(:)-6)654:964)5309>>0)))-*7:?:+6ABA)
@M06628:26:000000000-CRM2J:1:1101:8376:16823 2:N:0:150
TAATCTTGCGACCGTACTCCCCAGGCGGAATGCTTAATCCGTTAGGTGTGACACCAAAGGGCAAGCCCCCTGACGTCTGGCATTCATCGTTTACGGTGTGGACTACCAGGGTATCTAATCCTGTTTGCTCCCCACACTTTCGTACCTCAGCGTCAGTATCGAGCCAGTGAGCCGCCTTCGCCACTGGTGTTCCTCCAAATATCTACGAATTTCACCTCTACACTTGGAATTCCACTCACCTCTCTCGAACTCTAGACTGATAGTTTACAGGGCAGTTCCAG
+
GGGGGGGGGGGGGGGGGGGGGGGGGGGGGGGGGGGGFGGGGGGGGGGGGGGGGGGGGGGGGGGGGGGGGGGGGGGGGFFGGGGGGGGGGGGGGGGGFGGGGGGGGGGGGGGGGGGGGGGGGDGGGGGFGGGGGGGGGGGGGGGGGFEFGGGGGGGEGFGGGGGGGGFGGGGFGGGGGGGFGGDEFF<?FFGFCCFFF=FGGGGFFFFFFF<AFFC>6D@FEEFFFFFFFF3>.<;<:??:<<?FFFFFFFBBBFA<<44:A29BFGFFF?GF08;FDF<A)
@M06628:26:000000000-CRM2J:1:1101:25783:17079 2:N:0:150
TAATCTTGCGACCGTACTCCCCAGGCGGAATGCTTAATCCGTTAGGTGTGACACCAAAGGGCAAGCCCTCTGACGTCTGGCATTCATCGTTTACGGCGTGGACTACCAGGGTATCTAATCCTGTTTGCTCCCCACGCTTTCGCACCTCAGCGTCAGTATCGAGCCAGTAAGCCGCCTTCGCCACTGGTGTTCCTCCAAATATCTACGAATTTCACCTCTACACTTGGAATTCCACTTCCCTCTCTCGAACTCAAGACTAACAGTATTAAAGGCAGTTCCAG
+
FFGGFGGGGGGGGGGGGGGGFGGGGGGGGGGGGGGGGGDGGGGGGGGGGGGGGGGGGFGGGGGGGGFGGGGGGGGGGGGGFGGGGGGGGFGGFGCFGGGGCEEGGGGGGGGGGGFGFEGGGEGGFGGGGGCG=FGEEGGGGDGGGGFDEF7@EGEDGGFCEFGGGGFGCBC4CDDGGCF;EDDAAAGG<FGFFF6(26+;FE?EFFDF<;DFC)5:6CB<BA<A*-,)44256>AAD23:91.8<>FF7(4<A??7:<>22:779>)6<B9*(7:?AFA<4
@M06628:26:000000000-CRM2J:1:1101:17156:17419 2:N:0:150
TAATCTTGCGACCGTACTCCCCAGGCGGAATGCTTAATCCGTTAGGTGTGACACCAAAGGGCAAGCCCCCTGACGTCTGGCATTCATCGTTTACGGTGTGGACTACCAGGGTATCTAATCCTGTTTGCTCCCCACACTTTCGTACCTCAGCGTCAGTATCGAGCCAGTGAGCCGCCTTCGCCACTGGTGTTCCTCCAAATATCTACGAATTTCACCTCTACACTTGGAATTCCACTCACCTCTCTCGAACTCTAGACTGATAGTTTACATGGCAGTTCCAG
+
FFGGGGGGGGGGGGGGGGGGGGGGGGGGGGGGGGGGGGGGGGGGGGGGGGGGGGGGGGGGGGGGGGGGGGGGGGGGGGGGGGGGGGGGGGGGGGGGGGGGGGGGGGGGGGGGGGGGGGGGGGGGGGGGGGGGGGGGGGGGGGGGGGGGGGGGGGGEGGGGGGGGGGGFFG6FCDGGGGGFDD4BFFGGGGGFFFFFFFFGGCGFFFFF;?DFCEFGFGEEFFFFAE4@<EEFFFF<:13?FB<?FB::04(5:)-.6:8)))49F742))<)(75C<4)6.
@M06628:26:000000000-CRM2J:1:1101:12148:17610 2:N:0:150
TAATCTTGCGACCGTACTCCCCAGGCGGAATGCTTAATCCGTTAGGTGTGTCACCAAAGGGCAAGCCCTCTGACGACTGGCATTCATCGTTTACGGCGTGGACTACCAGGGTATCTAATCCTGTTTGCTCCCCACGCTTTCGCACCTCAGCGTCAGTATCGAGCCAGTGAGCCGCCTTCGCCACTGGTGTTCCTCCGAATATCTACGAATTTCACCTCTACACTCGGAATTCCACTCACCTCTCTCGAACTCTAGACTTCCAGTATGAGAGGCAGTTCCAG
+
GGGGGGGGGGGGGGGGGGGGGGGGGGGGGGGGGGGGGGGGGGGGGGGGGGGGGGGGGGGGGGGGGGGGGGGGGGGGGGGGGGGGGGGGGGGGGGGGGGGGGGGGGFFGGGGGFGGFDFGGGGFGGGGGGGGGGGGGGGEGGGGGGGCECFG5>EGGFFGGGGGGG@FGGEFFGGGGGGGFGDDF4FGGGGGFFCFFFFEDCGGF7A?F7084*46F*9?<ABFAFF<>???DFFFFFBF?<????DF?728AD942<A4A)529=><<>AGFF@EGFAD>:
@M06628:26:000000000-CRM2J:1:1101:13992:17726 2:N:0:150
TAACCTTGCGGCCGTACTCCCCAGGCGGTCTACTTAGCGCGTTAGCTTCGCTACGCACGAATTAAATTCACACACAGCTAGTAGACAGCGTTTACGGTGTGGACTACCAGGGTATCTAATCCTGTTCGCTACCCACACTTTCGCACATGAGCGTCAGTCTTTGGCCAGAGAGTCGCCTTCGCCACTGATGTTCCTCCAGATATCTACGCATTTCACCGCTACACCTGGAATTCCACTCCCCTCTCCAAAACTCTAGTCTGCCAGTTCTAAAAGGCCTTCC
+
GGGGGGGGGGGGGGGGGGGGGGGGGGGGGGGGGGGGGGGGGGGGGGGGGGGGGGGGGGGGGGGGGGGGGGGGGGGGGGGGGGGGGGGGGGGGGGGGGGGGGGGGGGGGGGGGGGGGGGGGGGGGGGGGGGGGGGGGGGGGGGGGGGGGGGGGGGGGGGGGGGGGGGGGCFFFGGGGDEGFGGGEFFGGGGGFFFFFFDFCGFGFFFEDFDFFGFFD?GB>BFFFF7?:B?A?FFFAABBFFFFFF?F?23:??F<AAAAFFF?FFCA<9A9FABC58:?B
@M06628:26:000000000-CRM2J:1:1101:11625:17966 2:N:0:150
TAATCTTGCGACCGTACTCCCCAGGCGGCACGCTTAACGCGTTAGCTCCGGCACAGAAGGGGTCGAGTCCTCCTACACCAAGCGTGCACCGTTTACTGCCAGGACTACAAGGGTATCTAATCCTTTTCGCTCCCCTGGCCTTCGTCTCTCAGCGTCAGTAATTGTCCAGAGTCTCGCCTTCGCCACTAGTGTTCCTCTCGATATCTACGCATTTCACTGCTACACCGAGAATTCCAGACTCCCCTCCAATACTCTAGTGTGGCAGTATCGGATGCAGTTC
+
GGGGGGGGGGGGGGGGGGGGGGGGGGGGGGGGGGGGGGGGGGGGGGGGGGGGGGGGGGGGGGGGGGGGGGGGGGGGGGGGGGGGGGGGGGGGGGGGGGGGGGGGGGGGGGGGGGGGFGGGGGGGGGGGGGGGGGGFGGCGGGGGGGGGGGGGGGGGGGGGGGGGGGGGGGGFGGGGGGGFGGGFEBGGGGGFFFFFFFFGGGGBFFEEF@?DGFFGFG<?FBF?F<9>>>F<AFFFFFF?D?(:???FFB:?9?AF<AFF9?BF>04)-,75::@9<95<
@M06628:26:000000000-CRM2J:1:1101:25478:18476 2:N:0:150
CAGCCTTGCGACCATACTCCCCAGGCGGAACACTTAACGCTTTCGCTACGGCCGAGAGGATGTGGAGGTCCCCTCAACCCAGTGTTCATCGTTTACAGCTAGGACTACCGGGGTATCTAATCCCGTTCGCTACCCTAGCTTTCGTGCCTCAGCGTCAGAAAAGATCCAGTGATGCGCCTTCGCCACCGGTGTTCCCTATGATATCAACGCATTTCACCGCTCCACCATAAGTTCCCATCACCCCTATCTTCCTCAAGCCTGGTGGGTTGAAACGCAGTTC
+
GGGGGGGGGGGGGGGGGGGGGGGGGGGGGGGGGGGGGGGGGGGGGGGGGGGGGGGGGGGGGGGGGGGGGGGGGGGGGGGGGGGGGGGGGGGFGGGGGGGGGGGGGGGGGGGGGFGGGGGGGGGGGGGGGGGGGGGGGGFGGGGGGGGGGGFGGGGGEGGGGGFFGGGGGGGFGCGEEEDAFFGFFFGGCCDDFFF@FFFFC=EEFFF;6>>DGFFCFGF;9>B:F::>28<AFB228A?><:?FB08>BA><)6)35><BFF?F))4(((0157:72<94
@M06628:26:000000000-CRM2J:1:1101:11466:18597 2:N:0:150
TAATCTTGCGACCGTACTCCCCAGGCGGAATGCTTAATCCGTTAGGTGTGACACCGAAGGGCAAGCCCCCCGACGTCTGGCATTCATCGTTTACGGTGTGGACTACCAGGGTATCTAATCCTGTTTGCTCCCCACACTTTCGTACCTCAGCGTCAGTATCGAGCCAGTGAGCCGCCTTCGCCACTGGTGTTCCTCCAAATATCTACGAATTTCACCTCTACACTTGGAATTCCACTCACCTCTCTCGAACTCTAGACTGATAGTTTACAGGGCAGTTCCAG
+
GGGGGGGGGGGGGGGGGGGGGGGGGGGGGGGGGFGGGGGGGGGGGGGGGGGGGGGGGGGGGGGGGGGGGGGGGGGGGGGGGGGGGGGGGGGGGGGGGGGGGGGGGGGGGGGGGGGGGGGGGGGGGGGGGGGGGGGGGGGGGGGGGGGGGGGGGGGGGGGGGFGGGGGGGGGFCGGGGGGFGGGDFFGGGGGFFFFFFFFGGGGFFFFF<??FGFFG6F?BFFFFFFFFA>FF<AFB?FF:<?772<?::?:>DAB49>B>>DAF?F>AA)73::CFD<4).
@M06628:26:000000000-CRM2J:1:1101:20800:18705 2:N:0:150
TAATCTTGCGACCGTACTCCCCAGGCGGAATGTTTAATGCGTTAGCTGCGCCACCGAACAGTATACTGCCCGACGGCTAACATTCATCGTTTACGGCGTGGACTACCAGGGTATCTAATCCTGTTTGCTCCCCACGCTTTCGTACCTCAGCGTCAGTATCGAGCCAGTGAGCCGCCTTCGCCACTGGTGTTCCTCCGAATATCTACGAATTTCACCTCTACACTCGGAATTCCACTCACCTCTCTCGAACTCAAGATTTGGAGTTTATGAGGCAGTTCCAG
+
FFGGGGGGGGGGGGGGGGGGGGGGGGGGGGGGGGGGGGGGGGGGGGGGGGGGGGGGGGGGGGGGGGGGGGGGGGGGGGGGGGGGGGGGGGGGFGGGGFGGGGGGGGGGGGGGGGGGGGGGGGGGGGGGGGGGGGGGGGGGGGGGGGGGGGG>CEG>CCFGGGGGGGGGCEGFCDGGEGGFGGGFFFGG5FGFFFFFFFEGFC9:*9:2(4?6:<9C?F<24<:6F?FF(4><<AFAB0?()4<:4<0>2,(.5:2224)...(0<FAD<4F?:FEFFA<46
@M06628:26:000000000-CRM2J:1:1101:20818:18713 2:N:0:150
CACTCTTGCGAGCATACTTCCCAGGCGGGATACTTAACGCGTTAGCTGTAGTACTGAACAGGTCGATCTGTTCAACACTTAGTTTCTATTGTTTACGGCTAGGACTACTGGGGTATCTACCTCCATTTGCTCCCCTAGCTTTTGTCTCTGAGTGTCAGTAATAGCCCAGTAACGTGCCTGCGCCATCGGTGTTCTTTCCAATCTCCACGCATTCCACCGCTCCTCTGCATATTCCTCTTCCCTCTACTATACTCGAGTCCAAGAGTTTGGACTGCGACTT
+
9F<FFGGGGGG+66EFGG9FGGFGGGGG+@F,6CEGG,BFGGGGGGG,:966CE,E,CFGG86,++B=,,,<<,<,,,,54,<,55,,,C?@545,+@++6,,,5,485CF,:C+@,64,,,,,,C,3,3,,=8E8+3,@,6,,3CEG,E>DF9=C;9FA,3=,@>:+@@7++34**4+*403?**0*;E***21*=7;1498>6**(5(-81)978C6(,(1(;9;)).)7/)7)//7)13>B:346<).64)4(-.(64),))2)6)(06)8*/((-(
@M06628:26:000000000-CRM2J:1:1101:20805:18725 2:N:0:150
CACTCTTGCGAGCATACTTCCCAGGCGGGATACTTAACGCGTTAGCTTTAGTACTGCACAGGTCGATCTGTTCAACACTTAGTATCCATTGTTTACGGCTAGGACTACTGGGGTATCTAATCCCATTTGCTACCCTAGCTTTCGTCTCTGAGTGTCAGTAATAGCCCAGTAAAGTGCCTTCGCCATCGGTGTTCTTTCCAATCTCTACGCATTTCACCGCTCCACTGGAAATTCCCTTTACCTCTACTATACTCTATTCCAATATTTTCGACTGCGATT
+
GGGGGGGGGGGCGDGGGGGGGGGGGGGGDGGGGGGGGFGGGGGGGGGAE<<EFGAFGGGGGCF<>FGEFEFCEGFEAFEFCFGGGGGFFGFGFFFFGGFEGFE8ABFGGGGFEGGFFDECF9;BDFFFCFGAF@DEDC?F;DFD@FDFDGCFG9CFFGGCEGGCGFGCED9EFFF,99<BFFCE59;CGG/3/:AE6E9:=FGEFF?E>==EDC>@AF09(,6=A?F1=(7)))9)77;47=>EE3><<94:4249)6<95)-/0?>6)(*)(02*(((
@M06628:26:000000000-CRM2J:1:1101:4836:18884 2:N:0:150
CAGCCTTGCGACCATACTCCCCAGGCGGAACACTTAACGCTTTCGCTACGGCCGAGAGGATGTGGAAGTCCCCTCAACCCAGTGTTCATCGTTTACAGCTAGGACTACCGGGGTATCTAATCCCGTTCGCTACCCTAGCTTTCGTGCCTCAGCGTCAGAAAAGACCCAGTGTTTCGCCTTCGCCACCGGTGTTCCCTATGATAGCAACGCATTTCACCGCTCCACCACAAGTTCCCAACACCCCTGTCTTCCTCAAGCTTGAGGGTTTGAAACGCAATTC
+
FGGGGFGGGGGEGGGGGGGGGGGEFGGEEFGGGGGGGGEFGGGGGGGGG>GGGG7CGGGGGGGGEFCFEFEGFFGGGFFE@EFFEEGFFGGDCEGFFGGGGGGGGG8EFGCCFGEGGGGFGGGGGGGGGGEEGG?CA?EFG9FE8*<BFGF?GGGGGCCFFFGGGGGGCFGFG*,AEGC??5DBB>G5CCGEE?+;+78FF@E):F.3391B7.<7@G?9>FF?F<<(,3<A4:<?A:038663:?,4<<45)59.)839(4?4)/81?>7753C/7?)6
@M06628:26:000000000-CRM2J:1:1101:22429:19536 2:N:0:150
TAATCTTGCGACCGTACTCCCCAGGCGGAATGTTTAATGCGTTAGCTGCGCCACCGAACAGTATACTGCCCGACGGCTAACATTCATCGTTTACGGCGTGGACTACCAGGGTATCTAATCCTGTTTGCTCCCCACGCTTTCGTACCTCAGCGTCAGTATCGAGCCAGTGAGCCGCCTTCGCCACTGGTGTTCCTCCGAATATCTACGAATTTCACCTCTACACTCGGAATTCCACTCACCTCTCTCGAACTCAAGATTAGGAGTTTATGAGGCGGTTCCCG
+
GGGGGGGGGGGGGGGGGGGGGGGGGGGGGGGGGGGGGGGGGGGGGGGGGGGGGGGGGGGGGGGGGGGGGGGGGGGGGGGGGGGGGGGGGGGFFGGGGGGGGGGGGGGGGGGFCGGGFFGGGFDFGGGGGGGGGGGC@EGEFEF6FGGGGGGGGGGC@97DGDGGGGGDFFCA<DEGGGGAGDDFAF<FFCGFF5C;DBFGGFEDFFB?B??=:>AGFG<2>B?)54,7??D<>FA><(:6<?B???0?030)).54<A>?AD<;FG4))4<?()1>><(,-
@M06628:26:000000000-CRM2J:1:1101:22447:19537 2:N:0:150
TAATCTTGCGACCGTACTCCCCAGGCGGAATGTTTAATGCGTTAGCTGCGCCACCGAACAGTATACTGCCCGACGGCTAACATTCATCGTTTACGGCGTGGACTACCAGGGTATCTAATCCTGTTTGCTCCCCACGCTTTCGTACCCCAGCGTCAGTATCGAGCCGGTGAGCCCCCTTCGCCACTGGGGTTCCCCCGATTATTTACGAATTTCACCTCTCTCCCCGGAATTCCCTTCACCTCTTCCGAACTCAAGATAAGTATTTTTTGAGGCAGTTCCAG
+
FGFGGGGGGGGGGGGGGGGGGGGGGGGGGGGGFFFGFGGGGGGGGFGFFGGGGGGGGGGGGFCFGGGGFFGGGGGGGGEGFGGDEGGGGBFFCCCF4>6>F+,CBF8BCFG<FB=DF9>9;>AFGE,,7@EFG7+*5>:5,*@D3**>:*,==8?*,>;;:FCEE*58C5:A**=CEC*)=DD:AF**/:3.6)04<9)*1++)*/32(3(**)-***)())((.-(-4:045)))425<)4))))(-((()).2))))..-)*10),((/0(0;:>9><>
@M06628:26:000000000-CRM2J:1:1101:27724:19899 2:N:0:150
CAGCCTTGCGACCATACTCCCCAGGCGGAACACTTAACGCTTTCGCTACGGCCGAGAGGATGTGAAAGTCCCCTCAACCCAGTGTTCATCGTTTACGGCTAGGACTACCGGGGTATCTAATCCCGTTCGCTACCCTAGCTTTCGTGCCTCAGCGTCAGAAAAGATCCAGTGATGCGCTTTCGCCACCGGTGTTCCCTATGATATCAACGCATTTCACCGCTCCACCATAAGTTCCTATCACCCCGATCTACCTAGATCTTGCGGGTTTGAAACTCCATCC
+
GGGFGGGGGGGGGFDGGGGGGGGGGGGGGECFFAFGGEFGGGGGGGGGGGGGGCF+=FFGGDFFGCGGFGGG,,CFFGGGGFGCEGGGGGFDGFGEFDE@F?F88<ECFFGGCGCD9:C9,,CDFF?CC7>BGCCFFGGGBADE@DDGE78CCE9CGGG9CFGG9,>C9CG8=CEECGD;C?DBBEG:DCC)8<@<BEF>@C+6ACC@049DD)<*9*113(-(0,1),)666<A))-,).3:9((,42)6.)-).-).-5)(.))4:(9<*4*3+5)-(
@M06628:26:000000000-CRM2J:1:1101:6474:20774 2:N:0:150
TAATCTTGCGACCGTACTCCCCAGGCGGAATGCTTAATCCGTTAGGTGTGTCACCGAATAGCATGCTACCCGACGACTGGCATTCATCGTTTACGGTGTGGACTACCAGGGTATCTAATCCTGTTTGCTCCCCACACTTTCGTACCTCAGCGTCAGTATCGAGCCAGTGAGCCGCCTTCGCCACTGGTGTTCTTCCGAATATCTACGAATTTCACCTCTACACTCGGAGTTCCACTCACCTCTCTCGAACTCAAGACCAGGAGTTTATGAGGCAGTTCCAG
+
GGGGGGGGGGGGGGGGGGGGGGGGGGGGGGGGGGGGGGGGGGGGGGGGGGGGGGGGGGGGGGGGGGGGGGGGGGGGGEGGFFGEGFGGFGGGGGGGGGGGGGGGGGFEGGGGGFGGGEGGGGGGGGGGGGGGGGGGGGGGGGGGGGFGGGGGGGGGGGGGDF>EEGGGGGGFGGGCCGGFG<CDFFGGGGGF6CFEAFFGGGGFCFF@;=?AGECDF4))9>@>F<?6>??BFFFFFF7:?0)48?(.8:?A)4))4:<0181;FGAA9<F??FEF<<9A<
@M06628:26:000000000-CRM2J:1:1101:25715:21589 2:N:0:150
TAATCTTGCGACCGTACCCCCCAGGCGGAATGCTTAATCCGTTAGGTGTGTCACCGAGCAGCATGCTACCCGACGACTGGCATTCATCGTTTACGGTGTGGACTACCAGGGTATCTAATCCTGTTTGCTCCCCACACGTTCGTACCTCAGCGTCAGTATCGAGCCAGTGAGCCGCCTTCGCCACTGGTGTTCCTCCAAATATCTACGAATTTCACCTCTACACTTGGAATTCCACTCACCTCTCTCGAACTCATGACTAGCAGTTTAAGATGCAGTTCCAG
+
FGGGGGGGFEEG@FFGCEGGGGGEGGGGGGGGGGGGGGGGGGGGGGGGGGGGGGGGDGGGGGGGFGGGG8FGFDE7:CGGGGGGGGGGGGG7FFGD=FFGGGGGGFDFFD>,A>>EEGGF,D9DF>8F=DDDEG+CF+3AFGGGG@2,,,,*@EE>C@:FGFFGGGGDECCFGDE85EFF=CDDAFGFFFGFC388A(6C7CCCFFD<<<<FGA>G?G<<4<<AFBBDBA)65))6(.4(,(),52<B((.)3)-).:),.).97>4<><+7)/+06<49-
@M06628:26:000000000-CRM2J:1:1101:22189:22351 2:N:0:150
TAATCTTGCGACCGTACTCCCCAGGCGGAATGCTTAATCCGTTAGGTGTGTCACCGAACAGCATGCTACCCGACGACTGGCATTCATCGTTTACGGTGTGGACTACCAGGGTATCTAATCCTGTTTGCTCCCCACACTTTCGCACCTCAGCGTCAGTATCGAGCCAGTGAGCCGCCTTCGCCACTGGTGTTCCTCCAAATATCTACGAATTTCACCTCGACACTTGGAATTCCACTCACCTCTCTCGAACCCAAGACTGCCAGTATTATAGGCAGTTCCAG
+
GGGGGGGGGGGGEGGGGGGGGGGGGGGGGGGGGGGGGGGGGGGGGGGGGG8FGGGGG+6@FGGFGG<,CFGGGGG7FGGGGGGGGGGGFGGGFEFGGFGCFFGGGGGGGGGGGGGEFGGGGGFGGGCAFEFGGGGDGGFGE>CCEC96@CCEGG>EGGGFGFFCEGEFF9CFF>5C5788CD4?6)000ACF+9A@;;AFG7:<+:=(613FDCEG4*,13<>:72))6<09)))67?26)1)822:0(,((-(.4?4)(.4))*26A)5<*.//:>A45.
@M06628:26:000000000-CRM2J:1:1101:17872:22598 2:N:0:150
TAATCTTGCGACCGTACTCCCCAGGCGGAATGTTTAATGCGTTAGCTGCGCCACCGAACAGTATACTGCCCGACGGCTAACATTCATCGTTTACGGCTTGGACTACCAGGGTCTCTAATCCTGTTTGCTCCCTACGCTTTCGTACCTCAGCGTCAGTATCGAGCCAGTGAGCCGCCTTCGCCACTGGTGTTCCTCCGAATATTTACGAATTTCACCTCTACACTCGGAATTCCATTCACCCTCCTCGCACTCAAGATTATCAGTTTTAGAGGCAGGTCTAG
+
@FEF9FF9@@FDCBFEGGG@,@E:,F7F@B,,69CE,E,@FC7,FCGG8@+BC,9@F7BFFF<,CFG,C<F7CF++>4C==,9CFFE;FG,A?<4+@+@>@<DG@FF<,@38,@,=3@F,@F,CFGF9DECC,,,+@BECFEC>CGGC:C,@;5AB2,,,1>C>7B88CEF;6//C55F>5*1)6A*:5;D7F?6(8(5*C++)+;((4021:6->F*,56>0))-,((2,-44)).)6)((((,(4(411(4().2..-)))9*:-).8+;?)**.,)-.
@M06628:26:000000000-CRM2J:1:1101:20008:23586 2:N:0:150
TAGTCTTGCGACCGTACTCCCCAGGCGGCACGTTTAACGCGTTAGCTCCGGCACGGAACGGGTCGAACCGCCCCACACCAAACGTGCACCGTTTACTGCTAGGACTACAGGGGTATCTAATCCCTTTCGCTACCCTAGCCTTCGTATCTCAGCGTCAGTGAGGGGCCAGTATATCGCCTTGGCCTCCAGTGTTCCTCACGATATCTACGCATTTCACTGCTACACCTTGAATTCCATTTACCCCTCCAACAATCTAGTATGTCAGTCTCAGATGCCATTG
+
EFGGGGGGGGGGGGFGFGGGGGGEFGGGGGEECFGGGDBFGGG:F9CFE7C7>FGG@FEGGGEEGGG8CFGGGGGGGGGGGFGGFF?AFFGGGGFGA=FFDFGGGFFGFFFDFFECFGFGFG9FCC83:CGGG88EBCFGGFGG8:;C,CEFDGG5ACG;9,*3**=5FGFFFD<CCCD5+2;;*=FCDCCFF)966)74**2-9B25:;BFG2)2/*-5>2:<F7(,))3<<>2))))66)(-,4::((4()(.<<4)5A).8@:))-)3159++))--
@M06628:26:000000000-CRM2J:1:1101:20006:23606 2:N:0:150
TAGTCTTGCGACCGTACTCCCCAGGCGGCACGTTTAACGCGTTAGCTCCGGCACGGAACGGGTCGAACCGCCCCACACCAAACGTGCACCGTTTACTGCTAGGACTACAGGGGTATCTAATCCCTTTCGCTACCCTAGCCTTCGTATCTCAGCGTCAGTGAGTGTCCAGTATATCGCCTTCGCCTCCAGTGTTCCTCACGAGATCTACGCATTTCACTGCTACACCGGGAATTCCATATACCCATCCACGACTCTAGTATGGCAGGATCGGGTGGTGGTTA
+
GGGGGGGGGGGGEGEGFGGGGGGGGGGGDGGG@FGGGGGEFGGGGGFFFGGGGGCGGGGGGGEGEGDBCGGCGGGGEGGFGGGGGFGGC<FFDEGGGGGCFGGGFCGGGGGGG<8A9BEG;=FGFGGGGEGGGGGFGGGC9DF8>F;B9,,B<E5CCC5?EFGFEFFCFB<@C1<==C8>GF<>):*2;<6;74=)9A>4D5=8*14<29(0>A2:@FF7):62??3213;(5A.)6442))(,37:30((4,-)-.6..4(15:)().-*),0**(((()
@M06628:26:000000000-CRM2J:1:1101:15031:23872 2:N:0:150
CAGCCTTGCGACCATACTCCCCAGGCGGAACACTTAACGCTTTCGCTACGGCCGAGAGGATGTGGAGGTCCCCTCAACCCAGTGTTCATCGTTTACAGCTAGGACTATCGGGGTATCGAATCCCGTTCGCTACCCTAGCTTACGTGACTCAGCGTCAGAAAAGATCCAGTGATGCGCCTTCGCGACCGGTGTTCCCTATGAGATCAACGCATTTCTCCGCTCCACCATCAGTTCCCATCATCCCTATCTTCCCCAATCCTGGTAGTTGGAAACGCATTTA
+
EAF9FFF@FFGGEGFGGAFDC@E@FDFEGFGGGAFGACFGGGGGGEEFGFGGGGGG77CCE,FFGGDECAFEFFG4BFD@FCEFA<FEFGGGGGFGFGFCAFGGFGG,?+:EGCCFF+@A,63>F>==EEEEG7?FFGG,E,@*,,*677,2,*4>9*,>D87:,3>CFGF+=DC5*::>,*9)085))=C854*.1-6D7+3)/93((29DDA2*/:4(,4637(.),.5<:A42-6,))..(,4)..-:44143(,(6)(5*1:<)2076<)1:04))
@M06628:26:000000000-CRM2J:1:1101:12069:24420 2:N:0:150
CAGCCTTGCGACCATACTCCCCAGGCGGAACACTTAACGCTTTCGCTACGGCCGAGAGGATGTGGAAGTCCCCTCAACCCAGTGTTCATCGTTTACAGCTAGGACTACCGGGGTATCTAATCCCGTTCGCTACCCTAGCTTTCGTGCCTCAGCGTCAGAAAAGACCCAGTGTTGCGCCTTCGCCGCCGGGGTTCCCTATGATATCAACGCATTTCACCGCTCCACCATAAGTTCCCAACACCCCTGTCTTCCTCAACCTTGAGGGTTTGAAACGCATTTA
+
GGGFGGGGGGGGGGGGFGGGGGGGGGGGGGGGGGGGGGGGGGGGGGEGGGCGGEEFGGGGGGGGGFFGGGGGGFGGGGGGEGGGGGGGGGGDGGFGGGFFEDAFGGGGGG+CECEFGGGGGGGGGGGGG>EGGEGFGGDC@CGGGGDCBCGCCGGGGGCFGCEFDGGGFFCFG?BEGGGDGG38>:CD3*/7)46464F>CGF>FB)1(7(59:ACFF<6099?FB?2))6645<77:<<B66>:1234)-6)-.2(,.)--4))9:?0)<@2)8*(())
@M06628:26:000000000-CRM2J:1:1101:12063:24437 2:N:0:150
CAGCCTTGCGACCATACTCCCCAGGCGGAACACTTAACGCTTTCGCTACGGCCGAGAGGATGTGGAAGTCCCCTCAACCCAGTGTTCATCGTTTACAGCTAGGACTACCGGGGTATCTAATCCCGTTCGCTACCCTAGCTTTCGTGCCTCAGCGTCAGAAAAGACCCAGTGTTGCGCCTTCGCAGCCGGTGTTCCCTATGATAGCAACGCATTTCACCGCTCCACCATAAGCTCCCAACACCCCTGGCTTCCTCAAGTTTGAGGGTTTGAAACGCAATTC
+
GEGGGGGGGGEGGDGGGGGGGGGEDFGEGGGGGGGGGGGFCGFGGGGGGGGGGGDGGGGCFGGEGF@FDGGGGGGGGCGC+?EFGGFGGGFBFFGGGGGGGGGGGGGCFGGGGF78DACEFGGGGGGGEGGGGDFFFFGCGFGGGDGCCGF?DGGGDC,>8>CFGGC*=8<BFFFGGGGFGGD))8<CD57.=CF3=));+CC/6@28>01>G))*1*-69>907132<?B)5::?B(813:9;:B(8?(4))4))))-.6<,771:(3)3735**(,5A
@M06628:26:000000000-CRM2J:1:1101:17245:24488 2:N:0:150
TAATCTTGCGACCGTACTCCCCAGGCGGAATGCTTAATCCGTTAGGTGTGTCACCGAACAGTATACTGCCCGACGACTGGCATTCATCGTTTACGGTGTGGACTACCAGGGTATCTAATCCTGTTTGCTCCCCACACTTTCGTACCTCAGCGTCAGTATCGAGCCAGTGAGCCGCCTTCGCCACTGGTGTTCCTCCAAATATCTACGAATTTCACCTCTACACTTGGAATTCCACTTACCTCTCTCGAACTCAAGACCAGGAGTTGATGAGGCAGTGCCAG
+
CGFFFGGGGGGGDGFGEGGGGGGGFGGGGGGGGGGGGGGFGGGGGGFGGGGGGGGGGGGGGGGGGFFGGCGGGFEGGGGGGGGGGGCGGFGGDFGGGGCFGGFGGFDFGDGFGGGGGGGGGGGGGGGGGGGGGGGGGGGGGGDCEGGGGGGEG>EGEG;EEF**4@FCF9<FFDEGECDAEDGFFFFGGE3AA3@3;;A;:++9@A@;;2=;:?C:*7)-6<()*)48<704)46))))522.4.48:?B0<D?B7:7180((87*)-696?()22()-))
@M06628:26:000000000-CRM2J:1:1102:13234:1426 2:N:0:150
TAAGCTTGCGACCGTACTCCCCAGGCGGAATGCTTAATCCGTTAGGTGTGACACCAAAGGGCAAGACCCCTGACGTCTGGCATTCATCGTTTACGGTGTGGACTACCAGGGTATCTAATCCTATTTGCTCCCCACACTTTCGTACCTCAGCGTCAGTATCGCGCCAGTGAGCCGCCTTCGCAACTGGTGTTCCTCCAAACATCTACGAATTTCACTTCTGCACTTTGAGTTCCACTCACACCTCTCGACTCCTGTGTTGTTGGTTTTGGAGGATGTTCCAG
+
6,E-,6;C-CCGC:6CCFCFGDFG8,6::6@,,,<CEGFF::E@B,CCC7EFCG@@EFGFG79?F,BCAC@CF,?F7,<B=FGD9BB;,:4+?EE7A<BCGG<9E<FF8CEA=DDD44@EFA,,:A:,6,@F6D8+3@E9D+@8@+EF=DG8CEEE;,3E:+**@**<9,236;E*;:C*A*:80*<,,,=+11+8);+**37+1;((.(86:?)+3*))))..)/+3(1-6))-)((()(-(.50-<1,(53)))).(((((.19((-()(,(024)42-
@M06628:26:000000000-CRM2J:1:1102:20353:2005 2:N:0:150
TAATCTTGCGACCGTACTCCCCAGGCGGAATGCTTAATCCGTTAGGTGTGACACCAAAGGGCAAGCCCCCTGACGTCTGGCATTCATCGTTTACGGTGTGGACTACCAGGGTATCTAATCCTGTTTGCTCCCCACACTTTCGTACCTCAGCGTCAGTATCGAGCCAGTGAGCCGCCTTCGCCACTGGTGTTCCTCCAAATATCTACGAATTTTACCTCTACACTTGGAATTCCCCTCACTCCTCTCGAACTCTAGATTGATACTTTACAGGGCAGTTCCAG
+
FFFFFGGGGEEGECFGGGGGGGGGGGGGGGGGGGGGAFGFGGGGGGGGGGGGGGGGGGGFEDFGGGGGGGGGGGGGGGGGGGGDGGGGGGGGGGGGGGGGGGGGGGCGGGGGFGGGGGGGGGFGGGGGGFGGGGGGGGGGGGGCGEFGGGGGEGDCFFFGGGGEEGGGGGGGGGGGGGC*?EGGCCDC?FE@G>FF6A8:;EFF7A1?F;;++9=GF>@E948;83)87B894)402(4*)4-4972)..44)).)).8)).)0:D26<7@((259<DFA6
@M06628:26:000000000-CRM2J:1:1102:12988:2727 2:N:0:150
CAGCCTTGCGACCATACTCCCCAGGCGGAACACTTAACGCTTTCGCTACGGCCGAGAGGATGTGGAAGTCCCCTCAACCCAGTGTTCATCGTTCACGGCTAGGACTACCGGGGTATCTAATCCCGTTCGCTACCCTAGCTTTCGTGCCTCAGCGTCAGAAAAGATCCAGTGATGCGCTTTCGCCACCGGTGTTCCCTATGATATCAACGCATTTCACCGCTCCACCATAAGTTCCCATCACCCCTATCTTCCTCAAGCCTGGTGGTTTGAAACGCAGTTC
+
GGGGGGGGGGGGGGGGGGGFGGGGGGDDGDGGGGFGGGGGGGGFGGGEGGGGGG7FGGGGGGGGGGGGGGGGGDFFGGGGGGGGGGGGFGGGGGGGGGGGGGGFGGGGGGGGGGGGGGGGGGGGGGGGGGGEGGGGGGCFFGGGGFGGGGGGGGGGGGGFGGGGGGG?FFFGFGFGCCG;,;<C>G*77CEGGFA=A=A>7=:8CC?<@06@GF2DF*49>F15>:4B7/46:<>2A>?@<8?(:3)*).6:>D).))34(-47*9?B?)*))-*9,44<
@M06628:26:000000000-CRM2J:1:1102:7758:3325 2:N:0:150
TAATCTTGCGACCGTACTCCCCAGGCGGAATGCTTAATCCGTTAGGTGTGACACCAAAGGGCAAGCCCCCTGACGTCTGGCATTCATCGTTTACGGTGTGGACTACCAGGGTATCTAATCCTGTTTGCTCCCCACACTTTCGTACCTCAGCGTCAGTATCGAGCCAGTGAGCCGCCTTCGCCACTGGTGTTCCTCCAAATATCTACGAATTTCACCTCTACACTTGGAATTCCACTCACCTCTCTCGAACTCTAGACTGATAGTTTACAGGGCAGTTCCAG
+
GGGGGGGGGGGGGGGFGGGGGGGGGGGGGGGGGGGGGGGGGGGGGGGGGGGGGGGGGGGGGGGGGGGGGGGGGGGGGGGGGGGGGGGGGGGGGGGGGGGGGGGGGGGGGGGGGGGGGGGGFGGGGGGGGGGGGGGGGGGGGGGGGGGGGGGGGGGGGGGGGGGGGCGGGGFGGGGDGGD?CGGGGGGG6CCGGFFFFFFGGGGFGFFDFF0@FEFGFGFEFCDFFFFA<F@EFFFAFFFFB?BF>B:F?BBFFAAABA:?FFBFGFAFF2???:EGAFF9:
@M06628:26:000000000-CRM2J:1:1102:16005:3349 2:N:0:150
TAATCTTGCGACCGTACTCCCCAGGCGGAATGTTTAATGCGTTAGCTGCGCCACCGAACAGTATACTGCCCGACGGCTAACATTCATCGTTTACGGCGTGGACTACCAGGGTATCTAATCCTGTTTGCTCCCCACGCTTTCGTACCTCAGCGTCAGTATCGAGCCAGTGAGCCGCCTTCGCCACTGGTGTTCCTCCGAATATCTACGAATTTCACCTCTACACTCGGAATTCCACTCACCTCTCTCGAACTCAAGATTAGGAGTTTTAGAGGCAGTTCCAG
+
GGGGGGGGGGGGGGGGGGGGGGGGGGGGGGGGGGGGGGGGGGGGGGGGGGGGGGGGGGGGGGGGGGGGGGGGGGGGGGGGGGGGGGGGGGGGGGGGGGGGGGGGGFGGGGGGGGGGGGGGGGCFGGGGGGEGGGGGGGEGGGGGGGGGGGGGGGGGGGGGGGGGGGGGGECFGGGGGEGFGGGGGGGGGGGGGFFFFFEGGEFFGFFFFFFBGFFG@F?FFF?9@:EF4>546AFFFFFF??>FFF::???BFF2A>BAF4<BFGGFF7:FFB?59<AA44
@M06628:26:000000000-CRM2J:1:1102:21543:3363 2:N:0:150
CACTCTTGCGAGCATACTTCCCAGGCGGGATACTTAACGCGTTAGCTTTAATACTGCACAGGTCGATCTGTTCAACATCTAGTATCCATTGTTTACAGCTAGGACTACTGGGGTATCTAATCCCATTTGCTACCCTAGCTTTCGTCTCTGAGTGTTAGGAATAGCCCAGTAAAGTGCCTTCGCCATCGGTGTTCTTTCCAATCTCTACGCATTTCACCGCTCCACTGGAAATTCCCTTTACCCCTACTATACTCTAGTCTAATAGTTTCGACTGCGATTT
+
D6CFGGGGGGGGGDGGFGGGFFG<FGEECB:EF<FGGDCEGF+CCA?FGGGGGGFAEFFGFFFEEEEFFGGFFGGDGEGFFGFFAF<49@FE9EFGGGGDFGGGFGFGGFFGGGGGGFEGGEFGCAD=DGFCFC@FAFGFG9AEFGGGGGGGDGGGGF,=;FFGGGGGFGGGGGGGGGA6D8?DGCGEC:C79BAABC?D7CF=@FEFF=9?GE>7BC59929;F4=A;FFFEC?<<EE+9<@=;3=FFAB9>?))-.:A<>FF:C>BFF)23>FG0(42
@M06628:26:000000000-CRM2J:1:1102:16003:3367 2:N:0:150
TAATCTTGCGACCGTACTCCCCAGGCGGAATGTTTAATGCGTTAGCTGCGCCACCGAACAGTATACTGCCCGACGGCTAACATTCATCGTTTACGGCGTGGACTACCAGGGTATCTAATCCTGTTTGCTCCCCACGCTTTCGTACCTCAGCGTCAGTATCGAGCCAGTGAGCCGCCTTCGCCACTGGTGTTCCTCCGAATATCTACGAATTTCACCTCTACACTCGGAATTCCACTCACCTCTCTCGAACTCAAGATTAGGAGTTTTAGAGGCAGTTCCAG
+
EFGGGGGGGEEGGGGGGGGGGGGGGGGGGGGFFGGGGGGGGGGGGGGGGGGGGGGEGGGGGGGGGGGGGGGGGGGGGGGGFGFEGGGGGFGGFGGGGGGGGGGGGGGGFFGF<FDFDDGGGGGGGGGGGGGGGGGGGEGGGGGFGEDFGFGDGGGGFGGGG7CCE@FGGCF4C5ECGGGFGGDDGGGGFGG7CFFADEDGGFC4CFF?584FFD2D9FFFFFFFFFFD8<:A9))6<F?)).4824??1(4)4:>-5:<2A<<F4>5)4)926?GGAA)).
@M06628:26:000000000-CRM2J:1:1102:15472:3448 2:N:0:150
TAGTCTTGCGACCGTACTCCCCAGGCGGTGCACTTAATGCGTTAGCTTTGACTCGGAAGGGGTCAATCCCCCCAAATCTAGTGCACATCGTTTACGGCGTGGACTACGAGGGCATCTAATCCTGTTTGCTCCCCACGCCTTCGCGCCTCAGCGTCAGTTATCGGCCAGGCAGTCTCCTTCGCCACTGGTGTTCCTTCTCATCTCTACGGATTTTACCCCTACATGCGAAATTCCACTTTCCCCTCCGAAACCCTATATGAGTAGTTTCAGACGCTCCTTCG
+
AFEGGGGGGGGGGGGGGGGGGGGGGFGGF7:EGGGC@,,ECFEEGGGGEFCF@FDBCFC=:>,89FGGG@4C7@+:,,CFA<9?<F,CA=AFF=FG7>FB7+CFEGD+8F++++,3C,>E83>,:8@,E,D:D@@7>>+3BC*B*@16>,?E54:B5@E9EGG5CGC8F*;80C++>C9B@8*C<DF*=*=8CFFF4*/++3++:*-,.2,5*)4C762:(.4<*57)3>(.6)6-46)0-5<((,(),(,.(..).-)6ABF*C:5)-693,,*1-.44-
@M06628:26:000000000-CRM2J:1:1102:9989:3564 2:N:0:150
TAATCTTGCGACCGTACTCCCCAGGCGGAGAACTTAATGCGTTAACTGCGCCACTGAAACCCTATGGGCCCCAACAGCTAGTTCTCATCGTTTACGGCGTGGACTACCAGGGTATCTAATCCTGTTTGCTCCCCACGCTTTCGCACCTCAGCGTCAATAATGGTCCAGTGAGTCGCCTTCGCCACTGGTGTTCTTCCGAATATCTACGAATTTCACCTCTACACTCGGAATTCCACTCACCTCTCCCATATTCTAGCCATCTAGTTTCAAAGGCAGTTCCG
+
GGGGGGGGGGGGGGGGGGGGGGGGGGGGGGGGGGGGGGGGGGGGGGGGGGGGGGGGGGGGGGGGGGGGGGGGGGGGGGGGGGGGGGGGGGGGGGGGGGGGGGGGGGGGGGGGGGGGGGGGGGGGGGGGGGGGGGGGGGGGGGGGGGGGGGGGGGGGGGFFGG7EGGGCFGGGGCEGGEGFGGGGGGGGFGGGGFFCFFFCDGGFGFEFA?DFGCEGFGFB>A>FF<FDFDF?FFFFFB(7<<?<:?FFA:AD<<44>7?BFBBFFFAFBAFA76=*.4<<3
@M06628:26:000000000-CRM2J:1:1102:21274:4073 2:N:0:150
CATTCTTGCGAACGTACTCCCCAGGTGGGTTACTTATCACTTTCGCTTGGCCACTCATCCCTAAATCGAGACAAACAGCTAGTAACCATCGTTTACTGCGTAGACTACCAGGGTATCTAATCCTGTTCGCTACCTACGCTTTCGTCCATCAGCGTCAGTATATTGTTAGTGATCTGCCTTCGCAATTGGTATTCTGTGTAATATCTATGCATTTCACCGCTACACTACACATTCTAACCACTTCACAATAACTCAAGAATAACAGTATCAATGGCAATTTT
+
GFGGFFFGGGDGGGGFGGGGFGFG?EFCGGGGGGGGGCGGGGGGGDGGGGGDFGGGGFGGGGGGGGGGGGGGGGGGGFGGGEGGFGGGGGGGGGGGGGGGGGGGGGGGGGGGGGGGGGGGGGGGGGFGGGGGGGGGGGGGGGGGGGGGGGFGCGGGGGGGGGGGGGGGGGGGGGGGGGGFFGGGDGGGGGGGGFFFFFFFDGFFGFCCFBEFFFC@FGFF>@>=ACFF=F3>1?CEF<?FFE<@?EF6@EFE<933=;1>EEEF>FECCCAEFF64<?464
@M06628:26:000000000-CRM2J:1:1102:24492:4326 2:N:0:150
CAGCCTTGCGACCATACTCCCCAGGCGGAGCACTTAACACTTTCGCTACGGCCGAGAACCTATGGGGGGGTCCTCGACCCAGTGCTCATCGTTTACAGCCAGGACTACCGGGGTATCTAATCCCGTTCGCTACCCTGGCTTTCGTGCCTCAGCGTCAGTAGAGACCCAGTGAGCCGCTTTCGCCACCGGTGTTCCTGATGATACCAACGCATTTCACCGCTCCACCATCAGTTCCGTTCACCCCTGTCTCCCTCGAGCCCTCCAGACTCGGGTGCAATTC
+
FCFGGGG@EEGGEDFGGGGGGGGE@F@:C7CC@CFGDG9FGFGGGGGGGFGGG@7BECDGC<CEFFG7+FFECFFE5CDCFDGFGFFGGFFGCFEGGG?FGCFGFG?C?GE5***<C9@@EGGCEGGGGCE>8FCF>FC6A:CGE;E5:EFCFEGGCGF9<+<CGGG8F@DCCEC88=C)<=*/9D=51?CD*/87***:*3:*9??-796B<AD*97:96>B(.(.15??>B<41.)4)67:>?:,6)-5:(4((((3(.41;**(.,,)-.(**)-)-
@M06628:26:000000000-CRM2J:1:1102:8201:4475 2:N:0:150
TAATCTTGCGACCGTACTCCCCAGGCGGAATGCTTAATCCGTTAGGTGTGTCACCAACAAGCATGCTTGCTGACGACTGGCATTCATCGTTTACGGCGTGGACTACCAGGGTATCTAATCCTGTTTGCTCCCCACGCTTTCGCACCTCAGCGTCAGTATCGAGCCAGTAAGTCGCCTTCGCCACTGGTGTTCCTCCGAATATCTACGAATTTCACCTCTACACTCGGAATTCCACTTACCTCTCTCGAACTCAAGACTAGCAGTATTAAAGGCAGTTCCAG
+
DFGGGGGGGGGGGGGGGGGGGGGGGGGGGGGGGGGCFFGGGGGGGGGGGGGFGGGGGGGGGGFFGGGGFGGGGEFGGGGFGFGGGGGGGGGGGGGGGGGGGGGGGGGGGGGFGGGGGGGGEDFGGGGGGGGFGFGGGGGGGEGDGGFGGGGGGGGGGGGGGFCGGGFGFGG7FGGDEEFFGCCDGGGGGGG7FAFFE>DGGGGFGFFF4;1CGFFD6<@EAAF>F?>D?FFFFAAB<>AFAB?:>?B@BBFFFB?BFFAF:D<7:FA4>)/.:2:FF2<>6
@M06628:26:000000000-CRM2J:1:1102:7195:4586 2:N:0:150
TAATCTTGCGACCGTACTCCCCAGGCGGAATGCTTAATCCGTTAGGTGTGACACCAAAGGGCAAGCCCCCTGACGTCTGGCATTCATCGTTTACGGTGTGGACTACCAGGGTATCTAATCCTGTTTGCTCCCCACACTTTCGTACCTCAGCGTCAGTATCGAGCCAGTGAGCCGCCTTCGCCACTGGTGTTCCTCCAAATATCTACGAATTTCACCTCTACACTTGGAATTCCACTCACCTCTCTCGAACTCTAGACTGATAGTTTACAGGGCAGTTCCAG
+
GFGGGGGGGGDGGGGFFGGGGGGDGGGGGGGFGGFFFGGGGGGGGDGGGDGGGGGGGGGGGGGGFFFGGGGGGGGGGGGFGGGFGGGGGGGGGGGBFGGGGGGGGGGGGFG<FFGFGGGGGGFGGGGGGGDFEFGGG,EFGGGGGEFGGCFEGGGE=GGGD@FGGFCGFGFGGGGGGGG>EGGGD4ECEFEGCFFFAAFGGGGFFAD;A?@F=CE*/><<EEFFA<;F<F@E3?EF?BF53(4?B<:@B?:B<AB2<<?>A<BFFFDFF?FF:0*966296
@M06628:26:000000000-CRM2J:1:1102:7206:4600 2:N:0:150
TAATCTTGCGACCGTACTCCCCAGGCGGAATGCTTAATCCGTTAGGTGTGACACCAAAGGGCAAGCCCCCTGACGTCTGGCATTCATCGTTTACGGTGTGGACTACCAGGGTATCTAATCCTGTTTGCTCCCCACACTTTCGTACCTCAGCGTCAGTATCGAGCCAGTGAGCCGCCTTCGCCACTGGTGTTCCTCCAAATATCTACGAATTTCACCTCTACACTTGGAATTCCACTCACCTCTCTCGAACTCTAGACTGATAGTTTACAGGGCAGTTCCAG
+
GGGGGGGGGGGGGGGFFGGGGGGGGGGGGGGGGGGGGGGGGGGGEGGGGGGGGGGGGGGGGGGGGGGGGGGGGGGGGFGGGGGGGGGFGGGGGGGGGGGGGGGGGGGGGGGGGGGGFGGGGGCFGGGGGGGFGGGGGGGGGGGGFGGGGGFEGGGDGGGFECFDFDFGGGGGGGGGGGGFGGGGGFGGGGGGGFFFFFFGGGGFGFFFFF,@FEEGFGFFFE@EFEFF9AEE?EFFFFFF>?>(,5?FBBB9>DFA<A>?FBBFGGFAF)510:7FA)-46
@M06628:26:000000000-CRM2J:1:1102:7205:4618 2:N:0:150
AATCTTGCGACCGTACTCCCCAGGCGGAATGCTTAATCCGTTAGGTGTGACACCAAAGGGCAAGCCCCCTGACGTCTGGCATTCATCGTTTACGGTGTGGACTACCAGGGTATCTAATCCTGTTTGCTCCCCACACTTTCGTACCTCAGCGTCAGTATCGAGCCAGTGAGCCGCCTTCGCCACTTGTGTTCCTCCAAATATCTACGACTTTCACCTCTACACTTGGAATTCCACTCACCTCTCTCGAACTCTAGACTGATAGTTTACAGGGCAGTTCCAG
+
@C@<EAFG@C:@@@,B@@FFGGEGFEGGGGCAAFF<FGGGFF@FFGGFCFDF<@DF=FGDED=DD=F=FCCFGBFGFFE@8?EFGGC@FGFFGDEF<FE@FFDGF@E=F4FAFFG;8=@FFEEGGFFDD8F=8C>:DGGGGGGGGGGGGGEEGGEDCGFGGCEGGGGGGGC;?EDGGCFGGGDF+==C=FC>AA;FF6C>?F:CF@;)236:EFFFDEEEFFFFFAF>F;EDAFFF:?<<()87<(/26<AA9<2).80::4B=7<B<25:00CGDFBFA
@M06628:26:000000000-CRM2J:1:1102:22151:5197 2:N:0:150
TAATCTTGCGACCGTACTCCCCAGGCGGAATGCTTAATCCGTTAGGTGTGACACCAAAGGGCAAGCCCCCTGACGTCTGGCATTCATCGTTTACGGTGTGGACTACCAGGGTATCTAATCCTGTTTGCTCCCCACACTTTCGTACCTCAGCGTCAGTATCGAGCCAGTGAGCCGCCTTCGCCACTGGTGTTCCTCCAAATATCTACGAATTTCACCCCTACACTTGGAATTCCACTCACCTCCCTCGAACTCTAGACTGATAGTTTACAGGGCAGTTCCAG
+
FFGGGGGGGGGGGGGGGGGGGGFCFGGGGGGGGGGGGGGGGGGGGGGGGGGGGGGGGGGGGGGGFFFGGGGGGGGGGDFGGFGGGGGGFDGGGGGDGGGGGGGGGGGGDFGGGFGGGGGGGGGGGGGGFGGGGGGEGGGGGGGGGGGGFDFGGGGGGCGGG@5EGGGGGF7C;:EGCEGFGDGGGGF??E=DCBCFFFFGG?FFCFDFA;D6D6CC):3;;EFCAA)A<F?ABFFFFFFF23(((43@7?BFFAA)4572AAAFGG<A<2<0,(:DB9:96
@M06628:26:000000000-CRM2J:1:1102:6434:5429 2:N:0:150
TAATCTTGCGACCGTACTCCCCAGGCGGAATGCTTAATCCGTTAGGTGTGTCACCGAGCAGCATGCTACCCGACGACTGGCATTCATCGTTTACGGTGTGGACTACCAGGGTATCTAATCCTGTTTGCTCCCCACACTTTCGCACCTCAGCGTCAGTATCGAGCCAGTGAGTCGCCTTCGCCACTGGTGTTCCTCCGAATATCTACGAATTTCACCTCTACACTCGGAATTCCACTCACCTCTCTCGAACTCAAGACTAGCAGTATTAGAGGCAGTTCCAG
+
FFGGGGGGGGGGGGFGGGGGGGGGGGGGGGGGGGGGGGGGGGGGGGGEGGGGGGGGGDGGGEDFGGGGGGGGGGGGGEGGGDGFFGFGGFGGFGDEGGGGGGFGGGG<EFFGFGGD;DEGGGFDFGGGGGGGGGECFGGGGGGGGGGGGGGGGGGGGFGGGGGDGFGGGGFGGDGGEGG;EGGGGFGC6=EGGFAFEFBDG+;FFFD0A1?FGEFGAF)-6A?9@?:56>?2:4ABF0:5<:2:B?0)3??<>FBBFBA00<)90?<6:A*1:BGD>:<26
@M06628:26:000000000-CRM2J:1:1102:9659:5550 2:N:0:150
TAATCTTGCGACCGTACTCCCCAGGCGGAATGCTTAATCCGTTAGGTGTGTCACCGAACAGTATACTGCCCGACGACTGGCATTCATCGTTTACGGTGTGGACTACCAGGGTATCTAATCCTGTTTGCTCCCCACACTTTCGTACCTCAGCGTCAGTATCGAGCCAGTGAGCCGCCTTCGCCACTGGTGTTCCTCCAAATATCTACGAATTTCACCTCTACACTTGGAATTCCACTCACCTCTCTCGAACTCAAGACCAGGAGTTTTAGAGGCAGTTCCGA
+
GGGGGGGGGGGGGGGGGGGGGGGGGGGGGGGGGGGGGGGGGGGGGGGGGGGGGGGGGGGGGGGGGGGGGGGGGGGGGGGGGGGGGGGGGGGFGGFGGGGGGGGGGGGGGGGGGGGGGGGGGGGGGGGGGGGGGGGGGGGGGGGGGGGGGGGGGGGGGGGGDGFGGGGGGGGGGGGGGGGFGGGGGGFFFGGFGFF;5AFGFDFFFFF?ADDFF3?>AFE3CC@CFEFFBFFFFFFF?<?F??<B7?BFFF0)5:2)8?BF:60?FGF9?FF0<0:7<<2:(
@M06628:26:000000000-CRM2J:1:1102:25984:6014 2:N:0:150
TAATCTTGCGACCGTACTCCCCAGGCGGAATGCTTAATCCGTTAGGTGTGACACCGAATAGCATGCTACCCGACGTCTGGCATTCATCGTTTACGGCGTGGACTACCAGGGTATCTAATCCTGTTTGCTCCCCACGCTTTCGCACCTCAGCGTCAGTATCGAGCCAGTGAGCCGCCTTCGCCACTGGTGTTCCTCCGAATATCTACGAATTTCACCTCTACACTCGGAATTCCACTCACCTCTCTCGAACTCAAGACTCCCAGTATTAAAGGCAGTTCCAG
+
FGGGGGGGGGGGGGGGGGGGGGGGGGGGGGGFGGGGGGGGGFGGGGGGGGGGGGGGGGGGGGGGFFGGGGGGGGGGGGGGGGGGGGFGGGGGGGGGGGGGGGGGGGGGGGGGGGGGGGGGGGGGGGGGGGGGGGGGGGGGGGGGGGDGGGGGGGGGGGDDCFGGGGGGGFGGGGGGCECFGGGGDGGGGGDGGFA;BDFG5=FFGFFFFBB=>AFG=F?ABAFAFFFFBFF<BBFBFFFF7<24<?(7<B?<A>?B?>BF:?FF>CAAA4=2?0>FA<<<.
@M06628:26:000000000-CRM2J:1:1102:16071:6106 2:N:0:150
TAATCTTGCGATCGTAGTCCCCAGGCGGATCACTTAACGCGTTAGCTACGACACCAACCCTGCAAAACAGAGCTGACGTCTAGTGATCATCGTTTACGGCGTGGACTACCAGGGTATCTAATCCTGTTTGCTCCCCACGCTTTCGTGTCTCAACGTCAGGAGTGAGCCAAGCAGCTGCCTTCGCCATCGGTGTTCCTCTCGAGATCTACGCATTTTACCGCTACTCCGAGAATTCCACTTCTCTCTCTCACCCTCTAGCACACCAGTTTCTACCGCTGAC
+
FGGGGGGGGGGGGGGGEEGGGGGGFGGGGEGGGGGGGGGGGEGGGGGGGGGGGGGGGGGGGGGGGGGGGGGGGGGGGGGGGGGGGGGGGFGGGGGGGGGGGGGGGGGGGGGGGGGGGGGGGGGFFGGGGGGGGGGGGGGGGGGGGGGGGGGGGGGGGGGGGGGGGGGGGFC4CFGGGGGFGGGDGDEF=GEGGFFFFFFGGFG45A5CF@FFDFFGFGAFFF9BF?FBBBFFFAFB)6<FFFFFF??68<ABFFBFFF9<<7<EGCA2<A=AFB55-9;:
@M06628:26:000000000-CRM2J:1:1102:26025:6579 2:N:0:150
TAATCTTGCGACCGTACTCCCCAGGCGGAGAGCTTAATGTGTTAACTGCGCCACCAAATTGCATGCAACCTGACAGCTAGCTCTCATCGTTTACGGTGTGGACTACCAGGGTATCTAATCCTGTTTGCTCCCCCCACTTTCGCACCTCAGCGTCAGTATCTAGCCAGTGATCCGCCTTCGCCACTGGTGTTCCTCCGCATATCTACTACTTTCACCGTTACCCTCGGAATTTCACTCTCCTCCTCAGACCTTTAGATTTCCAGTATTAGTGGCAGTTCCGG
+
GGGFFGDGGGGECE@EDCCFFCFFFCEFEGDCFC,EFGGGGGGFGGECGDGGG,BCC=AFGFCE9F=FFGFFGGF,EFGC8<CFFFGGGG@DGFED<FFEGGCE8,,,=?F=FFE@F;FGGGGGGGGGGFFE>+3BFFDECGDEGGGGGGGDGGGE@@;=EC;FFF53@,+<<CC5*A,9>E*@728E,A?DGFFF)))1:+;F7F35+.98DCEF)*(,/)675:D)6>B)-.5<A).06((((),9)(,).).:4))6<468*:)6))*(((20).4(,
@M06628:26:000000000-CRM2J:1:1102:17455:7464 2:N:0:150
TAATCTTGCGACCGTACTCCCCAGGCGGAATGCTTAATCCGTTAGGTGTGTCACCGAATAGCATGCTACCCGACGACTGGCATTCATCGTTTACGGTGTGGACTACCAGGGTATCTAATCCTGTTTGCTCCCCACACTTTCGCACCTCAGCGTCAGTATCGAGCCAGTGAGCCGCCTTCGCCACTGGTGTTCCTCCGAATATCTACGAATTTCACCTCTACACTCGGAATTCCACTCACCTCTCTCGAACTCTAGACTGATAGTTTTGGAGGCAGTTCCAG
+
GGGGGGGGGGGGGGGGGGGGGGGGGGGGGGGGGGGFFGGGGGGGGGGGGGGGGGGGGGGGGGGGGGGGGGGGGGGGGGGGG<FGGGGGGFGGGGGGFGGGGGGGFGGGGGGFDGGGFGGGGGGGGGGGGGGGGGGGGGGGGGGGGGGGGGFGGGGGGGGGGCCGGGGGEGGGGGGGGGGFGGGG4*:EFGGGGFFFFFFGGGGFFCDFFD6AFFCGFGFAFFFFFFDF(<BA>BFFFFFF??D0,86@:::4A>DAA97)6):=FC2(44??:6*CB:2).
@M06628:26:000000000-CRM2J:1:1102:28386:7561 2:N:0:150
CACTCTTGCGAGCATACTTCCCAGGCGGGATACTTAACGCGTTAGCTTTGATACTGCACAGGTCGATCTGTTCAACATCTAGTATCCATTGTTTACGGCTAGGACTACTGGGGTATCTAATCCCATTTGCTACCCTAGCTTTCGTCTCTGAGTGTTAGTAATAGCCCAGTAAAGTGCCTTCGCCATCGGTGTTCTTTCCAATCTCTACGCATTTCACCGCTCCACTGGAAATTCCCTTTACCCCTACTATACTCTAGTCTAATAGTTTCGACTGCGATTTT
+
GFGDGGGGGGGGGGCFGGGGGGGGGGGGGGGGGGFGC9FGGEFGGGGGGGGGGGGGGGGFCGGGGGGGGGGGGGGGGGGCGGGGGGGGGGGGGGGGGGCGGGGGGGGGGGFGGGGGGGGFFGFCGFGGGGGFFGFFFFGGGGGGFFGGGGFGGGGGGGGGGCFFGGGGGGDDEGGFFGFFGCGDGGGGEGGGGFFFFFFFCGGFGF?=>>@FDEFCFG@FFBF;FEAFDFE>;467<EE89@3=28:?<:AF>)46AFA<>AF4*:..-4)8?FFG>?B?A
@M06628:26:000000000-CRM2J:1:1102:28382:7582 2:N:0:150
CACTCTTGCGAGCATACTTCCCAGGCGGGATACTTAACGCGTTAGCTTTGATACTGCACAGGTCGATCTGTTCAACATCTAGTATCCATTGTTTACGGCTAGGACTACTGGGGTATCTAATCCCATTTGCTACCCTAGCTTTCGTCTCTGAGTGTTAGTAATAGCCCAGTAAAGTGCCTTCGCCATCGGTGTTCTTTCCAATCTCTACGCATTTCACCGCTCCACTGGAAATTCCCTTTACCCCTACTATACTCTAGTCTAATAGTTTCGACTGCGATTTT
+
GFGGGGGGGGCFDGGGGGGGGGGGGGGGGEGGGGFGGEEGGGGGGGGGGGGGGGFGGGGGGGGGGGGGGGGGGGGGGGGGGFGGGGGGGGGGGGGGGGGEGGGGGGGGGGFGGGGGGGGGGGGGGGGGGGFFFG8FFGGGGGGGGGGGGGGGFGGGG;E;EFFGGGGGGGGGGFGGGGGFGGGGGGGCEGGGGFFFAFFGFFCCGFEC4@?FGFFFF>16>BBFFFFFFA<EEFFFEF@A<<@0=(2F2:<AA?A9A<ABA<>B>C>DAFF0:6:70::19
@M06628:26:000000000-CRM2J:1:1102:27353:7686 2:N:0:150
TAATCTTGCGATCGTAGTCCCCAGGCGGATCACTTAACGCGTTAGCTACGACACCAACCCTGCAAAACAGAGCTGACGTCTAGTGATCATCGTTTACGGCGTGGACTACCAGGGTATCTAATCCTGTTTGCTCCCCACGCTTTCGTGTCTCAACGTCAGGAGTGAGCCAAGAAGCTGCCTTCGCCATCGGTGTTCCTCTCGAGATCTACGCATTTTACCGCTACTCCGAGAATTCCACTTCTCTCTCTCACCCTCTAGCACACCAGTTTCTACCGCTGAC
+
GGGGGGGGGGGGGGGGGGGGGGGGGGGGGGGGGGGGGGGGGGGGGGGGGGGGGGGGGGDGGGGGGGGGGGGGGGGGGGGGGGGGGGGGGGGGGGGGGGGGGGGGGGGGGGGGGGGFGGGGGGGFGGGGGGFGGGGGGGGGGGGGGGGGGFGGGGGGGGGFGGGGGGGGGGGGGGGGGGGFGGGGGGGGGGGCGEFFFFAFGFC:DF?<;=9=D;EGFGA:>>>FF7FD9BFFFFF24AA@BAFF?BFFFFBBFB6:7BF7<0?>FF9A<<F:BF57(4(8
@M06628:26:000000000-CRM2J:1:1102:9234:7695 2:N:0:150
TAATCTTGCGACCGTACTCCCCAGGCGGAATGCTTAATCCGTTAGGTGTGACACCGAACAGTATACTGCCCGACGTCTGGCATTCATCGTTTACGGTGTGGACTACCAGGGTATCTAATCCTGTTTGCTCCCCACACTTTCGCACCTCAGCGTCAGTATCGAGCCAGTGAGCCGCCTTCGCCACTGGTGTTCCTCCGAATATCTACGAATTTCACCTCTACACTCGGAATTCCACTCACCTCTCTCGAACTCTAGACTGATAGTTTATGAGGCAGTTCCGA
+
FFGFGGGGGGGGGDGGEGGGFEGCGGGGGGGGGGFGEGGGGGGGCFFFGGGGGFGGGGGGGFGGGGGFGGGGGGGGGGGGGFGGEGGGGGGGGGGEFDCFEGGGGGCGCGGGGGFGGFFGGGFFDFGGFFDFEGGCFGGGFGDGGGGGGGGGGGGGG,EF5F>>FGGGGGGGGEDGEGGFGGGGGGGGGGGGGFC4=E3<7EG6CF@FF@3@C?C7=GFFFFF>??.7:F?BFAFFB72@???B?FFFF:?<A><9<:2>:94BFG<5<2@:6:GF<A<<-
@M06628:26:000000000-CRM2J:1:1102:27338:7697 2:N:0:150
TAATCTTGCGATCGTAGTCCCCAGGCGGATCACTTAACGCGTTAGCTACGACACCAACCCTGCAAAACAGAGCTGACGTCTAGTGATCATCGTTTACGGCGTGGACTACCAGGGTATCTAATCCTGTTTGCTCCCCACGCTTTCGTGTCTCAACGTCAGGAGTGAGCCAAGAAGCTGCCTTCGCCATCGGTGTTCCTCTCGAGATCTACGCATTTTACCGCTACTCCGAGAATTCCACTTCTCTCTCTCACCCTCTAGCACACCAGTTGCTACCGCTGAC
+
CFFFCCE9AGGGFECFG6E9EDGGGGCFGGGGGCFFF<FGGGEGGCFGGG@FBCFGGGDGGGGGGGGGDGGCEDFCFGFEFDFEGGGFF9FGFCFFGF:>FEFG7<FCGGGGGGFG8=,=AGFG9DGFFBB;DCD7BECECGGGGGCGCFGGGGE::<CDB*,<,>CFFG*;9,<EGDC4;,1:55CD=*=/15@C++@FCFDF3A55+3;AD1?GF*7(4229))674),-5>9<AAAF)69),8>*.8)4?::754<A<??)7164))*.)45)-40:
@M06628:26:000000000-CRM2J:1:1102:3868:8213 2:N:0:150
TAGTCTTGCGACCGTACTTCCCAGGCGGCTCGCTTAACGCGTTAGCTCCGGCACAGAGAGGGTCGAACCTCCCCACACCAAGCGAGCACCGTTTACTGCTAGGACTACAGGGGTATCTAATCCCTTTCGCTCCCCTAGCCTTCGTGTCTGAGCGTCAGTAAATGTCCAGTAAGTTGCCTTCGCCATTGATGTTCCTCTCGATATCTACGCATTTCACTGCTACACCGAGAGTTCCACTTACCTCTCCATTACTCTAGCACGGGAGTATCGAATGCAGTTC
+
FEFEFEGAGG:FCGGGGGDGGGFCFGGEGCFGEGFFGGGDECFFCEC?CFGCCGGGGFGEGG=FECF@F<F4++,CFFB=8FCEEEGGCFGFGFDFEGGFAFDFFDGGD8FCGGG8>7B,@EACFGGF+@*<*DE7*,>DF,DF:FGGGF?DFGGECCF;;<:EFBEG?C:+=49CFGGCGCDDGDCFCEGGGFFFF18DFCD>FF3CF;?FCAAC42)4:):>FFBFB514>AB<AA4=>BFBFB:94)4<<A)66-4>(1437>?A9(),.:+*4)-)
@M06628:26:000000000-CRM2J:1:1102:9395:8598 2:N:0:150
TAGTCTTGCGACCGTACTCCCCAGGCGGTGCACTTAATGCGTTAGCTTTGACTCGGAAGGGGTCAATCCCCCCAAATCTAGTGCACATCGTTTACGGCGTGGACTACCAGGGTATCTAATCCTGTTTGCTCCCCACGCTTTCGCGCCTCAGCGTCAGTTATCGGCCAGGAAGTCGCCTTCGCCACTGGTGTTCCTTCGCATCTCTACGGATTTTACCCCTACATGCGAAATTCCACTTCCCCCTCCGAAACTCTAGATGAGTAGTTTCAGACGCAGTTTCG
+
GGGGFGGGGGGGGGGGGGGGGGGGGGGGGGGGGGFGEGGGGGGGGGGGGFGGGGGFGGGGCGGGGGGGGGGGGGGGFGGGGGGGGGGAFGGGGGG:FGGGGGGGGGGGFGGGGGGGGCFGFGGGGGFFGGCFGGFGGGGGGGGGGGGEGFGGEGGGGFGFGGGGGGGGGGGGGGGGGDGFCGGGGGGE=8EDGFFFFFFDDGGFGFF?FFFF=AAGFGFFFFBF/3)07@?FFFAFFD?FF?;6B?>@?17).-6-:AAFFFFFGG9><>4:9>CC8649(
@M06628:26:000000000-CRM2J:1:1102:23655:8925 2:N:0:150
CAGCCTTGCGACCATACTCCCCAGGCGGAACACTTAACGCTTTCGCTACGGCCGAGAGGATGTGGAAGTCCCCTCAACCCAGTGTTCATCGTTTACGGCTAGGACTACCGGGGTATCTAATCCCGTTCGCTACCCTAGCTTTCGTGCCTCAGCGTCAGAAAAGACCCAGTGTTGCGCCTTCGCCACCGGTGTTCCCTATGATATCAACGCATTTCACCGCTCCACCATAAGTTCCCAACACCCCTGTCTTCCTCAAGCCTGGTGGTTTGCGACGCAATTC
+
FFGGGGGGGGGGGGGGGGGGGGGGGGGGGGGGGGGGGGGGGGGGGGGGGGGGGGGGEGG8EFGGDFGGGGGGGEGGGGGGGCFEFFGCGGGGGGGGGGGGGGGGGGFGGGGGGGDGGGFGCFFDGGFFGGGGGGGGGGGGFCGEG:EFGG7DFGGGDG9DF7CFGGGGGGGGGDGECGDEF5<DCCGGEEG*>FFFFFFGGFG?:4<?EFFEG2<DBF:609;7F?FF2?DFFFDBF?FF?FFFFFFFAA<454<B>2383:2@CD<:(-.396E)(4).
@M06628:26:000000000-CRM2J:1:1102:16668:9116 2:N:0:150
TAATCTTGCGACCGTACTCCCCAGGCGGAATGCTTAATCCGTTAGGTGTGTCACCGAGCAGCATGCTACCCGACGACTGGCATTCATCGTTTACGGTGTGGACTACCAGGGTATCTAATCCTGTTTGCTCCCCACACTTTCGCACCTCAGCGTCAGTATCGAGCCAGTGAGCCGCCTTCGCCACTGGTGTTCCTCCGAATATCTACGAATTTCACCTCTACACTCGGAATTCCACTCACCTCTCTCGAACTCAAGACTAGCAGTATTAGAGGCAGTTCCGG
+
GGGGGGGGGGGGGGGGGGGGGGGGGGGGGGGGGGGGGGGGGGGGGGGGGGGGGGGGGGGGGGGGGGGGGGGGGGGGGGGGGEGGGGGGGGGGGGGGGGGGGGGGGGGGGGGGGGGGCGGGGGGGFGGGGGGGGGGGGGGGGGGGGGGGGGGGGGGGGGGGGGGGGGGGGGGGGGGGGGGFGGGGGGGGGGEGGFFF>A>GGGGFFFDDFDFFGEFGFGFFFFFFFB@F?F8>AFFFFFFF?FFB>?FF?FFFFBF<:<25?F<FGGFBD<BB??EFAAA?B
@M06628:26:000000000-CRM2J:1:1102:8936:9779 2:N:0:150
TAATCTTGCGACCGTACTCCCCAGGCGGAATGATTAATCCGTTAGGTGTGTCACCAAAGGGCAAGCCCTCTGACGACTGGCATTCATCGTTTACGGCGTGGACTACCAGGGTATCTAATCCTGTTTGCTCCCCACGCTTTCGCACCTCAGCGTCAGTATCGAGCCAGTGAGCCGCCTTCGCCACTGGTGTTCCTCCGAATATCTACGAATTTCACCTCTACACTCGGAATTCCACTCACCTCTCTCGAACTCTAGACCACCAGTATGAGAGGCAGTTCCAG
+
FGGGGGGGGGGGGDFGGGGGGGGGGGGGGGGGGGGGGGGGGGGGGGGGGGGGGGGGGGGGGGGGGGGGGGGGGGGGGGGGGGGGGGGGGGGGGGGGGGGGGGGGGGGGGGGGGGGGGGGGGGGGGGGGGGGGGFGGGGGGGGGGGGGGGGGGGGGGGGAGGFFCGFFGGFGGGGGGGGGFGGGDGGGGGGGGG7@FFAECCCFFGFF@FD;FGFFG@GF7ADF4)3:>?FFFFAA48(8F7????B098::AB256>?<B?6?B>CAAAFFB0(2>A5<2)
@M06628:26:000000000-CRM2J:1:1102:15935:10081 2:N:0:150
CAGCCTTGCGACCATACTCCCCAGGCGGAACACTTAACGCTTTCGCTACGGCCGAGAGGATGTGGAGGTCCCCTCAACCCAGTGTTCATCGTTTACAGCTAGGACTACCGGGGTATCTAATCCCGTTCGCTACCCTAGCTTTCGTGCCTCAGCGTCAGAAAAGATCCAGTGATGCGCCTTCGCCACCGGTGTTCCCTATGATATCAACGCATTTCACCGCTCCACCATAAGTTCCCATCACCCCTATCTTCCTCAAGCCTGGTGGTTTGAAACGCAGTTC
+
GGGGGGGGGGGGGGGGGGGGGGGGGGGGGGGGGGGGGGGGGGGGGGGGGGGGGGGGGGGGGGGGGGGGGGGGGGGGGGGGGGGGGGGGGGGGGGGGGGGGGGGGGGGGGGGGGGGGGGGDGGGGGGGGGGGDEFGGGGGGGGGGGGGGFFGGGGGGGGGGGGGGGGGGGGF7FFGEGGGFGGGGGGGGG=EDDFFFFFFGGGGFGFFFFFFEGADFFGFFFFFFFFFFFFDDFA<>BA?FDF?>??0?A<A>9A<?7>1:<0(.77??09FFFFG31:<B
@M06628:26:000000000-CRM2J:1:1102:8913:10091 2:N:0:150
TAATCTTGCGACCGTACTCCCCAGGCGGAATGCTTAAAGCGTTAACTTCGTCACCGAAGAGCAAGCTCCCCGACGACTGGCATTCATCTTTTACAGTGTGGACTACCAGGGTATCTCATACTGTTTGCTCCCCCCACTTTCGCACCTCAGCGTCAGTATCGAGCCACTGATCCGCCTTCGCCACTGGTGTTCCTCCGCATATCTACGAATTTCACCTCTCCACTCGGAATTCCACCTTCCTCTCTCGACCACTATATCAGAAGTTTTGCAGGCAGTTCCGG
+
9E<FGGGGGGG+@+BFGGAGGGGGGGGG@CG8FGFGG,EFGGGG7FG,,8:@FG<B+F+CF=,6B4FG@,,+8++>>4><4,C,5F5@,C<FE<,9<C@?+,4,44=,,@FF<FFE,6;,677<CE,=6D,+>+>4FE=F;@C+3CFG,@8CG:8*2,62**4*>,,,?,+44?FCC/05C:7C6**<7FC:@=+0)))1>F>F7A12)1,70-6*/9<(,)86::))474)-.9(()()).::2.,)(((-50)--))).6(10::0)-14,(*26<4((
@M06628:26:000000000-CRM2J:1:1102:8993:10613 2:N:0:150
TAATCTTGCGACCGTACTCCCCAGGCGGAATGTTTAATGCGTTAGCTGCGCCACCGAACAGTATACTGCCCGACGGCTAACATTCATCGTTTACGGCGTGGACTACCAGGGTATCTAATCCTGTTTGCTCCCCACGCTTTCGTACCTCAGCGTCAGTATCGAGCCAGTGAGCCGCCTTCGCCACTGGTGTTCCTCCGAATATCTACGAATTTCACCTCTACACTCGGAATTCCACTCACCTCTCTCGAACTCAAGATTAGGAGTTTTAGAGGCAGTTCCAA
+
GGGGGGGGGGGGGGGGGGGGGGGGGGGGGGGGGGGGFGGGGGGGGGGGGGGGGGGGGGGGGGGGGGGGGGGGGGGGGGGGGGGGGGGGGGGGGGGGGGGGGGGGGGGGGGGFGDGFDGGGGGGGGGGGGGGGGGGGGGGGGG8CGGGGGGGGCEGC:FFGGGGGDEFGGGGGGGGGGCFFGGGGGGGGGGGFGFFFFFFGGGGFGFFB>?FFG>DF@G27AFFFF<EF?@?>AAF>:??FFF>FFFFFFFFAF748?AFFBB?FGGA::2=0::=FFAA>-
@M06628:26:000000000-CRM2J:1:1102:8986:10631 2:N:0:150
TAATCTTGCGACCGTACTCCCCAGGCGGAATGTTTAATGCGTTAGCTGCGCCACCGAACAGTATACTGCCCGACGGCTAACATTCATCGTTTACGGCGTGGACTACCAGGGTATCTAATCCTGTTTGCTCCCCACGCTTTCGTACCTCAGCGTCAGTATCGAGCCAGTGAGCCGCCTTCGCCACTGGTGTTCCTCCGAATATCTACGAATTTCACCTCTACACTCGGAATTCCACTCACCTCTCTCGAACTCAAGATTAGGAGTTTTAGAGGCAGTTCCAA
+
GGGGGGGGGGGGGGGGGGGGGGGGGGGGGGGGGGGGGGGGGGGGGGGGGGGGGGGGGGGGGGGGGGGGGGGGGGGGGGGGGGGGGGGGGGGGGGGGGGGGGGGGGGGGGGGGGGGGCGGGGGGGGGGGGGGGGGGGGGGGGGGGGGGGGGGGGGGGGGGGGGGGGDGGGD=FGGGGGGGFGGGGGGGFCFGGGFFFFEFGFGGFGFFFFFFFGFBFFGFBFFFA@?BF:5:BAABBFB?FF?<B?D<?BFFFFFFFBFFFFF:FGGBF07?B??EFB4926
@M06628:26:000000000-CRM2J:1:1102:14778:10742 2:N:0:150
CAGCCTTGCGACCATACTCCCCAGGCGGAACACTTAACGCTTTCGCTACGGCCGAGAGGATGTGGAATTCCCCTCAACCCAGTGTTCATCGTTTACAGCTAGGACTACCGGGGTATCTAATCCCGTTCGCTACCCTAGCTTTCGTGCCTCAGCGTCAGAAAAGACCCAGTGTTGCGCCTTCGCCACCGGTGTTCCCTATGATATCAACGCATTTCACCGCTCCACCATAAGTTCCCAACACCCCTGTCTCCCTCAAGCTTGAGGGTTGGAAACGCAATTCA
+
GGGGGGGGGGGGGGGGGGGGGGGGGGGGGGGGGGGGGGGGGGGGGGGGGGGGGGGGGGGGGGGGGGGGGGGGGGGGGGGGGGGGGGGGGGGGGGGGGGGGGGGGGGGGGGGGGGGGGGGGGGGGGGGGGGGGGGGGGGGGGGGGG@EGGGGGGGGGGGGGGGGGGGGGGGFFGGGGGGGFGGCDGGGGGGGGGFFFFFFDGFGFGAC@EFFFGFFGFGFF>FFBFFFFB@BAAABFF:BFBFFFFFFFFAF?FBF)47?AFFF@GD?(7?FF?F5/31):6
@M06628:26:000000000-CRM2J:1:1102:17849:11340 2:N:0:150
TAATCTTGCGACCGTACTCCCCAGGCGGAATGCTTAATCCGTTAGGTGTGTCACCGAGCAGCATGCTACCCGACGACTGGCATTCATCGTTTACGGTGTGGACTACCAGGGTATCTAATCCTGTTTGCTCCCCACACTTTCGCACCTCAGCGTCAGTATCGAGCCAGTGAGTCGCCTTCGCCACTGGTGTTCCTCCGAATATCTACGAATTTCACCTCTACACTCGGAATTCCACTCACCTCTCTCGAACTCAAGACTAGCAGTATTAGAGGCAGTTCCGGG
+
GFFGGGGGGGGGGGGGGGGGGGGGGGGGGGGGGGGF@FGFGGGGGGGFGGGGGGGGGGGGGGGGGGGDGGGGGGGGGGGGGGGGGGGGGGGGGGGGFGGGGGGGFGGGGGGGGGGGFGGGGGGGGGGGGGGGGGGGGGGGGGGGGG<FGGGGGGGGGGGGGGGGGCFFFGGGGGGGEGGGFGGGGGGGGGGCGCFFDFAEGGGGFGFF@FDCCCCFFFGFABBBBFFEB?FA>BB>B????B<:78:05<?ADF7<BFF?FB746FFAFBF><BBGC)5:02
@M06628:26:000000000-CRM2J:1:1102:17866:11344 2:N:0:150
TAATCTTGCGACCGTACTCCCCAGGCGGAATGCTTAATCCGTTAGGTGTGTCACCGAGCAGCATGCTACCCGACGACTGGCATTCATCGTTTACGGTGTGGACTACCAGGGTATCTAATCCTGTTTGCTCCCCACACTTTCGCACCTCAGCGTCAGTATCGAGCCAGTGAGTCGCCTTCGCCACTGGTGTTCCTCCGAATATCTACGAATTTCACCTCTACACTCGGAATTCCACTCACCTCCCTCGAACTCAAGACTAGCAGTATTAGAGGCAGTTCCGGG
+
GGGGGGGGGGGGGGGGGGGGGGGGGGGGGGGGGGGFFGGFGGGGGGGGGGGGGGGGGGGGGGGGGGGGGGGGGGGGGGGGGGGGGGGGGGGGFGGGGGGGGGFGGFGGGGGGGGGGGGGGGGGGGGGGGGGGGGGGGGGGGGGGGGGGGGGGGGGGGGGGGGGGGGGGGGGGGGGGGGGGFGGGGGGGFGGGGGFFFF3>CCFFFGFFFF?EFCEAGFGAFFFA::?BEFFFF4-621>:??1<?F92FF:AD>77?FABFF266FGFFFFFB0(2:<A?F(
@M06628:26:000000000-CRM2J:1:1102:27589:11461 2:N:0:150
TAATCTTGCGACCGTACTCCCCAGGCGGAATGCTTAATCCGTTAGGTGTGTCACCGAACAGTATACTGCCCGACGACTGGCATTCATCGTTTACGGTGTGGACTACCAGGGTATCTAATCCTGTTTGCTCCCCACACTTTCGTACCTCAGCGTCAGTATCGAGCCAGTGAGCCGCCTTCGCCACTTGTGTTCCTCCAAATATCTACGAATTTCACCTCTACACTTGGAATTCCACTCACCTCTCTCGAACTCAAGACCAGGAGTTTATGAGGCAGTTCCG
+
6<@@@DCC@CFE7@CFGGEEAFGEGEGGGCFD9<,C,E9EFFE7@EGCFFG<FEGEGGC@EGGFGC<FDCGGGD+=FFEFGFCEEGF;FFEFE<CF4AFEE<<E@,ACEFGGB,>DAFGCG;??FG8,7,7@386B=FGDFGGFGGG9B3>EEGGDGFCDEFGEDGCDG9CF6?CC58CFG**2*;AC?EF7CFFFFF=7:=CFCA<;431A7.7>;<=374@FFF?FAF>)66)<<0>.832<??8)211<2(5)48<B(4102?))-.91(2CC<>6:
@M06628:26:000000000-CRM2J:1:1102:27572:11484 2:N:0:150
TAATCTTCCGACCGTACTCCCCAGGCGGAATGCTTAATCCGTTAGGTGTGTCCCCGAACAGTATACTGCCCGACGACTGGCATTCATCGTTTACGGTTTGGACTACCAGGGTATCTAATCCTGTTTGGTCCCCACACTTTCGTACCTCAGCGTCAGTAGCGAGCCAGTGAGCCGCCTTCGCCACTGGTCTTCCTCCAAATATCTACGAATTTCACCTCTACACTTGGAATTCCACTCACCTCTCTCGAACTCAAGACCAGAAGTTTATGAGGCAGTTCCG
+
<<F9;CE,CBFE@FCFGCC<FFG78DFGG7FC<CEA6FCG@<FCECF9CFF@,:EFGC7CAF9CAEFCEFGC=F4=F4>A8?F9EGG9A?F<@F?F,+?8C=FE8FGGFGCGF?EGFGA=;95CDG8+67,@3>>=CBFCDGB8FF79>F@@:BE*,@,>C798FG>FGD4>E5=C5?C>C;5>CFGC+AC+:AFFF)9*++;++:1(;(3ADF)**;3<AFFD9>4;9F?:AFFFF:35762:<??6041A<082::2((((12CA45)0,-457:4A?
@M06628:26:000000000-CRM2J:1:1102:29502:11765 2:N:0:150
CAATCTTGCGATCGTACTCCCCAGGTGGGACACTTATCACTTTCGCTTAGTCACTGAGCTAATGCCCAACAACTAGTGTCCATCGTTTACGGCGTGGACTACCAGGGTATCTAATCCTGTTCGCTCCCCACGCTTTCGTCCATGAGCGTCAGTACATACGTAGTAGACTGCCTTCGCAATCGGTATTCTGTGTAATATCTGTGCATTTCACCGCTACACTACACATTCTATCTACTTCCATATGACTCAAGTCAACTAGTATCAAAGTCAGTTCCATATTT
+
FFFGGGGGGGGGGGGGGGGGGGGGGGDGGGGEGGGGGFEGGGGGGGGGGGGGGGGGFGGGFGGFFDFGGGGGGGGGGGGGFGGGGGGGGGGGGGGGGGGGGGFGGGGGGCFGFGGGGFFGGGCFBFE6E@EFGGEGGGGGGEGAFCG@FEG=DBGFGFGGGGGGGGGFFFGGGFDECEEDECDGCFGGGGGGG>+BBFFGGGGFFFEFFFCFGFF<DC@E;FE;=;76?A??CCECEE7F?CE?CCEF;;<EE?CA)45:492/?:>)64@AAAC742)))
@M06628:26:000000000-CRM2J:1:1102:18256:12313 2:N:0:150
TAATCTTGCGACCGTACTCCCCAGGCGGAATGCTTAATCCGTTAGGTGTGTCACCGAACAGTATACTGCCCGACGACTGGCATTCATCGTTTACGGTGTGGACTACCAGGGTATCTAATCCTGTTTGCTCCCCACACTTTCGTACCTCAGCGTCAGTATCGAGCCAGTGAGCCGCCTTCGCCACTGGTGTTCCTCCAAATATCTACGAATTTCACCTCTACACTTGGAATTCCACTCACCTCTCTCGAACTCAAGACCAGAAGTTTATGAGGCAGTTCCGA
+
F<FFGGGGGGGGGGGGGGGGGGGEGGGD@FD@FGGGGGFGGGFGGFGGGGGFGGFFGEGGGGGGGFGFGCF@CG7CGGDGGGGGGGGGGGFGGGGCFGG:CFFFGG8<EFCFGGGG993@,;???D?GGDDF>FB+@8>EFE>DCGFGC>FEGDEGGFGE*@FGGCGGG9>FFCGGGGGFECDGGFGG6FGGG=AFFFFF7FGFGF@7A?@FCEFGFGFFFFFE*)<@<F.6<AFF:BFF7?,28??F(46A>023(((3((,9>C:<-5@08<EGA<9(4
@M06628:26:000000000-CRM2J:1:1102:18266:12331 2:N:0:150
TAATCTTGCGACCGTACTCCCCAGGCGGAATGCTTAATCCGTTAGGTGTGTCACCGAACAGTATACTGCCCGACGACTGGCATTCATCGTTTACGGTGTGGACTACCAGGGTATCTAATCCTGTTTGCTCCCCACACTTTCGTACCTCAGCGTCAGTATCGAGCCAGTGAGCCGCCTTCGCCACTGGTGTTCCTCCAAATATCTACGAATTTCACCTCTACACTTGGAATTCCACTCACCTCTCTCGAACTCAAGACCAGGAGTTTATGAGGCAGTTCCGA
+
FGGGGGGGGGGGGGGGGGGGGGGGGGGGGGGGGGGGGGGGGGGGGGGGGGGGGGGGGGGGGGGGGGGGGGGGGGGGGGGGGGGGGGGGGGGGGGGGCCFGGGGGGGGGGGGGGGGGCGFEGGGGFGGGGGGGGGGGGGGGFGGFGGFFC?FDEGGDF9DFGGC@CFFGFGGGGGGGGEGFGGGGGGFCFGGFFFFF;FFGGFGFGF778;;FC)?:*><3C3@EFF??6??FFFFFBBFF22<77??@2<22<?F7??<B<?(7CGFAAA@7(8EG>4::B
@M06628:26:000000000-CRM2J:1:1102:21799:12901 2:N:0:150
TAATCTTGCGACCGTACTCCCCAGGCGGAATGCTTAATCCGTTAGGTGTGTCACCGAACAGTATACTGCCCGACGACTGGCATTCATCGTTTACGGTGTGGACTACCAGGGTATCTAATCCTGTTTGCTCCCCACACTTTCGTACCTCAGCGTCAGTATCGAGCCAGTGAGCCGCCTTCGCCACTGGTGTTCCTCCAAATATCTACGAATTTCACCTCTACACTTGGAATTCCACTCACCTCTCTCGAACTCAAGACCAGGAGTTTTAGAGGCAGTTCCGA
+
GGGGGGGGGGGGGGGGGGGGGGGGGGGGGGGGGGGGGGGGGGGGGGGGGGGGGGGGGGGGGGGGGGGGGGGGGGGGGGGGGGGGGGGGGGGGGGGGGGGGGGGDGGGGGGGGFGGGGGGGGGGGGGGGGGGGGGGGGGGGGGGGGGFGFGGGGGGGGGGGGGGGGGFGGFGGGGGGGGGFGGGGGGGGGGGGGFFFFFFGGGGFGFD<F@DFGEEGFGFFFC3CFF?F>FD<AAD>?0>@3<7<78<:::?A<88AF00<<???GC:6()74:<CDAF2::
@M06628:26:000000000-CRM2J:1:1102:18774:13426 2:N:0:150
CAGCCTTGCGACCATACTCCCCAGGCGGAACACTTAACGCTTTCGCTACGGCCGAGAGAATGTGATAGTTCCCTCAACCCAGTGTTCATCGTTTACGGCTAGGACTACCGGGGTATCTAATCCCGTTCGCTACCCTAGCTTTCGTGCCTCAGCGTCAGAAAAGATCCAGTGATGCGCTTTCGCCACCGGTGTTCCCTATGATATCAACGCATTTCACCGCCCCACCATAAGTTCCCATCACCCCTATCTTCCTCGATCTGGGGGGTTTGAAACGCAATTC
+
F,FE@AA<ACFE:CC<FGFGGGGEGGEGGEGCFAEFCCCFGDGGGDGDGBF@F:::FF=C<FG9??FCEFG,B<EB8FDGECBFA<FEEGGFDEDAC7@FE,=EFFBFGG77C=@FFEDFECCFGG?FGGG+CC8CAFCGGDFE@*@*>BFFFGECCFC9?C7E9FFCCF;0C?@B=/A>FE<DCD5:=E*//;1619F72+2;:+5,72455:A:F7(-((-4><FB?FDB)648A27?<18(-82?)6AB<<-1(,())4935)41:)9<3(*1,2)6
@M06628:26:000000000-CRM2J:1:1102:5571:13570 2:N:0:150
TAGTCTTGCGACCGTACTTCCCAGGCGGCTCGCTTAACGCGTTAGCTCCGGCACAGAAGGGGTCGAATCCTCCCACACCAAGCGAGCACCGTTTACTGCTAGGACTACAGGGGTATCTAATCCCTTTCGCTACCCTAGCCTTCGTGTCTGAGCGTCAGTAAATGTCCAGTAAGTTGCCTTCGCCATTGATGTTCCTCCCGATATCCACGCATTTCACTGCTACACCGGGAATTCCACTTACCTCTCCATTACTCTAGCACGGGAGTATCGAATGCAGTTC
+
GGGGGGGGGGGGGGGGGGGGGGGGGGGGGGGGGGGGGGGGGGGGGGGGGGGGGGGGGGGGGGGGGGGFGGFGGGGGGGGGGGGGGGGGGGGGGGGGGGGGGGGGGGGGGGGGGGGFFGFFGGGGGGGGGGGGGGGGGGGGGGGGGGGGGGGGGGGGGGGGFGGGGGGGGGGGGGGGGGGFGGGGGGGGGGGGGFFFFFFGGGGFGFFFF>>FGFFGFGFFFFFFFFFFFBFBBFAFFFBFFFFFFFFFFAFB)).<>A>AFFBB3DFFB?FFBFGGFFAF
@M06628:26:000000000-CRM2J:1:1102:22301:13797 2:N:0:150
TAATCTTGCGACCGTACTCCCCAGGCGGAATGCTTAATCCGTTAGGTGTGTCACCGAACAGTATACTGCCCGACGACAGGCATTCATCGTTTACGGTGTGGACTACCAGGGTATCTAATCCTGTTTGCTCCCCACACTTTCGCACCTCAGCGTCAGTATCGAGCCAGTGAGCCGCCTTCGCCACTGGTGTTCCTCCAAATATCTACGAATTTCACCTCTACACTTGGAATTCCACTCACCTCTCTCGAACTCAAGACCAGGAGTTTATAAGGCAGTTCCAA
+
GGGGGGGGGGGGGGGGGGGGGGGGGGGGGGGGGGGGGGGGGGGGGGGGGGGGGGGGGGGGGGGGGGGGGGGGGGGGGGGGGGGGGGGGGGGGGGGGGGGGGGGGGGGGGGGGGGGGGGGGGGGGGGGGGGGGGGGGGGGGGGGGGGGGGGGGGGGGGGGGGGGGGGGGGGGGGGGGGGGFGGDGGGGGGGGGGFFFFFFGGGGFGFFFFFFC>?EGFFFFFFFFFFFFDFDFABBFF0?FFFFB?FF6:?FF<><AFB?FFFFFGGA><AF???CGFFAD<
@M06628:26:000000000-CRM2J:1:1102:22296:13815 2:N:0:150
TAATCTTGCGACCGTACTCCCCAGGCGGAATGCTTAATCCGTTAGGTGTGTCACCGAACAGTATACTGCCCGACGACAGGCATTCATCGTTTACGGTGTGGACTACCAGGGTATCTAATCCTGTTTGCTCCCCACACTTTCGCACCTCAGCGTCAGTATCGAGCCAGTGAGCCGCCTTCGCCACTGGTGTTCCTCCAAATATCTACGAATTTCACCTCTACACTTGGAATTCCACTCACCTCTCTCGAACTCAAGACCAGGAGTTTATAAGGCAGTTCCAA
+
GFFGGGGGGGGGGGGGGGGGGGGGGGGGGGGGGGGGGGGGGGGGGGGGGGGGGGGGGGGGGGGGGGGFGGGGGGGGGGGGGGGGGGGGGFGGGGGGGGGGGGGFGGGGGEGGGGGGGGGGGGGGGGFGGGGGGGGGGGGGGGGGGGFGGGGGGGGGGGGGGGGGGGGGGCFGGGGGGGGFGGGGFF6FCGGGGFFFFFFGGGGFGFFFF@DFGFEFFFFAABFFF<F?AFFF<BFBFFFF?:)2<BFF?B84228<F?BF:06;CGFFFFF<0::CA<BB)
@M06628:26:000000000-CRM2J:1:1102:29406:13877 2:N:0:150
TAATCTTGCGACCGTACTCCCCAGGCGGAATGCTTAATCCGTTAGGTGTGTCACCGAATTGCATGCAACCCGACGACTGGCATTCATCGTTTACGGCGTGGACTACCAGGGTATCTAATCCTGTTTGCTCCCCACGCTTTCGCACCTCAGCGTCAGTATCGAGCCAGTGAGCCGCCTTCGCCACTGGGGTTCCTCCGAATATCTACGAATTTCACCTCTACACTCGGAATTCCACTCACCTCTCTCGACCTCAAGACTACCAGTATGAAAGGCAGTTCAAG
+
E<F;CFFEFF:@CGGGG<FGGDG7CFEGCEGAFEFEDFFGGGGGGGGFGGGGGGF,@C7FFFFFGF9FFFGGGEEF:+>8E8FAAFFFFFFFFFGGCFCFECFFFAFC,@@:B5EDF8>EA;3CFF8;9=DEGGG@FCGGGDC37CE,:,,**1;CF,;,>BECEG,42,68F5CG:EG>*;DDFCE*::**2;6;)55<F+:=DF<BF?:*0627//.)-61)765>:),-6)64,44522).)5<F;(().)22:>)8<))9*2.-)4*.2,20)).))
@M06628:26:000000000-CRM2J:1:1102:24042:14500 2:N:0:150
CAGCCTTGCGACCATACTCCCCAGGCGGAACACTTAACGCTTTCGCTACGGCCGAGAGGATGTGGAAGTCCCCTCAACCCAGTGTTCATCGTTTACAGCTAGGACTACCGGGGTATCTAATCCCGTTCGCTACCCTAGCTTTCGTGCCTCAGCGTCAGAAAAGACCCAGTGTTGCGCCTTCGCCACCGGTGTTCCCTATGGTATCAACGCATTTCACCGCTCCACCATAAGTTCCCAACACCCCTGTCTTCCTCAAGCTTGAGGGTTTGAAACGCAATTC
+
C<@-,CF,-+7FCFF,;<,CF@,6CFCCEGGF,C<FGAC7@@DFDGGGGGGGGGGGGGGGFGGGGGGFGGGFGGGGFFGGGGGGGGGGGGGGGGGGGGGGGGGGGGFFGGGGGGGFGGGGGG9FGGFGDFGFEFGGGGGGGGGGGGGGGGGGGG*>EFGGGGD8CGGGGGGFCEGGGGGFGFDDDGGCCEECDFFFFFFGG=7@CFFBEBFFGFFF?G0167>?>B4?264>A<A22:?5<?F>B6:FA<)64:>:2<7)8???D<?:?A*62(:C(1<<
@M06628:26:000000000-CRM2J:1:1102:15942:14630 2:N:0:150
TAATCTTGCGACCGTACTCCCCAGGCGGAATGCTTAATCCGTTAGGTGTGACACCGAAGGGCAAGCCCCCCGACGTCTGGCATTCATCGTTTACGGTGTGGACTACCAGGGTATCTAATCCTGTTTGCTCCCCACACTTTCGTACCTCAGCGTCAGTATCGAGCCAGTGAGCCGCCTTCGCCACTGGTGTTCCTCCAAATATCTACGAATTTCACCTCTACACTTGGAATTCCACTCACCTCTCTCGAACTCTAGACTGATAGTTTAGGAGGCAGTTCCAA
+
GGGGGGGGGGGGGGGGGGGGGGGGGGGGGGGGGGGGGGGGGGGGGGGGGGGGGGGGGGGGGGGGGGGGGGGGGGGGGGGGGGGGGGGGGGGGGGGGGGGGGGGGGGGGGGGGGGGGGGGGGGGGGGGGGGGGGGGGGGGGGGGGGGGGGGGGGGGEGGGGDGFGGGGGGGGGGGGGGGGFGGGGGGFGGEEGGFFFFFACGGGFGF@FFFBFGFFG?G?FAFFFFFFFFFBFAFBDF??FFFF<)5?FFFFFFAA<2503<A<FGC9>:AF<:65D5<AA4
@M06628:26:000000000-CRM2J:1:1102:7129:15084 2:N:0:150
TAATCTTGCGACCGTACTCCCCAGGCGGGAAGCTTAATGCGTTAACTGCGCCACCGAATTGCATGCAACCCGACGGCTAGCTTCCATCGTTTACGGTGTGGACTACCAGGGTATCTAATCCTGTTTGCTCCCCACACTTTCGTACCTCAGCGTCAGTATCGAGCCAGTGAGCCGCCTTCGCCACTGGTGTTCCTCCGAATATCTACGAATTTCACCTCTACACTCGGAATTCCACTCACCTCTCTCGAACTCAAGACTACCAGTATTAGAGGCAGTTCCAG
+
GFGGGGGGGGGGGGGGGGGGGGGGGGGGGGGFGGGGGGGGGGGGGGGGGGGGGGGGGGGGGGGGGGGGGGGGGGGGGGGGGGGGGGGGGGGGGGGGGGGGGGGGGGGGGGGGGGGGGFGGGGGGGGGGGGGGGGGGGGGGGGGGGDFGGGGGGGGDG@FGGGGGGGGEGFFFGGGEGGGFGGGGGGG7:EGGGFFADDEGGGG@FF:<FF<FGDFG7C?ADFFFFFFF<FFAA2AA??FFF<?F7?B68?BFBFFFF9)507?@GGFFFFFF??GGF)<<6
@M06628:26:000000000-CRM2J:1:1102:21017:17104 2:N:0:150
TAATCTTGCGACCGTACTCCCCAGGCGGAATGTTTAATGCGTTAGCTGCGCCACCGAACAGTATACTGCCCGACGGCTAACATTCATCGTTTACGGCGTGGACTACCAGGGTATCTAATCCTGTTTGCTCCCCACGCTTTCGTACCTCAGCGTCAGTATCGAGCCAGTGAGCCGCCTTCGCCACTGGTGTTCCTCCGAATATCTACGAATTTCACCTCTACACTCGGAATTCCACTCACCTCTCTCGAACTCAATATTAGGCGTTTTAGAGGCAGTTCCAA
+
GGGGGGGGGGGGGGGGGGGGGGGGGGGGGDGFCFFGFGGGEGGGGGGEGGGGDGGGGGEEGG,CAEDDGG?CC@FCCFFEGGGGFFC9FGCGFFGDE:=F@CFEGGFGFGGFFGGGFFEGGGGFFGCGCGGGGCGCGGGGAEGGGGGGCCCEGEEDEF@@EGGDGGECFFFF6>GEEGGFGGCDGCEFGGEG>@FF>>BCGGDFGF01>?BFD)<F4DBD>FF4F0383).).64)4(4>2:?F<)(03:(:2()-.42)<(4)/71)()*41:C<<A<A:
@M06628:26:000000000-CRM2J:1:1102:11713:17257 2:N:0:150
TAATCTTGCGCCCGTACTCCCCAGGCGGAATGCTTAATCCGTTAGGTGTGACACCAAAGGGCAAGCCCCCTGACGTCTGGCATTCATCGTTTACGGTGTGGACTACCAGGGTATCTAATCCTGTTTGCTCCCCACACTTTCGTACCTCAGCGTCAGTATCGAGCCAGTGAGCCGCCTTCGCCACTGGTGTTCCTCCAAATATCTACGAATTTCACCTCTACACTTGGAATTCCACTCACCTCTCTCGAACTCTAGACTGATAGTTTACAGGGCAGTTCCAA
+
GGGGGGGGGGGGGGGGGGGGGGGGGGGGGGGGGGGGGGGGGGGGGGGGGGGGGGGGGGGGGGGGGGGGGGGGGGGGGGGGGGGGGGGGGGGGGGGGGGGGGGGGGGGGGGGGGGGGFGGGGGGGGGGGGGGGGGGGGGGGGGGGGGGGGGGGGGGGGGGGGGGGGGGGGGGGGGGGGGGFGGGGGGGGGGGGGFFFFFFGGGGFGFFFFFFFDEFGFGFFFFFFFEFFFFFFFFFFFFFFFBBF<??FB614:)644<B:<A9FFDDFF2<:<:EFFFAB)
@M06628:26:000000000-CRM2J:1:1102:3196:17528 2:N:0:150
TAACCTTGCGGCCGTACTCCCCAGGCGGAGTGCTTAATGCGTTAGCTGCGCCACCGAATAGCAAGCTACCCGACGGCTAGCACTCATCGTTTACGGCGTGGACTACCAGGGTATCTAATCCTGTTTGCTCCCCACGCTTTCGCACCTCAGCGTCAGTACCGAGCCAGTGAGCCGCCTTCGCCACTGGTGTTCTTCCTAATATCTACGAATTTCACCTCTACACTAGGAATTCCACTCACCTCTCTCGGACTCAAGACTGACAGTATTGAAGGCAGTTCCCG
+
GGGGGGGGGGGGGGGGGGGGGGGGGGGGGGGGGGGGGGGGGGGGGGGGGGGGGGGGGGGGGGGGGGGGGGGGGGG@EFFGGGGGGGFGGGGGGGGGGGGGGGGGGFGFGGGFGGGGFGGGGGFFFGGGGGFGGGGEGGGGGGGGGGFGGGGGGGGGGGGGGGGGGGGGGGCCFGGGGGGFGGGGGGFFGFEGGFFFFB?CCEGFFFFBFB?FGAFGFGFFFDFFFFFF9::BFFD2:0:<28>???:>;0222?DFFA?405<?7>>26<*8(,20::))-
@M06628:26:000000000-CRM2J:1:1102:16371:18241 2:N:0:150
CATTCTTGCGAACGTACTCCCCAGGTGGGATACTTATCACTTTCGCTTGGCCGCCAAGACCGAAGTCCTGACAGCTAGTATCCATCGTTTACGGCGTGGACTACCAGGGTATCTAATCCTGTTCGCTCCCCACGCTTTCGTCCATCAGCGTCAGTATATAGTTAGTCACCTGCCTTCGCAATTGGTGTTCTATGTGATATCTATGCATTTCACCGCTACACCACATGTTCCGGCAACTTCACTATAACTCAAGACTTACAGTATCAAGGGCAATTTTATGG
+
GFGGGGGGGGGGGGGGGGGGGGGGGGGGGGGGGGGGGGGGGGGGGGGGGGGGGGGGGGGGGGGGGGGGGGGGGGGGGGGGGGGGGGGGGGGGGGGGGGGGGGGGGGGGGGGGGGGGGGGGGGGFGGGGGGGGGGGGGGFGGGGEGGGGGGGGGGGGGGGFGGGGFGFGGGFGGGGGGGGFGGGGGGGGGGGGGFFFFFFGGGGF>AEEFFEFFEFGFGFF@3=FFEFFFFF;;B>FFBFF9<DFFFFFA>>?<AFBAFFF7AFFFDB2::@<<BGGF26))
@M06628:26:000000000-CRM2J:1:1102:21162:18548 2:N:0:150
TAATCTTGCGACCGTACTCCCCAGGCGGAATGCTTAATCCGTTAGGTGTGACACCGAAGGGCAAGCCCCCCGACGTCTGGCATTCATCGTTTACGGTGTGGACTACCAGGGTATCTAATCCTGTTTGCTCCCCACACTTTCGCACCTCAGCGTCAGTATCGAGCCAGTAAGCCGCCTTCGCCACTGGTGTTCCTCCGAATATCTACGAATTTCACCTCTACACTCGGAATTCCACTTACCTCTCTCGAACTCAAGACTACCAGTATCAAAGGCAGTTCCAG
+
GGGGGGGGGGGGGGGGGGGGGGGGGGGGGGGGGGGGGGGGGGGGGGGGGGGGGGGGGCGGGGGGGGGGGGGGGGGGGGGGGGGGGGGGGGGGGGGGGGGGGGGGGGGGGGGGGGGGFGGGGGGGGGGGGGGGGGGGGGGGGGGGGGGGGGGGGGGGGGGGGGGEGGGGGGGGGGGGGGGFEGGGGGGGGGGGGFFFFF>DFGGFGF?<FBFFGFFGFGF>BAFBFB@EFF?F)6<BA4<FFFFFFFFF?:<BBF222)5?B??FGF>2<<?:0?EDA<<56
@M06628:26:000000000-CRM2J:1:1102:21152:18747 2:N:0:150
TAGTCTTGCGACCGTACTCCCCAGGCGGTGCACTTAATGCGTTAGCTTTGACTCGGAAGGGGTCAATCCCCCCAAATCTAGTGCACATCGTTTACGGCGTGGACTACCAGGGTATCTAATCCTGTTTGCTCCCCACGCTTTCGCGCCTCAGCGTCAGTTATCGGCCAGGAAGTCGCCTTCGCCACTGGTGTTCCTTCGCATCTCTACGGATTTTACCCCTACATGCGAAATTCCACTTCCCCCTCCGAAACTCTAGATGAGTAGTTTCAGACGCAGTTTCG
+
GGGGGGGGGGGGGGGGGGGGGGGGGGGGGGGGGGGGGGGGGGGGGGGGGGGGGGGGGGGGGGGGGGGGGGGGGGGGGGGGGGGGGGGGGGGGGGGGGGGGGGGGGGGGGGGGGGGGGGGGGGGGGGGGGGGGGGGGGGGGGGGGFGGEGGGGDCGGGGGGGGGGGGGFGGFFGGGGGGGFEGGGGGGGG?FGGFFFFFFDGGGFGFFFFFBECAAFFGFBBF?FFBDFFE?BAFFFFAFFFF99?FB><(7<?FF))6>>:AF*:7<B>AF?F>59?><A1
@M06628:26:000000000-CRM2J:1:1102:23989:18866 2:N:0:150
CAGCCTTGCGACCATACTCCCCAGGCGGAACACTTAACGCTTTCGCTACGGCCGAGAGGATGTGGAAGTCCCCTCAACCCAGTGTTCATCGTTTACGGCTAGGACTACCGGGGTATCTAATCCCGTTCGCTACCCTAGCTTTCGTGCCTCAGCGTCAGAAAAGATCCAGTGATGCGCTTTCGCCACCGGTGTTCCCTATGATATCAACGCATTTCACCGCTCCACCATAAGTTCCCATCACCCCTATCTTCCTCAAGCCTGGTGGTTTGAAACGCAGTTC
+
GGGGGGGGGGGGGGGGFGFGGEGGGGGGGGGGGGGGGGGGGGGGGGGGGGGGGGGGGGGGGGGGGGGGGGGGGGGGGGGGGGFGFAEGGGGGGGGGGGGGEGGCFGGGGGGGGGGGGGGFGFGFGAFGG>EGGGGGGGGGGGDGGFECBFEEEC*>?FGGGGCGGGGGGFFG@FGGGGGFGDGGGGGGGEEDGFAFFFFGFFGFGFFFFFFFGFFGFF<>>F>BFBF?BFDFFBFFFFFFBFFFFFFFFBFFFFB?<<:(4(.)9*::::FA2(*1434>
@M06628:26:000000000-CRM2J:1:1102:20404:19079 2:N:0:150
TAATCTTGCGACCGTACTCCCCAGGCGGAATGCTTAATCCGTTAGGTGTGACACCAAAGGGCAAGCCCCCTGACGTCTGGCATTCATCGTTTACGGTGTGGACTACCAGGGTATCTAATCCTGTTTGCTCCCCACACTTTCGTACCTCAGCGTCAGTATCGAGCCAGTGAGCCGCCTTCGCCACTGGTGTTCCTCCAAATATCTACGAATTTCACCTCTACACTTGGAATTCCACTCACCTCTCTCGAACTCTAGACTGATAGTTTACAGGGCAGTTCCAG
+
GGGGGGGGGGGEGGGGGGGGGGGGGGGGGGGGGGGGGGGGGGGGGGGGGGGGGGGGGGGGGGGGGGGGGGGGGGGGGGGGGGGGGGGGGGGGGGGGGGGGGGGGGGGGGGGGGGGGGGGGGGFGGGGGGGGGGGGGGGGGGGGGGFGGGGGEGDGGGGGGGGGGGFGGGGGGGGGGGGFFGDGGGGGGGGGGGFFFFFFGFGGFGFFFFF<CFFEDAFFEECDFFAFFEF3;CFDFF?FFBFFF<??FBB?FFBF>A<7?FFFFGFFFAB51:<GGBFA4<
@M06628:26:000000000-CRM2J:1:1102:24896:19345 2:N:0:150
TAATCTTGCGACCGTACTCCCCAGGCGGAATGCTTAATCCGTTAGGTGTGTCACCGAATAGCATGCTACCCGACGACTGGCATTCATCGTTTACGGTGTGGACTACCAGGGTATCTAATCCTGTTTGCTCCCCACACTTTCGCACCTCAGCGTCAGTATCGAGCCAGTGAGCCGCCTTCGCCACTGGTGTTCCTCCAAATATCTACGAATTTCACCTCTACACTTGGAATTCCACTCACCTCTCTCGAACTCAAGACTACCAGTATGAAAGGCAGTTCCAT
+
FFGGEFGGGGGGGGGFGGGGGGGGGGGGGGG<EFGGGGGGGGGGGGGGGGGGGGGGGGGGGGGGGGGGGGGGGGGGGGGDCFGGFGGGGFGGGGGGFGGGGGGGGGGGGGGGGGFFGGG8DFFGGGGGGGGGGGGGGGGGGGGGGGGGGGGGGGGGGGGGGGGGGGCGDCF4;EDEEGFFGGGGGGGFEFG=CFFFFFFGGFFACFFFFF6AFFFGFGF37A?FFFFF<F?FFFFFFFBF568<>?<F04:A4:?2:DA?47277:>2<)93(.CGA<><)
@M06628:26:000000000-CRM2J:1:1102:24884:19358 2:N:0:150
TAATCTTGCGACCGTACTCCCCAGGCGGAATGCTTAATCCGTTAGGTGTGTCACCGAATAGCATGCTACCCGACGACTGGCATTCATCGTTTACGGTGTGGACTACCAGGGTATCTAATCCTGTTTGCTCCCCACACTTTCGCACCTCAGCGTCAGTATCGAGCCAGTGAGCCGCCTTCGCCACTGGTGTTCCTCCAAATATCTACGAATTTCACCTCTACACTTGGAATTCCACTCACCTCTCTCGAACTCAAGACTACCAGTATGAAAGACAGTTCCAG
+
CCCEEGG<<CF@:F@FFGGDFGGEGFGGG7CAFAFGCFGGGFGGGFGGGCEFGGGDGGGGGEAFGGFGGFGGGGGCD7@FGAF<FFGEE==DFGEG=BFGGGFGGG8F=F>GDFGGAEDFGFGGGGGGGF@FEGGG@EGGFGEEGGCFGGGGGGGGGBFGG@EEGDGGGGGGGGEEG=FFGCDGGGFC*=:C>ACFFFFG>7@F7C;?)6?+;??;;7)46<B>F>9?AF><A49>B??FFF?:B?B4184<)8821>AB?DD*?79AF2?(87FFFFFF)
@M06628:26:000000000-CRM2J:1:1102:16780:21002 2:N:0:150
TAATCTTGCGACCGTACTCCCCAGGCGGGAAGCTTAATGCGTTAGCTGCGCCACCAAAATGTATACATTCTGACAGCTAGCTTCCATCGTTTACGGTGTGGACTACCAGGGTATCTAATCCTGTTTGCTCCCCACACTTTCGCACCTCAGCGTCAGTATCGAGCCAGTGAGCCGCCTTCGCCACTGGTGTTCCTCCGAATATCTACGAATTTCACCTCTACACTCGGAATTCCACTCACCTCTCTCGACCTCTAGACTGATAGTTTTAAAGGCAGTTCCAG
+
GGGGGGGGGGGGGGGGGGGGGGGGGGGGGGGGGGGGGGGGGGGGGGGGGGGGGGGGGGGGGGGGGGGGGGGGGGGGGGGGGGGGGGGGGGGGGGGGGGGGGGGGGFGGGGGGGGGGGGGGGGGGGGGGGGGGGGGGGGGGGGGGGGGGGGGGGGGGGGGGGGGGGGGGGGGGGGGGGGGFGGGGGGGGGGGGGFFFFFFGGGGFGFFFFFFFGFCGFGFFFFFFFFF>B@?AFFFFFFFF?BFFB?6FFFFFF2>AFFFFF<<FGGFA:9=>:?GGFF<96
@M06628:26:000000000-CRM2J:1:1102:9432:21526 2:N:0:150
CAGCCTTGCGACCATACTCCCCAGGCGGAGCACTTAACGCTTTCGCTACGGCCGAGAGGATGTGGAAGTCCCCTCAGCCTAGTGCTCATCGTTTACAGCTAGGACTACCGGGGTATCTAATCCCGTTCGCTACCCTAGCTTTCGTTCCTCAGCGTCAGAAAAGATCCAGTGATGCGCCTTCGCCACCGGTGTTCCCTATGATATCAACGCATTTCACCGCTCCACCATAAGTTCCCATCACCCCTATCTTCCTCGAGCGTAGTGGTTTGAAACGCAGTTC
+
GFGFEFFGGGGGGGE,CE,EFGGDFGGCFGG7FFFGFGGGGGGGGGEGGEGGGGEGGGGGEGFEGGGGGGGGGGGFFGGGGFFGGFFGGGG<EEGGGGGGGFGGGGGGGGGGGGGGGFGGGGCFEGEFEGGGGGGGFGGGGGGGGGFGGGGGGEGGGGGGGFGGGDF?FFFCBBC>ECGDFGGGGG=55CGGGFFAAFFF:EFFGF?@FFBBDBDFF7606>6(04:?<?<<>B9?FFFFF(23<B??)-6.-48026(-4;?FGF6:14?BB?GC9645
@M06628:26:000000000-CRM2J:1:1102:17433:21893 2:N:0:150
CAGCCTTGCGACCATACTCCCCAGGCGGAACACTTAACGCTTTCGCTACGGCCGAGAGGATGTGGAAGTCCCCTCAACCCAGTGTTCATCGTTTACGGCTAGGACTACCGGGGTATCTAATCCCGTTCGCTACCCTAGCTTTCGTGCCTCAGCGTCAGAAAAGACCCAGTGTTGCGCCTTCGCCACCGGTGTTCCCTATGATATCAACGCATTTCACCGCTCCACCATAAGTTCCCAACACCCCTGTCTTCCTCAAGCCTGGTGGTTTGCGACGCAATCC
+
GGGGGGGFGGGGGGGGGGGGGGGGGGG7FGGGFFGGGGGGGGGGGGGGGGGGGGGEGGGGGGGGGGGGGGGGGGGGGGGGGGGCGGGGGGGGGGFGGGGGGGGGGGGGGGGGGGGGGGGGGGGGGGGGGDGGGGGGGGGGGGGGGGGFCFFGGGGDGGGGGGGGGGGGGGGGGCF8EGGFGGGGGDGE=EEDGFFFFFA>CFCFF?)(7295DFFGFG?0236,>?FF?F<A<AAD>1:>02;>?BFFF<22)-).)54>7(.)*9-.(6)7;;G3(-)(
@M06628:26:000000000-CRM2J:1:1102:20306:22229 2:N:0:150
TAATCTTGCGACCGTACTCCCCAGGCGGAATGCTTAATCCGTTAGGTGTGACACCGAATAGCATGCTACCCGACGTCTGGCATTCATCGTTTACGGCGTGGACTACCAGGGTATCTAATCCTGTTTGCTCCCCACGCTTTCGCACCTCAGCGTCAGTATCGAGCCAGTGAGCCGCCTTCGCCACTGGTGTTCCGCCAAATATCTACGAATTTCACCTCTACACTCGGAATTCCACTCACCTCCCTCGAACTCAAGACCACCAGCATCAAAGGCAGTTTCAG
+
FFFGGGGGGGCGEGGGFGGGGG87FGGDGGGGGGGGGGGFGGGGGGGGGGGGGGGCGGGCGGGGG8FGCFFGGGGGGGG8C@FGDFFGGGGGGGGGGGGGGGEDFFGGGGGFGFGFFGGEGFGGGGGGGGF=CFG+F7CGGCEEDCA:FC7CGGGGGGGGGGGD@EGGGGG;?CEGGGGFGEGGFF6EFGGG+)).)2;:F?FFFFFBF82@GA976DD7>9:4),5@0FFB2>A9((572((-((45::0).(42((.2(4()**,44)/(,359:)5-6
@M06628:26:000000000-CRM2J:1:1102:15444:22496 2:N:0:150
TAATCTTGCGACCGTACTCCCCAGGCGGAATGCTTAATCCGTTAGGTGTGTCACCGAACAGTATACTGCCCGACGACTGGCATTCATCGTTTACGGTGTGGACTACCAGGGTATCTAATCCTGTTTGCTCCCCACACTTTCGTACCTCAGCGTCAGTATCGAGCCAGTGAGCCGCCTTCGCCACTGGTGTTCCTCCAAATATCTACGAATTTCACCTCTACACTTGGAATTCCACTCACCTCTCTCGAACTCAAGACCAGGAGTTTAGGAGGCAGTTCCGG
+
GGGGGGGGGGEGGGGGGGGGGGGGGGGGGGGGGGGGGGGGGGGGGGGGGGGGGGGGGGGGGGGGGGGGGGGGGGGGGGGGGGGGGGGGGGGGGGGGGGGGGGGGGGGGGGGGGGGGGGGGGGGGGGGGGGGGGGGDGFGGGGGGGCCFGGGGGGGGGGGGCCFEGGGGFGFGGGGGGGGFDGGGGGGGGGGGGFFFFFFFFGGFGFFDFFFFGCF>=<<EEFFFFFF@DF?AFFFFFFFFFFFFFFFFB<:A<>?A???16:?FGGFBF<F?<:EG><A?(
@M06628:26:000000000-CRM2J:1:1102:12247:23245 2:N:0:150
CATCGTTGCCGACGTACTCCCCAGGTGGCATACTTAATGGTTTCCCTCAGACACTCATCTAAATGTCCAGTATGCATCGTTTAGGGCGTGGACTACCAGGGTATCTAATCCTGTTCGCTCCCCACGCTTTCGTGCCTCAGCGTCAATACAGATCTAGCCAGCTGCCTTCGCAATTGGTGTTCTATGACATATCTATGCATTTCACCGCTACATGTCACATTCCGCCGACCTCAACCTGATTCAAGCATAACAGTATCAAAGGCAATTCCGACGGTGAGCG
+
GGGGGGGGGGGGGGGGGGGGGGGGGGGGGGGGGGGGGGGGGGGGGGGGGGGGGGGGGGGGGGGGGGGFGGGGGGGFGGGGGGGGG<EFGGGGGFGGGCFGGGGGGGGFGGGGGGGG7CEGGGGDEE>EGGGGGDGGGG,@FGGGGFGGGGG9=DGGGGGFCGFGGGGGGGG>+;EGGGFFCCGGGGGEFFFFGFFFFFFGGGGCFAA2B@B6CE?GCGFE7*07?@EFFFFFE@1@;@D=C<C?CFFFB9:54<49A9A<<:(7<72><3>1(-A36::>
@M06628:26:000000000-CRM2J:1:1102:12243:23263 2:N:0:150
CATCGTTGCCGACGTACTCACCAGGTGGCATACTTAATGGTTTCCCTCAGACACTCATCTAAATGTCCAGTATGCATCGTTTAGGGCGTGGACTACCAGGGTATCTAATCCTGTTCGCTCCCCACGCTTTCGTGCCTCCGCGTCAATACAGATCTAGCCAGCTGCCTTCGCAATTGGTGTTCTATGACATATCTCTGCATTTCACCGCTACACGTCACATTCCGCCGATCCCAACCTGATTCAAGCAAACCAGTATCAAAGGCAATTCCGACTATGAGCT
+
FFA@FFCFDFC7@@6CFFE,@FGGGFCF<FGGC@EEFGFFGCFFEEF@F8<<CC,CFFGGFGDEGC,6@FFGGGGGFGC<FFFFG,CFFDGGGGC8=E,B:=<<,,ABFFA,,EFGG6>@CE=,@FG68AFEEA7DF8,+6@EGFD8,@>DDDFA@DFFGGGGGC73@9FC*4@,>8,*0@DF++=:=9?<=93+31*4=:<FE8A@BD=@6*--2577<C)9(02B3()(643(/(28F<-664)(/,(-(,4))-4<)4(.5C9))).)(,(+2)-))
@M06628:26:000000000-CRM2J:1:1102:6423:23295 2:N:0:150
CAGCCTTGCGACCATACTCCCCAGGCGGAACACTTAACGCTTTCGCTACGGCCGAGAGGATGTGGAGGTCCCCTCAACCCAGTGTTCATCGTTTACGGCTAGGACTACCGGGGTATCTAATCCCGTTCGCTACCCTAGCTTTCGTGCCTCAGCGTCAGAAAAGATCCAGTGATGCGCTTTCGCCACCGGTGTTCCCTATGATATCAACGCATTTCACCGCTCCACCATAAGTTCCCATCACCCCTATCTTCCTCAAGCCTGGTGGTTTGAAACGCAGTCC
+
GGGGGGGGGGGGGEGGGGGGGGGGGGGGGGGGGGGGGGGGGGGFGGGGEGGGGG+FFGGGGGGGGGGGGGGGFFFEGGGGGGGGGGEGGGEFGFGG>FGGEFGGGGGGGGEGGFGFCFGGGGGGGGGGGD8FECGGGGGGGFGGGCEFDGFFGEAE5FFFGGGGFGGGGF4+=BE5CEGFGEDGCGC5CCG9*;FFFF67CFF6?F9?:0(><ADFFF069;9?FFF42?BFFFF2A9:=<B?BFB>FFAAA9647<)4::?BFD<::4<FDD15),4,)
@M06628:26:000000000-CRM2J:1:1102:6417:23314 2:N:0:150
CAGCCTTGCGACCATACTCCCCAGGCGGAACACTTAACGCTTTCGCTACGGCCGCGAGGATGTGGAGGTCCCCTCAACCCAGTGTTCATCGTTTACGGCTAGGACTACCGGGGTATCTAATCCCGTTCGCTACCCTAGCTTTCGTGCCTCAGCGTAAGAAAAGATCCAGTGATGAGCTTTCGCCACCGGTGTTCCCTATGATATCAACGCATTTCACCGCTCACCCATTAGTCCCCATCACCCCTATCTTCTTACAGCCTGGTGGTTTGAAACGCAGTTC
+
GFGDFGGGGGCFGFEFGGFGGGGGGGFDCFFFGGGDEFGGGGGGGGGC@G7F::+@FGC7FFF9FABB+EF<AFCECGBE+B:5B@B9F@EFGD=EGCBE:F@,:AAC8CFGG>>:,3@ACFACCGFFE7>FGDGCEFFEA2;87**82:B,>C?*4=FFG:CC@<,1,@4CC++3<CFCDE:*/>FED*:DD;88=*/:7+08**.(80(7>A<:F*4>6;047()))/)6)6838::6338><:26)-<2)))4).(.424)*1474492-3*942<6
@M06628:26:000000000-CRM2J:1:1102:11153:23341 2:N:0:150
TAATCTTGCGACCGTACTCCCCAGGCGGAATGCTTAATCCGTTAGGTGTGACACCAAAGGGCAAGCCCCCTGACGTCTGGCATTCATCGTTTACGGTGTGGACTACCAGGGTATCTAATCCTGTTTGCTCCCCACACTTTCGTACCTCAGCGTCAGTATCGAGCCAGTGAGCCGCCTTCGCCACTGGTGTTCCTCCAAATATCTACGAATTTCACCTCTACAATTGGAATTCCCCTCACCTCTCTGGAACTATAGACTGATAGTTTACATGGCAGTTCCAG
+
FCFACCFDEGGEEFGG;FGGGGD:DC:+@:FGFGGFG<FFGGGGGGGGGGEFGFFDFG=CF@FGC<7FCFEGFGG=@GGGGFGG9DBFFFDFGGE=FF?FEAFCFFFGCFB=FGFDACFE93?BGFG,DG?:EGGGG@9EAEGFF+:,@DE@@8;C:@EAEFG>C7:ECBF*97:CGEFF=ECCFFGEFEG+=+:);A47;97;:FD;FF0AF<?GFG@EFC4)8;4*9A8CA)(.31:53:7()))/428)-)6249>3)4<BCF<4<)=4:1*9)64)4
@M06628:26:000000000-CRM2J:1:1102:19262:23507 2:N:0:150
TAATCTTGCGATCGTAGTCCCCAGGCGGATCACTTAACGCGTTAGCTACGACACCAACCCTGCAAAACAGAGCTGACGTCTAGTGATCATCGTTTACGGCGTGGACTACCAGGGTATCTAATCCTGTTTGCTCCCCACGCTTTCGTGTCTCAACGGCAGGAGTGAGCCAAGAAGCGGCCTTCGCCATCGGTGTTCCTCTCGAGATCTACGCATTGTACCGCTACTCCGAGAATTCCACTGCTCTCGCTCACCCTCTCGCACACCAGGTTATACCGCCGAC
+
FCGFFGGGGGGGFDFG8FGGGGGCFGGEFGGGG<CFCFECFCFGGCFFGGGGGGGGGGCF,CFFGGGFFGFGGF<FFEG>=DE5?FCFE5<9DF7FGGC@FEGD7FFGFCD=CGDDF8EFGCFFFGGA9,,8>D>EGC8C:CDCGGGCD,7:ADE**5BEGEA89?ECFAF6CFCCEGGB+>:D35=CCECDGBFF+@ACD?75*=9A*22.*2):*:)333160)9BF)((.6):5<462:45>?(0.6<(.,-2(,499(4)7*(.3)*6).*9(((-
@M06628:26:000000000-CRM2J:1:1102:9011:23676 2:N:0:150
TAATCTTGCGACCGTACTCCCCAGGCGGAATGCTTAATCCGTTAGGTGTGTCACCGAACAGTATACTGCCCGACGACTGGCATTCATCGTTTACGGTGTGGACTACCAGGGTATCTAATCCTGTTTGCTCCCCACACTTTCGTACCTCAGCGTCAGTATCGAGCCAGTGAGCCGCCTTCGCCACTGGTGTTCCTCCAAATATCTACGAATTTCACCTCTACACTTGGAATTCCACTCACCTCTCTCGAACTCAAGACCAGGAGTTTAGGAGGCAGTTCCGG
+
FFGGGGGDFGGGGGGG;FFGGGGGGGGGGGGGGGGGGGGGGGGGGGGGGGGFFGGGEGGGGGGGGGGGGGGGGGGGGGGGGGGGGGGGGGGGGGGGGGGGGGGGGGGGGGGGGGGGGGGAGGGGGGGGGGGGEGEGGGGGGGFFFCFGGGGEGGG7DFGFEGG>FGGGGGGGGGGGGGGFGGGGGGGGGEEFFFFFFFFGGGGFCAD;A?<FFEEGFGEFCEDEFFFF4??>BF<A?B>F??F:776??<6<)4>2.122(((09DA<B2)8::CF><AB(
@M06628:26:000000000-CRM2J:1:1102:18780:25033 2:N:0:150
CAGCCTTGCGACCATACGCCCCAGGCGGAACACTTAACGCTTTCGCTACGGCCGAGAGGATGTGGAAGGCCCCTCAACACAGTGTTCATCGTTTACAGCTAGGACTACCGGGGTATCTAATCCCGTTCGCTACCCTAGCTTTCGGGCCTCAGCGGCAGAAAAGACCCAGGGTTGAGCCTCCGCCACCGGTGGTCCCTATGATAACAACGCATTTCACCGCTACACCATAAGTTCCGAACATCCATGACTTCCGCAAGCGTGAGGGTGTAAAAGGCAAGTCG
+
FFG<E<FF@FCFCF,EF,B@CCFGGGGGGGGFCFCBDCCFD,<FC:@@FGGC::CGGGGD,BAFFGGD+:?+>4B?FE,8AFGG<,CE,8A84A=?FGAFECFFB==F<>FGG:B3FAE9,,7BF@8,@C+FGB:,6@@=,,5@*5=**2?DCE**/=*?BFC3?:8EC**0*2+5+0C)3*1/:C**5*:)**)0997FG9F*0=8()(,.7))2**24,442)4>*5*65))6(((4))).))-)0).-)-(-(.((((-,7/9(()-1.)-7711).(
@M06628:26:000000000-CRM2J:1:1103:21759:1844 2:N:0:150
TAATCTTGCGACCGTACTCCCCAGGCGGAATGCTTAATCCGTTAGGTGTGTCACCGAATAGCATGCTACCCGACGACTGGCATTCATCGTTTACGGTGTGGACTACCAGGGTATCTAATCCTGTTTGCTCCCCACACTTTCGTACCTCAGCGTCAGTATCGAGCCAGTGAGCCGCCTTCGCCACTGGTGTTCCTCCAACTATCTACGAATCTCACCTCTACACTTGGAATTCCACTCACCTCTCTCGAACTCAAGACTCGGCGTTTCGGAGGCAGTTCCGG
+
GGGFFGGGGGGGGGGGGFDGGGGGGGGGGGGCFGGGGGGGGGEGGGGGGGGGGGGGGE7FDFGGGGGGGGGGGGGGGGGGGGGGGGGCGFGGGGGGGGGGGFGGEGGGGGGG8FEGFGGCFGGDFGGGGF8:>DGGGGGGGGGGGGGFGGGGGGGGGGG9EEGGGGFFFFGGGEGGGGGF;EGGFF6CCAG>D=>FAF);EFGFCFF65:(1CCF1*2.;)136*))0-/8):)9:((.4),,2?FB62:8<20).4)),-().):)29?:1(4C*--41(
@M06628:26:000000000-CRM2J:1:1103:22845:1848 2:N:0:150
TAGTCTTGCGACCGTACTCCCCAGGCGGTGCACTTAATGCGTTAGCTTTGACTCGGAAGGGGTCAATCTCCCCAAATCTAGTGCACATCGTTTACGGCGTGGACTACCAGGGTATCTAATCCTGTTTGCTCCCCACGCTTTCGCGCCTCAGCGTCAGTTATCGGCCAGGAATTCGCCGTCGCCACTGGTGTGCCTTCGCATCTCTACGGACTTTACCCCTCCATGCGAAATTCCACTTCCCTCCCCGCCACTCTATATCAGTAGTTTCTGACGCACTTGTT
+
C=FC,6CFGEGGGGE<FF<6EC@,DFCF+@:FGFGGCGFGGCEGG<FGGAFC<EF7C,=F7:FECGFA,CF,:EGAE=CFFFDA,BE?<+F?DCG:::+@BGCFCE<E<F:FF?F,CD,@FF,CFFGFCDFEE8FC:C+=@AEEGGGG:?CFBBEGE;FFGGG>C7>CFCC*,1/;C*/?=8E*:<CC<EF*+;;A=::>5=F6>BF?3;(<=9)0:?:8(-(.9(8)(0(62-44:AB<()4(,-9)(--(4))).))64.96:+6))-*4((1),.)-)
@M06628:26:000000000-CRM2J:1:1103:23698:3097 2:N:0:150
TAATCTTGCGACCGTACTCCCCAGGCGGAATGCTTAATCCGTTAGGTGTGTCACCGAACAGTATACTGCCCGACGACTGGCATTCATCGTTTACGGTGTGGACTACCAGGGTATCTAATCCTGTTTGCTCCCCACACTTTCGTACCTCAGCGTCAGTATCGAGCCAGTGAGCCGCCTTCGCCACTGGTGTTCCTCCAAATATCTACGAATTTCACCTCTACACTTGGAATTCCACTCACCTCTCTCGAACTCAAGACCAGGAGTTTATGAGGCAGTTCCGG
+
FFFFFGFGFGEFCFCDGGGGGGGGGGGGGGGGGGGGGGGGGGGGGGGGGGGGGGGGGGGGGGGGGGGGGGGGGGGEGGEFGGGGGGGGGGGGGGGGGGGGFFGGGGGGGGGBGGGGGGGGGGGGFGGCE9DECGGGGGGGGGGGGGDGFFGGGGGGCBFGGGGGGGGGGFFF?EGEGGGFG//?CGGFG@EGGFGFFFFGGGGADFF@4A@AFFEFGGEEFFFFFFFFBF3AAFAFFFF3<?<?FFBFBB:A7334<(42(:>FGGAA<A??(,9FFBA?,
@M06628:26:000000000-CRM2J:1:1103:23680:3100 2:N:0:150
TAATCTTGCGACCGTACTCCCCAGGCGGAATGCTTAATCCGTTAGGTGTGTCACCGAACAGTATACTGCCCGACGACTGGCATTCATCGTTTACGGTGTGGACTACCAGGGTATCTAATCCTGTTTGCTCCCCACACTTTCGTACCTCAGCGTCAGTATCGAGCCAGTGAGCCGCCTTCGCCACTGGTGTTCCTCCAAATATCTACGAATTTCACCTCTACACTTGGAATTCCACTTCCCTCTCTCGAACTCAAGACCAGGAGTTTATGAGGCAGTTCGGA
+
GFCFEFFGGGDGCFFGGFGGGGGGGGGGGGGGGGGGFGGGGDFGDGGGGCFGGGGGGGGGGGGGFGGGGGGGGGGEGCEEGGGGFGEFGGGGDFGGGGCFGGCGDEFGGGGFGDGGGG9EFFFGGGGFFFG@BFEGG8FGGGGGFFGGGGGGEGGGGGCFGGFEFGGG:99CCEEGGDGFCEEDGG60**:7C=7)86FDCFFFFFFDAFD7+9?7017=3>:AFFFFABB<<<A2)).298?BFFFFB?:<<4<<2:<B::B)*A<44)13(-9265(-(
@M06628:26:000000000-CRM2J:1:1103:14957:3674 2:N:0:150
CAACCTTGCGGCCGTACTCCCCAGGCGGTCAACTTAACACGTTAGCTTCGACACTAAGCTCCTATATGAGCCCAACGTCTAGTTGACATCGTTTAGGGCGTGGACTACCAGGGTATCTAATCCTGTTTGCTCCCCACGCTTTCGAGCCTCAGCGTCAATCTAGACCCAGGATGCCGCCTTCGCCACTGGTGTTCCTCCGGATATCTACGCATTTCACCGCTACACCCGGAATTCCACATCCCTCTGTCTGATTCAAGCTATGCAGTATCGAATGCAATTC
+
GGGGGGGGGGGGGGGGGGGGGGGGGGGGFGGGGGGGGG,FFGGGGGGGGGGGGGGGFGGFGGGGGGGGGGGGGGGGGGGGGGGGGGGGGGGGGGGGGGGGGGGGGGGGGGGGGGGFFGGGGGGGGGGGGGGGGGGGGGGGGGGGGGGGGGGGGGGGGGGGGGGGGGCFGGGGGGGGGGGFGGGDGGGGGGGFGFGFFFFDGDGFGFC9>:?>DEEGGGFFFFFFF?@EFE9B?BFFFBBFFF???:)9AFFAAAB2<BFFB4=6CF>AB:@0:>FG2934
@M06628:26:000000000-CRM2J:1:1103:14939:3682 2:N:0:150
CAACCTTGCGGCCGTACTCCCCAGGCGGTCAACTTAACACGTTAGCTTCGACACTAAGCTCCTATATAAGCCCAACGTCTAGTTGACATCGTTTAGGGCGTGGACTACCAGGGTATCTAATCCTGTTTGCTCCCCACGCTTTCGAGCCTCAGCGTCAATCTAGACCCAGGATGCCGCCTTCGCCACTGGTGTTCCTCCGGATATCTACGCATTTCACCGCTACACCCGGAATTCCACATCCCTCTGTCTGATTCAAGCTATGCAGTATCGAATGCAATTC
+
GCFGGGGGGGGGGGGGGGGGGGGGFGEG+@FFGGGGFGGGGGGGGGGGGGGGDGGFGGGFGGGFGGG,CFGGGGGGGFGGFDGGGGGGGGGFF7BFFFGGGCGGGGFGGGGGGGFGGGGGC:FGGGGGGGGGEFGDGEGGGGGGGFGEGGFCGGGGGGFCFFGFGGGGGGGGGGGGGDCDFF5DGGGFGFGGGFGFFF>DCEGFGFFEFFDFD?CGG?@9>F>BFFFE>EB??A<BA>08<FBBB?BFFBAFBF<A2?F9A>4=>E2AD?F?:0:F9245
@M06628:26:000000000-CRM2J:1:1103:24472:4776 2:N:0:150
CAGCCTTGCGACCATACTCCCCAGGCGGAACACTTAACGCTTTCGCTACGGCCGAGAGGATGTGGAAGTCCCCTCAACCCAGTATTCATCGTTTACGGCTAGGACTACCGGGGTATCTAATCCCGTTCGCTACCCTAGCTTTCGTGCCTCAGCGTCAGAAAAGATCCAGTGATGCGCTTTCGCCACCGGTGTTCCCTATGCTATCAACGCATTTCACCGCTCCACCATAAGTTCCCATCCCCCCTATCTTCCTCGAGCTTGGGGGGTTGAAACGCAATTC
+
GFGFGGGGGGEGGCFGGGGGGGGGGGGDGGGGGGGGGGGGGGGGGGGGGEGGGGCCEGGGFFGFFFGGGGGGGGGFGG8FGGGFGGGGGGGGGGFGEFGGGGGGGGGGGGDGGGGGGGGGGGGGGD@FGGGFE@FFAFGGGGGGGGGGGGGFGGGGGGGGCEGGGGGDG9CFGGGGGEGFFCC8DGGEE/:CDA7AFFFG+1<AGFF?FFF@DBFGGF?B>BB:FFF=<FFAFFD27<0(.16>F1)166-6:9(-((4(2:>D)*4(((/6483>>?BF
@M06628:26:000000000-CRM2J:1:1103:11069:4842 2:N:0:150
TAATCTTGCGACCGTACTCCCCAGGCGGAATGCTTAATCCGTTAGGTGTGTCACCGAATAGTATACTACCCGACGACTGGCATTCATCGTTTACGGTGTGGACTACCAGGGTATCTAATCCTGTTTGCTCCCCACACTTTCGTACCTCAGCGTCAGTATCGAGCCAGTGAGCCGCCTTCGCCACTGGTGTTCCTCCAAATATCTACGAATTTCACCTCTACACTTGGAATTCCGCTCACCTCTCTCGAACTCAAGGCCAGGAGTTTAGGAGGCAGTTCCGA
+
GGGGGGGGGGGGGGGGGGGGGGGGGGGGGGGGGGGGGGGGGGGGGGGGGGGGGGGGGGGGGGGGGGGGGGGGGGGGGGGGGGGGGGGGGGGGGGGGGGGGGGGGGGGGGGGGGGGGGGGGGGGGGGGGGGGGGGGGGGGGGGGGGGGGGGGGGGGGGGGGGGGGGGGGGGGGGGGGGGGFGGGGGGGGGGGGGCFFFFFGGFGFGFFFFF@FGEFGGG@EFFFFFFFFFF>BAFFBBBFF?F7?FFFFFFFAF?>?BF?F:?EFGGAAFFFB<07FFFFF(
@M06628:26:000000000-CRM2J:1:1103:14836:5733 2:N:0:150
TAATCTTGCGACCGTACTCCCCAGGCGGGAAGCTTAATGCGTTAGCTGCGCCACCGAACAGTAAACTGTCCGACGGCTAGCTTCCATCGTTTACGGCGTGGACTACCAGGGTATCTAATCCTGTTTGCTCCCCACGCTTTCGCACCTCAGCGTCAGTATCGAGCCAGTGAGCCGCCTTCGCCACTGGTGTTCCTCCGAATATCTACGAATTTCACCTCTACACTCGGAATTCCACTCACCTCTCTCGAACTCTAGATTGCCAGTATCAGAGGCAGTTCCAG
+
FFGGGGGGGGGGGGGGGGGGGGGGGGGGGGGEGGGGGGGGGGGGGGGGGGGGGGGGGGGGGGGGGGGGGGGGGGGGGGGGGGGGGGGGGGGGGGGGGGGGGGGGGGFFGGGFCGGGGGGGGGGGGGGGGGGGGGGGGGGFGGGGGFFGGGGGGGGGGGGGGGGGGGGGGGGGGGGGGGGFGGDGGGFCFFGGGFGFFFFGGFF7FFFFFFFFC<AGCC?AFFFFFFDD?FFFFFFBF0>63<FB82:F<BBFFFFADA2AFB4;F?>>BB6:??CG<AA26
@M06628:26:000000000-CRM2J:1:1103:5574:7346 2:N:0:150
CACTCTTGCGAGCATACTTCCCAGGCGGGATACTTAACGCGTTAGCTTTAGTACTGCACAGGTCGATCTGTTCAACACCTAGTATCCATTGTTTACGGCTAGGACTACTGGGGTATCTAATCCCATTTGCTACCCTAGCTTTCGTCTCTGAGTGTCAGTAATAGCCCAGTAAAGTGCCTTCGCCATCGGTGTTCTTTCCAATCTCTACGCATTTCACCGCTCCACTGGAAATTCCCTTTACCTCTACTATACTCTAGTCCGATAGTTTCGACTGCGATTT
+
GFGFGGGGGGC:FGGGGGGGGGGGGGGGGEGDGGGGGGGGGGGGFGGGFGGGGGGFGGGGGGGGGGGGGGGGGGGGGGFFFGGGGGGGGGGFGGGGGGGGGGGGGGGGGGGGGGGGGGGFGGGFGGGGGGGGGGBFGEGGGFGGGGGGGFGG;CFGGFF;FGGGGA?EGGCCGGGGGGCFGCGCDGGGEGGCDFGFFFFFFGGFGFFFFFFFDFFGGGFFFF;@FFA)3AE@CF3@E7@;>AC@E<CFAA<A53<>DBFB?37><F>>A2FB:1CC>?B<
@M06628:26:000000000-CRM2J:1:1103:5560:7358 2:N:0:150
CACTCTTGCGAGCATACTTCCCAGGCGGGATACTTAACGCGTTAGCTTTAGTACTGCACAGGTCGATCTGTTCAACACCTAGTATCCATTGTTTACGGCTAGGACTACTGGGGTATCTAATCCCATTTGCTACCCTAGCTTTCGTCTCTGAGTGTCAGTAATAGCCCAGTAAAGTGCCTTCGCCATCGGTGTTCTTTCCAATCTCTACGCATTTCACCGCTCCACTGGAAATTCCCTTTACCTCTACTATACTCTAGTCCGATAGTTTCGACTGCGATTT
+
GGGGGFGGGGGGGGGGGGGGGGGGGGGGGGGGGGGGGGGGGGEGGGGGGGGGGGGGGGGGGGGGGGGGGGGGGGGGGGGGGGGGGGGGGGGGGFGGGGGGGGGGGGGGGGGFGGGGGGGGGGFGGGGGGGGGGFGGGGGGGGGGGGFGGGFFGGFGGGGGGGGGGGGGFGGGGGGDGFFFGGGGGGGDGGCGGFGFFFFGGGGFGFFFFD>EDFFGGGFFFFB@;EFA3AA>CEE7@AFCEEFFF<49)6<AA)-6<<AB?BF>DF<<>?::?BGCBF:B
@M06628:26:000000000-CRM2J:1:1103:11182:7425 2:N:0:150
CAATCTTGCGATCGTACTCCCCAGGTGGGACACTTATCACTTTCGCTTAGTCACTGAGATAAATCCCAACAACTAGTGTCCATCGTTTACGGCGTGGACTACCAGGGTATCTAATCCTGTTCGCTCCCCACGCTTTCGTCCATGAGCGTCAGTACATACGTAGTAGACTGCCTTCGCAATCGGTATTCTGTGTAATATCTATGCATTTCACCGCTACACTACACATTCTATCTACTTCCATATGACTCAAGTCAACCAGTATCAAAGGCAGTTCCATAGTT
+
GGGGGGGGGGGGGGGGGGGGGGGGGGGGGGGGGGGGGGGGGGGGGGGGGFGGGGGGGGGGGGGGGGGGGGGGGGGGGGGGGGGGGGGGGGGGGGGGGGGGGGGGGGGGGGGGGGGGGGGGGGGGGGGGGGGGGGGGGGGGGGGGGGGGGGGGGGGGGGGGGGGGGGGFGGGGGGGFEGGFGGGGGGGGGGGGGFGFFFFGGGGFGFFFFFEFGFFGGGFFFFFFFFFFFFFFFFFFFFFFE?EEFFFFF@FFFECFD?DFAAFFGGFF6(..6AGG<2>A:
@M06628:26:000000000-CRM2J:1:1103:11189:7442 2:N:0:150
CAATCTTGCGATCGTACTCCCCAGGTGGGACACTTATCACTTTCGCTTAGTCACTGAGATAAATCCCAACAACTAGTGTCCATCGTTTACGGCGTGGACTACCAGGGTATCTAATCCTGTTCGCTCCCCACGCTTTCGTCCATGAGCGTCAGTACATACGTAGTAGACTGCCTTCGCAATCGGTATTCTGTGTAATATCTATGCATTTCACCGCTACACTACACATTCTATCTACTTCCATATGACTCAAGTCAACCAGTATCAAAGGCAGTTCCATAGTT
+
GFGGGGGGGGFGGGGGGGGGGGGGGGGGGGGGGGGGGGGGGGGGGGGGGGGGGGGGGGGGGGGGGGGGGGGGGGGGGGGGGGGGGGFGGGGGGGGGGGGGGGGGGGGGGGGGGGGGGGGGGGEGGFGGGCGECEGFGGGGGGGGGGGGGGGGGGGGGFGGGGGGGGGGGGGGGGGGEGEDGFGGFGGGF:=CGF:BA:FGEGGFC6FFFFFFGFBDGFFFFF@@F@FFFFC??<EFFFFFFCCCEFC83;8CE<?F(2:AB<FFGGF001>:49C><A:A9
@M06628:26:000000000-CRM2J:1:1103:28083:7724 2:N:0:150
CATTCTTGCGAACGTACTCCCCAGGTGGCTTACTTAATGGTTTCCCTTGGATGCTCAGATCTAGTCCAAACATCGAGTAAGCATCGTTTAGGGCGTGGACTACCAGGGTATCTAATCCTGTTCGCTCCCCACGCTTTCGTGCCTCAGCGTCAATATATGCCTAGCTAGCTGCCTTCGCAATTGGTGTTCTATGACATATCTATGCATTTCACCGCTACATGTCACATTCCGCTAACCTCAACATAATTCAAGATAGACAGTTTCAAAGGCAATTTTCCAGT
+
GGGEGGGGGGEGGEGGGGGGGGGGGGGGCFFGGGGGDFGGGGGCFFGGGG<EFGG@FGGCEGFFCAEGEFGFGGE8BFGGGGCFGGFFGCGFGCFCFGE8FFFF@FECFGGGGGGGGGGEGGGGGGG=EGBFCGGCCE7DGGGGGGGGGC8EEGGAFGGGGGGGDFFFFGG69FA@@E6AEGEFF?GDFGFFGFG8EABCFGG>DBFEAFCF:@BGGGFF5@EEFFFFFF@<?6;E@FF;@D3@EFFA5)733<944;7;=CFA:<<B00>BBFD:92<A<
@M06628:26:000000000-CRM2J:1:1103:17333:7857 2:N:0:150
CAGCCTTGCGACCATACTCCCCAGGCGGAGCACTTAATGGTTTCCCTACGGCAAAAAGCGACGAATCGCCTCTCGCCCAGTGCTCATCGTTTACAGCTAGGAGTACCGGGGTATCTAATCCCGTTCGCTACCCTAGCTTTCGTACCTCAGCGTCAGTTATCCCCCAGTGTGCCGCCTTCGCCTCCGGTGTTCCTCATGATATCAACGCATTTCACCGCTCCACCATAAGTTCCGCACACCCCTGGAATACTCTAGCCTACCAGTTTCAAACGCAGTGCCA
+
GGGGGGGGGGGGGCFGGGGGGGGGGGGGGGGGGGGGGGGGGGGGGGGGGGGGGGCEFGGGGGGGGGGDGGGGCFGGGGGGGGGGGGFFGGGGGGGGGGGGGFGGGGGGGGGGGGGGG,EFFGGGGGGGEEGGGGFGGGGGFGGDGGGGGGGGGGGGGG;DGFCGGGEFGGGGGEGGGDFFGGGGGGEGGCGGGFGFAFFFCFGFFFFF:B?FGFB77E69>FF?><FF>FABA:?9;6<<>FFFFF0=<ABFFFAD<>?FFF:BCC>4>DF6>09>86AB
@M06628:26:000000000-CRM2J:1:1103:15040:8041 2:N:0:150
TAATCTTGCGACCGTACTCCCCAGGCGGAATGCTTAATCCGTTAGGTGTGTCACCGAATAGCATGCTACCCGACGACTGGCATTCATCGTTTACGGTGTGGACTACCAGGGTATCTAATCCTGTTTGCTCCCCACACTTTCGCACCTCAGCGTCAGTATCGAGCCAGTGAGCCGCCTTCGCCACTGGTGTTCCTCCGAATATCTACGAATTTCACCTCTACACTCGGAATTCCACTCACCTCTCTCGAACTCTAGACTGATAGTTTTGGAGGCAGTTCCAG
+
GGGGGGGGFGEGEGGGGGGGGGGGGGGGGGGGGGGGFGGGGGGGGGGGGGGGGGGGGGGGGGGGGGGGGGGGGGGGGGGFGCEFGGGGFGGFFGGCFGGGGGGGGGGGGGDGDGFGFGGGGGFGGGGFGGGGGGGGGGGGGGGGGGFFCFGGGGEEEFGGEGGGGGGFGGGGGGGGEEGFEGGGDFGGFFGGGFGFFFFG=:E6;AA6AF@CD7?F=FEFFBF<FFFF?F3A2)9>B0??>B42)5<F<<:AF9<AA2:)<2*9>F<0,,)411<FAFDA:
@M06628:26:000000000-CRM2J:1:1103:25044:8242 2:N:0:150
CATTCTTGCGAACGTACTCCCCAGGTGGGATACTTATCACTTTCGCTTGGCCGCCCAGGTCTCAAGGACCCGGACAGCTAGTATCCATCGTTTACGGCGTGGACTACCAGGGTATCTAATCCTGTTCGCTCCCCACGCTTTCGTCCATCAGCGTCAGTATATGGTTAGTCAGCTGCCTTCGCAATCGGTGTTCTATGTAATATCTATGCATTTCACCGCTACACTACATATTCCGCCAACTTCACCATAACTCAAGACGACCAGTATCAAAGGCAATTCTA
+
GFGFGGGGGGGGGGGGGGGGGGGGGGGGGGGGGGGGGGGGGGGGGGGGGGGGGGGGGGGGGGGGGGGGGGGGGGGGGGGFFGGGGGGGGGGGGGGGGGGGGGGGGFGGFGGGGGGGGGGGGGGGGGGGGGFGGGGGGGGGGGGGGGGGGGGGGGGEEGGGGGFGGGGGGGGGGFFGGGGFGGGGGGGGE5EDGFGFFFFCGCGFGFFFF7CFGEEGGDFF@FFFFFF?AF>ABDFFF9>FFF4>?<2=8>7AA2:8<??>F>B;::<AAA@:7?**.5A9)
@M06628:26:000000000-CRM2J:1:1103:21473:8276 2:N:0:150
CAGCCTTGCGACCATACTCCCCAGGCGGAACACTTAACGCTTTCGCTACGGCCGAGAGGATGTGGAGGTCCCCTCAACCCAGTGTTCATCGTTTACGGCTAGGACTACCGGGGTATCTAATCCCGTTCGCTACCCTAGCTTTCGTGCCTCAGCGTCAGAAAAGATCCAGTGATGCGCTTTCGCCACCGGTGTTCCCTATGATATCAACGCATTTCACCGCTCCACCATAAGTTCCCATCACCCCTATCTTCCTCAACCCTGGTGGTTTGAAACGCAGTTC
+
GGGGGGGGGGGGGGGGGGGGGGGGGGGGGGGGGGGGGFCFGGGGGGGGGGGGGGCEGGGGGGGGGGGGGGGGGDGGGGGGGGGGGGGFGGGGGGGGGGGDGGGGGGGGGGGGGEGGGGGGGGFGGGGGGGGGGGGGGGGFFGGGGGGGFGGGGGGGGGG9EGGFCFGGGGGGGGGGGGGFGGGGDCGCEEGDGFGFFFFGGGGFGFF?EEFF36><CF:>BBF?F:4=>4<:)6<77<?7??B>08?FAAA<)<2:(8:7<:).**-(,-=>2:3)-4).
@M06628:26:000000000-CRM2J:1:1103:21286:8753 2:N:0:150
TAGTCTTGCGACCGTACTCCCCAGGCGGAGAACTTAATGCGTTAGCTGCGCCACCCTTCCCGAAGGAAAAATAGCTAGTCCTCATCGTTTACGGCGTGGACTACCAGGGTATCTAATCCTGTTTGCTCCCCACGCTTTCGCGCCTCAGCGTCAGTAGAGTACCAGCGAACCGCCTTCGCCACCGATGTTCCTCCGAATATCTACGCATTTCACTGCTACACTCGGAATTCCGTCCGCCTCTTACTCACTCAAGCCATGCAGTTTCAAGAGCAGTTCCAGAG
+
FFGGGGGGGGGGGGGGGGGGGGGGGGGGGGGFGGGGGGGGGGGGGGGGGGGGGGGGGGGGGGGGGGGGGGGGGGGGFCEGGGGGGGGGGGGGGGGGGGGGGGGGGGGGGGGGGGGGGGGFCFGGGGGGGGGGGGGGGGGGGGGGCGGGGGGGGEGGGGGGGGGGGGGGCGGGGGGGGGGFGGGGGDGGGGGDGFG5;3@:FCEFGFDFEFFFGFAGGGA?B>?F>05F?FFF??;FFF?BFF<A2>AF9A:?3>12>:BFA<F*?FBFFFFFB4:F<>>2,
@M06628:26:000000000-CRM2J:1:1103:19728:9006 2:N:0:150
TAATCTTGCGACCGTACTCCCCAGGCGGAATGCTTAATCCGTTAGGTGTGACCCCAAAGGGCAAGCCCCCTGACGTCTGGCATTCATCGTTTACGCTGTGGACTACCAGGGTATCTAATCCGGGTTGCTCCCCACACTTTCGTACCTCTGCGTCAGTATCGAGCCAGTGAGCCGCCTTCGCCACTGGTGTTCCGCCAAATACCAACGACCTCCACCTCTACACTTGGAATTCCACTCGCCTCTCTCGAACTCTAGACTGCTAGTTTACAGGGCAGTTCCAG
+
ECFGFCGEFGGGDGGGGGGGGEE,,CC@:@DGGFGFC,EE:6,CFFFEFCAF,CCFGGFFFCFFGG<D=F+DEE:FFGGGGFFDE@F<=<EFCEG++?C=EFG<FGF,:=C?=A@D,@,38+@+@F8,E,D@C3CEGFF3>E:,@@F>,@;>>B*@3@;;E*@5F>,>2,44,*=4*/<?AA*?6;C2A:>++)/.:)A79+=**231)8()91:=7=4<<<0<8496AF7<A2.).(,-84414)4??2(5).4)462()-**2<)-6))(--CFFFF).
@M06628:26:000000000-CRM2J:1:1103:19590:9230 2:N:0:150
CAGCCTTGCGACCATACTCCCCAGGCGGAGCACTTAATGGTTTCCCTACGGCAAAAAGCGACGAATCGCCTCTCGCCCAGTGCTCATCGTTTACAGCTAGGACTACCGGGGTATCTAATCCCGTTCGCTACCCTAGCTTTCGTACCTCAGCGTCAGTTATCCCCCAGTGTGCCGCCTTCGCCTCCGGTGTTCCTCATGATATCAACGCATTTCACCGCTCCACCATAAGTTCCGCACACCCCTGGAATACTCTAGCCTACCAGTTTCAAACGCAGTGCCAA
+
GGGGGGGGGGGGGGGGGGGGGGGGGGGGGGGGGGGGGGGGGGGGGGGGGGGGGGGGGGGGGGGGGGGGGGGGGGGGGGGGGGGGGGGGGGGGGGGGGGGGGGGGGGGGGGGGGGGGGGGGFGGGGGGGGGGGGGGGGGGGGGGGGGGGGGGGGGGGGGGGGGGGGGGGGGGGGGGGGEGFGGGGGGGGGGGGGFG46FFFGGGFGFEFBEFFGFFFGGBFFFFFFD?FFFFFFFF;>;BFFFFFF(49?AAFFFFFFB?B:>FFF?ABAAF?>BGGFFA<0
@M06628:26:000000000-CRM2J:1:1103:19683:9357 2:N:0:150
TAATCTTGCGACCGTACTCCCCAGGCGGAATGCTTAATCCGTTAGGTGTGTCACCGACAAGCATGCTTGCCGACGACTGGCATTCATCGTTTACGGTGTGGACTACCAGGGTATCTAATCCTGTTTGCTCCCCACACTTTCGTACCTCAGCGTCAGTATCGAGCCAGTGAGCCGCCTTCGCCACTGGTGTTCCTCCAAATATCTACGAATTTCACCTCTACACTTGGAATTCCACTCACCTCTCTCGAACTCAAGACTACCAGTATTAAAGGCAGTTCCGG
+
GGGGGGGGGGGGGGGGGGGGGGGGGGGGGGGGGGGGGGGGGGGGGGGGGGGGGGGGGGGGGGGGGGGGGGGGGGGGGGGGGGGGGGGGGGGGGGGGGGGGGGGGGGGGGGGGGGGGGGGGGFGGGGGGGGGGGGGGGGGGGGGGGGGGGGGGGGGGGGGGGGGGGGGGGFFGGGGGGGGFGGGGGGGGGGGGGFGFFFFGGGGFGFFFFA?FGFFGGGFFFFFFFFFFFFFFF<4412>BD?2<??BF?<<2<B?F<4>B(8F@GGFBAAFD<FGGFFFF3
@M06628:26:000000000-CRM2J:1:1103:12248:9832 2:N:0:150
CAGCCTTGCGACCATACTCCCCAGGCGGAACACTTAACGCTTTCGCTACGGCCGAGAGGATGTGGAGGTCCCCTCAACCCAGTGTTCATCGTTTACGGCTAGGACTACCGGGGTATCTAATCCCGTTCGCTACCCTAGCTTTCGTGCCTCAGCGTCAGAAAAGATCCAGTGATGCGCTTTCGCCACCGGTGTTCCCTATGATATCAACGCATTTCACCGCTCCACCATAAGTTCCCATCACCCCTATCTTCCTCAAGCCTGGCGGTTTGAAACGCAGTTC
+
GFGGGGGGGGGGGGGGGGGGGGGGGGGGGGGGGGGGGGDGGGGGGGGGGGGGGGGGGEGGGGGGGGGGGGGGGFGFFGGGDDBFFFFGFGGGGGFGGGGGDGGGGGGGGGGGGFGGGGGGGGGGGCFGECEEGGGGGGGGGGGGF7EGGGCGFGEEDGGGGGGGGGGGGGFGGCFCGGGFGGGGDCGEGEGDDA>FFFFFGGG?74@?FE>F3499>F6>66;:FFFF?@><<):?FAFFFFFFBB:?<2<6-:42<2:3?()0>G;:0<FFF?C918A9
@M06628:26:000000000-CRM2J:1:1103:3529:9846 2:N:0:150
CAGCCTTGCGACCATACGCCCCAGGCGGAACAATTAATGCTTTCGCTACGGCCGAGAGGATGTGGAGGTCCCCTCAACCAAGTGGTCATCGTTTACGGTTAGGACGACCGGGGTATCTAATCCCGTTCGCTACCCTAGCTTTCGTGCTTCAGCGTCATAAAAGACCCAGTGATTCGCGTTCGCCACCGGTGGTCCCTATGATCTCAACGCATTTCATCGCTCCACCATAAGTTCCCATCCCCCCTATCTGCCCCAAGCCTGGTGGTTTGAAAGGCAGTTC
+
C-C-;6CE9+@6+6,;CC76+CFD8FCGGGG8669F<,<<C<@EG:F7FCFFE:8+C4B4,CFFGGG7F,C,4B:45B,++4:E,<C,5B@:9+:?:+,BCEGG833CFF:++33@=FC9,8,,@FG83*@B*D,E,D,2?;EG::7*@,,5>**64,,,,71*,<C,=?C7@++**/=)8C:CD3**2:*)19C>FFFFF90*:4*.073.7)4+*3301134)3)*)196.4).241(.(-3(-)1:)5)(,((46(,(()01/,(-)94)21*,,-)
@M06628:26:000000000-CRM2J:1:1103:23411:10122 2:N:0:150
TAATCTTGCGACCGTACTCCCCAGGCGGAATGCTTAATCCGTTAGGTGTGACACCAAAGGGCAAGCCCCCTGACGTCTGGCATTCATCGTTTACGGTGTGGACTACCAGGGTATCTAATCCTGTTTGCTCCCCACACTTTCGTACCTCAGCGTCAGTATCGAGCCAGTGAGCCGCCTTCGCCACTGGTGTTCCTCCAAATATCTACGAATTTCACCTCTACACTTGGAATTCCACTCACCTCCTTCGAACTCTAGACTGATAGTTTACAGGGCAGTTCCAG
+
GGGGGGGGGGGGEGFGGGGGGDGGGGGGGGGGGGGGGGGGDGGGGGGGGGGGGGGGGGGGGGGGGGDGGGGGGGGGGGGGGGGGGGGGGGGGGGGGGGGGGGGGGGGGGDGGGGGGGGGGGFFGGGGGGGC:CGGGGGGGGGGGGGGGGFGGGGGGGGCGGGGGEGGGGGGGGGGGGGGFGG5CF<:EFGECGFFFFFFGGGGFGFF0=A?FGEFDGGEEFEFEFEFF3B8CEFFBBFFF?02().(5:66B<:))<>?>AD4@FFABADF<0,1>642-.
@M06628:26:000000000-CRM2J:1:1103:23424:10138 2:N:0:150
TAATCTTGCGACCGTACTCCCCAGGCGGAATGCTTAATCCGTTAGGTGTGACACCAAAGGGCAAGCCCCCTGACGTCTGGCATTCATCGTTTACGGTGTGGACTACCAGGGTATCTAATCCTGTTTGCTCCCCACACTTTCGTACCTCAGCGTCAGTATCGAGCCAGTGAGCCGCCTTCGCCACTGGTGTTCCTCCAAATATCTACGAATTTCACCTCTACACTTGGAATTCCACTCACCTCTCTCGAACTCTAGACTGATAGTTTACAGGGCAGTTCCAG
+
GGGGFGGGGGGGGGGGGGGGGGGGGGGGGGGGGGGGGGGGGGGGGGGGGGGGGGGGGGGGGGGEGGGGGGGGGGGGGGGDGGGGGGGGGGGGGGGGFCGGGGGGGGGGGGGGGGFGDFGGGFGGGGGGGGGGGGEGGGFGGGGGGGGGGGGGGGGCCADGGGGGGFGGGGGD9EGGGGGFGGGGGGGGFGGDCFGFFFFGGGFF=@F?AF?1C<E<*=@EFE@FFFFFFFFE?C<DF?FFF?FB?2::<6?FFBBFB<BFAF4@CC29>2F6(3CCABBFA
@M06628:26:000000000-CRM2J:1:1103:23410:10149 2:N:0:150
TAATCTTGCGACCGTACTCCCCAGGCGGAATGCTTAATCCGTTAGGTGTGACACCAAAGGGCAAGCCCCCTGACGTCTGGCATTCATCGTTTACGGTGTGGACTACCAGGGTATCTAATCCTGTTTGCTCCCCACACTTTCGTACCTCAGCGTCAGTATCGAGCCAGTGAGCCGCCTTCGCCACTGGTGTTCCTCCAAATATCTACGAATTTCACCTCTACACTTGGAATTCCACTCACCTCTCTCGAACTCTAGACTGATAGTTTACAGGGCAGTTCCAG
+
FGGGGGGGGGGGGGGGGGGGGGGGGGGGGDGFGGGGDGGGGGGGGGGFGGGGGGGGGGG@FGGCEGFGGGGGGGGGGGGGCEGGGGGFFGGGFDFFEEGGEFFGFGGFEEGGGGGG98DEEFEGGGGGGGGGGCCEGFGGGGGGGGGGGFGG8EGCEFGGDCGGGFGEGGGGGGGGGEG*A=7DGFFGGGGGGFG4AAFGGCGF7AF@FA?FCEEGGFFA<CFFAEFF<B))19>A<BB?>??F?FFFF?FAF9<4AFF?AFB6FF)4:7F(8?DFDFF<6
@M06628:26:000000000-CRM2J:1:1103:21094:10791 2:N:0:150
TACCCTTGCGAGCGTACTCCCCAGGCGGGGCACTTAACACATTAGCTACGGCAATGAATCTCATAGGTAAACCCATTGCCTAGTGCCCATCGTTTACGGCTAGGACTACCGGGGTATCTAATCCCGTTCGCTACCCTAGCTTTCGCACCTCAGCGTCAGAGACGGACCAGTGAGCCGCTTTCGCCACCGGTGTTCCTCCAGATATCTATACATTTCACCGTTCCACCTGGAGTTCCACTCACCCCTTCCGTCCTCAAGCTCGCCAGTACCAGGTGCAGTT
+
GGGGGGGGGGGGGGGGGGGGGGGGGGGGGGGGGGGGGGGGGGGGGGGGGGGGGGGGGGGGGGGGGGGGGGGGGGGGGGGGGGGGGGGGGFGEGGGGGGGGGGGGGFGGGGGGGGGGGGGGGGGGGGGGGGGGGGGGGGGGGGGGGGGGGFFFGGGEGGGECFGGGGGGGGGFFCGGGGD5EFGGGGGGGCEDDFGF=FFFGEFFFFFAFFFFGFAGFFFBFF?:FFFFF:715?A2:9:<??<?FFFF<?FF;-647?F0),<DDC4A)6641:GC,:AD
@M06628:26:000000000-CRM2J:1:1103:28356:11004 2:N:0:150
TAGTCTTGCGACCGTACTCCCCAGGCGGTGCGTTTAACGCGTTAGCTCCGGCACGGACGGGGTCGAACCCGCCCACACCAAACGCACACCGTTTACTGCTAGGACTACAGGGGTATCTAATCCCTTTCGCTACCCTAGCCTTCGAGCCTCAGCGTCAGTTAGTGTCCAGTGTATCGCCTTCGCCACTAGTGTTCCTCACGATATCTACGCATTTCACTGCTACACCGTGAATTCCATACACCCCTCCACTACTCTAGCTTGGCAGTATCGGATGCAGTTC
+
GFGGGGGGGGGGGGGG@FGGGGGGGGGDGGGGGGGGGGGDGGGGGGFCFGGGGGGGGGGGGGGGGGGGGGGGGGGGGGGGCGGGGGGGGGGDEGGGGGGGCFGGGGFGFFFEDGGGGGGGGGFGGGGGGGGGGGGG?FGGGGGFGGGGFFGGGGCEECGGGGGGGGGGCGGGGGGGGGGFFCGGGGGGGGGGGF7@?FFGEGGDGFFBFDFFGFFGGG><AAF3FFD::F:)5:AFB<?<0?9;BFF414>?A?FFF<AAF6FFD664<:E0:;C>2-))
@M06628:26:000000000-CRM2J:1:1103:2289:11059 2:N:0:150
CATTCTTGCGAACGTACTCCCCAGGTGGGATACTTATCACTTTCGCTTGGCCGCCAAGACCGAAGTCCTGACAGCTAGTATCCATCGTTTACGGCGTGGACTACCAGGGTATCTAATCCTGTTCGCTCCCCACGCTTTCGTCCATCAGCGTCAGTATATAGTTAGTCACCTGCCTTCGCAATTGGTGTTCTATGTGATATCTATGCATTTCACCGCTACACCACATGTTCCGGCAACTTCACTATAACTCAAGACTTACAGTATCAAGGGCAATTTTATGG
+
GGGGGGGGGGGGGGGGGGGGGGGGGGGDFGGGGGGGGGFFGGGGGGGGGGGGGGGGGGGGGGGGGGGGGGGGGGGGGGGGGGGGGGGGGGGGGGGGGGGGGGGGGGGGGGGGGGGGGGGGGGGGGGGGGGGGGGGGGGGDGGGGGFGGGGGGGDFGGGGGGGGGGGGGGGGGGGGGGGG>GGGGGGGGGGGGGFGFFFFGGGGFGFFFFFFFGEFGGG@EFF@FF@FFEFC069>B?>FFFFAAFFFFDD>?FAFF>AFA?AFFGGFFFFFF?7CDAFFF0
@M06628:26:000000000-CRM2J:1:1103:27007:11134 2:N:0:150
TAATCTTGCGACCGTACTCCCCAGGCGGAATGCTTAATCCGTTAGGTGTGTCACCGAACAGTATACTGCCCGACGACTGGCATTCATCGTTTACGGTGTGGACTACCAGGGTATCTAATCCTGTTTGCTCCCCACACTTTCGTACCTCACCGTCAGTATCGAGCCAGTGAGCCGCCTTCGCCACTTGCCTTCTTCCAAATATCTACGAATTTCACATCTACACTTGGAATTCCACTCACCTCTCTCGAACTAAAGACACGGAGTTTAGGAGGCAGTTCCGG
+
FGGEFGGGGGGDGGGGGGGGGGGEFGGGGGG@FGGFGCEEFGGGGGGGGGFGAF<FFEGGGEFEGGFFA==F+@C4+8@BFEGFEBEEFBEGFFFGFGGGGFGGGGF<?FFFFA@F;8CECDFGGCDE988@E8BCFFGFFEGFGE7DE,,@DGG*EFCFCGFGGG5>D;CCE>EGC8<6C****+4,,5<D7+31@@=FDCC6C:81AA(;C55++3.)).(.;.06)*,.:)62.(41.4)(,.(721()).244(((-())9<2:84@:?8*>)4)(,
@M06628:26:000000000-CRM2J:1:1103:27001:11153 2:N:0:150
TAATCTTGCGACCGTACTCCCCAGGCGGAATGCTTAATCCGTTAGGTGTGTCACCGAACAGTATACTGCCCGACGACTGGCATTCATCGTTTACGGTGTGGACTACCAGGGTATCTAATCCTGTTTGCTCCCCACACTTTCGTACCTCAGCGTCAGTATCGAGCCAGTGAGCCGCCTTCGCCACTGGTGTTCCTCCAAATATCTACGAATTTCACCTCTACACTTGGAATTCCACTCACCTCTCTCGAACTCAAGACCAGGAGTTTAGGAGGCATTTCCGG
+
GGGGFGGGGDEGEECE@CFGGGDGFGG7FF<CEFFGDFGGGFEEGGGCEFFEFGGEECEGGFGFCFFEFGCF=@FGEFGFFFGFGDF9,DFFGEGGFGCFFFGFGGFGFGGGGGGGGCEGGFFGGGFGGGGGGGGGEGGGGDG6F:,BFFCEGGG5@;>E>D;ECC>DBFGFFCEEGDGFGGGGGGGG8FCFGAFFFFFGFFGFDFFFAADFFFE92:;.7<@EFF?F<F?9.-4<<(5()..,)52FF0(<B8)-<?0<((.7FG<<:BF<0(*2)6)-(
@M06628:26:000000000-CRM2J:1:1103:7867:11183 2:N:0:150
TAATCTTGCGACCGTACTCCCCAGGCGGAATGCTTAATCCGTTAGGTGTGTCACCGAACAGTATACTGCCCGACGACTGGCATTCATCGTTTACGGTGTGGACTACCAGGGTATCTAATCCTGTTTGCTCCCCACACTTTCGCACCTCAGCGTCAGTATCGAGCCAGTGAGCCGCCTTCGCCACTGGTGTTCCTCCGAATATCTACGAATTTCACCTCTACACTCGGAATTCCACTCACCTCTCTCGAACTCAAGACCAGGAGTTTTGGAGGCAGTTCCAG
+
GGGGGGGGGGGGGGGGGGGGGGGGGGGGGGGGGGGGGGGGGGGGGGGGGGGGGGGGGGGGGGGGGGGGGGGGGGGGGGGGGGGGGGFFGGGGGGGGGGGGGGGGGGGGGGGGGGGEDFGGGGGGGGGGGGGGGGGGGGGGGGGGGGGGGGGGGGGGGDGGGGFGGGGGGGGGGGGGGGGFGGGGGFGFCGEFGFGFDFFGGGGFGFF;FADFGFFGGGFFFFFFFFD>?F?DFFFFFFFF?BFFBFF??FFFFB?FF?FF:BDFGGFFF:F?B:DGDFDD<
@M06628:26:000000000-CRM2J:1:1103:11980:11213 2:N:0:150
TAATCTTGCGACCGTACTCCCCAGGCGGAATGCTTAATCCGTTAGGTGTGTCACCGAACAGTATACTGCCCGACGACTGGCATTCATCGTTTACGGTGTGGACTACCAGGGTATCTAATCCTGTTTGCTCCCCACACTTTCGTACCTCAGCGTCAGTATCGAGCCAGTGAGCCGCCTTCGCCACTGGTGTTCCTCCAAATATCTACGAATTTCACCTCTACACTTGGAATTCCACTCACCTCTCTCGAACTCAAGACCAGGAGTTTAGGAGGCAGTTCCGA
+
CFGGGGGGGGGGGGGGGGGGGGGGGGGGGGGGGGGGGGGGGGGGGGGGGGGFGGGGGGGGGGGGGGGGGGGGGGGGGGGGGGGGGGGGGGGGGGGGGGGGGGGGGGGGGGGGFGGGGGGGGGGGGGGGGGGGGGGGGGGGGGGGGGGGGGFECEGGG9@CEGCEGGCGGGGGGGGGGGGFE==D8DGFFGGF>CFFAFFFFFGFGF5;:A?FGFFFGGEAEC?<?<?FAF?BF<>B::B03?FF??F?:B?>2:<2?FFFF?EFFGFFBBF?FFC7>A<?(
@M06628:26:000000000-CRM2J:1:1103:21828:11389 2:N:0:150
TAATCTTGCGACCGTACTCCCCAGGCGGAATGCTTAATCCGTTAGGTGTGTCACCGAGCAGCATGCTACCCGACGACTGGCATTCATCGTTTACGGTGTGGACTACCAGGGTATCTAATCCTGTTTGCTCCCCACACTTTCGCACCTCAGCGTCAGTATCGAGCCAGTGAGCCGCCTTCGCCACTGGTGTTCCTCCGAATATCTACGAATTTCACCTCTACACTCGGAATTCCACTCACCTCTCTCGAACTCAAGACTAGCAGTATTAGAGGCAGTTCCGG
+
GGGGGGGGGGEGGGGGGGGGGGGGGGGGGGGGGGGGFGGGGGGGGGGGGGGGGGGGGGGGGGGGGGGGGGGGGGGGGGGGGGGGGGGGGGGGGGGGGGGGGGGGGGGGGGGGFGGGGGGGGGFGGGGGGGGDGGGGGGGGFEGGGGGGDGGGGGGGGGE@CFFGGGGGGGGGG9CGGGGFGEEGGGFF6CE7C@CFFFEGGFGFFFF?FF@FGCF9>F?2:<B<FFFFFFFF4)6AB<F<??FF?FFFF:?F<>><:AF?:A9=C:):<<68(1<F>B<64
@M06628:26:000000000-CRM2J:1:1103:21814:11402 2:N:0:150
TAATCTTGCGACCGTACTCCCCAGGCGGAATGCTTAATCCGTTAGGTGTGTCACCGAGCAGCATGCTACCCGACGACTGGCATTCATCGTTTACGGTGTGGACTACCAGGGTATCTAATCCTGTTTGCTCCCCACACTTTCGCACCTCAGCGTCAGTATCGAGCCAGTGAGCCGCCTTCGCCACTGGTGTTCCTCCGAATATCTACGAATTTCACCTCTACACTCGGAATTCCACTCACCTCTCTCGAACTCAAGACTAGCAGTATTAGAGGCCGTTCCGG
+
GGGGGGGGGGGGGGGGGGGGGGGGGGGGGGGGGGGGFGGGGGGGGGGGGGGGGGGGGGGGGGGGGGGGGGGGGGGEGGGGGGGGGGGGGGGGGGGGGGGGGGGGGGGGGGGGGGGGGGGGGGGGGGGGGFGGGGGDGGGGGGGGGGGGGGGGGGGGGFGGGGGGGGGGGFGGGDGGGGGFGG=DGGGGGGGGGFGFFFFGGGGFGFFDAFFFFFAGFC<)45?BF?BDFFDFFFDAFFF0.82:DFBFFFB4-422<>A:03=BDG<AB-=::(9C?FB?0
@M06628:26:000000000-CRM2J:1:1103:4557:11551 2:N:0:150
TAATCTTGCGACCGTACTCCCCAGGCGGAATGCTTAATCCGTTAGGTGTGACACCGAAGGGCAAGCCCCCCGACGTCTGGCATTCATCGTTTACGGTGTGGACTACCAGGGTATCTAATCCTGTTTGCTCCCCACACTTTCGTACCTCAGCGTCAGTATCGAGCCAGTGAGCCGCCTTCGCCACTGGTGTTCCTCCAAATATCTACGAATTTCACCTCTACACTTGGAATTCCACTCACCTCTCTCGAACTCTAGACTGATAGTTTAGGAGGCAGTTCCAG
+
GGGGGGGGGGGGGGGGGGGGGGGGGGGGGGGGGGGGGGGGGGGGGGGGGGGGGGGGGGGGGGGGGGGGGGGGGGGGGGGGGGGGGGGGGGGGGGGGGGGGGGGGGGGGGGGGGGGGGGGGGGGGGGGGGGGGGGGGGGGGGGGGGGGGGGGGGGGGGFGGGGGGFFGGGGGGGGGGGGGFGEGGGGGGGGGGGFGFFFFGGGGFGFFDAFBFGFFGGGFFFBFFFDFFBFFFBFFFFFFBFBDFFFF@?BBFFFDAFFF?DDFFGGFADFFFFFGGFFA<<
@M06628:26:000000000-CRM2J:1:1103:5420:11672 2:N:0:150
TAATCTTGCGACCGTACTCCCCAGGCGGGAAGCTTAATGCGTTAACTGCGCCACCGAACAGTATACTGCCCGACGGCTAGCTTCCATCGTTTACGGCGTGGACTACCAGGGTATCTAATCCTGTTTGCTCCCCACGCTTTCGCACCTCAGCGTCAGTATCGAGCCAGTGAGCCGCCTTCGCCACTGGTGTTCCTCCGAATATCTACGAATTTCACCTCTACACTCGGAATTCCACTCACCTCTCTCGAACTCAAGATCGCCAGTATCAAAGGCAGTTCCGG
+
GGGGGGGGGGGGGGGGGGGGGGGGGGGGGGGGGGGGFGGGGGGGGGGGGGGGGGGGGGGGGGGGGGGGGGGGGGGGGGGGGGGGGGGGGGGGGGGGGGGGGGGGGGGGGGGGGGGGGGGGGGGGGGGGGGGGGGGGGGGGGEGGGGGGGGGGGGGGGFGGGGGGGEGGFCGGGGGGGGGFGGGGGGGGGGGGGFFFFFFGGGGFGFFFFFBFGFFGCC7ABFF>FFFD?FF9AFFFFFFF<BFF3>BF???AA?DB?FFFFFEFGGD<AAFB:?GGFFFF>
@M06628:26:000000000-CRM2J:1:1103:22323:11952 2:N:0:150
CAGCCTTGCGACCATACTCCCCAGGCGGAACACTTAACGCTTTCGCTACGGCCGAGAGGATGTGGAAGTCCCCTCAACCCAGTGTTCATCGTTTACAGCTAGGACTACCGGGGTATCTAATCCCGTTCGCTACCCTAGCTTTCGTGCCTCAGCGTCAGAAAAGACCCAGTGTTGCGCCTTCGCCACCGGTGTTCCCTATGATATCAACGCATTTCACCGCTCCACCATAAGTTCCCAACACCCCTGTCTTCCTCAAGCTTGAGGGTTTGAAACGCAATTCA
+
GGGGGGGGGGGGGGGGGGGGGGGGGGGGGGGGGGGGGGGGGGGDGGGEGGGGGG7FGGGEEFGFGFGGGGGGGGGFGFGGGGGGGEFGGGGGGGGGGGGGGGGGGGGGGGGGGGGGGGGGFGGGGGGGGGGGGGGGFGGGGCFGGGGGGGGGGGGGGGGGGGFGGFGGGGGGGFGG5CGFGGGGGCEEGECC8FC688;FCEGFGFA<:@9ED<BGGGFFFFFFFFFF2?A>A<53<?606?;6:?F@992)54A>28:D(8653=2?6<=AA?)7(8)6)
@M06628:26:000000000-CRM2J:1:1103:16757:12452 2:N:0:150
TAATCTTGCGACCGTACTCCCCAGGCGGAATGCTTATTCCGTTAGGGGTGACACCGAACCTTCTACTGCCAGACGTCTGGCCTACATCGTATAGTGTGTGGACTACCATGGCAGCTAATCCTGTTTTGTCTCCACACCTTCGTACCTCAGCGCCACTATAGAGCCAGGGCGCCGCCCCCCCCTCTGGTCTGCCTTCGAATATCTACGAATTTCACCTCTCCACTCGCACTTCCACTCACCCCCCTCGAACTCAAGTCAAGCCATATGAAAGCCACTTACTA
+
,C<-EFGGGGG7FEGGGGGGGGGGGGGG+@C,EFGG,ECFGGGGG@,66@:E,EFGG@++,5,,,,CF,F,,EC+++,+,A,C,,,9?++,:,,5,C<49B,,C,,4,,,,,B44@,@FG=,5C5A=,@,,8E,@3C+,63+@,3F8E,,@+5+3+,,,,@,59F:,**3**:*****4)==*:C6<F++0:0*+*)).**+01*/)())(1C<4+*:)(42:<F:5.(0).85444((4(-(43,().(()5:)-6).52()/*+).-6*((.*2)).).
@M06628:26:000000000-CRM2J:1:1103:16767:12472 2:N:0:150
TAATCTTGCGACCGTACTCCCCAGGCGGAATGCTTAATCCGTTAGGTGTGACACCGAACAGTATACTGCCCGACGTCTGGCATTCATCGTTTACGGTGTGGACTACCAGGGTATCTAATCCTGTTTGCTCCCCACACTTTCGTACCTCAGCGTCAGTATCGAGCCAGTGAGCCGCCTTCGCCACTGGTGTTCCTGCGAATATCTACGAATTTCACCTCTACACTCGCAATTCCACTCACCTCTCTCGAACTCAAGACTAGCAGTATTAAAGGCAGTTCCAA
+
GFGGGGGGGGGGGGGGGGGGGGGGGGGGGGGGGGGGGGGGGGGGGGGGGGGGGGGGGGGGGGGGGGGGGGGGGGGGGGGGGGGGGGGGGGGGGGGGGGGGGGGGGGGGGGGGFGGGFGGGGGGGGGGGGGGGGGGGGGGGGGGDGGGGGGGGGGGGGGGGGGGGGGGGGGFGGGGGGGGFGGGGGCGGGGGGGFGFDFFGGGGFGFFFAF?FDCEGGGFEEAB9@:DFFFABB9<>04:B)3<:7??FFFFD2>?BFFF?<DF@FGFAAFFBFFGGFFB>-
@M06628:26:000000000-CRM2J:1:1103:15123:12696 2:N:0:150
TAATCTTGCGACCGTACTCCCCAGGCGGAATGCTTAATCCGTTAGGTGTGTCACCGAGCAGCATGCTACCCGACGACTGGCATTCATCGTTTACGGTGTGGACTACCAGGGTATCTAATCCTGTTTGCTCCCCACACTTTCGCACCTCAGCGTCAGTATCGAGCCAGTGAGCCGCCTTCGCCACTGGTGTTCCTCCAAATATCTACGAATTTCACCTCTACACTTGGAATTCCACTCACCTCTCTCGAACTCAAGACTAGCAGTTTAAGAGGCAGTTCCAG
+
GGGGGGGGGGGGGGGGGGGGGGGGGGGGGGGGGGGGGGGGGGGGGGGGGGGGGGGGGGGGGGGGGGGGGGGGGGGGGGGGGGGGGGGGGGGGGGGGGGGGGGGGGGGGGGGGGGGGGGGGGGGGGGGGGGGGGGGGGGGGGGGGGGGGGGGGGGGGGGGGGGGGGGGGGGGGGGGGGGGFGGGGGGFGGGGGGFGFFFFGGGGFGFFFAFFFGFFGGGFFFFFFFFFFFF?AFFFFB??FFFFFFFFFBFFAB?DAFFA(,4BFGGF>A<FF<?DFFB22.
@M06628:26:000000000-CRM2J:1:1103:29685:13153 2:N:0:150
TAATCTTGCGACCGTACTCCCCAGGCGGAATGCTTAATCCGTTAGGTGTGTCACCGAACAGTATACTGCCCGACGACTGGCATTCATCGTTTACGGTGTGGACTACCAGGGTATCTAATCCTGTTTGCTCCCCACACTTTCGCACCTCAGCGTCAGTATCGAGCCAGTGAGCCGCCTTCGCCACTGGTGTTCCTCCAAATATCTACGAATTTCACCTCTACACTTGGAATTCCACTCACCTCTCTCGAACTCAAGACCAGGAGTTTATAAGGCAGCTCCAG
+
AEFFGGGGFGCGBFFDGGGG<BEEFGGGGCG?FFGGE<EEEGGFG?CEGGGGGGGDEDGGGGGFFFDFG8FCFGG7BBFGFGCFFGGGFGGGGGGGEFGF:FGFGGBFGGGGDDEFDGGGGGGFGGGCBCDFGCGEGGGFFGGGGGEGGGGGGCEDAFG;::;8F7>D,69C??E8;EFFG=EGGG=F6;7FFCFA;AF>CCEA>FFDA4(1C<??67;><<BFFB?79FF469<<7<7??B21<<6411(6<>77:182:?:FGGFA><@<0<D*(5?74
@M06628:26:000000000-CRM2J:1:1103:28185:13189 2:N:0:150
TAATCTTGCGACCGTACTCCCCAGGCGGAATGCTTAATCCGTTAGGTGTGACACCAACAAGCATGCTTGCTGACGTCTGGCATTCATCGTTTACGGGGTGGACTACCAGGGTATCTAATCCTGTTTGCTCCCCACACTTTCGCACCTCAGCGTCAGTATCGAGCCAGTGAGCCGCCTTCGCCACTGGTTTTCCTCCGAATATCTACGAATTTCACCTCTACACTCGGAATTCCACTCACCTCTCTCGAACTCAAGACCAGGAGTTTAAAAGGCAGTTCCAG
+
@F9FGGGGGGGGGGGGGGGGGGGGGFGGGEF<FGGGG@DC:FGF7FG<CFGD<FGGGGFF<FGFGCFECDDCCF:=BEF<EGF<,@E?FGG@DAF7+++@+=B=FFF<FEGF<FGFGGDFG=,CFAF9FGGGC>8BBFGAECECFFCCF8,:CEG5DDCEG@C8FDFG9DF>ECECG:E5C?C94C60,=7:>A75=B3CF79+:A53.;?7>CC70C@3><?FF?>E0>4<49AA:3>?<???))-7:(,)5,)5?7??((77506)6-923?*9AA))-
@M06628:26:000000000-CRM2J:1:1103:10988:13250 2:N:0:150
TAATCTTGCGACCGTACTCCCCAGGCGGAATGCTTAATCCGTTAGGTGTGACACCAAAGGGCAAGCCCCCTGACGTCTGGCATTCATCGTTTACGGTGTGGACTACCAGGGTATCTAATCCTGTTTGCTCCCCACACTTTCGTACCTCAGCGTCAGTATCGAGCCAGTGAGCCGCCTTCGCCACTGGTGTTCCTCCAAATATCTACGAATTTCACCTCTACACTTGGAATTCCACTCACCTCTCTCGAACTCTAGACTGATAGTTTACAGGGCAGTTCCAG
+
GGGGGGGGGGGGGGGGGGGGGGGGGGGGGGGGGGGGGGGGGGGGGGGGGGGGGGGGGGGGGGGGGGGGGGGGGGGGGGGFGGGGGGGGGGGGGGGGFFGGGGGGGGGGGGGGGGGGCFFGGFFGGGGGGGGGGGGGGGGGGEGDGGGGGGGGGGGBFFGGEGGGGCCFFGGGGGGGGGGFGGGGGGGGGGGGGFGFFFFGGGGFFFFDFFF=7)9?CE@ECCFFBF;FEFFC4)4-0:?B<?FF><?F(.()6<<49<??<BFFGFB<44??62DCBFDF<
@M06628:26:000000000-CRM2J:1:1103:11007:13262 2:N:0:150
TAATCTTGCGACCGTACTCCCCAGGCGGAATGCTTAATCCGTTAGGTGTGACACCAAAGGGCAAGCCCCCTGACGTCTGGCATTCATCGTTTACGGTGTGGACTACCAGGGTATCTAATCCTGTTTGCTCCCCACACTTTCGTACCTCAGCGTCAGTATCGAGCCAGTGAGCCGCCTTCGCCACTGGTGTTCCTCCAAATATCTACGAATTTCACCTCTACACTTGGAATTCCACTCACCTCTCTCGAACTCCAGACTGATAGTTTACAGGGCAGTTCCAG
+
GFCGGGGFGGGGEFEGGGGGGGGFGGGGGGGGGGGGFGGGGGGGGGGGGGFGGGGFGGD=FFGF6F,CFG:FGGG=CGGGFGGGGGGEFGGGGGGDGGGGGGGGGGGGGGGGGGGGGGGGFGGGGGGGGGGGGGGGGGGGGGGGGGGGGGGGGGGGGGCGGCGEGCCGEC6CFGGGGGGFGGGDGDEFFGGDGFGFFFFGGFGF7+)/AFDFGFFGCCE<;6;EFF46CF;EF?DB14,:2:7:5<<)4:?<)).-8))).47@DFA))4)141D<>46-)
@M06628:26:000000000-CRM2J:1:1103:14953:14032 2:N:0:150
TAATCTTGCGACCGTACTCCCCAGGCGGAATGCTTAATCCGTTAGGTGTGTCACCGAATTGCATGCAACCCGACGACTGGCATTCATCGTTTACGGCGTGGACTACCAGGGTATCTAATCCTGTTTGCTCCCCACGCTTTCGCACCTCAGCGTCAGTATCGAGCCAGTGAGCCGCCTTCGCCACTGGTGTTCCTCCGAATATCTACGAATTTCACCTCTACACTCGGAATTCCACTCACCTCTCTCGACCTCAAGACTACCAGTATGAAAGGCAGTTCCAG
+
GGGGGGGGGGGGGGGGGGGGGGGGGGGGGGGGGGGGGGGGGGGGGGGGGGGGGGGGGGGGGGGGGGGGGGGGGGGGGGGGGGGGGGGGGGGGGGGGGGGGGGGGGGGGGGGGGGGGGGGGGGGGGGGGGGGGGGGGGGGGGGGGGGGGGGGGGGGGGGGGGGGGGGGGGGGGGGGGGGGFGGGGGGGGGGGGGFGFFFFGGGGFGFFFFFBFGFFGGGFFFFFBFFFFFFFAFBFFFFFF<<B?FFBFFFFFBFB7:9ABFFFFGGFA>FF?FFGGFFFF6
@M06628:26:000000000-CRM2J:1:1103:20572:14406 2:N:0:150
TAACCTTGCGACTGTACTCCCCAGGCGGAATGCTTAATCCGTTAGGTTTGTGACCGAGCAGAATACTTACCGACGACCGGCAATCATCTTTAACGGTGTAGACCACCAGGGTATCAACTCCTGTTTGCTCCCAACAGTCTCCTACCACCGCGTCAGTACAACCCGAGTGTGCCCCCTCGCCCTCTGGTTCTCCCCCCGATCTCCACAACTTACCCCTCGACCCTACGATCTGCACTCCCCTCTCTCGCACTAGTTTCCCGGCTTTTGCCATGTCTTTCCGA
+
,CF-<FGFGGG+++CFFFGGGDCGFFGC7+CF<FFGFF,CF@CF:,CEAEG,<E,+@+@C6,CA6?,6,,,68F7CF:++C++BEAE9,,5,<,+6B=8,55,,,++,B7>F,>C,3,,7,33>993B9>>F,,8+,8,3,,7@:F,8+3**5581>,,,2,*4*5**=;B@F65****)/3*/0*+=?7++2)*2)))95C+**0).)0)1*(,:*:(-413()()0(),).).42<0(.(.(),,)(-(5).).-))(-())2+)).)/4--*:4)4(,
@M06628:26:000000000-CRM2J:1:1103:20584:14422 2:N:0:150
TAATCTTGCGACCGTACTCCCCAGGCGGAATGCTTAATCCGTTAGGTGTGTCACCGAACAGTATACTGCCCGACGACTGGCATTCATCGTTTACGGTGTGGACTACCAGGGTATCTAATCCTGTTTGCTCCCCACACTTTCGTACCTCAGCGTCAGTATCGAGCCAGTGAGCCGCCTTCGCCACTGGTGTTCCTCCAAATATCTACGAATTTCACCTCTACACTTGGAATGCCACTCACCTCTCTCGAACTCAAGACCAGGAGTTTAGGTGGCAGTTCCGA
+
GAEGGGGGGGDGGDGGGGFGGGGGGGGGGGGGGGGGGGGGGGGGGGGGGGGGGGGGGGGGGGGEGGGGGGGGGGD@FDEFGGGGFFFGDGGGGGGGGGGGGGGFGFECFFGDFGFGEAFGFGGFGGGGFGDCCCCCFGGGGGGGGGGGGGGGG7EGGGE;EFFGGGGGGFCGGEEEGGGFGCCGGGGGC@EFFFGFFF=>9<FAFFFF5=?7C<EF*/7)9>8>6<FF)9)),)3(,,4:?()87<1FB149A(33::<?(157D76)3.*(149C9423?
@M06628:26:000000000-CRM2J:1:1103:15511:14670 2:N:0:150
TAATCTTGCGACCGTACTCCCCAGGCGGAATGCTTAATCCGTTAGGTGTGTCACCGAACAGTATACTGCCCGACGACTGGCATTCATCGTTTACGGTGTGGACTACCAGGGTATCTAATCCTGTTTGCTCCCCACACTTTCGTACCTCAGCGTCAGTATCGAGCCAGTGAGCCGCCTTCGCCACTGGTGTTCCTCCGAATATCTACGAATTTCACCTCTACACTCGGAATTCCACTCACCTCTCTCGAACTCAAGACCAGGAGTTTATGAGGCAGTTCCAG
+
FGGGGGGGGGGGGGGGGGGGGGGGGGGGGGGGGGGGGGGGGGGGGGGGGGGGGGGGGGGGGGGGGGGGGGGGGGGGGGGGGGGGGGGGGGGGGGGGGGGGGGGGGGGGGGGGGGGGGGGGGGGGGGGGGGGGGGGGGGGGGGGGGGGGGGGGGGGGGGGFEGGGDGGGGF?GGGGGGGGFGGGGGGGGGGGGGFGFFFFGGGGFGFFFFFFFGFFGFGFFFFFFFFFFBF7<AFFFFBFFFFBB<<B??FF228<A?FFFFFE:GGFBB<=?:BGGFB9<5
@M06628:26:000000000-CRM2J:1:1103:6971:14915 2:N:0:150
CATTCTTGCGAACGTACTCCCCAGGTGGGATACTTATCACTTTAGCTTGGCCGCCCAGTGTTCAAGACACCGGACAGCTAGTATCCATCGTTTACGGCGTGGACTACCAGGGTATCTAATCCTGTTCGCTCCCCACGCTTTCGTCCATCAGCGTCAGTATATAGTTAGTTACCTGCCTTCGCCATCGGTGTTCTATGTAATATCTATGCATTTCACCGCTACACTACAAATTCCGCCAACTTTACTATAACTCATAACCGACAGTATTAAAGGCAAATTTA
+
GGAFGGGGGGECG7FGGG<FGGGGG@FGGGGGGGGGEGAGDGG,EFGG,66,6FF::E,CCCC6EF<FEF@+8@@FGG@9EE?<5CC?E?FFG7EFE74FFGEF@<AF,AFG46,>=FG;3F,:CC,>33>:DE8+3>==FA:6+@:;;>348:*3@C,7@FGGCBFCF,@@?79>F,BA88*/50/=:/4?>8=B>:+44,1++1;9A66::))+2*.((..5658))2/<)94(-21(())-)-)1664-.)-).443-(.72+6))./-)3*/(6<2)
@M06628:26:000000000-CRM2J:1:1103:4611:15389 2:N:0:150
CAGCCTTGCGACCATACTCCCCAGGCGGAGCACTTAACACTTTCGCTACGACCGAGAGGATGTGGGAGTCCCCTCGATCTAGTGCTCATCGTTTACAGCTAGGACTACCGGGGTATCTAATCCCGTTCGCTCCCCTAGCTTTCGTGCCTCAGCGTCAGAAAAGACCCAGTGAGCCGCCTTCGCCACCGGTGTTCCTGATGATATCAACGCATTTCACCGCTCCACCATCAGTTCCACTCACCTCTGTCTTCCTCAAGCCAAGCAGTATTGAACGCAATTC
+
GGGGGGGGGGDGGGGGGFGGGGGGGGGEGGGGGGGFGGGFGFFEFEGGEGGGGGGGGGGGFGGGGGGGGGFGGGGGGGGGGGGGGFGGGGGGGGGGFGGGGGGGGGGGGGGGGFEGGGF;FCFGGGGGGGGGGGGGGFGGGGGGGGGGGGGGGGC55F9FGGGCGGGGFGGGGGC788E;FFGGGGGGC=EDCFGFFCFC?<FA>ABFFFF>G2AGGF?>9BB7F:46?4<AABFFFAFF?<BFF?AFB46<<AD)4<<?F?FFGG)-::4<>:CCBBAA
@M06628:26:000000000-CRM2J:1:1103:24836:15572 2:N:0:150
CATTCTTGCGAACGTACTCCCCAGGTGGCTTACTTAATGGTTTCCCTTGGATGCTCAGATCTAGTCCAAACATCGAGTAAGCATCGTTTAGGGCGTGGACTACCAGGGTATCTAATCCTGTTCGCTCCCCACGCTTTCGTGCCTCAGCGTCAATATATGCCTAGCTAGCTGCCTTCGCAATTGGTGTTCTATGACATATCTATGCATTTCACCGCTACATGTCACATTCCGCTAACCTCAACATAATTCAAGATAGACAGTTTCAAAGGCAATTTTCCAGT
+
DCEDEEFEGGCFEGGGGGGGGGF@FGFDGGGEFGGGEEGGGGF@EEFFEFGFECGGGAFAEF@E<F@EFFGGFGEGCFGFGGGGEFD4D=F<=ECGGGGGGFFFGG>@B<<FEFFDGFFGCA<FGF@CDGGGEGE7A>CF6C8;B=EECE@6>DGBFFDDFGGGGF,E?FGFGGGGGG6@G99CDFGGGGGC9AGC=AFDFFGFGFAAF9EFGFFG4CECE?E?F:FC?83:6:@F(9,3=@33)1?@EE?)3<<E<@E@7CAFGGED7:F?B)?7<<><6
@M06628:26:000000000-CRM2J:1:1103:26249:15890 2:N:0:150
TAATCTTGCGACCGTACTCCCCAGGCGGAATGTTTAATGCGTTAGCTGCGCCACCGAACAGTATACTGCCCGACGGCTAACATTCATCGTTTACGGCGTGGACTACCAGGGTATCTAATCCTGTTTGCTCCCCACGCTTTCGTACCTCAGCGTCAGTATCGAGCCAGTGAGCCGCCTTCGCCACTGGTGTTCCTCCGAATATCTACGAATTTCACCTCTACACTCGGAATTCCACTCACCTCTCTCGAACTCAAGATTAGGAGTTTTAGAGGCAGTTCCAG
+
FFGGGGGFGGGGGGGGGGGGGGGEGGGGGGGGGGGGGGGGGGGGGGGGGGGEGGGGDGGGGGGGGGGGGGGGGGGGGGGGGGGGGGGGGGGGGGGGGGGGEGGGGGGGGGGGGGGGGGGGGGFGFGFGGGGGGGGGGEGGGGGGGGGGGGGGGGGGG;CFCGGGGFFGGFFGGGGGGGGFGGDCC>EFCFEGGFGFFFEDGGGFGFFFFFFFG2>FDF?<<<?2@?FF408A6<AF?7>?76????66.18<B?2ADFF?FAFFGGFD:)78:?C9>><B:
@M06628:26:000000000-CRM2J:1:1103:3649:15908 2:N:0:150
TAATCTTGCGACCGTACTCCCCAGGCGGAATGCTTAATCCGTTAGGTGTGACACCGAACAGTATACTGCCCGACGTCTGGCATTCATCGTTTACGGTGTGGACTACCAGGGTATCTAATCCTGTTTGCTCCCCACACTTTCGCACCTCAGCGTCAGTATCGAGCCAGTGAGCCGCCTTCGCCACTGGTGTTCCTCCGAATATCTACGAATTTCACCTCTACACTCGGAATTCCACTCACCTCTCTCGAACTCAAGACTACCAGTATGAGAGGCAGTTCCAG
+
GGGGGGGGGGFEFEFGGGGGDGGGGGGE7CGGGGGFGCEGGGGGGFGFGGAFDGFGFEFFGGGFGGGFGGGG+@FFGGFFGFGGGFFGFFGGGGEGGGGGGGGGGGAFFGGF8ED9CFGAFGDDFGDAAD8FGGGGCCGGGGGCECFGGGFGGGEGGGG9BFFGGFEGGGFG,;CCEEGFGGGDFFF,AFGDGFFF3)8CGGGFCC31;ADFG.<7*;)4<FFBFBEDFFFFFBFFFF:04:?FBF:FBB6>A0<A1<AB?269DEFBD<4:BBDF>>D<5
@M06628:26:000000000-CRM2J:1:1103:17783:15921 2:N:0:150
TAATCTTGCGACCGTACTCCCCAGGCGGAATGCTTAATCCGTTAGGTGTGTCACCGAATAGCATGCTACCCGACGACTGGCATTCATCGTTTACGGTGTGGACTACCAGGGTATCTAATCCTGTTTGCTCCCCACACTTTCGTACCTCAGCGTCAGTATCGAGCCAGTGAGCCGCCTTCGCCACTGGTGTTCCTCCAAATATCTACGAATTTCACCTCTACACTTGGAATTCCACTCACCTCTCTCGAACTCACGACCAGGAGTTTTAGAGGCAGTTCCGA
+
GGGGGGGGGGGGGGGGGGGGGGGGGGGGGGGGGGGGGGGGGGGGGGGGGGGGGGGGGGGGGGGGGGGGGGGGGGGGGGGGGGGGGGGGGGGGGGGGGGGGGGGGGGGGGGGGGGGGGGGGGGGGGGGGGGGGGGGGGGGGGGGGGGGGGGGGGGGGGGGGGGGGGGCGGGGGGGGGGGGFGGGGGFGFGGGGGFGFFFFGFGGFGFF?FFDFGFFG4CE<ECDFFFFFFFFBFFF<?<BF>FFFFF?61:?<>(4<>;6<0?>FCFF47:FF??GGFFFFB
@M06628:26:000000000-CRM2J:1:1103:24467:16059 2:N:0:150
TAATCTTGCGACCGTACTCCCCAGGCGGAATGCTTAATCCGTTAGGTGTGACACCGAATAGCATGCTACCCGACGTCTGGCATTCATCGTTTACGGTGTGGACTACCAGGGTATCTAATCCTGTTTGCTCCCCACACTTTCGTACCTCAGCGTCAGTATCGAGCCAGTGAGCCGCCTTCGCCACTGGTGTTCCTCCAAATATCTACGAATTTCACCTCTACACTTGGAATTCCACTCACCTCTCTCGAACTCAAGACTGACAGTATGAAAGGCAGTTCCAG
+
GGGGGGGGGGGGGGGGGGGGGGGGGGGGGGGGGGGGGGGGGGGGGGGGGGGGGGGGGGGGGGGGGGGGGGGGGGGGGGGGGGGGGGGGGGGGGGGGGGGGGGGGGGGGGGGGGGGGGGGGGGGGFGGGGGGGGGGGGGGGGGGGGGGGFGGGGGGEGFGGGGGGGGGGGFFGGDGGGGGFGGGGGGGFFGGGFFGFFFFGGGGFGFFF)=<CFFFGGGFFFFFFFFF;<FFFFFFF?BFFFFFBFFBFFFFFFBDF?AB23>=FGCAFFFFF??CGAFBF<
@M06628:26:000000000-CRM2J:1:1103:18864:16085 2:N:0:150
TAATCTTGCGACCGTACTCCCCAGGCGGAATGCTTAATCCGTTAGGTGTGACACCAAAGGGCAAGCCCCCTGACGTCTGGCATTCATCGTTTACGGTGTGGACTACCAGGGTATCTAATCCTGTTTGCTCCCCACACTTTCGTACCTCAGCGTCAGTATCGAGCCAGTGAGCCGCCTTCGCCACTGGTGTTCCTCCAAATATCTACGAATTTCACCTCTACACTTGGAATTCCACTCACCTCTCTCGAACTCTAGACTGATAGTTTACAGGGCAGTTCCAG
+
FFGGGGGGGGGGGGGGGGGGGGGGGGGGGGGGGGGGGGGGGGGGGGGGGGGGGGGGGGGGGGGGGGGGGGEGGGGGGGGGGGGGGGGGEGGGGGGGGGGGGGGGGGGGGGGFGGGGGGGGGGGGGGFGGGGGGGGGGGGGGGGGGGGGGGGGGDGGFC>FEFFEGGGGGGGGFEGGGEG>GGCCCFFGFGGGFFGAFFFGGCFFGFFDAF;AC?EFFGFFFFFFFFFFFF@EE?>EFFFBFFFFFFF):??FFFF94>?7AB*80A4>ADFB6:CDAA9A.
@M06628:26:000000000-CRM2J:1:1103:24823:16619 2:N:0:150
CAGCCTTGCGACCATACTCCCCAGGCGGAACACTTAACGCTTTCGCTACGGCCGAGAGGATGTGGAAGTCCCCTCAACCCAGTGTTCATCGTTTACAGCTAGGACTACCGGGGTATCTAATCCCGTTCGCTACCCTAGCTTTCGTGCCTCAGCGTCAGAAAAGACCCAGTGTTGCGCCTTCGCCACCGGTGTTCCCTATGATATCAACGCATTTCACCGCTCCACCATAAGTTCCCAACACCCCTGTCTTCCTCAAGCTCAAGGTTTTGAAACGCAATTC
+
CCFG@EGGGGCGGGGGGGGGGGGEGGGGGGGGGGGGGGGGGGGGGGGGGEGGGGGDFGGGGGGGGCFFCFFFFEGGGGGGGGGGGAFCGGGFGGGAEG8FGGCF<FGGGGGGEGGGGGGGFFGFFGFFGGGGGGGGGGGGGGGGGGGGGGDGFG8CGEGGGGGGGGGGGGGGGGGGGGGFGGGGGDGGDGGGGFGFFFFGGCEFGFFF>5>FGFBFGGFF69>:FFF*4@B>A2)47?BFF?BF((5?AAB><AFFB??)))100<)(4:?9A<39(4>A
@M06628:26:000000000-CRM2J:1:1103:27162:17826 2:N:0:150
TAATCTTGCGACCGTACTCCCCAGGCGGAATGCTTAATCCGTTAGGTGTGTCACCGAGCAGCATGCTACCCGACGACTGGCATTCATCGTTTACGGTGTGGACTACCAGGGTATCTAATCCTGTTTGCTCCCCACACTTTCGCACCTCAGCGTCAGTATCGAGCCAGTGAGCCGCCTTCGCCACTGGTGTTCCTCCAAATATCTACGAATTTCACCTCTACACTTGGAATTCCACTCACCTCTCTCGAACTCAAGACTACCAGTATTAAAGGCAGTTCCAG
+
FGGGGGGGGGGGGGGGGGGGGGGGGGGGGGGGGGGGGGGGGGGGGGGGGGGGGGGGGEGGGGGGGGGGGGGGGGGGGGGGGGGGGGGGGGGGGGGGGGGGGGGGGGGGGGGGGGGGGGGFGGGGGGGGGGFGGGGGGGGGGGGGGGGGGGGGGGGGGGGGGGGGGGGGGGGGGGGGGGGFGGGGFCFGGGGGGFGFFFFGFGGFGFFFFF;FGFFGGF@EFFFFFF@FBFFF5<4>:??F>B728?FFFF?AFFFFF<<?FF99FG>ADA@A0:D7:B><4
@M06628:26:000000000-CRM2J:1:1103:3750:17885 2:N:0:150
CATTCTTGCGAACGTACTCCCCAGGTGGGATACTTATCACTTTCGCTTGGCCGCCGAGACCGAAGTCCCGACAGCTAGTATCCATCGTTTACGGCGTGGACTACCGGGGTATCTAATCCCGTTCGCTCCCCACGCTTTCGTCCATCAGTGTCAGTATATAGTTAGTCACCTGCCTTCGCAATTGGTGTTCTATGTGATATCTATGCATTTCACCGCTACACCACATGTTCCGGCAACTTCACTATAACTCAAGACCTACAGTATCAAAGGCAATTTTATGG
+
GFGGGGGGGGGGGGGGGGGGGGGGGGGGGGGFGGGGGGGGGGGGGGGGGGGGGGGGGGGGGGGGGGGGGGGGGGGGGGGGGGGGGGGGGGGGGGGGGGGGGGGGGGGGGGGGGGFGGGGFGGGGGGGGEF8DEGGGGGEGGGGGGGGGGGGGGEFGGFG@FGFFGGGGGGGFGGGGGGDFEGGGGGGGGGGGGFGFFF=+C<CFGFFFFFFFGFFGGDFBBFFFFBFFA=A049>B?BBFF<DFBFAF244:?F87?DFFBDFFGDF9<(72<FGGFF<<)
@M06628:26:000000000-CRM2J:1:1103:8812:17888 2:N:0:150
TAATCTTGCGACCGTACTCCCCAGGCGGAATGCTTAATCCGTTAGGTGTGTCACCGAGCAGCATGCTACCCGACGACTGGCATTCATCGTTTACGGTGTGGACTACCAGGGTATCTAATCCTGTTTGCTCCCCACACTTTCGCACCTCAGCGTCAGTATCGAGCCAGTGAGCCGCCTTCGCCACTGGTGTTCCTCCAAATATCTACGAATTTCACCTCTACACTTGGAATTCCACTCACCTCTCTCGAACTCAAGACTACCAGTATTAAATGCAGTTCCAG
+
GGGGGGGGGGGGGGGGGGGGGGGGGGGGGGGGGGGGGGGGGGGGGGGGGGGGGGGGGGGGGGGGGGGGGGGGGGGGGGGGGGGGGGGGGGGGGGGGGGGGGGGGGGGGGGGGDGGGFFGGGGGGGGGGGGGGGGGGGGGGGGGGGGGGGGGGGGGGGGGGGGGGGGGGGGGGGGGGGGGFGGEGGGGGGGGGGFGFFFBCFGGFGFF;FFFFGEEFDGFFEEFFFFFFAFFAFFFAF??FB?DF<?F@:FFFA>?2:>>?????>F>A<<FF25?FA<9-)
@M06628:26:000000000-CRM2J:1:1103:21357:18174 2:N:0:150
TAATCTTGCGACCGTACTCCCCAGGCGGAATGCTTAATCCGTTAGGTGTGTCACCGAGCAGCATGCTACTCGACGACTGGCATTCATCGTTTACGGTGTGGACTACCAGGGTATCTAATCCTGTTTGCTCCCCACACTTTCGCACCTCAGCGTCAGTATCGAGCCAGTGAGTCGCCTTCGCCACTGGTGTTCCTCCGAATATCTACGAATTTCACCTCTACACTCGGAATTCCACTCACCTCTCTCGAACTCAAGACTAGCAGTATTAGAGGCAGTTCCGG
+
FGGGGGGGGGGGGGGGGGGGGGGGGGGGGGGGGGGGGGDFGGGGGGGGGGGGGGGGDGGGFFGGFGGGGGFGGGGGGGGGGGGGGGGGFGGGGGGGGGGGGGGGGGFGGGGGGGGGGGGGGGGGGGGGGGGGGGGGGGGGGGGGGGGGEGGGGGGEGGGEEFCEGFGGGGGGGEGGDEGFGDDDFGGG6CGGGFFFAB3DF@CCCFF?FFFAFCEGDCEAFFF9F?>E?F?AAAB)4:BF23).).8@03:BF7?DBA<:17=?DGF<4<FB:BDGDFFBB
@M06628:26:000000000-CRM2J:1:1103:17922:18378 2:N:0:150
TAATCTTGCGACCGTACTCCCCAGGCGGAATGCTTAATCCGTTAGGTGTGACACCGAATAGCATGCTACCCGACGTCTGGCATTCATCGTTTACGGTGTGGACTACCAGGGTATCTAATCCTGTTTGCTCCCCACACTTTCGTACCTCAGCGTCAGTATCGAGCCAGTGAGCCGCCTTCGCCACTGGTGTTCCTCCGAATATCTACGAATTTCACCTCTACACTCGGAATTCCACTCACCTCTCTCGACCTCAAGACTACCAGTATCGGAGGCAGTTCCAG
+
GGGGGGGGGGGGGGEFGGGGGGGGGGGGGGGGGGGGGGGGGGGGGGGGGGGGGGGGGGGGGGGGGGGGGGGGGGGGGGGGGGGGGGGGGGGGGGGGGGGGGGGGGGGGGGGGGGGGGGGGGGGGGGGGGGGGGGGGGGGGGGGGGGGGGGGGGGGGGEGGGGFGGGGGGGGGGGGGGGGFGGGGGFGGGGGGGFGFFFFGGGGFGFF?F:@FGFFGGGFFFCDEFFFFFFFFFFFA?BFB>FFFFFFF>>FF?78ABBFFFFFFGCAB96@9B?GCAFFF6
@M06628:26:000000000-CRM2J:1:1103:17935:18390 2:N:0:150
TAATCTTGCGACCGTACTCCCCAGGCGGAATGCTTAATCCGTTAGGTGTGACACCGAATAGCATGCTACCCGACGTCTGGCATTCATCGTTTACGGTGTGGACTACCAGGGTATCTAATCCTGTTTGCTCCCCACACTTTCGTACCTCAGCGTCAGTATCGAGCCAGTGAGCCGCCTTCGCCACTGGTGTTCCTCCGAATATCTACGAATTTCACCTCTACACTCGGAATTCCACTCCCCTCTCTCGACCTCAAGACTACCACTATCGGAGGCAGTTCCAG
+
FGGGGGGGGGEGDDGGGGGGGGGGGGGGGGGGGGGGFFGGGGGGG8FGGC@@FGGGDGEGGFGGGGGGGGGGGGGGGGGGGGGGGGGFGGGGGGGGGGGGGGGGGGGGFGGFFGGGGCFGFGGGGGGGGGGGGGGGGGGGFEGGGGCFGFFGEEGGGGGFDGGGGE,DF9CGFGGEGGG>EC5DGG6,,4=FFFFF>;BDG@EFDFFDFFDFF<CGFFFFEFFFF6D::F?AFAF>?(41,4,(,.4)149??:<<?42:(.))9<<101>(:?**6:A:-
@M06628:26:000000000-CRM2J:1:1103:27214:19923 2:N:0:150
CAGCCTTGCGACCATACTCCCCAGGCGGAACACTTAACGCTTTCGCTACGGCCGAGAGGATGTGGAGGTCCCCTCAACCCAGTGTTCATCGTTTACGGCTAGGACTACCGGGGTATCTAATCCCGTTCGCTACCCTAGCTTTCGTGCCTCAGCGTCAGAAAAGATCCAGTGATCCGCTTTCGCCACCGGTGTTCCCTATGATATCAACGCATTTCACCGCTCCACCATAAGTTCCCACCCCCCCGTTCTTCCTCAAGCCTGCTGGTTTGAAACGCAGGTT
+
GFGFGGGGFGGGFGGFFGFGGGGGFGGGGGGGGGG9EEFCGGGAFGGCEGGGGGDCEFFD?FFACGGG:FGGGGG8EFEFGGFEGFGGGGFGGGG<CFGGGGGGFFFGGGGGGFEGGGGGGGGGGEG,BEGGEGCCBCFFGGGECCGGGGGGGGGE>BDCCG?*7?:C<CGF,,1=@?EFGGGDG5=CC=EDGCC=96;7@@C7CAA0)03:D<BFD93(-37?F<@?<4).6<B?7(-((-79(((0-)5<45)42<B>?(/04*31(6*6-1DC(3()
@M06628:26:000000000-CRM2J:1:1103:27209:19940 2:N:0:150
CAGCCTTGCGACCATACTCCCCAGGCGGAACACTTAACGCTTTCGCTACGGCCGAGAGGATGTGGAGGTCCCCTCAACCCAGTGTTCATCGTTTACGGCTAGGACTACCGGGGTATCTAATCCCGTTCGCTACCCTAGCTTTCGTGCCTCAGCGTCAGAAAAGATCCAGTGATGCGCTTTCGCCACCGGTGTTCCCTATGATATCAACGCATTTCACCGCTCCACCATAAGTTCCCATCACCCCTATCTTCCTCAAGCCTGGTGGTTTGAAACGCAGTTC
+
GGGGGGGGGGGGGGGGGGGGGGGGGGGGGGGGGGGGGGGGGGGGGGGGGGGGGGGGGGGGGGGGFFGGGGGGGGGGGGGGGGFGGGGGGGGGGGGGGGGGGGGGGGGGGGGGGF@EGGGGGGGGGGGGGGGGGGGGGGGGGGGGGGGGGGGGGGGGGGCFGGGGGGGGDGGGG@9CGCGFGGGDDCGGGEEDCFGFFFFGGFFAFF??FF9FDBAGGFFFFFFBFFFB?7<AAABFF47??2<BB:8FB9ABAB28<BBBFBFFGG??BAFAAB:72<<4
@M06628:26:000000000-CRM2J:1:1103:20132:20216 2:N:0:150
CAGCCTTGCGACCATACTCCCCAGGCGGAACACTTAACGCTTTCGCTACGGCCGAGAGGATGTGGAAGTCCCCTCAACCCAGTGTTCATCGTTTACGGCTAGGACTACCGGGGTATCTAATCCCGTTCGCTACCCTAGCTTTCGTGCCTCAGCGTCAGAAAAGATCCAGTGATGCGCTTCCGCCACCGGTGTTCCCTATGATATCAACGCATTTCACCGCTCCACCATAAGTTCCCATCACCCCTATCTTCCTCAAGCCTGGTGGTTTGAAACGCAGTTC
+
GGGGGGGGGGGGGGGGGGGGGGGGFGGGGGGGGGGGGGGGGGGGGGGGGGGGGGGGGGGGGGGGGGGGGGGGGGGGGGGGGGGGGGGGGGGGGGGGGGGGGGGGGGGGGGGGGGGGGGGGGGGGGGGGGGGGGGGGGGGGGGGGGGGGFGGGGGGGGG?FGGGGGGGGGGFFGGGGGGG;EEGGGGGGEGGGGFGFFFFGGGGFGF??DFFFGBBFGGFFFFFFFFFFF49AFABFB>?<???FB?:?<<BBDBB:?7:>BB?F:C:<BF=>ABDDFBFF
@M06628:26:000000000-CRM2J:1:1103:10423:20692 2:N:0:150
CAGCCTTGCGACCATACTCCCCAGGCGGAACACTTAACGCTTTCGCTACGGCCGAGAGGATGTGGAAGTCCCCTCAACCCAGTGTTCATCGTTTACAGCTAGGACTACCGGGGTATCTAATCCCGTTCGCTACCCTAGCTTTCGTGCCTCAGCGTCAGAAAAGACCCAGTGTTGCGCCTTCGCCACCGGTGTTCCCTATGATATCAACGCATTTCACCGCTCCACCATAAGTTCCCAACACCCCTGTCTTCCTCAAGCTTGAGGGTTTGAAACGCAATTC
+
GFGFGGGGEGGGEGGGGGGGGGGGGGGGGFGGGGGGGGGGGGGGGGGGGGGGGGGCFDGGGGGGGGGDGGFGGGGFGFGGGAFGGGGGGGGGGGGGGGGGGGGGGGGGGGGGGGGFGGGGGGDGGGGGGGGGGGGGGGGGGGGGGGGGGGGGGGGGGCFFGGFGGGGGGGGGG6FCGEGEGGGCDD*>=EGGGFGFFFFFCFGFGFADE>9EGBACGC?FFFF?@?>FFFFFFF9<82<<B?>FFFFFAFBDFAD072:)4:)7*C???A6A71532<FF
@M06628:26:000000000-CRM2J:1:1103:15953:20837 2:N:0:150
TAATCTTGCGACCGTACTCCCCAGGCGGAATGCTTAATCCGTTAGGTGTGTCACCGAACAGTATACTGCCCGACGACTGGCATTCATCGTTTACGGTGTGGACTACCAGGGTATCTAATCCTGTTTGCTCCCCACACTTTCGTACCTCAGCGTCAGTATCGAGCCAGTGAGCCGCCTTCGCCACTGGTGTTCCTCCAAATATCTACGAATTTCACCTCTACACTTGGAATTCCACTCACCTCTCTCGAACTCAAGACCAGGAGTTTAGGAGGCAGTTCCGA
+
GGGGGGGGGGGGGGGGGGGGGGGGGGGGGGGGGGGGGGGGGGGGGGGGGGGGGGGGGGGGGGGGGGGGGGGGGGGGGGGGGGGGGGGGGGGGGGGGGGGGGGGGGGGGGGGGGGGGGGGGGGGGGGGGGGGGGGGGGGGGGGGGGGGGGCGGGGGGGGGGGGGGGGGGFGFFGGGGGGGFGGGGGGFG6CEGGFGFFFFGGGGFGFF@AF@FG<CGCFEEEEFFFFF@AFBFDABFFFFFFF?F???FBF?DF?>>BFFFF0>FG9AFFAFFFFGGFFB?-
@M06628:26:000000000-CRM2J:1:1103:21262:20920 2:N:0:150
CAGCCTTGCGACCATACTCCCCAGGCGGAACACTTAACGCTTTCGCTACGTCCGAGAGGATGTGGAAGTCCCATCAACCCAGTGTTCATCGTTTACGGCTAGGACTACCGGGGTATCTAATCCCGTTCGCTACCCTAGCTTTCGTGCCTCAGCGTCAGAAAAGATCCAGTGATGCGCTTTCGCCACCGGTGTTCCCTATGATATCAACGCATTTCACCGCTCCACCATATGTTCCCATCACCCCTATCTTCCTCAACCCTCGTGGCTTGAAACGCATTGC
+
CE99FFGECFFGGCGGGGGGGG<:FFG>::FGGGGCEGGE@FDCCCC@FG<EC+@CFGCFFDFFA,,,5CEG,,CAEFEE:=F,5FE<FFGG8==B?FC4:FFD8A=F,6CC:F@EEDFGA:A8=F8B=CE>E8C3F@FG97D6F:9D,DCD,@CECG9EC,,>,>FGGCC7FFGE5C5>785CDGCE*CE17ADFF*201<:AFA+30.4D76<FDC1(,(-(),078*66))5<7<7).819:(462).64<)3(.8((48.**.,((/)<031(())
@M06628:26:000000000-CRM2J:1:1103:21258:20937 2:N:0:150
CAGCCTTGCGACCATACTCCCCAGGCGGAACACTTAACGCTTTCGCTACGGCCGAGAGGATGTGGAAGTCCCCTCAACCCAGTGTTCATCGTTTACGGCTAGGACTACCGGGGTATCTAATCCCGTTCGCTACCCTAGCTTTCGTGCCTCAGCGTCAGAAAAGATCCAGTGATGCGCTTTCGCCACCGGTGTTCCCTATGATATCAACGCATTTCACCGCTCCACCATAAGTTCCCATCACCCCTATCTTCCTCAATCCTGGTGGTTTGAAACGCAGTTC
+
GGGFGGGGGGGGGGGGGGGGGGGGGGGGGGGGGGGGGGGGDGGGGGGGGGGGGGGGGGGGGGGGGGGGGGGGGGCFGGGGGGGGGGGGGGGGGGGGGCF:FGGCEFGGGGGGGGGEGGGDFFCFGGFFGDGGEGCGFGGGGGGGGGGFFGFGFGEE>CFGFGGGFFFFG@<D@C7:=?E6CC*CDGCEGEEGGCD4=AFDGF76:1A?DFFE*<<CGF?F>>>F:?F?B?<A9<BB-638>BFFF::?A<A<AD2:))4-<(075E:??<FDB?D)9?9>
@M06628:26:000000000-CRM2J:1:1103:12539:21375 2:N:0:150
CAGCCTTGCGACCATACTCCCCAGGCGCTGTACTTAACACTTTCGCTACGTCCGCGAGACTGTGGGAGGCCCCACGGACTAGTACAGATCGTTTACAGCTAGGACTACCGGGGTATCTAATCCCGTTCGCTCCCCTAGCTTTCGTGCCTCAGCGTCAGAAGGATCCCAGAGAGCCGCTTTCGCCACCGGTGTTCCTCATCATATCAACGCATTTCACCGCTCCACAATGAGTTCCGCTCTCCTCTGATCCCCTCAAGACTTGTGGTTTCAAACGCAATTC
+
GGGGGGGGGGGGGGGGGGGGGGGGGGGGGGGGGGGGGGGGGGGGGGGGGGGGGG7EGGGGGGGGGGGGGGGGGGGGGGGGGGGGGGGGGGGGGGGGGGGGGGGGGGGGGGGGGGGGGGGGGGGGGGGGGGGGGGGGGGGGGGGGGGGGGGGGGGEGGFFEFFGGGGGFFDFGGGGGGGGFGGGGGGGGGGGGGFGFFFFGGGGFGFF;BE0DGFFGGGFFFF>?FF@FBFFFF5AFFF;BFFFFFFFFFFFFFFF:2<?F<AFFGGB?A26A?BD5(:BF
@M06628:26:000000000-CRM2J:1:1103:12521:21380 2:N:0:150
CAGCCTTGCGACCATACTCCCCAGGCGCTGTACTTAACACTTTCGCTACGTCCGCGAGACTGTGGGAGGCCCCACGGACTAGTACAGATCGTTTACAGCTAGGACTACCGGGGTATCTAATCCCGTTCGCTCCCCTAGCTTTCGTGCCTCAGCGTCAGAAGGATCCCAGAGAGCCGCTTTCGCCACCGGTGTTCCTCATCATATCAACGCATTTCACCGCTCCACAATGAGTTCCGCTCTCCTCTGATCCCCTCAAGACTTGTGGTTTCAAACGCAATTC
+
ECFFAEG@FFCFGCFGFFGGGGG@8EEGGGGGGGGGGGGGGGGGGGGGGGGGGG+@7FFGGGGGDGGGGGFGEEGFGGFEGGE?EFEFF@FBFFGGGGGGGGGC?FFFGG7BFGEGGGFDGFAFGGGGCGDF6DEGGGCEBFGDGFE:>FGDGGCED:DCFFGGFG>2:>CFGGC@C5*8FCEGGGGGEGG>3@CFFF=7<1==FA+3:>>D*:AGGFBFFF6BFFF48BF<AD>01440<?<7A>DFA6.(,8:?2)..457FDA2:AAFD?BGD(,)6
@M06628:26:000000000-CRM2J:1:1103:19324:21485 2:N:0:150
TAATCTTGCGACCGTACTCCCCAGGCGGAACGCTTAATCCGTTAGGTGTGTCACCAAGTTGCAAGCAACCTGACGACTGGCATTCATCGTTTACGGCGTGGACTACCAGGGTATCTAATCCTGTTTGCTCCCCACGCTTTCGCACCTCAGCGTCAGTATCGAGCCAGTGAGCCGCCTTCGCCACTGGTGTTCCTCCGAATATCTACGAATTTCACCTCTACACTCGGAATTCCACTCACCTCTCTCGAACTCTAGGTTGCCAGTATTAAGGGCAGTTCCAG
+
GGGGGGGGGGGGGEGGGGGGGGGGGGGGGGGGGGGGGGGGGGGGGGGGGGGGGGGGGGGGGGGGGGGGGGGGGGGGGGGGGGGGGGGGGGGGGGGGGGGD+CGFEFFGGCEGGGGGADDGGGFGGGGGGGGGGGGGGGGGGGGGGGCFGFFGGGGGGGGGGGGGGGGGGGGGGGGEGGGFGGEGGFGFCGECFCGFFFEDGFGFGFF@FF0=CA>C7:<AFFF<FB@D?>?ADFDFFFF<2(474<??7?BFFF>?FB?FF>FFFGFFF9FF0(9FAB<BA
@M06628:26:000000000-CRM2J:1:1103:5512:21568 2:N:0:150
CAGCCTTGCGACCATACTCCCCAGGCGGAGCACTTAATGGTTTCCCTACGGCAAAAAGCGACGAATCGCCTCTCGCCCAGTGCTCATCGTTTACAGCTAGGACTACCGGGGTATCTAATCCCGTTCGCTACCCTAGCTTTCGTACCTCAGCGTCAGTTATCCCCCAGTGTGCCGCCTTCGCCTCCGGTGTTCCTCATGATATCAACGCATTTCACCGCTCCACCATAAGTTCCGCACACCCCTGGAATACTCTAGCCTACCAGTTTCAAACGCAGTGCCA
+
FGDGGGGGGGDGGEFGGGGGGGGGGGGGGGGGGGGGCFGGGGGEFFGFGGFGG+,FFGCFGFFGEGGGGGEG8FGGGEFFGGGGGGGFGGGGGGAFGGGEFGGGGGGGGGGGGGDEFCGG;FCGGGEGG7EFFC@FGGGGGGGGGGGGGGGGEGGCGE;DFDCFGCCCCF:8CGGGGGGFGGCDCDECECEFGFG4CFAFFGGFGFFFFFFFGFF?5EF69?FF>AFF>FAFA?:>9086>>FB?7:FFFFFF94A(9?B02)/C?4<429:;FCD7<<)
@M06628:26:000000000-CRM2J:1:1103:14896:21584 2:N:0:150
CATTCTTGCGAACGTACTCCCCAGGTGGGATACTTATCACTTTCGCTTGGCCGCCGAGACCGAAGTCCCGACAGCTAGTATCCATCGTTTACGGCGTGGACTACCGGGGTATCTAATCCCGTTCGCTCCCCACGCTTTCGTCCATCAGTGTCAGTATATAGTTAGTCACCTGCCTTCGCAATTGGTGTTCTATGTGATATCTATGCATTTCACCGCTACACCACATGTTCCGGCAACTTCACTATAACTCAAGACCTACAGTATCAAAGGCAATTTTATGG
+
GFGGGGGGGGGGGGGGGGGGGGGGGGGGGGGFGGGGGFGGGGGGGGGGFGGGGGGGGGGGGGGGGGGGGGGGGGGGGGGGGGGGGGGGGGGGGGGGGGGGGGGGGG>CFGGGGGGGGGGGGGGGGGGGEFGFGEGGGGFEGGGGGGG?FGGGDGGGGGGFFFGGGGCFGGFCCFGGGGGFGGGFFGGGGGGGGFGFF=ACGEGFGFAEFF<=FF?CG51>?FFFFF?BA=<((909<B<DDDFBFB>86<>2<2:1:?FF?FF?7?6<4(.3.,:F>44A)
@M06628:26:000000000-CRM2J:1:1103:17273:21603 2:N:0:150
TAATCTTGCGACCGTACTCCCCAGGCGGAATGCTTAATCCGTTAGGTGTGTCACCTAATTGCATGCAACCCGACGACTGGCATTCATCGTTTACGGCGTGGACTACCAGGGTATCTAATCCTGTTTTCTCCCCACTCTTTCGCACCTCAGCGTCAGTATCGAGCCAGTGAGCCGCCTTCGCCACTGGTGTTCCTCCGAATATCTACGAATTTCACCTCTACACCCGGGATTCCACTCACCTCCCTCGACCTCAAGACTACCAGTATGTAAGGCAGTTTCAG
+
F-C<FFFDCF+CB@FGFGEFEC<6,DECCGFGFGGFDFGFCGFCFEFGEFGCFGG,C<EFCFFGCED9<FCF7F7CFF7FDFD,9CCEGDFF+,++=FCFG:FF,=FE=CBA>FDBAEFF,77AEFCDDGDGE@C,@,,@D+@:C:9DF,B54>**<,@7@7C*>:,>,,<*=*/B*=C458*/>4=:*=:++;78):)8C<CFG65(28,;CA2:0A)))542573)-7??AAFA13(48(((,(-),-77(.,43).(3>)1:<<))6*.4(*0))-.)
@M06628:26:000000000-CRM2J:1:1103:26040:22143 2:N:0:150
TAATCTTGCGACCGTACTCCCCAGGCGGAATGCTTAATCCGTTAGGTGTGACACCAAAGGGCAAGCCCCCTGACGTCTGGCATTCATCGTTTACGGTGTGGACTACCAGGGTATCTAATCCTGTTTGCTCCCCACACTTTCGTACCTCAGCGTCAGTATCGAGCCAGTGAGCCGCCTTCGCCACTGGTGTTCCTCCAAATATCTACGAATTTCACCTCTACACTTGGAATTCCACTCACCTCTCTCGAACTCTAGACTGATAGTTTACAGGGCAGTTCCAG
+
GFGGGGGGGGGGGGGGGGGGGGGEGGGGGGGGGGGGGGGGFFGEGCGGGGGGGGGGFGGGGGGGGGGGGGGGGGGFGGGGGGFGGGGGGGGGFGGGGFGGGGGGGGGGGGEFGGGFCGGGGGFGFGGFGGFDECEGGGGGGDGGGFGGGGGGGGGGGDFGGCGEGGCECFGGFGGG5ECFGGGGGCCGGGGDGFFAAFFG91CAFFFDFFFFF?ECGG@<CEFFFEAFC*/.75@B::B030)(.5<F88?A<44>B>D?AD41CFA<<?:?:?DFF46<5
@M06628:26:000000000-CRM2J:1:1103:26033:22163 2:N:0:150
TAATCTTGCGACCGTACTCCCCAGGCGGAATGATTAATCCGTTAGGTGTGACACCAAAGGGCAAGCCCCCTGACGTCTGGCATTCATCGTTTACGGTGTGGACTACCAGGGTATCTAATCCTGTTTGCTCCCCACACTTTCGTACCTCAGCGTCAGTAACAAGCCAGTGAGCCGCCGTCGCCACTGGTGTTCCACCAAATATCTACGAATTCCACCTCTACACTTGGAATTCCACTCACCTCTCTCGAACTATAGACTGATAGTTTACCGGGCCGTTCCAG
+
FGG<9<EF@FEF7@FGBF9,;B@@@,@CCE<E,9EACF,,7:E@CFGCCFF@@<DDEFEE:FC,B,:FCEGDG,B?:F7,,FFFA5F,ABFED<=FE+C=FF8=BFG8544,4AEDFA,6=FFGGCDDDE8:+@>3>,CFCCE,==:CFG@84>CGGC,@,8;DFCFF,@97,::8*=*6:*4:CC,,44*=1+0);;)*=+=8:F>;).3+37)***/.993>+)09>*494.)-(((.)().,)4)23().-).)62)-.*9CF)))()-(()/-,(..
@M06628:26:000000000-CRM2J:1:1103:16014:22309 2:N:0:150
CAGCCTTGCGACCATACTCCCCAGGCGGAACACTTAACGCTTTCGCTACGGCCGAGAGGATGTGGAGGTCCCCTCAACCCAGTGTTCATCGTTTACGGCTAGGACTACCGGGGTATCTAATCCCGTTCGCTACCCTAGCTTTCGTGCCTCAGCGTCAGAAAAGATCCAGTGATGCGCTTTCGCCACCGGTGTTCCCTATGATAACAACGCATTTCACCGCTCCACCATAAGTTCCCATCACCCCTATCCTCCTCAAGCCTGGTGGTTTGAAACTCATATC
+
GGFFGGGGGGGGGGGGGGGGGGGGGGGGGGGGGGGGGGGGGGGGGGGGEGGFGDGGGGGGFGFFFFGGGGGFFFFGGG?CECFGGGGGGGFFGFGFGDEEEGGG<<DDFGGGGGDDGG9DGG<DCGGGEGGGG?FGFGGG;AFGB:CFCEGGGCEGE7DDFGCCCFB??FF7@FGCEGGFGGDGG3CE=:>/<CGFBF6:@FE*0*0(..9<C<ADGG(2339444<62?9<<-:<22:74<162()/3:)(4(.4,)-.(-))*2,4,)79))2*)).6
@M06628:26:000000000-CRM2J:1:1103:15996:22314 2:N:0:150
CAGCCTTGCGACCATACTCCCCAGGCGGAACACTTAACGCTTTCGCTACGGCCGAGAGGATGTGGAGGTCCCCTCAACCCAGTGTTCATCGTTTACGGCTAGGACTACCGGGGTATCTAATCCCGTTCGCTACCCTAGCTTTCGTGCCTCAGCGTCAGAAAAGATCCAGTGATGCGCTTTCGCCACCGGTGTTCCCTATGATATCAACGCATTTCACCGCTCCACCATAAGTTCCCATCACCCCTATCTTCCTCAAGCCTGCTGGTCTGAAACGCAGTTC
+
GFGGGGGGGGGGGGGGGFGGGGGEFGGGGGGGGGFGGGGGGGGAFEGGGGGGGGGGGGGGFGF?CCFEGGGGGCEGGGGEGG=FFGGFGG8D=FGFGCFGGGGGFGFGCFGGGGGGDGGFC>FEGGGGGGGCEC8EFGGG,,EEGCEGCEFFFG>EE@?GCFGGGDFGGFF7714:5*C3AEEDDGCEE85:<@CA=F6:CCE*:@B4:B0>76ACFGB>0(4(7:)*4?94:)6<F>:???126676)6<)6:<?F>?7?(0)2:)-()15>FG90,))
@M06628:26:000000000-CRM2J:1:1103:12089:22563 2:N:0:150
CATTCTTGCGAACGTACTCCCCAGGTGGCTAACTTAATGGTTTCCCTCAGACACCCAAACTCATTCGTCCAAATGTCCAGTTAGCATCGTTTAGGGCGTGGACTACCAGGGTATCTAATCCTGTTCGCTCCCCACGCTTTCGTACCTCAGCGTCAGTAAAGGTGTGGCACACTGCCTTCGCTATCGGTGTTCTACATCATATCTATGCATTCCACCGCTACATTATGCATTCCGTTTACCTCCACCCTACTCAAGTCATACAGTATCAAGTGCAGTTCCG
+
D<6CEFG99FFFDGGGFGG<C@C:FFDFGGDGFGF@FEDDGGC,CAC,:@<CFFFGGGGGGGGCA99@,@FFDFF5@C9E5:CCA<,,@=AD=?<8F+7@=F8?=F8=FED=@E;DFGG9CFCEFGD6EGGGG@ECCECDACGGFF:,A8DECGCBEC9;E9=8E:E6DEG976C,5@9CE:>?C7@7>ECGG69BCFF9?,=+=+4>BF4:+/*;4C>FFEC5+1:+9C))9(6)6=373.28@@0832))14)..)<><26@>74-6)9-)5?:.)::
@M06628:26:000000000-CRM2J:1:1103:22080:22603 2:N:0:150
TAATCTTGCGACCGTACTCCCCAGGCGGAATGCTTAATCCGTTAGGTGTGTCACCGAACAGTATACTGCCCGACGACTGGCATTCATCGTTTACGGTGTGGACTACCAGGGTATCTAATCCTGTTTGCTCCCCACACTTTCGTACCCAGCGTCAGTATCGAGCCAGTGAGCCGCCTTCGCCACTGGTGTTCCTCCAAATATCTACGTATTTCACCTCTACACTTGGAATTCCACCCACCCCTCTCGAACTCTAGACTGATAGTTTTGGAGGCAGTCCCAGG
+
GGGGGGGGGGGGGGFGGGGGGGGGGGGGGGGGFGGGGGGFGGGGGGGFGGGGGGGGGGFGGGGGGGG9GGFGGGGCGGGGGGGGGGGGGGGGGGDGG@FGGGDGGGFGGGGGGGGGGGGGFD9FGGGGGGGGCEGGGGGGGCFCFEDG8DEGGGEF,@>88:@CF:BFGGGGCCC1:CF>?CEG*;EF:/1@FCG;AFBF:211@>F8;AFA+6799<<9C1)76;?F>F))6)((-82(((-.218@?(64<))-6))6<>FFC??(415((42*)).,3
@M06628:26:000000000-CRM2J:1:1103:14147:22691 2:N:0:150
TAATCTTGCGACCGTACTCCCCAGGCGGAATGCTTAATCCGTTAGGTGTGACACCAAAGGGCAAGCCCCCTGACGTCTGGCATTCATCGTTTACGGTGTGGACTACCAGGGTATCTAATCCTGTTTGCTCCCCACACTTTCGTACCTCAGCGTCAGTATCGAGCCAGTGAGCCGCCTTCGCCACTGGTGTTCCTCCAAATATCTACGAATTTCACCTCTACACTTGGAATTCCACTCACCTCTCTCGAACTCTAGACTGATCGTTTACAAGGCAGTTCCAG
+
GGGGFGGGGGGGCFFGGGGGGGGGGGGGGGGGGGGGGGGGGGGGGGGGGFGFGGGGGGGGGGGGGGGGGGGFGGGGGGGGGGGGGGGGGGGGGGGDGGGGGGGGGGGGGGGGGGGGGGGGGGGGGGGGGFGFGGGGGGGGGGGGGGGFGGGGGGGGCDFGGFEEGGGCCFEFGGGGGGGFEGGGGGGGGDEFGACFFFFGEE7@FFFDFFFFGEEGGGFFF6;CAAAFEB@FEADD0(.8>B<?25:@??B<BD<)6<?)6)7;FFFFF-94(3DG>>A<:
@M06628:26:000000000-CRM2J:1:1103:11947:23420 2:N:0:150
CACTCTTGCGAGCGTACTCCCCAGGTGGATTACTTAACGCTTTCGCTTGGACGCGTACTGTGTATCGCACACATCGAGTAATCATCGTTTACGGCGTGGACTACCAGGGTATCTAATCCTGTTCGCTCCCCACGCTTTCGTGCCTCAGCGTCAGTTATAGTCTAGTAAGCTGCCTTCGCTATCGGTGTTCTTTATGGTATCTATGCATTTCACCGCTACACCATAAATTCCGCCTACCTCTTCTATACTCAAGTCAACCAGTATCAATGGCAGTTCTACAG
+
GGGGGGGGGGGGGGGGDGGGGGGGGGGGGGGGGGGGFGGGGGGGEGGGCFFFGGGGGGFGGGGGGGGGGGGGGFG7FGGGGGGGGGGGGGGG:FEEFGGGGGGGGG<FEGGGGGGGGGGGGGG<FGG8BFGGGGGGEFGGG6C6E39DGEEGGGG93FA,@F2@EDCCCGEGGGGGGGGAEEDGGDEEGFEGF6:7);7CCGGCGFFECFCFG3;EDGB<;(/7*=FFDF4,1(1,20)4).:4>5<FFF)37<A).)412A**29<2),7167>7464).
@M06628:26:000000000-CRM2J:1:1103:11966:23429 2:N:0:150
CACTCTTGCGAGCGTACTCCCCAGGTGGATTACTTAACGCTTTCGCTTGGACGCGTACTGTGTATCGCACACATCGAGTAATCATCGTTTACGGCGTGGACTACCAGGGTATCTAATCCTGTTCGCTCCCCCCGCTTTCGTGCCTCAGCGGCAGTTATGGTCTGGTAAGCTGCCTTCCTTATCGTTGTTCTTTATGGTAGTAATGATTTTACCCCCTCCACCATAAATTCGCCCCACCTGGCTATTCCTCAATCAAACCAGAACAAATGGACGTCTACAAG
+
GGFFGGGGGGDCGGGGGGGGGGGGGGGGGGGGGGGGGGGGGGGFGGGGFGGGEGGGGG@FAFGGCF7CGFGGGFGGGGG@FF9<FGGBFGGGCF7+CF7FG9FEFGCFGGDGGGGGGGDFAFDFGDGFEG7+63:EFG93,5B*3@C,<B***4<9D@,,2,,,23?,,2=4?:E2,,+31<+:;7**2+2;:+;C6+++0++++++1@8)**((/1*(.8:22*40*.*((((-,,8((((4).))9<4>))),,))(((())**..)4*)-437(.)))
@M06628:26:000000000-CRM2J:1:1103:14098:23930 2:N:0:150
TAATCTTGCGACCGTACTCCCCAGGCGGAATGTTTAATGCGTTAGCTGCGCCACCGAACAGTATACTGCCCGACGGCTAACATTCATCGTTTACGGCGTGGACTACCAGGGTATCTAATCCTGTTTGCTCCCCACGCTTTCGTACCTCAGCGTCAGTATCGAGCCAGTGAGCCGCCTTCGCCACTGGTTTTCCTCCGAATATCCACGAATTTCACCCCTACACTCGGAATTCCACTCCCCCCTCTCGAACGCAATACTAGGATTTTTTGTGGCAGTTC
+
FFEFFGGGGGDFGEGGGGGGCGGGGGGGGGGFEFFFCGGGGGGGGGGGGGGGGGGGGGGGGGGGGGG9?FGFGGGGGGGFGGGGGGGGGGGGCGG=CCFF>CFGGGF8DFG<DFGGAFFGGGFGGGFFGGGFC@@7FCFGGGGFGD,@CCFGGGGECCFGGGGGFGGEFC,865EECCFFD?=DGCEC+3=7C+:;3>>CFF+*:6<0.)-=CA57**40:BFAFBFF3744:<2>((4,2;B:<?<@0(-(-4())-).()*9*<)(,()(-.9>2)
@M06628:26:000000000-CRM2J:1:1103:14114:23940 2:N:0:150
TAATCTTGCGACCGTACTCCCCAGGCGGAATGTTTAATGCGTTAGCTGCGCCACCGAACAGTATACTGCCCGACGGCTAACATTCATCGTTTACGGCGTGGACTACCAGGGTATCTAATCCTGTTTGCTCCCCACGCTTTCGTACCTCAGCGTCAGTATCGAGCCAGTGAGCCGCCTTCGCCACTGGTGTTCCTCCGAATATCTACGAATTTCACCTCTACACTCGGAATTCCACTCACCTCTCTCGAACTCAAGATTAGGAGTTTTAGAGGCAGTTCCAG
+
GGEGGGGGGGGGGGGGFGGGGGFGGGGGGGGGGGGFEFFGGGGGGGGGGGGGGGGGECFEFGGGGGGFGG8FGEGDGGGGFFFGFCGGGDFF7?FGFGGGGCFFFGFGGGGGCAFFD=;BFGGFFGFGGGCFCGGGGGCCFGGGGEFGGGGGGGGDFGGF><CCGGGGGGGGGGGGGEGAGG=5CFFGCF5+21:83=@GC?GFGF:?FF:9C2A<DF<<A222<::B-8:4)444347:2<40>DBF0?<23243?A2,).<F4EA)4218((9FAFA26
@M06628:26:000000000-CRM2J:1:1103:14098:23952 2:N:0:150
TAATCTTGCGACCGTACTCCCCAGGCGGAATGTTTAATGCGTTAGCTGCGCCACCGAACAGTATACTGCCCGACGGCTAACATTCATCGTTTCCGGCGTGGACTACCAGGGTATCTAATCCTGTTTGCTCTCCACGCTTTCGTACCTCAGCGTCAGTATCGAGCCAGTGAGCCGCCGTCGCCACTGGTGTTCCTCCGAATATCTACGAATTTCACCTCTACACTCGGAATTCCACTCACCTCTCTGGAACTCAAGAGTAGTAGTTTTAGAGGCAGTTCCAG
+
C;EE9CE,-F>C7CCF7<FEACF,,:+6@6<F,@EFDF<EFEFGD,CFF@@CB:FGGGGGFGGCFFGD,=FFD:B7FGDFEFFF<F<EEDEB,5B4CCFGFBCF8<=FGGC@B,CE,EE,;CEFFF69B=,@,8,@CE:@CCEGGG7CFCGGGGGDFCEC8>5BF,CCCFFF6CEE*:5;CD7DDF6CCFD::7157B3CFCFBG@@?:<:BGFB9CE74961<??35,75664>D12?:2(,,)).1,,):44.)(6)-)668>79)()*.21<F))6).
@M06628:26:000000000-CRM2J:1:1103:20946:24522 2:N:0:150
TAATCTTGCGACCGTACTCCCCAGGCGGAATGCTTAATGCGTTAGGTGTGACACCGCATAGCATGCTACCCGACGTCTGGCATTCATCGTTTACGGCGTGGACTACAAGGGGAGCTAATCCTGTTTGCTCCCCACGCTTTCGCACCTCACCGTGAGTATCGTGCGAGGGATCCGCGCTCTCTACTGGTGTTCCCCCTAATATATACGAATTTCACCTCTACACCCTGTATGCCACGCCCCCCTCTCGAGCTCTAAACTAGCAGTGTCTAAAGCAGCCTCA
+
<AEFGGCFFG7FGGGFGGGGGGFCGGEGGEC,FFE9CC,<FFFGCGGGGGFECFFG7B=BCEE6,CBFGG8FC+>88<D,,:?FCDFA4=,A+9+8CF6=CC=C,>,=9<F+8>CEFAE99,,C<FGEFGGF+:C+<:*;98C*@:@DC,>;:,*6>,>B5,,1****41****1***2)>++;+0++2*2;+*2)0.)*<9+***),)),9:-49**4)461(8(0))/.)-))(((,((-((.806((())-)-7)44(4***3))).*-)(**((.3
@M06628:26:000000000-CRM2J:1:1103:11039:24563 2:N:0:150
TAATCTTGCGACCGTACTCCCCAGGCGGAATGCTTAATCCGTTAGGTGTGTCACCGAATTGCATGCAACCCGACGACTGGCATTCATCGTTTACGGCGTGGACTACCAGGGTATCTAATCCTGTTTGCTCCCCACGCTTTCGCACCTCAGCGTCAGTATCGAGCCAGTGAGCCGCCTTCGCCACTGGTGTTCCTCCGAATATCTACGAATTTCACCTCTACACTCGGAATTCCACTCACCTCTCTCGACCTCCAGACTACCAGTATGAAAGGCACTTCCAG
+
FFFFGGGGGGGGGGGEEGGGGGGGGFGDEEDAGFFFFGGGGGGGGGGGGGGGGFGGEEFFFFGFGFGGGGGGGGGGGGGGGGGGGGGGGFGGGGDFFECFGG8DFGG8FEGFGGGGFDFFB9FGFGDDFGGFGFGGE7CFGGGEGGGFF8D>8CEGGGF;CC7EFFFFFC,;,5C@*;=>GEEG*;*=CCEG7+3;A>5<CFG4C9:0752*:)-<*28<AD?)7853,:39)6941(5:7<?F??(),(-)(.()-52:(4)*2?24<29.(.*24)4))
@M06628:26:000000000-CRM2J:1:1103:8176:24753 2:N:0:150
CAATCTTGCGACCGTACTCCACAGGCGGGATACTTAACGCGTTAGCTTCGCTACTGAAGGGGTCGATACCTCCAACAGCTAGTATCCATCGTTTACGGCGTGGACTACCCGGGTATCTAATCCGGTTCGCTCCCCACGCTTTCGTGCCTCAGTGTCAGAAATGGTCCAGTAAACTGCCTACGCCATTGGTGTTCCTTCTAATATCTACGGATTTCACTCCTACACTAGAAATTCCCGTTACCCCTACCAATCTCGAGACAAGCAGTTCCAATAATATGGTT
+
FFFFDFGGGGGGGGGGGGGGGGG8EFGCFEEGGFFEFCG7@FGG>CGGDGGGGGGGAAFC:FFEGGC@FGFFFFGGBGGGFGFEFGF<,FE7E<FFECCGGGGDCFAFF8FEFGGGFDCDFFGEGFCEEGGF>FEFEGEGGGGGGGEGGGFGGGGFFF?EEBGGGGFG8CF7+<:CFG6+<8C39D7@G7CD3@C?=F7C<++*29?A>31>9<BGGFAFA2)25566)/6<).4,(.4<<2(-((,53)52).1.,2617(.)0366-)*).-*0-426)
@M06628:26:000000000-CRM2J:1:1104:10456:1626 2:N:0:150
TAATCTTGCGAACGTACTCCCCAGGCGGATTGCTTAATCCGTTAGGTGTGTCACCGAGCAGCATGCTACACGACGACTGGCATTAATCGTTTACGGTGTGGACTACAAGGGTATCTAATCCTTTTTGCTCCCACCACTTTCGCACCCAAGGTTCAGTATCGAGTCATTGAGTCGCCTCGGCCATTGTTTTTCCTCCCAATATTTATGAATTTTCCCTTTCCACTCGGAATTCTACTCACCTCTCTCGAATTCAAGATTACCAGTTTTAGAGCAATTTTGTG
+
<ECFFGGGEFE+@FGGGGGCFGGGG,FG7+B<FEEF,669@FF@:,E@FGFE,C@CC+++C8E??,C?<6,,8@77+4@,4A??<?CF7EF@DEFC:<FG75B=4=,,CFF<?5C;F,3,,3,<<F>,3ED:,,83+@>,C@8+333+53+5,,7;,@;,@**3,,73,,,@@*=6>****4**,=,,0=C49B7;*))*+4+113+)2;?++)/0+0))/)/35()8)437).9C3-,3/(4:7.(3()(.).))))..)4/**26<)4C2),+2/))(.
@M06628:26:000000000-CRM2J:1:1104:19187:1794 2:N:0:150
CAGCCTTGCGACCATACTCCCCAGGCGGAACACTTAACGCTTTCGCTACGGCCGAGAGGATGTGGAAGTCCCCTCAACCCAGTGTTCATCGTTTACAGCTAGGACTACCGGGGTATCTAATCCCGTTCGCTACCCTAGCTTTCGTGCCTCAGCGTCAGAAAAGACCCAGTGTTGCGCCTTCGCCACCGGTGTTCCCTATGATATCAACGCATTTCACCGCTCCACCATAAGTTCCCAACACCCCTGTCCTCCCCAAGCTTGAGGGTTTGCAACGCAATTC
+
GFGGFGGFFCEGGGFFGGGGGGGGGGGGGGGFFEGGGGGGGGGGGDGCGGGGGGDFGGGFFGGGGGGGGGGFGFGGGGGGG8:=?EFGFFGEGG7EEGGGGGGGFGGGGGGGGGFGGGG=DFFFGGFFGGGGGCDE<CFFGGGGGGGGCGGGGC8>CF9FF7C>FGG>FFCFB?EEE8CBEF5>EGGGE8/*7;DACFFF+:CAGFFF5>6CGDF:>C19F;B?GFF=*54>A>A>21:1),,4::??2>A?,3(3(())(.))514(0)*.01*/)4))
@M06628:26:000000000-CRM2J:1:1104:19207:1795 2:N:0:150
CAGCCTTGCGACCATACTCCCCAGGCGGAACACTTAACCCTTTAGCTACGGCCGAGAGGATGTGGAAGCCCCCTCAACACAGTGTTCATCGTTTACAGCTAGGACTACCGGGGTCTCTAATCCCGTTCGCTCCACTCGCTTTTGTGCCTCAGCGTCAGACAAGACCCAGTGTTGCGCCTTCGCCACCGGTGTTCCCTATTATCTCCACGCATCTCATCGCTCCACCATAAGTTCCCAACCTCCCTCGCTTCCTCACGTTTGAGGGTTGGAAACGTTACTA
+
@ECAFGGGGGGGGGGGGGFGGGFGGGGGGG76FFGGG,,CCFG,E<ED@B@F::+8F:@,C,45C5:,,CFB@>C,5,,+4:C,5<,4,A9D@=<?,?5,,:B=E,,6:@FD>:+@,@E,,7736>=D+CC,B,@,,8>C8@,58,,7;,35,4*@*1?,4<F,>>88D2D:97C*4*:?F**:*:**=EE**+;*+;)+4=+::*1//.7>5-6**0(((.0/*(8*93)6)-.))(4().,(3((,(-,4<24((..41).)*13(.5*)7:2*0(..
@M06628:26:000000000-CRM2J:1:1104:22200:2245 2:N:0:150
CAACCTTGCGGCCGTACTCCCCAGGCGGTCAACTTAACGCGTTAGCTACGACACTAAGCTCATTAATGAGCCCAACGTCTAGTTGACATAGTTTAGGGCGTGGACTACCAGGGTATCTAATCCTGTTTGCTCCCCACGCTTTCGAGCCTCAGCGTCAGTTTTGGTCCAGTAAGCCGCCTTCGCCACTGATGTTCCTCCGGATATCTACGCATTTCACCGCTACACCCGGAATTCCACTTACCTCTACCAAACTCTAGCTATCCATTATCGAATGCAATTC
+
FFFFFGGGGGGGGGGGGGGGGGGGGGGGFGEGGGGGGGGGGGGGGFGCGGFEGGGGGGGGGGGGGGGGGGGGGG7FGGGGGGGGGGGGFFFGGGGFGGGGGGGGGGGGGGGGEAFGGGGGGGBFFGFGGGGGFFGGGGGGGGGGGGEDFGECFEGGEEGGGFGGGGGGGG?EFFFGGGGACCE45*C8>CGGGCD7:8><EGEFFFCCC>DGGFEGGC60(2>FFFFDD6>FFAFFFBAFFFF27ABA2,21<?22:AAA22?42:)661*4F?+:*)--
@M06628:26:000000000-CRM2J:1:1104:5604:3851 2:N:0:150
TAATCTTGCGACCGTACTCCCCAGGCGGAATGCTTAATCCGTTAGGTGTGTCACCGAGCAGCATGCTACCCGACGACTGGCATTCATCGTTTACGGTGTGGACTACCAGGGTATCTAATCCTGTTTGCTCCCCACACTTTCGCACCTCAGCGTCAGTATCGAGCCAGTGAGCCGCCTTCGCCACTGGTGTTCCTCCGAATATCTACGAATTTCACCTCTACACTCGGAATTCCACTCACCTCTCTCGAACTCAAGACTAGCAGTATTAGAGGCAGTTCCGG
+
FGGGGGGGGGGGEGGGGGGGGGGGGGGGGGGGGFGGGGGGDGGGGGGGGGGF@FGGGGGGGGGGGGGFGGGFG7CGGGGGFFFFGGGGGGGGGGGGGGEGDGGCC@FGGEGGFGGEDGEDFGDGGGGGGGGGGGGGGGFGFGGGGGCFGFGGEGGGGDDFGFDDCF8>FFGGGGGEE5?AEGGG8;FF8=EFE+@FD:AG5CFFCFFFGFFGCE?DGFBBFAF=43DF@?)6AAFFFFBB?8324<?:<<052738?F<??DFF*:5)74F?E:*29<>:B
@M06628:26:000000000-CRM2J:1:1104:15591:3951 2:N:0:150
TAATCTTGCGACCGTACTCCCCAGGCGGAATGCTTAATCCGTTAGGTGTGTCACCGAGCAGCATGCTACCCGACGACTGGCATTCATCGTTTACGGTGTGGACTACCAGGGTATCTAATCCTGTTTGCTCCCCACACTTTCGCACCTCAGCGTCAGTATCGAGCCAGTGAGCCGCCTTCGCCACTGGTGTTCCTCCAAATATCTACGAATTTCACCTCTACACTTGGAATTCCACTCACCTCTCTCGAACTCAAGACTACCAGTATTAAAGGCCGTTCCAG
+
GGGGGGGGGGCGEGGGGGGGGGGGGGGGGGGCGGGGGGGGGGGGGGGGGGGGFGGGGGGGFGGGFGGGGGGGGGGGGGGGGGFGGGGGGGGGGGGGGGGGGGGGGGGGGGGGGGGGGGFGGGGGGGGGGGGGGGGGGGGGGGDEGGGGGGGGEGGGGFAFGGGGECFGGECEFCEG8EGFGGGGFGGE*=CFGFGFCAAFC79+<CFDGF?DGFFGGGFFFFFFFB?F?AFA>ABFFFBBFB?BF7127:?BAFFA?BA008:=**.46)>))(/17:1<4
@M06628:26:000000000-CRM2J:1:1104:15574:3953 2:N:0:150
TAATCTTGCGACCGTACTCCCCAGGCGGAATGCTTAATCCGTTAGGTGTGTCACCGAGCAGCATGCTACCCGACGACTGGCATTCATCGTTTACGGTGTGGACTACCAGGGTATCTAATCCTGTTTGCTCCCCACACTTTCGCACCTCAGCGTCAGTATCGAGCCAGTGAGCCGCCTTCGCCACTGGTGTTCCTCCAAATATCTACGAATTTCACCTCTACACTTGGAATTCCACTCACCTCTCGCGAACTCAAGACTACCAGTATTAAAGGCAGTTCCAG
+
EFFGGGGGGGGGGGGGGGFGGGGGGGGGGGGGGGGGGGGGGGGGGGGGGDGGGGGGDGGGCFGGGGGGGGGGGGGGGGGCFGGGGGGGGGGGGGGGFGGGDGGGGGGGGGGGGGFGGGGCGGGFGGGGGGFFGGGGGGGGGCGGGGGGGG7CEGEGGGGFDGGGGGGGC9DFGGGEEEFFGEDGGGCGGGEC98DFGAFG?FGFCF>@5=?GGFFGFG7<92?FC<?46<:<4:AA703?=6)4(-79(((64332:A>FFB@?*:2<?97)47*9866<.
@M06628:26:000000000-CRM2J:1:1104:15587:3969 2:N:0:150
TAATCTTGCGACCGTACTCCCCAGGCGGAATGCTTAATCCGTTAGGTGTGTCACCGAGCAGCATGCTACCCGACGACTGGCATTCATCGTTTACGGTGTGGACTACCAGGGTATCTAATCCTGTTTGCTCCCCACACTTTCGCACCTCAGCGTCAGTATCGAGCCAGTGAGCCGCCTTCGCCACTGGTGTTCCTCCAAATATCTACGAATTTCACCTCTACACTTGGAATTCCACTCACCTCTCTCGAACTCAAGACTACCAGTATTAAAGGCAGTTCCAG
+
EGGGGGGGGGGGGGGGGGGGGGGGGGGGGGGGGGGGGGGGGGGGGGGGGEGGGGGGGGGGGGGGGGGGGGGGGGGEGGGGGGGGGGGGGGGGGGGGFEGGGGGFCFGGGGGF@FGGFFGGGGGGGGGGGGGGGGGGGGGGGGGEGGFFGGGGGGGGGGGFGGGGGGGGGGGGGGGGGEF8EEECFGGGGGGGGFGFGFFGGGGFGF><CF0CFCEFGGFFFFFFGFFFFDBFFF<<?FFFFFFB?FFFFF?FFFBAF<ABBF?7CFABFFCD4:578><>.
@M06628:26:000000000-CRM2J:1:1104:6597:4138 2:N:0:150
TAATCTTGCGACCGTACTCCCCAGGCGGAATGCTTAATCCGTTAGGTGTGTCACCGAGCAGCATGCTACCCGACGACTGGCATTCATCGTTTACGGTGTGGACTACCAGGGTATCTAATCCTGTTTGCTCCCCACACTTTCGCACCTCAGCGTCAGTATCGAGCCAGTGAGTCGCCTTCGCCACTGGTGTTCCTCCGAATATCTACGAATTTCACCTCTACACCCGGAATTCCACTCACCTCTCTCGAACTCAAGACTAGCAGTATTAGAGGCAGTTCCAG
+
@CCFGGGGGGGCFGFFGGFGGGGDFFGG7FGDGGGGGGFFGGGGGGGGFGFGGGGG>FGGGGEFGGGGGGGG7FEEGGGGGCEFGGGGGGGGGD@@FGGGGGFGGGEDFEGGFFGGFFFFGGGGGFEC;FEFEGGCFG9DFGG7FGFFF>DEECGGGGGFGGGGGCFGGFFGG5EEEGGFE;/:,8:?8FEC9@FFG))97<E=1@A0*;6+1)6;;7<24AF)9;;<5:394)664(8B=??B23?)3:6<7?<)3)481A99:C<2*4*850:C=6<><
@M06628:26:000000000-CRM2J:1:1104:24122:4380 2:N:0:150
TAGTCTTGCGACCGTACTCCCCAGGCGGTGCGCTTAACGCGTTAGCTCCGGCACGGAAGGGGTCGAACCCTCCCACACCAAGCGCACATCGTTTACTGCTAGGACTACAGGGGTATCTAATCCCTTTCGCTACCCTAGCCTTCGAGCCTCAGCGTCAGTAAATGTCCAGTAACCTGCTTTCGCCATTGGTCTTCCTCTCGATATCTACGCATTTCACTGCTACACCGAGAATTCCAGTTACCTCCCCATTACTCTAGCATGGCGGTATCGAATGCCGTTT
+
EFFFAFGE9F7@FGGG7FFGFEGG8FGBGDGFEGGGGAFF@:FG:EFGEG+6FFGC:BF7BF?F@CFGBE8?FGAGEEG<FGGGCEF=<AFGGGE<FGCAFDDEFFFGFFDGFEE6>;CFAECF<DFGGG7>8DGG@7>FFF9>>CD:<DC8:BEE5:CFFFGCEGGGGFCCCGGGCFC7FEDDGGFF8@1CCFFF;1.96C5><64)>32DGFA:D72><2?FGFF::4:8<5<<5<A>4A6)(,1.2<AFBBFF)62)-(53>D0,/-/.67E*0402
@M06628:26:000000000-CRM2J:1:1104:14499:4408 2:N:0:150
CAATCTTGCGATCGTACTCCCCAGGTGGGTCACTTATCAATTTCTCTTCATCACTGAGGTACAAGACCCCAACAACTAGTGACCATCGTTTACGCCGTGGACTACCAGGGTATCTAATCCTGTTGGCTCCCCACGCTTTCGTCCATTACCGTCAGTATACAGTGAGTTGTCTGCCCTCGCAATCGGGATTCTATGTAATATCTATGCATTTCACCGCTCCCTTACATATTCTATCTACTTCACCATGACTTAAGACAACCAGAATACAAAGCAGTTTCACA
+
;-C-C<F@@FFF8BFFGGGGGGC:,;E66FF8@FE@EFGAFFAG,CFF,,,CCFG<EFG6CCE<E888C@CGDG8<<@C<?EFFG<FF?,4DEF,++@>CC8=F=F=,:FG@?EFDFFFD;EEF,,@@DFGE,@+@FEG,+,68CCEF,@EGGG6@,=,9D=E,,,6,@,37@,3,4@1:@EEF***::F,=C+==@=99,,2+,4+2B+/+,10*1)((/(;4CAFF@)96)).7.).;+))))/)7)))7))47@FFD;02)**--1)*(/,+2*-64)
@M06628:26:000000000-CRM2J:1:1104:5235:4609 2:N:0:150
TAATCTTGCGACCGTACTCCCCAGGCGGAATGCTTAATCCGTTAGGTGTGACACCAAAGGGCAAGCCCCCTGACGTCTGGCATTCATCGTTTACGGTGTGGACTACCAGGGTATCTAATCCTGTTTGCTCCCCACACTTTCGTACCTCAGCGTCAGTATCGAGCCAGTGAGCCGCCTTCGCCACTGGTGTTCCTCCAAATATCTACGAATTTCACCTCTACACTTGGAATTCCACTCACCTCTCTCGAACTCTAGACTGATAGTTTACAGGGCAGTTCCAG
+
GCFEGGGFGG>C@GGGGGGGGGG@,C:7:FFGGGGFEGGGGGFGGGGGGGGGGGGCFFGGGDGGGGGGGCFGGGG:FEFGGGGGGGGGFEFFGGGEGGGGGFG?FGGGGGDGGGGF=DFDAGGDFGGDAFFFGGGGGGCFGGGGGCFGGGGEGDGGFF9FEGGBFFDE993<;EGGGEGFGGG<FFG,AFGG?FGFGF=C<EGFG=A6/83:FCEFGG8)7;AFF@AFF3;67)9<<?FBFF8?F???<?6>24))99?BA>FFFG<>F<G6>:E<7<))6
@M06628:26:000000000-CRM2J:1:1104:23935:4763 2:N:0:150
CAGCCTTGCGACCATACTCCCCAGGCGGAACACTTAACGCTTTCGCTACGGCCGAGAGGATGTGGAAGTCCCCTCAACCCAGTGTTCATCGTTTACGGCTAGGACTACCGGGGTATCTAATCCCGTTCGCTACCCTAGCTTTCGTGCCTCAGCGTCAGAAAAGACCCAGTGTTGCGCCTTCGCCACCGGTGTTCCCTATGATATCAACGCATTTCACCGCTCCACCATAAGTTCCCAACACCCCTGTCTTCCTCAAGCCTGGCGGTTTGCGACGCCATTC
+
E<EEECFAEF:FEGFGDGGGGGG:CFC@:@FAEGFGGGEFGGGCGGDDF:CGFCF7FCC,C=CC?FECCFFFG8:FGEDEEF=?C,E=FGFFE7FCEGEGBFCGGG,AFGEDEG@FGGGFFGCFFGG8EG+FEGF@7>FGGFACF>C8CFC3DGGGGEED6CFFGGGF>FFGGCCEEG5>B/:CGGGG8:CDCCGF>FFF?+<*37/.95>GG<AGGG?>993)9:@=?BBA)6<<<(4:5:>2(4>74):2.<932?::10)09C917296B6=))-:9
@M06628:26:000000000-CRM2J:1:1104:21875:4989 2:N:0:150
CAGCCTTGCGACCATACTCCCCAGGCGGAACACTTAACGCTTTCGCTACGGCCGAGAGGATGTGGAGGTCCCCTCAACCCAGTGTTCATCGTTTACGGCTAGGACTACCGGGGTATCTAATCCCGTTCGCTACCCTAGCTTTCGTGCCTCAGCGTCAGAAAAGATCCAGTGATGCGCTTTCGCCACCGGTGTTCCCTATGATATCAACGCATTTCACCGCTCCACCATAAGTTCCCATCACCCCTATCTTCCTCAAGCCTGGTGGTTTGAAACGCATCTC
+
GGGGGGGGGGGGEGFGGGGGGGGGGGGGGGGGGGGGGGGGGGGGGGGGGGGGGGCE>FGGGGGFGGGGGFGGGGGGGGGGGGGGGGFDFGGGGG7DGEGGDGDFFGFD@EEEFF7EGGGGGGGGGGGGGGGGGGGGGGGGGFGEGGGGGGGGGGGGCGGGFGGGEGGFFGCEGFGGGGEFGCCDDGGGDGGD5AFFGFFCGGGFGFBBCBFGGFFGGG:>99EFF7@??246:6A?))8>?(31:BFFAADF2<9:<<?>?0657C?7)4:46,*))(.:
@M06628:26:000000000-CRM2J:1:1104:21875:5007 2:N:0:150
CAGCCTTGCGACCATACTCCCCAGGCGGAACACTTAACGCTTTCGCTACGGCCGAGAGGATGTGGAGGTCCCCTCAACCCAGTGTTCATCGTTTACGGCTAGGACTACCGGGGTATCTAATCCCGTTCGCTACCCTAGCTTTCGTGCCTCAGCGTCAGAAAAGATCCAGTGATGCGCTTTCGCCACCGGTGTTCCCTATGATATCAACGCATTTCACCGCTCCACCATAAGTTCCCATCACCCCTATCTTCCTCAAGCCTGGTGGTTTGAAACGCAGTTC
+
GGGGGGGGGGGGGGGGGGGGGGGGGGGGGGGFGGGGGGGGGGGGGGGGGGGGGGGGGGGFGGGCGGGDGGGGGFGGGGGGGGGGGGGGGGGGGGGGGGGGGEFGGGGGGGCEFGGGGGGAFGCDCGGGG>EGGGGGGGGGG7FEGGEFDCEFGGBEGGGGGGGGCFCEGGGFGG;CEEE:BEGGCGGGGGGGGFGFGFFGGGGFGFFBGE;GG>AFFC:6,->@F?FFF<AAAAA?))3>4:<FFB?<B9A94>BB),82329?<D:10):49<E7>6):
@M06628:26:000000000-CRM2J:1:1104:6868:5013 2:N:0:150
CAATCTTGCGATCGTACTCCCCAGGTGGGACACTTATCACTTTCGCTTAGTCACTGAGATAAATCCCAACAACTAGTGTCCATCGTTTACGGCGTGGACTACCAGGGTATCTAATCCTGTTCGCTCCCCACGCTTTCGTCCATGAGCGTCAGTCTATCCGTAGTCCCCTGCCTTCGCCATCGCTATTCTGTGTAATATCTATCCATTTCACCCCTACACTACACATTCTATCCCCCTCCGTATCACTCCAGTCCCCCAGTATCAACGGCCGTCCCCCCCT
+
FFFEFDGDEF7F@FFGGGGGGEGCFFF<@<EFGGGFGGGGGGGGGGGGCCFGGDFGGF9ECF<FFECCFGG8FFGGGGDGE?EFFF<F<FC:FG@:+?BFEFGCFF@E,<?<BF,@EG,@9E?E?A>FC,>+B+=3EE33BC,,,,@C>B++7,,3;,@@>,@B,,3@D*DFG;,*B***@8**4;,=,52921+:++==,,,2,++/=+/;,88*;0:6(=)=*.1:+.)7()/(,6?6)(((.7/7,3(-4)).94(.-.=***,-<1)-.45*)(((
@M06628:26:000000000-CRM2J:1:1104:6891:5022 2:N:0:150
CAATCTTGCGATCGTACTCCCCAGGTGGGACACTTATCACTTTCGCTTAGTCACTGAGATAAATCCCAACAACTAGTGTCCATCGTTTACGGCGTGGACTACCAGGGTATCTAATCCTGTTCGCTCCCCACGCTTTCGTCCATGAGCGTCAGTATATACGTAGTAGACTGCCTTCGCAATCGGTATTCTGTGTAATATCTATGCATTTCACCGCTACACTACACATTCTATCTACTTCCGTATAACTCAAGTCAACCAGTATCAAAGGCAGTTCCATAGTT
+
GFGDFFGGGGDGFGGGGGGGGGGGGGGGGGGGGGGGGFGGGGGGGGGGGGGGGGGGGGGGGGGGGGGGGGGGGGGGGGGGGGGGGGGGGGGGGGGGGGGGGGGGGGGFGGGGGGGGGGGGGGGGGGGGEGGFGGGGGGGGGGGGGGFGGGGGGDFGGGGGGGGGGCCFFGGGGFGGGGGDGGGGGGGGGGGGGFGFGFFFGD@FFFC<FCFGEBFGGCB>@@FFG4@FFEFFFEEF9?EDFDFFFCCF<F3<CEFF@??AA9FFFG9(7,/.7<7:?BB9<
@M06628:26:000000000-CRM2J:1:1104:13188:5178 2:N:0:150
CAGCCTTGCGACCATACTCCCCAGGCGGAACACTTAACGCTTTCGCTACGGCCGAGAGGATGTGGAGGTCCCCTCAACCCAGTGTTCATCGTTTACGGCTAGGACTACCGGGGTATCTAATCCCGTTCGCTACCCTAGCTTTCGTGCCTCAGCGTCAGAAAAGATCCAGTGATGCGCTTTCGCCCCCGGTGTTCCCTATGATATCAACGCATTTCACCGCTCCACCATAAGTTCCCATCACCCCTATCTTCCTCAAGCCTGGTGGTTTGAAACGCAGTTC
+
GGGFGGGGGGGGGDGGGGGGGGGGGGDGDGGGGGGGGFGGEGGDGGGGGGEG:=FGGEGGGGGGFGGGGG@FGGC<FFGEGGGGFFGFGGGGGGGGCGGGEGGCFCFEGGGGG>FGG,DGGGGGG>DCEGEEGGGGGFCFDGGGGEEF;:::EE:BCFFCF@F>FGGC9CEGGGFCC=5>C=E3*/:*CEDGGFFFGF?C<+<798?(579DGFFFGGBB91>6<:599<A)6-627442*339(,.46<B9<44:27?>F??FG*4<59FFFB=).4<>
@M06628:26:000000000-CRM2J:1:1104:17698:5926 2:N:0:150
TAATCTTGCGACCGTACTCCCCAGGCGGAATGCTTAATCCGTTAGGTGTGTCACCGAGCAGCATGCTACCCGACGACTGGCATTCATCGTTTACGGTGTGGACTACCAGGGTATCTAATCCTGTTTGCTCCCCACACTTTCGCACCTCAGCGTCAGTATCGAGCCAGTGAGTCGCCTTCGCCACTGGTGTTCCTCCGAATATCTACGAATTTCACCTCTACACTCGTAATTCCACTCACCCCCCTCGAACTCAAGACTAGCATTATTAGAGGCAGTTCCGG
+
GGGGGGGGGGGGGGGGGGGGGGGGGGGCGGGFGGGGGGGGGGGGGGGGGGGGGGGGGGGGGGGGGGGGGGGGGGGGGGGGGGGGGGGGFGGGGGGGFFGGGGGGGGGGFGGDFGGGGGGGGGGGGGGGGGGGGGGGGGGGGGGGGGGGGGGCGGGDFGGGGGGGGGGGGGFGGGGGGGGFGG7C,9EEFGGGG6CADEFG=CFFGFF<*23CGFFGGFEAA>F?FB)85:BD-)6630:B),,46?FF?B06<:<DFFFFFA**:>6:=470)3*7@<A4(
@M06628:26:000000000-CRM2J:1:1104:17716:5928 2:N:0:150
TAATCTTGCGACCGTACTCCCCAGGCGGAATGCTTAATCCGTTAGGTGTGTCACCGAGCAGCATGCTACCCGACGACTGGCATTCATCGTTTACGGTGTGGACTACCAGGGTATCTAATCCTGTTTGCTCCCCACACTTTCGCACCTCAGCGTCAGTATCGAGCCAGTGAGTCGCCTTCGCCACTGGTGTTCCTCCGAATATCTACGAATTTCACCTCTACACTCGGAATTCCACTCACCTCTCTCGAACTCAAGACTAGCAGTATTAGAGGCATTTCCGG
+
GGGGGGGGGGGGGGGGGGGGGGGGGGGGGGGFGGGGGGGGGGGGGGGGGGGGGGGGGGGGGGGGGGGGGGGGGGGGGGDGGGGGGGGGGGGGGGGGGGGGGGGGGGGGGGGGCGGGGGGFGGGGGGGGGGGGGGGGGGGGGGGGGGGGFGGGGGGGGGGGGFGGGGGCCGGGGGGGEEGFGG=GGFGGGGGFGFGFGDD579CAFFFDCA?FFFFFCC@<29F=D:>F@::<A44)33??F??FBB<FFF?AF?BBFDF31)*1>FBAFFGFF?+**6<(7
@M06628:26:000000000-CRM2J:1:1104:10596:6489 2:N:0:150
CAGCCTTGCGACCATACTCCCCAGGCGCTGTACTTAACACTTTCGCTACGTCCGAGAGACTGTGGGAGGCCCCACGGACTAGTACAGATCGTTTACAGCTAGGACTACCGGGGTATCTAATCCCGTTCGCTCCCCTAGCTTTCGTGCCTCAGCGTCAGAAGGATCCCGGAGAGCCGCTTTCGCCACCGGTGTTCCTCATCATATCAACGCATTTCACCGCTCCACAATGAGTTCCGCTCTCCTCTGATCCCCTCAAGACTTGTGGTTTCAAACGCAATTC
+
GFGGGGGGGGGGECGGGGGGGGGGGGGGGGFDGGGFGGGGGGGGGGGGGGGGGFGGEGGGGGGFDGGGGGGGGGGGGGGDFGFDFGFFGGGGGGGGDGGGGEGGGECGGGEGFBCFGGGFF9FDFFGGGG8FGGGGGGCGDFGGGGGGEF@,DEGGGGGGGGGFFGGEE8EGEFFCEEEFGGGGEDGGEEGGGFGFFFFGFGFAGF6(CE9CCAFFFGBFF>@FGF>69<-65:>F6:9,1:>B22<FD9?F:???>F:2-.=?G96<F4:666C<>())
@M06628:26:000000000-CRM2J:1:1104:10594:6508 2:N:0:150
CAGCCTTGCGACCATACTCCCCAGGCGCTGTACTTAACACTTTCGCTACGTCCCAGAGACTGTGGGCGGCCCCACGGACTCGTACATATCGGTTACAGCTAGCACTACCGGGGTATCTAATCCCGTTCGCTCCCCTAGCTTTCGTGCCTCAACCCCATAATAATCCCCGGCATCCGCTTTCGCCATCGCTGTTCATCTTCATATCAACGCCTTTTACCGTTCCTCTACGAGTTCCTCTCTACTCTGACCCGCCCAGCACTTTTAGTGTCCATCGCA
+
GGFFEGGGGG++@:EEGGGGGGGGG,C7@+C<FGGG,FFGGGGGGGG7+B6C@,9FFGF,CF6,,6,++@B>F+=F+@+6,+B++49,,CF+8++,,5BFG9,C?<,,,+3++666CF,,CD,@+,,@833,B**@>B,,,3733DE5FFG,,,***,67,,1?,7B5****1+>8C**82;1*:*+/*/71=+*9D***:++*0**(*.-9*))2>7(-(4?*2)**)-38B)644)439:A2)))-((,,((4(.4(5))*/2?4-=)*)*(19
@M06628:26:000000000-CRM2J:1:1104:27438:6583 2:N:0:150
CAGCCTTGCGACCATACTCCCCAGGCGGAGCACTTAACACTTTCGCTACGACTGGAAGGCTATGGAGGACCCTCCAATCAAGTGCTCATCGTTTACAGCTAAGACTACCGGGGTATCTAATCCCGTTTGCTACCTTAGCTTTCGTGCCTCAGCGTCAGAAGAGACCCAGTGAGCCGCCTTCGCCACCGGTGTTCCTCAAGATATCAACGCATTTCACCGCTCCACCTTGAGTTCCGCTCACCTCTGTCTCCCTCAAGCACGGCAGTTTTGGATGCAATTC
+
GFGGGGGGGGDGGDGGGGGGGGGGGGGGGGGGGGGGGGGGGGGGGGGGGGGGGGGGCFGGGGGFFGGGGGGGGGGGGGGGGFGGGGGGGGGGGGGGGGGGGGGGGGGGGGGGGGGGGGGGGGCGGGGGGGGGGGGGGGGGGGGGGGGFFGGGGGGGGGGGGGGGGGGGGGGGFGGGDGGFGFGGGGGGGGGGGFGFGFFGCCFFFFFFGE1DEEFGGGFF0;EFGFF??2><>4A<:?FFFFFF3).6:AFB?F??2?FFF>EDG*6AFF<0=7CFFFBB
@M06628:26:000000000-CRM2J:1:1104:27422:6600 2:N:0:150
CAGCCTTGCGACCATACTCCCCAGGCGGAGCACTTAACACTTTCGCTACGACTGGAAGGCTATGGAGGACCCTCCAATCAAGTGCTCATCGTTTACAGCTAAGACTACCGGGGTATCTAATCCCGTTTGCTACCTTAGCTTTCGTGCCTCAGCGTCAGAAGAGACCCAGTGAGCCGCCTTCGCCACCGGTGTTCCTCAAGATATCAACGCATTTCACCGCTCCACCTTGAGTTCCGCTCACCTCTGTCTCCCTCAAGCACGGCAGTTTTGGATGCAATTC
+
GGGGGGGGGGGGGGGGGGGGGGGGGGGGGGGGGGGGGGGGGGGGDFGGGGGFGGCFFFGGGGGGGGEEFGFFFFGGFCFGFCFFGGGGGGGGGGGGGGGGGGGGGGGGGGGCGFFFGGGGGAFGGGGGGFFGGGGGGGGGGGGGGDGGFGDGGGGGGGGGGGGGGGGGGGGGGGGGGGGFGGGGGGGGEEGG5A76DFF4AEGFGFF8CBFDGEFGGG((,4>FGB:@628<A2<1<?>FFFFFF?AA<AAB(4?F<<??>9BED<BDFFG>F:FD8A<A
@M06628:26:000000000-CRM2J:1:1104:11830:6701 2:N:0:150
CAGCCTTGCGACCATACTCCCCAGGCGCTGTACTTAACACTTTCGCTACGTCCGAGAGACTGTGGGAGGCCCCACGGACTAGTACAGATCGTTTACAGCTAGGACTACCGGGGTATCTAATCCCGTTCGCTCCCCTAGCTTTCGTGCCTCAGCGTCAGAAAGATCCCAGAGAGCCGCTTTCGCCACCGGTGTTCCTGATGATATCAACGCATTTCACCGCTCCACCATCAGTTCCGCTCTCCTCTGATCCCCTCAAGACTTGGGGTTTCAAACGCAATTC
+
GGGGGGGGGGGGGGGGGGGGGGGGGGGGGGGGGGGGGGGGGGGGGGGGGGGGGGGGGGGGGGGGGGGGEGGGGGGGGGGGGGGGGGGGGGGGGGGGGGGGGGGGGGGGGGGGEGEFGGGGGGGGGFGGGGGGGGGGGGGGGGGGGGGGGGGGGGGGGGG=EFEGGGGFFCGFEGGGGGGFGGGGGGFGGGGGGFGFGFFGGGGFGFFFGFFGDEFGGGFB>FFFGFFFFFFF>ABF?1;FFFA?F:DF<9??7?F0?A?6<<?FGG><FFG>FFGDD<FA
@M06628:26:000000000-CRM2J:1:1104:14948:6798 2:N:0:150
CAGCCTTGCGACCATACTCCCCAGGCGGAACACTTAACGCTTTCGCTACGGCCGAGAGGATGTGGAAGTCCCCTCAACCCAGTGTTCATCGTTTACAGCTAGGACTACCGGGGTATCTAATCCCGTTCGCTACCCTAGCTTTCGTGCCTCAGCGTCAGAAAAGACCCAGTGTTGCGCCTTCGCCACCGGTGTTCCCTATGATATCAACGCATTTCACCGCTCCACCATAAGTTCCCAACACCCCTGTCTTCCTCAAGCTTGAGGGTTTGAAACGCAATTC
+
GFGGGGGGGGGGGGGGGGGGGGGGGGGGGGGGGGGGGGGGGGGGGGGGGGGGGGGFGGGDGGGGGGGFGGGGGGGGGGGGGGGGGGGGGGGGGGGGGGGGGGGGGGGGGGGGGGGGGGGGGGGGGGGGGGGGGFGGGGCGGGGGGGGGGGGGGGGGGGGGFGGFGGGGGGGGGGGGGGGFGGGDGGGEGEGGGFGFGFFF7CGFGFFFGF>GEABGGFBFFFF?FFFF=?AFFFFFA?BBFFFFFF:B>AFF<AD)5<?A?<@FDD?03.74/4ED>42>
@M06628:26:000000000-CRM2J:1:1104:17176:6962 2:N:0:150
TAACCTTGCGGCCGTACTCCCCAGGCGGAGAGCTTAATGCGTTAGCTGCGTCACCTACAGGCATGCCTGCAGACAACTAGCTCTCATCGTTTACGGTGTGGACTACCAGGGTATCTAATCCTGTTTGCTCCCCACACTTTCGCACCTCAGCGTCAGTATCAGTCCAGTTAGTCGCCTTCGCCACTGGTGTTCCACCGAATATCTACGAATTTCACCTCTACACTCGGTATTCCACTAACCTCTCCTGATCTCTAGACTCCCAGTTTCAAATGCAGTTCCAA
+
GGGGGGGGGGGGGDCEGGGGGGGGGGGGGGEFGGGGGGGGGGGGGGGGGGGGGGGGGGGGGGGGGGGFGGGGGGGGGGGGGAFGGGGGGGFGGGFGGGGGGGGGGGGGGGGFFGGGGGGGGGGGGGGGGGGGGGGGGGGGGG>7FFDFGGGGEGGGGACCFGGGCA@DG9:FGGDGGGGFGGGGG<EG6@?F?CGFGFEGFGGFGF:?CF?G77CDGG3)9CF+*65874<>AAABF?06FF<:3A:AAFB>FFFBFA:?117977<>FFGAF4<DFB44)
@M06628:26:000000000-CRM2J:1:1104:17158:6974 2:N:0:150
TAACCTTGCGGCCGTACTCCCCAGGCGGAGAGCTTAATGCGTTAGCTGCGTCACCTACAGGCATGCCTGCAGACAACTAGCTCTCATCGTTTACGGTGTGGACTACCAGGGTATCTAATCCTGTTTGCTCCCCACACTTTCGCACCTCAGCGTCAGTATCAGTCCAGTTAGTCGCCTTCGCCACTGGTGTTCCACCGAATATCTACGAATTTCACCTCTACACTCGGTATTCCACTAACCTCTCCTGATCTCTAGACTCCCAGTTTCAAATGCAGTTCCAA
+
GGGGGGGGGGGGGGGGGGGGGGGGGGGGGGGEGGGGGGGGGGGGGGGGGGGGGGGGGGGGGGGGGGGGGGGGGGGGGGGGGGGGGGGGGGGGGGGGGGGGGGGGGGGGGGEFGGGGGGGGGGGGGGGGGGGGGGGGGGGGGGGGGGGGFGGGEGGGGGGGGGGGG;DFGGFGGGGGEGGFGGGGFGGGGGGGGFGFD>DGGGGFFFF?CFFGGFFGGGFFFFFFGFFFF<FFF>BFF?FFFFFFFF049B<DFFFAFFFFFF:)C><299CA44<DBDDF<
@M06628:26:000000000-CRM2J:1:1104:17172:6988 2:N:0:150
TAACCTTGCGGCCGTACTCCCCAGGCGGAGAGCTTAATGCGTTAGCTGCGTCACCTACAGGCATGCCTGCAGACAACTAGCTCTCATCGTTTACGGTGTGGACTACCAGGGTATCTAATCCTGTTTGCTCCCCACTCTTTCGCACCTCAGCGTCAGTATCAGTCCAGTTAGTCGCCTTCGCTACTGGTTTTCACCCGAATCTCTACGAATGTCACCTCTACCATAGGTATTGCCTTAACCTTTCCTGATCTCTAGACTCCCATTTTCAAATGCAGTTCAAA
+
GGGGGGGGGGECGDFGGGGGGGGGGGGGGGGGFGGG<FGGEGFFFGGGGGGGGGGGGGGG,CE8FDGFE@FFGG=<AEGAF?FFGGFE8FFFCC7FGGF@C<,CA,F,E@CF8FFDADDFGD?FFA8;>FGD+@8,6CB8=CG+@F6>,DB>:EGDB=B;C97;,@,7E;,@@*8*4*9?E**2,*4=;8?C,+;6))./*29+1+)(10(11.);=D3)7))+*/):+67)9))..))./)).6<).44)65))).),3,8*9D>)66-74*)+29:.).
@M06628:26:000000000-CRM2J:1:1104:17415:8087 2:N:0:150
TAATCTTGCGACCGTACTCCCCAGGCGGAATGCTTAATCCGTTAGGTGTGTCACCAACAAGTATACTTGCTGACGACTGGCATTCATCGTTTACGGTGTGGACTACCAGGGTATCTAATCCTGTTTGCTCCCCACACTTTCGCACCTCAGCGTCAGTATCGAGCCAGTGAGCCGCCTTCGCCACTGGTGTTCCTCCGAATATCTACGAATTTCACCTCTACACTCGGAATTCCACTCACCTCTCTCGAACTCAAGACTACCAGTATGAGAGGCAGTTCCAG
+
GGGGGGGGGGGGGGGGGGGGGGGGGGGGGGGGGGGGGGGGGGGGGGGGGGGGGGGGGGGGGGGGGGGGGGGGGGGGGGGGGFGGGGGGFGGGGGGGFGGGGGGGGGGGGGGGGGGGGGGGGGGGGGGGGGGGGGGGGGGGGGGGGGGGGGGGGGGGGGGGGGGGGFGFGGCEGGGGCGGFGGGGGGGFGGGGGFGF5B?DGGGF?FF<FF1FFEFGCFFAE>F=FFFBFFFFFBFAFBFF=<>?F?<:??BFF>).:<<B73<7:C<)*-><B(:DFBFA<
@M06628:26:000000000-CRM2J:1:1104:7500:8412 2:N:0:150
TCAACTTGCGCCCGTACTCCCCACGCGTCTTGCTTCACGCGTTAGCTTCGTCACCGCATGGTCCTACTCCTCCCATCCCCCACCCACCGCCCTCTCTGTGTACTATAAAGGTCTCTAATCCTGTTTTCGCCCCCCACTCTCGTGCATCTGCGTCATTATTGATCCCCTGTTCGCCCCCCGCCCTCGTTGTTTCTCTGCATATCTCCCCCGTTCTCCCCTACACTCCGTATGTCACACCGCCCTCGCGCACACTATACCGCAAGTTCTACAGACTCTTCCC
+
C---6CE<EE+B@E@C@D,CEG8+@@7868,,;CE,;:6@@CGGDGG,,7:,6,,8+8,,9C,::,,,64,:,?,,:4<,8+++8=+@+++++9,,:?CD5FF,5,,,,,,7,744,7,,,,,8C,,73+>>@+@+3@,<;5+,8+3,,,7@*33,,,7,6,,,,,*1>622******4)3**)*/*/9CE5+11++*+*+++9?=4())-*0(.0*1((.4F**()0)4(-.)--52(()-2(((,(42(4(()-64(,(()10*.)*.*.0,0**..(
@M06628:26:000000000-CRM2J:1:1104:26393:8979 2:N:0:150
TAATCTTGCGACCGTACTCCCCAGGCGGAATGCTTAATCCGTTAGGTGTGACACCGAAGGGCAAGCCCCCCGACGTCTGGCATTCATCGTTTACGGTGTGGACTACCAGGGTATCTAATCCTGTTTGCTCCCCACACTTTCGTACCTCAGCGTCAGTATCGAGCCAGTGAGCCGCCTTCGCCACTGGTGTTCCTCCAAATATCTACGAATTTCACCTCTACACTTGGAATTCCACTCACCTCTCTCGAACTCTAGACTGATAGTTTAGGAGGCAGTTCCAG
+
GGGGGGGGGGGGGGGGGGGGGGGGGGGGGGGGGGGGGGGGGGGGGGGGGGGGGGGGGGGGGGGGGGGGGGGGGGGGGGGGGGGGGGGGGGGGGGGGGGGGGGGGGGGGGGGGGGGGGGGGGGGGGGGGGGFGGGGGGGGGGGGGGGGGGGGGGGGGGGGGGGGGGGGGGGGGGGGGGGGFGGGGGGGGGGGGGFGFGFFGGGGFGFFFGFFGGFFGGGFFFFFFGFFFFAFFFFFFBFFFFFF:233?FFFFFA>4>DBBF26=CGAF?AGB3?CGF94:6
@M06628:26:000000000-CRM2J:1:1104:26394:8997 2:N:0:150
TAATCTTGCGACCGTACTCCCCAGGCGGAATGCTTAATCCGTTAGGTGTGACACCGAAGGGCAAGCCCCCCGACGTCTGGCATTCATCGTTTACGGTGTGGACTACCAGGGTATCTAATCCTGTTTGCTCCCCACACTTTCGTACCTCAGCGTCAGTATCGAGCCAGTGAGCCGCCTTCGCCACTGGTGTTCCTCCAAATATCTACGAATTTCACCTCTACACTTGGAATTCCACTCACCTCTCTCGAACTCTAGACTGATAGTTTAGGAGGCAGTTCCAG
+
A@EE@@EFFGGG+@FDFDGFFGGGGGGGGFGFGGGFFGGGGEECGFFGFEGFGGGGGFGDFE@,F<?FEFG=FFFGDFF8EEEFGFEFFDEFFGGGGGGGGDEDC8>AFC:C<FFFF8DFG,3>FGGG9@FFGFGEGE99EGGCFFGFF8@EGGGGGCG@EGFDGECAEFGF65E8B8FFCCEGGGGG6FECG++;D4+:@::@7@:1*7(:F9<:FG2)<<FF7))095?A:9A93??BF<DF)<(43:BBFA2<<<:06>FFDF<574F6D<57B)6))
@M06628:26:000000000-CRM2J:1:1104:5824:9141 2:N:0:150
TAATCTTGCGACCGTACTCCCCAGGCGGAATGCTTAATCCGTTAGGTGTGTCACCGAACAGTATACTGCCCGACGACTGGCATTCATCGTTTACGGTGTGGACTACCAGGGTATCTAATCCTGTTTGCTCCCCACACTTTCGTACCTCAGCGTCAGTATCGAGCCAGTGAGCCGCCTTCGCCACTGGTGTTCCTCCAAATATCTACGAATTTCACCTCTACACTTGGAATTCCACTCACCTCTCTCGAACTCAAGACCAGGAGTTTAGGAGGCAGTTCCGA
+
FGGGGGGGGGGGGGGGGGGGGGGGGGGGGGGGGGGGGGGGGGGGGGGGGGGGGGGGGGGGGGGGGGGDGGGGGGGEGGGGGGGGGGGGGGGGGGGGGGGGGGGGGGGGGGGGGGGGFGGGGGGGGGGGGGGGGGGGGGGGGGGGGGGGGGGGGGGGGGGGGGGGEGGGGGGGGGGGGGGFGGGCGGGGFCGGGFGFGFFGFGGACFF?GFFGGFFFGC@E<EFFGF?FF<BFF<AFFFFFFF<<>?:??:045:>>FF:6(8<?7>AAF<DB3:GG?A<:(
@M06628:26:000000000-CRM2J:1:1104:16360:9298 2:N:0:150
TAATCTTGCGACCGTACTCCCCAGGCGGAATGCTTAATCCGTTAGGTGTGACACCGAAGGGCAAGCCCCCCGACGTCTGGCATTCATCGTTTACGGTGTGGACTACCAGGGTATCTAATCCTGTTTGCTCCCCACACTTTCGTACCTCAGCGTCAGTATCGAGCCAGTGAGCCGCCTTCGCCACTGGTGTTCCTCCAAATATCTACGAATTTCACCTCTACACTTGGAATTCCACTCACCTCTCTCGAACTCTAGACTGATAGTTTAGAAGGCAGTTCAAG
+
FFGGGGGGGGGGGGGGGGGGGGGGGGGGGGGGGGGGGGGGGGGGGGGGGGFGGGGGGGGGGGGGCG@DFGGGGGGGGGGGGGGGGGGGGGGGGGGFGGGGGGGGGGGC>FGGGGGG9DFGGFGGGGFGGGGGGGGGGGGGGGGGGGGGFGGGGGGGGGGGGGFGGGGGGCCFGGGGCEGFGGGGGGGGGEEGG6:FGF4>C@E@FCF?FF8D9<A>7D?7<AFFG267@A:DAADA?BFF@?7:3<6?003>ABFFF9B0::?FGG9>FF=B40:>6<)))
@M06628:26:000000000-CRM2J:1:1104:18771:9866 2:N:0:150
TAGTCTTGCGACCGTACTTCCCAGGCGGAGTACTTAATGCGTTAGCTGCGCCACTGAAGGAGTCAATACCTCCAATAGCTAGTACTCATCGTTTACGGCGTGGACTACCAGGGTATCTAATCCTGTTTGCTCCCCACGCTTTCGCGCCTCAGCGTCAGTACTCATCCAGGTAGGCGCCTTCGCCACCGGTGTTCCTTCACATCTCTACGGATTTTACCCCTACACGTGAAATTCCCCTACCCCCTATGAGACTCTAGATCGATAGTTTCAGACGCAGTTT
+
GGGGGGGGGGGGGGGGGGGGGGGGGGGGGGGGGGGGGGGGGGGGGGGGGGGGGGGGGGGGGGGGGGGGGGGGGGGGGGGGGGGGGGGGGGGGGGGGGGGGGGGGGGGGGGGGGGGGGGGGGGGGGGGGGGGGGGGGGGGGGGGGGGGGGGGGGGGGGGGGGGGGGGGGGGGGGGGGGGGFGGGGGGGGG=EGGFGFGFFGGGGFGFFEGFDGEE9CGGFFFFFFGBFFFFFFFFA?4?FFFBBFFF?AB<AFF?<:AFAA<?F4DGFA*4:4<1/)04<4
@M06628:26:000000000-CRM2J:1:1104:18874:10956 2:N:0:150
TAGTCTTGCGACCGTACTTCCCAGGCGGTGCGCTTAACGCGTTTGCTCCGGCACGGCAGGGGTCGAATCCCGCCACACCAAGCGCACACCATTTACTGCTAGGACTACAGGGGTATCTAATCCCTTTCGCTACCCTAGCCTTCGATCCTCAGCGTCAGTTGTTGTCCAGTAGTCCGCCTTCGCCACGAGTGTTCCTTACGATATCCACGCATTTCACTGCTACACCGCAAATTCCGACTACCCCTCCAAAACTCTAGCACGGCAGTATCGGACGCAGTTC
+
C-;<C@FEAF+@+CFGFGDGG8C6,C@+87:FCGG76F@@@FE:FFCCFFGGGEFDEGE=FBB=4@=,:==FCFGGGECDD<D?C7FC,FE,,,E93EFF9FBFD<>F8F,3FG:BFFC,3E@8FCF;EGGGGG7;C>F?DGFE*,4>FFECFGGGG>FAEE546FF@:CF7E@1B=*1::*:9E<EG*/=:FFG?C@FGFFE3?FF>75>GC))0?>28<4B6D05)0(44):920690?,4(,--4(6(.,826:45<2355)9<4@1D0)-C3.4).
@M06628:26:000000000-CRM2J:1:1104:18353:11254 2:N:0:150
TAACCTTGCGGCCGTACTCCCCAGGCGGAGAACTTATCGCGTTAGCTTCGATACCAGAGGATCAAGTCCCCTAACATCTAGTTCTCATCGTTTACGGCGTGGACTACCAGGGTATCTAATCCTGTTTGCTCCCCACGCTTTCGTGCCTCAGCGTCAGTAATGGTCCAGGAAGTCGCCTTCGCCACTGGTGTTCCTTCCGATATCTACGCATTTCACCGCTACACCGGAAATTCCACTTCCCTCTCCCACACTCAAGTTAACCAGTATCAAATGCAATTC
+
GGGGFGGGGGGGGGGGGGGGGGGGGGGGGGG<AFGGGGGGGGGGGGGGGGGGFGGGGGGGGFGGGGGGGGGGGGGGCGGGGGGGCFAFGGGFGGGEGGGGGGGGGGGGGGEEGGGGGGCGGGGGGGGG9DFFGECGGGGGGGGGEGGFGGGGGGGGGGDGGEGGGGFGGGGGGE:CGGGA=EEGGGGGF?FGGFGFGFF3=5EFFFF@D31CECFGGGFFFFFFGF>E37<<BABFFFFFFA<??F?::(:BF1>2<<9<BBF:?>9<FBGFF)9:?46
@M06628:26:000000000-CRM2J:1:1104:11740:11291 2:N:0:150
CAGCCTTGCGACCATACTCCCCAGGCGGAACACTTAACGCTTTCGCTACGGCCGAGAGGATGTGGAGGTCCCCTCAACCCAGTGTTCATCGTTTACAGCTAGGACTACCGGGGTATCTAATCCCGTTCGCTACCCTAGCTTTCGTGCCTCAGCGTCAGAAAAGATCCAGTGATGCGCCTTCGCCACCGGTGTTCCCTATGATATCAACGCATTTCACCGCTCCACCATAAGTTCCCATCACCCCTATCTTCCTCAAGCCTGGTGGTTTGAAACGCAGTTC
+
GGGGGGGGGGGGGGGGGGGGGGGGGGGGGGGGGGGGGGGGGGGGGGGGGGGGGGGGGGGGGGGGGGGGGGGGGGGGGGGGGGGGGGGGGGGGFGGGGGGGGGGGGGGGGGGGGGGGGGGGGGGGGGGGGGGGGGGGGGGGGGGGGGGGGGGGGGGGGGFGGGGGGGGGFGGGGGGGGGGFGGG:EGCCGGGGGFGFGFFGGGGFGFF;DEFDEF<CGF?F>>D6FBFBF?AFFFBFFFF>F??FB07<D>FBA<A7>>FF<09<<742<<GFFFE)7444
@M06628:26:000000000-CRM2J:1:1104:11048:11467 2:N:0:150
TAATCTTGCGACCGTACTCCCCAGGCGGAATGCTTAATCCGTTAGGTGTGTCACCGAATTGCATGCAACCCGACGACTGGCATTCATCGTTTACGGCGTGGACTACCAGGGTATCTAATCCTGTTTGCTCCCCACGCTTTCGCACCTCAGCGTCAGTATCGAGCCAGTGAGCCGCCTTCGCCACTGGTGTTCCTCCGAATATCTACGAATTTCACCTCTACACTCGGAATTCCACTCACCTCTCTCGACCTCAAGACTACCAGTATGAAGGCAGTTCCAGG
+
GGGGGGGGGGGGGGGGGGGGGGGGGGGGGGGGGGGGGGGGGGGGGGGGGGGGGGGGGGGGGGGGGGGGGGGGGGGGGGGGGGGGGGGGGGGGGGGGGGGGGGGGGGGGGGGGGGGGGGGGGGGGGGGGGGGGGGGGGGGGGGGGGGGGGGGGGGGGGGGGGFGGGGGGGGGGGGGGEGGFGGGGFGGGGGGGGFGFGFFGGGGFGFFFFFFGGFFGGGFFFFFFGFFFEFFFFAFABFFFFBFFFFFFFFFFFFBFFAFFFF?FGG>:FBGFFFG7=<DF(
@M06628:26:000000000-CRM2J:1:1104:11058:11483 2:N:0:150
TAATCTTGCGACCGTACTCCCCAGGCGGAATGCTTAATCCGTTAGGTGTGTCACCGAATTGCATGCAACCCGACGACTGGCATTCATCGTTTACGGCGTGGACTACCAGGGTATCTAATCCTGTTTGCTCCCCACGCTTTCGCACCTCAGCGTCAGTATCGTGCCAGTGAGCCGCCTTCGCCACTGGTGTTCCTCCGAATATCTCCGAATTTCACCCCTACACTCGGAATTCCACTCACCCCTCTCGACCTCAAGACTACGACTATGAAGGCAGTCCCAGG
+
FGGGGGGGGGGGGGGGGGGGGGGGGGGGDFC8EFG<FECFGGGGG8FEEFGAFG<@FC=CFC,C<,?CFGGECCFFC++B=EEGDF@94B,B494C:ECGD7FFG,B<,:FEDEAE9=;9DB<CFGDBFGGGGEGEG7+D=CG@BC,8>DCEEEG827D,*,16>,,1?@CFD5CE8:C:G:*:<*6=CF5::6@;)):7=C7F+9)(/).:+):C*18:0:FF:()0)-.)))))4,::>>?BFF1)49724).<?)).(())1:24=)*(040*))).-
@M06628:26:000000000-CRM2J:1:1104:19492:12098 2:N:0:150
CATTCTTGCGAACGTACTCCCCAGGTGGGATACTTATCACTTTCGCTTGGCCGCCGAGACCGAAGTCCCGACAGCTAGTATCCATCGTTTACGGCGTGGACTACCGGGGTATCTAATCCCGTTCGCTCCCCACGCTTTCGTCCATCAGTGTCAGTATATAGTTAGTCACCTGCCTTCGCAATTGGTGTTCTATGTGATATCTATGCATTTCACCGCTACACCACATGTTCCGGCAACTTCACTATAACTCAAGACCTACAGTATCAAAGGCAATTTTATGG
+
GFGFGGGGGGGGGGGGGGGFGGGGGGGFGGGGGGGGGGGGGGGGGGGGGGGGGGGGGGGGGGGGGGGGGGCGFGGGGGGGGGGGGGGGGGGGCFCGGGGGFFFFFGGGCGDGGGGGGGGFGFDBFEEGGCGFGGGGGFCEF>@EFGGGGGGC>FGGGGGGGGFGFGGGGGGCFFGGDGGFCEGGGGGF89CFGFGFGFF7FGFCGF=EGFCFGFFGGGB>?8FFFFFFF<AF9;6632><FBFFFFFFBF>B<<?FFFFFBB49*?<9F(/:<(CFFFFF0
@M06628:26:000000000-CRM2J:1:1104:14645:12586 2:N:0:150
TAATCTTGCGACCGTACTCCCCAGGCGGAATGCTTAATCCGTTAGGTGTGACACCGAAGGGCAAGCCCCCCGACGTCTGGCATTCATCGTTTACGGTGTGGACTACCAGGGTATCTAATCCTGTTTGCTCCCCACACTTTCGTACCTCAGCGTCAGTATCGAGCCAGTGAGCCGCCTTCGCCACTGGTGTTCCTCCAAATATCTACGAATTTCACCTCTACACTTGGAATTCCACTCACCTCTCTCGAACTCTAGACTGATAGTTTACAGGGCAGTTCCAA
+
GGGGGGGGGGGGGGGGGGGGGGGGGGGGGGGGGGGGGGGGGGGGGGGGGGGGGGGGGGGGGGGGGGGGGGGGGGGGGGGGGGGGGGGGGGGGGGGGGGGGGGGGGGGGGGGGFGGGGGGGGGGGGGGGGGGGGGGGGGFGGGGGGGGGGGGGGGGGGGGGGGFDFGGGGGGGGGGGGGGFGGGGGGGGGFGGGFGFGFFGGGGFGFFFGFFGGBFGFGFFFFFFGFFFFFFFAFFFFFB?FFFFFF?BFBFFFFFDBFBFFFFFGG9A@<F:@<GGFFFB)
@M06628:26:000000000-CRM2J:1:1104:24670:12910 2:N:0:150
TAATCTTGCGACCGTACTCCCCAGGCGGAATGCTTAATCCGTTAGGTGTGACACCGAATAGCATGCTACCCGACGTCTGGCATTCATCGTTTACGGTGTGGACTACCAGGGTATCTAATCCTGTTTGCTCCCCACACTTTCGCACCTCAGCGTCAGTATCGAGCCAGTGAGCCGCCTTCGCCACTGGTGTTCCTCCGAATATCTACGAATTTCACCTCTACACTCGGAATTCCACTCACCTCTCTCGAACTCTAGACCAGGAGTTTATGAGGAAGTTCCAG
+
FFFD<FGFGGGGEEFFGGGGGGFBFGGGDGGFGGGGGGCFGGGGGGGGGGFGGGDGGGGGGGGFGGGGGGGG7FGFFGGGGGCFGFFF@FGGGGGGFGGEGGGGGGGGGGGGGGGGCFGGGGGGGGFDFFEFGGGDGG9EBGGDEGGGFFGEEGD>FGGGGGFCFF>DCBCF6CCGGGGFDDEGCG6<8C5D++;ACDBG5EF67A3<5A6:EC?FCG8=><F?*2>@)4)-6)65((.4*8)2,528<(46<4)2<?:<:(0?4C4)1)0()(2*9):A9
@M06628:26:000000000-CRM2J:1:1104:5436:13009 2:N:0:150
CAACCTTGCGGCCGTACTCCCCAGGCGGTCAACTTAACGCGTTAGCTTCGACACTAAGCTCCTATATGAGCCCAACGTCTAGTTGACATCGTTTAGGGCGTGGCCTACCAGGGTATCTAATCCTGTTTGCTCCCCACGCTTTCGAGCCTCAGCGTCAATCTAGACCCAGGATGCCGCCTTCGCCACTGGTGTTCCTCCGGATATCTACGCATTTCACCGCTCCACCCGGAATTCCACATCCCTCTGTCTGATTCATGCTACTCAGTATCGAATGCAATTC
+
DFGGGGGGFGECCGFG;FFGGCC7F,@+@F@AFDGFFGGG7FFG@E9FFDF7:F=FEF8?==4<?FGG<FACFGFGD+BBFA5@FAF,E<FG<F7CEEFG@@E+BFFF=FG7:63@=CEFFECGFFCDC9,C8D3DFEGDG+>7F>E*@DGDFC8BBFA<;<9EGCE,D@8<46D8CCEEFCECEC?6=<F87+CAGFD95:5:FFA>CB(**64>7:((4(79D(8571>0)-))65:04(5127<4469A)6>):9<2))9@424-9<*.93CF*).6
@M06628:26:000000000-CRM2J:1:1104:20950:13094 2:N:0:150
AATCTTGCGACCGTACTCCCCAGGCGGAATGCTTAATCCGTTAGGTGTGACACCGAATAGCATGCTACCCGACGTCTGGCATTGATCGTTTACGGCGTGGACTACCAGGGTATCTAATCCTGTTTGCTCCCCACACTTTCGCACCTCAGCGTCATTATCGAGCCAGTGAGCCGCCTTCGCCACATGTGTTCCTCCGAATATCTACGAATTTCACCTCTACACTCGGAATTCCACTCACCTCTCTCGAACTCTAGCCCATGAGTTACTAAGGCGGTTCGCG
+
-@-<,C<C@FC:CCF;8F<F,6@,C@C:+C,@,,CF96@F6,BCE6EC@,C,,9@FG==9EF<BCB,EFFGGDGFGGG?A<<9,,EC7=F?A9FF+@+>:CF9E@FAFG>3F,;EE,,@,@>>FGD9;F86B8C7+4ED,A8EC<CGF,,5:BE,@FFCFB>**?,245>,,=?58/<?>8C<**3+5A?F9;:A18=D1=@:EC>174(*<<2**1)4:45*98))8?72)))-,801?6)45<(.8<69)-))(((((.//**))*.91?(*1)((((
@M06628:26:000000000-CRM2J:1:1104:24394:13226 2:N:0:150
TAATCTTGCGACCGTACTCCCCAGGCGGAATGCTTAATCCGTTAGGTGTGTCACCGAACAGTATACTGCCCGACGACTGGCATTCATCGTTTACGGTGTGGACTACCAGGGTATCTAATCCTGTTTGCTCCCCACACTTTCGTACCTCAGCGTCAGTATCGAGCCAGTGAGCCGCCTTCGCCACTGGTGTTCCTCCAAATATCTACGAATTTCACCTCTACACTTGGAATTCCACTCACCTCTCTCGAACTCAAGACCAGGAGTTTAGGAGGCAGTTCCGG
+
GGGGGGGGGGGGGGGGGGGGGGGGGGGGGGGGGGGGGGGGGGGGGGGGGGGGGGGGGGGGGGGGGGGGGGGGGGGGGGGGGGGGGGGGGGGGGGGGGGGGGGGGGGGGGGGGGGGGGGGGGGGGGGGGGGGGGFGGGGGGGGGGGGGGGGGGGGGGGGGGGGGGGGGGGGGGGGGGGGGFGGGGGGGGGGGGGFGFGFFGGGGFGFFFGFFGFFFGGGFFFFFFGFFFF>?FBFFBFFFFFFFFFF67BFFFF:82?:BFBFFFGGF>66F058EGFA<?(
@M06628:26:000000000-CRM2J:1:1104:2017:13347 2:N:0:150
CAGCCTTGCGACCATACTCCCCAGGCGGAACACTTAACGCTTTCGCTACGGCCGAGAGGATGTGGAGGTCCCCTCAACCCAGTGTTCATCGTTTACGGCTAGGACTACCGGGGTATCTAATCCCGTTCGCTACCCTAGCTTTCGTGCCTCAGCGTCAGAAAAGATCCAGTGATGCGCTTTCGCCACCGGTGTTCCCTATGATATCAACGCATTTCACCGCTCCACCATAAGTTCCCATCACCCCTATCTTCCTCAATCCTGGTGGTTTGAAACGCAGTTC
+
GGGGGGGGGGDGGGGGGGGGGGGGGGGGGGGGGGGGGGGGGGGGGGGGGGFGGG+@FGEFFGGGGGGGGGGGGFFGAFFCFGGGGGFFFF@FFFCFGDFE>FGCFFGGGGGGGFCFGFGGGGGGGFFGGDCEGGGGGC:FGFGGG7CB>DFGGGCEGG9;FGDB@FCFGB?<C7CCEGGFGGGCEDFGG=CC*;DF766CEGG6ABF?<>>GGFFFGF(26>FFGF:46?<AADFF2<?<F:?146:><2A2))63).34A3<@C*325:CA62>774<<
@M06628:26:000000000-CRM2J:1:1104:2029:13360 2:N:0:150
CAGCCTTGCGACCATACTCCCCAGGCGGAACACTTAACGCTTTCGCTACGGCCGAGAGGATGTGGAGGTCCCCTCAACCCAGTGTTCATCGTTTACGGCTAGGACTACCGGGGTATCTAATCCCGTTCGCTACCCTAGCTTTCGTGCCTCAGCGTCAGAAAAGATCCAGTGATGCGCTTTCGCCACCGGTGTTCCCTATGATATCAACGCATTTCACCGCTCCACCATAAGTTCCCATCACTCCTATCTTCCTCAAGCCTGGTGGTTTGAAACGCAGTTC
+
GGGGGGGGGGGGGGGGGGGGGGGGGGGEGGGGGGGGGGGGGGGGGGGGGGGEGG>FGGGGGGGGFGGGGGGGGFGGGGGGGGCFGG9EDGGFGGFGGGGGGGGGGGGGGGGDGCFGGGGGGGGGGGGGGGGGGGGGGGGGFGGGGGGG9>DFGGGG5FCGGGGGGGBFEGGGGFGGGGGFGGGGGGGGDEEDEAFFGA;FCFGFG@=?CD;GGFFF>F?>FFFFGFFFFD<9<DAFAAB<F)47>2>?<<A<ABA?2>:?B<@F*/-8>4><FFD<.466
@M06628:26:000000000-CRM2J:1:1104:17472:13366 2:N:0:150
TAATCTTGCGACCGTACTCCCCAGGCGGGAAGCTTAATGCGTTAGCTGCGCCACCAAAATGTATACATTCTGACAGCTAGCTTCCATCGTTTACGGTGTGGACTACCAGGGTATCTAATCCTGTTTGCTCCCCACACTTTCGCACCTCAGCCTCAGTATCGAGCCAGTGAGCCGCCTTCGCCACTGGTGTTCCTCCGAATATCTACGAATTTCACCTCTACACTCGGAATTCCACTCACCTCTCTCGACCTCTAGACTGATAGTTTTAAAGGCAGTTC
+
GGGGGGGGGGGGGGGGGGGGGGGGGGGGGGGGGGGGGGGGGGGGFGGGGGGGGGGGGGGGGGGGGGGGGGGGGGGGGGGGGGGGGGGGGGGFGGGGGGGGGGGGGGGGGGGGGGGGGGGFGGFGGGGGGGGGGGGGGGGGGGGGGGGGGGGGGGGGGGGGGGGGGGGGGGGGGGGGGGGFGGGGGGGGGGGGGFGFGFFGGGGFGFF@FFDFGFFGFGFFFFFFGFFFFFFFBFDFFFB67:FFFFFFF>9?DA>A<<>>BFFFGGAAFFGFFBGGFF
@M06628:26:000000000-CRM2J:1:1104:22298:13432 2:N:0:150
TAATCTTGCGACCGTACTCCCCAGGCGGAATGCTTAATCCGTTAGGTGTGACACCGAATAGCATGCTACCCGACGTCTGGCATTCATCGTTTACGGTGTGGACTACCAGGGTATCTAATCCTGTTTGCTCCCCACACTTTCGCACCTCAGCGTCAGTATCGAGCCAGTGAGCCGCCTTCGCCACTGGTGTTCCTCCGAATATCTACGAATTTCACCTCTACACTCGGAATTCCACTCACCTCTCTCGAACTCTAGACCAGGAGTTTATGAGGCAGTTCCAG
+
GGGGGGGGGGGGGGGGGGGGGGGGGGGGGGGGGGGGGGGGGGGGGGGGGGGGGGGGGGGGGGGGGGGGGGGGGGGGGGGGGGGGGGGGGGGGGGGDFGGGGGGGGGGGGGGFGGGGGGGGGGGGGGGGGGGGGGGGGGGGGGGGGGGGGGGGGGGGGGFGGGGGGGGGGGGGGEGEEGGFGGGGGGGFFGEGG=7ACDEGFFFFDCFFFF@FGFF>8FFFFFFFGFDEB60:B<ADBFFFFFFFF??>?F?FB)6<ADF::3DFFGAFFDF?FFGGF49A6
@M06628:26:000000000-CRM2J:1:1104:18695:13927 2:N:0:150
CAGCCTTGCGACCATACTCCCCAGGCGGAACACTTAACGCTTTCGCTACGGCCGAGAGGATGTGGAAGTCCCCTCAACCCAGTGTTCATCGTTTACGGCTAGGACTACCGGGGTATCTAATCCCGTTCGCTACCCTAGCTTTCGTGCCTCAGCGTCAGAAAAGACCCAGTGTTGCGCCTTCGCCACCGGTGTTCCCTATGATATCAACGCATTTCACCGCTCCACCATAAGTTCCCAACACCCCTGTCTTCCTCAAGCTTGGGGGTTTGCGACGCAATTC
+
GGGGGGGGGGGGGGGGGGGGGGGGGGGGGGGGGGGGGGGGGGGGGGGGGGGGGGGGGGGGGGGGGGGGGGGGGGGGGGGGGGGGGGGGGGGGGGGGGGGGGGGGGGGGGGGGGGGGGGGGGGGGGGGGGGGGGGGGGGGGGGGGGFGGCGGFGGGGGGFGGGGGGGGGGGGGGGGGGEGEGGGGGGFG88>DGFGFGFFG?FGFGFFFGFFGGFFGGGFFFFFFGFF?F2>A4AA<D7??F:>FFF>BA<AA66A)5244::FDCC>?3>93@6EC:27A
@M06628:26:000000000-CRM2J:1:1104:15055:14065 2:N:0:150
CACTCTTGCGAGCATACTTCCCAGGCGGGATACTTAACGCGTTAGCTTTAGTACTGCACAGGTCGATCTGTTCAACACCTAGTATCCATTGTTTACGGCTAGGACTACTGGGGTATCTAATCCCATTTGCTACCCTAGCTTTCGTCTCTGAGTGTCAGTAATAGCCCAGTAAAGTGCCTTCGCCATCGGTGTTCTTTCCAATCTCTACGCATTTCACCGCTCCACTGGAAATTCCCTTTACCTCTACTATACTCTAGTCCGATAGTTTCGACTGCGATTT
+
GFGGGGGGGGGGGGGGGGGGGGGGGGGGGGGGGGGGGGGGGGGGGGGGGGGGGGGGGGGGGGGGGGGGGGGGGGGGGGGGGGGGGGGGGGGGGGGGGGGGGGGGGGGGGGGGGGGGGGGGGGGGGGGGGGGGGGGGGGGGGGGGGGGGGGGGGGGGGGGGGGGGGGGGGGGGGGGGGGGFGGGGEGFEGGGGGFGFGFFGFGGFGFFFGFFGGFFGGGFFFFFFGFFFAEFFFFFFFFFCFFFAEACBDFFFF>A95>AF:(7<*06<76*3>9E3@?:?
@M06628:26:000000000-CRM2J:1:1104:18896:14687 2:N:0:150
TAATGTTGCGACCGTACTCCCCAGGCGGAATGCTTAATCCGTTAGGTGTGTCACCGAACAGTATACTGCCCGACGACTGGCATTCATCGTTTACGGTGTGGACTACCAGGGTATCTAATCCTGTTTGCTCCCCACACTTTCGTACCTCAGCGTCAGTATCGAGCCAGTGAGCCGCCTTCGCCACTGGTGTTCCTCCAAATATCTACGAATTTCACCTCTACACTTGGAATTCCACTCACCTCTCTCGAACTCAAGACCAGGAGTTTATGAGGCAGTTCCGG
+
FFGGGGGGGGGGGGGGGGGGGGGGGGGGGGGGGGGGGGGGGGGGGGGGGGGGGGGGGGGGGGGGGGGGGGGGGGGGGGGGGGGGGGGGGGGGGGGGGGGGGGGGGGGGGGGGGGGGGGGGGGGGGGGGGGGGGGGGGGGGGGGGGGGGGGGGGGGGGGGGGGGGGGGGGGGGGGGGGGGFGGGGGGFF6CEGGFGFGFFGGGGFGFF@GFFGFEEFCCF<EFF?DAFFFB:AB<AAB?FB=??B>?FF?FFFB0)8:(8:3?DF:C>299G:@<EGFAAB(
@M06628:26:000000000-CRM2J:1:1104:5921:15110 2:N:0:150
TAATCTTGCGACCGTACTCCCCAGGCGGAATGCTTAATGCGTTAGCTGCGACACCAAAGGGCATGCCCCCTGACGTCTAGCATTCATCGTTTACGGCGTGGACTACCAGGGTATCTAATCCTGTTTGCTCCCCACGCTTTCGCACCTCAGCGTCAGTATCGAGCCAGTGAGCCGCCTTCGCCACTGGTGTTCCTCCGAATATCTACGAATTTCACCTCTACACTCGGAATTCCACTCACCTCTCTCGAACTCTAGACCGGCAGTTTTGGAGGCAGTTCCAG
+
GGGGGGGGGGGGGGGGGGGGGGGGGGGGGGGGGGGGGGGGGGGGGGGGGGGGGGGGGGGGGGGGGGGGGGGGGGGGGGGGGGGGGGGGGGGGGGGGGGGGGGGGGGGGGGGGGGGGGGGGGGGGGGGGGGGGGGGGGGGGGGGGGGGGGGGGGGGGGGGGGGGGGGGGGGGGGGGGGGGFGGGGGGGGGGGGGFGFGFFGGGGFGFFFGFFGGFFGGG?FFFFFG?FBEFFFFFFD?FFFFFBFBFFFFFBFDA)6AFB0;>DFFGA?3?GFFFGGFFFF6
@M06628:26:000000000-CRM2J:1:1104:5903:15110 2:N:0:150
TAATCTTGCGACCGTACTCCCCAGGCGGAATGCTTAATGCGTTAGCTGCGACACCAAAGGGCATGCCCCCTGACGTCTAGCATTCATCGTTTACGGCGTGGACTACCAGGGTATCTAATCCTGTTTGCTCCCCACGCTTTCGCACCTCAGCGTCAGTATCGAGCCAGTGAGCCGCCTTCGCCACTGGTGTTCCTCCGAATATCTACGAATTTCACCTCTACACTCGGAATTCCACTCACCTCTCTCGAACTCTCGACCGGCAGTTTTGGAGGCAGTTCCAG
+
FCGGFCGFGGEGGDFGGGGGGEGGGGGGGDGGGGGGGGGGGGGGGGGGGGGGGGGG8FGGGGGGGGDGGEGGGGGGDCFGGGFGGGGGGGFGGGGGGGGGGGGGGGGGGGGFFGGDFGGGGGGGGGFGGGG@CEGGGGGGGGGDGFFGGGGGEGGD?FDFEGGGGGGGGGGFCEEGGGGFEGDDCC6C6@GGGF7ADA)>:CFFFFF?F:6F7<AC4D><BFFFG?FE>(5><AFFF7:B?648>B?)4??AA)1:90(,-3)8CGA7::C:3:=F46<<6
@M06628:26:000000000-CRM2J:1:1104:4022:15355 2:N:0:150
CAGCCTTGCGACCATACTCCCCAGGCGGAGCACTTAACACTTTCGCTACGCCCGAGCCCTTGTGGGAGGGGGCACGAGCTAGTGCTCATCGTTTACAGCTAGGACTACCGGGGTATCTAATCCCGTTCGCTCCCCTAGCTTTCGTGCCTCAGCGTCAGTAAAGACCCAGTAAGCCGCTTTCGCCACCGGTGTTCCTGATGATATCAACGCATTTCACCGCTCCACCATCAGTTCCGCTTACCTCTATCTTACTCAAGTCCTGTGGTTTCAAACGCAATTC
+
GGGGGGGGGGEGGEGFGGGGGGGGGGGGGGGGGGGGGGGGGGGFGGGGGGGGGEEGGGGGGGGFEGGGGGGGGGGGGGGGGGGGGGGGGGGGGGGGGGGGGGGGGGGGGGGGGGGGDGGGGFGGGGGGGGGGCBEGFFGGGGGGGFGGCFGGGEGGGGGGGGGGGGGGFFGGGGGGGGEFGGGGGGDEGGGGGFFFG48CCGGFGFFBGFFGGA>CCGB9>>EFG?FFF??>A>DFFFFFF?DFFFFFFFFFFF<?B>FFAAF@GFF?@>FFFB*9;:AA
@M06628:26:000000000-CRM2J:1:1104:18530:15817 2:N:0:150
TAATCTTGCGACCGTACTCCCCAGGCGGAATGCTTAATCCGTTAGGTGTGTCACCGAATAGTATACTACCCGACGACTGGCATTCATCGTTTACGGTGTGGACTACCAGGGTATCTAATCCTGTTTGCTCCCCACACTTTCGCACCTCAGCGTCAGTATCGAGCCAGTGAGCCGCCTTCGCCACTGGTGTTCCTCCGAATATCTACGAATTTCACCTCTACACTCGGAATTCCACTCACCTCTCTCGAACTCTAGACTAGGAGTTTTGGAGGCAGTTCCAG
+
GGGGGGGGGGGGGGGGGGGGGGGGGGGGGGGGGGGGGGGGGGGGGGGGGGGGGGGGGGGGGGGGGGGGGGGGGGGGGGGGGGGGGGGGGGGGGGGGGGGGGGGGGGGGGGGGGGGGGGGGGGGGGGGGGGGGGGGGGGGGGGGGGGGGGGGGGGGGGGGGGGGGGGGGGGGGGGGGGGGFGGGGGGGGGGGGGFGFGFFGFGGFGFFFGFFGGFEGFGEFFFFFGFFFFF:A2AAAFFFFFFFBFFB??BFFFFF29>FB??FFGGFF>BGFD?EDFABF6
@M06628:26:000000000-CRM2J:1:1104:18519:15831 2:N:0:150
TAATCTTGCGACCGTACTCCCCAGGCGGAATGCTTAATCCGTTAGGTGTGTCACCGAATAGTATACTACCCGACGACTGGCATTCATCGTTTACGGTGTGGACTACCAGGGTATCTAATCCTGTTTGCTCCCCACACTTTCGCACCTCAGCGTCAGTATCGAGCCAGTGAGCCGCCTTCGCCACTGGTGTTCCTCCGAATATCTACGAATTTCACCTCTACACCCGGAATTCCACTCACCTCTCTCTAACCCTAGACTAGGAGTTTTTGAGGCAGTTCCAG
+
GGGGGGGGGGGGGGGGGGGGGGGDFGGGGGGGGGGGGGGGGGGGGGDCGGGGGGGGGEFGGGGGGGGGGGGGGGGGGGGGGGGGGGGGGGGGGGGGGGGGGGGFGGGGGGDFFFGFFGGGGGGGGGGFGGGGGGG@FGGGGGGEGG8CCFEGGGECFCCE>FF>FFEGEGGGGGEEBEGFGC5?EF6:,=7CF+:A5>=D=FGFFF3;;;?7+)9C*CE3>)7)19>D:?FAB)9<?BBF7824,8))5)((.(4))).57)?FFGF(8(*,.4199564-
@M06628:26:000000000-CRM2J:1:1104:15890:16094 2:N:0:150
TAACCTTGCGGCCGTACTCCCCAGGCGGAGAACTTATCGCGTTAGCTGCGCCACAAAAGACTCTCGGTCTCCAACGGCTAGTTCTCATCGTTTACGGCGTGGACTACCAGGGTATCTAATCCTGTTTGCTCCCCACGCTTTCGCACCTCAGTGTCAGTATCAGTCCAGAAAGTCGCCTTCGCCACTGGTGTTCCTTCCGATATCTACGCATTTCACCGCTACACCGGGAATTCCACTTTCCTCTACTGTACTCTAGACAAGTGGTTTTGAATGGCGTTCC
+
GGGGGGGGGGGGGGGGGGGGGGGGGGGGGGGGGGGGGGGGGGGGGGGGGGGGGGGGGGGGGGGGGGGGGGGGGGGGGGGGGGGGGGGGGGGGGGGGGGGGGGGGGGGGGGGGGGGGGGGGGGGGGGGGGGGGGGGGGGGGGGGGGGGGGGGGGGGGGGGGGGGGGGGGGGGGGGGGGGGFGGGGGGGGCCFGGFGFGFFDGGGFGFFFGFFGGFBGGGFBFFFFG>EFFFBBFAAB2><AFFFFFAF<A2<ADFA29AF??AFFGGFFFFC96>G3BBB1
@M06628:26:000000000-CRM2J:1:1104:21747:16314 2:N:0:150
TAATCTTGCGACCGTACTCCCCAGGCGGAATGCTTAATCCGTTAGGTGTGTCACCGAACAGTATACTGCCCGACGACTGGCATTCATCGTTTACGGTGTGGACTACCAGGGTATCTAATCCTGTTTGCTCCCCACACTTTCGTACCTCAGCGTCAGTATCGAGCCAGTGAGCCGCCTTCGCCACTGGTGTTCCTCCAAATATCTACGAATTTCACCTCTACACTTGGAATTCCACTCACCTCTCTCGAACTCAAGACCAGGAGTTTAGGAGGCAGTTCCGA
+
FFGGGGGGGGGGGGGGGGGGGGGGGGGGGGGGGGGGGGGGDGGGGGGGGGGGGGGGGGGGGGGGGGGGGGGGGGGGGGGGGGGGGGGGGFGGGGGGGGGGGGGGGGGGGGGGGGGGGGGGGGGGGGGGGGGGGGGGEGGGGGGGGGGGGGGGGGGGGGFGGGGGGGGGG99EGGGGGGFFGGGGGGGGGFECFFGFGFFGGGGFDFF?DF?GC?EG7C8<EFFFGFFFF>0<BFF>?FF0@F?BFF?3:6:ABF?FBFFF<?;FD>9A@A5?E:EGFBFF(
@M06628:26:000000000-CRM2J:1:1104:21729:16318 2:N:0:150
TAATCTTGCGACCGTACTCCCCAGGCGGAATGCTTAATCCGTTAGGTGTGTCACCGAACAGTATACTGCTCGACGACTGGCATTCATCGTTTACGGTGTGGACTACCAGGGTATCTAATCCTGTTTGCTCCCCACACTTTCGTACCTCAGCGTCAGTATCGAGCCAGTGAGCCGCCTTCGCCACTGGTGTTCCTCCAAATATCTACGAATTTCACCTCTACACTTGGAATTCCACTCACCTCTCTCGAACTCAAGACCAGGAGTTTAGGAGGCAGTTCCGG
+
FFGGGGGGGGGGGGGGGGGGGGGGGGGGGGGGGGGGGGGGGGGGGGGGGGGGGGGGGGGGGGGGGGGGG<FEGGGGGGGGGGGGGGGGGGGGGGGGFGEGGGGGGGGGGGG@FGGGGGGGGGGGGGGGGGGGGGGGGGGGGGGGGGGGGGGGGGGGGGGGGGGGCFFGGGG?C7EGGGGFGGGGGGFGCFGGGFGFGFFFGGGFGFFFGFFGGFFGGGFFFFFFGE@:=<DFBFFFFBFF=<<B2>BBFFFF7:<A??:B:0<FGGA4)6D?@?GGFFF?(
@M06628:26:000000000-CRM2J:1:1104:3365:16348 2:N:0:150
CATTCTTGCGAACGTACTCCCCAGGTGGGATACTTATCACTTTCGCTTGGCCGCCGAGACCGAAGTCCCGACAGCTAGTATCCATCGTTTACGGCGTGGACTACCGGGGTATCTAATCCCGTTCGCTCCCCACGCTTTCGTCCATCAGTGTCAGTATATAGTTAGTCACCTGCCTTCGCAATTGGTGTTCTATGTGATATCTATGCATTTCACCGCTACACCACATGTTCCGGCAACTTCACTATAACTCAAGACCTACAGTATCAAAGGCAATTTTATGG
+
GGCGGGGFGG77FDGG<FGGGEFCFGGFEGGGGGFFGGGGGGG<FGGG<C@FCGGGDGGGFDEFCFFFGGEF7FFGFCFDAGFGGF7AAFGDGGCCFGCFCGGGGGFGEGEFGGGGDFDFEGGGG+@E8@EFGGGC7DFGGEGECGGFGGFC;EFGGGGFGGGGGEFGG@C6;=9CG8E>>*<=<@CCECFGGFFFGFAD?FGF7FFE3;C>@4<DDDFFB<FFGFFBFAA?09;>FFAB=?AFFA>DFFFBB231:<BF7>??GGF2*,77F?9>?AAA,
@M06628:26:000000000-CRM2J:1:1104:11478:16421 2:N:0:150
TAATCTTGCGACCGTACTCCCCAGGCGGAATGCTTAATCCGTTAGGTGTGTCACCGAGCAGCATGCTACCCGACGACTGGCATTCATCGTTTACGGTGTGGACTACCAGGGTACCTAATCCTGTTTGCTCCCCACACTTCGCACCTCAGCGTCAGTATCGAGCCAGTGAGTCGCCTTCGCCACTGGTGTTCCTCCGAATATCTACGAATTTCACCTCTACACTCGGAATTCCACTCACCTCTCGAACTCAAGACTAGCAGTATTAGAGGCAGTTCCAGGGA
+
GFFGGGGGGGGGGGGGGGGGGEGDGGGGGGGGGGGGGGGFEGGGGGGGGGGGGGGGGEGGGGGGGGGGGGGGDGGGGGGGGGGGGGGGGGGGFGGDGEGGGGGGGGFGGGGGGFGGGGGGGGGGGGGGGGGGGGGGGFGGGGGGGGGGGCEGGGGGGGCEGGGGGGGGGGGGGGG5EGGECEEFCCGGGCFGGFGFDD>GFGGFGFB?CFEGGEFFFFFAFFFFG?FB324).6A?F?135<???BF:A<>)4?A7(:<A>>@=CGAF)1>:;)<*=::B(
@M06628:26:000000000-CRM2J:1:1104:28528:16601 2:N:0:150
CAGCCTTGCGACCATACTCCCCAGGCGGAACACTTAACGCTTTCGCTACGGCCGAGAGGATGTGGAGGTCCCCTCAACCCAGTGTTCATCGTTTACAGCTAGGACTACCGGGGTATCTAATCCCGTTCGCTACCCTAGCTTTCGTGCCTCAGCGTAAGAAAAGATCCAGTGATGCGCCTTCGCCACCGGTGTTCCCTATGACATCAACGCATTTCACCGCTCCACCATAAGTTCCCAGCACCCCTATCTTCCTCAAGCCTGGTGGTTTGAAACGCAGTTC
+
FCCF8EF@CFEC@CC6CFDFGDG:FGEGGGFCF<EGFGGGGGGGGGGEGGGGGGGGGGFGGGGFGGGGGGGGGFGGGGFEGG,C?FFCCGGGGGGEF9FFGGGGGFEGGDFGG:FGGGGFGG9>FDFFGGG@EFGFCF7EGGFGFGD5FDFFGGGGGGGGCGGGFGGGGGGFCFFGCGG>CFGGGCGEE8ED*7CFGFACC+++3+;=<>11C94:*:2>B>E:FF@F?>B>F9<<))425<?><6:?FA<AFF<?<>B74?6:CD?(.-CAFB=C>6>A
@M06628:26:000000000-CRM2J:1:1104:3521:16690 2:N:0:150
CAGCCTTGCGACCATACTCCCCAGGCGGAACACTTAACGCTTTCGCTACGGCCGAGAGGATGTGGAAGTCCCCTCAACCCAGTGTTCATCGTTTACGGCTAGGACTACCGGGGTATCTAATCCCGTTCGCTACCCTAGCTTTCGTGCCTCAGCGTCAGAAAAGATCCAGTGATGCGCTTTCGCCACCGGTGTTCCCTATGATATCAACGCATTTCACCGCTCCACCATAAGTTCCCATCACCCCTATCTTCCTCAAGCCTGGTGGTTTGAAACGCAGTTC
+
GGGGGGGGGGGGDGGGGGGGGGGGGGGGGGGGGGGGGGGGGGGDGGGEFGGGGGCFEGGFGGGGGGFFGGGGGGGGGGGGGGGGGGGGGGGGGGGGGGGGGGGGGGGGGGGGGGGGGGGGGGGGGFGGEGGGGGGGGFFGEGGGG7EGGGGGGEBEGGDGGGGGGGGGGGGGGGGGGGG?FGGGGGGGGEE>EFGFGFFG?CFFGFFFGE93EABGGGFFFFFFGFF?4?DFF49?AFFFF?096??FFADB>AA7<DB?<<6<DG??@AGF4<E7589<
@M06628:26:000000000-CRM2J:1:1104:6701:16846 2:N:0:150
TAATCTTGCGACCGTACTCCCCAGGCGGAATGCTTAATCCGTTAGGTGTGACACCAAAGGGCAAGCCCCCTGACGTCTGGCATTCATCGTTTACGGTGTGGACTACCAGGGTATCTAATCCTGTTTGCTCCCCACACTTTCGTACCTCAGCGTCAGTATCGAGCCAGTGAGCCGCCTTCGCCACTGGTGTTCCTCCAAATATCTACGAATTTCACCTCTACACTTGGAATTCCACTCACCTCTCTCGAACTCTAGACTGATAGTTTACAAGGCAGTTCCAG
+
FGGGFGGGGGGGEGFDGGFGGGGGGGGGGGGGGGGGGGGGGGGGGGGGGGGGGGGGGGGGGGGGGGGGGGGGGGGGGGGGGGGGGGGGGGGGGGGGGGGGGGGGGGGGGGGGGGGGFFGGGGGGGGGGGGGGGGGEGGGGGGGFGGGGGGGGGGGGGGGGGGGGGGGGGGGGF>EGGGGFGGGGGGGGGGGGGFGFGFFGGFGFGFFFFF@DGECGGGFAFFFFGFFFF=;CEFFFF:?<FFBFFFB7?FFFA<AAABF3<9@FFGFAFF6:@BEFFFFF6
@M06628:26:000000000-CRM2J:1:1104:24030:17395 2:N:0:150
TAATCTTGCGACCGTACTCCCCAGGCGGAATGCTTAATCCGTTAGGTGTGACACCGAAGGGCAAGCCCCCCGACGTCTGGCATTCATCGTTTACGGTGTGGACTACCAGGGTATCTAATCCTGTTTGCTCCCCACACTTTCGTACCTCAGCGTCAGTATCGAGCCAGTGAGCCGCCTTCGCCACTGGTGTTCCTCCAAATATCTACGAATTTCACCTCTACACTTGGAATTCCACTCACCTCTCTCGAACTCTAGACTGATAGTTTAGGAGGCAGTTCCAG
+
FGGGGGGGGGGGGGGGGGGGGGGGGGGGGGGGGGGGGGGGGGGGGGGGGGGGGGGGGGGGGGGCGGGGGGGGGGGGGGGGGGGGGGGGGGGGGGGGGGGGGGGCGGFGGDGFGGGGGGGGGFGGGGGGGGGGGGGGGGGGGGGGGGGGGGGGGGGGGGGGGGG>@C8CGFGGGGGGGGGFGGGGGGGGGGGGGFGFGFFGFFGFGFFB7@BGGFFG**47A>FFGFFFF<?B94A2((5:??FFFF:>B:?FFBB<AFFDAFFFCGF4<<C6>BEGFA2<6
@M06628:26:000000000-CRM2J:1:1104:24053:17401 2:N:0:150
TAATCTTGCGACCGTACTCCCCAGGCGGAATGCTTAATCCGTTAGGTGTGACACCGAAGGGCAAGCCCCCCGACGTCTGGCATTCATCGTTTACGGTGTGGACTACCAGGGTATCTAATCCTGTTTGCTCCCCACACTTTCGTACCTCAGCGTCAGTATCGAGCCAGTGAGCCGCCTTCGCCACTGGTGTTCCTCCAAATATCTACGAATTTCACCTCTACACTTGGAATTCCACTCACCTCTCTCGAACTCTAGACTGATAGTTTAGGAGGCAGTTCCAG
+
GGGGGGGGGGGGGGGGGGGGGGGGGGGGGGGGGGGGGGGGGGGGGGGGGGGGGGGGGGGGGGGGGGGGGGGGGGGGGGGGGGGGGGGGGGGGGGGGGGGGGGGGGGGFGGGGGGGGFFDGGGGGGGGGGGGGGGGGGGGGGGGGGGCFGGGGGGGGGCFGGGGGEGGGGGGCFGGGGGGFGGGGGGGE8EGGGFFFGFFGGGGF?FF?GF?GGFFGFGFFFAFFGFFF45:4AFDFF:BF??FFF?0:??:AA2:99B?FAD46DGFFF<G?@0EGFA>DA
@M06628:26:000000000-CRM2J:1:1104:25516:17461 2:N:0:150
TAGTCTTGCGACCGTACTCCCCAGGCGGAGAACTTAATGCGTTAGCTGCGCCACCCTTCCCGAAGGAAAAATAGCTAGTCCTCATCGTTTACGGCGTGGACTACCAGGGTATCTAATCCTGTTTGCTCCCCACGCTTTCGCGCCTCAGCGTCAGTAGAGTACCAGCGAACCGCCTTCGCCACCGATGTTCCTCCGAATATCTACGCATTTCACTGCTACACTCGGGATTCCGTCCGCCTCTTACTCACTCAAGCCATGCAGTTTCAAGAGCAGTTCCAGAG
+
GGGGGGGGGGGGGGGGGGGGGGGGGGGGGGGGGGGGGGGGGGGGGGGGGGGGGGGGGGGGGGEGGGGGGGGGGGGGGGGGGGGGGGGGGGGGGGGGGGGGGGGGGGGGGGGGFGGGGGGGGGGGGFGGGGGGGGGGGGGGGGGGEGGGGGGDGGGGGGFGGGGGGGGGGDGGGGGGGGGFGGGGGGGGGGGGGFGFD::7C7EFGFF?GFFGGABGGDAFFBFFGFFFFFFFD?B>0(-4F)4:<<BFFFFF7<?B<BFBAAF=CGFDFBG:FAGGFB>71
@M06628:26:000000000-CRM2J:1:1104:22878:17486 2:N:0:150
CATTCTTGCGAACGTACTCCCCAGGTGGGATACTTATCACTTTCGCTTGGCCGCCGAGACCGAGGTCCCGACAGCTAGTATCCATCGTTTACGGCGTGGACTACCGGGGTATCTAATCCCGTTCGCTACCCACGCTTTCGTCCATCAGCGTCAGTACGTTGTTAGTGACCTGCCTTCGCAATCGGTGTTCTATGTGATATCTATGCATTTCACCGCTACACCACATGTTCCGGCCACTTCACAACGACTCAAGACCACCAGTATCAAAGGCAATTCTACAG
+
GGGGGGGGGGGGGGGGGGGGGGGGGGGGGGGGGGGGGGGGGGGGGGGGGGGGGGGGGGGGGGGGGGGGGGGGGGGGGGGGGGGGGGGGGGGGGGGGGGGGGGGGGGGGGGGGGGGGGGGGGGGGGGGGGFGGGGGGGGFGGGGGGGGGGGGGGGGGGGGGGGGGGGGFGGGFGGGGGGGBGGGFEDGGGFGGDFGFF@FFGGCF?F6>F@AFGFFGG562<<FF7)**94<B(9>9?FFB6?A7?>?FBB)...8?BFFF(-*9C>AFF(>8::EC*)6<)
@M06628:26:000000000-CRM2J:1:1104:24519:17590 2:N:0:150
TAATCTTGCGACCGTACTCCCCAGGCGGAATGCTTAATCCGTTAGGTGTGACACCGAAGGGCAAGCCCCCCGACGTCTGGCATTCATCGTTTACGGTGTGGACTACCAGGGTATCTAATCCTGTTTGCTCCCCACACTTTCGCACCTCAGCGTCAGTATCGAGCCAGTAAGCCGCCTTCGCCACTGGTGTTCCTCCGAATATCTACGAATTTCACCTCTACACTCGGAATTCCACTTACCTCTCTCGAACTCAAGACTACCAGTATCAAAGGCAGTTCCAG
+
GGGGGGGGGGGGGGGGGGGGGGGGGGGGGGGGGGGGGGGGGGGGGGGGGGGGGGGGGGGGGGGGGGGGGGGGGGGGGGGGGGGGGGGGGGGGGGGGGGGGGGGGGGGGGGGGGGGGGGGGGGGGGGGGGGGGGGGGGGGGGGGGGGGGGGGGGGGGGGGGGGGGGGGGGGGGGGGGGGGFGGGGGGCGGGGGGFGFGFFGGGGFGFFFGF?GGFFFFGFBFFFFG?FF>:?FFFAFA<A?*4?BFFFFFF?ADF?A<<<B<:?FDFAF=A??FFCFFFB<.
@M06628:26:000000000-CRM2J:1:1104:19904:17592 2:N:0:150
TAGTCTTGCGACCGTACTCCCCAGGCGGCACGTTTAACGCGTTAGCTCCGGCACGGAGCGGGTCGAACCGCCCCACACCAAACGTGCACCGTTTACTGCTAGGACTACAGGGGTATCTAATCCCTTTCGCTCCCCTAGCCTTCGTATCTCAGCGTCAGTGAGTGTCCAGTATATCGCTTTCCCCGCCAGTTTTCCCCACGATATCTACGCTTTTCACTGCTACACCGAGAATTCCATATCCCCCTCCACTACACGAGTATGGCATTATCGGATGCTGTTC
+
GGEGGGGGGGGGGGGGGGGGGGGGGGGGDGCG6EFGGFFGFGGGGCFG8F@FGGGGGEGEGD>F:FFEG@GD+CCFFGFDBFB:CFE>=<+D73><FG9>FFFFE@<<>FGECF7D,=E3EFF,@FFG5F@,48BCDBC@CCFG4<CG,?BECB1=:<E:9,157?C7C<?9C9E8**/.C+09C52:EG+*3/2**075:EDE?**)/7(9*.:*2:))).=49()))((-.):5)6-)1:143:6024(,)((4(33)6().*26A627()-**/.2)
@M06628:26:000000000-CRM2J:1:1104:7318:17850 2:N:0:150
TAGTCTTGCGACCGTACTCCCCAGGCGGTGCGCTTAACGCGTTAGCTCCGGCACAGAAGGGGTCGAACCCTCCCACACCAAGCGCACATCGTTTACTGCTAGGACTACAGGGGTATCTAATCCCTTTCGCTACCCTAGCCTTCGAGCCTCAGCGTCAGTAAATGTCCAGTAACCTGCTTTCGCCATTGGTCTTCCTCTCAATATCTACGCATTTCACTGCTACACTGAGAATTCCAGTTACCTCTCCATTACTCTAGCACGGCAGTATCGAATGCAGTTT
+
FGGGGGGGGGGGGGGGGGGGGGGGGGGGGGGGGGGGGGGGGGGGGGGGGGGGGGGGGGGGGGGGGGGGGGGGGGGGGGGGGGGGGGGGGGGGFFGGGGGGGGGGGGGGGGGGGGGGGGGGGGGGGGGGGGGGGGGGGGGGGGGGGGGGGGGGGGGGGFGGGGGGGGGGGGGGGGGGGGGFGGGGGGGGGGFGFFGFGFFGFGGFGFFFGFFGGFFGGGFFFFFFGFFFFFFFFFFF>ADFFFFF?FFFBAADFFBF2A2.7(5>3C<<FFGFF?GCFA9<
@M06628:26:000000000-CRM2J:1:1104:6971:18152 2:N:0:150
CATCCTTGCGAACGTACTCCCCAGGTGGGATACTTATCACTTTCGCTTCGCCACTCAGACAAAAGTCCGGACTGCAAGTATCCATCGGTTACGTACCGGGCTATCTCGTTCTGTTCGCCTGCTCGCTCTCCACGCTTCCGTGTCACTGCATCACTACACTGTTACCCATCCACTTTCCCATCCGTGATTTTAATATATATCTCTCCGCTTCACCTCTCAACCCCTTCTTCTCACCCCGACACACTGATTCAAGTCAACAAGGCACTATCGCCATTCTACG
+
@@@-;@EEFC+@FFGGGGGGGG8C8EAC+@@GFGGG66,,CFG,,@@,,7,BBCGCFE@@,,6,AFFG,+,++6C<9,,,,5,,,C,,@,@,8,,+88@++89,B,,,++,4,C,,+@=88,,,8++633D=D7B++6@8,33@,,,,8,3,,,733,3,68<,,:,,,,,,,25,,,40,,,94C*,,,25,+++4+114=9+0?)(225>F<);60)/(,))*()*119>))/(((((),2(,)3)))-.6)).))).(,..1*)6/(*(.(3:7))-
@M06628:26:000000000-CRM2J:1:1104:13758:18225 2:N:0:150
CAGCCTTGCGACCATACTCCCCAGGCGGAACACTTAACGCTTTCGCTACGGCCGAGAGGATGTGGAGGTCCCCTCAACCCAGTGTTCATCGTTTACGGCTAGGACTACCGGGGTATCTAATCCCGTTCGCTACCCTAGCTTTCGTGCCTCAGCGTCAGAAAAGATCCAGTGATGCGCTTTCGCCACCGGTGTTCCCTATGATATCAACGCATTTCACCGCTCCACCATAAGTTCCCATCACCCCTATCTTCCTCAAGCCTGGTGGTTTGAAACGCAGTTC
+
F9FFFFGCGGGEEFGGGFGGGGFFGGEEGFGDGGGGGGEEGGGGGGGGGEGGGGEDGGGGFFFEEFFFGCGDF@FFGDGEECEFFFGGFGGDDCGCEE@GGGGGFFGGGGGDGEF8E:@;DGF=BFGEEGGCGFGGCFGGGFEGGFEGFF7@FGGGGED9CFFF9FECCGD9F9,*58C;FCEGGCF=8:=>C7C67*8>49AC:*977<BGGB2>*:21-9E@<:76?7A5:A2<2<<)7,490-)544:2>46)<?34,,).592:5):47:E)),))
@M06628:26:000000000-CRM2J:1:1104:26512:18409 2:N:0:150
TAATCTTGCGACCGTACTCCCCAGGCGGAATGCTTAATCCGTTAGGTGTGTCACCGAATAGCATGCTACCCGACGACTGGCATTCATCGTTTACGGTGTGGACTACCAGGGTATCTAATCCTGTTTGCTCCCCACACTTTCGCACCTCAGCGTCAGTATCGAGCCAGTGAGCCGCCTTCGCCACTGGTGTTCCTCCGAATATCTACGAATTTCACCTCTACACTCGGAATTCCACTCACCTCTCTCGAACTCTAGACTGATAGTTTATGAGGCAGTTCCAG
+
FFGGGGGGGGGGGGGGGGGGGGGGGGGGGGGGGGGGGGGGGGGGGGGGGGGGGGGGGGGGGGGGGGGGGGGGGGGGGGGGGGGGFGGGGGGGGGGGFGGGGGGGGGGGGGGGGGGGGGGGGGFFFFGGGGGGGGGGGGGGGGGGGGGGGGGGGGGGGGGGGGGGGGGGGGGGGGGGGGGFDGGGGGGGGGGGGFGFGFFGGGGFGAFDFFFFEEEGFGFFFFFFF<D>D?FFBDAD?FFB@F??>?B?BFF9>B>DFFF?9<FFGFABF<G0:?GG=AFA6
@M06628:26:000000000-CRM2J:1:1104:20389:18648 2:N:0:150
TAACCTTGCGGCCGTACTCCCCAGGCGGTCTACTTATCGCGTTAACTTCGCCACCAAGAAATCAAGTCTCCCAACGGCTAGTAGACATCGTTTACGGCGTGGACTACCAGGGTATCTAAGCCTGTTTGCTCCCCACGCTTTCGCACCTCAGCGTCAGTGTCGAGCCCGGAGGCCGCCGTCGCCACCGGTATTCCTCCACATATTCACGCCTTCCACCGCTACACGGGGAATTCTACTTCCCTCTCTCCCACTCCACTGGGCCAGTATCGGGTGCCATTCC
+
C-CFFCFECCEEDB@,CC,;EFFG,DFE77BEA@FGGD7F@@FCFEFGGDFGGEFDF88EF<CEF@F,CFGGFFG,4C+B=C9E?BEFDCCC<+?:FEGGG++:>F8A,A:7B>:>,,,,@>3CFFFGGGGGGG,4@@:AD,88*@:8<@83C*4*>FFFF*=>EG**8*:///*1=*:.**1/:9C*1*2:9@76>F<*+++*+0/.9)4C+.4C759>9(*)*(0570154::-4.)5))((,,)(((.(4?)(.)43?:).0:>)0(1.<:679).:
@M06628:26:000000000-CRM2J:1:1104:4622:18684 2:N:0:150
CAGTCTTGCGACCGTACTCCCCAGGCGGAGAACTTCACGCGTTAGCTTCGACACTAAGAGGCAAATTCCTCCCAACGTCCAGTTCTCATCGTTTAGGGCGTGGACTACCAGGGTATCTAATCCTGTTTGCTCCCCACGCTTTCGTGCCTCAGCGTCAGTTTTAGGCCAGGTGGCCGCCTTCGCCACAGATGTTCCTCCCGATCTCTACGCATTTCACCGCTACACCGGGAATTCCACCACCCTCACCCAAACTCTAGTCCGCCAGTCCCCGATGCCATTC
+
AEGCAFGCEFGGEGEGGFGGGGGDGGGGGGGGGGGGG<FGGGGGEGGGFGGGGGGGAFDFGGCEF9FEFFFFGFGGE<B7FFGGGGGGGGFFFGGEBEFGGGGGGGGGGGGGGGGGG8EGGGGGGGGAE9DFFFGGGGGGGGGGGGG?FGGGFGGGGGGGAEFD<C,=D*<,=C6CEGG:FGGDEDFG6CFGGF+3;ABDGGD4CFFFDEDDE<AGGG:>BFEF48553,4::9<2<::1@?F?(3(36(3<<?><AA9)(,>><*5:9:31>:EC?>24
@M06628:26:000000000-CRM2J:1:1104:8510:18769 2:N:0:150
CAGTCTTGCGACCATACTCCCCAGGCGGATCACTTAATGCTTTCGCTACGACCCCGAGGATGTAGAACCCTCATCAACCCAGTGCTTATTGTACACGGCTAGGACTACCGGGGTCTCTAATCCCGTTCGCCACCCTATCTTGCATGCCTGCGTGTCTGAAAAGACCCAGTGCTGCGCTCTCGCCACCTGTGTTCCCTATGATATCCAAGTATCTCCCCGCCCCTCCATAAGTCCCCAACCCCCCTGTCTCTCTCAACACAGACGTTTTGAAACGCATTCC
+
DG--CFGGGGGGG7FGGGGGGGGGGGGGG+7CFGGGG,,CFGGCGEG7+F,@+6,7@+@+C4=,C5,5,B,94,:<9,,+4,:,C,,,:,5B,,9,+@+844,,5,,4,>C7+@+=,,,3,,,,38=D+@+>E8ED,,3;=E93@@,6,3,@**4,,,,,,@E*?:,,>2>C,:C1=4:?E*=9//**<<++0+;=+;)*2A+;:1;)2+)34)9:*9(((,7)*-77@,)6)-:(,3<05369B(,,-.).4224()-((()011(()-72?07)),).
@M06628:26:000000000-CRM2J:1:1104:8493:18772 2:N:0:150
CAGCCTTGCGACCATACTCCCCAGGCGGAGCACTTAACGCTTTCGCTACGGCCGAGAGGATGTGGAAGTCCCCTCAACCCAGTGCTCATCGTTTACGGCTAGGACTACCGGGGTATCTAATCCCGTTCGCTACCCTAGCTTTCGTGCCTCAGCGTCAGAAAAGACCCAGTGCTGCGCCTTCGCCACCGGTGTTCCCTATGATATCAACGCATTTCACCGCTCCACCATAAGTTCCTAACACCCCTGTCTTCCTCAAGCCTGACGGTTTGAAACGCAGTTC
+
GGGGGGGGGGGGGGGGGGGGGGGGGGGGGGGGGGGGGGGGGGGGGGGGGGGGGGGGGGGGGGGGGGGGGGGGGGGGGGGGGGGGGGGGGFGGGGGGGGGGGGGGGGGGGGGGGGGGGGGGGGGGGGGGGGGGGGGGGGGGGGGGGEEFFFGGGGEEGGGFGFGGGGGGFFFGGGGEGGEFGGGGGGEGEGGGCFFFGFFGCFGFGF4?GF>DC:<7CD119>F4C?F?@7ADB<>54<??FFB>:B>?BBFFFF<7>>FF?BFFD78:>BFA??E73:)4
@M06628:26:000000000-CRM2J:1:1104:23084:18919 2:N:0:150
TAATCTTGCGATCGTAGTCCCCAGGCGGATCACTTAACGCGTTAGCTACGACACCAACCCTGCAAAACAGAGCTGACGTCTAGTGATCATCGTTTACGGCGTGGACTACCAGGGTATCTAATCCTGTTTGCTCCCCACGCTTTCGTGTCTCAACGTCAGGAGTGAGCCAAGAAGCCGCCTTCGCCATCGGTGTTCCTCTCGAGATCTACGCATTTTACCGCTACTCCGAGAATTCCACTTCTCTCTCTCACCCTCTAGCACACCAGTTTCTACCGCTGAC
+
GGGGGGGGGGGGGGGGGGGGGGGGGGGGGGGGGGGGGGGGGGGGGGGGGGGGGGGGGGGGGGGGGGGGGGGGGGGGGGGGGGGGGGGGGGGGGGGGGGGGGGGGEGGGGGGGGGGGGGGGGGGGGGGGGGGFGGGGGGGGGEGGGFDGGFGGGD>CGGG7?FFGGFGDFGGGGGGGGGGFGGFGGDGGGGGGGFGFGF6DGG=FGFFFGFF<E:AGFGFBBF@EC?FF>>BF>AFAAAFDFAABF??7<<B?BB<4>A422:FFGGFFFADD?<5D;>0:
@M06628:26:000000000-CRM2J:1:1104:22390:19079 2:N:0:150
CAGCCTTGCGACCATACTCCCCAGGCGGAACACTTAACGCTTTCGCTACGGCCGAGAGGATGTGGAGGTCCCCTCAACCCAGTGTTCATCGTTTACGGCTAGGACTACCGGGGTATCTAATCCCGTTCGCTACCCTAGCTTTCGTGCCTCAGCGTCAGAAAAGATCCAGTGATGCGCTTTCGCCACCGGTGTTCCCTATGATATCAACGCATTTCACCGCTCCACCATAAGTTCCCATCACCCCTATCTTCCTCAAGCCTGGTGGTTTGAAACGCAGTTC
+
GGGGGGGGGGGGGGGGGGGGGGGGGGGGGGGGGGGGGGGGGGGGDEGGGGGGGGGGGGGGGGGGGFGGGGGGGGGGGGGGGGGGGGGGGGGGGGGGGGGGGGGGGGGGGGGGGGEGGGGGGGGGGGGGGGGGGG7B:EFGGFCEFGGGFDFGGGGGGC9BGGCC,CFGGCFGGCFEGGGFFGGGGGGGDC=DEFFFFAFFC<7BGFFFDE9CEA<:FGBF>BFFGB@F43<994<?A<0<F?<>?:2><:AB>A<724:24?FFGD<?><GF?BG<)(6.
@M06628:26:000000000-CRM2J:1:1104:22610:20075 2:N:0:150
TAATCTTGCGACCGTACTCCCCAGGCGGAATGCTTAATCCGTTAGGTGTGTCACCGAATTGCATGCAACCCGACGACTGGCATTCATCGTTTACGGCGTGGACTACCAGGGTATCTAATCCTGTTTGCTCCCCACGCTTTCGCACCTCAGCGTCAGTATCGAGCCAGTGAGCCGCCTTCGCCACTGGTGTTCCTCCGAATATCTACGAATTTCACCTCTACACTCGGAATTCCACTCACCTCTCTCGACCTCAAGACTACCAGTATGAAAGGCAGTTCCAG
+
GFGGGGGGGGDGGGGFGGGGGGGGGGGGGGGGGGGGGGGGGGGGGGGGGGGGGGGGGGGGGGGGGGGGGGGGGGGDGGGGGGGGGGGGGGGGGGGGGGGGGGGGGGGGFCGFGGGGGGGGGG=FGGGGGGGGGGGGGGGGGGGGGGGFDFGGGGGGGGGGGGGGG7EGGGGGGGGGGGGFGGGGGGGGGGEGGF=A>BBGGGGFGFFFFFFGGAAGGGFAB9?@D:DEE??FADFA07?FF?2:54::9138?0<7?9<:<?49>:<266:?FFD9=54A4
@M06628:26:000000000-CRM2J:1:1104:20684:20267 2:N:0:150
TAATCTTGCGACCGTACTCCCCAGGCGGAATGCTTAATCCGTTAGGTGTGACACCAACAGGCATGCCTGCTGACGTCTGGCATTCATCGTTTACGGCGTGGACTACCAGGGTATCTAATCCTGTTTGCTCCCCACGCTTTCGCACCTCAGCGTCAGTATCGAGCCAGTGAGCCGCCTTCGCCACTGGTATTCCTCCGAATATCTACGAATTTCACCTCTACACTCGGAATTCTACTCACCTCTCTCGAACTCAAGACTAGCAGTATCAAAGGCAGTTCCAG
+
FFGGGGGGGGGGGDFGGGGGGGGGGGGGGGGGGGGGGGGGGGGGGGGGGGFGGGGGCGGGGGGGGGGGGGGGGGGGGGGGGGGGGGGGGGGGGGGCFGGGGGFGGGGGGGGGGGGGGFGGGFGGGGGGGGGGGGGGGEGGGGGGGGFGGGGGGGGDGFCG8EFGDGGGEGFGGCEGGGGFGGGGGGGC?FGG?AFFDEBDGGGFGFFFGFDCEE?FFGBFF<FFG?BEFFF2>ABFFA019:FFBD0:???<<?FFFFFB?26@>76<*):(705DFBBF6
@M06628:26:000000000-CRM2J:1:1104:14031:20587 2:N:0:150
CAGCCTTGCGACCATACTCCCCAGGCGGAACACTTAACGCTTTCGCTACGGCCGAGAGGATGTGGAAGTCCCCTCAACCCAGTGTTCATCGTTTACAGCTAGGACTACCGGGGTATCTAATCCCGTTCGCTACCCTAGCTTTCGTGCCTCAGCGTCAGAAAAGACCCAGTGTTGCGCCTTCGCCACCGGTGTTCCCTATGATATCAACGCATTTCACCGCTCCACCATAAGTTCCCAACACCCCTGTCTTCCTCAAGCTTGAGGGTTTGAAACGCACTTC
+
GFGGFGGFGGGGGGGGGGGGGGFEGGGGGGGGGGGGGDGGGGGGEGGGGGGGGGGGGGGDDF@9EFGGFGGGGGGGGGGGGGFGGEGGGGFCFGGFAFGGGGG?FFGGAFGCFFGEAFDGFGGGGGGGGGGGGFGGGGGGFGGGGGGCBCFCFGGGGGGGGGGGGGGGGDFFGGCEG8EBG=EDGCEEGEEDEFFFGFFGGG+1C=6<DFFGGA):DG:>>>E?F<>?@?BB<:A?A0((0:9>?FFFFDA<2:))47>A??47CD7:5<:AF(5C.48<
@M06628:26:000000000-CRM2J:1:1104:4892:20850 2:N:0:150
CAGCCTTGCGACCATACTCCCCAGGCGCTGTACTTAACACTTTCGCTACGTCCGAGAGACTGTGGGAGGCCCCACGGACTAGTACAGATCGTTTACAGCTAGGACTACCGGGGTATCTAATCCCGTTCGCTCCCCTAGCTTTCGTGCCTCAGCGTCAGAAGGATCCCAGAGAGCCGCTTTCGCCACCGGTGTTCCTCATCATATCAACGCATTTCACCGCTCCACAATGAGTTCCGCTCTCCTCTGATCCCCTCAAGACTTGTGGTTTCAAACGCAATTC
+
GGGGGGGGGGGGGGGGGGGGFGFGGFGGEGGGGGGFGFEGGGGGGGGGGGGGGGGGGGGGGGGDFG@FFGGGGGGGGGGGGGGGGGGGGGGFEFFFGGGGGGGGGGGGGGGGGFGGGGGGGGGGGGFGGDGGC@GGGGGGGFGGGGDGGGGFFEGGGGGFGGFGGGGGGGGG5FGEEGGFGGGGGGGGGEGDGFGACAFGFGGFGFFDGFFGGFFGGGFFFFEFGBFFFFFFFFFFFBFBFB419>)6):BB0,4>222>FFFF:73:F<CA=0:<5-5>
@M06628:26:000000000-CRM2J:1:1104:4910:20852 2:N:0:150
CAGCCTTGCGACCATACTCCCCAGGCGCTGTACTTAACACTTTCGCTACGTCCGAGAGACTGTGGGAGGCCCCACGGACTAGTACAGATCGTTTACAGCTAGGACTACCGGGGTATCTAATCCCGTTCGCTCCCCTAGCTTTCGTGCCTCAGCGTCAGAAGGATCCCAGAGATCCGCTTTCGCCACCGGTGTTCCTCATCATATCAACGCATTTCACCGCTCCACAATGAGTTCCGCTCTCCTCTGATCCCCTCAAGACTTGTGGTTTCAAACGCAATTC
+
GFGGGGGFGGGGGGGGGGGGGGGBDFGGGGGGGGGGGGGGGGGGGGGGGGGGGGEGGGGGGGGGGGGGGGGGEGGDFEGGGGGGGGFGGGGFGGGGGGGGGGGGGGGGGGGGGGGGGGGGGGGGGGGGGGGGGGGGGGGGFGGGGDGGGGGGGGGGGDFFGGGGGGGGFF>G7CGGGGGFGGGDGGGGDEECEFGFGFFGGGGAFFF8DEFDGEEFGC6BFFEFG?FFFAFAAFFFB:>FFBF?D?4AAFB?034??>:6<4BFDF0?F)C>FFGGF?B<
@M06628:26:000000000-CRM2J:1:1104:13928:22362 2:N:0:150
TAGTCTTGCGACCGTACTTCCCAGGCGGAGTACTTAATGCGTTAGCTTCGCTCCTGAAGGGGTCAATACCTCCAAGGGCAAGTACTCATCGTTTACGGCGTGGACTACCAGGGTATCTAATCCTGTTTGCTCCCCACGCTTTCGCGCCTCAGCGTCAGTGCTCGTCCAGGTAGGCGCCTTCGCCACCGGTGTTCCTTCACATATCTACGGATTTTACCCCTACACGTGAAATTCCCCTACCCCCTCCGAGACTCTAGACTCACCGTTTCAAACGCAGGTT
+
GGGGGGGGGGGGGGGGGGGGGGGGGGGGGGGGGGGGGGGGGGGGGGGGGGGGFGGGGGGGGGGGGGGGGGGGGGGGFEGGGGGGGGGGGGGGGGGG@FGGGGGGGGGFGGGGGGGGGGGGGGGGGGGGDGFGGGGGGGGGGGCEECEGDEGGGCGGGGGGGGGGGEGGGGGGGFGEDCC;FGGDEGGGG=EG*;DFFAFGFFF+478CGE?7E?>FFG?F:1:653@>:?BFBFA2::?:FF?;(2276;93.344>4<40)))*91:@)*.91:5<(42
@M06628:26:000000000-CRM2J:1:1104:23189:22468 2:N:0:150
TAGTCTTGCGACCGTACTCCCCAGGCGGAGAACTTAATGCGTTAGCTGCGCCACCCTTCCCGAAGGAAAAATAGCTAGTCCTCATCGTTTACGTCGTGGACTACCAGGGTATCTAATCCTGTTTGTTCCCCACGCTTTCGCGCCTCAGCGTCAGTAGAGTACCAGCGAACCGCCTTCGCCACCGATGTTCCTCCGAATATCTACGCATTTCACTGCTACACTCGGAATTCCTTCCGCCGCTTCCTAACTCAAGCCAGTCAGTTTCAAGAGCAGTTCCAGAG
+
,CFCCFEEFCFDC7@@FGGFGGGGGGGGGG@EFEFGFGFGEGGGEGGE<7+6>==ECFGFEF7+C+:C==EFGCF<F<,,9CEFFD=AFF+,+:9>FCC+BFGGFE,CEFFF<CC9FGF9FFGAF,@D@,DDE=EG@DD88+BE7B<>7BC88:>F99DFG9,27DCC*4:CCEEBCF588/ACCD5EE9CD<AD)8=3:9FFF=576*947+:4*?CA7<4)7/(0)0:><<><0(3(4.((..)).-)5(471:2329)67*70:)77*)84CF6).)(
@M06628:26:000000000-CRM2J:1:1104:8144:22635 2:N:0:150
TAATCTTGCGACCGTACTCCCCAGGCGGAATGCTTAATCCGTTAGGTGTGTCACCGAGCAGCATGCTACCCGACGACTGGCATTCATCGTTTACGGTGTGGACTACCAGGGTATCTAATCCTGTTTGCTCCCCACACTTTCGCACCTCAGCGTCAGTATCGAGCCAGTGAGTCGCCTTCGCCACTGGTGTTCCTCCGAATATCTACGAATTTCACCTCTACACTCGGAATTCCACTCACCTCTCTCGAACTCAAGACTAGCAGTATTAGAGGCAGTTCCGG
+
GFGGGGGGGGGGEFGFGGGGGGGGGGDEGGGEGGGGFGGGGGGGGGGGGGGGGGGGGGGGGGGGGGGGGGGGGGGGGGGGGGGGFGFGGGGGGGGGGGGGGGGGGGGFGGGGGGGGGGGGGFGGGGGEGGFGGGGGGGGGGGGGGGGGFFGGGGGGGFFGDFGEFDGFFFGFGCCEGEGFEGGCF?FFGGGGGF>FGF:CECF;@F>?GFFGFFFFDGE7A<FFC,>@5?FAFFFF??00=??B)5:??:22)542?AD:08/9>:><6)*,01:99<)(3
@M06628:26:000000000-CRM2J:1:1104:24031:22907 2:N:0:150
CACCGTTGCCGGCGTACTCCCCAGGTGGATTACTTATCGGTTTCCCTTGGTCACTGACTAAATAAAGCCAACAACTAGTAATCATCGTTTACGGCGTGGACTACCAGGGTATCTAATCCTGTTCGCTCCCCACGCTTTCGTGCATCAGCGTCAGTTTACCTATAGCAAGTGGCCTTCGCAATCGGTATTCCTTCCGGTATCTATTCATTTCACCGCTACACCGGAAATTCTACTTGCCTCTTGGTAACCCAACAAATTCAGTATCGACAGCATGTAAACAA
+
FFFGGGGGGCGGGGEGGGGGGGGGGGGGFFGGGGGGGGGGGGGGGGGG8FFGGGGFFGGGGGGGGGGGGGGGGGGGGGGCGGCFGGGFFGGF::EEGGGGGGGGCFC=CFFFGGGGGGGGFGFGCECGEF+AEEGGGFDEGGGG9FGGGGGGGGGGGGGGGFG9DAFGCGGFGGGCFGGFGGGGEG7CGGG7FFGF)/2:9CCF,BACGF67777D5<;8@;:>D1BF=9<A<<A))547?A7)8<4<)(--(((.64.<<<FF*9:1>74:=<3:*.-.(
@M06628:26:000000000-CRM2J:1:1104:13152:23126 2:N:0:150
TAATCTTGCGACCGTACTCCCCAGGCGGAATGCTTAATCCGTTAGGTGTGACACCAAAGGGCAAGCCCTCTGACGTCTGGCATTCATCGTTTACGGCGTGGACTACCAGGGTATCTAATCCTGTTTGCTCCCCACGCTTTCGCACCTCAGCGTCAGTAGCGAGCCAGTGAGCCGCCTTCGCCACTGGTGTTCCTCCAAATATCTACGAATTTCACTCCTACACTTGGAGTTCCACTCACCTCTCTCGAACTCAAGACTACCATTATTAAAGGCAGTTCCGG
+
FGCEGGGGGGGGGGGGGGGGGGGGGGGGFGGGGGGGGGFGEGGDGFGFFCEGFGGGGGGGDEFGGFE@FGGGGFCFEEC8EEFFFDFFGGFG@FEGGGGGGGEGECF8FDGEEGGF;=E==AFFGGGGFF>FEFE77=CFF8B:FF??<>BEEGGC@A,,@CE>F,>DG96CC=E**A?;E8>CC<F9C:5:11;8*8;7FGGF<650;)2:17>**952)()9:46))..6-6-422??613?2?6?(48<70.23)5:23//::4:F<72)(*2*.611
@M06628:26:000000000-CRM2J:1:1104:11418:23310 2:N:0:150
TAATCTTGCGACCGTACTCCCCAGGCGGAATGCTTAATCCGTTAGGTGTGTCACCGAGCAGCATGCTACCCGACGACTGGCATTCATCGTTTACGGTGTGGACTACCAGGGTATCTAATCCTGTTTGCTCCCCACACTTTCGCACCTCAGCGTCAGTATCGAGCCAGTGAGTCGCCTTCGCCACTGGTGTTCCTCCGAATATCTACGAATTTCACCTCTACACTCGGAATTCCACTCACCTCTCTCGAACTCAAGACTAGCAGTATTAGAGGCAGTTACAG
+
FEGGGGGGGGGGEGGGGGGGGGGGGGGGGGGGGGGGGGGGGGGGGGGGGGGGGGGGDGGGGGGGGGGGGGGGGGGGGGGGGGGGGFGGGGGGGGGGGGGGGGGGGGGFGGEGGGFGGGGGGGGGGGGGGGGGGGGGGGGGGGGGGGGGGGGGGGGGGFGGGFFGGFGGGGGGGGGCGEGFGGGGGGGFGGGGDAFFGFFGDGGFGFF;4;@DF65:CGEAADF=C:DFF?7BA4<ABF?:??<?<<:)3(4<A0.544<80<7@FGA4@4>?>?GFF.693
@M06628:26:000000000-CRM2J:1:1104:23546:23484 2:N:0:150
CAGCCTTGCGACCATACTCCCCAGGCGGAACACTTAACGCTTTCGCTACGGCCGAGAGGATGTGGAAGTCCCCTCAACCCAGTGTTCATCGTTTACAGCTAGGACTACCGGGGTATCTAATCCCGTTCGCTACCCTAGCTTTCGTGCCTCAGCGTCAGAAAAGACCCAGTGTTGCGCCTTCGCCACCGGTGTTCCCTATGATATCAACGCATTTCACCGCTCCACCATAAGTTCCCAACACCCCTGTCGTCCGCAAGCTTGAGGGTTTGAAACGCAATTT
+
GGGGGGGGGGGGGGGGFGGGGGGGGGGGGGGGGGGGGGGGGGGGGGGGGGGGGG:FFGGGGGGEGGGFGGGGGGGGGG<FGGGGGGGEGGGGGGFGGGGGGGGGGGGGGGGGGFGGFGGGGG9FGEFGCFEGGGGGGGGGGGGGG:CFGGGGGDGGGC9<FGGGGGGGG2>FGFCEDEC>FGGDECC5CG=7=FGFGFA*@CFC7CF;DB;DEF<:C:3((3>F:?)*7<AFA<B7A(80.302,382-311((4436:A(.?497::DBGB=0*)81))
@M06628:26:000000000-CRM2J:1:1104:23920:23576 2:N:0:150
TAATCTTGCGACCGTACTCCCCAGGCGGAATGCTTAATCCGTTAGGTGTGTCACCGAATAGCATGCTACCCGACGACTGGCATTCATCGTTTACGGTGTGGACTACCAGGGTATCTAATCCTGTTTGCTCCCCACACTTTCGTACCTCAGCGTCAGTATCGAGCCAGTGAGCCGCCTTCGCCACTGGTGTTCCTCCGAATATCTACGAATTTCACCTCTACACTCGGAATTCCACTCACCTCTCTCGAACTCAAGACTACCAGTATGAGAGACAGTTCAAG
+
FFFGGGGGGGGGGGGGGGGGGDGEGGDCFGGFGGGFFAFFGGGGGGGGGG<FFAF7FF@FFF<FFCFFDFFGGGG++BFGGGGGG9FGGGGGFDGGGGGGGFFGF<FFGGG@EF9;AEGG9ADFFG,@FDG+@DEEEGAFFC3D<<EEFGGGGGCEEA9,6*@5@BD8>,,<CECGG=FF>EEGGF=CCCEG1+;ADE>55<@F@883FF@749EFDF@)))70*3>)714<B>49:088=1<())2:714>3,2-3).((.)9::))/)2(),22*65))
@M06628:26:000000000-CRM2J:1:1104:23912:23596 2:N:0:150
TAATCTTGCGACCGTACTCCCCAGGCGGAATGCTTAATCCGTTAGGTGTGTCACCGAATAGCATGCTACCCGACGACTGGCATTCATCGTTTACGGTGTGGACTACCAGGGTATCTAATCCTGTTTGCTCCCCACACTTTCGCACCTCAGCGTCAGTATCGAGCCAGTGAGCCGCCTTCGCCACTGGTGTTCCTCCGAATATCTACGAATTTCACCTCTACACTCGGAATTCCACTCACCTCTCTCGAACTCAAGACTACCAGTATGTAAGGCAGTTACAG
+
FFGGGGGGGGGGGGGGGGGGGGGGGGGGGEGGGGGGGGGFGGGGGGGGGGG<AFGGGGGGGGGGGGGGGGGEGGGGGGGFGGGGGGGGGGFG@AFCFGGGGGGGGFFECGGGGGGGFDGDGGGGGGFEFFGGGGG@FGGGGGGGGDFFGGF:CGGGF,>;CEFCFGGGGGGFFEE51?FFGEGGG;CFC8C7@+;;7)=C*C9+<FA@C==GF?EGGGEEFDF8F1@:7(8AB<BFF7?F63).)5(.(8:A242<:ADB()00:C2<F-70)4500.)6)
@M06628:26:000000000-CRM2J:1:1104:13228:23948 2:N:0:150
TAATCTTGCGACCGTACTCCCCAGGCGGAATGCTTAATCCGTTAGGTGTGACACCAAAGGGCAAGCCCTCTGACGTCTGGCATTCATCGTTTACGGCGTGGACTACCAGGGTATCTAATCCTGTTTGCTCCCCACGCTTTCGCACCTCAGCGTCAGTATCGAGCCAGTAAGCCGCCTTCGCCACTGGTGTTCCGCCAAATATCTACGAATTTCACCTCTACACTTGGAATTCCACTTACCTCTCTCGAACTCAACACTAACAGTATTAAAGGCCGTTACAG
+
FEFGGGGGGGDGGGGGGGGGGGGGGGGGGGGFGGGGGGGGGGGGGGGGGGGGGGFGFGGGGGGGGGFGGGGFGGDGGFGGGFGGGGGGGGGGGGGGGEGGGGGFGGGFFGGGFGFGGGGGGGGGGGGDF:DFGFGGGEGGGGGGGGGEF?FGGGGGGAFDEFGGCBEE9FDCC7EGGGFFC:5C6>FGGCE>?)8>DEFFGFGFFFA;<A?GG<2701)5-6?=?9?00).6:6<B<:<>BA2())(,(((-),()(423(,*1*0.)*623@(29@(-6)
@M06628:26:000000000-CRM2J:1:1104:13506:24016 2:N:0:150
TAATCTTGCGACCGTACTCCCCAGGCGGAATGCTTAATCCGTTAGGTGTGACACCAAAGGGCAAGCCCCCTGACGTCTGGCATTCATCGTTTACGGTGTGGACTACCAGGGTATCTAATCCTGTTTGCTCCCCACACTTTCGTACCTCAGCGTCAGTATCGAGCCAGTGAGCCGCCTTCGCCACTGGTGTTCCTCCAAATATCTACGAATTTCACCTCTACACTTGGAATTCCACTCACCTCTCTCGAACTTTAGACTGATAGTTTAGGAGGCAGTTCCAG
+
GGGGGGGGGGGGGGGGGGGGGGGGGGGGGGGGGGGGGGGGGGGGGGGGGGGGGGGGGGGGGGGGGGGGGGGGGG>FGGGGGGFGGGGGFGGGGGGGGGGGGGGGGGGGGEFGGGGGGGGGGGGGGGGGGGGGGGGGGGGGGGGGGGCGGGGGGGGGGGFD>FGGGGGGDECCGEEGGGGFGGGGGCFC:,=8FFFFFFBFGGCA<F:;FFDGGEC7DG4<E<;F>4F8:3)>?<AA0:BB@?3728-4262)))-))))3<<79CG9))69:B6CGB)).-
@M06628:26:000000000-CRM2J:1:1104:13506:24039 2:N:0:150
TAATCTTGCGACCGTACTCCCCAGGCGGAATGCTTAATCCGTTAGGTGTGACACCAAAGGGCAAGCCCCCTGACGTCTGGCATTCATCGTTTACGGTGTGGACTACCAGGGTATCTAATCCTGTTTGCTCCCCACACTTTCGTACCTCAGCGTCAGTATCGAGCCAGTGAGCCGCCTTCGCCACTGGTGTTCCTCCAAATATCTACGAATTTCACCTCTACACTTGGAATTCCACTTACCTCTCTCGAACTCTAGACTGATAGTTTAGGAGGCAGTTCCAG
+
GGFGGGGGGGGGGGGGGGGGGGGGGGGGGGGGGGGGGGFGGGGGGGGGGGGGGGGGCFGGGGGGGGGGGGGGGGGGGGGGGGGGGGGGGGGGGGGGGGGGGGGGGGGFFDGGGGGGFFFGGGGGGGGGGFDFGGGGGGGGGGGGGGAE@FG6BCEGGCCFC@FEGGGGGFECCEDGGGG>GGGGFGGGGFGF?BFFGFFG+<CFGFFFGF;FFEFDDC)7><A8C7A):@EC34>A)5<4@A<B2?6?7:1))..).43)5)**2:9AF)22:0598)44)
@M06628:26:000000000-CRM2J:1:1104:11024:24354 2:N:0:150
TAGTCTTGCGACCGTACTCCCCAGGCGGTGCGCTTAACGCGTTAGCTCCGGCACAGAAGGGGTCGAACCCTCCCACACCAAGCGCACATCGTTTACTGCTAGGACTACAGGGGTATCTAATCCCTTTCGCTACCCTAGCCTTCGAGCCTCAGCGTCAGTAAATGTCCAGTAACCTGCTTTCGCCATTGGTCTTCCTCTCAATATCTACGCATTTCACTGCTACACTGAGAATTCCAGTTACCTCTCCATTACTCTAGCACGGCAGTATTGAATGCAGTTG
+
GFGGGGGGGGGGGGEDFGGGGGGGGGGGFEEFGGGGGGGGGGGGGGGGGGCCGGGGGGGGGGGGGGGFGGGGGGGGGGFGGGGEGGGGGFGDFFGGGGGFFGGFFGGGGGGGGGGGGGGGDFFGGGGGGDCFGGGGGGGGFGGGGGDDDBFGGGGGGGGFGFGGGGGFCF9C9CGGGGGFFGDCCCFFG?EGGF7++3=:CCFFGF8>F>DGGFBGFG)8AAFFGA@F))48A4:A>A9266A234:)64569>:<4<AF(257356)*-*.9)+21.<)
@M06628:26:000000000-CRM2J:1:1104:7477:24461 2:N:0:150
TAGTCTTGCGACCGTACTTCCCAGGCGGAGTACTTAATGCGTTAGCTTCGCTCCTGCAGGGGTCAATACCTTCAAGGGCAAGTACTCATTGTTTACGGCGTGGACTACCAGGGTATCTAATCCCGTTTGCTCCCCACGCTTTCGCGCCTCAGCGTCAGTGCTCGTCCAGGTAGGCGCCTTCGCCACCGGTGTTCCTTCACATATCTACGGATTTTACCCCTACACGTGAAATTCCCCTACCCCCTCCTAGACCCTAGACTCACAGTTTCAGACGCCGTGTT
+
C--;<6,;F@FGD@B,BF<6CF<C,DF+@6@FAEDEFF<,@@7CC9FFEEE,,7CE<,C,C7??B9ECF,C,CCE9<FC=AD<BFFFGE,:CFGG,4:FFFCEC<FGGGGGGG8D?CGGAFGG,+8DFG>FDD>+,38@CCCEGC7@:CECD6EGGGG;FFFGB<*>C:854AC?EGGC?GGGGGGGGG5=DDF+;CFFG9<78@A6)271/75<**0.:1())*,.75:4)))6)..2154(-,(8()6).)4(,8D2)5:F):C2-1.*.)4/1)((.(
@M06628:26:000000000-CRM2J:1:1104:15329:24911 2:N:0:150
TAATCTTGCGACCGTACTCCCCAGGCGGAATGCTTAATGCGTTAGGTGTGTCACCGAACAGTATACTGCCAGACGTCTGGCTTTCATCGTTTACGGTGTGGACTACCAGGGTATCTAATCCTGTTTGCTCCCCACACTTTCGTACCTCAGCGTCAGTATCGAGCCAGTGAGCCGCCTTCGCCACTGGTGTTCCTCCGAATATCTACGAATTTCACCTCTACACTCGGAATTCCACGCACCTCTCTCGAACTCTAGACTCACAGTTTTGAAGGCAGTTCCAA
+
FEGFGGGGGGGGGGGGGFGGGDGGGGGGG>@EFGGGGG,EFGGGG8EE@F,CFFG7=:+@FCFF,FF<5C,C<FC,?=,BF,4BFFFFGFGGGGGGFFGGGGGGGGGGGGGFGFFGGFGGFGGGGGGGGGGGGGG+>EDGGG=FGGGG<FFCEDEGG;FFEFCEGGFGG9@@C:5CCGCFDE=GCGG<CFGGD8@F):)*24111:>@5=?>+7?GFGE<CEFF*35)58:9B<9(((494<2:7<14.(8994)4<6)).)*9FG).5):,),:>44-6)
@M06628:26:000000000-CRM2J:1:1104:15957:24976 2:N:0:150
CATTCTTGCGAACGTACTCCCCAGGTGGGTCACTTATCACTTTCGCTTAGCCACTCAGACCGAAGTCCGAACAGCTAGTGACCATCGTTTACGGCGTGGACTACCGGGGTATCTAATCCCGTTCGCTCCCCACGCTGTCGGCCATCAGTGTCAATACATTGTTAGTGATCTGCCTTCGCAATTGGTATTCTATGTAATATCTATGCAGTTCACCGCTACACTACATAGTCTAACCACTTCACAATGATTCAAGATAACCAGAATAAAAGGCAATTTTACGG
+
FF-;E9AE@CCFFG@FFEGGGGFGGFGGGFGFEFGFCGFGGGDGGGGGGGGGEFECEFFFCFEGECFEFFEFEGGEEFEFFGFGGGFGGCBFEGGGGEGD89FF8@EGG3F8?FFEFF3DEFGECFGGGGGFGEEG+>EF+@E@:@9B,@5,5@,;>DF@FCCDFDFC,5DCC6D;:=?;=*=96=:7ACCFFAF8F6CFGGC7CA@)C6.CF383>C1@34/)*1+++-)6<402144)98527746)5::92)).,(4((.**2<A76*47(2:@6)4-
@M06628:26:000000000-CRM2J:1:1104:15968:24992 2:N:0:150
CATTCTTGCGAACGTACTCCCCAGGTGGGTCACTTATCACTTTCGCTTAGCCACTCAGACCGAAGTCCGAACAGCTAGTGACCATCGTTTACGGCGTGGACTACCGGGGTATCTAATCCCGTTCGCTCCCCACGCTTTCGTCCATCAGTGTCAATACATTGTTAGTGATCTGCCTTCGCAATTGGTATTCTATGTAATATCTATGCATTTCACCGCTACACTACATATTCTAACCACTTCACAATGATTCAAGATAACCAGTATCAAAGGCAATGTTACGG
+
GF99CAEGFGGCFGFGGCFGGGECFFFFDGGGGGGGGGGGGGGGGGGGGGGGGGGCFEEGGGGGG7EEFFEFGFGGGG9FFF<FFGEFDFGFGGGGGGGDFCFFCFGGGFCF?FBF,@FFEFFFG>CFCFEGGG7C3@FCG6EC=CED@E@CCFFGGGGGCFCFGFGG;EFFF?FDFFE;ECFGGGFEEFF7@BFAFFFDGFGAEAAE+:7FC32<D<6<8);AGEF+;7CEF3,443ABFFF?B<)):9<54A?9)).519FF7C>A=0C?57+:@:>:2
@M06628:26:000000000-CRM2J:1:1105:22956:1224 2:N:0:150
CAGCCTTGCGACCATACTCCCCAGGCGGAGCACTTAACACTTTCGCTACGTCCGGGAGGATGTGGAAGTCCCCCCGAACTAGTGCTCATCGTTTACAGCTAGGACTACCGGGGTATCTAATCCCGTTCGCTACCCTAGCTTTCGTACCTCAGCGTCAGAAAAGACCCAGTGAGCCGCCTTCGCCACCGGTGTTCCTGATGATATCAACGCATTTCACCGTCACACCATCAGTTCCGCTCATCCCTGTCCTCCTCAAGTTTTGTGGGTTGAAACGCAGTTC
+
F9ECDFFFCFEFE78FGACFGGG7DG@FG7FFFG?EA,EGGG<FGGGCFCECF::CF+CBCFFFGGF<FFG?F>FC:B4459<C<EF9?FGA,AFFA9FFG@FGFF8FGGE7CCEGFGGF9D<DFFGGGBG:EFBF,B,@EAFGFFG7C;D1DEEGCFF>,,D8FGGFF8CFGGG88=C*?8*:=CECGGGEE8;7=*=D+<??C@<?*56D*4/0+2(,)(040452?)5<962(-20(*46(2848))),.4))35..9:.(1/-8G0A4:1*)9(-5
@M06628:26:000000000-CRM2J:1:1105:14649:1457 2:N:0:150
CAGCCTTGCGACCATACTCCCCAGGCGGAACACTTAACGCTTTCGCTACGGCCGAGAGGATGTGGAGGTCCCCTCAACCCAGTGTTCATCGTTTACGGCTAGGACTACCGGGGTATCTAATCCCGTTCGCTACCCTAGCTTTCGTGCCTCAGCGGCAGAAAAGATCCAGTGATGCGCTTTCGCCACCGGTGTTCCCTATGATACCAACGCATTTCACCGCTCCACCATAAGTTCCCATCACCCCTATCTCCCTCAAGCCTGGGGGTTTGAACGTCAGTTC
+
GGGFFGGGGGGGGGGGGGGGGGGGGGGGEGGGGGGGGGGGGGGFGGGGGGEFGGGGGGGGGFFG9EFGGGGGGGGGGGGGGGGGGGGGGGGGGDFG@FGGEGGGDFFFCGDGGG7FGGAFFGGGD>DFGGGGGCCGGFFGFFBEFGGGGGGFGG5EEEGGCFG>CGGGGEGCC7EEG5ACFEEDCC5CEGGEEFGF9*02<<9*368?*71>86=CCC,45;@FGF>)=)-:B4<?A).3*(42317?*)-().24)56:)-)())(492:)*,29*.54
@M06628:26:000000000-CRM2J:1:1105:8303:1917 2:N:0:150
TAATCTTGCGACCGTACTCCCCAGGCGGAATGCTTAATGCGTTAGGTGTGACACCCACGGGCAAGCGACATGACGTCTGGACTTCATTGTTTACGGTGTGGACTACCAGGGAATCTAATCCTTTTTGCTTCCTACACTTTCTTACCTCACCGTAAGTCTCGTGCCAGTAAGCCGCCTTCCCCACTGGTGTTGCTCTAAATATCTACGTATTTCACCTCTTCACTTGGAATTCCACTCACCTTCGTCGAACTCTAGACTGATAGTTTAAATGGTAGTTCCAG
+
C<,-CDFFC:C@@@FFGGGEFGGGGGGGGCF8EFGG,C6EFGEGG8E@CBFCE,C+:=>++8CD,,,,8++55,48C<C,,,::EEF<,@CFGFDEF<FFG9,,,,=,:?++,,7@E89,C9,,CFD,3,7@,8E=3,C9E,33ED;>C,,+,++@@,,34*@*5;,@,3@;@**>CC,*2D4/?,<=8BE6>BFA,1==+:+;9+2/;@4;7.+*=*))+);+:4;;A<@)+9)783((9),-.:>0)(.)*6<A9))40)*.:*).:)<)0.+0*).).
@M06628:26:000000000-CRM2J:1:1105:8325:1933 2:N:0:150
TAATCTTGCGACCGTACTCCCCAGGCGGAATGCTTAATCCGTTAGGTGTGACACCAAAGGGCAAGCCCCCTGACGTCTGGCATTCATCGTTTACGGTGTGGACTACCAGGGTATCTAATCCTGTTTGCTCCCCACACTTTCGTACCTCAGCGTCAGTATCGAGCCAGTGAGCCGCCTTCGCCACTGGTGTTCCTCCAAATATCTACGAATTTCACCTCTACACTTGGAATTCCACTCACCTCTCTCGAACTCTAGACTGATAGTTTACAGGGCAGTTCCAG
+
GGGGGGGGGGGGGGGGFFGGGGGGGGGGGGGGGGGGFGGGGGGGGGGGGGGGGGGGGGGGGGGGGFGGGEGGGEGFGFGDGGGGFGDGFGGGGGGGGGGGGGGGGGGGGGGGFFGGEGGGGGGGGGGGGGGGGGGDGEGGGGFEFGGGGGGGEGCEGCF@CBFEGGFGGGGGGGGGGGFC5:AEGGGG6BEFGFGF,);7;FCCGFFDCA@6CEFGGGFFACFFGE;;FEFCFC9>FBFFFBFF8??2F?6)9>AF<AFBBAFDGGF<F<6:C(:7FA44.
@M06628:26:000000000-CRM2J:1:1105:18256:2248 2:N:0:150
CAGCCTTGCGACCATACTCCCCAGGCGGAACACTTAACGCTTTCGCTACGGCCGAGAGGATGTGGAAGTCCCCTCAACCCAGTGTTCATCGTTCACAGCTAGGACTACCGGGGTATCTAATCCCGTTCGCTACCCTAGCTTTCGTGCCTCAGCGTCAGAAAAGACCCAGTGTTGCGCCTTCGCCACCGGTGTTCCCTATGATATCAACGCATTTCACCGCCCCACCATAAGTTCCCAACACCCCCGTCTTCCTCAAGCTTGAGGGTTTGACACGCAATTT
+
G<FFEGGFGEGGGGGGGGGGGGGGGGGGGGGCFFFFGCGGGGGGGGGCGGGGGG7CGGGFGGG,BCE?FFGGGDF8FGGGEEBFEEFDF9E4B@8BBFEGFDEFGGFGGGGGDEEGGGD9C:D<F6DBCE:BEFGGACFGGGGGGF8CCFGGD@EC8F,D>,>DFGG>CEGFGGG>ECGDGFGGG*;/88:88ACFF66*+=@7CA9:*51)C<FG+*49)1>:<3)5*5468>A?7(3::<09(24:>:<>@4)))434??42DD<8*)+.02=)11))
@M06628:26:000000000-CRM2J:1:1105:9753:2400 2:N:0:150
TAATCTTGCGACCGTACTCCCCAGGCGGAATGCTTAATCCGTTAGGTGTGTCACCGAATAGCATGCTACCCGACGACTGGCATTCATCGTTTACGGTGTGGACTACCAGGGTATCTAATCCTGTTTGCTCCCCACACTTTCGTACCTCAGCGTCAGTATCGAGCCAGTGAGCCGCCTTCGCCACTGGTGTTCCTCCAAATATCTACGAATTTCACCTCTACACTTGGAATTCCACTCACCTCTCTCGAACTCACGACCAGGAGTTTATAAGGCAGTTCCAG
+
FFEGFGGGGGGGCFFGGGGGGGGGGGGGGGGGGGGGFGGGGGGGGGGGGGGGGFGGGCGGGGGGGGGGGGGGGGGCGGCGCFFFFGGGGGDGGGGGEGGGGFGGGGEDGGCGDFGGGGGGGGGGGFEGGGFGEFGGEGGGGGGGGGC9DGGGEGGGGFGGGGGDGFGGGGGCFDEEEGFCEGGGC6FEC:CFFFG5;6AGFFGFGF@DC5=FGFFC<D@3;CFCGB;:BA?AF944((,8?6222>B042<AF(416;;:::>BCCD2CFF2F:CCFD9<6
@M06628:26:000000000-CRM2J:1:1105:16660:2409 2:N:0:150
CAGCCTTGCGACCATACTCCCCAGGCGGAACACTTAACGCTTTCGCTACGGCCGAGAGGATGTGGAGGTCCCCTCAACCCAGTGTTCATCGTTTACGGCTAGGACTACCGGGGTATCTAATCCCGTTCGCTACCCTAGCTTTCGTGCCTCAGCGTCAGAAAAGATCCAGTGATGCGCTTTCGCCACCGGTGTTCCCTATGATATCAACGCATTTCACCGCTCCACCATAAGTTCCCATCACCCCTATCTTCCTCAAGCCTGGTGGTTTGAAACGCAGTTC
+
F<FGGGGFGGGGEGGGGGGGGGGGGGGGDGGGGEGGGGGGGGGGGGGDEGGGGGGGGGEFGGGGGGGGCFGGGFFGGGGGG?BB?FGGGGGFGGFGGDDGGGGFGGGFGFEEGGGFFGGGGGFGGGGGEGGGGEFGEFFCFGFCGCEGGGGGFGGGDGGGGFGGCGGGGGGFFGFEGGGGGGG=5CEC=CE88@+ACFFF1C?:+9>?G:3@D>FGG>?F@6B4D:FB?DA:?6<)-6??FFB>B0)5=<4>?-).3)4:>06:CD?B7<+.::C)7<:4
@M06628:26:000000000-CRM2J:1:1105:15941:4058 2:N:0:150
CACTCTTGCGAGCATACTTCCCAGGCGGGATACTTAACGCGTTAGCTTTAGTACTGCACAGGTCGATCTGTTCAACACCTAGTATCCATTGTTTACGGCTAGGACTACTGGGGTATCTAATCCCATTTGCTACCCTAGCTTTCGTCTCTGAGTGTCAGTAATAGCCCAGTAAAGTGCCTTCGCCATCGGTGTTCTTTCCAATCTCTACGCATTTCACCGCTCCACTGGAAATTCCCTTTACCTCTACTATACTCTAGTCCGATAGTTTCGACTGCGATTT
+
GEGGGGGGGGGGGGGGGGGGGGGGGGGGGGGGGGGGGGGGGGGGGGGGGGGGGGGGGGGGGGGGGGGGGGGGGGGGGGGGGGGGGGGGGGGGGGGGFGGGGGGGGGGGGGGGGGGGGGGGGGGGGGGGGGGGGGGGGGGGGGGGGGGGFGGGGGGGGGGGGGFGGGGGGGGGGGGGGGGGGGGGGGGGGGGFGFGFGFFGGGGFGFFFGFFBGFFGGGFFFFFFGFF@FEFAFE?3AEEEFAEEF<<DFD9AF?FFF64<:7>;C:6AFBFBD>FGG?18
@M06628:26:000000000-CRM2J:1:1105:22819:4648 2:N:0:150
CATTCTTGCGAACGTACTCCCCAGGTGGGATACTTATCACTTTCGCTTGGCCGCCCAGACCTCAAGGGCCCGGACAGCTAGTATCCATCGTTTACGGCGTGGACTACCAGGGTATCTAATCCTGTTCGCTCCCCACGCTTTCGTCCATCAGCGTCAGTATATGGTTAGTCACCTGCCTTCGCAATCGGTGTTCTATGTAATATCTATGCATTTCACCTCTACACTACATATTCCGGCAACTTCACCATAACTCAAGACCAGCAGTATCAAAGGCAGTTCTA
+
GFGGGGGGGGGDGGGGGGGGGGGGGGGGGGGGGGGGGGGGGGGGGGGGGGGGGGGGGGGGGGGGGGGGGGGGGGGGGGGGGGFGGGGGGGGGGGGGGGGGGGGGGGGGGGGGGGGGGGGGGGGGGGGGGEGGGGGGGGGGGGGGGGGGGGGGGGGGGGGGGGGGGGGGGGGGGGFGGGGGGGGGGGFG?EGFGFGFGFFGGCFFGFF?FFEACEFGG=;@FEFFGFFFFFFFFFF9BFF?FFAAFA?D=2?<=<?2A?0::?F?FGB<D9F<C::7C4<B4
@M06628:26:000000000-CRM2J:1:1105:19013:4816 2:N:0:150
CAGCCTTGCGACCATACTCCCCAGGCGGAACACTTAACGCTTTCGCTACGGCCGAGAGGATGTGGAAGTCCCCTCAACCCAGTGTTCATCGTTTACAGCTAGGACTACCGGGGTATCTAATCCCGTTCGCTACCCTAGCTTTCGTGCCTCAGCGTCAGAAAAGACCCAGTGTTGCGCCTTCGCCACCGGTGTTCCCTATGATATCAGCGCATTTCACCGCTCCACCATAAGTTCCCAACACACCTGTCTTCATCAAGCTTGACGGTTTGAAACGCAATGC
+
FCCCCEFCFG@FGGGGGGGGGDD6CFE7:C@FGGGFFGCCFGGFFCECGEGGGGG=EGG?=E=<F9F@FGEGDEGGGDE@@@,B@9CFCDGFFEFF9FFF<EEFEFFGGGE=CGG8EDFFFG9<CFGGGG:CGGCCBFGGFAFCC:EGF6::DEGGG7BD?CGGGGFFGFCDE<?8*A85<*7=EGF7*CC;=6+6?*;>7+<:7;?83<;E8<@DGC(7)7))9:>)*4A9*-6><0?:3(,40()5*-4)*.:<?<2.74)3>70-*43)247C<2)5
@M06628:26:000000000-CRM2J:1:1105:6386:5355 2:N:0:150
TAATCTTGCGACCGTACTCCCCAGGCGGAATGCTTAATCCGTTCGGTGTGTCACCGAACAGTATACTGCCCGACGACTGGCATTCATCGTTTACGGTGTGGACTACCAGGGTATCTAATCCTGTTTGCTCCCCACACTTTCGTACCTCAGCGTCAGTATCGAGCCAGTGAGCCGCCTTCGCCACTTGTGTTCCTCCAAATATCTACGAATTTCACCTCTACACTTGGAATTCCCCTCACCTCTCTCGAACTCAAGACCAGGAGTTTATGAGGCAGTTGCGG
+
66,C;C<ECCE7BFBFGFFFGGGGGGGGGDFDECFGGGGGGFD,B@FGGCE@FF@@C:CEFGGGGFGGGGGGEF:+CCF<8B??<FFE<AAFFFCFFCFGF9=FFFDDDC:DDEGGA,@3,EAB?FFGF9@DEDE>@DFFACEGGG:B<D7>E@CGGFCG5B8EGFFGG99>FGG*;?FFEE**A,>A8<63>@F5C);>@EGF7813*8=8FEF>FG3.@>FFFAF:9<:49)44<1:0??7:<?F?)8:)1475?F16D084CFA<*:C?F1*9>)69(
@M06628:26:000000000-CRM2J:1:1105:6371:5377 2:N:0:150
TAATCTTGCGACCGTACTCCCCAGGCGGAATGCTTAATCCGTTAGGTGTGTCACCGAACAGTATACTGCCCGACGACTGGCATTCATCGTTTACGGTGTGGACTACCAGGGTATCTAATCCTGTTTGCTCCCCACACTTTCGTACCTCAGCGTCAGTATCGAGCCAGTGAGCCGCCTTCGCCACTGGTGTTCCTCCAAATATCTACGAATTTCACCTCTACACTTGGAATTCCACTCACCTCTCTCGAACTCAAGACCAGGAGTTTATGAGGCAGTTCCGA
+
AFCFGGGGGGGGGGGGGGGGGGGGGGGGGGGGFGGGGGGGGGGGGGGGGGGGGGFGGEGGGGEFGGGGGGGGGGGCGE+<FF9FFGGGGGGGGFGGFGEGE<EF@F?FGE=EDFGGFFGDCGGGGGGGGGGGGG>=FGGG9ECFGGFFCGGGGGGGGFFGD7E5FFGGDCFGGGGG7EGFGEEEGFGF:BCFGFGFFFFG?FGFGAF0;8;FGEFFGGF3ACFFC44?FF0>944AB??FFFF:?<:)02?F6:<BF?F()05.*:4AF<:1D?EDGFA?(
@M06628:26:000000000-CRM2J:1:1105:14606:5525 2:N:0:150
TAATCTTGCGACCGTACTCCCCAGGCGGAATGCTTAATCCGTTAGGTGTGTCACCAAAGGGCAAGCCCCCTGACGACTGGCATTCATCGTTTACGGCGTGGACTACCAGGGTATCTAATCCTGTTTGCTCCCCACGCTTTCGCACCTCAGCGTCAGTATCGAGCCAGTGAGCCGCCTTCGCCACTGGTGTTCCTCCGAATATCTACGAATTTCACCTCTACACTCGGAATTCCACTCACCTCTCTCGAACTCTAGACTACCAGTATGAGAGGCAGTTCCAG
+
GGGGGGGGGGGGGDGGGGGGGGGGGGGGGGGGGGGGGGGGGGGGGGGGGGGGGGGGGGGGGGGGGGGGGGGGGGGGGGGGGGGGGGGGGGGFFGGDGGGGGGGFGGGGGGGGGGFGGGGGGGGGGGGGGGGGGGGGGGGGGGGGGGGGFGFGGGGGG9EG5FFGGGGGFC9C?DEGGGGCEGGGGGGGGGDFGFGFGF57=CFA?FFF*78FFDFGDGFFFFF6F?EFEFFFFFFA07?B*(,3).,:FFB4=6).4:>?58)4*:<A=2F0*(27>)6<-
@M06628:26:000000000-CRM2J:1:1105:15396:5866 2:N:0:150
TAATCTTGCGACCGTACTCCCCAGGCGGAATGCTTAATCCGTTAGGTGTGTCACCGAACAGTATACTGCCCGACGACTGGCATTCATCGTTTACGGTGTGGACTACCAGGGTATCTAATCCTGTTTGCTCCCCACACTTTCGTACCTCAGCGTCAGTATCGAGCCAGTGAGCCGCCTTCGCCACTGGTGTTCCTCCAAATATCTACGAATTTCACCTCTACACTTGGAATTCCACTCACCTCTCTCGAACTCAAGACCAGGAGTTTAGGAGGCAGTTCCGA
+
GGGGGGGGGGGGGGGGGGGGGGGEGGGGDGGGGGGGGGGGGGGGGGGGGGGGGGGGGGGGGGGGGGGGGGGGGGGGGGGGGGGGGGGGGGGGGGGGFGGGGGGGGGGGGEEFGGGGGGGGGFGGGGGGGGGGGGGGGGGGGGGGGGGGGGGGGGGGGGGGGGGGGGGGGGGFEGGGGGGGGGGGGGGGFDGFGFGFCAFGGGGFGFFFGFFFGFFGGGFFFFFFGFFBFD?DF><<:BF?FB<?2218?<BFFB?A7,(476),>C<>><A:D:=FC<9:(
@M06628:26:000000000-CRM2J:1:1105:17841:6051 2:N:0:150
TAATCTTGCGACCGTACTCCCCAGGCGGAATGCTTAATCCGTTAGGTGTGTCACCGAACAGTATACTGCCCGACGACTGGCATTCATCGTTTACGGTGTGGACTACCAGGGTATCTAATCCTGTTTGCTCCCCACACTTTCGTACCTCAGCGTCAGTATCGAGCCAGTGAGCCGCCTTCGCCACTGGTGTTCCTCCGAATATCTACGAATTTCACCTCTACACTCGGAATTCCACTCACCTCTCTCGAACTCAAGACCAGGAGTTTATGAGGCAGTTCCAG
+
CFFGFGGGGGCGGEGGGGGGGGGGGGGGGGGGGGGGGGGGGFFGGGFGGGGGGGGGEGGEFFGGGGGGGGGGGGGGGGGGGGFGGGGGGGGGGGGGFGGFGGGGGGGGGGGGGGGGGGGGGGGGGGGGGGGGEGGGGGGGGGGGGGGGGGFEGGGGGGGGGGFGGGGGGGGGGGGGDEF<EGGGGEFFDFDFGFGFGFAGGGGFFF@FFF7CAEFGFGEA=<F?<3<9BFB<9A<A?:BFFF<:2>17F::26:?AB:(3>6DBGGFBC4+,54/CFA<44
@M06628:26:000000000-CRM2J:1:1105:17024:6233 2:N:0:150
TAGTCTTGCGACCGTACTCCCCAGGCGGTGCACTTAATGCGTTAGCTTTGACTCGGAAGGGGTCAATCCCCCCAAATCTAGTGCACATCGTTTACGGCGTGGACTACCAGGGTATCTAATCCTGTTTGCTCCCCACCCTTTCGCCCCTCAGCGTCAGTTATCGGCCAGGAAGTCGCCTTCGCCACTGGTGTTCCTTCGCATCTCTACGGATTCTACCCCTACATGCGAAATTCCACTTCCCCCACCGAACCTCTAGACGAGTCGTTTGAGACGCATGTTCG
+
FFGGGGGFGGGCEEFGGGGGGEGCDDFC@:FFGGGGGGGGCGGGGGGGGGFGFGGGGGGEGD=FGFGGEDFFGG7FFG9FBCBCFGEFGFGG<DFEE7FGEDFGGGGFCEDEEAFGAD,=:A,>FFGGGF@DEG8C+@<8?F+8+@EF*:>AEGG7EGFFF2DCGG>58*=8EF5EGC==;8C5E6C60*;)+;C@+.0185+19+7:*0(8+68C<9(43:@FD>@(5(4>4644><><@79,-4>05((3<2)..)--7(0(*1(-*852D9*/*.)6(
@M06628:26:000000000-CRM2J:1:1105:12245:6806 2:N:0:150
CAGCCTTGCGACCATACTCCCCAGGCGGAACACTTAACGCTTTCGCTACGGCCGAGAGGATGTGGAAGTCCCCTCAACCCAGTGTTCATCGTTTACGGCTAGGACTACCGGGGTATCTAATCCCGTTCGCTACCCTAGCTTTCGTGCCTCAGCGTCAGAAAAGACCCAGTGTTGCGCCTTCGCCACCGGTGTTCCCTATGATATCAACGCATTTCACCGCTCCACCATAAGTTCCCAACACCCCTGTCTTCCTCAAGCTTGGGGGTTTGCGACGCAATTC
+
GGGGGGGGGGGGGEGGGGGGGGGGGGGGGGGGGGGGGGGGGGGGGGGGGGGGGGG7FFGDFFFGGGGGGGGGGGGGGGGGGGGGGFGGGGGGGGFGGGGGGGGGGGGGGGGGGGGGGGGGGGGFGGGGGGGGGGGGFGFGGGGGGGGGGGGFGGGGGGGGCGCFGGGGGGGGGGGGGGGGGGGGGGGGGGGFGFCFEF6FFGGFFFF?DDFFGFFFGGFFFFFFGFFBF?A<9ADFF01:B?078??F=>AF@D22>??DF?F>:C>FDA:(/3C<D?BB
@M06628:26:000000000-CRM2J:1:1105:19515:6996 2:N:0:150
TAATCTTGCGACCGTACTCCCCAGGCGGAATGCTTAATCCGTTAGGTGTGACACCAAAGGGCAAGCCCTCTGACGTCTGGCATTCATCGTTTACGGCGTGGACTACCAGGGTATCTAATCCTGTTTGCTCCCCACGCTTTCGCACCTCAGCGTCAGTATCGAGCCAGTGAGCCGCCTTCGCCACTGGTGTTCCTCCAAATATCTACTAATTTCACCTCTACACTTGGAATTCCACTCACCTCTCCCGAACTCAAGACTACCATTATGAAAGGCAGTTCCGG
+
FFFFGFGFFGDFFGGFGGGGGGGDFGDGGGG@EFDFEFGGDGGGGGGFGGFGGGCDEGFGGGG<FGCGGGGGGGGGGGECFCGGGGGGGGFFEFC@FGGGGGFF=EAFGED==FFF;==3FGGDGGGEEGCFEFGEGGGDGGG@FFEFCBGEEEGGCGFGECC:FE,DB,,;E<ECEGG<EE5C6A02*=7+@+3;:6AFC7CA?A)<:CECG<AD<F<34);FC)62=<248)-.37?B4:?:7,2(023</(,),.2574*)*2))2-<1*(/2:5<<9
@M06628:26:000000000-CRM2J:1:1105:26475:7139 2:N:0:150
TAATCTTGCGACCGTACTCCCCAGGCGGAATGCTTAATCCGTTAGGTGTGTCACCGAACAGTATACTGCCCGACGACTGGCATTCATCGTTTACGGTGTGGACTACCAGGGTATCTAATCCTGTTTGCTCCCCACACTTTCGTACCTCAGCGTCAGTATCGAGCCAGTGAGCCGCCTTCGCCACTGGTGTTCCTCCGAATATCAACGAATTTCACCTCTACACTCGGAATTCCACTCACCTCTCTCGAACTCAAGACCAGGAGTTTATGAGGCAGTTCCAG
+
FGFGGGGGGGGGGGGGGGGGGGGGGGGGGGGGGGGGGGGGGGGGGGGGGGGGGGGGGGGGGGGGGGGGGGGGGGGGGGGGGGGGGGGGGGGGGGGGFGGGGGGGGGGGGGGGGGGGFGGGGGGGGGGGGGGGGGGGGGGGGGGGGGGGGGGGGGGGGGGGGGGEGGGGGGGGGGGGGGGGGGGGGGGGGGEFAFGFEB:<FFG++;<;DFFFGFFGDFFFFFF*<?>>F?7<?)9470:?*,),)8:?4((<?:<<((133:88<D<BGFGBF?GGF4)<4
@M06628:26:000000000-CRM2J:1:1105:12787:7350 2:N:0:150
CAGCCTTGCGACCATACTCCCCAGGCGGAACACTTAACGCTTTCGCTACGGCCGAGAGGATGTGGAAGTCCCCTCAACCCAGTGTTCATCGTTTACGGCTAGGACTACCGGGGTATCTAATCCCGTTCGCTACCCTAGCTTTCGTGCCTCAGCGTCAGAAAAGATCCAGTGATGCGCTTTCGCCACCGGTGTTCCCTATGATATCAACGCATTTCACCGCTCCACCATAAGTTCCCATCACCCCTATCTTCCTCAAGCCTGGTGGTTTGAAACGCAGTTC
+
GGGGGGGGGGDGGGGGGGGGGGGGGGGGEGGGGGGGGGGGGGGGGGGGGGGGGGGGGGGGGFGGGGGGGGGGGGGGGGGGGGGFFFFGGGGGGGFGGGDGGGGGGG<DFG>FGGEGF=F;FGGFG=FGGGG7EGFFGGGGGGGGGGGGGGGFFGGGGGGCEFFG9FFFGGGGG79BEDGGGDEGEGFGDEEEGFFFGFFGFFC@FFE?CD>D=9/*<C:957BFF:F4629>=:ADAFF???BFF:DB@BAA9:A04<?F7<F:C5:?C9?4;1:77:5:
@M06628:26:000000000-CRM2J:1:1105:24386:7688 2:N:0:150
TAGTCTTGCGACCGTACTCCCCAGGCGGGGCACTTAATGCGTTAGCGACGGCGCGGATCTCGTTGGTTGATACCCACACCTAGTGCCCAACGTTTACGGCATGGACTACCAGGGTATCTAATCCTGTTTGCTACCCATGCTTTCGCTCCTCAGCGTCAGTTACGGCCCAGAGCGGCGCCTTCGCCACTGGTGTTCCTCCTGATATCTGCGCATTTCCCCGCTACACCAGGAATTCCCCGCTCCCCTACCTACCCCTAGTCACAGTTGTATCCAGTGACCTT
+
CGCGGGGGGGGGGEGGGGGGGGGGGGGGGG@FGGGGGGGGGGGGGGE@BF>CCFCGFFGGAFGGCBFG@B,<E>FDFEGEFCCD<FGGCCCGGGF?BFEGGGGG,@FECC7FEE:6>DFGB;FGDFGGF:B9,@F7FGFFFGGFGGGG@FGGFG>CEEEGFC9>:FGEEGGF6<EDEGEGEF5=EGGCG>C);3:7EBFF<?<?9*.477(.;<9*+9:1)40)*.)3.8?BF2<<22((74>F?0(1),)(0(((,(.)*)*)2*.6*-0)0)292-)-)
@M06628:26:000000000-CRM2J:1:1105:28050:7720 2:N:0:150
CAATCTTGCGATCGTACTCCCCAGGTGGGACACTTATCACTTTCGCTTAGTCACTGAGATAAATCCCAACAACTAGTGTCCATCGTTTACGGCGTGGACTACCAGGGTATCTAATTCTGTTCGCTCCCCACGCTTTCGTCCATGAGCGTCAGTACATACGTAGTCGACTGCCTTCGCAATCGGTATTCTGTGTAATATCTATGCATTTCACCTCTACACTACACATTCTATCTACTTCCATATGTCTCATGTCAACCAGTATCAAAGGCCGTCCCATAGTT
+
E<C-CEGGGGCFFGGGGGGGGGGGG@EE+FCFFFGG9EEGGGGAFGGG,C<FGGGGCF@C<C@B@<8EE:7EF<E9?CFE9BGDFGGF7CFEC:+4++BEFF8F<F><F<FEGEC,A=F=FF@+=,@>6@=8C@+@DEF=B+CE:,=+6BCGGF9,>DB83<86,3+3BE63,DEGGC87D@>;7EE,,65=;=+=<+BBCG@=7=CC++*/,-1CE83;)()2946;75?);?EFF3<;+)/.)/<?8))/;?5)5(/79)*)::9(9(*-)3C*?02)-
@M06628:26:000000000-CRM2J:1:1105:3862:7873 2:N:0:150
TAATCTTGCGACCGTACTCCCCAGGCGGAATGCTTAATCCGTTAGGTGTGTCACCGAACAGTATACTGCCCGACGACTGGCATTCATCGTTTACGGTGTGGACTACCAGGGTATCTAATCCTGTTTGCTCCCCACACTTTCGTACCTCAGCGTCAGTATCGAGCCAGTGAGCCGCCTTCGCCACTGGTGTTCCTCCAAATATCTACGAATTTCACCTCTACACTTGGAATTCCACTCACCTCTCTCGAACTCAAGACCAGGAGTTTTAGAGGCAGTTCCGG
+
GFGGGGGGGGGGGGGGGGGGGGGGGGDGGGGGGGGGGGGGGGGGGGGGGGGGGGGGGGGGGGGFGGGGGGGGGGGGGGGGGGGGGGGGGGGGGGGGGGGG7EGGGGGGGGGGGGGGFGGFGGGGGGGGGGGGGFEGGGGGGGGFGGGDGGGGGGGGGFDCEGGGGFGGGGGGGGGGGGGFGGGGGGEFGGGFGFGFGFFGFFGFGFDF7A@FFFFGFGFFFFFFGFFDFAFFF2>BB?FFF?FF<BBFFFFFF7<7:17:807?GGF<D0C:D:CGGFFF(
@M06628:26:000000000-CRM2J:1:1105:19729:8241 2:N:0:150
TAATCTTGCGACCGTACTCCCCAGGCGGAATGCTTAATCCGTTAGGTGTGTCACCGAATAGCATGCTACCCGACGACTGGCATTCATCGTTTACGGTGTGGACTACCAGGGTATCTAATCCTGTTTGCTCCCCACACTTTCGCACCTCAGCGTCAGTATCGAGCCAGTGAGCCGCCTTCGCCACTGGTGTTCCTCCGAATATCTACGAATTTCACCTCTACACTCGGAATTCCCCTCACCTCTCTCGAACTCAAGCCTACCAGTATGAGAGGCAGTTCCAG
+
FDFFGGGGGGGGGGGGGGGGGGGGGGGGGDGGFGGGGGGGGGGGGGGGGGGGGGGGGGGGGGGGGGGGGGGGGGGGGGGFGGGGGGGGGGGGGGGGGGGGGGGGGGGGGGGGGGFGGDFGGGCGGGGGGGGGGGGGGGGGGGG@EGCFCFGGEB>8EFGGGCCEECCGGFGGGGGGGGFGGGEGGGGGGGGFGAFFGF37:CGA+;?@GFFCFEAF6CEDF4F4C?31<:?2?)4:0,,4*35:,5-27?()*,5)((8?4:)9FG<)2)6-*(29>2):6
@M06628:26:000000000-CRM2J:1:1105:19712:8250 2:N:0:150
TAATCTTGCGACCGTACTCCCCAGGCGGAATGCTTAATCCGTTAGGTGTGTCACCGAATAGCATGCTACCCGACGACTGGCATTCATCGTTTACGGTGTGGACTACCAGGGTATCTAATCCTGTTTGCTCCCCACACTTTCGCACCTCAGCGTCAGTATCGAGCCAGTGAGCCGCCTTCGCCACTGGTGTTCCTCCGAATATCTACGAATTTCACCTCTACACTCGGAATTCCACTCACCTCTCTCGAACTCAAGACTACCAGTATGAGAGGCAGTTCCAG
+
GGGGGGGGGGGGGGGGGGGGGGGGGGGGGGGGGGGGGGGGGGGGGGGGGGGGGGGGGGGGGGGGGGGGGGGGGGGGGGGGGCGGGGGGGGGGGGGGFGGGGGGGGGGGGGGGGGGGAFGGGGGGGGGGGGFGGGGGGGGGGGGCFGFGGGGGGGGGGFGGGGGGGGFGGGGGGGGGGGGGGGGGGGGGGGGFGFGFGF>GFGGFFF0;>A?FGFFGFGF>FFF?GFB>38:A@>ABFFFFFFF<<F22?BFAF2?714>>::/-?742::C:D0:FF>BF<
@M06628:26:000000000-CRM2J:1:1105:10977:8982 2:N:0:150
TAATCTTGCGACCGTACTCCCCAGGCGGAATGCTTAATCCGTTAGTTGTTTCACCGAGCAGCATTCTACCCGACGACTGGCATTCATCGTTTACGGTGTGGACTACCAGGGTATCTAATCCTGTTTGCTCCCTACACTTTCGCACCTCAGCGTCAGTATCGAGCCAGTGAGCCGCCTTCGCCACTGGTGTTCCTCCAAATATCTCCGAATTTCACCTCTACACTTGGAATTCCTCTCACCTCTCTCGAACTCAAGACTAGCAGTTTAAGTGGCAGTTCCA
+
CCFAFGGAFG7:BFFFE8FGG7F7EC7F>+C@<FF96<FCCF<FD@F9F,,E@FFCEFCEEEFF,,C6CC87CCC@CG:E,B?EFG,AEFFGGGECFGE+B,,A,?FFD>FFFCF>B=EFFC?,B,=>>@D@,,>>FAGGGGEEEG,:7DCE66C*@;;@*::CF:,5,,,0?7CC:C,***/5C,:0,;:AG6:)*;6*5+9:+*,6:51;C?FGGF@A@<5@>A621.))*).4:86(13)4),-))4:-*(.424-5?A*6::)):)0)/379>:)6
@M06628:26:000000000-CRM2J:1:1105:14679:9003 2:N:0:150
CAGCCTTGCGACCATACTCCCCAGGCGGAGCACTTAATGGTTTCCCTACGGCAAAAAGCGACGAATCGCCTCTCGCCCAGTGCTCATCGTTTACAGCTAGGACTACCGGGGTATCTAATCCCGTTCGCTACCCTAGCTTTCGTACCTCAGCGTCAGTTATCCCCCAGTGTGCCGCCTTCGCCTCCGGTGTTCCTCATGATATCAACGCATTTCACCGCTCCACCATAAGTTCCGCACACCCCTGGAATACTCTAGCCTACCAGTTTCAAACGCAGTGCCA
+
GGGGGGGGGGGGGEGGGGGGGGGGGGGGGGGGGGGGGGGGGGGGGGGGGGGGGGFFFGGGGGGGGGGGGGGGGGDGGGGGGGGFGGGGGGGGGGGGGGGGGGGGGGGGGGGGGGGGCFGGGGGGGGGGGGGGGGGGGGGGGGGFGGGGFGGGGGGDGGGGGGGGG<:<EFGGGGGGGGGGGGGGGGGGGGGFGFGAGFFGGGGFCF6BDFFFGFFGGGBFF?FF<>??FFFFF<<BF>BFF>??0:049<>?F4>DFBFF@?46?7:AG4C3D>GD6<BA
@M06628:26:000000000-CRM2J:1:1105:4116:9248 2:N:0:150
TAATCTTGCGACCGTACTCCCCAGGCGGAATGCTTAATCCGTTAGGTGTGACACCAAAGGGCAAGCCCCCTGACGTCTGGCATTCATCGTTTACGGTGTGGACTACCAGGGTATCTAATCCTGTTTGCTCCCCACACTTTCGTACCTCAGCGTCAGTATCGAGCCAGTGAGCCGCCTTCGCCACTGGTGTTCCTCCAAATATCTACGAATTTCACCTCTACACTTGGAATTCCACTCACCTCTCTCGAACTCTAGACTGATAGTTTAGGAGGCAGTTCCAG
+
FFDGGGGGGGGGGGGGGGGGGGGDGFGC:FGGGGGGGGGGEGGGGGFGGGFFFGGGGGFFGGGGGGGGGGGGGGGGCFDCGGGFGGGGGGGGGGGGGGGGGGGFGGGGG7FFFGGGFCFFGGCGGGGGGGCDGGGGGEAGGEGGEFEFGGGGGGGGGGGF5>FGGGFGGCCFCDEEEGGG>EGGGGCFFEEFGFGFCA6>CEGFGCDFCA0@FEFGFGEAFEFFC<A=FEFAF>A>18:6?:DB?FFF@FF26<A<<4:BBD@F7FAAG<F?DF59C.6).
@M06628:26:000000000-CRM2J:1:1105:5227:9269 2:N:0:150
TAATCTTGCGACCGTACTCCCCAGGCGGAATGCTTAATCCGTTAGGTGTGTCACCACAGGGCAAGCCCCCTGCCGACTGGCATTCATCGTTTACGGCGTGGACTACCAGGGTATCTAATCCTGTTTTCTCCCCACGCTTTCGCACCTCAGCGTCAGTATCGAGCCAGTGAGCCGCCTTCGCCACTGGTGTTTCTCCGAATATCTACGAATTTCACCTCTACACTCGGAATTCTCCCTACCTCCCTCGAACTCTAGACTACCATTATGAGAGGCAGTTCCAG
+
9F@FGGGGGGG@F7FGGGFGGGGGGGGG@FG<FGGGGGFGGGGGGCGFG7C<EFCC,C69F?CBF,,DBFF<,476+@=8,4FE@@AEEFCG<<448F>4=+,54AB58CE,,A;E,,,3C>,:=F,63EA@EDG8+3+DA8@:5CEFCGFGG78*?AF,**1*>,,5B9,*2?5:*=<*B57E6<*0=F5)3+1/*).*=CFF9+(21.,904@:+92244?/C(@6EF))*).((-((*.(,8:(1<1(.=).:6<)(04*)2:)6*)3(1(**24)))
@M06628:26:000000000-CRM2J:1:1105:7652:9271 2:N:0:150
CAACCTTGCGATCGTACTTCCCAGGTGGTATGCTTAACGAATTATCTCCGGCACTAGAACAACAATTTGTTCTAACACCAAGCATACATCGTTTACGGCGTGGACTACCAGGGTATCTAATCCTGTTCGCTCCCCACGCTTTCGTGCCTGAGCGTCAGTAATGAGCCAGAAGACCGCCTTCGCCACCGGTGTTCCTCCTGATATCTACGCATTTCACTGCTACACCAGGAATTCCATCTTCCTCTCTCATACTCAAGACTCGCCGTATCGAGGACATTTC
+
GFGGGGGGGGGGGGGGGGGGGGGGGGGGGGGGGGGGGGGGGGGGGGGGGGGGGGGGGGGGGGGGGGGGGGGGGGGGGGGGGGGGGGGGGGGGGGGGGGGGGGGGGGGGGGGGGGGGGGGGGGGGGGGGGGGGGGGGGGGGGGGGGGGGGGGGGGGGGGGGGGGGGGGGGGGGGGGGGGGGGGGGGGGGGGCDGFFFGFFGGGGFGFEFCBFFGFFGGGFFFFFFGFFFEF;>?A<AFBFFFFF>9<<??4>AB?FFBA:46(>BCD??GFCBGF5*>>F<
@M06628:26:000000000-CRM2J:1:1105:17342:9443 2:N:0:150
TAATCTTGCGACCGTACTCCCCAGGCGGAATGCTTAATCCGTTAGGTGTGACACCAAAGGGCAAGCCCCCTGACGTCTGGCATTCATCGTTTACGGTGTGGACTACCAGGGTATCTAATCCTGTTTGCTCCCCACACTTTCGTACCTCAGCGTCAGTATCGAGCCAGTGAGCCGCCTTCGCCACTGGTGTTCCTCCAAATATCTACGAATTTCACCTCTACACTTGGAATTCCACTCACCTCTCTCGAACTCTAGACTGATAGTTTACAGGGCAGTTCCAG
+
GGGGGGGGFGGGGGGGGGGGGGGGGGGGGGGGGGGGGGGGGGGGGGGGGGGGGGGGGGGGGGGGGGGGGGGGGGGGGGGGGGGGGGGGGGGGGGGGGGGGGGGGGGGGGGGGGGGGGGGGGGGGGGGGGGGGGGGGGGGGGGGGGGGGGGGGGGGGGGGGGGFGGGGGFGGGGGGGGGGGGGGGGGFF?CGFCCGAGF4FFGGFGFFFCADF?CFFFGFEFEFFGFF;AA=CA?BF???69?FFFFF:??F<7>4<ABD>FBFFGG99CBE?36EGF<)66
@M06628:26:000000000-CRM2J:1:1105:11462:9550 2:N:0:150
CAGTCTTGCGACCGTACTCCCCAGGCGGAGTGCTTAATGCGTTTGCTGCAGCACTAAAGGGCGGAAACCCTCTAACACTTAGCACTCATCGTTTACGGCGTGGACTACCAGGGTATCTAATCCTGTTCGCTCCCCACGCTTTCGTACCTCAGCGTCAGTTACAGACCAGAGAGTCGCCTTCGCCACTGGTGTTCCTCCACATCTCTACGCATTTCACCGCTACACGTGGAATTCCACTCTCCTCTTCTGTACTCAAGTTCCCCAGTTTCCAATGACCTTC
+
GGEGGGGGGGG@F7FGGGEGGGGGGGGGFEGCFGGGGGGGGGG7FFGE<E8FFGFDCFC,FF+=>@:E=B?FAFGCG<BFGG9C9<FGGCFGGGGGEDGFEFGGGGFG85ACFFFFFGGGGGFC,CDEGGG7@CED@CEGGGGGG7;CF9FGFGGGGGF,,,5B,<8C5,2212>CBC5CGGGGG5<EGGGF==+@E;;*8C?FFFF<7B<BG>4:CC?9>6BFG(..)8<<FB<<)5,66<92)-:B/6:AFF)3)<:9@)02>CADGBGAF7+**)..
@M06628:26:000000000-CRM2J:1:1105:11755:10132 2:N:0:150
TAATCTTGCGACCGTACTCCCCAGGCGGAATGCTTAATCCGTTAGGTGTGACACCGAATAGCATGCTACCCGACGTCTGGCATTCATCGTTTACGGTGTGGACTACCAGGGTATCTAATCCTGTTTGCTCCCCACACTTTCGTGCCTCAGCGTCAGTATCGAGCCAGTGAGCCGCCTTCGCCACTGGTGTTCCTCCGAATATCTACGAATTTCACCTCTACACTCGGAATTCCACTCACCTCTCTCGAACTCTAGATTGATAGTTTTGGAGGCAGTTCCAG
+
AF@FGGGGGGGGGGGGGGGGGGGGGGGGGEGFGGGGFGFFGGGGGFGGFEEGGGCFGGGGGGGGGGGGGGGGGGGEGGGFFDCEFGGFEGGFGEFGGGGG7FFFFGEE?CGGGGGEE8D=FGGFGGGGGGGGGFGC3DFGDEF8FFGG7DGGECEGGFFFGFC:FFFGGFEFFDCGG>958*=EGGGGC:A6=17A5>>D@E?A7A6?*038EE@FGG34F;;6;3>;5?B<?)6421>?6<77,,22)414=4--))431-/6CC><)(*1*(2>CA<A)
@M06628:26:000000000-CRM2J:1:1105:3329:11244 2:N:0:150
CAGCCTTGCGACCGTACTCCCCAGGCGGAGCACTTAATGGTTTAGCTTCGGCACAGAGCGGCTAAACACCCCTTACACCCTGCACTCCTTGTACAGCTATAGGAATAGCGGGGTCTATACCCGCGCGCTATCCTCTCGTTCGTGCCTCACCGTGAGTTTGTCCCTCGTGGACCGCGTTCGCGTCCGTGGTTCCCCTCCGGATCAACACGTATCTCCCCGCCACCCTAAGTACCGCGCGTCCCTCGCCCGCTCTCACCTACCCACGTTAAACGTGCACCCA
+
GGGGGGGFGGDGG:FGGGFGEGGGGGGGGG+,CFGGGGG,6CF,,BF,FFGGG7<,,:,@+++,:5,,CF+@=,99,B,++:?,B,4,,,9C5,9C<,,55,,,,,,,,8B++@+@,,,,,8+++++****@E,3;>B1D,111C1,43,2=E,**6,,,27,,,21*3**2*)=*13*/=*/21*1*:E*7+*2)*.))/:/)+0)-*)(1*)9**1,479D)*()(0-))*,3(4((4024(3((()-(-.4))(5(()(/()/((*)32*(***.((
@M06628:26:000000000-CRM2J:1:1105:18283:11258 2:N:0:150
CAGCCTTGCGACCATACTCCCCAGGCGGAACACTTAACGCTTTCGCTACGGCCGAGAGGATGTGGAAGTCCCCTCAACCCAGTGTTCATCGTTTACGGCTAGGACTACCGGGGTATCTAATCCCGTTCGCTACCCTAGCTTTCGTGCCTCAGCGTCAGAAAAGATCCAGTGATGCGCTTTCGCCACCGGTGTTCCCTATGATATCAACGCATTTCACCGCTCCACCATAAGTTCCCATCACCCCTATCTTCCTCAAGCCTGGTGGTTTGAAACGCAGTTC
+
GAGFGGGGGGGDCGFGGGGFFGGGGGGGGGGGGGGGGCFGGGFGGGGGGGGGGGECFGG<EGGGGGDEGCFGFFFFGGGEGGFGGGGGGGGFAFD9FEEGGGGGFDFGGGGGD>=EGGGFFGGDGGDFEGGCEGGG?GCCFFGGGGG7FE7D?EGGGGFC6C:5>FGGGGFFG878C8CDFGGEE7=C=BC=CFC6A66*AEGFGF<1*50);<4:FF:134B?F77>F2<A=AAF<<8)*.3(-()59565@AA0.43:F?9171-2/:C<::>9D8)-
@M06628:26:000000000-CRM2J:1:1105:15979:11588 2:N:0:150
TAGTCTTGCGACCGTACTCCCCAGGCGGTGCACTTAATGCGTTAGCTACGGCTCGGAAAGGGTCAACCCCCCAAACCTAGTGCACATCGTTTACGGCGTGGACTACCAGGGTATCTAATCCTGTTTGCTCCCCACGCTTTCGCGCCTCAGCGTCAGTAATTGGCCAGGAAGTCGCCTTCGCCTCTGGTGTTCCTTCGCATCTCTACGGATTTTACCCCTACATGCGAAATTCCACTTCCCCCTCCAATACTCTAGATGAACAGTTTCAGACCCAGTTTCGG
+
GGGGGGGGGGGGGGGGGGGGGGGGGGGGGGGGGGGGGGGGGGGGGGGGGGGGGGGGGGGGGGGGGGGGGGGGGGGGGGGGGGGGGGGGGGGGFGGGGGGGGGGGGGGGGGGGGGGGGGGGGGGGGGGGGGGGGFGGGGGGGGGGGGGGFGGGGGGGGGGGGGGGGGGGFFGGGGGGGGGGGGGGGGGGFGGFFFGFGFFGGEGFGFBFDEFFGFFGGFB<FFFBGBFFEFFFFA<6<?D1FBBFFFFB:?AFFA<AFFA9@A7AFFD<72+(1(:>D>21,
@M06628:26:000000000-CRM2J:1:1105:8962:11723 2:N:0:150
CACACTTGCGTGCGTACTCCCCAGGCGGGACACTTAACGCGTTTGCTTCGATACTGCACGGGTCGATACGCGCAACACCTAGTGTCCATCGTTTACAGCTAGGACTACAGGGGTATCTAATCCCTTTCGCTCCCCTAGCTTTCGTCCATCAGTGTCAGTTATGGCCCAGTAGAGCGCCTTCGCCACTGGTGTTCTTCCTAATATCTACGCATTTCACCGCTACACTAGGAATTCCCTCTACCCCTACCATACTCAAGCTTTACAGTTTCAATTGCCGATC
+
GFGGGGGGGGGGGGGGGGGGGGGGGGGGGGGGGGGGGGGGGGGGGGGGGGFGGGGGGGGGGGGGGGGGGGGGGGGGGGGGGGGGFGGGGGEFFGGGGGGGGGGGGGGGGGGGGGGFFGGGFGFGGGDGEGGGEFGGCGGGFGGGGEGGGGGGFCGGGGFFGGGGGGGGGGFFDFGC7EGGGFGGGGGGGGGFEFGCFFFGFGGFCFFBFFFFGF@:EG?>BFFFGFFFFFFBFD6?FBFF?B:<BB??FB21BDB?>BFF9<?ACFADGAGFGFD>7(-3
@M06628:26:000000000-CRM2J:1:1105:21552:11927 2:N:0:150
TAATCTTGCGACCGTACTCCCCAGGCGGAATGCTTAATCCGTTAGGTGTGTCACCGAACAGTATACTGCCCGACGACTGGCATTCATCGTTTACGGTGTGGACTACCAGGGTATCTAATCCTGTTTGCTCCCCACACTTTCGTACCTCAGCGTCAGTATCGAGCCAGTGAGCCGCCTTCGCCACTGGTGTTCCTCCAAATATCTACGAATTTCACCTCTACACTTGGAATTCCACTCACCTCTCTCGAACTCAAGACCAGGAGTTTATGAGGCAGTTCCGA
+
GGGGGGGGGGGGGGGGGGGGGGGGGGGGGGGGGGGGGGGGGGGGGGGGGGGGGGGGGGGGGGGGGGGGGGGGGGGGGGGFGGGGGGGGGGGGGGGGA<FFGGGGGGGGGGGGGGGGFGGGGGGGGGGGGGFGGGGDGGGGGGGGGGGFGGGGEGGGECFFGFFEEGGGGGFFFGGDGEG<GGGGGGFF?FGFGFGFGFFGGFF;?FFFGFFFGEFC6D<<FEFFGB6:*<4<FBF<<BFFFF2:2<BF:484?:<2:<B?817?DFAAFBFBG6EFGA4:(
@M06628:26:000000000-CRM2J:1:1105:7644:12112 2:N:0:150
TAATCTTGCGACCGTACTCCCCAGGCGGAATGCTTAATCCGTTAGGTGTGTCACCGAGCAGCATGCTACCCGACGACTGGCATTCATCGTTTACGGTGTGGACTACCAGGGTATCTAATCCTGTTTGCTCCCCACACTTTCGCACCTCAGCGTCAGTATCGAGCCAGTGAGTCGCCTTCGCCACTGGTGTTCCTCCGAATATCTACGAATTTCACCTCTACACTCGGAATTCCACTCACCTCTCTCGAACTCAAGACTAGCAGTATTAGAGGCAGTTCCGG
+
FCFGGGGGGGGGGGGGGGGGGGGFGGGGGGGGGGGGGGGGGGGGGGGGGGGGGGGGGGGGGGGGGGGGGGGGGGGGGGGGGDFGGGGCGGGGFGGDFFGGGGGGGGGGGGGGGGGGFGDGGGGGGGGGGGGFGGGGGGGGGGGGGGGGCGGGGGGGGFGGGGFGGGGGGGGFFGGBEGGGGGGGFGGGGGGFGFFFG5>DFFG7@C;;CFDFGEFFGGFEFAFFFB@BD<?BFFBF????F?>:35:?FB:DF?FF:AFFFFFAFCA2C9C?38EGGFFF9
@M06628:26:000000000-CRM2J:1:1105:4553:12717 2:N:0:150
TAATCTTGCGACCGTACTCCCCAGGCGGAATGCTTAATCCGTTAGGTGTGTCACCGAACAGTATACTGCCCGACGACTGGCGTTCATCGTTTACGGTGTGGACTACCAGGGTATCTAATCCTGTTTGCTCCCCACACTTTCGTACCTCAGCGTCAGTATCGAGCCAGTGAGCCGCCTTCGCCACTGGTGTTCCTCCAAATATCTACGAATTTCACCTCTACACTTGGAATTCCACTCACCTCTCTCGAACTCAAGACCAGGAGTTTAGGAGGCAGTTCCGA
+
FFFGGGGGGGGGGGGGGGGGGGGGGGGGGGGGGGGGGGGGGGGGGGGGGGGGGGGGGGGGGGGGGGGGGGGGGGGGGGGGGGGGGGGGGGGGGGGGGGGGGGGGGGGGGGGGGGGGFGGGGGGGGGGGGGFGGGGGGGGGGGGGGGGGGGGGGGGGGGGGGGGGGGGGGGGGGGGGGGGGGGGGGGGGGGGFF=FAFFFGGGGFGFFFF56FFEFFGGFFFFFFGBFFFABFFBDBFFFBFFFFFFFBFFBFF><FFFFF>:>?GGFFC<*4*8EFGFD?-
@M06628:26:000000000-CRM2J:1:1105:8726:12751 2:N:0:150
TAATCTTGCGACCGTACTCCCCAGGCGGAATGCTTAATCCGTTAGGTGTGACACCAAAGGGCAAGCCCCCTGACGTCTGGCATTCATCGTTTACGGTGTGGACTACCAGGGTATCTAATCCTGTTTGCTCCCCACACTTTCGTACCTCAGCGTCAGTATCGAGCCAGTGAGCCGCCTTCGCCACTGGTGTTCCTCCAAATATCTACGAATTTCACCTCTACACTTGGAATTCCACTCACCTCTCTCGAACTCTAGACTGATAGTTTACAGGGCAGTTCCAG
+
GGGGGGGGGGGGGGGGGGGGGGGGGGGGGGGGGGGGGGGGGGGGGGGGGGGGGGGGGGGGGGGGGGGGGGGGGGGGGGGGGGGGGGGGGGGGGGGGGGGGGGGGGGGGGGGGGGGGGGGGGGGGGGGGGGGGGGGGGGGGGGGGGGGGGGGGGGGGGGGGGGGGGGGGGGGGGGGGGDFFGGGGGGGFFFGCGFGFGFFGGFGFGFFFGFFFGFFGGGEFFFFFGFFEFEFF4>AFBFFFFBFFBFF?FFFFFF<<BFFFFF=AFGFFFBGFD?EF>AAA4
@M06628:26:000000000-CRM2J:1:1105:4842:12804 2:N:0:150
CAGCCTTGCGACCATACTCCCCAGGCGGAACACTTAACGCTTTCGCTACGGCCGAGAGGATGTGGAAGTCCCCTCAACCCAGTGTTCATCGTTTACAGCTAGGACTACCGGGGTATCTAATCCCGTTCGCTACCCTAGCTTTCGTGCCTCAGCGTCAGAAAAGACCCAGTGTTGCGCCTTCGCCACCGGTGTTCCCTATGATATCAACGCATTTCACCGCTCCACCATAAGTTCCCAACACCCCTGTCTTCCTCAAGCTTGAGGGTTTGAAACGCAATTC
+
GGGGGGGGGGCGGGGGGGGGGGGGGGGGGGGGGGGGGGGGGGGGGGGGGGFGGGGEGGGGGGGGGGGGGGGGGGGGGGGGGGGGGFGGGGGFGGGGGGGGGGGGGGGGGGGGGGGGGGGGGGGFGGGGGGGGGGGGGGGGGGGGGGGGGGGGGGGGGGGGGFGGGGGGGGGGG6FGGGGGGGGGGGCGGGGFDFGFGFFFGGGFGFFFGFFFGFFGGGFFFFFFGFF>FFBBFAFFFF?6@B>0:148=<AAFFBF>D?2)(0739<BDAGFF?GGG?AF
@M06628:26:000000000-CRM2J:1:1105:4863:12807 2:N:0:150
CAGCCTTGCGACCATACTCCCCAGGCGGAACACTTAACGCTTTCGCTACGGCCGAGAGGATGTGGAAGTCCCCTCAACCCAGTGTTCATCGTTTACAGCTAGGACTACCGGGGTATCTAATCCCGTTCGCTACCCTAGCTTTCGTGCCTCAGCGTCAGAAAAGACCCAGTGTTGCGCCTTCGCCACCGGTGTTCCCTATGATATCAACGCATTTCACCGCTCCACCATAAGTTCCCAACACCCCTGTCTTCCTCAAGCTTGAGGGTTTGAAACGCAATTC
+
FFGGGGGGGGDGGGGGGGGGGGGGGGGGGGGGGGGCFFGGGGGGGGCGGGGGGGGGGGGGGGGGGGGGGGGGGGGGGGGGGGGGGGGGGGGBFGGGGGGGGGGGGGGGGGDGGGGGGGGGGG@FGGGDEGGGGGGGGGGGGGGGGEEGGGGGGGEEGGGGGGGGGGGGGGGGGGGGGGGGCGGGGGFGGGGFGFGAGFFGFDF+@FC173>D5<=FGGFFB6BFGFFF?<<>F2>?FFF?5:>;618:4566/6<:3?FF:?F:D*4:7<G223><CB)4
@M06628:26:000000000-CRM2J:1:1105:7867:13133 2:N:0:150
TAATCTTGCGACCGTACTCCCCAGGCGGAATGCTTAATGCGTTAACTGCGTCACCGAACAGCAAGCTGCCCGACGACTGGCATTCATCGTTTACGGTGTGGACTACCAGGGTATCTAATCCTGTTTGCTCCCCACACTTTCGTACCTCAGCGTCAGTATCGAGCCAGTGAGCCGCCTTCGCCACTGGTGTTCCTCCGAATATCTACGAATTTCACCTCTACACTCGGAATTCCACTCACCTCTCTCGACCTCTAGATCGGCAGTTTTGGAGGCAGTTCCGG
+
FGEGGGGGGGGGDFFGGGGGGGGGGGGGGGGGGGGGFGGGEGGGGGGGGGGGGGGGGGGGGGGGGGGFGGGGGGGGGFGGF?FGGGFGGGGGGGGGFGGGGGGGGGGGFFEGGGGGFGGGGGGGGGGGGGGGGGGGGGGGFGGGGGCDFFEDEGGGGFE@C7DGGFGGG?EGCDGGGGGGGGGGCFGGFGGFFFGFGFDGCGCA@FD;<;?FGFFDGGFAFFFFGFFFFFBFFFFFF:?FFB??7?FFF>>B?7:2<9:?BF3:CF289:GFG<GGDB<?1
@M06628:26:000000000-CRM2J:1:1105:8788:15006 2:N:0:150
TAATCTTGCGACCGTACTCCCCAGGCGGAATGCTTAATCCGTTAGGTGTGTCACCGAGCAGCATGCTACCCGACGACTGGCATTCATCGTTTACGGTGTGGACTACCAGGGTATCTAATCCTGTTTGCTCCCCACACTTTCGCACCTCAGCGTCAGTATCGAGCCAGTGAGTCGCCTTCGCCACTGGTGTTCCTCCGAATATCTACGAATTTCACCTCTACACTCGGAATTCCACTCACCTCTCTCGAACTCAAGACTAGCAGTATTAGAGGCAGTTCCAG
+
GGGGGGGGGGGGGGGGGGGGGGGGGGGGGGGGGGGGFGGGGGGGGGGGGGGGGGGGGGGGGGGGGGGGGGGGGGGGGGGGGGGGGGGGGGGGGGGGGGGGGGGGCFGGGGGGGGGGFGGGGGGGGGGGGGGGGGGGGGGGGGGGGGGGGGGGGGGGGGGDGGGGGGGGGGGGGGGGGGGGGGGGGGGGGGGFFFGFGFFGGGGFGFFFCF=FGEFGGGF>FBFFFBEFFFFFFFFFFFF?FF<??BB>FBFFF:<BFFF?F<BD=DF>DBFFGBGGGFFF.
@M06628:26:000000000-CRM2J:1:1105:20538:15074 2:N:0:150
TAATCTTGCGAACGTACTCCCCAGGCGGAATGCTTAATCCGTTAGGTTTGTCACCGAATAGCATGCTAAACGACCACTGGCATTCATCGTTTACCGTGGGGAATACGAGGGTCTCTTATCCTGTTTGCTCCCCACACTTTTGCACCTCAGCCTCAGTATCGAGCCAGTGAGCCGCCTTCGCCACGTGTTTTCCGCCGAATATATACGTATTTCACCTCCACACTCGGAATTCCACTCACCTCCCTCCAACTCAAGTCTAACATTAACAAAGGCAGTTCCAA
+
9F6EFGGGGGG+@@FGGGGGGGGGG?FF@+D,CFGGGG<,7FFF7,E,,BC,,CECC7,,,,C,AF?6,,,,@+++:<=,,4,9,,<5,F=A+5,@FG+4+=+,8:++B+>F,D,>,37,3C,5583D;EG7C8E+3@C,,EF;>F@:,D@,,,633@F9****5>,@E9,9D****4D9B***/*;C,,=+,)*:*.=C*A+A<F1)*2(+>?+;FC(4>7>)*()()-.-=-4-:00?*((,42(()5?<7()))---/,*67*6<*(2(*(*2*-6A)
@M06628:26:000000000-CRM2J:1:1105:13468:15431 2:N:0:150
TAATCTTGCGACCGTACTCCCCAGGCGGAATGCTTAATCCGTTAGGTGTGTCACCGAATTGCATGCAACCCGACGACTGGCATTCATCGTTTACGGCGTGGACTACCAGGGTATCTAATCCTGTTTGCTCCCCACGCTTTCGCACCTCAGCGTCAGTATCGAGCCAGTGAGCCGCCTTCGCCACTGGTGTTCCTCCGAATATCTACGAATTTCACCTCTACACTCGGAATTCCACTCACCTCTCTCGACCTCAAGACTACCAGTATGAAAGGCAGTTCCAG
+
GGGGGGGGGGGGGGGGGGGGGGGGGGGGFGGGGGGGGGGGGGGGGGGGGGGGGGGGGGGGGGGGGGGGGGGGGGGGGGGGGDGGGGGGGGGGGGGGGGGGGGGGGGGGGGGGGGGGFDGGGGGGGGGGGGGGGFGGGGGGGGGGGGGGFGGGGGGEGGGGEGGGG:EGGGGGGGGGGGGGGGGGGGGGGGGFGFGFCD>GCFGF<7:?5>?FGBFGGGFFF<?*9:F0><?DF24>B?:2/43.).32@>>BF0?ABBA:FB:>7C9<>)3:C<EGDA4))
@M06628:26:000000000-CRM2J:1:1105:13643:15914 2:N:0:150
ATCTTGCGACCGTAGTCCCCACTCAGAATGCTTAATCCGTTAGGGTTGTCACCGCATAGCATGCTACCCGACGACTGGCATTCATCGTTTACGAAGTGAACTACTAGGGAATCGAATCCTGTTTGCTCCCCGCCCTTTCGTGCCTCTGCGTCAGTCTGGACCCACTGAACCGCCCTCGCCACTGGCTCTCGCCCGAACATCGACGATTATCTTCTCAACGACCGGAATTCAGCTATCCTCCCTGGGACTCAAGACCACGCAATTAGGGTGCAAATCCGA
+
E@6@F,6F+6+@FD,BF;,,6+;6,,,,,;6CF9FA,C7,,86,,9CF66,C,6+7BF<,FEG@BCF,9C:6+@F,+,=,5,CF,CF44B+,8+,89C,,,,C<,AF,,,,::,A,,@4A,8C,,@4E,3++++++,@=+6+6+,@,6EE3+@E;,5,@3,D7,*@,4,3698C**,/=C**000,,40;*)/.*0))*+0)*0((*0(*3)**+2).7()0)()(8()6*-)))).8=<(((,43)(4?)342,(((7(.(1C4:7(23C:9**5((-
@M06628:26:000000000-CRM2J:1:1105:2135:16224 2:N:0:150
TAATCTTGCGACCGTACTCCCCAGGCGGAATGCTTAATCCGTTAGGTGTGTCACCGAATAGCATGCTACCCGACGACTGGCATTCATCGTTTACGGTGTGGACTACCAGGGTATCTAATCCTGTTTGCTCCCCACACTTTCGTACCTCAGCGTCAGTATCGAGCCAGTGAGCCGCCTTCGCCACTGGTGTTCTTCCGAATATCTACGAATTTCACCTCTACACTCGGAGTTCCACTCACCTCTCTCCAACTCAAGACCAGGAGTTTATGAGGCAGTTCCAG
+
DFGAFFGGGG@FFGGGGGGEGDGGGGGGGGF6F<FGGGAFGGGGGFFECF<ADGGGDG,CFFEFFFAEEEE7E7FF=CF?FGGEFGFGFFFGDAC:B+BEGGEFFCE,A?B>B87E;=;38=DFGGGC9F,DEGGGEEFFFCFCFGCGFGGGGC>>@3DE*@@BFGCDEFFGG*;CG5<*:A*:C6,4=BEFGFFFG)09EFC81;=?*)/;;);7+;=.;:56<:>93(3<FA<B1:7(/4?FF2(4<?()9.))4(41<(0.*04)*6A0C(22059B.
@M06628:26:000000000-CRM2J:1:1105:12259:16627 2:N:0:150
TAATCTTGCGACCGTACTCCCCAGGCGGAATGCTTAATCCGTTAGGTGTGTCACCGAATAGCATGCTACCCGACGACTGGCATTCATCGTTTACGGTGTGGACTACCAGGGTATCTAATCCTGTTTGCTCCCCACACTTTCGTACCTCAGCGTCAGTATCGAGCCAGTGAGCCGCCTTCGCCACTGGTGTTCCTCCAAATATCTACGAATTTCACCTCTACACTTGGAATTCCACTCACCTCTCTCGAACTCAAGACCAGGAGTTTAGGAGGCAGTTCCGA
+
FFFGGGGGGGGGGGGGGGGGGGGGGGGGGGGFFGGFEGGFGFGGGFGEGGGGGGGGEGGGGGGGFGGGGGGGGGGDFFEGGGGGGGGGGGGGGGGGGCFGEGGGGGGGGGGGGGGFFFGGGC,CFFFGGGGGGGGGGGGGGGGGGGGGGGGGCEECEFEFEFGDFGGGGGGGECGGGGGGGGDCCFGG?GEFGFGFGFAFGFG7CF@;;;@CC?FGGGF)AEFF7)8>9>?DFFFF0(.41,).8?:008?D43,5?F:?>B>BD72)9AC?*,CFC))(3
@M06628:26:000000000-CRM2J:1:1105:3295:17904 2:N:0:150
TAATCTTGCGACCGTACTCCCCAGGCGGAATGCTTAATCCGTTAGGTGTGTCACCGAACAGTATACTGCCCGACGACTGGCATTCATCGTTTACGGTGTGGACTACCAGGGTATCTAATCCTGTTTGCTCCCCACACTTTCGTACCTCAGCGTCAGTGTCGAGCCAGTGAGCCGCCTTCGCCACTGGTGTTCCTCCAAATATCTACGAATTTCACCGCTACACTTGGAATTCCACTCACCTCTCTCGAACTCTAGACTAGGAGTTTTAGAGGCAGTTCCGA
+
GGGGGGGGGG7FGGGGGGGGGGGGGGGF@FG<FFGGGC,EFGGGGCG,CCF,FFCFC7@F<FGAF?@6EEG@FEFGGC7E8<A,CFFGGGGGG9BFEFFGCFGGGGFGGGGFGFFGGGGGGGGGGGGGGFEFGGG+>FGGGGGGG+ECGGGGGGGGG,E9*34CGGGFF9F7?DGEGGG4EEG=FGFGGG=FFFFFG;6:FFGACF?2;46AGFF**:11<?F*:4@?FF?B?AF>?(:?FB?(4<()8<?>*)6<B))()5<7CC-)*.+.71*9:56((
@M06628:26:000000000-CRM2J:1:1105:5563:17961 2:N:0:150
CAGCCTTGCGACCATACTCCCCAGGCGGAACACTTAACGCTTTCGCTACGGCCGAGAGGATGTGGAGGTCCCCTCAACCCAGTGTTCATCGTTTACGGCTAGGACTACCGGGGTATCTAATCCCGTTCGCTACCCTAGCTTTCGTGCCTCAGCGTCAGAAAAGATCAGTGATGCGCTTTCGCCACCGGTGTTCCCTATGATATCAACGCATTTCACCGCTCCACCATAAGTTCCCATCACCCCTATCTTCCTCAAGCCTGGTGGTTTGAAACGCAGTTCCA
+
DCC9F@FEFG@FEGGG<FGGGCE@CFE@+CFFFGFDEFDFGGGGGGGGGD,FFE7FFGGEGGF<EDFGFGGGGGGGGFGGGGCE?FGFGGGFF=EFGGGDECFGGFGGGGGGGEDGFGGFGGFDFFFFGGEGGGGGDCFGCFGGG<;FCGGGGGGBEE,;FFE8FFGGGFFG,7:EGGGGEGGGGGGG=CEEGFFF9FFD7CCFFFF?GEFEGA=CFD>>DFFFGFF<6446F<?FFFBB<69:08?A?BFFF>?22:2:@:@:D*:BF2CA377C*6<>-
@M06628:26:000000000-CRM2J:1:1105:26074:18354 2:N:0:150
CAGCCTTGCGACCATACTCCCCAGGCGCTGTACTTAACACTTTCGCTACGTCCGAGAGACTGTGGGAGGCCCCACGGACTAGTACAGATCGTTTACAGCTAGGACTACCGGGGTATCTAATCCCGTTCGCTCCCCTAGCTTTCGTGCCTCAGCGTCAGAAGGATCCCAGAGAGCCGCTTTCGCCACCGGTGTTCCTCATCATATCAACGCATTTCACCGCTCCACAATGAGTTCCGCTCTCCTCTGATCCCCTCAAGACTTGTGGTTTCAAACGCAATTC
+
GGFGGGGGGGDGGGGGGGGGGGGGGGGGGGGGGGGGGGGGGGGGGGGGGGGGGGGGGGGGGGGGGGGGGGGGGGGGCGGGGGGGGGGGGGGGGGGGGGGGGGGGGGGGGGGGGGGGGGGGGGGGGGGGGGGGGGGGGGGGGGGGGGGCFGFFGGGGGGGGGGGGGGGGGGGGGGGGGGGGGGGGGGGGGGGFGFGFGFFFGGGFFCEFGFFEGFFGGFBFFFEFGFF<FFFFF<AB??FFFFFBFF<<FF??FF65>2249A9?DC::76EA9:CGG?AF
@M06628:26:000000000-CRM2J:1:1105:18769:18810 2:N:0:150
TAATCTTGCGACCGTACTCCCCAGGCGGAATGCTTAATCCGTTAGGTGTGTCACCGAATAGTATACTATCCGACGACTGGCATTCATCGTTTACGGTGTGGACTACCAGGGTATCTAATCCTGTTTGCTCCCCACACTTTCGCACCTCAGCGTCAGTATCGAGCCAGTGAGTCGCCTTCGCCACTGGTGTTCCTCCGAATATCTACGAATTTCACCTCTACACTCGGAATTCCACTCACCTCTCTCGAACTCAAGACTACCAGTATGAGAGGCAGTTCCAG
+
GGGGGGGGGGGGGGGGGGGGGGGGGGGGCFGGGGGGGGGGGGGGGGGGGGGGGGGGCGGGGGGGGGGGGGGGGEGGGGGGGGGGGGGGGGGGGGGGGGGGGGGGCGGFGGDGGGGGGGGGGGGGGGGGGGGGGGGGGGGGGGGGGGGFEGGGGGGGGGGGGFGGGGCGGFGGFDGGDGGGGGGGGGCGGGGFGFGFGFFGGGGFGFDFFFFFGFF><FE3CEF?F?>>3<?DB2))23:B=6)48?F?F?::=8?7:A<252;>=:--06?8>6EFF-)-.
@M06628:26:000000000-CRM2J:1:1105:9344:19069 2:N:0:150
CAGCCTTGCGACCATACTCCCCAGGCGGAACACTTAACGCTTTCGCTACGGCCGAGAGGAAGTGGAAGTCCCCTCAACCCAGTGTTCATCGTTTACAGCTAGGACTACCGGGGTATCTAATCCCGTTCGCTACCCTAGCTTTCGTGCCTCAGCGTCAGAAAAGACCCAGTGTTGCGCCTTCGCCACCGGTGTTCCCTATGATATCAACGCATTTCACCGCTCCACCATAAGTTCCCAACACCCCTGTCTTCCTCAAGCTTGAGGGTTTGAAACGCAATTC
+
GGGGGGGGGGGGGGGGGGGGGGGGGGGGGGGGGGGGGGGGGGGGGGGGGGGGGGGGGGGGGGGGGGGGGGGGGGGGGGGGGGGGGGGGGGGGGGGGGGGGGGGGGGGGGGGGGGGGGGGGGGFGGFDGGGGGGGGGFGGGGGGGGGGFFGGGGGDGGGGGGGGGGGGGGGGGGGGGGGGGGGGGEGGGGGGFEFGFGFAGCEGFGFFFGEFFGBFCCG?>FBFFGFFF?2-)82<><::6;(49?FFFFFF</:<7?FB)8?FFCC::C<GBGFGGG0)6
@M06628:26:000000000-CRM2J:1:1105:11741:22287 2:N:0:150
CAGCCTTGCGACCATACTCCCCAGGCGGAACACTTAACGCTTTCGCTACGGCCGAGAGGATGTGGAAGTCCCCTCAACCCAGTGTTCATCGTTTACAGCTAGGACTACCGGGGTATCTAATCCCGTTCGCTACCCTAGCTTTCGTGCCTCAGCGTCAGAAAAGACCCAGTGTTGCGCCTTCGCCACCGGTGTTCCCTATGATATCAACGCATTTCACCGCTCCACCATAAGTTCCCAACACCCCTGTCTTCCTCAAGCTTGAGGGTTGTAAACGCAATTC
+
GGGGGGGGGGGGGGGGGGGFGGGGGGGGEFEGGGGGGFGCFGECFGGGGG>FGC+8@F7EFGFFGGGDGGFGGGGGGGGGGGFFFGCFGGFGGCFGCFGGGGGA<ECG8FFGGFGGGGGGGGFGG,@DEGGD6DFFFGGFFFGGGGGGGGCGCGGGGGFFGGGG:DBC8FCG9CFGGGGGGGG*1=87E=C>GFGFGFFGGF9+1@CDD@BFGAFF?C?>:>E@D:74@FADF49>FB(4>:660-.)/).69<A:)3064().*9.(*.<>73*)142:
@M06628:26:000000000-CRM2J:1:1105:14758:23968 2:N:0:150
TAACCTTGCGGCCGTACTCCCCAGGCGGAGTGCTTAATGCGTTAGCTGCGCCACCGAATAGCAAGCTACCCGACGGCTAGCACTCATCGTTTACGGCGTGGACTACCAGGGTATCTAATCCTGTTTGCTCCCCACGCTTTCGCACCTCAGCGTCAGTACCGAGCCAGTGAGCCGCCTTCGCGACTGGTGTTCTTCCTAATATCTACGAATTTCACCTCTACACTAGGAATTCCACTCACCTCCCTCGGACTCAATACTGACATTATTGAAAGCAGTTTCAT
+
DFGGGGGGGGEGEGGGGFGGGGGGGGGDGCFGGGGGGGGGGGGGGGGGDGGGGGGGFGGGGGGGGGGGGGGGDGGD7CCEGGGGGGGGGGGGGGGG:CGF+FGGFGGGGGGFGGGGGGGCDFGFFGGGGG,DEFGGDCGFFCG7CE::CEGGGGGGGFFFCFEEFGCEC??4B)?*8;981**:*:*+;EE=7?:?9=*097?477::D;?B@>=:0152*4)*25??F0441))62:?:41(((.,6>060)(-).4).<<*)2:4)062908?C0))))
@M06628:26:000000000-CRM2J:1:1105:19432:24169 2:N:0:150
CAGCCTTGCGACCATACTCCCCAGGCGGAACACTTAACGCTTTCGCTACGGCCGAGAGGATGTGGAGGTCCCCTCAACCCAGTGGTCATCGTTTACGGCTAGGACTACCGGGGTATCTAATCCCGTTCGCTACCCTAGCTTTCGTGCCTCAGCGTCAGAAAAGATCCAGTGAGGCGCTTTCGCCACCGGTGGTCCCTATGATATCAACGCATTTCACCGCTCCACCATAAGTTCCCATCACCCCTAACTTCCTCAAGCCTGGTGGTTTGAAACGCAGTTT
+
FGGGGGGGGGGGGGGGGFGGGGGEGGGGGGGGGGGGGGGG7FDFFGGEGGGGGG@FGGGF@FGGGGGGGGGCGDGGGFGGFGFF,CECFFFBEFG9FEGGGFGFG<?FFCEGE@CCGGEGFFBDEBFCEEGGGGGDGFGFAFGGFFG@FCFGGGBEEGGEFFGFB:FFF9CF,*;CEGEFEEGGGG5EG>E)=AC>G?@GFCC8+162<@FFGF?F?FBBFB:?G?F<*4<A?<52)4:BFFFF?(..*.25*<A22814>:)4<9137)3<76*)/,.)
@M06628:26:000000000-CRM2J:1:1106:21554:2577 2:N:0:150
TAATCTTGCGACCGTACTCCCCAGGCGGAATGCTTAATCCGTTAGGTGTGTCACCGAACAGTATACTGCCCGACGACTGGCATTCATCGTTTACGGTGTGGACTACCAGGGTATCTAATCCTGTTTGCTCCCCACACTTTCGTACCTCAGCGTCAGTATCGAGCCAGTGAGCCGCCTTCGCCACTGGTGTTCCTCCAAATATCTACGAATTTCACCTCTACACTTGGAATTCCACTCACCTCTCTCGAACTCAAGACCAGGAGTTTAGGAGGCAGTTCCGG
+
GGGGGGGGGGGGDGGGGGGGGGGGFGGGGGGGGGGGGGGGGGGGGGGGGGGGFGGGFGGGGGGGGGGGGGGGGGGGGGGGGGGGGGGGGGGGGGGGGGGGGGGGGGGGGGGGGGGGGGGGGGGGGGGFGGGGGGGEGGGGFGGGGGGGGGGGGGGCFCGGGGFGDGGGGGGGFGGGGGGGGGDEGFFGGGEFGFGFGFFGGDECFFF;F51;CCGGGC;3C)>CFFF7F??ADAFFF?F?>?F?2<B:7:6A2??7??0::?FFGG4<FA<:D(7CFAF0(
@M06628:26:000000000-CRM2J:1:1106:21538:2585 2:N:0:150
TAGTCTTGCGACCGTACTCCCCAGGCGGAATGCTTAATCCGTTAGCTTTGGCACAGAACAGTTTACTGCTCCCTATACGTAGTTCCCCTTGTTCACTGTGGGGTCTACGGGGGTCTATTCTCCTTTTCTCTCCACACTTCTGTACCTCACCGCCAGTGTCACACCACAGATCCCCCCCCTCCACCCGTGTTCTCTTCACGATCTATGCATTTTTCCCCTACACATCGGATTCTACTCACCTCTCTCCAGCCCTCGACCCGAACTTTTCCTCGTAGACCCG
+
GG-FFGGGGGGGGGGGGGGGGGGGGGGG+CF,CFFGG,,CFGGGG,FE,C,CFF,EC6@,E96<5CC,F,C,,,,,,,,9,,8,,,,,,4,C,,,5CF,C,+44+,9,++@++@+@,,,,8,,:3F=,,C,CD9DDG,3,,,,,3,7>33,;+**34,@,,,,3@**4>,,3,*>1*=8/A8*=*1*/=C*1+1+)+1**/A*53**.+*-:*)9*09.(..<2*)*(0)(,))964)6:*4?B>>()(,((,.-66>3(((0(*2*)0)*(*(**/53(
@M06628:26:000000000-CRM2J:1:1106:21555:2598 2:N:0:150
TAATCTTGCGACCGTACTCCCCAGGCGGAATGCTTAATCCGTTAGGTGTGTCACCGAACAGTATACTGCCCGACGACTGGCATTCATCGTTTACGGTGTGGACTACCAGGGTATCTAATCCTGTTTGCTCCCCACACTTTCGTACCTCAGCGTCAGTATCGAGCCAGTGAGCCGCCTTCGCCACTGGTTTTCCGCCAAATATCTACGAATTTCACCTCTTCACTTGGAATTCCACTCACCTCCCTCGAACTCAAGACGAGGACTTTAGGAGGCATTTCCGA
+
DFGGGCFFGGGG7FCFE@FGGGGEDFEGGDGGGGGGFGGGCDFFCGCCFGGFGDGGG@CFGGEFFGF,C<FBCGGGGGGFEFGGFFFF=FFFFFEF,48CFGF9FD<FGGGGGFFGGGAEF9FFFFDEE,>>>@8FDCGFFGGGFGFCCF,@@EGEGFF,*F:CGGBD:EGGF*B5BEGFE**:E88=,<C=E):0C:5C@E<@FF315;@@7?:CD5/)-.9:GF44B97)-6@B?BF<G0(4(.7?F:22)())((,4(-)(2:64)69<C1+39)6(-
@M06628:26:000000000-CRM2J:1:1106:11167:2717 2:N:0:150
TAATCTTGCGACCGTACTCCCCAGGCGGAATGCTTAATCCGTTAGGTGTGTCACCGAATAGTATACTATCCGACGACTGGCATTCATCGTTTACGGTGTGGACTACCAGGGTATCTAATCCTGTTTGCTCCCCACACTTTCGCACCTCAGCGTCAGTATCGAGCCAGTGAGCCGCCTTCGCCACTGGTGTTCCTCCGAATATCTACGAATTTCACCTCTACACTCGGAATTCCACTCACCTCTCTCGAACTCAAGACTACCAGTATGAGAGGCAGTTCCAG
+
GGGGGGGGGGGGGGGGGGGGGGGGGGGGGGGGGGGGGGGGGGGGGGGGGGGGGGGGGGGGGGGGGGGGGGGGGGGGGGGGFGGGGGGGGGGGGGGGGGGGGGGGGGF@FGGGGGGGGGGGGGFGGGDGGGGGGGGGGGGGGGGGGGGGGGGGGGGGGGFFGGGGGGGGGFCFDCEEGECFGGGGGGFGGGGFGFGF5>>CCGFFFFFD*;8>FEGGG<FFEEGFG?:>FFFFDA=9?2FFF?)8,4??71()58>24<A?(894F:*-*.08C:EGFFAB9
@M06628:26:000000000-CRM2J:1:1106:16790:2942 2:N:0:150
TAATCTTGCGACCGTACTCCCCAGGCGGAGAGCTTAATGCGTTAGCTGCGTCACCGACATGCATGCATGCCGACAACTAGCTCTCATCGTTTACGGCGTGGACTACCAGGGTATCTAATCCTGTTTGCTCCCCACGCTTTCGAGCCTCAGCGTCAGTAATGGGCCAGTATGTCGCCTTCGCCACTGGTGTTCTTCCGAATATCTACGAATTTCACCTCTACACTCGGAGTTCCACATACCTCTCCCATACTCAAGATAGCCAGTATCAAAGGCAATTCCAA
+
GGGGGGGGGGGGGGGGGGGGGGGGGGGGGGGGGGGGGGGGGGGGGGGGGGGGGGGGGGEGGGGGGGGGGGGGGGGGGGGGGGGGGGGGGGGGGGGGGGGGGGGGGGGGGGGGGGGGGGGGCGGGGGGGGGGGGGGGGGGGGGFGGGGGGGGGGGGGGGGGGGGGGGGGGGGGGGFGGGG3EGGGGGGFGEGFFFF4EFFGGGFFGFF?GFFGGFGGGCFAFDGFGF<BFFFFB5=08AF:FF<3:13AB0449:DFDA<A?F>4CC444474*1EFF49A<
@M06628:26:000000000-CRM2J:1:1106:22092:3474 2:N:0:150
TAGTCTTGCGACCGTACTTCCCAGGCGGCTCGCTTAACGCGTTAGCTCCGGCACAGAGAGGGTCGAACCTCCCCACACCAAGCGAGCACCGTTTACTGCTAGGACTACAGGGGTATCTAATCCCTTTCGCTCCCCTAGCCTTCGTGTCTGAGCGTCAGTAAATGTCCAGTAAGTTGCCTTCGCCATTGATGTTCCTCTCGATATCTACGCATTTCACTGCTACACCGAGAATTCCACTTACCTCTCCATTACTCTAGCACGGGAGTATCGAATGCAGTCCA
+
C@DF<FG9CB@FC@FC;CFGGGC@DFGEGCGEFCFGGGG:CFGGGGGGGGGGGGFGGGGGGGFGGGGGGFGGGGGGGGGGFGGGGGGGGGGFGGGGGFGGGGGGGGGGGGGGGGGGGGGGGGGGGFGGGGEGGGGGGDGGGGGGGGGGGGGGFGGGGGGGGFGGFGGGGGFGGGFGGGGGGGGGGGGG9CFFGFGC?AADC95AGF6;FE?GGFGCCGF?<BG?F7C9@FBAFFFFFFFFDFFF?F?2<A26:6<B>9<<9>F:CC:<7(>:D:9+86046
@M06628:26:000000000-CRM2J:1:1106:22091:3493 2:N:0:150
TAGTCTTGCGACCGTACTTCCCAGGCGGCTCGCTTAACGCGTTAGCTCCGGCACAGAGAGGGTCGAACCTCCCCACACCAAGCGAGCACCGTTTACTGCTAGGACTACAGGGGTATCTAATCCCTTTCGCTCCCCTAGCCTTCGTGTCTGAGCGTCAGTAAATGTCCAGTAAGTTGCCTTCGCCATTGATGTTCCTCTCGATATCTACGCATTTCACTGCTACACCGAGAATTCCACTTACCTCTCCATTACTCTAGCACGGGAGTATCGAATGCATTTCA
+
GGGGGGGGGGGGGGGGGGGGGGGGGGGGGGGGGGGGGGGGGGEGGGGGGGEGGGGGFGGG>GGGGGGGGGGDGGGGDGGGDFGEFDEFGGFGFGGGGGGGGGGGGGGGGGGGGGGGGGGGGGGGGGGGGGGGGGGGGGGGGGGGGGCFGGGGFGGGGGGGGGGGFGGGGG78CFFGGFGGFFGEGGCCCFFF?CFE?1A3+ACBFFFCG>?GDF>:>FF?A<DFG?GBBBB<5<=<BBFFF?BF??04:AAF).64):A<>9>(7CF66(1,04E+*).5.
@M06628:26:000000000-CRM2J:1:1106:8383:3499 2:N:0:150
TAGTCTTGCGACCGTAGTCCCCAGGCGGGGTGCTTAACGCGTTTGCTGCGTCACCGAACGGCATGCCGCCCGACAACTAGCACCCATCGTTTACGGCGTCGACTACCAGGGTATCTAATCCTGTTTGCTCCCCACGCTTTCGCGCCTCAGCGTCAGTATCGAGCCCGTAATCCGCCTTCGCCACTGGTGTTCTTCCTAATATCTACGAATCTCACCTCTACACTAGGAATTCCACTTACCTCTCTCGACCTCTATACTGGTAGTATTGAGGGCAGTTCCGA
+
GGFFGGGGGGGDEGGGCGGGGGGGGGGG+C68FFGGGG7FCCGEGGGFGGFGGG@GG@4F@4FFAFFC:F@=+F+3D<D<=F<B:CFG:F<DDFC7FGG*5C<7FGCG8>F>3,?C;9F,7F9=<C8C;:C:1:B**4FB9B@*1F?EF6F5*=>><C+</@E>8*/:E>*:<CFGC8<<=E5C6*03;CE=FFG<A//7<?F*293:/0(22.2C7F4<A)>:F2*,09)44)=A9)7:78)4)),)((-5<-)6><-).6*8>D?AF)*(91C@7<42(
@M06628:26:000000000-CRM2J:1:1106:8403:3502 2:N:0:150
TAGGCTTGCGACCGTAGTCCCCAGGCGGGGTGCTTAACGCGTTTGCTGCGTCACCGAACGGCATGCCGCCCGACAACTAGCACCCATCGTTTACGGCGTGGACTACCAGGGTATCTAATCCTGTTTGCTCCCCACGCTTTCGCGCCTCAGCGTCAGTATCGAGCCAGTAAGCCGCCTTCGCCACTGGTGTTCTTCCTAATATCTACGAATTTCACCTCTACACTAGGAATTCCACTTACCTTTCTCGATCTATAGACTGGTAGTATTGATGGCAGTTCCGG
+
CEG-@EF@CFG:+@@D@6C,EFFG<F@@+@FF,CFF<EEG7CBGDGGCGGGDGEEBCGEGCGGGGGG+@FGGGGGGGGGA<DGFEG,6=>3DFGC@F:FFEECG8FC7FC@F8>D>F;FEGCFFGG8CFGFFEF7=C*CFEEGGGG=CGGGGGGG8+<EG*;88?EFGGG7C6):E*8CFGG5C+28C*ACF+**)<@?CC@9*@FF0:56FDDC**7=<<>D<*)74892<A9*6<A*3C)46<4121:,)6<)<2))4A<9.:76)*)*)*.:86<),(
@M06628:26:000000000-CRM2J:1:1106:19423:3688 2:N:0:150
TAATCTTGCGACCGTACTCCCCAGGCGGGAAGCTTAATGCGTTAGCTGCGCCACCAAAATGTATACATTCTGACAGCTAGCTTCCATCGTTTACGGTGTGGACTACCAGGGTATCTAATCCTGTTTGCTCCCCACACTTTCGCACCTCAGCGTCAGTATCGAGCCAGTGAGCCGCCTTCGCCACTGGTGTTCCTCCAAATATCTACGAATTTCACCTCTACACTCGGAATTCCACTCACCTCTCTCGACCTCTAGACTGATAGTTTTAAAGGAAGTTCTGG
+
FEFFGGGGGGGGD78@FGGFGGGGFGGGGDGGFGGFGGE9FGG@CFE9FGDGGGFFFF4CFGGGFFGFGGFFGGFGGEGCDEAAFFFGGGGGGGDFFG+B+CFDEFECF7FB=FFFDGGGF;BFGFGCGGFFGCEEFFGG;ECCFC:C7>DGEGGCFFCFEF5CC78DFGGGGDGC1:95585ECGFGGG=A?FG3*)/7>3=7?+8<CFFGFEG**1/7647>*473@F064>7<03?070)().(,4(-4).)-443).-7<>7=A?5*)*(2<0:)6)
@M06628:26:000000000-CRM2J:1:1106:12751:4147 2:N:0:150
CAGCCTTGCGACCATACTCCCCAGGCGGAACACTTAACGCTTTCGCTACGGCCGAGAGAATGTGATAGTTCCCTCAACCCAGTGTTCATCGTTTACGGCTAGGACTACCGGGGTATCTAATCCCGTTCGCTACCCTAGCTTTCGTGCCTCAGCGTCAGAAAAGATCCAGTGATGCGCCTTCGCCACCGGTGTTCCCTATGATATCAACGCATTTCACCGCTCCACCATAAGTTCCCATCACCCCTATCTTCCTCGAGCTTGGGGGTTTGAGCGGCTATTC
+
FCFGGGGGGGDGGGGGGGGGGGF7FFFGCFGFGFGGGGGGGGGGGGGCEGGGGGDGGGGGGGFGGGGGGGGGGFGGGGGGGGGGGGGGGGGGGGGGEGGGGGGGGGGGGGDEG=@DGGG9CDGFG>@DGGGGGDGGGGFGGGGGFG5DGGGFCEEEGGFFGGGGFDFFGGGGGGFEGDGGGGGGGGGG8ECEB6CE7A6:E9CF9@FFG@>DDAFC7CE031DFG:>A*794:<F<>DFFG4:B:<?F2AB>>9834-2:::80/)71..*)/(/2).))
@M06628:26:000000000-CRM2J:1:1106:23443:5072 2:N:0:150
TAATCTTGCGACCGTACTCCCCAGGCGGAATGCTTAATCCGTTAGGTGTGTCACCGAGCAGCATGCTACCCGACGACTGGCATTCATCGTTTACGGTGTGGACTACCAGGGTATCTAATCCTGTTTGCTCCCCACACTTTCGTACCTCAGCGTCAGTATCGAGCCAGTGAGCCGCCTTCGCCACTGGTGTTCCTCCAAATATCTACGAATTTCACCTCTACACTTGGAATTCCACTCACCTCTCTCGAACTCAAGACTAGCAGTTTAAGAGGCAGTTCCAG
+
GGGGGGGGGGGGGGGGGGGGGGGGGGGGGGGGGGGGGGGGGGGGGGGGGGGGGGGGGGGGGGGGGGGGGGGGGGGGGGGGGGGGGGGGGGGGGGGGGGGGGGGFGGGGGGGGGGGGGGGGGGGGGGGGGGFGGGGGGGGGGGGGGGGGGGGGGGGGGGGGGGGGGGGGGGGGGDGGGGGGGGGGGGFCCGDC?FFFGFFGGGFFGFFFGFDCFCGDGGFFFFGFGFGF@FFF4AF>::FFDFBBFFF?F?:<A??)(-)(4<=AGGFA@AGFC<DFF<<A6
@M06628:26:000000000-CRM2J:1:1106:22068:5548 2:N:0:150
CAGCCTTGCGACCATACTCCCCAGGCGGAACACTTAACGCTTTCGCTACGGCCGAGAGGATGTGGAAGTCCCCTCAACCCAGTGTTCATCGTTTACGGCTAGGACTACCGGGGTATCTAATCCCGTTCGCTACCCTAGCTTTCGTGCCTCAGCGTCAGAAAAGATCCAGTGATGCGCTTTCGCCACCGGTGTTCCCTATGATATCAACGCATTTCACCGCTCCACCATAAGTTCCCATCACCCCTATCTTCCTCAAGCCTGGTGGTTTGAAACGCAGTTC
+
GGGGGGGGGGGGGGGGGGGGGGGGGGGGGGGGGGGGGGGGGGGGGGGGGGGGGGGGGGGGGGGGGGGGGGGGGGGGGGGGGGGGGGGGGGGGGGGGGGGGGGGGGGGGGGGGGGGGGGGGGGGGGGGGDGGGGGGGGGGGGGGGGGGGGGGGGGGGGGGGGGGGGGGGGGGGGGGGGGGGGEDGGGGGGGGFGFGFGFFGFCFFFFFBGFFGGFGGGGFFFFGFG:FFFFFFF<F7><@?C:?BFFDFFAAFF<AF???>B:6:DG3:<AC924CE@:66
@M06628:26:000000000-CRM2J:1:1106:6015:5626 2:N:0:150
TAATCTTGCGACCGTACTCCCCAGGCGGAATGCTTAATCCGTTAGGTGTGACACCAAAGGGCAAGCCCTCTGACGTCTGGCATTCATCGTTTACGGCGTGGACTACCAGGGTATCTAATCCTGTTTGCTCCCCACGCTTTCGCACCTCAGCGTCAGTATCGAGCCAGTGAGCCGCCTTCGCCACTTGTGTTCCTCCGAATATCTACGAATTTCACCTCTACACTCGGAATTCCACTCACCTCTCTCGAACTCAAGACTAGCAGTATCAAAGGCAGTTCCAG
+
GGGGGGGGGGDGGGCGCFGGGGGGGGGGGGGEGGGGGGGGGGGGGGGFGGGGFGGGGGGGGDGGGGGGGGGFCFGGGGGCEFGGFGGGGDFGGG7=@FFEFCGGGGGGEFFGGGGGDCGGGFCFFFFGFGFFEFGGGGFGGGGGGGGGGCFGGGGG;CAFEG>EGGFCGGGGGGGE>EGFGCEE6+>:>8<7?8@68;>DC1=A9FFFFA@7FFGG=DF<BBF2C?*-.>)6)4@9((/4C:B:?F0),4:AA(3-44<02>B)*:@B?)*4<<ECFA>:6
@M06628:26:000000000-CRM2J:1:1106:6003:5641 2:N:0:150
TAATCTTGCGACCGTACTCCCCAGGCGGAATGCTTAATCCGTTAGGTGTGACACCAAAGGGCAAGCCCTCTGACGTCTGGCATTCATCGTTTACGGCGTGGACTACCAGGGTATCTAATCCTGTTTGCTCCCCACGCTTTCGCACCTCAGCGTCAGTATCGAGCCAGTGAGCCGCCTTCGCCACTGGTGTTCCTCCGAATATCTACGAATTTCACCTCTACACTCGGAATTCCACTCACCTCTCTCGAACTCAAGACTAGCAGTATCAAAGGCAGTTCCAG
+
GGGGGGGGGGGGGGGGGGGGGGGGGGGGGGGGGGGGGGGGGGGGGGGGGGGGGGGGGGGGGGGGGGGGGGGGGGGGGGGGGGGGGGGGGGGGGGGEGGGGGGGGGGFGGGGCFFGGGGGGGGGGGGGGGGGFGGGGDGGGGGGGGGGGGGGGGGGGGGGGGGGGDGGGGGGGGGGGGGGGGGGGGFGGGGGFGFGFEDFGGGGFGFFDGF?FFFGGGGFFFFGFGFGFBFDF2AFFFFFFGFF?DFFF?B?<BB<4<BA?:BFFGGFBFBFBGBGGFFA44
@M06628:26:000000000-CRM2J:1:1106:19670:6716 2:N:0:150
AAATCTTGCGATCGTACTCCCCAGGCGGGATGCTTAATGCGTTAACTACGGCACAGAGATTTTCATCCCTACACCTAGCATCCATCGTTTAGGGCGTGGACTACCGGGGTATCTAATCCCGTTCGCTACCCACGCTTTCGTCCCTGAGTGTCAGTAACAGGCCAGTTGGCCGCCTTCGCCACTGGTGTTCCTCCCGATATCTACGCATTTCACCGCTACACCGGGAATTCCGCCAACCTCTCCTGTACTCAAGCTATGCAGTATTAGATGCAGTTTCAGGG
+
GGGGGGGGGGGGGGGGGGGGGGGGGGGGGGGGGGGGGGGGGGGGGGGGGGGGGGGGGGGGGGGGGGGGGGGGGGGGGFGGGGGGGGGGGGGGGGGGGGGGGGGGGGGGGGGGGGGGGGFFGGGGGGGGGGGGGGGGGGGGGGGGGGGGGGGGCFGGGGGGGGGGGGGGGGGGGGGGGGGGGGGGGGGGGGGFGFG>EFFDFGCFGEFFG?AGGBGGGCBBFF3>G0D?FFFFFFDBBF@?FFFFF<AABAB?<BFFFFFF<9@>GGFAF2>AC<EC?>AA:
@M06628:26:000000000-CRM2J:1:1106:18109:7109 2:N:0:150
TAATCTTGCGACCGTACTCCCCAGGCGGAATGCTTAATCCGTTAGGTGTGACACCGAATAGCATGCTACCCGACGTCTGGCATTCATCGTTTACGGCGTGGACTACCAGGGTATCTAATCCTGTTTGCTCCCCACGCTTTCGCACCTCAGCGTCAGTATCGAGCCAGTGAGCCGCCTTCGCCACTGGTGTTCCTCCGAATATCTACGAATTTCACCTCTACACTCGGAATTCCACTCACCTCTCTCGAACTCTAGACCGGCAGTTTTGAAGGCAGTTCCAA
+
GGGGGGGGGGGGEEFGGGGGGGGGGGGGGGGFGGGGGGGGGGGGGGGGGGCFGGGGGGGGGGFGGGGGGGGGGGGGGGGGGFGGGGGGGGGGGGGGGGGGGGGGGGGGEGGGFGGGCFFGGCFGGGGGGGGGGFGGGGGGGGGGGGFGEGGGGGGEGGGGD@FGGFGFFFGGGGGGGGGGGGEGGG*<CFGFECGFCB>DGGGF7C><E@FFGFGGGG?AADG<G?<95>0<A>FAFFFFF?23478>18:<>>)4<2>611.4DF@1@>D>FBGGFFFB:
@M06628:26:000000000-CRM2J:1:1106:18597:7198 2:N:0:150
CATTCTTGCGAACGTACTCCCCAGGTGGGTCACTTATCAATTTCTCTTAGCCACTCAGACCGAAGTCCGAACAGCTAGTGACCATCGTTTACGGCGTGGACTACCAGGGTATCTAATCCTGTTCGCTCCCCACGCTTTCGTCCATCAGTGTCAATATATTGTTAGTGATCTGCCTTCGCAATTGGTATTCTATGTAATATCTATGCATTTCACCGCTACACTACATATTCTAACCACTTCACAATAATTCAAGATAACCAGTACCAAAGGCAATTCTAC
+
GGGGGGGGGGGGGGGGGGGGGGGGGGGGGGGGGGGGGGGGGGGGGGGGGGGGGGGGGGGGGGGGGGGGGGGGGGGGGGGGGGGGGGGGGGGGGGGGGGGGGGGGGFGGGGGGGGGGGGGGGGGGGGGGGGGDEFGGGGFG>EGCCGGFFFGGGDG;EFGGGGGGCEC7DAFCGGGFGGED*=FFGGGFGGGFGFFCCFFFFGGFGBFEEFEGGEDGGGFF;4<EFFGFFFFFFFFFDFA3;@EFFFFCC?C5C8@F??2829=)2?4:<05(72<+74)
@M06628:26:000000000-CRM2J:1:1106:15656:8280 2:N:0:150
TAATCTTGCGACCGTACTCCCCAGGCGGAATGCTTAATCCGTTAGGTGTGTCACCAACAAGCATGCTTGCTGACGACTGGCATTCATCGTTTACGGTGTGGACTACCAGGGTATCTAATCCTGTTTGCTCCCCACACTTTCGCACCTCAGCGTCAGTATCGAGCCAGTGAGCCGCCTTCGCCACTGGTGTTCCTCCGAATATCTACGAATTTCACCTCTACACTCGGAATTCCACTCACCTCTCTCGAACTCTAGACCGGCAGTTTTGGAGGCAGTTCCAG
+
GGGGGGGGGGGGGGGGGGGGGGGGGGGGGGGGGGGGGGGGGGGGGFGGGGGGGGGGGGGGGGGGGGGGGGGGGGGGGGGGGGGGGGGGGGGGGGGGGGGGGGGGGGGGGGGGGGGGFGGGGGGGGGGGGGGGGGGGGGGGGGGGGGGGGGGGGGGGGGGGGGGGGGGGGGGGGGGGGGGGGGGGGFGDGGGFFFGFEFDGGGCFGFFF>A@FGEGG6CFAFEFEGFGFFFFDFFF987F?=??B<<3?FFFDA2<<BFB99>@BFGF07>G:<?GFFFBA9
@M06628:26:000000000-CRM2J:1:1106:19721:8483 2:N:0:150
CATTCTTGCGAACGTACTCCCCAGGTGGCTTACTTAATGGTTTCCCTTGGATGCTCAGATCTAGTCCAAACATCGAGTAAGCATCGTTTAGGGCGTGGACTACCAGGGTATCTAATCCTGTTCGCTCCCCACGCTTTCGTGCCTCAGCGTCAATATATGCCTAGCTAGCTGCCTTCGCAATTGGTGTTCTATGACATATCTATGCATTTCACCGCTACATGTCACATTCCGCTAACCTCAACATAATTCAAGATAGACAGTTTCAAAGGCAATTTTCCAGT
+
GGGGGGGGGGGGGGGGGGGGGGGGGGGGGGGGGGGGGGGGGGGGGGGGFGGGGGGGGGGGGGGGGGGGGGGGGGGGGGGGGGGGGGGGGGGGGGGGGGGFGGGGGGGGGGGGGGGGGGGGGGGGGGGGGGGGGGGGGGGGGGGGGCFGGGGGGGGGGGGGFGFGGGGGGGGGGGGGGGGDGGGGGGGGGGGFEFGFGFFGG@F+D9BEFFEGGFGGGGFFEFGFGFGFFFEDDB54?FA14=38ACEFFF?EA<E4C<CFEEFEGG6441D:F<FGFBFB6
@M06628:26:000000000-CRM2J:1:1106:3085:8935 2:N:0:150
TAATCTTGCGACCGTACTCCCCAGGCGGGAAGCTTAATGCGTTAGCTGCGCCACCGAACAGTAAACTGTCCGACGGCTAGCTTCCATCGTTTACGGCGTGGACTACCAGGGTATCTAATCCTGTTTGCTCCCCACGCTTTCGCACCTCAGCGTCAGTATCGAGCCAGTGAGCCGCCTTCGCCACTGGTGTTCCTCCGAATATCTACGAATTTCACCTCTACACTCGGAATTCCACTCACCTCTCTCGAACTCTAGATTGCCAGTATCAGAGGCAGTTCCAG
+
FFFGGGGGGGGGEEGGGGGGGGGGGGGGGGGGGGGGGGGGGGGGGGGGGGGGGGGGFGGGGGGGGGGGGGGGCFDGGGGFGFGGGGGGGGGGGGGGGDEFFGGGGGGGGGGGGGGGGGGGGGFGGGGGGGGGGGGGGGGGGGGGGGGGGGGGGGGGG@;CEGCGGGGGGGGGGGGGGGGGGCGGGGGGGGGFGFGBGFFGGGGFG?F<FF<GCAGGFGFFFFGF:8C>FFFF<AF2<FF<9:<?270:81?AFF<BAD?>AB??CCF49>C:CFGGFAD>.
@M06628:26:000000000-CRM2J:1:1106:16210:9049 2:N:0:150
CAGCCTTGCGACCATACTCCCCAGGCGGAACACTTAACGCTTTCGCTACGGCCGAGAAGATGTGGAAGTCCCCTCAACCCAGTGTTCATCGTTTACGGCTAGGACTACCGGGGTATCTAATCCCGTTCGCTACCCTAGCTTTCGTGCCTCAGCGTCAGAAAAGATCCAGTGATGCGCTTTCGCCACCGGTGTTCCCTATGATATCAACGCATTTCACCGCTCCACCATAAGTTCCCATCACCCCTATCTTCCTCGAGCTTGGGGGTTTGAAACGCAATTC
+
GGGGGGGGGGGGGGGGGGGGGGGGGGGGGGGGGGGGGGGGGGGGGGGGGGGGGGFGGGGGGGGGGGGGGGGGGGGGGGGGGGGGGGGGGGGGGGGGGGGGGGGGGGGGGGGGGEGGGGGGGGGGGGGGGGEGGGGGGGGGGGGGGGGGFGFGGGGGGGGGGGGGGGGGGGGGGGGGGGGGGGGGGGGGGGGFECFEGFFGGGGFGFFFEDFGDBFGGGFFFFGFGFGAFFADAFFFFFF2=?F>FF:BBBFFAA1:6?9011;9CD@BFFGFF0:E3<><
@M06628:26:000000000-CRM2J:1:1106:21419:9353 2:N:0:150
TAATCTTGCGACCGTACTCCCCAGGCGGAATGCTTAATCCGTTAGGTGTGTCACCGAATTGCATGCAACCCGACGACTGGCATTCATCGTTTACGGCGTGGACTACCAGGGTATCTAATCCTGTTTGCTCCCCACGCTTTCGCACCTCAGCGTCAGTATCGAGCCAGTGAGCCGCCTTCGCCACTGGTGTTCCTCCGAATATCTACGAATTTCACCTCTACACTCGGAATTCCACTCACCTCTCTCGACCTCAAGACTACCAGTATGAAAGGCAGTTCCAG
+
GGGGGGGGGGGGGGGGGGGGGGGGGGGGGGGGGGGGGGGGGGGGGGGGGGGGGGGGGGGGGGGGGGGGGGGGGGGGGGGG?FGGGGGGGGGGGGGGGGGGEGGGGGGGGGGGGGGGGGGGGGGGGGGGGGGGGGGGGGGGGGGGGGGGGGGGGGGGGGGGGGGGGGGGGGGGGGGGGGGFGGGEFGGGGGGFGFFDGFFGGGGFGFFFF@BCFDGG=CFFFFGBGFGFDF?A9<@AF:?:9??FFF:FB9;FFF7A?AA?FF?>GG6<FDF:4,=FB<>D)
@M06628:26:000000000-CRM2J:1:1106:12581:10083 2:N:0:150
TAGTCTTGCGACCGTACTCCCCAGGCGGTGCACTTAATGCGTTAGCTTTGACTCGGAAGGGGTCAATCCCCCCAAATCTAGTGCACATCGTTTACGGCGTGGACTACCAGGGTATCTAATCCTGTTTGCTCCCCACGCTTTCGCGCCTCAGCGTCAGTTATCGGCCAGGAAGTCGCCTTCGCCACTGGTGTTCCTTCGCATCTCTACGGATTTTACCCCTACATGCGAAATTCCACTTCCCCCTCCGAAACTCTAGATGAGTAGTTTCAGACGCAGTTTCA
+
GGGGGGGGGGGGGGGGGGGGGGGGGGGGGGGGGGGGGGGGGGGGGGGGGGGGGGGGGGGGGGGGGGGGGGGGGGGGGGGGGGGGGGGGGGGGGGGGGGGGGGGGFGGGGGGGFFGFGGGGGGGGGGGFGGGGGGGGGGGGGGGGGGGGGGGGGGGGGGGGGGGGGGGGGGGGGGGGGGGGGGGEGGGGGGGFFFFEGFFDEGFFGFFF732<=>FCFGF?FFFAF?G<EFFFF<FAFFFFC?F9?BB>09><DFF52::A:9@BDG4)0)055>:EB:<4-
@M06628:26:000000000-CRM2J:1:1106:12170:10180 2:N:0:150
TAATCTTGCGACCGTACTCCCCAGGCGGAATGCTTAATCCGTTAGGTGTGTCACCGAACAGTATACTGCCCGACGACTGGCATTCATCGTTTACGGTGTGGACTACCAGGGTATCTAATCCTGTTTGCTCCCCACACTTTCGTACCTCAGCGTCAGTATCGAGCCAGTGAGCCGCCTTCGCCACTGGTGTTCCTCCAAATATCTACGAATTTCACCTCTACACTTGGAATTCCACTCACCTCTCTCGAACTCAAGACCAGGAGTTTAGGAGGCAGTTCCGA
+
AFFGGGGGGGGGGGEFGGGGGGGGGGGGGGGCFGGGDGFG:FGCCFG<FGGFGGGGGGGGGGGGGCFFFCF@FE>FGEEF?FFGGGGGGGGGGFFGFFGGGGGFGGGGGGDFD>DFGGGGGCFGGG8@>DFGE,B73DF9BECFGGAEFGFEGGGBDFCGGCFDFFGFFBFFCCEGGG:/C:5?FG=CGFGFFFGFDAAD9;9:@FFDCF=:@<FD7>=37)9<CAF?=?7AD4/6,3@?*(,4221:???<<:>),(44(87:FFFF)6*(*-:8=<A(4
@M06628:26:000000000-CRM2J:1:1106:27259:11214 2:N:0:150
CAGCCTTGCGACCATACTCCCCAGGCGGATCACTTAACACTTTCGCTACGTCCGAGAGGATGTGGAAGTCCCCTCAGACTAGTGCTCATCGTTTACAGCTAGGACTACCGGGGTATCTAATCCCGTTCGCTCCCCTAGCTTTCGTACCTCAGCGTCAGAAGAGACCCAGTAAGCCGCTTTCGCCACCGGTGTTCCTGATAATATCAACGCATTTCACCGCTCCACCATCAGTTCCGCTTACCTCTGGCTCCCTCAAGGCTTGTGGTTTCTAACGCAATTC
+
FDFGEFFGGGGG::CEFGGGGGG@FGGGG7FGGGGGEGGGGGGGGGGEGEFGGG7FEGGG8FEFGGGGGFGFFGFFFCGGGFGF9EFCGGGFGGGGGGGGG?FGF@FGGGGGG6FFGGGDGGF8FFB@BCEGCGCGGFGFGGGGGGG+@EF6DGEGGGFAFBFGGGGGGGGF,;,4*;?FF57CEDFECCC>8FD?++/;++=:CF155>>DDEGFGC)22>3(52*4<=?><BB:0:>,93)4,3),,4(1(1::27<B((.5**7(*):)04C5513:
@M06628:26:000000000-CRM2J:1:1106:27153:11380 2:N:0:150
TAATCTTGCGACCGTACTCCCCAGGCGGAATGCTTAATCCGTTAGGTGTGACACCGAATAGCATGCTACCCGACGTCTGGCATTCATCGTTTACGGCGTGGACTACCAGGGTATCTAATCCTGTTTGCTCCCCACGCTTTCGCACCTCAGCGTCAGTATCGAGCCAGTGAGCCGCCTTCGCCACTGGTGTTCCTCCGAATATCTACGAATTTCACCTCTACACTCGGAATTCCACTCACCTCTCCCGAACTAAAGACCACCAGTATGAAAGGCAGTTCCAG
+
FFGFCFGGGGGGGGGGGFGGGGGCFGGGGGGGGGGGGFGGGGGGGGGGGGGGGGGGEGGGCFGGGGGGGGGGGGGEEAFFGEEFGGGGFGGGGGGGGGGGDEFGGGGG=FCGGFGFCAFFFGG?FGFGFF8FE87FEEEGAEGEGGGFCFFGGGDEFFCGEFGCGFGFGDCCCGGG>5>*/?=EGGGC6==AFFF@EDFG*+CACAFFGF:FC<*:051)6)5)94C1)7)642/6?FFFD?72(.429>()).56(47?01<97>14=B*:4,7@8<A>6
@M06628:26:000000000-CRM2J:1:1106:22301:11507 2:N:0:150
CAGCCTTGCGACCATACTCCCCAGGCGCTGTACTTAATGCTTTCGCTGCGACCGTGAAAGGCAAGCCTCCCACCGTCTAGTACAGATCGTTTACGGCTAGGACTACCGGGGTATCTAATCCCGTTCGCTCCCCTAGCTTTCGTGCCTCAGCGTCAGACAGACTCCAGTACACCGCTTTCGCCTCTGGTGTTCCTTCAGATCTCAACACATTTCACCGCTCCACCTGAAGTTCCGTGTACCTCTAGTCTACTCAATTTCGCAGGTTTCAACTGCAGTTCCAA
+
GFGGGGGGGGGGGGGGGFGGGGGDFGGGGGGGGGGGFGGGGGGGGGGGGGGGGGGGGGGGFGGGGFGGGGDGGGGGGFGGGGGGGGGGGGGGGGGGGGGGFGGGGGGGGGGGGGGGGFGFGGEGGCCCGGGGCGGGFEFGGGGGGGGGGGGGGGGGGGGEFGF?<>ED>EEF8DCBECGGEECEGGGGGGGFGAGF?AF7C9?FC;F?*6)+19D;55A9>FGBGFGFFF<<A6?(8:FFG<<>246<<928A3)6<>BF?F38CCB2=)::FACGF499)
@M06628:26:000000000-CRM2J:1:1106:28349:12268 2:N:0:150
CAATCTTGCGACCGTACTCCCCAGGCGGTCTACTTAACGCTTTCGCTTCGCCACTGAGGCAGTGGAAACCCCAACAACCATGTGTCCTTCGTTGCGGGCTAGGCCTGCCGGGGTACCTACTCTCGTTCCCCACCCTATTTTCCGTCCGTCAGTGTATAAAGATTCCCACGTTTGCGCTTTCCCACTCGGTGTTCTGATCGATATCCACGTATTCCCCCCCCCCCCTGTAACTCCCCCCCCCCCATCACTACACAAGTTCTGTAGCTTAGACACCCTTATC
+
AF-6CFGGGGGGGEFGGGGGGGGGGGGG8+,CFFGF9F:F@FGCFGG?CF@B,,,,CE7,,8,99,,,C:,?,,?+94+4,5,,<,,,,,+:B,+6=E+>,4,,3,+:,+8>+C3,,,9,,,,:+5>D,<8>@@@@,,,7=;3:@A**3,64,6>,2;,@,,,,2,,,,***2*,*=3**+0=0*****4/)*++)1++**3/5+/*,*)(2*-*20))-(4)()(1.9*).-).8(-.7)4(-.2)54)527)-(6)-)).9)***)*.*)*(*27)).
@M06628:26:000000000-CRM2J:1:1106:6647:12291 2:N:0:150
TAATCTTGCGACCGTACTCCCCAGGCGGAATGCTTAATCCGTTAGGTGTGTCACCGAGCAGCATGCTACCCGACGACTGGCATTCATCGTTTACGGTGTGGACTACCAGGGTATCTAATCCTGTTTGCTCCCCACACTTTCGCACCTCAGCGTCAGTATCGAGCCAGTGAGCCGCCTTCGCCACTGGTGTTCCTCCAAATATCTACGAATTTCACCCCTACACTTGGAATTCCACTCACCCCTCTCGAACTCACGACTAGCAGTTTAAGAGGCAGTTCCAG
+
C;-6,CF9@@:FCCG8BFEFGGC@FFECFGGFGGCFGDCCBCEGGGGGGGGGGGCFFGGGGGGGGGGGGGGGDEGDGGGCFGGGCEGAFGGGDFFGGGGGGGGFFDGGGDFGFGDDCE9EAA<FFGFGGGGGGGGGGGGGGDGGGGFGFFGGGEEGGGFD@FFGECGGGGG>BCEE>E6*=CEGGF8<CGGF9AFDF)0>7CGFC63;:5=F+)77*>3(3>C4C<7:BB254AF<:7F0*(-4:BB?BBBA2((--43(.27<DD8<6AD:*(*2*-)).
@M06628:26:000000000-CRM2J:1:1106:5113:12304 2:N:0:150
TAATCTTGCGACCGTACTCCCCAGGCGGAATGCTTAATCCGTTAGGTGTGTCACCGAGCAGCATGCTACCCGACGACTGGCATTCATCGTTTACGGTGTGGACTACCAGGGTATCTAATCCTGTTTGCTCCCCACACTTTCGCACCTCAGCGTCAGTATCGAGCCAGTGAGCCGCCTTCGCCACTGGTGTTCCTCCGAATATCTACGAATTTCACCTCTACACTCGGAATTCCACTCACCTCTCTCGAACTCAAGACTAGCAGTATTAGAGGCAGTTCCGG
+
GGGGGGGGGGGGCFGGGGGGGGGGGGGGGGGGGGGGFGFGGGGGGGGGGGGFGGGGGGGGGGGGGGGGGGGGGGGGGGGGGGGGGGGGGGGGGGGGEFGGGGGGGGGGFGGFGGGGDGGGGGGGGGGGGGGGGGGGGGGGGGGGGGGGGGGGGGGGGGGGGF>EGGGGGGGCFCDGGGGGGGDGFGFGGGGCBAC@GFFGGCF@FFF;GFFGGFGGDGFFFA4.CBG>EF7AFA72416:FF??2<:B?BFAAFFFFFFFFFFFGGB)7:FFG?D;@DFFF
@M06628:26:000000000-CRM2J:1:1106:5121:12325 2:N:0:150
TAATCTTGCGACCGTACTCCCCAGGCGGAATGCTTAATCCGTTAGGTGTGTCACCGAGCAGCATGCTACCCGACGACTGGCATTCATCGTTTACGGTGTGGACTACCAGGGTATCTAATCCTGTTTGCTCCCCACACTTTCGCACCTCAGCGTCAGTATCGAGCCAGTGAGCCGCCTTCGCCACTGGTGTTCCTCCGAATATCTACGAATTTCACCTCTACACTCGGAATTCCACTCACCTCTCTCGAACTCAAGACTAGCAGTATTAGAGGCAGTTCCGG
+
GGGGGGGGGGGGGGGGGGGGGGGGGGGGGGGGGGGGGGGGGGGGGGGGGGGGGGGGGGGGGGGGGGGGGGGGGGGGGGGGGGGGGGGGGGGGGGGGGGGGGGGGGGGGGGGGGGGGGGGGGGGGGGGGGGGGGGGGGGGGGGGGGGGGGGGGGGGGGGGGGGGGGGGGGGGGGGGGGGGGGGGGGGFGGGGFGFGDGFDGGGGFGFFF5=1CFFGGGFFBFFGFG?GFEFDA<AFFFBFFGFB?<DF2:BFBBFFBFBB?FF?A7CFFFFFFC0=EFBF?F
@M06628:26:000000000-CRM2J:1:1106:25690:12353 2:N:0:150
CAGTCTTGCGACCGTACTCCCCAGGCGGAGTGCTTAATGCGTTTGCTGCAGCACTAAAGGGCGGAAACCCTCTAACACTTAGCACTCATCGTTTACGGCGTGGACTACCAGGGTATCTAATCCTGTTCGCTCCCCACGCTTTCGTACCTCAGCGTCAGTTACAGACCAGAGAGTCGCCTTCGCCACTGGTGTTCCTCCACATCTCTACGCATTTCACCGCTACACGTGGAATTCCACTTTCCTCTTCTGTACTCAAGTTCCCCAGTTTCCAATGACCCTC
+
GGGGGGGGGGGGGGGGGGGGGGGGGGGGFGGEFGGGAFFGGGGGGGGGGGFGGGGGGGGGE7CEEGCFFGEGFEFCGFFGF<EGFGGEGFGGGGFGGGGG:FGEGGGGGGGCEGGGFDFFFFFFGFGGGGEGGGGGCDFGGGGDG::CFD78>EEGECGFGGCFEBCFC@C618>CCEEGGGEEGC?7FCFFG77<>5AFCFFFFBFAF:<D*::0C7:>>2C?G?7(<)48?BFFAD*)*.6:A<<<9AAB9A>B794<-454*2*6F)*6>:+<?(.4
@M06628:26:000000000-CRM2J:1:1106:5316:12528 2:N:0:150
TAATCTTGCGACCGTACTCCCCAGGCGGAATGCTTAATGCGTTAGCTGCGTCACCGAATAGTATACTATCCGACAACTGGCATTCATCGTTTACGCCGTGGACTACCAGGGTATCTAATCCTGTTTGCTCCCCACGCTTTCGCACCTCAGCGTCAGTATCGGACCAGTAAGCCGCCTTCGCCACTGTTGTTCTTCCTAATATCTACGAATTTCACCTCTACACTAGGAATTCCATTTACCTCTTCCGATCTCTAGACTGACAGTATTGAGGGCAGTTCCG
+
CCFGGGGGGGGDGCFGGGGGGGGGCFGDFEGGGGGFEFEF:FGG7EGGGGGGGGG@FBEF?FGFFGGAFGGGGGCE8?FGFC<?,?@F<FGGDGE+@FFG:FE<FGFFGCFAFFGFGGGGCAFFGGFF9FEF8F@FCGGC=>CGGFCFGGFEGGGGGCFFE7EEEDCEF99?CCGG>:C5:E::6C+CCFCFGFGEGFFGCGCF?C:;5;2:FEGG97*<A4D<47F?8)4)44*.<)0-:286:)(4-(,6AA))-<>:2264*0/6B)*83:CCFBF<
@M06628:26:000000000-CRM2J:1:1106:6682:12755 2:N:0:150
TAGTCTTGCGACCGTACTCCCCAGGCGGTGCGTTTAACGCGTTAGCTCCGGCACGGACGGGGTCGAACCCGCCCACACCAAACGCACACCGTTTACTGCTAGGACTACAGGGGTATCTAATCCCTTTCGCTACCCTAGCCTTCGAGCCTCAGCGTCAGTTAGTGTCCAGTGTATCGCCTTCGCCACTAGTGTTCCTCACGATATCTACGCATTTCACTGCTACACCGTGAATTCCATACACCCCTCCACTACTCTAGCTTGGCAGTATCGGATGCATTTC
+
GGGGGGGGGGGGGGGGGGGGGGGGGGGGGGGGGEGGGGGGGGGGGGGGGGGGGGGGGGGGGGGGGGGGGGGGGGGGGGGGGGGGGGEGGGGGGGGGGGGGGGGGGGCFGGFGGGGGGGGC;CGGGGGGGGGGGGGGGGGGFGGGGFGGGGGGGGGGGGGFCFFFGGFFFGGGCFGEEGEGGFDGGGGGGGG=CFGFFFFGGG5>FFF<FE6DG9DGFG=?FFG?GBGBFF?>4>F<A>F?G?>78181<<:?)8<4A<>A?:F?<DBBF?GBD9F9/44<
@M06628:26:000000000-CRM2J:1:1106:7449:12891 2:N:0:150
TAATCTTGCGACCGTACTCCCCAGGCGGGAAGCTTAATGCGTTAGCTGCGTCACCAAACAGTATACTGCCTGACAACTAGCTTCCATCGTTTACGGCGTGGACTACCAGGGTATCTAATCCTGTTTGCTCCCCACGCTTTCGCACCTCAGCGTCAGTACCGAGCCAGTGAGCCGCCTTCGCCACTGGTGTTCTTCCGAATATCTACGAATTTCACCTCTACACTCGGAGTTCCACTCACCTCTCTCGGTCTCATGACTGACAGTATCAAAGGCAGTTCCAG
+
CFFFFFGGGGEGD@FGGGGGGGGGGGGGGGGGGGGGGGGGGGGGGGGGGGGEGGGGGGGGGGCFGGGGGGGGGGGGGGGGGGGGGGGGGCGGGGGGGGGGGGGGGGGGGGGF<<FFFFGGGAGGGGGFGGGGG?@EGGGGGGGGEGC@CFGGDGGG>9FGGGCGGGGEGF?FGCEGGEGGGGGG?FGCCGGA9A@EGEAD8FGFGF):FF?DF<GF=DFA<<C<C:DFFF().-041:FFGF>B))3<(-()5)).36))(5?4F>B2@2>:9<GGFFF<9
@M06628:26:000000000-CRM2J:1:1106:7434:12900 2:N:0:150
TAATCTTGCGACCGTACTCCCCAGGCGGGAAGCTTAATGCGTTAGCTGCGTCACCAAACAGTATACTGCCTGACAACTAGCTTCCATCGTTTACGGCGTGGACTACCAGGGTATCTAATCCTGTTTGCTCCCCACGCTTTCGCACCTCAGCGTCAGTACCGAGCCAGTGAGCCGCCTTCGCCACTGGTGTTCTTCCGAATATCTACGAATTTCACCTCTACACTCGGAGTTCCACTCACCTCTCTCGGTCTCAAGACTGACAGTATCAAAGGCAGTTCCAG
+
GGGGGGGGGGGGGGGGGGGGGGGGGGGGGGGGGGGGGGGGGGGGGGGGGGGGGGGGGGGGGGGGGGGGGGGGGGGGGGGGGGGGGGGGGGGGGGGGGGGGGGGGGGGGGGGGGGGFFGGGGGGGGGGGGGGGGGGGGGGGGGGGGGGGGGGGEGGEGGGGGGGGGGGGGGGGGGGGGGGGGGGGGGGGGGGFFCFEEFEGGGGFFFFB>FBDFAGGGGFFFFGFGFGFFFFFFFFFFFFFGFF72>?BF?FFF<>219>>0?F<7:BAF<CFF?GGFBFF6
@M06628:26:000000000-CRM2J:1:1106:26088:13104 2:N:0:150
CAACCTTGCGGCCGTACTCCCCAGGCGGACAACTTAACGCGTTAGCTCCGACACCGAAACCGCAAGGGTCCCGACATCAAGTTGTCATCGTTTACGGCGTGGACTACCAGGGTATCTAATCCTGTTTGCTCCCCACGCTTTCGGACCTCAGCGTCAATTCAGGCCCAGATCGCTGCCTTCGCCCTCGATGTTCCTCCTGATATCTACCGATTTCACCCCTACACCAGGAATTCCACTACCCCTTACCGATTCCTAGCTCCCCAGTTTCCACTGCCATTCC
+
GGD6FGGGGG+@F+FGGG@FGGGGGGGGCC+EFGGGGGGGGGGGGGG<68:+CFCE+@++9@:++=D=FEAE:FG@=F<5,8C9FG<?E<6EF+A=FC:FCF+@==8F<FGG<<,5,7F;:F,=@@EC935,@F8*5:*>D,***>=,,2:8:::;:@FCF:+2FF***?+*8**1=0C**3A*:*12*+29<BF)*0/79+0/+19)*)-<F)*0:*)((.9:F(*455,5-:=A<()(1((()(.,2(()).))()-(-,54C*9)@4:<*.63*64)
@M06628:26:000000000-CRM2J:1:1106:3489:13173 2:N:0:150
TAATCTTGCGACCGTACTCCCCAGGCGGAATGCTTAATGCGTTAGCTGCGTCACCGAATAGTATACTATCCGACAACTGGCATTCATCGTTTACGGCGTGGACTACCAGGGTATCTAATCCTGTTTGCTCCCCACGCTTTCGCACCTCAGCGTCAGTATCGGACCAGTAAGCCGCCTTCGCCACTGGTGTTCTTCCTAATATCTACGAATTTCACCTCTACACTAGGAATTCCACTTACCTCTTCCGATCTCTAGATTGGCAGTATTGAGGGCAGTTCCGA
+
GGGGGGGGGGGGGGGGGGGGGGGGGGGGGGGGGGGGGGGGGGGGGGGGGGGGGGGGGGGGGGGGGGGGGGGGGGGFFFFGGGGFGGGGGGGGGGGGGGGGGGGGGGGGGGGGGGGGGGGGGGGGGGGGGGGGCEGGGGGGGGGGGGGFGGGGGGGGGGGGGGGGGGGGFGGGGGGGGGGGGGGGF4@FFGGFGFFEFFFGEGGFGFFFGFFGGFGGGGFFFFGFGFFFFFFFFFFAAFFFFB2>F>?:<F?FFFF<AA?0:?FFFGF2@AF?32:FFAA?(
@M06628:26:000000000-CRM2J:1:1106:14144:13604 2:N:0:150
TAATCTTGCGACCTTACTCCCCAGGCGGAATGCTTAATCCGTAAGGTGTGTCACCGAATAGTATACTACCCGACGACTGGCATTCATCGTTTACGGTGTGGACTACCAGGGTATCTAATCCTGTTTGCTCCCCACACTTTCGTACCTCAGCGTCAGTATCGAGCCAGTGAGCCGCCTTCGCCACTGGTGTTCCTCCAAATATCTACGAATTTCACCTCTACACTTGGAATTCCACTCACCTCTCTCGAACTCAAGACTAGCAGTATCAAAGGCAGTTCCAG
+
,CF<,,CE<+@@F+,;CFGD8,;,,,+6++66;6E6,<66@C,8:6CCFEG<<FFEFGGGAFECD<CEFGGEGGGCGFE8AFGFEF9EDFGGGGGGGGGGFFFFGGGGGGFEDFGFFGG=FGGGGGGGGGGGEGGGGGGFGGGGGGGGGGFCGGGGGGGGDGGGGG7EGDFGGGGEEEGGGEGGGGDFGGDFGFGFGFFGGGGFGFADFF?GGCG>DDFFFFGFCAFEFFFF?EFFFFFFFFB?DF<:???FF?FAFFF?FF9A7C?)9AFFC?CFF<<<)
@M06628:26:000000000-CRM2J:1:1106:24295:14024 2:N:0:150
CAGCCTTGCGACCATACTCCCCAGGCGGAACACTTAACGCTTTCGCTACGGCCGAGAGGATGTGGAAGTCCCCTCAACCCAGTGTTCATCGTTTACAGCTAGGACTACCGGGGTATCTAATCCCGTTCGCTACCCTAGCTTTCGTGCCTCAGCGTCAGAAAAGACCCAGTGTTGCCCCTTCGCCACCGGTGTTCCCTATGATATCAACGCATTTCACCGCTCCACCATAAGTTCCCAACACCCCTGTCTTCCTCAAGCTTGAGGGTTTGAAACGCAATTC
+
GFGGGGGGGGGGGGGGGGGGGGGGGGGGGGGGGGGGGGGGGGGGGGGGGGGGGGCFGGGGGGGGGGGGGGGGGGGGGGGGGGGGGGGGGGGGGGGGGGGGGGGGGGGGGGGGGGGGGGGFGGGGGGGGGGGGGGGGGGGGGGGGGGDEGGGGGGGGGGGGGGGGGGGGGGGGGGGGGGGGGGGGGGCGCCEBGFGFGFFGGCEFFFF8CBFGDDGGGGFFFFG:C?GA6@<BDAFFFFEF5?97:?58)6AA>AAF<>DFB???GGFFDFGFG?DEB6<4
@M06628:26:000000000-CRM2J:1:1106:28659:14383 2:N:0:150
TAGTCTTGCGACCGTACTCCCCAGGCGGGGCACTTAATGCGTTAGCGACGGCGCGGATCTCGTTGGTTGAGACCCACACCTAGTGCCCAACGTTTACGGCATGGACTACCAGGGTATCTAATCCTGTTTGCTACCCATGCTTTCGCTCCTCAGCGTCAGTTACGGCCCAGAGCGGCGCCTTCGCCACTGGTGTTCCTCCTGATATCTGCGCATTTCACCGCTACACCAGGAATTCCCCGCTCCCCTACCGCACTCTAGTCACAGTAGTATCTAGTGACCT
+
FGGGGGGGGGGGGGGGGGGGGGGGGGGEGGGGGGGGGGGGGGGGDGGGGGGGGGGGGGGGGGGGGGGGGGGGGGFFEGEGFGGGGGGGGGGG<FFGFGGG7FGGGGGGGGGGGGGGGGGGGGFFDGGGGGGGGFGGGGGGGGGGGGGGGGFGGGGBEGGGGGGGGGGEGGGGGGCGDGC<EGGGECEFFCC@@BC9+@FFGGC6<7@AGF>DC?CGGGFFBFC9C?C1)>0127FAF1BBDB66?F1??;B>03?AF24<94@AGG?>BAG)*5CCB>FF
@M06628:26:000000000-CRM2J:1:1106:24206:14944 2:N:0:150
CAGCCTTGCGACCATACTCCCCAGGCGCTGTACTTAACACTTTCGCTACGTCCGAGAGACTGTGGGAGGCCCCACGGACTAGTACAGATCGTTTACAGCTAGGACTACCGGGGTATCTAATCCCGTTCGCTCCCCTAGCTTTCGTGCCTCAGCGTCAGAAGGATCCCAGAGAGCCGCTTTCGCCACCGGTGTTCCTCATCATATCAACGCATTTCACCGCTCCACAATGAGTTCCGCTCTCCTCTGATCCCCTCAAGACTTGTGGTTTCAAACGCAATTCC
+
GGFGGGGGGGGGGGGGGGGGGGGGGGGGGFGCFGGGGGDGGGGGGGGGGGGGGGGGGGGGGGGGGGGGGGGGGGGGGGGGGGGGGGGGGGGGGGGGGGGGGGGGGGGGGGGGGGGGGGGGGGGGGGGGGGGGGGGGGGGGGGGGGGGGGGGGGGCGEGGGGGGGGGGGGGGCDFGGGGGGGGGGGGGGGGGGFGACEGFFFC@FFGFA@EEFGGFFFG3>>BFGF4:F<?FAAA<D?BFF<56:BDBFFFF?BB<02)4AA3<F?FGFAB>GFGBE5>AFF
@M06628:26:000000000-CRM2J:1:1106:11528:15089 2:N:0:150
CATCCTTGCGAACATACTCCCCAGGTGGATCACTTATCGCTTTCGCTTGGGCCCTCAGGCTGAAGACATCCCCTCAACTCACAGTTCTTCGGGTGCAGCTTGCACTGGCGGCTTATCTAATTCCGTTCGCTACCCTTGCTTCCGTACCTCAGAGTCAGGCACGACCCAGTGTCTCGCCTACGCGACTTGTGAGCCCTATCATAGCAATTCACCGCTACATGACACAATCCGCTCACATCAACCCAGTCTAAATCATGCTGGTTCAAATGCAACGCCATCG
+
GG--;FFGGGG+C+CFGGGGGGGGG6EF,,;CEGGG<F@FGGGGGGGC,B,6,69,C6,,C@,,@6,:6,:,,,8,9,,,5,,,,<,,C<=,+9+,,:,,,,9,,,,,,+++++8@ED,,@,C,BA8=+@7+3DDFA,8E9,@C>,++,,6,,4@,>3,,,,+3>F83,@9=,23,*4**5****)*/46,4,/846=6*+5++5;+)++9+*(9):>*)))2.C(/4))4(4,).))06*4:(((5,)))))6-)))).,,*.***-9->)*(/*0(54
@M06628:26:000000000-CRM2J:1:1106:11548:15089 2:N:0:150
CAGCCTTGCGACCATACTCCCCAGGCGGAACACTTAACGCTTTCGCTACGGCCGAGAGGATGTGGAAGTCCCCTCAACCCAGTGTTCATCGTTTACAGCTAGGACTACCGGGGTATCTAATCCCGTTCGCTACCCTAGCTTTCGTGCCTCAGCGTCAGAAAAGACCCAGTGTTGCGCCTTCGCCACCGGTGTTCCCTATGATCTCCACGCATTTCACCGCTCCACCATAAGTTCCCAACACCCCTGTCTTCCTCAAGCTTGAGGGTTTGAAACGCAATTC
+
GFGGGGGGGGGGGFGGGCGGGGGGGGGGGGGGGGGGGGGGGGGGGGGGGGGGGGCGGGGGGGGGGGGGGGGGGFDGGGGEDGGGGFGC<?FGFGGGADFFCFGEAGGGGGGDEG7DFGFD;EAEFFFFEECEGFFGCFFGGFEGA>5EFCCFFE>:CFGGCGGGGFC5EFFGGGGCE55?GCDEGGCGGGDE:;;<FAFGGG+1>*16:>9DC>GGFG>B9BG?C2><FFFF>BF>2:B0*42920::A<B>62)8)4)9046:<5500:DAFBC:.14)
@M06628:26:000000000-CRM2J:1:1106:28447:15298 2:N:0:150
TAATCTTGCGACCGTACTCCCCAGGCGGAATGCTTAATCCGTTAGGTGTGTCACCGAGCAGCATGCTACCCGACGACTGGCATTCATCGTTTACGGTGTGGACTACCAGGGTATCTAATCCTGTTTGCTCCCCACACTTTCGCACCTCAGCGGCAGTATCGAGCCAGTGAGTCGCCTTCGCCACTGGTGTTCCTCCCAATATCTACGAACTTCACCTCTACACTCGGAATTCCACTCACCTCGCTCGAACTCAAGCCTAGCAGTATGAGAGGCAGTTCCAG
+
C-;@9CE,6@FC:FCFCGGGGEG,CDGCC+CFGGFA<E9<+:,B@FEFFCF9C<FG7FC@<CGD9,C<,CFCEGE@784E8<95EEFF8FGGFDCF4BFF:,4<F=FDE+?DGD=,:=C>BDBEFF@DDDEGG,+C@DG9>E7>FGFF,:7;*@CE8,,6>F*1>,>>C;,=<5C8B8@9?EE=6*<+=2*1++25*08*++4+<@>0/),*067*099)))>4*(9;)7))))16(46:*3(3((,1(((.).<)(.,,:2660**-9>4:*1:A*)-)-
@M06628:26:000000000-CRM2J:1:1106:28041:15564 2:N:0:150
CAGTCTTGCGACCATACTCCCCAGGCGGAGCACTTAACGCTTTCGCTTCGATACTGAGCATGTCGATGTGCCCAACACCCAGTTTTCATCGTTTACGGCTAGGACTACCGGGGTATCTAATCCCGTTTGCTCCCCTAGCTTTCGTCCCTGAGCGTCAGTAATAACCCAGTGAGTCGCCTTCGCCATCGGTGTTCCTCAGAATCTCTACGCATTTCACCGCTCCACTGGAAATTCCCTTAACCCCTACTTGCCTCAAGTCTCGCAGTTTAGACGGCAATTT
+
GFC-CEFGGGGCF>EGGG9EFGGGGGEG7++CFEGGGFGG7FG9FFG<@F,,67CF?,9?:9C?E@C<FE9CE54=F,,+AEE,5<<FF9FGGGG98FB>BFGGGFGGA7FCGGDFGGABEGGB7FF,>FG,DE@D3D=FGCGG@@;@B8<D,>CEDG9@@,,,3DGCEFF7B52CG5EGGGGGG4>CCG5>BA+9++)2>C9+;677=>?GG3CFGGA0,3C(7-*()/)6<AB?2)))25381,,3)).(.5.8<4<D)4)-957:1<F)96E*).8)
@M06628:26:000000000-CRM2J:1:1106:5139:15827 2:N:0:150
CAGCCTTGCGACCATACTCCCCAGGCGGAACACTTAACGCTTTCGCTACGGCCGAGAGGATGTGGAGGTCCCCTCAACCCAGTGTTCATCGTTTACGGCTAGGACTACCGGGGTATCTAATCCCGTTCGCTACCCTAGCTTTCGTGCCTCAGCGTCAGAAAAGATCCAGTGATGCGCTTTCGCCACCGGTGTTCCCTATGATATCAACGCATTTCACCGCTCCACCATAAGTTCCCATCACCCCTATCTTCCTCAAGCCTGGTGGTTTGAAACGCAGTTC
+
GGGGGGGGGGGGEEGGFGGGGGGGGGGGGGGGGGGGGGGGGGGGGGEGGGGGGGGGGGGGGGGGGGGGGGGGGGGGGGGGGGGGGGGFGGGGGGFGGGGGGGGGGGFGGGGGGGGGGGGCGGGGGGGFGGEGGCGGGGGGGGGGG>EGGFEGGGBEGGGGGGGGGGGGGGGGGGGGGGGCG=EEGGGGGEGFGFGFFFFGGFG4EFF?GF>GGFGGGGFB>;DF:4C<*6<>AAF<ADFFG?<BB?FFB<9)6:)84<F?F:??GGFFD2DAG6C:<:9A
@M06628:26:000000000-CRM2J:1:1106:5143:15847 2:N:0:150
CAGCCTTGCGACCATACTCCCCAGGCGGAACACTTAACGCTTTCGCTACGGCCGAGAGGATGTGGAGGTCCCCTCAACCCAGTGTTCATCGTTTACGGCTAGGACTACCGGGGTATCTAATCCCGTTCGCTACCCTAGCTTTCGTGCCTCAGCGTCAGAAAAGATCCAGTGATGCGCTTTCGCCACCGGTGTTCCCTATGATATCAACGCATTTCACCGCTCCACCATAAGTTCCCATCACCCCTATCTTCCTCAAGCCTGGTGGTTTGAAACGCAGTTC
+
GFGGGGGGGGGGGGGGGGGGGGGGGGGGGGGGGGGGGGGGGGGGGGGGGGGGGGCFGGGGGGGGGGGGGGGGGGGGGGGGGGGGGGFGGGGGGFGGGGGGGGGGGGGGGGGGGGGGGGGGFGGGGFGGGGGGGGGGFGGGGGGGGGGGGGFFGGGGGGGGGGGGGGGGGGGGGGGGGGGGGGGGGGGGGEEDCFGEF=FGGGGFGFF?CEFGGAGGGFEFFFD2D<GA*9AAFFFFF9F<FB?FFFBDAAB><AF?<7:7:1FB3DF?74D2::C8B?2>
@M06628:26:000000000-CRM2J:1:1106:23276:16060 2:N:0:150
TAATCTTGCGACCGTACTCCCCAGGCGGAATGCTTAATCCGTTAGGTGTGTCACCGAATTGCATGCAACCCGACGACTGGCATTCATCGTTTACGGCGTGGACTACCAGGGTATCTAATCCTGTTTGCTCCCCACGCTTTCGCACCTCAGCGTCAGTATCGAGCCAGTGAGCCGCCTTCGCCACTGGTGTTCCTCCGAATATCTACGAATTTCACCTCTACACTCGGAATTCCACTCACCTCTCTCGACCTCAAGACTACCAGTATGAAAGGCAGTTCCAG
+
GFFGGGGGGGGGGDGGGGGGGGGGGGGGGGGGGGGGGGGGGGGGGGGGGGGGGGGGGGGGGGGGGGGGGGGGGGGGGGGGGGFEGGGGGGGGGGGGGGGGGGGGGGGGGGGGGGGGFGGGGGGGGGGGGGFGGGGGGGGFGGGGGGGGGGGGGGGCFGGGGGGGGGGGGFGGGGGGGGGGGGGGGGC9@FGFFAF;?DBDFGGFGFFFGF?GG27CCGFFFAF>F<795@?DB2F<?FFF*(81<7:29>BF:??21<A?<:7>FCFAF<FFC(:@F>945
@M06628:26:000000000-CRM2J:1:1106:19908:16171 2:N:0:150
TAATCTTGCGACCGTACTCCCCAGGCGGAATGCTTAATCCGTTAGGTGTGTCACCGAGCAGCATGCTACCCGACGACTGGCATTCATCGTTTACGGTGTGGACTACCAGGGTATCTAATCCTGTTTGCTCCCCACACTTTCGCACCTCAGCGTCAGTATCGAGCCAGTGAGTCGCCTTCGCCACTGGTGTTCCTCCGAATATCTACGAATTTCACCTCTACACTCGGAATTCCACTCACCTCTCTCGAACTCAAGACTAGCAGTATTAGAGGCAGTTCCGG
+
GGGGGGGGGGGGGGGGGGGGGGGGGGGGGGGGGGGGGGGGGGGGGGGGGGGGGGGGGGGGGGGGGGGGGGGGGGGGEGGGGGGGGGGGGGGGFGGGFGGGGGGGGFFGGGGGGGGGGGGGGGGGGGGGGGGGGGGGGGGGGGGGGGFGFGGGGGGGGGGGGFGGGGGGGGGGGGGGGGGGGGGGGGGFGGGFGFGFGEEGGGGFEFFDGFFGGCGGGGF<C>G9C?DB:FBBB<FAF?FBC?<??BFF:?BFF0))4A<??BFAFGFFF>CFD:GGFAA:7
@M06628:26:000000000-CRM2J:1:1106:16012:16381 2:N:0:150
TAATCTTGCGGCCGTACTCCCCAGGCGGAATGCTTAATCCGTTAGGTGTGTCACCGAGCAGCATGCTACCCGACGACTGGCATTCATCGTTTACGGTGTGGACTACCAGGGTATCTAATCCTGTTTGCTCCCCACACTTTCGCACCTCAGCGTCAGTATCGAGCCAGTGAGCCGCCTTCGCCACTGGTGTTCCTCCAAATATCTACGAATTTCACCTCTACACTTGGAATTCCACTCACCTCTCTCGAACTCAAGACTAGCAGTTTAAGAGGCAGTTCCAG
+
FEFGFGGFGGECEGGG@FGGGEF:FFGG7@FFFGGGGGGGGGGGGGGGGEGGGGGGGGGGGGFAFGGGGGGFGGGGGDEGGG9FGGGGGGGGBFGEFFGG@FGC<FFGGDCFGGGGCFDGFGGGGGFGFFCDGGGGGGGFFDGGGC:BFCGGEEGGEFFFE:5EGF7DC96CFDGG5=CCGEE57<G9@C8A+@FD6FFGF?F=9C>0:A1++/;:FFF>AFG<*<C>4=?F>B6431<?4:)4<?1)(42<<BFB:>2(37=AFF4<?<F6D:7FF<).-
@M06628:26:000000000-CRM2J:1:1106:12824:16440 2:N:0:150
CAGCCTTGCGACCATACTCCCCAGGCGGAGCACTTAACACTTTCGCTACGGCCGAGAGGATGTGGAGGTCCCCTCGACCAAGTGCTCATCGTTTACAGCTAGGACTACCGGGGTATCTAATCCCGTTCGCTCCCCTAGCTTTCGTGCCTCAGCGTCAGAAGAGACCCAGTGAGCCGCCTTCGCCACCGGTGTTCCTGATGATCTCAACGCATTTCACCGCTCCACCATCAGTTCTGCTCACCCCTGTCTCCCTCAAGTCTGGCGGTTTTGAGCGCTGTTC
+
F<FFFGGFFGDEBEFFGDFGGGG@GGG7FFGGGGGGGGGGGGGGCEFGGGEGGGGGEGGGGGGGGGGGGGGGGGG:EGGGGGGFFGGGGGGBFF=FG@FGGDFFF@EFGEGGGCGGGGGGGGGGGFFGDGGGDGGGGGGGGGGGGCGDFGGGGGGGGGCFEGGGGGGG8CFFGGCGGGGGGGGGGGGG5:CAGFGF9@FG79+9?FFBD@9DG>FGGFDFFBG:F:C<F626-6*64:F>F<3>4(.,6<204?B>7>9>2(97D950>(/4C9C*8()-
@M06628:26:000000000-CRM2J:1:1106:27598:16480 2:N:0:150
TAATCTTGCGACCGTACTCCCCAGGCGGAATGCTTAATCCGTTAGGTGTGTCACCGAACAGTATACTGCCCGACGACTGGCATTCATCGTTTACGGTGTGGACTACCAGGGTATCTAATCCTGTTTGCTCCCTACACTTTCGTACCTCAGCGTCAGTATCGAGCCAGTGAGTCGCCTTCGCCACTGGTGTTCCTCCTAATATCTACGAATTTCACCTCTACACTTGGAATTCCACTCACCTCTCTCGAACTCAAGACCAGGAGTTTTAGAGGCAGTTCCGA
+
@EGFGGGGDCGGGEFG,:FEFEFGFEF@E:CF9FEFGFF<@FCC@@C@FCCEFGGG+CFGGC<EFEFCAGGG:CGD=?FFDFE<FGEAECFFCAF+BF=F:EFG<EFCGGGFFC,EFCCB,8ECFDB,@@FG,3=D<@CFA+@FFG:FGGGCGGGCE9==C*D><3,5,D,+6/5BC:>9*;EGCFF<<44=;1;@*83+>E:7++.4*),+7.+:098.67<6+74);?)-:>FFF:?09()(4<::2?:AB(8A:1.3087:FG4<FF7(*-129<D,(
@M06628:26:000000000-CRM2J:1:1106:24551:16626 2:N:0:150
TAATCTTGCGACCGTACTCCCCAGGCGGAATGCTTAATCCGTTAGGTGTGTCACCGAACAGTATACTGCCCGACGACTGGCATTCATCGTTTACGGTGTGGACTACCAGGGTATCTAATCCTGTTTGCTCCCCACACTTTCGTACCTCAGCGTCAGTATCGAGCCAGTGAGCCGCCTTCGCCACTGGTGTTCCTCCAAATATCTACGCATTTCACCTCTACACTTGGAATTCCACTCACCTCTCTCGCACTCAAGACCAGGAGTTTAGGAGGCAGTTCCA
+
GGG9FFGGGG7CGGGGGGGGGGGGGGGG76F<FGGGGGCGGGGGG8FEGG<,C<66>>C@,<,9?,C,CF<47F@@FF:E8F,5CFGGGGGGGGGG<FGGEGGGGGGGGGGGGGFGFGGGGGFGGGGGGGGGGGGCGGGGGGGGG7EBFGGGGEGGG9D,>@*BFGGCFCCC6CGGGEEGGEC*<DGGFGGFFA+6F6AGCEGFGFF0=>6FGFG7*>AEEFG>GF*8=B?>)4B2((9?FB?:BF((49B?(3<7.(.3(4@BC:76065<GBGGFFF9
@M06628:26:000000000-CRM2J:1:1106:28009:16885 2:N:0:150
CATTCTTGCGAACGTACTCCCCAGGTGGCTTACTTAATGGTTTCCCTTGGATGCTCAGATCTAGTCCAAACATCGAGTAAGCATCGTTTAGGGCGTGGACTACCAGGGTATCTAATCCTGTTCGCTCCCCACGCTTTCGTGCCTCAGCGTCAATATATGCCTAGCTAGCTGCCTTCGCAATTGGTGTTCTATGACATATCTATGCATTTCACCGCTACATGTCACATTCCGCTAACCTCAACATAATTCAAGATAGACAGTTTCAAAGGCAATTTTCCAGT
+
GGGGGGGGGGGGGGFGGGDGGGGGGGGGFGGGFFGGGGGGGGGGGGGG8EFFGGGGGGGFGGGGGGGFGGGGGCG8@FFGGGGGGGGGGGGCFGGGGGGFCGGGGGGGGGGGGGGGGGGGFGGGGGGGGGGGEGGGGGDGDGFCGFFGCEEGCCGGGGGFGGGGGGGGGGGCDCGGGGC7EGGFGGGGGGFF9EGFGFFGFFGFGAFCC@8==@CDCGFFCEGEGF+9CFFDF@>E06=@6=@@3CEE65<C@47>4<383?@3@F*6)4<?*4A7*89<<
@M06628:26:000000000-CRM2J:1:1106:12136:16888 2:N:0:150
TAATCTTGCGACCGTACTCCCCAGGCGGAATGCTTAATCCGTTAGGTGTGTCACCGAACAGTATACTGCCCGACGACTGGCATTCATCGTTTACGGTGTGGACTACCAGGGTATCTAATCCTGTTTGCTCCCCACACTTTCGTACCTCAGCGTCAGTATCGAGCCAGTGAGCCGCCTTCGCCACTGGTGTTCCTCCAAATATCTACGAATTTCACCTCTACACTTGGAATTCCACTCACCTCTCTCGAACTCAAGACCAGGAGTTTATGAGGCAGTTCCGA
+
GGGGFGGGGGGGEGGGGGGGGGGGGGGGEGGFGGGGGAFGDGFGGDFGGGGGGGGGGGGGGGGGGGGGGGGGGGGGEGGFFGGGGFFGGFGGGGGGGGGGGGGFGFCGGGGGGGGGGGGGG9FAFGGGGGGCGFEGGGGGGGGGGGGGGFGGGGECCEFGGGGGGFGG?EEF>>EG5CF<ECC:EGGFGGCFGCFDGFBDC?C8EF51;A?;DCFFCDFE<CFCCEC>4=3::>FB7<F69:?:3??D3.14>?FFF:3?(,)4FF64@>>?3(:;BAA:?
@M06628:26:000000000-CRM2J:1:1106:12121:16898 2:N:0:150
CACTCTTGCGAGCATACTTCCCAGGCGGGATACTTAATGCGTTAGCTTTAGTACTGCACAGGACGATCTGTTAAACACCTCGTATACATTGTTTACGGCGGAGAATACGGGGGTCTCTAATCCCATGTGCCACCCTAGCTTGCGTCTCTGAGTGACAGTCATAGCCCAGTACAGTGCCTTCGCCATCGGTGTTCTTTCCAATCTCTACGCATTTCACCGCCACACTGAATATTCCCTTCACCTCTCCAATTCTCGAATACGATTTTTTCGAGCGGGTTTTA
+
9E-FFGGGGGG+F:FGGGAFGGGGGGGG+CF,CFGGG,6CFGGGGCF<F,69CE6F<FGGG8,,++8,4,,9,55,,48,4+B+,,59,C,C,,,,+B+4+43+,,<A+CFE7F+@,73,3,7,,735,@,7E,@F,4,?;,*15>EF9C,>F9,,42?,474,@B88CB+0+;3++33:C@*C570:8E*.*32.+17CCFGFD6*-*0(7*5CCFG5(((93*(7)//.6))93-6))93267(.)46)6))(.()(--2)(1:770(*(*(**.,(-)
@M06628:26:000000000-CRM2J:1:1106:12139:16915 2:N:0:150
TAATCTTGCGACCATACTCCCCAGGCGGAATGCTTAATCCGTTAGGTGTGTCACCGAACAGTATACTGCGCGACGACTGGCATTCATCGTTTACGGTGTGAACTATCAGGGTATCTAATCCTGTTTGCTCCCCACACTTTCGTACCTCAGCGTCAGTATCGAGGCACTGAGCAGCCTCCTCCACTTGTGTGCCCCCAAATATCTACGAACTTCACCTCTACACTTGGAATTTCCCTCACCCCTCTCGAAGTCATGACTAGGAGTTTATGAGGCGGTTTCGA
+
CF<FGGGGGGG@F+CFFG9FGGGGGGGGCFGFDGGGGD<FGGGGGGGCGDFFGGGG>:FGG?<,5,C<,,76@CC++B=,A<F<<5B@?F,B4,++4:8?,5,,,,,5CFGE,:3E,73,CA5B?FFF9D,AEGG=@,7E3+335FFG7D:CCBE833D=C:**@1,,?,,4,;,68,,*=4,A,+,15C,+6)/6*))0<CCAF+)65)/C:<DG=F*))1>9+.;@6?))))1),.0(1-,((4()((,--).:2)-,.5)(*;*.*)*,1(127(6(8
@M06628:26:000000000-CRM2J:1:1106:27789:17102 2:N:0:150
TAATCTTGCGACCGTACTCCCCAGGCGGAATGCTTAATCCGTTAGGTGTGTCACCGAGCAGCATGCTACCCGACGACTGGCATTCATCGTTTACGGTGTGGACTACCAGGGTATCTAATCCTGTTTGCTCCCCACACTTTCGCACCTCAGCGTCAGTATCGAGCCAGTGAGTCGCCTTCGCCACTGGTGTTCCTCCGAATATCTACGAATTTCACCTCTACACTCGGAATTCCACTCACCTCTCCCGAACTCAAGACTAGCAGTATTAGAGGCAGTTCCGG
+
FGEFGFGGGGGGGEGGEGGGGGGGGGGG7BF8FFGGGGEGGGGGGGG9<FGGGGGGGGGGFCFFGGGGGGGGGGEEGG:FEGFEGGGGFGGGGGGG,BFGGGFGGGGGGGGGGGGGGGGGCFGGFFGGGGGGGGGGGGGGGGE6FGGGGGGGGGGCFA9D8*DGGGGGFFFFFGGGGGGGGGGGFGGGGGGFCFGF8)=<*>FAFFFFEFFGG<CC*;6<AAF)7:G93>7A<466<<??*:?<(,,19>?5>:3<?9)4<A?<CC956<C0*(C;7<<?9
@M06628:26:000000000-CRM2J:1:1106:27772:17110 2:N:0:150
AATCTTGCGACCGTACTCCCCAGGCGGAGTGCTTAATCCGTTAGGTGTGTCACCGAGCAGCATGCTACCCGACGACTGGCATTCATCGGTTACGGTGTGGACTACCTGGGATTCTAATCCTGTTTGCTCCCTACATTTTCGCACCTCAGCGTCAGTATCGAGCGACGGCGTCGCCTCCGGCACTCCTTCTCCTCCGAATATCTATGAATTTCACCCCTACACTCCGCATACCCCTCCCCCATCTCCAACTCACAACTATCACTATTATACACAATACTGG
+
CF<FFGGDG7@FFFGGGGGGGGEGGGGG+FFGGGGGF9EGGFG7,E,C@F,6C@CF:+F6E=C,CC?F8F+@+@FFG7,,BEG,,554+8B+,C7,++++:B54?,,,,6,,,7@33A,3>,58C,,@,@333@,,,3@@>F6F+D,<D7+@6>*,,7@8FF55*****4:CDEGG*//**2*22*3+++1+9738)7**0397**6+*-**.:**)0,..*:9(*()7(,((7(((.-)((.66)6:.8<2().3::)))*)2*1)*)*)2.*+*.6.,
@M06628:26:000000000-CRM2J:1:1106:12677:17573 2:N:0:150
CAGCCTTGCGACCATACCCCCAAGGCGGAACACTTAAAGCTTTCGCTACGGCCGAGAGGATGTGGAAGTGACATCCAAACAGTATGCCGCGAATACATCTTGGGCTACCGGGTGATCTAAACCCGCTCTCTACTCTAGCTGTCGCGACTCAGCGTCAGAAAAGACCCAGTGATGCTCCTGGGCCACCGGTTGTCCCTATCAGACTAACCCCCTTCACCGCCCGAGCAAACATTCCGAGCTCACCGATCATCCTCAAGCCTGAGGGTTTGAAAACCAATTA
+
6--96CF,6C++++CF,,CFC+,,,,++++8FFCF9E<,CFGF,,6,B@,8:+@+7+@7CFFF,,CC95,,C,,,9B,,B=,<,,555++@+++:,,5,,,,,,BFF,3+@+8+@,7,,,,8D++3+3+8,,5,8,@;,@33@****>*>,<:E:CG74,?A,:FG7CF?>+BCF+++02+****2**3**)12*5+*)*2+0/+*18*0())3*9**)-(.),1,)3<)()6)/((()-*)-.((4(()).,2)).)((,(),*972))*-*(**).))
@M06628:26:000000000-CRM2J:1:1106:16744:17929 2:N:0:150
TAATCTTGCGACCGTACTCCCCAGGCGGAATGCTTAATCCGTTAGGTGTGTCACCGAGCAGCATGCTACCCGACGACTGGCATTCATCGTTTACGGTGTGGACTACCAGGGTATCTAATCCTGTTTGCTCCCCACACTTTCGCACCTCAGCGTCAGTATCGAGCCAGTGAGCCGCCTTCGCCACTGGTGTTCCTCCAAATATCTACGAATTTCACCTCTACACTTGGAATTCCACTCACCTCTCTCGAACTCAAGACTACCAGTATTAAAGGCAGTTCCAG
+
GFGGGGGGGGGGGGGGGGGGGGGGGGGGEGGFGGGGGGGGGGGGGGGGGGGGGGGGCFGGGGGGGGGGGGGGGGGGGGGGGGGGGGGGGGGGGGGGFGGGGGGGGGGGGEGGGGGFAFGGGGGGGGGGGGGGGGGGGGGGGGGGGGGFFGGGGGGGGGGGGGGDGGGGGCGFGGGGGGGGGGEGGGGFGGGFGFGFGFFGGGGAFFFFC:(;DEGG>DFEFFGFG<6:FFFFB>F41?FF=BFFFF0>:?BBAB2)4<A?<BF4DGFFFAFA40=C?):A6
@M06628:26:000000000-CRM2J:1:1106:13819:17970 2:N:0:150
TAATCTTGCGACCGTACTCCCCAGGCGGAATGTTTAATGCGTTAGCTGCGCCACCGAACAGTATACTGCCCGACGGCTAACATTCATCGTTTACGGCGTGGACTACCAGGGTATCTAATCCTGTTTGCTCCCCACGCTTTCGTACCTCAGCGTCAGTATCGAGCCAGTGAGCCGCCTTCGCCACTGGTGTTCCTCCGAATATCTACGAATTTCACCTCTACACTCGGAATTCCACTCACCTCTCTCGAACTCAAGATTAGGAGTTTTAGAGGCAGTTCCAG
+
GGGGGGGGGGGGGGGGGGGGGGGGGGGGGGGGGGGGGGGGGGGGGGGGGGGGGGGGGGGGGGGGGGGGGGGGGGGGGGGGGGGGGGGGGGGGGGGGGGGGGGGGGGGGGGGGGGGGGGGGGGGGGGGGGGGGGGGGGGGGGGGGGGGGGGGGGGGGGGGGGGFGGGGGGGGGGGGGGGFGGGGGGGGGGGGFGFGFEEFGGGGFGFFFGFFGGFGGGGFFFFGFGFGF>F?FFFFFFF?:CBFFFF?FBF?977?FF>BB<DF<GGFB:?7<C6CFF<A9.
@M06628:26:000000000-CRM2J:1:1106:14508:18821 2:N:0:150
TAATCTTGCGACCGTACTCCCCAGGCGGAATGCTTAATCCGTTAGGTGTGACACCAAAGGGCAAGCCCTCTGACGTCTGGCATTCATCGTTTACGGCGTGGACTACCAGGGTATCTAATCCTGTTTGCTCCCCACGCTTTCGCACCTCAGCGTCAGTATCGAGCCAGTAAGCCGCCTTCGCCACTGGTGTTCCTCCAAATATCTACGAATTTCACCTCTACACTTGGAATTCCACTTACCTCTCTCGAACTCAAGACTAACAGTATTAAAGGCAGTTCCAG
+
FGFGGGGGGGGGDGGGGGGGGGGGGFGGGGGGGGGGFGGGGFGGGGGGGGGGGGGGGGGGGGGGGGDGGGGGGGGGGGGGGGGGGGGGGGGGGGGGGGGGGGGGGGGGGGGGGGGGEFGFGGGFGGGGGGFGGGGGGGGGGGGGGGGGGGGGGEGEFGGGGGGGGGGGGGCGECDEGGGGGGGGGGGEGFGFEAC@CFFGG7<CFFF<GFFGC?CGGGFFFFFFGFGFFF::BFFFFA*8C>?B28?0:?FF<?B2194<>?FFGFFBF9>2C?5CFBFA.
@M06628:26:000000000-CRM2J:1:1106:20172:18942 2:N:0:150
CAATCTTGCGACCGTACTCCCCAGGCGGGACACTTAACGCGTTAGCTACGGCACTGACCGGGTCGATACGGCCAACACCTAGTGTCCATCGTTTACGGCTAGGACTACTGGGGTATCTAATCCCATTCGCTCCCCTAGCTTTCGTACTTCAGCGTCAGTTGAGATCCAGCAGGACGCTTTCGCCACTGGTGTACTTCCAGATATCTACGCATTTCACCGCTACACCTGGAATTCCTCCTGCCCCTATCTCTCTCTAGTCGAACAGTTTCCATTGCCGATC
+
GFGFGFGAFGGGGFGGGGGGGGGE@FGGGEGGGGGGGFEGGG@FGFFCCFGGGGGFGGGEGGGEC>:FCEGGGGGG@F7=A<FFF<FC,FEGE<FG+BFF7=FDAD@F@FFGGF7ECFGGGF,3@FGGEEEGCFBF1>CFF>CGFGFGFF9>CC:E5*@@CF,:,?C6CCCD85>CE*:9CEGE5D<<C;*<+7><<F?:9CGFE*=4:<-754>>CFE9;9D2*498F@7>?<6:23.448<?FB>?26<)5?FA)).,-8F>G*9<7<FA>4F7.3(7
@M06628:26:000000000-CRM2J:1:1106:21533:19110 2:N:0:150
TAGTCTTGCGACCGTACTCCCCAGGCGGTGCACTTAATGCGTTAGCTTTGACTCGGAAGGGGTCAATCCCCCCAAATCTAGTGCACATCGTTTACGGCGTGGACTACCAGGGTATCTAATCCTGTTTGCTCCCCACGCTTTCGCGCCTCAGCGTCAGTTATCGGCCAGGAAGTCGCCTTCGCCACTGGTGTTCCTTCGCATCTCTACGGATTTTACCCCTACATGCGAAATTCCACTTCCCCCTCCGAAACTCTAGATGAGTAGTTTCAGACGCAGTTTCG
+
GGGGGGGGGGGGGGGGGGGGGGGGGGGGFFGGGGGGGGGGGGGGGGGGGGGGGGGGGGGGGGGGGGGGGGGGGGGGGGGGGGGGGGGGGGGGGGGGGGGGGGGGGGGGGGGGFCFGFGGGGGGGGGGGGGGGGGGGGGGGGGGGCFGGGGGGGGGGGGGGGGGGGGGGGGGGGGGGGGGGGGGGGFGCE7FDGFGFGFF:EGGFG?@1=)4C6:DGGGFFBFFFC?D?3>?AAFFFFAFFGF>BFFF>BBFBFDAAAFAA7AFFGGFFFAGFGF5/06<A1
@M06628:26:000000000-CRM2J:1:1106:13249:19364 2:N:0:150
TAGTCTTGCGACCGTACTCCCCAGGCGGGGCACTTAATGCGTTAGCGACGGCGCGGATCTCGTTGGTTGAGACCCACACCTAGTGCCCAACGTTTACGGCATGGACTACCAGAGTATCTAATCCTGTTTGCTACCCATGCTTTCGCTCCTCAGCGTCAGTTACGGCCCAGAGCGGCGCCTTCGCCACTGGTGTTCCTCCTGATATCTGCGCATTTCACCGCTACACCAGGAATTCCCCGCTCCCCTACCGCACTCTAGTCACAGTAGTATCCAGTGACCT
+
GGGGGGGFGGGGGGGGGGGGGGGGGGGGEGGGGGGGGGGGGGGGGGEGGGGGGGGGECGGGGGGGGGGGFGFGFGGGGGGGGGGFGFFFFGGFGGFGGGGEDFGFGGGGGGGGFFGFFFCFGGGDGFGGDFGGGGGGGGGGGGGGGGGGGGGGGGGGGGGGGFGCFEEGGGGFGCEEEGGGGGGGDDGGD<8A>FFC@7DF7F6CFFFGB;396CFDFFFB;G>FBGFF>8?>F?5.859173:41:?46>9927))66>9AF2>F4<FA>):20<?<9.
@M06628:26:000000000-CRM2J:1:1106:27600:19380 2:N:0:150
CATTCTTGCGAACGTACTCCCCAGGTGGGATACTTATCACTTTCGCTTGGCCGCCCAGGTCTCAAGGACCCGGACAGCTAGTATCCATCGTTTACGGCGTGGACTACCAGGGTATCTAATCCTGTTCGCTCCCCACGCTTTCGTCCATCAGCGTCAGTATATGGTTAGTCAGCTGCCTTCGCAATCGGTGTTCTATGTAATATCTATGCATTTCACCGCTACACTACATATTCCGCCAACTTCACCATAACTCAAGACGACCAGTATCAAAGGCAATTCTA
+
GEDEFDFFGGGECFCEFGFGGGGGGGE@7,C8EFGGGEGGGFCGGGGG@CFFCG@FGGGGFCGEGDGCFCFFEGGGGGFFG?99FFFGFDGGDGGC:FEFGGFGFGGGFGGGGC8>;FA,3DAAFG9EDEGDEG8=BEGGGGGCFGGG@,@?EED7EGFCCFCEFGCCGCGC,:>6EFFFEEC*CGGG?C??97C<+3++><+1>8;C767+;CFGCG>@9>C;C;G@+=).6<?::0@F4ABFBF2><232<)(,.4?11633::6<7:FA96*8?))-)
@M06628:26:000000000-CRM2J:1:1106:24667:19443 2:N:0:150
TAATCTTGCGATCGTAGTCCCCAGGCGGATCACTTAACGCGTTAGCTACGACACCAACCCTGCAAAACAGAGCTGACGTCTAGTGATCATCGTTTACGGCGTGGACTACCAGGGTATCTAATCCTGTTTGCTCCCCACGCTTTCGTGTCTCAACGTCAGGAGTGAGCCAAGAAGCTGCCTTCGCCATCGGTGTTCCTCTCGAGATCTACGCATTTTACCGCTACTCCGAGAATTCCACTTCTCTCTCTCACCCTCTAGCACACCAGTTTCTACCGCTGAC
+
GGGGGGGGGGGGGGGGGGGGGGGGGGGGGGGGGGGGGGGGGGGGGGGGGGGGGGGGGGGGGGGGGGGGGGGGGGGGGGGGGGGGGGGGGGGGGGGGGGGGDGDGGGGGGGGGGGGGGGGGGGGGGGGGGGGGGGGGGGGGGGGDGGGGGGGFEFGGGGGGGGGGGGGGGGFGCFGGGGGGGGFGGGGGGGGECBDFFFFGG?5;EFFFE>BGGFGGGGFFFFGFGFGF:D(2<66>BFFA=<AFFFFB?FF:F:BFFDAADBFFGC?<?DFFGBGEDBB?
@M06628:26:000000000-CRM2J:1:1106:27573:19496 2:N:0:150
CATTCTTGCGAACGTACTCCCCAGGTGGGTTACTTATCACTTTCGCTTAGCCACGCAGACCGAAATCCACACAGCTAGTAACCATCGTTTACGGCGTAGACTACCAGGGTATCTAATCCTGTTCGCTACCTACGCTTTCGTCCATCAGCGTCAATACGTTGTTAGTGATCTGCCTTCGCAATCGGTATTCTATGTAATATCTAAGCATTTCACCGCTACACTACATATTCTAACCACTTCACAACGATTCAAGACCTACAGTATCAATGGCAGTTCTATGG
+
EFGFGGGGGGGGGGGGGGGGGEGCGGGGDGGGGGGGGGGGGGGFDGGGGGGGGGGDGGGGFGGGGGGCFGFCECFGGEGGGGGGGGGGGGGG7F7EGGGGGGGGGG8@EFGGGGGGGGGGGGGGGGGGGGGGGGGGGGGGGGEEGGGGGEGGGGGGFGGGGGGGFGGGGGGGFGGGGGGGGGGGEGGFGGGFCBFC=CFGFGGF9AFCCFCGGFGDGGFFFFGFGFGFCFFEE347?FF?7?A?BBFFFAD54<:?B7:??A467:8<F2C:C:9CF246)
@M06628:26:000000000-CRM2J:1:1106:19267:19893 2:N:0:150
CAGCCTTGCGACCATACTCCCCAGGCGGAACACTTAACGCTTTCGCTACGGCCGAGAGGATGTGGAAGTCCCCTCAACCCAGTGTTCATCGTTTACAGCTAGGACTACCGGGGTATCTAATCCCGTTCGCTACCCTAGCTTTCGTGCCTCAGCGTCAGAAAAGACCCAGTGTTGCGCCTTCGCCACCGGTGTTCCCTATGATATCAACGCATTTCACCGCTCCACCATAAGTTCCCAACACCCCTGTCTTCCTCAAGCTTGAGGGTTTGAAACGCAATTC
+
GGGGGGGGGGGGGGGGGGGGGGGGGGGGGGGGGGGGGGGGGGGGGGGGGGGGGGGGGGGGGGGGGGGGGGGGGGGGGGGGGGGAGFFGGGGGGGGGFGGGGGGGGGGGGGGGGGGGGGGGGGGGGGGGGGGGGGGGGGGGGGGGGGGGGGGFGGGGGGGGGGGGGGGGGGGGGGGGGGGGGCGGGGGGGGGBEFGFGFFGGGGFGFFFGFFGG<CFDFF>9>GFGFGAF4AFA4@BA?FFGF;9<?3,-6)<ADBF?>:>:7@<GGFFEFGFGFGGF:)4
@M06628:26:000000000-CRM2J:1:1106:26386:20719 2:N:0:150
TAATCTTGCGACCGTACTCCCCAGGCGGAATGCTTAATCCGTTAGGTGTGTCACCGAACAGTATACTGCCCGACGACTGGCATTCATCGTTTACGGTGTGGACTACCAGGGTATCTAATCCTGTTTGCTCCCCACACTTTCGTACCTCAGCGTCAGTATCGAGCCAGTGAGCCGCCTTCGCCACTGGTGTTCCTCCAAATATCTACGAATTTCACCTCTACACTTGGAATTCCACTCACCTCTCTCGAACTCAAGACCAGGAGTTTATAAGGCAGTTCCGG
+
FFGGGGGGGGGGGGGGGGGGGGGGGGGGGEGGGGGGGGGGGGGGGGGGGGGGGGGGGGGGGGGFGGGGGGGGGGGGGGGGGGGGGGGGGGGGGGGFEFGGFDFGGGFGGGGGGGGGGGFFDFGGGGGGGGDEECGGGFGGGGGGGGGGGGGGGGGGGGGGGGGDGGGGGGGGFGGGGGGGGEE5EFGGFGGF9@F@<FAFFCDFGFF?CA;DGCFGGGFAFFGFGFC?@FDF>BFFBFFFF67:<B<>BFBA704<FBBF6?FFGGF>BAD<C<GGFAAB(
@M06628:26:000000000-CRM2J:1:1106:16081:22152 2:N:0:150
TAGTCTTGCGACCGTACTCCCCAGGCGGTGCACTTAATGCGTTAGCTACGGCACGGAAGGGGTCAATACCTCCCGAACCTAGTGCACATCGTTTACGGCGTGGACTACCAGGGTATCTAATCCTGTTTGCTCCCCACGCTTTCGCGCCTCAGCGTCAATACTCGTCCAGAAAGGCGCCTTCGCCTCTGGTGTTCCTTCGCATCTCTACTGATTTTACCCCTACAGGCGAAATTCCCCTTTCCTCTCCGAGATTTTAGACAACGAGTATCTGAGGCGTGTC
+
CCFFGFGEFGGGEDGGCGGGGEC@FGG@C+CFGGFGCFAEFGGGGG@AFGCGFEG7FFCFGGFGFFGGGGGGGGEGGGEFFFFECFDFCFCDFCFGGGGEEFGC8AF8CFFDCFGFDFGGFGGG<CEA?GCCGGGCFEGGGGABB*3>7C::FE5>EEGGGF?C<*:8,4C4F*2B:E=DFC=C57++>2*;*+;<5+0>CC5*+/8:<=BFF)2**:<1(3>(2(1().((66F<1:7:G2))).,((,(,-)))()..81)-/1)-*)*)*-2*0(-,
@M06628:26:000000000-CRM2J:1:1106:16079:22173 2:N:0:150
TAGTCTTGCGACCGTACTCCCCAGGCGGTGCACTTAATGCGTTAGCTACGGCACGGAAGGGGTCAATACCTCCCGAACCTAGTGCACATCGTTTACGGCGTGGACTACCAGGGTATCTAATCCTGTTTGCTCCCCACGCTTTCGCGCCTCAGCGTCAATACTCGTCCAGAAAGGCGCCTTCGCCTCTGGTGTTCCTTCGCATCTCTACGGATTTTACCCCTACATGCGAAATTCCCCTTTCCTCTCCGAGATTCTAGACAACCAGTTTCAAACTCAGTTC
+
DGGGGGEGGGGGEGEG@FGGGGGGGGGEEGDGGFGGCGG9FGEGGCEGFD@FGGGGGCFEGGGGGGGGGGGFGGGGGGGGGGGFGEFGGGGGGGGGCFGEGGGEGGFGCGGGGGGGGGGGCDFGGGGGGGCGGGCCCCEGGGB:@<CG:CCF88CEBEFCC@E5FDGG6FF?FCF:EG59+;2:EGCE85C5=FDCGFFGEDE7<@*-EB(9D<C:>F60(2C2*4*(8B96>D?>1?)526<AAFF99(((62<9))))(07:CG?4=<*)9-9+96)-
@M06628:26:000000000-CRM2J:1:1106:16792:22743 2:N:0:150
TAATCTTGCGACCGTACTCCCCAGGCGGAATGCTTAATCCGTTAGGTGTGACACCAAAGGGCAAGCCCCCTGACGTCTGGCATTCATCGTTTACGGTGTGGACTACCAGGGTATCTAATCCTGTTTGCTCCCCACACTTTCGTACCTCAGCGTCAGTATCGAGCCAGTGAGCCGCCTTCGCCACTGGTGTGCCTCCAAATATCTACGAATCTCACCTCTACACTTGGAATTCCACTCCCCTCTCTCGAACACTAGACTGATAGTTTATAGGGCAGTTCCCG
+
FEGGFGGGAFDGGGGGGGFGGGGGGDGFGGGDFEGGGGGGGFFFFFGGFEGGGGGGGGFCFGGGGGFCGGCFGFGEGGGGFEGGEFFGGGGGGGDFFF@FGA@FGGFFG7FEFGFGFGGG;FFFGGFCFF8AEDEGCF9EFEGGGGF9FFGGG>EEG9EF+D>EFGCFGGG5@?E8CE,CE4=EF;C4CF*+?BF=FAAGF7=A7@)655(:+);;22=<C)09+)93AF@E3)*.4(0(*4:34)44,(((-().-:72:96<:C*)9):(2,*266),-
@M06628:26:000000000-CRM2J:1:1106:16800:22761 2:N:0:150
TAATCTTGCGACCGTACTCCCCAGGCGGAATGCTTAATCCGTTAGGTGTGACACCAAAGGGCAAGCCCCCTGACGTCTGGCATTCATCGTTTACGGTGTGGACTACCAGGGTATCTAATCCTGTTTGCTCCCCACACTTTCGTACCTCAGCGTCAGTATCGAGCCAGTGAGCCGCCTTCGCCACTGGTGTTCCTCCAAATATCTACGAATTTCACCTCTACACTTGGAATTCCACTCACCTTCCTCGAACTCTAGACTGATAGTTTACAGGGCAGTTCCAG
+
GGGGGGGGGGDGGGGGGGGGGGGGGGGGGGGGGGGGGGGGGGGGGGGGGGGGGGGGGGGGGGGGGGGGGGGGGGGGGGGGGGGGGGGGGGGGGGGGFFFGGGGGGGGGGGGGGGGFFGGGGGGGGGGFGGGDEGGGGGGGGGGGGGGGGFGGGGGGGGGGGGCEEEC::E,;89CGEEFGCE5*CCFFCEEAF8@B6A?F?1=@+688CA?7:?>C8<64>E4777731;;E3<F??07:6)(.--44(14<).5<427>AD=A7F4<=?G030:@8):46
@M06628:26:000000000-CRM2J:1:1106:13002:23133 2:N:0:150
CAGCCTTGCGACCATACTCCCCAGGCGGAACACTTAACGCTTTCGCTACGGCCGCGAGGATGTGGAAGTCCCCTCAACCCAGTGTTCATCGTTTACAGCTAGGACTACCGGGGTATCTAATCCCGTTCGCTACCCTAGCTTTCGTGCCTCAGCGTCAGAAAAGACCCAGTGTTGCGCCTTCGCCACCGGTGTTCCCTATGATATCAACGCATTTCACCGCTCCACCATAAGTTCCCAACACCCCTGTCTTCCTCAAGCTTGAGGGTTTGAAACGCAATTC
+
GGGGGGGGGGGGGGGGGGGGGGGGGGGGGGGGGGGGGGGGGGGGGGGGGGGGGG7FFGGGGGGGGGGGGGGGGGGGGGGGGGGGGGGGGGGGGGGGGGGGGGGGGGGGGGGGGGGGGGGGGGGGGFGGGDGGGGGGGGGGGGGGGGGGGGGGGGGGGGGGGGFGGGGFGGCFC6FGGGGGGGDGGGGGGCEDGFGEGFFGG7CFC=@<GFFGGF7CF7>BFFGFGBFAFFAAABFF<:E?<?>;::,4:2<>4<4:324)3:?:DCF:E4FA:(:8:05<
@M06628:26:000000000-CRM2J:1:1106:13153:23944 2:N:0:150
CATTCTTGCGAACGTACTCCCCAGGTGGGATACTTATCACTTTCGCTTAGCCACTCAGACCGAAGTCCGACCAGCTAGTATCCATCGTTTACGGCGTGGACTACCAGGGAATCTAATCCTGTTCGCTCCCCACGCTTTCGTCCCTCAACGTCAATATAGTATTAGTGATCTGCCTTCGCTATCGGTATTCTAAGTATTATCTATGCATGTAACCGCTACACAACTTATTCTATCCACTTCATACCAATTCAAGACTACCAGAATAAAAGCAACTTTTACAG
+
GGGGGGGGGGGEGGGGGGGGGGGGGGGGG,CFGGGGGGGGGGGGGGGGGGGGGGFFFF9FF7FF=FEAFG+@:,F<CFF,,@,CAFGAFFCC++C4FFED,CEFGG84C+4BFFG;4@,,,9AAEDGF>7+@C:+@3B=>D8@>FF?,5@*33*E=;;@EGGG93E9AEE@>,;D,?E>*1*==?D,:;,>B,4C5,+1+5>EF++19+1)+1))15)))3)120777++.))1)6()*)*)-60388<2<)671))(,4,())**0.1.*47(++/649)
@M06628:26:000000000-CRM2J:1:1106:14296:24371 2:N:0:150
CATTCTTACGAACGTACTCCCCAGGTGGGATACTTATCAGTTTAGCTTGGACGCCGAGACGGAAGTCCCGACAGCTAGTAGCAATCGTGTAAGGCGTGGAGTACCGGGGGATATGATCCCGTTTGTTCTCCACGCTTTCGTCTATCAGTGTCCGTATATAGTTACTCTCCTGTCTGCGCGCTTGGTGTTTTATGTGATAGCTATGCATTTCTCCGCTACACCACATGTTTCGGCACCTTCACTATCGCTCATGACGCAAAGTATTAAAGGCACACTGCTGG
+
,--<,<F<@F<;+CDF,DFFG,66,,;,66C,C@FA,CD,CF,;C9E<,8,C+@@6:+87,,6CEF9<EF?+:><,C=C59F,5,5+9,:A,,,,48@7+,B=,,44+>+83,C,,,7,6C:,,+3@>,FEGF++8+@F*3*,3,3,,35@=,3>>8<;@;B@@9@,,,6<>,9=,,:C)******3/=+*1++;6++++1++;C=+)+11+;;C:*)),,,/(/)2.1*.((-7(,().*59)))(((.,)..)((((,,4*)**1)1)1(*,/2*)..,
@M06628:26:000000000-CRM2J:1:1107:16603:1992 2:N:0:150
CAGCCTTGCGACCATACTCCCCAGGCGCTGTACTTAACACTTTCGCTACGTCCGAGAGACTGTGGGAGGCCCCACGGACTAGTACAGATCGTTTACAGCTAGGACTACCGGGGTATCTAATCCCGTTCGCTCCCCTAGCTTTCGTGCCTCAGCGTCAGAAGGATCCCAGAGAGCTGCTTTCGCCACCGGTGTTCCTCATCATATCAACGCATTTCACCGCTCCACCATGAGTTCCGCTCTCCTTTGCTCCCCTCAAGACTTGTGGTTTCAAACGCAATTC
+
GCGGGGGGGGDGCFGGGGGGGGGGGGGFGGGFGGGGFGFFCFGGGGGDGGDFGGCEBF@FDGGGGGGGCEFFGGGC7CGGGGGCEFGGGCGEFCFGE<EEDFGCEFGGFGGGDCFDGGGGGGGGGFGGGGEGDGGGF7DFFFGGGFGGGCFFGGCEGG9EC@C?FGC6>>FFGDG@CFCFFGE55C/?EEC>8)=7+;@++;@+?)1:*6(:CCCCC**234DFG(9)*74<F441,(7:F34)).*.1)-448:)4<?42282*9>00:+6=07C:8<A
@M06628:26:000000000-CRM2J:1:1107:20282:2332 2:N:0:150
TAATCTTGCGACCGTACTCCCCAGGCGGAATGCTTAATCCGTTAGGTTTGTCACCGAGCAGCATGCTACCCGACGACTGGCATTCATCGTTTACGGTGTGGACTACCAGGGTATCTAATCCTGTTTGCTCCCCACACTTTCGCACCTCAGCGTCAGTATCGAGCCAGTGAGCCGCCTTCGCCACTGTTTTTCCTCCGAATATCTCCGAATTTCACCTCTCCACCCGGAATTCCACTCCCCTCTCTCCAACTCAAACCTAGCAGTATAAGAGGCAGTGCCAG
+
FGGGGGGGGGGGGGGGGGGGGGGGGGGEG:<,@CCFECFAFGC7FEE,:FFFFGGG76F:=<@9?<,,CEE::4@EB+CF@AFFGCA,,BFCD?FEFACF8?<94FF7FEGGGFCFCDFGC,8FFF8E;GGGG=C@+@FED=>:F@8:F3,+6C>*7,7;8<*@C,>D?,,;,*>CG:>*=:;5CFA++5;;B.<88A**3+5++))(*4(2;);0;<6.)-2(14)(05)4*6=<?(<10442,))-94:>?:))-3().)*.<D*6:)<0<(12/-9A8
@M06628:26:000000000-CRM2J:1:1107:20274:2353 2:N:0:150
TAATCTTGCGACCGTACTCCCCAGGCGGATCTCTTATTCCTTTCGTTTTGCCCCTCACAGCGTCGTTCCCCAAGCTCGAAAATTGACTTTGACCTGTTTGATGAGCACGGGTATCAACCCTGTTTGCCCCCCCCCTTTTTCCCCCCTATCTTCAATTTTCATCCCATTGTTCGCCTGTCCCTTTGGTTTTTCTCTGAAACCTCAGCAATTCCCACCTTCACACCGGAATTCCCACTCGCTTCCCTGAATTGAAAACTGCCAACAATAAAAACAGCTTCCAG
+
,---6<669+@++66CFF,,;CFB,,++@F+<,,,CC,,6C@<,@,:D,,,,,,,,:,,:,+668+,,,,4,4,9,:B+,++,,,,9,,A:,B,,995595<9?,:,48@+8+,,,9,,@,AA9<,,,,6@F7:**@CG,,@,,*5*1,,2,2,2,,2,,,7,?33,,,7,112*41++*5+0+++*1***6+)+)51*+*0**+)*(3.)0*)**2**)0-7()-)456)-*)).(()-*()(),.)*.))1)).)-).8)8(2**)*)+-*(*3/45).
@M06628:26:000000000-CRM2J:1:1107:19961:2505 2:N:0:150
TAGTCTTGCGACCGTACTCCCCAGGCGGCACGTTTAACGCGTTAGCTCCGGCACGGAACGGGTCGAACCGCCCCACACCAAACGTGCACCGTTTACTGCTAGGACTACAGGGGTATCTAATCCCTTTCGCTACCCTAGCCTTCGTATCTCAGCGTCAGTGAGTGTCCAGTATATCGCCTTCGCCGCCAGTGTTCCTCACGATATCTACGCATTTCACTGCTACACCGTGAATTCCATATACCCCTCCACTACTCTAGTATGGCAGTATCCGATGCAGTTC
+
GGGGGGGGGGGGGGGGGGGGGGGGGGGGGGGGGGGGGGGGGGGGGGGGGGGGGGGGGGGGGGGGGGGGGGGGGGGGGGGGGGGEGGGGFGGGGGGGGGGGGGGGGGGGGGFGGFGFGGGDFGGGGGGGGGGGGGGFFGGGFGGGGGCFGGGFGGGGGGCFGGGGCFGGFGGGF@EEG5EGGF55*:CG*3<@FAGACBGG55*<E>FFC>BGGFFCCF7<FAC2FBG35>?<FFFAB<6)3)586?<0:48?/4):A<2<<?>?*2/40)*-*(*+1.-)
@M06628:26:000000000-CRM2J:1:1107:20859:2590 2:N:0:150
CAGCCTTGCGACCATACTCCCCAGGCGGAACACTTAACGCTTTCGCTACGGCCGAGAGGATGTGGAAGTCCCCTCAACCCAGTGTTCATCGTTTACAGCTAGGACTACCGGGGTATCTACTCCCGTTCGCTACCCTAGCTTTCGTGCCTCAGCGTCAGAAAAGACCCAGTGTTGCGCCTTCGCCACCGGTGTTCCCTATGATATCAACGCATTTCACCGCTCCACCATAAGTTCCCAACACCCCTGTCTTGCTCAAGCTTGAGTGTTTGAAACGCAATCC
+
GGGGGGGGGGGGGGGGGGGGGGGGGGGGGEEGGGGGGGGGGGGGGGGGGGGGGDDGGGGGF@FFFGGGFFGGG=FGGGGGEGGGGGFFEFGGGFGGDFGGAFGGGGGGGGGGGFCFGGG8CFGGFGGGCGGCGGGFFGGGBFCGFFGGGGGGGCEFGGGGFGGGGFFGG<CCCDFED==?CCECGD5=EEGEC?G@E6FE;@F>C3F<E6(*9::CFGD0)4D>G?<276<:@BF)-3@:G?34((/./))./)).))54.2@)+29?C)+):0:8)(.(
@M06628:26:000000000-CRM2J:1:1107:7855:2834 2:N:0:150
TAATCTTGCGACCGTACTCCCCAGGCGGAATGCTTAATCCGTTAGGTGTGTCACCGAGCAGCATGCTACCCGACGACTGGCATTCATCGTTTACGGTGTGGACTACCAGGGTATCTAATCCTGTTTGCTCCCCACACTTTCGCACCTCAGCGTCAGTATCGAGCCAGTGAGTCGCCTTCGCCACTGGTGTTCCTCCGAATATCTACGCATTTCACCCCTACACTCGGAATTCCACTCACCTCTCTCGAACTCAAGACTAGCAGTATTAGAGGCAGTTCCGG
+
FGGGGGGGGGCGGGGGGGGGGGGGGGGGGGGAFFGG@CCFGGGG:FGGGGGGGGGDDFD@EFFGFGGGGGGGG@F=CFGCFFGGCFGFFDFFCFCFF<=CCFFFF,EEFGGFFFG@AFFAEFGGGGGGGFGGECE=EGGG;=@>CGC8>DEEEF>:BA@@CFGGG87DFFFFGGGGDGG<1AE5<0A?FGGFGEC5C.5CGCF7B4D(;37FGFC>*:D()5FACBD15F:)@>F4(,9:93)1,8::?0(-/(.8:A>0(494:C4<*)32D,:;@<<6;
@M06628:26:000000000-CRM2J:1:1107:18727:3023 2:N:0:150
CAGCCTTGCGACCATACTCCCCAGGCGGAACACTTAACGCTTTCGCTACGGCCGAGAGGATGTGGAAGTCCCCTCAACCCAGTGTTCATCGTTTACAGCTAGGACTACCGGGGTATCTAATCCCGTTCGCTACCCTAGCTTTCGTGCCTCAGCGTCAGAAAAGACCCAGTGTTGCGCCTTCGCCACCGGTGTTCCCTATGATATCAACGCATTTCACCGCTCCACCATAAGTTCCCAACACCCCTGTCTTCCTCAAGCTTGAGGGTTTGAAACGCAATTC
+
GGGGGGGGGGGGGGGGGGGGGGGEGGGGFFGGGGGGGGGGGGGGGGGGGGGGGGGGEGFCGFFGGGGGGGGGGDFFGGGGGGFGGGGGGGGGGGGGGGGGGGGGGGGGGGGGGGDGGGGGGGGGGFFFEGGFGGGGGFGGEFCGGGGGGGGGGGGGGGGGGGGGGEDFFFFFD<FEGGGGGGGGDGFGDGGBGCFFGFGGGGGGGEC@GFFGGFGGGGDFDBGFGFGF4FBFFFF?FFFFG?BFFFF>=>ADFFAB2<7<B<F<E3F6DACAF07E38.6
@M06628:26:000000000-CRM2J:1:1107:11222:3325 2:N:0:150
TAATCTTGCGACCGTACTCCCCAGGCGGAATGCTTAATCCGTTAGGTGTGACACCAAAGGGCAAGCCCCCTGACGTCTGGCATTCATCGTTTACGGTGTGGACTACCAGGGTATCTAATCCTGTTTGCTCCCCACACTTTCGTACCTCAGCGTCAGTATCGAGCCAGTGAGCCGCCTTCGCCACTGGTGTTCCTCCAAATATCTACGAATTTCACCTCTACACTTGGAATTCCACTCACCTCTCTCGAACTCTAGACTGATAGTTTACAGGGCAGTTCCAG
+
GGGGGGGGGGGGGGGGGGGGGGGGGGGGBFGGGGGGGGGGGGGGGGGGGGGGGGGGGGGCGGGGGGFGGGGGGGGGGGG8FFGGFGGGGGGGGGGGGFGEGGGGGGGFGGGFGGGGGGFGGGGGGGGGGGGGGGGGGGGGGGGGGGGGGGFGGGE<FGGGGGGGDGGFGGGGFGGGGGGGGGCGGFDFFCEFGCC5BFGGG>9@C>C<8;?+CCFF=FGAF)>CGED@6=879474:0FB+(,32<58F0(-/64<4<:?<4*.CDF2:)A1*-:C=9<4)
@M06628:26:000000000-CRM2J:1:1107:11239:3328 2:N:0:150
TAATCTTGCGACCGTACTCCCCAGGCGGATTGCTTAATCCGTTAGGTTTCACACCCAAGGGCAAGCCCCCTGACGTCTGGCATTCATCGTTTACGGTTTGGACTACCAGGCTAGCTAATCCGGTTTCCCCCCCACACTTTCGTACCTCAGCGGCAGTATCGAGCCAGTGCTCCGCCTTGCCCACTGGTCTTCCTCCAAACACCAACGACTTCCACCTCCACACTTGCAATCCCACTCACCCTCCTCGCACTCTAGCCTGCTAGTTTAAAGGGCTGTTCCAG
+
,-;-,<C6-@B:@@@FG,CCCFE@8C+:C+6,,6<<CFEF+C,@F,F,E,6CE<,+CC,DB:7AC,:CF48,4=48B,<A@=,AEF5FF?EFDFC7B=?F+A<98,,5,@+B<,,8=,>C?+=FFG9@,8@F++@+3@C9>CFFFE993:<:*1CBC,,6=1*=F8,>,,,42**=**+*5+0:*=*0+5<+2)=3<A+***/*/-*2*,(*26CCD*9:FBG3*.03*1,4?3..((0(1,,-((0-0(-47544,6(((./-+07)*)+(9(*2=AA)-
@M06628:26:000000000-CRM2J:1:1107:17417:3829 2:N:0:150
CAGCCTTGCGACCATACTCCCCAGGCGGAGCACTTAACGCTTTCGCTACGGCCGAGAGAATGTGGAAGTTCCCTCAACCCAGTGCTCATCGTTTACAGCTAGGACTACCGGGGTATCTAATCCCGTTCGCTACCCTAGCTTTCGTGCCTCAGCGTCAGAAAAGATCCAGTGATGCGCTTTCGCCACCGGTGTTCCCTATGATATCAACGCATTTCACCGCTCCACCATAAGTTCCCATCACCCCTATCTTCCTCGAGCTTGGGGGTTTGAAACGCAATTC
+
FFGGGGGGGGCGGEFFGAFGGDDDFGGEGGE<FFFGGGGGGGGGGGGGGGGGGGGGCGGGFGGGGGGGGFGGGGGGGGGGGGGGGGGGGGGGGGGGGGGGGGGGGGGGGGGGGGGGGGGGGGGGGFGGGGGGGGGGGGGGGGGGGGDGFGFFGGGGGGGGGGGGCFGGGGGGGGGGGGGFFGGEGGFEGEEB1<GFGFFFCGG7;9;=C9>GGFGGGGGB59D?GFGF@FFBBF48ABFFGF?F?B<8=:AFFA013:64?BFFCGD<D<FBG?GGFF2<
@M06628:26:000000000-CRM2J:1:1107:13990:4247 2:N:0:150
CAGCCTTGCGACCATACTCCCCAGGCGGAACACTTAACGCTTTCGCTACGGCCGAGAGGATGTGGAGGTCCCCTCAACCCAGTGTTCATCGTTTACGGCTAGGACTACCGGGGTATCTAATCCCGTTCGCTACCCTAGCTTTCGTGCCTCAGCGTCAGAAAAGATCCAGTGATGCGCTTTCGCCACCGGTGTTCCCTATGATATCAACGCATTTCACCGCTCCACCATAAGTTCCCATCACCCCTACCTTCCTCAATCCTGGTGGTTTGAAACGCAGTTC
+
FGGGGGGGGGGGGGFGGGGGGGGGGGGGGGGGGGGGGGGGGGGGGGGGGGGGGGGGGGGGFGC<CGGGGGGGGCFFFGGGDFGGGGGGGGGGGGGGGGEGCAGFGFGGGGGGGGEGDFGFFGGGGGGGGGGGGGGGGGGGGGGGGGGGFDGFC:5<EEGGGGFG<FFGFGGGGFCEGGGGGGGEG=FGC5CB*<FEGFG?<C90<<DFC99DCDFGGD76>>GFG?DBFFFBFFFFFAFFGFFFBB),9<BFF4A:)6(.)(/8ECFB3<EDC?=2)4).
@M06628:26:000000000-CRM2J:1:1107:26643:4475 2:N:0:150
CATTCTTGCGAACGTACTCCCCAGGTGGGATACTTATCACTTTCGCTTAGCCACGCAGTCGAAACCGCACAGCTAGTATCCATCGTTTACGGCGTAGACTACCGGGGTATCTAATCCCGTTCGCTACCTACGCTTTCGTCCATCAGTGTCAATACATTATTAGTGATCTGCCTTCGCAATTGGTATTCTATGTAATATCTATGCATTTCACCGCTACACTACATATTCTAACCACTTCATAATGATTCAAGACTAGCAGTATCAAAGGCAGTTCTACAGTT
+
FFEF9FFEFGGGEGGGFFGGGGGEFGGFB<FFFGGFFGGGGGGG>FCFEGG8FCB:FGCGCFCFE8FGG7FFDDFFDFFGGGGGGGGGGFCEGGEE:=AFGGGC=CCCFGBAAFFGFDEDAD@FFFEGGGGDEC+DGCFGCEF;FDGGFFGFAGCFGGGGGGGFG9EGGFFCGFCGGC8?BF6=9E9C@CGFCEDCGFGFGDCFFCG?+9?*/6<7<6<CFF4)277<@A53)7F3>)=<+:<ABB?<F>A8F<78?3369AFDGGF?GFG0*)0<BA3-.
@M06628:26:000000000-CRM2J:1:1107:9270:4835 2:N:0:150
CAGCCTTGCGACCATACTCCCCAGGCGGAACACTTAACGCTTTCGCTACGGCCGAGAGGATGTGGAGGTCCCCTCAACCCAGTGTTCATCGTTTACGGCTAGGACTACCGGGGTATCTAATCCCGTTCGCTACCCTAGCTTTCGTGCCTCAGCGTCAGAAAAGATCCAGTGATGCGCTTTCGCCACCGGTGTTCCCTATGATATCAACGCATTTCACCGCTCCACCATAAGTTCCCATCACCCCTATCTTCCTCAACCCTGGTGGTTTGAAACGCAGTTC
+
GGGGGGGGGGGGEGGGGGGGGGGGGGGFEGGGGGGGGGGGGGGGGGGGGGGGGGGGGGGFFGGFFGGGGGGFGGGDGGGGGGGGFFGGGGGGGGGGGGGGCEFGGGGGGGGGGGDGGGGGGGGGGFGGGGGGGGGGGGGGGGCGGGD@FGCFGGGGGGFGFGGGFGGGGGGGGGGGGGGGGEGGGGGGGGGA:7CEGFGFGF7DFAD?E;2CDAGGGD<>>07>GFG<@F<BF>F?<AF2+2198B?7BA>FFFF>(44:?19:5DF?DFFA*(*:>4):
@M06628:26:000000000-CRM2J:1:1107:8487:5514 2:N:0:150
TAATCTTGCGACCGTACTCCCCAGGCGGAATGCTTAATCCGTTAGGTGTGTCACCGAACAGTATACTGCCCGACGACTGGCATTCATCGTTTACGGTGTGGACTACCAGGGTATCTAATCCTGTTTGCTCCCCACACTTTCGTACCTCAGCGTCAGTATCGAGCCAGTGAGCCGCCTTCGCCACTGGTGTTCCTCCAAATATCTACGAATTTCACCTCTACACTTGGAATTCCACTCACCTCTCTCGAACTCAAGACCAGGAGTTTAGGAGGCAGTTCCGA
+
FDGFGFGGGGECFGGGEFGGGFF:FFGC@FGGGGGDFGGGGGGGGGGGGGGGGGGG:FFGGGGGGGF<EFGCEG=:C@C@FAFEGGGGGFGGGG@@FGGEEGFFGGEFFFFBFDGFFGGG<FDGGGEFFGGGGGGFGGFFGGGGGEBECCFG><E:@CGDB<DEF@8D9D@CFGGGGGGFCCCCC6EGFFGF9.=@BAC99DFDGE5?;6@FGEGG*C4;FECDF<6:46>AF<=>:2?:+4)4,85?F?6<F>DF?BB?06<7CC?2D<F?G?EC@:A:(
@M06628:26:000000000-CRM2J:1:1107:15397:6094 2:N:0:150
CAGCCTTGCGACCATACTCCCCAGGCGGAACACTTAACGCTTTCGCTACGGCCGAGAGGATGTGGAGGTCCCCTCAACCCAGTGTTCATCGTTTACGGCTAGGACTACCGGGGTATCTAATCCCGTTCGCTACCCTAGCTTTCGTGCCTCAGCGTCAGAAAAGATCCAGTGCTGCGCTTTCGCCACCGGTGTTCCCTATGATATCAACGCATTTCACCGCTCCACCATAAGTTCCCATCACCCCTATCTTCCTCAAGCCTGGTGGTTTGAAACGCCGTTC
+
GGGGGGGGGGDGGGGGGFGGGGGGGGGGGGGGGGGGGGGGGGGGGGGGGGGGGGGGGGGGGGGGGGGGGGGGGGGGGGGGGGGGFGGGGGGGGFGGGGGGGGGGGGGGGGGEGCGGGGGGGGFGGFFGEGGGGGGGGGGGGGGGGFGGGGGGGGEGGGGGGGGGGGGFGGG+@+?CGGGGGGGGGGFGGCC>EEGFGFFG@CGGGAF:EBBGGFFFGGDFFBGBGBFFFFFFFFFFFFFFGF<>:?F?@:<AF<A:<>?F?FF:ECF?*:FA7:C:)3:B
@M06628:26:000000000-CRM2J:1:1107:21051:6163 2:N:0:150
TAATCTTGCGACCGTACTCCCCAGGCGGAATGCTTAATCCGTTAGGTGTGACACCGAATAGCATGCTACCCGACGTCTGGCATTCATCGTTTACGGCGTGGACTACCAGGGTATCTAATCCTGTTTGCTCCCCACGCTTTCGCACCTCAGCGTCAGTATCGAGCCAGTGAGCCGCCTTCGCCACTGGTGTTCCTCCGAATATCTACGAATTTCACCTCTACACTCGGAATTCCACTCACCTCTCTCGAACTCCAGACCACCAGTATTAAAGGCAGTTCCA
+
FGGGGGGGGGGGGGFGGGGGGGGGGGGGGGFGGGFG<FGGEFGGGGGGGGGGGGG:FFFGGGGGGFFFFGGGGGGGGGGFGFGFEEGGGCFFGGGGGGGGGFGGGGG<FEGFFGAEAECFGGGFGGGGGGGGGGGGEGGGGGGGGGFGFGFE>EFGGBEFF5DEFC=FG7CFGGGGE5C:CC5=EFDC9==?<27?DD***3C9)::C?BCF20:>7D>4<>8:<CB3@0>F>4<<BFFG73)()68?168@)4,53,3?:54A*@>:4EA7(*17:AF)
@M06628:26:000000000-CRM2J:1:1107:8139:6794 2:N:0:150
CACTCTTGCGAGCGTACTCCCCAGGTGGATCACTTAACGCTTTCGCTTGGACGCATACATTCTATCGCATACATCGAGTGATCATCGTTTACGGCGTGGACTACCAGGGTATCTAATCCTGTTCGCTACCCACGCTTTCGTGCCTCAGCGTCAGTTACAGTCTAGTAAGCTGCCTTCGCTATCGGTGTTCTTTATGGTATCTATGCATTTCACCGCTACACCATAAATTCCGCCTACCTCGTCTGTACTCTAGACAACCAGTATCAATGGCACCTCTCCGG
+
GGGGGGGGGGGGGGGGGGGGGGGGGGGGGGGGGGGGGGGGGGGGGGGGGGGGGGGGGGGGGGGGGGGGGGGGGGGGGGGGGGGGGGGGGGGGGGGGGGGGGGGGGGGGGGGGGGGGGGGGGGGGGGGGGGGGGGGGGGGGGGDFFGGGGGFGGGGGGGFGGGGGGGGGGGGGGGFGGGGGGGGGGGGGGGGFGFGFFFGFGGGGC@FEFEFGGFGGGGGFFDGFG@GFFFFFFFFFFBFBGFFBFFFAFFFA9<>AB:<??<?<GGFFG?F7D?*;6:14(
@M06628:26:000000000-CRM2J:1:1107:27736:7152 2:N:0:150
TAATCTTGCGACCGTACTCCCCAGGCGGAATGCTTAATCCGTTAGGTGTGTCACCGAACAATATACTGCCCGACGACTGGCATTCATCGTTTACGGTGTGGACTACCAGGGTATCTAATCCTGTTTGCTCCCCACACTTTCGTACCTCAGCGTCAGTATCGAGCCAGTGAGCCGCCTTCGCCACTGGTGTTCATCCAAATATCTACGACTTGCACCTCTACACTTGGAATTCCACTCACCTCTCTCGAACTCAAGACCAGGAGTTTATGAGGCAGTTCTGG
+
FFGF9FGDCGCC@GGGGGGGGGF7@F>@7CGGGGGFDFFEF9CFCFCC9BCFGGGD:@FG,C9EEFG<<CFGGF@EFGDGGD,?5CFECFFFDGCBA=FC7<EFFGEE<FFDF8FE==DFDFDDGG?;D=DE888FEFFFEGGGGGGGFGGGG::BCF;CE7D>78:2>CCFGGGE*8A*=CEE6CFE?FG:+)27+;:7CFF+29*38:2*;=6*0C8==CDFC<F8*95<=<657(76E<28).707::AF:2A?7(446:?GF=>D)3353:FF<)6.
@M06628:26:000000000-CRM2J:1:1107:3166:7196 2:N:0:150
TAATCTTGCGACCGTACTCCCCAGGCGCTATGCTTAAACCGTTAGGTGTGACACCGAAGGGAGAGCCCACCCACGATCGGCACTACTTGGTTACGGACGGGGCCACCAGGGGATCCGATCCAGTTTGCTCCCCCCCCCTTCGTACACCAGCGGCAGTATCGAGTCAGCGAGCACCCTTCCCCCATCGCGTTCCCTCACATTACTACGACTTTCACCTCTACACTTGGAACTCCACCCACCCCCCTCCAACTCTAGGCTGACAATTTACAGGGCCGGTCCCG
+
CCF<6CF,;FFC@FFGE,E<C;CFFFE+8+8,@@9F9,,,68,@:<FC,CFC,@C:C+++,,,B6<6C,B?,CC++44@C+++9,,,,,,:B<F7@+4++@++++3B,,83+++3,33+5C,3,:DF9,@DFC3*>***24:,,1*,,1,2**4:**,524=82=,++3::>8**:28***2****;**2*.*)<:*)*0+*2*0)*(*,-::<GF45*)95*)2-937/:477F(-152*((((-)(0(,-0)-,4216(5*.<**.:)*(*(**0,7<(
@M06628:26:000000000-CRM2J:1:1107:19701:7322 2:N:0:150
CAGCCTTGCGACCATACTCCCCAGGCGGAACACTTAACGCTTTCGCTACGGCCGAGAGGATGTGGAGGTCCCCTCAACCCAGTGTTCATCGTTTACGGCTAGGACTACCGGGGTATCTAATCCCGTTCGCTACCCTAGCTTTCGTGCCTCAGCGTCAGAAAAGATCCAGTGATGCGCTTTCGCCACCGGTGTTCCCTATGATATCAACGCATTTCACCGCTCCACCATAAGTTCCCATCACCCCTATCTTCCTCAAGCCTGGTGGTTTGAAACGCAGTTC
+
GGGGGGGGGGGGGGGGGFGGGGGGGGGGGGGGGGGGGGGGGGGGGGGGGGGGGGGGGGGGGGGGGGGGGGGGGGGGGGGGGGGGGGGGGGGGGGGGGGGGGGGGGGGGGGGGGGGGGGGGGGGGGGGGGGGCEGGGFGGGAGGGGFGFCFGGGGGGGGGGFFFF<FFFGGGGGCG@CEGFGEGGGGGGCCGDC??@GFGFFFFCG2>:E465<AFCFGGF>BGFGFFFFFFA=4F?<AFBGFB;F<:>?BFFFBF0<<BBF???CDFFGAGB70:?@?44
@M06628:26:000000000-CRM2J:1:1107:11152:7543 2:N:0:150
TAATCTTGCGACCGTACTCCCCAGGCGGAATGCTTAATCCGTTAGGTGTGTCACCGAACAGTATACTGCCCGACGACTGGCATTCATCGTTTACGGTGTGGACTACCAGGGTATCTAATCCTGTTTGCTCCCCACACTTTCGTACCTCAGCGTCAGTATCGAGCCAGTGAGCCGCCTTCGCCACTGGTGTTCCTCCAAATATCTACGAATTTCACCTCTACACTTGGAATTCCACTCACCTCTCTCGAACTCAAGACCAGGAGTTTATGAGGCAGTTCCGA
+
GGGGGGGGGGGGGGGGGGGGGGGGGGGGGGGGGGGGGGGGGGGGGGGGGGGGGGGGGGGGGGGGGGGGGGGGGGGGGGGGGGGGGGGGGGGGGGGGGGGGGGGGGGGGGGGGGGGGDFGGGGGGGGGGGGGGGGGGGGGGGGGGGGGGGGGGGGGGGGGGGGGGGDFGGGGGFDGGGGGGGGEGGGGEGGGFGFGFGFGFFGGGFC518=DGGEGGGGG<FFGFGFGBFFFFFBFFFBFFGFFFDF@>F:6<??BDB<:B16BFGGBDG2F?CBGGFFFB-
@M06628:26:000000000-CRM2J:1:1107:11141:7558 2:N:0:150
TAATCTTGCGACCGTACTCCCCAGGCGGAATGCTTAATCCGTTAGGTGTGTCACCGAACAGTATACTGCCCGACGACTGGCATTCATCGTTTACGGTGTGGACTACCAGGGTATCTAATCCTGTTTGCTCCCCACACTTTCGTACCTCAGCGTCAGTATCGAGCCAGTGAGCCGCCTTCGCCACTGGTGTTCCTCCAAATATCTACGAATTTCACCTCTACACTTGGAATTCCACTCACCTCTCTCGAACTCAAGACCAGGAGTTTATGAGGCAGTTCCGA
+
GF@GFGGGGGGGGGGCGGGGGGGGFFGGGGGFGGGGGGGGGFGGGGGGGGGGGGGGGGGGGGGGGGGDGGGEEGD@FGG?FFGGGGGGGGGGGGGGGGGGEGGGGGGG?CGFGFGFFFFFGFGGGGGGGGGGCBEGGGGGGGGGGGGCCFFGGGGFGDGGGGGGGGCFGGGGDDGGGGGGGGDEGGGG6CEF97E;>A+<EDFGCEC?C6@GGEGGGGGFFFGFGFG?4B>AB)15:?F?C?784>F2?28<78?ABF??0().CC*)*69:FBGGFAA:(
@M06628:26:000000000-CRM2J:1:1107:25546:7972 2:N:0:150
TAATCTTGCGACCGTACTCCCCAGGCGGAATGCTTAATCCGTTAGGTTTGACACCAAAGGGCAAGCCCCCTGACGTCTGGCATTCATCGTTTACGGTGTGGACTACCAGGGTATCTAATCCTGTTTGCTCCCCACACTTTCGTACCTCAGCGTCAGTATCGAGCCAGTGAGCCGCCTTCGCCACTGGTGTTCCTCCAAATATCTACGAATTTCACCTCTACACTTGGAATTCCACTCACCTCTCTCGAACTCTAGACTGATAGTTTACAGGGCAGTTCCAG
+
FFGGGGGGGGGGEGGGGGGGGGGGGGGGCE@DFGGFFGEGGGGGGGG,@CADFG<FGGGG7F<=DDF<FG>C=DFFDGFD8<DFFG<EFGAFGGGGFDGGGFF9F@?=<CFFGGFEA;CDEFFFGGFAFGDF@DGGGAFGGGGGGG9E<FGGGGEFGFGGG7@5F<DFGGFG:CGECC@4EGCGGFFFGGG=,*BB,;CGGG?F?>*(*/6@FCGG6563A;FFCEC@6A@F6<7<B091+4<?28>>F?2<F2<>9<:)../59C6:FB?19(::@)66)
@M06628:26:000000000-CRM2J:1:1107:9797:8863 2:N:0:150
TAATCTTGCGACCGTACTCCCCAGGCGGAATGCTTAATCCGTTAGGTGTGACACCAAAGGGCAAGCCCTCTGACGTCTGGCATTCATCGTTTACGGCGTGGACTACCAGGGTATCTAATCCTGTTTGCTCCCCACGCTTTCGCACCTCAGCGTCAGTATCGAGCCAGTAAGCCGCCTTCGCCACTGGTGTTCCTCCAAATATCTACGAATTTCACCTCTACACTTGGAATTCCACTTACCTCTCTCGAACTCAAGACTACCAGTATTAAAGGCAGTTCCGG
+
GGGGGGGGGGGGGGGGGGGGGGGGGGGGGGGGGGGGGGGGGGGGGGGGGGGGGGGGGGGGGGGGGGGGGGGGGGGGGGGGGGGGGGGGGGGGGGGGGGGGGGGGGGGGGGGGGGGGFGGGGGGGGGGGGGGGGGGGGGGGGGGGGGGGCGGGGGGGGGFGGFGGGGGGGGGGGGGGGGGGGGGGGFGGGGGFGFGFGFGGCGGGGFGF87?GGFGGGGG>FFGFGFGFFFFFFFFFF>@FFDFF>FDBFB<>F0<>BDFFBFFDCGFFF9C247EGFAFB>
@M06628:26:000000000-CRM2J:1:1107:16379:9323 2:N:0:150
TAATCTTGCGACCGTACTCCCCAGGCGGAATGCTTAATCCGTTAGGTGTGACACCGAACAGTATACTGCCCGACGTCTGGCATTCATCGTTTACGGCGTGGACTACCAGGGTATCTAATCCTGTTTGCTCCCCACGCTTTCGCACCTCAGCGTCAGTATCGAGCCAGTGAGCCACCTTCGCCACTGGTGTTCCTCCGAATATCTACGAATTTCACCTCTACACTCGGAATTCCACTCACCTCTCTCGAACTCTAGACCGCCAGTTTTGAAGGCAGTTCCAA
+
FGGGGGGGGGGGGGGGGGGGGGGGGGGGGGGGGGGGGGGGGGGGGGGGGGGGGGGGGGGGGGFFGGGGGGGGGGGGGGGGGGGGGGFGGGGGGGGGGGGGGGGGGGGGGGGGGGGGGGGGGGGGGGGGGGGGGFG@FGGGGGGGGGCGFGGGGGGGGGGGGGGGGDCGGGGGG4FGGGGGGGDEG6FGGGEFGCG@EF3ACFGGGEF?C@<GFAG7FGFAFFGFGF3>BFBBFFFF??FFE?71??B7::<<F<4)6:B(33<:GGB<DAF:<?EG?>FF4
@M06628:26:000000000-CRM2J:1:1107:16378:9343 2:N:0:150
CAATCTTGCGACCGTACTTCCCAGGCGGAATGCTTAATCCGTTAGGTGTGACACTGAACAGGACACTGCCCGACGTCTGGCATTCACCGTTTACGGCGTGGAGTACCATGGTATCTCATCCTGTTTGCTCCCCACGCTTTCGCACCTCAGCGTCAGTATCGAACCAGTGAGCCGCCTTCGCTACTGGTGTTCTCCTGAACATCTCCGAATTTCACCTCTACACTCGGAATACCACTTCACTCTCTCGAATGCTAGACTGGCAGTTTTTATGGACGTTCCA
+
,6-<6CEDAGG+7+86CC,ECFGFGGDEFFG,CEFFFG,EBC,@F8F,C7,,<E<EACFEF,,,6,:6,,:,+44CF,,,5A9??E,,=A:E+,::F7@4+84,4,,,,9,C5C;D,,:@FCD?AC@BE=,36=@+@+6@,8<+@F?D,D,@>FE<;,=,@*32>,2>E9>C,;*=**1/=**4++<22BC++)+.212+5+>7+/9(/((@F3C*2/*)06D296D9DF2)).0())*5+--5)47))).)*)-).).(3?)4927(>4+.*)**0(,)
@M06628:26:000000000-CRM2J:1:1107:23181:9545 2:N:0:150
TAATCTTGCGACCGTACCCCCCAGGCGGAATGCTTAATCCGTTAGGTGTGTCACCGAGCAGCATGCTACCCGACGACTGGCATTCATCGTTTACGGTGTGGACTACCAGGGTATCTAATCCTGTTTGCTCCCCACACTTTCGCACCTCAGCGTCAGTATCGAGCCAGTGAGTCGCCTTCGCCACTGGTGTTCCTCCGAATATCTACGAATTTCACCTCTACACTCGGAATTCCACTCACCTCTCTCGAACTCAAGACTAGCAGTATTAGAGGCAGTTCCGG
+
GGFGGGGGGGDEGGGGGGGGGGGGGGGGGGGFGGGGGGGGGGGDGGGGGGGGGGGGEGGGFFGGGGGGGGGGGGGDFGGGGGGGGGGGGGGGGGGGGGGGGGGGGGGGGGGGGGGEGGGGGGCGGGGGGGGGGGGGGGGGGGGGGGGGCFGGGGGFGFGGGGGGGGGGFFFFGGEGGGFCEGDGGGFGFGGACEGFEB<E5CGGG<C?5::GFAGCGGGF?AD>G?*(7>2<16@<B?F:64>B4>:?::<<F:?A<B>??AFACGF2::F?G:EGFFF:1
@M06628:26:000000000-CRM2J:1:1107:8016:9696 2:N:0:150
CACACTTGCGTGCGTACTCCCCAGGCGGAACACTTAACGCGTTTGCTTCGATACTGACCGGGTCGATACGGCCAACACCTAGTGTTCATCGTTTACGGCTAGGACTACAGGGGTATCTAATCCCTTTCGCTCCCCTAGCTTTCGTCCATCAGTGTCAGTTATGGCCCAGTAGAGCGCCTTCGCCACTGGTGTTCTTCCTAATATCTACGCATTTCACCGCTACACTAGGAATTCCCTCTACCCCTACCACACTCTAGCTATTCAGTTTCCATTGCCGATC
+
GFFGGGGGGGGGGGGGGGGGGGGGGGGGGGGGGGGGGGGGGGGGGGGGGDFGGGGGGGGGGGGGGGGGGGGGGGGGGGGGGGGGGGGGGGGGGGGGGGGGGGGGGGGGFGGGGGGGGGGGGGGGGGGGGGGGGGGGGGGGGGGGGGGGGGGGGGGGGGGGGGGGGGGGGGFGGGGGGGGGGFGDDGGGGGGF=CGFGFGGCGFGGEGFGF6DGFGGGGD>D>GFG>FDFFFBFFFDFFFFG988?F::?>FF??A<AAABA2@DFDFFGA7A>4FCB969
@M06628:26:000000000-CRM2J:1:1107:19045:9801 2:N:0:150
TAATCTTGCGACCGTACTCCCCAGGCGGAATGCTTAATCCGTTAGGTGTGACACCGAACAGTATACTGCCCGACGTCTGGCATTCATCGTTTACGGTGTGGACTACCAGGGTATCTAATCCTGTTTGCTCCCCACACTTTCGCACCTCAGCGTCAGTATCGAGCCAGTGAGCCGCCTTCGCCACTGGTGTTCCTCCGAATATCTACGAATTTCACCTCTACACTCGGAATTCCACTCACCTCTCTCGAACTCAAGACTACCAGTATGAGAGGCAGTTCCAG
+
GGGGGGGGGGGGGGGGGGGGGGGGGGGGGGGGGGGGGGGGGGGGGGGGGGGGGGGGGGGGGGGGGGGGGGGGDGGGGGGGGGGGGGGGGGGGGGGGGGGGEGGGGGGGGGGGGGGFGGGGGGGGGGGGGGFFGGGDGGGGGGGGGGGGGGGGGGGGGGGGGGGGGGGGGGGGDDGDGGGGGGGGGGGCCEGFB?GFGFGGGGGGGEGFGD3FFFGGDGGFFFGBGFG>DFBFFFFDFFFFG?<1>DFFF??BF0>FFFA?:?FAGGFBGDGFG<EGFAFF:
@M06628:26:000000000-CRM2J:1:1107:5961:10722 2:N:0:150
TAGTCTTGCGACCGTACTCCCCAGGCGGTGCGCTTAACGCGTTAGCTCCGGCACAGAAGGGGTCGAACCCTCCCACACCAAGCGCACATCGTTTACTGCTAGGACTACAGGGGTATCTAATCCCTTTCGCTACCCTAGCCTTCGCGCCTCAGCGTCAGTAAATGTCCAGTAACCTGCTTTCGCCATTGGTCTTCCTCTCAATATCTACGCATTTCACTGCTACACTGAGTATTCCAGTTACCTCTCCATTACTCTAGCACGGCAGTATCGAATGCTGTTT
+
GGGGGGGGGGGGGGGGGGGGGGGGGGGG@+@FGGGGGFGGGGGGGGGCGGGGGG8CFGADGE=FFFGEGGGFCFFGGDEDEEGBEGE@FF>GGBDBFGDFFFD8DDDFFFGCEGEFFFF9FFGFFGGGGGGDGFGGC:BBFEGC*1>ECEFGF:=:B@FECGGG;CB=EC71CCE9*99:F5:>CGFFGGG=<?GEGFGFBF;FB)39A1:GD4C>CF74@AG2F4>AF*.6/:?:4984<>FA?F?A*4<>FBFF)627((8(2C=AGFE<F7C+9-.:
@M06628:26:000000000-CRM2J:1:1107:2349:10722 2:N:0:150
CATTCTTGCGAACGTACTCCCCAGGTGGGTTACTTATCACTTTCGCTTAGCCACGCAGACCGAAATCCACACAGCTAGTAACCATCGTTTACGGCGTAGACTACCAGGGTATCTAATCCTGTTCGCTACCTACGCTTTCGTCCATCAGCGTCAATACGTTGTTAGTGATCTGCCTTCGCAATCGGTATTCTATGTACTATCTAAGCATTTCACCGCTACACTACATATCCTAACCACTTCACAACGATTCAAGACCTACAGTATCAATGGCAGTTCTATGT
+
F@@-6@;@<@C@+8:CFC,;CFGCFCEF+F7:C<<FG,FFG@CFGGGG,CC@E@+@FCC@CF:BBCC6CCC6?,CF9CCE5FFCFB:D,BABC7+>CF+:,C5=,B=@+,8B?,A4,9F=DFDAFC>>C,C,>=@FGC=+D>+>@FC,,@FGDCFG8DFFGGCFA@@CCFFGFFFDCE5>C?:E5ECEFBFF@*11,11,CG@F<67>+9.::3C)>)93FEC46.;?6@E7188.321)+.4<BF>07:<>920:?B0::59.:FF2:(*4C7709:9<)
@M06628:26:000000000-CRM2J:1:1107:14399:11074 2:N:0:150
TAATCTTGCGACCGTACTCCCCAGGCGGAATGCTTAATCCGTTAGGTGTGTCACCGAATAGTATACTACCCGACGACTGGCATTCATCGTTTACGGTGTGGACTACCAGGGTATCTAATCCTGTTTGCTCCCCACACTTTCGTACCTCAGCGTCAGTATCGAGCCAGTGAGCCGCCTTCGCCACTGGTGTTCCTCCAAATATCTACGAATTTCACCTCTACACTTGGAATTCCACTCACCTCTCTCGAACTCAATACCAGGAGTTTAGGAGGAAGTTCGCA
+
GGGGGGGGGGDGDCFEFCF@C;<:F8BF+@@8CC@FAEDCC<FFEGFFGGFGAFFDEEGGGFGGFGGGFCEEEGGGGGGGGDAFGGGGGGGGGDGDGFFE:E@=?=EFEEEFGF9EFGGGFEFFFF89DF,>EFE:+@FFGGFCFEDGGFFCEEGEDFF;BCGG7F7EFGGG@DCDEGG4EEEE?8EFC8:B@CG@FA7?C@F7298;527+;?DDCG6=@777F)<;AFDF*.94(103C:<0))).),.4=:-))4,4(().C2=.C4E0*(2A7-((,
@M06628:26:000000000-CRM2J:1:1107:11698:11099 2:N:0:150
TAGTCTTGCGACCGTACTTCCCAGGCGGAGTACTTAATGCGTTAGCTTCGCTCCTGAAGGGGTCAATACCTCCAAGGGCAAGTACTCATCGTTTACGGCGTGGACTACCAGGGTATCTAATCCTGTTTGCTCCCCACGCTTTCGCGCCTCAGCGTCAGTGCTCGTCCAGGTAGGCGCCTTCGCCACCGGTGTTCCTTCACATATCTACGGATTTTACCCCTACACGTGAAATTCCCCTACCCCCTCCGAGACTCTAGACTCACAGTTTCAGACGCAGTTT
+
FGGGGGGGGGGGGGGGGGGGGGGGGGGGGGGGGGGGGGGGGGGEGGGGGGGGGGGGGGGGGGGGGGGGGGGGGGGGGGGGGGGGGGGGGGGGGGGGGGGGGGGGGGGGGGGGGGGGGGGGGGGGGGGGGGGGGGGGGGGGGGGGGGGGGGGGGGGGGGGGGGGGFGGGGGGGFGGGGGGGGGGGGGGGGGGBC?GFGFGGFFFFGEFEGF:GG<FGGGGFFFGFGFGBFFFDFF4<:BF?6?B>FFEBF>F97?BB>BFFFFF?F>BFGFFAGFGGFFA2
@M06628:26:000000000-CRM2J:1:1107:11133:11292 2:N:0:150
TAATCTTGCGACCGTACTCCCCAGGCGGAATGCTTAATCCGTTAGGTGTGACACCGAATAGCATGCTACCCGACGTCTGGCATTCATCGTTTACGGTGTGGACTACCAGGGTATCTAATCCTGTTTGCTCCCCACACTTTCGTACCTCAGCGTCAGTATCGAGCCAGTGAGCCGCCTTCGCCACTGGTGTTCCTCCAAATATCTACGAATTTCACCTCTACACTTGGAATTCCACTCACCTCTCTCGAACTCAAGACCAGGAGTTTATAAGGCAGTTCCAG
+
FGGGGGGGGGGGGGGGGGGGGGGGGGGGGGGGGGGGGGGGGGGGGGGGGGGGGGGGGGGGGGGGGGGGGGGGGGGGGGGGGGGGGGGGGGGGGGGGGGGGGGGGGGGGGGGGGGGGGGGGGGGGGGGGGGGGGGGGGGGGGGGGGGGGGGGGGGGGGGGGGGGGGGGGGGGGGGGGGGGGGGDDGGCGEGGFFEGDFFGG?DFDGCFF8=DGGFFGGGGFFFGFCECECF:BFFFFFFFBGFBFFBF:?<?FF:3<BFF?:658FGFDG<??F1=CFB4<.
@M06628:26:000000000-CRM2J:1:1107:2806:11825 2:N:0:150
TAATCTTGCGACCGTACTCCCCAGGCGGTATGCTTAATCCGTTAGGTGCGTCACCGAACCGTATACTGCCCGACGACTGGCATTCATCGTTTACGGCGTGGACTACCAGGGTATCTAATCCTGTTTGCTCCCCACACTTTCGTACCTCAGCGTCAGTATCGAGCCAGTGGGTTGCCTTCGCCATTGGTGTTCCTCCAAATATCTACGAATTTCACTGCTACACTTGGAATTCCACTCACCTCTCCCGAACTCAAGACCTGCAGTCTCGGAGGCAGTTCCGA
+
GGGGGGGGGG:FFGGGGGGGGGGEGGGG+6:,FFGAF,,CFGGGGFG9,@F@FG,FG7++6,,4B,5,9FF7>F+FF+4B,49,AEGGGGGGG9FG7FFGGGGGGGGGGGGGGGGGGGGGFGGGGGGGGGGGGGG+FGGGGGG,DBF9FFGGGDGGGG92:**=FGG8F,,/*::CFGGGGEE*+AFGGGGFFEF@6):<EFGGGCG1C?FFGFG**9C>FFG>7<C?FFFFFF6)32F?C<<((4B0;7?F*8?<?()4(4FD+0*,1(14DBG?F<A0-
@M06628:26:000000000-CRM2J:1:1107:5232:11990 2:N:0:150
CACCGTTGCCGGCGTACTCCCCAGGTGGATTACTTATCGGTTTCCCTTGGTCACTGACTAAATAAAGCCAACAACTAGTAATCATCGTTTACGGCGTGGACTACCAGGGTATCTAATCCTGTTCGCTCCCCACGCTTTCGTGCATCAGCGTCAGTTTACCTATAGCAAGTGGCCTTCGCAATCGGTATTCCTTCCGGTATCTATGCATTTCACCGCTACACCGGAAATTCTACTTGCCTCTTGGTAACTCAAGCAATTCAGTATCGACAGCATGTAAAACA
+
DFDCFGGGGGGGGGGGGGGGGGGGGGGGFGGGGGGGGGGGGGG9FGGGGGGGGGGGGGGFEFFGGGFFGEGGGDGF<?FF,EEAAFFGGGGFGGGGGG7FFGGCBFECFFGGGGFDF,;E?FEFEGGG>FGFGDGEGGFGGGGEEG,C3CCEGB@FFFGGFGCG;CC9EFG5BCF8@FGGGEEFGGGGGGGF@8EFGBCG?CFF9>CE@C5CF)985)17A8C6D>D@6AB4FB@<27=:?<<BFA??897?=2:74)6<:AFB<C)(>0*.:5E99))4.
@M06628:26:000000000-CRM2J:1:1107:15226:12498 2:N:0:150
CACTCTTGCGAGCATACTTCCCAGGCGGGATACTTAAAGCGTTAGCTTTAATACTGCACAGGTCGATCTGTTCAACATCTAGTATCCATTGTTTACAGCTAGGACTACTGGGGTATCTAATCCCATTTGCTACCCTAGCTTTCGTCCATCAGCGTCAGTAATGGCCCAGGAGAGCGCCTTCGCCACTGGTGTTCTTCCTAGTATCTACCCATTTCAACGCTAACCTAGGAATTCCCTCTACCCCTACCAATCCCTACCAAATCAATTTCAACCACCCATC
+
96--;CE,@F@@7@EF<EFGGGFFGGE:+@+FFDFAFCFEF6@@@FGGGGCC<FFCEGFF<=F8CF7EECFAGGFF<4ECFFGFC<FGDB<F5EB9?B=E?E<BAFCA<F?F@8@EF9,@F9C==F9D=CFFGCFG=D83C,,@F:@=?33E=CCE>@FA;D89F8D6D++=F++@ECEGG>E*=;,4,62;8:FEC88C,49C;<+0,-.*;*4+4CD9D(/(;4C3AF9@6)+/)55;+.26<6)5))),),,4(4).()93+2*6CA:)*(1*7((4
@M06628:26:000000000-CRM2J:1:1107:23006:12788 2:N:0:150
CAATCTTGCGACCGTACTCCCCAGGCGGAATGCTTAATCCGTTAGGTGTGACACCGAAGGGCAAGCCCCCCGACGTCTGGCATTCATCGTTTACGGTGTGGACTACCAGGGTATCTAATCCTGTTTGCTCCCCACACTTTCGTACCTCAGCGTCAGTATCGAGCCAGTGAGCCGCCTTCGCCACTGGTGTTCCTTCAAATATCTACGAATTTTACCCCTACACTCGGAATTCTACTCACCCCTCTCTAATTCTAGACTGATATTTTACAGGGCGGCTCCAG
+
,C@FGGGGGGGCG:FGGGDGGGGGGGGGDGGCFGGGGC,EFGGGG?FAF7C@FG<F7F:7FC,,B<,DCCFG+84@7B?,9,E995@C,BBFE,4+8D8+8,8,3:8,::FF<F;E;333C>,8DC@>=F,+@>ECEC3D>8@>CFFF:DEEGE8>22DB>1*>F8,1?<,*2:*46*+/==*=++*+?C1++)+)5+2+5;ED97518(-**.>02><<72D>4(>2>>?9*)9).)0(*-:?B0*)1))69).<2>22):*6+?*.24*1*,/1),(..
@M06628:26:000000000-CRM2J:1:1107:23017:12804 2:N:0:150
TAATCTTGCGACCGTACTCCCCAGGCGGAATGCTTAATCCGTTAGGTGTGACACCGAAGGGCAAGCCCCCCGACGTCTGGCATTCATCGTTTACGGTGTGGACTACCAGGGTATCTAATCCTGTTTGCTCCCCACACTTTCGTACCTCAGCGTCAGTATCGAGCCAGTGAGCCGCCTTCGCCACTGGTGTTCCTCCAAATATCTACGAATTTCACCTCTACACTTGGAATTCCACTCACCTCTCTCGAACTCTAGACTGATAGTTTACAGGGCAGCTCCAG
+
GGGGGGGGGGGGGGGGGGGGGGGGGGGGDGGFGGGGGGGGGGGGGGGGGGGGGGGGGGGGGGGGGGFGGGGGGGGGGGGGGGGGGGGG@FGGGGGGGGGGGGGGGGGGGGGGGGGGCGGGGGDGGGGGGGGGGGGGGGGGGDFGGCGGGGGCEGGGGGGGGGFGEFGFEFCFFGGGGGGGG=EGGGFGGCEFGFFD>AFGCFGGGFGBFFF:FAFFGGGFFFGFGBC>FF?BFA=5((?6+3<:7?BFFFFAFFF><A>>ABFAFFF>F7FBC?EEF>4:5
@M06628:26:000000000-CRM2J:1:1107:25544:12861 2:N:0:150
CAATCTTGCGATCGTACTCCCCAGGTGGGACACTTATCACTTTCGCTTAGTCACTGAGATAAATCCCAACAACTAGTGTCCATCGTTTACGGCGTGGACTACCAGGGTATCTAATCCTGTTCGCTCCCCACGCTTTCGTCCATGAGCGTCAGTACATACGTAGTAGACTGCCTTCGCAATCGGTATTCTGTGTAATATCTATGCATTTCACCGCTACACTACACATTCTATCTACTTCCATATGACTCAAGTCAACCAGTATCAAAGGCAGTGCCATATTT
+
FE@C<@C@<BCG@@@FF8FE,@C@FF,FCG@@FGDGGAEECFEDFEGE@9C,,CFF<<,9@CCFGCFC,BCFFGF<CFDA9@CEGCFDFGGDE>=FFD=E=<=EFGEGAFAEEC=9FGF;EGGG7ACFEGC+CEGGDCA88>,@F8D@CCF8,@AFGFGGGFG+@3,75FC>9F?8*5@0BC59?FGFGCB:56B?6+9@CF,:?<FC><?0*5:)964>FF;873DC87<7@?F?/)=7C3C?EFAEAE3.8C)7;?BADA?DFGF?7?E<*60+/4)).
@M06628:26:000000000-CRM2J:1:1107:20382:13095 2:N:0:150
CAATCTTGCGACCGTACTCCCCAGGCGGGACACTTAACGCGTTAGCTACGGCACTGACCGGGTCGATACGGCCAACACCTAGTGTCCATCGTTTACGGCTAGGGCTGCTGGGGTATCTAATCCCATTCGCTCCCCTAGCTTTCGTACTTCAGCGTCAGTTGAGCTCCAGGCTTTCACCTCTGACTTGAATCACCGCCTACGTACTCTTTACGCCCAGTAATTCCGAACAACGCTAGCTCCCTCCGTCTTACCGCGGCGGCCGGCCACTGCCCCTTATCCA
+
AAFEFFG@9F+CFCEGCFGEC@F6@F@7+CCGGGE9FCFFEFEEGCC?9,8CGGAEFFGDGDEEGGGGD@FG7CGGD7FED<BFG?FAFGCDF>FG::FG7<F,,8+3@@C>+8+@,;@7@:DF:3@BEFCFEF>E:DGG9>:C>,**3?FFGGGC8<CF9,+?<CC?6FFF+;F+99>>+03+31<CFCFA+37:87C?CFGGGAF2CAFDG>DC<72:6-*)0(1(8?B9@?)(,)03C(4<B6:::2>?BFB((((1(,5(2)0(*.*.*(*+0).)
@M06628:26:000000000-CRM2J:1:1107:22508:13097 2:N:0:150
TAATCTTGCGACCGTACTCCCCAGGCGGAATGCTTAATCCGTTAGGTGTGTCACCGAGCAGCATGCTACCCGACGACTGGCATTCATCGTTTACGGTGTGGACTACCAGGGTATCTAATCCTGTTTGCTCCCCACACTTTCGCACCTCAGCGTCAGTATCGAGCCAGTGAGCCGCCTTCGCCACTGGTGTTCCTCCGAATATCTACGAATTTCACCTCTACACTCGGAATTCCACGCACCTCTCTCGAACTCAAGACTAGCAGTATTAGAGGCAGTTCCAG
+
GGGGGGGGGGGGGGGGGGGGGGGGGGGGGGGGGGGGGGGGGGGGGGGGGGGGGGGGGGGGGGGGGGGGGGGGGGGGGGGGGGGGGGGGGGGGGGGGGGGGGGGGGGGGGGGGGGGGGGGGGGGGGGGGGGGGGGGGGGGGGGGGGGGGGGGGGGGGGGGGGGGGGGGGGGGGGGGGGGGGGGGGGGGGGGGFGEGFCEGGGGGGG;*6==FFGFGGFFGFFFG>C?DFFFF>?BF01(79:8<<2<)8@:2<FB<<?<A37<F>GGFA7291*45CFABB<
@M06628:26:000000000-CRM2J:1:1107:4470:13253 2:N:0:150
CAGCCTTGCGACCATACTCCCCAGGCGGAACACTTAACGCTTTCGCTACGGCCGAGAGGATGTGGAAGTCCCCTCAACCCAGTGTTCATCGTTTACAGCTAGGACTACCGGGGTATCTAGTCCCGTTCGCTACCCTAGCTTTCGTGCCTCAGCGTCAGAAAAGACCCAGTGTTGCGCCTTCGCCACCGGTGTTCCCTATGATATCAACGCATTTCACCGCTCCACCATACGTTCCCAACACCCCTGTCTTCCTCAAGCTTGAGGGTTTGAAACGCAATTC
+
GFGGGGGGGGCEE:FGE<FGGGCCDFGGGGGGGGGGGFGEGGGGGGG>FEDGEGCFGGGGGGGGFGFGGGGGGGGFGGGGEGGCEFFFGGGGGFFGGGGGGGGGGGGFGEGEGGGGGGGGGGGGGGGGDGGGGGGGCFGGDGGGFGGDCFCGGGCC>FBFFGGGGGGGGGGGCD?EGDEDFGGGEGGGGCE3:?F@FFFD9CGGFCGBEFF3D<D7*>DBFFG>G<<<F):?F:FDFFDFGFF;(-<:44A47<D?<>?A:?FB55>(1)<9F6EGE?>:
@M06628:26:000000000-CRM2J:1:1107:4486:13263 2:N:0:150
CAGCCTTGCGACCATACTCCCCAGGCGGAACACTTAACGCTTTCGCTACGGCCGAGAGGATGTGGAAGTCCCCTCAACCCAGTGTTCATCGTTTACAGCTAGGACTACCGGGGTATCTAGTCCCGTTCGCTACCCTAGCTTTCGTGCCTCAGCGTCAGAAAAGACCCAGTGTTGCGCCTTCGCCACCGGTGTTCCCTATGATATCAACGCATTTCACCGCTCCACCATAAGTTCCCAACACCCCTGTCTTCCTCAAGCTTGAGGGTTTGAAACGCAATTC
+
GGGGGGGFGGGGGFFGGGGGGGGGGGGEDFGGGGFGGGGGGEFGGGGGGGGGGGGGGGGGGGFGFFGGGGGGGGGGGGGGGGGGFGGGGGGGGGGGGGGGGGGGGGGGGGGCFCFFGGGGGGGGGGGGGGGGGGGGEGGGGGGGGGGGGGGGGG8F5C?FGGGGGGGGGGGGGGGGGGGGGGGDEEGGGGGEGEF@?=G?EGFFGFGFE;FDDFGGGGG>>>G?G?FA64<BF<??DFFFGBFF?BFB@ADF?BAD<DFFF0F?C>@:C4+4::E=:<24
@M06628:26:000000000-CRM2J:1:1107:7660:13360 2:N:0:150
CATTCTTGCGAACGTACTCCCCAGGTGGGTCACTTATCACTTTCGCTTAGCCACTCAAACCGAAGTTCGAACAGCTAGTGACCATCGTTTACGGCGTGGACTACCAGGGTATCTAATCCTGTTCGCTCCCCACGCTTTCGTCCATCAGTGTCAATATATTGTTAGTGATCTGCCTTCGCAATTGGTATTCTATGTAATATCTATGCATTTCACCGCTACACTACATATTCTAACCACTTCACAATAATTCAAGATAACCAGTATCAAAGGCAATTCTACAG
+
GFFGGGGGGGGGECDFGGFGFGGGGGCFCFGGGGGGGGGGGGGGGGGGGGGGGGGGGGGGGGGDGGGGGGGGGGGGGGGGGGGGGGGGGGGGGGGGGGGGGGGGGGGGGGGGGGGGGGGGGGGGGDEGGGGFGGGEGF:EGGGGGGGGGFGGGGGGGGGGGGGGG@BFGGGGGGGFGGGGGGCGGGGGE@FFGFGFEFGGGFGGGFGFC@EGGFGGGGDEFFGFCEGEFFFFFEF@FFBEFEEEFFFFFFFF=A7C?@:739F<<7BAC(*:C?GGFA<<)
@M06628:26:000000000-CRM2J:1:1107:7657:13378 2:N:0:150
CATTCTTGCGAACGTACTCCCCAGGTGGGTCACTTATCACTTTCGCTTAGCCACTCAAACCGAAGTTCGAACAGCTAGTGACCATCGTTTACGGCGTGGACTACCAGGGTATCTAATCCTGTTCGCTCCCCACGCTTTCGTCCATCAGTGTCAATATATTGTTAGTGATCTGCCTTCGCAATTGGTATTCTATGTAATATCTATGCATTTCACCGCTACACTACATATTCTAACCACTTCACAATAATTCAAGATAACCAGTATCAAAGGCAATTCTACAG
+
GFGGGGGGGGGGGGGGGGGGGGGGGGGGGGGGGGGGGGGGGGGGGGGGGGGGGGGGGGGGGGGEGGGGGGGGGGGGGGGGGGGGGGGGGGGGGGGGGGGGGGGGGGGGGGGGGGGGGGGGGGGGGGGGGGEGGGGGGGGGGGGGGGGGGGGGGGGGGGGGGGGGFFDGGGGGGGGGGGGCGGGGFGFGGGGFGEFCEFGGGGGGFECCCEFFGBDGGDGFFFGFFEFEFFFC8>A@;FFFF@EFFFFE=EFCA;ECFFBF?B?<CFF>:7GFFBCCF:BF.
@M06628:26:000000000-CRM2J:1:1107:13925:13426 2:N:0:150
TAGTCTTGCGACCGTACTTCCCAGGCGGCTCGCTTAACGCGTTAGCTCCGGCACAGAGAGGGTCGAACCTCCCCACACCAAGCGAGCACCGTTTACTGCTAGGACTACAGGGGTATCTAATCCCTTTCGCTCCCCTAGCCTTCGTGTCTGAGCGTCAGTAAATGTCCAGTAAGTTGCCTTCGCCATTGATGTTCCTCTCGATATCTACGCATTTCACTGCTACACCGAGAATTCCACTTACCTCTCCATTACTCTAGCACGGGAGTATCGAATGCAGTTCA
+
GFFFFGGGGGGGGGGGGGGGGGGGGGGGFGGGGGGGGGGGGGGGGGGGGGGGGGGGGGGDGEGGGGGGGGGGGGGGGGGGGGGGFFGGGGGFGFGGGGGGGGGGGGGGGGGGGGGGGGGGGGFGGGGGGGGGGGGGGGGGGGGGGCGGGGGFGGGGGGGGGGGGGGGGGGGGGGGGGGGGGFGGGECFBFCCFECCFFGGFFFGGFGE8;?GGFGGCFGFFFGFGFGFBBBBFAFFBDB>05AFDFFDFADA@ADDFABDF0>37CF2:<F0C?GEF>6<6
@M06628:26:000000000-CRM2J:1:1107:10703:13578 2:N:0:150
TAATCTTGCGACCGTACTCCCCAGGCGGAATGCTTAATCCGTTAGGTGTGTCACCGACAAGCATGCTTGCCGACGACTGGCATTCATCGTTTACAGTGTGGACTACCAGGGTATCTAATCCTGTTTGCTCCCCACACTTTCGTACCTCAGCGTCAGTATCGAGCCAGTGAGCCGCCTTCGCCACTGGTGTTCCTCCAAATATCTACGAATTTCACCTCTACACTTGGAATTCCACTCACCTCTCTCGAACTCAAGACTACCAGTATTAAAGGCAGTTCCAG
+
GGGGGGGGGGGGGGGGGGGGGGGGGGGGGGGGGGGGGGGGGGGGGGGGGGGGGGGGGGGGGGGGGGGGGGGGGGGGGGGGGGGGGGGGGGGGGGGGGGGGGGGGGGGGGGGGGGGGGGGGGGGGGGGGGGGGGGGGGGGGGGGGGGGGGGGGGGGGGGGGGGGGGGGGGGGGGGGGGGGGGGGGGGGGGGGFGFGDGFGGGGGGGFGDC@FGGFGGGGGFFFGFGFGFFF?FFFF<F?F?9<>?<BDDFBBFFF<27<A?FF649FFFG9CAGFEGFFA<5
@M06628:26:000000000-CRM2J:1:1107:2640:13919 2:N:0:150
CAGCCTTGCGACCATACTCCCCAGGCGGAACACTTAACGCTTTCGCTACGGCCGAGAGGATGTGGAAGTCCCCTCAACCCAGTGTTCATCGATTACAGCTAGGACTACCGGGGTATCTAATCCCGTTCGCTACCCTAGCTTTCGTGCCTCAGCGTCAGAAAAGACCCAGTGTTGCGCCTTCGCCACCGCTGTTCCCTATGATATCCACGCATTTCACCGCTCCACCATAAGTTCCCAACACCCCTGTCTTCATCAAGCTTGAGGATTTGAAACGCAATTC
+
ACE9,;C6<FGGGGGGFGGGGDA:,CC::@EFEFFFGG7FFGC<CGGDFBFG:7+@C:4C,9:,EF<4:CECF<?EFFGB7=4,59C9EFD,,,B,,C,F?F?FC<FDGGD:CF7EGGF,,F<==FDD>FGGGEEG7:DCGDGGEG5*D:,58CEGG@,D;>EGGGGGFGGGGF,B:;;C9*?*=*C5*3:)??9@98<9?:?:?);@8(3C54>CFG39)4C?G0F2==<47<*4<0;65-49:B6:1<4)/6447<?21<44+9=)?4:6>?G*.3)6
@M06628:26:000000000-CRM2J:1:1107:15160:13947 2:N:0:150
CATTCTTGCGAACGTACTCCCCAGGTGGGATACTTATCACTTTCGCTTGGCCGCCGAGACGGAAGTTCCGACAGCTAGTATCCATCGTTTACGGCGTGGACTACCGGGGGATCTAATCCCGTTCGCTCCCCACGCTTTTGTCCATCAGTGTCAGTATATAGTGAGTCACCTGCCTTCGCAATTGGTGTTCTATGTGATATCTATGCATTTCACCGCTACACCACATGTATCGCCAACTTCACTATAGCTCAAGAGCTACAGTATCAAAGGCAATGTTACGG
+
A-CFFGGGGGG7+@FGGGEGGGGGFCFF+;E,CFFGG<CFFGGCE@F,,B,FCC@CF=+>,8B,:C,,CF7:C:E=,:5FFG95B?+9?B7,+=BBCF7:,C4=<3++@+:>+@,88E@A7F@3**3@CDB:>*>>:F,;DC,=FFC:FFFG9,2@;FFFGF,;:3=;+,<*=*+598E3*3;CEC=7>9B+57=C++3=9C+:36*)0.-*:)7CG<><F1/,/4=-*/.(045(4116+5<2:<*64),513824A2326*.+2/4>0*4*4+<F>)-3
@M06628:26:000000000-CRM2J:1:1107:13048:14218 2:N:0:150
CAGCCTTGCGACCATACTCCCCAGGCGGAACACTTAACGCTTTCGCTACGGCCGCGAGGATGTGGAAGTCCCCTCAACCCAGTGTTCATCGTTTACAGCTAGGACTACCGGGGTATCTAATCCCGTTCGCTACCCTAGCTTTCGTGCCTCAGCGTCAGAAAAGACCCAGTGTTGCGCCTTCGCCACCGGTGTTCCCTATGATATCAACGCATTTCACCGCTCCACCATAAGTTCCCAACACCCCTGTCTTCCTCAAGCTTGAGGGTTTGAAACGCAATTC
+
GFGGGGGGGGGGGGFGGGGGGGGGGGGGGGGGGGGGGGGGGGGGGGGGGGGGGG+@FFGGGGGGGGGGGGGGGGGGGGGGGGGGGGGGGGGFFGGGGGGGGGGGGGGGGGGGGGGGGGGGGGGGGFGGGGGGGGGGGGGGGGGGGCEFFGGGGGGGGGGGGGGGGGGGGGGGGGGGGGGDGGDGGGGDGGCBECFDGFGGGGGGG9FFE;BGGFGGGGGBFFGFGFGBFFFFFFFFBBFFG?>>?<F:7<BF=AF:?>B<8?F:5*<<C<FF:3:?@?<A
@M06628:26:000000000-CRM2J:1:1107:7300:14302 2:N:0:150
CATTCTTGCGAACGTACTCCCCAGGTGGGTTACTTATCACTTTCGCTTAGCCACGCAGACCGAAATCCACACAGCTAGTAACCATCGTTTACGGCGTAGACTACCAGGGTATCTAATCCTGTTCGCTACCTACGCTTTCGTCCATCAGCGTCAATACGTTGTTAGTGATCTGCCTTCGCAATCGGTATTCTATGTAATATCTAAGCATTTCACCGCTACACTACATATTCTAACCACTTCACTACGATTCAAGACCTACAGTATCAATGGCAGTTCTATGG
+
GGGGGGGGGGGGGGGGGGGGGGGGGGGGCGGGGGGGGGGGGGGGGGGGEFGGGGGGGGFGFFGGGGGFGGGGGGGGGGGGGGGGGGGGGGGEFGGGGGGGDGGGGGGGGGGGGGGGGGGGGFGGGGGGGGGGGGGGGGGGGGGGGGGGGGGGGCFGGGGGGGGGFFFGGGGGGGGGGGGDGGGGGGGEGGGFGFGFFFGCFGGGC@>E>CFGGFGGGG3;A<FF4CGFFFEFFFFE?FFDGFFFFFFFFFFFFFFF??:?:BFAFGFBFFFBGFGGFDBB:
@M06628:26:000000000-CRM2J:1:1107:26401:14627 2:N:0:150
TAATCTTGCGACCGTACTCCCCAGGCGGAATGCTTAATCCGTTAGGTGTGTCACCAAAGGGCAAGCCCTCTGACGACTGGCATTCATCGTTTACGGCGTGGACTACCAGGGTATCTAATCCTGTTTGCTCCCCACGCTTTCGCACCTCAGCGTCAGTATCGAGCCAGTGAGCCGCCTTCGCCACTGGTGTTCCTCCGAATATCTACGAATTTCACCTCTACACTCGGAATTCCACTCACCTCTCTCGAACTCTAGACTTCCAGTATGAGAGGCAGTTCCAG
+
GGGGGGGGGGGGGGGGGGGGGGGGGGGGGGGGGGGGGGGGGGGGGGGGGGGGGGGGGGGGGGGGGGGGGGGGGGGGGGGGGGGGGGGGGGGGGGGGGGGGGGGGGGGGGGGFGGGGGGGGGGGGGGGGGGGGGGGGGDGGGGGGGGFGGGGGGGGGGGGGGGGGGGGGGGGGFDGGGGGGGGGGGGGGGGGF;5F1BBDEEFGGFCGD=:?FGBGGDFC>FFGFGFGF@@DFFFFFF098C?<?FFF:FFFFFFFADFFF2A@ACFFDDAGFGFEFFA24.
@M06628:26:000000000-CRM2J:1:1107:26742:15099 2:N:0:150
CAGCCTTGCGACCATACTCCCCAGGCGGAACACTTAACGCTTTCGCTACGGCCGAGAGAATGTGATAGTTCCCTCAACCCAGTGTTCATCGTTTACGGCTAGGACTACCGGGGTATCTAATCCCGTTCGCTACCCTAGCTTTCGTGCCTCAGCGTCAGAAAAGATCCAGTGATGCGCCTTCGCCACCGGTGTTCCCTATGATATCAACGCATTTCACCGCTCCACCATAAGTTCCCATCACCCCTAACTTCCTCGAGCTTGGGGGTTTGAGACGCTATTC
+
GGGGGGGGGGGGEGGGGGGGGGGEGGGCFGGGGGGGGGGGGGGGGGGGGGGGGGEGGGGGGGGGGGGGGGGGGGGGFGGGGGGGGGGGGGGGGGGGGGGGGGGGGGGGGGGGGGGGGGGGGGGGGGGGGGGGGGGGGGGGGGGGGGGGGFGGGGGGGGGGGGFF@FGGGGCFGGGEGGGGGFEGGGGGGEG:8CG@FFGFFDGFG?C@EBFGG9?FGGC>B>GFGFGAF4).9AFBAFF?+409:B).1:BA6><?63424?FB*1<:<<517358:3:>
@M06628:26:000000000-CRM2J:1:1107:21806:16030 2:N:0:150
TAATCTTGCGACCGTACTCCCCAGGCGGAATGCTTAATCCGTTAGGTGTGACACCGAACAGTATACTGCCCGACGTCTGGCATTCATCGTTTACGGTGTGGACTACCAGGGTATCTAATCCTGTTTGCTCCCCACACTTTCGCACCTCAGCGTCAGTATCGAGCCAGTGAGCCGCCTTCGCCACTGGTGTTCCTCCGAATATCTACGAATTTCACCTCTACACTCGGAATTCCACTCACCTCTCTCGAACTCTAGACTGTTAGTTTATGAGGCAGTTCCAG
+
GGGGGGGGGGGGGGGGGGGGGGGGGGGGGGGGGGGGGGGGGGGGGGGGGGGGGGGGGGGGGGGGGGGGGGGGGGGGGGGGGGGCFGGGFGGGGGGGFGGGGGGGGGGGGGGGGGGGGGGGGGGGGGGGGGGGGGGGGGGGGGGGGGGGGGGGGGGGGGGGGGGGGGGFGGGGGGGGGGGGGGGGGGGGGGGFF<GD5><ECFFC?>FF83;GGFGGFGGFFFGFGFGFEF?FFBFDBFFFGBF??FEFFBBDFFF<FA?FDFFFGF@ACAF:G?CEFAFB:
@M06628:26:000000000-CRM2J:1:1107:7191:16860 2:N:0:150
CAGCCTTGCGACCATACTCCCCAGGCGGAGCACTTAACACTTTCGCTACGACCGAGGGGTTTGGGAAGCCCACGATCTAGTGCTCATCGTTTACAGCTAGGACTACCGGGGTATCTAATCCCGTTCGCTCCCCTAGCTTTCGTACCTCAGCGTCAGAAGAGACCCAGTTAGCCGCCTTCGCCACTGGTGTTCCTGATGATATCAACACATTTCACCGCTCCACCATCAGTTCCGCTAACCTCTATCTCCCTCAAGCCATGTGGTTTCAAACGCAGTTCCT
+
GGGGGGGGGGGGGGGGGGGGGGGGGGGGGGGGGGGGGGGGGGGGGGGGGGGGGGGGGGGGGGGGGGGGGGGGGGEDGGGGGGGGGGGGGGGGGGGGGGGGFGGGGGGGGGGGGGGGGGGGFGGGGGGGGGGGGGGGGGGGGGGGGGGGGGGGGGGGGGGFGGGGGGGGGGGGGGGGGGGGGDEGGGEGFGGF9?FEFFGGGGGGGFGFE?<GFAGFCGG>FFGFG<GFFFFFFFFFBFFBGFBFAA@<FFFFFFBB??<?BFFBFFFBGFGFDFCEF425
@M06628:26:000000000-CRM2J:1:1107:11641:17709 2:N:0:150
CAGCCTTGCGACCATACTCCCCAGGCGGAACACTTAACGCTTTCGCTACGGCCGAGAGAATGTGATAGTTCCCTCAACCCAGTGTTCATCGTTTACGGCTAGGACTACCGGGGTATCTAATCCCGTTCGCTACCCTAGCTTTCGTGCCTCAGCGTCAGAAAAGATCCAGTGATGCGCCTTCGCCACCGGTGTTCCCTATGATATCAACGCATTTCACCGCTCCACCATAAGTTCCCATCACCCCTATCTTCCTCGAGCTTGGGGGTTTGAGACGCTATTC
+
GGGGGGGGGGGGEFFFGGGGGGGGGGGGGGGGGFGGGEGGGGGGGGGGGGGGGGGGGGGGGGGGGGGGGGGGGGGGGGGGGGGGFGGGGGGGGGGGGDGGGGGGGGGGGGGGGGGGGGGGGGGGGGGGGGGGGGGGGGGGGGGGGGGGGGGGFGGGGGGFGGGGGGGGGGGFGFGEGGGGGGGGGGGGEGGFGCFEEFFF?CFFGFGDGB>GGFGGGGG9@BGFGFGFFFFAB>F7>AF>G<6>BF:?=>BAFFF1084::0>0CDD6CA58F(/;@?BA
@M06628:26:000000000-CRM2J:1:1107:25570:17921 2:N:0:150
CAGCCTTGCGACCATACTCCCCAGGCGGAGCACTTAACACTTTCGCTACGTCCGAGAGGATGTGGAAGTCCCATCGAACAAGTGCTCATCGTTTACAGCTAGGACTACCGGGGTATCTAATCCCGTTCGCTACCCTAGCTTTCGTACCTCAGCGTCAGTAGAATCCCAGTAATCCGCCTTCGCCACTGGTTTTCCTGGTGATATCAACGCATTTCACCGCTCCACCATAAGTTCCGCTTACCTCTCCTTCCCCCAACCCTTGGGGTTTTAAGGGCATTTC
+
GGFAFGGGGGGGGEFGGGGGGGGGGCGG+@CFGGGGAGGGGGGFGGG@7FCFE@7>C:CC,9:<,C5E=,CF,5C,E@FBFFG,,<CFGGGFGGGG<FGD,5EFGGGGGDGGGGGGGGGACFDCFGFGGDGGGG8,3>CFGGGGG7D>BFFGFEEGEGCC;FD,7,@DFC;F;=,:DEGGGGG5C5FGGG9;*9484);*3@<>93C386>GGFG>DFC>FBDFGFF)**).9<4-(()-<(:<23))9),48226(42<((04*9)-/)+)*4:F)549
@M06628:26:000000000-CRM2J:1:1107:6555:18780 2:N:0:150
TAATCTTGCGACCGTACTCCCCAGGCGGAATGCTTAATCCGTTAGGTGTGACACCAAAGGGCAAGCCCCCTGACGTCTGGCATTCATCGTTTACGGTGTGGACTACCAGGGTATCTAATCCTGTTTGCTCCCCACACTTTCGTACCTCAGCGTCAGTATCGAGCCAGTGAGCCGCCTTCGCCACTGGTGTTCCTCCAAATATCTACGAATTTCACCTCTACACTTGGAATTCCACTCACCTCTCTCGAACTCTAGACTGATAGTTTACAGGGCAGTTCCAG
+
GGGGGGGGGGGGGGGGGGGGGGGGGGGGGGGGGGGGGGGGGGGGGGGGGGGGGGGGGGGGGGGGGGGGGGGGGGGGGGGGGGGGGGGGGGGGGGGGGGGGGGGGGGGGGGGGGGGGGGGGGGGGGGGGGGGGGGGGGGGGGGGGGGGGGGGGGGGGGFGGGGGGGGGGGGGGFGGGGGGFGGGGGDGGGGGFGFGFFFGGGGGGGEGF@<DGGEGGDGG<FFGFGF4@FF@FFAFFFFFFFBF?DFFFFFFFFFFFFF:FFFFFGGFAFF??<?E:@9<D6
@M06628:26:000000000-CRM2J:1:1107:6550:18797 2:N:0:150
TAATCTTGCGACCGTACTCCCCAGGCGGAATGCTTAATCCGTTAGGTGTGACACCAAAGGGCAAGCCCCCTGACGTCTGGCATTCATCGTTTACGGTGTGGACTACCAGGGTATCTAATCCTGTTTGCTCCCCACACTTTCGTACCTCAGCGTCAGTATCGAGCCAGTGAGCCGCCTTCGCCACTGGTGTTCCTCCAAATATCTACGAATTTCACCTCTACACTTGGAATTCCACTCACCTCTCTCGAACTCTAGACTGATAGTTTACAGGGCAGTTCCAG
+
<CEFGFGF9F+CCFGG;FGGGGGGGCC7+@FCFDEEFFGGGGGGEGGFGGGFGGFG8EED:FGGGGFGGGGGGGGGGGGGGGGGGGGGGDFGGGGGGFFGGGGGGGGGGGGGGGGGFGGGCFGGGGGGGGGGGGGGGGGGGGGGGGGGG6FGGGGGGGGGGGGDGGGFGGGGGGGGGGGFCE8EFGGGGGGFFEGFCFGFGGGGEEFD81=GG?GGGGGFFFGFG@G;6B@C66FF:0?:9:<<?FB0;:FFFFA4<>B>BAFFGG?AD2?(*,:CFFB4.
@M06628:26:000000000-CRM2J:1:1107:5924:18873 2:N:0:150
TAATCTTGCGACCGTACTCCCCAGGCGGAATGCTTAATCCGTTAGGTGTGTCACCGAACAGTATACTGCCCGACGACTGGCATCCATCGTTTACGGTGTGGACTACCAGGGTATCTAATCCTGTTTGCTCCCCACACTTTCGTACCTCAGCGTCAGTATCGAGCCAGTGAGCCGCCTTCGCCACTGGTGTTCCTCCAAATATCTACGAATTTCACCTCTACACTTGGAATTCCACTCACCTCTCTCGAACTCAAGACCAGGAGTTTAGGAGGCAGTTCCGA
+
GGGGGGGGGGGGGGGGGGGGGGGGGGGGGGGGGGGGGGGGGGGGGGGGGGGGGGGGGGGGGGGGGGGGGGGGGGGGGGGGGGGGGGGGGGGGGGGGGGGGGGGGGGGGGGGGGGGGGGGGGGGGGGGGGGGGGGGGDGGGGGGGGGFGGGGGGGGGGGGFEGGGGGGGGGGGGGGGGGGGGGGGGGGGGGGF?CGFGFFGGGGGGEGF8;6@DFGGGGGFFFGFCAG?FF?FFBFFB??BGF?:2>>?@?FFF088<:BF<?B?FGFFFAFFGBGGFAA?(
@M06628:26:000000000-CRM2J:1:1107:4540:19370 2:N:0:150
CACACTTGCGTGCGTACTCCCCAGGCGGAACACTTAACGCGTTTGCTTCGATACTGACCGGGTCGATACGGCCAACACCTAGTGTTCATCGTTTACGGCTAGGACTACAGGGGTATCTAATCCCTTTCGCTCCCCTAGCTTTCGTCCATCAGTGTCAGTTATGGCCCAGTAGAGCGCCTTCGCCACTGGTGTTCTTCCTAATATCTACGCATTTCACCGCTACACTAGGAATTCCCTCTACCCCTACCACACTCTAGCTATTCAGTTTCCATTGCCGATC
+
GGECFGGGGGGGGGGGGGGGGGGGGGGGFEGGGGGGG@FGGGGEGGGGGGFGGGGGGFCC:FGGGGGGEFGGGDC@4?F,AEFFFGGFFGFGGGE?FGD7FFGDFE@<<FGGGCEGA,@EC>FGGGGGEGGGGGGFGCCGGGGGFGEE;E9AGGFEGFFGGG?GGGG>FCFF,BFEDE8DC8=ECGGGGGFFBCGC<FCC?D?C97;CF77DGFFGGG36)3CBF9C<:?ABFAB?A?@>9466::4:48<(.4-644A9<)9A<C=<C<CBCA+<3(22
@M06628:26:000000000-CRM2J:1:1107:13986:19588 2:N:0:150
TAATCTTGCGACCGTACTCCCCAGGCGGAATGCTTAATCCGTTAGGTGTGTCACCGAACAGTATACTGCCCGACGACTGGCATTCATCGTTTACGGTGTGGACTACCAGGGTATCTAATCCTGTTTGCTCCCCACACTTTCGTACCTCAGCGTCAGTATCGAGCCAGTGAGCCGCCTTCGCCACTGGTGTTCCTCCGAATATCTACGAATTTCACCTCTACACTCGGAATTCCACTCACCTCCCTCGAACTCAAGACCAGGAGTTTAGGAGGCAGTTCCAG
+
FGGGGGGGGGGGGGGGGGGGGGGGGGGD7BDFGGGGGGGGGGGGGGGGGGAFGGGGGGCGGGCFFGFFFGGGGGGDGGGGGGFGGGFGGGGGGGGGFFGGGG?GGGEGGGGGGGGGDFGGGGGFGGGGGGGFEGGGGGGGGGGGGGGFCFGGGGEGGGGAGFGGGFGGFCFGC7CGCEGCGGEG6=C<FEGF9?C@CDCGFGGGCE3<C??GC?@FFGF2FF457?G1>F>BFAFFF:4?+.,((43<<??4=:>).2,2(45:EF4:2460<?EGFA<44
@M06628:26:000000000-CRM2J:1:1107:26682:19860 2:N:0:150
TAATCTTGCGACCGTACTCCCCAGGCGGAATGCTTAATGCGTTAGGTGTGTCACCGAAAAGCATGCAAGCCGACGACTGGCTTTCATCGTTTACGGCGTGGACTACCAGGGTATCTAATCCTGTTTGCTCCCCACGCTTTCGTACCTCAGCGTCAGTATCTGTCCAGTGAGCCGCCTTCGCCTCTGGTGTTCCTGCTAATATCTACGAATTTCACCTCTACACTAGCAATTCCACTCACCCCTCCAGAACTCAAGACTACCAGTTTAGAAGGCAGTTCCAG
+
GGGGGGGGGGGGGGFGGGGGGGGGGGGGG7CFGGGGGG,EFGGGG8EF,CFFFGG:F+++CEGGGG@,,C,CFG7FFG+EF,,BEFGGGGGGGGGG7FFGDGGGGGGGGGGGGGGGGGGGGGGGGGGGGGGGGGG+FFGGGG6,DFGGDGGGGGGGGGGG;,5DEFGFFGFGGGGGGGGGGG5EGG6AGGGFGC94<ACGGGGGGEGDA??GGFGGFGGFFFGB*59<=F>FFFFFFFF?*(-3:(0))4<<F?F<?AF7<DFA?FB<D2E:4:EFBBFB)
@M06628:26:000000000-CRM2J:1:1107:20775:20001 2:N:0:150
TAGTCTTGCGACCGTACTCCCCAGGCGGTGCGCTTAACGCGTTAGCTCCGGCACAAGGGGGGTCGAAACCCCTCACACCAAGCGCACACCGTTTACTGCCAGGACTACAGGGGTATCTAATCCCTTTCGCTACCCTGGCCTTCGAGCCTCAGCGTCAGTAAATGTCCAGTAACTCGCCTTCGCCACGAGTGTTCCTCTCGATCTCTACGCATTTCGCTGCTACACCGAGAATTCCAGTTACCCCTCCATTACTCTAGTCAGGCAGTATCGGATGCAGTTC
+
GGGGGGGGGGGGGGGGGGGGGGGGGGGG@CGGGGGEGGGGGGGDGGGGGGGGGGGGCFGGGGEGGGGGGGGGCGGGGGGGDGGGGGGGGGGGGGGGGGGGDGFFGGGGFGGGGFGGGGGGGGGGGGGGGGGGGGGGGFGGGGGGGGGGGFCFGGGGGGGGFGGGGGGFFGGD9CFGGGGGGFGGGGGGCAGFGFGBE7CE6<F4:5?<@;FDGBGC339442:<GF<>FFF>9>F><<*4<9?B?FEBF<9AFAABFA2<D(7179=<C?5<C36+9<65
@M06628:26:000000000-CRM2J:1:1107:9866:20030 2:N:0:150
TAATCTTGCGACCGTACTCCCCAGGCGGAATGTTTAATGCGTTAGCTGCGCCACCGAACAGTATACTGCCCGACGGCTAACATTCATCGTTTACGGCGTGGACTACCAGGGTATCTAATCCTGTTTGCTCCCCACGCTTTCGTACCTCAGCGTCAGTATCGAGCCAGTGAGCCGCCTTCGCCACTGGTGTTCCTCCGAATATCTACGACTTTCACCTCTACACTCGGAATTCCACTCACCTCTCTCGAACTCAAGATTAGGAGTTTTAGAGGCAGTTCCAG
+
EFFFGGGFFGGGCFCEGGGGGGGCFFGGC@FFFFFGGGGGGGGGGGGFGGGCCFFEEGGGEFGGGGC?FDFGG7=:FGGFFG9F<FECFFBFFGG=FGGGDFGGGFDFGEGGEGGGFFEFGFFGGFDFGGGGGGEGCBFGFEGGGGFG:DFEEGGGFGGGG@5BFECCGCCF79EGECC8EGEGFCF=CFEF+)4/*8*:8FGC9:<<*43*:>C:FGGAFFGAGFC9@F:27<FA(()4?B>B7<>????:B:2<?A<B9<FF?F4AG3C751AFF2)66
@M06628:26:000000000-CRM2J:1:1107:9877:20047 2:N:0:150
TAATCTTGCGACCGTACTCCCCAGGCGGAATGTTTAATGCGTTAGCTGCGCCACCGAACAGTATACTGCCCGACGGCTAACATTCATCGTTTACGGCGTGGACTACCAGGGTATCTAATCCTGTTTGCTCCCCACGCTTTCGTACCTCAGCGTCAGTATCGAGCCAGTGAGCCGCCTTCGCCACTGGTGTTCCTCCGAATATCTACGAATTTCACCTCTACACTCGGAATTCCACTCACCTCTCTCGAACTCAAGATTAGGAGTTTTAGAGGCAGTTCCAG
+
FGGGGGGGGGGGGGGGGGGGGGGGGGGGGGGGGGGGGGGGGGGGGGGGGGGGGGGGGGGGGGGGGGGGGGGGGGGGGGGGGGGGGGGGGGGGGGGGGGGGGGGGGGGGGGGGGGGGGGGGGGGGGGGGGGGGGFGGGGGGGGGGGGGGGGGGGGGGGGGGGGGGGGFGGGGGGGGGGGGGGGGGGGC9CFGFGCFDGFGGGGGG?AG?F?<GGFGGDGGFFFGFGFGBFFFFF<FF?BFFC?BF?FFDFFFFFBF<?44><>??FGFFG?FBC?GGFA-6.
@M06628:26:000000000-CRM2J:1:1107:15401:20652 2:N:0:150
CAGCCTTGCGACCATACTCCCCAGGCGGAGCACTTAACGCTTTCGCTACGGCCGAGAGGATGTGACCCCCTCAACCCAGTGCTCATCGTTTACGGCTAGGACTACCGGGGTATCTAATCCCGTTCGCTACCCTAGCTTTCGTGCCTCAGCGTCAGAAAAGACCCAGTGATGCGCTTTCGCCACCGGTGTTCCCTATGATATCAACGCATTTCACCGCTCCACCATAAGTTCCCATCACCCCTATCTTCCTCGAGCTTGAGGGTTTGAGACGCTGTTCCACG
+
GGGGGGGGGEGGEGGGGGGGGGGGGGGGGGGGGGGGGGGGGGGGGGGGGGGGGGGGCFFCFGGGGGAGCFCGGGGGGGGFGFBFFGGGGGGGGGGGDGGGCFGGEFGGGGGGGGGGGGGGGEFFG@CGGGGGGGFGGFGGGGFGGGGFFFGGGGGFGGGGGGFGGFGGGGF>EGGGCEGGGGGGGGGGEGGFE>C?<FFCF7EGG?G>:<FGGF75DGD6??GFGFCAFFFDFDFFFFF?5812<AFB?AF?>0:FBB7:0:B(:3@3CB=>G?=C=><<4
@M06628:26:000000000-CRM2J:1:1107:23279:21127 2:N:0:150
TAATCTTGCGACCGTACTCCCCAGGCGGAATGCTTAATACGTTAGGTGTGTAACCGAATTGCATGCAACCCGACGACTGGCATTCATCGTTTACGGCGTGGACTACCAGGGTATCTAATCCTGTTTGCTCCCCACGCTTTCGCACCTCAGCGTCAGTATCGAGCCAGTGAGCCGCCTTCGCCACTTGTGTTCCTCCGAATATCTACGACTTTCACCTCTACACTCGGAATTCCACTCACCTCTCTCGACCTCAAGACTACCAGTATGAAAGGCAGTTCCAG
+
FGG-,CF6-@+6+@F,,CFC6@C@6<6++@@6CCFE<,,CFCEE@F6,CF6,,6C@@F,,66CCF<E9EEFCCFE7FGFFFGC9?FF?<A<BFGDECFGGGGGF@FDFFGGGGGGGGFFFGGGGGGGGGGD:@:EGGGGGGGGGGGGG?FFGGGG7F9BFDCFGG8FGGFGF,?CC5EGGGGGG6+>CFFFF97C@EF3E8;C;C<GB*-3C7)2>=CC<?4*->?GB378AF2158(9,<:2(),5073(5?:)21<AFFF6<CGFB76?0C?=6=>A<.
@M06628:26:000000000-CRM2J:1:1107:23826:21428 2:N:0:150
CAGCCTTGCGACCATACTCCCCAGGCGGAACACTTAACGCTTTCGCTACGGCCGAGAGGATGTGGAAGTCCCCTCAACCCAGTGTTCATCGTTTACGGCTAGGACTACCGGGGTATCTAATCCCGTTCGCTACCCTAGCTTTCGTGCCTCAGCGTCAGAAAAGATCCAGTGATGCGCTTTCGCCACCGGGTTTCCCTCTGATATCAACGCATTTCACCGCTCCACCATAAGTTCCCATCACCCCTATCTTCCTCGATCTTGGGGGTTTGAAAGGCAATTC
+
GFGGGGGCDEGGEBFGGGGGGGGGGGGGGGGGGGGGFEFGGGGGGGGGGGGGGGGGEGGF8CFGGGGGGGGGFGG?=FDF=BFGGFF,FFCGGFFFEC:F+BFCFCFFGGGG7F7EGA9=9F<AFFFGECB:@FGFG7:EG,=@@*@8;DCFGGGGD*,;CGG;:,6:2,5+@C2*;CCCF88CGEFEG**.49@@?)*+2;@C<47:;11<55>*7>>6),9,*8D)0*6<=:??A).)34(70292*6))*5:0(4:A9)09*1825)+.2(2C>0)6
@M06628:26:000000000-CRM2J:1:1107:14915:21539 2:N:0:150
TAATCTTGCGACCGTACTCCCCAGGCGGAATGCTTAATGCGTTAGCTGCGTCACTGATGAGTATACCCACCAACAACTAGCATTCATCGTTTACGGCGTGGACTACCAGGGTATCTAATCCTGTTTGCTCCCCACGCTTTCGCACCTCAGCGTCAGTATCGAGCCAGTAAGCCGCCTTCGCCACTGGTGTTCCACCGAATATCTACGAATTTCACCTCTACACCCGGTATTCCACTTACCTCTCTCGAACTCAAGACTTCCAGTATCAAAGGCAGTTCCG
+
GGGGGGGGGGGGEGGGGGGGGGGGGGGEGGGEFFGGGGGGGGGGGGGGGGGGGGFGCCEEFFEGGGFGGGG?FGGF<EFFGGGGGGGGGGGGFGGGGCFG@FCEBC8E@CFFGGFFDFGG@BFGGGFGGFF+@AC7FGGFFEGGGGGGGGGGGGGGFFFF7@FGG:,DFFCDECGEEGFGD=8EF<CFE::FGCF@::DEFDFDGE58*6=@CDF**/947>F(14<9<@AF?>FF<>FF25>3,552??<)123)..)62</5:*9>79?0<(*27:44
@M06628:26:000000000-CRM2J:1:1107:16779:21884 2:N:0:150
CAGCCTTGCGACCATACTCCCCAGGCGGAGCACTTAATGGTTTCCCTACGGCAACAAGCGACGAATCGCCTCTCGCCCAGTGCTCATCGTTTACAGCTAGGACTACCGGGGTATCTAATCCCGTTCGCTACCCTAGCTTTCGTACCTCAGCGTCAGTTATCCCCCAGTGTGCCGCCTTCGCCTCCGGTGTTCCTCATGATATCAACGCATTTCACCGCTCCACCATAAGTTCCGCACACCCCTGGAATACTCTAGCCTACCAGTTTCAAACGCAGTTACA
+
GFCFGGGGGGDGGGGGGGGGGGGGGGGGGCCEGGGGFGFFGGGGGGGGGGDGGG,EDFC:7FEGGGGFFGGEGGGGFGGFGGGG9FGGFGGGGGFFGFFG<FGGGGG=FGGGGGGGG9FGFCFFFGGGGGGF8FCDFGGGGGGGGGFGGFGGGGGDFG?FEGGFG7BC9FFFGD*BEGG*;EEGFGC5*BEA?CG)<AC7;CFG95C;88:GG<FFDGG>D?G<<>F2=?BFFBFFF>F652:?0<4<?BB7944).-,3(5:<?F?4*6+(92*C*).5
@M06628:26:000000000-CRM2J:1:1107:6418:22183 2:N:0:150
TAATCTTGCGACCGTACTCCCCAGGCGGAATGCTTAATCCGTTAGGTGTGTCACCGAACAGTATACTGCCCGACGACTGGCATTCATCGTTTACGGTGTGGACTACCAGGGTATCTAATCCTGTTTGCTCCCCACACTTTCGCACCTCAGCGTCAGTATCGAGCCAGTGATCCGCCTTCGCCACTGGTGTTCCTCCAAATATCTACGAATTTCACTTCTACACTTGGAATTCCACTCGCCTCTCTGGAACTCAAGACCAGGAGTTTATGAGGCAGTTCCGG
+
EEFFDEGFGGGG@F@FFGAFGGG7CFEFG7DFFAFGGGAF:FFGGGG,:8CFGFDEFF7:FFFEFF9?6CFCC7F::CCF,<<<FFA?4:E?FEE7EFFG@A4EFFCCFGGGGGGDDD=AFGDGFG8>>3DCEF=F+DFGGGGCE@:8FE<EGGGEGA=CE:C8CDBEFC,B>FC::8?CG58EC,@02;EA<7F@GF79<@F+CC*;*,=:FE7+;>+);C;6;<;=+=))94*.4()-24>?7)0))(.)*(.38043(4)4*:*)26::C3AFBFF3,
@M06628:26:000000000-CRM2J:1:1107:23638:23145 2:N:0:150
TAATCTTGCGACCGTACACCCCAGGCGGAATGCTTAATCCGTTAGGTGTGTCACCGAATAGCATGCTACCCGACGACTGGCATTCATCGTTTACGGTGTGGACTACCAGGGTATCTAATCCTGTTTGCTCCCCACACTTTCGCACCTCAGCGTCAGTATCGAGCCAGTGAGCCGCCTTCGCCACTGGTGTTCCTCCGAATATCTACGAATTTCACCTCTACACTCGGAATTCCACTCACCTCTTTCGAACTCTAGACTGATAGTTTTGGAGGCAGTTCCAG
+
FGEGGGGGGGGGGGGGGDCFGGGGGGGGGGGFFGGGGGGDFGGGGCFGGGGCFGGGGGGGEGGGGGGCGGGDEDGGGGGGGGFGAGGGGGGGGGGG?DGEGF8E<FFDFGEGGGGGGFFEGGGGGGGGGGGF@FG+@BFGGGGGGGFDGGGGGGGGG,@;EEFGGGGGGGGG?7CEGGGGGCGGGGG:FECFFEGDCECE*:C7?;C;:8?CFED>CGC289C9449,7>0.*)1..3?0+8))).0,><1<=)).44)2)-/69>*4)(0470:CF9)-)
@M06628:26:000000000-CRM2J:1:1107:10465:24122 2:N:0:150
TAATCTTGCGACCGTACTCCCCAGGCGGAATGCTTAATCCGTTAGGTGTGACACTGAAGGGCAAGCCCCCCAACGTCTGGCATTCATCGTTTACGGCGTGGACTACCAGGGTATCTAATCCTGTTTGCTCCCCACGCTTTCGCACCTCAGCGTCAGTATCGAGCCAGTGAGCCGCCTTCGCCACTGGTGTTCCTCCGAATATCTACGAAATTCACCTCTACACTCGGAATTCCACTCACCTCTCTCGAACACTAGACTACCAGTATGAGAGGCAGTTCCAG
+
AEFGGGGGGGGGGGGGGGG?DGGDFFG+@@D<FFGGGGCC+F<:@EFCFGGCFFFD9F9EDDFFG?FCGCBEFFF9<FFG@FFCEFGFGGGGGG@CG7:+:=B=,<<B8CEFEGGG9=B9,C<FGG?EFF@:8DG@FCCFC>FEGGFGG67CEEGGDC9B**4*<<:CGG6*?C*CB*AFEGE5F?F?*3;+2.9(357:*33;C4*,*(,*2:*2CCF7?5C25(91@>:-9<F44004+4???7E)78(3*5>9AA)5186-+216*)+(*42*1)6-)
@M06628:26:000000000-CRM2J:1:1107:14191:24237 2:N:0:150
CACTCTTGCGAGCATACTTCCCAGGCGGGATACTTAACGCGTTAGCTTTAGTACTGCACAGGTCGATCTGTTCAACACCTAGTATCCATTGTTTACGGCTAGGACTACTGGGGTATCTAATCCCATTTGCTACCCTAGCTTTCGACTCTGAGTGTCAGTAATAGCCCAGTAAAGTGCCTTCGCCATCGTTGTTCTTTCCAATCTCTACGCATTTCACCGCTCCACTGGAACTTCCCTTTACCTCTACTATACTCTAGTCCGATAGTTTCGACGGCGTTTT
+
GFGGGGGGGGDGGGGGGGGGGGGGGGG@FGGGGGGGGGGDGGGEGGGGGGGGGGGFDFGGCFFFGGEGFGGGGGGGFGGGGCFGGGGGGGGGGGGGGGGGGFGGGGGGGGGFCGFGGGFGFCDCFGGGG9FGGGGGGGGGGGGG?FB7FFFFGGGGGGGGFGGFGGFCFG7C,?DEFCGF?EEGECFG*:DD:ACEGF+,,4=:=C78:>?GGEGGDGGFFFG8FED;)8(6@5A5>98)93;=@>F<@<A27<A4<<)64059*??4*(:0)(/*),-(
@M06628:26:000000000-CRM2J:1:1107:21312:24936 2:N:0:150
CAGCCTTGCGACCATACTCCCCAGGCGGAGCACTTAATGGTTTCCCTACGGCAAAAAGCGACGAATCGCCTCTCGCACAGTGCTCATCGTTTACAGCTAGGACTACCGGGGTATCTAATCCCGTTCGCTACCCTAGCTTTCGTACCGCAGCGTCAGTTATCCCCCAGTGTGCCGCCTTCGCCCCCGGTGTTCCGCCTGATATCAACGCATTTCACCGCTCCACCATAAGTTCCGCACACCCCTGGAATACTCTAGCCTACCAGTTTCCAACGCAGCGCCA
+
GFDEFGGF9FEGGGGG8FFGGFGBFGCC+CFCFGFDEFFGCF,6CFFFEFGDG@<EGE,@?+>CCF7,<?B7<FCC+4+EF<,55,?EFD8?F9FCEFFGGBE@C8B:3F:>FA;,7DFECEGABDCGC<+@F9D:7,7EEEG>DF5*5BFGEGGGGF@D@CFGGGGCFGF7,1**1*A5***2=EE=EE88+(/(*00<<C0*<.99E<?GF270*)11>?F:*.6479)67152(,78:9(((())/4))1.6474),()).3:0)0:6,7(1*0(,-
@M06628:26:000000000-CRM2J:1:1108:14774:1050 2:N:0:150
TAATCTTGCGACCGTACTCCCCAGGCGGAATGCTTAATCCGTTAGGTGTGTCACCGAATTGCATGCAACCCGACGACTGGCATTCATCGTTTACNGNGNNNNNNNNNNNGNTNNNNNNNNCTGTNNGCTCCCCACACTTTCGCACCTCAGCGTCAGTATCGAGCCAGTGAGCCGCCTTCGCCACTGGTGTTTCTCCGAATATCTACGAATTTCACCTCTACACTCGGAATTCCACTCACCTCTCTCGAACTCAAGACTACCAGTATCGAAGGCAGTTCCAG
+
GGEG@FFGFGGGGGCFEF9FFEGEGGC:F@DFGFGFFCEFGGGGGGEFGGG9FFGFBFEFGGCFGGGGGGGGGGGGEEGDFDGGGGGGFGFF7E#:#:###########:#:########88@D##36@>DFEGGGGCFCFGDECCFFBEFECEGGGF;;>FGG>FCEGGGGFGGGGGGGDCEGGGGGFF*)>+A8E3838CFG+;>17;:7AADDGCFBF9F2:4C3..)6?44<F?@?C<).<7)).3(.9:<21)4(8:0@CB4<<(*782*09252-
@M06628:26:000000000-CRM2J:1:1108:14782:1067 2:N:0:150
TAATCTTGCGACCGTACTCCCCAGGCGGAATGCTTAATCCGTTAGGTGTGTCACCGAATTGCATGCAACCCGACGACTGGCATTCATCGTTTACGGTGTGGACTANCAGGGTNTCGAATCCTGTTTGCTCCCCACACTTTCGCACCTCATCGTCAGTATCGAGCCAGTGAGCCGCCTTCGCCACTGGTGTTCTCCCGAATATCGACGAATTTCACCTCTACACTCGGAATTCCACTCACCTCTCTCGCACTCAAGACGACCATAATCGCAGGCATTTCCAG
+
A9FGFGGGFCEE7@FC,CFG@F,8@FEGGGGFDDFGG9FF:,EFEC@EFGF,6CE,@+FE9CEFFFGFG?F:CFCFD7:EEE?FFG,EFFFDDFEGGGEEEGF<F#:A<AC=#:A+AEC@>FFFGFGG;FDGEFC7FFFFGGG++3@F7,3,*,>F=,5,*<=*>>DG<FE>,4:CEG?*B=8CEF8>9;=A++2=:C99FFG*A:/47)(0<4G73CD2*<G):1*.7<3:/66)7(087:<1<?E()(48)57>110,4()*29@:31>:08A79<2).
@M06628:26:000000000-CRM2J:1:1108:15839:1092 2:N:0:150
TAATCTTGCGACCGTACTCCCCAGGCGGAATGCTTAATCCGTTAGGTGTGACACCGAATAGCATGCTACCCGACGTCTGGCATTCATCGTTTAGGTGTGGACTACCAGGGTATCTAATCCTGTTTGCTCCCCACACTTTCGCACCTCAGCGTCAGTATCGAGCCAGTGAGCCGCCTTCGCCACTGGTGTTCCTCCGAATATCTACGAATTTCACCTTTACACTCGGAATTCCACTCACCTCTCTCGAACTCTAGACCAGGAGTTTAGGAGGCAGTTTCAGG
+
E-E-,CE,;@FE7CBFGGFCCFF@GF7CCC7@EEFGDF<D:C6CCEEEFGG<@CC@CFEFE9FFFGFF?EFGDEE:FGF8EAFFCFEGF<F@7FF,9ACGG8FGC<<?FGAFFDFFGGGGGGFEFEDGAFC>8C+=,DAF++@CB@,@,@FGGGC@EFCGFEEGCB@3@B,9;C*61>48CE566AF?;;6=,;:A*:D*1<?:EF535577;<7C6FF>:=:;C?<)))-6*663@7:<F>7<>1)(84)69)).),81:17)0/*.;(*04(00*-).5
@M06628:26:000000000-CRM2J:1:1108:10197:2243 2:N:0:150
TAATCCTGCGACCGTACTCCCCAGGCGGAATGCTTAATCCGTTAGGTGTGACACCGAAGGGCAAGCCCCCCGACGTCTGGCATTCATCGTTTACGGTGTGGACTACCAGGGTATCTAATCCTGTTTGCTCCCCACGCTTTCGTACCTCAGCGTCAGTATCGGGCCAGTGAGCCGCCTTCGCCACTGGTGTTCCTCCAAATATCTACGAATTTCACCTCTACACTTGGAATTCCACTCACCTCTCTCGAACTCTAGACTGATAGTTTAGGAGGCAGTTCCAG
+
EFGGF9FFGGFGGGGGGGGGGGCCFGG:BFGGGGGGGGGGGGGGGGFEGGGGGGGGGGGEGGGGFGGGGGGGGGGGGGGGGGGGGGGGGGGGGGFGGGGGGGGGGGGGGGGGGGGGGGGGGGGGGGGGGGGGGGGGGGGGFCGFFGG9<FFEGGGGFFCFEGGGGGFGGGFGGGGGGGGGEC8CGFCFCG;8FAFFGGGG7CFCFFG?GF?FGDFDFGGD?BGAA4FFFF06B29-?BF:F<3?44@?4:19B<AADDFBF4BF<@BBGA*;0(*A?24>6
@M06628:26:000000000-CRM2J:1:1108:19334:2698 2:N:0:150
TAATCTTGCGACCGTACTCCCCAGGCGGAATGCTTAATCCGTTAGGTGTGTCACCGAACAGTATACTGCCCGACGACTGGCATTCATCGTTTACGGTGTGGACTACCAGGGTATCTAATCCTGTTTGCTCCCCACACTTTCGTACCTCAGCGTCAGTATCGAGCCAGTGAGCCGCCTTCGCCACTGGTGTTCCTCCAAATATCTACGAATTTCACCTCTACACTTGGAATTCCACTCACCTCTCTCGAACTCAAGACCAGGAGTTTAGGAGGCAGTTCCGG
+
FGGGGGGGFBFGGGGGGGGGGGGGGGGGGGGFGFGGGGGGGGGGDGGGGGGGGGGGGGGGGGGFGGGGGGGGGGGGGECFGGGGGGGGGGGGGGGGE7FGGGFGGFGGGGGGGGFGGGGGGGGGGGGGGGGFEGGDGGGGGGGFGG9FEGFGGGG7=FC;CCFED8BDD<<DGECE>EF4EGGGGGGG8CEFFFGFGD7>CFGG?AFFDADGGFGGFGG<F);;C<F@F=?<*4*)08F?DB>B?738;:1)924<:?<BF(77FFF>FA?)-:EEFF.((
@M06628:26:000000000-CRM2J:1:1108:9455:2956 2:N:0:150
CAGCCTTGCGACCATACTCCCCAGGCGGAACACTTAACGCTTTCGCTACGGCCGAGAGGATGTGGAAGTCCCCTCAACCCAGTGTTCATCGTTTACGGCTAGGACTACCGGGGTATCTAATCCCGTTCGCTACCCTAGCTTTCGTGCCTCAGCGTCAGAAAAGACCCAGTGTTGCGCCTTCGCCACCGGTTTTCCCTATGATCTCAACGCATTTCACCGCTCCACCATAAGTTCCCAACACCCCTGTCTTCCTCAACCCTGGGGGTTTCCGACGCAATTC
+
GGGAEFFFFGGGGGGGGGGGGGGGGGGGGGCEFGGGGCFGCGGGGEGECF7FE=+@EFGEEGG9FFFGFFGGFFGBF@FCFGG??F9?FFFGFGGGGGEGDGFEFGFG<FGEEF>FFGGCEGGGEFFGGEG+B7F:FF:DEFGG:3@*78DFC>EE:FFFFF8BFG@5FCC@7,BCE8?*BC55*:=ECC*.3@EFEFCG7:+0<B>?CB9C=:>CCC*(.7<2C:C64*)6@B=7*8;<GF666??>*64:*6),(.-(4-))*8>2*)*0295C)(..
@M06628:26:000000000-CRM2J:1:1108:14786:3041 2:N:0:150
TAATCTTGCGACCGTACTCCCCAGGCGGAATGCTTAATCCGTTAGGTGTGTCACCGAGCAGCATGCTACCCGACGACTGGCATTCATCGTTTACGGTGTGGACTACCAGGGTATCTAATCCTGTTTGCTCCCCACACTTTCGTACCTCAGCGTCAGTATCGAGCCAGTGAGCCGCCTTCGCCACTGGTGTTCCTCCAAATATCTACGAATTTCACCTCTACACTTGGAATTCCACTCACCTCTCTCTAACTCAAGACTAGCAGTTTAAGAGGCAGTTCCAG
+
GGGGGGGGGGGGGGGGGGGGGGGGGGGGGGGGGGGGGGGGGGGGGGGGGGGGGGGGGGGGGGGGGGGGGGGGGGGGGGGGGGFGGGGGGGGGGGGGGGGGGGGGGGGGGGGGGGGGGGGGGGGGGGGGGGGGGGGGGGGGFEGGGGFFGGGGGGGGGGGGGGGGGGGGGGGGFGGGGGGGGGGGGGGGGGGFFFFAGGGGGGGGGFG?CA0:CCCF6CFEFFGF:<GFF??F8<FF@FFBGB2:?7*-044<B?BFFFF?<BFFGFFFGA?>FFGGFA4).
@M06628:26:000000000-CRM2J:1:1108:15059:3129 2:N:0:150
CATTCTTGCGAACGTACTCCCCAGGTGGGATACTTATCACTTTCGCTTGGCCGCCGAGACCGAAGTCCCGACAGCTAGTATCCATCGTTTACGGCGTGGACTACCGGGGTATCTAATCCCGTTCGCTCCCCACGCTTTCGTCCATCAGTGTCAGTATATAGTTAGTCACCTGCCTTCGCAATTGGTGTTCTATGTGATATCTATGCATTTCACCGCTACACCACATGTTCCAGCAACTTCACTATAACTCAAGACCTACAGTATCAAAGGCAATTTTATGG
+
GGGGGGGGGGGGGGGGGGGGGGGGGGGGGGGGGGGGGGFGGGGGGGGGGGGGGGGGGGGGGGGGGGGGGGGGGGGGGGGGGGGGGGGGGGGGGGGGGGGGGGGGGGGGGGGGGGGGGGGGGGGGGGGGGGGGGGGGGGGGFGGGGGGGGGFFGGGGGGGGGGGGGGFGGGGFGGGC,BGGGGGGGGGGGGGACFGFFGGGGGFFGFGFGFEGGFGGGGGFFFGFGFGFFFFAF??:FFFFGFFA>BFABAA??A?FFFFFFFFFGB=ACFGFFFGGFD>A0
@M06628:26:000000000-CRM2J:1:1108:23216:4011 2:N:0:150
CAGCCTTGCGACCATACTCCCCAGGCGGAACACTTAACGCTTTCGCTACGGCCGAGAGAATGTGATAGTTCCCTCAACCCAGTGTTCATCGTTTACGGCTAGGACTACCGGGGTATCTAATCCCGTTCGCTACCCTAGCTTTCGTGCCTCAGCGTCAGAAAAGATCCAGTGATGCGCCTTCGCCACCGGTGTTCCCTATGATATCAACGCATTTCACCGCTCCACCATAAGTTCCCATCACCCCTATCTTCCTCGAGCTTGGGGGTTTGAGACGCTATTC
+
FGGGGGGGGGGGGGEFGGGGGGGGGGGGGGGGGGGGGGGGGGGGGGGGGGGGGGDEGGCFFGGGGGGGGGGGGGGFEFGGGF=FGGGGGGGGGGDFGGGGGGGGGGGGGGGGGGDGGGGGGGGGGGGGGGGGGGGGFGGFEGGGG@ECFFFGGGGGGGGGGGGGGGGFGFFGGGGGGGGGGGGGGEFGGCCEGFGFGGF:CCFCCFC;DFFGGFGFGFD6BFGFGFGFFF<985B76>FFG?6>BB6<7<<>9>(3:<9>?<4>5771/:=F><82)3))
@M06628:26:000000000-CRM2J:1:1108:25305:4382 2:N:0:150
CAATCTTGCGACCGTAATCCCCAGGCGGAATGCTTAATCCGTTAGGTGTGACACCGAATAGCATGCTACCAGCAGTCTGGCATTAATCGTTTACGGTGTGGACTACAAGGGTATCTAATCATGTTTGCTCCGCACACGTTCGTACCTAAGCGTCAGTATAACGCCATTGAGCCGCCTCCGTCACTGGTGTTCCGTCGAATATATACGAATTTCACCCCTACACCCGGAATACCCCTCATCTCTCTCGAACCCATGACCAGGAGTTTAAGAGGCAGTTTCAG
+
,<EFF<@6-@FFG+F@,9,;FFG,,:F@:F<FF6F,6F6,7C,,,:F@F,C,6C@6+7,6,C<FF<?,EC,C<,=,4,C,9,,,5<EA7,B++CF7?98B+E4,,:,,,44,,794EFGG,,,C5;=,>,>3+683,+83,++8+@D,>>F+3+3+,@D,,,4+@@*@,EE>,***6*4*1=*:,=610==+,248C)**/++++126*),++11>*):()47(1()7>>)))(),)4*.*-683)))5(((0(.<)(.,(-).*99<FAC)44*2*).6.
@M06628:26:000000000-CRM2J:1:1108:25293:4396 2:N:0:150
TAATCTTGCGACCGTACTCCCCAGGCGGAATGCTTAATCCGTTAGGTGTGACACCGAATAGCATGCTACCCGACGTCTGGCATTCATCGTTTACGGTGTGGACTACCAGGGTATCTAATCCTGTTTGCTCCCCACACTTTCGTACCTCAGCGTCAGTATCGAGCCAGTGAGCCGCCTTCGCCACTGGTGTTCCTCCGAATATCTACGAATTTCACCTCTACACTCGGAATTCCACTCACCTCTCTCGAACTCAAGACCAGGAGTTTAAGAGGCAGTTCCAG
+
FGGGGGGGFGGGGGGFFGGGGGGGGGGEGGGGGGGGGGGGGGGGGGGGGGGGGGGGGGDGGGGGGGGGGGGEGGGGGGGGGGGGGGGGGGGGGGGGGGGGGGGGGGGGGGGEGFGGGGGGFGGGGGGGGGGGEGGGGGGGGGGGGGGGGGGGGGGGGGGGGGGEGGGGFGGGGGGGGGGGGGGGGG8FCFGFGFFFGGGGGGGGGFGDFA3CCCFGGGGAFF54??CFEFFFFAFDF:FBGB<BFBB?@?BBFFB8<BF2:B>FGFFFGAF5?:CFFAAA6
@M06628:26:000000000-CRM2J:1:1108:4964:5198 2:N:0:150
CACTCTTGCGAGCATACTTCCCAGGCGGGATACTTAACGCGTTAGCTTTGATACTGCACAGGTCGATCTGTTCAACATCTAGTATCCATTGTTTACTGCTAGAACTACTTGGGTATCTAATCCCATTTGCTACCCTAGCTTTCGTCTCTGAGTGTTAGTAATAGCCCAGTAACGTGCCTTCGCCATCGGTGTTCTTTCCAATCTCTACGCATTTCACCGCTCCACTGTACAGTCCCTTTATCCCTACTATACTCGAGTCTAATAGTTTCGACTGCCCTTTT
+
FFFGGGGGGEC7FFGGGEEFGGGGFFGE7+FCFGFGGFFC7FEGCFFGF9<FEGGC?FFE,CF@E7FEAFC,,CEGG?D<FC@FFGFFGGFG9,FD,AA?,<,:F9,E9,,,BCF,C;=>AA@FC;FFGEDEGAFF<AFFFFGEGFEEFGGDD9@FGA3,,9@,DFGGGA@C,4D7@@<8D*;C@CF5536*14:+,=?FCF6>FFG6*:9D5?8CF8:(06CED)*+8+9);7).8>F)+9)/64A3+).)3/((-,8<)4@*3*1):31>0(0*),43A
@M06628:26:000000000-CRM2J:1:1108:17547:6858 2:N:0:150
TAATCTTGCGACCGTACTCCCCAGGCGGACTGCTTATTGCGTTAGGTGCGACACTGAAGGGCCAGCCCCCCGAAGTCCGGCACTCAATGTTTAAGGTGTTGACCACCCAGGTATCTCATTCTGTTTGCCTCCCCCACTTTTGCCCCTCAGCGTCAGTTTCTAGCCCGTAAGCCGCCTTCCCCTCTGGGGTTCACCTGAATCTCTACGACTTTCACCTCTACACTCGGAATTCCCCTTACCTCTCCCGACATCCAGACTACAAGTATCCAAGGCAGTTCCA
+
AFG<@FFFCF::7@FFGGAGGGGG@DBF:+8,CEEF9@,CBFFGG,EE,@,==C6,C<=E,,,44,,88CC+4+4:?,+++4+4,B,5,CCE,,,,<,F+3,,,,++8+:>F,,EF,@,7C,,<CD?>,,8@:+>+5,8,,,7,7D*@,6,**6>*6F67,3>,<3*=**,*>CC8;59*33***3+*3=E531+*0**15+3++1*(/)20@)*:9C=5=)54FB7>.).)1))(03)5*-,,(4.()((55)))-,)3))*1<=*)25+)(.2;=):)
@M06628:26:000000000-CRM2J:1:1108:10928:7038 2:N:0:150
TAGTCTTGCGACCGTACTCCCCAGGCGGTGCGCTTAACGCGTTAGCTCCGGCACAGAAGGGGTCGAACCCTCCCACACCAAGCGCACATCGTTTACTGCTAGGACTACAGGGGTATCTAATCCCTTTCGCTACCCTAGCCTTCGAGCCTCAGCGTCAGTAAATGTCCAGTAACCTGCTTTCGCCATTGGTCTTCCTCTCAATATCTACGCATTTCACTGCTACTCTGAGAATTCCAGTTACCTCTCCATTACTCTAGCACGGCAGTATCGAATGCAGTTT
+
FFGGGGGGGGDGGGGGGGGGGGGGGGGGEGGFGGEGGGGGGGGGGGGGGGGGGGGGGGGGGGGGGGGGGGFGGGFFGGGGGGGGGGGGGGGFCFGGGGGGGGGGGGGGGGGGGGGGGGGCGGFGGGGGGGGGGGGGGGGGGGGGGGGGGGGGGGGGGGG9FCGGGGGGGGFFGFGGGGGGGEGGGGGFGGGFGFGFGGGGFG9+<@FFGF?GGFGGGGC?FFG)<<CFF75<6<FBF>FAGFBDBFFAF2>FFFFAAD2299B@CF4.::C?>>+2=AA>
@M06628:26:000000000-CRM2J:1:1108:24212:7159 2:N:0:150
CAGCCTTGCGACCATACTCCCCAGGCGGAACACTTAACGCTTTCGCTACGGCCGAGAGGATGTGGAAGTCCCCTCAACCCAGTGTTCATCGTTTACAGCTAGGTCTACCGGGGTATCTAATCCCGTTCGCTACCCTAGCTTTCGTGCCTCAGCGTCAGAAAAGACCCAGTGTTGCGCCTTCGCCACCGGTGTTCCCTATGATATCAACGCATTTCACCGCTCCACCATAAGTTCCCAACACCCCTGTCTTCCTCAAGCTTGAGGGTTTGAAACGCAATTC
+
GGGGGGGGGCDGFGGGGGGGGGGGGGGDGGGFGGFGGGEGGGGGGGGDGGGGGEGGGGGGGGGGGGGGGGGGGGGGGGGGGGGGGGGGGGGGGGGGGGGGGGGAFGGGGGGGGGCBFGGGGGGGGGGGGGGGGGGGGGGGGGGGGGGGGGGGGGGGGGGGGGGGGGGGGGGGGGGGGGCDGFGEGGGGDEGDGFFFGFGGGFGGGFG;GD>DGAGDCFGFBBGBGFCF?FFFFA42=?>1C?F;3<),@BB<7<B?2<2<??FF5>@:*6EF<?ECB?4A
@M06628:26:000000000-CRM2J:1:1108:4642:7335 2:N:0:150
TAATCTTGCGACCGTACTCCCCAGGCGGAATGCTTAATCCGTTAGGTGTGTCACCGAATTGCATGCAACCCGACGACTGGCATTCATCGTTTACGGCGTGGACTACCAGGGTATCTAATCCTGTTTGCTCCCCACGCTTTCGCACCTCAGCGTCAGTATCGAGCCAGTGAGCCGCCTTCGCCACTGGTGTTCCTCCGAATATCTACGAATTTCACCTCTACACTCGGAATTCCACTCACCTCTCTCGACCTCAAGACTACCAGTATGAAAGGCAGTTCCAG
+
F@FFGGGGGGDEEGEGDGGGGGGEGGGGGGGGCFGFGGGGG@FGDGFGGGGGGGGGG7FDGGGGG?FGGGCFGGGGGGEFGGGGGGGGGGFGGGGGGGEGGGGBFFGGGCGGGGGFGGFFGA9BFFFGGGDFGCEEEGGGGECEGGEGGFGGGGGGGGG;7C8EFC@FF:CC6EEGDE6*BECEECBCGGEFF+A;7D<*AFG+CFG0<>?CGFGGA/C>FAG46<D>@FB<8-64.,??4:?:5<D0>03:)5<A<AA?BFF80@@<*6<7?FD@=<4<6
@M06628:26:000000000-CRM2J:1:1108:4655:7349 2:N:0:150
ATCTTGCGACCGTACTCCCCACTCGGATTGCTTAATCCGTTAGGTGTGTCACCTAATTGCATGCAACCCGACGACTGGCATTCATCGTTTACGGCGTGGACTACCAGGGTATCTAATCCTGTTTGCTCCCCACGCTTTCGCACCTCAGCGTCAGTATCGAGCCAGTGTGCCGCCGTCGCCACTGGTGTTCCTCCGACTATCTACGAATTTCACCTCAACAACCGGAATTCCACTCACCTCCCTCGACCCCAAGACTACCAGTATGAAAGGCAATGCCA
+
C6,EF9@F+66CFG7FGEF;<+,6,,6,,;6<F,CC@C6D<CF8<CFGGFGGD69F<<F,C<EC@FGFGGC@>CEFGFGF<,CEEFG=9F<F++@ECCF+<9??FGGC:,BABEE;;DGGGCFGGG9FC+@<@:B>+@,3++33><3DFEEEE@,D=;FF*BF88DA,,=<::E*488CEAE+?*+5**;9;9A*:):8A+@9ACDC7(:<47:+7*,.)*(21>5<@BDB:*453::*4(((()()(((04(.(4),4:9/<==)C)A:::*+/(,,
@M06628:26:000000000-CRM2J:1:1108:22649:8983 2:N:0:150
CAGCCTTGCGACCATACTCCCCAGGCGGAACACTTAACGCTTTCGCTACGGCCGAGAGGATGTGGAAGTCCCCTCAACCCAGTGTTCATCGTTTACAGCTAGGACTACCGGGGTATCTAATCCCGTTCGCTACCCTAGCTTTCGTGCCTCAGCGTCAGAAAAGACCCAGTGTTGCGCCTTCGCCACCGGTGTTCCCTATGATATCAACGCATTTCACCGCTCCACCATAAGTTCCCAACACCCCTGTCTTCCTCAAGCTTGAGGGTTTGAAACGCAATTC
+
GGGGGGGGGGGGGGGGGGGGGGGGGGGGGGGGGGGGGGGGGGGGGGGGGGGGGGGGGGGGGGGGGGGGGGGGGGGGGGGGGGGGGGGGGGGGGGGGGGGGGGGGGGFGGGGGGGGGGGGGGGGGGGGGGGGGGGGGGGGGGGGGGGGGGGGGGGGGGGGGGG6EGGGGGGGGGGGDGEGGGGGGGGFGGEGEEFGAFGGGGGGGGF7@GFFGGAFGG>C>FFD:F<C=?@FA=AF?FFFBGBF>03/4@6<>7AA2)8>>7?FF*<F:<AGF218CDBA9
@M06628:26:000000000-CRM2J:1:1108:5109:9105 2:N:0:150
CAGCCTTGCGACCATACTCCCCAGGCGGAACACTTAACGCTTTCGCTACGGCCGAGAGAATGTGATAGTTCCCTCAACCCAGTGTTCATCGTTTACGGCTAGGACTACCGGGGTATCTAATCCCGTTCGCTACCCTAGCTTTCGTGCCTCAGCGTCAGAAAAGATCCAGTGATGCGCCTTCGCCACCGGTGTTCCCTATGATATCAACGCATTTCACCGCTCCACCATAAGTTCCCATCACCACTATCTTCCTCGAGCTTGGGGGTTTGAGACGCTATTC
+
GGFFGGGGGGGGGGGGGGGGGGGGGGGGGGGGGGGGGGGGGGGGGGGGEGCGGDGGGGGGGGGGGCADFEFEEGGBFFEGGGFFFFDFGFE=<F4B=FCE@GEFGGEEFEEGCFGGGFFGGGEGGBFGGGGGG@FGF7FFEAFGGGDFCFC8CCGDEC9FGGCE9CCF:@CGDCCEGE=?EG8=EECCC:C>=8AAEF<FGFGGFFG@759D=AFGGGGB@>D?F?GFF4AA?A@BFA??43)4>B6:@<:AF>0(3413?(57*7>:GA7><1:C5?4-
@M06628:26:000000000-CRM2J:1:1108:23477:9510 2:N:0:150
TAGCCTTGCGGCCGTAGTCCCCAGGTGGACGACTTATCACGTTGGCTGCGGCACTGCAGGAGTATCACCCGCAACACCTAGTCGGCATCGTTTACAGCGTGGACTACCGGGGTTTCTAATCCCGTTCGCTCCCCATGCTTTCGCGTCTTAGGGTCAGGTCAGGCCCAGCGTGTCGCCTTCGCCACTGGTTTTCCTCCGGATCTCTACGCATTCCACCGCTACACTTGAATTTCTCCCACCCTCCACAAAACTCTAGTTAACCAGTTTCAAATGCATTTCCA
+
GGC<FFGEGG+@F@FG@FFGGGGGG6ED,6++@FGGF,CFEGG<F@FG>E7FGC=FEFGG:6C65C,FFG+@FEC,F@,B=<?::C++,+BFE+B,:548FF=?=FE,>7F+8:3;<E;>F,3+@F@+8:DEGE<>,,7D,9***5>><,,,44?,,?CG?78BGF8,2<///33=CGDC*:***<:8<+98F79@G3)*2*+2A?*(/533+)*26)/3.497+.?B66<)760..(8-932(.4/441::@A2-6)--42*)</@4*6C7))3:@)):)
@M06628:26:000000000-CRM2J:1:1108:12447:9579 2:N:0:150
TAATCTTGCGACCGTACTCCCCAGGCGGAGAACTTAATGCGTTAACTGCGCCACTGAAACCCTATGGGCCCCAACAGCTAGTTCTCATCGTTTACGGCGTGGACTACCAGGGTATCTAATCCTGTTTGCTCCCCACGCTTTCGCACCTCAGCGTCAATAATGGTCCAGTGAGTCGCCTTCGCCACTGGTGTTCTTCCGAATATCTACGAATTTCACCTCTACACTCGGAATTCCACTCACCTCTCCCATATTCTAGCCATCTAGTTTCAAAGGCAGTTCCG
+
GGGGGGGGGGGGGGGGGGGGGGGGGGGGGGGGGGGGGGGGGGGGGGGGGGGGGGGGGGGGGGGGGGGGGGGGGGGGGGGGGGGGGGGGGGGGGGGGGGGGGGGGGGGGGGGGGGGGGGGGGGGGGGGGGGFGGG@FGGGGGGGGGGGGGGGGGGGGGGGGGGGGGGGGGGGGGGGDGGGGCEGGGFEGG8BAGFGFGGGGGGGGGFG<GFFGGFGGGGGFFFC?::5>>:?BFF?AFBFFG2:7<7@?=?B<@AA9<?B4:A=@FFF>DBFF00;EFADF(
@M06628:26:000000000-CRM2J:1:1108:25140:10175 2:N:0:150
CATTCTTGCGAACGTACTCCCCAGGTGGCTTACTTAATGGTTTCCCTTGGATGCTCAGATCTAGTCCAAACATCGAGTAAGCATCGTTTAGGGCGTGGACTACCAGGGTATCTAATCCTGTTCGCTCCCCACGCTTTCGTGCCTCAGCGTCAATATATGCCTAGCTAGCTGCCTTCGCAATTGGTTTTCTATGACATATCTATGCATTTCACCGCTACATTTCACATTCCGCTAACCTCAATCTAATTCAAGATAGACAGTTTCAAAGGCAATTTTCCAGT
+
GGGGGGGGGGGGGGGGGGGGGGGGGGGGGGGGGGGG<CFGGGGGGGGGGGGCEGGGGGCFFGGD@,,9FEFC6C@=D<C9A,6<EEGGGFDGGGGGGECFEF8FEEGGFGBFDFF9FFGEGGF@F@BEGGCCGCEGGB:B+AF>A,6FCEDCE;DCGDGA=39>@FA?<,30D3ED8:+7:EDG9*@CA>D=,+,325+=:2:7C+57C9A+D9DD*)**+1257*=F1B:8)(:;F65(*))1.96?+75)*77)9@33;E7A<AFC2(*054<E72)-.
@M06628:26:000000000-CRM2J:1:1108:25122:10177 2:N:0:150
CATTCTTGCGAACGTACTCCCCAGGTGGCTTACTTAATGGTTTCCCTTGGATGCTCAGATCTAGTCCAAACATCGAGTAAGCATCGTTTAGGGCGTGGACTACCAGGGTATCTAATCCTGTTCGCTCCCCACGCTTTCGTGCCTCAGCGTCAATATATGCCTAGCTAGCTGCCTTCGCAATTGGTGTTCTATGACATATCTATGCATTTCACCGCTACATGTCACATTCCGCTAACCTCAACATAATTCAAGATAGACAGTTTCAAAGGCAATTTTCCAGT
+
GCGGGGGGGGGGGGGGGGGGGGGGGGGGGGGGGGGGGGGGGGGGGGGGGGGGGGGDGGGGGGFGGGGGGGGGGGGGFEFGGGGGGGGGGGGGGGGGGGGFGGGGGGFEGGGGGGGGGGGGGGGGGGG@DFEFGGGGGGGGFGDFGGGGG=FEEGGFGGGGGGGGG9@FGGGGG?CGGD8>EG?EGGGGEDGFGFGFGGGGGDFGGFGEGFEFEFDGCDGFFFFFGCG6B8E;:>>EF;;3CD@@FEF78??CB=<E3;C;<5=CGF?AC:F@?8EDFFB9<
@M06628:26:000000000-CRM2J:1:1108:25134:10192 2:N:0:150
CATTCTTGCGAACGTACTCCCCAGGTGGCTTACTTAATGGTTTCCCTTGGATGCTCAGATCTAGTCCAAACATCGAGTAAGCATCGTTTAGGGCGTGGACTACCAGGGTATCTAATCCTGTTCGCTCCCCACGCTTTCGTGCCTCAGCGTTAATATATGCCTAGCTAGCTGCCTTCGCAATTGGTTTTCTATGACATATCTATGCCTTTCACCGCTACATGTCACATTCCGCTAACCTCAACTTAAATCAAGATAGACAGTTTCAAAGGCAATTTTCCAGT
+
GGGGGGGGGGGGGGGGGGGGGGGGGGGG8F<FGGGG<CFGGGGGGGGGGGGD8FFGG8,C6CE<@,<,CF@,,,,4CE9,569C<=FGGC<BEF:=:@BA=?,F<5BF949,55C=?E;@=F?:BFDEGG,>446FGC7@+@F,F88=@@+38=;,E3E;933,>FFCG,@FE?FFCB+=*EAC@*@EFC;ECFFAF8@FC:=22*59;+/=F>C5*9**+0+0,*+1+=0,).:5F7;(;8)7;;+1373)//6.;448;<=F+=F<F0C>74:9*))..
@M06628:26:000000000-CRM2J:1:1108:15487:10236 2:N:0:150
TAATCTTGCGACCGTACTCCCCAGGCGGGAAGCTTAATGCGTTAACTGCGCCACCGAACAGTATACTGCCCGACGGCTAGCTTCCATCGTTTACGGCGTGGACTACCAGGGTATCTAATCCTGTTTGCTCCCCACGCTTTCGCACCTCAGCGTCAGTATCGAGCCAGTGAGCCGCCTTCGCCACTGGTGTTCCTCCGAATATCTACGAATTTCACCTCTACACTCGGAATTCCACTCACCTCTCTCGATCTCTAGACTGACAGTATTAAAGGCAGTTCCGG
+
FGGGGGGGGGGGGGGGGGGGGGGGFGGGGGGGGGGGGGGGGGGGGGGGGGGGGGGGGGGGGGGGGGGGGGGEGGGDGGGGGGGGGGGGGGGGGGGGGGGGGFGGGGGGGGEFGGGGFGGGGGFGGGGGGGGGGGGGGGGGGGGGGGCGGGGGGGGGGFGGGGGGGFGGGGGGGGGGGGGGGGGGGGGGGGGFFBGFDGDDGGGGGFGFGF?:FBFFGF68FFGAF?G:>FFFFFFA5:FFGB?:5?B4?:<<F246AB>BF?F?EFF9C:9=::?FFAF:9
@M06628:26:000000000-CRM2J:1:1108:4959:10301 2:N:0:150
CAGCCTTGCGACCATACTCCCCAGGCGGAACACTTAACGCTTTCGCTACGGCCGAGAGGATGTGGAAGTCCCCTCAACCCAGTGTTCATCGTTTACAGCTAGGACTACCGGGGTATCTAATCCCGTTCGCTACCCTAGCTTTCGTGCCTCAGCGTCAGAAAAGACCCAGTGTTGCGCCTTCGCCACCGGTGTTCCCTATGATATCAACGCATTTCACCGCTCCACCATAAGTTCCCAACACCCCTGTCTTCCTCAAGCTTGAGGGTTTGAAACGCAATTC
+
GGGGGGGGGGGGGGGGGGGGGGGGGGGGGGGGGGGGGGGGGGGGGGGGGGEGG@FEGGGGGFFCGGGDGGGGGGGGGGFGGGGGGGGFGFDFFFGGGGGGGGGGGGGGGGGGGCFEGGGGDFGGGGGGGGGGGGGGGGGGGGGGGGD:7>FFCECFGGGDEDGGGGGGGGCGGGFEGGGDGFG5EECEGGGFGFGFGGCDGGE7<ACDGFFGGFGGGF3>EFGFG1FFFFAFFAFFF?FFGF091(059ADB?>B?F??6:1@FCEFF92CFA?CGEF>F
@M06628:26:000000000-CRM2J:1:1108:15280:10535 2:N:0:150
CAGCCTTGCGACCGTACTCCCCAGGCGGGGTACTTAACGCGTTTGCTAAGGCAATGCAGGAGTCGACACCCGCATCACCGAGTACCCATCGTTTACAGCGTGGACTACCAGGGTATCTAATCCTGTTTGCTCCCCACGCTTTCGCGCCTCAGCGTCAGAACTGGTCCAGATAGCCGCCTTCGCCACAGGTGTTCCTCTCGATATCTACGCATTTCACCGCTACACCGAGAATTCCGCTATCCCCTCCCAGCCTCAAGCCATGCAGTTTCAAAGGCCGTTC
+
GFGGGGGGGGGGGGGGGGGGGGGGGGGGGGGGGGGFGGGGGGGGGGGGGGGGGGGGGGGGGGGGGGGGGGGGGGGGGGGGGGGGGGGGGGGFGGGGAFGGGGGGGGGGGGGGGGGGGGGGFEGGGGGGGGGGGGGGGGGGGGGGGGEFFGGGGGEGGGGFGGGGGGGGGGGGFGFEGGGGGEGGGGGGGGGFEFGFGDFDFGFDGF7<DBFGGFGDGGGFFFGBGBCDFE:7*66:B?F66>?B:?385)885:?:8<1:20??9@9A7)9@BBGG@;(3
@M06628:26:000000000-CRM2J:1:1108:28704:10709 2:N:0:150
TAGTCTTGCGACCGTACTCCCCAGGCGGTGCGCTTAACGCGTTAGCTCCGGCACAGAAGGGGTCGAACCCTCCCACACCAAGCGCACATCGTTTACTGCTAGGACTACAGGGGTATCTAATCCCTTTCGCTACCCTAGCCTTCGAGCCTCAGCGTCAGTAAATGTCCAGTAACCTGCTTTCGCCATTGGTCTTCCTCTCAATATCTACGCATTTCACTGCTACACTGAGAATTCCAGTTACCTCTCCATTACTCTAGCACGGCAGTATCGAATGCAGTTTT
+
FGGGGGGGGGGEGDFGGGGGGGFEGGGGGGGEGGEGGGGGGGGGGGGF,C=+FG@F8F8EFECGCEDFCFGCGCFFG7F+AEFGDEGGGCGFFGGG9FGGGGGGGGGGFGGGGGGGGGGGGGGGCGDGGGGGGGGGGGG?FGGG*3>FEFGGCEGGGFFGGCFFCGDFGGGGFFGFGEGGGGEGGG<CGFCFGFEFG7FD?F+CFFGEGFFG59FFGFF?F>FFGFGF@FFA9<4)=AFFGA:>3(746<AFFFFBAA24943;E5*-::C)5:9+9<>A)
@M06628:26:000000000-CRM2J:1:1108:20056:10828 2:N:0:150
CAGCCTTGCGACCATACTCCCCAGGCGGAGCACTTAATGGTTTCCCTGCGGCCGAGAGAATGTGGAAGTTCCCTCAGCCTAGTGCTCATCGTTTACGGCTAGGACTACCGGGGTATCTAATCCCGTTCGCTACCCTAGCTTTCGTTCCTCAGCGTCAGAAAAGACCCAGTGATGCGCTTTCGCCACCGGTGTTCCCTATGATATCAACGCATTTCACCGCTCCACCATAAGTTCCCATCACCCCTGTCTTCCTCAAGCCTAGTGGTTTGAAACGCAATTC
+
GGGGGGGGGGGGGGGGGGGGGGGGGGGGGGGGGGGGGGGGGGGGGEGFGGGGFDGC>EFGCFGFGGGGGGGGGGGGGGGGFGGFFGFGGGGGGGGGGGGGGGGGGGGGGGGGGGGGGGGGGGGGGDGFGGGGGGGGGFCGGGGGGGGGAGGGGCBEGGGGGGDFGGGGGGFFF?FGGCGGGGGGGGGGGGGBDFGFGGGGC?C>CFG@CDFGG>GFGFGB>9DFGF<4*6>AFFFF6<5<GB?>FFFF?4<<FFFF7BFFB7FFGF>:D):@>6=CB<49
@M06628:26:000000000-CRM2J:1:1108:20923:10847 2:N:0:150
TAATCTTGCGACCGTACTCCCCAGGCGGAATGTTTAATGCGTTAGCTGCGCCACCGAACAGTATACTGCCCGACGGCTAACATTCATCGTTTACGGCGTGGACTACCAGGGTATCTAATCCTGTTTGCTCCCCACGCTTTCGTACCTCAGCGTCAGTATCGAGCCAGTGAGCCGCCTTCGCCACTGGTGTTCCTCCGAATATCTACGAATTTCACCTCTACACTCGGAATTCCACTCACCTCTCTCGAACTCAAGATTAGGAGTTTATGAGGCAGTTCCAG
+
GGGGGGGGGGGGGGGGGGGGGGGGGGGDGGGGGGGGGGGGGGGGGGGFGGGGGGGGGGGGGGGGGGGGGGGGGGGGGGGGGGGGGGGGGGGGGGGGGGGGGDGGGGFFGGGGGGGGFGGGGGGGGGGGGGGFGGGGGGGFCGGGGGGGCFGEGGGEEFGGGGGGDGGFGGGGGGGGGGGGEGGGGGGGFGGFG=CA75>CFFGGGFFBGFFCFBFGGGGFFAF9E?GFFFFF*6=452??=1434>7?F?FBFFFBF6<?9AFFGFF<C9C404=F9A:9-
@M06628:26:000000000-CRM2J:1:1108:28931:11021 2:N:0:150
CAGCCTTGCGACCATACTCCCCAGGCGGAGTACTTAACACTTTTGCTACGCCCGAGAAGACCGAAGTCCCCTCCAGCTAGTACTCAACGTTTACAGCTAGGACTACCGGGGTATCTAATCCCGTTCGCTCCCCTAGCTTTCGTGCCTCAGCGTCAGTAAAGACCCAGTATACCGCCTTCGCCACCGGTGTTCCTTCCAATATCAACACATTTCACCGCTCCACTGGAAGTTCCGTATACCCCTATCTTACTCAAGCTAGACAGTTTAGAACGCAGTTCCA
+
FFGGGGGGGGGGGGGGGGGGGGGEFGGGGGGGGGGDGDGGGGGFGGGGGGGGGGGGGGGGGGGGGGGAFFGEFGGGGGGGGGGGGGGGDGGGGGGFGGGGGGGGGGGGGGGFGGGGGGGGGGGGGGGGGGEGGGGGGFFGGGGGGGGGGGGGGGGGEFGGGGGGGGGGGGGGGGGGGGGGGGGGGDGGGEEFGFGFFG>CCFFGGFGFFFEFGCFGCD7,<?GFGFDFFFFFBBFFFFFF4:<:8>FFF<2A=><?FA??FFFFCFBAFAE>:0CEF<BA
@M06628:26:000000000-CRM2J:1:1108:26948:11092 2:N:0:150
CAATCTTGCGATCGTACTCCCCAGGTGGGACACTTATCACTTTCGCTTAGTCACTGAATAATTCCAACAACTAGTGTCCATCGTTTACGGCGTGGACTACCAGGGTATCTAATCCTGTTCGCTCCCCACGCTTTCGTCCATGAGCGTCAGTATATACGTAGTAGACTGCCTTCGCAATCGGTATTCTAAGTAATATCTATGCATTTCACCGCTACACTACTTATTCTATCTACTTCCGTATAACTCAAGTCAACCAGTATCAAAGGCAGTTCCATAGTTAA
+
FFGGGGGFGFGGGGGGGGGCEFEFFFG,FGGGGGGGGGGGGGFFFGGGDGGGFGGGGGGGDFFFGGGGGGGFFGGFGGGFGGCGGGFFF?F7@F>:=EGFDFCFCEEDFFGGGGFEGE:=:F:F@FCGGGGGCGAFEGGGGGGGGGG7BEDFECFGGAFGC:,;=DF?7@DDEEEGEEGGEGGGGGGGGFF9<@:FCFGGDFC@FFGCFF9<:>)*,=8>C677<CGFF=CEA?;?*(;8D.?<;<64=7)9;=1:7>45229B+<F7*.<*62E+06<)-
@M06628:26:000000000-CRM2J:1:1108:14589:11579 2:N:0:150
TAATCTTGCGACCGTACTTCCCAGGCGGAATACTTAATGCTTTAGCTGTGTCACCGAGCCGCATGCTACCAGATGACTGGCATTCATCGTTTACGGCGTGGACTACCAGGGTATCTAATCCTGTTTGCTCCCCACACTTTCGCACCTCAGCGTCAGTATCGAGCCAGTGAGTCGCCTTCGCAACTGGTGTTCTTCCGAATATCTACGCATTTCACCTCTACACTCCGCATTCCACTCACCTCGATCGAATTCAAGACTAGCAGTATCAGTGGCAGTTCCAG
+
,C-6CFGGFG++@FGGGG,FFGGGG,FE:FG,CFGGGG,E,FE,E6F,,:<CFFGCF+++++@FEG,9CF,,C,C,C,,B,,:,CFGGGGFGGGEE+>FGGCCFGGGGGGGGGGGGGGGDDF?FAFGGGCFFDGG7=FFGGGDCG+@@FF,CEGGGG99,@>**53>8>FG+,4>EGEFDE*4*,4CFGGGF9:9+/*9CGGGGG6D0DE@G77;>6CGFFCGF*(*)8D?AF)=<F?F(23(,(4>(8,:<@<A<B4)(.<*9CF*62)<)2:EGF<)))
@M06628:26:000000000-CRM2J:1:1108:14592:11608 2:N:0:150
TAATCTTGCGACCGTACTCCCCAGGCGGAATGCTTAATCCGTTAGGTGTGTCACCGAGCAGCATGCTACCCGACGACTGGCATTCATCGTTTACGGTGTGGACTACCAGGGTATCTAATCCTGTTTGCTCCCCACACTTTCGCACCTCAGCGTCAGTATCGAGCCAGTGAGTCGCCTTCGCCACTGGTGTTCCTCCGAATATCTACGAATTTCACCTCTACACTCGGAATTCCACTCACCTCTCTCGAACTCAAGACTAGCAGTATTAGAGGCAGTTCCGG
+
FFFFFGGGGGEFGGGGGGFGGGGFGGGGGGGFGGGGEGFGGGGGGDGFGGGFFFGGGGGGGGFGGGFFFFGCFGGGGD=DGGGGGGFDGGGGGGGGGFGEGGEFGFGGGGGGGGGGFFFGGGGGGGGGGGGFGGGEEFGGCEC8FEGGGGGEGGGD@BCGGGG>CEGEGFGC;?C@EGFGGGGGFGEFGGGFGFFFGGDGGGGFFFG0CFFDC?FGGGGFFFGAG?DDEF3BF)9<F?@:FFF:5>E::?FBF(8<?<<22A*9EB4<C99>6:CFFFFF0
@M06628:26:000000000-CRM2J:1:1108:27652:11919 2:N:0:150
TAATCTTGCGACCGTACTCCCCAGGCGGAATGCTTAATCCGTTAGGTGTGTCACCGAATAGTATACTACCCGACGACTGGCATTCATCGTTTACGGTGTGGACTACCAGGGTATCTAATCCTGTTTGCTCCCCACACTTTCGTACCTCAGCGTCAGTATCGAGCCAGTGAGCCGCCTTCGCCACTGGTGTTCCTCCAAATATCTACGAATTTCACCTCTACACTTGGAATTCCACTCACCTCTCTCGAACTCAAGACTAGCAGTTTTAGAGGCAGTTCCAG
+
GGGGGGGGGGGGGGGGGGGGGGGGGGGGGGGFGGGGGGGGGGGGGGGGGGGGGGGGGGGGGGGGGGGGGFGGGGGGGGGGGGGGAFFGGGGGGGGGFGGGGGGGGGGGGGGGGGGGGGGGGAFGGGGGGGGGGGGGGGGGGGGGGGGGGGGGGGGGGGGGGGGGGGGGGGGGGGGGEGGGG5;CFGFGGGGFFFGAGGGGGGGGGFGFGFDCCCGFGFGFFFGECEGF:?8AF>?<?:F:DBF?FF::?:BFFFBB?DAB?B?9CFFFCBEFFBGE?AF<5
@M06628:26:000000000-CRM2J:1:1108:29676:13443 2:N:0:150
CACTCTTGCGAGCATACTTCCCAGGCGGGATACTTAACGCGTTAGCTTTGATACTGCACAGGTCGATCTGTTCAACATCTAGTATCCATTGTTTACGGCTAGGACTACTGGGGTATCTAATCCCATTTGCTACCCTAGCTTTCGTCTCTGAGTGTTAGTAATAGCCCAGTAAAGTGCCTTCGCCATCGGTGTTCTTTCCAATCTCTACGCATTTCACCGCTCCACTGGAAATTCCCTTTACCCCTACTATACTCTAGTCTAATAGTTTCGACTGCGATTTT
+
EFFFFFGGGGGGDGEGGGGGGGGFGFGCECGGGGGG<FC7FFGGGFGEFFGAFGGGGFGGCFGGGGGFGGG9?CFGGF8<9E9EFEGECDGGGF<FB7BE:4FFFG<FF9EDGFGFGGAF;E<AFFFGEFEGGFEGAFGGGAFGGDDFFFFGGGD9EFGFEFGFGGGGCGDF=DDCGG9FGEEGEGGAE8:3AFGF7:FGFGGGGFC@9B25;9CC:DC(.4DEFEGF4=<A+7@)=<FC+7(6?<A@B94</8A6<<BFFFFF9BF4>:7)-7C?3,2<A
@M06628:26:000000000-CRM2J:1:1108:24151:13457 2:N:0:150
TAATCTTGCGATCGTAGTCCCCAGGCGGATCACTTAACGCGTTAGCTACGACACCAACCCTGCAAAACAGAGCTGACGTCTAGTGATCATCGTTTACGGCGTGGACTACCAGGGTATCTAATCCTGTTTGCTCCCCACGCTTTCGTGTCTCAACGTCAGGAGTGAGCCAAGAAGCTGCCTTCGCCATCGGTGTTCCTCTCGAGATCTACGCATTTTACCGCTACTCCGAGAATTCCACTTCTCTCTCTCACCCTCTAGCACACCAGTTTCTACCGCTGAC
+
FGGGGGGGGGGGGGGGGGGGGGGGGGGGGGGGGGGGGGGGGGGGGGGGGGGGGGGGGGGGGGGGGGGGGGGGGGGDGGGGGFGGGGGGGGGGGGGGGGGGGGGGGGGGGGGGGGGGGGGGGGGGGGGGGGGGGGGGGGGGGGGGGGGGGGGGGGGFGGGGFEGGGFGGGGGGGGGGGGGGGGCGGGGGGGEEGFGFGGGGGGGGGFGFGFFGGFGFFG*3BBGBF?GFFFFFFA=AFFFFGFFBFFF2=AFBFFFFFA<2>BF>E:@9CBFFFFEE59(4
@M06628:26:000000000-CRM2J:1:1108:29296:14219 2:N:0:150
TAATCTTGCGACCGTACTCCCCAGGCGGAATGCTTAATCCGTTAGGTGTGTCACCAAAGGGCAAGCCCCCTGACGACTGGCATTCATCGTTTACGGCGTGGACTACCAGGGTATCTAATCCTGTTTGCTCCCCACGCTTTCGCACCTCAGCGTCAGTATCGAGCCAGTGAGCCGCCTTCGCCACTGGTGTTCCTCCGAATATCTACGAATTTCACCTCTACACTCGGAATTCCACTCACCTCTCTCGAACTCTAGACTACCAGTATTAGAGGCAGTTCCAA
+
FFGGGGGGGGGGGGGGGGGGGGGGGGGFFGGCFGGGGG@FGGGGGGGFGGGAFGGGGGGGEE@CBFGGGGGCFFGDGGGFGGGGGGEFGF<F<ACFEGGF+8BFFGGGCDFFEGGFFGG,A?DGGGGCAFFGGGGGGGGGFGGEGGGGGGGGCCEEFFGGGGGGGGCFGFGGFGGGE8FFGEGGCF8FGF87<FFAC38<FGFGF=F(78-CEAGC+>7<=AG<G(9B>F?:/)94?09?78?B?F5:581>F4)6<A<>7>6@C@*6:5C)(2*;@A<9)
@M06628:26:000000000-CRM2J:1:1108:29310:14230 2:N:0:150
TAATCTTGCGACCGTACTCCCCAGGCGGAATGCTTAATCCGTTAGGTGTGTCACCAAAGGGCAAGCCCCCTGACGACTGGCATTCATCGTTTACGGCGTGGACTACCAGGGTATCTAATCCTGTTTGCTCCCCACGCTTTCGCACCTCAGCGTCAGTATCGAGCCAGTGAGCCGCCTTCGCCACTGGTGTTCCTCCGAATATCTACGAATTTCACCTCTACACTCGGAATTCCACTCACCGCTCTCGAACTCTAGACTACCAGTATGAGAGGCAGTTCCAG
+
FECFFFEGGGDG@CC<FGGGGGGGGGGGGGG@EEGGFGFGGGGGGGGGGGGFGGGGGGGGGGGGGGGFEEGGGGF7FEGFGDFGFEFGFFGFGGEFGGGGGDGFCFGGFGEF@FFGGGGGGFFGFGGFFDFG+DFGGGGGGGGGGGGGGGGGEGGGGGGFGGGGG:DFCGGGFGGGGGGGGGGGGGFCCGDACFGFGG3DFGGD:FG?F>:F7:F>?FGBFBGA63*58>:-9)/.7:FB*--34<D?F64<?24A4)).3:)/+9?272<)81:C?4)5.
@M06628:26:000000000-CRM2J:1:1108:13545:14450 2:N:0:150
CATTCTTGCGAACGTACTCCCCAGGTGGGATACTTATCACTTTCGCTTGGCCGCCGAGACCGAAGTCCCGACAGCTAGTATCCATCGTTTACGGCGTGGACTACCGGGGTATCTAATCCCGTTCGCTCCCCACGCTTTCGTCCATCAGTGTCAGTATATAGTTAGTCACCTGCCTTCGCAATTGGTGTTCTATGTGATATCTATGCATTTCACCGCTACACCACATGTTCCGGCAACTTCACTATAACTCAAGACCTACAGTATCAAAGGCAATTTTATGG
+
GFGGGGGGGGGGGGGGGGGGGGGGGGGFGGGGGGGGGGGGGGGGGGGGGGGGGGGGGGGGGGGGGGGGGGGGGGGGGGGGGGGGGGGGGGGGGGGGGGGGGGGGGGGGGDGGGGGGGGGGGGGGEEEGCGGGGGGGGGGGGGGGFGGGGGFGGGGGGGGGGGGGGGGGGGGGGGGGGGGGGGGGGGGGGGGFFFGFGGGGGGFGFF:CGFFGGFGGGGGBFBD?EDGFFFFF5073F?FFGDAA>ABBFDAF?<??FFFF?FF69@BAC?FF??FGFB<<2
@M06628:26:000000000-CRM2J:1:1108:14252:14968 2:N:0:150
CAGCCTTGCGACCATACTCCCCAGGCGGAGCACTTAATGGTTTCCCTACGGCAAAAAGCGACGAATCGCCTCTCGCCCAGTGCTCATCGTTTACAGCCAGGACTACCGGGGTATCTAATCCCGTTCGCTACCCTGGCTTTCGTACCTCAGCGTCAGTTATCCCCCAGTGTGCCGCCTTCGCCTCCGGTGTTCCTCATGATATCAACGCATTTCACCGCTCCACCGTAAGTTCCGCACACCCCTGGAATACTCTAGCCTACCAGTTTCAAACGCAGTGCCA
+
GGGGGGGGGGGGGGGGGGGGGGGGGGGGGGGGGGGGFGGGGGGGGGGGGGGGGGGGGGGGGGGGGGGGGGGGGGGGGGGGGGGGGGGGGGGGGGGGGGGGGGGGGGGGGGGGGGFGCGGGGGGGGGGGGGGGGGGFGGGGGGGGGGGGGGGGGGGGGGFGGGGGGGGGGGGGGGGGGGGGGGEGGGEEGGGFGFGFCFFGFGGGGFG>CDB7EBGGEGDFFFGFGFGFFF9>96DFFFFBGFBB?06<FA4<FAAA:<DFBB?@EFFBGFGE;9*?6A9<
@M06628:26:000000000-CRM2J:1:1108:15451:15033 2:N:0:150
CAGCCTTGCGACCATACTCCCCAGGCGGAACACTTAACGCTTTCGCTACGGCCGAGAGGATGTGGAAGTCCCCTCAACCCAGTGTTCATCGTTTACAGCTAGGACTACCGGGGTATCTAATCCCGTTCGCTACCCTAGCTTTCGTGCCTCAGCGTCAGAAAAGACCCAGTGTTGCGCCTTCGCCACCGGTGTTCCCTATGATATCAACGCATTTCACCGCTCCACCATAAGTTCCCAACACCCCTGTCTTCCTCAAGCTTGAGGGTTTGAAACGCAATTC
+
GGGGGGGGGGGGGGGGGGGGGGGGGGGGGGGGGGGGGGGGGGGGGGGGGGGGGGGGGGGGGGGGGGGGGGGGGGGGGGGGGGGGGGGGGGGGGGGGGGGFGGGGGGGGGGGGGGGGGGGGGGGGGGGGGGGGGGGGGGGGGGGGGGGGGGGCFGGGGGGGGGGGGGGGGGGGGGGGGGGGGDGGGGGGGCEFDFGFFGFGGGGFGFGDGFFGGBGGGGGFB>GFGFGFFFBFFFFFFFFFD?FFFFF79>F<9<A?F>?FBFF?E:FFGFFFF?GGFFFA
@M06628:26:000000000-CRM2J:1:1108:27048:15039 2:N:0:150
TAATCTTGCGACCGTACTCCCCAGGCGGAATGCTTAATCCGTTAGGTGTGACACCGAACAGTATACTGCCCGACGTCTGGCATTCATCGTTTACGGTGTGGACTACCAGGGTATCTAATCCTGTTTGCTCCCCACACTTTCGCACCTCAGCGTCAGTATCGAGCCAGTGAGCCGCCTTCGCCACTGGTGTTCCTCCGAATATCTACGAATTTCACCTCTACACTCGGAATTCCACTCACCTCTCTCGAACTCAAGACTACCACTATGAGAGGCAGTTCCAG
+
DGCFGGGGGGGGGGGGGGGGGGGGGGGGEGG<FGGGEEGGGGGGGFGFFG9EGGFGGFFEGGGFGGFFFGGCFFGGEEDEFGGGGGGGGFF@FE=FFFGGGCGDFGFGGGCGGGGGGFDFBDGGFGFGGGGCEECEGGGGGGEEGG?FGDGGGGGGGGGEBFFE@DFGDF@F@GGECEGDGCEC<<,40=B7<8CA5DDDFGG7CAC<551317CC6<8<FAGFC?5B>F24FAFF5(62F<??)<78FB?<=??)44-48:)7@?@A7>C)808*9464.
@M06628:26:000000000-CRM2J:1:1108:27888:15498 2:N:0:150
CAGCCTTGCGACCATACTCCCCAGGCGGAACACTTAACGCCTTCGCTACGGCCGAGAGGATGTGGAAGTCCCCTCAACCCAGTGTTCATCGTTTACGGCTAGGACTACCGGGGTATCTAATCCCGTTCGCTACCCTAGCTTTCGTGCCTCAGCGTCAGAAAAGACCCAGTGTTGCGCCTTCGCCACCGGTGTTCCCTATGATATCAACGCATTTCACCGCTCCACCATAAGTTCCCAACACCCCTGTCTCACTCAAGCCTGGTGGTTTGCGACGCACTTC
+
@CC@CFGGGFEGGEGGGGGGGGG@8FG@FGE<FEGGFGGGCGG<FCFG:F7FF:C>FGFG8FD??FG@CCA,=E=EFGFCGCDDFGFFFF8FCFGFFGG7CEEEGFGG<FFC7@:=FGGGCFAFEFGFEGGGGGGGF?FGFGCCE@BF@8,@CCEBCCCEFF?FGGGGGGEBC5BEDC*9B8EGGGGG54*.3;98<F<;C7C70=::>@0*CAGGGF*159C?FBF??4<AFF4??:EBG<6;31/5*))./)..).458<6)*)705)2096:C)4,8
@M06628:26:000000000-CRM2J:1:1108:27905:15505 2:N:0:150
CAGCCTTGCGACCATACTCCCCAGGCGGAACACTTAACGCCTTCGCTACGGCCGAGAGGATGTGGAAGTCCCCTCAACCCAGTGTTCATCGTTTACGGCTAGGACTACCGGGGTATCTAATCCCGTTCGCTACCCTAGCTTTCGTGCCTCAGCGTCAGAAAAGACCCAGTGTTGCGCCTTCGCCACCGGTGTTCCCTATGATATCAACGCATTTCACCGCTCCACCATAAGTTCCCAACACCCCTGTCTTCCTCAAGCCTGGTGGTTTGCGACGCAATTC
+
GGFGGGGGGGGGGGGGGGGGGGGGGGGEGECFGFGGGGGGCGG9FGGGGGGGGE@CEGGFGGGGGGGGFFGFGDFGFGGGGGGGGFGGGGGGGGGGGGGGGGGGGGGGGGGGGEGGGGGFGDBFGGG=E@EGGGGGGGGFFGGGGC>FGGFGGGGGGGGGGGGGGGGGGGCC=FGGGGGGGFGGGGGGGGGF=FFAED<DCFFGGFF?GFFGG>GGGG39>BGFGBC=6FAFFAF?4:D(9?(7?4684<AAF><:)<?:((95*57:*5*099=5;(.)
@M06628:26:000000000-CRM2J:1:1108:10307:15880 2:N:0:150
TAGTCTTGCGACCGTACTTCCCAGGCGGCTCGCTTAACGCGTTAGCTCCGGCACAGAGAGGGTCGAACCTCCCCACACCAAGCGAGCACCGTTTACTGCTAGGACTACAGGGGTATCTAATCCCTTTCGCTCCCCTAGCCTTCGTGTCTGAGCGTCAGTAAATGTCCAGTAAGTTGCCTTCGCCATTGATGTTCCTCTCGATATCTACGCATTTCACTGCTACACCGAGAATTCCACTTACCTCTCCATTACTCTAGCACGGGAGTATCGAATGCAGTTCA
+
GGGGGGDDGGEEC@FFGGGGCFGFGGFGDGGGGGGGGGGGGGGGGGGGGGGGGGGGGGFGGGGGGGGGGGGGGGGGGGGGFGGGGGGGGGGFGGGGGGGGGGGGGGGGGGGGGGGGGGGGGGGGGGGGGGGGGGGGGGGGGGGGGGGGGGGGGGGGGGGGGGGGFGGFGGGGGGGGGGGGGGGGGGGGGGGFGC9FGGGGCFGGGFGFGFFGGFGGGGFBFFGFGBGFFEFFFDF>FFFFGFFB?BFAFFA>?ABAFFA7>>@EGFF>GBGFFFCFF<AA6
@M06628:26:000000000-CRM2J:1:1108:10290:15888 2:N:0:150
TAGTCTTGCGACCGTACTTCCCAGGCGGCTCGCTTAACGCGTTAGCTCCGGCACAGAGAGGGTCGAACCTCCCCACACCAAGCGAGCACCGTTTACTGCTAGGACTACAGGGGTATCTAATCCCTTTCGCTCCCCTAGCCTTCGTGTCTGAGCGTCAGTAAATGTCCAGTAAGTTGCCTTCGCCATTGATGTTCCTCTCGATATCTACGCATTTCACTGCTACACCGAGAATTCCACTTACCTCTCCATTACTCTAGCACGGGAGTATCGAATGCAGTTCA
+
GGGGGGGGGGGGGGGGGGGGGGGGGGGGGGGGGGGGGFGGGGGGGGGGGGGGGGGGGGGGGGGGGGGGGGGGGGGGGGGGGGGGGGEGGGGGGGGGGGGGGGGGGGGGGGGGGGGGGGGGGGGGGGGGGGCGGGGGFFGGGGGGGGGGGGGGGGGGGGGFGGGGGGGGGGGGGGGFFGFGGFGGGGGGGGDFGFGFGGGGGGFDGFGFGFFGGFGGGGGBFAGFGFGFFF?>FFFFFFFFGFA><?F9=<4ABADFF<<D>0@:CEF>FBG43:7+9>2<A
@M06628:26:000000000-CRM2J:1:1108:3830:15929 2:N:0:150
CAGCCTTGCGACCATACTCCCCAGGCGGAACACTTAACGCTTTCGCTACGGCCGAGAGGATGTGGAAGTCCCCTCAACCCAGTGTTCATCGTTTACAGCTAGGACTACCGGGGTATCTAATCCCGTTCGCTACCCTAGCTTTCGTGCCTCAGCGTCAGAAAAGACCCAGTGTTGCGCCTTCGCCACCGGTGTTCCCTATGATATCAACGCATTTCACCGCTCCACCATAAGTTCCCAACACCCCTGTCTTCCTCAAGCTTGAGGGTTTGAAACGCAATTC
+
GFGGGGGGGGGGGGGGGGGGGGGGGGGGGGGFDFGFGGGGGGGGGGGDGGGGGGGGGGGGGGGFFGGGGGGGGGGGGGGGGGFGGGGGGGGGGGGGGGGGGGGGGGGGGGGGGGGGGGGGGGGGGGGGGGGGGGGGCGGGGGGGGGGGGGGGGGGGGGGGGFGGGGGGGGGGGGGGGGGGGGGGGGGGGBEFGFGFGGG7CFGGGFGDDEFGEFGGGGGFEFGFGFGF*?2ABFFBF?FFGFFFF09:F<BFFFF:<??9<:FFCDF?7AGFDBCCB<24
@M06628:26:000000000-CRM2J:1:1108:11730:16018 2:N:0:150
TAATCTTGCGACCGTACTCCCCAGGCGGAATGCTTAATCCGTTAGGTGTGTCACCGAATTGCATGCAACCCGACGACTGGCATTCATCGTTTACGGCGTGGACTACCAGGGTATCTAATCCTGTTTGCTCCCCACGCTTTCGCACCTCAGCGTCAGTATCGAGCCAGTGAGCCGCCTTCGCCACTGGTGTTCCTCCGAATATCTACGAATTTCACCTCTACACTCGGAATTCCACTCACCTCTCTCGACCTCAAGACTACCAGTATGAAAGGCAGTTCCAG
+
GGGGGGGGGGGGGGGGGGGGGGGGGGGGGGGGGGGGGGGGGGGGGGGGGGGGGGGGGGGGGGGGGGGGGGGGGGGGGGGGGGGGGGGGGGGGGGGGGGGGGGGGGGGGGGGGGGGFFGGGGGGGGGGGGGGFGGGGGGGGGGGGGGGGGGGGGGGGGGGGGGGGGFGGGGGGGGGGGGGGGGGGGGGGGGGFGFGFGGGGGGGGGFGFGFFGGFGGGGFFFFGFGFGFFFFBFDFFFFF?FFF?<BEFFFFFF?BFFFFFFFFFGFFFGFFFBFGFFF<<5
@M06628:26:000000000-CRM2J:1:1108:11808:16287 2:N:0:150
TAATCTTGCGACCGTACTCCCCAGGCGGAATGCTTAATCCGTTAGGTGTGTCACCGAATAGCATGCTACCCGACGACTGGCATTCATCGTTTACGGTGTGGACTACCAGGGTATCTAATCCTGTTTGCTCCCCACACTTTCGCACCTCAGCGTCAGTATCGAGCCAGTGAGCCGCCTTCGCCACTGGTGTTCCTCCGAATATCTACGAATTTCACCTCTACACTCGGAATTCCACTCACCTCTCTCGAACTCTAGACTAGGAGTTTATGAGGCAGTTCCAG
+
GGGGGGGGGGGGGGGGGGGGGGGGGGGGGGGGGGGGGGGGGGGGGGGGGGGGGGGGGGGGGGGGGGGGGGGGGGGGGDGGGGGGGGGGGGGGGGGGGGGGGGGGGGGGGGGGGGGGGGGGGGGGGGGGGGGGGGGGGGGGGGGGGGGGGGGGGGGGGGGGGGGGGGGGGGGGGGGGGGGGGGGGGGGGGGGFFFGFGGGGGGGGGFG@GFFGGFGGGGGFFFGAGFGFEFBAFBFFFFFFGFFF>BB>F?BAFDFAFBA:52@FGFFADFGFF?EGFBDA6
@M06628:26:000000000-CRM2J:1:1108:11825:16295 2:N:0:150
TAATCTTGCGACCGTACTCCCCAGGCGGAATGCTTAATCCGTTAGGTGTGTCACCGAATAGCATGCTACCCGACGACTGGCATTCATCGTTTACGGTGTGGACTACCAGGGTATCTAATCCTGTTTGCTCCCCACACTTTCGTGCCTCAGCGTCAGTATCGAGCCAGTGAGCCGCCTTCGCCACTGGTGTTCCTCCGAATATCTACGAATTTCACTTCTACACGCGGAATTCCACTCACCTCTCCCGAACTCTAGCTTAGCAGTTTATAAGGCCGTTCCAA
+
GFGGGGGGGG:FGGGGGGGGGGGGGGGGECD,EFG<F,6EEGGGGCG99CG9FGDGG7FG9,FE9C<EGGG7EG:CG:+F8,,,CFGGGGGGGCGG?FGGGGGGGGGGGGGGGGGGGGGGGGGGGGGGGGGGGGG7FGGGGG,+@+@,<DFGGGGGGGF9F<*@EGG@F><*1@EGGGGGGGG5,=EGGGGFFFGFG)/CFGGGGFG(>F@GGFG7+9:6AEG(59GFFFFFFFFAF(??F?8((4)(>;BFFFF4)--,)69F<4*)*-3=?(*:7<74)
@M06628:26:000000000-CRM2J:1:1108:8772:16433 2:N:0:150
TAATCTTGCGACCGTACTCCCCAGGCGGAATGCTTAATCCGTTAGGTGTGTCACCGAACAGTATACTGCCCGACGACTGGCATTCATCGTTTACGGTGTGGACTACCAGGGTATCTAATCCTGTTTGCTCCCCACACTTTCGTACCTCAGCGTCAGTATCGAGCCAGTGAGCCGCCTTCGCCACTGGTGTTCCTCCAAATATCTACGAATTTCACCTCTACACTTGGAATTCCACTCACCTCTCTCGAACTCAAGACCAGGAGTTTATTAGGCAGTTCCG
+
F-FFGDFCGGDG@7CFGGGGGG8@DFGC7CGGGGGCFFFGGGGGGGEGEFGGGGFGGGGCGGAF9EGEGGFF7FGGGGCFGGEGGD<FFFFF7FFEFFFCEGGGFGFFFGDFFGGGDFGFEDFDFGGFBFFCEGGGGFEFGGGGGGG:BBGGEEG7EFCGGGGGE8:D@B,;C**=8:FCGGGGGGDCCFGCCA@AGF7;??FGFFC(CA?FF?CFCFCEFFGF7A*9/=:BF9F<FBF6C:?:3?D051(<?3242:23(,)78@44*-<@?2A:76<:
@M06628:26:000000000-CRM2J:1:1108:8792:16433 2:N:0:150
TAATCTTGCGACCGTACTCCCCAGGCGGAATGCTTAATCCGTTAGGTGTGTCACCGAACAGTATACTGCCCGACGACTGGCATTCATCGTTTACGGTGTGGACTACCAGGGTATCTAATCCTGTTTGCTCCCCACACTTTCGTACCTCAGCGTCAGTATCGAGCCAGTGAGCCGCCTTCGCCACTGGTGTTCCTCCAAATATCTACGAATTTCACCTCTACACTTGGAATTCCACTCACCTCTCTCGAACTCAAGACCAGGAGTTTATGAGGCAGTTCCGA
+
GGGGGGGGGGGGGGGGGGGGGGGGGGGGGGGGGGGGGCGGGGGGGGGGGGGGGGGGGGGGGGGGGGGGGGGGGGGGGGGGGGGGGGGGGGGGGGGGGGGGGGGGGGGFGGGGGGGGGGGGGGGGGGGGGGGGGGGEGGGGGGGGGGGGGGGGGGGGGGCGGFGGGGGGGGGGGGGGGGGGGGEGGGDFDFGFGFGFFGCGGGGGGFGFFFFGGFGGGGGFFEGFGFFFFF?AFBFFF:F?6:<:>DE:??FFFBFA?B:?:BBFGFFFF<CF??EG?AAF4
@M06628:26:000000000-CRM2J:1:1108:8493:16466 2:N:0:150
TAATCTTGCGACCGTACTCCCCAGGCGGAATGCTTAATCCGTTAGGTGTGTCACCGAGCAGCATGCTACCCGACGACTGGCATTCATCGTTTACGGTGTGGACTACCAGGGTATCTAATCCTGTTTGCTCCCCACACTTTCGCACCTCAGCGTCAGTAACGAGCCAGTGAGCCGCCTTCGCCACTGGTGTTCCTCCAAATATCTACGAATTTCACCTCTACACTTGGAATTCCAATCACCTCTCTCGAACTCAAGACTACCAGTATTCAAGGCAGTTCCAG
+
GGGFGGGGGGCGEGFGGGGGGGGGGGGGGGGEFGGGFGGFGGGGGFGGFGFFGGCBFGGGFCCDFFGGGGGGGGGGG@F@EFEGGFECFGGGCFEG4:FFGD85BAD8?FDD@FFCCFFEGBFFFFC9;FFGGGGDDAFE>ECGGGGF7DDEEGEEGD,@FFGEG,6>FCGGFCCGDG?*6?8CC?F<*=:=C11;=6C251<12:71CFFGGFGG9C07@>D4+9FF464.1)*-8:?B282:??@7FF(4B>?A:9A???09+**)::C)4:/;F<4>)
@M06628:26:000000000-CRM2J:1:1108:9785:16598 2:N:0:150
CACTCTTGCGAGCATACTTCCCAGGCGGGATACTTAACGCGTTAGCTTTGATACTGCACAGGTCGATCTGTTCAACATCTAGTATCCATTGTTTACGGCTAGGACTACTGGGGTATCTAATCCCATTTGCTACCCTAGCTTTCGTCTCTGAGTGTTAGTAATAGCCCAGTAAAGTGCCTTCGCCATCGGTGTTCTTTCCAATCTCTACGCATTTCACCGCTCCACTGGAAATTCCCTTTACCCCTACTATACTCTAGTCTAATAGTTTCGACTGCGATTTT
+
FEFGFGGGGGGGGGFGGGGGGGGGGGGGGGGGGGGGGAEGGGGGGGGGGGGGGGGGGGGGGGGGGGFEFGGFFGGGGEGAEGGCGEGFGGGGGGGGGGGGGGGGGGGGGGGGGGEFGGGGEF<DGFGGGGGFGGGGGGGGGGGGGG?=FGCCEFFFFEGFCCGEFGGGGGGGGGGGGGGGGGGGGGG:EEEBEACFCC>CCGGGFAGCCE@DE?:DF=DB>@DEFEGFFF37@?FEFFF>F36=D6FBFBA>7?FA9ABDFAFFCFFFGBFF?>FEEF?B<
@M06628:26:000000000-CRM2J:1:1108:16410:16622 2:N:0:150
CAACCTTGCGGTCGTACTCCCCAGGCGGAAAACTTAACGCTTTAGCTTAGCTACTGACTCGTCTATACCGCCGACAGCCAGCCTTCACCGCTTGGGGTGTGAGCGACTCGGGTCTCTATTCCTGTTCGCGCCCTCGGCTTTCAGCCTCCGTCGATAGTGTATTGACAGTTTGTGCCCTTGGCCACCTATGTTACTCAAGTCCTCTACGCCTCTCACCTCTACGCCTTTAATTCCACCAAACTCCCACACACTACAACTAAACAGTTCCATTTCCAGTTCC
+
GGG<FGGGGG+FGGGGGGGGGGGGG,CF+68FFGGG,@8F,CF,CFGGFGC<EF,EF,,,,C,,6,C,6,@4++4++BFG8++,:,:,5B++B+=:+4+++,5,++6+33++B+,,87,@3@F,8C>3>+8+3*,**6**@3,2,,2,,**,**12*,67,7,?,@<C<,,4,0,2*?**++++**3>99C=+111+**+1=11A4C(:),*3(*:C**,*)1(*(1***.)@)*.)(0(*))),(.()(4().))))5,4:F)01*-*)+*))0+*.))
@M06628:26:000000000-CRM2J:1:1108:19650:17127 2:N:0:150
CATTCTTGCGAACGTACTCCCCAGGTGGGTCACTTATCACTTTCGCTTAGCCACTCAAACCGAAGTTCGAACAGCTAGTGACCATCGTTTACGGCGTGGACTACCAGGGTATCTAATCCTGTTCGCTCCCCACGCTTTCGTCCATCAGTGTCAGTATATTATTAGTAATCTGCCTTCGCAATTGGTATTCTATGTAATATCTATGCATTTCACCGCTACACTACATATTCTAACTACTTCATAATAACTCAAGACAACCAGTTTCAAAGGCAATTCTACAG
+
GGGGGGGGGGGGGGGGGGGGGGGGGGGGGGGGGGGGGGGGGGGGGGGGGGGGGGGGGGGGGGGGGGGGGGGGGGGGGGGGGGGGGGDGGGGGDGGGGGGGGGGGGGGEGGGGGGGGGGGGGGGGGGGGGGGGGGGGGGGGGGGGGGGGGGGGGFGGGGGGGGGGAFGGGGGGGGGGGGGCBEGGGGGGGGGFGFGFGGGGFGGG7AFEGFEGFEGDGCD<FCFECEFFA=??7@FFFEFE:?CEFEFEFFFEA@DEFFF<:<?FCFFFF?C@:>E7@442)
@M06628:26:000000000-CRM2J:1:1108:15405:17604 2:N:0:150
TAATCTTGCGACCGTACTCCCCAGGCGGAATGCTTAATCCGTTAGGTGTGACACCAAAGGGCAAGCCCCCTGACGTCTGGCATTCATCGTTTACGGTGTGGACTACCAGGGTATCTAATCCTGTTTGCTCCCCACACTTTCGTACCTCAGCGTCAGTATCGAGCCAGTGAGCCGCCTTCGCCACTGGTGTTCCTCCAAATATCTACGAATTTCACCTCTACACTTGGAATTCCACTCACCTCTCTCGAACTCTAGACTGATAGTTTACAGGGCAGTTCCAG
+
FGGGGGGGGGGGGGGGGGGGGGGGGGGGGGGGGGGGGGGGGGGGGGGGGGGGGGGGGGGGGGGGGGGGGGGGGGGGGGGGGGGGGGGGGGGGGGGGGGGGGGGGGGGGGGGGGGGGGGGGGGGGGGGGGGGGGGGGGGGGGGGGGGGGGGGDEGGFGGFGEFGGGGGGGGGGGGGGGGGGGEGGGGGGGGGFGFGFGGGGGGGGGFGFFFFGGEGGGGGFFFGFFEGFFFFEAEFF@?@?FFFF?F>?FB?DF>BFAFFFFFFFGFFFGFG:<BGGFFFF:
@M06628:26:000000000-CRM2J:1:1108:15619:18367 2:N:0:150
TAATCTTGCGACCGTACTCCCCAGGCGGAATGCTTAATCCGTTAGGTGTGTCACCGAACAGTATACTGCCCGACGACTGGCATTCATCGTTTACGGTGTGGACTACCAGGGTATCTAATCCTGTTTGCTCCCCACACTTTCGCACCTCAGCGTCAGTATCGAGCCAGTGAGCCGCCTTCGCCACTGGTGTTCCTGTGAATATCTACGAATTTCACCTCTACACTCACAATTCCACTCACCTCTCTCGAACTCTAGACTAGTAGTTTATGAGGCAGTTCCAG
+
GGGGGGGGGGGGGGGGGGGGGGGGGGGGGGGGGGGGGGGGGGGGGGGGGGGGGGGGGGGGGGGGGGGGGGGGGGGGGGGGGGGGGGGGGGGGGGGGGGGGGGGGGGGGGGGGGGGGGGGGGGGGGGGGGGGGGGGGGGGGGGGGGGGGGGGGGGGGGGGGGGGGGGGGGGFFGGGGGGGGGGGGGGGGGGGFGFGFFGGGGGGGGFGDGFFGGFGGGGGFFFGFGFGFFFFAFFFFF?F<F?>?<>>:@BFFFFAFABF7AF@FGFFB:<F):BGGFBBF6
@M06628:26:000000000-CRM2J:1:1108:23325:18407 2:N:0:150
TAATCTTGCGACCGTACTCCCCAGGCGGAATGCTTAATCCGTTAGGTGTGACACCAACAAGCATGCTTGCTGACGACTGGCATTCATCGTTTACGGTGTGGACTACCAGGGTATCTAATCCTGTTTGCTCCCCACACTTTCGCACCTCAGCGTCAGTATTGAGCCAGTGAGCTGCCTTCGCCACTGGTGTTCCTCCACATATCTACGAATTTCACCTCTACACTTGGAATTCCACTCACCTCTCTCGAACTCAAGCCTACCAGTATCAAAGGCAGTTCCAG
+
AEG-CFGGGG:FGGGGGGGGGGGGGGGGE7C,FFG<D,<FFGGGG8@<,B<@FF,CFCF,,C,<,,6,,<,6CF7,@,4=8,?,AEEGGFEGGFFG=AFGGGGGGGGGGGGFGGGGGGGGGGGGGGGGG:BCGGD:FGFGGD+BF7D8FFGGGEGGG;C,3,4DFGC,@,@7,DFGGGGGGGE5FGBCGGGFG+:AG6DGFFF+=BC2?A=GGEG7<CC<CEF<7>FFFF4>FEA);3F0*63,)73:),467:?)(.)(3.97+7=4D2<)8:*296<<2
@M06628:26:000000000-CRM2J:1:1108:16420:18480 2:N:0:150
TAATCTTGCGACCGTACTCCCCAGGCGGAATGCTTAATCCGTTAGGTGTGTCACCGAACAGTATACTGCCCGACGACTGGCATTCATCGTTTACGGTGTGGACTACCAGGGTATCTAATCCTGTTTGCTCCCCACACTTTCGTACCTCAGCGTCAGTATCGAGCCAGTGAGCCGCCTTCGCCACTGGTGTTCCTCCAAATATCTACGAATTTCACCTCTACACTTGGAATTCCACTCACCTCTCTCGAACTCAAGACCAGGAGTTTAGGAGGCAGTTCCGG
+
GGGGGGGGGGGGGGGGGGGGGGGGGGGGGGGGGGGGGGGGGGGGGGGGGGGGGGGGGGGGGGGGGGGGGGGGGGGGGGGGGGGGGGGGGGGGGGGGGFGGGGGGGGGGGGGGGGGGFGGGGGGGGGGGGGGGGFGGGGGGGGGGGGFGGGGGGGGBEFFGGGGGGGGFGFGGGGGGGGGGGGGGGGGGGFEFGFGFGGFGGGGCFFFD<FDFGFGGGGG<FEGFFEFFFFFDFFFF?<F?C?<:,4>:??BFF0>)3:7?FF3;FFFFGA7><2EGFDBF(
@M06628:26:000000000-CRM2J:1:1108:11697:18536 2:N:0:150
TAATCTTGCGACCGTACTCCCCAGGCGGAATGCTTAATCCGTTAGGTGTGTCACCGAGCAGCATGCTACCCGACGACTGGCATTCATCGTTTACGGTGTGGACTACCAGGGTATCTAATCCTGTTTGCTCCCCACACTTTCGCACCTCAGCGTCAGTATCGAGCCGGTGAGTCGCCTTCGCCACTGGTGTTCCTCCGAATATCTACGAATTTCACCTCTACACTCGGAATTCCACTCACCTCTCTCGAACTCAAGACTAGCAGTATTAGAGGCAGTTCCGG
+
GGGGGGGGGGGGGGGGGGGGGGGGGGGGGGGGGGGGGGGGGGGGGGGGGGGGGGGGGGGGGGGGGGGGGGGGGGGGGGGGGGGGGGGGGGGGGGGGGGGGGGGGGGGGGGGGGGGGFGGGGGGGGGGGGGGGGGGGGGGGGGGGGGGGGGGGGGGGGGGGGGGGGGGGGGGGGGGGGGFGGGGGGGGGGGGFGFGFGGGGGGGGGFGFGFFGGFGGGGGBFFGFGFGFBFBFFFFFFFFFGFF??FBFFFBFFFFFFFA?BFFFFFFBC27>?:=FFADFF
@M06628:26:000000000-CRM2J:1:1108:27404:18637 2:N:0:150
TAATCTTGCGACCGTACTCCCCAGGCGGAATGCTTAATCCGTTAGGTGTGACACTGAAGGGCAAGCCCCCCAACGTCTGGCATTCATCGTTTACGGCGTGGACTACCAGGGTATCTAATCCTGTTTGCTCCCCACGCTTTAGCACCTCAGCGTCAGTATCGAGCCAGTGAGCCGCCTTCGCCACTGGTGTTCCTCCGAATATCTACGAATTTCACCTCTACACTCGGAATTCCACTCACCTCTCTCGAACTCTAGACTACCAGTATGTAAGGCAGTTCCAG
+
FCGGGGGFGGD@CFGGGGGGGGG@<FG+CCFGGGG@AFGFGGGGGGEFGEFGGGGFGGD<FGGGFG7FFGEECGF=DGGFFFF9BFGGGFGGFGDFGGCFGCFGCDGGEFGB8FGGGGG>FGFFGFE9>FGF+FCFGGGGAEFGGGGGFGGGGGGDFCGGGGGGGGFGFGFFF8CGCEGGGGC=EFFGGGGFC=CFCGDG=F9CCFFDGFFFGBF79FFB=<C4??*77>0<@AFFF06<GFD:3<@?:?BB=9994A3:?BF?CFBAFBG6<?GF6)6<9
@M06628:26:000000000-CRM2J:1:1108:21838:19068 2:N:0:150
TAATCTTGCGACCGTACTCCCCAGGCGGAATGATTAATCCGTTAGGTGTGACACCGAAGGGCAAGCCCCCCGACGTCTGGCATTCATCGTTTACGGTGTGGACTACCAGGGTATCTAATCCTGTTTGCTCCCCACACTTTCGTACCTCAGCGTCAGTATCGAGCCAGTGAGCCGCCTTCGCCACTGGTGTTCCTCCAAATATCTACGAATTTCACCTCTACACTTGGAATTCCACTCACCTCTCTCGAACTCAAGACTAGCAGTATCAAAGGCAGTTCCAG
+
GGGGGGGGGGGGGGGGGGGGGGGGGGGGGGGGGFGGGGGGGGGGGGGGGGGGGGGGGGGGGGGGGGFGGGGGGGGGGGGGGGGGGGGGGGGGGGGGGGGGGGGGGGGGGGGGGGGGGGGGGGGGGGGGGGGGGGGGGFGGGGGGGGGGGGGGGGGC;@BBEFFED:EGGF6CGGGDGGGGGGGGGGFFDGGFGFGFCFGGDDFFGFG?<><D?>CGGGGAFAGFGFDFFF>AFDF<:<FBF??B?>DFFFFF?BF<06ABFF?BE8?<GACFFFCGFFFF:
@M06628:26:000000000-CRM2J:1:1108:8305:20018 2:N:0:150
TAGTCTTGCGACCGTACTCCCCAGGCGGTGCGCTTAACGCGTTAGCTCCGGCACAAGGGGGGTCGAAACCCCTCACACCAAGCGCACACCGTTTACTGCCAGGACTACAGGGGTATCTAATCCCTTTCGCTACCCTGGCCTTCGAGCCTCAGCGTCAGTAAATGTCCAGTAACTCGCCTTCGCCACGAGTGTTCCTCTCAATCTCTACGCATTTCACTGCTACACCGAGAATTCCAGTTACCCCTCCATTACTCTAGTCAGGCAGTATCGGAGGCAGTTC
+
GGGGGGGGFGGGCGGGGGGGGGGGGGGGECGCF:CGFGGGGGGGGGGGGGGGEGGGGGGGGGGGGGFEGGGGGGFGGGGGF<FGGGGEGGGFFFGGGGGGGGGGGGGGGGGEGGGGGGGGGGFGFGGGGGEGGGGGGGGDGGGGGGGGGGGGGGGGGDGGFCFFFGGGGGGFFGFEGGGGGCGEEGGG5CEFCF?FGDF*<CEFGFGDFDFGCAFFGGC37AG?GFDEDD(8=A4:*:=<FDBF?6@F?ADB6<BB9AAB9<::88@AF6*)(,217:)5
@M06628:26:000000000-CRM2J:1:1108:17531:20047 2:N:0:150
CAGCCTTGCGACCATACTCCCCAGGCGGAACACTTAACGCTTTCGCTACGGCCGAGAAGATGTGGAAGTCCCCTCAACCCAGTGTTCATCGTTTACGGCTAGGACTACCGGGGTATCTAATCCCGTTCGCTACCCTAGCTTTCGTGCCTCAGCGTCAGAAAAGATCCAGTGATGCGCTTTCGCCACCGGTGTTCCCTATGATATCAACGCATTTCACCGCTCCACCATAAGTTCCCATCACCCCTATCTTCCTCGAGCTGGGGGGTTTGAAACGCAATTC
+
FEFGGGGFFGCEGFFGGGGGGGGGGGGGGGGGGGGGGGGGGGGGGGGGGGDGGGGGGCFGGFGGGGGFGGGGGGGFGGGGGGGGGFGGGGGGFFFGGGCEEGGGGGGGGF@FGGEEGGGGGGFGGGGCEGGFGGFGGGGGGGFDGGEGGGGGGG>FCEFCCBEFFFFGCFCCCF;*8BECFEGCEG8::C85CFEAGFGG?FDGGFFDDF>3;9:FCGD9B>GFG?CB?F4:9A?>FBFFF?F>::?<9:<<@F6<::>(34>>55<:C<F=<:EEE?)6
@M06628:26:000000000-CRM2J:1:1108:17526:20069 2:N:0:150
CAGCCTTGCGACCATACTCCCCAGGCGGAACACTTAACGCTTTCGCTACGGCCGAGAAGATGTGGAAGTCCCCTCAACCCAGTGTTCATCGTTTACGGCTAGGACTACCGGGGTATCTAATCCCGTTCGCTACCCTAGCTTTCGTGCCTCAGCGTCAGAAAAGATCCAGTGATGCGCTTTCGCCACCGGTGTTCCCTATGATATCAACGCATTTCACCGCCCCACCATAAGTTCCCATCACCCCTATCTTCCTCGAGCTTGGGGGTTTGAAACGCAATTC
+
GGCFFGGGGGGGGGGGGGGGGGGGGGGGGGGGGGGGGGGGGGGCFFGGGGGGGEFGGGGCEFEFG<FF=FGCFEGCFFGGGGGCEFBCFFGGGGFGGGFGGGGGGFGG8FGGGGGFGGGDFFF8FGGGGGGDGGGF@:FF;DGDFG>FFFAFCGEFGGG9FFGGFGGGGFGFFGGEGGGGGDCEGGDGGGE=EFGFGGGGGGDCFFGDGEFGG>CCCFD()(9(::C/=?94@AFF4<FB=<(4:?F>769>FA?<??;B??FD*7<1>A065::*7(.6
@M06628:26:000000000-CRM2J:1:1108:25069:20099 2:N:0:150
CAGCCTTGCGACCATACTCCCCAGGCGGAACACTTAACGCTTTCGCTACGGCCGAGAGGATGTGGAAGTCCCCTCAACCCAGTGTTCATCGTTTACGGCTAGGACTACCGGGGTATCTAATCCCGTTCGCTACCCTAGCTTTCGTGCCTCAGCGTCAGAAAAGACCCAGTGTTGCGCCTTTGCCACCGGTGTACCCTATGATATCAACGCATTTCACCGCTCCACCATAAGTTCCCAACACCCCTGTCTTCCCCAAGCTTGGGGGGTTGCCAGGCAATCC
+
EEFFGGGCFGCF@FGCGGGFEEG,,CBC+@FFFDGGD@C@FEFDFCCGC@@7C@+84C,4EFGGGGGCB,,<FGGDGF88CF?B5F?AFC<FCC<EF@EFGF8FDBFGBFDGDG:DGGFFGDGFGGGGGEGG@@<F7C<FGGG8>>@F9EEG7*6*4>,?DF6BCGGGG>>=A5,1:;EC+>F9+=*=5B*)+;@A69C7+9<1<A7,1835?27D7C*4)93304**6?94*:98=(8:D:9;<0)2*)6))(.:0:))::58*)0414+9)(2/84):
@M06628:26:000000000-CRM2J:1:1108:25064:20116 2:N:0:150
CAGCCTTGCGACCATACTCCCCAGGCGGAACACTTAACGCTTTCGCTACGGCCGAGAGGATGTGGAAGTCCCCTCAACCCAGTGTTCATCGTTTACGGCTAGGACTACCGGGGTATCTAATCCCGTTCGCTACCCTAGCTTTCGTGCCTCAGCGTCAGAAAAGACCCAGTGTTGCGCCTTCGCCACCGGTGTTCCCTATGATATCAACGCATTTCACCGCTCCACCATAAGTTCCCAACACCCCTGTCTTCCTCAAGCTTGGGGGTTTGCGACGCAATTC
+
GGGGGGGGGGGGGGGGGGGGGGGGGGGGGGGGGGGGGGGGGGGGGGGGGGGGGGGGGGGGGGGGGGGGGGGGGGGFGGGGGGFGGGGGGGGGGGGGGGGGGGGGGGGGGGGGGGGGGGGGGGGGGGGGGGGGGGFGCGGGGGGGGGGGGGGGGGGGGGDGGFGGGGGCGGGGGGGGGGGGGGGCEGGGGGGFGFGFGGGGGGGFGFCBGF>GGBGGGGGFBFGFGFGFFFFAF6*4?8>,>19>FFFBFFFB@<BF7),)80>FD5><3:>74>G5)436
@M06628:26:000000000-CRM2J:1:1108:5514:20355 2:N:0:150
TAATCTTGCGACCGTACTCCCCAGGCGGAATGCTTAATCCGTTAGGTGTGTCACCGAACAGTATACTGCCCGACGACTGGCATTCATCGTTTACGGTGTGGACTACCAGGGTATCTAATCCTGTTTGCTCCCCACACTTTCGTACCTCAGCGTCAGTATCGAGCCAGTGAGCCGCCTTCGCCACTGGTGTTCCTCCAAATATCTACGAATTTCACCTCTACACTTGGAATTCCACTCACCTCTCTCGAACTCAAGACCAGGAGTTTAGGAGGCAGTTCCAG
+
GGGGGGGGGGGGGGECFGGGGGGGGGGGGGGFGGGGGGGGGGGGGGGDGGGGGGFGGGGGGGGGGGGEGGGGGGGGGEGGGGGGGGGGGGGDFGGGFGGGGGGGGGGGFGEGGGGGEGGGGGGGGGGGGGGGGGGGGGGGGGGGGGFGFGGGGGGGGGGGGGGGGCFFFFGFG8EEGGGGGGGGGEGFGGGFGFGFGGGGGGGGGFF;CF;GGFGGGGGFFEGECACF?FFAFDFAFBFFG?>BFB5>FB?FB:?AFFFFFB>7FFF<F<:>0(2AF><<6
@M06628:26:000000000-CRM2J:1:1108:5492:20360 2:N:0:150
TAATCTTGCGACCGTACTCCCCAGGCGGAATGCTTAATCCGTTAGGTGTGTCACCGAACAGTATACTGCCCGACGACTGGCATTCATCGTTTACGGTGTGGACTACCAGGGTATCTAATCCTGTTTGCTCCCCACACTTTCGTACCTCAGCGTCAGTATCGAGCCAGTGAGCCGCCTTCGCCACTGGTGTTCCTCCAAATATCTACGAATTTCACCTCTACACTTGGAATTCCACTCACCTCTCTCGAACTCAAGACCAGGAGTTTAGGAGGCAGTTCCAG
+
GGGGGGGGGGGGGGGGGGGFFGGGGGGGGGGFGGGEFGCFGGGGGGGCFGGFGGGGE=CGGGGGGFGGGGGGGGGGGGGGG8EFGEEGGGGGGGGGGGGGGGGGFGFEFGGGGGGDFGGGCDFGGGGGGGFGCDGGGGGGGGGFFFFGGGGGGGGGGGGGGG>GGGGGFGGGGGGGGGGGG8:=EFF9C:=ACFG4CDFGGFGF7:C;FF@F;CFGFFG<C<D3<6DFFFFAF<FFF2F0FB).57@B?BFFF7,2::7<??BFGFFDGFGB??GFF<BFA
@M06628:26:000000000-CRM2J:1:1108:20978:20479 2:N:0:150
[truncated: 1,668,148 more chars]
