# Supplementary material for: Hidden interactions in the intertidal rocky shore: variation in pedal mucus microbiota among marine grazers that feed on epilithic biofilm communities
Source: PeerJ. 2022 Sep 23;10:e13642. doi: 10.7717/peerj.13642 (PMC9512015; doi:10.7717/peerj.13642)
Supplement: Supplemental Information 10 [file peerj-10-13642-s010.gz › peerj-10-13642-s010]

@M02352:288:000000000-CKWC8:1:1101:11112:2105 1:N:0:ATGCGCAG+GTAAGGAG
TACGGAGGGTCCAAGCGTTATCCGGAATCATTGGGTTTAAAGGTCCGCAGGCGGTCAATTAAGTCAGAGGTGAAATCCCATAGCTTAACTATGGAACTGCCTTTGATACTGGTTGACTTGAGTTATACGGAAGTAGATAGAATAAGTAGTGTAGCGGTGAAATGCATAGAGATTACTTAGAATACCGATTGCGAAGGCAGTCTACTACGTATATACTGACGCTCATGGACGAAAGCGTGGGGAGCGAACAGGATTAGATACCCTGGTAGTCCACGCCGTAAA
+
GGGGGGGGGGGGGGGGGGGGGGGFGDGGFGGGGGGFFDFFGGGGFGGGGGGGGGGGGGGGGGGGGGGGGGGGGGGGEFGGGGGGGFEGGGGGGGGGGGGGGGGGGGGGGGGGGGGGGGGGGGGGGGGGGGDGGGGGFGGGGGGGGGGGGGGGGGGGGGGGGGGGGGGGGGGFGGGGCFGGGGGGGGGGGGGGGGGGGFGGGGGGGGGGGGGGGGGFGGGGGGGGGGFGGDGGGGGFGGGGGGDFFFGGGG473.:6?F>FFFGGFFGFFFF<FGEFFFFBGG
@M02352:288:000000000-CKWC8:1:1101:9682:2134 1:N:0:ATGCGCAG+TTAAGGAG
TACGGAGGGTGCAAGCGTTATCCGGAATCATTGGGTTTAAAGGGTCCGCAGGCGGTCAATTAAGTCAGAGGTGAAATCCCATAGCTCAACTATGGAACTGCCTTTGATACTGGTTGTCTTGAATTATTGTGAAGTATTTAGAATAAGTAGTGTAGCGGTGAAATGCATAGATATTACTTAGAATACCAATTGCGAAGGCAGAGTACTAACAATATATTGACGCTGATGGACGAAAGCGTGGGGAGCGAACAGGATTAGATACCCTGGTAGTCCACGCCGTAA
+
GGGGGGGGGGGGGGGGGGGGGGGGGDFFFGGGGGGGGGGGGGGGGGGG7FGGGGGGGEFGGGGGGGGG9FGGGGGGGAGB<?,EFG,EFGGEFCGGGFFGGGGGGGGGGEGGGGGGGGGGGG@FGEECGGGGFGGGF,,3@FFGGCFGGGGGGGGGGGGGGGGGGGFGGGGGGGGGGAFGGGGFGFFGFGGGGGGGGGGGGGCGGGF@EGFGGGGGGGGGGDGGGGGFGGGGGGDEGGDGGGF?>BGDGGFFFFGGFFFFFGGGFFGFAFFFFGFFFFF>GG
@M02352:288:000000000-CKWC8:1:1101:12927:2216 1:N:0:ATGCGCAG+GTAAGGAG
TACGGAGGGGGTTAGCGTTGTTCGGAATTACTGGGCGTAAAGCGTACGTAGGCGGATTGGAAAGTTGGGGGTGAAATCCCAGGGCTCAACCCTGGAACTGCCTCCAAAACTATCAGTCTAGAGTTCGAGAGAGGTGAGTGGAATTCCAAGTGTAGAGGTGAAATTCGTAGATATTTGGAGGAACACCAGTGGCGAAGGCGGCTCACTGGCTCGATACTGACGCTGAGGTACGAAAGTGTGGGGAGCAAACAGGATTAGATACCCTGGTAGTCCACACCGTAA
+
FGGGGGGGD>FFCGGGFFGGGGGGGGGGGGGGGGGFGGGGGGCFFCFEGFGG9FGFF@FGFGFGGFGFDFFGFGGG<?,=BFGGEDFGGDGGGGGFGGFFFGCF<AFGGGGGGGGGGGGGGGGG@C@FGGGFGGFG,>FFFGGFFGFGFGCFGGFFGGGGGGGFGGGF=FGGGGFFFGGGGGGGGGGC<FFFGGEGGGGGGDEEFGGGFF5CEE?88AFFGGGGGDFGGGG<EGGFGGGG>E>B9BF<F4>7?09>DFAFFGGFFFGF<FF<?C?>BBFFDD
@M02352:288:000000000-CKWC8:1:1101:14353:2223 1:N:0:ATGCGCAG+GTAAGGAG
TACGGAGGGGGTTAGCGTTGTTCGGAATTACTGGGCGTAAAGCGTACGTAGGCGGATTGGAAAGTTGGGGGTGAAATCCCAGGGCTCAACCCTGGAACTGCCTCCAAAACTATCAGTCTAGAGTTCGAGAGAGGTGAGTGGAATTCCAAGTGTAGAGGTGAAATTCGTAGATATTTGGAGGAACACCAGTGGCGAAGGCGGCTCACTGGCTCGATACTGACGCTGAGGTACGAAAGTGTGGGGAGCAAACAGGATTAGATACCCTGGTAGTCCACACCGTAA
+
GGGGGFFGGGGFGGGGGGGGGGGGGGGGGGGGGGGGGGGGGGGGGGGGGGGGGGGFGGGGFGGGGGGGGGGGGGGGGGGGGGGGGGGCFFFGGGGGGGGGGFFFGGGGGGGGGGGGGGGGGGGGGGFGGGGGGGGGGGGGGGGGGGGGGGGGGGGGGGGGGGGGGGGGGGGGGGGGGGGGGGGGGGGGGGGGGGGGGGGGGGGEGGGGGGGGGGGGGGGGGGGGGGGDGFGGGGGFGGFGGGF?>@GFGGFFFFGGFFFFGGE<FFGFFFAFBFFFF?FBFD
@M02352:288:000000000-CKWC8:1:1101:19297:2240 1:N:0:TTGCGCAG+GTAAGAAG
TACGGAGGATGCAAGCGTTATCCGGAATTACTGGGTGTAAAGGGTACGTAGGCGGATAATTAAGTCAGAGGTGAAATCCTGCAGCTCAACTGTAGAACTGCCTTTGATACTGGTTGTCTTGAGTTATTATGAGGTAGGTGGAATATGTAGTGTAGCGGTGAAATGCATAGATATTAGATAGAATACCAATTGCGAAGGCAGATTACTAATACTATACTGACACTGATGTACGAAAGCGTGGGGAGCAAACAGGATTAGATACCCTGGTAGTCCACGCCGTAA
+
GGGGGGGG7,,,,CFGGGG@FEFFGGGG,F,CEFG9,@FGGG@FG,CCGGGG9FGF:?<,,CFFGA<F9FFGGGGGGGG9,4,BFGGGGG,:C5EGG,EFGGGCBDG,EFGD,,8=FGGAFCGGG,,5,,CA,>FF,+C,>FFG<,3CFFGGGGG;FGGGGGGG9E;EFGGGGGGF,,33@CE;FGGG7F>BFGGGD>G,C*>BFGG,,,1,,<BFGGGGG9CFGG7C+ACGGGGF4CGGGGFFFF*5AFFFFFGGFF>FGFGGFFCFAF74FFF<;?EFGG
@M02352:288:000000000-CKWC8:1:1101:19275:2245 1:N:0:ATGCGCAG+GTAAGGAG
TACGGAGGATCCAAGCGTTATCCGGAATCATTGGGTTTAAAGGGTCCGTAGGTGGATAATTAAGTCAGAGGTGAAATCCTGCAGCTCAACTGTAGAATTGCCTTTGATACTGGTTGTCTTGAGTTATTATGAAGTAGTTAGAATATGTAGTGTAGCGGTGAAATGCATAGATATTACATAGAATACCAATTGCGAAGGCAGATTACTAATAATATACTGACACTGATGGACGAAAGCGTGGGGAGCGAACAGGATTAGATACCCTGGTAGTCCACGCCGTAA
+
GGGGGGGGGGGGGGGGGGGGFGGGGDCF9FEGGGGFGGGGGGGGE<FGGGGGGGGGCFGGGGGFGGGGF,DFGGGGCEEFFGCGGGGGGGDGGGEFGGGCGBAFGFGGGGGGGGGEFGGG9<FGGFC?B5EEFGGC,:@<DFCF,AFGDCGGGGDGGGGGGGGGGGFGG7AFGGGGFE9CEEGFGGGGDGGGGDEEGGGGG*D9;DGDCFD,>CFGGGG?FGGGGGGGC,;CEEDD4:CEEDD;6D37EGFFFFGGFFFFGGGCF>GFAFDFFF?07?EFDD
@M02352:288:000000000-CKWC8:1:1101:16820:2298 1:N:0:ATGCGCAG+GTAAGGAG
TACGGAGGGTCCGAGCGTTATCCGGAATCATTGGGTTTAAAGGGTCCGCAGGCGGTCGATTAAGTCAGAGGTGAAATCCCATAGCTCAACTATGGAACTGCCTTTGATACTGGTTGACTTGAGTCATATGGAAGTAGATAGAATGTGTAGTGTAGCGGTGAAATGCATAGATATTACACAGAATACCGATTGCGAAGGCAGTCTACTACGTATGTACTGACGCTCATGGACGAAAGCGTGGGGAGCGAACAGGATTAGATACCCTGGTAGTCCACGCCGTAA
+
GFFDEBEEGFGGGCFCFCEGGGGFGCFGFGGGGGG@CCFACFGGGGGGGGGEGGGBCFFGGCGGGGFGGGGEEGFGGFGGGGFEC@FGFGGGGGGGGGGGGGGFGGFFFGDFGGGGGGFGGDGGGGFGGGGFGGFGFGFGGFAFGFFGGGGFGGGGGGGEGGGFGG?FFFGFGGGGGGGFGGGGGGGGGEGGGGGGGGGGGGGGGGGGGGGGGFFFGGGGGGGEEDFGGFCDGGGFGGGGGGF<BEGGGGFFF:FGFFFFGGGGFFGFFFA>FGFFFFFFGG
@M02352:288:000000000-CKWC8:1:1101:10705:2403 1:N:0:ATGCGCAG+GTAAGGAG
TACGGAGGGTGCGAGCGTTAATCGGAATTACTGGGCGTAAAGCGCATGCAGGTGGTTATTTAAGTCAGATGTGAAAGCCCTGGGCTCAACCTAGGAACTGCACCTGATACTGGATAACTAGAGTACAGAAGAGGGTAGTGGAATTTCCTGTGTAGCGGTGAAATGCGTAGATATAGGAAGGAACACCAGTGGCGAAGGCGACTACCTGGTCTGATACTGACACTGAGGTGCGAAAGCGTGGGGAGCAAACAGGATTAGATACCCTGGTAGTCCACGCCGTAA
+
GGGGGGGGGGGGGGGGGGGGGGGGGGGGGGGGGGGGGGGGGGGGGGGGGGGGGGGGGGGGGGGGGGGGGGGGGGGGGGGGGGGGGGGGGGGGFFGGGGGGGGGGGGGGGGGGGGGGGGGGGGGGGGGGGGGGGGGGGGGGGGGGGGGGGGGGGGGGGGGGGGGGGGGGGGDGG@FGGGGGGGGGGGGGGGGGGGGGGGGGGGGGGGGGGGGGGGFCFGGGGGGCFGGGGGGGGGGFGGGGGGFBB>GGGGFFFFGFBFFFFGGGFFGFFFFFFGFFFFF>GD
@M02352:288:000000000-CKWC8:1:1101:8064:2448 1:N:0:ATGCGCAG+GTAAGGAG
TACGGAGGGGGTTAGCGTTGTTCGGAATTACTGGGCGTAAAGCGTACGTAGGCGGATTGGAAAGTTGGGGGTGAAATCCCAGGGCTCAACCCTGGAACTGCCTCCAAAACTATCAGTCTAGAGTTCGAGAGAGGTGAGTGGAATTCCAAGTGTAGAGGTGAAATTCGTAGATATTTGGAGGAACACCAGTGGCGAAGGCGGCTCACTGGCTCGATACTGACGCTGAGGTACGAAAGTGTGGGGAGCAAACAGGATTAGATACCCTGGTAGTCCACACCGTAA
+
GFFFECEEGEFGGEGGGGGGGGGGGGGGGGGGGGGGGGEDFGGGGGGGGGGGGGGGGCGGGFFGGFGGGGG:FFGGGDF@FGGDECFGGGGGGGGGGGGGGGGGGGGGGGGAFGGGGGGGGGGGGGGFGFGFGGGGGGGGGFGGGGGGGG<FFGGGGGGGGGGGGFGGGGGGGGGGGGGGGGGFGFGGGGGGGEGGGGFGGCEEGFGGGGGGGGGGEEGGFEEGGGGGFGGGGGGF7::AEG>09BGGC<5?BF7:?@AFCGGGFFGFFFB>FC?03::(CD
@M02352:288:000000000-CKWC8:1:1101:11060:2507 1:N:0:ATGCGCAG+GTAAGGAG
TACGGAGGGTGCAAGCGTTATCCGGAATCATTGTGTTTAAAGGGTCCGTAGGCGGGATATTAAGTCAGAGGTGAAAGTTTGTGGCTCAACCATAAAATTGCCTTTGATACTGGTAGTCTTGAATTATTGTGAAGTGGTTAGAATATGTAGTGTAGCGGTGAAATGCTTAGAGATTACATAGAATACCGATTGCGAAGGCAGATCACTAACAATATATTGACGCTGATGGACGAAAGCGTAGGTAGCGAACAGGATTAGATACCCTGGTAGTCTACGCCGTAA
+
GD@CC;CEGCFGGAFDGFFEGGFEG:FFDFGGGFG@FA<@CGGGGG8FGGGGGGGGGGEGGFGGFGFGGGGGGGCGGFCGCFGGGGGGGE<FGGFGGFDFGGGGGGGGFGGGGGGGFAFGGFFGGGGGGGFCFFACFFGGGGGGGGGGGGGGGGGFGDFGGGGGGEGFGFGGGGGGGGGGGGG?FBFEGEGGGGGGGDFFGCFFGFFFGGDGFGGGGGGCFGDGGGGGGGGGGDGFGGGC8EFBFFGGGGDFFFGGFFFFGE866FGFFFB2/??<6>:>DD
@M02352:288:000000000-CKWC8:1:1101:24489:2514 1:N:0:ATGCGCAG+GTAAGGAG
TACGGAGGGGGTTAGCGTTGTTCGGAATTACTGGGCGTAAAGCGTACGTAGGCGGATTGGAAAGTTGGGGGTGAAATCCCAGGGCTCAACCCTGGAACTGCCTCCAAAACTATCAGTCTAGAGTTCGAGAGAGGTGAGTGGAATTCCAAGTGTAGAGGTGAAATTCGTAGATATTTGGAGGAACACCAGTGGCGAAGGCGGCTCACTGGCTCGATACTGACGCTGAGGTACGAAAGTGTGGGGAGCAAACAGGATTAGATACCCTGGTAGTCCACACCGTAA
+
GGGGGDGGGGGGGGGGGGGGGGGGGGGGGGGGGGGGGGEGGGGGGGGGGGGGGGGFFEGGAFCGGGGFGGGFEGGGGGGGGGGGGDFGGG<FGGGGGGGGCGGGGGGGBFFGFGGGCGGGGFGGGGGGGGGGGGGGDGGGGGGFFGGFCFFGFGGGGGGGGGG?FFGGGGEFFCFFGGGGGGG<FGGGGFGGDC*?CEGGGGCGGGCFFGGGGDC>EGGC8/5**/*2AEGDGFDD77:9EEF:9:FGCCFFF:7>2@AFGG8<@FF)6?A<FFFFFF@:F7
@M02352:288:000000000-CKWC8:1:1101:7255:2552 1:N:0:ATGCGCAG+GTAAGGAG
TACGGAGGGTGCAAGCGTTATCCGGAATCATTGGGTTTAAAGGGTCCGTAGGCGGGCATATAAGTCAGTGGTGAAAGTCTGTGGCTTAACCATAGAATTGCCATTGATACTGTATGTCTTGAATTATTGTGAAGTGGTTAGAATATGTAGTGTAGCGGTGAAATGCTTAGAGATTACATAGAATACCGATTGCGAAGGCAGATCACTAACAATATATTGACGCTGATGGACGAAAGCGTAGGTAGCGAACAGGATTAGATACCCTGGTAGTCTACGCCGTAA
+
GGGGGGGGGFGGFGGGGGGGGGGGGGDFGGGGGGGFCFFFGGGGGEGGGGGGGGGEGGGGGGFGGGGGGGGGGGGGGGFFFFGFGGGGGGGGGGGGFGGGDGGDFGFFGGAFFGGGFAGGDC<@EFGGDFGGGFFGGCEGGGCGGGGCFGGGGFFCFGEGGGGFGGF9BF@D9D;FGGCGGGFCFGDEGGDECGGGGGGGECFFCGFGFGFGGGGGGGFGGGDGDDGFGGFDGGG@*59CEG@A>)9DE<>F?FFDBFD6FGFD4FGFBF5<?F=?BBE>GG
@M02352:288:000000000-CKWC8:1:1101:23355:2664 1:N:0:ATGCGCAG+GTAAGGAG
TACGGAGGGGGTTAGCGTTGTTCGGAATTACTGGGCGTAAAGCGTACGTAGGCGGATTGGAAAGTTGGGGGTGAAATCCCAGGGCTCAACCCTGGAACTGCCTCCAAAACTATCAGTCTAGAGTTCGAGAGAGGTGAGTGGAATTCCAAGTGTAGAGGTGAAATTCGTAGATATTTGGAGGAACACCAGTGGCGAAGGCGGCTCACTGGCTCGATACTGACGCTGAGGTACGAAAGTGTGGGGAGCAAACAGGATTAGATACCCTGGTAGTCCACACCGTAA
+
GGGGGFGGGGGGGGGGGGGDEFGGGDEGGGGGGGGGGGGGGGGGGGGGGGGGGGGGEGGGGFGGGDAFEGGGGGGGGGGGGGGGGGGGGGCCFGGGGGGFGGGC,CF=FGGGFCGGBFGGGCFGF,CGGGGFGGGCCFFFGGGGGFF;FGFGGGGFGGGGGGGFCFGFGGGGGGG5>BFGGGGGFGGGGGGGGG>EEGCGGGG*9@CEFFGGDEEGGGGGCEGGGGGGGCGGDGGEFGGGGGEBFFGFGGFFBFGG24:FCFGGFFGFFFFFFGF??:D?GG
@M02352:288:000000000-CKWC8:1:1101:15602:2670 1:N:0:ATGCGCAG+GTAAGGAG
TACGGAGGGGGTTAGCGTTGTTCGGAATTACTGGGCGTAAAGCGTACGTAGGCGGATTAGTAAGTTAGAGGTGAAATCCCAGGGCTCAACCCTGGAACTGCCTTTAATACTGCTAGTCTTGAGTTCGAGAGAGGTGAGTGGAATTCCAAGTGTAGAGGTGAAATTCGTAGATATTTGGAGGAACACCAGTGGCGAAGGCGGCTCACTGGCGCGATACTGACGCTGAGGTACGAAAGTGTGGGGAGCAAACAGGATTAGATACCCTGGTAGTCCACATCGTAA
+
GCFFGCEECEGCGEGGGGEGGGGGGE@FGGGGGFGGGGGCFFGGGGEGGGGGGGG7@FEGGGGFGGGGGGGFEGGFGFEGGGGDGGGGGFBFFGCGGGGGGGGGGGGGGGGGGGCFFFGGGGGFFGGFFGFGGDGFCFGFGGGGGE;FGEFFGGEFFFFGFGGGC;CDEGECDFFGGCGGEGGGFGGGGGGCEDCEGGGGCC5C?GGFGD):>ECC=FF9CGCGG<C57CDGDGD>:FGG5C3<35CFFFFFB:9>?FAFC7809;GFA=B<F>??BFBBF>
@M02352:288:000000000-CKWC8:1:1101:6800:2676 1:N:0:ATGCGCAG+GTAAGTAG
TACGGAGGGGGTTAGCGTTGTTCGGAATTACTGGGCGTAAAGCGTACGTAGGCGGATTGGTAAGTTGGGGGTGAAATCCCAGGGCTCAACCCTGGAACTGCCTCCAAAACTATCAGTCTAGAGTTCGAGAGAGGTGAGTGGAATTCCAAGTGTAGAGGTGAAATTCGTAGATATTTGGAGGAACACCAGTGGCGAAGGCGGCTCACTGGCTCGATACTGACGCTGATGTACGAAAGCGTGGGGCGCAAACAGGATTAGTTACCCTGGTAGTCCACACCGTAA
+
GCFGG@CECC@8C@E9FCCCGCF>FECFE<9CF@FFCFG,CFGGGCEGGEFFGGG7@CFF?F<FG9A<:::@EGGGG<=<FD?CDFFFFA=3BF7=F=<FFGG=@@B,>FF<,3=FFFF,FFGFGGG7F@CEF@FF9>>?BFFGC,?FFFEFGFGGGCCG@CFC?CFF6;5FFGGFF?+28FGGGFGGFE9BEB8BC>FDEGGGCCC00;96*2;C8EF7AEEGG:+2+9?3==7:*:>CCE>((7)/:F55:06:3=47<:<>FFGF48<<B7?((-8:C7
@M02352:288:000000000-CKWC8:1:1101:10514:2768 1:N:0:ATGCGCAG+GTAAGGAG
TACGGAGGGTCCAAGCGTTATCCGGAATCATTGGGTTTAAAGGGTCCGCAGGCGGTCAATTAAGTCAGAGGTGAAAGCCCATCGCTCAACGATGGAACTGCCTTTGATACTGGTTGACTTGAGTTATACGGAAGTAGATAGAATAAGTAGTGTAGCGGTGAAATGCATAGATATTACTTAGAATACCGATTGCGAAGGCAGTCTACTACGTATATACTGACGCTCATGGACGAAAGCGTGGGGAGCGAACAGGATTAGATACCCTGGTAGTCCACGCCGTAA
+
GGGGGGGGGGEGGGGGGGGGGGGGGGGGGGFGGGGFGGGGGGGGGCFGGGGGGGGGGGGGGGGGGGGGGGGGGGGGGGGGGGFGGGGGGGGGGGGGGGGGGGGGGGGGFGGGGGGGGGGGGGGGGGGGGGGGDFGGGGGGGGGGCDBFGGGGGGGGGGGGGGGGGGCDGGGGGGGGGCGGGGGGG@FGGGGGGGGGGGGGGGGFGGGGDGGGFFGGGGGGF>EEEGFFGGDDGGGFGGDGGGFFBFGGGGFFB?FGFFFFGGGG?FGFFF4<FGF?FFF>GG
@M02352:288:000000000-CKWC8:1:1101:20471:2784 1:N:0:ATGCGCAG+GTACGGAG
TACGGAGGGTCCGAGCGTTATCCGGAATCATTGGGTTTAAAGGGTCCGTAGGCGGTCGGTTAAGTCAGAGGTGAAATTCCGCAGCTCAACTGTAGAACTGCCTTTGATACTGGTTGTCTTGAATTATTTTGAAGTAGTTAGAATGTGTAGTGTAGCGGTGAAATGCATAGATATTACATAGAATACCAATTGCGAAGGCAGTGTACTAACTATGTATTGACGCTGATGGACGAAAGCGTGGGGAGCGAACAGGATTAGATACCCTGGTAGTCCACGCCGTAA
+
GGGGGGGGGFFGGGGGGGGGGGGGGEFGGGGGGGGFEGGGGGGGGGGG<FFGGGG4F++4B+CFGGGG,EFFGGGG,,C,,+8@FFGGGGG,E,CFF,EFGGBFGGFGGGGGGGGG+CFGGG,@@FG@,,8CEFGGA3EFECFG,3EGGGGGGGGGGGGGGGGGGGGGGGFGGGGGG9,BFFFGGGGCFGGGGGGGGGGGG8+?FGGG7++=C+?F9EFCGGGG5CFGGGGGGGGFGGGGGGFFFFGGGGFFF:DGBFFFGGGC?FGFFFFFFGFF;?D;CC
@M02352:288:000000000-CKWC8:1:1101:17618:2789 1:N:0:ATGCGCAG+GTAAGGAG
TACGGAGGGGGTTAGCGTTGTTCGGAATTACTGGGCGTAAAGCGCGCGTAGGCGGACTAGTCAGTCAGAGGTGAAATCCCAGGGCTCAACCCTGGAACTGCCTTTGATACTGCTAGTCTTGAGTTCGAGAGAGGTAAGTGGAATTCCGAGTGTAGAGGTGAAATTCGTAGATATTCGGAGGAACACCAGTGGCGAAGGCGACTTACTGGCTCGATACTGACGCTGAGGTGCGAAAGTGTGGGGAGCAAACAGGATTAGATACCCTGGTAGTCCACACCGTAA
+
GGGGGEGGDGGFFGGGGGGGGGGGGGFGGGGGGGGGGGGGGGGGGGGGGGGGGGGGGGGGGGGGGGGGGGGGGGGGGG8FFGFGGGGGGGGGGGGGGGGGGGGGGGGGGGGGGGGGGGGGGGGGGGGGGGGGGGGGGGGGGGFGGGGGGGGGGGGGGGGGGGFGGGGGGGGGGGGGGGGGGGGGGGGGGGGGGGGGGGGGGGGGGGGGGGGGGGFGGGGGGDGGGGGGGGGDGGGFGGGGDGFFFFGGGGFFBFFGFFFFGGGGFFGFFFFFFGFFFFFFGG
@M02352:288:000000000-CKWC8:1:1101:16341:2828 1:N:0:ATGCGCAG+GTAAGGAG
TACGGAGGATCCAAGCGTTATCCGGAATCATTGGGTTTAAAGGGTCCGTAGGTGGATAATTAAGTCAGGGGTGAAAGTCTGCGGCTCAACCGTAGAATTGCCCTTGATACTGGTTATCTTGAATCATTGTGAAGTGGTTAGAATATGTAGTGTAGCGGTGAAATGCATAGATATTACATAGAATACCAATTGCGAAGGCAGATCACTAACAATGTATTGACACTGATGGACGAAAGCGTAGGTAGCGAACGGGATTAGATACCCCGGTAGTCTACGCCGTAA
+
GGGGGGGGGGGGGGGGGGGGGGGGGGGGGGGGGGGGGGGGGGGGGGGGGGGGGGGGGGGGGGGGGGGGGGGGGGGGGFGGGGGGDFGGGGGGGGGGGGGGGGGGGGGGGGGGGFGGGGGGGGGGGGGGGGGGFGGGGGGGGGGGGGGGGGGGGGGGGGGGGGGGGGGGGGGGGGGGGGGGGGFGGGGGGGGGGGGGGGGGGGGGGGGGGFFGDGFGGGGDGGGGGCFGFFGGGGGFGGGGGCFCFFGGDCEFFFGG?FBFGGGGFFGFBF<2*>FB>BB>GG
@M02352:288:000000000-CKWC8:1:1101:17907:2976 1:N:0:ATGCGCAG+GTAAGGAG
TACGGAGGGTCCGAGCGTTATCCGGAATTATTGGGTTTAAAGGGTCCGTAGGCGGGCCGTTAAGTCAGGGGTGAAATGCTGCGGCTCAACCGTAGCACTGCCTTTGATACTGGCGGTCTTGAATCATTGTGAAGTGGTTAGAATATGTAGTGTAGCGGTGAAATGCATAGATATTACATAGAATACCGATTGCGAAGGCAGATCACTAACAATGTATTGACGCTGATGGACGAAAGCGTGGGTAGCGAACAGGATTAGATACCCTGGTAGTCCACGCCGTAA
+
GGGGGGGGGGGGGGGGGGGGGGGGGEGGGGGGGGGGGGGGGGGGGGGGGGGGGGGGGGGGGGGGGGGGGGGGGGGGGGGGGGGGGGGGGGGGGGGGGGGGGGGGGGGGGGGGGGGGGGGGGGGGGGFGGGFGFGGGG?EFGGGGGGGGGGGGGGGGGGGGGGGGGGGGGGGGGGGGGGGGGGGGGGGGGGGGGGGGGGGGGGFFGGGGGFFGGGGGGG7FGGGGGGGGGGGGGGGFGGGGGGFFFFGGEGFFF?GGFFFFGGGGFFGFFFFFFGFFFFFFGG
@M02352:288:000000000-CKWC8:1:1101:13453:2980 1:N:0:ATGCGCAG+GTAAGGAG
TACGGAGGATCCAAGCGTTATCCGGAATCATTGGGTTTAAAGGGTCCGTAGGTGGATGATTAAGTCAGAGGTGAAATCCTGCAGCTCAACTGTAGAATTGCCTTTGATACTGGTTGTCTTGAGTTATTATGAAGTAGTTAGAATATGTAGTGTAGCGGTGAAATGCATAGATATTACATAGAATACCAATTGCGAAGGCAGATTACTAATAATATACTGACACTGATGGACGAAAGCGTGGGGAGCGAACAGGATTAGATACCCTGTTAGTCCACGCCGTAA
+
GGGGGGGGGGGGGGGGGGGGGGGGGEEGFGGGGGGGGGGGGGGGGGGGGGGGFGGGGEFGGGGGGGGGGGGGGGGGGGFEGFDGGGGGGGGGGGEFGGFGGEGGGGGGG<EGCEF@:AFFFF,5CFGGGGFGGF?FFEFCEGADFEGGGDFFGFFGG7>FFGFEFGGGGGFFGGGGGCCFCGDFGGDF>FGGG>@CEGGD58EEGGFGGGDGGG;DC;DCFGGGGGDGGGGDGGGFFGGGGGE;9>DDGGDF:FGG>FAFFFGG?@68<*:BFFF0;6:9DD
@M02352:288:000000000-CKWC8:1:1101:18933:3208 1:N:0:ATGCGCAG+GTAAGGAG
TACGGAGGGTCCAAGCGTTATCCGGAATCATTGGGTTTAAAGGGTCCGCAGGCGGTCAATTAAGTCAGAGGTGAAAGCCCATCGCTCAACGATGGAACTGCCTTTGATACTGGTTGACTTGAGTTATACGGAAGTAGATAGAATAAGTAGTGTAGCGGTGAAATGCATAGATATTACTTAGAATACCGATTGCGAAGGCAGTCTACTACGTATGTACTGACGCTCATGGACGAAAGCGTGGGGAGCGAACAGGATTAGATACCCTGGTAGTCCACGCCGTAA
+
GGGGGGGGGGGGGGGGGGGGGGGGGGGGGGGGGGGGGEGGGGGGGGGGGGGGGGGFFGGGGGGGGGGGGGGFGGGGGGGGGGGGGFGGGGGGGGGGGGGGGFGGGGGGGGGGGGGGGGGGGGFFGGGGGGGGGGGGGGGGGGGGGGGGGGGGGGGGGEGGGGGGGGGGGGGGGGGGGGGGGGGGGGGGGGGGGGGGGGGGGGGGGGGGGGGGGGGGGGGGCGGEGGGGGFGGGGGFGGGGGGFFFFGGGGFFFF<CBFFFGGGGFFGFFFFAFG?B9BF;GG
@M02352:288:000000000-CKWC8:1:1101:18633:3217 1:N:0:ATGCGCAG+GTAAGGAG
TACGGAGGGGGTTAGCGTTGTTCGGAATTACTGGGCGTAAAGCGCACGTAGGCGGATCAGAAAGTAAGGGGTGAAATCCCAGGGCTCAACCCTGGAACTGCCTCTTAAACTCCTGGTCTTGAGTTCGAGAGAGGTGAGTGGAATTCCGAGTGTAGAGGTGAAATTCGTAGATATTCGGAGGAACACCAGTGGCGAAGGCGGCTCACTGGCTCGATACTGACGCTGAGGTGCGAAAGTGTGGGGAGCAAACAGGATTAGATACCCTGGTAGTCCACACCGTAA
+
GGGGG@FGGGGFGGGGGFGGGGGGGGGGGGGGGGGGGGGGGGGGGGGGGGGGGGGGGGGGGGGGGGGGGGGGGGGGGGGGGGGGGGGGGGGGGGGGGGGGGGGGGGGGGGGGGGGGGGGGGGGGGGGGGGGGGGGGGGGGGGGGGGGGGGGFGGGGGGGGGGGGGGGGGGGGGGGGGGGGGGGGGGGGGGGGGGGGGGGGGGGGGGGGGGGGGGGGGGGGGGGGGGGGGGGGGGGFGGGGGG>BBFGGGGFFFFGGFFFFGGGGFFGFFFFFFGFFFFFFFD
@M02352:288:000000000-CKWC8:1:1101:8587:3243 1:N:0:ATGCGCAG+GTAAGGAG
TACGGAGGGTCCAAGCGTTATCCGGAATCATTGGGTTTAAAGGGTGCGCAGGCGGTTTATTAAGTCAGTGGTGAAATCTCGAGGCTCAACCTCGAAACTGCCATTGATACTGATAAACTTGAGTTCAGTTGGAGTAGGCGGAATGTGTAGTGTAGCGGTGAAATGCTTAGATATTACACAGAACACCGATAGCGAAGGCAGCTTACTAAACTGATACTGACGCTGAGGCACGAAAGCGTGGGGAGCGAACAGGATTAGATACCCTGGTAGTCCACGCCGTAA
+
GFFFGGGGGGFGGGGGGGGGGGGFGGGGFGGGGGGFFEGFGGGGGGFGGGGGGGGCFGGGGGGGGGGGFGGFGGGGGGGGGGGGGGGDFFFGGGGFGGGGGGGGGGGGGGGGGFGGGGGGGGGGGGGGFGFGGGGGGGGGGGGGGGGGGGGGGGGGGGCFGGGGGGFGFGGGGGGGGGFGGGGGGGGGGGGGGGGGGGFFGEGGGGGGGGGGGGGGGGFGGGGGGGGGGGGGGGGFGG3CGGF?FFGGGDEFFFDC?FFFGG6CFFGFFFFB@DF?FFFBGD
@M02352:288:000000000-CKWC8:1:1101:16856:3260 1:N:0:ATGCGCAG+GTAAGGAG
TACGGAGGATCCAAGCGTTATCCGGAATCATTGGGTTTAAAGGGTCCGTAGGTGGATAATTAAGTCAGAGGTGAAATCCTGCAGCTCAACTGTAGAATTGCCTTTGATACTGGTTGTCTTGAGTTATTATGAAGTAGTTAGAATATGTAGTGTAGCGGTGAAATGCTTAGATATTACATAGAATACCAATTGCGAAGGCAGATCACTAACAATATATTGACGCTGATGAACGAAAGCGTGGGTAGCGAACAGGATTAGATACCCTGGTAGTCCACGCCGTAA
+
GGGGGGGGGGGGGGGGGGGGGGGGGGGGGGGGGGGF@FFGGGGGGGGGGGGGCFGGGGGGGGGGGGGGGGGGGGGGGFGGGGGGGGGGGGGGGGGGGGGGGGGGGGGGGGGGGFFGGGGGGGGGGGGGGGGAFGGGGEGGGGGGGGGGGGGGGGGGGGGGGGGGGGGGGGGGGGGGGGGGGGGGGGGDFGGGGGGGGGGGGGGGGGGGGGGGGGFGGGGFGGGGGGGGGGGGEGGFGGGGGGFFFF:DGGFFFFFGFF<FGGGFFFFFAB<5@GFBF6>9GG
@M02352:288:000000000-CKWC8:1:1101:8925:3399 1:N:0:ATGCGCAG+GTAAGGAG
TACGGAGGGGGCTAGCGTTGTTCGGAATTACTGGGCGTAAAGCGCACGTAGGCGGATCAGAAAGTATAGGGTGAAATCCCAGGGCTCAACCCTGGAACTGCCTCCAAAACTATCAGTCTAGAGTTCGAGAGAGGTGAGTGGAATTCCAAGTGTAGAGGTGAAATTCGTAGATATTTGGAGGAACACCAGTGGCGAAGGCGGCTCACTGGCTCGATACTGACGCTGAGGTACGAAAGTGTGGGGAGCAAACAGGATTAGATACCCTGGTAGTCCACACCGTAA
+
GEFGGFEE77@+8CFGGB@:F<FFGD:FFF<FFFGCGFE,CFFGEEEGGEGD<F:F:C,5,<EFE<<FFDFFFFGGGA,,BBEEG<FFGFGCBCGFGFGGGFDGGGGFGGGFGG9DGC@9F<FDCFE7BFGFGGGFCGFGGG,@FFF@9>FFGC;@F>FG9FDF?EDFGGG;CF722?FCEGGG:BFGGG9CGEGGGGGGGGCC:<ACDGDFE>?FEGFGGGGEGD=FGGFGGFGDGGCC>E>?2>C*<FFF:09D2?)*<EC7=F:FFFD>FCF??:DB<7
@M02352:288:000000000-CKWC8:1:1101:18164:3412 1:N:0:ATGCGCAG+GTAAGGAG
TACGGAGGGGGTTAGCGTTGTTCGGAATTACTGGGCGTAAAGCGCACGTAGGCGGATCAGAAAGTATAGGGTGAAATCCCAGGGCTCAACCCTGGAACTGCCTTATAAACTCCTGGTCTTGAGTTCGAGAGAGGTGAGTGGAATTCCGAGTGTAGAGGTGAAATTCGTAGATATTCGGAGGAACACCAGTGGCGAAGGCGGCTCACTGGCTCGATACTGACGCTGAGGTGCGAAAGTGTGGGGAGCAAACAGGATTAGATACCCTGGTAGTCCACACCGTAA
+
GCFGGFCFGGE@@CFFGGGEF<FEGDGGGGFGGGGGCGGGFGGG@+>FCFGGGGGD:=FD,?FGG9?EFFGGGGEFFFGGGGGGDGCFGC<BFGGGGGGGGGGGFAFDGGGFFGDEFFGGGGGG9FGGCBFFGGGGFGGDGGGGF93,:FCCDFF<FGGGGGGFBGGGFGGFGGGFFF:ECFF<FGGGGGGGGGGGGGGGGGGGGGGGFGF7CEGGGGG7FGGGGDCGFFGGGGGFFFGGGGF09@DG?FFF?FFGFFFFGGFFF5FFFFFFFGF0:?@?FD
@M02352:288:000000000-CKWC8:1:1101:8389:3423 1:N:0:ATGCGCAG+GTAAGGAG
TACGGAGGATCCAAGCGTTATCCGGAATCATTGGGTTTAAAGGGTCCGTAGGTGGATGATTAAGTCAGAGGTGAAATCCTGCAGCTCAACTGTAGAATTGCCTTTGATACTGGTTGTCTTGAGTTATTATGAAGTAGTTAGAATATGTAGTGTAGCGGTGAAATGCATAGATATTACATAGAATACCAATTGCGAAGGCAGATCACTAATAATATACTGACACTGATGGACGAAAGCGTGGGGAGCGAACAGGATTAGATACCCTGGTAGTCCACGCCGTAAA
+
GGGFEFGGGGGGGGGGGEGCFGGFGCEFGFFGFGGBFGDFGGGGEEDFC,CEEFFFGGFGGGGGGGFFEGGGGGGGFGGGGFGGGGCEFGFFGFGGGGGGGGGGGGGGGGGGGGGGGGGGGGGFGFGGGGGGGGGGGGGGGGGGGGGFDFGGGGGGGGGGGGGGGGFGDAD8;EEDGFGGGGGGGGGGGGGGGGGGGGGGGGDFGFFGGGGGFGGGGGFF6FGGGGGGGFG:<EGGFGCGGGGE;BEDDCDFFB?GDBB>FFFGGFFGFFF>BF07609E?GG
@M02352:288:000000000-CKWC8:1:1101:23887:3444 1:N:0:ATGCGCAG+GTAAGGAG
TACGGAGGGTGCAAGCGTTATCCGGAATCACTGGGTTTAAAGGGTGCGTAGGCTGATAGATAAGTCAGAGGTGAAAGCTTTCCGCTTAACGGGAAAATTGCCTTTGAAACTGTCTATCTTGAATTATGTTGAGGTTAGCGGAATGTGACATGTAGCGGTGAAATGCATAGATATGTCATAGAACACCAATTGCGAAGGCAGCTAGCTAGGCATATATTGACGCTGAGGCACGAAAGCGTGGGGAGCGAACAGGATTAGATACCCTGGTAGTCCACGCCCTAA
+
GGGGGFGGGGGGGGGGGGGGGGGGGGGGGGGGGGGGGGGGGGGGGGGGGGGGGGGGGGGGGGGGGGGGGGGGGGGGGGGGGGGGGGGGGGGGGGDFGGGGGGGGGGGGGGGGGGGGGGGGGGDGGGGGGGGGGGGGGGGGGGGGGGGGGGGGGGGGGGGGGGGGGGGGGGGGGGGGGGGFGGGGGGGGGGGGGGGGGGGGGGGGGGGGFFFCFDFGGGGGGGGGGGGGGGGGG5DFGGDGGGEFFFGGEGEFFFGGFFFFGGGGFFGFFFFFFFFFBFEFGG
@M02352:288:000000000-CKWC8:1:1101:9589:3478 1:N:0:ATGCGCAG+GTAAGGAG
TACGGAGGGGGTTAGCGTTGTTCGGAATTACTGGGCGTAAAGCGTACGTAGGCGGACTAATCAGTCAGAGGTGAAATCCCAGGGCTCAACCCTGGAACTGCCTTTGATACTGTTAGTCTTGAGTTCGAGAGAGGTGAGTGGAATTCCAAGTGTAGAGGTGAAATTCGTAGATATTTGGAGGAACACCAGTGGCGAAGGCGGCTCACTGGCTCGATACTGACGCTGAGGTACGAAAGTGTGGGGAGCAAACAGGATTAGATACCCTGGTAGTCCACACCGTAA
+
GGGGG@FCBFGFFGGGGGGGGGGGGGGGGGGGGGGEGEGFEFFG@FGGGCFEGGGDCEG9EGGGGGGGGGGFGGGGGGGGGGGGGGGFEFGGGGGGGGGGGGGFGGGGGGGGGGGGGGGGFFDGGGEGGGFFCEGF:FFFGG?:FGGGCFGGGGGGFGGGGGGCGGG7>F=CFFGFGGGGGGGFG8FGFG:F5ECEGGGGGGGGGFGGGGGGGGGGGGGGGGGGCDGGGGFGGFGEGFGGCG>?BBGFGGFFF6FGF@BFGGGGFF3<<F<9BC=??1B6FG
@M02352:288:000000000-CKWC8:1:1101:12273:3502 1:N:0:ATGCGCAG+GTAAGGAG
TACGGAGGATCCAAGCGTTATCCGGAATCATTGGGTTTAAAGGGTCCGTAGGTTGATAATTAAGTCAGAGGTGAAATCCTGCAGCTCAACTGTAGAATTGCCTTTGATACTGGTTATCTTGAGTCATTATGAAGTAGTTAGAATATGTAGTGTAGCGGTGAAATGCATAGATATTACATAGAATACCAATTGCGAAGGCAGATTACTAATAATGTACTGACACTGATGGACGAAAGCGTGGGGAGCGAACAGGATTAGATACCCTGGTAGTCCACGCCGTAA
+
GGGGGGGGDEFFGGGGGGGGGGGGGGEG@DEFEFGFCFFFGGGGGF<CFGFGC,C=FGFGGGGGGGGGGGGGGGGGFAEEAF8CFFGGGGGFFFGGGFGGGEFDGGGDGGGGGFDACFGGGGGEB<FEGGFGGFGGGE?FFGGGGGGGGGGGGGGGGGGGGGGGGGGGGGGGGGGGEFEFGGGGGGGFAGFGGGDGGGGGE>CEGGGFGGGGGGFGGGGGGFFGGFFEFGGGGGGFGGGEGGF@BFDGGGFFB<GCBFAFGGGGFFGFFFFF6FFF9(7>GD
@M02352:288:000000000-CKWC8:1:1101:25414:3553 1:N:0:ATGCGCAG+GTAAGGAG
TACGGAGGATCCAAGCGTTATCCGGAATCATTGGGTTTAAAGGGTCCGTAGGTGGATGATTAAGTCAGAGGTGAAATCCTGCAGCTCAACTGTAGAATTGCCTTTGATACTGGTTGTCTTGAGTTATTATGAAGTAGTTAGAATATGTAGTGTAGCGGTGAAATGCATAGATATTACATAGAATACCAATTGCGAAGGCAGATTACTAATAATATACTGACACTGATGGACGAAAGCGTGGGGAGCGAACAGGATTAGATACCCTGGTAGTCCACGCCGTAAA
+
G<FFGGGEGGGGDGGGGCFEF9FGG@CFECEFGGGFFGGGGGGGGGGCFFFGCCF<FGFGGGGGGCGGGGGGGGGGGDFGGGGGGGGGGFGGGGGFGGGFGGGGGFEGGGGFGGGGGGGGGGGGGGGFGFGGFDGGGFGFECGFGGFGGGGGGGGGGGFGGGGGGGGGGFFGFFGFGGGGGGFCFFGGGGGGCE>EGGGGGGFFEFFFGGGGGGGGGGGGGGGGGFDFFGGGGGGGFGGGGGEE>@BDDEG@F3:FFFFFFGGG6>FG?AFA<FF>1?F>?GC
@M02352:288:000000000-CKWC8:1:1101:11160:3563 1:N:0:ATGCGCAG+GTAAGGAG
TACGGAGGGTGCAAGCGTTATCCGGAATCATTGGGTTTAAAGGGTCCGCAGGCGGACAATTAAGTCAGCGGTAAAATACCATAGCTCAACTATGGACCTGCCTTTGATCTTGGTGGCCTTGAGTTATACGAAGGTAGATAGATTAGGTGTTGTAGCGGTGAATGGCATAGAGATTACTTAGACTACCAATTGCGAGGGCAGTCTACTACGTATATATTGACGTTCATGGACGAAAGCGTGGGGAGCGAGAAGGATAGGATACCCTGGTAGCCCACGCCGTAA
+
FGGGGCFE:FGGFCFEGGG,CFGFFG:F<FFFGGGGGGGGGGGGG<<F:@FEEGG+@BBFCGECGGGG,CEE+CFFF,?,,,,:AFFEFGC,B@8F,D8,B,AF,,C,,5,C,5++,,CD,33>CFF,,>+@+3,,:,@=,@,@,,,7,7*,63@,F*6*@F,,,,,2,,,,,?9,,=,,,@,?3C,,2@,22*=1:8***50+,51+>*;F9C99+2++0/*2**+<++*):C35*11AEG)3())1/)080(9*,))*2<C7*7*/)/).)*.,,(0(*1
@M02352:288:000000000-CKWC8:1:1101:11169:3585 1:N:0:ATGCGCAG+GTAAGGAG
TACGGAGGGTGCAAGCGTTATCCGGAATCATTGGGTTTAAAGGGTCCGCAGGCGGTCAATTAAGTCAGAGGTGAAATACCATAGCTCAACTATGGAACTGCCTTTGATACTGGTTGACTTGAGTTATACGGAAGTAGATAGAATAAGTAGTGTAGCGGTGAAATGCATAGAGATTACTTAGAATACCGATTGCGAAGGCAGTCTACTACGTATATACTGACGCTCATGGACGAAAGCGTGGGGAGCGAACAGGATTAGATACCCTGGTAGTCCACGCCGTAA
+
GGGGGGGGGGGGGGGGGGGGGGGGGGGGGGGGFGGGGGGGGGGCGGGGGGGGGEEGGGGGGGGGGGGGGGGGGGGGGGGGGGFGGGGGGGGGGFGGGGFGGGFGGDGGGGGGGGGG?FFGGGGGGGGGGGDEEGGGGGAFFGGGGGGGGFCFFGGGGGGFFFGGGGGGGGGFGGGGGGGGFCFCGFFGGGGGGDGGGGGGGFFGGGGGGGGGG?BFGGGFFEE==DGFFGGGGGGFGGDGGGFBFDDDEG>??:FFF@2@FGGGF>FFDF>BFGFFFFFBDD
@M02352:288:000000000-CKWC8:1:1101:9639:3588 1:N:0:ATGCGCAG+GTAAGGAG
TACGGAGGGTGCAAGCGTTATCCGGAATCATTGGGTTTAAAGGGTTCGTAGGCGGGCTGATAAGTCAGTGGTGAAATGCAGGGGCTCAACTCCGGCACTGCCATTGATACTGTTGGTCTTGAATTATTGTGAAGTGGTTAGAATATGTAGTGTAGCGGTGAAATGCTTAGATATTACATAGAATACCGATTGCGAAGGCGGCTCACTGGCTCGATACTGACGCTGAGGTACGAAAGTGTGGGGAGCAAACAGGATTAGATACCCTGGTAGTCCACACCGTAA
+
GGGGGGGGGGGGGGGGGFGGGGGFGGGGGGGGGGGFDEFFGGGGGGGGGGGGGGGGGGGFFGGGGGGGGGGGGGGGGGGGGGGGGGGGGGGGGGGDGGGGGGGGGGGGGGGGGGGGGGGGGGGGGGGGGGGGGGGGGBGGGGGGGGGGGGGGGGGGGGGGGGGGGGGGGGGGGGGGGGGGGGGGGGGGGGGGGGGGGGGGGGGGGGGGGGGGGGFFGGGGGGGGGGGGGGGGGGGBFGGGGGFFFFGGGGFFFFGGFFFFGGGGF>FFFFFAFGFFFFFFGG
@M02352:288:000000000-CKWC8:1:1101:19230:3673 1:N:0:ATGCGCAG+GTAAGGAG
TACGGAGGGTCCGAGCGTTATCCGGAATCATTGGGTTTAAAGGGTCCGCAGGCGGTCGATTAAGTCAGAGGTGAAATCCCATAGCTCAACTATGGAACTGCCTTTGATACTGGTTGACTTGAGTCATATGGAAGTAGATAGAATGTGTAGTGTAGCGGTGAAATGCATAGATATTACACAGAATACCGATTGCGAAGGCAGTCTACTACGTATGTACTGACGCTCATGGACGAAAGCGTGGGGAGCGAACAGGATTAGATACCCTGGTAGTCCACGCCGTAA
+
GGGGGGGGGFGGGGGGGGGGGGGGGGGGGGGGGGGGGGGGGGGGGGGGGGGGGGGGGGGGGGGGGGGGGGGGGGGGGGGGGGGGGGGGGGGGGGGGGGGGGGFGFGGGGGGFGGGGGGGGGGGGGGGGGGGGGGGGGGFGGGGGGGGGGGGGGGGGGGGGGGGGGGGGGGGGGGGGGGGGGG@FGGGGDEGGGGGGGGGGGGGGGGGGGGGGFFGGGGGGGGGEGGGGGCFGGGGFFGGGGGEFFFGGGG>?6:FGFFFFGGFGFFGFFFFAFGFFFFF>GG
@M02352:288:000000000-CKWC8:1:1101:8003:3728 1:N:0:ATGCGCAG+GTAAGGAG
TACGGAGGATCCAAGCGTTATCCGGAATCATTGGGTTTAAAGGGTCCGTAGGTGGATGATTAAGTCAGAGGTGAAATCCTGCAGCTCAACTGTAGAATTGCCTTTGATACTGGTTATCTTGAGTTATTATGAAGTAGTTAGAATATGTAGTGTAGCGGTGAAATGCATAGATATTACATAGAATACCAATTGCGAAGGCAGATTACTAATAATATACTGACACTGATGGACGAAAGCGTGGGGAGCGAAAAGGATTAGATACCCTGGTAGTCCACGCCGTAA
+
GGGGGGGGGGGGFGGGGGGGGGGGGGEGFGGGGGGGGGGGGGGGGDGGGGGGEFGGF=CFGGGGGGGGGGGGGGGGGFGGG?EFGGGGGGGGEDFFGGGBGEGGDFGFBEEFFFCGG,CFFCFFGGGGGGGGC<A<CBFCDG?D<,5EE<@,7,3CFGGGGGGGGFF3CCGGGGFFGGGG9FGGGGGG@G9>EEGGEGFFE>C,>C?@FC><EBBF7C,B:?FGGGEEE8C5EGGAF59EDG3;1>7D5).9:?GG>?D6<CG*1<FFA6>B4:?3(,54>>
@M02352:288:000000000-CKWC8:1:1101:25503:3740 1:N:0:ATGCGCAG+GTAAGGAG
TACGAAGGGGACTAGCGTTGTTCGGAATTACTGGGCGTAAAGCGCGTGTAGGCTGATTAGTCAGTCAGGGGTGAAATCCCAGGGCTCAACCCTGGAACTGCCTTTGATACTGCTAGTCTTGAGACCGGTAGAGGTGAGTGGAATTCCGAGTGTAGAGGTGAAATTCGTAGATATTCGGAGGAACACCAGTGGCGAAGGCGGCTCACTGGACCGGTACTGCCGCTGAGACGCGAAAGTGGGGGGAGAAAACAGGATTAGATACCCTGTTAGTCCACACCGTAA
+
GGGG<FGGG>:FFGGGGGGEGFGGGGEGGGGGGGGCFGGGGGGG+C>FGGGGGDGG9FGEFGFGGGGGGGGGGGGGG9BFFFGGGGGGGGGF8F7FGGFEF<FGGEFFF<5F<?FA?7FDA<=8>DCF@B+FG,:+,3:D<F9,7=7D<**37339F:?:FC;,6>>>7**,,64BFEGG*CF,=FCG*FGG>:C8CGCE8*?C9F7C@C<=C8??*+2+2//*15C+2555>E<.*+*;EG@0()9C:5>?:(>C,*)10<CC4701-05<6**((,7,/9
@M02352:288:000000000-CKWC8:1:1101:9486:3749 1:N:0:ATGCGCAG+GTAAGGAG
TACGGAGGGTGCAAGCGTTATCCGGAATCATTGGGTTTAAAGGGTCCGCAGGCGGTCAATTAAGTCAGAGGTGAAATACCATAGCTCAACTATGGAACTGCCTTTGATACTGGTTGACTTGAGTTATACGGAAGTAGATAGAATAAGTAGTGTAGCGGTGAAATGCATAGAGATTACTTAGAATACCGATTGCGAAGGCAGTCTACTACGTATATACTGACGCTCATGGACGAAAGCGTGGGGAGCGAACAGGATTAGATACCCTGGTAGTCCACGCCCTAA
+
GGGGGGGGGGGGGGGGGGGGGGGGGGGGGGGGGGGGGGGGGGGGGGGGGGGGGGGGGGGGGGGGGGGGGGGGGGGGGGGGGGGGGGGGGGGGGGGGGGGGGGGGGGGGGGGGGGGGGGGGGGGGGGGGGGGGGGGGGGGGGGGGGGGGGGGGGGGGGGGGGGGGGGFGGGGGGGGGGGGGGGGGGGGGGGGGGGGGGGGGGGGGGGGGGGGGGGGGGGGGGGGGGGGGGGGGGGGFGEGGGGF?FEGGEGFFFFGFFFFFGGGGFFGFFFFFFGFBF3>>GF
@M02352:288:000000000-CKWC8:1:1101:13822:3774 1:N:0:ATGCGCAG+GTAAGGAG
TACGGAGGGGGTTAGCGTTGTTCGGAATTACTGGGCGTAAAGCGTACGTAGGCGGATTGGAAAGTTGGGGGTGAAATCCCAGGGCTCAACCCTGGAACTGCCTCCAAAACTATCAGTCTAGAGTTCGAGAGAGGTGAGTGGAATTCCAAGTGTAGAGGTGAAATTCGTAGATATTTGGAGGAACACCAGTGGCGAAGGCGGCTCACTGGCTCGATACTGACGCTGAGGTACGAAAGTGTGGGGAGCAAACAGGATTAGATACCCTGGTAGTCCACACCGTAA
+
GGGGGGGGGGGEGGGGGGGGGGGFGGGGGGGGGGGGGGGGGGGGGGGGGGGGGGGGGGGGFDFGGGGGGGGGGGGGGGGGGGGGGGGGGGGGGGGGGGGGGGCGGFGGGGGGGGGGGGGGGGGGGGG:EFGGGGGGGGGGGFFGGGGGGGGGGGGGGGGGGGGGGGGGGGGGGGGGGGGGGGGGGGGGGGGGGGGDEGGGGGGGGGGGGG4EGCGGGGGFGCEEGDGGGFGDGGGBGGGGGGFFBBGFGGFFFFGFFF>FGGGGFFFFAFFFFGF?FFFBGG
@M02352:288:000000000-CKWC8:1:1101:25414:3800 1:N:0:ATGCGCAG+GTAAGGAG
TACGGAGGGGGTTAGCGTTGTTCGGAATTACTGGGCGTAAAGCGCACGTAGGCGGATCAGAAAGTAAGGGGTGAAATCCCAGGGCTCAACCCTGGAACTGCCTCTTAAACTCCTGGTCTTGAGTTCGAGAGAGGTGAGTGGAATTCCGAGTGTAGAGGTGAAATTCGTAGATATTCGGAGGAACACCAGTGGCGAAGGCGGCTCACTGGCTCGATACTGACGCTGAGGTGCGAAAGTGTGGGGAGCAAACAGGATTAGATACCCTGGTAGTCCACACCGTAA
+
GGGGGGGGGGGGGGGGCBCFGGGGGGGGGGGGGGGGGFGGGGGEFEGGGGGGGGGGGGGGGGFGFGFGGGGCCGFGFGGGGGGGGFGGFFFGGGGGGGGGFFFGGGFFEFGDGGGGGGGGGGGGGGGGGGGGGGGGGGGGGGGFGEGGGGGGGFGFGGGGGGGGFGGGGGGGGGGGGGGGGGGFGGGGGGGGGGGGGGGGGGECGGGGGGGGGGFC5<FGGGGGEGGGG**CEEDDGGGFGGFFFFGGGG>??FGGFFFFGGG4=FFFDFBA?GFFFB>?GG
@M02352:288:000000000-CKWC8:1:1101:10951:3805 1:N:0:ATGCGCAG+GTAAGGAG
TACGGAGGGGGTTAGCGTTGTTCGGAATTACTGGGCGTAAAGCGTACGTAGGCGGATTGGAAAGTTGGGGGTGAAATCCCAGGGCTCAACCCTGGAACTGCCTCCAAAACTATCAGTCTAGAGTTCGAGAGAGGTGAGTGGAATTCCAAGTGTAGAGGTGAAATTCGTAGATATTTGGAGGAACACCAGTGGCGAAGGCGGCTCACTGGCTCGATACTGACGCTGAGGTACGAAAGTGTGGGGAGCGAACAGGATTAGATACCCTGGTAGTCCACGCCGTAA
+
GGGGGGGGGGGGGGGGGGGGGGGGGGGGGGGGGGGGGGGGGGGGGGGGFFGGGGGGGGGGGGGFGGCGGGGFGGGGGGGGGGGGGGGGGGGGGGGGGGGGGGGGFGGGGGGGGGGGGGGGGGGGGGGFFGGGGGGGGGGGGGGGGGGGGGGGGFGFGGGGGGGGGGGGFGGGGGGGGGGGGGGGGGGGGGGGGGGGGGGGGGGDGFGFGGGGGEGGGGGGGGGGGGGGGGGGEFD>CFFGGGFFFFGGDDFFFFGG?@FFGGGGFFGFAFFFFGFFFFE9<7
@M02352:288:000000000-CKWC8:1:1101:17616:3948 1:N:0:ATGCGCAG+GTAAGGAG
TACGAGGGGTGCAAGCGTTAATCGGAATTACTGGGCGTAAAGCGTACGTAGGCGGTTTGTTAAGCAAGATGTGAAAGCCCAGGGCTCAACCTTGGAACTGCATTTTGAACTGGCAAACTAGAGTACTGTAGAGGGTGGTGGAATTTCCAGTGTAGCGGTGAAATGCGTAGAGATTGGAAGGAACATCAGTGGCGAAGGCGGCCACCTGGACAGATACTGACGCTGAGGTACGAAAGCGTGGGGAGCAAACAGGATTAGATACCCTGGTAGTCCACACCGTAA
+
GGGGEGGGGGGGGGGGGGGGDFGGGGGGGGGGGGGGGGGGGGGGGGGGGGGGGGGEGGGGGGGGGGGGGGGGGGGGGGGGGGGGGGGGGGGGGGGGGGGGGGGGGGGGGGGGGGGGGGGGGGGGGGGGGGGGGGGGGGGGGGGGGGGGGGGGGGGGGGGGGGGGGGGGGGGGGGGGGGGGGGGGGFGGGGGFEGGGGGGGGGGGGGGGGGGGGGGGGGGGGGGGGGGGGGGGGGGFGGGGGGFB>FGGGGFFFFGGFFFFGGGGFFGFFFFFFGFFFFBBGG
@M02352:288:000000000-CKWC8:1:1101:21355:4106 1:N:0:ATGCGCAG+GTAAGGAG
TACGGAGGGTGCAAGCGTTATCCGGAATCATTGGGTTTAAAGGGTCCGTAGGCGGGCATATAAGTCAGTGGTGAAAGTCTGTGGCTCAACCATAGAATTGCCATTGATACTGTATGTCTTGAATTATTGTGAAGTGGTTAGAATATGTAGTGTAGCGGTGAAATGCTTAGAGATTACATAGAATACCGATTGCGAAGGCAGATCACTAACAATATATTGACGCTGATGGACGAAAGCGTAGGTAGCGAACAGGATTAGATACCCTGGTAGTCTACGCCGTAA
+
GGGGGCEGGGGGGFGGGFGGFGGGGGEGDEGGGGGCFGGDAFGGGGFGGGGEGGGFGGGGGFGGGGGGGGGGGGGGGEFGGFADGDGGGGFGGGGGGGGGGGGGCFBFGGGGFFGGGGGGGGFGGDGGGGGFFGGGGGGGGGGGGFGGGGGGGGGGGGGGGGGGGGGGGGCGFGGGGGGGGGGGGGGGGGGGGGGGGGGGGFGGGGGGGGGGGFGGGGGGCCGGGDGFGGGGGECDGGDGGGFBFFDGED>F??DGFFFFEGGFF>FFFFFFFGFF>>FFGD
@M02352:288:000000000-CKWC8:1:1101:6387:4143 1:N:0:ATGCGCAG+GTAAGGAG
TACGAAGGGGGCTAGCGTTGTTCGGAATTACTGGGCGTAAAGCGCGTGTAGGCGGGCTATCAAGCCAGAGGTGAAATCCCGGAGCTCAACTCCGGAACTGCCTTTGGAACTGATAGTCTAGAGTATCGGAGGGGATGGTGGAATTCCTAGTGTAGAGGTGAAATTCGTAGATATTAGGAGGAACACCGGTGGCGAAGGCGACCATCTGGACGATTACTGACGCTGAGACGCGAAAGCGTGGGGAGCAAACAGGATTAGATACCCTGGTAGTCCACGCCGTAA
+
GGGG9FFGDGGG:EFGGGGGG,FGEG@FGG@FGGGGGGGGGGGGCFCGCGGFGGG7BFFF,CFG,DFGGCGGGGGGGGGCC33CFFGGGGAFCCGGGCFGGFGFGGGGGGGGAFGGEFG9FGGGF9CF:FGEGGEGFGGGGFFGFGGGCGGGGGG9FGGGCGGGCGGGGGGGGGGGGGGFGGGGGGGGGGGGGGGGGGGGGG**<AFGGDFE>C8;FGCGGGCEEGF<FGGDGGGFG5CGGG:?FF>F6FFFFFGGFFFFGGGGFFGFFFFBFGFFFBFBGG
@M02352:288:000000000-CKWC8:1:1101:26082:4203 1:N:0:ATGCGCAG+GTAAGGAG
TACGGAGGGTCCGAGCGTTATCCGGAATTATTGGGCTTAAAGGGTCCGTAGGCGGGCCGTTAAGTCAGGGGTGAAAGTCCGCGGCTCAACCGTAGAAATGCCTTTGATACTGGCGGTCTTGAGTTATGGTGAAGTGGGCGGAATACGTAGTGTAGCGGTGAAATGCATAGATATTACATAGAACACCGATTGCGAAGGCAGCTCACTAACCATATACTGACGCTGATGGACGAAAGCGTGGGGAGCGAACAGGATTAGATACCCTGGTAGTCCACGCCGTAA
+
GFFGEF@:FBEFCEF@CCFFFFFFGCFGGGCCEFG,CFFC@FCCF@CFGGGGGGGGCGFFCCCF95CFGGGFFGFG9BF,:+@::BEDD=FG>3CCF,@FGEG=F9@BEFF9,@FCEGDGGGGGGF@,?FGG9F;>FG7::FCB<,*27CFFGGG9CGEGGGGGGGCFGFGGGGG+30<<ACFFGGG82CEFDECEGGGCEEFGGGGFCF79<CFC+CCGDCC5EDAF6FC7==DFGGGGGGE?>B5CCG>F6:FG?FAFFGGC67<FBFFFFGF<08:1*9
@M02352:288:000000000-CKWC8:1:1101:6683:4246 1:N:0:ATGCGCAG+GTAAGGAG
TACGGAGGAGCCAAGCGTTATCCGGAATCATTGGGTTTAAAGGGTCCGTAGGTGGATAATTAAGTCAGAGGTGAAATCTTGCCGCTTAACGGTAAAATTGCCTTTGATACTGGTTGTCTTGAGTTATTATGAAGTGGTTAGAATTTGTAGTGTAGCGGTGAAATGCATAGATATTACATAGAATACCAATTGCGAAGGCAGATCACTAATAATATACTGACACTGATGGACGAAAGCGTGGGGAGCGAACAGGATTAGATACCCTGGTAGTCCACGCCGTAA
+
GGGG@FGGC,6BAFGGGGGGGGGGGG@F<E,FFGGG@FGFGFGGE,CFFFF@9FG<,F?,,CFFEGGGCFDGGGGG<D?EFF,CF7+?EFG7FD+,C,BFG,5ECG,,EEGGFFGGCCFDGFGG99@,9AA?,C?>FFF?FECD,C@F<CFFGFGGGGGGGGGGGGAEGGFCG9CFF@,8ECFFGGFGCFFGGGGGGGGCE*>2>CG,5,+,4?;FEGG7E90>6C,B<6DGGGGFFECCG=D;651CCDF??FGGFFBFFGGGFFGFFFF>9DF?9BE9DC
@M02352:288:000000000-CKWC8:1:1101:17604:4246 1:N:0:ATGCGCAG+GTAAGGAG
TACGTAAGGGGCAAGCGTTGTTCGGATTTATTGGGCGTAAAGTGCACGTAGGCGGATAGGTAGGCATTATGGTAAAGGTCGTAGCTCAACTACGGTGTACTGTAATGAACCACCTGTCTTGAGTTATGGAGGGGGAACTGGAATTCCTGGTGTAGGGGTGATATCCGTAGATATCAGGAAGAACACCAGAGGCGAAGGCGAGTTCCTGGCCAATAACTGACGCTGAGGTGCGAAAGCGTGGGGAGCGAACAGGATTAGATACCCTGGTAGTCCACGCCGTAA
+
GGGGGGGGGGGGGGGGGGGGEGGGGBBFGGGGGGGGGGGGGGGGGGGGGGGGGGGGGGGGGGGGG<CFGGGGGGGCFGGGGGGCGEFGGGFGGGGGGGGGGGGGGGGGGGGGGGGGGGGGGGGFGGGGGGGGGGGGGGGGGGGGGGGGGGCFGGGGGGGGGGGGFGGGGGG9FFFGGGGGGGGGGGGGGCFGGGGGGGGGGGECCFFGFGGFFGGGGGGGGGGGGGGFGGGGGGGFGGGGGEF:>EGGGGFFFFGF>@AFGGGGFFGF<FADFGFFBFFFGD
@M02352:288:000000000-CKWC8:1:1101:6118:4294 1:N:0:ATGCGCAG+GTAAGGAG
TACGGAGGATCCAAGCGTTATCCGGAATCATTGGGTTTAAAGGGTCCGTAGGTGGATAATTAAGTCAGAGGTGAAAGTTTGCGGCTCAACCGTAAAATTGCCTTTGATACTGGTTATCTTGAATCATTGTGAAGTGGTTAGAATATGTAGTGTAGCGGTGAAATGCATAGATATTACATAGAATACCAATTGCGAAGGCAGATCACTAACAATGTATTGACACTGATGGACGAAAGCGTGGGGAGCGAACGGGATTAGATACCCCGGTAGTCCACGCCGTAA
+
GGGGGGGGGGGGGGGGGGGGGGGGGGGGGGGGGGGGGGGGGGGGGGGGGFGGGGGGGGGGGGGGGGGGGGGGGGGGGGGFGGGGGGGGGGGGGGGGGGGGGGGGGGGGGGFGGGGGGGGGGGFFFGGGGGGGGGGGGFFGGGGFGGGGGGGGGGGGGGGGGGGGGGGGGGGGGGGGGGGGGGGGGGGGGGGGGGGGGGGGGGGGGGGGGGGGGGGGGGGGGGGGGGGGGGGGGGGFGGDEEGFFFEGGEGFFFFGD>FAFGGGFFBCD9DFFFGFBFFFFGD
@M02352:288:000000000-CKWC8:1:1101:15438:4325 1:N:0:ATGCGCAG+GTAAGGAG
TACGGAGGGGGTTAGCGTTGTTCGGAATTACTGGGCGTAAAGCGTACGTAGGCGGATTGGAAAGTTGGGGGTGAAATCCCAGGGCTCAACCCTGGAACTGCCTCCAAAACTATCAGTCTAGAGTTCGAGAGAGGTGAGTGGAATTCCAAGTGTAGAGGTGAAATTCGTAGATATTTGGAGGAACACCAGTGGCGAAGGCGGCTCACTGGCTCGATACTGACGCTGAGGTACGAAAGTGTGGGGAGCAAACAGGATTAGATACCCTGGTAGTCCACACCGTAA
+
GGGGGGGGGGGGGGGGGGGGGGGGGGGGGGGGGGGGGGGGGGGGGGGGGGGGGGGGGGGGGFGGGFFGGGGGGGGGGGGGGGGGGGGGGGGGGGGGGGGGGGGGGGGGGGGGGGGGGGGGGFGGGGGGFFGGGGGGGGGGGGGGGGGGGGGGGGGFGGGGGGGGGGGGGGGGGGGGGGGGGGGGGGGGGGGGGGGGGGGGGGGGGGGGGGGGGGGGGFFGGGGGGGGGGFDDGGGFGGGGDGE?>DGC?FFF?BGG?FAFFGFGFFGFAF<<FGFBBFFFGC
@M02352:288:000000000-CKWC8:1:1101:19102:4356 1:N:0:ATGCGCCG+GTAAGGAG
TACGGAGGGTGCAAGCGTTATCCGGAATCACTGGGTGTAAAGGGTGCGTTGGTTGCAAATCAAGTCAGAGGTGAAAGCCCGCGGCTCAACCGCAGAATTGCCTTTGAAACTGGTTAGCTTGAGTCATTATGAAGTAGGTAGAATACGTAGTGTAGCGGTGAAATGCATAGATATTACATAGAATACCAATTGCGAAGGCAGATTACTAATCATATACTGACGTTGAGGCACGAAAGCGTGGGGAGCGAACAGGATTAGATACCCTGGTAGTCCACGCCGTAA
+
GFGG-F@C+88CFFGGGEGEGDDFGG+C,C,CFFFG:@FCEGGE,,@@F:>,89F=,9,,,CCEFFFFG9CFFFFE9EF,@++@B7FFEE,4++@+A,<DF<D<FGG<DFFF,53,8CF,BDGG,,:,,,9D,@FGF,@,3ECF=7+@FFFGGGGGGGEGGFGCFG,@CEGGGFGG9,52?FC3CGGG:B,:;E@8EEF9E*@FGGG9+5*++++?CGFFF**=CC0=**9CEGGFGEGGGGFF6D39EDBF1?C>2?BFGGGGFFGFFFFFFF6?>?EBGG
@M02352:288:000000000-CKWC8:1:1101:21983:4374 1:N:0:ATGCGCAG+GTAAGGAG
TACGGAGGATCCAAGCGTTATCCGGAATCATTGGGTTTAAAGGGTCCGTAGGTGGATGATTAAGTCAGAGGTGAAATCCTGCAGCCCAACTGTAGAATTGCCTTTGATACTGGTTGTCTTGAGTTATTATGAAGTAGTTAGAATATGTAGTGTAGCGGTGAAATGCATAGATATTACATAGAATACCAATTGCGAAGGCAGATCACTAATAATATACTGACACTGATGGACGAAAGCGTGGGGAGCGAACAGGATTAGATACCCTGGTAGTCCACGCCGTAA
+
GGGGGGGGGGGGGGGGGGGGGGGGGGGGGGGGGGGGGGGGGGGGGGGGGGGGGGGGGGGGGG<FGGGGGGGGGGGGGGGGGGGGGGEGGGGGGGGGGGGGGFGGGGGGGGGGGGFGGGGGGFGGGGGGGGGGGGGGGFGGGGFGGGGGGGGGGGGG>EGFGGGGGGGGGGGGGGGGGGGGGGGFGGGGGGGGGGGGGGGGGGGGGGGGGGGGGGGGFFFGGGGGGGGGGGGDGGGFG59EGGFFFEGG=7>FFFGGFFFFGGGCFFGFFFBFFFFFFFFFGG
@M02352:288:000000000-CKWC8:1:1101:11081:4408 1:N:0:ATGCGCAG+GTAAGGAG
TACGGAGGGGGTTAGCGTTGTTCGGAATTACTGGGCGTAAAGCGCGCGTAGGCGGACCAGAAAGTAAGGGGTGAAATCCCAGGGCTCAACCCTGGAACTGCCTCTTAAACTCCTGGTCTTGAGTTCGAGAGAGGTGAGTGGAATTCCGAGTGTAGAGGTGAAATTCGTAGATATTCGGAGGAACACCAGTGGCGAAGGCGGCTCACTGGCTCGATACTGACGCTGAGGTGCGAAAGTGTGGGGAGCAAACAGGATTAGATACCCTGGTAGTCCACACCGTAA
+
GGGGGGGGGGGFFGGGGFGGGGGGGGGGGGGGGGGGGGGGGGGGGGGGGGGGGGGGGGGFFGGGGGGGGGGGGGGGGGGGGGGGGGGGGGGGGGGGGGGGGGGGGGGGGGGGGGGGGGGGGGGGGGGGGGGGGGGGGGGGGGGGGGGGGGGGGGGGGGGGGGGGGGGGGGGFGGGGGGGGGGGGGGGGGGGGGGGGGGGGGGGGGGGGGGGGGGGGGGGGGGGGGGGGGGGDGGGFGGGGGGFFFFGGGGFFFFGGDFFFGGGGFFGFFFDFFGFFFFFFGG
@M02352:288:000000000-CKWC8:1:1101:25124:4425 1:N:0:ATGCGCAG+GTAAGGAG
TACGGAGGGTGCGAGCGTTATCCGGAATCACTGGGTTTAAAGGGTGCGTAGGCGGCGTTGTAAGTCAGAGGTGAAAGGCACGAGCTTAACTGGTGAATTGCCTTTGATACTGCAGTGCTTGAATTGTGTTGAGGTTAGCGGAATGTGACATGTAGCGGTGAAATGCATAGATATGTCATAGAACACCAATTGCGAAGGCAGCTGGCTAGACCTTTATTGACGCTGAGGCACGAAAGCTTGGGGAGCGAACAGGATTAGATACCCTGGTAGTCCACGCCCTAA
+
GGGGGGGGGGGGGGGGGGGGGGGGGFDGFGFGGGGGGGGGGGGGGGGGGGGGGGGGEGGGGGGGGGGGFGGGGGGGGEGGFCEGGGFGGGGGGGFGFFGGGFFGFGGGG93EA<FGGFGCFC8@CFFGGGGGGFGGCCFFFG7:3,@FC,;:CCCFGGGGGGGGFGFFFC9<+<CGGFGGFCF9CGDF*FCFGDECGEGGGGFE@E8CFGGFEEGGGGDCCEE5*>FFGE<CEGGFF+*;CGE69EGGGDB?86FG?=5*<CGC?FF?AF><FG@?F6>6FG
@M02352:288:000000000-CKWC8:1:1101:11550:4462 1:N:0:ATGCGCAG+GTAAGGAG
TACGGAGGGTGCAAGCGTTAATCGGAATTACTGGGCGTAAAGCGCGCGTAGGTGGTTTGTTAAGTTAGATGTGAAAGCCCTGGGCTTAACCTAGGAATTGCATTTAAAACTGGCTCACTAGAGTATGGTAGAGGGAAGTGGAATTCCACATGTAGCGGTGAAATGCGTAGAGATGTGGAGGAACACCAGTGGCGAAGGCGACTTCCTGGACCAATACTGACACTGAGGTGCGAAAGCGTGGGGAGCAAACAGGATTAGATACCCTGGTAGTCCACGCCGTAA
+
GGGGGGGGGGGGGGGGGGGGFFGGGGGGGGGGGGGGGGGGGGGGGGGGFGGGGGGGGGGGGGGGGGGGGGGGGGGGGGGGGGGGGFGGGGGGGGGGGGGGGGGGGGGGGGGGGGGGGGGGGGGGGGGGGGGGGGGGGGGGGGGGFGGGGGGGGGGGGGGGGGGGGGGGGGGGGGGG;FGGGGGFGGCFGGGGGGGGGGGGGEGGGGGGGGGGGGGGGGGGGGGGGGGGGGGGGGGFGGGGGGFFFFG4EFFFFFGG7@BFGGFGFFGFBFFBFGFFF?DFDC
@M02352:288:000000000-CKWC8:1:1101:8850:4520 1:N:0:ATGCGTAG+GTAAGGAG
TACGGAGGGGGTTAGCGTTGTTCGGAATTACTGGGCGTAAAGCGTACGTAGGCGGATTGGAAAGTTGGGGGTGAAATCCCAGGGCTCAACCCTGGAACTGCCTCCAAAACTATCAGTCTAGAGTTCGAGAGAGGTGAGTGGAATTCCAAGTGTAGAGGTGAAATTCGTAGATATTTGGAGGAACACCAGTGGCGAAGGCGGCTCACTGGCTCGATACTGACGCTGAGGTACGAAAGTGTGGGGAGCAAACAGGATTAGATACCCTGGTAGTCCACACCGTAA
+
GGGGG@FFGGGGGGGGGGGGGGGGGGGGGGGGGGGGGGGEGGGGGGGEGGFGGGGFGGGGCFFFGGGGGGGGGGGGGGGGGGGGGGGGGCGGGGGGGGGGGGGGGGFFFGGFGGGGGGGGGGFFGGGGGCF7CEGGGGGGGGFCFGGGGFGGGGGGGGFGGGGGFFFGGGGGGGGGGGGGGDGGCCFGFFCGGCGGEGGGGGGGGGGGGGGGGGGGGGGCGGGGE:FFGCFDGGGFGGGGGGFFF:FGGGFF6:*:>FDFFFGGFFGFB4<DF*13:::?CD
@M02352:288:000000000-CKWC8:1:1101:23775:4549 1:N:0:ATGCGCAG+GTAAGGAG
TACGGAGGGGGTTAGCGTTGTTCGGAATTACTGGGCGTAAAGCGTACGTAGGCGGATTGGAAAGTTGGGGGTGAAATCCCAGGGCTCAACCCTGGAACTGCCTCCAAAACTATCAGTCTAGAGTTCGAGAGAGGTGAGTGGAATTCCAAGTGTAGAGGTGAAATTCGTAGATATTTGGAGGAACACCAGTGGCGAAGGCGGCTCACTGGCTCGATACTGACGCTGAGGTACGAAAGTGTGGGGAGCAAACAGGATTAGATACCCTGGTAGTCCACACCGTAA
+
GGGGGGGGGGGEEFGGGGGGGGGGGGGGGGGGGGGGGFGGGGGGGGGGGGGGGGGGGGGGGFGGGGGGGGGGGGGGGGGGGGGGGGFCFGGGGGGGGGGGGGGGGGGGGGFGFGGGGGGGGGGFGGGGGGGGGGGGGGGGGGFGGGGGGGGGGGGGGGGGGGGGGGGGGGGCGGGFGGGGGGGFGGGGGDGGGGGGGGGGGGGGGGGGGGGGGGGGGFGGGGGGGGGGGGGGGGGFGGGGGGF<BBGGD5>?:BGGFFFFGFCGF>GFAF<AFGFFBFF:FD
@M02352:288:000000000-CKWC8:1:1101:12822:4550 1:N:0:ATGCGCAG+GTAAGGAG
TACGGAGGATCCAAGCGTTATCCGGAATCATTGGGTTTAAAGGGTCCGTAGGTGGATGATTAAGTCAGAGGTGAAAGCCTGCAGCTCAACTGTAGAATTGCCTTTGATACTGGTTGTCTTGAGTTATTATGAAGTAGTTAGAATATGTAGTGTAGCGGTGAAATGCATAGATATTACATAGAATACCAATTGCGAAGTCAGATTACTAATAATATACTGACACTGATGGACGAAAGCGTGGGGAGCGAACAGGATGAGATACCCTGGTAGTCCACGCCGTAA
+
GFGG7CCECF,FCEGGGGGEFC9F@FFCF9CEFFDF,BA<@<CCEEEFCC?BFFG7FEC??FEEF<CFEE7=F?CC,C?,4?<F,9B<?=AGF9AD@F<BFFGDFDG,BFFF8EFF@FFFG<EFG<F,EDF<<?FGGC<DCD<@E?FFFGFC@CFD>7@F7D=FGG<DFCFGFC:CC9EEEGCEFGGGCF,@,3C>8*?BC7:F,9;,;D::DFG9>FGF69C8,*>E?C8DDDC>CCDECC581>3CG<57:3F4:F>FFG6*95CFBF76?F??03@;D9
@M02352:288:000000000-CKWC8:1:1101:23793:4551 1:N:0:ATGCGCAG+GTAAGGAG
TACGGAGGGGGTTAGCGTTGTTCGGAATTACTGGGCGTAAAGCGTACGTAGGCGGATTGGAAAGTTGGGGGTGAAATCCCAGGGCTCAACCCTGGAACTGCCTCCAAAACTATCAGTCTAGAGTTCGAGAGAGGTGAGTGGAATTCCAAGTGTAGAGGTGAAATTCGTAGATATTTGGAGGAACACCAGTGGCGAAGGCGGCTCACTGGCTCGATACTGACGCTGAGGTACGAAAGTGTGGGGAGCAAACAGGATTAGATACCCTGGTAGTCCACACCGTAA
+
GFGGGGGGGDGGGGGGGGGGGGGGGGGGGGGGGGGGGFGGGGGGGGGEFFGEFGGGDGGGGEFFGGGGDGGGFGGGGGGGGGGGGDGGGGGFGGGGGGGGGFGFGGGGGGGGGGGGGGGGGGGFGGGGGGGGGGFGFFGGGGFDGGGGGFGGGGGGFGGGGFGC9FE8FGGGFGFGGGGGGGGGGGGGGGGGGGGGGGGDDGDGGFGCGGCFGDGGCFFE?CEECCFFGGGGDC35?CFFGDFFFE3D7F>?<:CFD=<=9+AC@5F:)@<6FC??6<B?CC
@M02352:288:000000000-CKWC8:1:1101:14254:4555 1:N:0:ATGCGCAG+GTAAGGAG
TACGGAGGATCCAAGCGTTATCCGGAATCATTGGGTTTAAAGGGTCCGTAGGTGGATAATTAAGTCAGAGGTGAAATCTTGCCGCTTAACGGTAAAATTGCCTTTGATACTGGTTGTCTTGAGTTATTATGAAGTGGTTAGAATATGTAGTGTAGCGGTGAAATGCATAGATATTACATAGAATACCAATTGCGAAGGCAGATCACTAATAATCAACTGACACTGATGGACGAAAGCGTGGGGAGCGAACAGGATTAGATACCCTGGTAGTCCACGCCGTAA
+
GGGGGGGGGGGGGGGGGGGGGGGGGGGGGGGGGGGGGGGGGGGGGEGGGGGGGGGGGGGGGGGGGGGGGGGGGGGGGGGGGGGGGGGGGGGGGGGGGGGGG<EFGGGGGGGGGGGGGGGGGFGGGGGGGGGGGGGGGGGGGGGGGGGGGGGGGGGGGGGGGGGGGGGGGGGGGGGGGGGGGGGGCGGGGGGGGGGGGGGGGGGFGGGGGGGGGGGGGGGGGGGGGFGGGGGGGGGFGGGGGGEFFFGGGGFFFFGGFFFFFGGGFFGFFFFFFGFFFFFFGG
@M02352:288:000000000-CKWC8:1:1101:18103:4594 1:N:0:ATGCGCAG+GTAAGGAG
TACGGAGGATCCAAGCGTTATCCGGAATCATTGGGTTTAAAGGGTCCGTAGGTGGATAATTAAGTCAGAGGTGAAATCCTGCAGCTCAACTGTAGAATTGCCTTTGATACTGGTTGTCTTGAGTTATTATGAAGTAGTTAGAATATGTAGTGTAGCGGTGAAATGCATAGATATTACATAGAATACCAATTGCGAAGGCAGATTACTAATAATATACTGACACTGATGGACGAAAGCGTGGGGAGCGAACAGGATTAGATACCCTGGTAGTCCACGCCGTAA
+
GGGGGGGGGGGGGGGGGFGGFGGGGEFGFFGGGFGFGGGFEGGGGGGGGGGGFGGGGGGGGGGGGGFGGGGGGGGGGGGGGGGDFGGGGGGGGGGGGGGGGGCFGGGGGGGGGGGGGGGGGDGFGGGGGGGGGGGGGFFFGFCFGGGGDGGGGGGGGGGGGGGGGGGGGGFGGGGGGGGGGGGGGGGGGGGGGGGGGGGGGGGFGGGGGGGGGGGGGGGGGGGGFGGGGGGGGGGFGGDGGGFFFFGGEGEFBBGGFFBFGGGG?FFFAFFFFGFB>FFFGD
@M02352:288:000000000-CKWC8:1:1101:5373:4615 1:N:0:ATGCGCAG+GTAAGGAG
TACGGAAGGTGCAAGCGTTAATCGGAATTACTGGGCGTAAAGCGCGCGTAGGCGGTTTTGTCAGTCGGATGTGAAAGCCCAGGGCTCAACCTTGGAACTGCATTCGATACTGCAAGACTAGAGTATGGTAGAGGAGAGTGGAATTCCAGGTGTAGCGGTGAAATGCGTAGATATCTGGAGGAACACCAGTGGCGAAGGCGACTCTCTGGCCCAATACTGACGCTGAGGTGCGAAAGCGTGGGGAGCAAACAGGATTAGATACCCTGGTAGTCCAAGCCGTAA
+
FFGGE7CGEGGGGGGGGGGGCFGGGG>FFFCFCGGGGGGGGGGGGCFGGFGEGGGGGGGGGGGGGGGGGGGGGGGGGGCGGGGGGFGGFGGGGGGFGGGFGGFFGGGGGGGGGGGGFFGGFGCF9DFGC<CFGFGGGGGGFCFFFGGGGGGGGGGGGGG7:FGGGGGGGGGFGCGFCCECEF<CFFDGGGGGGGDEGGGECEGEE?CFFC7CEGF8?FFCCEEGGDGFGGFGGDD3CGGGGGDB6:FC+95?BFGGFF2=EFF<@FGF<87>4*=2(4;379
@M02352:288:000000000-CKWC8:1:1101:5369:4636 1:N:0:ATGCGCAG+CTAAGGAG
TACGGAGGGTGCAAGCGTTATTCGGAATCACTGGGCGTAAAGGGTGCGTAGGCGGTTTATTCAGTCGGATGTGAAAGCCCAGGGCTCAACTTTGGAACTGCATTTGATACTGCATGACTAGAGTAATGTGGAGGTAGGTGGAATGCGTAGTGTAGCGGTGAAATGCATAGATATCAGGAAGAATACCAATGGCGAAGGCAGCTTTCTAGGTATATACTGACGCTGATGGACGAAAGCGTGGGGAGCAAACAGGATTAGATACCCTGGTAGTCCACGCCGTAA
+
GGGGGG:FGG,F@EGGGGGG8,CFGGGG9F,FFGG8+@FGGG,F66FF?FGGGGGGB,,,C,CFGG=FG7FGGGGG<FGGF<+BFGGGGG9,CFGGGGGFG9FF,EFFGGGG9,,CDGGBFGCF,537C,CB,@8,,+C,8FGG7,+++@FGGGGGGGGGGGGGGG9CGGGGGG,,,,,,>FGCGGGC,@,BFGGGGGG***0+,5C9+0+++?CFGGFGGEGG*C+<+*97EEGDGGGGGGFFFFGGGGFF<FFGFFFFGGGGFFGFFFFFFGFF6?E>GD
@M02352:288:000000000-CKWC8:1:1101:5388:4645 1:N:0:ATGCGCAG+GTAAGGAG
TACGGAAGGTGCAAGCGTTAATCGGAATTACTGGGCGTAAAGCGCGCGTAGGCGGTTTTGTCAGTCGGATGTGAAAGCCCAGGGCTCAACCTTGGAACTGCATTCGATACTGCAAGACTAGAGTATGGTAGAGGAGAGTGGAATTCCAGGTGTAGCGGTGAAATGCGTAGATATCAGGAGGAACACCAGTGGCGAAGGCGACTCTCTGGCCCAATACTGACGCTGATGTGCGACAGCGTGGGGAGCAACCAGGATTAGATACCCTGGTAGTCCACGCCTTAA
+
GGGD7F7F:F8FFGCG@FGF<AFGGG7FCCEFGGGF7FEFGC<:7:FFGGGG9CC++B<<FDG9FFF7:FGGGFGGF,,4B,BC>DGGGGGDF,=8B,BAFGDF3DDGFECG=FCG8<@C,,:FG,@7@F9@F@7<:FFCCFFCEG=,?E,,?D?CFDGCFFFGGC*=CEEGFCC,686BEC,+2=FFCG,9CEGGGGF5*/:><@EFG6D*;E>FFCF@:57EE3+<++29C*107/>;?=B0(73>*08<:<GG4=2*<CEGFFFF277>F>F69:)(0:
@M02352:288:000000000-CKWC8:1:1101:11026:4659 1:N:0:ATGCGCAG+GTAAGGAG
TACGGAGGGTGCAAGCGTTATCCGGAATCACTGGGTTTAAAGGGTGCGTAGGTGGACTAGTAAGTCAGAGGTGAAATCCCACAGCTTAACTGTGGAACTGCCTTTGATACTGCTTGTCTTGAATCAGGTTGAGGTATGCGGAATGTGGCATGTAGCGGTGAAATGCGTAGATATGCCATAGAACACCGATTGCGAAGGCAGCATACTGGCCCTGTATTGACACTGAGGCACGAAAGCGTGGGGAGCGAACAGGATTAGATACCCTGGTAGTCCACGCCCTAA
+
GGGGGGGGGGGGGGGGGGGGGGGGGGGGGGGGGGGGGGGGGGGGGGGGGGGGGGGGGGGGGGGGGGGGGGGGGGGGGGGGGGGGGGGGGGGGGGGGGGGGGGGGGGGGGGGGGGGGGGGGGGGGGGGGGGGGGGGGGGGGGGGGGGGGGGGGGGGGGGGGGGGGGGGGGGGGGGGGGGGGGGGGGGGGGGGGGGGGGGGGGGGGGGGGGGCFDGFFGGGGGGGGGGGGGGGGGGGFGGGGGGFFBDGGGGFFFFGGFFFFGGFGFFGFFFFFFGFF>?D>GG
@M02352:288:000000000-CKWC8:1:1101:12593:4686 1:N:0:ATGCGCAG+GTAAGGAG
TACGGAGGATCCAAGCGTTATCCGGAATCATTGGGTTTAAAGGGTCCGTAGGTGGATGATTAAGTCAGAGGTGAAATCCTGCAGCTCAACTGTAGAATTGCCTTTGATACTGGTTGTCTTGAGTTATTATGAAGTAGTTAGAATATGTAGTGTAGCGGTGAAATGCATAGATATTACATAGAATACCAATTGCGAAGGCAGATTACTAATAATATACTGACACTGATGGACGAAAGCGTGGGGAGCGAACAGGATTAGATACCCTGGTAGTCCACGCCGTAA
+
GGGGGGGGGGGGGGGGGGGGGGGGGFGGGGGGGGGGGGGGGGGGGGGGGGGGGGGGGGGGGGGGGGGGGGGGGGGGGGGGGGGGGGGGGGGGGGGGGGGGGGGGGGGGGGGGGGGGGGGGGGGGGGGGGGGGGGGGGGGGGGGFEFGGGGGGGGGGGGGGGGGGGGGGGGGGGGGGGGGGFFGGGGGGGGGGGGGGGGGGGGGGGGGGGGGGGGGGGGGGFGGGGGGGGGGGGGGFGGDGGGFFFFGGGGFFBBGGFFFFGGGGFFGFFFFFFGFFFFFFGG
@M02352:288:000000000-CKWC8:1:1101:12576:4691 1:N:0:ATGCGCAG+GTAAGGAG
TACGGAGGATCCAAGCGTTATCCGGAATCATTGGGTTTAAAGGGTCCGTAGGTGGATGATTAAGTCAGAGGTGAAATCCTGCAGCTCAACTGTAGAATTGCCTTTGATACTGGTTGTCTTGAGTTATTATGAAGTAGTTAGAATATGTAGTGTGGCGGTGAAATGCATAGATATTACATAGAATACCAATTGCGAAGGCAGATTACTAATAATATACTGACACTGATGGACGAAAGCGTGGGGAGCGAACAGGATTAGATACCCTGGTAGTCCACGCCGTAA
+
GGGGGGGGGGGGGGGGGGGGGGGGGGGGGGGGGGFFGGGGGGGGGGGGGGFGGGGGGGFFGGGGGGGGGGGGGGGGGGGGGGGGGCGFGGGGGGGGGFGGGGGGGFGGGGGGGGGGGGGGGGGGGGGGCFGGGGGGGFGGGGGGGGGGGGGFGDDGEGGGGGGGGGGGGCGGGGCFGGGFBFCFFGGGGGGGGCEE*>CFGFFGGGGGGGGGGGGGGGGGGGGGGFGFGGGGGGGFGGGGGGF;1AGCED>F<4D>)?5FG?FGFFFFDFFAFG=?FFFFDC
@M02352:288:000000000-CKWC8:1:1101:26687:4766 1:N:0:ATGCGCAG+GTAAGGAG
TACGGAGGGTCCAAGCGTTATCCGGAATCATTGGGTTTAAAGGGTGCGCAGGCGGTTTATTAAGTCAGTGGTGAAATCTCGAGGCTCAACCTCGAAACTGCCATTGATACTGATAGACTTGAGTTCAGTTGGAGTAGGCGGAATGTGTAGTGTAGCGGTGAAATGCTTAGATATTACACAGAACACCGATAGCGAAGGCAGCTTACTAAACTGATACTGACGCTGAGGCACGAAAGCGTGGGGAGCGAACAGGATTAGATACCCTGGTAGTCCACGCCGTAA
+
GGGGGGGGGGGGGGGGGGGGGGGGGGGFGGGFGFGGGDGGGGGGGGGGGGGGDGGGGGFGGGGGGGGGGGGGGGGGGGGGGFGGGGGGGGGGG>@FGGGFGGE?EFFGFGGGGFGGGFGGGGFGGC=CFGFGGFGGGGGGGGGGFGFFFGGGGGGGGGGGGGGGFGGGGGGGGGGGGFEGEFCFGGGGGGGGGGGGDGGGGDGGGGGGGGGGGFFDGGGGGEGGGD*;FEGGGGGEFGGEGGBB1@DD*>BFB?GGFFFFGGFGFFGF26<AFGF?FF:;CD
@M02352:288:000000000-CKWC8:1:1101:16530:4817 1:N:0:ATGCGCAC+GTAAGGGG
TACGGAGGGTCCGAGCGTTATCCGGAATTATTGGGTTTAAAGGGTCCGTAGGCGGGCCATTAAGTCAGAGGTGAAAGTCTGCCGCTCAACGGTAGAATTGCCTTTGATACTGGTGGTCTTGAGTTCGAGAGAGGTTGGCGGAATTTGTAGTGTAGCGGTGAAATGCGTAGATATTACATAGAACACCGATTGCGAAGGCAGCTGACTGGCTGGATACTGACGCTGATGGACGAAAGCGTGGGGAGCGAACAGGATTAGATACCCTGGTAGTCCACGCCGTAA
+
GGGGGGGGG:;6:FFGGGG,E,EFGGGGGG<FGGG6,BFGGG<CGCFGGGGGGGG7=FG<?FGGGCGG<FGGGGGG98E,CA,@FGGGGG+@8+BEFAFGGGG<F>F<FGG=3FEGGGGGGGGGG,+@F,CF*@F33F7FGGGG7,3,3@FGGGG@EGGGGGGGCG*=EGGGGGG99+2+?FGGGGGE*?*AFGEGGGG>EGG6CGG+*;C**;<:CGGGGGGGGGGG+CCGGGGF*CCEGGFFFF<DGGFFFFGGFFFFGGGGFFGFFFFFFGF1><@FDD
@M02352:288:000000000-CKWC8:1:1101:16551:4823 1:N:0:ATGCGCAG+GTAAGGAG
TACGGAGGGTCCAAGCGTTATCCGGAATCATTGGGTTTAAAGGGTCCGTAGGCGGGCAGCTCAGTCAGTGGTGAAAGTCTGCAGCTCAACTGTAGAATTGCCATTGATACTGGTTGTCTTGAATTATTGTGAAGTATTTAGAATAAGTAGTGTAGCGGTGAAATGCATAGATATTACTTAGAATACCAATTGCGAAGGCAGAGTACTAACAATATATTGACGCTGATGGACGAAAGCGTGGGGAGCGAACAGGATTAGATACCCTGGTAGTCCACGCCGTAA
+
GGGGGGGGGGGGGGGGGGGGGGGGGGGGGGGGGGGGGGGGGGGGGGGGGGGGGGGGGGGGGGGGGGGGGGGGGGGGGGGGGGGGGGGGGGGGGGGGGGGGGGGGGGGGGGGGGGGGGGGGGGAFGFGGGGGGCFGGGGGGGGGGGCGGGGGGGGGGGGGGGGGGGGGGGGGGGGGGGFFGGGGGGGGGGGGGGGGGGGGGGGFFFGGGGGGGGGGGGGGGGGGGGGGGGGGGGGGFFGGGGG>?BFGGGGFFFFGGFFFFFFGGFFGFBFFFFDFFFFFFGG
@M02352:288:000000000-CKWC8:1:1101:14500:4851 1:N:0:ATGCGCAG+GTAAGGAG
TACGGAGGGGGTTAGCGTTGTTCGGAATTACTGGGCGTAAAGCGCGCGTAGGCGGACTAGTAAGTTAGGGGTGAAATCCCAGGGCTCAACCCTGGAACTGCCTCTAAAACTGCTAGTCTTGAGTTCGAGAGAGGTGAGTGGAATTCCGAGTGTAGAGGTGAAATTCGTAGATATTCGGAGGAACACCAGTGGCGAAGGCGGCTCACCGGCTCGATACTGACGCTGAGGTGCGAAAGCGTGGGGAGCAAACAGGATTAGATACCCTGGTAGTCCACGCCGTAA
+
GGGGGGGGGGGGGGGGGGGGGGGGGGGGGGGGGGGGGGGGGGGGGGGGGGGGGGGGGGGGGGGGGGGGGGGGGGGGGGGGGGGGGGGGGGGGGGGGGGGGGGGGGGGGGGGGGGGGGGGGFGGGGGGFGGGGGGGGGGGGGGGGGGGGGGGGGGGGGGGGGGGGGGGGGGGGGGGGGGGGGGFGGGGGGGGGGGGGGGGGGGGGGGGGGGGGGGGGGGGGGGGGGDFGGGGGGG3@FGGDGGFBFFGGGGFFF?GGFFBFGGFGFFGFFFFFFGFFFFFBDG
@M02352:288:000000000-CKWC8:1:1101:21654:4853 1:N:0:ATGCGCAG+GTAAGGAG
TACGGAGGGGGTTAGCGTTGTTCGGAATTACTGGGCGTAAAGCGCACGTAGGCGGATCAGAAAGTAAGGGGTGAAATCCCAGGGCTCAACCCTGGAACTGCCTCTTAAACTCCTGGTCTTGAGTTCGAGAGAGGTGAGTGGAATTCCGAGTGTAGAGGTGAAATTCGTAGATATTCGGAGGAACACCAGTGGCGAAGGCGGCTCACTGGCTCGATACTGACGCTGAGGTGCGAAAGTGTGGGGAGCAAACAGGATTAGATACCCTGGTAGTCCACACCGTAA
+
GGGGDGGGDGG:6DFGGGGGGGGGGGGGGGCGGGGGGGGGGGGG7:>FEGGGGGGGGGGFCFGGGGGGCFGGGGGGGGGGFDFGGGGGGGGGE=FGGGGGGGGG8CFGGGGFFGGFFFGGGGGGGG7>:FFGGGBFGGGGGGGGGGGGCEGGGGG@CGGGGGGGGGGGGGGGGGF@FGGGGGGGGGGGGGGGGGCEEGGGGGGGFGGGGFCCGDCEGFGGGEGGGGGGFCDGGGDFFGGGGE>09DFFGGFF?FDGFFFFGGGGFFGFF?26FF48??E?<C
@M02352:288:000000000-CKWC8:1:1101:25159:4905 1:N:0:ATGCGCAG+GTAAGGAG
TACGGAGGGGGTTAGCGTTGTTCGGAATTACTGGGCGTAAAGCGCACGTAGGCGGATCAGAAAGTATAGGGTGAAATCCCAGGGCTCAACCCTTGAACTGCCTTATAAACTCCTGGTCTTGAGTTCGAGAGAGGTAAGTGGATTTCCGAGTGTAGAGGTGAAATTCGTCGTTATTCGGAGGACCACCAGTGGCGAAGGCGGCTTACTGGCTCGATCCTGACGCTGAGGTGCGAAAGTGTGGGGAGCAAACAGGATTAGCTCCCCTGGTAGTCCACACCGTAA
+
FAFGG;CEE+CFGGFGGGGGGGG7C7@FFDGGGGGC7F+=9EFG+@FGGGGGGGGCG@FE<E8<F<?5<FDF=<FEFEFFFAFEFGGG,,DBE,,,,B,,>BFFDBGF=3,C=EF<FBFC<,>,EF+@<DFGG@@,;,@CCE,@<@,@F*>*72,,?,?<FF,;C@C4***16:EGG>CECEEF7FEGEFFC8*83?*AEEGGG8@CD+*9?8:86CF?CF>C5*988E7*CEE3:FFG78;>1()996C5433CD>F79+<:/5739A=3:F7?0:15.*9
@M02352:288:000000000-CKWC8:1:1101:5027:5006 1:N:0:ATGCGCAG+GTAAGGAG
TACGGAGGATCCAAGCGTTATCCGGAATCATTGGGTTTAAAGGGTCCGTAGGTGGATAATTAAGTCAGAGGTGAAATCCTGCAGCTCAACTGTAGAATTGCCTTTGATACTGGTTGTCTTGAGTTATTATGAAGTAGTTAGAATATGTAGTGTAGCGGTGAAATGCATAGATATTACATAGAATACCAATTGCGAAGGCAGATTACTAATAATATACTGACACTGATGGACGAAAGCGTGGGGAGCGAACAGGATTAGATACCCTGGTAGTCCACGCCGTAA
+
GEGGGGGDGGFCEGGGGGGEG@DFCC:FFEFFGEFBFCD<EEA@GFG=FF>CFFDFGFGAFFGGGGGGCFGGGGGGGGGGFEBFF=F<FFGFEFGGGGFFGGGFGGGFFCFDFGGGGGFGGGFF<FGFFGGFEDEFG<DEF9?F<EFFGDFGGDFFEEFGFFDD=CFGGGCGGFGGGGFGGFFFFF@FFGFDFGGGGGGGGG?@<FGEFGGGGGGGGGGCFGGGGGGF9?FDGGGFFEGGG=B;>EGDEDFFB<FGBFFFFCDDFFGFFFDA?CFB9?>6D7
@M02352:288:000000000-CKWC8:1:1101:12344:5057 1:N:0:ATGCGCAG+GTAAGGAG
TACGGAGGATCCAAGCGTTATCCGGAATCATTGGGTTTAAAGGGTCCGTAGGTGGATAATTAAGTCAGAGGTGAAAGTCTGCAGCTCAACTGTAGAATTGCCTTTGATACTGGTTATCTTGAGTTATTATGAAGTAGTTAGAATATGTAGTGTAGCGGTGAAATGCATAGATATTACATAGAATACCAATTGCGAAGGCAGATTACTAATAATCAACTGACACTGATGGACGAAAGCGTGGGGAGCGAACAGGATTAGATACCCTGGTAGTCCACGCCGTAA
+
GGGGGGGGGGGGGGGGGGGGFGGGGEGGGGGGGGGFGGGGGGGGGGGGGGGGFGGGGGGGGGGGGGGGGGGGGGGGGGGGGGFGGFGGGGGGGGGGGGGGGGGGGGFGGGGGGGGGGGGGGGGGAFGGGGGGGGGGGGGGGGGGGGGGGGGGGGGGGGGGGGGGGGGGGGGGGGGGGGGGGGGGGGGFGGGGGGGGGGGGGGGFGGGGGGGGGGGGGGGGGGGGGGGGGGGGGGGFGGGEEGFFFFGGEGFF?F:FBFFFGGDGFFFFFFFFFGFFFFFFGG
@M02352:288:000000000-CKWC8:1:1101:20115:5062 1:N:0:ATGCGCAG+GTAAGGAG
TACGGAGGGGGTTAGCGTTGTTCGGAATTACTGGGCGTAAAGCGTACGTAGGCGGATTGGAAAGTTGGGGGTGAAATCCCAGGGCTCAACCCTGGAACTGCCTCCAAAACTATCAGTCTAGAGTTCGAGAGAGGTGAGTGGAATTCCGAGTGTAGAGGTGAAATTCGTAGATATTCGGAGGAACACCAGTGGCGAAGGCGGCTCACTGGCTCGATACTGACGCTGAGGTGCGAAAGTGTGGGGAGCAAACAGGATTAGATACCCTGGTAGTCCACACCGTAA
+
GGGGGEGGGDGFGGGGGGGGGGGGGGFGGGGGGGGGGGGGGGGGGGGGGGGGGGGGFGGGGGGGGGGGGGGGGGGGGGGGGGGGGGGGGGFGGGGGGGGGGGGGGGGGGGGGGGGGFGGGGGGGGGGCFGGGGGGGGGGGGGGGGGGGGGGGFGGGGGGGGGGGGGGGGGGGGGGGGGGGGGFGGGGGGGGGGGGGGGGGGGGGGGGGGGGGGGGGEGGFFGEEGDGGFGGGGGGFGGGGGGFFFFGGGDFF:?FGFFFFGGCFFFGFFFDFFCF?BFFFGG
@M02352:288:000000000-CKWC8:1:1101:23671:5090 1:N:0:ATGCGCAG+GTAAGGAG
TACGGAGGGGGTTAGCGTTGTTCGGAATTACTGGGCGTAAAGCGCACGTAGGCGGATCAGAAAGTATAGGGTGAAATCCCAGGGCTCAACCCTGGAACTGCCTTGTAAACTCCTGGTCTTGAGTTCGAGAGAGGTGAGTGGAATTCCGAGTGTAGAGGTGAAATTCGTAGATATTCGGAGGAACACCAGTGGCGAAGGCGGCTCACTGGCTCGATACTGACGCTGAGGTGCGAAAGTGTGGGGAGCAAACAGGATTAGATACCCTGGTAGTCCACACCGTAA
+
GGGGGGGGGGGCFGGGGGGGGGGGGGGGGGGGGGGGGGGGGGGGGGGGGGGGGGGGGEGGDGGGGGGGGGGGGGGGGGGGGGGGGGGGGGGGFGGGGGGGGGGGGGGFGGGFFFFBFGGGGGFGGGGGGGDGGGGGGGGGFGGGGFGGGGGGGGGGGGGGGGGGGGGGGGGGGGGGGGDGGGGGFGGGGGGGGGGGGGGGGDEGGGGGGGGGGGGGEGGGGGGGGGGGGGFGGGGFGGGGEGF?BFGGGGFFBBGGFFFFGGGFFF7FFFFFFGF>??E?G>
@M02352:288:000000000-CKWC8:1:1101:20318:5189 1:N:0:ATGCGCAG+GTAAGGAG
TACGGAGGATCCAAGCGTTATCCGGAATCATTGGGTTTAAAGGGTCCGTAGGTGGATAATTAAGTCAGAGGTGAAAGTTTGCGGCTCAACCGTAAAATTGCCTTTGATACTGGTTATCTTGAATTATTGTGAAGTAGTTAGAATATGTAGTGTAGCGGTGAAATGCATAGATATTACATAGAATACCAATTGCGAAGGCAGATTACTAACAATATATTGACACTGATGGACGAAAGCGTGGGGAGCGAACAGGATTAGATACCCTGGTAGTCCACGCCGTAA
+
GGGGGEGGCEFGGEGGGCFGFGGGGCFGGGGGGGGGGGFFGGGGGGGGFFFFFGGGGGGGGGGGGGGGFG7FFGGGGFGGGGGGGGGGGGGGGGGGGGGGGGGGGGGGGGGFGGGGGGGGGGGEGFFGGGGFDFGGGGGGGEFGGGGGGGGGGGGGGGGGGGGGGGGGGGGGGGGGGGGGGGGGGGGGGGGGGGGGGGGGGGGFFFGGGGDF9CEGEECGGGGGGFGGFGGDGGGFGGGGGCE09:DGC>BFFFGG?FFFGGGG?FGFFFFFFGFFFFFBGG
@M02352:288:000000000-CKWC8:1:1101:25417:5191 1:N:0:ATGCGCAG+GTAAGGAG
TACGGAGGATCCAAGCGTTATCCGGAATCATTGGGTTTAAAGGGTCCGTAGGTGGATGATTAAGTCAGAGGTGAAATCCTGCAGCTCAACTGTAGAATTGCCTTTGATACTGGTTGTCTTGAGTTATTATGAAGTAGTTAGAATATGTAGTGTAGCGGTGAAATGCATAGATATTACATAGAATACCAATTGCGAAGGCAGATTACTAATAATATACTGACACTGATGGACGAAAGCGTGGGGAGCGAACAGGATTAGATACCCTGGTAGTCCACGCCGTAA
+
GGGGGGGGGGGGGGGFGGGGGGGGGGGGGGGFGGGFGGGGGGGGGGGGEFGGFGGGGGGGGGFGGGGGGGGGGGGGGGGGGGGGFFGCFGGGGGGGGGGGGGGGFGGGGGGGGGGGGGGGGGGGGGGGGGGGGGGGGGGGGGGGGGGGGGGGGGGGGGGGGGGGGGGGGGGGGGGGGGGGGGGFGFGGGGGGGGGGGGGGGGGGGGFGFGFGGGGGGGGGGGGDGGGGGGGGGGGFGG<EGGFFFFGGGGBFFFGFFFFFGGGCFFGFFFFFFF@B>BFFGG
@M02352:288:000000000-CKWC8:1:1101:4662:5196 1:N:0:ATGCGCAG+GTAAGGAG
TACGGAGGGTCCAAGCGTTATCCGGAATCATTGGGTTTAAAGGGTCCGCAGGCGGTCAATTAAGTCAGAGGTGAAAGCCCATCGCTCAACGATGGAACTGCCTTTGATACTGGTTGACTTGAGTTATACGGAAGTAGATAGAATAAGTAGTGTAGCGGTGAAATGCATAGATATTACTTAGAATACCGATTGCGAAGGCAGTCTACTACGTATATACTGACGCTCATGGACGAAAGCGTGGGGAGCGAACAGGATTAGATACCCTGGTAGTCCACGCCGTAA
+
GGGGGGGGGFFFFGGDGGGGGGGGGGFFGGDGGGGF7FGGGGGGGGGGGGGGGGGFGGGGGGGGGGGGGGGGGGGGGGGGGFEGGGGGGGGGGGGGGGGGGGGGGGG9FGGGGGGGGGGGGGGGGGGGGGGGGGGGGGGGGGGGGGCFGGGGGGGGGGFGGGGGGGGGGGGGGGFGGCFGGGGGG:FEGGGGGGGGGGGGGFEGFGGGGEGGGGGGGFGGGGGGDGEGGFGGGGGFGGGGGGEBFFGGGGFFFF:F?FFFGGGGFFGFFFFFFGFF6:DBGG
@M02352:288:000000000-CKWC8:1:1101:25436:5199 1:N:0:ATGCGCAG+GTAAGGAG
TACGGAGGATCCAAGCGTTATCCGGAATCATTGGGTTTAAAGGGTCCGTAGGTGGATGATTAAGTCAGAGGTGAAATCCTGCAGCTCAACTGTAGAATTGCCTTTGATACTGGTTGTCTTGAGTTATTATGAAGTAGTTAGAATATGTAGTGTAGCGGTGAAATGCATAGATATTACATAGAATACCAATTGCGAAGGCAGATTACTAATAATATACTGACACTGATGGACGAAAGCGTGGGGAGCGAACAGGATTAGATACCCTGGTAGTCCACGCCGTAA
+
GGGGGGGGGGGGGGGGGGGGGGGGGGGGGGGGGGGFGGGGGGGGGGGGGGGGGCFGGFGGGG<EFGGGGGGGGGGGFGGGGGGGGGGGGGFFGGGGGGGGGGGGGGF<FGGGGGGFGGGGFFGGGGGGGGGGAFGDFGGGCGGGGGAFFGGGGGFGGDFGGGGGGFFGGGGGGGFCGGGGGGG9EFCCFFGFGEGGGGGGDGG9FGGGGGFCCFGG7DGGGGGGFFCGFDGDGGGDFGCEGG3;;EDDGGEFBFGC??>FFGGFFFCFBFABFG@FFFFFGD
@M02352:288:000000000-CKWC8:1:1101:6912:5216 1:N:0:ATGCGCAG+GTAAGGAG
TACGGAGGATCCAAGCGTTATCCGGAATCATTGGGTTTAAAGGGTCCGTAGGTGGATAATTAAGTCAGAGGTGAAATCTTGCCGCTTAACGGTAAAATTGCCTTTGATACTGGTTGTCTTGAGTTATTATGAAGTGGTTAGAATATGTAGTGTAGCGGTGAAATGCATAGATATTACATAGAATACCAATTGCGAAGGCAGATCACTAATAATATACTGACACTGATGGACGAAAGCGTGGGGAGCGAACAGGATTAGATACCCTGGTAGTCCACGCCGTAA
+
GFGFGGGGCEGGGFGGGGGGFFGGGDGGFGGGGGGFGGFFFGGGGGFGFGGGGGGEGGGGGGGGGFGGGGGGGGGGGFFGGGGGEFGGGGDGGGGGGGGGGGGGGGGGGGFGGGGG:FFGFFFFFGGGGGGGGGGDFFCF8BFGFGCGGGGGGGGGDCFCFFGGFGGACFGGGEGGGGGGCGGAB,DE7FC9EEEGGGDFEGGFGF?CFC:FFDFGFG9E8CFGGGF?FFC7EGGFC:*=EGFD>A37=DDF?17746)9<98740*/6BB49CFF9FF9<C
@M02352:288:000000000-CKWC8:1:1101:25643:5224 1:N:0:ATGCGCAG+CTAAGGAG
TACGGAGGATCCAAGCGTTATCCGGATTTATTGGGTTTAAAGGGTCCGTAGGTGGACAATTAAGTCAGAGGTGAAATTCTGCAGCTCAACTGTAGAATTGCCTTTGATACTGGTTGTCTTGAGTTATTATGAGGTAGGTAGAATATGTAGTGTAGCGGTGAAATGCATAGATATTACATAGAATACCAATTGCGAAGGCAGATCACTAATCAGATACTGACACTGATGCACGAAAGCGTGGGGAGCGAACAGGATTAGATACCCTGGTAGTCCACGCCGTAA
+
GGGFGEEED<FG,CFC@CFGGGFFGD,B6EFGFGGBFEGFFGGG,,CFGGGGCEFGCE8EFGGGGGGGFFGFFGGG<,,CFG9CF<FGGF,FFG9EGGGGGE,CFFGFGGGGG5FFGFGGGCGG9,,,9AEE,AFAF+5,CFCF,CFFDFGGGGGFGGGEGGGGGF9EGGGGGG,EF9,ECGFC<FG9BFGGGGGGGGGGG*>2DD?,,5*,,66>DFGGGGGGGGGG,=CGGGGF4CDGGG><;ECGGGFFFFFC?FFFGGFC?FF@<FAFFGF6;0>>GD
@M02352:288:000000000-CKWC8:1:1101:6314:5252 1:N:0:ATGCGCAG+GTAAGGAG
TACGGAGGGGGTTAGCGTTGTTCGGAATTACTGGGCGTAAAGCGTACGTAGGCGGATTAGTCAGTTAGGGGTGAAATCCCAGGGCTCAACCCTGGAACTGCCTCTAATACTGCTAGTCTTGAGTTCGAGAGAGGTGAGTGGAATTCCAAGTGTAGAGGTGAAATTCGTAGATATTTGGAGGAACACCAGTGGCGAAGGCGGCTCACTGGCTCGATACTGACGCTGAGGTACGAAAGTGTGGGGAGCAAACAGGATTAGATACCCTGGTAGTCCACACCGTAA
+
GGGGGGGGGGGGEGFGGGGGGGGGGGGGGGGGGGGGGGGGGGGGGGGGGGGGGGGGGGGGGGGGFFGGGGGGGGGGFGGGGGGGGGGGGGGGGGGGGGGGGGGGGGGGGGGGGGGGGGGGGGGGGGGGGGGGGGGGGGGGGGGGGGGGGGGGGGGGGGGGGGGGFGGGGGGFGGGGGGGGGGGGGGGGGGGGGGGGGGGGGGEGFFFGGGGGGGGGGGGGGGGGGGGGGGGGGGGFFGGGGGFFFFGGGGFFFFFGDF>FGGFGFFGFFFFBFGFBB?E6FG
@M02352:288:000000000-CKWC8:1:1101:23626:5360 1:N:0:ATGCGCAG+GTAAGGAG
TACGGAGGATCCAAGCGTTATCCGGAATCATTGGGTTTAAAGGGTCCGTAGGTGGATGATTAAGTCAGAGGTGAAATCCTGCAGCTCAACTGTAGAATTGCCTTTGATACTGGTTGTCTTGAGTTATTATGAAGTAGTTAGAATATGTAGTGTAGCGGTGAAATGCATAGATATTACATAGAATACCAATTGCGAAGGCAGATTACTAATAATATACTGACACTGATGGACGAAAGCGTGGGGAGCGAACAGGATTAGATACCCTGGTAGTCCACACCGTAA
+
GGGGGGGGGGGGGGGGGGGGGGGGGGGGGGGGGGGFG7FGGGGGGGEFEA@CFGGFGGGGGFGFGCGGGGGGGGGGGGGGGGGGGEGFGGGGGGGGGGGGGFGGGEFGFGGGGFGGGGGGGGGGGGGGGFGGDGGGF8EFGGGGGFGGGGGGGFGGGGGGGGFGGGGGGGGGGGGGGGGFGGGFFFGFGGGGGGGGGGGGGGGFGGGGGGGFGGGGGGGGGGGGGFFGGGFGGGGFGECGGGFFFFGGCDE?FFFGFFFFGFCGFFGFFFA<FGF?FBB:GG
@M02352:288:000000000-CKWC8:1:1101:14742:5375 1:N:0:ATGCGCAG+GTAAGGAG
TACGGAGGATCCAAGCGTTATCCGGAATCATTGGGTTTAAAGGGTCCGTAGGCGGGCATATAAGTCAGTGGTGAAAGTCTGTGGCTCAACCATAGAATTGCCATTGATACTGTATGTCTTGAATTATTGTGAAGTGGTTAGAATATGTAGTGTAGCGGTGAAATGCTTAGAGATTACATAGAATACCGATTGCGAAGGCAGATCACTAACAATATATTGACGCTGATGGACGAAAGCGTAGGTAGCGAACAGGATTAGATACCCTGGTAGTCCACACCGTAA
+
GGGGGGGGGGGGGGGGGGGGGGGGGGGGGGGGGGGFGGGGGGGGGGGGGGGGGGGGGGGGGGGGGGFGGGGGGGGGGGGGGGGGGGGGGGGGGGGGGGGGGGGGGGGGGGGGGGGGGGGGGGGGGGGGGGGGGGGGGFGGGGGGGGGGGGGGGGGGGGGGGGGGGGGGGGGGGGGGGGGGGGGGGGGGGGGGGGGGGGGGGGGGGGGGGGGGGGGGGGGGGGGGGGFGGGGGGEGFGGCGGGFFFFGGGGFFFFGGFFFFGGGGFFGFFFFFFGFF?FFFGG
@M02352:288:000000000-CKWC8:1:1101:22646:5432 1:N:0:ATGCGCAG+GTAAGGAG
TACGGAGGATCCAAGCGTTATCCGGAATCATTGGGTTTAAAGGGTCCGCAGGCGGTTGTTTAAGTCAGAGGTGAAAGTTTGCAGCTCAACTGTAAAATTGCCTTTGATACTGAATGACTTGAGTTATAATGAAGTGGTTAGAATATGTAGTGTAGCGGTGAAATGCATAGATATTACATAGAATACCGATTGCGAAGGCAGATCACTAATTATATACTGACGCTGAGGGACGAAAGCGTGGGGAGCGAACAGGATTAGATACCCTGGTAGTCCACGCCGTAA
+
GDE@CECD,;EFG@FGDB@FGGGGGCCGA@FEF@F6B@C<<FCGFG<FFGGDFEGGGGGGGGGGGGFFCFG=DFEEFFGGDA5BE<FGGGGGFF<FGA=FFGG9?F9CFGGGG9DCFGGGGFGBFGGFDGGC9@FFGEGGGGGGGGGGGGEBFGCBCECCFGFCEGBFFFFGGGFGGGGC@GGGGGGGGGGGGDGGGEDGEDGFFGGCFFGGFGFFCGGC8E*AEGFGGGGGDDDFGGGGGGF?9>3C*157<(*:)?4FCF86?5FFFBB29DF16?39DD
@M02352:288:000000000-CKWC8:1:1101:11285:5456 1:N:0:ATGCGCAG+GTAAGGAG
TACGGAGGATCCAAGCGTTATCCGGAATCATTGGGTTTAAAGGGTCCGTAGGTGGATGATTAAGTCAGAGGTGAAATCCTGCAGCTCAACTGTAGAATTGCCTTTGATACTGGTTATCTTGAGTTATTATGAAGTAGTCAGAATATGTAGTGTAGCGGTGAAATGCATAGATATTACATAGAATACCAATTGCGAAGGCAGATTACTAATAATATACTGACACTGATGGACGAAAGCGTGGGGAGCGAACAGGATTAGATACCCTGGTAGTCCACGCCGTAA
+
GGFGGDEE:EFG<EFGGGGGGGGEG:@F,CFEFFG@@@EEDFGGEEFGGDGGGFGF<E,CFGFGFGGGGGGGFGGGGACEGGCEF<E@FF,FEFFGEFEEGA9EFFCGFGFGGGG9<EDEGFGGDAF<<,CFEFGGG<,@EFGG,,CF<<@FFFFGGGGGGGGGGG9,EDGFGGGGGGCFFGGE9FGGFGGGGGGGGDGGE5E@F>=;ECF:,?;DFGGCEGFGCF9C?,2?EGGE*CGGEE):9A5DGGFFFFGGFFB?FFCF?FGFFFFF=>F2>?F6DD
@M02352:288:000000000-CKWC8:1:1101:24287:5496 1:N:0:ATGCGCAG+GTAAGGAG
TACGGAGGGTCCGAGCGTTATCCGGAATCATTGGGTTTAAAGGGTCCGCAGGCGGTCGATTAAGTCAGAGGTGAAATCCCATAGCTCAACTATGGAACTGCCTTTGATACTGGTTGACTTGAGTCATATGGAAGTAGATAGAATGTGTAGTGTAGCGGTGAAATGCATAGATATTACACAGAATACCGATTGCGAAGGCAGTCTACTACGTATGTACTGACGCTCATGGACGAAAGCGTGGGGAGCGAACAGGATTAGATACCCTGGTAGTCCACGCCGTAA
+
GGGGGGGGGGGGGGGGGGGGGGGGGGGGGGGGGGGGGGGGGGGGGGGGGGGGGGGGGGGGGGGGGGGGGGGGGGGGGGGGGGGGGGGGGGGGGGGGGGGGGGGGGGGGGGGGGGGGDGGGGGGGGGGGGGGGGGGGGGGFGGGGGGGG9AEGGGFGGGGGGGGGGGGGGGGGGGGGGGGGGGGGGGGGGGGGGGGGEGGGGGGGGGGGGGGGGGGGGGGGGGGGGGGGGGGGGGGFGGGGGGFB6DGGGGFFFFGGFFFFGGGGFFFFFFFFFGFFFFFFGD
@M02352:288:000000000-CKWC8:1:1101:6511:5519 1:N:0:ATGCGCAG+GTAAGGAG
TACGGAGGGTGCAAGCGTTATCCGGAATCATTGGGCTTAAAGGGTCCGTAGGCGGGCTATTAAGTCAGAGGTGAAATCCCACAGCTCAACTGTGGAACTGCCTTTGATACTGGTAGTCTTGAGTTATATGGAAGTAGATAGAATGTCTAGTGTAGCGGTGAAATGCATAGATATTACACAGAATACCGATTGCGAAGGCAGTCTACTACGTATATACTGACGCTAAGGGACGAAAGCGTGGGGAGCGAACAGGATTAGATACCCTGGTAGTCCACGCCGTAA
+
GGGDGGGGGGGGGGGGGGGGF,CFGGGG,F,FGGG,6CFGGG9FCCFGGGGGCGG7+C<FGGGGG<@FGCGGGGGGFGGGGF:FGG8FGG9DFGGGGGGGGGGG9,FCFGGGG<=>>CF,CFGG9837E<DF<FGCA<FCGGGG,@,,7@FGGGGGGGGGGGGGGG,DGGG9CG7;2?;9EGGCF,C86C:CGGGGGGGF>53+?FG93:2+2BFGGGGGGCGG8D+865CDGGGFGGGGGG>BFF7DGGEFFFGGFFFFGGGGFFGFFFFFFGFF>B@BGG
@M02352:288:000000000-CKWC8:1:1101:22292:5562 1:N:0:ATGCGCAG+GTAAGGAG
TACGGAGGGTCCGAGCGTTAATCGGAATTACTGGGCGTAAAGCGCACGCAGGCGGTTTGTTAAGCTAGATGTGAAAGCCCTGGGCTCAACCTGGGAATTGCATTTAGAACTGGCAGGCTAGAGTTTTGGAGAGGGGAGTGGAATTCCAGGTGTAGCGGTGAAATGCGTAGATATCTGGAGGAACATCAGTGGCGAAGGCGACTCCCTGGTCAGTAACTGACGCTCATGTGCGAAAGTGTGGGTAGCGAACAGGATTAGATACCCTGGTAGTCCACACCGTAA
+
GGGGGGGGGGGGGGGGGGGGGGGGGGGGGGGGGGGGGGGGGGGGGGGGGFGGGGGFGGGGGGGGGGGGGGGGGGGGGGGGGGGGGGGGGGGGGGGGGGGGGGGGGGGGGGGGGGGGGGGGGGGGGGGGGGGGGGGGGGGGGGGGGGGGGGGGGGGGGGGGGGGGGGGGGGGGGGGGGGGGGGGGGGGGGGGGGGGGGGGGGGGGGGGGGGGGGGGGGGGGGGGCGGGGGGGGEGGFFGGGGGFFFFGGEDBFFFFGFFFFGGGGFFGFFFAB@D@FFFD?GD
@M02352:288:000000000-CKWC8:1:1101:13312:5619 1:N:0:ATGCGCAG+GTAAGGAG
TACGGAGGATCCAAGCGTTATCCGGAATCATTGGGTTTAAAGGGTCCGTAGGTGGATAATTAAGTCAGAGGTGAAAGTTTGCGGCTCAACCGTAAAATTGCCTTTGATACTGGTTATCTTGAATTATTATGAAGTAGTTAGAATATGTAGTGTAGCGGTGAAATGCATAGATATTACATAGAATACCAATTGCGAAGGCAGATTACTAATAATATATTGACACTGATGGACGAAAGCGTGGGGAGCGAACAGGATTAGATACCCTGGTAGTCCACGCCGTAA
+
GGGGGGGGGGGGGGGGGGGGGGGGGGGGFGGGGGGGGGGGGGGGGGGGFGGGFGGFGGGGGGGGGGGGGGGGGGGGGGGGGGGGGGGGGGGGGGGGAFFGGGGGGGGGGGGGGFGGGGGGGGGGGCCFFGGGGGGGGGGGGGGGGGGGGGGGGGGGGGGGGGGGGGGGFGGGFGGGGGGGGGGGGGGGGGGGGGGGGGGGGFGGGGGFGGDGGGFFGGGGGGGGGGGGCFGGGGDEGGGGGGFFFFDDEGFFFFGGFFFFGGGGFFGFFFFAFGFF;?FBGD
@M02352:288:000000000-CKWC8:1:1101:5656:5639 1:N:0:ATGCGCAG+GTAAGGAG
TACGGAGGGGGTTAGCGTTGTTCGGAATTACTGGGCGTAAAGCGTACGTAGGCGGATTGGAAAGTTGGGGGTGAAATCCCAGGGCTCAACCCTGGAACTGCCTCCAAAACTATCAGTCTAGAGTTCGAGAGAGGTGAGTGGAATTCCAAGTGTAGAGGTGAAATTCGTAGATATTTGGAGGAACACCAGTGGCGAAGGCGGCTCACTGGCTCGATACTGACGCTGAGGTACGAAAGTGTGGGGAGCAAACAGGATTAGATACCCTGGTAGTCCACACCGTAA
+
GGGGGGGGGGGGGGGGGGGGGGGGGGGGGGGGGGGGGGGGGGGGGGGGGGGGGGGGGGGGGGGGGGGGGGGGGGGGGGGGGGGGGGGGGGGGGGGGGGGGGGGGGGGGGGGGGGGGGGGGGFFFGGGGGGGGGGGGGGGGGGGGGGGGGGGGGGGFGGGGGGGGGGGGFGGGGFGGGGGGGGGGGGEGGGGGGGGGGGGGGGGGGGGGGGGGGGGGGGDFGGGGGDGGGGGGGGD>>FGGGGDBBFGGGGFFFFGGBFFFGGGGFFGFFFFFFGFFFFDBFD
@M02352:288:000000000-CKWC8:1:1101:5683:5692 1:N:0:ATGCGCAG+GTAAGGAG
TACGGAGGGGGTTAGCGTTGTTCGGAATTACTGGGCGTAAAGCGCACGTAGGCGGATCAGAAAGTAAGGGGTGAAATCCCAGGGCTCAACCCTGGAACTGCCTCTTAAACTCCTGGTCTTGAGTTCGAGAGAGGTGAGTGGAATTCCAAGTGTAGAGGTGAAATTCGTAGATATTTGGAGGAACACCAGTGTCGAAGGCGGCTCACTGGCTCGATACTGACGCTGAGGTGCGAAAGTGTGGGGAGCAAACAGGATTAGATACCCTGGTAGTCCACACCGTAA
+
GGGGGCFGGGGBFFFFGGGGEGGGFFEGGGGGGGFGGGGGFGGGGGEFGGGGGGGGGGGGGGGGGGGGGGGGGGGGGFGGGGGGEFGGGGDEGGGGGGGGDGGGGGGGGGGGGGGGGGGGGGGAFFGGGGGGGGGGFGGGGGGGGGGGGGGGG@FGGGGGGGGGGGGGCFGEGGGGGGGGGGGGGGGGGGFGGEGCCEGGGGEGGGGGGGFFGGGGGGGGGGGGGDFFF=FDEEGFGGFFGGF2;DGFFGFF:?DD?FAF9FGGFFF:<9>BFGFFBFFFGG
@M02352:288:000000000-CKWC8:1:1101:23657:5795 1:N:0:ATGCGCAG+GTAAGGAG
TACGGAGGATCCAAGCGTTATCCGGAATCATTGGGTTTAAAGGGTCCGTAGGTGGATGATTAAGTCAGAGGTGAAATCCTGCAGCTCAACTGTAGAATTGCCTTTGATACTGGTTATCTTGAGTTATTATGAAGTAGTTAGAATATGTAGTGTAGCGGTGAAATGCATAGATATTACATAGAATACCAATTGCGAAGGCAGATTACTAATGATATACTGACACTGATGGACGAAAGCGTGGGGAGCGAACAGGATTAGATACCCTGGTAGTCCACGCCGTAA
+
GGGGGGGGGGGGGGGGGFGGGGGGGEGGGGGGGGGFFGFFFGGGGGFFF<FGFEGGGGGGGGGGGGGGGGGGGGGGGGGGGGGGGEGFGGGGGGGGGGGGGGGGGGGGGGGGGGGGGGGGGFFGGGGGGGFGFGGGGGGGGGGGGGGGGGGGGGGGGGGGGGGGGGGGGGGGGGGGGGGGGGGGGFGGGGGGFGGGGGGGGGGGGGGGGGGGGGGGFGFFGGGGGGGGGGGGGGGFGGGGGGFFFFGDEGFFFFGGFFFFGGGGFFFFAFA<FGFFFFDFGD
@M02352:288:000000000-CKWC8:1:1101:26078:5810 1:N:0:ATGCGCAG+GTAAGGAG
TACGGAGGATCCAAGCGTTATCCGGAATCATTGGGTTTAAAGGGTCCGTAGGTGGATGATTAAGTCAGAGGTGAAATCCTGCAGCTCAACTGTAGAATTGCCTTTGATACTGGTTATCTTGAGTTATTATGAAGTAGTTAGAATATGTAGTGTAGCGGTGAAATGCATAGATATTACATAGAATACCAATTGCGAAGGCAGATTACTAATAATATACTGACACTGATGGACGAAAGCGTGGGGAGCGAACAGGATTAGATACCCTGGTAGTCCACGCCGTAA
+
FFGGGGGGGGGGGGGGGGGGGGGGGGGGGGGGGGGGGGGGGGGGGGGGGFGGFFGGGGGGGGFEGGGGGGGGGGEFGGGGGGGGGGGEFGGGGGGFEGGFGFGGGGEG<FGGGGGGGGGGFEFGGEFGGGGGGGGGGGGGGFFD,?FFGGGGGGGGGGGEGGFDDGGGGGGGEGGGGGGGCAEFFGGGGGGGGCCCCEGFC>FFGGGGGGFGGFGFFGFFGGGGFFGGGGGGEEGFG=DG7C><FFGCGDDFF(>C7?DFGEEGFFGFB=<A@FFFF?D>CC
@M02352:288:000000000-CKWC8:1:1101:26063:5828 1:N:0:ATGCGCAG+GTAAGGAG
TACGGAGGATCCAAGCGTTATCCGGAATCATTGGGTTTAAAGGGTCCGTAGGTGGATGATTAAGTCAGAGGTGAAATCCTGCAGCTCAACTGTAGAATTGCCTTTGATACTGGTTATCTTGAGTTATTATGAAGTAGTTAGAATATGTAGTGTAGCGGTGAAATGCATAGATATTACATAGAATACCAATTGCGAAGGCAGATTACTAATAATATACTGACACTGATGGACGAAAGCGTGGGGAGCGAACAGGATTAGATACCCTGGTAGTCCACGCCGTAA
+
GGGGGGGGGFGGGGGGGGGGGGGGGGGGGGGFGGGGGGGGGGGGGGGGGGGGGGGGGGGGGGGGGGGGGGGGGGGGGGGGGGGGGFEFGGGGGGAFGAFCFGGFFGFGGG?FGFFGFGGGGGGGGGGGGGCFGFGGFFGFGGGGGAFGFGGGGGFGEGGDGGGGGGGGGFGGGGGGGGGG>CFCFGGGGGFGGGGGGEGGGGGGGGFGGGGGGGGGFCEDGGGFEDFFGGG:GGGFGG8EDEE7>>DGEGB@F66C7FAFGGGFFFGFFFBD4CF?>BE9GG
@M02352:288:000000000-CKWC8:1:1101:8908:5901 1:N:0:ATGCGCAG+GTAAGGAG
TACGGAGGATCCAAGCGTTATCCGGAATCATTGGGTTTAAAGGGTCCGTAGGTGGATGATTAAGTCAGAGGTGAAATCCTGCAGCTCAACTGTAGAATTGCCTTTGATACTGGTTGTCTTGAGTTATTATGAAGTAGTTAGAATATGTAGTGTAGCGGTGAAATGCATAGATATTACATAGAATACCAATTGCGAAGGCAGATTACTAATAATATACTGACACTGATGGACGAAAGCGTGGGGAGCGAACAGGATTAGATACCCTGGTAGTCCACGCCGTAA
+
GFGGGGGG@EEGGFGGGEEGGGGGGDGGEGGGGGGC@:CCEGGGGGGGGGGGEFGFFGGGGGGGGGGGGGGGGGGGGGGFFGEEGDGGGGGGGGGGGGGGGGGFFGGFGGGGGGGGGGGGGGGGGGCGGGGFFFGGGFFGGGGGFGFGGGGGGGFFGEGGGGGGGGGGGGGGGGGGGGGGGGGGGGGGGGGGGGGGGGGGGCFGGGGGGGFGFFGGFGGGGGGGGGGGGGGGGGGFGGGGGGFDFFGDEGD;<69DBF57EGC<?FGFA=BFFGFFF?BFGG
@M02352:288:000000000-CKWC8:1:1101:26945:5921 1:N:0:ATGCGCAG+GTAAGGAG
TACGGAGGGTCCGAGCGTTATCCGGAATCATTGGGTTTAAAGGGTTCGTAGGCGGGTCAATAAGTCAGAGGTGAAATCTTGCAGCTTAACTGTAAAATTGCCTTTGATACTGTTGACCTTGAATTACTGTGAAGTGGTTAGAATATGTAGTGTAGCGGTGAAATGCTTAGAGATTACATAGAATACCGATTGCGAAGGCAGATCACTAACAGTATATTGACGCTGATGAACGAAAGCGTGGGTAGCGAACGGGATTAGATACCCCGGTAGTCCACGCCGTAA
+
GGGGGGGGGGGGGGGGGGGGFCGGGEGGGGGGGGGFCGGGGGGGFFEGGGGGGDGGGEFGGGGGGGDGGGGGGGGGGGGGCE:EFFGGGGGCGGDFGGGFGGGGGGGFFGAFFGDFGGGGGGGGGGGGGFFGGGGGGFFFEGCGGGGGGFGGGGFFDFGDEFGGFGFCGGGCFGFEBCBFFEFFGGGGGGGGGGGGCEGGDFG7FFGGEFG?2>FGGG9CFCCGGGG?:?CCEEDBFEGEGGEB06/9ED:><<9D>FFF?9CD)<DEFEF>?>F?FFD><9
@M02352:288:000000000-CKWC8:1:1101:24249:6008 1:N:0:ATGCGCAG+GTAAGGAG
TACGGAGGGGGTTAGCGTTGTTCGGAATTACTGGGCGTAAAGCGTACGTAGGCGGATTGGAAAGTTGGGGGTGAAATCCCAGGGCTCAACCCTGGAACTGCCTCCAAAACTATCAGTCTAGAGTTCGAGAGAGGTGAGTGGAATTCCAAGTGTAGAGGTGAAATTCGTAGATATTTGGAGGAACACCAGTGGCGAAGGCGGCTCACTGGCTCGATACTGACGCTGAGGTACGAAAGTGTGGGGAGCAAACAGGATTAGATACCCTGGTAGTCCACACCGTAA
+
GGGGGGGGGGGEDGGGGGGGGGGGGGEFGGGGGGGGGGGGGGGGGGGGGGGGGGG:FGGG@FGFFGCGC@FGGGGGGGGGGGGGGGGGBFGGGGGGGGGGGBF<FFGFGGGGGGGAFFGGGGGGAFFGGGGGGGGGGGGGGGGGGGG9FGGGGGGCGGGGGGGGBFGFGGGGGGFGGGGGGGAF@FEEGGGGGGDGGGGGGGGGGGGGGF5CCGGGGGGGGGGGGGGGF9FGGGGFFGGGGEFFBFGGGGFFFFGGFFFFGGGGFFGFFFAA6FF:BFF2FG
@M02352:288:000000000-CKWC8:1:1101:10742:6026 1:N:0:ATGCGCAG+GTAAGGAG
TACGGAGGGTCCGAGCGTTATCCGGAATCATTGGGTTTAAAGGGTCCGCAGGCGGTCGATTAAGTCAGAGGTGAAATCCCATAGCTCAACTATGGAACTGCCTTTGATACTGGTTGACTTGAGTCATATGGAAGTAGATAGAATGTGTAGTGTAGCGGTGAAATGCATAGATATTACATAGAATACCAATTGCGAAGGCAGATCACTAATAATATACTGACACTGATGGACGAAAGCGTGGGGAGCGAACAGGATTAGATACCCTGGTAGTCCACGCCGTAA
+
GGGGGGGGGGGGGGGGGGGGGGGGGGGGFGFFFGGF@@FGGGFGGGGGGGGGGEGGG7>FGGGGGGGGDEGGGGGGGFGGFFGGGGFGGGGGGGGGGFGFGFGGFGGGFGGGCFGGGGGGGGGGGGGFGGGGGFFGGFGFFGGGGGGGGGGGGGGGGGGGGGGGGGGGGGGGGGGGGGGGGGGGGGGGGGGGGGGGGGGGDFCFGGGF6FCEFEFGGGFGGGGGGGGGGFFDGDDFGGDGGGFFFFGGGGFFFFGGFFFFGGGGF<FFBFFFFGFFFFFFDD
@M02352:288:000000000-CKWC8:1:1101:16814:6211 1:N:0:ATGCGCAG+GTAAGGAG
TACGGAGGGTCCAAGCGTTATCCGGAATCATTGGGTTTAAAGGGTCCGTAGGTGGATAATTAAGTCAGAGGTGAAATCCTGCAGCTCAACTGTAGAATTGCCTTTGATACTGGTTGTCTTGAGTTATTATGAAGTAGTTAGAATATGTAGTGTAGCGGTGAAATGCATAGATATTACATAGAATACCGATTGCGAAGGCAGATTACTAATAATATACTGACACTGATGGACGAAAGCGTGGGGAGCGAACAGGATTAGATACCCTGGTAGTCCACGCCGTAA
+
GGGGGGGGGGGGGGGGGGGGGGGGGGGGGGGGGGGGGGGGGGGGGGGGGGGGGGGGGGGGGGGGGGGGGGGGGGGGGGGGGGGGGGGGGGGGGGGGGGGGGGGGGGGGGGGGGGGGGGGGGGGGGGGGGGGGGGGGGGGGGGGGGGGGGGGGGGGGGGGGGGGGGGGGGGGGGGGGGGGGGGGGGGGGGGGGGGGGGGGGGGGGGGGGGGGGGGGGGGGGGGGGGGGGGGGGGGGFGGGGGGFFFFGGEGFFFFGGFFFFGGGGFFGFFFFFFGFFFFFFGD
@M02352:288:000000000-CKWC8:1:1101:24773:6212 1:N:0:ATGCGCAG+GTAAGGAG
TACGGAGGATCCAAGCGTTATCCGGAATCATTGGGTTTAAAGGGTCCGTAGGTGGATGATTAAGTCAGAGGTGAAATCCTGCAGCTCAACTGTAGAATTGCCTTTGATACTGGTTATCTTGAGTTATTATGAAGTAGTTAGAATATGTAGTGTAGCGGTGAAATGCATAGATATTACATAGAATACCAATTGCGAAGGCAGATTACTAATAATATACTGACACTGATGGACGAAAGCGTGGGGAGCGAACAGGATTAGATACCCTGGTAGTCCACGCCGTAA
+
GGGGGGGGGFGGGGGGGGGGGGGGGGGGGGGGGGGFGGGGEGGGGGGGGGGGFGGGGGGGGGGGGGGGGGGEGFGFGGGGGGGGGGGGGGGGGGGGGGGGGGGGGGGGGGGGGGGGGGGGGGGGGGGGGGGFGGGGGGGGGGGGGGGGGGGGGGGGGGGGGGGGGGGGFGGGGGGGGGGGGGGGGGGGGGGGGGGGGGGFGGGGGGGGGGGGGGGGGGGGGGGGGGGGGGGGGGGFGGGGGGFFFFGGGGFFFFGFFFFFGGGGFFGFFFFFBFFFFFFFGD
@M02352:288:000000000-CKWC8:1:1101:27245:6235 1:N:0:ATGCGCAG+GTAAGGAG
TACGGAGGGGGTTAGCGTTGTTCGGAATTACTGGGCGTAAAGCGTACGTAGGCGGATTAGTCAGTTAGGGGTGAAATCCCAGGGCTCAACCCTGGAACTGCCTCTAATACTGCTAGTCTTGAGTTCGAGAGAGGTGAGTGGAATTCCAAGTGTAGAGGTGAAATTCGTAGATATTTGGAGGAACACCAGTGGCGAAGGCGGCTCACTGGCTCGATACTGACGCTGAGGTACGAAAGTGTGGGGAGCAAACAGGATTAGATACCCTGGTAGTCCACACCGTAA
+
GGGGGGGGGGGGGGGGGGGGGGGGGGGGGGGGGGGGGGGGGGGGGGGGGGGGGGGGGGGGGGGGGGGGGGGGGGGGGGGGGGGGGGGGGGGGGGGGGGGGGGGGGGGGGGGGGGGGGGGGGGGGGGGGGFFGGGGGGGGGGGGGGGGGGGGGGGGGGGGGGGGGGGGGFGGGGGGGGGGGGGGGGGGGGGGGGGGGGGGGGGGGGGGGGGGGGGGGGGGGGGGCGGGGGGFGGGGFGGGGDGFFFFGGGGFFFBGGFFFFGG+>FFFFFFFFFC@??FF?DD
@M02352:288:000000000-CKWC8:1:1101:20858:6293 1:N:0:ATGCGCAG+GTAAGGAG
TACGGAGGGGGTTAGCGTTGTTCGGAATTACTGGGCGTAAAGCGTACGTAGGCGGATTGGAAAGTTGGGGGTGAAATCCCAGGGCTCAACCCTGGAACTGCCTCCAAAACTATCAGTCTAGAGTTCGAGAGAGGTGAGTGGAATTCCAAGTGTAGAGGTGAAATTCGTAGATATTTGGAGGAACACCAGTGGCGAAGGCGGCTCACTGGCTCGATACTGACGCTGAGGTACGAAAGTGTGGGGAGCAAACAGGATTAGATACCCTGGTAGTCCACACCGTAA
+
GGGGGFGGGGGCFGGGGGGGCGGGGGGGGGGGGGGGGGGGGGGGGDGGEGGGGGGEFE8F<EFGFEEFGGGGGGGGGGGGGGGGGG?FGGG7=FGGGGGGGB,:>D<>FGGGFEFGFGGFGGGGFAFFCGGGGGGGFGGGGGGGGGGG?FGGGGGGGGGGGGGGGGGGGGGGGG9FGGGGGGGGGGGGAGGGGGGGGGGGGGEGGGGGGGGGGEGGGGGGGDGGGGGGEFGGGGGFFGGGGGFFFFGGGGFFFFGGFFFFGGFGFFGFFFDF@DF>BFFFGG
@M02352:288:000000000-CKWC8:1:1101:27369:6321 1:N:0:ATGCGCAG+GTAAGGAG
TACGAAGGTCCCGAGCGTTATTCGGAATCACTGGGCGTAAAGGGAGCGTAGGCGGCGCGGTAAGTCAGATGTGAAATCTGGGGGCTCAACCTCCAAACTGCATTCGATACTGCCGTGCTAGAGTAATGGAGGGGTAACTGGAATTCCCGGTGTAGCAGTGAAATGCGTAGATATCGAGAGGAAGACCAATGGCGAAAGCAGGTTACTGGACATTCACTGACGCTGAGGCTCGAAGGCTAGGGTAGCGAAAGGGATTAGATACCCCTGTAGTCCTAGCAGTAA
+
GGGG-FEGGFCFCGGGGGGGG9FGGG:F@FGGGGG8FFGGGGGGFGGGBGG:FGGGG+@E=FFG<FGGECFFGGGGGG<?DEFGG7FGGGGCFFFFFGGGGFDG<F@FEGGGGE<FGGGFFFGGE,8@FGGGGGBGFF,FGGGGGG,7FGGGGGGGFGGGGGGGGGGGGGGGGGG@CFGGGGGFGGG>;@EFGGGGGGGFG=/A<EGGGGGEE90AFGGGGGEEGGGCF*>DGG<>C<6FGGFBFF3DGD:@BFGGFFAFGGGG>:DFFFFBFC@<B2BAGF
@M02352:288:000000000-CKWC8:1:1101:7709:6439 1:N:0:ATGCGCAG+GTAAGGAG
TACGGAGGATCCAAGCGTTATCCGGAATCATTGGGTTTAAAGGGTCCGTAGGTTGATAATTAAGTCAGAGGTGAAAGTTTGCCGCTTAACGGTAAAATTGCCTTTGATACTGTTTATCTTGAATCATTATGAAGTGGTTAGAATATGTAGTGTAGCGGTGAAATGCATAGATATTACATAGAATACCAATTGCGAAGGCAGATCACTAATAATGTATTGACACTGATGGACGAAAGCGTGGGGAGCGAACAGGATTAGATACCCTGGTAGTCCACGCCGTAA
+
GEFFGGGG@FGGGFFGGFFGGGGGGCCGFFGGGFG@BFFDDGGGGGGGFGGGGGGDGGGGGGGGGGFGFFFFGGGGGGGGGGEGGGGGGFFGGFEGGFGGGGGGFGGGGGGGGGGFGFGGGAAEFAAFFGGGFGGGGFGGGGFGGGFGFFFGGFGCEGFGFFGGGGGGGGGGGGGGGGGGGGGGGFGGGGGGGGGGGGGGGGGGGGGGGGGGGGGGGGGFGGGGFGGGGGGGGEGF4ECEGGF;9EGDEGFFFFGGFFFFGG?D@F:FAFFFFGFF9?FFGD
@M02352:288:000000000-CKWC8:1:1101:5353:6441 1:N:0:ATGCGCAG+GTAAGGAG
TACGGAGGGTCCGAGCGTTATCCGGAATCATTGGGTTTAAAGGGTTCGTAGGCGGGTCAATAAGTCAGAGGTGAAATCTTGCAGCTTAACTGTAAAATTGCCTTTGATACTGTTGACCTTGAATTACTGTGAAGTGGTTAGAATATGTAGTGTAGCGGTGAAATGCTTAGAGATTACATAGAATACCGATTGCGAAGGCAGATTACTAATAATATACTGACACTGATGGACGAAAGCGTGGGGAGCGAACAGGATTAGATACCCTGGTAGTCCACGCCGTAA
+
GGGGGGGGGGGGGGGCGGGGGGGEEEDGGGGGGGGGGGGGFGGGGGGGGGGGGGGGGGGGGFFGGGGGGGGGGGGGGGGGGGGGGGGGGGGGGGGGFGGGGGGGGGGGFGGGGGGGCFGGGG@FGGGGGGGGGGGGGGGGGGGGGGGGGGGGGGGGGGGGGGGGGGGGGGGGGGGGGGGGGGGGGGGGGGGGGGGGGGGGGGGGFGGGGGGGFGGGGGGGGGGGGGGGGGGGGGGFGGGGGGFFFFGGGGFFFFGGFFBFGGGGFFGFFFFD?DFF>?FBGD
@M02352:288:000000000-CKWC8:1:1101:17383:6497 1:N:0:ATGCGCAA+GTAAGGAG
TACGGAGGATCCAAGCGTTATCCGGAATCATTGGGTTTAAAGGGTGCGTAGGTGGATAATTAAGTCAGAGGTGAAATCTTGCCGCTTAACGGTAAAATTGCCGTTGATACTGGTTGTCTTGAGTTATTATGAAGTGGTTAGAATATGTAGTGTAGCGGTGAAATGCATAGATATTACATAGAATACCAATTGCGAAGGCAGATCACTAATAATCAACTGACACTGATGGTCGAAAGCGTGGGGATCGAACAGGATTAGATACCCTGGTAGTCCACGCCGTAA
+
GGGGGGGGGGGG9FGGGGGGGGGGGG7D,CFGGGGGGGGGGGGG@,BFGGGGGGGG<F<FGGGGGGGG,9FFGGGG9,EFGG<FFGEGGG7FGGGGGGGGG,+BFGGGGFGGG?FGGGGGFGGGA,?,,5CF9FGGGD>5DGGG<,EF<FGGGGGGGGGGGGGGGG<EGGGGGGFEG,;BFGGC,@F9FFGGGGGGGGGGGFGGGGG,1,4,,?CGGGGGGGGGGCFE9+;CEGGF4CDGGG)3(8*1CGFF?FGGFFFFGGGGFFCFFFFFFGF(9(>BGG
@M02352:288:000000000-CKWC8:1:1101:14895:6581 1:N:0:ATGCGCAG+GTAAGGAG
TACGGAGGGGGTTAGCGTTGTTCGGAATTACTGGGCGTAAAGCGTACGTAGGCGGATTGGAAAGTTGGGGGTGAAATCCCAGGGCTCAACCCTGGAACTGCCTCCAAAACTATCAGTCTAGAGTTCGAGAGAGGTGAGTGGAATTCCAAGTGTAGAGGTGAAATTCGTAGATATTTGGAGGAACACCAGTGGCGAAGGCGGCTCACTGGCTCGATACTGACGCTGAGGTACGAAAGTGTGGGGAGCAAACAGGATTAGATACCCTGGTAGTCCACACCGTAA
+
GGGGGGGGGGGGGGGGGGGGGGGGGGGGGGGGGGGGGGGGGGGGGGGGGGGGGGGGGGGGGGGGGGGGGGGGGGGGGGGGGGGGGGGGGGGGGGGGGGGGGGGGGGGGGGGGGGGGGGGGGGGGGGGGGGGGGGGGFFGGGGFGGGGGGGGGGGGGGGGGGGGGGGGGGGGGGGGGGGGGGGGGGGGGGGGGGGGGGGFGGG=EFGGGGGGGGGGGGGGGGGGGGGGGGFGGGGGFGDFDGGBFFEGGFGFFFFGGFFFFGGGGFFGFBFAAFFFFFFFFGG
@M02352:288:000000000-CKWC8:1:1101:14006:6585 1:N:0:ATGCGCAG+GTAAGGAG
TACGGAGGGTCCGAGCGTTATCCGGAATCATTGGGTTTAAAGGGTTCGTAGGCGGGTCAATAAGTCAGAGGTGAAATCTTGCAGCTTAACTGTAAAATTGCCTTTGATACTGTTGACCTTGAATTACTGTGAAGTGGTTAGAATATGTAGTGTAGCGGTGAAATGCTTAGAGATTACATAGAATACCGATTGCGAAGGCAGATCACTAACAGTATATTGACGCTGATGAACGAAAGCGTGGGTAGCGAACGGGATTAGATACCCCGGTAGTCCACGCCGTAA
+
GGGGGGGGGGGGGGGGGGGGGGGGGGGGGGGGGGGFGGGGGGGGGGGGGGGGGGGGGGGGGGGGGGGGGGGGGGGGGGGGGGGGGGGGGGGGGGGGGGGGGGGGGGGGGGGGGGFGGGGGGGGGGGGGGGGGGGGGGGGGGGGGGGGGGGGGGGGGGGGGGGGGGGGGGGGGGGGGGGGGGGGGGGGGGGGGGGGGGGFGGGGGGGGGGGGGGGGGGGFGGGGGGGGGGGGFGGGFGGGGGGFFFFGGGGFFFFGGBFFFGGGGFFGFF@AFFGFFFFFFGG
@M02352:288:000000000-CKWC8:1:1101:15656:6612 1:N:0:ATGCGCAG+GTAAGGAG
TACGGAGGGTCCAAGCGTTATCCGGATTTATTGGGTTTAAAGGGTCCGTAGGCGGGCTTATAAGTCAGAGGTGAAATCCCATCGCTCAACGATGGAACTGCCTTTGATACTGTAGGTCTTGAATATATTTGAAGTAGGCGGAATATGTAGTGTAGCGGTGAAATGCATAGATATTACATAGAACACCAATTGCGAAGGCAGCTTACTAAGATATTATTGACGCTGATGGACGAAAGCGTGGGTAGCGAACGGGATTAGATACCCCGGTAGTCCACGCCGTAA
+
GGGGGGGGGGGGGGGGGGGGGGGGGGGGGGGGGGGGGGGGGGGGGGGGGGGGGGGGGGGGGGGGGGGG<FGGGGGGGDFGGGFGGCGGGGEGD<C>FFGFGGGGGGDGGGGGGCFGFFGGGGGGGGGGGGGGGGGGGGGGGGGGGGGGGGGGGGGGGGFFFFCGFGF@EFFGFGGGGGFF,CFFGFEGGGGDCEGGDECGEEGE:CGCFGGGGCFGF9<FCE5EGGCEFFGGGGGFGGGGGC;)-6>DGG3<::GF<?BFFGGGF:DB;DBAF*?BBF)479
@M02352:288:000000000-CKWC8:1:1101:4271:6613 1:N:0:ATGCGCAG+GTAAGGAG
TACGGAGGATCCAAGCGTTATCCGGAATCATTGGGTTTAAAGGGTCCGTAGGTGGATAATTAAGTCAGAGGTGAAATCCTGCAGCTCAACTGTAGAATTGCCTTTGATACTGGTTGTCTTGAGTTATTATGAAGTAGTTAGAATATGTAGTGTAGCGGTGAAATGCATAGATATTACATAGAATACCAATTGCGAAGGCAGATTACTAATAATCAACTGACACTGATGGACGAAAGCGTGGGGAGCGAACAGGATTAGATACCCTGGTAGTCCACGCCGTAA
+
GFGGGGCECFGGGGGGDFGGFGEEGEGGFEFFGGGGGGDAFGGGGGDGGGFGF9F,FCCFFEGGGGGGGGGFCFFGGAFGGGEGGFGGGCFGGFG9FGGGGGGGGGAFBFGGGGGGGGGGG?8EFFGGCFGFGGGGGGGGGGEFGFEGFDGGGGGGDDFCEGGGCGDFGGGGCGFFGFGGGFGFGAEFGGGGGGDGGDGGGFFGCCE;CFCFGFGGGGGGGGGGGFGCCCF4EGGFGGCGGDDFFFDD5CBFB8FC2=2=<<FCFFGFAFFFFFFFF:@BDG
@M02352:288:000000000-CKWC8:1:1101:4921:6690 1:N:0:ATGCGCAG+GTAAGGAG
TACGGAGGGGGTTAGCGTTGTTCGGAATTACTGGGCGTAAAGCGCGCGTAGGCGGATTGGAAAGTTGGGGGTGAAATCCCAGGGCTCAACCCTGGAACTGCCTCCAAAACTATCAGTCTAGAGTTCGAGAGAGGTGAGTGGAATTCCGAGTGTAGAGGTGAAATTCGTAGATATTCGGAGGAACACCAGTGGCGAAGGCGGCTCACTGGCTCGATACTGACGCTGAGGTGCGAAAGTGTGGGGAGCAAACAGGATTAGATACCCTGGTAGTCCACACCGTAA
+
GGGGGGGGGGGGGGGGGGGGGGGGGGGGGGGGGGGGGGGGGGGGGGGGGGGGGGGFGGGGGGGGGGGGGGGGGGGGGGGGGGGGGGGGGGGGGGGGGGGGGGCFFGGGGGGGGGGGGGGGGGGGGGGFGGGGGGGGGGFFGGGGGGCFGEGGGGGGGGGGGGGGGGGGGGGGGGGGGGGGGGGGGGGGGGGGGGGGGGGGGGGGGGGGGGGGGCFFGGGGGGGGGGGGG5CDGGGFGGGGGGF:>FFGG5@FB?G>7FBFGGGGFFF?BFFBFGFF?:E?GG
@M02352:288:000000000-CKWC8:1:1101:26674:6771 1:N:0:ATGCGCAG+GTAAGGAG
TACGGAGGGTGCGAGCGTTAATCGGAATTACTGGGCGTAAAGCGCATGCAGGTGGTTCATTAAGTCAGATGTGAAAGCCCGGGGCTCAACCTCGGAACTGCATTTGAAACTGGTGAACTAGAGTGCTGTAGAGGGGGGTAGAATTTCAGGTGTAGCGGTGAAATGCGTAGAGATCTGAAGGAATACCAGTGGCGAAGGCGGCCCCCTGGACAGACACTGACACTCAGATGCGAAAGCGTGGGGAGCAAACAGGATTAGATACCCTGGTAGTCCACGCCGTAA
+
GFECBCCBFCCGG7FCE+6B,6EFGE:FGGGFDEGGGBEEDGGGGFCGGGGFCCFGGGGGGGGGGGGGCFGEFGGFGFFGFFG@F7FGGGGGGGGGEGGDFFFFF=FFD>FFFGGGGGGGGFGGGGGGGCFFGGDEGGGGCF9FFFC?<FC8CFF+:CGGGGGFGGGGGGDCC?6CFGGGDFFGGGFFCGGGGGGGGGGD>*:CECEFGG<?FFEGGGCG?CF8EGGGGGF3AEDECG5>EG>63)95C7>??6FFBFFFGGFFFFGFFF<FFGF?>FF>GD
@M02352:288:000000000-CKWC8:1:1101:6458:6772 1:N:0:ATGCGCAG+GTAAGGAG
TACGGAGGATCCAAGCGTTATCCGGAATCATTGGGTTTAAAGGGTCCGTAGGTGGATAATTAAGTCAGAGGTGAAATCCTGCAGCTCAACTGTAGAATTGCCTTTGATACTGGTTATCTTGAGTTATTATGAAGTAGTTAGAATATGTAGTGTAGCGGTGAAATGCATAGATATTACATAGAATACCAATTGCGAAGGCGGATTACTAATAATCAACTGACACTGATGGACGAAAGCGTGGGGAGCGAACAGGATTAGATACCCTGGTAGTCCACGCCGTAA
+
GGGGGGGGGGGGGGGGGGGGGGGGGGGGCGGGGGGGGGGGGGGGGGGGFGGGGGGFGGGGGGGGGGGGGGGGGGGGGGGGGGFGGGGGGGGGGGGGGGGGGGGGGGGGGGGGGGGGGGGGGGGGGFGGGGGGGGGGGGGGGGGGGGGGGGGGGGGGGGGGGGGGGGGGGGGGGGGGGGGGGGGGGGGGGGGGGGGGGGGGDGGGGGGGGCFFGGGGGGGGGGGGGGGGGGGGGGGFGGGGGGFFFFGGGGFFFBGG<FFFGFFGFFGFFFFFFGFFB(<>GD
@M02352:288:000000000-CKWC8:1:1101:14882:6846 1:N:0:ATGCGCAG+GTAAGGAG
TACGGAGGATCCAAGCGTTATCCGGAATCATTGGGTTTAAAGGGTCCGTAGGTGGATGATTAAGTCAGAGGTGAAATCCTGCAGCTCAACTGTAGAATTGCCTTTGATACTGGTTGTCTTGAGTTATTATGAAGTAGTTAGAATATGTAGTGTAGCGGTGAAATGCACAGATATTACATAGAATACCAATTGCGAAGGCAGATTACTAATAATATACTGACACTGATGGACGAAAGCGTGGGGAGCGAACAGGATTAGATACCCTGGTAGTCCACGCCGTAA
+
GGGGGGGGGGGGGGGGGGGGGGGGGGGGGGGGGGGFGGGGGGGGGGGGFGGGEFFGGGGGGGGGGGGGGGGGGGGGGGGGGGGGGGGGGGGGGGGGGGGGGGGGGGGGGGGGGGGGGGGGGGGGGGGGGGGGGGGGGGGGGGGGGGGGGGGGGGGGGGGGGGGGGGGGGGGGGGGGGGGGGGGGGGGGGGGGGGGGGGGGGGGGGGGGGGGGGGGGGGGGGGGGGGGFFGFDGGGFGGGGGGFFFFGGGGFFFFGGFFFFGGGGFFGFFFFFFGFBFFFFGG
@M02352:288:000000000-CKWC8:1:1101:17845:6917 1:N:0:ATGCGCAG+GTAAGGAG
TACGGAGGATCCAAGCGTTATCCGGAATCATTGGGTTTAAAGGGTCCGTAGGTGGATAATTAAGTCAGAGGTGAAAGTTTGCGGCTCAACCGTAAAATTGCCTTTGATACTGGTTGTCTTGAATCATTGTGAAGTGGTTAGAATATGTAGTGTAGCGGTGAAATGCATAGATATTACATAGAATACCAATTGCGAAGGCAGATCACTAACAATGTATTGACACTGATGGACGAAAGCGTGGGGAGCGAACGGGATTAGATACCCCGGTAGTCCACGCCGTAA
+
GGGGGGGGGGGGGGGGGGGGGGGGGGGFGGGGGGGGGEFGGGGGGGGGGGGGFFGGGGGGGGGGGGGGGGGGGGGGGGGGGGGGGGGGGGGGGGGGGGGGGGGGGGGGGGGGGGGGGGGGGGCEGGGGGGGGGGGGGGGGGGGGGGGGGGGGGGGGGGGGGGGGGGGGGGGGGGGGGGGGGGGFGGGGGGGGGGGGCEGGGGFGGGGGGGGGGGGGGGGGGGGGGGGGCCCDGGGFGGDEGGFFFFGGGGFFFFDG<FFFGG8FFBGFB@B9FGFFFFFFGG
@M02352:288:000000000-CKWC8:1:1101:4385:6928 1:N:0:ATGCGCAG+GTAAGGAG
TACGGAGGGGGTTAGCGTTGTTCGGAATTACTGGGCGTAAAGCGCACGTAGGCGGATCAGAAAGTATAGGGTGAAATCCCAGGGCTCAACCCTGGAACTGCCTTGTAAACTCCTGGTCTTGAGTTCGAGAGAGGTGAGTGGAATTCCGAGTGTAGAGGTGAAATTCGTAGATATTCGGAGGAACACCAGTGGCGAAGGCGGCTCACTGGCTCGATACTGACGCTGAGGTGCGAAAGTGTGGGGAGCAAACAGGATTAGATACCCTGGTAGTCCACACCGTAA
+
GGGGGGGGGGGF@FGGGGGG@FGGGGGGGGGGGGGGGGGGGGGGGEGGGGGGFFG:FEEG9EFGGFA?,BEGGGGGGGGGGCFGGGGGGGGGGGGGGCGGGGGGGGGDFGGFGGGDDFGCFGGGCEEFFGGGGGF:FFGGGGGGGCGGGGGGGGGGGGGGGDGGFGGGGGGGGGG9FCEGGGGGGGGGGGGGGGGGGGGGEGGCFFGGGC57/2AFGFEEG>EEGGGGGGGGGGGF7CGGDGFFFEGFGGFFFFGGFFFFGGCGFFGFBFFF@GFFFFFFGG
@M02352:288:000000000-CKWC8:1:1101:26056:6956 1:N:0:ATGCGCAG+GTAAGGAG
TACGGAGGGTGCAAGCGTTATCCGGAATCATTGGGTTTAAAGGGTCCGTAGGCGGGCATATAAGTCAGTGGTGAAAGTCTGTGGCTCAACCATAGAATTGCCATTGATACTGTATGTCTTGAATTATTGTGAAGTGGTTAGAATATGTAGTGTAGCGGTGAAATGCTTAGAGATTACATAGAATACCGATTGCGAAGGCAGATCACTAACAATATATTGACGCTGATGGACGAAAGCGTAGGTAGCGAACAGGATTAGATACCCTGGTAGTCTACGCCGTAA
+
GGGGDFGGGGGGGGGGGGGDGGGGGGDGFGFGGGGGGGGGGGGGGGEGGGGGGGGGGBFFGGGGGGFGG9FGGGGGGGGGGGGGGGGGGGGGGGGGGGGGGGGGGGGGGGGGGGGGGGGGGGGGDBDGGFFGFGGGGGGGGGGGEFCFCCGFFGGGGGGGGGGGGGGGGGGFFGGGGGGGGGGGGGGGGDGGGGGGGGGGGFGGGGGGGGGFCCFGFFGGGGGGGGGGFCFGGGGFGGGDEEFADFDGGGFFFBGGFFFFGGGGFFGFFFFFFFFBF;EBGG
@M02352:288:000000000-CKWC8:1:1101:5711:6986 1:N:0:ATGCGCAG+GTAAGGAG
TACGGAGGGGGTTAGCGTTGTTCGGAATTACTGGGCGTAAAGCGTACGTAGGCGGATTGGAAAGTTGGGGGTGAAATCCCAGGGCTCAACCCTGGAACTGCCTTTGATACTGGTAGTCTTGAGTTCGAGAGAGGTAAGTGGAATTCCGAGTGTAGAGGTGAAATTCGTAGATATTCGGAGGAACACCAGTGGCGAAGGCGGCTTACTGGCTCGATACTGACGCTGAGGTGCGAAAGTGTGGGGAGCAAACAGGATTAGATACCCTGGTAGTCCACACCGTAA
+
GFFDFBCEGGGFGCGGGFEFGFGGGDFGGGGGGGGGGGGGFGGGGGFGGGGGGGGGGCGGCFGFGGGGGGGGGGGGGDFGFGGGGGGGGFGGGGGGGGGGGGFGGGGGGGGGGGGGGGGGGGFGGGGGGGGGGGGGGFGGGGGGGGFFDG:CCCCGGGGGGGGGGGGGGFGGGGGGGGGGGGGGGGGGGFGGGGGGGGGGEEGEGGGGGGFCGDGFEGFE8EC8CDGGFGCDGGG>>?:CEGF(439C69FF??4C?FBF:FGF4<FFFFFBFGF?B:@?GG
@M02352:288:000000000-CKWC8:1:1101:9451:6987 1:N:0:ATGCGCAG+GTAAGGAG
TACGGAGGGTCCGAGCGTTATCCGGAATCATTGGGTTTAAAGGGTCCGCAGGCGGTCGATTAAGTCAGAGGTGAAATCCCATAGCTCAACTATGGAACTGCCTTTGATACTGGTTGACTTGAGTCATATGGAAGTAGATAGAATGTGTAGTGTAGCGGTGAAATGCATAGATATTACACAGAATACCGATTGCGAAGGCAGTCTACTACGTATGTACTGACGCTCATGGACGAAAGCGTGGGGAGCGAACAGGATTAGATACCCTGGTAGTCCACGCCGTAA
+
GGGFGGGGG@6FCFGGGGGCFFFFGFGGGGAFGGG@BCFGGGDGG@FG7FFGGGGG@EGGGGGGGGGGCFGGGGGGGGGD<EDFGGGGGGF8EAGGGGCGGDFFGFGGGGGGFGFGGGGGGGGGGGGCFFFF<FFGE<:@FGGGG><EFFGGGGGGCFGGGGGGGGGGGGGGGGGFBC,4>FGFFGCEBFEGGDDGGGGGGGCGGGGECEGGG6<CGGGFDGGGCDFF?CFGGGGFGD7EGGFFFFGGG77?BFGGFFFFGFGGF)9@BFFFF>9<FBEBGD
@M02352:288:000000000-CKWC8:1:1101:4857:7040 1:N:0:ATGCGCAG+GTAAGGAG
TACGGAGGGTCCGAGCGTTATCCGGAATCATTGGGTTTAAAGGGTCCGCAGGCGGTCGATTAAGTCAGAGGTGAAATCCCATAGCTCAACTATGGAACTGCCTTTGATACTGGTTGACTTGAGTCATATGGAAGTAGATAGAATGTGTAGTGTAGCGGTGAAATGCATAGATATTACACAGAATACCGATTGCGAAGGCAGTCTACTACGTATGTACTGACGCTCATGGACGAAAGCGTGGGGAGCGAACAGGATTAGATACCCTGGTAGTCCACGCCGTAA
+
GGGGGGGGGGGGGDGGGGGGGGGFGEGGGGGGGGGFGGGFGGGGGGGGGGGGGGGGGGGGGGGGGGGGGGGGGGGGGGGGGGGGGFGGGGGGGGGGGGGGGGGGGGGGGGGGGGGGGGGGGGGGGGGGGGGGGGGGGGGGGGGGGGGGGGGGGGGGGGGGGGGGGGGGGGGGGGGGGGGGGGGGGGGGGGGGGGGGGGGGGGGGGGGGGGGGGGGGGGGGGGGGGGGGGGGGGGGFGGGGGGFFFFGGGGFFFFGGB?AFGGGGFFGFFFFFFGFFFFFFGG
@M02352:288:000000000-CKWC8:1:1101:21635:7074 1:N:0:ATGCGCAG+GTAAGGAG
TACGGAGGGTGCAAGCGTTATCCGGAATCATTGGGTTTAAAGGGTCCGCAGGCGGTCAATTAAGTCAGAGGTGAAAGCCCATCGCTCAACGATGGAACTGCCTTTGATACTGGTTGACTTGAGTTATACGGAAGTAGATAGAATAAGTAGTGTAGCGGTGAAATGCATAGATATTACTTAGAATACCGATTGCGAAGGCAGTCTACTACGTATATACTGACGCTCATGGACGAAAGCGTGGGGAGCGAACAGGATTAGATACCCTGGTAGTCCACGCCGTAA
+
GGGGGFEEGGGGGGGGGGGGGGGFFGDGGGGGGGGFEEGGGGGGGGGGGDGGGGGFGGGGGFGGGGGGGGGGGGGGGGGGGGGGGGGGGGG+BFGGGGGGGGGGGGGFGGGGGGGGGGGGGGGGGGGGGGGGCFGGGGGGGGGGGGGGGGGGGGGGGGGGGGGGGGGGGGGGGGGGGGGGGGGGGGGGGGGGGGGGGGGGGGGGGGGGGGGGGGGGGGGGGGGEGGGGGFGGGGGFGGGGGGFFFFGGGGFFBBGGBFFFFGGGFFGFFFFFFGFFFFF>DD
@M02352:288:000000000-CKWC8:1:1101:19086:7098 1:N:0:ATGCGCAG+GTAAGGAG
TACGGAGGGTGCAAGCGTTATCCGGAATCATTGGGTTTAAAGGGTCCGTAGGCGGACTAATAAGTCAGAGGTGAAATCCCGCAGCTCAACTGTGGAACTGCCTTTGATACTGGTTGACTTGAGTTATACGGAAGTAGATAGAATAAGTAGTGTAGCGGTGAAATGCATAGATATTACTTAGAATACCGATTGCGAAGGCAGTCTACTACGTATATACTGACGCTCATGGACGAAAGCGTGGGGAGCGAACAGGATTAGATACCCTGGTAGTCCACGCCGTAA
+
GGGGGGGGGGGGGGGGGGGGGGGGGGGGGGGGGGGFGGGGGGGGGGGGGGGGGGGGGGGEEFGGGGGGGGGGGGGGGGGGGGGGGGGGGGGGGGGGGGGGGGGGGGGGGGGGGGGGGGGGGGGGGGGGGGGGGGGGGGGGGGGGGGGGGGGGGGGGGGGGGGGGGGGGGGGGGGGGGGGGGGGGGGGGGGGGGGGGGGGGGGGGGGGGGGGGFGGGGGGGGGGGGDGGGFGGGGGFGGGGGGF<6BDDGGFFFFGGFFFFGGGGFFGFFFBFFGF<F?FFGG
@M02352:288:000000000-CKWC8:1:1101:6772:7159 1:N:0:ATGCGCAG+GTAAGGAG
TACGGAGGATCCAAGCGTTATTCGGAATTATTGGGTTTAAAGGGTCCGTAGGTGGATAATTAAGTCAGAGGTGAAATCCTGCAGCTCAACTGTAGAATTGCCTTTGATACTGGTTATCTTGAGTTATTATGAAGTAGTTAGAATATGTAGTGTAGCGGTGAAATGCATAGATATTACATAGAATACCAATTGCGAAGGCAGATTACTAATAATATACTGACACTGATGGACGAAAGCGTGGGGAGCGAACAGGATTAGATACCCTGGTAGTCCACACCGTAA
+
GGGGGGGG7,,;,CFGGGG7F,EFGGGG,F<FGGG@,BFGGGAFC,EFGGGGFGGGGDG?<FFGGF,:9EFGGGGGGGG9CA8FFGGGGGA8FAFFG9FGGGGGF,E,CFGA<FE?FGGGGGGGGE<??9EFDFGFF?FCFGGGA<??FGGGGGGGGGGGGGGGAF<EGGGGGGGGA9D;FGGDFGGGCGAGGGGGGGGFG8FFGGGDE?F:;DFGGGGGGFGGGG7E9;FGGGGF4CGDGGFFFFDDGGFFF<GGFFFFGGGGFFGFFFFFFGFFFFF<FG
@M02352:288:000000000-CKWC8:1:1101:5839:7214 1:N:0:ATGCGCAG+GTAAGGAG
TACGGAGGGGGTTAGCGTTGTTCGGAATTACTGGGCGTAAAGCGTACGTAGGCGGATTAGTAAGTTAGGGGTGAAATCCCGGGGCTCAACCCCGGAACTGCCTTTAATACTGCTAGTCTTGAGTTCGAGAGAGGTGAGTGGAATTCCGAGTGTAGAGGTGAAATTCGTAGATATTCGGAGGAACACCAGTGGCGAAGGCGGCTCACTGGCTCGATACTGACGCTGAGGTGCGAAAGTGTGGGGAGCAAACAGGATTAGATACCCTGGTATTCCACACCGTAA
+
GFGGG7FFGGGGGGGGGGGGGGGGGGEGGGGGGGGGGGGGGGGGGGGGGGGGGGGDGGGGGGGGGGGGGGGGGGGGGGGGGGGGGGGGGGGGGGGGGGGGGGGGGGCGGGGFGFGGGFGGGFGGGGGFG@FBFEGGCFGGGG?:CFG7CFGFGFGGGGGGGGGGGGGGGGGGGFFGGGEGGGGGGGGFGGGGGGGE58EEGG8>FGGGFFCCEECGC79<CGEG=DGGGGGGCECDCEGGGGFFFBF5655?0:GG?FFFGCFFFFGF>*.6**9><6>:79
@M02352:288:000000000-CKWC8:1:1101:16615:7222 1:N:0:ATGCGCAG+GTAAGGAG
TACGGAGGATCCAAGCGTTATCCGGAATCATTGGGTTTAAAGGGTCCGTAGGTGGATGATTAAGTCAGAGGTGAAATCCTGCAGCTCAACTGTAGAATTGCCTTTGATACTGGTTATCTTGAGTTATTATGAAGTAGTTAGAATATGTAGTGTAGCGGTGAAATGCATAGATATTACATAGAATACCAATTGCGAAGGCAGATTACTAATAATATACTGACACTGATGGACGAAAGCGTGGGGAGCGAACAGGATTAGATACCCTGGTAGTCCACGCCGTAA
+
FGGGGGGGGDGGGGGFGGGGGGGGGDCDGGGGGGGGEGFFFGDEGEGFG=FE?EGGGGGGGFFFGGGGGGGGGGGGGGGGGGGGGGFFFFGGGGGGGGFFGFEFGGGFGGGGGGGGGGFGFEGGGGGGGGGFEGGGFFGFEGFGFFGGGAFGGGGGGGGGGGGGGGGGGGGGGGGGGGGGGGGGFGGDGGGGFDGGGGGGGCDFGFFFGGGGGGGGGGGGFFGGGGFGGGGGGGGFFGGGGGF?FFGGGGFF6?GGFFFFG7@6?FFFFFFAFGFFFFFFGD
@M02352:288:000000000-CKWC8:1:1101:21356:7359 1:N:0:ATACGCAG+GTAAGGAG
TACGGAGGGTGCAAGCGTTATCCGGAATCATTGGGTTTAAAGGGTCCGTAGGCGGACTAATAAGTCAGAGGTGAAATCCTGCAGCTCAACTGTAGAACTGCCTTTGATACTGTTAGTCTTGAGTTATTGTGAAGTGGTTAGAATATGTAGTGTAGCGGTGAAATGCTTAGAGATTACATGGAATACCGATTGCGAAGGCAGATCACTAACAATATACTGACGCTGATGGACGAAAGCGTGGGGAGCGAACGGGATTAGATACCCCGGTAGTCCACGCCGTAA
+
GGGGGF@FGGGGGGGGGEGGGGGGGFCGGGGGFFGGGGGGFGGGGGFGGGGGGGGGGGG9FFGGGGGG9FFFFGGGGGGGGGGGGFGGGGGGGGGGGGGGGGGGGGGGFGGGGGGGGGGGGGGGGCGGGGGGGGGGGGGGGGGGGGGGGGGGGGGGGGGGGGGGGGGGG?EGGGGGGGGAEFGGGCFGGGGGGGGGG>FGGGGGGGGGGGGFGGGGGGGGGGGGGDGGDGGGGGD@GGGEGGB6>DGGEDEFF:DF>FFFGGDGFFGFFFFFFGFFFFFFGG
@M02352:288:000000000-CKWC8:1:1101:7632:7360 1:N:0:ATGCGCAG+GTAAGGAG
TACGGAGGATCCAAGCGTTATCCGGAATCATTGGGTTTAAAGGGTCCGTAGGTGGATGATTAAGTCAGAGGTGAAATCTTGCCGCTTAACGGTAAAATTGCCTTTGATACTGGTTGTCTTGAGTTATTATGAAGTGGTTAGAATATGTAGTGTAGCGGTGAAATGCATAGATATTACATAGAATACCAATTGCGAAGGCAGATCACTAATAATATACTGACACTGATGGACGAAAGCGTGGGGAGCGAACGGGATTAGATACCCCGGTAGTCCACGCCGTAA
+
GGGGGGGGGGGGGGGGGGGGGGGGGGGGGGGGGGGGGGGGGGGGGGGGGGGGGGGGGGGGGGGGGGGGGGGGGGGGGGGGGGGGGGGGGGGGGGGGGGGGGGGGGGGGGGGGGGGGGGGGGGGGGGGGGGGGGGGGGGGGGGGGGGGGGGGGGGGGGGGGGGGGGGGGGGGGGGGGGGGGGGGGGGGGGGGFGGGGGGGGGGGGGGGGGGGGGGGGGGGGGGGGGGGGFGGGGGGFGGGGGGFFFFGGGGFFFFGFBFFFGGGCFFGFFFFFFGFFF?DFGG
@M02352:288:000000000-CKWC8:1:1101:27120:7474 1:N:0:ATGCGCAG+GTAAGGAG
TACGGAGGGGGTTAGCGTTGTTCGGAATTACTGGGCGTAAAGCGCACGTAGGCGGATCAGAAAGTATAGGGTGAAATCCCAGGGCTCAACCCTGGAACTGCCTTGTAAACTCCTGGTCTTGAGTTCGAGAGAGGTGAGTGGAATTCCGAGTGTAGAGGTGAAATTCGTAGATATTCGGAGGAACACCAGTGGCGAAGGCGGCTCACTGGCTCGATACTGACGCTGAGGTGCGAAAGTGTGGGGAGCAAACAGGATTAGATACCCTGGTAGTCCACACCGTAA
+
GGGGG@FGGDGGGDGGGGEGCFGGGEGGGGGGGGGGGFDFGFGGGGGGGGGGGGGGGGGGGFGGDFFGGGFFGGGGAFGGGGGGFFFGGGGGGDGGGGGGGGGC8FGGGGFGGGGGGGFDFC<CCCFGGGG:FGFFEGGGFCFF:EFGGGGEFFGGGGGG:CFFFGGG6@EDCF?FGG>EGEFGGG>F@,<:CEGGGGGGGGCEGFGG6EGFEEFGG<:9@>EGEGGGGGGDCED>CCFE;CD?BFGGGGFFF?FF7FFF7E+>9:FF<FAFFGFF:?DBGC
@M02352:288:000000000-CKWC8:1:1101:27065:7532 1:N:0:ATGCGTAG+GTAAGGAG
TACGGAGGATCCAAGCGTTATCCGGAATCATTGGGTTTAAAGGGTCCGTAGGTGGATGATTAAGTCAGAGGTGAAATCCTGCAGCTCAACTGTAGAATTGCCTTTGATACTGGTTATCTTGAGTTATTATGAAGTAGTTAGAATATGTAGTGTAGCGGTGAAATGCATAGATATTACATAGAATACCAATTGCGAAGGCAGATTACTAATAATATACTGACACTGATGGACGAAAGCGTGGGGAGCGAACAGGATTAGATACCCTGGTAGTCCACGCCGTAA
+
GGGGCGGG@GCFCGGGGGGGFDGFGGGGAG<FGGGB@FDFGGAGGCFG6CFG@FF7FGC9FGGGFFGGEAFGGGGGGGGFEFDGGG<EGGGC?@FGG9FGGFAFGG,5CFGGCB?AAFG?AFGGG?C<<@EFAFFEGEFGGGGGFBFF9FGGGGGGGEFGGGGGGGGGGGGGGG8;CEGFGGGFGGG9FGGGGGGGGGGGG><CCFG@:DF?@FGGGGGGGFGGCGGGGGGGGGGFGGDGGGFFFEGGGGFFFFGGFFFFGGEGFFGFFFFFFGFFF?@FGC
@M02352:288:000000000-CKWC8:1:1101:15102:7540 1:N:0:ATGCGCAG+GTAAGGAG
TACGGAGGGGGTTAGCGTTGTTCGGAATTACTGGGCGTAAAGCGCACGTAGGCGGATCAGAAAGTATAGGGTGAAATCCCAGGGCTCAACCCTGGAACTGCCTTATAAACTCCTGGTCTTGAGTTCGAGAGAGGTGAGTGGAATTCCGAGTGTAGAGGTGAAATTCGTAGATATTCGGAGGAACACCAGTGGCGAAGGCGGCTCACTGGCTCGATACTGACGCTGAGGTGCGAAAGTGTGGGGAGCAAACAGGATTAGATACCCTGGTAGTCCACACCGTAA
+
GGGGGGGGGGGCGGGGGFGGGGGGGGGGGGGGGGGGGGGGGGGGGGGGGGGGGGDGDGGGGFGGGGGGGGGGGGGGGEEGGEFGGCFGGGGGGGGGGFGGGDGGFGGGGGGGGGGGGGGGGGGGGGGGFGGGGGGGGGFGGGGGGGGGGGGGF=DFGFGGGGGGGGGGGGGGGGGGGGGD@GGFGGGGGGGGGEEDGGCEGGEGGGGGGGGGGGGGGGGGGGGGGGFEFGGGDGDFGGGGGGFFFFGGGGF?:BD77FFFGGFF?@3).@2<?FFFFFF?DD
@M02352:288:000000000-CKWC8:1:1101:24312:7559 1:N:0:ATGCGCAG+GTAAGGAG
TACGGAGGATCCAAGCGTTATCCGGAATCATTGGGTTTAAAGGGTCCGTAGGTGGATGATTAAGTCAGAGGTGAAATCCTGCAGCTCAACTGTAGAATTGCCTTTGATACTGGTTGTCTTGAGTTATTATGAAGTAGTTAGAATATGTAGTGTAGCGGTGAAATGCATAGATATTACATAGAATACCAATTGCGAAGGCAGATTACTAATAATATACTGACACTGATGGACGAAAGCGTGGGGAGCGAACAGGATTAGATACCCTGGTAGTCCACGCCGTAA
+
GGGFEGGGGGGGGGGGGGGGCFGGGCFFFGGGGGGCFFGGGFFFFGGEGGECFGCFGGDGGGGGGGGGFFGGCFFFEGGGGGGFF@EGFFGFGGGGGGFGFGGFGFAFEGGGGGGGGGGGCEEEFGGGGGGGGGGF?FGGFFGGGGGFGGGGG:DGGGGEEGGGGGGFDFGGGGGGGGGGGGGFGFGFFGGGGEG5BEGFGGGGGGGGFFGGGGGGGGFCEFFGFGGGGCCCEG5?FGCEEDA@FF<GEGFF??CF?FFFGDGGFFFFFFF>FGF?6?EFD<
@M02352:288:000000000-CKWC8:1:1101:6398:7566 1:N:0:ATGCGCAG+GTAAGGAG
TACGAAGGTCCCGAGCGTTATTCGGAATCACTGGGCGTAAAGGGAGCGTAGGCGGCGCGGTAAGTCAGATGTGAAATCTGGGGGCTCAACCTCCAAACTGCATTCGATACTGCCGTGCTAGAGTAATGGAGAGGTAACTGGAATTCTCGGTGTAGCAGTGAAATGCGTAGATATCGAGAGGAAGACCAATGGCGAAAGCAGGTTACTGGACATTCACTGACGCTGAGGCTCGAAGGCTAGGGTAGCGAAAGGGATTAGATACCCCTGTAGTCCTAGCAGTAA
+
GGGGGGGGGGGGGGGGGGGGGGGGGGGGGGGGGGGGGFGGGGGGGGGGGGGGGGGGGGGGGGGGGGGGGGGGGGGGGGGGGGGGGGGGGGGGGGGGGGGGGGGGGGGGGGGGGGGGGGGGGGGFFFGGGFFGGGGGGGGGGGGGGGGGGGGGGGGGGGGGGGGGGGGGGGGGGFFGGGGGGGGGGGGGGGGGGGGGGGGGGGGGGGGG?ECGGFFFFFFGFCEGGGGGGGGGGGGFGGGGGGFFFFGGGGFFFFGGFFDFGFGGFFGFBFFFFGFFFFFFGF
@M02352:288:000000000-CKWC8:1:1101:23659:7590 1:N:0:ATGCGCAG+GTAAGGAG
TACGGAGGGTGCGAGCGTTAATCGGAATTACTGGGCGTAAAGCGCATGCAGGTGGTTCATTAAGTCAGATGTGAAAGCCCGGGGCTCAACCTCGGAACTGCATTTGAAACTGGTGAACTAGAGTGCTGTAGAGGGGGGTAGAATTTCAGGTGTAGCGGTGAAATGCGTAGAGATCTGAAGGAATACCAGTGGCGAAGGCGGCCCCCTGGACAGACACTGACACTCAGATGCGAAAGCGTGGGGAGCAAACAGGATTAGATACCCTGGTAGTCCACGCCGTAA
+
GGGFGFGGGGGGGGGGGGGGCFGGGGGGGGGGGGGGGGGGGGGGGGGGGGGGFFGFGGGGGGGGGGGGGGGGGGGGGGGGGGGGGGGGGGGGGGGG?CFFGGGGGGGGGGGGGGGGGGGGGGGGGFGGGGGGGGGGGGGGGGGGGGGGGGGGGGGGGGGGGGGGGGGGGGGGGGGFGGGGGGGFGGGGGGGGGGGGGGGGGGEGGGGGGGGGGGGGGGGGGGGFFGGGGGGGGGGFGGGGGGFBBFGGGGFF??FGFFFFFCGGFFGFAFFFFGFB9?D4CC
@M02352:288:000000000-CKWC8:1:1101:13751:7603 1:N:0:ATGCGCAG+GTAAGGAG
TACGGAGGATCCAAGCGTTATCCGGAATCATTGGGTTTAAAGGGTCCGTAGGTGGATGATTAAGTCAGAGGTGAAATCCTGCAGCTCAACTGTAGAATTGCCTTTGATACTGGTTGTCTTGAGTTATTATGAAGTAGTTAGAATATGTAGTGTAGCGGTGAAATGCATAGATATTACATAGAATACCAATTGCGAAGGCAGATTACTAATAATATACTGACACTGATGGACGAAAGCGTGGGGAGCGAACAGGATTAGATACCCTGGTAGTCCACGCCGTAA
+
GEEFGGCE@EGGGGGGGFEGGGGEG>FF<FFFGGG@@FE@@FEGGGGGFFGGCFDFCFFGGFGGGG9F<FGFGG=?FFGGGGGGG8A<FCEGGFF<EFGGGGGFFGGGGGGAFFGGGGGGGFGGGFGGFGGFFFFFGGGGGGEGFGGGDFDFGFADFGGGFDEGGGGFFGGGGFFGGGGGGGGF>FGGGFGGGGGGDGGGE8EFFCFGFEGEGGGFCEFGGGGGGGGG6FFDECDDFE<ECEFD9BG<:CDF??DC2?4@:F8CFF3?AF<AFGFF;BDFG<
@M02352:288:000000000-CKWC8:1:1101:4942:7636 1:N:0:ATGCGCAG+GTAAGGAG
TACGGAGGATCCAAGCGTTATCCGGAATCATTGGGTTTAAAGGGTCCGTAGGTTGATATTTAAGTCAGAGGTGAAAGTTTGCCGCTTAACGCTAAAATTGCCTTTGATACTGTTTATCTTGAATCATTGTGAAGTGGTTAGAATATCTAGTGTAGCGGTGAAATGCATAGATATTACATAGAATACCAGTTGCGAAGGCAGATCACTAATCATGTATTGACACTGATGGACGAAAGCGTGGGGAGCGAACAGGATTAGATACCCTGGTAGTCCACGCCGTAA
+
GGGG;FGG7,EFGGGGGGG:F,EFGGGGGGGGGGG66CFGGG<FC,6@FGGG<EF,E6,66CFGGGGGGGGGGGGGG55,C?5CFG:FGGE+B4+CFAFGGGGGGGGGGGGGGA?F<FGGGGGG,,,5,8CE,A5,,5AFFGGG<5,C,CFGGGG,FGGGGGGG9F,EFGGCGGAG=,5,5FGG9FGG,FFGGGGGGGG6E5D:2DG,,2*,,,6BFGGGG9CGGG949,?7CEGFGGGGGGEF0>)>EGFFFBGGFFFFGGGGFFGFFFFF?>FFFFFFGD
@M02352:288:000000000-CKWC8:1:1101:27229:7684 1:N:0:ATGCGCAG+GTAAGGAG
TACGGAGGGGGTTAGCGTTGTTCGGAATTACTGGGCGTAAAGCGCACGTAGGCGGATCAGAAAGTATAGGGTGAAATCCCAGGGCTCAACCCTGGAACTGCCTTGTAAACTCCTGGTCTTGAGTTCGAGAGAGGTGAGTGGAATTCCGAGTGTAGAGGTGAAATTCGTAGATATTCGGAGGAACACCAGTGGCGAAGGCGGCTCACTGGCTCGATACTGACGCTGAGGTGCGAAAGTGTGGGGAGCAAACAGGATTAGATACCCTGGTAGTCCACACCGTAA
+
GFGGGC@FGGEFGFGGGGGGGFGFGF@FGGGGGGGGGGGGGGGGGGGGGGGGGGGGFGFGGFFGGGGGGGGGGGGGGGGGGGGGGGGGGGGGGGGGGGGGGGFGGGFFFGGGGGGGGGGGGECGG>FBCFGGGGFGGGGGGFEGGGGGEGGGGGGGGGGGGGFGFGGGGGECGGGGGGCEGDEGGFGGGGGGGGGGGEGGGGCEFGGGGCFGGCGFGGGGGGG=8>FG?=FCEGGFGGGGGGF<9>5DF*0<?:GGFFFFGC0C=FFFF?3<87?B?(<:GD
@M02352:288:000000000-CKWC8:1:1101:17657:7695 1:N:0:ATGCGCAG+GTAAGGAG
TACGGAGGGTCCGAGCGTTATCCGGAATTATTGGGTTTAAAGGGTCCGTAGGCGGGCCGATAAGTCAGAGGTGAAAGTCTGCCGCTCAACGGTAGAACTGCCTTTGATACTGTCGGTCTTGAGTTATGGTGAAGTTGGCGGAATATGTAGTGTAGCGGTGAAATGCATAGATATTACATAGAACACCGATTGCGAAGGCAGCTGACTAACCATATACTGACGCTGATGGACGAAAGCGTGGGGAGCGAACAGGATTAGATACCCTGGTAGTCCACGCCGTAA
+
GGGGGGGGGGGGGEFEGGGGGGGGGEFCGGGGGGGGGGGGGGGGGGGGGGGGGGGGGGGGGGGGGGGGGGGGGGGGGGGGGGGGGGGGGGGGGGGGGGGGGGGGGGGGGGGGGGGGGGGGGGGGGGGGGGGGGGGGGGGGGDEGGGGGGGGGGGGGGGGGGGGGGGGGGGGGGGGGGGGGGGGGGGGGGGGGGGGGGGGGGGGGGGGGGGGGGGGGGGGGGGGGGGGGGGGGGGDFGGGGGGFFFFGGEGFFFBDFFFFFGGGD=@CF<?ABFGFFFBFFGD
@M02352:288:000000000-CKWC8:1:1101:3061:7711 1:N:0:ATGCGCAG+GTAAGGAG
TACGGAGGGGGCAAGCGTTATTCGGAATTATTGGGCGTAAAGGGCGCGTAGGCGGCCATGTAAGTCAGGGGTGAAATCCCTCGGCTTAACCGAGGAACTGCCTCTGAAACTGCATGGCTTGAGACCGGGAGAGGGTGGTGGAATTCCCAGTGTAGCGGTGAAATGCGTAGATATTGGGAGGAACACCCGTGGCGAAGGCGGCCACCCGGACCGGTTCTGACGCTGAGGCGCGAAAGTGTGGGGAGCAAACAGGATTAGATACCCTGGTAGTCCACACTGTAA
+
GGGFGEFGGGGGGGGGGFGGGGFGGGGFGGGFGGGGGFCFCGGGGGGGFGGGGGGGGGGGGGGGGGGGGGGGGGGGGGFGFGGGDF@FGGGGGGGGGGGGGGGGGGGGGGGGGGGGGGGGGCG@FGFGGGGFGGGGGGGGGGGGGGGGGGGGGGGGEGGGGGGGGGGGGGGGG9CFGGGDGGGGGGGGGGGG5>EGGGGGGGGGGGGGGGGGGGCGGGGGFEGGDGGGGGGG5EGDGGCGGGF?>EGGGGFFFFG7>FAFFGGGFFGF4=<9FC??FFFFGG
@M02352:288:000000000-CKWC8:1:1101:26402:7714 1:N:0:ATGCGCAG+GTAAGGAG
TACGGAGGATCCAAGCGTTATCCGGAATCATTGGGTTTAAAGGGTCCGTAGGTGGATGATTAAGTCAGAGGTGAAATCCTGCAGCTCAACTGTAGAATTGCCTTTGATACTGGTTATCTTGAGTTATTATGAAGTAGTTAGAATATGTAGTGTAGCGGTGAAATGCATAGATATTACATAGAATACCAATTGCGAAGGCAGATTACTAATAATATACTGACACTGATGGACGAAAGCGTGGGGAGCGAACAGGATTAGATACCCTGGTAGTCCACGCCGTAA
+
GGGGGGGGGGGGGGGGGGGGGGGGGFGGGFGGGGGGGGGGGGGGGGGGGGGGGGGFGFGGGGGGGGFGGGGGGGGGGGGGGGGGGGGGGGGGGFGGGGGGGGGGGGFGGGGGGGGGGGGGGGGGGGGGGGGFGGGGGGGGGGGGGGGGGGGGGDGGGGGGGGGGGGGGGGGGGGGGGGGGGGFFFGGGGGGGGGGGGGGGGGGGGGGDEFGGGGGGGGGGGGGGGGGGGGGGGGGFGGDGGGFFFFGGGGFFFFGGFFBFDGGGFFGFFFFFFGFFBFFFGD
@M02352:288:000000000-CKWC8:1:1101:16498:7717 1:N:0:ATGCGCAG+GTAAGGAG
TACGGAGGATCCAAGCGTTATCCGGAATCATTGGGTTTAAAGGGTCCGTAGGTGGATGATTAAGTCAGAGGTGAAATCCTGCAGCTCAACTGTAGAATTGCCTTTGATACTGGTTGTCTTGAGTTATTATGAAGTAGTTAGAATATGTAGTGTAGCGGTGAAATGCATAGATATTACATAGAATACCAATTGCGAAGGCAGATTACTAATAATATACTGACACTGATGGACGAAAGCGTGGGGAGCGAACAGGATTAGATACCCTGGTAGTCCACGCCGTAA
+
GGGFGE7@CFFGGFGGGFGGGGGCG>FGGGGG9EFFCEGFCGGGGGGG=FFEFCC7DG8EFGGGGGCDFGGGGGGAEGFGCGGGGGGGGGGGG<FCE5?EEE,FFGGGG,BFGGGGGFGGGFFFFGGGGGGGGGGGDGGGGGFGGDFGFGGGGGGGGGGGFB9@EGDFCCCCC;AFFGFFEFFFGEFGFEGCCGGEGGGGEECFF97@FFGFFGGGFGFGGGGDFD799EDCEE<AFGGDEGF?65CGD<::?67C?F>@A+CFF>GFFFBAFG?:;F>6DD
@M02352:288:000000000-CKWC8:1:1101:26415:7726 1:N:0:ATGCGCAG+GTAAGGAG
TACGGAGGATCCAAGCGTTATCCGGAATCATTGGGTTTAAAGGGTCCGTAGGTGGATGATTAAGTCAGAGGTGAAATCCTGCAGCTCAACTGTAGAATTGCCTTTGATACTGGTTATCTTGAGTTATTATGAAGTAGTTAGAATATGTAGTGTAGCGGTGAAATGCATAGATATTACATAGCATACCAATTGCGAAGGCAGCTTACTAATAATATACTGACACTGATGGACGAAAGCGTGGGGAGCGAACAGGATTAGATACCCTGGTAGTCCACGCCGTAA
+
FDGGG;FF,CFC9EECFGGCE6F7F7CFFCFG<FGGGGFECD9@FGDFGDGEGGGCFFEFGEAFFGD9<FFFFFFGECGGGG8FFF@?<EFFF9EEAFGDC?EFGA9E?FEFCFGGGGGGG,BFFFGGGGG<?,C,?F?E@D9D,CEF,AFGGCCFGEFGGD=>EFAE7DEGGGGAFFGCC,=FGGGGCFFGGEEGDGF>C*D9FGGF7D+:DFGGGG2>CFGGG>FF,,;/7*95CED>CE31:EG3CD>FB1FFFF>F79CC4>C?<BAFFGF:9<>>D9
@M02352:288:000000000-CKWC8:1:1101:13032:7731 1:N:0:ATGCGCAG+GTAAGGAG
TACGGAGGGTCCGAGCGTTATCCGGAATCATTGGGTTTAAAGGGTCCGCAGGCGGTCGATAAGTCAGAGGTGAAAGTCTGCCGCTCAACGGTAGAACTGCCTTTGATACTGTCGGTCTTGAGTTATAGTGAAGTTGCCGGAATATGTAGTGTAGCGGTGAAATGCATAGATATTACATAGAACACCGATTGCGAAGGCAGGTGACTAACTATATACTGACGCTGATGGACGAAAGCGTGGGGAGCGAACAGGATTAGATACCCTGGTAGTCCACGCCGTAAA
+
GGGGGGGGGGGGGGGGGGGGGGGGGEGGGGGGGGGFGGGGGGGGGGGGGGGGGGGGGGGGGGGGGGGGGGEGGGGGGGGGGGGGGGGGGGGGGGCFGGGGGGGGGFGGGGGGGGGGGGGGGGGGGGGGGGGGFGGGGGGGGGGGGGGGGGGGGGGGGGGGGGGGGGFGGGGGGGGGGGGGGGF<FGGGGGGGDGGDGGGGGGGGGGGGGGGGGGGGGDGGGGGGGGGGGGGGGGDFGEGGGGFBBFGDEDFF??GGFFAFCGGGFFGFFFFFFGF;<BFBDF
@M02352:288:000000000-CKWC8:1:1101:26397:7734 1:N:0:ATGCGCAG+GTAAGGAG
TACGGAGGATCCAAGCGTTATCCGGAATCATTGGGTTTAAAGGGTCCGTAGGTGGATGATTAAGTCAGAGGTGAAATCCTGCAGCTCAACTGTAGAATTGCCTTTGATACTGGTTATCTTGTGTTATTATGAAGTAGTTAGAATATGTAGTGTAGCGGTGAAATGCATAGATATTACATAGAATACCAATTGCGAAGGCAGATTACTAATAATATACTGACACTGATGGACGAAAGCGTGGGGAGCGACCAGGATTAGATACCCTGGTAGTCCACGCCGTAA
+
GGGGDFFCCFGGGGEDEGGDGGG>:B+CFEEFGGGGFFGCG9,@FGGGGA::FE7DGG<<C,CFGG<F,CDFDGFFDGGGCFF?FFGB<?FDF?<FFGG<FGGFGGED,EFEEEEGGGGGC,B=FDGGCEGDFGGCFGGGGG<FGG<F?FDDF8;@F+@CFFFFDFCFGGGGFFGGGFG9DFGGGGGG,@;FGGCEG5EGCFCEGGGGCFGDGGGGGGFGF,=EF>F9,8C)=8CBGGCEGEF<B>5CE<DF0:FF?7<FGGGGF:C?9=AA@GF<BB>>D*
@M02352:288:000000000-CKWC8:1:1101:16401:7749 1:N:0:ATGCGCAG+GTAAGGAG
TACGGAGGGTGCGAGCGTTATCCGGAATCACTGGGTTTAAAGGGTGCGTAGGCGGCGTTGTAAGTCAGAGGTGAAAGGCACGAGCTTAACTGGTGAATTGCCTTTGATAATGCAGTGCTTGAATTGTGTTGAGGTTAGCGGAATGTGACATGTAGCGGTGAAATGCATAGATATGTCATAGAACACCAATTGCGTAGGCAGCTAGCTAGGCATTAATTGACGCTGAGGCACGAAAGCGTGGGGAGCGAACAGGATTAGATACCCTGGTAGTCCACGCCCTAA
+
GFGFGGDEEE@FGEGEGGGGGGGGGDEGEFFGGGGFEGFGFGGGFGGGGGGGGGGGGFC>FFGGGGGGGGGGGGGFGGGFGGCEGCGGGGGG@F<FFGGGGG9EGCCFGCFFG<@B@FFGGFBFCCGFCFG9FFGFA:FEEGGGFGC@@BFGGGGFDGGGGGGGGGAFFGGGGGG2CCGGGGFGEGGGGGGGGGEGEGGGGDGGFDEEGEGGGFGGGGGGGDGGGGGCFGGGDEGFGGG8CCE?;EDGGG@FBFGGFFFFGGGF?5C6>BAFFGFFFB.4<F
@M02352:288:000000000-CKWC8:1:1101:16218:7764 1:N:0:ATGCGCAG+GTAAGGAG
TACGAAGGTCCCGAGCGTTATTCGGAATCACTGGGCGTAAAGGGAGCGTAGGCGGCGCGGTAAGTCAGATGTGAAATCTGGGGGCTCAACCCCCAAACTGCATTCGATACTGCCATGCTAGAGTAATGGAGAGGTAACTGGAATTCTCGGTGTAGCAGTGAAATGCGTGGATATCGAGAGGAAGACCAATGGCGAAAGCAGGTTACTGGACATTTACTGACGCTGAGGCTCGAAGGCTAGGGTAGCGAAAGGGATTAGATACCCCTGTAGTCCTAGCAGTAA
+
GGGGFGGGGGGGGGGGGGGGGGGGGGGGGGGGGGGGGFGGGGGGGGGGGGGGGGGGGGGGGGGGGGGGDGGGGGGGGGGGGGGGGGGGGGGGGGGGGGGGGGGGGGGGGGGGGGGGGGGGGGFGFAGGGCFGGGGGGGGGGGGGGGGGGGGGGGGGGGGGGGGGGGGGGGGGGGGGFGGGDFGGGGGGGGGGGGGGGGGGGGGGGGGGGGGGGGGGGGEFGGGGGGGGGGGGGGG@GGGGGGFFFFGGGGFFFFGC<FFFGGGGFFGFFFFFFGFFFFFFGG
@M02352:288:000000000-CKWC8:1:1101:7686:7817 1:N:0:ATGCGCAG+GTAAGGAG
TACGGAGGGTCCAAGCGTTATCCGGATTTATTGGGTTTAAAGGGTCCGTAGGCGGGCTTATAAGTCAGAGGTGAAATCCCATCGCTCAACGATGGAACTGCCTTTGATACTGTAGGTCTTGAATATATTTGAAGTAGGCGGAATATGTAGTGTAGCGGTGAAATGCATAGATATTACATAGAACACCAATTGCGAAGGCAGCTTACTAAGATATTATTGACGCTGATGGACGAAAGCGTGGGTAGCGAACGGGATTAGATACCCCGGTAGTCCACGCCGTAA
+
GEDCFC@CEBFGDEFGG@@FGGECE:@FG@FFFDGBCF<@@FEGFF=FCFGEGGDGEGGEFFGFGGGGCFGEFGFEG<AFFG<?F,EEG@FF<FCFGGFAFGGGF=AFDFFGG9DEDDFBDA<<FGGFFGGG<FACFGGGGGCFFGCFFGFFGGGGG@FDGFGGFGDGGGGGFFGCBFFGGGFDGGGGGGGGGGGGGGGFEGGGGGG7<CFFC@CFGGGFCCEGGGG99:CDCGDDGGGGGGFA?FGD5DFFF<GG<F<FF?C*>E3BBFF9*:F:>::>GD
@M02352:288:000000000-CKWC8:1:1101:16591:7818 1:N:0:ATGCGCAG+GTAAGGAG
TACGGAGGATCCAAGCGTTATCCGGAATCATTGGGTTTAAAGGGTCCGTAGGTGGATAATTAAGTCAGAGGTGAAATCTTGCCGCTTAACGGTAAAATTGCCTTTGATACTGGTTGTCTTGAGTTATTATGAAGTGGTTAGAATATGTAGTGTAGCGGTGAAATGCATAGATATTACATAGAATACCAATTGCGAAGGCAGATCACTAATAATATACTGACACTGATGGACGAAAGCGTGGGGAGCGAACAGGATTAGATACCCTGGTAGTCCACGCCGTAA
+
GGGGGGGGGGGGGGFGGGGGGGGGGGGGGGGGGGGGGGGGGGGGGGGGGGGGGGGGGGGGGGGGGGGGGGGGGGGGGGGGGGGGGGGGGGGGGGEGGGGGGGGGGGGGFCGGGGGGGGGGGGGGGGGGGGGGGGGGGGGGGGGGGGGGGGGGGGGGGGGGGGGGGGGGGGGGGGGGGGGGGGGGGGGGGGGGGGGGGGGGGGGGGGGGGGGGGGGGGGGGGGGGGGGFGGGDEGGFGGGGEGFFFFGGGGFFFFGGFFFFDEFGFFGFB?BFFG?6>FFFGG
@M02352:288:000000000-CKWC8:1:1101:19188:7868 1:N:0:ATGCGCAG+GTAAGGAG
TACGGAGGGGGTTAGCGTTGTTCGGAATTACTGGGCGTAAAGCGCACGTAGGCGGATCAGAAAGTATAGGGTGAAATCCCAGGGCTCAACCCTGGAACTGCCTTATAAACTCCTGGTCTTGAGTTCGAGAGAGGTGAGTGGAATTCCGAGTGTAGAGGTGAAATTCGTAGATATTCGGAGGAACACCAGTGGCGAAGGCGGCTCACTGGCTCGATACTGACGCTGAGGTGCGAAAGTGTGGGGAGCAAACAGGATTAGATACCCTGGTAGTCCACACCGTAA
+
GGGGGFGGGGGGGGGGGGGGGGGGGGGGGGGGGGGGGGGGGGGGGGGGGGGGGGGGGGGGGGGGGGGGGGGGGGGGGGGGGGGGGGGGGGGGGGGGGGGGGGGGGGGGGGGGGGGGGGGGGGGGGGGGGGGGGGFGGGGGGGGGGGGGGGGGGGGGGGGGGGGFGGGGGGGGGGGGGGGGGGGGGGGGGGGGGGGGGGGGGGEEGGGGGGGGDGGFGGF?FGGGGGGGGGGGGGGFGEFGGGFFFFFGC<:F81FFDFFFGGGGFFGFFFFFFFFFFFFBGG
@M02352:288:000000000-CKWC8:1:1101:16799:7871 1:N:0:ATGCGCAG+GTAAGGAG
TACGGAGGATCCAAGCGTTATCCGGAATCATTGGGTTTAAAGGGTCCGTAGGTGGATGATTAAGTCAGAGGTGAAATCCTGCAGCTCAACTGTAGAATTGCCTTTGATACTGGTTGTCTTGAGTTATTATGAAGTGGTTAGAATATGTAGTGTAGCGGTGAAATGCATAGATATTACATAGAATACCAATTGCGAAGGCAGATCACTAATAATATACTGACACTGATGGACGAAAGCGTGGGGAGCGAACAGGATTAGATACCCTGGTAGTCCACGCCGTAA
+
GGGGGGGGGGGGGGGGGGGGGGGGGGGGGGGGGGGFGGGGGGGGGGGGGGGGFGGGGGGGGGGGGGGGGGGGGGGGGGGGGGGGGGGGFGFGGGGGGGGGGGGGGGGGGFGGGGGGGGGGGGGGGGGGGGGGGGGGGGGGGGGGGGGGGGGGGGGGGGGGGGGGGGGGGGGGGGGGGGGGGGGGGGG@@FFFGGGGGGGGGGFFGGGGGGFGGGGGGGGGGGGGGGGGGGGGGGGFGGCGGGFFFFGGGGFF?<FF?FF?CCGGFF<@AFFFFGFFBFDFGG
@M02352:288:000000000-CKWC8:1:1101:12472:7894 1:N:0:ATGCGCAG+GTAAGGAG
TACGGAGGGTCCGAGCGTTATCCGGAATTATTGGGTTTAAAGGGTCCGTAGGCGGGCCGTTAAGTCAGGGGTGAAAGTCTGCGGCTCAACCGTAGAAATGCCTTTGATACTGGCGGTCTTGAGTTATGGTGAAGTGGGCGGAATATGTAGTGTAGCGGTGAAATGCATAGATATTACATAGAACACCGATTGCGAAGGCAGCTCACTAACCATATACTGACGCTGATGGACGAAAGCGTGGGGAGCGAACAGGATTAGATACCCTGGTAGTCCACGCCGTAA
+
GGGGGGEGGGGGGEGGGGGGGGGGGFFGGGGGGGGGGGGGGGGGGGGGGGGGGGGGGGGGGGGGGGGGGGGGGGGGGGGGGGGGGGGFGGGGGFFGGGGGGGGGGGDGFGGGGGGGGGGGFFGGGGGFGGGGGGGGGGGGGGGGGGGGGGGGGCFGGGGEGFEGGGFGGGFGGGGGGGGGFGGFGGGGGGGGGGGEGGGGGGGGFGGGFF49ECC77AFGEGDEEGGGGGFDGGGBGGDEGE@?0>DGE<>FF?GGFFAFGGGGF>FFAFFFFGFF>B@3CD
@M02352:288:000000000-CKWC8:1:1101:8076:7895 1:N:0:ATGCGCAG+GTAAGGAG
TACGAAGGGGGCTAGCGTTGTTCGGAATAACTGGGCGTAAAGCGCACGTAGGCGGATTGGAAAGTTAGGGGTGAAATCCCGAGGCTCAACCTCGGAACTGCCTTTAAAACTATCAATCTAGAGTTCGAGAGAGGTGAGTGGAATTCCGAGTGTAGAGGTGAAATTCGTAGATATTCGGAGGAACACCAGTGGCGAAGGCGGCTCACTGGCTCGATACTGACGCTGAGGTGCGAAAGCGTGGGGAGCAAACAGGATTAGATACCCTGGTAGTCCACGCCGTAA
+
GGGGFGGGGGGGGGGGGGGGGGGGGGGGGGGGGGGGGFGGGGGGGGGGFGGGGGGGGGGGGGGGGGGGGGGGGGGGGGGGGGGGGGGGGGGGGGGGGGGGGGGGGGGGGGGGGGGGGGGGGGGGGGGGGGGGGGGGGGGGGGGGGGGGGGFGCFGGGGGGGGGGGGGGGGGGGGGGGGGGGGGGGGGGGGGGGGGGGGGGGGGGGGGGGGGGGGGGGGGGGDGGGGGGGGGGGGGFGGDEGGFBFFFGGGFFB?FG>FFFGGGGFFGFFF7:FGFB9?F;GD
@M02352:288:000000000-CKWC8:1:1101:13635:7923 1:N:0:ATGCGCAG+GTAAGGAG
TACGGAGGGGGTTAGCGTTGTTCGGAATTACTGGGAGTAAAGCGTACGTAGGCGGATTAGTCGGTTAGGGGTGAAATCCCAGGGCTCAACCCTGGAACTGCCTCTAATACTGCTAGTCTTGAGTTCGAGAGAGGTGAGTGGAATTCCAAGTGTAGAGGTGAAATTCGTAGATATTTGGAGGAACACCAGTGGCGAAGGCGGCTCACTGGCTCGATACTGACGCTGAGGTACGAAAGTGTGGGGAGCAAACAGGATTAGATACCCTGGTAGTCCACACCGTAA
+
GGGGGEGGGGGGGGGGGGGGGGGGGGGGGGGGGGGGGGGGGGGGGGGGGGGGGEGGFGGGGGFGGGGGGGGGGGGGGGGGGGGGDGGGGGGGGGGGGFGGGGGGGGGGFGGGGGGGGGGGGGGGGFGCFGGGGGGGFGGGGGGGGGGGGGGGGGGGGGGGGGGGGGGFGGGCFGGGFGGGGGGGGGEGGGFGDGGGGGGGGGGGGGGFGGGGGGFGGGGGFGG5E5CGGGGCGGGFGGDGGGFFFFGGGG5::?GF?FAFGGGGFFGFAFAFFGF?BB>1FC
@M02352:288:000000000-CKWC8:1:1101:14635:7927 1:N:0:ATGCGCAG+GTAAGGAG
TACGGAGGATCCAAGCGTTATCCGGAATCATTGGGTTTAAAGGGTCCGTAGGTGGATAATTAAGTCAGAGGTGAAATCCTGCAGCTCAACTGTAGAATTGCCTTTGATACTGGTTGTCTTGAGTTATTATGAAGTAGTTAGAATATGTAGTGTAGCGGTGAAATGCATAGATATTACATAGAATACCAATTGCGAAGGCAGATCACTAACAATATATTGACACTGATGGACGAAAGCGTGGGGAGCGAACAGGATTAGATACCCTGGTAGTCCACGCCGTAA
+
GGGGGGGGGGGGGGGGGGGGGGGGGGGGGGGGGGGCFGGGGGGGGGGGFGGG<FGGGGGCFGGGGGGGGGGGGGGGGGGGGGGGGGGGGGGGGGGGGGGGGGGGGGGGGGGGGGGGGGGGGGGGGGGGGGGGGGGGGGGGGGGGGGGGGGGGGGGGGGGGGGGGGGGGGGGGGGGGGGGGGGGGGGGD@FFFGGGGGGGGG>FGCFGGGGGGGGGGGGGGGGGGGGGGGFGGGGGFGGGGGGB?BFGGGGFFFFGGFFFFGGGGFFGFFFFFFGFFFFEFGD
@M02352:288:000000000-CKWC8:1:1101:4699:8019 1:N:0:ATGCGCAG+GTAAGGAG
TACGGAGGATCCAAGCGTTATCCGGAATCATTGGGTTTAAAGGGTCCGTAGGTGGATAATTAAGTCAGAGGTGAAATCTTGCCGCTTAACGGTAAAATTGCCTTTGATACTGGTTGTCTTGAGTTATTATGAAGTGGTTAGAATATGTAGTGTAGCGGTGAAATGCATAGATATTACATAGAATACCAATTGCGAAGGCAGATCACTAATAATATACTGACACTGATGGACGAAAGCGTGGGGAGCGAACAGGATTAGATACCCTGGTAGTCCACGCCGTAA
+
GGGGGGGGGGGGGGGGGGGGFGFEGGGGGGGGGGGGGGGGGGGGGGGGGGGGGGGGGGGGGGGGGGGGGGGGGGGGGGGGCFFGGGGGGGGGGGEFGGGGGGGGGGGGGGGGGGGGGGGGGCGGGGGGGGGGFGGGGGGFGGGGGGGGGGGGGGGGGGGGGGGGGGGGGCGGGGGGGGGGGGGGGGGGGGGGGGGGGGGGGGGGGGGGGG=FFGGGGGCFGGGGGGGGGGGGGGGFGGGGGGFFFFGGGGFFBFGGFFFFGGFFFFFF9FFFFGFFFFFFDC
@M02352:288:000000000-CKWC8:1:1101:4717:8023 1:N:0:ATGCGCAG+GTAAGGAG
TACGGAGGATCCAAGCGTTATCCGGAATCATTGGGTTTAAAGGGTCCGTAGGTGGATAATTAAGTCAGAGGTGAAATCTTGCCGCTTAACGGTAAAATTGCCTTTGATACTGGTTGTCTTGAGTTATTATGAAGTGGTTAGAATATGTAGTGTAGCGGTGAAATGCATAGATATTACATAGAATACCAATTGCGAAGGCAGATCACTAATAATATACTGACACTGATGGACGAAAGCGTGGGGAGCGAACAGGATTAGATACCCTGGTAGTCCACGCCGTAA
+
GGGGGGGGGGGGGGGGGGGGGGGGGGGGGGGGGGGGGGGGGGGGGGGGFGGGFGGGGGGGGGGGGGGGGGGGGGGGGGGGGGGGGGGGGGGGGGGGGGGGGGGGGGGGGGGGGGGGGGGGGGGGGGGGGGGGGGGGGGGGGGGGGGGGGGGGGGGGGGGGGGGGGGGGGGGGGGGGGGGGGGGGGFGGGGGGGGGGGGGGGGGGGGGGGGGGGGGGGGGGGGGGGGGGGGGGGGGFGGGGGGFFFFGGGGFFFFGGFFFFGGGGFFGFFFFFFGFFFFFFGG
@M02352:288:000000000-CKWC8:1:1101:11709:8061 1:N:0:ATGCGCAG+GTAAGGAG
TACGGAGGATCCAAGCGTTATCCGGAATCATTGGGTTTAAAGGGTCCGCAGGCGGTTGTTTAAGTCAGAGGTGAAAGTTTGCAGCTCAACTGTAAAATTGCCTTTGATACTGAATAACTTGAGTTATAATGAAGTGGTTAGAATATGTAGTGTAGCGGTGAAATGCATAGATATTACATAGAATACCGATTGCGAAGGCAGATCACTAACAGTATATTGACGCTGATGAACGAAAGCGTGGGTAGCGAACGGGATTAGATACCCCGGTAGTCCACGCCGTAA
+
GGGGGGGGGGGGGGGGGGGGFGEGGGGGGGGFGGGGGGGGGGGGGGGGGGGGGGGGGGGGGGGGGGGGGGFFFGGFGGGGGGGGGGGGGGGGGGFFGGGGGGGGGGGFFGGFGCFGGGGGGFGGGGGGGGGFGGFGGGGGGGFGGGGGGGGGGGGGGGGGGFGGGGGGGGGGGGGGGGGGGGGGGGGGGEGGGGGGGGGGGGGGGGGGGGGGCFGGGGFGGGGGGGGGGGGGGGGFGGGGGGDA1@CCGGBDB?DF4?AFGGFGFFGFBFAFFGFFFFFFGG
@M02352:288:000000000-CKWC8:1:1101:24997:8096 1:N:0:ATGCGCAG+GTAAGGAG
TACGGAGGATCCAAGCGTTATCCGGAATCATTGGGTTTAAAGGGTCCGTAGGTGGATGATTAAGTCAGAGGTGAAATCCTGCAGCTCAACTGTAGAATTGCCTTTGATACTGGTTGTCTTGAGTTATTATGAAGTAGTTAGAATATGTAGTGTAGCGGTGAAATGCATAGATATTACATAGAATACCAATTGCGAAGGCAGATTACTAATAATATACTGACACTGATGGACGAAAGCGTGGGGAGCGAACAGGATTAGATACCCTGGTAGTCCACGCCGTAA
+
GGGGGGGGGGGGGGGGGGGGGGGGGGGGGGGGGGGFGGGGGGGGGGGGGGGGGGGGGGGGGGGGGGGGGGGGGGGGGGGGGGGGGGGGGGGGGGGGGGGGGGGGGGGGGGGGGGGGGGGGGGGGGGGGGGGGGGGGGGGGGGGGGGGGGGGGGGGGGGGGGGGGGGGGGGGGGGGGGGGGGGGGGGGGGGGGGGGGGGGGGGGGGGGGGGGGGGGGGGGGGGGGGGCEGGGDGGGFGGGGGGFDFFGGGGFFFFGGFFFFGGGGFFGFFFFFFGFFFFFFGD
@M02352:288:000000000-CKWC8:1:1101:16296:8111 1:N:0:ATGCGCAG+GTAAGGAG
TACGGAGGGGGTTAGCGTTGTTCGGAATTACTGGGCGTAAAGCGTACGTAGGCGGATTGGAAAGTTGGGGGTGAAATCCCGGGGCTCAACCCCGGAACTGCCTCCAATACTGTCAGTCTAGAGATCGAGAGAGGTGAGTGGAATTCCGAGTGTAGAGGTGAAATTCGTAGATATTCGGAGGAACACCAGTGGCGAAGGCGGCTCACTGGCTCGATACTGACGCTGAGGTGCGAAAGCGTGGGGAGCAAACAGGATTAGATACCCTGGTAGTCCACGCCGTAA
+
GGGGGGGGGGGGGGGGGGGGGGGGGGGGGGGGGGGGGGGGGGGGFGGGGGGGGGGGGGGGGGGGGGFFGGGGGGGGGGGGGGGGGGGGGGGGGGGGGGGGGGGFFCFGGGGGGGGGGGGGGGFFGGGGGGGGGGGGGGGGGGGGGGGGGGGGGGGGGGGGGGGGGGGGGGGGGGGGGGGGGGGGGGGGGGGGGGGGGGGGGGGCFGGGGGGGGGGGGGGGGDGEGGGGGGGGGGGF<E>CGGFFFE:FGGFFFBCFFFFFGGGGFFGFFFDFFGFFFFFBGG
@M02352:288:000000000-CKWC8:1:1101:20186:8115 1:N:0:ATGCGCAG+GTAAGGAG
TACGGAGGGTCCGAGCGTTAATCGGAATTACTGGGCGTAAAGCGCACGCAGGCGGTTTGTTAAGCTAGATGTGAAAGCCCTGGGCTCAACCTGGGAATTGCATTTAGAACTGGCAGGCTAGAGTTTTGGAGAAGGGAGTGGAATTCCAGGTGTAGCGGTGAAATGCGTAGATATCTGGAGGAACATCAGTGGCGAAGGCGACTCCCTGGTCAGTAACTGACGCTCATGTGCGAAAGTGTGGGTAGCGAACAGGATTAGATACCCTGGTAGTCCACACCGTAA
+
GGGGGGGGGGGGGGGGGGGGGGGGGGGGGGGGGGGGGGGGGGGGGGGGGGGGGGGFGGGGGGGGGGGGGGGGGGGGGGGGGGGGGGGGGGGGGGGGGGGGGGGGGGGGGGGGGGGGGGGGGGGFGGGGGGGGGGGGGGGGGGGGGGGGGGGGGGGGGGGGGGGGGGGGGGGGGGGGGGGGGGGGGGGGGGGGGGGGGGGGEGGGGGGFGGGGGGGGGGGGGGGEGGGGGGGGEEGFGGGGGGFFFFDGEGD@BFGGFFFFGGGGFFCFFFFFFGFFFB:6FG
@M02352:288:000000000-CKWC8:1:1101:2830:8218 1:N:0:ATGCGCAG+GTAAGGAG
TACGGAGGGTGCAAGCGTTATCCGGAATTATTGGGTGTAAAGGGGCCGCAGGCGGCCAATTAAGTCAGAGGTGAAAGCCCATGGCTCAACCACGGAACTGCCCTTGGAACTGGTTGACTTGAGTTATACGGAAGTAGATAGAATAACTAGTGTAGCGGTGAAATGCATAGATATCACGTAGAATACCGATTGCGAAGGCAGTCTACTACGCATCAACTGACGCTCATGGACGAAAGCGTGGGGAGCGAACAGGATTAGATACCCTGGTAGTCCACGCCGTAA
+
GGGGEGGGCFGG8EFGGGGG8<FFE@@C,C6CEEFG,@FEFFCC++6@FFFB7FG++@8=?F,B<EEF<EBFGGFF,,:F,,,:B?FFFF8++BB+FFGGFC,AFF,3BFCD8>FG<FF,B<CGC<F,,8@+5<3,@,,,7F;@,7,@,@@;FACCGGGGGFFGGG9EFCF9;;,,,*42=FF9FGGGCE789EGCEDECEC@E9>7++3)/**20;@<CFG5=EG++3+99EGG>*/7EGGFFFE3CECDFF<F*8FFFGGGGFFGFFFFFF7??9?B;37
@M02352:288:000000000-CKWC8:1:1101:13444:8264 1:N:0:ATGCGCAG+GTAAGGAG
TACGAAGGGGGCTAGCGTTGTTCGGAATAACTGGGCGTAAAGCGCACGTAGGCGGATTGTTAAGTTAGGGGTGAAATCCCAGGGCTCAACCCTGGAACTGCCTCTGATACTGGCAATCTAGAGTTCGAGAGAGGTGAGTGGAATTCCGAGTGTAGAGGTGAAATTCGTAGATATTCGGAGGAACACCAGTGGCGAAGGCGGCTCACTGGCTCGATACTGACGCTGAGGTGCGAAAGCGTGGGGAGCAAACAGGATTAGATACCCTGGTAGTCCACACCGTAA
+
GGGGEGGGGGGGGGGGGGGGGGGGGGGGGGGGGGGGGGGGGGGGGGGGGGGGGGGGGGGGGGGGGGGGFGGGGGGGGGGGGGGGGGGGGGGGGGGGGGGGGGGGGGGGGGGGGGGGGGGGGGGGGGGGGGGFGGGGGFGGGGGGGGGGGGGGGGGGGGGGGGGGGGGGGGGGGGGGG>EDGGGGGGGGGGGGGGGGGGGEGGGGGGGGGGGGGDGGGGFGGEGGGGGDGGGGGGGFGGGGGGFFFFFDGGFFFFFF>FBFGGGGFFGFFFAFFGFFFFFFGG
@M02352:288:000000000-CKWC8:1:1101:7651:8280 1:N:0:ATGCGCAG+GTAAGGAG
TACGGAGGGTGCAAGCGTTATCCGGAATCATTGGGTTTAAAGGGTCCGTAGGCGGGCTAATAAGTCAGTGGTGAAATGCAGGGGCTTAACTCCGGCACTGCCATTGATACTGTTAGTCTTGAATTATTGTGAAGTGGTTAGAATATGTAGTGTAGCGGTGAAATGCTTAGATATTACATAGAATACCAATTGCGAAGGCAGATCACTAACAATATATTGACGCTGATGGACGAAAGCGTGGGTAGCGAACAGGATTAGATACCCTGGTAGTCCACGCCGTAA
+
GGGGGGGGGGGGGGGGGGGGGGGGG@FGGGGGGGGGGGGGGGGGGGGGGGGGGGGGGGGFGGGGGGDGFFGEGGGGGGGGGGGGGGGGGGGGGGGGGGGGGGGGGGGGGGGGGGGGGGGGGG,EFAFGEGGGFFGGGGGGGGGGGGGGGGGGGGGGGGGGGGGGGGGGGGGGGGGGGGGGGGDGGGGGGGGGGGGGGGGGGGGGGGGGGGGGGGGGGGGGG>CEDDGGGGFGGGGFGGGGGGFFFFGGGGFFFBFFFFFFGGGGFFGFAFDAFGFFFFEFD<
@M02352:288:000000000-CKWC8:1:1101:11928:8371 1:N:0:ATGCGCAG+GTAAGGAG
TACGGAGGATCCAAGCGTTATCCGGAATCATTGGGTTTAAAGGGTCCGTAGGTGGATGATTAAGTCAGAGGTGAAATCCTGCAGCTCAACTGTAGAATTGCCTTTGATACTGGTTGTCTTGAGTTATTATGAAGTAGTTAGAATATGTAGTGTAGCGGTGAAATGCATAGATATTACATAGAATACCAATTGCGAAGGCAGATTACTAATAATATACTGACACTGATGGACGAAAGCGTGGGGAGCGAACAGGATTAGATACCCTGGTAGTCCACGCCGTAA
+
GGGGGGGGGGGGGGGGGGGGFGGGGGGGGGGGGGGGGGGGGGGGGGGGGGGGGGGFGGGFGGGGGGGGGGGGGGGGGGGGGGGGGGGGGGGGGGGGGGGGGFGGGGGGGGGGGGGGGGGGGGGGGGGGGGGGGGGGGFGGGGGGGGGGGGGGGGGGGGGGGGGGGGGGGGGGGGGGGGGFFGGGGGGGGGGGGGGGGGGGGFGGGGGGGGGGGGGGGGGGGGGGGGGGGGGGGGGFGGGGGGFFFFGGGGFFFFGGF@DFGGGGFFGFFFFFFGFFFFFFGD
@M02352:288:000000000-CKWC8:1:1101:27044:8377 1:N:0:ATGCGCAG+GTAAGTAG
TACGGAGGATCCAAGCGTTATCCGGAATCATTGGGTTTAAAGGGTCCGTAGGTGGATAATTAAGTCAGAGGTGAAATCCTGCAGCTCAACTGTAGAATTGCCTTTGATACTGGTTGTCTTGAGTTATTATGAAGTAGTTAGAATATGTAGTGTAGCGGTGAAATGCATAGATATTACATAGAATACCAATTGCGAAGGCAGATTACTAATAATATACTGACACTGATGGACGAAAGCGTGGGGAGCGAACAGGATTAGATACCCTGGTAGTCCACGCCGTAA
+
GGGGGGGGGGGGGGGGGGGGGGGGGGGG@GGGGGGGGGGGGGGGGCGGGGGGGGGGFEEGGGGGGGGGG@FGGGGGGEFGGG@FGGGGGGGGGGAFGGGGGGCFGGGGGGGGG,FFGGGGGFGGGFEFGGGFCGG?FFFDFGGGFGGGGGGGGGGGGGGGGGGGGGCGGGGGGGGGGFFGGGGF=:FEGGGGGGGGGGGGGFG@FGGDDEF7,?CGGG?FGGGGGGGGG6CDGGGFGGGGGG):1=79EGFFB?GGFFFFGGGGFFGFFFFFFGF?B?FFGG
@M02352:288:000000000-CKWC8:1:1101:5228:8473 1:N:0:ATGCGCAG+GTAAGGAG
TACGGAGGGTCCAAGCGTTGTCCGGAATCACTGGGTGTAAAGGGTGCGTAGGCGGGCGTGTAAGTCAGGGGTGAAAGCCACCGGCCTAACCGGTGAACTGCCCTTGATACTGCACGTCTTGAGTCCTGGAGAGGCTATCGGAATTCGTGGTGTAGCGGTGAAATGCGTAAATATCACGAGGAACACCTGATGCGTAGGCGGATAGCTGGACAGGTACTGACGCTAAGGCACGAAAGCGTGGGGAGCGAACAGGATTAGATACCCTGGTAGTCCACGCCGTAA
+
GGGGGGGGGGGGGGGGGGGGGGGGGGGGGGGGGGGFGGGGGGGGGGGGGGGGGGGGGGGGGGGGGGGGGGGGGGGGGGGGGGGGGGGGGGGGGGGGGGGGGGFFFFGGGGGGGFGGGGGGGGGGGGGGGGGGGGGGGGGGGGGGGGGGGGGGGGGGGGGGGGGGGGGGGEFGGFGGGGGGGGGGGGGGGGGEGGGGGGGGGGGDGGGGGGGGGFGGGGFGGGGDDDCEFDFGGGGFGGGGGGFFFFGGGGFFFFGC>F9BGGGGFFGFAFFFFGFF;2@1DG
@M02352:288:000000000-CKWC8:1:1101:24509:8483 1:N:0:ATGCGCAG+GTAAGGAG
TACGGAGGATCCAAGCGTTATCCGGAATCATTGGGTTTAAAGGGTCCGTAGGTGGATAATTAAGTCAGAGGTGAAATCTTGCCGCTTAACGGTAAAATTGCCTTTGATACTGGTTGTCTTGAGTTATTATGAAGTGGTTAGAATATGTAGTGTAGCGGTGAAATGCATAGATATTACATAGAATACCAATTGCGAAGGCAGATCACTAATAATCAACTGACACTGATGGACGAAAGCGTGGGGAGCGAACAGGATTAGATACCCTGGTAGTCCACGCCGTAA
+
GGGGGGGGGGGGGGGGGGGGGGGGGFGGGGGGGGGGGGGGGGGGGGGGGGGGFGGGGGGGGGGGGGGGGFGGGGGGGGGGGGGGGGGGGGGGGGGGGGGGGGGGGGGGGGGGGGGGGGGGGFGFGGGGGGGGGGGGGGGGGGGGGGGGGGGGGGGGGGGGGGGGGGGGGGGGGGGGGGGGGGGGGGG@@DF?FEGGGGGGGGGGGGGGGGGGGGGGGGGGGGGGGGGGGGGDGGGFGGDGGGFFFFGGGGFFFFGGFFFFGGCG@FGFDFDFFGFFFFFFGD
@M02352:288:000000000-CKWC8:1:1101:26107:8492 1:N:0:ATGCGCAG+GTAAGGAG
TACGGAGGATCCAAGCGTTATCCGGAATCATTGGGTTTAAAGGGTCCGTAGGTGGATGATTAAGTCAGAGGTGAAATCCTGCAGCTCAACTGTAGAATTGCCTTTGATACTGGTTGTCTTGAGTTATTATGAAGTAGTTAGAATATGTAGTGTAGCGGTGAAATGCATAGATATTACATAGAATACCAATTGCGAAGGCAGATTACTAATAATATACTGACACTGATGGACGAAAGCGTGGGGAGCGAACAGGATTAGATACCCTGGTAGTCCACGCCGTAA
+
GGGGGGGGGGGGGGGGGGGGGGGGGFGGGGGGGGGGGGGGGGGGGGGGGGGGFGGGGGGGGGGGGGGGGGGGGGGGGGGGGGGGGGGGGGGGGGGGGGGGGGGGGGGGGGGGGGGGGGGGGFGGGGGGGGGGGGGGGGGGGGGGGGGGGGGGGGGGGGGGGGGGGGGGGFGGFGGGGGGGGGGGGGGGGFGGGGGDCGGFEGGGGGGGFGGGGGGGGGFGGGGGGGGGDFFGGGGFGGGGGGEFFFGGGGFFFFGGFFFFGGGCFFGFFFFFBFFFFFFFGG
@M02352:288:000000000-CKWC8:1:1101:25476:8506 1:N:0:ATGCGCAG+GTAAGGCG
TACGGAGGGTCCGAGCGTTATCCGGAATTATTGGGTTTAAAGGGTCCGTAGGCGGGCCGATAAGTCAGGGGTGAAAGTCTGCCGCTCAACGGTAGAACTGCCTTTGATACTGTCGGTCTTGAGTTATAGTGAAGTTGTCGGAATATGTAGTGTAGCGGTGAAATGCATAGATATTACATAGAATACCGATTGCGAAGGCAGGTGACTAACTATATACTGACGCTGATGGACGAAAGCGTGGGGAGCGAACAGGATTAGATACCCTGGTAGTCCACGCCGTAA
+
GGGGGEGGDFGGGGGGGGGGGGGGGEEG<FGGGGGFGGGGGGGGGGGGGGGGGCG+@CF7@CCAGGFGGGGGGGGGFDFGGF,@FEFGGGGGGGGGGDFGGGGGGGGGGGGFF9:CGGGGGFGGGGG99FFCFGG?C,<<FG>FGGGGGGGGGGFEEGGGGGGGGGGGGGGGGGGGGGGGCGF9FGGGGGGGGGGGGGGGG=FCGGGGG8*AGGGGGGGGG5EGGGGGGFFGGGGFFGCEEGEBFFCDEGFFFFGGFFFFCFEFFFFFAFDDFGFF>F39D<
@M02352:288:000000000-CKWC8:1:1101:22518:8531 1:N:0:ATGCGCAG+GTAAGGAG
TACGGAGGATCCAAGCGTTATCCGGAATCATTGGGTTTAAAGGGTCCGTAGGTGGATAATTAAGTCAGAGGTGAAATCCTGCAGCTCAACTGTAGAATTGCCTTTGATACTGGTTGTCTTGAGTTATTATGAAGTAGTTAGAATATGTAGTGTAGCGGTGAAATGCATAGATATTACATAGAATACCAATTGCGAAGGCAGATTACTAATAATATACTGACACTGATGGACGAAAGCGTGGGGAGCGAACAGGATTAGATACCCTGGTAGTCCACGCCGTAA
+
GGGGGGGGGGGGGGGGGGGGGGGGGGGGGGGGGGGGGGGGGGGGGGGGGGGGGGGGGGGGGGGGGGGGGGGGGGGGGGGGGGGGGGGGGGGGGGGGGGGGGGGGGGGGGGGGGGGGGGGGGCFGGGGGGGGGCFGGGFGGGGGGFGGGGGGGGGGGGGGGGGGGGGCFGGGGGGGGGGGGGGGGGGGGGGFFGGGGGGGGGFGGGGGFGG7BCFGGGGGGGGGGFG?7<FGGGGGEGGDGDGB@FEGGGGFFBFGGFFFFGGGGFFGFFFFFFGF?F?FFDD
@M02352:288:000000000-CKWC8:1:1101:13053:8531 1:N:0:ATGCGCAG+GTAAGGAG
TACGGAGGGGGTTAGCGTTGTTCGGAATTACTGGGCGTAAAGCGTACGTAGGCGGATTGGAAAGTTGGGGGTGAAATCCCAGGGCTCAACCCTGGAACTGCCTCCAAAACTATCAGTCTAGAGTTCGAGAGAGGTGAGTGGAATTCCAAGTGTAGAGGTGAAATTCGTAGATATTTGGAGGAACACCAGTGGCGAAGGCGGCTCACTGGCTCGATACTGACGCTGAGGTACGAAAGTGTGGGGAGCAAACAGGATTAGATACCCTGGTAGTCCACACCGTAA
+
GGGGGGGGGGGGGGGGGGGGGGGGGGGGGGGGGGGGGGGGGGGGGGGGGGGGGGGFEGGGGGGGGGFGGGGFFGGGGGGGGGGGGGGGGGGGGGGGGGGGGGGGGGGGGGGGGGGGGGGGGFGGFGGGGGGGEGGGGGGGGGGGGGGGGGGGGGGGGGGGGGGGGGGGGGGGGGGGGFGGGGGGGGGGGGGGGGGGGGGGGGGGGGGGGGGGDEGGGGGGGGGGGDGGGGGGGGGFGGGGGGFFFFGGGGFFFFGGFFFFGGGGFFGFFFFFFGFFFFF2FC
@M02352:288:000000000-CKWC8:1:1101:14767:8592 1:N:0:ATGCGCAG+GTAAGGAG
TACGGAGGATCCAAGCGTTATCCGGAATCATTGGGTTTAAAGGGTCCGTAGGTGGATGATTAAGTCAGAGGTGAAATCCTGCAGCTCAACTGTAGAATTGCCTTTGATACTGGTTGTCTTGAGTTATTATGAAGTAGTTAGAATATGTAGTGTAGCGGTGAAATGCATAGATATTACATAGAATACCAATTGCGAAGGCAGATTACTAATAATATACTGACACTGATGGACGAAAGCGTGGGGAGCGAACAGGATTAGATACCCTGGTAGTCCACGCCGTAA
+
GGGGGGGGGGGGGGGGGGGGGGGGGGEGGGGGGGGGGGGGGGGGGGGGGGGG<FGFGGGGGGGGGGFGCFGGGGGGGGGGGGGGGGGGGGGGFGFGGGGGGGGGGGGGGGGGGGGGGGGGGFCGGFGGGGGGGGGFGFGGGGDGGGGGGFGGGGGGGGGGGGGGGGGGGGGGGGGGGGGGGGGGCGGGGGGGGGGGGGGGGFGGGGGGGGFGGGGFDGFGGFGGGGGGDFFDGGGDGGGGG=BFFFGGDGFFF:GGFFFFGGGGFFFFFFFFFGFFFFDFGD
@M02352:288:000000000-CKWC8:1:1101:23494:8654 1:N:0:ATGCGCAG+GTAAGGAG
TACGGAGGGGGTTAGCGTTGTTCGGAATTACTGGGCGTAAAGCGCACGTAGGCGGATCAGAAAGTATAGGGTGAAATCCCAGGGCTCAACCCTGGAACTGCCTTGTAAACTCCTGGTCTTGAGTTCGAGAGAGGTGAGTGGAATTCCGAGTGTAGAGGTGAAATTCGTAGATATTCGGAGGAACACCAGTGGCGAAGGCGGCTCACTGGCTCGATACTGACGCTGAGGTGCGAAAGTGTGGGGAGCAAACAGGATTAGATACCCTGGTAGTCCACACCGTAA
+
GGGGGFGEGGGGGGGGGGGGGGGGGGGGGGGGGGGGGGGGGGGGGGGGGGGGGGGGGGGGFFGGGGGGGGGGGGGGGGGGGGGGGGGGGFGGGGGGGGGGGGGGGGGGGGGGGGGGGGGGGGGGGGGGGGGGGGGGGGGGGGGGGGGGGGGGGGGGGGGGGGGGGGGGGGGGGGGGGGGGGGGGGGGGGGGGGGGGGGGGGGGGGGGGGGGGGGGGGGGGGGGCGGGGGGFGGGGEGGGGGGD?FFGGFGFFFFGGFFFFG7FGFFGFDFFFFGFFFFFFGG
@M02352:288:000000000-CKWC8:1:1101:15858:8658 1:N:0:ATGCGCAG+GTAAGGAG
TACGGAGGGTGCAAGCGTTATCCGGATTTATTGGGTTTAAAGGGTCCGTAGGTGGATAATTAAGTCAGAGGTGAAATCCTGCAGCTCAACTGTAGAATTGCCTTTGATACTGGTTGTCTTGAGTTATTATGAAGTAGTTAGAATATGTAGTGTAGCGGTGAAATGCATAGATATTACATAGAATACCAATTGCGAAGGCAGATTACTAATAATATACTGACACTGATGGACGAAAGCGTGGGGAGCGAACAGGATTAGATACCCTGGTAGTCCACGCCGTAA
+
GGGGGGGGGGGGGGGGGGGGGGGGGGGGGGGGGGGGGGGGGGGGGGGGGGGGGGGGGGGGGGGGGGGGGGGGGGGGGGGGGGGGGGGGGGGGGGGGGGGGGGGGGGGGGGGGGGGGGGGGGGGGGGGGGGGGGGGGGGGGGGGGGGGGGGGGGGGGGGGGGGGGGGGGGGGGGGGGGGGGGGGGGGGGGGGFGGGGGGGGGGGGGGGGGGGGGGGGGGGGGGGGGGGGGGGDEGDAGGGGGGB@;FGGGGFFFBGGFFBFGGGGFFGFFFFFFGFFFFFFGC
@M02352:288:000000000-CKWC8:1:1101:22347:8667 1:N:0:ATGCGCAG+GTAAGGAG
TACGGAGGGTGCAAGCGTTATCCGGATTTATTGGGTTTAAAGGGTGCGCAGGCGGCCTATTAAGTCAGTGGTGAAATCTCACAGCTCAACTATGGAACTGCCTTTGATACTGGTTGACTTGAGTCATATGGAAGTAGATAGAATGTGTAGTGTAGCGGTGAAATGCATAGATATTACACAGAATACCGATTGCGAAGGCAGTCTACTACGTATGTACTGACGCTCATGGACGAAAGCGTGGGGAGCGAACAGGATTAGATACCCTGGTAGTCCACGCCGTAA
+
GGGGGEEGGGGGGGGGGGGGGGGGGFGGGGGGGGGFGGFFGGGGGGGGGGGGGEGGGGGGGGGGGGFFGGGGGGGGGFGGGGGGGGGGGGG,CFGGGGGGGGGGGGGGGGGGGGGEGGGGGGGGGGGCFGGF3>FGGGGGGGGGGGGGGGGGGGGGGDGGGGGGGGFGGGFGGGGGGGGGGGDGGGCGCEGGGGGGGGGGGCGFGFGFGGGGGFGGGGF?GGGEGGGGGGGDGGGEGGGDGGEB>5DGGGFF?FGF4*:FGGGGFFGFF?DFFGFFFFDFGG
@M02352:288:000000000-CKWC8:1:1101:8657:8687 1:N:0:ATGCGCAG+GTAAGGAG
TACGGAGGGTCCGAGCGTTATCCGGAATCATTGGGTTTAAAGGGTCCGCAGGCGGTCAATTAAGTCAGAGGTGAAATCCCATAGCTTAACTATGGAACTGCCTTTGATACTGGTTGACTTGAGTCATATGGAAGTAGATAGAATGTGTAGTGTAGCGGTGAAATGCATAGATATTACACAGAATACCGATTGCGAAGGCAGTCTACTACGTATGTACTGACGCTCATGGACGAAAGCGTGGGGAGCGAACAGGATTAGATACCCTGGTAGTCCACGCCGTAA
+
GGGGGGGGGGGGGGGGGGGGGGGGGGGGGGGGGGGFGDGFGGGGGGGGGGGGGGGGGGGGGGGGGGGGGGGGGGGGGGGGGGGGGGGGGGGGGGGGGGGGGGGGGGGGGGGGGGGGGGGGGGGGGGGGGGGGGGGGGGGGGGGGGGGGGGGGGGGGGGGGGGGGGGGGGGGGGGGGGGGGGGGGGGGGGGGGGGGGGGGGGGGGGGGGGGGGGGGGGGGGGGGGGGGGGGGGGGGFGGGGGGFFFFGGGGFFFFGGFFFFGGGGFFGFFFFFFGFF>?FFGG
@M02352:288:000000000-CKWC8:1:1101:22682:8698 1:N:0:ATGCGCAG+GTAAGGAG
TACGGAGGGGGTTAGCGTTGTTCGGAATTACTGGGCGTAAAGCGCACGTAGGCGGATCAGAAAGTATAGGGTGAAATCCCAGGGCTCAACCCTGGAACTGCCTTGTAAACTCCTGGTCTTGAGTTCGAGAGAGGTGAGTGGAATTCCGAGTGTAGAGGTGAAATTCGTAGATATTCGGAGGAACACCAGTGGCGAAGGCGGCTCACTGGCTCGATACTGACGCTGAGGTGCGAAAGTGTGGGGAGCAAACAGGATTAGATACCCTGGTAGTCCACACCGTAA
+
GGGGGFGGGGGGGGGGGGGGGGGGGGGGGGGGGGGGGGGGGGGGGGGGGGGGGGGGGGGGGGFFGGGGGGGGGGGGGGGGGGGGGGGGGGGGGGGGGGGGGGGGGGGGGGGGGGGGGGGGGGFGGGD>FGGGGGFFDGGGGGGGGGGGGGGGGGGGGGGGGGGGGGGGGGGGFGGGGGGGGGFFFGGFGGGGGGGGGGGGGDCEGGGGGGGGGGGGGGF7FGGGGGGGGGGDGGGFGGGGGGFFFFGGGG>FF<GGFFBFGGGGFFGFFFBFFGFBBFF?7D
@M02352:288:000000000-CKWC8:1:1101:25454:8714 1:N:0:ATGCGCAG+GTAAGGAG
TACGAACTGTGCAAACGTTATTCGGAATCACTGGGCTTAAAGGGTGCGTAGGCGGCTATGTAGGTCAGATGTGAAATCCCACGGCTCAACCGTGGAACTGCGTTTGAAACCACATAGCTTGAGGGAGACAGAGGTGAGCGGAACTGATGGTGGAGCGGTGAAATGCGTTGATATCATCAGGAACACCGGTGGCGAAGGCGGCTCACTGGGTCTCTTCTGACGCTGAGGCACGAAAGCTAGGGGAGCGAACGGGATTAGATACCCCGGTAGTCCTAGCTGTAA
+
FGGGGGGGGGGGFGGGGFGGGGGGGGGGGGGGGGGFGGGGGGGGGGGGGFGGGGDCFGGGGGGGGGGGGGGGGGGGGGFGGGGGCEGGGGGGGGEGGGGGGGFGGGFGGGGGGGGGGGGGGFCFGGGGFGGGGGGGGGGGGGGGFGGGGGGGGGGGGGGGGGGGGGGGGGGGGGGGGGGGGGGGGGGGGGGGGGGGGGFGGGGGFFCFGGGGGGGGGGGGFGGGGGGGGDGGGGDEGGGGGGFF>BD:*9BEFFDGBFFFGGGGFEGB>FFB=CFDFFFAFC
@M02352:288:000000000-CKWC8:1:1101:19872:8715 1:N:0:ATGCGCAG+GTAAGGAG
TACGGAGGGGGTTAGCGTTGTTCGGAATTACTGGGCGTAAAGCGCACGTAGGCGGATCAGAAAGTATAGGGTGAAATCCCAGGGCTCAACCCTGGAACTGCCTTGTAAACTCCTGGTCTTGAGTTCGAGAGAGGTGAGTGGAATTCCGAGTGTAGAGGTGAAATTCGTAGATATTCGGAGGAACACCAGTGGCGAAGGCGGCTCACTGGCTCGATACTGACGCTGAGGTGCGAAAGTGTGGGGAGCAAACAGGATTAGATACCCTGGTAGTCCACACCGTAA
+
GGGGGFGGGGGFGGGGGFGGGGGFGGGGGGGGGGGGGGGGGGGGGGGGGGGGGGGGGGGGGGGGG<FFGGGGGGGGGGGGGGGGGGGGGGGGGGGGGGGGGGGGGGGGGGGGGGGGGGGGGGGGGGGGGGGGGGGGCGGGGGGGGGGGGGFGGGGGGGGGGGGGGGGGGGGGGGGGGGGGGGGGGGGGGGGGGGGGGGGGGGGGGGFGGGGGDGGGGGGGGGGGGGGGGCGGGGGFGGGGGGFFFFGGGGFFFFFGB@DFGGGGFFGF<F>2@FFFFBF0<D
@M02352:288:000000000-CKWC8:1:1101:19556:8725 1:N:0:ATGCGCAG+GTAAGGAG
TACGGAGGGGGTTAGCGTTGTTCGGAATTACTGGGCGTAAAGCGCACGTAGGCGGATCAGAAAGTATAGGGTGAAATCCCAGGGCTCAACCCTGGAACTGCCTTATAAACTCCTGGTCTTGAGTTCGAGAGAGGTGAGTGGAATTCCGAGTGTAGAGGTGAAATTCGTAGATATTCGGAGGAACACCAGTGGCGAAGGCGGCTCACTGGCTCGATACTGACGCTGAGGTGCGAAAGTGTGGGGAGCAAACAGGATTAGATACCCTGGTAGTCCACACCGTAA
+
GGGEGFEGGGGFGGGGGEFGGFGGGEFGGGFGGGGGGGGGGGGGGGGGGGGDGGGGGGGGGGGGGGGGGGGGGGFGGGFGGGGCGGGGGGGGGGGGGF@DFGFGGGGGGGGGGGGGGGGGGCGGGGGGGGGGFGFGGGGGGGGGGGGGCFFC<DEFEFCGGGGGGGGGFGGGGDCGCFEGGGGGGFGGGGGGGECGCEFEGGDEGGFGGGGFEGC8CFCFGGG88DFGEGGGEGG:FCCGGGF?BDFFEF@F??C7,9AFE7FGFFGF48A<BGFFFFEFGD
@M02352:288:000000000-CKWC8:1:1101:16140:8775 1:N:0:ATGCGCAG+GTAAGGAG
TACGGAGGGTGCAAGCGTTATCCGGAATCATTGGGTTTAAAGGGTCCGTAGGCGGATAGATAAGTCAGAGGTGAAATCCTGCAGCTCAACTGTAGAATTGCCTTTGAAACTGTTTATCTTGAGTTATTGTGAAGTGGTTAGAATATGTAGTGTAGCGGTGAAATGCTTAGAGATTACATGGAATACCGATTGCGAAGGCAGATCACTAACAATATATTGACGCTGATGGACGAAAGCGTAGGTAGCGAACAGGATTAGATACCCTGGTAGTCTACGCCGTAA
+
GGGGGGGGGGGGGGGGGGGGGGGGGGGGGGGGGGGFGGGGGGGGGGGGGGGGGGGGGGGGGGGGGGGGGGGGGGGGGGGGGGGGGGGGGGGGGGGGGGGGGGGGGGGGGGGGGGGGGGGGGGGGGGGGGGGGGGGGGGGGGGGGGGGGGGGGGGGGGGGGGGGGGGGGGGGGGGGGGGGGGGGGGGGGGGGGGGGGGGGGGGGGGGGGGGGGGGGGGGGGGGGGGGGGGGGGGGGFGGGGGGFFFFGGGGFFFFGGFFFFGGGGFFGFFFFFFGFFFFFFGG
@M02352:288:000000000-CKWC8:1:1101:2449:8812 1:N:0:ATGCGCAG+GTAAGGAG
TACGGAGGATCCAAGCGTTATCCGGAATCATTGGGTTTAAAGGGTCCGTAGGTGGATGATTAAGTCAGAGGTGAAATCCTGCAGCTCAACTGTAGAATTGCCTTTGATACTGGTTATCTTGAGTTATTATGAAGTAGTTAGAATATGTAGTGTAGCGGTGAAATGCTTAGATATTACATAGAATACCGATTGCGAAGGCAGTCTACTAACTAATAACTGACGCTAATGGACGAAAGCGTGGGGAGCGAACAGGATTAGATACCCTGGTAGTCCACGCCGTAA
+
GCFFGGGGDFGGGCGGGGGGGGDFGCFGCFGAFGGFGGFCEFGGGGGGGGGGGGGGFGGGGGGGGGGGFGGGGGGGGAFFGGFFG?CGFGGGGGGGGGGGGGGGGGGGGGGGGBGGFGGGGGGGFGGGGGGGFGGGGGGGGFFGGGGGGGGGGGGGGGGGGGFFGGGGGGGGGGAFGGGGGGGGGGGGGGGGGGGGGGGGGGGFGGGGFGGGGCGGGGGFGGGGGGGG<EFGGGGFGGGGEEE?BFGG5<>FBFGGFFFFGFEFFFGFFFFA@DF?;BFFDD
@M02352:288:000000000-CKWC8:1:1101:10096:8847 1:N:0:ATGCGCAG+GTAAGGAG
TACGGAGGATCCAAGCGTTATCCGGAATCATTGGGTTTAAAGGGTCCGTAGGTGGATGATTAAGTCAGAGGTGAAATCCTGCAGCTCAACTGTAGAATTGCCTTTGATACTGGTTATCTTGAGTTATTATGAAGTAGTTAGAATATGTAGTGTAGCGGTGAAATGCATAGATATTACATAGAATACCAATTGCGAAGGCAGATCACTAACAATGTATTGACACTGATGGACGAAAGCGTGGGGAGCGAACGGGATTAGATACCCCGGTAGTCCACGCCGTAA
+
GGGGGGGGGGGGGGGGGGGGGGGGGGGGFGGGGGGGGGGGGGGGGGGGGGGGFGGGGFGGGGGGGGGGGGGGGGGGGGGGGGFGGGGGGGGGGFEFEFGFGFFGGGGFCEFFGGGGGGGGGEFFGGGGGGGGGCFFGAFFGGCG,5<EFAFAFFFGGGGGGGFGGGCDFFEGGFFCGGGGGGFGCFCFDGFFGGGEEEG>CGGGGGGGFGD,?CFFGGFDFGGGFFF7<6;DGGGFGD5BEGDFBBGG=CB>31C577<8:EFC3;C;>E<AFG=11:34CD
@M02352:288:000000000-CKWC8:1:1101:8531:8859 1:N:0:ATGCGCAG+GTAAGGAG
TACGGAGGGTGCAAGCGTTATCCGGAATCATTGGGTTTAAAGGGTTCGTAGGCGGGCTGATAAGTCAGTGGTGAAATGCAGGGGCTCAACTCCGGCACTGCCATTGATACTGTTAGTCTTGAATTATTGTGAAGTGGTTAGAATATGTAGTGTAGCGGTGAAATGCTTAGATATTACATAGAATACCGATTGCGAAGGCAGATCACTAACAATATATTGACGCTGATGAACGAAAGCGTGGGTAGCGAACAGGATTAGATACCCTGGTAGTCCACGCCGTAA
+
GGGGGGFGGGGGGGGGGGGGGGGGGGGGGGGFGGGFEEFGGGGGGGGGGGGGGGGGGGGFFFFGGGGGGGGGGGGGGGGGGGGGGGGGFFFGGGGGGGGGGGGGGGGGFGFGGGGGGGGGGFGGGGFGGGGGGGGGGGGGGGGGGGGGGGGGGGGGGGGGGGGGGGGGGGGGGGGGGGGGGFFGGGGGGGGGGGGGCGGGGFFFGGGGGGGGGGGGGFGGFGGGGGGGGGGGGGGFGGGGGGFFFFDGGGFFFFGG?@AFGGGFFFGF<BFBFFFFBFFFGG
@M02352:288:000000000-CKWC8:1:1101:10082:8860 1:N:0:ATGCGCAG+GTAAGGAG
TACGGAGGATCCAAGCGTTATCCGGAATCATTGGGTTTAAAGGGTCCGTAGGTGGATGATTAAGTCAGAGGTGAAATCCTGCAGCTCAACTGTAGAATTGCCTTTGATACTGGTTATCTTGAGTTATTATGAAGTAGTTAGAATATGTAGTGTAGCGGTGAAATGCATAGATATTACATAGAATACCAATTGCGAAGGCAGATCACTAACAATGTATTGACACTGATGGACGAAAGCGTGGGGAGCGAACGGGATTAGATACCCCGGTAGTCCACGCCGTAA
+
GGGGGGGGGGGGGGGGGGGGGGGGGFGGGGGGGGGFFGGGGGGGGGGGFGGGGGGGGGGGGGGGGGGGGGGGGGGGGGGGGGGGGGGGGGGGGGGGGGGGGGGGGGGGGGGGGGGGGGGGGGGGGGGGGGGGGGGGGGGGGGGGGGGGGGGGGGGGGGGGGGGGGGGGGGFGFGGGGGGGGGGGGGGGGGGGGGDGGGGGGGGGGGGGGGGGGGGGGGGGGGGGGGGGGGGGGGGDGGGGGGFFFFGGGGFFFFGF?FFFGG6FFFGFFFFFFGFFFBFFGG
@M02352:288:000000000-CKWC8:1:1101:25102:8953 1:N:0:ATGCGCAG+GTAAGGAG
TACGGAGGGGGTTAGCGTTGTTCGGAATTACTGGGCGTAAAGCGCACGTAGGCGGATCAGAAAGTATAGGGTGAAATCCCAGGGCTCAACCCTGGAACTGCCTTATAAACTCCTGGTCTTGAGTTCGAGAGAGGTGAGTGGAATTCCGAGTGTAGAGGTGAAATTCGTAGATATTCGGAGGAACACCAGTGGCGAAGGCGGCTCACTGGCTCGATACTGACGCTGAGGTGCGAAAGTGTGGGGAGCAAACAGGATTAGATACCCTGGTAGTCCACACCGTAA
+
GGGGGGGGGGGGGGGGGFGGGGGGGGGGGGGGGGGGGGGGGGGGGGGGGGGGFGGGGGGGGGGGGGGGGGGGGGGGGGGGGGGGGGGGGGGGGGGGGGGGGGGGGGGFGGGGGGGGGGGGGGGGGGGGGGGGGGGGGGFGGGGGGGGGGGGGGGGGGGGGGGGGGFFGGGGGGGGFGGDGGGGGGGGGGGGGGGGGGGGGGGGGGGGGGGGGGGGGGGGGGGGGGGGGGGGGGGGFGGGGGGFFFFGGGGFFFFGGFFFFGGFFFFGFFFFFFGFFBFFFGG
@M02352:288:000000000-CKWC8:1:1101:22391:8968 1:N:0:ATGCGCAG+GTAAGGAG
TACGAAGGTCCCAAGCGTTGTTCGGAATAACTGGGCGTAAAGCGTGTGTAGGCTGCGCGGAAAGTCAAATGTGAAAGCCAGAGGCTCAACCTCTGAACTGCATTCGATACTCCCGTGCTAGAGTAATGGAGAGGTAAGTGGAATTCTCGGTGTAGCAGTGAAATGCGTAGATATCGAGAGGAACATCAATGGCGAAGGCAACTTACTGGACATTTACTGACGCTCAGACACGAAGGCTAGGGGAGCGAAAGGGATTAGATACCCCTGTAGTCCTAGCAGTAA
+
GGGGFGGGGGGGGGGGGGGGGGGGGGGGGGGGGGGGGGGGGGGGGGGGGGGGGGGGGGGGGGGGGGGGGGGGGGGGGGGGGGGGGGGGGGGGGGGGGGGGGGGGGGGGGGGGGGGGGGGGGGGGGGGGGGGGGGGGGGGGGGGGGGGGGGGGGGGGGGGGGGGGGGGGGGGGGFGGGGGGGGGGGGGGGGGGGGGGGGGGGGGGGGGGGGGGGGGGGGGGGGGGGGGGGGGGGGGFGGFGEFFFFFGGGGFFFFGGFFFFGFGFFFGFFFBFFGFFFFFFGG
@M02352:288:000000000-CKWC8:1:1101:18487:9025 1:N:0:ATGCGCAG+GTAAGGAG
TACGGAGGGTCCGAGCGTTATCCGGAATCATTGGGTTTAAAGGGTCCGCAGGCGGTCAATTAAGTCAGAGGTGAAATCCCATAGCTTAACTATGGAACTGCCTTTGATACTGGTTGACTTGAGTCATATGGAAGTAGATAGAATGTGTAGTGTAGCGGTGAAATGCATAGATATTACACAGAATACCGATTGCGAAGGCAGTCTACTACGTATGTACTGACGCTCATGGACGAAAGCGTGGGGAGCGAACAGGATTAGATACCCTGGTAGTCCACGCCGTAA
+
GGGGGEBFGGGGGGGGGGGGGGGGGGGGFGGGGGGFFGGGGGGGGGGGGGGGGGGGGGGGGGGGGGFFEFFGGGGGGGGGGGGGGGGGGGGDFFFGGGGGGGGFGFFGGGGGGGGGGGGGGGGGGGGGFGGGDFFFGFGGGGGGGGGGFFG7FGGGGGGGGGGGGGGGGGGGGGGGGGGGGGGGGGGGGGDCC>:CCEGGGGGGEGGFFGGGGGFEGGGFGEEDEGGFGGG35:CD4ECGEEFFB>G<EDF?::FG>=>?FF8C?5>FAFBF=FFFFFD>GC
@M02352:288:000000000-CKWC8:1:1101:6025:9074 1:N:0:ATGCGAAG+GTAAAGAG
TACGGAGGGTCCAAGCGTTATCCGGAATCATTGGGTTTAAAGGGTGCGTAGGCGGGCAGCCCAGTCAGTGGTAAAATTCTGCAGCTCAACTGTAGAATTGCGATTGATACTGGGTGTCTTGAATTATTGGGAAGTATTTAGAATAAGGAGGGTAGGGGTGAAAGGAATAGTTACTACTTAGAATCCCAATTCGGAAGGCAGGTAACTAAAACTATCTTACGCCGGAGGGCCAAAAGCGTGGGGAGCGAACAGGATTGGATACCCTGGAAGTCCACGCCGTAA
+
GGGGGGGGCF,E6FFGGGGGGGGGGG7F,EGGGGGGGGGGGGGGG7FGGGGGGGG@G+F+,+BFGGGG?FGG,FGG,B,,C,,EFGGGGGF,<,,55,58C++B+3E<,,,C,,:88,@<833,:EFC,,,@53,,,337,@,@,,,,,,***,**615*@F,,2,,,,11,,,4,,,+++?,<,?,?2F<+**=1B1*****+7?++++*++<0+<2++**2**)//*2**2C5)*2*;EG>1,))9*))0((C*())*+<E<4>*)..,6*:*-(-7(9C
@M02352:288:000000000-CKWC8:1:1101:10529:9093 1:N:0:ATGCGCAG+GTAAGGAG
TACGGAGGGGGTTAGCGTTGTTCGGAATTACTGGGCGTAAAGCGTACGTAGGCGGATTGGAAAGTTGGGGGTGAAATCCCAGGGCTCAACCCTGGAACTGCCTCCAAAACTATCAGTCTAGAGTTCGAGAGGGGTGAGTGGAATTCCAAGTGTAGAGGTGAAATTCGTAGATATTCGGAAGAACACCAGTGGCGAAGGCGGCTCACTGGCTCGATACTGACGCTGAGGTGCGAAAGTGTGGGGAGCAAACAGGATTAGATACCCTGGTAGTCCACACCGTAA
+
GGGGGGGGGGGGGGGGGGGGGGGGGGGGGGGGGGGGGGGGGGGGGGGGGGGGGGGGGGGGGGGGGGGGGGGGGGGGGGGGGGGGGGGGGGGGGGGGGGGGGGGGGGGGFGGGGGGGGGGGGGGGGGGGGGGGGGGGGGGGGGGGGGGGGGGGGGGGGGGGGGGGGGGGGCEGGGGGGCEEGGGGGGGGGGGGGGGCEGGDGGGGFFGFGGCGGGGGGGGFGGGCEGGGGGGGDGGFGGGGGGFFFFGCFG>FFFGGBFFFCCGGFFGFFB>BFGFFFFFFGG
@M02352:288:000000000-CKWC8:1:1101:6924:9109 1:N:0:ATGCGCAG+GTAAGGAG
TACGGAGGGGGTTAGCGTTGTTCGGAATTACTGGGCGTAAAGCGTACGTAGGCGGATTGGAAAGTTGGGGGTGAAATCCCAGGGCTCAACCCTGGAACTGCCTCCAAAACTATCAGTCTAGAGTTCGAGAGAGGTGAGTGGAATTCCAAGTGTAGAGGTGAAATTCGTAGATATTTGGAGGAACACCAGTGGCGAAGGCGGCTCACTGGCTCGATACTGACGCTGAGGTACGAAAGTGTGGGGAGCAAACAGGATTAGATACCCTGGTAGTCCACACCGTAA
+
GGGGGGGGGGGGGEGGGGGGGGGGGGGGGGGGGGGGGGGGGGGGGGGGGGGGGGGGGGGGGFGGGGFGGGGGGGGGGGGGGGGGGGGGGGGGGGGGGGGGGGGGGGGGGGGGGGGGGGGGGGGGGGGDFEFFGGCGGGGGFGGGGGGGGGGGGGGGGGGGGGGGGGGFGEGGGGGGGGGGGGGGGGGGGGGGDGGGGGGGGGGGGGGGGGGGGGGGGGGGGGGGGGGGGGGGG5DFGGGGGGE:0>FGFGFF?FGG2FAFGGGG@F*)6FFFFGFFFFFFGG
@M02352:288:000000000-CKWC8:1:1101:3629:9160 1:N:0:ATGCGCAG+GTAAGGAG
TACGGAGGATCCAAGCGTTATCCGGAATCATTGGGTTTAAAGGGTCCGTAGGTGGATAATTAAGTCAGAGGTGAAATCCTGCAGCTCAACTGTAGAATTGCCTTTGATACTGGTTATCTTGAGTCATTATGAAGTAGTTAGAATATGTAGTGTAGCGGTGAAATGCATAGATATTACATAGAATACCAATTGCGAAGGCAGATTACTAATAATGTACTGACACTGATGGACGAAAGCGTGGGGAGCGAACGGGATTAGATACCCCGGTAGTCCACGCCGTAA
+
GGGGGGGGGGGGGGGGGGGFFGGGGGGGGGGGGGGGGGGGGGGGGGGGGGGGGGGGGGGGGGGGGGGGGGGGGGGGGGGGGGGGGGGGGGGGGGGGGGGGGFGGGGGGGGGGGGGGGGGGGGGGGGGGGGGGGGGGGGGGGGGGGGGGGGGGGGGGGGGGGGGGGGGGGGGGGGGGGGGGGGGGGGGGGGGGGGGGGGGGGGGGGGGGGGGGGGGGGGGGGGGGGGGGGGGGGGGFGGDGGGFFFFGGGGFFFFGFFFFFGGGGFEGFFFADFGFFFFFFGG
@M02352:288:000000000-CKWC8:1:1101:5429:9163 1:N:0:ATGCGCAG+GTAAGGAG
TACGGAGGGGGTTAGCGTTGTTCGGAATTACTGGGCGTAAAGCGTACGTAGGCGGATTGGAAAGTTGGGGGTGAAATCCCAGGGCTCAACCCTGGAACTGCCTCCAAAACTATCAGTCTAGAGTTCGAGAGAGGTGAGTGGAATTCCAAGTGTAGAGGTGAAATTCGTAGATATTTGGAGGAACACCAGTGGCGAAGGCGGCTCACTGGCTCGATACTGACGCTGAGGTACGAAAGTGTGGGGAGCAAACAGGATTAGATACCCTGGTAGTCCACACCGTAA
+
GGGGGFGGGGGGGGGGGGGGGGGGGGGGGGGGGGGGGGGGGGGGGGGGGGGGGGGGGGGGGGGGGGGGGGGGGGGGGGGGGGGGGGGGGGGGGGGGGGGGGGGGGGGGGGGGGGGGGGGGGGGGGGGGGGGGGGGGGGGGGGGGGGGGGGGGGGGGGGGGGGGGGGGGGGGGGGGGGGGGGGGGGGGGGGGGGGGGGGGGGGGGGGGGGGGGGEGGGGFGGGGGGGGGGGGGGFGFGGGGGGFFFFGGGGFF??GGDFFFGGGGFFGFFFFFFGFF:?E?GG
@M02352:288:000000000-CKWC8:1:1101:5538:9210 1:N:0:ATGCGCAG+GTAAGGAG
TACGGAGGATCCAAGCGTTATCCGGAATCATTGGGTTTAAAGGGTCCGTAGGTGGATGATTAAGTCAGAGGTGAAATCCTGCAGCTCAACTGTAGAATTGCCTTTGATACTGGTTGTCTTGAGTTATTATGAAGTAGTTAGAATATGTAGTGTAGCGGTGAAATGCATAGATATTACATAGAATACCAATTGCGAAGGCAGATTACTAATAATATACTGACACTGATGGACGAAAGCGTGGGGAGCGAACAGGATTAGATACCCTGGTAGTCCACGCCGTAA
+
GGGGGGGG@FFGGFGGGGGGGGGGGDGGECGGGFGCFGGDCFGGGGGGGGFECFFEGGGGGFGGGGGGGGFFGGGGGGGGGGCCEFGGGFFGGGGGGFGGGGGGFFGGGGGGGGGGGGGGFCEFGGGFEGGGFGGGGFGGGFDGGGGGGGGGGGGGGGGGGGGGGGGGGGGGGGGGCGFGGFFGGGFGFGGGGGGGGGGGGGGGGGGGFFGFGFGGGGGGGGGGGGGGGFGGEGDEGGC>EEF?BFGGEDFFFFGGFFFFGFEGFFGFFFFFFGFFFFD>DC
@M02352:288:000000000-CKWC8:1:1101:5567:9231 1:N:0:ATGCGCAG+GTAAGGAG
TACGGAGGATCCAAGCGTTATCCGGAATCATTGGGTTTAAAGGGTCCGTAGGTGGATGATTAAGTCAGAGGTGAAATCCTGCAGCTCAACTGTAGAATTGCCTTTGATACTGGTTGTCTTGAGTTATTATGAAGTAGTTAGAATATGTAGTGTAGCGGTGAAATGCATAGATATTACATAGAATACCAATTGCGAAGGCAGATTACTAATAATATACTGACACTGATGGACGAAAGCGTGGGGAGCGAACAGGATTAGATACCCTGGTAGTCCACGCCGTAA
+
GGGGGGGGGGGGGGGGGGGGGGGGGGGGGGGGGGGGGGGGGGGGGGGGGGGGFGGGGGGGGFFGGGGGGGGGGGGGGGGGGGGGGGGGGGGGGGGGGGGGGGGGGGGGGGGGGGGGGGGGGGGGGGGGGGGGGGGGGGGGGGGGGGGGGGGGGGGGGGFGGGGGGGGGGGGGGGGGGGGGGGGCFFGGGGGGGGGGGGGGGGGGGGGGGGGGGGGGGGGGGGGGGGGGGGGGGGGFGGGGGGFFFFGGGGFFFFGGFFF=EGGGFFGFFF>DFCF?>BF>GD
@M02352:288:000000000-CKWC8:1:1101:25819:9305 1:N:0:ATGCGCAG+GTAAGGAG
TACGGAGGATCCAAGCGTTATCCGGAATCATTGGGTTTAAAGGGTCCGTAGGCGGTCTAATAAGTCAGAGGTGAAATCCTACAGCTCAACTGTAGCATTGCCTTTGATACTGTTAGACTTGAGTTATTGTGAAGTAGTTAGAATGTGTAGTGTAGCGGTGAAATGCATAGATATTACACAGAATACCGATTGCGAAGGCAGATTACTAACAATATACTGACGCTGAGGGACGAAAGCGTGGGTAGCGAACAGGATTAGATACCCTGGTAGTCCACGCCGTAA
+
GGGGGGGGGGGGGGGGGGGGGGGGGGGGGGGGGGGGGGGGGGGGGGGGGGGGGGGGGGGGGGGGGGGGGGGGGGGGGGGGGGGGGGGGGGGGGGGGGGGGGGGGGGGGGGGGGGGGGGGGGGGGGGGGGGGGGGGGGGGGGGGGGGGGGGGGGGGGGGGGGGGGGGGGGGGGGGGGGGGGGGGGGGGGGGGGGGGGGGGGGCGGGGGGGGGGGGGGGGGGGGGGGGGGEGGGGCD>9EDGGGFFBFGGGGFFF?GGFFFFGGFGFFGFFFFFFGFFFFFFGG
@M02352:288:000000000-CKWC8:1:1101:24913:9336 1:N:0:ATGCGCAG+GTAAGGAG
TACGGAGGGTCCGAGCGTTATCCGGAATTATTGGGTTTAAAGGGTCCGTAGGCGGGCCGTTAAGTCAGGGGTGAAAGTCTGCGGCTCAACCGTAGAAATGCCTTTGATACTGGCGGTCTTGAGTTATGGTGAAGTGGGCGGAATATGTAGTGTAGCGGTGAAATGCATAGATATTACATAGAACACCGATTGCGAAGGCAGCTCACTAACCATATACTGACGCTGATGGACGAAAGCGTGGGGAGCGAACAGGATTAGATACCCTGGTAGTCCACGCCGTAA
+
GGGGGGGGGGFGGGGGGGGGGGGGGGGGGGGGGGGGGGGGGGGGGGGGGGGGGGGGGGGGGGGGGGGGGGGGGGGGGGGGGGGGGGGGGGGGGGGGGGGGGGGGGGGGGGGGGGGGGGGGGGGGGGGGGGGGGGGGGGGGGGGGGGGGGGGGGGGGGEGGGGGGGGGGGGGGGGGGGGGGGGGGGGGGGGGGGGGGGGGGGGFGGGGGGGGGGGGGDGGGGGGGGGGGGGGDGGGFGGGGGGFFFFGGGGDFFFGG>@<FGGGGFFGFDFFFFGFFFFFBDG
@M02352:288:000000000-CKWC8:1:1101:28978:9340 1:N:0:ATGCGCAG+GTAAGGAG
TACGGAGGGTGCAAGCGTTATCCGGAATCATTGGGTTTAAAGGGTTCGTAGGCGGGCTGATAAGTCAGTGGTGAAATGCAGGGGCTCAACTCCGGCACTGCCATTGATACTGTTGGTCTTGAATTATTGTGAAGTGGTTAGAATATGTAGTGTAGCGGTGAAATGCTTAGATATTACATAGAATACCGATTGCGAAGGCAGATCACTAACAATATATTGACGCTGATGAACGAAAGCGTGGGTAGCGCACAGGATTAGCTACCCTGGTAGTCCACGCCGTAA
+
FCEFEEEGGGGGFFFGDGBEFGFCG,+CCFEEFDGFEGC<@FFGGGCFFEFFGCEEGGGFFFGFFF<?EF8C?F9,CEFDE?7FGEG9FGFGGDGEFGFDFGFBDD>FDFGGGGC<FGGGF@<EE@FFCCC,,@@FCFFFC;CFCEGGGFGCG7=FFDGFC@BDDFGGG?FGDGFEGFC;,C<F<FGG*=F8B>*38>CEE*CFGGF98C6?F+?0<CCEEEGGE3CFFGGC=*7>DGGEEGB>:F3)19)561CG?=(90<CGFFFF<@DBFGF:>B3>*/
@M02352:288:000000000-CKWC8:1:1101:13366:9358 1:N:0:ATGCGCAG+GTAAGGAG
TACGGAGGATCCAAGCGTTATCCGGAATCATTGGGTTTAAAGGGTCCGTAGGTGGATGATTAAGTCAGAGGTGAAATCCTGCAGCTCAACTGTAGAATTGCCTTTGATACTGGTTATCTTGAGTTATTATGAAGTAGTTAGAATATGTAGTGTAGCGGTGAAATGCATAGATATTACATAGAATACCAATTGCGAAGGCAGATTACTAATAATATACTGACACTGATGGACGAAAGCGTGGGGAGCGAACAGGATTAGATACCCTGGTAGTCCACGCCGTAA
+
GGGGGGGGGGGGGGGGGGGGGGGGGGGGGGGGGGGGDGGGGGGGGGGGGGGGGGGGGGGGGGGGGGGGGGGGGGGGGGGGGGGGGGGGGGGGGGGGGGGGGGGGGGGGGGGGGGGGGGGGGGGGGGGGGGGGGGGGGGGGGGGGGGGGGGGGGGGGGGGGGGGGGGGGGGGGGGGGGGGGFGGGGGGGGGGGGGGGGGGGGGGGGGGGGGGFGGGGGGGGGGGGGGGGGGGGGGGFGGGGGGFFFFGGGGFFFFGGFFFFGGFGFFGFFFFFFGFFF?FFGG
@M02352:288:000000000-CKWC8:1:1101:26366:9395 1:N:0:ATGCGCAG+GTAAGGAG
TACGGAGGGTCCGAGCGTTATCCGGAATCATTGGGTTTAAAGGGTCCGCAGGCGGTCAATTAAGTCAGAGGTGAAATCCCATAGCTTAACTATGGAACTGCCTTTGATACTGGTTGACTTGAGTCATATGGAAGTAGATAGAATGTGTAGTGTAGCGGTGAAATGCATAGATATTACACAGAATACCGATTGCGAAGGCAGTCTACTACGTATGTACTGACGCTCATGGACGAAAGCGTGGGGAGCGAACAGGATTAGATACCCTGGTAGTCCACGCCGTAA
+
GGGGGGGGGGFGGGGGGGGGGGGGGFDGGGGGGGGEGGGGGGGGGEFGGGGGGGGFGGGGGGGGGGGGGGGGGGGGGGGGGGGGGGGGGGGGGGGGGGGGGGGGGGGGGGGGGGGGGGGGGGGGGGGGGGGGGGGGGFGGGGGGGGGGGGGGGGGGGGGGGGGGGGGGGGGGGGGFGGGGGGGFBFGGGGGGGGGGGGGGGGGGGGGGGGGFF6EGGGGGGGGGGGGGGGGGGGDDGGDGGGF?FFGGEGFFF?GG<F<FGGGGFFGFAFBFFGFFFFFFGG
@M02352:288:000000000-CKWC8:1:1101:28624:9415 1:N:0:ATGCGCAG+GTAAGGAG
TACGGAGGGTCCGAGCGTTATCCGGAATCATTGGGTTTAAAGGGTCCGCAGGCGGTCGATTAAGTCAGAGGTGAAATCCCATAGCTCAACTATGGAACTGCCTTTGATACTGGTTGACTTGAGTCATATGGAAGTAGATAGAATGTGTAGTGTAGCGGTGAAATGCATAGATATTACACAGAATACCGATTGCGAAGGCAGTCTACTACGTATGTACTGACGCTCATGGACGAAAGCGTGGGGAGCGAACAGGATTAGATACCCTGGTAGTCCACGCCGTAA
+
GGGGGGGGGGFGGGGGGGGGGGGGGGGGGGGGGGGGGGGGGGGGGGGGGGEEGGGGGGGGGGGGGGGGGGGGGGGGGGGGGGFGGGGGGGGGGGGGGGGGEGGGGGFGFGGGGGGGGGGGGGGGGGGGGGGGGFGGGGGFGGGGGGGGGGGGGGGGGGGGGGGGGGGGGGGGGGGGFGGGGGGGGGGGGG>FGGGGGGGGGFGGFGGGGGGGGGGGGGGGFGEGEGFFFCGGGGGDGGGGGGFFFDDGGGFFF<GGFFBFGGEDFFFF>BFAFGF?>FFFGG
@M02352:288:000000000-CKWC8:1:1101:28606:9427 1:N:0:ATGCGCAG+GTAAGGAG
TACGGAGGGTCCGAGCGTTATCCGGAATCATTGGGTTTAAAGGGTCCGCATGCGGTCGATTAAGTCAGAGGTGAAATCCCATAGCTCAACTATGGAACTGCCTTTGATACTGGTTGACTTGAGTCATATGGAAGTAGATAGAATGTGTAGTGTAGCGGTGAAATGCATAGATATTACACAGAATACCGATTGCGAAGGCAGTCTACTACGTATGTCCTGACGCTCATGGACGAAAGCGTGGGGAGCGAACAGGATTAGATAACCTGGTAGTCCACGCCGTAA
+
FGGG>C@@7FEFGGGGGGGGDG9FE7@FGGGFFGCBFEGGGGGCEFGGDG,?E=BGG+@CCB<C5BFFGDFF<FFGGGGGGGGEFFCFECFFDFFGGGGFGGCFFDFFG,?FF5CFFGGC?A@FFGGFF?CFGFGF9,EFCDFGGG9@FFGDGGFGC@:+@FCDBFGGEAGGCAFGFGGFCGG9?3DCG@CC?CCEEECEG6EFGG7B+*2=?:C+19CFCGC8;7+5<E6>5:*.979:EC>B,7<<EC5:4:G*,9<?7+<C=4*9)6>ABG?39?:939
@M02352:288:000000000-CKWC8:1:1101:24807:9438 1:N:0:ATGCGCAG+GTAAGGAG
TACGAAGGTCCCGAGCGTTATTCGGAATCACTGGGCGTAAAGGGAGCGTAGGCGGCGTGGTAAGTCAGATGTGAAATCTGGGGGCTCAACCTCCAAACTGCATTCGATACTGCCGTGCTAGAGTAATGGAGAGGTAACTGGAATTCTCGGTGTAGCAGTGAAATGCGTAGATATCGAGAGGAAGACCAATGGCGAAAGCAGGTTACTGGACATTTACTGACGCTGAGGCTCGAAGGCTAGGGTAGCGAAAGGGATTAGATACCCCTGTAGTCCTAGCAGTAA
+
GFGG<EEGGGGGGGGGGFGGGGGGGGGGGGGGGGGGGGGDGGGEGGGGGGGGGGGGEEGGGGGGGGGGGFFFGGGGGGGGGGGGGGGGGGGGGGGGGGGGGGGGCGGGGGGFGGFGGGGGGDGGAFGGGFFGGGGGGGGGGGGGGFGFGGGGGGFFGGGGGGGGGGGEGGGCGGGGGGGGGGGGGGGGFFGFGCEEEEGGGGGGGGGGGCGGGGGGGGDFG5C5A<:CGFCGGGGDFGGGGGFF6FDGGGFF?:DG?F>BGGGFFFGFFF::FFFFFFFAFF
@M02352:288:000000000-CKWC8:1:1101:13163:9442 1:N:0:ATGCGCAG+GTAAGGAG
TACGGAGGGTCCAAGCGTTATCCGGAATCATTGGGTTTAAAGGGTGCGCAGGCGGTTTATTAAGTCAGTGGTGAAATCTCGGGGCTCAACTTCGAAACTGCCATTGATACTGATAAACTTGAGTTCAGTTGGAGTAGGCGGAATGTGTAGTGTAGCGGTGAAATGCTTAGATATTACACAGAACACCGATAGCGAAGGCAGCTTACTAAACTGATACTGACGCTGAGGCACGAAAGCGTGGGGAGCGAACAGGATTAGATACCCTGGTAGTCCACGCCGTAA
+
GGGGGGGGGGGGGGGGGGGGGGGGGGGGGGGGGGGGGGGGGGGGGGGGGGGGGGGFGGGGGGFGGGGGGGGGGGGGGGGGGGGGGGGGGGGGGGGGGGGGGGGGGGGGGGGGGGGGGGGGGGGGGGGGGGGGGGGGGFGGGGGGGGGGGGGGGFDGGGGGGGFCGGGGGGGGGGGGGGGGGGGGFGGGGGGGG>EGGGGGGGGGGGGGGGGGGGGGGGGGGEGGGGCFGGGGGGGFGGGDGGFFFFG<EGDFFFGGFFFFGGGGFFGFFFFD@GFFFFFFGC
@M02352:288:000000000-CKWC8:1:1101:24794:9451 1:N:0:ATGCGCAG+GTAAGGAG
TACGAAGGTCCCGAGCGTTATTCGGAATCACTGGGCGTAAAGGGAGCGTAGGCGGCGTGGTAAGTCAGATGTGAAATCTGGGGGCTCAACCTCCAAACTGCATTCGATACTGCCGTGCTAGAGTAATGGAGAGGTAACTGGAATTCTCGGTGTAGCAGTGAAATGCGTAGATATCGAGAGGAAGACCAATGGCGAAAGCAGGTTACTGGACATTTACTGACGCTGAGGCTCGAAGGCTAGGGTAGCGAAAGGGATTAGATACCCCTGTAGTCCTAGCAGTAA
+
GGGGGGGGGGGGGGGGGGGGFGGGGGGGGGGGGGGGGGGGGGGGGGGGGGGGGGGGGGGGGGGGGGGGGGGGGGGGGGGGGGGGGGGGFGGGGGGGGGGGGGGGGGGGGGGGGGGGGGGGGGGGGGFGGGGFGGGGGGGGGGGGGGGGGGGGGGGGGGGGGGGGGGGGGGGGGGGGGGGGGGGCFCGGGGGGGGGGGGGEFFFGGGGGGGGGGGGGGGDGGGGGGGGGGGGGGGCDGGGGGGFFFFDGGDEFFFGGFFAFGGGFFFGFFFBFFF@DBFFAGG
@M02352:288:000000000-CKWC8:1:1101:14671:9466 1:N:0:ATGCGCAG+GTAAGGAG
TACGGAGGGGGTTAGCGTTGTTCGGAATTACTGGGCGTAAAGCGTACGTAGGCGGATTGGAAAGTTGGGGGTGAAATCCCAGGGCTCAACCCTGGAACTGCCTCCAAAACTATCAGTCTAGAGTTCGAGAGAGGTGAGTGGAATTCCAAGTGTAGAGGTGAAATTCGTAGATATTTGGAGGAACACCAGTGGCGAAGGCGGCTCACTGGCTCGATACTGACGCTGAGGTGCGAAAGTGTGGGGAGCAAACAGGATTAGATACCCTGGTAGTCCACACCGTAA
+
GGGGGCFGGGGGGGGGGGGGGGGGGGGGGGGGGGGGGGGGGGGGGGGGGGGGGGGGGGGGGGGGGGFGGGDEGGGGGGGGGGGGGGGGGGGGGGGGGGGGGGGGGGGGGGGGGGGGGGGGGGGGGGGGGGGGGGGGGGGGGGFGGGGGGGGGGFGGGGGGGGGGGGGGGGGGGGGGGGGGDGGFGGGGGGGGGGGGGGGGGGGGGGGGGGGGGGGGGGGGGGGGGGGGGGGGGGGFFCFGGGFFFFGFGFFFFFGGFFAFGGGGFFD?<6>DFGF?BF>?GG
@M02352:288:000000000-CKWC8:1:1101:21198:9483 1:N:0:ATGCGCAG+GTAAGGAG
TACGGAGGGTCCGAGCGTTATCCGGAATCATTGGGTTTAAAGGGTCCGCAGGCGGTCGATTAAGTCAGAGGTGAAATCCCATAGCTCAACTATGGAACTGCCTTTGATACTGGTTGACTTGAGTCATATGGAAGTAGATAGAATGTGTAGTGTAGCGGTGAAATGCATAGATATTACACAGAATACCGATTGCGAAGGCAGTCTACTACGTATGTACTGACGCTCATGGACGAAAGCGTGGGGAGCGAACAGGATTAGATACCCTGGTAGTCCACGCCGTAA
+
GGGGGGGGGGGGGGGGGGGGGGGEGGGGGGGGGGGGGCGGGGGGGGGGGGGGGEGFEGGGGGGGGGGGCGFGGGGGGGGGGDFGGGGGGGGGGFGGGGGGGGGGGGFGGGGGGGGGGGGGGFGGFGGGGGGGGGGGGGGGGGGGGGGGGGGGGCCGGGGCGGGGGGGGGGGGGGGGGGGGGGFCGGCGGGGGGGGGGEGGGGGFGGGFGGFGGGGGGGDEGGGEGGFG+?CGGGGFGGGGGGEFFFGGGGFFFFGGFFFFGFFG?FCFA@A<BFF?>BF>CD
@M02352:288:000000000-CKWC8:1:1101:14366:9527 1:N:0:ATGCGCAG+GTAAGGAG
TACGGAGGATCCAAGCGTTATCCGGAATCATTGGGTTTAAAGGGTCCGTAGGTGGATAATTAAGTCAGAGGTGAAATCCTGCAGCTCAACTGTAGAATTGCCTTTGATACTGGTTGTCTTGAGTTATTATGAAGTAGTTAGAATATGTAGTGTAGCGGTGAAATGCATAGATATTACATAGAATACCAATTGCGAAGGCAGATTACTAATAATATACTGACACTGATGGACGAAAGCGTGGGGAGCGAACAGGATTAGATACCCTGGTAGTCCACGCCGTAA
+
GGGGGGGGGGGGGGGGGGGGGGGGGGGGGGGGGGGGGGGGGGGGGGGGGGGGFGGGGGGGGGGGGGGGGGGGGGGGGGGGGGGGGGGGGGGGGGGGGGGGGGGGGGGGGGGGGGGGGGGGGGGGGGGGGGGGGGGGGGGGGGGGGGGGGFGGGGGGGGGGGGGGGGGGGGGGGGGGGGGGGGGGGGGGGGGGGGGGGGGGGFGGGGGGGGCGGGGGGGGGGGGGGGGGGGGGGGGFGGGGGGFFFFGGEGFFFFGGFFFFGGGGFFGFFFFFFGFFFBFFGG
@M02352:288:000000000-CKWC8:1:1101:11617:9619 1:N:0:ATGCGCAG+GTAAGGAG
TACGGAGGATCCAAGCGTTATCCGGAATCATTGGGTTTAAAGGGTCCGTAGGTGGATGATTAAGTCAGAGGTGAAATCCTGCAGCTCAACTGTAGAATTGCCTTTGATACTGGTTGTCTTGAGTTATTATGAAGTAGTTAGAATATGTAGTGTAGCGGTGAAATGCATAGATATTACATAGAATACCAATTGCGAAGGCAGATTACTAATAATATACTGACACTGATGGACGAAAGCGTGGGGAGCGAACAGGATTAGATACCCTGGTAGTCCACGCCGTAA
+
GGGGGGGGGGGGGGGGGGGGGGGGGGGGGGGGGGGGGGGGGGGGGGGGGGGGGGGGGGGGGGGGGGGGGGGGGGGGGGGGGGGGGGGGGGGGGGGGGGGGGFGGGGGGGGGGGGGGGGGGGGGGGFGGGGGGGGGGGGGGGFGGGGGGGGGGGGGGGGGGGGGGGGGGGGGGGGGGGGGGFGGGFGGGGGGGGGGGGGGGGGGGGGGGGGGGGGGGGGGFGGGGGGGGGGGGGGGFGGGGGGFFFFGGGGFFFFGGFFFFGGGGF>FFABAAFGF?FFFFGG
@M02352:288:000000000-CKWC8:1:1101:7395:9645 1:N:0:ATGCGCAG+GTAAGGAG
TACGGAGGATCCAAGCGTTATCCGGAATCATTGGGTTTAAAGGGTCCGTAGGTGGATGATTAAGTCAGAGGTGAAATCCTGCAGCTCAACTGTAGAATTGCCTTTGATACTGGTTATCTTGAGTTATTATGAAGTAGTTAGAATATGTAGTGTAGCGGTGAAATGCATAGATATTACATAGAATACCAATTGCGAAGGCAGATTACTAATAATATACTGACACTGATGGACGAAAGCGTGGGGAGCGAACAGGATTAGATACCCTGGTAGTCCACGCCGTAA
+
GGGGGGGGGGGGGGGGGGGGGGDF7BFGGGGGGGGGGGGGGGGGGGGGGGGGGGGGGGGGGGGGGGGGGGGGGGGGGGGGGGGGGGGGGGGGGGGGGGGGGFFGGGGGGGGGFGGFFGGGGGGGGGGGGGGGGGGGGGGGGGFFFDGGGGGGGGGFGGGGGGGGGGGGGGGGGGGGGGGGGGGGGGGGGGGGG6CGGGGGGGGGGGGEGFGEGGGGGGGGGGGGGGGGGGGGGGGFGGGEGGFFFFGGGGFFFFGG>@AFFACF6FGFFFF<FGFFFFFF:C
@M02352:288:000000000-CKWC8:1:1101:7194:9649 1:N:0:ATGCGCAG+GTAAGGAG
TACGGAGGGTCCGAGCGTTATCCGGAATCATTGGGTTTAAAGGGTCCGTAGGCGGGCATATCAGTCAGTGGTGAAAGTTTGCAGCTCAACTGTAAAATTGCCATTGATACTGTATGTCTTGAATCGTTGTGAAGTGGTTAGAATAAGTAGTGTAGCGGTGAAATGCATAGATATTACTTAGAATACCGATTGCGAAGGCAGATCACTAACAACGTATTGACGCTGAGGGACGAAAGCGTGGGGAGCGAACAGGATTAGATACCCTGGTAGTCCACGCCGTAA
+
GGGGGGGGGGGGGGGGGGGGGGGGGFGGGGGGGGGGGGGGGGGGGGGGGGGGGGGGGGGGGGGGGGGGGGGFGGGGGGGGGGGGGGGGGGGGGGGGGGGGGGGGGGGGGGGGGGGGGGGGGGGGGGGGGGGGGGGGGFGGGGGGGGGGGGGGGGGGGGGGGGGGGGGGGGGGGGGGGGGGGGGGGGGGGGGGGGGGGGGGGGGGGGGGGGGGGGGGGGGGFGGGGGGGGGGGGGGFGGGGGGE?FEGGGGFFFFGGFFFFGGCFFFGFFF>DFGFFFFFFGG
@M02352:288:000000000-CKWC8:1:1101:7402:9663 1:N:0:ATGCGCAG+GTAAGGAG
TACGGAGGATCCAAGCGTTATCCGGAATCATTGGGTTTAAAGGGTCCGTAGGTGGATGATTAAGTCAGAGGTGAAATCCTGCAGCTCAACTGTAGAATTGCCTTTGATACTGGTTATCTTGAGTTATTATGAAGTAGTTAGAATATGTAGTGTAGCGGTGAAATGCATAGATATTACATAGAATACCAATTGCGAAGGCAGATTACTAATAATATACTGACACTGATGGACGAAAGCGTGGGGAGCGAACAGGATTAGATACCCTGGTAGTCCACGCCGTAA
+
GGGGGGGGGFFG9FGGGGGBFFFGGGGGCGFGGGG:FFGGGGGGGFGGGGGGEFG7FE8FDFGGGGGGGGGGGGGGGGGFGGGGGGGGGGFBEFGGGGGGGGGGGGGFGGGCGDFGCFGGGGGGFFGGGGGGFGGEDEFEFGFGGDFGGGGGGGGGGGGGGGGGAFFEGGGGGGGADDGGGGGGGGGGFGFFGGGGGGGGGCGFGGGGGGDGGEGGFGFGGEFGGGCFEFGGGGGFGGGGGGFF@FDGGGFFFFGGFFFFGGGGFFGFFFFFFGFFFFFFDC
@M02352:288:000000000-CKWC8:1:1101:6439:9738 1:N:0:ATGCGCAG+GTAAGGAG
TACGGAGGGTCCAAGCGTTATCCGGAATCATTGGGTTTAAAGGGTGCGCAGGCGGTTTATTAAGTCAGTGGTGAAATCTCGGGGCTCAACTTCGAAACTGCCATTGATACTGATAAACTTGAGTTCAGTTGGAGTAGGCGGAATGTGTAGTGTAGCGGTGAAATGCTTAGATATTACACAGAACACCGATAGCGAAGGCAGCTTACTAAACTGATACTGACGCTGAGGCTCGAAGGCTAGGGTAGCGAAAGGGATTAGATACCCCTGTAGTCCTAGCAGTAA
+
GGGDGEGGGFGGGGGGG@FEGGGGGGGGFGGFDEFFD@FFGGGGGGGGGGGGFFGFEGGGGFFGGGGGGGGGGGGGGGGGGFGGEGGFGFGGGGGGGGGGGG?FGGGGGGGGGGGGGGGGGGGGGGGGGGFGGGGGGGGGGGEFGGGGGGGGGGGGGGFFGGGGGGGGGGGGGGGGGGGGGGGGGGGGGGGG?EGECCCFGGGFGGGGGGGGGGGGGGGGGGGGEDFFGCFGGGGFDGGGGGFFFFDGGGFFFFGGBFB=CEGFF@F?BFAFFGFFFFF4FD
@M02352:288:000000000-CKWC8:1:1101:12293:9760 1:N:0:ATGCGCAG+GTAAGGAG
TACGGAGGGGGTTAGCGTTGTTCGGAATTACTGGGCGTAAAGCGTACGTAGGCGGATTGGAAAGTTGGGGGTGAAATCCCAGGGCTCAACCCTGGAACTGCCTCCAAAACTATCAGTCTAGAGTTCGAGAGAGGTGAGTGGAATTCCAAGTGTAGAGGTGAAATTCGTAGATATTTGGAGGAACACCAGTGGCGAAGGCGGCTCACTGGCTCGATACTGACGCTGAGGTACGAAAGTGTGGGGAGCAAACAGGATTAGATACCCTGGTAGTCCACACCGTAA
+
GGGGGFGGGGGGGGGGGGGGGGGGGGGGGGGGGGGGGGGGGGGGGGGGGGGGGGGFGGGGGGGGGGGGGGGFGGGGGGGGGGGGGGGGGGGGGGGGGGGGGGGGGGGGGGGGGGGGGGGGGGGGGGGGGGGGGGGGGGGGGGGGGGGGGGGGGGGGGGGGGGGGGGGGGGGGGGGGGGGGGGFGGGGGGGGGGGGGGGGGGGGGGGGGGGGGGGGGGGGGGGGGGGGGGGGGGGGFGGGGGGFFFFGGGGFFFFGGFFFFGGGGFFGFFFFFFGFFFFFFGG
@M02352:288:000000000-CKWC8:1:1101:21471:9779 1:N:0:ATGCGCAG+GTAAGGAG
TACGGAGGATCCAAGCGTTATCCGGAATCATTGGGTTTAAAGGGTCCGTAGGTGGATAATTAAGTCAGAGGTGAAATCCTGCAGCTCAACTGTAGAATTGCCTTTGATACTGGTTGTCTTGAGTTATTATGAAGTAGTTAGAATATGTAGTGTAGCGGTGAAATGCATAGATATTACATAGAATACCAATTGCGAAGGCAGATTACTAATAATATACTGACACTGATGGACGAAAGCGTGGGGAGCGAACAGGATTAGATACCCTGGTAGTCCACGCCGTAA
+
GFFGGBEFDFGGF@FGGFEGGG@BF,:FCEFFFGGCCE@CEFGGGGGGFAFGEFFFGFCEEFGGGFFFGGGGGGGGGGGFGG@EF=FGGGGGGGFGFGGFGGGGGGGGGCFFDFGCFFFGFDFGGGGFGDGEFGGFGGGGGFCFFGGGEGFDFGGGGGGGGGGGGGGGGGFGGFGGGGGFGGFGGG<EFFBFGGGGGGGGGEFFFGF@FC7@EFFGGGDGGGGGEFGF<6CGEGDBGDDE7EEFFFGGGDDFFFGG?FFFGGGFFFG@DFFFFGFFFFB>DC
@M02352:288:000000000-CKWC8:1:1101:20362:9868 1:N:0:ATGCGCAG+GTAAGGAG
TACGGAGGGTGCAAGCGTTAATCGGAATTACTGGGCGTAAAGCGCACGCAGGCGGTCAATTAAGCTAGAAGTGAAAGCCCCGCGCTCAACGTGGGAAGGCCTTTTAGAACTGGTTGACTAGAGTCTTGGAGAGGGGAGTGGAATTTCTGGTGTAGCGGTGAAATGCGTAGATATCAGAAGGAACATCAGTGGCGAAGGCGACTCTCTGGCCAAAGACTGACGCTCATGTGCGAAAGTGTGGGTAGCGAACAGGATTAGATACCCCTGTAGTCCTAGCAGTAA
+
GGGGGGGGGGGGGGGGGGGGGGGGGGGGGGGGGGGGGGGGGGGGGGGGGGGGGGGGGGGGGGGGGGGGGGGGGGGGGGGGGGGGGGGGGGGGGGGGGGGGGGGGGGGGGGGGGGGGGGGGGGGGGGGGGGGGGGGGGGGGGGFGGGGGGGGGGGGGGGGGGGGGGGGGGGGGGGGGGGGGGGGGGGGGGGGGGGGGGGGGGGGGGGGGGGGGG6FGGGGGGGGEGGGGGGGGGGGFGGGGGGFFFFGGGGFFFFGGFFFFGGGGFFGFFFBFFGFFFFFFGF
@M02352:288:000000000-CKWC8:1:1101:7560:9908 1:N:0:ATGCGCAG+GTAAGGAG
TACGGAGGGTCCGAGCGTTATCCGGAATCATTGGGTTTAAAGGGTCCGCAGGCGGTCGATTAAGTCAGAGGTGAAATCCCATAGCTTAACTATGGAACTGCCTTTGATACTGGTTGACTTGAGTCATATGGAAGTAGATAGAATGTGTAGTGTAGCGGTGAAATGCATAGATATTACACAGAATACCGATTGCGAAGGCAGTCTACTACGTATGTACTGACGCTCATGGACGAAAGCGTGGGGAGCGAACAGGATTAGATACCCTGGTAGTCCACGCCGTAA
+
GFFGGFEEGEGGGDGGGCBEGGGGGCFGEEGFGFGCCFGCFGGGGGGGGGGGGGGGGGGGFFGGGGGGGGGGFGGGGGGG8FEFGAFGGFDFGGGGGGGGGGGCADFGCDEGGGGGGGGGGGGGGGF9FGGGGGGGGGGGGFFGGGGGGGGGGGGFGGGGGGGGGGGGGGGGGGGGGGGGGGFGFGCEEGGGGGGGGGGGEGGGGGGGGGGGGDGFCEFGGGDCEGGGGDFGGEGFGGGDGGD:>BCDGGFFFBGGFFFF?C+97>DFAF>BBGFFFFFFGD
@M02352:288:000000000-CKWC8:1:1101:16812:9919 1:N:0:ATGCGCAG+GTAAGGAG
TACGGAGGGGGTTAGCGTTGTTCGGAATTACTGGGCGTAAAGCGTACGTAGGCGGATTAGTCAGTCAGAGGTGAAATCCCAGGGCTCAACCCTGGAACTGCCTTTGATACTGCTAGTCTTGAGTTCGAGAGAGGTGAGTGGAATTCCGAGTGTAGAGGTGAAATTCGTAGATATTCGGAGGAACACCAGTGGCGAAGGCGGCTCACTGGCTCGATACTGACGCTGAGGTACGAAAGTGTGGGGAGCAAACAGGATTAGATACCCTGGTAGTCCACACCGTAA
+
GGGGGGGGGGGGGGGGGGGGGGGGGGGGGGGGGGGGGGGGGGGGGGGGGGGGGGGGGGGGGGGGGGGGGGGGGGGGGGGGGGGGGGGGGGGGGGGGGGGGGGGGGGGGGGGGGGGGGGGGGGGGGGGGGGGGGGFGGGGGGGGGGGGGGGGGGGGGGGGGGGGGGGGGGGGGGGGGGGGGGGGGGGGGGGGGGGGGGGGGGGGGGGGGGGGGGGGGGGGGGGGGGGGGGGGGGGGFGGGGGGFFFFGGGGFFFFFFFFFFGGGGFFGFFFFDFGFFFBF6FG
@M02352:288:000000000-CKWC8:1:1101:20256:9925 1:N:0:ATGCGCAG+GTAAGGAG
TACGGAGGATCCAAGCGTTATCCGGAATCATTGGGTTTAAAGGGTCCGTAGGTGGATGATTAAGTCAGAGGTGAAATCCTGCAGCTCAACTGTAGAATTGCCTTTGATACTGGTTATCTTGAGTTATTATGAAGTAGTTAGAATATGTAGTGTAGCGGTGAAATGCATAGATATTACATAGAATACCAATTGCGAAGGCAGATTACTAATAATCAACTGACACTGATGGACGAAAGCGTGGGGAGCGAACAGGATTAGATACCCTGGTAGTCCACGCCGTAA
+
GGGGGGGGEGGGGGGGGGGGGGGGGGEGGGGGGGGGGGGGGGGGGGGGGGGGFGFEGGGGGGGGGGGGGGGGGGGGGGGGGGGGGGGGGGGGGGGFFGGGGGGGGGGGGGGGGGGGGGGGGGGGGGGGGGGGGGGGGGGFGGGGGGGGGGGGGGGGGGGGGGGGGGGGGGGGGGGGGGGGGGGGGGGGGGGGGGGGGGGGGGGGGGGGGGGGGGGGGGGGGGGGGGGGGGGGGGGFGGGGGGFFFFGGGGFFFFGGFFFFGGGGFFGFFFFFFGFFFFFFGG
@M02352:288:000000000-CKWC8:1:1101:19435:9956 1:N:0:ATGCGCAG+GTAAGGAG
TACGGAGGATCCAAGCGTTATCCGGAATCATTGGGTTTAAAGGGTCCGTAGGTGGATGATTAAGTCAGAGGTGAAATCCTGCAGCTCAACTGTAGAATTGCCTTTGATACTGGTTGTCTTGAGTTATTATGAAGTAGTTAGAATATGTAGTGTAGCGGTGAAATGCATAGATATTACATAGAATACCAATTGCGAAGGCAGTCTACTACGTATGTACTGACGCTCATGGACGAAAGCGTGGGGAGCGAACAGGATTAGATACCCTGGTAGTCCACGCCGTAA
+
GGGGGGGGGGGGGGGGGGGGGGGGGGGGGGGGGGGGGGFGGGGGGGGGGGGGEFGGFGGGGGGGGGGGGGGGGGGGGGGGGGGGGGGGGGGGGGGGGGGGGGGGFGGGGGGGGGGGGGGGGGGGGGGGGGFGGGGGGGGGGGGGGGGGGGGGGGGGGGGGGGGGGGGGGGGGGGGGGGGGGGGGGGGGGGGFGGGGGGFDEEGGGGGGGGGGCFGGGGFCGGGAEDGGGGGGGGGFGGGGGGFFFFGGGGFFFFGGBFFFGGGGFFGFDFFFFGFFFFF>DD
@M02352:288:000000000-CKWC8:1:1101:24214:9972 1:N:0:ATGCGCAG+GTAAGGAG
TACGGAGGGTGCAAGCGTTAATCGGAATTACTGGGCGTAAAGCGCGCGTAGGTGGTTTGATAAGTTAGATGTGAAAGCCCTGGGCTTAACCTAGGAACTGCATTTAAAACTGTCTCACTAGAGTATGGTAGAGGGAAGTGGAATTCCACATGTAGCGGTGAAATGCGTAGAGATGTGGAGGAACACCAGTGGCGAAGGCGACTTCCTGGACCAATACTGACACTGAGGTGCGAAAGCGTGGGGAGCAAACAGGATTAGATACCCTGGTAGTCCACGCCGTAA
+
GGGGGFGGGGGGFGGGGGGGFGGGGGGGGGGGGGGGGGGGGGGGGGGGGGGGFGGCFGGFGGGGGGGGGGGGGGGGGGGGGGGGGGGGGGGGGGGGGGGGGGGGEFGGGGGGGGDFGGGGGGGGGGGFGFGGGGEGGGGGGGGGGGGGGGGGGGGGGGGGGGGGGGGGGGGGGGGGGGGGGGGGGGGGGGGGGGGGGGGGEGG7FFGGGGGGGGGGGGGGGGGGGGGGGGGGGGGFGGGGGGEFFFGGGGFFFFGGFFFFGGGGFFGFFFFFFGFFFFF9GG
@M02352:288:000000000-CKWC8:1:1101:23641:9975 1:N:0:ATGCGCAG+GTAAGGAG
TACGGAGGGGGTTAGCGTTGTTCGGAATTACTGGGCGTAAAGCGCACGTAGGCGGATCAGTCAGTCAGAGGTGAAATCCCAGGGCTCAACCCTGGAACTGCCTTTGATACTGCTGGTCTTGAGTTCGAGAGAGGTGAGTGGAATTCCGAGTGTAGAGGTGAAATTCGTAGATATTCGGAGGAACACCAGTGGCGAAGGCGGCTCACTGGCTCGATACTGACGCTGAGGTGCGAAAGCGTGGGGAGCAAACAGGATTAGATACCCTGGTAGTCCACGCCGTAA
+
GGGGGEEGGGGGGFGGGFGGGFGGGGGGGGGGGGGGGGGGGGGGGGGGGGGGGGGGGGGGGGGGGGGGGGGGGGGGGGGGGGGGGGGGGGGGGGGGGGGGGGGGGGGGGGGGGGGGGGGGGFGGGGGGGGGGGGGGFGGGGGGGGGGGGGFGGGGGGGGGGGGGGGGGGGGGGGGGGGGGGGGGGGGGGGGGGGGGGGGGGGGGGGGGGGGGGGGGGGGGGGGGGGGGGGGGGGGFGGGGGGFFFFGGGGFFFFGGBFFFGGGGFFGFFFFAFGFFFFFFGG
@M02352:288:000000000-CKWC8:1:1101:15231:10023 1:N:0:ATGCGCAG+GTAAGGAG
TACGGAGGGTGCAAGCGTTATCCGGAATCATTGGGTTTAAAGGGTCCGCAGGCGGACTAATAAGTCAGTGGTGAAATCCCATCGCTTAACGATGGAACTGCCATTGAAACTGTTAGTCTTGAATTCGGTCGAAGTGGGCGGAATGTGTCATGTAGCGGTGAAATGCATAGATATGACACAGAACACCGATAGCGAAGGCAGCTCACTAGGCCTGAATTGACGCTCAGGGACGAAAGCGTGGGGAGCGAACAGGATTAGATACCCTGGTAGTCCACGCCGTAA
+
GGGGGEGGGGGGGGGGGGGGGGGGGGGGGGGGGGGFGGGGGGGGGGGGGGGGGGGGGGGGGGGGGGGGGGGGGGGGGGGGGGGGGGGGGGGGGGGGGGGGGGGGGGGGGGGGGGGGGGGGGGGGGGGGGGGGGGGGGGGGGGGGGGGGGGGGGGGGGGGGGGGGGGGGGGGGGGGGGGGGGGGGGGGGGGGGGGGGGGGGGGGGGGGGGGGGGGGGGGGGGGGGGGGGGGGGGGGFGG>EGGFFFFGGGGFFFFGGFFFFGGGGFFGFFF<BFGFFFFFFGG
@M02352:288:000000000-CKWC8:1:1101:15094:10024 1:N:0:ATGCGCAG+GTAAGGAG
TACGGAGGATCCAAGCGTTATCCGGAATCATTGGGTTTAAAGGGTCCGTAGGTGGATGATTAAGTCAGAGGTGAAATCCTGCAGCTCAACTGTAGAATTGCCTTTGATACTGGTTGTCTTGAGTTATTATGAAGTAGTTAGAATATGTAGTGTAGCGGTGAAATGCATAGATATTACATAGAATACCAATTGCGAAGGCAGATCACTAATAATCAACTGACACTGATGGACGAAAGCGTGGGGAGCGAACAGGATTAGATACCCTGGTAGTCCACGCCGTAA
+
GGGGGGGGGGFGGGGGGGGGGGGGGGGGGGGGGGGGGGGGGGGGGGGGGGGGFGGGGGGGGGGGGGGGGGGGGGGGGGGGGGGGGGGGGGGGGGGGFGGGGGGGGGGGGGGFGGGGGGGGGGGGGGGGGGGGGGGGGGGGGGGGGGGGGGGGGGGGGGGGGGGGGGGGGGGGGGGGGGGGGGGGGGGGGGGGGGGGGGGGGGGGGGGGGGGGGGGGGGGGGGGGGGCGEGGGGGGFGGDGGGFFFFGGGGFFFFGGFFFFGGGGFFGFFFBFFGFFFFFFGG
@M02352:288:000000000-CKWC8:1:1101:14860:10029 1:N:0:ATGCGCAG+GTAAGGAG
TACGGAGGGTCCGAGCGTTATCCGGAATCATTGGGTTTAAAGGGTCCGCAGGCGGTCGATTAAGTCAGAGGTGAAATCCCATAGCTCAACTATGGAACTGCCTTTGATACTGGTTGACTTGAGTCATATGGAAGTAGATAGAATGTGTAGTGTAGCGGTGAAATGCATAGATATTACTTAGAATACCGATTGCGAAGGCAGTCTACTACGTATATACTGACGCTCATGGACGAAAGCGTGGGGAGCGAACAGGATTAGATACCCTGGTAGTCCACGCCGTAA
+
GGGGGGGGGGGGGGGGGGGGGGGGGGGGGGGGGGGFFGGGGGGGGFGGGGGGGGGGGGGGGGGGGGGGGGGGGGGGGGGGGGGGGGGGGGGGGGGGGGGGGGGGGGGGGGGGGGGGGGGGGGGGGGGGGGGGGGGGGGGGGGGGGGGGGGGGGGGGGGGGGGGGGGGGGGGGGGGGGGGGGGGGGGGGGGGGGGGGGGGGGGGGGGGGGGGGGGGGGGGGGGGGGGGGGGGGGGGFGGGGGGFBFFGGGGFFFFGFBFFFGGGGFFGFFFFFFGFFFFFFGG
@M02352:288:000000000-CKWC8:1:1101:4367:10049 1:N:0:ATGCGCAG+GTAAGGAG
TACGGAGGGGGTTAGCGTTGTTCGGAATTACTGGGCGTAAAGCGCACGTAGGCGGATCAGAAAGTAAGGGGTGAAATCCCAGGGCTCAACCCTGGAACTGCCTCTTAAACTCCTGGTCTTGAGTTCGAGAGAGGTGAGTGGAATTCCGAGTGTAGAGGTGAAATTCGTAGATATTCGGAGGAACACCAGTGGCGAAGGCGGCTCACTGGCTCGATACTGACGCTGAGGTGCGAAAGTGTGGGGAGCAAACAGGATTAGATACCCTGGTAGTCCACACCGTAA
+
GGGGGFGGGGGGGGGGGGGGGGGGGGGGGGGGGGGGGGGGGGGGGGGGGGGGGGGGGGGGGGGGGGGGGGGGGGGGGGGGGGGGGGGGGGGGGGGGGGGGGGGGGGGGGGGGGGGGGGGGGGGGGGGGGGGGGGGGGGGGGGGGGGGGGGGGFFGGGGGGGGGGGGGGGGGGGGGGGGGGGGGGGGGGGGGGGGGGGGGGGGGGGGGGGGGGGGGGGGGGGGGGGGGGGGGGGGGFGGGGGGFFFFGGFGFFBFGGFFFFGGGGFFGFFFFFFGFFFFE:GG
@M02352:288:000000000-CKWC8:1:1101:14006:10058 1:N:0:ATGCGCAG+GTAAGGAG
TACGGAGGATCCAAGCGTTATCCGGAATCATTGGGTTTAAAGGGTCCGTAGGTGGATGATTAAGTCAGAGGTGAAATCCTGCAGCTCAACTGTAGAATTGCCTTTGATACTGGTTGTCTTGAGTTATTATGAAGTGGTTAGAATATGTAGTGTAGCGGTGAAATGCATAGATATTACATAGAATACCAATTGCGAAGGCAGATTACTAATAATATACTGACACTGATGGACGAAAGCGTGGGGAGCGAACAGGATTAGATACCCTGGTAGTCCACGCCGTAA
+
GGGGGGEGGGGGGGGGGGGGGGGGGGGGGGGGGGGFGGGGGGGGGGGGGGGGGGGGGGGGGGGGGGGGGGGGGGGGGGGGGGGGGGGGGGGGGGGGGGGGGGGGGGGGGGGGGGGGGGGGGGGGGGGGGGGGGGGGGGGGGGGGGGGGGGGGGGGGGGGGGGGGGGGGGGGGGGGFGGGGGGGGGGGGGGGGGGGGGGGGG>FGGGGGGGFGGGGGGGGGGGGGGGGGGGGDGGGFGGGGGGFDFFGGGGFFFFGGFFFFGGGGFFGFFFFFFGFFFFFFGG
@M02352:288:000000000-CKWC8:1:1101:5670:10076 1:N:0:ATGCGCAG+GTAAGGAG
TACGGAGGATCCAAGCGTTATCCGGAATCATTGGGTTTAAAGGGTCCGTAGGTGGATGATTAAGTCAGAGGTGAAATCCTGCAGCTCAACTGTAGAATTGCCTTTGATACTGGTTGTCTTGAGTTATTATGAAGTAGTTAGAATATGTAGTGTAGCGGTGAAATGCATAGATATTACATAGAATACCAATTGCGAAGGCAGATTACTAATAATATACTGACACTGATGGACGAAAGCGTGGGGAGCGAACAGGATTAGATACCCTGGTAGTCCACGCCGTAA
+
GGGGGGGGGGGGGGGGGGGGGGFGGGGGGGGGGGGGGGGGGGGGGGGGGGGGGGGGGGGGGGGGGGGGGGGGGGGGGGGGGGGGGGGGGGGGGGGGGGGGGGGGGGGGGGGGGGGGGGGGGFGGGGGGGGGGGGGGGGGGGGGGGGGGGGGGGGGGGGGGGGGGGGGGGGGGGGGGGGGGGGGGGGGGGGGGGGGGGGGGGGGGGGGGGGGGGGGGGGFGGGGGGGGGGGGGGGGFGGDGGGFFFFGGGGFFFFGGFFFFGGGGFFGFFFFFFGFFFFFFGG
@M02352:288:000000000-CKWC8:1:1101:13257:10090 1:N:0:ATGCGCAG+GTAAGGAG
TACGGAGGGGGTTAGCGTTGTTCGGAATTACTGGGCGTAAAGCGTACGTAGGCGGATTGGAAAGTTGGGGGTGAAATCCCAGGGCTCAACCCTGGAACTGCCTCTTAAACTCCTGGTCTTGAGTTCGAGAGAGGTGAGTGGAATTCCGAGTGTAGAGGTGAAATTCGTAGATATTCGGAGGAACACCAGTGGCGAAGGCGGCTCACTGGCTCGATACTGACGCTGAGGTACGAAAGTGTGGGGAGCAAACAGGATTAGATACCCTGGTAGTCCACACCGTAA
+
GGGGGGGGGGGGGGGGGGGGGGGGGGGGGGGGGGGGGFEGGGGGGGGGGGGGGGGGEGGGDCFGGGGGGGGGGGGGGGGGGGGGGFGGGGGGGGGGGGGGGGGGGGGGGGGGGGGGGGGGGGGGGGGGGGGGGGGGGGGGGGGGGGGGGGFGFFGGGGGGGGGGGGGGGGGGGGGGGGGGGGGGGGGGGGGGGGGGGGGGGGGGGGGFFGGFEGGGCFGGGGEEEDGGGGGGGEGFGGGGGGFFFFGGFGFFFFGGFFFFGFGGFFGFFFBFFGFFFFFFGG
@M02352:288:000000000-CKWC8:1:1101:19649:10150 1:N:0:ATGCGCAG+GTAAGGAG
TACGGAGGGTGCAAGCGTTATCCGGAATCATTGGGTTTAAAGGGTGCGCAGGCGGTTTATTAAGTCAGAGGTGAAATCCCGGAGCTCAACTTCGGAACTGCCTTTGATACTGATAAACTTGAGTTAAGTTGAAGTAGGCGGAATGTGTAGTGTAGCGGTGAAATGCATAGATATTACACAGAACACCGATAGCGAAGGCAGCTTACTAAACATATACTGACGCTGAGGGACGAAAGCGTGGGGAGCGAACAGGATTAGATACCCTGGTAGTCCACGCCGTAA
+
GGGGGGGGGGGGGGGGGGGGGGGGGGGGGGGGGGGEGGGGGGGGGEGGGGGGEGG@+,CFGGGGGGGG,EFGGGGGGG<E7+4@FGDFGGGA,?+BFFGGGG9FGGGGGGGG,E<<BFGGGGGGG,,7,3C,EFGGGA,+@FGGGGGGGGGGGGGGGGGGGGGGGG9FGGG9FGGGGGGGGGG,FFGEGG*=FGGGGGGGG5*BFGGGC84+0<CGGGGGGGGGGD*C*:CGGGGFGGGGGGFFFFGGGGFFFFGGFFFFGGGGFFGFFFFFFGFFFFFFGG
@M02352:288:000000000-CKWC8:1:1101:6803:10244 1:N:0:ATGCGCAG+GTAAGGAG
TACGGAGGGTCCGAGCGTTATCCGGAATTATTGGGTTTAAAGGGTCCGCAGGCGGTCAATTAAGTCAGAGGTGAAATCCCATAGCTTAACTATGGAACTGCCTTTGATACTGGTTGACTTGAGTTATACGGAAGTAGATAGAATAAGTAGTGTAGCGGTGAAATGCATAGAGATTACTTAGAATACCGATTGCGAAGGCAGTCTACTACGTATATACTGACGCTCATGGACGAAAGCGTGGGGAGCGAACAGGATTAGATACCCTGGTAGTCCACGCCGTAA
+
GGGGGGGEGGGGGGGGGGGGGGGGGGGGGGGGGGGGGGGGGGGGGGGGGGGGGGGGGGGGGGFGGGGGGGGGGGGGGGGGGGGGGGGGGGGGGGGGGGGGGGGGGGGGGGGGGGGGGGGGGGGGGGGGGGGGEFGGGGGGGGGGGGGGGGGGGGGGEGGGGGGGGGGGGGFGGGGGGGGGGGGGGGGGGGGGGGGGGGGGGGGGGGGGGGGGGGGGGGGGGGGGGGGGGFGGGGGFGGGGGGF<FFGGGGFFFFGG<FFFGGGGFFGFA=AFFGFFFFFFGG
@M02352:288:000000000-CKWC8:1:1101:14012:10355 1:N:0:ATGCGCAG+GTAAGGAG
TACGGAGGATCCAAGCGTTATCCGGAATCATTGGGTTTAAAGGGTCCGTAGGTGGATAATTAAGTCAGAGGTGAAATCTTGCCGCTTAACGGTAAAATTGCCTTTGATACTGGTTGTCTTGAGTTATTATGAAGTGTTAGAATATGTAGTGTAGCGGTGAAATGCATAGATATTACATAGAATACCAATTGCGAAGGCAGATTACTAACAATATATTGACACTGATGGACGAAAGCGTGGGGAGCGAACAGGATTAGATACCCTGGTAGTCCACGCCGTAAA
+
GGGGGGGGGGGGGGGGGGGGGGGGGGGGGGGGGGGGGGGGGGGGGGGGGGGGFGGGGGGGGGGGGGGGGGGGGGGGGGGGGGGGGGGGGGGGGGGGGGGGGGGGGGGGGGGGGGGGGGGGGGGGGGGGGGGGGGGGGGGGGGGGGGGGGGGGGGGGGGGGGGGGGGGGGGGGGGGGGGGGGGGGGGGGGGGGGGGGGGGGGGGGGGGGGGFFGGGGGGGGGGGGGGGGGGGGGGGFGGGGGGFFFFGGGGFFFFGGFFBFGGGGFFGFFFFFFGFFFFFFGG
@M02352:288:000000000-CKWC8:1:1101:19509:10371 1:N:0:ATGCGCAG+GCAAGGAG
TACGGAGGGTCCGAGCGTTATCCGGAATCATTGGGTTTAAAGGGTCCGCAGGCGGTCGATTAAGTCAGAGGTGAAATCCCATAGCTCAACTATGGAACTGCCTTTGATACTGGTTGACTTGAGTCATATGGAAGTAGATAGAATGTGTAGTGTAGCGGTGAAATGCATAGATATTACACAGAATACCGATTGCGAAGGCAGTCTACTACGTATGTACTGACGCTCATGGACGAAAGCGTGGGGAGCGAACAGGATTAGATACCCTGGTAGTCCACGCCGTAAA
+
GGGGGGGGGGGGGGGGGGGGGGGGGGGGGGGGGGGGGGGGGGGGGGGGGGGGGGGGGGGGGGGGGGGGGGGGGGGGGGGGGGGGGGGGGGGGGGGGGGGGGGGGGGGGGGGGGGGGGGGGGGGGGGGGGGGGGGGGGGFGGGGGGGGGGGGGGGGGGGGGGGGGGGGGGGFFGGGGFGGGGGGFGGGGGGGGGGGGEGGGGGGGGGGFGGGGGGGGGGGFGGGGGGGG6<F5DGGGFGGGGGGFFFFGGGG@FFFGGBFFFGF?FFFGFDFBAFGFFB>E?GF
@M02352:288:000000000-CKWC8:1:1101:15473:10400 1:N:0:ATGCGCAG+GTAAGGAG
TACGGAGGATCCAAGCGTTATCCGGAATCATTGGGTTTAAAGGGTCCGTAGGTGGATGATTAAGTCAGAGGTGAAATCCTGCAGCTCAACTGTAGAATTGCCTTTGATACTGGTTATCTTGAGTTATTATGAAGTAGTTAGAATATGTAGTGTAGCGGTGAAATGCATAGATATTACATAGAATACCAATTGCGAAGGCAGATTACTAATAATATACTGACACTGATGGACGAAAGCGTGGGGAGCGAACAGGATTAGATACCCTGGTAGTCCACGCCGTAA
+
GGGGGGGGEGGGGGGGGGGGGGGGGGGGGGGGGGGGGGGGGGGGGGGGGGGGGGGDGFEGGGGGGGGGGGGGGGGGGGGGGGGGGGGGGGGGGGGGGGGGGFGGGGGGGGGGGFGGGGGGGGGGGGGGGGGGGGGGGGGGGGGGGGGGGGGGGGGGGGGGGGGGGGGGGGGGGGGGGGGGGGGGGGGGGGGGGGGGGGGGG5DGGGGFGGCGGGGGGGGGGGGGGGGGGGGGGGGFGGGGGGFFFFGGGGFFFFGGFFFFGGGGFFGFFFFFFGFFFFFFGD
@M02352:288:000000000-CKWC8:1:1101:21950:10459 1:N:0:ATGCGCAG+GTAAGGAG
TACGGAGGGTGCAAGCGTTATCCGGAATCATTGGGTTTAAAGGGTCCGTAGGCGGGCTATTAAGTCAGAGGTGAAAGTTTGTGGCTCAACCATAAAATTGCCTTTGATACTGGTAGTCTTGAATTATTGTGAAGTGGTTAGAATATGTAGTGTAGCGGTGAAATGCTTAGAGATTACATAGAATACCGATTGCGAAGGCAGATCACTAACAATATATTGACGCTGATGGACGAAAGCGTAGGTAGCGAACAGGATTAGATACCCTGGTAGTCTACGCCGTAA
+
GGGGGGGGGGGGGGGGGGGGGGGGGGGGGGGGGGGGGGGGGGGGGGGGGGGGGFGGGGGGGFEFGGGGGGGGGGGGGGGGGGGGGGGGGGG+CFFGGGGGGGGGGGFGGGGGGGGGGGGGGGGGGGGGGGGG9FGGGGGGGGGGGGGGGGGGGFFGGGGGGGGGGGGGFFGGGGGGGGGGGGGGGGGGGGGGGGGGGGGGGGFFFGGFFGGGGGGGGGGFGGGGGGGGGGGGGGGFGGGGEGF>B?GGGGFFFFGGFFAFGGGGFFGFFFFFFGFFFFFFGC
@M02352:288:000000000-CKWC8:1:1101:29024:10488 1:N:0:ATGCGCAG+GTAAGGAG
TACGGAGGGTCCAAGCGTTATCCGGATTTATTGGGTTTAAAGGGTCCGTAGGCGGGCTTATAAGTCAGAGGTGAAATCCCATCGCTCAACGATGGAACTGCCTTTGATACTGTAGGTCTTGAATATATTTGAAGTAGGCGGAATATGTAGTGTAGCGGTGAAATGCATAGATATTACATAGAACACCAATTGCGAAGGCAGCTTACTAAGATATTATTGACGCTGATGGACGAAAGCGTGGGTAGCGAACGGGATTAGATACCCCGGTAGTCCACGCCGTAA
+
GGGGGCGGDGGGCGGGGGGGGGGGCFGGGGGGGGGGGGGGGGGDGGGGGGGGGGGGGGGGGGGGGGGFGGGGGGGGGGGGGFFFEFGE<<C@GFDFGGGGGFFGGGGG9FFEFCFCGFGGGGGGFGFGDGGEFFGGGCFGGGGGACGGGGGGGGFGGGGGGGGGGFFGGGGGC;BECGGGFFGGFFGFGGGGGGGGGGGGGGGGGGGGFFGFGEFCGGGGGGD=ECFGGCFGDGGFGGGGGGDDB4<DE7;>B2)9>F9=EF2CFFGFFFABFDF19BF9DD
@M02352:288:000000000-CKWC8:1:1101:24817:10492 1:N:0:ATGCGCAG+GTAAGGAG
TACGGAGGGTCCAAGCGTTATCCGGAATCATTGGGTTTAAAGGGTCCGTAGGCGGGCAGCTCAGTCAGTGGTGAAAGTCTGCAGCTCAACTGTAGAATTGCCATTGATACTGGTTGTCTTGAATTATTGTGAAGTATTTAGAATAAGTAGTGTAGCGGTGAAATGCATAGATATTACTTAGAATACCAATTGCGAAGGCAGAGTACTAACAATATATTGACGCTGATGGACGAAAGCGTGGGGAGCGAACAGGATTAGATACCCTGGTAGTCCACGCCGTAA
+
GGGGGGGGGGDGGGGGGGGGGGGGGGGGGGGGGGGGGGGGGGGGGGGGGGGGGGGDFGGGGGGGGGGGGGGGGGGGGFGFGGGGGGGGGGGGGGGGGGGGGGGGGGGGGGGGGGGGGGGGGGGFGGGGGGGGGGGGGGGGGGGGCBGGGGGGGGGGGGGGGGGGGGGGFGGGGGGGGGGGFGGGGGGGGGGGGGGGGGGGGGFGGGGGGGGGGGGGGGGGGGDGGGGGGGGGGGG@GGGGGGFFFFGGGGFFFFGGFFFFGGGGFFGFFFFFFGFFF6B;DD
@M02352:288:000000000-CKWC8:1:1101:10677:10492 1:N:0:ATGCGCAG+GTAAGGAG
TACGGAGGGTGCGAGCGTTAATCGGAATTACTGGGCGTAAAGCGCATGCAGGTGGTTCATTAAGTCAGATGTGAAAGCCCGGGGCTCAACCTCGGAACTGCATTTGAAACTGGTGAACTAGAGTGCTGTAGAGGGGGGTAGAATTTCAGGTGTAGCGGTGAAATGCGTAGAGATCTGAAGGAATACCAGTGGCGAAGGCGGCCCCCTGGACAGACACTGACACTCAGATGCGAAAGCGTGGGGAGCAAACAGGATTAGATACCCTGGTAGTCCACGCCGTAA
+
GGGGGEGGGGGGGGGGGGGG7FGGGGGGGGGGGGGGGGGGGGGGGGGGGGGGGGGGGGGGGGGGGGGGGGGGGGGGGGGGGGGGGGGGGGGGGGGGGGGGGGGGFGCGGGGGGGFGGGGGFGGGCDGGGGGDGGGGGGGDGGCGGGGFGGGGGGFGGGGGGFGGGGGGGGGGGGGGGGGGGGGGGGGGGGGGGGGC8EGGGGGEEGGGGGGGFFGGGFGFGGFGG4<<FFGDGGGBGGGGGGFFBFGGDF@FF(9:<FBFGGFGFFGF2=AF?FFFF<:;C7
@M02352:288:000000000-CKWC8:1:1101:6282:10495 1:N:0:ATGCGCAG+GTAAGGAG
TACGGAGGGTCCGAGCGTTAATCGGAATTACTGGGCGTAAAGCGCACGCAGGCGGTTTGTTAAGCTAGATGTGAAAGCCCTGGGCTCAACCTGGGAATTGCATTTAGAACTGGCAGGCTAGAGTTTTGGAGAGGGGAGTGGAATTCCAGGTGTAGCGGTGAAATGCGTAGATATCTGGAGGAACATCAGTGGCGAAGGCGACTCCCTGGTCAGTAACTGACGCTCATGTGCGAAAGTGTGGGTAGCGAACAGGATTAGATACCCTGGTAGTCCACACCGTAA
+
GGGGEGDECFGGGCFEGGGECFFGGGCFGGGGGAFCFFFCEFGGGDG=F:FGGGGGGGGGGCGGGGEAFGGAFFFGGGGFGGGGGGGGFDBFGGFFGFGGGGGGGGGFEFFFFGGGGGGGGCF@BFA<EGG7<CFC7FCGGGGGGG9,?FF,?DEGGGGCGGCGGGGGGGGGBFGGGGGFEEGGGCGEEGGFGCGGGDFEGGGGGGGGGGGFFFCGGGGC?E5?CCGFEFFGCEDEFCFGG8:<:;>7CD>@:0>F745@FDGC/57?)8>AFGF?BBD:97
@M02352:288:000000000-CKWC8:1:1101:24750:10498 1:N:0:ATGCGCAG+GTAAGGAG
TACGGAGGGTGCAAGCGTTATCCGGAATCATTGGGTTTAAAGGGTCCGTAGGCGGGTCATTAAGTCAGAGGTGAAATCCCACAGCTTAACTGTGGAACTGCCTTAGATACTGGTGATCTTGAGTTTTAGTGAAGTAGATAGAATATGTAGTGTAGCGGTGAAATGCTTAGATATTACATAGAATACCGATTGCGAAGGCAGTCTACTAACTAACAACTGACGCTAATGGACGAAAGCGTGGGGAGCGAACGGGATTAGATACCCCGGTAGTCCACGCCGTAA
+
GGGGGGGGGGGGGGGGGGGGGGGGGGGGGGGGGGGGGGGGGGGGGGGGGGGGGGGGGGGGGGGGGGGGGGGGGGGGGGGGGGGGGGGGGGGGGGGGGGGGGGGGGGGGGGGGGGGGGGGGGGGGGGGGGGGGGGGGGGGGGGGGGGGGGGGGGGGGGGGGGGGGGGGGGGGGGGGGGGGGGGGGGGGGGGGGGGGGGGGGGGGGGGGGGGGGGGGGGGGGGGGGGGGGGGGGGGGFGGDGGGFFFFGGGGFFFFGGFFFFFGGGFFDF>BBFFGFFFFFFGG
@M02352:288:000000000-CKWC8:1:1101:19204:10609 1:N:0:ATGCGCAG+GTAAGGAG
TACGTAAGGGGCAAGCGTTGTTCGGATTTATTGGGCGTAAAGTGCACGTAGGCGGATAGGTAGGCATTATGGTAAAGGTCGTAGCTCAACTACGGTGTACTGTAATGAACCACCTGTCTTGAGTTATGGAGGGGGAACTGGAATTCCTGGTGTAGGGGTGATATCCGTAGATATCAGGAAGAACACCAGAGGCGAAGGCGAGTTCCTGGCCAATAACTGACGCTGAGGTGCGAAAGCGTGGGGAGCGAACAGGATTAGATACCCTGGTAGTCCACGCCGTAA
+
GGGGGG@FGFGGGGGGGGGEGFGGGGGGGGFGGGGFGGGGGGDGGA<FGGGGGGGFGD=FCFFGF<C?FGG8@FGGF9BFGGFGGGGGGGGGGGG=?CB?F<FA<?<FGG7B==FGGGGGGGGGGEDGGGGEEGCGECFGGGGGGGGGGFGGGGGCGGGGGGGGBGGGGGGGGGCGGGGGGGGGGGGGGCGGGGGGGGGGE=CE7EGGGFGCG8FGGGGGGGEGGGGGGGGGGGGFGGGGGGFFFFDGGGFFFFGGB=>FGGGGFFGFFFFFFGFFFFFFGG
@M02352:288:000000000-CKWC8:1:1101:9562:10695 1:N:0:ATGCGCAG+GTAAGGAG
TACGGAGGGGGTTAGCGTTGTTCGGAATTACTGGGCGTAAAGCGCACGTAGGCGGATCAGAAAGTATAGGGTGAAATCCCAGGGCTCAACCCTGGAACTGCCTTGTAAACTCCTGGTCTTGAGTTCGAGAGAGGTGAGTGGAATTCCGAGTGTAGAGGTGAAATTCGTAGATATTCGGAGGAACACCAGTGGCGAAGGCGGCTCACTGGCTCGATACTGACGCTGAGGTGCGAAAGTGTGGGGAGCAAACAGGATTAGATACCCTGGTAGTCCACACCGTAA
+
GGGGGEGGGGGGGGGGGGGGGGGGGGGGGGGGGGGGGGGGGGGGGGGGGGGGGGGGGGGGGGGGGGGGGGGGGGGGGGGGGGGGGGGGGGGGGGGGGGGGGGGGGGGGGGGGGGGGGGGGGGGGGGGGGGGGGGGGGGGGGGGGGGGGGGGGGGGGGGGGGGGGGGGGGGGGGGGGGGGGGGGGGGGGGGGGGGGGGGGGGGGGGGGGGGGGGGGGGGGGGGGGGGGGGGGGGGGFGGGGGGFBFFGGGGFFFFFGFFFFGGGGFFGFFFFFFGFFFBFBGG
@M02352:288:000000000-CKWC8:1:1101:11269:10714 1:N:0:ATGCGCAG+GTAAGGAG
TACGGAGGATCCAAGCGTTATCCGGAATCATTGGGTTTAAAGGGTCCGTAGGTGGATGATTAAGTCAGAGGTGAAATCCTGCAGCTCAACTGTAGAATTGCCTTTGATACTGGTTGTCTTGAGTTATTATGAAGTAGTTAGAATATGTAGTGTAGCGGTGAAATGCATAGATATTACATAGAATACCAATTGCGAAGGCAGATTACTAATAATATACTGACACTGATGGACGAAAGCGTGGGGAGCGAACAGGATTAGATACCCTGGTAGTCCACGCCGTAA
+
GGGGGGGGGGGGGGGGGGGGGGGGGGGGGGGGGGGGGGGGGGGGGGGGGGGGGGGGGGGGGGGGGGGGGGGGGGGGGGGGGGGGGGGGGGGGGGGGGGGGGGGGGGGGGGGGGGGGGGGGGFGGGGGGGGGGGGGGGGGGGGGGGGGGGGGGGGGGGGGGGGGGGGGGGGGGGGGGGGGGGGGGGGGGGGGGGGGGGGGGGGFGGGGGGGGGGGGGGGGGGGGGGGGGGGGGGGGFGGGGGGE@FFGGGGFFFFGGFFAFGGGGFFGFFFFFFGFFFFFFGG
@M02352:288:000000000-CKWC8:1:1101:4944:10749 1:N:0:ATGCGCAG+GTAAGGAG
TACGGAGGGTCCGAGCGTTATCCGGAATCATTGGGTTTAAAGGGTTCGTAGGCGGGTCAATAAGTCAGAGGTGAAATCTTGCAGCTTAACTGTAAAATTGCCTTTGATACTGTTGACCTTGAATTACTGTGAAGTGGTTAGAATATGTAGTGTAGCGGTGAAATGCTTAGAGATTACATAGAATACCGATTGCGAAGGCAGATCACTAACAGTATATTGACGCTGATGAACGAAAGCGTGGGTAGCGAACGGGATTAGATACCCCGGTAGTCCACGCCGTAA
+
GGGGGGGGGGGGGGGGGGGGGGGGGGGGGGGGGGGGGGGGGGGGGGGGGGGGGGGGGGGGGGGGGGGGGGGGGGGGGGGGGGGGGGGGGGGGGGGGGGGGGGGGGGGGGGGGGGGGGGGGGGGGGGGGGGGGGGGGGGGGGFGGGGGGGGGGGGGGGGGGGGGGGGGGGGGGDFGGGGGGGGGGGGGGGGGGGGGGGGGGGGGGGGGGGGGGGGGGGGGGGGGGGGGGGGGGGGGFGGGGGGFFFFGGGGFFFFGGFFFFGGGGFFGEBFFFFGFFFFFFGG
@M02352:288:000000000-CKWC8:1:1101:8914:10766 1:N:0:ATGCGCAG+GTAAGGAG
TACGGAGGATCCAAGCGTTATCCGGAATCATTGGGTTTAAAGGGTCCGTAGGTGGATAATTAAGTCAGAGGTGAAATCTTGCCGCTTAACGGTAAAATTGCCTTTGATACTGGTTGTCTTGAGTTATTATGAAGTGGTTAGAATATGTAGTGTAGCGGTGAAATGCATAGATATTACATAGAATACCAATTGCGAAGGCAGATCACTAATAATATACTGACACTGATGGACGAAAGCGTGGGGAGCGAACAGGATTAGATACCCTGGTAGTCCACGCCGTAA
+
GGGGGGGGGGGGGGGGGGGGGGGGGGGGGGGGGGGFGGGGGGGGGGGGGGGGEFGGGGGGGGGGGGGGGGGGGGGGGGGGGGGGGGGGGGGGGGGGGGGGGGGGGGGGGGGGGGGGGGGGGFGGGGGGGGGGGGGGGGGGGGGGGGGGGGGGGGGGGGGGGGGGGGGGGGGGGGGGGGGGGGGGGGGGGGGGGGGGGGGGGGGGGGGGGGGGGGGGGGGGGGGGGGGGGGGGGGGFGGDGGGFFFFGGGGFFFFGGFFFFGGGGFFGFBFFFFGFFFFFFGG
@M02352:288:000000000-CKWC8:1:1101:11863:10770 1:N:0:ATGCGCAG+GTAAGGAG
TACGGAGGGTGCAAGCGTTATCCGGAATCACTGGGTTTAAAGGGTGCGTAGGCGGCCTAGTAAGTCAGAAGTGAAAGCTCGCAGCTCAACTGTGGAATTGCTTTTGATACTGCTAGGCTTGAATCAGGTTGAGGTGGGCGGAATGTGTCATGTAGCGGTGAAATGCTTAGATATGACATAGAACACCAATTGCGAAGGCAGCTCACTAGACCTGTATTGACGCTGAGGCACGAAAGCGTGGGGAGCGAACAGGATTAGATACCCTGGTAGTCCACGCCCTAA
+
GGGGGFGGGGGGGGGGGGGGGGGGGGGGFGGGGGGFGGGGGGGGGGGGGGGGGGGFGGGGGGGGGGGGGGGGGGGGGGGGGGGGGGGGGGGGGGGGGGGGGGGGGGGGGGGGGGGGGGGGGGGGGGGGGGGGGGGGGGGGGGBFGGGGGGGGGGGGGEGGGGGGGGGGGGFGGGGGGGGGGGGGGGGGGGGGGGGGGGGGGGGGGGGGGGGGGGGGFGFGGGGGGGGGGGGGGGGFGGCEGGFFFFGGGGFFFFGGBFFFGGGGFFGFFFFFFGFFFBEFGF
@M02352:288:000000000-CKWC8:1:1101:10449:10789 1:N:0:ATGCGCAG+GTAAGGAG
TACGGAGGGGGTTAGCGTTGTTCGGAATTACTGGGCGTAAAGCGCACGTAGGCGGACTTTTAAGTTAGAGGTGAAATCCCAGGGCTCAACCCTGGAACTGCCTTTAATACTGGAAGTCTTGAGTTCGAGAGAGGTGAGTGGAATTCCGAGTGTAGAGGTGAAATTCGTAGATATTCGGAGGAACACCAGTGGCGAAGGCGGCTCACTGGCTCGATACTGACGCTGAGGTGCGAAAGCGTGGGGAGCAAACAGGATTAGATACCCTGGTAGTCCACGCCGTAA
+
GGGGG6CCGGECFDGGG:FFF<EEGCCFGGGGGFGGGGEGFFGGGGCFGGFFGGGGGGGGGFFFGGGGGGGGGGGGGFEGGGGCG8FGGGEGGGFGGGGFFGGFFGGGGGGGGGFGFGGFGFGFFFGFGGGDGGDFGGGGGFFGGFFGGFDB@FFFGGGFGGFFFGFGGGGGGGFFGGGGGGGGGGGGGGGGGGGGGGGEGEDGGGGGFGCGEGGGDGGFGGGGGGGGFCF7=EGFGGGGGDFFFFF9FGFFFFFF>FABF?E74>D<<FA<FFFBFBFFGD
@M02352:288:000000000-CKWC8:1:1101:9229:10811 1:N:0:ATGCGCAG+GTAAGGAG
TACGGAGGGTCCGAGCGTTATCCGGAATCATTGGGTTTAAAGGGTCCGCAGGCGGTCGATTAAGTCAGAGGTGAAATCCCATAGCTCAACTATGGAACTGCCTTTGATACTGGTTGACTTGAGTCATATGGAAGTAGATAGAATGTGTAGTGTAGCGGTGAAATGCATAGATATTACACAGAATACCGATTGCGAAGGCAGTCTACTACGTATGTACTGACGCTCATGGACGAAAGCGTGGGGAGCGAACAGGATTAGATACCCTGGTAGTCCACGCCGTAA
+
GGGGGGGGGGGGGGGGGGGGGGGGGGGGGGGGGGGGGGGGGGGGGGGGGGGGGGGGGGGGGGGGGGGGGGGGGGGGGGGGGGGGGGGGGGGGGGGGGGGGGGGGGGGGGGGGGGGGGGGGGGGGGGGGGGGGGGGGCFFGGGGGGGGGGGGGGGGGGGGGGGGGGGGGGGGGGGGGGGGGGGGGGGGGGGGGGGGGGCFGGGGGGGGGGGGGGGGGGGFGGGG=CDGGGGGGGGGFGGGGGGFFFFGGGGFFFFGGFFBFGGGGFFGFFFDFFGFFFFFFGD
@M02352:288:000000000-CKWC8:1:1101:7337:10828 1:N:0:ATGCGCAG+GTAAGGAG
TACGGAGGGTCCAAGCGTTATCCGGATTTATTGGGTTTAAAGGGTCCGTAGGCGGGCTTATAAGTCAGAGGTGAAATCCCATCGCTCAACGATGGAACTGCCTTTGATACTGTAGGTCTTGAATATATTTGAAGTAGGCGGAATATGTAGTGTAGCGGTGAAATGCATAGATATTACATAGAACACCAATTGCGAAGGCAGCTTACTAAGATATTATTGACGCTGATGGACGAAAGCGTGGGTAGCGAACGGGATTAGATACCCCGGTAGTCCACGCCGTAA
+
GGGGGGGGGGGGGGGGGGGGGGGGGGGGGGGGGGGGGGGGGGGGGGGGGGGGGGGGGGGGGGGGGGGGGGGGGGGGGGGGGGGGGGGGGGGGGGGGGGGGGGGGGGGGGGGGGGGGGGGGGGGGGGGGGGGGGGGGGGGGGGGGGGGGGGGGGGFGGGGGGGGGGGGGGGGGGGGGGGGGGGGGGGGGGGGGGGGGGGGGGGGGGGGGGGGGGGGGGGFGGGGGGGGGGGGGGGGFGGGGGGFFFFGGGGFFFFGGFFAFGGCGFFGFBEBFFGFFFFFFGG
@M02352:288:000000000-CKWC8:1:1101:18340:10840 1:N:0:ATGCGCAG+GTAAGGAG
TACGGAGGATCCAAGCGTTATCCGGAATCATTGGGTGTAAAGGGTCCGTAGGTGGATAATTAAGTCAGAGGTGAAATCTTGCCGCTTAACGGTAAAATTGCCTTTGATACTGGTTGTCTTGAGTTATTATGAAGTGGTTAGAATATGTAGTGTAGCGGTGAAATGCATAGATATTACATAGAATACCAATTGCGAAGGCAGATCACTAATAATATACTGACACTGATGGACGAAAGCGTGGGGAGCGAACAGGATTAGATACCCTGGTAGTCCACGCCGTAA
+
GGGGCGGG:,,CFGGGGGGGGGGGGG@FEF9FFGGG,CFGGGGG<,CFGGG>9EGCF9C66FGGGGAFG9FGGGGGFGA<FG<FGG7FGGEGF++CF@,EF?FF,FG9EFGG@EF+BFGCGGGGAFF<5AFG,EG=5:<7FGGG<A?F9FGGGGGGGGGGGGGGGG9EGGGGGGGG,,7,EGGFGGGG7F9FGGGGGGG>E8,>:DF,148B@,2BGGGGGFGGGG7C94CDGGGFGGGGGGFFFF5DGGFFFFGGFFFFGGGGFFGFFFFFFGFFF<EFGG
@M02352:288:000000000-CKWC8:1:1101:14024:10889 1:N:0:ATGCGCAG+GTAAGGAG
TACGGAGGGGGTTAGCGTTGTTCGGAATTACTGGGCGTAAAGCGCACGTAGGCGGATCAGAAAGTAAGGGGTGAAATCCCAGGGCTCAACCCTGGAACTGCCTCTTAAACTCCTGGTCTTGAGTTCGAGAGAGGTGAGTGGAATTCCGAGTGTAGAGGTGAAATTCGTAGATATTCGGAGGAACACCAGTGGCGAAGGCGGCTCACTGGCTCGATACTGACGCTGAGGTGCGAAAGTGTGGGGAGCAAACAGGATTAGATACCCTGGTAGTCCACACCGTAA
+
GGGGGGGGGGGGGGGGGGGGGEGGGGGGGGGGGGGGGGGGGGGGDGGGGGGGGGGGGGGGGGGGGGGGGGGGGGGGGGGGGGGGGGGGGGGGGGGGGGGGGGGGGGGGGGGGGGGGGGGGGGGGGGGGGGGGGGGGGGGGGGGGGGGGGGGGGGFGGGGGGGGGGGGGGGGFGGGGGGEGGGGGGGGGGGGGGGGGGGGGGGGGGGGGGGGGGGGGEGGGGGGGGGGGFGGDGGGFGGGGGGF?FFGGGGFF?FGGFFFFGGGGFFGFFFFFFGFFFFFFGG
@M02352:288:000000000-CKWC8:1:1101:20241:10891 1:N:0:ATGCGCAG+GTAAGGAG
TACGGAGGGTCCGAGCGTTAATCGGAATTACTGGGCGTAAAGCGCACGCAGGCGGTTTGTTAAGCTAGATGTGAAAGCCCTGGGCTCAACCTGGGAATTGCATTTAGAACTGGTAGGCTAGAGTTTTGGAGAGGGGAGTGGAATTCCAGGTGTAGCGGTGAAATGCGTAGATATCTGGAGGAACATCAGTGGCGAAGGCGACTCCCTGGTCAGTAACTGACGCTCATGTGCGAAAGTGTGGGTAGCGAACAGGATTAGATACCCTGGTAGTCCACACCGTAA
+
GEE@C@CCC:FGGCFGG@:F7,CCE@:FGFFFDCFGEGDC=FGGG7FGEGGEGDEG+:F???FFCFFFF9FE9ECF<FEF<FD7=3BAFDGFGGGFFFGCGGED,E@>D,E=,,,:@<EGG@3EF<,,+8FCGG7FCCFC7>:AFGE<>53<F99@<:FEGGFCFEEEEGC?C@C4+<BGE@CFF224,CFGGGE*:EDC5:CG:@8CG+2<6<+0<:?FGCE8C7+<C:CDGEDFGG79CC;<6:<DGGF@B:DG?=>F7<AC*710:*4:=DF7:BD6C<
@M02352:288:000000000-CKWC8:1:1101:18616:10965 1:N:0:ATGCGCAG+GTAAGGAG
TACGGAGGGTCCGAGCGTTATCCGGAATCATTGGGTTTAAAGGGTCCGCAGGCGGTCGATTAAGTCAGAGGTGAAATCCCATAGCTCAACTATGGAACTGCCTTTGATACTGGTTGACTTGAGTCATATGGAAGTAGATAGAATGTGTAGTGTAGCGGTGAAATGCATAGATATTACACAGAATACCGATTGCGAAGGCAGTCTACTACGTATGTACTGACGCTCATGGACGAAAGCGTGGGGAGCGAACAGGATTAGATACCCTGGTAGTCCACGCCGTAA
+
GGGGGGGGGGGGGGGGGGGGGGGGGGGGGGGGGGGGGGGGGGGGGGGGGGGGGGGFGGGGGGGGGGGGGGGGGGGGGGGGGGGGGGGGGGGGGGGGGGGGGGGGGGGGGGGGGGGGGGGGGGGGGGGGGGGGGGGGGFGGGGGGGGGGGGGGGGGGGGGGGGGGGGGGGGGGGFGGGGGGGGGGGGGGGGGGGGGGGGGGGGGGFGGGGGGGGGGGGGGGFEGGGGGEGFGGGGGFGGDGGGF?;DGGGGFF??GGFFBFGGGGFFGFAFAFFGFBFFF>GG
@M02352:288:000000000-CKWC8:1:1101:25500:11013 1:N:0:ATGCGCAG+GTAAGGAG
TACGGAGGGGGTTAGCGTTGTTCGGAATTACTGGGCGTAAAGCGCACGTAGGCGGATCAGAAAGTATAGGGTGAAATCCCAGGGCTCAACCCTGGAACTGCCTCCAAAACTATCAGTCTAGAGTTCGAGAGAGGTGAGTGGAATTCCAAGTGTAGAGGTGAAATTCGTAGATATTTGGAGGAACACCAGTGGCGAAGGCGGCTCACTGGCTCGATACTGACGCTGAGGTACGAAAGTGTGGGGAGCAAACAGGATTAGATACCCTGGTAGTCCACACCGTAA
+
GGFFGEGGGGGFGFGGGGEGGGGGGGGGGGGGGGGGGGGGGGGGGGGGGGGGGGGGGGGGGGGFFGGGGGGFGGGGGGFFGGGGGGGGGGGGGGFGGGGGGGGGFGGGGGGGGGGGGGGGGGGGGGGGGGGGGGGGDGGGGGGGGGGGGGCFFGGGGGGGGGGGGFGGGGDFGGGGGGGGGGGGGGGFGGFGGGGGGGGGGGEGFGGGGGGGGGGGGGGGGGGGGGGGFGGGGGGFGGGGGGFFFFGGCGFFBFGGF?BFGFFFFFC4<FADFGF>BFD:GD
@M02352:288:000000000-CKWC8:1:1101:24305:11107 1:N:0:ATGCGCAG+GTAAGGAG
TACGGAGGGGGTTAGCGTTGTTCGGAATTACTGGGCGTAAAGCGTACGTAGGCGGATTGGAAAGTTGGGGGTGAAATCCCAGGGCTCAACCCTGGAACTGCCTCCAAAACTATCAGTCTAGAGTTCGAGAGAGGTGAGTGGAATTCCAAGTGTAGAGGTGAAATTCGTAGATATTTGGAGGAACACCAGTGGCGAAGGCGGCTCACTGGCTCGATACTGACGCTGAGGTACGAAAGTGTGGGGAGCAAACAGGATTAGATACCCTGGTAGTCCACACCGTAA
+
GGGGGFFGGGGGGGGGGGGGGGGGGGGGGGGGGGGGGGGGGGGGGGGGGGGGGGGGGGGGFGGGGGGGGGGGGGDGGFGGGGGGGGGGGGGGGGGGGGGGGGGGGGGGGGGGGGGGGGGGGGGGGGGGGGGGGGGGGGGGGGGGGGGGGGGGGGGGGGGGGGGGGGGGGGGGGGGGGGGGGGGGGGGGGGGGGGGGGGGGDGGGGGGGGGGGGGGGGGGGGGGGGGGGGGG<>FGFGGGGGGFFFFFGGGFFFFGGFF<FGGGGFFGFD?7AFF62(4>?FG
@M02352:288:000000000-CKWC8:1:1101:28556:11110 1:N:0:ATGCGCAG+GTAAGGAG
TACGGAGGATCCAAGCGTTATCCGGAATCATTGGGTTTAAAGGGTCCGTAGGTGGATGATTAAGTCAGAGGTGAAATCCTGCAGCTCAACTGTAGAATTGCCTTTGATACTGGTTGTCTTGAGTTATTATGAAGTAGTTAGAATATGTAGTGTAGCGGTGAAATGCATAGATATTACATAGAATACCAATTGCGAAGGCAGATTACTAATAATATACTGACACTGATGGACGAAAGCGTGGGGAGCGAACAGGATTAGATACCCTGGTAGTCCACGCCGTAA
+
GGGGGGGGCGF@EGGGGGGGGFGGGGGG9FDGGGGGGGGGGGGGGGGGGGGGCFGGGGGGGGGGGGGGGGGGGGGGGGGGGGGGGGGGGGGCFGGGGAFGGGGGGGGGGGGGGGGGGGGGGGGGGGGGGGGGFGGGGGGGGGGGCFGGGGGGGGGGGGGGGGGGGGGGGGFFGGGEGGGGGGGGGGGGGGGGGGGGGGFFGFFGGGGGGFDCGGGGGGGGGGGGGGGGGFGGGGGFGGGEGGFFFF:DGGEFFFGGFFFFGGCFFFGFFFFFFGFFFFFFGD
@M02352:288:000000000-CKWC8:1:1101:12800:11202 1:N:0:ATGCGCAG+GTAAGGAG
TACGGAGGGTGCAAGCGTTATCCGGATTTATTGGGTTTAAAGGGTGCGCAGGCGGCCTATTAAGTCAGTGGTGAAATCTCACAGCTCAACTGTGAACGTGCCATTGATACTGGTAGGCTTGAGTGCGGTGAAGGTAGGCGGAATTCCTCATGTAGCGGTGAAATGCATAGATATTACATAGAATACCAATTGCGAAGGCAGATCACTAATAATGTATTGACACTGATGGACGAAAGCGTGGGGAGCGAACAGGATTAGATACCCTGGTAGTCCACGCCGTAA
+
GGGGGGGGGGGGGGGGGGGGGGGGGGGGGGGGGGGGGGGGGGGGGGGGGGGGGGGGGGGGGGGGGGGGGGGGGGGGGGGGGGFGGGGGGGGGGGGGGGGGGGGGGGGGGGGGGGGGGGGGGGGGGGGGGGGGGGGGGGGGGGGGGGGGGGGGGGGGGGGGGGGGGGGGGGGGGGGGGGGGGGGGGGG?7?CFFGGGGGGGGGGGGGGGGGGGGGGGGGGGGGGGGGGGGGGGGGGFGGGGGGFFFFGGGGFFFFGGFF<FGGGGFFFFFFBDFGFFFFEBGD
@M02352:288:000000000-CKWC8:1:1101:11057:11226 1:N:0:ATGCGCAG+GTAAGGAG
TACGGAGGGGGTTAGCGTTGTTCGGAATTACTGGGCGTAAAGCGCACGTAGGCGGATCAGAAAGTAAGGGGTGAAATCCCAGGGCTCAACCCTGGAACTGCCTCTTAAACTCCTGGTCTTGAGTTCGAGAGAGGTGAGTGGAATTCCAAGTGTAGAGGTGAAATTCGTAGATATTTGGAGGAACACCAGTGGCGAAGGCGGCTCACTGGCTCGATACTGACGCTGAGGTGCGAAAGTGTGGGGAGCAAACAGGATTAGATACCCTGGTAGTCCACGCCGTAA
+
GGGGGFGGGGGGGGGGGGGGGGGGGGGGGGGGGGGGGGGGGGGGGGGGGGGGGGGGGGGGGGGGGGGGGGGGGGGGGGGGGGGGGGGGGGGGGGGGGGGGGGGGGGGGGGGGGGGGGGGGGGGGGGGGGGGGGGGGGGGGGGGGGGGGGGGGGGGGGGGGGGGGGGGGGGGGGGGGGGGGGGGGGGGGGGGGGGGGGGGGGGGGGGGGGGGGGGGGGGGGGGGGGGGGGGGGGGGEGGGGGGFFFFGGFGFFFFGGFFFFGGGGFFGFFFFFFGFFFFFFGG
@M02352:288:000000000-CKWC8:1:1101:5060:11227 1:N:0:ATGCGCAG+GTAAGGAG
TACGGAGGGGGTTAGCGTTGTTCGGAATTACTGGGCGTAAAGCGCACGTAGGCGGATCAGAAAGTATAGGGTGAAATCCCAGGGCTCAACCCTGGAACTGCCTTATAAACTCCTGGTCTTGAGTTCGAGAGAGGTGAGTGGAATTCCGAGTGTAGAGGTGAAATTCGTAGATATTCGGAGGAACACCAGTGGCGAAGGCGGCTCACTGGCTCGATACTGACGCTGATGGACGAAAGCGTGGGGAGCGAACAGGATTAGATACCCTGGTAGTCCACGCCGTAA
+
GGGGGCGGGDGGGGGGGGGGGGGGGGGGGGGGGGGGGGGGGGGGGGGGGGGGGGGGGGGGEGGGGGGGFGGGGGGGGGGGGGGGGGGGGGGGGGGGGGGGGGGGGGGGGGGGGGGGGGGGGGGGGGGCGFGGGGGGGGGGGGGGGGGFGGGGGGGGGGGGGGGGGGGGGGGGGGGGGFEGGGGGGGGGGGGGGGGGGGGGGGGEGGGGGGGGEGGGGGGGGGGEGGGGGGGGGGGFGGGGGGFFFFGGGGFFFFGGFFFFGGGGFFGFFFFFFGFFFFFBGG
@M02352:288:000000000-CKWC8:1:1101:21407:11258 1:N:0:ATGCGCAG+GTAAGGAG
TACGGAGGATCCAAGCGTTATCCGGAATCATTGGGTTTAAAGGGTCCGTAGGTGGATGATTAAGTCAGAGGTGAAATCCTGCAGCTCAACTGTAGAATTGCCTTTGATACTGGTTGTCTTGAGTTATTATGAAGTAGTTAGAATATGTAGTGTAGCGGTGAAATGCATAGATATTACATAGAATACCAATTGCGAAGGCAGATTACTAATAATATACTGACACTGATGGACGAAAGCGTGGGGAGCGAACAGGATTAGATACCCTGGTAGTCCACGCCGTAA
+
GGGGGFGGGGGGGGGGGGGGGGGGGGCGGGGGGGGFFGGGGGGGGGGGGFFGFFGGGGGGGGGGGGGGGGGGGGGGGGGGGGGGGGGGGGGGGGGGGGGGGGGGGGGGGGGGGGGGGGGGG9FGGGGGGGGFGGGDFGGGFGGGGGFGGGGCEFGFGGGGGGGGGGGGGGGGGGGGGGGGGGFFCFGGGGGGGGGGGGGGGDCGGGGGGGGGGGGGGGGGGGGGGGGGGGGCE8<BFDGGGG3;@DGGCGEFF:GGFFBFGFFGF>GFF6<A7FFB>FFFGD
@M02352:288:000000000-CKWC8:1:1101:22298:11264 1:N:0:ATGCGCAG+GTAAGGAG
TACGGAGGGGGTTAGCGTTGTTCGGAATTACTGGGCGTAAAGCGTACGTAGGCGGATTGGAAAGTTGGGGGTGAAATCCCAGGGCTCAACCCTGGAACTGCCTCCAAAACTATCAGTCTAGAGTTCGAGAGAGGTGAGTGGAATTCCAAGTGTAGAGGTGAAATTCGTAGATATTTGGAGGAACACCAGTGGCGAAGGCGGCTCACTGGCTCGATACTGACGCTGAGGTACGAAAGTGTGGGGAGCAAACAGGATTAGATACCCTGGTAGTCCACACCGTAA
+
GGGGGCFGGGGGGGGGGGGGGGGGGGGGGGGGGGGGGGGGGGGGGGGGGFGGGGGGGGGGGGGGGGGGGGGGGGGGGGGGGGGGGGGGGGGGGGGGGGGGGGGGGGGGGGGDFGGGGGGGGGGGGGGGGGGGGGGGGGGGGGGGGGGGGGGGGGGGGGGGGGGGGGGGGGGGGGGGGGGGGGGGGGGGGGGGGGGGGGGGGGGGGGGGGGGGGGGGGGGGGGGGGGGGGGGGGGGFGGGGGGFFFFGGGGFFFFGGFFAFFGGGFFDFFFFFFGFFFFFFGG
@M02352:288:000000000-CKWC8:1:1101:9038:11265 1:N:0:ATGCGCAG+GTAAGGAG
TACGGAGGGTGCAAGCGTTATCCGGAATCATTGGGTTTAAAGGGTCCGCAGGCGGTCAATTAAGTCAGAGGTGAAATCCCATAGCTTAACTATGGAACTGCCTTTGATACTGGTTGACTTGAGTTATACGGAAGTAGATAGAATGTGTAGTGTAGCGGTGAAATGCATAGAGATTACACAGAATACCGATTGCGAAGGCAGTCTACTACGTATATACTGACGCTCATGGACGAAAGCGTGGGGAGCGAACAGGATTAGATACCCTGGTAGTCCACGCCGTAA
+
GGGGGGGGGGGGGGGGGGGGGGGGGFGGGGGGGGGGGGGGGGGGGGGGGGGGGGGGGGGGGGGGGGGGGGGGGGGGGGGGGGGGGGGGGGGGGGGGGGGGGGGGGGGGGGGGGGGGGGGGGGGGGGGGGGGGGGGGGFGGGGGGGGGGGGGGGGGGGGGGGGGGGGGGGGGGGGGGGGGGGGGGGGGGGGGGGGGGGGGGGGGGGGGGGGGGGGGGGGGGGGGEGGGGGGGGGGGFGGGGGGFFFFGGGGFFFFGGFFFFGGGGFFGFFFFFFGFFFFFFGG
@M02352:288:000000000-CKWC8:1:1101:13135:11282 1:N:0:ATGCGCAG+GTAAGGAG
TACGGAGGGGGTTAGCGTTGTTCGGAATTACTGGGCGTAAAGCGTACGTAGGCGGATCAGAAAGTATGGGGTGGAATCCCAGGGCTCAACCCTGGAACTGCCTCATAAACTCCTGGTCTAGAGTTCGAGAGAGGTGAGTGGAATTCCGAGTGTAGAGGTGAAATTCGTAGATATTCGGAGGAACACCAGTGGCGAAGGCGGCTCACTGGCTCGATACTGACGCTGAGGTACGAAAGTGTGGGGAGCAAACAGGATTAGATACCCTGGTAGTCCACACCGTAA
+
GGGGGFGGGGGGGGGGGGGGGGGGGGGGGGGGGGGGGGGGGGGGGGGGGGGGGGGGGGGGGGGGGGGGGGGGGGGGGGGGGGGGGGGGGGGGGGGGGGGGGGGGGGGGGGGGGGGGGGGGGGGGGGGGGGGGGGGGGGGGGGGGGGGGGGGGGFGEFGGGGGGGGGGGGGGGGGGGGGEGGGGGGGGGGGGGGGGGGGGGGGGGGGGGGGGGGGGGGGGGGGGGGGGGGGGGGGGFGGGGGGEFFFGGGGFFFFGGFFFFFGGGFFGFBFBBFGFFFFFFGG
@M02352:288:000000000-CKWC8:1:1101:23596:11302 1:N:0:ATGCGCAG+GTAAGGAG
TACGGAGGGGGTTAGCGTTGTTCGGAATTACTGGGCGTAAAGCGTACGTAGGCGGATTGGAAAGTTGGGGGTGAAATCCCAGGGCTCAACCCTGGAACTGCCTCCAAAACTATCAGTCTAGAGTTCGAGAGAGGTGAGTGGAATTCCAAGTGTAGAGGTGAAATTCGTAGATATTTGGAGGAACACCAGTGGCGAAGGCGGCTCACTGGCTCGATACTGACGCTGAGGTACGAAAGTGTGGGGAGCAAACAGGATTAGATACCCTGGTAGTCCACGCCGTAA
+
GGGFGCEGGGGFGFGGGGGGGDGFGDFGGGGGGGGGGGGGGGGGFGGGGGGGGGGFEDGGDDGGGGGGGGGFGGEGGDFGGGGGGGGGGGGGGGGGGGGGGGGGGGGGGGGFGGGGFGGGGFGFGGGFFGGGGGEGGGGGGGGGFGGGGGFGGGFGGGGGGGGGGGGGFGGBCGFFFFGGGGGGGGGGGGGGGGGGGGGGGGDGGGGGFFGGECFGCDGGGEEEEDGGGGGDCGGEGGGGEGF<BFGGCF>FF?GF?F9@FGGFF:FFFFFFFGF:B?BBGD
@M02352:288:000000000-CKWC8:1:1101:28944:11327 1:N:0:ATGCGCAG+GTAAGGAG
TACGGAGGGTGCAAGCGTTATCCGGAATCACTGGGTTTAAAGGGTGCGTAGGCGGCGCTATTAGTCAGAGGTGAAAGCTCGCCGCTTAACTGTGAAATTGCCTTTGAAACTGTAGTGCTTGAATCACGTTGAGGTCAGCGGAATGTGACATGTAGCGGTGAAATGCATAGATATGTCATAGAACACCAATTGCGTAGGCAGCTGGCTGAGCGTGTATTGACGCTGAGGCACGAAAGCGTGGGGAGCGAACAGGATTAGATACCCTGGTAGTCCACGCCGTAA
+
GGGGGCGGGGCFGCFGGGGGGGGGGGEGGGGGGGGGGGGEGGFGGGGGGGGGGFEG=FECFFFGGGGGCFDGGGGGGGGGGG:FGGECDGFEDB5F?CFGGGGGGGGEDGGGGGGFGGGGGGGGGCFGGGGGGGGG7FFGGGCFGGGFGFGGGGGGGGGCGGGGGGGGFFGGCGGFGFG@C9FFFEGGAFFGGEEGCGGGCGGFGGGG=FFEGGG>FGCGGGGGGGCGGEGGCCDBFEGGGGFBFFGD5CBFF?GG<FFFGGGGFFGFAFFFFFFFFFFFG>
@M02352:288:000000000-CKWC8:1:1101:2076:11332 1:N:0:ATGCGCAG+GTAAGGAG
TACGGAGGGGGTTAGCGTTGTTCGGAATTACTGGGCGTAAAGCGTACGTAGGCGGATTGGAAAGTTGGGGGTGAAATCCCAGGGCTCAACCCTGGAACTGCCTCCAAAACTATCAGTCTAGAGTTCGAGAGAGGTGAGTGGAATTCCAAGTGTAGAGGTGAAATTCGTAGATATTTGGAGGAACACCAGTGGCGAAGGCGGCTCACTGGCTCGATACTGACGCTGAGGTACGAAAGTGTGGGGAGCAAACAGGATTAGATACCCTGGTAGTCCACACCGTAA
+
GGGGGGGGGGGGGGGGGGGGGGGGGGGGGGGGGGGGGGGGGGGGGGGGGFGGGGGGGGGGGGGGGGGGGGGGGGGGGGGGGGGGGGGGGGGGGGGGGGGGGGGGGGGGGGGGGGGGGGGGGGGGGGGGGGGFGGFGGGGGGGDGGGGGGGGGGGGGGGGGGGGGGGGGGGGGGGGGGGGGGDGGGGGGGGGDGGGGDGGGEGGGGGGFGGGGG8CCGGGGGGGEEGGGGGGGG5DDGGGGGGDF>EGG6FFFFFGG?F9@9EGGFFCF9FBF=7?BFBEFGG
@M02352:288:000000000-CKWC8:1:1101:8384:11382 1:N:0:ATGCGCAG+GTAAGGAG
TACGGAGGGGGTTAGCGTTGTTCGGAATTACTGGGCGTAAAGCGCACGTAGGCGGATCAGAAAGTAAGGGGTGAAATCCCAGGGCTCAACCCTGGAACTGCCTCTTAAACTCCTGGTCTTGAGTTCGAGAGAGGTGAGTGGAATTCCGAGTGTAGAGGTGAAATTCGTAGATATTCGGAGGAACACCAGTGGCGAAGGCGGCTCACTGGCTCGATACTGACGCTGAGGTGCGAAAGTGTGGGGAGCAAACAGGATTAGATACCCTGGTAGTCCACACCGTAA
+
GGGGG@FGGGG@FGFGGGGGGGGGGGGGGGGGGGGGGGGCGGGGFEGGGGFDFGGDCFGGGGFGGGGGGGGGGGGGGGFGGGGGG8FFFFGGGGGGGFGGGGGGGGGGGGGGGFGGGGGGG<BFFGGCDFG>FGGGGGGGGGGGGGGGFGGGF9CFFGGGGGGGGGGGGGGGGGGGGGGGGGGGGGGGGGCGDGGGDGGGGGGC?C9FGG4EGGGGGGGGGGGEGGFFGGGGGGGFGGGGGGFFFFGGFFFF?FGGFF29?FFFFFFFBFAB**=?F?EBGG
@M02352:288:000000000-CKWC8:1:1101:23030:11423 1:N:0:ATGCGCAG+GTAAGGAG
TACGGAGGGGGTTAGCGTTGTTCGGAATTACTGGGCGTAAAGCGCGCGTAGGCGGACCAGAAAGTAAGGGGTGAAATCCCAGGGCTCAACCCTGGAACTGCCTCTTAAACTCCTGGTCTTGAGTTCGAGAGAGGTGAGTGGAATTCCGAGTGTAGAGGTGAAATTCGTAGATATTCGGAGGAACACCAGTGGCGAAGGCGGCTCACTGGCTCGATACTGACGCTGAGGTGCGAAAGTGTGGGGAGCAAACAGGATTAGATACCCTGGTAGTCCACACCGTAA
+
GGGGGGGGGGGGGGGGGGGGGGGGGGGGGGGGGGGGGGGGGGGGGGGGGGGGGGGGGGGGGFGGGGGGGGGGGGGGGGGGGGGGGGGGGGGGGGGGGGGGGGGGGGGGGGGGGGGGGGGGGGGGGGGGGGGGGGGGGGGGGGGGGGGGGGGGGGGGGGGGGGGGGGGGGGGGGGGGGGGGGGGGGGGGGGGGGGGGGGGGGGGGGFCFGGGGGGGGGGGGGGGGEGGGG=FGGGGFGGGGGGF?>EGFCFFFB?GGFFFFCCGGFFFFFF24BFFB?FFFGG
@M02352:288:000000000-CKWC8:1:1101:28859:11455 1:N:0:ATGCGCAG+GTAAGGAG
TACGGAGGATCCAAGCGTTATCCGGAATCATTGGGTTTAAAGGGTCCGTAGGTGGATAATTAAGTCAGAGGTGAAAGTCTGCAGCTCAACTGTAGAATTGCCTTTGATACTGGTTATCTTGAATTATTGTGAAGTGGTTAGAATATGTAGTGTAGCGGTGAAATGCATAGATATTACATAGAATACCAATTGCGAAGGCAGATCACTAACAATATATTGACACTGATGGACGAAAGCGTGGGGAGCGAACAGGATTAGATACCCTGGTAGTCCACGCCGTAA
+
GGGGGGGGGGGGGGGGGGGGGG9FFFGGGGGGGGGGGGGGGGGGGGGGGGGGFGGGGGGGGGGGGFFGGGGGGGGGGGGGGGGGGEGFGGGGGGGGGGGGGGDFGGGGGGGGGGGGGGGGGGGGGGGGGGGGGGGGGGGGGGGGGGGGGGGGGGGGGGGGGGGGFFGGGGGGGGGGGGGGGGGFEGGCFGGGGGGEGGGGGGCGGGGGGGFGGGGGGGCFGGGGGGGG6CFDGGGFGEDGGGFFFFGGEGFFFFFCFFBFGGFGFFGFFFFFFFF:FFFFGG
@M02352:288:000000000-CKWC8:1:1101:12312:11541 1:N:0:ATGCGCAG+GTAAGGAG
TACGGAGGGGGTTAGCGTTGTTCGGAATTACTGGGCGTAAAGCGTACGTAGGCGGATTGGAAAGTTGGGGGTGAAATCCCAGGGCTCAACCCTGGAACTGCCTCCAAAACTATCAGTCTAGAGTTCGAGAGAGGTGAGTGGAATTCCAAGTGTAGAGGTGAAATTCGTAGATATTTGGAGGAACACCAGTGGCGAAGGCGGCTCACTGGCTCGATACTGACGCTGAGGTACGAAAGTGTGGGGAGCAAACAGGATTAGATACCCTGGTAGTCCACACCGTAA
+
GGGGGEGGGGGGGGGGGGGGGGGGGGGGGGGGGGGGGGGGGGGGGGGGGGGGGGGGCGGGGGGGGGGGGGGGGGGGGGGGGGGGGGGGGGGGGGGGGGGGGGGGGGGGGGGGGGGGGGGGGGGGGGGGGGGGGGGGGGGGGGGGGGFGBGFGGCE@FGGGGGGGGFGGGGGGGGGGGGGGEGFGGGGGGGGGGGGEEEGGGGGGGGGGGFFCC>:FGGGGGGGGE<FGGD7/AF3>CGFGGGB<93FG6F@?1:GF?FDFFGGF?FGF4=>BFFF:<2>:GG
@M02352:288:000000000-CKWC8:1:1101:10151:11641 1:N:0:ATGCGCAG+GTAAGGAG
TACGGAGGGTCCAAGCGTTATCCGGATTTATTGGGTTTAAAGGGTGCGTAGGCGGGAAATTAAGTCAGTGGTGAAAGCCCACAGCTCAACTGTGGAACTGCCATTGAAACTGATTTTCTTGAATATGATTGAAGTGGGCGGAATATGACATGTAGCGGTGAAATGCATAGATATGTCATAGAACACCGATAGCGAAGGCAGCTCACTAAGTCATCATTGACGCTGAGGCACGAAAGCGTGGGGAGCGAACAGGATTAGATACCCTGGTAGTCCACGCTGTAA
+
GGGGGGGGGGGGGGGGGGGGDGGGGGGGGAFGFGGGGGGGGGGGGGGGCGGGGGGDGGGGGGGGGGGGGGGGGGGGGGGGGGGGGGGGGGFGGGGGGGGGGFGFGGGGGGGGGDFGGGGGGGGGGGGGGGGGGGGGGGGGDGGGGGGGGGGGGGGGGGGGGGGGGGGGGGGGGGGGGGFGGGGGCFGGDFGCFEGGGGGGGGGGGGGGGGGGGGFGGGFCGEGGC)*@CGGGGGDFFCGGGGFBBDGGGGBFFFGGFF<BGGGGFFGFFFABFGFFFFFFGF
@M02352:288:000000000-CKWC8:1:1101:15236:11648 1:N:0:ATGCGCAG+GTAAGGAG
TACGGAGGGGGTTAGCGTTGTTCGGAATTACTGGGCGTAAAGCGCACGTAGGCGGATCAGAAAGTAAGGGGTGAAATCCCAGGGCTCAACCCTGGAACTGCCTCTTAAACTCCTGGTCTTGAGTTCGAGAGAGGTGAGTGGAATTCCAAGTGTAGAGGTGAAATTCGTAGATATTTGGAGGAACACCAGTGGCGAAGGCGGCTCACTGGCTCGATACTGACGCTGAGGTGCGAAAGTGTGGGGAGCAAACAGGATTAGATACCCTGGTAGTCCACACCGTAA
+
GGGGGFGGGGGGGGGGGGGGGGGGGGGGGGGGGGGGGGGGGGGGGGGGGGGGGGGGGGGGFFGGGGGGGGGGGGGGGGGGGGGGGGGGGGGGGGGGGGGGGGGGGGGGGGGGGGGGGGGGGGGGGGGGGGGGGGGGGGGGGGGGGGGGGGGGGGGGGGGGGGGGGGGGGGGGGGGGGGGGGGGGGGGGGGGGGGGGGGGGGGGGGGGGGGFGGGGGGGGGGGGGGGGGGGGGGGGFGGGGGGFFBFGGGGFF?BGGFFFFGGGGFFGFBFFFFGFFFFFFGG
@M02352:288:000000000-CKWC8:1:1101:12592:11653 1:N:0:ATGCGCAG+GTAAGGAG
TACGGAGGATCCAAGCGTTATCCGGAATCATTGGGTTTAAAGGGTCCGTAGGTGGATAATTAAGTCAGAGGTGAAAGTTTGCGGCTCAACCGTAAAATTGCCTTTGATACTGGTTATCTTGAGTTATTATGAAGTAGTTAGAATATGTAGTGTAGCGGTGAAATGCATAGATATTACATAGAATACCAATTGCGAAGGCAGATTACTAATAATCAACTGACACTGATGGACGAAAGCGTGGGGAGCGAACAGGATTAGATACCCTGGTAGTCCACGCCGTAA
+
GGGGGGGGGGGGGGGGGGGGGGGGGGGGGGGGGGGGGGGGGGGGGGGGGGGGGGGGGGGGGGGGGGGGGGGGGGGGGGGGGGGGGGGGGGGGGGGGGGGGGGGGGGGGGGGGGGGGGGGGGGGGGGGGGGGGGGGGGGGGGGGGGGGGFGGGGGGGGGGGGGGGGGGGGGGGGGGGGGGGGGGGGGGGGGGGGGGGGGGGGGGGGGGGGG8EGGGGGGGGGGGGGGGGGGGGGGGFGGGGGGFFFEGGGGFFFFGGFFFFGGGGFFGFFFFFFGFFFFFFGG
@M02352:288:000000000-CKWC8:1:1101:10276:11712 1:N:0:ATGCGCAG+GTAAGGAG
TACGGAGGATCCAAGCGTTATCCGGAATCATTGGGTTTAAAGGGTCCGTAGGTGGATAATTAAGTCAGGGGTGAAAGTCTGCGGCTCAACCGTAGAATTGCCCTTGATACTGGTTATCTTGAATCATTGTGAAGTGGTTAGAATATGTAGTGTAGCGGTGAAATGCATAGATATTACATAGAATACCAATTGCGAAGGCAGATTACTAATAATATACTGACACTGATGGACGAAAGCGTGGGGAGCGAACAGGATTAGATACCCTGGTAGTCCACGCCGTAA
+
GGGFGDEGDFGGGGGGGBFGFGFGGDEGFGGGGFGCCFGCCGGGGGEFEFGEFGGGEFGGGGGGGGGGGGG:FFFGGGGGGGGGGCFGGEEFFGGGGEFFGGGGGGGGGGGGGFBFGGGGGGFDGGGGGGGGGGGGGFGGGGGGGGGGGFGGFGFAFGGGGGEFGGGGGGGGGGFCFGFCFGGDGGGGGGGGGGGGGGGGEFC;FGGGGGGGGGGGGGGCCBFGGGGGGGGGGGGFGGGGEGF69EGGGGDFFFGG?FFFF<8CFFGFAFFABGFFBFFFDG
@M02352:288:000000000-CKWC8:1:1101:26034:11712 1:N:0:ATGCACAG+GTAAGGAG
TACGGAGGGTCCAAGCGTTATCCGGAATCATTGGGCTTAAAGGGTGCGCAGGCGGTTTATTAAGTCAGTGGTTAAATCTCGGGGCTCAACCTCGAAACTGCCTTTGATACTGATAAACTTGAGTTCTGTTGGAGTAGGCGGAATGTGTAGTGTAGCGGTGAAATGCTTAGATATTACACAGAACACCGATAGCGAAGGCAGCTTACTAAACTCATACTGACGCTGAGGCACGACAGCGTGGGGAGCGAACAGGATTAGATACCCTGGTAGTTCACGCCGTAA
+
G<CCF,6@+BFFF<FFEFGGEFDGG:FF9CFEFGG,EF@<<FCEFG7C@77=FCEF7F<FFEEGG<FCBF,C+CA,CBEF,=+@F:FFFE=FCGF<FGFCFG,<AAF<@CFABFFFGGGGGGFBGG,,,@>@CCFGGG?>>>CF7FFFFGG,,>;;F*CC1F;C<EGB9C9CFF9;9<FF7C:CCEGC7F71>8*88BCFG=CE7@C09+03+309+A+<EE=EE3**:AC9E*93C=DC?E>0185<5>5)1(0:4/-8AF?740/94*.)9:@:?4)9*9
@M02352:288:000000000-CKWC8:1:1101:16119:11716 1:N:0:ATGCGCAG+GTAAGGAG
TACGGAGGGTCCAAGCGTTATCCGGATTTATTGGGTTTAAAGGGTCCGTAGGCGGGCTTATAAGTCAGAGGTGAAATCCCATCGCTCAACGATGGAACTGCCTTTGATACTGTAGGTCTTGAATATATTTGAAGTAGGCGGAATATGTAGTGTAGCGGTGAAATGCATAGATATTACATAGAACACCAATTGCGAAGGCAGCTTACTAAGATATTATTGACGCTGATGGACGAAAGCGTGGGTAGCGAACGGGATTAGATACCCCGGTAGTCCACGCCGTAA
+
GGGGGGGGGGGGGGGGGGGGGGGGGGGGGGGGGGGFGGGGGGGGGGGGGGGGGGGGGGGGGGGGGGGGGGGGGGGGGGGGGGGGGGGGGGGGGGGGGGGGGGGGGGGGGGGGGGGGGGGGGGGGGGGGGGGGGGGGGGGGGGGGGGGGGGGGGGGGGGGGGGGGGGGGGGGGGGGGGGGGGGGGGGGGGGGFGGGGGGGGGGGGGGGGGGGGGGGGGGGGGGGGGGGGGGGGGGGFGGGGGGFFFFGGGGFFFFGGFFFFGGGGFFDEBDFFFGFFFFFFGG
@M02352:288:000000000-CKWC8:1:1101:29511:11720 1:N:0:ATGCGCAG+GTAAGGAG
TACGGAGGATCCAAGCGTTATCCGGAATCACTGGGCTTAAAGGGTCCGTAGGTGGATAATTAAGTCAGAGGTGAAATCCTGCAGCTCAACTGTAGAATTGCATTTGATACTGGTTGTCTTGAGTTATTATGAAGTAGTTAGAATATGTAGTGTAGCGGTGAAATGCATAGATATTACATAGAATACCAATTGCGAAGGCAGATTACTAATAATATACTGACACTGATGGACGAAAGCGTGGGGAGCGAACAGGATTAGATACCCTGGTAGTCCACGCCGTAA
+
GGGGGGGGDFCGGGGGGGGGGAFFGGGGGG,CFGG,CFFGGGAFFEFFGGGGCFFGGGGCFGGGGGGGGGGGGGGGGGGFFFDGGGGGGGCFFFGGGCGGG,FGGGGGGGGGGFAFCGG<FEGG98@FCAFGEFGGFC?CDGGGD<DFGGGGGGGGGGGGGGGGGGDFGGGGGGGGGCFGGGGFF,DECGCFFGGGGGGGGFGGGGGGGGGG@EGGGGGGGFGGGGAFFGGGGGGFGE<EGGFFBFGGGGFFFBGG?FFFGGGGFFGFFFFFFGF?B(<9GD
@M02352:288:000000000-CKWC8:1:1101:10202:11722 1:N:0:ATGCGCAG+GTAAGGAG
TACGGAGGATCCAAGCGTTATCCGGAATCATTGGGTTTAAAGGGTCCGTAGGTGGATGATTAAGTCAGAGGTGAAATCCTGCAGCTCAACTGTAGAATTGCCTTTGATACTGGTTATCTTGAGTTATTATGAAGTAGTTAGAATATGTAGTGTAGCGGTGAAATGCATAGATATTACATAGAATACCAATTGCGAAGGCAGATTACTAATAATATACTGACACTGATGGACGAAAGCGTGGGGAGCGAACAGGATTAGATACCCTGGTAGTCCACGCCGTAA
+
GGGGGGGGGGGGGGGGGGGGFGGGGGGGGGGGGGGGGGGGGGGGGGGGGGGGFGGGGGGGGGGGGGGGGGGGGGGGGGGGGGGGGGGGGGGGGGGGGGGGGGGGGGGGGGGGGGGGGGGGGGGGGGGGGGGGGGGGGGGGGGGGGGGGGGGGGGGGGGGGGGGGGGGGGGGGGGGGGGGGGGGGGGGGGGGGGGGGGGGGGGGGGGGGGGGGGGGGGGGGGGGGGGGGGGGGGGGFGGGGGGFFFFGGGGFFFFGGFFFFGGGGFFGFFFFFFGFFFFFFGG
@M02352:288:000000000-CKWC8:1:1101:9517:11752 1:N:0:ATGCGCAG+GTAAGGAG
TACGGAGGATCCAAGCGTTATCCGGAATCATTGGGTTTAAAGGGTCCGTAGGTGGATGATTAAGTCAGAGGTGAAAGCCTGCAGCTCAACTGTAGAATTGCCTTTGATACTGGTTATCTTGAGTTATTATGAAGTAGTTAGAATATGTAGTGTAGCGGTGAAATGCATAGATATTACATAGAATACCAATTGCGAAGGCAGATTACTAATAATATACTGACACTGATGGACGAAAGCGTGGGGAGCGAACAGGATTAGATACCCTGGTAGTCCACGCCGTAA
+
GGGGGGGGGGGGGGGGGGGGGGGGGGGGGGGGGGGGGGGGGGGGGGGGGGGGGGGGGGGGGGGGGGGGGGGGGGGGGGGGGGGGGFGGGGGGGGGGGGGGGGGGGGGGGGGGGFGGGGGGGEGGGGGGGGGGGGGGGGGGGGGGGGGGGGGGGGGGGGGGGFGGGGGGGGGGGGGGGGGGGGGGGGGGGGGGGGGGGGGGGGFGGGGGGGGGGGGGGGGGGGGGGCGGGGGGGGGFGGGGGGFFFFGGEGFFFFFFFFFFCEGGFFGFAFFFFGFBFFFFG>
@M02352:288:000000000-CKWC8:1:1101:20028:11767 1:N:0:ATGCGCAG+GTAAGGAG
TACGGAGGATCCAAGCGTTATCCGGAATCATTGGGTTTAAAGGGTCCGTAGGTGGATGATTAAGTCAGAGGTGAAATCCTGCAGCTCAACTGTAGAATTGCCTTTGATACTGGTTATCTTGAATTATTATGAAGTAGTTAGAATATGTAGTGTAGCGGTGAAATGCATAGATATTACATAGAATACCAATTGCGAAGGCAGATTACTAATAATATATTGACACTGATGGACGAAAGCGTGGGGAGCGAACAGGATTAGATACCCTGGTAGTCCACGCCGTAA
+
GGGGGGGGGGGGGGGGGGGGGGGGGFGGGGGGGGGGGGGGGGGEGGGGGGGGFFGFGGGGGGGGGGGGGGGGGGGGGGGGGGGGGGGGGGGGGGGGGGGGGGGGGGGGGGGGGGGGGGGGGGGGGGGGGGGGGGGGGGGGGGGGGFGGGGGGGGGGGGGGGGGGGGGGGGGGGGGGGGGGGGGGGGGFFGGGGGGGGGGGGGGGGGGGGGGGGGFGGGFGGGGGGGGGFGGGGGGFGGDEGGFFFFGGGGFFF:CG?FFFGGGGFFGFBFFAFGFFFFFFGG
@M02352:288:000000000-CKWC8:1:1101:22088:11817 1:N:0:ATGCGCAG+GTAAGGAG
TACGGAGGATCCAAGCGTTATCCGGAATCATTGGGTTTAAAGGGTCCGTAGGTGGATGATTAAGTCAGAGGTGAAATCCTGCAGCTCAACTGTAGAATTGCCTTGATACTGGTTATCTTGAGTTATTATGAAGTAGTTAGAATATGTAGTGTAGCGGTGAAATGCATAGATATTACATAGAATACCAATTGCGAAGGCAGATTACTAATAATATACTGACACTGATGGACGAAAGCGTGGGGAGCGAACAGGATTAGATACCCTGGTAGTCCACGCCGTAAA
+
GGGGGGGGGGGGGGGGGGGGGGGGGFGGGGGGGGGGGGGGGGGGGGGGGGGGFFGGGGGGGGGGGGGGGGGGGGGGGFFGGGGGGGGGGGGGGGGGGGGGGGFGGGGGGGGGGGGGGGGGFFGGGGGGGGGGGGGGGGFGGGGGGGGGGGGGGGGGGGGGGGGGGGGGGGGGGGGGGGGGGGGGGGGGGGGGGGGGGGGGGGGGGGGGGGCFGGGGGGGFGGGGGGGGFGCCEGGFGGGGGGFFFFGGGGFFBBGGFFFFGGGGFFGFFFFFF4:9FFFFGG
@M02352:288:000000000-CKWC8:1:1101:6466:11860 1:N:0:ATGCGCAG+GTAAGGAG
TACGGAGGATCCAAGCGTTATCCGGAATCATTGGGTTTAAAGGGTCCGTAGGTGGATGATTAAGTCAGAGGTGAAATCCTGCAGCTCAACTGTAGAATTGCCTTTGATACTGGTTGTCTTGAGTTATTATGAAGTGGTTAGAATATGTAGTGTAGCGGTGAAATGCATAGATATTACATAGAATACCAATTGCGAAGGCAGATCACTAATAATATACTGACACTGATGGACGAAAGCGTGGGGAGCGAACAGGATTAGATACCCTGGTAGTCCACGCCGTAA
+
GGGGGGGGGGGGGGGGGGGGGGGGGGGGGGGGGGGFGGGGGGGGGGGGFGGGFGGGGGGGGGGGGGGGGGGGGGGGGGGGGGGGGGGGGGGGGGGGGGGGGGGGGGGGGGGGGGGGGGGGGGGGGGGGGGGGGGGGGGGGGGGGGGGGGGGGGGGGGGGGGGGGGGGGGGGGGGGGGGGGGGGGGGGGGGGGGGGGGGGGGGGGGGGGGGGGGGGGGGGGGGGGGGGGGGGGGGGFGGGGGGFFFFGGGGFFFFGGFFFFGGGGFFGFFFFF?GFFFFFFGG
@M02352:288:000000000-CKWC8:1:1101:3599:11915 1:N:0:ATGCGCAG+GTAAGGAG
TACGGAGGATCCAAGCGTTATCCGGAATCATTGGGTTTAAAGGGTCCGTAGGTGGATAATTAAGTCAGAGGTGAAATCTTGCCGCTTAACGGTAAAATTGCCTTTGATACTGGTTGTCTTGAGTTATTATGAAGTGGTTAGAATATGTAGTGTAGCGGTGAAATGCATAGATATTACATAGAATACCAATTGCGAAGGCAGATCACTAATAATCAACTGACACTGATGGACGAAAGCGTGGGGAGCGAACAGGATTAGATACCCTGGTAGTCCACGCCGTAA
+
GGGGGGGGEGFGGGGGGFGGGGGGGFEF@FGGGGGFGGGGGGGGGFGGGGGGEFFFFGGGGGGGGGGGGGGGGGGGGGGGGGFGGGCGGGGGGGEGGGGGGGGGGGGGGFGGGGGGGGGGGGGGGGGGGGGGGGGGGGGGGGFGGGGGGGGGGGGGGGGGGGGGGGFGGGFGGGGGGGGGGGGGGGGGGGGGGGGGGGGGGGGGGGGGGGGGFGGGGGGGGGGGGGGGGGGGGGGFGGGGGGF?>>DGGGFFF?GGFF<FGGGG?FGFFFFF?FF?FBD2D>
@M02352:288:000000000-CKWC8:1:1101:14076:11926 1:N:0:ATGCGCAG+GTAAGGAG
TACGGAGGGTTCAAGCGTTATCCGGAATCATTGGGTTTAAAGGGTGCGCAGGCGGTTTATTAAGTCAGTGGTGAAATCTCGGGGCTCAACCTCGAAACTGCCATTGATACTGATAAACTTGAGTTCAGTTGGAGTAGGCGGAATGTGTAGTGTAGCGGTGAAATGCTTAGATATTACACAGAACACCGATAGCGAAGGCAGCTTACTAAACTGATACTGACGCTGAGGCACGAAAGCGTGGGGAGCGAACAGGATTAGATACCCTGGTAGTCCACGCCGTAA
+
GGGGGEGGGFGGGGGGGGGGGGGGGGGGCFGFGGGFF>FEFGGGGGGGGGGGGGGGGGGGGFFFFGGGGGGGGGGGGGGGGGGGGGGGGGGGGGBBFGGGGGGGGGGGGGGGGGGGGGGGGGGGGGGGGGGGGGGGGGGGGGCGFGGGGGGGGGGGGGGGGGGGGGGGGGGGGGGGGGGGGGGGGGGGGGGGGGGGGGGGGGGGGGGGGGGGGGGGGGGGGGGGGGGGGGGGGGGFGGGGGGF?FFGGGGFFFFDGFFFFGGFFFFGFFFFFFGFFFBFFGG
@M02352:288:000000000-CKWC8:1:1101:9043:11972 1:N:0:ATGCGCAG+GTAAGGAG
TACGGAGGATCCAAGCGTTATCCGGAATCATTGGGTTTAAAGGGTCCGTAGGTGGATAATTAAGTCAGAGGTGAAATCTTGCCGCTTAACGGTAAAATTGCCTTTGATACTGGTTGTCTTGAGTTATTATGAAGTGGTTAGAATATGTAGTGTAGCGGTGAAATGCATAGATATTACATAGAATACCAATTGCGAAGGCAGATCACTAATAATATACTGACACTGATGGACGAAAGCGTGGGGAGCGAACGGGATTAGATACCCCGGTAGTCCACGCCGTAA
+
GGGGGGGGGGCEFGGGGGGEFFGGGGGGCGGGGGGFGGGGGGGGFFGGGGGGCFGGGGGGGGDGGGGGGGGGGGGGGGFDGGEFGGGGGG7CFGGGGGGGGGGGGGGGGGGGGGGGGGGGGGGGGGGGGGGGFGGGGGGFGGGGCFGGGGGGGGGGGGGGGGGGGGGGGGGGGGGGGGGGGGGGGGGGGGGGGGGGGGGGGGGGGGGGGGGGGGGGGGGGGFGGGGFGFGGGGGGFGGGGGGFFFFGGGGFFFFGGFFFFGGGG>BCB>FFBFGFFFFFFGG
@M02352:288:000000000-CKWC8:1:1101:22876:11972 1:N:0:ATGCGCAG+GTAAGGAG
TACGGAGGGTCCGAGCGTTATCCGGAATCATTGGGTTTAAAGGGCTCGTAGGCGGGTCAATAAGTCAGAGGTGAAATCTTGCAGCTTAACTGTAAAATTGCCTTTGATACTGTTGACCTTGAATTACTGTGAAGTGGTTAGAATATGTAGTGTAGCGGTGAAATGCTTAGAGATTACATAGAATACCGATTGCGAAGGCAGATCACTAACAGTATATTGACGCTGATGAACGAAAGCGTGGGTAGCGAACGGGATTAGATACCCCGGTAGTCCACGCCGTAA
+
GFGFGDEEDFGGGDGGGFFGGGFGGCGGEFGFGGGFFGFDEGFGGFDGGGGGGGGGGGGDGFGGGGGGGGGFGGGGGGGGFGCEEEFGGCFGGGFFGGGGGGGGGGGGGGGGGGFFGGGGGGGFGGGGGGGFFFGGGGGFGGGGGGFFFGGGGGGGG@FFFGFGGGGGGGGGGG7FGGGFFGGGGGGGGGGGGGGGGGFGGGGGGGGGGGGGGGGGFGGEFCEGGGGGGGGGGEGFGGGGGGFFFFDG5DBE?BGGBFAFFFE75:DEB:<49FF?B059DD
@M02352:288:000000000-CKWC8:1:1101:14310:11977 1:N:0:ATGCGCAG+GTAAGGAG
TACGGAGGGTCCGAGCGTTATCCGGAATCATTGGGTTTAAAGGGTCCGCAGGCGGTCGATTAAGTCAGAGGTGAAATCCCATAGCTCAACTATGGAACTGCCTTTGATACTGGTTGACTTGAGTCATATGGAAGTAGATAGAATGTGTAGTGTAGCGGTGAAATGCATAGATATTACACAGAATACCGATTGCGAAGGCAGTCTACTACGTATGTACTGACGCTCATGGACGAAAGCGTGGGGAGCGAACAGGATTAGATACCCTGGTAGTCCACGCCGTAA
+
GGGGGGGGGGGGGGGGGGGGGGGGGGDG@GFGGGGGGGGGGGGGGGEGEGGGGGGFEGGGAFGGGGGGGGGGGGGGGGGGGGGGGGGGGGC=FFGGGGGGGBFGGGGGGGGGGGGGAFGGGGGGGGGGGGGGGGDFGFCFGGGGGGGGFGGGGGGGGGGGGGGGGGFGGGG;EGGGFGGGGGGGGGGCFGGGGGGGGGGGGFFGGGGGGGGGGGGGGGGGGGGGGGGGFFGGGGGFGGGGGGFFFFGGGGFFFBFGFFFFGGGGFFGFFFFFFGFFF?FFGD
@M02352:288:000000000-CKWC8:1:1101:21048:11979 1:N:0:ATGCGCAG+TTAAGGAG
TACGGAGGATCCAAGCGTTATCCGGAATCATTGGGTTTAAAGGGTCCGTAGGTGGATAATTAAGTCAGAGGTGAAATCTTGCCGCTTAACGGTAAAATTGCCTTTGATACTGGTTGTCTTGAGTTATTATGAAGTGGTTAGAATATGTAGTGTAGCGGTGAAATGCATAGATATTACTTAGAATACCAATTGCGAAGGCAGAGTACTAACAATATATTGACGCTGATGGACGAAAGCGTGGGGAGCGAACAGGATTAGATACCCTGGTAGTCCACGCCGTAA
+
GGGGGGGGGFGGGGGGGGGGGGDFGEGGGGGGGGGFCDGGGGGGGGGGGGGGFFGGGGGGGGFGGGGGGGGGGGGGGGGGGGGGGGGGGGGGGGGGGGGGGGGGGGGGGGGGGGGGGGGGGGGGGGGGGGGGGGGGGGGGGGGGGGGGGGGGGGGGGDFGGGGGGGGGGGGGGGGGGGGGGGGGGGGGGGGGGGGGGGGGGGGGGGGGGGGGGGGGGGGGGGGGGGGGGGGGGGGFGGGGGGF?BFGGGGFFFFGGFFFFGGGGFFGFFFFF@G@?FFFFGG
@M02352:288:000000000-CKWC8:1:1101:28103:11983 1:N:0:ATGCGCAG+GTAAGGAG
CACGGAGGATCCAAGCGTTATCCGGAATCATTGGGTTTAAAGGGTCCGTAGGTGGATAATTAAGTCAGAGGTGAAATCTTGCCGCTTAACGGTAAAATTGCCTTTGATACTGGTTGTCTTGAGTTATTATGAAGTGGTTAGAATATGTAGTGTAGCGGTGAAATGCATAGATATTACATAGAATACCAATTGCGAAGGCAGATCACTAATAATATACTGACACTGATGGACGAAAGCGTGGGGAGCGAACAGGATTAGATACCCTGGTAGTCCACGCCGTAA
+
GGGGGGGGCFEGFGGGGFGGGGGGGG:FGGGGGGGFGGGGGGFGGGGEGFFGCFGGGGGGGGFFFGGGGGGGGGGGGGGGGFFGGGDFGGGGGGGGGGGGFGGGGGFGGGGEFGGGGDGGGGGFGGGGGGGGGGGGGGGGGGGGGGGGGGGGGADAFGGGGFFGGGGGGGGGGFGGGGFGGGGGGEGGGGGFGGGGGGGGGGGGGGFFFFGGGGGGGGGGGGGGGFGFGGGGDEDE*::EDGF?FFGDEDEFF6CF?FFFGF?G=FGFFFFB6D4:>?EFGG
@M02352:288:000000000-CKWC8:1:1101:27867:11999 1:N:0:ATGCGCAG+GTAAGGAG
TACGGAGGGTCCAAGCGTTATCCGGATTTATTGGGTTTAAAGGGTCCGCAGGCGGTCGATTAAGTCAGAGGTGAAATCCCATAGCTCAACTATGGAACTGCCTTTGATACTGGTTGACTTGAGTCATATGGAAGTAGATAGAATGTGTAGTGTAGCGGTGAAATGCATAGATATTACACAGAATACCGATTGCGAAGGCAGTCTACTACGTATGTACTGACGCTCATGGACGAAAGCGTGGGGAGCGAACAGGATTAGATACCCTGGTAGTCCACGCCGTAA
+
GGGGGFGGGEGGGGGGGGGGGGGGGGGGGGGGGGGFFGGGGGGGGGGGGGGGGGGGGGGGGGGGGGGGGGGGGGGGGGGGGGGGGDGGGGGGGGGGGGGGGGGGGGGGGGGGGGGGGGGGGGGGGGGGGGGGGGGGGFGGGGFGGGGGGGGGGGGFGGGGGGGGGGGGGGGGGGGGGGGG@CFFGGGGGGGGGGGGGGGGGFFGGGGGGGGGGGGGGGFFGGGGGGGGGGGGGGGFGGGGGGFFFFGGEGDFBFGF?FFFG:FG?FFFAFA4BGFFB6>>GD
@M02352:288:000000000-CKWC8:1:1101:5009:12021 1:N:0:ATGCGTAG+GTAAGGAG
TACGGAGGGTGCAAGCGTTATCCGGAATCACTGGGTTTAAAGGGTGCGTAGGCTGATAAATAAGTCAGAGGTGAAAGCTTTCCGCTTAACGGGAAAATTGCCTTTGAAACTGTCTATCTTGAATTATGTTGAGGTTAGCGGAATGTGACATGTAGCGGTGAAATGCATAGATATGTCATAGAACACCAATTGCGAAGGCAGCTAGCTAGGCATATATTGACGCTGAGGCACGAAAGCGTGGGGAGCGAACAGGATTAGATACCCTGGTAGTCCACGCCCTAA
+
GCFFG@FECFGGGFGGGGGGGGGGGDGGGGGGGFGEFGGCAGGGFFGGGGGGGGGGGGGFGGFGGGGGGGGGGGGCFGGGGGDGGEFGGAFGGGGGGGGFGGGGGGGGGGGGGGGFGGGGFEFGGGGGGGGGGGGGGGGGDEEGGGGGGFGGGGEGEGGGGGGGGGGGGGGGGGGGGGGGGGGGGGGGGGGGGGGGGGFGGGGGGGGGGGGGGGGFGGGFGGGGGGGFGGGGGED:CEGEGGF?>FGGEG:?8:FG?FFFGGDFFFGFFFFFFGFF6<59FD
@M02352:288:000000000-CKWC8:1:1101:16992:12024 1:N:0:ATGCGCAG+GTAAGGAG
TACGGAGGATCCAAGCGTTATCCGGAATCATTGGGTTTAAAGGGTCCGTAGGTGGATGATTAAGTCAGAGGTGAAATCCTGCAGCTCAACTGTAGAATTGCCTTTGATACTGGTTATCTTGAGTTATTATGAAGTAGTTAGAATATGTAGTGTAGCGGTGAAATGCATAGATATTACATAGAATACCAATTGCGAAGGCAGATTACTAATAATATACTGACACTGATGGACGAAAGCGTGGGGAGCGAACAGGATTAGATACCCTGGTAGTCCACGCCGTAA
+
GGGGGGGGGGGGGGGGGGGGGGGGGGGGGGGGGGGFEGGGGGGGGEFGGGGGEFGGGGGGGGGGGGGGGGGGGGGGGGGGGGGGGGGGGGGFGGGGGGGGGGGGGGGGGGGGGGGGGGGGGGGGGGGGGGGGGGGGGGGGGGGGGGGGGGGGGGGGGGGGGGGGGGGGGGGGGGGGGGGGGGGGGEDFGGF9FEGGGGGGGGD9FFGGG7DGGGGGGGGGGGGGGGGGGGGGGGGFGGGGGGFFFEGGCCEFFFGGF?<FGGGGFFGFFFFFFGFFBFFFGG
@M02352:288:000000000-CKWC8:1:1101:17005:12037 1:N:0:ATGCGCAG+GTAAGGAG
TACGGAGGATCCAAGCGTTATCCGGAATCATTGGGTTTAAAGGGTCCGTAGGTGGATGATTAAGTCAGAGGTGAAATCCTGCAGCTCAACTGTAGAATTGCCTTTGATACTGGTTATCTTGAGTTATTATGAAGTAGTTAGAATATGTAGTGTAGCGGTGAAATGCATAGATATTACATAGAATACCAATTGCGAAGGCAGATTACTAATAATATACTGACACTGATGGACGAAAGCGTGGGGAGCGAACAGGATTAGATACCCTGGTAGTCCACGCCGTAA
+
GGGGGGGGGGGGGGGGGGGGGGGGGGGGGGGGGGGFGGGGGGGGGGGGGGGGFGGGGGGGGGGGGGGGGGGGGGGGGGGGGGGGGGGGGGGGGGGGGGGGGGGGGGGFGGGGGGGGGGGGGGGGGGGGGGGGGGGGGGGGGGGGGGGGGGGGGGGGGGGGGGGGGGGGGGGGGGGGGGGGGGGGGGGGGGGGGGGGGGGGGGGGGGGFGGGGGGGGGGGGGGGGGGGGGGGGGGGFGGGGGGFFFFGGGGFFFFGGFFFFGGGGFFGFDFAFFGFFFFFFGG
@M02352:288:000000000-CKWC8:1:1101:21905:12074 1:N:0:ATGCGCAG+GTAAGGAG
TACGGAGGGTCCAAGCGTTATCCGGAATCATTGGGTTTAAAGGGTGCGCAGGCGGTTTATTAAGTCAGTGGTGAAATCTCGGGGCTCAACCTCGAAACTGCCATTGATACTGATAAACTTGAGTTCAGTTGGAGTAGGCGGAATGTGTAGTGTAGCGGTGAAATGCTTAGATATTACACAGAACACCGATAGCGAAGGCAGCTTACTAAACTGATACTGACGCTGAGGCACGAAAGCGTGGGGAGCGAACAGGATTAGATACCCTGGTAGTCCACGCCGTAA
+
GGGGGGGGGGGGGGGGGGGGGGGGGGGGGGGGGGGGGGGGGGGGGGGGGGGGGGGFGGGGGGGGGGGGGGGGGGGGGGGGGGGGGGGGGGGGGGGGGGGGGGGGGGGGGGGGGGGGGGGGGGGGGGGGGFFGGGGGGGGGGGGGGFGGGGGGGGGGGGGGGGGGGGFGGGGGGGGGGGGGGGGGGGGGGGGEFGGGGGGGGGGGGGGGGGGGGGGGGGGGGGGGEGGGGGGGGGGBDEGGGGFFFDGGGGFFFFFGDFDFGGGGFFGFFFFFFGFFFFFBGD
@M02352:288:000000000-CKWC8:1:1101:11077:12077 1:N:0:ATGCGCAG+GTAAGGAG
TACGGAGGATCCAAGCGTTATCCGGAATCATTGGGTTTAAAGGGTCCGTAGGTGGATAATTAAGTCAGAGGTGAAAGTCTGCAGCTCAACTGTAGAATTGCCTTTGATACTGGTTATCTTGAGTTATTATGAAGTAGTTAGAATATGTAGTGTAGCGGTGAAATGCATAGATATTACATAGAATACCAATTGCGAAGGCAGATTACTAATAATCAACTGACACTGATGGACGAAAGCGTGGGGAGCGAACAGGATTAGATACCCTGGTAGTCCACGCCGTAA
+
GGGGGGGGGGGGGGGGGGGGGGGGGGGGGGGGGGGGGGGGGGGGGGGGGGFGGGGGGGGGGGGGGGGGGGGGGGGGGGGGGGGGGGGGGGGGGGGGGGGGGGGGGGGGGGGGGGGGGGGGGFGGGGGGGGGGGGGGGFGGGGGGGFGGGGGGGGGGGGGGGGGGGGGGGGGGGGGGGGGGGGGGGGGGGGGGGGGGGGGGGGGGGGGGGFGGGGGGGGGGGGGGGGFGGGGGGGGFGGDGGGFDFFGGGGFFFFGGFFFFGGGGFFGFBFFFFGFFFFFFGG
@M02352:288:000000000-CKWC8:1:1101:17704:12107 1:N:0:ATGCGCAG+GTAAGGAG
TACGGAGGGGGTTAGCGTTGTTCGGAATTACTGGGCGTAAAGCGTACGTAGGCGGATTGGAAAGTTGGGGGTGAAATCCCAGGGCTCAACCCTGGAACTGCCTCCAAAACTATCAGTCTAGAGTTCGAGAGAGGTGAGTGGAATTCCAAGTGTAGAGGTGAAATTCGTAGATATTTGGAGGAACACCAGTGGCGAAGGCGGCTCACTGGCTCGATACTGACGCTGAGGTACGAAAGTGTGGGGAGCAAACAGGATTAGATACCCTGGTAGTCCACACCGTAA
+
GGGGG@FGGGGGGGGGGGGGGGGGGGGGGGGGGGGGGGGGGGGGGGGGGGGGGGGGGGFGGGEFGGFGGGGEFGGGGGGGGGGGGGGGGGGGGGGGGGGGGGGGGGGGGGGGGGGGGGGGGGGGGGGGGGGGGGGGGGGGGGGGGGGGGGGGGGGGGGGGGGGGGGGGGGGGGGGGGGGGGGFGGGGGGGGGGGGGGGGGGGGGGGGGGGGGGGGGGGGGGGGGGGGGGGGGGGGFGGGGGGFFFDGG6CFFFFFG?FFFGGGGFFGFFFFFFFFFF?E(>C
@M02352:288:000000000-CKWC8:1:1101:14935:12146 1:N:0:ATGCGCAG+GTAAGGAG
TACGGAGGATCCAAGCGTTATCCGGAATCATTGGGTTTAAAGGGTCCGTAGGTGGATAATTAAGTCAGAGGTGAAATCCTGCAGCTCAACTGTAGAATTGCCTTTGATACTGGTTATCTTGAATTATTGTGAAGTGGTTAGAATATGTAGTGTAGCGGTGAAATGCATAGATATTACATAGAATACCGATTGCGAAGGCAGATCACTAACAATATATTGACACTGATGGACGAAAGCGTGGGGAGCGAACAGGATTAGATACCCTGGTAGTCCACGCCGTAA
+
GGGGGGGGGGGGGGGGGGGGGGGGGGGGGGGGGGGGGGGGGGGGGGGGGGGGFGGGGGGGGGGGGGGGGGGGGGGGGGGGGGGGGGGGGGGGGGGGGGGGGGGGGGGGGGGGGGGGGGGGGFGGGGGGGGGGGGGGGGGGGGGGGGGGGGGGGGGGGGGGGGGGGGGGGGGGGGGGGGGGGGGGGGGGGGGGGGGGGGGGGGGGGGGGGGGGGGGGGGGGGGGGGGGGGGGGGGGFGGGGGGFFFFGGGGFFFFGGFFFFGGGGFFGFFFFFFGFFFFFFGD
@M02352:288:000000000-CKWC8:1:1101:24624:12193 1:N:0:ATGCGCAG+GTAAGGAG
TACGGAGGGTCCGAGCGTTATCCGGAATTATTGGGTTTAAAGGGTCCGTAGGCGGGCAGTTAAGTCAGAGGTGAAAGTTTGCGGCTCAACCGTAAAATTGCCTTTGATACTGATTGTCTTGAGTCATGGTGAAGTTGGCGGAATATGTAGTGTAGCGGTGAAATGCATAGATATTACATAGAACACCAATTGCGAAGGCAGCTTACTAAGATATTATTGACGCTGATGGACGAAAGCGTGGGTAGCGAACGGGATTAGATACCCCGGTAGTCCACGCCGTAA
+
GGGGGCFGGFFGGGGGGGGGGGGGGFCFGGGGGGGGGGGGGGGGGFGGFFGGGGGGGFGGGGFGAFGGGGGGGGGGGFFDFGGGGCGGGGGGEGGGGGGGGCCGGGFFGGGGGGGGGGGGGFGGGGGGGGGGGGGFGGGGGGGGGGGGGGGGGGGGGGGGGGGGGGGGGGGGGGGGGGCGGGGGGGGGGGGGGGGGGGGGGGGGGGGGGGF?FFGGGGGGFGGGGGGGGGGGGGGFGGGGGGEFFFGGGGEFFFGGFFFFFEFGFFGFFFFFFGFFFFFFGG
@M02352:288:000000000-CKWC8:1:1101:20139:12196 1:N:0:ATGCGCAG+GTAAGGAG
TACGGAGGGTCCAAGCGTTATCCGGAATCATTGGGTTTAAAGGGTGCGCAGGCGGTTTATTAAGTCAGTGGTGAAATCTCGAGGCTCAACCTCGAAACTGCCATTGATACTGATAAACTTGAGTTCAGTTGGAGTAGGCGGAATGTGTAGTGTAGCGGTGAAATGCTTAGATATTACACAGAACACCGATAGCGAAGGCAGCTTACTAAACTGATACTGACGCTGAGGCACGAAAGCGTGGGGAGCGAACAGGATTAGATACCCTGGTAGTCCACGCCGTAA
+
GGGGGGGGGGGGGGGGGGGFGGGGGGGGGGGGGGGGGGGGGGGGGGGGGGGGGGGFGGGGGGGGGGGGGGGGGGGGGFGGGFGGGGGGGGGFFGGGGGGGGFFFGGGGGGGGGGGGGGGGGGGGGGCGGGGGGGGGGGGGGGGGGGGGGGGGGGGGGGGGGGGGGGGGGGGGGGGGGGGGGGGGGGGGGGGGGGGGGGGGGGGGGGGDFGGGGGGGGGGGGGGGGGGGGGGGGGGFGGDGGGFFBFGGGGFFFFGGFFFFGGGGFFGFFFFFFGFB>FFFGG
@M02352:288:000000000-CKWC8:1:1101:25271:12204 1:N:0:ATGCGCAG+GTAAGGAG
TACGGAGGGGGTTAGCGTTGTTCGGAATTACTGGGCGTAAAGCGTACGTAGGCGGATTGGAAAGTTGGGGGTGAAATCCCAGGGCTCAACCCTGGAACTGCCTCCAAAACTATCAGTCTAGAGTTCGAGAGAGGTGAGTGGAATTCCAAGTGTAGAGGTGAAATTCGTAGATATTTGGAGGAACACCAGTGGCGAAGGCGGCTCACTGGCTCGATACTGACGCTGAGGTACGAAAGTGTGGGGAGCAAACAGGATTAGATACCCTGGTAGTCCACACCGTAA
+
GGGGGGGGGGGFGGGGGGGGGGGGGGGGGGGGGGGGGGGGGGGGGGGGGGGGGGGFFFGGGGGGGGGGGGGGGGGGGGGGGGGGGGGGGGGGGGGGGGGGGGGGGGGGGGGGGGGGGGGGGGGGGGGGGGGGGGGGGGGGGGGGGGGGGGGGGGGGGGGGGGGGGGGGGGGGGGGGGGGGGGGGGGGGGGGGGGGGGGGGGGGGGGGGGGGGGGGGGGGGGGGGGGGGGGGGGGGFGGGGGGFFFFGGGFFFFFGGFFBFGGGGFFGFFFFFFGFFF?FBGG
@M02352:288:000000000-CKWC8:1:1101:16339:12232 1:N:0:ATGCGCAG+GTAAGGAG
TACGGAGGATCCAAGCGTTATCCGGAATCATTGGGTTTAAAGGGTCCGTAGGTGGATAATTAAGTCAGAGGTGAAATCTTGCCGCTTAACGGTAAAATTGCCTTTGATACTGGTTGTCTTGAGTTATTATGAAGTGGTTAGAATATGTAGTGTAGCGGTGAAATGCATAGATATTACATAGAATACCAATTGCGAAGGCAGATCACTAATAATATACTGACACTGATGGACGAAAGCGTGGGGAGCGAACAGGATTAGATACCCTGGTAGTCCACGCCGTAA
+
GGGGGGGGGGGGGGGGGGGGGGGGGGGGGGGGGGGGGGGGGGGGGGGGGGGGGGGGGGGGGGGGGGGGGGGGGGGGGGGGGGGGGGGGGGGGGGEFFFGGGGGGGGGGGGGGGGGGGGGGGGGGGGGGGGGGGGGGGGGGGGGGGGGGGGGGGGGGGGGGGGGGGGGGGGGGGGGGGGGGGGGGGGGGGGGGGGGGGGGGGGGGGGGGGGGGGGGGGGCGGGGGGGGGGGGGGGGFGGGGGGFFFFGGGGFF?FGGBFFFGGGGFF<FFFFFFGFFFFFFGG
@M02352:288:000000000-CKWC8:1:1101:21300:12240 1:N:0:ATGCGCAG+GTAAGGAG
TACGAAGGTCCCGAGCGTTATTCGGAATCACTGGGCGTAAAGGGAGCGTAGGCGGCGCGGTAAGTCAGATGTGAAATCTGGGGGCTCAACCTCCAAACTGCATTCGATACTGCCGTGCTAGAGTAATGGAGAGGTAACTGGAATTCTCGGTGTAGCAGTGAAATGCGTAGATATCGAGAGGAAGACCAATGGCGCAAGCAGGTTACTGGACATTCACTGACGCTGAGGCTCGAAGGCTAGGGTAGCGAAAGGGATTAGATACCCCTTTAGTCCTAGCAGTAA
+
FEGGGGGGGFGGGGGGGGGFFGGGGGDFFGGGGGGGDGGCGFGDGGGGF@=@FGGGGGGGGGCEFFGGGGGGGGGGGGGFGBFEGGGG,FFGGGGGGGGGGGGGGGGGGGGBGGGG@FGFGFGGGGFABFFGGGGGGGGGGG?FGGGGGGGEG7CFGGGFGGGGCFGE7=EGGGFEFGFGGGGGGGGG:C:6FG*?CEGGGGGGGGGGG69CGGFFFGGGGGGG*CGCGFCDCGD3DGGG6CFFBFDCDD:5:?GG2?AFFGEFFF4?2*6<?G?AB266C?
@M02352:288:000000000-CKWC8:1:1101:28929:12283 1:N:0:ATGCGCAG+GTAAGGAG
TACGGAGGGGGTTAGCGTTGTTCGGAATTACTGGGCGTAAAGCGTACGTAGGCGGATTGGCAAGTTGGGGGTGAAATCCCAGGGCTCAACCCTGGAACTGCCTCCAAAACTCCTGGTCTTGAGTTCGAGAGAGGTGAGTGGAATTCCAAGTGTAGAGGTGAAATTCGTAGATATTTGGAGGAACACCAGTGGCGAAGGCGGCTCACTGGCTCGATACTGCCGCTGAGGTACGAAAGTGTGGGGAGCAACCAGGATTAGATACCCTGGTAGTCCCCACCGTAA
+
GGGFGFEGEGGCGEGGGEGEGAFFGG@GGGFGGGGGGGGGDGGGG=EGGGGGGGGEEGGF,BFFGACGEGG=>EGGGBB=FCGGGGGGGGGE<BCABGGFGGFFFGGGGGGGGGGFFFFEC3D>EFE:FCFGFGFG9<FFGG9:FF<F@FFFE@ECAFCCFD9?BF*>>FGC92ABC;CFDGFGFGGGFGG6ECEGEEFG8:EC+AEE:@CGD>8;*2:+***:CCF8<0*/::D5:<DFEGF0-599*25511D>?F29<FGGFF366@3>**0((,73FD
@M02352:288:000000000-CKWC8:1:1101:14729:12350 1:N:0:ATGCGCAG+GTAAGGAG
TACGGAGGATCCAAGCGTTATCCGGAATCATTGGGTTTAAAGGGTCCGTAGGTGGATAATTAAGTCAGAGGTGAAATCCTGCAGCTCAACTGTAGAATTGCCTTTGATACTGGTTATCTTGAATTATTATGAAGTAGTTAGAATATGTAGTGTAGCGGTGAAATGCATAGATATTACATAGAATACCAATTGCGAAGGCAGATTACTAATAATATATTGACACTGATGGACGAAAGCGTGGGGAGCGAACAGGATTAGATACCCTGGTAGTCCACGCCGTAA
+
GGGGGGGGGGGGGGGGGGGGGGGGGGGGGGGGGGGFGGGGGGGGGGGGGGGGGGGGGGGGGGGGGGGGGGGGGGGGGGGGGGGGGGGGGGGGGGGGGGGGGGGGGGGGGGGGGGGGGGGGGGGGGGGGGGGGGGGGGGGGGGGGGGGGGGGGGGGGGGGGGGGGGGGGGGGGGGGGGGGGGGGGGGGEFGGGGGGGGGGGGGGGGGGGGGGGGGGGGGFGGGGGGGGGGGGGGGGFGGGGGGFFFFGGGGFFFFGGFFFFGGGGFFGFFFFFFGFFF?FFGD
@M02352:288:000000000-CKWC8:1:1101:27289:12380 1:N:0:ATGCGCAG+GTAAGGAG
TACGGAGGGGGTTAGCGTTGTTCGGAATTACTGGGCGTAAAGCGCACGTAGGCGGATCAGAAAGTATAGGGTGAAATCCCAGGGCTCAACCCTGGAACTGCCTTATAAACTCCTGGTCTTGAGTTCGAGAGAGGTGAGTGGAATTCCGAGTGTAGAGGTGAAATTCGTAGATATTCGGAGGAACACCAGTGGCGAAGGCGGCTCACTGGCTCGATACTGACGCTGAGGTGCGAAAGTGTGGGGAGCAAACAGGATTAGATACCCTGGTAGTCCACACCGTAA
+
GGGGGGGGGGGC@FFGGGGGG8FGGGFGGGEGGGGGGGGGGGGGCC+@4BFGGGGGGGGG,CFGGFGFAFGGGGGGGGG@D=FGGGGGGGFGGFGGGAFGGDF<FFGGGGGGFGGD>EGGGGGGGGDACGGGGGCFGGGGGGGGGGGF@FGGGGGGGGGGGGGGFGGGG=GFFGECGGGEGGGGGGGGGGGGGGGGGGGGGDEGFGGGGGG?E8;FGGGGGGDGGGGGCCFGGGGFC?FGGGF?BFCFGGFFB?6FFFFFFGFFFFGFFFFFFG=?FFFFGG
@M02352:288:000000000-CKWC8:1:1101:21790:12397 1:N:0:ATGCGCAG+GTAAGGAG
TACGGAGGGGGTTAGCGTTGTTCGGAATTACTGGGCGTAAAGCGTACGTAGGCGGATTGGAAAGTTGGGGGTGAAATCCCAGGGCTCAACCCTGGAACTGCCTCTTAAACTCCTGGTCTTGAGTTCGAGAGAGGTGAGTGGAATTCCGAGTGTAGAGGTGAAATTCGTAGATATTCGGAGGAACACCAGTGGCGAAGGCGGCTCACTGGCTCGATACTGACGCTGAGGTGCGAAAGTGTGGGGAGCAAACAGGATTAGATACCCTGGTAGTCCACACCGTAA
+
GGGGGEGGGEGGGEGGGEEGGGGGGGEFGGGGFGGGGGGGGGGGGGGGGGGGGGGGGGGGFFGGGGGGGGGGGGGGGGGG?FFCFFGGGGFGGGGGGGGGGGGGGGGFGGGGGGCEGGGGGFGGFGG>FGGGGGGGGFGGGGGFGGFGGGGGFFFCFGGFG@GGGGEFFGDGFGGFFGGE7F:FFGGGFGGDEGG5CGGGGGG5:CGFFGFFDEGFGGFFGGGGCCFGGFFGEEGFDEGGGGB:;@GGDGFFF0<D<F<BFGGFFF3?BFBBFFF>B?5:<7
@M02352:288:000000000-CKWC8:1:1101:11600:12443 1:N:0:ATGCGCAG+GTAAGGAG
TACGGAGGATCCAAGCGTTATCCGGAATCATTGGGTTTAAAGGGTCCGTAGGTGGATAATTAAGTCAGAGGTGAAATCCTGCAGCTCAACTGTAGAATTGCCTTTGATACTGGTTGTCTTGAGTTATTATGAAGTAGTTAGAATATGTAGTGTAGCGGTGAAATGCATAGATATTACATAGAATACCAATTGCGAAGGCAGATTACTAATAATATACTGACACTGATGGACGAAAGCGTGGGGAGCGAACAGGATTAGATACCCTGGTAGTCCACGCCGTAA
+
GGGGGGGGGGGGFGGGGGGGGGGGGGGGGGGGGGGGGGGGGGGGGGGGGGGGGGGGGGGGGGGGGGGGFGGGGGGGGGGGFGGGGGGGGGGGGFGGGGGGGGGGGGGGGGGGGGGGGGGGGFGGGGGGGGGGGGGGGGGGGGGGGGGGGGGGGGGGGGGGGGGGGGFGGGGGGGGGGGGGGGGGGGGGFGG?FGGGGGGGGGGGGGGGGGGGGGGGGGGGGGGGGFGGFFGGGGGFGGGGGGFDBEGGGGFFFFGG?F28CGGGFFGFAFFFFGFFFFEFGG
@M02352:288:000000000-CKWC8:1:1101:3825:12462 1:N:0:ATGCGCAG+GTAAGGAG
TACGGAGGGTCCGAGCGTTAATCGGAATTACTGGGCGTAAAGCGCGCGTAGGTGGTTATTTAAGTCAGATGTGAAAGCCCTGGGCTCAACCTAGGAACTGCACCTGATACTGGATAACTAGAGTACAGAAGAGGGTAGTGGAATTTCCTGTGTAGCGGTGAAATGCGTAGATATAGGAAGGAACACCAGTGGCGAAGGCGACTACCTGGTCTGATACTGACACTGAGGTGCGAAAGCGTGGGGAGCAAACAGGATTAGATACCCTGGTAGTCCACGCCGTAA
+
GGGGGGGGGGGGGGGGGGGFFGGGGEEGGGGGGGGGGGGGGGGGGGGGGGGGFFGFGGGGGGGGGGGGGGGGGGGGGGGGGGGGGGGGGGGGGGGGGGGGGGGGGGGGGGGGGGGGGGGGGGGGGGGGGGGGGG>FGGGGGGGGGGGGGGGGGGGGGGGGGGGGGGGEGGGGGGGGGGGGGGFGGGGGGGGGGGGGGGGGGGGGGGGGGGGGGGGGGGGGGGGGGGGGCFGDGGDEGGGGGGF?FFGGGGFFFFGGFF4=GGFGFFGFFFADFGFFFBFFGG
@M02352:288:000000000-CKWC8:1:1101:18631:12496 1:N:0:ATGCGCAG+GTAAGGAG
TACGGAGGATCCAAGCGTTATCCGGAATCATTGGGTTTAAAGGGTCCGTAGGTGGATGATTAAGTCAGAGGTGAAATCCTGCAGCTCAACTGTAGAATTGCCTTTGATACTGGTTGTCTTGAGTTATCATGAAGTAGTTAGAATATGTAGTGTAGCGGTGAAATGCATAGATATTACATAGAATACCAATTGCGAAGGCAGATTACTAATAATATACTGACACTGATGGACGAAAGCGTGGGGAGCGAACAGGATTAGATACCCTGGTAGTCCACGCCGTAA
+
GGGFFEGGGGGGGGGGGGGGGGGGGDGGGGGGGGGGGGGGGGGGGGGGGGGGGGGGGGGGGGGGGGGGGGGGGGGGGGGGGGGEFGGGGFFGGGGEFFGGGGGGGCGGGFFFGGGGGGGGGGGGGGGGFCFFFGGGGGGGGGGGFGGGGGGGGGGGGGGGGGGGGGGGGGGGGGGGGGGGGGGGFGGGGGGGGGCGGGGGGGGGGGGGGGGGGGGGGGGGGFGGGGGGGGGGGGGFFGGGGGF<9BGCCGFFFFFFDF4FGG67FFGFAFAB=CFFFFD>DD
@M02352:288:000000000-CKWC8:1:1101:25650:12500 1:N:0:ATGGGCAG+GTAAGGAG
TACGGAGGGTGCAAGCGTTATCCGGAATTACTGGGTGTAAAGGGCGCGTAGGCGGTTTATTAAGTCAGATGTGAAAGCCCATGGCTCAACGTTGGAACTGCCTTTGATACTGGTTGACTTGAGTAATACGGAGGTAGATAGAATTCGTAGTGTAGCGGTGAAATGCATAGATATTACTAAGAACACCGATTGCGAAGGCAGTCTACTGGGTATATACTGACACTGATGGACGAAAGCGTGGGGAGCGAACGGGATTAGATACCCTGGTAGTCCACGCCGTAA
+
GGGGCEGGGG@GGGGGGGGDEEGFGF7F<@@FGGGC,@FGGGGG7F+F6CFCEFG:>=,B?FGGGGGGGAFGGGGGGGGGG,,BEFGGGG+8EEGGGGGGG,:BAFG<BFGGGF9F,CFFGGGG,8,:,+@F+F+@D,@,@FGG9,+8@FGFGGGGGGGGGGGGGG,@FGGGGGGG,,,,?FG7C<F7*C*BFGGGGGG6E*+B,?E933;78CGFGGGGG6<FFG+9+*9DGGGFGGGGGGF?BE3DGG3<?FGGFFFFGGGGFFGFFFFFFGFFFBFFGG
@M02352:288:000000000-CKWC8:1:1101:11838:12507 1:N:0:ATGCGCAG+GTAAGGAG
TACGGAGGGGGTTAGCGTTGTTCGGAATTACTGGGCGTAAAGCGTACGCAGGCGGTTTGTTAAGCGAGATGTGAAAGCCCCGGGCTCAACCTGGGAACTGCATTTCGAACTGGCAAACTAGAGTGTGATAGAGGGTGGTAGAATTTCAGGTGTAGCGGTGAAATGCGTAGAGATCTGAAGGAATACCGATGGCGAAGGCAGCCACCTGGGTCAACACTGACGCTCATGTACGAAAGCGTGGGGAGCAAACGGGATTAGATACCCCGGTAGTCCACGCCGTAA
+
GGGGGGGGGGGGGGGGGGGGGGGGGGEGGGGGGGGGGGGGGGGGGGGGGGGGGGGGGGGGGGGGGGEGGGGGGGGGGGGGGGGGGGGGGGGGGGGGGGGGGGGGGGGGGGGGGGGGFGGGGCGGGFFGGGGGGGGGGGGGGGGGGGGGGGGFGGGGGGGGGGGGGGGGEGGGGGGGGGGGGGGGGGGGGGGEGGGGGGGGGGGGGFGEGGGGGGGGGGGGGGGDGGGGGFGGGGGFGGGGGG3:6DGGGG>@?6DF<FFFGGGGFFD>>>AAFGFFFFFFGD
@M02352:288:000000000-CKWC8:1:1101:17432:12524 1:N:0:ATGCGCAG+GTAAGGAG
TACGGAGGGTGCAAGCGTTATCCGGAATCATTGGGTTTAAAGGGTCCGCAGGCGGTCAATTAAGTCAGAGGTGAAATCCCATAGCTTAACTATGGAACTGCCTTTGATACTGGTTGACTTGAGTTATACGGAAGTAGATAGAATAAGTAGTGTAGCGGTGAAATGCATAGATATTACTTAGAATACCGATTGCGAAGGCAGTCTACTACGTATATACTGACGCTCATGGACGAAAGCGTGGGGAGCGAACAGGATTAGATACCCTGGTAGTCCACGCCGTAA
+
GGGGGGGGGGGGGGGGGGGGGGGGGFGGGGGGGGGGGGGGGGGGGGGGGGGGGGGGGGGGGGGGGGGGGGGGGGGGGGGGGGGGGGGGGGGGGGGGGGGGGGGGGGGGGGGGGGGGGGGGGGGGGGGGGGGGGGGGGGGGGGGGGGGGGGGGGGGGGGGGGGGGGGGGGGGGGGGGGFGGGGGGGGGGGGGGGGGGGGGGGGGGGGGFCEGGGGGGGGGGGGGGGGGGGGGGGGGEGGGGGGFFFFGGGGEFFFGGFFFFGGGGFFGFFFFFFGFBFFD9DD
@M02352:288:000000000-CKWC8:1:1101:21845:12557 1:N:0:ATGCGCAG+GTAAGGAG
TACGGAGGGGGTTAGCGTTGTTCGGAATTACTGGGCGTAAAGCGTACGTAGGCGGATTGGAAAGTTGGGGGTGAAATCCCAGGGCTCAACCCTGGAACTGCCTCCAAAACTATCAGTCTAGAGTTCGAGAGAGGTGAGTGGAATTCCAAGTGTAGAGGTGAAATTCGTAGATATTTGGAGGAACACCAGTGGCGAAGGCGGCTCACTGGCTCGATACTGACGCTGAGGTACGAAAGTGTGGGGAGCAAACAGGATTAGATACCCTGGTAGTCCACACCGTAA
+
GGGGGFGGGGGFFGGGGGGGGGGGGGGGGGGGGGGGGGGGGGGGGGGGGGGFGGGGGGGGFGGGGGGGGGGGGGGGGGGGGGGGGGGGGGGGGGGGGGGGGGGGFGGGGGG<FFCFGGGGGGGGGGGGGGGGGGGGGGGGGGGGGGGFFGGGGGGGGGGGGGGG?FGGGGGGGGGFGGGGGGGGGGGGGGGGGGGGGGGGGGGGGGGGGGCFGCFCEGGGGGGGGGGGCFFGGFDFGGGGGGFFFFGGGGFFFFGGFFFFGGGGFFFF<FFFFFF:?F>:GD
@M02352:288:000000000-CKWC8:1:1101:25252:12569 1:N:0:ATGCGCAG+GTAAGGAG
TACGGAGGATCCAAGCGTTATCCGGAATCATTGGGTTTAAAGGGTCCGTAGGTGGATAATTAAGTCAGAGGTGAAATCTTGCCGCTTAACGGTAAAATTGCCTTTGATACTGGTTGTCTTGAGTTATTATGAAGTGGTTAGAATATGTAGTGTAGCGGTGAAATGCATAGATATTACATAGAATACCAATTGCGAAGGCAGATCACTAATAATATACTGACACTGATGGACGAAAGCGTGGGGAGCGAACAGGATTAGATACCCTGTTAGTCCACGCCGTAA
+
G<CCC@@C,6CFA<FCE@@FFGFFG:+F<<CFD@FBFFC,6FEFCFEFEEG:6C<=,9CEFDFGGGDF9F7C<E=<EECEEC,@::FCF<?F=D+BC5EEFGG9?EF,CFF<BFGDGEGFFAF?FFGCDGGGDFDFGFF<BF,A7F?F<?CFGED;+>@F<CFFFGCE:FFGFFFGGFFGGG=FFGGF7FGGGCECBCFGG>DEG2>;:AFEGCFCEE;CFFCA9*>FCF6CC*985=CEDE3;9EG3:CFF0.673@<BCGC96>7=496AFGF?FFFFC7
@M02352:288:000000000-CKWC8:1:1101:20388:12576 1:N:0:ATGCGCAG+GTAAGGAG
TACGGAGGGGGTTAGCGTTGTTCGGAATTACTGGGCGTAAAGCGTACGTAGGCGGATAGGTAAGTTGGGGGTGAAATCCCAGGGCTCAACCCTGGAACTGCCTCCAAAACTATCAGTCTAGAGTTCGAGAGAGGTGAGTGGAATTCCAAGTGTAGAGGTGAAATTCGTAGATATTCGGAGGAACACCAGTGGCGAAGGCGGCTCACTGGCTCGATACTGACGCTGAGGTACGAAAGTGTGGGGAGCAAACAGGATTAGATACCCTGGTAGTCCACACCGTAA
+
GGG@FGGGG7F6+DFGGGG7BFFGGGGGGGGGGGGGGGGGGGGG,,8CFGGGGGG+@+:,5CFGG<FG7:FGGGGGGGGG@DGGGGGGGGGCCFGGG8FFG<F,F<F,@FG,,3<@3@FGGGGGGGG:,DFFGGGBGGFGGGGGGGG<,DFGGGGCGFGFGGGG,CFGGGGGGGD+=8EE7CFGGCGGGGGGGGGGGGGGGGGEGGGGG**<CG8FEGGGGGGGGGGGC+CDGGGFFGGGGGFFFDGGGGFFFFGGFFFFGGGGFFGF<FDBFFF:BFBFGD
@M02352:288:000000000-CKWC8:1:1101:13162:12581 1:N:0:ATGCGCAG+GTAAGGAG
TACGGAGGATCCAAGCGTTATCCGGAATCATTGGGTTTAAAGGGTCCGTAGGTGGATGATTAAGTCAGAGGTGAAATCCTGCAGCTCAACTGTAGAATTGCCTTTGATACTGGTGGTCTTGAGTTATTATGAGGTAGTTAGAATATGTAGTGTAGCGGTGAAATGCATAGATATTACATAGAACACCAATTGCGAAGGCAGCTTACTAAGATATTATTGACGCTGATGGACGAAAGCGTGGGTAGCAAACGGGATTAGATACCCCGGTAGTCCACGCCGTAA
+
GGGGGGGG:F<FGGGGGGGGG9FGGGGG9F@FGGGB,BFGGGFGEEFGGGGGGGG@F86EFGGGGFDFGGGGGGGGCGG<?,,CFGGGGGDEF?FGG,FGG<FGEEG<FGGGG,,4+CF?FGGG9?,555EF,AFEA5C,FGGG?FFF<FGGGGGGGGGGGGGGGG<FGGGDGGC;,@,,8DGGG@FG:F;EGGGGGGGCCGGEGGG,24*2?,@FGGGGG>GGGGEG6?DGGGGFGGGGGGFFFF7CGG)=BFGGFFFFGGGG3>DFFFFFFGFFFFFFGG
@M02352:288:000000000-CKWC8:1:1101:6210:12620 1:N:0:ATGCGCAG+GTAAGGAG
TACGGAGGGGGTTAGCGTTGTTCGGAATTACTGGGCGTAAAGCGTACGTAGGCGGATTAGTCAGTCAGAGGTGAAATCCCAGGGCTCAACCCTGGAACTGCCTTTGAAACTGCTAGTCTTGAGTTCGAGAGAGGTGAGTGGAATTCCAAGTGTAGAGGTGAAATTCGTAGATATTCGGAGGAACACCAGTGGCGAAGGCGGCTCACTGGCTCGATACTGACGCTGAGGTGCGAAAGTGTGGGGAGCAAACAGGATTAGATACCCTGGTAGTCCACACCGTAA
+
GGGGGFGGGGG7@FFGGGGGGFGGGGGGGG9FGGGEFGGGGGGGGGGGGGGGDFGFGEGGGFGGGGGGGGGGGGGG9?,,BFDFGGGGGGEEFFDGGCFGGGGGGGGCFGGGFGFGGGGGGGGGFBCAA,CFFGB>=<FFGGGGGFG;FGGGGGGAFGGGGGGG9ECGGGGGGGG@:<5BEGGFGGGGGGGGGGGCEGGGGGGEGGGGF5*0:CGG=FGGGGGGGGGG+:CGGGGFCFGGGGBBFFFGGGFFFFGGFFAFGGGGFFGFFFFFFGF0?FEFGG
@M02352:288:000000000-CKWC8:1:1101:26474:12625 1:N:0:ATGCGCAG+GTAAGGAG
TACGGAGGATCCAAGCGTTATCCGGAATCATTGGGTTTAAAGGGTCCGTAGGTGGATAATTAAGTCAGAGGTGAAAGTTTGCGGCTCAACCGTAAAATTGCCTTTGATACTGGTTATCTTGAGTTATTATGAAGTGGTTAGAATATGTAGTGTAGCGGTGAAATGCATAGATATTACATAGAATACCAATTGCGAAGGCAGATCACTAATAATCAACTGACACTGATGGACGAAAGCGTGGGGAGCGAACAGGATTAGATACCCTGGTAGTCCACGCCGTAA
+
GGGGGGGGGGGGGGGGGGGGGGGGGGGGFGDGGGGFGGGGGGGGGGGGGFGGGGGFGAAFGGDGGGGGGGGGGGGGGGFGGGGGGGGGGGGGGGGGGGGGGGGGGGGGGGGGGFGFGGGGGGGGGGGGGGGGGGGGGGGGGGGGGGGGGGGGGGGGGGGGGGGGCGGGGGGGGGGGGGGGGGGGGGGGGGGGGGGEGGGGGGGGGGGGGGCFGGEGGGGGGGGGGGGGFGGGGGGFGGGGGGF?BFCDGGFFFFGGBFFFGGGGFFGFFFFFFGFFFFFFGG
@M02352:288:000000000-CKWC8:1:1101:7339:12639 1:N:0:ATGCGCAG+GTAAGGAG
TACGGAGGATCCAAGCGTTATCCGGAATCATTGGGTTTAAAGGGTCCGTAGGTGGATGATTAAGTCAGAGGTGAAATCCTGCAGCTCAACTGTAGAATTGCCTTTGATACTGGTTGTCTTGAGTTATTATGAAGTAGTTAGAATATGTAGTGTAGCGGTGAAATGCATAGATATTACATAGAATACCAATTGCGAAGGCAGATTACTAATAATATACTGACACTGATGGACGAAAGCGTGGGGAGCGAACAGGATTAGATACCCTGGTAGTCCACGCCGTAA
+
GGGGGGGGGGGGGGGGGGGGGGGGGGGGGGGGGGGGGGGGGGGGGGGGGGGGGGGGGGGGGGGGGGGGGGGGGGGGGGGGGGGGGGGGGGGGGGGGGGGGGGGGGGGGGGGGGGGGGGGGGGGGGGGGGGGGGGGGGGGGGGGGGGGGGGGGGGGGGGGGGGGGGGGGGGGGGGGGGGGGGGGGGGGGGGGGGGGGGGGGGGGGGGGGGGGGGGGGGGGGGGGGGGGGGGGGGGGFGGGGGGFFFFGGGGFFFFGGFFFFGGGGFFGFFFFFFGFFFFFFGG
@M02352:288:000000000-CKWC8:1:1101:23629:12654 1:N:0:ATGCGCAG+GTAAGGAG
TACGGAGGATCCAAGCGTTATCCGGAATCATTGGGTTTAAAGGGTCCGTAGGTGGATGATTAAGTCAGAGGTGAAATCCTGCAGCTCAACTGTAGAATTGCCTTTGATACTGGTTATCTTGAGTTATTATGAAGTAGTTAGAATATGTAGTGTAGCGGTGAAATGCATAGATATTACATAGAATACCAATTGCGAAGGCAGATTACTAATAATATACTGACACTGATGGACGAAAGCGTGGGGAGCGAACAGGATTAGATACCCTGGTAGTCCACGCCGTAA
+
GGGGGGGGGGGGGGGGGGGGGGGGGFEGGGGGGGGGGGGGGGGGGGGGGGGGEFGEFF@FGGGGGGGGEGGGGGGGGFGGGFFGGGGGGGGGGGGGGGGGGGGGGGGGGGGGGEAFGGGGGGGGGGGGDGGGGGGGGGGGGGGGGGGGGGGGGGGGGGGGGGGGGGFFGGGGGGGGGGGGGGGGGGGGGGGGGGGGGGGGGGG@FGGGGGGGGGGGGFFGGGGGGGGGGGGGGGGFGGGGGG3;@FGGGGFFBFGGFFFFGGGGFFGFFFFFBCFFBFFFGG
@M02352:288:000000000-CKWC8:1:1101:2937:12664 1:N:0:ATGCGCAG+GTAAGGAG
TACGGAGGGGGTTAGCGTTGTTCGGAATTACTGGGCGTAAAGCGTACGTAGGCGGTTTGGAAAGTTGGGGGTGAAATCCCAGGGCTCAACCCTGGAACTGCCCCCAAAACTATCAGTCTAGAGTTCGAGAGAGGTGAGTGGAATTCCAAGTGTAGAGGTGAAATTCGTAGATATTTGGAGGAACACCAGTGGCGAAGGCGGCTCACTGGCCCGTTACTGACGCTGAGGTACGAAAGTGTGGGGAGCAAACAGGATTAGATACCCTGGTAGTCCACACCGTAA
+
GGG@GGGG76@76CFGGGGGGGGGGGGGAGGGGGGGGGGGGGGGG:FGGGGGGDG4FF@F,BFGG,@8F:FGGGGGG<F>,DFEGGGGGGGGC<FDGGCFG,,+38C,DGG,,:@F3FGGGGGG;,3,@FG1FGC<F,>FFGGGGG,,,?FGGGG@<FGGGGGGEGGGGGGGGGD9+??FGGGGGGBCFGGGGGGGGGGGGEG5+<EGG=*/1/0;EGGGGGGGGGGGGGGGGG7D7+2<EGFFFF5CG55<BFGGFFFFGGGG*)9FBFFFF77(8(8?GD
@M02352:288:000000000-CKWC8:1:1101:2948:12680 1:N:0:ATGCGCAG+GTAACGAG
TACGGAGGGGGTTAGCGTTGTTCGGAATTACTGGGCGTAAAGCGTACGTAGGCGGATTGGAAAGTTGGGGGTGAAATCCCAGGGCTCAACCCTGGAACTGCCTACAAAACTATCAGTCTAGAGTTAGAGAGAGGTGACTGGAATTCCAAGTGTAGAGGTGAAATTCGTAGATATTTGGAGGAACACCAGTGGCGAAGGCGGCTCACTGGCTCTAAACTGACGCTGAGGTACGAAAGTCTGGGGAGCAAACAGGATTAGATACCCTGGTAGTCCACACCGTAA
+
GGG<FEGGC+:7@FGGGGGGGGGGGGEGCGGGGGGGGGGGGGGGG7FGFGGGG7F=FG?F9ECGG,<<F>FGGGGGGAFCCGGGGGGGGGGG<,BDFG<FG8,:,:@<FF>><<@D3DFFGGGGG,,3@DGGGEF*>,3@FGCFGG;B;BFGGGGE<CGFGGGGGGGFGE=F;+++2?CGGGGGGGD8FFGGGGEGGECEE5C8+<FGGDC6+++3<CGFFEEEGGGC?CFDGG*7*+*3:F@BB>3CE74?6:GCFFAFFGGG4>C?<FABF*/.3(0:FG
@M02352:288:000000000-CKWC8:1:1101:27523:12692 1:N:0:ATGCGCAG+GTAAGGAG
TACGGAGGGTGCAAGCGTTATCCGGAATCATTGGGTTTAAAGGGTCCGCAGGCGGATGTATCAGTCAGTGGTGAAATCCTACAGCTTAACTGTAGAACTGCCATTGATACTGTACATCTTGAATTCGGTCGAAGTGGGCGGAATGTGTCATGTAGCGGTGAAATGCATAGATATGACACAGAATACCAATTGCGAAGGCAGATTACTAATAATATACTGACACTGATGGACGAAAGCGTGGGGAGCGAACAGGATTAGATACCCTGGTAGTCCACGCCGTAA
+
GGGGGGGGGGGGGGGGGGGGGGGGGGGGGGGGGGGGGGGGGGGGGGGGGGGGGGGGGGGGGGGGGGGGGGGGGGGGGGGGGGGGGGGGGGGGGFGFGFGFGGGGGGGGGGGGGGGFGGGGGGGGGGGGGGGGFCFGGGGGGGGGGGGGGGGGGGGGGGGGGGGGGGGGGGGGGGGGGGGGGGGGGGGGGGGGGDGGGGGGGGGGGGGGFGGGGGGGGGGGGGGGGGGGGEGGGGGFFGGGGGFFFFGGGDEFFFGGFFFFGGGGFFFFFFAAFGFFFFFFGD
@M02352:288:000000000-CKWC8:1:1101:22880:12709 1:N:0:ATGCGCAG+GTAAGGAG
TACGGAGGGGGTTAGCGTTGTTCGGAATTACTGGGCGTAAAGCGTACGTAGGCGGATTGGAAAGTTGGGGGTGAAATCCCAGGGCTCAACCCTGGAACTGCCTCCAAAACTATCAGTCTAGAGTTCGAGAGAGGTGAGTGGAATTCCAAGTGTAGGGGTGAAATTCGTAGATATTTGGAGGAACACCAGTGGCGAAGGCGGCTCACTGGCTCGATACTGACGCTGCGGTACGAAAGTGTGGGGAGCAAACAGGATTAGATACCCTGGTAGTCCACACCGTAA
+
GFGGGFEGGDGFGDGGGCEGGFGGGDFGGGGGGGGGGFCGGGGGFFFFGGGDFGGGFGGG?AFFFGGGGGGGGGGFGGFFGGGGGGGGGGDFGGFFFGGGGGGGGGFGGFF:FDFG;FGGGGGCAEFGGGGGEEFGGFGFGGGGGGGGEFFGFFFCCGGGGGGG+BEFCC=,?CCFGCCFCFFGGGGGFFGCEGGGGGGC??EE:?FGFGC+1CEE5:FCFGGGG):EGGGGEDC>CCFGDC;:>ECC6C5744>F?FBFGGG4=>GFAFFFFGFF?:D:FC
@M02352:288:000000000-CKWC8:1:1101:14993:12801 1:N:0:ATGCGCAG+GTAAGGAG
TACGGAGGATCCAAGCGTTATCCGGAATCATTGGGTTTAAAGGGTCCGTAGGTGGATAATTAAGTCAGAGGTGAAATCCTGCAGCTCAACTGTAGAATTGCCTTTGATACTGGTTATCTTGAATTATTGTGAAGTGGTTAGAATATGTAGTGTAGCGGTGAAATGCATAGATATTACATAGAATACCAATTGCGAAGGCAGATTACTAATAATATACTGACACTGATGGACGAAAGCGTGGGGAGCGAACAGGATTAGATACCCTGGTAGTCCACGCCGTAA
+
GGGGGGGGGGGGGGGGGGGGGGGGGGGGGGGGGGGFEGGGGGGGGGGGGGGGGGGGGGGGGGGGGGGGGGGGGGGGGG?GGGFGGGGGGGGGGGFGGGGGGGGGGGGGGGGGGGGGGGGGGGGGGGFGGGGGGGGGGGGCGGGGGGGGGGGGGGGGGGGGGGGGGGGGGGGGGGGGGGGGGGGGGGGGGGGGGGGGGGGGGGGFFGGGGGGGGGGGGGGFFGGGGGGGGEGDGGGFFGDGGGFFFEGDCGFFFFFG?FFFGGCFFFGFFFFFFGFFFFFFGG
@M02352:288:000000000-CKWC8:1:1101:7965:12818 1:N:0:ATGCGCAG+GTAAGGAG
TACGGAGGGTGCAAGCGTTATCCGGAATCATTGGGTTTAAAGGGTCCGCAGGCGGTCAATTAAGTCAGAGGTGAAATCCCATAGCTTAACTATGGAACTGCCTTTGATACTGGTTGACTTGAGTTATACGGAAGTAGATAGAATAAGTAGTGTAGCGGTGAAATGCATAGAGATTACTTAGAATACCGATTGCGAAGGCAGTCTACTACGTATATACTGACGCTCATGGACGAAAGCGTGGGGAGCGAACAGGATTAGATACCCTGGTAGTCCACGCCGTAA
+
GGGGGGGGGGGGGGGGGGGGGGGGGGGGGGGGGGGGGGGGGGGGGGGGGGGGGGGGGGGGGGGGGGGGGGGGGGGGGGGGGGGGGGGGGGGGGGGGGGGGGGGGGGGGGGGGGGGGGGGGGGGGGGGGGGGGGGGGGGGGGGGGGGGGGGGGGGGGGGGGGGGGGGGGGGGGGGGGGGGGGGGGGGGGGGEGGGGGGGGGGGGGGGGGGGGGGGGGGGGGGGGGGGGGGGGGGGGFGGGGGGFFFFGGGGFFFFGGFFBFGGGGFFGFFFFFFGFFFFFFGD
@M02352:288:000000000-CKWC8:1:1101:10557:12860 1:N:0:ATGCGCAG+GTAAGGAG
TACGGAGGGTGCAAGCGTTATCCGGAATCATTGGGTTTAAAGGGTCCGCAGGCGGTCAATTAAGTCAGAGGTGAAATACCATAGCTCAACTATGGAACTGCCTTTGATACTGGTTGACTTGAGTTATACGGAAGTAGATAGAATAAGTAGTGTAGCGGTGAAATGCATAGAGATTACTTAGAATACCGATTGCGAAGGCAGTCTACTACGTATATACTGACACTGATGGACGAAAGCGTGGGGAGCGAACAGGATTAGATACCCTGGTAGTCCACGCCGTAA
+
GGCFECFEGEGGF<FFFCCGGGGGGCCFEFGGGFGCFGFDAFGGGGGGCGGGGGGGGGGGGFGGGFFGGGGGGGGFFFGGGGEFCAFGFGGGGGGFGGGGCGGEFGFGGFGGCFFG8FGGGGGGGGGGGGGGGGGGGF9AFFGGGFGGGFGGGGGGCCF@EGACFGCCFF7FGGGGFGGGGGGGGGGGGGGEGGDGGGGGGGGGFGGGGGGGGGGGGGGFGGDGGFGGFGGGGDDDGGGGGGF:FFDD=55526FFFFFFGGGG?>GFFFBF@FFF93>BGG
@M02352:288:000000000-CKWC8:1:1101:22190:12904 1:N:0:ATGCGCAG+GTAAGGAG
TACGGAGGGTCCAAGCGTTATCCGGAATCATTGGGTTTAAAGGGTCCGTAGGCGGGCTAATAAGTCAGTGGTGAAATGCAGGGGCTCAACTCCGGCACTGCCATTGATACTGTTAGTCTTGAATTATTGTGAAGTGGTTAGAATATGTAGTGTAGCGGTGAAATGCTTAGATATTACATAGAATACCGATTGCGAAGGCAGATCACTAACAATATATTGACGCTGATGGACGAAAGCGTGGGTAGCGAACAGGATTAGATACCCTGGTAGTCCACGCCGTAA
+
GGGGGFGGGGGGGGGGGGGGGGGGGGEGFGGGGGGGGGGGGGGGGGGGGGGGGGGGGGGFFGGGGGGGGGGGGGGGGGGGGGGGGGGGGGFGGGGGGGGGGGGGGGGGGFGGGGGGEFGGGG8EFGGGGGGGFGGGGFGFGGFGGGGGGGGGGGGGGGGGGGGGGGGGGGFFGGGGGGGFGGGGGGGGGGGGGGGGGGGGGFGGGGGGGG6:CECCFGCEGGGGGGGGEFGGGGGFGGGGGGEFFFGGGGFFFFGGFFFFGGGGFFGFFFBFFGFFFFB2CD
@M02352:288:000000000-CKWC8:1:1101:12439:12929 1:N:0:ATGCGCAG+GTAAGGAG
TACGGAGGGGGTTAGCGTTGTTCGGAATTACTGGGCGTAAAGCGCACGTAGGCGGATCAGAAAGTATAGGGTGAAATCCCAGGGCTCAACCCTGGAACTGCCTTGTAAACTCCTGGTCTTGAGTTCGAGAGAGGTGAGTGGAATTCCGAGTGTAGAGGTGAAATTCGTAGATATTCGGAGGAACACCAGTGGCGAAGGCGGCTCACTGGCTCGATACTGACGCTGAGGTGCGAAAGTGTGGGGAGCAAACAGGATTAGATACCCTGGTAGTCCACACCGTAA
+
GGGGGGGGGGGGGGGGGGGGGGGGGGGGGGGGGGGGGGGGGGGGGGGGGGGGGGGGGGGGGGGGGGGGGGGGGGGGGGGGGGGGGGGGGGGGGGGGGGGGGGGGGGGGGGGGGGGGGGGGGGGGGGGGGGGGGGGGGGGGGGGGGGGGGGGGGGGGGGGGGGGGGGGGGGGGGGGGGGGGGGGGGGGGGGGGGGGGGGGGGGGGGGGGGGGGGEDFGGGFCGGGGGGGFFGGGGGFGGGGGGFFFFGGGGFFF?GG>FBFGGGGFFGFFFBAFFFFFFFFGD
@M02352:288:000000000-CKWC8:1:1101:7330:12933 1:N:0:ATGCGCAG+GTAAGGAG
TACGGAGGATCCAAGCGTTATCCGGAATCATTGGGTTTAAAGGGTCCGTAGGTGGATGATTAAGTCAGAGGTGAAATCCTGCAGCTCAACTGTAGAATTGCCTTTGATACTGGTTGTCTTGAGTTATTATGAAGTAGTTAGAATATGTAGTGTAGCGGTGAAATGCATAGATATTACATAGAATACCAATTGCGAAGGCAGATTACTAATAATATACTGACACTGATGGACGAAAGCGTGGGGAGCGAACAGGATTAGATACCCTGGTAGTCCACGCCGTAA
+
GGGGGGGGGGGGGGGGGGGGGGGGGGGGGGGGGGGFGGGGGGGGGGGGGGGGEFGGGGGGGGGGGGGGGGGGGGGGGGGGGGGGGGGGGGGGGGGGGGGGGGGGGGGGGGGGGGGGGGGGGGGGGGGGGGGGGGGGGGGGGGGGGGGGGGGGGGGGGGGGGGGGGGGGGGGGGGGGGGGGGGGGGGGGGGGGGDGGGGGGGGGGGGGGGGGGGGGGGGGGGGGGGGGGGGGGGGGDGGGGGGFFFFGGGGF?<BFDDFFFFGGGFFGFFFAFFGFFFFEFGG
@M02352:288:000000000-CKWC8:1:1101:12993:12976 1:N:0:ATGCGCAG+GTAAGGAG
TACGGAGGGGGTTAGCGTTGTTCGGAATTACTGGGCGTAAAGCGCACGTAGGCGGATCAGAAAGTATAGGGTGAAATCCCAGGGCTCAACCCTGGAACTGCCTTGTAAACTCCTGGTCTTGAGTTCGAGAGAGGTGAGTGGAATTCCGAGTGTAGAGGTGAAATTCGTAGATATTCGGAGGAACACCAGTGGCGAAGGCGGCCCACTGGCTCGATACTGACGCTGAGGTGCGAAAGTGTGGGGAGCAAACAGGATTAGATACCCTGGTAGTCCACACCGTAA
+
GGGFGGGGGGG@:FGGGGGEEFGGGGGGGGGGGGGGGGGGGGGGGCGGGGGGFGGCE=A<9FGGGGCA5?EGGGGGGGGGGGGGGGGGGGG73FFGGGGGGFGGFFFGGGG<3<DFCFGCGGGGF9FD<FGGGGGF:FGGGGGGGCFC*FGGGGG9FGGGGGGGCGGGGGGGGG7;CFGGGGGGGGGGGGGGGGGGGGGGEG**1;FGGF*+*:CGGGGGGEGGGGGGGGGGGGGF*AFGGGFFFFGGGGFFFFGGFFFFGGGGFFGFFFFFFGF:?BFFGG
@M02352:288:000000000-CKWC8:1:1101:20855:12978 1:N:0:ATGCGCAG+GTAAGGAG
TACGGAGGATCCAAGCGTTATCCGGAATCATTGGGTTTAAAGGGTCCGTAGGTGGATAATTAAGTCAGAGGTGAAATCCTGCAGCTCAACTGTAGAATTGCCTTTGATACTGGTTGTCTTGAGTTATTATGAAGTAGTTAGAATATGTAGTGTAGCGGTGAAATGCATAGATATTACATAGAATACCAATTGCGAAGGCAGATTACTAATAATATACTGACACTGATGGACGAAAGCGTGGGGAGCGAACAGGATTAGATACCCTGGTAGTCCACGCCGTAA
+
GGGGGGGGGGGG<FFGGGGGGGGGGGEGGGGGGGGFGGGGGGGGCCFGGGGGFGGGGGFGGGGGGGGGGGGGGGGGDFGGGGGGGGGGGGGGGGFGGGGGG9,EFGGGGGGGGGGGGGGGGGGGFGFDE@EGGGGGGGGDFGGGFFGGGGGGGGGGGGGGGGGGGGCFGGGGGGGGGGGGGGGGEGGGGGGFGEGGGGGGG>FGGGGD?FFFFGFGGGFGGGGGGGGG,=DGGGGFGGGGCG32(:7DGGFFFFGGFFBFGEEGFFGFFFBFFGFF>?FFGG
@M02352:288:000000000-CKWC8:1:1101:7713:13015 1:N:0:ATGCGCAG+GTAAGGAG
TACGGAGGGTGCAAGCGTTATCCGGATTTATTGGGTTTAAAGGGTGCGCAGGCGGCCTATTAAGTCAGTGGTGAAATCTCACAGCTCAACTGTGAACGTGTCATTGATACTGGTAGGCTTGAGTGCGGTGAAGGTAGGCGGAATTCCTCATGTAGCGGTGAAATGCATAGATATTACATAGAACACCAATTGCGAAGGCAGCTTACTAAGATATTATTGACGCTGATGGACGAAAGCGTGGGTAGCGAACAGGATTAGATACCCCGGTAGTCCACGCCGTAA
+
GGGGGGGGGBFEDFFGGGG@FFGGGEBFGGEGGGG:,CFGGGFGCFEG@FGFGGG7@?C<AFGGGGGGAFGGGGGGGG<EFE8FFGGGGGE<FF?BBCGGFG9BFGG<FFGFCGGGGGGGGGGGFGGGB>>FGGGGFGFGGGGGGGGG;3EFGGGGGGGGGGGGGG9DGGGGGGG;@2?9BGGGGGGGFF9FGGGDGGG>EEF@FGG9>87:9CFF?FFGGGGGGG+@?CFGGGGFGGGGGG5AFFDDGG)<?BGGFFFFGGGGF>DE;EFFFGFFFFD6DD
@M02352:288:000000000-CKWC8:1:1101:28253:13071 1:N:0:ATGCGCAG+GTAAGGAG
TACGGAGGGTCCGAGCGTTATCCGGAATCATTGGGTTTAAAGGGTCCGCAGGCGGTCGATTAAGTCAGAGGTGAAATCCCATAGCTCAACTATGGAACTGCCTTTGATACTGGTTGACTTGAGTCATATGGAAGTAGATAGAATGTGTAGTGTAGCGGTGAAATGCATAGATATTACACAGAATACCGATTGCGAAGGCGGCTTACTAGGTTTGAATTGACGCTGATGGACGAAAGCGTGGGTAGCGAACAGGATTAGATACCCTGGTAGTCCACGCCGTAA
+
GGGGGGGGGGFGGGGGGGGGGGGGGGGGCFGGGGGGGGGGGGGGGGGGFGGGGGGF:FGEGGGGGGGGGGGGGGGGGGCEGGFFGGGGGGFGGGGGGGGGGGCFGGGGGGGGGGFE8FGGGGGGFGGFGGGGGGGFFCGGGGGGGGGGGGGGGGGGGGGGGGGGGGGGGGGFGGGGGGGGGGGDGFGGGGGGGGGGGGGDGEGCGGGGGC:<@EGGGGGGGGGGGGGGGGGGGGGFGGGGEGEDFFGDGGFFFFGGFFAFGGGGFFGFFFFFFDFFB6DBGD
@M02352:288:000000000-CKWC8:1:1101:29375:13079 1:N:0:ATGCGCAG+GTAAGGAG
TACGGAGGGTCCGAGCGTTATCCGGAATTATTGGGTTTAAAGGGTCCGTAGGCGGGCAGTTAAGTCAGAGGTGAAAGTTTGCGGCTCAACCGTAAAATTGCCTTTGATACTGATTGTCTTGAGTCATGGTGAAGTTGGCGGAATATGTAGTGTAGCGGTGAAATGCATAGATATTACATAGAACACCGATTGCGAAGGCAGCTGACTAACCATGTACTGACGCTGATGGACGAAAGCGTGGGGAGCGAACAGGATTGGATACCCTGGTAGTCCACGCCGTAA
+
GGGGGGEFCFFFGGGEGEEEFE<FGEGGGGGFFFG@CEGGGADGGFFGC,?:FGDGGGGGGGGGGGGGGGGEFEGFGEFGGGGGGGGGGGGFGGGGGGFGDFGGFFGDFGFF<FGGGGGGA<FGGGGGGGGGGFGGGGGGGGFFGGGGFGGGGGFDGGGGGGFGG?FGFDCFEGGGGGFGG@AFCFEEEGGGGGGGEGGGGCGGF;FGGF4?EGGGGFCFGEGGGGGGGFFDE=DFFGDEGGDFFFDDGGD@FBDGFFFFG6?FFFG@96AA@GF?>FEFDD
@M02352:288:000000000-CKWC8:1:1101:26855:13110 1:N:0:ATGCGCAG+GTAAGGAG
TACGGAGGGTGCAAGCGTTATCCGGATTTATTGGGTTTAAAGGGTGCGCAGGCGGCCTATTAAGTCAGTGGTGAAATCTCACAGCTCAACTGTGAACGTGCCATTGATACTGGTAGGCTTGAGTGCGGTGAAGGTAGGCGGAATTCCTCATGTAGCGGTGAAATGCATAGATATGAGGAAGAACACCAATAGCGAAGGCAGCTTACTGTACCGTTACTGACGCTCATGCACGAAAGCGTGGGGAGCGAACAGGATTAGATACCCTGGTAGTCCACGCCGTAA
+
GGGGEGGGGGGGGGGGGGGGGGGGGGGGGGGGGGGFGGGGGGGGGGGGGGGGGGGGGEGFGGGGGGGGFFGGGGGGGGGFFGGGGGGFGGGGGGGGGGGGGGGGGGGGGGGGGGGGGGGGGGGGGGGGGGGGGGGGGGGGGGGGGGGGGGGGGGGGGGGGGGGGGGGGGGGGGGGFGGGGGGGGGGGGGGGGGGGGGGGGGGGGGGGGGGFCGGGEGGGGGGGGGGFGGGGGGGGEGGGGGG>BFFGGGGFFFFGGFFFFGGGGFFGFFFFFFGFFFBFFGG
@M02352:288:000000000-CKWC8:1:1101:3729:13137 1:N:0:ATGCGCAG+GTAAGGAG
TACGGAGGGTGCAAGCGTTATCCGGAATCATTGGGTTTAAAGGGTCCGCAGGCGGTCAATTAAGTCAGAGGTGAAATACCATAGCTCAACTATGGAACTGCCTTTGATACTGGTTGACTTGAGTTATACGGAAGTAGATAGAATAAGTAGTGTAGCGGTGAAATGCATAGATATTACTTAGAATACCGATTGCGAAGGCAGTCTACTACGTATATACTGACGCTCATGGACGAAAGCGTGGGGAGCGAACAGGATTAGATACCCTGGTAGTCCACGCCGTAA
+
GGGGGGGGGGGGGGGGGGGGGGGGGGGGGGGGGGGGGGGGGGGGGGGGGGGGGGGEGGGGGGGGGGGGFGGGGGGGGGGGGGGGGGGGGGGGGGGGGGGGGGGGGGGGGGGGGGGGGGGGGGGGGGGGGGGGGGGGGGGGGGGGFFGGGGGGGGGGGGGGGGGGGGGGGGGGGGGGGGGGGGGGGGGGGGGGGGDEGGGGGGGGGGGGGGGGG?FFFGGGGGGGDGGGGGGGGGG@GGGEGGFFFFGGGGFFFFGGFFFFGGGGFFGFFFAFFGFBFFFBGC
@M02352:288:000000000-CKWC8:1:1101:4980:13160 1:N:0:ATGCGCAG+GTAAGGAG
TACGGAGGGTCCGAGCGTTATCCGGAATTATTGGGTTTAAAGGGTCCGTAGGCGGGCCGTTAAGTCAGGGGTGAAAGTCTGCGGCTCAACCGTAGAAATGCCTTTGATACTGGCGGTCTTGAGTTATGGTGAAGTGGGCGGAATATGTAGTGTAGCGGTGAAATGCATAGATATTACATAGAACACCGATTGCGAAGGCAGCTCACTAACCATATACTGACGCTGATGGACGAAAGCGTGGGGAGCGAACAGGATTAGATACCCTGGTAGTCCACGCCGTAA
+
GGGGGFEGGEGGGGGEGFFGGGGGGCFGGGGGGGGGGGGGFFGGGGGGGGGGGGGGGGGGGGGGGGGGGGGGGGGFGDGFDFGGGCFGGGGGGGGGG9DFGGGGGGGGFGGFGGGGGGGGGFGGGGGGGGF9FGGGGGGGGGGGGBGGCFFAFGGGDFGGGGGGFGGGGGGGGFGGGGGGGGGGGGGGGGGGGGDGEGGGGGFGGGGFGGGGGFGGGGGGGGGGGGGGGGGGEGGFGGGGGGF?>EGGCDFFFFFFBF<???CG?FGFBFFFFGF<FF@>GD
@M02352:288:000000000-CKWC8:1:1101:26138:13164 1:N:0:ATGCGCAG+GTAAGGAG
TACGAAGGTCCCGAGCGTTATTCGGAATCACTGGGCGTAAAGGGAGCGTAGGCGGCGCGGTAAGTCAGATGTGAAATCTGGGGGCTCAACCTCCAAACTGCATTCGATACTGCCGTGCTAGAGTAATGGAGAGGTAACTGGAATTCTCGGTGTAGCAGTGAAATGCGTAGATATCGAGAGGAAGACCAATGGCGAAAGCAGGTTACTGGACATTCACTGACGCTGAGGCTCGAAGGCTAGGGTAGCGAAAGGGATTAGATACCCCTGTAGTCCTAGCAGTAA
+
GGGGGGGGGGGGGGGGGFGGGGGGGGGGGGGGGGGGGFGGGGGGGGGGGGGGGGGGGGGGGGGGGGGGGGGGGGGGGGGGGGGGGGGGGGGGGGGGGGGGGGGGGGGGGGGGGGGGGGGGGGGGGGGGGGGGGGGGGGGGGGGGGGGGGGGGGGGGGGGGGGGGGGGGGGGGGGGGGGGGGGFGGGGGGGGGGGGGGGGGGGGGGGGGGGGGGGGGGGGGGGGGDGGGGGGGGGGFGGGGGGFFFFGGGGFFFFGG?FAFGFGGFFGFFFFFFGFFFFFFGG
@M02352:288:000000000-CKWC8:1:1101:2139:13250 1:N:0:ATGCGCAG+GTAAGGAG
TACGGAGGGTGCGAGCGTTATCCGGAATCACTGGGTTTAAAGGGTGCGTAGGCGGCGTTGTAAGTCAGAGGTGAAAGGCACGAGCTTAACTGGTGAATTGCCTTTGATACTGCAGTGCTTGAATTGTGTTGAGGTTAGCGGAATGTGACATGTAGCGGTGAAATGCATAGATATGTCATAGAACACCAATTGCGTAGGCAGCTAGCTAGTCATTAATTGACGCTGAGGCACGAAAGCGTGGGTAGCGAACAGGATTAGATACCCTGGTAGTCCACGCCCTAA
+
GGGGGGGGG:FFGGGGGGG:FGFGEGGG<FGGGGGGEGGGGGGGGGGGGGGGGGGGDGGGCGGGGGGGA<FGGGGGG8FGEE:FFG<FGGE5FFGGGFEGG5FGGGFGGGGGF<D=<FGGGGFFFFFGGCFGGGG<>FGGGGGGC>C,73@FFGGGGGGGGGGGGG,;EGGFCG?@B;;,BCGGGGGGDFFGGG:CGGG9EGG+7BF<E0@3AFFGFFFGGGGGGGGGGGGDGGG@G=GGDC7AFF<DGGFFFFGGFFAF7CGFFFGFAFFBFC4:>?36FF
@M02352:288:000000000-CKWC8:1:1101:8433:13266 1:N:0:ATGCGCAG+GTAAGGAG
TACGGAGGATCCAAGCGTTATCCGGAATCATTGGGTTTAAAGGGTCCGTAGGTTGATAATTAAGTCAGAGGTGAAATCCTGCAGCTCAACTGTAGAATTGCCTTTGATACTGGTTATCTTGAGTCATTATGAAGTAGTTAGAATATGTAGTGTAGCGGTGAAATGCATAGATATTACATAGAATACCAATTGCGAAGGCAGATTACTAATAATGTACTGACACTGATGGACGAAAGCGTGGGGAGCGAACAGGATTAGATACCCTGGTAGTCCACGCCGTAA
+
GGGGGGGGGGGGGGGGGGGGGGGGGGGGGGGGGGGGGGGGGGGGGGGGFGGGFGFFGGGGGGGGGGGGGGGGGGGGGGGGGGGGGGGGGGGGGGGGGGGGGGGGGGGGGGGGGGGGGGGGGGGGGGGGDGGGGGGGGGGGGGGGGFGGGGGGGGGGGGGGGGGGGGGGGGGGGGGGGGGGGGGGGGGD@FFGGGGGGGGGGGGGGGGGGGGGGFGGGGGGGGGGGGGGGGGGGGGFGGGGGGF@FFDGGGFFF?DG?FFFGGFGFFGFFFFFFGFF>FF>GD
@M02352:288:000000000-CKWC8:1:1101:25624:13335 1:N:0:ATGCGCAG+GTAAGGAG
TACGGAGGATCCAAGCGTTATCCGGAATCATTGGGTTTAAAGGGTCCGTAGGTGGATGATTAAGTCAGAGGTGAAATCCTGCAGCTCAACTGTAGAATTGCCTTTGATACTGGTTGTCTTGAATTATTGTGAAGTGGTTAGAATATGTAGTGTAGCGGTGAAATGCTTAGAGATTACATAGAATACCGATTGCGAAGGCAGATCACTAACAATATATTGACGCTGATGGACGAAAGCGTAGGTAGCGAACAGGATTAGATACCCTGGTAGTCCACGCCGTAA
+
GFGGGGGGEEGGGFGGGGEFGGGGGEFGFGGGGGGFGGFFAFGGGGGGGGGGEEGCFGGGGGGGGGGGGGGGGGGGGGFGGGFECFGGGFFGGGGCFFGGGGGGGGGGGGCDGGGEFGGGCCEGGGGFCFGFFFEGGGGGFGFFFFAFGGFGGGGGGGGGGGGGGGGGGGGGGFFGFGGGGGGGGGGGECGGGGGEEGF>EFGFGGFGGC8CFGGGGGFGGGGGGGGGGGGGGGGEFGGGGGFFFFGGGGFFFBFGDFB?F7CFFFGFBFF9FGFBFFFFGD
@M02352:288:000000000-CKWC8:1:1101:8522:13350 1:N:0:ATGCGCAG+GTGAGGAG
TACGGAGGAGCCAAGCGTTGTCCGGAATCACTGGGTGTAAAGGGTACGTAGGTGGATGGTTAAGTCAGAGGTGAAATCCTGCAGCTCAACTGTAGAATTGCCTTTGATACTGGTTGTCTTGAGTTATTGTGAAGTAGTTGGAATATCTAGTGTAGCGGTGAAATGCGTAGATATTACATGGAATACCAGTTGCGAAGGCGGATCACTGGTAATATACTGACACTGAGGGACGAAAGCGTGGGGAGCAAACAGGATTAGATACCCTGGTAGTCCACGCCGTAA
+
GGGGGGGG:,,86EGGGGG7FCFGGGDG9F,EFGGG7FFGGGGGG,CFGGGG@FEFG,,6,CEGGG<F?<FGGGGGGGGG9A,EFGGGGGCAFDGGG<FGGFGGG<F?FGG9<E<CFGGAFGGGG9A<,59F9FFDE,C,AFFG<,,:AFGGGGGGGGGGGGGGDG+@EEGGGGGG,,3,@FF>FGGG,@,@FEGGGGG5C5:8CFG9,41=,=BFGGGGG9CGFG+A*5CDGGGFGGGGGGF?BD3>FFFFFFGGFFFFGGGGFFGFFFFFFGF09?F>GG
@M02352:288:000000000-CKWC8:1:1101:26952:13399 1:N:0:ATGCGCAG+GTAAGGAG
TACGGAGGGTGCGAGCGTTAATCGGAATTACTGGGCGTAAAGCGCATGCAGGTGGTTCATTAAGTCAGATGTGAAAGCCCGGGGCTCAACCTCGGAACTGCATTTGAAACTGGTGAACTAGAGTGCTGTAGAGGGGGGTAGAATTTCAGGTGTAGCGGTGAAATGCGTAGAGATCTGAAGGAATACCAGTGGCGAAGGCGGCCCCCTGGACAGACACTGACACTCAGATGCGAAAGCGTGGGGAGCAAACAGGATTAGATACCCTGGTAGTCCACGCCGTAA
+
GGGGGGGGGGGGGGGGGGGGGGGGGGGGGGGGGGGGGGGGGGGGGGGGGGGGGGGGGGGGGGGGGGGGGGGGGGGGGGGGGGGGGGGGGGGGGGGGFGGFGGGGGGGGGGGGGGGGGGGGGGGGGGGGGGGGGGGGGGGDEGGGGGGGGGGGGGGGGGGGGGGGGGGGGGGGGGGFGGGGGGGGGGGGGGGGGGGGGG>EGGGGGGGGFGGGFGGGGGGGGGGGGGGGGGGGGGGFGGDGGGFBBEGGGGFFFFGGFFFFGGGGF@FFAFF<9CFBF?@FDD
@M02352:288:000000000-CKWC8:1:1101:19916:13403 1:N:0:ATGCGCAG+GTAAGGAG
TACGGAGGATCCAAGCGTTATCCGGAATCATTGGGTTTAAAGGGTCCGTAGGTGGATGATTAAGTCAGAGGTGAAATCCTGCAGCTCAACTGTAGAATTGCCTTTGATACTGGTTATCTTGAGTTATTATGAAGTAGTTAGAATATGTAGTGTAGCGGTGAAATGCATAGATATTACATAGAATACCAATTGCGAAGGCAGATTACTAATAATATACTGACACTGATGGACGAAAGCGTGGGGAGCGAACAGGATTAGATACCCTGGTAGTCCACGCCGTAA
+
GGGGGGGGGGGGGGGGGGGGGGGGGGGGGGGGGGGGGGGGGGGGGGGGGGGGGGGGGGGGGGGGGGGGGGGGGGGGGGGGGGGGGGGGGGGGGGGGGGGGGGGGGGGGGGGGGGGGGGGGGCFFFGGGGGGGGGGGGGGGGGGGGGGGGGGGGGGGGGGGGGGGGGGGGGGGGGGGGGGGGGGGGGGGGGGGGGGGGGGGGGGGGGGGGGGGGGGGGGGGGGGGGGGGGGGGGGGFGGDGGGFF;FGGGGFFFFGGDFFFGGGGFFGFFFBFFGFFFFEFGG
@M02352:288:000000000-CKWC8:1:1101:27742:13411 1:N:0:ATGCGCAG+GTAAGGAG
TACGAAGGGGGCTAGCGTTGTTCGGAATAACTGGGCGTAAAGCGCACGTAGGCGGATTGGAAAGTTAGGGGTGAAATCCCGAGGCTCAACCTCGGAACTGCCTTTAAAACTATCAATCTAGAGTTCGAGAGAGGTGAGTGGAATTCCGAGTGTAGAGGTGAAATTCGTAGATATTCGGAGGAACACCAGTGGCGAAGGCGGCTCACTGGCTCGATACTGACGCTGAGGTGCGAAAGCGTGGGGAGCAAACAGGATTAGATACCCTGGTAGTCCACGCCGTAA
+
GGGG<FGEDGGGGGGGGGGGGFGGGGGGGGGGGGGGGGGGGGGGGGGGGGGGGGGGDFGGFGFGGGGGGGGGGGGGGGFGGGGGGGGGGGGGGGGGGGGGGF9<FGGGGGGGGGGGGGGGGDGGGGGGGGGGGGFGFGGGGGGGFGFGGGFEFGGGGGGGGGGCFGFFGFEGGFFFFGGGGGGGFGGGGGDGGDGDGGGCGG*CFFGGD8CCEEEFGGFFGDECEGGGDFCGDGGFGGGGGD>82BF><DFF::GF<?<FGG6FF>GF975<?FFB;?F9DD
@M02352:288:000000000-CKWC8:1:1101:10697:13413 1:N:0:ATGCGCAG+GTAAGGAG
TACGAAGGTCCCGAGCGTTATTCGGAATCACTGGGCGTAAAGGGAGCGTAGGCTGCGCGGTAAGTCAGATGTGAAATCTGGAGGCTCAACCTCCAAACTGCATTCGATACTGCCGTGCTAGAGTAATGGAGAGGTAACTGGAATTCTTGGTGTAGCAGTGAAATGCGTAGATATCAAGAGGAAGACCAATGGCGAAAGCAGGTTACTGGACATTTACTGACGCTGAGGCTCGAAGGCTAGGGTAGCGAAAGGGATTAGATACCCCTGTAGTCCTAGCAGTAA
+
GGGGGGGDGGGGGGGGGGGGFGGGGGGGGGGGGGGGGGGCGGGGGGGGGGGGGGGGGGGGGGGGGGGGGGGGGGGGGGGGGGGGGGGGGGGGGGGGGGGGGGGGGGGGGGGGGGGGGGGGFFFFGGGGGGGGGGGGGGGGGGGGGGGGGGGGGDGGGGGGGGGGGGGGGGGGGGGGGGGGGGGFGGGGGGGGFGGGGGGGGGFGGGGGGGGGGGGGGGGGGGGGGGGGGGGGGGGFGGFGGGF?<FDG=DBFFFGGFFFFFGGGFFGF99>FFGFFFFFFGG
@M02352:288:000000000-CKWC8:1:1101:11342:13417 1:N:0:ATGCGCAG+GTAAGGAG
TACGGAGGGTGCAAGCGTTATCCGGAATTACTGGGTTTAAAGGGTGCGTAGGCGGACGAATAAGTCAGTTGTGAAAGGTCTCAGCTAAACTGGGGAATTGCAATTGAAACTGTACGTCTTGAATGGGGCTGAGGTTAGCGGAATGAGTCATGTAGCGGTGAAATGCATAGATATGACTTAGAACACCGAATGCGAAGGCAGCTAACTAGACCTCTATTGACGCTGAGGCACGAAAGCGTGGGTAGCGAACAGGATTAGATACCCTGGTAGTCCACGCCGTAA
+
GGGGGGGGGGGGGGGGGGGGGGGGGGFGGGGGGGGGEGGGGGGGGGGGGGGGGGGGGGGGGGGGGGCGFGGGGGGGGGGGGGFGGGAFGGGGGGGGGGGGGGGGFGGGGGGGGGFCDGGGGG@FGDDGGGGGGGGGGGGGGGGGGGGGGFGGGGGGGGGGGGGGGG9FGGGGGGFFGFGGGGGGGGGDDFEGGGGGGGGFGGGGGGG@FGGGGGGGGGGGGGGGEGGGGGGGGGGFG=GGGGFFFFCGCGFFFFGGFFFFGGGGFFGFFFFFFGFFFFFFGC
@M02352:288:000000000-CKWC8:1:1101:19905:13418 1:N:0:ATGCGCAG+GTAAGGAG
TACGGAGGATCCAAGCGTTATCCGGAATCATTGGGTTTAAAGGGTCCGTAGGTGGATGATTAAGTCAGAGGTGAAATCCTGCAGCTCAACTGTAGACTTGCCTTTGATACTGGTTATCTTGAGTTATTATGAAGTAGTTAGAATATGTAGTGTAGCGGTGAACTGCATAGATATTACATAGAATACCAATTGCGAAGGCAGATTACTAATAATATACTGACACTGATGGACGAAAGCGTGGGGAGCGAACAGGATTAGATACCCTGTTAGTCCACGCCGTAA
+
GGGGCFFFCEFGFECFEGGCFGGDC@@DEFDF,EGGGGGGGGGGEGGGGGG79CF7FC<FEEGGGGAFC9FFFFGGGGGGAD<FFGGG@FGCE9?F,<E,FGGFGA<C<EFG,FG<FFGG<9EGG?FGFGFEAFFC,CFFFA,E9EFFC9FAD,8D:7FECG,>CE<DF89C,@EFGG99>9,@>FGF,@FDEEGEG*@,**@D<CF,DFC7F;@DCEE,D,<EF=7C9,;)=*//6*>5B*.19:)9/CEF?FGGFF9F+A@<FF<?</<AB*91>B)4CC
@M02352:288:000000000-CKWC8:1:1101:27757:13422 1:N:0:ATGCGCAG+GTAAGGAG
TACGAAGGGGGCTAGCGTTGTTCGGAATAACTGGGCGTAAAGCGCACGTAGGCGGATTGGAAAGTTAGGGGTGAAATCCCGAGGCTCAACCTCGGAACTGCCTTTAAAACTATCAATCTAGAGTTCGAGAGAGGTGAGTGGAATTCCGAGTGTAGAGGTGAAATTCGTAGATATTCGGAGGAACACCAGTGGCGAAGGCGGCTCACTGGCTCGATACTGACGCTGAGGTGCGAAAGCGTGGGGAGCAAACAGGATTAGATACCCTGGTAGTCCACGCCGTAA
+
GGGGDFGGGGGGGFGGGGGGGGGGGGGGGGGGGGGFGGGGGGGGGGGGGGGGGGGGGGGGFGGGGGGGGGGGGGGGGGGGGGGGGGGGGGFGGGGGGGGGGGGGGGGGEGGGGGGGFGGGGGGGGFGGGGGGGGGGGGGGGGGGFGGGGDGGGGGGGGGGGGGGGGGGGGGGGGGGGDGGGGGGGGGGGGGGGDDEGGGDGG8>FGGGGFGF8EGGGGGGGGGGEGGGGCDGG=DEGGGGGGFF>FGGGGFFFBGC2@DFGGGGFFGFFFF>FFF09?@3DD
@M02352:288:000000000-CKWC8:1:1101:27742:13431 1:N:0:ATGCACAG+GTAAGCAG
TACGAAGGTGGCTAGCGTTGTTCGGAATAACTGGGCGTAAAGCGCACGTAGGCGGATTGGAAAGTCAGGTGTGAAATCCCGAGGCTCAACCTCGGAACTGCCTTTAAAACTATCAATCTAGAGTACGAGAGAGGCAAGTGGAATTCCGAGTGTAGAGGTGAAATTCGTAGATATTCGGAGGAACACCAGTGGCGAAGGCGGCTTACTGGATAGAAACTGACGCTGAGGTGCGAAAGCGTGGGGAGCAAACAGGATTAGATACCCTGGTAGTCCACGCCGTAA
+
GGGG9FFG;EFG8FGGGGGGG,EFFF@F,FGGGGG@FGGGGG9FG:+@FGG,EFG>FGG@,CFGG,FF,5BFGGGGGGG8F+CFGG<FGGG=F+FFGGGGG@FFG9FGGGG9F>,CFGG,FFGG9E+6@FGGGG++337@FGGGGGGFFDGGGGG;FFGGGGGGCFGGGGGGGGGCF6ECGGGGGGGGGGGGGGGGGGGGGC8*+<FGG6*+<0+<EE?CGDGGGDGG7CFGGGGFGDGGGGFBFFG5FGF@?BGGFFFFGGGGFFGFFFDFFGF?B2BBGG
@M02352:288:000000000-CKWC8:1:1101:11332:13438 1:N:0:ATGCGCAG+GTAAGGAG
TACGGAGGATCCAAGCGTTATCCGGAATCATTGGGTTTAAAGGGTCCGTAGGTGGATGATTAAGTCAGAGGTGAAATCCTGCAGCTCAACTGTAGAATTGCCATTGATACTGGTTGTCTTGAATCGTTGTGAAGTGGTTAGAATAAGTAGTGTAGCGGTGAAATGCATAGATATTACTTAGAATACCGATTGCGAAGGCAGATCACTAACAACGTATTGACGCTGAGGGACGAAAGCGTGGGGAGCGAACAGGATTAGATACCCTGTTAGTCCACGCCGTAA
+
GGGGGGGGGGGGGGGGGGGGGGGCGBFGGG9FGGGGGGGGGGGGGFGGGFGGFGGGGGGGGGFGGGGGD<FGGGGGGGGGFGGGGGGGGGGGGGGGGGGGGGGGGFGGGGGG8CEGGGGGGG<FGFGGGGGGAFG<FG7FFGGFAFGG9AFFFGGGEGGGGGGGGGGGGFGGGGGGGGGGGGGGDGGGGGGGGCDGCDGGGFGGFGC9@GGFGEFGFGDCGGGGGDGF7CCGEGGFGGGGGGEB07DD=DEF?BGGFF<7+<EGFF0=>7):4>?:>BFFCD
@M02352:288:000000000-CKWC8:1:1101:9621:13443 1:N:0:ATGCGCAG+GTAAGGAG
TACGGAGGGGGTTAGCGTTGTTCGGAATTACTGGGCGTAAAGCGCACGTAGGCGGATCAGAAAGTATAGGGTGAAATCCCAGGGCTCAACCCTGGAACTGCCTTATAAACTCCTGGTCTTGAGTTCGAGAGAGGTGAGTGGAATTCCGAGTGTAGAGGTGAAATTCGTAGATATTCGGAGGAACACCAGTGGCGAAGGCGGCTCACTGGCTCGATACTGACGCTGAGGTGCGAAAGTGTGGGGAGCAAACAGGATTAGATACCCTGGTAGTCCACACCGTAA
+
GGGGGCFFGGGGGGGGGGGGGGGGGGGGGGGGGGGGGGGGGGGGGGGGGGGGGGGGGGGGGGGFGGGGCGGGGGGGGGGGGGGGGGGGGGGDGFGGGGGGGGGGGGGFGGGGFGGGGGGGGGGGGGGGGGGGGGGGGGGGGEFGGGGGGGGGGGGFGGGGGGGFFGGGGGGGGGGGGGGGGGGGGGGGGGGGDGGGGGGGGGGGGGGGGGGGGEGGGGGGGGGGGGFGGGGGGGDFGGDGGGFB;B7C+>:?BBGGFFAFGGGGF@FFF?AFFGF81?DB39
@M02352:288:000000000-CKWC8:1:1101:16264:13453 1:N:0:ATGCGCAG+GTAAGGAG
TACGGAGGGTCCGAGCGTTATCCGGAATCATTGGGTTTAAAGGGTCCGCAGGCGGTCGATTAAGTCAGAGGTGAAATCCCATAGCTCAACTATGGAACTGCCTTTGATACTGGTTGACTTGAGTCATATGGAAGTAGATAGAATGTGTAGTGTAGCGGTGAAATGCATAGATATTACACAGAATACCGATTGCGAAGGCAGTCTACTACGTATGTACTGACGCTCATGGACGAAAGCGTGGGGAGCGAACAGGATTAGATACCCTGGTAGTCCACGCCGTAA
+
GGGGGGGGGGEEFGGGGGGEFFGGGGGGGGGGGGGFEGGGGGGGGGGGGGGGGGGFGGGGGGGGGEGGGFGGGGGGGGGGGGGGGGGGGGGCFGGGGGGGGGGGFFGCFGGGGGGGGGGGGGGGGFGGGGGGDGGFFGGGGGGGGGGGGGGGGGGGGGGGGGGGGGCFGGGGGGGGGGGGGGGGGGGGGGGGGGGGGGGGGGGFGGGFGGGDDEGGGGGGGGGGGGFGCFFGGEGFFGGGGGFBFFGGGGFFFBGG<@<FFGGGFFGFFFFFFGF?FFFFGG
@M02352:288:000000000-CKWC8:1:1101:11325:13455 1:N:0:ATGCGCAG+GTAAGGAG
TACGGAGGATCCAAGCGTTATCCGGAATCATTGGGTTTAAAGGGTCCGTAGGTGGATGATTAAGTCAGAGGTGAAATCCTGCAGCTCAACTGTAGAATTGCCATTGATACTGGTTGTCTTGAATCGTTGTGAAGTGGTTAGAATAAGTAGTGTAGCGGTGAAATGCATAGATATTACTTAGAATACCGATTGCGAAGGCAGATCACTAACAACGTATTGACGCTGAGGGACGAAAGCGTGGGGAGCGAACAGGATTAGATACCCTGGTAGTCCACGCCGTAA
+
GGGGGGGGGGGGGGGGGGGGGGGGGGGGGGGGGGGGGGGGGGGGGGGGGGGGGGGGGGGGGGGGGGGGGGGGGGGGGGGGGGGGGGGGGGGGGGGGGGGGGGGGGGGGGGGGGGGGGGGGGGEFGGGGGGGGGGGGGGGGGGGGGGGGGGGGGGGGGGGGGGGGGGGGGGGGGGGGGGFGGGGGGGGGGGGGGGGGGGGGGGGGGGGGGGGGGEFGGGGGGGGGGGGGGGGGGGGDGGGGGGFFFFGGGGFFFFGG?FFFGGGGFFGFAFDFFGFFFBFFGG
@M02352:288:000000000-CKWC8:1:1101:6806:13475 1:N:0:ATGCGCAG+GTAAGGAG
TACGGAGGGTCCAAGCGTTATCCGGAATTATTGGGTTTAAAGGGTCCGCAGGCGGATTAATAAGTCAGTGGTGAAATCTCCAAGCTCAACTTGGAAACTGCCATTGATACTGTTAGTCTTGAATTCAGTCGGAGTAGGCGGAATGTGTAGTGTAGCGGTGAAATGCATAGATATTACACAGAACACCGATAGCGAAGGCAGCTTACTAGGTTTGAATTGACGCTGATGGACGAAAGCGTGGGTAGCGAACAGGATTAGATACCCTGGTAGTCCACGCCGTAA
+
GGGGGGGGGGGGGGGGGGGGGGGGGGGGGGGGGGGGGGGGGGGGFEGGEGGGDGGGGGFGGGGGGGGGGGGGGGGGGGGGGGFGGGGGGGGGGGGGGGGGGGDGGGGGGGGGGGGFGGGGGGFGGGGGGGGGGGGGGGGGGGGGF=FFDGGGGGGGGGGGGGGGGGGGGGGGGGGGGGGGGGGGGGGGGGDGGGDGGGGGGGGCGGGBF8CFFEEFGGCFGEGGGGGGGFGGGGGFFGGGGGFFFFDGEGFFFFGGBFFFGGGGFFGFFFFFFGFFFBFFGG
@M02352:288:000000000-CKWC8:1:1101:11303:13478 1:N:0:ATGCGCAG+GTAAGGAG
TACGGAGGGGGTTAGCGTTGTTCGGAATTACTGGGCGTAAAGCGTACGTAGGCGGATTGGAAAGTTGGGGGTGAAATCCCAGGGCTCAACCCTGGAACTGCCTCCAAAACTATCAGTCTAGAGTTCGAGAGAGGTGAGTGGAATTCCAAGTGTAGAGGTGAAATTCGTAGATATTTGGAGGAACACCAGTGGCGAAGGCGGCTCACTGGCTCGATACTGACGCTGAGGTACGAAAGTGTGGGGAGCAAACAGGATTAGATACCCTGGTAGTCCACACCGTAA
+
GGFGGFGGGGGFGGGGGGGGGGGGGGGGGGGGGGGGGFGGGGGGGGGGGGGGGGGGGGGGFFGGGGGGGGGFGGGGGGGGGGGGGGGGGGGGGGGGGGGGGGGGGGGGGGGGGGGGFGGGGGGGGGGGGGGFGGGGGGGGGGGGGGCGGGGGFGGGGFGGGGGGGGGGGGGFGGGGGGGGGGEGGGGGGGGGGGGGGGGGCGGGGGGGGGGGGGGGGGGGGGGGGGGGGGGGGGGFGGGGGGF<BFGGGGFFFFGGFFFFGCGGFFGFFFFF4*9:FFFFFD
@M02352:288:000000000-CKWC8:1:1101:19546:13506 1:N:0:ATGCGCAG+GTAAGGAG
TACGGAGGGTGCAAGCGTTATCCGGAATCATTGGGTTTAAAGGGTCCGTAGGCGGGCATATAAGTCAGTGGTGAAAGTCTGTGGCTCAACCATAGAATTGCCATTGATACTGTATGTCTTGAATTATTGTGAAGTGGTTAGAATATGTAGTGTAGCGGTGAAATGCTTAGAGATTACATAGAATACCGATTGCGAAGGCAGATCACTAACAATATATTGACGCTGATGGACGAAAGCGTAGGTAGCGAACAGGATTAGATACCCTGGTAGTCTACGCCGTAA
+
GGGGGGGGGGGGGGGGGGGGGGGGGGGGGGGGGGGGGGGGGGGGGGGGGGGGGGGGGGGGGGGGGGGGGGGGGGGGGGGGGGGGGGGGGGGGGGGGGGGGGGGGGGGGGGGGGGGGGGGGGGGGGGGGGGGGGGGGGGGGGGGGGGGGGGGGGGGGGGGGGGGGGGGGGGGGGGGGGGGGGGGGGGGGGGGGGGGGGGGGGGGGGGGGGGGGGGGGGGGGGGGGGGGGGGGGGGGFGGGGEGFFFFGCEGFFFFGGFFBFFFGGFFGFFFFFFGFFFFFFGG
@M02352:288:000000000-CKWC8:1:1101:14448:13538 1:N:0:ATGCGCAG+GTAAGGAG
TACGGAGGGTCCGAGCGTTAATCGGAATTACTGGGCGTAAAGCGTACGTAGGCGGATTGGAAAGTTGGGGGTGAAATCCCAGGGCTCAACCCTGGAACTGCCTCCAAAACTATCAGTCTAGAGTTCGAGAGAGGTGAGTGGAATTCCAAGTGTAGAGGTGAAATTCGTAGATATTTGGAGGAACACCAGTGGCGAAGGCGGCTCACTGGCTCGATACTGACGCTGAGGTACGAAAGTGTGGGGAGCAAACAGGATTAGATACCCTGGTAGTCCACACCGTAA
+
GGGGGGGDEGGGGGGGGGGGGGGGGGGGGGGGGGGGGGGGGGGGGGGGGGGGGGGGGGGGGGGGGGGGGGGGGGGGGGGGGGGGGGGGGGGGGGGGGGGGGGGGGGGGGGGGGGGGGGGGGCFGGGGFGGGGGGGGFGGGGGGGGGGGGGGGGGGGGGGGGGGGGGGGGGGGGGGGGGGGGGFGGGGGGGGGGGGGGGGGGGGGGGGGGGGGGDGGGGGGGGGGGGGGGGGGGGGFGGGGGDEB>DGGGGFFFFGG?@<FFGFGFFGFFFA>FGFFF:>.7>
@M02352:288:000000000-CKWC8:1:1101:4135:13571 1:N:0:ATGCGCAG+GTAAGGAG
TACGGAGGGTCCAAGCGTTATCCGGAATCATTGGGTTTAAAGGGTCCGTAGGCGGGCTAATAAGTCAGTGGTGAAATGCAGGGGCTCAACTCCGGCACTGCCATTGATACTGTTAGTCTTGAATTATTGTGAAGTGGTTAGAATATGTAGTGTAGCGGTGAAATGCTTAGATATTACATAGAATACCGATTGCGAAGGCAGATCACTAACAATATATTGACGCCGATGGACGAAAGCGTGGGTAGCGAACAGGATTAGATACCCTGGTAGTCCACGCCGTAA
+
GGGGGGGGGGGGGGGGGGGGGGGGGGGGGGGGGGGFGGGGGGGGGGGGGGGGGGGGEFGGGGGGGGGGGGGGGGGGGGGGGGGGGGGGGGGGGGGGGGGGGGGGGGGGGGGGGGGGGGGGGGGGGGGGGGGCFGGGGGGGGGGGGGGGGGGGGGGGGGGGGGGGGGGGGGGGGGGGGGGGGGGGGGGGGGGGGGGGGGGGGGGFGGGGFFGGGGGGGGGGGGGGGGGGGGGGGGGFGGGGGGFFFFGGGGFFFFGGFFFFGGGGFFGFFFFFFFFFFBFFGG
@M02352:288:000000000-CKWC8:1:1101:14772:13579 1:N:0:ATGCGCAG+GTAAGGAG
TACGGAGGGGGTTAGCGTTGTTCGGAATTACTGGGCGTAAAGCGCACGTAGGCGGACTAGAAAGTATGGGGTGAAATCCCAGGGCTCAACCCTGGAACTGCCTCATAAACTCCTAGTCTAGAGTTCGAGAGAGGTGAGTGGAATTCCGAGTGTAGAGGTGAAATTCGTAGATATTCGGAGGAACACCAGTGGCGAAGGCGGCTCACTGGCTCGATACTGACGCTGAGGTGCGAAAGTGTGGGGAGCAAACAGGATTAGATACCCTGGTAGTCCACACCGTAA
+
GGGGGCFGGGGFGGGGGGGGGGGGGGGGGGGGGGGGGGGGGGGGGGGGGGGGGGGGGGGGFGGGGGGGGGGGGGGGGGGGGGGGGGGGGGGGGGGGGGGGGGGGGGFGFGGGGGGGGGGGGGGGCFFCEGGGGGFGGGGGGGGGGGGGGGGGGGGGGGGGGGGGGGGGGGGGGGGFGGGGGGGGGGGGGGGGGGGGGGGGGGGGGGGGGGGGGGFGGFGGFEGGGGGGFGGGGEGFGGGGGGDFFEFGGGFFBFGGFFFFFGGGFFGFFFFAFGFBFFFFGC
@M02352:288:000000000-CKWC8:1:1101:24780:13597 1:N:0:ATGCGCAG+GTAAGGAG
TACGGAGGGGGTTAGCGTTGTTCGGAATTACTGGGCGTAAAGCGTACGTAGGCGGATCAGAAAGTATAGGGTGAAATCCCAGGGCTCAACCCTGGAACTGCCTTGTAAACTCCTGGTCTTGAGTTCGAGAGAGGTGAGTGGAATTCCAAGTGTAGAGGTGAAATTCGTAGATATTTGGAGGAACACCAGTGGCGAAGGCGGCTCACTGGCTCGATACTGACGCTGAGGTACGAAAGTGTGGGGAGCAAACAGGATTAGATACCCTGGTAGTCCACACCGTAA
+
GGGGGGGGGGGGG?EGGGGGGGGFFEFGGGGGGGGGGGEGGGGGGGGGGGGGGGGGGGGGFGGGGFGGGGGGGGGGGGGGGGGGGGGGGGGGGGGGGGGGGGGGGGGGGGGGGGGGGGGGGDGGGGGGGGGGGGGGGDFFGGGGGGGGGGGGGGGGGGGGFGGGGGGGGGGGGGGFGGGGGGGGGGGGGGGGGGGGGGGCGGGGGGGGGGFFGGGGGGGGGGGDGGGGGGFGGGGDGGGGGGFFFFGGGGFFFFGG?FFFGGGGFFGFFFFFFGFFFFFFGG
@M02352:288:000000000-CKWC8:1:1101:13807:13671 1:N:0:ATGCGCAG+GTAAGGAG
TACGGAGGGTCCGAGCGTTATCCGGAATCATTGGGTTTAAAGGGTCCGTAGGCGGTCGATTAAGTCAGAGGTGAAATCCCATAGCTCAACTATGGAACTGCCTTTGATACTGGTTGCCTTGAGTCATGAGGAAGTAGATAGAATGTGTAGTGTAGCGGTGAAATGCATAGATATTACACAGAATACCGATTGCGAAGGCAGTTTACTACGTATGTACTAACGTTCAGGGACGAAAGCGTGGGGAGAGAACAGGATTAGAAACCCTGGTAGTCCACCACGTAA
+
GGGGGGGG>F<FGGGGGGGGGGGGGG7F,CFGGGGGGGGGGGGGG8FG,EFGGGG4C+4C?FGGGGGGEFGG<FGGG<9=8,,BEFGGGG9,55,5BF<<F,CF,?F55,,C,:,33,C,,338,CF,,8,F33,3@@F,,@,,38@@=<FBB3,7@EE:CF?B99,252,,6,2;;D99>F8F;F7**=**21:5C****5++?C7<FGF6+3++52++51**20+25**/:E<7*59CGD50()*9+*)8:07:,9)*3AGGFF5629-67:6(,-7,09
@M02352:288:000000000-CKWC8:1:1101:26804:13675 1:N:0:ATGCGCAG+GTAAGGAG
TACGGAGGATCCAAGCGTTATCCGGAATCATTGGGTTTGAAGGGTCCGTAGGTGGATGATTAAGTCAGAGGTGAAATCCTGCAGCTCAACTGTAGAATTGCCTTTGATACTGGTTGTCTTGAGTTATTATGAAGTAGTTAGAATATGTAGTGTAGCGGTGAAATGCATAGATATTACATAGAATACCAATTGCGAAGGCAGATTACTAATAATATACTGACACTGATGGACGAAAGCGTGGGGAGCGAACAGGATTAGATACCCTGGTAGTCCACGCCGTAA
+
GGGGGGGGEGGGFGGGGGGGGGGGGGEGGGGGGGGFGGEFFGGGGGGGGGGDCFGCEFGG<EFGGGGGGGGGGGGGGGGGGGCFG8EGGGGGEFGGGGGGGGFGGGGGGGGGFFGGEGGGGFGGGGGGGGGGGGGGGFFCFGCGGFGGGGGGGGGGGGGGGGGGGGGGGDGGGGGGGGGGGGGGGGGGGGGGGGGGGGGGGGDFGGGGGGGCGGGGGGGFGGFGFGGGGGGGGGGFGGDGGGF;BEDDGGFFB?GG2?BFGFFGFFGFFFFFFGFFFFFFGC
@M02352:288:000000000-CKWC8:1:1101:11889:13698 1:N:0:ATGCGCAG+GTAAGGAG
TACGGAGGGGGTTAGCGTTGTTCGGAATTACTGGGCGTAAAGCGTACGTAGGCGGATTGGAAAGTTGGGGGTGAAATCCCAGGGCTCAACCCTGGAACTGCCTCCAAAACTATCAGTCTAGAGTTCGAGAGAGGTGAGTGGAATTCCAAGTGTAGAGGTGAAATTCGTAGATATTTGGAGGAACACCAGTGGCGAAGGCGGCTCACTGGCTCGATACTGACGCTGAGGTACGAAAGTGTGGGGAGCAAACAGGATTAGATACCCTGGTAGTCCACACCGTAA
+
GGGGGGGGGCEBCGGGGGGGGDGEDECFFGDFGGG?CGGGGGCFGFGGGGGGGGFEECF@9A?FFFBF:FFGGGGGGGGGG?EGGGGGGG@FGFGGGGGGGAFC<<F>FFGFGFFGGGG<FFFGGA<,@:FGGGGGGGGGGGGFCGFCFGGGGGG@FGGGGGGGEFGGGFGGGGGC998CEEGGFGEGCFGGGGEGEGGGDEG5FGGGCC4?EGGGGGFGGGGGGGGGGGGGGGGDGGGGGGFFFFGCGGFFFFGGFFFFFGGGFFGFAFFFFFF?BBFFGG
@M02352:288:000000000-CKWC8:1:1101:25738:13698 1:N:0:ATGCGCAG+GTAAGGAG
TACGGAGGGTCCAAGCGTTATCCGGAATCATTGGGTTTAAAGGGTCCGTAGGCGGGCTAATAAGTCAGTGGTGAAATGCAGGGGCTCAACTCCGGCACTGCCATTGATACTGTTAGTCTTGAATTATTGTGAAGTGGTTAGAATATGTAGTGTAGCGGTGAAATGCTTAGATATTACATAGAATACCGATTGCGAAGGCAGATCACTAACAATATATTGACGCTGATGGACGAAAGCGTGGGTAGCGAACAGGATTAGATACCCTGGTAGTCCACGCCGTAA
+
GGGGGFGGGGGGGGGGGGGGGGGGGGGGGGGGGGGFGGGGGGGGGGGGGGGGGGGGGGGGGGGGGGGGGGGGGGGGGGGGGGGGGGGGGGGGGGGGGGGGGGGGGGGGGGGGGGGGGGGGGGGGGGGGGGGGGGGGGGGGGGGGGGGGGGGGGGGGGGGGGGGGGGGGGGGGGGGGGGGGGGGGGGGGGGGGGGGGGGGGGGGGGGGGGGGGGGGGFGDFFGGGGGFGGGGGGGGFGGGGGGFBFFGGGGFFFFGG??DFGGGGFFGFFFFFFGFFFFFFGG
@M02352:288:000000000-CKWC8:1:1101:8881:13749 1:N:0:ATGCGCAG+GTAAGGAG
TACGGAGGGGGTTAGCGTTGTTCGGAATTACTGGGCGTAAAGCGTACGTAGGCGGATCAGAAAGTAGGGGGTGAAATCCCGAGGCTCAACCTCGGAACTGCCTCCTAAACTCCTGGTCTTGAGTTCGAGAGAGGTGAGTGGAATTCCAAGTGTAGAGGTGAAATTCGTAGATATTTGGAGGAACACCAGTGGCGAAGGCGGCTCACTGGCTCGATACTGACGCTGAGGTACGAAAGTGTGGGGAGCAAACAGGATTAGATACCCTGGTAGTCCACACCGTAA
+
GGGGGEGGGGGGGGGGGFGGGGGFGGGGGGGGFGGGGGGGGGGGFGGGGGGGGGGGGGGGGFGGFGGGGGGGGGGGGGGGGGGGGGGGGGFFGGGGGGGGGGGGGGGEGGFGGGGGGGGGGGGGGGGGGGGGGGFGGGGGFGFFGGGGGGFGGGGGGGGGGGGGGGGGGFGCFEFGGGGGGGGGGGDGGGGGGGGGGGGGGGGGGGGGGGGGGGGGGGGGFGGDGGGGGFGGG=DEFFGGEGFFFFGGGGFFFFGGFFBFGGGDFFGFFFFF47FFFFFFGG
@M02352:288:000000000-CKWC8:1:1101:3819:13781 1:N:0:ATGCGCAG+GTAAGGAG
TACGGAGGGTCCGAGCGTTATCCGGAATCATTGGGTTTAAAGGGTCCGCAGGCGGTCGATTAAGTCAGAGGTGAAATCCCATAGCTCAACTATGGAACTGCCTTTGATACTGGTTGACTTGAGTCATATGGAAGTAGATAGAATGTGTAGTGTAGCGGTGAAATGCATAGATATTACACAGAATACCGATTGCGAAGGCAGTCTACTACGTATGTACTGACGCTCATGGACGAAAGCGTGGGGAGCGAACAGGATTAGATACCCTGGTAGTCCACGCCGTAA
+
GGGGGGGGGGGGGGGGGGGGGGGGGFGGGGGGGGGGGGGGGGGGGGGGGGGGGGGEGGGGGGGGGGGGGGGGGGGGGGGGGGGGGGGGGGGGGGGGGGGGGGGGGGGGGGGGGGGGGGGGGGGGGGGGGGGGGGGGGGGGGGGGGGGGGGGGGGGGGGGGGGGGGGGGGGGGGGGGGGGGGGGGGGGDGGGGGGGGGGGGGGGGGGGGGGGGGGGGGGGGGGGGGGGGGGGGGGGFGGDGGGFFFFGGGGFFF?4FFFFFGFGGFFGFFFFAFGFFFFFFGG
@M02352:288:000000000-CKWC8:1:1101:23592:13798 1:N:0:ATGCGCAG+GTAAGGAG
TACGGAGGGTGCAAGCGTTATCCGGAATTACTGGGTTTAAAGGGTGCGTAGGCGGCTATATAAGTCAGAAGTGAAAGCTCTCAGCTTAACTGAGGAATTGCTTTTGATACTGTATAGCTTGAATAAGGTTGAGGTTGGCGGAATGTGGCATGTAGCGGTGAAATGCATAGATATGCCATAGAACACCGATTGCGAAGGCAGCTGACTAGACCTTTATTGACGCTGAGGCACGAAAGCGTGGGGAGCGAACAGGATTAGATACCCTGGTAGTCCACGCCCTAA
+
GGGGGGEEGGGGGGGGGGGGGGGGGGGGGGGGGGGGGCGGGGGGGGGGGGGGGGGGGGGGGGFGGGGGGGGGGGGGGGGGGGFGFGGGGFGGGGGGFGGGGFGGGGGGGGGGGGGGGGGGGGCFGGGGGGGFGGGGGGFGGDFGFGGGGFFEGGGGGGGGGGGGGGGGGGGGGGGGGGGGGGGGGGGGDGGGGGGGGG5BECGFCFGGGGGFGGGGGGGGGGGGGGGGGEGDGCGFGGGGGGFFBFGGGGFFFFGG?FFFGGGGFFGFFFFFFF@FFFF>FF
@M02352:288:000000000-CKWC8:1:1101:22449:13829 1:N:0:ATGCGCAG+GTAAGGAG
TACGGAGGGTCCAAGCGTTATCCGGAATTATTGGGTTTAAAGGGTCCGCAGGCGGTCAATTAAGTCAGAGGTGAAATCCCATCGCTCAACGATGGAACTGCCTTTGATACTGATTGACTTGAGTTATATGGAAGTAGATAGAATAAGTAGTGTAGCGGTGAAATGCATAGATATTACTTAGAATACCGATTGCGAAGGCAGTCTACTACGTATATACTGACGCTGAGGGACGAAAGCGTGGGGAGCGAACAGGATTAGATACCCTGGTAGTCCACGCCGTAA
+
G<<6@@CD@@FGC<F<@8@FGGF@FC@F,<CCE6E68BC,9ECGFF8FFGG:FEEGGGFGGGGGGGAECGFA@FGGFEEGEE,B?,EEG,B<BFE=FG=<FGGA,5,<@BFGC?D<FGGGGFG<@AFE=FGE<=FCFFACFFFGGCBFGB@<FE;@>@>*>FCC=D>CFGGFGGGGGF;;BCGCFCGGEDGGGGCGGGFG8CFEGGG@CCCF9FGCEFGFFGCGGG5CEGGCC8DDGGGC?8;06@CDGG5F2:2C7F:FF?8*67FFBFF46>@?9633CD
@M02352:288:000000000-CKWC8:1:1101:9365:13837 1:N:0:ATGCGCAG+GTAAGGAG
TACGGAGGGGGTTAGCGTTGTTCGGAATTACTGGGCGTAAAGCGCACGTAGGCGGATCAGAAAGTATAGGGTGAAATCCCAGGGCTCAACCCTGGAACTGCCTTGTAAACTCCTGGTCTTGAGTTCGAGAGAGGTGAGTGGAATTCCGAGTGTAGAGGTGAAATTCGTAGATATTCGGAGGAACACCAGTGGCGAAGGCGGCTCACTGGCTCGATACTGACGCTGAGGTGCGAAAGTGTGGGGAGCAAACAGGATTAGATACCCTGGTAGTCCACACCGTAA
+
FGGGGEGGGGGFGGGGFCEFGFGGGGGGGGGGGGGGGGGGGGGGGGGGGGGGGGGGDGGGGFGGGFEGFGGGGGGGGGGGGGGGGFFFGGGGGGGGGGGGGFGGGGGFFGGG=EGGGGGGGGGGGGGGGGGCGGGGDFFGGGFGGGFGFGFGGGGGGGGGGGGGGGGGGGGGGGGGGGGGGGFGFGGGGFGGGGGGGGGCEGGEFGGGGGFGGGCFGGGGGGGCEDFGGGGGGGGFGGGGGGFFFFGGCGF@?BCG?FF=F7EFFFD?AFFDFGF??FFBGG
@M02352:288:000000000-CKWC8:1:1101:19762:13850 1:N:0:ATGCGCAG+GTAAGGAG
TACGGAGGATCCAAGCGTTATCCGGAATCATTGGGTTTAAAGGGTCCGTAGGTGGATGATTAAGTCAGAGGTGAAATCCTGCAGCTCAACTGTAGAATTGCCTTTGATACTGGTTGTCTTGAGTTATTATGAAGTAGTTAGAATATGTAGTGTAGCGGTGAAATGCATAGATATTACATAGAATACCAATTGCGAAGGCAGATTACTAATAATGTACTGACACTGATGGACGAAAGCGTGGGGAGCGAACAGGATTAGATACCCTGGTAGTCCACGCCGTAA
+
GGGGGGGGGGGGGGGGGFGGGGGFGGGGGGGGGGGFEFFFFGGGGGGGGGGGCFGGGGGGGGGGGGGGGGGGGGGGGGGGGGGGGFGGGGGGGGGGGGGGGGGGGGGGGGGGGGGGGGGGGGGGGGGGGGGGGGGGGGGGGGGGGGGGGGGGGGGGGGGGGGGGGGGGGGGGGGGGGGGGGGGGGGGDFGGGGGGGGGGGGGGGFGGGGGGGGDGGGGGGGGGFGGGGGGGGGGGFGGGGGGFFFFGGGGFFFFFGFFFFGGFGFFGFFFDBFGFFF<EFGG
@M02352:288:000000000-CKWC8:1:1101:12033:13906 1:N:0:ATGCGCAG+GTAAGGAG
TACGGAGGGGGTTAGCGTTGTTCGGAATTACTGGGCGTAAAGCGTACGTAGGCGGATCAGAAAGTAGGGGGTGAAATCCCGAGGCTCAACCTCGGAACTGCCTCCTAAACTCCTGGTCTTGAGTTCGAGAGAGGTGAGTGGAATTCCAAGTGTAGAGGTGAAATTCGTAGATATTTGGAGGAACACCAGTGGCGAAGGCGGCTCACTGGCTCGATACTGACGCTGAGGTACGAAAGTGTGGGGAGCAAACAGGATTAGATACCCTGGTAGTCCACACCGTAA
+
GGGGGFGGGGGGGGGGGGGGGGGGGGGGGGGGGGGGGGGGGGGGGGGGGGGGGGGGGGGGGGGGGGGGGGGGGGGGGGGGGGGGGGGGGGGGGGGGGGGGGGGGGGGGGGGGGGGGGGGGGGGGGGGGGGGGGGGGGGGGGGGGGGGGGGGGGGGGGGGGGGGGGGGGGGGGGFFGGGGGGGGGGGGGGGGGGGGGGGGGGGGGGGGGGGGGGGGGGGGGGGGGGGGGGGGGGGGEGGGGEGFFFFGGGGFFFFGGFFFFGGGGFFGFFFFF=FFFFFFFGG
@M02352:288:000000000-CKWC8:1:1101:7173:13990 1:N:0:ATGCGCAG+GTAAGGAG
TACGGAGGATCCAAGCGTTATCCGGAATCATTGGGTTTAAAGGGTCCGTAGGTGGCTAATTAAGTCAGAGGTGAAATCCTGCAGCTCAACTGTAGAATTGCCTTTGATACTGGTTGTCTTGAGTTATTATGAAGTAGTTAGAATATGTAGTGTAGCGGTGAAATGCATAGATATTACATAGAATACCAATTGCGAAGGCAGATTACTAATAATATACTGACACTGATGGACGAAAGCGTGGGGAGCGAACAGGATTAGATACCCTGGTAGTCCACGCCGTAA
+
G9E@B@+@:,CF9,EFGB@FGGABF:6D,:CCCEF,6B6@-E<F@FFGFFGF,9@,CAC?<<FGGF,?,CCF=95CF:CC<C,9C89CF@BGGFG99B<EFGGDFE<E<FFFGFEF+CEFF,=FF?@EF5C<@FC<EBDG9EAF<?CFGFFDFGFGGEG:C>ADGG<CF99FA;F9=,@CF<,@=<C@F,EFCE8>E8CEECCCG?E@F@>:BFFDDCCF8,=FC:CGGCDGEEGFGGGGGGFF@DDGGGB:?F<F2?<4+387=53<:=>B=F63>?@9<5
@M02352:288:000000000-CKWC8:1:1101:24261:14012 1:N:0:ATGCGCAG+GTAAGGAG
TACGGAGGGTGCAAGCGTTATCCGGAATCATTGGGTTTAAAGGGTCCGCAGGCGGTCAATTAAGTCAGAGGTGAAATCCCGTCGCTCAACGACGGAACTGCCTTTGATACTGGTTGACTTGAGTTATACGGAAGTAGATAGAATAAGTAGTGTAGCGGTGAAATGCATAGAGATTACTTAGAATACCGATTGCGAAGGCAGTCTACTACGTATATACTGACGCTCATGGACGAAAGCGTGGGGAGCGAACAGGATTAGATACCCTGGTAGTCCACGCCGTAA
+
GGGGGGGGGGGGGGGGGGGGGGGGGGGGGGGGGGGEGGGGGGGGGGGGGGGGGGGGGGGGGGGGGGGGGGGGGGGGGGGGGGGGGGGGGGGGGGGGGGGGGGGGGGGFGGGGGGGGGGGGGGGGGGGGGGGGGGGGGGGGGGGGGGGGGGGGGGGGGGGGGGGGGGGGGGGGGGGGGGGGGGGGGGGGGGGGGGGGGGGGGGGGGGGGGGGGGGGGGGGGGGGGGGGGGFGGGGGFGGGGGGFFFFGGGGFFFFGGDFFFGGGGFFGFFFFFFGFFFFFFGG
@M02352:288:000000000-CKWC8:1:1101:24581:14056 1:N:0:ATGCGCAG+GTAAGGAG
TACGGAGGGGGTTAGCGTTGTTCGGAATTACTGGGCGTAAAGCGCACGTAGGCGGATCAGAAAGTATAGGGTGAAATCCCAGGGCTCAACCCTGGAACTGCCTTGTAAACTCCTGGTCTTGAGTTCGAGAGAGGTGAGTGGAATTCCGAGTGTAGAGGTGAAATTCGTAGATATTCGGAGGAACACCAGTGGCGAAGGCGGCTCACTGGCTCGATACTGACGCTGAGGTGCGAAAGTGTGGGGAGCAAACAGGATTAGATACCCTGGTAGTCCACACCGTAA
+
GGGGGGGGGGGGGGGGGGGGGGGGGGGGGGGGGGGGGGGGGGGGGGGGGGGGGGGGGGGGGGGGGGGGGGGGGGGGGGGGGGGGGGGGGGGGGGGGGGGGGGGGGGGGGGGGGGGGGGGGGGGGGGGGGGGGGGGGGGGGGGGGGGGGGGGGGGGGGGGGGGGGGGGGGGGGGGGGGGGGGGGGGGGGGGGGGGGGGGGGGGCEGGGGGGGGGGGGGGGGGGGEGGGGFGGGGGGFGGGGGGFFFFGGGGFFBFGG?FFFGGGGFFGFAFFDFGFFBFFBGG
@M02352:288:000000000-CKWC8:1:1101:26800:14107 1:N:0:ATGCGCAG+GTAAGGAG
GACAGAGGATGCAAGCGTTATCCGGATTAATTGGGCGTAAAGCGTCTGTAGGTGGTTTATCAAGTTTTTTGTCAAAGATCGGGGCTTAACTCCGGGCAGGCAGAGAAAACTAGTAGACTTGAGTTCGGTAGGGGCAGAGGGAATTCCCGGTGGAGCGGTGAAATGCGTAGAGATCGGGAGGAACACCAAAGGCGAAGGCACTCTGCTGGGCCGCAACTGACACTGAGAGACGAAAGCGAGGGTAGCAAATGGGATTAGATACCCCAGTAGTCCTCGCCGTAA
+
GGGGGGGGGGGGGGGGGGGGGEGGGCFGGGGGGGGGGGGGGGGGGGDGGGGGFGGGGGGGGGGGGGGGGGFGGGGGGFGGGGGGGGGGGGGGGGGCCGGGGGGGGGGGGGGGGGGGGGFGGFGGGGGGGGDFEGGGGGGGGGGGGGGGGEGGGGF>FG@FFGGGCEFGGGGFGGGGGGDEGGGGGGGGGCFGGGGGGGCGGGGGGGGFFGGGGGGGGGGGGGGFGGGG6CGGGGD@FGGGGG75<FGGGGFFFFGFBFFFGGG<>BGFBFADFGFFBFF>GD
@M02352:288:000000000-CKWC8:1:1101:18379:14118 1:N:0:ATGCGCAG+GTAAGGAG
TACGGAGGGTCCAAGCGTTATCCGGAATCATTGGGTTTAAAGGGTCCGCAGGCGGTCAATTAAGTCAGAGGTGAAAGCCCATCGCTCAACGATGGAACTGCCTTTGATACTGGTTGACTTGAGTTAAACGGAAGTAGATAGAATAAGTAGTGTAGCGGTGAAATGCATAGATATTACTTAGAATACCGATTGCGAAGGCAGTCTACTACGTATATACTGACGCTCATGGACGAAAGCGTGGGGAGCGAACAGGATTAGATACCCTGGTAGTCCACGCCGTAA
+
GGGGGGGGGGCFGGGGGGGGGGGGGGGGGGGGGGGGGGGGGGCGFGGGGGGGGGGGGGGGGGGGGFDGGGGGGGGGGGGGGGFGGFGGGGGGFFGGGGGGGGGGGGGGGGGGGGGGFGGGGGGGGG9DFGGGGGGGGFAFGGGGGGGGGGGGGGGGGGGGGGGGGGGGGGGGGGGGGGGGGGGGGGGGGGGGGGGGGGGGGGGGGGGGGGGGGEGGGGGGGGGGEGGGGFGGGGGFGGGCGGDB6>GGGGFFFFGGFFAFGGFGF5CFABFFFGFFFFFBDD
@M02352:288:000000000-CKWC8:1:1101:29232:14126 1:N:0:ATGCGCAG+GTTAGGAG
TACGGAGGGGGTTAGCGTTGTTCGGAATTACTGGGCGTAAAGCGTACGTAGGCGGATTGGAAAGTTGGGGGTGAAATCCAAGGGCTCAACCCTGGAACTGCCTCCAAACCTATCAGTTTAGATTTCGAGAAAGTTCAGTGGAATTCCCAGTGAAGAGGTGAAATCAGTAGTTACTCGCAGAAACCCCAGTGCCGAAGCCGGCTCCCTGCCTCGATACTGACGCTGCGCTGCGAAAGTGTGGGGAGCAACCAGGATTAGATACCCTGGTAGTCCACACCGTAA
+
GGGGGGGG++@@7D<FFGGDG,,@:@:FGGGGDC?FEGGEFFFGG>FC4EFFGDG+4B<8BFGGG9EGEF>C+BFFGED=,,BCGGGFGGGC,,8D<FB<>,E<<FFD+>8@,3<,3,@@,8,3,,D*,3*?,,,,7,@97:,>,7<,73<,,52<:AC*3F,B++,+1++,++++**11*22+8CF7:F?+3882**2>8CEC5CFG=@DF8E@5:<++0**2/):***1/:?D)?7:9>E5,,)*9675<((908F29+<8>?.*))*).9:?3::>0>D
@M02352:288:000000000-CKWC8:1:1101:7229:14133 1:N:0:ATGCGCAG+GTAAGGAG
TACGGAGGGTCCGAGCGTTATCCGGAATTATTGGGTTTAAAGGGTCCGTAGGCGGGCCGTTAAGTCAGGGGTGAAAGTCTGCGGCTCAACCGTAGAAATGCCTTTGATACTGGCGGTCTTGAGTTATGGTGAAGTGGGCGGAATATGTAGTGTAGCGGTGAAATGCATAGATATTACATAGAATACCAATTGCGAAGGCAGATTACTAATAATATACTGACACTGATGGACGAAAGCGTGGGGAGCGAACAGGATTAGATACCCTGGTAGTCCACGCCGTAA
+
GGGGGGGGGGGGGGGGGGGGGGGGGFEGGGGGGGGGGGGGGGGGGGGGGGGGGGGGGGGGGGGGGGGGGGGGGGGGGGGGGGGGGGGGGGGGGGGGGGGGGGGGGGGGGGGGGGGGGGGGGFGFGGGGGGGGGGGGGGGGGGGGGGGGGGGGGGGGGEEGGGFGGGGGGGGGGGGGGGGGGGGGGGGGGGGGGGGGGGGGGGGGGGF@FGGGGGGGGGGGGGGGGGGGGGGDGGGFGGGGGGFFFFGGGGFFFFGGFF2FGGGGFFGFFFFFFGFFFFFFGG
@M02352:288:000000000-CKWC8:1:1101:29239:14143 1:N:0:ATGCGCAG+GTAAGGAG
TACGGAGGGGGTTAGCGTTGTTCGGAATTACTGGGCGTAAAGCGTACGTAGGCGGATTGGAAAGTTGGGGGTGAAATCCCAGGGCTCAACCCTGGAACTGCCTCCAAAACTATCAGTCTAGAGTTCGAGAGAGGTGAGTGGAATTCCAAGTGTAGAGGTGAAATTCGTAGATATTTGGAGGAACACCAGTGGCGAAGGCGGCTCACTGGCTCGATACTGACGCTGAGGTGCGAAAGTGTGGGGAGCAAACAGGATTAGATACCCTGGTAGTCCACACCGTAA
+
GGGGGGGGDEGFFGGGGGGGGGGGGGGGGGGGGGGGGGGGGGGGGGGGGGGGGGGFC@FFCFGGGD<FGGGGGGGGGGGFGFGGGGGGGGGGGGGGGGGGGGGC<@CFGFDGGCGGGGGGGFGGGGDFFCCGGGFGFCGGFGFGFGGGGGGGGE;BFGGGGGF?4CF8CFE<CEC;FEGCCFGGGGGFGGGGGGGEGEFG8EGD<FFGDGCGEGGGGGGGGGEGGGGGGGGGGGD3>A>GEGF693CD6>>F?:GFF?<FEGGGFFGF<7<>FGF?6?B3C>
@M02352:288:000000000-CKWC8:1:1101:2031:14190 1:N:0:ATGCGCAG+GTAAGGAG
TACGGAGGATCCAAGCGTTATCCGGAATCATTGGGTTTAAAGGGTCCGTAGGTGGATAATTAAGTCAGAGGTGAAATCCTGCAGCTCAACTGTAGAATTGCCTTTGATACTGGTTATCTTGAGTTATTATGAAGTAGTTAGAATATGTAGTGTAGCGGTGAAATGCATAGATATTACATAGAATACCAATTGCGAAGGCAGATTACTAATAATCAACTGACACTGATGGACGAAAGCGTGGGGAGCGAACAGGATTAGATACCCTGGTAGTCCACGCCGTAA
+
GFGGGGGGGGGGGFGGGGGGGGGGD7@F@FGGGGGGGGGGGGGGGFGGGGGGFGG7E,?FGGGGGFGGFGGGGGGGGFGGGGGGGGGGGGGFFFCFEEFFGGGGGGGGGGGGGGGGFFGGG95EFGGGGGGG@?FEFEGGFG<DFDAFGGGCFFFFGGGGGGFGGGDDGGGGGFGGGFGA9F<FFGGFDFGGGDC8C58DCGFCCFGFGFC:DGGFFGGCGFGG?7EG6,9)CEDBGEGGCGDF;D:CEGFFFBGGFF9=FGGGFFFFAF<ABGF?>FD>GC
@M02352:288:000000000-CKWC8:1:1101:18427:14221 1:N:0:ATGCGCAG+GTAAGGAG
TACGGAGGGTGCAAGCGTTATCCGGAATCATTGGGTTTAAAGGGTCCGTAGGCGGGCATATAAGTCAGTGGTGAAAGTCTGTGGCTTAACCATAGAATTGCCATTGATACTGTATGTCTTGAATTATTGTGAAGTGGTTAGAATATGTAGTGTAGCGGTGAAATGCTTAGAGATTACATAGAATACCGATTGCGAAGGCAGATCACTAACAATATATTGACGCTGATGGACGAAAGCGTGGGGAGCGAACAGGATTAGATACCCTGGTAGTCCACGCCCTAA
+
GGGGGGGGGGGGGGGGGGGGGGGGGGGGGGGGGGGGGGGGGGGGGGGGGGGGGGGGGGGGGGGGGGGGGGGFGGGGGGGGGGGGGGGGGGGGGGGGGGGGGGGGGGGGGGGGGGGGGGGGGGGGGGGGGGGGGGGGGGGGGGGGGGGGGGGGGGGGGGGGGGGGGGGGGGGGGGGGGGGGGGGGGGGGGGGGGGGGGGGGGGGGGGGGGGGGGGGGGGGGGGGGGGGGGGGGGGGFGGGGGGFFFEGGGGFF?FGGFFFFGGGGFFGFFFFFFGFFFFFFGG
@M02352:288:000000000-CKWC8:1:1101:23950:14247 1:N:0:ATGCGCAG+GTAAGGAG
TACGGAGGGTGCGAGCGTTAATCGGAATTACTGGGCGTAAAGCGCATGCAGGTGGTTCATTAAGTCAGATGTGAAAGCCCGGGGCTCAACCTCGGAACTGCATTTGAAACTGGTGAACTAGAGTGCTGTAGAGGGGGGTAGAATTTCAGGTGTAGCGGTGAAATGCGTAGAGATCTGAAGGAATACCAGTGGCGAAGGCGGCCCCCTGGACAGACACTGACACTCAGATGCGAAAGCGTGGGGAGCAAACAGGATTAGATACCCTGGTAGTCCACGCCGTAA
+
GGGGGCFGGGGGGGGGGGGG<FFFGGGFGGGGGGGGGGGGGGGGGGGGGGGGGGGGGGGGGGFGGGGGGGGGGGGGGGGGGGGGGGGGGGGGGGGGGGGGGDGGGGGGGGGGGGFFGGGGGGGGGGGGGGGGGGGGGGGGGGGGGGGGGGGGGGGGGGGGGGGGGGGGD8EGDGGGGGGGGGGGFGGGGGGGGGGGGGGGGGEGGGGGGGGGGCDEFGG7F?F?FGGGGGGGGEG:FCGGGGFFFDCGGGFFF?GGFFFFGGGGFFGF>@<4FFF:BBF>G<
@M02352:288:000000000-CKWC8:1:1101:25018:14273 1:N:0:ATGCGCAG+GTAAGGAG
TACGGAGGGGGCTAGCGTTGTCCGGAATTACTGGGCGTAAAGCGTACGTAGGCGGATTGGTAAGTCGGGGGTGAAATCCCAGGGCTCAACCCTGGAACTGCCTTCAAAACTATCAGTCTAGAGTTCGAGAGAGGTGAGTGGAATTCCAAGTGTAGCGGTGAAATTCGTAGATATCTGGAGGAACACCAGTGGCGAAGGCGGCTCACTGGCCCGATACTGACGCTGAGGCACGAAAGTGTGGGGAGCAAACAGGATTAGATACCCTGGTAGTCCACACCGTAA
+
GGGGGEGGG>F+@FGGGGG@F,EGGG@FGG9FFGG8>FEGGG,C?4CFGGGGFGG+@CF<,AFEG<=F7+@FGGGGDF=F=>FGGGGGGGGCCFGGGCGGG:<,,,@,>FG,3F;<CGG9@FGG,D7,3CCFGGC<:C7CFGGGGGF2,<FGGGG@FGGGGGGG+C<FGGGGGG+?;EFGGGGGFGGFGF@FGGGGGDFCEEGCFFGGF**/?88:CFGGGGGDCGGG5*9DEGG>GGGGEG@B1@G4CG@?BFGG27>FFGGGFFGFFFDFFGF?F:BFGG
@M02352:288:000000000-CKWC8:1:1101:22520:14341 1:N:0:ATGCGCAG+GTAAGGAG
TACGGAGGGTCCAAGCGTTATCCGGAATCATTGGGTTTAAAGGGTCCGCAGGCGGTCAATTAAGTCAGAGGTGAAAGCCCATCGCTCAACGTTGGAACTGCCTTTGATACTGGTTGACTTGAGTTATACGGAAGTAGATAGAATAAGTAGTGTAGCGGTGAAATGCATAGATATTACTTAGAATACCGATTGCGAAGGCAGTCTACTACGTATATACTGACGCTCATGGACGAAAGCGTGGGGAGCGAACAGGATTAGATACCCTGGTAGTCCACGCCGTAA
+
GGGDGGGGGGFGGGGGGGGGGFFGGGGG<F<FGGGBCFGGGGFGFCFGDGGGDGGGECFGGGGGGFEGGDFGGGGGGGGGGFCGGGGGGGD+=FGGGGGGGGGGGFGGGGGGFBFGGGGFGGGGGEFFCFGGCFAFFDGGGGGGABCF<FGGGGGGGGGGGGGGGGFGGGGGGGGF@D?EGGGGGGGGGGGGGGGGGGGGGGGGGGG9>=CCCFGGGGGGGCEECDDFGFFGGGGFGGGGGGFFFFGGGGFFFBGGFFFFGGGGFFGFFFFFFGFFFFFFGD
@M02352:288:000000000-CKWC8:1:1101:6069:14358 1:N:0:ATGCGCAG+GTAAGGAG
TACGGAGGGTGCAAGCGTTATCCGGATTTACTGGGTTTAAAGGGTGCGTAGGCGGACTATTAAGTCAGAGGTGAAATCCTGCAGCTCAACTGTAGAATTGCCTTTGATACTGGTTGTCTTGAGTTATTATGAAGTAGTTAGAATATGTAGTGTAGCGGTGAAATGCATAGATATTACATAGAATACCAATTGCGAAGGCAGATTACTAATAATATACTGACACTGATGGACGAAAGCGTGGGGAGCGAACAGGATTAGATACCCTGGTAGTCCACGCCGTAA
+
GGGGGGGGGGGGGGGGGGGGGGGGGGGGGGGGGGGFGGGGGGGGFGGGGGGGGGGGGDGGGGGGGGGGGGGGGGGGGFGGGGGGGGGGGGGGGGGGGGGGGGGGGGGGGGGGGGGGGGGGGGGGGGGGGGGGGGGGGGGGGGGGFGGGGGGGGGGGGGGGGGGGGGGGGGGGGGGGGGGGGGFGGFF9FFGFGGGGGGGGGGGGGGGFGGFFGGGGEGCEGGGGGGGGCFGGGGGFGGGGGGFFF:DDEDBFFFFC?FFFGGGGFFGFFFAA=FFFFF>BC<
@M02352:288:000000000-CKWC8:1:1101:20889:14376 1:N:0:ATGCGCAG+GTAAGGAG
TACGGAGGGTCCGAGCGTTATCCGGAATCATTGGGTTTAAAGGGTCCGTAGGCGGGCAGCTCAGTCAGTGGTGAAAGTCTGCAGCTCAACTGTAGAATTGCCATTGATACTGGTTGTCTTGAATTATTGTGAAGTATTTAGAATAAGTAGTGTAGCGGTGAAATGCATAGATATTACTTAGAATACCAATTGCGAAGGCAGAGTACTAACAATACATTGACGCTGATGGACGAAAGCGTGGGGAGCGAACAGGATTAGATACCCTGGTAGTCCACGCCGTAA
+
GGGGGGGGGGGGGGGGGGGGGGGGGGGGGGGGGGGGGGGGGGGGGGGGGGGGGGGGGGGGFGGGGGGGGGGAGGGGGGGGGGGGGGGGGGGGGGGGGGGGGGGGGGGGGGEGGGGGGGGGGGGGGGGGGGFGGGGGGGGGGGGGGGGGGGGDGGGGGGGGGGGGGGGGGGGGGGGGGGGGGFDGGGGGGGGGGDGGGGGGGGFFFGGGGGGGGGGGGGFGGGGGC<9C6CFGGGGFGGGGGGEFFFGGGDEFFFGGBFFFFGCGFFGFAF>F@GFFFFF9CD
@M02352:288:000000000-CKWC8:1:1101:8752:14416 1:N:0:ATGCGCAG+GTAAGGAG
TACGGAGGATCCAAGCGTTATCCGGAATCATTGGGTTTAAAGGGTTCGTAGGTGGATGATTAAGTCAGAGGTGAAAGTTTGCGGCTCAACCGTAAAATTGCCTTTGATACTGGTTATCTTGAATCATTGTGAAGTGGTTAGAATATGTAGTGTAGCGGTGAAATGCATAGATATTACATAGAATACCAATTGCGAAGGCAGATCACTAACAATGTATTGACACTGATGGACGAAAGCGTGGGGAGCGAACGGGATTAGATACCCCGGTAGTCCACGCCGTAA
+
GGGGGGGGGGFGGGGGGGGGFFGGGCGGGGGGGGGBFGGGGGGGGDGGFGGGFGGFGGFGGGGGGGGGGGGGGGGGGGFGGGGGGGGGGGGGGGGGGGGGGGGGGGGGGGGGGFGGGGGGGGGGGGGGGFGGGGGGGGGGGGGGGGGGGGGGGGGGGGGGGGGGGGGGGGGGGGGGGGGGGGGGGGGGGGGGGGGGGGGGGGGG@FGGGF6EGBEGGGGGGGGGGGGGCGGGGDGFGGDGGE>7BFGGGGFF??GGFFFF7CFGFFGFFFFFFGFFFFFFGD
@M02352:288:000000000-CKWC8:1:1101:5220:14420 1:N:0:ATGCGCAG+GTAAGGAG
TACGGAGGGTCCAAGCGTTATCCGGAATCATTGGGTTTAAAGGGTCCGCAGGCGGTCAATTAAGTCAGAGGTGAAATCCCACAGCTCAACTGTGGAACTGCCTTTGATACTGGTTGACTTGAGTTATACGGAAGTAGATAGAATAAGTAGTGTAGCGGTGAAATGCATAGATATTACTTAGAATACCGATTGCGAAGGCAGTCTACTACGTATATACTGACGCTCATGGACGAAAGCGTGGGGAGCGAACAGGATTAGATACCCTGGTAGTCCACGCCGTAA
+
GGGGGGGGGGGGGGGGGGGGGGGGGGGGGGGGGGGEGGGGGGGGGGGGGGGGGGGGGGGGGGGGGGGGGGGGGGGGGGGGGGGGGGGGGGGGGGGGGGGGGGGGGGGGGGGGGGGGGGGGGGGGGGGGGGGGGGGGGGGGGGGGGGGGGGGGGGGGGGGGGGGGGGGGGGGGGGGGGGGGGGGGGGGGGGGGGGGGGGGGGGGGGGGGGGGGGGGGGGGGGGGGGGGGGGGGGGGFGGGGGGFFFFGGGGFFFFGGFFAFGGGCFFGFFFFFFGFFFFFBGG
@M02352:288:000000000-CKWC8:1:1101:3888:14453 1:N:0:ATGCGCAG+GTAAGGAG
TACGGAGGGGGTTAGCGTTGTTCGGAATTACTGGGCGTAAAGCGTACGTAGGCGGATTGGAAAGTTGGGGGTGAAATCCCAGGGCTCAACCCTGGAACTGCCTCCAAAACTATCAGTCTAGAGTTCGAGAGAGGTGAGTGGAATTCCAAGTGTAGAGGTGAAATTCGTAGATATTTGGAGGAACACCAGTGGCGAAGGCGGCTCACTGGCTCGATACTGACGCTGAGGTGCGAAAGTGTGGGGAGCAAACAGGATTAGATACCCTGGTAGTCCACACCGTAA
+
GFGEFBCEDCFFG@FGGFGGG<EFG@@FGGGGGAGGGGGCDGGGFGDGGGGGGGGCFGGGFAEFGFGGGGGCCFFGGFFFGGC:FGGGGCFGGGGGGGGGGGGGGGFFGGGGGGGDGGGGGFGGGGGFGGGGGGGFGGGGGGGGGGCGGGGGGFGGGGGGGGGGGGGGGG5FFGGFGGGFEGGGGGGGGGGGGG8EDCFGGGGGGGGGGGGGDCEFEGGFGEEGGDGGGGGGGE<BGGGGGDEFBEDCFG4???GGFFBFFGDGFFGFF?A4FGF>B2@:C9
@M02352:288:000000000-CKWC8:1:1101:2315:14524 1:N:0:ATGCGCAG+GTAAGGAG
TACGGAGGATCCAAGCGTTATCCGGAATCATTGGGTTTAAAGGGTTCGTAGGCGGGTCAATAAGTCAGAGGTGAAATCTTGCAGCTTAACTGTAAAATTGCCTTTGATACTGTTGACCTTGAATTACTGTGAAGTGGTTAGAATATGTAGTGTAGCGGTGAAATGCTTAGAGATTACATAGAATACCGATTGCGAAGGCAGTCTACTAACTAACAATTGACGCTAATGGACGAAAGCGTGGGGAGCGAACAGGATTAGATACCCTGGTAGTCCACGCCGTAA
+
GEEFD;BC@<FG@CFGGGGGGGFFGC6<6CEFE@FBF7E<<EEGGFGG@FGGGGDG4@=<<DEGGGGGCFGGGGGGGFEFGD<FG8FEFC<F5B,<E@FBFFCE<<FEA<FDFCE,C:BFD<<FFFCEGBFE@DDFGAFGF<9,7,9CFEFGGCA@FFFEFGGAFFGGCE7D9@,>=>BDDG;F;F@B:F:CFG@:CEDCB8ECBF99;6;@8C@C99<;BCE::3+<+<7>C873057;8E>B0@G5EC>??FGG26:F7<+96><FA?4A*?@:03:7DD
@M02352:288:000000000-CKWC8:1:1101:17444:14526 1:N:0:ATGCGCAG+GTAAGGAG
TACGGAGGGTGCAAGCGTTAATCGGAATTACTGGGCGTAAAGCGCACGTAGGTGGTTTGTTAAGTTGGATGTGAAAGCCCAGGGCTCAACCTTGGAACTGCATTCAAAACTGGCGAACTAGAGTATGGTAGAGGTGAGTGGAATTTCCTGTGTAGCGGTGAAATGCGTAGAGATGGGAAGGAACATCAGTGGCGAAGGCGACTCACTGGACCAATACTGACACTGAGGTGCGAAAGCGTGGGTAGCAAACAGGATTAGATACCCTGGTAGTCCACGCCGTAA
+
GGGGGGGGGGGGGGGGGGGGGGGGGGGGGGGGGGGGGGGGGGGGGGGGGGGGGGGFGGGGGGGGGGGGGGGGGGGGGGGGGGGGGGGGGGGGGGGGGGGGGGGGGGGGGGGGGGGGGGGGGGGGGGGGGGGGGGGGGGGGGGGGGGGGGGGGGGGGGGGGGGGGGGGGGGGGGGGGGGGGGGGGGGGGGGGGGGGGGGGGGGGGGGGGGGGGGGGGGGFGGGGGGGGGGFGGGGGFGGGGGGFFFFGGGGFFFFGGFFFFGGGGFFGFFFDFFGFFFFF9DD
@M02352:288:000000000-CKWC8:1:1101:24089:14528 1:N:0:ATGCGCAG+GTAAGGAG
TACGGAGGGTGCGAGCGTTAATCGGATTTACTGGGCGTAAAGGGTACGTAGGCGGTCTGATAAGTCAGATGTGAAATCCCCGGGCTTAACCTGGGAACTGCATTTGAAACTGTCTTACTAGAGTGAGTGAGAGGTTAGTGGAATTCAAGGCGTAGCGGTGAAATGCGTAGAGGTCTTGAGGAACATCAGTGGCGAAGGCGACTAACTGGCACTACACTGACGCTGAGGTACGAAAGCGTGGGGAGCGAACAGGATTAGATACCCTGGTAGTCCACGCCCTAA
+
GGGG@CFGGCFGGGGGGGGG<<FGGG7F,FGGGGG8FGGGGGGGE8FGGGG7FFG>F=<?,CFGDGGGADFGGGGGFGGG+CFGGE<FGGG<>FGFGGGGGC>FGGAFGGGGF<,<:EFCFGGGG9B@FFG=FG3:3D;FGGGGGGC,FC7FGGGGGGGGGGGGGGGGGGG9,BFCCFGGFGGGFFGDF2?FGGGGGGGD8E?:@AFGG8*<8+8CGGGGGG5;EDGGFC>DECDFFEGGDGBB(>5<EGFF?FFFFFFFGGGGFFG@FFBFFGFF>656FG
@M02352:288:000000000-CKWC8:1:1101:28506:14574 1:N:0:ATGCGCAG+GTAAGGAG
TACGGAGGGTGCAAGCGTTATCCGGAATCATTGGGTTTAAAGGGTCCGTAGGCGGGTTATTAAGTCAGAGGTGAAAGTTTGTGGCTCAACCATAAAATTGCCTTTGATACTGGTAGTCTTGAATTATTGTGAAGTGGTTAGAATATGTAGTGTAGCGGTGAAATGCTTAGAGATTACATAGAATATCGATTGCGAAGGCAGATCACTAACAATATATTGACGCTGATGGACGAAAGCGTAGGTAGCGAACAGGATTAGATACCCTGGTAGTCTACGCCGTAA
+
GGGGGGGGGGGGGGGGGGGGGGGFGCEG<F@FFGGFGFFGFGGGF<FGGGGGCEED+==FGGGGGGFGDGGGGGFGGCEB?FGGGGGFFFFGGFFFGGGFG9C5FGGGGGGGGGGGGGGGGGDGFCFGGFGGFFGGGCFGGGGGDGGF<CGGGGGGGGGDFGGGGGGGGGGFGGGGGGFGGGCFF,CEDGFEFGGGGGGGG*+?CEF@8FC9BFGG?EGGGEDGGGFGDCFGGGGFFGGDEGFAFF:CEGFFFFGF<FBFGGGGFFGFFFFFFGFFFBFFGG
@M02352:288:000000000-CKWC8:1:1101:13112:14593 1:N:0:ATGCGCAG+GTAAGGAG
TACGGAGGATCCAAGCGTTATCCGGAATCATTGGGTTTAAAGGGTCCGTAGGTGGATAATTAAGTCAGAGGTGAAAGTTTGCGGCTCAACCGTAAAATTGCCTTTGATACTGGTTATCTTGAATCATTGTGAAGTGGTTAGAATATGTAGTGTAGCGGTGAAATGCATAGATATTACATAGAATACCAATTGCGAAGGCAGATCACTAACAATGTATTGACACTGATGGACGAAAGCGTGGGGAGCGAACGGGATTAGATACCCCGGTAGTCCACGCCGTAA
+
GGGGGGGGGGGGGGGGGGGGGGGGGGEGGGGGGGGFGGFGGGGGGFFFFGGGFGGGFGGGFGGGGGGGGGGGGGGGGGGGGGGGGGGGGGGGGGGGGGGGGGGGGGGGGGGGGGGGGGGGGGDGGGGGGDGGGGFFGFGGFGGGGGGGGGGGGGGGGGGGGGGGGGGGGGGGGGGAFFFGGGGGGGGGGGGGGGGGGGGGGGGGGGGGGGGGGG;EGGGGGGGGGFDGGGGGGGGFGGGGGGFFFFDGGGFFFFGFDFFFGGGGFEGFFFFFFGFFFBFFGG
@M02352:288:000000000-CKWC8:1:1101:21336:14604 1:N:0:ATGCGCAG+GTAAGGAG
TACGGAGGATCCAAGCGTTATCCGGAATCATTGGGTTTAAAGGGTCCGCAGGTGGATGATTAAGTCAGAGGTGAAATCTTGCCGCTTAACGGTAAAATTGCCTTTGATACTGGTTGTCTTGAGTTATTATGAAGTGGTTAGAATATGTAGTGTAGCGGTGAAATGCATAGATATTACATAGAATACCAATTGCGAAGGCAGATCACTAATAATATACTGACACTGATGGACGAAAGCGTGGGGAGCGAACAGGATTAGATACCCTGGTAGTCCACGCCGTAA
+
GGGG-CFG7C@FGGGGGGGGGGGGGG6F@F<FGGGG7FGGGGGGF,EF+CF:9CFCC,,6<EFGCFGG9CFGGGGG<F55FE=FGEBFGGE+B+B?FAGGG99EGGC?FFGG=C<F=FGDGGFGA,@,A5FC?FF,C565DFFGF<7C,EGGGGGGGGGGGGGGGG,EGGGGGGFGA9;@FGGFGGGC>F,BFGGGGGGCG5,>>CG,<C+12?BGGGGGGFGGGG7C+2CDGGGFGGGGGGDD>F3CEGFFFBGGFFFFDFGGFFGFBFFFFGFFFFFFGG
@M02352:288:000000000-CKWC8:1:1101:23237:14686 1:N:0:ATGCGCAG+GTAAGGAG
TACGGAGGATCCAAGCGTTATCCGGAATCATTGGGTTTAAAGGGTCCGTAGGTGGATAATTAAGTCAGAGGTGAAATCCTGCAGCTCAACTGTAGAATTGCCTTTGAAACTGGTTATCTTGAATTATTGTGAAGTGGTTAGAATATGTAGTGTAGCGGTGAAATGCATAGATATTACATAGAATACCAATTGCGAAGGCAGATTACTAATAATATACTGACACTGATGGACGAAAGCGTGGGGAGCGAACAGGATTAGATACCCTGGTAGTCCACGCCGTAA
+
GGGGGGGGGGGGGGGGGGGGGGGGGGFGGGGGGGGGGGGGGGGGGFGGGGGGFGGGFGGGGGGGGGGGGGGGFGGGGGGGGGGGGGGGGGGGGGGGFGGGGGGGGGGGGGGGGFFGGGGGGGGFGGGFFGGGGGGGGFFGGGGCGGGGGGGGGGGGGGGGGGGGGGFFGGGGGGGGGGGGFGGCAFGFFGGGGGGGGGGGGGGGGGGFGGGGGGGGGGGGGGGGGGGGCFFDGGGFGGGGGGF;BEGGGGFFFFGGFFFFGGGGFFGFFFFFFGFFFFFFGG
@M02352:288:000000000-CKWC8:1:1101:2996:14697 1:N:0:ATGCGCAG+GTAAGGAG
TACGGAGGGTGCGAGCGTTATCCGGAATTACTGGGTTTAAAGGGTGCGTAGGCGGATCTTTAAGTCTAAGGTGAAAGTCTGTGGCTTAACCATAGAATTGCCTTGGATACTGAGGATCTTGAATTGGGTTGAGGATAGCGGAATGTGACATGTAGCGGTGAAATGCATAGATATGTCATAGAACACCAATTGCGAAGGCAGCTATCTGGGCCTTGATTGACGCTGAGGCACGAAAGCGTGGGGAGCGAACAGGATTAGATACCCTGGTAGTCCACGCCCTAA
+
GGGGGGGGGGGGGGGGGGGGGGGGGGGGGGGGGGGGGGGGGGFGGGGGGGGGGGGGGGGGGFGGGGGGGGGFFFGGGGGGGGGFGGGGGGGFFGGGGGGGGGGGGGEGFGGGGGGGGGGGFFFGGGGGGGGGGGGGGGGGCFEGGGGGGGGGGGGGGGGGGGGGGGGGGGGGGGGGGGGGGGGGGGGGBFFGGGDGGGGGEGGGGDEFGGGGGGGGGGGGGGGGGGDGGGFCGEGBGGGGGGD?>DCCGGFF6?FG?FFFGGGCFFGFFFFF?7??;?FFGG
@M02352:288:000000000-CKWC8:1:1101:3003:14714 1:N:0:ATGCGCAG+GTAAGGAG
TACGGAGGTTGCGAGCGTTATCCGGAATTACTGGGTTTAAAGGGTGCGTAGGCGGATCTTTAAGTCTAAGGTGAAAGTCTGTGGCTTAACCCTAGAATTGCCTTGGATACTGAGGATCTTGAATTGGGTTGAGGATAGCGGAATGTGACATGTAGCGGTGAAATGCATAGATATGTCATAGAACACCAATTGCGAAGGCAGCTATCTGGGCCTTGATTGACGCTGAGGCACGAAAGCGTGGGGAGCGAACAGGATTAGATACCCTGGTAGTCCACGCCCTAA
+
F@EFDDCC6;CFG:EGG@FGGGDFE:FFGFGFFCDE7CEE66<@F::CGGGGGGC:CFGGGFFFGGCGEEF?<EFFFEFGFGDED8FFF??,:EFFGGAFGGGEFCCEFGGGCDDEGGGFFCGFGFC83CF8B8DFDDCGCFGFFGGGFDF@FGGF:CE7DFCC;FCFD<<FFGFFF;FFCE@FFGGFFGGGGGCE>>FGGGGEGGGG9CGGEFD+CCE6?EDE=C*;ECGGD*9>FEGE:C3(4:7DEGDFFBG7<6<F:<+2?>5FB4<<6DF:;87>G5
@M02352:288:000000000-CKWC8:1:1101:13733:14726 1:N:0:ATGCGCAG+GTAAGGAG
TACGGAGGGTCCAAGCGTTATCCGGATTTATTGGGTTTAAAGGGTCCGTAGGTGGATGATTAAGTCAGAGGTGAAATCCTGCAGCTCAACTGTAGAATTGCCTTTGATACTGGTTATCTTGAGTTATTATGAAGTAGTTAGAATATGTAGTGTAGCGGTGAAATGCATAGATATTACATAGAATACCAATTGCGAAGGCAGATTACTAATAATATACTGACACTGATGGACGAAAGCGTGGGGAGCGAACAGGATTAGATACCCTGGTAGTCCACGCCGTAA
+
GGGGGGGGGGGGGGGGGGGGGGGFGFFFCGGGGGGFGGGGGGGGGGGGEGGGFGGGGGGGGGGGGGGGGGGGGGGGGGGGGGGGGGGGGGGGGGGGGGGGGGGGGGGGGGGGGGGGGGGGGGGGGGGGGGGGGGGGGGGGGGGGGGGGGGGGGGGGGGGGGGGGGGGGGGGGGGGGGGGGGGGGGGGGGGGGGGGGGGGGGGGGGGGGGGGGGGGGGGGGFGGGGGGGGGGGGGGFFGGGGGFFFFGGGGBFFBFGDFFFGGGGFFGFFBDBFG?BFFFBGG
@M02352:288:000000000-CKWC8:1:1101:29384:14849 1:N:0:ATGCGCAG+GTAAGGAG
TACGGAGGATCCAAGCGTTATCCGGAATCATTGGGTTTAAAGGGTCCGTAGGTGGATAATTAAGTCAGAGGTGAAATCTTGCCGCTTAACGGTAAAATTGCCTTTGATACTGGTTGTCTTGAGTTATTATGAAGTGGTTAGAATATGTAGTGTAGCGGTGAAATGCATAGATATTACATAGAATACCAATTGCGAAGGCAGATCACTAATAATATACTGACACTGATGGACGAAAGCGTGGGGAGCGAACAGGATTAGATACCCTGGTAGTCCACGCCGTAA
+
GFGFGGCCC@FGGFGGGFFFGGGGGDGGFGCEFEGFDEFC@FGGEFGGEEFD6CFFFFG<CCFGGGGGGGGGGGGGGGGF<CCCDE:FFC=FFGG,FAEFGFGGFFGFEFFGFGFGCFGEGFFGGF?FFGDGGGGGFECFGGFGGGGGFCFFGFFGGGF>FDFGGGGGGFGGFC7FGCCFGGF<FFFFGCFG9CECEGGGG@EFGGFFFFFFFGGGFFFFDFGFGGGGGFCDEGGFGGGEEGBF@EGGCGBF<:C7>=A4CF8<FFC@B425*:FFFFEFGD
@M02352:288:000000000-CKWC8:1:1101:14511:14875 1:N:0:ATGCGCAG+GTAAGGAG
TACGGAGGGGGTTAGCGTTGTTCGGAATTACTGGGCGTAAAGCGCACGTAGGCGGATTAGTCAGTCAGAGGTGAAATCCCAGGGCTCAACCCTGGAACTGCCTTTGATACTGCTAGTCTTGAGTTCGAGAGAGGTGAGTGGAGTTCCGAGTGTAGAGGTGAAATTCGTAGATATTCGGAGGAACACCAGTGGCGAAGGCGGCTCACTGGCTCGATACTGACGCTGAGGTGCGAAAGTGTGGGGAGCAAACAGGATTAGATACCCTGGTAGTCCACACCGTAA
+
GGGGGFGGGGGFEFFGG@FGGCGFGGGGGGGGGGGGGFDGGGGGEGGGGFGGGGGGGGGGFGGGGGGGGGGGGEFGGGGGGGGGGGEFFFFGCGGGGGGGGGGGGGGGGGFGGFGGGGGCFDCGGCB7FGGGGGGCFGGFGGGGGGGGGGG@FGDFGGGGGFGGGGGGFGGGGGGGGGGGGGGGGGGGGFCGGGEGGC8EGGGGGGGGGGFGGGGFGGGGGGGGGGGGG=F3CEDBGFGGGGFFFFGCGGFF??GG?FDFFCFGFFGF>FBFFGFFFFDFGD
@M02352:288:000000000-CKWC8:1:1101:15871:14876 1:N:0:ATGCGCCG+GTAAGGAG
TACGGAGGATCCAAGCGTTATCCGGAATCACTGGGTTTAAAGGGTCCGTAGGTTGATAATTAAGTCAGAGGTGAAAGCCTGCCGCTTAACGGTAAAATTGCCTTTGATACTGTTTATCTTGAATCATTATGAGGTGGGTAGAATATGTAGTGTAGCGGTGAAATGCATAGATATTACATAGAATACCAATTGCGAAGGCAGATCACTAATAATGTATTGACACTGATGGACGAAAGCGTGGGGAGCGAACAGGATTAGATACCCTGGTAGTCCACGCCGTAA
+
GGGGGGGG:F,EFGGGGGGGGGGGGGGGGG,FGGGFGGGGGGGGG,FFGGGGG<FG9,C,CFGGGGGGGGGGGGGG<,,,CF8FGGEGGGEG=++EF,FGGGGGGGGGGGGG@FG9EFGGGGGGGG,5?FFG,DG<++3,@FGG,EF=,7FGGGGGGGGGGGGGGGAFGGGGGG,@DGGGGGG9FGG@FGGGGGGGGGGGGF2,?EG;,12,?EGGGGGGGGGGGG,90CFCEGGFGGGGGGFFFFGGGGFF??GGFFFFGGGGFFGFFFFFFGFFFF5;GD
@M02352:288:000000000-CKWC8:1:1101:6969:14921 1:N:0:ATGCGCAG+GTAAGGAG
TACGGAGGATCCAAGCGTTATCCGGAATCATTGGGTTTAAAGGGTCCGTAGGTGGATGATTAAGTCAGAGGTGAAATCCTGCAGCTCAACTGTAGAATTGCCTTTGATACTGGTTGTCTTGAGTTATTATGAAGTAGTTAGAATATGTAGTGTAGCGGTGAAATGCATAGATATTACATAGAATACCAATTGCGAAGGCAGATTACTAATAATATACTGACACTGATGGACGAAAGCGTGGGGAGCGAACAGGATTAGATACCCTGGTAGTCCACGCCGTAA
+
GGGGGGGGGGGGGGGGGGGGGGGGGGGGGGGGGGGGGGGGGGGGGGGGGGGGGGGGGGGGGGGGGGGGGGGGGGGGGGGGGGGGGGGGGGGGGGGGGGGGGGGGGGGGGGGGGGGGGGGGGFFGGGGGGGGGGGGGGGGGGGGGGGGGGGGGGGGGGGGGGGGGGGGGGGGGGGGGGGGGGGGGGGGGGFGGGGGGGGGGGGGGGGGFGGGGGGGGGGGGGGGGGGGGGGGGGGGFGGGGGGFFFFGGGGFFFFGGFFFFGGGGFFGFFFFFFGFFFFFFGG
@M02352:288:000000000-CKWC8:1:1101:12631:14945 1:N:0:ATGCGCAG+GTAAGGAG
TACGGAGGGGGTTAGCGTTGTTCGGAATTACTGGGCGTAAAGCGTACGTAGGCGGATTAGTCAGTTAGGGGTGAAATCCCAGGGCTCAACCCTGGAACTGCCCTTAATACTGCTAGTCTTGGGTTCGAGAGAGGTGAGTGGAATTCCGAGTGTAGAGGTGAAATTCGTAGATATTCGGAGGAACACCAGTGGCGAAGGCGGCTCACTGGCTCGATACTGACGCTGAGGTACGAAAGTGTGGGGAGCAAACAGGATTAGATACCCTGGTAGTCCACACCGTAA
+
GGGGGFGGGGGGGGGGGGGGGGGGGGGGGGGGGGGGGGGGGGGGGGGGGGGGGGGGGGGGGGGGGGGGGGGGGGGGGGGGGGGGGGGGGGGGGGGGGGGGGGGGGGGGGGGGGGGGGGGGGGGGGGGGGGGGGGGGGGGGGGGGGGGGGGGGGGGGGGGGGGGGGGGGGGGGGGGGGGGGGGGGGGGGGGGGGGGGGGGGGGGGGGGGGGFGGGGGGGGGGGGGGGGGGGGGGGGFGGGGGGDFFFGGGGFFF:<FBFFFGGGGFFGFFF2>FDF?FFE6GG
@M02352:288:000000000-CKWC8:1:1101:4393:14946 1:N:0:ATGCGCAG+GTAAGGAG
TACGGAGGATCCAAGCGTTATCCGGAATCATTGGGTTTAAAGGGTCCGTAGGTGGATAATTAAGTCAGAGGTGAAAGTTTGCGGCTCAACCGTAAAATTGCCTTTGATACTGGTTATCTTGAATTATTGTGAAGTAGTTAGAATATGTAGTGTAGCGGTGAAATGCATAGATATTACATAGAATACCAATTGCGAAGGCAGATTACTAACAATATATTGACACTGATGGACGAAAGCGTGGGGAGCGAACAGGATTAGATACCCTGGTAGTCCACGCCGTAA
+
GGGGGGGGGGGGGGGGGGGGGGGGGFGGGGGGGGGGGGGGGGGGGGGGGGGGGGGGGGGGGGGGGGGGGGGGGGGGGGGFGGGGGGGGGGGGGGGGGGGGGGGGGGGGGGGGGGGGGGGGGGGGGGGGGGGGGGGGGFGGGGGGGGGGGGGGGGGGGGGGGGGGGGGGGGGGGGGGGGGGGGGGGGGGGGGGGGGGGGGGGGGGGGGGGGGGGGGGGGGGGGGGGGGGGGGGGGGFGGGGGGFBFFGGEGFFFFGGFFFFGGGGFFGFFFFFFGFFF?FFGG
@M02352:288:000000000-CKWC8:1:1101:14181:15096 1:N:0:ATGCGCAG+GTAAGGAG
TACGGAGGGGGTTAGCGTTGTTCGGAATTACTGGGCGTAAAGCGTACGTAGGCGGATTGGAAAGTTGGGGGTGAAATCCCAGGGCTCAACCCTGGAACTGCCTCCAAAACTATCAGTCTAGAGTTCGAGAGAGGTGAGTGGAATTCCAAGTGTAGAGGTGAAATTCGTAGATATTTGGAGGAACACCAGTGGCGAAGGCGGCTCACTGGCTCGATACTGACGCTGAGGTACGAAAGTGTGGGGAGCAAACAGGATTAGATACCCTGGTAGTCCACACCGTAA
+
GGGGGGGGGEE@@DGGGGGGGCGGGGGGFGGGGGGDGGGGGGGGGEGGCFGGGGG>>+4F,CFGGGAFGGGGGGGGGGGE<=FGGFFGGGGGGDGGGGGGGGFFF8FDGGGA@B=EGGGGGGG=@FFDFGGGGGFBF<>FGGFGGGFB;FGGGGG9FGGGGGGG9FGGGEGGGG7+5CFGGGGGGGGFGFEGGGEGGGGGG8C*3CGGGGGGGEGGGGGGGGGG=CGGGGGGEGD>FGGGGGEFFFGGGGFFFFGGFFFFGGGGFFGFFFFFFGFFB?FFGG
@M02352:288:000000000-CKWC8:1:1101:16476:15138 1:N:0:ATGCGCAG+GTAAGGAG
TACGGAGGGTCCGAGCGTTATCCGGAATCATTGGGTTTAAAGGGTCCGCAGGCGGTCGATTAAGTCAGAGGTGAAATCCCATAGCTCAACTATGGAACTGCCTTTGATACTGGTTGACTTGAGTCATATGGAAGTAGATAGAATGTGTAGTGTAGCGGTGAAATGCATAGATATTACACAGAATACCGATTGCGAAGGCAGTCTACTACGTATGTACTGACGCTCATGGACGAAAGCGTGGGGAGCGAACAGGATTAGATACCCTGGTAGTCCACGCCGTAA
+
GGGGGGGGGGGGGGGGGGGGGGGGGGEGGGGGGGGGGGGGGGGGGGGGGGGGGGGGGGGGGGGGGGGGGGGGGGGGGGGGGGGGGGGGGGGGGGGGGGGGGGGGGGGGGGGGGGGGGGGGGFGGGGGGGGGGGGGGGGGGGGGGGGGGGGGGGGAFGGGGGGGGGGGGGGGGGGGGGFGGGGGGGGGGDGGGGGGGGGGGGGGGGGG9FGGGGGGGGGDDGGGGGGGGG6FGEGGFGGGGGGFFFDDGGGFFFBGGFFAFGGGGF>GFB6AFFGF<B?E9<C
@M02352:288:000000000-CKWC8:1:1101:27670:15138 1:N:0:ATGCGCAG+GTAAGGAG
TACGGAGGGTCCAAGCGTTATCCGGAATTATTGGGTTTAAAGGGTCCGCAGGCGGATTAATAAGTCAGTGGTGAAATCTCCAAGCTCAACTTGGAAACTGCCATTGATACTGTTAGTCTTGAATTCAGTCGGAGTAGGCGGAATGTGTAGTGTAGCGGTGAAATGCATAGATATTACACAGAACACCGATAGCGAAGGCAGCCTACTAGGTTTGAATTGACGCTGATGGACGAAAGCGTGGGTAGCGAACAGGATTAGATACCCTGGTAGTCCACGCCGTAA
+
GGGGGGGGGGGGGGGFGFGGGGGGGEFGGGGGGGGGDGGGGGGGGGGGGGGDGGGGGGGGGGGGGGGGGGGGGGGGGGGG9FEGGGGGGGGGGGGGFGGGGGGGGGGGGFGGGGGGGGGGGGGGGGGGGGGGDGGGGGGGGGFGFGGGGGGGGGGCFGGGGGGGGGGGGGGGGFFGGGGGGGGGFGGGDGGG9BEGCGFGEGGGFGGGGGCFF85<CGGGGGGGGGGGGCGGGGGFFGGGGGEFFFGGCD>FB:<F<FFFGGGGFFFFBFAA*0=:BFFF39
@M02352:288:000000000-CKWC8:1:1101:8585:15188 1:N:0:ATGCGCAG+GTAAGGAG
TACGGAGGATCCAAGCGTTATCCGGAATCATTGGGTTTAAAGGGTCCGTAGGTGGATGATTAAGTCAGAGGTGAAATCCTGCAGCTCAACTGTAGAATTGCCTTTGATACTGGTTATCTTGAGTTATTATGAAGTAGTTAGAATATGTAGTGTAGCGGTGAAATGCATAGATATTACATAGAATACCAATTGCGAAGGCAGATTACTAATAATATACTGACACTGATGGACGAAAGCGTGGGGAGCGAACAGGATTAGATACCCTGGTAGTCCACGCCGTAA
+
GGGGGGGGGGGGGGGGGGGGGGGGGGGGGGGGGGGGGGGGGGGGGGGGGGGGGGGGGGGGGGGGGGGGGGGGGGGGGGGGGGGGGGGGGGGGGGGGGGGGGGGGGGGGGGGGGGGGGGGGGCGGGGGGGGGGGGGGGGGGGGGGGGGGGGGGGGGGGGGGGGGGGGGGGGGGGGGGGGGGGGGGGGGGGGGGGGGGGGGGGGGGGGGGGGGGGGGGGGFGGGGGGFGGGGGGGGDFGGGGDGFFFFGGGGFFFFGG??>FGGGGFFFFFF>AFGFBFFFFGG
@M02352:288:000000000-CKWC8:1:1101:18406:15195 1:N:0:ATGCGCAG+GTAAGGAG
TACGGAGGGTCCGAGCGTTAATCGGAATTACTGGGCGTAAAGCGCACGCAGGCGGTTTGTTAAGCTAGATGTGAAAGCCCTGGGCTCAACCTGGGAATTGCATTTAGAACTGGCAGGCTAGAGTTTTGGAGAGGGGAGTGGAATTCCAGGTGTAGCGGTGAAATGCGTAGATATCTGGAGGAACATCAGTGGCGAAGGCGACTCCCTGGTCAGTAACTGACGCTCCTGTGCGAAAGTGTGGGTAGCGAACAGGATTAGATACCCTGGTAGTCCACACCGTAA
+
GFFFE@@@CCFGG:FCE@BFDCDDG7:DFFGG<EFGCF:B<EFGGCCGDGGGGGGGCEFGGEFFGGFFDEED?AEFFGFGGGC7=EFFGDFCDGFBFGFCDFFDCDFEFFGGGGGC>FF=F@F@3,@<>>F@FGGD7CFFGFGGFCEFGDF:FECCECF<<F9BFFEG5?*<;FGCFBB8:FGGGGGFGC<:C88CECFCEGCEGFG:;2:EGFGGGGGFFGGGC)<CF?C55=9BFGGFE55426)97C3<2,273@9FDECFF5C?>FDFFCF?:<>?3>
@M02352:288:000000000-CKWC8:1:1101:14118:15215 1:N:0:ATGCGCAG+GTAAGGAG
TACGGAGGGGGTTAGCGTTGTTCGGAATTACTGGGCGTAAAGCGTACGTAGGCGGATTAGTCAGTCAGAGGTGAAATCCCAGGGCTCAACCCTGGAACTGCCTTTGATACTGCTAGTCTTGAGTTCGAGAGAGGTGAGTGGAATTCCGAGTGTAGAGGTGAAATTCGTAGATATTCGGAGGAACACCAGTGGCGAAGGCGGCTCACTGGCTCGATACTGACGCTGAGGTACGAAAGTGTGGGGAGCAAACAGGATTAGATACCCTGGTAGTCCACACCGTAA
+
GGGGGGGGGGGFGGGGGGGGGGGGGGGGGGGGGGGGGGGGGGGGGGGGGGGGGGGGGGGGGGGGGGGGGGGGGGGGGGGGGGGGGGGGGGGGGGGGGGGGGFGGGGGGGGGGGGGGGGGGGGGGGGGGGGGGGGGGFGGGGGGGGGGGGGGGGGGGGGGGGGGGGGGGGGGGGGGGGGGGGGGGGGGGGGGGGGGGGGGGGGGGGGGGGGGGGGGGGGGGGGGGGGGGGGGGGGGFGGGGDGFFFFGGGGFFFFFGFFFFGGGGFFGFFFF>FGFFFFFBGG
@M02352:288:000000000-CKWC8:1:1101:26076:15233 1:N:0:ATGCGCAG+GTAAGGAG
TACGGAGGGTCCAAGCGTTATCCGGAATCATTGGGTTTAAAGGGTCCGCAGGCGGTCAATTAAGTCAGAGGTGAAAGCCCATCGCTCAACGATGGAACTGCCTTTGATACTGGTTGACTTGAGTTATACGGAAGTAGATAGAATAAGTAGTGTAGCGGTGAAATGCATAGATATTACTTAGAATACCGATTGCGAAGGCAGTCTACTACGTATATACTGACGCTCATGGACGAAAGCGTGGGGAGCGAACAGGATTAGATACCCTGGTAGTCCACGCCGTAA
+
FGGG;F:@FFGGGGGGGGGGG<FFG,@FEG<FGGG@FGGGGG<FGEGGEGGGGGGC@:=EECEFGFGGGGGGGGGGGGGGGFEFGGGGGGGBGGGGGGGGGCGGGFGAFGFEFEDFGEGGGGGFFFFGGFG@<FG<B<B<FGGFB>AFFGGGGGGGGGGGGGGGGG@FFGGFGGGGC;2;CFGCFGGGGGEGGGGGGGGFC@6CGGC9;CFCFGGFGGGGGGGGGG@FFGGGDGGDGGDGGG)8>FGGCG>FBFGGFFFFGGGGFFFFFF7AF7??F8BBGG
@M02352:288:000000000-CKWC8:1:1101:25291:15257 1:N:0:ATGCGCAG+GTAAGCAG
TACGGAGGATCCAAGCGTTATCCGGAATCATTGGGTTTAAAGGGTCCGTAGGTGGATAATTAAGTCAGAGGTGAAATCCTGCAGCTCAACTGTAGAATTGCCTTTGATACTGGTTGTCTTGAGTTATTATGAAGTAGTTAGAATATGTAGTGTAGCGGTGAAATGCATAGATATTACATAGAATACCAATTGCGAAGGCAGATTACTAATAATATACTGACACTGATGGACGAAAGCGTGGGGAGCGAACAGGATTAGATACCCTGGTAGTCCACGCCGTAA
+
GGGGGGGGGFFGGGGGGGGGGGGGGGDG9FGGGGGEGGGGGGGGEF<CFGGGCFFFG,EDGGGGGGFGGGGGGGGGGGGGGGGGGGGGGGGGGGGGGGGGGFGDGGGFGGGGGGGEEGGGGFGGGGGFFGGGGGGGGGGGGGGCFGAFGGGGGGGGGGGGGGFGGGGGGGGGGGGGGGGGGGGGGGGGGGGGGGGGGGGFGGFFGGGGGGDCFGGFGGGCCEGGGGDGGCGGGGGFGDDGGGFDFFGGGGFFFBGF?FFFGGGGFFGFFFFFFGFFFBFFGG
@M02352:288:000000000-CKWC8:1:1101:10307:15290 1:N:0:ATGCGCAG+GTAAGGAG
TACGGAGGGTCCAAGCGTTATCCGGAATCATTGGGTTTAAAGGGTCCGCAGGCGGTCAATTAAGTCAGAGGTGAAAGCCCATCGCTCAACGATGGAACTGCCTTTGATACTGGTTGACTTGAGTTATACGGAAGTAGATAGAATAAGTAGTGTAGCGGTGAAATGCATAGATATTACTTAGAATACCGATTGCGAAGGCAGTCTACTACGTATATACTGACGCTCATGGACGAAAGCGTGGGGAGCGAACAGGATTAGATACCCTGGTAGTCCACGCCGTAA
+
GGGGGGGGGGGGGGGGGGGGGGGGGGGGGGGGGGGGGGGGGGGGGGGGGGGGGGGGGGGGGGGGGGGGGGGGGGGGGGGGGGGGGGGGGGEFGGGGGGGGGGGGGGGGGGGGGGGGGGGGGGGGGGGGGGGGGGGGGGGGGGGGGGGGGGGGGGGGGGGGGGGGGGGGGGGGGGGGGGGGGGGGGGGGGGGGGGGGGGGGGGGGGGGGGGGGGGGGGGGGGGGGGGFGGGGGGGGFGGGGGGFFBFGGEGFFFFGGFFFFEFGGFFGFFFFF?CFFBBF3CD
@M02352:288:000000000-CKWC8:1:1101:8647:15305 1:N:0:ATGCGCAG+GTAAGGAG
TACGGAGGATCCAAGCGTTATCCGGAATCATTGGGTTTAAAGGGTCCGTAGGTGGATAATTAAGTCAGAGGTGAAATCTTGCCGCTTAACGGTAAAATTGCCTTTGATACTGGTTGTCTTGAGTTATTATGAAGTGGTTAGAATATGTAGTGTAGCGGTGAAATGCATAGATATTACATAGAATACCAATTGCGAAGGCAGATCACTAATAATCAACTGACACTGATGGACGAAAGCGTGGGGAGCGAACAGGATTAGATACCCTGGTAGTCCACGCCGTAA
+
GGGGGGGGGFGGGEGGGFFGGGGGGE:FEDGGGGGGGGGFGGGGGGGGGGGGFGGFFGGGGGGGGGGGGGGGGGGGGGGGGGGGGGGGGGDGFGGGGGGGGGGGGGFGGGGFGFFGGGGGGDGFFGFGGGGGGGGGGGGGFGGGGGEFDFGGGGGGGDGEFCGGGGFGGGGGGGGGGGFGDGGGGGG@EFFGGGGGGGFGGGGGGGFFGGGGGGGFGGGGFGC?FDFC?FGGDGGEFGGGGGF?9DGC7DFF??CF<FDFGGFGFFGF9=>A6DFFBBD>GC
@M02352:288:000000000-CKWC8:1:1101:17082:15337 1:N:0:CTGCGCAG+GTAAGGGG
TACGGAGGGGGTTAGCGTTGTTCGGAATTACTGGGCGTAAAGCGCACGTAGGCGGACCAGAAAGTATGGGGTGAAATCCCGGGGCTCAACCCTGGAACTGCCTTGTAAACTCCTGGTCTTGAGGTCGAGAGAGTAGACTGGATTTCCGATGGTAGAGGTGAAATTCGTAGATATTCGGAGGAACACCAGTGGCGAAGGCGGCTAACTGGCTCGATACTGACGCTGAGGTGCGAAACTGTGGGGAGCAAAAAGGATTAGATACCCGGTTAGTCCACACCGTAA
+
GGGGGGGG+@F68FFGGGGEGAFGGG:FGG<FGGG?@FGGGG9F7+@FGGGGGGGG++49,BFGG<,,:BFG:FFGG9=,+3@FGGGGGGGC=3+3,D,3E,@FG=FG,3,,33@,83E,3,,,33***51@F3,,,,,@,?,3,,7C***12,,2@:<<FG9959*403*732+<E8CG7F,4,C*A/AG88/?/C88C/:C*+<+<0*>F8E*//++++****/;8+**/:E5)*02<FG521)9F6*)8(2C7)*)92CF6)7))(.-6**/,-(0.9C
@M02352:288:000000000-CKWC8:1:1101:18150:15349 1:N:0:ATGCGCAG+GTAAGGAG
TACGGAGGGGGTTAGCGTTGTTCGGAATTACTGGGCGTAAAGCGTACGTAGGCGGATTAGTCAGTTAGGGGTGAAATCCCAGGGCTCAACCCTGGAACTGCCCTTAATACTGCTAGTCTTGAGTTCGAGAGAGGTGAGTGGAATTCCGAGTGTAGAGGTGAAATTCGTAGATATTCGGAGGAACACCAGTGGCGAAGGCGGCTCACTGGCTCGATACTGACGCTGAGGTACGAAAGTGTGGGGAGCAAACAGGATTAGATACCCTGGTAGTCCACACCGTAA
+
GGGGGEGGGGGGGGGGGGGGGGGGFGGGGGGGGGGGGGGGGGGGGGGGGGGGGGGGGGGGGGGGGGGGGCEGGGGGGGGGGGGGGGGGGGGGGFGGGFGGGGGGGGGGGGGGGGGGGGGGGFGGGFGGGGGGGGGGGGGGGGGGGGGGGGGGGGGGFFGGGGGGGGGGGGGGGGGGGGGGGGGGGGGGGFGGGGGGGGGGGGGGGGGGGGGGGGGGGGGGGGGGGGGGGFGGGGGFGGGGGGFFFFGGFGFFBFGG<FBFGGGGFF:?AF<AF76???F8FD
@M02352:288:000000000-CKWC8:1:1101:21998:15388 1:N:0:ATGCGCAG+GTAAGGAG
TACGGAGGATCCAAGCGTTATCCGGAATCATTGGGTTTAAAGGGTCCGTAGGTGGATGATTAAGTCAGAGGTGAAATCCTGCAGCTCAACTGTAGAATTGCCTTTGATACTGGTTGTCTTGAGTTATTATGAAGTAGTTAGAATATGTAGTGTAGCGGTGAAATGCATAGATATTACATAGAATACCAATTGCGAAGGCAGATTACTAATAATATACTGACACTGATGGACGAAAGCGTGGGGAGCGAACAGGATTAGATACCCTGGTAGTCCACGCCGTAA
+
GGGGGGGGGGGGGGGGGGGGGGGGGGGGGGGGGGGGGGGGGGGGGGGGGGGGGGGGGGGGGGGGGGGGGGGGGGGGGGGGGGGGGGGGGGGGGGGGGGGGGGGGGGGGGGGGGGGGGGGGGGGGGGGGGGGGGGGGGGGGGGFGGGGGGGGGGGGGGGGGGGGGGGGGGGGGGGGGGGGGGGFGGGGGGGGGGGGGGGGGGFGGGGGGGGGGGGGGGGGGGGGGGGGGGGGGGGGFGGGGGGFFFFGGGGFFFFGGBFAFFFGGFFGFFFFFFGFFFBE9CD
@M02352:288:000000000-CKWC8:1:1101:28572:15396 1:N:0:ATGCGCAG+GTAAGGAG
TACGGAGGGTCCGAGCGTTATCCGGAATCATTGGGTTTAAAGGGTCCGCAGGCGGTCGATTAAGTCAGAGGTGAAATCCCAGGGCTCAACCCTGGAACTGCCTTGTAAACTCCTGGTCTTGAGTTCGAGAGAGGTGAGTGGAATTCCGAGTGTAGAGGTGAAATTCGTAGATATTCGGAGGAACACCAGTGGCGAAGGCGGCTCACTGGCTCGATACTGACGCTGAGGTGCGAAAGTGTGGGGAGCAAACAGGATTAGATACCCTGGTAGTCCACACCGTAA
+
GGGGGCGGGGFGGGGGGGGGGGFGGGEGGGFGGGG@FGGFGGGGGFGGGGGGGGGEFGGGFGGGDFGGGGGGGGGGGGGGGGGGGGGGGGGGGGGGGGGGGGGGGGFGGGGFGGGGGGGGFGGGGGGGFGG<FG<FAE>BFFGGGGGGGGGGGGGFGGGGGGGGGGFGGGGFGGGGGGGGGGGGGGGGGFGGGGGGGGGGGGDEGGGGGGGGCEGGGGGGGGGGGGGGGGGGGGGFCGGGDEFFFDGFCFFFFFGGFFFFGGGGFFGFFFAFFGFFFFF?FG
@M02352:288:000000000-CKWC8:1:1101:18775:15418 1:N:0:ATGCGCAG+GTAAGGAG
TACGGAGGATCCAAGCGTTATCCGGAATCATTGGGTTTAAAGGGTCCGTAGGCGGGCCGTTAAGTCAGGGGTGAAAGTCTGCGGCTCAACCGTAGAAATGCCCTTGATACTGGCGGTCTTGAGTTATGGTGGAGTGGGCGGAATATGTAGTGTAGCGGTGAAATGCATAGATATTACATAGAACACCGATCGCGAAGGCAGCTCACTAACCATAAACTGACGCTGATGGACGAAAGCGTGGGGAGCGAACAGGATTAGATACCCTGGTAGTCCACGCCGTAA
+
GGGGGGGGGGGGGGGGGGGGGGGGGEGGGGGGGGGGGGGGGGGGGGGGGGGGGGGGGGGGGGGGGGGGGGGGGGGGGGGGGGGGGGGGGGGGGGGGGGGGGGGGGGFGGGGGGGGGGGGGGGGGGEFGGGGGGGGGGGGGGFEGGGGGGGGGGGGGGGGGGGGGGGGGGGGGGGGGGGGGGGGGGGGGGGGGGGGGGGGGGGGGGGGGGGGGGGFGGGGGGGGGGGGGGGFGGGGFGGGGGGEB>EGDGG>??BFGFFFFGGGGFFGFFFFFFGFFBBE9GD
@M02352:288:000000000-CKWC8:1:1101:21181:15449 1:N:0:ATGCGCAG+GTAAGGAG
TACGGAGGGGGTTAGCGTTGTTCGGAATTACTGGGCGTAAAGCGTACGTAGGCGGATTGGAAAGTTGGGGGTGAAATCCCAGGGCTCAACCCTGGAACTGCCTCCAAAACTATCAGTCTAGAGTTCGAGAGAGGTGAGTGGAATTCCAAGTGTAGAGGTGAAATTCGTAGATATTTGGAGGAACACCAGTGGCGAAGGCGGCTCACTGGCTCGATACTGACGCTGAGGTACGAAAGTGTGGGGAGCAAACAGGATTAGATACCCTGGTAGTCCACACCGTAA
+
GGGGGGGGGGGGGGGGGGGGGGGGGGGGGGGGGGGGGFGGGGGGGGGGGGGGGGGDEGGGGGGFGGGGGGGGGGGGGGGGGGGGGGGGGGGGGGGGGGGGGGGGGGGGGGGGGGGGGGGGGGGGGGGGGGGGGGGGGGGGGGGGGGGGGGGGGFGGGGGGGDGGGGGGGGGGGGGGGGGGGGGGGGGGGGGGGGGGGCGGGGGGGGGFGGGGGGGGGGGGGGGGGGGGGGFG5@DEGGGGGGFFFEGGEFFFBFGGFFFFGGGG?@FFFF<>FFF?BFF<F>
@M02352:288:000000000-CKWC8:1:1101:27736:15458 1:N:0:ATGCGCAG+GTAAGGAG
TACGGAGGGTCCAAGCGTTATCCGGAATCATTGGGTTTAAAGGGTCCGTAGGCGGGCAATTAAGTCAGAGGTGAAATCCCACAGCTCAACTGTGGAACTGCCTTTGATACTGGTTGTCTTGAGTTATATGGAAGTAGATAGAATGTGTAGTGTAGCGGTGAAATGCATAGAGATTACACAGAATACCGATTGCGAAGGCAGTCTACTACGTATATACTGACGCTGAGGGACGAAAGCGTGGGGAGCGAACAGGATTAGATACCCTGGTAGTCCACGCCGTAA
+
GGGGGGGGGGGGGGGGGGGGGGFFFGGGGGGGGGGGGGGFGGGGGGGGGGGGGGGGGGGGGGGGGGGGGGGGGGGGGGGGGGGGGGGGGGGGGGGGGGGGGGGGGGGGGGGGGGGGGGGGGCGGFGGFGGGGGGGGGGGGGGCFGGGGGGGGGGGGGGGGGGGGGGGGGGGGGGGGGGGGGDGGGGGGGGGGGGGGGGGGGGGGGGGGGGGGGGGGGGGGGGGGGGGGGGFGGGGDFE<EGDEFFFGGGDFF:?GGFFFFGGGGFFGFFFF<FGFFFFFFGD
@M02352:288:000000000-CKWC8:1:1101:27714:15459 1:N:0:ATGCGCAG+GTAAGGAG
TACGGAGGGTCCAAGCGTTATCCGGAATCATTGGGTTTAAAGGGTCCGTAGGCGGGCAATTAAGTCAGAGGTGAAATCCCACAGCTCAACTGTGGAACTGCCTTTGATACTGGTTGTCTTGAGTTATATGGAAGTAGATAGAATGTGTAGTGTAGCGGTGAAATGCATAGAGATTACACAGAATACCGATTGCGAAGGCAGTCTACTACGTATATACTGACGCTGAGGGACGAAAGCGTGGGGAGCGAACAGGATTAGATACCCTGGTAGTCCACGCCGTAA
+
GGGGGGGGGGGGGGGGGGGGGGGGGGEDFGGGGGGGGGGGGGGGGGGGGFGGGGGGGGGGGGGGGGFGGGGCGGGGGGGGGGGGGGGGGGFGGGGGGGGGGGGGGGGGGGGGGGGGGGGGGGGGFGGGGGGGGGGGGGGGGGFGGGGGGGGGGGFGGGGGGGGGGGGGGGGGGGCGGGGGGGGGFFGGGDEEGGGGGGGGGGGGGGGGGGGGGGGGGGGGGGGGGGGGEGGGGGGEGGGGGEF?9EGGGGFFFB<CBFFFGGGGFFFF9FBF=FFFFFFFGG
@M02352:288:000000000-CKWC8:1:1101:24065:15505 1:N:0:ATGCGCAG+GTAAGGAG
TACGGAGGGGGTTAGCGTTGTTCGGAATTACTGGGCGTAAAGCGTACGTAGGCGGATTGGAAAGTTGGGGGTGAAATCCCAGGGCTCAACCCTGGAACTGCCTCCAAAACTATCAGTCTAGAGTTCGAGAGAGGTGAGTGGAATTCCAAGTGTAGAGGTGAAATTCGTAGATATTTGGAGGAACACCAGTGGCGAAGGCGGCTCACTGGCTCGATACTGACGCTGAGGTACGAAAGTGTGGGGAGCAAACAGGATTAGATACCCTGGTAGTCCACACCGTAA
+
GGGGGFEGGGGGGGGGGGGGGGGGGGGGGGGGGGGGGGGGGGGGGGGGGGGGGGGGGGGGGDFFGGGGGGGGGGGGGGGGGGGGGGGGGGGGGGGGGGGGGGGGGGGGGGGGGGGGGGGGGGGGGGGGGGGGGGGGFGGGGGGGGGGGGGGGGGGGGGGGGGGGGGGGGGGGGGGGGGGGGGGGGGGGGGGGGGGGGGGGGGGGGGGGGGGGGGGGGGGGGGGGGGGGGGGGGGDDC7CFEGFFFFGGGGFFFFFF?FAFGGGGFFGFF?<AFGFFFFF:GG
@M02352:288:000000000-CKWC8:1:1101:7486:15565 1:N:0:ATGCGCAG+GTAAGGAG
TACGGAGGGGGTTAGCGTTGTTCGGAATTACTGGGCGTAAAGCGCACGTAGGCGGATCAGAAAGTATAGGGTGAAATCCCAGGGCTCAACCCTGGAACTGCCTTGTAAACTCCTGGTCTTGAGTTCGAGAGAGGTGAGTGGAATTCCGAGTGTAGAGGTGAAATTCGTAGATATTCGGAGGAACACCAGTGGCGAAGGCGGCTCACTGGCTCGATACTGACGCTGAGGTGCGAAAGTGTGGGGAGCAAACAGGATTAGATACCCTGGTAGTCCACACCGTAA
+
GGGGGEGGGGGBFGGGGFF7FGGGGCEDFFGFGGGGGCCEGGFGGDGGGEFGGGGFEGGGGGFFGGGGGGGGGGGGGGFGGGGEGFCGFFGGGGGGGGGGGGGGFGGGGGGGGGGGGGGGGCFFCCFFGFGGGGGFGGGAFGGGGGGG>FGGFGGGGGGGGGGFGGGGGGGGGFGGGGDGGGGFFGGGGFGGGGEDEEEGGGGGGGCGGGGGGGGFDGGGGGGEGGGG6:FGDEGBCFGGGGF:0@GGGGFFFFGGFFFFGGGFFFFFFFADFFFF04>:DD
@M02352:288:000000000-CKWC8:1:1101:22214:15620 1:N:0:ATGCGCAG+GTAAGGAG
TACGGAGGGTCCAAGCGTTATCCGGAATCATTGGGTTTAAAGGGTCCGCAGGCGGTCAATTAAGTCAGAGGTGAAATCCCATAGCTTAACTATGGAACTGCCTTTGATACTGGTTGACTTGAGTTATACGGAAGTAGATAGAATAAGTAGTGTAGCGGTGAAATGCATAGAGATTACTTAGAATACCGATTGCGAAGGCAGTCTACTACGTATATACTGACGCTCATGGACGAAAGCGTGGGGAGCGAACAGGATTAGATACCCTGGTAGTCCACGCCGTAA
+
GGGGGGGGGGGGGGGGGGGGGGGGGGGGGGGGGGGGGGGGGGGGGGGGGGGGGGGGGGGGGGGGGGGGGGGGGGGGGGGGGGGGGGGGGGG<FGGGGGGGGGGGGGGGGGGGGGGGGGGGGGGGGGGGGGGGCFGGGGGGGGGGGGGGGGGGGGGGGGGGGGGGGGGGGGGGGGGGGGGGGGGGGGGGGGGGGGGGGGGGGGGGGGGGGGGGGGGGGGGGGGGGGGGGGGGGGGGFGGGGGGFFFFGGEGFFFFGGFFFFGGGGFFGFFFFFFGFFFFFFGG
@M02352:288:000000000-CKWC8:1:1101:6703:15655 1:N:0:ATGCGCAG+GTAAGGAG
TACGGAGGGGGTTAGCGTTGTTCGGAATTACTGGGCGTAAAGCGTACGTAGGCGGATTGGAAAGTTGGGGGTGGAATCCCAGGGCTCAACCCTGGAACTGCCTCCAAAACTATCAGTCTAGAGTTCGAGAGAGGTGAGTGGAATTCCAAGTGTAGAGGTGAAATTCGTAGATATTCGGAAGAACACCAGTGGCGAAGGCGGCTCACTGGCTCGATACTGACACTGATGGACGAAAGCGTGGGGAGCGAACAGGATTAGATACCCTGGTAGTCCACGCCGTAA
+
GGGGGGGGGGGGGGGGGGGGGGGGGGGGGGGGGGGGGGGGGGGGGGGGGGGGGGGGGGGGGGGGGGGGGGGGG+BFGGGGGGGGGGGGGGGGGGGGGGGGGGGGGGGGGGGGGGGGGGGGGGFGGGGGGGGGGGGGGGGGGGGGGGGGGGGGGGGGGGGGGGGGGGGGGGGGGGGGGGGGGGGGGGGGGGGGGGGGGGGGGGGGGGGGGGGGGGGGGGGGGGGGGGGFFGGGGGD:FGDGGGFFFFGGGG@FBBGGFF<FFGGGFFGFAFFFFGFFBFFFGG
@M02352:288:000000000-CKWC8:1:1101:2020:15682 1:N:0:ATTCGCAG+GTAAGGAG
TACGGAGGATCCAAGCGTTATCCGGAATCATTGGGTTTAAAGGGTCCGTAGGTGGATAATTAAGTCAGAGGTGAAATTTTGCCGCTTAACGGTAAAATTGCCTTTGATACTGGTTGTCTTGAGTTATTATGAAGTGGTTAGATTATGTAGTGTAGCGGTGAAATGCATAGATATTACATAGAATACCAATTGCGAAGGCAGATCACTAATAATCAACTGACACTGATGGACGAAAGCGTGGGGAGCGAACAGGATTAGATACCCTGGTAGTCTACGCCGTAA
+
GGGG7FGG7F<F9,EFGGGGGGGG7B6CFGGGGGG:@FFFGF@CFEEFGGGGFEC=CFAFFG,FGGAGFDGG,CFGG,F?<<9FCG+CEF:+8B+C,@<?,FA?FF,85C,E=F<C??FFF9D5F9<FGCFD<DGGG?ADEG,C>F,CDAF<C=9,><:BFG,@>DCF7D,@5,3=DGGFGG,ECF,9,,@BE585>*585AF8:29CCC+BGGGG6B?,8:++0:@+0*>DEGG:*:>CGGF?93DG5C551(90)9)/<<A6?F3))*.6*:1-42)4DD
@M02352:288:000000000-CKWC8:1:1101:25858:15704 1:N:0:ATGCGCAG+GTAAGGAG
TACGGAGGGGGTTAGCGTTGTTCGGAATTACTGGGCGTAAAGCGCACGTAGGCGGATCAGAAAGTATAGGGTGAAATCCCAGGGCTCAACCCTGGAACTGCCTTGTAAACTCCTGGTCTTGAGTTCGAGAGAGGTGAGTGGAATTCCGAGTGTAGAGGTGAAATTCGTAGATATTCGGAGGAACACCAGTGGCGAAGGCGGCTCACTGGCTCGATACTGACGCTGAGGTGCGAAAGTGTGGGGAGCAAACAGGATTAGATACCCTGGTAGTCCACACCGTAA
+
GGGGGFGGGGGGGGGFGGGGGGGGGGGGGGGGGGGGGGGGGGGGEEGGGGGGGGGGGGGGCFGGGGGGGGGGGGGGGGGGGGGGGGGGGGGGGGGGGGGGGGGGGGGFFGGGFGGGGGGGGGGGGGGGGGGFFGFGGGGGGGGGGGGGGGGGGGGGGGGGGGGGGGGGGGGGGGGGGGGGGGGGGGGGGGGGGGGGGGGGGGGGGGGGGG:FECFFE?FGGGDEEGGGGGGGGGGFGGGGGGEFFFGG?FFF?FGGFFFFGGGGFFGFFFBDFGFFFFD179
@M02352:288:000000000-CKWC8:1:1101:18891:15709 1:N:0:ATGCGCAG+GTAAGGAG
TACGGAGGATCCAAGCGTTATCCGGAATCATTGGGTTTAAAGGGTCCGTAGGTGGATAATTAAGTCAGAGGTGAAATCTTGCCGCTTAACGGTAAAATTGCCTTTGATACTGGTTGTCTTGAGTTATTATGAAGTGGTTAGAATAAGTAGTGTAGCGGTGAAATGCATAGAGATTACTTAGAATACCGATTGCGAAGGCAGTCTACTACGTATATACTGACGCTCATGGACGAAAGCGTGGGGAGCGAACAGGATTAGATACCCTGGTAGTCCACGCCGTAA
+
GGGGGGGGGGGGGGGGGGGGGGGGGGGGGGGGGGGFGGGGGGGGGGGGGGGGFGGFGGGGGGGGGGGGGGGGGGGGGGGGGGGGGGGGGGGGGGGGGGGGGGGGGGGGGGGGGGFGGGGGGGGGGGGGGGGGGGGGGGGGGGGGGGGGGGGGGGGGGGGGGGGGGGGGGGGGGGGGGGGGGGGGGGGGGGGGGGGGGGGGGGGGGGGGGGGGGGGGGGGGGGGGGGGGGGGGGGGFGGGGGGFFFFGGGGFFFFGGFFFFGGGGFFGFDFFFFGFFFFFBGG
@M02352:288:000000000-CKWC8:1:1101:15913:15736 1:N:0:ATGCGCAA+GTAAGGAG
TACGGAGGGTCCGAGCGTTATCCGGAATCATTGGGTTTAAAGGGTCCGCAGGCGGTCGATTAAGTCAGAGGTGAAATCCCATAGCTCAACTATGGAACTGCCTTTGATACTGGTTGACTTGAGTCATATGGAAGTAGATAGAATGTGTAGTGTAGCGGTGAAATGCATAGATATTACACAGAATACCGATTGCGAAGGCAGTCTACTACGTATGTACTGACGCTCATGGACGAAAGCGTGGGGAGCGAACAGGATTAGATACCCTGGTAGTCCACGCCGTAA
+
GGGGGGGGGGGGGEGGGFGGGGGGGCGGGFFGGGGFGGGGGGGGGGGGGGGGGGGGGGGGGGGGGGGGGGGGGGGGGGGGGGGGGGGGGGGGGGGGGGGGGGGGGGGGGGGGGGGGGGGGGGGGGGGGGGGGGGGGGGGGGGGGGFGGGGGGGGGGGGGGGGGGGGGGGGGGGGGGGGGGGGGGGGGGGGGGGGGGGGGGGGGGGGGGGGGGGGGGGGGGGGGGGGGGGGGGGGGFGGGGGGFFFFGGGGFFFFFFDFFFGGGGFFGFFFFFFGFFFFFFGG
@M02352:288:000000000-CKWC8:1:1101:7827:15742 1:N:0:ATGCGCAG+GTAAGGAG
TACGGAGGGTCCGAGCGTTATCCGGAATTATTGGGTTTAAAGGGTCCGTAGGCGGGCAGTTAAGTCAGAGGTGAAAGTTTGCGGCTCAACCGTAAAATTGCCTTTGATACTGATTGTCTTGAGTCATGGTGAAGTTGGCGGAATATGTAGTGTAGCGGTGAAATGCATAGATATTACATAGAACACCGATTGCGAAGGCAGCTGACTAACCATGTACTGACGCTGATGGACGAAAGCGTGGGGAGCGAACAGGATTAGATACCCTGGTAGTCCACGCCGTAA
+
GGGGGGGGGGGGGGGGGGGGGGGGGFGGGGGGGGGGGGGGGGGGGGGGGGGGGGGGGGGGGGGGGGGGGGGGGGGGGGGGGGGGGGGGGGGGGGGGGGGGGGGGGGGGGGGGGGGGGGGGFFDGGGGGGGGGGGGGGGGGGGGGGGGGGGGGGGGGGGGGGGGGGGGGGGGGGGGGGGGGGGGGGGGGGGGGGGGGGGGGGGGGGGGGGGGFGGGGGGGGGGGGGGGGGGGGGGGFGGGGGGFFFFGG=DFFF?GGFFFFGGGGFFGFFFFBFGFFFBFFGG
@M02352:288:000000000-CKWC8:1:1101:14592:15743 1:N:0:ATGCGCAG+GTAAGGAG
TACGGAGGGGGTTAGCGTTGTTCGGAATTACTGGGCGTAAAGCGCGCGTAGGTGGTTGTTTAAGTTAGATGTGAAAGCCCTGGGCTTAACCTAGGAACTGCATTTAATACTGGGCAACTAGAGTATGGTAGAGGGAAGTGGAATTCCACATGTAGCGGTGAAATGCGTAGAGATGTGGAGGAACACCAGTGGCGAAGGCGACTTCCTGGACCAATACTGACACTGAGGTGCGAAAGCGTGGGGAGCAAACAGGATTAGATACCCTGGTAGTCCACGCCGTAA
+
GGGGGGGGGGGGGGGGGGGGGGGGGGGGGGGGGGGGGGGGGGGGGGGGGGGGGGGGGGGGGGGGGGGGGGGGGGGGGGGGGGGGGGGGGGGGGGGGGGGGGGGGGGGGGGGGGGGGGGGGGGGGGGGGGGGGGGGGGGGGGGGGGGGGGGGGGGGGGGGGGGGGGGGGGGGGGGGGGGGGGGGGGGGGGGGGGGGGGGGGGGGGGGGGGGGGGGGGGGGGGGGGGGGGGGGGGGGFGGGGGGFFFFGGGGFFFFGGFFFFGGGGFFGFFFFFFGFFFFFFGD
@M02352:288:000000000-CKWC8:1:1101:23870:15749 1:N:0:ATGCGCAG+GTAAGGAG
TACGGAGGGGGTTAGCGTTGTTCGGAATTACTGGGCGTAAAGCGTACGTAGGCGGATTGGAAAGTTGGGGGTGAAATCCCAGGGCTCAACCCTGGAACTGCCTCCAAAACTATCAGTCTAGAGCTCGAGAGAGGTGAGTGGAATTCCAAGTGCAGAGGTGAAATTCGTAGATATTTGGAGGAACACCAGTGGCGAAGGCGGCTCTCTTGCTCGATACTGACGCTGAGGTACGAAAGTGTGGGGAGCAACCAGGATTAGATACCCTGGTAGTCCACCCCGTAA
+
GGGGEFEFD6+8@<@AF:CG6,C@:FEF@FF@<F@A7886-6?:=CFDFGFGFEF:4CC=,55:?B,E+>F6F@EFG<3D<FGC@EF<FGGGFC>8>3>BF<AFEG<FCF<3@FBECFFGGGFC93C*@:>FECGG,3@@*,77<<F93:7C,>C,*CF7<FEG2,1?*=7,?<CC92CF@G8FGGGGGFFGG>>8/CF88=EA+30+<CF?>5A@EF<:+:58?)/;C?FD58<>C?29EE7(,7*C*7)7((*2)6)=+0A6FF*?2=46?7*((()-9>
@M02352:288:000000000-CKWC8:1:1101:4450:15758 1:N:0:ATGCGCAG+GTAAGGAG
TTCCAGCTGCAATAGCGTATCTCAATAACTGTTGCTGCGAGGCGAGCTACCTCCTGCAGCGTCCGTTGGGTTCCGGGTGGAGGATGGTTGCAAAGTTGAAACTTAAATAAATTGGCGG
+
GGGGGGGGGGGGGGGGGGGFGGGGGGGGFFGGGGGGGGGGGGGGGGGGGGGGGGGGGGGGGGGGGGGGGGGGGGGGGGGGGGGCFGGGFGGGGGGGGGF@FGGGGGGGGGGGGGGGGG
@M02352:288:000000000-CKWC8:1:1101:3771:15769 1:N:0:ATGCGCAG+GTAAGGAG
TACGGAGGATCCAAGCGTTATCCGGAATCATTGGGTTTAAAGGGTCCGTAGGTGGATGATTAAGTCAGAGGTGAAATCCTGCAGCTCAACTGTAGAATTGCCTTTGATACTGGTTGTCTTGAGTTATTATGAAGTAGTTAGAATATGTAGTGTAGCGGTGAAATGCATAGATATTACATAGAATACCAATTGCGAAGGCAGATTACTAATAATATACTGACACTGATGGACGAAAGCGTGGGGAGCGAACAGGATTAGATACCCTGGTAGTCCACGCCGTAA
+
GGGGGGGGGGGGGGGGGGGGGGGGGGGGGGGGGGGGEGGGGGGGGGGGGGGGGGGGGGGGGGGGGFGGGGGGGGGGGGGGGGGGGGGGGGGGGGGGGGGGGGGGGGGGGGGGGGEGGGGGGGGGGGGGGGGGGGGGGGGFFGGGGGGGGGGGGGGGGGGGGGGGGGGGGGGGGGGGGGGGGGGGGGGGGGGGGDEEGGGGGGGGGGGGGFGGGGGGGGGGGGGGGFFFGGGGGGGFGGGGGGF;@FGGGGFFFFGGFFA=FFGGFFGFFFFFFGFFFFEFGG
@M02352:288:000000000-CKWC8:1:1101:9190:15788 1:N:0:ATGCGCAG+GTAAGGAG
TACGGAGGATCCAAGCGTTATCCGGAATCATTGGGTTTAAAGGGTCCGTAGGTGGATAATTAAGTCAGAGGTGAAATCCTGCAGCTCAACTGTAGAATTGCCTTTGATACTGGTTGTCTTGAGTTATTATGAAGTAGTTAGAATATGTAGTGTAGCGGTGAAATGCATAGATATTACATAGAATACCAATTGCGAAGGCAGATTACTAATAATATACTGACACTGATGGACGAAAGCGTGGGGAGCGAACAGGATTAGATACCCTGGTAGTCCACGCCGTAA
+
GGGGGGGGGGGGGGGGGGGGGGGGGGDGCGGGGGGGGGGGGGGGGEFGGGGGGGGGGGGGGGGGGGGGGGGGGGGGGG@FGGFGGGGGGGFGGGGGGGGGGDGGGGGGGGGGGFGGGGGGGGGGGGGGGGGGGGGGGGFFGGGGFFGGGGGGGGGGGGGGGGGGGGGGGGGGGGGGGGGGGGGGCGGGGGGGGGGGGGGGGGG@GGGGFFDFFGGGGGGGGGGGGGGGFCFGGGGF4CDGGGFFFFDDGGFFFFGGFFFFGGGGFFGFFFBFFGFFFFFFGG
@M02352:288:000000000-CKWC8:1:1101:21662:15796 1:N:0:ATGCGCAG+GTAAGGAG
CACGAACTGTGCGAACGTTATTCGGAATCACTGGGCTTAAAGGGTGCGTAGGCGGTCAGGTAGGTCAGATGTGAAAGCCCACGGCTCAACCGTGGAATTGCGTTTGAAACCACTTGACTTGAGTAAGATAGAGGTAAGCGGAACTGATGGTGGAGCGGTGAAATGCGTTGATATCATCAGGAACACCGGTGGCGAAAGCGGCTTACTGGGTCTTTACTGACGCTGAGGCACGAAAGCTAGGGGAGCGAACGGGATTAGATACCCCGGTAGTCCTAGCTGTAA
+
<,C@FDC@F6<FG>:FC6-EF,CEF7@F,@EA@@FGCC<@@EEG<@CFEGGDGDGGGGGGGGDFFCCEGFG,?FEFDFFGEGE:@+FFGCEF?FGGGE<FGECCFCDFGGF8FGGGFCFCGDFFD>FA@FFFGFFEFGGGGGEE:FCFFGFGGG83FFCEGFG9DFGGDGFGFCFFFGGGDFFBFGGGGGGCGGGEEECCC5:*<:FCF5FFGCFG9CG92*5CCDGFFCGGGGGEF<CEFED1;:C5:573247C>F>FC02*87976BD48:8)4<4422
@M02352:288:000000000-CKWC8:1:1101:18298:15818 1:N:0:ATGCGCAG+GTAAGGAG
TACGGAGGATCCAAGCGTTATCCGGAATCATTGGGTTTAAAGGGTCCGTAGGTGGATGATTAAGTCAGAGGTGAAATCCTGCAGCTCAACTGTAGAATTGCCTTTGATACTGGTTGTCTTGAGTTATTATGAAGTAGTTAGAATATGTAGTGTAGCGGTGAAATGCATAGATATTACATAGAATACCAATTGCGAAGGCAGATTACTAATAATATACTGACACTGATGGACGAAAGCGTGGGGAGCGAACAGGATTAGATACCCTGGTAGTCCACGCCGTAA
+
GGGGGGGGGGGGGGGGGGGGGGGGGGGGGGGGGGGEFGGGGGGGGGGGGGGGGGGGGGGGGGGGGGGGGGGGGGGGGGGGGGGGGGGGGGGGGGGGGGGGGGGGGGGGGGGGGGGGGGGGGGGGGGGGGGGGGGGGGFGGGGGGGGGGGGGGGGGGGGGGGGGGGGGGGGGGGGGGGGGGGGGGGGGGGGGGGGGGGGGGGGGGGGGGGGGGGGGGGGGGGGGFGGGGGGGGGGGFGGGGGGFFFFGGEGFFFFGGFFFFGGGGFFGFFFFFFGFFFFFBGC
@M02352:288:000000000-CKWC8:1:1101:8287:15819 1:N:0:ATGCGCAG+GTAAGGAG
TACGGAGGGTGCAAGCGTTATCCGGAATCATTGGGTTTAAAGGGTCCGTAGGCGGGCATATAAGTCAGTGGTGAAATGCTGTGGCTCAACCATAGCACTGCCATTGATACTGTATGTCTTGAATTATTGTGAAGTGGTTAGAATATGTAGTGTAGCGGTGAAATGCTTAGATATTACATAGAATACCGATTGCGAAGGCAGATCACTAACAATATATTGACGCTGATGGACGAAAGCGTAGGTAGCGAACAGGATTAGATACCCTGGTAGTCTACGCCGTAA
+
GGGGGEGGGGGGGGGGGGGGGGGGGGGGGGGGGGGGGGGGGGGGGGGGGGGGGGGEGGGGGGGGGGGGGGGGGGGGGGGGGGGGGGGGGGGGGGGGGGGGGGGGGGGGGGGGGGGFGGGGGGFGGGGFGGGGGGGGGGGGGGGGGGGGGGGGGGGGGGCFGGGGGGGGGGGGGGGGGGGGGGGGGGGGGGGGGGECGGGGGGFGGGGGGGGGFGGGGGGGGGGGGGGGGGGGGGGFGG<CGGFBFFGGGGFFFFG>?FFFGGGGFFG?2FAA=DFFFFE;DD
@M02352:288:000000000-CKWC8:1:1101:4200:15886 1:N:0:ATGCGCAG+GTAAGGAG
TACGGAGGGGGTTAGCGTTGTTCGGAATTACTGGGCGTAAAGCGTACGTAGGCGGATTGGAAAGTTGGGGGTGAAATCCCAGGGCTCAACCCTGGAACTGCCTCCAAAACTATCAGTCTAGAGTTCGAGAGAGGTGAGTGGAATTCCAAGTGTAGAGGTGAAATTCGTAGATATTTGGAGGAACACCAGTGGCGAAGGCGGCTCACTGGCTCGATACTGACGCTGAGGTACGAAAGTGTGGGGAGCAAACAGGATTAGATACCCTGGTAGTCCACACCGTAA
+
GGGGG@FGGGGGGGGGGGGGGGGGGGGGGGGGGGGGGGGGGGGGGGGGGGGGGGGGGGGGGGGEFGGGGGGGGGFGGGGGGDFGGGGGGGGEGGFGGGGFGGGGGGGGGGGGGGGGGGGGGGGGGGGFGGGCGGGGFGGGGGGGGGGGGFFGFGFFGGGGGGFFGGGGFGDGFGGGGGFGGGGGGGGGGGGGGGGGGGGCEGGGGGGGGGGGGCGGGGFFGGE5CDFEGFGGEGGFGCFEGD><BFGFGG@F?FGGFF2FFGFDFFF74884=FFFF:@FGG
@M02352:288:000000000-CKWC8:1:1101:3294:15924 1:N:0:ATGCGCAG+GTAAGGAG
TACGGAGGATCCAAGCGTTATCCGGAATCATTGGGTTTAAAGGGTCCGTAGGTGGATGATTAAGTCAGAGGTGAAATCCTGCAGCTCAACTGTAGAATTGCCTTTGATACTGGTTGTCTTGAGTTATTATGAAGTAGTTAGAATATGTAGTGTAGCGGTGAAATGCATAGATATTACATAGAATACCAATTGCGAAGGCAGATTACTAATAATATACTGACACTGATGGACGAAAGCGTGGGGAGCGAACAGGATTAGATACCCTGGTAGTCCACGCCGTAA
+
GGGGGGGGGGGGGGGGGGGGGGGGGGGFGGGGGGGGGGGGGGGGGGGGFGGGGGGGGGGGGGGGGGGGGGGGGGGGGGGGGGGGGFGGGGGGGGGGGGGG9GGGGGGGGGGGGGGGGGGGGGGGGGGGGGGGGGGGFGGGGGGFGGGGGGGGGGGCGGGGGGGGGGGFGGGGGGFGGGFFGGGCFFFDFGGGGGCEGGGGGGGGGGGGGGGGGGGGGGGGGGGGGGGGFGGGGGDFFDDEGGDFFFGGGGEFFFGFFFFFGC@F?FGFBFFFFCFF6?EFGD
@M02352:288:000000000-CKWC8:1:1101:27972:15925 1:N:0:ATGCGCAG+GTAAGGAG
TACGGAGGATCCAAGCGTTATCCGGAATCATTGGGTTTAAAGGGTCCGTAGGTGGATGATTAAGTCAGAGGTGAAATCCTGCAGCTCAACTGTAGAATTGCCTTTGATACTGGTTGTCTTGAGTTATTATGAAGTAGTTAGAATATGTAGTGTAGCGGTGAAATGCATAGATATTACATAGAATACCAATTGCGAAGGCAGATTACTAATAATATACTGACACTGATGGACGAAAGCGTGGGGAGCGAACAGGATTAGATACCCTGGTAGTCCACGCCGTAA
+
G9FDEGGGGGFFGFGGGFFGGGGEG@FGGGGGGEGFEGGGGGG>FFDGCEC7CFG<9FFGGG9AFFFGGGCCFEGGFGGGGDF<FCEF?<?EEFAEFGGFGGGGDFEFAEFGGGGG=?EFF,FFDGGGGFCEFGGCFGEGGGGGFADFGCEFF:DFECGGGGCFGGFFC8DFAFEGGGGGCFFFFGFG<FGFGGDCCECBCCGCFGFGFGGGG@@@<C,,>C<CCFGG,,27CEDEFC*CDE>?FEGCEC@F?FFGF*)8<AC46>C;<=<<4CFFFF>6C7
@M02352:288:000000000-CKWC8:1:1101:13984:15967 1:N:0:ATGCGCAG+GTAAGGAG
TACGGAGGGGGTTAGCGTTGTTCGGAATTACTGGGCGTAAAGCGTACGTAGGCGGATTGGAAAGTTGGGGGTGAAATCCCAGGGCTCAACCCTGGAACTGCCTCCAAAACTATCAGTCTAGAGTTCGAGAGAGGTGAGTGGAATTCCAAGTGTAGAGGTGAAATTCGTAGATATTTGGAGGAACACCAGTGGCGAAGGCGGCTCACTGGCTCGATACTGACGCTGAGGTACGAAAGTGTGGGGAGCAAACAGGATTAGATACCCTGGTAGTCCACACCGTAA
+
GGGGGGGGGGGGGGGGGGGGGGGGGGGGGGGGGGGGGGGGGGGGGGGGGGGGGGGGGGGGGGGGGGGGGGGGGGGGGGGGGGGGGGGGGGGGGGGGGGGGGGGGGGGGGGGGGGGGGGGGGGGGGGGGGGGGGGGGGGGGGGGGGGGGGGGGGGGGGGGGGGGGGGGGGGGGGGGGGGGGGGGGGGGGGGGGGGGGGGGGGGGGGGGGGGGGGGGGGGGGGGGGGGGGFGGGGGGFGGGGGGFFFFGGGCFF??GFBFFFGGGGFFGFFFFFFGF>FFFBGG
@M02352:288:000000000-CKWC8:1:1101:25202:15984 1:N:0:ATGCGCAG+GTAAGGAG
TACGGAGGATCCAAGCGTTATCCGGAATCATTGGGTTTAAAGGGTCCGTAGGTGGATGATTAAGTCAGAGGTGAAATCCTGCAGCTCAACTGTAGAATTGCCTTTGATACTGGTTGTCTTGAGTTATTATGAAGTAGTTAGAATATGTAGTGTAGCGGTGAAATGCATAGATATTACATAGAATACCAATTGCGAAGGCAGATTACTAATAATATACTGACACTGATGGACGAAAGCGTGGGGAGCGAACAGGATTAGATACCCTGGTAGTCCACGCCGTAA
+
GGGGGGGGGFCFGGGGGGGGGFGGGGGGGGGGGGGFGGGGGGGGGGGGGGGGEEGGGGGGGGGGGGGGGGGGGGGGGGGGGGGGGGGGGGGGGGGGGGGGGGGGGGGGGGGGGGGGGGGGGGGGGGGGGGGGGGGGGCEGGGGGGGGGGGGGGGGGGGGGGGGGGGGGGGGGGGGGGGGGGGGGGGGGGGGGGGGGGGGGGGGGFGGFGGGFGGGGGGGGGGGGGGGGGGGGGGGFGGGGGGFFBFGGGGFFFFGGFFFFGFGGFFGFFFFFFGFBFFFFGG
@M02352:288:000000000-CKWC8:1:1101:14665:15987 1:N:0:ATGCGCAG+GTAAGGAG
TACGGAGGGGGTTAGCGTTGTTCGGAATTACTGGGCGTAAAGCGTACGTAGGCGGATCAGAGAGTATGGGGTGAAATCCCAGGGCTCAACCCTGGAACTGCCTCATAAACTCCTGGTCTTGAGTTCGAGAGAGGTGAGTGGAATTCCAAGTGTAGAGGTGAAATTCGTAGATATTTGGAGGAACACCAGTGGCGAAGGCGGCTCACTGGCTCGATACTGACGCTGAGGTGCGAAAGTGTGGGGAGCAAACAGGATTAGATACCCTGGTAGTCCACACCGTAA
+
GGGGGGGGGGGFEGGGGGGGGGGGGGGGGGGGGGGGGGGGGGGGGGGGGGGGGGGGGGGGGGGGGCDGGGGGGGGGGGGGGGGGGGGGGGFGGGGGGGGGGGGGGGGFGGGGGGGFGGGGGGGGGGGGGGGGGGGGGGGGGGGGGGGFGGGGGGGGGGGGGGGGGGGGGGGGGGGFGGFGGGGGGGGGGGGGGGGGGGGGGGGGGGGFFC<GGGGGGGGGGGGGGGGGGCFGGGGFGGGGGGEFFFGGGGFFFFGGFFFFGGGGFFGFFFFFFGF?FFFFGG
@M02352:288:000000000-CKWC8:1:1101:11115:16002 1:N:0:ATGCGCAG+GTAAGGAG
TACGGAGGATCCAAGCGTTATCCGGAATCATTGGGTTTAAAGGGTCCGTAGGTGGATAATTAAGTCAGAGGTGAAATCTTGCCGCTTAACGGTAAAATTGCCTTTGATACTGGTTGTCTTGAGTTATTATGAAGTGGTTAGAATATGTAGTGTAGCGGTGAAATGCATAGATATTACATAGAATACCAATTGCGAAGGCAGATCACTAATAATATACTGACACTGATGGACGAAAGCGTGGGGAGCGAACAGGATTAGATACCCTGGTAGTCCACGCCGTAAA
+
GGGGGFGGGGGGGGGCGCGGG9FGG7FFGGGGGGGFFEFFGGGGGGGGFGGGDFGGGGGGGGGGGGGGGGGGGGGGGFFGGGGGGGGGGGG@FGGGGGGGGGGGGGGGGGGGGGGGGGGGGFGGGGGGGGGGGGGGGGGGGGGGGGGGGGGGGGGGGGGGGGGGGGGGGGGGGGGFGGGGGGGDGGGGGGGGFGGGGGGGGGFGGGGFFGGGGGGGGGGGGGFGGCCGGGGGGGEDFC:9EEDBF@EGGGDFFFFGGFFFFFFGG@FGFFFD2?=D>BFFBGG
@M02352:288:000000000-CKWC8:1:1101:3275:16015 1:N:0:ATGCGCAG+GTAAGGAG
TACGGAGGGTGCAAGCGTTATCCGGAATCACTGGGTTTAAAGGGTGCGTAGGTGGCCTTATAAGTCAGATGTGAAAGCTTCCAGCTTAACTGGGAAATTGCATTTGATACTGTAAGGCTTGAATTATGTTGAGGTTAGCGGAATGTGACATGTAGCGGTGAAATGCATAGATATGTCATAGAACACCAATTGCGAAGGCAGCTAGCTAGGCATACATCGACGCTGAGGCACGAAAGCATGGGGAGCGAACAGGATTAGATACCCTGGTAGTCCATGCCCTAA
+
GGGGGGGGGGGGGGGGGGGGGGGGGGGGGGGGGGGFGGGGGGGGGGGGGGGGGGGGGGGGFGGGGCGGGGGGGGGGGGGGGGGGGGGGGGGGGGFGGGGGGGGGGGGGGGGGGGGGGGGGGGGGGGGGGGGGGGGGGGGGGGGGGGGGGGGGGGGGGGGGGGGGGGGGGGGGGGGGCCFGGGGGGGGGGGGGGGGGGGGGGGGGGGGGGGGGGGGGGFGGGGGGGGGGGGGGGGGFGGGGGGFFBDGGGGEFFFGGBFFFGGGGFFGFFFFFFGFDFFFBGF
@M02352:288:000000000-CKWC8:1:1101:15510:16050 1:N:0:ATGCGCAG+GTAAGGAG
TACGGAGGGGGTTAGCGTTGTTCGGAATTACTGGGCGTAAAGCGCACGTAGGCGGACCAGAAAGTATAGGGTGAAATCCCAGGGCTCAACCCTGGAACTGCCTTGTAAACTCCTGGTCTTGAGTTCGAGAGAGGTGAGTGGAATTCCGAGTGTAGAGGTGAAATTCGTAGATATTCGGAGGAACACCAGTGGCGAAGGCGGCTCACTGGCTCGATACTGACGCTGAGGTGCGAAAGTGTGGGGAGCAAACAGGATTAGATACCCTGGTAGTCCACACCGTAA
+
GGGGGCFGGGGGGGGGGGGGGGGGGGGGGGGGGGGGGGGGGGGGGGGGGGGGGGGGGGGGGGGGGGGGGGGGGGGGGGGGGGGGGGGGGGGGGGFGGGGGGDGGGGGGGGGGGGGGGGGGGGGGGGGGGGGGGGGGGGGGGGGGGGGGGGGGGGFGGGGGGGGGGGGGGGGGGGGGGGGGGGGGGGGDGGGGGGGGGGGGGGGGFGGGGGFCEEGCGGGGGGGGGDGG67CGGGGFGGGGGGFFFFGGGGFFF3CF??2FGGGGFFGFFF7>FCFFFFF<FG
@M02352:288:000000000-CKWC8:1:1101:5547:16102 1:N:0:ATGCGCAG+GTAAGGAG
TACGGAGGGTCCAAGCGTTATCCGGAATCATTGGGTTTAAAGGGTGCGCAGGCGGTTTATTAAGTCAGTGGTGAAATCTCGAGGCTCAACCTCGAAACTGCCATTGATACTGATAAACTTGAGTTCAGTTGGAGTAGGCGGAATGTGTAGTGTAGCGGTGAAATGCTTAGATATTACATAGAACACCAATTGCGAAGGCAGCTTACTAAGATATTATTGACGCTGATGGACGAAAGCGTGGGTAGCGAACGGGATTAGATACCCCGGTAGTCCACGCCGTAA
+
GGGGGGGGGGGGGGGGGGGGGGGGGEGGGGGGGGGFGGGFGGGGGGGGGGGGGGGGGGGGGGGGGGGGGGGGGGGGGGGGGGGGGGGGGGGGGGGGGGGGGGGGGGGGGGGGGGGGGGGGGGGFGGGGGGGGGGGGGGGGGGGGGGGGGGGGGGGGGDGGFGGGGGGGGFGGGGGGGGGGGGGGGGGGGGGGGEGGGGGGGGGGGGGGGGGGGGGGGGGGGGGGGGGGGGGGGGGFGGGGGGFFFFGG=DFFFFGGFFFFGFGGF@DEFBDFFGFFFFFBDD
@M02352:288:000000000-CKWC8:1:1101:23271:16106 1:N:0:ATGCGCAG+GTAAGGAG
TACGGAGGATCCAAGCGTTATCCGGAATCATTGGGTTTAAAGGGTCCGTAGGTGGATGATTAAGTCAGAGGTGAAATCCTGCAGCTCAACTGTAGAATTGCCTTTGATACTGGTTGTCTTGAGTTATTATGAAGTGGTTAGAATATGTAGTGTAGCGGTGAAATGCATAGATATTACATAGAATACCAATTGCGAAGGCAGATCACTAATAATATACTGACACTGATGGACGAAAGCGTGGGGAGCGAACAGGATTAGATACCCTGGTAGTCCACGCCGTAA
+
GGGGGGGGGGGGFGGGDGGEGGGGGGGGFGGGGGGEEGGGGGGGGGGGGGGGDFF@EFGCFGGGGGFFGGGGFGGGGGGGGGGGGGGGGGGFGFGGGGGGGFGGGGGGGGGGFFGEGGGGGGGGGGGGCEGGAFGGGGGGFGGGGFCFGGGGGGEFCGGGGGGGGGFGGGFGGGGGGGGGGGFGGGGGGGGGFGGGGEGFE5FGGGG;8F>:;EEFFG9EGGGGGGGGGGGGGEGFFCDGGGF?FFGDGGFF<?GGFFFFGGGGFFFFDFFFFGFBBBFFGG
@M02352:288:000000000-CKWC8:1:1101:23285:16117 1:N:0:ATGCGCAG+GTAAGGAG
TACGGAGGATCCAAGCGTTATCCGGAATCATTGGGTTTAAAGGGTCCGTAGGTGGATGATTAAGTCAGAGGTGAAATCCTGCAGCTCAACTGTAGAATTGCCTTTGATACTGGTTGTCTTGAGTTATTATGAAGTGGTTAGAATATGTAGTGTAGCGGTGAAATGCATAGATATTACATAGAATACCAATTGCGAAGGCAGATCACTAATAATATACTGACACTGATGGACGAAAGCGTGGGGAGCGAACAGGATTAGATACCCTGGTAGTCCACGCCGTAA
+
GGGGGGGGGGGGGGGGGGGGGGGGGGGGGGGGGGG@FGGFFGGGGGGGGGGGEFGGGGGGGFGGGGGGGGGGGGGGGGGGGGGFGGGFGFGGGGGGGGGGGGGGGGFGAFFGGGGGGGGGGGGGGGGGGGGGGGGGGGGGGGGGFGGGGFGGGGGGGGGGGGGGGGGGGGGGGGGGGGGGGGFFGGGEDFGGGGGGGGGGGFGGGGGFGCFGGGGGFGFFGGGGGGGGGGGGGGGFGGGGGGE?BFGDGGFFFFGGBFFFGGCFFFFFFFFD?GFFFFF>GG
@M02352:288:000000000-CKWC8:1:1101:13111:16119 1:N:0:ATGCGCAG+GTAAGGAG
TACGAAGGTCCCGAGCGTTATTCGGAATCACTGGGCGTAAAGGGAGCGTAGGCGGCGCGGTAAGTCAGATGTGAAATCTGGGGGCTCAACCCCCAAACTGCATTCGATACTGCCGTGCTAGAGTAATGGAGAGGTAACTGGAATTCTCGGTGTAGCAGTGAAATGCGTAGATATCGAGAGGAAGACCAATGGCGAAAGCAGGTTACTGGACATTTACTGACGCTGAGGCTCGAAGGCTAGGGTAGCGAAAGGGATTAGATACCCCTGTAGTCCTAGCAGTAA
+
GGGGFGGGGG@F:FGGGGG,EFGGGGGGGGGGGGGGGFGGGGGGGGGGGGGGGGGGEGGGGGGGGGGF<FGGGFGGGGG9CDEGGGGGGGGDCFGDGGFGGAF=@@FFGGGGGGGGGGGGGCEDFGGGGGEFGGFEFGFGEGFGFGGFGCFCFFFFCFGCFGC?;CGCEGGFGG?E@C>C*F20,;8@C8C8CCE>5C8@8CFGCFCCGGGFGGGGFFF+<E=8*>FC=C47EGGF:G4CFFFF??CG=DFF6<G5>FAFGGGG>@F:2*6<4:F2:AFAGF
@M02352:288:000000000-CKWC8:1:1101:28891:16125 1:N:0:ATGCGCAG+GTAAGGAG
TACGGAGGATCCAAGCGTTATCCGGAATCATTGGGTTTAAAGGGTCCGTAGGTGGATAATTAAGTCAGAGGTGAAATCCTGCAGCTCAACTGTAGAATTGCCTTTGATACTGGTTGTCTTGAGTTATTATGAAGTAGTTAGAATATGTAGTGTAGCGGTGAAATGCATAGATATTACATAGAATACCAATTGCGAAGGCAGATTACTAATAATATACTGACACTGATGGACGAAAGCGTGGGGAGCGAACAGGATTAGATACCCTGGTAGTCCACGCCGTAA
+
GGGGGGGGGGGGGGGGGGGGFGGGGFGGFGGGGGGGGGGGGGGGGGGGGGGGGGGGGGGGGGGGGGGGGGGGGGGGGGGGGGGGGGGGGGGGGGGGGGGGGGGGGGGGGGGGGGGGGGGGGEFGGGGGGGGGGGGFGGGGGGEFEGGGGGGGGGGGGGGGGGGGGGGGGGGGGGGGGGGGGGGC=FGGGGGGGGGEGGGGGGGGGGGGGGFGGGGGGGFFGGGGGGGGGGGGGGGADGGGGGFF>FGGGDFFF?GG?F>FGGGGFFGF>FAFBD931:EBGG
@M02352:288:000000000-CKWC8:1:1101:29149:16132 1:N:0:ATGCGCAG+GTAAGGAG
TACGGAGGGTGCGAGCGTTAATCGGAATTACTGGGCGTAAAGCGCATGCAGGTGGTTCATTAAGTCAGATGTGAAAGCCCGGGGCTCAACCTCGGAACTGCATTTGAAACTGGTGAACTAGAGTGCTGTAGAGGGGGGTAGAATTTCAGGTGTAGCGGTGAAATGCGTAGAGATCTGAAGGAATACCAGTGGCGAAGGCGGCCCCCTGGACAGACACTGACACTCAGATGCGAAAGCGTGGGGAGCAAACAGGATTAGATACCCTGGTAGTCCACGCCGTAA
+
GGGGGGGGGGGGGGGGGGGG7FFGCEFGGGGGGGGGGGGGGGGGGGGGFFGGFGGFFBFGFGGGGGGGGGGGFGGGGGFGGGGGGGGGGGGGGEDFFGGFGGGGGGGGGGFGGEFFGFGGGGGGGGGGGGFFGCCEGGGGGGC?@FGGGGGGGFC<EE8CGGGGFDGGEGCCC96AFGGGGGGGGG8<8AE?CGGGGGGGGCCEGGGFCGGGCFEFGFFCF+<<A5ECC?CDGGGBCECEGGFFBFGGGGFFFFG7<@41<FGGFF>FAF7>6CF<>?F6CC
@M02352:288:000000000-CKWC8:1:1101:23177:16136 1:N:0:ATGCGCAG+GTAAGGAG
TACGGAGGGGGTTAGCGTTGTTCGGAATTACTGGGCGTAAAGCGTACGTAGGCGGATTGGAAAGTTGGGGGTGAAATCCCAGGGCTCAACCCTGGAACTGCCTCCAAAACTATCAGTCTAGAGTTCGAGAGAGGTGAGTGGAATTCCAAGTGTAGAGGTGAAATTCGTAGATATTTGGAGGAACACCAGTGGCGAAGGCGGCTCACTGGCTCGATACTGACGCTGAGGTACGAAAGTGTGGGGAGCAAACAGGATTAGATACCCTGGTAGTCCACACCGTAA
+
GGGGGGGGGGGGGGGGGGGGGGGGGGGGGGGGGGGGGGGGGGGGGGGGGGGGGGGGGGGGGGGFGGGGGGGGGGGGGGGGGGGGGGGGGGGGGGGGGGGGGGGGGGGGGGG9FGGGGGGGGGGGGGGGGGGGGGGGFGGGGGFGGGGGGGGGGGGGGGGGGGGGGGGGGGGGGGGGGGGGGGGGGGGGGGGGGGGEGGGGGGGGGGGGGGGGGGGGGGGGGGGGGGGGGGFGGFGFGGGGGGFFFFGGGGFFFFGGFFFFGGGGFF<@9FFFFGFBB?E?GC
@M02352:288:000000000-CKWC8:1:1101:28879:16138 1:N:0:ATGCGCAG+GTAAGGAG
TACGGAGGATCCAAGCGTTATCCGGAATCATTGGGTTTAAAGGGTCCGTAGGTGGATAATTAAGTCAGAGGTGAAATCCTGCAGCTCAACTGTAGAATTGCCTTTGATACTGGTTGTCTTGAGTTATTATGAAGTAGTTAGAATATGTAGTGTAGCGGTGAAATGCATAGATATTACATAGAATACCAATTGCGAAGGCAGATTACTAATAATATACTGACACTGATGGACGAAAGCGTGGGGAGCGAACAGGATTAGATACCCTGGTAGTCCACGCCGTAA
+
GGGGGDGGGFFEDEFGGFGGFGAF@:@@9@FFGFGCFGGGGGGGGGGGEGGG<9@FA?FGGC?EGGGGFFCGFGFGGGGGGG88FFGEGFAEFGGGGGF,<EFGD9FG<FGGGGGCFFGGF9FGGGGGGGGGG9DDGGG9DF?,CDFE9?FAF==FCFF7>FGGGGFGF7EFGCEGGGGGAFCEFGF>CGECCEEDGE>C>FGFGDCFGG9BF@C;AFC,?CFE6C;C9F?9EEG3<C**:C=;()/9=D3;?(2:4=9@97CC?FF@A=<:*:=204<499
@M02352:288:000000000-CKWC8:1:1101:13528:16144 1:N:0:ATGCGCAG+GTAAGGAG
TACGGAGGGTGCAAGCGTTATCCGGAATCATTGGGTTTAAAGGGTCCGTAGGCGGGCATATAAGTCAGTGGTGAAAGTCTGTGGCTTAACCATAGAATTGCCATTGATACTGTATGTCTTGAATTATTGTGAAGTGGTTAGAATATGTAGTGTAGCGGTGAAATGCTTAGAGATTACATAGAATACCGATTGCGAAGGCAGATCACTAACAATATATTGACGCTGATGGACGAAAGCGTAGGTAGCGAACAGGATTAGATACCCTGGTAGTCTACGCCGTAA
+
GGGGGGGGGGGGGGGGGGGGGGGGGDFGGFGGGGGGGGGGGGGGGGGGGGGGGGGGGDFFGGGGGGGGGGGGGGGGGGGGGGGGGGGGGGGFGDGGGGGGGGGGGGGGFGGGGGGGGGGGFG,DFGGGFGGGGGGGGGGGFGGGGGGGGGGGGGGGGGGGGGGGGGGGGGGFGGGGGGGGFGGGGGGGGGGGGGGGGDGGEFGGGGG+CFFFGGGGGGCFGGGGGGGGGGGDGGGFGGGGGGF<?FGGCDFFF?GGFF>FFGGGFFGFFFAFFGFBFFEFGG
@M02352:288:000000000-CKWC8:1:1101:27350:16159 1:N:0:ATGCGCAG+GTAAGGAG
TACGGAGGGGTTAGCGTTGTTCGGAATTACTGGGCGTAAAGCGCACGTAGGCGGACTAGAAAGTATGGGGTGAAATCCCAGGGCTCAACCCTGGAACTGCCTCATAAACTCCTAGTCTAGAGTTCGAGAGAGGTGAGTGGAATTCCGAGTGTAGAGGTGAAATTCGTAGATATTTGGAGGAACACCAGTGGCGAAGGCGGCTCACTGGCTCGATACTGACGCTGAGGTACGAAAGTGTGGGGAGCAAACAGGATTAGATACCCTGGTAGTCCACACCGTAAA
+
GGGGGGGGGGFFGGGGFGDFGGGGGGGGGGGGGGGGGGGGGGGGGGGGGGGGGGGGGGGGGGEFFGGGGGGGGGGGGCGGGGGGCDGFGFGFGGGGGGGGGGGGGGGGGGGGGGGFGFGGGGGGGGGGGGGGGGGGGGGGGGGGGGGGGGGGGFDFGGGGGGCFFGGGGGGGGGGGGFCGGGGGGGGGGGGGGGGGGGGDGEG?FGGGGFGGCAFGGGGGEEEGGGGGGGGDCEGFGGGGGGF>>FGGFF?F?7CGB?AFGGGGF3*8AFABFGF??F>6DG
@M02352:288:000000000-CKWC8:1:1101:19554:16224 1:N:0:ATGCGCAG+GTAAGGAG
TACGGAGGGTCCGAGCGTTATCCGGAATCATTGGGTTTAAAGGGTCCGTAGGCGGGCAGCTCAGTCAGTGGTGAAAGTCTGCAGCTCAACTGTAGAATTGCCATTGATACTGGTTGTCTTGAATTATTGTGAGGTATTTAGAATAAGTAGTGTAGCGGTGAAATGCATAGATATTACTTAGAATACCAATTGCGAAGGCAGATTACTAATAATATACTGACACTGATGGACGAAAGCGTGGGGAGCGAACAGGATTAGATACCCTGGTAGTCCACGCCGTAA
+
GGGGGGGGGGGGGGGGGFEGGGGGGEGGGGGGGGGGGGGGGGGGGGGGGGGGGGGGGGGGGGGGGGGGGGGGGGGGGGGGGGGGGGGGGGGGGGGGGGGGGGGGGGGGGGGGGGGDGGGGGGGGGGGGGGGGGGGGGGGGGGGGGGGGGGGFGGGGGGGGGFGGGGGGGGGGGGGGGGGGGGGCCGGGGGGGGDGGGGGGGGGGGGGGGGGFFGGGGGFGFGFFFGFGFFGGGGGF4EDGGGFFFFGGGGFFFBCGDFFFGFGGFFGFFFFBFGF?F0@>GD
@M02352:288:000000000-CKWC8:1:1101:12306:16235 1:N:0:ATGCGCAG+GTAAGGAG
TACGAAGGTCCCGAGCGTTATTCGGAATCACTGGGCGTAAAGGGAGCGTAGGCGGCGCGGTAAGTCAGATGTGAAATCTGGGGGCTCAACCTCCAAACTGCATTCGATACTGCCGTGCTAGAGTAATGGAGAGGTAACTGGAATTCTCGGTGTAGCAGTGAAATGCGTAGATATCGAGAGGAAGACCAATGGCGAAAGCAGGTTACTGGACATTCACTGACGCTGAGGCTCGAAGGCTAGGGTAGCGAAAGGGATTAGATACCCCTGTAGTCCTAGCAGTAA
+
EAGGDF;:FEEFG>CFE+6@ECFCEF7FCFGEC@FCFF@CFFF:EECFC=F:FGEGGDGGGDEGGGGGDAAFGDB<FGFG?FFGGDGGD<=DF<><FFGGGGGDCGCFFGFGD@BFCFGCFFG;@,@=F:FDFCDC@>FC@FGGFGGFCCCFF;EGDGFFGFC9CFF8EECGDBFGF8B@@F:AFCF@<<FDGGEEEGDGF=;:9CFC?FGG7@+<CCFEGGGGGGFGF7DDCEGBGFGF8:741?D3ECDFB?G57FAFGGGCFFG@BFFFFGFFFBFBGG
@M02352:288:000000000-CKWC8:1:1101:3857:16245 1:N:0:ATGCGCAG+GTAAGGAG
TACGGAGGGTCCGAGCGTTATCCGGAATCATTGGGTTTAAAGGGTCCGTAGGTGGATAATTAAGTCAGAGGTGAAATCTTGCCGCTTAACGGTAAAATTGCCTTTGATACTGGTTGTCTTGAGTTATTATGAAGTGGTTAGAATATGTAGTGTAGCGGTGAAATGCATAGATATTACATAGAATACCAATTGCGAAGGCAGATCACTAATAATATACTGACACTGATGGACGAAAGCGTGGGGAGCGAACAGGATTAGATACCCTGGTAGTCCACGCCGTAA
+
GGGGGGGGGGGGGGGGGEGGGFGGGGGGGGGGGGGEGDGGGGGGGGGGGGGGGGGGGGGGGGGGGGGGGGGGGGGGGGGGGGGGGGGGGGGGGGGGGGGGGGGGGGGGGGGGGGGGGGGGGGGGGGGGGGGGGGGGGGGGGGGGGGGGGGGGGGGGGGGGGGGGGGGGGGGGGGGGGGGGGGGGGGGGGGGGGGGGGGGGGGGGGGGGGGGGGGGGGGGGGGGGGGGFGGGGGGGFGGGGGGFFFFGGEGDF:?GGFFFFGGGGFFGFFFFFFGFFFFFFDC
@M02352:288:000000000-CKWC8:1:1101:7130:16248 1:N:0:ATGCGCAG+GTAAGGAG
TACGGAGGGTCCAAGCGTTATCCGGAATCATTGGGTTTAAAGGGTCCGTAGGTGGATAATTAAGTCAGAGGTGAAAGTTTGCGGCTCAACCGTAAAATTGCCTTTGATACTGGTTATCTTGAATTATTGTGAAGTAGTTAGAATATGTAGTGTAGCGGTGAAATGCATAGATATTACATAGAATACCAATTGCGAAGGCAGATTACTAACAATATATTGACACTGATGGACGAAAGCGTGGGGAGCGAACAGGATTAGATACCCTGGTAGTCCACGCCGTAA
+
GGGGGGGGGGFFAFGGGGGGGFGFGGGGFGFGGGGFCFGGGGGGGFGGFGGGCFGFFFFFGGGGGFGGGGGGGGGGGGFFCFFGGGGGGGGG:FFFGGGGGFGGGGGFEGGGGFEFFGGFGGCGGGGCDFGGGGGGGDGGGGCFGGG<DFFFGFGGGGGGGGGGGGFGGGGGGGFGGGGCFGFFF:FECFFFGGGGGGGFG5,@FFG@F?4?9B,@CFFGGFFCFC;7?EGGEGGFFGGGEGFF>FDGEDEFFFGGFFAF9?FGFFGFDFFF4C??FBDBGG
@M02352:288:000000000-CKWC8:1:1101:21818:16257 1:N:0:ATGCGCAG+GTAAGGAG
TACGGAGGGTCCAAGCGTTATCCGGATTTATTGGGTTTAAAGGGTCCGTAGGCGGGCTTATAAGTCAGAGGTGAAATCCCATCGCTCAACGATGGAACTGCCTTTGATACTGTAGGTCTTGAATATATTTGAAGTAGGCGGAATATGTAGTGTAGCGGTGAAATGCATAGATATTACATAGAACACCAATTGCGAAGGCAGCTTACTAAGATATTATTGACGCTGATGGACGAAAGCGTGGGTAGCGAACGGGATTAGATACCCCGGTAGTCCACGCCGTAA
+
GGGGGGGGGGGGGGGGGGGGGGGGGGFGGGGGGGGGGGGGGGGEGGGGGGGGGGGGGGGGGGGGGGGGGGGGGGGGGGGGGFGGGGGGGGG7FGGGGGGGGGGGGGGGGGGGGGGGGGGGGDFFFGGGGGGGFFGGGGGGGGGGGGGGGGGGGGGGGGGGGGGGGGGGGGGGGGGGGGGGGGGGGGGGGGGGGGGGGGGGGGGGGGGGGGFGGGGGGGCFDGGGGGGGGGGGGGGFGGGGGGFFFFGGGGFFFFGGBFFFGGGFFFGDFFFBFGFFFFFFGG
@M02352:288:000000000-CKWC8:1:1101:17319:16287 1:N:0:ATGCGCAG+GTAAGGAG
TACGGAGGGTGCAAGCGTTATCCGGAATCATTGGGTTTAAAGGGTCCGCAGGCGGTCAATTAAGTCAGAGGTGAAATACCATAGCTCAACTATGGAACTGCCTTTGATACTGGTTGACTTGAGTTATACGGAAGTAGATAGAATAAGTAGTGTAGCGGTGAAATGCATAGAGATTACTTAGAATACCGATTGCGAAGGCAGTCTACTACGTATATACTGACGCTCATGGACGAAAGCGTGGGGAGCGAACAGGATTAGATACCCTGGTAGTCCACGCCGTAA
+
GGGGGGGGGGGGGGGGGGGGGGGGGGGGGGGGGGGGGGGGGGGGGGGGGGGGGGGGGGGGGGGGGGGGGGGGGGGGGGGGGGGGGGGGGGGGGGGGGGGGGGGGGGGGGGGGGGGGGGGGGGGGGGGGGGGGGGGGGGGGGGGGGGGGGGGGGFGGGGGGGGGGGGGGGGGGGGGGGGGGGGGGGGGGGGGGGGGGGGGGGGGGGGGGGGGGGGGGGGGGGGGGGGGGGGGGGGGFGGGGGGFFFFGGGGFFFFGGFFFFGGGGFFGFFFFFFGFFFFFBGD
@M02352:288:000000000-CKWC8:1:1101:11547:16332 1:N:0:ATGCGCAG+GTAAGGAG
TACGGAGGGTGCAAGCGTTATCCGGAATCATTGGGTTTAAAGGGTCCGTAGGCGGGCTAATAAGTCAGTGGTGAAATGCAGGGGCTTAACTCCGGCACTGCCATTGATACTGTTAGTCTTGAATTATTGTGAAGTGGTTAGAATATGTAGTGTAGCGGTGAAATGCTTAGATATTACATAGAATACCAATTGCGAAGGCAGATCACTAACAATATATTGACGCTGATGGACGAAAGCGTGGGTAGCGAACAGGATTAGATACCCTGGTAGTCCACGCCGTAA
+
GGGGGGGGGGGGGGGGGGGGGGGGGGGGGGGGGGGGGGGGGGGGGGGGGGGGGGGGGGG<FFGGGGGGGGGGGGGGGGGGGGGGGGGGGGGGGGGGGGGGGGGGGGGGGGGGGGGGGGGGGGFGGGGGGGGGGGGGGGGGGGGGGGGGGGGGGGGGGGGGGGGGGGGGGGGGGGGGGGFGGGGGGGGGGGGGGGGGGGGGGGFGGGGGGGGGGGGGGGGGGGGGGGFGGGGGGGGFGGGGGGEFFFGGGGFFFFGGFFFFGGGGFFGFFFFFFGFFFFFFGG
@M02352:288:000000000-CKWC8:1:1101:5683:16370 1:N:0:ATGCGCAG+GTAAGGAG
TACGGAGGGGGTTAGCGTTGTTCGGAATTACTGGGCGTAAAGCGTACGTAGGCGGATTAGTCAGTTAGGGGTGAAATCCCAGGGCTCAACCCTGGAACTGCCTTGTAAACTCCTGGTCTTGAGTTCGAGAGAGGTGAGTGGAATTCCGAGTGTAGAGGTGAAATTCGTAGATATTCGGAGGAACACCAGTGGCGAAGGCGGCTCACTGGCTCGATACTGACGCTGAGGTGCGAAAGTGTGGGGAGCAAACAGGATTAGATACCCTGGTAGTCCACACCGTAA
+
GDDEE;EDGCGFG<FFEB@CFFFGGCFGGFFGFCGGGCC:=FGG:FCGGGGGGGGCFGGFGGGGFFGGGGGEGGGGGFGGGGGDFCDFGC<FGGGGGGGGGGG9BFGGGGGGGGFFFGCFGFGCFGGF<CF>FDFGGGGGGGGGGGFGGGFCDGGGGGFFGGGGGGGGFGGFFGGGGGGGGGGGGGGGGGGGGGEGGGGEEEEGGGGGGGCCGGGFGDFGCGDGGGGFFFGCEEGFGGG?EGFFFFGD6CFFBFCF7FFFFC8C?FGFBFFFFGFFB?B<FD
@M02352:288:000000000-CKWC8:1:1101:17749:16508 1:N:0:ATGCGCAG+GTAAGGAG
TACGGAGGGTCCGAGCGTTATCCGGAATCATTGGGTTTAAAGGGTCCGTAGGCGGGCCGTTAAGTCAGGGGTGAAAGTCTGCGGCTCAACCGTAGAAATGCCCTTGATACTGGCGGTCTTGAGTTATGGTGGAGTGGGCGGAATATGTAGTGTAGCGGTGAAATGCATAGATATTACATAGAATACCAATTGCGAAGGCAGATTACTAATAATCAACTGACACTGATGGACGAAAGCGTGGGGAGCGAACAGGATTAGATACCCTGGTAGTCCACGCCGTAA
+
GGGGGGGGGGGGGGGGGGGGGGGFGFGGGGGGGGGGGGGGGGGGGGGGGGGGGGGGGGGGGGGGGGGGGGGGGGGGGGGGGGGGGEGGGFGGGGGGGGGGGFGGGGGGGGGGGGGGFGFGGCGECGGGG@FGGGFGGGGGGFGGGGGGGGGGGGGGGGFGGGGGGGGGGGGDGGGGGGGGGGGGGGGGGGGGGGGGGGGGGFGGGGGGFGGGGGGGGGGGGG?FGC+C?EGGGGGFGGGGGGFFFFGGGGFFF?CF<FF4E?GGFFGFAFFFFGFFFFB7DD
@M02352:288:000000000-CKWC8:1:1101:18692:16510 1:N:0:ATGCGCAG+GTAAGGAG
CACGTAGGCACCAAGCGTTATCCGGATTTATTGGGCGTAAAGAGCTCGTAGGCGGTTTGGTAAGTCGGGTGTGAAAACTCTGGGCTCAACCCAGAGAGGCCACTCGATACTGCCATGACTAGAGTACGGTAGGGGAGCGGGGAATTCCTGGTGTAGCGGTGAAATGCGCAGATATCAGGAGGAACACCAGTGGCGAAGGCGCCGCTCTGGGCCGTAACTGACGCTGAGGAGCGAAAGCATGGGTAGCAAACAGGATTAGATACCCTGGTAGTCCATGCCGTA
+
GGGGGGGGGGGGGGGGGGGCFGGFGFEGGGGGGGGGGGGGGGGGGGGGGGGGGGGGGGGGGGGGGGGGGGGGGGGGGGGGGGGGGGGGGGGGGGGGGGGGGGGGGGGGGGGGGGGGGGGGGGGGGGGGGGGGGGGGGGGGGGGG>FGGGGGGGGGGGGGGGGGGGGGGGGGGGGGGGGGGGGEGGGGGGGGGGGGGGGGGGGGGGDGGGGGGGGEEGGFGGGGGGDGGGGGGGGGFGGGGGGFBAFGGGGFFF?GGFFFFGFCF?FF@?B<BF7FFBFFFDC
@M02352:288:000000000-CKWC8:1:1101:5917:16517 1:N:0:ATGCGCAG+GTAAGGAG
TACGGAGGGGGTTAGCGTTGTTCGGAATTACTGGGCGTAAAGCGTACGTAGGCGGATTGGAAAGTTGGGGGTGAAATCCCAGGGCTCAACCCTGGAACTGCCTCCAAAACTATCAGTCTAGAGTTCGAGAGAGGTGAGTGGAATTCCAAGTGTAGAGGTGAAATTCGTAGATATTTGGAGGAACACCAGTGGCGAAGGCGGCTCACTGGCTCGATACTGACGCTGAGGTACGAAAGTGTGGGGAGCAAACAGGATTAGATACCCTGGTAGTCCACACCGTAA
+
GGGGGDGGGGGGGGGGGGGGGGGGGGGGGGGGGGGGGGGGGGGGGGGGGGGGGGGGGGGGGFFFGGAFGGGGGGGGGGGGGGGGGGGGGGGGGGGGGGGGGGGGGGGGGGGGGGGGGGGGGGGGGGGGGGGGGGGGGGGGGGGGGGGGGGGGGGGGGGGGGGGGGGGGGGGGGGGGGGGGGGGFGGFGFGGGGGGGGGGGGGGGGGGFGGGGGGGGGGGGGGGGGGGGGGGGGGGFGGGGEGFFFFGGACFF?BGC79>FF9FGFFGFAFFFFGFF08>BGG
@M02352:288:000000000-CKWC8:1:1101:26009:16525 1:N:0:ATGCGCAG+GTAAGGAG
TACGGAGGGGGTTAGCGTTGTTCGGAATTACTGGGCGTAAAGCGCACGTAGGCGGATCAGAAAGTATAGGGTGAAATCCCAGGGCTCAACCCTGGAACTGCCTTGTAAACTCCTGGTCTTGAGTTCGAGAGAGGTGAGTGGAATTCCGAGTGTAGAGGTGAAATTCGTAGATATTCGGAGGAACACCAGTGGCGAAGGCGGCTCACTGGCTCGATACTGACGCTGAGGTGCGAAAGTGTGGGGAGCAAACAGGATTAGATACCCTGGTAGTCCACGCCGTAA
+
GGGGGGGGGGGGEGGGGGGGGGGGGGGGGGGGGGGGGFGGGGGGFGGGGGGGGGGGGGFGGGGGGGGGCGGGGGGGGGGGGGGGGGGFFGGGGGGGGGGGGGGFGGGFGGGGGGGGGGGGGCGGGGGGGGGGGGGGGGGGGGGGGGGGGGEFGGGGGGGGGGGGGGGGGFGGGGGGGGGGGGGGGGGGGGGGGGGGGGGGGGGGGGGGGGCFDGGGGGGGGGGGGGGGGGGG==DDFGGGGGF:7@FG7DFFFFGGFFFFGGGGFFGFFFABFG@<BFFFGD
@M02352:288:000000000-CKWC8:1:1101:27415:16545 1:N:0:ATACGCAG+GTAAGGAG
TACGGAGGATCCAAGCGTTATCCGGAATCATTGGGTTTAAAGGGTCCGTAGGTGGATGATTAAGTCAGAGGTGAAATCCTGCAGCTCAACTGTAGAATTGCCTTTGATACTGGTTATCTTGAGTTATTATGAAGTAGTTAGAATATGTAGTGTAGCGGTGAAATGCATAGATATTACTTAGAATACCGATTGCGAAGGCAGTCTACTACGTATATACTGACGCTCATGGACGAAAGCGTGGGGAGCGAACAGGATTAGATACCCTGGTAGTCCACGCCGTAA
+
GGGGGGGGGGGGGGGGGGGGGGGGGGGGGGGGGGGFGGGGGGGGGGGGFGGGFGGGGGGGGGGGGGGGGGGGGGGGGGGGGGGGGGGGGGGGGGGGGGGGGGGGGGGGGGGGGGGGGGGGGGGGGGFGGGGGGGGGGGGGGGGGGGGGGGGGGGGGGGGEGGGGGGGGGGGFGGGGGGGGGGGGGGGGGGDGGGGGGGGGGGGGGGGGGGGGGGGGGGGGGGGGGDGGGFGGGGGFGGDGGG>BFEGGE5@FFF4FBFFFGGGGFFGFAF7AFG4<BBFFGG
@M02352:288:000000000-CKWC8:1:1101:23869:16584 1:N:0:ATGCGCAG+GTAAGGAG
TACGGAGGATCCGAGCGTTATCCGGAATCATTGGGTTTAAAGGGTCCGTAGGTGGACTGGTCAGTCAGAGGTGAAATCCCGCGGCTCAACCGTGGAACTGCCTTTGATACTGCTAGTCTTGAATTGCTATGAAGTGGCTAGAATATGTAGTGTAGCGGTGAAATGCATAGATATTACATAGAATACCGATTGCGAAGGCAGGCCACTAATAGCATATTGACACTGATGGACGAAAGCGTGGGTAGCGAACGGGATTAGATACCCCGGTAGTCCACGCCGTAA
+
GGGGGDGGGGGGGGGGGGGGGGGGGDDGGGGGGGGGGGGGFGGGGGGGGGEGGGGGGGGGGGGGGGGGGGGGGGGGGGGGGGGGGGGGGGGGGGGGGGGGGGGGGGGGCGGGGGGGGGGGGGDGGFGGGGGGGGGGGGCAGGFFGGGGGGGGGGGGGGGGGGGGFGGGGGGGCFGGGGGGFGEGGGGGGDGGGGG5CEGFG5EGGGGGGGGGGGGGGGGFGFGGGFGFGGGDGGGFGGGGGGE<<FD<EGFFFFGGBFFFC9FGFFGFFFAAFGFFFB@>GD
@M02352:288:000000000-CKWC8:1:1101:23916:16602 1:N:0:ATGCGCAG+GTAAGGAG
TACGGAGGGGGTTAGCGTTGTTCGGAATTACTGGGCGTAAAGCGTACGTAGGCGGATTGGAAAGTTGGGGGTGAAATCCCAGGGCTCAACCCTGGAACTGCCTCCAAAACTATCAGTCTAGAGTTCGAGAGAGGTGAGTGGAATTCCAAGTGTAGAGGTGAAATTCGTAGATATTTGGAGGAACACCAGTGGCGAAGGCGGCTCACTGGCTCGATACTGACGCTGAGGTACGAAAGTGTGGGGAGCAAACAGGATTAGATACCCTGGTAGTCCACACCGTAA
+
GGGGGCCEGGGGGGGGGEGGGGGGEFEGGGGGGGGGFCEGGFGGGGGDGGEEFEGE=FGGGGGFFGFGEEEGGGGGGGGGGGGGGCDFGGGGGGGGGGGGGGGGGGGGGGGFGGGGFGGGGCGFGGGGGGGGGGGGGGFGGFCGFFGGGGGFGGGGGGGGGGGGGGGGGGGFGGGGGGGGGG>GGGGGGGGGGGGGGDGGGGGGGGGGGGGGGGFGDGGGGGGCEDGGG6DGGGGEGGGGGGFBF>FGGGFFFFFD?FFFGGGGFFGFBFFBFGFFFFFFGG
@M02352:288:000000000-CKWC8:1:1101:25660:16618 1:N:0:ATGCGCAG+GCAAGGAG
TACGGAGGATCCAAGCGTTATTCGGAATCATTGGGTTTAAAGGGTCCGTAGGTGGATAATTAAGTCAGAGGTGAAAGTTTGCGGCTCAACCGTAAAATTGCCTTTGATACTGGTTATCTTGAGTTATTATGAAGTAGTTAGAATATGTAGTGTAGCGGTGAAATGCATAGATATTACATAGAATACCAATTGCGAAGGCAGATTACTAATAATCAACTGACACTGATGGACGAAAGCGTGGGGAGCGAACAGGATTAGATACCCTGGTAGTCCACGCCGTAA
+
GGGGGGGG>@,@,EFEGGG7F,FFGGGG<F,CFGGBCFFGGGCEE<FFGGEGCFGGGAFE9FGGGF,6CEFGGFGGG<C559FFGGGGGGG+FF?FF<FGDFFGE<F<?FF<EFDFGGGGGGGGGC5@<,FF9FGDDAF<FAFG9@CFGGGGGGG=FGGGGGGGDFAFFFGGGGGEFCGGGCE=FGGG,@;DFGEGGGGFG5E,DFGC:>9EFG;FGGGFG9,CGG9FCFFGGEGF;EDGGGFD;DCDGGFFFFFGFFFFGF?FFFGFFFFFFGFFBFF>GG
@M02352:288:000000000-CKWC8:1:1101:22382:16629 1:N:0:ATGCGCAG+GTAAGGAG
TACGGAGGGTCCGAGCGTTATCCGGAATCATTGGGTTTAAAGGGTCCGCAGGCGGTCGATTAAGTCAGAGGTGAAATCCCATAGCTCAACTATGGAACTGCCTTTGATACTGGTTGACTTGAGTCATATGGAAGTAGATAGAATGTGTAGTGTAGCGGTGAAATGCATAGATATTACACAGAATACCGATTGCGAAGGCAGTCTACTACGTATGTACTGACGCTCATGGACGAAAGCGTGGGGAGCGAACAGGATTAGATACCCTGGTAGTCCACGCCGTAA
+
GGGGGGGGGGGGGGGGGGGGGGGGGGGGGGGGGGGEGGGGGGGGGGGGGGGGGGGGGGGGGGGGGGGGGGGGGGGGGGGGGGGGGGGGGGGGGGGGGGGGGGGGGGGGGGGGGGGGGGGGGGGGGGGGGGGGGGGGGGGGGGGGGGGGGGGGGGGGGGGGGGGGGGGGGGGGGGGGGGGGGGGGGGGGGGGGGGGGGGGGGGGGFGGGGGGGGGGGGGGGGGGGGGFGGGGGGGGFGGGGGGFFFFGGGGEFFFGGFFFFGGGGFFGFAFFFFGFFFFFFGG
@M02352:288:000000000-CKWC8:1:1101:3169:16652 1:N:0:ATGCGCAG+GTAAGGAG
TACGGAGGGGGTTAGCGTTGTTCGGAATTACTGGGCGTAAAGCGTACGTAGGCGGATTGGAAAGTTGGGGGTGAAATCCCAGGGCTCAACCCTGGAACTGCCTCCAAAACTATCAGTCTAGAGTTCGAGAGAGGTGAGTGGAATTCCAAGTGTAGAGGTGAAATTCGTAGATATTTGGAGGAACACCAGTGGCGAAGGCGGCTCACTGGCTCGATACTGACGCTGAGGTACGAAAGTGTGGGGAGCAAACAGGATTAGATACCCTGGTAGTCCACACCGTAA
+
GGGGGGGGGGGGGGGGGGGGGGGGGGGGGGGGGGGGGGGGGGGGGGGGGGGGGGGGGGGGFGGGGGGGFGGGGGGGGGGGFGGGGGGGGGGGGGGGGGGGGGGGGGGGGGGGGGGGGGGGGGGGGGGGGGGGEGGGGGGGGGGGGGGGFGFGGCEFGGGGGGGGGGGGGGGGGGGGGGGGGGGGGGGGGCFGGGGGGGGGGGGGGGGGGGGGGGGGGGGGGGGGGGGGGGGGGFDFGGGFGGFFBFGGGGFFFBCFDF>FGGGGFFGF>FFFFFFFFFFFGG
@M02352:288:000000000-CKWC8:1:1101:6158:16663 1:N:0:AAGCGCAG+GTAAGGAG
TACGGAGGGGGCTAGCGTTGTTCGGAATTACTGGGCGTAAAGCGTACGTAGGCGGATTGGTAAGTTGGGGGTGAAATCCCAGGGCTCAACCCTGGAACTGCCTCCAAAACTATCAGTCTAGAGTTCGAGAGAGGTGAGTGGAATTCCAAGTGTAGAGGTGAAATTCGTAGATATTTGGAGGAACACCAGTGGCGAAGGCGGCTCACTGGCTCGATACTGACGCTGAGGTACGAAAGTGTGGGGAGCAAACAGGATTAGATACCCTGGTAGTCCACACCGTAA
+
GFGGGFFGCE++6;EFGFECG,CFGECGGG9EFFGGGGEEFGGG=BFFGGGGCFGD:8E89A<FGGCE+7F=FGGGG,,,BADCGGGGGGGFGCCFG,BFG=,:@<D,@FF=@FCEGGG,EAFGDEC7,@FGGGGG9D<FGGGGGG9,@FGGFGF,>CGGFGGGFG@BFGGGGGG;>FGGGGGGFFGFCGGGGGGGGGGGGGGGGGGGG=*0:*;;CGGGGGGGGDCE<9DGGGGFGGFG5:>?(>FGCGFFF?G74?>FGFGFFFGFAFF<FFF>?FFFF<
@M02352:288:000000000-CKWC8:1:1101:26748:16673 1:N:0:ATGCGCAG+GTAAGGAG
TACGGAGGATCCAAGCGTTATCCGGAATCATTGGGTTTAAAGGGTCCGTAGGTGGATAATTAAGTCAGAGGTGAAATCCTGCAGCTCAACTGTAGAATTGCCTTTGATACTGGTTGTCTTGAGTTATTATGAAGTAGTTAGAATATGTAGTGTAGCGGTGAAATGCATAGATATTACATAGAATACCAATTGCGAAGGCAGATTACTAATAATATACTGACACTGATGGACGAAAGCGTGGGGAGCGAACAGGATTAGATACCCTGGTAGTCCACGCCGTAA
+
GGGGGGGEGFGGGEEDEF:FEFGEGCFGDEGFGDG:BFCEFGGGGGABEEC@EEGDFGGGGGGFGGGGGFGGGGGGGGGGGGGFFEGGGGGGGGGGGGGFFGGAFEG9FGGGGGGDGGGGG9F<FEEGGGGGGGGGGFFFGFGGGGGGGGGEGFFEGGGGGGFFGGGGGGGGGGGGGGGFGGGGDGGGEGGEABEGGGGGGGGGGGGGGGGGGFFGGFGCFG6<CFGGG?FGEEGEGGGE8=DFFFGGGGEFF:DGFFAFGG8FFF39:@A<9>@BF:BFGD
@M02352:288:000000000-CKWC8:1:1101:19129:16704 1:N:0:ATGCGCAG+GTAAGGAG
TACGGAGGATCCAAGCGTTATCCGGAATCATTGGGTTTAAAGGGTCCGTAGGTGGATAATTAAGTCAGAGGTGAAATCTTGCCGCTTAACGGTAAAATTGCCTTTGATACTGGTTGTCTTGAGTTATTATGAAGTGGTTAGAATATGTAGTGTAGCGGTGAAATGCATAGATATTACATAGAATACCGATTGCGAAGGCAGATCACTAACAATATATTGACGCTGATGGACGAAAGCGTAGGTAGCGAACAGGATTAGATACCCTGGTAGTCTACGCCGTAA
+
GGGGGGGGGGGGGGGGGFGGGGGFGFEGGGGGGGGFEEGGGGGGGGGGGGGGCFGGGGGGGGGGGGGGFGGGGGGGGGGGGGGFGGGGGGGGGGBFFGGGGGGGGGGGGGGGGGGGGGGGGGGFGGGGGGGGFGGGGGGGGGGGGGGGGGGGGGGGGGGGGGGGGGGGGGGGGGGGGGGGGGGGGGGDEGGGGGGGGGGGGGGGGGGGGGGGGGGGGGGGGGCEGGGGGGGGGGGFFGGGGGFFFFDGGGFFFFGGFFFFGGGGFFGFFFABFGFFFFE;GD
@M02352:288:000000000-CKWC8:1:1101:13530:16730 1:N:0:ATGCGCAG+GTAAGGAG
TACGGAGGGGGTTAGCGTTGTTCGGAATTACTGGGCGTAAAGCGCACGTAGGCGGATCAGAAAGTAGGGGGTGAAATCCCGAGGCTCAACCTCGGAACTGCCTCCTAAACTCCTGGTCTTGAGTTCGAGAGAGGTGAGTGGAATTCCAAGTGTAGAGGTGAAATTCGTAGATATTTGGAGGAACACCAGTGGCGAAGGCGGCTCACTGGCTCGATACTGACGCTGAGGTGCGAAAGTGTGGGGAGCAAACAGGATTAGATACCCTGGTAGTCCACACCGTAA
+
FGGGGGGGGCGB:FFGGGGGGGGGGGGGFGFGGGGGGGGGGGGG7CFGGGGGGGGGG:FFFFGGGBAF:FGGGGGGGGGGGDEFGGFGGG<<BFGGGGGGGGGFB,FCFGGG8FFGGGGGGGGGG9:FFCFGCFGG:FFCFGFGC<BFGGGGGGG:FGGGGGGGGGGGGGGGGGG9BE:BEGGDGGGGGGGGGGGGGGGGGGGGGGGFFCGFGGGGGGGGGDEECDCGGCFDGGGFGGGGGGFFFFFGGGFFFFGGFFFFGGGGFFGF<FFFFGFBFF@FGD
@M02352:288:000000000-CKWC8:1:1101:18206:16761 1:N:0:ATGCGCAG+GTAAGGAG
TACGGAGGGTGCAAGCGTTATCCGGAATCATTGGGTTTAAAGGGTCCGCAGGCGGTCAATTAAGTCAGAGGTGAAATACCATAGCTCAACTATGGAACTGCCTTTGATACTGGTTGACTTGAGTTATACGGAAGTAGATAGAATAAGTAGTGTAGCGGTGAAATGCATAGATATTACTTAGAATACCGATTGCGAAGGCAGTCTACTACGTATATACTGACGCTCATGGACGAAAGCGTGGGGAGCGAACAGGATTAGATACCCTGGTAGTCCACGCCGTAA
+
GGGGGGGGGGGGGGGGGGGFFGGGGGGGGGGGGGGGGGGGGGGGGGGGGGGGGGGFGGGGGGGGGGGGGGGFGGGGGGGGGGGGGGGGGGGFGGGGGGGGGGGGGGGGGGGGGGGGGGGGGGGGGGGGGGGGGGGGGGGGGGGGGGGGGGGGGGGGGGGGGGGGGGGGGGGGGGGGGGGGGGGGGGGGGGGGGGGGGGGGGGGGGGGGGGGGGGGGGGGGGGGGGGFGGGGGGGGFGGGGGGFFFFGGGGFFFFGGFFFFGGGGFFGFFFFFFGFFFFFFGG
@M02352:288:000000000-CKWC8:1:1101:27632:16768 1:N:0:ATGCGCAG+GTAAGGAG
TACGGAGGATCCAAGCGTTATCCGGAATCATTGGGTTTAAAGGGTCCGTAGGTTGATAATTAAGTCAGAGGTGAAATCCTGCAGCTCAACTTTAGAATTGCCTTTGATACTGGTTATCTTGAGTCATTATGAAGTAGTTAGAATATGTAGTGTAGCGGTGAAATGCATAGATATTACATAGAATACCAATTGCGAAGGCAGATTACTAATAATGTACTGACACTGATGGACGAAAGCGTGGGGAGCGAACAGGATTAGATACCCTGGTAGTCCACGCCGTAA
+
GGGGGGGGGGGGGGGGGGGGGGGGGGGGEGGGGGGFGGGGGGGGGGGGGGGGGGGGGGGGGGGGGGGGGGGGGGGGGGGGGGGGGGGGGGGGGGGGGGGGGCFGGGGGGFGGFGGGGGGGGDGGGGGGGGG9FAFGGGGGFGFGGGGGGGGGGGGGGGGGGGGGGGGGGGGGGGGGGGGGGGGGGGGFGGGGGGGEGGGGGGGGGGGGGGGGGGGGGGGGGGGGGGGGGGGGGGGB;EDGGGFFFFGGGGFFFFGGFFDFGGFFFFGFFFAFFGFFF:EFGG
@M02352:288:000000000-CKWC8:1:1101:23720:16786 1:N:0:ATGCGCAG+GTAAGGAG
TACGGAGGGTGCAAGCGTTATCCGGAATCATTGGGTTTAAAGGGTCCGCAGGCGGTCAATTAAGTCAGAGGTGAAATCCCATAGCTTAACTATGGAACTGCCTTTGATACTGGTTGACTTGAGTTATACGGAAGTAGATAGAATAAGTAGTGTAGCGGTGAAATGCATAGATATTACTTAGAATACCGATTGCGAAGGCAGTCTACTACGTATATACTGACGCTCATGGACGAAAGCGTGGGGAGCGAACAGGATTAGATACCCTGGTAGTCCACGCCGTAA
+
GGGGGGGGGGGGGGGGGGGGGGGGGGGGGGGGGGGGGGGGGGGGGGGGGGGGGGGFGGGGGGGGGGGGGGGGGGGGGGGGGGGGGGGGGGGGGGGGGGGGGGGGGGGGGGGGGGGGGGGGGGGGGGGGGGGGGGGGGGGGGGGGGGGGGGGGGGGGGGGGGGGGGGGGGGGGGGGGGGGGGGGGGGGGGGGGGGGGGGGGGGGGGGGGGGGGGGGGGGGGGGGGGGGGGGGGGGGFGGGGGGFFFFGGGGFFFFGGFFFFGGGGFFGFFFFAFGFFFFFBGG
@M02352:288:000000000-CKWC8:1:1101:23173:16796 1:N:0:ATGCGCAG+GTAAGGAG
TACGGAGGGGGTTAGCGTTGTTCGGAATTACTGGGCGTAAAGCGCACGTAGGCGGATCAGAAAGTATAGGGTGAAATCCCAGGGCTCAACCCTGGAACTGCCTTATAAACTCCTGGTCTTGAGTTCGAGAGAGGTGAGTGGAATTCCGAGTGTAGAGGTGAAATTCGTAGATATTCGGAGGAACACCAGTGGCGAAGGCGGCTCACTGGCTCGATACTGACGCTGAGGTGCGAAAGTGTGGGGAGCAAACAGGATTAGATACCCTGGTAGTCCACACCGTAA
+
FGFGGEFEGGGGGGGFEFG@FGFGFGGGGGGGGGGGGGGGGGGGGGGGGGGGGGGGGGGGGFGGGGGGFGGGGGGGGGGGGGGGGGGGEGGGGFGGGGGGGGFG<<FGGG=FGGGGGGGGGGEFGGGGGGGCGGGGFGGGGGFGGGGGGGGGGGGEFGGGGFGGGGGGGGGGGGGGGGGEGGDGGGGGGGGG58EEGEFCC58EGG?EFGCCCG8:EGGGGGGDCGDG6EGGG5CEFGGFGGE:9>GCFFF@0:7F?F9FGGGF@FGFFFA>FFFFF<DFGD
@M02352:288:000000000-CKWC8:1:1101:24960:16805 1:N:0:ATGCGCAG+GTAAGGAG
TACGAAGGTCCCGAGCGTTATTCGGAATCACTGGGCGTAAAGGGAGCGTAGGCGGCGCGGTAAGTCAGATGTGAAATCTGGGGGCTCAACCCCCAAACTGCATTCGATACTGCCGTGCTAGAGTAATGGAGAGGTAACTGGAATTCTCAGTGTAGCAGTGAAATGCGTAGATATTGAGAGGAAGACCAATGGCGAAAGCAGGTTACTGGACATTTACTGACGCTGAGGCTCGAAGGCTAGGGTAGCGAAAGGGATTAGATACCCCTGTAGTCCTAGCAGTAA
+
GGGGGGGGGGGGGGGGGGGGGGGGGGGGGGGGGGGGGGGGGGGGGGGGGGGGGGGGGGGGGGGGGGGGGGGGGGGGGGGGGGGGGGGGGGGGGGCGGGGGGGGGGGGGGGGGGGGGGGGGGGGGGGGGGGGGGGGGGGGGGGGGGGFGGGGGGGGGGGGGGGGGGGGGGGGGGGGGGGGGGGGGGGGGGGGGGGGGGGGGGGGGGGGGGGGGGGGGGGGGGGGGGGGGGGGDGGDEGGFGGGF?FFDDGC:FFFGGFFFFGGGGFFGFFFFBFGFFFFFFGG
@M02352:288:000000000-CKWC8:1:1101:28795:16830 1:N:0:ATGCGCAG+GTAAGGAG
TACGGAGGGGGTTAGCGTTGTTCGGAATTACTGGGCGTAAAGGGCACGTAGGCGGATCAGAAAGTATAGGGTGAAATCCCAGGGCTCAACCCTGGAACTGCCTTGTAAACTCCTTGGCTTGAGTTCGAGAGAGGTAAGCGGAATTCCGAGTGTAGAGGTGAAATTCGTAGATATTCGGAGGAACACCAGTGGCGAAGGCGGCTCACTGGCTCGATACTGACGCTGAGGTGCGAAAGTGTGGGGAGCAAACAGGATTAGATACCCTGGTAGTCCACACCGTAA
+
GGGF;CCGGGGG:DFGGFEGG@FGDE,CFGGFGFGFGGEGGG,?,6BCFFG7DFD+>+4CCBFGGGGC<,EFCFDC<FGG,,BFCDEFCGG7FGGGGGCAD=<FF<DFGGA,3,,,,@FGGGGG9F7<FGGGGGG,,>,3@FEGCGGEGGFGGGGFFFGGGGGG,CGGGGGGGFG9CFEGGCGGGCF@F>CEGGGGGGGGGG:A+:CGGC5+:C6CE<F:FGDEGDGGG**7CGGEFFGGGGFBFFGGFGFF0:<7?F<=CFFGFF:FFFABF7?(4(7.9<
@M02352:288:000000000-CKWC8:1:1101:4289:16835 1:N:0:ATGCGCAG+GTAAGGAG
TACGGAGGGGGTTAGCGTTGTTCGGATTTACTGGGCGTAAAGCGTACGTAGGCGGATTGGAAAGTTGGGGGTGAAATCCCAGGGCTCAACCCTGGAACTGCCTCCAAAACTATCAGTCTAGAGTTCGAGAGAGGTGAGTGGAATTCCAAGTGTAGAGGTGAAATTCGTAGATATTTGGAGGAACACCAGTGGCGAAGGCGGCTCACTGGCTCGATACTGACGCTGAGGTACGAAAGTGTGGGGAGCAAACAGGATTAGATACCCTGGTAGTCCACACCGTAA
+
GGGG@FFGDGG@@DGGGGGGGCGGGG,CFGGGGGG8FGGGGG<FC7>FFGGDGGGF+8EEFFGGG9BFFDFGGGGGGGGGGGGGGG@FFGGDFFGGGGGGGFF<><FGGGGGG@=FGGGFGGGGDGG:FFFGGGGFGG3@FGFGGGG,@FGGGGG<FGGGGGFF2BFGGGGGGGG+BEGGGGGGGGGGGGGGGDGGGGGGGGC*:CCGGF5<C8*;EGGGGGEGGGGG63:CEGGFCFGGGGFFFFGGGGFFFFFGFFFFGGGGFFGFAF>DFFF:?(7:DD
@M02352:288:000000000-CKWC8:1:1101:24449:16850 1:N:0:ATGCGCAG+GTAAGGAG
TACGGAGGATCCAAGCGTTATCCGGAATCATTGGGTTTAAAGGGTCCGCAGGCGGTCAATTAAGTCAGAGGTGAAATCCCATAGCTTAACTATGGAACTGCCTTTGATACTGGTTGACTTGAGTTATACGGAAGTAGATAGAATAAGTAGTGTAGCGGTGAAATGCATAGATATTACTTAGAATACCGATTGCGAAGGCAGTCTACTACGTATATACTGACGCTCATGGACGAAAGCGTGGGGAGCGAACAGGATTAGATACCCTGGTAGTCCACGCCGTAA
+
GGGGGGEGEFGGGGGGGGGGGGGGGGGGGGGGGGGGGDFGGGGGGGFGGEEGGGGGGGGGGGGGGGGGGGGGGGGGGGGGGGGGGGFGGGFGGGGGGCFGGGGCGGGGGGGGGGGGGGGGGGGGGGGGGGGDGGGGGGGGGGFGGGGGGGGGGGGGGGGGFGGGGGGGGGGGGGGGGGGGGGGGGGGGGGGGGGGGEGGGGGGGGGGGGGGGGGGGGGGGGGGGGGGGFCFGGGGFGGGGEGF<FBGGGGBFFFFG?FFFGGFCFFGFFFFAFGFFFFFFGD
@M02352:288:000000000-CKWC8:1:1101:24182:16858 1:N:0:ATGCGCAG+GTAAGGAT
TACGGAGGGTCCGAGCGTTATCCGGAATCATTGGGCTTAAAGGGTCCGCAGGCGGTCGATTAAGTCAGATGTGAAATCCCAGGGCTCAACCCTGGAACTGCCTTGGAAACTCCTGGTCTTGAGTTCGAGAGAGGAGAGTGGAATTCCGAGTGTAGAGGTGAAATGCGTAGAGATTCGGAGGAACACCAGTGGCGAAGGCGGCTCACTGGACCGATACTGACGCTGATGTGCGAAAGTGTGGGGAGCGAACAGGATTAGATACCCTGGTAGTCCACGCCGTAA
+
FGGGC;@FGECC+CFGDCG7F,E@FBFGEG9FGGF,,CCFEF9EG8F@+CFGCEGE:4+BFEGGGF<EG,EFGGFF9EDG@EFFFGF9F<ACABFFFEDGFC<?,,=ADFCF@,,,8CF,,BDFGF@F?FFG+>,+3@FGFCFF@,E,3CGGGGG9B@C*?,DF,?>E**?,?CGC@C::8FGGG8FE:BFGE*:E8:EC>E*/+<:CF**2:CCECC:@C5=E8)+3<+:DG*C>*30A>CE:BD)9:7::60CFFFAF<FGGFF<@A=AAFGF(7<@>DD
@M02352:288:000000000-CKWC8:1:1101:5488:16933 1:N:0:ATGCGCAG+GTAAGGAG
TACGGAGGGGGTTAGCGTTGTTCGGAATTACTGGGCGTAAAGCGCACGTAGGCGGATTGGAAAGTTGGGGGTGAAATCCCAGGGCTCAACCCTGGAACTGCCTCCAAAACTATCAGTCTAGAGTTCGAGAGAGGTGAGTGGAATTCCAAGTGTAGAGGTGAAATTCGTAGATATTTGGAGGAACACCAGTGGCGAAGGCGGCTCACTGGCTCGATACTGACGCTGAGGTACGAAAGTGTGGGGAGCAAACAGGATTAGATACCCTGGTAGTCTACGCCGTAA
+
GGGGGGGGGGGGGGGGGGGGGGGGGGGGGGGGGGGGGGGGGGGGGGGGGGGGGGGGGGGGGFGGGGGGGGGGGGGGGGGGGGGGGGGGFGGGGGGGGGGGGGGGGGGGGGGGGGGGGGGGGGGGGGGGGGGGGGGGGGGGGGGGGGGGGGGGGGGGGGGGGGGGGGGGGGGGGGGGGGGGGGGGGGGGGGGGGGGGGGGGGGGGGGGGGGGGGGGGGGGGGGGGGDFGGGGGGGGFGGGGGGFF>FGGGGFFBFGG??AFCFGGFFGFFFFFFGFFFFD0CC
@M02352:288:000000000-CKWC8:1:1101:25148:16940 1:N:0:ATGCGCAG+GTAAGGAG
TACGGAGGATCCAAGCGTTATCCGGAATCATTGGGTTTAAAGGGTCCGTAGGTGGATGATTAAGTCAGAGGTGAAATCCTGCAGCTCAACTGTAGAATTGCCTTTGATACTGGTTGTCTTGAGTTATTATGAAGTAGTTAGAATATGTAGTGTAGCGGTGAAATGCATAGATATTACATAGAATACCAATTGCGAAGGCAGATTACTAATAATATACTGACACTGATGGACGAAAGCGTGGGGAGCGAACAGGATTAGATACCCTGGTAGTCCACGCCGTAA
+
GGGGGGGGGGGGGGGGGGGGGGGGGGGGGGGGGGGGGGGGGGGGGGGGGGGGGGGGGGGGGGGGGGGGGGGGGGGGGGGGGGGGGGGGGGGGGGGGGGGGGGGGGGGGGGGGGGGGGGGGGGGGGGGGGGGGGGGGGGGGGGGGGGGGGGGGGGGGGGGGGGGGGGGGGGGGGGFGGGGGGGGGGGGGGFFGGGGGGGGGGGGGGGGGGGGGGGGGGGGGGGGGGGGGGGGGGGGFGGDGGGFFBFGGGGFFFFGGBFFFGGGGFFGFFFFFFGFFFFEBGD
@M02352:288:000000000-CKWC8:1:1101:20513:16973 1:N:0:ATGCGCAG+GTAAGGAG
TACGGAGGGTCCAAGCGTTATCCGGAATCATTGGGTTTAAAGGGTCCGCAGGCGGTCAATTAAGTCAGAGGTGAAAGCCCATCGCTCAACGATGGAACTGCCTTTGATACTGGTTGACTTGAGTTATACGGAAGTAGATAGAATAAGTAGTGTAGCGGTGAAATGCATAGATATTACTTAGAATACCGATTGCGAAGGCAGTCTACTACGTATATACTGACGCTCATGGACGAAAGCGTGGGGAGCGAACAGGATTAGATACCCTGGTAGTCCACGCCGTAA
+
GGGGGGGGGGGFGGGGGGGGGGGGGGGGGGGGGGGGGGGGGGGGGGGGGGGGGGGGGGGGGGGGGGGGGGGGGGGGGGGGGGGGGGGGGGGDFGDGGGGGGGGGGGGGGGGGGGGGGGGGGGGGGGGGGGGDGGGGGGGGGGGGGGGGGGGGGGGGGGGGGGGGGGGGGGGGGGGGGGGGGGGGGGGGGGGGGGDGGGGGGGGGGGGGGGGGGGGGGGGGGGGGGGGGGGGGGGGFGGGGGGFF>FGGGGFFFFCFDFFFGGGGFFGFFFFF=FFFFFFFGG
@M02352:288:000000000-CKWC8:1:1101:9611:16988 1:N:0:ATGCGCAG+GTAAGGAG
TACGGAGGGTCCAAGCGTTATCCGGAATCATTGGGTTTAAAGGGTCCGTAGGCGGGATGATAAGTCAGTGGTGAAATCTCTCGGCTTAACCGAGAAACTGCCATTGATACTGTCGTTCTTGAATTTGGTCGAAGTGGGCGGAATAAGTAGTGTAGCGGTGAAATGCATAGATATTACTTAGAACACCGATAGTGAAGACAGCTCACTAGGCCTAAATTGACGCTGAGGGACGAAAGCGTGGGGAGCGAACAGGATTAGATACCCTGGTAGTCCACGCCGTAA
+
GGGGGGGGGGGGGGGGGGGGGGGGGGGGGGGGGGGFGGGGGGGGGGGGGGGGGGGGGGGGGGGGGGGGGGGGGGGGGGGGFGGGGGGGGGGGGGGGGGGGGGGGGGGGGGGGGGGGGGGGGGCGGGGGGGGG:FGGGGGGGGGGGGGGGGGGGGGGGGGGGGGGGGGGGGGGGGGGGGGGGGGGGG>EGGGGGGGGGGGGGGGGGGGGGGGGGGGGGGGGGGGGGGGGDGGGGGGFGGGGGGFFFFGGGGFFFFGGFFFFGGEGFFGFFFFBFGFFFFFFGG
@M02352:288:000000000-CKWC8:1:1101:21430:16995 1:N:0:ATGCGCAG+GTAAGGAG
TACGGAGGGGGTTAGCGTTGTTCGGAATTACTGGGCGTAAAGCGTACGTAGGCGGATTAGTCAGTCAGAGGTGAAATCCCAGGGCTCAACCCTGGAACTGCCTTTGATACTGCTAGTCTTGAGTTCGAGAGAGGTGAGTGGAATTCCGAGTGTAGAGGTGAAATTCGTAGATATTCGGAGGAACACCAGTGGCGAAGGCGGCTCACTGGCTCGATACTGACGCTGAGGTACGAAAGTGTGGGGAGCAAACAGGATTAGATACCCTGGTAGTCCACACCGTAA
+
GGGGGGGGGGGGGGGGGGGGGGGGGGGGGGGGDGGGGGGGGGGGGGGGGGGGGGGGGGGGGGGGGGGGGGGGGGGGGGGGGGGGGGGGGGGGGGFGGGGGGGGGGGGGGGGGGGGGGGGGFFGGGGGGGGGGGGGGGGGGGGCFGGGGGGGFGGGGGGGFGGGGGGGGGGGGGGGGGGGGDDGGGGGGGGGGGGGGGGGGGGGGGGGGGGGGDGGGGGGGGGGGGGGGGGGDGGGFGGGGGGFFFFGGGGFFFFGGFFFFGGGGFFCF<FFFFGFFFFEFGG
@M02352:288:000000000-CKWC8:1:1101:23163:16999 1:N:0:ATGCGCAG+GTAAGGAG
TACGGAGGGGGTTAGCGTTGTTCGGAATTACTGGGCGTAAAGCGCACGTAGGCGGATCAGAAAGTATAGGGTGAAATCCCAGGGCTCAACCCTGGAACTGCCTTGTAAACTCCTGGTCTTGAGTTCGAGAGAGGTGAGTGGAATTCCGAGTGTAGAGGTGAAATTCGTAGATATTCGGAGGAACACCAGTGGCGAAGGCGGCTCACTGGCTCGATACTGACGCTGAGGTGCGAAAGTGTGGGGAGCAAACAGGATTAGATACCCTGGTAGTCCACACCGTAA
+
GGGGGGGGGDGCFGGGGGGGFGGGGGGGGGGGFGGGGGGGGGGGGGGGGGGGGGGGGGCG?FFFFGGG9EFFGGGGGGGGGGGGGGGGGGGGGGGGGGGGGGGGCDFGFGGGGGGGGGGGGGGGGGGGFFECGGFGGGGGGGGFGGGGGGGGGGG;FGGGGGGGGGGGGGGGGGGFGFDGGGGDGGGCGGGFGGGGGGGGGGGGEGGGGFCFGGFGGGGGG5CC8DGGGGGGEEDFGGGG>EDBFFGFFGFFBBGGFF<FFGGGFFGFF@<AFGFBB:>BGG
@M02352:288:000000000-CKWC8:1:1101:18258:17006 1:N:0:ATGCGCAG+GTAAGGAG
TACGGAGGATCCAAGCGTTATCCGGAATCATTGGGTTTAAAGGGTCCGTAGGCGGTTTTATAAGTCAGTGGTGAAATCCGGCAGCTCAACTGTCGAACTGCCATTGATACTGTAGAACTTGAATTATTATGAAGTAACTAGAATATGTAGTGTAGCGGTGAAATGCCTAGAGATTACATGGAATACCAATTGCGAAGGCAGGTTACTAATAATACATTGACGCTGATGGACGAAAGCGTGGGTAGCGAACAGGATTAGATACCCTGGTAGTCCACGCCGTAA
+
GGGGGGGGGGGGGGGGGGGGGGGGGGGGGGGGGGGGGGGGGGGGGGGGGGGGGGGCFGGEFGFGGGGGGFGGGGGGGGGGGGGGGGGGGGGGGGGGGGGGGGGGGGGGGGGGGGGBFGGGGGGGGFGGGGGGGGGGGGGGGGGGGGGGGGGGGGGGGGGGGGGGGGGGCDGGEGGGGGGGGGGGGGGGGGGGGGGGGGGGGGGGGGGGF7:FGFGGFGGGGGGGGGGGDFGGGGGFGGGGGGFA:FGGGGE?BFGGDFFFGGGGFFFFFFADFGFFF?FFGG
@M02352:288:000000000-CKWC8:1:1101:7191:17020 1:N:0:ATGCGCAG+GTAAGGAG
TACGGAGGGTGCAAGCGTTATCCGGAATCATTGGGTTTAAAGGGTCCGTAGGCGGTTTTATAAGTCAGTGGTGAAATCCGGCAGCTCAACTGTCGAACTGCCATTGATACTGTAGAACTTGAATTATTATGAAGTAACTAGAATATGTAGTGTAGCGGTGAAATGCTTAGAGATTACATGGAATACCAATTGCGAAGGCAGGTTACTAATAATACATTGACGCTGATGGACGAAAGCGTGGGTAGCGAACAGGATTAGATACCCTGGTAGTCCACGCCGTAA
+
GGGGGGGGGGGGGGGGGGGGGGGGGGGGGGGGGGGGGGGGGGGGGGGGGGGGGGGFEFGGGFGFGGGGGGGGGGGGGGGGGGGGGGGGGGGGGFGGGGGGGGFGGGGGGFGGGGGGGGFGGGGGGGGGGGGGGGGGGGGGGGGGFGGGGGGGGG9FGGGGGGGGGGGGGGGGGGGGGGGGGGGGGGGGGGGGGGGGGGGGGGGGGGG;EFFGGGGGGGGGGDGGGGFGFGGGGGGFGGGGGGFFFFGC:CDF:BCFFFBFGFGGFFGF9BFFFGFFFB>9DC
@M02352:288:000000000-CKWC8:1:1101:22179:17022 1:N:0:ATGCGCAG+GTAAGGAG
TACGGAGGATCCAAGCGTTATCCGGAATCATTGGGCTTAAAGGGTCCGCAGGCGGTCAATTAAGTCAGATGTGAAATACCATAGCTCAACTATGGAACTGCCTTTGATACTGGTTGACTTGAGTTATACGGAAGTAGATAGAATAAGTAGTGTAGCGGTGAAATGCATAGAGATTACTTAGAATACCGATTGCGAAGGCAGTCTACTACGTATATACTGACGCTCATGGACGAAAGCGTGGGGAGCGAACAGGATTAGATACCCTGGTAGTCCACGCCGTAA
+
GGGGEGGG7;,CFGGGGGG@FAGGGGEGGGCGGGG,:FGGGG9FG8EFEFFGGGGGCC=EFGGGGGCCF,CFGGGG<<FFFFEFGGGGGG9,E9FGFGGGGFCCFGGGGGGGCFFGGFGGGGGGGGGCC<CF:FFGC9<@CFGF,73@<FGGGGGGGGGGGGGGGG9EGGG9BFA;B;,@EGG,FGGC1FCGGGGGGGGCEE1CFGG;7:0<F69FFGGGGGGGDGCG9CGGGGGFGGCGGGFFFFGGEGEFFFGGFFFFGGGGFFGFFFFFFC@:F:EFGG
@M02352:288:000000000-CKWC8:1:1101:22589:17046 1:N:0:ATGCGCAG+GTAAGGAG
TACGGAGGGGGTTAGCGTTGTTCGGAATTACTGGGCGTAAAGCGTACGTAGGCGGATTGGAAAGTTGGGGGTGAAATCCCAGGGCTCAACCCTGGAACTGCCTCCAAAACTATCAGTCTAGAGTTCGAGAGAGGTGAGTGGAATTCCAAGTGTAGAGGTGAAATTCGTAGATATTTGGAGGAACACCAGTGGCGAAGGCGGCTCACTGGCTCGCTACTGACGCTGAGGTACGAAAGTGTGGGGAGCAAACAGGATTAGATACCCTGGTAGTCCACGCCGTAA
+
GGGGGGGG7CB@:FFGGGGCGDGGGG7FGGFGGGGFBFGGGG9F=,@FGGGG9FGG7:F,,EFGGF,E+>FGGGGGFFBF=5DFGGGGGGGDG,3BFCFGG8,:@>F=FFG<,ECGGGGGGGGGCFC>:FGGGGGGFGCGGGGGGGCCCGGGGGG;FGGGGGGG;FCGGGGGGGF+5CFBEGGGFGG8:FCFGGGGGGGEGGGGGGGGGG57C*/AGGGGG*AEGG@F<0?DGGGFGGGGGG:<;EGGFGFFFFGGFFFFGGGGFFGFFFFFFGF09(<>GG
@M02352:288:000000000-CKWC8:1:1101:10551:17074 1:N:0:ATGCGCAG+GTAAGGAG
TACGGAGGGTCCAAGCGTTATCCGGATTTATTGGGTTTAAAGGGTCCGTAGGCGGGCTTATAAGTCAGAGGTGAAATCCCATCGCTCAACGATGGAACTGCCTTTGATACTGTAGGTCTTGAATATATTTGAAGTAGGCGGAATATGTAGTGTAGCGGTGAAATGCATAGATATTACATAGAACACCAATTGCGAAGGCAGCTTACTAAGATATTATTGACGCTGATGGACGAAAGCGTGGGTAGCGAACGGGATTAGATACCCCGGTAGTCCACGCCGTAA
+
GGGGGGGGGGGGGGGGGGGGGGGGGGFGGGGGGGGGGGGGGGGGGGGGGGGGGGGGGGGGGGGGGGGGGGGGGGGGGGGGGGGGGGGGGGGGGGGGGGGGGGGGGGGGGGGGGGGGGGGGGG@FGGGGGGGG<FGGGGGGGGGGGGGGGGGGGGGGGGGGGGGGGGFGGGGGGGGGGGGGGGGGGGGGGGGGGGGGGGGGGGGGGGGGGFCGGGGGGGGGGGGGGGGGGGGGGGGFGGGGGGFFFFGGGGFFFFGGFFAFGGGGFEGFFFFFFGFFFFD>GD
@M02352:288:000000000-CKWC8:1:1101:5738:17095 1:N:0:ATGCGCAG+GTAAGGAG
TACGGAGGATCCAAGCGTTATCCGGAATCATTGGGTTTAAAGGGTCCGTAGGTGGATGATTAAGTCAGAGGTGAAATCCTGCAGCTCAACTGTAGAATTGCCTTTGATACTGGTTGTCTTGAGTTATTATGAAGTAGTTAGAATATGTAGTGTAGCGGTGAAATGCATAGATATTACATAGAATACCAATTGCGAAGGCAGATTACTAATAATATACTGACACTGATGGACGAAAGCGTGGGGAGCGAACAGGATTAGATACCCTGGTAGTCCACGCCGTAA
+
GGGGGGGGGGGGGGGGGGGGGGGGGGGGGGGGGGGGGGGGGGGGGGGGGGGGGGGGGGGGGGGGGGGGGGGGGGGGGGGGGGGGGGGGGGGGGGGGGGGGGGGGGGGGGGGGGGGGGGGGGGGGGGGGGGGGGGGGGGGGGGFGGGGGGGGGGGGGGGGGGGGGGGGGGGGGGGGGGGGGGGGGGGGGGGGGGGGGGGGGGGGGGGGGGGGFGGGGGGGGGGGGGGGGGGGGGDGFGGGGGGFFFFDDGGFFFFGGFFFFGGGGFFFFFFFFFGFFFFFFGD
@M02352:288:000000000-CKWC8:1:1101:10756:17113 1:N:0:ATGCGCAG+GTAAGGAG
TACGGAGGATCCAAGCGTTATCCGGAATCATTGGGTTTAAAGGGTCCGTAGGTGGATGATTAAGTCAGAGGTGAAATCCTGCAGCTCAACTGTAGAATTGCCTTTGATACTGGTTGTCTTGAGTTATTATGAAGTAGTTAGAATATGTAGTGTAGCGGTGAAATGCATAGATATTACATAGAATACCAATTGCGAAGGCAGATCACTAATAATCAACTGACACTGATGGACGAAAGCGTGGGGAGCGAACGGGATTAGATACCCCGGTAGTCCACGCCGTAA
+
GGGGGGGGGFFGGGGGGGGGGGGGGGBFGGGGGGGGEGGGGGGGGGGGGGGGFFGFGGFGGGGGGGGGGGGGGGGGGGGGGGFFGGGGGGGGGFGGGGGGGGGGGGFGGGGGGGGGFGGGGCFGGEGGGGGG,EFGGGFFFGGGGGGGGGGGGGGGGGGGGGGGGGFGGFFGGGGGGGGGGGGGGGGGGGGGGGGGGGGGG>FFFEGGGGCFFGGGGGGGGGGGGGGGGGGDGGGFGG*BEGEFFFGGGGEB?FGGFF>FGGGGFFGEB3<>FGFFFBFFGD
@M02352:288:000000000-CKWC8:1:1101:26530:17121 1:N:0:ATGCGCAG+GTAAGGAG
TACGGAGGGTCCGAGCGTTATCCGGAATCATTGGGTTTAAAGGGTCCGTAGGCGGGCCGTTAAGTCAGGGGTGAAAGTCTGCGGCTCAACCGTAGAAATGCCTTTGATACTGGCGGTCTTGAGTTATGGTGAAGTGGGCGGAATATGTAGTGTAGCGGTGAAATGCATAGATATTACATAGAACACCGATTGCGAAGGCAGCTCACTAACCATATACTGACGCTGATGGACGAAAGCGTGGGGAGCGAACAGGATTAGATACCCTGGTAGTCCACGCCGCAA
+
GGGGCFCEFCFGG>CFG:@@FGGGG,CFECFFFCGGGGGA<FGGFGFEFGGEFEGGGGGGGGGFGE9FFGG?FGEGGGGGGGGGGGFFF<<FFDDEDFFFGGGGGGAC9EFFFGGGEGGGGFGGGG;FGGFGGFFDGDGGDC:F@GFGGGF:FDEGCC<7FEGGGGGCF9:<C7CFG?FCC7FGGGGGGD:CF5:CEGD6CE6C97ACFGGF60CDF99FGGGGEC7C9CFDG8>:GG3AECD?BBCD=DFFFB<C?FFFG7EFF5F?97<BFCF69?E(9)
@M02352:288:000000000-CKWC8:1:1101:16341:17145 1:N:0:ATGCGCAG+GTAAGGAG
TACGGAGGGTCCGAGCGTTATCCGGAATCATTGGGTTTAAAGGGTCCGCAGGCGGTCGATTAAGTCAGAGGTGAAATCCCATAGCTCAACTATGGAACTGCCTTTGATACTGGTTGACTTGAGTCATATGGAAGTAGATAGAATGTGTAGTGTAGCGGTGAAATGCATAGATATTACATAGAATACCAATTGCGAAGGCAGATCACTAACAATGTATTGACACTGATGGACGAAAGCGTGGGGAGCGAACGGGATTAGATACCCCGGTAGTCCACGCCGTAA
+
GGGGGFGGGGGGGGGGGGGGGGGGGGGGGGGGGGGFGGGGGGGGGGGGGGGGGGGGGGGGGGGGGGGGGGGGGGGGGGGGGGGGGGGGGGGGGGGGGGGGGGGGGGGGGGGGGGGGGGGGGGGGGGGGGGGGGGGGGGGGGGGGGGGGGGGGGGGGGGGGGGGGGGGGGGGGGGGGGGGGFGGGGGGGGGGGGGGGDGGGGEGGGGGGGGGGGGGGGGGGGGGGGGGGGGGDGGG@FGGGGGFFFFGGGGFFFFGGFFF?7CFGFDGF>5ABFGFFFFD0DG
@M02352:288:000000000-CKWC8:1:1101:22129:17172 1:N:0:ATGCGCAG+GTAAGGAG
TACGGAGGATCCAAGCGTTATCCGGAATCATTGGGTTTAAAGGGTCCGTAGGTGGATAATTAAGTCAGAGGTGAAATCTTGCCGCTTAACGGTAAAATTGCCTTTGATACTGGTTGTCTTGAGTTATTATGAAGTGGTTAGAATATGTAGTGTAGCGGTGAAATGCATAGATATTACATAGAATACCAATTGCGAAGGCAGATCACTAATAATATACTGACACTGATGGACGAAAGCGTGGGGAGCGAACAGGATTAGATACCCTGGTAGTCCACGCCGTAA
+
GFGGGEGGGGGGGGGGGGGGFGGGGGGGGGGGGGGGGGGGGGGGGGGGGGGGGGGGGGGGGGGGGGGGGGGGGGGGGGGGGGGGGGGGGGGGGGGGGGGGGGGGGGGGGGGGGGGGGGGGGGGGGGGGGGGGGGGGFG7FFGGGGGGGGGGGGGGGGGGGGGGGGGGGGGGGGGGGGGGGGGGGGGGGGGGGGGGGGGGGGGGGGGGGGGGGGGGGGGFGGGGGG7@CFGGGGGGFGGGGGGFFFFGDGGFFFFGGFFFFGGGCFFGFBFDAFGFFFFFFGG
@M02352:288:000000000-CKWC8:1:1101:28057:17184 1:N:0:ATGCGCAG+GTAAGGAG
TACGAGGGGTGCAAGCGTTAATCGGAATTACTGGGCGTAAAGCGTGCGTAGGTGGTTTGTTAAGCAAGATGTGAAAGCCCCGGGCTCAACCTGGGAACTGCATTTTGAACTGGCAAACTAGAGTATTGTAGAGGGTAGTGGAATTTCCAGTGTAGCGGTGAAATGCGTAGAGATTGGAAGGAACATCAGTGGCGAAGGCGGCTACCTGGACAAATACTGACACTGAGGCACGAAAGCGTGGGGAGCAAACAGGATTAGATACCCTGGTAGTCCACGCCGTAA
+
GGGGGGGGGGGGGGGCFCFCCFGFGGGGGGGGFGGGGGGGGFGGGGGGGGGG9EGFDFGFFFGGFGG8FGGGG9FGEGGGCFGGGGGFFFGDFFGGGGGGGGGGGGGGGGGGDGFF<FGGCFGGGDFGGFGGGGGECCDCGGFGGGGGGEGGGGGGGGG>E@FCCGCCE5CC?FFGGGG7:FGGGDFFGGGGGGDGCCE55C=C8ECCGGGFF?FGGG7CFFFGGGG5=EF3*:*7CGGGEG)81@<CCGFF<:DF?FFFGGFG?:C<<@<A9D?021)2CC
@M02352:288:000000000-CKWC8:1:1101:8087:17230 1:N:0:ATGCGCAG+GTAAGGAG
TACGGAGGGGGTTAGCGTTGTTCGGAATTACTGGGCGTAAAGCGTACGTAGGCGGATTGGAAAGTTGGGGGTGAAATCCCAGGGCTCAACCCTGGAACTGCCTCCAAAACTATCAGTCTAGAGTTCGAGAGAGGTGAGTGGAATTCCAAGTGTAGAGGTGAAATTCGTAGATATTTGGAGGAACACCAGTGGCGAAGGCGGCTCACTGGCTCGATACTGACGCTGAGGTACGAAAGTGTGGGGAGCAAACAGGATTAGATACCCTGGTAGTCCACACCGTAA
+
GGGGGGGGGGGGGGGGGGGGGGGGGGGGGGGGGGGGGGGGGGGGGGGGGGGGGGGGGGGGGGGGGGFGGGGGGGGGGGGGGGGGGGGGGGGGGGGGGGGGGGGGGGGGGGGGGGGGGGGGGGGGGGGGGGGGGGGGGGGGGGGGGGGGGGGGGGGEGGGGGGGGGGGGGGGGGGGGGGGGGGGGGGGGGGGGGGGGGGGGGGGGGGGGGGGGGGGGGGGGGGGGGGGGGGGGGGGFGGGGGGFFFFGGGGFFFFGGFFFFGGGGFFFFFFFBFFFFFFFFGG
@M02352:288:000000000-CKWC8:1:1101:14386:17256 1:N:0:ATGCGCAG+GTAAGGAG
TACGGAGGGGGTTAGCGTTGTTCGGAATTACTGGGCGTAAAGCGCACGTAGGCGGATCAGAAAGTAAGGGGTGAAATCCCAGGGCTCAACCCTGGAACTGCCTCTTAAACTCCTGGTCTTGAGTTCGAGAGAGGTGAGTGGAATTCCGAGTGTAGAGGTGAAATTCGTAGATATTCGGAGGAACACCAGTGGCGAAGGCGGCTCACTGGCTCGATACTGACGCTGAGGTGCGAAAGTGTGGGGAGCAAACAGGATTAGATACCCTGGTAGTCCACACCGTAA
+
GGGGGFGGGGGGGGGGGGGGGGGGGGGGGGGGGGGGGGGGGGGGGGGGGGGGGGGGGGGGFGGEGGGGGGGGGGGGGGGGGGGGGGGGGGGGGGGGGGGGGGGGGGGGGGGGGGGGGGGGGFFGGGGGGGGGGGGGGGGGGGGGGGGGGGGGG7FGGGGGGGGGGGGGGGGGGGGGGGGGGGGGGGGGGGGGGGGGGGGGGGGGGGGGGGGGGGGGGGGGGCEGGGGGGGGDEEDFGGCFGGFBFFGGCFFFFBGGFFABA?GGFFGFFFFFFGF?FFFFGG
@M02352:288:000000000-CKWC8:1:1101:2804:17292 1:N:0:ATGCGCAG+GTAAGGAG
TACGGAGGGTGCAAGCGTTATTCGGAATCACTGGGTTTAAAGGGTGCGTAGGTGGTTATATAAGTCAGAGGTGAAAGGCACGAGCTTAACTGGTGAATTGCCTTTGATACTGCAGTGCTTGAATTGTGTTGAGGTTAGCGGAATGTGACATGTAGCGGTGAAATGCATAGATATGTCATAGAACACCAATTGCGTAGGCAGCTAGCTAGGCATTAATTGACGCTGAGGCACGAAAGCGTGGGGAGCGAACAGGATTAGATACCCTGGTAGTCCACGCCCTAA
+
GGGGGGGGGGGGFGFGGGEFG,C<FFGGFGGGGGGCBFEFFGFGGEGEGGGGEEGCF?CCEFFGGDDFGGGGDFGGGEFGGG>FFEFFGGDFGFGGG9FGGGGGGGGGFFGGGAFEBFGGFGFGGGGGF8FFGGGCGG9FGGCEC7@9FAFGGGFGGGGGGGGGGG=EAFGGGG732>;@EGGGGGGGGGFGGG=EEGGGGGGGGFGCGCC0+?C9;EEGGGGGGGGG5CFGDCDBFEGGGGD?FFGGGGFFF?GGFFFFGGFGFFGFAF>BFCFFF?>9<7
@M02352:288:000000000-CKWC8:1:1101:13180:17302 1:N:0:ATGCGCAG+GTAAGGAG
TACGGAGGGTCCAAGCGTTATCCGGAATCATTGGGTTTAAAGGGTCCGCAGGCGGTCAATTAAGTCAGAGGTGAAATCCCATAGCTTAACTATGGAACTGCCTTTGATACTGGTTGACTTGAGTCATATGGAAGTAGATAGAATGTGTAGTGTAGCGGTGAAATGCATAGATATTACACAGAATACCGATTGCGAAGGCAGTCTACTACGTATGTACTGACGCTCATGGACGAAAGCGTGGGGAGCGAACAGGATTAGATACCCTGGTAGTCCACGCCGTAA
+
GGGGGGGGGGGGGGGGGGGGGGGGGGGGGGGGGGGFEGGGGGGGGGGGGGGGGGGGGGGGGGGGGGGGGGGGGGGGGGGGGG@FGGGGGGGGGGGGGGGFGGGGGGGGGGGGGGGGGGGGGGGGGGGGGGGGGGGGGGGGGGGGGGGGGGGGGGGGGGGGGGGGGGGGGGGGGGGGGGGGGGGGGGGGGGGGGGGGGGGGGGGGGGGGGGGGGGGGGGGGGGGGGGGGGGGGGGGFGGGGGGFFFFGGGGFFB6DGFFFFGGGGFFGFFFFFFGFFFFFFGG
@M02352:288:000000000-CKWC8:1:1101:22965:17308 1:N:0:ATGCGCAG+GTAAGGAG
TACGGAGGGTGCAAGCGTTATCCGGAATCATTGGGTTTAAAGGGTCCGTAGGCGGGATATTAAGTCAGAGGTGAAAGTTTGTGGCTCAACCATAAAATTGCCTTTGATACTGGTAGTCTTGAATTATTGTGAAGTGGTTAGAATATGTAGTGTAGCGGTGAAATGCTTAGAGATTACATAGAATACCGATTGCGAAGGCAGATCACTAACAATATATTGACGCTGATGGACGAAAGCGTAGGTAGCGAACAGGATTAGATACCCTGGTAGTCTACGCCGTAA
+
GGGGGGGGGGGGGGGGGGGGGGGGGGGGGGGGGGGGGGGGGGGGGGGGGFGGGGGGGGGGGGGGGGGGGGGGGGGGGGGGGGGGGGGGGGGGGGGGGGGGGGGGGGGGGGGGGGGGGGGGGGGGGGGGGGGGGGGGGGGGGGGGGGGGGGGGGGGGGGGGGGGGGGGGGGGGDGGGGGGGGGGGGGGGGEGGGGGGGDFGGGGGGGGGGGGGGGGGGG9CGGGGGDGGDGGGGGGFGGGGGGF<?FGGGGFFF?GGFFFFGGGGFFGFFFFFFFF?FFB>GG
@M02352:288:000000000-CKWC8:1:1101:18621:17323 1:N:0:ATGCGCAG+GTAAGGAG
TACGGAGGATCCAAGCGTTATCCGGAATCATTGGGTTTAAAGGGTCCGTAGGTGGATAATTAAGTCAGAGGTGAAATCTTGCCGCTTAACGGTAAAATTGCCTTTGATACTGGTTGTCTTGAGTTATTATGAAGTGGTTAGAATATGTAGTGTAGCGGTGAAATGCATAGATATTACATAGAATACCAATTGCGAAGGCAGATCACTAATAATATACTGACACTGATGGACGAAAGCGTGGGGAGCGAACAGGATTAGATACCCTGGTAGTCCACGCCGTAA
+
GGGFGDEGCFGGGEFFGFCGGGGFG@@FEEGEFGGBBFFFFGGGGGGGFGGECFG@EFGFEFGGGGGGFFFFGGGGGGGGGGDCFCECFECGGGCGGGFFGGFCGFGGGGGGGGGGGFGGGGGFCBGGGGGGEGGGGFGGGGGGCFGGCCFGGGGGCGGEDFGGGCEFCGFFAEEGGGGGGGGGGGGGGGGGGGDEGGGGGG??FGGGGGGGGGGGGGGGGGGGGGGGFFCDGECEFC8EEGFFBFGGEG>?:1CF?FFFGFEC@FGFFFFFFGFBFFE>GG
@M02352:288:000000000-CKWC8:1:1101:21898:17328 1:N:0:ATGCGCAG+GTAAGGAG
TACGGAGGATCCAAGCGTTATCCGGAATCATTGGGTTTAAAGGGTCCGTAGGTGGATAATTAAGTCAGAGGTGAAAGTCTGCAGCTCAACTGTAGAATTGCCTTTGATACTGGTTATCTTGAATTATTGTGAAGTGGTTAGAATATGTAGTGTAGCGGTGAAATGCATAGATATTACATAGAATACCAATTGCGAAGGCAGATCACTAACAATATATTGACACTGATGGACGAAAGCGTGGGGAGCGAACAGGATTAGATACCCTGGTAGTCCACGCCGTAA
+
GGGGGGGGGGGGGGGGGGGGGGGGGFGGGGGGGGGGGGGGGGGGGGGGGGGGGGGGGFGGGGGGGGGGGGGGGGGGGGGGGGGGGGGGGGGGGGGGGGGGGGGGGGGGGGGGGGGGGGGGGGGGGGGGGGGGGGGGCGGGGGGGGGGGGCFGGGGGGGGGGGGGGGGGGFGGGGGGGGGGGGFGGGGEFFGFGGGGGGGGGGGGGGGGGGGGGGGGGGBFFGGGGGGG?FGGGGGFGGGGCGEFBFGGGGEFFFGFDFFFGGGGFFGF>48AFGFFFFFFGG
@M02352:288:000000000-CKWC8:1:1101:15363:17335 1:N:0:ATGCGCAG+GTAAGGAG
TACGGAGGGTGCAAGCGTTATCCGGAATCATTGGGTTTAAAGGGTCCGTAGGCGGGCTTATAAGTCAGAGGTGAAATCCCATCGCTCAACGATGGAACTGCCTTTGATACTGTAGGTCTTGAATATATTTGAAGTAGGCGGAATATGTAGTGTAGCGGTGAAATGCATAGATATTACATAGAACACCAATTGCGAAGGCAGCTTACTAAGATATTATTGACGCTGATGGACGAAAGCGTGGGTAGCGAACGGGATTAGATACCCCGGTAGTCCACGCCGTAA
+
GGGGGGGGGGGGGGGGGGGGGGGGGGGGGGGGGGGGGGGGGGGGGGGGGGGGGGGGGGGGGGGGGGGGGGGGGGGGGGGGGGGGGGGGGGGGGGGGGGGGGGGGGGGGGGGGGGGDGGGGGGGDFGGGGGGGGGGGGGGGGEFGGGGGGCGGGGGGGGGGGEGGGGGGGGGGGGGGGGGGGGFGGGGGGGGGGGGGGGGGGGGGGGGGFCDGGGGGGGGGGGGGGDGGGGGGGGGFGGGGGGFBFFGGGGFFFFGGFFA?FGGGFFGFFFFFFGFFFFFFDD
@M02352:288:000000000-CKWC8:1:1101:2843:17386 1:N:0:ATGCGCAC+GTAAGGAT
TACGGAGGGTGTAAGCGTTATCCGGAATTATTGGGCTTAAAGGGTCCGCAGGCGGTCAATTAAGTCAGAGGTGAAATCCCATCGCTCAACGCTGGAACTGCCTTTGATACTGGTTGACTTGAGTTATAGGGAGGTAGATGGAATTACGAGTGTAGCGGTGAAATTCATAGATATTACTTAGAATACCGATGGCGAAGGCAGTCTACTACGTATATACTGACGCTGAGGTACGAAAGCGTGGGGAGCGAACAGGATTAGATACCCTGGTAGTCCACGCCGTAA
+
GGGGGCFGG,,+6CFGGGG:F,CFGFGG,E6EFGG6,CFGGG9F69CF+@FGGGG4@+CFGGGGGCDFGGGGGGGGGGGGG,,BFGGGGG@+CFGGGGGGGGGGG<FGEFGG@F=F,CFFGGG,D,,C,3@F:FF,,,@,@FFG,3,*6CFGGCFCEGGGGGGG,D,@FGGGGGGE;,2,>FG9FGG77F*=FGGGGGG6C0+5?FG918;<<EGGGGGGGGGGGGGGC+:DEGGFFGGGGGFF>B5>EGFFFBGGDFFFGGGGFFGFFFADFGFBFFFFGG
@M02352:288:000000000-CKWC8:1:1101:10696:17412 1:N:0:ATGCGCAG+GTAAGGAG
TACGAGGGGTGCAAGCGTTAATCGGAATTACTGGGCGTAAAGCGTGCGTAGGTGGTTTGTTAAGCAAGATGTGAAAGCCCCGGGCTCAACCTGGGAACTGCATTTTGAACTGGCAAACTAGAGTATTGTAGAGGGTAGTGGAATTTCCAGTGTAGCGGTGAAATGCGTAGAGATTGGAAGGAACATCAGTGGCGAAGGCGGCTACCTGGACAAATACTGACACTGAGGCACGAAAGCGTGGGGAGCAAACAGGATTAGATACCCTGGTAGTCCACGCCGTAA
+
GGGGFGGGGGGGGGGGGGGGGGGGGGGGGGGGGGGGGGGGGGGGFGGGFGGGGGGFGGGGGGGGGGGGGGGGGGGGGGGGGGGGGGGGGGGGGGGGGGGGGGGGGGGGGGGGGGGGGGGGGFGGGGGGGGGGGGGGGGGGGGGGGGGGGGGGGGGGGGGGGGGGGGGGGGGGGGGGGGGGGGGGGGGGGGGGGGGGGGGGGGGGGGGGGGGGGGGGGGGGGGGGGGGGGGGGGGGDGGGGGGEFFEGGFGFFF:CF?FFFGGGGFFGFFFFFFGFFFFE;CD
@M02352:288:000000000-CKWC8:1:1101:22094:17413 1:N:0:ATGCGCAG+GTAAGGAG
TACGGAGGATCCGAGCGTTATCCGGAATCATTGGGTTTAAAGGGTCCGCAGGCGGTCGATTAAGTCAGAGGTGAAATCCCATAGCTCAACTATGGAACTGCCTTTGATACTGGTTGACTTGAGTCATATGGAAGTAGATAGAATGTGTAGTGTAGCGGTGAAATGCATAGATATTACACAGAATACCGATTGCGAAGGCAGCTTACTAAGATATTATTGACGCTGATGGACGAAAGCGTGGGTAGCGAACGGGATTAGATACCCCGGTAGTCCACGCCGTAA
+
GGGGGGGGGGGGGGGEGGGGGGGGGGGGGGGGGGGGGGGGGGGGGGGGGGGGGGGGGGGGGGGGGGGGGGGGGGGGGGGGGGGFGGGGGGGGGGGGGGGGGGGGGGGGGGGGGGGGGGGGGFGGGGGGGGGGGGGGGGGGGGGGGGGGGGGGGGGGGGGGGGGGGGGGGGGGGGGGGGGGGGGGGGGGGGEGGGGGGGGGGGGGGGGGGGGGGGGGGGGGGGGGGGGGGGGGGGGFGGGGGGFAFFGGEGFFFFGG?FFFGGGGFFGFFFFFFGFFFFFFGG
@M02352:288:000000000-CKWC8:1:1101:18624:17428 1:N:0:ATGCGCAG+GTAAGGAG
TACGGAGGGTCCAAGCGTTGTCCGGAATCACTGGGTGTAAAGGGTGCGTAGGCGGGCGTGTAAGTCAGGGGTGAAAGCCACCGGCCTAACCGGTGAACTGCCCTTGATACTGCACGTCTTGAGTCCTGGAGAGGCTATCGGAATTCGTGGTGTAGCGGTGAAATGCGTAAATATCACGAGGAACACCTGATGCGTAGGCGGATAGCTGGACAGGTACTGACGCTAAGGCACGAAAGCGTGGGGAGCGAACAGGATTAGATACCCTGGTAGTCCACGCCGTAA
+
GGGGGGGGGGGGGGGGGGGGGGGGGGGGGGGGGGGGGGGGGGGGGGGGGGGGGGGGGGGGGGGGGGGGGGGGGGGGGGGGFGGGGGGGGGGGGGGGGGGGGGGGGGGGGGGGGFGGGGGGGGGGGGGGGGGGGGGGGGGGGGGGGGGGGGGGGGGGGGGGGGGGGGGGGGGGGGGGGGGGGGGGGGGGG?FGGGCGGGGGGGGEEFGGGGGGGGGGGGGGGGGGGGGGDGGGGGG@FGGGGGFFFECDDDEFF?FGFFFFGGFGFFFFFFFFFGFFFBB9DD
@M02352:288:000000000-CKWC8:1:1101:28192:17448 1:N:0:ATGCGCAG+GTAAGGAG
TACGGAGGGTCCGAGCGTTATCCGGAATCATTGGGTTTAAAGGGTCCGCAGGCGGTCGATTAAGTCAGAGGTGAAATCCCATAGCTCAACTATGGAACTGCCTTTGATACTGGTTGACTTGAGTCATATGGAAGTAGATAGAATGTGTAGTGTAGCGGTGAAATGCATAGATATTACACAGAATACCGATTGCGAAGGCAGTCTACTACGTATGTACTGACGCTCATGGACGAAAGCGTGGGGAGCGAACAGGATTAGATACCCTGGTAGTCCACGCCGTAA
+
GGGGGGGGGGGGGGGGGGGGGGGGGGGGGGGGGGGGGGGGGGGGGGGGGGGGGGGFGGGGGGGGGGGGGGGGGGGGGGGGGGGGGGGGGGGGGGGGGGGGGGGGGGGGGGGGGGGGGGGGGGGGGGGGGGGGGGGGGGGGGGGGGGGGGGGGGGGGGGGGGGGGGGGGGGGGGGGGGGGGGGGGGGGGGGGGGGGGGGGGGGGGGGGGGGGGGGGGGGFGGGGEGGGGGGGGGGGFGGGGGGFFFFGGGGFFFFGGFFFFGGGGFFGFFFFFFGFFF?EFGG
@M02352:288:000000000-CKWC8:1:1101:23622:17452 1:N:0:ATGCGCAG+GTAAGGAG
TACGAGGGGTGCAAGCGTTAATCGGAATTACTGGGCGTAAAGCGTGCGTAGGTGGTTCATTAAGTCAGATGTGAAAGCCCGGGGCTCAACCTCGGAACTGCATTTGAAACTGGTGAACTAGAGTGCTGTAGAGGGGGGTAGAATTTCAGGTGTAGCGGTGAAATGCGTAGAGATCTGAAGGAATACCAGTGGCGAAGGCGGCCCCCTGGACAGACACTGACACTCAGATGCGAAAGCGTGGGGAGCAAACAGGATTAGATACCCTGGTAGTCCACGCCGTAA
+
GGGGFFGGGGGGGGGGGGGEGGGGGGGGGGGGGGGGGGGGGGGGGGGGGGGGGGGFGGGGGGGGGGGGGGGGGGGGGGFGGGGGGGGGGGGGGGGGFFFGGGGGGGGGGGGGGGFGGGGGGGGGGGGGGGGGGGGGGGGGGGGGGFGGGGGGGGGGGGGGGGGGGGGGGGGGGGGGGGGGGGGGGGGGGGGGGGGGGGGGGDEGGGGGGGGGGGGGGGGGGGGGGGGFFGGGGGGFGGC>GGFFFFGGGGFFFFFD2?AFGGGGFFGFFFFFFGFFFFFFGD
@M02352:288:000000000-CKWC8:1:1101:28212:17453 1:N:0:ATGCGCAG+GTAAGGAG
TACGGAGGGTCCGAGCGTTATCCGGAATCATTGGGTTTAAAGGGTCCGCAGGCGGTCGATTAAGTCAGAGGTGAAATCCCATAGCTCAACTATGGAACTGCCTTTGATACTGGTTGACTTGAGTCATATGGACGTCGATAGAATGTGTAGTGTAGCGGTGAAATGCATAGATATTACACAGAATACCGATTGCGAAGGCAGTCTACTACGTATGTACTGACGCTCATGGACGAAAGCGTGGGGAGCGAACAGGATTAGATACCCTGGTAGTCCACGCCGTAA
+
GGGGGGGGGGFGGGGGGGGGGGGGGGCF@CFFGGGGGGFGGGGGGEFGGGGGGGGGG7CFFGGGGGGGGGGGDEGGGFFG=<BFGGGGGGGGF<,BC<FFGFFGGCF<<CEDFGG7DCFGE>3EDFDBFFFG,@>+@3@FFC3FFGFG9=F,@;A9FEGGGGEGG9BCFGCCDBD;EC?FGGAFFGFG7CFECEGEGGGFCFFFFGGCFC>?EGF9;B;CFC7?EDFGC?DDEEG>GEGGG5:11>DG*77<:6FF<?>=?GGC@FCFDFABFGFF9?E>GG
@M02352:288:000000000-CKWC8:1:1101:25160:17458 1:N:0:ATGCGCAG+GTAAGGAG
TACGGAGGGTCCGAGCGTTATCCGGAATTATTGGGTGTAAAGGGTCCGTAGGCGGGCAGTTAAGTCAGAGGTGAAAGTTCGCGGCTCAACCGTAAAATTGCCTTTGATACTGATTGTCTTGAGTCATGGTGAAGTTGGCGGAATATGTAGTGTAGCGGTGAAATGCATAGATATTACATAGAACACCGATTGCGAAGGCAGCTGACTAACCATGTACTGACGCTGATGGACGAAAGCGTGGGGAGCGAACAGGATTAGATACCCTGGTAGTCCACGCCGTAA
+
GGGGGGGGGGCG:FGGGGGGF,FFGGGGGGFFGGG@,@FGGG9FE,EFGGGG9FGC:=FGGGGGG9BFGGGGGGGGG?8,8>@FGGGGGGGCFF+DF@FGG9FG9DF,CFGGCA,<8EFAFGGGG;;F@,@D>FG;<FFFGGGG:CCC<FGGGGGGGGGGGGGGGGCFGGGCGF79>FC;FGGGG8F5:?8EGGGGGGGGEGGGGGG7<8CF9<FGGGGGG8EGGG@F+*9DGGGFGGGGGG)8>F3DGGFFFFGGFFBFGGGGFFGFFFFFFGFFFBEFGG
@M02352:288:000000000-CKWC8:1:1101:24741:17459 1:N:0:ATGCGCAG+GTAAGGAG
TACGGAGGGGGTTAGCGTTGTTCGGAATTACTGGGCGTAAAGCGCACGTAGGCGGATCAGAAAGTATAGGGTGAAATCCCAGGGCTCAACCCTGGAACTGCCTTGTAAACTCCTGGTCTTGAGTTCGAGAGAGGTGAGTGGAATTCCGAGTGTAGAGGTGAAATTCGTAGATATTCGGAGGAACACCAGTGGCGAAGGCGGCTCACTGGCTCGATACTGACGCTGAGGTGCGAAAGTGTGGGGAGCAAACAGGATTAGATACCCTGGTAGTCCACACCGTAA
+
GGGFGGGGGGGGGGGGGGGGGGGGGGGGGGGGFGGGGGGGGGGGGGGGGGGGGGGGGGGGGGGGGGGGGGGGGGGGGGGGGGGGGGGGGGGGGGGGFGGGGGGGGGGGGGGGGGFGGGGGGGGGGGGGGGGGGGGGFGGGGGGGGGGGGGGGGGGGGGGGGGGGGGGGGGGGGGGGGGGGGGGGGGGGGGGGGGDGGGGGEGDGGGGGGGFGEGGGGGC?FCGEGGGGGGGGGGGDGGGGGGFFFFGGGGFFFFGGFFFFGGGGFFGFFBAAFFFBFF>1<D
@M02352:288:000000000-CKWC8:1:1101:21368:17490 1:N:0:ATGCGCAG+GTAAGGAG
TACGGAGGATCCAAGCGTTATCCGGAATCATTGGGTTTAAAGGGTCCGTAGGTGGATGATTAAGTCAGAGGTGAAATCCTGCAGCTCAACTGTAGAATTGCCTTTGATACTGGTCGTCTTGAATTATTGTGAAGTGGTTAGAATATGTAGTGTAGCGGTGAAATGCATAGATATTACACAGAATACCGATTGCGAAGGCAGTCTACTACGTATGTACTGACGCTCATGGACGAAAGCGTGGGGAGCGAACAGGATTAGATACCCTGGTAGTCCACGCCGTAA
+
GGGGGGGGGGGGGGGGGGGGGFGGGGGGGGGGGGGGGGGGGGGGGGGGGGGGGGGFGGGGGGGGGGGGGGGGGGGGGGGGGGGGGGGGGGGGGGGGGGGDGGGGGGGGGGGGGGGGGGGGGGFGGGGGGGGGFFGGGGGGGGGGGGGGGGGGGGGGGGGGGGGGGGGGGGGGGGGGGGGGGGGGGGGGGGGGGGDGGGGGGGGGGGGGGGGGGGGGGGGFGGGGGGGGGGFGGGGFGGGGGGFFFFGDGGFFFFGGFFFFGGGGFFGFFFFFFGF?B?@FGG
@M02352:288:000000000-CKWC8:1:1101:13259:17495 1:N:0:ATGCGCAG+GTAAGGAG
TACGGAGGGGGTTAGCGTTGTTCGGAATTACTGGGCGTAAAGCGTACGTAGGCGGATCAGAAAGTAGGGGGTGAAATCCCGAGGCTCAACCTCGGAACTGCCTCCTAAACTCCTGGTCTTGAGTTCGAGAGAGGTGAGTGGAATTCCAAGTGTAGAGGTGAAATTCGTAGATATTTGGAGGAACACCAGTGGCGAAGGCGGCTCACTGGCTCGATACTGACGCTGAGGTACGAAAGTGTGGGGAGCAAACAGGATTAGATACCCTGGTAGTCCACACCGTAA
+
GGGFGEEGGGGFGGGGGFGGGGGFGGGGGGGGGGGGGGGGGGGGGGGGGGGGGGGGGGGGGAFGGGGGGGGGGGGGGGGGGGGGGGGGGGGGGGGGGGGGGGGGGGFCFGGGGGGGGGGGGGGGGGGGGGGGGGGGDGGGGGGGGGGGGGFF;9EEGGGGGGGGGGGGGGGGGGGGGGGGGGGGGGGGGFGGGGGGGGGGGGDGGGGGGGFFEGGGGGGGGEGGGGGGFFGGGGGFGGGGGGFFFFGGGGFFFFGGFFA6FFGGFFGF:F<AFGFFBFFFGC
@M02352:288:000000000-CKWC8:1:1101:16713:17507 1:N:0:ATGCGCAG+GTAAGGAG
TACGGAGGGTCCAAGCGTTATCCGGAATCATTGGGTTTAAAGGGTCCGTAGGCGGGCTAATAAGTCAGTGGTGAAATGCAGGGGCTCAACTCCGGCACTGCCATTGATACTGTTAGTCTTGAATTATTGTGAAGTGGTTAGAATATGTAGTGTAGCGGTGAAATGCTTAGATATTACATAGAATACCGATTGCGAAGGCAGATCACTAACAATATATTGACGCTGATGGACGAAAGCGTGGGTAGCGAACAGGATTAGATACCCTGGTAGTCCACGCCGTAA
+
GGGGGGGGGGGGGGGGGGGGGGGGGGGGGGGGGGGGGGGGGGGGGGGGGGGGGGGGGGGFGGGGGGGGGGGGGGGGGGGGGGGGGGGGGGGGGGGGGGGGGGGGGGGGGGGGGGGGGGGGGGGGGGGGGGGGGGGGGGGGGGGGGGGGGGGGGGGGGGGGGGGGGGGGGGGGGGGGGGGGGGGGGGGGGGGGGGGGGGGGGGGGGGGGGGGGGGGGGGGGGGGGGGGGGGGGGGGFGGGGGGFFFFGGGGFFBFGGFFFFGGGGFFGFFFFFFGFFFFFBGG
@M02352:288:000000000-CKWC8:1:1101:4978:17523 1:N:0:ATGCGCAG+GTAAGGAG
TACGGAGGGGGTTAGCGTTGTTCGGAATTACTGGGCGTAAAGCGTACGTAGGCGGATTGGAAAGTTGGGGGTGAAATCCCAGGGCTCAACCCTGGAACTGCCTCCAAAACTATCAGTCTAGAGTTCGAGAGAGGTGAGTGGAATTCCAAGTGTAGAGGTGAAATTCGTAGATATTTGGAGGAACACCAGTGGCGAAGGCGGCTCACTGGCTCGATACTGACGCTGAGGTACGAAAGTGTGGGGAGCAAACAGGATTAGATACCCTGGTAGTCCACACCGTAA
+
GGGGGGGGGGGGGGGGGGGGGGGGGGGGGGGGGGGGGGGGGGGGGGGGGGGGGGGGGGGGGGGFGGGGGGGGGGGGGGGGGGGGGGGGGGGGGGGGGGGGGGGGGGGGGGGGGGGGGGGGGGGGGGGGGGGGGGGGGGGGGGGGGGGGGGGGGGGGGGGGGGGGGGGGGGGGGGGGGGGGGGGGGGGGGGGGGGGGGGGGGGGGGGGGGGGGGEGGGGGGGGGGGGGGGGGGGGGFGGGGGGFFFFGGGGFFFFGGFFFFGEGGFFGFFFFDFGFFFFFFGG
@M02352:288:000000000-CKWC8:1:1101:10964:17524 1:N:0:ATGCGCAG+GTAAGGAG
TACGGAGGGTCCAAGCGTTATCCGGATTTATTGGGTTTAAAGGGTCCGTAGGCGGGCTTATAAGTCAGAGGTGAAATCCCATCGCTCAACGATGGAACTGCCTTTGATACTGTAGGTCTTGAATATATTTGAAGTGGGCGGAATATGTAGTGTAGCGGTGAAATGCATAGATATTACATAGAACACCGATTGCGAAGGCAGCTCACTAACCATATACTGACGCTGATGGACGAAAGCGTGGGGAGCGAACAGGATTAGATACCCTGGTAGTCCACGCCGTAA
+
GGGGGGGGGGGGGGGGGGGGGGGGGGGGGGGGGGGGGGGGGGGGGGGGGGGGGGGGGGGGGGGGGGGGGGGGGGGGGGGGGGGGGGGGGGGGGGGGGGGGGGGGGGGGGGGGGGGGGGGGGGFGGGGGGGGGFGGGGGGGGGGGGGGGGGGGGGGGGGGGGGGGGGGGGGGGGGGGGGGGFGGGGGGGGGGGGGGGGGGGGGGGGGGGGGGGGGGGGGGGGGGGGGGGGGGGGGGFGGGGGGFFFFGGGGFF?FGGFFFFGGFFFFGFFFFFFGFFF?E;DD
@M02352:288:000000000-CKWC8:1:1101:4796:17549 1:N:0:ATGCGCAG+GTAAGGAG
TACGGAGGGGGTTAGCGTTGTTCGGAATTACTGGGCGTAAAGCGTACGTAGGCGGATTGGAAAGTTGGGGGTGAAATCCCAGGGCTCAACCCTGGAACTGCCTCCAAAACTATCAGTCTAGAGTTCGAGAGAGGTGAGTGGAATTCCAAGTGTAGAGGTGAAATTCGTAGATATTTGGAGGAACACCAGTGGCGAAGGCGGCTCACTGGCTCGATACTGACGCTGAGGTACGAAAGTGTGGGGAGCAAACAGGATTAGATACCCTGGTAGTCCACACCGTAA
+
GGGGGGGGGGGFGGGGGGGGGGGGGGGGGGGGGGGGGGGGGGGGFCGGGGGGGGGGGFGGFGGGGGFGGGGGGGGGGFDDFFGGGGGGGGGGGGGGGGGGGGGFFFFDGGGGGGGGGGGGGGGGGGGGGGGGGGGGGGGGGGGGGGGGGGGGGGGGGGGGGGGGGGGGGGGGGGGCCFGGGGGGGGGGGGGGGGGGGGGGGGGGGGGGGGFEG5@FGGGGGDGEGGGGGGGGGGGFGGGGGGEBBFGGFGFFFFGGDFFFGGGGFFGFFFFFFGFFFFFFGG
@M02352:288:000000000-CKWC8:1:1101:18843:17554 1:N:0:ATGCGCAG+GTAAGGAG
TACGGAGGATCCAAGCGTTATCCGGAATCATTGGGTTTAAAGGGTCCGTAGGTGGATGATTAAGTCAGAGGTGAAATCCTGCAGCTCAACTGTAGAATTGCCTTTGATACTGGTTGTCTTGAGTTATTATGAAGTAGTTAGAATATGTAGTGTAGCGGTGAAATGCATAGATATTACACAGAATACCAATTGCGAAGGCAGATTACTAATAATATACTGACACTGATGGACGAAAGCGTGGGGAGCGAACAGGATTAGATACCCTGGTAGTCCACGCCGTAA
+
GGGGGGGGGGGGGGGGGGGGGGGGGGGGGGGGGGGGGGGGGGGGGGGGGGGGGGGGGGGGGGGGGGGGGGGGGGGGGGGGGGGGGGGGGGGGGGGGGGGGGGGGGGGGGGGGGGGGGGGGGGGGGGGGGGGGGGGGGGGGGGGGGGGGGGGGGGGGGGGGGGFFGGGGGGGGGGGGGGGGGGGGGGGGGGGGGGGGGGGGGGGGGGGGGGGGFGGEGGGGGGGGGGGGGGGGGGGFGGGGGGFFFEGGGGFFFBGG<FFFGGFGFFGFFFFFFGFF>BFFGG
@M02352:288:000000000-CKWC8:1:1101:3098:17586 1:N:0:ATGCGCAG+GTAAGGAG
TACGGAGGGTGCAAGCGTTATCCGGAATCATTGGGTTTAAAGGGTCCGCAGGCGGATGTATCAGTCAGTGGTGAAATCCTACAGCTTAACTGTAGAACTGCCATTGATACTGTACATCTTGAATTCGGTCGAAGTGGGCGGAATGTGTCATGTAGCGGTGAAATGCATAGATATGACACAGAACACCGATAGCGAAGGCAGCTCACTAGGCCTGAATTGACGCTCAGGGACGAAAGCGTGGGGAGCGAACAGGATTAGATACCCTGGTAGTCTACGCCGTAA
+
GGGGGGGGGGGGGGGGGGGGGGGGGGGGGGGFGGGGEGGCFGGGGGEGGGGGGGGGGGGGGGGGGGGGGFGFFGGGGGGGGGGGGGGGGGGGGGGGGGGGGGGGGGGFGGGGFGGGGFGGGGGGGGGGGDEGGGGGGGGGGGGCGFCFGGGGGGFGGGGGGGGGGGGGGGGGGDFGFGGGGGGGGGGGGGGGGGGGGGGGGGGGFGGFFGGFFFGFGFFGGGGGGGGGGGGGDGGFGGCEEEE?BBCDGGFF??GGFFFFGGE<*<FFFFF<9FFF>FFFGD
@M02352:288:000000000-CKWC8:1:1101:5214:17604 1:N:0:ATGCGCAG+GTAAGGAG
TACGGAGGGTGCAAGCGTTATCCGGAATCATTGGGTTTAAAGGGTCCGTAGGCGGACTAATAAGTCAGAGGTGAAATCCCGCAGCTCAACTGTGGAACTGCCTTTGAAACTGTTAGTCTTGAGTTATTGTGAAGTGGTTAGAATATGTAGTGTAGCGGTGAAATGCTTAGAGATTACATGGAATACCGATTGCGAAGGCAGATCACTAACAATATACTGACGCTGATGGACGAAAGCGTGGGGAGCGAACAGGATTAGATACCCTGGTAGTCCACGCCGTAA
+
GGGGGGGEGGGGGGGGGGGGGGGGGGGGGGGGGGGGDGGGGGGGGGGGGGGGGGGGGGGGGGGFGGGGGGGGGGGGGGGGGGGGGGGGGGGGGGGGGGGGGGGGGGGGGGGGGGGGFGGGGGGGGGGGGGGGGGGGGGGGGGGGGGGGGGGGGGGGGGGGGGGGGGGGGCCFGGGGGGGGGGGGFGGGGGGGGGGDGGGGGGFGFGGCEFFFFGGGGGGGGGGGGGGGGGGGGGGDGGGGGGFFBFDGGGFFB?DFBFFFG?FGFFGFFFFFFGFFFF>1CD
@M02352:288:000000000-CKWC8:1:1101:17819:17610 1:N:0:ATGCGCAG+GTAAGGAG
TACGGAGGGGGTTAGCGTTGTCCGGAATTACTGGGCGTAAAGGGTGCGTAGGCGGATTGGAAAGTTGGGGGTGAAATCTCAGGGCTCAACCCTGGAACTGCCTCCAAAACTGTCAGTCTAGAGTTCGAGAGAGGTGAGTGGAATTCCAAGTGTAGAGGTGAAATTCGTAGATATTAGGAGGAACACCAGTGGCGAAGGCGGCTCACTGGACTGATACTGACGCTGAGGTACGAAAGTGTGGGGAGCAAACAGGATTAGATACCCTGGTAGTCCACACAGTAA
+
GGGGGGGG7@++6DFGGGGCG,CFGG7FGG,EGGG<:FGGGG,F4,BFGGGG9FEG4+B,,CFGG95B++@FGGGG9,,,5,:FFGGGGGG:F,<FF,DFG,:,,,@<DGG,3E,EFGG;FGGG;F>7<DFGGGGGFF;FGGGGGG,,,@FGGGG,CFGGGGGG9CCGFGGGGG9+2?E@EGGG8FG7<F:C>EGGGGG*CGGGGGGGG6*+;6+<CGGGG5CGGD8C++;CGGGFGGGGGGB?>>GGGGFFFFGGFFFFGGGG6FFFFFFFFGFFB0>AFF
@M02352:288:000000000-CKWC8:1:1101:18078:17614 1:N:0:ATGCGCAG+GTAAGGAG
TACGGAGGATCCAAGCGTTATCCGGAATCATTGGGTTTAAAGGGTCCGTAGGTGGATAATTAAGTCAGAGGTGAAATCCTGCAGCTCAACTGTAGAATTGCCTTTGATACTGGTTGTCTTGAGTTATTATGAAGTAGTTAGAATATGTAGTGTAGCGGTGAAATGCATAGATATTACATAGAATACCAATTGCGAAGGCAGATTACTAATAATGTACTGACACTGATGGACGAAAGCGTGGGGAGCGAGCGGGATTAGATACCCCGGTAGTCCACGCCGTAA
+
GGGGGGGGGGGGFGGGGGGGGGGGGGCFEGGGGGGGGGGGGGGGGFFGGGGGCFGGGGGGFGGGGGGGAEGG@FGGGGFFGGCGGGGGGGFGEF,EEEFEF<FG9CFCB??FDFGGGGGGG9<B@FGGGAFGFCFDFADFGG9@?<DF<,?DFGGGG7@>FGDFEGFFEGDCCGGFF9FFDF=F@FFF7FABF:ECECFFE8DDBF@FCGFFFCCC@CBC:9,:9:?C6:?)>E5;8*1CEGF@9>DG5)>E>1D*4=46:FG*)8571.498*047(0-CD
@M02352:288:000000000-CKWC8:1:1101:5213:17623 1:N:0:ATGCGCAG+GTAAGCAG
TACGGAGGGTGCAAGCGTTATCCGGAATCATTGGGTTTAAAGGGTCCGTAGGCGGACTAATAAGTCAGAGGTGAAATCCCGCAGCTCAACTGTGGAACTGCCTTTGAAACTGTTAGTCTTGAGTTATTGTGAAGTGGTTAGAATATGTAGTGTAGCGGTGAAATGCTTAGAGATTACATGGAATACCGATTGCGAAGGCAGATCACTAACAATATACTGACGCTGATGGACGAAAGCGTGGGGAGCGAACAGGATTAGATACCCTGGTAGTCCACGCCGTAA
+
GGGGGGGGGGG76FGGGGG,E6EFGGGG9F,EDGG,@FGGGGAFC,CFGGGGGGGGGGG9FGDGGCGGGGGGGGGGGGGG7F:FFGGGGGG8FGGGGGGGGGGGGFG,CFGGDFGGGGGGGGGGGA=,C3@F@DGG9CFFGGGG<=38FFGGGGG9FGGGGGGGGG9FGGGCFFGCCC9EGGGFGGGCDGGGGGGGGGG8E@FGGGGB?F4++BFGGGFGGGGGGG?F?FCDGGGFGGGGGGFFFFGGGGFFF?FGBF9FGGGGFFGFFFFFFGF?FFFBGG
@M02352:288:000000000-CKWC8:1:1101:11220:17624 1:N:0:ATGCGCAG+GTAAGGAG
TACGGAGGGGGTTAGCGTTGTTCGGAATTACTGGGCGTAAAGCGTACGTAGGCGGATTGGAAAGTTGGGGTGAAATCCCAGGGCCCAACCCTGGGAATGCCTCCCAAACTATCAGGCTAAAGGTCGAGAGAGGGGAGTGGAATTCCAAGGGGAGAAGGGAAAATCGGAGATATTTGGGGGAAAACCAGGGGCGAAGGCGGCTCCATGGCCTGATAATGACGCTGGAGTAAGAAAGTGGGGGGAGCAAAAAGGATTAGGTACCCCGGGAGTCCACAACGGAAA
+
GGDFGCEGGGGFFGGGGGGGGGGFGDEGGGGGGGGGGGGGGGGGGGGGCEGGGGGEFFGGGGGGGGGGGG+>+CF,,BF<,DF7+6+83BF<,B+B,3:,B=>F+BFG+,3,8:,,3,8,,3,@,5**3***@*15*1,@,F:C<F,F9***1/*+5***=F*C88*****,2?E;C*1:*;*8,;8***:/**2*:/::**2*02+;*+***+30<<<0;C=8**20++2:AE4/0+9?EG3((.9D*1.8(4C62*)0+<C3)8))()(.**)(4,)-9>
@M02352:288:000000000-CKWC8:1:1101:18090:17629 1:N:0:ATGCGCAG+GTAAGGAG
TACGGAGGATCCAAGCGTTATCCGGAATCATTGGGTTTAAAGGGTCCGTAGGTGGATAATTAAGTCAGAGGTGAAATCCTGCAGCTCAACTGTAGAATTGCCTTTGATACTGGTTGTCTTGAGTTATTATGAAGTAGTTAGAATATGTAGTGTAGCGGTGAAATGCATAGATATTACATAGAATACCAATTGCGAAGGCAGATTACTAATAATGTACTGACACTGATGGACGAAAGCGTGGGGAGCGAGCGGGATTAGATACCCCGGTAGTCCACGCCGTAA
+
GGGGGGGGGGGGGGGGGGGGFFGGGFGGGGGGGGGGGGGGGGGGGGFGFGGGGGGGGGGGGGGGGGGGGGGGGGGGGGGFGGGGGGGGGGGGGGGGGGGGGGGGGGGGFGGGGGGGGGGGG9FGGGGGGGGGGGGAFGGGGGGGGGGGGGGGGGGGGGGGGGGGGGGGGGGGFFGGGGGGGGGGGGGFFGFFGGGGDGGGGGGGGFFGGGCGGGGGGGGGGGGGGDFGGGGGGGGFCEDGGGFDBFGDGGFFF>D58FBFCAEDFEGFFFFFFGFFFFBBGD
@M02352:288:000000000-CKWC8:1:1101:27532:17634 1:N:0:ATGCGCAG+GTAAGGAG
TACGGAGGGTCCAAGCGTTATCCGGAATCATTGGGCTTAAAGGGTCCGCAGGCGGTCAATTAAGTCAGAGGTGAAAGCCCATCGCTCAACGATGGAACTGCCTTTGATACTGGTTGACTTGAGTTATACGGAAGTAGATAGAATAAGTAGTGTAGCGGTGAAATGCATAGATATTACTTAGAATACCGATTGCGAAGGCAGTCTACTACGTATATACTGACGCTCATGGACGAAAGCGTGGGGAGCGAACAGGATTAGATACCCTGGTAGTCCACGCCGTAA
+
GGGGEGGGGGAFGGGGGGGGGGGGGGGG9EFGGGG8@FGGGGGGFEFGGGGGGGG===5EFGGGGGEGGFGGGGGGGGGGCEDFGGGGGGE=DGGGFFFGG<FFCGEFGGGGGGECGGGGGGGGGCFA<DFGEGEDFFFCFGGGA9>@@EGGGGGGGGGGGGGGGGFGGGGGGGGCCF?EEGG@FFGCCF<CGGGEGGGGG9>9<FGFCE59CCCGGGGGGGGGDDCC6<<DGGGFGGGGGGFFFFGGGGFFF?GGFFFFGGFGFFGFFFFFFGFFFFFFGG
@M02352:288:000000000-CKWC8:1:1101:3055:17772 1:N:0:ATGCGCAG+GTAAGGAG
TACGGAGGGGGTTAGCGTTGTTCGGAATTACTGGGCGTAAAGCGCACGTAGGCGGATCAGAAAGTATAGGGTGAAATCCCAGGGCTCAACCCTGGAACTGCCTTGTAAACTCCTGGTCTTGAGTTCGAGAGAGGTGAGTGGAATTCCGAGTGTAGAGGTGAAATTCGTAGATATTCGGAGGAACACCAGTGGCGAAGGCGGCTCACTGGCTCGATACTGACGCTGAGGTGCGAAAGTGTGGGGAGCAAACAGGATTAGATACCCTGGTAGTCCACACCGTAA
+
GGGGCFGGGGGGEGGGGGGGGGGGGGEGGGGGGGGFGGGGGGFGGG=FGGG@FGGGG>ED5FFGGGGGG9FFGGGGGGGFGGGGEGGGGGGGG@FGGGGGGGGGFFGGGGGF8FFGGGGGGFGGF97FGGGGGD<FCFFGGGGGGGGGGGGGGGGFFGGGGGGGCGGGGGGGGGGGEGGDGGGGCFGFFGCGGGGGGDGGGGGGFGGGG=7FGDCGGGFFGDGGGG*CF56CE8DEGFGGGG381@FGGGFFFBGG<?DFGGGGFFFFDFFFFGFFFFF?DC
@M02352:288:000000000-CKWC8:1:1101:17682:17790 1:N:0:ATGCGCAG+GTAAGGAG
TACGGAGGATCCAAGCGTTATCCGGAATCATTGGGTTTAAAGGGTCCGTAGGTGGATGATTAAGTCAGAGGTGAAATCCTGCAGCTCAACTGTAGAATTGCCTTTGATACTGGTTATCTTGAGTTATTATGAAGTAGTTAGAATATGTAGTGTAGCGGTGAAATGCATAGATATTACATAGAATACCAATTGCGAAGGCAGATTACTAATAATATACTGACACTGATGGACGAAAGCGTGGGGAGCGAACAGGATTAGATACCCTGGTAGTCCACGCCGTAA
+
GGGGGGGGGGGGGGGGGGGGGGGGGGGGGGGGGGGGGGGGGGGGGGGGGGGGGGGGGGGGGGGGGGGGGGGGGGGGGGGGGGGGGGGFGGGGGGGGGGGGGGGGGGGGGGGGGGGGGGGGGGGGGGGGGGGGGGGGGGGGGGGGGGGGGGGGGGGGGGGGGGGGGGGGGGGGGGGGGGGGGGFGGCFGGGGGGGGGGGGGGGGGGGGGGFGGGGGGGGGGGGGGGGGGGGGGGGGFGGDGGGFFFFDGGGFFFFGGFFFFGGGGFFGFFFFFFGFFFFFFGG
@M02352:288:000000000-CKWC8:1:1101:3161:17818 1:N:0:ATGCGCAG+GTAAGGAG
TACGGAGGGTGCAAGCGTTATCCGGAATCACTGGGTTTAAAGGGTGCGTAGGCGGATAAATAAGTCAGAGGTGAAATCTTGCAGCTTAACTGTAAAACTGCCTTTGATACTGTTTGTCTTGAATTAGGTTGAGGTCAGCGGAATGTGACATGTAGCGGTGAAATGCGGAGATATGTCATAGAACACCAATTGCGAAGGCAGCTGACTAGGCCTTAATTGACGCTGAGGCACGAAAGCGTGGGGAGCGAACAGGATTAGATACCCTGGTAGTCCACGCCCTAA
+
GGGGGGGGGGGGGGGGGGGGGFGGGGGGGGGGGGGFGGGGGGGGGGGGGGGGGGGGGGGGGFFGGGGGGGGGGGGGGGGGGGGGGGGGGGGGGGFGGGGGGGGGGGGGGGGGGGGGGGGGGGGGGGGGGGGGCGGGGGGGGGCFGGGGGGGGGGGGGGGGGGGGGGGGGGGGGGGGGGGGGGGGGGGFGGGGGGGGGGGGGGGGGGGGGGGGGGGGFGGGGGGGGGGGGGGGG8D@FGGGGGFFFFGGGGFFBBGG?FFF?FEGFFGFFFFFFGFBFF<>GD
@M02352:288:000000000-CKWC8:1:1101:22041:17884 1:N:0:ATGCGCAG+GTAAGGAG
TACGGAGGATCCAAGCGTTATCCGGAATCATTGGGTTTAAAGGGTCCGTAGGTTGATAATTAAGTCAGAGGTGAAATCCTGCAGCTCAACTGTAGAATTGCCTTTGATACTGGTTATCTTGAGTCATTATGAAGTAGTTAGAATATGTAGTGTAGCGGTGAAATGCATAGATATTACATAGAATACCAATTGCGAAGGCAGATTACTAATAATATACTGACACTGATGGACGAAAGCGTGGGGAGCGAACAGGATTAGATACCCTGGTAGTCCACGCCGTAA
+
GGGGGGGGGGGGGGGGGGGGGGGGGFGGGGGGGGGGGGGGGGGGGGGFFGGGGGGGGGGGGGGGGGGGGGGGGGGGGGGGGGGGGGGGGGGGGGGGGGGGGGGGGGGGGGGGGGGGGGGGGGGGGGGGGGGGEGGGCFGGGGGGGGGGGFGGGGGGGGGGGGGGGGGGGGGGGFGGGGGGGGGGGGGGGGGGGGGGGGGGGGGGGGGGGGGGGGGGGGGGGGGGGGGGGGGGGGGFGGGGGGDFFFGDGGFFF?FGFFFFGGFGFFGFFFFFFGFFFBFFGD
@M02352:288:000000000-CKWC8:1:1101:4109:17937 1:N:0:ATGCGCAG+GTAAGGAG
TACGGAGGGTGCAAGCGTTATCCGGATTCACTGGGTTTAAAGGGTGCGCAGGCGGACTATTAAGTCAGTGGTGAAATCTTTCAGCTTAACTGGAAAACTGCCATTGATACTGATAGTCTTGAATATAGTTGATGTGGGCGGAATTTGTCATGTAGCGGTGAAATGCTTAGATATGACAAGGAACACCAATTGCGAAGGCAGCTCACAAAGCTATTATTGACGCTCAGGCACGAAAGCGTGGGTAGCGAACAGGATTAGATACCCTGGTAGTCCACGCCCTAA
+
GGGGGGGGGGGGGGGGGGGGGGGGG:FGGGGGGGGGGGGGGGGGGGGGGGGGGGGGGGGGGGFGGGGGGGGGGGGGFGGGGGGGFFGGFGGGGGGGGGGGGGGGGGGGGFGGGFCEFGGGFGFGGFGFGGGGGCGGGGGGGGGGGGGGGFFFGGCFEGGGFGCFGGGGGGGGGGGDGGGGGGGGGGGGGGGGGG7CGGEF8EFGGGFGCGGGGGGGGGEEGGG/8CDFFFFGGCC>GGGGGGFF?FC3CDEFF:CFFFFFGGGGFFGFFFDBFGFFF:EBDC
@M02352:288:000000000-CKWC8:1:1101:24148:17958 1:N:0:ATGCGCAG+GTAAGGAG
TACGGAGGGTCCAAGCGTTATCCGGAATCATTGGGTTTAAAGGGTCCGCAGGCGGTCAATTAAGTCAGAGGTGAAAGCCCATCGCTCAACGATGGAACTGCCTTTGATACTGGTTGACTTGAGTTATACGGAAGTAGATAGAATAAGTAGTGTAGCGGTGAAATGCATAGATATTACTTAGAATACCGATTGCGAAGGCAGTCTACTACGTATATACTGACGCTCATGGACGAAAGCGTGGGGAGCGAACAGGATTAGATACCCTGGTAGTCCACGCCGTAA
+
GGGGGGGGGGGGGGGGGGGGGGGGGGGGGGGGGGGGGGGGGGGGGGGGGGGGGGGGGDGGGGFGGGFGGGGGGGGGGGGGGGGGGFGDFGGGGGGGGGGGGGGGGGGGGGGGGGGGGGGGGGGGGGGGGGGGDGGGGGGFGGGGGGGGGGGGGGGGGGGGGGGGGGGGGGGGGGG9FGGGGFGGGGGGDFGGGGGGDEGGDGGGGGGGGGGGGGGGGGGGGGGGGGGGFGGGGGGFGGGGGGEBFFGGEGFFFFGFFFFFGGGGFFGFFFFBFDF?FBE6DD
@M02352:288:000000000-CKWC8:1:1101:5607:18004 1:N:0:ATGCGCAG+GTAAGGAG
TACGGAGGATCCAAGCGTTATCCGGAATCATTGGGTTTAAAGGGTCCGTAGGTGGATAATTAAGTCAGAGGTGAAATCTTGCCGCTTAACGGTAAAATTGCCTTTGATACTGGTTGTCTTGAGTTATTATGAAGTGGTTAGAATATGTAGTGTAGCGGTGAAATGCATAGATATTACATAGAATACCAATTGCGAAGGCAGATCACTAATAATCAACTGACACTGATGGACGAAAGCGTGGGGAGCGAACAGGATTAGATACCCTGGTAGTCCACGCCGTAA
+
GGGGGGGGGGGGGGGGGGGGGGGGGGGGGGGGGGGGGGGGGGGGGGGGGGGGGGGGGGGGGGGGGGGGGGGGGGGGGGGGGGGGGGGGGGGGGGGGGGGGGGGGGGGGGGGGGGGGGGGGGGGGGGGGGGGGGGGGGGGGGGADFGGGGGGGGGGGGDGGGGGGGGGGGGGGGGGGGGGGGGGFGGGGGGGGGGGGGGGGGGGGGGGGGGGGGGGGGGGGFGGGGGGGCGGDGGGBGGGGDDEB>EGGGGEFBBGGFFFFGGGGFFGFFFBAFG*33?EFGG
@M02352:288:000000000-CKWC8:1:1101:19970:18043 1:N:0:ATGCGCAG+GTAAGGAG
TACGGAGGGGGTTAGCGTTGTTCGGAATTACTGGGCGTAAAGCGTACGTAGGCGGATTGGAAAGTTGGGGGTGAAATCCCAGGGCTCAACCCTGGAACTGCCTCCAAAACTATCAGTCTAGAGTTCGAGAGAGGTGAGTGGAATTCCAAGTGTAGAGGTGAAATTCGTAGATATTTGGAGGAACACCAGTGGCGAAGGCGGCTCACTGGCTCGATACTGACGCTGAGGTACGAAAGTGTGGGGAGCAAACAGGATTAGATACCCTGGTAGTCCACACCGTAA
+
GGGGGGGGGGGGGGGGGGGGGGGGGGGGGGGGGGGGGGGGGGGGGGGGGGGGGGGGGGGGGGGGGGGGGGGGGGGGGGGGGGGGGGGGGGGGGGGGGGGGGGGGGGGGGGGGGGGGGGGGGGGGGGGGGGGGGGGGGGGGGGGGGGGGGGGGGGGGGGGGGGGGGGGGGGGGGGGGGGGGGGGGGGGGGGGGGGGGGGGGGGGGGGGGGGGGGGGGGGGGGGGGGGGGGGGGGGGFGGGGGGFBFFGGGGFFFFGGBFFFGGGG?FFFBFFFFGF?FFB?GG
@M02352:288:000000000-CKWC8:1:1101:27410:18046 1:N:0:ATGCGCAG+GTAAGGCG
TACGGAGGGGCCGAGCGTTATCCGGAATCATTGGGTTTAAAGGGTCCGCAGGCGGTCGATTAAGTCAGAGGTGAAATCCCATAGCTCAACTATGGAACTGCCGTTGATACTGGTTGACTTGAGTCATATGGAAGTAGATAGAATGTGGAGTGTAGCGGTGAAATGCATAGATATTACACAGAATACCGATTGCGAAGGCAGTCTACTACGTATGTACTGACGCTCATGGACGAAAGCGTGGGGAGCGAACAGGATTAGATACCCTGGTAGTCCACGCCGTAA
+
GGGGDGGG7+6C:FFGGGGCGGGGGGGGFG<FFGGG,FFGGGGGD<FGGGGGGGG44+6+CFGGGGGGF=FGGGGG9FA=F9?FGGFGGGGGC958CFGGGD+BFGG9FFGGGGG7=FGGCEGG9F9<F<DF<FGFGEF=FFGG;@@,@FGGGGGGGGGGGGGGGG@FGGGGGGGG@9<:FGGFFGGG:F*CFGGGGGGDGFG9FGGC@EC?F?<CFGGGGGGG5D+C90CGGGGF4CGGGGFFFFCGGGFFFFGGFFFFGGGGFFGFAFFFFGF0>(79GD
@M02352:288:000000000-CKWC8:1:1101:13725:18058 1:N:0:ATGCGCAG+GTAAGGAG
TACGGAGGGTGCAAGCGTTATCCGGAATCATTGGGTTTAAAGGGTCCGTAGGCGGGCATATAAGTCAGTGGTGAAAGTCTGTGGCTCAACCATAGAATTGCCATTGATACTGTATGTCTTGAATTATTGTGAAGTGGTTAGAATATGTAGTGTAGCGGTGAAATGCTTAGAGATTACATAGAATACCGATTGCGAAGGCAGATCACTAACAATATATTGACGCTGATGGACGAAAGCGTAGGTAGCGAACAGGATTAGATACCCTGGTAGTCTACGCCGTAA
+
GGGGGEGGGGGGGGGGGGGGGGGGGGGGGGGGGGGFGGGGGGGGGGGGGGGGGGGDGGGFFGGGGGGGGGGFGGGFGGGGGGGGGGGGGGGGGGGGGGGGGGGGGGGGGGGGGFGGGGGGGGGGGGGGGGGGGGGGGGGGGGGGGGGGGGGGGGGGGGGGGGGGGGGGGGGGGGGGGGGGFGGGGGGGGGGGGGGGGGGGGGFGGGGGGGGGGGGGGGFGGGGGGGGGGGGGGGGFGGGGGGFFFFGGGGFFFFGGFFFFGGGFFFGFFFFFFGFFF>54DG
@M02352:288:000000000-CKWC8:1:1101:18550:18090 1:N:0:ATGCGCAG+GTAAGGAG
TACGGAGGGGGTTAGCGTTGTTCGGAATTACTGGGCGTAAAGCGCACGTAGGCGGATCAGAAATATAGGGTGAAATCCCAGGGCTCAACCCTGGAACTGCCTCCAAAACTATCAGTCTAGAGTTCGAGAGAGGTGAGTGGAATTCCAAGTGTAGAGGTGAAATTCGTAGATATTTGGAGGAACACCAGTGGCGAAGGCGGCTCACTGGCTCGATACTGACGCTGAGGTACGAAAGTGTGGGGAGCAAACAGGATTAGATACCCTGGTAGTCCACACCGTAAA
+
GGGFGEGGGGGGGGGGGGGG7EFGGGGGFGGACFEEFFFEFG9F@FECEECCFEGG7FFFFFGGGAFFFGCGFGGCGGGGFGGE8FFCFFCFGF>BDDFECG8FEGGGGFGGCGG<DFFGF9@DFGEEEGDGGF:,FGFGGGGGGFDFGCDBFG@FFGGGGGGGFGGGGG7F9BCFGFGGGGGFGDCCCGFD:ECGGGGDGGGFGGGGFCF=CFCEGGG8EE5E*9E@EGGDFGGFGCCEGDFFF@FGCG@4287C<?)@CFGFFF646?>)=F@?1>>?GG
@M02352:288:000000000-CKWC8:1:1101:18527:18091 1:N:0:ATGCGCAG+GTAAGGAG
TACGGAGGGGGTTAGCGTTGTTCGGAATTACTGGGCGTAAAGCGCACGTAGGCGGATCAGAAATATAGGGTGAAATCCCAGGGCTCAACCCTGGAACTGCCTCCAAAACTATCAGTCTAGAGTTCGAGAGAGGTGAGTGGAATTCCAAGTGTAGAGGTGAAATTCGTAGATATTTGGAGGAACACCAGTGGCGAAGGCGGCTCACTGGCTCGATACTGACGCTGAGGTACGAAAGTGTGGGGAGCAAACAGGATTAGATACCCTGGTAGTCCACACCGTAAA
+
GGGGGCFGGGGGGGGGGGGGGFGGGFGGGGGGGGGGGGGGGGGGGGGGGGGGGGGFGGGGGGGGGGGGGGGGGGGGGGGGGGGGGGGGGGGGGG?FGGGGGGGGGGGGGGGGGGGGGGGGGFGGFGGGFFFGGGGGGGGGGGGGGGGFGGGGGGFFGGGGGGGGGGGGGDGGGGGGGGGGGGGGGGGGGGGGGGGGGGGGGGGGGGGGGFGGGGGGGGGGGGGGGGGGGGGGGGGFGGGGGGFFFFGGGGFFBFGGFFAFGGGGFFGFDFBFFGFFF9@:GG
@M02352:288:000000000-CKWC8:1:1101:18884:18152 1:N:0:ATGCGCAG+GTAAGGAG
TACGGAGGGGGTTAGCGTTGTTCGGAATTACTGGGCGTAAAGCGTACGTAGGCGGATTGGAAAGTTGGGGGTGAAATCCCAGGGCTCAACCCTGGAACTGCCTTGTAAACTCCTGGTCTTGAGTTCGAGAGAGGTGAGTGGAATTCCGAGTGTAGAGGTGAAATTCGTAGATATTCGGAGGAACACCAGTGGCGAAGGCGGCTCACTGGCTCGATACTGACGCTGAGGTGCGAAAGTGTGGGGAGCAAACAGGATTAGATACCCTGGTAGTCCACACCGTAA
+
GGGGGGGGGGGGGGGGGGGGGGGGGGGGGGGGGGGGGGGGGGGGB6CFGGGGGGGG7+,BEFGGG<ADGGGGGGGGGGGGGGGGGGGGGGGGGGGGGGGGGGG,>FFFGGGGGGGGGGGGGGGGGGGCFGGGGGGGGGGGGGGGGGGGGGGGGFGGGGGGGGGGGGGGGGGGGFGFGGGGGGGGGGGGGGGGGGGGGGGGGGGGGGGGGGGGGGGDGGGFGGGEGGFEGGGGGDDBGGGGGGEFFFGGGGFFF:FG?F2@EGGGFFGFAB8<FDFBFFFFFD
@M02352:288:000000000-CKWC8:1:1101:21141:18166 1:N:0:ATGCGCAG+GTAAGGAG
TACGGAGGGGGTTAGCGTTGTTCGGAATTACTGGGCGTAAAGCGTACGTAGGCGGATTGGAAAGTTGGGGGTGAAATCCCAGGGCTCAACCCTGGAACTGCCTCCAAAACTATCAGTCTAGAGTTCGAGAGAGGTGAGTGGAATTCCAAGTGTAGAGGTGAAATTCGTAGATATTTGGAGGAACACCAGTGGCGAAGGCGGCTCACTGGCTCGATACTGACGCTGAGGTACGAAAGTGTGGGGAGCAAACAGGATTAGATACCCTGGTAGTCCACACCGTAA
+
GGGGGGGGGGGGGGGGGGGGGGGGGGGGGGGGGGGGGGGGGGGGGGGGGGGGGGGGGGGGGGGGGGGGGGGGGGGGGGGGGGGGGGGGGGGGGGGGGGGGGGGGGGGGGGGGGGGGGGGGGGGGGGGGGGGGGGGGGGGGGGGGGGGGGGGGGGGGGGGGGGGGGGGGGGGGGGGGGGGGGGGGGGGGGGGGGGGGGGGGGGGGGGGGGGGGGGGGGGGGGGGGGGGGGGGGGGGFGGGFEGEBFFGGFGFFFFGGFFFFGGGGFFFFFFFFFGFFFFFFGG
@M02352:288:000000000-CKWC8:1:1101:6630:18188 1:N:0:ATGCGCAG+GTAAGGAG
TACGGAGGGTGCAAGCGTTATCCGGAATCATTGGGTTTAAAGGGTCCGTAGGCGGGCTATTAAGTCAGAGGTGAAATCCCACAGCTTAACTGTGGAACTGCCTTTGATACTGGTAGTCTTGAGTTATATGGAAGTAGATAGAATGTGTAGTGTAGCGGTGAAATGCATAGATATTACACAGAATACCGATTGCGAAGGCAGTCTACTACGTATATACTGACGCTAATGGACGAAAGCGTGGGGAGCGAACAGGATTAGATACCCTGGTAGTCCACGCCGTAA
+
GGGGGFGGGGGGGGGGGGGGGGGGGGGGGGGGGGGGGGGGGGGGGGGGGGGGGGGGGGGGGGGGGGGGGGGGGGGGGGGGGGGGGG,EGGGGGGGGGGGGGGGGGGGGFFGGGGGCFGGGGGGGGGGGGGGGFFGGGFGGGGCGGGGGGGGGGGGGGGGGGGGGGGAFGGGEGGGGGGGGGGGFFGGGGGGGGGGGGGGGGGGGGGGCGGDGGGFG9CFGGGGGGDGGFGGGGGGFGGGGGDEF0><DEGFFF?GGBF<F?GGG4>3?664<BDFFB?DFGG
@M02352:288:000000000-CKWC8:1:1101:13422:18198 1:N:0:ATGCGCAG+GTAAGGAG
TACGGAGGATCCAAGCGTTATCCGGAATCATTGGGTTTAAAGGGTCCGTAGGTTGATAATTAAGTCAGAGGTGAAATCCTGCAGCTCAACTGTAGAATTGCCTTTGATACTGGTTATCTTGAGTCATTATGAAGTAGTTAGAATATGTAGTGTAGCGGTGAAATGCATAGATATTACATAGAATACCAATTGCGAAGGCAGATTACTAATAATGTACTGACACTGATGGACGAAAGCGTGGGGAGCGAACAGGATTAGATACCCTGGTAGTCCACGCCGTAA
+
GGGGGGGGGGGGGGGGGGGGGGGGGGEGFGGGGGGGGGGGGGGGF<EFFGGGGDFFGGGGGGGGGGGGGFGGGGGGGGGGGG=FGGGGGGGGGGGGGGGGGGCFGGGGGGGGGGGGGGGGGGGGGGGFGFGGFGGGGFGGGFGGFFGGGGGGGGGGGGGGGGGGGGGGGGGGGGGGGGGGGGGGGGGGCFGGGGGGGGGGG*E@FGGEFG9CGCEGGGGGGGGGGGGGF?FGGGCDGEGGGGF@BFGGGGFFFFGGFFFFGGGGFFGFFFFFFGFFFFFFGG
@M02352:288:000000000-CKWC8:1:1101:7737:18225 1:N:0:ATGCGCAG+GTAAGGAG
TACGGAGGGTGCAAGCGTTATCCGGAATCATTGGGTTTAAAGGGTCCGCAGGCGGTCAATTAAGTCAGAGGTGAAATCCCATAGCTTAACTATGGAACTGCCTTTGATACTGGTTGACTTGAGTTATACGGAAGTAGATAGAATAAGTAGTGTAGCGGTGAAATGCATAGAGATTACTTAGAATACCGATTGCGAAGGCAGTCTACTACGTATATACTGACGCTCATGGACGAAAGCGTGGGGAGCGAACAGGATTAGATACCCTGGTAGTCCACGCCGTAA
+
GGGGGGGGGG;FCGGGGGGGGGGGGGCGCGGGGGGGGGGGGGGGGCFGCFGGCGG@FGDFGGGGGGGGADGGGGGGG<,:=<<FFGDGGGAAFCCGG8FGGE9FGGGGGGGGGAFG8FGGGGGGG<FD?DEFFFGFGC3@FGGG9=EEFGGGGGGGGGGGGGGGGGCGGGGCGGCGGCDGGGG9<FGGGGGGGGGGGGGGGFF;FFGCCC>CC:;EGGFGGEGGCDGGGCFGGGGF4CDGGG:<(85CEGE??FGGFFAFFFGGFFGFFFFFFGFFFFFFGG
@M02352:288:000000000-CKWC8:1:1101:12790:18239 1:N:0:ATGCGCAG+GTAAGGAG
TACGGAGGGTCCAAGCGTTATCCGGAATCATTGGGTTTAAAGGGTCCGCAGGCGGTCAATTAAGTCAGAGGTGAAATCCCATAGCTTAACTATGGAACTGCCTTTGATACTGGTTGACTTGAGTCATATGGAAGTAGATAGAATGTGTAGTGTAGCGGTGAAATGCATAGATATTACACAGAATACCGATTGCGAAGGCAGTCTACTACGTATGTACTGACGCTCATGGACGAAAGCGTGGGGAGCGAACAGGATTAGATACCCTGGTAGTCCACGCCGTAA
+
GGGGGGGGGGGGGGGGGGGGGGGGGFGGGGGGGGGGGGGGGGGGGGGGGGGGGGGGGGGGGGGGGGGGGGGGGGGGGGGGGGCFGGGGGGGGGGGGGGGGGGGGGGGGGGGGGGGGGGGGGGGGGGGGGGGGGGGGGGGGGGGGGGGGGGGGGGGGGGGGGGGGGGGGGGGGGGGGGGGGGGGGGGGGGGGGGGGGGGGGGGGGGGGGGGGGGGGGGGGGGGGGGGGGGGGGGEGFGDDGGGFFFEGGGGFFFFGGFFBFGFFGFFGF>=AFFGFFFFFFGG
@M02352:288:000000000-CKWC8:1:1101:19235:18262 1:N:0:ATGCGCAG+GTAAGGAG
TACGGAGGATCCAAGCGTTATCCGGAATCATTGGGTTTAAAGGGTCCGTAGGTGGATGATTAAGTCAGAGGTGAAATCCTGCAGCTCAACTGTAGAATTGCCTTTGATACTGGTTGTCTTGAGTTATTATGAAGTAGTTAGAATATGTAGTGTAGCGGTGAAATGCATAGATATTACATAGAATACCAATTGCGAAGGCAGATTACTAATAATATACTGACACTGATGGACGAAAGCGTGGGGAGCGAACAGGATTAGATACCCTGGTAGTCCACGCCGTAA
+
GGGGGGGGGGGGGGGGGGGGGGGGGGGGGGGGGGGGGGGGGGGGGGGGGGGGGGGGGGGGGGGGGGGGGGGGGGGGGGGGGGGGGGGGGGGGGGGGGGGGGGGGGGGGGGGGFGGGGGGGGGGGGGGGGGGGGGGGGGGGGGGGGGGGGGGGGGGGGGGGGGGGGGGGGGGGGGGGGGGGGGGGGGGGGGFGGGGDCEGGGGGGGGGGGGGGGGGGGGGGGGGGGGGGGGGGGGGFGGGGGGFFFFGGGGFFFFGGBFBFGGGGFFGFFFFFFGFFFFFFGC
@M02352:288:000000000-CKWC8:1:1101:3583:18303 1:N:0:ATGCGCAG+GTAAGGAG
TACGGAGGGGGCTAGCGTTGTTCGGAATTACTGGGCGTAAAGCGTACGTAGGCGGATTGGAAAGTTGGGGGTGAAATCCCAGGGCTCAACCCTGGAACTGCCTCCAAAACTATCAGTCTAGAGTTCGAGAGAGGTGAGTGGAATTCCAAGGGTAGAGGTGAAATTCGTAGATATTTGGAGGAACACCAGTGGCGAAGGCGGCTCACTGGCCCGATACTGACGCCCATGCACGAAACCGTGGGGTGCGAACAGGATTAGATACCCTGGTAGTCCACGCCGTAA
+
GGGGGCFG:@F++CFGGGGCG<FFGG7FGG,FGGG8FGGGGG<FF7FG<FFGGGG@+CF8<FGFF,?F:FGGGGGGG,<=<8FGGGGGGGGD=3+@8@DAF,F,,@FGF8,8=,3,33@3;,388333>:BGG*7>,3<F:F93?=;3<,*46819F,74CG?;;+*2*3*,+43+?9CGBGF+2=<C:CF8/:C?E8@G**:?<E7:0****:88*+020*:*:**0<+07CEC)*:9FG5)(,5/9EG5F:(>?,*-90CFC*>*9:*-6@>?6;1)4CD
@M02352:288:000000000-CKWC8:1:1101:22221:18314 1:N:0:ATGCGCAG+GTAAGGAG
TACGGAGGGTCCGAGCGTTATCCGGAATCATTGGGTTTAAAGGGTTCGTAGGCGGGTCAATAAGTCAGAGGTGAAATCTTGCAGCTTAACTGTAAAATTGCCTTTGATACTGTTGACCTTGAATTACTGTGAAGTGGTTAGAATATGTAGTGTAGCGGTGAAATGCTTAGAGATTACATAGAATACCGATTGCGAAGGCAGATCACTAACAGTATATTGACGCTGATGAACGAAAGCGTGGGTAGCGAACGGGATTAGATACCCCGGTAGTCCACGCCGTAA
+
GGGGGGGGGGGGGGGGGGGGGGGGGGGGGGGGGGGGGGGGGGGGGGGGGGGGGGGGGGGGGGGGGGGGGGGGGGGGGGGGGGGGGGGGGGGGGGGGGGGGGGGGGGGGGGGGGGGGGGGGGGGGGGGGGGGGGGGGGGGGGGGGGGGGGGGGGGGGGGGGGGGGGGGGGGGGGGGGGGGGGGGGGGGCCEFGGGGGGGGGGGGGGGGGGGG?CFGGGGGGGGGGGGGGGGGFGGGFGGGGGGFFFFGGGGFFFFGGFFFFGGGGFFGFFEFFFGFBFFFFGG
@M02352:288:000000000-CKWC8:1:1101:20628:18314 1:N:0:ATGCGCAG+GTAAGGAG
TACGGAGGATCCAAGCGTTATCCGGAATCATTGGGTTTAAAGGGTCCGTAGGTGGATAATTAAGTCAGAGGTGAAATCCTGCAGCTCAACTGTAGAATTGCCTTTGATACTGGTTGTCTTGAGTTATTATGAAGTAGTTAGAATATGTAGTGTAGCGGTGAAATGCATAGATATTACACAGAATACCGATTGCGAAGGCAGTCTACTACGTATGTACTGACGCTCATGGACGAAAGCGTGGGGAGCGAACAGGATTAGATACCCTGGTAGTCCACGCCGTAA
+
GGGGGGGGGFGGGGGGGEGGGGGFGDGGFDGGGGGFEGGGGGGGGGGGGGGGFFGFGGGGGGGGGGGGGGGGGGGGGGGGGGFFGFGGGGGGGGGFGGGGGGGGGGGGGGCFGGFGGGGGGDGGGGGGGGGGGGGGFFGGGGFGGGGGGGGGGGGGGGGGGGGGGGGGGGGCFCGGGGGGGGGFGGGGEGGGGGDGGGGGGGGGGGGGCEFGGGGGGGGGGGGGEDEGGGGGGGGFGGCGEGFFFFGGGG>??FC>?F>FGGGG6FFFDFDA?FFFFFFFDG
@M02352:288:000000000-CKWC8:1:1101:3572:18319 1:N:0:ATGCGCAG+GTAAGGCG
TACGGAGGGGGCTAGCGTTGTCCGGAATTACTGGGCGTAAAGCGTACGTAGGCGGATTGGAAAGTTGGGGGTGAAATCCAAGGGCTCAACCCTGGAACTGCCTCCAAAATTCTATGTCTAGAGTTCGAGAGAGGTGAGTGGAATTCTAAGTGTAGAGGTGAAATTCGTAGATATTTGGAGGACCACCAGTGGCGAAGGCGCCTCACTGGCTCGATACTGACGCTCATGCACGAAAGCGTGGGGAGCGAACAGGATTAGATACCTGGGTAGTCCACGCCTTAA
+
GFFGGEGGGDG7+@FEEFEGG,EFGGEGGGGGFFGFGGEEFGFG:BFFAFGEGGG>+BFE,,CFFGFDC@BF@FGFGE,,88B:@FFGGGF:>ECA8FE9FG<FFFGF,,@,@,,,8,@FG,,E8=F,D:C1FE:F97FF7F,CCF,7,3@,@,;,7,?*FG9E92*50A*2<C79?;EC7<*=*=<*2?F*B82588CG*:EC+;:<68C+1:C5*+3+3;7*/)<079*/:*18*/9ECE5((077*))04(22)*-1+<C**)/06))6**1,2()-9;
@M02352:288:000000000-CKWC8:1:1101:28224:18368 1:N:0:ATGCGCAG+GTAAGGAG
TACGGAGGGGGTTAGCGTTGTTCGGAATTACTGGGCGTAAAGCGTACGTAGGCGGATTGGAAAGTTGGGGGTGAAATCCCAGGGCTCAACCCTGGAACTGCCTCCAAAACTATCAGTCTAGAGTTCGAGAGAGGTGAGTGGAATTCCAAGTGTAGAGGTGAAATTCGTAGATATTTGGAGGAACACCAGTGGCGAAGGCGGCTCACTGGCTCGATACTGACGCTGAGGTACGAAAGTGTGGGGAGCAAACAGGATTAGATACCCTGGTAGTCCACACCGTAA
+
G<ECFCFGGEF@F@FGGCFFGGGGGECGGGGGGFGGGGG@CFGGGEGGGGGGGGG:FGGG?BFEGC<EGGGGGGFEFFFGGGCEECGGGGGDGGFGFGGGGG<FGGG<DFFFGGGFGGGCF9FFFFGGG7CCFGGGGGGFGGCGGGGCCFFGGGGGGGGGGGGGGGGGGGEG9C?FF9FGGEFCFGGGGGCGGGGEGGGGGGGGFGGGF5CEGEGGGGFGGGGECGGGGGDDGFG:DGGG5C5?BBG4F7)03(9>2?AFFGFG4:7@FFDBFGF?<:D?DC
@M02352:288:000000000-CKWC8:1:1101:6121:18388 1:N:0:ATGCGCAG+GTAAGGAG
TACGGAGGGGGTTAGCGTTGTTCGGAATTACTGGGCGTAAAGCGCACGTAGGCGGATCAGAAAGTATGGGGTGAAATCCCAGGGCTCAACCCTGGAACTGCCTCATAAACTCCTGGTCTAGAGTGCGAGAGAGGTGAGTGGAATTCCGAGTGTAGAGGTGAAATTCGTAGATATTCGGAGGAACACCAGTGGCGAAGGCGGCTCACTGGCTTGATACTGACGCTGAGGTGCGAAAGCGTGGGGAGCAAACAGGATTAGATACCCCGGTAGTCCACGCCGTAA
+
GGGGDGGGGGG66CFGGGGGG<FGGGCGGG<FGGGGGGGGGGGGC74@,BFGGGG@CGG@,BFGGGGG8=FGGGGGDGG,5=FGGGGGGGG73=FGG<FGG<FGG9FGGGG<,@F88@F9FFGG9F:**@FGGG>FGGGGGGG<FGG7*=FGGGG@FGGG9FFG@FGGGGGGGGC;FGGDGGGGGGGGGGGGGGGGGGGGGGGG?EGGGC**2*2AFGGGGGGGGGGG61<DGGDB*5CGGD3:>E5CGGFFFBGGFFFFGGGG3@GFFFFFFG*4;:DFDD
@M02352:288:000000000-CKWC8:1:1101:10566:18407 1:N:0:ATGCGCAG+GTAAGGAG
TACGAAGGTCCCGAGCGTTATTCGGAATCACTGGGCGTAAAGAGTACGTAGGCGGTTTGGTAAGTCAGGTGTGAAATCCCGGAGCTCAACTCCGGAACTGCATCCGATACTGCCAGACTTGAGTAATGGAGGGGCAGGTGGAATTCTTGGTGTAGCAGTGAAATGCGTGGATATCAAGAGGAAGACCAATGGCGAAGGCAGCCTGCTGGACATTTACTGACGCTGAGGTACGAAGGCTAGGGTAGCGAAAGGGATTAGATACCCCTGTAGTCCTAGCAGTAA
+
GGGGCGGGGGGGGGGGGGGGGGGGGGGGCGGGGGGGGGGGGGGGGGGGGGGGGGG>CFGGGGGGGGGGGGGGGGGGGGGGGG:FGGGGGGFGGGGGGGGGGGGGGGGCFGGGGFGF=FGGGGGGGGGGGGGEGGGGGGCGGGGGGGCGGFGGGGGGFGGGGGGGGGGGGGGGGGGGGGGGGGGGGGGGGGGGGGGGGGGGGGGGGGGGGGGGFGGFGGGGGGGGGGGGCFGGGGGFGGGGGGFFFFDGGGFFFFGGFFFFFFGGFFGFFFFFFGFFFBFAFG
@M02352:288:000000000-CKWC8:1:1101:18639:18424 1:N:0:ATGCGCAG+GTAAGGAG
TACGGAGGGTCCAAGCGTTATCCGGAATCATTGGGTTTAAAGGGTGCGCAGGCGGTTTATTAAGTCAGTGGTGAAATCTCGAGGCTCAACCTCGAAACTGCCATTGATACTGATAAACTTGAGTTCAGTTGGAGTAGGCGGAATGTGTAGTGTAGCGGTGAAATGCTTAGATATTACACAGAACACCGATAGCGAAGGCAGCTTACTAAACTGATACTGACGCTGAGGCACGAAAGCGTGGGGAGCGAACAGGATTAGATACCCTGGTAGTCCACGCCGTAA
+
GGGGGGGGDGGGGGGGGGGGFGGGGF7FFGGGGGGBFEGDAFFEFGEGGGGGGDEGGDGGGGGGGFFGEFGGGGGGGGFGC@FGGGGGGFGGGG=FEFGGGG=?FFGGGGGFDFFCFFGGCCFGGGGGGEC,>DGGFGCGFGCEECCFFGGGGGGGGGGGGGGFGGGGGGGGGGGGGFFG7FFGEFGGGGGDFGGGGGGFGEGGGGGG?CFC+:<7CGGGGGGGDDCGEACGG8C)9CGGGGDFBE<D*9BFBFGGFFDF?CCFFFGF>FA9BG@FFFFFGG
@M02352:288:000000000-CKWC8:1:1101:10822:18429 1:N:0:ATGCGCAG+GTAAGGAG
TACGGAGGGGGTTAGCGTTGTTCGGAATTACTGGGCGTAAAGCGCACGTAGGCGGATCAGAAAGTATAGGGTGAAATCCCAGGGCTCAACCCTGGAACTGCCTTGTAAACTCCTGGTCTTGAGTTCGAGAGAGGTGAGTGGAATTCCGAGTGTAGAGGTGAAATTCGTAGATATTCGGAGGAACACCAGTGGCGAAGGCGGCTCACTGGCTCGATACTGACGCTGAGGTACGAAAGTGTGGGGAGCAAACAGGATTAGATACCCTGGTAGTCCACACCGTAA
+
GGGGGGGGGGGFCGGGGGGGGGGGGGGGFGGGGGGGGGGGGGGGCCFGGGGGGGGGGGGGGGGGGGGGGGGGGGGGGGFGGGGGGGGGGGFEGGGGGGGGGGGGFGGCGGGFFFGGGGGGGGGGGGGDGCEGGGGGGGFFGGGGGGGGGGGGGGGGGGGGGGGGGGGGGGGGGGGGGGEGGGGGGGGGGGFGGGGGGGGGGGGEFGGGGGGGGGFFEGGGGGGGGGFFFGGGGGGFGGFGGGFFFFGGGGF???GC?FBFGGGGFFG?AFAFFGF?BFF2DD
@M02352:288:000000000-CKWC8:1:1101:18659:18431 1:N:0:ATGCGCAG+GTAAGGAG
TACGGAGGGTCCAAGCGTTATCCGGAATCATTGGGTTTAAAGGGTGCGCAGGCGGTTTTTTAAGTCAGTGGTGAAATCTCGAGGCTCAACCTTGAAACTGCCATTGATACTGATAAACTTGAGTTCAGTTGGAGTAGGCGGAACGTGTAGTGTAGCGGTGAAATGCTTAGATATTACACAGAACACCGATAGCGAAGGCAGCTTACTAAACTGATACTGACGCTGAGGCACGAAAGCGTGGGGAGCGAACAGGATTAGATACCCTGGTAGTCCACGCCGTAA
+
GGGGGGGGGGGGGGGGGGGGGGGGEFGGGGGGGGGGGGGGGGGGG:FG+FGGGGG=+4,4@FGGGGGGEEFGGGGGG,E?D8CGGGGGGGG,,8:BFEGDGGCGCGGGGGGG9?C<,CFGGFGGGFBD3@FDFGG8D,FFGGG**FFGA=DFGGFFGGEEGGGGGG,BC6CFGG,C9F9CGGGGEGG7CG*BFGGEGGGGG=FFGGGGGC6++CFGGGGGGGGGGG=G5EGGGGGFGGGDGGDBFFGGGGFFFFGGFFFFGGGGFFGFBFFFFGF?BFDFGD
@M02352:288:000000000-CKWC8:1:1101:25738:18471 1:N:0:ATGCGCAG+GTAAGGAG
TACGGAGGGGGTTAGCGTTGTTCGGAATTACTGGGCGTAAAGCGTACGTAGGCGGATTGGAAAGTTGGGGGTGAAATCCCAGGGCTCAACCCTGGAACTGCCTCCAAAACTATCAGTCTAGAGTTCGAGAGAGGTGAGTGGAATTCCAAGTGTAGAGGTGAAATTCGTAGATATTTGGAGGAACACCAGTGGCGAAGGCGGCTCACTGGCTCGATACTGACGCTGAGGTACGAAAGTGTGGGGAGCAAACAGGATTAGATACCCTGGTAGTCCACACCGTAA
+
GGGGGGGGGGGFFGGGGGGGGGGGGGEGGGGGGGGGGGGGGGGGEEGGGGGEGGGEGEGGGGFGGGFGDGGGGGGGGGGGGGGGGGGGGGGDGGGGGGGGGFGGAFGGGGGGGGDGGGGFGGGGGGGGGGGGGGGGGGGGGGGGGGGDGGGGGGGGGGGGGGGG@FGGGGGGGG7@CGGGGGGGGGGGGGGGGGGGGGGGGGGGGGGGGGGGGGGGGGGGGGGGGGGGGFGGGGGFGFGGGGF?BFGGGGFFFFGGFFFFGGGGFFGFFFFFFGFFFFFFGG
@M02352:288:000000000-CKWC8:1:1101:22990:18504 1:N:0:ATGCGCAG+GTAAGGAG
TACGGAGGATCCAAGCGTTATCCGGAATCATTGGGTTTAAAGGGTCCGTAGGTTGATAATTAAGTCAGAGGTGAAATCCTGCAGCTCAACTGTAGAATTGCCTTTGATACTGGTTATCTTGAGTCATTATGAAGTAGTTAGAATATGTAGTGTAGCGGTGAAATGCATAGATATTACATAGAATACCAATTGCGAAGGCAGATTACTAATAATGTACTGACACTGATGGACGAAAGCGTGGGGAGCGAACAGGATTAGATACCCTGGTAGTCCACGCCGTAA
+
GGGGGGGGGGGGGGGGGEGGGGGGGGGGGGGGGGGGGGGGGGGGGGGGGGGGGGGGGGGGGGGGGGGGGGGGGGGGGGGGGGGGGGGGGFGGGGGGGGGGGGGGGGGGGGGGGGGGGGGGFGGGGGGGGGGGGGGGGFGGGGGGGGGGGGGGGGGGGGGGGGGGGGGGGGGGGGGGGGGGGGGGGGGFGGFGDEGGGGGGGGGGGGGGGGGGGCFGGGDGGGGGGCEGGFGGEGGFGGGGGGFFBBGGGGFFFB<FFFFFGGCF@FFFFFAFFGFFFFFFGG
@M02352:288:000000000-CKWC8:1:1101:17077:18515 1:N:0:ATGCGCAG+GTAAGGAG
TACGGAGGGTGCAAGCGTTATCCGGAATCATTGGGCTTAAAGGGTTCGTAGGCGGGCTGATAAGTCAGTGGTGAAATGCAGGGGCTCAACTCCGGCACTGCCATTGATACTGTTGGTCTTGAATTAGTGTGAAGTGGTTAGAATATGTAGTGTAGCGGTGAAATGCTTAGATATTACATAGAATACCGATGGCGAAGGCAGATCACTAACAATATATTGACGCTGATGAACGAAAGCGTGGGTAGCGAACAGGATTAGATACCCTGGTAGTCCACGCCGTAA
+
GGGG7FGGGGGGGGGGGGGG,@FGGGGG9F,FFGG,6CGGGG9FG8FGEGGGGGG7:=4FFGGG,FGG<?FFGGGGGCGF9FGGGGGGGG,A,CF+CFFGGC,BEFA<FGGGG,,,8CF<FC<F<,,:3,8F,E7@F<F>FGGG>,@@CFGGGGGGDGGGGGGGGG,@FGGGGG@@;4?2BFG<FGGGGG*CFGGGGGGG>*5B2CF@<8>:C?FEEGGDGGDG=CGG7CGFGGGFGGGGGG7<<F<GEGFFFFGGFFFFGGGGFFGFFFFFFGFFFF3>GG
@M02352:288:000000000-CKWC8:1:1101:9354:18550 1:N:0:ATGCGCAG+GTAAGGAG
TACGGAGGGGGTTAGCGTTGTTCGGAATTACTGGGCGTAAAGCGCACGTAGGCGGATCAGAAAGTAAGGGGTGAAATCCCAGGGCTCAACCCTGGAACTGCCTCTTAAACTCCTGGTCTTGAGTTCGAGAGAGGTGAGTGGAATTCCGAGTGTAGAGGTGAAATTCGTAGATATTCGGAGGAACACCAGTGGCGAAGGCGGCTCACTGGCTCGATACTGACGCTGAGGTGCGAAAGTGTGGGGAGCAAACAGGATTAGATACCCTGGTAGTCCACACCGTAA
+
GGGGGGGGGGGGGGGGGFGGGGGGGGGGGGGGGGGGGGGGGGGGGGGGGGGGGGGGEGGGGGGGGGGGGGGGGGGGGGGGGGGGGGGGGGGGGGGGGGGGGGGGGGGGGGGGGGGGGGGGGGGGGGGGGGGGGGGGGGGGGGGGGGGGGGGGGGGGGGGGGGGGGGGGGGGGGGGGGGGGGGGGGGGGGGGGGGGGGGGGGEGGGGGGGGGGGGGGGGGGGGGGGGGGGGGGGGGFGGGGGGFFFFGGGGFFFFGGFFFFGGGGFFGFFFFFFGFFBFFFGG
@M02352:288:000000000-CKWC8:1:1101:19887:18583 1:N:0:ATGCGCAG+GTAAGGAG
TACGGAGGGGGTTAGCGTTGTTCGGAATTACTGGGCGTAAAGCGCACGTAGGCGGATCAGAAAGTATAGGGTGAAATCCCAGGGCTCAACCCTGGAACTGCCTCCAAAACTATCAGTCTAGAGTTCGAGAGAGGTGAGTGGAATTCCAAGTGTAGAGGTGAAATTCGTAGATATTTGGAGGAACACCAGTGGCGAAGGCGGCTCACTGGCTCGATACTGACGCTGAGGTACGAAAGTGTGGGGAGCAAACAGGATTAGATACCCTGGTAGTCCACACCGTAA
+
GGGGGGGGGGGGGGGGGGGGGGGGGGGGGGGGGGGGGFFGGGGGGGGGGGGGGGGGEGGGGGGGGGGGGGGGGGGGGGGGGGGGGGGGGGGGGGGGGGGGGGGGFGGGGGGGGGGGGGGGGGGGGGGGGGGGGGGGGGGGGGFGGGGGGGGGGGGGGGGGGFGGFGGGGGGGGGGGGGGGGGGGGGGGGGGGGGGGGGGGGGGGGGGGGGGFGEGFGGDGGECGEDGGGGFDEGGEFGDCEEF?>>GGGG>F?<6C?FFFGGFGFFG?)*54976>::>3<C
@M02352:288:000000000-CKWC8:1:1101:15716:18590 1:N:0:ATGTGCAG+GTAAGGAG
TACGGAGGGTCCAAGCGTTATCCGGAATCATTGGGTTTAAAGGGTCCGCAGGCGGTCAATTAAGTCAGAGGTGAAAGCCCATCGCTCAACGATGGAACTGCCTTTGATACTGGTTGACTTGAGTCATATGGAAGTAGATAGAATGTGTAGTGTAGCGGTGAAATGCATAGATATTACACAGAATACCGATTGCGAAGGCAGTCTACTACGTATGTACTGACGCTCATGGACGAAAGCGTGGGGAGCGAACAGGATTAGATACCCTGGTAGTCCACGCCGTAA
+
GGGGGEGGGGGGGGGGGGGGGGGGGEGGGGGGGFGFGGGGGGGGGFGGGGGGGGGGGGGGGGGGGGGGGGGFGGGGGGGGGGGGGGGGGGGGGGGGGGGGGGGFGGGGGGGGGGGGGGGGGGGGGGGGGGGGGGGGGGGGGGGGGGGGGGGGGGGGGGGGGGGGGGGGGGGGGGGGGGGGGGGGGGGGGGGGGGGGGGGGDGGGGGGGGGGDEGB;CFGGGGGGGGGGCFGGGGGFGGGGGDFF>FGGGGFFFBGG<?AFGGGGFFFF<BAAFGFFFFD>GD
@M02352:288:000000000-CKWC8:1:1101:3783:18709 1:N:0:ATGCGCAG+GTAAGGAG
TACGGAGGGGGTTAGCGTTGTTCGGAATTACTGGGCGTAAAGCGTACGTAGGCGGATTGGAAAGTTGGGGGTGAAATCCCAGGGCTCAACCCTGGAACTGCCTCCAAAACTATCAGTCTAGAGTTCGAGAGAGGTGAGTGGAATTCCAAGTGTAGAGGTGAAATTCGTAGATATTTGGAGGAACACCAGTGGCGAAGGCGGCTCACTGGCTCGATACTGACGCTGAGGTACGAAAGTGTGGGGAGCAAACAGGATTAGATACCCTGGTAGTCCACACCGTAA
+
GGGGE@FECGGFGGFGGGGGGGGGGGGGGGGGGGGFGFGCCGGGGDCGGGFGGGGCEGGFFGFGGGGGGGGGGGGGGGGGGGGGGGGGGGGCEGGGGGGGGGFGGGGGGGFGGGGGGGGGG9FFFGGGGFGGGGGGGGGGGGGGGGGGGGGGGGGGGGGGGGGGGGGGGGGGGGGGGFGGGGGGGGGGGGGGGGGEGEGGGGGGGGGGFGGGGGGGGGGGGGGGGGGGGGGGGGGFGGGGGGFFFFGGFGFFFFGFFFAFFGGGFFGF>@AFFGFB??FFD5
@M02352:288:000000000-CKWC8:1:1101:3335:18853 1:N:0:ATGCGCAG+GTAAGGAG
TACGGAGGATCCAAGCGTTATCCGGAATCATTGGGCTTAAAGGGTCCGTAGGTTGATAATTAAGTCAGAGGTGAAAGTTTGCCGCTTAACGGTAAAATTGCCTTTGATACTGTTTATCTTGAATCATTATGAAGTGGTTAGAATATGTAGTGTAGCGGTGAAATGCATAGATATTACATAGAATACCAATTGCGAAGGCAGATCACTAATAATGTATTGACACTGATGGACGAAAGCGTGGGGAGCGAACAGGATTAGATACCCTGGTAGTCCACGCCGTAA
+
GGGFGGDD:<EFCFGGG:@FGGGFGCEFEEE<FDFGCFE<<FGGEFGFCEFEGGFGGGGGGGGGGFGFGGGFFFGFGEFGGFCFFCCGFEFGFGDFGGGGGGGGFFEGGGGGEGGGGFGGGFGEFGCGGGGFCFGGGGFGGFEGGGGGGGGCFFFCFGCEFGGGGGCCGGGGGGGGFGGGGGGGGFG>@DFDGGGGGGGGEFCFGGGGGGDFGFFGGGGGFFCGGGFGGGGGECGE4EDGGGEDB3CGGCBFFFG7<=<@D?+7*7CFBF<>?C=:;?FBGD
@M02352:288:000000000-CKWC8:1:1101:10802:18864 1:N:0:ATGCGCAG+GTAAGGAG
TACGGAGGGTCCAAGCGTTATCCGGAATCATTGGGTTTAAAGGGTCCGCAGGCGGTCAATTAAGTCAGAGGTGAAATCCCGTCGCTCAACGACGGAACTGCCTTTGATACTGGTTGACTTGAGTTATACGGAAGTAGATAGAATAAGTAGTGTAGCGGTGAAATGCATAGAGATTACTTAGAATACCGATTGCGAAGGCAGTCTACTACGTATATACTGACGCTCATGGACGAAAGCGTGGGGAGCGAACAGGATTAGATACCCTGGTAGTCCACGCCGTAA
+
GGGGGGGGDGGGGGGGGGGGGGGEGGGGGGGGGGGFGGFGGGGDFFGGGGGGGGGGEDGGGGGGGGGGGGGGGGGGGGGGGGGGGGGGBFGGGGGGGFGGGGGGGGGGGGGGGGGGDGGGGGGGGGGGGGGG:FGGGGFGGGGGGFGGGGGGGGGGGGGGGGGGGGGGGGGGGGGGGFFGFGEGGGGGECFFGCEGGGGFCGFBFGGGGGGEG8CEGF?9E>EGGGG7FCFC7C3>DEGGGCDBFBGGGGEFFBGGBFFF?EFGFFGF2?ADFFF:;B>>GD
@M02352:288:000000000-CKWC8:1:1101:21343:18877 1:N:0:ATGCGCAG+GTAAGGAG
TACGGAGGGGGTTAGCGTTGTTCGGAATTACTGGGCGTAAAGCGTACGTAGGCGGATTGGAAAGTTGGGGGTGAAATCCCAGGGCTCAACCCTGGAACTGCCTCCAAAACTATCAGTCTAGAGTTCGAGAGAGGTGAGTGGAATTCCAAGTGTAGAGGTGAAATTCGTAGATATTTGGAGGAACACCAGTGGCGAAGGCGGCTCACTGGCTCGATACTGACGCTGAGGTACGAAAGTGTGGGGAGCAAACAGGATTAGATACCCTGGTAGTCCACACCGTAA
+
GGFGGECCCFC@FFGFDFGGGGGGGCCFGGGGG@FGC@F@CFFGGGGEFFGGGGGD@FGGFFFGGGGGCF=FGGGGGCFGFGGGECFFGGGGFFFFGGFGGGGFFGGGGGGGGGFGGGDFCCGGGGGFGGGGGGGGGGGGGGCFDF<BFFBCC9C2<CGGGCGGGGGGGGGGF@EGFGF88FFCFGEGFFFFEC7:ECFGGGGGGGC<8C5+88CFGFGFGGGGG:G8CGF7=;C@GF7<CC3:07DFGGFF0(277F96CCCFFFC?4BAABGFFFFE?G3
@M02352:288:000000000-CKWC8:1:1101:10794:18881 1:N:0:ATGCGCAG+GTAAGGAG
TACGGAGGGTCCAAGCGTTATCCGGAATCATTGGGTTTAAAGGGTCCGCAGGCGGTCAATTAAGTCAGAGGTGAAATCCCGTCGCTCAACGACGGAACTGCCTTTGATACTGGTTGACTTGAGTTATACGGAAGTAGATAGAATAAGTAGTGTAGCGGTGAAATGCATAGAGATTACTTAGAATACCGATTGCGAAGGCAGTCTACTACGTATATACTGACGCTCATGGACGAAAGCGTGGGGAGCGAACAGGATTAGATACCCTGGTAGTCCACGCCGTAA
+
GGGGGGGGGGGGGGGGGGGGGGGGGGGGGGGGGGGGGGGGGGGGGGGGGGGGGGGGGGGGGGGGGGGGGGGGGGGGGGGGGGGGGGGGGGGGGGGGGGGGGGGGGGGGGGGGGGGGGGGGGGGGGGGGGGGGCFGGGGGGGGGGGGGGGGGGGGGGGGGGGGGGGGGGGGGGGGGGGGGGGGGGGGGGGGGGGGGGGGGGGGGGGGGGGGGGGGGGGGGGGGGGGGGGGGGGGGGFGGGGGGFFFFGGGGFFBBGGFFFFGGGGFFGFFFFFFGFFFFFFGG
@M02352:288:000000000-CKWC8:1:1101:4986:18890 1:N:0:ATGCGCAG+GTAAGGAG
TACGGAGGGTGCAAGCGTTATCCGGAATCATTGGGTTTAAAGGGTCCGCAGGCGGTCAATTAAGTCAGAGGTGAAATACCATAGCTCAACTATGGAACTGCCTTTGATACTGGTTGACTTGAGTTATACGGAAGTAGATAGAATAAGTAGTGTAGCGGTGAAATGCATAGATATTACTTAGAATACCAATTGCGAAGGCAGAGTACTAACAATATATTGACGCTGATGGACGAAAGCGTGGGGAGCGAACAGGATTAGATACCCTGGTAGTCCACGCCGTAA
+
GGGGGGGGGGGGGGGGGGGGGGGGGGEGGGGGGGGGGGGGGGGGGGGGGGGGGGGGGGGGGGGGGGGGGGGGGGGGGGGGGGGGGGGGGGGGGGGGGGGGGGGGGGGGGGGGGGGGGGGGGGGGGGGGGGGGEGGGGGGGGGGGGGGGGGGGGGGGGGGGGGGGGGGGGGGGGGGGGGGGGGGGGGGGGGGGGGGGGGGGGGGGGGGGGGGGGGGGGGFGGGDGGGGGGGGGGGGFGGGGGGFBFFGGGGFFFFGGFFFFGGGGFFGFFFFFFGFFF?FFGD
@M02352:288:000000000-CKWC8:1:1101:13582:18922 1:N:0:ATGCGCAG+GTAAGGAG
TACGGAGGGGGTTAGCGTTGTTCGGAATTACTGGGCGTAAAGCGTACGTAGGCGGATTGGAAAGTTGGGGGTGAAATCCCAGGGCTCAACCCTGGAACTGCCTCCAAAACTATCAGTCTAGAGTTCGAGAGAGGTGAGTGGAATTCCAAGTGTAGAGGTGAAATTCGTAGATATTTGGAGGAACACCAGTGGCGAAGGCGGCTCACTGGCTCTATACTGACGCTGAGGTACGAAAGTGTGGGGAGCAAACAGGATTAGATACCCTGGTAGTCCACACCGTAA
+
GGGGGFGGGGGGGGGGGGGGGGGGGGGGGGGGGGGGGGGGGGGGGGGGGGGGGGGGGGGGGGGGGGGGFGGGGGGGGGGGGGGGGGGGGGGGGGGGGGGGGFGGGGGGGGGFGGGGGGGGGGGGGGGGGGGGGGGGGGGGGGGGGGGGGGGGGGGFGGGGFGGGFGGGFGGGGGGGFGGGGGGGGGGGGGGGGGGGGGGGGGGGGGGGGGGGGGGGGGGGGGGGGGGGFGGGGGGFGGGGGG@?>FGGGGFFFFFG?FFFGFGGFFGFFFFFFGFF?6DBGC
@M02352:288:000000000-CKWC8:1:1101:11355:18930 1:N:0:ATGCGCAG+GTAAGGAG
TACGGAGGGGGTTAGCGTTGTTCGGAATTACTGGGCGTAAAGCGTACGTAGGCGGATTGGAAAGTTGGGGGTGAAATCCCAGGGCTCAACCCTGGAACTGCCTCCAAAACTATCAGTCTAGAGTTCGAGAGAGGTGAGTGGAATTCCAAGTGTAGAGGTGAAATTCGTAGATATTTGGAGGAACACCAGTGGCGAAGGCGGCTCACTGGCTCGATACTGACGCTGAGGTACGAAAGTGTGGGGAGCAAACAGGATTAGATACCCTGGTAGTCCACACCGTAA
+
GGGGGGGGGGGFEFGGGGGGGGGGGGGGGGGGGGGGGGGGGGGGB@FGGGGGGGGCGGFFCG9FGGGGECFFGGGGGGGGGAFGGGGGGGGCGGGGGGGGGGGG7CFFGGGGGCFFFGGGGGGGG;CCFGGBFGFFEGGGGGGGGGGE<>FFFGGGGGGGGGGGGGGGGGGGGGF?FGGGGGG:2FGCGGGGGGDGGGGGDE5*2AFGGGCFGGGGGGFEGGG=EDGGGCGGGGGE>FGGGGFFFFGGGGFFFFFGDFF?GGGG459?BFFFFFF:?FF?<D
@M02352:288:000000000-CKWC8:1:1101:3410:18932 1:N:0:ATGCGCAG+GTAAGGAG
TACGGAGGATCCAAGCGTTATCCGGAATCATTGGGTTTAAAGGGTCCGTAGGTGGATGATTAAGTCAGAGGTGAAATCCTGCAGCTCAACTGTAGAATTGCCTTTGATACTGGTTATCTTGAGTTATTATGAAGTAGTTAGAATATGTAGTGTAGCGGTGAAATGCATAGATATTACATAGAATACCAATTGCGAAGGCAGATTACTAATAATATACTGACACTGATGGACGAAAGCGTGGGGAGCGAACAGGATTAGATACCCTGGTAGTCCACGCCGTAA
+
GFGGGGGGCAFFEFGFFFFGGGGFGEGGGGGCFFGFCFDCCGGGGGGGFGGGFFGGGGGGGGGGGGGGGGGGGGGGGGGGGFGGFCGGGFGGGGGGGGGGGGGGGGGGGGGGGGGGGGGGGFGGGGGGGGGFAFGFGFFGGGGGFGGGGGGGGGGGGGGGGGGGGGGFGGGGGGGGGGGGGGGGGGGGGGGGGGGGGGGGEFGFGGGGGGGGGGGGGGGGGGGGGGGGGGGGECDEFGGGGGF6;=DGGGBFFFGGFFFFGG@<*<FFFFFFFFFFFFEFGD
@M02352:288:000000000-CKWC8:1:1101:2961:18935 1:N:0:ATGCGCAG+GTAAGGAG
TACGGAGGATCCAAGCGTTATCCGGAATCATTGGGTTTAAAGGGTCCGTAGGTGGATGATTAAGTCAGAGGTGAAATCCTGCAGCTCAACTGTAGAATTGCCTTTGATACTGGTTGTCTTGAGTTATTATGAAGTAGTTAGAATATGTAGTGTAGCGGTGAAATGCATAGATATTACATAGAATACCAATTGCGAAGGCAGATTACTAAACTGATACTGACGCTGAGGCACGAAAGCGTGGGGAGCGAACAGGATTAGATACCCTGGTAGTCCACGCCGTAA
+
GGGGGGGGGGGGGCFGGGGGGGGGGDGGGGGGGGGGGGGGGGGGGGGGGFGGGGGGGGGGGCFGGGGGFCGGGCGGGGGGGGGGGGGGGGGGGGGGGGGFGGGGGGGGFGGGGGGGGGGGGFGGGGGGGGGG?FGFGGGGGGGGF9FGGAFGGGGGGGGGGGGFGGFGGGGGGGGGGGGGGFGGGGGGGGGGGGGEGGGGE>FGGGGGEGGGGGGGGGGGGGGGGGDGGGGGGCDFGDGGGGFFFFGGGGFFBFGGFFFFGGGGFFGFFFFFFGFFFFF;GC
@M02352:288:000000000-CKWC8:1:1101:21977:18953 1:N:0:ATGCGCAG+GTAAGGAG
TACGGAGGATCCAAGCGTTATCCGGAATCATTGGGTTTAAAGGGTCCGTAGGTGGATGATTAAGTCAGAGGTGAAATCCTGCAGCTCAACTGTAGAATTGCCTTTGATACTGGTTGTCTTGAGTTATTATGAAGTAGTTAGAATATGTAGTGTAGCGGTGAAATGCATAGATATTACATAGAATACCAATTGCGAAGGCAGATTACTAATAATATACTGACACTGATGGACGAAAGCGTGGGGAGCGAACAGGATTAGATACCCTGGTAGTCCACGCCGTAA
+
GGGGGGGGGGGGGGGGGGGGGGGGGGGGGGGGGGGGGGGGGGGGGGGGGGGGFGGGGGGGGGGGGGGGGGGGGGGGGGGGGGGGGGGGGGGGGGGGGGGGGGGGGGGGGGGGGGGGGGGGGGGGGGGGGGGGGGGGGGGGGGGGGGGGGGGGGGGGGGGGGGGGGGGGGGGGGGGGGGGGGGGGGGGGGGGGGGGGGGGGGGGGGGGGGGGGGGGGGGGGGGGGGGGGGGGDGGGFGGGGGGFFFFGGGGFFFFFGFFFFGGGGFFGFFFFFFGFFFFFFGG
@M02352:288:000000000-CKWC8:1:1101:3281:18964 1:N:0:ATGCGCAG+GTAAGGAG
TACGGAGGATCCAAGCGTTATCCGGAATCATTGGGTTTAAAGGGTCCGTAGGTGGATAATTAAGTCAGAGGTGAAAGTTTGCGGCTCAACCGTAAAATTGCCTTTGATACTGGTTGTCTTGAGTTATTATGAAGTAGTTAGAATATGTAGTGTAGCGGTGAAATGCATAGATATTACATAGAATACCAATTGCGAAGGCAGATTACTAATAATATACTGACACTGATGGACGAAAGCGTGGGGAGCGAACAGGATTAGATACCCTGGTAGTCCACGCCGTAA
+
FGGGGGGGDGGGGGGGGGGGGGGGGGGGGGGGGGGGGGGGGGGGGGGGGDGGGGGGGGFGGGFGGGGGGGGGGGGGGGGGGGGGGGGGGGGGGGEGGGGGGGGGGGGGCFGFGGGGGGGGGDGGGGGGGGGG,AFFFGGGGGGGGGFGGGGGGGGGGGGGGGGGGGFFDGGGGDFGGFGGGGGGGGG9DGGGGGGGGGGEGGGGGGGE>9=FGFEGGGGGGGFGGGGGGEGGDGGFFGDDGGEFFFGGGGFFFFGGFFFFGGGGF4FFAFFFFGFFFFFFGD
@M02352:288:000000000-CKWC8:1:1101:6195:18979 1:N:0:ATGCGCAG+GTAAGGAG
TACGGAGGATCCAAGCGTTATCCGGAATCATTGGGTTTAAAGGGTCCGTAGGTGGATAATTAAGTCAGAGGTGAAATCTTGCCGCTTAACGGTAAAATTGCCTTTGATACTGGTTGTCTTGAGTTATTATGAAGTGGTTAGAATATGTAGTGTAGCGGTGAAATGCATAGATATTACATAGAATACCAATTGCGAAGGCAGATCACTAATAATATACTGACACTGATGGACGAAAGCGTGGGGAGCGAACAGGATTAGATACCCTGGTAGTCCACGCCGTAA
+
GGGGGGGGGGGGGGGGGGGEGGGGGGGGGGGGGGGGGGGGGGGGGGGGGGGGGGGGGGGGGGGGGGGGGGGGGGGGGGGGGGGGGGGGGGGGGGDGGGGGGGGGGGGGGGGGGGGGGGGGGGGGGGGGGGGGGGGGGGGGGGGGGGGGGGGGGGGGGGGGGGGGGGGGGGGGGGGGGGGGFGGFGGGGGGGGGGGGGGGGGGGGGGGGGGGGGGGGGGGGGGGGGGGGGGGGGGGFGGDGGGFFFFGGGGFFF6FGFF<FGGGGFFGFFFFFFGFFFFDFGG
@M02352:288:000000000-CKWC8:1:1101:6382:19009 1:N:0:ATGCGCAG+GTAAGGAG
TACGGAGGGTCCAAGCGTTGTCCGGATTTATTGGGTGTAAAGGGTACGCAGGCGGTCAATTAAGTCAGAGGTGAAATCCCATAGCTTAACTATGGAACTGCCTTTGATACTGGTTGACTTGAGTTATACGGAAGTAGATAGAATAAGTAGTGTAGCGGTGAAATGCATAGATATTACTTAGAATACCGATTGCGAAGGCAGTCTACTACGTATATACTGACGCTCATGGACGAAAGCGTGGGGAGCGAACAGGATTAGATACCCTGGTAGTCCACGCCGTAA
+
GGGGGGGGG:86,EFGGGG+F<FFGG,CFGAFGGG@,@FGGGEGG,EF7FGGGGG+7,C55EEGG<<F<FGGGGGGGGGGGGAFGG9EGGC,FFGGGGGGGGGD?EF?EGGDEGEG,FFGGGGGGCDG9,>F:FG9,:F<FGGG9,3CFDGGGGGFGGGGGGGGFG;EFGGGGGD;@357BFGCFGGEEG7EGGEGGGG6C@8,FGGCCCF99FGGGGGGGGGGCD9C9+;DGGGFFEGGGGFFFF7DGGFFFFGGFFFFGGGGFFGFBF>BFGF<BFFFGG
@M02352:288:000000000-CKWC8:1:1101:25073:19016 1:N:0:ATGCGCAG+GTAAGGAG
TACGGAGGGGGTTAGCGTTGTTCGGATTTACTGGGCGTAAAGCGTACGTAGGCGGACTGGCAAGTTGGGGGTGAAATTCCAGGGCTCAACCCTGGCACTGCCTCCAAAACTATCAGTCTAGAGTTCGAGAGAGGTGAGTGGAATCCTAAGTGTAGAGGTGAATTTCGTAGTAATTTGGAGGAACACCAGTGCCGAAGGCGGCTCCCTGGATCGATACTGACGCTGAGGTACGAAAGTGTGGGGAGCAAACAGGATTAGATACCCTGGTAGTCCACACCGTAA
+
GGGGGFGGD++66CFGGGGDG,EFGG7FFF,CFGGC:FGGGGAFG7FGGGGGGGGG7FG@<FGGGC5F+CFGCFGGG,58C<FGGFGGGGG+,,3,8CF,@,@<:FFG<@D>F9<,8,8;B,>FC;<>,5@FG*7*,,7D7F,?,?,,7?F,@A22C:<<FG,,,2,**3*,2+3+?+?C*=,+,=*=*?F+2:CCE*8E8:C/*;=G**:?8?*:*9+2<**2:9F57+25CGD);9:<EG:(()95+*07,2D>)6)1<CG76>C)4@-:9*9(-453DD
@M02352:288:000000000-CKWC8:1:1101:14630:19039 1:N:0:ATGCGCAG+GTAAGGAG
TACGGAGGATCCAAGCGTTATCCGGAATCATTGGGTTTAAAGGGTCCGTAGGTGGATAATTAAGTCAGAGGTGAAAGTTTGCGGCTCAACCGTAAAATTGCCTTTGATACTGGTTATCTTGAGTTATTATGAAGTAGTTAGAATATGTAGTGTAGCGGTGAAATGCATAGATATTACATAGAATACCAATTGCGAAGGCAGATTACTAATAATCAACTGACACTGATGGACGAAAGCGTGGGGAGCGAACAGGATTAGATACCCTGGTAGTCCACGCCGTAA
+
GGGGGGGFGGGGGGGGGFGGFAFGGEFF9FGGGGGFG>EFFFGGGGGGGGGGGGGGGGGGGGGGGGFFGFGGGGGGGFGGGGGGGEGGGFFGGGGGCGGGDFAEGGDFC9E<FGGGGGGGGGGCFGFGGGGGGFGGGAFFGGFGGFFFFGGGGGGGGGGGFFGGGGGGCCEFFGCGCFFGFGGCEFFFGGGGG5EEEGGGGFGFGGGGGGGGGGGGFGGGGGGGGGC?9CF3CCDFGGCEGG303BGDE3@@::6C<FFFGGCGF4DFAFA4*:6<B?34C<
@M02352:288:000000000-CKWC8:1:1101:26590:19090 1:N:0:ATGCGCAG+GTAAGGAG
TACGGAGGGGGTTAGCGTTGTTCGGAATTACTGGGCGTAAAGCGCACGTAGGCGGATCAGAAAGTATAGGGTGAAATCCCAGGGCTCAACCCTGGAACTGCCTTCTAAACTCCTGGTCTTGAGTTCGAGAGAGGTGAGTGGAATTCCGAGTGTAGAGGTGAAATTCGTAGATATTCGGAGGAACACCAGTGGCGAAGGCGGCTCACTGGCTCGATACTGACGCTGAGGTGCGAAAGTGTGGGGAGCAAACAGGATTAGATACCCTGGTAGTCCACACCGTAA
+
FCE6B8@FF+7@F,EFE@6@F@EFG7@FF,EEG<FGGE7?-CFGG=CFGGG7EE@>CFF9,9BFGGED?F@?BF,8CEFF<FF@FAF,8ADGFGG<DFFFGGGE,B<<FFEGFFGCFFGGCFFGGGG7>,C@FECF,>FGGGFGGGGGDEFGFGCGCEF<FCFFFGGGGGGGGGGGGGGGGGGGGGGGCGGFGGGE>CFG8CEGGGGGGGGGGGFGDF7:CCD=CDCFFEFG*/75FEC?C*.49EGGGG4)4:6>8FBFF7?FFFGF9FA>FG@(8?@?77
@M02352:288:000000000-CKWC8:1:1101:22282:19115 1:N:0:ATGCGCAG+GTAAGGAG
TACGAGGGGTGCAAGCGTTAATCGGAATTACTGGGCGTAAAGCGTTCGTAGGCGGTCTATTAAGCAAGATGTGAAAGCCCAGGGCTCAACCTTGGAACTGCATTTTGAACTGGTAGACTAGAGTACTGTAGAGGGTGGTGGAATTTCCAGTGTAGCGGTGAAATGCGTAGAGATTGGAAGGAACATCAGTGGCGAAGGCGGCCACCTGGACAGATACTGACGCTGAGGAACGAAAGCGTGGGGAGCGAACAGGATTAGATACCCTGGTAGTCCACGCCGTAA
+
GGGGFGGGGGGEGFGGGEGGGGGGG@FGGGGGGGGGGGGGGGGGGGGGGFGDGGGGGGGGGGGGGGGGGGFFFGGGEGGGGGGGGGGGGGGGGGGGGGGGGGGGGGFGGGGGGGGGGGFGGFGGGGGGGGGGGGGGFFEGGGGGGGGGGGFEGGGGGGGCFGGGGGGGGGGGGFFGGGFFGFGG8AFGGFGGGGGGGGGEGGGGGGGGGGGGGGGGGGGGGGEGGGGGGFGGGGG37:>EGGFF0><CC7:@?BGG7@BFGGFGFF3?AFDFFGFFB:>>GD
@M02352:288:000000000-CKWC8:1:1101:17713:19115 1:N:0:ATGCGCAG+GTAAGGAG
TACGGAGGGGGTTAGCGTTGTTCGGAATTACTGGGCGTAAAGCGCACGTAGGCGGATCAGAAAGTATAGGGTGAAATCCCAGGGCTCAACCCTGGAACTGCCTTATAAACTCCTGGTCTTGAGTTCGAGAGAGGTGAGTGGAATTCCGAGTGTAGAGGTGAAATTCGTAGATATTCGGAGGAACACCAGTGGCGAAGGCGGCTCACTGGCTCGATACTGACGCTGAGGTGCGAAAGTGTGGGGAGCAAACAGGATTAGATACCCTGGTAGTCCACACCGTAA
+
GGGGGGGGEEG@@FGGGGGGGDGGGGEGGGGGGGGGGGGGGGFGC:FGGGGGGGGGEEFF9FGGGE?ABFGGGGGGGF<A=EFGGGGGGGGGGG?FFG<FGEGGDAFGFGF<DEFF>FGFFEFEFFGCECFGGD><DBFGFGFC:>FGF@>C@@;<FFGFGGF?CFGCFGGCFGFGGFGGDGGCFGGGFGGFGEGGGGCE>E=899:C@FGC*CC>EGFC6858CDGGGGGCGED::9CGGDE<0:DDG<:FBBGF<=4=FGG:65<96?AAFFF(,8B2DD
@M02352:288:000000000-CKWC8:1:1101:13766:19125 1:N:0:ATGCGCAG+GTAAGGAG
TACGGAGGGTCCAAGCGTTATCCGGAATCATTGGGTTTAAAGGGTCCGTAGGTGGATAATTAAGTCAGAGGTGAAATCTTGCCGCTTAACGGTAAAATTGCCTTTGATACTGGTTGTCTTGAGTTATTATGAAGTGGTTAGAATATGTAGTGTAGCGGTGAAATGCATAGATATTACATAGAATACCAATTGCGAAGGCAGATTACTAATAATATACTGACACTGATGGACGAAAGCGTGGGGAGCGAACAGGATTAGATACCCTGGTAGTCCACGCCGTAA
+
GGGGGGGGGGGGGGGGGGGGGGGGGGGGGGGGGGGGGGGGGGGGGGGGGGGGGGGGGGGGGGGGGGGGGGGGGGGGGGGGGGGGGGGGGGGGGGGGGGGGGGGGGGGGGGGGGGGGGGGGGDGGGGGGGGGGGGGGGGGGGGFGGGGGGGGGGGGGGGGGGGGGGGGGGGGGGGFGGGGGFGGFCGGGGGGGGGGGGGGGGDCGGGGGGGGGGGGGGGFGGGGGGGGGGGGGGGGFGGGGGGFFFFGGGGFFBFGGFFFFGGGGFFGFBFFFFGF?FBEFGD
@M02352:288:000000000-CKWC8:1:1101:15494:19176 1:N:0:ATGCGCAG+GTAAGGAG
TACGGAGGGTGCAAGCGTTATCCGGAATCACTGGGTTTAAAGGGTGCGTAGGCGGTTTTATAAGTCAGATGTGAAAGCTCCCAGCTTAACTGGGAAACTGCATTTGATACTGTAGAACTTGAATCACGTTGAGGTTAGCGGAATGTGACATGTAGCGGTGAAATGCATAGATATGTCATAGAACACCAATTGCGTAGGCAGCTAACTAGGCGTGTATTGACGCTGAGGCACGAAAGCGTGGGGAGCGAACAGGATTAGATACCCTGGTAGTCCACGCCCTAA
+
GGGGDCFGGGGGGGGGGGGGGGGGG@FGGGGGGGGFGGGGGGGGGGGGGDGGGGGGGGGGGGGGGGGGGGGGGGGGGGCGGGGGGGGGGGGGGGGGGGGGGGGGGGGGGGGGGGGGGGGGGGGGGGGGGGFGGGGGGGGGGGGGGGGGGGGFFGGGGGGGGGGGGGGGGGGGGGGGGGGFFGGGGGGGGGGGGGGGGGGGGGGGGGGGFCGEEGGGGGGGGDDEED*CFGGGGEDFGEGCEGFF>FGD=DFF?BFF<FFFGGGGFFGFFFFFFGFFFF39GD
@M02352:288:000000000-CKWC8:1:1101:28107:19177 1:N:0:ATGCGCAG+GTAAGGAG
TACGGAGGGTTCAAGCGTTATCCGGAATCATTGGGTTTAAAGGGTCCGCAGGCGGTCAATTAAGTCAGAGGTGAAAGCCCATCGCTCAACGATGGAACTGCCTTTGATACTGGTTGACTTGAGTTATACGGAAGTAGATAGAATAAGTAGTGTAGCGGTGAAATGCATAGATATTACTTAGAATACCGATTGCGAAGGCAGTCTACTACGTATATACTGACGCTCATGGACGAAAGCGTGGGGAGCGAACAGGATTAGATACCCTGGTAGTCCACGCCGTAA
+
GGGGGGGGGFFFGGGGGGGGGGGFGEFGGGGGGGFCFGGGFGGGGFFGGGGGDFGEGEGGGGGGGGFGGFGGGGGGGGGGGGGGGGGGGGGGGGCEFGGGGGCGDCFFFGGGGGGGFCFFDAFGFGFDFGECFGGFGGGGGGGGGGGGFGAFFGG;FGCEFGGGG;FGGGFD;;EGGFEGGGGGGDFEGGDFGGGGGGGGGGFFFGFGGEFGGFG+1;CGGGE;:CGFEFGCGD7>GD5CEE::9>DGGCB?FBG78FD6CCGGFFGFFFFF*:*-,4@0DD
@M02352:288:000000000-CKWC8:1:1101:24624:19185 1:N:0:ATGCGCAG+GTAAGGAG
TACGGAGGGTCCAAGCGTTATCCGGAATCATTGGGTTTAAAGGGTCCGTAGGCGGGTATCTAAGTCAGTGGTGAAATCTCACAGCTCAACTGTGAAACTGCCATTGATACTGGATATCTTGAATTGTTGTGAAGTGGTTAGAATATGTAGTGTAGCGGTGAAATGCTTAGATATTACATAGAATACCGATTGCGAAGGCAGATCACTAACAACATATTGACGCTGATGGACGAAAGCGTGGGGAGCGAACGGGATTAGATACCCCGGTAGTCCACGCCGTAA
+
GGGGGGGGGGGGGGFGGFGGGCGGGFGGGFFFGGGGGGGCCGFDGGFEFEEEFFDGFGGGGGFGGGGGGGGGGFGGGGGGGGGGGGGG?FFGGGFGGGGGGGGGGFGFGGFGGGGGFGGGGGFGGGGGGGEFCCGGGGGGGGGGDGGGGGGGGGGGGGFGGGEDGGGGGGGGGGGCFGGGGGG9?FGGGGGGGGDCEGGGGGGGGGGDGGGGGGGGGGGGGGGGGGGGGGGGGGGFGGGGEGFB;BGGD<>B:<DF<FFFGG8C>DGEBFABFGFBFFDFGC
@M02352:288:000000000-CKWC8:1:1101:25203:19188 1:N:0:ATGCGCAG+GTAAGGAG
TACGGAGGATCCAAGCGTTATCCGGAATCATTGGGTTTAAAGGGTCCGTAGGTGGATGATTAAGTCAGAGGTGAAATCCTGCAGCTCAACTGTAGAATTGCCTTTGATACTGGTTATCTTGAGTTATTATGAAGTAGTTAGAATATGTAGTGTAGCGGTGAAATGCATAGATATTACATAGAATACCAATTGCGAAGGCAGATTACTAATAATATACTGACACTGATGGACGAAAGCGTGGGGAGCGAACAGGATTAGATACCCTGGTAGTCCACGCCGTAA
+
GGGGGGGGFGGGGGGGGGGGGGGGGEGGGGGGGGGBBFGGGGGGGGFGGGGGGGGGGGGGGGGGGGGGGGGGGGGGGGFGGGGGGFGFFGGGGGGGGGGGGGGFGGFGGGGGGGGGGGGGGDGEFGGGGGFFGGGGGGGGGGGGGGGGGGGGGGGGGGGGGGGGGGGGGGGGGGGGGGGGGGGGGGGGGGGGGGGECGGGGGGGGGGGGGGGGGGGGGGGGGGGGGGGGGGGGGGFGGGGGCEFFFGGGGFFFFFFFFAFGE6FFFGFFFFFFGF?FFFFGG
@M02352:288:000000000-CKWC8:1:1101:19791:19244 1:N:0:ATGCGCAG+GTAAGGAG
TACGGAGGGTGCAAGCGTTATCCGGAATCATTGGGTTTAAAGGGTCCGTAGGCGGACTAATAAGTCAGAGGTGAAATCCCGCAGCTCAACTGTGGAACTGCCTTTGAAACTGTTAGTCTTGAGTTATTGTGAAGTGGTTAGAATATGTAGTGTAGCGGTGAAATGCTTAGAGATTACATGGAATACCGATTGCGAAGGCAGATCACTAACAATATACTGACGCTGATGGACGAAAGCGTGGGGAGCGAACAGGATTAGATACCCTGGTAGTCCACGCCGTAA
+
GGGGGGGGGGGGGGGGGGGGGGGGGFEGGGGGGGGGGGGGGGGGGGGGGGGGGGGGGGGGGGGGGGGGGGGGGGGGGGGGGGGGGGGGGGGGGGGGGGGGGGGGGGGGGGGGGGGGGGGGGGGGGGGGGGGGGGGGGGGGGGGGGGGGGGGGGGGGGGGGGGGGGGGGGGGGGGGGGGGGGGGGGGGGGGGGGGGGGGGGGGGGGGGGGGGGGGGGGGGGGGGGDGGGGGGGGGGFGGGGGGFFFFGGGGFFFFGGFFFFGGGGFFGFFFFFFGFFFFFFGG
@M02352:288:000000000-CKWC8:1:1101:12512:19252 1:N:0:ATGCGCAG+GTAAGGAG
TACGGAGGGGGTTAGCGTTGTTCGGAATTACTGGGCGTAAAGCGCACGTAGGCGGATCAGAAAGTAAGGGGTGAAATCCCAGGGCTCAACCCTGGAACTGCCTCTTAAACTCCTGGTCTTGAGTTCGAGAGAGGTGAGTGGAATTCCGAGTGTAGAGGTGAAATTCGTAGATATTCGGAGGAACACCAGTGGCGAAGGCGGCTCACTGGCTCGATACTGACGCTGAGGTACGAAAGTGTGGGGAGCAAACAGGATTAGATACCCTGGTAGTCCACACCGTAA
+
GGGGGEGGGGGGGGGGGGGGGGGGGGGGGGGGGGGGGGGGGGGGGGGGGGGGGGGGGGGGGGGGGGGGGGGGGGGGGGGGGGGGGGGGGGGGGGGGGGGGGGGGGGGGGGGGGGGGGGGGGGGGGGGGGGGGGGGGGGGGGGGGGGGGGGGGGGGGGGGGGGFGGGGGGGGGGGGGGGGGGGGGGGGGGGGGGGGGGGGGGGGGGGGGGGGGGGGGGGGGGGGGGGGGGGGGGGGFGGGGCGFFFFGGGGFFFFGGFFFFGGFGFFGFFFFFFGFFFFFFGG
@M02352:288:000000000-CKWC8:1:1101:21009:19256 1:N:0:ATGCGCAG+GTAAGGAG
TACGGAGGGTCCAAGCGTTATCCGGAATCATTGGGTTTAAAGGGTCCGTAGGCGGGCTATTAAGTCAGTGGTGAAATGCAGGGGCTCAACTCCGGCACTGCCATTGATACTGTTAGTCTTGAATTATAGTGAAGTGGTTAGAATATGTAGTGTAGCGGTGAAATGCTTAGATATTACATAGAATACCGATTGCGAAGGCAGATCACTAACAATATATTGACGCTGATGGACGAAAGCGTGGGTAGCGAACAGGATTAGATACCCTGGTAGTCCACGCCGTAA
+
GGGGGGGGGGGGGGGGGGGGGGGGGGGGGGGGGGGGGGGGGGGGGGGG@FGGGGGFGEG,CFGGGGGG,EFGGGGGG,F,5,+@FGGGGGAB,BF+CFGGGG@FGGGGGGGGDG9F,CFGGG<FGGG,33@FGGG9F@FGGGGGG;FGGGGGGGGGGGGGGGGGGG,DFGGGGGGGG9FGGGGGGGGGGGGGGGGGGGGGG*32CGGG++*<CGGG?F+CFGGGGGCGCFGGGGGFGGGGGGBABFGGGGFFFFGGF?AFGGGGFFGFBF<BFGFBFFFFGG
@M02352:288:000000000-CKWC8:1:1101:26631:19282 1:N:0:ATGCGCAG+GTAAGGAG
TACGGAGGGGGTTAGCGTTGTTCGGAATTACTGGGCGTAAAGCGTACGTAGGCGGATTGGAAAGTTGGGGGTGAAATCCCAGGGCTCAACCCTGGAACTGCCTCCAAAACTATCAGTCTAGAGTTCGAGAGAGGTGAGTGGAATTCCAAGTGTAGAGGTGAAATTCGTAGATATTTGGAGGAACACCAGTGGCGAAGGCGGCTCACTGGCTCGATACTGACGCTGAGGTACGAAAGTGTGGGGAGCAAACAGGATTAGATACCCTGGTAGTCCACACCGTAA
+
GCFEGEEGGGGGGDFFGFGGGGGGGGGGGGGFGGGGGGEEEGGGGGGGG<FEGGGGGGGD<AFGFGGGGGGGGGGGGGGGGGGCC@F@FFGGGFGGGGGGCB<FFGEFCGFFFGFGEDGFGCFGGGGGFGGGGGGGFGGGGGGGGGGGGGGGGGGGGGGF@FGGFGGGGGCCCGGGGGCFEGGGGGGGGGGG>EGDGGGGGGCCGGGGGG47EEGGGGFGGGEGGDGGGGFGGGGDGGFGGGE:93CFFFFFB?FFDF26A:8FFFG?A=)-7D?>FB>.CD
@M02352:288:000000000-CKWC8:1:1101:26930:19305 1:N:0:ATGCGCAG+GTAAGGAG
TACGGAGGATCCAAGCGTTATCCGGAATCATTGGGTTTAAAGGGTCCGTAGGTGGATGATTAAGTCAGAGGTGAGATCCTGCAGCTCAACTGTAGAATTGCCTTTGATACTGGTTATCTTGAGTTATTATGAAGTAGTTAGAATATGTAGTGTAGCGGTGAAATGCATAGATATTACATAGAATACCAATTGCGAAGGCAGATTACTAATAATATACTGACACTGATGGACGAAAGCGTGGGGAGCGAACAGGATTAGATACCCTGGTAGTCCACGCCGTAA
+
GGGGEGGGGGGGGGGGGGGGGGGGGGGGGGFGGGGGGGGGGGGGGGGGGGGGCFGGGGGGGGGGGGGGGGGGGGGGFFFGGGGGGGGGGGGGGGGGGGGGGFFGGGGGGGGGGGGGGGGGGGGGGGGGGGGGGGGGGCFGGGGGGGGGGGGGGGGGGGGGGGGGGGGGGGGGGGGGGGGGGGGGGGGGGGGGGGGEGGGGGGGGGGFGGGGFGGGGGGGGGGGGGGGGGCGGGGGFFGGGGGFFFFGGGGFFFFGGFFFFGGGGFFGFFFFFFG??F2@FGD
@M02352:288:000000000-CKWC8:1:1101:26950:19306 1:N:0:ATGCGCAG+GTAAGGAG
TACGGAGGATCCAAGCGTTATCCGGAATCATTGGGTTTAAAGGGTCCGTAGGTGGATGATTAAGTCAGAGGTGAGATCCTGCAGCTCAACTGTAGAATTGCCTTTGATACTGGTTATCTTGAGTTATTATGAAGTAGTTAGAATATGTAGTGTCGCGGTGAAATGCATAGATATTACATAGAATACCAATTGCGAAGGCAGCTTACTAATAATATACTGACACTGATGGACGAAAGCGTGGGGAGCGAACAGGATTAGATACCCTGGTAGTCCACGCCGTAA
+
FEFF-BFG@FGGGFFGGFCCFGGDDFFFF9EGFGG@FGGDEFFCFGGGF8FEEFG7CEEDEF<FGC,,,:FEFFEFGGGEFGEFGGGFFGGCFFG<ACF<FAFADADGFFGAEFFGGGGGF9EFFGGGFGFEFGFFFGGGFGECGC<A,EFCF,66=7@F<FDEFCFFADFGGFGDCFFGGCBCDGFGGFF9ECC*BCCF5*,>7DF9@C>4BBEBGGFFFECGGDGG667C:8DE<=7EEGA;6BD:EGFF6?GG?F)9<AFGF@FF29AAFGF?>?E9*1
@M02352:288:000000000-CKWC8:1:1101:3815:19310 1:N:0:ATGCGCAG+GTAAGGAG
TACGGAGGATCCAAGCGTTATCCGGAATCATTGGGTTTAAAGGGTCCGTAGGTGGATGATTAAGTCAGAGGTGAAATCCTGCAGCTCAACTGTAGAATTGCCTTTGATACTGGTTGTCTTGAGTTATTATGAAGTAGTTAGAATATGTAGTGTAGCGGTGAAATGCATAGATATTACATAGAATACCAATTGCGAAGGCAGATTACTAATAATATACTGACACTGTTGGACGAAAGCGTGGGGAGCGAACAGGATTAGATACCCTGGTAGTCCACGCCGTAA
+
GGGGGGGGCED@CFGGGGGCF<FGGGGGFGDGGGGFEGGGGGGGGDGGGGGGCFGGGGG<CGGGGF?FDGGGGGGGGGGFCFFGGGGGGGGCFGGGGGGGGGGGFFGGGGGGFFGGGGGFGAFGGGGGEGFFCGGFDGGGGGGGFFFGGFGGGGGEGGGGGGGGGGFFGGGGGGGFGGGGGGGGGGGGGGGGGGGGGGGGGFG@FGGGC?:,;EGGGGGFGGGGG+9E,8FGGGGFFGGGGGFFFFCGGGFFFFGGFFFFGGGGFFGFFFFFFGFFFFFFGG
@M02352:288:000000000-CKWC8:1:1101:7965:19310 1:N:0:ATGCGCAG+GTAAGGAG
TACGGAGGGGGTTAGCGTTGTTCGGAATTACTGGGCGTAAAGCGCACGTAGGCGGATCAGAAAGTATAGGGTGAAATCCCAGGGCTCAACCCTGGAACTGCCTTGTAAACTCCTGGTCTTGAGTTCGAGAGAGGTGAGTGGAATTCCGAGTGTAGAGGTGAAATTCGTAGATATTCGGAGGAACACCAGTGGCGAAGGCGGCTCACTGGCTCGATACTGACGCTGAGGTGCGAAAGTGTGGGGAGCAAACAGGATTAGATACCCTGGTAGTCCACACCGTAA
+
GGGGGGGGGGG@:FGGGGGGGEFGGGGGGGFGGGGGGGGGGGGGEGGGDGGGGGG7CFGF9FGGGFF@,CFGGGGGGGGGGGGGGGGGGGGGGGGGGGGGGGGGBDGFGGGDCFFG=FGGGGGGGGGGGGGGGGGGGGGGGGGGGGGFGGGGGGGEGGGGGGGGDGGGGGGGGGGCFFGEGGGGGGGFGGGGGGGGGGGDGDCEGGGGGFGGDEGGGGGGGGGGGGGG?CFGGGGFDGGGGGFFFFFGGGFFFFGGFFFFGGGGFFGFFFFFFGF:?FFFGG
@M02352:288:000000000-CKWC8:1:1101:8184:19318 1:N:0:ATGCGCAG+GTAAGGAG
TACGGAGGGTCCGAGCGTTATCCGGAATCATTGGGTTTAAAGGGTCCGCAGGCGGTCGATTAAGTCAGAGGTGAAATCCCATAGCTTAACTATGGAACTGCCTTTGATACTGGTTGACTTGAGTCATATGGAAGTAGATAGAATGTGTAGTGTAGCGGTGAAATGCATAGATATTACACAGAATACCGATTGCGAAGGCAGTCTACTACGTATGTACTGACGCTCATGGACGAAAGCGTGGGGAGCGAACAGGATTAGATACCCTGGTAGTCCACGCCGTAA
+
GGGGGGGGGGGGGDGGGGGGGGGGGGGGGGGGGGGFGGGGGGGGGGGGGGGGGGGFGGGGGGGGGGGGGGGGGGGGGGGGGGGGGGGGGGGGGGGGGGGGGGGGGGGGGGGGGGGGGGGGGGGGGGGGGGGGGGGGGGGGGGGGGGGGGGGGGGGGGGGGGGGGGGGGGGGGGGGGGGGGGGGGGGGGGGGGGGGGGGGGGGGGGGGGGGGGGGGGGGGGGGGGGGFGGGGGGGGFGGDGGGFFFFGGGGFFFFGGFFFFGGGGFFGFFFFFFGF?FFFBGG
@M02352:288:000000000-CKWC8:1:1101:20292:19351 1:N:0:ATGCGCAG+GTAAGGAG
TACGGAGGATCCAAGCGTTATCCGGAATCATTGGGTTTAAAGGGTCCGCAGGCGGTCAATTAAGTCAGAGGTGAAATCCCATCGCTCAACGATGGAACTGCCTTTGATACTGGTTGACTTGAGTTATACGGAAGTAGATAGAATAAGTAGTGTAGCGGTGAAATGCATAGATATTACTTAGAATACCGATTGCGAAGGCAGTCTACTACGTATATACTGACGCTCATGGACGAAAGCGTGGGGAGCGAACAGGATTAGATACCCTGGTAGTCCACGCCGTAA
+
GGGGGGGGGGGGGGGGGGGGGGGGGGGGGGGGGGGGGGGGGGGGGGGGGGGGGGGGGGGGGGGGGGGGGGGGGGGGGGGGGGGGGGGGGGGDGGGGGGGGGGGGGGGGGGGGGGGGGGGGGGGGGGGGGGGGGGGGGGGGGGGGGGGGGGGGGGGGGGGGGGGGGGGGGGGGGGGGGGGGGGGGGGGGGGGGGGGGGGGGGGGGGGGGGGGGGGGCFGGGGGGGGGGGGFGGGGGEGGGCEGFFFFGGGGBFFFGGFFFFGDEGFFGFFFFFFGFFFFFFGG
@M02352:288:000000000-CKWC8:1:1101:19727:19352 1:N:0:ATGCGCAG+GTAAGGAG
TACGGAGGATCCAAGCGTTATCCGGAATCATTGGGTTTAAAGGGTCCGTAGGTGGATAATTAAGTCAGAGGTGAAATCCTGCAGCTCAACTGTAGAATTGCCTTTGATACTGGTTGTCTTGAGTTATACGGAAGTGGATAGAATGTGTAGTGTAGCGGTGAAATGCATAGATATTACTTAGAATACCGATTGCGAAGGCAGTCTACTACGTATATACTGACGCTCATGGACGAAAGCGTGGGGAGCGAACAGGATTAGATACCCTGGTAGTCCACGCCGTAA
+
GGGGGGGGGGDEFGGGGGGGGGGGGFGGGGGGGGGFGGGGGGGGGGGGGGGGEFGGGGGGGGGGGGGGGGGGGGGGGGGGGGGGGGGGGGGGGGGGGGGGGGGGGGGGGGGGGGGGGGGGAEGGGGGGGGGGGGGGGGGGGGGGGGGGGGGGGGGGGGGGGGGGGGGGGGGGGGGGGGGGGGFGGGGGGGGGGGGGGGGGGGGGGGGGGGGGGGGGGGGGGDGGGGGGDFGDEGGFGGGGGGF?;EGGGGFFFFGGFFFFGGGGFFGFFFBA4C??1<DBGG
@M02352:288:000000000-CKWC8:1:1101:13392:19366 1:N:0:ATGCGCAG+GTAAGGAG
TACGGAGGGGGTTAGCGTTGTTCGGAATTACTGGGCGTAAAGCGTACGTAGGCGGATTGGAAAGTTGGGGGTGAAATCCCAGGGCTCAACCCTGGAACTGCCTCCAAAACTATCAGTCTAGAGTTCGAGAGAGGTGAGTGGAATTCCAAGTGTAGAGGTGAAATTCGTAGATATTTGGAGGAACACCAGTGGCGAAGGCGGCTCACTGGCTCGATACTGACGCTGAGGTACGAAAGTGTGGGGAGCAAACAGGATTAGATACCCTGGTAGTCCACACCGTAA
+
GGGGGGGGGGGGGGGGGGGGGGGGGGGGGGGGGGGGGGGGGGGGGGGGGGGGGGGGGGGGGGGGGGGGGGGGGGGGGGGGGGGGGGGGGGGGGGGGGGGGGGGGGGGGGGGGGGGGGGGGGGGGGGGGGGGGGGGGGGGGGGGGGGGGGGGGGGGGGGGGGGGGGGGGGGGGGGGGGGGGGGGGGGGGGGGGGGGGGGGGGGGGGGGGGGGGGGGGGGGGGGGGGGGGGGGGGGGFGGGGGGFFFFGGGGFFFFGGFFFFGGGGFFFFFFFFFGFFFFFFGG
@M02352:288:000000000-CKWC8:1:1101:8738:19423 1:N:0:ATGCGCAG+GTAAGGAG
TACGGAGGGGGTTAGCGTTGTTCGGAATTACTGGGCGTAAAGCGTACGTAGGCGGATTGGAAAGTTGGGGGTGAAATCCCAGGGCTCAACCCTGGAACTGCCTCCAAAACTATCAGTCTAGAGTTCGAGAGAGGTGAGTGGAATTCCAAGTGTAGAGGTGAAATTCGTAGATATTTGGAGGAACACCAGTGGCGAAGGCGGCTCACTGGCTCGATACTGACGCTGAGGTACGAAAGTGTGGGGAGCAAACAGGATTAGATACCCTGGTAGTCCACACCGTAA
+
GDFFGCEGGGGGGCGGGGGGGGGFGDGGGGGGGGGGGGGGGGGGGGGGGGGGGGGGGGGGDFGFGGGGGGGGGGGGGGGGGGGGGGGFGGGGGGGGGGGGGGGGGGGGGGGGGGGGGGGGGFGGGGGGGGGFGGGGGGGGGGGGGGFDGGFFGGGGGGGGGGGGGGGGCCGGGGGGGGGGGGGGGFGGGGGGGGGGGGGGGGGGFGGGG5CGGGGGGGGGGEGGGDGGGFGGEGDFGGGGGGEBB>FDEGF?8:FGBFBFC<FGFFGFFFFFFGF?FBFFGG
@M02352:288:000000000-CKWC8:1:1101:8559:19443 1:N:0:ATGCGCAG+GTAAGGAG
TACGGAGGGTTCAAGCGTTATCCGGAATCATTGGGTTTAAAGGGTGCGCAGGCGGTTTATTAAGTCAGTGGTGAAATCTCGGGGCTCAACCTCGAAACTGCCATTGATACTGATAAACTTGAGTTCAGTTGGAGTAGGCGGAATGTGTAGTGTAGCGGTGAAATGCTTAGATATTACACAGAACACCGATAGCGAAGGCAGCTTACTAAACTGATACTGACGCTGAGGCACGAAAGCGTGGGGAGCAAACAGGATTAGATACCCTGGTAGTCCACACCGTAA
+
GGGGGGGGGGGGGGGGGGGGGEGGGGGGGGGGGGGGGGGGGGGGGGGGGGGGGGGGGGGGGGGGGGGGGGGGGGGGGGFGGGGGGGGGGGGGGEEGGGGGG8FFGGGGGGGGGGGGGGGGGGGGGGGGGGGGGGGGGFGGGGGG,@FGGGGGGGGGGGGEGGGGGGGGGGGGGGGGGGGGGGFGFGGGDEGGGGGGGGGGGGGGGGGGGGGGGGGGGGGGGGGGGGGGGGGGGGGECECGGGFFFFGGGGFFFFGGFFFFGGGGFFFFFFDAFGFFF2B?GG
@M02352:288:000000000-CKWC8:1:1101:26560:19486 1:N:0:ATGCGCAG+GTAAGGAG
TACGGAGGGGGTTAGCGTTGTTCGGAATTACTGGGCGTAAAGCGTACGTAGGCGGCTTGGCAAGTTGGGGGTGAAATCCCAGGGCTCAACCCTGGAACTGCCTCCAAAACTATCAGTCTAGAGTTCGAGAGAGGTGAGTGGAATTCCAAGTGTAGAGGTGAAATTCGTAGATATTTGGAGGAACACCAGTGGCGAAGGCGGCTCACTGGCTCGTTACTGACGCTGAGGTACGAAAGTGTGGGGAGCAAACAGGATTAGATACCCTGGTAGTCCACACCGTAA
+
GGGG@FGGGGGB@FGGGGGGGEGGGF,DFGGGGGGFGGGGGGFGFCFGGGGGGGG7+CFG8FFFG<,EFGGGGGGGGFGFEGGGG8FFBGGG<CGCEGGGGC3:@<@FFFG<FG9FFFG9FGGGGGGFGGGGGGGGFGGGGGGGGGGCFGGGGGG;FGGGGGGGGGGGGGGGGGGEGGGGGGGGGGGGGGGGGGGGGGFGGGG8@FGGGF*0?*;CGGGGGGDGGGGGGDGDGGGF:FGGGGF:;FGGFGFFFFGGFFBFGGGGFFGFFFFFFC?(40<1/9
@M02352:288:000000000-CKWC8:1:1101:25579:19518 1:N:0:ATGCGCAG+GTAAGGAG
TACGGAGGGTCCGAGCGTTATCCGGAATCATTGGGTTTAAAGGGTCCGCAGGCGGTCGATTAAGTCAGAGGTGAAATCCCATAGCTCAACTATGGAACTGCCTTTGATACTGGTTGACTTGATTCATATGGAAGTAGATAGATTGTGTAGTGTAGCGTTGAATTGCATAGTTTTTACACAGAATACCGATTGCGAAGGCAGTCTACTACGTATGTCTTGACGCTCATGGACGAAAGCGTGGGGAGCGAACAGGATTAGATACCCTGGTAGTCCACGCCGTAA
+
FFGG-CFEGGFGCGDGGGGCFGGGEGGG,CCFCGGCGGGCFFGGG<FE7@FD:CGGE:CFGEGGGGGGGGGGGCGGGDGCG<9FFGGGFGD<FFCDGDFAF<EFDFGA,,,CDEGGC,EFD,,3CFCA=D=@EGFFGF=FFG,D<D9FC,7,@:33C3*5FG,>3@3@C9,,,6=FF;?9>F3DFGDG*CF59CE8E*338=FG:+>>?/><CC?++<<@C5*3*5C9E67<EGD:D*9EGGD?>3<D535@<<FC<?)*+<FGFFD64*.6*:?B>:3(CD
@M02352:288:000000000-CKWC8:1:1101:24199:19543 1:N:0:ATGCGCAG+GTAAGGAG
TACGAAGGGGGCTAGCGTTGTTCGGAATTACTGGGCGTAAAGCGCACGTAGGCGTATTGATCAGTTGGGGGTGAAATCCCGGGGCTCAACCCCGGAACTGCCTCCAATACTGTCAGTCTAGAGATCGAGAGAGGTGAGTGGAATTCCGAGTGTAGAGGTGAAATTCGTAGATATTCGGAGGAACACCAGTGGCGAAGGCGGCTCACTGGCTCGATACTGACGCTGAGGTACGAAAGTGGGGGGAGCAAACAGGATTAGATACCCTGGTAGTCCACACCGTAA
+
GGGGFGGGGGGFGGGGGGGGGGGGGGGGGGGGGGGGGGGGGGGGGGGGGGGGGGGGGGGGGGGGGGGGGGGFGGGGGGGGGGGGGGGGGFGGGGGGGEGGGGGGGGGGGGGGGGGGGGGGGGGGGGGGGGGGGGGGGGG<FGFGGGGGGGGGGGGGGGGGGGGGGGGGGGGGGGGGGGGGGGGGGGGGGEFFEGGGGGGGGGGGGGGGGGGGGGGGGCGG?GDGGGGGGGGGGGGFGG**?GFFFDGFFFFFB6<F<@AFGCCG?FGF2=<<FGFF??E(9>
@M02352:288:000000000-CKWC8:1:1101:23139:19568 1:N:0:ATGCGCAG+GTAAGGAG
TACGGAGGGTCCAAGCGTTATCCGGAATCATTGGGTTTAAAGGGTGCGCAGGCGGTTTATTAAGTCAGTGGTGAAATCTCGGGGCTCAACCTCGAAACTGCCATTGATACTGATAAACTTGAGTTCAGTTGGAGTAGGCGGAATGTGTAGTGTAGCGGTGAAATGCTTAGATATTACACAGAACACCGATAGCGAAGGCAGCTTACTAAACTGATACTGACGCTGAGGCACGAAAGCGTGGGGAGCGAACAGGATTAGATACCCTGGTAGTCCACGCCGTAA
+
GGGGGGGGGG@FCFFGGGGGGGGGGG@FFGEFGGGF@FGGGGGGEGGG+FGCFGG=8B=E<FGG<FGG?FGGGGGGGG,FGGGGGDGGGGGGGGFCFGGGGGCGGGGFGGGG9FGFCFGGGGGF=D,F3<EFDFFFGGGGGGGGGGAF;FFGGGGGGGGGGGGGFGFGFFGGGGDG,>C9CGGGGGGGDF@:FGGGGGGFGGDGEGG9>EG?F9+CFGGGGG*;EDGGG=DGGGGFGGGGGGFFFFGGEGEFBFGGFFFFGFGFFF<FAFDFFGF<>0:;DG
@M02352:288:000000000-CKWC8:1:1101:10274:19577 1:N:0:ATACGCAG+GTAAGGAG
TACGGAGGGGGTTAGCGTTGTTCGGAATTACTGGGCGTAAAGCGCACGTAGGCGGATTGGAAAGTTGGGGGTGAAATCCCAGGGCTCAACCCTGGAACTGCCTCCAAAACTATCAGTCTAGAGTTCGAGAGAGGTGAGTGGAATTCCGAGTGTAGAGGTGAAATTCGTAGATATTTGGAGGAACACCAGTGGCGAAGGCGGCTCACTGGCTCGATACTGACGCTGAGGTACGAAAGTGTGGGGAGCAAACAGGATTAGATACCCTGGTAGTCCACACCGTAA
+
GGGGGGGGGGGGGGGGGGGGGGGGGGGGGGGGGGGGGGGGGGGGEFGGGGGGGGGGGDEFFGGGGEFGGGGGGGGGGGGGGEGGGGGGGGGGGGGGGGGGGGGGG8FGGGG9@=@FGGG;FGGGGGGGGGGGGGGGGGGGGGGGGGGGGGGGGGGGGGGGGGGGGGGGGGGGGGGGGGGGGGGGGGGGGGGGGGGGGGGGGGGGGGGGGGGGGGGGGGGGGGDGGGGGGGGGGGGFGGGGGGFFFFGGGGFFFFGGFFFFGGGGFFGFBFFFFGFFFFFFGG
@M02352:288:000000000-CKWC8:1:1101:25957:19595 1:N:0:ATGCGCAG+GTAAGGAG
TACGGAGGATCCAAGCGTTATCCGGAATCATTGGGTTTAAAGGGTCCGTAGGTGGATGATTAAGTCAGAGGTGAAATCCTGCAGCTCAACTGTAGAATTGCCTTTGATACTGGTTGTCTTGAGTTATTATGAAGTAGTTAGAATATGTAGTGTAGCGGTGAAATGCATAGATATTACATAGAATACCAATTGCGAAGGCAGATTACTAATAATATACTGACACTGATGGACGAAAGCGTGGGGAGCGAACAGGATTAGATACCCTGGTAGTCCACGCCGTAA
+
GGGGGCGGCFGGGGGGGGGGGGGGG>GGFGGGGGGCFGGGGGGGGGFGGGGGGGGFGGGGGGFGGGGGFGGGGGGGGGFGG8FFGGGGGGGGGGGGGGGGGGGGGGGGGGGGGGGGEFGGGFFFGGGGGGGDFGGGGFGGGGGFCFGGGGGGGGGFGGGGGGGGGGGGGGGGGGGGGGGGGGGGFGGGFGGGGGGGGEGFGFGGGGGG7EGGGGGGGGFGGGFGGGGGFDFGGGGFGDGGDGE?>3CDGGFFFFGGFFFFGGGFFFFFFFFFF>@BB?FFGD
@M02352:288:000000000-CKWC8:1:1101:12448:19621 1:N:0:ATGCGCAG+GTAAGGAG
TACGGAGGGTGCAAGCGTTATCCGGAATCATTGGGTTTAAAGGGTCCGTAGGCGGGCTATTAAGTCAGAGGTGAAAGTTTGTGGCTCAACCATAAAATTGCCTTTGATACTGGTAGTCTTGAATTATTGTGAAGTGGTTAGAATATGTAGTGTAGCGGTGAAATGCTTAGAGATTACATAGAATACCGATTGCGAAGGCAGATCACTAACAATATATTGACGCTGATGGACGAAAGCGTAGGTAGCGAACAGGATTAGATACCCTGGTAGTCTACGCCGTAA
+
GGGGGGGGGGGGGGGGGGGGGGGGGGGGGGGGGGGGGGGGGGGGGGGGGGGGGGGGGGGGGGGGGGGGGGGFGGGGGGGGGGGGGGGGGGGGGGGGGGGGGGGGGGGGGGGGGGGGGGGGGGFGGGGGGGGGGGGGGGGGGFFFGGGGGGGGGGGGGGGGGGGGGGGGGGFGGGGGGGGGGGGGGGGGGGGGGGGGGGGGGGGGGGGGGGGGGGGGGGGGGGGGGDGGGGGGGGGFGGGDGGFFFFDGGGDF??FGFFFBFGFGFFGFFFDFFGFFFFFFGG
@M02352:288:000000000-CKWC8:1:1101:8348:19625 1:N:0:ATGCGCAG+GTAAGGAG
TACGGAGGGGGTTAGCGTTGTTCGGAATTACTGGGCGTAAAGCGTACGTAGGCGGATTGGAAAGTTGGGGGTGAAATCCCAGGGCTCAACCCTGGAACTGCCTCCAAAACTATCAGTCTAGAGTTCGAGAGAGGTGAGTGGAATTCCAAGTGTAGAGGTGAAATTCGTAGATATTCGGAGGAACACCAGTGGCGAAGGCGGCTCACTGGCTCGATACTGACGCTGAGGTGCGAAAGTGTGGGGAGCAAACAGGATTAGATACCCTGGTAGTCCACACCGTAA
+
GGGGGEGGGGGGGGGGGGGGGGGGGGGGGGGGGGGGGGGGGGGGGGGGGGGGGGGGGGGGFGGFGGFGEGGGGGGGGAADFGGEGGGGGGDFGEFGGGGGGGFGGGGGGGGGGGGGGGGGGGGGGGGDGGGFGGGGGGGFGGGGFGGGGGGGGGGGGGGGGGGGGGFGGGGGGGGGGFEEGGGGGGGGGGGGGGGGGGGGGGGGGGGGFGGGGGGGGGGGGGGGGGGGGGGGGGGFFGGGGGFFFFGGGGFFFFFFBFB?FFFGFFGFFFFFFGFFFFFFGG
@M02352:288:000000000-CKWC8:1:1101:12360:19641 1:N:0:ATGCGCAG+GTAAGGAG
TACGGAGGGGGTTAGCGTTGTTCGGAATTACTGGGCGTAAAGCGTACGTAGGCGGATTAGTCAGTTAGAGGTGAAATCCCAGGGCTCAACCCTGGAACTGCCTTTAATACTGCTAGTCTTGAGTTCGAGAGAGGTGAGTGGAATTCCGAGTGTAGAGGTGAAATTCGTAGATATTCGGAGGAACACCAGTGGCGAAGGCGGCTCACTGGCTCGATACTGACGCTGAGGTACGAAAGTGTGGGGAGCAAACAGGATTAGATACCCTGGTAGTCCACACCGTAA
+
GGGGGGGGGGGGGGGGGGGGGGGGGGGGGGGGGGGGGGGGGGGGGGGGGGGGGGGGGGGGAEGGGGGGGFGGGGGGGGGGGGGGGGGGGGGGGGGGGGGGGGGGGGGGGDGGGGGGGGGGGGGGGGGGGGGGGGGGGGGGGGGGGGGGGGFGGGGGGGGGGGGGGGGGGGGGGGGGGGGGGGGGGGGGGGGGGGGGGGGGGGGGGGGGGGGGGGGGGGFGGGGGGGGGGGGGGGGFGGGGGGFFFEGGF5>F?FGGBFFFGGGGFFGFFFFAFG?::?E?GG
@M02352:288:000000000-CKWC8:1:1101:21708:19663 1:N:0:ATGCGCAG+GTAAGGAG
TACGAGGGGTGCAAGCGTTAATCGGAATTACTGGGCGTAAAGCGTGCGTAGGTGGTTTGTTAAGCAAGATGTGAAAGCCCCGGGCTCAACCTGGGAACTGCATTTTGAACTGGCAAACTAGAGTATTGTAGAGGGTAGTGGAATTTCCAGTGTAGCGGTGAAATGCGTAGAGATTGGAAGGAACATCAGTGGCGAAGGCGGCTACCTGGACAAATACTGACACTGAGGCACGAAAGCGTGGGGAGCAAACAGGATTAGATACCCTGGTAGTCCACGCCGTAA
+
GGGGGGGGGGGGGGGGGGGGGGGGGGGGGGGGGGGGGGGGGGGGGGGGGGGGGGGGGGGGGGGGGGGGGGGGGGGGGGGGGGGGGGGGGGGGGGGGGGGGGGGGGGGGGGGGGGGGGGGGGGGGGGGGGGGGGGGGGGGGGGGGGGGGGGGGGGGGGGGGGGGGGGGGGGGGGGFGGGGGGGGGGGGGGGGGGGGGGGGGGGGGGGGGGGGGGGGGGGGGGGGGGFGGGGGGGGGFGGGGGGFFFFGGGFFFFFFG?FFFGGGGFFGFFFFFFGFFFFFFGG
@M02352:288:000000000-CKWC8:1:1101:25915:19771 1:N:0:ATGCGCAG+GTAAGGAG
TACGGAGGATCCAAGCGTTATCCGGAATCATTGGGTTTAAAGGGTCCGTAGGTGGATAATTAAGTCAGAGGTGAAAGTTTGCGGCTCAACCGTAAAATTGCCTTTGATACTGGTTATCTTGAGTTATTATGAAGTAGTTAGAATATGTAGTGTAGCGGTGAAATGCATAGATATTACATAGAATACCAATTGCGAAGGCAGATTACTAATAATCAACTGACACTGATGGACGAAAGCGTGGGGAGCGAACAGGATTAGATACCCTGGTAGTCCACGCCGTAA
+
FFCDFBCFCFGGGCGGEFGGGGGFGEGGDFGFGFG@BFDEEGGGGF8FFFFECDFGFGGGGGGGGGGGGGGGGGGGGGGGGGGGGCFGGF@FGGEGGGGGFGGGGGGFFGGGGGGGGGGGGCGFGFGFFGGGGEGAFFGDGFGGGGGGGGGGGGF9FCFEEGCFGGGGGGGGGGGGGGGGGGGGGGGGGFGGGG@GDGGGGGGGGGGFGGGGGFGFCFGGFC6CGGGGGGGGGDGFGGGGGGE;95<DEGEF?BFGFFFFGGDCFFGFAFFBFGFFFBFFGC
[truncated: 19,616,499 more chars]
