# Supplementary material for: Hidden interactions in the intertidal rocky shore: variation in pedal mucus microbiota among marine grazers that feed on epilithic biofilm communities
Source: PeerJ. 2022 Sep 23;10:e13642. doi: 10.7717/peerj.13642 (PMC9512015; doi:10.7717/peerj.13642)
Supplement: Supplemental Information 11 [file peerj-10-13642-s011.gz › peerj-10-13642-s011]

@M02352:288:000000000-CKWC8:1:1101:11112:2105 2:N:0:ATGCGCAG+GTAAGGAG
CAGTCTTGCGACCGTACTCCCCAGGTGGGATACTTATCACTTTCGCTTAGTCACTGAGGTAAACCCCAACAACTAGTATCCATCGTTTACGGCGTGGACTACCAGGGTATCTAATCCTGTTCGCTCCCCACGCTTTCGTCCATGAGCGTCAGTATATACGTAGTAGACTGCCTTCGCAATCGGTATTCTAAGTAATCTCTATGCATTTCACCGCTACACAACTAATTCTATCTACTTCCTTATAACTGACGTCAACCAGTATCACAGTCTGTTCCTTAGTT
+
GFGGDGGGFGDGCCFGGGGGGGGEGGGGCEGFGGGGFEGGGGGGGGGGDFGGGGGGGGGGGGFGG7C@G7DAFFF9ECFECFFGDGFGGGGGC:F=FEFFFBBFGGC<FFGGGFGGDFGGGGGCC,CEGGC@E+@ADE8++AEFFFFGGGGGC<EGAE9,>D,CBCF,@>6BE7?59;DBFDC;D97A7,;7:@8CF@FGFGFF4===+BA:441)84,)/5))*39;CFF=639??7=))9?E))1).((-34<?(27<4)6:)-)5))6:>AF)1)).6
@M02352:288:000000000-CKWC8:1:1101:9682:2134 2:N:0:ATGCGCAG+TTAAGGAG
CATTCTTGCGAACGTACTCCCCAGGTGGGATACTTATCACTTTCGCTTAGCCACTCAACCGCCGAGGCGGTCGAACAGCTATTATCCATCGTTTACGGCGGGGACTACCGGGGTATCTAATCCTTTTCGTCCCCCACGCTTTCGTCCATCATCGTCAATTTATTGTTAGTACTCTGCCTTCACAATTGGTATTCTTAGTAATATCTATTCATTTCACCGGTACACTACTTATTCTATATACTCCTCAATCATTCAAAACAACCATCATCAAAGGCAGTTC
+
F99FFGGCFGDFE@CEFDCFGGDGGGGF:@EFGFFCFFEFFFFEGEGF7CEGGG,EC@@,@+@7FEGGEE+8FC@DE,,9F,55<AFDDB=BF<+<F+F+++**53DGG*:F7>:B,@F;,C<;,@<,1,*==FF7*3CEGFGGG78*29++5+3*=*++3<@++<@9+<+<:A7*9****2<9*999+<+:*4*).19F****./1**+/:>=9*<6-(-)(1:0,*)/*98=26)6:<<F)()...:))552)1)57?0:?6)(,.6<B)-(8:).)-
@M02352:288:000000000-CKWC8:1:1101:12927:2216 2:N:0:ATGCGCAG+GTAAGGAG
TAATCTTGCGACCGTACTCCCCAGGCGGAATGCTTAATCCGTTAGGTGTGTCACCGAACAGTATACTGCCCGACGACGGGCATTCATCGTTTACGGTGTGGACTACCAGGGTATCTAATCCTGTTTGCTCCCCACACTTTCGTACCTCAGCGTCAGTATCGAGCCAGTGAGCCGCTTTCGCCACTGGTGTTCCTCCCAATATCTACGAATTCACGCTCTACCCTTGGAATTCCACTCCTCTCCTCGCAACTATAAACTACTAGTTTTGGAGACCATTACGG
+
9<FA,CFEGG@6@C@FEFAE,:E:DCCEC:F<FGFEF9CFC<CC:F5,C@FE9FA@E7C@,CFGFGD<F,C:FE+>+++4C+,5,C,AEDCDF<BC<B=4+C<B,,DFG+CDD<,C,,9=,>>F9B@EFFFF>FGFDG7FF83,43,2A?,9*4@:EE=;*1*BC,,42@,82=8/*2C))/85<6:;97C+;6:/(8)2;77;66>*/=8+31,7:)3:273*977*)1)8F*)).(.(:?()4,-(-9:()-)15)*.6).).:>0(5,(,().*-6(-
@M02352:288:000000000-CKWC8:1:1101:14353:2223 2:N:0:ATGCGCAG+GTAAGGAG
TAATCTTGCGACCGTACTCCCCAGGCGGAATGCTTAATCCGTTAGGTGTGTCACCGAACAGTATACTGCCCGACGACTGGCATTCATCGTTTACGGTGTGGACTACCAGGGTATCTAATCCTGTTTGCTCCCCACACTTTCGTACCTCAGCGTCAGTATCGAGCCAGTGAGCCGCCTTCGCCACTGGTGTTCCTCAAAATATCTACGACTTTCACCTCTACACTTGGAATTCCACTCACTTCTCTCGAACTCTAGACTGATAGTTTTGGAGGCAGTTCCAG
+
FFFGFGGGGGDGG@FFGGGGGGGEGGGGGGGGGGGFGGGGDGGCFGGGGGGGGGGGGGGGGGGGGGGGGGGGGGEGGGGGDFFGGGGFGGGGGFGGDFFGGGGGGGDCGGGGGGGGGFGFFGGGGGGGGGCFGGGGGGGGGGGGG>EGCEFCEDG*EAADEF7>EFGGGGGGGGGGGC=)?95CDFGFG==FGEC)6AF7FFFGEF>5)/:F@:?ACF<<EFFF?7)*-9?F==448::))5:)).-42?B2)4.94A044>A<4:)(-.4(46)4=9)45
@M02352:288:000000000-CKWC8:1:1101:19297:2240 2:N:0:TTGCGCAG+GTAAGAAG
CATTCTTGCGAACGTACTCCCCAGGTGGGACACTTATTCCTTTAGCTTAGCCACCCAAGCCGAAGTTCCACCAACTCGTGCCCTTCGCTTATACCGTGGAGTACAAGGGTGTTTATTCCTCTTCTTGCCCCCCACATTTGTCCATCAGTGCCACTGTATTATTACTATTCGGCCCTCTCCACTCGTATTCTCTTTCATATCTCTGCGTTTTACCCCTACACTCCTTATTCTCCCTACGCCATAATAACTCACGAAAACCAGTATTAAAGACGTCGTTCCA
+
DG,CFGGGGGGCCCDGGGGGGGGGG8CFC,,,CEGG,,,<,CF9E,C5,:,CEG@,CF,,:+@76D5E,,6,6,,CE,6E,,,,,:,449,5,,,8BA@=,::?9,?,B4+6+4,,,,,,4CE,,,,8@EE:F+@+,@=,33,7,B,+,7,,,,,,7@F,,,3;,8,37,,,5++*3*;*+*34*4*@<,>7+*+*29:7+2+2*@*/*4)+4*.8*05(8+-0*:)31+;++;33,((.(()7)).))/)((((0(.)(,)-))).-)).((()-)((6
@M02352:288:000000000-CKWC8:1:1101:19275:2245 2:N:0:ATGCGCAG+GTAAGGAG
CATTCTTGCGAACGTACTCCCCAGGTGGGTCACTTATTACTTTCGCTTAGCCACTCACACCGAAGTTCGAACAGCTAGTGACCATCGTTTACGGCGTGGACTACCAGGGTATCTAATCCTGTTCGCTCCCCACGCTTTCGTCCATCAGTGTCAGTATATTATTAGTAATCTGCCTTCGCAATCGGTATTCTATGTAATATCTATGCATTTCACCGCTACACTCCCTATTCTAACTCCCTCATATTAACTCAAGCCAACCCGTCTCAAAGGCAATTCTACAG
+
ED<;9EEGG>+7C7DFGG9FCEFFFCFF@C,;EFGF<,<FGGGGGGGG7EFFCGGFF,,6876CCAEF?FFGGGGFGGGCC?FGGGEGGFFABFF7GGED8?FFG8F+BBEGGGGFFGGG9FB,?+@8BDEGG:CECDCED8E>>D8CCFFF9FG,7,@F=,@E9F3>9FEGGC>FFC**<C,;7*4=FFA7+;@6<A9B6CFD48B+=BBCFA@44?9E;+/)**/>9++1;;4))(/1().)955>C<E())()(4)(,4028>6)-.,((.=)/)6),
@M02352:288:000000000-CKWC8:1:1101:16820:2298 2:N:0:ATGCGCAG+GTAAGGAG
TAATCTTGCGACCGTACTCCCCAGGCGGAATGCTTAATCCGTTAGGTGTGACACCAACAAGCATGCTTGCTGACGTCTGGCATTCATCGTTTACGGCGTGGACTACCCGGGTATCTAATCCTGTTCGCTCCCCACGCTTTCGTCCATGAGCGTCAGTACATACGTAGTAGACTGCCTTCGCAATCTGTATTCTGTGTAATATATATGCATTTCACCGCTACACTACCCATTCTATCTACTTCCATATGACTCAAGTCAACCAGTATCAAAGACAGATCCAA
+
FFEAEFGFGGGGEFFFFGFGGGGCCDE@CGFGGGGGGEFGGFGGEEFFGE@FGGGGE@FFGGGGFFGFC<FGGGGDGFGGGGGFFGGGGFGGGGDECBFEF+EF<<F,@FFF+AFFF,8:BFFGG?EEGFGGEGGDGEEGGEGGGGF>,,3@*@3*7@2@CFGGGGFECGDGCFCCC:?FFGC=*,144=9DCEFEEF6:C77+38@FG9+;CFFF5>6>>F;1C637.<??@66)):)64<)5<<269464)4?6))9<7:(6:>49:2<(4(0(/()..
@M02352:288:000000000-CKWC8:1:1101:10705:2403 2:N:0:ATGCGCAG+GTAAGGAG
TAACCTTGCGGCCGTACTCCCCAGGCGGTCTACTTAGTGCGTTAGCTGCGCCACTAAGACATCAAGTGTCCCAACGGCTAGTAGACATCGTTTACGGCGTGGACTACCAGGGTATCTAATCCTGTTTGCTCCCCACGCTTTCGCACCTCAGTGTCAGTATCAGACCAGGTAGTCGCCTTCGCCACTGGTGTTCCTTCCTATATCCACGCATTTCACCGCTACACAGGAAATTCCCCTACCCTCTTCTGTACTCTAGTTATCCAGTATCAGGTGCAGTTC
+
9FFADFGGGF7FGDBFFFG8FGFGCFFGGGGEGGGGGGGGFGGFCFFDFEEGGC,,6CFGCCFFGGGGGGGGGGGGGGEGGG,<,EFCCEGGGGGCFDEF:B=FFDGGGFCGGGDGGGCDFGGFGGG,>EFGFG@EEC?CFCEEEGDGGCCGGGGFCFCF,F9:EGG5CFGGGG*:*/9AACEGDGFDFCCC=EFCEFF=F73+)1;><E):C=?6E:;F1@D4F*(1(<=F41),8?<?:2(.4:6):)62..<*:<7266274A4.).0:77)6642
@M02352:288:000000000-CKWC8:1:1101:8064:2448 2:N:0:ATGCGCAG+GTAAGGAG
TAATCTAGCGACCGTACTCCCCAGGCGGAATGCTTAATCCGTTAGGTGTGTCACCGAACAGTATACTGCCCGACGACTGGCATTCATCGTTTACGGTGTGGACTACCAGGGTATCTAATCCTGTTTGCTCCCCACACTTTCGTACCTCAGCGTCAGTATCGAGCCAGTGAGCCGCCTTCGCCACTGGTGTTCCTCCAAATATCTACGAATTTCACCTCTACACTTGGAATTCCACTCACCTCTCTCGAACTCTAGACTGATAGTTTTGGAGGCAGTTCAAG
+
FCFFGEGFGGGGDGFGGGGGGGGDCFGGG@ECFGGFFGGGGGFGGGFGGGGGGGGGGGGGGGGGGGGGGEEFEGGGGGGGG,?FGGGGFCGFCGGGFFGGGGGGGGGGGGGFDFGGGGGFFCFDGGGGGGGFGGGEE8EGDCGGGGGGGGGEGGGE;FFGEFGCCFGGGF9CDEGGG*?F>DGGGG6<=ECGG3FF@4AGF>A7?A>GFG3:FFCF+07<EFD=F7:C<=)17*):?FF:<?8())87?:6<9AA6624>AAB<AA<<67?(44>B4<)).
@M02352:288:000000000-CKWC8:1:1101:11060:2507 2:N:0:ATGCGCAG+GTAAGGAG
CATTCTTGCGAACGTACTCCCCAGGTGGGATACTTATCACTTTCGCTTAGTCACTCAGTCCGAAGACCAAACAACTAGTATCCATCGTTTACGGCGTAGACTACCAGGGTATCTAATCCTGTTCGCTACCTACGCTTTCGTCCATCAGCGTCAATATATTGTTAGTGATCTGCCTTCGCAATCGGTATTCTATGTAATCTCTAAGCATTTCACCGCTACACTACATATTCTAACCACTTCACAATAATTCAAGACAACCAGTATCAAAGGCAATTTTATGG
+
EGGGGGGGGGGGGD@@FCFFC:FE?FFDFEFCGGGGAFGGFGG<FGDF4F9FFFFFGGGGDCFGG?FFGF@FCE=FF9FA9FAFFGGFEFGGGEFGFCC+5FFCDE8+?FG8AE9>@>ACDFG,@BFGEGGGGCG@EGG>F63=FD86@>=EG+DCFEGGGGFGGGGGG9D9;,;D57D5ADG7*;=*DC;@FFF4A9F761=:5AFF89B@1?(8C6:@(A(;FGFG?+8@682<08)/<;57;A46<?5<))()(,04().-))<)<(1,4:72@A2:)
@M02352:288:000000000-CKWC8:1:1101:24489:2514 2:N:0:ATGCGCAG+GTAAGGAG
TAATCTTGCGACCGTACTCCCCAGGCGGAATGCTTAATCCGTTAGGTGTGTCACCGAACAGTATACTGCCCGACGACTGGCATTCATCGTTTACGGTGTGGACTACCAGGGTATCTAATCCTGTTTGCTCCCCACACTTTCGTACCTCAGCGTCAGTATCGAGCCAGTGAGCCGCCTTCGCCACTGCTGTTCCTCCAAATATCTACGAATTTCACCTCTACACTTGGAATTCCACTCCCCTCTCTCGAACTCTAGACTGATAGTCTTGGAGGACGTTCCAG
+
6BDFFGG9AFDCEEGFCGGGG7EBFFECGEGFFEFFCEFFFGGGDFGGGGFC<,@@CFEGGDFGGFGD<F<C@>CCGEGGGFDD95?FGGGGFGGGEFF??EFFCEBA,F7,AFDFCBE9;;CDFG89DF?FFE@FEFF,@EGG6C:+58,@CEC5EEF93***@FGG?F,285C;/96?D7C=CG,>:=6DFEFFFFA:8;AGEFFC*5)+3119<83))166:+/*)79*7*)5((.-(4(..)(8?:69<))94)).-::<)-628)((((.358(4)
@M02352:288:000000000-CKWC8:1:1101:7255:2552 2:N:0:ATGCGCAG+GTAAGGAG
CATTCTTGCGAACGTACTCCCCAGGTGGGATACTTATCACTTTCGCTTAGTCACTCAGTCCGAAAACCAAACAACTAGTATCCATCGTTTACGGCGTAGACTACCAGGGTATCTAATCCTGTTCGCTACCTACGCTTTCGTCCATCAGCGTCAATATATTGTTAGTGATCTGCCTTCGCAATCGGTATTCTATGTAATCTCTACGCATTTCACCGCTACACTACATATTCTAACCACTTCACAATAATTCAAGACATACAGTATCAATGGCAATACTAGGG
+
GGGGFFGCFGCGGEFEFF,EFEGGGDFGGGGFGFGGFFCEFGG,CFGFEGGGGFECGFEE8,CC@:@FGCFGGGFGGGGEGGGGGGGGGGGGCFEGGGGGGFGGFGGGGGGGFGGGCEFG9EFEEGCGGGGFD7FD@FGD@EEGFGGGGDGGGGGGGCE;BFGGGGFFGGABF6CFGGGBEGGGDEGFGGFGGEA*>FFGFGA+(??7::8@F?=B8>6EDFEF67<DEFA=+//=;(;35<347@8)<A<4>AFF2<45644-)-444:((57*49<241
@M02352:288:000000000-CKWC8:1:1101:23355:2664 2:N:0:ATGCGCAG+GTAAGGAG
TAATCTTGCGACCGTACTCCCCAGGCGGAATGCTTAATCCGTTAGGTGTGTCACCGAACAGTTTACTGCCCGACGACTGGCATTCCTCGTTTACGGTGTGGACTACCAGGGTATCTCTACCTGTTTGCTCCCCCTACTTTCGTACCTCAGCGTCAGTATCAAGTCAGTGGGCCGCCTTCGCCACTGGTGTTCTTCTAAATATCTATGAATTTCACCCAGACACTCTGAATTCCACTCACCTCTCTCGAACTCTCGCCTGTTAGTTTTGGCTGCCGCTCCAG
+
CFBF@CFDFC:CFGFFCFCCFEEEC,@:C7C<AFGF<EFFEGGGEF59C:FEFE@BCGG:CA,<6,BC9EF@7>:@C@7=FF9<@<FF@:<D<A++9?84BB@=E<,58:7=,=BC,,,9,,,7<FG,>DEBC+++3,=E;+53++@=7>8>C>CCF,@,,,737;;@3,,*67>8?<=4:2*486C,*2;>+);)1:++;:+37A1:C4+1+16**)(,,=@4*260)0****-)4(((.332.80).(,.60()-87).6)6.)604)(46()(.(-.(
@M02352:288:000000000-CKWC8:1:1101:15602:2670 2:N:0:ATGCGCAG+GTAAGGAG
TAATCTTGCGACCGTACTCCCCAGGCGGAATGCTTAATCCGTTAGGTGTGTCACCGAACAGTATACTGCCCGACGACTGGCATTCATCGTTTACGATGTGGACTACCAGGGTATCTAATCCTGTTTGCTCCCCACACTTTCGTACCTCAGCGTCAGTATCGAGCCAGTGAGCCGCCTTCGCCACTGGTGTTCCTCCAAATATCGACGAATTTCACCCCTACACTTGGCATTCCACTCATCTCTCCCGAACTCAAGACTAGCAGTATGAAAGGCAGCTACAG
+
E9FGGDG,CF+@::@FGGGGFC@68C+@+@DFGFFCEAFFEGGGGG@DAF@FGA<F7CGEFG9F<FGFGFFG7F:F:CECFGFGGF,AE<FD4??7BF8<FFFFFGGGAFE<8FFG,@FDE9AFGG,>FGFDGGGEEDFFF8DGF+3;7BEC3@C>DCFEEFGGGF,>,?9>D59C5CC)?D=EFF6,:?=D7)33(6+>678*(::D<C)@FCCA*.1,,?36C75*)/1=4*))4().64-5.(,((,45)..*(.0(33254<)5)))((,)()),5)
@M02352:288:000000000-CKWC8:1:1101:6800:2676 2:N:0:ATGCGCAG+GTAAGTAG
TAATCTTGCGACCGTACTCCCCAGGCGGAATGCTTAATCCGTTAGGTGTGTCACCGAACAGTATACTCCCCGACGACTGGCATTCATCGCTTACGGTGTGGACTACCAGGGTATCTAATCCTGTTTGCTCCCCACACTTTCGTACCGCAGCGTCACTATCGAGCCCGTGATTCGCTTTCGCCACTGGTCTTCCTCCAAATGTCTACGAATTTCCCCTCTACACTTTTATTTCCACTCTCCTCTTCTGTACTCGTGACTGACTCTTTTCGGTGCTTTTCCA
+
;<;BC6F,6C7F:FC@FGGGGDE,6,68+@CEFFFA@,,C+CF7FAAEB:,EEF<B@F7=8B,CEDF9<,8>7F>+@C+<E,,C9B,59+4B+,+4B=4=:E,?DFF?ED>BBFF;,C,8;,,CFF,,,8,+BBF+@=3EDCCFD8577C*16***3@D,C*>C:*>B**44?:4***4:5/:*06*5++521)1(6)/C+;7C6CF39:)3@7)8*7()-1(***-*)***9999:)53),))-.))6:)6((()3)*4.6-))69.41423)*./5))
@M02352:288:000000000-CKWC8:1:1101:10514:2768 2:N:0:ATGCGCAG+GTAAGGAG
CAGTCTTGCGACCGTACTCCCCAGGTGGGATACTTATCACTTTCGCTTAGTCACTGAGTCGAAACCCAACAACTAGTATCCATCGTTTACGGCGTGGACTACCAGGGTATCTAATCCTGTTCGCTCCCCACGCTTTCGTCCATGAGCGTCAGTATATACGTAGTAGACTGCCTTCGCAATCGGTATTCTAAGTAATATCTATGCATTTCACCGCTACACTACTTATTCTATCTACTTCAGTATAACTCAAGTCAACCAGTATAAAATGCAGTGCCATCGTT
+
GGGGGGGGGGDGGGGFGGFEGGGGGFFG+FEFGGGGGDAFGGGEEGGF@D<CFGGGF<FEB:CFE<FFGGGECFFGGGGAC<<,:BEFGFB@:FGGGDBFFF8,5@:<AFFGGGGFDF9FGGCFGACBC8B>F+=+3=FEBCD=>EF7@ECE>C:EFDFGFF8:3@FE9,@EF223;/*?AC54*=CGGGCFCC+9<AFCFCFG*8+BDFA:5828C2(9@F)13:);)@AAFA9))9)179<C?>)7)(.6<25=:1)6<6).))).6:4.(-06@BF<6
@M02352:288:000000000-CKWC8:1:1101:20471:2784 2:N:0:ATGCGCAG+GTACGGAG
CAATCTTGCGAACGTACTCCCCAGGTGGGAGACTTATCACTTTCGCTTAGTCACTCAAACGCCGCGCCAGTCGAACAGCTAGTATCCTTCGTTGAGGGCTTGGACGGCCACTGTATCTAATCGTTTTCCATCCCCACGCTTATGAGCGTCAGCGTCAATATATTGCCATTACTCTGCCTTCGCTATTGGGTTTCTAATCAATTTCTATCCCTGTCACCGCTACACTACTTACTACTTAGACTTGCCTATATTTCAACAGTACCAGTCTCAATGACAACTTT
+
FG@FFFGFGGE+@CFGGGGGGGG>FEFCEG6@FGGGCFAFGGGGGGEG@F,CFFGCG<,,8+6++4+8@+,,,,CC4E,5?<F,,,,,,CD,,4+,46CA,64EA++8+++,8,,6:E,,CD+66>>F,3,7B=+8@C++++,3,,5+@@CE8*3*3*7,@B,;D,2,,,,522=B2;9CFD**2:@,,,/*2*3))1/+;++1):+:;+)8*))3CA(6151A4+(9<*/*1*..)))).).)),.69>4)4-44)))).)66)))-6))6))15/()..
@M02352:288:000000000-CKWC8:1:1101:17618:2789 2:N:0:ATGCGCAG+GTAAGGAG
TAATCTTGCGACCGTACTCCCCAGGCGGAATGCTTAATCCGTTAGGTGTGTCACCGACAAGCATGCTTGCCGACGACTGGCATTCATCGTTTACGGTGTGGACTACCAGGGTATCTAATCCTGTTTGCTCCCCACACTTTCGCACCTCAGCGTCAGTATCGAGCCAGTAAGTCGCCTTCGCCACTGTTGTTCCTCCGAATATCTACGAATTTCACCTCTACACCCGGAATTCCACTTACCTCTCTCGAACTCAAGACTAGCCGTATCCAAGGCAGTTCCAG
+
<F@FEFGGG@:FGGGFFFFGGFGG@CFGGGGFGGGGGFCCFGGCCDGGFFFGGGGCEGGEFG?F9FEDFGG@FCCGGG@8ED,F<D9F<F4F@FGEAFCE+?EFFGGCCEEGDGGGGGGDFFFGDGDGGGFDFFC:CGGGCCEDGGFFC8,@C7CEEGGF7:1B>FCGGGG;DED44CGFAD8CG619ACC+@)+/7)83):@7.AAGC==DFCFF@A3<A?1)/)3/(59FF*642<4:<A?B<23).2,4<4)*.)/(,((,,22)-531:183=>BF)
@M02352:288:000000000-CKWC8:1:1101:16341:2828 2:N:0:ATGCGCAG+GTAAGGAG
CATTCTTGCGAACGTACTCCCCAGGTGGGATACTTATCACTTTCGCTTAGCCACTGAGCCGAAACCCAACAGCTAGTATCCATCGTTTACGGCGTAGACTACCGGGGTATCTAATCCCGTTCGCTACCTACGCTTTCGTCCATCAGTGTCAATACATTGTTAGTGATCTGCCTTCGCAATTGGTATTCTATGTAATATCTATGCATTTCACCGCTACACTACATATTCTAACCACGTCAAAATGATTCAAGATAACCAGTCTCAAGGGCAATTCTACGGTT
+
FGGGGGGGGGEGECFFGGGGFCFDGGGDG?FFGGGGFGGGGGGGGGGGEFGGGCGGGGGFGGGGGFDGDFG8EFGGFGFGGGGGGFFFFGFGGGFEGEGGGGGGGGGFEGCFGFGGGFEFFFEC=FGFFDFGC7FE9ED6CC7FGGGGFGGCCCE,;EFGGGGCFGFECECFGGGGCGGFFGGFFFGGDC:9CEFFFFFGAD6+1B>CFC>**69.*;8).A@61+9+);A45A@(:?@(/44)99<944<<?F>F07:)))64:??86<0?)6*6*(1(3
@M02352:288:000000000-CKWC8:1:1101:17907:2976 2:N:0:ATGCGCAG+GTAAGGAG
CATTCTTGCGAACGTACTCCCCAGGTGGGTCACTTATCACTTTCGCTTAGCCACTCAAACCGAAATTCGAACAGCTAGTGACCATCGTTTACGGCGTGGACTACCAGGGTATCTAATCCTGTTCGCTACCCACGCTTTCGTCCATCAGCGTCAATACATTGTTAGTGATCTGCCTTCGCAATCGGTATTCTATGTACTATCTATGCATTTCACCGCTACACTACATATTCTAACCACTTCACAATGATTCAAGACCGCAAGTATCAAAGGCAGTGCTACGG
+
GGGFFGGGGGGGGDDFGFFFFGG@CAFFFGGFGGGGGGGGGGGGGGGGGGGGGGGGGGGGGGGGGGGGGGGGGGGCFEGGDGGGGGGGGGGGEEG7:@CFGGGGGGGGGGGGGGGEGDGGGGGFGGGGDF@EGGGGGFF>8EGGGGCFDGGGGCCDCEFC9FFGGGGGF;;@ECGGFCDDADFG4C=CGFGCGEFE*=B86=:7@AAFFGFCCF=D=3:3;:8/2;CC5@A=+A=E3@<3))9)73;3662<4<?>99)22-6-6<<>A06((.9>4561(
@M02352:288:000000000-CKWC8:1:1101:13453:2980 2:N:0:ATGCGCAG+GTAAGGAG
CATTCTTGCGAACGTACTCCCCAGGTGGGTCACTTATCACTTTCGCTTAGCCACTCAAACCGAAGTCCGAACAGCTAGTTACCATCGTTTACTGCGTGGACTACCAGCGTATCTATTCCTTTTCGCTCCCCACGCTTTCGTCCATCAGTGTCAGTATATTATTAGTAATCTGCCTTCGCAATTGGTATTCTATGTACTATCTATGCATTTCACTGCTACACTACATATTCTATCTACGTCATAATAACTCAAGTCAACCAGTACCAATGCCCACTCTACAG
+
GGF,CFGGFG++8:CEFGDGGGGGGCCFE+,;CFGGD,,C6FFFEGGFB6,CFGGDGCFCF+:::,:C77?FD,E=FDG9FCFCAE@B<FFF,,54BCBF<<EGGDF,4+4BEFF946<E4EE<F7C8>+3AFFECGGF>F6ECFA98D9DADFGG7,@D33@,@DFFE<ACCE5BF7*3*3@2;@EGGG7+=6FE*19CFGFGE4BCC=8:C+4?;:8=(4(/*=?C?C@A+:5?418??D5)957@EA3())1+<<A?;;4/77=)(()()(..*6)-)
@M02352:288:000000000-CKWC8:1:1101:18933:3208 2:N:0:ATGCGCAG+GTAAGGAG
CAATCTTGCGATCGTACTCCCCAGGTGGGACACTTATCACTTTCGCTTAGTCACTGAGATAAATCCCAACAACTAGTGTCCATCGTTTACGGCGTGGACTACCAGGGTATCTAATCCTGTTCGCTCCCCACGCTTTCGTCCATGAGCGTCAGTACATACGTAGTAGACTGCCTTCGCAATCGGTATTCTAAGTAATATCTATGCATTTCACCGCTACACTACTTATTCTATCTACTTCCGTATAACTCAAGTCAACCAGTATCAAAGGCAGTTCCATCGTT
+
FGGGGGGGGGGFFD@FFGFGFGGEED<CCGGGGGGGGFFGGGGGGGGGGGGGGGGGGGGGGGGGGGGGGGGGGG,,CFGGFFGDFGGGGGGCGEGG7?FFGGGFFDGFGGGGGGGCAFGGGGGGCGGGG=EDCFGGGEGGGGGFFGGGGGEEGFFGGGGGGFDGGGGGGGGC9FFCG?>DAFEEFGG@FGGGGFFE6+9DAGFC4=6:FGF?C;@BGFFEEFCA>C?G<+1:6;CE?C8;4;;83><3<@8C<CEF04)646994..8BB0:AAF<@9:<8
@M02352:288:000000000-CKWC8:1:1101:18633:3217 2:N:0:ATGCGCAG+GTAAGGAG
TAATCTTGCGACCGTACTCCCCAGGCGGAATGCTTAATCCGTTAGGTGTGTCACCGAATAGCATGCTACCCGACGACTGGCATTCATCGTTTACGGTGTGGACTACCAGGGTATCTAATCCTGTTTGCTCCCCACACTTTCGCACCTCAGCGTCAGTATCGAGCCAGTGAGCCGCCTTCGCCACTGGTGTTCCTCCGAATATCTACGAATTTCACCTCTACACCCGGAATTCAACCCACCTCTCTCGAACTCAAGACCAGGAGTTTAAGAGGCAGTTCCAG
+
CFGGGGGGGGFCF:;DFCFGFGGGGGGGGGGGGFGFFFGGGGGECFGGGGGGGGGGGGGGGGGEGGFCGGGGGGGGGGD@FGFFEFGCFGGGGGCFFGGGGGGGGGGCGCGGGGGGGGGGGGGGGGGGGGGGGGGDEGGGGGGD6C8FGGGGGGGGGEGDDFFEGGFFGFFGGGGDDDC64C*7*,=F,:C:;9FF@3><>G=FEFFDCC)71+)8+))5<F<))/(),79?**),-2868??B<??0<6:<4()91::<((-(.6)64)8?B0;8FF2).
@M02352:288:000000000-CKWC8:1:1101:8587:3243 2:N:0:ATGCGCAG+GTAAGGAG
CAATCTTGCGACCGTACTCCCCAGGTGGATTACTTATCACTTTCGCTTAGACACTGACTGTATATCGCCAATATCGAGTAATCGTAGTTTACGGCGTGGACTACCAGGGTATCTAATCCTGTTCGCTCCCCACGCTTTCGTGCCTCAGCGTCAGTATCAGTTTAGTAAGCTGCCTTCGCTATCGGTGTTCTGTGTAATATCTAAGCATTTCAACGCTTCACTACACATTCCGCCTATTCCAACTGAACTAAAGTTTATCAGTAACAATGGCAGTTTCGAGG
+
GGGGGCGGFGDGGGEGGG@FCCFEGGEFGGGGGGGGGFGGGGGFGGGGGFFGGGGGFGGGGGGGGGGGGGGDFD9FFGGGGGFDGC7FGGGGGGGGGGGEFGGCGGGGGGGCFGGGGGFGGGG<FFEGGFECGG7CE?DGFF>E98FGFG8C>CFGCEGGGGGFFAFFA@FFFGGF9DDFF7E>DEEECFGCFEA?CABGFGF@</?CFGFG+854*),7@FC4CDEGEFFFF>@@))1)?C@81=<()).8AAA7A5*)).6).)822::2-,99@:?:0
@M02352:288:000000000-CKWC8:1:1101:16856:3260 2:N:0:ATGCGCAG+GTAAGGAG
CATTCTTGCGAACGTACTCCCCAGGTGGGTCACTTATCAATTTCTCTTAGCCACTCAGACCGAAGTCCGAACAGCTAGTGACCATCGTTTACGGCGTGGACTACCAGGGTATCTAATCCTGTTCGCTACCCACGCTTTCGTTCATCAGCGTCAATATATTGTTAGTGATCTGCCTTCGCAATTGGTATTCTATGTAATATCTAAGCATTTCACCGCTACACTACATATTCTAACTACTTCATAATAACTCAAGACAACCAGTATCAAAGGCAATTCTACAA
+
GGGGGGGGGGGGGGGGGFFFEFGGFFEFGGGGGGGGFCGGGGGGGGGGGGGGGGGGGGGGGGGGGGGFGGGEGGGGGGGGGCGGGGGGGGGGGDGGGEGGGGGGGFFGGGGGFGGGGGGGGGGGGGGGGGGGGDGFGGGGGGCFFGGGGGGGGCCFAF;EFGGGGGGGGFGCGFDFGCGEBGGFGG7CFFGGDEF<CF@FFGF8CFFG7CAF8A9:ED@F@FFFGG?7?FFFAFEFFFFCEEEF<CE3373@?A?FB?>1:<2-)5:AD?<:?B*6=<)))
@M02352:288:000000000-CKWC8:1:1101:8925:3399 2:N:0:ATGCGCAG+GTAAGGAG
TAATCTTGCGACCGTACTCCCCAGGCGGAATGCTTAATCCGTTAGGTGTGTCACCGAACAGTAAACTGCCCCACGACTGGCATTCATTGTTTACGGTGTGGTCTACCAGGGTATCTAATCCTGTGAGATCCCCACATTTGCGTACCACAGCGTCAGTAACGAGCCAGTGCGCCGCTTTCGCTACGGGTGTTCCTCCATATATATACGATTTTCCTCTCTACCCTTTGAATGCCCCTCACCTGCTCTGAACTCTACACTGATACGTTTGGGCGATGTTCCGG
+
F,;,6CFEAF@7@BFFCFEDCFFCF8BF:CDDFAFFFF,C:FFGG@E@FFCA<FFC@+>BFF,,<E5,,CC,BC7@:?E,,,5C@<,,9E9,,,+?FFG++4,,CE9<FFGE<FGGAA<=,4??,,,,3C>,BF:+,6,,C6+@8>,61>6@>;++E9,,@>*B5,@4E,*1>7*2*1?5)**4**=C**32253,8+3;+11+)38**=)+;8);+).45*.*2*)*)**1))-4:B(4)((())))).6)).)*.)/))..(,((((((-(()(*.)-3
@M02352:288:000000000-CKWC8:1:1101:18164:3412 2:N:0:ATGCGCAG+GTAAGGAG
TAATCTTGCGACCGTACTCCCCAGGCGGAATGCTTAATCCGTTAGGTGTGTCACCGAATAGCATGCTACCCGACGACTGGCATTCATCGCTTCCGGTGCGGCCTACCAGGGTATCTAATCCTGTTTGCTCCCCACACTTTCGCCCCCCAGCGTCAGTATCGAGCCAGTGAGCCTCCTTCGCCACTGGCTTTCCTCCGACTATCTACGAATTTCCCCCCCTCACCCGGATTTCCCCTCACCTCTCTCTAAATCAAGACCAGGAGTTCATAAGCCAATTCCAG
+
,@EFEEGGGGG+@7@D7FCGGFGDG,8@@CDFFGGFC9<F:FFEC<@EBFFGGF9,@C:FGG9C?AFDFGGG7F:FCC+8A?AFE,<@?+4B+B:>4>++@4@+A,<,,3+:F,7,8,A,@CDDGG@G99EDEF++@,EAFE>++3**18,?47AED9,,8*4:8>6?F:,4,,2;*+;)58*1*+****37+.1(,))9:F=06/)94770*9)7*.-(().)11(>(09BB@(,(,4(,33:?<)-2))))))14(04:(,,4)))..))(().1)))-
@M02352:288:000000000-CKWC8:1:1101:8389:3423 2:N:0:ATGCGCAG+GTAAGGAG
TAATCTTGCGAACGTACTCCCCAGGTGGGTCACTTATCACTTTCGCTTAGCCACTCAAACCGAAGTTCGAACAGCTAGTGACCATCGTTTACGGCGTGGACTACCAGGGTATCTAATCCTGTTCGCTCCCCACGCTTTCGTCCATCAGTGTCAGTATATTATTAGTGATCTGCCTTCGCAATTGGTATTCTATGTAATATCTATGCATTTCACCGCTACACTACATATTCTAACTACTTAATAATAACTCAAGAAAACCAGTATCAAAGGCAATTCTACAG
+
E@EFEEFECFDGEEFEGGF<F@ABFDFGGGG8CEFFEGGGGGGG>CGF,ECCGGGGGGGGGGGGGFGCGCEGGFGFFGEDFGGGGGGGFGGGGCGGGEGGC<FGFFGGGGGGFFGEEFGEGGGFFD@86D=FEGGGGGFG,+=CFFFGGG7EFFGCGFFFCFFFAFGGGFGGFGGGGGC>DGGGGG,>FGF@DE:97FBFFFFFC4FFGGFGGF@FGBFF;FFFGGEF?FFF669C3)9)/<EC?E?F>A<@@<(8=8>?0<>)<><4<<0?0.6)96<<.
@M02352:288:000000000-CKWC8:1:1101:23887:3444 2:N:0:ATGCGCAG+GTAAGGAG
CATTCTTGCGAACGTACTCCCCAGGTGGCTTACTTAATGGTTTCCCTTGGATGCTCAGATCTAGTCCAAACATCGAGTAAGCATCGTTTAGGGCGTGGACTACCAGGGTATCTAATCCTGTTCGCTCCCCACGCTTTCGTGCCTCAGCGTCAATATATGCCTAGCTCGCTGCCTTCGCAATTGGTGTTCTATGACATATCTCTGCCTTTCACCGCTACCTGTCACATTCCGCTAACCTCAAAATCATTCAAGATAAACAGTTTCCAAGGCAATTTTCCCGT
+
GGGGGFGCFGCEGGFFGGGGGGG,CFCFFGGFGGGGFFFGGGFGGGFFCF8FGGGGGGCCGGGFGFGG<EEGFFCF,FF,CEGGGGGCF=F8<EFGGGEGFGGGGG7C8,BED?EE,@EFGGGFGBFG?EEGCDGGGCGGGDCF?8=FGGEECDGFGGGGGGGGGG,@6FEGFFGDFDD*::,1BCFGGF,+:AA3:A@F6+=+:498C?+88824*/(57B37779FEFA:8)((,;@())/7()))9)9<A<)+).@BA>A>)662:::<2>F6@<)(.
@M02352:288:000000000-CKWC8:1:1101:9589:3478 2:N:0:ATGCGCAG+GTAAGGAG
TAATCTTGCGACCGTACTCCCCAGGCGGACTGCTTAATCCGTTAGGTGTGACACCGAAGGGCAAGCCCCCCGACGTCTGGCATTCATCGTTTACGGTGTGGACTACCAGGGTATCTAATCCTGTTTGCTTCCCACACTTTCGTACCTCAGCGTCAGTATCTAGCCAGTGAGCCGCCTTCGCTACTGGTGTTCCTCCAAATATCTACGAATTTCACCTCTACACTTGGAATTCCACTTAACTCTCTCGAACCCAAGAGCAACAGTATTAAAGGCAGTTCCAG
+
<B,;6CCFGC@:::FE7@CF?CEFF8FG:+@E8@FGFFFDGGFGGE9BFCF@AGD+>>@@C,7CF,7=CEEG:F+CFF?FG8FGB@FEEB?<?FC7B@C@FADDE<=F@FGE8FDGAEG:B9FG,FD;,,@FG,<>8EF93C;F>8,@68::CCE>CF@,,@,5??FBCF,,4=C<4?=5?*3=DGC9*=EF75+/3/;;+;6:7@:**/.;:?<F+0))690*:*)*)9?*0*.4))).69.,87244<(((,3)((03(.(-)--)-.5)(45384)))
@M02352:288:000000000-CKWC8:1:1101:12273:3502 2:N:0:ATGCGCAG+GTAAGGAG
CATTCTTGCGAACGTACTCCCCAGGTGGGTCACTTATCACTTTCGCTTAGCCACCCAGACCGAAGTCCGAACAGCTAGTGACCATCGTTTACGGCGTGGACTACCAGGGTATCTAATCCTGTTCGCTCCCCACGCTTTCGTCTATCAGTGTCAGTACATTATTAGTAATCTGCCTTCGCAATTGGTATTCTATGTAATATCTATGCATTTCACCGCTACACTACATATTCTAACTACTTCATAATGACTCAAGATAACCAGTATCACAGGCAATTATACAG
+
DGEEGCFFFF@:CCFFGGGGG@FGGGGFDG<CFCGGG<EFFGGFCEEFGDFFGG,89E@C@ECFGFFGGBFCE,ECDDCEGFGGFGGGGGGGCCCEGE7:E<FGDFCEGGGGGGGGGGC9,CADFGGGBFGGGGDGC?FGGG8+@EGGCFGFGCF7933,,3@F9@C9>AEACF4@FGD4**DEFG,<EG7CGFA<<F8:C@A+048C796C>FDFGFFFD+66C7C+<FFF6ACE@36)753)/16<AB:>25)=4)9?<B<9-<).432::26-/54<)
@M02352:288:000000000-CKWC8:1:1101:25414:3553 2:N:0:ATGCGCAG+GTAAGGAG
CATTCTTGCGAACGTACTCCCCAGGTGGGTCACTTATCACTTTCGCTTAGCCACTCAAACCGAAGTCCGAACAGCTAGTGACCATCGTTTACGGCGTGGACTACCAGGGTATCTAATCCTGTTCGCTCCCCACCCTTTCGTCCATCAGTGTCAGTATATTATTAGTAATCTGCCTTCGCAATTGGTATTCTATGTAATATCTATGCATTTCACCGCTACACTACATTTTCTAACTACTTCATAATAACTCAAGCCAACCAGTATCAACGCCAATTCTACAG
+
GF9EFFGFCGDC@FFFFFGGC@E6<FECBF8FEFGFFFFF@FF,@CGFGG9F@F<@@FFGCFF7BD,,?CFFEFG@,CFGDFG@CFGGFGFFE7F+::C@8EFEGGEG>EFG,C,4CECGG;EE7FC8C+>:++@C8@@+=>C@>;6CGFCA;BC,3,@DFCFF,EFFF,,,@C58>5C937,,3B,2,5,257B**+=@=9+B*;+=CFAF7?(:5/5331;A*:)@6;++30773);))1<<C373)7313)(8810114A).--(((-(-(*644)6)
@M02352:288:000000000-CKWC8:1:1101:11160:3563 2:N:0:ATGCGCAG+GTAAGGAG
CATTCTTGCGAACGTACTCCCCAGGTGGGATACTTATCACTTTCGCTTAGTCACTGAACTTAAATCCAACAACTAGTCTCCATCGTTTACGGCGTGGACTACCAGGGTCTCTAATCCTGCTCGCTCCCAACGCCTTCGTCCATGTGCGTCAGTATATAATTAGTAGACTGCCTTCGCAATCGGTATTGTAAGTATTCTCTATGAATTTCACCTCTACCATCCTTATTCTATTTACTTACGTTTCACCTAAATCAACCAGATCCAAAGGAAGTTCCATAGTT
+
GG9C,CFGFC7::+-CFFFGGGGGGGEF+BFC<FGG9E,,CFFGGGGF,<CFGG9,CE<,66,,65B,CED@@CE,C,,5CF<<7FDFFGG,++84:@F9<,4A,+4:,4,,9FE,=E,,@F:+84+4,6++@+8@>=36++,@3CE8EDEG,2EA;,3,8;,;,7,5,,>:,@9CG>*9?C*49E:,>C=9C6+*;99=BEC+2=+21CF;*/*4;+)*()01+=7F6C++1@?5577=5(/)..))/;)1))/)(6)()()7)).(,((.6)*-*)..)
@M02352:288:000000000-CKWC8:1:1101:11169:3585 2:N:0:ATGCGCAG+GTAAGGAG
CATTCTTGCGAACGTACTCCCCAGGTGGGATACTTATCACTTTCGCTTAGTCACTGAACATAAGTCCAACAACTAGTATCCATCGTTTACGGCGTGGACTACCAGGGTATCTAATCCTGTTCGCTCCCCACGCTTTCGTCCATGAGCGTCAGTATATACGTAGTAGACTGCCTTCGCAATCGGTATTCTAAGTAATCTCTATGCATTTCACCGCTACACTACTTATTCTATCTACTTCCGTATAACTCAAGTCAACCAGTATCAAAGGCAGTTCCATAGTT
+
G9FAFGGGGGCFFFDDGFEEGFEFFFFFGGGFGGGFFFEGGGGGDGGG7FFGGGGGGGGGGGGGGGGGGGGGGGGGGGFFGGGGGGFDGG,BFGGGEEGGGGGGGGGCFG9FFFGADC?FEGFGGGGGDGGFCFGGFEGGC>FGGFGGGGGDFGGGGGGG9BEGG9C9;<FFGGG5CD5<?F519CFFGCECGFFE4@CCFFAC?FFG7:@*:?24E6@E;FFFFCCGFF=CFCECE?38EDD83<9@@E)/4)78;<>><2:<A4>46?<:55@4?54<<
@M02352:288:000000000-CKWC8:1:1101:9639:3588 2:N:0:ATGCGCAG+GTAAGGAG
TAATCTTGCGACCGTACTCCCCAGGCGGAATGCTTAATCCGTTAGGTGTGTCACCGAACAGTATACTGCCCGACGACTGGCATTCATCGTTTACGGTGTGGACTACCAGGGTATCTAATCCTGTTTGCTCCCCACACTTTCGTACCTCAGCGTCAGTATCGAGCCAGTGAGCCGCCTTCGCAATCGGTATTCTATGTAATATCTAAGCATTTCACCGCTACACTACATATTCTAACCACTTCCAAATAATTCAAGACCAACAGTATCAATGGCAGTTCCGG
+
FCGGGGEGFFEGD7-CEF9FFFGGFGGGGGGGGDGGGFEACGGGGGGGGGGGGGGGGGGGGGGGGGGDGGFGEGGGGFDGGFGGGGGGGGFFGGGGGGGGGGEF@FGGFEGGGF;EGGGGGGGGGGGGFGGGGG>EGGGGGCE8EEDC9C6ECCCEGGGFGGGGGCFCEFFDCCD7DGFFEGGGGGGGGG<7+16?5+;@+;;CEFFGGGC7DA38CE;>112=FGF*)*8*9?<4(.((6))-)--6<ABFFF9?0854:0.5<99)6<<??:D(*.)-,
@M02352:288:000000000-CKWC8:1:1101:19230:3673 2:N:0:ATGCGCAG+GTAAGGAG
CAGTCTTGCGACCGTACTCCCCAGGTGGGATACTTATCACTTTCGCTTAGTCACTGAGATAAATCCCAACAACTAGTGTCCATCGTTTACGGCGTGGACTACCAGGGTATCTAATCCTGTTCGCTCCCCACGCTTTCGTCCATGAGCGTCAGTACATACGTAGTAGACTGCCTTCGCAATCGGTATTCTGTGTAATATCTATGCATTTCACCGCTACACTACACATTCTATCTACTTCCATATGACTTAAGTCAACCAGTATCAAAGGCAGTTCCATAGTT
+
FGGGEGGGGGGGGGGGGGGGGGGEFGGGGGGFGCFGGGGGGGGGGGGGGGGGGGGGGGGGG9EGGGF@FGGGEGGCGDGGGGGFDGGGGGCFGGGG>FCFGCFFGGGFEGGG,FFGGGGGGGGGGG=EEEEFF3CFGGGGEGG8F8DDGGGCFGGFFGGGFFGG9,,EFBEGCCFF9;C5ACGGGGG@F:FFGEFE4@FGFG>89:=DFCFGDF2)*;=CEF;=66?@7++;AFFCFF336<))7;)))7;<?E34(-5<A)655.),22(4))/)0).-6
@M02352:288:000000000-CKWC8:1:1101:8003:3728 2:N:0:ATGCGCAG+GTAAGGAG
CATTCTTGCGAACGTACTCCCCAGGTGGGTCACTTATCACTTTCGCTTAGCCACTCAAACCGAAATTCGAACAGCTAGTGACCATCGTTTACGGCGTGGACTACCAGGGTATCTAATCCTGTTCGCTCCCTACGCTTTCGTCCATCAGTGTCAGTATATTATTAGTAATCTGCCTTCGCACTTGGTATTCTATGTAATATCTATGCATTTCACCGCTACACTCCATACTCTACCTACTTCATAATAACTCAAGATAAACAGTATCACAGGCAATTCTACAG
+
GGAEEFGGG@@FCFFEGGGGGGGGGGGG7@CFFGGGDG<FGGGGGGGG,FFGGGCGGED<FF:F7?FFG9,CCFF@FFEG9CFGF<,?ECDF:F@7FGD>8?D<FF<CF8:BEEE@=4E,,E?5C+FF8+,,:8C=++3@E@?EGD,+263,3@@E,8@D@FC;FEDFD,3;DEFFG>>*0*3@;C,>,,5+=/B6/=15+:@D*09CFC6:+85)/827:F()*3)2)676++./4)?3)93)95C3.7;(.).:))2;:C)/4)-44(3(.(*-=4)))
@M02352:288:000000000-CKWC8:1:1101:25503:3740 2:N:0:ATGCGCAG+GTAAGGAG
TAACCTTGCGGCCGTACTCCCCAGGCGGAATGCTTAAAGCGTTAGCTGCGCCACCGAATTGTATGCAACCCGACAGCTCTCATTCATCTTGTACGGTGTGTACTACCACAGTGTATAATCCTGTTTGCTCCCCACACTTTCGCGTCTCTGCGTCAGTACCGGTCCAGTGAGCCGCCTTCTCCACTTGGGTGCCGCTGAATATCTACGTATATCACATCTCCACTCCGAGTATCACGCACCTCTACCGTTCTCACGACTAGCACTATCTAAGTCTTTTCCAG
+
,C,C<FFFF87:@7CFFDFEGFFEG,@CGGGGGGGGF9FA+FF@BFGF,@:CEGG:FFGF,,,C,,5,,CF7+4C+,,,:,,<,,,5,5,,CA,++:48B,8,:5,,:,,::,:,@=,8A,9,C<F<,,,8AF,CEG8,>3+@8@7+3,,5@3**55,,,6C85*,7>D,48,432****4048+,0,=/**2.),(.*+3:@>)1)**+)31+16+27))8:6C*(1(0)*01:(499((.<2)61,(.4))).0483(()-48<F))))).)*)0.-.)
@M02352:288:000000000-CKWC8:1:1101:9486:3749 2:N:0:ATGCGCAG+GTAAGGAG
CAACCTTGCGATCGTACTCCCCAGGTGGCTAACTTAACGGTTTCCCTAGAACGCTCGGACTAAAGTCCAAACATCGAGTTAGCATAGTTTAGGGCGTGGACTACCAGGGTATCTAATCCTGTTCGCTCCCCACGCTTTCGTCCATGAGCGTCAGTATATACGTAGTAGACTGCCTTCGCAATCGGTATTCTAAGTAATCTCTATGCATTTCACCGCTACACTACTTATTCTATCTACTTCCGTAGAACTCAAGTCAACCAGTATCAAAGGCAGTTCCATAG
+
GGFGFDFFFFGFGGGGGGCCCEFEGGFFAFGGGDFFEFGGGGEFGGGFGGFCCGGGGGGGGGGGGGCEFFGFGFFGGFFFEGGGGGGGGGGFD@FFGGGGGFGGGFGCFFCFEFGGGF<FGFGFGE@EEGEGGGDGDFFGGG>EFGGGGGGC=C7:CCGGGDFF6FCGGGFGGGGGGGGFEGGGDGFGGGGGF8B6EFFDFGFGFFFDGGFGGAD4CD>EFF@FGFEFCFFF1;CEFFFEE6;<((/).17;4<CFAB420-4).)6<A<?0817:?2)6)
@M02352:288:000000000-CKWC8:1:1101:13822:3774 2:N:0:ATGCGCAG+GTAAGGAG
TAATCTTGCGACCGTACTCCCCAGGCGGAATGCTTAATCCGTTAGGTGTGTCACCGAACAGTATACTGCCCGACGACTGGCATTCATCGTTTACGGTGTGGACTACCAGGGTATCTAATCCTGTTTGCTCCCCACACTTTCGTACCTCAGCGTCAGTATCGAGCCAGTGAGCCGCCTTCGCCACTGGTGTTCCTCCAAATATCTACGAATATCACACCTACACTTGGAATTCCACTCACCTCTCCCGAACTCTAGACTGAGAGTTTTGGAGGCAGTTCCAG
+
<FGFFGFFEECE@CBCFFGGGGGGGGD7FGGGGGGGGGCACFGGEGGGFCFFFGFCGDGGGGGGG9F<?ECCGGECCFGFGGGFGCAEG7D@<F+=FFGEGGGGGF,?FGGEFGGGFBD,@=9D<FGGGGEGGFGCCGGFCEF?FE::7CC9:EECEGGECFGCGFGFGGGFFEG<5CCF>DGGGGFE?FDGG56((28CA7FG3@FGGG3C:=90+:53@??FGG092=FFF?><???(,4),((,(7914<D<*<5)))-).)64,421(335:?<2A4
@M02352:288:000000000-CKWC8:1:1101:25414:3800 2:N:0:ATGCGCAG+GTAAGGAG
TAATCTTGCGACCGTACTCCCCAGGCGGAATGCTTAATCCGTTAGGTGTGTCACCGAATAGCATGCTACCCGACGACTGGCATTCATCGTTTACGGTGTGGACTACCAGGGTATCTAATCCTGTTTGCTCCCCACACTTTCGCACCTCAGCGTCAGTATCGAGCCAGTGAGCCGCCTTCGCCCCTGGTGTTCCTCCGAATATCTACGAATTTTACCTCTACACCAGGAATTCCACTCACCTCTCCTGAACCCAAAACCCGGAGTTTAAGCGGCAGTTCCAG
+
CEDFDFGFDF7BFGEFCFGGGGFGGCCCGGG8EFGGAFFFGGG@CFGGGGGGGGGGDGGD<DFFF?EFFGGDGG@FGGE?F8,F<FFGFCGFGGCGC<?FEFGGGC=FGGGG<,D@FDFGGG9FGGFGGGEGGD@EE8FADE=88+,51@F>EEC5C;;@C:D>><:,?AFGGDGDDCC??:***4=<**=;;<A31>3/>7A>7@FC*2::++//<??2>4.)*1(1(94@*9A<(8:(.4.(())..4(4-4(.,()(((-4::4<A>((4(74@):A)
@M02352:288:000000000-CKWC8:1:1101:10951:3805 2:N:0:ATGCGCAG+GTAAGGAG
CAATCTTGCGATCGTACTCCCCAGGTGGGACACTTATCACTTTCGCTTAGTCACTGAGCTAATGCCCAACAACTAGTGTCCATCGTCTACGGCGTGGACTACCAGGGTATCTAATCCTGTTCGCTCCCCACACTTTCGTACCTCAGCGTCAGTATCGAGCCAGTGAGCCGCCTTCGCCCCTGGTGTTCCTCCAAATATCTACGAATTTCACCTCTACACTTGGAATTCCACTCCCCTCTCCCGAACTCTAGACTGATAGTTTTGGCGTCACTTCCAGGGTT
+
GGBFFGGGGGGFGGCFGCGGGGFEFFFGCFFGGGGGF@FGGGGGGGGGDGGGGGGGGGGGGGGGFGGGCGGGGGFCFCFGGGFGGG,AFGGGECFDDFGF@EFGGGGFGFE,?A=EEF9=EFEGFCF8EFEEG8DDFEFGGE,EE@EDCCG6@FGGCEGDGGGGCAFGG*B>CEGGGG*@FCEAF;A9BFF<DEF9CFA==C?:9A)C+=AFFFFFGCDE7=5ACFF746=6))6;;D33(((8(,.).6626<24<29:2623()((-((6<)7:*:(40
@M02352:288:000000000-CKWC8:1:1101:17616:3948 2:N:0:ATGCGCAG+GTAAGGAG
TAATCTTGCGACCGTACTCCCCAGGCGGAATGCTTAATCCGTTAGGTGTGTCACCGAACAGTATACTGCCCGACGACTGGCATTCATCGTTTACGGTGTGGACTACCAGGGTATCTAATCCTGTTTGCTCCCCACGCTTTCGTACCTCAGCGTCAGTATCTGTCCAGGTGGCCGCCTTCGCCACTGCTGTTCCTTCCAATCTCTACGCATTTCACCGCTACACTGGAAATTCCACCACCCTCTACAGTACTCTAGTTTGCCAGTTCAAAATGCAGTTCCAA
+
9FCGFGGGGGDDC+CFCFGGEFFDGFEGGGGGGGGGGGGGGGGGGGGGGGEGGGGGGGGGGGFGGGGGGGGGGGGGGGGGG8?FFGGGGGGGFGDGFFGECFFGGFFGDGGGFGGFCGGGGGGGGGGFGDB@FFG:CEGGGGGGGGGGCEFEGEGGGF9C;F@ACFGGE<8D8*7?DDF)0?CGG6,<8C@;CCFA/:AGFCFC6A5CDEB+;@5;8:26>F:/2*(9<F**=?>?0:::6:14:<)).94<<).15)*.-).5)).4)42).)*)*).6.
@M02352:288:000000000-CKWC8:1:1101:21355:4106 2:N:0:ATGCGCAG+GTAAGGAG
CATTCTTGCGAACGTACTCCCCAGGTGGGATACTTATCACTTTCGCTTAGTCACTCAGTCCGAAAACCAAACAACTAGTATCCATCGTTTACGGCGTAGACTACCAGGGTATCTAATCCTGTTCGCTACCTACGCTTTCGTCCATCAGCGTCAATATATTGTTAGTGATCTGCCTTCGCAATCGGTATTCTATGTAATCTCTAAGCATTTCACCGCTACACTACATATTCTAACCAATTCACAATAATTCAAGTCATACAGTATCAATGGCAATTCTATGG
+
EDF<FGGFGGFGGEGGGGDFGFC:FFFCGGG8FFGGGGGGGGGGGGGGGFFGGGGGGGCE,C@@@FEFGGGGFFGGGGFGCGGGGGDFGF@DE>GGCEFEFGGGGGFGCEGFGGGGFGGAEFGGGGEGGGGDF+>FEDGGGGGGGGGFGGGGGGCGGGGF,@9E,EGGGGG,@E57;7?BB9FGGE7FGG7FGEF?CFF>FFFF<FFFFGFFGF(:*0:<3+(;D+5DC6@8FF@)())1))./;4)19/)95)9A?)*).5:):29A>0102072*56:2
@M02352:288:000000000-CKWC8:1:1101:6387:4143 2:N:0:ATGCGCAG+GTAAGGAG
CAATCTTGCGACCGTACTCCCCAGGCGGAGTGCTTAATGCGTTAGCGTCGCCACTGAGATCTAAGATCCCAACAACTCGTACTCCTCGTTTACGGCGTGGTCTACCAGGGTAGTTAATCCTGTTTTTTCCCACCCCTTCTGCCTCTCATCTTCAGCAATTGTACACCTTGTAGCCTTCCTCACCGGTGTTCCTCCTACTACTATCGAATTCTTCCACCACTCCACGCATTCTACCACTCCCTCCTCCTCCCCACCCTTTCAACTGTCACGCAAGCTCCGTT
+
,E@EFGGFGEC6@FFFGGGGGGG@<,@:CFGFGGGF<@EF:FGGDC7FF+>FEGF,CE,,,9<C<E,CFF8=77,C,,+,8B+,,:F@F4+454+@=>+4485EF,,5+8:3+593,,,9E,,@E,++,C,,:C++>:,,,,,,4@D*,;3,7,,,@3F,67,;D,,2,,?,,588*;*+4+CF7*/?AC7+49)346*+++++15>*0*+++3)+>8(3()//*/(/(0/**16?2,,(3,(4(((.((-((((.((0)))))(-)).((((-),).,()
@M02352:288:000000000-CKWC8:1:1101:26082:4203 2:N:0:ATGCGCAG+GTAAGGAG
CATTCTTGCGAACGTACTCCCCACGCGGGATGCTTAACACTTTCGCTTTGCCGCCCAGTGGTCAAGGCCCCGGCCACTTAGAATCCATCGTTTACGGCGTGGACTACCAGGCTCCCTAACCCTGTTCGCTCCCCACCCTTTCGTCCATCGTCGTCAGTATGTGCTTAGTGAGCTCCCTTCGCCATAGGTGTTCTCTGTATAACTACTACATTCCACCCCTAACCTACATTTTCCGTCACTTTACCCATAACTAATAACCGCAAGTTTCAAAGCCATTCCT
+
,<;,C6C99F+7@FFGGGFGFGG76+7+++6,:CF,,:,:CE<,B,,:,,,:+@::F<,,,<:,55,CFG@F++4B+4C,,,,:B,5AC:DE++BB=74+>+3,,3B,5<:+,,+3,,,,,5,,@F,++3:@CF:*>C833,*1>8*2,*4414*/4@,,,,6,6,@,6,=,6@*2*02))**1*+2+10>*1)86)133++++))21++9D*96B=0(-()()*0,9)/1*@44).(4))).)),5(4)()-.)1).)-((((-).)6:)6,45)992)
@M02352:288:000000000-CKWC8:1:1101:6683:4246 2:N:0:ATGCGCAG+GTAAGGAG
CATTCTTGCGAACGTACTCCCCAGGTGGGTCACTTATTACTTTCGCTTAGCCACTCCAACCTAAGTTCGAACAGCTAGTGACCATCGTTTACGTCCTGGACTACCAGGGTATCTATTCCTGTTCGTTCCCTCCGCTTTCGTCCATCAGTCTCAGTATATTTCTACTGAGCTGCCTTCGCAATTGGTATTCTATGTTATATCTATGTATTTCACCGATACCCTACATAATCTACCCACTTCCTCATAACTCAAGCCAACCATTACCCAAGTCACTTTCACC
+
GFFFCGF9EEEGEGFGFDFFFGF@CFFG+C88FFFG9,,6@EGAFGG7,ECFFG,::,E,,,6,,A9F7,,C+C=C9EC<FCCG?@,AF,:,4,:,BFE=8=,?F8:4?=4B,,=4:=9,,C,@F+4>,>,,B+?@+DFE8+=+@==+3,7:=DF:6@C@,76,,3,7,,3D8DDFF?>9*;74+7,,@:,++*4**4+5BGFF7++52:<+28)***)0(*(/2+*+*14+:+7>==E*79;)7))(./)/).6)6/)/)..)/()((.9)))0.*).-
@M02352:288:000000000-CKWC8:1:1101:17604:4246 2:N:0:ATGCGCAG+GTAAGGAG
CACCGTTGCCGGCATACTTCCCAGGCGGCACACTTACCGCGTTAGCTCCGACAGTGAGAGAAACTCCCACCATCTAGTGTGCATCGTTTACGGCGTGGACTACCAGGGTATCTAATCCTGTTCGCTCCCCACGCTTTCGCACCTCAGCGTCAGTTATTGGCCAGGAACTCGCCTTCGCCTCTGGTGTTCTTCCTGATATCTACGGATATCACCCATACACCAGGAATTCCAGTTCCCCCTCCATAACTCAAGACAGTTGGTTCATTACAGTACACCGTAGT
+
GDGFGGGGGFEC>@:FCF,E<FCEGGGGGGDGGGGGGGGGEGEGGFCFGG:FFEGGGGGGGGGGFGGGGGGGGFEEFFGFGGGGGGGFG?F+BFGGGGGGDFGCFGGGFFGFGGGGGGGGGGGFGGGCECDF@FEGFGGEGGE@:BDCECEGG:DFGGC9EFFFFFF>C9BDEE4FGGDB>D9<>6=CGGF>FFFC<FFGF@+*33)::CA747(8C?7??@?@3949A@7=F64:4:(131(6)27<ABFF)42)).14-249>A>BA?>F))/(),(--
@M02352:288:000000000-CKWC8:1:1101:6118:4294 2:N:0:ATGCGCAG+GTAAGGAG
CATTCTTGCGAACGTACTCCCCAGGTGGGTCACTTATCACTTTCGCTTAGCCACTCAAACCGAAGTTCGAACAGCTAGTGACCATCGTTTACGGCGTGGACTACCGGGGTATCTAATCCCGTTCGCTCCCCACGCTTTCGTCCATCAGTGTCAATACATTGTTAGTGATCTGCCTTCGCAATTGGTATTCTATGTAATATCTATGCATTTCACCGCTACACTACATATTCTAACCACTTCACAATGATTCAAGATAACCAGTATCAAAGGCAATTTTACGG
+
GGGGFGGGEFDGGGGGGGGGGGFCGGGGGGGGGFGGGGGGGGGCFGGGCGGGGGCFCFFGGGGGGGGGGGGGGGGGGGGGGGGGGFGGGGGGGGDGEGGGGGGGFGEGDFGGFGFE;3DFCFEFCFFGGFGGGGCCEGGGGDGGGGCCCCFFGFGGGGGGGGG9EC99DCFGGGGGGGGF>7FFGEFGGFGDFCFFEFFFFFFF?4B7CFFD+;?EG>9@@FFFGGEFEFFFA==E@EFFFFF?AABAAAA<D24FB2F?B<))6<AAA?<F?BFAFAA?:
@M02352:288:000000000-CKWC8:1:1101:15438:4325 2:N:0:ATGCGCAG+GTAAGGAG
TAATCTTGCGACCGTACTCCCCAGGCGGAATGCTTAATCCGTTAGGTGTGACACCAACAAGCATGCTTGCTGACGTCTGGCATTCATCGTTTACGGTGTGGACTACCAGGGTATCTAATCCTGTTTGCTCCCCACACTTTCGTACCTCAGCGTCAGTATCGAGCCAGTGAGCCGCCTTCGCCACTGGTGTTCCTCCAAATATCTACGAATTTCACCTCTACACTTGGAATTCCACTCACCTCTCTCGAACTCTAGACTGATAGTTTTGGAGGAAGTTCCAG
+
EFGFGGGGGGEDEF;DFFGFF7FCCFGGGGGFGGGGFGG9FF<7BFFGGFGGGGGGGGGGGFFFGGGGGFGGGGGGGGGGGGGFFCGGGFGGGGGEGFGFG9FFGGDGGGGGFFGGF=FGGGGGGGGGGFFGGGF7BCFFGGFGG>EAFGGD>EEEFGGGGFFEGGGCCFCFGGGD?DCFFGGGGGDEF7*BC?F3>F+;F@++88)1;5):+@5;+=;@CF567+5FFFFFFF>?(6;;8<28?2?B:??FA>49>4:0<226<94<023((.)5=9<96
@M02352:288:000000000-CKWC8:1:1101:19102:4356 2:N:0:ATGCGCCG+GTAAGGAG
CAATCTTGCGATCGTACTCCCCAGGTGGCGTACTTAAAACTTTCGCTTATTCACTGAAACTCACAAACGACCAACCAGTGACCATTGCTCGTGGATTGCATTACCTGGGAGCCTAATCCCTCCCGCTCTCTCCGCAATCGTTCATCAGTCTAAGTCTATTACAATTAAGCCGCCCTCGATCGTCGTATGTTATCTACTAACTATCTATTCCATCGCTATACCACATATTCCAACCTCTTCATAATCCTTCAATAAAACCTGTATCATTGACAATCAGACA
+
@,<,,CF<<B+--@CE<,CF,FF,,669,+,68,EE,,,C<C<,88B:,,6,CFFE,,:,,,,,,:,C,+8++,,,B,:,6<6BE,9,A,,+,,,,:9:,9,,:C,,,9,8++4944,,,,9+++8+6+@,,:++3++@83=3,,6,+6,,,,,,3,,986,,,5,,7,,3+++*30303**5,*4,,,5,22*+**++16C=G*+41+,1+++-),)(9)+.01;<+)1++3)(((//)).973))1)4).71)+).5(,-5452)-).)6..920),.
@M02352:288:000000000-CKWC8:1:1101:21983:4374 2:N:0:ATGCGCAG+GTAAGGAG
CATTCTTGCGAACGTACTCCCCAGGTGGGTCACTTATCACTTTCGCTTAGCCACTCAAACCGAAGTTCGAACAGCTAGTGACCATCGTTTACGGCGTGGACTACCAGGGTATCTAATCCTGTTCGCTCCCCACGCTTTCGTCCATCAGTGTCAGTATATTATTAGTGATCTGCCTTCGCAATTGGTATTCTATGTAATATCTATGCATTTCACCGCTACACTACATATTCTAACTACTTAATAATAACTCAAGACAACCAGTATCAAAGGCAATTCTACAG
+
GGCFFGGGGGGCFEDFFG<EFG8CFF8DFEGGFEFGFFCFFGFFGGGF7CAFFFCGEFGFGF@C:?FFGFF87EGGFGGGGGGGGGGDEGGGGGGGEEGGGGGGGGGGGGGGGFEAFGG;9;<FFFGGGGGGGGG7CEGG8=>CAFGGEGCFGFEGGFGGGCGCGGGGGCGCFFCCGGD>BDGGGGG?FFFGFEFFFFFFFCFFCFAF8CFF@1-8*5>:@A;F4+1C7AC@+;C<3;39)6?EFF54>7A@EA:A;D>:?DA).:<).(.8(.*.9<A<)
@M02352:288:000000000-CKWC8:1:1101:11081:4408 2:N:0:ATGCGCAG+GTAAGGAG
TAATCTTGCGACCGTACTCCCCAGGCGGAATGCTTAATCCGTTAGGTGTGACACCAACAAGCATGCTTGCTGACGTCTGGCATTCATCGTTTACGGTGTGGACTACCAGGGTATCTAATCCTGTTTGCTCCCCACACTTTCGCACCTCAGCGTCAGTATCGAGCCAGTGAGCCGCCCTCGCCACTGGTGTTCCTCCGAATATCTACGAATTTCACCTCTACACTCGGAATTCCACTCACCTCTCTCGAACTCAAGACCAGGAGTTTAAGAAGCAGTTCCAG
+
GGGGGGGGGGDEEDCCFGGGGGGGCFGGGGGGFGGGGGE9FGGGGGGGGGGGGGGGGGFGFGGGGFCEGGGGGFFGCEC,CEFGGGFFGGGGGGFF4DCCGGGFGGGGGGGFGGGFFGC9EFGGGGGGGGFGGFE+>DFGGE6=EGGGGGCCEGDDCC;EBFF:BF7DGFFGE5CC*;C@;DGG66C<,=ADC*==9B)/01++.:><*2:CFA?4+.//6+/+27:<(0<F==2)2((8<B2:<7()33164:)9:?41(428?A2)66),((0-9)6<)
@M02352:288:000000000-CKWC8:1:1101:25124:4425 2:N:0:ATGCGCAG+GTAAGGAG
CATTCTTGCGAACGTACTCCCCAGGTGGCTTACTTAATGGTTTCCCTTGTATGCTCAGACTTATAGCCCAAACATCGAGTAAGCATCGTTTAGGGCGTGGACTACCAGGGTATCTAATCCTGTTCGCTCCCCACGCTCTCGTGCCTCAGCGCCACTCAATGTCTAGCCAGCTGCCTTCGCAATTGGTGTTCTATGACATATCTATGTATTTAACTGCTACATGTCACATTCCGTCAACCTCAACACAATTCACGCAATGCAGACTCAAAGGCAAGTCACCAG
+
<,<FFFGFFG++8@FCGFGGGFDCFF,,C@@8F,C,5C9FDFG,EEEFE,6CEC9FEEE<FFFDF9,B:FGGGCGF,CDC4CFGFGCBAAFDF,,9@FFEE<E@CF,:=?AFF9FF=D9E,,C,CE:CC8>@ECCF@++@CD,@+E@3+,6+6@+@,D8,@EFF9CGCCFFF,>CC7C*0*0*5,*@:D5BFGFE66*4;+:CAC6++=@,+++4*1>1>38=8B@C*:8B8)).,/)(/((6,.(67)647)(/4)()0)))(.3?B))((,.(06*58?.
@M02352:288:000000000-CKWC8:1:1101:11550:4462 2:N:0:ATGCGCAG+GTAAGGAG
TAACCTTGCGGCCGTACTCCCCAGGCGGTCAACTTATCGCGTTAGCTGCGCCACTAAGAGGTAACCCCCCCAACGGCTAGTTGACATCGTTTACGGCGTGGACTACCAGGGTATCTAATCCTGTTTGCTCCCCACGCTTTCGCACCCCAGTGTCAGTATTGGTCCAGGAAGTCGCCTTCTCCACTGGGGTTCCTCCAACTCTCTACGCATTTCACCGCTACATGTGGAATTCCACTTCCCTCTCCCATACTCTAGTGAGCCAGTTTTAAATGCAATTCCTT
+
GADGFGGGFC>FDGCFGFGGGGGGGFG@FCFCGGGGGGGGGG7BC9F9DCFG:BDFGFFGGGGGGGGGDDCCEFEEGEC8<FFGGGFFGGGGGGGCGGGGGGGFFFF<FCCG@EGDACCGFCFGF<DFCE6@CC7**@*>2;AEGC***=CGF@@>CBFG9F;9BF,B8FFGF5C3:<4*;+9CDF6*3=CDCCF0())2**00)95C5*57D4)987(,(16@G7<C27?@FFFD<)4().14(23:(,5))-./))1,,.1)).6))).<994)6)-.)
@M02352:288:000000000-CKWC8:1:1101:8850:4520 2:N:0:ATGCGTAG+GTAAGGAG
AATCTTGCGACCGTACTCCCCACGCGGAATGCTTAATCTGTTAGGTGTGTCACCGAACAGTATACTGCCCGACGACTGGCATTCATCGTTTACGGTGTGGACTACCAGGGTATCTAATCCTGTTTGCTCCCCACCCTTTCGTACCTCAGCGTTAGTATCGAGCCAGTGAGCCGCCTTCGACACCGGTGTTCCTCCCACAATCTCCGAATTTCTCTTCTACACTTGGAATTCCACTCAACTCCGCTGACTCCCAGACCGATCGTTTTTGGGGCAGTGCCCG
+
A@FCEG@FG7F7CFFFDFFEDG++@:F:FFD9<FEGGG,6EFF9FCEEFGGFEEF7CC7F?CF,5B6C6C@@FF+@FFGG,CA5<?,AFB+=,8@BFFEEFGG8A,,B:7?,5FBF,,7@=A?<FFA;,@ECFE7C6D?G6D6EBG+,@8C++**@9,,:**@B:::?C,,?E7**1*/)24***/3*=*;:?880A)*)*9D)/0)*5:C:*6*<9:):83@**)*)196**6-4((.)))((((-()...,2)(()(,--4:(((-((4((),0).4(
@M02352:288:000000000-CKWC8:1:1101:23775:4549 2:N:0:ATGCGCAG+GTAAGGAG
TAATCTTGCGACCGTACTCCCCAGGCGGAATGCTTAATCCGTTAGGTGTGTCACCGAACAGTATACTGCCCGACGACTGGCATTCATCGTTTACGGTGTGGACTACCAGGGTATCTAATCCTGTTTGCTCCCCACACTTTCGTACCTCAGCGTCAGTATCGAGCCAGTGAGCCGCCTTCGCCACTGGGGTTCCTCCAAATATCTACGAATTTCACCTCTACACTTGGAATTCCACTCACCTCCCTCGAACTCTAGACTGATAGTTTTGGAGGCAGTTCAAG
+
GFGFFFGGFGDGCF;<BDEGGGGGGGGGGGGGGGGGFGGGGFFGGGGGGGGFGFGGGGGGGFGGGGGGGGGGGGGGGGDGFFFGGFFGG@C@FGGGCGFGGAFGGGGFGGCDGGGGGFFFGFGAFBFFGGGGGGGEGFGAAEGGGGGGGEFGGGEGGGG9*3*@5:>249>FGGG:5790)8E5FG,*3/*;>?F3=A4*3+1398>*;C>:+;?*0A2><BF?C>4C<?FFFF<).(,48((,.8>:0<B4<<)0)6@7AFF<2<A0;B1::15,92-)-
@M02352:288:000000000-CKWC8:1:1101:12822:4550 2:N:0:ATGCGCAG+GTAAGGAG
CATTCTTGCGAACGTACTCCCCAGGTGGGTCACTTATAACTTTCGCTTAGCCACTGAAACCGAAAACCGAACAGCTAGAGACTATCGTTTGCGGCGTGGACTACCAGGGAGTCTAATCCTGTCTCCGCCCCACGCATTCGTCCCTCAGTGGCAGTATATTATTAGTAATCGGCCTTCGCTATTGTGATTTTCTGTAAGATCTATGCATTTCACCGCTACACTACGTGGCCTAACTCCTCGATCATCACTCTAGACAACCAGTATCAACGTCAAGTCTACAA
+
A<,,,<E<,@+6@@FA<CFGF,@7C@6C@+CEFCFF<,,C<,668,B7,C9,CC@,C,,,,8@+++4B+7+6@,C<FC,,5C,AF<@=8=+,+@++@C++4,:4E5B+B+++3A3CFF9,,3,,,C+@638+5++5++3>@88*,@F77,,@@:3,,,7@DFE2,,,55D*1**2?FC*)/*,,4,4,1+3+371)7+++27+:.++;@+1:>F@3*80=1+66**.*,00)074)).(-(,(,)).,6<)-)-)14(>:(65)6.5,-4(-(.*.*)6))
@M02352:288:000000000-CKWC8:1:1101:23793:4551 2:N:0:ATGCGCAG+GTAAGGAG
TAATCTTGCGACCGTACTCCCCACGCGGAATGCTTAATCCGTTAGGTGTGTCACCGAACAGTATACTGCCCGACGACTGGCATTCATCGTTTACGGTGTGGACTACCAGGGTATCTAATCCTGTTTGCTCCCCACACTTTCGTACCTCCGCGTCAGTATCGAGCCAGTGAGCCGCCTTCGCCACTAGTTTTCCTCCAAATATCTACGAATTTCACCTCTACACTTGGAATTCCACTCACCTCTCTCGAACTCTTGACTGATAGTTTTTGAGGCAGTTCAAG
+
FADFDFGFFG7F:@FFEGEFC@F++@:FFGGFFGFGGFA9BFFEFGFFF@FCFFCFEEFFGGGGD?F9CCFF=@:CCCCFGGGGGGGGGGEGGFGGGGG@=EEGDFGGGGGGCG9@;C<A,=F=FGGGGGG7:FECE@9938@DFGFF,B>E>5:*>,754>DE*?,>CCC88CDCCDF48/3=*+3+1<7+*)+/3;AF=@=7?6)2;=);CF4=6)4<4@??FGFG)09F*8-411(38?DB)51:066>)))*.66)-6656<)--282(-58F:)5.
@M02352:288:000000000-CKWC8:1:1101:14254:4555 2:N:0:ATGCGCAG+GTAAGGAG
CATTCTTGCGAACGTACTCCCCAGGTGGGTCACTTATCACTTTCGCTTAGCCACTCAAACCGAAGTTCGAACAGCTAGTGACCATCGTTTACGGCGTGGACTACCAGGGTATCTAATCCTGTTCGCTCCCCACGCTTTCGTCCATCAGTGTCAGTTGATTATTAGTGATTTGCCTTCGCACTTGGTATTCTTTGTAATATCTATGCATTTCACCGCTACACTAACTATTCTAACCCCTTCATAATAACTTAATACAACCAGTACAAAAGCCCATTTTAC
+
GDCDFFGGGEEGDEFGGGGGGGFGFGFGFCF8FGGGFGFFGGGGGGGGGGGGGGCGGGGGGGGGDFFFEG?A7FG?ECFFGFGGGGDGG<FG:CC:FC+CB@FGGFGE7FFFGGGDEFE?DFEGG@BFEGE8F:FFCDF>D=CC9BC7CFGF9EFC9=C;ECFG9FFG,,7,@EDGGF55*;:?;CEFEF:+=*=<AC9:FGFG40B@DC88B*9>*:133A5)*:67):77AF0(62(8<)9<C)<..))/))1*,2;:0<A))641?0((,1/4/67
@M02352:288:000000000-CKWC8:1:1101:18103:4594 2:N:0:ATGCGCAG+GTAAGGAG
CATTCTTGCGAACGTACTCCCCAGGTGGGTCACTTATCACTTTCGCTTAGCCACTCAAACCGAAGTTCGAACAGCTAGTGACCATCGTTTACGGCGTGGACTACCAGGGTATCTAATCCTGTTCGCTCCCCACGCTTTCGTCCATCAGTGTCAGTATATTATTAGTAATCTGCCTTCGCAATTGGTATTCTATGTAATATCTATGCATTTCACCGCTACACTACATATTCTAACTACTTCATAATAACTCAAGACAACCAGTATCAAAGGAAATTCTACAG
+
GFGGFGGGGGGGECDGFGGGGGGGGGGGGGFGGGGDFEGGGGGGGGGGGGGGG8EFFGGGGGGFGGGFGDGGGGGGF9FFGGGDFFF,FFFD@CGGGGGGGAEFGFGDGGGGGGGGGGGGGGGGGG:EGFEFEECFGGGGGGGGDG6FGGGGGGGFCFGGFFGGFFCEGF>EFGGCCG>DEGGGGGGGFGGGGEFEEA@C++15@FFF8EBGGF2?D>@=86;FGF?F3;A83=3.64?EE?EEE?EFEFE1@<@FFDB??F)4<<<4<(((546:85<>.
@M02352:288:000000000-CKWC8:1:1101:5373:4615 2:N:0:ATGCGCAG+GTAAGGAG
TAATCTTGCGACCGTACTCCCCAGGCGGGAAGCTTAATGCGTTAACTGCGCCACCAAGTTGTAAACAACCTGACGGCTAGCTTCCATCGTTTACGGCGTGGACTACCAGGGTATCTAATCCTGTTTGCTCCCCACGCTTTCGCACCTCAGCGTCAGTATTGGGCCAGAGCGTCGCCTTCGCCACTGGTGTTCCTCCAGATATCTACGCATTTCACCGCTACACCTGGAATTCCACTCTCCTCTACCATACTCTATACTTTCAGTATCGACTGAAGTTCCAA
+
F,F,CFF<A@7FG>@F7@FEGDGDDGGGGG7FE<EFGGCFGGGGGGGGGDGGG:F<=CFFFGGFGFGGGGGGGGGGGEG@FDFFFDFF7DFGFGDCC@FGG>,CFFD,<FFGFC99;,CF9@FEGF8C;>F+>CFC@EE8@CEGGGGG,>CGEGG5DCEC9@CDFEC,2,*11*:CD3C>DG5CFGFC*=CGC<CDFFBF?>@7)153/:)**16**<>;6F:@GDBG?FF=9/<AFFBFF7)4)6:421:766)*..=))))).))-14(,))15B9<2-
@M02352:288:000000000-CKWC8:1:1101:5369:4636 2:N:0:ATGCGCAG+CTAAGGAG
TAATCTTGCGACCGTACTCCCCAGGCGGGATACTTATTGCGTTAGCTTCGCTACCAAGTTGTCAAGTCCCCCAACACTTACTACACTTCTTTTCCGCCTGGGACTACCGGGTATTCTATTCCTGTTTCCTCCCCCGCTTTTCGTCCATTGGCGTCATTTTATCCTTAGTAGTCGTCCTTCGCAATCGTTTTTCTGTATATATTTACGGCTTTCCCCCCCTACACTGACATTTCCCTCTCCTTCCCCATTACCTAATTTAGCTAGTTCCCATGACATTACA
+
FF@<FGGGGG7FGGGGGGGGGGGGGGGG+@+,CEFG9,CFFGGG:FGGFG,,?F,:CEFA,C,CF,B?<F<+C+B<+,5,,<,,,9,9,,CF5A,C+44+B+<,4<F<+++++,,,3,,3,,8?CFF9@3DFEF+3++5D3,+,@E*?5,,,*11*,,,2,,,6,,,,,7?,?*/2*:8+)/*/9,:A**A:6<+))3+++++1)+)*/*:D++);*)-(4>:;72)*.*9*=*).(((.-9)((((())))-..0))*).)-)))).,.).),*)*).)
@M02352:288:000000000-CKWC8:1:1101:5388:4645 2:N:0:ATGCGCAG+GTAAGGAG
CACCCTTGCCACCGTACTCCCCAGGCGGAATACTTAATGCTTTCACTTGGCCACCAACTTTTTAACAACCTGACGTATAGCTTCTATTGTTCACGGTGTGCACTACCATGGTATCTTATTCTGTTTTCTCCCCACTTTCTCGCATCTGTGTCCCATGATTTTCACATAGATTCCCCTGCCACACTCGTTTTCCTTCAGTTCTCTACCTATTCCAGCCCCACACCTGGTTCTCCACTCCCCTATCTCACTCCATACCATCACTGTCCAGTGCAATTTTCCAG
+
9D,,,:CE@,-;C7FFGGFEFEFCC,6@+@,,;EEFFDED@FG,,BF<,,C@8FA6C,CC,,,6,C:,C,,6=6,69C,5,C,,9,,,5E<,,5,84A=,,,:<,4,,,:,:,,C9,,5,,C,A,,,,,9CEFEF8,@,>,4=8+6,+,737,6,3,,33,,,7,,,7@<D,,2++++60*2,++,+@D7C++33*8++512++3++*+7+++1*;**/::9<?D*)**+*14+805(-(((0*098*1),)9.(2)))))))/)/)))))).)*.+)/))
@M02352:288:000000000-CKWC8:1:1101:11026:4659 2:N:0:ATGCGCAG+GTAAGGAG
CATTCTTGCGAACGTACTCCCCAGGTGGTTTACTTATCGGTTTCCCTTGGACACTCAACTCTAAGAGCCGAATATCGAGTAAACATCGTTTAGGGCGTGGACTACCAGGGTATCTAATCCTGTTCGCTCCCCACGCTTTCGTGCCTCAGTGTCAATACAGGGCCAGTATGCTGCCTTCGCAATCGGTGTTCTATGGCATATCTACGCATTTCACCGCTACATGCCACATTCCGCATACCTCAACCTGATTCAAGACAAGCAGTATCAAAGGCAGTTCCACA
+
GFGFGGGGGGGGC@FGGGGGGGGGGGGGGGGGGGGGGGGGGGGGGGGGGGFGGGFGFGGGGGGGGFGGGGGCFGGGGGFFGGGGGFGGGGGGGGGGGGG>CFFGGGGGGGFGGGGG9EGFGCFFGFGEGGGGGGGGGGGGGGFGGGGGFG8DEGAFGGFACCEBEFFGGAA;DFGDFGFDACEG>EG5EEEFGFFEDFFDCGF7=>6*:E8+1+58=>B936?A*2);@FFFFE>D1<@))6;?F?70<4:><><F08>:<3:).69AAB001305/:BF2
@M02352:288:000000000-CKWC8:1:1101:12593:4686 2:N:0:ATGCGCAG+GTAAGGAG
CATTCTTGCGAACGTACTCCCCAGGTGGGTCACTTATCACTTTCGCTTAGCCACTCAAACCGAAGTCCGAACAGCTAGTGACCATCGTTTACGGCGTGGACTACCAGGGTATCTAATCCTGTTCGCTCCCCACGCTTTCGTCCATCAGTGTCAGTATATTATTAGTAATCTGCCTTCGCAATTGGTATTCTATGTAATATCTATGCATTTCACAGCTACACTAAATATTCTAACTACTTCATAATAACTCAAGACAACCAGTATCAAAGGCAATTCTACAA
+
GFGAFFGGGGCEG7FCGEFGGGGGGGGGGGG8FEGC9FFGGGGGDFGGG9FEEGAGGGDGGGG>FBFGGGGGCGFGGGGGGGGGGFGGEGGGGEGGGDCGFFGGGGGGDGGGDBFFFAFC,EFFCECDGGGFGEGDGFFGGGC6DFFGGGGFGACCG9@FAGGGAF9CFCG9,,7<C579BGC,9F9FEEG7CEFF?A6=BD6BC8FCFG>7>+0)51>=;+/)0;6DCFFF6AC<)477??CF367=)433@43)8;><?).4<>)6<<<F0(*)9<4))
@M02352:288:000000000-CKWC8:1:1101:12576:4691 2:N:0:ATGCGCAG+GTAAGGAG
CATTCTTGCGAACGTACTCCCCAGGTGGGTCACTTATCACTTTCGCTTAGCCACTCAAACCGAAGTCCGAACAGCTAGTGACCATCGTTTACGGCGTGGACTACCAGGGTATCTAATCCTGTTCGCTCCCCACGCTTTCGTCCATCAGTTTCAGTATATTATTAGTAATCTGCCTTCGCAATTGGTATTCTATGTAATATCTATTCATTTCACCGCCACACTACCTATTCTAACTCCTTCATTATAACTCAAGACCACCAGTACCAAAGGCAATTCTACAA
+
FFGGGGG9FF@FGG<EFDFFGGFEFFGFGFGGGGFC9CFGGGGFDEGGGGGDEFFGGGGGGEFE7?,E7:FDEGGFEFEEGCEFGGGFGGGGG7F7=:FDFEFGGGGCCFFFDEFGGGFGGFFGC@:=+DE,3:F=@?9CBCCEFFGGA,@C,,@EC;FCABB@;@,>@FGFFCGGF*9**3>F9CFFDFFDC6=E4:=B8C8C*+=DFG++2?25?5430;5)**)+188AFFF))7)/7))/<)9C)43.8)()((04(44))).(4:?1((1.*))6)
@M02352:288:000000000-CKWC8:1:1101:26687:4766 2:N:0:ATGCGCAG+GTAAGGAG
CAATCTTGCGACCGTACTCCCCAGGTGGATTACTTATCACTTTCGCTTAGACACTGACTGTATATCGCCAATATCGAGTAATCATCGTTTACGGCGTGGACTACCAGGGTATCTAATCCTGTTCGCTCCCCACGCTTTCGTGCCTCAGCGTCAGTATCAGTTTAGTAAGCTGCCTTCGCTATCGGTGTTCTGTGTAATATCTAAGCATTTCACAGCTACACTACACATTCCGCCTACTCCAACAGCACTCAAGCATATCAGTATCAATGGCAGTTTCGAGG
+
E<@FAEGEFEDGDGGFD,CF<F@,,C;CF6,,6CFFGGGGGD<E,BFDFF9@FGFFE,<@@@CFDG77F,>,EE9,D<FGA<ECF,EFGGFGG@C7+4@@D<FC<F8CEEFFGGFGGCFGGGGG:C:8B++=::=F=DA8,+6@DFGC8+@CEEEFE=B,,@@E,@9,77E,>,;FDC>5*9:**4*1=FF7B@F4811++=B:CABCGGFCC+*2<+/46+.;D*=D<:AFE)6((..()..((/,6::<4<)(*.)96<94)64)-<(.((.9)*(4((
@M02352:288:000000000-CKWC8:1:1101:16530:4817 2:N:0:ATGCGCAC+GTAAGGGG
CAATCTTGCGAACGTACTCCCCAGGCGGAATGCTTATCACTTTCGCTTGGCCACCCAACATTCAAGATCCCGGACACTTAGATTCCTTCGTTTCGGGCTGGGCTTACCAGGTTACTTAATCCTTTTCCTCCCCACCGCTTTGGTCCACCACCGTAGGTATAAAGCTGGTCTGCTGCCTTCCCCATCGTGGTTCTCCGAATTATCTATGCATTCCACCGCTCCACTAGATATTCCCCCAACTCCACTCTAATTCAAGACAACCAGTCTCAAAGCCATTCCTA
+
GGGGGGGGGGF+@:@FGGFGGGGGG8FE+CF,EFGG,,6C,CF<F,C,,8,C,CE,D,?F,C<,E,,,,CFG7:+@,,,,,,,:F,,,5+BF7?+C+++8=+,,,8B,,BF5854,,C,4@,,,CF9,,,@FGC+@+3=E+,,,@@,+,,+++,+++373,,,7,,,,@,,3@7*49CF**4,4;,=:;*4:BB+*()0*)1+496++++313@3B@).((05);*/;)+13;=)(,,(4:2,)3<(.6)).-6-*)4)((4((.)-)))-6,8@AB2<4)
@M02352:288:000000000-CKWC8:1:1101:16551:4823 2:N:0:ATGCGCAG+GTAAGGAG
CATTCTTGCGAACGTACTCCCCAGGTGGGTCACTTATCACTTTCGCTTAGCCACTCAAACCGAAGTCCGAACAGCTAGTATCCATCGTTTACGGCGTGGACTACCAGGGTATCTAATCCTGTTCGCTCCCCACGCTTTCGTCCATCAGCGTCAATATATTGTTAGTACTCTGCCTTCGCAATTGGTATTCTAAGTAATATCTATGCATTTCACCGCTACACTACTTATTCTAAATACTTCACAATAATTCAAGACAACCAGTATCAATGGCAATTCTAAAG
+
FFEGGGGGGGCFF7C<FG@DAFFEFCFFC@FFGGGGGCEEGGGGGGGGGGGGGGFFGEGGDGECFFFFGDEGGGGFGGGGFGGGGFGGGGGGGFGGGGGGGGCGF==FEFFFGGGFGGGFDEFFGGGGGFCBF>FEDGGGEEEEFGD??BEGGGGAEAFFGFFECFFGGGGGDGGGGFG>*;F97:2DE,;++1:*7B@CCGFGC=C7FGCG>F<AEEFEFF@AC7<>9FFF67<?@E?EFFFE);4C)64657:FFFF?:<B22<2>>20:)579=4).)
@M02352:288:000000000-CKWC8:1:1101:14500:4851 2:N:0:ATGCGCAG+GTAAGGAG
TAATCTTGCGACCGTACTCCCCAGGCGGAATGCTTAATCCGTTAGGTGTGACACCAACAAGCATGCTTGCTGACGTCTGGCATTCATCGTTTACGGCGTGGACTACCAGGGTATCTAATCCTGTTTGCTCCCCACGCTTTCGCACCTCAGCGTCAGTATCGCGCCGGTGAGCCGCCTTCGCCACTGGTGTTCCTCCGAATATCTACGAATTTCACCTCTACACTCGGACTTCCCCTCACCTCTCTCGAACTCAAGACTAGCAGTTTTAGAGGCCGTTCCA
+
GGGGGGGGGGGGGC8CEGGGFGGGFGGGGDG8AFFFFDGGEGGGFGGGGGGGGFGDGGG8FDFGEFGGFGGGGGGFGGGGGGFFGGGGGGGGGGGGGGGGGGFGGGGGGGDFGFFFGGGGDFFDCA@FGCFFC>FGGGEGFGDGGG8=,DC*CE*3@FC,C**1B>FGB*6BF=DD5DG3;CC:*3233=8C>CF8(:8C@GF7-*7<DGFFG*)9<@<))/4/95,7(09*1)381(44,48?24().316.7)*.4*(..2<5<64?0>(((7-<(.:
@M02352:288:000000000-CKWC8:1:1101:21654:4853 2:N:0:ATGCGCAG+GTAAGGAG
TAATCTTGCGACCGTACTCCCCAGGCGGAATGCTTAATCCGTTAGGTGTGTCACCGAATAGCATGCTACCCGACGACTGGCATTCATCGTTTACGCTGTGGACTACCAGGGGATCTAATCCTGTTTGCTCCCCACACTTTCGCACCTCAGCGTCAGTATCGAGCCAGTGAGCCGCCTTCGCCACTGTTGTTCCTCCGAATATCTACGAATTTCACCCCTACACTCGGAATTCCACTCACCCCTCTCGACCTCAAAACCAGGCGTTTAAGAGGCAGTTCCAG
+
<DGEC9FGDFCG>@BCGGGFCFECCGGGGDGDFGGGE9CFGGGGDCGGGDFGDGEFGGGGGFG9<E<FG88=>FC7CBF8F?<,EAEFGFFF7EB+B?BE8FE9=4,AECF++@FE=AC9E,5DFGDGGGF7FFF7BDFFGGGGGB8CFFCCEGE8;7=,@@DC5F,249ECF5DCC9464*/AF6+30C87>?F31)0>F>C7)8FDD5;7+36=*<B??::6D563(<)0=B4)23:1((-243-)(-,.2).944520,(404(642,(((748.)..
@M02352:288:000000000-CKWC8:1:1101:25159:4905 2:N:0:ATGCGCAG+GTAAGGAG
TAATCTTGCCACCGTACTCCCCAGGTGGAATGCTTAATCCGTTAGCTTTGACACCAACAAGCATGCTTGCTGACGTCTTCCATTCATCGTTTACGGTGTGGACCACCAGTGTATCTCATTCTTTTTGCTCCCCTCTCTTTCGCACCCCAGCGTCAGTATCTACACACTCATCCTCTTGTGCTACTTGTTCTGCTCCACATCTCTACCTTTTCCCCCCACAACCCCTCAATTCCATTTCCACACCTCCATCTACACCACAGGATTTCAACATGCATGTACTT
+
,<6;,CEDF,--6+FEGGGGGGFF,,;CD9F,CCF@@CCF+CEB@,E,@E,CCC66C@6,,,9<,AE<:<<FG8,B7F7,6EFBEAE,AF?F7,,64AF:B,F,A<,,,B,C5CF,,954949AE?+C;EEAF<+,4@;=,68++++=+>,1++3+@;,,3,,,6,+3,>,7>,+++++*++,7:,7@<,3+5*3>)*3*3;=9*++*+59+4*:4**((0?()**-/):BF+1)1)7?))/(/(4(())/)))(2(,)(((/)))11))(,))*)*))).
@M02352:288:000000000-CKWC8:1:1101:5027:5006 2:N:0:ATGCGCAG+GTAAGGAG
CATTCTTGCGAACGTACTCCCCAGGTGGGTCACTTATCCCTTTCGCTTAGCCACTCAACCCGAAGTTCGAACAGCTAGTGACCATCGTTTACGGCGTGGACTACCAGGGTATCTAATCCTGTTCGCTCCCCACGCTTTCGTCCATCAGTGTCAGTATATTATTAGTAATCTCCCTTCGCAATTGGTATTCTATGTAATATCTATGCATTTCACCGCTACACTACTTATCCTAACTACTTCATATTAACTCAAGACAACAAGTATCAAAGGCAATTCTACA
+
,,<BFFFCCB::@@FFGGGF8C,,:C6,7@@FFFGDAA,CFGGFC@FG,:::CCCC@,,6B86+@4C9:9EC+,C<?,<,EFFCGFGGCFD?:7CGFC7+9=FF,<=7B<BBAEC,C,9EEFGF:=+8B8EFF7++@+,6DEECCF,=<,3@>,3,@DG9ACEF,37,3;B,@:7C5*<947FCCF7=D2D9@9A*8FCC:CC@4A>CFG6=C*94::><@C(9+:.+)+3+3.693>))19)).9.;)4;(7=8?21)(4<2)).-4:(.(42*)1)-)
@M02352:288:000000000-CKWC8:1:1101:12344:5057 2:N:0:ATGCGCAG+GTAAGGAG
CATTCTTGCGAACGTACTCCCCAGGTGGGTTACTTATCACTTTCGCTTAGCCACTCAGACCGAAGTCCGAACAGCTAGTAACCATCGTTTACGGCGTGGACTACCAGGGTATCTCATCCTGTTCGCTCCCCACGCTTTCGTCCATCAGTGTCAGTTGATTATTAGTAATCTGCCTTCGCACTTGGTATTCTATGTAATATCTATGCATTTCACCGCTACACTACATATTCTAACTACTTCATAATAACTCAAGATAACCAGTATACAATGCAATGCAACAG
+
GGGGGGFGGGDDFE@FGFEEECCCFGGFCGGFGFGFGGGGFGDFEGGGG9FFFFFCGGGGF@FF@DFGGDGGDFCCFCFGGGGGGGED8FFGGGGCG7FEG9<EFFFGDGC8C<,@@EFGAFF9F7>FGFGFF>@+@=EBD?6A;EF7C;:;,2@;D9FEF99E,E;EG9ABF?DGGGD>*3,5C?=@FGGFF?FECA8C++:B4=1BFF>CFF;:*)6)/+/6FGC><13+:=<).)9)9?576)9<2).,)-46<2?7())))-.))),).4*(*),2(
@M02352:288:000000000-CKWC8:1:1101:20115:5062 2:N:0:ATGCGCAG+GTAAGGAG
TAATCTTGCGACCGTACTCCCCAGGCGGAATGCTTAATCCGTTAGGTGTGTCACCGAATAGCATGCTACCCGACGACTGGCATTCATCGTTTACGGTGTGGACTACCAGGGTATCTAATCCTGTTTGCTCCCCACACTTTCGCACCTCAGCGTCAGTATCGAGCCAGTGAGCCGCCTTCGCCACTGGTGTTCCTCCGAATATCTACGACTTTCACCTCTACACTCGGAATTCCACTCACCTCTCCCGAACTCTAAACTGATAGTTTTGTAGGCAGTTCAAG
+
DFFGGGGCCGDGGEFFGGFFGGGGGGDECFGFFGGGGGGGGGGGGGCFGEFGGGGGGGGCFGGFECGFGGGGGGGGGGGGGGGGGGGGGGEFGGGGEEEGGGGGEFDGGGEFFGGFGGGCGGGGGGGGGG8DFGGGGGGGEGGGG@C9EGDCCEGEE9@AB@BG57DFFFGFFGGDDDDFEGGDG6EGGC=CCCF@@:3CFCACEF3C)2=CG65608>ABF:=CC?G(>@FF=<<?8::2()((.34(,3<B<47449>).)).65,())4<)8,=6.64
@M02352:288:000000000-CKWC8:1:1101:23671:5090 2:N:0:ATGCGCAG+GTAAGGAG
TAATCTTGCGACCGTACTCCCCAGGCGGAATGCTTAATCCGTTAGGTGTGACACCAACAAGCATGCTTGCTGACGTCTGGCATTCATCGTTTACGGTGTGGACTACCAGGGTATCTAATCCTGTTTGCTCCCCACACTTTCGCACCTCAGCGTCAGTAACGAGCCAGTGAGCCGCCTTCGCCACTGGTGTTACTCCGAATATCTACGAATTTCACCCCTACACTCGCAATTCCACTAACCTCCCACGTACTCAAACCCAGGAGTTTACAAGGCAGTTACAG
+
G9FFFFGDGF7FGFCFEEGGGGGFGG@FC:DEFFGFGEFGGGGGC@FF@@FGFG7FGGGGG8E<,AFFGG9CC,=FC<FFGGFDF,,:FAFGFGEGDCFDGGG9?EFDFGGG8<==4CB8E,CFFEFEFC8FCFGEECFC>====C,6@FCGG>C8<;,@+:85:7@:,@DGGGDDCGC9*/;CC68,,=E+=>+7(5595+:+.8575*8C7A<F*2(,0=@+;C(11;FF=*))((,.4.(((((,4<:))()*(-0((-4.0)6<9:<:6?3,9)42)
@M02352:288:000000000-CKWC8:1:1101:20318:5189 2:N:0:ATGCGCAG+GTAAGGAG
CATTCTTGCGAACGTACTCCCCAGGTGGGTCACTTATCACTTTCGCTTAGCCACTCAAACCGAAGTTCGAACAGCTAGTGACCATCGTTTACGGCGTGGACTACCAGGGTATCTAATCCTGTTCGCTCCCCACGCTTTCGTCCATCAGTGTCAATATATTGTTAGTAATCTGCCTTCGCAATTGGTATTCTATGTAATATCTATGCATTTCACCGCTACACTACATATTCTAACTACTTCACAATAATTCAAGATAACCAGTATCAAAGGCAATGTTACGG
+
GFE9<FGFGG>@::@F8FFGGCFCFGDEGGDCGFGFGGGGGGGGCEGGGDGGGGGGGGGGFGDGGFFGCFGGGGFFGGGGGGFGGGGFFGGGEEC=FGGEFGDCCFFGDFDEAFEGFEFFDFACBC@F>838FEGFEGDEGG8=;;@?<EGDFFGGC,@CFGFFGG9@EFFGCEC7;CD597DE>FCFF,D+BEFEC>C+=B8:?A>FCEFGGF@>EAF3@=8AGD);7:FC6;>C3;94?4).7@7??)7?C8<ACEF?099.)65AF7<F<?*.=<>?6
@M02352:288:000000000-CKWC8:1:1101:25417:5191 2:N:0:ATGCGCAG+GTAAGGAG
CATTCTTGCGAACGTACTCCCCAGGTGGGTCACTTATCACTTTCGCTTAGCCACTCAAACCGAAGTCCGAACAGCTAGTGACCATCGTTTACGGCGTGGACTACCAGGGTATCTAATCCTGTTCGCTCCCCACGCTTTCGTCCATCAGTGTCAGTATATTATTAGTAATCTGCCTTCGCAATTGGTATTCTATGTAATATCTATGCATTTCACCGCTACACTACATATTCTAACTACTTCATAATAACTCAAGCCAACCCGTATCAAAGCCACTTCTACAG
+
FFGGGFFGGG7BF:DEGGEFDFFFFGGFGGGGGGGGCFCGFGGGGGDFGGGGGGAFFGGFGGGGE=ECFGGGGGGGEGFGDG,BFGFFGGGFEFG7>C@@FGEFGGGGG8FF<EEFDF9FFGCGGG7DE@EEFGGDGGGGGCE8;FEGFGGAFGGEGGGGGGGGGGCFFFGDF,*?>7DBAGGGFEFF7ECFGCFEEFFG6CBGEABCFGFG7F@D5?>@;8@8773CCF67@AEE))19CCE?E<?<C93;<)()3:)(-4>1:A<>A((3(,9<FF<<)
@M02352:288:000000000-CKWC8:1:1101:4662:5196 2:N:0:ATGCGCAG+GTAAGGAG
CAGTCTTGCGACCGTACTCCCCAGGTGGGATACTTATCACTTTCGCTTAGTCACTGAGTCGAAACCCAACAACTAGTATCCATCGTTTACGGCGTGGACTACCAGGGTCTCTAATCCTGTTCGCTCCCCACGCTTTCGTCCATGAGCGTCAGTATATACGTAGTAGACTGCCTTCGCAATCGGTATTGTAAGTAATATCTATGCATTTCACCGCTACACTACTTATTCTATCTACTTCTGTATAACTCAAGTCAACCAGTATACAAGGCATTTCCATCGTT
+
GGGGGGGGGC@7F7CFGGGGDEGGGGDFEFG@FGGGFC,C<FFCFGGGGGCGGG,ECEFGCEGDG8BGGGFFFFG,CEC,EGGGGGGGGFG7+>BF7FFCFE,A??:B,BE9FADF,EFFFGGEGG:DE=BFFBCFDGD888:EGGG7ECCECEGGFGADEG7BCF9EDBFFGG>FC775AC*:**5,1=C8BC+8*1=+=@F7CF>:+,1**.3AEF19(;4;;:CD3@6+:@<3;;)975./5663>?B4)-)*((.-))))-5)((,).-6F:@42:4
@M02352:288:000000000-CKWC8:1:1101:25436:5199 2:N:0:ATGCGCAG+GTAAGGAG
CATTCTTGCGAACGTACTCCCCAGGTGGGTCACTTATCAATTTCTCTTAGCCACTCAAACCGAAGTTCGAACAGCTAGTGACCATCGTTTACGGCGTGGACTACCAGGGTATCTAATCCTGTTCGCTCCCCACGCTTTCGTCCATCAGTGTCAGTATATTATTAGTAATCTGCCTTCGCAATTGGTATTCTATGTAATATCTATGCATTTCACCGCTACACTACATATTCTAACTACTTCATAATAACTCAAGACAACCAGTATCAACGTCAATTCTACAA
+
F,FDDFGGGGDEGF@CFGFGGGG>DGGFG:EFGGGGGGG<EFF@,EFGGFDFG@FGGGGGGFFG7F,9@FEGEFGGFGF5EFFFFGGGGFFGCGGGCEGGGGGGFFGEGGGFGGGEDGG94AE9@ECE+@EFGEGGGGGGGG8CGG9=C=:2>7;<C;CF;;DFFG;DGCC,>9CFDCCABD797EE7EG79CAEF4+==BDFG4ACGG:FF74(:EDFF@ABFFC<FECFAF=643)9?EC?C3?).6;3@@@@;3==@0>7.))60(,,4026.*6<A)
@M02352:288:000000000-CKWC8:1:1101:6912:5216 2:N:0:ATGCGCAG+GTAAGGAG
CATTCTTGCGAACGTACTCCCCACTTGGGTCACTTATCACTTTCGCTTAGCCACTCAAACCGACGTTCGAACAGCTAGTCACCATCGTTTACGGCGTGGACTACCAGGGGATCTAATCCTGTTCGCTCCCCACGCTTTCTTCCATCAGTGTCAGTATATTATTAGTGATTTGCCTTCGCAATTGGTATTCTATGTAATATCTATGCATTTCACCGCTACACTACATATTCTCACAACTTCATAAGAACTAAAGACAACCCGTATCAACGCCCATTTTACC
+
66;6C@FCF7@CEGFG@FGGGGG:CFE8,B<,;EF,@CEDGGDGDCEB,:<FGGF@AFGFGCG+7@F,86,C+<<,5FF,C<E<,B:FFGGG7+>7FECGFG=EFFG7@++?<,9>BFGFFFF,>83@6DC,8+@=8DC,5,,3,,,+7,@,,;D:E;C,EFGF,F;,7,73@A+8C7**33,,*2222,<+981/0+1=+++4*4+1+1+2=A9AC>;7365)*;3@6A+7+1))(./))16)))7()76)))()(4)(((-8:)-(((-(-1*)142<
@M02352:288:000000000-CKWC8:1:1101:25643:5224 2:N:0:ATGCGCAG+CTAAGGAG
CACCGTTGCCGACGTACTCCCCAGGTGGGATACTTATCACTTTCGCTTAGCCACTTACAGTGTAGCTCGAACAGCGAGTAATCATCGTTTACTGCGTGGACTACCAGGGTATCTAATCCTGTTTGATACCCACACTTTCGAGCATCAGTGTCAGTAGCATTTTAGTAAGCTGCCTTCGCAATCGGAGTTCTTCGTGATCTCTATGCATTTCACCGCTACACCACGTATTCTTACTACTTCAACTTAACTCAAGACACCCAGTATCACCGGCAATTCTACGG
+
GG,6,CFGG9++@F@DFGGGGGG7FFFG+,,CFGGFE,,<<FFGEGDG,CFG,:9,C6,,<,6C<,,C:FDFD=<+8@F<,,CFFFGGF7DF,C5CFGE@FFGG,8=FGGF8FGGGGAFGGGG,A,5,@8EFG=FFGGGG+,+@FFFGGGGGFCE,3,,,,3C9DF9>,,3DFGGGCF>DBG6:***@?FF++:?-44++42B7:8BG9,=CEFFFGFBF26(?*/5:(:++++.9?7).)./)))17?>3=E3@F(,>;DB>4AA)((((-(4*)944-,
@M02352:288:000000000-CKWC8:1:1101:6314:5252 2:N:0:ATGCGCAG+GTAAGGAG
TAATCTTGCGACCGTACTCCCCAGGCGGAATGCTTAATCCGTTAGGTGTGTCACCAACAAGCATGCTTGCTGACGACTGGCATTCATCGTTTACGGTGTGGACTACCAGGGTATCTAATCCTGTTTGCTCCCCACACTTTCGTACCTCAGCGTCAGTATCGAGCCAGTGAGCCGCCTTCGCCACTGGTGTTCCTCCAAATATCTACGAATTTCACCCCTACACTTGGCATTCCACTCACCTCTCTCGAACTCAAGACTAGCAGTATTAGAGGCAGTTCCAG
+
FGGGGGGGGGDECFCFGGGGGGGGGFGGGFGFGGGGGGFCFGGGGGGGGGGGGGGGGGGGGFFGGGGGGGGGGGGGG@FGGG9EFGGGGFGGGGGGGGEGDFGFGFCCEGGBFFGGD9EEEGCGGGGGGGGGGGGGGGGGGGCEFEEFGGGGGGGGFGFFGG+BE:FCGGFGGEDCDDG>BGGGFCCFGGGGGFFBBFFGFFFG?A5*;:)+;AC=*:21=FFFGF;*7**+:+6A?BFF??2(444:?:?<A??=?<4(87<99<>>A9<??<B:4)44-
@M02352:288:000000000-CKWC8:1:1101:23626:5360 2:N:0:ATGCGCAG+GTAAGGAG
TAATCTTGCGACCGTACTCCCCAGGCGGAATGCTTAATCCGTTAGGTGTGTCACCGAACAGTATACTGCCCGACGACTGGCATTCATCGTTTACGGTGTGGACTACCAGGGTATCTAATCCTGTTCGCTCCCCACGCTTTCGTCCATCAGTGTCAGTATATTATTAGTAATCTGCCTTCGCAATTGGTATTCTATGTAATATCTATGCATTTCACCGCTACACTACATATTCTAAATACTTCATAATAACTCAAGACAACCAGTATCAAAGGCAATTCTAA
+
FGGDAEFCEFF+7CFF7FFC6CF@DCCFGGFFFEFF,,C@FGGGGG<EFGGFDFGGDEGGGGGDGGFCCCFEGGDDFFGGGGGCFF<F=<EDFGGGFECE7?FEAG,EFG@EDDF,;=C:DAD?FA=ECGEGC=>FE8E8>EGEDDCCEGDGAADGGFFC9CFCFG;;E9BFG@>4CFD49CCEFGGG7F,B8C8CEF>CABB@?FFF7=B7DF?F=:@FF6=68*4:CFF+1;))7<7CEFF3)44642)97:<F(3FF0<64).)5)462:4.(1.-.)
@M02352:288:000000000-CKWC8:1:1101:14742:5375 2:N:0:ATGCGCAG+GTAAGGAG
CATTCTTGCGAACGTACTCCCCAGGTGGGTCACTTATCACTTTCGCTTAGCCACTCAAACCGAAATTCGAACAGCTAGTGACCATCGTTTACGGTGTGGACTACCAGGGTATCTAATCCTGTTCGCTACCTACGCTTTCGTCCATCAGCGTCAATATATTGTTAGTGATCTGCCTTCGCAATCGGTATTCTATGTAATCTCTAAGCATTTCACCGCTACACTACATATTCTAACCACTTCACAATAATTCAAGACATACAGTATCAATGGCAATTCTATGG
+
GGFGGGGGGGGGGGFFGGGGGGGGF@F@EGGGGGGGCGGGGGGGGGGGGGGGGGGGGGGDFEEGGGGDFGGGGGGGGFGGFDGGFFGGFGGGEGFGGG:FFFGGGGGGGFGGGFGAEFGFGGFGGDEGGGGGGGGGGFGGGGGDGGGGGGGGGEFAEFDGADFGGGGGGGGFGGFGGGDDFDGGDECGGGGDF?FFEBFFAFFF<4FFF7B@8A@E589B:;46*;.;?8+1+;3),6>EFFFEE)7??<CEE384>EFFFFF<)24>B0(4)(12/6)64
@M02352:288:000000000-CKWC8:1:1101:22646:5432 2:N:0:ATGCGCAG+GTAAGGAG
CAATCTTGCGACCGTACTCCCCAGGTGGGTTACTTATCACTTTCGCTTCGCCACTCAGACCGAAGTTCAAACAGCTAGTAACCATCGTTTACGGCGTGGACTACCAGGCTATCTAATCCTGTTCGCTCCCCACGCCCTCGTCCCTCAGCGTCAGTATATAATTAGTGATCTTCCTTCGCAATCGGTATTCTATGTAATATCTATGCATTTCACCGCTACACTACATATTCTAACCACTTCATTATAACTCAAGTCATTCAGTATCAAAGGCAATTTTACAG
+
;,C<@,E,EF7@7FCDEGGGGF<,,E88:CBDFCF9FFGFGGGGC@BF,7BFG@FA8@CEFD:F7?,CFC<6,,,5CEFFEFGGFG=9<4BE+44+4:=BBDEC,E,=+,B,,EDA,8A;D,7A@+:>BEEFG:C3++6:D@8E9>67,CEG57E;;9@EFGGGG,,?>,>,D,:=CDDAB*5A<E5=;C;B8?BCC8AFFDACCB+;1CFFC67>8A@F@6=F6CE7?8AF+9()(.)):<--66:4<ADB?AD=:A@A<<)4<9>>276::0*)0-)-,
@M02352:288:000000000-CKWC8:1:1101:11285:5456 2:N:0:ATGCGCAG+GTAAGGAG
CATTCTTGCGAACGTACTCCCCAGGTGGGTCACTTATCACTTTCGCTTAGCCACTCAAACTGAAATTCGAACAGCTAGTAATCATCGTTTACGGCGTGGACTACCAGGGTATCTAATCCTGTTCGCTCCCCACGCTTTCGGCCATCAGTGTCAGTATCTTATTAGTAATCTGCCTTCGCAATTGGTATTCTATGTAATATCTATGCATTTCACCGCTACACCACATATTCTAACTACTTCAACATAACTCAAGATAACCAGTAACAAGGGCAATTTTACAG
+
DA,,,CFCF:6+8@FFF@EFGC<:@FDD+86CEDGFE<CECFCECC@F:9E<,C@<F6FE,,,C,:,C,FFFGGGEE=C,,,<F<?AC@EFAFECCC@B+,CFE<,<C>FDFFGGD94@;EGG<:7F=>DE:F>CCEE8C+=CGGGDFGGGGGGG7:9,,,,@;,EDA,@ECCE6CFF5>>D,,9,9,:CF7+>96719CFFFFAA9:+2BF78@4:BB3=;28FG):)8++1;9>3);C)))),)1=CAFE3))31)/7=E).94<((-2:?(?)1.2).
@M02352:288:000000000-CKWC8:1:1101:24287:5496 2:N:0:ATGCGCAG+GTAAGGAG
CATTCTTGCGAACGTACTCCCCAGGTGGGTCACTTATCACTTTCGCTTAGCCACTCAAACCGAAATTCGAACAGCTAGTGACCATCGTTTACGGCGTGGACTACCAGGGTATCTAATCCTGTTCGCTCCCCACGCTTTCGTCCATGAGCGTCAGTACATACGTAGTAGACTGCCTTCGCAATCGGTATTCTGTGTAATATCTATGCATTTCACCGCTACACTACACATTCTATCTACTTCCATATGACTCAAGTCAACCAGTACCAAAGGCAGTTCCATAA
+
FCFGGGGGDGGEFFFGGGGGGGGCGGGGGGGGGGGGGGGGGGGGGGGGGFGGGGGGG8FFGGGGGGGGFGGEFGGGGGGFGGGGFEEFGGGGGGD@FFDGGFGGGGGCFFGGGGGFGGGFFGEACEEGCECGGDEEGGGGE8CGDFACFG>>EGGGGFGGGCGCGFG9FFF?FCFG4/CEEDFGGEGGGFGGCEFF?+=:BCBF?FF7:FFFGFFFE>@FF@(;;DEFEAFFFFF3>56?37<.?:9<A),,))-1--58044)6>??0(8704=)=A>A)
@M02352:288:000000000-CKWC8:1:1101:6511:5519 2:N:0:ATGCGCAG+GTAAGGAG
TAATCTTGCGACCGTACTCCCCAGGCGGTATACTTATTACTTTCGCTTCGCCACTGAAATCACTCGCAACCACTAGTCTCGATCGCTTACTTTGCGGCCTACCATACCATCTAATCTAATTCGCTTCCCTCCCCTCGCTTTCTTACCTTCATTATATTCTTGGTACACTGCATTCGCTTTCCGACTTCTGTTTCTTACCTATGCTTTTCATTTCTACGCTACACATTATATTTCCTTCCATTCTACCCTACACTACTTGTCCCGATTGCAATTCCGTTG
+
,;@FFGGGGGG:FCFGGGGGGGGGGCFG++,<CFGGC,,C,CF,BFG7@:,BFGG,C,,C,,,,644@+C,,,,,C5,C?4,,,++4A+,,,,,58@+4B,,4,,,,,8888,:EF9,,7,C++@3+,@3,+B>3+++6++7,,3,5+,6,2,,,8:5=,E,3E;BA,@,>,@22+<***++**/=7,<E@++*19*+;+++*;*1+0=C13+;)1A)17;>8AFF<+18;+++/)9@())))).1),).,(4620))*))))((-3())667B*,))(
@M02352:288:000000000-CKWC8:1:1101:22292:5562 2:N:0:ATGCGCAG+GTAAGGAG
TAACCTTGCGGCCGTACTCCCCAGGCGGTCTACTTATCGCGTTAGCTTCGCTACTCACGGATTAAATCCACAAACAGCTAGTAGACAGCGTTTACGGTGTGGACTACCAGGGTATCTAATCCTGTTCGCTACCCACACTTTCGCACATGAGCGTCAGTTACTGACCAGGGAGTCGCCTTCGCCACTGATGTTCCTCCAGATATCTACGCATTTCACCGCTACACCTGGAATTCCACTCCCCTCTCCAAAACTCTAGCCTGCCAGTTCTAAATGCAATTCC
+
CGGGFGFDFGDGGGGGGGGGGEGGGGGGGGGFGGGGGFGGFGGGEGFGGGGGGG,CFDCEGEGGGGGGGGGGGGGGGGGGGFGFFGGGGGGGDFGCEFDGEGGGGGGGGFEDGDFGGFGDGGGFFF?BEGGGGGGGGEDFGGGC6@EGCEAACEGGC;FBFGGFGFDEEEFEC7DGGGGFFCDEGG60>CF:+<89=56*;DFGFFFG3/>CCFCF>).29524C4(9:@F6F?<<:<1:??<2:?F06(3??AD=2?F?B04:?<4:AB252<FF?>4>
@M02352:288:000000000-CKWC8:1:1101:13312:5619 2:N:0:ATGCGCAG+GTAAGGAG
CATTCTTGCGAACGTACTCCCCAGGTGGGTCACTTATCACTTTCGCTTAGCCACTCAAACCGAAGTTCGAACAGCTAGTGACCATCGTTTACGGCGTGGACTACCAGGGTATCTAATCCTGTTCGCTCCCCACGCTTTCGTCCATCAGTGTCAATATATTATTAGTAATCTGCCTTCGCAATTGGTATTCTATGTAATATATATGCATTTCACCGCTACACTACCTATTCTAACTACTTCATCATAATTCAATATAACCAGTATCAAAGGCAACTTTACGG
+
FGDFFGGGGGDGGGGGGFGGGGGGGGFFDCGGGGGGGGCFGGGGGGGFEFGGGGFFGCECFF+C@FGGEG8FCFFEFDEEFFGDGG>FGGGG7?=:CF@FGGGGGGC7CFFGGGGGD9FGGGGGCDGFGCECFBFBBDGCBEGGCD,;@CFC3,@:=@BE==FGFGCFD,EEFGGFGFG*@>DCFFGGGGFFFC@E4+B++18:*=8@GFF@8=@4*)6436;F07CG3++3@F3)3;C97C)9C3?CEE?3.6?A));<:<))))64)41(8(66@6<1,
@M02352:288:000000000-CKWC8:1:1101:5656:5639 2:N:0:ATGCGCAG+GTAAGGAG
TAATCTTGCGACCGTACTCCCCAGGCGGAATGCTTAATCCGTTAGGTGTGTCACCGAACAGTATACTGCCCGACGACTGGCATTCATCGTTTACGGTGTGGACTACCAGGGTATCTAATCCTGTTTGCTCCCCACACTTTCGTACCTCAGCGTCAGTATCGAGCCAGTGAGCCGCCTTCGCCACTGGTGTTCCTCCAAATATCTACGAATTTCACCTCTACACTTGGAATTCCACTCACCTCTCTCGAACTCTAGACTTATAGTTTTGGAGGCATTTCCAG
+
EFGGGGGGGGEGEGGGDFFFGGGGGGGGGGGGGGGGGFEFEGGGGGGF@FGGCEG@FGGDGGGGGGGGAE@FEF:CFFE,FGFFGGFCGGGGGGGFGFGCEGGF<FGFGDGG<DCGGDFEGGFGFGFGEGGGGDFFGGAFGEGFGGGGGGCCEGGGGGG;EGCEG77EFGEGF*/;C5CF>D8ECGCF6=CFFCFDFFF>FDFGEFF34=FFGFFFFFEECF@6CC7F<F4==8<AF?BB<?28BFF0133<46)*4)*6<)).:AFF9B((4:)4FF<A.
@M02352:288:000000000-CKWC8:1:1101:5683:5692 2:N:0:ATGCGCAG+GTAAGGAG
TAATCTTGCGACCGTACTCCCCAGGCGGAATGCTTAATCCGTTAGGTGTGTCACCGAATAGCATGCTACCCGACGACTGGCATTCATCGTTTACGGTGTGGACTACCAGGGTATCTAATCCTGTTTGCTCCCCCCACTTTCGCACCTCAGCGTCAGTATCGAGCCAGTGAGCCGCCTTCGACACTGGTTCTCCTCCAAATATCTACGAATTTCACCTCTCAACTTGGAATTCCACTCACCTCCCTCGAACTCAAGACCCGGAGTTTAAGAGGCCGTTCCA
+
@C@FEFFFAFCECCFF@FGGGGG:FF7BEEGGGFGDGA@9FGGGDGFFACCCFF@7CEECFGFA,EEFGF4@CC+@FEE@@8A<ED?F<BEFFFE7=DGGDDAB8F=,5:FGCGF@A>CFCA,FFG8=3>DGE+@:CCFFGDGCEEF7ECGGGG>CCFCG87DC>,>?2,??FD5?CCF))C*/*+*3++5;C95@@A=CCCF+5:5*1:;::@4?+75()*.=*24*569*996..17,)(,-(((,,4())52*41),(-(445<)6)5:61)4<81>
@M02352:288:000000000-CKWC8:1:1101:23657:5795 2:N:0:ATGCGCAG+GTAAGGAG
CATTCTTGCGAACGTACTCCCCAGGTGGGTCACTTATCACTTTCGCTTAGCCACTCAAACCGAAATTCGAACAGCTAGTGACCATCGTTTACGGCGTGGACTACCAGGGTATCTAATCCTGTTCGCTCCCCACGCTTTCGTCCATCAGTGTCAGTATATCATTAGTAATCTGCCTTCGCAATTGGTATTCTATGTAATATCTATGCATTTCACCGCTACACTACATATTCTAACTACTTCATAATAACTCAAGATAACCAGAATCAAAGGCAATTCTACAA
+
GGGCGEGGFFGGGGGGDGGGFGGGGGGCEGGGGGGGGGFEFFFGGGGGGC9FDCFFGFCE@CCEGGGAFFGGGGGGGCFAFG<BFGD7FGEGGGGGGCGGGGGGFCCDGFEFGGGFGGFEEE<EFG@D6DED+>FECDEGDEGGGG8?CFGGGGFGFG,D,@FFA@FGGGGGGGGGGGG5AGGGGGC,>BD7EAC6AAFFFBBGE4BFGG6FG49DC5=B@+66DF<7<87ACBECE<CCEF??EFC<EFE;8)/@CEA@F(,.6A?4<(,28B*)*6-5)
@M02352:288:000000000-CKWC8:1:1101:26078:5810 2:N:0:ATGCGCAG+GTAAGGAG
CATTCTTGCGAACGTACTCCCCAGGTGGGTCACTTATCACTTTCGCTTAGCCACTCAAACCGAAATTCGAACAGCTAGTGACCATCGTTTACGGCGTGGACTACCAGGGTATCTAATCCTGTTCGCTCCCCACGCTTTCGTCCATCAGTGTCAGTATATTATTAGTAATCTGCCTTCGCAATTGGTATTCTATGTAATATCTATGCATTTCACCGCTACACTACATATTCTAATTACTTCATAATAACTCATGATAACCAGTATCAAAGGCAATTCTACA
+
F9FDGGGGGGGEFECEFFCFGGGCGGDDGFFEGGGAFFG@AF<C,FFGCC9@EGFFCFFDC:FGDFDF@FGFEG?EFGGGFFGGGGGGGGGGF>CEG7F7FF@A@E8?+BDEAFGGEFGGGGDGCE:@+@CC=>:FGFGEDC>?C>E+@,=EFAD3,@DFFFA;;F,@FCGA9EFDGFGB5CGCDGGFFGGEC?FE*=BC6+=F*;@F@F++=*68:593>F@)*27CC+;@++1)9??))).)76?87)))1)9:5@A@?;9C?)-)<7(((8=AF))-
@M02352:288:000000000-CKWC8:1:1101:26063:5828 2:N:0:ATGCGCAG+GTAAGGAG
CATTCTTGCGAACGTACTCCCCAGGTGGGTCACTTATCACTTTCGCTTAGCCACTCAAACCGAAATTCGAACAGCTAGTGACCATCGTTTACGGCGTGGACTACCAGGGTATCTAATCCTGTTCGCTCCCCACGCTTTCGTCCATAAGTGTCAGTATATTATTAGTAATCTGCCTTCGCAATTGGTATTCTATGTTATATCTATGCATTTCACCGCTACACTACATATTCTAACTACTTCATAATAACTACAGATAACCAGTAACAAAGGCAATTCTACA
+
B@;AAFE<E:7E+CCFFGGGGGG@DGCFCFCCAEGACEC,,@CA@F:FCCF<FD9EDFFFG7C+@EFG7EDFEGGGGGFFGCFCFC=FFEGGDDF+4+8BEFFF8<A7+B?,CFEAFDGFGG9D=F7,+>+>+6>:CE8EGGGD9,@+@><,@,3;=57@,E9@9FFCFFCGCGGGGCD>*<FECF7::7,2BCF*/+=+:59+79AC79@C8A@EGE=@D6=FG7)31;A6@9.)/.9?C37?37?;C)).)9@@E3A;?E))-:>(((.4:>4)6>BB
@M02352:288:000000000-CKWC8:1:1101:8908:5901 2:N:0:ATGCGCAG+GTAAGGAG
CATTCTTGCGAACGTACTCCCCAGGTGGGTCACTTATCACTTTCGCTTCGCCACTCAAACCGAAGTCCGAACAGCTAGTGACCATCGTTTACGGCGTGGACTACCAGGGTATCTAATCCTGTTCGCTCCCCACGCTTTCGTCCATCAGTGTCAGTATATTATTAGTAATCTGCCTTCGCAATTGGTATTCTATGTAATCTCTATGCATTTCACCGCTACACTACAGATTCTCACTACTTCATAATAAACCAAGACAACCAGGATCAAAGGAAATCCCACAG
+
GGGFGGG9FGEFEGGGGGGGGGGDFGE@6FFFGGGGGGFAGGG<FGGE,@FFGGGGGGGGGGC7:BCFE:FG:D<,,CC,FCFGGGDFGGGGE77++=FC?<FGFG,?B,FDGGFGFFGGFAC:::FFEGGGG+:=8@D>EC3:>=EFFGGFCFFGF;CEFGEC;D;>ECF,;EFGDC;@4CDGCFCCF:ECF4B?<F+1:DF:5AF@8C8CF=(/836@D8=FF*9+<AF+1+)9@9C?CEEF6)9))5=0:??4237(4(4,53?<<7((()*(/)(((
@M02352:288:000000000-CKWC8:1:1101:26945:5921 2:N:0:ATGCGCAG+GTAAGGAG
CATTCTTGCGACCGTACTCCCCAGGTGGGATACTTATCACTTTCGCTTAGCCACTCAGTCCGAAGACCGAACAGCTAGTATCCATCGTTTACGGCGTGGACTACCGGGGTATCTAATCCCGTTCGCTACCCACGCTTTCGTTCATCAGCGTCAATATACTGTTAGTGATCTGCCTTCGCAATCGGTTTTCTATGTAATCTCTAAGCATTTCACTGCTACACCACATATTCTAACCACTTCATACTAATTCAAGGTCAACAGTATTAATCGCAATTTTACAT
+
@EEDCFFFFGG+87CDFFFGGGFGGC@FFFD8EFFGD96,CFEE:CFGDCFFGGGF8EDFC,:,+==FG:FGGGGD,CFEFC?<?E7FF<DEG>EC==B74?FEFG@>:CCFD,D,EA9A3>FD++8BE8,,8+CE7@DEG8DGGAF5ECGE@CEGGGGF,@F,?F;,D@GFFGG>=G*2/96C<E*;CCC+@3A3);@7A::+.ABD+<@C7+.6A+7<3)38*06*:**/*/,)-59>).<).5)6<):))58FB)94:>A))).-)4133(1679)5)
@M02352:288:000000000-CKWC8:1:1101:24249:6008 2:N:0:ATGCGCAG+GTAAGGAG
CAGTCTTGCGACCGTACTCCCCAGGCGGAATGCTTAATCCGTTAGGTGTGTCACCGAACAGTATACTGCCCGACGACTGGCTTTCATCGTTTACGGTGTGGACTACCAGGGTATCTAATCCTGTTTGCTCCCCACACTTTCGTACCTCCGCGTCAGTAACTAGCCAGTGAGCCCCCCTCGCCCCTGGTTTTCCTTCACCTATCTACGACTTTCCCCTCTACCCTTGGAATTCCACTCACCCTCTACGAACTTCTAACTTATAATTTTGGAATCTGTTCCAG
+
DGGGGGGGGGDGGGGGGGFGGGGGGG7FCCGEGGGGC<9FGGGGG<FGGGFGGGGDGGCE8F9C<FF<FFD=FG+@@++,B,9BE9F,9BFGCG+CFBF+B,B5?AF,BCGF@FD==,?3@EAAFBFGDEFGGCF+@=DGC:D,DE7+,3;43*4;;,,5,7,,?,<ED3DEE*32):C)88*>C*/>+:;7C)+)7*/2)01+);;D)1)0**.7::()-*,1**.74*)*9=A9<(.,.(3(-)(-(2,).))0).*.5))6).6)-())))/-9)4:.
@M02352:288:000000000-CKWC8:1:1101:10742:6026 2:N:0:ATGCGCAG+GTAAGGAG
CATTCTTGCGAACGTACTCCCCAGGTGGGTCACTTATCACTTTCGCTTAGCCACTCAAACCGAAGTTCGAACAGCTAGCGACCATCGTTTACGGCGTGGACTACCAGGGTATCTAATCCTGTTCGCTCCCCACGCTTTCGTCCATCCGTGTCAGTATATTATTAGTGATCTGCCTTCGCTCTTGGTATTCTATCTAATATCTATGCATTTCCCCGCTACACTCCACATTCTATCTACTTCCATATTACTCAAGTCAACCTGTCACACAGGCAGTTCCAT
+
A9<ACEGGGGDGC7CAFCGGGGGGFAEF+@EADEE9FFAFAFF<@FGG@FGDGG8@FD,CF:C:@?FGG8CC69C8CF,+>:C@FFCBFCFF7+C4>F+:EEF8E85BC<EDFE;E,=DF9=ADE:FFGFC8E+CC+=E8:@EE9;,0@@3;DF@=DF;5,7@;,FCFG=,@;99>GCC**;F9*4:,<7C+1*4/48=+=:8D<8BF7=F+2).)*2:331()*2;FCF+;AF<)..1)7):):)).-6<(.66*))8(452))62,.3(((,1)162
@M02352:288:000000000-CKWC8:1:1101:16814:6211 2:N:0:ATGCGCAG+GTAAGGAG
CATTCTTGCGAACGTACTCCCCAGGTGGGATACTTATCACTTTCGCTTAGCCACTCAAACCGAAGTTCGAACAGCTAGTGACCATCGTTTACGGCGTGGACTACCAGGGTATCTAATCCTGTTCGCTCCCCACGCTTTCGTCCATCAGTGTCAGTATATTATTAGTAATCTGCCTTCGCAATCGGTATTCTATGTAATATCTATGCATTTCACCGCTACACTACATATTCTAACTACTTCATAATAACTCAAGACAACCAGTATCAAAGGCAATTCTACAT
+
GG9FEEFGGDD7@@DFGGGGCGGGGFFGGGGCGGGGGGGGGGGGGGGGGGGGGGGGFGGGFGGEG@FGGGGGGGGGGGGGGGGGGGGBEGGGGCCGGGGGGGFGFGGGGAFGFF;EFGGGFFFGGGGGEFEGE>EECE9CFGGGGGGGFCFGGGGA@@EF;FFGGGFGGFGGGEFFGDGFAGCGGE5@FGGD@?FF*9+1=CFGFF6=CFFF+8():?6@;FEFFGCC<=CFAFFC@EF3?<?)?E37447=EA@F?:720)))-4<44(8:0(6484:<.
@M02352:288:000000000-CKWC8:1:1101:24773:6212 2:N:0:ATGCGCAG+GTAAGGAG
CATTCTTGCGAACGTACTCCCCAGGTGGGTCACTTATCACTTTCGCTTAGCCACTCAAACCGAAATTCGAACAGCTAGTGACCATCGTTTACGGCGTGGACTACCAGGGTATCTAATCCTGTTCGCTCCCCACGCTTTCGTCCATCAGTGTCAGTATATTATTAGTAATCTGCCTTCGCAATTGGTATTCTATGTAATATCTATGCATTTCACCGCTACACTACATCTTCTAACTACTTCATAATAACTCAAGATAACCAGTCTCAAAGGCAATTCTACA
+
GGGGGGGFGDCC@FFGGGGGGGG@DFF@7FGGGGEFEFFGGGFGGGEFCGGGGGGGF,CFGEFGCEFG79CEGFGGGGGGGGG8FFGGGGGGGFGGE7CEGFEFGFGEGGFAFFFFD9FGGGEFGG3>EFCCFDF@EFFGFG68FGFGGGGGGFGCEGFF,FGA;FFFAFCCGGGGGGDFACECFG,DCFGGGEFEEFFGFGFFCFFGFGFGGFDEGBFE186AFF):5;AAFFC6;9CEEF?CEE?@<<EE38););)5:<))46<>4:0::BF<F4<<
@M02352:288:000000000-CKWC8:1:1101:27245:6235 2:N:0:ATGCGCAG+GTAAGGAG
TAATCTTGCGACCGTACTCCCCAGGCGGAATGCTTAATCCGTTAGGTGTGTCACCAACAAGCATGCTTGCTGACGACTGGCATTCATCGTTTACGGTGTGGACTACCAGGGTATCTAATCCTGTTTGCTCCCCACACTTTCGTACCTCAGCGTCAGTATCGAGCCAGTGAGCCGCCTTCGCCACTGGTGTTCCTCCAAATATCTACGAATTTCACCTCTACACTTGGAATTCCACTCACCTCTCTCGAACTCAAGACTAGCAGTATTAGAGGCAGTTCAAG
+
@CFFEGGGGD+F+@BDG8;ECFG:C@FFGGGGFGGFC@FEEGGGFGEFGCFGFGGGFGGGGGAFGFGGGGGGGGGGGG>FFD9FGGGGFGGGGGGGGGE7CEFGGGCF?FDGGFGGGGGGGFGGGFF;@EFBFGGDEFFGGGGGGEFGD?FGECC>FAF;:EGGGGGGGGGGGGGGG9D?>4ECG66C,4=@F4C5:ABGFDFDFF><CFFFGFCACA3=ECDF7>;*786F6+.;@;;:)37<?F0),41--8>*,6?((53<)645):B?(6):6)).)
@M02352:288:000000000-CKWC8:1:1101:20858:6293 2:N:0:ATGCGCAG+GTAAGGAG
TAATCTTGCGACCGTACTCCCCAGGCGGAATGCTTAATCCGTTAGGTGTGTCACCGAACAGTATACTGCCCGACGACTGGCATTCATCGTTTACGGTGTGGACTACCAGGGTATCTAATCCTGTTTGCTCCCCACACTTTCGTACCTCAGCGTCAGTATCGAGACAGTGAGCCGCCTTCGCCACTGGTGTTCCTCCAAATATCTACGAATTTCACCTCTACACTTGTAATTCCACTCCCCCCTCTCGCACTCTCGACTGATAGTTTTGGAGGCAGTTCCC
+
FFCFFGFGGEGGGFGGGFGGGGGGGGGGCFGFCFGGGF<@FFFGGFGCGGD9FGF7FG7FCFGG9FF<FEGGEG7:FDCFGGFG9<<9=B,BDACFEFBGDFGCEE8=FGGGGGGG,,C=B,9F<DFADFF7FFEEGGAFFGCCBC<D,@?EGGG>DG9AC<D,@@FFCCCF61*39/*285*A*<,AEC87:5A(54AC=FFG?+=*/;);:+6*+)/))1/+0;;>>F*/*06)((43(4(,3:((-2(,6)(/,4)).:).5<A(-4(3(-).9).)
@M02352:288:000000000-CKWC8:1:1101:27369:6321 2:N:0:ATGCGCAG+GTAAGGAG
TAGTCTTGCGACCGTACTCCCCAGGCGGAGCGCTTAACGCGTTAGCTCCGGCACGGAAGGGGTCGAACCCCCCCCCACTAATCGCCAACCGTTACCTGCTAGGACAACAGGGGTATCTATCCTCTTTCCTTCCCCTACTCTTCGACCTCCAGCGCAAGTGCATGCCATGTAACCTGCTTCCCCCCTTGGTTTCCCCCTCCCCCCCCCCCCACTCCCCCCCACAACCGCGACTCCCCCTCCCCCCCCCCCCCCCCTCCCCCGCCACTCCCCACCCCCCCCT
+
,<66CEFEF@:C@FCGEGGGGGFCF,6@++@+@CFG,6F+FGEG7AFCFGCBFGCGGGGDFGGG7+BFFG+CF7+8+@,D,,3B+3+++8+@F+*3;:8@3D8D3,,@C@:B*11,6,@,,6,77CC;,,,,8C,,1/9,@,,C8*=)+*A++1*3*=CGCFF?+?,+0+3+<<:4CFG*)*2*1/C*80*9266,7)0*0*)1())1):))97,78),3(7()99,>()855?B:0112(326(72,,(-(-,()-401-1-((((.,,((-,.()--,
@M02352:288:000000000-CKWC8:1:1101:7709:6439 2:N:0:ATGCGCAG+GTAAGGAG
CATTCTTGCGAACGTACTCCCCAGGTGGGTCACTTATCACTTTCGCTTAGCCACTCAAACCGAAATTCGAACAGCTAGTGACCATCGTTTACGGCGTGGACTACCAGGGTATCTAATCCTGTTCGCCCCCCACGCTTTCGTCCATCAGTGTCAATACATTATTAGTGATCTGCCTTCGCAATTGGTATTCTATGTAATACCTATGCATTTCACCGCCACACTACATATTTTAACCACTTCATAATGATTCAAGATAAACAGTATTAAATGCAATTTTACCG
+
CEF9FCF<EGFEFGEGGGGGGGFEGGGCBFF@EGFFAFFGGGGGGG7CCEF<EF,FFGF?@:CCCGGG,CF,=CEFFGFFGGG,AE4DF@DEC7=++@=CCAEABFGDFDEFGF=A@4?;=FEF@:+@CEC+86CFGGGGG6>CC9357,@@;:EFFEFG,FCFGFGFFDDFGGF7C>CE4?CF4F7?9BFCG?+78F8+8+=CEFFGGCF:CA()*223(;=A7;5C5++;6F.)/.><EF<><>A)-<)5>-2*)-0444)-).4<)6)6)669?4<3(
@M02352:288:000000000-CKWC8:1:1101:5353:6441 2:N:0:ATGCGCAG+GTAAGGAG
CATTCTTGCGAACGTACTCCCCAGGTGGGTCACTTATCACTTTCGCTTAGCCACTCAAACCGAAATTCGAACAGCTAGTGACCATCGTTTACGGCGTGGACTACCAGGGTATCTAATCCTGTTCGCTCCCCACGCTTTCGTCCATCAGTGTCAGTATATTATTAGTAATCTGCCTTCGCAATCGGTATTCTATGTAATCTCTACGCATTTCACCGCTACACTACATATTCTAACCACTTCACAGTAATTCAAGTTCAACAGTATCAAAGGCAATTTTACAG
+
GFDFCEFGGCEF7CFFGGG,CFACFGF8@FGGFFG<FFGDGGGGGGCGGFGGGFFGGGFF,6C:FGFGGF@FFG8=EGGCAFFEGGGFGGCGGDGDGC:FAFEFGGG>CF,BFGGFFGGGCEGDFE@>BFG>FDGEE?FGDE6?DF96EFF7EFGGGGGGGGGDGGGFCFG9EFGGGGDDFGGGGEGDGGGGGEFE7>FGFGF+54??D78F+A=BEF63@A@FFGFG?FFFFF?3164@F@C3=C3566)6<66*6<F7:<<<AFAA2((,(,749-)6)
@M02352:288:000000000-CKWC8:1:1101:17383:6497 2:N:0:ATGCGCAA+GTAAGGAG
CATTGTTGCGGCCGTACTCCCCAGGTGGGACACTTATTACTTTCGCTTAGCCACTCACACCAAAGTTCGAACAGCTAGTGACCATCGTTTACTGCGTGGACTACCAGGGTATCTAATCCTGTTTGCTCCCCACGCTTTCGACCATCAGTGTCAGTTGATTTTTAGTGAGCTGCCTTCGCAATTGGTGTTCTTTGTAATATCTATGCATTTCACCGCTACACTACATATTCTCACCACTTCATACTAACTCAAGACAACCAGTATCAACGGCAATTTTACCG
+
GG9<,CFGG7++8@CFEFGGGGGGGFFG+,,CFFGGA,,CFGGGGGGG:FGGCFG<E,,,8,,:,99F,CAFF8FFFGG995CFGGGGGGGG9F,CFEGGGGGGFF8B:EFGGGGCFGGGFGG,A,E,@=CEE+@FGGGG+6@EFGFFGDF=EDDFF,,,,8,>>FG9,@B6D?FFGFDDEGC?C,*@EFC+2/B/>F6CFGFCEFCFGGFFF4(8EF@EDFEF<77FFFF+1@=ED17<)76))19;CEFFF@;F1=A<04>2AAA(,19B>?=AFAF),
@M02352:288:000000000-CKWC8:1:1101:14895:6581 2:N:0:ATGCGCAG+GTAAGGAG
TAATCTTGCGACCGTACTCCCCAGGCGGAATGCTTAACCCGTTAGGTGTGTCACCGAACAGTATACTGCCCGACGACTGGCATTCATCGTTTACGGTGTGGACTACCAGGGTATCTAATCCTGTTTGCTCCCCACACTTTCGTACCTCAGCGTCAGTATCGAGCCAGTGAGCCGCCTTCGCCACTGGTGTTCCTCCAAATATCTACGAATTTCACCTCTACACTTGGAATTCCACTCACCTCTCTCGAACTCTAGACTGATAGTTTTGGATGCAGTTCCAG
+
GGGGGGGGGGGGGGGGGGGGGGGFGGFG@FGGGGGGGFGGGGGDGGGGGGGGGGGGCEGGGGGGGGGCFEGGEEDDEF@FFFGGGGGGGGGGGGGGGGGC7FFFGGGGFGDG8FGGFGGGGGGGGGGGGGGGGGGDEFGGGGGFFGGGGFGGGEEDAGGGGEGECF,?CFC8E:DGGGG>;D8EDE*9AEACFCF;@A+0;CFGFFF3CGF:C+985AEF>/1=GFFG>94@@BAF?728?<DF27:08244<).8))6346))42<014).()*-142))
@M02352:288:000000000-CKWC8:1:1101:14006:6585 2:N:0:ATGCGCAG+GTAAGGAG
TAATCTTGCGACCGTACTCCCCAGGCGGAATGCTTAATCCGTTAGGTGTGTCACCGAACAGCTAGTATCCATCGTTTACGGCGTGGACTACCGGGGTATCTAATCCCGTTCGCTACCCACGCTTTCGTTCATCAGCGTCAATATACTGTTAGTGATCTGCCTTCGCAATCGGTATTCTATGTAATCTCTAAGCATTTCACCGCTACACTACATATTCTAACCACTTCACAGTAATTCAAGGTCAACAGTATCAAAGGCAATTTTACAGTTAAGCTGCAAGA
+
GFGFFGGFFGDGGGGGGGGGGGFFFGGGGGGGGGGGGCFGGGGGGGGGGGGGGGGGGGGCGGGEDGGGGGGGGGGGGGGEFGGGDGGFFFFGGGGGFGGGGGGGGCEFGGGGGGCBEGGGDCFGGFGGGGGGGGGGGGGGEGFA;AFDGFGFFGGGGGGGGGGGFGDEGGGGGGFGGGGFFGGCGFFDGGC>5AFECCAFACBD9BF47?F6>A?8<@E<A)27FGB*<F*0*85<2<A>:?>B?<<<DFFFAFAFB?:?:>AAA>A?<:A29<?)9(5),
@M02352:288:000000000-CKWC8:1:1101:15656:6612 2:N:0:ATGCGCAG+GTAAGGAG
CACTGTTGCCAGCGTACTCCCCAGGTGGCTAACTTAATACTTTCGCTTTGGCACCCATCTTCAACTAGACAAGCACCGCGTTAGCATCGTTTACGGCGTGGACTACCGGGGTATCTAATCCCGTTCGCTACCCACCCTTTCGTCCATCAGCGTCAAATTTATCTTACTAAGCTGCCTCCGCAATTGGTGTTCTATGTAATATCTATGCATTTCACCGCTCCACTCCATATTCCGCCTACTTTAACTATCTTCAAGACCTACCGTATCACAGGCCGTTCAAT
+
BCF@EGFGGF<-@CFEGGGGGGF@FFCCFG9CFFFEF@9CFGGGGGFGGCCFFE,BDFC@FF,@,C8@DF<<<F8E@++++8B,C?<DC,4D,B7?C::7>:ECEAF>+7++?EFEB,54CFFGG8+83>=,B,3+6=3@866@:+@C6,374@+*,,,7@3@;9;,>33>DB,*/2*;*9;*4:<,>CCEGC*BE8A8B==>C*B+0+=AFFF6=*:6(,;@+2>E@9AAFA0037?(26)-.-66<)65))..*.4@70(7222?2)4<02(0,7<())
@M02352:288:000000000-CKWC8:1:1101:4271:6613 2:N:0:ATGCGCAG+GTAAGGAG
TAATCTTGCGACCGTACTCCCCAGGTGGGTCACTTATCACTTTCGCTTAGCCACTCAGACCGAAATCCGAACAGCTAGTGACCATCGTTTACGGAGTGGACTAACAGGGTATCTAATCCTGTTCGCTCCCCACGCTTTCGTCCATCAGTGTCAGTTGATTATTAGTAATCTGCCTTCGCCATTGGTATTCTATGTAATATCTATGCATTTCACCGCTACACTACATATTCTAACTACTTCATAATAACTTAAGACAACCAGTATACAAGTCAATTCTACAA
+
BCFE@CF@9BCF>FGGEGGGG@F@F,;<:FEEFFFFGGGGGFGGGEGGDGFGGG8<EFGGGGDGCFFGFC@EEGD<FFFDFGGGFGFFFDFE=F+>FB<9?F8,AA?84E<FGG,EDAGGGEFGCEGGEDECFCE7CFCECE64,@E=CFFCFGGGA=FGAFGC,F;BGCFEGGGGC5**/7C7CE,5:=@CFCFFFFFD+=+BCFB:=@+2CF@BC6>):6.)0;3C)+3;+9443.;???)6C<)//)46?))6=(83:BF)-)-5<).464BAB2)))
@M02352:288:000000000-CKWC8:1:1101:4921:6690 2:N:0:ATGCGCAG+GTAAGGAG
TAATCTTGCGACCGTACTCCCCAGGCGGAATGCTTAATCCGTTAGGTGTGACACCGAAGGGCAAGCCCCCCGACGTCTGGCATTCATCGTTTACGGTGTGGACTACCAGGGTATCTAATCCTGTTTGCTCCCCACACTTTCGCACCTCAGCGTCAGTATCGAGCCAGTGAGCCGCCTTCGCCACTGGTGTTCCTCCGAATATCTACGAATTTCACCCCTACACTCGGACTTCCACGCACCTCTCTCGATCTCTAGACTGATAGCTTTGGAGGCAGTTCCAG
+
AFGGFGGGGG>CEFGCGGFFGEG7DDGGGGGFGGGGGGGGGGGGGGGGGCFGGGGBCFG+BC<FDFGGGGGGGGGFFFEGGGGGG9EFCDDFFF@EEGCFFCFFFGGGGCEDFGF;EBDGD9DFDGGGFBFGG7BCBDCFGGGEGGCFGCFGCE58ECCC8::CEFFGGCBCF5DDDDF3>DCEG+0<9:EGGFFD9B>D>GBFBF5**/)*:*64*.(48936<*11()/**94(4(42::??2<17(415<46=<AF?>6))6<<32,116:).@<)))
@M02352:288:000000000-CKWC8:1:1101:26674:6771 2:N:0:ATGCGCAG+GTAAGGAG
TAATCTTGCGACCGTACTCCCCAGGCGGTCTACTTAACGCGTTAGCTCCGAAAGCCACGGCTCAAGGCCACAACCTCCAAGTAGACATCGTTTACGGCGTGGACTACCAGGGTATCTCATCCTGTTTGCTCCCCACGTCTTCGCATCTGAGTGTCAGTGTCTGTCCAGGGGGCCGCCTTCGCCACTGGTATTCCTTCAGATCTCTACGCCTTTCACCGCTACACCTGCAATTCTACCTCCCTCTACAGCACTCTGCTTCACCAGTTTCAACTGTCGTTCC
+
,@FCCEFG9BFGEGGGGFFFGCC@DFGCCFGGFGGFFCFD7FEGGGFFFGCE@CF8FGGGC+?CEDFGGGFGD+FGD<FGGGFF9?CF<C?=FGGG7@@::+BFCCF,:>=@=>D9E,C@CCF<3<=3DFGGGGG78++@D3:CC8@DA,3:EFCAF;,6@F9;>?28B@>CEEGDGDCA33/:*+C=C79>FCC?@*+3;6/72*95D*0**94@+.73(<5?*2(*4BBF4@):6).4<?0:7A9:??<:0))*..=2?<<69)-:<<<<2-1(0(.3
@M02352:288:000000000-CKWC8:1:1101:6458:6772 2:N:0:ATGCGCAG+GTAAGGAG
CATTCTTGCGAACGTACTCCCCAGGTGGGTCACTTATCACTTTCGCTTAGCCACTCAAACCGAAATTCGAACAGCTAGTGACCATCGTTTACGGCGTGGACTACCAGGGTATCTAATCCTGTTCGCTCCCCACGCTTTCGTCCATCAGTGTCAGTTGATTATTAGTAATCTGCCTTCGCAATTGGTATTCTATGTACTATCTATGCATTTCACCGCTACACTACATCTTCTAACTACTTCATCATAACTCAAGATAACAAGTATCAAAGGCAATTCTACAA
+
GGGDFGGGFE@CFFGGGGG,FEGGGGF?FFGGGGG,@,E<FGGFGGGGEGGGG?FCFGG@FGDFEAFGFGGFGGG<CFGGFGDCFGGG8FGCFGCFF:ECGGFGFGDGDGGGFEGCGGGGFGGFE7FECD7,FED+>89=FEEDGGGGCCEFFDFGG,ED,FFG,8@EFG,,EFGCFG*057,?4C2DFFG@F?FE*=>F8@CGEFFFGGFDDF@D5/8)6@@AD7):?AFAAFEF34CF35).)9)6)))(/;@+94*5(.-)).6)6,1:(,/6?A<6)
@M02352:288:000000000-CKWC8:1:1101:14882:6846 2:N:0:ATGCGCAG+GTAAGGAG
CATTCTTGCGAACGTACTCCCCAGGTGGGTCACTTATCACTTTCGCTTAGCCACTCAAACCGAAGTCCGAACAGCTAGTGACCATCGTTTACGGCGTGGACTACCAGGGTATCTAATCCTGTTCGCTCCCCACGCTTTCGTCCATCAGTGTCAGTATATTATTAGTAATCTGCCTTCGCAATTGGTATTCTATGTAATATCTGTGCATTTCACCGCTACACTACATATTCTAACTACTTCATAATAACTCAAGACAACCAGTATCAAAGCCAATTCTACAT
+
GGGGGGGGGGDGGGGGGCFEGGFECFGCGGGGGGGGGEGGGGGGGGGGGFFFGGGGGGGGGGGGGGGGGGGGGGGGGGFGGGGGGGGGGGGGGGGGGGCEGGGGGGGGGGGFFFDGGGGGGGGGGGGGEG=FCEGGGGGDFEGGFGGGGFGGGGGGGGAAEEGGGGGGGFFDGFGGFCDBFGGGGGFGGGGGGEFFEFFGFGFGFFADGGFGFFFFGFF3;F;FGD):<CFF=FC<@EE4?CE?EE?7)/73=E@F21>::9<9>A64A(,8(,*49<<B)
@M02352:288:000000000-CKWC8:1:1101:17845:6917 2:N:0:ATGCGCAG+GTAAGGAG
CATTCTTGCGAACGTACTCCCCAGGTGGGTCACTTATCACTTTCGCTTAGCCACTCAAACCGAAGTTCGAACAGCTAGTGACCATCGTTTACGGCGTGGACTACCGGGGTATCTAATCCCGTTCGCTCCCCACGCTTTCGTCCATCAGTGTCAATACATTGTTAGTGATCTGCCTTCGCAATTGGTATTCTATGTAATATCTATGCATTTCACCGCTACACTACATATTCTAACCACTTCACAATGATTCAAGACAACCAGTATCAAAGGCAATTTTACGG
+
GGFGFGGGGGDCF7CFGGGGGGGEEE<FFGGDGGGGGGGGGGGGGDGGGDGGGGFGGGGGGGGGGGGFGEGGGGGGGFGGGGGDFGGGGGGFGEGDF@FGGGGGGGGGG:@CEFFFGGFGGGFFEGDF6DCFGFE7>D9EEGGGFCGGGGGGGGGGGGDFFGFGGFFFEDD9DE4FGGGFFGGGGG7C@FGDGEFFFFAGFCCFEFFGGGFGGF13CB@@;684C>517@61AFFF;(74C86<FA4:<A<:)-3/8?F186<ADD>AF00167F:F><0,
@M02352:288:000000000-CKWC8:1:1101:4385:6928 2:N:0:ATGCGCAG+GTAAGGAG
TAATCTTGCGACCGTACTCCCCAGGCGGAATACTTAATCCGTTAGGTGTGACACCAACAAGCATGCTTGCTGACGTCTGGCATTCATCGTTTACGGTGTGGACTACCAGGGTATCTAATCCTGTTTGCTCCCCACACTTTCGCACCTCAGCGTCAGTATCGAGCCAGTGAGCCGCCTTCGCCACTGGTGTTCCTCCGAATATCTACGAATTTCACCTCTCACCCAGGATTTCACCTCACCTCTCTCGAACTTAAGACCAGGAGTTTCAAAGGCATTTCAAG
+
9F,AEFGGGGGGGDEFFFFEGGGGGGGGD@F,EFGGGCCFGGGGG@F@FCCFGGGCF=<C8FGAEF,F,DF,,4BC:8D85,,:55,A?FGFBCG7?AFGG<,5,A,,?B@F,?=AE,@F,;CFFG8,,CFF@DE+3DF,8+++@>,DFFF6>7C:DFC;8@+>>:CD,,4@@9C;C***9*;C8601,=8C+*=065)/.2++56ADFG>F7+1;+./()23)21(:)97@**.8?(:0),)4<<(.(4()-.5*)451,36,.)--6.91(8)3@<)6.
@M02352:288:000000000-CKWC8:1:1101:26056:6956 2:N:0:ATGCGCAG+GTAAGGAG
CATTCTTGCGAACGTACTCCCCAGGTGGGATACTTATCACTTTCGCTTAGTCACACAGCCCGAAGGCCAAACAACTAGTATCCATCGTTTATGTCGTAGACTACCAGGGTATCTAATCCTGTTCGCTACCTACGCTTTCGTCCATCAGCGTCAATATATTGTTAGTGATCTGCCTTCGCAATCGGTATTCTATGTAATCTCTAAGCATTTCACCGCTACACTACATATTCTAACCACCTCACAATAATTCAAGACATACAGTATCAATGACAATTCTATGG
+
EAGFGGGFFE@CFGGGGCGGGGGDGFFGGCF8FGGFC,;CFFF@,BEE7FEDFGGGG@,6CC7@F+BEDE8FCEGECFF?F,,?FFD=A=D,C,C<?@CF<FEDFCGGD=E<EFGFF,9FDDA9C:C>E8E;B7CC+DE3D88AEF=6=6CEG6DDCBFG9F=FF<,@ECCC,@CGFFC557DF9CC8D:EC+*3*6:1215B@A4BCB7BF>B>B84@5>6>49C5C<C=++0//6(((/63=<>;?63./)/6)4.=);5<.4>)44).59?*-1::4,
@M02352:288:000000000-CKWC8:1:1101:5711:6986 2:N:0:ATGCGCAG+GTAAGGAG
TAATCTTGCGACCGTACTCCCCAGGCGGAATGCTTAATCCGTTAGGTGTGACACCGAAGGGCAAGCCCCCCGACGTCTGGCATTCATCGTTTACGGTGTGGACTACCAGGGTATCTAATCCTGTTTGCTCCCCACACTTTCGCACCTCAGCGTCAGTATCGAGCCAGTAAGCCGCCTTCGCCACTGGTGTTCCTCCGAATATCTACGAATTTCACCTCTACACTCGGAATTCCACTTACCTCTCTCGAACTCATGACTACCAGTATCAAAGGCAGTTCCAG
+
G9FGGFFCEFEG:FFGGGGGGDFFG8FCCBFFFGGGGGGAFGGGGGGFGDGGFGGCEE:CEC@GGFGGGGEECF7@FGF@EF9,AF<EFG8+AFEEBFFGGFFGGGGGFDG>DFDFGGG9AFFFGGFGCFFFEGFGGFFG98+:C8@CC68CEG>8,@D9*F8::FFF;9=,2?<DCDCAB<E:6+*5=:C>FFF@B>)9>+;:AFF3CEFCFFDFAF?A<F08C58)1596F*6<))6(68<02)8)3(4)5).7?A44(,2.)-:<A)6(44:146):)
@M02352:288:000000000-CKWC8:1:1101:9451:6987 2:N:0:ATGCGCAG+GTAAGGAG
CATTCTTGCGATCGTACTCCCCAGGTGGGACACTTATCACTTTCGCTTAGTCACTGAGATAAATCCCTCCAACTACTCTCCATCGTTTACGGCGTGGACTACCAGGGTATCTAATCCTGTTCGCTCTCCCCCCTTTCGTCCATGTGCGTCAGTACATACGTAGTAGCCTGCCTTCGCCATCGCTCTTCTGTGTACTCTCTATGCATTTCACCTCTACACTACGCCTTATATCTACTTCCATATGACTCAAGTCCACTATTATCAAAGGCCGTTGCATTGTT
+
9@FFFGGGGCD9FCFGDFFGGGGGG6CF+BF8FFGG9@,EECFF@FGF7EFGFGG9FCCF9,696A,,,B<,9,6,9,<B=F<<6,6A4BB,+4@:CFC<<4,AA78,AA<,A?E4@E9AE=+CF<+@D,++8633,@=C++3E,CDCEGGC,,7=AE9,8E88,,,,7@B,,7;*;***03*1*4,,2,2+57+/*=A4BGF+/B6=+,+**)*41+0/08())2(*.:77CF<)))).))1)))))/(/19))6)(*.)))6)))(((-4?(85=))-)
@M02352:288:000000000-CKWC8:1:1101:4857:7040 2:N:0:ATGCGCAG+GTAAGGAG
CAATCTTGCGATCGTACTCCCCAGGTGGGACACTTATCACTTTCGCTTAGTCACTGAGATAAATCCCAACAACTAGTGTCCATCGTTTACGGCGTGGACTACCAGGGTATCTAATCCTGTTCGCTCCCCACGCTTTCGTCCATGAGCGTCAGTACATACGTAGTAGACTGCCTTCGCAATCGGTATTCTGTGTAATATCTATGCATTTCACCGCTACACTACACCTTCTATCTACTTCCATATGACTCAAGTCAACCAGTCTCACAGGCAGTTCCATAGTT
+
GG<<EFGGGDEF9@FGGGEGGEGEGGDGGEFFGGGGGGGGGGGGGGGGGGGGG@F9FFDEFGFFGCFGACGG8E<FF9FDCGGGGFFDFFF,:+@C=CGGGGGGD@C?FGF<EFGGGGGGFG7@F@:FG8E+@:>DDEGGCCF8E>DDGEGEGGGGGGGGGG7>,@@>>,:6DCDFDG>?A*3=9CFG7@F7BE9EC6BFFFF+5BFFGGC><A@>C4>CEF3)0;;FFFFFF6;?C479556?7.<))4)9CEEB;;:<,4))).-(-((.4)75@<)6<
@M02352:288:000000000-CKWC8:1:1101:21635:7074 2:N:0:ATGCGCAG+GTAAGGAG
CACTGTTGCCAGCGTACTCCCCAGGTGGGATACTTATCACTTTCGCTTAGTCACTGAGTCGAAACCCAACAACTAGTATCCATCGTTTACGGCGTGGACTACCAGGGTATCTAATCCTGTTCGCTCCCCACGCTTTCGTCCATGAGCGTCAGTATATACGTAGTAGACTGCCTTCGCAATCGGTATTCTAAGTAATATCTATGCATTTCACCGCTACACTACTTATTCTATCTACTTCCGTATAACTAAAGTCAACCAGTATCAAAGGCAGTTCCATCGTT
+
GFGGGGGGGGCGGGEGGGGGDFGDFGEF7FFFDGGFFFGGGGGFGGGG7EFFFGGFGCGGGDGGGGGDGGGFFGGFGCEGDGGFGGGGFGDEGGGGGGGGGGCFGG@FGGGGGGGAEGFGGGGGFFGCEFGGGGGGGGGGCEGGG@DCGGGGGFGGFFGGGGGGGF9FGFFGFFGGGDDEFGCGDGGGGEGCF6BEC>AC9=+?5AAFGGCD4?96C6=EFFFFDCECC7+11ACCEFF1=@D@37)).67.)93=3(.4))5<>>21(4.42)1)*<,81
@M02352:288:000000000-CKWC8:1:1101:19086:7098 2:N:0:ATGCGCAG+GTAAGGAG
CAGTCTTGCGACCGTACTCCCCAGGTGGGATACTTATCACTTTCGCTTAGTCACTGAGTCGAAACCCAACAACTAGTATCCATCGTTTACGGCGTGGACTACCAGGGTATCTAATCCTGTTCGCTCCCCACGCTTTCGTCCATGAGCGTCAGTATATACGTAGTAGCCTGCCTTCGCAATCGGTATTCTAAGTAATATCTATGCATTTCACCGCTACACTACTTATTCTATCTACTTCAGTATAACTCAAGTCAACCAGTATCAAAGGCAGTTCCACAGTT
+
CGGGGGGGGCFGDFFCFGGGGGGCFGGFGFGEGGGFGGGGGGGGGGGGGGFGGGGCFGDGGGF:F@FGDGGGGG,CFFAEEGFGGGGGGG:BFFBF@EFGFAFDFCFFGFEGGGAEFG9?EFCGGGGGGBEEGGGGGGDGE=FGGGFGGGG>;EFDGFFGB:,CEA,6E7DEGGGG>DCAF>CE**==A9;8:*1@CFCDF78?CFF>778DDF,8E;=)/8;=1;CFCCCFFFFFCF).9CFC)9<E>?24)-46:?5>4-4424<70.(8<<*4=,(.6
@M02352:288:000000000-CKWC8:1:1101:6772:7159 2:N:0:ATGCGCAG+GTAAGGAG
TAATCTTGCGACCGTACTCCCCAGGCGGAATGCTTAATCCGTTAGGTGTGTCACCGAACAGTATACTTCCCGACGACTGGCATTCATCGTTTACGGTGTGGACTACCAGGGTATCTAATCCTGTTTGCTCCCCACGCTTTCGTCCCTCAGTGTCAGTATATTATTAGTAATCTGCCTTCGCAATTGGTATTCTATGTAATATCTATGAATTTCACCGCTACACTAGATATTCTAACTACTTCATAATAACTCAAGCTAACCAGTATCAAAGGCAATTCTA
+
GGGGGGGGGGGGGGEGGGFGGGGGGGGGGGGGGGGGGGGGGGGGGGGGGG<FGGGBFEEGG,CFCEG,,C<EGGG+CFGGGGGGGGGGGGGGGGGGGGGGGGGGGGGGGGGGGGGFFGGGGGGGG,DFGGGGGGG+CGGGGC4:B89CCF3@FGGFGGG;93,,7@CF@@,@,EDGGGGFF7C*;CEG,DFG:?85/+BFACBGC+++:CACGF?F*:>FFFFA7*)+1@FF6=3.)/;9???3.)))9=EF>?>4))9:(4:>)6-).<4(4:0.79):
@M02352:288:000000000-CKWC8:1:1101:5839:7214 2:N:0:ATGCGCAG+GTAAGGAG
TAATCTTGCGACCGTACTCCCCAGGCGGAATGCTTAATCCGTTAGGTGTGACACCAACAAGCATGCTTGCTGACGTCTGGCATTCATCGTTTACGGTGTGGACTACCAGGGTATCTACTCCTGTTTGCTCCCCACACTTTCGCACCTCAGCGTCAGTATCGAGCCAGTGAGCCGCCTTCGCCACTTGTGTTCCTCCGAATATCTACGAATTTCACCTCTACACTCGGACTTCCACTCACCTCTCTCGAACTCAAGAATTGCAGTATTAAAGGCAGTGCCGG
+
EFGCEFFGGCCCC7FFFGFGFGGGFGGEEGGGCEFGAFGCGGGFDEECFFFFG8@CEF@@EGGFFGGA,<FEAFFFFFFGCAFFGDGGGGGGGGGC<FG7CFE@EEEDFCGD8<EFG,,4EC@<FFGC;D@DF,=FED9FGG6C>8FDDFEEGGD>GCDDEFFGG:DEDDCF8**3;DGF49?C*,45,=,8:71725BG5CF7);)84557767B+5=A<6,+251).<FF=/<:8??04?33<<6046?DF>2*(.*5).54265)...)2154)).((
@M02352:288:000000000-CKWC8:1:1101:16615:7222 2:N:0:ATGCGCAG+GTAAGGAG
CATTCTTGCGAACGTACTCCCCAGGTGGGTCACTTATCACTTTCGCTTAGCCACTCAAACCGAAATTCGAACAGCTAGTGACCATCGTTTACGGCGTGGACTACCAGGGTATCTAATCCTGTTCGCTCCCCACGCTTTCGTCCATCAGTGTCAGTATATTATTAGTAATCTGCCTTCGCAATTGGTATTCTATGTAATATCTATGCATTTCACCGCTACACTACATATTCTAACTACTTCATAATAACTCAAGATAACCAGTATCAAAGGCAATTCTAAAT
+
ECGDGCFAFE>EFFFEFFFGGGCGGGG@FGGFCFFGGFGFFFGGDCFGGGGGGCFGCA<FG7FFCGGGG9FF7<EGGFGGGGGFGGDGGGGGEDCBFFEEGGGFC<=FCGGGGGGFAEFGGGGFFCF,B+@D@+CFCE=EFGEEGGG?FGGEFEGFE;FC=FD;9FFEFAFBECC<F*9?5DG?FG,;<:CGGCEEAFFGFGFG5AFFGGAGGF>)8?@3=A@FFFEGFFFFFFC3;C?3?EF?EEE<)734=3@6CFA>?DF<24AB4(,(37?DFA)-)
@M02352:288:000000000-CKWC8:1:1101:21356:7359 2:N:0:ATACGCAG+GTAAGGAG
CATTCTTGCGAACGTACTCCCCAGGTGGGATACTTATCACTTTCGCTTAGCCACTCAGAATAAATTCCGAACAGCTAGTATCCATCGTTTACGGCGTGGACTACCGGGGTATCTAATCCCGTTCGCTCCCCACGCTTTCGTCCATCAGCGTCAGTATATTGTTAGTGATCTGCCTTCGCAATCGGTATTCCATGTAATCTCTACGCATTTCACCGCTACACTACATATTCTCACCACTTCCCCATAACTCAAGACTAACAGTATCAAAGTCAGTTCTACAT
+
EBFGGDGFAGFFCCFFFGGGCFA,<F,,@8FEEGGC9FGGGGFFEGGFGDFGGGFGGGFCFG9FCEEG<7CF+EFAFECFEFFGEGGFFFFF=,@+@FFCGGG<F=F7=FGGGGFF=,CA+48ABFDGC7CCG7CFCFAEG6@C;F6D9>EGG>F7:=FGAFD;9F,,>@CEFFGCF>D*:4<E*:,=,CFGGFFEFFF7B88+63)C3FF=:8;>C)6)684AC:?>CF=+3A;<042))((.,12())53).8772:?)5))5)).5.<))-067<A).
@M02352:288:000000000-CKWC8:1:1101:7632:7360 2:N:0:ATGCGCAG+GTAAGGAG
CATTCTTGCGAACGTACTCCCCAGGTGGGTCACTTATCACTTTCGCTTAGCCACTCAAACCGAAGTTCGAACAGCTAGTGACCATCGTTTACGGCGTGGACTACCGGGGTATCTAATCCCGTTCGCTCCCCACGCTTTCGTCCATCAGTGTCAGTATATTATTAGTGATCTGCCTTCGCAATTGGTATTCTATGTAATATCTATGCATTTCACCGCTACACTACATATTCTAACCACTTCATAATAACTCAAGACAACCAGTATCAAAGGCAATTTTACCG
+
GFGGEGGGGGDGGEFFFGCFGDGGFFEFDGGGGGGGGGGGGGGGGGGGGGGGGGGGGGFGGGDGEFGGGGGGGGGGGGGGGGGGGGGGGGGGDEFEGGGGGGGDCGGGGGGGGGCFFGGGGGGGGGFFGGGF@CGGDGGGGGGGGGFGGGGGGGCFGFGGGDGGGGGGGGGGGGFGGFGFEGG6C::FGGGGGFFEEFFGFGFGFF6FGG6@FFDD=ABF3;@FCGFGC=FFFFF@?@E@<EECAF25))8??A2?BFFFBFB4:ADBB(3?BB=AF<<7,
@M02352:288:000000000-CKWC8:1:1101:27120:7474 2:N:0:ATGCGCAG+GTAAGGAG
TAATCTTGCGACCGTACTCCCCAGGCGGAATGCTTAATCCGTTAGGTGTGACACCAACAAGCATGCTTGCTGACGTCTGGCATTCATCGTTTACGGTGTGGACTACCAGGGTATCTAATCCTGTTTGCTCCCCACCCTTTCGCACCTCAGCGTCAGTATCGAGCCAGTGAGCCGCCTTCGCCACTGGTGTTCCTCCGAATATCTACGAATTTCACCTCTACACTCGGAATTCCACTCACCTCACTCGCACTCAAGTCCAGGAGTTTACAAGGCAGTTCCAG
+
CCBFFAF@EG7:@FGC@D9FGCFCFFF@66CFGGGGE9,6@6CBCFF9FEA,FCCC@@C<6:CF9,5EF,C,CCFFFF=,:=CFE,B<,BF@7F@:BFEFCEBAFGG,BFCFD8=D,>F4EFDFFGG94,,ACFG++=D3E>>6==@DF8=>:7CCA9FFB7+CCFECD:D:?EC*/9*:4CEEG6C9CFEFGFFDF45D3+:17A>CC7A@DFEFF4;@C6;F7*/8,7?F=@AFF10(8:(44)1(4(3>B0)*).*.04(,())-)-4((3:2@2><)
@M02352:288:000000000-CKWC8:1:1101:27065:7532 2:N:0:ATGCGTAG+GTAAGGAG
CATTCTTGCGACCGTACTCCCCAGGCGGGTCACTTATCACTTTCGCTTAGCCACTCAAACCGAAATTCCAACAGCTAGTGACCATCGTTTACGGCGTGGACTAACATGGTATCTAATCCTGTTCGCTCCCCCCCCTCTCGTCCATCAGTGTCCGTCTATATTTATTAATCTGCCTTCGCAATTGGTATTCTATGTAATATCTCTTCATTTCACCGCTACCATCCATATTCTAACTACTTCATTACTCACTACGATAACCATCATAAACGGCACTTCTTCAT
+
,@6FFFFGGGG7B7C@FGFFFEGFG,@7@6:CFFGA<ECFGGGG:FFBFFA=EFF8CEDE=B7:CG,5,C,B+,<,<5:A<<<,,9+9EF+C+++@+6++,:,,:5,3,:,CAFFF,,9,,833>=@,38+++**5*4:*>8C=,;A2=,5,,*=,,*@,,2;;,7<9B;,,;<CCG<3)0*53*==C?9C:@)1967@++;1@)3@@79@0:04>C59()*(097):46=67F<9:))..--.)).5().(-1,7:8?7)(.)))68(((-(,/)9).-)
@M02352:288:000000000-CKWC8:1:1101:15102:7540 2:N:0:ATGCGCAG+GTAAGGAG
TAATCTTGCGACCGTACTCCCCAGGCGGAATGCTTAATCCGTTAGGTGTGACACCAACAAGCATGCTTGCTGACGTCTGGCATTCATCGTTTACGGTGTGGACTACCAGGGTATCTAATCCTGTTTGCTCCCCACACTTTCGCACCTCAGCGTCAGTATCGAGCCAGTGAGCCGCCTTCGCCACTGGTTTTCCACCGACTATCTACGAATTTCACCTCTACACTCGGAATTCCCCTCACCTCTCTCGAACTCAAGACCCGGAGTTTATAAGACAGTTCCAG
+
GGGGGFFGGGGGGG@FCFGGGGG@EGGGGGGD9EEGG9CFDGGGGGGGGFFGGGGGGDFGGFFFEEGGGGFFAFGGGGG8EFGGGGFGGGGGGFGDEFFGGGGGFF8,=:FGGGGGGFF:DGGFGGGGGFFFGGDGG8=@DEGGGGGFCGFGGGGGCFAE+FCECEGGGD?B?9C>CCC**;ECC6CG,AFG?*;:2B35>+AFCF)/*757;6<A9)3)7:@@5<35-)9@*9,34<?17????B?07:1<2>?=(.),79(4:AA)--)).45<0))-)
@M02352:288:000000000-CKWC8:1:1101:24312:7559 2:N:0:ATGCGCAG+GTAAGGAG
CATTCTTGCGAACGTACTCCCCAGGTGGGTCACTTATCACTTTCGCTTAGCCACTCAAACCGAAGTCCGAACAGCTAGTGACCATCGTTTACGGCGTGGACTACCAGGGTATCTAATCCTGTTCGCTCCCCACGCTTTCGTCCATCAGTGTCAGTATATTATTAGTAATCTGCCTTCGCCATTGGTATTCTATGTAATATCTATGCATTTCACCGCTACACTACATATTCTAACTACTTCATAATAACTCAAGACAACCAGTATCAAAGGCAATTCTACAT
+
A<,CCEFEFECE+@CF@FF8F6@,6C,CFCEE<EECDFGDFGGFF7BFGGGCCAC8EDFFC@+7@CFF,@,@=FFFEFGGGGAFGG:AFGFA=?:FFCCDEFCB<AFECEFGGGDGG9CFEFGFF7:3>FEA>+@@>D,>@@63;,E7<FEC,9E7@=FF;;DCEF@EFAC;;<CCGCD**3=,*52>DGEFC4=7AFAGFG+=C48CFFA@+4(:=)2)5+()*;3:6:1;7=944CC9)7<)9<))1)7(;)3)(()((.))5)5)-,4(4395=<A>)
@M02352:288:000000000-CKWC8:1:1101:6398:7566 2:N:0:ATGCGCAG+GTAAGGAG
TAGTCTTGCGACCGTACTCCCCAGGCGGTGCGCTTAACGCGTTAGCTCCGGCACGGAAGGGGTCGAACCCTCCCACACCAAGCGCACATCGTTTACTGCTAGGACTACAGGGGTATCTAATCCCTTTCGCTACCCTAGCCTTCGAGCCTCAGCGTCAGTGAATGTCCAGTAACCTGCTTTCTCCCTTGGTCTTCCTCTCGATATCTACGCATTTCACTGCTCCACCGAGACTTCCAGTTACCCCTCCATTACTCTCGCGCGGCATTATCCAATGCATTTTT
+
FFGGGGGGDGEEGGFFGFFGGDGGFGEFGCFCEGGGFFGGGGGGGEGFFGDE+FEGGGGEGDGDGGGGGGFEFGGGGGG7==AFFGGGGGEDF@@EGFADGGFGGGGFFEFGGG7BCCG9CFGGFFGG8E7C@CFFCCFGCFFG5:*;=FG6CEGG5*CF9;CFFGF9,<9B+=D<DCGFF+>?0;EG6CEDCEFFEFFC47ACA?40*2)9<F>*<B)8A*)0>C>)4>)=F?A2)-6)5-((-4<?25)6-)6)4()(-462()).6)6)4())/.695
@M02352:288:000000000-CKWC8:1:1101:23659:7590 2:N:0:ATGCGCAG+GTAAGGAG
TAATCTTGCGACCGTACTCCCCAGGCGGTCTACTTAACGCGTTAGCTCCGAAAGCCACGGCTCAAGGCCACAACCTCCAAGTAGACATCGTTTACGGCGTGGACTACCAGGGTATCTAATCCTGTTTGCTCCCCACGCTTTCGCATCTGAGTGTCAGTGTCTGTCCAGGGGGCCGCCTTCGCCACTGGTATTCCTTCAGATCTCTACGCATTTCACCGCTACACCTGAAATTCTACCCCCCTCTACAGCACTATAGTTCACCAGTTTACAATGCAGTTCC
+
GDFFFGGGGGGGGGGFGGGGGGGGGGGGFDEGGGGGGGGGGGGGGDFGGGEFGFGGGGGGGGGGGGGGGGGGGGGGGGGGGGGFGGGFGGGGGGGGGCFFGGGGGGGGGGE7=FEGGGGAFGGGFGGGFGGGGGGGGGGGGFGCGGCGGGGGGFECAF;DEGGGFGGDGGGGGG7CGG:FFDEGGGGGCECGGEFEBFFFFFFGFFFFGC@DG?9FFFF;B:<@CC?*89=9F4<>)3:>91?<2<AF7(3,,))16)*:<741<>A))..<2:=)95A4
@M02352:288:000000000-CKWC8:1:1101:13751:7603 2:N:0:ATGCGCAG+GTAAGGAG
CATTCTTGCGAACGTACTCCCCAGGTGGGTCACTTATCACTTTCGCTTAGCCACTCAAACCGAAGTCCGAACAGCTAGTGACCATCGTTTACGGCGTGGACTACCAGGGTATCTAATCCTGTTCGCTCCCCACGCTTTCGTCCATCAGTGTCAGTATATTATTAGTAATCTGCCTTCGCAATTGGTATTCTATGTAATATCTATGCATTTCACCGCTACACTACATATTCTAACTACTTCATAATAACTCCAGACAACCAGTCTCAAAGGCAATTCTACAG
+
CCC<FGGFCG@BFCDFCEGFFE<:@FF@CFCCFCFDGG9<F,C,,BF<@AECGGA<F<CFD@+6@D<C=:7BFFE<CEEEAEDAFG7?FEDFGEFE=C>EGDFE@D,+:B,=5FA6EFF9977C=C@EGECBGCE@+@@B,@+@3@EDFFF=;;E7EFGGAFGFGEFGGG99>FGGC*5**;,,3=CEC@C+DEF*/:9@FDCFCAFGCCFFF*-)4:;@@63A47<+7AFF8A9E87?C?E<)9?))94).;.=F::)(,6)).)44).,4(.6)9544,
@M02352:288:000000000-CKWC8:1:1101:4942:7636 2:N:0:ATGCGCAG+GTAAGGAG
CATTCTTGCGACCGTACTTCCCAGGTGGGTTACTTATCACTTTCGCTTCGTCACTCAGTCCGACAACCCCACAACTATTAACTATCGTTTATTGCCTGGATTAACTAGCTAGCTATTCCTGTTCGCTCCACCCGCTTTCGTCCATCTGTGTCAATAAATTATTAGCGATCTACCTTCCCTATTAGTTTTCTATGTAATTTATCTGCATGTATTCGCTACACATCACATTCATACCACTTCTTTCTGCTTCATTCTAGACCTACAGTAAGGCAATTTTACC
+
AE<EFGGGGGG+@FGGGF9EFGGGG,CF++,,CFGGGG9F,FG,BCE,4F6FGEFAE,6,6@++@FA,,,,@,C,,E,9EF9,,C<?=F+?,99,,,C+,,95,:,,,,,,,,:E,,:,9E455@:E,+,,,B6@33=D+>+63,8,+737:>6@,,CFFA@,3C,8>><,,7@2+;*4+*33,+@:,:E,+?*+2:B+9+=+5/41++5++++)2*)(*(/))4*7+56++4137)5)7))))9)/.);E6)).;).+./).())1))),((46)*.))
@M02352:288:000000000-CKWC8:1:1101:27229:7684 2:N:0:ATGCGCAG+GTAAGGAG
CAGTCTTGCGACCGTACTCCCCAGGCGGAATGCTTAATCCGTTAGGTGTGACACCAACAAGCATGCTTGCTGACGTCTGGCATTCATCGTTTACGGTGTGGACTACCAGGGTATCTAATCCTGTTTGCTCCCCACACTTTCGCACCTCAGCGTCAGTATCGAGCCAGTGAGCCGCCTTCGCCACTTGTGTTCCTCCGAATATCTACGAATTTCACCTCTCCACTCGGACTTCCACTCACCTCTCTCGAACCACAGACCAGGAGTTTACAAGGCAGTTCCAG
+
GGGGGGGGGGGGGGEGGGGGGGG@@FECEGGGGGG,CFF,8FGGGGGEGGGGGGGGGGDFGGGFFFFFGGFAF@@CGGFFGFEFD,<EFGGGGGG74AFGCCFGFFGGGDFECEDEEFFECFGF9FF9FFFFGGGGGGFGGGGDD8=?=?C>BE6:@@FFC+8CGG7B99>6D9DC9;4/:/AED,=CCE?CCE=>@))/);@+9F)95=5CG=CF6)7((;5:C515(797?=<)4:?.),..),,.(((,(4(),35(,(-.8A2>4).,((58F)).)
@M02352:288:000000000-CKWC8:1:1101:17657:7695 2:N:0:ATGCGCAG+GTAAGGAG
CATTCTTGCGAACGTACTCCCCAGGTGGGATACTTATCACTTTCGCTTGGCCGCCCAGTGCTCAAGGCACCGGATAGCTAGTATCCATCGTTTACGGCGTGGACTACCAGGGTATCTAATCCTGTTCGCTCCCCACGCTTTCGTCCATCAGCGTCAGTATATGGTTCGTCAGCTGCCTTCGCAATCGGTGTTCTATGTAATATCTACTCATTTCACCGCTACACTTCCTATTCCGCCAACTTCACTATAACTCAAGCCCGCCCTCAACAAAGACAGTTCGT
+
G,B<FFFCFG>:@7CFFGGGFBABFFGFGCFGGGGGGGGGGGGGGGGGCFGGCGFEFEEEGGGGFGGGGGGCCEDGG9FGGFG?,EFBF7FFGGGG@C@F7EEEDE?<5BCFE4F=CD9@BFDGGG9BC3DFGG8EBC>EFGCFE7CDA3,@CEG5@E;BDF,9EF,CEFF8EF;>DG8AFD**24*=:*;5:?:7)@F+1+AC31++2++;31<F;86.7A8;2+)*6*/9=?(3:0(47)..8)).544).8.*.()((((,(,).).2((.017)),(
@M02352:288:000000000-CKWC8:1:1101:3061:7711 2:N:0:ATGCGCAG+GTAAGGAG
CAGCCTTGCGACCGTACTCCCCAGGCGGAGCACTTAACGGGTTACCTAAGGCACTGCAGGGGTCGACACCCGCAGCACCGAGTGCTCATCGTTTACAGTGTGGACTACCAGGGTATCTAATCCTGTTTGCTCCCCACACTTTCGCGCCTCAGCGTCAGAACCGGTCCGTGTGGCCGCCTTCGCCACGGGTGTTCCTCCCAATATCTACGCATTTCACCGCTACACTGGGAATTCCACCACCGTCTCCCGGTCTCAAGCCATTCAGCTTCCGAGGCAGTTC
+
GFGGGFGG?FGF@+BD@<FGGEF:FGGGGFDFFGGG9E@FGEEGG<FGGG@EFFGCFGGCDGGGGGGGDC7FEEGGFGEEG74+?@FA?FD=<FBFC?@9EFEGGGGGGG@EGGDGFF=BE9@FGCGFGF9>AF+,>@?BFGG6:8*@7E8@FDEGCEGFGGGGECBC2FGGGEGGD):>F:EGGGD557CD<9B<485C)9?7:=@F*:3CD=<FGF<>B>;?D?<C?>/5FBAB22(82(4(2<5:>>9(422*)5714).))))54)((((7?;:4)
@M02352:288:000000000-CKWC8:1:1101:26402:7714 2:N:0:ATGCGCAG+GTAAGGAG
CATTCTTGCGAACGTACTCCCCAGGTGGGTCACTTATCACTTTCGCTTAGCCACTCAAACCGAAATTCGAACAGCTAGTGACCATCGTTTACGGCGTGGACTACCAGGGTATCTAATCCTGTTCGCTCCCCACGCTTTCGTCCATCAGTGTCAGTATATTATTAGTAATCTGCCTTCGCAATTGGTATTCTCTGTAATATCTATGCATTTCACCTCTACACTACCTATTCTAACTACTTCATAATAACTCAAGATAACCAGTATCAATGTCAATTCTACAG
+
GFGGGGGGGD@CBFGGGGGGGGCGFCCCFGGFGGGGGGGGGGGGGGGG7FGGFGFGGFCGGG:7BFGGGGGFGFGGGGGGGGGGGGEGGGGFG@FEGEGCGGGGGGGGGGGGGGCGGGGGDGGGCFCFEFG8B:FGGFEEFEGDGG,=FGGGCCGADDFFFGG,5E@9EBECFGGGGCC>BGGCFF7CFGG+=4B*/3+=AGFG?AFFFF61B?*;F*9;@A(;*;6>C68378>;@EFC??7?C56@C3;8374FEFA@0>319)6)6-5<<>F<FA)))
@M02352:288:000000000-CKWC8:1:1101:16498:7717 2:N:0:ATGCGCAG+GTAAGGAG
CATTCTTGCGAACGTACTCCCCAGGTGGGTCACTTATCACTTTCGCTTAGCCACTCAAACCGAAGTCCGAACAGCTAGTGACCATCGTTTACGGCGTGGACTACCAGGGTATCTAATCCTGTTCGCTCCCCACGCTTTCGTCCATCAGTGTCAGTATATTATTAGTAATCTGCCTTCGCAATTGGTATTCTATGTAATATCTATGCATTTCACCGCTACACTACATATTCTAACTACTTCATAATAACTCAAGACAACCAGTATCAAAGGCAATTCTACAT
+
FDFFGGGG9@7++@C<,CAFG:C,8C@C+FFEFFFE9FFG9FFGFGEDF9EEF,C<FG<EE++FCGGCEG@EGCFEFFGFF<FFE<:CFF@E?C7FGDDC<AEGGGFGGGGDGGGGFFFCG;ADFGGGD+BF7=CC8=DGGG6:A9E7CCFFGCGCFECF;FFFAFFGGFFGCGGGGGCD@>CF7FCGGCECDFFFE>=EFCFGC8>FGGFGGFDFGD>@@A;FFF3C?@1A6849@CEFFC?3)<?E<E<(.7,;8?@B6>>2<9<A)3::?(9:FA4).
@M02352:288:000000000-CKWC8:1:1101:26415:7726 2:N:0:ATGCGCAG+GTAAGGAG
CATTCTTGCGAACGTACTCCCCAGGTGGGTCACTTATCACTTTCGCTTAGCCACTCAAACCGAAATTCGAACAGCTAGTGACCATCGTTTACGGCGTGGACTACCAGGGTATCTAATCCTGTTCGCTCCCCACGCTTTCGTCCATCAGTGTCAGTATATTATTAGTAATCTTCCTTCGCACTTGGTATTCTATGTAATATCTATGCATTTCACCGCTACACTACATATTCTACCTACTTCCTAATAACTCAAGATAACCAGTATCAAATGCAATTCTCA
+
FGCFEFGEDE:+7+CDFFGG@F8FFE<F+@F8FGGCFGGEFFGFG@CFFGFF9,6FF,,CDC@F+ACF76CE7C,F,:E,,EE,BF7CFGC?C7FGGG7?8AF,<EFDEFBF,EABGGFFGGFGEG@B8@B,++6F8D,@D+6=F9,+@9EE,,@3@3@EAFECCF@;EGF,@<>C809**;25*42>DC@=C4BAAFAF6C>CE4+=+4=C8A@>E47@@FEA6C<@<F86+2/657CC.;)7CE33)7)68)/+9;),4A)-4))4)66)..79@26
@M02352:288:000000000-CKWC8:1:1101:13032:7731 2:N:0:ATGCGCAG+GTAAGGAG
CATTCTTGCGAACGTACTCCCCAGGTGGGATACTTATCACTTTCGCTTGGCCGCCCAGTACTTAAAGCACCGGACAGCTAGTATCCATCGTTTACGGCGTGGACTACCAGGGTATCTAATCCTGTTCGCTCCCCACGCTTTCGTCCATCAGCGTCAGTATATAGTTAGTCACCTGCCTTCGCAATCGGTGTTCTATGTAATATCTATGCATTTCACCGCTACACTACATATTCCGGCAACTTCACTATAACTCCAGACCGACAGTATCAAAGGCAGTTCTA
+
GGGGGGGGGCDCEGGGGGGDGGGGGGGGGGGGGGGGGGGGGGGECFGG@CGEFDFGGGGDGGDFF?9FGGGGGGGGFGGGCGGGDDFGGGGGGFFGGGDGGGGGGGFGGGGGGGGGGGGGGGGFGGCEGEGGGGGGDGGEGGDCGG>EFFGGEE>8ECCGAEACDFA;B;,DDF4?CGGFFGGDDFGGEEEDDE+@<F6:A+8FCFFGGDFGC;67?ABBFFFFG;@GEFFFFB(,99;??AA58BFFD2<<4)404<F(-,43<A24-<)-86F(0).6)
@M02352:288:000000000-CKWC8:1:1101:26397:7734 2:N:0:ATGCGCAG+GTAAGGAG
CATTCTTGCGAACGTACTCCTCAGGTGGTTCACTTCTCCCTTTCTCTTAGCCACTCAAACCGAAATTCGAACAGCTAGTGACCATCGTTTACGGCGTGGACTACCAGGGTATCTAATCCTGTTCGCTCCCCACTCTTTCGTCTATCATTGTCAGTATCTTATTAGTACTCTGCCTTCCCTCTTGGTATTCTATGTAATTTTCATGCATTTCACCGATACACTACTTCTTCTACCTACTTCATAATACCTCAAAATAACCATTCTCAAAGCCAATTCTACAT
+
CFFAAFG<A++@CFFFFGG8,;C8,E,6,6C<EGG9FF,CCFF9,,;C@,66C<AF8,,6C6@+CFBECA,6+,9FCFFG9,C,:E,?9BD<8,>+8C@CEF@F<,BCC,EC?FDGGG,,4EFG:===BFC,3,8,>EEGGG,=FC:+EECF,,=3D,7,8CFGCF93EFC,E,=?++5+*3@,3E,@CFC?CEE@;9+5++4+6+9CF,1+:A7**269)+()++0=*11+++.)/)9;C??7.5))/7.))).0)/;4)))1).1.)(/(,(*)94:2.
@M02352:288:000000000-CKWC8:1:1101:16401:7749 2:N:0:ATGCGCAG+GTAAGGAG
CATCGTTGCCGACGTACTCCCCAGGTGGTTTACTTAATGGTTTCCCTTGGATGCTCAAACTTACTGTCCAAACATCGAGTAAACATCGTTTAGGGCGTGGACCACCAGGGTATCTAATCCTGTTCGATCCCCACGCTTTCGTGCTTCAGCGTCAATTAATGCCTAGCTAGTTGCCTACGCAATTTGTCTTTTATGACATATCTATGCATTTCACCGCTACCCGTCACATTCCGCTATCCTCAACACAAGTCAAGCACTGCATTAACAACGGCACTTAATCA
+
GGCGGEGFE<+++@CFEGGGGG,C<FGF,AFCCCEFDE@CGFFG<FFGGF,,6CF9FGFFGFGGF<FFGFF9DFC@7=FGF,C,?6?C,9:,<BA8+>>+?E,:ACB,+44B<<ED;EDCB,CE,+,,4@8+?::@=>+,3@8E+63=A98@EC@FCD9D;D,,;,7BC3,@;E7+:F+*0*4@+,7,@,32+;+/689+=9:FA>F+5<3++3:2*)02()(0*26+1;6C)8(6(5(7;@3:@0(((9))./)).))5)6-)).)5((,46(0.*)).)
@M02352:288:000000000-CKWC8:1:1101:16218:7764 2:N:0:ATGCGCAG+GTAAGGAG
TAGTCTTGCGACCGTACTCCCCAGGCGGTGCGCTTAACGCGTTAGCTCCGGCACAGAAGGGGTCGAACCCTCCCACACCAAGCGCACATCGTTTACTGCTAGGACTACAGGGGTATCTAATCCCTTTCGCTACCCTAGCCTTCGAGCCTCAGCGTCAGTAAATGTCCAGTAACCTGCTTTCGCCATTGGTCTTCCTCTCGATATCCACGCATTTCACTGCTACACCGAGAATTCCAGTTACCGCTCCATCACTCTAGCATGGCATTATCGACTGCAGTTTGG
+
FFGGGFEDGGGGGGBFGGCFGGGGGGGGE7BFDEGEGGGGGGGGFFGGFGGC:FGGFFGGGGGGGDFGGGGGGGDG@EGDFGG7FFGGGGDGFGGGGFGGGGGGGGFGGGGGGGGGGGGGFGGGGGGGGGGGGGGGGGGGGGGCF:EEGGGFGEEGGGG@;E;@BFGA<EGGGFCGGGGGF3DGGCE7C;FGGGFFFFFFDAFD>?FFCCEEDGFFFF=>A4@<;59()(77@FF45AA24A((4;23A),4<<9A*5)92:B12)46>26((,(*,/6))(
@M02352:288:000000000-CKWC8:1:1101:7686:7817 2:N:0:ATGCGCAG+GTAAGGAG
CTCTGTTGCCAGCGTACTCCCCACGTGGTTAACTTAATACTTTCGCTTTGGCACTCATCTTCAAGTAGACAAGAACCGAGTTAACATCGTTTACGGCGTGGACCACCGGGGTATCTAATCCCGTTCGCTACCCACGCTTTCGTCCATCAGCGTCAATAATATCTTAGTAAGCTGCCTTCGCAATTGGGGTTTTATGTAATATCTATTCATTGCACAGCCACACTCAATATTCCGCCTACTTCAAATATATTCACGAACTACAGTATCAAAGTCCTTTCCAT
+
F<9B@CFCDA-@FEFGEFGFGDA+7C;,:B,CFGG9C@EDGGGGG@F@@@@FGFF<,,:,CCA,,CFCCFA8C,CE,6C4:?F,CA?E@DBC<<CB+@@+8:A,:A?>FEGGG8,,8E,=B8?FG<:8>+3DF9B+@C+@>CF>::,=,@,43@8+;3==;,,,E,@@,@,49,;9CCF>AD*7:?7,*4:*:98@CA8FF++29++31A8+:;72*.(63),)20.7);+77F60(4(..<))).).)).-6)4)(,))54)654<2).)).)*)1).))
@M02352:288:000000000-CKWC8:1:1101:16591:7818 2:N:0:ATGCGCAG+GTAAGGAG
CATTCTTGCGAACGTACTCCCCAGGTGGGTCACTTATCACTTTCGCTTAGCCACTCAAACCGAAGTTCGAACAGCTAGTGACCATCGTTTACGGCGTGGACTACCAGGGTATCTAATCCTGTTCGCTCCCCACGCTTTCGTCCATCAGTGTCAGTATATTATTAGTGATCTGCCTTCGCAATTGGTATTCTATGTAATATCTATGCATTTCACCGCTACACTACATATTCTAACCACTTCATAATAACTCAAGACAACCAGTATCAAATGCAATTTTACC
+
GFGFFGGGGGECFFGGGGGGGGG>FFGFCGGGGGEGGGFGGGGGGGGGGGGGGGFGGFGGGGGGGFGGGFFGGDGGDGGGGGGGGG7DFGFGDEGEEGGGGGGGG8EGDGGGGGGFGGGFGGFGCGECEDBFGEGGGGDCGDGEDFCCFGGGGFFGGGGFAEEFCF9DFGGCFGGGGFD>4DGC4:,>AFGFGFFFAFF99F688+=F@:>CDA2?G;1=3@@F<@);?FFF8A7@7@EFFFE<??CE<<<())3A1?)((.)-)).-))))).9<*55<
@M02352:288:000000000-CKWC8:1:1101:19188:7868 2:N:0:ATGCGCAG+GTAAGGAG
TAATCTTGCGACCGTACTCCCCAGGCGGAATGCTTAATCCGTTAGGTGTGACACCAACAAGCATGCTTGCTGACGTCTGGCATTCATCGTTTACGGTGTGGACTACCAGGGTATCTAATCCTGTTTGCTCCCCACACTTTCGCACCTCAGCGTCAGTATCGAGCCAGTGAGCCGCCTTCGCCACTGGTGTTCCTCCGAATATCTACGAATTTCACCTCTACACTCGGAATTCCACTCACCTCTCTCGAACTCAAGCCCAGGAGTTTATAAGGCAGTTCATG
+
FFFGFFFFGGGGGGGGGGGGGGGGGGGDGGGGGGGGGGGGGGGGGGGFGGGGGGGGGGGGGGGGGGGGFGGGGGGGGGGGGGGGGGGGGGGGGGFEFGGGGFFGGGGGGGGGGGGGEGGFG9EGGGGGGGGCEGGGGFGGGGGGGGGGFGGGEGG>@;FGGCFGGGGFFE?FFEGGGGGFB4?GGGFFFGGGGCF=9:DDFGFC9CFGGGF>775/0=<AEF@AFG67(766@?2)((.:<?<???::??BF2()*(-53:2?11)-6>B22((786<4).
@M02352:288:000000000-CKWC8:1:1101:16799:7871 2:N:0:ATGCGCAG+GTAAGGAG
CATTCTTGCGAACGTACTCCCCAGGTGGGTCACTTATCACTTTCGCTTAGCCACTCAGACCGAAGTCCGAACAGCTAGTGACCATCGTTTACGGCGTGGACTACCAGGGTATCTAATCCTGTTCGCTCCCCACGCTTTCGTCCATCAGTGTCAGTATATTATTAGTGATCTGCCTTCGCAATTGGTATTCTATGTAATATCTATGCATTTCACCGCTACACTACATATTCTAACCACTTCATAATAACTCAAGACAACCAGTATCAAAGGCAATTCTACAT
+
GGGGFFGGGGG@EEF@GGF@E:FGGGGGGGG8FGFCDGFGGGGGGGGGGGGGGG?FGCAFFGGD>DDFEGGGGFGGEFDFFGGGGGCFGGGGCDCCFEGGGFCGGGG77EDFGGGGGGGCEFGGGGEGGGEAF:>FGFFECE>EGGGFFAF,;9<,,@B9,CFA;FCCC;;@CFDFFFGFBGFFCFC:CFGFGFF?5=+BFGFGE=FGGGFFFF9?:59@@FF6;C<GFFFF8A@3;;EFFF?EE9<@C@E222:?7(8(3<BA>>A9)(.:((*)9:>A.
@M02352:288:000000000-CKWC8:1:1101:12472:7894 2:N:0:ATGCGCAG+GTAAGGAG
CATTCTTGCGAACGTACTCCCCAGGTGGGATACTTATCACTTTCGCTTGGCCGCCCAGTGCTCAAGGCACCGGACAGCTAGTATCCATCGTTTACGGCGTGGACTACCAGGGTATCTAATCCTGTTCGCTCCCCACGCTTTCGTCCATCAGCGTCAGTATATGGTTAGTGCGCTGCCTTCGCAATCGGTGTTCTATGTAATATCTATGCATTTCACCGCTACACTACATATTCCGCCCCCTTCACCATTACTCAATACCGCCAGTATCAAAGGCATTTCTA
+
FGGGFFGGGGGGGGGFFGFGGEF:C@CFCFCEEFGGGGAEGGGGCFGG<CGGCGEGEDGFGGGGGG8FFGGGCFGGGGGGGGGGGGGGGGGGGGGGGGGGGCFGGGGGFGGGGGGGGFDFFABCFGGGGGGGGGGDCCGGFGGGGGEGFFC64A:*:@FGDGGEEFFGG,,4BEDGGGGFAGGEGG=C?*8C77+9)38:@;FFEAAC>GFC7;7:F:099><FGGFGB??FFF(4<(,49???)275).:59<(*)4?06141:).4))-57?4?FDA9)
@M02352:288:000000000-CKWC8:1:1101:8076:7895 2:N:0:ATGCGCAG+GTAAGGAG
TAATCTTGCGACCGTACTCCCCAGGCGGGAAGCTTAATGCGTTAGCTGCGCCACCAAGTGGTAAACCACCTGACGGCTAGCTTCCATCGTTTACGGCGTGGACTACCAGGGTATCTAATCCTGTTTGCTCCCCACGCTTTCGCACCTCAGCGTCAGTATCGAGCCAGTGAGCCGCCTTCGCCACTGGTGTTCCTCCGAATATCTACGAATTTCACCTCTACACTCGGAATTCCACTCACCTCCCTCGACCTCTATATTTCTAGTTTTAAAGGCTGTTCCG
+
GGGGGGGGFFFE7FFFFFGGGGGGFG7CG>FEFFGGGGGGGGGGGGGGGGDEEFGFGDEGGGGGGGGFGGGGGGGDGGECGGFFGGGGDF@F<FFGG=@FGGGGGGGGGDGGCEGGFAFGGGGGFGGGGGGGGGGEGGE:CEGDEEGGG6CCBCGD;FE9BFCECCFG?@FGFCDDGD=5;C8C<EFG?FEFG3609B33>:@7-@>DGGFCDB>F+5344=2=57(92>FFF*99(,8?2.(-.((-((4:BA)*.5*).4:64266:2)32(0(16)-
@M02352:288:000000000-CKWC8:1:1101:13635:7923 2:N:0:ATGCGCAG+GTAAGGAG
TAATCTTGCGACCGTACTCCCCAGGCGGAATGCTTAATCCGTTAGGTGTGACACCAACAAGCATGCTTGCTGACGTCTGGCATTCATCGTTTACGGTGTGGACTACCAGGGTATCTAATCCTGTTTGCTTCCCACACTTTCGTACCTCAGCGTCAGTATCTAGCCAGTGAGCCGCCTTCGCCACTGGTGTTCCTCCAAATATCTACGAATTTCACCTCTACACTTGGAATTCCACTCACCTCCCTCGAACTCAAGACTAGCAGTATTAGAGGCATTTCCAG
+
EFFGGGF<<+:CF@C<FF@FGGFGCGEDGED@FFDGFF9,@FFEGFFFFGEE@FGGFGGGGGGFCFGDEFGG<<CF:FE==FGFFFGGGGGGGGEEGGG=FGGEFF<AEEGGGGGGF4AEDFGGGGFFG,@CFFF:CCEEGGGFG=@8DEE6CGGGG=FG,@;BD<,DDCBFDCDGGGDFAG5>F66,1;C2=5C@B4+08CFFCFFG<F>FGCEF+=7<;+:FC+/*1A;A6@7;;@@6@@(,/390861<AB742)=B(23<BA992)33(-)5@<AA6
@M02352:288:000000000-CKWC8:1:1101:14635:7927 2:N:0:ATGCGCAG+GTAAGGAG
CATTCTTGCGAACGTACTCCCCAGGTGGGTCACTTATCACTTTCGCTTAGCCACTCAGACCGAAGTCCGAACAGCTAGTAACCATCGTTTACGGCGTGGACTACCAGGGTATCTAATCCTGTTCGCTCCCCACGCTTTCGTCCATCATTGTCAATATATTGTTAGTGATCTGCCTTCGCAATTGGTATTCTATGTAATATCTATGCATTTCACCGCTACACTACATATTCTAACTACTTCATCATAACTCAAGACAACCAGTATCAAAGGCAATCCTACAG
+
GGGGGGGGGGGGGGGGGFGFFGGEFF<FEFGGGGGFGFF<FGGGDFEGEGFGGGFFFGFFC@C:CFFF:>BFCEFF,CFFGCF9FGCF@FFGECFBF7EDFCDFG8B+4EEGCF9,@ADFADFFF@+@CFG:F:FFE==BFGGEFG9+2,7CC,@;7;FG=BC,DFFFGFFFEFGGGDD>*;EEDGFGGGG8F*=59AFC+14=*88:CGFCFB>:?A@<@=;AFFEGCFFF6+64/69))9)7?C5(7440,),??:B0:644>5A)2(41(:)(76>7.
@M02352:288:000000000-CKWC8:1:1101:4699:8019 2:N:0:ATGCGCAG+GTAAGGAG
CATTCTTGCGAACGTACTCCCCAGGTGGGTCACTTATCACTTTCGCTTAGCCACTCAAACCGAAGTTCGAACAGCTAGTGACCATCGTTTACGGCGTGGACTACCAGGGTATCTAATCCTGTTCGCTCCCCACGCTTTCGTCCATCAGTGTCAGTATATTATTAGTGATCTGCCTTCGCAATTGGTATTCTATGTAATATCTATGCATTTCACCGCTACACTCCATATTCTAACCACTTCATAATACCTCAAGCCAACCAGTATCAAAGGCACTTTTACCG
+
GGGGGGGGGGD7FCCDGGGGGGGGGG@8F@EEFGGGGFGGGGGFEEGGGFGGGGGFGGCFGGE@FFGGEGFEFFGFADGGGGFGGGCGGGGGFDGGGGGGGGGGGGGG@E=AFGGEGGGGFGGGCFGGEDEFGDGC@EDCFGGCEFFCFFGGGFGGFGGGGGGFGGGGGGG9DGGFGCD>>DG?4C,DCF:@DCFEFF+29@FGE41=8@1CFF2BED9:@65);C)C?FFCFFF3;@F@5?75?E))/).)7)2;3<BB0<24<:A):7:0(.9A6)2)(
@M02352:288:000000000-CKWC8:1:1101:4717:8023 2:N:0:ATGCGCAG+GTAAGGAG
CATTCTTGCGAACGTACTCCCCAGGTGGGTCACTTATCACTTTCGCTTAGCCACTCAAACCGAAGTTCGAACAGCTAGTGACCATCGTTTACGGCGTGGACTACCAGGGTATCTAATCCTGTTCGCTCCCCACGCTTTCGTCCATCAGTGTCAGTATATTATTAGTGATCTGCCTTCGCAATTGGTATTCTATGTAATATCTATGCATTTCACCGCTACACTACATATTCTAACCACTTCATAATAACTCAAGACAACCAGTATCAAAGGCAATTTTACCG
+
GGGDFGGGGGGEFGGGGGGGGGGGGGGGGGGGGGGGGFGGGGGGGGGGGFGGGGFGGGGGGGGGGGGGGGGGGGGGGGGGGGGGGGGGGGGGGGGFGGGGGGGGGGGGDGGGGGGGGGGGGGGGGGGGECGFFGDDEGGGGGGGGGGFGGGGGFGFFGGGGGGGFGGFFFGFGGGGGGGDEGGFGGGGFFGGFCFECFFG6EFGFFF@FGFGG==DGFFEFFFFFFCGFFFFFF<@?EFFFC)9?9C36AE@3E8F@?:<1AAAAFFFF0(18:FFFBBB,
@M02352:288:000000000-CKWC8:1:1101:11709:8061 2:N:0:ATGCGCAG+GTAAGGAG
CATTCTTGCGAACGTACTCCCCAGGTGGGATACTTATCACTTTCGCTTAGCCACTCAGTCCGAAGACCGAACAGCTAGTATCCATCGTTTACGGCGTGGACTACCGGGGTATCTAATCCCGTTCGCTACCCACGCTTTCGTTCATCATCGTCAATATACTGTTAGTGATCTGCCTTCGCAATCGGTATTCTATGTAATATCTATGCATTTCACCGCTACACTACATATTCTAACCACTTCATTATAACTCAAGTTATTCAGTATCAAAGGCAATTTTACAA
+
EFCAFDFFFGGGEGGGGGAFEE?CGFFFG<FC@FGGDGGGGGGGGGGFC<FFGGGFFGGGFDF,6=FEEFEGCGCFGGF,,CF,<?,AFFGGC4@CFGG:EA<FFFGDEF:FGGFFFGGBEEFFFF=+3BDFGGG7CFGC@:8CG9D+,,@9*7E7:,EF9@EEFGCBC,?9;6CGCCGF:D65CE5CFFG@F5BCEFFGFG+C)611@FAFGFFE55:7@FF4*;9C?81@AF:?B:<<))64A>A)<A2,35<=<<F>):BA9)--)(,,((9<F22-)
@M02352:288:000000000-CKWC8:1:1101:24997:8096 2:N:0:ATGCGCAG+GTAAGGAG
CATTCTTGCGAACGTACTCCCCAGGTGGGTCACTTATCACTTTCGCTTAGCCACTCAAACCGAAGTCCGAACAGCTAGTGACCATCGTTTACGGCGTGGACTACCAGGGTATCTAATCCTGTTCGCTCCCCACGCTTTCGTCCATCAGTGTCAGTATATTATTAGTAATCTGCCTTCGCAATTGGTATTCTATGTAATATCTATGCATTTCACCGCTACACTACATATTCTAACTACTTCATAATAACTCAAGACAACCAGTATCAAAGGCAATTCTACAG
+
GGFFFGGGGG7FFGFGGGFEGGGGGGGC@F8CFGGGGFEEFGGGDGGGGGGGGGFGGFGGGGGGGGGGGGEGGGFGGGGGFFFGGGG7EGGGGDGCFGGC8FFGFGFG7EFFGFFGGAFGGCE@FFGGCEEGGCGC=DGGGEGGG;CFCGFFACGGEDGG;CFGGGGFGGFGFGGDGFD5?DFCF@CGFGGGFCEC:EFGFGFGCAFGGFCF88=>EEFF@F@AF7CGFFFFFFFFE3CFCE?EF3<@4AA@FF@FD:@B?<B44<>4:01:?BFFF<>A.
@M02352:288:000000000-CKWC8:1:1101:16296:8111 2:N:0:ATGCGCAG+GTAAGGAG
TAATCTTGCGACCGTACTCCCCAGGCGGGAAGCTTAATGCGTTAACTGTGCCACCGAACAGTATACTGCCCGACGGCTAGCTTCCATCGTTTACGGCGTGGACTACCAGGGTATCTAATCCTGTTTGCTCCCCACGCTTTCGCACCTCAGCGTCAGTATCGAGCCAGTGAGCCGCCTTCGCCACTGGTTTTCCTCCGAATATCTACGAATTTCACCTCTACACTCGGAATTCCACTCACCTCTCTCGATCTCGATCCTGACAGTTTTGGAGGCAGTTCCGG
+
FGFGGGGFCECEGGGGGGGGGGGGGGGDEG+BFGGGGGGGGGGG@CGD,C<FGGG:F=FGFDFGFFGA<F<FEGD+CFCFGEC,EFDFGGGD?F=E:FGGCCDFGGGGFGDFGGCDAFGGGGGGGGGGGGGGGGGGGGGGGGGGGGGFD8E=EGD8F,2C71BEGGGGB:+CC59DGDC38<*AD<6<+:@CD<??1<)1):9C<FF*9FFFC4-9CF>DF60*29:C0>4*@*44((50)()43?()((.)(,(.--*).2<>))6405210-5:*).((
@M02352:288:000000000-CKWC8:1:1101:20186:8115 2:N:0:ATGCGCAG+GTAAGGAG
TAACCTTGCGGCCGTACTCCCCAGGCGGTCTACTTATCGCGTTAGCTTCGCTACTCACGGATTAAATCCACAAACAGCTAGTAGACAGCGTTTACGGTGTGGACTACCAGGGTATCTAATCCTGTTCGCTACCCACACTTTCGCACATGAGCGTCAGTTACTGACCAGGGAGTCGCCTTCGCCACTGATGTTCCTCCAGATATCTACGCATTTCACCGCTACACCTGGAATTCCACTCCCTTCTCCACAACTCTAGCCTGCCAGTTCTAAATGCAATTCC
+
9FEFFGGGGGDGGGGEGGGGGGGGGGDGGGGGGGGGGGGGGGGGGGGGGGGGGGGGFFGG>FGFGFGGGFFGGGGGGGGGGGFAEFCFGCGGGGGCGFGGGGGGGGGGGGDFGGGGGGGGFGG<FGGGGGEFGGFEEGGGGGGGGG8B@F6FEEGGEGGDGGGGFGFG5FFGGGDGGGCA6CEGGGGF@FGGG51>@F4CF7+CEFFCCEEGGFEFG>>(3><F<C072??F?F245?B<?9<24<A(881,.6-152=(40)5:AFA>)))64@)7<D<
@M02352:288:000000000-CKWC8:1:1101:2830:8218 2:N:0:ATGCGCAG+GTAAGGAG
CAATCTTGCGATCGTACTCCCCAGGCGGAGTACTTAATCCTTTCGCTGAGTCACTGAGGTGCCGACCACCTCCAACCATCCTCTGTCATGGTTTTGGACTACCAGCAACTCTGACTATGATCCTTCCTATCTCTAACGTCTTCGCGCGTCACGCTCTACTTGCGAAACGGCGTCCTCATTCGTTACCCTTGTTATTCCCAATGTATGCCCCTCTCCCCGCCCCCTCTCTAATTATTCCTTCCCCTACTACTCTACTCACCTCCCGTTCACATCCCTGTAT
+
EA9,,CFFA@+CCFFGGGGG,,CC8,C7++8,CFF@,,6C,CE9:@F7+,CFGG9,<,,,:,,7+++C7?=EF,44,,,9,,:<,<<,,,9F,B+,+,=,,9,:,,,,,45C,,,4,,,,4,,,:54,,,,,8,,,8+6+>6,++>++16+++,5++,,,@,7***5@5***1;?5=++=+45,**,,,,,+2)+/97/*);)+)3:+*651/0,)*0,(()()/*(*)***1/)))-4))((((-.)4)-))64*4))().(((.,(()))4(.)).))
@M02352:288:000000000-CKWC8:1:1101:13444:8264 2:N:0:ATGCGCAG+GTAAGGAG
TAATCTTGCGACCGTACTCCCCAGGCGGAATGCTTAATCCGTTAGGTGTGTCACCGACAAGCATGCTTGCCGACGACTGGCATTCATCGTTTACGGTGTGGACTACCAGGGTATCTAATCCTGTTTGCTCCCCACGCTTTCGCACCTCAGCGTCAGTATCGAGCCAGTGAGCCGCCTTCGCCACTGGTGTTCCTCCGAATATCTACGAATTTCACCTCTACACTCGGAATTCCACTCCCCTCTCTCGAACTCTAGATTGCCAGTATCAGAGGCAGTTCCAG
+
GCGGGGGGGEGGEFFGGGGGFGGGCGGGEGGGGGGFFCFGGGGGEGGGFFFEGGGDDGDEGGFFEGGGEGGGGDG>FGGGFFFGGGGGGGGGFGGGGGGGE,EFFFGF,FGGGFFGGGGGGGFGGGGFD9FFG8FGG>EGG+@68EGGFFGGGGGGGGFF@FD>CCFGGGGGG5DDGDGFEDEEGF*>*=;CF3AD(85>:FFG3A5D4CFGGFFF078<A?BFFFB<4)<=@6<<:(4:7?<?F?(,(,4456-*6>4<7<:264944<)((-)47:4))
@M02352:288:000000000-CKWC8:1:1101:7651:8280 2:N:0:ATGCGCAG+GTAAGGAG
CCTTCTTGCGAACGTACTCCCCAGGTGGGTTACTTATCACTTTCGCTTGGCCACTCAGTACTTAATCGTACCAAACAGCTAGTAACCATCGTTTACGGCGTGGACTACCAGGGTATCTAATCCTGTTCGCTACCCACGCTTTCGTCCATCAGCGTCAATATATTGTTAGTGATCTGCCTTCGCAATTGGTATTCTATGTAATATCTAAGCATTTCACCGCTAAACTACATATTCTAACCACTTCACAATAATTCAAGACTAACAGTATCAATGGCAGTGC
+
G9FCEGGFFGFCC@FFFGGGGGGGGGGFG@CFGFFGGCGGGGFCFC@FC>F8CFGGGGGGGFFGGGGGGGGCFGGGGGG?FFFECEFGGGGGGGGCGDCFFGGDGGGG8FGG7EFGDGFFEGGGFFAFE>8CE8BF73=@8EAE,@6?FGFGB@EGE8@3,3@EGGGGGFFCGGC+8;9FFDG*;ECGCCD>F?FEFCFFFF+=>@AB>CAFFF4C;A525)(+02;F)178CAE69@032(./9;<)44/)1).+)7A;A>7:26)))64442)3.4(6
@M02352:288:000000000-CKWC8:1:1101:11928:8371 2:N:0:ATGCGCAG+GTAAGGAG
CATTCTTGCGAACGTACTCCCCAGGTGGGTCACTTATCACTTTCGCTTAGCCACTCAAACCGAAGTCCGAACAGCTAGTGACCATCGTTTACGGCGTGGACTACCAGGGTATCTAATCCTGTTCGCTCCCCACGCTTTCGTCCATCAGTGTCAGTATATTATTAGTAATCTGCCTTCGCAATTGGTATTCTATTTAATATCTATGCATTTCACCGCTACACTACATCTTCTAACTACTTCATCATAACCCAAGACAACAATTATCAAAGTCACTTCTACAA
+
GGGFGGGGFGCED@CFFCFGGGGGGFGGGGGCFFGGCCEFGGGGEGGGGGGGGGGGGGGGG>FGGEGG:F:CFFDCCFFCGGGGGFCGGGGFE+C@FFGCFGCFGGDEFEFG9EFFGGG;,EDF@FFGGCE8FFG7BFACE?8CFG,+@DDFF,@7D,@CDFFG;FFFGCGFGGGCG9D*@DGE4CFFGGGFG*=49=1=14+=*9++==@DFB@5850.=1;F*+1;<AA6+8;CEECFEE)7???3(,/3(((9(4)42)-.4))-4)4:)-1,0<45)
@M02352:288:000000000-CKWC8:1:1101:27044:8377 2:N:0:ATGCGCAG+GTAAGTAG
CATTCTTGCGAACGTACTCCCCAGGTGGGTCACTTATCACTTTCGCTTAGCCACTTAAACCGAATTCCGAACAGCTAGTGACCATCGTTTACGGCGTGGACTACCAGGGTATCTAATCCTGTTCGCTCCCCACACTTTCGACCATCAGTGTCAGTATATTATTAGTAATCTGCCTTCGCAATTGGTATTCTATGTAATATCTATGCATTTCACCGCTACACCACATATTCTCACTCATTCATATCAACCCAAGACAACACGTATCAAATGCACTTCTACCA
+
FG<@,CCFGC6+88CEFFGFGEGGGFFG+8;CFFGG9,;CFGGGEGGGCFGGGGF,C,CC<++@,,5,CF@CFGGGCCF??,CFFGE?FGGG+B@CGGDGGG<EFGG:FGGFFGCFFGFFGGG,+@F@=@EDG+@,DAE++@=EGFF6:;CEFCF:,,3;,@FE9F;DFCG;DGGGG*@?9?>97:,DEFF@9*=**=BFB:F=4=FGGGFFGFDFC89<=)6>;*.+18A+@A)),)7)))7)9)9(((66(;3?.4)(,,.:<B2<))64))))*49.)
@M02352:288:000000000-CKWC8:1:1101:5228:8473 2:N:0:ATGCGCAG+GTAAGGAG
CAACCTTGCGATCGTACTCCCCAGGTGGGATGCTTAACGCGTTAGCTTTGACACTGCACCTGAAGCGGTGCAACATCGAGCATCCATCGTTTACGGCGTGGCCTACCAGGGTATCTAATCCTGTTCGCTCCCCACGCTTTCGTGCCTTAGCGTCAGTACCTGTCCAGCTATCCGCCTACGCATCAGGTGTTCCTCGTGATATTTACGCATTTCACCGCTACACCACGAATTCCGCTAGCCTCGCCAGGACTCAAGACGTGCAGTATCAAGGGCAGTTCAC
+
FFGGFFGFFCGFDECFFFEG@BFEGGCFCFGDFGGGGGGGGGGGGGGG,@<FGGGGCFFGFFFEGFE+C@EGGGGGG7CDECGGGGGGGGGGCEF7FEGEC+:EGGGFGGGFCGGGG9?BFGGGGGGE6DEGGCGGGGEFGGGFEFFCF9EEGGGGGGGGGDFGGFGGGCFFF>;CDDFE>/A5DG?AFGGGG<FFFA6F7FFF?6ACD=)@FF<FEEF9(;;79<?G15>FF/(-3,38A7,3329?:::7?F)/33814:<AB99)-))48053?99A
@M02352:288:000000000-CKWC8:1:1101:24509:8483 2:N:0:ATGCGCAG+GTAAGGAG
CATTCTTGCGAACGTACTCCCCAGGTGGGATACTTATCACTTTCGCTTAGCCACTCAGACCGAAGTCCGAACAGCTAGTATCCATCGTTTACGGCGTGGACTACCAGGGTATCTAATCCTGTTCGCTCCCCACGCTTTCGTCCATCAGTGTCAGTTGATTATTAGTGATCTGCCTTCGCAATTGGTATTCTATGTAATATCTATGCATTTCACCGCTACACTACATATTCTAACCACTTCATAATAACTCAAGACAACCAGTATCAAAGGCAATTTTACCG
+
G<FFFGGGGGDGGGGGGGFGGGGCFFGGGGGDGFFGDFGGGGGGGGGGGGGGFGFEFGGGGGGGGGGGGGGGGDGGFGGFGGGGGGGGGGGGGECFFGEGGGGGGGGGCFGGGFGGGGGGGGGGGE7DCGGGGGGEGFFEGGEGGGGGCCE7DFGGGGFFDGGGGC@DCCCFFFGGGGGFEGGGGGGGGGGCGEFFEFAFFC8C?FBCFGFGGF=>GE>@FFFFGGFF5;AFFFDEDF9EECC5CECE3)<:FB?FFB>?FF2)66<AD76?::666:7A1
@M02352:288:000000000-CKWC8:1:1101:26107:8492 2:N:0:ATGCGCAG+GTAAGGAG
CATTCTTGCGAACGTACTCCCCAGGTGGGTCACTTATCACTTTCGCTTAGCCACTCAAACCGAAGTTCGAACAGCTAGTGACCATCGTTTACGGCGTGGACTACCAGGGTATCTAATCCTGTTCGCTCCCCACGCTTTCGTCCATCAGTGTCAGTATATTATTAGTAATCTGCCTTCGCAATTGGTATTCTATGTAATATCTATGCATTTCACCGCTACACTACATATTCTAACTACTTCATAATAACTCAAGACAACCAGTATCCACGGCAATTTTAAAG
+
GFAFFFFGGD7EFFGGGGEFFGGEGGDFFCGGGGGGG9CFGGGGDEGGGGFFGGCFGFFC@:FFGFEGGFGGDGGGGFGDGCFBFG,:FFFFG7FGGGDGGGGGD<F7CEEFDEGGGGGGGGGGE7CEECEGCEFFCD9ED=C>GG6FGGGGG7D7,@@=;FGGGGF9EFFFGGGGGGGFBDG,4C,>D:EGFCFF*9=FAFFG?FFF8CFGGF25E)/3=A(20;9F)+386+774);EFF37<?C@4><E)/6)60540464.)6((-(,((*)1-)--
@M02352:288:000000000-CKWC8:1:1101:25476:8506 2:N:0:ATGCGCAG+GTAAGGCG
CATTCTTGCGAACGTACTCCCCAGGTGGGTCACTTATCACTTTCGCTTAGCCACTCAGACCGAAGTCCGAACAGCTAGTGACCATCGTTTACGGCGTGGACTACCAGGGTATCTAATCCTGTTCGCTCCCCACGCTTTCGTCCATCAGCGTCAGTATATAGTTAGTAACCTGCCTTCGCAATCGGTGTTCTATGTAATATCTATGCATTTAACCGCTACACTACATATTCCGGCAACTTCACTATAACCCAAGACCGACAGTACAAAAGGCAATTCTACGG
+
GGBEFFGGGFDFCFFFC@AAFGGGFEE@C@FECFGGFGCEFGGGGD7FFFGGGGGGGFGGGGGGGGGGGFEGGGFFCCFF9CFGGGDFFGGGGGGGGGGDGFGDA=FGDFFGGGGFGGCFFFFGGGCFEFEEEGEGGGGG:@6:CFGGGEGGDEDFGGG9=FGGGG,@@FFGGFGGGGGF4CC5CG5E:FG788FF*@1=+;AGEFA7::+@FF>>=BF<DFFFCC?GE8+6)),,2(44586<44AD(282(1:>6(<>>D9))))4:11:(57<=<F,(
@M02352:288:000000000-CKWC8:1:1101:22518:8531 2:N:0:ATGCGCAG+GTAAGGAG
CATTCTTGCGAACGTACTCCCCAGGTGGGTCACTTATCACTTTCGCTTAGCCACTCAAACCGAAGTTCGAACAGCTAGTGACCATCGTTTACGGCGTGGACTACCAGGGTATCTAATCCTGTTCGCTCCCCACGCTTTCTTCCATCAGTGTCAGTCTATTATTAGTAATCTGCCTTCGCAATTGGTATTCTATGTATTATCTATGCATTTCACCGCTACACTACATATTCTAACTCTTTCATAATACCTCAATACAACCAGTTTCACAGGCAATTCTACAT
+
GGEGGGGGGGGGG7CFGGCGGGGGGFGGGEFGEGGG<FDGFGGGGGGGCFGGGGGG8C<FGG7@7AFG@CCFCCDCFFC,<E9=EF7<EFF<=,=4@FFE89FFGFE+=FFFCEG;=,EFEFAGE@F8=>+,>3CF>@D,CCACFGCDFFD:C,E,=,@;,EC;BD;>E,;>E?CFG7*:5CC9*@,DF,:2::BA*1+=9FFC68BFFC8+2*()4)(.5:666CCG31;+30;))/77)9))17)/..())))2.):(1.)))6))6,((.4*6*).)-
@M02352:288:000000000-CKWC8:1:1101:13053:8531 2:N:0:ATGCGCAG+GTAAGGAG
TAATCTTGCGACCGTACTCCCCAGGCGGAATGCTTAATCCGTTAGGTGTGTCACCGAACAGTATACTGCCCGACGACTGGCATTCATCGTTTACGGTGTGGACTACCAGGGTATCTAATCCTGTTTGCTCCCCACACTTTCGTACCTCAGCGTCAGTATCGAGCCAGTGAGCCGCCTTCGCCACTGGTGTTCCTCCAAATATCTACGAATTTCACCCCTACACTTGGAATTCCTCTCACCACCCTCTAACTCTATCCTGATATTTTTGGATGCAGTTCCAG
+
GFFGFGGGGGDGCGGGGGGGFGGGGGGGGCGGGGGGGFGGGGGGGGGGGGGGGGGDEGGDGGGGGGGFGGGGEGGGGEFGGGGGF?DGGGGGDEEGGCGDGFGFCFFFGGGGGGGGGGGGGGGGGGGGFFFFFGGGGGGFGGGFGCGGGGGGGGGDECFGEG7EGGFGF9BCECDDDDGA59A=6C?G6?*7CEFF@FFG6:AD<FF:475CC+7*/.27<FBBG*)7:F?4@*562<B1)4(413(3)4)--.-0(46)4)-)66:2(2).4)7<F246)
@M02352:288:000000000-CKWC8:1:1101:14767:8592 2:N:0:ATGCGCAG+GTAAGGAG
CATTCTTGCGAACGTACTCCCCAGGTGGGTCACTTATCACTTTCGCTTAGCCACTCAAACCGAAGTCCGAACAGCTAGTGACCATCGTTTACGGCGTGGACTACCAGGGTATCTAATCCTGTTCGCTCCCCACGCTTTCGTCCATCAGTGTCAGTATATTATTAGTAATCTGCCTTCGCAATTGGTATTCTATGTAATATCTATGCATTTCACCGCTACACTACATATTCTAACTACTTCATAATAACTCAAGACAACCAGTATCAAAGACAATTCTACAA
+
GFGEEFGFGGECFGGGGGGGGGGGGGGGGGGGGGGGGFFGGGGGGGGGGGDGGGCFGFCEGGGGDFGGF+6@:FGEG9FEGGGGGG,AFF@,++7+FC7FCF,AFG<F:EGGGFAEFGGGGFF@FEFFEGEGG7C>@EFGFGGGGG?9CFGGGGG,DEFFEFGGCG9@FFF,>CGGG5*:*9<A9F7FGGG@C<A**=8FFGFGCAAFD@68:=2?*)643F(/*;EG?A;+;B;EF<FE?C<CE?EFFEE13),628720.).-4>)<(,(,,*)9.69)
@M02352:288:000000000-CKWC8:1:1101:23494:8654 2:N:0:ATGCGCAG+GTAAGGAG
TAATCTTGCGACCGTACTCCCCAGGCGGAATGCTTAATCCGTTAGGTGTGACACCAACAAGCATGCTTGCTGACGTCTGGCATTCATCGTTTACGGTGTGGACTACCAGGGTATCTAATCCTGTTTGCTCCCCACACTTTCGCACCTCAGCGTCAGTATCGAGCCAGTGAGCCGCCTTCGCCACTGGTGTTCCTCCGAATATCTACGAATTTCACCTCTACACTCGGAATTCCTCTCACCCCTCTCGAACTCAAGACCAGGAGTTTACAAGGCAGTTCCAG
+
FFBFFGGGGGGGGGGGGGGGGGGGGDFEFGGFEEFFGGGGGGGGGGGGGGGGGGGGCFGGGGFGGGGGGGGGGGGEGGGGGGGGGGGGGGGGGGGGFGGGGGGGGGGGGGGGGGGC9EEFGGGGGGGGFGGGGGGEEFG9E>EGGCEGGGGDEGGGGGGGCCGGG,FFFGCGGDDGGGDFDGGGGGG9CEEGGFFD2A>GFGFGFFFGDFFGGCFB+54;CC;+C<,9;AFFF*6:<FF?(32<FFBF<:BAD5)*1,..8<<1<<)6-4426?3.8<A))
@M02352:288:000000000-CKWC8:1:1101:15858:8658 2:N:0:ATGCGCAG+GTAAGGAG
CATTCTTGCGAACGTACTCCCCAGGTGGGTCACTTATCACTTTCGCTTAGCCACTCAAACCGAAGTTCGAACAGCTAGTGACCATCGTTTACGGCGTGGACTACCAGGGTATCTAATCCTGTTCGCTCCCCACGCTTTCGTCCATCAGTGTCAGTATATTATTAGTAATCTGCCTTCGCAATTGGTATTCTATGTAATATCTATGCATTTCACCGCTACACTACATATTCTAACTACTTCATAATAACTCAAGACAACCAGTATCAAAGTCAATTCTACAT
+
GAGGFGGGFGDGGGGGGGAFGGGGGF<CC@FFGGGGGGGGGGGGCGGGGGDGGGDGGGFGGGD7CFFGC=<FGGGGGGG9FF9EFFCFGGGGGDCEGGGEGGGGGGCFGGCFGGGGGGGGGGGFEGGGGGGGGCDEEGGGGGGGGCCGGFGGGGG7C9AFAEF9EFFB;3@,E6FGF>D>*<DC*D9DFGGFF?BE9FFFFGFG4BAGGGFGGB26CE>=@F8A<CC=6@F+;6><EE?C?<6CFE?<1))/).,)3==:(6A))6)6<65<)58AFA2<)
@M02352:288:000000000-CKWC8:1:1101:22347:8667 2:N:0:ATGCGCAG+GTAAGGAG
CATTCTTGCGAACGTACTCCCCAGGTGGGTCACTTATCACTTTCGCTTAGCCACTCAAACCGAAGTTCGAACAGCTAGTGACCATCGTTTACGGCGTGGACTACCAGGGTATCTAATCCTGTTCGCTCCCCACGCTTTCGTCCATGAGCGTCAGTACATACGTAGTAGACTGCCTTCGCAATCGGTATTCTGTGTAATCTCTATGCATTTCACCGCTACACTACACATTCTCTCTACTTCCATATGACTCAAGTCAACCAGTATCAACGGCACTTCCATAG
+
CEDFFAC<EGD@ECFFG8FGGGGCFFAC@@F;EEGGGGGGGGGGEGCC4E<FFD<FFGGGGGGDEGGG7=FFGCEF<FFFGGFCFG7FGGGGGCEEFGDEFG?FGFG>+BFGGEEFGGGG9FGFC>=DEGG,>:C@EFFGGG>+EF87CCGGDCF,9;DCG>FEGG,@>FBEFFGGGGGE5DFF>C,4BFGFG?C<?F+=BCFGFFFFDDFFGF6:GEBEFFFFFGFGFFF+76=)));;EFFC4<29>64.)-.*68F?:<92<2<((39B(.9)*4)).
@M02352:288:000000000-CKWC8:1:1101:8657:8687 2:N:0:ATGCGCAG+GTAAGGAG
CAGTCTTGCGACCGTACTCCCCAGGTGGGATACTTATCACTTTCGCTTAGTCACTGAGGAAAACCCCAACAACTAGTATCCATCGTTTACGGCGTGGACTACCAGGGTATCTAATCCTGTTCGCTCCCCACGCTTTCGTCCATGAGCGTCAGTACATACGTAGTAGACTGCCTTCGCAATCGGTATTCTGTGTAATATCTATGCATTTCACCGCTACACTACACATTCTATCTACTTCCATATGACTCAAGTCAACCAGTATCAAAGTCCGTTCCATAGTT
+
GGFFFGGGGFE7FGGF7FFGFGFEGF<@CCGGFGGGGEFFGGGFGFDEFFGGGGGFG,@@ECGGGGGGG7DFCDD9EFGGGGGG7AFCCFECGGG7FFG9FCDA8@+EEGFFD9FACFGFGG:FDGGGEEG7+BCFFG8>ECFG,,E>EEGCC7EAFFGGGGC4;@,@B7:FGGGG>4*/*;:CCGGFEGGGC9FC?=++4=CD<FFGF980*89.:6;EEFFF4<3+9AAF6777CEEEEFF<)9<<34494:<B:28>A<2)).-)))-4:?))9))..
@M02352:288:000000000-CKWC8:1:1101:22682:8698 2:N:0:ATGCGCAG+GTAAGGAG
TAATCTTGCGACCGTACTCCCCAGGCGGAATGCTTAATCCGTTAGGTGTGACACCAACAAGCATGCTTGCTGACGTCTGGCATTCATCGTTTACGGTGTGGACTACCAGGGTATCTAATCCTGTTTGCTCCCCACACTTTCGCACCTCAGCGTCAGTATCTAGCCAGTGAGCCGCCTTCCCCACTGGTGTTCCTCCGAATACCTACGAATTTCACCTCTACCCCCGGAATTCCACCTACCTCTCCCGAACTCACGACCAGGCGTTTACAAGTCAGTTCCAG
+
GCF,CFF9EGGFCFGGGGGGGGGGGGFEGGG,CFFGCECGFGGGG,BAFEAFGGGGCFFGGG,FFGGGGGGGDFCCG=,BE8F<F9FEFGGGGG+BE@FGDAFCFGGFGCFF,A=EFCFEEFFGGGCFCF@FCGGEE8DDFCECEEFFG>8+::CEC=CC,3,,@BFFCEGGF@>>9CC*3C8C*49D,=CDF<:5(?4<5+)1*/5*;5>DFAEF+8).981)1)6737F?F69,((.,2>2,(,((-2(-8(4)49@01(32>2:4-5)).4*4*).:.
@M02352:288:000000000-CKWC8:1:1101:25454:8714 2:N:0:ATGCGCAG+GTAAGGAG
CAGCCTTGCGACCATACTCCCCAGGCGCAGCACTTAACACTTTCGCTACGTCCGAGAGAATGTGGGAGTTCCCTCGGACTAGTGCTGATCGTTTACAGCTAGGACTACCGGGGTATCTAATCCCGTTCGCTCCCCTAGCTTTCGTGCCTCAGCGTCAGAAGAGACCCAGTGAGCCGCCTTCGCCACCGGTGTTCCTGATGATATCAACGCATTTCACCGCTCCACCATCAGTTCCGCTCACCTCTGTCCCCCTCAATCTATGTGGTTTCAAACGCAGTTC
+
@AFECFGFFGEG+@FEF9FGA@F:CFEEGGD8FGGGGGGGGGCAFEGGGGGGGG77:CDFDGGGGGG7CEECGFGDDGGCGGGGGGGGFEFECBFGEFGGFGGF8FFFGGGGGGDGGFGG,EFGEBFGEGGG7D=B+,,@,,6CCG6?9DGGGGGDE:F,4>DGG<F8EDCEFCD*;?DDF4CC5C5E5==/27A<<CFF=:AG3AF7CEF**:E=FAB((72@D53CB??@FF)3(-((-(,2<:95))34(446)6=)6<D4<(4(-<4.)3<>51)-
@M02352:288:000000000-CKWC8:1:1101:19872:8715 2:N:0:ATGCGCAG+GTAAGGAG
TAATCTTGCGACCGTACTCCCCAGGCGGAATGCTTAATCCGTTAGGTGTGACACCAACAAGCATGCTTGCTGACGTCTGGCATTCATCGTTTACGGTGTGGACTACCAGGGTATCTAATCCTGTTTGCTCCCCACACTTTCGCACCTCAGCGTCAGTATCGAGCCAGTGAGCCGCCTTCGCCACTGGTGTTCCTCCGAATATCTACGAATTTCACCTCTACACTCGGAATTCCACTCACCTCTCTCGACCTCAAGACCAGGAGTTTACAAGGCAGTTCCAG
+
FGGGGGGGGGGGGGGGGGGCGGGCFFFCGGGGGGGGFGGGGGGGGGGGGGFGGGGDGGGGGGGG9FFGFFGGGG,BFFGFEFFGGGGGGGGGGGDGGGGGGDFGGGG,E@EGGGGGG9EFGGGGGGGFCFGGGGGGGGGGGGGGGCGFGGGDEGG>FGGGGCF5CCCGGFDGGGGDCDFFEGGGGDDCFGGG>CFFFE:DFCFCCF>3FG3DF674<A@FCF@ACF()3>7@FFF9?:BF?F?FBF6)(((423244(031,1839>B>A<0(4).=42<)
@M02352:288:000000000-CKWC8:1:1101:19556:8725 2:N:0:ATGCGCAG+GTAAGGAG
TAATCTTGCGACCGTACTCCCCAGGCGGAATGCTTAATCCGTTAGGTTTGACACCAACAAGCATGCTTGCTGACGTCTGGCATTCATCGTTTACGGTGTGGACTACCAGGGTATCTAATCCTGTTTGCTCCCCACACTTTCGCACCTCAGCGTCAGTATCGAGCCAGTGAGCCGCCTTCGCCACTGGTGTTCCTCCGTATATCTACGAATTTCCCCCCTACACTCCGTATTCCACCTCCCTCTCTCGCACCCAAACCCAGGCCTTTATAAGGACGTTACAG
+
GGGGGGGGGDDEC+CFGGGGGGGCFFBEDGGF,CEFGFFGGGGGGGG,CC9CEGFFF:FAE?FF9FFC<<FF9F7FGGFGG8EEFE<AEFFG7F+:?<BCE9B==FFFFGDF?B;@,,7,C,7FCF<9;=EGEFE+@FGGFE6C8=8D?BCEG75+@CEC8:7:*,,D::,38*<CDCF9?G**2,0>F/*=C@F25));)3:@)10**/0@@+);*21(=F;6**(*,7)=8*.(((4<(,((,),,411(,31)11543(-,.34))-:27(04F(3))
@M02352:288:000000000-CKWC8:1:1101:16140:8775 2:N:0:ATGCGCAG+GTAAGGAG
CATTCTTGCGAACGTACTCCCCAGGTGGGATACTTATCACTTTCGCTTAGTCACTCAGTCCGAAAACCAAACAACTAGTATCCATCGTTTACGGCGTAGACTACCAGGGTATCTAATCCTGTTCGCTACCTACGCTTTCGTCCATCAGCGTCAATATATTGTTAGTGATCTGCCTTCGCAATCGGTATTCCATGTAATCTCTAAGCATTTCACCGCTACACTACATATTCTAACCACTTCACAATAACTCAAGATAAACAGTTTCAAAGGCAATTCTACAG
+
GGGFGGGGGGGGGGEFGGGGGGF@FFFGDGGGGGGGGGGFGGGGGGGGGFGGGGGGGGGGGGGDGEGGGGGGGGGGFGGGGGGGGGGGGGGGGGGGGGGGGGGGGGFFEGGGGGGGGAGGFFFGGGGGGGGGGGGGGGGGGGGEFGGGGGGGGDGGGGGFCFGGGGGGGGGGGGGGGCGFFGFG*;FGGGGGGEF?A:AGFGFB?;FGFFFGFF=DGF>E;65;CF?@<FFFFF0@DF<<CEEEEEAEFFF8@3@C2AFA7A9>DF>>A06?.,9<F<A<)
@M02352:288:000000000-CKWC8:1:1101:2449:8812 2:N:0:ATGCGCAG+GTAAGGAG
TAATCTTGCGACCGTACTCCCCAGGCGGAATGCTTAATCCGTTAGGTGTGACACCAACAAGCATGCTTGCTGACGTCTGGCATTCATCGTTTACGGCGTGGACTACCAGGGTATCTAATCCTGTTCGCTCCCCACGCTCTCGTCCATTAGCGTCAGCTATTAGTTAGTAGACTGCCTTCGCAATCGGTATTCTATGTAATATCTAAGCATTTCACCGCTACACTACATATTCTAACTACTTCATAATAACTCAAGATAACCAGTATCAAAGGCAATTCTA
+
6CFAEEGFGGC@@:CEGGGGG:E6,CFFDCG8FGGGF@@ECGGGGGGCFCAFGG77<FFFFGGCEDF,CCFGCGDCEF7=CFAFFG,C,:B@FAF@FG:@77ACFAE<=?F,?FGG9=@=E;BGG,+@6DE@GCFFG8+:,@DC6+@;,73@CA:@,@7ECFFCGGGFC<9,DCFCF>C*88:E<C5C@FGGGFFC6;FGFGFGFFCGFF87C@36EBB>6A@179@+);78@626AA76AA4)).4::?A<2(.0<A??B<1<<A>AF2:((3)4?AAD
@M02352:288:000000000-CKWC8:1:1101:10096:8847 2:N:0:ATGCGCAG+GTAAGGAG
CATTCTTGCGAACGTACTCCCCAGGTGGGTCACTTATCACTTTCGCTTAACCACTCAAACCTAAGTTCGAACAGCTAGTGACCATCGTTTACGGCGTTGACTACCGGGGTATCTAATCCCGTTCGCTCCCCACGCTTTCGTCCATCCCTGTCAATACATTGTTAGTGATCTGCCTTCGTCATTGGTATTCTATGTACTATCTATGCATTTCACCGCTACACTACATATTCTAACTACTTCCTACTAATCAAATATACCCAATATCAAAGCCAATTCTACAG
+
GFCECGGGGGCFGGGGGGGFGG@:FFG@7CEFGGFGFG<FGGGGCEGGGCEFGG<FCEEEFGF,@FEF@6,C+CFC,CEAC,FFGG7DFGGCC7F:F+>DFDFFG@7C7FFFCFEEEEEF7C<A>@C8EGC,++@F@DD+DEGGGF,+5@<23,,,DFG9,@D;CD@AFAD;FEFFGC**/;::4D7CGFG+=7FF*B+++41C*++=C,48+;(8*).)(1()*;32)3:++8.9397))9?)))1)))).)))1))0)(()-)6A<)((,((*.84--,
@M02352:288:000000000-CKWC8:1:1101:8531:8859 2:N:0:ATGCGCAG+GTAAGGAG
CAATCTTGCGACCGTACTCCCCAGGTGGGACACTTATCACTTTCGCTTGGCCACTCAGTACTTAATCGTACCAAACAGCTAGTAACCATCGTTTACGGCGTGGACTACCAGGGTATCTAATCCTGTTCGCTACCCACGCTTTCGTTCATCAGCGTCAATATATTGTTAGTGATCTGCCTTCGCAATCGGTATTCTATGTAATATCTAAGCATTTCACCGCTACACTACATATTCTAACCACTTCACAATAATTCAAGACTAACAGTATCAATGGCAGTGC
+
FFGGGGGGGGGGGGEGGGFF8CEGGFFEEFGGGGGFFGGGGGGGGGGG@FGGGGFGGGGGGGGGFGGGGGFGGGGGGGGGGGGGGGGGGGGGGGGGGGGEGGGGGGGFFGGGGGGGGGGGGGGGFGFGGGGGGGGFDGGGGGGGGGGGGGGGGGGGGGGGGGGGGGFGGGGGGGGDGGGFFGGC>GGFGGGFGFFFFFFGFF=F?FFD>6FFFFFA,A@>95:FCD=GFFFFFFFCEF@3?E>@5)73=EEEFE?=<<4>BF:B<:AA2><A42F<:BFB
@M02352:288:000000000-CKWC8:1:1101:10082:8860 2:N:0:ATGCGCAG+GTAAGGAG
CATTCTTGCGAACGTACTCCCCAGGTGGGTCACTTATCACTTTCGCTTAACCACTCAAACCTAAGTTCGAACAGCTAGTGACCATCGTTTACGGCGTGGACTACCGGGGTATCTAATCCCGTTCGCTCCCCACGCTTTCGTCCATCAGTGTCAATACATTGTTAGTGATCTGCCTTCGCAATTGGTATTCTATGTAATATCTATGCATTTCACCGCTACACTACATATTCTAACTACTTCATAATAACTCAAGATAACCAGTATCAAAGGCAATTCTACAA
+
GGGGGGGGDGGGGGFGGGGGGGDEGGGGGFFFGGGGGGGGGGGGGGGGGCGGGGGGGGGGGGGGGGGGGEFGGGGGCFGGGGFFEFCFGGGFFEFCEFFD?A@FFCFGEGGGFGGFFGGGGGFGEEEGGGDFGE@+@DFEGGCGF;ECG9@EFGGGGCFGGGGGGGGCE=F;FCC>DFGEAGDEGFCFGGGFG7FF4FFFFGFD*;6CGG6+8A2>GFF8@F;F*+.:6:A7AFEC@EE?<<)6?CFF4)7472<?A<F<<F2449<9),4(4:?AFA2>)
@M02352:288:000000000-CKWC8:1:1101:25102:8953 2:N:0:ATGCGCAG+GTAAGGAG
TAATCTTGCGACCGTACTCCCCAGGCGGAATGCTTAATCCGTTAGGTGTGACACCAACAAGCATGCTTGCTGACGTCTGGCATTCATCGTTTACGGTGTGGACTACCCGGGTATCTAATCCTGTTTGCTCCCCACACTTTCGCACCCCAGCGTCAGTATCGAGCCAGTGAGCCGCCTTCGCCACTTGTGTTCCTCCGAATATCTACGAATCTCACCTCTACACCCGGAATTCCACTCCCCTCTCTCGAACTCAAGACCAGGAGTTTATCAGGTAGTTCCCG
+
A,BFEEFFFGEGF@CFFFEGAFGDFCFCGFG@EGFFA@FEFGGGCDGCFGGGFGGD<?=FFGC<E<EDFGGDFF7BFF7<DF<FEEFF8FFGFFE+BFC7+9AFFAF,+>7@FFGGF9E=CC<FFGFGGGFFCCF7EFAFF+ACBE8+1+DEEGG>DC;,**6>E,<D9F,?B**1*19FEGEGG,,5>,0;F)8563)1):;CE655DF)1@:7;+=744*.))9()(0?=77>)8,4448(().(3(,(-3()/.3F:61(47A244:4)--*)/).)(
@M02352:288:000000000-CKWC8:1:1101:22391:8968 2:N:0:ATGCGCAG+GTAAGGAG
TAGTCTTGCGACCGTACTTCCCAGGCGGCTCGCTTAACGCGTTAGCTCCGGCACAGAAGGGGTCGAATCCTCCCACACCAAGCGAGCACCGTTTACTGCTAGGACTACAGGGGTATCTAATCCCTTTCGCTCCCCTAGCCTTCGTGTCTGAGCGTCAGTAAATGTCCAGTAAGTTGCCTTCGCCATTGATGTTCCTCTCGATATCTACGCATTTCACTGCTACACCGAGAATTCCACTTACCTCTCCCTTCCTCTAGCACGGGAGTATCGCATACCGTTCA
+
EFGFGGGGGGGGGGGGGGGGGGGFF<CCCGGCFDFGGFFGGGGGGGGGGGGGGGCGDFGGGDGGGGGGGFGGGGGGEEGGGGGGGGGGGGCGDCEGGAFGCFGFGGGGFGGGGGCEGGA;DFGGGGGDGGEGGGCFGFGGGFGEFGCFGGGDB7CE>CFGGGGGGGFDCFEFCCG7FGGCF3EGGGG7>ECFFEFECAFDFGFDEFF75E:DGFB?@FD22*6FFC(505>??F).<<4)67984:?(,4(8<BDF))1461-((409<0(42(9()417,
@M02352:288:000000000-CKWC8:1:1101:18487:9025 2:N:0:ATGCGCAG+GTAAGGAG
CATTCTTGCGAACGTACTCCCCAGGTGGGTCACTTATCACTTTCGCTTAGCCACTCAGACCGAAGTCCGAACAGCTAGTGACCATCGTTTACGGCGTGGACTACCAGGGTATCTAATCCTGTTCGCTCCCCACCCTTTCGTCCATGATCGTCAGCACATACGTAGTAGACTGCCTTCGCAATCGGTTTTCTGTGTAATATCTATGCATTTCACCGCTACACTACACATTCTATCTACTTCCATCTGACTCAAGTCAACCAGTATCAAAGGCCGTTCCATTT
+
DFGGGGGGGGD@@+CFGFGGGGF@8CCF@FGGGGGFGGCGGGEE7FGGDEEFGGEFG,C,C@BC=FED7+,8FCE8<FFBFFAEEECFFFCF7+C+=::CFFD8F8<=:E,8<EFCEFGG9D?F7=+,83>8++@>FGG8D=>3;BC+@>DCF+,,:6779>E98F,@,>;6:?F8C*CB*;:>*A*==:ECF*=57@+=CFFG4=6:7CFFFFF>C3:@@=(;*27;C:;C++1)9?2<A<A)6-.-9))53.4*.)824<><2)446(,((-52542))
@M02352:288:000000000-CKWC8:1:1101:6025:9074 2:N:0:ATGCGAAG+GTAAAGAG
CATTCTTGCCAACGTACTCCCCAGGTGGGATACTTATCGCTTTCGCTTAGCCACTCAGTATTGATACCGAACGGATAGTAACCATCCTTTACTGCCTGGGTTAACTGGCTAGCTATCTATTCTCGCTTCACACGCATTCTTCCATCCGTCTCCGTAAATTGTTAGTCCTTTGCCTTCCTAATTAATCTTCTTAGTAATATCTATCTATGTCATTGCCACACTCCTTATTCTATATGCTTCATTCTCATTCAATACAAACAATAACAATGGACATCCTGACG
+
GC<@,EFGG,--:BFFFGGGGGGGGGGG+BF8FFGG9C,BEGGG>GGF7F,EFG,EFGD@9F,,,9C,6,6C+B,,896,,6CFG8,,CA,95B5,CA,,,,4,C,,94:,,9AF99,59,,9,C+C7+,9,B6@+++7,@,=,@8,++,,,,+@=+3@=9@E,@8C7,,,7;AD+9+2++5,,2@,73,,++*?0*;;9+=99*3;@+7?+2+0+,4*))*)3*292*++++3**15@:B/***1*15*58*83853A2()))./)7)())))*(0)16(
@M02352:288:000000000-CKWC8:1:1101:10529:9093 2:N:0:ATGCGCAG+GTAAGGAG
TAATCTTGCGACCGTACTCCCCAGGCGGAATGCTTAATCCGTTAGGTGTGACACCAACAAGCATGCTTGCTGACGTCTGGCATTCATCGTTTACGGTGTGGACTACCAGGGTATCTAATCCTGTTTGCTCCCCACACTTTCGCACCTCAGCGTCAGTATCGAGCCAGTGCGCCGCCTTCGCCACTGGTGTTCTTCCGCATATCTACGAATTTCACCTCTACACTTGGAATTCCACTCACCCCTCTCGAACTCTAGACTTATAGTTTTGGATGCAGTTCCAG
+
FFGGGGGFGGDGEFGDEGGGGGGCFECFGEGGGGGGGGGGGGGGGFFFG:FGFFGDFDF@=FGGGGGGFGFFCF:FGGFGGGGGGGGDEFCF@FFGGGGGGCD9FGGDFEGGCFGCF9EEGGDFGGGGFGFFBFGCGFGGFGGGGGFGFGGEEEE>A9F9:+:C8<@DF,@CGGDCCGGFDDCEDCGC:E5BGCFCD)0/5;F+7=>DCGF77=.1+=@FEF@FG+5*)96B*/-).(5<131(3<6?011A<>4*-)*-6:).4<<03()5027-892))
@M02352:288:000000000-CKWC8:1:1101:6924:9109 2:N:0:ATGCGCAG+GTAAGGAG
TAATCTTGCGACCGTACTCCCCAGGCGGAATGCTTAATCCGTTAGGTGTGTCACCGAACAGTATACTGCCCGACGACTGGCATTCATCGTTTACGGTGTGGACTACCAGGGTATCTAATCCTGTTTGCTCCCCACACTTTCGTACCTCAGCTTCAGTATCGAGCCAGTGAGCCGCCTTCGCCACTGGTGTTCCTCCAAATATCTACGAATTTCACCTCTACACTTGGAATTCCCCTCACCTCTCTCGAACTCTAGCCTGATCTTTTTTGAGGCAGTTCCAG
+
9F@FE9ECE:@@CECFGGFCFEFFGGDGG@FGGGGGGGFFGGGGGDGGG:FGGGFFGGGCFFGGGGGCFFGGGG+FDGG8F@FGGGGG8FFFFFFEEFC7CFF9FEEC8FEGFFGGGEG:@FEFGG8DFGCF:BC:CEFGGGGCFCACF6E,4@DDFCFF@@8ECA7D?C9,?*@DGGG5?7?E?CCECGCGG8F3@A4:+;;@<6:D*;)@DFFF9;;));=8>+)*9AFFF*,361<42?<3><043<142))*,.034))).)4(-(((4(),76<).
@M02352:288:000000000-CKWC8:1:1101:3629:9160 2:N:0:ATGCGCAG+GTAAGGAG
CATTCTTGCGAACGTACTCCCCAGGTGGGTCACTTATCACTTTCGCTTAGCCACTCAAACCGAAGTTCGAACAGCTAGTGACCATCGTTTACGGCGTGGACTACCGGGGTATCTAATCCCGTTCGCTCCCCACGCTTTCGTCCATCAGTGTCAGTACATTATTAGTAATCTGCCTTCGCAATTGGTATTCTATGTAATATCTATGCATTTCACCGCTACACTACATATTCTAACTACTTCATAATGACTCAAGATAACCAGTATCAAAGGCAATTCTACAG
+
GGGGGGGGFC@+C7CEFGEFFGGGGEEFGFFFGGGGGFFGGGGGGGGGGGGGFGGGGGGGGGCEEGGGGGGGGGGCGFG9FGFCGGGGFGGF@:F+CG7FDGGGGGE7FCFGFGGGEEFF7FEGGGEFGGG:FGFFGFF6CEEEGGGCFDG;FGG,,@DBAFFFGGFDFCEDFG7FG9D*3;9,;B:CF=CCF*=5*=18BGFF4AB+=,+=;6;EE:>@1+5ACF?GFFFF6+97;<CEEEC??):AA))(,.494<F<<F<4<>)45((4::6474AA.
@M02352:288:000000000-CKWC8:1:1101:5429:9163 2:N:0:ATGCGCAG+GTAAGGAG
TAATCTTGCGACCGTACTCCCCAGGCGGAATGCTTAATCCGTTAGGTGTGTCACCGAACAGTATACTGCCCGACGACTGGCATTCATCGTTTACGGTGTGGACTACCAGGGTATCTAATCCTGTTTGCTCCCCACACTTTCGTACCTCAGCGTCAGTATCGAGCCAGTGAGCCGCCTTCGCCACTGGTGTTCCTCCAAATATCTACGAATTTCACCTCTACACTTGGAATTCCACTCACCTCTCTCGAACTCTAGACTGATAGTTTTGGATGCAGTTCCAG
+
CEFGGGGFG@EGGGGGGGGGGGGGGGGGGGGEGFGGGGGFGGGGDGGEEFFGGGGGGGGGGDFGGGGAFFGEG@FGEF:E<?FGGGFGGGGGGGGGF=CFECE<FGFGFGCGGFFGGDGGGGGGFFGGGGFGG,CCEECFEGGFGGGGFCGGGECC,DCF7D*BEEGFGGCFFGGGGGGFDGGEFCGDC;?FF7A@;F+;6:7C<6A*CF87>+985;37>ADFGF)9)9;4*/464:FF234:?FFF(416<<4*6>68>B).5<A?6(),4)*6=A9:)
@M02352:288:000000000-CKWC8:1:1101:5538:9210 2:N:0:ATGCGCAG+GTAAGGAG
CATTCTTGCGAACGTACTCCCCAGGTGGGTCACTTATCACTTTCGCTTAGCCACTCAAACCGAAATTCGAACAGCTAGTGACCATCGTTTACGGCGTGGACTATCAGGGTATCTAATCCTGTTCGCTCCCCACGCTTTCGTCCATCAGTGTCAGTATATTATTAGTAATCTGCCTTCTCAATTGGTATTCTATGTAATATCTATGCATTTCACCGCTACACTACATATTCTAACTACTTCATAATAACTCAAGACAACCAGTATCAAAGGCAATTCTACAG
+
@AFFGGGGGGD7@FGGGGGGGGFGDED@FGGGGFG<CEGGGFFG7ECDFAEAEACEFGGGGGDBCFGF7E,,>F@@FFFCFGG5F@CF8<FAC:FE:FGDGFF,EEFC8BABFFGEFG9DDFGGFGDGG8EA>CFCEGEE888EGFD=2;DAFGFCF,=DCGGGGGFGEFGGG,;8;*<9FDA?FGCCAEFF9EFF?FFGB:BGE4B99FCFFB@>E59*>+;6<>EC4+1@7BEE)74;??5<375E6<)...=45/516@>))/67A((:,54)/-64.
@M02352:288:000000000-CKWC8:1:1101:5567:9231 2:N:0:ATGCGCAG+GTAAGGAG
CATTCTTGCGAACGTACTCCCCAGGTGGGTTACTTATCACTTTCGCTTGGCCACTCAGTACTTAATCGTACCAAACAGCTAGTAACCATCGTTTACGGCGTGGACTACCAGGGTATCTAATCCTGTTCGCTCCCCACGCTTTCGTCCATCAGTGTCAGTATATTATTAGTAATCTGCCTTCGCAATTGGTATTCTATGTAATATCTATGCATTTCACCGCTACACTACATATTCTAACTACTTCATAATAACCCAAGACAACCAGTATCAAAGGCAATT
+
GFGGGGGGGGGGGGDGGGGCGGFGGFGGGGFFGGGGGGGGGGGGGGGGGGGEFGGGGGGGGGGGGGGGGGGGFGGGGGGGGGGFGGGFGGGGGGGGGGGGGGGGGGFFGGGGGGGGGFGGGGFGGGGGGGCFFGGGGECEGF9>8+CDGGGGGFFGGFFFDFGGGGEGFGGEGGGFGDFF>C5EDEGGGCFFGCFEFFFGFGFGFFFGCFCGGF?FFF@=>DFF<F;C)@FFFFFFFFC;;C?ECEEEFFF3((683;FEF;?<?9<A2<AB<?@?@:3
@M02352:288:000000000-CKWC8:1:1101:25819:9305 2:N:0:ATGCGCAG+GTAAGGAG
CACTCTTGCGAGCGTACTCCCCAGGTGGGATACTTATCACTTTCGCTTAGCCACTCAACCAACCAATGTTGGTCGAACAGCTAGTATCCATCGTTTACGGCGTGGACTACCAGGGTATCTCATCCTGTTCGCTACCCCCGCTTTCGTCCCTCCGCGTCAGTATATTGTTTGTAATCTGCCTTCGCAATCGGTATTCGGTGTAATATCTATGAATTTCACCGCTACACCACACATTCTATCTATTTCACAATAACTCAAGTCTACAAGACTCAAATGCAAG
+
GFGGFGGGGEGGCEGGGFGGGGE@FFAEFGGFGGGGFGFGGGGGGGDG:FGGGG@FFCFGDGGGEGGFEGGGGFF:FDFGGGFGG9FFE,<FFGGD<FEEC7C7:=<F,F8FF@==EFGG,C?,AFAFDF+7B+3@=+=6CG:DCCED>ED7>5::E8CBEC@9><,?F,2>;C@:B+=AACCFC**=<**>*,:6():<>>7F?87+1=+1+;?=+7/4(5,57*,*,853)9)-.)).62)4444)).-)4<2742*..)62:))((),).2059:))
@M02352:288:000000000-CKWC8:1:1101:24913:9336 2:N:0:ATGCGCAG+GTAAGGAG
CATTCTTGCGAACGTACTCCCCAGGTGGGATACTTATCACTTTCGCTTGGCCGCCCAGTGCTCAAGGCACCGGACAGCTAGTATCCATCGTTTACGGCGTGGACTACCAGGGTATCTAATCCTGTTCGCTCCCCACGCTTTCGTCCATCAGCGTCAGTATATGGTTAGTGAGCTGCCTTCGCAATCGGTGTTCTATGTAATATCTATGCATTTCACCGCTACACTACATATTCCGCCCACTTCACCATAACTCAAGACCGCCAGTATCAAAGCCATTTCTA
+
GFFGGGGGCGGGGEGGFFFFGGGGGG@FEGGGGGGGGGGGGGGGGGGGGGGGGGGGGGGGGGGGGGGGGGGGGGGG@FGGDFGGGGGGGGGGGGGGGEGGGGGGGGGGGGGGEFFGGGGGGGGGGGGGGGGGGGGGGGEEGFDGGGGGGGFGCECEEGGGGGFGGGGGGF@9BFFFCFGFFDG7CF?*=CEGGCFFFF6:ACCF?AAD798CFFEF?B19BE@FCC;CFFF49B?:42:6(9<A?23<???A<>7=2?>2119>:5:<9>>A(45A?AA<)
@M02352:288:000000000-CKWC8:1:1101:28978:9340 2:N:0:ATGCGCAG+GTAAGGAG
CATTCTTGCGACCGTACTCCCCAGGTGGGTTACTTATCACTTTCGCTTGGCCACTCAGTACTTAATCGTACCAAACAGCTAGTTACCATCGTTTACGGCGTTGACTACCAGGTTATCTACTCCTGTTCGCTACCCACGCTTTCGTTCCTCAGCGTCACTATATTGTTAGTGATCTCCCTTTCCCATTGGTATTCTCTGTAATATCTAATCATTTCACCGCTTCACTACATTTTCTAACCCCTTCACACTACTCCAACACCAACATTCTCAATCGCAGTAC
+
E<B<CCF9F::+8@CE,CFEGEG,,;,66@CDFFGFFF,CCFCE:CFE7,,CFFGF8,C<FEC,@FE7F,C=9<,,,C,:<CF,9CE,9,===DC??@7+8+64C,,:F=8B9<;>E;<,64,C,?,C8E=FG?D,+++3+6666D,+@DA=EE?:C+7;>3@3,@D>,@,,,@=+2*;+*+,@*,,5,=,5=E9**+=:+2++/++5+,+41=?C1A(->)5+08);):+1+3))1)6/(/65)7)(,.(9.(5)((2:0(,,(6)).:94)(5()4)6
@M02352:288:000000000-CKWC8:1:1101:13366:9358 2:N:0:ATGCGCAG+GTAAGGAG
CATTCTTGCGAACGTACTCCCCAGGTGGGTCACTTATCACTTTCGCTTAGCCACTCAAACCGAAATTCGAACAGCTAGTGACCATCGTTTACGGCGTGGACTACCAGGGTATCTAATCCTGTTCGCTCCCCACGCTTTCGTCCATCAGTGTCAGTATATTATTAGTAATCTGCCTTCGCAATTGGTATTCTATGTAATATCTATGCATTTCACCGCTACACTACATATTCTAACTACTTCATAATAACTCAAGATAACCAGTATCAAAGGCAATTCTAAAA
+
FGGFDFGGGGGGGGGGGGFGGGGGGFFFGGGGGGGGFGGGGGGGGGGGGGGGGGGGGGGGGGGGGGGGGGGGGGGGFFGGGGGGGGGFGGGGGGGGGGGGGGGGGGGGGFGFFFDFF@FFGFFCG>FDEFE:ECFCEFDG88@EF9?DGFGGGCGFAFGGGGF;EGCFGGGF;6CFGGDFFGGDCC9EGFGCCEC4AFCFFFF77FCDGGFFF*-)452>3FEFGG3CE=FF6+96@E?CECC<ECE34);@F)/86);;3-.-4<>-)487?:F2*)-))
@M02352:288:000000000-CKWC8:1:1101:26366:9395 2:N:0:ATGCGCAG+GTAAGGAG
CATTCTTGCGAACGTACTCCCCAGGTGGGTCACTTATCACTTTCGCTTAGTCACTGAGCTCATGCCCAACAACTAGTGTCCATCGTTTACGGCGTGGACTACCAGGGTATCTAATCCTGTTCGCTCCCCACGCTTTCGTCCATGAGCGTCAGTACATACGTAGTAGACTGCCTTCGCAATCGGTATTCTGTGTAATCTCTATGCATTTCACCGCTACACTACACATTCTATTTCCTTCCATATGACTCAAGTCAACCAGTATCAAAGGCAGTTCCATAGTT
+
GD9FEFGGGEEEGGGGGGGGGGFFGFFF@FF@FGGGGGCEGGGGEGGGFDFGGGFFEFFG,CF<A<FDFGDFGGF9F?CFCF<F:FGFGGD:CC=CFGGC,EF@F7?EFFGGFDDEGGFGFG:7F<F=CFD7FF+ADGD3@==F9DFGGGDCCFGGGCGGGCGE9@,3@FGGGGG7DC*@FG*?CFCCFGG7F*96*BAF6F6C7AFGG,=8CBBBG8;>(=8F*;?+9+1+:+56<439?CFC?>))/=3.)9.=:B)-5).<A-)4<7:::<*.@4)6<
@M02352:288:000000000-CKWC8:1:1101:28624:9415 2:N:0:ATGCGCAG+GTAAGGAG
CAATCTTGCGATCGTACTCCCCAGGTGGGACACTTATCACTTTCGCTTAGTCACTGAGATAAATCCCAACAACTAGTGTCCATCGTTTACGGCGTGGACTACCAGGGTATCTAATCCTGTTCGCTCCCCACGCTTTCGTCCATGAGCGTCAGTACATACGTAGTAGACTGCCTTCGCAATCGGTATTCTGTGTAATATCTATGCATTTCACCGCTACACTACACATTCTATCTACTTCCATATGACTCAAGTCAACCAGTATCAAAGGCAGTTCCATAGTT
+
GCEFGFFEGGGGGGGFFDCF<C,@CFF8@<FDGGGGGFGGGGGG7@E7CGGFGGGGGDGGFGFFAAFF,CFGG?FFDDCF<EFE7DFFGGGG7FGGD+FGGE@A<CBEF8AFGGGFCFGFFEEGG@C>=>BE7+6FDGGGGGGGGFGCGGE8CFGF:FGFFFE+>,@>>DF,>;CF>5>@A7*;CFG,<:,+=A6;>:B@B7=FC:8=@7+;DBBEC6>91A4F=4CCC8AFFF9CE?E6<5.9<CC7@1@E93<B;@A>B>>A:)).(3:49>F<FA:4-
@M02352:288:000000000-CKWC8:1:1101:28606:9427 2:N:0:ATGCGCAG+GTAAGGAG
CAATCTTGCGATCGTACTCCCCAGGTGGGACACTTATCACTTTCGCTTAGTCACTGAGCTAAATCACAACAACTAGTGTCCATCGTTTACGGCGTGGACTACCAGGGTATCTAATCCTGTTCGCTCCCCACGCTTTCGTCCATGAGCGTCAGTACATACGTAGTAGACTGCCTTCGCAATCGGTATTCTATGTAATATCTATGCATTTCACCGCAACACTACACATTCTATCTACTTCCATATGACTCAAGTCAGCCATTATCAAAGGCAGTTCCATAGTT
+
F,@<CCFG,C:CF7;@,6CF8FFDFEDG7E@DEFG9CC,EFF@C:,FFEFFFFFGCC<,CEF9FF,EE6:FEGGGEGAFFGFGGGGGGGC@,+@@++@CC=EDD8++:B=<FFFFGGGFAFDC@EF+8BEE>C::+E6,88A,3E3A6CC++7@DCEFG7BF,+3@,@;,@,6C7*<C**978:*==DF,5:5/=ACB6:>FC8*+4+:<A;:)(88)1./;3A6D3:1:1;816??4<<?).1/)<4;1).)9)/(,66.-)).)-4(4((64@)94)).
@M02352:288:000000000-CKWC8:1:1101:24807:9438 2:N:0:ATGCGCAG+GTAAGGAG
TAGTCTTGCGACCGTACTCCCCAGGCGGTGCGCTTAACGCGTTAGCTCCGGCACAGAAGGGGTCGCACCCTCCCACACCAAGCGCACATCGTTTACTGCTAGGACTACAGGGGTATCTAATCCCTTTCGCTACCCTAGCCTTCGAGCCTCATCGTCAGTAAATGTCCAGTAACCTGCTTTCGCCATTGGTCTTCCTCTCGATATCTACGCATTTCACTGCTACACCGAGAATTCCAGTTACCTCTCCATTACTCTCGCACGCCAGTATCGAATGCAGTTTG
+
@FFEAEGGGC@CFFCDGFGGGGGEGFEG:FCFFFGGGGEGGGG:CGGCFFEGGGFA8,C8,=B@F+@@EG+FCB,BBCEFGCF+C+C@FG7FFGFFGGGFADFFGGGGGFG>CFCFGGCEDFGC<<FCGEGGGGGGG6?DGGGGGCEC6FF,D6DGGGG@9B;C@EG9FCBFFG7*88CAFGGGGGFGCCFGFF+>CFFG4CFGFFF>5=><DFBFEFAB2*6?FC>D0)0966<<9A<AA):<?<F944<6AA)),3591(39(.625:?(2,9.0..62
@M02352:288:000000000-CKWC8:1:1101:13163:9442 2:N:0:ATGCGCAG+GTAAGGAG
CAATCTTGCGACCGTACTCCCCAGGTGGATTACTTATCACTTTCGCTTAGACACTGACTGTATATCGCCAATATCGAGTAATCATAGTTTACGGCGTGGACTACCAGGGTATCTAATCCTGTTCGCTCCCCACGCTTTCGTGCCTCAGCGTCAGTATCAGTTTAGTAAGCTGCCTTCGCTATCGGTGTTCTGTGTAATATCTAAGCATTTCACCGCTACACTACACATTCCGCCTACTCCAACTTAACTCAAGTTTATCAGTATCAATGGCAGTTTCGAAG
+
GG9FGGGGG7FGGGGGGGFGGGGGGGGGGGGFFFGGGGFGGGGGGGGGGGCGGGGGGGGGGGGGGG:FGGGGGGGC<<FCFGGFFGGGGGGGGEGGGDE:FGGGC@FG>EGDCFECGGGGGEFC=FC8CFEEFEEGGEFG@=>F9DFDFGGGDGF=;DFCCADF9CFGFFB6,CFFF>DA5CFGGCDGGGGGGFFFFFFGA+=C?A+==C6DGFF>C):@@FF46F<D?AA))8<(3=3=811;)3;>AA2:?AAF266)-:2:>):<)(((-2@<*1:0-
@M02352:288:000000000-CKWC8:1:1101:24794:9451 2:N:0:ATGCGCAG+GTAAGGAG
TAGTCTTGCGACCGTACTCCCCAGGCGGTGCGCTTAACGCGTTAGCTCCGGCACAGAAGGGGTCGAACCCTCCCACACCAAGCGCACATCGTTTACTGCTAGGACTACAGGGGTATCTAATCCCTTTCGCTACCCTAGCCTTCGAGCCTCAGCGTCAGTAAATGTCCAGTAACCTGCTTTCGCCATTGGTCTTCCTCTCGATATCTACGCATTTCACTGCTACACCGAGAATTCCAGTTACCTCTCCATTACTCTAGCACGCCATTCTCTAATGCAGTTTG
+
GGFGGGGGGGGGGEGEDFFGGGGGGGGGF:FGGEGGGCEDGGDGEFFGGGGGGGGGGGCCFFGGEG@BFGFGED8FDEEGFEGD7BGGGGGGGGDDFEGGGGGF<<8DD<<F7@FFGGG,=F<FGGGGGGGCGCGGGCFC9DCDGGED?C>FF>4=:8C,C;ECGFGGGG9CCFGGDFF=F7CEGG7;9@CFCEF9CA5</2))7ACCDGDGGFAFF@22:*6/5CFDBD)97@A92>>4AFFF<?<AF99A>9)0-:/)1--4(.))5)..4)/4/65))
@M02352:288:000000000-CKWC8:1:1101:14671:9466 2:N:0:ATGCGCAG+GTAAGGAG
TAATCTTGCGACCGTACTCCCCAGGCGGAATGCTTAATCCGTTAGGTGTGACACCAACAAGCATGCTTGCTGACGTCTGGCATTCATCGTTTACGGTGTGGACTACCAGGGTATCTAATCCTGTTTGCTCCCCACACTTTCGCACCTCAGCGTCAGTATCGAGCCAGTGAGCCGCCTTCGCCACTGGTGTTCCTCCAACTATCTACGAATTTCACCTCTACACTTGGAATTCCACTCACCTCCCCCGAACCCTAGACTGATAGTTTTTGAGGCCGTTCCAG
+
GFEEFGFFE@CGEGFGGGGGFG8FGCEEGDGGGGGGAEFDGFFECGGGGEFFGGFGGGGGGGGGDFGFFGGGGGGGGGGGF@FGDFF<FFFGFGGEFFCEGGGGGGCGFGGGGDEFGFGFD,?FGGGGFGGFEFFGGFFG9ECEEDDFGGFGGEEEGFCF8DDGEFFGGDFED>4DGDCFFGEE<A,>EGGGGEFBBF6CAF=G<C3**=>@FF?F65)7>66AC+47>=FFFF<93(567(2(,,(-16((.:0?AD@)-46564411(-3(4B9E03))
@M02352:288:000000000-CKWC8:1:1101:21198:9483 2:N:0:ATGCGCAG+GTAAGGAG
CAATCTTGCGATCGTACTCCCCAGGTGGGACACTTATCACTTTCGCTTAGTCACTGAGATAAATCCCAACAACTAGTGTCCATCGTTTACGGCGTGGACTACCAGGGTATCTAATCCTGTTCGCTCCCCACGCTTTCGTCCATGAGCGTCAGTACATACGTAGTAGACTGCCTTCGCAATCGGTATTCTGTGTAATATCTATGCATTTCACCGCTACACTACACATTCTATCTACTTCCATATGACTCAAGTCAACCAGTACCAAATGCAGTTCCATAGTT
+
FEFFGGGGFEF<CCFFEGFGGGGGGGGGCFFFGGGGFGFGGGGGGGGGEGGGGGGGGFGGGGFGGGGGGGGGGGG9FFGGFCFGCGGF@FE@FFFGGGGFFFGGFGGFGGGGGCFGCF?FFGGCCFFFEEG+F>=FGGFGGGGGGGGCEEGEGC9AFGGGCF>@DCAB9<8:FGGGGC*?>0*=DFG@EGGFGF+><EFGFFFFFFFD7FFC<AB>GFBF@F;AC6);<+113;CEEE@4<5?<?<C4;1@EEF9A;1;>)).6)4).:4)6).*644)-6
@M02352:288:000000000-CKWC8:1:1101:14366:9527 2:N:0:ATGCGCAG+GTAAGGAG
CATTCTTGCGAACGTACTCCCCAGGTGGGTCACTTATCACTTTCGCTTAGCCACTCAAACCGAAGTTCGAACAGCTAGTGACCATCGTTTACGGCGTGGACTACCAGGGTATCTAATCCTGTTCGCTCCCCACGCTTTCGTCCATCAGTGTCAGTATATTATTAGTAATCTGCCTTCGCAATTGGTATTCTATGTAATATCTATGCATTTCACCGCTACACTACATATTCTAACTACTTCATAATAACTCAAGACAACCAGTATCAAAGGCAATTCTACAG
+
GFGGGGGGGGGGGGGGGGGGGGGGGFGGGGGGGGGGGGGGGGGGGGGGGGGGGGGGGGGGGGGGGFGGECEGGGGGGGGGGGGGGGGGGGGGGGGGGGGGGGGGGGGGGGGGGE9FFGGGGGGGGGDGGGGFGGGGGFDEFGGEFG?FGGGGG7EFFFGGGGGFFFEGGAFFGGGCC9DB>DGEFGGGGGG@FFFE<FFGFG69*8:FGGFFG==EG;>E3+6A4D?FC@FFAA>EFEFC)5)59?<7;3@1@<@F@0>?<A<9AA449(.407?)*:<<)
@M02352:288:000000000-CKWC8:1:1101:11617:9619 2:N:0:ATGCGCAG+GTAAGGAG
CATTCTTGCGACCGTACTCCCCAGGTGGGTCACTTATCACTTTCGCTTAGCCACTCAAACCGAAGTCCGAACAGCTAGTGACCATCGTTTACGGCGTGGACTACCAGGGTATCTAATCCTGTTCGCTCCCCACGCTTTCGTCCATCAGTGTCAGTATATTATTAGTAATCTGCCTTCGCAATTGGTATTCTATGTAATATCTATGCATTTCACCGCTACACTACATATTCTAACTACTTCATAATAACTCAAGACAACCAGTATCAAAGGCAAGTCTACAA
+
GGGGGGGGGGG+@@FFGGGGGEGGFGGGGGGGGGGFFFGGGGGFEEGGGGGGGGGGGGGGGGGGGGGGGGGEGGGGGGGGFGFFGGGGGGGAC7FGGGGGGFGGCGGGCE8FFFGGGFGGFGGFFFDDEGGGGGGGGGGC>EGGGFGGGGGFFGGFGFGGGGGGFGGGGGGFFGGFG799:DFGGGGGGGGGG?FF58@GFGFGFFFGGGFGGA@:C>F8;:@F<CFGEAAFF/)9;<43?CEFEEFFF<E4=8<@::EFFFD<A2>2<((,2,94@464)
@M02352:288:000000000-CKWC8:1:1101:7395:9645 2:N:0:ATGCGCAG+GTAAGGAG
CATTCTTGCGAACGTACTCCCCAGGTGGGTCACTTATCACTTTCGCTTAGCCACTCAAACCGAAGTTCGAACAGCTAGTGACCATCGTTTACGGCGTGGACTACCAGGGTATCTAATCCTGTTCGCTCCCCACGCTTTCGTCCATCAGTGTCAGTATATTATTAGTAATCTGCCTTCGCAATTGGTATTCTATGTAATATCTATGCATTTCACCGCTACACTACATATTCTAACTACTTCATAATAACTCAAGATAACCAGTATCAAAGGCAATTCTACAG
+
FGFGGGGGGDDGEEDCFGAE8CFCGGCFDGGDGGGGGFFGGGGG>FGGGGFFGGCFGGFGGGGGGDFGGGGGGGGGGGFGGFGFGGGGGGGG@=FCFGGEFFFFFGGGGG8EFGGGGFFGGGGGGG@FC@EBEFGC@FGGGGGGGGGGCFGGGGFCFAGCGGGGGGD,@@FDACGG>CCB>DG?GFFFE::FF<EEEF@CFFFGC=FGGG+=D?2;*2>BFF@);@3@C78FFFFC;E6?EC??67?@3><1=EFFC<FE(-6445:)51008>FA4:49,
@M02352:288:000000000-CKWC8:1:1101:7194:9649 2:N:0:ATGCGCAG+GTAAGGAG
CATTCTTGCGAACGTACTCCCCAGGTGGGTCACTTATCACTTTCGCTTAGCCACTCAGACCGAAGTCCGAACAGCTAGTATCCATCGTTTACGGCGTGGACTACCAGGGTATCTAATCCTGTTCGCTCCCCACGCTTTCGTCCCTCAGCGTCAATACGTTGTTAGTGATCTGCCTTCGCAATCGGTATTCTAAGTAATATCTATGCATTTCACCGCTACACTACTTATTCTAACCACTTCACAACGATTCAAGAAATACAGTATCAATGGCAATTTTACAA
+
GGGGGGGGGGDFEGGGGGGGGGFGGGGGDGGGGGGGGGGGGGGGGGGGDGGGGGFGGGGGGGGGGGFGGGDGGGGGGGGGFGGGGGGGGGGGGCF>FGGFFGGGCGFGGGGGGGGGGGGGGGGGEGGGGGDGGGFGGGGGGGGGGGGGGGGEGGGGGGGGFGGG9DFFGGGGGGGGGGGBFGGFDGGFGGGG@CFE4BFGFGFGFFFGCFFGGF?>8BBEDFFFGDEC?7:FAFFFF?FBB?AD?>FF:ABF<7()--=<<<44)6<9427:<:4<=<<A)
@M02352:288:000000000-CKWC8:1:1101:7402:9663 2:N:0:ATGCGCAG+GTAAGGAG
CATTCTTGCGAACGTACTCCCCAGGTGGGTCACTTATCACTTTCGCTTAGCCACTCAAACCGAAGTTCGAACAGCTAGTGACCATCGTTTACTGCGTGGACTACCAGGGTATCTAATCCTGTTCGCTCCCCACGCTTTCGTCCATCAGTGTCAGTATATTATTAGTAATCTGCCTTCGCAATTGGTATTCTATGTAATATCTATGCATTTCACCGCTACACTACATATTCTAACTACTTCATAATAACTCAAGTTAACCAGTATCAAAGGCAATTCTACAT
+
GGGFGGGFGDEGGEG<FGGGGGGGGEFGCFDFGGGGGEGGGGGGCFGGGGGGGGGGGGFGGEE:FGGFEFFGGGGGGCGGGDEGGGGGGGGG,5CCFCG:FGGGDG8C7EFGAFFFGCFGFGGFB7@EGGG8FBFEEGGGGGGDE9@+@=EFG8@:FFGDGGC9DGGGFGGFGGGGGGD>>5D6C=9DFFGEFEFF*:@9+=BFC>6DFEFFFFAEG4>*5+7AC+8C?FFF>=;<;E4EFF)6)/78)/7;@))3);4=(7;35C3>9@@F086<FFF))
@M02352:288:000000000-CKWC8:1:1101:6439:9738 2:N:0:ATGCGCAG+GTAAGGAG
AGTCTTGCGACCGTACTCCCCAGGCGGTGCGCTTAACGCGTTAGCTCCGGCACGGAAGGGGTCGAACCCTCCCACACCAAGCGCACATCGTTTACTGCTAGGACTACAGGGGTATCTAATCCCTTTCGCTACCCTAGCCTTCGAGCCTCAGCGTCAGTATCAGTTTAGTAAGCTGCCCTCGCTATCGGTGTTCTGTGTAATATCCAAGCATCTCACCCCTACACTACACATTCCGCCTACTCAAACTGACCTCAACTTTAACAGTCACCATGGCAGTTTT
+
@BCE<FCFF7:+@FFGGGGGGF:C8:+6@FFGGGGCFG7FFEGG,5CFE7EGEGGGGCCFG@C+>FFGDF=?FF8F+8D=<B?CGGEAF@:=+D5,5,?EF<F<D,,,B<@FC>,>,8FDE9>BGFEEGGGGGGF,:C8FA9DCBEDE>,9D>EGECGCCC9BB,2;FFB,,0:9FD*AADDE<EE==***:.:C<@8:@F0*.*96=*4**1)*+.(4(>B@FC(0309@@7.,((48(4))().492(())5F(6=-4)6)4-))-).).(0,>,)))
@M02352:288:000000000-CKWC8:1:1101:12293:9760 2:N:0:ATGCGCAG+GTAAGGAG
TAATCTTGCGACCGTACTCCCCAGGCGGAATGCTTAATCCGTTAGGTGTGTCACCGAACAGTATACTGCCCGACGACTGGCATTCATCGTTTACGGTGTGGACTACCAGGGTATCTAATCCTGTTTGCTCCCCACACTTTCGTACCTCAGCGTCAGTATCGAGCCAGTGAGCCGCCTTCGCCACTGGTGTTCCTCCAAATATCTACGAATTTCACCTCTACACTTGGAATTCCCCTCACCTCTCTCGAACTCTAGACTGATAGTTTTGGAGGCAGTTCCAG
+
GGEGGGGGGGGGGGGFGGGGGGGGGGGGGGGGGGGGGGEDGGGGCGGGGGGGGGGGGGGGGGGGGGGGGGGGEGEDGGGGGGGGGGGAFGGGGGGGEDGGGGGGGGGGGEGGGGGGFFFDFGGGGGGG99EGGGGGGGGFEEGFGGGGGGGGGGGGGGCFCFGEGDGGGFGC?9DGGGG6;DCEGGF;C:CDFEFFFFFGFGFGCFFGFCAGGFFFGF@ACF@FFC?G<F<66*44???<)18?<BF:0164956=>FF:944<>BB09:(8??3(9A>B6
@M02352:288:000000000-CKWC8:1:1101:21471:9779 2:N:0:ATGCGCAG+GTAAGGAG
CATTCTTGCGAACGTACTCCCCAGGTGGGTCACTTATCACTTTCGCTTAGCCACTCAAACCGAAGTTCGAACAGCTAGTGACCATCGTTTACGGCGTGGACTACCAGGGTATCTAATCCTGTTCGCTCCCCACGCTTTCGTCCATCAGTGTCAGTATATTATTAGTAATCTGCCTTCTCAATTGGTATTCTATGTAATATCTATGCATTTCACCGCTACACTACATAGTCTAACTACTTCATAATAACTCAAAACAACCAGTATCAAAGGCAATTCTACAG
+
EFGF9FFE9F768@FF@FEGGC@,,;@@FFEDFGGG9C<F969F::@@4C<CEFDEEE@FFE:+@=CF7CE<><<EEFGEDFCFF<,AEFGAGDG@FF+=EDF@EF,+BE8??FF9ED?EEFFGGGCFGGGGEEGCEGFEBE=@FGGGGGG7DCECGCGFCCFECFD9E<@CE,*272++?+:ECCF7DCCFGE6:EA+=B+BEEFFCBB62=B@>*2(75836C:>+11@++;)6=)6)/<7))1).77<())(2(,)(/.952)4660?0((0:9<>A)
@M02352:288:000000000-CKWC8:1:1101:20362:9868 2:N:0:ATGCGCAG+GTAAGGAG
TAGTCTTGCGACCGTACTCCCCAGGCGGTGCGCTTAACGCGTTAGCTCCGGCACAGAAGGGGTCGAACCCTCCCACACCAAGCGCACATCGTTTACTGCTAGGACTACAGGGGTATCTAATCCTGTTCGCTACCCACACTTTCGCACATGAGCGTCAGTCTTTGGCCAGAGAGTCGCCTTCGCCACTGATGTTCCTTCTGATATCTACGCATTTCACCGCTACACCAGAAATTCCACTCCCCTCTCCAAGACTCTAGTCAACCAGTTCTAAAAGGCCTTC
+
FFGGGGGGGGGGGGGGGGGGFFGGGGFEF7FEFGGGGGGGGGGEGGGGGGGGGGGGGFGGGGGGGGGGGGGGGGGGGGGGCFEGGGGGGGGGGGGGGGGGFFGGGGGGGGFGDEFGGGGGGGGGGGGGGGGGGGGGGGGGGGGGGDCGGGC7ECGGGGGDFGGGFGGGGCC*3=C9DGGBFCGD*=F?+=@CFEFC<FFGBGFG)@6:57@CD?<FFF?B;@>FGF?9(5689=>D<:???:?BF?F<?B((4>-7<AFA92:B6)6>)6<A7A::FFFF
@M02352:288:000000000-CKWC8:1:1101:7560:9908 2:N:0:ATGCGCAG+GTAAGGAG
CAATCTTGCGATCGTACTCCCCAGGTGGGACACTTATCACTTTCGCTTAGTCACTGAGATAAATCCCAACAACTAGTGTCCATCGTTTACGGCGTGGACTACCAGGGTATCTAATCCTGTTCGCTCCCCACGCTTTCGTCCATGAGCGTCAGTACATACGTAGTAGACTGCCTTCGCAATCGGTATTCTGTGTAATATCTATGCATTTCACCGCTACACTACACATTCTATCTACTTCCATCTGACTCAAGTCAACCAGTATCAAAGGACGTTCCATACTT
+
FAGGGGFEFGEE@@FFGGGGGGG@FF<EGFG8FGGGGGGGGFFGCC@FCGGGFGAC9FCFCFEFGGGGAFGGGGGCEFGGGFEEEFGGCFGGEG7@F7AFGGGGGGG8F=A?EGGC,4,AEFED?F:BE=CEGEGGGCDCGGGG=EGDE+AE;EGGCDFGGGGGGAFFCCFFFFGGGG*9>75C9ECGCFGGFF>EEAFFFD6FEF>BFC8CDD=?EFB9=F358FECCFFF6+1<??<CE)9)93>)64)?47?F;1).))6:A224(((-3:@A4)().
@M02352:288:000000000-CKWC8:1:1101:16812:9919 2:N:0:ATGCGCAG+GTAAGGAG
TAATCTTGCGACCGTACTCCCCAGGCGGAATGCTTAATCCGTTAGGTGTGACACCGAAGGGCAAGCCCCCCGACGTCTGGCATTCATCGTTTACGGTGTGGACTACCAGGGTATCTAATCCTGTTTGCTCCCCACACTTTCGTACCTCAGCGTCAGTATCGAGCCAGTGAGCCGCCTTCGCCACTGGTGTTCCTCCGAATATCTACGAATTTCACCTCTACACTCGGAATTCCACTCACCTCCCTCGAACTCAAGACTAGCAGTATCCAAGGCAGTTCAAG
+
BAFGGGGFFGDGG7FCEFGGFDFEGGGGGCGGGGGFFGFGGGGGGGGGGGGGGFGGGGGGGGGGGGGGGGGGGGGGGGGGGGGGGGGGGGGFGGEGGGFDGGGGGG@FFGGG<,CAFFGGCGGGGGGGGGG<CDFGGGGGGGGGGDACFFFGGEGGGGFGDFGGDG7BFC9EGGGGGGGFFGGGC6C@EGG>CFFFFF):A>AC?F>DFC<FF4<F9>?2<?BBDDB34FFFF6<)4(42)((((.4(4<<9A776<9F(()8<442).4)303:,=A))-
@M02352:288:000000000-CKWC8:1:1101:20256:9925 2:N:0:ATGCGCAG+GTAAGGAG
CATTCTTGCGAACGTACTCCCCAGGTGGGTTACTTATCACTTTCGCTTAGCCACTCAGATCGAAATCCGAACAGCTAGTAACCATCGTTTACGGCGTGGACTACCAGGGTATCTAATCCTGTTCGCTCCCCACGCTTTCGTCCATCAGTGTCAGTTGATTATTAGTAATCTGCCTTCGCAATTGGTATTCTATGTAATATCTATGCATTTCACCGCTACACTACATATTCTAACTACTTCATAATAACTCAAGATAACCAGTATCAAAGGCAATTCTACAT
+
GGGGGGGGGGD@@FEGGGFGGGGEFECDGGGGGGGGGGGGGGGGGGGGGGGGGGGGGFAFFFDF>FDGGGGCGFGGGGGGFG,FEGEFGFGGDEDCFFDCFBFFG?FGG?EGFCF;EFGC9FDFGGGG>FEEBCECE8EGDCE>GGCCFDG7E9FFAAAEGGGGAFFFGC;;E6CDG559?79CDCFFGGFGDCFF<>A9=FCFF=BFFFAG8B=;?A@F@FFF4C5C?FFF8;C9EEFFC<ECF3<<;3@3;4@FE@671<A9))).<0:0(8=A@4).)
@M02352:288:000000000-CKWC8:1:1101:19435:9956 2:N:0:ATGCGCAG+GTAAGGAG
CAATCTTGCGATCGTACTCCCCAGGTGGGACACTTATCACTTTCGCTTAGTCACTGAGATAAATCCCAACAACTAGTGTCCATCGTTTACGGCGTGGACTACCAGGGTATCTAATCCTGTTCGCTCCCCACGCTTTCGTCCATGAGCGTCAGTACATACGTAGTAGACTGCCTTCGCAATTGGTATTCTATGTAATATCTATGCATTTCACCGCTACACTACATATTCTAACTACTTCATAATAACTCAAGACAACCAGTATCAAAGGCAATTCTACAGTT
+
GGGGGGGGGGD<FCFFGD,CFGGGCFGGGGGGGGGGGFGGGGGGGGGGGGGGGGGGGGGGFGGGGGGGFGGGGFFGGGGGGGGGGGGGGGGGGGGGGGGGGGGGGGEGGGGGGGGGGGDGGFEEFGGGGGG>EFEGGGGGGGFGGCGGGGGGGAEFAEGGFGFEFCGGGGGFFGFFC@DEFCFGGGGGGFFGGFFEE6+:9=9DEF>GFEFGGE5>EFDFFFFFGG)+17+;FF;EFEC?EFF)<@3)763=14;:;;AAE<<:<A90(:1(367:F<0AD
@M02352:288:000000000-CKWC8:1:1101:24214:9972 2:N:0:ATGCGCAG+GTAAGGAG
TAATCTTGCGACCGTACTCCCCAGGCGGTCAACTTATCGCGTTAGCTGCGCCACTAAAGGGTAACCCCCCCAACGGCTAGTTGACATCGTTTACGGCGTGGACTACCAGGGTATCTAATCCTGTTTGCTCCCCACGCTTTCGCACCTCAGTGTCAGTATTGGTCCAGGAAGTCGCCTTCGCCACTGGTGTTCCTCCACATCTCTACGCATTTCACCGCTACATGTGGAATTCCACTTCCCTCTACCATACTCTAGTGAGACAGTTTTAAATGCAGTTCCTA
+
AFGGGFGGGCGGGGGGGGGFGGGGDCFF@:FGGGGGGG,CCGEGGGGGGGGGGGFGGGGFEFGGFG8FEF:7CFD+7CFFGGFFFGGCCFFGGGGF7FFFGFGFGGG<DFGGGGGF9EFGGGGGGGG,EEFFGGGCEGGGGGCEGG,/AFAC@FGFFGFF9FFGFGFCCC8FGGDGGGGAE*874+=CGGGGC)+5@>FG?76DAF:DDGDGF?<FEB9>FF<*:><C?FFFFFA)437747:26).42?D?A<A?9<?A<:84>A))))-)6A*6@AA2)
@M02352:288:000000000-CKWC8:1:1101:23641:9975 2:N:0:ATGCGCAG+GTAAGGAG
TAATCTTGCGACCGTACTCCCCAGGCGGAATGCTTAATGCGTTAGCTGCGACACCGAACAGTATACTGCCCGACGTCTGGCATTCATCGTTTACGGCGTGGACTACCAGGGTATCTAATCCTGTTTGCTCCCCACGCTTTCGCACCCCAGCGTCAGTATCGAGCCAGTGAGCCGCCTTCGCCACTGGTGTTCCTCCGAATATCCACGAATTTCACCCCTACACTCGGAATTCCACTCACATCTCTCGACCTCAAGACCAGCAGTATCACAGGCAGTTCCAG
+
FGGGGGGFGEGGEFGGFGGGGGGEF8@@GGGFGFGAFFGCFGFGGGGGGGDGGGGG7FEEGGFGGGGCDFGGGGGCCFGFG@FDGGGFFGGDFGFGGGGGGGGGGGCBFFDGGFGFFFGGGGGFDFCFFFGGCFEGG6>5EE5@EE*;C*,*>ACEF9,@4<B>E,<BC9,<E=DGDDFFED8C*+*;8CCGGCF@BE33)*1*.9)73CF**166*71009(/>7(9:F?6=*44(33)).).).,:(490,3)7:0>::03<))6))-)(42.4F:)))
@M02352:288:000000000-CKWC8:1:1101:15231:10023 2:N:0:ATGCGCAG+GTAAGGAG
CAACCTTGCGATCGTACTCCCCAGGTGCAATACTTATCACTTTCGCTTAGTCTCCAACTGTATATCGCTGAAAACGAGTATTGATAGTTTACGGCGTGGACTACCAGGGTATCTAATCCTGTTCGCTCCCCACGCTTTCGTCCCTGAGCGTCAATTCAGGCCTAGTGAGCTGCCTTCGCTATCGGTGTTCTGTGTCATATCTATGCATTTCACCGCTACATGACACATTCCGCCCACTTCGACCGAATTCAAGACTAACAGTTTCAATGGCAGTTACATCG
+
GCGGGGGGGGGGGGFFGDGGGDGGFGFGGGGGGGGGFFGGGGGGGGGGGGFFGGGGGGGGGGGFCFGGGFGGGGGCEDGGGG<FGFGGGGGGDFGGGGGGGGGGDFGGGGGGGGGGGGFGGGGGDGEG>CGGGGGGGGGGFGEEGGGGGGGGGGGGGGGGGGGGCFFGGGGGGGGGDFGFFCEECGGGD@ECFEFFFFF7@CCGFFFG7FFFGBFFG>B<)+7A7C@G?8@6AA0;?DE@DFFF(4,3?>AA))(=<BF))6<BB92<A>::(./)1))-(
@M02352:288:000000000-CKWC8:1:1101:15094:10024 2:N:0:ATGCGCAG+GTAAGGAG
CATTCTTGCGAACGTACTCCCCAGGTGGGTCACTTATCACTTTCGCTTAGCCACTCAAACCGAAGTTCGAACAGCTAGTGACCATCGTTTACGGCGTGGACTACCAGGGTATCTAATCCTGTTCGCTCCCCACGCTTTCGTCCATCAGTGTCAGTTGATTATTAGTGATCTGCCTTCGCAATTGGTATTCTATGTAATATCTATGCATTTCACCGCTAACCTACATATTCTAACTACTTCATCATAACTCAAGACAACCAGTATCAAAGGAAATTCTACAA
+
GGGGEFGGFDGGEEFFGGGG<FGGFF,CFGGCEFGGGG9EGGGG>EGGGGGGGFFGGGGGGDEGGGGGGGGGGGGFGCGGGGGGGGCGGGGGG7FGGGGGGGFGGGCEEGCFFGFCFFFC,AEGEGGCGC@FGEFDGG8CFGGGG96C:DFAFFFGGGGGACFFFF;EGAF9DGGFCFDB>GFFGGCEG@;CD<B?EFF7+BCC7BCCFE6@C8-?E)(6(+.)*1.;6+;8++173>43)/)/)/)()/.34E(A;8@:(-64)244<(,(..=28><A)
@M02352:288:000000000-CKWC8:1:1101:14860:10029 2:N:0:ATGCGCAG+GTAAGGAG
CAGTCTTGCGACCGTACTCCCCAGGTGGGATACTTATCACTTTCGCTTAGTCACTGAGCTAATGCCCAACAACTAGTATCCATCGTTTACGGCGTGGACTACCAGGGTATCTAATCCTGTTCGCTCCCCACGCTTTCGTCCATGAGCGTCAGTATATACGTAGTAGACTGCCTTCGCAATCGGTATTCTAAGTAATATCTATGCATTTCACCGCTACACTACACATTCTATCTACTTCCATATCACTCAAGTCAACCAGTATCAAAGGCAGTTCCATAGTT
+
GFGGFGGGGGGGGGGFGGGGGGGGGGCCFFGFGGGGGGGGGGGGGGGGGGCFGGFAFGFGFEEFGAFGGGGGGGGGGGFFGGGGGGGFGGG::>F@:EGGGGFFF@F,EF9FGFF,CFAAFGFC=<:>=,33F7+:DEGGEECEFFGC6CCEGFGGEF;8>FCEG99CF7EFCF7DGCCEFF*47EFFF@DFFEFEFF++=CFFEFFC@EFF4?2B=45)6))0;6?CEC7+;8CEFF3693))/1))(/3/)52*2(7<4-62:46(3,4392*)94)-6
@M02352:288:000000000-CKWC8:1:1101:4367:10049 2:N:0:ATGCGCAG+GTAAGGAG
TAATCTTGCGACCGTACTCCCCAGGCGGAATGCTTAATCCGTTAGGTGTGTCACCGAATAGCATGCTACCCGACGACTGGCATTCATCGTTTACGGTGTGGACTACCAGGGTATCTAATCCTGTTTGCTCCCCACACTTTCGCACCTCAGCGTCAGTATCGAGCCAGTGAGCCGCCTTCGCCACTGGTGTTCCTCCGAATATCTACGAATTTCACCTCTACACTCGGAATTCCACTCACCTCTCTCGAACTCAAGCCCAGGAGTTTAAGAGGCAGTTCCAG
+
6CFGGGGGG7@FGGGGGGGGGGGGGFGGGGGGGGGGFFGDGGGGGGFGGGGGGGGGGEGCGGCFFFGGGGGGCCCEFGGGGFGFFGGFFDG7FFFDEFGGDGFFGGG?FGGGGGGGGFGGGFGGGGGGFGGGG@=CB@EFGGGGGGGGFFGCEGG>EF;F*:EEGDB8,<>:EECC?5F>>DCE60,,**32;<@DFE5CFCFF<FF35FFGF6CF+5=AA@3/C<<3:FFFFFF21:>:28<1<<<:7?(63(,*120,((,.,:4<<)),4?3,966:)
@M02352:288:000000000-CKWC8:1:1101:14006:10058 2:N:0:ATGCGCAG+GTAAGGAG
CATTCTTGCGAACGTACTCCCCAGGTGGGTCACTTATCACTTTCGCTTAGCCACTCAAACCGAAATTCGAACAGCTAGTGACCATCGTTTACGGCGTGGACTACCAGGGTATCTAATCCTGTTCGCTCCCCACGCTTTCGTCCATCAGTGTCAGTATATTATTAGTAATCTGCCTTCGCAATTGGTATTCTATGTAATATCTATGCATTTCACCGCTACACTACATATTCTAACCACTTCATAATAACTCAAGACAACCAGTATCAAAGGCAATTCTACAT
+
GGDGGGGGFFGE7@DFGGGGGGGGGG8CFFFEGFGFFGFFGGGGGGGGGGGGGFFG<FGGGGGDGGGGGGFGGGGGGGGGGGGGGGGF<FGGECGGGGGGGGGGF,<=EGGGFCFAFFDF9FGG@FEGGGD@FFGDGGEGGGDEGG66EGFCGGGGGGGGGGGGFGFGGGGGGGGGG>C>9>FC>CCGFGGFC?AA6EFGFGFGCBFGFFFGC=2AGBBE;8=ACGFG5FFFFFF@;;;@EF<C?C6@E);(7@;9@FF,164<AFB..427:BF>B<AD)
@M02352:288:000000000-CKWC8:1:1101:5670:10076 2:N:0:ATGCGCAG+GTAAGGAG
CATTCTTGCGAACGTACTCCCCAGGTGGGTCACTTATCACTTTCGCTTAGCCACTCAAACCGAAGTCCGAACAGCTAGTGACCATCGTTTACGGCGTGGACTACCAGGGTATCTAATCCTGTTCGCTCCCCACGCTTTCGTCCATCAGTGTCAGTATATTATTAGTAATCTGCCTTCGCAATTGGTATTCTATGTAATATCTATGCATTTCACCGCTACACTACATATTCTAACTACTTCATAATAACTCAAGACAACCAGTATCAAAGGCAATTCTACAG
+
GDGFFFGGGFDGDEDFGGGGGGGGGECFEGGCFGGGEFFFGGGGDGGGGGGGGGGGFGGGGGGFGGGGGGGGGGGGGGGGGGGGGGGGGGGGGDGGGGGGGGGGGGGGEG8CGFGGG9AFFGFGGGDDEDE,FEGGDDFGGGGGGGGGGGGFE7EGFGGFFGFFFFFGGFGGGGGGGGGDADG6CGEGGGGDGEFFFFFGFGFG4FFGFFFGGF?FGFFF@=;FGFFGFFF6@AEF;CE)55?5CCCE4);4@E@FF0BB(944<<AA>(21:B=9FA9<)
@M02352:288:000000000-CKWC8:1:1101:13257:10090 2:N:0:ATGCGCAG+GTAAGGAG
TAATCTTGCGACCGTACTCCCCAGGCGGAATGCTTAATCCGTTAGGTGTGTCACCGAATAGCATGCTACCCGACGACTGGCATTCATCGTTTACGGTGTGGACTACCAGGGTATCTAATCCTGTTTGCTCCCCACACTTTCGTACCTCAGCGTCAGTATCGAGCCAGTGAGCCGCCTTCGCCACTGGTGTTCCTCCGAATATCTACGAATTTCACCTCTACACTCGGAATTCCACTCACCTCTCTCGAACTCAAGACCAGGAGTTTAAGTGGCAGTTCCAG
+
GGGGGGGGGGGGGDGGGGFGGGGGGGEEGCGGGGGGGGG9CDFGGGGGGGGFGFGGGGGGGGGGFGGGGGFCGFBEGGGGGGFGFGGFGGGGGGGD=FGGGGGGGGGEFGGGFDFGGGGGF9,,?5ADGGGGGGGGGGFFGE?FGC7D@FFEEGGGEDCFGGFG>FFFF9D?EGGGGGG;ADGEFGGFGGCCF3A@9>EGF@7>CFFCC:A7+@?FCF@8EF8*7<:DBF)*=7<9<:28)().),2)8:?A7?2?:1F?(((4:9)6..-5(.><F>AA.
@M02352:288:000000000-CKWC8:1:1101:19649:10150 2:N:0:ATGCGCAG+GTAAGGAG
CAGTCTTGCGACCGTACTCCCCAGGTGGATTACTTATCACTTTCGCTTAGACACTGAATGTATATCCCCCAACTCGAGTCATCCTATTTTACGGCGTGCTCTACCAGGGTCTATAATCCTTTTCGCTCCACACGCTTTTGCTCCACCGCGAGTATATCAGTTTTATACGCCCCCTGCGATAGCTATTTTGTGTGTACTCTCTATATATCTCCGCGCCACTATACCTTTTCTCCATTCCCTAAATACCCCAACTATATCAGATATCAAGGACTATTTTCATT
+
GG,FDGGGGCEEDFFEGFGFFEG>D<,C6,,;C@FBE9,FCGGGGGGGGG,CFGGGG,,,9@,9@F<,C:F6,C,C,BF,6,,,,9,C,9,,,B+@++++,,,,,9B=BF?F,9C,,,,9,9AE+B4>84E,B++@+3,33,,3,3,+++++3,7@D9,8@@,3,,7,,***5*/*******,,+1,,5,42C(/**++4)2++/+11+++*):()*2(.(+.;7+)+.++1+;))..3-)().-))((-,((.4*).*))).))--.)((.()*.1)))-
@M02352:288:000000000-CKWC8:1:1101:6803:10244 2:N:0:ATGCGCAG+GTAAGGAG
CATTCTTGCGAACGTACTCCCCAGGTGGGTCACTTATCACTTTCGCTTAGCCACTCAAACCGAAGTTCGAACAGCTAGTGACCATCGTTTACGGCGTGGACTACCAGGGTATCTAATCCTGTTCGCTCCCCACGCTTTCGTCCATGAGCGTCAGTATATACGTAGTAGACTGCCTTCGCAATCGGTATTCTAAGTAATCTCTATGCATTTCACCGCTACACTACTTATTCTATCTACTTCCGTATAACTCAAGTCAACCAGTATCAAAGCCAGTTCCATAT
+
GFGGFGGGGGGGGFGGGFFGFFGGGGDFGGCFGGGGGGGGGGGGGGGGFGGGGGFGGGGGGGGCGGGGEGGGGGGGGCGGGGGGFGGGGGGGGGGFGGGGGGGGGGFDGGGGGGGFDGGGGGGGGGGGGDGDGEFGGGFGGGEGCFC6A8EGGEGGGGGFGGGGGGGGCGGGGGGGGFGEDGFEDEFGGFFGFEFFEFFGFGFGCF@FFGFFGA@:8>>EDCEFGG3:?FFF686?C?CE807?F?ABFFFB?<BF<AFB?FFFF>245(.1(5@96>DA)
@M02352:288:000000000-CKWC8:1:1101:14012:10355 2:N:0:ATGCGCAG+GTAAGGAG
CATTCTTGCGAACGTACTCCCCAGGTGGGTCACTTATCACTTTCGCTTAGCCACTCAAACCGAAGTTCGAACAGCTAGTGACCATCGTTTACGGCGTGGACTACCAGGGTATCTAATCCTGTTCGCTCCCCACGCTTTCGTCCATCAGTGTCAATATATTGTTAGTAATCTGCCTTCGCAATTGGTATTCTATGTAATATCTATGCATTTCACCGCTACACTACATATTCTAACACTTCATAATAACTCAAGACAACCAGTATCAAAGGCAATTTTACCGT
+
GGGGGGGGGGGGGGGGGGGCFGGGGGGGGGGFGGGGGGGGGGGGGGGGGGGGGGGGGGGGGGGGEFGGGGGGGGGGGGGGGGGGGGDGGGGGGGGGGGGGGGGGGGGGGGGGGGGCGGGGGGGGGGGGGGGGG>DGGGGGGGGGGGGGCGGCGCDAFGGGGGGGFF@EGGGGFGGGG5?5BGGGFC,DFCGGFEFECFFGFGFGFFCGGGFGGFFA?A@<@FFFFC?FEFFFFF@3EA8E?E.9C6<C<3@<3=;F@DD1<ABB92921((43>@)7>7?4
@M02352:288:000000000-CKWC8:1:1101:19509:10371 2:N:0:ATGCGCAG+GCAAGGAG
CAATCTTGCGATCGTACTCCCCAGGTGGGACACTTATCACTTTCGCTTAGTCACTGAGATAAATCCCAACAACTAGTGTCCATCGTTTACGGCGTGGACTACCAGGGTATCTAATCCTGTTCGCTCCCCACGCTTTCGTCCATGAGCGTCAGTACATACGTAGTAGACTGCCTTCGCAATCGGTATTCTGTGTAATATCTATGCATTTCACCGCTACACTACACATTCTATCTACTTCCATATGACTCAAGTCCACCAGTATCAAAGGCAGTTACATAGTT
+
F,EACFDACFE-@+CED@FGGG86CFDCEGGFGFGGGG9FFGFEFDFF@FGGG9@FFCFGCE<AFGCGGG?FFGFGF@EFFFFC7DAFFF@@EEGG7=EFGFGC,:BEAECF9FFEFEEFGFEGGE+DBEE+@F+A98FEGD3DADFDG6CCFFGGGGFGFFDEFGADF,@F99F0*;****5=*=CCGGC+:AC979B@979C*=4=+1BFDF>DGFB=EF@)*;C@C7C+;+97;E))9CC))9CE8(/.6)9=@DF4).6)4<4((((4))161)4<>
@M02352:288:000000000-CKWC8:1:1101:15473:10400 2:N:0:ATGCGCAG+GTAAGGAG
CATTCTTGCGAACGTACTCCCCAGGTGGGTCACTTATCACTTTCGCTTAGCCACTCAAACCGAAATTCGAACAGCTAGTGACCATCGTTTACGGCGTGGACTACCAGGGTATCTAATCCTGTTCGCTCCCCACGCTTTCGTCCATCAGTGTCAGTATATTATTAGTAATCTGCCTTCGCAATTGGTATTCTATGTACTATCTATGCATTTCACCGCTACACTACATATTCTAACTACTTCATCATAACTCAAGATACCCACTATCAAAGACAATTCTCCAA
+
GGGGGGGEFGGGGG@FGFFGGGGGGEGFGEFCFFGGGFEGGGGGGGGGDGGGGFGFGGGGGGEGGGG9CF=FG?FFFCF9CFGFFFCBEGGGGFEEFGGGGGFGFGGDCF@CFGG;E,EFCEGEEFGCG8EDG7:F=DG6FGG6@F67EF:C9,3@;@DFCGCEAFFFFFCGCF>CG570*;DC7=,DF,=++2=<*:+=9CA8<+=@:=AGFF2?:?@F;1;FGF?GC6CA6A<63C?E35)))953;9.6))/;)/;3(4()))669(4(32*.=)))(
@M02352:288:000000000-CKWC8:1:1101:21950:10459 2:N:0:ATGCGCAG+GTAAGGAG
CATTCTTGCGAACGTACTCCCCAGGTGGGATACTTATCACTTTCGCTTAGTCACTCAGATCGAAATCCAAACAACTAGTATCCATCGTTTACGGCGTAGACTACCAGGGTATCTAATCCTGTTCGCTACCTACGCTTTCGTCCATCAGCGTCAATATATTGTTAGTGATCTGCCTTCGCAATCGGTATTCTATGTAATCTCTAAGCATTTCACCGCTACACTACATATTCTAACCACTTCACAATAATTCAAGACTACCAGTATCAAAGCCAATTTTATGT
+
GGGFGGGFG@7FFFFGGGGGGGACFF8@7<FFFGFGGGDFGGGFGGGG7FFGGGFGGFFGGFG?:DGGGGGGGGGGGGGCFCG9FFGGCGGGG:CGG>F:EGGGFDF7FDFGAFCAEFFGGGGGBFGGGGGGGGGGGGGGGGCGGCF?E>GEE6FDDFGGFGFD,@=,>FFAAFFCF*?>BDD*<@FEGGGGGEFECFF9ACBC8FFGGGFFF?@DC)5==F3A4;3@5+8+8;=8(/7.<7?)/77?EFCE34,/)(.63>)446)4)(,3:>64F44A-
@M02352:288:000000000-CKWC8:1:1101:29024:10488 2:N:0:ATGCGCAG+GTAAGGAG
CACTGTTGCCAGCGTACTCCCCAGGTGGTTAACTTAATACTTTCGCTTTGGCACTCATCTTCAAGTATACAAGCACCGAGTTAACATCGTTTACGGCGTGGACTACCGGGGTATCTAATCCCGTTCGCTACCCACGCTTTCGTCCATCAGCGTCAATAATATCTTAGTAAGCTGCCTTCGCAATTGGTGTTCTATGTAATATCTATGCATTTCACCGCTACACTACATATTCCGCCTACTTCAAATATATTCAAGACCTACAGTATCCAAGGCAGTTCCAT
+
GFGGEEGA<EF-CCCFFGCFFGFEFFC<8BEDCFFFGGGGDGFFFFEDDD@FGGCDFFGGGGG<CAF,9F9FC@EFFC6:CFE9EFGC=FGGCFFECFGDD@ECEEF++=@GGGGGG,FEAFFGAFCEC>@BFFGGGGDGGG?688DB?,6CEEGGG9C3=;DFFGFE9,@EFCFCG;C@?>EEF?,5;;EGGEFCC>=C+1BC?867C9BCC>*?E>;BF4=AC<EG?7+1;6??FF(7))))1917<45424)*4())8:464<4)6..262).84..)
@M02352:288:000000000-CKWC8:1:1101:24817:10492 2:N:0:ATGCGCAG+GTAAGGAG
CATTCTTGCGAACGTACTCCCCAGGTGGGATACTTATCACTTTCGCTTAGCCACTCAGTATTGCTACCGAACAGCTAGTATCCATCGTTTACGGCGTGGACTACCAGGGTATCTAATCCTGTTCGCTCCCCACGCTTTCGTCCATCAGCGTCAATATATTGTTAGTACTCTGCCTTCGCAATTGGTATTCTAAGTAATATCTATGCATTTCACCGCTACACTACTTATTCTAAATACTTCACAATAATTCAAGACAACCAGTATCAATGGCAATTCTACAG
+
FAFFGGGFGDEGGGFGGGGEGGGGDEC@7ECFGGGGGGGGGGGGGGGG7CEGGG8EFCCFFG,CFGAGD@CFGACFFGGGCFGGGGGGGGGG:FGGGGDGGGGGGGFCEGGGGFGGGGGFGGF@F>FFCFEGE7CFGGGGGDGGFFG+@EGGGG:=:;CD;FFCFGGDEFCGGGGFFCD>BGG6?@<EGGFC@*9A?FFGF7>@*88CDF::CA@FGF><8F@6@;?DFF3:6+9?93746;E)7A)9?EFC)7@45(<?6>9)6>94<(4???*:6>4))
@M02352:288:000000000-CKWC8:1:1101:10677:10492 2:N:0:ATGCGCAG+GTAAGGAG
TAATCTTGCGACCGTACTCCCCAGGCGGTCTACTTAACGCGTTAGCTCCGAAAGCCACGGCTCAAGGCCACAACCTCCAAGTAGACATCGTTTACGGCGTGGACTACCAGGGTATCTACTCCTGTTTGCTCCCCACGCTTTCGCATCTGAGTGTCAGTGTCTGTCCAGGGGGCCGCCTTCGCCACTGGTATTCATTCAGATCTCTACGCATTTCACCGCTACACCTCAACTTCTCCCCCCCTTTACCGCACTCTAGTTCACCAGTTTCAAATGCATTTCCG
+
G9FGGGGGC:FGGGFF@EFGGGGGGG@7BFGGGGGGGGDDGFGG7EFAFGDDF:FGGGGGGG7<<FE@EFG8B+C<FFB<EFE<@?EFGGDD<E?FEEF7C:=FGFGGC8=EFD>FGG,DFCG,CF98@FCFGGDGB6CECGGEEG>FAEFGGEG:DBF;EGC;D,DFCE88EE5CDGDF:<:*76C6>=CFF)3929@7**/?A?659*>CFF9FC:B62>7?GG(*4)*0/1)).4291(()-))(419>B))*.)9))).292A<)59<).948-5<(
@M02352:288:000000000-CKWC8:1:1101:6282:10495 2:N:0:ATGCGCAG+GTAAGGAG
TATCTTGCGTCCGTACTCTCCAGTCGGAATGCTTAATCCGTTAGGTTTGACACCGAACAGTATACTGCCCTACGTCTGGCATTCATCGTTTACGGTGTGGACTACCAGGGTATCTAATCCTGTTCGCTACCCACACTTTCGCACATGTGCGTTAGTTACTGACCAGGGAGTCTCCTTCTCCACTGATGTTCCTCCAGTTATCTACCCATTTCCCCCCTACCCCTGGAATTCCACTCACCTTCCCAAACCTCTACCTTCCCAGTTTCAATTGCAATTCCC
+
,,B<EF,CC+7+@ECFGG,;@,,6C6+6,D<<<FE9<EFEGGG7,,,96,C669@:C::FF9@,5,<,6:,,:,FFEFF8,9CFFBFE,BDD<8,,4C+C<==,,9?5BCAFE;C,=<=;FFEEF+>8CEC,,84=89>,@++3+@?,,@CC++6@D,C9,@F6>3++<8:D,5CF7C*?8;6+,,7@<<@;5+)-6+53+=@9B+**;?2++1;*2/5-)/83C3*.A8=F739@(/,.)//37,1(6;3=)39)6)415.4))).4-532)*)/64.
@M02352:288:000000000-CKWC8:1:1101:24750:10498 2:N:0:ATGCGCAG+GTAAGGAG
CATTCTTGCGAACGTACTCCCCAGGTGGGATACTTATCACTTTCGCTTAGTCACTGAACATAAGTCCAACAACTAGTATCCATCGTTTACGGCGTGGACTACCGGGGTATCTAATCCCGTTCGCTCCCCACGCTTTCGTCCATTAGCGTCAGTTGTTAGTTAGTAGACTGCCTTCGCAATCGGTATTCTATGTAATATCTAAGCATTTCACCGCTACACTACATATTCTATCTACTTCACTAAAACTCAAGATCACCAGTATCTAAGGCAGTTCCACAGTT
+
GFGFFGFCFGGGGGGGGGGGGGGEDGCGGFFGGGGCGGFGGGGGGGDGGGGGGFGGGGGGGGGGGFGFFGGGGGGGGGGGGGGGGGFGGGE7FGGGCCGGGGGCEGGGGGGFGFGGGCDGGEEFEGGGGGGEGEFGGGGGGGGGGGGGGGGGEGGGGAFFCFF>FGFGGGGGGGGGGGGEFF57@FFGGFF@F?FC4B@FFG88:8BFGGFGCA6E5A(.;A==FFEGFFFFFFFFFFFFC?@4=EFFF??A22:FFF54:546:AAB?0::9<*)1,446
@M02352:288:000000000-CKWC8:1:1101:19204:10609 2:N:0:ATGCGCAG+GTAAGGAG
CACCGTTGCCGGCATACTTCCCAGGCGGCACACTTACTGCGTTAGCTCCGACAGTGAAAGAAACATCCCCCCCTCTCCTGTGCTTCGTTTACGGCGTGGAGTACCAGCGTATCTAATCCTGTTCTCTCCCCACGCTTTCGCCCCTCCTCGTCGGTTATTGTCCTCGAGCTCGCCTTCGTCTCTGGTGTTCTTCCTGATATCTACGGATATTACCCCTACTCCACGAATTCCACTTCCCCCCCCACAACTCCAGACAGCTGGTTCTTTCCAGTACACCGTAG
+
GFFF7FGGG,@+@@FFGF,FGGGGG8@F:F+CFGGG9,C,FGGEEFGCGGBFG:C6C?,E,A,C,,:CF<F74+B,,,:,:,5,,C:F,A+,++>>+3@+,:BF9D<,338>><,>EEFF,8E3,,8,@8B<F+@*4@3***3@*>**4***1*4//?FF,@=,,*<*3*<*=ED5F3*:2C+2*3?8CFFGFAF44BFC*0*:0.05*+*2:@:F87:))9:)*/-*(91**1.<)(,4((41(,.4?)))(.4F1(0,(,-6).)).6.:-67:.((-(
@M02352:288:000000000-CKWC8:1:1101:9562:10695 2:N:0:ATGCGCAG+GTAAGGAG
TAATCTTGCGACCGTACTCCCCATGCGGAATGCTTAATCCGTTAGGTGTGTCACCGAATAGCATGCTACCCGACGACTGGCATTCATCGTTTACGGTGTGGACTACCAGGGTATCTAATCCTGTTTGCTCCCCACACTTTCGCACCTCAGCGTCAGTATCGAGCCAGTGAGCCGCCTTCGCCACTGGTGTTCCTCCGAATATCTACGAATTTCACCTCTACACTCGGAATTCCACTCACCTCTCTCGAACTCAAGACCAGGAGTTTACAAGGCAGTTCCAG
+
GGGGGGGFGCFGDEFD@FFF?FGGGGGGGGGGGGGGGFGFGGGGCGGGGGGGGGGGDGGGGGGGGCFGGGGGGGCGGE7AFGFGGGFFGGGDDGGGGGGGGGGGGGGFFDGGGGGGGAFGGGGGGGGGGGFGCBCGEDEDEGGGGEFGGGGGGGGGGFFFGGFGCGGGGGFGGGGGGGGFFG=GG,8C,;CFGFFF9EAGFDFG?=5C<FFCGFFFGFFF9636D<6DFFFFFFFF:1:?4141?F0?7:04)(4???)((-4:?9>A6<4??F)3BF<9)
@M02352:288:000000000-CKWC8:1:1101:11269:10714 2:N:0:ATGCGCAG+GTAAGGAG
CATTCTTGCGAACGTACTCCCCAGGTGGGTCACTTATCACTTTCGCTTAGCCACTCAAACCGAAGTTCGAACAGCTAGTGACCATCGTTTACGGCGTGGACTACCAGGGTATCTAATCCTGTTCGCTCCCCACGCTTTCGTCCATCAGTGTCAGTATATTATTAGTAATCTGCCTTCGCAATTGGTATTCTATGTAATATCTATGCATTTCACCGCTACACTACATATTCTAACTACTTCATAATAACTCAAGACAACCAGTATCAAAGGCAATTCTACAA
+
GDGGGGGFFFGEGGCEFGGGGGF@@F<@EGGFGGGGFGGGGGGGDGGGGGGEGGGGGGGGGGGGGGGGGGGGGGGGGGGGGGGGGGGGGGGGGGGEGGGGGGFFGGGGGGGGGGGGGGGGGGGFFGGCB7EDFGGGGGFEFGGGGFGGGGGGGGGGGGGGCFGGGGGGGFFGFGGGGGD>EGGC7CFGGGGGG6=68FF@B9AGEFAGFCFDGFFFG;2.:CE;*2);?AF68/>CE3CCEEFF?C<=6)34<<@F1;;63946)55<).((,,9)14)),
@M02352:288:000000000-CKWC8:1:1101:4944:10749 2:N:0:ATGCGCAG+GTAAGGAG
CATTCTTGCGACCGTACTCCCCAGGCGGAATGCTTAATCCGTTAGGTGTGTCACCGAATAGCATGCTACCCGACGACTGGCATTCATCGTTTACGGCGTGGACTACCGGGGTATCTAATCCAGTTCGCTACCCACGCTTTCGTTCATCAGCGTCAATATACTGTTAGTGATCTGCCTTCGCAATCGGTATTCTATGTACTCTCTAAGCATTTCACCGCTACACTACATATTCTAACCACTTCACAGTAATTCAAGGTCAACAGTACAAAAGGCAATTTTA
+
GFGGGGGGGGGGEFCFGGGGGGEEGEFEGGGGGGGGD<EFGGGGCFGGGGGGGGGGGGGGGGGGC,E<FGGGGGDGGGCGFGGGGGGGCGGFGG=CEGGGCFGGGGGGGGGGGGEEGAFCF,>FFF7C>CGGGFGGEDGGGGGGFFDF7DEEGD>EFGGGGG9EF;AFG9B9C7CFGGG>BDGDFDEE5EGGGFFCEF6CAFFGF;=*;EFGGFCF5>9>F???FGBFFF?FFF5<,5::DF>BA)544<A<<<<689F2>B26<))-51:0(,)5=<<<
@M02352:288:000000000-CKWC8:1:1101:8914:10766 2:N:0:ATGCGCAG+GTAAGGAG
CATTCTTGCGAACGTACTCCCCAGGTGGGTCACTTATCACTTTCGCTTAGCCACTCAAACCGAAGTTCGAACAGCTAGTGACCATCGTTTACGGCGTGGACTACCAGGGTATCTAATCCTGTTCGCTCCCCACGCTTTCGTCCATCAGTGTCAGTATATTATTAGTGATCTGCCTTCGCACTTGGTATTCTATGTAATATCTATGCATTTCACCGCTACACTACATATTCTAACCACTTCATAATAACTCAAGACAACCAGTATCAAAGGCAATTTTAC
+
GGGGGGGGGGGGGEFGGGGGGGGGGFCGDGGGGFGGGGGGGGGGCGGGGGFGGGGGGGGGGDGFEEGGGGGGGGGFFGGGGGGGGGGGGGGGGGGEFGGGGGGGGGGGGGGGGGGGGGGGGGGGGGGGGGGGGGGGGGFGGGGGGGGGGGGGGCAFGGGGGGGG9FFGGGGGCGGG>FDE5CFCFGGGGGGGGFFF4FFGACFGFFFGGGFGFFF:E?@38F@FGGC777AA78;<<FF<?7)<?<C@)7)5373;@FB6<<4)62<94,.(..74F4)
@M02352:288:000000000-CKWC8:1:1101:11863:10770 2:N:0:ATGCGCAG+GTAAGGAG
CATTCTTGCGAACGTACTCCCCAGGTGGCTAACTTAATGGTTTCCCTCAGACGCTCAAAATTCAAACGTCCAGTTAGCATCGTTTAGGGCGTGGACTACCAGGGTATCTAATCCTGTTCGCTCCCCACGCTTTCGTGCCTCAGCGTCAATACAGGTCTAGTGAGCTGCCTTCGCAATTGGTGTTCTATGTCATATCTAAGCATTTCACCGCTACATGACACATTCCGCCCACCCCAACCTGATTCAAGCCTAGCAGTTTCCAAAGCAATTCCACATTTAAA
+
GFGFGGGGGGGDCBFFFGGGGEGGGGGGGGGGGGGGGGGGGGGGDGGGGFFGGGGFEGGFGGGGGGGGGGFEGFGED9EGGGGGGCFFCFGGGDEGGGGGGGE>EGGAFFFDGAACECFGD><C<FFGGGEGFGFFFGGGGGGGGCEGEEDEFFG=8EFGGGGFDFGG,>E?CCCCGCDA@?EECF,:<B,:EE+77BFCFD>CEF6::5ACCA3@CAEBBFEFGC8<0A88:)(/;D14(/47?E9221,)((39:)*)).642:::2).)))))/))))
@M02352:288:000000000-CKWC8:1:1101:10449:10789 2:N:0:ATGCGCAG+GTAAGGAG
TAATCTTGCGACCGTACTCCCCAGGCGGAATGCTTAATCCGTTAGGTGTGACACTGAAGGGCAAGCCCCCCAACGTCTGGCATTCATCGTTTACGGCGTGGACTACCAGGGTATCTAATCCTGTTTGCTCCCCACGCTTTCGCACCTCAGCGTCAGTATCGAGCCAGTGAGCCGCCTTCGCCACTGGTGTTCCTCCGAATATCTACGAATTTCACCTCTACACCCGGAATTCCACCCACTGCGCTCGAACGTAAGCCTTCCAGCATTAAAGGACGCTGCAG
+
B9ECFEF9,@EGCEF@CGFGGDE:@DG>BC,@E9FEFD,C@FFGG?@EEFDGFFGGFGFFEGFG=@,DC=+@CCFEFGGFFG?E9FFDG+BA<F>CGF=@FCGDEGGGCGD<FGFFGFAA,,8CFFG9AF,@F<E:C++DFG6>57:9CG6@@CE*,,@;B<DG5<>2:C9C8/))8*;>3CECFD:9<C5:+3+328>GFGF7?A:C45<:**)99<22<4())9(/,56BFF<(,3(())(--,-,4((,.(3*,(0<?46(8)-5.66)(,0(.(,,(
@M02352:288:000000000-CKWC8:1:1101:9229:10811 2:N:0:ATGCGCAG+GTAAGGAG
CATTCTTGCGAACGTACTCCCCAGGTGGGTCACTTATCACTTTCGCTTAGCCACTCAAACCGAAATTCGAACAGCTAGTGACCATCGTTTACGGCGTGGACTACCAGGGTATCTAATCCTGTTCGCTCCCCACGCTTTCGTCCATGAGCGTCAGTACATACGTAGTAGACTGCCTTCGCAATCGGTATTCTGTGTAATATCTATGCATTTCACCGCTACACTACACATTCTATCTACTTCCATATGACTCAAGTCAACCAGTATCAAAGGCAGTTCCATAT
+
GGGGGGGGGGGGGGGGGGGGGGGGGGGGGGGGGGGGGGGGGGGGGGGGGGGGGGGGGFFFGEGGGGGGGGGGGGGGGGGGGGGGGGDGGGGGGGGGGFGGGGGGGGGGGGCEGGGGGGGGGGGFFGGGGGGGG@EGGGGCDEEGGFFFGGGGGDFGGGGGGFFG5FFG9=CDFCGGGFCBEGGFGGGGCGFFFC>CEF>DFGFGFFFGGGFGGFFFGFFFFFFFFGEG?FFFFFC))93)=;?EE):4<A08?<AFDFFBBB9A<DF2)(,(4.69@:>9.
@M02352:288:000000000-CKWC8:1:1101:7337:10828 2:N:0:ATGCGCAG+GTAAGGAG
CATTCTTGCGAACGTACTCCCCAGGTGGGTCACTTATCACTTTCGCTTAGCCACTCAAACCGAAGTTCGAACAGCTAGTGACCATCGTTTACGGCGTGGACTACCGGGGTATCTAATCCCGTTCGCTACCCACGCTTTCGTCCATCAGCGTCAATAATATCTTAGTAAGCTGCCTTCGCAATTGGTGTTCTATGTAATATCTATGCATTTCACCGCTACACTACATATTCCGCCTACTTCAAATATATTCAAGACCTACAGTATCCAAGTCAGTTCCAT
+
GGGGGGGGGGDCFCFGGGGGGGGGGGGGGGGFGGGFGGGGGGGGGGDGGGFGGGGGGGGGGGGGGGGGGGGGDFGGDGGGGGGFGGGFEGCFEGGCFGGGGGGGGGGGDEEGGGGGGGFFEGGGGGGGGGGGE@CEEGGGGGGGGFGFFGCGEDEGCFFFGGGGGFFGGGC?FGGGG*;?DGG?GGGGGGFGGFFE5=8=@:AGCFFGGGFFC42;GA1E;8@FC>EGC=@4=>B1?FB9AA2-)65)56>)43?>87F?7)).))63<).))69<?A4
@M02352:288:000000000-CKWC8:1:1101:18340:10840 2:N:0:ATGCGCAG+GTAAGGAG
CAATCTTGCGAACGTACTCCCCAGGTGGGACACTTATCGCTTTAGCTTAGCCACGCAAACCAAAGTACGAACAGCAAGTGACAATCGTTTACGACGTGGACTACCAGGAGAGTTACTCCTGTTGGCTCCCCACGCTTTCTTCCCTCAGTGTCAGTATTTTCTTAGTAATAGGCCTCCGCAACTGGTATTCTTTCTAATATCTATGACTTTCACCACCACCACACCTCTCATACCCATTTCATACTAACCAAAGCAAACCAGTAATAAAGGACACTTTACC
+
FG,6CFGGGGG+@FGGGGGGGGGGGGGGG8,CFGGGG<,,;CF9,CF,,C6CFG++@:6:9,9,,,,<,,,@+,C,,9C,,,,,,:,A<4,,8+@+4+B:4,BFEF<+++,+,,94C,4E@,C,,,8,@6B,C+++++338=9,,@,+,6,7,,3@,,@,,8,,73,,,,3,7@9+;*;@5*D6*=,2>:D+5*=>*=:++2+5*++11:=+4;*:*2622)(/**/*(*31+04)(/)9)65)))./(./(((3)((03(-)))))..)82((7<=<AA
@M02352:288:000000000-CKWC8:1:1101:14024:10889 2:N:0:ATGCGCAG+GTAAGGAG
TAATCTTGCGACCGTACTCCCCAGGCGGAATGCTTAATCCGTTAGGTGTGACACCAACAAGCATGCTTGCTGACGTCTGGCATTCATCGTTTACGGTGTGGACTACCAGGGTATCTAATCCTGTTTGCTCCCCACACTTTCGCACCTCAGCGTCAGTATCGAGCCAGTGAGCCGCCTTCGCCACTGGTGTTCCTCCGAATATCTACGAATTTCACCTCTACACTCGGAATTCCACTCACCTCTCTCGAACTCAAGACCAGGAGTTTAAGAGGCAGTTCCAG
+
<AGGGGGGGGGGGGGGGGFGGGGGGGGDGGGGGGGGGGFGGGGGGFGGGGGGGGGGGGGGGGGFFGFEFGGGGGGGGGF@GFGGGGGGGGGGGGDGDFFCGFGFGFFGGGGGGGGGGGGGDGGGFGGGGGFGG?FGGEGGFGGGGGGGGFFGGGGDFGGGGGGDGCFGGFCFGDGD>DGFFGGG6?,A??EGC7B3@DBDFFFGCAF<;:FFGF?FCFE8EFFCGG@<DF?FFB>2?F?B<:>:<?F0(31>70)=:B7:0:088<A9):??6?5,99)6)
@M02352:288:000000000-CKWC8:1:1101:20241:10891 2:N:0:ATGCGCAG+GTAAGGAG
TAACATTGCGGCCGTACTCCCCAGGCGGCCTACTTATCGCGTTAGCTTCGCTACCCACGGATTAAATCCACAAACATCTAGTGCACAGCTTTTACGGCGTGGACTACCAGGGTATCTAATCTTGTTAGCTACCCACATTTTCCGACCTGCGCGTCAGTTACTTACTTTGGAGTCGCCTTCGCCACTGATGTTCCTCCAGATATCTACCCATTTCACCGCTACACCCAGAATTCCCTTTCCCTCTCCCAAACTCTATCCCGCCCCTGCAAAATGCCACTCC
+
C@BF,,C6<F@:@FFG:FGGGC8:FFC:++B6CFGA<FC@F+6C7,,55+8,8+C<A:=4>,,95AF,,:B?,,9,,55:9E,,CFC=,,AFFGGGC+@C7+8A<DD<B<FCF@,,,63@,,7,:3,3@,,C,FD7+,,,@3,+4@**,,*434::>@,,6@,2,,,,63,,4=)?98CF>3/:*2<E9+>C7967@)07AGA:6@C+>9);>F)1+)44,72)*)(1,)*/**)))))))).(.1((2(88<.-*.()(-4((-(,().()))))*(.,
@M02352:288:000000000-CKWC8:1:1101:18616:10965 2:N:0:ATGCGCAG+GTAAGGAG
CAATCTTGCGATCGTACTCCCCAGGTGGGACACTTATCACTTTCGCTTAGTCACTGAGATAAATCCCAACAACTAGTGTCCATCGTTTACGGCGTGGACTACCAGGGTATCTAATCCTGTTCGCTCCCCACGCTTTCGTCCATGAGCGTCAGTACATACGTAGTAGACTGCCTTCGCAATCGGTATTCTGTGTAATATCTATGCATTTCACCGCTACACTACACATTCTATCTACTTCCATATGACTCAACTCAACCAGTATCAAAGGCAGTTCCATAGTT
+
FFGGGGGGGGCG9FFGCFFGGGGGGGGGGGGFGGGGGFGGGGGGGGGGEGFGGGGDEGGGGGGGGFF@FFFGGGGGGGGEFGGGDGGGGGGGGGGGDFFGGGFGGGGGGGGGGGFFFGGDFFGGGGGGEGGFCGGGGGGGGGGGF@8CEGGGGGGGGGDFEGFCFFCFGFGGFEFGGDDDFG>EGFGCEE@9C?@EEFFGFGFGFFFGGGFFGB26:FBC8A3)**.;<6:8786?EF<4E?<)6>?EE@(.7=3A8@F4))66A).408:14:*)*-)6:
@M02352:288:000000000-CKWC8:1:1101:25500:11013 2:N:0:ATGCGCAG+GTAAGGAG
TAATCTTGCGACCGTACTCCCCAGGCGGAATGCTTAATCCGTTAGGTGTGTCACCGAACAGTATACTGCCCGACGACTGGCATTCATCGTTTACGGTGTGGACTACCAGGGTATCTAATCCTGTTTGCTCCCCACACTTTCGTACCTCAGCGTCAGTATCGAGCCAGTGAGCCGCCTTCGCCACTGGTGTTCCTCCAATTATCTACGAATTTCACCTCTACACTTGAAATTCCACTAACCTCTCTCGAACTCTCGCCTGTTAGCTTTGGCGGCAGTTCCAG
+
CAFGFFGFGBGDFGGGGGGGGGG:F8@BFEGGGGGGGGG9FGG7CFGGFGFGGGDGGGGCFEFFFFGFGGCFGG7>FGE<FF9EFGGGCDGCEGGEGGGGG9BECFG?FC7FFGGGGFF>EFFGGGGFDFFGGGGGCFFGFGGGGEE:?E?7CGC8@@D9BCGC@:@>ECFF>*;DGDG>DDGGCEC@FFC:CE65=A+;62;7?@8<5C>7+;<9>5<<>68F7*)2-/@B*=A2((51<:223<(.,((--.()((.)))6)..6-5)((-638F2AA)
@M02352:288:000000000-CKWC8:1:1101:24305:11107 2:N:0:ATGCGCAG+GTAAGGAG
TAATCTTGCGACCGTACTCCCCAGGCGGAATGCTTAATCCGTTAGGTGTGTCACCGAACAGTATACTGCCCGACGACTGGCATTCATCGTTTACGGTGTGGACTACCAGGGTATCTAATCCTGTTTGCTCCACACACTTTCGTACCTCAGCGTCAGTATCGAGCCAGTGAGCCGCCTTCGCCACTGGTGTTCCTCCAAATATCTACGAATTTCACCTCTACACTTGGAATTCCACTCACCTCTCTCGCACTCTAGACTGATAGTTTTTGATGCAGTTCCAG
+
GGGFGGGGGGEFGGGFGGGGCGGGGGEGGGGGGGGGGCFAFGFGGFGFGGGGGGGGGGGGGGGGGGGGGFGEGGGGGGGGG8<EFGGGCF8EGGGGFCFGGFGFEGGD8FFDFGGGGDFGGGGGGF8DCEG,FF::CGGGAEGGGGG?768EGGGG7@FDC@F5>DACCFGGG*9?4<F;???EGGGFGCEGCEF@DFFDF+11<6>DGGF7C6?4+))))16CGFFGFFFFFFFFFFFF)2.,,.,,4>>04.6=AAFFFFAD6:)234.)))1.*6<A.
@M02352:288:000000000-CKWC8:1:1101:28556:11110 2:N:0:ATGCGCAG+GTAAGGAG
CATTCTTGCGAACGTACTCCCCAGGTGGGTCACTTATCACTTTCGCTTAGCCACTCAAACCGAAGTCAGAACAGCTAGTGACCATCGTTTACGGCGTGGACTACCAGGGTATCTAATCCTGTTCGCTCCCCACGCTTTCGTCCATCAGTGTCAGTATATTATTAGTAATCTGCCTTCGCCATTGGTATTCTATGTAATATCTATGCATTTCACCGCTCCACTACATATTCTAACTACTCCATAATAACCCAAGACAACCAGTATAAAAAGCAATTCTACAG
+
AFFGGGGGGGG7CCFGGGGGGGGDG;CCC@CCFFGGGDAFGGF<C:FGED9FGG,<FGDCF:F+CD9,,:?CFFG?<=FGFA<5BFC=AF=<B,8@7C+44=EEE,5BEGGGFGG,EEAAAFFC7+@D8DG,CBC73@D+>=@E,E=+7@:@,@CDF9F@EG,@;F;@>=AFFE*5****3CE9*=BFG7C+=<=A6++5+=CGF4BCC?8+=?@EE/((-+6A*+9CE+;++AC>@3).4).75373(2,608@A@;)(().))))-)-(.,)*./.6).
@M02352:288:000000000-CKWC8:1:1101:12800:11202 2:N:0:ATGCGCAG+GTAAGGAG
CATTCTTGCGAACGTACTCCCCAGGTGGGTTACTTATCACTTTCGCTTAGCCACTCAGACCGAAGTCCGAACAGCTAGTAACCATCGTTTACGGCGTGGACTACCAGGGTATCTAATCCTGTTCGCTCCCCACGCTTTCGTCCATCAGTGTCAATACATTATTAGTGATCTGCCTTCGCAATTGGTATTCTATGTAATATCTATGCATTTCACCGCTACATGAGGAATTCCGCCTACCTTCACCGCACTCAACCCTACCAGTATCAATGGCACGTTCACAG
+
GFGGGGGGGGGGGEGGGGGFGGDCGGGGGGGGFGGGGGGGGGFGGGGGCGFGGGDGGGGFGGGGGGFGGEGGGGG8<FGGC9CFGFGFGGGGGGGGGGGG?EGGGCGCGGFFGBFDCCGGGGFEEGGGGGGGGGG@EC=CGE8+EFGFG9DFFGFCGCGCFGGDGGGFFFGCFGGGGGDBFGGGDCCGGFF8CEFE5BFFFGFGCAAFGGFGG4@AE3>86AE)*;3F36AAB)6<@;EFF)5)-69((58:(41<<B>:)6<49444201<??..5,)))
@M02352:288:000000000-CKWC8:1:1101:11057:11226 2:N:0:ATGCGCAG+GTAAGGAG
TAATCTTGCGACCGTACTCCCCAGGCGGGAAGCTTAATGCGTTAACTGCGCCACCAAAATGTATACATTCTGACAGCTAGCTTCCATCGTTTACGGCGTGGACTACCAGGGTATCTAATCCTGTTTGCTCCCCACACTTTCGCACCTCAGCGTCAGTATCGAGCCAGTGAGCCGCCTTCGCCACTGGTGTTCCTCCAAATATCTACGAATTTCACCTCTACACTTGGAATTCCACTCACCTCTCCCGAACTCAAGACCAGGAGTTTAAGAAGCAGTTCCAG
+
CGGGGGGGGGGGGGGGGGGGGGGGGGGGGGGGGGGGGGGDGGGGGGGGGGGGGGGGFFGGGGGGGGGGGGGGGGFGGGGGGGGGGGGGGGGGGGGGGGGGGGGFGGGGGDGGGGGGGGGGGGGGGGGGGGGGGGGGGGGGGGEGGGCGGFGGGGGGGG@FGGGGGFGF9FCGGCDDDGGFFGGGFFF@8CCFFFFFFFFF6+:CEFFDFGFFF6<FC:<<<=8=FGFGFF?*@@B>?<??4??1((-:06?AB?8FFFF<:B02?FB<9:).(,..7)65)
@M02352:288:000000000-CKWC8:1:1101:5060:11227 2:N:0:ATGCGCAG+GTAAGGAG
CATTCTTGCGAACGTACTCCCCAGGTGGGATACTTATCACTTTCGCTTGGCCGCCCAGTGCTCAAGGCACCGGACAGCTAGTATCCATCGTTTACGGCGTGGACTACCAGGGTATCTAATCCTGTTCGCTCCCCACGCTTTCGTCCATCAGCGTCAGTATCGAGCCAGTGAGCCGCCTTCGCCACTGGTGTTCCTCCTAATAGCTTCGAATTTCACCTCTACAACCGGAATTCCCCTCACCTCTCCCGAACTCAAGACCATGAGTTTATAAGGCCGTTCCA
+
GGGGGGGGGGG@CFFGGGGF?GGGGGGCGGGGGGGGGGGGGGGGGGGGGGGGGGCCGGG9<@FG,EBFCFFE+CEEEFGGEC,???9F9=FGGGCGGG7FEC=A@FCDE<4FE8FGGAFFBFF,A<FEE+D@F>::CCE8+54@CE+;C9<9*4@C*73@;**1>:F8FG,9DFD5D<DA)/*49<+*AFFGD3@71)*;@++;.+0)*:08CFECFF0?>F)/**(/(05)17)8?B3::)3)((.-(,1:>2:*)45.).-).).6-642<()(0-1()
@M02352:288:000000000-CKWC8:1:1101:21407:11258 2:N:0:ATGCGCAG+GTAAGGAG
CATTCTTGCGAACGTACTCCCCAGGTGGGTCACTTATCACTTTCGCTTAGCCACTCAAACCGAAGTCCGAACAGCTAGTGACCATCGTTTACGGCGTGGACTACCAGGGTATCTAATCCTGTTCGCTCCCCACGCTTTCGTCCATCAGTGTCAGTATATTATTAGTAATCTGCCTTCGCAATTGGTATTCTCTGTAATATCTATGCATTTCACCGCTACACTACATATTCTAACTACTTCATAATAACTCAAGACAACCAGTATCAAAGGCAATTCTACCG
+
GFFGGGGDGGEGGGGGGGGGGG8@FFGFGGGFDGFGGGGGGGGGGGGGGGGGGGGGGGDGFGGGGGGGGGGGGGGGGGGGGGGGGGGGGGGGGEGGGGGGCF8FD<EFDGGGGGGG9CF9EGGGGGGFG=7,=>C:CFFE8EC+@>,?EC:=,;D7:,@EEFGGGFGC@@FEEGGGG9DFFGGDCC9DGGG+D?FEEFCFAFFGEFA@FFF8=FFFG>9;@FEFCD5CEFF888EFFFFFFC?CCCC@<EE;47?FBFF<?F>):9A24(23??FAF>2)(
@M02352:288:000000000-CKWC8:1:1101:22298:11264 2:N:0:ATGCGCAG+GTAAGGAG
TAATCTTGCGACCGTACTCCCCAGGCGGAATGCTTAATCCGTTAGGTGTGTCACCGAACAGTATACTGCCCGACGACTGGCATTCATCGTTTACGGTGTGGACTACCAGGGTATCTAATCCTGTTTGCTCCCCACACTTTCGTACCTCAGCGTCAGTATCGAGCCAGTGAGCCGCCTTCGCCACTGGTGTTCCTCCAAATATCTACGAATTTCACCTCTACACTTGGAATTCCACTCACCTCTCTCGAACTCTAGACTGATAGTTTTGGAGGCAGTTCCAG
+
GCFGFGGGGGGGGGGGFGFGGGFCFGGGGGGFGGGGGFGGGGGGGGGGGGGGGGGGGGGGGGGGGGGGGGGGGGGGGGGGGGGGGGGGGGGGGGGGFGGGGGGFFFFGFGGGGGGDGGDDDFFGGGGGGGGGGGGGG8EGGGGGGGFGGCFDEGGGGFFGCDGDECEFGGGCFEGGDGGFBG8EF6=F6C5CGCF@;AFGFF=7?FF3FC>DDACFFFFFFFD?F78<<FFFFFA24??<2:B:<?:7:6?:2<)=9>?06:>AB<>(73<?61BBF442.
@M02352:288:000000000-CKWC8:1:1101:9038:11265 2:N:0:ATGCGCAG+GTAAGGAG
CAATCTTGCGATCGTACTCCCCAGGTGGGACACTTATCACTTTCGCTTAGTCACTGAGATAAATCCCAACAACTAGTGTCCATCGTTTACGGCGTGGACTACCAGGGTATCTAATCCTGTTCGCTCCCCACGCTTTCGTCCATGAGCGTCAGTATATACGTAGTAGACTGCCTTCGCAATCGGTATTCTGTGTAATCTCTATGCATTTCACCGCTACACTACACATTCTATCTACTTCCGTATAACTCAAGTCAACCAGTATCAAAGGCAGTTCCATAGTT
+
GGGGGGGGGGGDDFFFGGGGGGGGGFDFGFGFFGGGGGGGGGGGGGGGGGGGGGGGGD9FFEFGGGGGGGGGGG,EGGFCFGGGGFFEFFFEGCGGGGGG8<FFFGGFFGGGFFFGGGGGGGGGGGGFE8C+CCCF9CFGGGA9ADFDGGGDFGFFGGG7DFCCE<FEGF?F?EDGDDGBF5C?FGGGGDGGGF+66+9F>FFFFFFGGGFGGFB4EF@C644AFGFFEFACF6>?))//4=;@FFCEA@<7;39A;7)46))64)62<((449B-147A:
@M02352:288:000000000-CKWC8:1:1101:13135:11282 2:N:0:ATGCGCAG+GTAAGGAG
TAATCTTGCGACCGTACTCCCCAGGCGGAATGCTTAATCCGTTAGGTGTGTCACCGAACAGTATACTGCCCGACGACTGGCATTCATCGTTTACGGTGTGGACTACCAGGGTATCTAATCCTGTTTGCTCCCCACACTTTCGTACCTCAGCGTCAGTATCGAGCCAGTGAGCCGCCTTCGCCACTGGTGTTCCTCCGAATATCTACGAATTTCACCTCTACACTCGGAATTCCACTCACCTCTCTCGAACTCTAAACCAGGAGTTTATGAGGCAGTTCCAG
+
FEGGGGGGGGGGEFGGGGGGGGGGGGGGGGGGGGGGGEFGGGGGGGGGGGGGGGGGGGGGGGGGGGGGGGGGGGGGGGGGG<FGGDGGGGGGGGGGGGGGGGGGGGGGGGGGCFGGGCFGGGGGGGGGFGGGGGGGDFGGGGCEGGGGGGGGGGEGGFFGGGGGGGGF?CCGFEGGDDFFBGGGFGGG6>EGGFFFFFEDAFF7?F5><FFGG66A0;27<67*7C:D0>FF?*6).(58)(),)4(5<FF444)*(.7:?:(.4<2))--(,(8:=292)
@M02352:288:000000000-CKWC8:1:1101:23596:11302 2:N:0:ATGCGCAG+GTAAGGAG
TAATCTTGCGACCGTACTCCCCAGGCGGTCTACTTAACGCGTTAGCTCCGAAAGCCACGGCTCAAGGCCACAACCTCCAAGTAGACATCGTTTACGGCGTGGAATACCAGGGTATCTAATCCTGTTTGCTCCCCACACTTTCGTACCTCAGCGTCAGTATCGAGCCAGTTAGCCGCCTTCGCCACTGGTGTTTCTCCAAATATCTACGAATTTCACCTCTACACTTGGAATTCCACTCACCTCTCTCGAACTCTAGACTGATCGTTTTGGAGGCGGTTCC
+
6A<EFGGGGGGGC:FGEGGGGG8:FFEE7@@AFGGC<FEFDGGGGGGEFGCCFGGGGGDFD7FDGGFGGGG8FGG@F?CDGFCFCFFGGGCFGGAC:C7FCE75CCFG<CFGGG8E,@,9EDFF<EDC9=BCFGCF8@6DC7CFEC8+28,CB9CEEGCG@F78CFC8<3;EG,98C*9F:5ECD?EF;*=C59A?@FF0;7AD<FFF3C5<:=49<*83-82@>7AC0*/)*0494?(.:<B21252).8?BF2449F0)--((4:8(-,2(()(0-4(
@M02352:288:000000000-CKWC8:1:1101:28944:11327 2:N:0:ATGCGCAG+GTAAGGAG
CCTTCTTGCGACCGTACTCCCCAGGTGGGTTACTTATCACTTTCGCTTGGCCACTCAGTATTTAATCGTACCAACCAGCTAGTAACCATCGTTTACGGCGTGGCCTACCAGGGTATCTAATCCTGTTCGCTCCCCCCGCGTTCGTGCCTCACCGTCAATATACGCTCAGCCTGCTGCCTACGCAATTGTTGTTCTCTGACATATCTATGCATTTCACCGCTACATCCCACATTCCGCTGACATCTACGTGCTTCTACCACTTCAGTTTTACAGTCAATTT
+
G,CEEFFFG@@+CFF9BFF8FF8,CC@CFFCFGGG<CFFF<FCF7FGGG7FFGGGFF,CE,<FFEE9,ECF=D@7:=FFGFCF<5CF,?B@FGC,?FEG77+84EFFEF,:44::EAE<9EEB?B85;>ECFGF@+3@C+@@@+4@5C9F:,3*,3*62,,,,>5>*>,?6,,4;864*1)**/1*2++49C93A))1;7*@FC<+;FC+++;7)3981040(*0*(1)00)1*).(--(3.).).-241(,64)0).)),).:2--:))))5./)*).)
@M02352:288:000000000-CKWC8:1:1101:2076:11332 2:N:0:ATGCGCAG+GTAAGGAG
TAATCTTGCGACCGTACTCCCCAGGCGGAATGCTTAATCCGTTAGGTGTGTCACCGAACAGTATACTGCCCGACGACTGGCATTCATCGTTTACGGTGTGGACTACCAGGGTATCTAATCCTGTTTGCTCCCCACACTTTCGTACCTCAGCGTCAGTATCGAGCCAGTGAGCCGCCTTCGCCACTGTTGTTCCTCCAAATATCTACGAATTTCACCTCTACACTTGGATTTCCACTCCACCTTCCCGACATCTAGACTGCTAGTTTTGGAGGCAGTTCACG
+
GGGGGGGFFGDGCCFFGFFGFGGGGG+@C:FFGGGGGFGDGGGDGGGGGGGGGGGGEEGGGGGGGGG9FFGDGGG@E=FCGGGGGGCFGGGGGGCFFGGG>EFGGGFGGGGD@EDGCEFGGGGGFGGGFDEFE8F@EGGFGDFFG+5?CDFGGGGGGCEFGG@85<A,,@BGGEC75DGFE48E*,1,+=C;@CA@;6=7A+;:?F3C8F313178+;74;=38C7)7)9*84*6:7:)8,()((.,32(()4))*6<;(.2<49>B012(,(4>?B>)).
@M02352:288:000000000-CKWC8:1:1101:8384:11382 2:N:0:ATGCGCAG+GTAAGGAG
TAATCTTGCGACCGTACTCCCCAGGCGGAATGCTTAATCCGTTAGGTGTGTCACCGAATAGCATGCTACCCGACGACTGGCATTCATCGTTTACGGTGTGGACTACCAGGGTATCTAATCCTGTTTGCTCCCCACACTTTCGCACCTCAGCGTCAGTATCGAGCCAGTGAGCCGCCTTCGCCACTGGTGTTCCTCCGAATATCTACGAATTTCACCTCTACACTCGGAATTCCCCTCACCTCTCCCCAACTCACAACCAGGAATTTAAGCGGCAGTTCCA
+
GGFDFCFGGGGGGEEFEGGFGFGG@FFEGGGFGGGGGCCEGGGGGCFGFGGGGGGGGGGGGGFEFFGGGEFGGGDGGGF@EF9EEFDFGGGGFGGDGGGGGGCFF8FEFGEGFGGGFDFGFF9FFGFD;DDFE?FEEFGE;CEGGECFGFGG67ECFGF;CFFEGGGGG<:?CE*945F)):EG*=C<8CEFGCF@6A=85:;76+):7*)3;8</>A2)614/>F:)4:FF**2((.4:214:0.(438(.44)*-2;<B0(.:96A2)4(7278*).)
@M02352:288:000000000-CKWC8:1:1101:23030:11423 2:N:0:ATGCGCAG+GTAAGGAG
TAATCTTGCGACCGTACTCCCCAGGCGGAATGCTTAATCCGTTAGGTGTGTCACCGAACAGTATACTGCCCGACGACTGGCATTCATCGTTTACGGTGTGGACTACCAGGGTATCTAATCCTGTTTGCTCCCCACACTTTCGCACCTCAGCGTCAGTATCGAGCCAGTGAGCCGCCTTCGCCACTGGTGTTCCTCCGAATATCTACGAATTTCACCTCTACACTCGGAATTCCACTCACCTCTCTCGAACTCAAGACCAGGAGTTTAAGAGGCAGTTCCAG
+
GF@@EFFGGGGGGDFGGGGGGGDGGGGGGGGGGGGGGGGGGGGE7CFEGGGGFGGGGGGGGGGGGGGCCGGGGGG>FGGGFGGGGGGGGGGGGGFGGFCEGGGGCFCF8EGG8FFAFDFGGGCFGGGGFGGGGFGGGGGGGGGGGGGGGCGEGGGGGGGGDGCEEFGG9<CDF*:GGGGADGCGG6*A8FC7CEFFFD>DFCFFCFA<DGADGF<?C>24A4:*77132<:4@79<<(5:??8?BF6??B()),)/(34:?0,,35-6<<)(11)47):A.
@M02352:288:000000000-CKWC8:1:1101:28859:11455 2:N:0:ATGCGCAG+GTAAGGAG
CATTCTTGCGAACGTACTCCCCAGGTGGGTTACTTATCACTTTCGCTTAGCCACTCAGACCGAAGTCCGAACAGCTAGTAACCATCGTTTACGGCGTGGACTACCAGGGTATCTAATCCTGTTCGCTCCCCACGCTTTCGTCCATCAGTGTCAATATATTGTTAGTGATCTGCCTTCGCAATTGGTATTCTATGTAATATCTATGCATTTCACCGCTACACTACATATTCTAACCACTTCACAATAATTCAAGATAACCAGTATCAAAGCCAATTCTACAG
+
GGGGFGGFCEGGGGFFGGGG8FGECEFFGGGGGGGGGGGGGGGGG:CFF9CFFFGGGGGGGDGGDGGFFCCFGFEGGFGFGGGFCCCDCGGFGCEGEGCFGGGFGG@GGGGG,EE=9EE99FDGCG:ECEGDGGGGGF88DCEGGFC?CFFFGGGG;E,=EBFF979BFCF,@EFGFGDF5/<9?F:FGD75+/=@0+BFFCFFEF>F8@BFC4@)/89<@FEA0+5C3118;63<;1.)937)77;5ECC)6))64)0)(-44-4<))((.(,99=>B2)
@M02352:288:000000000-CKWC8:1:1101:12312:11541 2:N:0:ATGCGCAG+GTAAGGAG
TAATCTTGCGACCGTACTCCCCAGGCGGAATGCTTAATCCGTTAGGTGTGTCACCGAACAGTATACTGCCCGACGACTGGCATTCATCGTTTACGGTGTGGACTACCAGGGTATCTAATCCTGTTTGCTCCCCACACTTTCGTACCTCAGCGTCAGTATCGAGCCAGTGAGCCGCCTTCGCCACTGGTGTTCCTCCAAATATCTACGAATTTCACCTCTACACTTGGAATTCCACTCACCTCTCTCGAACTCTAGACTGATAGTTTTGGAGGCAGTTCCAG
+
GEGGGGGGFFGGEGGGGGCFGDGGGFCGGGGGGGGGGGGGGGGGGGGGGGGGGGGGGGGGGGGGGGGGGGGGGGCGGGGGGGGGGGGGGGGGGGGGGGGGGGGGGG@EFGGGGGAEGGGGGGGGGGFGFGGGGGGGGGGGGGFGGGGGGGGEGEGEDGGFDGGEGCFGF:EGGCGGGGGFFGGGC6CFF=EGFFF@DFFG6CAGFFFGDGFGG7CFFF<EEFFFGF?65??F4*6.4(.3582().-4081:>A4*64)3)5)64AF090::183<724><
@M02352:288:000000000-CKWC8:1:1101:10151:11641 2:N:0:ATGCGCAG+GTAAGGAG
CAACCTTGCGATCGTACTCCCCAGGTGGATCACTTAACACTTTCGCTATGCCACTGACAGTATATCGCCAATAGCAAGTGATCATAGTTTACAGCGTGGACTACCAGGGTATCTAATCCTGTTCGCTCCCCACGCTTTCGTGCCTCAGCGTCAATGATGACTTAGTGAGCTGCCTTCGCTATCGGTGTTCTATGACATATCTATGCATTTCACCGCTACATGTCATATTCCGCCCACTTCAATCATATTCAAGAAAATCAGTTCCAATGGCATTTCCAAGT
+
G<EGGGGCGGGGGDGFGF9CFGGCEEFFGGGFGGGGGGGGGGGGBEFGGGGGGGGGGGGGGFFGGACFGGGGFCG9FDGDE9FFGFCGFGGGGGGEGGCEG<FGGFGGGGFFF99>EE,CFGDFFGECGFGGG7F7EFGEF+@=EE8=FE@8CCC=ECAEGGEF9DEF,DE666;DF?GE>DFDCE*@EGF+BE6A@>+=::A=*81:=FA9+9@BC;@7CFCFFGCDC>8850.(6;EEC7<9;ECE35C5?3(.3./;3C6)/9)680(8))14=2)).
@M02352:288:000000000-CKWC8:1:1101:15236:11648 2:N:0:ATGCGCAG+GTAAGGAG
TAATCTTGCGACCGTACTCCCCAGGCGGAATGCTTAATCCGTTAGGTGTGTCACCGAATAGCATGCTACCCGACGACTGGCATTCATCGTTTACGGTGTGGACTACCAGGGTATCTAATCCTGTTTGCTCCCCACACTTTCGCACCTCAGCGTCAGTATCGAGCCAGTGAGCCGCCTTCGCCACTGGTGTTCCTCCAAATATCTACGAATTTCACCTCTACACTTGGAATTCCACTCACCTCTCTCGAACTCAAGACCAGGAGTTTAAGAGGCAGTTCCAG
+
GGGGGGGGFGGGG:C@CFGGGGGGGGEGGGGDGFGGGGFDGGGGDCFGGGGGGGGEGGGGGGGGGGGGGGGGGGGGGEDGGGGGGCFGC<FGFGGGGGCGGEGGGGGFFGDG?DF9ECFGGCFFGFGGGGGGEGGGGGGGGCGGD@@FFGFGDGDGGCFCEGGEGF7?,7:DFCDGGGGFDDGGFF6FG7CFGFF@FA47+++;5A>3CFF+;ACF9A34>F56FC?6-9FFF?A>B:>?24,8?FF7??F>F774::4:B0(..64>>)).8(.(/).5.
@M02352:288:000000000-CKWC8:1:1101:12592:11653 2:N:0:ATGCGCAG+GTAAGGAG
CAGTCTTGCGACCGTACTCCCCAGGTGGGATACTTATCACTTTCGCTTAGTCACTGAGTCGAAACCCAACAACTAGTATCCATCGTTTACGGCGTGGACTACCAGGGTATCTAATCCTGTTCGCTCCCCACGCTTTCGTCCATCAGTGTCAGTTGATTATTAGTAATCTGCCTTCGCCATTGGTATTCTATGTAATATCTATGCATTTCACCGCTACACTACATATTCTAACTACTTCATAATAACTCCAGCTAACCAGTATCAAAGGCAATTTTACGGTT
+
GGGGGGGFFGEGGEGGGGGGGGGGGGFCGGGDGGGGGFFFGGCFDGGG,CFGGGGFGFGGDCFGGGFGGG@EGFCGGCFGGGGGGGGFGFCC+@F+4@FFDFEGFGCEFGGGDE;9@EFGFG+FF<BEEDGCECEEFEGDE8DF9EF7EGGGGGG7DCCEF;9>;CF;;@;EF<;CD*3:F+8@:FG:D@FC=E+;:@@+=@AC*1=FFFA87A>EGFBFFFEF77<:5:+;:@;>EEFE).9.<@;))./(/)1;?FA7C?44496<083?>2@2*,(8<
@M02352:288:000000000-CKWC8:1:1101:10276:11712 2:N:0:ATGCGCAG+GTAAGGAG
CATTCTTGCGAACGTACTCCCCAGGTGGGATACTTATCACTTTCGCTTAGCCACTCAACCCGAAGGTCGAACAGCTAGTATCCATCGTTTACGGCGTGGACTACCAGGGTATCTAATCCTGTTCGCTCCCCACGCTTTCGTCCATCAGTGTCAGTATATTATTAGTAATCTGCCTTCGCAATTGGTATTCTATGTAATATCTATGCATTTCACCGCTACACTACATATTCTAACCATTTCACAATGATTCAAGATAACAAGTATCAAGGTCAATTCTACGG
+
GGGGGGGGFGGG>+CFFFDFGFG@DFEDGDCFGGGGGGGGFGGGGGEFDEGGGFF8EGFFEG>F7BFGE:D8=FGGGGGG9EFFFGGCGGGGCEGCFGGC=FFFFGCEGFFCEAECE9EEF?FAFCDGEE7FGEGE+@F6@EC+,,,=E;FGGGGGF;FCCCDGGFGGG,@AA,*?;7C>?D??DGEFGFFFF<=<AFFF:C6+98@D7=B@7;98481=8+.)039:9FFF8+,))/9))1<37@)19C?<<))+94*23:2)62<3))-444=<46::4
@M02352:288:000000000-CKWC8:1:1101:26034:11712 2:N:0:ATGCACAG+GTAAGGAG
CAATCTTGCGACCGTACTCCCCAGTTGGATTACTTATCACTTTCGCTTCGACACTTACTGTATACCTCCAATACCAAGTAATCATCTTCTACTGCGTGGACGACCAGGGTATCTACTCCTGTTCTCTCCCACCCCTTTCTTGCCTCAGCCTACGGATCATTTTAGTAGGTTGCCTTCGCAATCGCTGTTCTTTTTACTATCTACTCATTACACCGCGTCACCACACAGTCGTCCCACTCCCTCTGACCTTCAGTCTATCCGTAGCTTAGACCGATTTCACG
+
G9FFFEGCE77@:+B9:DFEDGG,,C<8,CF,EEGGG9EEFGGCDDE7,6CFGDD,6,,C<669,:,6EF,C<,C,=,CBE9,,B6,C,:9,,,C,8?:7C++=:C=+4?,A,59,,,AF8=F<,,A84@8AF+C?8D;,C,==,,6+6,,,,++++8>,8B,3@,C>,753,@82+++**3<5*@*@,5;2+*3-*=B:C7++*3++5,3+:)()*)-((*/2113*/;.2)5(),,3((/3(/))/))(.)6-0-6*((-((-)).))))-()-))6),
@M02352:288:000000000-CKWC8:1:1101:16119:11716 2:N:0:ATGCGCAG+GTAAGGAG
CACTGTTGCCAGCGTACTCCCCAGGTGGTTAACTTAATACTTTCGCTTTGGCACTCATCTTCAAGTAGACAAGCACCGAGTTAACATCGTTTACGGCGTGGACTACCGGGGTATCTAATCCCGTTCGCTACCCACGCTTTCGTCCATCAGCGTCAATAATATCTTAGTAAGCTGCCTTCGCAATTGGTGTTCTATGTAATATCTATGCATTTCACCGCTACACTACATATTCCGCCTACTTCAATTATATTCAAGACCTACAGTATCAAAGGCAGTTCCAT
+
GFGGGGGGGFGGFEEGGGGGGGGGGFGGFGGGGGGGGGGGGGGGGGGGGGGGGGCGGGGGGGGGGGGGGGGGGGGGG7:CFGGGGGGGGGGGGGFGGGGGCCDFFGG@FGDGGGGGGGGGFFEGGFGEEGGGC9FCEGG?EGGGGGGGGGGGGGG8AAFFGFGG9E9DFCCFGGCCGFGF>D8EGDCECFGGGFFFFFFGFGFGFA6CGGFGF>?=;B99BF;=CF@GEFFFF6;@?7@@?35>).))-69A<4:4:?F?B?)-465A<<B?:B::FAFF2
@M02352:288:000000000-CKWC8:1:1101:29511:11720 2:N:0:ATGCGCAG+GTAAGGAG
CATTCTTGCGAACGTACTCCCCAGGTGGGTCACTTATCACTTTAGCTTAGCCACTCAAACCGAAGTTCGAACAGCTAGTGACCCTCGTTTACGGCGTGGACAATCAGGGTATATAATACTGTTCGCTCCCCACGCTTTCGTCCATCAGTGTCAGTATATTATTAGTAATCTGCCTTCGCAATTCGTATTTTATGTAATATCTATGCATTTCACCGCTACACTACATATTATACCTACTTCATAATCACACAAGACAACCAGTATAAAAGGCAATTTTACAG
+
GGFFGGGGEGGDGGGFGGFGFGGGG6E8E:FEFGGF<CCFFGFCFFG<,<,:E<,EECG9<F7FEGGGFFGGGFF,6C6E<FC,<,>DFGC,B:+@4@F>E,,,:=?<EECGEF94C9?,,@<FC:+@6@EFG7FCCFFEGEC+386+7@=,7<<35@CACFGA;F9D,,73@,3?FD****@,*4,=F,:+5*374@EF>EFG?+=CCC+=+*-5=52>B8=4D76+7+;@6@CF@EEFC3.9)<94).,,((/;8@><:))6)642511(12*)9)5))
@M02352:288:000000000-CKWC8:1:1101:10202:11722 2:N:0:ATGCGCAG+GTAAGGAG
CATTCTTGCGAACGTACTCCCCAGGTGGGTCACTTATCACTTTCGCTTAGCCACTCAAACCGAAATTCGAACAGCTAGTGACCATCGTTTACGGCGTGGACTACCAGGGTATCTAATCCTGTTCGCTCCCCACGCTTTCGTCCATCAGTGTCAGTATATTATTAGTAATCTGCCTTCGCAATTGGTATTCTATGTAATATCTATGCATTTCACCGCTACACTACATATTCTAACTACTTCATAATAACTCAAGATAACCAGTATCAAAGGCAATTCTACAA
+
GGGGGGGGGGGGGGGGGFGFGGGGFGFCCFGGGGGGGGGGGGGGDGGGGGGGGGGGGGGGGGGGGGGGGGGGGGGGGGFGGGGGGGGGGGFFDDGGGGGGFGGGGGGGGGGGGGGGGGGGGGGGGGGGGGGGGGGGGGGGGGGGGGGGG9;EFFGGGFGFCGFGGGGFGFDGGGGCFGDDFGG,;FF7FGGGGFFEFFFGFGFCCFFGGGFGGFFFGAB==FFFFGFG?FFFFFFFEFC?)<EEEEF@74=3@@EFFFA@;466>BF>226(444)95AA)
@M02352:288:000000000-CKWC8:1:1101:9517:11752 2:N:0:ATGCGCAG+GTAAGGAG
CATTCTTGCGAACGTACTCCCCAGGTGGGTCACTTATCACTTTCGCTTAGCCACTCAAACCGAAATTCGAACAGCTAGTGACCATCGTTTACGGCGTGGACTACCAGGGTATCTAATCCTGTTCGCTCCCCACGCTTTCGTCCATCAGTGTCAGTATATTATTAGTAATCTGCCTTCGCAATTGGTATTCTATGTAATATCTATGCATTTCACCGCTACACTACATATTCTAACTACTTCATAATAACTCAAGATAACCAGTATCAAAGGCAATTCTACAG
+
FCFFGGGGGGCCFGGGGFCFGCEEGG8CGGCFGGFGGGGGDFGGGGDGGFCGGGGGGGGFGGGGGFFFG9FGGGGGGGGGGFCGFGDFEFGGCCGGGG7CFGGGGGD7CFCGFFFBCFFG9CEFGD@DE7@8>+BEEGF6>@>>AFGGC9=:ECFEC;FD@FGCFGBBC@DFFGG8CCDAEGF6?@9EFFGCCEF<<FFFFFFGEFAFGFAD8F=???B)1@EFCC7F<+7@:AEF@E34??E3CEF<C3=173<6;);4(.-564)6)(401(99=:<))
@M02352:288:000000000-CKWC8:1:1101:20028:11767 2:N:0:ATGCGCAG+GTAAGGAG
CATTCTTGCGAACGTACTCCCCAGGTGGGTCACTTATCACTTTCGCTTAGCCACTCAGACCGAAGTCCGAACAGCTAGTGACCATCGTTTACGGCGTGGACTACCAGGGTATCTAATCCTGTTCGCTCCCCACGCTTTCGTCCATCAGTGTCAATATATTATTAGTAATCTGCCTTCGCAATTGGTATTCTATGTAATATCTATGCATTTCACCGCTACACTACATATTCTAACTACTTCATAATAATTCAAGATAACCAGTATCAAAGGCAATTCTACAG
+
GFGGGGGGGGGGGGGGGGGGGGGGDGCFCGGGGGGGGGDDGGGGGGGGGGGGGGGGGGGGGGGGGGGGGGGGGFGGGGGGGG9FGGGGGGGGFGGGGGGGGGGGFFGGGGGGGGGGGGGGGGDFGG:DGCEGFGFGGGGGGGGEFAACGCFGGGGGFACFDGGGGGGFGGGGGGGGGGGFFGGGGGGFGCGGGFFFFFFFFFFGFFFGFFFGGB=EGFBE@F3;FFCGF=FFFBEFFC9ECFEEEFCF?5CEE35F2<@<(4<AFFADFF67<?F9B>AB)
@M02352:288:000000000-CKWC8:1:1101:22088:11817 2:N:0:ATGCGCAG+GTAAGGAG
CATTCTTGCGAACGTACTCCCCAGGTGGGTCACTTATCACTTTCGCTTAGCCACTCAAACCGAAATTCGAACAGCTAGTGACCATCGTTTACGGCGTGGACTACCAGGGTATCTAATCCTGTTCGCTCCCCACGCTTTCGTCCATCAGTGTCAGTATATTATTAGTAATCTGCCTTCGCAATTGGTATTCTATGTAATATCTATGCATTTCACCGCTACACTACATATTCTAACTACCTCATAATAACTCAAGATAACCAGTATCAAGGCAATTCTACAGT
+
GFGGGGGGGGEGGGGGGGGGGGFGGGGGGFGGGGGGGGGGGGG<FGGG:FGGGGFGGGGFFEDCGGGGGGGGDGGGGCEFGGFEGGGGGFGF@===CF@EFGGGGGGGE=E<FGGGGGGGGGGGGGG=@F7AF+3@BFG6>CCCCC@?C@DFGFGCFFGGGGGFCF9CFAFGGGF7F7C5>DDFFC<>@C<+5*:>9:@FFFFG4+=CGGA=+9(0/:9*(:=A4+);?+3:1A34.(/3(1)19)74;>EE3;3+73/=?BA56:A<7:(3>>?<FA4).
@M02352:288:000000000-CKWC8:1:1101:6466:11860 2:N:0:ATGCGCAG+GTAAGGAG
CATTCTTGCGAACGTACTCCCCAGGTGGGATACTTATCACTTTCGCTTAGCCACTCAGCCTTACGGCCGAACAGCTAGTATCCATCGTTTACGGCGTGGACTACCAGGGTATCTAATCCTGTTCGCTCCCCACGCTTTCGTCCATCAGTGTCAGTATATTATTAGTGATCTGCCTTCGCAATTGGTATTCTATGTAATATCTATGCATTTCACCGCTACACTACATATTCTAACCACTTCATAATAACTCAAGCCAACCAGTATCAAAGGCAATTCTACAA
+
GGEGGGGGGGGGGGGFGGDFGGGGGGGGGGGGGGGGGGGGGGGGGGGGDGFGGGGGGGGGGGGGGGGGGGGGGGGGGGGGFGGGGGGGGGGGGGGGGGGGGEGGGGGGGGGGGGGGGGGDFFFFGGGGGGGGGFCGGDCEFCGGGGGGGGGGGGGGGGF9FGGGGFGGGGGGGGGGGGGFFGGGFFCFGGGGGFFFFFFGFGFGFFFGGGFGFFFFGFFE;A@6CCCFEFAAFFF@08A@EEECF<?;4>AE))(081<:?A><FAFFA76::79249).)
@M02352:288:000000000-CKWC8:1:1101:3599:11915 2:N:0:ATGCGCAG+GTAAGGAG
CATTCTTGCGAACGTACTCCCCAGGTGGGTCACTTATCACTTTCGCTTAGCCACTCAAACCGAAGTTCGAACAGCTAGTGACCATCGTTTACGGCGTGGACTACCAGGGTATCTAATCCTGTTTGCTCCCCACGCTTTCGTCCATCAGTGTCAGTTGATTATTAGTGATTTGCCTTCGCAATTGGTATTCTATGTAATATCTATGCATTTCACCGCTACACTACATATTCTAACCACTTCATAATTACTCAATACAACCAGTATCAAAGCCAATTTTACC
+
GFGFGGGGGG7@FCDFGGAFGGGEGGGGEF@FFFFFF@EEGGGGEGGG>FGGGG<8FCGGF>ECCGGGE8FF@CFFAFFGGGGGGFCGGFGCF,=+FFGG8EFF88FFGFFFGGGGDGCCFFF,?<ECEGDFG7FF+D=8EE+=C=8==>D:EFGFGFFGD9C;,@3@F,>>EGG@F*?90<E,AC=FGGG994B?CFFGCG6C4A+=C98@:85>CBBFDA;)27<@CA7@6A(/3;EEC35).).79>9()9;4@@:@1AFF><<)6((2((15@BF2
@M02352:288:000000000-CKWC8:1:1101:14076:11926 2:N:0:ATGCGCAG+GTAAGGAG
CAATCTTGCGACCGTACTCCCCAGGTGGATTACTTATCACTTTCGCTTAGACACTGACTGTATATCGCCAATATCGAGTAATCATAGTTTACGGCGTGGACTACCAGGGTATCTAATCCTGTTCGCTCCCCACCCTTTCGTGCCTCAGCGTCAGTATCAGTTTAGTAAGCTGCCTTCGCTATCGGTGTTCTGTGTAATATCTAAGCATTTCACCGCTACACTACACATTCCGCCTACTCCAACTGAACTCAATTTTATCAGTATCAACGGCAGTTTACAGG
+
ECEEFGGGGGGGCFGGGGGGGGGCDFEFGGGGGGGGGGGGGGGGGFGGGGFGGFFGGGGGGGGGGGGGGGG8=DGCF7FFGDC,EFFGFGGGGEGCFGGGGFFFGGGGGGCDCFFFGGFGGGFFGC=FEFE?F+3+==EGG+@==BFG8EGGGGGGCF;CDCFGGFFFG9C?CFGGGGG>DDFEG>C:EGGGGFFCE63:1=95*;8DCFAFGFFEEA9)1+=FD<EGEFC)88<@FF;EEE8(()/36C8>)4<442=ABF<)6<4(24(191@)*-).4
@M02352:288:000000000-CKWC8:1:1101:9043:11972 2:N:0:ATGCGCAG+GTAAGGAG
CATTCTTGCGAACGTACTCCCCAGGTGGGTCACTTATCACTTTCGCTTAGCCACTCAAACCGAAGTTCGAACAGCTAGTGACCATCGTTTACGGCGTGGACTACCGGGGTATCTAATCTCGTTCTCTCCCCACGCTTTCGTCCATCAGTGTCAGTATATTATTAGTGATCTGCCTTCGCAATTGGTATTCTCTGTAATATCTATGCATTTCACCGCTACACTACATATTCTAACCACTTCATAATAACTCAAGACACCCAGTATCAAAGGCAATTTTACC
+
CF<FFGGFFDGEGDGGGGGGGGGGGDFDE:@@FGGGE<;EFGGC@@GGCFAFGG,C8E<9C:F7C=FFCEEFF8C<,CFD???AE@7AFGFC7BCEGGEGGF==E=@@C78ECGGEE9,C=FCF+<,C@DC,C:==8F,=8@CE;EF:EGGCC=DCG9CB,@9,DF9CFCA,EEFF5*?95*>,*=:DF@E+=*10*1BF8F>GCF687E@8@/(2:8(.3+(=6>517+@AFF831=9@<367C5587>).3)3@(4),(5))))66A0:?0(0<FBFF
@M02352:288:000000000-CKWC8:1:1101:22876:11972 2:N:0:ATGCGCAG+GTAAGGAG
CATTCTTGCGAACGTACTCCCCAGGTGGGATACTTATCACTTTCGCTTAGCCACTCAGTCCGAAGACCGAACAGCTAGTATCCATCGTTTACGGCGTGGACTACCGGGGTATCTAATCCCGTTCGCTACCCACGCTTTCGTTCATCAGCGTCAATATACTGTTAGTGATCTGCCTTCGCAATCGGTATTCTATGTAATCTCTAAGCATTTCACCGCTCCACTACATATTCTAACCACTTCACCGTAATTCAAGGTAAAACGTACAAAAGGCCATTTTAACA
+
GGGGGAFFGEGGGGGGGGGGGGGGGGFFECFGGGGGGGGGGGGGGGGG7C<FGEGFFEFGFGGGGGGFGE@CEFFFGFGGFGGFGGGGGGGGEEDEEC>FEE@EFGFGGGGGGGGGGGGCEGGGGCFEEF8FGCEC4@FEFGCF,3ED6EG>E5DGGF9DGGGFGGGGGCEFFFGFG9<>BDGFGGCF99B@FEF?68FFCGF7CFAGFF6;DF<AE31;863A<CC*5?=F*@?B1:A72))(4:B?2ADBF0)*.6*)-,(,-.412::(.(/6653:)
@M02352:288:000000000-CKWC8:1:1101:14310:11977 2:N:0:ATGCGCAG+GTAAGGAG
CAATCTTGCGATCGTACTCCCCAGGTGGGACACTTATCACTTTCGCTTAGTCACTGAGATAAATCCCAACAACTAGTGTCCATCGTTTACGGCGTGGACTACCAGGGTATCTAATCCTGTTCGCTCCCCACGCTTTCGTCCATGAGCGTCAGTACATACGTAGTAGACTGCCTTCGCAATCGGTCTTCTGTGTAATATCTATGCATTTCACCGCTACACTACACATTCTATCTCCTTCCATATGCCTCCAGTCAACCAGTATCAAAGCCAGTTCCATAGTT
+
FFGEGGGGGGGGGGFGGGGGGGGGGGGGGC@DCFFGGEGEGGGGCGGF@EFGGGDFDGGGFG9,,:EFFGGGGFG9C6FGDFFBC<EFFFFGCC4>FEFFFDCFGGD8FCGGEFGGGG<FFGCEG,:@E8B>F+>ABCFGD+DED=EGEGGGGGGGFC@EGG7@,@C;FBF:9,23C559F5@9*=:DFGGF98+29B6@=C6F4=1=DEF7*59)?6363;@FCF?C?FF131))7;(9?3<<3)63(6(<@EC4:?:9<)6)5-5(.81:B27)9<0-)
@M02352:288:000000000-CKWC8:1:1101:21048:11979 2:N:0:ATGCGCAG+TTAAGGAG
CATTCTTGCGAACGTACTCCCCAGGTGGGATACTTATCACTTTCGCTTAGCCACTCAGTATTGCTACCGAACAGCTAGTATCCATCGTTTACGGCGTGGACTACCAGGGTATCTAATCCTGTTCGCTCCCCACGCTTTCGTCCATCAGCGTCAATATATTGTTAGTACTCTGCCTTCGCAATTGGTATTCTAAGTAATATCTATGCATTTCACCGCTACACTACATATTCTAACCACTTCATAATAACTCAAGACAACCAGTATCAAAGGCAATTTTACC
+
GGGGGGGGFGEGCFDFGGGGFGGGGGGGEFGFGGGGADFGGGGGCEDGEGGGG?FEGGGGGG,CFGGGGGGDGGGCF@EFCGGGGGGGGGGGCEGCGG:CFGGGGGGGGGFFFEDF9@BDCA?C@:ECCGGDEDECCFCEGC=C>C8A=EGGG7C,,8EEEFGGGGGCFFGGG<FGGGGAEGGGGFFFGGGG@EF8899@AFFGFFFGGGFG7B2?:6@E@=4ADFEC?::@+=2@;EE<EFCFCC<37)753;()64)-,<2)5:44<0((48F4?>BD
@M02352:288:000000000-CKWC8:1:1101:28103:11983 2:N:0:ATGCGCAG+GTAAGGAG
CATTCTTGCGAACGTACTCCCCAGGTGGGTCACTTATCACTTTCGCTTAGCCACTCAAACCGAAGTTCGAACAGCTAGTGACCATCGTTTACGGCGTGGACTACCAGGGTATCTAATCCTGTTCGATCCCCACGCTTTCGTCCATCAGTGTCAGTATATTATTAGTCATCCGCCTTCCCCATTGGTATTCTTTGTAATATCTATGCATTTAACCGCCACACTACATATTCTCACCACTTCTTATTAACTAAAGACAACCAGTATCAACGGTAATTCTACC
+
DEA,;CFA@FGE7:FF@FFG,C@7,C,@C@,EFGFGFGGGGFGFGG7FCDC<FEFFE,EEFDC@+AF<CCEGGFFG9FFDGGGGGGGGGGGEC7B@FEEFGFFCE,<?+BFGF99;;4CFGGGDB45@CFE=F7+CGFFG8+@EGGAG@;3,,2@D7EFG,;9DA8,5>A,*@;DGG*3*37<BCF7A7,,+5*4*;+++=DF+29@:C9++=8=4*:>17)58*;)3978++;0):;4))1))1.9E?4)))1/)(.72,))-))-(-((,44*)/..)
@M02352:288:000000000-CKWC8:1:1101:27867:11999 2:N:0:ATGCGCAG+GTAAGGAG
CAATCTTGCGATCGTACTCCCCAGGTGGGACACTTATCACTTTCGCTTAGTCACTGAGATAAATCCCAACAACTAGTGTCCATCGTTTACGGCGTGGACTACCAGGGTATCTAATCCTGTTCGCTCCCCACGCTTTCGTCCATGAGCGTCAGTACATACGTAGTAGCCTGCCTTCGCAATCGGTATTCTGTGTAATATCTATGCATTTCACCGCTACACTACACATTCTATCTACTTCCATATGACTAAAGTCAACCAGTATCAAAGGCAGTTCCATAGTT
+
FFGGGFFFGGDDFBFGGGGGFGACFFFFGFGFGGGFFGGGGFGGGGGGGFDEFGGGAD9FGGGGGGGGGCFGGG<EFFGCEG,C@GGGGACFGGGGGGGGGGFGGGCFEFDGGEGFFGGGGCFGG8FDEEG@FC+>DEGCGEFCBFGDEGCCDFFGFGG7EFCC9F,,@D6DCEGFD9DBF@CCFGC:DFGGFFAC8:B@B7@F<FFDCC=8DFBB:A@CFF842;17?;@AF73?477)/563?<3))6)9339A3;FA>492<))4:02<9)86=4:A4
@M02352:288:000000000-CKWC8:1:1101:5009:12021 2:N:0:ATGCGTAG+GTAAGGAG
CATCGTTGCCGACGTACTCCCCAGGTGGTTTACTTAATGGTTTCCCTTGGATGCTCAGATCTAGTCCAAACATCGAGTAAGCATCGTTTAGGGCGTGGACTACCAGGGTATCTAATCCTTTTCGCTCCCCACGCTTTCGTGCCTCAGCGTCAATATATGCTTAGCTAGCTGCCTTCGCCATTGGTGTTCTATGACATATCTATGCATTTCACCCCTACATGTCTCATTCCGCTAACCTCCACATATTTCAAGATAGACAGTTTCAAAGTCAATTTTCCCGT
+
GFFGGDGGGGDCFFCGGGCFEC,BFGGFGGGFFFGGCGGGGGFG,AFFCEEEGCA,CA<CFGGGGC,@EEFFGC7FCFFFAEGGFCGGG7<CF?+FFGCEGFFDFGDGFDFGGFFEAFG,,A5@:+?BDBFGEGCFFFGGGG69ED,A=+36B:=:ED9E,=@EFGCF63,4@,29C>*<5B,,594@,,5B+917AF9++:B9BF9@>FFCC)(::6=**4*+118C*12..0(5;E;(38(.4.)97).)739+..;3;7)5<A2)).)54<FA=A?0(
@M02352:288:000000000-CKWC8:1:1101:16992:12024 2:N:0:ATGCGCAG+GTAAGGAG
CATTCTTGCGAACGTACTCCCCAGGTGGGTCACTTATCACTTTCGCTTAGCCACTCAAACCGAAATTCGAACAGCTAGTGACCATCGTTTACGGCGTGGACTACCAGGGTATCTAATCCTGTTCGCTCCCCACGCTTTCGTCCATCAGTGTCAGTATATTATTAGTAATCTGCCTTCGCAATTGGTATTCTATGTAATATCTATGCATTTCACCGCTACACTACATATTCTAACTACTTCATAATAACTCAAGATAACCAGTATCAAAGGCAATTCTACAGT
+
GG9FEFFFF@@EGGFGFGG8F@<BDFC8CCAFGGGFFGF9CEGG@EEFC9FFGGGGFDGGGGGGG?DEFFFFFGDFGGCAEGGGGGGGEFCFFFDEGGGGGGGGGGFEGFFG9FGGGFGD9EGF>ECGGGCFGGGCEDGDF7>CFACGC8DFFGGGGDGCFGFFCFGFG,@;CEF>CGCD>EFF6DGGD:CCGG7=>EF9CFGFGBAFFGGFG:89BE:=:CF;FFFFGCF:@FF6;>)936C55?E3))/5<AECFF1A;AEEF<44)818:2<F)7)),.
@M02352:288:000000000-CKWC8:1:1101:17005:12037 2:N:0:ATGCGCAG+GTAAGGAG
CATTCTTGCGAACGTACTCCCCAGGTGGGTCACTTATCACTTTCGCTTAGCCACTCAAACCGAAATTCGAACAGCTAGTGACCATCGTTTACGGCGTGGACTACCAGGGTATCTAATCCTGTTCGCTCCCCACGCTTTCGTCCATCAGTGTCAGTATATTATTAGTAATCTGCCTTCGCAATTGGTATTCTATGTAATATCTATGCATTTCACCGCTACACTACATATTCTAACTACTTCATAATAACTCAAGATAACCAGTATCAAAGGCAATTCTACAGT
+
GGFGGGGGGGGEGGGGFGGGGGGGGGGGEGGGGGGGGGGGGGGAC7FGGGGGFGFGGGGGGGGGGGGGG<FGGGF8FGGGGGGGGGGGGGGFEGGEEEGGGGGGGGGGGEGGGGGGFGA<EFGGGD?<@DEGG>FCFGGGCCGGEGGGGGCFGC<DGGGGGFGGGGGGGGFGGGGGG*;995FCGCFGGGGGGGFFFE@+DFE>7AFADFDAFCEBECEBFCFFFGFFGFFFC8@C;ECF3)/6?<CEE)74))/;C@FF3.>)99>9)2<:082=)9:AB<
@M02352:288:000000000-CKWC8:1:1101:21905:12074 2:N:0:ATGCGCAG+GTAAGGAG
CAATCTTGCGACCGTACTCCCCAGGTGGATTACTTATCACTTTCGCTTAGACACTGACTGTATATCGCCAATATCGAGTAATCATAGTTTACGGCGTGGACTACCAGGGTATCTAATCCTGTTCGCTCCCCACGCTTTCGTGCCTCAGCGTCAGTATCAGTTTAGTAAGCTGCCTTCGCTATCGGTGTTCTGTGTAATATCTAAGCATTTCACCGCTACACTACACATTCCGCCTACTCCAACTGAACTCAAGTTTATCAGTATCAATGGCAGTTTCGAGG
+
GGGGGGGGFFDGGGGGGGGGGGGGGGGGGGGGGGGGGGFGGGGGGGGGGGGGGGGGGGGGGGGGGGGGGGGGGFG@FGGGGGGGGGGGGGGGGGGGGGGGGGGGGGGGGGGGGGGGGGGGGGGGGGGFCE@EFGGGGGGGGGGCEFGGGGGGGGGGGGGGDCFGGGFGGGGFGGGFGGGFAGGGGGGGGGGGGFFFCFFFFGFFFFFGGGFGGF=EGFFFFFEF*8;FEAF4A83;3@EF3=EFE<7?44<??B<BA2@D<<44ADDBABB?027478?(3
@M02352:288:000000000-CKWC8:1:1101:11077:12077 2:N:0:ATGCGCAG+GTAAGGAG
CATTCTTGCGAACGTACTCCCCAGGTGGGTTACTTATCACTTTCGCTTAGCCACTCAGACCGAAATCCGAACAGCTAGTAACCATCGTTTACGGCGTGGACTACCAGGGTATCTAATCCTGTTCGCTCCCCACGCTTTCGTCCATCAGTGTCAGTTGATTATTAGTAATCTGCCTTCGCAATTGGTATTCTATGTAATATCTATGCATTTCACCGCTACACTACATATTCTAACTACTTCATAATAACTCAAGATAACCAGTATCAAAGGCAATTCTACAA
+
GGGGGGGGGGGGG7FFGGGGGGGGGFGGGGGGGGGGFGGFGGGGGGGGGGGGGGFFGGGGGGGGGGGFGGGGGGGFFGGGGGGGGGGGGGGGEGGDGGGGGGGGGGGGGGDGGDCFGGGCGFFFFGGGCFGGGCG:8?DEGGGGGGGFCDGFFGGGG,D@FFGGGGF,@CFGA?FGFCC55CC6CFCFGGF+=5BC<AFGCDFFFB6@FFFCCA@)=59EDFFFF>CF?AFFFAEEEFFF<<EEE<E<)/5:<)57AD)<<<4<AF))6408::94969<)
@M02352:288:000000000-CKWC8:1:1101:17704:12107 2:N:0:ATGCGCAG+GTAAGGAG
TAATCTTGCGACCGTACTCCCCAGGCGGAATGCTTAATCCGTTAGGTGTGTCACCGAACAGTATACTGCCCGACGACTGGCATTCATCGTTTACGGTGTGGACTACCAGGGTATCTAATCCTGTTTGCTCCCCACACTTTCGTCCCTCAGCGTCAGTATCGAGCCAGTGAGCCGCCTTCGCCCCTGGTGTTCCTCCAAATATCTACGAATTTCACCTCTACACTTGGAATTCCCCTCACCTCTCTCGACCCCTAAACCGATAGTTTTGGAGGCAGTTCCAA
+
9FGGGGGGGC7FGGFGGGGGGGGGFFEEGGGFGFGGGGEFGGGGGDF@FFGGGGGGGGGGGGGGFGFDGGGD7+>FGGGGG?FBEA<F8FFGG,8B=DFGCGCAEGG,<:FFDFC9;ED9EFBFEGFDDBEGC<F+B8EGG>C+@C9C9BFEEEG*<,@E:F*6>:,>4,DFFE<C5<4)87*>F*5<*=?FC)83=)=:+CFC3A>D*1:C7+9=+5242*49774C<BFB=60(43(4,,.3),()((((--,0((.(,((6-6:(-4((,,78@A)-)
@M02352:288:000000000-CKWC8:1:1101:14935:12146 2:N:0:ATGCGCAG+GTAAGGAG
CAATCTTGCGACCGTACTCCCCAGGTGGGACACTTATCACTTTCGCTTAGTCACTGAGATAAATCCCAACAACTAGTGTCCATCGTTTACGGCGTGGACTACCAGGGTATCTAATCCTGTTCGCTCCCCACGCTTTCGTCCATCAGTGTCAATATATTGTTAGTGATCTGCCTTCGCAATCGGTATTCTATGTAATATCTATGCATTTCACCGCTACACTACATATTCTAACCACTTCACAATAATTCAAGATAACCAGTATCAAAGGCAATTCTACAGTT
+
GAFFGGGGGGGGGGGGGGGGGGGGGFEFFGGFGGGGGGGGGGGGGGGGGFGGGGGGFGGGGGFGGCEGGGFFGGGFECEGGGGGGGGGGGGGGGGGGGGGGGGGGGDEBEDFGGG=EFDGGGGGGGGGGGGDGGGGGGGGD>DGGGF9E,@EGCFGGGFGGEFGGCFEGFCBEGGCGD>DFFEGGCFGGGGGGFFFFFFGFGFCEFAC@FC;C>@FGFFFFFEFGGF7CACF482=AFFFF<<EEFFFCFFFE<EFEEFE97).4951:<BFFA6<FB7>:
@M02352:288:000000000-CKWC8:1:1101:24624:12193 2:N:0:ATGCGCAG+GTAAGGAG
CACTGTTGCCAGCGTACTCCCCAGGTGGCTAACTTAATACTTTCGCTTTGGCACTCATCTTCAAGTAGACAAGCACCGAGTTAGCATCGTTTACGGCGTGGACTACCGGGGTATCTAATCCCGTTCGCTACCCACGCTTTCGTCCATCAGCGTCAATAATATCTTAGTAAGCTGCCTTCGCAATTGGTGTTCTATGTAATATCTATGCATTTCACCGCTACACTACATATTCCGCCAACTTCACCATGACCAAAGAACATCAGTATCAAAGGCAATTTTA
+
GGGGFGGFGEGGFGGGGGGGGGGGGGCGFGCFGGGGFGGFGGGGGGGGCFGGGGGGGGGGGGAAFGFFGGGGDECFGGCFEEGCGGG@=FGG@FGGG=FGGGG9<FGCFGGGD@E=EDFEFGGGG8FECEGGFGDCCCEGGEGGEEC7@FD:EEEGGG9DCDFEEFAGFFFFFFGFFGGF>D*C:CFF5AEGGCF??C=FA=B8CFFGGEFFCFCFD322>AD6>*6C?6A8C;D@(31=EAA2>7AAAF()(.3/((06>F?BAABF<>B:0104=)44
@M02352:288:000000000-CKWC8:1:1101:20139:12196 2:N:0:ATGCGCAG+GTAAGGAG
CATTCTTGCGAACGTACTCCCCAGGTGGGTCACTTATCACTTTCGCTTAGCCACTCAGACCGAAGTCCGAACAGCTAGTGACCATCGTTTACGGCGTGGACTAACAGGGTATCTAATCCTGTTCGCTCCCCACGCTTTCGTGCCTCAGCGTCAGTATCAGTTTAGTAAGCTGCCTTCGCTATCGGTGTTCTGTGTAATATCTAAGCATTTCACCGCTACACTACACATTACGCCTACTCCCACTGAACTCAAGTTTATCATTATCAATTGCAGTTTCGATG
+
GGEFAFGGGG7FD@DFGGFGGGGGGF8F@@<CFFGGGGFGGGGGGGGD7FFFGGCGGGC@DEEG@DFFGGEGFGEFFAFCGGAGGG@FFCDB:CC@FGGE,B<5AA?EBFEFFEEEFCF,,95,8>E>>DC:F+C:BEGCC+:D;D,=,5@>CEE,5@C,EEFGAF,@;:EC:7C@G;*953A5<EGDGCF+=*=C4>1+@FFC<;6CC9+:+1(:*)(7=F@4CD@C)+2))872:242,83??228).4(3:)/:<6-).4)5:26))6),9BA=(()-
@M02352:288:000000000-CKWC8:1:1101:25271:12204 2:N:0:ATGCGCAG+GTAAGGAG
TAATCTTGCGACCGTACTCCCCAGGCGGAATGCTTAATCCGTTAGGTGTGTCACCGAACAGTATACTGCCCGACGACTGGCATTCATCGTTTACGGTGTGGACTACCAGGGTATCTAATCCTGTTTGCTCCCCACACTTTCGTACCTCAGCGTCAGTATCGAGCCAGTGAGCCGCCTTCGCCACTGGTGTTCCTCCAAATATCTACGAATTTCACCTCTACACTTGGAATTCCACTCACCTCTCTCGAACTCTAGACTGATAGTTTTGGAGGCAGTTACAG
+
GGGGGGGGFGGG@FCFGGGGGGGGGGGGGGGGFGGGFFGFGGGDGGGGGGGDAFGGGGGGGGGFGGGGGGGGGGGGGGGGGGGGGGGGGFGGGGGGGGGGGGGGDCCEFGGGGGFGGCEGGGGDGGGGFGFCGFCGGGGGGEGF?@FGDCC>CEGGFBBB7FCGGGGGGGGF8*CDGGGFBDEEGGCG65EGGCF;DFFGFGFGFF3DCFFFFF3AEFE@EFDFGC074?FF*=<<B??:)8B????FFF?ADFA?BF42<D>AAAA(4>B0<?>77))6)
@M02352:288:000000000-CKWC8:1:1101:16339:12232 2:N:0:ATGCGCAG+GTAAGGAG
CATTCTTGCGAACGTACTCCCCAGGTGGGATACTTATCACTTTCGCTTAGCCACTCAAACCGAAGTTCGAACAGCTAGTGACCATCGTTTACGGCGTGGACTACCAGGGTATCTAATCCTGTTCGCTCCCCACGCTTTCGTCCATCAGTGTCAGTATATTATTAGTGATCTGCCTTCGCAATTGGTATTCTATGTAATATCTATGCATTTCACCGCTACACTACATATTCTAACCACTTCATAATAACTCAAGACAACCAGTATCAAAGGCAATTTTACCG
+
G9DEGFGGFGGGG@FFGGGGFGGGGGGGGGGGGGGGGGGGGGGFGGGGGGGGGGGGFGFFGCG@FGGGGGGGGGGGFGGGGGGFGGDFGGGGGEGGGGGDCFGGGGGGEGGGGGFF;FGGGGGGE=@8EGGGGGDFGD=EGGGGGGGGGGGGGFGGFGGFCFGGGGGFGFGFGGGGGGG>DGG9FFFGGGG+BEFFFFFGFFFFEAFFF:=DFA@FEF935=@FGG3CCFFFFF;<0@AFFECECC<@4)46)7=AD:D<BB49<ABF9<?F:06<FADF(
@M02352:288:000000000-CKWC8:1:1101:21300:12240 2:N:0:ATGCGCAG+GTAAGGAG
TAGTCTTGCGACCGTACTCCCCAGGCGGTGCGCTTAACGCGTTAGCTCCGGCACGGAAGGGGTCGAACCCTCCCACACCAAGCGCACATCGTTTACTGCTAGGACTACAGGGGTATCTAATCCCTTTCGCTACCCTAGCCTTCGAGCCTCAGCGTCAGTGAATGTCCAGTAACCTGCTTTCGCCATTGGTCTTCCTCTCGATATCTACGCATTTCACTGCTACACAGAGAATTCCAGTTACCTCTCCATTACTCTCGCACGTCAGTATCCAATGCATCTTT
+
FDGGFGGFGEE@@@F<FGGGFEGDGF@EFEGGGGGGGGGGGGGCCFGGGGGGEG@CE7FEGFFGGGDGFGGGGGGGGGGG8=D+@=FEFGE=F7=FGGGGGGGGFFGGCFGGD<+4@FG9DFFGGGGGGGGCGGCFC6EDFFFGC:EGGFFF?EEE/*CF9FFGGGD;8FC?FGGGF<DC49EC5CFC?:<1@EFEEFFGA5A)<B6:3=B:DB<=:B<?<*69C2(705<FFFFB26<:>9ABFFB9--6429)),23(4,((-6)6)-).)5@)*)-64
@M02352:288:000000000-CKWC8:1:1101:28929:12283 2:N:0:ATGCGCAG+GTAAGGAG
TAATCTTGCGACCGTACTCCCCAGGCGGAATGCTTAATCCGTTAGGTGTGTCACCGAACAGTATACTGCCCGACGACTGGCATTCATCGTTTACGGTGTGGACTACCAGGGTCTCTAATACTGTTTGCTCCCCCCACTTTCGTACCTCAGCGTCAGTTTCGAGCCCGTGCGCCGCCTCCGCCCCTGGTGTTCCTCCAATTATCTACGAATTTCCCTCCCCCACTTGGACTTCCCATCCCCTCTCTCGAACACACGACAAGGAGTTTTTGAGGCAGTTCTAG
+
<C,BFEF9F7+C@CFFGGFGGGF,6,@CFCGFGGGGE9FGEGG,C,CFGGGGGGG,@>@CCF<C6?FAEFFE:CF7@@+,B,CDF,5CC4EF+B+?AF+4CCF,,8,=BCFF,A;D,,,3C,,C?FCFGG8FG+@@E,3@,3:D?+,=<4:;3@E*5,@=CF,8C*11**4=B*77<**2=**/>**5<7CC@9@8:F*2*:=F)973/*0?7*5*2)(-17>42:)0)/*175)60(,((-(,8>?)(,(.((,.4-).(((.8:<(,22(((8,8))--
@M02352:288:000000000-CKWC8:1:1101:14729:12350 2:N:0:ATGCGCAG+GTAAGGAG
CATTCTTGCGAACGTACTCCCCAGGTGGGTCACTTATCACTTTCGCTTAGCCACTCAGACCGAAGTCCGAACAGCTAGTGACCATCGTTTACGGCGTGGACTACCAGGGTATCTAATCCTGTTCGCTCCCCACGCTTTCGTCCATCAGTGTCAATATATTATTAGTAATCTGCCTTCGCAATTGGTATTCTATGTAATATCTATGCATTTCACCGCTACACTACATATTCTAACTACTTCATAATAATTCAAGATAACCAGTATCAAAGGCCATTCTACAG
+
GGGGGGGGF7FEC7CFGGFCFGGGGG<DFGGFCFFGDFGGGGGGGGGCGEGGFG@FGGGGGGEC7FGFEECGCEFEEGGFGGGFGG:FFGGGFGGGGGGDGGFGGGGGDFCFE?FAAFFGGGGGGGCFCDE@E+@FEFEEFEECAFFDG9;EG,@3@,@DDFGGAFF9;CF9EEDFG>DA>GG64E:DFGGGGCFEEFFGFF++*0BCFCCCFF=DC>0@DFFFCF3;?A77A=76.;?E3?E<C66C?)<C<24?>DF<:FFAAA<A20((4:?9/6)6)
@M02352:288:000000000-CKWC8:1:1101:27289:12380 2:N:0:ATGCGCAG+GTAAGGAG
TAATCTTGCGACCGTACTCCCCAGGCGGAATGCTTAATCCGTTAGGTGCGACACTAACAAGCATGCTTGCTGACGTCTGGCATTCACCGCTTACGGTGTGGACTATCAGGGTATCTAATCCTGTTTGCTCTCCCCACTTTCGCACCTCAGCGTCAGTATCGAGCCAGTGAGCCCCCTTCGCCACTCGTGTTCCTCCGAATATCTACGAATTTTACCTCTACACTCGTAATTCCACTCACCTCTCTCGAACTCAAGACTAGAACTTTATATGACAATTTCA
+
6FF,CEFFDE@7@@FGGGGGGGGEGF:FE@FGGGGGGG9EEGGGE<FG,68@@:,:CCC<FFCE<<<5,,9,,4,,B4,,5:??F<5A++7CB?=+BC::+<8,4,8,8,<B,A=E;,,83,7DFG,CAF,EF,@F=@AD,=8+63,=168C3@@63@F,3*6C>7,@?EC,?544779?E8*48,=4:EGG:*+((2)>3@@@7A>38/):++7*+;4));;68*(/479*1*66208152,4834).8(6<()/4)*()-)).665))))))*)/.6)
@M02352:288:000000000-CKWC8:1:1101:21790:12397 2:N:0:ATGCGCAG+GTAAGGAG
TAATCTTGCGACCGTACTCCCCAGGCGGAATGCTTAATCCGTTAGGTGTGTCACCGAATAGCATGCTACCCGACGACTGGCATTCATCGTTTACGGTGTGGACTACCCGGGTATCTAATCCTGTTTGCTCCCCACACTTTCGCACCTCAGCGTCAGTCTCGAGCCATTGTGCCGCCTTCGCAACTGGTGTTCCTCCGAATCTCCACTACTTTCACCCACACCCCCGGCATTCCCCTCACCTCTCTCCACCTCACTCCCCGCACTTTAAGACGCAGTTCCAG
+
B@8FFFFAEFFGDGFGGGGGGD86CFCF+@,<CFFGGGGG7FCGGEG9A,EF9E<,+CFGCEF,,A,CDEFCFG@+@F+BFE,:EG,CBFCFGGC:FFC=+:BEEEE,=7@FECFFA>,A=BAFGGGGGGGGG<F7B?D;E+;@8EFF,@:C*@:*D,@C,,>CE,,6>,,2>*:D<CC58**=0+7C82/;C?A1(.)28D6*95+**+1;C+6B*)((,025790)(7/0//13:((,).4144(.(((((()/4()(((,-:):).))-3(0-*)64)
@M02352:288:000000000-CKWC8:1:1101:11600:12443 2:N:0:ATGCGCAG+GTAAGGAG
CATTCTTGCGAACGTACTCCCCAGGTGGGTCACTTATCACTTTCGCTTAGCCACTCAAACCGAAGTTCGAACAGCTAGTGACCATCGTTTACGGCGTGGACTACCAGGGTATCTAATCCTGTTCGCTCCCCACGCTTTCGTCCATCAGTGTCAGTATATTATTAGTAATCTGCCTTCGCAATTGGTATTCTATGTAATATCTATGCATTTCACCGCTACACTACATATTCTAACTACTTCATCATAACTCAAGACAACCAGTATCAAAGGCAATTCTACAT
+
FCFGGGGGFGGGEGGGGGGGGGFEGGGGGGGFFDFAFGGFGGGGDGGG7FFGGGFGGGGGGGCFGEEGGGGGGGGGGGGGGFGGFGGGGGGGCFE:+@CFFGGGGGGDGGGGGFG9EGGGFGGGGGEGGFGEGGDGGGGGGGGDFGGGGFGGGA;;ECFCDGFCGFFEFDFGFGGGGFG>5CFGGGGF7CGGGFFF499+=CCGCFAGFEFGG42?EB==@FEFFFEG?FFFFFFC;CFF?5)97)/4>3.4=3(9;6>:1>26<D)4<BBF(5/6B449)
@M02352:288:000000000-CKWC8:1:1101:3825:12462 2:N:0:ATGCGCAG+GTAAGGAG
TAACCTTGCGGCCGTACTCCCCAGGCGGTCTACTTAGTGCGTTAGCTGCGCCACTAAGACATCAAGTGTCCCAACGGCTAGTAGACATCGTTTACGGCGTGGACTACCAGGGTATCTAATCCTGTTTGCTCCCCACGCTTTCGCACCTCAGTGTCAGTATCAGACCAGGTAGTCGCCTTCGCCACTGGTGTTCCTTCCTATATCTACGCATTTCACCGCTACACCGGAAATTTCACTACCCTCTTCTGTACTCTAGTTATCCCGTATCAGGTGCAGTTC
+
CFGGFFGGGGGGGGGGGGGGFGGGF@CGGGGGGGGGDEFFGGGGGGGGGGGGGGGEGGFGGGGGGGGGGGEFGGGGDGGGGGGGGGGGGGFGGGGGGGGGGGGGGEGFEGCGGGGGGGGGGFGGGGGGGGGFGGGGDEEDCFGGGEG>FFFGGGGGFGCGGGF9C@,>EFCCGGDGGGGF4CEEGGG,1*39C?A?EFF7:FA:6AFFCC5C>:3FGE>>>@,)0/4D>)96*9)6AA?F??B1<<6).).62547>49><5)447:B2)5)(.0)946
@M02352:288:000000000-CKWC8:1:1101:18631:12496 2:N:0:ATGCGCAG+GTAAGGAG
CATTCTTGCGAACGTACTCCCCAGGTGGGATACTTATCACTTTCGCTTAGCCACTCAGACCGAAGTCCGAACAGCTAGTATCCATCGTTTACGGCGTGGACTACCAGGGTATCTAATCCTGTTCGCTCCCCACGCTTTCGTCCATCAGTGTCAGTATATTATTAGTAATCTGCCTTCGCAATTGGTATTCTATGTAATATCTATGCATTTCACCGCTACACTCCATATTCTAACTACTTCATGATAACTCAAGACAACCAGTATCAAAGGCAATTCTACAG
+
FFCFGGGFGCEECCDFFGGFGGC,FFE<EAFEGGGGGGGFFGGGDGGGGFFFGGGG@EGCGEGGGGGGGDEC7F8FFGGGCEFGAFEGGGGGGEFEGGGCGGGGG8FE:FAFABEFGGGGGGGAFD+@=DBFGGG@EGGC@EE3,3@?;EGGFFG,EDFGFCGDFGG,ECG,@C>8C*;?BGGDFF?FFGGGGFFFCFFCAGFFEF>FFFFFGB9;85>@FF()01.C);AFA+>C;9ECEFECCEF<;)/(7-4@BF3:BAFFBAA)<((41>64*5<4)
@M02352:288:000000000-CKWC8:1:1101:25650:12500 2:N:0:ATGGGCAG+GTAAGGAG
CATTCTTGCGAACGTACTCCCCAGGTGGGATACTTATCACTTTCGCTTAGCCACTCAAACTGACGTTCGAACATCTAATGACTATCGTTTGCTGCGGCGACTACTGGGGTATCATCTCGTTTTCTCTCCCCACCCTCGTGCCCCTCCGCCTCAGTATATACGTAGTAGCCTGCCTTCGCATTCGGTTTTTTTCTTAATATCCTTGCTTTTCACCTCCACATCACTTATTCATCCTATTTCTCTACATCTCGTCTTAACGATTATCATACGCTTTCCCTT
+
GG<FFGGGGGG7@@FFGGGGGGGGGGGGG88EFFGGG<9CFGF,@EEG,C,EFGG8F8EF,6,,,8BE,,6,6,,<,,C,<C,,958E,B,,,C,8++8+++6=?95B+@4B,5,44,,+38@A,,5CD3@,@++6++33+6,++++3+@3;,,53<@D,@<,,46,3D,,22;7+;9****54*=****4)*):));A71+1+))+3+++++27A*)6(5).1::)*)0***1,).-..)).)))-5))(((((*.4)(((())))))(((((/)*))
@M02352:288:000000000-CKWC8:1:1101:11838:12507 2:N:0:ATGCGCAG+GTAAGGAG
TAACCTTGCGGCCGTACTCCCCACGCGGTCTACTTAATGCGTTAGCTTTGAAAAACAGAACCGAGGTTCCGAGCTTCTAGTAGACATCGTTTACGGCGTGGACTACCGGGGTATCTACTCCCGTTTGCTCCCCACGCTTTCGTACATGAGCGTCAGTGTTGACCCAGGTGGCTGCCTTCGCCATCGGTCTTCCTTCAGATCTCTACGCATTTCACCGCTACCCCTGACATTCTACCACCTTCCATCCCACTCTATTTTGCCAGTTCGCAATGCAGTTCCC
+
A<FAEGG,CC+8@FFF,9CF<,,+@FEC+@FCFGFCF<<FBFEGCFGDG9FFFFC@EEG@E867==F8FGGGGFFGF<,CFF<E<5?EEFFFGA7:@:>EFDEF@C==FEE=CFGF=CCFCGE=D<FB9E8+8,+8BCEGC3@8:BE9?EGGEEC*5,@D7CFGGCC5CFFB:A4CFGC35CCEFG5:**>7FFFFFA=7)++;6F355:;>>649*76>6)(79*(*)*/9=*64,)1()((-))(.),(4<4)*646<2))84643426),546@BA)
@M02352:288:000000000-CKWC8:1:1101:17432:12524 2:N:0:ATGCGCAG+GTAAGGAG
CAATCTTGCGATCGTACTCCCCAGGTGGGACACTTATCACTTTCGCTTAGTCACTGAGCTAATGCCCAACAACTAGTGTCCATCGTTTACGGCGTGGACTACCAGGGTATCTAATCCTGTTCGCTCCCCACGCTTTCGTCCATGAGCGTCAGTATATACGTAGTAGACTGCCTTCGCAATCGGTATTCTAAGTAATATCTATGCATTTCACCGCTACACTACTTATTCTATCTACTTCCGTATAACTCAAGTCAACCAGTATCAAAGGCAGTTCCATAGTT
+
GFGGGGGFGGDGGEGGGGFGGDFGCA<CCFGGGGGGGGFGGGFGGGGGGGGGGGGGGGGGGGGFFFGGGGGFGDFFEGGDEFGGGGGGGGGGGCFGGGGGGGGGCDGCFGFGGGGG,EFFGFEGGGGGGGGGD@EFFCGGGGFGG@98EEGDFGGGF;FCE<CCDFGF;3DCGFGGG5?5**=;DGFGGGGCFEF?4:9B+==D?FFGFGFCDDB>GFDC;A<FFFCF?FFFFC<??E8?@@F)9;C<<;<<4)9A7:<<)6))6))4870,:A69FF:46
@M02352:288:000000000-CKWC8:1:1101:21845:12557 2:N:0:ATGCGCAG+GTAAGGAG
TAATCTTGCGACCGTACTCCCCAGGCGGAATGCTTAATCCGTTAGGTGTGTCACCGAACAGTATACTGCCCGACGACTGGCATTCATCGTTTACGGTGTGGACTACCAGGGTATCTAATCCTGTTTGCTCCCCACCCTTTCGTACCTCAGCGTCAGTATCTAGCCAGTGAGCCGCCTTCGCCACTGGTTTTCCTCCAAATATCTACGAATTTCACCTCTACACTTGGAATTCCACTCACCTCTCTCTAACCCTAGACTGATAGTTTTGGAGGCAGTTCCAG
+
<BFDFGFGGGG7CEFGGGCGGGGFGFFCCFFFGGGGAFE,@FGGGGGGG@CFFGFC@FGGGGC9FEF9FGGGGGCGECFFGCAFGDF9?BFGGGC74DCFDGGGGCFFGDGG,:,,3DFDDF9DFGGG9>D@FF7+38DDGEF8EGAC6,<7BCGGG9CG,@EC6DFGFC9:F>DD9DD)0C*=?6EC,,48CEFD1;;;6+:7<FFC4C3D++<B+4)7>C;+2+);9FFFF=4-(4::)().,4)694(((.(*466?4A:)5<4(,((408>?B).4)
@M02352:288:000000000-CKWC8:1:1101:25252:12569 2:N:0:ATGCGCAG+GTAAGGAG
CTTTCTTGCGAACGTACTCCCCAGGTGGGTCACTTATCACTTTCGCTTAGCCACTCAAACCGTAGTTCTAACAGCTAGTGACCATCGTTTACGGCGTGGACCACCAGGGTATCTAATCCTGTTCGCTCCCCACCCTTTCGTCCATCAGTGTCAGTATATTATTAGCGATCTGCCTTCGCAATTGGTATTCTCTGTAATATCTATGCATGTAACCGCTACACTACATATTTTAACCACTTCATAATAACTCAAGACAACCAGTCTCAAAGGACATTTTACCG
+
C,,<CFC<EB77::FGGGGGGE<,6C<C:F88EFG,EF<@F9FGED,4CC9CC,69FFCGFG,98?FG,96C<6C,:,C,?FE8FFED<D?C::@:@FEEC,BF7EA+4E4BFF=,CC,C,9,C7FEGG8CC>+>D86,>B=++@@CD=33E;FF,<,@@,@FCA,8B8D:CF?C7C*;D>>,,;==7,=,+:>=>*=6=+2:+:;AF+41++;-?8?9<;65AC>C>?+A1)1)/2;3=)7)))95@FE<()),),6>B?<))65)-)3((..*)144-(
@M02352:288:000000000-CKWC8:1:1101:20388:12576 2:N:0:ATGCGCAG+GTAAGGAG
TAATCTTGCGGCCGTACTCCCCAGGCGGAATGCTTAATGCGTTAGCTGTGTCACCTAACAGTTTACTGCCCCCAAACTGGCATTCATATTTTACTGTGTGGACTACAAGAGTGTCTATTATTGTTTTCTCCCCCCACTTTCTCACCCCACAGCCTTTATCTAGCTAGAGATCCGCCTTCGCCACACGCTTTTCTCCACCTATCTCCGAATTTTACCTCTCCACCTGCAATTCCCCTCCTCTCTCTCCCACTCTATCCTCATATTTTTCGAGTCATTTCCAT
+
,CE,6CFFF7+8@BFGGGGG?EF@FGEG7:7,CFFGGF9EEGGGG9FBFGAFDG<,CCC,,,,<E9F?,,C,4+,C4,C,,,5C5,,,,5,9,,5<@E5A+,:,,9,,,,:C,C=E,,,,,98C,B,,@C8F:+@FC,,>;,67@D80+++,,+,,58,@@,,>><,,6=@,,,3**3;*5**;**1**4:*:*4**)20/+*+0/))*1)11+/*+1)(/:@)>73*/+11+*/(/,((16283),(..(.6).*.)*-55))6))(((,.(.*)*-)))
@M02352:288:000000000-CKWC8:1:1101:13162:12581 2:N:0:ATGCGCAG+GTAAGGAG
CATTCTTGCGAACGTACTCCCCAGGTGGGTCACTTATCACTTTCGCTTCGCCACTCAGACCGAAGTCCGAACAGCTAGTAACCATCGTTTACTGCGTGGACTACTAGCGTATCTAATACCGTTCGCTACCAACGCTTTCGTCCATCAGCGTCAATAATATCTTAGTAATCTGCCTTCGCCGTTGCTGTTCTATCTACTATCTATGCCTTTCACCACTACACTACATGTTCTAACTACTTCCTCATAACTCAAGTCAACCACTATTCAAGGCTATCCTACAA
+
9B,CEFGFGCGGGGFGGGGGGGGGG6CF:+,;EFGG,,,C@FF<CFGD:FGGGGG<EF<<F:+6+,,667,@F,F,<,E,95555E+DE<4,99BF=+@+:<EE,,9,+8+465=4C,C4648,6+@3C,,,B+33++6+8A8:3D,+@+413*5DAFDG9,,,,7E,,73@9EFCF****3***=?CF7F+=*=**1=81:B+*+*2+2++22):0/6)/+(;C+)+)3@;+=74;))7.6)-6)63>))(3)-1.-8:,(54))).))((,.)./.4:,
@M02352:288:000000000-CKWC8:1:1101:6210:12620 2:N:0:ATGCGCAG+GTAAGGAG
TAATCTTGCGACCGTACTCCCCAGGCGGAATGCTTAATCCGTTAGCTGTGACACCAACAAGCATGCTTGCTGACGTCTGGCATTCATCGTTTACGGTGTGGACTACCAGGGTATTTAATCTTGTTTGCTCCCCACACTTTCGCACCTCAGCGTCAGTATCTAGCCAGCGAGCCGCCTTCGCCACTGGTGTTCCTCTGAATATCTATGACTTTCCCCCCTCCCCTTGGCATTCCTCTTCCTTCTCTCGAACTCAAGACTAGCAGTCTCACAGTCCTTTCCAG
+
D9<EDGFCFFEGGGGFGGGFGGGGG8@@FGGCFFFGCFEGGGGGD,E,CFFGGG@DCCC,CDFGDFAFCFEAF=CC:C,9EFF<B5E?EFGE7BCDE<??B9BE,FB<F++B=,,,,49C,,95EF?F;9E:F<:+@=D9FE6+@+D?@3,@EC8:E9@C,3=,3>,**5538>D>7;C*)2;/8,,4,=C81/=*)++3;FC>3+1++4+1++)2*::(,)4>C5(*)*9*/*64)66)-68)),(.2:<F)()/,)1((-).,4<2)).)))*-*.)))
@M02352:288:000000000-CKWC8:1:1101:26474:12625 2:N:0:ATGCGCAG+GTAAGGAG
CATTCTTGCGAACGTACTCCCCAGGTGGGTCACTTATCACTTTCGCTTAGCCACTCAAACCGAAGTTCGAACAGCTAGTGACCATCGTTTACGGCGTGGACTACCAGGGTATCTAATCCTGTTCGCTCCCCACGCTTTCGTCCATCAGTGTCAGTTGATTATTAGTGATCTGCCTTCGCAATTGGTCTTCTATGTAATATCTATGCATTTCACCGCTACCCTACCTCTTCTAACCCCTTCATACTAACTCAAGCTAACCAGTATCCAACGCCATTTTACGT
+
D9EBFDFGGEG7C@FGGGGGGGGCFCED7BC<CFGGGFGFGGGGGGGGGFGGGGGGCC<FF::+7AEGC,CF+C<=FAFGAFFEFG:FGGFG:+@@=:47?F8FFDFG+B=EEFF,,>FG9EFGDEGFEFE8FFE@C6F8E8@:,;6AEAEF,5EFCFEGFDFF9F,;DFAD;CFGGC>9*CEFDG,DC7=CF6@E6B+8BCFF4B6:DEA+=85;=8;(363)*;=GFFA77;((6=;847<)935;;))()5)*-(.5(-)54))5(-,(,3=4=45((
@M02352:288:000000000-CKWC8:1:1101:7339:12639 2:N:0:ATGCGCAG+GTAAGGAG
CATTCTTGCGAACGTACTCCCCAGGTGGGTCACTTATCACTTTCGCTTAGCCACTCAAACCGAAGTCCGAACAGCTAGTGACCATCGTTTACGGCGTGGACTACCAGGGTATCTAATCCTGTTCGCTCCCCACGCTTTCGTCCATCAGTGTCAGTATATTATTAGTAATCTGCCTTCGCAATTGGTATTCTATGTAATATCTATGCATTTCACCGCTACACTACATATTCTAACTACTTCATAATAACTCAAGACAACCAGTATCAAAGGCAATTCTACAG
+
GGGGGGGGGGDEECCFGGGGGDGDCEFFGGGDDFGGGGGGFGFGEGGGGGGGGGGGGGGGCFGGGGGGGGGGGGGGGGGGGGGGGGGGGGGGGGGGGGEGGGGGGGGGGGGGGGGGGGGGGGGGGGGGGGGCC7FFGGGGFEGGGGGGGFGGGGGGGGGGGGGGGGGFGGFF9FDGGCDA4;FGGGGGGGGGGEFFCAAC>GFG4ACGFGFGGADDC>9@FF8AGGEFCFFFFFFE89EEEEFEEFFEC;==);@FDFDB?AAFAFF2<70:??FAF>BF)
@M02352:288:000000000-CKWC8:1:1101:23629:12654 2:N:0:ATGCGCAG+GTAAGGAG
CATTCTTGCGAACGTACTCCCCAGGTGGGTCACTTATCACTTTCGCTTAGCCACTCAAACCGAAGTCCGAACAGCTAGTGACCATCGTTTACGGCGTGGACTACCAGGGTATCTAATCCTGTTCGCTCCCCACGCTTTCGTCCATCAGTGTCAGTATATTATTAGTAATCTGCCTTCGCACTTGGTATTCTATGTAATATCTATGCATTTCACCGCTACACTACATATTCTAACTACTTCATAATAACTCAAGATAACCAGTATCAAAGGCAATTCTAAAG
+
GGGFGGGGGGGEE7FFGGEGGGGGFFEGG@,6EFGGFGGGGGGGGGGGGC<FFGGGGGFGGGGE@,FFGGGGGFGGGGGACEGGGGGGGGGGGGGGGCFGGGEFGCFFGGGGFDGAFGGGGGGGFGGGGG7DFGGGGGGGFEGEFGGGFGGFGCFGGGGGGGGGGG=FFGFFGGGGGGDB*;<C4CEDFGG9@AFFEFFCFGFFFFFCFGCFG49DEB@EFA@F<>EGFF8AFBEFEC;9?EF)75?.97E@3<367;F?6<<AFFF)610:<FFD4<).)
@M02352:288:000000000-CKWC8:1:1101:2937:12664 2:N:0:ATGCGCAG+GTAAGGAG
TAACCTTGCGGCCGTACTCCCCAGGCGGCCTGCTTATCGCGTTAGCTCCGCCACCCACGGATTCGATCCACCAACCACCAGTCGTCCGCGTTTACGTTGCGGACTACCAGGGTATTTAATCCTCTTTGCCCCCCACACTCTCGGACCCTCGCCTCAGTATCATGTCCGTGAACCCCCTTCCCCCACGGGTTTCCCCCAATTATTTACGCATTTCCACTCTACCCTCGGAATTCCCCTCACCCCTCTCAACACCTTTACTGCTCTTTCTTGATGCACTTCC
+
@FF,CFECFG7FEGGGGGGGGGGD8FCE++,,:EFGAFGGGEGGGGG,EC@,@C,B,:BC=,=,+CFBF,E,,4+++:+B:A,C+:++@+>F:+,+:3,++6+63,,:>FGG7@,,,8E,3,,3@FE,;,4DFG*5>*=,?A5**4C4,**5***+++,45,+5+7,*****?C<3>);)5;8C5/***2*906*(4))2/***)****:./?*6*C?0))9-)0/3*(.)6962.(((.(,4(-(4-)(.(.,)*))/)).)).6)-))))))*)/4>B
@M02352:288:000000000-CKWC8:1:1101:2948:12680 2:N:0:ATGCGCAG+GTAACGAG
TAACCTTGCGGCCGTACTCCCCAGGCGGCATACTTATCGCGTTAGCTGCGCTACTCACGGATTAAATCCCCAAACCACTAGTAGTCAGCCTTTTCCTTCTGGACCTCCAGGGTTCTCTAACCTCTTTCGCCCCCACACTTTCGTACCCTCCCCTCACCTTCAAGCCAATGAACCCCCCTTCCCACCGGTGTTTCTCCAATTATCCTACACTTTCCACTCCTCACTCGACATTCCCTCCTCCTCTCTCTTCCCCTTAACTGCGCATTTTTCATGCCGTGCA
+
DF8,CFGGD:+@@CFEGGGGFGGGG@@F+++,CEFG,<CFCFFG@FGA8@7+CF<EFCA7+B?,,:F5E5D,4,4+4BA<,C<9,5,:9,:ED,,,,9,,<<<?,,5,B8F+,,336,C,36,,:DFE++3@FG73@+,,3,35,+@7,****4*5,,,6,,56,D66>BC,DC**2)9))*4+**/**2*2*1+671)+1+++)1:***+***-0<F0:)54>:*1/(0.0**))(((43(,),).))))((((0).*))-((((.6)(..).)(8(1(
@M02352:288:000000000-CKWC8:1:1101:27523:12692 2:N:0:ATGCGCAG+GTAAGGAG
CATTCTTGCGAACGTACTCCCCAGGTGGGTCACTTATCACTTTCGCTTAGCCACTCAAACCGAAATTCGAACAGCTAGTGACCATCGTTTACGGCGTGGACTACCAGGGTATCTACTCCTGTTCGCTCCCCACGCTTTCGTCCATCAGTGTCAGTATATTATTAGTAATCTGCCTTCGCAATTGGTATTCTGTGTCATACCTATGCATTTCACCGCTACATGACACATTCCGCCCACTTCGACCGAATTCAAGATGTACAGTATCAATGGCAGTTTTACAG
+
GGDFGGGFFGEGGGGGGFGGG@FGDD@DEEGGGGGGGFEFGGGGGDDFFFGGGEGGGGGGCCFGGGGGGFGGGGGGFGGGGFCFFGGGGGFFFFGEGG7FGGGGGGFFDGGGGFG,==GGGGFFF@=FEFEGF=FGEGFEGG6EGG6CFGGGBF;DFGGGGFFGFGGGGGGCCGCFGFGF>GG,ACCGGDGGF*BAEFF+2=FGBFFGFGAC+?9>=?>@3;;ACGFG?6@ADB@D@D<)2=2.2660:B<<:27@):@DBFFFFFFFA:71?16)9:26.
@M02352:288:000000000-CKWC8:1:1101:22880:12709 2:N:0:ATGCGCAG+GTAAGGAG
TAATCTTGCGACCGTACTCCCCAGGCGGAATGCTTAATCCGTTAGGTGTGTCACCGAACAGTATACTGCCGGACGACTGGCCTTCATCGTTTACGGCGTGGACTACCAGGGTATCTAATCCTGTTTGCTCCCCACACTTTCGTACCTCAGCGTCAGTATCGAGCCAGTGAGCCGCCTTCGCCACTGGTGTTCCTCAAACTATCTTCGAATTTCACCCCTAGACCTGGCATTCCACCCACCTCTACGGAACACTAGAGTGATATTTTTAGAGGCATGTCAAG
+
<@EA9CFCCF+87@BFC8FGECF@@@C7FGGDGGGGGGCCFFGGGGEGGCFFGEFFGDECFFFDA<FCC8+@=F:CCCFGG,E,,:EE@?<FGFEG+@>>F7AA=8FE8++8DFAD,C3,3CDFGGGGFG=@FGC+@,5ECEE8C>:7@66?CC5?ECFGGC*5C<F89?:,<=?5<*?>BDG79?6@*28CFC8/);**/;:+)38**A)2:@99CB6((96)293*(**/=F6((-((13)--,(,4((.524*).0.)4))-46(43)(-()(16.).
@M02352:288:000000000-CKWC8:1:1101:14993:12801 2:N:0:ATGCGCAG+GTAAGGAG
CATTCTTGCGAACGTACTCCCCAGGTGGGTCACTTATCACTTTCGCTTAGCCACTCAAACCGAAGTCCGAACAGCTAGTGACCATCGTTTACGGCGTGGACTACCAGGGTATCTAATCCTGTTCGCTCCCCACGCTTTCGTCCATCAGTGTCAGTATATTATTAGTAATCTGCCTTCGCAATTGGTATTCTATGTAATATCTATGCATTTCACCGCTACACTACATATTCTAACCACTTCACAATAATTCAAGATAACCAGTATCAAAGGCAATTCTACAT
+
GGGGGGGGGGGEE@FGGFFGGEGGGFFFFFF@FEGGGGFFGGGGEGGGGGGGGGGGGGGGGGGGFGGGGGGG7EFGGFGGGGGGGGCFGDGGCFGEGGEGCFGGGFGGCE8F<EFFFGGGGGGGGDFFGF7FG7FGD6FGGDGGGGGGGGGGGGGGGGGGFGGGGGGGD;DF99FGG55>>DGFGECEGGGGGFFF46:=FGAFFF>7BFFFF8@DEE9=3CFFGGCG?6@C@=:;78AECEE4)7)6?<C3E8<F<?62(.)).)6)<(1:(4?5@295)
@M02352:288:000000000-CKWC8:1:1101:7965:12818 2:N:0:ATGCGCAG+GTAAGGAG
CAGTCTTGCGACCGTACTCCCCAGGTGGGATACTTATCACTTTCGCTTAGTCACTGAGGTAAACCCCAACAACTAGTATCCATCGTTTACGGCGTGGACTACCAGGGTATCTAATCCTGTTCGCTCCCCACGCTTTCGTCCATGAGCGTCAGTATATACGTAGTAGACTGCCTTCGCAATCGGTATTCTAAGTAATCTCTATGCATTTCACCGCTACACTACTTATTCTATCTACTTCCGTATAACTCAAGACAACCAGTATCAAAGGCAGTTCCATAGTT
+
GGGGGGGGFGDGGEGGGGGGGGGGGGFGGGGGGGGGFFGGGGGGGGGGFGFFGGGGGGGGGGGGGGGGGGGGGGGGGGFFEFGGDGGGFGCCEEGDGGGGFCEFGG>EFGFGGF9DFCGGGGGG:FFGGGGGGFGFCEFGGGGCGGGDEEGGGGDCA9FGGDFGGGGGFCFGGGGGDDCBFGGGGGGC7:77DEAEFFFFFCFGFFFGGG>;CDBEGAFF3;CADGCFEFA:@89CEEA@E0;;<CC)32)).2:F?B@F2))5)-:(14(25<BA@2?2<
@M02352:288:000000000-CKWC8:1:1101:10557:12860 2:N:0:ATGCGCAG+GTAAGGAG
CATTCTTGCGAACGTACTCCCCAGGTGGGTCACTTATCACTTTCGCTTAGCCACTCAAACCGAAATTCGAACAGCTAGTGACCATCGTTTACGGCGTGGACTACCAGGGTATCTAATCCTGTTCGCTCCCCACGCTTTCGTCCATCAGTGTCAGTATATACGTAGTAGACTGCCTTCGCAATCGGTATTCTAAGTAATCTCTATGCATTTCACCGCTACACTACTTATTCTATCTACTTCCGTATAACTCAAGTAAACCAGTATCTAAGGCAGTTCCATAG
+
FGGGGGGGGGDEFGGGGGGGG7FEGGG<FGCEFGGGGGGGGGGGGEEGGFGGGGCFFGGGGGDFGGGGGEF8:E=FFCFE<FFFFGGE8@F<:CFGCECFCEAAEEECFGGGFGGGGFGG9?EAE@FF=DGGGGD+=DEEEEGDGGGGGGGGGGGFFCGC9DC?D<FGAFCFCFFGGGCB>GGG4C5EF:DFCCA5?BF>F@FFFFFCGGFGGFFEC>978@@F7C?>38@A=CFC));CA;EF@3?CDFDF)-)9)653(9).)).)-(.(3:F<7944)
@M02352:288:000000000-CKWC8:1:1101:22190:12904 2:N:0:ATGCGCAG+GTAAGGAG
CATTCTTGCGAACGTACTCCCCAGGTGGGTCACTTATCACTTTCGCTTGGCCACTCAGTACTCAATCGTACCGAACAGCTAGTAACCATCGTTTACGGCGTGGACTACCAGGGTATCTAATCCTGTTCGCTACCCACGCTTTCGTCCATCAGCGTCAATATATTGTTAGTGATCTGCCTTCGCAATCGGTATTCTATGTAATATCTAAGCATTTCACCGCTACACTACATATTCTACCCACTTCACAATAATTCAAGACTAACAGTATCAATGGCAGTCC
+
GFGFDGGGGD@FGEFDGGGGFGGGGEFFEGFDFGGGGGEGGGGGGGGGGDGGGGFGGGGFGGGF8FFFFGGGGGGGGGGGGGFACEGDGFGGGC<A@FGGGGGCGGGGGGGGGFFFGGCDEFFGGGGCGGGFFGGGGGGGGGGC8=@CFF6EC6EEGCGCFGGFBFGG;F9,E:CDGGFFFFGGDGCEC7=?@@FC?+BFCFAF8@FFF6AF>@<FG8?B>BBFD@5F3@+;AFFE))/.(37;3))/228>4>AF<254)),32-).6A244(>1@1(.
@M02352:288:000000000-CKWC8:1:1101:12439:12929 2:N:0:ATGCGCAG+GTAAGGAG
CAATCTTGCGACCGTACTCCCCAGGCGGAATGCTTAATCCGTTAGGTGTGACACCAACAAGCATGCTTGCTGACGTCTGGCATTCATCGTTTACGGTGTGGACTACCAGGGTATCTAATCCTGTTTGCTCCCCACACTTTCGCACCTCAGCGTCAGTATCGAGCCAGTGAGCCGCCTTCGCCACTGGTGTTCCTCCGAATATCTACGAATTTCACCTCTACACTCGGAATTCCACTCACCTCTCTCGAACTCAAGACCAGTAGTTTACACGCCAGTTCCCG
+
GFGGGGGGG@GDEGEGGFFGGGGGGDEFGGGFGGGGFAEFGGGEEGGGGEEGGGGGFGGFFGGGFFFGGGGGGFGGGGGGGFGCCEFGGGGGGGGGGGBFGGFGGGGCFGGGGGGGGFGGGGGGGGGCFGFFFDG7EFFFGEGEGEGGGGGGGCE6CFFC+@DCGGGEFGGGGGGGGGGFB4=ECF6A,==FF@172:):8:@>CFFG*5):@A5;CFE8CFF+8519;;?F??<9BFFF><22<)(512:AA()/4.0())-6<2).4)-(445:79),,
@M02352:288:000000000-CKWC8:1:1101:7330:12933 2:N:0:ATGCGCAG+GTAAGGAG
CATTCTTGCGAACGTACTCCCCAGGTGGGTCACTTATCACTTTCGCTTAGCCACTCAAACCGAAGTCCGAACAGCTAGTGACCATCGTTTACGGCGTGGACTACCAGGGTATCTAATCCTGTTCGCTCCCCACGCTTTCGTCCATCAGTGTCAGTATATTATTAGTAATCTGCCTTCGCAATTGGTATTCTATGTAATATCTATGCATTTCACCGCTACACTACATATTCTAACTACTTCATAATAACTCAAGACAACCAGTATCAAAGGCAATTCTACAG
+
GFGGGGGGGGGGGGFGGGGGGDGGDFDCGGGGGGGGGGGGGGGG>EGGGGGGGGFGGGGGGGGDGGGGEGGGGGGCGGFGGGGGGGGGGFGGDEEGGGGEGGGGGGGGGGGGGGGFFFFGGGGGGGGGGGGGGGGGGGGGFGGDGGGFGGGGGGFGGFFFGGGGGGGGGGGGGGGGGFGF>DGGFGG:FGC:9>B<*B>8CGFGFBFGCG@FGA>EGEB<;FE=6C?F<AFFFF<;3CF).7CEEFFF973;E),6<B@?:A2)6AA<)((,4>B2?>DA)
@M02352:288:000000000-CKWC8:1:1101:12993:12976 2:N:0:ATGCGCAG+GTAAGGAG
TAATCTTGCGACCGTACTCCCCAGGCGGAATGCTTAATCCGTTAGCTGTGACACCAACAAGCATGCTTGCTCACGTCTGGCATTAATCGTTTACGGTCGGGAATACCAGGGGTTCTAATCCTTTTTGCTCCCCACACTTTCGCACCTCAGCGTCAGTATCTAGCCAGTGAGCCGCCTTCGCCACTGGTGTTCCTCTGATTATCTACGAATTTCACCCCTACACCCGGAATTCCACCCACCTCCCTCGAACTCAAGACCAGTAGTTTTCTAGGCCGTTCCA
+
GGG9EDGEGG7FGGGCFGGGGGGGGGGG:+6,CFGGGG,CFGGEE,FG<E,EFG<<F7F86,966,,6,,6,<?,,9,,:5,C<,55,44BF+9+B9+++>4+,5,B,5CF++433,C?,@C,,CF@B,,@DF,>7+,7E,+3++@8?9339>CEEA,73,@E,3,5DF,:?,1;D*C8)55:C04C,,/=+;<6)/8+;:77;56.2/1):++<A5.(/()/))/4CB:?49*)(-4?F76(3.2,2(3().(.7(35:2)6>26)4)6)),(.-<(44
@M02352:288:000000000-CKWC8:1:1101:20855:12978 2:N:0:ATGCGCAG+GTAAGGAG
CAATCTTGCGAACGTACTCCCCAGGTGGGTCACTTATCACTTTCGCTTAGCCACTCACACTAAAGTTCGAACAGCTAGTGACCATCGTTTACTGCGTGGACTACCAGGGTATCTAATCCTGTTCGCTACCCACGCTTTCGTCCATCAGTTTCAGTATATTATTAGTAATCTGCCTTCGCAATTGGTATTCTATGTAATATCTATGCATTTCACCGCTACACTACATATTCTAACTACTTCATCTGAACTCAAGACAACCAGTATCAAAGGCAATTCTACGG
+
GGGF<FGGFC++@CFFGGGGCEFGGGGGBC8FFGGG,,,CFFGGGGGG,@FGCFG8F,6,,,,:65,@:FDGGGGGGFG,C,CFFGGGGGGG,E,BCGGGGGGGGGGG7FE@FGGCE9EGGFF5=+8BEFFFDCFG@EEG8=CEGGGGG,=EEGG,333,3C,@EF,E=FGGGGG7DCDFEG@,:2,@@;;2?AF*79B@BGF+*0?CFCFGGF>EGFAB982;9+8F?A881;9>)*1**/*)))954CEFFFFF@@A?797)7?E;9@(/(4/.+55((
@M02352:288:000000000-CKWC8:1:1101:7713:13015 2:N:0:ATGCGCAG+GTAAGGAG
CACTGTTGCCAGCGTACTCCCCAGGTGGTTAACTTAATACTTTCGCTTTGGCACCCATCTTTAAGTAGACAAGCACCGAGATAACATCGTTTACGGCGTGGACTACCGGGGTATCTAATCCCGTTTGCTACCCACGCTTTCGTCCATCAGCGTCAATAATATCTTAGTAAGCTGCCTTCGCAACTGGTGTTCTATGTAATATCTCTGCATCTCACCGCTACATGAGGAATTCCGCCTACCTTACCCGCACTCACGCCTACCAGTATAAACGACCAGTTCA
+
9E<<6CFDG,E-@CFGGGGFGGGEGEFG8AE<EFFGAFFGEGF9F:F,BE@FEG,8C,E@6,CE,CEFCFAA,FFGG:@C+CD,BC?FEDFGGGGD7FFFG:FFGGG+>4@FDFDEFFEGG:7FE,3EECGGG9E+=A+D,@=+@3DFGDFGGEC+3,@,=,,3,@@D9,B?FGGGC?DFD4:*;<6A,AECF?>858=7+8BC*8@*2B+BFFEFE>(.:86+005D3FF6A/32;?1@.)).(,2(419B0(()4(..().6<))).)-4;6<(94<4
@M02352:288:000000000-CKWC8:1:1101:28253:13071 2:N:0:ATGCGCAG+GTAAGGAG
CAACCTTGCGATCGTACTCCCCAGGTGGATTACTTATCACTTTCGCTTAGTCACTGACTGTATATCGCCAATAACGAGTAATCATCGTTTACGGCGTGGACTACCAGGGTATCTAACCCTGTTTGTTACCCACGCTCTCGTCCATCAGTGTCCATTCAAACATAGTAAGCCGACTTCGCAATCGGTATTCTGTGTAATAACTATGCATTTCACCGATACACTACCCATTCTATCTACTTACATACGACTCAAGTCAAACAGTATAAATGGCAGGTCCATTT
+
ABEFFGGFFGGFFCFGGGGGGGGGGGFEEGGGGGGGGGGGGGGGGGGGGGGGGGCFF@,:CF<F<5@:CEGGFG<7FGGDGC,B6F=FFDFFGC7+8>7+,9F<FCAC+4:59:C,49A:84A,=,A=4C8FG+++++@=D6@>GGG+,7@=,,@=,@=,3,69DF,@B,,>+@9>77*9?DFGDG,12,555/=**+1+3DBFE4BFFG8+4*()*82/)15)*//7>A7+3:C51)11;)).)/41;0@(4769))1.(.4)).5)))((,(.)1)-))
@M02352:288:000000000-CKWC8:1:1101:29375:13079 2:N:0:ATGCGCAG+GTAAGGAG
CATTCTTGCGAACGTACTCCCCAGGTGGGATACTTATCACTTTCGCTTGGCCGCCCAGTGCTCAAGGCACCGGACAGCTAGTATCCATCGTTTACGGCGTGGACTACCAGGGTATCCAATCCTGTTCGCCACCCACGCTTTCGTCCATTAGCGTCAGCACATGGTTAGTCAGCCGCCTTCGCCATCGGTGTTCTATGTAATATCTATGCATTTCACCGCTACACTACATATTCCGCCAACTTCACCATGCCTCATGACAATCAGTATCAAATGCAATTTTT
+
@@@,@@FFG7+C+6CEE6;CFEGC8@6<@8FFFFGGEEEFFACCCEE7<7CECC7F@ECCEEF,FEF,C==FGGGC@<5?CFGG<9?FFEEGDFGGCFE>=:F<,EF8FF7FFF8@EFFDCGE,EFBB++36<=3CEGG:CDCF+88?,@;98EEG8,78,,,8DDFFD9BC6,3C)9:A;4*49CGC8/*21.;?6:+31+3+7+@F>E6+179;FDFB1)8?C*.9A=*99=(1(371().-42)4.(.)82)14:*.<0:26A>>4)4))6*-*4:4)
@M02352:288:000000000-CKWC8:1:1101:26855:13110 2:N:0:ATGCGCAG+GTAAGGAG
CACCGTTGCCGGCGTACTCCCCAGGTGGATTACTTAACGCTTTCGCTTGGGCGCTGACGATCTATTGCCAACACCGAGTAATCATCGTTTCCGGCGTGGACTACCAGGGTATATAATCCTGTTCGCTCCCCACGCTTTCGTGCATGAGCGTCAGTAACGGTACAGTAAGCTGCCTTCGCTATTGGTTTTCTTCCTCATATCTATGCATTTCACCGCTACATGAGGAATTCCGCCCACCTTCACCGCACTCAAGCCTACCAGTATAAATTCGCCGTTCACCG
+
GGGGGGGGDFGC@EFEGGGGGGGDGEFGG9@<FGGGF,BFEGGG7FFEDCFFF7=:7FFE@FF<FGAFF9FGFGD@CEGGGEFFFD<FGG,5:+>>=>CCEFA8<FFGEEEG,AF;,35,3AAA+>FF+DCBC7F@:+7>3+*@;D,*,***>CCGF,***@*?D37?>F9227*+;*5?5*5<0=*88+>F+9F3>F+@AC7@)+1+1<AC;81>8=9<A4)/2*39)*0)).((,(4)2))5(33((.2227,).27))66)))))))(((,0,)4))-
@M02352:288:000000000-CKWC8:1:1101:3729:13137 2:N:0:ATGCGCAG+GTAAGGAG
CAGTCTTGCGACCGTACTCCCCAGGTGGGATACTTATCACTTTCGCTTAGTCACTGAGCTAATGCCCAACAACTAGTATCCATCGTTTACGGCGTGGACTACCAGGGTATCTAATCCTCTTCGCTCCCCACGCTTTCGTCCATGAGCGTCAGTATATACGTAGTAGACTGCCTTCGCAATCGGTATTCTAAGTAATATCTATGCATTTCACCGCTACACTACTTATTCTATCTACTTCCGTATAACTCAAGTCAACCAGTATCAAAGGCAGTTCCATAGTT
+
GAFFGGG,CCCFCCFFGGGGGGGGGGGGGFFFGGGGGGDGGGGGGGGG:ECFGFGGGGGGGGGFGBFECFG8FFCFGGGFGFGGCFGGG9B7B7FECGGGG<<5A:+BFEGGFDGGC;,9ED7FBE:FE8BBF7@F,@FECEG,@@ED@EGGGAFFCE98EFGE;<CFEB,DDEG*;*7@64CG>77>CEF+BC@AEFFGAG8C5@FC+=FFDDF:EA@F@6467C)2<FAFF=CEF?<;EF1)6;;A3;@?4)6B<B>4))64)6)2?:0844*)9):44
@M02352:288:000000000-CKWC8:1:1101:4980:13160 2:N:0:ATGCGCAG+GTAAGGAG
CATTCTTGCGAACGTACTCCCCAGGTGGGATACTTATCACTTTCGCTTGGCCGCCCAGTGCTCAAGGCACCGGACAGCTAGTATCCATCGTTTACGGCGTGGACTACCAGGGTATCTAATCCTGTTCGCTCCCCACGCTTTCGTCCATCAGCGTCAGTATATGGTTAGTGAGCTGCCTTCGCAATCGGTGTTCTATGTACTATCTATGCATTTCACCGCTACACTACATATTCCGCCCACTTCACCCTAACTCAAGACCGCCAGTATCAAAGGCATTTCT
+
FGGGFFGGGGGGGGGFGGFEGEGGGGGFFDFGGGGGGGGAFGGGGGGGGFGC:FEFFFFGFGGGG9<FFFGGEGGGGGGGGFGFFGEAFGFGFGGGGGFCEEGGGGAF,BCGGGGGGGGGGGGGAFEEGGGGFG:=EGGGFGCGGCCGGGFF5CEEGGGGGGGGGGFGGC,?CGDG*?FAF4*/2<CEEEGD7@C?3CADA:6FCCF7++;+;FEAGB@@FF8A7CE4?FA1@7,8(403:9<A23((82364)2?<?4790;08A>2:9<92(7:FAFB
@M02352:288:000000000-CKWC8:1:1101:26138:13164 2:N:0:ATGCGCAG+GTAAGGAG
TAGTCTTGCGACCGTACTCCCCAGGCGGTGCGCTTAACGCGTTAGCTCCGGCACGGAAGGGGTCGAACCCTCCCACACCAAGCGCACATCGTTTACTGCTAGGACTACAGGGGTATCTAATCCCTTTCGCTACCCTAGCCTTCGAGCCTCAGCGTCAGTGAATGTCCAGTAACCTGCTTTCGCCATTGGTCTTCCTCTCGATATCTACGCATTTCACTGCTACACCGAGAATTCCAGTTACCTCTCCATTACTCTAGCACGGCAGTATCGAATGACGTTTG
+
AGGGEGGGGGGGGC;CFGFGGEFGGGGGGGGGGGGGGGGGFGGGGGGGGGGGGGGGGGGGGGGGGGGGGGGG@FGGGGGGGGFGGGGGFGCDGGGGGGFGGGGFGGFGGGGGGFGFGGGGGGFDGGGGGGGGGGGGGGC6FGGGGGDGGGGGGGGGC@,;;FFFGGGFGFGGGGGGFGGFFGGE:EFFGGCDGFC3)+;7AFA5AFFCC5@DGF>FG?A<DF2657070>EFFF9AFDF9)6AAB<FFFF4)624*.)*5(-49>1<))121),/)),(((
@M02352:288:000000000-CKWC8:1:1101:2139:13250 2:N:0:ATGCGCAG+GTAAGGAG
CATCGTTGCCGCCGTACTCCCCAGGTGGTTTACTTAATGGTTTCCCTTGGATGCTCAAACTTACTGTCCACACATCCAGTAAACTTCGCTTATGGCGTGGACTATCAGGGGATCTAATCCTCTTCTTTCTCCCCGCTCTCGTGCCTCAGCGCCAATTATTGACTATCTAGCTCCCTACGCACTTCTTGTTTTATGACAGACCTATGCCTTTCTCCCCTCCACGTCACATTCCGCTCCTCCCATCACATTTCGAGCACTTCACATCTCAAGGCACTCTCCA
+
FF<F,FFGG9@@FFGGFGGGGEFGGFGG,BFCFGGG,CE,6CFA9FA,4E,,:EEAFF,:@@<FDGFGGG,6@F,,,9,:C,,<,6B?4=D4,95<F?+@=B,=,5,5,E++8+4494,9E,C?A,,,74,C,?F78+@>@DF6+,@0=8++61==;D,33@3,,,,>,,,@,@7*49*<*08C*,,5>,,3+/+*1****33089=04=81+=0)4)(/5),02*4+.@@1)88(13=(31)//7).).6(((-)3)942)))).)).))-4:7(*).)
@M02352:288:000000000-CKWC8:1:1101:8433:13266 2:N:0:ATGCGCAG+GTAAGGAG
CATTCTTGCGAACGTACTCCCCAGGTGGGTCACTTATCACTTTCGCTTAGCCACTCAGACCGAAGTCCGAACAGCTAGTGACCATCGTTTACGGCGTGGACTACCAGGGTATCTAATCCTGTTCGCTCCCCACGCTTTCGTCCATCAGTGTCAGTACATTATTAGTAATCTGCCTTCGCAATTGGTATTCTATGTAATATCTATGCATTTCACCGCTACACTACATATTATAACTACTTCATAATGACTCAAGAAAACCAGTATCAAAAGCAATTCTCCAT
+
GFGAFGGGFGGE7@FDGDCGEGFECFGCFGGGGGGFFCGFGGGGGGGGCFDFDDEGGFFGGGGGGGEGGDGDFGFGDFGFGGGGGGCGGGGGGGDCFCGG?FGGGGG7FGGGFGGGGGGFFFGFG>FGGGGFD>EECFFGECEEFGFFFGGGFFFCFGGFC,@DFF;FFDC,EEGGGCDD*;D9CFEGFCC87?FCCFFG618CCFFFFC8F88()3)17;FE)*:7C<111@@673C?)5?C3)1)/6/)44)()..<:BAABF9>))(.(4<1)*..<)
@M02352:288:000000000-CKWC8:1:1101:25624:13335 2:N:0:ATGCGCAG+GTAAGGAG
CATTCTTGCGAACGTACTCCCCAGGTGGGATACTTATCACTTTCGCTTAGCCACTCAAGATTGCTCTCGAACAGCTAGTATCCATCGTTTACGGCGTGGACTACCAGGGTATCTAATCCTGTTCGCTACCTACGCTTTCGTCCATCAGCGTCAATATATTGTTAGTGATCTGCCTTCGCAATCGGTATTCTATGTAATCTCTAAGCATTTCACCGCTACACTACATATTCTAACCACTTCACAATAATTCAAGACAACCAGTATCAAATGCAATTCTACAG
+
A<FFCFGFFFGGDCCECGFGGGF@FFEFGGFFGGGF<FCAGFGCGGGFGEGFGGGFFGG9CFCFGGGGGFGCD8FGGGDD<CFFCDG@FGGACECCFGGG?DDFG<FCCF,?FG9EGG,;EFFCFFCC>EFGGEEEEGD688=?,EF6DGG>EEFGGFGFFGF,3FA9E,@A;,+?CGGB>DFC57?CCGG+=7F?CF>F8EF8EFFGGGFGFF@EGD>=7=@FGGCG?FFAAF(71=<7?E<3=<FFFFE3635AD;:<BA<24:)4)69<B<*:B2)))
@M02352:288:000000000-CKWC8:1:1101:8522:13350 2:N:0:ATGCGCAG+GTGAGGAG
CATTCTTGCGACCGTACTCCCCAGGTGGGACACTTATTACTTTAGCTTCGCCACTCAAACGCAAGTTCGAAGAGCTCCTGACCATCGTGTACGGCGTGGGGTACCAGAGTGTCTAATACTGTTCTCTCCCCACGCTTTTTTCCATCAGAGTCAGTATATTATTAGTGATATTCCTTCTCCATTGGTGTTCTCTCTCATATATATACGTTTCACCGCTCCACTACATATTCTAACTACTCCATAATCAATCAAGACAACCATTATCACAGACAATTCTACAT
+
<F,CFGGFGEG7@EFFGEFGGGGGG8,D+,6:FGGGE,6C,CE,CAF,,@,8FF@C<C,6,6:+79CE6,,,8:CE,,,BD8C,54,:,:4,+848CCC++88?,7,,::,<,C9,@9C;,CFC,57B8DC,@8C73@,,34,E9F,2,75,,7,3<;@9@F,,5@CC,,,,7,<+5*5+4+55*5*=*<F+5*3*1=BC+1=:*=)22A)+=*/8=),(6+64*3);)+;1+96.;))/)9))6)))).)/)..)3,7:264:)4).658042*)9):A)
@M02352:288:000000000-CKWC8:1:1101:26952:13399 2:N:0:ATGCGCAG+GTAAGGAG
TAATCTTGCGACCGTACTCCCCAGGCGGTCTACTTAACGCGTTAGCTCCGAAAGCCACGGCTCAAGGCCACAACCTCCAAGTAGACATCGTTTACGGCGTGGACTACCAGGGTATCTAATCCTGTTTGCTCCCCACGCTTTCGCATCTGAGTGTCAGTGTCTGTCCAGGGGGCCGCCTTCGCCACTGGTATTCCTTCAGATCTCTACGCCTTTCACCGCTACACCTGAAATTCTACCCCCCTCTACAGCACTCTAGTTCACCAGTTTCAAATGCAGTTCC
+
FFCGGFGGGGGGGG;FGFFGGGGGGGGGGDEFFGGGGF@CFGGGGGGFEGGF:FFFGGGGGGGG<FGG?DFGGGG?EFGEGGD<D9FGGGGGGFGGGGGCFGGG,FFD8A:FFFGDGGCGC9FEBFFDFFGDF+:FGGEE@ECEC8E>7;9292;=GGFFGFGFFFF6ECECEGGGGG:A39C5DFGGG:9FDC65>A6*/9BFF?=*1*)9F446C:>B7>>FDC75>FFFF?)64?<091((5>))5((4>FF=25FB9).(.).55).:<>?496<)
@M02352:288:000000000-CKWC8:1:1101:19916:13403 2:N:0:ATGCGCAG+GTAAGGAG
CATTCTTGCGAACGTACTCCCCAGGTGGGTCACTTATCACTTTCGCTTAGCCACTCAAACCGAAATTCGAACAGCTAGTGACCATCGTTTACGGCGTGGACTACCAGGGTATCTAATCCTGTTCGCTCCCCACGCTTTCGTCCATCAGTGTCAGTATATTATTAGTAATCTGCCTTCGCAATTGGTATTCTATGTAATATCTATGCATTTCACCGCTACACTACATATTCTAACTACTTCATAATAACTCAAGATAACCAGTATCAAAGGCAATTCTACAA
+
GFGGGGGGGGEGGEDFGGEGFGGGFGEFDGGFFGGFGGGGGDDGEGGGDFGGGGGGGGGGGGGGGGGGGGGGGGGGGFGGFGGGGGGGGGGGCFGGGGGCFFGFGGFGDFFGGGGGGGGGGGGDEGGGGGGGGGGGGGGGGGEGFGGGGGGGGGGGGGGGFFGD;FGFGGGGGGGGGGGFFGGFGFGGGGFFG<BA<FF9FFF@EACGGG6FGFFEGEBEDFEFFFC7<7CFFFFFFEEC7?)6365=>;A(=<3@E<FE0<>>BBFFF<((4(9-/6).)
@M02352:288:000000000-CKWC8:1:1101:27742:13411 2:N:0:ATGCGCAG+GTAAGGAG
TAATCTTGCGACCGTACTCCCCAGGCGGGAAGCTTAATGCGTTAGCTGCGCCACCAAGTGGTAAACCACCTGACGGCTAGCTTCCATCGTTTACGGCGTGGACTACCAGGGTATCTAATCCTGTTTGCTCCCCACGCTTTCGCACCTCAGCGTCAGTATCGAGCCAGTGAGCCGCCTTCGCCACTGGTGTTCCTCCGACTATCTACGAATTTCACCTCTACACTCGGAATTCCCCTCACCTCTTCCGAACTCTAGATTGACAGTTTTAATGGACGTTACGA
+
EFGGFGGGGGG>CCFEFGFGCGGEGG7E7CEEGGGCFDGGEEGGGGGGCEFEFEFGG@FFFGGGGGGF<FDGGCDCEGGGGGGGFG9FCFB<FDBBFGGGCFGDGF,DFCFGDFGGFFGGFGFDFFGG9EEBCFEDEEG>FGDGGEFFGGG5CEC5DFC;8FG58:CCFGC6B*8:CDF=>GGGG6CC6:ECFE+1(;)).*106@F3F=>>F4A*0)5<<?:8**-7(7?FB*(((.(..24)))4,:9(6)))*)6?))-)-..644).)),)-832(,
@M02352:288:000000000-CKWC8:1:1101:10697:13413 2:N:0:ATGCGCAG+GTAAGGAG
TAGTCTTGCGACCGTACTCCCCAGGCGGTGCGCTTAACGCGTTAGCTCCGGCACGGAAGGGGTCGAACCCTCCCACACCAAGCGCACATCGTTTACTGCTAGGACTACAGGGGTATCTAATCCCTTTCGCTACCCTAGCCTTCGAGCCTCATCGTCAGTAAATGTCCAGTAACCTGCTTTCGCCATTGGTCTTCCTCTTTATATCTACGCATTTCACTGCTACACCAAGAATTCCAGTTACCTCGCCATTACTCTAGCACTGCAGTTGCGATAGCAGTTTT
+
GGDGGGFFC+FGC:@CFFFC,CEG8@7CC@FDF:FCEDE@FFFCFDGGGGGGEGCCFFCF7:FEEEGGF=FCGGFGGDFEGGGEG7FEGGEFF+DFGGDCB<CDFGFCGDGEGGGFGGF,EFFEGGGCEGGGG@FG7DE,3DD85>>4;CF,??EFC7F9,@;CFGGGGGFGFF+*8;7AF:EECGFCFGCFF3A<.@8+;D=7.+1;8*7DCFBFGFA747>=F7(90)09FFA2).:)4252(,4606AA).:92)/5).4204)).49,(49)*-65)
@M02352:288:000000000-CKWC8:1:1101:11342:13417 2:N:0:ATGCGCAG+GTAAGGAG
CAATCTTGCGACCGTACTCCCCAGGTGGATTACTTATCACTTTCGCTTCGACACTGACTGTATATCGCCAATATCGAGTAATCATAGTTTACGGCGTGGACTACCAAGGTATCTAATCCTGTTCGCTACCCACGCTTTCGTTCCTCAGCGTCAATAGAGGTCTAGTTAGCTGCCTTCGCATTCGGTGTTCTAAGTCATATCTATGCATTTCACCGCTACATGACTCATTCCGCTAACCTCAGCCCCATTCAAGACGTACCGTTTCAATTGCAATTCCCCA
+
FFGGGGGGGG7CGGGGGGGGGGGGGG?FGFG,EEEEF@,CFGGFEGGG7+,BFGGGGFFGGGFC,A,FGGEGC<F?FDFFGCGGGG9?EAEF7:C@FF+:=,B<F8,4+955AEFDBEFCEFFDGGEGGGGGGDFBEFGGG,@63D8+@8CEE6<,3,;,,@>DAFFCEFGGGGGGG5CBEGGGFE*CCGG7+*4AEAFFFGFFEFFGGC++CB948>>3;6>A@>)29FFAFE9(5?41(/.8(68:BFB2).1)4()((8,(56)66369.646@B72
@M02352:288:000000000-CKWC8:1:1101:19905:13418 2:N:0:ATGCGCAG+GTAAGGAG
CTTTCTTGCGAACCTCCTTCCCAAGTCGGTCACTTCTCACTTTCGCTTAGCCACCCAAACCGAAATTCGACCAACTAGTTGCCATCGTTTACGGCGTGGACTACCAGGGTATCTACTACTGTTCGCTCCCCCCGATTTCGTCCATCCGTGTCAGTATTTTATTAGTCATCTGCCTTCTCAATTGGTATTCTCTGTCATAACTTTTCATTTCACCACTCCCCTACATATTATCACTCCTTCCTCAACAATCACTCTCACCCATTACCACGTCAATTCCACAG
+
<,,@<CF@@+7C7+--C<,,CF,,C6,@FGGGGDE,;;,C;EF<B:@FFCD<C,,6<<C,C7@+@,:,:,,@F,B6:,C,,5:F<F7D?FD?++8==4F+9C<FEF<+8BB8A<,4@,CE,CE<8+3@>+C+@+++@:;,@C:+7@:+43@7,23@,,33,7@,,7,2DBB;?C*=D*5915:4*94;;,C++/=45@8+2:8+*4==+,+4;A)8+)(,()/;2+.3.1@+;8)/:EE),17)),)()().)))0.4>0(.)-5).)-3:1()1-*.)((
@M02352:288:000000000-CKWC8:1:1101:27757:13422 2:N:0:ATGCGCAG+GTAAGGAG
TAATCTTGCGACCGTACTCCCCAGGCGGGAAGCTTAATGCGTTAGCTGCGCCACCAAGTGGTAAACCACCTGACGGCTAGCTTCCATCGTTTACGGCGTGGACTACCAGGGTATCTAATCCTGTTTGCTCCCCACGCTTTCGCACCTCAGCGTCAGTATCGAGCCAGTGAGCCGCCTTCGCCACTGGTGTTCCTCCGAATATCTACGAATTTCACCTCTACACTCGGAATTCCACTCACCCCTCTCGCACTCTAGACTGATAGTTTTAAAGCCAGTTCCGA
+
,@6CCFGFCFGDFGF9CCGGGGGGGGGG7FF@FGGGFFECCFFGDDGGGGGCEGGFFEGG9FAFGFGGFGGDFFF7:FCFFFEEB9B<:FFF@FGGCFGGDGGCGGF,BFFGGCFFC@EDFFFGGFFCFGCGGFGGGGC87CCCEBCD6DDEEEGGFCGFCBEGGCEC9<9CCC7:C3C3:/=EG6:>CEEG7)81,)75>F?FFFF5/=F7*949AF<26*:*73(>?F@*999A7:>(,33:<03(-12(9.)9-6<?<)))).-6>))).()8B<)-(
@M02352:288:000000000-CKWC8:1:1101:27742:13431 2:N:0:ATGCACAG+GTAAGCAG
CAATCTTGCGACCGTACTCCCCAGGCGGGAAACTTAATGCGTTAGCTGCGCCACCAAGTGGTAAACCCCCTGACGGCTTGCTTCCAACGTTTACGGCGTGGACTACCCGGGTATCTAATCCTTTTTTCTTCCCACTCTTTCCCCCCTCCGCGTCAGTTTCCTGCCAATGAGACGCCTTTCGCCCTGGTGTTCCCTCCAATTTCTTCGAATTTTCCCCCCTCCACCGTCAATCCACTCTCCATCTCCGTAACTCAACTTAATAGTTTTTAAACGCGTTCAGT
+
,CE,CFEFFGD7C:FFGGGGGGGGC,@CCF:,CEGG,CF,FFGB,?FGGG78CCE8DD<?C?<,?54,BF:BE8++8++++C,,B?,,4:BD+5++6+@3++B,:,3,+6@6>7=33>,>F,,3@F*,,,7FFCF6,,,@D9,,4>8*4*/***4*++7;+,?6=?,25C?+?*):5**1)2*:)*:<?787D)/4()0**2*0)/.*9+8**/5?*5((()()01(*-)1*7=4<02.4)--)..((.-(-).()))*.)))-6).(2.))-(),8(().
@M02352:288:000000000-CKWC8:1:1101:11332:13438 2:N:0:ATGCGCAG+GTAAGGAG
CATTCTTGCGAACGTACTCCCCAGGTGGGATACTTATCACTTTCTCTTAGCCACTCAGTATTTCTACCGAACAGCTAGTATCCATCGTTTACGGCGTGGACTACCAGGGTATCTAATCCTGTTCGCTCCCCACGCTTTCGTCCCTCAGCGTCAATACGTTGTTAGTTATCTGCCTTCGCAATCGGTATTCTAAGTAATATCTATGCATTTCACCGCTACACTACTTATTCTAACCAGCTCACAACGCTTCAAGACAACCAGTACCAATTGCAATTCCACAT
+
G,,CFGGECEGGGEFGFFA@FG@FFEFF:<FFGGGGGGGGGGFG,CFG,CFGFGGGGFFEFB,CFEEAFEE:FEE@FFGG9<EFGGGGGGGGFBF7F=F7EDCEGGGCGGGGGEFGGDFGFGGGGGD=EGECE@FEGGFGFGGGCFGGFCGGDGF7D+8B85DFAF,,EFG,ECCGGCGA>DGC*=7CFCF@7/=*>F>+1=+:*8+1=FFGCF=?CB1336;6@+9:?=61+/2)((/.)))/:,,62(42)4:9,6::69)).-)52)22457)*--.)
@M02352:288:000000000-CKWC8:1:1101:9621:13443 2:N:0:ATGCGCAG+GTAAGGAG
TAATCTTGCGACCGTACTCCCCAGGCGGAATGCTTAATCCGTTAGGTGTGACACCAACAAGCATGCTTGCTGACGTCTGGCATTCATCGTTTACGGTGTGGACTACCAGGGTATCTAATCCTGTTTGCTCCCCACACTTTCGCACCTCAGCGTCAGTATCGAGCCAGTGAGCCGCCTTCGCCACTGGTGTTCCTCCGAATATCTACGAATTTCACCTCTACACTCGGAATTCCACTCACCTCTCACGAACTCAAGACCAGGAGTTTATACGGCAGTTCCAG
+
FFECEGGGGGGEGECFGGGGGGGGFGEGGGGGGGGCFFGGEGFGGGGGGGGGGGGGGGGGGGGGGGGDFGGGGGGGGGG?FGFGGGGGDFGDGGGGF@FEGGFGGFGGG@FGGGGGG9EGGGGEFCFGGGEC:DFGGGGGFGG>EGGGG887BCGEFACGCFGGGF@FCFFGGCG;CDGF>GGGF6:;CCDGGEFFF43:5:AFCFFG*A=+;6<FFA@A<A@+;<;D(007B4))((.,).2:)60:>FFFA()917)(-3-.39A)<)((,,).9<:A4
@M02352:288:000000000-CKWC8:1:1101:16264:13453 2:N:0:ATGCGCAG+GTAAGGAG
CAATCTTGCGATCGTACTCCCCAGGTGGGACACTTATCACTTTCGCTTAGTCACTGAGATAAATCCCAACAACTAGTGTCCATCGTTTACGGCGTGGACTACCAGGGTATCTAATCCTGTTCGCTCCCCACGCTTTCGTCCATGAGCGTCAGTACATACGTAGTAGACTGCCTTCGCACTCGGTATTCTGTGTAATATCTATGCATTTCACCGCTACCCTACCACTTCTATCTACTTCCATATGACTCAATTCAACCAGTATCAAAGGCAGTCTCATAGTT
+
GGDGGGGGGGGGDCFFGGGGGGGGGFGGCFE@FGGGFF9FGGGGGGGGGGDGFGFEDGGFCACFCFF8EFCE@FGDFFFCGGGGGGGDCDCD>FGGGECFFGGG<7?AFGGGGGFFE9?CEEFECBBDECEFG@FFGGGGGCDF9BEGEEGDD,,33@DFGGFC3@F>C@?DFEFFCG5@F75ACFFFGGGGF<6<<BFGFGAFEFFG+=+:5?>DG)(7()/2*07FCCFFFA9ECEE<76C?3CC)3=))17?FFF464)6A)44(32((()1)1).).
@M02352:288:000000000-CKWC8:1:1101:11325:13455 2:N:0:ATGCGCAG+GTAAGGAG
CATTCTTGCGAACGTACTCCCCAGGTGGGATACTTATCACTTTCGCTTAGCCACTCAGTATTGCTACCGAACAGCTAGTATCCATCGTTTACGGCGTGGACTACCAGGGTATCTAATCCTGTTCGCTCCCCACGCTTTCGTCCCTCAGCGTCAATACGTTGTTAGTGATCTGCCTTCGCAATCGGTATTCTAAGTAATATCTATGCATTTCACCGCTACACTACTTATTCTAACCACTTCACAACGATTCAAGACAACCAGTATCAATGGCAATTCTACAA
+
GGGGGGGGGGGGGGGGGGGGGGGGGFEFGGCGGGGGGGGGGGGGDGGGCGGGGGFGGGGGGGGGGGGGGGGGGGGGGFGGFDGGGGGGGGFGGGGGGGGGGGGGGGGGEGGGGGGGGGGGGFGFEGDGCDEFGGGGGGGGGGGEFFFFGGGDGDFGGGGFCGGGCGCGFGGFGGGGGGGFBGFFGGGGGGGFF4=?CFFGFGAFFFFFGGF8CF9?EEB33@@FG73C78CFFFFF@EF<)))7(:6BB<BBA)(?(4.(.6<26).6)24:7(=<@<94)
@M02352:288:000000000-CKWC8:1:1101:6806:13475 2:N:0:ATGCGCAG+GTAAGGAG
CAGTCTTGCGACCGTACTCCCCAGGTGGGATACTTATCACTTTCGCTTAGTCACTGACTGTATATCGCAAATAACGAGTAATCATCGTTTACGGCGTGGACTACCAGGGTATCTAATCCTGTTCGCTACCCACGCTTTCGTCCATCAGCGTCAATTCAAACCTAGTAAGCTGCCTTCGCTATCGGTGTTCTGGGTAATATCTATTACTTTCACCGCTACCATACCACTTCCGCCTACCTCGACTGAATTCAAGACTAACAATATCAATGGCAGTTTCCAGG
+
GGCF@FGFFCECFGGGGGFFGGGGGGFGE<FCGGGGF9CFGGGG:CGGDGGGFGGFFGGDGGFAFGGG7FEFGGG77=FGFGGGGGFFGGGGCG:FGG+CFFGGFGG>CFGGGGE,CFFFGGG,FCCGGFC,B@FFC=DE>EEGGGGGG>C6ECFEFCE;,D8EEF9,@FFGFFGGGGD45DEC>CCCECE+*-?>BFF+=:B+*++1BFF7+97>*8(()1))**)2;/;=B>D((().-4;?(.4).-5)42:/),<7).-4-)4))(((-.=<46<)(
@M02352:288:000000000-CKWC8:1:1101:11303:13478 2:N:0:ATGCGCAG+GTAAGGAG
TAATCTTGCGACCGTACTCCCCAGGCGGAATGCTTAATCCGTTAGGTGTGTCACCGAACAGTATACTGCCCGACGACTGGCATTCATCGTTTACGGTGTGGACTACCAGGGTATCTAATCCTGTTTGCTCCCCACACTTTCGTACCTCAGCGTCAGTATCGAGCCAGTGAGCCGCCTTCGCCACTGGTGTTCCTCCAAATATCTACGAATTTCACCTCTACACTTGGAATTCCACTCACCTCTCTCGAACTCTAGACTGATAGTTTTGGAAGCCGTTCCA
+
CC@ECFFGFGE7@FFDFFFGGGGDGFFG>FG<EFGGFFFGGGGGGGEFGEFG9FGG>FGGFFGFGGGGGGGG7FCEECE8FF<?<EAFDDFC@FCEECGEEGFF?D?<FG:D=FFDFCC>;FAFEG<EFFGFG,@FGCGGCCG6>>DF7:8@3CC>CEFC@**>CC,>,3D,6;C7D4CA)14A*445=FEFC6@(,/+:6DC@?F37*=):@C);9837>FF6>C)0)996@4<477(8<<334<::0,1:>)-942)))64).6:?6?)((()4B?06
@M02352:288:000000000-CKWC8:1:1101:19546:13506 2:N:0:ATGCGCAG+GTAAGGAG
CATTCTTGCGAACGTACTCCCCAGGTGGGTTACTTATCACTTTCGCTTGGCCACTCAGTACTCAATCGTACCGAACAGCTAGTATCCATCGTTTACGGCGTAGACTACCAGGGTATCTAATCCTGTTCGCTACCTACGCTTTCGTCCATCAGCGTCAATATATTGTTAGTGATCTGCCTTCGCAATCGGTATTCTATGTAATCTCTAAGCATTTCACCGCTACACTACATATTCTAACCACTTCACAATAATTCAAGACATACAGTATCAATGGCAATT
+
GGGGGGGGGGDGGCFGGGGGGGGGFFDFGGGGGGGGFGGGGGGGGGGGGGGGGGEGGGGGGGGGGGGGGGGFGGGGDFGGGGGGGGFGGGEFGGFGGGGGGFCGGGGGGG8CFGGGGGGGGGGGGGGFGGGGDGGGGGGGGGGDGGGGEGFFGGGGGGGGGGGGGGGGDG9CEFGG7C5FFGGEDGGGGGCFGFFFFFFGFCCGCFCCFFFDGFFFGFF;BEF4<FEG3AAFFCE5C>?@FFFFFF?@EFEEC?<FA7>0642?25>BFAAA<7)4@2A
@M02352:288:000000000-CKWC8:1:1101:14448:13538 2:N:0:ATGCGCAG+GTAAGGAG
TAATCTTGCGACCGTACTCCCCAGGCGGAATGCTTAATCCGTTAGGTGTGTCACCGAACAGTATACTGCCCGACGACTGGCATTCATCGTTTACGGTGTGGACTACCAGGGTATCTAATCCTGTTTGCTCCCCACACTTTCGTACCTCAGCGTCAGTATCGAGCCAGTGAGCCGCCTTCGCCACTGGTTTTCCTCCAAATATCTACGAATTTCACCTCTACACTTGGAATTCCATTCACCTCCCTCTAACCATACACTGATATTTTTGGCGGCCGTTCTAG
+
GD6ECGFGC@C@::BDFE@EFGGGFFEEGGGFFFFFGGGDGGGF>EFCGGEGGGGGG+CEGFGGGGFGGFCFGGDFGGDBBFGGFGGFGGGGGFFFGFEGCGGGGFG@FCCF<AEFFGGCEGDFGFGGGGGGGFGGCEGGGEG,8:EC6DEEGEEGGF9D7FFEE>EGGCCFGEG>DGG>B*4?F?FG,,87:);164/7;:=+.85C7FF=7+7ACA@7>;;FF*)*)9/*9*)).)).,(.-24(-))()..(/8<*)))))5<B;0)-(-(.,<<().
@M02352:288:000000000-CKWC8:1:1101:4135:13571 2:N:0:ATGCGCAG+GTAAGGAG
CATTCTTGCGAACGTACTCCCCAGGTGGGTTACTTATCACTTTCGCTTGGCCACTCAGTACTCAATCGTACCGAACAGCTAGTAACCATCGTTTACGGCGTGGACTACCAGGGTATCTAATCCTGTTCGCTACCCACGCTTTCGTCCATCGGCGTCAATATATTGTTAGTGATCTGCCTTCGCAATCGGTATTCTATGTACTATCTAAGCATTTCACCGCTACACTACATATTCTAACCACTTCACAATAATTCAAGACTAACAGTATCAATGGCAGTGC
+
GF9FFGGGGGGGGFFGGG9CFGGGFFEGGGGGGGGGGGEGGGGGCFGG?FGCGGGGGGGGGGGGGGFGGFDF@FGGCGGFGEGGDGFGG==FGGGGCEGEEGGGGGGGGGCCCGGGGF9AE,AEFGGGGGEFGFG,C=EGEGGGGGGGGA:6C7@ECCGCFAFGFFG9DGC;E7BBFFGFFFE>DEFC=ECCFFF<EFFF1CBFFFF+;CFFFFFFGFF@BA@FGGEC;:7CFF?E3).8?F43)4:,)<AA65:46)<9>?2:A<4<DF2A>75.7:(<
@M02352:288:000000000-CKWC8:1:1101:14772:13579 2:N:0:ATGCGCAG+GTAAGGAG
CATTCTTGCGAACGTACTCCCCAGGCGGAATGCTTAATCCGTTAGGTGTGTCACCGAATAGCATGCTACCCGACGACTGGCATTCATCGTTTACGGTGTGGACTACCAGGGTATCTAATCCTGTTTGCTCCCCACACTTTCGCACCTCAGCGTCAGTATCGAGCCAGTGAGCCGCCTTCGCCACTGGTGTTCCTCCGAATATCTACGACGTTCACCTCTTCACTCGGAATTCCCCTCACCTCTCTCGAACTCTCGACTAGGAGTTTATGAGGCTGTTCCAA
+
FGGGGGGGGDGGEFDFGGCFGGGGGG>EGGGCFGGGCEFCEGGCCCFGGGGGGFGGGGG7FFAFDFG9DGGGGEGDGEFFGFFGFFFGG=F7DFGEEBGDGFGFGGGGDEG8FCEGGFGACGGGGFFFC9FFGGG7EEFGEE86EGGGGFG6:9C><;,;BCCCE7:4,<>?EEG>5D4?4DCECC6EFC8:>5@@9))2)+3:<1)1)*297A3F+82)6180:7:D(7)*6*4121<:2:),,504(81<2),),37,8),(4><<BA<<?(../4).)
@M02352:288:000000000-CKWC8:1:1101:24780:13597 2:N:0:ATGCGCAG+GTAAGGAG
TAATCTTGCGACCGTACTCCCCAGGCGGAATGCTTAATCCGTTAGGTGTGTCACCGAACAGTATACTGCCCGACGACTGGCATTCATCGTTTACGGTGTGGACTACCAGGGTATCTAATCCTGTTTGCTCCCCACACTTTCGTACCTCAGCGTCAGTATCGAGCCAGTGAGCCGCCTTCGCCACTGGTGTTCCTCCAAATATCTACGAATTTCACCTCTACACTTTGAATTCCACTCACCTCTCTCGAACTCAAGACCAGGAGTTTACAAGGCAGTTCCAG
+
EEGGGGGGGGGGGGGGGGGGGGGBFFGDGGGGGGGGFGCAEGGGCFGGFEEGGGGGGGGGGGGGGGGCGFGGDGGGGGGGG8AFGFGGGGGGGGDFAFGCG9FGGGGGGGGGGGGGFGABFFDDGGGDDFGGG8FFGGGGCEFCG7AFFDGG>CEGCFCFGFGG5?7>2D:DGCDDDGG)65EG<?,102:7@71/36=DF::7?FA3CE)2;A?4+;;<EF@FG*6C<?@FFBBA7(,4<<237?042?:A)47???F<?1:<F<4:A6<?1(08F<<4)
@M02352:288:000000000-CKWC8:1:1101:13807:13671 2:N:0:ATGCGCAG+GTAAGGAG
CAACCTTGCCATCGTACTCCCCAGGTGGGACACTTATCACTTTCGCTTAGGCACCGAGATCTCACTCGACAACTAGTGTTCACCGTTTACGGTGAGGACTACCAGGGTAACTAATTCTGATCCCTTCCCATGCACTCGTTCATGAGCGTCAGCACCAGCGTAGTACCCTGACTCTGCATTCGCTATCCGATTTATTCTCGATGTCTATGCCTGCCACCGTAACCATTCTCTCTACTTGTATATGACTTCAGTGCAAGAGTATCAATTTCAACTCCAGA
+
EF,,,CFGG,--CFFGGGGGFGGGGGGG+B6,CEFG9E,CFGGFGGG8,C,EFG,+@F+D<,,,:,C,EF,@6,C69,,,<6,,,:,,4CF74,,,4,B,,,,:,++,,,,,,,9,@F,,CF,,,,,,,6,,B,,4@D,+,,,73>E+=EGG,,3,,,,+66+@,3,,6>,@,,+=F?81C9**<9,,*15*;*+*/++/39+02B9=+,*+:)(2C4(-2)(4***+)++*2+9)))))))1))9))).)))))+)().1)))/)))./..-)))/)
@M02352:288:000000000-CKWC8:1:1101:26804:13675 2:N:0:ATGCGCAG+GTAAGGAG
CATTCTTGCGAACGTACTCCCCAGGTGGGTCACTTATCACTTTCGCTTAGCCACTCAAACCGAAGTCCGAACAGCTAGTGACCATCGTTTACGGCGTGGACTACCAGGGTATCTAATCCTGTTCGCTCCCCACGCTCTCGTCCATCAGTGTCAGTATATTATTAGTAATCTGCCTTCGCAATTGGTATTCTATGTAATATCTATGCATTTCATCGCTACACTACCTATTCTAACTACTTCATAATAACTCACGACAACCAGTATAAAACGACATTCTAACA
+
GFGGGFGFGGGGEEDFGGGGGGGGGDE@ECEFFGGGFE<<FGGG@FCGGGGGGFCFFGCEF@FGGG<C?FGGFEGCGFGCCG,BFGGFGGEFG+>=>:FCEFGGGGGC:FCFFDCDCA<;EGF<FEGGGGG8FFGD+=EGGGGEGFC7F9CF99FAECC=@CAE;FFFC,@;,EFFF5**:;FG4=9>E72BFAFCEFFF=@BDCFFF@CA@+=3AFE9E36;65=CFE6@6+8>CE<C;?5.<)7<@))7((/-<9B508>).)).:)-(,-(0496)))
@M02352:288:000000000-CKWC8:1:1101:11889:13698 2:N:0:ATGCGCAG+GTAAGGAG
TAATCTTGCGACCGTACTCCCCAGGCGGAATGCTTAATCCGTTAGGTTTGTCACCGAACAGTATACTGCCCGACGACTGGCATTCATCGTTTACGGTGTGGACTACCAGGGTCTCTACTCCTGTTTGCTCCCCACACTTTCGTACCTCCGCGTCAGTATCGAGCCAGTGATCCGCCTTCTCCACTGGTGTTCCTCCAAATCTCTACGATTTTCAACTATACACTTGACTTTCCCTACACCTCTCTCTAACACTACCCACCTTGTTTTGGGGGCATTTCACG
+
9@FFFGGCCEDFEGFFG@FEF7FCFFGGD+F,<EFFGGCF+6C,B@E,EFCEGG@FG++6,,,<CFG9F@F:=+@>>+44,,,:9FE,AB?DE<=FFG@B+58FDDF<FD7F<DFC,,7,@C8<F,6E;DF7B@C+@F,33@CFF7,29+5*5**8FCC,*<DD8,6>9,,;B,587/9;+24=:,6<8/;;1/+(();7/:6C<=)**=871:)3>6)161/1++)*)*0*9*)).(,(44).34))64)440().))(()-.)23(((((,-))*)).(
@M02352:288:000000000-CKWC8:1:1101:25738:13698 2:N:0:ATGCGCAG+GTAAGGAG
CATTCTTGCGAACGTACTCCCCAGGTGGGTTACTTATCACTTTCGCTTGGCCACTCAGTACTCAATCGTACCGAACAGCTAGTAACCATCGTTTACGGCGTGGACTACCAGGGTATCTAATCCTGTTCGCTACCCACGCTTTCGTCCATCAGCGTCAATATATTGTTAGTGATCTGCCTTCGCAATCGGTATTCTATGTAATATCTAAGCATTTCACCGCTACACTACATATTCTAACCACTTAACAATAATTCAAGACTAACAGTATCAATGGCAGTGC
+
FFGGFFGGGGGGGGGFGGFGGGGGFFCFGCGGFGGFFFGGGGGFGGGGGGGGG7EGGGGGGGGGD9FGGGGCFEFGGFFGGGGFFGGGGGDGGGFGGGGGGGGGGGGGGGGGDCFGGGGGGFFGFCFGGGGGGG8EEEGGEGG8=EDGGGGGGGGGGGG9EGGGGFGFGGGGGGGGFGGFFFDEGGGG5ECFDCCC48BCFC@758B>FC8FD>5@>4;@BB6FGFEG@6FAFFCE37=;31;)))9=?A)5<>F4)376443>AAF9>A2490:1)20-
@M02352:288:000000000-CKWC8:1:1101:8881:13749 2:N:0:ATGCGCAG+GTAAGGAG
TAATCTTGCGACCGTACTCCCCAGGCGGAATGCTTAATCCGTTAGGTGTGTCACCGAATAGCATGCTACCCGACGACTGGCATTCATCGTTTACGGTGTGGACTACCAGGGTATCTAATCCTGTTTGCTCCCCACACTTTCGTACCTCAGCGTCAGTATCGAGCCAGTGAGCCGCCTTCGCCACTGGTGTTCCTCCAAATATCTACGAATTTCACCTCTACACTTGGAATTCCACTCACCTCCACCGAACTCAAGACCAGGAGTTTACGAGGCAGTTACGA
+
FACGGGGGDGGGGEGGGGGGGGGGGGCCC@FGGGGGCEGGGGGGGFGGGGGGGGGEGGECFFAFGGGGGGGGEGDD@@FGGGG,CFCFGFGGGGC:4DBCFGGCFDF=FGD,A=D@FD,>DFGFGGGGGGFFEGD7C@AF=C=8ECGCECECGGGECEFF*<7CCFGGCFGGFDDGGGGFFGCC<CF;=6CFGFF@;F4CF7AGFF>G*5=FGFEFCF8<CFF6CF)74?FFFFA4:??:?B::04((134>A?2*2:F1<644(65)-(-(4:D?4)6((
@M02352:288:000000000-CKWC8:1:1101:3819:13781 2:N:0:ATGCGCAG+GTAAGGAG
CATTCTTGCGAACGTACTCCCCAGGTGGGTTGCTTATCACTTTCGCTTGGCCACTCAGTACTCAATCGTACCGAACAGCTAGTAACCATCGTTTACGGCGTGGACTACCAGGGTATCTAATCCTGTTCGCTCCCCACGCTTTCGTCCATGAGCGTCAGTACATACGTAGTAGACTGCCTTCGCAATCGGTATTCTGTGTAATATCTATGCATTTCACCGCTACACTACACATTCTATCTACTTCCATATGACTCAAGTCAACCAGTATCAAAGGCAGTTC
+
GCFGDGCGGGDEGGGGGGGGGGGGGGGGGGGGGGGGGGGGGGGGGGGGGGGGGGGGGGGGGGGGEGGGGGGGGGGGGGGGGGGGGGGGGGGFGGGGGGGGGGGGGGGGGF@EGGGGGGGGG:FGFFGGGGGGGGGFGGGGGGGGGGGCFFG7FEGGDGGFFGGEGCFGG@;ECCFGGGFFFGGG47<*=CCFC7FEFFFCBD++7@BC:FFGGFFF?AD69EBFGGFGFFFFFFFCEEE?4<CB2AA>44)5>4:F?)=<:A0((64)4)6243<(83<4
@M02352:288:000000000-CKWC8:1:1101:23592:13798 2:N:0:ATGCGCAG+GTAAGGAG
CATCGTTGCCGACGTACTCCCCAGGTGGCTAACTTAACGGTTTCCCTTGGATGCTCAGTTACAAGAACCAAACATCGAGTTAGCATCGTTTAGGGCGTGGACTACCAGGGTATCTAATCCTGTTCGCTCCCCACGCTCTCGTGCCTCAGCGTCAATAAAGGTCTAGTCAGCTGCCTTCGCAATCGTTGTTCTATGGCATATCTATGCATTTCACCGCTACATGCCACATTCCGCCAACCTCAACCTTATTCCAGCTATACAGTATCCACAGCAATTCCTC
+
@9BFFGGFDCFC7:CF8FGGC,C,DFCFFFGCFFGGGGGGGGDGCFGFFCF,C<<FDGGEGGFFEF@FFG,,,CEC,:CFFG9EF9FEFG7CFE,EC@FFCGCGGGFFDDFAFA=9=EGAA9AE?F@EFGFEFGGGG+@EEG?C6DFFGGGGGGCFAFCE,7BFG9=,DFFC,79FGFC5@DEGG,:@;9FFF<A=26;C8CFDEFFCFF>CFCBEG3(6.1)=*24;=++;=D?99,((,4)8:>724<2)64(/<9*6)6642)..,,(((49<=)))
@M02352:288:000000000-CKWC8:1:1101:22449:13829 2:N:0:ATGCGCAG+GTAAGGAG
TTATCTTGCGCCCTTACTCCCCACTCGGAATGCTTAATCCGTTAGGTGTGACACCAACAAGCACGCTTGCTGACGTCTGGCATTCATCGTTTACGGCGTGGACTACCACGCCATCTACTCCTGTTTGCTCCCCCCGCTTTCGTCCCTCAGCGCTAGTATATACGTAGTAGATTGCCTCCGCAATCGGTATTCTATGTACTATCTATGCATTTCACCGCTACACCACATATTCCATCTACTTCCATGTAACTCAAGTCAATCAGTATCAAAGGCAGTTACAT
+
B,6BE,C@F>F7:+;CFGA<FF,+,C8B+6CC9EF,<,FCEGG:F,,C966FG<,,:FGFFGA,+8@,6CCFAEE,6E7@?8EF,F,@?D,,,98+@F+@F7F9,,B,,++++8,CE,@?,A<FG9,,3C,A@+C>E++33:DE++5:,@,1**3*5,@,,333D:>C99,,?,2;D*/5?D:EF**4/:@CF?+)/A++1:6+/+3++=:+;+.;*8(62A;)2>(*.9=6**.6A9)4))5>D)))))6<7()1<4/)67).5446--6(((0.*)-))
@M02352:288:000000000-CKWC8:1:1101:9365:13837 2:N:0:ATGCGCAG+GTAAGGAG
TAATCTTGCGACCGTACTCCCCAGGCGGAATGCTTAATCCGTTAGGTGTGACACCAACAAGCATGCTTGCTGACGTCTGGCATTCATCGTTTACGGTGTGGACTACTAGGGTATCTAATCCTCTTTGCTCCCCACACTTTCGCACCTCATCGTCAGTATCGAGCCAGTGAGCCGCCTTCTCCACTTGTGTTCCTCCGACTATCTACGCATTCCACCTCTTCCCTCGTAATTCCACCCCCCTCTCTCCAACCTAAAACCCGGAGTTTACAAGGCAGTTCCA
+
,<B,CCFG9+666@CFBCFGFD@@<,8@FGGFCGGGGF9<:D@C,EF@FCAEFGGGFGGDGF8,9E,,6DEAE<@GG<C8CE,B,EF@,FGFFG7?FD=4+CE@FF,,C<EFC,A;EE9,CF,AFGGGGGG=B>EFCCDEGGEEEE?FD,=@EFF>EG9E+3+@C,,,6,7>E*;C4DG*0+,,+,5>E:,+=>+72/)/)+118C5)*/.+2+.;@;3))+60><(:(2@C81;(((,7(-(()).)((((.,)/),)(-(((()))).,(-3)(0).6
@M02352:288:000000000-CKWC8:1:1101:19762:13850 2:N:0:ATGCGCAG+GTAAGGAG
CATTCTTGCGAACGTACTCCCCAGGTGGGTCACTTATCACTTTCGCTTAGCCACTCAGACCGAAGTCCGAACAGCTAGTGACCATCGTTTACGGCGTGGACTACCAGGGTATCTAATCCTGTTCGCTCCCCACGCTTTCGTCCATCAGTGTCAGTACATTATTAGTAATCTGCCTTCGCAATTGGTATTCTATGTAATATCTATGCATTTCACCGCTACACTACATATTCTAACTACTTCATAATAACTCAAGACAACCAGTATCAAAGGCAATTCTACAA
+
GGGGGGGFFGEGEGGGGGGGGGGCFGGCFGGFFGGGGGFGGGGGGCEEGGGGGFFGGGGGG@GGGFFGGGGEDGGGGGGDGGGFFGGGGGGGGCFGGGGGGGGGGGGGGGGGGGGGGGGGGGGGGGEGGGGGEEDGGGGGB>E>>FFGGGGGGGGGGGGGGGGGGGFFGA;>DFGGGGGFBGGC7E?7DFFGGFFFCFFFFFFC?FFGGFFGGF?BGDFE;6;FGGFGFFAFFF67@EC?EFEFE<77;4;478:??<>:0<>AA>B>A?F:::*66<<4)
@M02352:288:000000000-CKWC8:1:1101:12033:13906 2:N:0:ATGCGCAG+GTAAGGAG
TAATCTTGCGACCGTACTCCCCAGGCGGAATGCTTAATCCGTTAGGTGTGTCACCGAATAGCATGCTACCCGACGACTGGCATTCATCGTTTACGGTGTGGACTACCAGGGTATCTAATCCTGTTTGCTCCCCACACTTTCGTACCTCAGCGTCAGTATCGAGCCAGTGAGCCGCCTTCGCCACTGGTGTTCCTCCAAATATCTACGAATTTCACCTCTACACTTGGAATTCCACTCACCTCTCTCGAACTCAAGCCCAGGAGTTTAGGAGCCAGTTCCGA
+
FCGGGGGGFCFGGEGGGGGGGDGGGGGGGGGGGGGGGGGGGGGGGGGGGGGGGGGGGGGFGGGGGFCGGGGGGGDGGGGGGGGFGFFGGGGGGGGGFDFECGFGGFEGGCFGGGFGGGGGGF9FGGGGGGGGGGGGDCF9ECGFFEFDFFGGGGGGFAFCE@GEEEGGFGCEGGGG>4CFBG*AFEFG,AEGGFFF@FFF6;7+<A)>FGFF7AEF+8<3.;:@>C39)967@F<2::FB71<1)5:)4?<<A74*,4)43:08::9<):?(,(05?A9,-
@M02352:288:000000000-CKWC8:1:1101:7173:13990 2:N:0:ATGCGCAG+GTAAGGAG
CATTCTTGCGAACGTACTCCCCAGGTGGGTCACTTCTCACTTTCGCTTAGCCACTCAGACCGAACTCCGTACAGCTAGTGACCATCGTTTACGGCGTGGACTACTAGGGTATCTAACCCTGTTCGTTACCCACGCCTTCGTCCATCCGTTTCAGTATATTATTAGTAATCTGCCTTCGCAATTGGTATTCTATGTACTATCTTGTCATTTCACCGCTACACTACATATTCTATCTACTTCCTAATAACTCAAGCCATCGAGTGTCAAAGGCAATGACACAA
+
@<,,,CF<CF+:+@FF<FFGG@<,,@<<6@,,CEF<6E9CFCFE@,B78,F@FF6<@8,6C:B++:A,F,,8,C<FECC5F,,,:E:DED<,FF7+@@+BBBFG,,?FF=EF,A4C,,4:EDF,++8+63@9C3@+3+,@@=C>D5,+5,@7,,33,3,@9=@FFF,;E3,3,4;>D*35?7D2*=CFF,D@9*4:*++41+++*4+4B<++2*(:88(.(1(021)+.+A=+1.6CE?3)/7)16).9<4=))(0)4).4>()-.).6((.,40)*.81(
@M02352:288:000000000-CKWC8:1:1101:24261:14012 2:N:0:ATGCGCAG+GTAAGGAG
CAGTCTTGCGACCGTACTCCCCAGGTGGGATACTTATCACTTTCGCTTAGTCACTGAGATAAATCCCAACAACTAGTATCCATCGTTTACGGCGTGGACTACCAGGGTATCTAATCCTGTTCGCTCCCCACGCTTTCGTCCATGAGCGTCAGTATATACGTAGTAGACTGCCTTCGCAATCGGTATTCTAAGTAATCTCTATGCATTTCACCGCTACACTACTTATTCTATCTACTTCCGTATAACTCAAGTCAACCAGTATCAAAGGCAGTTCCGTCGTT
+
FGGGGGGGGG7FCGFGGGGGGGGFGGGGGGGGGGGGGGGGGGGGGGGGGFAFGGGGGGGGGGGFGDGGGGGFGGGGGGGGGGGGGGGEFCFFBFEGGGGGGGFGFGGGCGGFFGGGGGCFGGFFGFGGGGGGGGGGGGGGGCFFFFGGGGGGGGGDFGFFGG7CF9FGGDG642?FGCDBFGGGGGGGGG7CGFFFF6=CADAGFFFGGGF:DFF?EA@;@F9FCDC>)11@=:CFE?/3;0(.6.6))..)19<F?F>><<<)6<2(8((2:9B().42?
@M02352:288:000000000-CKWC8:1:1101:24581:14056 2:N:0:ATGCGCAG+GTAAGGAG
TAATCTTGCGACCGTACTCCCCAGGCGGAATGCTTAATCCGTTAGGTGTGACACCAACAAGCATGCTTGCTGACGTCTGGCATTCATCGTTTACGGTGTGGACTACCAGGGTATCTAATCCTGTTTGCTCCCCACACTTTCGCACCTCAGCGTCAGTATCGAGCCAGTGAGCCGCCTTCGCCACTGGTGTTCCTCCGAATATCTACGAATTTCACCTCTACACTCGGAATTCCACTCACCTCTCTCGAACTCAAGACCAGGAGTTTACAAGGCAGTTCCAG
+
GGGGGGGGGGGGGGGGGGGGGGGCGGGGGGGGGGGGGGFGGGGGGGGEFGGGGGGGGGGGGGGGGGGGGGGFGGGEEGGGGGGGGGGGGGGGGGGGGGGGGGGGGGGGGDGGFGDGGGGGGGGGGGGGGGGGDFGGGGGGCEGGGGDGGFGEGGGGGG9FEFGEEFG8CAFGGGDDGDGFFGGGGGGGGGGGGFFFFFFGFGFGEFFGGGFGGFC898@EFF11;DFGFFFFFFF93:BB?:<<FFB?0,(-35)921),10,..)6<26<<?()4@>))-
@M02352:288:000000000-CKWC8:1:1101:26800:14107 2:N:0:ATGCGCAG+GTAAGGAG
CACTCTTGCGAGCGTACTCCCCAGGCGGGATACTTCACGCGTTAGCTACGGTACTGAATGATTGAACTCATCCAACACCTAGTATCCATCGTTTACGGCGAGGACTACTGGGGTATCTAATCCCATTTGCTACCCTCGCTTTCGTCTCTCAGTGTCAGTTGCGGCCCAGCATAGTGCCTTCCTCTTTGGTGTTCCTCCCGATCCCCACGCATTTCACACCTCCTCCGGGAATTCCCTCTCCCCTTACCGAACTCACGTCTACCAGGTTTCGCTGACTGCC
+
GGGGFEFGGDGGDFFEG8EEE@FEGFC:7@C8FFGDCFC8CFEGGCADF:BCF7FCFEGFFFGCFDE?<,,CFFG8@FDFGGGGGFB?F,BFGFEC:C>>BFE+ADE@DE,>7=F8D;B=D9@FGC>EFG;ADF,,+@EE6DC:3B,*@,;:E7D,,?@;9?CCEGDC5<:669FDC711/*+=:C7+>CC/:CF))8)1)))*()09)/779*6@C*(,.>6)**(/,075)/624<?(4:3(().513(7(-8)(.0(-)))),.)-.((,().*)((
@M02352:288:000000000-CKWC8:1:1101:18379:14118 2:N:0:ATGCGCAG+GTAAGGAG
CAGTCTTGCGACCGTACTCCCCAGGTGGGATACTTATCACTTTCGCTTAGTCACTGAGTCGAAACCCAACAACTAGTATCCATCGTTTACGGCGTGGACTACCAGGGTATCTAATCCTGTTCGCTCCCCACGCTTTCGTCCATCAGCGTCAGTATATACGTATTAGACTGCCTTCGCAATCGGTATTCTAAGTAATATCTATGCATTTCACCGCTACACTACTTATTCTATCTACTTCCTTTTAACTCAACTCAACCAGTATCAAAGGCAGTTCCATCGTT
+
GFF<FFFAFDEEEEEGDFGGGGGGGFC@EFF<FFFGDEEGGFFGFGGGG<FGGGGFF<E<:,6BEG7F,FFAFF8CCFFGGGFDEFFGGFC,=:F7F@GGFGCFFCEGFDCEFEFGCDECEG+@?DCEGCG>FCFDBEGC>6=,@=8>EEEGF;DFG9,8@<,,,,3>3,>DEFC7C97AFC*=7CCA;,,2=*:<C8B@C4+??A+:8CAC*),:?A@<@AE67F3D?8++;+17)/=)//7C3764)5()5).57:)4<2).52)(40(.).7:=52:,
@M02352:288:000000000-CKWC8:1:1101:29232:14126 2:N:0:ATGCGCAG+GTTAGGAG
CAATCTTGCGACCGTACTCCCCAGGCGGAATGCTTAACCCGTTAGGTGTGGCACCGAATAGCATGCTACCCGACGAATGGCACTCATCGTTTACGCTGTGGACTACACGAGTATCTAATCCTCTTTTCTCCCCCCACTTTCTCACCTCAGAGCCTCTTTTGCACCCGTGAACCGCCTTCGCCCATGGTGTTCCTTCCACACTCTACGAATTTCCCCCCGACACATGCAGTTTCCCTCCTATCTCTCAATCTCTCAACTCATACCTTTGCAACCCGTTCAAG
+
,,;,,CFFC+8+8+BDFGGGG7FFF@@@ECFCFGGC9,,:+BC,B,C5F,,C<CE+=+,9,,,,:8,,9C<+8++++,,,,:,,,,,9,=BF+A++8@+EE985A6,,++3+8E3C,353335DAD>,,,3@F+@CEGFA,,7,,8,;7,5@,1,,3,3,,<,,,1*6:**?D*)///*)21****0++**;+)+/6++*)25>9=554/8F++5)*7(((.4)9*)*)1**1*,).4()-))..)))).-6-3)03)*.4))())-)-)),((0(.,,6)
@M02352:288:000000000-CKWC8:1:1101:7229:14133 2:N:0:ATGCGCAG+GTAAGGAG
CATTCTTGCGAACGTACTCCCCAGGTGGGTCACTTATCACTTTCGCTTAGCCACTCAAACCGAAGTCCGAACAGCTAGTGACCATCGTTTACGGCGTGGACTACCAGGGTATCTAATCCTGTTCGCTCCCCACGCTTTCGTCCATCAGTGTCAGTATATTATTAGTAATCTGCCTTCGCAATTGGTATTCTATGTAATATCTATGCATTTCACCGCTACACTACATATTCCGCCCACTTCACCATAACTCAAGACCGCCAGTATCAACGGCATTTCTACGG
+
GFCFDGGFFFDGGGGGGGGGGGGGGFFGGECGGGGGGGEGGGGGGGGGGGGGGGGGGGGGGECFG@GGGG7FGGGGGGGGGGGGGGGGGGGGGGGGGDFGGGGGGFGGEFGCGGGGGGGGGFGFFGGGE+BFFGGGGGGGGGGGGA99EGCEC7EFGFFGGGGGGGGDFFG9EFGGGFGFBGGGGGGGGGGGFEFF4BAFFGFGCFFFCFACFF@FGFFFFFEFFG3FFA7A>>BF<;E<6=EE@@@FFF>B?<?F;9E>FFABFAF7:09>6<FFFF)3(
@M02352:288:000000000-CKWC8:1:1101:29239:14143 2:N:0:ATGCGCAG+GTAAGGAG
TAATCTTGCGACCGTACTCCCCAGGCGGAATGCTTAATCCGTTAGGTGTGTCACCGAATAGCATGCTACCCGACGACTGGCATTCATCGTTTACGGTGTGGACTACCCGGGTATCTAATCCTGTTTGCTCCCCACCCTTTCGCACCTCAGCGTCAGTATCGAGCCAGTGAGCCGCCTTCGCCACTGGTGTTCCCCCAAATATCTACGAATTTCACCCCTCCACTTGGAATTCCCCCACCCTCTCTCGAACTCTAAACTGATAGTTTTGGAGGCATTTCCAA
+
EF@A9FFGGECEC@CFFGFGGDGGGGEFGGGGGGGGFEECGGGGGFGGGGGGGGF@FG@FGC?F<EBCGGGGCECCE>CCGFAFG9FF8BFGCEBCF7BB:?EE,AF,=>C=7A=@;><A9A<FFG<>EG,FEGC+:DFF>>C>6EECE,8E>EG*,2<@>:E5CF,>,>,6<*:CC7?8?D5=7+0>*=8@1))6:.)*+1@CCFF57:>D0*:F/:6(()48:*5*5/)6**(((,(41311)3(4:B05:)./7)/).6)).6410(44(())1<49)
@M02352:288:000000000-CKWC8:1:1101:2031:14190 2:N:0:ATGCGCAG+GTAAGGAG
CATTCTTGCGAACGTACTCCCCAGGTGGGTCACTTATCACTTTCGCTTAGCCACCCAAACCGAAGTTCGAACAGCTAGTGACCATCGTTTACGGCCTGGACTACCAGGCTCTCTATTCCTGTTCGCTCCCTACGCTTTCGTCCATCAGTCTCAGTTGATTATTAGTAATCTGCCTTCGCAATTGCTATTCTTTGTAATATCTATGCATTTCATCGCTCCATTACATATTCTAACTACTTCTTACTAACTCCAGATAACCAGTCTCAAACGCAATTCCAA
+
GFFGEFGGFECG@FFGGGGGFFC,,C<<+@CFFGFG<,66CFGC,F:D@FEDGG<BD,,F@@+++4BC,F<CFF8,6::,<<,BF,,:4=,9+4+++9+:,:,,A55++,,:,CE;=,?,4?,EE+?E8D,,>:FEE6A8BC>C=DD+@,6@>8EC;EFF@F9,5=3,@35;;9FFG**0*032+22:@CC+:/=9*++:A7BG*+BF@:EF9=(8,)(0/88B8=@+9FA88194@<C4)9.)77<@<98;(/)31;F31449??)))((,4264*).
@M02352:288:000000000-CKWC8:1:1101:18427:14221 2:N:0:ATGCGCAG+GTAAGGAG
CATCGTTGCCGACGTACTCCCCAGGTGGTTTACTTAATGGTTTCCCTTGGATGCTCAAACTTACTGTCCAAACATCGAGTAAACATCGTTTAGGGCGTGGACTACCAGGGTATCTAATCCTGTTCGCTCCCCACGCTTTCGTCCATCAGCGTCAATATATTGTTAGTGATCTGCCTTCGCAATCGGTATTCTATGTAATCTCTAAGCATTTCACCGCTACACTACATATTCTAACCACTTCACAATAATTCAAGACATACAGTATCAATGGCAATTCTATG
+
GGGGGGGGGF7CCCFGFGGGGGC@DFCCCEGFGGGGGGF9FDDFEGGG@FGGGGCFGG<FFGGGGGGGFGGFGGGGGGDFGG9EEFGEDFGGGGGGGGE7FFGFFGEGDCGGFCFGFFEGGABAFCEEGGFEGGGGG6DDCGGGGGF26DEEEEGGFGFGGFGGF,@@FFGFCGGFGGFEF5EG5EEFGGGGG>FEF9+=9CFGFF6;FGFGF675CDBFEA460*);CF68@A<D81(7@E@<489;?CCC));F;E+3=EF3774<AD71(4;AFFFF)
@M02352:288:000000000-CKWC8:1:1101:23950:14247 2:N:0:ATGCGCAG+GTAAGGAG
CAGTCTTGCGACCGTACTCCCCAGGTGGGATACTTATCACTTTCGCTTAGTCACTGAGAATTAACCCAACAACTAGTATCCATCGTTTACGGCGTGGACTACCAGGGTATCTAATCCTGTTTGCTCCCCACGCTTTCGCATCTGAGTGTCAGTGTCTGTCCATGGGGCCGCCTTCGCCACTGGTATTCCTTCAGATCTCTACGCATTTCACCGCTACACCTGAAATTCTACCCCCCTCTACAGCACTCTAGTTCACCATTTTCAAATGCCTTTCCGAGGTT
+
FFDACFGCDCFGD@FFGGGGCFGGF@,CCGGCCFGFDFGGGGFGGGGGDFGFGGGG9EGGGGGCGGGGEEG?GFG9FAGGGGGGGFGG<<:,@:FE7@E@EGG,5+8F88EEFEFGCA,CCF<FBEGGG8B3CFGGEGG6CE=,63EFGGGDFFCDD>FCFA,>?CCCCCEG>EF4D99@A*DC8CC:D:FFG4+9EFFGFG:C5DA=:CAF5>9)CF@D3)/;>@C7?CA+;)237(.3:448034><2).:B)=A2*)-.4)6A<2))-)5<*()-(42
@M02352:288:000000000-CKWC8:1:1101:25018:14273 2:N:0:ATGCGCAG+GTAAGGAG
CAACCTTGCGACCGTACTCCCCAGGCGGAATGCTTAATCCGTTAGCTGTGCCACTGACTGGTTTACTCCCCCAATCATTGTATTCCTTGTTTTCTGTGTGGGCACAACGGGTCTCTCACTCTTTTTTCCCCCCCCACTCTCGCACCCCTGTGTCACGTTCCTGACCGTTATACCTTCTCGCTCCTCGTTCTTCTCCATATATCTACTCATCTCCACTCCACCCCTCGTACTTCCCTCTTCTCCCTCACACCTCACACCCATTATCTTGTACTATCTTACA
+
D9=,;CEFG@CFFEFDFGGGGGGGF8+C:@F,CFGGGG,CCFG7C9F,,C,CFF<@,,,,9:6,,C@,66?+48,,,,,,,,5C55C,,:,4A5,<CAFF@++,844++8B>F89C8,944,,C<F+,,6>+F+@+8@:E;6***@***4,2,,2,*,6,,,2,4,4**6,66,:+2:?8)*;CC65/*5A+3.+7;+@D7@++)1+*14++;*10+2(,(5(01*1*,7)*09:A2(..4).(4(((),-(((46(-723))64))).)))))*.*))-
@M02352:288:000000000-CKWC8:1:1101:22520:14341 2:N:0:ATGCGCAG+GTAAGGAG
CATTCTTGCGAACGTACTCCCCAGGTGGGTCACTTATCACTTTCGCTTAGCCACTCAGACCGAAGTCCGAACAGCTAGTATCCATCGTTTACGGCGTGGACTACCAGGGTATCTAATCCTGTTCGTTCCCCACGCTTTCGTCCATGAGCGTCAGTATATACGTAGTAGACTGCCTTCGCAATCGGTATTCTAAGTACTATCTATGCATTTCACCGCTACACTACTTATTCTATCTACTTCCGTATAACTCAAGTCAACCAGTAGCAAAGGCAGTTCCATC
+
DDFDFGGGGG7CGGGGGGGGGGGGG@FFEC@CFGGG<;@FCFFEEGGD7FGGGGG<EEF@F::F7FEGG+BFGFGFGDEFFE,EFFFGCF75?:CGG7E+B<EGCF8CCF,AADA>EA9FCBFDF+=>D9D8F+FCEGF88?68D;ECEEG6C9@AA@;,;,@3:>FCB=9D,=*:CFDE9DGEGGGGG@F7+/B7*B@8+1BF*8+3+9;CDA;BC>23;6;FF7<CC+A;@FCEEF?EABF0:D9AFF277<>F5<40(--)-)-,(.((,.9<=:65
@M02352:288:000000000-CKWC8:1:1101:6069:14358 2:N:0:ATGCGCAG+GTAAGGAG
CATTCTTGCGAACGTACTCCCCAGGTGGGTCACTTATCACTTTCGCTTAGCCACTCAAACCGAAGTCCGAACAGCTAGTGACCATCGTTTACGGCGTGGACTACCAGGGTATCTAATCCTGTTCGCTCCCCACGCTTTCGTCCATCAGTGTCAGTATATTATTAGTAATCTGCCTTCGCAATTGGTATTCTATGTAATATCTATGCATTTCACCGCTACACTACATATTCTAACTACTTCATACTAACTCAAGACAACCAGTATCAAAGGCAATTCTACAG
+
GGGGGF9FAF@FCFFGGGGGGGGGGD@DFGGGGGGGGGGFGGGGGGEF@FGGGGGFGGGGG>FC:BFGDEGDEGGGDEFGF9ECFG7F<FGEC:@7FFFGFGEF@FFE:AFGGGCFFGGCFGFEFGEGGFGDC>@C+DAEFG6CCCGCC9DCCCD;FGGCEGGCFFEFF99,>CCCG7D>*;DC7=,2>FGFGFF4@FCFADFF?86BFGFCF8=BGB9E@CEFFC<7<FF68+773>??<EC<399;CF36)3(9?B3:<AB2<>>947<(3?*.6)-6)
@M02352:288:000000000-CKWC8:1:1101:20889:14376 2:N:0:ATGCGCAG+GTAAGGAG
CATTCTTGCGAACGTACTCCCCAGGTGGGATACTTATCACTTTCGCTTAGCCACACAGTATTGCTACCGTACAGCTAGTATCCATCGTTTACGGCGTGGACTACCAGGGTATCTAATCCTGTTCGCTCCCCACGCTTTCGTCCATCAGCGTCAATGTATTGTTAGTACTCTGCCTTCGCAATTGGTATTCTAAGTAATATCTATGCATTTCACCGCTACACTACTTATTCTAAATACTTCACAATAATTCAAGACAACCAGTATAAATGGCAATTCTACAG
+
GCGGGGGGGGGGCCEFGGGFGGGGGGGGGGFGGGGGGGGGGGGGGGGGGGGGGGGGGGGGGGFGGGGGGGGGGGGGGGGGGGGGGGGGGGGGGGGGGGGGFGGGGGGGGGGGGGG9FFGAFGGGGDEECFGGGGGGGGGGGGGGFGG6DEGGGGGAFGGGGGGGGGFGGGGGGGGGGG>BFGGGGGGGGGGGGFFFF6B=9EFC?ACFGGFGGFFDGE@E;FFFFGEF?=FFF+9)7?CEFFC@<43CEEEF?AFFFFDF?<A>))6>240(4:94=<)<)
@M02352:288:000000000-CKWC8:1:1101:8752:14416 2:N:0:ATGCGCAG+GTAAGGAG
CATTCTTGCGAACGTACTCCCCAGGTGGGTCACTTATCACTTTCGCTTAACCACTCAAACCTAAGTTCGAACAGCTAGTGACCATCGTTTACGGCGTGGACTACCGGGGTATCTAATCCCGTTCGCTCCCCACGCTTTCGTCCATCAGTGTCAATACATTGTTAGTGATCTGCCTTCGCAATTGGTATTCTATGTAATATCTATGCATTTCACCGCTACACTACATATTCTAACCACTTCACAATGATTCAACATAACCAGTAGCAAAGGCAATTTTACGG
+
G9<BFGGGGDGGGGGFGGFGGGGGFCFC:@EFGGGEGGGEGGFFGGGGGFGFGDEGGGGGGFGGFEDAE?E<BCEGF?FGGAFFF@@FCFCCFCFGFGDGG@F8A@@FGGEGCG9EFF@FEDF8:C=DCGG8F@CCEFA:@8CEEFFGF;;EG,57<9DGGGGGGGGCGFGFC6D7C9>?>DG,7DCFE@CGCEFEEF6@==87*8BDC?1=FBDEG:>EFFEFCC?G?:7A@6;<18>EE))7@<EABD)-),,7)(030>))).:?:(4:((*6BD<0(
@M02352:288:000000000-CKWC8:1:1101:5220:14420 2:N:0:ATGCGCAG+GTAAGGAG
CAGTCTTGCGACCGTACTCCCCAGGTGGGATACTTATCACTTTCGCTTAGTCACTGAACCGAAGTCCAACAACTAGTATCCATCGTTTACGGCGTGGACTACCAGGGTATCTAATCCTGTTCGCTCCCCACGCTTTCGTCCATGAGCGTCAGTATATACGTAGTAGACTGCCTTCGCAATCGGTATTCTAAGTAATATCTATGCATTTCACCGCTACACTACTTATTCTATCTACTTCCGTATAACTCAAGTCAACCAGTATCAAAGGCAGTTCCACATTT
+
GGGGGGGGGGGGGDGGGGGG@FFGGGFFGGGGGGGGGGGGGGGGGGGGGGGGGFGGGGGGGDGGGGDFFGGGGGE9FGGGGGGGGGGGGG7:CCGG7@FGGGGGFEFGFGGGGFGGFD9FEA7C6BFGGGGFBFCEFGGGGGG8FGGGGCG>CAFEGFGDGG>BDF;;F:DFFGF7;CCEFG*=>FF@FCC+19=CCFFGFFFGFFFGGEFG*=;:E=@9(/.+++6:);ACFFEC3?4@E<@3<<9A<.)6::<F<BF4).6)-64(41::4)/.*8).6
@M02352:288:000000000-CKWC8:1:1101:3888:14453 2:N:0:ATGCGCAG+GTAAGGAG
CATTCTTGCGAACGTACTCCCCAGGCGGAATGCTTAATCCGTTAGGTGTGTCACCGAATAGCATGCTACCCGACGACTGGCATTCATCGTTTACGGTGTGGACTACCAGGGTATCTAATCCTGTTTGCTCCCCACACTTTCGCACCTCAGCGTCAGTATCGAGCCAGTGAGCCGCCTTCGCCACTGGTGTTCCTCCAAATATCTACGAATTTCACCCCTACACTTGGAATTCCACTCACCTCTCTCGAACTCTAGACTGATACTTTTGGAGGCAGTTCCAG
+
D@FAEDGC6F:FEGGFFGGGGE,,,CC:FCFD9FF,CEFFEGGGGG@FEECFCC@CFEE,CFFFDCF,CCEFEGGEEGGGGFFCFG<FGDBF=FE@4DCCEGGGGFGFCCEFGGFFDE<BFGGGFFGDGGFGG?:+>=DFDGGEG88C9>FG87CECGGGGCFCEF@FGF9,:*;;CDFFAGE58C,50=EGGFCDFFAFFFFFFFF3*C>FGAC=*:303A1*:75C2=??FBA48(.83?BF2<?0132994A@><:2AA)..:466?:<61),9<)4-
@M02352:288:000000000-CKWC8:1:1101:2315:14524 2:N:0:ATGCGCAG+GTAAGGAG
CTTCATTGCGCACGTACTCCCCCGGTGCGATACTTATCACTTTCGCTTAGTCACCGAGCCGACACCCAACAACTAGTATCCATCGTTTTTGGCGTGGACTACCAGGCTGTCTAATCCTGTTCGCTCCCCACCCCTTCGCCCATTAGCGTCAATTGTTAGTTTGTATATTTCCTTCGCCTTCGGTATTCTATGGAATCCCTAAGCCTCTCCCCGCTACACTTCATATACTAACCACTTCAAAGTAATTGCTATTCAACAGTACCAATCGCCATTTTACCTTT
+
6,,C,6C,,@+67@FF@FGGG@+6+8@++,,8@FF@AF,CF,,C@EC<,,<66C,,+@:F>F+@B?+4=CCCEF,,C@55,,5C+9,9++8:,44+++4,,4,:,++:,85E,,,,8;DFE;@7+,+@8BE+++8:@:34+45@;9@DGGGGAEE,:E,56,5>,,,,,,222,=****:*C5CG:,>5=,+**/.;))**9)2(8477*):58.=CFB2)15627)2.9/6)*-(-424).652)))--)-)))0.3)64)6>.)((,(-1:)0)/-)).
@M02352:288:000000000-CKWC8:1:1101:17444:14526 2:N:0:ATGCGCAG+GTAAGGAG
TAATCTTGCGACCGTACTCCCCAGGCGGTCTACTTAGTGCGTTAGCTGCGCCACTAAAGTCTCAAGGACCCCAACGGCTAGTAGACATCGTTTACGGCGTGGACTACCAGGGTATCTAATCCTGTTTGCTACCCACGCTTTCGCACCTCAGTGTCAGTATTGGTCCAGTGAGTCGCCTTCGCCACTGATGTTCCTTCCCATCTCTACGCATTTCACCGCTACACAGGAAATTCAACTCACCTCTACCATACTCTAGTTCGCCAGTTTTGAATGCAGTTCCA
+
GFCFFFGCCEEGB:CFGGGG?FGFGGGGECEGGGGGGGFGEGGEGDDE,CFGGGGGGGCFGGFFGGCGGGGGGGGCFEEEGGGCCGGAFGGFGGGGGGDGGGGFGGGGGFEDG<FFGGG9DGF9FGG8FFCFEGDC8+@ECFGGGGGGF?FGFFFGFGFGFCDFFGGDG?F,?,*;;5DFFCEGGF?,>CGGF);CEF4::>8;CFCCG5)9@7?AC5((.72?7C:4369@F*)6)578876))6))-)2<BB9*64@?6?<F4::<4:<B<>*)9<2A)
@M02352:288:000000000-CKWC8:1:1101:24089:14528 2:N:0:ATGCGCAG+GTAAGGAG
CACCCTTGCGGTCGTACTCCCCAGGCGGAGAACTTAACGCGTTAGCTTCGCTACCAATGCGTCTATAGCACTGACAGCCAGTCCTCATCTTCTATGGCGTGGACTACCAGGGTATCTACTCCTGTTCGCTCCCCATGCTTTCGTACCTCATCAGCAGTGTACTACCAGTTCGTCTCCTTCGCCACTGTTTCTCCTCAAACCCTCTCAGCACTCCACTGCTACGCCTTGACTTCCACTACCCCCTCCCCCACCGTCATACGACTCTTTCGTATGCACTTCC
+
FF,;6DFFD:C@CEFGFDFGFGGGGCCFGC+CFFCCF,::@F@:BFGGCFFCCEGA<<C<B=@BC5:C<<<C45B<EF=EABD8FF<FD,,,C,,CDCFBF>FF=FF,,5+?<=,3CE9F=BC=B9,@>8DFG7,,8,,6,3:43D+2E,,@,,45D36@F,,,3@@F,,>C*4*0;;CFF4ED>66,<,,4:;A582**/9/:(2*+*4)0*0)2+)/))2/)9<(*7)++;A3474(4((-31,(-(,,((,(0,4*((((())--(,4(2)*)98<7
@M02352:288:000000000-CKWC8:1:1101:28506:14574 2:N:0:ATGCGCAG+GTAAGGAG
CATTCTTGCGAACGTACTCCCCAGGTGGGTCACTTATCACTTTCGCTTAGTCACTAAGATCGAAATCCAAACAACTAGTATCCATCGTTTACGTCGTAGAATACCAGGGTATCTAATCCTGTTCGCTACCTACGCTTTTGTCCATTAGCGTCAATATATTGTTAGTGATCTGCCTTCGCAATCGGTATTCTATGTAATCTCTAAGCATTTCCCCGCTCCACCACATATTCTAACCACTTCCCAATAATTCAAGACTACCAGTATCCAAGCCAATTTTATGG
+
GGF9CFFGFFFEEGD<CFF<FFFEF;@D7C<FGGGFFC9FGGGGGGGG7F6CECF,C@6,,:CF7AFEFGFD<EE6,66@?<?EDGD<FGFG:,ACF@FC,<BEFG@EGGGCFBGFFG,,4CF9B:68BFBF@CE:CC,36@=D3,63@>=CCEDDDFDCEFDFGE9,,@D;9EFGG6+:96DCC7;DG7,+?A;E7@9+:CC:84;:CF++*;5?8)-55)(2964CC+68@6(72()7),.(/)7)9)9)93=83().)))./)62<((.(.*61)--,
@M02352:288:000000000-CKWC8:1:1101:13112:14593 2:N:0:ATGCGCAG+GTAAGGAG
CATTCTTGCGAACGTACTCCCCAGGTGGGTTACTTATCACTTTCGCTTCGCCACTCAAACCGGAGTTCGAACAGCTAGTGACCATCGTTTACGGCGTGGACTACCGGGGTATCTAATCACGTTCGCTCCCCACGCTTTCGTCCCTCAGTGTCAATACATTGTTAGTGATCTGCCTTCGCAATTGGTATTCTATGTAATATCTATGCATTTCACCGCTACTCTACATATTCTAACCATTTCACAATGATTCAAGATAACCAGTACAAAAGGCAATATTACGG
+
GGDFFGGGFGGGGCFGGGDGGGGGGGD<FEGGGGGGCEEAFGGDFDGF,@FGGG8EFGGGFGG76@DFCFFGEGGE9EF<C<<<EGGG?FG9:FC=F77+=EFGFC:@F=C<?AA;D>9D+AFDF@:DGEEGGC+<8DA6::8*3DDGGF,EB,=,<DF@>FF9;;9>;@;,?C4:A<*5)*402=C?CFF@+*=*1:+;@FFGC867CC6++;;8*5:))+9A+21C.@A7+98?))-<4A23-)69)6)))))1<<?8(.9))),(.((((.*.*)660
@M02352:288:000000000-CKWC8:1:1101:21336:14604 2:N:0:ATGCGCAG+GTAAGGAG
CATTCTTGCGGACGTACTCCCCAGGTGGGTCCCTTATCACTTTCGCTTCGCCACTCAACCCTAAGTTCGAACAGCTAGTGACCATCGTTTACGGCCTGCACTACCAGGGTATCTAATCCTTTTCGCTCCCCACGCTTTCGTCCATCCGTGTCAGTATCTTATTAGTCATCTGCCTTCGCAATTTGTCTTCTATGTAATTTCTATGCATTTCACCGCTACACTACCTATTCTAACCCCTTCATCATCACTCAAGACAACCACTCTCCAAGGCAATTTTACC
+
GGA<EFFGGG++78BFGFGGGGFGG8,C876,CFEFD<,C@FF<CFGC,@CGGGCE88,E,,:,,A<F,:6C+CCCE9:CE<?AB==,AD+9++8++9,,:,:AF<,+8A,A?AF,,,74,4,76:C8+@8,@+@+6=E>E+@+,C,0@BF6;9F7@,@=,@;9EF,@DAF;FFGGG7*30;,,25,25,5+=*=4:9+59CAG<8C@:1B+1/()4)(*(1(/**.+96;7+;,(((,:))))/).7>@35))6;((7((.(62(60),(,4.*)*).4
@M02352:288:000000000-CKWC8:1:1101:23237:14686 2:N:0:ATGCGCAG+GTAAGGAG
CATTCTTGCGAACGTACTCCCCAGGTGGGTCACTTATCACTTTCGCTTAGCCACTCAGACCGAAGTCCGAACAGCTAGTTACCATCGTTTACGGCGTGGACTACCAGGGTAGCTAACCCATTTCGCTCCCCACGCTTTCGTCCATCAGTGTCAGTATATTATTAGTAATCTGCCTTCGCAATTGGTATTCTATGTAATATCTATGCATTTCACCGCTACACTCCATATTCTAACCACTTCACAATAATTCACGCTAACCAGTTTCAAAGAAAAGTCTACAA
+
GGAE9FFGG78@FCFFGGGGGGGGFEFD87CEFFFGGG<FGGGGDGG7:FDGGG,FGGGDC7+@:FGA?@FF@FG,C,C,CCFGGG=?F<?FC+@6FF@CB@F,AF8:+:4+?CE4,,,+,3:@=+>,68+,8+@>+=A3@3@+@,,9E;5@;EGC7@FFEC;@FCCC9;B,>EFGF*3:*;,=0=2:E9E=F4=>*=8+1BFFF8FD7<>14/2.8;1)(+()*:<798@A7A=@?(7<)/9)7).:65<)((,.4:F<:<42<F9>)(((.,/6962A)
@M02352:288:000000000-CKWC8:1:1101:2996:14697 2:N:0:ATGCGCAG+GTAAGGAG
CAACCTTGCGGTCGTACTCCCCAGGTGGCTAACTTAACGCTTTCGCTTGGATGCTCAAACTTACGTCCAAACATCGAGTTAGCATCGTTTAGGGCGTGGACTACCAGGGTATCTAATCCTGTTCGCTCCCCACGCTTTCGTGCCTCAGCGTCAATCAAGGCCCAGATAGCTGCCTTCGCAATTGGTGTTCTATGACATATCTATGCATTTCACCGCTACATGTCACATTCCGCTATCCTCAACCCAATTCAAGATCCTCAGTATCCAATGCAATTCTCTGG
+
GDEGGGGFCGGFCFFGGGGGGGGGDE6,EF6CEEEFFGDGGGGFF,:BDCGGDGF<FCCFFFFFFF8C7FAFFFGDFGGGGGGGGGCGEFC<D,BFGCF7,CF,A<8F7FFGGGE9FGFF,C<BFE@FGCE=CEG+>?CEG8CFGGFCF6EGGGFAD9D8@FE*@>CCFFG9,@FFF*;@EGGC7CF@ECD+=?F;@FACFFFG?FA7@?82:*/>E>>37+97:+)378+8.0(3=1.)7.(,320:>52)))4944?<049<B)))).(--:0.1.6),
@M02352:288:000000000-CKWC8:1:1101:3003:14714 2:N:0:ATGCGCAG+GTAAGGAG
CAACCTTGCGGTCGTACTCCCCCCGTGGCTAACTTAACGCTTTCGCTTGGATGCTCAAACTTACGTCCAAACATCGATTTAGCATCGTTTAGGGCGTGGACTACCAGGGTATCTAATCCTGTTCGCTCCCCACGCTTTCGTGCCTCAGTGTCAATCAATGCCCAGATAGCTGCTTTCGCAATTGGTGTTCTATGACATATCTATGCCTTTCACCGCCACATGTCCCATTTCGCCATCCTCAACCCAATTCAAGTTCCTCAGTCTCCAAGGCAATCCTATGG
+
,,CEF,C,,@+C+6@CFFGGG:+++8,8CFC,CFF99F@7CFGGGG,B,,96C6E<EFDGGGFGCF,BFFCF<<E7F,CFFDFFFG++A4F<5:B@6=@BC<AA,8A7+BFEGFFEEFGGB7CC+6@FEGGCECGF78ECF8>FFFF6,@EGAEGGG@,@,,:D,,,,,37,4,+5;9CA**5A7<:@:<E7C4643B++1++2*8A::?A77=?)*24@)0.3:0)+)+;)))/(.,)-627,:?01A24<9)6*4:*)()).))),),((.8)3*)--)
@M02352:288:000000000-CKWC8:1:1101:13733:14726 2:N:0:ATGCGCAG+GTAAGGAG
CATTCTTGCGAACGTACTCCCCAGGTGGGTCACTTATCACTTTCGCTTAGCCACTCAAACCGAAGTCCGAACAGCTAGTGACCATCGTTTACGGCGTGGACTACCAGGGTATCTAATCCTGTTCGCTCCCCACGCTTTCGTCCATCAGTGTCAGTATATTATTAGTAATCTGCCTTCGCAATTGGTATTCTATGTAATATCTATGCATTTCACCGCTACACTACATATTCTAACTACTTCATAATAACTCAAGATAACCAGTATCAAAGGCAATTCTACAG
+
GFGGGGGGFGGGECFFGGFFFGGGCEFFGGGFGGGGGDFGGGGGGCFG@FGGGGGGGG9FFEGCCBFFGGGGGGGGGGGGGGFGGGGGGGGGGGGGGGGGFGGGGGGGGGGGGGGGGGGGGGGGGGGGGGGFFGGGDDGGE6CEGGFGGGFFGGGFGGGGDCGGGGGGGGGGGCFGGGDEFGGGFCEGGGGGG<BEFF>8FGFGFFFGGGFGGA(8EFF<;6@FFGEGFFFFFBCEFFFECCEFFFFFFEF@FA@FAFFD69>)).49<?(1:B749:)4.
@M02352:288:000000000-CKWC8:1:1101:29384:14849 2:N:0:ATGCGCAG+GTAAGGAG
CATTCTTGCGAACGTACTCCCCAGGTGGGTCACTTATCACTTTCGCTTAGCCACTTAAACCGCAGTTCGAACAGCTAGTGATCATCGTTTACGGCGTGGACTACCAGGGTATCTAATCCTGTTCGCTCCTCACGCTTCTGTCCATCAGTGTCAGTATATAATTAGTGATCTTCCTTCGCAATTGGTATTCTATGTAATATCTACGAATTTTACCCCCACACTACATATTCTAACCACTTCATAATCACGCAAGACAACAAGTCTCAAAGCCAATTTTCCC
+
6CF9FGFCDFCGE7CCFCFGGGGEGFCCFGC8FFGGG@96C<FC@FGG>@F<<8C,9CE<,6+6+,C,C8FGGFF<:CECA,<55BADB,,<,B+7F+>:FFG@<,<4+::F,:,44,CAFGG@F+4,>,6,D=A+@+33EE8,,C8=@,@DDAD=,,,,3,,>,F3EF9D,,5CCF75B*3@9C<,3:AC9B@:A6=+24=>+/*/@*=++**(:*://:A=)*4.35AA7:8:@?@)7..)93.9(((,(.((6,,).16)))6<26(,,3(/-8))5
@M02352:288:000000000-CKWC8:1:1101:14511:14875 2:N:0:ATGCGCAG+GTAAGGAG
AATCTTGCGACCGTACTCCCCAGGCGGAATGCTTAATCCGTTAGGTGTGTCACCGAATAGTATACTACCCGACGACTGGCATTCATCGTTTACGGTGTGGACTACCAGGGTATCTAATCCTGTTTGCTCCCCACACTTTCGCACCTCAGCGTCAGTATCGAGCCAGTGAGCCGCCTTCGCCACTGGTGTTCCTCCGAATATCCACGAATTTCCCCTCCACACTCGGAACTCCACTCACCTCTCTACAACTCACGACTAGCATTACCTAAGCCAGTTCCAG
+
,@<,CFFEC7B@@BFGGGGFEFCGG7@++FFC9F9FFDGGGGGGGAGGCC,EFFFDG7FF<CE9EEE9CC:CF4:CECEE,9?FAEFFFFGFFGDFFFEFEGGFG@,:BBFGF,,6=D,C>FE<?BD9EFE+3CCE,=99AE6C7,;9:87>@8@D9=9:<BEG:,69FG,D*;C*:D8):EG4<,>==CF+1;5(:)8.+:+)05));.3+14A*:(48)-)2/:C<5)096().(.84?<2))))),:43((.((0(.4))5-)).)(((().854:)
@M02352:288:000000000-CKWC8:1:1101:15871:14876 2:N:0:ATGCGCCG+GTAAGGAG
CATTCTTGCGAACGTACTCCCCAGGTGGTTTACTTATCGCTTTCGCTTAGCCACTCAAACCTAAGTGCGGAATACTAGTTAACATTCTTTAAGGCGTGGACTAACAGGGTAATTTAATCCTTTTGCCCCCCACGCTTTTCGCCACCCGTTTCAAAACATGGTTAGTGATCCTCCTTCCCAATTCGTTTTCTTTGTAATAACTATGCATTTTACCCCTTCACTACATATTCTCACATCTCCATAATGATTCAAGATAAACAGTTTTAAAGGCAATTTTACCA
+
GFGGGGGGGGGGGGGGGGGGGGGGDE<D,@FFGGGGGG8,CFFG:CFG:F6FFGFGG,,,:EFGG,,C++@+6,:,,,C,C,5<,,,,CF,,CF<+46C+4,,:E8,EF=9,,,,C,,C,,99,,,,,6CG+++33@DC,++6++,6+6,3,,7,,4:,,,,,,33,7E9,,6@9?+***30@,*4,4A,,+5*+22:++*++40;C+=E+=FF(04)0>EC49D7)+9+1++;)).))).9?4.9)11/)11))1;E=),<)))),-)),(4:BA6.4A)
@M02352:288:000000000-CKWC8:1:1101:6969:14921 2:N:0:ATGCGCAG+GTAAGGAG
CATTCTTGCGAACGTACTCCCCAGGTGGGTCACTTATCACTTTCGCTTAGCCACTCAAACCGAAGTCCGAACAGCTAGTGACCATCGTTTACGGCGTGGACTACCAGGGTATCTAATCCTGTTCGCTCCCCACGCTTTCGTCCATCAGTGTCAGTATATTATTAGTAATCTGCCTTCGCAATTGGTATTCTATGTAATATCTATGCATTTCACCGCTACACTACATATTCTAACTACTTCATAATAACTCAAGACAACCAGTATCAAAGGCAATTCTACAA
+
GGGGGGGGGGGGEGFGGGGGGGGGGGGGGGGGGGGFGGGGGGGGDGGGGGGGGGGGGGFFFGGGGGGGGGGGGGGGGGGFGGFFFGEGGGGGGGGEGGGGGGGGGGGGGGGGGGGGGGGGGGGGGGGGGGGGGGGGGGG6EE6:DFFGGFF,;EGFGGGGGGGGFGFGGGGFGGGGGFDDFGGCDFGGGFF@FEFFEFAFFFFF*88FGGF78A>FE:;@;6(8*17CC6AAF8CE;EF9?CFCEFE36);;@)3)4?B6:<A9AAB2:,22<BF:?AA<)
@M02352:288:000000000-CKWC8:1:1101:12631:14945 2:N:0:ATGCGCAG+GTAAGGAG
TAATCTTGCGACCGTACTCCCCAGGCGGAATGCTTAATCCGTTAGGTGTGTCACCGAACAGTATACTGCCCGACGACTGGCATTCATCGTTTACGGTGTGGACTACCAGGGTATCTAATCCTGTTTGCTCCCCACACTTTCGTACCTCAGCGTCAGTATCGAGCCAGTGATCCGCCTTCGCCACTGGTGTTCCTCCGACTACCTACGAATTTCACCTCTACACTCGGAATTCCTCTCACATCCCCTCAACCCAAAACCAGCAGTATTATGGGCAGTTCCAG
+
CFGGGGGGGCE::C@F:FFFFG?BFGGGGGGGGGGGGGGGGGGGGGGGGGGGGGG7C:F:FGFGGGGGGDFEGGFEEGGFEFGGGGFGGFGGGGGGGGGEGGGFGG=<<FGGFGGGG9FGFFA?FF8>DBC:C>FGEFGEF>;6?EAC9BCGCCEEDCF9B*3BCC<EGF,;EFGG4D>588ECF?=F6EE+=8=;2A)/8*2*)/)94A)3C7);9A@))92/2/4)1>)/9*6:()-)))(,((((.4(3(4()((..(4().66))..2::34=<).-
@M02352:288:000000000-CKWC8:1:1101:4393:14946 2:N:0:ATGCGCAG+GTAAGGAG
CATTCTTGCGAACGTACTCCCCAGGTGGGTCACTTATCACTTTCGCTTAGCCACTCAGATAAATCCGAACAGCTAGTGACCATCGTTTACGGCGTGGACTACCAGGGTATCTAATCCTGTTCGCTCCCCACGCTTTCGTCCATCAGTGTCAATATATTGTTAGTAATCTGCCTTCGCAATTGGTATTCTATGTAATATCTATGCATTTCACCGCTACACTACATATTCTAACTACTTCACAATAATTCAAGATAACCAGTATCAAAGGCAATTTTACGGTT
+
GFGFGGGGGGCCGGGGGGGGGGGGFFFFFGGGGGGGGFFGGGGGGGGGGGGGGGFGGFGGGGGGGGGEGGGFDFCGGGDGCEDFFGGGGGECCGBFEGFGGG@FFGGGGGFGGFGFCE<FEFEDGGGGGGEFFFCDFCGEEGGGGGGGGGFGGGFGGGGGGFAF,=FFFAECFAFGGDD>ACDFGGGCGGGFG<9<AFFGFGF+>F9F@<F7CEBFDAB=6AEFCG37CFFBCF@CE9)7)734AEEFFC);@3CF@8AE>7<)?A<007?:<AF24:07:
@M02352:288:000000000-CKWC8:1:1101:14181:15096 2:N:0:ATGCGCAG+GTAAGGAG
CATTCTTGCGACCGTACTCCCCAGGCGGAATGCTTAATCCGTTAGGTGTGTCACCGAACAGTATACTGCCCGACGACTGGCATTCATCGTTTACGGTGTGGACTACCAGGGTATCTAATCCTGTTTGCTCCCCACACTTTCGTACCTCAGCGTCAGTATCGAGCCAGTGAGCCGCCTTCGCCACTGGTGTTCCTCCAAATATCTACGAATTTCACCTCTACACTTGGAATTCCACTCACCTCTCTCGAACTCTAGACTGATAGTTTTGGAGGCAGTTCCCG
+
GF9BFFGGGGGCGGGFGGGGGGGGGFEG@FF@CFGGG9CFGGGGGFG99,:CFGE@7CF7C?E<FGGGDEA,CG:+@CCFGEA?FGGGGGGGGGGGAFGGCGGGGGGGGGGGGGGGGGGDFGGGGGGGGGGGGGG@CGGGGGGFGGGFGGGGGGGGGAFG8:*>C:C>9F9?8CGGDDD4;<*:?<EC*=AFG?F8@A6CFDFGFF3<FGFGG6?F0;3A36:6:*)94B6BF/)),.467?<?22(.(,2)).)062).)6<))--(((.4::3<42))(
@M02352:288:000000000-CKWC8:1:1101:16476:15138 2:N:0:ATGCGCAG+GTAAGGAG
CAATCTTGCGATCGTACTCCCCAGGTGGGACACTTATCACTTTCGCTTAGTCACTGAGATAAATCCCAACAACTAGTGTCCATCGTTTACGGCGTGGACTACCAGGGTATCTAATCCTGTTCGCTCCCCACGCTTTCGTCCATGAGCGTCAGTACATACGTAGTAGACTGCCTTCGCAATCGGTATTCTGTGTAATATCTATGCATTTCACCGCTACACTACACATTCTATCTACTTCCATATGACTCAAGTCAACCAGTATCAAAGGCAGTTCCTAAGTT
+
GFFDGGGGGGGGFEFEGGGGGGGGGGGFGGGGGGGGGGGFFGGFGGGGGGGGGGGGGGGGG@FGGGGGGGGGGGGEGFGGGGGGGGFCFFFDGGGG7FGGGGDG8=BDG@GGGGGGFGFGGGDGGGGG6CC7C=F:DEFEE>DDF@DCEGGGEGGFFGGFGG?EGGEFG@FFCGCGC*7@FCEC4EFGGFGGGF98<9BFAE687@8C7CAGGE9DGFDE;F)5CGCCC6AFFFCFEE@EC96.)9?<@3;<E3?4=@5-6.)))-).(,4?.)0)/)(66
@M02352:288:000000000-CKWC8:1:1101:27670:15138 2:N:0:ATGCGCAG+GTAAGGAG
CAACCTTGCGATCGTACTCCCCAGGTGGATTACTTATCACTTTCGCTTAGTCACTGACTGTATATCGCCAATAACGAGTAATCATCGTTTACGGCGTGGATTACCAGGGTATCTACTCCTGTTCGCTACCCACGCTTTCGTCCATCAGCGTCAATTCAAACCTAGTAGGCTGCCTTCGCTATCGGTGTTCTGTGTAATATCTATGCATTTCACCGCTACACGACACCTTCCGCCTACTCCGACTTAATTCAAGACTAACCGTAACAATGGCCGGTTCCAAA
+
FEFGCFGGFCCE9+CEFDFG<FFGFECGGGG9EFGGFFFGFFGFGCGC@FEEGFGGCFGGC@9CD9@,8@BE@EEF,78EFFGCFG8,AFGGD7FEGGGC,CE9A?B:BFFFGFG,,@AAC?AFFCDE>E8=:CFEGDGG,A@>DDDD,BEGG6,=@EFEGGGGFFA;9>,,BFFFG>DFEGGE49=E:7=FC7EE79@8+1=CCFCGGGFGFF(?5>6E8).:C5(7/;;)0),;,.4(499904<<2<)--.462)/(,(.(---))(((,(0,.8<<)
@M02352:288:000000000-CKWC8:1:1101:8585:15188 2:N:0:ATGCGCAG+GTAAGGAG
CATTCTTGCGAACGTACTCCCCAGGTGGGTCACTTATCACTTTCGCTTAGCCACTCAAACCGAAATTCGAACAGCTAGTGACCATCGTTTACGGCGTGGACTACCAGGGTATCTAATCCTGTTCGCTCCCCACGCTTTCGTCCATCAGTGTCATTATATTATTAGTATTCTGCCTTCGCATTTGGTATTCTATGTAATATCTATGAATTTCACCGCTACACTCCATATTCTAACTACTTCATACTAACTCAATATAACCAGTATCAAAGCCAATTCTACAT
+
GGGGFFGCFGGGGDFFGDGGGGDCFFF,FFGGGGGGGGGGGGGG7FFGCFGGGGGGGDFGGGGGGGGGGGFGGGGGFFGCCFGGC@:DFFGGG7:FBF@@A<EFCFDF:FFGGGG9EGGFFGGFEGGGEE+=>:B+>=7>,6@+6=,6=,@,>,73<,@CBFE>,@C,>,>@E?DC><;>*3,,+4,>;,2+=*1**49=A9+=*+4=FEFFGF98:;(75=(.*1);)+1@++/7)9)).)9))/).7;A@)./7.);4;;CE2))-6(,3(2*692)).
@M02352:288:000000000-CKWC8:1:1101:18406:15195 2:N:0:ATGCGCAG+GTAAGGAG
AATCTTGCGACCGTACTCCCCACGCGGAATGCTTAATCCGTTAGGTGTGACACCTAAGGGCAACCCCCCCGACGTCTGGCATTCCTCGTTTACGGTGAGGACTACCAGGGTATCTAATCCTGTTCGATACCCACACTTTCGCACATGAGCGTCAGTTACTGACCCGGTAGTCTCCTTCGCCCCTGCTGTTCCTCCAGCTATCTACGCATTTCACCGCTACACCTGGAATTCCCACCCCCTCTCCAAAACTCTATCCTGCCAGTTCTCAATGCAATTCCC
+
6EC@@@CFG7@7FFG:FGGGCC++8@+8@CFAFE,,696@FCFGDFGE:CFAC,,CE,,EF,D,,BFEFEGCF++4BEFE8BBE,<CFC<B+,8+3A+,A8>,3,:>,B73DF9;,,7==;E=EFC,,,@:FEB+@6<FEE>:C79>,D97*=8>D67,2CC66,1:*1=??9:*:>CA37*=2:*+>A++3<+61))00+)06@>)5*7CGF>F*71194(<5<(*(9?FF@>((,-37(4,.).)(.),6).*,5942)5).56))).68)*-*5),
@M02352:288:000000000-CKWC8:1:1101:14118:15215 2:N:0:ATGCGCAG+GTAAGGAG
CACACTTGCGTGCGTACTCCCCAGGCGGAATGCTTAATCCGTTAGGTGTGACACCGAAGGGCAAGCCCCCCGACGTCTGGCATTCATCGTTTACGGTGTGGACTACCAGGGTATCTAATCCTGTTTGCTCCCCACACTTTCGTACCTCAGCGTCAGTATCGAGCCAGTGAGCCGCCTTCGCCACTGGTGTTCCTCAGAATATCTACGAATTTCACCTCTACACTCGGAATTCCACTCACCTCTCTCGAACTCAAGACTAGCAGTATCAACGGCAGTTCCAG
+
GFGGFGFFG:F7C@FFG8FEGGGGGGEGGGGGGGGGGGGGGGGGGGGGGGGGGGGGGGGGGGGGGGFGGGGGEDFGGGGGGGDGGGGGGGGGGGDE@FFGGGGGGGFGGGGGGGFCEGGCAFFFFGGGEGGGGGGFEFGGGGFGGGCFGFGEGEGEFFD9EGGGGGF?FDCEGGGCGCFFFDGGFCCEFGE7DC=)46:DFGFG?AFG5=>GGB<F@>7AFFF=CF(9:>FFF44)((5:DB5:?B6316:ABF?FBAB(2<744---6(3((4),*6>A.
@M02352:288:000000000-CKWC8:1:1101:26076:15233 2:N:0:ATGCGCAG+GTAAGGAG
CAGTCTTGCGACCGTACTCCCCAGGTGGGATACTTATCACTTTCGCTTAGGCACTGAGTCGAAACCCAACAACTAGTATCCATCGTTTACGGCGTGGACTACCAGGGCATCTAATCCTGTTCCCTCCCCCAACCCTCGTCCACGAGCGTCAGCATATACGTAGTAGTCTTCTTTCGCATTCGCTACTCCATGTAACATTTAGGCATTTACCTGCCACACTCCTTCTTCTATCTACTTCCCTCTAATTCAAGTCAAACATTATCAATGGCATTTCCATTCTT
+
E<F;FFGGGDEGG+BFFFFFGG,F8;<<@6FFEFG<<F6CGGGGGGG@EF,8EEEEFFEF+,,,+,8B=C7=FFCFE9,B?,9?FDFGGFC:>+++++:<=<<?,++++88<<?=EAB9?EE,7<,>@++++8++>88++@+,3+3@0;CG5,59,,,@D,,,B,,,,67?,,,:*;**9++*/27C,,,,+=*1**++1;+)*)0;2++;:>)(0A)/,,).++2)+97A6++99)6)(.(.)).6-64))--)/.(*.-6-6)))((4).))@)*.)))
@M02352:288:000000000-CKWC8:1:1101:25291:15257 2:N:0:ATGCGCAG+GTAAGCAG
CATTCTTGCGAACGTACTCCCCAGGTGGGTCACTTATCACTTTCGCTTAGCCACTCAAACCGAAGTTCGAACAGCTAGTGACCATCGTTTATGGCGTGGACTACCAGGGTATCTAATCCTGTTCGCTCCCCACGCTTTCGTCCATCAGTGTCAGTATATTATTAGTAATCTTCCTTCGCAATTGGTATTCTATGTAATATCTATGCATTTCACCCCTACCCTACATTTTCTAACTACTTCCTAATAACTCAAGACAACCAGACTCAAAGGCAATCCTACAT
+
GGGGEFFCGGG@FCDFG8FGGGFED<;DBC<8CEEAE<FFGGF9@FEGDGGFGGGGGGGFG+C+@ACF7EFF@CFAFFFGGGGGCEEFF<B,5,E+BC+BEFFFF<98BBFGGFGGA,5=EF<FEGGGGGCGGGCFE?DEDE>+>=E+EAFFEFG,,,EFC;D9>FAEA9E,@9C+<;9*<?AEF:,:D7>:BAC9799CFFF9A4BFG7+5=*(//:(((/-);+*=7+B+;/.7=EC7)))/96?@FE3=)/568=>(((/)3)4)).(81:).*))()
@M02352:288:000000000-CKWC8:1:1101:10307:15290 2:N:0:ATGCGCAG+GTAAGGAG
CAGTCTTGCGACCGTACTCCCCAGGTGGGATACTTATCACTTTCGCTTAGTCACTGAGTCGAAACCCAACAACTAGTATCCATCGTTTACGGCGTGGACTACCAGGGTATCTAATCCTGTTCGCTCCCCACGCTTTCGTCCATGAGCGTCAGTATATACGTAGTAGACTGCCTTCGCAATCGGTATTCTAAGTAATATCTATGCATTTCACCGCTACACTACTTATTCTATCTACTTCCGTATAACTCAAGTCAACCAGTATCAAAGGCATTTCCATCGTT
+
GGGGGGGFFFGGGGGGGFGFGGGGFGGFGGGGGGFGGGGGGGGGGGGGGFGGGGGGGGGGGGGGGGGGFGGGGFFFGGGGGGGGEFGGGGEGGGGGGGGGGGGFGGGGGGGGDFGGGGGGGGGGEGGG6@GGGGGGGGGGGGGGGGFDGGGGGGFGGGGGGGDG9FFDE:FFGGGGGGD>FDECFGGGGGGGG?BECBFGCFCFFFFCDGF*CE@BCA8918)+3;<C<CFFA@CE?E<?E;8@FB<4>?)65><F?6)-625))4)3:F)8A27:?9?FF
@M02352:288:000000000-CKWC8:1:1101:8647:15305 2:N:0:ATGCGCAG+GTAAGGAG
CATTCTTGCGAACGTACTCCCCAGGTGGGTCACTTATCACTTTCGCTTCGCCACTCAAACCGAAGTTCGAACAGCTAGTGACCATCGTTTACGGCGTGGACTACCAGGGTATCTAATCCTGTTCGCTCCCCACGCTTTCGTCCATCAGTGTCAGTTACTTATTAGCTATCTGCCTTCGCAATTTGTATTCTATGTAATATCTATGCATTTCACTGCTACACTACATATTCTAACCATTTCATAATAACTCAAGACACCCAGTATCAACGCCCATTTTACC
+
DFFCFGGFGGGDEGFFGDGGGGFEGGFGGGGGGGGEAFGGGGGGEGGF7@EGGGGGGGAGD7FCFDFDFAEFCFDFGGFFFGCGFFEGFGGG7BC>FEGC?,E,E,B7FAC8AFCF9,CACEFE:7CDCGGGG7F+33=+=@+3>AE?C;<<,@EE,,@@,3DF97,,@,@,;,;;97@:>7>,2,,5>:EGGFFE4==78CAG<B=C+B+1=+06=89=B+4F*CC+<FF+:A03))7.?C)).)97>))/.7=A(6)4(,).45<(((((-(92*622
@M02352:288:000000000-CKWC8:1:1101:17082:15337 2:N:0:CTGCGCAG+GTAAGGGG
TAATGTTGCGGCCGTACTCCCCAGGCGGAATGCTTAACCCGTTCGCTGTGACACCCACGAGCATCCTGGCTGAGATCTGTCACTCATAGTGTTTGCTGCGTACTATACGAGGGTATAATACTCTGTTCTACCCCCACTCTTGCACCCCACAGTCTCTGTTTAACCCGTGAGCGCTCCTCGCGCATTCGGAGCTCTCCGATATCTACGAACTTTACACCGCCACACCACGTTCCACTCACCCCTCTCAACCTCACAACCACAACTGTATCACGCACTCGCAG
+
,C@,,=FFF++6@FFGGGGGGGGGG8FFGGGGGFGFG,,C+CF,C+BFFG,EFGG7F,++4+4,,4,,4C,49,,,,,,,55,9,4,,,,,<,,,,<E,@+8++7,,,,+8++@,,,,8,,,,@,E58,3,CF+CFGF,@,,7,,,3=+++@44,,,,7,,,7,,3**6**?*****0*)8)****+3**/)*/+.())/0);F)+0***0:**6*08(((04.9*(*(0)).*6).4,((--3(()),82<0.59(()((,-)(.-)).)(,()()(,4(
@M02352:288:000000000-CKWC8:1:1101:18150:15349 2:N:0:ATGCGCAG+GTAAGGAG
TAATCTTGCGACCGTACTCCCCAGGCGGAATGCTTAATCCGTTAGGTGTGTCACCGAATAGCATGCTACCCGACGACTGGCATTCATCGTTTACGGTGTGGACTACCCGGGTATCTAATCCTGTTTGCTCCCCACACTTTCGTACCTCAGCGTCAGTATCGAGCCAGTGAGCCGCCTTCGCCACTGGTGTTCCTCCGAATATCTACGAATTTCACCTCTACACTCGGAATTCCACTCACCTCTCTCGAACTCAACACTAGCACTATTAAGGGCAGATCCAA
+
GGGGGGGGGGDFF7BCFGFGGGGD?F@FCGGCFFFGEEGDGGGG7<AFDFGGGGGGGEDFGGGGGGGGGGC@FGDEGDFGFFFGGGGGGGGGGGGEGEFCEGGFGGE,+F7:3,3CFGC:@A,7>FGFDEGFEFGD8CFDC8@FGGGD7FGGEGGGGE;CGFGGDFGGGGEFFCDD4D?)84;CGGGGGFGGGEFFF5=<A77CCF>37F);DF<=+)38<FF=F5(/8FF?F=9)4?::?04()4(,46:).409(-)).4).):6)-))((,7(148,,
@M02352:288:000000000-CKWC8:1:1101:21998:15388 2:N:0:ATGCGCAG+GTAAGGAG
CATTCTTGCGAACGTACTCCCCAGGTGGGTCACTTATCACTTTCGCTTAGCCACTCAAACCGAAGTCCGAACAGCTAGTGACCATCGTTTACGGCGTGGACTACCAGGGTATCTAATCCTGTTCGCTCCCCACGCTTTCGTCCATCAGTGTCAGTATATTATTAGTAATCTGCCTTCGCAATTGGTATTCTATGTAATATCTATGCATTTCACCGCTACACTACATATTCTAACTACTTCATAATAACTCAAGACAACCAGTATCAAAGGCAATTCTACAG
+
GGGGGGGGGGGGGDFGGDGGGGGGFGFF>GGCGGGGGGGGGGGGGGGGGGGGGGGGGGGGGDFC@DGGGGGGGGGGFGGGGGGGGGGGGGGGGGGGGGDGGGGGGGGGGGGGGGGGGGGGGGGGGGGGGGGGGGGGGGGGGGGGGGGCFFGFGGGGGGGGFGGGGGGGGGGGGGGGGGGFFGFG4CCEGGGGGFFFFFFF6DFG?FFFFGFGGFDDGFF@@FEFG75C?FFCF67CEFC?EE<?EE)77);8@)()6:>:(624>ABB)1678?=2/4<<)
@M02352:288:000000000-CKWC8:1:1101:28572:15396 2:N:0:ATGCGCAG+GTAAGGAG
AATCTTGCGACCGTACTCCCCAGGCGGAATGTTTAATCCGTTAGGTGTGACACCAACAACCATCCTTGCTGACGTCTGGCATACATCGTTTACGGTGTGGACTACCAGGGTATCTAATCCTTTTTGTCCCCCACACTTGCGCACCTCAGCGTCAGTATCGAGCCAGTGCGCCGCCTTCCCCACTGCTCTTCCTCCGAATATCTTCCAATTTCCCCTCTACACTCCGAATTCCCCTCACCCCCTCCGAACTTCAAACCAGGAATTTCCAAGTCAGTTCCA
+
,A,,<C<<FG@6:BF@,F@F,C@@CC7C+9,,<B9CEFF+CC,,E9CFG9@ECFC,6CF,,BF,,6,6C,5<=,BFCF,ECA,55E<+DFE+<C49++B=,,5,BE8BFG?,,,,,548E,,5CC8,,3AF>FG7=DF,,3@+B>7,,5@C++@CF,53*36BED,43,*>=*29*/2);:,9,=,5+57;/1./=)/5*31.+++++1::3)*:)63)1)<**(*,)0)*150(,((2((((-,(((,()))*).<0(((()))-.5-3))*)1).-)
@M02352:288:000000000-CKWC8:1:1101:18775:15418 2:N:0:ATGCGCAG+GTAAGGAG
CATTCTTGCGAACGTACTCCCCAGGTGGGTCACTTATCACTTTCGCTTAGCCACTCAAACCGAAGTCCGAACAGCTAGTGACCATCGTTTACGGCGTGGACTACCAGGGTATCTAATCCTGTTCGCTCCCCACGCTTTCGTCCATCAGCGTCAGTTTATGGTTAGTGAGCTGCCTTCGCGATCGGTGTTCTATGTCATATCTATGCCTTTCACCGCTACACCACATATTCCGCCCACTCCACCATCACTCCAGACCGCCAGTATCAAGGGCATTTCCACGG
+
GAFGGGGGFGFGGGGFFGGFGGGGGFFFGGGEFFDFGGGGGGGGGGGGEDFGFGDEFGDFGGGCEFGFFEGGGGGGGGGGGGGDFFGGFGFFFEEGGGGGGGGGGGGGGGGGGGFGGGGGFFGFEGGFEF7,8@FGGGGGFGEGFGGFGGGGGGGGGGFFDFGGGG9FDDFGFFF+A?D4B?FCD7:C=FGFG58*/+;:8:FFEF*:CCF:>A7B8>981)(:5C)21=4)7:06<::BD0422(,3))().)4>(4B>>:9)69)),(4((./:*668(
@M02352:288:000000000-CKWC8:1:1101:21181:15449 2:N:0:ATGCGCAG+GTAAGGAG
TAATCTTGCGACCGTACTCCCCAGGCGGAATGCTTAATCCGTTAGGTGTGTCACCGAACAGTATACTGCCCGACGACTGGCATTCATCGTTTACGGTGTGGACTACCAGGGTATCTAATCCTGTTTGCTCCCCACACTTTCGTACCTCAGCGTCAGTATCGAGCCAGTGAGCCGCCTTCGCCACTGGTGTTCCTCCAAATATCTACGAATTTCACCTCTACACTTGGAATTCCACTCACATCTCTCGAACTCTAGACTGCTAGTTTTGGAGGCAGTCCCAG
+
DGCFFGGGGGGGGGGGGGGGGGG@FFFGGGGGGFFGGCGFGGGGGGGGFFFFGGGG7CFGFGGGGGGGGGGGEGGGGGGGGGFGGFGGFGGFGGGGFGGGD9FFD=DF8FGFE,FFGGGGGDFFFFGGGGGFFFGGG8D,EEFCGEFGGEGGGGEEGCCCEGFGDF7DGG9DFEDCCC=)?DD5CFC,04AFGFF8848>6+8;<6)///5::F?B>AE<3+3AFC?DAF479*.)87:).:AA22(.41?<<.69<AF(-::7<2<0;?F(,(0,)).4)
@M02352:288:000000000-CKWC8:1:1101:27736:15458 2:N:0:ATGCGCAG+GTAAGGAG
CAGTCTTGCGACCGTACTCCCCAGGTGGGATACTTATCACTTTCGCTTAGTCACTGAGAATTAACCCAACAACTAGTATCCATCGTTTACGGCGTGGACTACCAGGGTATCTAATCCTGTTCGCTCCCCACGCTTTCGTCCCTCAACGTCAGTATATACGTAGTAGCCTGCCTTCGCACTCGGTATTCTGTGTAATCTCTATGCATTTAACCGCTCCACTACACATTCTATCTACTTCCATATAACTCAAGACCACCAGTATCAACGGCAGTTCCACAGTT
+
GFFDDFGFGGGGEGGFGGFGGGGGFG,,F8FE@DFFEEGGFGFGGGDFEDFDGFGGG8,@6EFGFFGD,@<CFGFEFGFDGGGGGGGGGGFG@:>FG7EFGGEFGG+BEFEAFCFFCFFGFF7FEFFDEEECFCFFEGGG>C=D,,60@EGGGGGGD;F7B,8BF,3@D7BFGGG5;**3*;E;;==;D@D+B88*1=+14=+0/8@F+,48CEFD*8=E;)).2;6@5+;:FC<??93)7)7<EFC).(4223:>?8>4<)))-,4213(,.)*.9204A
@M02352:288:000000000-CKWC8:1:1101:27714:15459 2:N:0:ATGCGCAG+GTAAGGAG
CAGTCTTGCGACCGTACTCCCCAGGTGGGATACTTATCACTTTCGCTTAGTCACTGAGAATTAACCCAACAACTAGTATCCATCGTTTACGGCGTGGACTACCAGGGTATCTAATCCTGTTCGCTCCCCACGCTTTCGTCCCTCAGCGTCAGTATATACGTAGTAGACTGCCTTCGCAATCGGTATTCTGTGTAATCTCTATGCATTTCACCGCTACACTACACATTCTATCTACTTCCATATAACTCAAGACAACCAGTATCAAAGGCAGTTCCACAGTT
+
FFGGFGFGGGG@CECDGGG8CFGGGEC,@FGGGGGGGGGFFCFFFGECCFGGGGGGGGGGGGGGGGGGGGCFFFGGGGFG9FGGGGFGGGGGGGG@GGGGFGGGGGGEGFGA<FEEBFFFDEEC4A7DBEEGGGGGGGG>EGGGGFFDECEDGGGGFGGGGGCEGGFCFGGC>CCGGDDFAF=*/CFGFGGDFEFFF8FFF=A+7+B7=C:85?@>E=3);F@5CGED3;++3AEC))747?5C3C>A@43;17(5207><):9A9<(8:(4<A?<FB1A6
@M02352:288:000000000-CKWC8:1:1101:24065:15505 2:N:0:ATGCGCAG+GTAAGGAG
TAATCTTGCGACCGTACTCCCCAGGCGGAATGCTTAATCCGTTAGGTGTGTCACCGAACAGTATACTGCCCGACGACTGGCATTCATCGTTTACGGTGTGGACTACCAGGGTATCTAATCCTGTTTGCTCCCCACACTTTCGTACCTCAGCGTCAGTATCGAGCCAGTGAGCCGCCTTCGCCACTGGTGTTCCTCCAAATATCTACGAATTTCACCTCTACCCTTGGACTTCCACTCACCTCTCTCGAACTCTCTACTCATAGTTTTGGAGTCACTTCCAG
+
FG8<FGGGG7FGGEFGGGFGGGGGGGFGGGGFFGGGGGGGGGGCFGGFFGGGGGGGGGGGGGGGGGGGGGGGGD:FGGCGGCGGGGGGGGGGCDFEFGGEGGDFCFF,AEGGGGGGFCFADDDFGGFGFGGGGGGGGCFFFCGFG7,=F6EGGGGGGGGGG78BCF789:CFG*9CDCF6;DCCC,6E,=CCF?A1(=+:AFF7<CF*>7)+2+<B+)/;)/,67*(2)/9@F*66:(4(.34<44,)4<F9>))166)-4-5-<A6(((4(54*./))..
@M02352:288:000000000-CKWC8:1:1101:7486:15565 2:N:0:ATGCGCAG+GTAAGGAG
TAATCTTGCGACCGTACTCCCTAGGCGGAATGCTTAATCCGTTAGGTGTGACACCAACAAGCATGCTTGCTGACGTCTGGCATTCATCGTTTACGGTGTGGACTACCAGGGTATCTAATCCTGTTTGCTCCCCACACTTTCGCACCTCAGCGTCAGTATCGAGCCAGTGAGCCGCCTTCGCCACTGATGTTCCTCCGAATATCTACGAATTTCACCTCTCAACTCGGAATTCCACTCACCCTCCTCGAAACTAAAACCCGGGACTTACAAGGCAGTTCCAG
+
@ECFACFGF>@@@7C<FFAFC,CF<8+8FCF<,CEGEDF9FFEGGGGFEGGFGFG?FE<FGGGGDFFGGGG9FFEE@<CCEFCEFFCDC<,AFFEEEDF7FC@F8,B,5FFFGGGAE;FFG9,:ED@FGGGGEFGDEFCGGGGGGG,@8,@@4ACCG,;,@C>CEG7DFCCCFDCDGDG5ADDGF,,,4,,1C5+758>4>7;+9@:C5=:FF7<A+;<()+31:C@3<>FA=?448(2((((-(((((,().))1.8529(-(.)6A92)803)(1.-)-
@M02352:288:000000000-CKWC8:1:1101:22214:15620 2:N:0:ATGCGCAG+GTAAGGAG
CAGTCTTGCGACCGTACTCCCCAGGTGGGATACTTATCACTTTCGCTTAGTCACTGAGCATTCGCCCAACAACTAGTATCCATCGTTTACGGCGTGGACTACCAGGGTATCTAATCCTGTTCGCTCCCCACGCTTTCGTCCATGAGCGTCAGTATATACGTAGTAGACTGCCTTCGCAATCGGTATTCTAAGTAATCTCTATGCATTTCACCGCTACACTACTTATTCTATCTACTTCCGTATAACTCAAGTCAACCAGTATCAAAGGCAGTTCCATAGTT
+
GGGGGGGGGGGGGGEFGGGGGGGGGGCFGFGGGGGGGGGGGGGGGGGGDGGGGGGGGGGGGGGGGGGGGGGGGGGGGGGGGGGGGGGGGGGEGGGGGGGGGGGGGGGGGGGGGGFFFGGGGGGGGGGFGGGDGGGGGGGGECFFFFGGGGGGGFGFGGGGGGGGGGGGGGGGGGGGGGGFFGEGGGGGFGCGGCCCFFFGFGFGFFFGFGF*7A>BGF@FEA>F:7?DEFFFF6<?E?E@FFF;5>FFA:).6A4?:BFFFFADDAA0:<::D2B9?4:AD
@M02352:288:000000000-CKWC8:1:1101:6703:15655 2:N:0:ATGCGCAG+GTAAGGAG
CATTCTTGCGAACGTACTCCCCAGGTGGGTCACTTATCACTTTCGCTTAGCCACTCAAACCGAAATTCGAACAGCTAGTGACCATCGTTTACGGCGTGGACTACCAGGGTATCTAATCCTGTTCGCTCCCCACGCTTTCGTCCATCAGTGTCAGTATCGAGCCAGTGAGCCGCCTTCGCCACTGGTGTTCTTCCGAATATCTACGAATTTCACCTCTACACTTGGAATTCCACTCCCCTCTCTCGAACTCTAGACTGATCGTTTTGGAGGCAGTTCCAAGG
+
FDDGGGGGGG@FEFGFGGGGFEGCCFGGDGGGGGGGGCFGGGGGCGGGGGGGGGFGFGGGG7@FEGGGGGGGGGGGGGGGGGD8FFGGGGGGD@ECGCE7<EFGGFGDCFGGGGFGG9FFGFFFDGGGG7CFGGGCGFGGGGGG9E,7C9C;;<D:D;:38CCBC:,,>:FEEGGGGF7AEG6=CFGCECFFGEEDF45:+@771>5/29@77B34+;<)5FE6DGFGE=6@414(.8(4,1,5(:?:(.64>BF*)5?),(32:(7(.(1(,4?<=)))-
@M02352:288:000000000-CKWC8:1:1101:2020:15682 2:N:0:ATTCGCAG+GTAAGGAG
TATTCTTGCGAACGTACTCCCCAGGTGGGACACTTAATACTTTCGCTTAGCCACTCAAACCGATGTTCGAACAGCTAGTGACCATCGTTTACGGCGTGGACTACCAGGGTATCTACTCCTGTTCGCTCCCCTCGCTTTCGTCCATCAGTGTCAGTTGTTTATTAGTGATCTGCCTTCGCAATTGGTATTCTATCTAATCTCTATGCATTTCACCGCTACACTACATATTCTAACCACCTCTAAATAACTCAAGACAACCAGTATCCAAGGCAATTTTACAT
+
<CE,CEGAEF+@@FGG8DGGFGGCF6;<C,C8EEF,,,<CCFG9CEG7@FEF@F8EA@,6<+@6,:,E=EFFC,CFCF?E9<FFGGEGGGDF@EG+44@FGGFFGGGGGGGGF9E,@EGFGGG<@FGGEGE,+8FGDF8>,@C8=EFC<FCGDFFD93>,,7,@;,77EF;CGGGGG5C*9*,4;=<=CFD++*+**=*BFGFDCFFCG,=CFFDFE:14=6.);C?F?6+3+;(/((/6)))9/)78CFFF<<:F86:((6<64))471((3(0-B>2))
@M02352:288:000000000-CKWC8:1:1101:25858:15704 2:N:0:ATGCGCAG+GTAAGGAG
TAATCTTGCGACCGTACTCCCCAGGCGGAATGCTTAATCCGTTAGGTGTGACACCAACAAGCATGCTTGCTGACGTCTGGCATTCATCGTTTACGGTGTGGACTACCAGGGTATCTAATCCTGTTTGCTCCCCACACTTTCGCACCTCAGCGTCAGTATCGAGCCAGTGAGCCGCCTTCGCCACTGGTGTTCCTCCGAATATCTACGAATTTCACCTCTACACTCGGAATTCCACTCACCTCTCTCGAACTCATGACCAGGCGTTTACACGGCAGTTCCAG
+
GGGGFFGGGEGGGGGGGGGGGGD:F,CFGGGGGGGGGGDFEFGGGGGGGCFGGGGGGGFFGGGCGGGFFFFGGFEG7FGFGGGGGGGGGGGGCGCFEFGEG9FCEFCCFEEFFGDGGEFFGGGGGGFFGGGGGCFEEF,3EEGEGGFG??=EEGE>C,3=CC8CCFF8BC9?CCGDC*9@F4*7;6=C@FGGGECB=8?C>FFCEFFD9E8;F+);3577>FF6CF;<,84*=?A>,:?:)(),5<:02:?BA)5*5()4((-36;?<A)-,97),9<>2)
@M02352:288:000000000-CKWC8:1:1101:18891:15709 2:N:0:ATGCGCAG+GTAAGGAG
CATTCTTGCGAACGTACTCCCCAGGTGGGTCACTTATCACTTTCGCTTAGCCACTCAAACCGAAGTTCGAACAGCTAGTGACCATCGTTTACGGCGTGGACTACCAGGGTATCTAATCCTGTTCGCTCCCCACGCTTTCGTCCATGAGCGTCAGTATATACGTAGTAGACTGCCTTCGCAATCGGTATTCTAAGTAATCTCTATGCATTTCACCGCTACACTACTTATTCTAACCACTTCATAATAACTCAAGACAACCAGTATCAAAGGCAATTTTACCG
+
GGGGGGGGGGGGGGGGGGFGGGGGGGGFGGGGGGGGGGGGGGGGGGGGGGGGGGGGGGGGGGGGGGGGGGGGGGGGGFGGGGGGGGGGGGGGFC@FGGGGGGGGGGGGGGGGGGGGGGGGFGFFGGFGGFEGGEG7CGGGGGGGGGGGGGGGGGEFGGGGGGGGGGGGGGGF6C>FGGDFFGGGGE=FFGGGFEFCCCF:CGFG?FFFGGFFG=7:?:9EFFFFGFFGE@FFFFDEDFEFEEFFBBBFB4A7<7?FBF@F06<A42<9ABFB0:FAF<>A(
@M02352:288:000000000-CKWC8:1:1101:15913:15736 2:N:0:ATGCGCAA+GTAAGGAG
CAATCTTGCGATCGTACTCCCCAGGTGGGACACTTATCACTTTCGCTTAGTCACTGAGCTAATGCCCAACAACTAGTGTCCATCGTTTACGGCGTGGACTACCAGGGTATCTAATCCTGTTCGCTCCCCACGCTTTCGTCCATGAGCGTCAGTACATACGTAGTAGACTGCCTTCGCAATCGGTATTCTGTGTAATATCTATGCATTTCACCGCTACACTACACATTCTATCTACTTCCATATGACTCAAGTCAACCAGTAACAAAGGCAGTTCCATAGTT
+
GBFGGGEFGGGGGGGGGGGGGGGEFGEEGFGGGGGGGGGGGGGGGGGGGGDGGGGGGGGGGGGGGGGGGGGGGGGGGGGGGFGGGGGGGGGGGGCGGGGGGGFGFB7FFGGGGFGGDFFGGGG>FDFGGGGGGDGGGGGGGGGGGGGGGGGGGGGFGG?EGGDGFG9EFGGGFGGGGGGEFGGGDFFGGGGGGFA6AFFCACCGFFFGFGFGG>BFGFB9;63;FGEG<FFFFFFFFEEFF?CEFCC7;;EEFEFFFF442).<A6?B?FFF<DF9BF?>:
@M02352:288:000000000-CKWC8:1:1101:7827:15742 2:N:0:ATGCGCAG+GTAAGGAG
CATTCTTGCGAACGTACTCCCCAGGTGGGATACTTATCACTTTCGCTTGGCCGCCCAGTGCTCAAGGCACCGGACAGCTAGTATCCATCGTTTACGGCGTGGACTACCAGGGTATCTAATCCTGTTCGCTCCCCACGCTTTCGTCCATCAGCGTCAGTACATGGTTAGTCAGCTGCCTTCGCAATCGGTGTTCTATGTAATATCTATGCATTTCACCGCTACACTACATATTCCGCCAACTTCACCATGACTACAGACAATCAGTATCAAAGGCAATTTTT
+
FGGFGGGGGGCGGGGGGFFGGFGGFFFFCFGGGGGGGGFGGGGG7@FGGGFGGGGGGGGGGGGGGGGGGGGGGGGGGGGGFFGGFGGGGGGGGGGGGGDGGGGCFGFEFGFGGGDFGCFGGGGGGGCGGGGGGGCFEECEGGGGGGGGGGGGDCGGGEGFFGDFGGGGGFFGGGFF>7:FF>CGGG5C=CGDFEFCFFF>ACAGFFFGFFF7@AEFGD996A@FGGFDEFFF6@(8:>F:?AA4)4?B42:A)570)()(4:7<)56)6)64((0(0-62)
@M02352:288:000000000-CKWC8:1:1101:14592:15743 2:N:0:ATGCGCAG+GTAAGGAG
TAATCTTGCGACCGTACTCCCCAGGCGGTCAACTTATCGCGTTAGCTGCGCCACTAAAGGGTAACCCCCCCAACGGCTAGTTGACATCGTTTACGGCGTGGACTACCAGGGTATCTAATCCTGTTTGCTCCCCACGCTTTCGCACCTCAGTGTCAGTATTTGTCCAGGAAGTCGCCTTCGCCACTGGTGTTCCTCCACATCTCTACGCATTTCACCGCTACATGTGGAATTCCACTTCCCTCTACCATACTCTAGTTGCCCAGTATTAAATGCCGTTCCT
+
G9FFFGGDGGGGGGGGGGGGGGGGGGGGFGGFGGGGGGGGGGGGGGGGGGGGGGGGGGFGGGFGGGGGGGGGGGGCFFCGGGGGGGGGGGGGGGGGDEGGCFFGGGGGGGGGGGGEGDEEGGGGGGGGGGGGGGGGGGGGGGGGGGCFFGFFGFGGGGEE,@FCGGG8CGGGGEDCCDG5BCEGG66C@FGGGFF@DFAFFGFGFFFDCE3CG6<F5>>09FD*?74:)=4B4*4<<DAF<?FBFAFF2?ABF22=>BF<0:04<945452:<)0-<?(4
@M02352:288:000000000-CKWC8:1:1101:23870:15749 2:N:0:ATGCGCAG+GTAAGGAG
TAATCTCGCCACCGTACTCCCCATCCGGAATGCTTAATCCGTTAGGTGTGTCACCGACCAGTATACTGCCCGACGCCTGGCACTCATTGTTTACGTTGTGGACTACCAGGGTATCTAATCCTCTTTGCTTCCCACTCTTTCGTACCTCAGCGTCAGTATCGAGCCACTGACCCGCCTTCGCCACTTGTGTTCCTCCTAATATCTACGACTTGTACCCCTCCACTTGGCATTCCACTTAGCTCTCTCCAGTTCTAGACTCATAGTTTTGGTGGCAGTTCCAT
+
=E,,C9,,=+@FF7FFGCG?ECF8,6C+6@,,,,6,,,6,+6CB,,5,C@CFG,,,++8+,,CFF,@,<<EGG:+++CC9E<5BEFG,,BE<A5+,9,BFBCAEFG,,5B+,4,A;6,,=C,,C?,,CE,8EED@,@7DF3+@,3+3+1,,6@@++@==,3@+6+,,7,,,@6@@D9C7*/74AF99DFG6F9<6((/4++24+*1/*2C5*41<+38?(2)(1;:)*)2*;+37))6))9??77.(7/))).).9<))554A4)650((,((.)4*)---
@M02352:288:000000000-CKWC8:1:1101:4450:15758 2:N:0:ATGCGCAG+GTAAGGAG
CAACTTTGCAACCATCCTCCACCCGGAACCCAACGGACGCTGCAGGAGGTAGCTCGCCTCGCAGCAACAGTTATTGAGATACGCTATTGCAGCTGGAATTACCGCGGCTGCTGGCAC
+
GGGGGGGGGGDGFGGFGGGGGGGGGGGGEGGCF@CGGGGGGEGGGDEEGGGAG<FGGGGGGGGGGGGGGGFGGGGGGGGGGGGGGGGGGGGGGFGGEFCGFGG7CFGGFGGGGGGFG
@M02352:288:000000000-CKWC8:1:1101:3771:15769 2:N:0:ATGCGCAG+GTAAGGAG
CATTCTTGCGAACGTACTCCCCAGGTGGGTCACTTATCACTTTCGCTTAGCCACTCAAACCGAAGTCCGAACAGCTAGTGACCATCGTTTACGGCGTGGACTACCAGGGTATCTAATCCTGTTCGCTCCCCACGCTTTCGTCCATCAGTGTCAGTATATTATTAGTAATCTGCCTTCGCAATTGGTATTCTATGTAATATCTATGCATTTCACCGCTACACTACATATTCTAACTACTTCATAATAACTCAAGACAACCAGTATCAAAGGCAATTCTACAG
+
DEFFFFGGFGCCECDEGGGGGFGEGGGGGGG8FFGFGGGGGGGGGGGGCGGGGGFGGGGGGGGG+DCFEFGGGGFGFC?9F9FGCFFGFGGGGEGGGCG7EDFGGG8F@=EFCFCBEG9ECEFC7:=FG7EFGGGGGF3>3=AEFGGGGGGGG7E77DFGGFFGFGGFFGE;FFGGDFC*@C7E*=:EFGF+DEFEC>AF8CFG48FFFG88+A9BGD9<1@EFDGFG?FFF6ACC;CE))93)7<5=94@@).()3(>1:B)<A946)4023(1:7<<).
@M02352:288:000000000-CKWC8:1:1101:9190:15788 2:N:0:ATGCGCAG+GTAAGGAG
CATTCTTGCGAACGTACTCCCCAGGTGGGTCACTTATCACTTTCGCTTAGCCACTCAAACCGAAGTTCGAACAGCTAGTGACCATCGTTTACGGCGTGGACTACCAGGGTATCTAATCCTGTTCGCTCCCCACGCTTTCGTCCATCAGTGTCAGTATATTATTAGTAATCTGCCTTCGCAATTGGTATTCTATGTAATATCTATGCATTTCACCGCTACACTACATATTCCAACTACTTCATAATAACTCAAGACAACCAGTATCAAATGCAATTCTACCA
+
FGEBCFEGGGGGGGGGGGGGGGGDFGGGGECFFGGGG,EFFGGGGGGGGGGGGGGFFGCC,@@FE=FGEGGGGGGGGGGFC<FGGGGGGGGG7FCGGGGGGGGGGGGGEGGGGGGGFGGGGGG,@FG@EGGGGDEGGFFG=CEGGGGGG9CFGCA::,@,,3@DFGCFGGGGGGGGGG59>DEEDF7DFGG@+9E76@69FGFC?FFGGGFGGFF4:493;;(60+17<A+:A6(4=4)))1).))/76EEF@)6A;@@11<4A<A)4):4442=)9A)))
@M02352:288:000000000-CKWC8:1:1101:21662:15796 2:N:0:ATGCGCAG+GTAAGGAG
CAGCCTTGCGACCATACTCCCCAGGCGGAGCACTTAACACTTTCGCTACGCCCGAACCCTTGTGGGAGGGGGCACGAGCTAGTGCTCAACGTTTACAGCTAGGACTACCGGGGTATCTCATCCCGTTAGCTCCCCTAGCTTTCGTGCCCCAGCGTCAGTAAAGACCCAGTAAGCCGCCTTCGCCACCGGTGTTCCTGCTGACATCAACCCATTTCACCGCTCCACCACCGGTTCCCCTTACCTCCATCCTACTCAAGTCACGCGCTTTCACACGCAATCC
+
66E,CEECGG+@6@CE<AGGGC<,,@++6+@DFGGFAFFDDFEDEG,@FE:FFCG+@FG<EFFGGG,,:>7:C=F:=CFGGEGFGGGECF7+,8+DAF=FAF<BDFC,DEDG@B:@D,,73@A<F@F*@D=>FGG7*5D,@EFCD*=7,48CCC:=EGGC9@@;CFFEC<?C2+*18)*0=5C555E5*2*9C>7-6))26*9C)0***/)9?*)*<6,96B>?<*,*())).7()..47::))(.)-().)).-).6F9A:(-((((..).(()()-)(
@M02352:288:000000000-CKWC8:1:1101:18298:15818 2:N:0:ATGCGCAG+GTAAGGAG
CATTCTTGCGAACGTACTCCCCAGGTGGGTCACTTATCACTTTCGCTTAGCCACTCAAACCGAAGTCCGAACAGCTAGTGACCATCGTTTACGGCGTGGACTACCAGGGTATCTAATCCTGTTCGCTCCCCACGCTTTCGTCCATCAGTGTCAGTATATTATTAGTAATCTGCCTTCGCAATTGGTATTCTATGTAATATCTATGCATTTCACCGCTACACTACATATTCTAACTACTTCATAATAACTCAAGACAACCAGTATCAAAGGCAATTCTACAA
+
G9EGGGGGFEDGGGGGGGGGGGGGGGFFGGGGGGGGGGGGGGGGGGGGGGGFGGGGGGGGGGGEGGGGGGGGGGGGGGGGGGGGGGGGGGGGGEGGGGGGGGGGFGGGGGGFGGGGGFFGGGGGEE:DGGGGGDDEGGGGGGGGGFGGEGGGGGGGGGAFGGGGGGGFCFFEGGGGGFDD>DF6CFFGGFCFFCF7EFFGA@FG<FFGGGFGGF25CA@@FFEA6@<CE:FFFFEE8CCC6<?E?)9=>@FF83(=??E?06>A46<2:<F?B79)6<A<)
@M02352:288:000000000-CKWC8:1:1101:8287:15819 2:N:0:ATGCGCAG+GTAAGGAG
CATTCTTGCGAACGTACTCCCCAGGTGGGATACTTATCACTTTCGCTTAGTCACTCAGCTCGAAAGCCAAACAACTAGTATCCATCGTTTACGGCGTAGACTACCAGGGTATCTAATCCTGTTCGCTACCTACGCTTTCGTCCATCAGCGTCAATATATTGTTAGTGATCTGCCTTCGCAATCGGTATTCTATGTAATATCTAAGCATTTCACCGCTACACTACATATTCTAACCACTTCACAATAATTCAAGACCTACCATATCAATGGCAGTGCTATGG
+
GCEGGGGGGEEGDCFFFGGGFGGGFGEGGFGGGGGFGGGGGGGGGEEGGGGGGGGGGGGGGDGGGGGFGGGGGGGGGDGGGFGGGGCGGGGFC:F7FFGGGGGGGCFGFFFFFGFFGGEEFEFGEGGGGGGGGCEGGGGGGGCE=DC8E6@EGEFAEGGGGGGFFFCGCFEDCEGGGCDA>GGGCEFDFGDGG<=EACFDCFFF?F8:8BCF78=4CB@=DFE49FC7<AF+A=@8=@E3?77.7>7?65?E3)())/6().)--:4<4(((4.99/))))
@M02352:288:000000000-CKWC8:1:1101:4200:15886 2:N:0:ATGCGCAG+GTAAGGAG
TAATCTTGCGACCGTACTCCCCACGCGGAATGCTTAATCCGTTAGGTGTGTCACCGAACAGTATACTGCCCGACGACTGGCATTCATCGTTTACGGTGTGGACTACCAGGGTATCTAATCCTGTTTGCTCCCCACACTTTCGTACCTCAGCGTCAGTATCGAGCCAGTGAGCCGCCTTCGCCACTGGTGTTCCTCCAACTATCTACGAATTTCACCTCTACACTTGGAATTCCACTCACCTCCCTCGAACTCTAGACTGATTGTTTTGGAGGCAGTTCCAG
+
EAECEFGFD@:FCEGGGGGGGG<++@@@@@FDGGGEFFGGGGGGGGFEF>FGGFG7FCFCEAFEGFG<FEGGGG:>CFFFG,9<@AEFGGGFFGG7ABFGGGFEGFF,B@F=,AFEAEGGGDFGAFCFGFGGGGEGGCDGGGGDCGGGGCCC>CE>@;F;EFCCE>FBE9,,?*7?DDGF):::C7:9<:EGG?6;;;);AGFFEFF3FG>FGFCF+;7AAFB*:>,*)7@FF444184(53(4?:>0(.().))/6))44)6661814(((-4)4/4))-
@M02352:288:000000000-CKWC8:1:1101:3294:15924 2:N:0:ATGCGCAG+GTAAGGAG
CATTCTTGCGAACGTACTCCCCAGGTGGGTCACTTATCACTTTCGCTTAGCCACTCAAACCGAAGTCCGAACAGCTAGTGACCATCGTTTACGGCGTGGACTACCAGGGTATCTAATCCTGTTCGCTCCCCACGCTTTCGTCCATCAGTGTCAGTATATTATTAGTAATCTGCCTTCGCAATTGGTATTCTATGTAATATCTATGCATTTCCCCGCTACACTACATATTCTAACTACTTCATAATAACTCAAGACAACCAGTATCAAAGGCAATTCTACAG
+
GGGGGGGGGGGGEEGDFGFGGDGGGFGGGGGFGGGGGGECEGGGDFGFGGGGGGGGGGGGGGGGGGGGGGDGEGGGGGGGGGFFGGGGGGGGGGGDGGGGGGFGGGGGGGGGGGGGEFG;AFGGEGGGCFCFFEGGGGGGGGEEGGGGGGGFFGGGGGGGFFGGGGGCGGGFGFGGGFCE?GFFGGGGF<ECFEFFCFFGFGFF?FF=F?++0;@:=8:<@F;AGC<D<AFFFFFFFCCCCC?CCF?FFEFF?ABFF?E<:AA>BFF><B0::>?AFFAA)
@M02352:288:000000000-CKWC8:1:1101:27972:15925 2:N:0:ATGCGCAG+GTAAGGAG
CATTCTTGCGAACGTACTCCCCAGGTGGGTCACTTATCACTTTCGCTTAGCCACTCAAACCAAAGTTCGAACAGCTAGTGACCATCGTTTACGGCGTGGACTACCAGGGTATCTAATCCTGTTCGCTCCCCACGCTTTCGTCTATCAGTGTCAGTATATTATTAGTAATCTGCTTTCGCAATTGGTATTCTATGTAATATCTATGCATTTCACCGCTACACTACATATTCTAACTACTTCATAATAACTCAAGTCAACCAGTATCAAAGGCCATTCTACAA
+
GAFFFFGGGGGGCFF<CFFFGC<,<CC@@FGDEFFFFCGAGGG<@BCFG@EGGCFD8F9FF@FE65,C@CEF>8CEE<EEFGAFFGGGGGGGEE@FB77=EFEG8B<=+EFFFFEGFGGAEGGF7B@@@FECFGG=CFFEGG,=EDF@FEG8DGGCFCC;BFFGGG@;E,@,7,+5=CC*0;<99A9:DFC+BEFE49F@9:9CEFFFDEBCE?(8:?B*7A6A8=7:E=:@7AEF;44?CE<<?<3.;)7;@.1+9);81>E<<CFF9(((4>?)/664)
@M02352:288:000000000-CKWC8:1:1101:13984:15967 2:N:0:ATGCGCAG+GTAAGGAG
TAATCTTGCGACCGTACTCCCCAGGCGGAATGCTTAATCCGTTAGGTGTGTCACCGAACAGTATACTGCCCGACGACTGGCATTCATCGTTTACGGTGTGGACTACCAGGGTATCTAATCCTGTTTGCTCCCCACACTTTCGTACCTCAGCGTCAGTATCGAGCCAGTGAGCCGCCTTCGCCACTGGTGTTCCTCCAAATATCTACGAATTTCACCTCTACACTTGGAATTCCACTCACCTCTCTCGAACTCTAGACTGATAGTTTTGGAGGCAGTTCCAG
+
AFGGGGGGGGGGGGEGGGGGGGGEGGGGGGGGGGGGGGFGGGGGGGGGGGGGGGGGGGGGEGGGGGGFGGGGGGGGGGGGGGGGGFGGGGGGFGGGGFGGGGGGGGGGGGGGGGGGGGGGGGGGGGFGGGGGGGGGGGGGGGGGGGCFCGFGGGGGGGFFEFGGEFFF9DCFGDDC5CC?BDEEFFCFC5EFF?FDFF4CFC=FFFFG4FFGFA?FFA8EEFDFGFD<6F?4FFAA?BF?2???????BF:AFF<7657:<A:AFF2(4(.(3188BA6<.
@M02352:288:000000000-CKWC8:1:1101:25202:15984 2:N:0:ATGCGCAG+GTAAGGAG
CATTCTTGCGAACGTACTCCCCAGGTGGGTCACTTATCACTTTCGCTTAGCCACTCAAACCGAAGTCCGAACAGCTAGTGACCATCGTTTACGGCGTGGACTACCAGGGTATCTAATCCTGTTCGCTCCCCACGCTTTCGTCCATCAGTGTCAGTATATTATTAGTAATCTGCCTTCGCAATTGGTATTCTATGTAATATCTATGCATTTCACCGCTACACTACATATTCCAACTACTTCATAATAACTCAAGACAACCAGTATCAAAGGCCATTCTACAG
+
GFEGGGGGGDEGC:FGGGGGGGGEGC<FGGFFGGGGGGFGGGGGCGGFGDGGGGFGFGGGGGG7:FGFGGGGGGGGG?FFFFFGGGGGFFGGCEG=F@F+4BEFFGFDCGGGGFDEBEFA,AAFCC=DGC6AF:7FGGGGD=C8EC:AF,@CEADFF;FGCFGECD,@EE;DFGGGG5959DFCG@,5DCF+=6B*;=6C68+BCAFFFGFDFF@B*/7<31(6CC5C?7+;+;,46>FE?C35?).=C4<333(88:5(26)-559<)((((.06=ADA.
@M02352:288:000000000-CKWC8:1:1101:14665:15987 2:N:0:ATGCGCAG+GTAAGGAG
TAATCTTGCGACCGTACTCCCCAGGCGGAATGCTTAATCCGTTAGGTGTGACACCAACAAGCATGCTTGCTGACGTCTGGCATTCATCGTTTACGGTGTGGACTACCAGGGTATCTAATCCTGTTTGCTCCCCACACTTTCGCCCCTCAGCGTCAGTATCGAGCCAGTGAGCCGCCTTCGCCACCGGTGTTCCTCCAAATATCTACGAATCTCACCTCTACACTTGGAATTCCACTCACCTCTCCCGACCTCAAGACCAGGAGTTTATGAGGCAGCTCAAG
+
9<FFGGGGFEGGGGGGGGGGGGGGFFGEGGGGGGGGFFGGGGGGG8FFGGGGGGGDGGG?FGG<EF9FFGCA<FEFGGGCFFCFF,EF8FFFGGGGEFGEGAEEFEAEFDCG?EEGFCFFGGGFGGGF9EFFGGG@E8AFD6C6=C6CCFC@>EGCECD98D75C,FFG99E?*77*;F>E<E=*/:**/=@FFA33);D+;7C?AF355)1@:;5<AEFFF@+2*)2)9;7@8<4:0??).5((.3(-(-,(4)*47;(2,(,4446A<>06()(8)..)
@M02352:288:000000000-CKWC8:1:1101:11115:16002 2:N:0:ATGCGCAG+GTAAGGAG
CATTCTTGCGAACGTACTCCCCAGGTGGGTCACTTATCACTTTCGCTTAGCCACTCAAACCGAAATTCGAACAGCTAGTGACCATCGTTTACGGCGTGGACTACCAGGGTATCTAATCCTGTTCGCTCCCCACGCTTTCGTCCATCAGTGTCAGTATATTATTAGTGATCTGCCTTCGCAATTGGTATTCTATGTAATATCTATGCATTTCACCGCTACACTAAATATTCTAACCACTTCATAATAACTCAAGACAACCAGTATCAAAGGAAATTTTACC
+
GGGFGGGGGGGGDGGGGGGGGGGGGGGFGGFGGGGGFGGGGGGGGDGFGGGGGGGGGGGFFCFEGGFGGGGGGGGGGGGGGGGGGGGGGGGFCEGEGGDCGGGGGGGGGGGGGFFFGFFDDGGFBE>F>EEGGGDGGG8C@CE>FGA?ECGGGFGCFGGCDGGAEGGGG<E;FGGGGFGAAG,9;FC7DCC7BAAEEFFCFF@C*81B:4B@DFDFGE@3:F8)<;?C?A+@AB8)65>3C5<C<<?<3.;;8=3A16A<?A9<2<<2)((.4<84B9A<
@M02352:288:000000000-CKWC8:1:1101:3275:16015 2:N:0:ATGCGCAG+GTAAGGAG
CATTCTTGCGAACGTACTTCCCAGGTGGTTAACTTAACGGTTTCCCTTGGATGCTCAAACCGAAGTCCAAACATCGAGTTAACATCGTTTAGGGCATGGACTACCAGGGTATCTAATCCTGTTCGCTCCCCATGCTTTCGTGCCTCAGCGTCGCTGTATGCCTAGCTAGCTGCCTTCGCAATTGGTGTTCTCTGACATATCTATGCATTTCACCGCTACATGTCACATTCCGCTAACCTCAACATAATTCAAGCCTTACAGTATCAAATGCAATTTCACA
+
GGGGGGGGGECGGCGGGGGGGGGGCCEDFG,CFGGGGGGGGGGGFGGGCG,EEGEGDGGGGGGDEGGGD<DFGDGFGDFGGACEFGGGDGGGGGG,EAEEFG?FFGGGCDFGGGGFFFDGGGFF+>FF>DCEFGGGGADEGGCEAD=DDGC=+6CE@3@@=8=>8<@FC<;,,@7@FG5*:9<@9BEFEGG9CC+>.=4:EFAG?8@CFG>FGF=BCB@3:F?F:C9>3A76>:(347;@(.676>C65)1)9)6A<4?<7669.:>AF<26<9/)1)))
@M02352:288:000000000-CKWC8:1:1101:15510:16050 2:N:0:ATGCGCAG+GTAAGGAG
TAATCTTGCGACCGTACTCCCCAGGCGGAATGCTTAATCCGTTAGGTGTGACACCAACAAGCATGCTTGCTGACGTCTGGCATTCATCGTTTACGGTGTGGACTACCAGGGTATCTAATCCTGTTTGCTCCCCACACTTTCGCACCTCAGCGTCAGTATCGAGCCAGTGAGCCGCCTTCTCCACTGGTGTTCCTCCGAATATCTACGAATTTCACCTCTACACTCGGACTTCCACTCACCTCTCTCGACCTCAAGACCAGGAGTTTACAAGTCAGTTCCAG
+
DFGGGGFGDDGEGGGGFDFFGGGCDFFDGDGGGGGGGGFFGGGGDFG,CFFFGGGFGGGCFGGGEFEGCFGG9FEGGGGGGCEFFFGFFGGFFGDFFGGDGFGGGGGDEEGGGCFGGCFGGFCFFFGGGGGGGGG7EGGGGEGEGGGGGGGGGGGGG9=EEFG8@F7DECGGGCDGCCD*3?>>+2?CGCGCFFFB2))C;88CEFFG4E>+::?A9;@<E6;1CFFG(:4;F6<<2(5?)(4325(2,((,())/3<>(241((6>A))4)-6@<6).5-
@M02352:288:000000000-CKWC8:1:1101:5547:16102 2:N:0:ATGCGCAG+GTAAGGAG
CACTGTTGCCAGCGTACTCCCCAGGTGGTTAACTTAATACTTTCGCTTTGGCACTCATCTTCAAGTAGACAAGCACCGAGTTAACATCGTTTACGGCGTGGACTACCGGGGTATCTAATCCCGTTCGCTACCCACGCTTTCGTCCATCAGCGTCAATAATATCTTAGTAAGCTTCCTTCGCACTTGGTGTTCTATGTAATATCTAAGCATATCACCGCTACACTACACATTCCGCCTACTCCAACTGAACTCAAGTTTATCAGTATCAATGGCAGTTTCGA
+
GGGFGGGGGGFGFGGGGGGGGGGGGGFGFFGFAAFFFFGGGGGGGGEGGEGGGGGGGFDCFFFGCEGGGF<FGGGGGEGEGEGGGGGGGGGF<BFDFGGEF>FGGGFEFGFGCFFDEFFEFFGGGEE>EEGCFGGDCCEGGEGGE7DDFGFGGDE+@E,,8@;@@@AF9F9,E,<AGGFFFG*;FF?DC9CCF?FECFFGBC+4*=8<DE+4BBCF=>>9BF@C<FFF<AAFF;<8;(334=;:372<<2>B<,48AA62<BAABA<542>712.3@64(-
@M02352:288:000000000-CKWC8:1:1101:23271:16106 2:N:0:ATGCGCAG+GTAAGGAG
CATTCTTGCGAACGTACTCCCCAGGTGGGTCACTTATCACTTTCGCTTAGCCACTCAGACCGAAGTCCGAACAGCTAGTGACCATCGTTTACGGCGTGGGCTACCAGGGTATCTAATCCTGTTCGCTCCCCACGCTTTCGTCCATCAGTGTGAGTATATTATTAGTGATCTGCCTTCTCACTTGGTATTCTATGTAATATCTATGCATTTCACAGCTCTACTCCATATTCTAACCACTTCATATTAACTCACGACAACCAGTATCAAAGGCAATTCTACA
+
GGFGFGGGGGGGGDFGGGGGGGG@FFFCC+66EFGGC,<CEGGCGGGD,CFFGGC<FF9@C+@@:DFFGFGEGGGG,CCEA<<DEGCDFGCF=CEFCEB++=EE,?BCFG,F?BG9@9BFFGG<F7>D>FEDE+@FCDEE48?CCFG6EF;,@7E:DF9;BFD,;@F,,7@,@,359*;=9C9,*45>:,D=CAFF498C>DFF*;+1:E+:C1*0>/*19+);*;5C<1;A7=(4=3.))1)))))/)))(((()3<D<?>A<494)),21(,446)54
@M02352:288:000000000-CKWC8:1:1101:23285:16117 2:N:0:ATGCGCAG+GTAAGGAG
CATTCTTGCGAACGTACTCCCCAGGTGGGTCACTTATCACTTTCGCTTAGCCACTCAGACCGAAGTCCGAACAGCTAGTGACCATCGTTTACGGCGTGGACTACCAGGGTATCTAATCCTGTTCGCTCCCCACGCTTTCGTCCATCAGTGTCAGTATATTATTAGTGATCTGCCTTCGCAATTGGTATTCTATGTAATATCTATGCATTTCACCGCTACACTACATATTCTAACCACTTCATAATAACTCAAGACAACCAGTATCAAAGGCAAGTCTACAA
+
GFAFFGFFGGGEFCFGGGGGGEGGFGGFDGGGGGGGGGGGGGDFGGGGGGGGGGE<CFGGDGGGGGGGGGGGGGGFDFFGFFGGGGGGGGFGCFEGFGGGGGDFFFF>@FFFGGGGFGFFFGGG:@:8EGCGD=C@EFGEFGGGGGGCEFGCGFEFFFCFCGGFFFDFFGCEFFDGFFDF*?GF>F,DFF7:CCFC8CFC64BFEFFBFG8DFF@FE5;8@FEF;CCFF6+:FFF841;;3)<)7CEFC>@142:FFFF0(6)4:2:<A0?7?(12/5.6)
@M02352:288:000000000-CKWC8:1:1101:13111:16119 2:N:0:ATGCGCAG+GTAAGGAG
TAGTCTTGCGACCGTACTCCCCAGGCGGTGCGCTTAACGCGTTAGCTCCGGCACAGAAGGGGTCGAACCCTCCCACACCAAGCGCACATCGTTTACTGCTAGGACTACAGGGGTATCTAATCCCTTTCGCTACCCTAGCCTTCGAGCCTCCGCGTCAGTAAATGTCCAGTAACCTGCTTTCGCCATTGGTCTTCCTCTCGATATCTACGCATTTCACTGCTACACCGATACTTCCAGTTCCCTCTCCTTTACTCTACCACGGCAGTATCGAATGCAGT
+
EGGGDFGGCC:FFEFGFF@FGECFGG7B@+FEGFGG<FGGGGE,BA9DFG7FFG<CEFDGGGGG>CCGGGDFGG8=@GGGFCF7C:FEGF7BBC<D9DDF9FG8<=FFGFGD>FGGGDFG,F,DFGGGGEE@FFG:E:CEB3EECC>DE8,4>7:C5C<BFFGCFCFGGG+?<CC*87C@=7C**/=9>F+;CEFC46.:69F3>FFC9E)><FF4@=9?F@AFGG0)-7)9==ADBAA)-2)(.18464)-)).8-)).3121(..)68:1387969
@M02352:288:000000000-CKWC8:1:1101:28891:16125 2:N:0:ATGCGCAG+GTAAGGAG
CATTCTTGCGAACGTACTCCCCAGGTGGGTCACTTATCACTTTCGCTTAGCCACTCAAACCGAAGTTCGAACAGCTAGTGACCATCGTTTACGGCGTGGACTACCAGGGTATCTAATCCTGTTCGCTCCCCACGCTTTCGTCCATCAGTGTCAGTATATTATTAGTCATCTGCCTTCGCAATTGGTATTCTATGTAATATCTATGCATTTCACCGCTACCCTACATATTCTAACTACTTCATAATAACTCAAGCCAACCAGTATCAAAGGACATTCTAAAG
+
GF@FFGGGGCCFBFGGGFCFGGG@FFEF@@@EGGGGGGCEFGGGGGGGCFEGGG,EFGGEFG@C:FECB8=A@FGDFG,,FFFGGGGGGGGFE7ECGGFGGFAFFEFEBFFGFFC;=EFGCFE?CFGF+@8FG:CF+DGGGDC8EC,9E;ECCCFCCEGGCEEFDF,;ECGGAEGCFC*3*/;C>FCFGGGFCEFECF+=3=9CE4@CCCA8:*-4:8@31F(58:3;EF7@7=<C)1;)7<7)<77).)7(7)/58@E<4A))).6..((((.1-96)6)
@M02352:288:000000000-CKWC8:1:1101:29149:16132 2:N:0:ATGCGCAG+GTAAGGAG
TAATCTTGCGACCGTACTCCCCAGGCGGTCTACTTAACGCGTTAGCTCCGAAAGCCACGGCTCAAGGCCACAACCTCCCAGTAGACATCGTTTACGGCGTGGACCACCCGGGTATCTAAACCTGTTTGCTCCCCACGCGTTCGCATCTGCGTGTCCGTGTCTGTCCAGGGCGCCTCCCTCGCCACTGGTCTTCCTTCAGTTCGCTACGCATTTCACCGCTCCCCCTGCAACTCTACCCCCCTTTACACCCCTCTAGTTCACCAGTTTCAACTGCCGTTCC
+
66E9<EGFF:@EFGFGGGGGGGG,FF77:FEFEFGD,CEE@FCBFFFGGGG7B=CEFFEGGGGF<F@DC,D,B@F,?<+B=<FF,<BEC:+BF7F++:+@7F7F,+:=+@+@F7DF;,,,88,,:>>@F=EGCF@F@E*4**411>=C,,//4=<44,@EF9,?>CF+3:*132*2C3<509C*1++*3+3>CA?AA66*02)1())*7A)*:@6BF590(5,<DD0*(*)07*.:)((4(3())6>),(4((()*.4=):7).6A9B>2<<(4)(8(31
@M02352:288:000000000-CKWC8:1:1101:23177:16136 2:N:0:ATGCGCAG+GTAAGGAG
TAATCTTGCGACCGTACTCCCCAGGCGGAATGCTTAATCCGTTAGGTGTGTCACCGAATAGCATGCTACCCGACGACTGGCATTCATCGTTTACGGTGTGGACTACCAGGGTATCTAATCCTGTTTGCTCCCCACACTTTCGTACCTCAGCGTCAGTATCGAGCCAGTGAGCCGCCTTCGCCACTGGTGTTCCTCCAAATATCTACGACTTTCACCTCTACACTTGGAATTCCACTCACCTCTCTCGAACTCTATACTGATAGTTTTGGAGGCAGTTCCAG
+
GGFGGGGGGFGE@@FFFFGGFGGEGG@FGGFECFGGGGGGCGGDEFGFGGGFGGGGGGGGFGGFFFGGGGGEGGCGGFGDEGGFFFGGGGGGGGGCGGGGGGGDGG8,<7:DFFGF9DEGGD?FGGGGFGGGDFGGG?GAFEGGGGGGGFGGGGGGFGGGEFGEECEFECFGGGDGGGGFFDCEG6F9,=;:FEFFDFFCFGF:<FFG)AA:D79;9AEFCF@B:7474FFF@4>B?0:?71)18?4?0:BB44)94:F9)5:9>ADB(580(()4052<)
@M02352:288:000000000-CKWC8:1:1101:28879:16138 2:N:0:ATGCGCAG+GTAAGGAG
CATTCTTGCGAACGTACTCCCCAGGTGGGTCACTTCTCACTTTCGCTTAGCCACTCAAACCGAAGTTCGAACAGCTAGAGACCATCGTTTACGGCGTGGACTACCAGGGTATCTAATCCTGTTCGCTCTCCCCGCTTTCGTCCATCAGTCTCAGTTTACTTTTAGTAATCTGCCTTCGCAATTGGTCTTCTATGTAATATCTATGCCTTCTACTGCCTACCTACCACTACTACCTTACTCCTAATAACCCAATACAATCCGTATCAAATGCCATCCCACCA
+
FF9EEFF9FE8:7@@E@DFFGGG7FGD@7@EFEAF,CECEFG@;CCEGG,<CEE8E<C<9C@@C+:CFBCFGGGG@<=,C99DF@,,:,BAF7:F>FECEFF8<C,9=4A,5FF9>;EFEE,554@@8+C,,8+@CGGGG3+=8,,@+@,,,3,,,3,,8,8E9,@,,7,,7,@CGF*;*:;>?CG,;<:,2579A*=++12=@*+/4=,*1=+*;,**55A3)**)2(0+:+))))(.).)7)96..(/,3()/*))0((((((-)-)).))66(),,-(
@M02352:288:000000000-CKWC8:1:1101:13528:16144 2:N:0:ATGCGCAG+GTAAGGAG
CATTCTTGCGAACGTACTCCCCAGGTGGGATACTTATCACTTTCGCTTCGTCACTCAGTCCGAAAACCAAACAACTAGTATCCATCGTTTACGGCGTAGACTACCAGGGTATCTAATCCTGTTCGCTACCTACGCTTTCGTCCATCAGCGTCAATATATTGTTAGTGATCTGCCTTCGCAATCGGTATTCTATGTAATCTCTAAGCATTTCACCGCTACACTACATATTCTAACCACTTCACAATAATTCAAGACATACAGTATCAATGGCAATTCTATGG
+
GAGGCGGFGGEEEFGGGDFGFGGGFG@FFFGCFGGGDF,FFGFGCFGG7CFEGGGGGGGGGG7:@FCGG<CFGCGGGFGFFGGGGGGGGGGG,FE7F@CCGFGGGFE>CEFGGGDGGFC9EFFGEGGGGDF9FGECEGGEEE=@FGGGFGEGGDGA:CFFGCECGG;9DEGEC9DFGGG>DGDCDE,DEGF@FEFF?FFGFGFD<)0==C8FGFDEE5:4@F;=*7?F?AC7@A03=EFF)7?<A<7?EE?3))4;>BFF<AB9><<A<(:0420-944))
@M02352:288:000000000-CKWC8:1:1101:27350:16159 2:N:0:ATGCGCAG+GTAAGGAG
TAATCTTGCGACCGTACTCCCCAGGCGGAATGCTTAATCCGTTAGGTGTGTCACCGAACAGTATACTGCCCGACGACTGGCATTCATCCTTTACGGTGTGGACTACCAGGGTATCTAATCCTGTTTGCTCCCCACACTTTCGTACCTCAGCGTCAGTATCGAGCCAGTGAGCCGCCTTCGCCACTGGTGTTCCTCCAACTATCTACGAATTTAACCTCCACACCCGTAATTCCACTCACTCTTCTCGAACTCTTGACTAGGAGTTTATGAGGCAGTTCCA
+
9FCFFFGGFE7:@8BCFFFGFGGCG@@FGGG,EFE9EEF@FGGEGFEE@BFFFFGGGGGGFGEDGGGFGGGGDGGGGDGDFGFFG?FF,CFGGGE:BC8B@EGFFFCCFGD<<FG,EBEGA,,:CDCGGGGGG8FGG?EF,6@EGGFGG,<6EG6EDDFAC@88CF,D9A9D,*9?*9D?EGGGDF04,=CC7.6,,));)381.;:*8*.1+1)9+8(,,)/)1)(13)9B=F>).3:))))-.-(58135))-1:96(().4,6))--.0(().*))-
@M02352:288:000000000-CKWC8:1:1101:19554:16224 2:N:0:ATGCGCAG+GTAAGGAG
CATTCTTGCGAACGTACTCCCCAGGTGGGTCACTTATCACTTTCGCTTAGCCACTCAAACCGAAGTCCGAACAGCTAGTGACCATCGTTTACGGCGTGGACTACCAGGGTATCTAATCCTGTTCGCTCCCCACGCTTTCGTCCATCAGTGTCAGTATATTATTAGTAATCTGCCTTCGCAATTGGTATTCTAAGTAATATCTATGCATTTCACCGCTACACTACTTATTCTAAATACCTCACAATAATTCAAGACAACCAGTACCAATTGCAATTCTACAG
+
GCFGGGGGGGEGGGGGGGGGFGGGFGGGGCGGGGGGGGGGGGGGGGGGGFGGGGFGGGGFGGGDGGGGGGGGGGGGGGFGGGGGGGGFFGGGGEGDFGGG8=FFGGFGGGGFFGGGFGGGGGFGG7FG+DECCFFF7DFEECEEGGGGG9EGGAFGGCFA9;EFCF@CFFAFFFGGGGGD?9FEFGGGGGGGGEFCFFFCFFF@EFFGGGFGGFFFEA0<@FEFCF?C?CFFFFECA@))6(4@A@;<C<EFE<DF:0@6?<9).425)5<)--=56A<4)
@M02352:288:000000000-CKWC8:1:1101:12306:16235 2:N:0:ATGCGCAG+GTAAGGAG
TAGTCTTGCGACCGTACTCCCCAGGCGGTGCGCTTAACGCGTTAGCTCCGGCACGGAAGGGGTCGAACCCTCCCACACCAAGCGCACATCGTTTACTGCTAGGACTACAGGGGTATCTAATCCCTTTCGCTACCCTAGCCTTCGAGCCTCAGCGTCAGTGAATGTCCAGTAACCTGCTTTCGCCATTGGTCTTCCTCTCGATATCTACGCATTTCACTGCTACACCGAGAATTCCCGTTACCTCTCCATTACTCTAGACCGGCAGGATCGCATGCATTTTG
+
B@F<CEE6CEGE:C@FFFGEFGF7FFD7+@@FGGG@EFGCCF::?<CEFG=FGG@CCE@CGG+?4C+E>?,DBFEFDGGGGFF7F:FCGFC:,3AD9FFFCBDF>D@D8F8:C@7DAE9CCFCC,@,;BEE7FFF@,@:DD;E8>@*;9>6C8EEEEE9;4<CF;CFFGCFFD9><DC1+;7C=DCGCFGFFFFFEE:A3;;:74**:DG:C7=>FGF<?29>49C436)74@@2)-33(3>AF)12>FABA<))/))*.((460,(.((31(4<)*.)))
@M02352:288:000000000-CKWC8:1:1101:3857:16245 2:N:0:ATGCGCAG+GTAAGGAG
CATTCTTGCGAACGTACTCCCCAGGTGGGTCACTTATCACTTTCGCTTAGCCACTCAAACCGAAGTTCGAACAGCTAGTGACCATCGTTTACGGCGTGGACTACCAGGGTATCTAATCCTGTTCGCTCCCCACGCTTTCGTCCATCAGTGTCAGTATATTATTAGTGATCTGCCTTCGCAATTGGTATTCTATGTAATATCTATGCATTTCACCTCTACACTACATATTCTAACCACTTCTTAATAACTCAAGACAACAAGTATCAAAGGCAATTTTACCG
+
GGGGGGGGGGGDEFDDGGDGFFGDGFFGDEGFGFGGGGFFGGFGCFGFCFGFGGGGGGGGFEFGGGGGGGGGGGGG9<FGGGGGGFDFFGFFEC7FFFGGGGGCGGGDEGGGGGCFFFGFDGFE7FCGE@CDFFGDCCC6DEGCDFGDGDGFF,3@=@;C=FC;EEECFAF9FGG8C;>ABGFGFGCEFFCBFFFE4CF+BC6F448DGGAGGF*8FAC8(15A<C<DCFFF=F0@,14))/7)77<E63)(.)/)/=)/,94)--4)-((18?FB=A<A(
@M02352:288:000000000-CKWC8:1:1101:7130:16248 2:N:0:ATGCGCAG+GTAAGGAG
CATTCTTGCGAACGTACTCCCCAGGTGGGTCACTTATCACGTTCGCTTAGCCACTCAGATAAATCCGAACAGCTAGTGACCATCGTTTACGGCGTGGACTACAAGAGTATCTAATCCTGTTCTCTCCCCAACCTTTCGTCCATCAGTGTCAATATATTTTTAGTAAATTGCCTTCCCATTTGGTATTCTATGTAATAAGTATTCATTTCACCGCAACCTTACATCTTCAAATTAATTCACAATAATTAAAGTTAACCAGTACCCAAGGCAATTTAAAGGTT
+
CF9,C<FGCG7+@F@FGGFE8FFGGFEGG@FGFGGGGG<F,CFC>EGG:EGCGGFFG<<CFFDE<,+,,>+,:9<<,,6<,,9B,,,49,,,++8>CFCFC<,5E,,BFA9F,CEF;,,9=F,5E,=6B=++BA,866D=76=EB=@@D,EEE:ED8E,,8,>@E9,,73,,5,2+05+<;9,1?EA<:,@+?;+;*++51++56BAG:,+**3)*:)(0;F=++:4+*48++*9/9*/9))/)7).))./)))7@4)27).)..((/(51;A)+)*))..
@M02352:288:000000000-CKWC8:1:1101:21818:16257 2:N:0:ATGCGCAG+GTAAGGAG
CACTGTTGCCAGCGTACTCCCCAGGTGGCTAACTTAATACTTTCGCTTTGGCACTCATCTTCAAGTAGACAAGCACCGAGTTAGCATCGTTTACGGCGTGGACTACCGGGGTATCTAATCCCGTTCGCTACCCACGCTTTCGTCCATCAGCGTCAATAATATCTTAGTAAGCTGCCTTCGCAATTGGTGTTCTATGTAATATCTATGCTTTTCCCCGCTACACTACATATTCCCCCTACTTCAAATATATTCAAGCCCTACTGTAACAAAGGCAGTTCCAT
+
GGGGCGGGGGGGGGGGGGGGCGFFCFFGGGGFFFGCFGGGGGGGGDGGCCCFGGFGGGGGGGGCCEFGFFGDGGGFEF>EDCADGFGGGGFGGFGCGEGEEDGFGGGGGGG@FEFGGFF:FGDG?FCEECEGGGGGGGCFGGGGGEDDG3AECEGGGCFFG99,@;9>DFFFG7FFGGFFEC87896=D>EF>8>48:+18=8@CB88+,==+*.8*),33;6;F43:?A++8*/(.6?EFE?94:::4>444..*-2)(()).:).5)((.((038A>))
@M02352:288:000000000-CKWC8:1:1101:17319:16287 2:N:0:ATGCGCAG+GTAAGGAG
CAGTCTTGCGACCGTACTCCCCAGGTGGGATACTTATCACTTTCGCTTAGTCACTGAGATTAAATCCCAACAACTAGTATCCATCGTTTACGGCGTGGACTACCAGGGTATCTAATCCTGTTCGCTCCCCACGCTTTCGTCCATGAGCGTCAGTATATACGTAGTAGACTGCCTTCGCAATCGGTATTCTAAGTAATCTCTATGCATTTCACCGCTACACTACTTATTCTATCTACTTCCGTATAACTCAAGTCAACCAGTATCAAAGGCAGTTCCATAGT
+
FGGFDGGGGGDEEFGCGDGFGGGGGFGGGGGGGGGGGCFGGGGGGGGG,FFGGGGGFGGGGGGGGGFGEGFGGGGGGGGGGGGGGGGGGFGGEGGCFEFFCFFGGFGGEFGFFGGGGGAAEEGGCCGEFGGD@FDB@GEGEGGE;FFGGGGDEGGGGFGGGGGGGFGGGFGGGGGFCCGEFGGDGGGGGG7DFEFFFFCGFGFCBFCCCFFFCBBF8B@DCFFF=+7C?FCAAAECEFCE@F@FEC))/7;>A>A?BFF(-))-.44:?((,3-9216)46
@M02352:288:000000000-CKWC8:1:1101:11547:16332 2:N:0:ATGCGCAG+GTAAGGAG
CATTCTTGCGAACGTACTCCCCAGGTGGGTTACTTATCACTTTCGCTTGGCCACTCAGTACTTAATCGTACCAAACAGCTAGTAACCATCGTTTACGGCGTGGACTACCAGGGTATCTAATCCTGTTCGCTACCCACGCTTTCGTCCATCAGCGTCAATATATTGTTAGTGATCTGCCTTCGCAATTGGTATTCTATGTAATATCTAAGCATTTCACCGCTACACTACATATTCTAACCACTTCACAATAATTAAAGCCTAACAGTATCAATGGCAGTGC
+
GCGGGGGGGGGGGG@F@FFGGGGGGGGGGGGGGGGGGGGGGGGGD7FFCGGGGGGGGGFGGGGGGGGFGFGGGGGGGGGGGDGGGGGGGGGGGGGGGGGGGGGGGGGGGGDEGGGGFGGGGGGCFFGGEGGGGGCGGCCCEGGGGGGGGGGFGDCEG>FAFGGGECEFGGGFGGFGG>GAAFG7DGFEEGDCCEF*>BFFFGCDEFFFGGFFGFEFGFF@FFFADG@F3AFA=+7?3>D3?;<)/))77@3?5)77)))(8)48A><9AF><23)(..(.
@M02352:288:000000000-CKWC8:1:1101:5683:16370 2:N:0:ATGCGCAG+GTAAGGAG
TAATCTTGCGACCGTACTCCCCAGGCGGAATGCTTAATCCGTTAGGTGTGTCACCGAACAGTATACTGCCCGACGACTGGCATTCATCGTTTACGGTGTGGACTACCAGGGTATCTAATCCTGTTTGCTCCCCACACTTTCGCACCTCAGCGTCAGTATCGAGCCAGTGAGCCGCCTTCGCCACTGGTGTTCCTCCGAATATCTACGAATTTCACCTCTACACCCGGAATTCCACTCACCTCTCTCGAACTCAAGACCAGGCGTTTACAAGGCAGTTCCAG
+
EEGFEFGCEFGGCCFFEGGGGDG@DGC@@@FGGGGFCGGGGGGGGGFFEFFGGGDFGGEEFF9FEAG<E6=F7FGGGGGGGGFGDGGGGFFFF9C>BFEFEFGCC@FGEG@FFFFDGD,C=FFFFGG9DF@EECEEG?DEFG6CGCFCC8:CCGC*73@ECGGDGFGGCC98DCCD47CFFDCC<ECC?FGGGE8(38DGFF+:6F):DF);CA<A9>>36*()9C>D6F:FFFA),4::<B<0).87(334<:>??241,(23>182.).:07):?4<2-
@M02352:288:000000000-CKWC8:1:1101:17749:16508 2:N:0:ATGCGCAG+GTAAGGAG
CATTCTTGCGAACGTACTCCCCAGGTGGGATACTTATCACTTTCGCTTAGCCACTCAGACCGAAGTCCGAACAGCTAGTATCCATCGTTTACGGCGTGGACTACCAGGGTATCTAATCCTGTTCGCTCCCCACGCTTTCGTCCATCAGTGTCAGTTGATTATTAGTAATCTGCCTTCGCAATTGGTATTCTATGTAATATCTATGCATTTCACCGCTACACTACATATTCCGCCCACTCCACCATAACTCAAGACCGCCAGTATCAAGGGCATTTCTACGG
+
FGDFFGGGGG7@@FFGGGGGGGGGGGGGEGGGGGGGGGFGGGGGGGGD7EFGFFFFGGGGGGGGGGFGGGGGGGGGGGGGF?FFGGGGGGGGGGGGGGEGGGGGGGGGDGGGGGGGGGGGCGGFGEGGGGCFGDGGGGGGGGGGGGGGGGGGGGGGGCFFGGGGGGBFGGGGGFGGGDGFFGGGGGCFFDFGGFFFCFFGFGFGFFFGCFFGGFFFG>B<@FFFGCE73;@F>E0773=3=38<>)<?>428<<?F9>3>>?A>FFF?DF0:<269B>D?:
@M02352:288:000000000-CKWC8:1:1101:18692:16510 2:N:0:ATGCGCAG+GTAAGGAG
TAGTCTTGCGACCGTACTCCCCAGGCGGGGCACTTAATGCGTTAGCGACGGCGCGGATCTCGTTGGTTGAGACCCACACCTAGTGCCCAACGTTTACGGCATGGACTACCAGGGTATCTAATCCTGTTTGCTACCCATGCTTTCGCTCCTCAGCGTCAGTTACGGCCCAGAGCGGCGCCTTCGCCACTGGTGTTCCTCCTGATATCTGCGCATTTCACCGCTCCACCAGGAATTCCCCGCCCCACTACCGTACTCTAGTCATGCCAGTATCCAGTGCCCT
+
GGGFEGGGGFFC@FGGFFGGGEGGGCFDGGGDDFGGGGGGGGGGGGGGGGGGFGFEGEGDEGGGFDFEGGFGGGGGGGGGGFDFFG9DFGGG7FGFGGGGDCF7>CF:AEGGGGG,>DGGGGGGGGGGG?FFFGGGFGFGGF;A;C8CCCFG?7=EEGGCFGG8;*=8B5;:*:>35>D>>F*591A8+:+**-*))785/:@:AF=7FG39C>)6+15(9D(5*7<F?BF4?FABF7>9(-,(41>?B66<?16*).@A<A4),),8A2))).*4*.44
@M02352:288:000000000-CKWC8:1:1101:5917:16517 2:N:0:ATGCGCAG+GTAAGGAG
TAATCTTGCGACCGTACTCCCCAGGCGGAATGCTTAATCCGTTAGGTGTGTCACCGAACAGTATACTGCCCGACGACTGGCATTCATCGTTTACGGTGTGGACTACCAGGGTATCTAATCCTGTTTGCTCCCCACACTTTCGTACCTCAGCGTCAGTATCGAGCCAGTGAGCCGCCTTCGCCACTGGTGTTCCTCCAAATATCTACGAATTTCACCTCTACACTTGGATTTCCACTCACATCTCTCGAACTCTAGACTGATAGTTTTGGAGGCAGTTCCAG
+
EFE<CFFFFG@C7@BFGGCGG7EBCFFEGGGCFGGGFFGFEDFFGGGGGGEFGEFGDGGGGGGGGGGGGCFGGFCEGGGGGGGGFEGGGFFEGGFFEFEFGAFGGGGG@CEDGGGGGAFGGFEGGAFFGGGGGGGGGGGFGGGGGC7?93<CEEGDEFCACC@5CGFCFFFFG5CDGDG?4DGEF?6EFF87DE63@F6FFGFGEFFCFG);7@?A9F@<C6@AGG0C)66=6@<9:?B22355:<<7?:1<AD4*6<:3AA<A4):(-,220(5:6<)4-
@M02352:288:000000000-CKWC8:1:1101:26009:16525 2:N:0:ATGCGCAG+GTAAGGAG
CAGTCTTGCGAACGTACTCCCCAGGTGGGTCACTTATCACTTTCGCTTAGCCACTCAAACCGAAGTCCGAACAGCTAGTGACCATCGTTTACGGCGTGGACTACCAGGGTATCTAATCCTGTTTGCTCCCCACACTTTCGCACCTCAGCGTCAGTATCGAGCCAGTGAGCCGCCTTCGCCACTGGTGTTCCTCCGAATATCTACGAATTTCCCCTCTACACCCGGAATTCCACCCACCTCTCTCTAACTCAAGCCCAGGAGTTAACCAGGCAGTTCCACGG
+
EAEBDGFFGGDFGGGFFGGFFFGGCC<<F@F@<FFGGFGGGGFFEGGGE@6EEGFFFF<<<FGGGGGCCGGDCGGGGGGGFG?,BEF<FFE,?7>C=@F@FCD=A=FD+BEDGGGGGG,=>AFD,BFBDF@E@FG8BDAE7C6@BB@87+4A86@<:;+@@F:DG:,,>F>:>7CD?@4)?D,48A6;C,<=B>66;E;F++3:;).792;+08:)*6>E15())1(92=**1)((-(1.),).).4<)4)(),().()((,()-)).(((.4(*./.)(-
@M02352:288:000000000-CKWC8:1:1101:27415:16545 2:N:0:ATACGCAG+GTAAGGAG
CAATCTTGCGATCGTACTCCCCAGGTGGGACACTTATCACTTTCGCTTAGTCACTGAGCATAAGCCCAACAACTAGTGTCCATCGTTTACGGCGTGGACTACCAGGGTATCTAATCCTGTTCGCTCCCCACGCTTTCGTCCATGAGCGTCAGTATATACGTAGTAGACTGCCTTCGCAATCGGTATTCTAAGTAATATCTATGCATTTCACCGCTACACTACATATTCTAACTACTTCATAATAACTAAAGATAACCAGTATCAAAGGCAATTCTACAGTT
+
FEGDFFGGFGFFFGFFGGGGGGEF@EFCEFGGFGGGFGGGGGGGGGGGGGEFFFGGGGGGGGGGGGGGFGGFFGGAFGGFGFFFDGGG@FFEG7+@CGFGGGGFFEEGGDFGGGFGFFGA=FFC7FGGGCGGGFECFGGGGGFFGGCDCCCCGGGGGGGGFCCEGAFFDFG6@CFCDCDE>CDGGGGCFFCFGEF?C6B9BFACEF6+=CF>CBBFGF@4=A3AC7)27A+;;FFFFEFE?)9<?3/)/6).).);;;06566):44(4?82<B4<FA:A:
@M02352:288:000000000-CKWC8:1:1101:23869:16584 2:N:0:ATGCGCAG+GTAAGGAG
CATTCTTGCGAACGTACTCCCCAGGTGGCTTACTTAACGGTTTCCCTTGGATGCTCCAGCCTAAACCCAAACATCGAGTAAGCATCGTTTACGGCGTGGACTACCGGGGTATCTAATCCCGTTCGCTACCCACGCTTTCGTCCATCAGTGTCAATATGCTATTAGTGGCCTGCCTTCGCAATCGGTATTCTATGTAATATCTATGCATTTCACCGCTACACTACATATTCTAGCCACTTCATAGCAATTCAAGCCTAGCAGTATCAAAGGCAGTTCCACG
+
F9@FFFFEDFFEFFF-CFGGGGGGG<,@FFG<EFFC<FCCF@CF<FGGGF8FCFFF,C@FGGG8FFGGCFDFGDF@,CF<CCFGGGGGFGFF7:F@G+FFGGGGG7@FEECGFF;EFGGGDDDG7CE8BD,=CBF7CFGGGGGDGDF6FC:CFFGE733@,3@A,7>@>DCCGGFGG*?59DE9C=,@CCE+=5:?*=8@BFAC4=FFGFFGG=3=/)6=6:84>>5CEACF+;@<;@AE)95<2)).4<4-))-9).64).<-)6)64(,40:4:@442
@M02352:288:000000000-CKWC8:1:1101:23916:16602 2:N:0:ATGCGCAG+GTAAGGAG
TAATCTTGCGACCGTACTCCCCAGGCGGAATGCTTAATCCGTTAGGTGTGTCACCGAACAGTATACTGCCCGACGACTGGCATTCATCGTTTACGGTGTGGACTACCAGGGTCTCTAATCCTGTTTGCTCCCCACACTTTCGTACCTCAGCGTCAGTATCGAGCCAGTGAGCCGCCTTCGCCACTGGTGTTCCTCCAAATATCTACGAATTTCACCTCTACACTTGGAATTCCATTCACCTCTCTCGAACTCTAGACTGCTAGTTTTGGAGCCAGTTCCAG
+
CABFDGGGGG>FGGFGG@FEDCF,DDCCCFGFGGG,CFGF@FGGGDFFG7FFCGGGDEFCFGE<FGGGGGGGEGG7CC=<B,FFEA,EFGGG@FC7:+BFGGGGGGGGGGGC,AFFB=DFGE95EEGFFGGFBFG7ECECFEC,4BCFG6D>B>3@<ECFC78@C7>2?<FGGGGGG:D65C*=C4AECFEFGCFD=AF76DCFECFD*A>+;8<;+)/79A@7?C?4)*9@?@))5::.).)3,5()(46444)0-.)(.--.6:4(,(4((2):959<)
@M02352:288:000000000-CKWC8:1:1101:25660:16618 2:N:0:ATGCGCAG+GCAAGGAG
CATTCTTGCGAACGTACTCCCCAGGTGGGATACTTATCACTTTCGCTTAGCCACCCAAACCCTAGTCCGCACAGCTGCTAGCTATCATTTTTGCCGTGGTGTACTAGGGGATTTAATCCTCCTCTTTTCTCCCGACTTCTTCCATCAGCGTCCTCTGCCTCTTACTAATCTGCCTCCTTCACCGTTTTTCTATGTACACACTTTTCCTTTCTCCCCTACTCAACATATTCTTACAATTTCATACTTACTCCAGATAACCAGTCACAAACTCAATTTTAC
+
<A6@FFGGDEG+6CFGFFFFCGGGG@EF+,,CEFDFA,,<@FEEEGF,@EDFFG,,C,6@C,,9,C<,,+>@@FC,,,CB,,,CFF,C,,,5+,C88+7++:CF,<5,,+64,9,,=@5=,,665,,,7,C9F+++++3,8@=,,C88,+6?++,3@,,,,,,7,,33@8@,>CF+=+++**5434,**,@++*4**++***+*1+*55,=+++)2,)/*)+(2**.4*+4+++*))/)).9<3)))/.)(.())3)74=?))).)/,()))()*.7).
@M02352:288:000000000-CKWC8:1:1101:22382:16629 2:N:0:ATGCGCAG+GTAAGGAG
CAATCTTGCGATCGTACTCCCCAGGTGGGACACTTATCACTTTCGCTTAGTCACTGAGATAAATCCCAACAACTAGTGTCCATCGTTTACGGCGTGGACTACCAGGGTATCTAATCCTGTTCGCTCCCCACGCTTTCGTCCATGAGCGTCAGTACATACGTAGTAGACTGCCTTCGCAATCGGTATTCTGTGTAATATCTATGCATTTCACCGCTACACTACACATTCTATCTACTTCCATATGACTCAAGTCAACCAGTATCAAAGGCAGTTCTATAGTT
+
GGGFGGGGGFECDCFDGGGGGGGGGGGGGGGFGGGGGGGGGGGGGEGGGGGGGGGGGGGGGGGGFGGGGGGGGGGGFGGGGFGGGGGFGD@FEGGGGGGGGGGGGGGGGGGGGGGGGFFGGGGGGGGGDFGGGGGGGGGGGDGFD,EGGGGGGGGGGG:E@FGGGGGGGFF?:EGGGDGFFF8EFFGGFGFGGFFEEFFGFGFGFFFGDGFDCB@AEF@4>FFFGGFGEFFFFF336CECFFF?3CFEE@<C>CCF;@FF<A))<AB0:??BA<*6BAA>4
@M02352:288:000000000-CKWC8:1:1101:3169:16652 2:N:0:ATGCGCAG+GTAAGGAG
TAATCTTGCGACCGTACTCCCCAGGCGGAATGCTTAATCCGTTAGGTGTGTCACCGAACAGTATACTGCCCGACGACTGGCATTCATCGTTTACGGTGTGGACTACCAGGGTATCTAATCCTGTTTGCTCCCCACACTTTCGTACCTCAGCGTCAGTATCGAGCCAGTGAGCCGCCTTCGCCACTGGTGTTCCTCCAAATATCTACGAATTTCACCTCTACACTTGGAATTCCACTCACCTCTCTCGAACTCTAGACTGATAGTTTTGGATGCAGTTCCAG
+
DAFFEFGFGGCGEFBDFFFG8FGDDGEEGGGEEEFGGGGGCDGGGFGFFCFGGFGGEFG>FGGEGGGGGGGCG7>FEGGGGDGGFFDGGGGGGGGGF+FC+FFEFEG?<FGG8FFFGGGGFF,CDFCFGGGF:,>FGGGGGGGGGGGGDGGDCAEGFECF*<@BEG::?FDGGGG4CDGF:5C7?<8A,=CGGFFF;);F6CFCCF>DF5>:CFEFFFFEFFFFG7:F9?FFFF<<?(418:2:3?2)3834-5)/6>9>4526::A,(2).()*-/5A2)
@M02352:288:000000000-CKWC8:1:1101:6158:16663 2:N:0:AAGCGCAG+GTAAGGAG
TAATCTTGCGACCGTACTCCCCAGGCGGAATGCTTATTCCGTTAGGTGTGTCACCGAACAGCATACTGCCCGACGACTGACATTCCTTCTTTACCGTCTGGACTACCCGGGTATTCAATTCTTTTTTCCCCCCACACTTTTGTACCTCCGTGTCAGTTTCCAGTCTGTTAGCCTCCCTCCCCACTCGTGTTCCTCCATTTATCCTAGAATTTCCACTCCACACCCGCACATCCACCCCCCCCCTTCGTACACTAGACCGATAGTTTTCGAGTCACTTTTAT
+
,C6@FFGEFGGFC:FGGGGGGGGEF,@@F+C,FFFC,C@@FFC7@@<,9B6CEGGECGE:,,,:,9C,EC<,7>:=F:=,9,,,,5,,,:FD,E,C44E+B,4,:4B,4@7+3,,,,35,C,7,:C+8,,3@CBE+@,@@9,5D;C,2,*3*47=9;,@56,,,?,7?,,,6>,*;*;*)09@ED,*4,=C+;C6@;;+3+3++)1+*+2:7+3)1+;,)6A6)1)(91)1)8)(,(((((((-(31(,3--4:)*6).((,(-6).446(),)*)1)).)
@M02352:288:000000000-CKWC8:1:1101:26748:16673 2:N:0:ATGCGCAG+GTAAGGAG
CATTCTTGCGAACGTACTCCCCAGGTGGGTCACTTATCACTTTCGCTTAGCCACTCAAACCGAAGTTCGAACAGCTAGTGACCATCGTTTACGGCGTGGACTACCAGGGTATCTAATCCTGTTCGCTCCCCACGCTTTCGTCCATCAGTGTCAGTATATTATTAGTAATCTGCTTTCGCTATTGGTATTCTATGTAATATCTATGCATTTCACCGCTACACTACATATTCTAACTACTACATAATAACTCAAGACAACCAGTCTCAACGGCAATTCTACAG
+
CDFCF9F<FCFG7@CFGGGG@FF@,C,:FGG?FGGGG9ECFGGGGG7DF,CFF@FCGGGGGEEC7FGGFFFEECEFG<EFAG,B<B:,AFFF:7FGECF7F<<FEGFDEFGFGGGGGFGGGCEGG7:D8>8FGG>=+@,@>@>CGDFGFCGFG7@,3@FFFFGGGGGAC3EFG,+D>*@*99::3C,:AFGFFE=7AAAFFGAFCFFFGGFG7;@4:)5>:@;A4C?CEFA;69CC39)15CF<.5937);@<)54=?)(2)).6AA(,((1;B*64:)),
@M02352:288:000000000-CKWC8:1:1101:19129:16704 2:N:0:ATGCGCAG+GTAAGGAG
CATTCTTGCGAACGTACTCCCCAGGTGGGATACTTATCACTTTCGCTTCGTCACTCAGTCCGAAAACCAAACAACTAGTATCCATCGTTTACGGCGTAGACTACCAGGGTATCTAATCCTGTTCGCTACCTACGCTTTCGTCCATCAGCGTCAATATATTGTTAGTGATCTGCCTTCGCAATCGGTATTCTATGTAATATCTATGCATTTCACCGCTACACTACCTATTCTAACCACTTCATAATAACTAAAGACAACCAGTATCAAAGGAAATTTTACCG
+
GFGGFFGGGGDGEEFGGGGGGGGGGGGGGGGFGGGGGGGGGGGGGCCG,FFGGCFGFFGDGGGCEGGGGGGGGG8FFGFGFGFAEFGGGGGFCFGGGGGGGGGGGGGEGCEFGGFGGEGGGGFGGGGGGGFFFGGGDGCEEEEGGFGGGGCEGGGF,;FEFGGGGGFGCBGGGGGGGFGDFCGDGCCFGGGGGFFFFFA7@GFF58=8FGFFG42?EEF@DC@A00.+<71@78@@?E@EFF399)9).).;7A<;?(>:2<A2)--6>0(,5<F<FAD2(
@M02352:288:000000000-CKWC8:1:1101:13530:16730 2:N:0:ATGCGCAG+GTAAGGAG
TAATCTTGCGACCGTACTCCCCAGGCGGAATGCTTAATCCGTTAGGTGTGTCACCGAACAGTATACTGCCCGACGACTGGCATTCATCGTTTCCGGTGTGGACTACCTGGGTATCTCATCCTGTTTGCTCCCCACACTTTCGCACCCCACCGTCAGTATCTAGCGAGTGAGCCGCCTTCGCCACTTGTGTTACTCCAAATATCCACGTATTTCACATCTACACTTGTAATTCCACTCACCTCTCTCGAACTCCAGCCAAGGTCTTAAGGACGCCGGTCCGT
+
AEFGGGGGFGGG:FFFGGFGGGGGGGGGCCD,EEFA@CFFFFE,8BF9FEGFFGFGCCFCEBCGFGA,CFG=+++4+++:E<FA<?F<EDF7,,8@448B75EE@<B,?,BFE,;;,6@>,8C,C<=E;=D7C<>+@=E>B:+5>:+37**@D:CCFFCA,FF,*5*4*,,2,4:94?6):CC:4+0;0:8+37+(6)2>A:1+18)*028+2+.3+=<)6@08DD)0-09=6*94(3:2812()42)42:2),(),()(())..)).),(-((0(04((,
@M02352:288:000000000-CKWC8:1:1101:18206:16761 2:N:0:ATGCGCAG+GTAAGGAG
CAGTCTTGCGACCGTACTCCCCAGGTGGGATACTTATCACTTTCGCTTAGTCACTGAGCTAATGCCCAACAACTAGTATCCATCGTTTACGGCGTGGACTACCAGGGTATCTAATCCTGTTCGCTCCCCACGCTTTCGTCCATGAGCGTCAGTATATACGTAGTAGACTGCCTTCGCAATCGGTATTCTAAGTAATATCTATGCATTTCACCGCTACACTACTTATTCTATCTACTTCCGTATAACTCAAGTCAACCAGTATAAAAGGCAGTTCCATAGTT
+
GGGGFGFGFCC77@FFGGGGGGGGGC<EGGGGGGGGGFGGGGGGGGGG,FFGGGGGGGGG9FFFGGGGGGGGGGGCGGGDFGGGGGGGGGCG7:FFGGGGGGGDFDFFGGGGGGGGAGGEFGEEFFGGGCECFFEGGGGGGGGFGGCGGGGGGFFCFFGGGF@E9CFCCDFGGF5?C5D?>9*;CGGGGFG>F?FECFADFFB>CFFGGGA>D)0:EA@F@FFCCFF7?6::864?9?7(=7;/?7))/62>26<F?1><4<)--6A?03(4944:B))6>
@M02352:288:000000000-CKWC8:1:1101:27632:16768 2:N:0:ATGCGCAG+GTAAGGAG
CATTCTTGCGAACGTACTCCCCAGGTGGGTCACTTATCACTTTCGCTTAGCCACTCAGACCGAAGTCCGAACAGCTAGTGACCATCGTTTACGGCGTGGACTACCAGGGTATCTAATCCTGTTCGCTCCCCACGCTTTCGTCCATCAGTGTCAGTACATTATTAGTAATCTGCCTTCGCAATTGGTATTCTATGTAATATCTATGCATTTCACTGCTACACTACATATTCTAACTACTTCATCATGACTCAAGATAACCAGTATCAAAGCCAATTCAAAAA
+
FFGGGGGGF@FGGCGDDFGGGGG@DFE8FGFEGGGGGGFGGGGG7FGGEDFGFFCDGGGGGDGGEFFFCFFEGGGGGGCA99FDFGGGGGFGDE:=FGGFGGG?FFFCE=?FCGDF9ECFFFFGGGG?CFEFGGGG@FGGE6?>AFGGGGGGGGG73EFFFFFGFFCF;,7@FDGGGGGBBDGGFGGGGGGDGC>4@FF@FFFDEFCFFFFCF+84>+*)6+6A;CC76711+;4;4394??)9C)<45)4@E)/6?3)).-)646<)6.43(,9)*))-(
@M02352:288:000000000-CKWC8:1:1101:23720:16786 2:N:0:ATGCGCAG+GTAAGGAG
CAATCTTGCGATCGTACTCCCCAGGTGGGACACTTATCACTTTCGCTTAGTCACTGAGCATAAGCCCAACAACTAGTGTCCATCGTTTACGGCGTGGACTACCAGGGTATCTAATCCTGTTCGCTCCCCACGCTTTCGTCCATGAGCGTCAGTATATACGTAGTAGACTGCCTTCGCAATCGGTATTCTAAGTAATATCTATGCATTTCACCGCTACACTACTTATTCTATCTACTTCCGTATAACTCAAGTCAACCAGTATCAAAGGAAGTTCCCTAGTT
+
GFGGGFGGGGGGGGGGGGGGGGGGFGC@CGGGGGGGGFFGGGGGGCCFGFFGGFGGGGGGGGFFGGGGGGGGGGGGGGGGGGGGDGGGGGG7CFGGGGGGGGFGGGGGGGDGGGGCGGCGGGGGGGGGCFGGGEGFFGGGGCCDG?FGGEGGGGGGGGGGGGGGGGFGGGGGGGGGGGG>FGEEGGGFGFFFGFFFFFFFFGCFECCFGGF;DBBAEF@E@FFFGFCG3AFFCA<??C3(/2=;E93>AE3))/7FD?795:92:6>?((,.5>*)1-3:A
@M02352:288:000000000-CKWC8:1:1101:23173:16796 2:N:0:ATGCGCAG+GTAAGGAG
TAATCTTGCGACCGTACTCCCCAGGCGGAATGCTTAATCCGTTAGGTGTGACACCAACAAGCATGCTTGCTGACGTCTGGCATTCATCGTTTACGGTGTGGACTACCAGGGTATCTAATCCTGTTTGCTCCCCACACTTTCGCACCTCAGCGTCAGTATCGAGCCAGTGAGCCGCCTTCGCCACTGGTGTTCCTCCGAATATCTACGAATTTCACCTCTACACTCGGAATTCCACTCACCTCTCCCGAACTACAGACCAGGAGTTTATAAGGCAGTTCCAG
+
FG@AEAEFCFGFE7FGGGFFGCFGGCCFGGGFFGFFGGFGEFGGFDFGGGGGGGGGGGGDGGGGGFFGCFAFGGC?FGGFFGGGGFFEBFFGFFGDFEF=BEAEFGGCFCGGGFGFD4EGGGAFGGGGGGGGGGGGGFGGF>CECC8?88=CEGGCC9CFGGG>:D7@?CGCEGDG*;D**@CEC66>,=AF74806)):ADFF)@):*=F>>;<F+;@E7A@C>C(C(84*=694((.428?<(((,,2(-)5)9:?)30:44:<)):4<,13).6.)-.
@M02352:288:000000000-CKWC8:1:1101:24960:16805 2:N:0:ATGCGCAG+GTAAGGAG
TAGTCTTGCGACCGTACTCCCCAGGCGGTGCGCTTAACGCGTTAGCTCCGGCACAGAAGGGGTCGAACCCTCCCACACCAAGCGCACATCGTTTACTGCTAGGACTACAGGGGTATCTAATCCCTTTCGCTACCCTAGCCTTCGAGCCTCAGCGTCAGTAAATGTCCAGTAACCTGCTTTCGCCATTGGTCTTCCTCTCAATATCTACGCATTTCACTGCTACACTGAGAATTCCAGTTACCTCTCCATTACTCTAGCACGGCAGTATCGAATGCAGTTTT
+
<FGGGGGGGGGGGGGGGGGGGGGGGFGGGGGEFGGGGGGGGGGGGGGGGGGGDGCGFGCFEGGGGDGGGGGGGGGGGCFGGGGDFGGGGGGGGGGGGGGGGGGGGGGG@DDGEGFFFFFGGGGGGGGGGGEGGGGGGFFGGGGGGCED6DGFF5EEG8CCFFFGGGGGGGGFGGGFFDGFFCEGGGGGGFGGGFFFFFADFGFGFFFFFEEDCBAFDFA2AFF@GF)>:?FFFF244:>9<ABF?BFBFFFBAAAF926)3(11((:<A:B?)(*)1-6:)
@M02352:288:000000000-CKWC8:1:1101:28795:16830 2:N:0:ATGCGCAG+GTAAGGAG
CATTCTTGCGACCGTACTCCCCAGGTGGAATGCTTAATGCGTTAGGTGTGGCACCGACAAGCATTGTTCCCCACGTCTTGCATTTATTGTTTACGGGGCTGAATAACATGGTCTCTAATCCTGTTTGGTCCCCACACTTTCGCACCTCACACTCAGTATCCCGCCCGTGAGCCGCCTTCGCCACCTGTGGTCCTCCGTAATCTCACGAATTTCACCTGCTCACTTGGAATTCCTCTCTCCTCCCTCGGAATCAAAACCAGAAGCTTACAAAGCAATTTCA
+
,C@EFFFE,@@+@CFCEGDF<BEGG,CFGGDFGGGG9F,@F,B,C@5,:B:,@FG+C++6,E<C,,9C6C,,:++4,,,,,,,C559,,,:E55+++6++B,,?,5,,,:<,9:9;,4F9CA,CAF,+,,@=DECF+69E;=+3+@@+=,,,,,655,8,,,4+++*53>E6D@CD*;C***1*;4A,,,=;;4=B98)*2+13)+)/95=>+1<6+)/()1)1+04*)0/+;+))()).),((.:1((,-,6)./.(0((.,()-).-.)(.4))/)))
@M02352:288:000000000-CKWC8:1:1101:4289:16835 2:N:0:ATGCGCAG+GTAAGGAG
TAATCTTGCGAACGTACTCCCCAGGCGGAATGCTTATTCTGTTAGGTGTGTCACCGAAGAGGTTACTGCCCGACGACTTGCTTTCATTGTTTACCGTGTGGGCCTACCGGGTATTCTATCCTTTTTTCCTCCCACAGCTTTGGACCTCAGCGTTAGTTTCGAGCCAGTGAGCCCGCCTCGCCACCGGGTTTTCTCCCTATATCCTCGAAATTTACCCGCACACCTGGAATTCCACTTACCCCTCTCGAACTCGAGACTGATCGTTTTCAAGTCCGTTTCAG
+
,CA<FGGGGGGFGGGGGGGGFGGGG8F+F@G8FFGG,E,6CFGG9,CF@F@EAF9FGG+,E,,9C,C6<FGEC>+@F++9<595,<,,,,:<,,5+9,94?+4++,B,+@F:7,,,,:,,8,,,CD+,,,CCF,,3,,=B,4,@,@891,D++**45,3,*@D:E,5?,>C>>**3)98))8*5**=**/=8:>+)()/*+1++)*./**0@+1:F8)(,()4)293*,*0*9/)))).5((((.4()(.()(((),))44)(..:?)-)--)))()(,6.
@M02352:288:000000000-CKWC8:1:1101:24449:16850 2:N:0:ATGCGCAG+GTAAGGAG
TAATCTTGCGACCGTACTCCCCAGGCGGAATGCTTAATCCGTTAGGTGTGACACCAAAGGGCAAGCCCTCTGACGTCTGGCATTCATCGTTTACGGCGTGGACTACCAGGGTATCTAATCCTCTTCGCTCCCCACGCTTTCGTCCATGAGCGTCAGTATATACGTAGTAGACTGCCTTCGCAATCGGTATTCTAAGTAATATCTATGCATTTCACCGCTACACTACTTATTCTATCTACTTCCGTATAACTCAAGTCAACCAGTATCAAAGCCAGTTCCAT
+
<EFGGGGGGGDCCFFFGGGGFEFBFC@F:FGGGGGGCEGFGG9BFFECGFFFFFGGGGFGGFGFEFFG,EFF<?FFFDFGGG9CFAAFCF?GGGEFGGCECEFGFFGC<=FFEGFCBDDGGG,AFFFEGGEGG8FFEGE8=:;EGDFF,:DCGGG*7@C;;,;DF<C:9;,?F6*79CCABD=ADF5EGCFFG<=?C7FGF7+;CFFC++:;78<BC5469A;AC7>>AF4*199ABFA<247<:?7?9<44>(2/))9<:?0<<<<<29A((.)49)64)
@M02352:288:000000000-CKWC8:1:1101:24182:16858 2:N:0:ATGCGCAG+GTAAGGAT
CATCCTTGCGACCGTACTCCCCAGGCGGAATTCTTAATCCGTTAGCTTTGAAACCAACAACCATGCTTGCGGACGTCTAGCATTCATCGTTTACGGTGTGGACTACCGGGGTATCTAATCCTGTTTGCTCCCCACACTTTCGTACCTCAGCGTCAGTATCACGCCAGTTGGCCGCCTTCGCCACAGTTGTTCCACCAAATATCTAAGCATATCACAACAACAACATACATTCAAATCACCTCTCTCGAACTCACGAACACTCGTCTCCATTGCAATTCCAA
+
<@B,;EFGFF7FFGGGGG<FFGGGGF:C7+C,CFFGCG<EGFFFG9<,CFF,CCE,@8@F8F=6C,C?,C++4C4CF=+E,9,,5<EFCGFFDGGE,44B:CFFGGG+@BC:F8FG9DCEGFGEGFGFGGGGGGG+BECACC85@::CGCF>8E5ACFEA,,*,>FFDD3DDF*1C***:5CGD*/35><:F:)+5/A:*;+11)++001+3++1/+5((4)4)**)2.**/18))5),.),).),:)(8:>2(,77()()(-.((.-:)..5)*.*.)-.
@M02352:288:000000000-CKWC8:1:1101:5488:16933 2:N:0:ATGCGCAG+GTAAGGAG
CATTCTTGCGAACGTACTCCCCAGGTGGGATACTTATCACTTTCGCTTAGTCACTCAGTCCGAAGACCAAACAACTAGTATCCATCGTTTACGGCGTAGACTACCAGGGTATCTAATCCTGTTTGCTCCCCACACTTTCGTACCTCAGCGTCAGTATCGAGCCAGTGAGCCGCCTTCGCCACTGGTGTTCCTCCAAATATCTACGAATTTCACCTCTACACTTGGAATTCCACTCACCTCTCTCGAACTCTAGACTGATAGTTTTGGAGTCAGTTCCAGCG
+
GGCGGGG9FGEEF:FDGGGGGGGGGGE8FGGGGGGGGGFDGGGGGEGGGGFFGGEGGFEFFGGECCFEFFFGGGCFGEFGGGGGDGGGGGGGGGGEFECGGGGGGGFGGGGGGGGGGGGFFGGG@GAFGG7FCGGDEGFEGFFGFFGFGD+@@CFGGGFFFCCCCAFD3D?55CG559DA>DG<DCEDEGF9D5A:8BFFFGFGD>A<<FFGGF@FFACE@F<;6;C78@FABFF@ED32)5372@BF?><<92<63)9-6:AB<(,(4(.64>666.4((
@M02352:288:000000000-CKWC8:1:1101:25148:16940 2:N:0:ATGCGCAG+GTAAGGAG
CATTCTTGCGAACGTACTCCCCAGGTGGGTCACTTATCACTTTCGCTTAGCCACTCAAACCGAAGTCCGAACAGCTAGTGACCATCGTTTACGGCGTGGACTACCAGGGTATCTAATCCTGTTCGCTCCCCACGCTTTCGTCCATCAGTGTCAGTATATTATTAGTAATCTGCCTTCGCAATTGGTATTCTATGTACTATCTATGCATTTCACCGCTACACTACATATTCTAACTACTTCATAATAACTCAAGACAACCAGTATCAAAGGCAATTCTACAA
+
FFGGGGGFFGG@FGFGGGGGGGGCCCCCFFFFGFFGGGCFFGGG7FFFC9AFGFFGFG,EF:F:@DGGGEEG@FGFFFGGGGGGGGGEGGGGGDE+>FEECFFGGGGGCEFGGGGGGGGGGGGA7B7DE@EFGDCGCCGEFEGDFGGFFAEDC,=EGADD;FGFFGGGCFCDFGFGG5;AB>F9DF7DFCFFGFFF*:>FACCFCAAFF?FGGF?>EDBFFFFF<DEGFFAAAFE<ECCEFE?<3C)7<<)5338?7:3:B4:<<42<)(3(45?99>B9,
@M02352:288:000000000-CKWC8:1:1101:20513:16973 2:N:0:ATGCGCAG+GTAAGGAG
CAGTCTTGCGACCGTACTCCCCAGGTGGGATACTTATCACTTTCGCTTAGTCACTGAGTCGAAACCCAACAACTAGTATCCATCGTTTACGGCGTGGACTACCAGGGTATCTAATCCTGTTCGCTCCCCACGCTTTCGTCCATGAGCGTCAGTATATACGTAGTAGACTGCCTTCGCAATCGGTATTCTAAGTAATCTCTATGCATTTCACCGCTACACTACTTATTCTATCTACTTCCGTATAACGCAAGTCAACCAGTATCAAAGGCATTTCCATCGTT
+
GGGGGGGGGGGGEGGFGGFCEGFE@F<DEFGGGGFFGGGGGGGGGGGG,CFGFGGGGGGGGGGGDFGGGDGGGGGCGGGGGG9FGFGGGFGGG=CFGGGGGGGG8FDEGGGGGGGGFGGGGCCCFGGG>DGGE7FFGGEEEEFCGGGGG:CEFACFGGGFFFCCACFGFFG6:EFGDDD4?CCCFGG,>FFD@EFF*=C8FFFC5BFG@FFFGFF>EFDEEFFAFFF:<FF=FFC?9;48@@@@5)(-46;ADAABBF>>>22<AA9((4)-)6*594(41
@M02352:288:000000000-CKWC8:1:1101:9611:16988 2:N:0:ATGCGCAG+GTAAGGAG
CAACCTTGCGATCGTACTCCCCAGGTGGATTACTTATCACTTTCGCTTAGACACTGACTGTGTATCGCCAATATCGAGTAATCATCGTTTACGGCGTGGACTACCAGGGTATCTAATCCTGTTCGCTCCCCACGCTTTCGTCCCTCAGCGTCAATTTAGGCCTAGTGAGCTGTCTTCACTATCGGTGTTCTAAGTAATATCTATGCATTTCACCGCTACACTACTTATTCCGCCCACTTCGACCAAATTCAAGACCGACAGTACCAATGGCAGTTTCTCGG
+
GFCFEFGGGGGGGGGGGGGGGGGGGGFGGGGGGGGGGCGGGGGGGGGG>FGGGGGGGGCFGGGGGGGGGGGGG9F:FFFGGGGGGGCFGGGEFGDFGGGGGGGGGFGGGDFFGGGGGGGFAAFGGGCCCFGFGFGGGGGGFGGGGGGGFGGGGGGGGGC8FGGFGGGGGGGGFFGDGGGFFCC@CE>EGGGGGF@ECC6=FFFF<BFF8EFFFADFGA=EDFEFGGFGFFFFF>9?@@@ED?DB912A44<A2<(049>>2)6)6<7B(,27?FF9F<<?6
@M02352:288:000000000-CKWC8:1:1101:21430:16995 2:N:0:ATGCGCAG+GTAAGGAG
TAATCTTGCGACCGTACTCCCCAGGCGGAATGCTTAATCCGTTAGGTGTGACACCGAAGGGCAAGCCCCCCGACGTCTGGCATTCATCGTTTACGGTGTGGACTACCAGGGTATCTAATCCTGTTTGCTCCCCACACTTTCGTACCTCAGCGTCAGTATCGAGCCAGTGAGCCGCCTTCGCCACTGGTGTTCCTCCGACTATCTACGAATTTCACCTCTACACTCGGAATTCCACTCACCTCTCTCGAACTCAAGACTAGCATTATCACAGGCAGTTCCAG
+
F9FGGGG9E:FGGCCFGGGGGGGGDF@BGGGFGGGEGGGGGGGDCGGGGCFGGGGGEGCGGEF7FFFGGGGFECFEGGGFEFGGGGGGCEFG7ECFDFGGEGGGGGG?DCDDFFFGABFGGGCDFF<DFGGEGGGGGGGEGDFGGCEFF?FGGEG5DFGGGCGGGFFFGF<FC5C?D483>CEEFCC<CFEGGFF@@E373:6:9F:<<FFDFFAF?;?B<=?FF90),8<??@ABBBBF??DF<73?(4:<>724:BF?:))--):B<<41880.*66:)
@M02352:288:000000000-CKWC8:1:1101:23163:16999 2:N:0:ATGCGCAG+GTAAGGAG
TAATCTTGCGACCGTACTCCCCAGGCGGAATGCTTAATCCGTTAGGTGTGACACCAACAAGCATGCTTGCTGACGTCTGGCATTCATCGTTTACGGTGTGGACTACCAGGGTATCTAATCCTGTTTGCTCCCCACACTTTCGCACCTCAGCGTCAGTATCGAGCCAGTGAGCCGCCTTCGCCACTGGTTTTCCTCCGACTATCTACGACTTTCACTTCTACACTCGGAATTCCACTCACCTCTCTCGCACTCAAGACCAGCACTTTACAAGGCACTTCCC
+
FCGGGGG,CFCGECFGEGGFCGGEGFGEDCFEFGGFGGFEEGGGGFGFGGCGFGG,EF,C=E,C<FFGGGF9DE,CCFFFDEFGGGDF8BEEGF+F=BCGGGGGGDEEE+=<E=AFFFABF9CFFG8;EFGGGGGGDG99=CE+BCD+1,6++@8:C@FE8:>EE,@BF:9EFED>*;D4@D*C*,4>,4=C75C:2B):)+:+)+0*)28D78?++;9.<A@FG3(96>:@@462?73?7:74,<1(,49?7()/4:::(4(58.).4)513?),9428
@M02352:288:000000000-CKWC8:1:1101:18258:17006 2:N:0:ATGCGCAG+GTAAGGAG
CATTCTTGCGAACGTACTCCCCAGGTGGGTCACTTATCACTTTCGCTTCGCCACTCAGAATTGCTTCCGGACAGCTAGTATCCATCGTTTACGGCGTGGACTACCAGGGTATCTAATCCTGTTCGCTACCCACGCTTTCGTCCATCAGCGTCATTGTATTATTAGTCACCTGCCTTCGCAATTTGTATTCCATGTAATCTCTAGGCATTTCACCGCTACCCTACATTTTCTAGTTCCTTCATAATAATTCAATTTCTACAGTATCCACGGCACTTCGA
+
FFAFFGGFFF7FGBF-DFGGGGG7FFE8@CD<FGGGGG,EGGGGEFGF,@FGGGFF,CFGGGGGGGGGG7FE7DFGGFEGGGG,,BFFFFGGGDEFGGGCFG8DE,5+BF=FFEFEDGGGGA,5:FGG=EFEE7CFGGD+@888CFGFFCEGG,@,7,7DDCFE;B,@CCE,D6*=**;/*;;2+B,D:5>EFC8*9F6:8C+=5FF?0=++4/6)/)36(;1)*+)+11+13;.).664).)).9)7??<9)629))*-.6<46.)((((-(464)4
@M02352:288:000000000-CKWC8:1:1101:7191:17020 2:N:0:ATGCGCAG+GTAAGGAG
CAAACTTGCGTTCGTACTCCCCAGGTGGGATACTTATCACTTTCGCTTAGCCACTCAGAATTGCTTCCGAACAGCTAGTATCCATCGTTTACGGCGTGGACTACCAGGGTATCTAATCCTGTTCGCTACCCACGCTTTCGTCCATCAGCGTCAATGTATTATTAGTAACCTGCCTTCGCAATTGGTATTCCATGTAATCTCTAAGCATTTCACCGCTACACTACATATTCTAGTTACTTCATAATAATTCAAGTTCTACAGTATCAATGGCAGTTCGACAG
+
GGFAEFGGGGGGECFGFGGGGGGGGC@DEGGFFGGGGGGGGGGGDCGGGGGGCFDGGGGGGFFGGGGGGFGGFGGGGGGGGGGGGGDFGGGFGCFEFCFEFGGDFFGGGCFGCFCEEGGGGGGGGDGGGGFGGGGG7DFEFGGGDFGFGGGGGGGGGGFG@FGGGGC;CFDDGGGGGGDFFGGFFGGGGGGGGCF?4EFG>DCGFFFGDFAFGFFFG>@F@AEF*:?FC==+;C?EFECEF?E).7?E5CF?).9@?CFE31???54<D41,3<B)83,(-
@M02352:288:000000000-CKWC8:1:1101:22179:17022 2:N:0:ATGCGCAG+GTAAGGAG
CAGTCTTGCGACCGTACTCCCCAGGCGGGATACTTATCACTTTAGCTTAGTCACTGAGATTAAATCCCAACCACTAATCTCCCTCGTTTCCGTCGCGGCCTACCCGGCTATTTAATCCTATTCCTTTCCCACCCCTTCCTTCATGAGCTTCAGTATATACGTAGTACACTGCCCTCCCATTCCGTCTTCTAATTAATCTCTACTCTTCTCATCTCTCCCCTACTTATTCTATTTACTTCCCTCTAACTAAAGTCAACCAGTACCAAATGCTCTTCCATAGT
+
AF,EGGGFGGEGGGGGGGGGGGGGG,:FF:+:CFGF@<@F,CF,EFG9,C,CFGD<CEC?96<9F9,9,4B7F<,,,9,9,:=,B++++,,+9,+++=+>CE:,,+8+++,,,@DEF,<,C,7,,<,,>E,@+@<B73,7,3,@,@,4,6,@,@,3@E;;B@3DE,7>,7,4:,0**/4+1=,,2,;8,=,++/+**4+111++6+++19@+0+9++2(6;FD47+7+13:++1)1<<C7().15)6))),-.66=)(.4)4).))4))-)).)0-96)..
@M02352:288:000000000-CKWC8:1:1101:22589:17046 2:N:0:ATGCGCAG+GTAAGGAG
CATTCTTGCGAACGTACTCCCCAGGTGGATCACTTATCACTTTCGCTTAGCCACTCAAACCGAAGTTCGAACAGCTAGTGACCATCGTTTACGGCGTGGACTACCAGGGTATCTAATCCTGTTTGCTCCCCACACTTTCGTACCTCAGCGTCAGTATCAAGCCAGTGAGCCGCCTTCGCCACTGGTGTTCCTCCAAATATCTAAGAATTTCACCTCTACACTTGGAATTCCACCCACCTCTCCCGAACTCTAGACGGCTAGTTTTGACTGCAATTTCAGGG
+
FFF9,CFFG+++@CDFGGGGGGGGGGFG,,,CFGGGC@@FGGGGGGGGEGGGFGG,E,C@,+8F+9,F,EFGGGGGGGG9?,EFDGGGGGGG7F7FFDGGGGGGGGGGGGGGGGGGGGGGGGGF8<FCF=EGGGGGGFGG,3=3@FGCDEEGGGG7@E,,,@:EC<BDCF6EEEGGGGG5ADDFF7?EEF:ED(06>FCGFF++9*=FFF6FGF>AFFEFFF4+;F<D8FF+65,23;33)(((619>(.)64AD)(3)-(4<A<(,))-..)./)*...,
@M02352:288:000000000-CKWC8:1:1101:10551:17074 2:N:0:ATGCGCAG+GTAAGGAG
CACTGTTGCCAGCGTACTCCCCAGGTGGCTAACTTAATACTTTCGCTTTGGCACTCATCTTCAAGTAGACAAGCACCGAGTTAGCATCGTTTACGGCGTGGACTACCGGGGTATCTAATCCCGTTCGCTACCCACGCTTTCGTCCATCAGCGTCAATAATATCTTAGTAAGCTGCCTTCGCACTTGGTGTTCTATGTAATATCTATGCATTTCACCGCTACACTACATATTCCTCCTACTTCAAATATATTCAAGACCTACCGTATCAAAGGCAGTTCAAT
+
GGGGFFGFGGGGGCFGGGGGGGGGGF@F?FGGFGGFGGGGGGGGGGGGF9EFGGGGGGGDGGGGGGFGGFGCEFGGGGGCFGCFGGFF7B,FFG7BFEGGG>DBEFG@=FGGGGGGGF?A9FCFGEBB>EGGGEGFEC6DA3DE8EGF8EFGGGE+:C:D9@@;5@,5;@;DFFFF>CF>DG*;?FFGGGGGGFCCCF=C8CAF4CAFCF@CF68FC>;;6A;FGGFGFF++;+9;;@E@);E<)<C7)19?44.7<<4,4((-2:FAF4<<(3).=A).)
@M02352:288:000000000-CKWC8:1:1101:5738:17095 2:N:0:ATGCGCAG+GTAAGGAG
CATTCTTGCGACCGTACTCCCCAGGTGGGTCACTTATCACTTTCGCTTAGCCACTCAAACCGAAGTCCGAACAGCTAGTGACCATCGTTTACGGCGTGGACTACCAGGGTATCTAATCCTGTTCGCTCCCCACGCTTTCGTCCATCAGTGTCAGTATATTATTAGTAATCTGCCTTCGCAATTGGTATTCTATGTAATATCTATGCATTTCACCGCTACACTACATATTCTAACTACTTCATAATAACTCAAGACAACCAGTATCAAAGCCAATTCTACAG
+
GFGFFGGGGGCGCGFFGGGGGGGGGGGFCGDFGGGGGGGGGGGG>FEG@FGGGGGGGE9FGGGGGGGGGGGGGGGGGFEFGGGGGG@FGGGGGEGGGGGGGGGCEGCCGEGGGGGGEFGFG;DF7CFFGGGGGGGGGGGDD>EGGFFGGGFGGGGGEFFFCFGGGGECDFGFF?FGGCD5*@FGGGGGGFGFGEFE4BBCFDFGFFFGGGFGGBDEED@FDF@FGDCGFFFFF8448<?C?C3<C?5<74@182:<?BEF?<)4<<:4<(4::?F4@<A4,
@M02352:288:000000000-CKWC8:1:1101:10756:17113 2:N:0:ATGCGCAG+GTAAGGAG
CATTCTTGCGAACGTACTCCCCAGGTGGGTCACTTATCACTTTCGCTTCGCCACTCAAACCGAAGTTCGAACAGCTACTGACCATCGTTTACGGCCTGGACTACCGGGGTATCTAATCCCGTTCGCTCCCCACCCTTTCGTCCATCAGTGTCAGTTGATTATTAGTCATCTTCCTTCCCAATTGCTATTCTATGTACTATCTATGCCTTTCATCGCTACACTACATATTCTAACGACTTCATCATAACTCAAGACAACCAGACTCATAGGCAATACTACCA
+
GGFGGGGAFDC+CCFGFGGGGCGGGED?@6CCFGGFGGFFFGGCEG7B,@6BFG@FFGGFFGD+6DFFB<=F+9C8F,C:CFGGGGCF=BFE+8=+4=BFFFCEECB@>+8FC9EFFCG,@A<<B+>=EGGGG+>:,,@>D6@+@E<DECFGGCA<,@FC,,@;@F7,,,,,7E=9?***335,+5,,5=@+=>B<*=+++++=8B*:@FFG7B()/274@C3A*2)2911;++(/,(647..5)19=694(327<327<0((.4:)4).:3(5*.84<0)
@M02352:288:000000000-CKWC8:1:1101:26530:17121 2:N:0:ATGCGCAG+GTAAGGAG
CATTCTTCCGAACGTACTCCCCAGGTGGGCTACTTCTCACTTTCGCTTGGCCGCCCAGTACTCAAGGTACCGGACAGCTAGCATCCATCGTTTACGGCGTGGACTACCAGGGTATCTAATCCTGTTCGCTCCCCACGCTTTCGTCCATCCGCGTCAGTATCTGGTTAGTGAGCTGCCTTCGCAATCGTCGTTCTATGTAATATCTATGTATTTCACCGCTACACCCCATATTCCGCCTACTTCACCATATCCCAAGACCGCCCGTCTCAAAACCCTTCCT
+
E<<@@EG,C@CE+7D9D6FFDDG,,C,,8,C6<FFFGG9,FADFEGCF4,CF++@+,:C,CFE,,,=FFGEC++@+<=FF9,:5BEFFG7?FF+?++4@8+++A,6BE8<@CF@A=@E?;D;A,:EA+=+@FGCDF+CC@=,5@CCCFF,++34;@8=3@,D;,?B;,6,,6DCCA9*=45D:*2A*/,/3:;17?5A6++1+;97+1+4131+)3CB1((0.)*)-9:)1*11(1,(,4744))8)4))-)...7(.)(-4((-((4))-)(-)()(.)
@M02352:288:000000000-CKWC8:1:1101:16341:17145 2:N:0:ATGCGCAG+GTAAGGAG
CATTCTTGCGAACGTACTCCCCAGGTGGGTCACTTATCACTTTCGCTTAACCACTCAAACCTAAGTTCGAACAGCTAGTGACCATCGTTTACGGCGTGGACTACCGGGGTATCTAATCCCGTTCGCTCCCCACGCTTTCGTCCCTCAGTGTCAATACATTGTTAGTGATCTGCCTTCGCAATTGGTATTCTATGTAATATCTATGCATTTCACCGCTACACTACACATTCTATCTACTTCCATATGACTCAAGTCAACCAGTATCAAAGGCCGTTCCATAT
+
GCGGGGGGGGDGGGFG,CFFGG@FGFGFGFEAEGGGGGGGGGGFGGGG@,EFGGGGGGGGGGGFFGGFGDFFFGGGGCFGGGEGGGGGGGGG:CC+@FGGGGFEG@GGGGGGGGGEFGGGGGGG@@>DEEGGG:FFEGGGGGC+@FGGGFEFFCFEGGGGFCE,BFFCCFF,;@FGG*94ADFE*5<DF,=DFCFC*BA7:DFF4ACGGG6C>B?AG)2)=F8FFFED)+;8@@C7CEE?34<365)9<A:02:<B>A@((.64AAADAB0:,9D<?)).)
@M02352:288:000000000-CKWC8:1:1101:22129:17172 2:N:0:ATGCGCAG+GTAAGGAG
CATTCTTGCGAACGTACTCCCCAGGTGGGTCACTTATCACTTTCGCTTAGCCACTCAAACCGAAGTCCGAACAGCTAGTGACCATCGTTTACGGCGTGGACTACCAGGGTATCTAATCCTGTTCGCTCCCCACGCTTTCGTCCATCAGTGTCAGTATATTATTAGTGATCTGCCTTCGCAATTGGTATTCTATGTAAATTCTATGCATTTCACCGCTACACTACATATTCTTACCACTTCATAATAACTCAAGACAACAATTATCAACGGCAATTTTACC
+
GFFGGGGGFGGGGGGGGGGGGGFGGGGDGGGGFFFGGG9FFGGGGCEGGFGGFCFGGGGGGCGGEFGGEGEE7CCGFEFCFFGFCFCFGGGGF:::FC7FCFFGF@EE@FGFGFDGGGGG9FC?FBFGDFEEG:C7++6>DECEGG?CE9D:@FGGGGGF;FFG9FD;;,3DFCCGGFDD4;F69F7FCFGBFFFC*++1::BC<4+=DEFDGF=>E)()(+6=4C?C?++++3(.)/;)9??))/.;44<;E3=F(3),))-665<(43;>0:69F<>5
@M02352:288:000000000-CKWC8:1:1101:28057:17184 2:N:0:ATGCGCAG+GTAAGGAG
TAACCTTGCGGCCGTACTCCCCAGGCGGTCAACTTAGTGCGTTAGCTGCGCCACCCACGACTCAAGGTCACAGACGGCTAGTTGACATCGTTTACGGCGTTGACTACCAGGGTATCTAATCCTGTTTGCTCCCCACGCTTTCGTGCCTCAGTGTCAGTATTTGTCCCGGTATCCGCCTTCGCCACTGATTTTCCTTCCAATCTCTACGCATTTCACCGCTACACTGGAAATTCCACTACCCCTTACCATACTCTAGTTTGCCACTTCAAAATGCCGTTCC
+
<@EFFGGGGG:CEE@CF8F8FF<FGGCE@CFFFFGGGGGGGGGGEFGGGDGGGD,CFFCFGCGEEGDCFGGAABFFGGGGGGDCGGGCEFGGGGGDGC:>+>=,5ECFF=:C3>>EAFCGDGGFGGGCFCF:FGGGCEDDGGCDCE@CF?>5?:2DFGGG,D;F,?>*B*4*?C?DDGGF45C5<6+3>++3;@6?AF6+1*+2.78*95=DGF<FF:917EFFFC07:9@=B69<9:4<?(((.4(..)49BAB6).0)58<)5).))432)))(0-40
@M02352:288:000000000-CKWC8:1:1101:8087:17230 2:N:0:ATGCGCAG+GTAAGGAG
TAATCTTGCGACCGTACTCCCCAGGCGGAATGCTTAATCCGTTAGGTGTGACACCAACAAGCATGCTTGCTGACGTCTGGCATTCATCGTTTACGGTGTGGACTACCAGGGTATCTAATCCTGTTTGCTCCCCACACTTTCGTACCTCAGCGTCAGTATCGAGCCAGTGAGCCGCCTTCGCCACTGGTGTTCCTCCAAATATCTACGAATTTCACCTCTACACTTGGACTTCCACTCACCTCTCTCGAACTCTAGACTGATAGTTTTGGAGGCAGTTCCAG
+
GGFGGGGGGGGGGFGGGGGGGGGGGGGGGGGFGGGGGGGGBFGGGGGEFFGGGGGGGGGGGGGGFGCGGGGGGGGGGGGGGFGGGGGGGGGGGGEGGCGGGGFFGGG8EEDGFFGGG9FGGGGGGGGGGGGGGGGGGGGGGEGFGCAD?DFE68ECGGGGEG7EEGFGDGCFG5CDGGGFEGCGGFC9:CEFFEFBB;=FFD6F?A;CFGAGFFCFEAEEF63AC74C);A=FAE?;@ED3358),(5(::46<)*69?)-.-66>F(((((,453@A<).
@M02352:288:000000000-CKWC8:1:1101:14386:17256 2:N:0:ATGCGCAG+GTAAGGAG
TAATCTTGCGACCGTACTCCCCAGGCGGAATGCTTAATCCGTTAGGTGTGTCACCGAATAGCATGCTACCCGACGACTGGCATTCATCGTTTACGGTGTGGACTACCAGGGTATCTAATCCTGTTTGCTCCCCACACTTTCGCACCTCAGCGTCAGTATCGAGCCAGTGAGCCGCCTTCGCCACTGGTGTTCCTCCGAATATCTACGAATTTCACCCCTACACTCGGAATTCCACTCACCTCTCTCGAACTCAAGACCAGGAGTTTAAGAGGCCGTTCCAG
+
FCFGGGGGGGGGGGGGGGGGGGGGGGEGGGGGGGGGGGGGGGGGDGGGGGGGGGGGGGGGGGGGGGGFGGGGGGGGGGGDFFGGGGGGGGGGGGGGC@GGGFGCGGGFGGGGGGGGGGGGGGGGGGGGGGGGGGGGGGGGGG>EGEGGCDFEGEGGGGGGGGGGGGGGGGFGG>79CDFA?<EGGFGGCFE7D5=@>:>DAFA>5FFGCCFFGFEA*7,100:6C<?)8@FFF*))((34.()488::(4()).)77:5.4,,4:A<A9)43:1395,().
@M02352:288:000000000-CKWC8:1:1101:2804:17292 2:N:0:ATGCGCAG+GTAAGGAG
CATCGTTGCCGACGTACTCCCCCGGTGGTTTACTTAATGGTTTCCCTATGATGCCCAAACTTACTTTCGAACCATTCAGTAAACATCGTTTAGGGCGTGGACTACCAGGGTATCTAACCCGGTTCTCCCCCCACGCTTTCGTGCCCTACCGTCAATTAATGCCTAGCTAGCTGCCCACGCAATTTGTGTTCTATGCCCTATCTATCCATTTACCCGCTACATTTCACATTTCCACTACCCCAACACAAATCACGCCCTTCAGTATCAAAGGCACTTCACC
+
,<,,;DF<B,+7++@CFGGGG7+++@@CC<F@EGFGEC,CEGFG9,E,,6,C,F,CFC@C,6C@,5CC,:6,8<E,,,,9,9,955,44B@,5,?8+++++8<=,A8:4==,,5=,6,=,++8C>5?@,+8++8++3AE=8@63D,,+,63*3*3,7@;=9,3;3,>D,>6?,79*2*/*2744+1,,=;,7=78**))*);++)+)+1+11:*6)8).1.;);+7)1.1+1**)),,2,4?(4(43,(.)57(2)-(0())-.:A-)--36(,)./42A
@M02352:288:000000000-CKWC8:1:1101:13180:17302 2:N:0:ATGCGCAG+GTAAGGAG
CAATCTTGCGATCGTACTCCCCAGGTGGGACACTTATCACTTTCGCTTAGTCACTGAGCTAATGCCCAACAACTAGTGTCCATCGTTTACGGCGTGGACTACCAGGGTATCTAATCCTGTTCGCTCCCCACGCTTTCGTCCATGAGCGTCAGTACATACGTAGTAGACTGCCTTCGCAATCGGTATTCTGTGTAATATCTATGCATTTCACCGCTACACTACACATTCTATCTACTTCCATATGACTCAAGTCAACCAGTATCAAAGGCAGTTCCTTACTT
+
GFGFGGGGGGGGGGGGGGGGGGGGGGFFGGGFGGGGGGGGGGGGDGGGGGGGGGGGGGGGGFGGGGGGGGGGGGGDGFGGGGGGGGGGGGGGDEGGDGGGGG8FFGFFDGGFEGGGGG9FGGEGGGDE6@CFGGGFGGGGGGGAG@9DECEGGGAFGGGGFF7CFGGGGGGGGGGGDDGA9@>EGCCFG7EFGC+AEFF@8+88<FFGCFFFCEFBE434(0656CEGFFFAAAC<C?EECE<?C<594@<CCECA3(..)).444610(812-8)*-().
@M02352:288:000000000-CKWC8:1:1101:22965:17308 2:N:0:ATGCGCAG+GTAAGGAG
CATTCTTGCGAACGTACTCCCCAGGTGGGATACTTATCACTTTCGCTTAGTCACTCAGTCCGAAAACCAAACAACTAGTATCCATCGTTTACGGCGTAGACTACCAGGGTATCTAATCCTGTTCGCTACCTACGCTTTCGTCCATCAGCGTCAATATATTGTTAGTGATCTGCCTTCGCAATCGGTATTCTATGTAATCTCTAAGCATTTCACCGCTACACTACATATTCTAACCACTTCACAATAATTCAAGACTACCAGTATACAAGGCAATTTTATGG
+
GAGGGGGGGGGDC7FGGGGGGGGGGGGGGGGGGGGGGGGGGGGGDGGGGFGGGGGGGGGGGGGGGGGGGFGGGGGGGGGGGGGGGGGGGGGFGGDEFEFCGGGGGGGDCGFGGGGGGGGGGGDCCGGGGGGDFCFGGFGEGGGGGGFFFGGGGGGGFFFGGGGGFF,@FGGFGECGDFDFEGGCDGFGGGGFGEFFEFFGFGFG?FFGDC6CGA@FGFFFFFFFGGCGFFFFFF?E0;<<?@C<A9<C556?);8;ABF7?A<9)-52)(-,47FAFBAA)
@M02352:288:000000000-CKWC8:1:1101:18621:17323 2:N:0:ATGCGCAG+GTAAGGAG
CATTCTTGCGAACGTACTCCCCAGGTGGGTCACTTATCACTTTCGCTTAGCCACTCAAACCGAAGTTCGAACAGCTAGTGACCATCGTTTACGGCGTGGACTACCAGGGTATCTAATCCTGTTCGCTCCCCACGCTTTCGTCCATCAGTGTCAGTATATTATTAGTGATCTGCCTTCGCAATTGGTATTCTATGTAATATCTATGCATTTCACCGCTACACTACATATTCTAACCACTTCATAATAACTCAAGACAACCAGTATCAAAGGCACTTTTACCG
+
FF9CFFGFFFE@@FGGGGGGGG,8@FF@CFFEGGGGFGDFFFGAFE@E@FC<E@CEGGGGGGGDG=59FFC=F=<FCCGCFCFG@FEGGD@,?+CCFGGGFGGCFF<:B=FGC?F=EFGGFGFGGGGGD+=C@CEE3DFEF8C=B;9CEEGGFGCC7E;FCFGG9EA;D@E9;,ACGFDB59229<,=CC@F@EF?6EAFFD9C?+===<B8DBDFG>=EDA;96CEF?CFF7A;<@FE))99?3?3);)/4;;@F=@E(46A<AA9))(42((9<F9A5(
@M02352:288:000000000-CKWC8:1:1101:21898:17328 2:N:0:ATGCGCAG+GTAAGGAG
CATTCTTGCGAACGTACTCCCCAGGTGGGTTACTTATCACTTTCGCTTAGCCACTCAGACCGAAGTCCGAACAGCTAGTAACCATCGTTTACGGCGTGGACTACCAGGGTATCTAATCCTGTTCGCTACCCACGCTTTCGTCCATCAGTGTCAATATATTGTTAGTGATCTGCCTTCGCAATTGGTATTCTATGTAATCTCTATGCATTTCACCGCTACACTACATATTCTAACCACTTCACAATAATTCAAGATAACCAGTATCAAAGCCCATTCTACAA
+
G9EAFGGC9:FCF@DFGGGGGC@,:E,,6CFGGGFDGFCFGDE<8CBDF9FFEEFFDCEG7FEGGFGG@FGGDGGGEGGFGGFDGGCGFFGFEFFGG7CGFA8,AF<FEFGGGGGFGGGGGGFFCEC+>FGGGEGDEGGGGGGGGDGGEGEFF,ECFDECCFFGC;B,@CDGGFGGGFGE>7DFFE,:=7>BF4CE<++=BFAD?F+=F:>@C8>EG>1@;;;677EDEFFF+;73(47;CFFE833<3C<4444FA?).26<5<F2<A(4(4:@564)-.
@M02352:288:000000000-CKWC8:1:1101:15363:17335 2:N:0:ATGCGCAG+GTAAGGAG
CACTGTTGCCAGCGTACTCCCCAGGTGGTTAACTTAATACTTTCGCTTTGGCACTCATCTTCCAGTAGACAAGCACCGAGTTAGCATCGTTTACGGCGTGGACTACCGGGGTATCTAATCCCGTTCGCTACCCACGCTTTCGTCCATCAGCGTCACTAATATCTTAGTAAGCTGCCTTCGCAATTGGTGTTCTATGTAATATCTTTGCCTTTCACCGCTACACTACATATTCCCCCTACGTCAATTATTTTCAAAACCTACACTCTCACAGGCAGTTCCC
+
GGGGGGGGFGEFF7BFGGG8ECEFGFFFCFGDGGG9FGFDGGGGGGGGGGGGGGEGGGGCEF,,CFFGGGGGGDFGDG7=6FFGF,?,=?EG<FGCBG4F@BEFFGFFCEGGGGGGG9FA,E+EE=+3@83DF,C=CEEF==@@CGGG?,,@BEE+@8FC@;BEF,3>;,7@F,;?>G>F5@=C8,9D*CE+29>48+1==7BC*BAC*7BC2+7BCBB07A@6*2)3)3+13*607;3(6((2)).6).55)))/(-7(((()(),))..(((0./4))
@M02352:288:000000000-CKWC8:1:1101:2843:17386 2:N:0:ATGCGCAC+GTAAGGAT
CAATCTTGCGACCGTACTCCCCAGGCGGGATGCTTATTCCTTTCGCTGTGTCACTGAAATGCATCCAACCAGCTGACATGCATCCTTCGTTTACGGCGCGACCTACGTGGGTATCCCTTCTCGTTTGCCACCCTCTCGTCCTCCCCCCTCAGTCAGTATCTAGTAAGCGGCCCGCCTTATCGGCTTTTTTACTATCGTCTATCCATGCCACTGCACCCTTACCTATTATATCTACTTCCCTCTATCGCACGCAAGACACTAACAAATACAGTTCATTCCTT
+
9A,CEFGGGGGGGGGFGGGGGGGGG8CF+@F,EFGGA,,C,EF,C:F?:FGGFG,FF<,6,,CC,A,C4C,,,,,,:,C,BEE<,,CA+4,:+,8=+6+:+3>+<,+,,++@>77,,3,6>,86@+3;,33,@+8,@*@*@*,4*4*31*,4?,,,>EC;2@F;63=,*4*3**:)***+12****+++***2-*),))17F**60***9*2**.)07((3)(***)*-*1/*166)6A3<0<)6)((,(-((-().(0.,(.)),)))5))).*-6..).
@M02352:288:000000000-CKWC8:1:1101:10696:17412 2:N:0:ATGCGCAG+GTAAGGAG
TAACCTTGCGGCCGTACTCCCCAGGCGGTCAACTTAGTGCGTTAGCTGCGCCACCCACGACTCAAGGTCACAGACGGCTAGTTGACATCGTTTACGGCGTGGACTACCAGGGTATCTAATCCTGTTTGCTCCCCACGCTTTCGTGCCTCAGTGTCAGTATTTGTCCAGGTAGCCGCCTTCGCCACTGATGTTCCTTCCAATCTCTACGCATTTCACCGCTACACTGGAAATTCCACTACCCTCTCCAATACTCTAGTTTGCCATTTCAAAATGCAGTTCC
+
GDFFFFFCC7@FGECFGFGGGGGFGGEEBGGFGGGGFFFECGG::FGGGGGGGGGG7FD@FEGGFGGGGGFAFFGC@GGGGFFCFFEGGCGGGGGGGFGGGFGGGFFGGGCEF<3@EFGGGGG9DFGGFGGGFGFFGGGGGFEG>7DCEF?B9CFGGFGGGGBFGGC,,3,,?9CDGGDF:DEEGF+<EEGGDEFFFF6CC467)++/9=BG:;)7<)7993)):=15(994*9-6)(501)-3(4).<))),64*.)8<4.)..6<)))8724@4@)).
@M02352:288:000000000-CKWC8:1:1101:22094:17413 2:N:0:ATGCGCAG+GTAAGGAG
CACTGTTGCCAGCGTACTCCCCAGGTGGTTAATTTAATACTTTCGCTTTGGCACTCATCTTCAAGTAGACAAGCACCGAGTTAACATCGTTTACGGCGTGGACTACCGGGGTATCTAATCCCGTTCGCTACCCACGCTTTCGTCCATCAGCGTCAATAATATCTTAGTAAGCTGCCTTCGCAATCGGTATTCTGTGTAATATCTATGCATTTCACCGCTACACTACACATTCTATCTACTTCCATCTGACTCAAGTCAACCATTATCAAAGGCAGTTCCAT
+
GGGGGGGDFEGGGFGGGGGFGGGGGFFFFGGFGGGGGGGGGGGGGGGGGGGGGGAFGGGFGG,FCGCGGFGGG8FGDEDFGGGGDEFFGGGGGF7?FFFGCFDEFG8CFFGFGGGFA,EFFFCGGFF7CGGFFFGCGDCEDEGGEEGGEEGE6C++@@FGGFEFGGGGGGGGGGGGG+35**=>GGCG5CC::4BC?FBF@FFF488+C@FFGFFAC.(.(A88CC)><;FFFF5<7<65??4<E)996C4<?:)/).9<4:)-:2))5-.((.)4B)66)
@M02352:288:000000000-CKWC8:1:1101:18624:17428 2:N:0:ATGCGCAG+GTAAGGAG
CAACCTTGCGATCGTACTCCCCAGGTGGGATGCTTAACGCGTTAGCTTGGACACTGCACCTGAAGCGGTGCAACATCGAGCATCCATCGTTTACGGCGTGGACTACCAGGGTATCTAATCCTGTTCGCTCCCCACTCTTTCGTGCCTTAGCGTCAGTACCTGTCCAGCTATCCGCCTACGCATCAGGTGTTCCTCGTGATATTTACGCATTTCACCGCTACACCACGAATTCCGATCGCCTCTCCAGGACTCAAAACCTGCAGTATCCAGGGCAGTTCAC
+
GFFFFGGGGGG-CFFGGFGGGGFGGGGGGGGGGGGGFGGGGGGE7@FFFF<FFFG<FGFGGGGGFGGCFCFGGGDGGGFFGGGGEEFGGGGGGGGG>FGDEEFGGGGFG@EGFFGGFG<,EFGFGFEEEGGGGGG8@EFFF8=3@FFF6>FGE7EE;E=9C:@F6=FCE,@DF*;9*;9****7CF61>CEFGFFD56)8CGFGFFFD*A;>CAEFC>19>FFF334D3>>@F90(,,(33:(2:<?:1?>0)4-*,()(4154))4-.<(2(4),9545
@M02352:288:000000000-CKWC8:1:1101:28192:17448 2:N:0:ATGCGCAG+GTAAGGAG
CAATCTTGCGATCGTACTCCCCAGGTGGGTCACTTATCACTTTCGCTTAGTCACTGAGATAAATCCCAACAACTAGTGTCCATCGTTTACGGCGTGGACTACCAGGGTATCTAATCCTGTTCGCTCCCCACGCTTTCGTCCATGAGCGTCAGTACATACGTAGTAGACTGCCTTCGCAATCGGTATTCTGTGTAATATCTATGCATTTCACCGCTACACTACACATTCTATCTACTTCCATATGACTCAAGTCAACCAGTATCAAAGGCAGTTCCATAGTT
+
FDGGGGGGGGDGGDFFGGGGGGGCFFGGDGGGGGGGGGGGGGGGGGGGGGGGGGGGGGGGCFGGGGGGGEGGGGGDG9FGGGGGDGGGGGGCEGGGGGGGGGGGGD:FCGGGGGGGGGFFGF@EGFGGGGGGGGGGGGGGGCFCGFGDGGGGG:CFF9DFGG,BDF9FCC6FEGGCCDGFFDCC79FEGGCCFE=8EFB91+=DEFFFFGFGG?=?EFFFEF);FC3@CFFAF:EC?633?))).96EEFE93)9FFF)624.42<:?((,.64F<45:<:
@M02352:288:000000000-CKWC8:1:1101:23622:17452 2:N:0:ATGCGCAG+GTAAGGAG
TAATCTTGCGACCGTACTCCCCAGGCGGTCTACTTAACGCGTTAGCTCCGAAAGCCACGGCTCAAGGCCACAACCTCCAAGTAGACATCGTTTACGGCGTGGACTACCAGGGTATCTAATCCTGTTTGCTCCCCACGCTTTCGCATCTGAGTGTCAGTGTCTGTCCAGGGGGCCGCCTTCGCCACTGGTATTCCTTCAGATCTCTACGCATTTCACCGCTACACCTGAAATTCTACCCCCCTCTCCAGCACTCTAGTTCCCCAGTTTCAAATGCAGTTCC
+
GGGGCFFGFGECCFGGGFGGGGGEGFGGFGGGGGGGGGGGGGEDEGFFGGGGGEGGGGGGGGGGGGGGFGGGGGGGGGFGGFFFGGGGGDGGGGGGGGD4FFGGFFGDFC7@FGGGGGCCDDDGGGGGGGGGGG?FCEG+DFEGGGGFFGF9EFFFGGGBFGGGFFGGGCEDGDCDDDGFFGGEGFGC++>FFCF?AA?74>*:<FFGGG3CF44=<:0027?F**,9:?F?B?4:)46>6612(,.(334)(.)*69*)5::(5<<A)66<<DF214AB
@M02352:288:000000000-CKWC8:1:1101:28212:17453 2:N:0:ATGCGCAG+GTAAGGAG
CACTCTTGCGATCGTACTCCCCAGGTGGGTCACTTATCACTTTCGCTTAGTCACTGAGATCAATCCCAACACCTAGTGTCCATCGTTTACGGCGTGGACTACCAGGGTATCTAATCCTGTTCGCTCCCCACGCTTTCGTCCTTGAGCGTCAGTCCATACGTATTAGACTTCCTTCGCCTTCGCTATTCTGTGTCTTCTTTATGCCTTTCACCTCTACCCTACACATTCTCTCTACTCCCATATCACTCACGTCACCCAGCATCAAAGTCATTTCCATAGTT
+
G<,@CEFFF++FD:FGGGGGGEG@ECE<F6CCCFFGGG<CEGGGEGGG,CFGGGCEEEFFD,@CF=FEFGE,BF@CF,9E<6?D7=?EDGC7++@@+@FF,<BF:++9,,9?AA=,C;5AEGC:C8+@B,46C+3+>+@>=6@,9,@+@EG73,,,3@<@@>,38<,;E,,@;=:5C**39**4*9:,;2D+D6+6*++1=F++*=6?+,=0*)*;C+25(;1A*9);?++2=+99)((,)/<)19))(((,/((*,3)(().).)--:2))4)9)*-)..
@M02352:288:000000000-CKWC8:1:1101:25160:17458 2:N:0:ATGCGCAG+GTAAGGAG
CATTCTTGCGAACGTACTCCCCAGGCGGGATACTTATTACTTTCGCTTCGCCACTCAGTGCTCAAGGCCCCCGACGGCTAGTATCCATCGTTTACGGCGTGGACTACCAGGGTATCTAATCCTGTTTGCTCCCCACGCTTTCGTCCATCAGTGTCAGTACATGTTTAGTCAGTTGCCTTCGCCACCGGTGTTCTATGTAATATCTATGCATTTCACCGCTACACTCCATATTCCGCCAACTTCACCATTACTCTAGTCAACCAGTATTAAAGGCAGTTTTA
+
9E<CFFGGGGG+@FFFGGGGGGGGF,@E++@FFGGGF,,C,CD@FFG7,@EF,F,,C,C,CEGGGGGC,BF7+@F+@CFGFGG<5CFCFGFFGGGGGGGEGGGFGGGGGGGGFGGGGGAFGCFFGG,@CFCFGGFEGGGCFGG,*BCFFGG,?FGGGFG9,2@227FFG9FC9,1B>FFF>D*=**1*=EG3:?;<)11:@@FGFF+;FFFGGFFFGD>FFF25:*,*-09=B?(4((-8:AA).4)))6A>9)6*).*)-4::B).)))6).(8(8<)-)
@M02352:288:000000000-CKWC8:1:1101:24741:17459 2:N:0:ATGCGCAG+GTAAGGAG
TAATCTTGCGACCGTACTCCCCAGGCGGAATGCTTAATCCGTTAGGTGTGTCACCGAACAGTATACTGCCCGACGACTGGCATTCATCGTTTACGGTGTGGACTACCAGGGTATCTAATCCTGTTTGATCCCCACACTTTCGCACCTCAGCGTCAGTATCGAGCCAGTGAGCCGCCTTCGCCACTGGTGTTCCTCCGAATATCTACGAATTTCACCTCCACACCCGGAATTCCACTCACCCCTCTCCAACTCACGACCAGGCGTTTACAAGGCAGTTCCAG
+
EFFFGGGFGGEGGGGGGGGGGGGGGGFEGGE<EFGGGCFDFGGGEGGGGCFFGGG:FGGEDEEFGFGDECFCFG+@C@=AEGGGFFE?EDGG@F?+BDGC7,,5A8F<BFGFCEF;CEF:EC9?FF@33,C>EB>+@?FG9=@CGG:9EDEE:5*@A93DE:@EEF,D,?:>:**:29C)09;5*4,>:FG+;5:3(808.+;19@)>*=>7:ACF9.(.1)()11479>@F6*.:B1??0((((3()54,.8((040)(2(---1(44))(-().*).:)
@M02352:288:000000000-CKWC8:1:1101:21368:17490 2:N:0:ATGCGCAG+GTAAGGAG
CAATCTTGCGATCGTACTCCCCAGGTGGGACACTTATCACTTTCGCTTCGTCACTGAGCTAATGCCCAACAACTAGTGTCCATCGTTTACGGCGTGGACTACCAGGGTATCTAATCCTGTTCGCTCCCCACGCTTTCGTCCATGAGCGTCAGTACATACGTAGTAGACTGCCTTCGCAATCGGTATTCTGTGTAATATCTATGCATTTCACCGCTACCCTACATATTCTAACCACTTCACAATAATTCAAGACGACCAGTATCAAAGGCAATTCTACAGTT
+
GEFFGGG9FCGGFEFGFFGGFGFGFFFGGGGGFFDGGGGGGGGGGGGG,@FGFGGGGGGGGGEGFFFFGGGGGGGGGGFGG9FFGGGG@FC7FCGGGGGGGGFG?C7E8FFFFGGGGGGGGGD@FFGGGFGEGECFGCEDGGGFD8EGGGGCCAEGGCG7EFFGFGAFFFGGGGGGGCGDFDCE9EGGGFDFFE6E?FFC8FFCEFF7=EAFGDBEG)()5A(31+7CEC:FFA@FE35=E<@33??<<65.3(7>B67<AAA)62-8(4::AF4<FB0<<
@M02352:288:000000000-CKWC8:1:1101:13259:17495 2:N:0:ATGCGCAG+GTAAGGAG
TAATCTTGCGACCGTACTCCCCAGGCGGAATGCTTAATCCGTTAGGTGTGTCACCGAATAGCATGCTACCCGACGACTGGCATTCATCGTTTACGGTGTGGACTACCAGGGTATCTAATCCTGTTTGCTCCCCACACTTTCGTACCTCAGCGTCAGTATCGAGCCAGTGAGCCGCCTTCGCCACTGGTGTTCCTCCAAATATCTACGAATTTCCCCTCTACACTTGGAATTCCACTCACCTCTCTCGACATACAACCCAGCAGTTTAGGAGGCAGTTACGG
+
ECFGGGGACEE+@FFFGGAFFEG@FFDGGGF@FFFGFFDEGGGEGGGGGGFFGGGGGGDCFCCFGGGGGGGG>@FDDGG?FGGGGGGGGGGGGGGGGGGGCCFFGG<FFGG8EDFDEGGGFGFFFCBDEEECFGGD8@EFEC=@F+:;?>,+@CECFAFFGC7*@FCF9F,?DEDD*:985*;EFGFG,;CGFCF@@A=FFC=7CCF77/)1++7=:3377;3:FF:*.9:1*8-),(,4)()())(.((()),,)-()(..(.6)).)),1((.4*)),(
@M02352:288:000000000-CKWC8:1:1101:16713:17507 2:N:0:ATGCGCAG+GTAAGGAG
CATTCTTGCGAACGTACTCCCCAGGTGGGTTACTTATCACTTTCGCTTGGCCACTCAGTACTCAATCGTACCGAACAGCTAGTAACCATCGTTTACGGCGTGGACTACCAGGGTATCTAATCCTGTTCGCTACCCACGCTTTCGTCCATCAGCGTCAATATATTGTTAGTGATCTGCCTTCGCAATCGGTATTCTATGTAATATCTAAGCATTTCACCGCTACACTACATATTCTAACCATTTCACAATAATTCAAGATTAACAGTATCAATGGAAGTGC
+
GFGGFGGFGGGGEGGGGGAFFGGEGGCFGGGGGGGFFCGGGGGGGDGGGGGGGGGGGFFFGGGGDGGGGGGGGGGGGGGGGGGGFGGGGGDGGGGGG>FEGGE7FGGGGGGGGGGGGGGGGGGGGGGFGGGGGGGGGGGGEFFEBEEGCGGDDEGGGEFGGGGGGGGGAFFDGC98@CGFF4EGGGGGCC>CGFF4?AFFFF>FC>FG76AFF8@6CFD91=,/;DEC@A3;;FC?3443)1<<5C?@EF>A2).=:2*)66:)56)62)5:-.*).53>
@M02352:288:000000000-CKWC8:1:1101:4978:17523 2:N:0:ATGCGCAG+GTAAGGAG
TAATCTTGCGACCGTACTCCCCAGGCGGAATGCTTAATCCGTTAGGTGTGTCACCGAACAGTATACTGCCCGACGACTGGCATTCATCGTTTACGGTGTGGACTACCAGGGTATCTAATCCTGTTTGCTCCCCACACTTTCGTACCTCAGCGTCAGTATCGAGCCAGTGAGCCGCCTTCGCCACTGGTGTTCCTCCAAATATCTACGAATTTAACCTCTACACTTGGACTTCCACTCACCTCACTAGAACTCTAGACGGATAGTTTTGTAGGAAGTTCAAG
+
FFFGGGGFGGGEF7FGDCFGFEF:DGGGGCGGGGGFFFGGGCEC:E@@FFGFGGFGGGGGGAFGGEFCFGGGGGGGGGC8FFGGGGGGGGGGGF7F?FFGGGGCFGGGFCFB<FEFCADFD;FFGGGGGGGGGGG+CCFGGGGGF>DGGGGGEGGGGGGG7<DEGD7DC<:?8:7DGGC4?*C:6?F7<=CGG3+:8AAFF7@FFFFGGCFD++1;+84<CFF?G7?4)9@F*94)(48:34(3-),)6)))...*6()(,((-6:91.66)).)5?A26.
@M02352:288:000000000-CKWC8:1:1101:10964:17524 2:N:0:ATGCGCAG+GTAAGGAG
CATTCTTGCGAACGTACTCCCCAGGCGGGATACTTATCACTTTCGCTTGGCCGCCCAGTGCTCAAGGCACCGGACAGCTAGTATCCATCGTTTACGGCGTGGACTACCAGGGTATCTAATCCTGTTCGCTCCCCACGCTTTCGTCCATCAGCGTCAGTATATGGTTAGTGAGCTGCCTTCGCAATCGGTGTTCTATGTAATATCTATGCATTTCACCGCTACACTACATATTCCGCCCACTTCAAATATATTCAAGACCTACAGTATCAAAGGCAGTTCC
+
GGGDGGGGGGGGGGGGGGGGGGGGGFGGGGGGGGGGGGGGGGGGGGGGGGGGGGGGGGGGGGGGGCGGGGGGGGGDGGGGGGGGGGGGGDEFGGGEGFGGDGEF9FGGGGGGGGGGGGGGGGGGGGGEGEGGGGA7EG5BDG>FEEGGGGGGGGEGGGGCCCCGFGGGGGGCEG4DGGGFFGG=<FGGGEGGGFFFFFF=FGFGFF=+0:=FCFDFCDFFFE<@DGF:9**9*1:?(1:<?AFFB<BA<<A)):<*),7><(4)6>4<BDF<:0:1?BFA
@M02352:288:000000000-CKWC8:1:1101:4796:17549 2:N:0:ATGCGCAG+GTAAGGAG
TAATCTTGCGACCGTACTCCCCAGGCGGAATGCTTAATCCGTTAGGTGTGTCACCGAACAGTATACTGCCCGACGACTGGCATTCATCGTTTACGGTGTGGACTACCAGGGTATCTAATCCTTTTTGCTCCCCACACTTTCGTACCTCAGCGTCAGTATCGAGCCAGTGAGCCGCCTTCGCCACTGGTGTTCCTCCAAATATATACGAATTTCACCTCTACACTTGGAATTCCCCTCCCCTCTCTCGAACTATAGACCGATACTTTTGGAGGCTGTTCCAG
+
,CFFCFGGGE@FGGGGGGGGGGGGGCGGGGGGGGGGGG<FGGGGGDG@FGGGCFGDEECFGF<FEGFECCGEGGEEDGGGFGFFCE9A8C??DFF@FGF@C,BFA,FCEEDF8FDCDD<,,A,CFBEDDFFGGGG7+@9>DEDGCE:C7DC?>CE5F;,@>***C:FCFCBCEE>89DFFD*8:CGGG6CG+;)@@F6ACFG71<FFG4E)+;;?4+;)7C63@F7)*-9)/9=:<B((,,4(,,.-31<6)6))05)0(-1(6)6))-5((4()4=29))
@M02352:288:000000000-CKWC8:1:1101:18843:17554 2:N:0:ATGCGCAG+GTAAGGAG
CATTCTTGCGAACGTACTCCCCAGGTGGGTCACTTATCACTTTCGCTTAGCCACTCAAACCGAAGTCCGAACAGCTAGTGACCATCGTTTACGGCGTGGACTACCAGGGTATCTAATCCTGTTCGCTCCCCACGCTTTCGTCCATCAGTGTCAGTATATTATTAGTAATCTGCCTTCGCAATTGGTATTCTGTGTACTATCTATGCATTTCACCGCTACACTACATATTCTAACTACTTCATAATAACTCAAGACAACCAGTATCAAAGGCAATTCTACAA
+
GFFGGGGGGGDGCFFFGGFGGGGGFFFFGGGGGGGGCFGGGGGGGGGGGGGGGGFGGGCGFDGG7FFCGEGGGGGGGGGGGC?FFCCGGGGGGGG:F@CEGDGFGGGGGFEGGGGGGGGGGGE9CFGGEG7=FCCCDFGGGGGEGGGGCFGGGFGFGGGGACGDAFFFGAFDGGGFGG59BGGFFGGGFCFFGFFE2==CFGAGEFFGFFFG>A@FGD><36@42CC73A@@+;6EEFEFFFC<E?EFFFFE<8@F@?FB?A24)44-)((8024>FA<A)
@M02352:288:000000000-CKWC8:1:1101:3098:17586 2:N:0:ATGCGCAG+GTAAGGAG
CATTCTTGCGAACGTACTCCCCAGGTGGGATACTTATCACTTTCGCTTAGTCACTCAGCCCGAAGGCCAAACAACTAGTATCCATCGTTTACGGCGTAGACTACCAGGGTATCTAATCCTGTTCGCTCCCCACGCTTTCGTCCCTGAGCGTCAATTCAGTCCTAGTGAGCTGCCTTCGCTATCGGTGTTCTGTGTCATATCTATGCATTTCACCGCTACATGACACATTCCGCCCACTTCGACCGAATTCAAGTTGTACAGTATACATGGCAGTCCAACAG
+
AAEDEEGFFFCGDDFFGGGGGEFCGG<CBFFGGGGEFGFCEGGGDDCGDFFGGAEEEEGGGGGCC:EFGFF@DFGGGGGGCGGFFGGGGGGCF?=+@F:7FFGGFEF7@=FFGGGGFEGGGGGFCEGGEFGAFGGF>EGGG+=EGCD??C>E+@F7EBA,@,@EFB,>>>CE8ECFC745?;C*;C58*=<FGEFFFFF78@A@8AFFF?77FF@EC>BF3;;47C(;?ACFFB1;1(62::033((324<A<).@BB?>)).))).))(2143)4*).4.
@M02352:288:000000000-CKWC8:1:1101:5214:17604 2:N:0:ATGCGCAG+GTAAGGAG
CAATCTTGCGATCGTACTCCCCAGGTGGGACACTTATCACTTTCGCTTAGCCACTCAGCCTTACGGCCGAACAGCTAGTATCCATCGTTTACGGCGTGGACTACCAGGGTATCTAATCCTGCTCGCTCCCCACGCTTTCGTCCATCAACGTCAGTATATTGTTAGTTATCTTCCTTCGCAATCGGTATTCCATGTAATCTCTAAGCATTTCACCGCTACACTACATATTTTAACCACTTCACAATAACTCCAGCCTAACAGTTTCCAAGGCAGTTCCACCA
+
FFGGGGGGGGECD:CEFEGGFGGGGGGFDGGGGGGGGFGFGFGGGGGGC9EFGFGGGCFGGGGGGDEE@EGGFDGFG9<F,EFGGGGFFFGGGC@CF@FGFFGGGEABCG<A<FEDDC<;,,8E>CFFGGEGG7FFGFGGGEGGGG,+5+318;AFFEFGFFACFG,33,,3DCDFGFC*97DED5,*5=CCD4BCECC1::6CC48B8FFGG67>*.:8,1.;6@5;)+3:):=@;E);<?),-.<?)))3((-7)).3)6469)6))41(((1-744(.
@M02352:288:000000000-CKWC8:1:1101:17819:17610 2:N:0:ATGCGCAG+GTAAGGAG
CACCGTTGCCACCGTACTCCCCAGGTGGAATACTTAATGCTTTCGCTTTGTCACCGAACGGTTATCTCCAACAGCGCGTACATTTCTCGTTTACGGTGGGCTATACCGGGGTCTCTAACTCTTTTTGACCCACACTTTTTCGTACCTGAGCCTCATTCACTACCGAGTGCTCCCCTTGCACCAGTGGTGCTTCTTGATATATCTACATATTTCCCCTCTACACCGAATTTTCCACACCCCTACCTCGATCACTACACCCATTATTATGGGCAATTTTACGG
+
,A,,,CCFC9--;CFFGGGCGGGEF,CDFGG<DFGGGG@F,CF6C4F,9F6C,C6,C+++,,,,,:9,,,,,9,,+++4++,,,,5,5+B+4+,+?FF7++,,5,,,+8=+@+A4,,,,7,C5A,,:+,6@6BCG8,E,,,@3@+@,+,>,,,,3,,,,,7,635*@*@,,2?1****4***,,+,4>/,>+1*+0*+=D+=++*=+1+=++:+);E3(7;8())).*(+++2+7(/(((,((.))(-(.(,).5F3(0,().5))-)),.((.*572<02
@M02352:288:000000000-CKWC8:1:1101:18078:17614 2:N:0:ATGCGCAG+GTAAGGAG
CATTCTTGCGAACGTACTCCCCAGGTGGGTCACTTATCACTTTCGCTTAGCCACTCAAACCGAAGTTCGAACAGCTAGTGACCATCGTTTACGGCGTGCACTACCGGGGTATCTAATCCCGCTCGCTCCCCACGCTCTCGTCCATCAGTGTCAGTACATTATTAGTAATCTGCCTTCGCAATTGGTATTCTATGTAATATATATGTATTTCTTCGCTACACTACATATTCTAACTACTTCATAATAACTCAATCAAACCCATATCTAAGACACTTCTACAA
+
GFEDAFFFG7ECFGGGGGGGGGGGGGGGG@EFFEFGGGFFGGGGGGGG,EEGGG,FGDC6D@+@:FF9CCCF+E<=C,C9FFFGGF7AFEB,4,4+@F+B5AFFF7+++@BE<FF;43,A+@+>C+F=6=33F<FE++@+@5A*@,,*@,@,,5E,7,@EE,@@9F95>,?,?=D7D***/*108B:C,,,+4*=5784=+=@:)+3@798+++/)/5(),+.0*;7:?FF6+;..=)9).<2)--6))6A0)))1))01(((.)))--),4(8*,*6<A)
@M02352:288:000000000-CKWC8:1:1101:5213:17623 2:N:0:ATGCGCAG+GTAAGCAG
CAATCTTGCGACCGTACTCCCCAGGTGGGACACTTATCCCTTTCGCTTAGCCACCCAGCCTTACGGCCGCACACCTCTTATCCTTCGTTTACGCCGCGGACTCCCCCGGTATCTCATCCTCTTCTCTCCCCCCGCTCTTGTCCACCAGCGTCTCAATATTGTTACTGATATACCTTCTCAATCCTTATTCCCCGTCATCTCTACGCATTTCACCGCTACACTCCATATTCTACCCACTCCACAATCACTCAAAACTAACCGTTTCAAAGGCACTTCTCCAT
+
<@AFGGGEGGF+@BFFGGGFGGGCE,;C+B,,CCFGA,6CFGGA@EGE,F6FGGA,,,:CC6CCF,FG+++4@,?C4,5?,,,,,:+,9BA9++88+8++3+,,3++38+68,@;,85>,,@9<,,,83@C7F*<:*=,,25>=2B,*,=/**,155;F,6,B++,?9F,++5+++2*;;+25*+4+3111**.)((2*2*:**,7./*A**;*,<=3(.4*,)0*6*)*/*/*4)4(,.)25(8(.4).(())3)).6((--8?4))),,22(04*-)-)
@M02352:288:000000000-CKWC8:1:1101:11220:17624 2:N:0:ATGCGCAG+GTAAGGAG
CAATCTTGCGATCGTACTCCCCAGGTGGGACACTTATCACTTTCGCTTAGTGACTGAGATAAATCCCAACAACTAGTGTCCATCGTTTACGGTGTGGACTACCAGGGTATCTAATCCTGTTTGCTCCCCACACTTTCGTACCTCAGCGTCAGTATCGAGCCAGTGAGCCGCCTTCGCCACTGGTGTTCCTCCAAATATCTACGAATTTCACCTCTACACTTGGAATTCCACTCACCTCTCTCGAACTCTAGACTGATAGTTTTGGAGGTAGTTCCAGGTTT
+
GFGGGGGGGGGGFGFFGGGGGGGGGGGCFBFFGFGGGGGFAFGGEGGGGGGGFGGGGGGGGGGGFGGFGGGGGFGEGGGGEDCFFFGFGFGCFGEFCFGGGGGGGDEGGGGGGFFGGFGGFFFGGGGGGGGGGFGGGGDFGGFGGGGGG>C>FFGGGFFG7FFFGFGGG+BE8>FGDDGEFGG:CCCAC:DGGFFEFF6CFGFDDFF9+,=C6;3?7AD4@8=;CF5C868+;A;@3133;@;833,>?C6)>E;ACE@C?7?;2(43().54)9:@?)5)
@M02352:288:000000000-CKWC8:1:1101:18090:17629 2:N:0:ATGCGCAG+GTAAGGAG
CATTCTTGCGAACGTACTCCCCAGGTGGGTCACTTATCACTTTCGCTTAGCCACTCAAACCGAAGTTCGAACAGCTAGTGACCATCGTTTACGGCGTGGACTACCGGGGTATCTAATCCCGCTCGCTCCCCACGCTTTCGTCCATCAGTGTCAGTACATTATTAGTAATCTGCCTTCGCAATTGGTATTCTATGTAATATCTATGCATTTCACCGCTACACTACATATTCTAACTACTTCATAATAACTCAAGACAACCAGTATCAAAGGCAATTCTACAG
+
GDGGGGGGGGGGDGGGGGAEGGF@FGGGGGGGGGGGGGGGGGGFGGGGGGGGGGGGFGGGGGGEGGFCFFGGGGGGGGGGGGGGGGGGGGGGFGGGGGGGFGGGGGGGGEGGGGGG9>DCEGDCGGGGGGCFGGGGGGFEGGEGGGGFGGGGGGGGGGGGFGGGGGGDFGG@GGFCDCDBDGGGFGGFGGGGGECC4BFF6CFF?4CFCGFGGFD:CF9<@F@F*+.;?AAFFAC4;44<AF2:AA:2-).3<)4623>(1<)-5:><DB:<??FFFF94)
@M02352:288:000000000-CKWC8:1:1101:27532:17634 2:N:0:ATGCGCAG+GTAAGGAG
CAGTCTTGCGACCGTACTCCCCAGGTGGGATACTTATCACTTTAGCTTCGTCACTGAGTCGAAACCCCACAACTACTATCCACCGTTTTCGGCGACGACTACCAGGGTCTCTAATCCTGTTCGCTTCCCCCCCCTTCGTCCATGCTCGTCAGCATCTCCTTCATAGCCTGCATTCGCCATCGCTATTCTAATTAATACACATGCATTCACCCTCTACACTACCTATTCTATTTCCTTCCGTATACTTCAAGTCAACCAGTCTCAACGGCCGTTCTATCGTT
+
GGGGGGGFGGGGC@F@GGGGGGD:F6CC@<F,EFG@C@<6FFF<EFGG,8CFFGGACF@CF7CF7E,,,@,,,,:,9,<,,<,,+B,A,:@+++++8+@F=AB,7++,4<E?E9A,EF<3DD33C+3@,333C++,>::@**3,D,@*;CF>,,282,,,5,,6,37,<,,,,4B+8**:;8*/**=@C+++31+/6+/**;*>)8++++***0(;C?:)()(1**-*-0**0*6-)).(.(.45))-.).6<6:?3()-,))-4(((((((-8))*.(,(
@M02352:288:000000000-CKWC8:1:1101:3055:17772 2:N:0:ATGCGCAG+GTAAGGAG
TAATCTTGCGACCGTACTCCCCAGGCGGAATGCTTAATCCGTTAGGTTTGACACCAACAATCATGCTTGCTGACGTCTGGCATTCATCTTTTACGGTGTCCACTACCAGGGTATCTACTCCTGTTTGCTCCCCACACTTTCGCACCTCAGTGTCATTATCTAGCCTGTGATCCGCTTTCGCTACTGGTTTTTCTTCGTATATCCACGAATTACACCTCCACTCTCGGAATTCCCTTCACCTCTCTCGATCTCAACCCCCGGATTTTACTGGGCTTTTCCAG
+
AEF<,CFEG@+@FFF@FFGGGGFFE@FFGGGCGGGGGG<F+DF@:EF<D:,E<F76CFC<<8=E,F9,<,,,E,,8?=,4,4,9,C?,,C@?5?+:F@=,,,,:AF8BECCF8EFC9,@,6A,C??==6CFFGGF7+@,,8=CG+B,0,3,,726,7@,@,3,,4,,737,7@,++**=*3**1;2AGD,4*;*+2)*;C*BF+8A)7)A)2=8*?E)(/3+,+0*2)()01@*);@))/;?)//./)(/(.66()(4.(((30))-))))(((),*.5-)
@M02352:288:000000000-CKWC8:1:1101:17682:17790 2:N:0:ATGCGCAG+GTAAGGAG
CATTCTTGCGAACGTACTCCCCAGGTGGGTCACTTATCACTTTCGCTTAGCCACTCAAACCGAAATTCGAACAGCTAGTGACCATCGTTTACGGCGTGGACTACCAGGGTATCTAATCCTGTTCGCTCCCCACGCTTTCGTCCATCAGTGTCAGTATATTATTAGTAATCTGCCTTCGCAATTGGTATTCTATGTAATATCTATGCATTTCACCGCTACACTACATATTCTAACTACTTCATAATAACTCAAGATAACCAGTATCAAAGGCAATTCTACAA
+
GGDFFGGGGGGGGGGGGGGGGGFGFFFFGGFCFFFDGDFGGGGGGGGGGGGGFFFFGGFGGGGGGGGGGFGFGGGGGGGEFGC?F?FGGGGGC7FGCCFGGFGGGFGCGGGGGGGCAFAFFGFFFGFGGGGGEGGGGFGGGGGGFG6DECFGGGGFF9FFGGFGGGGGG9DFFGF7DDD>BGGDGGGGGFGGGFFE4EFG>FFG?AAFGGFG8*6):?5=@C;F<CEG<8CF+9C;=CECCE6CFFE;))7;E<@FEEA)2944<DA<A0:B0(*.9444)
@M02352:288:000000000-CKWC8:1:1101:3161:17818 2:N:0:ATGCGCAG+GTAAGGAG
CATCGTTGCCGACGTACTCCCCAGGTGGCTCACTTAACGCTTTCGCTTGGATGCGCACAACAAGTGCACACATCGAGTGAGCATCGTTTAGGGCGTGGACTACCAGGGTATCTAATCCTGTTCGCTCCCCACGCTTTCGTGCCTCAGCGTCAATTAAGGCCTAGTCAGCTGCCTTCGCAATTGTTGTTCTATGACATATCTCCGCATTTCACCGCTACATGTCACATTCCGCTGACCCCAACCTAATTCAACACAAACAGTATCAAAGGCAGTTTTACAGT
+
CFGGGGGGGFGGGGGGGGGGGGDGGGFGGCC@CFEGGFGGEGGGDGGGCF<FFG:FGGGGCGGEGGGGFFGGFGCF,CFFF?,EFDD8FGAFGGGFGGEGGGG8EGCFGGG9FEFGFGGA=FF@CEGEGCDFEGG:>EEF@EDGC8DCE6CCEFEFE,,@>CCDFCB,,>DFG?CF4***/;9,=7FFF?9+:?B5C+=1@:=)5))8;?+2;36./5/9<31+117767)8:)(33((-4:0??)4-6:6).4(7427:A))64)))((.,()9282)46
@M02352:288:000000000-CKWC8:1:1101:22041:17884 2:N:0:ATGCGCAG+GTAAGGAG
CATTCTTGCGAACGTACTCCCCAGGTGGGTCACTTATCACTTTCGCTTAGCCACTCAAACCGAAGTTCGAACAGCTAGTGACCATCGTTTACGGCGTGGACTACCAGGGTATCTAATCCTGTTCGCTCCCCACGCTTTCGTCCATCAGTGTCAGTATATTATTAGTAATCTGCCTTCGCAATTGGTATTCTATGTAATATCTATGCATTTCACCGCTACACTACATATTCTAACTACTTCATAATGACTCAAGATAACCAGTCTCAAAGGCAAGTCTACAG
+
FFG<ECFFAGGDDFFGGGGGGE,:CFGFEEF8E<EGGGG9FF,CFEGGGCFGGGGFFFGF7+FCGFGCE<EFEFGGGFGCGFFFFGGGEEFFC,@:FEGCFGGG?<F=+4,BAFFD9,EAEFGFFGC8BFGGGCEC@DACEE>=DE96CE:;CEGGGFFFFGGGCGC;FFFFFFGGGCD>AGGFCE,<DC7=C89E?BAFC@9768BCCCFGGF@B=B>=3AEFG7CG)+;FCFF)).)9CF39?C37)/);)=<CCE=<(-)).643<(44((1)9644)
@M02352:288:000000000-CKWC8:1:1101:4109:17937 2:N:0:ATGCGCAG+GTAAGGAG
CATTCTTGCGAACGTACTCCCCAGGTGGTTAACTTAATGCTTTCGCTTGGTCACTAACAGTATATATCGCTAATGACGAGTTAACATCGTTTAGGGCGTGGACTACCAGGGTATCTAATCCTGTTCGCTACCCACGCTTTCGTGCCTGAGCGTCAATAATAGCTTTGTGAGCTGCCTTCGCAATTGGTGTTCCTTGTAATATCTAAGCATTTCCCCCCTACATCACAAATTCCCCCCACATCAACTATATTCAACACTATCATTATCACTGTCATTTTTC
+
FGGGGFGGGG7FGGGGGGGGGG8:,CEFFDG9FGGF9,<,FFE977B<F7FGF89E6CE<FFGCFEDA7CFCBFCEFC@@FFGF9@FF7?FF<<,AE+CFDGGGGG8BFGEFC8,9EEFFGC9FE,F=CCBEF9F@ECEF98D+@DGFG,=+68=CA9FC;@,@FD9E?CE8@,+39C90<;@EC6,,*;;:CEFEA+=B=+4D68+0+<:FC:*8*82(,/98:C;C(8;8;*/3(,61)/;)(6(.)6944>)*43))).)6<.))..6-<4*.=))2
@M02352:288:000000000-CKWC8:1:1101:24148:17958 2:N:0:ATGCGCAG+GTAAGGAG
CAGTCTTGCGACCGTACTCCCCAGGTGGGATACTTATCACTTTCGCTTAGTCACTGAGTCGAAACCCAACAACTAGTATCCATCGTTTACGGCGTGGACTACCAGGGTATCTAATCCTGTTCGCTCCCCACGCTTTCGTCCATGAGCGTCAGTATATACGTAGTAGACTGCCTTCGCAATCGGTATTCTAAGTAATATCTATGCATTTCACCGCTAACCTACTTATTCTATCTACTTCCGTATAACTCAAGTCACCCAGTATCAAAGGCAGTTCCATCGTT
+
EDFFDFGGGGGGEFGGGGGG,CF:FFA8CFGFFGGGGGGFFGGGGGGGGCEFFGAEFGFGGGGEGGGGDCGFGGGGGGFGGGFFFGFFGG@CGDFGEGCFEGGGFECEFGGG?E;DFD,9CC=FCGGG638@@FFFGGGGGEGG9,<@6@EGGGGG:CGCFCCEGGCBD<BGFFF7?C;B>FCCCGGFGFGGFC6888ABBCFCCFFF+1=*7>983)/)663@7C?G);@=7FEFCF3(=?DFA4:9A>><46)*((74)-64:))(37(.6<4)*-,84
@M02352:288:000000000-CKWC8:1:1101:5607:18004 2:N:0:ATGCGCAG+GTAAGGAG
CATTCTTGCGAACGTACTCCCCAGGTGGGTCACTTATCACTTTCGCTTAGCCACTCAAACCGAAGTTCGAACAGCTAGTGACCATCGTTTACGGCGTGGACTACCAGGGTATCTAATCCTGTTCGCTCCCCACGCTTTCGTCCATCAGTGTCAGTTGATTATTAGTGATCTGCCTTCGCAATTGGTATTCTATGTAATATCTATGCATTTCACCGCTACACTACATATTCTAACCACTTCATAATAACTCAAGACAACCAGTATCAACGGCAATTTTACC
+
GCGDEFGGFFCFFFGEGGFFGGGDEEF87FFFFGGGGFGGGGGGCCFGDFGGGGGGGGGFFFGCCEFGGGGGGGFG,EFFGGGGGGDFGGGGCCGGGGGDFGGGFGGGEGGGGGFCFGGGGGFFEGGGGFEGGCCFCFDEGCCEGGCFGGGGFAFFDCECCFGG9FCB3@E9EGGGG59557<=CF7D@CGGGCFEFFF@B9:B*4=FFGFGFFDDGF>8;F()*35@<1;C+;37=8@@<?<E?5?E63)./7@)6(<??96:<><1(((3986<BA)5
@M02352:288:000000000-CKWC8:1:1101:19970:18043 2:N:0:ATGCGCAG+GTAAGGAG
TAATCTTGCGACCGTACTCCCCAGGCGGAATGCTTAATCCGTTAGGTGTGTCACCGAACAGTATACTGCCCGACGACTGGCATTCATCGTTTACGGTGTGGACTACCAGGGTATCTAATCCTGTTTGCTCCCCACACTTTCGTACCTCAGCGTCAGTATCGAGCCAGTGAGCCGCCTTCGCCACTGGTGTTCCTCCAAATATCTACGAATTTCACCTCTACACTTGGAATTCCACTCACCTCTCTCGAACTCTAGCATTATAGTTTTGGAGGCAGTTCCAG
+
GGGGGGGGGGGGC@FFGGGGGGGGGCEGGGGFGGGGGGACFGGGEGGGGEFGGGGGGGGGGGGGGGGGGGGGCGGGFFFDGCGFFFFGFCFGGGGGGGGGEGFGGGGGDEGFFFGEEGF,CDFGGGGGGGGFGGGDGFGGGGGGGGGG?FF6BEEEGGGGGGGGGGFGGCBFGGDDDGF>D:CEG?FC6C8:FEF@@A4>AFC>CFFD4*:FGC3;+=;76;(+;:2C2696FFA48(48)34:<?13,18AD<)*))*65A)6<A<0(,4(41<4B>>A6
@M02352:288:000000000-CKWC8:1:1101:27410:18046 2:N:0:ATGCGCAG+GTAAGGCG
CAATCTTGCGATCGTACTCCCCAGGTGGGACACTTATCACTTTCGCTTAGTCACTGAGATAAATCCCAACAACTAATGTCCATCTCTTACTGCGTAGACTACCATGGTATCTAATCCTGTTCGCTCCCCACGCTTTCGTCCATAGGCGTCAGTTCATACATAGTAGACTTCCTTCGCTATCGGTATTCTGTGCATTATCTTATCATTTCACCTCTACACTACACATTCTATCTACTTCCATTCTACTTAAGTCAACAAGTACCGAATGCCCTTCAATCTAT
+
GFFFGGGGGG7FFFGGGGGGGGGGGGDG:6;DFGGGG,@E<FFEGGGC:C6CFG9EF,@,,69,,,:<FF<6E6C,9,C,,,C??,CA?,,,66,,84,F9=FF,,,,C5,5C?FG,,5C,@+8@48>C8CFF+:4=+@+=+@,,,3+163+,,7@8@3,,CD;,3C;F,@,,,65@++03+5+54,3@FF++@+03+4++++5*1+52@+*2;**D9BC@AE6229D4=@8:+184/3;<***1/8**.)9<E);)/...))(,(/())(/(6*.;)1).
@M02352:288:000000000-CKWC8:1:1101:13725:18058 2:N:0:ATGCGCAG+GTAAGGAG
CATTCTTGCGAACGTACTCCCCAGGTGGGATACTTATCACTTTCGCTTAGTCACTCAGTCCGAAAACCAAACAACTAGTATCCATCGTTTACGGCGTAGACTACCAGGGTATCTAATCCTGTTCGCTACCTACGCTTTCGTCCATCAGCGTCAATATATTGTTAGTGATCTGCCTTCGCAATCGGTATTCTATGTAATCTCTAAGCATTTCACCGCTACACTACATCTTCTAACCACTTCACAATAATTCAAGACATACAGTATCCATGGCAATTCTATGG
+
GGGGGGGGGGCGEGGGGGGGGGGDFFGFEGGGGGGGFGGGGGGGGGEFFGGFDFDEEGGGGGEGGGFGEGGGGGGGGDAAFFGGGGGGGGGFF?EEFDGGG?FGFGGGDDFGGGGGGGGGGGGGGGGGGGGGGDGFEDFEEEGGGGF8?BEGGGGGFFAFCGGGGGFGGFG,@CCCFGGF>>FGDGGGGGGGGCB<EFFFFGFF/?ACDFFGFFFBE>>@88@FCF)19837AB;8<3>@E8)./>3?6EF??AB?AD=)6A4<9).6A:B(849A9-6))
@M02352:288:000000000-CKWC8:1:1101:18550:18090 2:N:0:ATGCGCAG+GTAAGGAG
TAATCTTGCGACCGTACTCCCCAGGCGGAATGCTTAATCCGTTAGGTGTGTCACCGAACAGTATACTGCCCGACGACTGGCATTCATCGTTTACGGTGTGGACTACCAGGGTATCTAATCCTGTTTGCTACCCACACTTTCGTACACCAGCGTCAGTATCGAGCCAGTGAGCCGCCGTCGCCATTTGTGATCCTCCAAATATCTACGAATTTCACCCCTACACTTGGAATTCCACTCACCTCTCTCGAACTCTAGAATGCTAGTTTTGGAGGTAATCCCCG
+
CEFEFFGF,CCC@FFF:@@FGGC@E8@@+C7EFGGDFAF@BD<ECFFF@F,CFFF:6=BGFGGG<ABC,FFGDFC@FE7<<FA?<FC<<F8F7FGE??+??,EFFFEF?+7,=,,EF=D:=DC?DFG,,,8=><++8@,@DE:,D3,0438@**:>@,,;8@**>::?9F98FE4))2/6.>=*++=A9+1+3);18F876FFC?6352*)+2;76*.-((64=FC:F<BFF764901>?F:24<24:<6<<ABA/).6))-----)2,208(,*.*.)((
@M02352:288:000000000-CKWC8:1:1101:18527:18091 2:N:0:ATGCGCAG+GTAAGGAG
TAATCTTGCGACCGTACTCCCCAGGCGGAATGCTTAATCCGTTAGGTGTGTCACCGAACAGTATACTGCCCGACGACTGGCATTCATCGTTTACGGTGTGGACTACCAGGGTATCTAATCCTGTTTGCTCCCCACACTTTCGTACCTCAGCGTCAGTATCGAGCCAGTGAGCCGCCTTCGCCACTGGTGTTCCTCCACATATCTACGAATTTCACCTCTACACTTGGAATTCCACTCACCTCTCTCGAACTCTAGCCTGATAGTTTTGGCGGCTGTTCCAG
+
CGGGGGGGGGGGEGGGGGGGGGGGGGGGECGAFGGGFFFGGGGGGFGGEGAFGGGGGGGCAGFGG@FEDGGGE+4>FGGCFFAEFGGGGGGGF9CFFFFGGGGGGGGDCEGGFFGGGGGFGCFGGGGGGGGGGGGGGCFGGGGCFE,?7>FEGGGGGFAF7@7BEDCFGCC6EEC4<4;?EGGECFGC*=EGG?FDF)06=>77?CFCDG>FFFF=+;@AEC29FG7F5*99F4<>:<B0).5:>B040((-6.)*.6)2<9464AB72)(44(0474<F)
@M02352:288:000000000-CKWC8:1:1101:18884:18152 2:N:0:ATGCGCAG+GTAAGGAG
TAATCTTGCGACCGTACTCCCCAGGCGGAATGCTTAATCCGTTAGGTGTGACACCAACAAGCATGCTACCCGACGTCTGGCATTCATCGTTTACGGTGTGGACTACCAGGGTATCTAATCCTGTTTGCTCCCCACACTTTCGCACCTCAGCGTCAGTATCGAGCCAGTGAGCCGCCTTCGCCACTGGTGTTCCTCCGAATATCTACGAATTTCACCTCTACACTCGGAATTCCACTCACCTCTCTCGAACTCACAACCAGGCGTTTACAAGGCCGTTCCA
+
G9EFGGGGGGGGGGFGGGGGFGGGGFFGGEGGGGGGCGGGGGGGGGGGGG9FGGG:C?,EFGGGCFG96E,@FGG+BEFCFGGGGGFGGGGGGGGFFDGGGGGGGG@C8FGBFFCFG;FGGGFGGGGGGGGGGGGGGG=9EGGDGEC??8EEEEGGGGGGGGGGGGGG?FFGFEGGGGGFFG5EFGFEFGG=FFFFF35C:C;CEFF:F=>:FFEFGFEECFFF4/()-86?FBA97(,4442728()(.(6)()1807(1(-47>().)41?(03;<BA
@M02352:288:000000000-CKWC8:1:1101:21141:18166 2:N:0:ATGCGCAG+GTAAGGAG
TAATCTTGCGACCGTACTCCCCAGGCGGAATGCTTAATCCGTTAGGTGTGTCACCGAACAGTATACTGCCCGACGACTGGCATTCATCGTTTACGGTGTGGACTACCAGGGTATCTAATCCTGTTTGCTCCCCACACTTTCGTACCTCAGCGTCAGTATCGAGCCAGTGAGCCGCCTTCGCCACTGGTTTTCCTCCAAATATCTACGAATTTCACCTCTACACTTGGAATTCCACTCACCTCTCTCGCACTCTAGACTGATAGTTTTGGAGGCAGTTCCAG
+
FEFFGGGGGGGGGGGGEGGGGGGEGGGGGGGGGGGGGGGGGGGGDFGGGGGGGGGGGGGGGFGGGGGGGGFGGGGGGGGGGGGGGGGGFDGGGG@EACGGGGGGGGFGFGDGGGFGGGGGGGGDFFGGGGGGGGGGGGGFF6D6DBEGGGGGDGGGG;FGGFGGGF7DF9ECCEDCGG4F>DGGFCFF,*;DFFFFF4=FFC6C3A5<4CFGFF?FGFFFE@@FGF:F)=FFBB<)178??FF?2>0(469B4.)/..026<>AFFB:;01:::38FFAF6
@M02352:288:000000000-CKWC8:1:1101:6630:18188 2:N:0:ATGCGCAG+GTAAGGAG
CAATCTTGCGATCGTACTCCCCAGGTGGGACACTTATCACTTTCGCTTAGTCACTGAGATAAATCACAACCACTAGTGTCCATCGTTTACGGCGTGGACTACCAGGGTCTCTAATCCTGCTCGCTCCCCACTCTCTTGTCCTTTAGCGTCAGTATATACGTTGTAGACTGCCTTCGCTATCGGTTTTGTGTGTAATCTATACGCATTTCACCTCTCCATCACACTTTCTATCTACTTCTATAATACTCGAGTATCCATATCTCAAAGGCATTTCCACAT
+
GGGGGGGGFEE-CFFEGGGGGGGGGGGGGEGGGGGGGCFGFGGFGGGGDGGGGGGFG8,6,ACCE,@,,6,66C<DG,C<,,6C7D=A<D:F+CF7:+4,E<,5E++B,B,<559,4E,,9F+>=FGFGGG,,C,,,,73,,7,E9,=@+3@@=DE,6,>>,@>,,,73,,66<C+@++*33@@**4,3;D43*+A*=+5++**/))+29+;*)7)=B*/5ABA*+77?7C=81)))).)79)))9.)(/,),)/8))+1)))))/)((())))16B()
@M02352:288:000000000-CKWC8:1:1101:13422:18198 2:N:0:ATGCGCAG+GTAAGGAG
CATTCTTGCGAACGTACTCCCCAGGTGGGTCACTTATCACTTTCGCTTAGCCACTCAGACCGAAGTCCGAACAGCTAGTGACCATCGTTTACGGCGTGGACTACCAGGGTATCTAATCCTGTTCGCTCCCCACGCTTTCGTCCATCAGTTTCAGTACATTATTAGTAATCTGCCTTCGCAATTGGTATTCTATGTAATATCTATGCATTTCACCGCTACACTCAATATTCTAACTACTTCATATTGACTCAAGATAACCAGTATCCACGTCAATTTTACAA
+
GGG<@FFGG7+CFEEFGGGGGGGDDDFF:@@EFGFGG@<EGGGGGGGGFGGGGFG8<EEE<:FEEG9CFEGGGGFGGGGGDGAFGG,DFGDG7CEECFEGGGG<FGGG>E<FGGG;BGC99A<:CCE8=FEFG7BFE8FGGCAEDGGGG,EFG7EFGGFCFGFG;FB;3FF9CC9BF7?59CCE>C,=F@FCFFF<?CFGCF6:4+BFGGFGGF2?EEF38F();:?FC@7:6+4)/94).963<5))1.61;),*6,6?,6)))).(,(-4(<9)/6>-)
@M02352:288:000000000-CKWC8:1:1101:7737:18225 2:N:0:ATGCGCAG+GTAAGGAG
CAATCTTGCGACCGTACTCCCCAGGTGGATTACTTATCACTTTCGCTTAGACACTGACTGTATATCGCCAATATCGAGTAATCATCGTTTACGGCGTGGACTACCAGGGTATCTAATCCTGTTCGCTCCCCACGCTTTCGTCCATGAGCGTCAGTATATACGTAGTAGACTGCCTTCGCAATCGGTATTCTAAGTAATCTCTATGCATTTCACCGCTACACTACTTATTCCATCTACTTCCGCATAACTCAATTCAACCAGTATCAAAGCCATTTCTATAT
+
GE<,6EFGGC7CE@FGGGFGGGGGGGGFGGGGGGGGE,CFGFGGDGGGDGCFGGG,EFGGGGGGGGFGGEF<C9FBD@FGCGGGG,AFGGGGF7+>>FGGGGGGGGFGCFGGGGGF9EFCFGG,C:FGGDEFE:FGGGGG,@?GG,=DAEEEG>A,<,@@,83EFGA@;EF>FGGGGFD>B427D7,:<FG9+9A*/1=:CGF1>BAFGGFGFFFEC)64;14A7:3C)1++3;9CF<);32((((72442?))66<B>1:BA9464).(4())92*.6<)
@M02352:288:000000000-CKWC8:1:1101:12790:18239 2:N:0:ATGCGCAG+GTAAGGAG
CAATCTTGCGATCGTACTCCCCAGGTGGGACACTTATCACTTTCGCTTAGTCACTGAGCTAATGCCCAACAACTAGTGTCCATCGTTTACGGCGTGGACTACCAGGGTATCTAATCCTGTTCGCTCCCCACGCTTTCGTCCATGAGCGTCAGTACATACGTAGTAGACTGCCTTCGCAATCGGTATTCTGTGTAATATCTATGCATTTCACCGCTACACTACACATTCTATCTACTTCCATATGACTCAAGTCAACCAGTATCAAAGGCAGTTCCATAGTT
+
FFGFFFGFFE:F9+CAFFGGGGGGGGGGGGFGGGGGGGGGGGGGCCGGG@FGGGGG98FFGAFGFFD@GGGGGF8@C<FFEFF,BFGFFECFG7FEFGGFFGGGCGFGGGGF,FCGCCAFGFGDECFGEGGEGG:=AEG6CE@=@>A?E6CEGGGE8EFGGCECDFGEGEF8EFGFCDD>FG*CFGGGGGGGG6ACCBFGFGFD5A+=@EFFGEF4?FFEEF3A7F)+?FFFFFEFFFFCE)<63C?<EE3<47<F@,8<)5>BB2:?6:BB64@2*)456
@M02352:288:000000000-CKWC8:1:1101:19235:18262 2:N:0:ATGCGCAG+GTAAGGAG
CATTCTTGCGAACGTACTCCCCAGGTGGGTCACTTATCACTTTCGCTTAGCCACTCAAACCGAAGTCCGAACAGCTAGTGACCATCGTTTACGGCGTGGACTACCAGGGTATCTAATCCTGTTCGCTCCCCACGCTTTCGTCCATCAGTGTCAGTATATTATTAGTAATCTGCCTTCGCAATTGGTATTCTATGTAATATCTATGCATTTCACCGCTACACTACATATTCTAACTACTTCATAATAACTCAAGACAACCAGTATCAAAGGCAATTCTACAA
+
GFGGGGGGGGGGGGGGGGGGGGGECFFEGGGGGGGGGGGGGGGGGGGG@FGGGGGGGGGGGGGEEGGGGGGGGGGGGGGGGGGGGGGGGGGGG>FGGGGGGGGGGGGGGGGGGGGGGGGGGGGGGGGGGGGFGGGEGGGGGGGGGG?7EEFFFAFFFGGGGGGGGGGFGGGCFGGGGGGFFGGF4EFGGGGGGFF68>FGF@>FEFFGGGAGGF@FGABEFF@FCGFGFFAFF8C38<CEECFECCFFFFE;@<@FBF3:092)66<<A0:<6>?A4>26)
@M02352:288:000000000-CKWC8:1:1101:3583:18303 2:N:0:ATGCGCAG+GTAAGGAG
CACCGTTGCCGGCGTACTCCCCAGGTGGATTACTTAACGCTTTCGCTTTGCCGCCGACGACCTATTGCCACCACCCAGTAATCATCGTTTACTTCCTGGACTACCAGGCAATCTAATCCTTTTTGCTCCCCACCCTTTCTTTCATGAGTGGCTGTACCTTGCCAGTCAGCCCCCTTCCTTCCCGGTGTTCCTCCTAATTTCTATCAATTCCATCCACCCCTTTGGAATTCCTTCCACCTCCTTCTCACTCAATCCTGAACGCTCTGTTGCACGTTCCAGGG
+
GGGGGGGGGGEEDFFGGGGGDFGGGGCDG<FEGGGGGGGGGGGGGGGF,,,:@F++6@C++78CCF,,E<,B,+4+BEG,B5,CF,44A=4,555,BF,,,?,,:7:++,,85CD,3,59,8,,@,>E=++@F:C@8,;,@:D,E,3+54++,4@9,,3@=CC9D,,35,D*8?D*;9++0*,*)=4*/,,=+:6*)11+;DF+)+@C++++++()+)(((./3**)2.;+378()9(4:6(-<)).66>((.6?62))..(((()))..)),,)..).:?
@M02352:288:000000000-CKWC8:1:1101:22221:18314 2:N:0:ATGCGCAG+GTAAGGAG
CATTCTTGCGAACGTACTCCCCAGGTGGGATACTTATCACTTTCGCTTAGCCACTCAGTCCGAAGACCGAACAGCTAGTATCCATCGTTTACGGCGTGGACTACCGGGGTATCTAATCCCGTTCGCTACCCACGCTTTCGTTCATCAGCGTCAATATACTGTTAGTGATCTGCCTTCGCAATCGGTATTCTATGTAATCTCTAAGCATTTCACCTCTACACTACATATTCTAACCACTTCACAGTAATTCAAGGTCAACAGTAACAAAGTCAATTTTACAT
+
GFGGGGGDGGGGGGGGGGGGGGFGFGCEEFGGGGGGGGGGGGGGGGGGGGGGGGFGGGGDFEGGDFGGGGGGGGGGGGGGGFADFGGGGGGGFGGGGGGEGGGGGGGGGGGG?FEGGGACEFGGGGGGGGGGGGGGEGCCDCFCFFC7CEGGGGGGE,@ECFDF,D;CFCCFFFGGG4??DGFFDGGGGGFFGEFFEFACAFFFFFFFGGFGGF);CFEEFFF87:7C?CFFFF@F02>)476)59A<<BDF<24*2<F<(62).6823)64><*6*:>2)
@M02352:288:000000000-CKWC8:1:1101:20628:18314 2:N:0:ATGCGCAG+GTAAGGAG
CAATCTTGCGATCGTACTCCCCAGGTGGGACACTTATCACTTTCGCTTCGTCACTGAGCTAATGCCCAACAACTAGTGTCCATCGTTTACGGCGTGGACTACCAGGGTATCTAATCCTGTTCGCTCCCCACGCTTTCGTCCATGAGCGTCAGTACATACGTATTAGACTGCCTTCGCAATCGGTATTCTTTGTAATATCTATGCATTTCACCGCTACACTACATATTCTACCTACTTCATAATAACTCAAGACAACCAGTATCAACGGCAATTCTACAGTT
+
CAD9CEEFGGGGGGGGGFGGGDD@DEE<FEC@EFGGGFGGFGGGGEGC,6:FFGGG9<DFG9E@AAFGGGF,EF8FEFGGGGGG7<F?FGGFDC@F+?AAFFF,,4BFFG9FFFFGEF<;EEF+4BFBECGGE+7DDGGGGEFFGGG6+6:9@;F,E=@CEF;@;,83@,:8:9?07;7>ACECCCEF@,>+DEFE?F>FFGFG?BC>+4=CD;2:E=@)59)1+;<;6C++21;..7CFE3?E<E<341@E361:(3599)).5((((40:):*:F2).6
@M02352:288:000000000-CKWC8:1:1101:3572:18319 2:N:0:ATGCGCAG+GTAAGGCG
CACCGTTGCCGGCGTACTCCCCAGGTGGATTACTTAACGCTTTCGCTTGGGCGCTGACGCTCTCTGGCCCACACCCAGTTATTATCGTTTACGGCGTGGACTACCAGGGTATCTAACCCTGTCTGATCCCCCCGCTGTCGTGCATGCGTGTCAGTCTCGTGCCATTTAGCCGCCTTCGCCCCTGGTGTTCCTCCAAATTTCTACGACTTTCATCACCCCACTCCGAATGCCACTCACCTACATCTAACTCTCGCCTGATAGTCCTGGTGGACGTTCCATAG
+
F,B,6CFFG,@FCFF@FGEEFG8C8EEFFGGFEFGA<,B@F@F,,B,,,8FF+F=FCDG,6B,,:,5CE,,4,,=+4,4,BF,,9,+,9B+5++6@+C+8::4F<<<+8,:=<FF9,863,8,3,33;EG8>F+>+*@E3DCC:;@8?***,,:D,2,,*,6*?,,,,2?B:*4*2>**))2=**+2==+++1,2()*+++270())/*+****)1*)(((),)/)(/(*/**/4,(42(((.4)-6)69))((-)((*)).--)).,4023((.47))))
@M02352:288:000000000-CKWC8:1:1101:28224:18368 2:N:0:ATGCGCAG+GTAAGGAG
TAATCTTGCGACCGTACTCCCCCGGCGGAATGCTTAATCCGTTAGGTGTGTCACCGAACAGTATACTGCCCGACGACTGGCATTCATCGTTTACGGTGTGGACTACCAGGGTATCTAATCCTGTTTGCTTCCCACACTTTCGTACCTCAGCGTCAGTCTCTAGCCAGTGAGCCGCCTTCGCCACTGGTGTTCCTCCAAATATCTACGAATTTCACCTCTCCACTTGGAATTCCACTCACCTCTCTCGCACTCTACACTGATCGTTTTGACCGCATTTCCAT
+
F@E9FEF9CC7B:FFGFFGGCC:++@F7E7DEEFGAEAEFEFFGGGGGFCC,CEGFB@FG?FFGCGG<<F,+CF77>FGC8,CFFCCFEFCCFE:FAFEGEAFGC@F@@CCCFFFA=@9FFGC>DFF;E,@FCGFECDF9D>CFF8@8FF69EC>5D,<D,2>CGC,6:,,,?*):CCC>B<*=C6605**;C9688/+2:+;+/;3**2<*?4>F+0,(.@:BD7:*47?F**--4<?:BFB:25((-9B:44)/:<7)6)(,322(())-3()-9<:4-
@M02352:288:000000000-CKWC8:1:1101:6121:18388 2:N:0:ATGCGCAG+GTAAGGAG
CATTCTTGCGATCGTACTCCCCAGGTGGGTCACTTATCACTTTCGCTTCGCCACTCAAACCGAAGTTCGAACAGCCAGTGACCATCGTTCACGGCGTGGACTACCGGGGTATCTAATCCTGTTTGCTCCCCACCCTTTCGCACCTGCGCGTCCGTCACGTGCCAGCCAGCCGCCCGCCCCACCCGCTTTCCTCCGACCATCTACCAATTTCACCTCTCCCCACGGAATTCGTCTCACTCTCCTCTTACTCACACCCCAGCAACTGTTAGCGATGTCATG
+
GD,,CFGGGG+-:@FFDGGGGGGGG,EF7+6<EFGF,,6<;EF9FGG@,+,BFFF,CCFC:6+++:5E,,6C+6C,4,C,CCFG8=,4A,,5,+++8C4FED<?F@74+8+,,:A9,3,7,,55A,ED,D+>F+C+@,E3++@+,,,0*35*47D:***,6>1,,**6C**1*:)):9))))**)*1*/<+:*.7(()076CF7))90*+/**9))+)((,)-))1(1)*.)0)(4<46)534<)))))..4)((.(()..((((6).-)-4(-))/).
@M02352:288:000000000-CKWC8:1:1101:10566:18407 2:N:0:ATGCGCAG+GTAAGGAG
TAGTCTTGCGACCGTACTCCCCAGGCGGCGCGCTTAACGCGTTAGCTCCGGCACAGAAGGGGTCGAGTCCTCCTACACCAAGCGCGCACCGTTTACTGCTAGGACTACAGGGGTATCTAATCCCTTTCGCTCCCCCAGCCTTCGTACCTCAGCGTCAGTAAATGTCCAGCAGGCTGCCTTCGCCATTGGTCTTCCCCTTGATATCCACGCATTTCACTGCTACACCCAGAATTCCACCTGCCCCTCCATTCCTCAAATCTGGCATTACCGGTACCAGTTC
+
9FFFEGGGFGGDGGGGGGGGGGGGFCFEC@:6CFGF<,CEGGGGCFGGGGGGGGGCFFGGGGGGGGGEFG,CFF<FGGFFGFGGGGC:FGEFGGGGGGGGGGGGFCGGGGGDC@CF=AF9@FCFGGGGGC7,>FE*:*,BC,>CG8CDC2,<B*=EE7?;9,??FGCDCF?F*><*5;C6=CED3C+<+CEF:A=(.777*:9:448777)CG*57?4)4:447*2(/.<5@?FA<B1,(.(4-(42346)65<)9))15)4)())).6,((((/)).)6
@M02352:288:000000000-CKWC8:1:1101:18639:18424 2:N:0:ATGCGCAG+GTAAGGAG
CAATCTTGCGACCGTACTCCCCAGGTGGATTACTTATCACTTTCGCTTAGACACTGACTGTATATCGCCAATATCGAGTAATCATAGTTTACGGCGTGGACTACCAGGGTATCTAATCCTGTTCGCTCCCCACGCTTTCGTGCCTCAGCGTCAGTATCAGTTTAGTAAGCTGCCTTCGCTATCGGTGTTCTGTGTAATATCTAAGCATTTCACCGCTACACTCACCATTCCGCCTACTCCAACTGAACTCAAGTTTATCAGTATCATTCGCCAGTTCCAGT
+
GAGAFGGGG@E@@+BCEFDFGGFGGFFGGGGFFFGGCCFFGGGGCFGG7FGFGFGGGGGGGFGGDECEC@CC@FGB@=ED<,EAE<EGGGGD4?F:FG7F8FFFGGFCCG@=AAEF;ECGCEE,@>:EEFG8F:FCEFG6E=CGFF,=888=EGGCD;FC,=;E;DF9,3;DFG>CFFD9@>C54=>EDFGFC4B*29:=8C:+/8A:@FFFC=2?:)6;3F(0*8;DEC600)/(3@336@(((..(5<2>)54*:<46)-)).)).))4(((0-0).))
@M02352:288:000000000-CKWC8:1:1101:10822:18429 2:N:0:ATGCGCAG+GTAAGGAG
TAATCTTGCGACCGTACTCCCCAGGCGGAATGCTTAATCCGTTAGGTGTGTCACCGAACAGTATACTGCCCGACGACTGGCATTCATCGTTTACGGTGTGGACTACCAGGGTATCTAATCCTGTTTGCTCCCCACACTTTCGTACCTCAGCGTCAGTATCGAGCCAGTGAGCCGCTTTCGCCCCTGGTTTTCCTCCGAATATCTACGAATTTCACCTCTACACTCGGTATTCCACTCACCTCTCTCGAACTCAAGACCAGGAGTTTACAAGGCAGTTCCAG
+
<AEFFFGFGGGEEGGFGCAGFGGGGFEGGEGGGGFGFGGGGGG:FFGGGGGGGGGGGGGG???CEFGDFCC7FGEFG7BFFCFEEDGFBEE@FCFGGFFE@EF,EF<<FCEGFGDF,=<BFGF?FCDFFFGFGFE>EGEDDCEGF@CFFGFECEE8@F=D::B5@B:49,2>EGG*3CF>B5*:?5CC,*;:DEFFF>):8CA76AFC7F>7@6)=FF@EF4:*>53*45???FB22(4<21)(),,3(,,))()*4(7661-.(-6)).)(,,)(1)6<)
@M02352:288:000000000-CKWC8:1:1101:18659:18431 2:N:0:ATGCGCAG+GTAAGGAG
CAATCTTGCGACCGTACTCCCCAGGTGGATTACTTATCACTTTCGCTTCGACACTGACAGCATATCGCCAATATCCAGTAATCATAGTTTACGGCGTGGACTACCAGGGTATCTAATCCTGTTCGCTCCCCACGCTTTCGTGCCTCAGCGTCAGTATCAGTTTAGTAAGCTGCCTTCGCTATCGGTGTTCTGTGTAATCTCTAAGCATTTCACCGCTACACCACACATTCCGCCTACTTCAACTTAACTCAAGTCCATCAGTATCAATGCCAGTTTCGAGG
+
GD,BFFFECGG7FFCCFCFGGGGGFFCFD,CDFGGGGG@FFGGGGGGG,C@FEG8FGF,,,B99@5,8C,@,:6E,CCFE,9EFG,CAFGGGGCGGGGGGG?EEGG8?FFCFFGGFGF,;EAE?BFGGED7DFCGE+@=CC8C+6B8?DEEEGGGGA,@E=CC9>C=,33EFFGGFGGG*@D,;>E9EC<A==*B@?FF:FGC+>FFGGCFF:89:ED@@@)4AF*(;?+;9332;@3)174.4-5<B><<:7>2*6)@436<:2)54<().).94*(((2
@M02352:288:000000000-CKWC8:1:1101:25738:18471 2:N:0:ATGCGCAG+GTAAGGAG
CATTCTTGCGAACGTACTCCCCAGGCGGAATGCTTAATCCGTTAGGTGTGTCACCGAACAGTATACTGCCCGACGACTGGCATTCATCGTTTACGGTGTAGAGTACAAGGGTATCTAATCCTGTTTGCTCCCCACACTTTCGTACCCCAGCGCCAGTATCGAGCCAGTGAGCCGCCTTCGCCCCTGGTGTTTCCCCAAATCTCTACGATTTTCACCCCTCAACTTGGAATTCCACTCACCCCTCTCGAACTCTATACTTCTTGTTTTGGAGGCAGTTCCA
+
GGF<EGGGGG7+@FGGGGGGCGGFGGCEGGGGGGGGGGEEGGGGG@FGGGGGGGG>FE7BFGGCFGEEFFGEEE7EGCF8EFB<FDCFDGGG<?:+:A+,9A,:C,,,,,?,4AEGCEEFFF9<BFEF9FC+CFGGG8,ECGFD>@,=7@?E+13@<5E98D7B>,6?,D9?B;CC7DCFFD854*:88C5*;)/((0.2*2:+.:):**)3++96*24(,/:6>D?*)/9*16<9<70,2416<<()4<0:4<)9>A*))))..(4(,2(3:B33@26)
@M02352:288:000000000-CKWC8:1:1101:22990:18504 2:N:0:ATGCGCAG+GTAAGGAG
CATTCTTGCGAACGTACTCCCCAGGTGGGTCACTTATCACTTTCGCTTAGCCACTCAGACCGAAGTCCGAACAGCTAGTGACCATCGTTTACGGCGTGGACTACCAGGGTATCTAATCCTGTTCGCTCCCCACGCTTTCGTCCATCAGTGTCAGTACATTATTAGTAATCTGCCTTCGCAATTGGTATTCTATGTAATATCTATGCATTTCACCGCTACACTACATATTCTAACTACTTCATAATGACTCAAGATAACCAGTATCAAAGGCAATTCTACAA
+
GGGGFGFGFDFG@:FFGGGGGGGGGGGGGGGGGGGGGGGGGGGGGGGGGFGGFGFFFD9FDEGGGFGGGGGGG8EGGGGGFGGGGGDGDEEF7FEGGGFEFFFFGGGGGFGFGFGG9AAFFGGD:FEGEDGGGEGGE6@EGGGGGGGGGGGGGGGGGGGGC9EFFGFFCFGGGGFGFF4549C67EFGGCFGGFFC9A6=FFFGF+:FCFFFGF2>EB6<@C;ADF)+7+8AAFE9@EC?)7<)9C))<;77)4,=)4)3:A>>FB2)).8(4:?2=A<9)
@M02352:288:000000000-CKWC8:1:1101:17077:18515 2:N:0:ATGCGCAG+GTAAGGAG
CATTCTTGCGAACGTACTCCCCAGGTGGGCTACTTATCACTTTCGCTTCGCCACTCAGTACTTAATCGTACCAAACCGCTAGTAACCCTCGTTCACGGTGTGGAATCCCAGGATATATAACCCTTTTCTCTCCCCACGTTTTTGTTCAACAGCCTCAATATATTCCTAGTGATCTCCCTTCCCAATCGGTTTTCTATGTAATATATAAGCTTTTCACCGCCACACTACATTTTCTATCCCCTTCCCAATAATTCAACACTCACAGTTACAATCGCAGTAC
+
ED,,<CFGGC::F+CCFFDFGGGGG<,C:,,,CEFFAF,F,FFGGGGG:8@7FGF<FFG,,BF<FE@C<,CCG8<<,+6++4:BE,5,,4+B<,,9:?+:8++,,,:8E8F++:?@,9C,,44E,?A;,=,,?FC,C+3@3+++3,6+,@6@,+,6,,,,8;@3,,8,,,,,8<@+;+:+30,,*41;>C*;9A8*/1+:1=6+*41+5A18=*/=C8(2(0-/9*(0)+131;)1)15)2,(((6)(/.)9<?)1))2)/(4)).))6)6<,(.(),-.
@M02352:288:000000000-CKWC8:1:1101:9354:18550 2:N:0:ATGCGCAG+GTAAGGAG
TAATCTTGCGACCGTACTCCCCAGGCGGAATGCTTAATCCGTTAGGTGTGTCACCGAATAGCATGCTACCCGACGACTGGCATTCATCGTTTACGGTGTGGACTACCAGGGTATCTAATCCTGTTTGCTCCCCACACTTTCGCACCTCAGCGTCAGTATCGAGCCAGTGAGCCGCCTTCGCCACTGGTGTTCCTCCGAATATCTACGAATTTCACCTCTACACTCGGAATTCCACTCACCTCTCTCGACCTCAAGACCAGGAGTTTAAGGGGCAGTTCCAG
+
FGGGGGGGGGGGGEEGGGGGGGGGGGGGGGGGGGGGGCGGGGGGGGGGGGGGGGGGGGGGGGGGGGGGGGGGGGGGGGGGGFEGGGGGGGGGGFGGGGGGGGGFGGGGGGGGGFFGG;DFGDFGGFGGFFFDEGGGGGGGGGGGGGGGGGGGGGGGGGGGGGGGGGFGGGGGGGGGGGGFBGGGGFGGCGGGGFFFFF>GFFFGFFAC5EFFCFEFFFFEB??*0CBGBFFFFFFFF?FF?0,8?<BF(46)4:?F0?FFFFFBBF<AD)(3(,),94)).
@M02352:288:000000000-CKWC8:1:1101:19887:18583 2:N:0:ATGCGCAG+GTAAGGAG
TAATCTTGCGACCGTACTCCCCAGGCGGAATGCTTAATCCGTTAGGTGTGTCACCGAACAGTATACTGCCCGACGACTGGCATTCATCGTTTACGGTGTGGACTACCAGGGTATCTAATCCTGTTTGCTCCCCACACTTTCGTACCTCAGCGTCAGTATCGAGCCAGTGAGCCGCCTTCGCCACTGGTGTTCCTCCAAATATCTACGAATTTCACCTCTACACTTGGAATTCCACTCACCTCTCTCGAACTCTAGACTGATAGTTTTGGAGGCAGTTCCAG
+
BFG9EFGGGGGGCFCFCCFGGCFEFGGDGCGGGGGGFFEFGFFGGGDGG,FFGGGGGGGGGGGGGEGC9FGGGGGGGGGEGGFGFECFGGGGGGG7=FFFDF8DEFFFCEEDGGGDFGGGFGFADFECFEFDEDC+BFGGGGGFFECFCFFEEGGGGGGGEDC*>>@E?F9EGGDCDD=F4CEEG6?C@;CFGEFFFA4DA:AFFF>G<FF7F7?FFF37762FGG2F2BFFFFFFFF:633).,4(:<??49>2*-6F?94AB<<>(42:?:<::?>4<)
@M02352:288:000000000-CKWC8:1:1101:15716:18590 2:N:0:ATGTGCAG+GTAAGGAG
CATTCTTGCGAACGTACTCCCCAGGTGGGACACTTATCACTTTCGCTTAGTCACTGAGATAAATCCCAACAACTAGTGTCCATCGTTTACGGCGTGGACTACCAGGGTATCTAATCCTGTTCGCTCCCCACGCTTTCGTCCATGAGCGTCAGTACATACGTAGTAGACTGCCTTCGCAATCGGTATTCTGTGTAATATCTATGCATTTCACCGCTACACTACACATTCTATCTACTTCCATATGACTCAAGTCAACCAGTATCAAAGGCAGTTCCATCGTT
+
GFFEGGGGGG@FFCFGGGCFFGGCCECDGGFGGGGGGGGGFGGGGDGGGGGGGGFGGGGG<FECFA@DFGGGGGD9CEFGCGGEFDFGGGD7CFFE@@GGGFEGF??FFFDEFDAFECGGGGG7FGG=B=B7F:C7AEDGGGGGDFCCEEEDEGGCGGFGGECCC<C;DF6DCC>F5?D**3*;4AE,>EGGF?9A7=FF>+1C?FFGCFF;D4@;E=;>4A4ACC6@CFFFF6)9;?34)<?))7<4;E<?><C/2?4<<24.64-(83(,4<*-/5(-4
@M02352:288:000000000-CKWC8:1:1101:3783:18709 2:N:0:ATGCGCAG+GTAAGGAG
TAATCTTGCGACCGTACTCCCCAGGCGGAATGCTTAATCCGTTAGGTGTGTCACCGAACAGTATACTGCCCGACGACTGGCATTCATCGTTTACGGTGTGGACTACCAGGGTATCTAATCCTGTTTGCTCCCCACACTTTCGTACCTCAGCGTCAGTATCGAGCCCGTGAGCCGCCTTTGCCACTGGTTTTCCTCCAAATACCTACGAATTTCACCCCCACATTTGGAATTCCACCCACCTCTCCCCAACTTTAGACTGATTGTTTTTGAGGCAATTCCAG
+
D<FGGGGGGGG7@FGGGGFGGGGCE?CF+FFAFGG,CEEAEGGGEGEDF@FFGGGDEGGCGGGFGFG9FGGGGGDEFF:FFGGGGFGAE?FFGEC7BABCEGGGFGFDGGG<EDGDFGGGFC?C<FFGA98>:FE7C8=9;3:3D>@CF6?ECEDCFCEC8F:C8*>*6**62=C<*:*14;,=*,,0+03:77613=87@+219):/>=3C:@?A*)((,0)*2*)0:67=09)(((((.42((((,3:2)))6)44/).))).30(,(,(46)(/6).)
@M02352:288:000000000-CKWC8:1:1101:3335:18853 2:N:0:ATGCGCAG+GTAAGGAG
CATTCTTGCGAACGTACTCCCCAGGTGGGTTACTTATCACTTTCGCTTAGCCACTCAGACCGAAGTCCGAACAGCTAGTAACCATCGTTTACGGCGTGGACTACCAGGGTATCTAATCCTGTTCGCTCCCCACGCTTTCGTCCATCAGTGTCAATACATTATTAGTGATCTGCATTCGCAATTGGTATTCTATGTAATATCTATGCATTTCACCGCCACACTACATATTCTAACCACTTCATAATGATTCAAGATAAACAGTATCAAAGGCAATTTTACCG
+
EFGGGAEEFGGC:FDFGGFFCEF@CFFFGGDCECFGFGGDGDFGGE@FGFFCFGCFGGGGFGGGGGFFC@?8+EF,CFG9?CFFGGGFFF@FCFGGGGGGGGGG8FFFEAAFFGGFFFEFGFCEEGGGCGGGGGGG+=EEEG6C3B?CEGGFGGGGFGGGFG,DAFGDF9E9;,?CFGD@EDG6?EGGGGGGGCFE5>688CAGEAFF@FFGGF?E*>6@?5=FCD?FCFFF363E1=E@CEF3))5<5.4)<)38<</4,-..6<9)41:037FA?6A)-
@M02352:288:000000000-CKWC8:1:1101:10802:18864 2:N:0:ATGCGCAG+GTAAGGAG
CAGTCTTGCGACCGTACTCCCCAGGTGGGATACTTATCACTTTCGCTTAGTCACTGAGATAAATCCCAACAACTAGTATCCATCGTTTACGGCGTGGACTACCAGGGTATCTAATCCTGTTCGCTCCCCACGCTTTCGTCCATGAGCGTCAGTATATACTTAGTAGACTGCCTTCGCACTCGGTATTCTAAGTACTCTCTATGCATTTCACCGCTACCCTACTTATTCTATCTACTTCCGTATAACTCAAGTTAACCAGTACCACATGACGTTCCGTCGTT
+
FGGGGGGGFGGGE@FEG@EFAFGC@FECGGF@FGGAFFGGGGGGGEFGEGEGGGGGGGGCF9<CFFGGGGFDGGGFGGGAFGGGGFFFDFF,@:FGGCFGFFGFFEEADGGG9FC,@=<ACFEGFGGGG?CCE@GGGGFGDEFA9DCDGEGD;7DA:,@,3@;,,73,,7@8@CF59>*:9F5C>*=,=:,+27+2A8;6++++0B@FGCA:5?258),)5.3@+1.+)1+:8AC<EE@?423;3).).(.9))-=>7)64).<)(),))((-35,)((4-
@M02352:288:000000000-CKWC8:1:1101:21343:18877 2:N:0:ATGCGCAG+GTAAGGAG
TAATCTTGCGACCGTACTCCCCACGCGTAATGCTTAATCCGTTAGGTATGTCACCGAACAGTATACTGCCCGACGACTGGCATTCATCGTTTACGGTGTGGACTACCAGGGTATCTAATCCTGTTTGCTCCCCACACTTTCGTACCGCAGCGTCAGTATCGAGCCAGTGAGCCGCCTACGCCACTGGTGTTCCTCCACATCTCTACGAATTCCACCTCTACACTTGGAATTCCACTCACCTCTCTCGAACTCTAGCCTGATAGTTTTGGATGCCGTTCCAG
+
C66CEFGCGGDB:@CGGGGGGGD++8++76CE,EF<C9FG:FFGGEF,@CFFCFDE7::@<FCEFGGA?EF,@F+4+B:,4,CEEGCFGFFCFCFCGF:?BFEFBEFFFFGE<FDDBBFGFF9BFG?BFGFDF,CF+3,@E6@?D7++:+:CEGGC@,7,3*6@CAFFF:,8,=?)**;885/A<<=03=/:D3C(()/*)3;F6A.79FF++;<50872:*(1:>:4)00=F6<)42::<?)32)(.3:<>DFA*.65().:9)4431:24:2)-)4())
@M02352:288:000000000-CKWC8:1:1101:10794:18881 2:N:0:ATGCGCAG+GTAAGGAG
CAGTCTTGCGACCGTACTCCCCAGGTGGGATACTTATCACTTTCGCTTAGTCACTGAGATAAATCCCAACAACTAGTATCCATCGTTTACGGCGTGGACTACCAGGGTATCTAATCCTGTTCGCTCCCCACGCTTTCGTCCATGAGCGTCAGTATATACGTAGTAGACTGCCTTCGCAATCGGTATTCTAAGTAATCTCTATGCATTTCACCGCTACACTACTTATTCTATCTACTTCCTTATAACTCAAGTCAACCACTATCAAAGGCAGTTCCGTCGTT
+
GGGEDFGGGGDGGGGF@FGGGE?FGGGFFFGGGGGGFGGGGGGG7CEGGGGGGGGGGGGGGGGGGGGGGGGGGFFFFGGGGGGFDFFGGGDFGGGGGGFGGGGGGGGFCFGFGFFFFDE=EFFGGGGGGGGGGF7FFEG>EEC8EDEDGGGECGFFGFGGGG7BCCCAE<@FGGF>D>DEAFGGDF@;;CFFCEFFF6+CA7++*+8:CFFFCE9)?A@F.6):7:C7CFFA1+/)9C)7))9EC37>E;)76C2?11)(().)66),3?0:2-9898(23
@M02352:288:000000000-CKWC8:1:1101:4986:18890 2:N:0:ATGCGCAG+GTAAGGAG
CATTCTTGCGAACGTACTCCCCAGGTGGGATACTTATCACTTTCGCTTAGCCACTCAACCGCCGAGGCGGTCGAACAGCTAGTATCCATCGTTTACGGCGTGGACTACCAGGGTATCTAATCCTGTTCGCTCCCCACGCTTTCGTCCATCAGCGTCAATATATTGTTAGTACTCTGCCTTCGCAATTGGTATTCTAAGTAATATCTATGCATTTCACCGCTACACTACTTATTCTATCTACTTCCGTATAACTAAAGTCAACCAGTATCAAATGCAGTTC
+
GAFFGGGGFFCCF7CFFGGGGGGGGF8D+@FFGGGFGGGGGGGGCEGG@EGGGFGG<FGGGGGGDEEG@EGGGGDF:EDFGFEEFGGGGGGGFGGF7@@7FC@FFGCEGF@FG<,@EGDFCFGF9FFD6EEGGGG>G5@EEGC>GGGDFE6,DEGG5*CGG9CCFGGGGG9<CFFGGCDFF<EEGGC9CF?FGEF3C+++:DAF?FCGCC=DGFFFGF?F>D>69C?GFFFFF=<):AB<AAABB0:?<7<AB))6)6B<A<:<:A<2)))6)6646646
@M02352:288:000000000-CKWC8:1:1101:13582:18922 2:N:0:ATGCGCAG+GTAAGGAG
TAATCTTGCGACCGTACTCCCCAGGCGGAATGCTTAATCCGTTAGGTGTGTCACCGAACAGTATACTGCCCGACGACTGGCATTCATCGTTTACGGTGTGGACTACCAGGGTATCTAATCCTGTTTGCTCCACACACTTTCGTACCTCAGCGTCAGTATAGAGCCAGTGAGCCGCCTTCGCCACTGGTGTTCCTCCAAATATCTACGATTTTCACCTCTACACTTGGAATTCCTCTCCCCTCTCGTGAACTCTACACTCATAGTTTTGGACGCAGTTCCAG
+
DF<F@FFGGGCE@FFGGFGGGGCFGGGGGGGCFGGGGGEFCGGGDGGGGGGGFGGFFEEGFFGFGGF96=ACEGEGG7+BEEFFF<FFEGGGCFCGFGGGC9EBFFGGG+CGAFFCD,CD=F9F<F,D;FG,BDGGGGF9ACDGGGF?CFFCGGG:CCGFC,,,@BED?FGDGGG>CGC;B5=C466E,AEGFCC;;6=DFGF7<=37*=)1@=CFF).73+,+7:)9)1)*1*-611(44?71(,(.(64466)*35)44456<B)((.)40(746)6).
@M02352:288:000000000-CKWC8:1:1101:11355:18930 2:N:0:ATGCGCAG+GTAAGGAG
TAATCTTGCGACCGTACTCCCCAGGCGGAATGCTTAATCCGTTAGGTGTGTCACCGAACAGTATACTGCCCGACGACTGGCATTCATCGTTTACGGTGTGGACTACCCGGGTATCTAATCCTGTTTGCTCCCCACACTTTCGTACCTCAGCGTCAGTATCGATCCAGTGAGCCGCCTTCGCCCCTGGTGTTCCTCCAACTATCTACGAATTTCACCTCTACACTTGGCATCCCACTCACCTCTCTCCAACTCTAGCCTGATAGTTTTTGAGTCAGTTCCA
+
EFBFFGGFDGCGG>FFGDFGGGGGDF:CE@F@FGGGGE<FFGFG7<FGGG<FF9FGGGG>EFDFFFF,CFGE>CC+>+8<=FAFFG<<,B<FC<??EAFG?EFFC,,,>=FG7AAEC;DF;B<D<FFGFCDGGGGEGCFGCC:,DE,ACBFE@E>><9FE7:,>B3?;D:9DFGD599???C*:1**>CA57@<F@(=);A:AF6A3D4/8:7A?*+7<)-8:4**5*.9))062.473?2128<?0:((,5>2)*(.).6)-.64<((,(-54*-*).)
@M02352:288:000000000-CKWC8:1:1101:3410:18932 2:N:0:ATGCGCAG+GTAAGGAG
CAATCTTGCGATCGTACTCCCCAGGTGGGACACTTATCACTTTCGCTTAGTCACTGAGATAAATCCCAACAACTAGTGTCCATCGTTTACGGCGTGGACTACCAGGGTATCTAATCCTGTTCGCTCCCCACGCTTTCGTCCATCAGTGTCAGTATATTATTAGTAATCTGCCTTCGCAATTGGTATTCTATGTAATATCTATGCATTTCACCGCTACACTACATATTCTAACTACTTCATAATAACTCAAGATAACCAGTATCAAAGGCAATTCTACAGTT
+
F<FFEEGGGGE@-CFGGGDGGGFFGFFFGCCCFGGGGGGGGGGGGGGGGGFGGGGGGGG9@AFFAD@EAFCGCFFEFGGGFFGGGGGGGGGGGGFGECDCGGGGGGDDG@FGGFFDD4FFGGECFGCBBEEEGDCFGE@EEEDAFGGGGGDF=DGGADCGGGGGFFGDE9F9FFGG+@9*0;EGGGGGGGGFFC6E7>FGFGFGAABGCGF>DE=;GFDF94)=C7*=?BBACFFCCF5CE<)5)/97;.;<EFCFF3;>E3)1?E)6;3;E):?A?4:><
@M02352:288:000000000-CKWC8:1:1101:2961:18935 2:N:0:ATGCGCAG+GTAAGGAG
CAATCTTGCGACCGTACTCCCCAGGTGGATTACTTATCACTTTCGCTTAGACACTGACTGTATATCGCCAATATCGAGTAATCATAGTTTACGGCGTGGACTACCAGGGTATCTAATCCTGTTCGCTCCCCACGCTTTCGTGCCTCAGCGTCAGTATCAGTTTAGTAATCTGCCTTCGCAATTGGTATTCTATGTCATTTCTATGCATTTCACCGCTCCACTACATATTCTAACTACTTCATAATAACTCAAGACAACCAGTATCAAAGGCAATTCTACTT
+
GGFGDFGGG7+@@F@@FF9FGGCEGEAFGGG,EFGGGGFGGGGGG>EGEFDGGGF<FGGGGDFFFGGGGDGGGGGG?FFBEGGGGC,EFF,C=,>7FDC@?E<CFFDDGGGGFF==EFEEFGFGEGGGE4@?C7FECFGGGDGGCEFCGCC=>+@,@D9;FFGG,@=FEFGGGFGGGFGD5CFG>F?FGGF@F<E*/=+==C+=>F6CG?++2/(4?42(0=(;7C)+)17@;=C3;CFF)<)9575.77).).6A3?E?(76)6A224(.46?4<*:>))
@M02352:288:000000000-CKWC8:1:1101:21977:18953 2:N:0:ATGCGCAG+GTAAGGAG
CATTCTTGCGAACGTACTCCCCAAGTGGGTCACTTATCACTTTCGCTTAGCCACTCAAACCGAAGTCCGAACAGCTAGTGACCATCGTTTACGGCGTGGACTACCAGGGTATCTAATCCTGTTCGCTCCCCACGCTTTCGTCCATCAGTGTCAGTATATTATTAGTAATCTGCCTTCGCAATTGGTATTCTATGTAATATCTATGCATTTCACCGCTACACTACATATTCTAACTACTTCATAATAACTCAAGACAACCAGTATCAAAGGCAATTCTACAG
+
GGGFFGGCDFGCFGGGGGGGGGG,CF<EGGFFGGGGGGGGGGGGGGGGGGGGGGGFGGGGGGGGDGGCFFEGGGGGGGGGGGGGGGGGGGGGDGGGGCFD@GGFGGGGGGGGGGGGGGGGAFFGEFFGEFGG>FGGECAECEEGGGGGGGGGGDGGGGGFFGGGFGGFFFGGFGGGGDGBBGGC>FFGGGGGGFFEEFFGAFFGEFFG=FAGGFDFG4@EDFFFGG3DCF77:9C33>E36?CCEF<EEFFF)),;@FF?6A26BBFBAFF0:??AFAFD)
@M02352:288:000000000-CKWC8:1:1101:3281:18964 2:N:0:ATGCGCAG+GTAAGGAG
CATTCTTGCGAACGTACTCCCCAGGTGGGTCACTTATCACTTTCGCTTAGCCACTCAAACCGAAATTCGAACAGCTAGTGACCATCGTTTACGGCGTGGACTACCAGGGTATCTAATCCTGTTCGCTCCCCACGCTTTCGTCCATCAGTGTCAGTATATTATTAGTAATCTGCCTTCGCAATTGGTATTCTTTGTAATATCTATGCATTTCACCGCTACAACACATATTCTAACTACTTCATAATAACTCAAGACAACCAGTATCAAAGCCAATTTTACGG
+
FFGGGGGGGGDFC@D-CFGGGGGDDE@<E@EFGGGGD9<FFGGGGGGGGGGGGGCFFFCGGFEFGFGGG9FFGGGGDFFCECFEGGECFFCACEGCEFGGFFGF8BEC7E=F9FC9EDGGDGGFG77=EFE:777BEG,CECEGFGGGGGGGGAFFGGGGCGFC9FFGEFGGGEDGCCGBDDGF4::DCFG+=6F<69BC6CCF441=@C8:@B=EG49)))/51;@GFCFC++9.56?EEF??5?77)74;333F:?:?69<2<>9AF01.((8>FFF<(
@M02352:288:000000000-CKWC8:1:1101:6195:18979 2:N:0:ATGCGCAG+GTAAGGAG
CATTCTTGCGAACGTACTCCCCAGGTGGGTCACTTATCACTTTCGCTTAGCCACTCAAACCGAAGTTCGAACAGCTAGTGACCATCGTTTACGGCGTGGACTACCAGGGTATCTAATCCTGTTCGCTCCCCACGCTTTCGTCCATCAGTGTCAGTATATTATTAGTGATCTGCCTTCGCAATTGGTATTCTATGTAATATCTATGCATTTCACCGCTACACTACATCTTCTAACCACTTCATAATAACTCAAGACAACCAGTATCCAAGGCAATTTTACC
+
GGFCFGGGGGG:FGFFGFGGGGGEGGDFGGGGGGGGGGGGGGGGGGGGGGGGGGGGGGGDFGGGGGGFEGFGGGFFGFGGGGGGGGGGGGGGGEG7CC7FGGGGFAFCCFFGGFGGGGGGGGGFCEEGGGGGGGGGGGG68=AEGCCFFFGFFC@EFFGGGGGCFGGFG=EFCE5FGG5@AGGGGFFGGGF7C<B**BFGF91BC4BF7E+++;@>GD9*6@@F4;)276;CFF?;217)796<E)6;7)7.7)8)=?:B0)).4):>2-8(24*6/52<
@M02352:288:000000000-CKWC8:1:1101:6382:19009 2:N:0:ATGCGCAG+GTAAGGAG
CAATCTTGCGATCGTACTCCCCAGGTGGGACACTTATCACTTTCGCTTAGTCACTGAGCTAAATCCCACCAACTAGTTTCCATCGTTTACGTCCTGGACTACCAGGGTATCTAATCCTGTTCGCTCCCCACCCTTTCGTCCATGAGCTTCAGTATATACGTAGTAAACTGCCTTCGCAATCGGTATTCTAAGTTATATATATGCATTTCACCGCTCCACTACTTATTCTATCTACTTCCGTATACCTCAAGTCAACCAGTATCACAGGCAGTTCCATAGTT
+
DGCGFGGGGGG@FFGGGGGGGGGGG@FF:E<<EFGGA,,<<FGFGEFC@FGGGG9FA<,,:6EF,F@@,BE86C<<6,<@FGG5,:B,9,,94,,C,88AEGG<:4+:4B?FGC;,4,,94,8+@,+>69@+B+,,C+@6C+@73@D+=EDDF:=3@EA8>DC>=,,,,,6>>ED+++00;++1+1233,,+201;*++5?F++3?+=9,4*/:7*:*0968*=+:*+1+=B6=488E=>>(:E)9?A@E)76?)08(2;CE3))))(64<8?<7);)/.1
@M02352:288:000000000-CKWC8:1:1101:25073:19016 2:N:0:ATGCGCAG+GTAAGGAG
CACCGTTGCCGGCGTACTCCCCAGGTGGAATGCTTAACTCTTTCGCTGTGGCACCCAACAGTCACTCGACCCAGAACCCTCACTTTCCTCTTTTACTGTGGGCTATCCCAGTATCTCTACTCCTTTTTCCTCCCCACTCTCGCACGCCTCAGCGTCAATTGAGTCCGTGACCCCTCCTCGCCACCTCTGCTCTCTCCATTATATACAACTATTTCACCTCTACACGACGCTCCCCGCATACCTCCCAACCTCTCAACTCCCCGTTTTCGCGCCACTGCACG
+
9F,66CFEG98+@FFEGGGGGGG,C6,CFAFGGGGGG@6C,EF,B4BCGA,DFGG7C,6,,C6,,5,:6@F+,4,,,:,:4,,,5,5,59,C9,,,<C,C,++,9,9,,,B9,E;E;@5,,,,C,E,4,,,CE@+=C=8E8++3+8@D,6,@,+3+++@,,3,,,,+3***7,1**0**3:*14*,12>6F+=3**(+1++4+4*++**,)+111+3;)()07+**(2())))06(2((,),..(((((3(42(.*()0),((((.4)((-,(()())-(-
@M02352:288:000000000-CKWC8:1:1101:14630:19039 2:N:0:ATGCGCAG+GTAAGGAG
CATTCTTGCGAACGTACTCCCCAGGTGGGATACTTATCACTTTCGCTTAGCCACTCAGACCGAAGTCCGAACAGCTAGTATCCATCGTTTACGGCGTGGACTACCAGGGTATCTAATCCTGTTCGCTCCCCACGCTTTCGTCCATCAGTGTCAGTTGATTATTAGTAATCTGCCTTCGCAATTGGTATTCTATGTAATATCTATGCATTTCACCGCTACACTACATATTCTAACTACTTCATAATAACTCAAGATAACCAGTATCAAAGTCCATTTTACGG
+
FFGGGGGGGGCGEFFFGGFGFGGGCEFFEGGGGGGGGGGGGGGGGGGGGGGGGGFGGDGGGGGGGGGGGGEGGGGGGFGGGGGGGGGGGGGGEFGGGGGDEFGGFGGGGFF8FGGGGGFGCFGFGCEFGFCGGGGGGGGGGGGGGFGGFGCFGDFG7@AEFGFGGGDGGGGGGGGGG7DEDGG,3CCGGF@CEFFC4CFFFGFGFFFFGCFGF8(:C>BEFFEFGGFGFF68+=C<3<;?C53<55<)>AAE@FF442?8:FAF)5<<<).)-)94462?0
@M02352:288:000000000-CKWC8:1:1101:26590:19090 2:N:0:ATGCGCAG+GTAAGGAG
TAATCTTGCGACCGTACTCCCCAGGCGGCATGCTTAATCCGTTAGGTGTGTCACCGAATAGCATGCTACCCGACGACTGGCCTTCATCGTTTACGGTGTGGACTACCAGGGTCTCTAATCCTGTTTGCTCCCCCCACTTTCGCACCTCAGCGTCAGTATCGGGCCAGTGAGCCGCCGTCGCCACTGGTGTTCCTCCGAATATCCACGAATTTCCCCTCTACCCCCGGACTTCCACTCGCCGCCCCCGAACTCCAGACCAGGAGCTTCTCAGCCCGTTCACG
+
E,FA<@FEFG7BEFGGGFGFD7,B,@FE++@FFGG,9C9<BFG@FF<FF:CC@9EFE7:,CFCFEGG9EGGDE7C7FFCEF,C<=E@FFFGG?FD7,A4:?BE<FF88,BF>,A=B,8@FCF<AF9>;,,@FC=7+@3<9DE>+@>E*,@:94::?D,;BE*:B><<6?C,B:5D4)2>883CC<F*0**;@7)1695)*0*/*-00))17>F42<FD?)6*(.19(1(0*/9*)).(-(,,44(,((-3(.)).*28),-(((.4)-)).).()-047>(
@M02352:288:000000000-CKWC8:1:1101:22282:19115 2:N:0:ATGCGCAG+GTAAGGAG
TAACCTTGCGGCCGTACTCCCCAGGCGGTCAACTTAGTGCGTTAGCTGCGCCACTCACGTCTCAAGGACAAAAACGGCTAGTTGACATCGTTTACGGCGTGGACTACCAGGGTATCTAATCCTGTTCGCTCCCCACGCTTTCGTTCCTCAGCGTCAGTATCTGTCCAGGTGGCCGCCTTCTCCACTGATGTTCCTTCCAATCTCTACGCATTTCACCGCTACACTGGAACTTCCACCACCCTCCTCAGTACTCTAGTCCACCAGTTCAAAATGCAGTTCCA
+
FGGGGGGG8FDE7@FGECGGGGFDFFGGFGGGGGGGGGGF@FGEF9FFGEGGGGEF=FGGGFGGDGGGGGGDFGGGDEGGGGGGGGFGGGGGGGGDFEFGGGGGGGFFFFEEFGGGGGGGFFGGFGGDGEGFGGCEGC@EGFGGGGGGGACGGGC8CGG9;CGGCGGGFC65<C<DGGGF*:FGGFGFF7CCFCFEAAF+;FCG);C*:C53CFD=FEFF9>,8D6:*5))9?FAAFFFF<??,(.),5))-)))1))*).,3(.).).-)5)4*)16<))
@M02352:288:000000000-CKWC8:1:1101:17713:19115 2:N:0:ATGCGCAG+GTAAGGAG
TAATCTTGCGACCGTACTCCCCAGGCGGAATGCTTAATCCGTTAGGTGTGACACCAACAAGCATGCTTGCTGACGTCTGGCATTCCTCGTTTACGGTGTGGACTACCAGGGTATCTAATCCTTTTTGCTCCCCCCACTTTCGCACCTCAGCGTCAGTATCGAGCGAGTGAGCCGCCTTCGCCACTGGTGTTCCTCCGAATATCTACACATTTCACCTCTACACCAGGTATTCCACACTCCCCACCCAAACTCCAGACCAGGTTGTTACAGGGTGGTCCCAG
+
<EEB@FGGG>F:FFGGGGFDGGGGG@FFGGG8FFGGDFCF+CFFDAFFGG9FFG7,EFDAFG8A<A?6<C?6EC4?CE4,5CCFF,,5+D?4C?@EGGC++5B<FGE<F+:F8F9EF97?EG<FEF@,7E8CC+@>8F9BEEEEEG6:<D6:87*@EA=E77*4*>FEF;,2D5)?CCC):**/;7CG*1=7C<F(6)875FA:<A+*2=12C+);>5?DA4(.**(*.1/9F=2(4(.4(4(,(4((.44))).0227(1))(-.))))(,((),*,().
@M02352:288:000000000-CKWC8:1:1101:13766:19125 2:N:0:ATGCGCAG+GTAAGGAG
CATTCTTGCGAACGTACTCCCCAGGTGGGTCACTTATCACTTTCGCTTAGCCACTCAAACCGAAGTCCGAACAGCTAGTGACCATCGTTTACGGCGTGGACTACCAGGGTATCTAATCCTGTTCGCTCCCCACGCTTTCGTCCATCAGTGTCAGTATATTATTAGTAATCTGCCTTCGCAATTGGTATTCTATGTAATATCTATGCATTTCACCGCTACACTACATATTCTAACCACTTCATAATAACTCAAGACAACCAGTATCAAAGGCAATTTTACC
+
GGGFGGGGGGGEECFGGGGGGGGC?F8DGFFFGGFGGGFFGGGG7FGGGGGFGGFGFEECFFGGGGGGGDGEEEGGAFGGGGGGGGGGGGGGGGGGGGGGGGFGGGGEDGGGGGGCGGGGGGGG:CFGGGGGGGGGGGGE>CCEFG6CF;=ECFGGFFG=;FFECFFAFEG9,EDGGGG>AGGGGGFGGGG7F4=ACCFFFGFGFFFFFEFCGF2BE;>E@C@FGGEGEFFF=B7<8;>8CCF)7CFFCA<@EA7706>:1>942--4).424>=A6<BA
@M02352:288:000000000-CKWC8:1:1101:15494:19176 2:N:0:ATGCGCAG+GTAAGGAG
CATCGTTGCCGACGTACTCCCCAGGTGGTTAACTTAACGCTTTCGCTTGGATGCTCAACCTCAAGGGCCAAACATCGAGTTAACATCGTTTAGGTCGTGGACTACCAGGGTATCTAATCCTGTTCGCTCCCCACGCTTTCGTTCCTCATCGTCAATACACGCCTAGTTAGCTGCCTACGCAATTGGTGTTCTATGACATATCTATGCATTTCACCGCGACATTTCACATTCCTCTTACCTCTACGTGATTCCAGTTCTACAGTATCAAATGCCGTTTCAC
+
GFGGFGGGGEEGGEFGGGGGGGGGFG,CC@EF<FEG@E,@FGGG,BFFDFECFFDFGGDGGGGG9<:=FFGCF8?F:FFBCA?9?CE,9FF<EE,CEF:C@FCFEEFFFGF8FFGG9FA;E,9F?+@8@CCCDE+C7CFC=D,===DC,@==>?6=@@:DC+:6>FCF9,@@,@FC8FD>5*=F;,=@19DCC<A*>8>88CA87+++=1=FFF=;*),665)+3;7@EFFF++))1/5C8)77<71,()6)64.*66FA)2>)).:4424>)()-02:<
@M02352:288:000000000-CKWC8:1:1101:28107:19177 2:N:0:ATGCGCAG+GTAAGGAG
CATTCTTGCGAACGTACTCCCCAGGTGGGACACTTATTACTTTCGCTTAGTCACTGAGCTAATGCCCAACAACTAGTGTCCATCGTTTACGGCGTGGACTACCAGGGTATCTAATCATGTTCGCTCCCCACGATTTCGTCCATGAGCGTCAGTATATACGTAGTAGACTGCATTCGCAATCGGTATTCTAAGTAATATCTATGCATTTCACCGCTACACTACTTATTCTATCTACTTCCGTATAACTCAAGTCAACAAGTATCAAAGGCGGTTCACTCGTT
+
FBACCFFEFE7FCE@F<DFG,8FE@EF@:EFFEGGF,ECFGGGEGGDGEGGEFCCGCFGGGCFGG8EFDEGGF@E9FCF,,CFCGEGGG9F::FCGEGGGGGFAFDEFF?DGFGFD,CEGC;FGGCFGGGDC++8A,DF>+8=9EBF>=CEGFGGCGGFGC9EECFF9C@C9D:+9;>59?F>C4:,2>:DF@4@E?C9F>FFGF6C7+==CG>@B=?8EEFEFF7EC?@=++399C34;3((619C3A83C><)=3:@4<4)-64)((((-4:*)/638?
@M02352:288:000000000-CKWC8:1:1101:24624:19185 2:N:0:ATGCGCAG+GTAAGGAG
CATTCTTGCGAACGTACTCCCCAGGTGGGTTACTTATCACTTTCGCTTAGCCACTCAGTACTCAATCGTACCGAACAGCTACTAACCATCGTTTACGGCGTGGACTACCGGGGTATCTAATCCCGTTCGCTCCCCACGCTTTCGTCCATCAGCGTCAATATTTTGTTAGTGATCTGCCTTCGCAATCGGTATTCTATGTAATATCTAAGCATTTCACCTCTACACTACATATTCTAACCAATGCATAACAATTGAATATATCCAGTATCAATGGCAGTTT
+
D,6@6FF@EGC7:FFGEDFG87<@8FEFGBCFFGGAD9DFGAC@CDGGC,@CFFFFCDGAFGF9FFFFGGG@CFEGGGGGG9FFEG??,FEGC@CA:+C@F@:+EF,B,+@77+@,6,,3,ACB+,3@+@7@C==F+CCG8CD+4BCD,E3,3;EE>*@CA;9;BFFF;3?EGCFD+;;=A***7CCFE?;7CCF73@@F6CFFEFFCGFFC7A<6CF)(./6+2;;<;6AF+1<))9:2(,(5:)).3)))-)6/)6/)-5)-.<)))66A9(5,)(.6
@M02352:288:000000000-CKWC8:1:1101:25203:19188 2:N:0:ATGCGCAG+GTAAGGAG
CAGTCTTGCGACCGTACTCCCCAGGTGGGATACTTATCACTTTCGCTTAGTCACTGAGATTAAATCCCAACAACTAGTATCCATCGTTTACGGCGTGGACTACCAGGGTATCTAATCCTGTTCGCTCCCCACGCTTTCGTCCATCAGTGTCAGTATATTATTAGTAATCTGCCTTCGCAATTGGTATTCTATGTAATATCTATGCATTTCACCGCTACACTACATATTCTACCTACTTCATAATAACTCAAGATAACCAGTATCAAAGGCAATTCTACAGT
+
E9FGGGGGFFFGGGGGGGGGGGGGGGFGFGEFFFEFFFGGGGGGGGGGGGGGGGGGFGGGGGGGGGGDFFFCFGFFFGGGFCFFGGGGGCFCCGDCGCGGGGF=FGCF=BFGDGGGG,EFFF9FCEGE?EFGGGGGFGDFEGDGBD8FGFC:FEFFGGGGGGFBFFAFFFCF?FFGGCC*:>FCFGGGGGCGGAF*8FFGFGFFEFFFG7@=;B(2:5=DEFE4CCCGFFF+=FF;@3;CEE35<CEFF<;<)74AE(8;>)75.).)///.88?9FA<:6
@M02352:288:000000000-CKWC8:1:1101:19791:19244 2:N:0:ATGCGCAG+GTAAGGAG
CATTCTTGCGAACGTACTCCCCAGGTGGGTCACTTATCACTTTCGCTTAGCCACTCAGCATAAATGCCGAACAGCTAGTATCCATCGTTTACGGCGTGGACTACCAGGGTATCTAATCCTGTTCGCTCCCCACGCTTTCGTCCATCAGCGTCAGTATATTGTTAGTGATCTGCCTTCGCAATCGGTATTCCATGTAATCTCTAAGCATTTCACCGCTACACTACATATTCTAACCACTTCACAATAACTCAAGACTAACAGTTTCAAAGGCAGTTCCACAG
+
GCGGGGGGG@FGGGGGGGGGGEGGGFGFGGFFGGGGGGGGGGGGGGGG@EGGGGGFGGGFGGGGGGGGGDGGGGGGGGGGGGGGGGGGGGGGG>F:FFGGGGGGGGFGGGGGGGGGGGGGGGGGEGGGGGGCF:=FGGGGGGGGFGGFCEEGGEGFGGFG;F,@CGGFFAFFGGGGGGGFFGGGGGEGGGGCFFF??66:+=B7>FFFGFFGGF9DG51)3A@FFG?FEFFFFF;<1@AE);CEE<EEEE7:24?FA<?:AB>49AA<A???:B4<@<D8.
@M02352:288:000000000-CKWC8:1:1101:12512:19252 2:N:0:ATGCGCAG+GTAAGGAG
TAATCTTGCGACCGTACTCCCCAGGCGGAATGCTTAATCCGTTAGGTGTGTCACCGAATAGCATGCTACCCGACGACTGGCATTCATCGTTTACGGTGTGGACTACCAGGGTATCTAATCCTGTTTGCTCCCCACACTTTCGTACCTCAGCGTCAGTATCGAGCCAGTGAGCCGCCTTCGCCACTGGTGTTCCTCCGAATATCTACGAATTTCACCTCTACACTCGGAATTCCACTCACCTCTCTCGAACTCAAGACCAGGAGTTTAAGAGGCAGTTCCAG
+
GFGGGGGFFGGGGGGGGGGGGGGGGGGGCFGGGGGG9FFFGGGGGGGGGGGGGCGG7FGGGGGGFFFGGGGGGGG7FGGGG8?FGFGFEFGGGGGGGGG@FFGGGGGGGGGGGGGGGDFFGGGGGGGGGFGGGGG@CGGAFGGGGGGGFGGCEEGGGGGG7B88C77DFAFGG5>CCGG4?CEGGGGGCFGGGEFF058C5C=CCC8D4:)+;@CFCA4ACC:?GG:D1<?FF?AB:7B?F?BFDF??BB?>2(<=??F6::B??D9A2<200,<:FAF<-
@M02352:288:000000000-CKWC8:1:1101:21009:19256 2:N:0:ATGCGCAG+GTAAGGAG
CATTCTTGCGAACGTACTCCCCAGGTGGGATACTTATCACTTTCGCTTGGCCACTCAGTACTAACTCATCCCCTACTATCAGTCATTTTCGTTTTGGGCGTGGACGACCTGTGATCCTAATCCCTTCCGCCACCTTCGCTCTCCTGCATCAGCATCTATGTATTGTTCTTGCTTCGCCTTCGCAATCGTAATTCTATTTAATGTCTATGACTTCTACCCTACTTATACTTATTACTACCATTTCACAATAATTCAACACTAACAATATCAATTGCATTGTT
+
GG,<@FGGGGG+FBFFGGGGGGGGGGFFG8FFGGGGGGGGGGGGGGGG7C,EFGG<FGCF,F,C,9F,6,,,,,C8,,,,,,C,,,<,5CCE,4,4+,B++++84+4++4,,,,,49E<4EF9,A,,@+=44B,,,@D++,+,,,,6+@AFD89=,,C,3CECE,737,,,,7,+9C+3:FG*19E7*4,,3B96/7+3+1=++*:++4,==++*=C+(*()*++4*=*111;7)))9=E)7?3<7.)/>355)<+.7)74(/=)47))73:))99*).))
@M02352:288:000000000-CKWC8:1:1101:26631:19282 2:N:0:ATGCGCAG+GTAAGGAG
TAATCTTGCGACCGTACTCCCCAGGCGGAATGCTTAATCCGTTAGGTGTGTCACCGAACAGTATACTGCCCGACGACTGGCATTCATCGTTTACGGTGTGGACTACCAGGGCATCTAATCCTGTTTGCTCCCCAAACTTTCGTACCTCAGCGTCAGTATCGAGCCAGTGAGCCGCCTTCGCCACTGGTGCTCCTCCAATTATCTACGAATTTCACCTCTACACTTGCAATTCCCCCCACCCCTATCGAACCCTACTCTGCTAGTTTTGGAGGCATTTCCA
+
E@FFFFGCC@F:@FFFFGGGGC,,8D@@CEC@FFF<CCE,+6:CC@FCC:FGGGG7CFGG?FCFFGG9FGG7BB>4+++:?4,5<,,:,BFG@F=+:4BB+EFG84=F8B7+AF=,@,@:DA,:EC=DFGGF@,+,@9@EC8:6DCED,@EEEEE5EGGG8F85*?DDCCB?F*?)/:FFFG5ED,4A8+>+>/)/84+:6+;C?;)112)++394+877C+3***)*-=****(((-40(-(()),((((-(((*))*)--).)6:?>0.-216>*)-)
@M02352:288:000000000-CKWC8:1:1101:26930:19305 2:N:0:ATGCGCAG+GTAAGGAG
CATTCTTGCGAACGTACTCCCCAGGTGGGTCACTTATCACTTTCGCTTAGCCACTCAAACCGAAATTCGAACAGCTAGTGACCATCGTTTACGGCGTGGACTACCAGGGTATCTAATCCTGTTCGCTCCCCACGCTTTCGTCCATCAGTGTCAGTATATTATTAGTAATCTGCCTTCGCAATTGGTATTCTATGTAATATCTATGCATTTCACCGCTACACTACATATTCTAACTACATCATAATAACTAAAGATAACCAGTATCCAAGGCAATTCTACAT
+
GFGGFGGGC@7FGGGGGGGGGGGGGGGGCFFFFGGGGECFGGGGDGEGE@FGGGDGGGGGCEFGDFCGGGGGGGGGGGGGGGCFGGFGGGGGFCEGFE:CFGFGGGGDDFFGGFGGGGGGGGCEFE@EGGEGGGGGGFGGG>CEGFGGGGGGFGFCCGGGGEGGADFDDF;;DFDGF77>BCFCC<CDF@FCF<EEEAAFFGFF4BFGG?6CGA@FGFFFFF@6C:9CCAAFFFF3=)97.7<)7C))1)./).);?3A@?BFF2)6:<?03?BF)9<<>)
@M02352:288:000000000-CKWC8:1:1101:26950:19306 2:N:0:ATGCGCAG+GTAAGGAG
CATTCTTGCGAACGTACTCCCCAGGTGGGTCACTTATCACTTTCGCTTAGCCACTCAAACCGAACTTCGAACAGCTAGTGCCCATCGTTTCCGTCGTGCAATACAGGGGTATCTAATCCTGTTCGCTCCCCACGCTTTCGTTCATCCGTGTCAGTCTATTATTATTCATCTGCCTTCGCTATTGGTTTTCTTTGTAATATCTATGTACTTCACCGCTACACTACCTATTCTACTTCATTCATAATTACTCAAGCTAGTGAGTATCTAAGGCATTTTTACAG
+
AFGGFGG<,+6++6:C,DFGGE8FC<<8+@@<@FFFF,<@FEDD,:FB:@F,E@EGG<EC7++6+A,CC@,E:E,9,,,5,,CE,4,9AD,5+5=CCC+B,9BE9,,864+BEFG,@9,8,CF,68?8C3@F+3:+CFG+D,3=C,,=A+DC99;33,@F,@;,,@,73,@,>EGGGCD*3<DA*2*4*2D++*=*;9B+=BAD*+4+==8B*;()*)9=5A;4**9768=;1117/9??C?)77)))197(.)/8))3)).)..))))((4).*)*,..)
@M02352:288:000000000-CKWC8:1:1101:3815:19310 2:N:0:ATGCGCAG+GTAAGGAG
CATTCTTGCGAACGTACTCCCCAGGTGGGTCACTTATCACTTTCGCTTAGCCACTCAAACCGAAGTCCGAACAGCTAGTGACTATCGTTTACGGCGTGGACTACCAGGGTATCTAATCCTGTTCGCTCCCCACGCTCTCGTCTATCAGTGTCACTATATTATTAGTAATCTGCCTTCGCACTTGGTATTCTATTTAATATCTATGCATTTCACCGCTACACTACATATTCTAACCACTTCATAATCACTCTAGACAACCAGTATCAAATGCAATTCTACAT
+
FGGFFGGFFFDEGCFGGGGGGGGGGCEFGC<6FEGGG,,C<EFG7FGG7FAFGG@EFGCEFCG+C=DFC+B@FDGGG9CA<9,95B,AFE<CB+@FFG+8F<=EC,BCE@EFFFFEEE,94EEF+=+>3DE@FEF:+@,+8@8D,@,+CF=;;,7,@=FD@;CCFC,,@9@3@<?B**35**4,;C:DF2>9C*4>*=+:8B8@>8+:CF>8D4=)4)(.5:.)0CCG?+;67+(.6(/..75)7).6.7)9)1);(()(())-.))6)66:<6=)9))))
@M02352:288:000000000-CKWC8:1:1101:7965:19310 2:N:0:ATGCGCAG+GTAAGGAG
TAATCTTGCGACCGTACTCCCCAGGCGGAATGCTTAATCCGTTAGGTGTGACACCAACAAGCATGCTTGCTGACGTCTGGCATTCCTCATTTACGGTGTGGACTACCAGGGTATCTAATCCTGTTTGCTCCCCACACTTTCGCACCTCAGCGTCAGTATCGAGCCAGTGAGCCGCCCTCGCCACTCGGGTTCCTCCGAATATCTACGACTTTACCCCCTACACTCGGATTTCCACTCACCTCCCTCAAACTCAAAACCCATAGTTTACAAGGCAGTTTCAG
+
FCFAFGGGGG7FFEFFGGGGGGGGGGGG:+CEFGGGFG,CFGGGGCGG@FEGGGGDGGCF<<@E<FCF<76,C<,BC4,BE=9F<,BBGCFG9,:?FDB:F?8C8AF@=BFECFAA9F<=E=?FFGGF94EFG<B+@=EF9+@CEG86,3DEGCG8333,8::CE:<E,:D,D9C4*;>*@DEGG6E**=:/CEFDF)><5+1+.6)7)*.;++/9*2,(3)(*2/4)(7?6?*69?1013((4(((,),)4-.)*.4)(,(.664)66))(-().*))))
@M02352:288:000000000-CKWC8:1:1101:8184:19318 2:N:0:ATGCGCAG+GTAAGGAG
CAGTCTTGCGACCGTACTCCCCAGGTGGGATACTTATCACTTTCGCTTAGTCACTGAGATTAAATCCCAACAACTAGTATCCATCGTTTACGGCGTGGACTACCAGGGTATCTAATCCTGTTCGCTCCCCACGCTTTCGTCCATGAGCGTCAGTACATACGTAGTAGACTGCCTTCGCAATCGGTATTCTGTGTAATATCTATGCATTTCACCGCTACACTACACATTCTATCTACTTCCATATGACTCAAGTCAACCAGTATCAAAGGCAGTTCCATAGT
+
GGGGGGFGGGGGGGFGGGGGGGGGGGG?FGDEGGGDCGGGGGGGGGGGDFEFGGGGGEGGGGGGFAF8EFGGGGGGGGGCFGGFGGGGGGGGGGGFEGCFCDFGGDCDFGGGFGGGGGGFGGGDGGGG?EFGCFEGGGGFEGGGDE?=C>CEGCCGGGGGGFF6EGFGGGGFGFDGGGGDFGFED>FEC:@ECCFFFFFFACFDEFFFC7@FGB(28><@3FEFG4;>CFFFFFFECFFFFEFF??EEE8@3C<A62056<A<244><:(((4<?<=<)56
@M02352:288:000000000-CKWC8:1:1101:20292:19351 2:N:0:ATGCGCAG+GTAAGGAG
CGTTCTTGCGAACGTACTCCCCAGGTGGGATACTTATCACTTTCGCTTGGCCGCCCAGTGCTCAAGGCACCGGACAGCTAGTATCCATCGTTTACGGCGTGGACTACCAGGGTATCTAATCCTGTTCGCTCCCCACGCTTTCGTCCATGAGCGTCAGTATCTACGTAGTAGACTGCCTTCGCAATCGGTATTCTAAGTAATATCTATGCATTTCACCGCTACACTACTTATTCTTTCTACTTCCGTATCACTCAAGTCAACCAGTATCAAAGGCAGTTCC
+
GGGGGGGGFGEGB@DFGFGGGDFGGGGGFGGGGGGGGGGDGGGGGGGFDFGGCFGGGCFCFF9E=FGGGFGGGDG7FGGFGFFFGGGCGGGGGGGGGFFFE>4?FGGGF,BFGGGGGGGCGGG,AF9CGGD7D@FFCEG6DFGGCEE7,@DFGG5*:;FF,2,>5>F5>,2;D@7FGGGF)*;5CGFC::A7@3FF37A76+;FCAACCFF7@A)+>B9BFF@A:4:><BB?FF)4).:<4AB2,44,(69<A<2*--864(,16)-.65928?:,7:)6
@M02352:288:000000000-CKWC8:1:1101:19727:19352 2:N:0:ATGCGCAG+GTAAGGAG
CAGTCTTGCGACCGTACTCCCCAGGTGGGATACTTATCACTTTCGCTTCGTCACTGAGCTAATGCCCAACAACTAGTATCCATCGTTTACGGCGTGGACTACCAGGGTATCTAATCCTGTTCGCTCCCCACGCTTTCGTCCATGAGCGTCAGTATATACGTAGTAGACTGCCTTCGCAATCGGTATTCTAAGTAATCTCTATGCATTTCACCGCTACACTACACATTCTATCCACTTCCGTATAACTCAAGACAACCATTATCAAAGGCAATTCTACAGTT
+
GGGGFGGGFEFG7CF9GGGGGGGGGFGFGFG8EFGGGGGGGGGGGGGG,@FCFGEFGFGFGGGFGFGGGGGDGGG<FGEGGGGGEFGGGAB,>>GE:CFCFGGGC7844EFGGFC9,E,9@9C7:AFEGGEFE::FF+@6CED=FGGDGCEEFGGDFGGCEGFGGGCAC<FGFFG55@4?F*:17*,2D7>CD<+**4BF@@6;<:A7=F88CB>FGF@CEF;FFGFC3:+1)+5C<E<(.((4))).5>22((,8((15)65ABF2:02(2)6*6BA?<6
@M02352:288:000000000-CKWC8:1:1101:13392:19366 2:N:0:ATGCGCAG+GTAAGGAG
TAATCTTGCGACCGTACTCCCCAGGCGGAATGCTTAATCCGTTAGGTGTGTCACCGAACAGTATACTGCCCGACGACTGGCATTCATCGTTTACGGTGTGGACTACCAGGGTATCTAATCCTGTTTGCTCCCCACACTTTCGTACCTCAGCGTCAGTATCGAGCCAGTGAGCCGCCTTCGCCACTGGTGTTCCTCCAACTATCTACGAATTTCCCCTCTACACTTGGAATTCCACCCACCTCTCTCGAACTCTAGACTGATAGTTTTTGAGGCAGTTCCAG
+
GGGGGGGFEFGD@FGGFFFGGGGGGFGGGEGAFGGGGGFFGGGGFGGGGEGGGGGGGGGGGGGFGGGFGGGGGGCFGGGFFGGGGGGGGGGGGGGGGCBCEGGFGG,BEFEFGGFGGGCFGGGGGGGGGGGGGGGEEGGEFGGGGEEFCCDEGGGGFFGGGFFG5FABBFFGFGGGD4C4;DCGFGFF,=EGG3AD1A)8AGFGEFF3>C5:7+7=C:;73:86DD?<6=66=*)(((,33(,8?F47:?:AA49F6:70544.-:439?((4,)366)))
@M02352:288:000000000-CKWC8:1:1101:8738:19423 2:N:0:ATGCGCAG+GTAAGGAG
TAATCTTGCGACCGTACTCCCCAGGCGGAATGCTTAATCCGTTAGGTGTGTCACCGAACAGTATACTGCCCGACGACTGGCATTCATCGTTTACGGTGTGGACTACCAGGGTATCTAATCCTGTTTGCTCCCCACACTTTCGTACCTCAGCGTCAGTATCGAGCCAGTGAGCCGCCTTCGCCACTGGTGTTCCTCCAAATATCTACGAATTTCACCTCTACACTTGGAATTCCACTCACCTCTCTCGAACTCTAGACTGATAGTTTTGGAGGCAGTTCCAG
+
CCFFGGGG9BFGDCFFFGGFGEGEFGGG:CFEFGGGCGGFGGEEGGGGGDFFGGGG7FFFFFGGFGGDGGGGEFGEGEFGGGGFEFGFFGGGGGGD<FGGGDGGGF?AGGGGG?FG9;9,@FFFGGFFGFFGGGG+8DD,>EGGGGA:7DFGGGDG,=FGGFGGGGGGGG9C??DGGGGF:7/5?=CGGGGCC?F=DFAFFGFCEFFGCC5+@AC4<;<@EF@FCF>*4?66FF4<FF0<<6222<B).4:A>92*)6/4.5)-.:<:4((2(-.4=)6)-
@M02352:288:000000000-CKWC8:1:1101:8559:19443 2:N:0:ATGCGCAG+GTAAGGAG
CATTCTTGCGACCGTACTCCCCAGGCGGAATGCTTAATCCGTTAGCTGTGTCACCCAATAGCATTCTACCCGACGACTGCCATTCATCGTTTACGGTGTGGACTATCAGGGTATATAATACTCTTTGCTCCCCACGCTTTCGTGCCTCAGCGTCAGTATCAGTTTCGTGAGCTCCCTTCGCTATCTGTGTTCTGTGTACTATCTCAGCATTTCACCCCTACACTCCACATTCTCCCTATTCCACTTGAACACAAGTTTTTCACTATCACTGGCGCTTTCGA
+
GG,,;CFEFF:+@@F@FEGGGGGGG8@EFFGFGGGGF,,C:CD:F9E9@FFEEGG,C<E<9BAF9<?9EFG:=+>=+,+,4,555,55,9BF7,8+BA+8+:,?,,,,8:?4,A,C4,7,,4,CAF<FED8FC,@+CE6@6+6D8+,=133C:1++3,@3=;5>D,6D*,*7,,40020*:C51;,,,2::+=*18/+++=C@F*++8+,+4+49F*:;;,)66*;@4()1:1+)(/)))95))))../)).,-(0:-*-42))-6..)))(((),.(.-(
@M02352:288:000000000-CKWC8:1:1101:26560:19486 2:N:0:ATGCGCAG+GTAAGGAG
CAATCTTGCGACCGTACTCCCCAGGCGGAATGCTTATTCCGTTAGGTGTGTCACCGAACTGTCTACTGCCCGACGACTGGCATTCATCGTTTACGCTGTGGACTATCCGGGTATCTCATCCTGTTTTCTCCCCACACTTTCGTACCTCACCGTCACTATTGCCCCCGTGTGCCCCCTTCGCCCCTCGTGTTCCTCCACTTATCTCTGAATTTCTCCCCTACACTTTGAATTTCCCTCACCTCTCTCTAACTCTACACTGATAGTTTTTCAGTCAGTTCCA
+
,C<,6CFFF:+@CFEFGFGGGGGGG,@F:EFCFGGG,6<CCFG,84E,9FCF<FF,F+6,6C,<,,5C<FG:@>B4=+44:,95,,5?,:AF7,++B=+=<,:94,5,+4@:@F3E9,9A>=,FCG,,7E9FF,C:E=,E;+5,+4,=,3@+4***3,=,,,,,***6>3>CC,;7)**):2:C7/*/=C<17)@(()++3;6D5+++1+1;7+98*:5((6:87*67)//*9*46<((.)487<D).5<2<A)648-1.6))-)6<((.))).*.9)6)
@M02352:288:000000000-CKWC8:1:1101:25579:19518 2:N:0:ATGCGCAG+GTAAGGAG
CAATCTTGCGATCGTACTCCCCAGGTGGGACACTTATCACTTTCGCTTAGTCACTGAGATAAATACCAACAACTAGTGTCCATCGTTTACGCCGTGGACTACCAGGGTATCTAATCCTGTTCGCTCCCCACGCTCTCGTCCATGAGCGTCAGTACATACGTACTAGACTGCCTTCGCAATCGGTATTCTGTGTAATATCTATGCATTTCACCGCTACACTACACATTCTATCTACTTCCATATGACTCAACTCAACCAGTATCAACGGCACATCCATAGTT
+
GFG,CFF<EF@FF+C9FEGGGGGDGG?FGGF?FFCFG@EFGGGGGGGCG9CFFGGFGG9FFG,6,C<CEC<CEDF9C,<,CF<F,B?FFEF,+474++?,:ABF87?E@FCF,:AFDG<FED++@,+46,+4F=+AB>DB++36,83=CEGG,,,,@E:8@9+8,,,7;8,3:2A99CG?>C*;;C=,D,>C@E+:896==FA7*++++4::C4(:E6:*6A)=CF<FEF=+3876;;8)))11)1))/4(97;=FF<5>)-4:)(-((-(().))16866
@M02352:288:000000000-CKWC8:1:1101:24199:19543 2:N:0:ATGCGCAG+GTAAGGAG
TAATCTTGCGACCGTACTCCCCAGGCGGAATGCTTAATCCGTTAGGTGTGTCACCGAACAGTATACTGCCCGACGACTGGCATTCATCGTTTACGGTGTGGACTACCAGGGTATCTAATCCTGTTTGCTCCCCACACTTTCGTACCTCAGCGTCAGTATCGAGCCAGTGAGCCGCCTTCGCCACTGGTGTTCCTCCGAATATCTACGAATTTCACCTCTACACTCGGAATTCCACTCACCTCTCTCGATCTCTAGACTGACAGTATTGGAGGCAGTTCCGG
+
FGGGGGGGGEDGGGCDFDEEFGGGGGGGGGGGGGGGGGFFGGGGDGGGGDFFGGGGGGGGGGGGGGGFGGGEGGGGGGG8FFGGGGGGGGGGGGEGFDEDCGGGGGGGGGGGGGGFGG<FFGGGGGGEDGFDCDC>E8EEGGGDGGGGCFGGGGDGGFFF8F@CGG7DFD98DE9C4D=)/*/=FDGFDG=;CCA@>:5:>DC@<FFD4C>CGA6865232@?6FG:<(0)7**628?BBFFF:<<?FFF06><ABADF?BF27)54:<)46:1>?FB<:>
@M02352:288:000000000-CKWC8:1:1101:23139:19568 2:N:0:ATGCGCAG+GTAAGGAG
CATCCTTGCGAACGTACTCCCCAGGTGGGTCACTTATCACTTTCGCTTAGCCACTCAAACCGAAATTCTAACAGCTCGTGACCATCGTTTACGGCATGGACTACCAGGGGAGCTAATCCTGTTCTTTCCCCCCCCCTTCTTGCCTCATCGTCAGTATCAGTTTACTAGGCTGCCTTCTCTATCGGTGTTCTTTGTAATATCTACGCATTTCACCGCTCCCCACCCCATTACGCCTACTCCCACTTCACTCACTTCTCTCAGTATCAATGAACGCTTAGAGG
+
GG,,CEFGGG7+@FGGGGFGGGGGGGGG6F,CFGGGGA9EFGG,BFCFEG9FGG8FFFF@<F+6@B<FFE<E,6C<,6@,CD<FGF:D,,<5,4=++9?,,,:F,A,8++>++AE;>,A;4,9,,,,,7@8+@+8++3<,@;AF;D?7CEFGF*73,37@,,62,3D2,,,2>:?+;*D6B+B=)4**=:C:C*=**3+:A>=+:3)1/+1+120>55((()(8*1(>)*0).8,2023((((.))..-9?()))/)6/3)6)6:)--))--((.,))-)(
@M02352:288:000000000-CKWC8:1:1101:10274:19577 2:N:0:ATACGCAG+GTAAGGAG
TAATCTTGCGACCGTACTCCCCAGGCGGAATGCTTAATCCGTTAGGTGTGTCACCGAACAGTATACTGCCCGACGACTGGCATTCATCGTTTACGGTGTGGACTACCAGGGTATCTAATCCTGTTTGCTCCCCACACTTTCGTACCTCAGCGTCAGTATCGAGCCAGTGAGCCGCCTTCGCCACTGGTGTTCCTCCAAATATCTACGAATTTCACCTCTACACTCGGAATTCCACTCACCTCTCTCGCACTCTAGACTGATAGTTTTGGAGGCAGTTCCAG
+
FGGGGGGGGGGGGGGGGGGGGGGGGGGGGGGGGGGGGGGGGGGGGGGGGGGGGGGGGDGGGGGGGGGGGGGGGGGGGGGGGGGGGGGGGGGGGGGGGGGGGGGGGGGGGGGGGGGGGGGGGGGGGGGGGGGGGGGGGGGGGGGFGECFGGGGGGGGGGGGGGGGGGGGGGGGGGGGGGG>EGEGCFGGGFEGG3:8@F4CFGFFEFFDGGAGF=CFFFFFE8@A0C?DF:?F4*9>((5(.45:>D((,(182<<FF2)4).>9<>).3(302633*)6))
@M02352:288:000000000-CKWC8:1:1101:25957:19595 2:N:0:ATGCGCAG+GTAAGGAG
CATTCTTGCGAACGTACTCCCCAGGTGGGATACTTATCACTTTCGCTTAGCCACTCAAACCGAAGTTCGAACAGCTAGTGACCATCGTTTACGGCGTGGACTACCAGGGTATCTAATCCTGTTCGCTCCCCACGCTTTCGTCCATCAGTGTCAGTATATTATTAGTAATCTGCCTTCGCAATTGGTATTCTTTGTAATATCTATGCATTTCACCGCTACACTACATATTCTAACTACTTCATAATAACTCAAGACAACCAGTATCAAAGGCAATTCTACAT
+
FFDFGGGFGGD@BFFEGGGFGGGGGFFGGDG,CFGGD@EEGGGGCEGGGGGGGGGGGGGGGGGFGGGGEFGGGGGFGFG9DC9,E=FGGGGGG>C=FGGGGGGCFDG>EECF9FEFFEGGGFGDGEEFEG+>FFGGGGGGGGGGFGGGGFGFFGGFF9FD@FE;DFBDCCEGGGGGGFG>*;AF>F9FGDC+=CFEAFFGCF9C48>FFG61:A2?EEB=BC@FCGFDCFFFA6)75>E37CE)<<)).7<E4)36@<DB04444)<)41?<BF?>?><))
@M02352:288:000000000-CKWC8:1:1101:12448:19621 2:N:0:ATGCGCAG+GTAAGGAG
CATTCTTGCGAACGTACTCCCCAGGTGGGATACTTATCACTTTCGCTTAGTCACTCAGTCCGAAGACCAAACAACTAGTATCCATCGTTTACGGCGTAGACTACCAGGGTATCTAATCCTGTTCGCTACCTACGCTTTCGTCCATCAGCGTCAATATATTGTTAGTGATCTGCCTTCGCAATCGGTATTCTATGTAATCTCTAAGCATTTCACCGCTACACTACATATTCTAACCACTTCACAATAATTCAAGACTACAAGTATCAAAGGCAATTTTATGG
+
GGDFEFGGGDEFFFFGGGFGCEGGFEECEGGCGGGGGGGGGGGGGGDFGGGGGGFGFGECFGGGGGFFGGGGGFFG?FEFFGGFGGD?FGGGGEFGGGEGGGCDFGGGCGGGGGFFGGFGGGGGGGGGGDCEFGGGGGGGGCGGDFGGDGGGEC7,EGGGGGGFCGGGGCCCAFCGG5DF?DFGCECCC:FGGFFEEFFG6CF8*)0=:9CFGF2AE?0466;ADG?C?6+@AB041;.4?@54.7397?EE?836<>)4)6<A<>29::((.4*-9<4))
@M02352:288:000000000-CKWC8:1:1101:8348:19625 2:N:0:ATGCGCAG+GTAAGGAG
TAATCTTGCGACCGTACTCCCCAGGCGGAATGCTTAATCCGTTAGGTGTGTCACCGAATAGCATGCTACCCGACGACTGGCATTCCTCGTTTACGGTGTGGACTACCAGGGTATCTAATCCTGTTTGCTCCCCACACTTTCGCACCTCCGCGTCAGTATCGAGCCAGTGAGCCGCCTTCGCCACTGCTGTTCCTCCGAATATCTCCGCCTTTCCCCTCTACCCTTGGAATTCCCCACACCTCCCTCTAACACTAAACTCATTATTTTGGGGTCAGTTCCA
+
FG,ECFGGGCEGDFFGGFGGGGGGG?EE:CFFCFGGAFGGGGG:7@GGGGGGGGCFGFE7CFGGFF<<E=F@==>CFGG@,,C<A,EFDGGECECFFFEBF9EFGGF@FGDG<F9DEGC,@FFAF9AEAFF+B>FC>D8EF+;EGG?F7:CE>E>EAB,@>*48E:D>9F,?E5C9:<F):<CEGE+>6=@FC?F115)95@++)2)**25*:B)8AB0).*46>24*)*<?6*4(-(4((.2(2:().4)()((/(5*)4).-4--)(((,-().7254
@M02352:288:000000000-CKWC8:1:1101:12360:19641 2:N:0:ATGCGCAG+GTAAGGAG
TAATCTTGCGACCGTACTCCCCAGGCGGAATGCTTAATCCGTTAGGTGTGTCACCGAATAGCATGCTACCCGACGACTGGCATTCATCGTTTACGGTGTGGACTACCAGGGTATCTAATCCTGTTTGCTCCCCACACTTTCGTACCTCAGCGTCAGTATCTAGCCAGTGAGCCGCCTTCGCCACTGGTGTTCCTCCGAATATCTACGAATTTCACCTCTACACTCGGAATTCCACTCACCCTTCTCGAACTCACGACCAACAGTATTAAAGGCAGTTCCAA
+
GGGGGGGGGGDEFFGGGGGGGGGGFGGGGGGGGGGGGFFFGGGGEGGGGGGGGGGGGGEFFGGGFGFGGGGEEFGGGGGGFFGGGGGGGGGGGGGGFDFGGGCGGGGGGGGGGGFGFGGGGGGFFGGGGGGGFEDEGGGGGGFGGGEFGGG6:EGGGGGG,@EC6<7@CFCFGGGGDDGFDDEGGFGFFFGGGE6:7)0:>FA;9FF59F>CD+9B+;;EC656C<@G:FFFF?A4:0>:(((35<28(((-.((81(0(3,2-).))-5)).,0:?4-4)
@M02352:288:000000000-CKWC8:1:1101:21708:19663 2:N:0:ATGCGCAG+GTAAGGAG
TAACCTTGCGGCCGTACTCCCCAGGCGGTCAACTTAGTGCGTTAGCTGCGCCACCCACGACTCAAGGTCACAGACGGCTAGTTGACATCGTTTACGGCGTGGACTACCAGGGTATCTAATCCTGTTTGCTCCCCACGCTTTCGTGCCTCAGTGTCAGTATTTGTCCAGGTAGCCGCCTTCGCCACTGATGTTCCTTCCAATCTCTACGCATTTCACCGCTACACTGCAAATTCCACTACCCTCTACAATACTCTACTTTGCCAGTTCAAATTGCAGTTCC
+
FFGGGGGGFGGGGGGGGGGGGGGGGGGGGCGGGGGGGGGGGGGGGGGGGGGGGGGGGGGGGFGGGGGGGGGGGGGDDFEGGGGGGGGGGGGGGGGGFGGGCEFGGGGDFGGGGGGGGGGGDGGGGGGGGGGGGGGGGGGCFFGGGGGGGGFGGGGGFFGGGGGFFGFGGGGGCCCGCDDFFDGGGGGGGGGGGFFCEF67FDFGFFFF3*=D7FFFFBFFFFBF7*):2*/*962<>?F:?2:024<7<B:<<44*.5=<<BA)86AABF)-).8769B<
@M02352:288:000000000-CKWC8:1:1101:25915:19771 2:N:0:ATGCGCAG+GTAAGGAG
CATTCTTGCGAACGTACTCCCCAGGTGGGTTACTTATCACTTTCGCTTAGCCACTCAGATCGAAATCCGAATAGATAGTAACCATCGTTTACGGCGTGGTCTACCAGGGTATCTAATCCTGTTCGTTCCCCACGCTTTCGTCCATCAGTGTCCGTTGATTATTAGTAATCTGTCTTCGCAATTGGTATTCTATTTACTATTTATTCATTTCACCTCTACACTACATATTCTAACTACTTCATCATACCTCAAGTTAACCAGTATCAACGTCAATTTTACGG
+
GGCFA,E<C@:C++CEFFF<FDE@EF,,8FEC8EFGGFFFFGCE,C,D:@AFGFC8,:<<F@@F:FEFGEG,C?,9E<FFFGDCDFFFCFGAC,CCFGG+,BFF,A5=7FFA,C,=;EF;=AF,8+8E8EEFG@FF+D,8D=3=BF9==,7@,1@A+>DC9DFCA@,3E,@,,@C=7@D?BCFFCE;E:FFDD49>2:=7+==@*=++5=++5;*0<*8*0=(9*2/+9BF6:8=CFE9C<E)))7)(/)(.7));)/071.1.7CE11,/,248)9>72(
@M02352:288:000000000-CKWC8:1:1101:15414:19817 2:N:0:ATGCGCAG+GTAAGGAG
TAATCTTGCGACCGTACTCCCCAGGCGGAAAGCTTAGTCCGTTAGGTGTGCCACCGAAGACTCTAGGTCACGGCCAGTGACATTCCTTCTTTACCGGCTTGACTACCCGGGTAATCAATTCTTTTTGCCCCCCCCCCCTTTCGCCCCTAGCGGTCGTAATCAACCCATGATCTGCCTTCCGCCCCTGTTGTTCCTCAAAATCCCTACACATTTCACCCCTACCTTGGAATTTCACCCACCCTCCCCCATACTCTAATTTACCATTTCAAAATGCAGTCCA
+
F9@FFFGGGGGGGGGGGGGGGGGGFFFD+6+6:CFGEF,CFGGGG8FF,BAFFGG7C++8,C,,C,,,C,E,,++++,,,,,<@,5,,9,CF,,,8++++8,5,54E,+@FC=,,,,8<3E,5,CF+,,3@FC+**4==>?9**1;*/*,,***/*3*245?+531***,+++4+;*:*7)9/*)2:+++;5:-0-))**10)*)*)*0+9F296@@)(-(.,*204D946*@6--46<?6((((,(4(((6<4-*)-8)62))6:))))-536*)943)
@M02352:288:000000000-CKWC8:1:1101:15250:19852 2:N:0:ATACGCAG+GGAAGGAG
CACACTTGCCTGCGTACTCCCCAGGTGGAATATTTAATGCTTTAACTACGCCACATCCTGTGTCTCTCACAGCTACACCTTATATCCATTGTTTACTGCGCTGACTACCAAGGTATCCAATTTTGATTGCCACACATGCTTTCATACGTGAGCGTCACAGTAGCGTGAGGTAGCCGCTTTCGCTACCTCTTTTTCGCCATATAAGCATGCCTTCGACCCATCAACATGTCCGCCCACCTTTACTGTACCTCCTATAGCTTACCACAACTGCAATTATACGT
+
FFE,,6EFA,-;@+BFFFF,FFFFD,C8,CEE,CFFF,<<,FE,<CF,,C7F+C9,6,6E,,C,9,,6,6,,,,,,:,,,,,6AFG?FG9,,C,,6,5:6++++:,,4:<B,+:?,C,?A,,,:A+A9,E9?E,@+,,,4,9@,@,,+64,+,6@66+,,6,,,3++6=,,,,,6+=++043C6>+4,,,,52**))09*0?B7**3+;,3++3)/**(/(/*42*(**1+)))6(4(/.)))1)1)9)))/())2))+)))(.)((().).-)*)1--()
@M02352:288:000000000-CKWC8:1:1101:6978:19888 2:N:0:ATGCGCAG+GTAAGGAG
TAATCTTGCGACCGTACTCCCCAGGCGGAATGCTTAATCCGTTAGGTGTGACACCAACAAGCATGCTTGCTGACGTCTGGCATTCATCGTTTACGGTGTGGACTACCAGGGTATCTAATCCTGTTTGCTCCCCACACTTTCGCACCTCAGCGTCAGTATCGAGCCAGTGAGCCGCCTTCGCCACTGGTGTTCTTCCGAATATCTACGAATTTCACCTCTCTCCTCGGAATTCCACTCACCTCCCTCGAACTCACGACCCGGAGTTTATCAGGCAGTTCCAG
[truncated: 19,539,135 more chars]
