# Supplementary material for: Hidden interactions in the intertidal rocky shore: variation in pedal mucus microbiota among marine grazers that feed on epilithic biofilm communities
Source: PeerJ. 2022 Sep 23;10:e13642. doi: 10.7717/peerj.13642 (PMC9512015; doi:10.7717/peerj.13642)
Supplement: Supplemental Information 12 [file peerj-10-13642-s012.gz › peerj-10-13642-s012]

@M02352:288:000000000-CKWC8:1:1101:11211:2061 1:N:0:ATGCGCAG+ACTGCATA
TACGGAGGGTGCAAGCGTTATCCGGAATCACTGGGTTTAAAGGGTGCGTAGGCGGCGATATAAGTCAGGTGTGAAAGCCTCCAGCTAAACTGGGGAACTGCATTTGATACTGTGTTGCTTGAATCAGGCTGAGGTCAGCGGAATGTGTCATGTAGCGGTGAAATGCATAGATATGACATAGAACACCAATTGCGAAGGCAGCTGACTAGACCTGTATTGACGCTGAGGCACGAAAGCGTGGGGAGCGAACAGGATTAGATACCCTGGTAGTCCACGCCCTAA
+
GGGGGGGGGGGGGGGGGGGGFCFGGGGGGGGGGGGGDGGGGGGGGGGGGGFGFEGEGGG@F<FGGGGFFFGGGGDEFGGGGGGGGFGC?FGG,D@:@EFGGGGGGGGGGFGFGGGGGGGG,>AFGF<7<FFFCCGGECD<CECG:F;FBCF9FG;CGGGGGGGGGGGFGCFGGGEGGGFFGGGDG:FGGGGFGGEE8CFGGGGFGGGG6<CC@FGGGGCF?CEGGGFFCCGCGED@GEDE>=>B>FGGGDBFFFGGFF>BGCAFFF3@4BA9=C401?>9*0
@M02352:288:000000000-CKWC8:1:1101:15208:2106 1:N:0:ATGCGCAG+ACTGCATA
TACGGAGGGTCCAAGCGTTATCCGGAATCATTGGGTTTAAAGGGTGCGCAGGCGGTTTATTAAGTCAGTGGTGAAATCTCGAGGCTCAACCTCGAAACTGCCATTGATACTGATAAACTTGAGTTCAGTTGGAGTAGGCGGAATGTGTAGTGTAGCGGTGAAATGCTTAGATATTACACAGAACACCGATAGCGAAGGCAGCTTACTAAACTGATACTGACGCTGAGGCACGAAAGCGTGGGGAGCGAACAGGATTAGATACCCTGGTAGTCCACGCCGTAA
+
GFGGGGGGGFGGGGGGGGGGGGGGGCFGGGGGGGGBFECE<FGGGGGGGGGGGGGGGGGGGGGGGGGGGGGGGGGGGGGGFGGGEGGGGGGFGDEFEGGGGGGGGGGGGGGGGGGGGGGGGFFGGGFGGGGFGGGGCFGEE@FGGGGGGDGGGGG9FFGG7FGGGGGGGGGGGGGGGGGFGGGGGGG>CFC8CEGGGGGGGGGGGGGGGFGG7FGFGGGGGEGGEGGGGGGDG=D3DCG55EB<>B3DEDE??<GGFFFFGGCG6>CFBFA:6:FBFFFFGD
@M02352:288:000000000-CKWC8:1:1101:21253:2120 1:N:0:ATGCGCAG+ACTGCATA
TACGGAGGGTCCAAGCGTTATCCGGAATCATTGGGTTTAAGGGTGCGCAGGCGGTTTATTAAGTCAGTGGTGAAATCTCGAGGCTCAACCTCGAAACTGCCATTGATACTGATAAACTTGAGTTCAGTTGGAGTAGGCGGAATGTGTAGTGTAGCGGTGAAATGCTTAGATATTACACAGAACACCGATAGCGAAGGCAGCTTACTAAACTGATACTGACGCTGAGGCACGAAAGCGTGGGGAGCGAACAGGATTAGATACCCTGGTAGTCCACGCCGTAAA
+
GGGGGGGGGGGGGGGGGGGGGGGGGGGGGGGCFGGCFCFGGGGGGGGGGGGGGGFGGGGGGGGGGGGGGGGGGGGGFGGGGGGGGGGFGGGGGGGGGGGGGGGGGGGFFGGGGGGGGGFGGGGGGGGGGGGGGGGGFGGGGGGGGGGGGGFGFEGGGGGGGGFFGGGGGGGGGGGGFGGGGGGGGGGGGGGGCGGGGGGGGGGGGFGGGGDEFGGGGGGGGGGGGGGGGGGDGGGFGCDEGGFF;EGGDDFFFFGG?FBFGGGGFFGFDFFFFGFFF>>:5>
@M02352:288:000000000-CKWC8:1:1101:18119:2135 1:N:0:ATGCGCAG+ACTGCATA
TACGGAGGGTCCAAGCGTTATCCGGAATCATTGGGTTTAAAGGGTGCGCAGGCGGTTTATTAAGTCAGTGGTGAAATCTCGAGGCTCAACCTCGAAACTGCCATTGATACTGATAAACTTGAGTTCAGTTGGAGTAGGCGGAATGTGTAGTGTAGCGGTGAAATGCTTAGATATTACACAGAACACCGATAGCGAAGGCAGCTTACTAAACTGATACTGACGCTGAGGCACGAAAGCGTGGGGAGCGAACAGGATTAGATACCCTGGTAGTCCACGCCGTAA
+
GGGDFEGGCFGGGFGGGGGGGGGEF@FGFGGGFEGCFGGCEGGGGGGGGGGGGGGFGGGGGGGGGGGGGGGGGGGGGGGGGGGGGGGGGGGGGGGGGGGGGGGGGFGGGGGGGGGFGGGGGFGGFGGGGGGGGGGGGGGGGGGGGFGGGGGGGGGGGGGGGGGGGGGGGGGGGG7FFGFD@EEGGGEGFGGGGGEEGGFGGGGGGGGFGGGGGGGGGGFGGEGEEGGEGEGGGGGDGGGGGGFFFECDEGFFFF6D?F<@FGGF*5C6<FA<FGFFF?EFGD
@M02352:288:000000000-CKWC8:1:1101:14436:2173 1:N:0:ATGCGCAG+ACTGCATA
TACGGAGGGTGCGAGCGTTAATCGGAATTACTGGGCGTAAAGCGCACGCAGGCGGTTTGTTAAGCTAGATGTGAAAGCCCCGAGCTCAACTTGGGATGGTCATTTAGAACTGGCAGACTAGAGTCTTGGAGAGGGGAGTGGAATTCCAGGTGTAGCGGTGAAATGCGTAGATATCTGGAGGAACATCAGTGGCGAAGGCGACTCCCTGGCCAAAGACTGACGCTCATGTGCGAAAGTGTGGGTAGCGAACAGGATTAGATACCCTGGTAGTCCACACCGTAA
+
GGGGGGGGGGGGGGGGGGGGEGGGGGGGGGGGGGGGGGGGGGGGGGGGGGGGGGGGGGGGGGGGGGGGGGGGGGGGGGGGGGGGGFGGGGGGGGGGGGGGGGGGGGGFGGGGGGGGGGGGGGGGGGGGGGGGGGGGGGGGGGGGGGGGGGGGGGGGGGGGGGGGGGGGGGEGGGGGGGGGGGGGGGGGGGGGGGGGGGGGGGGGGGGGGGFFFGGGGGGGGGGCGGGGGCGGGGGEGGGGGGFFFFDDGGFFF?GGFFFFGGGGFFGFFFFFFGF::?DFGG
@M02352:288:000000000-CKWC8:1:1101:23317:2241 1:N:0:ATGCGCAG+ACTGCATA
TACGGAGGGTCCAAGCGTTATCCGGAATCATTGGGTTTAAAGGGTGCGCAGGCGGTTTATTAAGTCAGTGGTGAAATCTCGAGGCTCAACCTCGAAACTGCCATTGATACTGATAAACTTGAGTTCAGTTGGAGTAGGCGGAATGTGTAGTGTAGCGGTGAAATGCTTAGATATTACACAGAACACCGATAGCGAAGGCAGCTTACTAAACTGATACTGACGCTGAGGCACGAAAGCGTGGGGAGCGAACAGGATTAGATACCCTGGTAGTCCACGCCGTAA
+
GGGGGFGGGGGGGGGGGGGGGFGGGGGGGGGGGGGBBFGGGGGGGGGGGGGGGGGGGGEFGGGGGFGGDFGGGGGGGGGGGGGGGGGGGGGGGG7FFGGGGBFGGGFGFGGGGGGGGGGGFGGGGDFFGFGCFFGGGGFFGGEGGGGGGGGGGGGGGGGGGFGGGGFGFGGGGGGGEGGFGGGFGGGEEF:EGGGGGGGGGGFCGFF?<EGGCGGGFGGGGGGGGGGFCEGGGGGFGGDGGGFFFFGGCDDFFFGG??<FCA<CFFDFFFFAFGF?BFFFGC
@M02352:288:000000000-CKWC8:1:1101:20517:2247 1:N:0:ATGCGCAG+ACTGCATA
TACGGAGGGTCCAAGCGTTATCCGGATTTATTGGGTTTAAAGGGTCCGTAGGCGGGGTTTTAAGTCAGTGGTGAAAGCCTACAGCTCAACTGTAGAACTGCCATTGAAACTGGAACTCTTGAATGTGATTGAAGTGGGCGGAATATGTCATGTAGCGGTGAAATGCTTAGATATGACATAGAACACCGATAGCGAAGGCAGCTCACTAAGTCATGATTGACGCTGATGGACGAAAGCGTGGGGAGCGAACAGGATTAGATACCCTGGTAGTCCACGCCGTAA
+
GGGGGGGGGGGGGGGGGGGGGGGFGG@FGGGFGGGCGCGGGGGGGCFGGGGGGGGGGGGGGGGGFGGGGGGGGGGGGGGGGGGGGGGGGGGGGGGGGGGGGFGGGGFGGGGGGGG>FGGGGGGGGGGGGFGGGGGGGGGGGGGGGGGGGFFGGGGGGGGGGGGGGGGGGGGGGGGGGFGGGGGGGGGGGGGGGGGGGGGGDGFFGGGGGGG7CFGGGGGGGGGGGGGGGGGGGGGFCCDGGGFFFFGGGGFFFBCFDFFFGGFGFFGFFFFF=FF?BFFFGG
@M02352:288:000000000-CKWC8:1:1101:8165:2286 1:N:0:ATGCGCAG+ACTGCATA
TACGGAGGGTCCGAGCGTTATCCGGAATCATTGGGTTTAAAGGGTCCGCAGGCGGTTTATTAAGTCAGTGGTGAAATCTCGAGGCTCAACCTCGAAACTGCCATTGATACTGATAAACTTGAGTTCAGTTGGAGTAGGCGGAATGTGTAGTGTAGCGGTGAAATGCTTAGATATTACACAGAACACCGATAGCGAAGGCAGCTTACTAAACTGATACTGACGCTGAGGCACGAAAGCGTGGGGAGCGAACAGGATTAGATACCCTGGTAGTCCACGCCGTAA
+
GGGGGGGGGGGGGGGGGGGGGGGGGGGGGGGGGGGGGGGFGGGGGGGGGGGGGGGGGGGGGFGCFGGGGGGGGGGGGFGGGGGGGGGCFFFGGGGGGGGGFGGGGGGGGGGGGGGGGGGGGGGGGGGGGGGGGGGGGGGGGGGGFGGGGGFGGGGGGGCGGGGGGGGGFGGGGGGGGGGGGGGGGGGGFECGGGGGGGGGGGGGGGGGGGGG?FEFGGGGCEGGGGGGGDDDEGGFGGGGEDEFFFGGGGFFFB6CBFFFFGC<?FFFFF<A4C@B9<EBGG
@M02352:288:000000000-CKWC8:1:1101:11033:2325 1:N:0:ATGCGCAG+ACTGCATA
TACGGAGGGTCCAAGCGTTATCCGGAATCATTGGGTTTAAAGGGTGCGCAGGCGGTTTATTAAGTCAGTGGTGAAATCTCGGGGCTCAACTTCGAAACTGCCATTGATACTGATAAACTTGAGTTCAGTTGGAGTAGGCGGAATGTGTAGTGTAGCGGTGAAATGCTTAGATATTACACAGAACACCGATAGCGAAGGCAGCTTACTAAACTGATACTGACGCTGAGGCACGAAAGCGTGGGGAGCGAACAGGATTAGATACCCTGGTAGTCCACGCCGTAA
+
GEFGGEGGGGCFGGGGGGGGGGGGGGGFGGFFFGGFEFGFFGGGGGGGFEGGGGGFGFFGGGGGGGGGGFGEGGGGGGGGGGGGGGGGGFGGGGGGGGGGGGCGGGGFFGGGGGGGGGGGGCFGGGGGFGGFGGGGGGGGGGEGGGGGGGGGGGGGGGFGGGGGFFGGEFGGGGGGGG?GGGGGGGGGGGGGFEGGGGGGGGGFGGGGFGGDGGGGFGGGGGGEGGGGGGGGEGGDFGDGGGD?>DGGGDFF<:F*5@<?GGCF?FGF9FF<=>@F><B;DD
@M02352:288:000000000-CKWC8:1:1101:15079:2364 1:N:0:ATGCGCAG+ACTGCATA
TACGGAGGGTCCAAGCGTTATCCGGAATCATTGGGTTTAAAGGGTGCGCAGGCGGTTTATTAAGTCAGTGGTGAAATCTCGGGGCTCAACCTCGAAACTGCCATTGATACTGATAAACTTGAGTTCAGTTGGAGTAGGCGGAATGTGTAGTGTAGCGTTGAAATGCTTAGATATTACACAGAACACCGATAGCGAAGGCAGCTTACTAAACTGATACTGACGCTGAGGCACGAAAGCGTGGGGAGCGAACAGGATTAGATACCCTGGTAGTCCACGCCGTAA
+
FCGGGGGGGGGGGGFFGGGGGGFGGCFGGGGGGGGGGGGE@FFEFGGGGGGGGGGFFGFFGGGGGGGGGGGGGGGGGGGGGGGGGGGFFD?FGGGGEGGGGCFGGG?FGGGGGGGGGGGFGFGGGGGGGGFGGGGGGGGGGGGGGGGGGGFGGGGFGGGGGGFGGGGGGGGGGDFGGGGGGGGGGGGGGDEGGGGGGGGGGDGCGGGGGGGGGGGGGGGGGGDGEDGGGGGDGEDFGGGGGGFFFFDGGGD@:BG7?FFFGGCDFFGFFF4>9C?FFBFFGD
@M02352:288:000000000-CKWC8:1:1101:19347:2388 1:N:0:ATGCGCAG+ACTGCATA
TACGGAGGGTCCAAGCGTTATCCGGAATCATTGGGTTTAAAGGGTGCGCAGGCGGTTTATTAAGTCAGTGGTGAAATCTCGAGGCTCAACCTCGAAACTGCCATTGATACTGATAAACTTGAGTTCAGTTGGAGTAGGCGGAATGTGTAGTGTAGCGGTGAAATGCTTAGATATTACACAGAACACCGATAGCGAAGGCAGCTTACTAAACTGATACTGACGCTGAGGCACGAAAGCGTGGGGAGCGAACAGGATTAGATACCCTGGTAGTCCACGCCGTAA
+
GGGGGGGEGFGGGGGGGEEGGFFGGGGFGGGFGGFBFFF@:CEEGGGGGGGFDGGGDGGGFFGGGGGFGGGFFGGAFFFEFFEGGGGGGDEAFEGGGGGDGEFFGGCGGGGGGGGGGGCDGGGGGGGGDFF@FGGGGGGGGGGGGCGGGGGGGGGGGGGGGGFGGGGGGGGGGGGGGGCGGGGGGGGG>FDGGGGGGGGGGGGGGGGGGGGCC<FGGGGGGGGGGGFGGGGGG5DDGGGGGGFFBB<<C3>F?FGGFF>?CG6<6>>;:6.5BFFFFBDFGG
@M02352:288:000000000-CKWC8:1:1101:11757:2395 1:N:0:ATGCGCAG+ACTGCATA
TACGGAGGGTCCAAGCGTTATCCGGAATCATTGGGTTTAAAGGGTCCGCAGGCGGACTAATAAGTCAGTGGTGAAATCCCATCGCTTAACGATGGAACTGCCATTGAAACTGTTAGTCTTGAATTCGGTCGAAGTGGGCGGAATGTGTCATGTAGCGGTGAAATGCATAGATATGACACAGAACACCGATAGCGAAGGCAGCTCACTAGGCCTGAATTGACGCTCAGGGACGAAAGCGTGGGGAGCGAACAGGATTAGATACCCTGGTAGTCCACGCCGTAA
+
GFGGGGGGGEGGGGGFGGGGGGGGGDEGGGGGCFGGGGGGGGGGGFGGGGGGGGGGGGGGGGGGGGGGGGGGGGGGGGGGGGGGGGGGGGGGGGGGGGGGGGGGGGGGFFGGGGGGGGGGGGGGGGGGGGGGGGGGGFGGGGGGGGGGGGGGGGCGDG@FGGGGGFGGGGGGGGGGDFGGGGGGGGGGGGEE?EGGGGGGDEFGGGGGGGGGGFGGG9+@CEC*:DF6FGGCEEGFFGDE>E>19BDGEDBF0:C739AF7<CFFF<F4749@CF:F?E9GC
@M02352:288:000000000-CKWC8:1:1101:9077:2424 1:N:0:ATGCGCAG+ACTGCATA
TACGGAGGGTCCAAGCGTTATCCGGAATCATTGGGTTTAAAGGGTCCGCAGGCGGTCAATTAAGTCAGAGGTGAAATCCCGTCGCTCAACGACGGAACTGCCTTTGATACTGGTTGACTTGAGTTATACGGAAGTAGATAGAATAAGTAGTGTAGCGGTGAAATGCATAGATATTACTTAGAATACCGATTGCGAAGGCAGTCTACTACGTATATACTGACGCTCATGGACGAAAGCGTGGGGAGCGAACAGGATTAGATACCCTGGTAGTCCACGCCGTAA
+
GGGGGGGGGGGGGGGGGGGGGGGGGGCFDGGGGGGFEFGGGGGGGGGGGGGGGGGGGGGGGGGGGGGGGGGGGGGGGGGGGFEFDGGGGGGGGGGGDFGGGGGGGGGGGGGGGGGGGGGGGGGGGGGGGGGGGGGGGFFGGGGGGGGGGGGGGGGGGGGGGGGGGGGGGGGGGGGGGGGGGGGGGGGGGGGGGGGGGGGGGGGFGGGFFGGGGGGCCFGGFGGGGGG?CCFGGGGFGGGGGGFFBFGGGDF?B64><?AFGFGFFFGFFFFFFGFBFFFF37
@M02352:288:000000000-CKWC8:1:1101:17059:2471 1:N:0:ATGCGCAG+ACTGCATA
TACGGAGGGTCCAAGCGTTATCCGGAATCATTGGGTTTAAAGGGTGCGCAGGCGGTTTATTAAGTCAGTGGTGAAATCTCGAGGCTCAACCTCGAAACTGCCATTGATACTGATAAACTTGAGTTCAGTTGGAGTAGGCGGAATGTGTAGTGTAGCGGTGAAATGCTTAGATATTACACAGAACACCGATAGCGAAGGCAGCTTACTAAACTGATACTGACGCTGAGGCACGAAAGCGTGGGGAGCGAACAGGATTAGATACCCTGGTAGACCACGCCGTAA
+
GGGFGGGGGGGGGEGGGGGGFGCFGGGGGGGGGGG@CGGFFGGGGGGGGGGGGGGFEGGGGGGGGGGGFGGFGGGGGGGGGGGGGGGGGGFGGGGGGGGGGGGGGFGGGGGGGGGGGGGGGGGGGGGGGGGGGGGGGGGGGGGGGGGGGGGGGGGGGGGGGGGGGGGGGGGGGGGGGGGGGGGGGGGGGGGGGGGGGGGGGGGGGGGGGGGGGGGGGGGGGGGGGGGGFEGGGGGFGGDGGGF?FFGGGGFFFFFGFFFFDGGG@FGFFF2<?7)44<F>GG
@M02352:288:000000000-CKWC8:1:1101:15763:2505 1:N:0:ATGCGCAG+ACTGCATA
TACGGAGGGTCCAAGCGTTATCCGGAATCATTGGGTTTAAAGGGTGCGCAGGCGGTTTATTAAGTCAGTGGTGAAATCTCGAGGCTCAACCTCGAAACTGCCATTGATACTGATAAACTTGAGTTCAGTTGGAGTAGGCGGAATGTGTAGTGTAGCGGTGAAATGCTTAGATATTACTTAGAATACCAATTGCGAAGGCAGAGTACTAACAATATATTGACGCTGATGGACGAAAGCGTGGGGAGCGAACAGGATTAGATACCCTGGTAGTCCACGCCGTAA
+
GGGGGGGGGGGGGGGGGGGGGGGFGFGFGGGGGGGFGGGGGGGGGGGGGFFEGGGFGGGGGGGGGGGGGGGGGGGGGGGGGGGGGGGGGGGGGGFFGGGGGFGGGGGGGGGGGGGGGGGGGGGGGGGGGGGGGGGGGEGGGGGGFFGGGGGGGGGGGGGGGGGGGGFGGGGGGGGGGGGFFFGGGGGGGGGGGGGGGGGGGGGGGGGGGGGGGGGGGGGGGGGGGGGGGGGGGGGF:EDGGGEFFFGGGGFFFFGC8FF=FF8DFFFFFF>A9FFFF?;9DD
@M02352:288:000000000-CKWC8:1:1101:16273:2543 1:N:0:ATGCGCAG+ACTGCATA
TACGGAGGGTGCAAGCGTTATCCGGATTTATTGGGTTTAAAGGGTGCGCAGGCGGCCTATTAAGTCAGAGGTGAAATCCCATAGCTTAACTATGGAACTGCCTTTGATACTGGTTGACTTGAGTTATACGGAAGTAGATAGAATAAGTAGTGTAGCGGTGAAATGCATAGATATTACTTAGAATACCGATTGCGAAGGCAGTCTACTACGTATATACTGACGCTCATGGACGAAAGCGTGGGGAGCGAACAGGATTAGATACCCTGGTAGTCCACACCGTAA
+
GGFGGGGGDGFGFDFGGGGGGGGGGGFEGGGGGGGBBFGFFGGGGGGGCEGGGGGEGG?FFGGGGGGGCFFGGGGGGCEGGF8FFF,FFG<,CFFGF8<FF<FGFFGDFFGFD?D+,CFDFDEFFGGF9FCFFFG<C@@F>F9<3CF,@@F@@EFFFGEEGGGGGGGGGEGGGGFDCD;CFGGGGAFECGEGGGGGGGG>EGFGGGFFGEG?FGFG9BF?FG5:?CCG?EGGGGGECEDGGGF?FFCDGGFFF6CCFFFFGGG:?FF@46<B97?B2<BBGD
@M02352:288:000000000-CKWC8:1:1101:11297:2547 1:N:0:ATGCGCAG+ACTGCATA
TACGGAGGGTGCAAGCGTTATCCGGAATCATTGGGTTTAAAGGGTCCGCAGGCGGACTAATAAGTCAGTGGTGAAATCCCATCGCTTAACGATGGAACTGCCATTGAAACTGTTAGTCTTGAATTCGGTCGAAGTGGGCGGAATGTGTCATGTAGCGGTGAAATGCATAGATATGACAAAAACCACCGATAGCGAAGGCAGCTCACTAGGCATAAATTGCCGCTCAGGGACGAAAGCGTGGGGTGAGAACAGGATTAGAAACCCGGGTCGTCCACGCCGTAA
+
GGFFGFFEEEGG8@F@FFGGGGGBFB+D,CFDFFGFECDCFGGGGFGGGEGGGGGEGGCBFGGGGCFGAFFGGGGGGA<EC,<C@F7?FF@?<@F=D<,FF,AA9,BADFFFFFFGE,EC><DAFB@F>7@F++@DC7+CCGCFC>FFC;D<212,FB:BFF9?FFFE7C7<95+?9>+?*4*4:F78CF>E+8C8EGF0;/;+AF9EGFG+A@C+<++++1***/AC=7<CE=C3CE5EEG3(-)9:+*08((9*)1)*30;*.0>5()4::DF((,82CC
@M02352:288:000000000-CKWC8:1:1101:23132:2559 1:N:0:ATGCGCAG+ACTGCATA
TACGGAGGGTCCAAGCGTTATCCGGAATCATTGGGTTTAAAGGGTGCGCAGGCGGTTTATTAAGTCAGTGGTGAAATCTCGAGGCTCAACCTCGAAACTGCCATTGATACTGATAAACTTGAGTTCAGTTGGAGTAGGCGGAATGTGTAGTGTAGCGGTGAAATGCTTAGATATTACACAGAACACCGATAGCGAAGGCAGCTCACTAAACTGATACTGACGCTGAGGCACGAAAGCGTGGGGAGCGAACAGGATTAGATACTCTGGTAGTCCACGCTGTAA
+
GGGGGGGGEGGGGGGGGGGGGGGGGGGGGGGGGGGGGGGGGGGGGGGG@FGD7FGGE7FFGGGGGGGG?FFGGGGGAF,,99BFGGGGGG<BF:+BFGGGGG8FGGGGGGGGGGG9FGGGGGGGGG9=CFG>FFGGGF9FGGGGBFGGGGGGGGGGGGGGGGGGGGCFGGGGGGGGGGCFC,FG8:F@*<BCCCCEE*2C8:*+2<;+CF6+5CG9:3<CGC=8ECGCG549E8CECE<E88BBBF<DE).711**54<?CF+2*198448:F>@:1(7-?D
@M02352:288:000000000-CKWC8:1:1101:15144:2629 1:N:0:ATGCGCAG+ACTGCATA
TACGGAGGGTCCAAGCGTTATCCGGAATCATTGGGTTTAAAGGGTGCGCAGGCGGTTTATTAAGTCAGTGGTGAAATCTCGAGGCTCAACCTCGAAACTGCCATTGATACTGATAAACTTGAGTTCAGTTGGAGTAGGCGGAATGTGTAGTGTAGCGGTGAAATGCTTAGATATTACACAGAACACCGATAGCGAAGGCAGCTTACTAAACTGATACTGACGCTGAGGCACGAAAGCGTGGGGAGCGAACAGGATTAGATACCCTGGTAGTCCACGCCGTAA
+
GGGGGGGGGGDFGGGGGGGGGFGGGGGGGGGGGGGCEFGGGGGGGGGGGGGGGGGGGGGGGGGGGGGFGGGGFGGGGGGGGGGGEGGGGGGGGGDFGEFGGGGGGFGGFGGGGGGGGGGGGGCDAEFFDDFFGGGGGCFGGGGGGCFGGGGCGDDFGGGEGGGGGGFFFGGGGGGGGGGCFGGGFGGGEEEEFGGGGGGCEEGGGGGGCGGGFFGGGGGGGGGGGGGGGGGDGGGFGGGGGGFFFFGGGGFF::FF?F<FGGGG47DFBFAFFGFFF?F7DG
@M02352:288:000000000-CKWC8:1:1101:22980:2652 1:N:0:ATGCGCAG+ACTGCATA
TACGGAGGGTCCAAGCGTTATCCGGAATCATTGGGTTTAAAGGGTGCGCAGGCGGTTTATTAAGTCAGTGGTGAAATCTCGAGGCTCAACCTCGAAACTGCCATTGATACTGATAAACTTGAGTTCAGTTGGAGTAGGCGGAATGTGTAGTGTAGCGGTGAAATGCTTAGATATTACACAGAACACCGTTAGCGAAGGCAGCTTACTAAACTGATACTGACGCTGAGGCACGAAAGCGTGGGGAGCGAACAGGATTAGATACCCTGGTAGTCCACGCCGTAA
+
GFFGGEGGGFGGD@FGGGGGGGGGGDEG<FGGGGG@BFGA@FEFCFGGGGGGGGGGGGGGGGGGGCEFGGGEFGGGGGEGGGGGGEGGGFGFGGFFGGGGGGGEGGGGGGGGFGGA,CFGDEFGGG9DF@FF8,@,:<9CCF<<,37@E9=,@CE9FE@EGGDFGGGG7A7@CGGG9E92,?CFCGC@*413BEGCEGGCEEG@:8++<8*03+3<++9@FGGEEDGC57<DEGC>471;CE>(,)1>C).71(4:4@>FFGCF*)C@AF7A=F??B05457
@M02352:288:000000000-CKWC8:1:1101:15548:2702 1:N:0:ATGCGCAG+ACTGCATA
TACGGAGGGTCCAAGCGTTATCCGGAATCATTGGGTTTAAAGGGTCCGTAGGCGGGTTTGTAAGTCAGTGGTGAAAGTTTTCGGCTTAACCGGAAAATTGCCATTGATACTGCAAGTCTTGAATTATTGTGAAGTGGTTAGAATGTGTAGTGTAGCGGTGAAATGCATAGATATTACACAGAATACCGATTGCGAAGGCAGATCACTAACAATTAATTGACGCTAAGGGACGAAAGCGTGGGTAGCGAACAGGATTAGATACCCTGGTAGTCCACGCCGTAA
+
GGGGGE@CEEGGGFGFFGGGFFGGGGGGGGGGFGGFGGGGEFGGGGGGGGGGGGGGGGGGGGGGGGGGGGGGGGGFGGGGGGGGGGGGGGGGGGGGGGGGGGGGGGGGGGGGGAFGGGGGGGGGGGGGGGG9FFGGGGGGGGGGGGGGGGGGGGGFGGGGGGGGGGGGGGGGGFGGFGGGGGGGGGGGGGGGGGGGGGGGGGGGFGGG?FGDGGGGGCEFGGGGGGGGGGGDEGDFDEDDEEEAFFGGGGFFFFGGFFFFGCCGFFGFBFFFFGFBF:BBGG
@M02352:288:000000000-CKWC8:1:1101:20285:2765 1:N:0:ATGCGCAG+ACTGCATA
TACGAGGGGTGCAAGCGTTAATCGGAATTACTGGGCGTAAAGCGTGCGTAGGTGGTTTGTTAAGCAAGATGTGAAAGCCCCGGGCTCAACCTGGGAACTGCATTTTGAACTGGCAAACTAGAGTATTGTAGAGGGTAGTGGAATTTCCAGTGTAGCGGTGAAATGCGTAGAGATTGGAAGGAACATCAGTGGCGAAGGCGGCTACCTGGACAAATACTGACACTGAGGCACGAAAGCGTGGGGAGCAAACAGGATTAGATACCCTGGTAGTCCACGCCGTAA
+
GGGGDGGGGGGGGGGGGEGGGGGGGDGGGGGGGGGGGGGGGGGGGGGGFGGGGGGEGGGGGGFGGGGGGGGGGGGGGGGGGGGGGGGGGGGGGGGGGGGGGGGGGGGGGGGGGGGGGGGGGGGGGGGGGGGGGGGEGGGGGGGGGGGGGGGGGGGGGGGGGGFGGGGDEDEF?CGGGGGGGGGGGGDCFGGGGGGGGGGGGGGGGGGGGFGGEGGGGGGGGGFGGFGGGGGGGCGEGGGGGGFFFFGGGGFF:0*;?FFFGGGGFFGFFFFFFGF?;?F9DC
@M02352:288:000000000-CKWC8:1:1101:14635:2776 1:N:0:ATGCGCAG+ACTGCATA
TACGAAGGTCCCGAGCGTTATTCGGAATCACTGGGCGTAAAGGGAGCGTAGGCGGCGCGGTAAGTCAGATGTGAAATCTGGGGGCTCAACCCCCAAACTGCATTCGATACTGCCGTGCTAGAGTAATGGAGAGGTAACTGGAATTCTCGGTGTAGCAGTGAAATGCGTGGATATCGAGAGGAAGACCAATGGCGAAAGCAGGTTACTGGACATTTACTGACGCTGAGGCTCGAAGGCTAGGGTAGCGAAAGGGATTAGATACCCCTGTAGTCCTAGCAGTAA
+
GGGGGGGGGGGGGGGGGGGGGGGGGGGGGGGGGGGGGGGGGGGGGGGGGGGGGGGGCGGGGGGGGGGFGGGGGGGGGGGGGGGGGGGGGGGGGGGGGGGGGGGGGGGGGGGGGGGGGGGFGGGGGGGGGGGGGGGGGGGGGGGGGGGGGGGGGGGGGGGGGGGFGGGGGGGGGGGGGGGGGGGGGGGGGGGGGGEGGGGGGGGGGGGGGGGGGGGGGGGGGGGGGGGGFGGDEGGDGGGFGGFB:FDD:DBFFFGGFFFFGGGGFFG?2B<>FGFFFFFFGG
@M02352:288:000000000-CKWC8:1:1101:18725:2806 1:N:0:ATGCGCAG+ACTGCATA
TACGGAGGGTCCGAGCGTTATCCGGAATCATTAGGTTTAAAGGGTTCGTAGGCGGGTCAATAAGTCAGAGGTGAAATCTTGCAGCTTAACTGTAAAATTGCCTTTGATACTGTTGACCTTGAATTACTGTGAAGTGGTTAGAATATGTAGTGTAGCGGTGAAATGCTTAGAGATTACATAGAATACCGATTGCGAAGGCAGATCACTAACAGTATATTGACGCTGATGAACGAAAGCGTGGGTAGCGAACGGGATTAGATACCCCGGTAGTCCACGCCGTAA
+
GGGGGGGGGGGGGGGGGGGGGGGGGECGGGGGFGGGGGGGGGGDCCGGGGGG?FGGGGGGGGGGGGGFAFGGGGGGFFGGGGBFEG<FFFGGGGGGFGGGGCEFGGFGGGFGFGACDFGGGGCFGDF9AFDGFGGGGGFFFGGGACFG=FGGGGGGGGGGGGGGGGGGFGG9DFCGGFGGGGCGCFGGGGGGGGGGGGGGGGGGGGGFGGGECCGEGGGGGDGGGGFGC7DFGGGFGGDGGGFF?FDGGGEEFFGC?FBFGGGGFFGFBD<BFGF?>FFFGG
@M02352:288:000000000-CKWC8:1:1101:7405:2881 1:N:0:ATGCGCAG+ACTGCATA
TACGGAGGGTCCAAGCGTTATCCGGAATCATTGGGTTTAAAGGGTGCGCAGGCGGTTTATTAAGTCAGTGGTGAAATCTCGAGGCTCAACCTCGAAACTGCCATTGATACTGATAAACTTGAGTTCAGTTGGAGTAGGCGGAATGTGTAGTGTAGCGGTGAAATGCTTAGATATTACACAGAACACCGATAGCGAAGGCAGCTTACTAAACTGATACTGACGCTGAGGCACGAAAGCGTGGGGAGCGAACAGGATTAGATACCCTGGTAGTCCACGCCGTAA
+
GGGGGEGGGGGGGGGGGGGGGGGGGGGGGGGGGGGGGGGGGGGGGGGGGEGGGGGFGGGGGGGGGGGGGGGGGGGGGGGGFFGGGGGGGGGGGGGGGGGGGGGGGGGGFGGGGGGGGGGGGGGGGGGGGGGGGGGGGGGGGGGGGGGGGFGGGFGGGGGG<FGFGGGFGGGFGGGGGGGGG:FFGGEGGGDEGGGGGGGGGGGGGFGGGGGGGGGFGGGGGGGGGGCCGGGGEGGEGGGGGDEF9DGGEGFFFFFC?FFFGGGGF:G4:FBFFGFFF?FFC>
@M02352:288:000000000-CKWC8:1:1101:16628:2906 1:N:0:ATGCGCAG+ACTGCATA
TACGGAGGGTCCAAGCGTTATCCGGAATCATTGGGTTTAAAGGGTCCGTAGGCGGGCTTATAAGTCAGAGGTGAAATCCCATCGCTCAACGATGGAACTGCCTTTGATACTGTAGGTCTTGAATATATTTGAAGTAGGCGGAATATGTAGTGTAGCGGTGAAATGCATAGATATTACATAGAACACCAATTGCGAAGGCAGCTTACTAAACTGATACTGACGCTGAGGCACGAAAGCGTGGGGAGCGAACAGGATTAGATACCCTGGTAGTCCACGCCGTAA
+
GFGGGEGGGGGGGGGGGGGGGGGGGEGGGGGGGGGFFEGGGGGGGGGGGGGGGGGGGGGGGGGGGGGGGGGGGGGGGGGGFGGGGFGGGGEGGGGGGGGGGGGGGGGGGGGGGGGGGGGGGG@FGGGGGGGGGGGGGGGGGGGGGGGGGGGGGGGGGGGGGGGGGGGGGGGGGGGGGGGGGGGGGGGFGGGGGGGGGGGGGGGFGGGGFFGGGGGGGGGGGGGGGGGGGGGGGGGFGGGGGGFFFFGGGGFFF?GFBFFFGGGGFFGFFFFFFGFFFFFFGD
@M02352:288:000000000-CKWC8:1:1101:16353:2938 1:N:0:ATGCGCAG+ACTGCATA
TACGGAGGGTCCAAGCGTTATCCGGAATCATTGGGTTTAAAGGGTGCGCAGGCGGTTTATTAAGTCAGTGGTGAAATCTCGAGGCTCAACCTCGAAACTGCCATTGATACTGATAAACTTGAGTTCAGTTGGAGTAGGCGGAATGTGTAGTGTAGCGGTGAAATGCTTAGATATTACACAGAACACCGATAGCGAAGGCAGCTTACTAAACTGATACTGACGCTGAGGCACGAAAGCGTGGGGAGCGAACAGGATTAGATACCCTGGTAGTCCACGCCGTAAA
+
GGGGGGGGGGGGGGGGGGGGGGGGGDGGFGGGGGGFEGGGGGGGGGGGGGGGGGGGGGGGGGGGGGCFGGGGGGGGGFGGGGGGGEFGGGGGGGGGGGGGGGGGGGGGGGGGGGGGGGGGGGGGGGGGGGGGGGGGGGGGGGGGGGGGGGGGGGGGGGGGGGGGGGGGGGGGGGGGGGGGGGGGGGGGGGGGGGGGGGGGGGGGGGGGFFGGGGGGGGGGGGGGGGGGGGGGGGGGFGGGGGGFFFFGDEGFFFFGGFFFFGGGGFFGFBFFFFGFFFFFFGG
@M02352:288:000000000-CKWC8:1:1101:23352:3023 1:N:0:ATGCGCAG+ACTGCATA
TACGGAGGGTCCAAGCGTTATCCGGAATTATTGGGTTTAAAGGGTCCGCAGGCGGACTAATAAGTCAGAGGTGAAATCCCATCGCTTAACGATGGAACTGCCATTGAAACTGTTAGTCTTGAATTCGGTCGAAGTGGGCGGAATGTGTCGTGTAGCGGTGAAATGCATAGATATGACACAGAACACCGATAGCGAAGGCAGCCCACTAGGCATGAACTGACGCTCAGGGACGAAAGCGTGGGGAGCGAACAGGATTAGATACCCTGGTAGTCCACGCCGTAA
+
GGGGGEGGGGGGGGGGGGGGGGGGGFGG,FGGGGGFEFGGGGGGGGDGGDGGGGG7F=FAFFGGGGGG9FFGGGGGGAFGGG,FGG<FGGGGGGGGGGGGGG8FGGG<AFGGFF,F?FFGGG<F9,+,@@@FCEG@FA++@FGGGGGG,*@FFGGGGGGEGFFGGGGGGGGGGG7EFFGFGGG7CGFGDG:EGGGGGGFGGC**;?FC?FGCFC7C+<EGGGGGCDGGFCGGG=CEGGGDEGFBFFGGGGFF<BG=?FAFGCGGFFGFFFDFFGFFFFFFGD
@M02352:288:000000000-CKWC8:1:1101:22297:3063 1:N:0:ATGCGCAG+ACTGCATA
TACGGAGGGTCCAAGCGTTATCCGGAATCATTGGGTTTAAAGGGTGCGCAGGCGGTTTATTAAGTCAGTGGTGAAATCTCGAGGCTCAACCTCGAAACTGCCATTGATACTGATAAACTTGAGTTCAGTTGGAGTAGGCGGAATGTGTAGTGTAGCGGTGAAATGCTTAGATATTACACAGAACACCGATAGCGAAGGCAGCTTACTAAACTGATACTGACGCTGAGGCACGAAAGCGTGGGGAGCGAACAGGATTAGATACCCTGGTAGTCCACGCCGTAA
+
GGGGGGGGGGGGFGGGGGGFGGGGGGGGGGGGGGGGGDGGGGGGGGGGGGGGGGGFEGGGGGGGGGGGGGGGGGGGGGGGGGGGGFGGFGGGGGGGGGGGGGGGGGGGGGGGGGGGGGGGGGGGGGGGGGGGGGGGGGGGGGGGGGGGGGGGGGGGGGGGGGGGGGGGGGGGGGGGGGGGGGGGGGGGGGGGGGGGGGGGGGGGGGGGGGGGGGGGGGGGGGGGGGGGGGGGGGGFGGGGGGFFFFGGGGEFFFGGFFFFGGGGFFGFFFFFFFFFF?EBGG
@M02352:288:000000000-CKWC8:1:1101:18494:3135 1:N:0:ATGCGCAC+AATGCATA
TACGTAGGGTGCAAGCGTTATCCGGATTTATTGGGTGTAAAGGGTGCGCAGGCGGCCAATCAAGTCAGAGGTGAAATTCCAGAGCTTAACTATGGAACTGCTTTTGAAACTGCCTGACTAGAGTTATACGGAGGTAGATAGAATGCGTAGTGTAGCGGTGAAATGCTTAGATATTACACAGAACACCGATAGCGAAGGCAGCTTACTAAACTGATACTGACGCTGAGGCACGAAAGCGTGGGGAGCGAACAGGATTAGATACCCTGGTAGTCCACGCCGTAA
+
GGGG6EFGGFFGGGGGGGGGGGGGGG,F6F,FGGGF,CGGGGGG<,BF+@F:FGG+FC<=,BFGGGAFGFGGGGGG,,CFG,,BFGGGGGF<FFGGFBEGG5FG9EG,CFGG,,,C,AF,DFGGAD=,3,86+@6@F,,7@FGG,,+@FGGGGGGGGGGGGGGGGG,DFGGGGGGG,,,,=FFFCFG81F*=FGGGGGG6EGCG9CG++>FGG+2BGGGGGG*;CDGGG5CGGG3>GGGGGGFFBF5DGGFFFFGGFFFFFFGGFFGFFFA<FGFFF1;9CD
@M02352:288:000000000-CKWC8:1:1101:6990:3135 1:N:0:ATGCGCAG+ACTGCATA
TACGGAGGGTCCAAGCGTTATCCGGATTTATTGGGTTTAAAGGGTCCGTAGGCGGGGTTTTAAGTCAGTGGTGAAAGCCTACAGCTCAACTGTAGAACTGCCATTGAAACTGGAACTCTTGAATGTGATTGAAGTGGGCGGAATATGTCATGTAGCGGTGAAATGCTTAGATATGACATAGAACACCGATAGCGAAGGCAGCTCACTAAGTCATGATTGACGCTGATGGACGAAAGCGTGGGGAGCGAACAGGATTAGATACCCTGGTAGTCCACGCCGTAA
+
GGGGGGGGGGGGGGGGGGGGGGGGGFGGGGGGGGGGGGGGGGGGGGGGGGGGGGGDEGGGGGFGGGGGGGGGGGGGGGGGFGGGFFGGGGGGGGFEFFFGGGGGGDGGGGGGGGGGGGGGGGGGGGGGGGGGGGGGGFGGDGEGGGGGGFGFFGGGGGEGGGGGGGFFFFEFGGGGGGGGGGGGGGGGGGGGGCEGEGGGGGGGGGGGGGGGGGG+<CGGGGGGGGGGGGG5EEDEGCDGEGFFBFGGEGFF?FGGFFFFGGGGFFGFF?DFFGF?BF>2>9
@M02352:288:000000000-CKWC8:1:1101:6563:3147 1:N:0:ATGCGCAG+ACTGCATA
TACGGAGGGTCCAAGCGTTATCCGGAATCATTGGGTTTAAAGGGTGCGCAGGCGGTTTATTAAGTCAGTGGTGAAATCTCGAGGCTCAACCTCGAAACTGCCATTGATACTGATAAACTTGAGTTCAGTTGGAGTAGGCGGAATGTGTAGTGTAGCGGTGAAATGCTTAGATATGTCATAGAACACCAATTGCGAAGGCAGCTAACTAGACCTATATTGACACTGAGGCACGAAAGCGTGGGGAGCGAACAGGATTAGATACCCTGGTAGTCCACGCCCTAA
+
GFGGGGGGGGGFGGGGGGGGGGGGGBEFGGGGGGGGGGGGGGGGGGGGGGFGGGGFFGGGGGGGGGGGFGGGGGGGGGGGGGGGGGGGGGGGGGGDGGGGGGGGGGGGGGFGGGGGGGGGGGGGGGGGGGGGGGGGGCFGGGFGGGECFGGGGGGGGGGGGGGGGGGGGGGGGGGGGGGGGGGGGFGGGGGGGGGEGEGGGDGGGGGGGGGGGGGG?EG?CGGGGGGGGGGGGGGFGGGGGGF?>FGGGGFFFFGG?FFFFCGGFFGF<FDF=FFB>FFFGG
@M02352:288:000000000-CKWC8:1:1101:23280:3149 1:N:0:ATGCGCAG+ACTGCATA
TACGGAGGGTCCAAGCGTTATCCGGAATCATTGGGTTTAAAGGGTGCGCAGGCGGTTTATTAAGTCAGTGGTGAAATCTCGGGGCTCAACTTCGAAACTGCCATTGATACTGATAAACTTGAGTTCAGTTGGAGTAGGCGGAATGTGTAGTGTAGCGGTGAAATGCTTAGATATTACACAGAACACCGATAGCGAAGGCAGCTTACTAAACTGATACTGACGCTGAGGCACGAAAGCGTGGGGAGCGAACAGGATTAGATACCCTGGTAGTCCACGCCGTAA
+
GGGGGGGGGGGGGFGGGGGGGGAFFEGGGGGFGGGFEGGGGGGGGGGGGGGGGGGFDGGGGGGGGGGGFFGGGGGGGGGGGGGGGGGGGGGGGGGGGGGGGGGGFGGGGGGGGGGGGGGGGCFGGGGGGGGGGGGGGGGGGGEGGGGGGGGGGGGGGGGGGGGGGGGGGGGGGGGGGGGGGGGGGGGGGGGGGGGEGGFGGGGGGGGGGGGFFGGGGGGGFGGGGGGGGGFGEGGFGGGGGGFFFFGGEC><?FFGFFAFGGGG*8D?BFFFFGFF0?EFGC
@M02352:288:000000000-CKWC8:1:1101:14685:3187 1:N:0:ATGCGCAG+ACTGCATA
TACGGAGGGTGCAAGCGTTATCCGGAATCATTGGGTTTAAAGGGTCCGCAGGCGGACTAATAAGTCAGTGGTGAAATCCCATCGCTTAACGATGGAACTGCCATTGAAACTGTTAGTCTTGAATTCAGTCGGAGTAGGCGGAATGTGTAGTGTAGCGGTGAAATGCATAGATATTACACAGAACACCGATAGCGAAGGCAGCTTACTAGGTTTGAATTGACGCTGATGGACGAAAGCGTGGGTAGCGAACAGGATTAGATACCCTGGTAGTCCACGCCGTAA
+
GGGGGGGGGGGGGGGGGGGGGGGGGFGGGGGGGGGGGGGGGGGGGFGGGGGGGGGGGGGGGGGGGGGGGGGGGGGGGGGGGGGGGGGGGGGGGGGGGGGGGGGGGGGGGGFFFGGGGGGGGGGGGGGGGGEGGGGGGGGGGGGGGGGGGGGGGGGGGGGGGGGGGGGGGGGGGGGGGGGGGGGGGGGGGGGGGGGGGGGGGGGGGGGFGG7FFGGGGGGGGGGGEGGGCFGDGGGFGEGGGGFFFFGGCDDFBBGFDFBFGGGG?FGFFF>B6CF?><EBGG
@M02352:288:000000000-CKWC8:1:1101:14697:3202 1:N:0:ATGCGCAG+ACTGCATA
TACGGAGGGTGCAAGCGTTATCCGGAATCATTGGGTTTAAAGGGTCCGCAGGCGGACTAATAAGTCAGTGGTGAAATCCCATCGCTTAACGATGGAACTGCCATTGAAACTGTTAGTCTTGAATTCAGTCGGAGTAGGCGGAATGTGTAGTGTAGCGGTGAAATGCATAGATATTACACAGAACACCGATAGCGAAGGCAGCTTACTAGGTTTGAATTGACGCTGATGGACGAAAGCGTGGGTAGCGAACAGGATTAGATACCCTGGTAGTCCACGCCGTAA
+
GGGFGEGGGFGFFFGFGFGGGGGGECDFGGGGGGGGGCFFGGGGGGGGGDGGGGGGGGGGGGGGGGGGGGGGGGGGGGFGGGFGGCFGDFGGGGGGGGGGGGGGGGGGGGGGGGGGFGGGGGFGGGGGFGGGGGGGGGGGGGGGGGGGGGGGGGGGGGGGGFGGGGGGFFGGGGFGGGGGGGGGGFGGGGGGGGGGGGGGDCCGGGGGFG:F7EGGG7+CFGGGGGACFGGGGGDDGEDGGGEFFFGGDGFFFF4??FFFFDCFFFFFBFFFFGF(31:>DD
@M02352:288:000000000-CKWC8:1:1101:9157:3204 1:N:0:ATGCGCAG+ACTGCATA
TACGGAGGGTCCGAGCGTTATCCGGAATCATTGGGTTTAAAGGGTCCGTAGGCGGGCAGCTCAGTCAGTGGTGAAAGTCTGCAGCTCAACTGTAGAATTGCCATTGATACTGGTTGTCTTGAATTATTGTGAAGTATTTAGAATAAGTAGTGTAGCGGTGAAATGCATAGATATTACTTAGAATACCAATTGCGAAGGCAGAGTACTAACAATATATTGACGCTGATGGACGAAAGCGTGGGGAGCGAACAGGATTAGATACCCTGGTAGTCCACGCCGTAA
+
GGGGGGGGGGGGGGGGGGGGGGGFGGGFFGGGGGGFGEGGGGGGGAFGGGGGGGGGGGGGGGGGGGGGFGGGGGGGGGGGGGFFGGGGGGGGGGGGGGGGGFFGGFGGGGGGGGGGGGGGGGFGGGGGGGGGGGGGGGGGGGGGGGGGGGGGGGGGGGGGGGGGGGGGGGGGGGGGGGGGGGGGGGGGGGGGGGGGGGGGGGGCFGGGGGGGGGGGGGGGGGGGGGDGGGGGGGGFGGDEGGEFFECDGGFFFFGG?FDFGGGGFFGFFFFFBGFBBFF0CD
@M02352:288:000000000-CKWC8:1:1101:16099:3209 1:N:0:ATGCGCAG+ACTGCATA
TACGGAGGGTGCGAGCGTTAATCGGAATTACTGGGCGTAAAGGGTACGTAGGCGGTCTGATAAGTCAGATGTGAAATCCCCGGGCTTAACCTGGGAACTGCATTTGAAACTGTCATACTAGAGTGAGTGAGAGGTTAGTGGAATTCAAGGCGTAGCGGTGAAATGCGTAGAGGTCTTGAGGAACATCAGTGGCGAAGGCGACTAACTGGCACTACACTGACGCTGAGGCACGAAAGCGTGGGGAGCGAACAGGATTAGATACCCTGGTAGTCCACGCCGTAA
+
GGGGGGGGGGGGGEFGGGGDDGGGGGGGGGGGGGGGGGGGGGGGGGGGGGFGGGGGGGGGGGGGGGGGGGGGGGGGGGGGGGEEFGGGGGGGGGGGGGGGGGGGGGGGGGGGGGGGGGGGGGGFGGGFFGGGGGGEFGGGGGGGGGGGGGGGG5CFGGCGGGGGGGGGGGGGGGGGGGGFFGGFFGGGGGGGGGGGGGGGEGGGGGGGGGGGGFGGGGGGGGGGGGGGFEGGGGGEGGGGGGFFFFGGCGEF13FGDFFFGGGGFFGF2BA>@GFFFFFFGD
@M02352:288:000000000-CKWC8:1:1101:13243:3211 1:N:0:ATGCGCAG+ACTGCATA
TACGGAGGGTGCAAGCGTTATCCGGATTTATTGGGCGTAAAGGGTGCGCAGGCGGACTATTAAGTTAGTGGTGAAATCTCACAGCTCAACTGCGAAAGTGCCATTGATACTGGTAGGCTTGAGTGCGGTGAAGGTAGGCGGAATTCCGCATGTAGCGGTGAAATGCATAGATATGAGGAAGAACACCAATAGCGAAGGCAGCTTACTGTACCGTTACTGACGCTCATGCACGAAAGCGTGGGGAGCGAACAGGATTAGATACCCTGGTAGTCCACGCCGTAA
+
GGGGCEGGG:FG,FGGGGG,F,EFGG,CFG<FFGG,+8CEGGCG,6CF7FGGGGG:4@,,C?FFG,FG5EFGGGGGGG9FC,,CEEGGGGD<,B+@4+CFGG,,C,CFGGGGG?FFCFF,CDGGFGG78:7FGGGF<F9FGGGGGGG:*1CFGGG;EGGGGGGGEG,CFGGGGGG9CFG7EGGGGGGG@G7CGGGGGGGGGGG:FGGG:0*<E8EGGGGGGGGG*C@GC+:DGGGFGGGGGGFFFFCGEGFFFBGGFFFFGGGGFFGFFFFFFGFFFBFFGG
@M02352:288:000000000-CKWC8:1:1101:21460:3262 1:N:0:ATGCGCAG+ACTGCATA
TACGGAGGGTCCAAGCGTTATCCGGAATCATTGGGTTTAAAGGGTGCGCAGGCGGTTTATTAAGTCAGTGGTGAAATCTCGGGGCTCAACTTCGAAACTGCCATTGATACTGATAAACTTGAGTTCAGTTGGAGTAGGCGGAATGTGTAGTGTAGCGGTGAAATGCTTAGATATTACACAGAACACCGATAGCGAAGGCAGCTTACTAAACTGATACTGACGCTGAGGCACGAAAGCGTGGGGAGCGAACAGGATTAGATACCCTGGTAGTCCACGCCGTAA
+
GGGGGGGGDFFGGGGGGGGGGGGGGD:F<FGGGGG,8CFEFFFGFF7FGGEEGGGGGGGGGGGGGGFGEFGFGGGGGGD?FFC>FEGGGGGGGGGGEFFGGG<?AFFFGGGGGGGFGGGGGGGGGGGGGGGGGGGGEGDEGGGFGEFGGGGGFGGGGGGGFFGGGGFGGGGGGGGGFFGGGGGGGGGGFGEGGGGGGGGCEGGGGGGGGGGGF+<FGGGGGGGGGGGGGDFGGGDBGGDGGGFFFFGGGGFFF:GFFFFFG?CGFFGFFFFBFCFB>BEFGG
@M02352:288:000000000-CKWC8:1:1101:16371:3331 1:N:0:ATGCGCAG+ACTGCATA
TACGGAGGGTCCAAGCGTTATCCGGAATCATTGGGTTTAAAGGGTGCGCAGGCGGTTTATTAAGTCAGTGGTGAAATCTCGGGGCTCAACCTCGAAACTGCCATTGATACTGATAAACTTGAGTTCAGTTGGAGTAGGCGGAATGTGTAGTGTAGCGGTGAAATGCTTAGATATTACACAGAACACCGATAGCGAAGGCAGCTTACTAAACTGATACTGACGCTGAGGCACGAAAGCGTGGGGAGCGAACAGGATTAGATACCCTGGTAGTCCACGCCGTAA
+
GGGGGGGGGGGGGGGGGGGGGGGGGGCDCFGGGGGGGGGGGGGG<FGGEGGGCFG@@FEGGGGGGGGGGGGGGGGGFFGFGFGGGGGGGGGDE=BFGFGGGA5FFGGGGDFG@FFFFGGGGGGGFGGGGFFFDFGGGGGGGGGGG@FG9FFGGGGGGGGGGGGGGGGGGGGGGGGGGFCCGGGG<FGGGDCGGGGGGGGGGGGBFGGC9EGGGGFGGGGGGDGDGGGGGEFGGGGFFGGGGG360:DDGGFFFFGGFFFFGCFGFFGFFFFFFGF(7,<;GD
@M02352:288:000000000-CKWC8:1:1101:10375:3357 1:N:0:ATGCGCAG+ACTGCATA
TACGGAGGGTGCAAGCGTTATCCGGATTTATTGGGTTTAAAGGGTGCGCAGGCGGCCTATTAAGTCAGTGGTGAAATCTCACAGCTCAACTGTGAACGTGCCATTGATACTGGTAGGCTTGAGTGCGGTGAAGGTAGGCGGAATTCCTCATGTAGCGGTGAAATGCATAGATATGAGGAAGAACACCAATAGCGAAGGCAGCTTACTGTACCGTTACTGACGCTCATGCACGAAAGCGTGGGGAGCGAACAGGATTAGATACCCTGGTAGTCCACGCCGTAA
+
GGGGGGGGGGGEGGGGGFGGGGGGGGGGGGGGGGG@@CGGGGGGGGGGGGGGGGGGGGGGGGGGGGGGGFGFGGGGGGGGGGGFFEFGGGGGGGGGGGGGDEGGGGGGGCGGGGGGGGFGGGGFGGGGFFFGGGGGGGGGGGFFFGGGGEGGGGGGGGFGGGGGGC9BFGGFGFGGGGGGGGGFGGEGCFFFGGGCEGGGGGGGGGGDFGGGGGGGGFFGGGGEGGGGGGGGGGGFFGCGDGF04BGGD5BFF0*:<@A7CCGDFFG?>B>FFG?:>?E1CD
@M02352:288:000000000-CKWC8:1:1101:20107:3393 1:N:0:ATGCGCAG+ACTGCATA
TACGGAGGGTCCAAGCGTTATCCGGAATCATTGGGTTTAAAGGGTGCGCAGGCGGTTTATTAAGTCAGTGGTGAAATCTCGAGGCTCAACCTCGAAACTGCCATTGATACTGATAAACTTGAGTTCAGTTGGAGTAGGCGGAATGTGTAGTGTAGCGGTGAAATGCTTAGATATTACACAGAACACCGATAGCGAAGGCAGCTTACTAAACTGATACTGACGCTGAGGCACGAAAGCGTGGGGAGCGAACAGGATTAGATACCCTGGTAGTCCACGCCGTAA
+
GGGGGGGGGGGGGGGGGGGGGGGGGGGGGFGGGGGCFEGGGGGGGGGGGGGGGGGFEGGGGGGGGGGGGGGGGGGGGGGGGGGGGGGGGGGGGGGGGGGGGGGGGGGGGGGGGGGGGGGGGGGGGGGGGGGGGGGGGGGGGGGGGGGGGGGGGGGGGGGGGGGFGGGGFGGGGGGGGGGGGGGGGGGGGEDGGGGGGGGGGGGGFGGGGGGGGGGGGGGGGGDCEGGGGGGGGGGFGGGGGGFFFFGGGGFFFFGGFFFFGG8F4@FFFFFFFGFFFFFFGG
@M02352:288:000000000-CKWC8:1:1101:19309:3434 1:N:0:ATGCGCAG+ACTGCATA
TACGGAGGGGGTTAGCGTTGTTCGGAATTACTGGGCGTAAAGCGTACGTAGGCGGATTAGTAAGTTAGAGGTGAAATCCCAGGGCTCAACCCTGGAACTGCCTTTAATACTGCTAGTCTTGAGTTCGAGAGAGGTGAGTGGAATTCCAAGTGTAGAGGTGAAATTCGTAGATATTTGGAGGAACACCAGTGGCGAAGGCGGCTCACTGGCTCGATACTGACGCTGAGGTACGAAAGTGTGGGGAGCAAACAGGATTAGATACCCTGGTAGTCCACACCGTAA
+
GGGGEFGEGEGFCFGGGGGGGGGFGGGGGGGGGGGGGFGGGGGGGDGGGGGGGGGF7FFFFGGGFF@FEFGGGGGGFGGGGGGGGDFGGGGGGGGGGGGGGGGGGCFGGGGGGGGFFGGGGGGGGGGGGGGGGGG7CFGFGGGGGGGGGGGGGGGFGGGGGGGGFGGGGGGFFGGFGGFGGGGGGGGGGGGGGGGGGGGGGGEGGGGGGGCGGE8FCFGGFGGGGGFGFGGGGGGDFGGGGGEFFFGGGGFFFF7DFFFFGGGGFFGFFFFBFGF?<BF?GG
@M02352:288:000000000-CKWC8:1:1101:16866:3489 1:N:0:ATGCGCAG+ACTGCATA
TACGGAGGGTCCAAGCGTTATCCGGAATCATTGGGTTTAAAGGGTGCGCAGGCGGTTTATTAAGTCAGTGGTGAAATCTCGAGGCTCAACCTCGAAACTGCCATTGATACTGATAAACTTGAGTTCAGTTGGAGTAGGCGGAATGTGTAGTGTAGCGGTGAAATGCTTAGATATTACACAGAACACCGATAGCGAAGGCAGCTTACTAAACTGATACTGACGCTGAGGCACGAAAGCGTGGGGAGCGAACAGGATTAGATACCCTGGTAGTCCACGCCCTAA
+
GGGGGGGGGGGGGGGGGGGGGGGGGGGGGGGGGGGCFFDFFGGGGGGGGGGGGGGFGGGGGFGGGGGGGGGGGGGGGGGGGGGGGGGGGGGGGGGGGGGGGGGGGGGGGGGGGGGGGGGGGGGGGGGGGGGGGGGGGGGGGGGGGFGGGGGGGGGGGGGGGGGGGGGGGGGGGGGGGGGGGGGGGGGGGGGGGGGGGGGGGGGGGGGGGGGGGGGGGGGGGGGGGGGGGGFCGGGFGGCEGGFFFEGGGGFFBFGGFFFFGGGGFFGFFFFFFGFFFFDBFF
@M02352:288:000000000-CKWC8:1:1101:13370:3497 1:N:0:ATGCGCAG+ACTGCATA
TACGGAGGGTCCAAGCGTTATCCGGAATCATTGGGTTTAAAGGGTCCGCAGGCGGACTAATAAGTCAGTGGTGAAATCCCATCGCTTAACGATGGAACTGCCATTGAAACTGTTAGTCTTGAATTCGGTCGAAGTGGGCGGAATGTGTCATGTAGCGGTGAAATGCATAGATATGACACAGAACACCGATAGCGAAGGCAGCTCACTAGGCCTGAATTGACGCTCAGGGACGAAAGCGTGGGGAGCGAACAGGATTAGATACCCTGGTAGTCCACGCCGTAA
+
GGGGGGGGGGGGGGGGGGGGGGGGGEGGGGGGGGGFGG@FGGGGGGGGEGGGGGGGGGGFGGGGGGGGGGGGGGGGGGGGGA<FGGDGGGGEGGGGGGGGGGGGGGGEFGGGBFFGGGGGGGAFGGG8FCFGGGGGCFC@FGGGFGGG,@BFGGGGGGFEFGGGGGGFGGGGGGGGGG?EGFGFGGGGGGEGGGGGGGGGGGFGGGGG?FCEFDCFFGGGGGGGCCGGGGGDGGGFGGGGGGDFBFGGGGFFFFF7?FAFC<ECFFGFBFAFFG48>BFFGD
@M02352:288:000000000-CKWC8:1:1101:8411:3501 1:N:0:ATGCGCAG+ACTGCATA
TACGGAGGGTCCAAGCGTTATCCGGAATCATTGGGTTTAAAGGGTGCGCAGGCGGTTTATTAAGTCAGTGGTGAAATCTCGAGGCTCAACCTCGAAACTGCCATTGATACTGATAAACTTGAGTTCAGTTGGAGTAGGCGGAATGTGTAGTGTAGCGGTGAAATGCTTAGATATTACACAGAACACCGATAGCGAAGGCAGCTTACTAAACTGATACTGACGCTGAGGCACGAAAGCGTGGGGAGCGAACAGGATTAGATACCCTGGTAGTCCACGCCGTAA
+
GGGGGGGGGGGGGGGGGGGGGGGGGGGGGGGGGGGGGGGGGGGGGGGGGGGGGGGGGGGGGGGGGGGGGGGFGGGGGGGGGGGGGGGFFFGGGGGGGGGGGGGGGGGGGGFGGGGGGGGGGGGGGGGGGGGGGGGGGFGGGGGGGGGGGGGGGGGGGGGGGGGGGGGGGGGGGGGGFGGGGGGGGGEGGGGGGGGGGGGGGGGGGGGFFGGGGGGGGGGGGGGGGGGGGGGGGGG@GGGGGGFFFFGGGGFFFFGGFFDFGGGGFFGFAFBAFGFFBFFFGD
@M02352:288:000000000-CKWC8:1:1101:15415:3532 1:N:0:ATGCGCAG+ACTGCATA
TACGGAGGGTCCAAGCGTTATCCGGAATCATTGGGTTTAAAGGGTGCGCAGGCGGTTTATTAAGTCAGTGGTGAAATCTCGAGGCTCAACCTCGAAACTGCCATTGATACTGATAAACTTGAGTTCAGTTGGAGTAGGCGGAATGTGTAGTGTAGCGGTGAAATGCTTAGATATTACACAGAACACCGATAGCGAAGGCAGCTTACTAAACTGATACTGACGCTGAGGCACGAAAGCGTGGGGAGCGAACAGGATTAGATACCCTGGTAGTCCACGCCGTAA
+
GGGGGGGGGGGGGGGGGGGGGGGGGGGGGGGGGGGGEGGGGGGGGGGGGGFGGGGFGGGGGGGGGGGGGGGGGGGGGGGGGGGGEEGGFGGGGGGGGGGGGGGGGGGGGGGGGGGGGGGGGGGGGGGGGGGGGGGGGGGGGGGGGGGGGGGGGGGGGGGGGGGGGGGGGGGGGGGGGFGGGGGGGGGGGGGGGGGGGGGGGGGGGGGGFFGGGGGGGGGGGGGGGGGGGGGGGGGFGGGGGGFFFFGGEGFFFFFGBFFFGGGGFFGFFFFF@GF?9:B9GD
@M02352:288:000000000-CKWC8:1:1101:11434:3542 1:N:0:ATGCGCAG+ACTGCATA
TACGGAGGGTTCAAGCGTTATCCGGAATCATTGGGTTTAAAGGGTGCGCAGGCGGTTTATTAAGTCAGTGGTGAAATCTCGGGGCTCAACCTCGAAACTGCCATTGATACTGATAAACTTGAGTTCAGTTGGAGTAGGCGGAATGTGTAGTGTAGCGGTGAAATGCTTAGATATTACACAGAACACCGATAGCGAAGGCAGCTTACTAAACTGATACTGACGCTGAGGCACGAAAGCGTGGGGAGCGAACAGGATTAGATACCCTGGTAGTCCACGCCGTAA
+
GGGGGGGGGGGGGGGGGGGGGGGGGGGFGGGGGGGFFGGGGGGGGGGGGGGGGGG@FGGGGGGGGGGGEFGGGGGGGGGGGGGGGGGFGGGGGGGGGGGGGGGGGGGGGGGGGGGGGGGGGGGGGGGGGGGGGGGGGFGGGGGGGGGGGGGGGGGGGGGGGGGGGGFGGGGGGGGGGGGGGGGGGFGEDEGGGGGGGGGGGGGGGFGGGGGGGGGGGGGGGGGGGGGGGGGGGGGFGGGGGGFBFFDDGGFFFFGG>FFFGDGFFFGFFFFFFGFB>(79DD
@M02352:288:000000000-CKWC8:1:1101:12980:3549 1:N:0:ATGCGCAG+ACTGCATA
TACGGAGGGTCCAAGCGTTATCCGGAATCATTGGGTTTAAAGGGTGCGCAGGCGGTTTATTAAGTCAGTGGTGAAATCTCGGGGCTCAACTTCGAAACTGCCATTGATACTGATAAACTTGAGTTCAGTTGGAGTAGGCGGAATGTGTAGTGTAGCGGTGAAATGCTTAGATATTACACAGAACACCGATAGCGAAGGCAGCTTACTAAACTGATACTGACGCTGAGGCACGAAAGCGTGGGGAGCGAACAGGATTAGATACCCTGGTAGTCCACGCCGTAA
+
GGGGGGGGGGGGGGGGGGGGGGGGGGGGGGGGGGGGGGGGGGGGGGGGGGGGGGGCGGGGGGGGGGGGGGGGGGGGGGGGGGGGGGGGGGGGGGGGGGGGGGGGGGGGGGGGGGGGGGGGGGGGGGGGGGGGGGGGGGGGGGGGGGGGGGGGGGGGGGGGGGGGGGEGGGGGGGGGGGGGGGGGGGGGGGGGGGGGGGGGGGGGGGGGGGGGGGFGGGGGGGGGGGGGGGGGGGGFGGGGGGFFFFGGGDFF??GGFFFFGGGGFFGFFFFFFGF?BFFFGG
@M02352:288:000000000-CKWC8:1:1101:19823:3563 1:N:0:ATGCGCAG+ACTGCATA
TACGGAGGGTCCAAGCGTTATCCGTAATCACTGGGTTCAAAGGGTGCGCAGGCGGTTTATTAAGTCAGTGGTGAAATCTCGAGGCTCAACCTCGAAACTGCCATTGATACTGATAAACTCGAGTTCAGTTGGAGTAGGCGGAATGTGTAGTGTAGCGGTGAAATGCTTAGATATTACACAGAACACCGATAGCGAAGGCAGCTTACTAAACTGATACTGACGCTGAGGCACGAAAGCGTGGGGAGCGAACAGGATTAGATACCCTGGTAGTCCACGCCGTAA
+
GGGGGGGGGFFGGGGGGGGGGGGGGGGGGGGGGGGFGGGGGGGGGGGGGGGGGGGGGGGGGGGGGGGGGGGGGGGGGGGGGGGGGGGGGGGGGGGGGGGGGGGGGGGGGGGGGGGGGGGGGGGGGGGGGGGGGGGGGFGGGGGGGGGGGGGGGGGGGGGGGGGGGFGFGGGGGGGGGGGGGGGGGGGGGGGGGGGGGGGGGGGGGGGGGGGGGGGFGGGGGGGGGGGGFEGGGGGFGGGGGGFFFFGGGGFFFFFGFFFFGGGGFFGFFFFFFGFFFFFFGG
@M02352:288:000000000-CKWC8:1:1101:21206:3584 1:N:0:ATGCGCAG+ACTGCATA
TACGGAGGGTCCAAGCGTTATCCGGAATCATTGGGTTTAAAGGGTGCGCAGGCGGTTTATTAAGTCAGTGGTGAAATCTCGAGGCTCAACCTCGAAACTGCCATTGATACTGATAAACTTGAGTTCAGTTGGAGTAGGCGGAATGTGTAGTGTAGCGGTGAAATGCATAGATATTACACAGAACACCGATAGCGAAGGCAGCTTACTAAACTGATACTGACGCTGAGGCACGAAAGCGTGGGGAGCGAACAGGATTAGATACCCTGGTAGTCCACGCCGTAA
+
GGGGGGGGGGGGGGGGGGGGGGGGGGGGGGGGGGGFGGGGGGGGGGGGGGGGGGGFGGGGGGGGGGGGGGGFGGGGGGGGGGGGGGGGGGGGGGGGGGGGGGGGGGGGGGGGFGGGGGGGGGGGGGGGGGFGGGGGGGGGGGGGGGGGGGGGGGGGGGGGGFGGGGGGGGGGGGGGGGGGGGGGGGGGGGGGGGGGGGGGGGGGGGGGFGGGFGGGGGGGGGGGGGGGGGGGGGGFFGGGGGFBFEGGGGFFFFGGFFFFGGGGFFGFFFFFFGFFFFFFGG
@M02352:288:000000000-CKWC8:1:1101:14383:3605 1:N:0:ATGCGCAG+ACTGCATA
TACGGAGGATCCAAGCGTTATCCGGAATCATTGGGTTTAAAGGGTCCGTAGGTGGATAATTAAGTCAGAGGTGAAAGTCTGCAGCTCAACTGTAGAATTGCCTTTGATACTGGTTATCTTGAATTACTGTGAAGTGGTTAGAATATGTAGTGTAGCGGTGAAATGCTTAGAGATTACATAGAATACCGATTGCGAAGGCAGATCACTAACAGTATATTGACGCTGATGAACGAAAGCGTGGGTAGCGAACGGGATTAGATACCCCGGTAGTCCACGCCGTAA
+
GGGGGGGGGGGGGGGGGGGGGGGGGGGGGGGGGGGFGGGGGGGGG8FFFFGGGGGGGFFGGGGGGGGGFDGGGGGGGGGGGGFGFGGGGGGGGGFGGGGGGG9FFGGGGGGGGGGGGGGGGGGGGGGGGFGGFGGGGGGGFGGGEGGGFGGGGGGGGGGGGFFGGGGFFGD>FGCGGGGGGGGGFGGGGGGGGGGGGGGGGGGGGGFCFGGGEGGGGGCDGGGGGGGFGFFGGGGFGGGGGGD<@F3D:DE:?FDC7FF?GGGGFFGFFF>BFGFFF?F>GC
@M02352:288:000000000-CKWC8:1:1101:21538:3636 1:N:0:ATGCGCAG+ACTGCATA
TACGGAGGGTCCAAGCGTTATCCGGAATCATTGGGTTTAAAGGGTGCGCAGGCGGTTTATTAAGTCAGTGGTGAAATCTCGGGGCTCAACCTCGAAACTGCCATTGATACTGATAAACTTGAGTTCAGTTGGAGTAGGCGGAATGTGTAGTGTAGCGGTGAAATGCTTAGATATTACACAGAACACCGATAGCGAAGGCAGCTTACTAAACTGATACTGACGCTGAGGCACGAAAGCGTGGGGAGCGAACAGGATTAGATACCCTGGTAGTCCACGCCGTAA
+
GGGGGBCEGGGGGGGGGGGGGGGGGEGGGGGGGGGFEGFEFGGGGGGGGGGGGGGGGGGGGGGGGGGGGGGGGGGGGGGGGDGGGEGGGGGGGGGGGGGGGFFCFGCFGGGGGGGGGGGGGGGGGGGGGGGGFGGGFAFGGGDFGGDFGGGGGGGGGD<FGGGFGFGGGGGGGGFGGGGGGGGFGGGGGGGGGGGGGGGGGGGGGGGGGGGGCCCGGGGGGGGGEGGCGGGGGGGFG=CEGGF?6BDGGGFFF?DGFFAFGFGG?@C4:@AA?FFFFFDBGG
@M02352:288:000000000-CKWC8:1:1101:21433:3647 1:N:0:ATGCGCAG+ACTGCATA
TACGGAGGGGGTTAGCGTTGTTCGGAATTACTGGGCGTAAAGCGCACGTAGGCGGATCAGAAAGTATAGGGTGAAATCCCAGGGCTCAACCCTGGAACTGCCTTATAAACTCCTGGTCTTGAGTTCGAGAGAGGTGAGTGGAATTCCGAGTGTAGAGGTGAAATTCGTAGATATTCGGAGGAACACCAGTGGCGAAGGCGGCTCACTGGCTCGATACTGACGCTGAGGTACGAAAGTGTGGGGAGCAAACAGGATTAGATACCCTGGTAGTCCACACCGTAA
+
GFGFGEGGGGGFG@FGGECCGFGGGGGGGGGGFCFGGGGEFGGGGGGGGGGGGGGGGGGGCEGGGGGGGGGGGGGGGGGGGGGEGCGFGFEGDG7FGGFGGGGGGGGGGGGGGGDFFFGGG<F><BFDFFFDFGGGFGGGGGGGGGFFFGFFGD<EGGGGGFGGGGGGGGEGGGGGGGGGGGGGFFGGGGGGGGGEGGGGGGEGCFGGGGGGEEEFGGG?CEEG=3;CFGGCEFGFGGGG5C>1;E*7?F>@B:*:2?:9C<<<?FC?</52=:F??1>BFC
@M02352:288:000000000-CKWC8:1:1101:17387:3680 1:N:0:ATGCGCAG+ACTGCATA
TACGGAGGGTCCAAGCGTTATCCGGAATCATTGGGTTTAAAGGGTGCGCAGGCGGTTTATTAAGTCAGTGGTGAAATCTCGAGGCTCAACCTCGAAACTGCCATTGATACTGATAAACTTGAGTTCAGTTGGAGTAGGCGGAATGTGTAGTGTAGCGGTGAAATGCTTAGATATTACTTAGAATACCGATTGCGAAGGCAGTCTACTACGTATATACTGACGCTCATGGACGAAAGCGTGGGGAGCGAACAGGATTAGATACTCTGGTAGTCCACGCCGTAA
+
GGGGGGGGGFGGGGFGGGGGGGGGGGGFGGGGGGGFGDGGGFGGGGGGGGGGGGGGGGGGGFGGGGFGFEGFGGGGGGGGGGGGGGGGGGGGGGGGGGGGGGGGGGGGGGGGGGGGGFGGGFGGGGGGGGFFFGGGGGGGGGGGGGGGGGGGGGGGDGGGGGGGGGGGGGGGGGGGGGGGGGDFGFFGGGGGGGGGDGGGGGGGG?EFFGGGGGGECFGGGGGGGDGGGFFGGGDFGGGGGGF:07CDDD>??FGG74<FGGFGFFFFBFFFBGF?F8BBGG
@M02352:288:000000000-CKWC8:1:1101:17374:3691 1:N:0:ATGCGCAG+ACTGCATA
TACGGAGGGTCCAAGCGTTATCCGGAATCATTGGGTTTAAAGGGTGCGCAGGCGGTTTATTAAGTCAGTGGTGAAATCTCGAGGCTCAACCTCGAAACTGCCATTGATACTGATAAACTTGAGTTCAGTTGGAGTAGGCGGAATGTGTAGTGTAGCGGTGAAATGCTTAGATATTACTTAGAATACCGATTGCGAAGGCAGTCTACTACGTATATACTGACGCTCATGGACGAAAGCGTGGGGAGCGAACAGGATTAGATACTCTGGTAGTCCACGCCGTAA
+
GGGGGGGGGGGGGGGGGGGGGGGGGFGGGGGGGGGGGGGFGGGGGGGGGGGGGGGGGGGGGGGGGGGGGGGGGGGGGGGGGGGGGGGGGGGGGGGGGGGGGGDGGGGGGGGGGGGGGGGGGGGGGGGGGGGF?FGGGGGGGGGGGGGGGGGGGGGGGGGGGGGGGGGGGGGGGGGGGGGGGGGGGGGGGGGGGGGGGGGGGGGGGGGGFGGGGGGGGGGGGGGGGGGGGFGGGEGEGDGGGG@0>FDDEGFFFFGGFF<FGGGC?BGFFFFFFFF?BFFFGG
@M02352:288:000000000-CKWC8:1:1101:10637:3758 1:N:0:ATGCGCAG+ACTGCATA
TACGGAGGGTCCAAGCGTTATCCGGAATCATTGGGTTTAAAGGGTGCGCAGGCGGTTTATTAAGTCAGTGGTGAAATCTCGAGGCTCAACCTCGAAACTGCCATTGATACTGTTAGTCTTGAATTCAGTCGGAGTAGGCGGAATGTGTAGTGTAGCGGTGAAATGCATAGATATTACACAGAACACCGATAGCGAAGGCAGCTTACTAGGTTTGAATTGACGCTGATGGACGAAAGCGTGGGTAGCGAACAGGATTAGATACCCTGGTAGTCCACGCCGTAA
+
GGGGGGGGGGGGGGGGGGGGGGGGGGGFGGGGGGGGGGGGFGGGGGGGGCGGEGGGEGGGGGGGGGGGGGGGGGGGGGGGGGGGGGGGGGGGGGGGGGGGGGGGGFGGGGGGGGGGGGGGGGGGGGGGGGGGGGGGGGGGGGGGGGGGGGGGGFGGGGGGGGGGGGFGGGGGGGGGGGGGGGGGGGGGGG:EFGGGGGGGGGGGGGG??GFG7EGGG?FGGGGGGGFGGGGGGGGFGGGGDGFB?FGCEGFFFF<D7F9BGG3>@F:76F<9FGFBFFF9DD
@M02352:288:000000000-CKWC8:1:1101:8978:3773 1:N:0:ATGCGCAG+ACTGCATA
TACGGAGGGTCCAAGCGTTATCCGGAATCATTGGGTTTAAAGGGTGCGCAGGCGGTTTATTAAGTCAGTGGTGAAATCTCGAGGCTCAACCTCGAAACTGCCATTGATACTGATAAACTTGAGTTCAGTTGGAGTAGGCGGAATGTGTAGTGTAGCGGTGAAATGCTTAGATATTACACAGAACACCGATAGCGAAGGCAGCTTACTAAACTGATACTGACGCTGAGGCACGAAAGCGTGGGGAGCGAACAGGATTAGATACCCTGGTAGTCCACGCCGTAA
+
GGGGCGEGGE<FGGGGGGGFFGGGGGGGEFGGGGG@BFGGGGGGFEGGGGGGGGGGGGDFGGGGGGGGAEGGGGGGGGFGG<FGGGGGGGGD8F+FFEF<FFGGGGGGGGGGFC9FGGGGGGGGGGGGFDC<<CFF<CFGGGGG:,7ECFGGGGGGGGGGGGGGGGCFGGGFGGGCE9B9@FGGG8FE7F4;CEEGGGGFCGGG<CF+<CDGCCFFFGFFGGGGDDGG57CDEGGFGGDGGGFFFFGG=CDFF?GGFF<=?CGGFFGFFFF9FF486:DFDC
@M02352:288:000000000-CKWC8:1:1101:15837:3785 1:N:0:ATGCGCAG+ACTGCATA
TACGGAGGGTGCAAGCGTTATCCGGAATCATTGGGTTTAAAGGGTCCGCAGGCGGTCAATTAAGTCAGAGGTGAAATCCCATAGCTTAACTATGGAACTGCCTTTGATACTGGTTGACTTGAGTTATACGGAAGTAGATAGAATAAGTAGTGTAGCGGTGAAATGCATAGATATTACTTAGAATACCGATTGCGAAGGCAGTCTACTACGTATATACTGACGCTCATGGACGAAAGCGTGGGGAGCGAACAGGATTAGATACCCTGGTAGTCCATGCCGTAA
+
GGGGGGGGGGGGGGGGGGGGGGGGGGGFGGGGGGGGGGGGGGGGGGGGGGGGGGGFGGGGGGGGGGGGGGGGGGGGGGGGGGEGGGGGFGGGGGGGGGGGGGDFGGGGGGGGGGGGFGGGGGGGGGGGGGGGGGGGGGGGGGGGGGGGGGGGGGGGGGGGGGGGGGGGGGGGGGGGGFGGGGGGFGGGGGGFGGGEGGGGGGGGGGGGGGGFFGGGGGGGGGGGGGGGGGGGGGGFGGGGGGFFFFGGGGFFFFDG?FFFGGGGFFGFFFAFFGFFFFFFGG
@M02352:288:000000000-CKWC8:1:1101:8987:3790 1:N:0:ATGCGCAG+ACTGCATA
TACGGAGGGTCCAAGCGTTATCCGGAATCATTGGGTTTAAAGGGTGCGCAGGCGGTTTATTAAGTCAGTGGTGAAATCTCGAGGCTCAACCTCGAAACTGCCATTGATACTGATAAACTTGAGTTCAGTTGGAGTAGGCGGAATGTGTAGTGTAGCGGTGAAATGCTTAGATATTACACAGAACACCGATAGCGAAGGCAGCTTACTAAACTGATACTGACGCTGAGGCACGAAAGCGTGGGGAGCGAACAGGATTAGATACCCTGGTAGTCCACGCCGTAA
+
GGGGGGGGGGGGGGGGGGGGGGGGGGGGEGGGGGG6@FGGGGGGGGGGGGGGGGGGGEGGGGGGGGGGGGGGGGGGGGCFGGGGGGGGGGGGGGGGGGGGGGGGGGGGGGGGFGGGGGGGGGGGGGGGFCFFAFGGGGGGGGGFDBFGGGGGGGGGGGGEGGGGGGGGFCGFDFGGFGGGGGGGGGGGGGEECEGGGGGGGGGGGGGFGGGGGGCGFFFGGGGGGGGGGGGGGGGFGGGGGG@?BDGGDCE@FFGGFFAFDGGF?FGFFFFAFGF?B?E09D
@M02352:288:000000000-CKWC8:1:1101:8798:3801 1:N:0:ATGCGCAG+ACTGCGTA
TACGGAGGATGCAAGCGTTATCCGGATTTATTGGGTTTAAAGGGTGCGTAGGTGGCTTGTCAAGTCCGGGGTGAAAGTTTGCGGCTCAACCCTAAAATTGCCTTTGATACTGGTTATCTTGAGTTCGTATGAGGTAGGCGGAATTTGTAGTGTAGCGGTGAAATGCATAGATATTACGTAGAACACCAGTTGCGAAGGCAGCCTACTGGTCAACAACTGACGCTGATGCACGAAAGCGTGGGGAGCGAACAGGATTAGATACCCTGGTAGTCCACGCCGTAA
+
GGGG-BFG7,,CEGGGGGGGGGGGGG,C,E,CEGGG:EGGGGGGC@FGGGG7:FF,,,+:,<CFGG9F=+@CGGGGG<,,C,CFGGGGGGG+,,,5C?FFE,,E<FG?DFGG<B?,,CFGGGGGC<+833@,,@3>F+,+@CFG7,,@FGGGGGGGGGGGGGGFFG;CGGGGGDGG,*2,=FG,FFGF*>CFGGGGGDG8>**=,<C5+00++<CFGGGFG*:EGD+A++:9ECGFGGDEGGFFBF39ED@@BFFD?FFFGGFGFFGFFFFF4:9424BFDD
@M02352:288:000000000-CKWC8:1:1101:8823:3806 1:N:0:ATGCGCAG+ACTGCATA
TACGGAGGATCCAAGCGTTATCCGGAATCATTGGGTTTAAAGGGTCCGTAGGTGGATAATTAAGTCAGAGGTGAAAGTTTGCGGCTCAACCGTAAAATTGCCTTTGATACTGGTTATCTTGAGTTATTATGAAGTAGTTAGAATATGTAGTGTAGCGGTGAAATGCATAGATATTACATAGAATACCAATTGCGAAGGCAGATTACTAATAATCAACTGACACTGATGGACGAAAGCGTGGGGAGCGAACAGGATTAGATACCCTGGTAGTCCACGCCGTAA
+
GDFGGGEGGGGGGGGGGFGGGGGGGEFGGGGFGGGBFFAFFFGGGGDFFGGGFGGGGGGGGFGFGGGGGGGEGGGGGGGGGGGGGGGGGEEGGF@FGGGGCFGGGGGGGGGGGGGGGFFGGFGFCFEGGGGGGGGGG?FFFFFGGGGGGGGGGGGFGGGGGGGGGGGGGGGGGGGGGGGGGGGGGGGGGGGGGGGGGGGGGGGFGFFFFGFGGGGGGGGGGGGGGGGGGGGGGGDFGGGGGGF?FEDGCGFFFFGGFFAFGGGGFFGFFFFFFGFF02BBDD
@M02352:288:000000000-CKWC8:1:1101:16622:3816 1:N:0:ATGCGCAG+ACTGCATA
TACGGAGGGTCCAAGCGTTATCCGGAATCATTGGGTTTAAAGGGTGCGCAGGCGGTTTATTAAGTCAGTGGTGAAATCTCGAGGCTCAACCTCGAAACTGCCATTGATACTGATAAACTTGAGTTCAGTTGGAGTAGGCGGAATGTGTAGTGTAGCGGTGAAATGCTTAGATATTACACAGAACACCGATAGCGAAGGCAGCTTACTAAACTGATACTGACGCTGAGGCACGAAAGCGTGGGGAGCGAACAGGATTAGATACCCTGGTAGTCCACGCCGTAA
+
GGGGGGGGGGGGGGGGGGGGGGGGGGGGGGGGGGGGGGGGGGGGGGGGGGGGGGGFGGGGGGGGGGGGGGGGGGGGGGGGGGGGGGGGGGGGGGGGGGGGGGGGGGGGGGGGGGGGGGGGGGGGGGGGGGGGGGGGGGGGGGGGGGGGGGGGGGGGGGGGGGGGGGGGGGGGGGGGGGGGGGGGGGGGGGGGGGGGGGGGGGGGGGGGGGGGGGGGGGGGGGGGGGGGGGGGGGGFGGDGGGFFFFGGGGFFFFGGFFBFGGGGFFGFFFBFFGFFFFFFGG
@M02352:288:000000000-CKWC8:1:1101:21330:3850 1:N:0:ATGCGCAG+ACTGCATA
TACTAAAGGTGCAAGCGTTAATCGGAATTACTGGGCGTAAAGCGCGCGTAGGTGGTTTGTTAAGTTGGATGTGAAAGCCCAGGGCTCAACCTTGGAACTGCATTCAAAACTGACTCACTAGAGTACGAGAGAGGTTAGTGGAATTTCCTGTGTAGCGGTGAAATGCGTAGAGATGGGAAGGAACACCAGTGGCGAAGGCGACTGACTGGCTCGATACTGACACTGAGGTGCGAAAGCGTGGGGAGCAAACAGGATTAGATACCCTGGTAGTCCACGCCGTAA
+
GGGGFGGGGGGGGGGGGGGGGGGGGGGGGGGGDGGGGGGGGGGGGGGGGGGGGGGFGGGGGGGGGGGGGGGGGGGGGGGGGGGGGGGGGGGGGGGGGGGGGGGGGGGGGGGGGGGGGGGGGGGGGGGGGGGFGGGGGGGGGFGGGGGGGGGGGGGGGGGGGGGGGGGGGGGGGGGGGGGGGGGGGGGGGGGDGGGGDGGGGGGGGGGGGGGFEGGGGGD?FCGGGGGGGGG:EDGEGGGGGGFF>FGGCFFFFBCFFFFFGGGGFFGFAFFFFGFFFFFFDC
@M02352:288:000000000-CKWC8:1:1101:11174:3880 1:N:0:ATGCGCAG+ACTGCATA
TACGGAGGGTGCAAGCGTTATCCGGAATCATTGGGTTTAAAGGGTCCGCAGGCGGACTAATAAGTCAGTGGTGAAATCCCATCGCTTAACGATGGAACTGCCATTGAAACTGTTAGTCTTGAATTCGGTCGAAGTGGGCGGAATGTGTCATGTAGCGGTGAAATGCATAGATATGACACAGAACACCGATAGCGAAGGCAGCTCACTAGGCCTGAATTGACGCTCAGGAACGAAAGCGTGGGGAGCGAACAGGATTAGATACCCTGGTAGCCCACGCCGTAA
+
G<@<B7@@F8@F8<FD@88CFGAEG7CF,C@<F@F@6,6@<FFGFFCFEGGBGDEEE=C,C?ED<B@EAFA,+BFFF??FBD8?=,4CF?F@=FC<?FF=?FAB<DGGGGGGGGF?,58CF9BDFD7FFCCFGGDGGG7FCF7>C<3@F;;>@E;FB7F7F9CFGG=@91,,,2;,6CFFGGGAF:<8<<:BG>GEGDD88E?CFG+398CFC5CGDFFGGEEEC<C0+22/CE3.2>5?EEF?>FGC7CEFBBF>2F)10+821859-6)-)*),765(9>
@M02352:288:000000000-CKWC8:1:1101:19583:3884 1:N:0:ATGCGCAG+ACTGCATA
TACGGAGGGTCCAAGCGTTATCCGGAATCATTGGGTTTAAAGGGTGCGCAGGCGGTTTATTAAGTCAGTGGTGAAATCTCGAGGCTCAACCTCGAAACTGCAATTGATACTGATAAACTTGAGTTCAGTTGGAGTAGGCGGAATGCGTAGTGTAGCGGTGAAATGCTTAGATATTACACAGAACACCGATAGCGAAGGCAGCTTACTAAACTGATACTGACGCTGATGCACGAAAGCGTGGGGAGCGAACAGGATTAGATACCCTGGTAGTCCACGCCGTAA
+
GGGGGGGGCGGGCGGGGGGGGGGGGG+D,EGGGGGGGGGGGGGG@FGG+BFG7FG4+8,EFGGGGGGGGDGGGGGG95EEG,CGGGGGGGGG,4?FG7FGG,,DFCFGFGGG9B,8,CFGGGFG=FFGGAF8<FE>FCFGGGGGG,@FDGGGGGGGGGEGGFGGGGGGGGGGGGFGG92CCGGG8FGGEE*BFGGGGGGGGGGCGGG97CFF?++<EGGGG8=CED+AG+CFGGCE*>DGGG>?1B))CDFFFFDFB64@GGGGFFGFFFFFB>?291BFDD
@M02352:288:000000000-CKWC8:1:1101:20758:3957 1:N:0:ATGCGCAG+ACTGCATA
TACGGAGGGTCCAAGCGTTATCCGGAATCATTGGGTTTAAAGGGTGCGCAGGCGGTTTATTAAGTCAGTGGTGAAATCTCGAGGCTCAACCTCGAAACTGCCATTGATACTGATAAACTTGAGTTCAGTTGGAGTAGGCGGAATGTGTAGTGTAGCGGTGAAATGCTTAGATATTACACAGAACACCGATAGCGAAGGCAGCTTACTAAACTGATACTGACGCTGAGGCACGAAAGCGTGGGGAGCGAACAGGATTAGATACCCTGGTAGTCCACGCCGTAA
+
GGGGGGGGGGFGGGGGGGGGGCGFGGGGFGDGGGGCEGGGGGGGGGCFGGGGEGGGGGGGGGGGGGGGGGGGGGGGGGFGGGGGGGGGGGGGGGGGGGGGGGGGGGGGGGGGGGGGGGGGGGGGGGGGGFGGGGGGGGGGGGGGGGGGFGGGGGGGGGGGGGGGGGGGGGGGFGGGGGGGGGGFGGGGGGGGGGGGGGGGGGGGGGGCFGGCGGGGGGGGGGGGGGGGGEFGGGGFGGGGGGFF>FDGGGFFF?FF>FFFGGGGFFGFFFFFFGFFFBF>GG
@M02352:288:000000000-CKWC8:1:1101:24107:4033 1:N:0:ATGCGCAG+ACTGCATA
TACGGAGGGTCCAAGCGTTATCCGGAATCATTGGGTTTAAAGGGTCCGCAGGCGGTCAATTAAGTCAGAGGTGAAATCCCGTCGCTCAACGACGGAACTGCCTTTGATACTGGTTGACTTGAGTTATACGGAAGTAGATAGAATAAGTAGTGTAGCGGTGAAATGCATAGAGATTACTTAGAATACCGATTGCGAAGGCAGTCTACTACGTATATACTGACGCTCATGGACGAAAGCGTGGGGAGCGAACAGGATTAGATACCCTGGTAGTCCACGCCGTAA
+
GGGGGGGGGGGGGGGGGGGGGGGGGGGFGGGGGGGGGGGGGGGGGGGGGGGGGGGGGGGGGGGGGGGGGGGGFGGGGGGGGFGGGGGGGGGFGGGGGGGGGGGGGGGGGGDFCDFGGGGGGGGGGGGGGGGGGGGGGGGGGGFGF;F=FFGGGGGGGGGGGGGGGGGGGGFFCFGGGGGGGGGGGGGGGGGGFGGGGGGGGGGGGGGGGGGGGGGGGGGGGGG=CDFF?GGGGGGFGGGGGGFFFFGG7/<?BBF7>FFBGGGGFFGFFFAFFG?:BFFFGG
@M02352:288:000000000-CKWC8:1:1101:17458:4040 1:N:0:ATGCGCAG+ACTGCATA
TACGGAGGGTCCAAGCGTTATCCGGAATCATTGGGTTTAAAGGGTGCGCAGGCGGTTTATTAAGTCAGTGGTGAAATCTCGAGGCTCAACCTCGAAACTGCCATTGATACTGATAAACTTGAGTTCAGTTGGAGTAGGCGGAATGTGTAGTGTAGCGGTGAAATGCTTAGATATTACACAGAACACCGATAGCGAAGGCAGCTTACTAAACTGATACTGACGCTGAGGCACGAAAGCGTGGGGAGCGAACAGGATTAGATACCCTGGTAGTCCACGCCGTAA
+
GGGGGGGGGGFGGGGGGGGGGGGGGG@FGGDGGGGFCGGGGGGGFGGGGGGGGGGCFGFFDFGGAFGGGGGGGGGGGGAFGGGGGFGGGGGGGGGGGGGGGGDGGGGGGGGG9=FDFFGGGGGGGGGGGGGFGGFGGGGGGGGGGGGGGFGGGGGGGGGGGGGGGGGGGGGGGGFGGCGGGGGGGGGGGDCGGGGGGGGGGGGGEGG?FGGGGGFGGGGGGGGGGDGGGEGCEGDFGGGGGGF?>EDDEDBFFFGGFFFFGGGG?FGFAFBFFGFFFFFFGG
@M02352:288:000000000-CKWC8:1:1101:19358:4054 1:N:0:ATGCGCAG+ACTGCATA
TACGGAGGGTCCAAGCGTTATCCGGAATCATTGGGTTTAAAGGGTGCGCAGGCGGTTTATTAAGTCAGTGGTGAAATCTCGGGGCTCAACTTCGAAACTGCCATTGATACTGATAAACTTGAGTTCAGTTGGAGTAGGCGGAATGTGTAGTGTAGCGGTGAAATGCTTAGATATTACACAGAACACCGATAGCGAAGGCAGCTTACTAAACTGATACTGACGCTGAGGCACGAAAGCGTGGGGAGCGAACAGGATTAGATACCCTGGTAGTCCACGCCGTAA
+
GGGGGFGGGGGGGGGGGGGGGGGGGGGGGGGGGGGGGGGGGGGGGGGGGGGGGGGGGGGGGGGGGGGGGGGGGGGGGGGGGGGGGGGGGGGGGGGGGGGGGGGGGGGGGGGGGGGGGGGGGGGGGGGGGGGGGGGGGGGGGGGGGGGGGGGGGGGGGGGGGGGGGGGGGGGGGGGGGGGGGGGGGGGGGGGGGGGGGGGGGGGGGGGGGGGGGGGGGGGGGGGGGGGGGGGGGGGFGDDGGGFBFDDDEGFFBBFG?FBFGGGGFFGFBFFDBGFFFFFBGG
@M02352:288:000000000-CKWC8:1:1101:9323:4065 1:N:0:ATGCGCAG+ACTGCATA
TACGGAGGGTCCGAGCGTTAATCGGAATTACTGGGCGTAAAGCGCACGCAGGCGGTTTGTTAAGCTAGATGTGAAAGCCCTGGGCTCAACCTGGGAATTGCATTTAGAACTGGCAGGCTAGAGTTTTGGAGAGGGGAGTGGAATTCCAGGTGTAGCGGTGAAATGCGTAGATATCTGGAGGAACATCAGTGGCGAAGGCGACTCCCTGGTCAGTAACTGACGCTCATGTGCGAAAGTGTGGGTAGCGAACAGGATTAGATACCCTGGTAGTCCACACCGTAA
+
GGGGDGGGEFCFGGGGGGGDDFGGGGGGGGGDGGG8FGGGGGFFEDCCBEECFGG@@EGEGCGGFEGGGGGGGGGGGGGEFGGGFGGGGGGGGGGGGGGGFGGGGFGGGGGGF8FGGDF>FFGFFFCFGGGGGGDG@F5FFGFGGGGCFGGGGFGGGGGGGGGGGGGGGGGGGGFGFGGGGGG>F9CFGFGGGGGGGDGGCE**+;CGGFC?C+<CGGGGGG5/C7FFFGGGGGGECEFGGG5<<FDGGDFFFFGGFFBFGGGGFFGFFF<B=GF2:<BFGG
@M02352:288:000000000-CKWC8:1:1101:10530:4079 1:N:0:ATGCGCAG+ACTGCATA
TACGGAGGGTCCAAGCGTTATCCGGAATCATTGGGTTTAAAGGGTGCGCAGGCGGTTTATTAAGTCAGTGGTGAAATCTCGAGGCTCAACCTCGAAACTGCCATTGATACTGATAAACTTGAGTTCAGTTGGAGTAGGCGGAATGTGTAGTGTAGCGGTGAAATGCTTAGATATTACACAGAACACCGATAGCGAAGGCAGCTTACTAAACTGATACTGACGCTGAGGCACGAAAGCGTGGGGAGCGAACAGGATTAGATACCCTGGTAGTCCACGCCGTAA
+
GGGGGGGGGGGGGGGGGGGGGGGGGGGGFGGGGGGGGDGGGGGGGGGGGGGGGGGGCFGGGGGGGGGGGFGGGGGGGGGGGGGGGGGGGGGGGGGGGGGGGGGGGGGGGGGGGGGGGGGGGGGGGGGGGGGGGGGGGGGGGGGGGGGGGGGGGFGFGGGGGGGGGGGGGFFFGGGGGGGGGGGGGGGGGGGGGGGGGGGGGGFGGGGGGGGGGGGGGGGGGGGGGGGGGGGGGGGFGG<EGGFFFFGGGGFFFBFGFFFFGGGGFFFFABAA6CFF>:B>GG
@M02352:288:000000000-CKWC8:1:1101:18474:4136 1:N:0:ATGCGCAG+ACTGCATA
TACGGAGGGTCCAAGCGTTATCCGGAATTATTGGGTTTAAAGGGTCCGCAGGCGGATTAATAAGTCAGTGGTGAAATCTCCAAGCTCAACTTGGAAACTGCCATTGATACTGTTAGTCTTGAATTCAGTCGGAGTAGGCGGAATGTGTAGTGTAGCGGTGAAATGCATAGATATTACACAGAACACCGATAGCGAAGGCAGCTTACTAGGTTTGAATTGACGCTGATGGACGAAAGCGTGGGTAGCGAACAGGATTAGATACCCTGGTAGTCCACGCCGTAA
+
GGGGGGGGGGGGGGGGGGGGGGGGGEGGGGGGGGGFGDGGGGGGGGGGGGGGGGGGGGGGGGGGGGGGGGGGGGGGGGGGGGGGGGGGGGGGGGGGGGGGGGGGGGGGGGGGGGGGGGGGGGFGGGGGGGGGGGGGGGGGGGGGGGGGGGGGGGGGGGGGGGGGGGGGGGGGGGGGGGGGGGGGGGGGGGDGGGGGGGGGGGGGGGGGGGGFFCFGGGGGGGGGGGGGGGFGGGGFGGGGGGFFFFG3CC>FFFGC?F<FFGGGFFGFFF<BFGFFF?FBGD
@M02352:288:000000000-CKWC8:1:1101:7323:4150 1:N:0:ATGCGCAG+ACTGCATA
TACGGAGGGTCCAAGCGTTATCCGGAATCATTGGGTTTAAAGGGTGCGCAGGCGGTTTATTAAGTCAGTGGTGAAATCTCGGGGCTCAACTTCGAAACTGCCATTGATACTGATAAACTTGAGTTCAGTTGGAGTAGGCGGAATGTGTAGTGTAGCGGTGAAATGCTTAGATATTACACAGAACACCGATAGCGAAGGCAGCTTACTAAACTGATACTGACGCTGAGGCACGAAAGCGTGGGGAGCGAACAGGATTAGATACCCTGGTAGTCCACGCCGTAA
+
GGGGEGGG@C<FFGGGGGGGGGGGGG:F9FCGGGGG7FFGGGGGFF,@+@FGGGG@+BF<,CEFGGGGCAEFGGGGGG<EFGGGGGGGGGGGFEDAFGGGG@<DGGGAFGGGCFF<,FGGGGGG9BCF=@F,>F@FFFCGGGGGF>CFDFGGGGGGGGGGGGGGGGAFGGGGGGGF@9<<FGGGGGGGEG7CFGGGGGGCEGGG9FFD9FG?F+9CGGGGGGGEGGGGGGGGGGGBFGGGGGFFFFDGGGEFFFGGFFFFGGFGFFGFAFFFFGFFF1<6GD
@M02352:288:000000000-CKWC8:1:1101:13904:4191 1:N:0:ATGCGCAG+ACTGCATA
TACGGAGGGTCCAAGCGTTATCCGGAATCATTGGGTTTAAAGGGTGCGCAGGCGGTTTATTAAGTCAGTGGTGAAATCTCGAGGCTCAACCTCGAAACTGCCATTGATACTGATAAACTTGAGTTCAGTTGGAGTAGGCGGAATGTGTAGTGTAGCGGTGAAATGCTTAGATATTACACAGAACACCGATAGCGAAGGCAGCTTACTAAACTGATACTGACGCTGAGGCACGAAAGCGTGGGGAGCGAACAGGATTAGATACCCTGGTAGTCCACGCCGTAA
+
GGGGCEGGGC<FFGGGGGGGGGGGGGDDAG<AFGGE,CFGGGGGCFGGGGG@FGG8+8C?CCFGCFGGA?FFGGGGGGDGGGGGGAFGGGGGFGEEGGGGG?8FGGDEFGGGECFDAFG,FFGGFGGGD@FFFGFGGGGGGGGGGBFGFGGGGGGGGGGGGGGGGG9EGGGGGGGG;9<<FGGGGGGGGGCEGGGGGGG>EGGGEFG@CFGGGFCFGGGGGGGGGGGGGCFGGGGFGGGGGGFFFFGGGGFFFFGG?FFFGGGGFFGFFFFFFGFFFFFBGG
@M02352:288:000000000-CKWC8:1:1101:9742:4204 1:N:0:ATGCGCAG+ACTGCATA
TACGGAGGGTCCAAGCGTTATCCGGAATCATTGGGTTTAAAGGGTGCGCAGGCGGTTTATTAAGTCAGTGGTGAAATCTCGAGGCTCAACCTCGAAACTGCCATTGATACTGATAAACTTGAGTTCAGTTGGAGTAGGCGGAATGTGTAGTGTAGCGGTGAAATGCATAGATATTACACAGAACACCGATAGCGAAGGCAGCTTACTAAACTGATACTGACGCTGAGGCACGAAAGCGTGGGGAGCGAACAGGATTAGATACCCTGGTAGTCCACGCCGTAA
+
GGGGGGGGGGGGGGGGGGGGGGGGGGGGGGGGGGG@FGGGGGGGGGGGGGGGGGGFGGGGGGGGGGGGGGGGGGGGGGGGGGGGGGGGGGGGGGGGGGGGGGGGFGGGGGGGGGGGGGGGGGGGGGGGGGGEGGGGGGGGGGDGC=DFGGGGGGGGGGGGGGFGGGGGGGGGGGGGGGGGGGGGGGGGGGGGGC8EGGGGGGFFGGGGGCGGFGGCGGGFGCEGGDCCFEGGGEDEFGDGGGF:>FGDEGFFFFGGFF2?FGGGFFGFFFFFFGFF9?@F39
@M02352:288:000000000-CKWC8:1:1101:9750:4221 1:N:0:ATGCGCAG+ACTGCATA
TACGGAGGGTCCAAGCGTTATCCGGAATCATTGGGTTTAAAGGGTGCGCAGGCGGTTTATTAAGTCAGTGGTGAAATCTCGAGGCTCAACCTCGAAACTGCCATTGATACTGATAAACTTGAGTTCAGTTGGAGTAGGCGGAATGTGTAGTGTAGCGGTGAAATGCATAGATATTACACAGAACACCGATAGCGAAGGCAGCTTACTAAACTGATACTGACGCTGAGGCACGAAAGCGTGGGGAGCGAACAGGATTAGATACCCTGGTAGTCCACGCCGTAA
+
GGGGGGGGGGGGGGGGGGGGGGGGGGGFGGGGGGGFGDGGGGGGGGGGGGGGGGGFFGGGGGGGFGGGGGGFGGGGGGGGGGGGGGGGGGGGGGGGGGGGGGCGGGGGGGGGGGGGGGGGGGGGGGGGGGGGGGGGGGGGGGEGGGGGGGGGGGGGGDGGGGGGGGGGGGGDGGGGGGGGGGGGGGGGGGFGGGGGGGGGGGGGGGGGGGGGFGGGGGGGGGGGGDGGGGGGGGGFGGGDGGFFFFGGGGFFFFGGBFFFGGGFFFGF<FDF?F??>:EBGG
@M02352:288:000000000-CKWC8:1:1101:11401:4286 1:N:0:ATGCGCAG+ACTGCATA
TACGGAGGGGGTTAGCGTTGTTCGGAATTACTGGGCGTAAAGCGTACGTAGGCGGATTAGTCAGTCAGAGGTGAAATCCCAGGGCTCAACCCTGGAACTGCCTTTGATACTGCTAGTCTTGAGTTCGAGAGAGGTGAGTGGAATTCCGAGTGTAGAGGTGAAATTCGTAGATATTCGGAGGAACACCAGTGGCGAAGGCGACTCCCTGGCCAAAGACTGACGCTCATGTGCGAAAGTGTGGGTAGCGAACAGGATTAGATACCCTGGTAGTCCACACCGTAA
+
GGGGGGGGGGGGGGGGGGGGGGGGGGGGGGGGGGGGGGGGGGGGGGGGGGGGGGGGGGGGGGGGGGGGGGGGGGGGGGGGGGGGGGGGGGGGGGGGGGGGGGGGGGGGGGGGGGGGGGGGGGGGGGGGGGGGGGGGGGGGGGGGGGGGGGGGGGGGGGGGGGGGGGGFFGGGGGGGGGGGGGGGGGGGGGGGGGGGGGGGGGGGGGGGGGGGGGGGGGGGFGGGGGGGGGGGGGGFFGGGGGFFFFGGGGFFFFGGDFFFGGGGFFGFFFFFFGFFFFFFGD
@M02352:288:000000000-CKWC8:1:1101:19106:4307 1:N:0:ATGCGCAG+ACTGCATA
TACGGAGGGTGCAAGCGTTATCCGGAATTACTGGGTTTAAAGGGTCCGCAGGCGGACTAATAAGTCAGTGGTGAAATCCCATCGCTTAACGATGGAACTGCCATTGAAACTGTTAGTCTTGAATTCGGTCGAAGTGGGCGGAATGTGTCATGTAGCGGTGAAATGCATAGATATGACACAGAACACCGATAGCGAAGGCAGCTCACTAGGCCTGAATTGACGCTCAGGGACGAAAGCGTGGGGAGCGAACAGGATTAGATACCCTGGTAGTCCACGCCGTAA
+
GGGGGGGGGCFGGGGGGGGGGGGGGEGGGGGGGGGGECFFGGGGGGGGGGGGGGGGGGGFGGGGGGGGGGGGGGGGGGGGGDEEGGGGGGGGGGGGGGGGGGGGGGGGGGFGGGGFGGGGGGC<FGGGGGGGGGGFGGGGGGGGGGGGGGGGGGGGGGGGGGGGGGGGGEFGGGGGGGGGGGGGGGGGGFGGGGGGGGFGGG6<CGGGFGGGGGGGGGGGGGGDDGGGGGGGGGGBGGC8EEEB>>D<C5>@?:FG>F4*<CFF?)C@46AAFG46;BB>DD
@M02352:288:000000000-CKWC8:1:1101:19572:4318 1:N:0:ATGCGCAG+ACTGCATA
TACGGAGGGTCCAAGCGTTATCCGGAATTATTGGGTTTAAAGGGTCCGCAGGCGGATTAATAAGTCAGTGGTGAAATCTCCAAGCTCAACTTGGAAACTGCCATTGATACTGTTAGTCTTGAATTCAGTCGGAGTAGGCGGAATGTGTAGTGTAGCGGTGAAATGCATAGATATTACACAGAACACCGATAGCGAAGGCAGCTTACTAGGTTTGAATTGACGCTGATGGACGAAAGCGTGGGTAGCGAACAGGATTAGATACCCTGGTAGTCCACGCCGTAA
+
GGGGCGGGG:,CFGGGGGGEGGGGGG:FGGCGGGGGCGGGGGGGG8CF7FGEGGG7@FDGGGGGGGGGFFGGGGGGGG?E5C<FGGGGGGD,?B?FGGGGG??FGGGFGGGGGC??FGGGGGCGFGGGADF:@F>FG<FGGGGGGG<FGGGGGGGGGGGGGGGGGGGGGGGGGGGG@F9DEGGGGGGGDGCCEGGGGGGCG59CCFG9CFD9+;CGGGGGGGGGGGCFGFGGGGGFGGGGGG39?F<DEGFFFFGGFFBFGGFGFFGFFFFFBGFFF?FFGG
@M02352:288:000000000-CKWC8:1:1101:14772:4377 1:N:0:ATGCGCAG+ACTGCATA
TACGGAGGGTGCGAGCGTTATCCGGAATCACTGGGTTTAAAGGGTGCGTAGGCGGCGTTGTAAGTCAGAGGTGAAAGGCACGAGCTTAACTGGTGAATTGCCTTTGATACTGCAGTGCTTGAATTGTGTTGAGGTTAGCGGAATGTGACATGTAGCGGTGAAATGCATAGATATGTCATAGAACACCAATTGCGTAGGCAGCTAGCTAGGCATTAATTGACGCTGAGGCACGAAAGCGTGGGGAGCGAACAGGATTAGATACCCTGGTAGTCCACGCCTTAA
+
GGGGGGGGGGGGGGGGGGGGGGGGGGGGGGGGGGGFGGGGGGGGGGGGGGGGGGGGGEEGGFFGGGGGGGGGGGGGGGGGGGEGGGGGGGGGGGGGGGGGGGGGGGGGGGGGGGGGGGGGGGCFGGGGGGGGGGGGGGGGGGDGGGGGGGGGGGGGGGGGGGGGGFEGGGEFGGGGGGGGGGGGGGDGFGGGGGGGGDFCECGGGGGGGG:EFGGGGGGGFGDEGDGFGGGGGGDEGGGGGGFFFFDGGGFFB:CF?FAFGGCGFFGF<=<AFGFFFF)2CF
@M02352:288:000000000-CKWC8:1:1101:15397:4472 1:N:0:ATGCGCAG+ACTGCATA
TACGGAGGGGGTTAGCGTTGTTCGGAATTACTGGGCGTAAAGCGCACGTAGGCGGATCAGAAAGTATAGGGTGAAATCCCAGGGCTCAACCCTGGAACTGCCTCTTAAACTCCTGGTCTTGAGTTCGAGAGAGGTGAGTGGAATTCCGAGTGTAGAGGTGAAATTCGTAGATATTCGGAGGAACACCAGTGGCGAAGGCGGCTCACTGGCTCGATACTGACGCTGAGGTACGAAAGTGTGGGGAGCAAACAGGATTAGATACCCTGGTAGTCCACACCGTAA
+
GGGGGGGGGDE@FFGGGGGGGFGGGGFGGGGGGGGGGGGGGGGGFEGGGGGGGGGGFFFDDEFGGGGFCDFGGGGGAE=DEDGGGGGGGGGEGGGGGGGGGFGFGEGGGGGF<FFGGGGGGGGGCGE:FGGGGGFGCGFGGGGGGGGGGGGGGGGGGGGGGGGG@GGGGGGGGGGCCFGGGGGGGGGGGGDFGGGGGGGEGGGGGGGGGF*<C8CEGGGGFCEGGGGGCCFGGGGFGGGGGG3<BFFGGGFFBB<FFFFFGGGGFFGFFFAFFGFFBFFFGG
@M02352:288:000000000-CKWC8:1:1101:15313:4537 1:N:0:ATGCGCAG+ACTGCATA
TACGGAGGGTGCAAGCGTTATCCGGAATCATTGGGTTTAAAGGGTCCGCAGGCGGACTAATAAGTCAGTGGTGAAATCCCATCGCTTAACGATGGAACTGCCATTGAAACTGTTAGTCTTGAATTCGGTCGAAGTGGGCGGAATGTGTCATGTAGCGGTGAAATGCATAGATATGACACAGAACACCGATAGCGAAGGCAGCTCACTAGGCCTGAATTGACGCTCAGGGACGAAAGCGTGGGGAGCGAACAGGATTAGATACCCTGGTAGTCCACGCCGTAA
+
GGGGGGGGGGGGGGGGGGGGGGGGGGGGGGGGGGGFGGGGGGGGGGGGGGGGGGGGGGGGGGGGGGGGGGGGGGGGGGGGGGGGGGGGGGGGGGGGGGGGGGGGGGGGGGGGGGGGGGGGGGGGGGGGGGGGGGGGGGGGGGGGGGGGGGGGGGGGGGGGGGGGGGGGGGGGGGGGGGGGGGGGGGGGGGGGGGGGGGGGGGFGGGGGGGGGGGGGGFGGGGGGGGGGGGGGGGGFGGGGGGFFFFGGEGFFFFGGFFFFGGGGFFGFAFBFFGFB>FFFGG
@M02352:288:000000000-CKWC8:1:1101:21450:4559 1:N:0:ATGCGCAG+ACTGCATA
TACGGAGGATCCAAGCGTTATCCGGAATCATTGGGTTTAAAGGGTCCGTAGGTGGATAATTAAGTCAGAGGTGAAATCTTGCCGCTTAACGGTAAAATTGCCTTTGATACTGGTTGTCTTGAGTTATTATGAAGTGGTTAGAATATGTAGTGTAGCGGTGAAATGCATAGATATTACATAGAATACCAATTGCGAAGGCAGATCACTAATAATATACTGACACTGATGGACGAAAGCGTGGGGAGCGAACAGGATTAGATACCCTGGTAGTCCACGCCGTAA
+
GGGFGGGGGGGGGGGGGGGGGGGGGDGGGGGGGEGFFGGGGGGGGGGGGGGGFGGGGGGGGGGGGGGGGGGGGGGGGGGGGGGGGGGGGGGDGGGGGGGGGGGGGGGGGGGGGGGGGGGGGFFGGGGGGGGGGGGGGGGGGGGGGGGGGGGGGGGGGGFGGGGGGGGGGGGGGGGGGGGGGGFGGGGFFGGGFGGGGGGDEGGGGGGGGGGGGGFGGGGGGGGGFCGGGCGDCEDFGGGGGGF?BEGGGDFFFF:FBFFFGGGGFFGFFFAFFGFB>FFFGD
@M02352:288:000000000-CKWC8:1:1101:10799:4574 1:N:0:ATGCGCAG+ACTGCATA
TACGTATGTCTCGAGCGTTACCCGGAATCACTGGGTGTAAAGGGTTCGTAGGCGGTTTGTTAAGTTGGATATGAAAGACCGAAGCTCAACTTCGTGTTTGTGTTCAAAACTGTTAAACTAGAATTAGGGAGAGGTAAGCGGAATTCTAAGTGTAGGGGTGCAATCCGTAGATACTTAGAGGAACACCAAAAGCGAAGGCAGCTTACTGGAACTATATTGACGCTGAGGAACGAAAGCGTGGGGAGCGAACAGGATTAGATACCCTGGTAGTCCACGCCCTAA
+
GGGGGGGGGG<FGGGGGGGGEGGGGGEGFGGGGGGGDGGGGGGGFCFGGGGGGGGB:7C4CFGGGFFGFFCFFGGGGFDGGB+CFFGGGGGFGGGGGFGGGG@FEFGCGGGGFBFEGGGGGFFGGGGGGFGGGGGGCFFEGGGGGGC<CFGGGGGGGGGGGGGGGGDFGGGGGGCEFFGGGGGGCFGFGGCFGGGGGGGGGGGFGGGGG68CFFCFGGGGGGGGDDCG6EFGGGGD*:9EEGFFFEGGGGFFF?FG?FFFGGGGFFGFFFABFGF?F:>>GG
@M02352:288:000000000-CKWC8:1:1101:18843:4697 1:N:0:ATGCGCAG+ACTGCATA
TACGGAGGGTCCAAGCGTTATCCGGAATCATTGGGTTTAAAGGGTGCGCAGGCGGTTTATTAAGTCAGTGGTGAAATCTCGAGGCTCAACCTCGAAACTGCCATTGATACTGATAAACTTGAGTTCAGTTGGAGTAGGCGGAATGTGTAGTGTAGCGGTGAAATGCTTAGATATTACACAGAACACCGATAGCGAAGGCAGCTTACTAAACTGATACTGACGCTGAGGCACGAAAGCGTGGGGAGCGAACAGGATTAGATACCCTGGTAGTCCACGCCGTAA
+
GGGGGGGGDGGGFGGGGGGGGGGGGG@F9FGGGGGGGGGGGGGGCEGG7FGGDGG4@FAFGGGGGGGGGGGGGGGGG,FFGCGGGGGGGGGFGEEGGGGGGFFFGGGGGGGGCFFFFGGGGFGFFGGGGGF@DFG?FBFGGGGGGGGGEGGGGGGGGGGGGGGGGGGGGGGFD@DDGC9FGGGGCFGGGG@CGGGGGGGGCCG9<EGD9CDCFC9@CGGFGC5CEGEFC5>DGEGFCCGGGGB:>D)>5CEFFFGGFFAFGGGFFF:<AFBAFFF?B<EBDD
@M02352:288:000000000-CKWC8:1:1101:16286:4718 1:N:0:ATGCGCAG+ACTGCATA
TACGAAGGTCCCGAGCGTTATTCGGAATCACTGGGCGTAAAGGGAGCGTAGGCGGCGCGGTAAGTCAGATGTGAAATCTGGGGGCTCAACCCCCAAACTGCATTCGATACTGCCGTGCTAGAGTAATGGAGAGGTAACTGGAATTCTCAGTGTAGCAGTGAAATGCGTAGATATTGAGAGGAAGACCAATGGCGAAAGCAGGTTACTGGACATTTACTGACGCTGAGGCTCGAAGGCTAGGGTAGCGAAAGGGATTAGATACCCCTGTAGTCCTAGCAGTAA
+
GGGGGGGGGGGGGGGGGFFGGGGGGGGGGGGGFGGGGFGGGGGGGGGGGGGGGGGGGGGGGGGGGGGGGFGGGGGGGGGGGGGGGGGGGGGDGGGEGGGGGGGGGGGGGGGGGGGGGGGFGGGGGGGGFGFFGGGGGGGGGGFGGGGGGGGGGGGGGGGGGGFGGGGGCEDGGGCFGGGGGGGGGGGGGGGGGGDC?EGGCFFGGGFGFDGCFGGGGGGGGGGGDCCCFFGGGGGFGGGGGGFF?FGGGGFFFBGGFFDFFGFGFFGFFFDFFGFFFFFA*:
@M02352:288:000000000-CKWC8:1:1101:16464:4750 1:N:0:ATGCGCAG+ACTGCATA
TACGGAGGGTGCAAGCGTTATCCGGAATCATTGGGTTTAAAGGGTCCGTAGGCGGGCTATTAAGTCAGAGGTGAAAGTTTGTGGCTCAACCATAAAATTGCCTTTGATACTGGTAGTCTTGAATTATTGTGAAGTGGTTAGAATATGTAGTGTAGCGGTGAAATGCTTAGAGATTACATAGAATACCGATTGCGAAGGCAGATCACTAACAATATATTGACGCTGATGGACGAAAGCGTAGGTAGCGAACAGGATTAGATACCCTGGTAGTCTACGCCGTAA
+
GGGGGGGGGGGGGGGGGGGGFGGGGFFGGGGGGGGGGGGGGGGGGGGGGGGGGGGGGGGGGGGGGGGGGGGGGGFGGGGGGGGGGGGGGGGGGGFGGGGFGGGGGGGGGGGGGGGGGGGGGGCFGGGGGGGGGGGGGGGGGGGGGGGGGGGGGGGGGGGGGGGGGGGGGGGGGGGGGGGGGGGFGGGGGGGGGGGGGGGGGGGGGGGGGGGGGGGGGGGGGGGGGGGG6FFGGGGFGGGCGGFFFFGGGGFFFFGGBFAFGGGGFFGFFFAFFGF?FFEFGG
@M02352:288:000000000-CKWC8:1:1101:8726:4784 1:N:0:ATGCGCAG+ACTGCATA
TACGGAGGGTCCAAGCGTTATCCGGATTTATTGGGTTTAAAGGGTCCGTAGGCGGGTCGGTAAGTCAGAGGTGAAAGTCTGCCGCTCAACGGTAGAACTGCCTTTGATACTGTCTGTCTTGAGTTATAGTGAAGTTGCCGGAATATGTAGTGTAGCGGTGAAATGCATAGATATTACACAGAACACCGATGGCGAAGGCAGCTTACTAAACTGATACTGACGCTGAGGCACGAAAGCGTGGGGAGCGAACAGGATTAGATACCCTGGTAGTCCACGCCGTAA
+
GGGG7FGGCB<FGGGGGGGGGGGGGDGGGGFGGGGG7FGGGGGGC,6CFGGGGGGG>C@+>FGGGGGGGFGGGGGGCAF@,A5FEGGGGGC7><CA=FFGG@FGGGGFFGGGGE,,@FGGGFGG<FFBFBFG@FF9,;DFGGGG<@<7,@FGGGGGGGGGGGGGGG9@FGGGGGFGF9BCFFGGGGGGBF*=CEDCEGG8CCGGCFGC9CGFGEEFFFDGGGGGGDGGG=FGGGGFGGGGGGFFFFGGDDEFFFGGFFAFGGGGFFGF<FFFFGFFF(<>DD
@M02352:288:000000000-CKWC8:1:1101:26386:4799 1:N:0:ATGCGCAG+ACTGCATA
TACGGAGGGTCCAAGCGTTATCCGGAATCATTGGGTTTAAAGGGTGCGCAGGCGGTTTATTAAGTCAGTGGTGAAATCTCGAGGCTCAACCTCGAAACTGCCATTGATACTGATAAACTTGAGTTCAGTTGGAGTAGGCGGAATGTGTAGTGTAGCGGTGAAATGCTTAGATATTACACAGAACACCGATAGCGAAGGCAGCTTACTAAACTGATACTGACGCTGAGGCACGAAAGCGTGGGGAGCGAACAGGATTAGATACCCTGGTAGTCCACGCCGTAA
+
GDFGG>CCGFGGGGGGGEEFGGGGG>FGDFGGGFGFEEGD6FGGGGDGG@FGGGGGGGGGGGCEGGGGGGGBDGGGGGGGGGGDGFGGGDFGGGCDGGGCFGGGGGGDCCFG<DFFDFGGGGGGCGFFFGGGDGGFFFGGGGDFDFEGFFFFFGGGEEFE:F9DB,FG,,:FGFGGGGGCCCFGGGGGEFCEGEEGEDGGGEGGGGGBGGGFGGGCFGGGCEECEG5CF5FDGDC>FGGEGGF:9>CCEGEFBBGGFFAFG78DFFG@)=B9=7?BFFFF79
@M02352:288:000000000-CKWC8:1:1101:19869:4831 1:N:0:ATGCGCAG+ACTGCATA
TACGGAGGGTGCAAGCGTTATCCGGAATCATTGGGTTTAAAGGGTCCGCAGGCGGACTAATAAGTCAGTGGTGAAATCCCATCGCTTAACGATGGAACTGCCATTGAAACTGTTAGTCTTGAATTCGGTCGAAGTGGGCGGAATGTGTCATGTAGCGGTGAAATGCATAGATATGACACAGAACACCGATAGCGAAGGCAGCTCACTAGGCCTGAATTGACGCTCAGGGACGAAAGCGTGGGGAGCGAACAGGATTAGATACCCTGGTAGTCCACGCCGTAA
+
GGGGGGGGGGGGGGGGGGGGGGGGGEGGGGGGGGGFGGFGGGGGGGGGGGGGGGGGGGGGGGGGGGGGGGGGGGGGGGGGGGGGGGGGGGGGGGGGGGGGGGGGGGGGFFGGGGGGGGGGGGGGGGGGGGGGGGGGGGGGGGGGGGGFGGGGGGGGGGGGGGGGGGGGGGGGGGGGGGGGGGGGGFGGGGGGGGGGGGGGGGGGGGGGGGGFFGGGGGGGGGGCGGGGGFFGGGGFGGGGGGFFFFGGGGFFFFGGFFFFGFGGFFGFFFFFFGFFFFFFGD
@M02352:288:000000000-CKWC8:1:1101:17563:4848 1:N:0:ATGCGCAG+ACTGCATA
TACGGAGGGTTCAAGCGTTATCCGGAATCATTGGGTTTAAAGGGTCCGCAGGCGGTCAATTAAGTCAGTGGTGAAATCTCGGGGCTCAACCTCGAAACTGCCATTGATACTGATAAACTTGAGTTCAGTTGGAGTAGGCGGAATGTGTAGTGTAGCGGTGAAATGCTTAGATATTACACAGAACACCGATAGCGAAGGCAGCTTACTAAACTGATACTGACGCTGAGGCACGAAAGCGTGGGGAGCGAACAGGATTAGATACCCTGGTAGTCCACGCCGTAA
+
GGGGGGGGGGGGGGGGGGGGGGGGGGGGGGGGGGGGGGGGGGGGGGGGGGGGGGGGGGFGGGGGGGFGGGGGGGGGGGGGGGDEGGGGGGGGGGGGGGGGGGGGGGGGGGGGGGGGGGGGGGGGGGGGGGGGGGGGGGGGGGGGGGGGGGGGGGGGGGGGGGGGGGGGGGGGGGGGGGGGGGGGGGGGGGGGGGGGGGGGGGGGGGGGGGGGGGGGGGGGGGGGGGGGGGGGGGGFGGGGGGF?;DGDEGFFFFGG>F4@FGGGFFGFFFFFFGFFFBFFGD
@M02352:288:000000000-CKWC8:1:1101:14763:4873 1:N:0:ATGCGCAG+ACTGCATA
TACGGAGGGTTCAAGCGTTATCCGGAATCATTGGGTTTAAAGGGTGCGCAGGCGGTTTATTAAGTCAGTGGTGAAATCTCGGGGCTCAACCTCGAAACTGCCATTGATACTGATAAACTTGAGTTCAGTTGGAGTAGGCGGAATGTGTAGTGTAGCGGTGAAATGCTTAGATATTACACAGAACACCGATAGCGAAGGCAGCTTACTAAACTGATACTGACGCTGAGGCACGAAAGCGTGGGGAGCGAACAGGATTAGATACCCTGGTAGTCCACGCCGTAA
+
GGGGGGGGGGGGGGGGGGGGGGGGGGGGGGGGGGGGGGGGGGGGGGGGGGGGGGGFGEGGGGGGGGGGGGGGGGGGGGGGGGGGGGGGGGGGGGGGGGGGGGGGGGGGGGGGGGGGGGGGGGGGGGGGGGGGGGGGGGGGGGGGGGGGGGGGGGGGGGGGGGGGGGGGGGGGGGGGGGGGGGGGGGGGGGGGGGGGGGGGGGFGGGGGGGGGGGGGGGGGGGGGGGGGGGGGGGGFGGGGGGFFFFGGCGEFB?GGFFFFGGGGFFGFFFFAFGFF>FFBGG
@M02352:288:000000000-CKWC8:1:1101:14902:4891 1:N:0:ATGCGCAG+ACTGCATA
TACGGAGGATCCAAGCGTTATCCGGAATCATTGGGTTTAAAGGGTCCGTAGGTGGATAGATAAGTCAGAGGTGAAATCCTGCAGCTCAACTGTAGAACTGCCTTTGATACTGTTTATCTTGAGTCATTATGAAGTGGTTAGAATGTGTAGTGTAGCGGTGAAATGCATAGATATTACACAGAATACCGATTGCGAAGGCAGATCACTAATAATGTACTGACACTGAGGGACGAAAGCGTGGGGAGCGAACAGGATTAGATACCCTGGTAGTCCACGCCGTAA
+
GGGGGGGGGGDGCFGGGGGGGGGGGGFGCFGGGGGCCGGGGGGGGFGGCFGG<FFCFCGGFDGGGGGG<FFFEGGGG<EFGGCEFGGGGGG@FGGFGGCEGFGGGFGFGA?FEFEGGGGA?<AFE9EFFGGGCF?FF?7??F9@<?FDFGGCF=FGGGGGGGF9EFADDCCFE=:,8@9>DFFG,FC:CFFCEBE>B>58BFG8FG7,>;CECF;EFF9>CCF?<?F=CGC8EEG54:>CGGEF9E7<:7.<4?FF)*562CC767*)-1.69C?23(79DD
@M02352:288:000000000-CKWC8:1:1101:13790:4907 1:N:0:ATGCGCAG+ACTGCATA
TACGGAGGGGGTTAGCGTTGTTCGGAATTACTGGGCGTAAAGCGCACGTAGGCGGATCAGAAAGTATAGGGTGAAATCCCAGGGCTCAACCCTGGAACTGCCTTATAAACTCCTGGTCTTGAGTTCGAGAGAGGTGAGTGGAATTCCGAGTGTAGAGGTGAAATTCGTAGATATTCGGAGGAACACCAGTGGCGAAGGCGGCTCACTGGCTCGATACTGACGCTGAGGTGCGAAAGTGTGGGGAGCAAACAGGATTAGATACCCTGGTAGTCCACACCGTAA
+
GGGGGGGGGGGGGGGGGFGGGGGGGGGGGGGGGGGGGEFGGGGGGGGGGGGGGGGGGGGGGGGGGDFGGGGGGGGGGGGGGGGGGGGGGGFGGGGGGGGGGGGGGGGGGGFGGGGGGGGGGGGGCGGGGGGGGGGGFFGGGGGFGGGGGGFGGGGGGGGGGGGGGGGGGGGGGGGGGGGGGGGGGGGGGGGGGGGGGGGGGGGGGGGGGGGGGGGGGFGGGGG==DGGFGFD=EGFCEGGGGFFFFGGFFFFFFC><FFFGD<C?FGFFF7AFGFF?FF?GD
@M02352:288:000000000-CKWC8:1:1101:24171:4908 1:N:0:ATGCGCAG+ACTGCATA
TACGGAGGGTGCAAGCGTTAATCGGAATTACTGGGCGTAAAGCGCGCGTAGGTGGTTGTTTAAGTTAGATGTGAAAGCCCTGGGCTCAACCTAGGAATTGCATTTAAAACTGGGCAACTAGAGTATGGTAGAGGGAAGTGGAATTCCACATGTAGCGGTGAAATGCGTAGAGATGTGGAGGAACACCAGTGGCGAAGGCGACTTCCTGGACCAATACTGACACTGAGGTGCGAAAGCGTGGGGAGCAAACAGGATTAGATACCCTGGTAGTCCACGCCGTAA
+
GGGFGBFGGGGGGGGGGFG7FGGGG7FGGGGF6EFGGFCCFGGGGGGGGGGGGGGGGGGGGGEGGGGGFFFGGGGGGGGGGGFGGDGGGGGCEGAEGGGGGGGFFGGGGGGGGGGGGGGFGGGGGGGGGGGGGGFGGGGGGGGGGGBFFGGGGGFGGGBFEF;ECCFGEC;FFGGGGGGGGGGGGGGGGGFCEEEC5EFD5E8::EFFGGGGGGFFFGGGGFGGGFFDG56DGGGDGG**:8>09EGFG:7;<B<F74<FGGGFFFFFFFFFF:?B;B@>DC
@M02352:288:000000000-CKWC8:1:1101:24184:4921 1:N:0:ATGCGCAG+ACTGCATA
TACGGAGGGTGCAAGCGTTAATCGGAATTACTGGGCGTAAAGCGCGCGTAGGTGGTTGTTTAAGTTAGAGGTGAAAGCCCTAGGCTCAACCTAGGAATTGCATTTAAAACTGGGCAACTAGAGTATGGTAGAGGGAAGTGGAATTCCACATGTAGCGGTGAAATGCGTAGAGATGTGGAGGAACACCAGTGGCGAAGCCGACTTCCTGGACCAAAACTGCCACTGAGGTGCGAAAGCGTGGGGAGCAAACAGGATTAGATACCCTGGTAGTCCACGCCGTAA
+
GGGGGGGG+FGG<FGGGGGG@@FFGGCGGGAFGGGC7FGGGG@F:FGGGGGG5FG=4,4B4EFGGCGGD,BF4FGG9,494,BEFGGGGGGG,5,5,A,,C9FGCFGG95,C8F,,86F8,58@8,3F3@3FG8++,3:F,F<,7,3,3,,,8@3,@@C3FGCA3,5411*2,22@D,DG8<,<<F*B,CF:**4*B**=3*=8CF7C8C8CFF*;:8++2+3++*<80771AED@C5DGGG3663CF+95?:0F7>F2*0AF40>D@472<***-,,7,CD
@M02352:288:000000000-CKWC8:1:1101:20734:5000 1:N:0:ATGCGCAG+ACTGCATA
TACGGAGGGTCCAAGCGTTATCCGGAATCATTGGGTTTAAAGGGTGCGCAGGCGGTTTATTAAGTCAGTGGTGAAATCTCGGGGCTCAACCTCGAAACTGCCATTGATACTGATAAACTTGAGTTCAGTTGGAGTAGGCGGAATGTGTAGTGTAGCGGTGAAATGCTTAGATATTACACAGAACACCGATAGCGAAGGCAGCTTACTAAACTGATACTGACGCTGAGGCACGAAAGCGTGGGGAGCGAACAGGATTAGATACCCTGGTAGTCCACGCCGTAA
+
FFGGGGGG@8FGGGGGGGGGGGGGGGGGEGGGGGG@BFCFEGGG@EGGGGGGGGGGGCFGGGGGGGFGFGGGGGGGGGGFGGDGGGFGGGGGGGGGG>FGGFCF<FFGGGGGCFGFGGGGF9DFGGGF@FFGGGGGGFFGGDGGGGFF=C@FGGGECF6>FGGFGCF@@FEFCFGGDEFFGFGGCGGGGDEEFGEGGGEFGGG9CEAFGGFFCE<FGGFCEEE=EGGGGEGDEGC<DCDEGGE02>DGGGEFB09:<@AFCCE<FFGFAFFBFFF?015359
@M02352:288:000000000-CKWC8:1:1101:8976:5003 1:N:0:ATGCGCAG+ACTGCATA
TACGGAGGGTGCAAGCGTTATCCGGAATCATTGGGTTTAAAGGGTCCGCAGGCGGACTAATAAGTCAGTGGTGAAATCCCATCGCTTAACGATGGAACTGCCATTGAAACTGTTAGTCTTGAATTCGGTCGAAGTGGGCGGAATGTGTCATGTAGCGGTGAAATGCATAGATATGACACAGAACACCGATAGCGAAGGCAGCTCACTAGGCCTGAATTGACGCTCAGGGACGAAAGCGTGGGGAGCGAACAGGATTAGATACCCTGGTAGTCCACGCCGTAA
+
GGGGGGGGGGGGGGGGGGGGGGGGGGGGGGGGGGGGGGFGGGGGGGGGGGGGGGGGGFGCGGGGGGGGGGGGGGGGGGGGGGGGGGGGGGFFGGGGGGGGGGGCGDFGDFFGGGGGGGGGGGFGGGGGGGGGFGGGGGGGGGFGFGGGGGGGGGGGGGGGGGGGGGGGGGGGGGGGGGGGGGGDG@FGGC<EFGGGGGGGGGGGGGGGGGGGGGGGGGFGGGGGGGGGGGGGGGGFGGGEGGFBFFDCEDFFF?GGFFFFFGCFFFGF>FFFFGFFFFFFGG
@M02352:288:000000000-CKWC8:1:1101:17763:5059 1:N:0:ATGCGCAG+ACTGCATA
TACGGAGGGTTCAAGCGTTATCCGGAATCATTGGGTTTAAAGGGTGCGCAGGCGGTTTATTAAGTCAGTGGTGAAATCTCGGGGCTCAACCTCGAAACTGCCATTGATACTGATAAACTTGAGTTCAGTTGGAGTAGGCGGAATGTGTAGTGTAGCGGTGAAATGCTTAGATATTACACAGAACACCGATAGCGAAGGCAGCTTACTAAACTGATACTGACGCTGAGGCACGAAAGCGTGGGGAGCGAACAGGATTAGATACCCTGGTAGTCCACGCCGTAA
+
GGGGGGGGGEGGGFGGGGGGGGGGGFGGGGGFFGGFFCEDFGGGGGGGGGGGGGGGGGGGGGGGGGGGGGGGGGGGGGGGGGGGGGGGGGGGGGGGGGGGGGGGGGGGGGGGGGGGGGGGGGGGGGGGGGGGGGGGGGGGGGGDGGGGGGGGGGGGGGGGGGGGGGGGGGGGGGGGGGGGGGGGGGGGGGGGGGGGGGGGGGGGGGGGGGGGGGGGGGGGGGGGGGGGGGGGGGGFGGGGGGFFFFGGGGFFBFFGFFFFGGGGFFGFDFFFFGFFFFFFGD
@M02352:288:000000000-CKWC8:1:1101:25248:5129 1:N:0:ATGCGCAG+ACTGCATA
TACGGAGGGTCCAAGCGTTATCCGGAATCATTGGGTTTAAAGGGTGCGCAGGCGGTTTATTAAGTCAGTGGTGAAATCTCGAGGCTCAACCTCGAAACTGCCATTGATACTGATAAACTTGGGTTCAGTTGGAGTAGGCGGAATGTGTAGTGTAGCGGTGAAATGCTTAGATATTACACAGAACACCGATAGCGAAGGCAGCTTACTAAACTGATACTGACGCTGAGGCACGAAAGCGTGGGGAGCGAACAGGATTAGATACCCTGGTAGTCCACGCCGTAA
+
GGGGGGGGGGGGGGGGGGGGGGGGGGGGGGGGGGGFGEGGGGGGGGGGGGGGGGG@EEGGGGGGGGGGGGGGGGGGGGGGGGGGGGGGGGFGGGGGGGGGGFFGGGGGGGGGGGGFGGGGGGGGGGGGGGGGGGGGGGGGGGGGGGGGGGGGGGGFGGEGGGEGEFGGFGGGGGGGGGGGGGGGGGGGGGDGGGGGGGGGGGCGGGGGGGGDFFGGGGGGGGGGGGGGGGGGGGGFGGGGGGFFFFG<EGFFFFGGFFFFGFEFFFGFFFDFFGFBF6>6CC
@M02352:288:000000000-CKWC8:1:1101:23043:5146 1:N:0:ATGCGCAG+ACTGCATA
TACGGAGGGTCCAAGCGTTATCCGGAATCATTGGGTTTAAAGGGTGCGCAGGCGGTTTATTAAGTCAGTGGTGAAATCTCGGGGCTCAACTTCGAAACTGCCATTGATACTGATAAACTTGAGTTCAGTTGGAGTAGGCGGAATGTGTAGTGTAGCGGTGAAATGCTTAGATATTACACAGAACACCGATAGCGAAGGCAGCTTACTAAACTGATACTGACGCTGAGGCACGAAAGCGTGGGGAGCGAACAGGATTAGATACCCTGGTAGTCCACGCCGTAA
+
GGGGGGGGGGGGGGGGGGGDFGGGGGGFGGGGGFFFFEGFFGGGGFFGGECFDGGC@FGEFGGGGGGGGGGFGGGGGGGGGGGGEEGFEFFGGGCFGGGGGGGGGFGFGGGGGGGGGGGGGGGGGGGGGGGGCEGGGFGGGGGGGFFGGGGGGGGGDGGGGGGGGGGGGGGGGGFGGGGGGGGGGGGDGGGGGEEGEGGGGEGFCGGFGGGGGGGGGGGGGGE55CGGGDFDEGGFFGGGCEEFFFGGGGF?:?CF<@FFGGGGFFGFBFBFFGF?BFFFGG
@M02352:288:000000000-CKWC8:1:1101:8050:5155 1:N:0:ATGCGCAG+ACTGCATA
TACGGAGGGTGCAAGCGTTATCCGGAATCATTGGGTTTAAAGGGTCCGCAGGCGGACTAATAAGTCAGTGGTGAAATCCCATCGCTTAACGATGGAACTGCCATTGAAACTGTTAGTCTTGAATTCGGTCGAAGTGGGCGGAATGTGTCATGTAGCGGTGAAATGCATAGATATGACACAGAACACCGATAGCGAAGGCAGCTCACTAGGCCTGAATTGACGCTCAGGCACGAAAGCGTGGGGAGCGAACAGGATTAGATACCCTGGTAGTCCACGCCGTAA
+
GGGGGGGGGGGGGGGGGGGGGGGGGGGGGGDGGGGGGGGGGGGGGDFG@FEGGGGDC>FEFGGGGGGGCFGGGGGGGGG8F,BFGGGGGG@?F<FGGGGGGG8FGGGGGGGGGGFEDFG<FGGGGGFGG+CE+FG,7FFGGGGGGGGFGGGGGGGGGGGGGGGGGGGGGGGGGGGCFG+9FGGGGGGDGG7EGGGGGGGGGGG6FGG7EGGCG>EFFFFGGGGGGDGG*CDGGGDEGGGGGGFBBFGGGGFFFFGGBFB?:FEFFFGFFFFFFGFFBF:>GG
@M02352:288:000000000-CKWC8:1:1101:11100:5167 1:N:0:ATGCGCAG+ACTGCATA
TACGGAGGGTGCGAGCGTTAATCGGAATTACTGGGCGTAAAGCGCACGCAGGCGGTTTGTTAAGCTAGATGTGAAAGCCCCGAGCTCAACTTGGGATGGTCATTTAGAACTGGCAGACTAGAGTCTTGGAGAGGGGAGTGGAATTCCAGGTGTAGCGGTGAAATGCGTAGATATCTGGAGGAACATCAGTGGCGAAGGCGACTCCCTGGCCAAAGACTGACGCTCATGTGCGAAAGTGTGGGTAGCGAACAGGATTAGATACCCTGGTAGTCCACGCCGTAA
+
GGGGGGGGGGGGGGGGGGGGEFGGGEGGGGGGGGGGGGGGGGGGGGGGGGGGGGGGGGGGGGGGGGGGGGGGGGGGGGGGGGGFGGGGGGGGGGGGGGGGGGGGGGGGGGFFGGGGGGGGGGGGGGGGGGGGGGGGGGGGGGGGGGGGGGGGGGGGGGGGGGGGGGGGGGGCGFGGGGGGGGGGGGGGGGGGGGGGGGGGGGGGGGGGGGGGGGGGGGGGGGG?CDEGGGGGGGGEFGGGGG3<?FGGGGFFFFDFFFFFGGGGFFGFFFFFFGFFFFFFGG
@M02352:288:000000000-CKWC8:1:1101:8066:5179 1:N:0:ATGCGCAG+ACTGCATA
TACGGAGGGTGCAAGCGTTATCCGGAATCATTGGGTTTAAAGGGTCCGCAGGCGGACTAATAAGTCAGTGGTGAAATCCCATCGCTTAACGATGGAACTGCCATTGAAACTGTTAGTCTTGAATTCGGTCGAAGTGGGCGGAATGTGTCATGTAGCGGTGAAATGCATAGATATGACACAGAACACCGATAGCGAAGGCAGCTCACTAGGCCTGAATTGACGCTCAGGTACGAAAGCGTGGGGAGCAAACAGGATTAGATACCCTGGTAGTCCACGCCGTAA
+
GGGGGGGGGCF,6CFGGGG>G<FEGEFG9F,CEGGB,FFGGGGGGDGG+@FGGGGGGGGBFGGGGGFFBFFGGGGGGGGGGBFGGGBFGGE:FDEGGGGGGG<,F,EFGGGGFFGGGGGGGGFGGGG,>:FGGGGG?F+FEECG@;;@@3@FGGGCGGGGGGGG,?<ECGGGFGC++3CEGGGGGGG8<F:EGGGGGGGFGGGFFGG<EF4ECE8ECFGDGGGGEGGG+AFGGGGF4CC8EGEFFF*7EFFFFFGG?44=7CGGF>FFBFFAFGF<B?FFGC
@M02352:288:000000000-CKWC8:1:1101:9098:5197 1:N:0:ATGCGCAG+ACTGCATA
TACGGAGGGGGTTAGCGTTGTTCGGAATTACTGGGCGTAAAGCGCACGTAGGCGGATCAGAAAGTATAGGGTGAAATCCCAGGGCTCAACCCTGGAACTGCCTTGTAAACTCCTGGTCTTGAGTTCGAGAGAGGTGAGTGGAATTCCGAGTGTAGAGGTGAAATTCGTAGATATTCGGAGGAACACCAGTGGCGAAGGCGGCTCACTGGCTCGATACTGACGCTGAGGTGCGAAAGTGTGGGGAGCAAACAGGATTAGATACCCTGGTAGTCCACACCGTAA
+
GAFCF@CCFCE@F<FGGB:CFFGEGEDGGGGGGFGGGFE:CFGGGGGGGGGDGGGGBFGFGFGGGGGGGGGGGDFGGG@FGGG@FDGGGDGGDGGGFGGGGGGAFGGFGFGGGGGGGGGFFGGGGGGFGDGGGGCG:FGGFCFGGGGCEGGGGGGFFFGGGGGGGGGGGGGCGC?@FGGGGGFGGGEGGGGGGGGDEDGGECGGGGGFGGGGG>FFGCFGGEGCEDGGGGGDGDD>GGGFGGF<>>GGGGFFF?>F2=AFGFF<4>FFA=-4FGFFF?FBGC
@M02352:288:000000000-CKWC8:1:1101:15376:5200 1:N:0:ATGCGCAG+ACTGCATA
TACGAGGGGTGCAAGCGTTAATCGGAATTACTGGGCGTAAAGCGTGCGTAGGTGGTTTGTTAAGCAAGATGTGAAAGCCCCGGGCTCAACCTGGGAACTGCATTTTGAACTGGCAAGCTAGAGTATTGTAGAGGGTAGTGGAATTTCCAGTGTAGCGGTGAAATGCGTAGAGATTGGAAGGAACATCAGTGGCGAAGGCGGCTACCTGGACAAATACTGACACTGAGGCACGAAAGCGTGGGGAGCAAACAGGATTAGATACCCTGGTAGTCCACACCGTAA
+
GGGGFEGGGGGGGGGGGGGGGGGGGGGGGGGGGGGGGGGGGGGGFGGGGGFGGGGGGGGGGGGGGGGGGGGGGGGGGGGGGGGGGGGGGGGGGGGGGGGGGGGGGGGGGGGGGGGGGGGGGGGGGGGGGGGGGGGGGGGGGGGGGGGGGGGGGGGGGGGGGGGGGGGGGCGGGGGGGGGGGGGGGGGGGGGGGGGGGGGGGGGGGGGGGGGGGGGGGGGGGGGGFGGGFEGGGGGFGGGGGGFFFFGGGGFFFFGGFFBFGGGGFFGFFFFFFGF?BFFFGG
@M02352:288:000000000-CKWC8:1:1101:8325:5204 1:N:0:ATGCGCAG+ACTGCATA
TACGGAGGGTCCAAGCGTTATCCGGAATCATTGGGTTTAAAGGGTGCGCAGGCGGTTTATTAAGTCAGTGGTGAAATCTCGGGGCTCAACCTCGAAACTGCCATTGATACTGATAAACTTGAGTTCAGTTGGAGTAGGCGGAATGTGTAGTGTAGCGGTGAAATGCTTAGATATTACACAGAACACCGATAGCGAAGGCAGCTTACTAAACTGATACTGACGCTGAGGCACGAAAGCGTGGGGAGCGAACAGGATTAGATACCCTGGTAGTCCACGCCGTAA
+
GGGGGGGGGGGGGGGGGGGGGGGGGGEGFFGGGGGGGGGGGGGGFGGGGGGGEGGCBFGGGGGFGGGGGGGGGGGGGGGGGFGGEGGGFGGGGGGGGGGGGFGGGGGGGGGGGGGGGGGGGGGGGGGGGGGGGGGGGGFGGGGGGGGGGGGGGGGGGGGGGGGGGGGGGGFGGGGGGFGGGGGGGGGGGGGGGGGGGGGGGGGGGGGGGGGGGGGGGGGGGGDGGGGGGEGGGGGFGGGGGGFFFFGGGGFFFFGG?FFFGGGGFFGFFFF9FGFFFFB>DD
@M02352:288:000000000-CKWC8:1:1101:8509:5233 1:N:0:ATGCGCAG+ACTGCATA
TACGGAGGGTCCAAGCGTTATCCGGAATCATTGGGTTTAAAGGGTGCGCAGGCGGTTTATTAAGTCAGTGGTGAAATCTCGAGGCTCAACCTCGAAACTGCCATTGATACTGATAAACTTGAGTTCAGTTGGAGTAGGCGGAATGTGTAGTGTAGCGGTGAAATGCTTAGATATTACACAGAACACCGATAGCGAAGGCAGCTTACTAAACTGATACTGACGCTGAGGCACGAAAGCGTGGGGAGCGAAAAGGATTAGATACCCTGGGAGTCCACACCGTAA
+
GGGGGGGGGGEFEGGGGGGGGGGGGGDF9FGFGGGGFEGGGGGGGGGGCFGGGGGF7FFGGGGGGGGGGGGGDGGGFFGGGGGGGGGGGGGGGGDGGGGEG<EFFGGFFGGGAEGGGFGGGFFFDGCG@9CFFGGFGFFG:FCFF;A=DCFGGE=,5<FEFGFGCB@DCF,,5@:ECGGFFGG7FFGGDGCEFEGDG>88**:9CFFDGG7+3<:CEGGG82*;?DC@***1CE3<5CCGGE516BCGE5<<:?G74?4=FGGD?F:),58:@C@?3:>8CD
@M02352:288:000000000-CKWC8:1:1101:8496:5249 1:N:0:ATGCGCAG+ACTGCATA
TACGGAGGGTCCAAGCGTTATCCGGAATCATTGGGTTTAAAGGGTGCGCAGGCGGTTTATTAAGTCAGTGGTGAAATCTCGAGGCTCAACCTCGAAACTGCCATTGATACTGATAAACTTGAGTTCAGTTGGAGTAGGCGGAATGTGTAGTGTAGCGGTGAAATGCTTAGATATTACACAGAACACCGATAGCGAAGGCAGCTTACTAAACTGATACTGACGCTGAGGCACGAAAGCGTGGGGAGCGAACAGGATTAGATACCCTGGTAGTCCACACCGTAA
+
GGGGGGGGGGGGGGGGGGGGGGGGGGGCCFGCGGGGGGGGGGGGGGGGFGGGGGGFFDGGGGFGGGGGGGGGGGGGGGGGGGGGGGGGGGGGGGGGGGCFGFGFFEGGGFDGGGFGGDGGGFFFG9DFC<EDGGGGGFFGGGDGGFGEGGGGGGG9FFGGGGGGG?FCFGDDEEGGGFGGGGG7CGFCCCCGCCCEEEFGGCFCFGFFGGGEGGGGGGCFGGCEGDGFGGGDGGD>CE*;?E>038CDEG>@6:F7>6>?CFDFFF:).9AAFG?2035:CC
@M02352:288:000000000-CKWC8:1:1101:8125:5264 1:N:0:ATGCGCAG+ACTGCATA
TACGGAGGGTCCAAGCGTTATCCGGAATCATTGGGTTTAAAGGGTGCGCAGGCGGTTTATTAAGTCAGTGGTGGAATCTCGAGGCTCAACCTCGAAACTGCCATTGATACTGATAAACTTGAGTTCAGTTGGAGTAGGCGGAATGTGTAGTGTAGCGGTGAAATGCTTAGATATTACACAGAACACCGATAGCGAAGGCAGCTTACTAAACTGATACTGACGCTGAGGCACGAAAGCGTGGGGAGCGAACAGGATTAGATACCCTGGTAGTCCACGCCGTAA
+
GCFEGDEEEEGGGDGGGGGGGGGGGDGGAFAFFCG,BCFFEFFGFFEGGGGEGGGGGGGGGGGGGGGGEFCFG+FGGF<FCFGBFEGGGGCDGGGGGGGGGG=D9BFGFGFGDFGGGGGFGFGGFGGGGGGGGGFFGGCGGGDGCFGGGGGGGGFGEGGGGGGGGGCFGFCFFGGGGGGGGGGGGGGGDGGCGGGGGGFDEGF7CGGGGGGGGCCGGGGGFGGGEGGCFGGGGCC>FEDGGGFFFFGGGGFFFFGG?FBFCFDC@FGFFFA9FFF:;FFFGD
@M02352:288:000000000-CKWC8:1:1101:4810:5275 1:N:0:ATGCGCAG+ACTGCATA
TACGGAGGGGGTTAGCGTTGTTCGGAATTACTGGGCGTAAAGCGTACGTAGGCGGATTGGAAAGTTGGGGGTGAAATCCCAGGGCTCAACCCTGGAACTGCCTCCAAAACTATCAGTCTAGAGTTCGAGAGAGGTGAGTGGAATTCCAAGTGTAGAGGTGAAATTCGTAGATATTTGGAGGAACACCAGTGGCGAAGGCGGCTCACTGGCTCGATACTGACGCTGAGGTACGAAAGTGTGGGGAGCAAACAGGATTAGATACCCTGGTAGTCCACACCGTAA
+
GGGGGFEGGGGGGGGGGGGGGGGGGGGGGGGGGGGGGGGEGGGGGGGGGGGGFGGGGGGGGFGGGGGGGGGGGGGGGGGGGGGGGGGGGGGGGGGGGGGGGGGGGGGGGGGGGFGGGGFGFFGEGGGGGGGGGG>FGGGGGGGGGGGGGGGGGGGGGGGGGGGGGGGGGGGGGGGFGGGGGGGGGGGGGGGGGGGGGGGGGGGGGGGGFGFGGGGGGGGGGGCEGGGGGGGGEGGFGGGGGCD?FEGGGGFF?BFF?FAFFGFGFFGFFFFFFGFFBFFFGG
@M02352:288:000000000-CKWC8:1:1101:26951:5319 1:N:0:ATGCGCAG+ACTGCATA
TACGGAGGGTCCAAGCGTTATCCGGAATCATTGGGTTTAAAGGGTGCGCAGGCGGTTTATTAAGTCAGTGGTGAAATCTCGAGGCTCAACCTCGAAACTGCCATTGATACTGATAAACTTGAGTTCAGTTGGAGTAGGCGGAATGTGTAGTGTAGCGGTGAAATGCTTAGATATTAAACAGAACACCGATAGCGAAGGCAGCTTACTAAACTGATACTGACGCTGAGGCACGAAAGCGTGGGGAGCGAACAGGATTAGATACCCTGGTAGTCCACGCCGTAA
+
<FGECGEGFGFGGGGGGFGGGGD@G,@,CFGEGGCF7FGF<@F@FEDEF:>>:+@FGGFF<EBEE,<<FCGF@FFDFFGAAEE7:AF<BF=FG:BFGGF<EF<,B?DFFA,<F9F<D,8CFGGGDAFGGCFGGCGGGFFG>FFFDFDFFGGGGGG?FDFFC:DFG@9,=FFGGCCF,,?;CFGGCGGEE:FEFEBC5CF>*897:8CGFFGGFFE@?<+<:8*A8<88FGGDEGG@GD7?EE@B>DDGGD>:6?0:2=ABG7+6/)/9>B34=CF<9?F>G<
@M02352:288:000000000-CKWC8:1:1101:16501:5347 1:N:0:ATGCGCAG+ACTGCATA
TACGGAGGGTCCGAGCGTTAATCGGAATTACTGGGCGTAAAGCGCGCGTAGGTGGTTATTTAAGTCAGATGTGAAAGCCCTGGGCTCAACCTAGGAACTGCACCTGATACTGGATAACTAGAGTACAGAAGAGGGTGGTGGAATTTCCTGTGTAGCGGTGAAATGCGTAGATATAGGAAGGAACATCAGTGGCGAAGGCGGCCACCTGGTCTGATACTGACGCTGAGGTGCGAAAGCGTGGGGAGCAAACAGGATTAGATACCCTGGTAGTCCACGCCGTAA
+
GGGGGEEGGGGGGDGGGFGG<EFGGGGGGGGGGGGGGFEFGGGGGGGGGGGGGGGGGGGGGGGGGGGGGGGGGGGGGGGGGGGFGFGFGFFGGGGGGGGGFGGGGGGGGGGGGGGGGGGGGGGGGGGGGGGGGGGGGGGGGGGGGFGGGGGGGGGGGGGGGGGGGGGGGGGCFGGGGGGGGGGGGGGGGGGGGGGCEGGGDEGGGGGGGGGGGGGFG?FGGG5EGGGGGGGGGGGFGGDGGGFB>FFGCFFFFF4D7@9FCFGGFFGFFFDF=FF<18B6D5
@M02352:288:000000000-CKWC8:1:1101:24216:5357 1:N:0:ATGCGCAG+ACTGCATA
TACGGAGGGTCCGAGCGTTATCCGGAATCATTGGGTTTAAAGGGTCCGCAGGCGGACAATTAAGTCAGAGGTGAAATCCCATAGCTCAACTATGGAACTGCCTTTGATACTGGTTGACTTGAGTCATATGGAAGTAGATAGAATGTGTAGTGTAGCGGTGAAATGCATAGATATTACACAGAATACCGATTGCGAAGGCAGTCTACTACGTATGTACTGACGCTCATGGACGAAAGCGTGGGGAGCGAACAGGATTAGATACCCTGGTAGTCTACGCAGTAA
+
GGGGGGGG7FGGGGGGGGGGGGGGGGEG9FGGGGGGGGGGGGGGE,CF7FGG7FG+CFEGGGGGGGGG9CFGGGGG<?,,559BFG,AFGD,F9,CF<FGGE5?FGGGGGGGGFGGCGGGGGGGFC<,@=>F<FG9FC,=FGGG9,@CFFGGGGGGGGGGGGGGGGEGGGGGGGGGG99DGGGA,<FGGGGGGGGGGGGGGFFBFGG;C88?984?FGGGG5EE3:CFD+9CGGGFCGDEGG>?(<)9CDFFFFGGFFFFGGGGFFGFFFFA9FB(4(78CD
@M02352:288:000000000-CKWC8:1:1101:21719:5374 1:N:0:ATGCGCAG+ACTGCATA
TACGGAGGGTGCAAGCGTTAATCGGAATTACTGGGCGTAAAGCGCGCGTAGGCGGTTATTTAAGTCAGATGTGAAAGCCCTGGGCTCAACCTAGGAACTGCACCTGATACTGGATAACTAGAGTACAGAAGAGGGTGGTGGAATTTCCTGTGTAGCGGTGAAATGCGTAGATATAGGAAGGAACATCAGTGGCGAAGGCGGCCACCTGGTCTGATACTGACGCTGAGGTGCGAAAGCGTGGGGAGCAAACAGGATTAGATACCCTGGTAGTCCACGCCGTAA
+
GGGGGGGGGGGGGGGGGFGCFCGFGGDGGGGGGGGFGGGGGGGFGGFFFFFEGGG@BGGGGFGGGGGGGGGGGGGGGGGGFFFGGFGFFGGFGGGGGGGGGGGGGGGFFGFGC<FGFGFGGGGGGGGGGGGGGG@><BFFGGGGGGGCFGGGGGGGGGFGGGGGGGGGGGC<@CGFGGGGGGGGGGGGGGGGGDGGGGGGGGGGGGGGGGGFGGGGGGGGGGGEGGGGGFGGGGGFGGGGGGDFFBFDCFFFB<GGFFFFGGGFFFFFFFDFFG??FFFFGG
@M02352:288:000000000-CKWC8:1:1101:13945:5388 1:N:0:ATGCGCAG+TCTGCATA
TACGGAGGGTCCAAGCGTTATCCGGAATTACTGGGCGTAAAGCGCGCGTAGGCGGATTGGAAAGTCGGGGGTGAAATCCCAGGGCTCAACCCTGGAACTGCCTCTTAAACTCCTGGTCTTGAGTACGAGAGAGGCGAGTGGAATTCCTAGTGTAGAGGTGAAATTCGTAGATATTCGGAGGAACACCAGTGGCGAAGGCGGCTCACTGGCACGATACTGACGTTGAGGTGCGAAAGTGTGGGGAGCAAACAGGATTAGATACCCTGGTAGTCCACACTGTAA
+
GDGGFGGGGG8FFCGFGCGCC@CFGGCGGGFAEFG?FCFEFF,F6FEGGGG7=FF@>+4<CFFFF,+8C7FCEGGGAGGG8FF7=3BACEFECEF@FFGGC,7,,@FFFGC:F9F,,@F<<FFG,DF7<BF<FG**4=*=FGCFGGG,,7FGEGG:BEFGGGC?BFFC=CEGF@E9CCEGGGGFGF>*AFFGGDECG8EEEG**+<AFG5*2A:58:FFFFE/8CC?@+*9CCGGF*<:@CC@:9D<*<<>?1:6C<F<F9CCF=FGFFFB<F>F:?(9.::
@M02352:288:000000000-CKWC8:1:1101:26165:5389 1:N:0:ATGCGCAG+ACTGCATA
TACGGAGGGTGCAAGCGTTATCCGGAATCATTGGGTTTAAAGGGTCCGCAGGCGGACTAATAAGTCAGTGGTGAAATCCCATCGCTTAACGATGGAACTGCCATTGAAACTGTTAGTCTTGAATTCGGTCGAAGTGGGCGGAATGTGTCATGTAGCGGTGAAATGCATAGATATGACACAGAACACCGATAGCGAAGGCAGCTCACTAGGCCTGAATTGACGCTCAGGGACGAAAGCGTGGGGAGCGAACAGGATTAGATACCCTGGTAGTCCACGCCGTAA
+
GGGGGGGGGGGGGGGGGGGGGGGGGGGGGGGGGGGGGGGGGGGGGGGGGGDEGGGGGGGGGGGGGGGGGGGGGGGGGGGGGGFGGGGGGGGGGFGGGFGGGGGGGGGGFGDGGGGGGGGGGGGGGGGGGGGGGGGGFGGGGGGGFFGGGFGGGGGGGGGGGGGGGGGGGGGGGGGGGGGGGGGGGGGGGGGGGGGGGGGGGGGGGGGGGGGF<CFGGGGFGGGGGGGGFGGCEGGFFGDGGGE?BBDGGGF@F?GGBFFFGGGGFFGFFF>A=CFFBFFFGD
@M02352:288:000000000-CKWC8:1:1101:17414:5392 1:N:0:ATGCGCAG+ACTGCATA
TACGGAGGGTCCAAGCGTTATCCGGAATCATTGGGTTTAAAGGGTGCGCAGGCGGTTTATTAAGTCAGTGGTGAAATCTCGAGGCTCAACCTCGAAACTGCCATTGATACTGATAAACTTGAGTTCAGTTGGAGTAGGCGGAATGTGTAGTGTAGCGGTGAAATGCTTAGATATTACACAGAACACCGATAGCGAAGGCAGCTTACTAAACTGATACTGACGCTGAGGCACGAAAGCGTGGGGAGCGAACAGGATTAGATACCCTGGTAGTCCACGCCGTAA
+
GGGGGGGGGGGGGGGGGGGGGGGGGGGGGGGGGGGGGGGGGGGGGGGGGGGGGGGCFGGGGGGGGGGGGGGGGGGGGGGGGGGGGGGGGGGGGGGGGGGGGGGGGGGGGGGGGGGGGGGGGGGGGGGGGGGGGGGGGGGGGGGGGGGGGGGGGGGGGGGGGGGGGGGGGGGGGGGGGGGGGGGGGGGGGGGGGGGGGGGGGGGGGGGGGGGGGGGGGGGGGGGGGGGFGGGGGDGFGGGGGGFFFFGGGGFFFFGGFFFFGGGGFFGFFFFBFGF?FFFFGD
@M02352:288:000000000-CKWC8:1:1101:12077:5396 1:N:0:ATGCGCAG+ACTGCATA
TACGGAGGGTCCAAGCGTTATCCGGAGTCATTGGGTTTAAAGGGTGCGCAGGCGGTTTATTAAGTCAGTGGTGAAATCTCGAGGCTCAACCTCGAAACTGCCATTGATACTGATAAACTTGAGTTCAGTTGGAGTAGGCGGAATGTGTAGTGTAGCGGTGAAATGCTTAGATATTACACAGAACACCGATAGCGAAGGCAGCTTACTAAACTGATACTGACGCTGAGGCACGAAAGCGTGGGGAGCGAACAGGATTAGATACCCTGGTAGTCCACGCCGTAA
+
GGGGGGGGGGGGGGGGGGGGGGGGGGGGGGGGGGGFGDGGGGGGGGGGGGGGGGGFGGGGGGGGGGGGGGGGGGGGGGGGGGGGGGGGGGGGGGGGGGGGGGGGGGGGGGGGGGGGGGGGGGGGGGGGGGGGGGGGGGGGGGGGGGGGGGGGGGGGGGGGGGGGGGGGFGGGGGGGGGGGGGGGGGGGGGGGGGGGGGGGGGGGGGGGGGGGGGGGGGGGGGGGGGGGGGGGGGGFGGGGGGFFFFGGGGFFFFGFDFFFGGGGFFGFFFFFFGFFFFFFGG
@M02352:288:000000000-CKWC8:1:1101:12514:5401 1:N:0:ATGCGCAG+ACTGCATA
TACGGAGGGTCCAAGCGTTATCCGGAATCATTGGGTTTAAAGGGTGCGCAGGCGGTTTATTAAGTCAGTGGTGAAATCTCGAGGCTCAACCTCGAAACTGCCATTGATACTGATAAACTTGAGTTCAGTTGGAGTAGGCGGAATGTGTAGTGTAGCGGTGAAATGCTTAGATATTACACAGAACACCGATAGCGAAGGCAGCTTACTAAACTGATACTGACGCTGAGGCACGAAAGCGTGGGGAGCGAACAGGATTAGATACCCTGGTAGTCCACGCCGTAA
+
GGGGGGGGGGGGGGGGGGGGGGGGGGGGGGGGGGGGGGGGGGGGGGGGGGGGGGGFFGGGGGGGGGGGGGGGGGGGGGGGGGGGGGGGGGGGGGG@FGGGGGGGGGGGGGGGGGGGGGGGGGGGGGGGGGGGGGGGGGGGGGGGGGGGGGGGGGGGGGGGGGGGGGGGGGGGGGGGGGGGGGGGGGGGGGGGGGGGGGGGGGGGGGGGGGGGGGGGGGGGGGGGGGGGGGGGGGGFGGGGGGFFFFGGGGFFFFGGFFFFGGGGFFGFFFFFFGFFFFFFGG
@M02352:288:000000000-CKWC8:1:1101:4104:5410 1:N:0:CTGCGCAG+ACTGCCTA
TACGGAGGGTGCGAGCGTTATCCGGACTTATTGGGCTTAAAGCGCGTGCAGGTGGTTTATTAAGTCAGCGGTTAAATGCCGGGGCTCAACCTCGGAACTGCCTTTGAAACTGGTGAACTTGAGTGCTGTAGGGGGGGGTGGAATTTTTGGTGTAGCGGTGAAATGCGTAGAGATCCGAAGGAATACCAGTGGCGAAGGCGGCTACCTGGACAGACACTGACACTCAGAAGCGAAAGCGTGGGGCGCAACCAGGATTGAATCCCTTGTTAGTCCACGACGTAA
+
GEE@C;+@7B:FG,FCCFCCC,96FC+CF@,C,CF8,<C<?F,F++8F,CFF==@444,5<,CFGFGG84+B+8?EE,,,4++6+38DDB,A>C7+8>C,8,=CCD<,,8=D8>8,,3@,,,>>==FGF9,,3***8?**:A69@7++2***2+2<C5ECGF7C7:*/2**+<+++;*:E*;;?CC?FFCCC>/??EE5E>=*2;CCG*;CC*8***3<+3<+<**++++21AE<55**28C>(->)>*0.71:67(*)0+0<**0**-/6>*29247)(19
@M02352:288:000000000-CKWC8:1:1101:25417:5419 1:N:0:ATGCGCAG+ACTGCATA
TACGGAGGGTGCAAGCGTTATCCGGAATCACTGGGTTTAAAGGGTGCGTAGGTGGATTAGTAAGTCAGTGGTGAAAGCCTGCAGCTTAACTGTAGAATTGCCTTTGATACTGCTAATCTTGAATTAGGACGAGGTATGCGGAATGTGACATGTAGCGGTGAAATGCATAGATATGACACAGAACACCGATAGCGAAGGCAGCTCACTAGGCCTGAATTGACGCTCAGGGACGAAAGCGTGGGGAGCGAACAGGATTAGATACCCTGGTAGTCCACGCCGTAA
+
GGGGGGEGGFGCFFGGFFGGGGGFGEGGDGGGGGG<@FFFFGDGEEEGCGGGCFGGFGGGGGGGGGGGGGGGGGGGGGGGDFFFGGFFGGGGGGGGGGGGGGGGGFFGGGGGGGGGGGGGGGGGGGGGGGGGGGGGGGFGGGGGGGGGGGGGGGGDGGGEGGGGGGGGGGGGGGGGGGGGGGGGGGGGGGGCFGGGGGGGGGGGGFFGGGGGECCGGGGGGGDEGGGGEGGGGGGFGGGGGGFFFFGGGGFFFF>FFFFFGGFGFFGFAF>AFGF?FFFFGG
@M02352:288:000000000-CKWC8:1:1101:18723:5439 1:N:0:ATGCGCAG+ACTGCATA
TACGGAGGGTTCAAGCGTTATCCGGAATCATTGGGTTTAAAGGGTGCGCAGGCGGTTTATTAAGTCAGTGGTGAAATCTCGGGGCTCAACCTCGAAACTGCCATTGATACTGATAAACTTGAGTTCAGTTGGAGTAGGCGGAATGTGTAGTGTAGCGGTGAAATGCATAGATATTACACAGAACACCGATAGCGAAGGCAGCTTACTAGGTTTGAATTGACGCTGATGGACGAAAGCGTGGGTAGCGAACAGGATTAGATACCCTGGTAGTCCACGCCGTAA
+
GGGGGFFGGGGGGGGGGGGGFGGGFGGGGGGGGGGGEGGGFGGGGGGGGGGGGGGFGGGGGGGGGGFCGGGGFGGGGGFFGGGGGGGGGGGGGGGGGGGGGFGFGGGGGGGGCFGGGGGGGGGGGGGGGFGGGGFFGFGGGGGGGGGGGGGGGGGGEGGGGGGGGGGGGGGGGGGFFGGGGGGGGGGGGGGEFGGGGGGGGGGGGGGGGGGFGCFFGFGGGGGGEGGGF?CDGGGFGGGGGEBDFFGG5DD@B?DGF?A?ECGF@FG:<FA<FCFFBFFFGD
@M02352:288:000000000-CKWC8:1:1101:17701:5445 1:N:0:ATGCGCAG+ACTGCATA
TACGGAGGGGGTTAGCGTTGTTCGGAATTACTGGGCGTAAAGCGTACGTAGGCGGATTGGAAAGTTGGGGGTGAAATCCCAGGGCTCAACCCTGGAACTGCCTTGTAAACTCCTGGTCTTGAGTTCGAGAGAGGTGAGTGGAATTCCGAGTGTAGAGGTGAAATTCGTAGATATTCGGAGGAACACCAGTGGCGAAGGCGGCTACCTGGACAAATACTGACACTGAGGCACGAAAGCGTGGGGAGCAAACAGGATTAGATATCCTGGTAGTCCACGCCGTAA
+
GGF@CB@@C:@@+CFEC@@B6@FBFCEGGGG9FFGGGFF,-FFGCFGGGGG:FEGEGBFG95FFFFGGGGGEGGGGGGGFGFGCF?<DEFFGFGGGGGFEGFDB<D==@F<CGGGCEDFGGGGFFGGFGFGCFG,FFFGDFF@GGGF<:F=FG9;9FFFFF@?F,6CECE=CGFFFGGCEGF:C<C:1<FGG>CCECGGGGC8C8*ACGF5EC?CFCGFF8FG6C70/*:></:C@GGGGEGD(237F67@F(3*2)?AFG+<>?447<48A=DF:04>-73
@M02352:288:000000000-CKWC8:1:1101:20576:5448 1:N:0:ATGCGCAG+ACTGCATA
TACGGAGGGTCCGAGCGTTATCCGGAATCATTGGGTTTAAAGGGTTCGTAGGCGGGTCAATAAGTCAGAGGTGAAATCTTGCAGCTTAACTGTAAAATTGCCTTTGATACTGTTGACCTTGAATTACTGTGAAGTGGTTAGAATATGTAGTGTAGCGGTGAAATGCTTAGAGATTACATAGAATACCAATTGCGAAGGCAGATTACTAATAATCAACTGACACTGATGGACGAAAGCGTGGGGAGCGAACAGGATTAGATACCCTGGTAGTCCACGCCGTAA
+
GGGGGGGGGFGGGGGGGGGGGGGGGGGGGGGGGGGFFGGGGGGGGGGGGGGGGGGGGGGGGGGGGGGGGGGGGGGGGGGGGGGGGGGGGGGGGGGGGGGGGGGGGGGGGGGGGGGGGGGGGGGGGGGGGGGGGGFGGFGGGGGGGGGGGGGGGGGGGGGGGGGGGGGGGGGGGGGGGGGGGGGGGGGGGGGGGGGGGGGGGGGGGGDFGGGGGGGGGGGGGGGGGGGGGFGGGGGFGE*?EGFFFFGGG<>?BFGGFFFFGGGGFFGFFFFFFG?:7?FBGG
@M02352:288:000000000-CKWC8:1:1101:15128:5457 1:N:0:ATGCGCAG+ACTGCATA
TACGGAGGGTGCAAGCGTTATCCGGAATCATTGGGTTTAAAGGGTCCGCAGGCGGACTAATAAGTCAGTGGTGAAATCCCATCGCTTAACGATGGAACTGCCATTGAAACTGTTAGTCTTGAATTCGGTCGAAGTGGGCGGAATGTGTCATGTAGCGGTGAAATGCATAGATATGACACAGAACACCGATAGCGAAGGCAGCTCACTAGGCCTGAATTGACGCTCAGGGACGAAAGCGTGGGGAGCGAACAGGATTAGATACCCTGGTAGTCCACGCCGTAA
+
GGGGGGGGGGGGGGGGGGGGGFGGGCGGGGGGGGGFGGGGGGGGFGGGGGGGGGGGGGGGGGGGGGGGGGGGGGGGGGGGGFGGGGGEGGGGGGGGGGGGGGGGGGGGGGGGGGGGGGGGGGFFGGGGGGGGGGGGGGGGGGGGGFGGGGGGGGGGGGGGGGGGGGGGGGGGGGGGGGGGGGGGGGGGGGGEGGGGGGGGGGGGGGGGGG:FFGFGGGGG?EGGEGGGGFGGGGGFGGGGGGEFFFGDGGFFFFFDFFFFGGGGFFGFFFADFGFFFFF>GD
@M02352:288:000000000-CKWC8:1:1101:6499:5533 1:N:0:ATACGCAG+ACTGCATA
TACGGGGGGTGCAAGCGTTATCCGGAATTACTGGGCGTAAAGAGCGCGTAGGCGGTCCATTAAGTCAGGGGTGAAAGCCCACGGCTCAACCGTGGAAGTGCACTTGATACTGATAGACTTGAGTTAGGGAGAGGGAAGTGGAATGCCTGGTGTAGCGGTGAAATGCGTAGATATCAGGCGGAACACCGGTGGCGAAGGCGATCTCCTGCACATATACTGACGCTGAGGCACGAAGGCGTGGGGAGCGAACAGGATTAGATACCCTGGTAGTCCACGCAGTAA
+
GGGGGCFGGGGGGGGGGGGGG9FGGGGG,F<EFGG?EFC:DGFG,+CFGGGGGGG:F7,EFFGGGGGG8,>FGGGG9FGG711=FE7FGG,*1=FGF8FGG,,?FGG,<FG,,,,3,<FGG7FEC0,***2A8C*A*/A+<FGG+++<+;FFGGGGGGGGGGGGGG8CCGGGGG+A+0**:EG*;FGG*C*?FGGGGGG5*//A:CF++**++<EFGGCGGGGG5D/C*2>DGG3>GGDGGGF?BF)9CGDFFFFF<FAFGGGGFFCFFFFAFFFFF9B:GF
@M02352:288:000000000-CKWC8:1:1101:15343:5552 1:N:0:ATGCGCAG+ACTGCATA
TACGGAGGGTCCAAGCGTTATCCGGAATCATTGGGTTTAAAGGGTGCGCAGGCGGTTTATTAAGTCAGTGGTGAAATCTCGAGGCTCAACCTCGAAACTGCCATTGATACTGATAAACTTGAGTTCAGTTGGAGTAGGCGGAATGTGTAGTGTAGCGGTGAAATGCTTAGATATTACACAGAACACCGATAGCGAAGGCAGCTTACTAAACTGATACTGACGCTGAGGCACGAAAGCGTGGGGAGCGAACAGGATTAGATACCCTGGTAGTCCACGCCGTAA
+
FGGGGGGGGGGGGGGGGGGGGGGGGGGGGGGFGGGGGGGGGGGGGGGGGGGGGGGGGGGGGGFGGGGGGGGFGFGGGGGGGGGGGGGGGGGGGGGGGGGGGFCFFAFD<FGGGGGGGGGGGFGGGFGGGGGGGGGGGGGGGGGGG;FFGGGGGGGGDGGGGGGGGGGGGGGGGGGGGGGGGGGGGGGGGGGGGGGGGGGGDGGGGGGGGGGGGGGGFGF?GGGGGGGFG=DGGGGBFGDGGGD?>DDGGGFF:?FF?=>=CGGGFFGFFFA>4D@:>FD>GG
@M02352:288:000000000-CKWC8:1:1101:20674:5552 1:N:0:ATGCGCAG+ACTGCATA
TACGAGGGGTGCAAGCGTTAATCGGAATTACTGGGCGTAAAGCGTGCGTAGGTGGTTTGTTAAGCAAGATGTGAAAGCCCCGGGCTCAACCTGGGAACTGCATTTTGAACTGGCAAGCTAGAGTATTGTAGAGGGTAGTGGAATTTCCAGTGTAGCGGTGAAATGCGTAGAGATTGGAAGGAACATCAGTGGCGAAGGCGGCTACCTGGACAAATACTGACACTGAGGCACGAAAGCGTGGGGAGCAAACAGGATTAGATACCCTGGTAGTCCACGCCGTAA
+
GGGGFFGGGGGGGGGGGGGGGGGGGGGGGGGGGGGGGGGGGGGGGGGGFGGGGGGGGGGGGGGGGGGGGGGGGGGGGGGGGGGGGGGGGGGGGGGGGGGGGGGGGGGGGGGGGGGGGGGGGGGGGGGGGGGGGGGGGGGGGGGGGGGGGGGGGGGGGGGGGGGGGGGGGGECFFGGGGGGGGGGGGGGGGGGGGGGGGGGGGGGGFFGGGGGGGGGGGGGGGGGGGGGGGGGGGGFGGGGGGFBFFGGGGFF?FGGDFFFGFGGFFGFFFFBFGF?FFF>GD
@M02352:288:000000000-CKWC8:1:1101:8022:5581 1:N:0:ATGCGCAG+ACTGCATA
TACGAGGGGTGCAAGCGTTAATCGGAATTACTGGGCGTAAAGCGTGAGTAGGTGGTTTGTTAAGCAAGATGTGAAAGCCCCGGGCTCAACCTGGGAACTGCATTTTGAACTGGCAAACTAGAGTATTGTAGAGGGTAGTGGAATTTCCAGTGTAGCGGTGAAATGCGTAGAGATTGGAAGGAACATCAGTGGCGAAGGCGGCTACCTGGACAAATACTGACACTGAGGCACGAAAGCGTGGGGAGCAAACAGGATTAGATACCCTGGTAGTCCACGCCGTAA
+
GFGG<BEGGGGGGGGGGGGGGGGCGGEGGGGGGGGGGGGFEGGGFG:FGGGGGGGCGGGGGGGGF9FFGGGGGGGGCFGGEEGGGGGGGGF8<FFGGGGGGGGGGGD=FGGGGGC,>FGFGGFGDFAGGGGFGG:F<F=DFGGGGGGDFGGGGGGGGGGEGGGGFF:>EGG;CFGFG9CCGGFG8FGGGGG*=8CCGGGD*:?86EFGGGG686AFFGGGGGGGFF6ED*CDGGGE4EGGGGB?>DGG6C7FBFGGF@AFFGGGFFFFAFF<FGFBB(86CC
@M02352:288:000000000-CKWC8:1:1101:8035:5594 1:N:0:ATGCGCAG+ACTGCATA
TACGAGGGGTGCAAGCGTTAATCGGAATTACTGGGCGTAAAGCGTGAGTAGGTGGTTTGTTAAGCAAGATGTGAAAGCCCCGGGCTCAACCTGGGAACTGCATTTTGAACTGGCAAACTAGAGTATTGTAGAGGGTAGTGGAATTTCCAGTGTAGCGGTGAAATGCGTAGAGATTGGAAGGAACATCAGTGGCGAAGGCGGCTACCTGGACAAATACTGACACTGAGGCACGAAAGCGTGGGGAGCAAACAGGATTAGATACCCTGGTAGTCCACGCCGTAA
+
GGGGGGGGGGGGGGGGGGGGGGGGGGGGGGGGGGGGGGGGGGGGGGFGGGGGGGGGGGGGGGGGGGGGGGGGGGGGGGGGGGGGGGGGGGGGGGGGGGGGGGGGGGGGGGGGGGGGGGGGGGGFGGGGGGGGGGGGGGGGGGFFGGGGGGGGGGEFGGEGGGGGGGGGGGGGGGGGGGGGGGGGGGGDGGGGGGGGCGGGGGGGGFGGGGGGGGFGGGGGGGGGGGGGGGGGGGGFFEGGGGFFFFGGGGF:<FCCDFFFGGGGFFGF<BAFFGFFFFFFGG
@M02352:288:000000000-CKWC8:1:1101:4324:5609 1:N:0:ATGCGCAG+ACTGCATA
TACGGAGGGTCCAAGCGTTATCCGGAATTATTGGGTTTAAAGGGTCCGCAGGCGGATTAATAAGTCAGTGGTGAAATCTCCAAGCTCAACTTGGAAACTGCCATTGATACTGTTAGTCTTGAATTCAGTCGGAGTAGGCGGAATGTGTAGTGTAGCGGTGAAATGCATAGATATTACACAGAACACCGATAGCGAAGGCAGCTTACTAGGTTTGAATTGACGCTGATGGACGAAAGCGTGGGTAGCGAACAGGATTAGATACCCTGGTAGTCCACGCCGTAA
+
GGGGGEFGEFGGGGGGGGGGGGGGGEGGGGGC<FGGGGGGGGGGGFGGGGGGGDFEDGGFGGGGGGGGGGFGGGGGGFFDGG<FFGGGGGGC<<=FFFGGGFEFGFGGCDGGGGGGGGGGGGGGFFGGGGGCEGGGGFFEDDFGGGGGFGGGGCGGCE:FGGGGGGGGGGGGGGGGGGGGGGGGCFGGGGGGGEGGGGGGGGGGGGGGGG0C+8CFFGCFFEGGGGGGGFGGGGGFGGGGGG>9??D3=CBFB?4C?FFFGGGGFFCFFFFBFGF<;BFBGC
@M02352:288:000000000-CKWC8:1:1101:18056:5612 1:N:0:ATGCGCAG+ACTGCATA
TACGGAGGGTCCAAGCGTTATCCGGAATCATTGGGTTTAAAGGGTGCGCAGGCGGTTTATTAAGTCAGTGGTGAAATCTCGAGGCTCAACCTCGAAACTGCCATTGATACTGATAAACTTGAGTTCAGTTGGAGTAGGCGGAATGTGTAGTGTAGCGGTGAAATGCTTAGATATTACACAGAACACCGATAGCGAAGGCAGCTTACTAAACTGATACTGACGCTGAGGCACGAAAGCGTGGGGAGCGAACAGGATTAGATACCCTGGTAGTCCACGCCGTAA
+
GGGGG7C@FCFFCFGGGGGG8@FGGEGGEGGGFFE@CB@6C<EF<CFGGGECBFGGGGGFGFGGFEFGGFFFFGGGGGFFGFGDGDF@EGGGGGEGGGGGFGFGA?DEFFFFGF=FGGEFGGGGGGFFEF@D=FCGGAFFCFEFFGFFGGGFGFFGCGGGGGFFGFGGGGGGGCGCFCFFGGGGGGG@@E*;BCEGGGFGGGGFFFGFGCD?FFGGGGCGGGDEGGFFGEDDGGGDGGGGDE>?FBG<:DDF:B4><FAFFCGF4>*/6=ADBFF10:EFGC
@M02352:288:000000000-CKWC8:1:1101:16011:5667 1:N:0:ATGCGCAG+ACTGCATA
TACGGAGGGTCCAAGCGTTATCCGGAATCATTGGGTTTAAAGGGTGCGCAGGCGGTTTATTAAGTCAGTGGTGAAATCTCGAGGCTTAACCTCGAAACTGCCATTGATACTGATAAACTTGAGTTCAGTTGGAGTAGGCGGAATGTGTAGTGTAGCGGTGAAATGCTTAGATATTACACAGAACACCGATAGCGAAGGCAGCTTACTAAACTGATACTGACGCTGAGGCACGAAAGCGTGGGGAGCGAACAGGATTAGATACCCTGGTAGTCCACGCCGTAA
+
GGGFGEGGGFGGFDGGGFGGGGGGGGGGGGGGGGGFFDEGGGGGGGGGGGGGGGGGGGGGGFFGGGGGGGGGGGGGGGGGGGGGGGGGGFGFGGGGGGGGGGFGFGGGGGGGGGGGGGGGGGGFGGGGGGGGGGGGGFGGGGGGGGGGGGGGGGGGGGGGGGGGGGGGGGGGGGGGGGGGGGGGGGGGGGGGGGGGGGGGGGGGGGGGGGCGGGGGGGGGGGGGGGGGGGGGGGGFGGGGGGFFFFGGGGFFFFGGFFBFFGFGFFGFFFFFFGFFFFF9CC
@M02352:288:000000000-CKWC8:1:1101:17523:5685 1:N:0:ATGCGCAG+ACTGCATA
TACGGAGGGTCCAAGCGTTATCCGGAATCATTGGGTTTAAAGGGTGCGCAGGCGGTTTATTAAGTCAGTGGTGAAATCTCGGGGCTCAACTTCGAAACTGCCATTGATACTGATAAACTTGAGTTCAGTTGGAGTAGGCGGAATGTGTAGTGTAGCGGTGAAATGCTTAGATATTACACAGAACACCGATAGCGAAGGCAGCTTACTAAACTGATACTGACGCTGAGGCACGAAAGCGTGGGGAGCGAACAGGATTAGATACCCTGGTAGTCCACGCCGTAA
+
GGGGGGGGGGGGGGGGGGGGGGGGGGGGGGGGGGGGGGGGGGGGGGGGGGGGGGGFGGGGGGGGGGGGGGGGGGGGGGGGGFGGGGGGGGGGGGGGGGGGGGGGGGGGGGGGGGGGGGGGGGGGGGGGGGGGGGGGGGGGGGGGGGGGGGGGGGGGGGGGGGGGGGGGGGGGGGGGGGGGGGGGGGGGGGDGGGGGGGGGGGGGGGGGGGGGGGGGGGGGGGGGGGGGGGGGGGGFGGGGGGFFFFGGGGEFB?GG?FFFGGGGFFGFBFFFFGFFFFFFGG
@M02352:288:000000000-CKWC8:1:1101:5775:5701 1:N:0:ATGCGCAG+ACTGCATA
TACGGAGGGGGTTAGCGTTGTTCGGAATTACTGGGCGTAAAGCGCACGTAGGCGGATCAGAAAGTATAGGGTGAAATCCCAGGGCTCAACCCTGGAACTGCCTTATAAACTCCTGGTCTTGAGTTCGAGAGAGGTGAGTGGAATTCCGAGTGTAGAGGTGAAATTCGTAGATATTCGGAGGAACACCAGTGGCGAAGGCGGCTCACTGGCTCGATACTGACGCTGAGGTGCGAAAGTGTGGGGAGCAAACAGGAATAGATACCCTGGTAGTCCACACCGTAA
+
GGGGGEFGGGGGGGGFGGGGGGGEGGDFGGGGGGGGGGGGGGGG@@FGGGGGGGGGGGGGFGGGFFD9?AEFEGGGGFGGGGGGDGGGGGGGGGGGFBFGGGFGFGFFFGG9CCFGGGGGGGGGGGG7<FFGCEGGGFGFFGGFGGGGGGFFFGGGGGFGGGGGGFGGGGGGGGGG7CEGGGGGGGGDFGGGGGGGGEGEG=8EFGGGFFGFGGC>EGGG?E58CGFGE547CEG)2+*0AE>?FBGGGF>4<:**.9AFG?C4FFGF>=74?FF?:BF:<C
@M02352:288:000000000-CKWC8:1:1101:10623:5743 1:N:0:ATGCGCAG+ACTGCATA
TACGGAGGGTCCAAGCGTTATCCGGAATCATTGGGTTTAAAGGGTGCGCAGGCGGTTTATTAAGTCAGTGGTGAAATCTCGGGGCTCAACTTCGAAACTGCCATTGATACTGATAAACTTGAGTTCAGTTGGAGTAGGCGGAATGTGTAGTGTAGCGGTGAAATGCTTAGATATTACACAGAACACCGATAGCGAAGGCAGCTTACTAAACTGATACTGACGCTGAGGCACGAAAGCGTGGGGAGCGAACAGGATTAGATACCCTGGTAGTCCACGCCGTAA
+
GGGGGGGGGGGGGGGGGGGGGGGGGGGGGGGGGGGGGGGGGGGGGEGGGGDGGGGFGGGGGGGGGGGGGGFGFGGGGGFGGFGGGGGGGDFGGFGGGGGGG8<FGGGGGGGGFGGGGGGGGGGFFGGG=FFFGGGGG<DGG7FGCGGGGGGGGGGGGGC<CFGGGGFFGFGFGGGGGGGGGGCGGGGGDGGGGGGGGGGGGGGGGGGGFFGGFFFGGGGFF85ED7CGGGGGGCDFGGDGGGFFFBGGEGFFFFGGFFAFGGGG4>DFAFBFF>F:B:@(*1
@M02352:288:000000000-CKWC8:1:1101:4357:5744 1:N:0:ATGCGCAG+ACTGCATA
TACGGAGGGTCCAAGCGTTATCCGGACTCATTGGGTTTAAAGGGTGCGCAGGCGGTTTATTAAGTCAGTGGTGAAATCTCGAGGCTCAACCTCGAAACTGCCATTGATACTGATAAACTTGATTTCAGTTGGAGTAGGCGGAATGTGTAGTGTAGCGGTGAAATGCTTAGATATTACACAGACCACCGATAGCGACGGCAGCTTACTAAACTGATACTGACGCTGAGGCCCGAAAGCGTGTGGCGCGAACAGGATTAGATACCCTGGTAGTCCACGCCGTCA
+
GGGGGGGCGGFG@CFGCFGFGCCF@,+7CCFFGGGGGGGGGGC@FEECC:F=:FC>CG8EGF<EFGFFGGGGGGFGGCFDGGG7:FGE=E,FFGCGG7F9FEFFGDFGAFFFGFBFFGGGEF,CF<,CEEGF8DFFF9>@E>>FGEFG9=C7F7=FBFGG>EFB@CG@:6CCDFFCC?C@C3,6,@F*<<C8E>7***8**;;C96C+C+2<AEGFGG9<E87ECDC=5*/1*//;CECE8C5(3;)9*9))(:>7<6)9?ECDFF<F96>A?**,2:>;)/
@M02352:288:000000000-CKWC8:1:1101:4376:5748 1:N:0:ATGCGCAG+ACTGCATA
TACGGAGGGTCCAAGCGTTATCCGGAATCATTGGGTTTAAAGGGTGCGCAGGCGGTTTATTAAGTCAGTGGTGAAATCTCGAGGCTCAACCTCGAAACTGCCATTGATACTGATAAACTTGAGTTCAGTTGGAGTAGGCGGAATGTGTAGTGTAGCGGTGAAATGCTTAGATATTACACAGAACACCGATAGCGAAGGCAGCTTACTAAACTGATACTGACGCTGAGGCACGAAAGCGTGGGGAGCGAACAGGATTAGATACCCTGGTAGTCCACGCCGTAA
+
GGGGGGGGGGGGGGGGGGGGGGGGGGGGGGGGGGGGGGGGGGGGGGGGGGGGGGGCGGGGGGGGGGGGGGGGGGGGGGGGGGEGGGGGGGGGGGGGGGGGGGGGGGGGGGGGGGGGGGGGGGGGGGGGGGGGGGGGGDGGGGGGGGGGGGGGGGGGGGGGGGGGGGGGGGGGGGGGGGGGGGGGGGGGGGGGGGGGGGGGGGGGGGFGFGGGGGGGGGGGGGGGGGGGGGGGGGGFGGGGGGFFFFGGGGFFFF<FDFFFGGGGFFGFFFFBFFFFFFF>GD
@M02352:288:000000000-CKWC8:1:1101:17352:5751 1:N:0:ATGCGCAG+ACTGCATA
TACGGAGGGTCCAAGCGTTATCCGGAATCATTGGGTTTAAAGGGTGCGCAGGCGGTTTATTAAGTCAGTGGTGAAATCTCGAGGCTCAACCTCGAAACTGCCATTGATACTGATAAACTTGAGTTCAGTTGGAGTAGGCGGAATGTGTAGTGTAGCGGTGAAATGCTTAGATATTACACAGAACACCGATAGCGAAGGCAGCTTACTAAACTGATACTGACGCTGAGGCACGAAAGCGTGGGGAGCGAACAGGATTAGATACCCTGGTAGTCCACGCCGTAA
+
GGGGGGGGGGGGGGGGGGGGGGGGGGGGGGGGGGGGGGGGGGGGGGGGGGGGGGGGGGGGGGGGGGGGGGGGGGGGGGGGGGGGGGGGGGGGGGGGGGGGGGGGGGGGGGGGGGGGGGGGGGGGGGGGGGGGGGGGGGGGGGGGGGGGGGGGGGGGGGGGGGGGGGGGGGGGGGGGGGGGGGGGGGGGGGFGGGGGGGGGGGGGGGGGGGGGGGGGGGGGGGGGGGGGGGGGGGGFGGGGGGFFFFGGGGFFF?GGFFFFGGGGFFFFBFFFFGFFFFFFGG
@M02352:288:000000000-CKWC8:1:1101:10611:5761 1:N:0:ATGCGCAG+ACTGCATA
TACGGAGGGTCCAAGCGTTATCCGGAATCATTGGGTTTAAAGGGTGCGCAGGCGGTTTATTAAGTCAGTGGTGAAATCTCGGGGCTCAACTTCGAAACTGCCATTGATACTGATAAACTTGAGTTCAGTTGGAGTAGGCGGAATGTGTAGTGTAGCGGTGAAATGCTTAGATATTACACAGAACACCGATAGCGAAGGCAGCTTACTAAACTGATACTGACGCTGAGGCACGAAAGCGTGGGGAGCGAACAGGATTAGATACCCTGGTAGTCCACGCCGTAA
+
GGGGGGGGGGGGGGGGGGGGGGGGGGGGGGGGGGGGGGGGGGGGGGGGGGGGGGGGGGGGGGGGGGGGGGGGGGGGGGGGGGGGGGGGGGGGGGGGGGGGGGGGGGGGGGGGGGGGGGGGGGGGGGGGGGGGGGGGGGGGGGEFGGGGGGGGGGGGGGGGGGGGGGGGGGGGGGGGGGGGGGGGGGGGGGGGGGGGGGGGGGGGGGGGGGGGGGGGGGGGGGGGGDFGGGGGGGGFGGGGGGFFFFGGGGFFFFFGFFFFFGGGFFGFBFBDBGFFFFFFGG
@M02352:288:000000000-CKWC8:1:1101:4367:5765 1:N:0:ATGCGCAG+ACTGCATA
TACGGAGGGTCCAAGCGTTATCCGGAATCATTGGGTTTAAAGGGTGCGCAGGCGGTTTATTAAGTCAGTGGTGAAATCTCGAGGCTCAACCTCGAAACTGCCATTGATACTGATAAACTTGAGTTCAGTTGGAGTAGGCGGAATGTGTAGTGTAGCGGTGAAATGCTTAGATATTACACAGAACACCGATAGCGAAGGCAGCTTACTAAACTGATACTGACGCTGAGGCACGAAAGCGTGGGGAGCGAACAGGATTAGATACCCTGGTAGTCCACGCCGTAA
+
FFGGGGGGGGGGGGGGGGGGGGGGFGG7FGG,CEGFEGGGGGGEGGGGGCEFEEEFCFGGGGGCFGGGGGGGGGFGGGGGGGGGEGGGFGGGGGGGGEGGGGGGFGGGCGAFGFGGGGGFFFFDGGFEGGGGGGGGGCFFGGG>E=FGACFGGGFFGGGGGGGCFGF@EFGGGFFGGGGGGGFGGGGGGFEEFGGGGGGGGG6>FEFFGGGGC<CCF7+<C5CEGDD8FGCDDGGBGDD55CB(4>CGGGFFFFC*5FA4FG6C4<F:<F2A?FFFFFEBGD
@M02352:288:000000000-CKWC8:1:1101:16353:5789 1:N:0:ATGCGCAG+ACTGCATA
TACGGAGGGTCCAAGCGTTATCCGGAATCATTGGGTTTAAAGGGTGCGCAGGCGGTTTATTAAGTCAGTGGTGAAATCTCGAGGCTCAACCTCGAAACTGCCATTGATACTGATAAACTTGAGTTCAGTTGGAGTAGGCGGAATGTGTAGTGTAGCGGTGAAATGCTTAGATATTACACAGAACACCGATAGCGAAGGCAGCTTACTAAACTGATACTGACGCTGAGGCACGAAAGCGTGGGGAGCGAACAGGATTAGATACCCTGGTAGTCCACGCCGTAA
+
GGGGGGGGGGGGFGGGGGGGGGGGGGFFFGGGGGGFGGGGGGGGGGGGGGGGGGG:4BEGGGGGGGGGGGGGGGGGGCGFGFGGGGGGGGG@FEFGGGGGGGGGGGGGGGGGGFGGGGGGGGGGFGGGGCFGGGGGGGGGGGGGGGGGGGGGGGGGGGGGGGGGGGGGGGGGGGFGGFFGGGGGFGGGGG*BFGGGGGGGGGGGGGGFGGGGGFEGGGGFGGGGGGGGGGGGGGGECEGEGGFF>FGGDGFFFFGG?FFFGGGGFFGFFFFFFGFFFFFFGG
@M02352:288:000000000-CKWC8:1:1101:9325:5802 1:N:0:ATGCGCAG+ACTGCATA
TACGGAGGGTCCAAGCGTTATCCGGAATCATTGGGTTTAAAGGGTGCGCAGGCGGTTTATTAAGTCAGTGGTGAAATCTCGGGGCTCAACCTCGAAACTGCCATTGATACTGATAAACTTGAGTTCAGTTGGAGTAGGCGGAATGTGTAGTGTAGCGGTGAAATGCTTAGATATTACACAGAACACCGATAGCGAAGGCAGCTTACTAAACTGATACTGACGCTGAGGCACGAAAGCGTGGGGAGCGAACAGGATTAGATACCCTGGTAGTCCACGCCGTAA
+
GGGGGGGGGGGGGGGGGGGGGGGGGGGGFGGGGGGFFGFEFGGGGEGGGGGGGGG@FCGGGGGGGGGGGGGGGGGGGGGGGGGGGDGGGGGGGGGGGGGGGFGAFGGGGGGGGGGGGGGGGGGGGGGGGGGGGGGGGGGGGGGGGGGGFFGGGGGGGGGGGGGGGGGGGGGGGGGGGGGGGFGGGGGGGGGGGGGGGGGGGGGGGGGGGGGGGGGGGGGGFGGGGGDGGGGGGGGFGGGGGGF?BFGGGGFFBFFGFFFFGGGGFFGFFFAFFGFFFFFBDD
@M02352:288:000000000-CKWC8:1:1101:8083:5816 1:N:0:ATGCGCAG+ACTGCATA
TACGGAGGGTCCGAGCGTTATCCGGAATCATTGGGTTTAAAGGGTCCGCAGGCGGTCAATTAAGTCAGAGGTGAAATCCCATAGCTTAACTATGGAACTGCCTTTGATACTGGTTGACTTGAGTCATATGGAAGTAGATAGAATGTGTAGTGTAGCGGTGAAATGCATAGATATTACACAGAATACCGATTGCGAAGGCAGTCTACTACGTATGTACTGACGCTCATGGACGAAAGCGTGGGGAGCGAACAGGATTAGATACCCTGGTAGTCCACGCCGTAA
+
GGGGGGGGGGGGGGGGGGGGGGGGGGGGGGGGGGGGGGGGGGGGGGGGGGGGGGGGGGGGGGGGGGGGGGGGGGGGGGGGGGGGGGGGGGGGGGGGGGGGGGGGGGGGGGGGGGGGGGGGGGGGGGGGGGGGGGGGGGGGGGGGGGGGGGGGGGGGGGGGGGGGGGGGFGGGGGGGGGGGGGGGGGGGGGGGGGGGGGGGGGGGGGGGGGGGGGGGGGGGGGGGGGGGGGGGGGGFGGGGGGFFFFGGGGFFFFGGDFFFGGGGFFGFFFFFFGFFFFFFGG
@M02352:288:000000000-CKWC8:1:1101:13313:5840 1:N:0:ATGCGCAG+ACTGCATA
TACGGAGGGTGCAAGCGTTATCCGGAATCATTGGGTTTAAAGGGTCCGCAGGCGGACTAATAAGTCAGTGGTGAAATCCCATCGCTTAACGATGGAACTGCCATTGAAACTGTTAGTCTTGAATTCGGTCGAAGTGGGCGGAATGTGTCATGTAGCGGTGAAATGCATAGATATGACACAGAACACCGATAGCGAAGGCAGCTCACTAGGCCTGAATTGACGCTCAGGGACGAAAGCGTGGGGAGCGAACAGGATTAGATACCCTGGTAGTCCACGCCGTAA
+
GGGGGGGGGGGGGGGGGGGGGGGGGEGGGGGGGGGGGGGGGGGGGGGGGGGGGGGGGGGGGGGGGGGGGGGGGGGGGGGGGGGGDFGGGGGGGGGGGGGGGGGGGGCFGGGGGGGGGGGGFFGGGGGGGGGGGGGGGGGGGGGFGGGGGGGGGGGGGGGGGGGGGGGGGGGGGGGGGGGGGGGGGGGGGGGGGGGGGGGGDGGFGGGGGGGGGGGCCGGGGGGG=DGGGGGDGGGFGGGGGGFFFFGGEDFFFFGFFFFFGGGGFFDFDFFFFGFFFFFFGG
@M02352:288:000000000-CKWC8:1:1101:7988:5855 1:N:0:ATGCGCAG+ACTGCATA
TACGAGGGGTGCAAGCGTTAATCGGAATTACTGGGCGTAAAGCGTTCGTAGGCGGTCTATTAAGCAAGATGTGAAAGCCCAGGGCTCAACCTTGGAACTGCATTTTGAACTGGTAGACTAGAGTACTGTAGAGGGTGGTGGAATTTCCAGTGTAGCGGTGAAATGCGTAGAGATTGGAAGGAACATCAGTGGCGAAGGCGGCTCACTGGCTCGATACTGACGCTGAGGTACGAAAGTGTGGGGAGCAAACAGGATTAGATACCCTGGTAGTCCACGCCGTAA
+
GGGGGGGGGGGGGGGGGGGGGGGGGGGGGGGGGGGGGGGGGGGGGGGGGGGGGGGGGGGGGGGGGGGGGGGGGGGGGGGGGGGGGGGGGGGGGGGGGGGGGGGGGGFGGGFGGGGGGGGGGGGGGGGGGGGGGGGGGGGGGGGGGGGGGGGGGGGGGGGGGGGGGGGGGGGGGGGGGGGGGGGGGGGGGGGGGGGGGGGGGGGGGGGGGGGGGGGGGGGGGGGGGGGGGGGGGGGFGGGGGGFFFFGGFCFFFFFGFFFFGGFFFFG;AFD>?FFF0::259
@M02352:288:000000000-CKWC8:1:1101:4815:5863 1:N:0:ATGCGCAG+ACTGCATA
TACGGAGGGTCCAAGCGTTATCCGGAATCATTGGGTTTAAAGGGTGCGCAGGCGGTTTATTAAGTCAGTGGTGAAATCTCGAGGCTCAACCTCGAAACTGCCATTGATACTGATAAACTTGAGTTCAGTTGGAGTAGGCGGAATGTGTAGTGTAGCGGTGAAATGCTTAAATATTACACAGAACACCGATAACGAAGGCAGCTTACTAAACTGATACTGACGCTGAGGCACGAAAGCGTGGGGAGCGAACAGGATTAGATACCCTGGTAGTCCACGCCGTAA
+
GGGGGGGGGGGGGGGGGGGGGGGGGGEGFGGGGGGGGGGGGGGGGGGGGGGGGGGGGGGGGGGGGGGGFGGGGGGGFBFGGGGGGGGGGGGGGGEGGGGGGGGGGGGGGGEFFDGGGCFFFF<CFGFGFGGFGEGGGGGGGG<FCFGGGCC,@DC=:75>FFC,,;F?C,2,,@A;FECFFGD:<FCC<CC*3*=;C*=95ED;CC?FFF*<9BBC9A@0<5***9C8EGFDGGD5CCGGGGBB07>D5C553(7*5*6@?FCC6>*0-03<=C?,,2)(>C
@M02352:288:000000000-CKWC8:1:1101:8194:5909 1:N:0:ATGCGCAG+ACTGCATA
TACGGAGGATCCAAGCGTTATCCGGAATCATTGGGTTTAAAGGGTCCGTAGGTGGATAATTAAGTCAGAGGTGAAATCCTGCAGCTCAACTGTAGAATTGCCTTTGAAACTGGTTATCTTGAATTATTGTGAAGTGGTTAGAATATGTAGTGTAGCGGTGAAATGCATAGATATTACATAGAATACCAATTGCGAAGGCAGATCACTAACAATATATTGACACTGATGGACGAAAGCGTGGGGAGCGAACAGGATTAGATACCCTGGTAGTCCACGCCGTAA
+
FEFGDDCE:CFFCEFGG@FGGGGGGCGGGGGFEFGBF7F<<FGGGFCFEFFDEGGGGGGGGGGGGGGGGGGGGGGGGGGGFGGCFEGGG<FFFGGGGGFFGGGFCEFFGGGGGG9FGGFGGGGGGCCGGGGFFFGFGEGGFDEFGGGGGFFGGGGGGGGGGGGFGGGGGFFGGGGGGGGGGGGGGGGGGGGGGGGGGGGGEFFGGGGGFGGGGGGGGGCFGFFGGGGGGGGDECGFGGGGDGF;>FGGGD>FBFGGF?<FDGCCFFG6.9A9BGFF9BEBGD
@M02352:288:000000000-CKWC8:1:1101:11718:5915 1:N:0:ATGCGCAG+ACTGCATA
TACGGAGGGTCCAAGCGTTATCCGGAATCATTGGGTTTAAAGGGTGCGCAGGCGGTTTATTAAGTCAGTGGTGAAATCTCGAGGCTCAACCTCGAAACTGCCATTGATACTGATAAACTTGAGTTCAGTTGGAGTAGGCGGAATGTGTAGTGTAGCGGTGAAATGCTTAGATATTACACAGAACACCGATAGCGAAGGCAGCTTACTAAACTGATACTGACGCTGAGGCACGAAAGCGTGGGGAGCGAACAGGATTAGATACCCTGGTAGTCCACGCCGTAA
+
GGGGGGGGGGGGGGGGGGGGGGGGGGGGGGGGGGGGGGGGGGGGGGGGGGGGGGGGGGGGGGGGGGGGGGGGGGGGGGGGGGGGGGGGGGGGGGGGGGGGGGGGGGGGGGGGGGGGGGGGGGGGGGGGGGGGGGGGGGGGGGGGGGGGGGGGGGGGGGGGGGGGGGG;CGGGGGGGGGGGGGGGGGGGGGGGGGGGGGGGGGGGGGGGGGGGGGGGGGGGGGGGGGGGGDGGGGGFGGGGGGEFFFGGGGFFFFGGFFFFGGGGFFDFAFFFFGFFFFFFGG
@M02352:288:000000000-CKWC8:1:1101:12568:5928 1:N:0:ATGCGCAG+ACTGCATA
TACGGAGGGTCCAAGCGTTATCCGGAATCATTGGGTTTAAAGGGTGCGCAGGCGGTTTATTAAGTCAGTGGTGAAATCTCGAGGCTCAACCTCGAAACTGCCATTGATACTGATAAACTTGAGTTCAGTTGGAGTAGGCGGAATGTGTAGTGTAGCGGTGAAATGCTTAGATATTACACAGAACACCGATAGCGAAGGCAGCTTACTAAACTGATACTGACGCTGAGGCACGAAAGCGTGGGGAGCGAACAGGATTAGATACCCTGGTAGTCCACGCCGTAA
+
GGGGGGGGGGGGGGGGGGGGGGGGGFFGGGGGGGGGGGGGGGGGGGGGGGGGGGGGGGGGGGGGGGGGGGGGGGGGGGGGGGGGGGGGGGGGGGGGGGGGGGGGGGGGGGGGGGGGGGGGGGGGGGGGGGGGGGGGGDGGGGGGGGGGGGGGGGGGGGGGGGGGGGGGGGGGGGGGGGGGGGGGGGGGGGGGGGGGGGGGGGGGGGGGGGGGGGGGGGGGGGGGGGGGGGGGGGGFGGGGGGFFFFGGGGFFFFGGFFFFGGGGFFGFFFFFFGFFFFFFG<
@M02352:288:000000000-CKWC8:1:1101:5784:6018 1:N:0:ATGCGCAG+ACTGCATA
TACGGAGGGTCCAAGCGTTATCCGGAATTATTGGGTTTAAAGGGTCCGCAGGCGGATTAATAAGTCAGTGGTGAAATCTCCAAGCTCAACTTGGAAACTGCCATTGATACTGTTAGTCTTGAATTCAGTCGGAGTAGGCGGAATGTGTAGTGTAGCGGTGAAATGCATAGATATTACACAGAACACCGATAGCGAAGGCAGCTTACTAGGTTTGAATTGACGCTGATGGACGAAAGCGTGGGTAGCGAACAGGATTAGATACCCTGGTAGTCCACGCCGTAA
+
FGGGGGGGGGGGGGGGGGGGGGGGGGGGGGGGGGGGGGGGGGGGGGGGGGGGGGGGGGGFGGGGGGGGGGGGGGGGGGGGGFEFGGGGGGGGGGGGFGGGGGFGGGFFGGGFGGGGGGGGAFGGGGGGGGGGGGGGA>FGGCFGFFGGGFGGGGGGGGGDGGGGGGGGG?CFDGGGGGGGGGGGGGGGGF7EFGGGGGGFGGGGGGEGCCGFCCDECGFGGGGGGCGGG7DDGGGFGGGGGCEF6FGDCD5<1?DFFFF?+CGGFFCFAFA>FGF03:B>DD
@M02352:288:000000000-CKWC8:1:1101:8527:6028 1:N:0:ATGCGCAG+ACTGCATA
TACGGAGGGTCCAAGCGTTATCCGGAATCATTGGGTTTAAAGGGTGCGCAGGCGGTTTATTAAGTCAGTGGTGAAATCTCGAGGCTCAACCTCGAAACTGCCTTTGATACTGGTTGACTTGAGTTATACGGAAGTAGATAGAATAAGTAGTGTAGCGGTGAAATGCATAGATATTACTTAGAATACCGATTGCGAAGGCAGTCTACTACGTATATACTGACGCTCATGGACGAAAGCGTGGGGAGCGAACAGGATTAGATACCCTGGTAGTCCACGCCGTAA
+
GGGGGDECGGGGGGGGGGGGGGGGGGGGGGGCFGGFGGGGGGGGGGGGGGGGGGGGGGGGGGGGGGGGGGGFGGGGGGGGGGGGGGGGGGGGGGGGGGGGGFGGGGGGGGGGGGGGGGFGGGGGGGGGGGGGGGGGGGGGGGGGGGGGGGGGGGGFGGGGGGGGGGGGGGGGGFGGGGDGGGGGGGGEGGGGGGGGGGGGGGGGGGGGGGGGGGGGD9EF:EE8CDFFGFGDEGGFGGGGGGD095CDGDD?13CF?FFFDF8DFFG@6@ABFGFF9?>1>9
@M02352:288:000000000-CKWC8:1:1101:11176:6103 1:N:0:ATGCGCAG+ACTGCATA
TACGGAGGGTCCAAGCGTTATCCGGAATCATTGGGTTTAAAGGGTGCGCAGGCGGTTTATTAAGTCAGTGGTGAAATCTCGAGGCTCAACCTCGAAACTGCCATTGATACTGATAAACTTGAGTTCAGTTGGAGTAGGCGGAATGTGTAGTGTAGCGGTGAAATGCTTAGATATTACACAGAACACCGATAGCGAAGGCAGCTTACTAAACTGATACTGACGCTGAGGCACGAAAGCGTGGGGAGCGAACAGGATTAGATACCCTGGTAGTCCACGCCGTAA
+
GGGGEEGGGGGGGGGGGGGGGGGGGEGG<FGGGGG@CFGGGGEGFGGGGGGGGGGGGGGFGGGGGGFGDFFGGGGGGGAFFGGGGFGGGGGGGGGCFFGAFFCDFGFGFFFGADDBFFGGGGGGGGGGGFFGGGGGGGGDEG7FFGC;CFGFGGDGGGGGGFGGGGGGFGGGGGFFGGGGGGDFGGGGDGCCGGGGGGGGCGFGDGCFFGGGEFG9FGGEFC*?EGGCGGGGGGGFGDCGGGE:;E><CD3?<FGGFF2@CGGGFFGFFF<AFFF?FFEFGC
@M02352:288:000000000-CKWC8:1:1101:7542:6155 1:N:0:ATGCGCAG+ACTGCATA
TACGGAGGGTCCAAGCGTTATCCGGAATCATTGGGTTTAAAGGGTGCGCAGGCGGTTTATTAAGTCAGTGGTGAAATCTCGAGGCTCAACCTCGAAACTGCCATTGATACTGATAAACTTGAGTTCAGTTGGAGTAGGCGGAATGTGTAGTGTAGCGGTGAAATGCTTAGATATTACACAGAACACCGATAGCGAAGGCAGCTTACTAAACTGATACTGACGCTGAGGCACGAAAGCGTGGGGAGCGAACAGGATTAGATACCCTGGTAGTCCACGCCGTAA
+
GGGGGGGGGGGGGGGGGGGGGGGGCEGGGGGGGGGGGGGGGFGGGGGGGGGGGGGFGGFGGGGGGGFGGGGGGGGGGGFGGGGGGGGGFGGGGGGGEFGGGGFGGGDGDGGGGFGFGGGGGGGGGGGGGGGGGGGGGGGGGGDGGGGGDGGGGFCFGGGGGGFGGGGGGFGGCGFCF?FFFCGGFGGGGGGEFEG>CGGGCEGGCFGGGCFFG?EEC??CECCEGGGGGGGDCEDEGGGGGGF:07CCGG>?:?FFBF9@CFGGFFDFAFFB4*=6><BFDD
@M02352:288:000000000-CKWC8:1:1101:9523:6171 1:N:0:ATGCGCAG+ACTGCATA
TACGGAGGGTCCAAGCGTTATCCGGAATCATTGGGTTTAAAGGGTGCGCAGGCGGTTTATTAAGTCAGTGGTGAAATCTCGAGGCTCAACCTCGAAACTGCCATTGATACTGATAAACTTGAGTTCAGTTGGAGTAGGCGGAATGTGTAGTGTAGCGGTGAAATGCTTAGATATTACACAGAACACCGATAGCGAAGGCAGCTTACTAAACTGATACTGACGCTGAGGCACGAAAGCGTGGGGAGCGAACAGGATTAGATACCCTGGTAGTCCACGCCGTAA
+
GGGGGFFEFGGGGGFGGGGGGGGGGGDGGAFEFGGGGCGGGGGGGDEEGGEFGGGFGGGGGGGGEGGGGGGDGGGGGGGGGGGGGGGGGGGGGGGGGGGGGGDFGGGGFGDGCFFGBDGGGGGGGGFFGGGFGGFGGFGGGDFGGFGGGGGFGGGGGGGGGGGGGGGGGGGGGFGFGGGGGGGGFGGDFGG8FGCCGGGGGGGGFGGGC6CGGEFDGGGGFEDEGGGFGEGDGEDFGGGGGGFFFFDG5DE7<:F7?FBFCFGGFFGFAFFFFGFFFFD9CD
@M02352:288:000000000-CKWC8:1:1101:11547:6227 1:N:0:ATGCGCAG+ACTGCATA
TACTAAAGGTGCAAGCGTTAATCGGAATTACTGGGCGTAAAGCGCGCGTAGGTGGTTTGTTAAGTTGGATGTGAAAGCCCCGGGCTCAACCTGGGAACTGCAGTTGATACTGGCGAACTAGAGTATGAAAGAGGGAGGTAGAATTCCATGTGTAGCGGTGAAATGCGTAGATATATGGAGGAATACCAGTGGCGAAGGCGGCCTCCTGGTTCAATACTGACGCTGAGGTGCGAAAGCGTGGGGAGCGAACAGGATTAGATACCCTGGTAGTCCACGCCGTAA
+
GGGGGCFFFEFFFGGFGGGG<<FEGBCFGGGGFGGGGGGGCFGGGGGGFEGGCFFFGGGFDCFFGG9EEFFGGGGCFGGGGGEGFEFCFFGGFGGDFGGFGGCFFGGC?FGGFG+FEGGGGAFFEFFFGFFCGGFGGEGGGGFFFFGE=FG;F;==FDGGGGGGGGDGGGGGGG9EFGGGCFFGCGFG:FCGGGGGDGFEEGGDCFGGDGGGGGGFGGFGF>ECGDGFECFDGGG@FEGGGEF(9EGD=DEFBFGGFF9FEGCF?>FFAFDFFGFBF?FF39
@M02352:288:000000000-CKWC8:1:1101:10333:6296 1:N:0:ATGCGCAG+ACTGCATA
TACGGAGGGTCCAAGCGTTATCCGGAATCATTGGGTTTAAAGGGTGCGCAGGCGGTTTATTAAGTCAGTGGTGAAATCTCGAGGCTCAACCTCGAAACTGCCATTGATACTGATAAACTTGAGTTCAGTTGGAGTAGGCGGAATGTGTAGTGTAGCGGTGAAATGCTTAGATATTACACAGAACACCGATAGCGAAGGCAGCTTACTAAACTGATACTGACGCTGAGGCACGAAAGCGTGGGGAGCGAACAGGATTAGATACCCTGGTAGTCCACGCCGTAA
+
GGGGGGGEGGGGGGGGGGGGGGGGGCGGFGGGFGGFGEGGGGGGGGGGGGGGGEGFEGGGGGGGGGGGGGGGGGGGGGGGGGGGGGGGGFFGGGGGGGGGGFGCFFGGGGGGDDGGGGGGGFGGGGGGGGGGGGGGGGCFGGGGGGGGGGGGGGGGGGGGFGGGGGGGGGGGGGGGGGGGGGGGGGGGGGGGGGGGGGGGDGDEGGGGGGGGGGGGGGGGGGGGGGGGGGGGGGGFGGGGGGF?>FGGGGFFFFGGBFFFG?FGFFGFAFFBFGFFFFFFGG
@M02352:288:000000000-CKWC8:1:1101:15153:6311 1:N:0:ATGCGCAG+ACTGCATA
TACGGAGGGTCCGAGCGTTATCCGGAATCATTGGGTTTAAAGGGTCCGCAGGCGGTCAATTAAGTCAGAGGTGAAATCCCATCGCTCAACGATGGAACTGCCTTTGATACTGATTGACTTGAGTTATATGGAAGTAGATAGAATAAGTAGTGTAGCGGTGAAATGCATAGATATTACTTAGAATACCGATTGCGAAGGCAGTCTACTACGTATATACTGACGCTGAGGGACGAAAGCGTGGGGAGCGAACAGGATTAGATACCCTGGTAGTCCACGCCGTAA
+
GGGGGGGGGFGGGGGGGGGGGGGGGDFGFGGGGGGBFGDFFGGGGGGGGGGGGGGFGGGGGGGGGGGGGGGGGGGGGGGGGGGEGFGGGGGGGGGGGGGGGGGGGGGGGGGGGGGGGGGGGGGFGGGGGGGGGGGGGGGGGGGGGGGGGGGGGGGGGGGGGGGGGGGGGGGGGGGGGGGGGGGGGGGGGGGGGDGGGGGGGGGGGGGGGGGGGGGGFGGGFGGGEDGGGGGGGGGFGGGGGGF?FFGGGGFFFFFGFFFFGGGGFFGFFF<AFGFFFFF>GG
@M02352:288:000000000-CKWC8:1:1101:18677:6360 1:N:0:ATGCGCAG+ACTGCATA
TACGGAGGGTGCAAGCGTTATCCGGAATCATTGGGTTTAAAGGGTCCGCAGGCGGACTAATAAGTCAGTGGTGAAATCCCATCGCTTAACGATGGAACTGCCATTGAAACTGTTAGTCTTGAATTCGGTCGAAGTGGGCGGAATGTGTCATGTAGCGGTGAAATGCATAGATATGACACAGAACACCGATAGCGAAGGCAGCTCACTAGGCCTGAATTGACGCTCAGGGACGAAAGCGTGGGGAGCGAACAGGATTAGATACCCTGGTAGTCCACGCCGTAA
+
GGGGGGGGGGGGGGGGGGGGGGGGGGGGGGGGGGGGGGGGGGGGGGGGGGGGGGGGGGGFGGGGGGGGGGGGGGGGGGGGGGGGGGGGGGGGGGGGGGGGGGGGGGGGGFGGGGGGGGGGGGDGGGGGGGGGGGGGGGGGGGGGGGGGGGGGGGGGGGGGGGGGGGGGGGGGGGGGGGGGGGGGGGGGGGGGGGGGGGGGGGGGGGGGGGGGGGGGGGGGGGGGGGGGGGGGGGGFGGGGGGFFFFGGGGFFB:CFBFAFGGGGFFGFFFFFFGFB>FFFGG
@M02352:288:000000000-CKWC8:1:1101:21615:6398 1:N:0:ATGCGCAG+ACTGCATA
TACGGAGGGAACTAGCGTTATTCGGAATTACTGGGCGTAAAGCGCGCGTAGGCGGCTTTTTAAGTCAGAGGTGAAATCCCGGGGCTCAACCCCGGAACTGCCTTTGAAACTAGAAAGCTAGAATATTGGAGAGGTAAGTGGAATTCCGAGTGTAGAGGTGAAATTCGTAGATATTCGGAAGAACACCAGTGGCGAAGGCGACTTACTGGACAATTATTGACGCTGAGGTGCGAAAGCGTGGGGAGCAAACAGGATTAGATACCCTGGTAGTCCACGCCGTAA
+
GGGGGFFGGGGGGGGGGGGGGGGGGGGGGGGGGGGGGGGGGGGGGGGGGGGGGGGGGGGGGGGGGGGGGGGGGGGGGGGGGGGGGGGGGGGGGEGGGGGGGGGGGGGGGGGGGGGGGGGGGDGGGGGGGFGGGGGGGGGGGGGGGGGGGGGGGGGGGGGGGGGGGGGGGGGGGGGGGGGGGGGGGGGGGGGGGGGGGGGGGGGGGGGGGGGGGGGGGGGGGGGGGGGGGGGGGGGFGGGGGGFFFFGGFGFFFFGGFFFFGGGGFFGFFFFFFGFFFFFBGG
@M02352:288:000000000-CKWC8:1:1101:20642:6437 1:N:0:ATGCGCAG+ACTGCATA
TACGGAGGGTCCAAGCGTTATCCGGAATCATTGGGTTTAAAGGGTGCGCAGGCGGTTTATTAAGTCAGTGGTGAAATCTCGAGGCTCAACCTCGAAACTGCCATTGATACTGTTAGTCTTGAATTCAGTCGGAGTAGGCGGAATGTGTAGTGTAGCGGTGAAATGCATAGATATTACACAGAACACCGATAGCGAAGGCAGCTTACTAGGTTTGAATTGACGCTGATGGACGAAAGCGTGGGTAGCGAACAGGATTAGATACCCTGGTAGTCCACGCCGTAA
+
GGGGGGGGGGGGGGGGGGGGGGGGGGGGGGGGGGGFGGGGGGGGGGGGGGGGGGGCFGGGGGGGGGGGGGGGGGGGGGGGGGGGGGGGGGGGGGGGGGGGGGGGGGGGGGGGGGGGGGGGGGGGGGGGGGGGGGGGGGGGGGGGGGGGGGGGGGGGGGGGGGGGGGGGGGGGGGGGGGGGGGGGGGGGGGGGGGGGGGGGGGGGGGGGGGGGGGGGFF?FGGGGGGGGGGGGGGD:FGGGGGFFFFGGGGFFFFFGFFFFGGGGFFGF<FAAFGFFFFFFGG
@M02352:288:000000000-CKWC8:1:1101:15167:6455 1:N:0:ATGCGCAG+ACTGCATA
TACGGAGGGTGCAAGCGTTATCCGGAATCATTGGGTTTAAAGGGTCCGCAGGCGGACAATTAAGTCAGAGGTGAAATACCATAGCTCAACTATGGAACTGCCTTTGATACTGGTTGACTTGAGTTATACGGAAGTAGATAGAATAAGTAGTGTAGCGGTGAAATGCATAGAGATTACTTAGAATACCGATTGCGAAGGCAGTCTACTACGTATATACTGACGCTCATGGACGAAAGCGTGGGGAGCGAACAGGATTAGATACCCTGGTAGTCCACGCCGTAA
+
GGGGGFGGGGGGGGGGGGGGGGGGGGGGGGGGGGGGGGGGGGGGGGGGGGGGGGG7CFGGGGGGGGGGGGGGGGGGGGGGGGGGGGGGGGGGGGGGGGGGGGGGGGGGGGGGGGGGGGGGGGGGGGGGGGGGGGGGGGGGGGGGGGGGGGGGGGGGGGGGGGGGGGGGGGGGGGGGGGGGGGGGGGGGGGGGGGGGEGGGGGGGGGGGGGGGGGGGGGGGGGGGGGGGGGGGGGGFFEDGGGF?>EGGGGFFFFGG?FFFGCFGFFGFFFBFFGFBFFFBGD
@M02352:288:000000000-CKWC8:1:1101:26138:6471 1:N:0:ATGCGCAG+ACTGCATA
TACGGAGGGTCCAAGCGTTATCCGGAATCATTGGGTTTAAAGGGTCCGTAGGCGGGTATCTAAGTCAGTGGTGAAATCTCACAGCTCAACTGTGAAACTGCCATTGATACTGGATATCTTGAATTGTTGTGAAGTGGTTAGAATATGTAGTGTAGCGGTGAAATGCTTAGATATTACATAGAATACCGATTGCGAAGGCAGATCACTAACAACATATTGACGCTGATGGACGAAAGCGTGGGGAGCGAACGGGATTAGATACCCCGGTAGTCCACGCCGTAA
+
GGGGGGGGGGGGGGGGGGGEGGGGGDEGGGGGGGGG::FDGGGGGGFGCFGGGGGDGGGGGGGFGGGGGGGGGGGGGGGGGGGGGGGGGGGGGGFCGGGGGGGGGFGFGGGGGFGGGFGGGGFGFGGGGGGGGGGGGGFGGGGGGGGGFGGGGGGGG@FEFGFGGGGGGGGGGGGGGFGFGGG?FFGGGGDGGGCGGGFGGGGGGGGGGGDFGGC<@FGFGGGGGGGGDGGGGGGFGGGGGGEFBFGGGGFBFBGGBFABGGCDFFGF>FFB@GFFB?FFGG
@M02352:288:000000000-CKWC8:1:1101:5587:6494 1:N:0:ATGCGCAG+ACTGCATA
TACGGAGGGTCCAAGCGTTATCCGGAATCATTGGGTTTAAAGGGTGCGCAGGCGGTTTATTAAGTCAGTGGTGAAATCTCGAGGCTCAACCTCGAAACTGCCATTGATACTGATAAACTTGAGTTCAGTTGGAGTAGGCGGAATGTGTAGTGTAGCGGTGAAATGCTTAGATATTACACAGAACACCGATAGCGAAGGCAGCTTACTAAACTGATACTGACGCTGAGGCACGAAAGCGTGGGGAGCGAACAGGATTAGATACCCTGGTAGTCCACGCCGTAA
+
GGGGGGGGGGGGGGGGGGGGGGGGGGGGGGGGGGGGGGGGGGGGGGGGGGGGGGGFGGGGGGFGGGGGGGGGGGGGGGGGGGGGGGGGGGGGGGGGGGGGGGGFFGGGGGGGGGGGGGGGGGGGGGGGGGGGGGGGGGGGGGGGGGGGGGGGGGGGGGGGGGGGGGGGGGGGGGGGGGGGGGGGGGGGGGGGGGGGGGGGGGGFGGGGGGGGGGGGGGGGGGGEGGGGGGGGGGGFFGGGGGFFFEGGGGFFFFFG?FAFGGGFFFFFFFFFFFFFBFFBDG
@M02352:288:000000000-CKWC8:1:1101:12752:6513 1:N:0:ATGCGCAG+ACTGCATA
TACGGAGGGTCCAAGCGTTATCCGGAATCATTGGGTTTAAAGGGTGCGCAGGCGGTTTATTAAGTCAGTGGTGAAATCTCGAGGCTCAACCTCGAAACTGCCATTGATACTGATAAACTTGAGTTCAGTTGGAGTAGGCGGAATGTGTAGTGTAGCGGTGAAATGCTTAGATATTACACAGAACACCGATAGCGAAGGCAGCTTACTAAACTGATACTGACGCTGAGGCACGAAAGCGTGGGGAGCGAACAGGATTAGATACCCTGGTAGTCCACGCCGTAA
+
GGGGGGGGGGGGGGGGGGGGGGGGGGGGGGGGGGGGGGGGGGGGGGGGGGGGGGG@CGGGGGGGGGGGGGGGGGGGGGGGGGGGGGGGGGGGGGCGGGGGGGGGGGGFFGGGGGGGGGGGGGGGGGGGGFGGGGGGGGGGGGGGGGGGGGGGGGGGGGGGGGGGGG@FGGGGGGGGGGGGGGGGFFGGGGGGGGGEEGGGGGGGGGGGGGGGGCFGGGGGGGGGGGGGGGGDEGGFGGGGGGFFFFGG5C3?BFGGFFFFGGGGFFGFFFFFFGFFF6>6CD
@M02352:288:000000000-CKWC8:1:1101:9404:6523 1:N:0:ATGCGCAG+ACTGCATA
TACGGAGGGTCCAAGCGTTATCCGGAATCATTGGGTTTAAAGGGTGCGCAGGCGGTTTATTAAGTCAGTGGTGAAATCTCGAGGCTCAACCTCGAAACTGCCATTGATACTGATAAACTTGAGTTCAGTTGGAGTAGGCGGAATGTGTAGTGTAGCGGTGAAATGCTTAGATATTACACAGAACACCGATAGCGAAGGCAGCTTACTAAACTGATACTGACGCTGAGGCACGAAAGCGTGGGGAGCGAACAGGATTAGATACCCTGGTAGTCCACGCCGTAA
+
GGGGGFGGGGGGGFGGGGGEFGGGGGGGGGGGGGGFEGGFGGGGGGGGGGGGGGGGGGGGGGGGGGGGGGGGGGGGGGGGGGGGGGGGGGGGGGGGGGGGGGGGGGGGGGGGEFGFGGGGGGGGGGGGGGGGGGGGGFGGGGGGGGGGGGGGGGGGGGGGGGGGGGGGGGGGGGGGGGGGGFGGGGGGGGGGGGGGGGGGGGGGGGGGGGGGGGGGGGGGGGGGGGGGGGGGGGGFGGGGGGFF>FGGGGFFFBGFFFFFFGFCFFGFFFDFBGFFFFFFGG
@M02352:288:000000000-CKWC8:1:1101:21997:6531 1:N:0:ATGCGCAG+ACTGCATA
TACGGAGGGTCCAAGCGTTATCCGGAATCATTGGGTTTAAAGGGTGCGCAGGCGGTTTATTAAGTCAGTGGTGAAATCTCGAGGCTCAACCTCGAAACTGCCATTGATACTGATAAACTTGAGTTCAGTTGGAGTAGGCGGAATGTGTAGTGTAGCGGTGAAATGCTTAGATATTACACAGAACACCGATAGCGAAGGCAGCTTACTAAACTGATACTGACGCTGAGGCACGAAAGCGTGGGGAGCGAACAGGATTAGATACCCTGGTAGTCCACGCCGTAA
+
GGGGGEFGGGGGGCFGGGGGGGFGGDGGCFGGGGGCFGGGCGGGGGGGGGGGGGGGGGGGGGGGGGGGGGGGGGGFGGGGFFG>FFGGGGGGGGGGGGGGGGFGGGGGFGGGCFGGGGGGGGGGGGGGGGGGCFGGGGGGGFEGCFGGGGGGGGGGGGGGGGFFGGGGFGFGGGGGGGGGGGGGGGGGGGGDGGGGGGGGGGGGGGGFFCDGGGGGGGGGGGGGGGGGGGGDGEDFGGGGGGFFFFGGGGFFFFGGBF<FGGGGF@5FFFABFGF?FBFFGC
@M02352:288:000000000-CKWC8:1:1101:14867:6535 1:N:0:ATGCGCAG+ACTGCATA
TACGGAGGGTGCAAGCGTTATCCGGAATCATTGGGTTTAAAGGGTCCGCAGGCGGACTAATAAGTCAGTGGTGAAATCCCATCGCTTAACGATGGAACTGCCATTGAAACTGTTAGTCTTGAATTCGGTCGAAGTGGGCGGAATGTGTCATGTAGCGGTGAAATGCATAGATATGACACAGAACACCGATAGCGAAGGCAGCTCACTAGGCCTGAATTGACGCTCAGGGACGAAAGCGTGGGGAGCGAACAGGATTAGATACCCTGGTAGTCCACGCCGTAAA
+
GGGGGBEGGGGGGGGGGGGGGGGGGDGGGGFFGGGGGGGGGGGGGGGGGGGGGGGGGGGGGGGGGGDFGGGGGGGGGGGGFGGGGGGGGGGGGGGGGGGGGGGGGGGGGGGGGGGGGGGGGGGFGGGGGGGGGGGGGGGGGGGGGGGGGGGGGGGGGGGGGGGGGGGGGGGGGGGGGGGGGFGGGGGEGGFGGGGGGGGGGGGGGGGGGGGGGGGGGGFGGGGGGGFGGGGGGGGGFGGGGGGFF9B>DGDFF?DGG?FFFGGGGFFGFFFFFFGFFFFFFCF
@M02352:288:000000000-CKWC8:1:1101:13458:6549 1:N:0:ATGCGCAG+ACTGCATA
TACGGAGGGTCCAAGCGTTATCCGGAATCATTGGGTTTAAAGGGTGCGCAGGCGGTTTATTAAGTCAGTGGTGAAATCTCGGGGCTCAACTTCGAAACTGCCATTGATACTGATAAACTTGAGTTCAGTTGGAGTAGGCGGAATGTGTAGTGTAGCGGTGAAATGCTTAGATATTACACAGAACACCGATAGCGAAGGCAGCTTACTAAACTGATACTGACGCTGAGGCACGAAAGCGTGGGGAGCGAACAGGATTAGATACCCTGGTAGTCCACGCCGTAA
+
GGGGGDGGGEGGGGGGGGGGGGGDGEGGGGGGGGGGGGG@FFGDGGGGGGGGGGGCGGFEGGGGGGGFGGGGGGGGFGGGGGGGGGGGGGGGFG@FEGGGGGFGFFGGGGGGCFGGGGGGGGFGGGGGGGGGGGGGGFGGGDFGGGGGGGGGGGGAFEGGFG9DCEFGGGGGGGGGGGGGFCFGEGGGFGGGGGGEGGGFEGFGGGGGCCGGGGGGGGGGGGGGGGCGEGGGG=5DGGGGGG@0>EG3CDEF??FG?FBFGGGGFFGFAFFA6FFFFFFFGD
@M02352:288:000000000-CKWC8:1:1101:24002:6549 1:N:0:ATGCGCAG+ACTGCATA
TACGGAGGGTCCAAGCGTTATCCGGAATCATTGGGTTTAAAGGGTGCGCAGGCGGTTTATTAAGTCAGTGGTGAAATCTCGAGGCTCAACCTCGAAACTGCCATTGATACTGATAAACTTGAGTTCAGTTGGAGTAGGCGGAATGTGTAGTGTAGCGGTGAAATGCTTAGATATTACACAGAACACCGATAGCGAAGGCAGCTTACTAAACTGATACTGACGCTGAGGCACGAAAGCGTGGGGAGCGAACAGGATTAGATACCCTGGTAGTCCACGCCGTAA
+
GGGGGDGGGGGGGGGGGGGCFGGGGGCGGGGGGGGGGGGGGGGGGGGGCGGGGFGCC@BCFFGGGGFGGCFGGGGGGFGCG,BFEGGGGGGGCC:FGGGGG<AFGGGGGGGGCAFFAEFGFAFGDGGGGFFB>@F7<CFGGGGGF7FFBGGGGGFGGGGGGGGGGGGGGEGGGGFGG9;CFGGG,FGGCG4=FGDGGGGGGGGEGGG+0<DGG7EGGGFCF;EGGGGGG5FDGGGFFGGGGG>26@<DGGFFFFGGDF>FGGGGFFGFFFFFFGF?B?D>GG
@M02352:288:000000000-CKWC8:1:1101:13436:6551 1:N:0:GTGCGCAG+ACTGCATA
TACGGAGGGTCCAAGCGTTATCCGGAATTATTGGGTGTAAAGGGTGCGCAGGCGGCTTTTTAAGCCAGTGGTGAAATCCCGGGGCCCAACCTCGAAACTGCCCTTGATACTGATAAGCTGGAGTTCAGTTGGAGCAGGCGGAATGCGTAGTGTAGCGGTGAAATGCTTAGATATTACACAGAACACCGATAGCGAAGGCAGCCTACTAAACTGCTACTGACGTTGAGGCACGAAAGCGTGGGGAGCGAACAGGATTAGATACCCTGGTAGTCCACGCCGTAA
+
GGGG7BFEGB,CEGGGGGGGCFGGGF+D<E,CFGGF7FGGGGGG,BFGGGG7FGG+++,,5BFG,FGG5=FFGGGGAG,BFGGGG7FGGG+3DF3,BFGGG83DFG=<FGGG,,,3,@F,@FGG8FFG7,@D<F,FFGGGGGGG,,*>1CFGGGGFGGGGGGGGGG9CGGGGGG+C++<+=FGGGGGG>F8EGGGGGGG6EG/C+;F+0<CGG++<EGGGGG*CGGGGGCGGGGGFGGGGGGFFFB<DED@F??7C?FFFGGGGFFGFFFFFFGFFFFFFGD
@M02352:288:000000000-CKWC8:1:1101:15925:6565 1:N:0:ATGCGCAG+ACTGCATA
TACGGAGGGTCCAAGCGTTATCCGGAATCATTGGGTTTAAAGGGTGCGCAGGCGGTTTATTAAGTCAGTGGTGAAATCTCCAAGCTCAACTTGGAAACTGCCATTGATACTGTTAGTCTTGAATTCAGTCGGAGTAGGCGGAATGTGTAGTGTAGCGGTGAAATGCATAGATATTACACAGAACACCGATAGCGAAGGCAGCTTACTAGGTTTGAATTGACGCTGATGGACGAAAGCGTGGGTAGCGAACAGGATTAGATACCCTGGTAGTCCACGCCGTAA
+
GGGGGGGGGGGGGGGGGGGGGGGGGGGGGGGGGGGFGGGGGGGGGGGGGGGGGGGGGGGGGGGGGGGGGGGGGGGGGGGGGGGGGFGGGGGGGGGGGGGGGGGGGGGGGGGGGGGGGGGGGGGGGGGGGGGGGGGGGGGGGGDGGGGGGGGGGGGGGGGGGGGGGGGGGGGGGGGGGGGGGDGGGGGGGGGGGGGGGGGGGGGGGGGGGGGGGGGGGGGGGGGGGGGGGGGGGGGBGGGGGGFB?FGGGGFFF?GGFFFFGGGGFFGFAFFFFGFFFFE>G9
@M02352:288:000000000-CKWC8:1:1101:21797:6568 1:N:0:ATGCGCAG+ACTGCATA
TACGGAGGGTTCAAGCGTTATCCGGAATCATTGGGTTTAAAGGGTGCGCAGGCGGTTTATTAAGTCAGTGGTGAAATCTCGGGGCTCAACCTCGAAACTGCCATTGATACTGATAAACTTGAGTTCAGTTGGAGTAGGCGGAATGTGTAGTGTAGCGGTGAAATGCTTAGATATTACACAGAACACCGATAGCGAAGGCAGCTTACTAAACTGATACTGACGCTGAGGCACGAAAGCGTGGGGAGCGAACAGGATTAGATACCCTGGTAGTCCACGCCGTAA
+
GGGGGGEFGFGGGCFGGGBFGFFGGGGGGGGFGFF@CEGCAEFGGCFGGGGGGGGFGGFFGGGGGGCBEFFFBFGGGGGGGGG@BCFGGGGGGGGGGGGGGGGF<FGGGGGGFFFFGGGGFAFGFFGGGGGG7CGGGGGGGGEGGFFFECFGGGFGGD>CCFFGGGGGGGFFGGGCBFGF>FGGFGGGDGEEGGG8B=CCEGG:CEG?9CFCC?EFCGGGFEGGGGGGGGGGGGGEGGGCEEEF0@GD=DFF<(C><@>FFFFC6>CF>FFBFGFFFBE>DD
@M02352:288:000000000-CKWC8:1:1101:14313:6614 1:N:0:ATGCGCAG+ACTGCATA
TACGGAGGGGGTTAGCGTTGTTCGGAATTACTGGGCGTAAAGCGTACGTAGGCGGATTGGAAAGTTGGGGGTGAAATCCCAGGGCTCAACCCTGGAACTGCCTTGTAAACTCCTGGTCTTGAGTTCGAGAGAGGTGAGTGGAATTCCGAGTGTAGAGGTGAAATTCGTAGATATTCGGAGGAACACCAGTGGCGAAGGCGGCTCACTGGCTCGATACTGACGCTGAGGTGCGAAAGTGTGGGGAGCAAACAGGATTAGATACCCTGGTAGTCCACACCGTAA
+
GGGGGFFGGGGGGGGGGGGGGGGGGFEFGGGGGGGGGGGGGGGGGGGGGGGGGGGGGGGGGGGFFGCEFGGGGGGGGGGGGGGGGGGGGGGGGGGGGGGGGGGGCGGGGGGGGGGGGGGGGFGGGGGGGGGGGGGGGGGGGGGGGGGGGGGGGGGGGGGGGGGGGGGGGGGGFFGGGGEGGGGGGGGFGGGGGGGGGGGGGGGGGGGGGGGGGGGGGGGGGGGGGGGGGGGGGDGDFGGGGGD?>BFGGGFFFFGGFFFFG?FGFFG?AFFFFGFFBFFFGG
@M02352:288:000000000-CKWC8:1:1101:5137:6640 1:N:0:ATGCGCAG+ACTGCATA
TACGGAGGGTCCAAGCGTTATCCGGAATCATTGGGTTTAAAGGGTCCGCAGGCGGACTAATAAGTCAGTGGTGAAATCCCATCGCTTAACGATGGAACTGCCATTGAAACTGTTAGTCTTGAATTCGGTCGAAGTGGGCGGAATGTGTCATGTAGCGGTGAAATGCATAGATATGACACAGAACACCGATAGCGAAGGCAGCTCACTAGGCCTGAATTGACGCTCAGGGACGAAAGCGTGGGGAGCGAACAGGATTAGATACCCTGGTAGTCCACGCCGTAA
+
GGGGGGGGGGGGGGGFGGGGGGGGG@FGFFFGFGGCFGFFGGGGGGGGGEEEGGGEGFE<FGGGGGFGGGGGGGFEGGGGGGGGGGGGGCFDFGGGFGGGGGGFGAD9CFGGFGGFFGGGGG8FFGGGGGGGGGGFFGGEEGGGGGGGGFGGG@EFGGGGGGGGGG?EFGFGFGGGGGGGGGFGFGGGCG:EGGGGGDGGGD?FGGGGCCGFGGGGGGGGGGGGCDGGGFGDGED>CGDEEEF?6<C<EGFF?FGFBFBFGFGGFFCFBFFF6:=:>BDFGG
@M02352:288:000000000-CKWC8:1:1101:21953:6643 1:N:0:ATGCGCAG+ACTGCATA
TACGGAGGATCCAAGCGTTATCCGGAATCATTGGGTTTAAAGGGTCCGTAGGTGGATAATTAAGTCAGAGGTGAAAGTTTGCGGCTCAACCGTAAAATTGCCTTTGATACTGGTTATCTTGAATTATTGTGAAGTAGTTAGAATATGTAGTGTAGCGGTGAAATGCATAGATATTACATAGAATACCAATTGCGAAGGCAGATTACTAACAGTATATTGACGCTGATGAACGAAAGCGTGGGTAGCGAACGGGATTAGATACCCCGGTAGTCCACGCCGTAA
+
GGGGGGGGGGGGGGGGGGGGGGGGGGGGGGGGGGGGGGGGGGGGGGGGGGGGGGGGGGGGGGGGGGGGGGGGGGGGGGGGGGGGGGGGGGGGGGGGGGGGGGGGGGGGFGGGCGGGGGGGGFGGGGGGGGGG<AFGGGGGGGGGGGGGGGGGGGGGGGGGGGFGGGFGGGGGGGGGGGGGFGGGGGGGGGGGGGGGGGGGGGGGGGGGGGGGGGGEFG@?FEGGDGGFGGGFEGGFGGGGGGFFFFGGGGFFF?DGFFFFGGGGF>GFFFFFFGFFFFFFGG
@M02352:288:000000000-CKWC8:1:1101:24080:6653 1:N:0:ATGCGCAG+ACTGCATA
TACGGAGGGTCCAAGCGTTATCCGGAATCATTGGGTTTAAAGGGTGCGCAGGCGGTTTATTAAGTCAGTGGTGAAATCTCGAGGCTCAACCTCGAAACTGCCATTGATACTGATAAACTTGAGTTCAGTTGGAGTAGGCGGAATGTGTAGTGTAGCGGTGAAATGCTTAGATATTACACAGAACACCGATAGCGAAGGCAGCTTACTAAACTGATACTGACGCTGAGGCACGAAAGCGTGGGGAGCGAACAGGATTAGATACCCTGGTAGTCCACGCCGTAA
+
GGFGGGGGGGGGGGGGGGGGGGGGGDFGFFGGGGGFGDFFGGGGGGGGGGDGGGGFGGGGGGGGGFGGGGGGGFGGGGGGGGGGGGGGGGGGGGGGGGGGGGFGGFDFFGGGGFGGGGEFECFF?EFGGGGGGGGGGGFEGGFFGGGGGGGGGGGGGGGGGGGGGGGGGGGGGGG;@<EGGGDG8C:CCEFEGGGDGDGGGGGGGGFGGGGGG9CFGCFEGGGGGDGGGGGGGGGEGGDGGGFFFFGGGGFFB<<C<4<FGDGDFF<FFF>FFGF?9?EBD9
@M02352:288:000000000-CKWC8:1:1101:23112:6698 1:N:0:ATGCGCAG+ACTGCATA
TACGGAGGGTCCAAGCGTTATCCGGAATCATTGGGTTTAAAGGGTGCGCAGGCGGTTTATTAAGTCAGTGGTGAAATCTCGAGGCTCAACCTCGAAACTGCCATTGATACTGATAAACTTGAGTTCAGTTGGAGTAGGCGGAATGTGTAGTGTAGCGGTGAAATGCTTAGATATTACACAGAACACCGATAGCGAAGGCAGCTTACTAAACTGATACTGACGCTGAGGCACGAAAGCGTGGGGAGCGAACAGGATTAGATACCCTGGTAGTCCACGCCGTAA
+
GFFGGFEGGGGGGGGGGGGGGGGGGEGGGGGGGGGCFFFCFGGGGGGGGGGGGEGGGGGGGGGGGGGGGGGFGGGGGGGGGGGEEEGGGFGGGGEFGGGFGGCGFFGGGGGGFFGCGGGGGGFFFGGGGGGFCGGGGGGGGEEGGGGGGGGGGGGGGGGGGGGGGGGGGGGGGGGGGGGGGGGGGGGDDCCEFG7EGGGGGGGGGGGGDFGGGGGGGGGGGGGGGGGGGGFGGGGFDGGCEG::6EG3:DEFB<GG7@BFGGGGFFGFFFBFFGF?>1>;79
@M02352:288:000000000-CKWC8:1:1101:27552:6709 1:N:0:ATGCGCAG+ACTGCATA
TACGGAGGGTGCAAGCGTTATCCGGAATCATTGGGTTTAAAGGGTCCGCAGGCGGACTAATAAGTCAGTGGTGAAATCCCATCGCTTAACGATGGAACTGCCATTGAAACTGTTAGTCTTGAATTCGGTCGAAGTGGGCGGAATGTGTCATGTAGCGGTGAAATGCATAGATATGACACAGAACACCGATAGCGAAGGCAGCTCACTAGGCCTGAATTGACGCTCAGGGACGAAAGCGTGGGGAGCGAACAGGATTAGATACCCTGGTAGTCCACGCCGTAA
+
GDFDEB:CCBFGFEGCFGGGGGGCG,+DCFFFFDFCCFGFGGFGEGFGEGGDE@7CFGGDF9FGGGGGFG8FFGFCFFFFFF8FFEFGGF@CEFE?EGG?FGGE?EGD9E?D@FDCF9FFF9FFGFFGDFFGGGGFGG+@:F*@FFCFG?CGGF9;CC:<:CFGFGGGEGGAFC9C99?EGGF<<FGCFGDG98BEECFGGG6@CFFA+AC6CE8+A@+AE8:8C)AFGFD5E:CD4CCG5E3(3>DC57;@(,0:4?4=<E<76;<6465:FF*(,8BFD1
@M02352:288:000000000-CKWC8:1:1101:17476:6716 1:N:0:ATGCGCAG+ACTGCATA
TACGGAGGGTCCAAGCGTTATCCGGAATCATTGGGTTTAAAGGGTGCGCAGGCGGTTTATTAAGTCAGTGGTGAAATCTCGAGGCTCAACCTCGAAACTGCCATTGATACTGATAAACTTGAGTTCAGTTGGAGTAGGCGGAATGTGTAGTGTAGCGGTGAAATGCTTAGATATTACATAGAATACCGATTGCGAAGGCAGATCACTAACAATATATTGACGCTGAGGGACGAAAGCGTGGGTAGCGAACAGGATTAGATACCCTGGTAGTCCACGCCGTAA
+
GGGGGGGGGGGGGGGGGGGGGGGGGGGFGGGGGGGEGGGGGGGGGGGGGGGGGGGGGGGGGGGGGGGGGGGGGGGGGGGGGGGGGGGGGGGGGGGGGGGGGGGGGGGGGGGGGGDFGGGGGGFGGGGGGFGGGGGGGGGGGGGGGGGGGGGFFGGGDGGGGGGGGGGGGCCGGGGGGGGGGGGGFGGGGEGGGGGG>EGGGGGGGGGGGGGGFGGGGGGGGGGGGGGGG5FGGGGFFGGCEEEA?FGG=DEFFFGGFF<FGGGGFFGFFFF>FGFFFFFFGD
@M02352:288:000000000-CKWC8:1:1101:17250:6747 1:N:0:ATGCGCAG+ACTGCATA
TACGGAGGGTCCAAGCGTTATCCGGAATCATTGGGTTTAAAGGGTGCGCAGGCGGTTTATTAAGTCAGTGGTGAAATCTCGAGGCTCAACCTCGAAACTGCCATTGATACTGATAAACTTGAGTTCAGTTGGAGTAGGCGGAATGTGTAGTGTAGCGGTGAAATGCTTAGATATTACACAGAACACCGATAGCGAAGGCAGCTTACTAAACTGATACTGACGCTGAGGCACGAAAGCGTGGGGAGCGAACAGGATTAGATACCCTGGTAGTCCACGCCGTAA
+
GGGGGGGGGGGGGGGGGGGGGGGGGGGGGGGGGGGGGGGGGGGGGGGGGGGGGGGFGGGGGGGGGGGGGGGGGGGGGGGGGGGGGGGGGGGGGGGGGGGGGGGGGGGGGFGGGGGGGGGGGGGGGGGGGGGGGGGGGGGGGGGGGGGGGFGGGGGGGGGGGGGGFGGGGGGGGGGGGGGGEFFGGGGGGGGGGGGGEGGGGGGGGGGGGGFGGGGGGGGGGEGGGGDFGEGDGGGFGGGGGGFFBDGGEG@FFFGG?FFFGGGGFFGFAFDAFGFFFFE>GG
@M02352:288:000000000-CKWC8:1:1101:14995:6777 1:N:0:ATGCGCAG+ACTGCATA
TACGGAGGGTCCAAGCGTTATCCGGAATCATTGGGTTTAAAGGGTGCGCAGGCGGTTTATTAAGTCAGTGGTGAAATCTCGGGGCTCAACTTCGAAACTGCCATTGATACTGATAAACTTGAGTTCAGTTGGAGTAGGCGGAATGTGTAGTGTAGCGGTGAAATGCTTAGATATTACACAGAACACCGATAGCGAAGGCAGCTTACTAAACTGATACTGACGCTGAGGCACGAAAGCGTGGGGAGCGAACAGGATTAGATACCCTGGTAGTCCACGCCGTAA
+
GGGGGGGGGGGGGGGGGGG7FFGGGFGGGGGGGGGFEGGGGGGGGGGGGGGGGGGBEFGGGGGGGGFGEFGGGGGGGGEGGGGGGGGGGGGGGGGGGGGGGGGGGEGGGGGGFFCFGFGGGGGGGGGGGGGGGGGGGGFGGGGGGFFFEGGGGGGGGGGGGGGGCGDGFGGGGGGGGGGGGGGGGGGGGG7EGGGGEGGFGGGGGGGFFGGGGGGGGGGGGGGGGGGGFGGGGGGFGGGGGDEBFFGGGGFFFFGGFFFFGGGGFFGFFFFFFGFFFFFFGG
@M02352:288:000000000-CKWC8:1:1101:15632:6816 1:N:0:ATGCGCAG+ACTGCATA
TACGGAGGGTCCAAGCGTTATCCGGAATCATTGGGTTTAAAGGGTGCGCAGGCGGTTTACTAAGTCAGTGGTGAAATCTCGAGGCTCAACCTCGAAACTGCCATTGATACTGATAAACTTGAGTTCAGTTGGAGTAGGCGGAATGTGTAGTGTAGCGGTGAAATGCTTAGATATTACACAGAACACCGATAGCGAAGGCAGCTTACTAAACTGATACTGACGCTGAGGCACGAAAGCGTGGGGAGCGAACAGGATTAGATACCCTGGTAGTCCACGCCGTAA
+
GGGGGGGGGGGGGGGGGGGGGGGGGGGGGGGGGGGFGGGGGGGGGGGGGGGGGGGCFGGDGGGGGGGGGGGGGGGGGGGGGGGGGGGGGGGGGGGGGGGGGGGGGGGGGGGGGGGGGGGGGGFGGGGGGGGGGGGGGGGGGGGGGGGGGGGGGGGGGGGGGGGGGGGGGGGGGGGFFGGGGGGGGGGGGGGGGGGGGGGGGGGGGGGGGGGGGGGGGGGGGGGGGGGGGGGGGGGFGGGGEGFBFFGGGGFFFFGGFFFFGGGGFFGFFFFFFGFFFBFFGG
@M02352:288:000000000-CKWC8:1:1101:22744:6818 1:N:0:ATGCGCAG+ACTGCATA
TACGGAGGGTGCAAGCGTTACTCGGAATCACTGGGCGTAAAGAGCGTGTAGGCGGGTTTGTAAGTTTGAAGTGAAATCCAATGGCTCAACCATTGAACTGCTTTGAAAACTGCTTACCTAGAATATGGGAGAGGTAGATGGAATTTCTGGTGTAGGGGTAAAATCCGTAGAGATCAGAAGGAATACCGATTGCGAAGGCGATCTACTGGAACATTATTGACGCTGAGACGCGAAAGCGTGGGGAGCAAACAGGATTAGATACCCTGGTAGTCCACGCCGTAA
+
GGGGGGGGGGGGGGGGGGGGGGGGGGGGGGGGGGGGGGGGGGGGGGGGGGGGGGGGGGGGGGGGGGGGGGGGGGGGGGGGGGGGGGGGGGG@FGGGGGGGGGGGGGGGGGGGGGGGGGGGGGGGGGGGGGGEGGGGGGGGGGGGGGGGGGGGGGGGGGGGGGGGGGGGGGGGGGFGGGGGGGGGGGGGGGGGGGGGGGGGGGGGGGGGGGGGGGGGGGGGGGGGGGGGGGG3CEGFGGGGGGFFFFGGGGFFFFGGFFFFGFGFFFGFFFFFFGFFFFFFGG
@M02352:288:000000000-CKWC8:1:1101:15646:6826 1:N:0:ATGCGCAG+ACTGCATA
TACGGAGGGTCCAAGCGTTATCCGGAATCATTGGGTTTAAAGGGTGCGCAGGCGGTTTATTAAGTCAGTGGTGAAATCTCGAGGCTCAACCTCGAAACTGCCATTGATACTGATAAACTTGAGTTCAGTTGGAGTAGGCGGAATGTGTAGTGTAGCGGTGAAATGCTTAGATATTACACAGAACACCGATAGCGAAGGCAGCTTACTAAACTGATACTGACGCTGAGGCACGAAAGCGTGGGGAGCGAACAGGATTAGATACCCTGGTAGTCCACGCCGTAA
+
GGGGGGGGGGGGGGGGGGGGGGGGGGGGGFGGGGGFGGGGGGGGGGGGGGGGGGGFGGGGGGGGGGGGGGGGGGGGGGGGGGGGGGGGGGGGGGGGGGGGGGGGGGGGGGGGGGGGGGGGGGGGGGGGGGGGGGGGGGGGGG7FGGGGGGGGGGFGGGGGGGGGGGGGGGGGGGGGGGGGGGGGGGGGGGGGGGGGGGGGGGGGGGGGGGGGGGGGGGGGGGGGGDGGG5FDEGDEGGGGGGFBFFGGGGEFF:GGFFAFGGGGFFGFFFFFFGFFFFFFGD
@M02352:288:000000000-CKWC8:1:1101:11100:6846 1:N:0:ATGCGCAG+ACTGCATA
TACGGAGGGTCCAAGCGTTATCCGGAATCATTGGGTTTAAAGGGTGCGCAGGCGGTTTATTAAGTCAGTGGTGAAATCTCGAGGCTCAACCTCGAAACTGCCATTGATACTGATAAACTTGAGTTCAGTTGGAGTAGGCGGAATGTGTAGTGTAGCGGTGAAATGCTTAGATATTACACAGAACACCGATAGCGAAGGCAGCTTACTAAACTGATACTGACGCTGAGGCACGAAAGCGTGGGGAGCGAACAGGATTAGATACCCTGGTAGTCCACGCCGTAA
+
GGGGGGGGGGGGGGGGGGGGGGGGGGGGGGGGGGGFGGGGGGGGGGGGGGGGGGGFGGGGGGGGGGGGGGGGGGGGGGGGGGGGGGGGGGGGGGGGGGGGGGGGGGGGGGGGGGGGGGGGGGGGGGGGGGGGGGGGGGGGGGGGGGGGGGGGGGGGGGGGGGGGGGGGGGGGGGGGGGGGGGGGGGGGGGGGGGGGGGGGGGGGGGGGGGGGGGGGGGGGGGGGGGGGGGGGGGGFGGGGGGFFFFGGGGFFFFGGFFFFGGGGFFDFFFFFFGFF;?DBGG
@M02352:288:000000000-CKWC8:1:1101:26093:6856 1:N:0:ATGCGCAG+ACTGCATA
TACGGAGGATCCAAGCGTTATCCGGAATTATTGGGTTTAAAGGGTCCGTAGGTTGATAATTAAGTCAGAGGTGAAAGTTTGCCGCTTAACGGTAAAATTGCCTTTGATACTGTTTATCTTGAATCATTATGAAGTGGTTAGAATATGTAGTGTAGCGGTGAAATGCATAGATATTACATAGAACACCGATTGCGAAGGCAGCTCACTAACCATATACTGACGCTGATGGACGAAAGCGTGGGGAGCGAACAGGATTAGATACCCTGGTAGTCCACGCCGTAA
+
GAE@C;@C7,EFD<FCC66FFGAEG:@F,6CEE<F8@B<66CCFFGFGFDG@6CF<EFFGGCFGGGCDEFGCFF=5CFGGGC<8@4B@F,CGCFE<FGFAFGGFEDFGGGGGEFG9EFFGGFDGC9AD9FF?FGGGGGGGGGFGFGGGGFGGGGGFGG@FGGFGGGGGFGGGGGGCFGFGEEGFGGGGGGGGGGGGGGGGGGGGGEC9@G<FFGGFGGGGGGGEGDGGFFGGGDGFGGGGGGF:>3CC75@FB1CF?FFF?76CFFGFBFF9FGFFFFFFGD
@M02352:288:000000000-CKWC8:1:1101:26217:6862 1:N:0:ATGCGCAG+ACTGCATA
TACGGAGGGTCCGAGCGTTATCCGGAATTATTGGGTTTAAAGGGTCCGTAGGCGGGCCGTTAAGTCAGGGGTGAAAGTCTGCGGCTCAACCGTAGAAATGCCTTTGATACTGGCGGTCTTGAGTTATGGTGAAGTGGGCGGAATATGTAGTGTAGCGGTGAAATGCATAGATATTACATAGAACACCGATTGCGAAGGCAGCTCACTAACCATATACTGACGCTGATGGACGAAAGCGTGGGGAGCGAACAGGATTAGATACCCTGGTAGTCCACGCCGTAA
+
FFGGGFGGGGGFGFGGGGGGGFGFFBFGGGGGGGGGGGGGGGGGGGGGGGGGGGGGGGDGGG+EGEGGGCFGGGGGGGGGFFGGGGGGGGGGGFB>FGGGGGGGGGGGGFFGGGGGEGGGGFFFFCFGGGFGGGGGGFGGGGGGGGGGGGGGGFGGGGGGGGGGGGGGFGCCEGGGGEFGGGGGGCGGGGGGGGGGGGGGGCEFGGGGDGFGGFGGGGFFDGGGGGGGFFGGGGGFGGGEGGFFFFGDEGFFB?DD<FAFCFGGFFFFFFF9/09:6:D9DD
@M02352:288:000000000-CKWC8:1:1101:11633:6880 1:N:0:ATGCGCAG+ACTGCATA
TACGGAGGGTCCAAGCGTTATCCGGAATTATTGGGTTTAAAGGGTGCGCAGGCGGTTTATTAAGTCAGTGGTGAAATCTCGGGGCTCAACCTCGAAACTGCCATTGATACTGATAAACTTGAGTTCAGTTGGAGTAGGCGGAATGTGTAGTGTAGCGGTGAAATGCATAGATATTACATAGAATACCAATTGCGAAGGCAGATCACTAATAATGTATTGACACTGATGGACGAAAGCGTGGGGAGCGAACAGGATTAGATACCCTGGTAGTCCACGCCGTAA
+
GGGGGGGGDGGGGGGGGGGGFGGGGFFGGGGGGGGGGGGGGGGGGGGGGGGGGGG>CFGGFGGGGGGGGGGGFGGGGA@FGEGGGGGGGGGGGECFGGGFGFGGGGGGGFFDFGGDFGGGGF<FDFGGCFGGGFFDFGGGDGEGFCFFEAFFGGGGGDFGGGGGGGGGGGGGFGGGGFF@9FCF;FG?<CC<CEGGGGGGGGGFGGGGCFFFE;F9<F?CFFC@C>FFCEGGGGGFGGGEGGF:>EGGEGFF?<GGBFFFGGGGFFFFBFFF?FFBFFB;DG
@M02352:288:000000000-CKWC8:1:1101:25160:6911 1:N:0:ATGCGCAG+ACTGCATA
GACGAACCGTCCAAACGTTATTCGGTATCACTGGGCTTAAAGAGTTCGTAGGCGGCCATGTAGGTCAGATGTGAAATCCCACGGCTCAACCGTGGAACTGCGTTTGAAACCACATGGCTTGAGGGAGATAGAGGTGAGCGGAACAGATGGTGGAGCGGTGAAATGCGTTGATATCATCTGGAACACCGGTGGCGAAAGCGGCTCACTGGATCTCTTCTGACGCTGAGGAACGAAAGCTAGGGTAGCGAACGGGATTAGATACCCCGGTAGTCCTAGCCGTAA
+
GFGGEGGGGGGGGGGGGFGGGGGGGGGGGGGGGGGGGGGFGGGGGGGGGGGGGGGGGGGGGGGGGGGGGGGGGGGGGGGGGGGGGGGGGGGGGGGGGGGGGGGGGGGGGGGGGGGGGGGGGGGGGGGGGGGGGGGFFGGGGGGGGGFGGGGGGGGGGGGGGGGGGGGGGGGGGGGGGGGGGGGGGGGGGGGGGGGG5CGGGGEGGGFGGGGGFGGGGGGGGGGGGGGGGGGGGGGFGGFGGGFFFFGGGGFFFBGF?FFFGGGGFFGFFFFFFGF>BFFBGD
@M02352:288:000000000-CKWC8:1:1101:9984:6929 1:N:0:ATGCGCAG+ACTGCATA
TACGGAGGGTGCAAGCGTTATCCGGAATCATTGGGTTTAAAGGGTGCGCAGGCGGTTTATTAAGTCAGTGGTGAAATCTCGGGGCTCAACCTCGAAACTGCCATTGATACTGATAAACTTGAGTTCAGTTGGAGTAGGCGGAATGTGTAGTGTAGCGGTGAAATGCTTAGATATTACACAGAACACCGATAGCGAAGGCAGCTTACTAAACTGATACTGACGCTGAGGCACGAAAGCGTGGGGATCGAACAGGATTAGATACCCTGGTAGTCCACGCCGTAA
+
GGGGGGGGDGGGGGGGGGGGGGGGGGGGGGGGGGGGGGGGGGGGCEEGGGGG@FG8@BEGGGGGGGGGGDFGGGGG9<EEF+@FGGGGGGGGD:BFGCGGGD<FGGGGGGGGCFGGCFGGFGGGGGGGGAF,@FGFGGGGGGGGC7FFFGGGGGGGGGGGGGFGGGFGGGGGGGFGGFFGGGGG8FGGGGGGGGGGGGGGGGF?FGGF7CGGGCFGFGGGG*CEGGEGGCFDGGGFFEGGGGFB(87CGGEFFFGGFFFFGGGGFFDFFFFFFGF16(8;DC
@M02352:288:000000000-CKWC8:1:1101:20470:6952 1:N:0:ATGCGCAG+ACTGCATA
TACGGAGGGGGTTAGCGTTGTTCGGAATTACTGGGCGTAAAGCGCACGTAGGCGGATTGGAAAGTTGGGGGTGAAATCCCAGGGCTCAACCCTGGAACTGCCTCCAAAACTATCAGTCTAGAGTTCGAGAGAGGTGAGTGGAATTCCAAGTGTAGAGGTGAAATTCGTAGATATTTGGAGGAACACCAGTGGCGAAGGCGGCTCACTGGACCGATACTGACGCTGAGGTGCGAAAGTGTGGGGAGCGAACAGGATTAGATACCCTGGTAGTCCACGCCGTAA
+
GGGGGEFGG:F66CFGGGGC@FGGGGGGGGGGGGGGGGGGGGGG+4@FGGGGGGGBGG,F9,CEF9FF>:FGGGGGFGGGC<FGGGGGGGG+3DFGGGGGGGG8>3CFGGGCFG,;3EF,EFGG;FE:FGGDFGFGEG<FGGGGGGG,CFFGGGG9FGGGGGGGCGGGGGGGG9?+?EGGGGGGGGG*CFFGGGGGGGGGGGGG+<FFF**:>*:CGGGGGCEGDDECF*>D5EGF:?GFGGD:9B)1>DEF:<GGFFFFGGGGFFGFFFFFFGFBBFFFGD
@M02352:288:000000000-CKWC8:1:1101:17795:7015 1:N:0:ATGCGCAG+ACTGCATA
TACGGAGGGTCCGAGCGTTATCCGGAATCATTGGGTTTAAAGGGTTCGTAGGCGGGTCAATAAGTCAGAGGTGAAATCTCGGGGCTCAACTTCGAAACTGCCATTGATACTGATAAACTTGAGTTCAGTTGGAGTAGGCGGAATGTGTAGTGTAGCGGTGAAATGCTTAGATATTACACAGAACACCGATAGCGAAGGCAGCTTACTAAACTGATACTGACGCTGAGGCACGAAAGCGTGGGGAGCGAACAGGATTAGATACCCTGGTAGTCCACGCCGTAA
+
GGGGGGGGGGGGGGGGGFGGGGGGGFGGGGGGGGGBFEGGGGGGGGGECFGGGGGGGGGGFFGGGGGGGGGGFGGGGGGGGGGGGGGGGGGGGGGGGGGGGGGFGGGGGAFGGGGGGGGGGGGGGGGGGGGGGGGGGGGGGGGGGGGGGGGGGGGGGGGGGGGGGGGGGGGGGGGGGGGGGGGGGGGGGGGGGGGGGGGGGGGGGGGGGGGGGGGGGGGGGGGDEDFGGGGGGEG>GGGGEGFFFFDGDC>F<?FD?FFBGGGGFFGFF?7AFGFF>?@BGD
@M02352:288:000000000-CKWC8:1:1101:17700:7016 1:N:0:ATGCGCAG+ACTGCATA
TACGGAGGGTGCGAGCGTTAATCGGAATTACTGGGCGTAAAGCGCACGCAGGCGGTTTGTTAAGCTAGATGTGAAAGCCCCGCGCTCAACGTGGGAATAGCATTTAGAACTGGCAGACTAGAGTCTTGGAGAGGGGAGTGGAATTCCAGGTGTAGCGGTGAAATGCGTAGATATCTGGAGGAACATCAGTGGCGAAGGCGACTCCCTGGCCAAAGACTGACGCTCATGTGCGAAAGTGTGGGTAGCGAACAGGATTAGATACCCTGGTAGTCCACACCGTAA
+
GGGGGGGGGGGGGGGGGGGG,CFGGGGGGGGGGGGGGGGGGGGGGGGGGGGGGGGGGGGGGGGGGGGGGGGGGGGGGGGGGGGGGGGGGGEFGGGGGGGGGGGGGGGGGGGGGGGGFGGGGGGGGGGGGGGGGGGGD>FGGGGGGGGGGGGGGGGGGGGGGGGGGGGGGGGGGGGGGGGGGG:FFGGGGGGGGGGGGGGGGGGGGGGGGGGGGGGGGGGGGGGGGGGGGGGGGGGFGGGGGDFBBFGGGG:?F<<CBF<FGFGGFFCF<FFFFGFFFFFFGG
@M02352:288:000000000-CKWC8:1:1101:21499:7049 1:N:0:ATGCGCAG+ACTGCATA
TACGGAGGGTCCAAGCGTTATCCGGAATCATTGGGTTTAAAGGGTGCGCAGGCGGTTTATTAAGTCAGTGGTGAAATCTCGAGGCTCAACCTCGAAACTGCCATTGATACTGATAAACTTGAGTTCAGTTGGAGTAGGCGGAATGTGTAGTGTAGCGGTGAAATGCTTAGATATTACACAGAACACCGATAGCGAAGGCAGCTTACTAAACTGATACTGACGCTGAGGCACGAAAGCGTGGGGAGCGAACAGGATTAGATACCCTGGTAGTCCACGCCGTAA
+
GGGGGGGGGGGGGGGGGGGGGGGGGGGGFGGGGGGEGGGGGGGGGGGGGGGGGGG+8CFGGGGGGGGGGGGGGGGGFCABF@@FGGGGGGCEDBFGGGGGGGGGGGGGGGGGGFGDFFGGGGGGGFFGEGGBDFGFGFGGGGGGGGGGGGGGGGGGGGGGGGGGGG@DGGGGGGGGGGCGGGGGGGGGGGDGGGGGGGGGGGGGGGGGGGG79CFGGGGFGGGGGGGGGGGDGGGFGGGGGGF?BFGGGGFFFFGGFFFFGGGGFFGF9@BFFGF?FFFFGG
@M02352:288:000000000-CKWC8:1:1101:24836:7059 1:N:0:ATGCGCAG+ACTGCATA
TACGGAGGGGGCTAGCGTTGTTCGGAATTACTGGGCGTAAAGCGCACGTAGGCGGACTAGTCAGTCAGAGGTGAAATCCCAGGGCTCAACCCTGGAACTGCCTTTGATACTGCTAGTCTTGAGTTCTAGAGAGGTGAGTGGAATTCCGAGTGTAGAGGTGAAATTCGTAGATATTCGGAGGAACACCAGTGGCGAAGGCGGCTCACTGGCTCGATACTGACGCTGAGGTGCGAAAGTGTGGGGAGCAAACAGGATTAGATACCCTGGTAGTCCACACCGTAA
+
GGGGEFGGGCF+6CFGGGGEG,EFFE:FGG<FGGGDFGEGGGCFD:FGGGG:FGGGECGGE9EGGDGGAEFGGGGGGGGGG8DCEGDGGG=8=FGGGGGGG<@,C<FFFGGBGG=>=FGGDFGGGG,:FFGGGGCFGGGGGGGGGGGGEGGGGGG,>FGFGGFGFGGGGGGGGGG@FGGGGGGGGGGGGGGGGGGGGGGGEGG5+AEFGCC6?*;FEFGGGGDGDDGG7:FGGGGFGGGGEGB0;>FGGGFFF?FGFFFFGGGGFFGFFFFFFGFFF1@BFD
@M02352:288:000000000-CKWC8:1:1101:24770:7076 1:N:0:ATGCGCAG+ACTGCATA
TACGGAGGGTGCAAGCGTTAATCGGAATTACTGGGCGTAAAGCGCGCGTAGGCGGTTCGTTAAGTCAGCTGTGAAAGCCCCGGGCTCAACCTGGGAACTGCAGTTGATACTGGCGAACTAGAGTATGAAAGAGGGAGGTAGAATTCCATGTGTAGCGGTGAAATGCGTAGATATATGGAGGAATACCAGTGGCGAAGGCGGCCTCCTGGTTCAATACTGACGCTGAGGTGCGAAAGCGTGGGGAGCAAACGGGATTAGATACCCCGGTAGTCTTAGCCCTAA
+
GGGGGGGGGGGGGGGGGGGGGGGGGGGGGGGGGGGGGGGGGGGGGGGGGGEGGGGFGGGGGGGGGGGGGGGGGGGGGGGGGGGGGGGGGGGGGGGGFFFFGGGGGGGGGGGGGG@FFC>CC:A,83EFGF:>FGC>CF*>?F;FGGACFGFGF<C;FD*=FGE9B9<*18*29?@9CB9CCF8<BGF:<0AFCCC:EE5EEGECFF6CFFFEF?CF8?CCE*5*:/;C<7*>EG)8*7*;EGD(25CG67BF?:DF2?)*+<EG@>)0,7<>*0*69>7(CF
@M02352:288:000000000-CKWC8:1:1101:24072:7136 1:N:0:ATGCGCAG+ACTGCATA
TACGGAGGGTCCAAGCGTTATCCGGAATCATTGGGTTTAAAGGGTGCGCAGGCGGTTTATTAAGTCAGTGGTGAAATCTCGAGGCTCAACCTCGAAACTGCCATTGATACTGATAAACTTGAGTTCAGTTGGAGTAGGCGGAATGTGTAGTGTAGCGGTGAAATGCTTAGATATTACACAGAACACCGATAGCGAAGGCAGCTTACTAAACTGATACTGACGCTGAGGCACGAAAGCGTGGGGAGCGAACAGGATTAGATACCCTGGTAGTCCACGCCGTAA
+
GGGGGGGGGGGGGGGGGGGGGGGGGGGGGGGGGGGGGGGGGGGGGGGGGGGGGGGGGGGGGGGGGGGGGGGGGGGGGGFGGGGGGGGGGGGGGGGGGGGGGGGGGGGGGGGGGGGGGGGGGGGGGGGGGGGGGGGGGGGGGGGGGGGGGGGGGGGGGGGGGGGGGGFGGGGGGGGGGGGGGGGGGGGDGGGGGGGGGGGDCEGGGGGGGGGGGFGGGGGGGGGGGGGGGGGGGGGFGGCEGGF?9BCDGGFFFFGGFFFFGGFGFFGFFFFFFGFFF<>BCC
@M02352:288:000000000-CKWC8:1:1101:17671:7175 1:N:0:ATGCGCAG+ACTGCATA
TACGGAGGGTCCAAGCGTTATCCGGAATCATTGGGTTTAAAGGGTGCGCAGGCGGTTTATTAAGTCAGTGGTGAAATCTCGAGGCTCAACCTCGAAACTGCCATTGATACTGATAAACTTGAGTTCAGTTGGAGTAGGCGGAATGTGTAGTGTAGCGGTGAAATGCTTAGATATTACACAGAACACCGATAGCGAAGGCAGATCACTAACAATTGATTGACGCTAAGGGACGAAAGCGTGGGTAGCGAACAGGATTAGATACCCTGGTAGTCCACGCCGTAA
+
GGGGGGGEGGGGGGGGGGGGGGGGGGGGGGGGGGGFGGGGGGGGGGGGGFGGGGGFGGGGGGGGGGGGGGGGGGGGGFGGGGGGGGGGGGGGGGGGGGGGGGGGGGGGG<FEEFGGGGGGGGFGGGGGGGGFGGGGGEGGGGGGGGGGGGGGGGGG:FFFGGGGFGGGGGGGGGGGFGGGGGGGGGGGDGGGGGGGDGGGGGGGFGGGGGGFGGGGGGFGGGGGGGGGGGGDGGGBGGGGGGFFF?GDGGEFFFGGFFFFGGGGFFCFBFFFFFFFFFB;DD
@M02352:288:000000000-CKWC8:1:1101:23069:7178 1:N:0:ATGCGCAG+ACTGCATA
TACGGAGGGTCCAAGCGTTATCCGGAATCATTGGGTTTAAAGGGTGCGCAGGCGGTTTATTAAGTCAGTGGTGAAATCTCGAGGCTCAACCTCGAAACTGCCATTGATACTGATAAACTTGAGTTCAGTTGGAGTAGGCGGAATGTGTAGTGTAGCGGTGAAATGCTTAGATATTACACAGAACACCGATAGCGAAGGCAGCTTACTAAACTGATACTGACGCTGAGGCACGAAAGCGTGGGGAGCGAACAGGATTAGATACCCTGGTAGTCCACGCCGTAA
+
GGGGGGGGGFFGGGGGGGGGGGGGGGGGGGGGGGGCEGGGGGGGGGGGGGGGGGGCGGFGGGGGGGGGGGGGGGGGGGGGGGGGGFGGGGGGGGGGGGGGGGGGGGGGGGGGGGGGGGGGGGGGGGGGGGGGFGGGGGGGGGGGGGGGGGGGGGGGGGGGGGGGGGGGGGGGGGGGGGGGGGGGGGGGGGGGGGGGGGGGGGGGGGGGGGGGGGGGGGGGGGGGGGGGGGGGGGGFGGGGGGDBFFGGGGFFFFGGFFFFGFGGFFGFFFFFFGFFBFF>GG
@M02352:288:000000000-CKWC8:1:1101:10522:7189 1:N:0:ATGCGCAG+ACTGCATA
TACGGAGGGTCCAAGCGTTATCCGGAATCATTGGGTTTAAAGGGTGCGCAGGCGGTTTATTAAGTCAGTGGTGAAATCTCGAGGCTCAACCTCGAAACTGCCATTGATACTGATAAACTTGAGTTCAGTTGGAGTAGGCGGAATGTGTAGTGTAGCGGTGAAATGCTTAGATATTACACAGAACACCGATAGCGAAGGCAGCTTACTAAACTGATACTGACGCTGAGGCACGAAAGCGTGGGGAGCGAACAGGATTAGATACCCTGGTAGTCCACGCCGTAA
+
GFGFFEEEGFGGGFGGGGGGGGGGGGGGGGGFGFGBB:F@EGFGFGGGGGGGGGGFGGGGGFGGGFGGFFGEFGGGGGGGGGGGGCGGGEGGGGGGGGGGGGGFGGGGGGGGFFGGGGGGGFFFGGGGGGGFGGGGGGGGGGGGGGGGGGGGGGGGGGFGGGGGGGGGGGGGGGGGGGGGGGGFGGGGGGGGGGGCGGGGGGGGGGGGFGGGGGGGGGGGGGGGGGGGGGGGGGGFGGGGGGFBFFGGGGFF?FFFBFFFGGGGFFGFFFFFFGFFFFFFGG
@M02352:288:000000000-CKWC8:1:1101:15768:7208 1:N:0:ATGCGCAG+ACTGCATA
TACGGAGGATCCAAGCGTTATCCGGAATCATTGGGTTTAAAGGGTCCGTAGGCGGGTTTGTAAGTCAGTGGTGAAAGTTTTCGGCTCAACCGGAAAATTGCCATTGATACTGATAAACTTGAGTTCAGTTGGAGTAGGCGGAATGTGTAGTGTAGCGGTGAAATGCTTAGATATTACACAGAATACCGATTGCGAAGGCAGTCTACTACGTATGTACTGACGCTCATGGACGAAAGCGTGGGGAGCGAACAGGATTAGATACCCTGGTAGTCCACGCCGTAA
+
GGGGGGGEGGGGGGGGGFGGGGGGGGGGGGGFGGG@FGGFGGGGGGGGGGGGGGGGGGGGGGGGGFGGFFGGGGGGGGGGGG:EEFGGGGGGGGGGGGGGGGGGGGGGGGGGGGGGGGGGGGGGGGEGGGGGGGGGGFFFGGGGGFGGGGGGGGGGGGGGGGGGG?CEGGGGGGGGGGGGGGGFGGGGGGGGGDGGGGGGDGGGGGGGGGGGGGGFGGGGGGGGGGGGGGGCGGGFGGGGGGFBFFGG=CFF<FGGDFFFGGGGFFCFBFFFFGFFFFF9GD
@M02352:288:000000000-CKWC8:1:1101:26887:7235 1:N:0:ATGCGCAG+ACTGCATA
TACGGAGGGTCCGAGCGTTATCCGGAATCATTGGGTTTAAAGGGTCCGTAGGCGGGCAGCTCAGTCAGTGGTGAAAGTCTGCAGCTCAACTGTAGAATTGCCATTGATACTGGTTGTCTTGAATTATTGTGAAGTATTTAGAATAAGTAGTGTAGCGGTGAAATGCATAGATATTACTTAGAATACCAATTGCGAAGGCAGAGTACTAACAATATATTGACGCTGATGGACGAAAGCGTGGGGAGCGAACAGGATTAGATACCCTGGTAGTCCACGCCGTAA
+
GGFGG@FFGFG<FFGGFFFGGFGGGGGGGGFFGGGFCFFGGGGGGFGGGGGGGGGD@EGGFGGGGGFGGGGFFGFFGFGGGGGGGGGGGGGGGDFFGGGGGGGGGGGGDGFGFGGGGGGGGGGGGGFCEDFGGGGGGGGGGGFGFCGFGGGGGGGCFGGGGGGGGGGGGGGGGGGGGGGGGAFGGGGGGGGGGGGGEEGGG5FEFCGGD6FGGGGGGGGGGGGGGGFC?CCDGGGFGGGGDEBBFFGDCDE@??CC7FFFGGFGFFGFFFFBFGF?BFFBDD
@M02352:288:000000000-CKWC8:1:1101:10169:7235 1:N:0:ATGCGCAG+ACTGCATA
TACGGAGGGTCCAAGCGTTATCCGGAATCATTGGGTTTAAAGGGTGCGCAGGCGGTTTATTAAGTCAGTGGTGAAATCTCGAGGCTCAACCTCGAAACTGCCATTGATACTGATAAACTTGAGTTCAGTTGGAGTAGGCGGAATGTGTAGTGTAGCGGTGAAATGCTTAGATATTACACAGAACACCGATAGCGAAGGCAGCTTACTAAACTGATACTGACGCTGAGGCACGAAAGCGTGGGGAGCGAACAGGATTAGATACCCTGGTAGTCCACGCCGTAA
+
GFGGGCEEGFFGFFGGGGGGGGGGGEGGCEGFGFGBBFCCCFFGFFEGGGGEGGGFDEGGGGGGGGGGFFFFGGGGGGGGGGGDGFGGGCFGGGGGGGGGGGGGFFEGGFGGGGGGGGGGGGGGGGGGFGGGGGGGGGGGGGEGGGGGGGGGGGGGGG:FGGGGGFGGGGGGGGGGGGGEFGGGGGGGGGGGGGGGGGGGGGGGGGGGGGGGGGGGGGGGGGGGGGGGGEFGGGGFGGGGGGFFBEGGCGDFBFCF?FFFGF6<?FGFFFF<@FFBFFDBGD
@M02352:288:000000000-CKWC8:1:1101:7027:7242 1:N:0:ATGCGCAG+ACTGCATA
TACGAAGGTCCCGAGCGTTATTCGGAATCACTGGGCGTAAAGGGAGCGTAGGCGGCGCGGTAAGTCAGATGTGAAATCTGGGGGCTCAACCCCCAAACTGCATTCGATACTGCCGTGCTAGAGTAATGGAGAGGTAACTGGAATTCTCGGTGTAGCAGTGAAATGCGTAGATATCGAGAGGAAGACCAATGGCGAAAGCAGGTTACTGGACATTTACTGACGCTGAGGCTCGAAGGCTAGGGTAGCGAAAGGGATTAGATACCCCTGTAGTCCTAGCAGTAA
+
GGGGFGGCGGGGGEGGGGGDEGGGGGGGGGFGFGGGGB@@DEFGGGGGGGFGGEEFGGGDC=CEFDGGGGGDFGGGGGGGGGGGGGGGGFFCGGFCGGGGGGGGFGGGGGGGGGGGGGGGG@AFGGGCGGGGGGFGFFGGFFFGFGFGGFGGGGGGGFGDGFFCGGGGGGGGGFGGGGDEGGFFFGGGGGGGGGGGGGFGFFFFGGGGGGC6CFFGGGGGGEEG8<FGCFGDEFGBGFDFG8?FBFGGGGDFB?CG>FFFGGGG>FGF>BDFBDFA?AFFGF
@M02352:288:000000000-CKWC8:1:1101:14654:7257 1:N:0:ATGCGCAG+ACTGCATA
TACGGAGGGGGTTAGCGTTGTTCGGAATTACTGGGCGTAAAGCGCACGTAGGCGGATCAGAAAGTATAGGGTGAAATCCCAGGGCTCAACCCTGGAACTGCCTTGTAAACTCCTGGTCTTGAGTTCGAGAGAGGTGAGTGGAATTCCGAGTGTAGAGGTGAAATTCGTAGATATTCGGAGGAACACCAGTGGCGAAGGCGGCTCACTGGCTCGATACTGACGCTGAGGTGCGAAAGTGTGGGGAGCAAACAGGATTAGATACCCTGGTAGTCCACGCCGTAA
+
GGGGGGGGGGG@FGGGGGGGGGGGGGGGGGGGGGGGGGGGGGGGGGGGGGGGGGGGDGGGGGGGGGGGGGGGGGGGGGGGGGGGGGGGGGGGGGGGGGGGGFCGGGGGGGGGGGGGGGGGGGGGGGGGGGGGGGGGGGGGGGGGGGGGGGFGGGGGGGGGGGCGGGGGGGGGGGFFGGGGGGGGGGGGGGGGGGGGGGGGGGGGGGGGGGGGGGGGGGGGGGDGGGGGGGGDGGGE>FGGEGEFFFGGGGFFF<FC?FFFGGGFFFGFAFBBFG??F6>>D<
@M02352:288:000000000-CKWC8:1:1101:9882:7264 1:N:0:ATGCGCAG+ACTGCATA
TACGGAGGGTGCAAGCGTTATCCGGAATCACTGGGTTTAAAGGGTGCGTAGGTGGCCTTATAAGTCAGATGTGAAAGCTTCCAGCTTAACTGGGAAATTGCATTTGATACTGTAAGGCTTGAATTATGTTGAGGTTAGCGGAATGTGACATGTAGCGGTGAAATGCATAGATATGTCATAGAACACCAATTGCGAAGGCAGCTAGCTAGGCATACATTGACGCTGAGGCACGAAAGCATGGGGAGCGAACAGGATTAGATACCCTGGTAGTCCATGCCCTAA
+
GGGGGGGGGGGGGGGGGGGGGGGGGGGGGGGGGGGFGGGGGGGGGGGGGGGGGGGGGGGGGGGGGGGGGGGGGGGGGGGGGGGGGGGGGGGGGGGGGGGGGGGGGGGGGGGGGGGGGGGGGGFGGGGGGGGGGGGGGGGGGGGGGGGGGGGGGGGGGGGGGGGGGGGGGGGGGGGGGGGGGGGGGGGGGGGGGGGGGGGGGGGGGGGGGGGGGGGGGGGGGGGGGGGGGGGGGGGFGGGGGGFFFFGGGGFFFFGGFFFFGGGGFFGFAFFFFGFFF?FFGG
@M02352:288:000000000-CKWC8:1:1101:9897:7325 1:N:0:ATGCGCAG+ACTGCATA
TACGGAGGGTCCAAGCGTTATCCGGAATCATTGGGTTTAAAGGGTGCGCAGGCGGTTTATTAAGTCAGTGGTGAAATCTCGAGGCTCAACCTCGAAACTGCCATTGATACTGATAAACTTGAGTTCAGTTGGAGTAGGCGGAATGTGTAGTGTAGCGGTGAAATGCTTAGATATTACACAGAACACCGATAGCGAAGGCAGCTTACTAAACTGATACTGACGCTGAGGCACGAAAGCGTGGGGAGCGAACAGGATTAGATACCCTGGTAGTCCACGCCGTAA
+
GGGGG7FGGGGGGGGGGGGGGGGGGGGGGGGGGGGGGGGGGGGGGGGGGGGGGGGFGGGGGGGGGGGGGGGGGGGGGGGGGGGGGGGGGGGGGGGGGGGGGFGGGGGGGGGGGGGGGGGGGGGGGGGGGGGGGGGGGGGGGGGGGGGGGGGGGGGGGGGGGGGGGGGGGGGGGGGGGGGGGGGGCGGGGGGGGGGGGGGGGGGGGGGGGGGGGGGGGGFGGGGGGGGGFGGGGGGDGGGGGGFFFFGGGGFFFFGGBFFFGGGGFFGFFFFFFGF?B6>>GD
@M02352:288:000000000-CKWC8:1:1101:15430:7337 1:N:0:ATGCGCAG+ACTGCATA
TACGGAGGGTCCAAGCGTTATCCGGAATCATTGGGTTTAAAGGGTGCGCAGGCGGTTTATTAAGTCAGTGGTGAAATCTCGAGGCTCAACCTCGAAACTGCCATTGATACTGATAAACTTGAGTTCAGTTGGAGTAGGCGGAATGTGTAGTGTAGCGGTGAAATGCTTAGATATTACACAGAACACCGATAGCGAAGGCAGCTTACTAAACTGATACTGACGCTGAGGCACGAAAGCGTGGGGAGCGAACAGGATTAGATACCCTGGTAGTCCACGCCGTAA
+
GGGGGGGGGGGGGGGGGGGGGGGGGGGGGGGGGGGFGGGGGGGGGGGGGGGGGGGFGGGGGGGGGGGGGGGGGGGGGGGGGGGGGGGGGGGGGGDGGGGGGGGGGGGGGGGGGGGFGGGGGGGGGGGGGGGGGGGGGGGGGGGGGFGGGGGGGGGGGGGDGGGGGGGGGGGGGGGGGGGGGGGGGGGGGGDGGGGGGGGGGGGGGGGGGGGGGGGGGGGGGDGGGGGFGGGGGGGFGGGGGGFFFFGGGGFF?FFGFF9FGGGGFFGFFFFFFGFFFFFFGG
@M02352:288:000000000-CKWC8:1:1101:19775:7353 1:N:0:ATGCGCAG+ACTGCATA
TACGGAGGGTCCAAGCGTTATCCGGAATCATTGGGTTTAAAGGGTCCGCAGGCGGTCAATTAAGTCAGAGGTGAAATCCCATCGCTTAACGATGGAACTGCCTTTGATACTGATTGACTTGAGTTATACGGAAGTAGATAGAATAAGTAGTGTAGCGGTGAAATGCATAGATATTACTTAGAATACCGATTGCGAAGGCAGTCTACTACGTATATACTGACGCTCATGGACGAAAGCGTGGGGAGCGAACAGGATTAGATACCCTGGTAGTCCACGCCGTAA
+
GGGGGGGGGGGGGGGGGGGGGGGGGGGGGGGGGGGGGGGGGGGGGGGGGGGGGGGFGGGGGGGGGGGGGGGGGGGGGGGGGGGGGGGGGGGGGGGGGGGGGGGGGGGGGGGGGGGGGGGGGGGGGGGGGGGGGGGGGGGGGGGGGGGGGGGGGGGGGGGGGGGGGGGGGGGGGGGGGGGGGGGGGGGGGGGGGGGGGGGGGGGGGGGGGGGGGGGGGGGGGGGGGGGGGGGGGGGFGGGGGGFFFFGGGGEFFFGGFFFFGGGGFFGFFFFFFGFBFFF9GD
@M02352:288:000000000-CKWC8:1:1101:25219:7384 1:N:0:ATGCGCAG+ACTGCATA
TACGGAGGGTTCAAGCGTTATCCGGAATCATTGGGTTTAAAGGGTGCGCAGGCGGTTTATTAAGTCAGTGGTGAAATCTCGGGGCTCAACCTCGAAACTGCCATTGATACTGATAAACTTGAGTTCAGTTGGAGTAGGCGGAATGTGTAGTGTAGCGGTGAAATGCTTAGATATTACACAGAACACCGATAGCGAAGGCAGCTTACTAAACTGATACTGACGCTGAGGCACGAAAGCGTGGGGAGCGAACAGGATTAGATACCCTGGTAGTCCACGCCGTAA
+
GGGGGGGGGFCGGGGGGGGGGGGGGEGG@EFGGGGF7FGDFGGGGGGGGGGGGGGC@FCEGGGGEGGGFFGGGGGGGGEBEGGGGGEGGGGGEEEFFGGGGGFGGGGDFGGGCGFGFGGGGGGGGGGGEDFCBFDFGGGGGGGGGCCFGGGGGGGGGGGGGGGGGG9CGGGGGGGGGEFGGGGGGGGCFGCEGGGDGGGGGGGGGGGFEGGGGGGGGGGGGGGGGGFGFGGGGGGFGGGGGGFFFFGGGGFFFBGGFFFFGGGGFFGFFFFFFGFFFFEFGG
@M02352:288:000000000-CKWC8:1:1101:19934:7415 1:N:0:ATGCGCAG+ACTGCATA
TACGGAGGGTTCAAGCGTTATCCGGAATCATTGGGTTTAAAGGGTGCGCAGGCGGTTTATTAAGTCAGTGGTGAAATCTCGGGGCTCAACCTCGAAACTGCCATTGATACTGATAAACTTGAGTTCAGTTGGAGTAGGCGGAATGTGTAGTGTAGCGGTGAAATGCTTAGATATTACACAGAACACCGATAGCGAAGGCAGCTTACTAAACTGATACTGACGCTGAGGCACGAAAGCGTGGGGAGCGAACAGGATTAGATACCCTGGTAGTCCACGCCGTAA
+
GGGGGGGGGGGGFGGGGGGGGGGGGGGGGGGGGGGBFGGGFGGGGGGGGGGGGGGCFGGGGGGGGGGGGGGGGGGGGGGGGGGGGGGGGGGGGGGGGGGGGGGGGGGGGGGGGGGGGGGGGGGGGGGGGGGGGGGGGGGGGGGGGGGGGGGGGFGGGGGGGFFGGGGGGGGGGGGGGGGGGGGGGGGGGGGGGGGGGGGGGGGGGGGGGGGGGGGGGGGGGGGGGGGGGGGGGGGEGGGGGGFFFFGGGGFF?FGGFFFFGGFGFFGFDFF<FGF?FBFFGD
@M02352:288:000000000-CKWC8:1:1101:3924:7418 1:N:0:ATGCGCAG+ACTGCATA
TACGGAGGGTGCAAGCGTTATCCGGAATCATTGGGTTTAAAGGGTCCGCAGGCGGACTAATAAGTCAGTGGTGAAATCCCATCGCTTAACGATGGAACTGCCATTGAAACTGTTAGTCTTGAATTCGGTCGAAGTGGGCGGAATGTGTCATGTAGCGGTGAAATGCATAGATATGACACAGAACACCGATAGCGAAGGCAGCTCACTAGGCCTGAATTGACGCTCAGGGACGAAAGCGTGGGGAGCGAACAGGATTAGATACCCTGGTAGTCCACGCCGTAA
+
GGGGEF@CGGGGGFF@FFFGGGGEGCCFEGFGGGGC7CD<EGGGGGGGGGGGGGGGGGGFFFGGFFGGGGGGGGFFGGGG@FDFGDFEGGG7FGGGGGGGGGGGGFFCFFGGGGFGGGGGGFADFGGFGFGGCGFCFGGGGGGGFGCGEFGGGGGGGGGGCGGG9B<B919FCFGGCCGFGGGGGFGGCC@EFEGDGECGGEACCEG?CG5C85C+CFGFGGDGDCFG=FGGCGDFGGGCCEFBFDC):C)7:0CC2?6=AFCDF>D64BA<6*9<>FEFGC
@M02352:288:000000000-CKWC8:1:1101:3163:7421 1:N:0:ATGCGCAG+ACTGCATA
TACGGAGGGTGCAAGCGTTATCCGGAATCATTGGGTTTAAAGGGTCCGCAGGCGGACTAATAAGTCAGTGGTGAAATCCCATCGCTTAACGATGGAACTGCCATTGAAACTGTTAGTCTTGAATTCGGTCGAAGTGGGCGGAATGTGTCATGTAGCGGTGAAATGCATAGATATGACACAGAACACCGATAGCGAAGGCAGCTCACTAGGCCTGAATTGACGCTCAGGGACGAAAGCGTGGGGAGCGAACAGGATTAGATACCCTGGTAGTCCACGCCGTAA
+
FEGGGGEGGGGGGGGGGGGGGGGGDEBDFFGGGGGGGGGGGGGGGGGGGGGDGGGCGGGGGGGGGGGGFGGGCGDGGGGGGGGGGGGGGGGGGGGGGGGGGGGGGGGFFEFGGGGGEFGGGG8FDGGGGGGGGGGGGGGGGGGGGGGGDGGGGGGGGGGGGGGGGFFGGFGGGGGGGGGFGGGGGGGGGEGEFGEGE5EGGC*@CGGGFGGGGG6FGGGGGGGGGDCG=CFCGGGFGGGGGGFF9B3DEG:F:BF7?F2@FGGGFFGFFFFFFGFFFBFFGC
@M02352:288:000000000-CKWC8:1:1101:14944:7467 1:N:0:ATGCGCAG+ACTGCATA
TACGGAGGGTGCAAGCGTTATCCGGATTTATTGGGTTTAAAGGGTGCGCAGGCGGCCTATTAAGTCAGTGGTGAAATCTCACAGCTCAACTGTGAACGTGCCATTGATACTGGTAGGCTTGAGTGCGGTGAAGGTAGGCGGAATTCCTCATGTAGCGGTGAAATGCATAGATATGAGGAAGAACACCAATAGCGAAGGCAGCTTACTGTACCGTTACTGACGCTCATGCACGAAAGCGTGGGGAGCGAACAGGATTAGATACCCTGGTAGTCCACGCCGTAA
+
GGGGGFGGGGGGGGGGGGGGGGGGGFGGGGGGGGGGGGGGGGGGGGGGGGGGGGGGGGGGGGGGGGGGGGGGGGGGGGGGGGGGGGGGGGGGGGGGGGGGGGGGGGGGGGGGGGGGGGGGGGGGGGGGGGGGGGGGGGGGGGGGGGGGGGGGGGGGGGGFGGFFGGGGGGGGGGGFGGGGGGGGGGGGGGGGGGGGDEGCGGGGGGGGGGGGGGGGDGGGGGGEGGGGGGGGGGGDGGGGGGFB0>DGGGFFFFGGFFF=?GGGFFGFFF<>@GFFFFFFGG
@M02352:288:000000000-CKWC8:1:1101:4657:7479 1:N:0:ATGCGCAG+ACTGCATA
TACGGAGGGTCCAAGCGTTATCCGGAATCATTGGGTTTAAAGGGTGCGCAGGCGGTTTATTAAGTCAGTGGTGAAATCTCGAGGCTCAACCTCGAAACTGCCATTGATACTGATAAACTTGAGTTCAGTTGGAGTAGGCGGAATGTGTAGTGTAGCGGTGAAATGCTTAGATATTACACAGAACACCGATAGCGAAGGCAGCTTACTAAACTGATACTGACGCTGAGGCACGAAAGCGTGGGGAGCGAACAGGATTAGATACCCTGGTAGTCCACGCCGTAA
+
GGGGGFGGGGGGGGGGGGGGGGGGGGGGGGGGGGGGGGGGGGGGGGGGGGGGGGGCEGGGGGGGGGGGGGGGGGGGGGGGGGGGGGGGGGGGGGDGGGGGGGGGGGGGGGGGGGGGGGGGGGGGGGGGGGGGGGGGGGGGGGGGGGGGGGGGGGGGGGGGGGGGGGGGGGGGGGGGGGGGGGGGGGGGGGGGGGGGGGGGDGGGGGGFGGGGGGGGGGGGGGGGGGGGGGGGGGGFGGGGGGFB>EGGGDFFFFGGFFFFGGGGFFGFFFFFFGFF>BD9GG
@M02352:288:000000000-CKWC8:1:1101:16997:7521 1:N:0:ATGCGCAG+ACTGCATA
TACGGAGGGTCCAAGCGTTATCCGGAATCATTGGGTTTAAAGGGTCCGCAGGCGGTCAATTAAGTCAGAGGTGAAAGCCCATCGCTCAACGATGGAACTGCCTTTGATACTGGTTGACTTGAGTTATACGGAAGTAGATAGAATAAGTAGTGTAGCGGTGAAATGCATAGATATTACTTAGAATACCGATTGCGAAGGCAGTCTACTACGTATATACTGACGCTCATGGACGAAAGCGTGGGGAGCGAACAGGATTAGATACCCTGGTAGTCCACGCCGTAA
+
GGGGGGGGGGGGGGGGGGGGGGGGGGGGGGGGGGGGGGGGGGGGGGGGGGGGGGGGGGGGGGGGGGGGGGGGGGGGGGGGGGGGGGGGGGGGGGGGGGGGGGGGGGGGGGGGGGGGGGGGGGGGGGGGGGGGGGGGGGGGGGGGGGGGGGGGGGGGGGGGGGGGGGGGGGGGGGGGGGGGGGGGGFGGGGGGGGGGGGGGGFFGGGGGGGGGGGGGGGGGGGGGGGGGGGGGGGGEGGGGGGFFFFGGGGFFFFGGFFFFGGGGFFGFFFAAFGFFFFFBGG
@M02352:288:000000000-CKWC8:1:1101:11729:7554 1:N:0:ATGCGCAG+ACTGCATA
TACGGAGGGTGCAAGCGTTATCCGGATTCACTGGGTTTAAAGGGTGCGTAGGCGGGAAATTAAGTCAGTGGTGAAAGCCCCGAGCTCAACTTGGGAACTGCCATTGATACTGTTAGTCTTGAATTCGGTCGAAGTGGGCGGAATGTGTCATGTAGCGGTGAAATGCATAGATATGACACAGAACACCGATAGCGAAGGCAGCTCACTAGGCCTGAATTGACGCTCAGGGACGAAAGCGTGGGGAGCGAACAGGATTAGATACCCTGGTAGTCCACGCCGTAA
+
GGGGGGGGGGGGGGGGGGGGGGGGGGGGGGGGGGGGGGGGGGGGGGGGGGGGGGGGFGGGGGGGGGGGGGGGGGGGGGGGGEEGGGGGGGGGAGGGGGGGGGGGGGGGGGGGGGGGGGGGGGGGGGGGGGGEGGGGGGGGDGEGGGGGGGGGGGGGGGGGGGDGGGGGGGGGGGGGGGGGGGGGGGGGEGGGGGGGGGGGGGGGGGGGGGGFGGFDCFGGGGGEGGGGG5CGGGGDGGGGGGFFFFGDEGDFFFGGFFFFGGGGF@GFBFFFFGFFFFFFGG
@M02352:288:000000000-CKWC8:1:1101:23842:7600 1:N:0:ATGCGCAG+ACTGCATA
TACGGAGGATCCAAGCGTTATCCGGAATCATTGGGTTTAAAGGGTCCGTAGGTGGATAATTAAGTCAGAGGTGAAAGTCTGCAGCTCAACTGTAGAATTGCCTTTGATACTGGTTATCTTGAATTATTGTGAAGTGGTTAGAATATGTAGTGTAGCGGTGAAATGCATAGATATTACATAGAATACCAATTGCGAAGGCAGATCACTAACAATATATTGACACTGATGGACGAAAGCGTGGGGAGCGAACAGGATTAGATACCCTGGTAGTCCACGCCGTAA
+
GGGGGGGGGGGGGGGGGGGGFFGGGGGGGGGGGGGGGGGGGGGGGGGGGGGGGGGGGGGGGGGGGGGGGGGGGGGGGGGGGGGGGGGGGGGGGGGGGGGGGGGGGG9FGGGGGGGGGGGGGCFGGGGGGGGG,AFGGGGFGGGGGGGGGGGGGGGGGGGGGGGGGGGGGGGGGGGGGGGGGFGGGGGGGGGGGGGGGGGGGGGGGGGFGGFGGGGGGGGGGGGGGFGGGGGGGGGFGGGGGGFDFFGGGGFFFFGGFFFFGGGGFFGFFFFFFGFFFFDFGD
@M02352:288:000000000-CKWC8:1:1101:26834:7635 1:N:0:ATGCGCAG+ACTGCATA
TACGGAGGGGGTTAGCGTTGTTCGGAATTACTGGGCGTAAAGCGCACGTAGGCGGATCAGAAAGTATAGGGTGAAATCCCAGGGCTCAACCCTGGAACTGCCTTGTAAACTCCTGGTCTTGAGTTCGAGAGAGGTGAGTGGAATTCCGAGTGTAGAGGTGAAATTCGTAGATATTCGGAGGAACACCAGTGGCGAAGGCGGCTCACTGGCTCGATACTGACGCTGAGGTGCGAAAGTGTGGGGAGCAAACAGGATTAGATACCCTGGTAGTCCACACCGTAA
+
GGGGGGGGGGGGGGGGGGGGGGGGGGGGGGGGGGGGGGGGGGGGGGGGGGGGGGGGGGGGGGGFGGGGGGGGGGGGGGGGGGGGGGGGGGGGGGGGFFFGGFG9=DFGFGFFGGGGCFFGGGGGGGGGGGGGGGGGGGGGGGGGGGGGGGGGGGGGGGGGGGGGCGGGGGGGGGFGGGGGGGGGGGGGGGGGGDGGGGGGGGDGGGGGGGGGGGGGGGGGGGGGDGGFFFGGGGGFGC0<EG@FFFG<CFFF??GGFFFFGGFGFFGFFFFFFFF>B4>?GD
@M02352:288:000000000-CKWC8:1:1101:9296:7684 1:N:0:ATGCGCAG+ACTGCATA
TACGGAGGGTCCAAGCGTTATCCGGAATCATTGGGTTTAAAGGGTGCGCAGGCGGTTTATTAAGTCAGTGGTGAAATCTCGAGGCTCAACCTCGAAACTGCCATTGATACTGATAAACTTGAGTTCAGTTGGAGTAGGCGGAATGTGTAGTGTAGCGGTGAAATGCTTAGATATTACACAGAACACCGATAGCGAAGGCAGCTTACTAAACTGATACTGACGCTGAGGCACGAAAGCGTGGGGAGCGAACAGGATTAGATACCCTGGTAGTCCACGCCGTAA
+
GGGGGGGGGGGGGGGGGGGGGGGGGGGGFGGGGGGFGGGGGGGGGGGGGGGGGGGCCGGGGGGGGGGGGGGGGGGGGGGGGGGGGGGGGGGGGGGGGGGGGGGGGGGGGGGGGGGGGGGGGGGGGGGGGGGGGGGGGGGGGGGGGGGGGGGFGGGGGGGGGGGGGGGGGGGGGGGGGGGGFGGGGGGGGGGGGGGGGGGGGGGFGGGGGGFGGGGGGGGGECEEGGGGGCFGGGGFGGGGGGFFFFGGGGEFFBFG?44FGGGGFFGFFF><BD@?11@9DD
@M02352:288:000000000-CKWC8:1:1101:26738:7696 1:N:0:ATGCGCAG+ACTGCATA
TACGGAGGGTGCAAGCGTTATCCGGAATCATTGGGTTTAAAGGGTCCGTAGGCGGGCATATAAGTCAGTGGTGAAATGCTGTGGCTCAACCATAGCACTGCCATTGATACTGTATGTCTTGAATTATTGTGAAGTGGTTAGAATATGTAGTGTAGCGGTGAAATGCTTAGATATTACATAGAATACCGATTGCGAAGGCAGATCACTAACAATATATTGACGCTGATGGACGAAAGCGTAGGTAGCGAACAGGATTAGATACCCTGGTAGTCTACGCCGTAA
+
GGGGDGGGGGGGGGGGGGGGGGGGGDE@EFDGGGGEEEGGGGGGFFGGGGGEGDG@EGGGFFGGGGFCFFFFGGEGGGGGGGGGGAFFCFGEGGGBFGFFGEFGGGGFGGFFGGGEBFGDGGGGGGGDGFGGGGGGFFFFGGGFGGGGGGGGGGFGGDFGGGFFFGAEGGGGGFGCC?CCEFFFFFGGGE7FCGGGGGGGGG?:CFGGGGGGGGGGFGGFGG*;EGCFFFGGEECEGGGEEGFBFFCDGG>:6?GGFF>BFCFG=>FF>?4<=CF?>057DD
@M02352:288:000000000-CKWC8:1:1101:15410:7705 1:N:0:ATGCGCAG+ACTGCATA
TACGGAGGGTGCAAGCGTTATCCGGAATTATTGGGTGTAAAGGGTGCGCAGGCGGTTTATTAAGTCAGAGGTGAAATCCCGGGGCTCAACCTCGGAACTGCCATTGATACTGATAAACTTGAGTTCAGTTGGAGTAGGTGGAATGCGTAGTGTAGCGGTGAAATGCTTAGATATTAGACAGAACACCGATGGCGAAGGCAGCTTACTGAACTGATACTGACGCTGAGGCTCGAAAGCGTGGGGAGCAAACAGGATTAGATACCCTGGTAGTCCACGCCGTAA
+
GGGGDFGGGF,FGGGGGGGGFEFFGGEGGG,FGGG:,@FGGGEF,F:F+FGCGGG@>+,5BFGGGGFG,=FGGGGGA?<F@FGGGGGGGGGGGG7FCCFGGB,CFFGGGGGG,3,C=FG,@FGGGC,D<3@,,@FF<F,FGGGG@,3@CGGGGGGGGGGGGGGGGG;FGGGGGGGG,2,,?FGGGCG**=*BGEGGGGG6CGGGGGG+0AFGGF+<CGGGGGEGGGGGG5DGGGGFGGGGGGF<9D*0CFFFFFGG?FAFDFGGFFGFFFFFFFFFFF)9DD
@M02352:288:000000000-CKWC8:1:1101:15404:7727 1:N:0:ATGCGCAG+ACTGCATA
TACGGAGGGTCCAAGCGTTATCCGGAATTATTGGGTTTAAAGGGTGCGCAGGCGGTTTATTAAGTCAGTGGTGAAATCTCGGGGCTCAACCTCGAAACTGCCATTGATACTGATAAACTTGAGTTCAGTTGGAGTAGGCGGAATGTGTAGTGTAGCGGTGAAATGCTTAGATATTACACAGAACACCGATAGCGCAGGCAGCTTACTAAACTGATACTGACGCTGAGGCACGAAAGCGTGGGGATCGACCAGGATTAGATACCCTGGTAGTCCCCGCCGTAA
+
G<FGDFECEGGGGGDGEGGGGGGGGF@FGGGFGGGGGGGGGFGGGGGGGEGGGGGEGGGFG955EF<AEF8FGFFGFFGGGGDGGGGFGGGGGEE@EFGGGGDGGDFF,FGD=F@CDFFGGA,FFGGGGGG7,>F7<<FG@GGGGGGGGGG7F@CGEGG7:F;?CCFEFGGGGGGFC9FGGFGG8:F8FF7CF5*=B5C>EEGG7CFGECFGGGGGGG?CECEGEGFFGGGDG8C3C7<EG*58(.9D*>BFF:FG)*)1+<@>FFGFFFAAF*.466)-<*
@M02352:288:000000000-CKWC8:1:1101:12796:7752 1:N:0:ATGCGCAG+ACTGCATA
TACGGAGGGTCCAAGCGTTATCCGGAATCATTGGGTTTAAAGGGTGCGCAGGCGGTTTATTAAGTCAGTGGTGAAATCTCCAAGCTCAACTTGGAAACTGCCATTGATACTGTTAGTCTTGAATTCAGTCGGAGTAGGCGGAATGTGTAGTGTAGCGGTGAAATGCATAGATATTACACAGAACACCGATAGCGAAGGCAGCTTACTAGGTTTGAATTGACGCTGATGGACGAAAGCGTGGGTAGCGAACAGGATTAGATACCCTGGTAGTCCACGCCGTAA
+
GGGGGGGGGGGGGGGGGGGGGGGGGGGGGGGGGGGGGGGGGGGGGGGGGGGGGGGFGGGGGGGGGGGGGGGGGGGGGGGGGGGGGGGGGGGGGGGGGGGGGGGGGGGGGGGGGGGGGGGGFGGGGGGGGGGGGGGGGGGGGGGGGGGGGGGGGGGGGGGGGGGGGGGGGGGGGGGGGGGGGGGGGGGGGGGGGGGGGGGGGGGGGGGGGGGGGGFGGGGGGGGGGGGGGGGGGGGFGGGGGGFFFFGGGGFFBFGGF@AFFFGGFFGFBFFFFGFFFFFFGD
@M02352:288:000000000-CKWC8:1:1101:21505:7793 1:N:0:ATTCGCAG+ACTGCATA
TACGGAGGGTCCAAGCGTTATCCGGAATCATTGGGTGTAAAGGGTGCGCAGGCGGTTTATTAAGTCAGTGGTGAAATCTCGGGGCTCAACCTCGAAACTGCCATTGATACTGATAAACTTGAGTTCAGTTGGAGTAGGCGGAATTTGTAGTGTAGCGGTGAAATGCTTAGATATTACACAGAACACCGATAGCGAAGGCAGCTTACTAACCTGATACTGACGCTGAGGCACGAAAGCGTGGGGAGCGAACAGGATTAGATACCCTGGTAGTCCACGCCGTAA
+
GGGGGGGGG:@,,CAFGGG7F<FEGGGG,F9FFGG:,@FFGG9C9:FG7CFGGGG>+B,CFGGGGFG9,CFGGGGGGG9F,AFEEGGGGGGF?F7DFGGGGF8DFAFGFGFG9FGC<CFGFGGGGGC@FCF<88FF<FFEGGGG,,,3,,DFGGF@FGGE7CEF9CFFGGGGFGF,6<>9CFGGAFE*<C*8<CGGEEG*1C80<EF+03><CFFFDGGFC*:ECDGG5*9CEEGFCGG>EGB0>>)//9@FBFGGFFAFGFGGFFG?4BBBFFF(7:31CC
@M02352:288:000000000-CKWC8:1:1101:5909:7865 1:N:0:ATGCGCAG+ACTGCATA
TACGGAGGGGGTTAGCGTTGTTCGGAATTACTGGGCGTAAAGCGTACGTAGGCGGATCAGAAAGTAAGGGGTGAAATCCCAGGGCTCAACCCTGGAACTGCCTCTTAAACTCCTGGTCTTGAGTTCGAGAGAGGTGAGTGGAATTCCAAGTGTAGAGGTGAAATTCGTAGATATTTGGAGGAACACCAGTGGCGAAGGCGGCTCACTGGCTCGATACTGACGCTGAGGTACGAAAGTGTGGGGAGCAAACAGGATTAGATACCCTGGTAGTCCACACCGTAA
+
GGGGGFGGGGGFGGGGGGGGGGGFGGGGGGGGGGGFGGFGGGGGGGGGGGGGGGGEGGGGGGGGGGGGGGGGGGGGGFFGGGGGGGGGGGGGGGGGGGGGGGGGGGGGGGGGGGGGGGGGFFGGFGGGGGGGGGGGFGGGGGGGGGGGFGGGGGGGGGGGGGGGGGGGGGGGGGEFGGGGGGGGGGGGGGGGGGGGGGFGGGGEGGGGGFGGGGGGGGGGFEEGGGGGGGFDGGGFGFCFGGEFFFGGGGFF?:GCBFDFGFGGFFFFFFF9FF?:?FD1FG
@M02352:288:000000000-CKWC8:1:1101:7352:7896 1:N:0:ATGCGCAG+ACTGCATA
TACGGAGGGTCCAAGCGTTATCCGGAATCATTGGGTTTAAAGGGTGCGCAGGCGGTTTATTAAGTCAGTGGTGAAATCTCGGGGCTCAACCTCGAAACTGCCATTGATACTGATAAACTTGAGTTCAGTTGGAGTAGGCGGAATGTGTAGTGTAGCGGTGAAATGCTTAGATATTACACAGAACACCGATAGCGAAGGCAGCTTACTAAACTGATACTGACGCTGAGGCACGAAAGCGTGGGGAGCGAACAGGATTAGATACCCTGGTAGTCCACGCCGTAA
+
GGGGGGGGGGFGFGGGGGGCFGGGGGDFEG9FFGGGCGGGGGGGCFFG7CFCFGG@7FF<CFFGGGGGEFFFGGGGGG9EFGGGGGGGGGGAE7FGGGGGGGFGGGGGGGGG9FFFDGGGGFGGA93ED@DAFGDFGGGGGGGGGF;FGGGGGGGGGGGGGGGGGGGGGGGGGGGGFFGFGGGGGGGGGGCEGGGGGGGGGGFGGGGCCFFCG7CFGGGGGGGGGGGGGDFDGGGFGGGGGGFFFFGGGGBFFFGGFFFFGGGGFFGFFF<AFGFFFFFFDD
@M02352:288:000000000-CKWC8:1:1101:10428:7900 1:N:0:ATGCGCAG+ACTGCATA
TACGGAGGGTCCAAGCGTTATCCGGAATCATTGGGTTTAAAGGGTGCGCAGGCGGTTTATTAAGTCAGTGGTGAAATCTCGAGGCTCAACCTCGAAACTGCCATTGATACTGATAAACTTGAGTTCAGTTGGAGTAGGCGGAATGTGTAGTGTAGCGGTGAAATGCTTAGATATTACACAGAACACCGATAGCGAAGGCAGCTTACTAAACTGATACTGACGCTGAGGCACGAAAGCGTGGGGAGCGAACAGGATTAGATACCCTGGTAGTCCACGCCGTAA
+
GGGGGGGGGGGGGGGGGGGGGGGGGGGGGGGGGGGGGGGGGGGGGGGGGGGGGGGGGGGGGGGGGGGGGGGGGGGGGGGGGGGGGGGGGGGGGGGGGGGGGGGGGGGGGGGGGGGGGGGGGGGGGGGGGGGGGGGGGGGGGGGGGGGGGGGGGGGGGGGGGGGGGGGGGGGGGGGGGGGGGGGGGGGGGGDGGGGGGGGGGGGGGGGGGGGGGGGGGGGGGGGGGGGGGGGGGGGFGGGGGGFFFFGGGGFFFFGGFFFFGGGGF@GFFFFFFGFBB?FBDD
@M02352:288:000000000-CKWC8:1:1101:20071:7912 1:N:0:ATGCGCAG+ACTGCATA
TACGGAGGGTGCAAGCGTTATCCGGAATCATTGGGTTTAAAGGGTCCGCAGGCGGACTAATAAGTCAGTGGTGAAATCCCATCGCTTAACGATGGAACTGCCATTGAAACTGTTAGTCTTGAATTCGGTCGAAGTGGGCGGAATGTGTCATGTAGCGGTGAAATGCATAGATATGACACAGAACACCGATAGCGAAGGCAGCTCACTAGGCCTGAATTGACGCTCAGGGACGAAAGCGTGGGGAGCGAACAGGATTAGATACCCTGGTAGTCCACGCCGTAA
+
GGGGGFGGGGGGGGGGGGGGGGGGGGGGGGGGGGGGGGGGGGGGGGGGGGGGGGGGGGGEFGGGGGGGGGGGGGGGGGGGGGGGGGGGGGGGGGGGGGGGGFGGGGGGGGGGGGGFGGGGGGGGGGGGGGGGGGGGFGGGGGGGFGGGGGGGGGGGGGGGGGGGGGGGGGFGGGGGGFFGGGGGFGGGGGDEGGGGGGGGGGGGGGGGGCFGGGGGGGGGGGGGGGGGGFGGGGDFGGGGGGFF9BDDGGFFFFGGFFBFGGGGFFC@AFFFFGFBFB56CC
@M02352:288:000000000-CKWC8:1:1101:7825:7928 1:N:0:ATGCGCAG+ACTGCATA
TACGGAGGGTCCAAGCGTTATCCGGAATCATTGGGTTTAAAGGGTGCGCAGGCGGTTTATTAAGTCAGTGGTGAAATCTCGAGGCTCAACCTCGAAACTGCCATTGATACTGATAAACTTGAGTTCAGTTGGAGTAGGCGGAATGTGTAGTGTAGCGGTGAAATGCTTAGATATTACACAGAACACCGATAGCGAAGGCAGCTTACTAAACTGATACTGACGCTGAGGCACGAAAGCGTGGGGAGCGAACAGGATTAGATACCCTGGTAGTCCACGCCGTAA
+
GGGGGGGGGGGGGFGGGGGGGGGGGGEFGGGGGGGGGDFFGGGGGGGGGGGGGGGGGGGGGGGGDGGGEFGGGGGGGGGGGGGGGGGGGGGGGGGFGGGGGGGGGFFGGGGGGGGGGGGGFFGFFGGGFGGGGGGGGGGGGGGGGFGGGGGGGG?GGGFGGGGGGGGGGGGGGFFGGGGG7EFGGGGGGGDGGGGGCEGGGGGGGGGGGGGGGGGGGGGGGGGG?DFDFGGDECG@FGGEGCEFFFG3CGFFFF*:3=<729AC=FGF9=<AFF480<@>D9
@M02352:288:000000000-CKWC8:1:1101:11820:7935 1:N:0:ATGCGCAG+ACTGCATA
TACGGAGGGTCCAAGCGTTATCCGGAATCATTGGGTTTAAAGGGTGCGCAGGCGGTTTATTAAGTCAGTGGTGAAATCTCGGGGCTCAACCTCGAAACTGCCATTGATACTGATAAACTTGAGTTCAGTTGGAGTAGGCGGAATGTGTAGTGTAGCGGTGAAATGCTTAGATATTACACAGAACACCGATAGCGAAGGCAGCTTACTAAACTGATACTGACGCTGAGGCACGAAAGCGTGGGGAGCGAACAGGATTAGATACCCTGGTAGTCCACGCCGTAA
+
GGGGGGGGGGGGGGGGGGGGGGGGGGGGGGGGGGGGGGGGGGGGGGGGGGGGGGGFGGGFGGGGGGGGGGGGGGGGGGGGGGGGGGGGGGGGGGDGGGGGGGFGGGGGGGGGGFGGGGGGGGGFGGGGGGGGGGGGGGGGGGGGGGGGGGGGGGGGGGGGGGGGGGGGGGGGGGGGGGGGGGGGGGGGGGGGGGGGGGGGGGGGGGGGFGGGGGFGGGFGGGGGGGGGGGGGGGGFGGGGGGFFFFGG=DDFFFGGFFFFGGFGFFGFFFFFFGFFFFFFGG
@M02352:288:000000000-CKWC8:1:1101:10844:7942 1:N:0:ATGCGCAG+ACTGCATA
TACGGAGGGGGTTAGCGTTGTTCGGAATTACTGGGCGTAAAGCGTACGTAGGCGGATTGGAAAGTTGGGGGTGAAATCCCAGGGCTCAACCCTGGAACTGCCTCCAAAACTATCAGTCTAGAGTTCGAGAGAGGTGAGTGGAATTCCAAGTGTAGAGGTGAAATTCGTAGATATTTGGAGGAACACCAGTGGCGAAGGCGGCTCACTGGCTCGATACTGACGCTGAGGTACGAAAGTGTGGGGAGCAAACAGGATTAGATACCCTGGTAGTCCACACCGTAA
+
GGGGGGGGGGGGGGGGGGGGGGGGGGGGGGGGGGGGGGGGGGGGGGGGGGGGGGGGGGGGGGGGGGGGGGGGGGGGGGGGGGGGGGGGGGGGGGGGGGGGGGGGGGGGGGGGGGGGGGGGGGGGGGGGGGGGGGGGGGGGGGGGGGGGGGGGGGGGGGGGGGGGGGGGGGGGGGGGGGGGGGGGGGGGGGGGGGGGGGGGGGGGGGGGGGGGGGGGGGGGGGGGGGGGGGGGGGGFGGGGGGFFFFGGGGFFFFGGFFFFGGGGFFGFFFFFFGF?FFD2DD
@M02352:288:000000000-CKWC8:1:1101:22031:8103 1:N:0:ATGCGCAG+ACTGCATA
TACGGAGGGTGCAAGCGTTATCCGGAATCATTGGGTTTAAAGGGTGCGCAGGCGGTTTATTAAGTCAGTGGTGAAATCTCGAGGCTCAACCTCGAAACTGCCATTGATACTGATAAACTTGAGTTCAGTTGGAGTAGGCGGAATGTGTAGTGTAGCGGTGAAATGCTTAGATATTACACAGAACACCGATAGCGAAGGCAGCTTACTAAACTGATACTGACGCTGAGGCACGAAAGCGTGGGGAGCGAACAGGATTAGATACCCTGGTAGTCCACGCCGTAA
+
GGGGGGGGGGGGGGGGGGGGGGGGGGGGGGGGGGGGGGGGGGGGGGGGGGGGGGGBFGGGGGGGGGGGGGGGGGGGGGFGGGGGGGGGGGGGGGGGGGGGGGGGGGGGGGGGGGGGGGGGGGGGGGGGGGGGFFGGGGGGGGGGGGGGGGGGGGGGGGGGGGGGGGGGGGGGGGGGGGGGGGGGGGGGGGGGGGGGGGGGGGGGGGGGGGGGGGGGGGGGGGGGGGGGGGGGGGGFGGGGGGFFFFGGGGFFFFGGFFFFGGGGFFGFFFFFFGFFFFFFGD
@M02352:288:000000000-CKWC8:1:1101:20992:8144 1:N:0:ATGCGCAG+ACTGCATA
TACGGAGGGTCCAAGCGTTATCCGGAATCATTGGGTTTAAAGGGTGCGCAGGCGGTTTATTAAGTCAGTGGTGAAATCTCGAGGCTCAACCTCGAAACTGCCATTGATACTGATAAACTTGAGTTCAGTTGGAGTAGGCGGAATGTGTAGTGTAGCGGTGAAATGCTTAGATATTACACAGAACACCGATAGCGAAGGCAGCTTACTAAACTGATACTGACGCTGAGGCACGAAAGCGTGGGGAGCGAACAGGATTAGATACCCTGGTAGTCCACGCCGTAA
+
GGGGGGGGGGGGGGGGGGGGGGGGGGGGGGGGGGGGGGGGGGGGGGGGGGGGGGGFGGGGGGGGGGGGGGGGGGGGGGGGGGGGGGGGGGGGGGGGGGGGGGGGGGFGGGGGGGGGGGGGGCGGGGGGGGGGGGGGGGGGGGGGGGGGGGGGGGGGGGGGGGGGGGGGGGGGGGGGGGGGGGGGGGGGGGGGGGGGGGGGGGGGGGGGGGGGGGGGGGFGGGGGGGGGGGGGGGGFGGGGGGFFFFGGGG><??GGFFFFGGGGFFGFFFFFFGFFFFFFGG
@M02352:288:000000000-CKWC8:1:1101:6766:8153 1:N:0:ATGCGCAG+ACTGCATA
TACGGAGGGTCCAAGCGTTATCCGGAATCATTGGGTTTAAAGGGTGCGCAGGCGGTTTATTAAGTCAGTGGTGAAATCTCGGGGCTCAACTTCGAAACTGCCATTGATACTGATAAACTTGAGTTCAGTTGGAGTAGGCGGAATGTGTAGTGTAGCGGTGAAATGCATAGATATGACACAGAACACCGATAGCGAAGGCAGCTCACTAGGCCTGAATTGACGCTCAGGGACGAAAGCGTGGGGAGCGAACAGGATTAGATACCCTGGTAGTCCACGCCGTAA
+
GGGGGEGGGGGGGGGGGGGGGGGGGGGGFFGGGGGFCFGGGGGGGGGGGGGGGGGFECGGGGGGGGGGGGGGGGGGGGGGGGGGGGGGGGGGGGGGGGGGGGGGGGGGGGGGGGGGGGGGGGGGGGGGGGGGGGGGGGGGGEGGGGGGGGGGGGGGGGGGGGGGGGEEFGGGGGGGGGGGGGGGGGGGGGGGGGGGGGGGGGFGGGGGGGFGGGGGG?CGGEGCGGGGGGGGGGGBGGGGGGFF>BDDEG@FF:CC7F<@FGGGFFGFFFAFFGFF6:DBGG
@M02352:288:000000000-CKWC8:1:1101:4045:8155 1:N:0:ATGCGCAG+ACTGCATA
TACGGAGGGTCCAAGCGTTATCCGGAATCATTGGGTTTAAAGGGTGCGCAGGCGGTTTATTAAGTCAGTGGTGAAATCTCGAGGCTCAACCTCGAAACTGCCATTGATACTGATAAACTTGAGTTCAGTTGGAGTAGGCGGAATGTGTAGTGTAGCGGTGAAATGCTTAGATATTACACAGAACACCGATAGCGAAGGCAGCTTACTAAACTGATACTGACGCTGAGGCACGAAAGCGTGGGGAGCGAACAGGATTAGATACCCTGGTAGTCCACGCCGTAA
+
GGGGGGGGGGGGGGGGGGGGGFGGGGGGGGGGGGGGEGGGGGGGGGGGGGGGGGGGGGGGGGGGGGGGGGGGGGGGGGEGGGGGGGGGGGGGGGGGGGGGGGGGGGGGGGGGGGGGGGGGGGGGGGGGGGGGGGGGGFGGGGGGGGGGGGGGGGGGGGGGGGGGGGGGGGGGGGGGGGGGGGGGGGGGGGGGGGGGGGGGGGGGGGGFFGGGGGGGGGGGGGGGGGGGGGGGGGGFGGGGGGFFFFGGGGFFFFGGBFBFGGGGFFGFBFDBFGFBF?EFGG
@M02352:288:000000000-CKWC8:1:1101:23867:8162 1:N:0:ATGCACAG+ACTGCATA
TACGGAGGGTGCAAGCGTTGTTCGGATTTATTGGGCGTAAAGCGCGCGCAGGCGGATTGGAAAGTCGGATGTGAAATCCCGGGGCTCAACCTCGGAACTGCGTCCGAAACTATCAGTCTAGAATCTTGGAGAGGGTTGGGGAATTTCACGTGTAGGGGTAAAATCCGTAGAGATGTGAAGGAACACCAGTGGCGAAGGCGCCGACCTGGACAAGTATTGACGCTGAGGCGCGAAAGCGTGGGGAGCAAACAGGATTAGATACCCTGGTAGTCCACGCCGTAA
+
GGGGGGGGGGGGGGGGGFGGGGGGGGGGGGGGGGGGGGGGGGGGGGGGGGGGGGGEGGGGFGGGGGGGGGGGGGGGGGGGGGGDGGGGGGGGGGGGGGGGGGGGGGGGGGGGGGGGGGGGGGGGGGGGGGF@FGGGGGGGGGGGGGGGGGGGGGGGGDGGGGGGGGGGGGDGGGGGGFFGGGGGGGGGGGGGGGGGGGGEGGGGGGGGGGGGGGGGGGGFGGGGEGGGGGGGGDGFGGGGGGFBBFGGGGFFF64>8FAFGGGGF>FFFFFFFGFFFFB><>
@M02352:288:000000000-CKWC8:1:1101:4295:8181 1:N:0:ATGCGCAG+ACTGCATA
TACGGAGGGTCCAAGCGTTATCCGGAATCATTGGGTTTAAAGGGTGCGCAGGCGGTTTATTAAGTCAGTGGTGAAATCCCATCGCTTAACGATGGAACTGCCATTGAAACTGTTAGTCTTGAATTCGGTCGAAGTGGGCGGAATGTGTCATGTAGCGGTGAAATGCATAGATATGACACAGAACACCGATAGCGAAGGCAGCTCACTAGGCCTGAATTGACGCTCAGGGACGAAAGCGTGGGGAGCGAACAGGATTAGATACCCTGGTAGTCCACGCCGTAA
+
GGGGD;FGGGEFGFGCFGGFGGAFFC@FEFFGGGGGGEGFGCGGGGDGGEEGECGGGGGGGGGFGGFFFFGGGGGGGGGGGGGGGGGEGGGDGFGGGGGGGGGGGGFGEGGGGGGGGGGGGFGGGAFGGGGGGEEFGGGGGEEGEGFGGFGGGGGGGGGGGGGGGGGGFGGGGGGGFGGFFGGGGFE8FFGGGGGGGGGGGD@C:FGFDGGGGG>@AFCCFGDCCDGGGGGGDEGFFCDGGGFFFFG<GCD?:?FGBFFFGGFGFFGF>?2:FG??9F>6CC
@M02352:288:000000000-CKWC8:1:1101:25517:8261 1:N:0:ATGCGCAG+ACTGCATA
TACGGAGGGTCCAAGCGTTATCCGGAATCATTGGGTTTAAAGGGTGCGCAGGCGGTTTATTAAGTCAGTGGTGAAATCTCGAGGCTCAACCTCGAAACTGCCATTGATACTGATAAACTTGAGTTCAGTTGGAGTAGGCGGAATGTGTAGTGTAGCGGTGAAATGCTTAGATATTACACAGAACACCGATAGCGAAGGCAGCTCACTAGGCCTGAATTGACGCTCAGGGACGAAAGCGTGGGGAGCGAACAGGATTAGATACCCTGGTAGTCCACGCCGTAA
+
GGGGGGGGGGFGGGGGGGGGGGFGGGGGDGGGGGG,6CDFGGGGGGGGGGGGGGE@CFFFFFGGEFDGGGFGGGGGGDEFGDGGGGGGGGGFAFEFEGFGGGGFGGGFGFFGGFAAFFGGFEFBFGGGFGGGGGGGGFGGGGEGC@FFGCC@FDFCGGBGGGGGGGGGGG?FFGGGGGFCFGGGGGGGCCDEFGGDGGGGGGGGGGGDFFGFGDGGGGGGGGD5ECGGC59CEGG@FDCEGGF?BFGDGGDFF?FG?FFFGGG:FFGFFFFFFGFFF?F9GG
@M02352:288:000000000-CKWC8:1:1101:28702:8267 1:N:0:ATGCGCAG+ACTGCATA
TACGGAGGGTCCAAGCGTTATCCGGAATCATTGGGTTTAAAGGGTGCGCAGGCGGTTTATTAAGTCAGTGGTGAAATCTCGAGGCTCAACCTCGAAACTGCCATTGATACTGATAAACTTGAGTTCAGTTGGAGTAGGCGGAATGTGTAGTGTAGCGGTGAAATGCTTAGATATTACACAGAACACCGATAGCGAAGGCAGCTTACTAAACTGATACTGACGCTGAGGCACGAAAGCGTGGGGAGCGAACAGGATTAGATACCCTGGTAGTCCACGCCGTAA
+
GGGGGGGGGG<CFFFGGFGGGG<CCEGGGGGGGGGFFGFGGGGGFFEGGGGGEGGFFGGGGFCFFGGGGGGGGGGGGFGGGGGGGGGGGGGGGEGGGGGGGGGGGGGGGGGGGGGGGGGGGFGGGGGGGGGGGGGGGGGGGGGGGFGGGGGGGGGGDEGGGGGGGGDFFGGGGGGG9CEGGGGEF8B7CFEG9EEEDGCGG=FCGGGGGFGGGGGGGGGGGGGEGDGGGGFGGGGFFECECEDFFDDDGDDFFBFFB?AFFF?C?FGFFFABFFFB0657GD
@M02352:288:000000000-CKWC8:1:1101:27619:8280 1:N:0:ATGCGCAG+ACTGCATA
TACGGAGGGTCCAAGCGTTATCCGGAATCATTGGGTTTAAAGGGTGCGCAGGCGGTTTATTAAGTCCGTGGCGAAATCTCGAGGCTCAACCTCGAAACTGCCATTGATACTGATAAACTTGAGTTCAGTTGGAGTAGGCGGAATGTGTAGTGTAGCGGTGAAATGCTTAGATATTACACAGAACACCGATAGCGAAGGCAGCTTACTAAACTGATACTGACGCTGAGGCACGAAAGCGTGGGGAGCGAACAGGATTAGATACCCTGGTAGTCCACGCCGTAA
+
GDFFCFC@FFGGGFFGG,6CFG<CFCFGCFGFG@ECB,E,6CCBFF7BFEFDEEGF:==F?CCCFG,?9BC+@=FEF?FFGFGDD,EEGFEFGGGDDGGGGGD9?8?DFFGGFFGFGG=DFFF>,FDFGGGGFFGFGGGGGDGGGFGGGGF:FFCF<@FGGDGGCGFGGFGDG@GGGGGGG,FFFFGGGGDCG8CC>CFGGGCCGGGGFFGCC?CGGGFCCEEEEGGGCC<7:CDDGDC?CGD?>BGGGDFF?:*:>F9FF2+*9FGFFFA4FC@:>:B>GD
@M02352:288:000000000-CKWC8:1:1101:26211:8296 1:N:0:ATGCGCAG+ACTGCATA
TACGGAGGGTCCAAGCGTTATCCGGAATCATTGGGTTTAAAGGGTGCGCAGGCGGTTTATTAAGTCAGTGGTGAAATCTCGAGGCTCAACCTCGAAACTGCCATTGATACTGATAAACTTGAGTTCAGTTGGAGTAGGCGGAATGTGTAGTGTAGCGGTGAAATGCTTAGATATTACACAGAACACCGATAGCGAAGGCAGCTTACTAAACTGATACTGACGCTGAGGCACGAAAGCGTGGGGAGCGAACAGGATTAGATACCCTGGTAGTCCACGCCGTAA
+
FFGGGGDGGGFFGGFGG@FDGAFFGFGGGGGGGGGGGDGAFFFEGGGGGFEGDDEFCFFFFFCFFGFGFFFGGGFEFFGFFGGGEGGGGGGGGDEGGGGGGGGFGGGFGGGGGGGGFGGCECGGGFCFGGGGGGGGGBFGGGGGGFFFGGGGGGFGGGGGGGGGDGD@=CFGGFGFECFGGGGFGGGGCCEGGGECEGGGGGGGEGGCFEGGGGGGGGGGGGGGGGGFGGGGGGGDGCGEGGFF>EGGGG:FFFGG244=FGGGFFGFB?AAFGFFF?BBCC
@M02352:288:000000000-CKWC8:1:1101:10796:8337 1:N:0:ATGCGCAG+ACTGCATA
TACGGAGGGTGCGAGCGTTGTCCGGAATTATTGGGTTTAAAGGGTACGTAGGCGGTTAAATAAGTCGAAGTTGAAATGGTGCAGCTCAACTGTAGCACAGGCTTTGATACTGTTTAACTTGAGTATGGTAGAGGTAGGCGGAATTTATGATGTAGCGGTGAAATGCATAGATATCATAAAGAACTCCAATTGCGAAGGCAGCTTACTGGACCATAACTGACGCTGATGTACGAAAGCGTGGGTAGCGAACAGGATTAGATACCCTGGTAGTCCACGCCGTAA
+
GGGGC@FGGGGGGGEGGFEEEGGGGFEGGGGGGGG@CFGGGGFCFFDGEFFGFGGGEEGFFGCFGG7?FEBFGGGGCFFACFCFFFGGGGFGFGGGGCEFABEEGGFGGGGGGGGGGFFGGGGGFDGGFAFGGGGGGGGGGEEGFC<B<FFGFFFGEGEEGGGGGGGFFGGGGGG;EGG9DGFGGGGGGGGFGGGGDGGGGGC<<CFGGCFC>CCCGGGCEGGGGGFFECCFDGGDFCDGEG@>?FGG5CEF?<DGB?BBFGGGFFGFAFFFFG??>BDFG>
@M02352:288:000000000-CKWC8:1:1101:19138:8394 1:N:0:ATGCGCCG+ACTGAATA
TACGGAGGGTCCAAGCGTTATCCGGAATCATTGGGTTTAAAGGGTGCGCAGGCGGTTTGTTAAGTCAGTGGTGAAATCCCGAGGCTCAACCTGGGAATTGCCTTTGATACTGTTAAACTTGAGTTTAGGTGGAGTAAGCGGAATGCGTAGTGTAGCGGTGAAATGCTTAGATATTACACAGAACACCAATGGCGAAGGCAGCTTCCTAAACCGATATTGACGCTGAGGCACGAAAGCGTGGGGAGCGAACAGGATTAGATACCCTGGTAGTCCTCGCCGTAA
+
GGG@FGGEGG<F,CFGGGGG,,CBEEGG,F,CFGG6,BFFGG,F6BFF:EGG+@FB@F+:BFFGGGGG@,EFGGGG,F,E+4CFGGGGGGGG,D+BF8FGG,,<,CFFGGGG,,,=,EF,EA,CF,,,,38++@,@,@,@FGGG7,*6*>FFGGGGGGGGGGGGGG,@CCGGGG9,,4,4=FFGGGG**<,<FGGGGGG6CEGG:CF+++***2*:/AFFGGGGGGGGG5DGGGGFGGGGGGEFFF)>EGFFFFGFFFFFGGGGFFDF<FFBF**49>FBGD
@M02352:288:000000000-CKWC8:1:1101:17588:8407 1:N:0:ATGCGCAG+ACTGCATA
TACGGAGGGGGTTAGCGTTGTTCGGAATTACTGGGCGTAAAGCGTACGTAGGCGGATTGGAAAGTTGGGGGTGAAATCCCAGGGCTCAACCCTGGAACTGCCTCCAAAACTATCAGTCTAGAGTTCGAGAGAGGTGAGTGGAATTCCAAGTGTAGAGGTGAAATTCGTAGATATTTGGAGGAACACCAGTGGCGAAGGCGGCTCACTGGCTCGATACTGACGCTGAGGTACGAAAGTGTGGGGAGCAAACAGGATTAGATACCCTGGTAGTCCACACCGTAA
+
GGGGGEGGGGGFGGGCGGGGGGGGDFGFGGGGGGGGGEGDGGGGGGGGGGGGFCFEECGGGCFFFGGGGGGCFEGGGGGGGGGGGGGGFGGGGGGGGGG?FGGGGGGGG,@CFGGFAFFGGGGGGGGGFFGGGGGGFGGGGGCFGGGGDGGGGGGGGGGGGFFF9;FCCFGGGFFGG+BCGCBFFFGGGGGGGDGGGGGGGEGGGGGGGGFGGGEG5@FG?EGGD:8CGFGDCFDBFFCCGEFFFFGGGDF@BFCF?F97FCE4FFGF<4)6@F@F66><F9
@M02352:288:000000000-CKWC8:1:1101:17605:8416 1:N:0:ATGCGCAG+ACTGCATA
TACGGAGGGGGTTAGCGTTGTTCGGAATTACTGGGCGTAAAGCGTACGTAGGCGGATTGGAAAGTTGGGGGTGAAATCCCAGGGCTCAACCCTGGAACTGCCTCCAAAACTATCAGTCTAGAGTTCGAGAGAGGTGAGTGGAATTCCAAGTGTAGAGGTGAAATTCGTAGATATTTGGAGGAACACCAGTGGCGAAGGCGGCTCACTGGCTCGATACTGACGCTGAGGTACGAAAGTGTGGGGAGCAAACAGGATTAGATACCCTGGTAGTCCACACCGTAA
+
GGGGGGGGGGGGGGGGGGGGGGGGGGGGGGGGGGGGGGGGGGGGGGGGGGGGGGGGGGGGGGGGGGGGGGGGGGGGGGGGGGGGGGGGGGGGGGGGGGGGGGGGGGGGGGGGGGGGGGGGGGFGGGGGGGGGGGGGGGGGGGGGGGGGGGGGGGGGGGGGGGGGGGGGGGGGGGGGFFGGGGGGGGGGGGGGGGGGGGGGGGGGGGGGGGGGGGGGGGGGGGGGGGGGGGGGGGGFGFDDGGFFFFGGGGFFFFGGFFFFGGGGFFGFFFFFFGFFBBFFGG
@M02352:288:000000000-CKWC8:1:1101:5587:8443 1:N:0:ATGCGCAG+ACTGCATA
TACGGAGGGTGCAAGCGTTATCCGGAATCATTGGGTTTAAAGGGTCCGCAGGCGGTCAATTAAGTCAGAGGTGAAATACCATAGCTCAACTATGGAACTGCATTTGATACTGGTTGACTTGAGTTATACGGAAGTAGATAGAATAAGTAGTGTAGCGGTGAAATGCATAGAGATTACTTAGAATACCGATTGCGAAGGCAGTCTACTACGTATCTACTGACGCTCATGGACGAAAGCGTGGGGAGCGAACAGGATTAGATACCCTGGTAGTCCACGCAGTAA
+
GGGGGGGG7FBG<FGGGGGGGGGGGG:F,FGGGGGGGGGGGGGG@,CF+@FG+CF+FGEFGGGGGGGG9,DGGGGGA,59,,5BFGGGGG,BE,:FG,BFG,,CFGGGGGGGG<FG8FGGGGGG<,:,,6@F+CF=F<7@FGGG==FG@FGGGGGGGGGGGGGGGGAEGGGAFGCFG9;EGGGD;FFGGGGGGGGGGGGGG8,2@FG9+*00+*4?FGGGG5CE=DGG66CDGGGFCECEGG:?6DDGGGFFFFGGFFAFGFGGFFGFFFFFFGF:B(8<GG
@M02352:288:000000000-CKWC8:1:1101:5474:8468 1:N:0:ATGCGCAG+ACTGCATA
TACGGAGGGTCCAAGCGTTATCCGGAATCATTGGGTTTAAAGGGTGCGCAGGCGGTTTATTAAGTCAGTGGTGAAATCTCGAGGCTCAACCTCGAAACTGCCATTGATACTGATAAACTTGAGTTCAGTTGGAGTAGGCGGAATGTGTAGTGTAGCGGTGAAATGCTTAGATATTACACAGAACACCGATAGCGAAGGCAGCTTACTAAACTGATACTGACGCTGAGGCACGAAAGCGTGGGGAGCGAACAGGATTAGATACCCTGGTAGTCCACGCCGTAA
+
GGGGGGGGGGGGGFGGGGGGGGGGGGGGGGGGGGGGGGGGGGGGGGGGGGGGGGGGGGGGGGGGGGGGGFEFFGGGGGGGGGGGGGGGGGGGGGGGGGGGGGGGGGGGGGGGDFGGGGGGGGGGGGGGGGGGGGGGG9FFGGGGGGGGFGGGGGGGGGGGGGGGGGGGFDFGGGGGGGGGFGGGGGGGGGGGGGGGGEGGGGGGGGGGGGGGGGGGGGFGGGGGGGGGGEGGGD35CCDCGGFBBFGGEGE@?<GF<FDFF:CFFFGFFFBAFGFF3:@BGD
@M02352:288:000000000-CKWC8:1:1101:16367:8470 1:N:0:ATGCGCAG+ACTGCATA
TACGGAGGGTCCAAGCGTTATCCGGAATCATTGGGTTTAAAGGGTGCGCAGGCGGTTTATTAAGTCAGTGGTGAAATCTCGAGGCTCAACCTCGAAACTGCCATTGATACTGATAAACTTGAGTTCAGTTGGAGTAGGCGGAATGTGTAGTGTAGCGGTGAAATGCTTAGATATTACACAGAACACCGATAGCGAAGGCAGCTTACTAAACTGATACTGACGCTGAGGCACGAAAGCGTGGGGAGCGAACAGGATTAGATACCCTGGTAGTCCACGCCGTAA
+
GGGGGFFCGFGGGFGGGGGGGGGEGECFFGGFFFG@BC@FGGGGGGGGGGGGGGGGCEFGGGGGFGFGGGGFGGGGGGGGGGGGGGGGGGGGGGGGGEGGGGGGGGGGEGDFEGGGGFGGCDCFCFGGGGGGGFFGGGGGGGGGCGGGGGGGGGGGGGFFFGFFGGGGGFCFGGGGGGGGGGGGG:FGGDEEGGGD*=>FGEDGGGGGGGGCEFCC7CFFGGGGG385CGGGDG3<<EC>8CBB1.CCGDEF?0*:<?9FF7<>FFGFFFF2@D=:0?),19
@M02352:288:000000000-CKWC8:1:1101:24845:8473 1:N:0:ATGCGCAG+ACTGCATA
TACGGAGGGTCCAAGCGTTATCCGGAATTATTGGGTTTAAAGGGTCCGCAGGCGGATTAATAAGTCAGTGGTGAAATCTCCAAGCTCAACTTGGAAACTGCCATTGATACTGTTAGTCTTGAATTCAGTCGGAGTAGGCGGAATGTGTAGTGTAGCGGTGAAATGCATAGATATTACACAGAACACCGATAGCGAAGGCAGCTTACTAGGTTTGAATTGACGCTGATGGACGAAAGCGTGGGTAGCGAACAGGATTAGATACCCTGGTAGTCCACGCCGTAA
+
GGGGGGGGGFGGGGGGGGGGGGGFGFGGGGGGGGGGGGGGGGGGGGGGGGGGGGGGGGGGGGGGGGGGGGGGGGGGGGGGGGGGGGGGGGGGGGGGGGGGGGGGGGGGGFGGGGGGGGGGGGGFFGGGGGGGGGGGGCGGGGGGGGGGGGGGGGDGEGGGGGGGGGFFGGGGGGGGGGGGGGGGG<EGGEFCFEGGGGGGGG6CFGGGGGGGCCFCFFGGGGGGGGGGGGGGGGGFGGGGGGFFFFGGGGFFFFGF?4<FGCGFF@G@<FBBFG@?>?D>GC
@M02352:288:000000000-CKWC8:1:1101:12069:8544 1:N:0:ATGCGCAG+ACTGCATA
TACGGAGGGTCCAAGCGTTATCCGGAATCATTGGGTTTAAAGGGTGCGCAGGCGGTTTATTAAGTCAGTGGTGAAATCTCGAGGCTCAACCTCGAAACTGCCATTGATACTGTTAAACTTGAGTTCAGTTGGAGTAGGCGGAATGTGTAGTTTAGCGGTGAAATGCTTAGATATTACACAGAACACCGATAGCGAAGGCAGCTTACTAAACTGATACTGACGCTGAGGCACGAAAGCGTGGGGAGCAAACAGGATTAGATACCCTGGTAGTCCACGCCGTAA
+
GGGGGGGGGGGGGGGGGGGGGGGGGGGGGGGGGGGFGGGGCGG7@:BB::F=:FCFFE8F<F9<BE,,5C=5AEF<5C,B,BF=:?=F9FF=B:BF7:<8F85E<,?F,?<<,5E9,CFG=>=F<<<,CDF<>><<F,:>@C*>:>=73,7,37;AFECCDF;2?;FC7<@C;F9CFC9?:F8<,FC8<<<8B>ECE>EB*/:9<<<FF87:++<0+<9+8*:A8DG5CEFDEDD>F5CEEG>?B5*207)83:FCB6)=9CGF?@<;464:=766>8>6D9
@M02352:288:000000000-CKWC8:1:1101:7289:8549 1:N:0:ATGCGCAG+ACTGCATA
GACGGAGGGGGCAAGCGTTGCTCGGAATAACTGGGCGTAAAGGGTGCGTAGGCTGTTTCTTAAGTGAGGTGTTAAAAATTCGGGCTCAACCTGAAAGATGCATTTCATACTGGGAAGCTTGAGTGTGAAAGAGGAAACGGGAATTCCTCATGTAGAGGTGAAATTCGTAGATATGAGGAGGAACACCAGAGGCGAAGGCGAGTTTCTGGGTCACAACTGACGCTGAGGCACTAAAGCGTGGGGAGCAAACAGGATTAGATACCCTGGTAGTCCACGCCGTAA
+
GGGGGFFGGGGGGGGGGGGGGGGGGGGGGGGGGGGGGBFEGGGGGGGGGGGGFGGFGGGGGGGGGGGGGGGGGGGGGGGGGGGGGGGGGGGGGGGGG@FFGGGGGGGGGGGGGGGGGGGGGGGGGGGGGGGGGGGGGGGGGGGGGGGDGGGGGGGGGGGGGGGGGGGGGGGGGGGGGGGGGGGGGGGGGFGGGGGGGGGGGGGGGGGGGFGEFGGGGFGFCEGGGGGGGDGGGGGFGGGGGGFFFFGGGGFFFFGGFFFFGGDGFFGF2FA>FGFFF<BFDC
@M02352:288:000000000-CKWC8:1:1101:10726:8561 1:N:0:ATGCGCAG+CCTGCATA
TACGGAGGGGGTTAGCGTTGTCCGGAATTACTGGGCGTAAAGGGTGCGTAGGCGGATTATAAAGTTAGTGGTGAAATCCCGAGGCTCAACCCTGAAACTGCCACCAATACTATTAATCTAGAGTTCAAGTGGGGTAGGCGGAATTCGTAGTGTAGAGGTGAAATTCTTAGATATTACGCAGAACACCGATGGCGAAGGCAGCTTACTGGCTCGATACTGACGCTGAGGTACGAAAGTGTGGGGAGCGAACAGGATTAGATACCCTGGTAGTCCACACCGTAA
+
GGGGGGGGG++7+CFGGGG+C,EFGGGG,F,EFGG8+@FGGG9FG:FG,CFGGGG+@F9,,CFFG9,C5CFGGGGGGG,F++@FFGGGGGG@,B,DFGGGGG,,,,B,DFG,,,B,,CF,CFGGGG,,,3@,,@F++<,@FGGG,>*5>FGGGGG9FFGGGGGG@G,BFGGGCGG,,***=FGGGGG**=*=FGGGGGG6CGG+AFG7+/*0:CEFGGGGGGGGGGGF+<FGGGGF:FGGGGFFFF)>EGFFFFGGFFFFGGGGFFGFFFFFFGF0:?FBGG
@M02352:288:000000000-CKWC8:1:1101:21630:8588 1:N:0:ATGCGCAG+ACTGCATA
TACGGAGGATCCAAGCGTTATCCGGAATCATTGGGTTTAAAGGGTCCGTAGGTGGATGATTAAGTCAGAGGTGAAATCCTGCAGCTCAACTGTAGAATTGCCTTTGATACTGGTTATCTTGAGTTATTATGAAGTAGTTAGAATATGTAGTGTAGCGGTGAAATGCATAGATATTACATAGAATACCAATTGCGAAGGCAGATTACTAATAATATACTGACACTGATGGACGAAAGCGTGGGGAGCGAACAGGATTAGATACCCTGGTAGTCCACGCCGTAA
+
GGGGGGGGGGGGGGGGGGGGGGGGGGGGGGGGGGGEGGGGGGGGGGGGGGGGFGGGGGGGGGGGGGGFGGGGFFGGGGGGGGGGGGGGFGGGGGGGGGGGGGFGGGGGGGGDFGGGGGGGGGGGGFGGGGGG9<FDFGGGFGGGFFGGEFGGGGGGGGGGGGGGGGFGGGGGGGFEGGGGGGGFGGGGGGGGGGGGGGGGGGGGGGGGFGGGGGGGGGF;CF?GGGGGGGGGG5DFGGGGGG>DBEDGGGFFFFGGFFBFGGGGFFGFFFAF8?F?>?@FGD
@M02352:288:000000000-CKWC8:1:1101:7269:8588 1:N:0:ATGCGCAG+ACTGCATA
TACGGAGGGTCCAAGCGTTATCCGGAATTATTGGGTTTAAAGGGTCCGCAGGCGGATTAATAAGTCAGTGGTGAAATCTCCAAGCTCAACTTGGAAACTGCCATTGATACTGTTAGTCTTGAATTCAGTCGGAGTAGGCGGAATGTGTAGTGTAGCGGTGAAATGCATAGATATTACACAGAACACCGATAGCGAAGGCAGCTTACTAGGTTTGAATTGACGCTGATGGACGAAAGCGTGGGTAGCGAACAGGATTAGATACCCTGGTAGTCCACGCCGTAA
+
GGGGGGGGGGGGGGGGGGGGGGGGGGGGGGGGGGGGGGGGGGGGGGGGGGGGGGGGFGGFGGGGGGGGGGGGGGGGGGGGGGGGGGGGGGGGGGGGGGGGGGGGGGGGGGFGGGGGGGGGGGGFGGGGGGGGGGGGGGGGGGGGGGGGGGGGGGGGGGGGGGGGGEFFGGGGGGGGFGGGGGGGGGGGGGGGGGGGGGGGGGGGGGGGGGGGGDGGFFGGGGGGGDGGGGGDGGGEGGGGGDDDFFDDCGFFFFGGFFFFGGGGFFGFFFFDFGFFFBFFGD
@M02352:288:000000000-CKWC8:1:1101:17670:8613 1:N:0:ATGCGCAG+ACTGCATA
TACGGAGGGTTCAAGCGTTATCCGGAATCATTGGGTTTAAAGGGTGCGCAGGCGGTTTATTAAGTCAGTGGTGAAATCTCGGGGCTCAACCTCGAAACTGCCATTGATACTGATAAACTTGAGTTCAGTTGGAGTAGGCGGAATGTGTAGTGTAGCGGTGAAATGCTTAGATATTACACAGAACACCGATAGCGAAGGCAGCTTACTAAACTGATACTGACGCTGAGGCACGAAAGCGTGGGGAGCGAACAGGATTAGATACCCTGGTAGTCCACGCCGTAA
+
GGGGGGGGGGGGGGGGGGGGGGGGGDCGGGGFGGGFFFFGGFGGGGGGGGGGGGGGGGGGGGFFGGGGGGGGGGFFGGGGGGGGGGGGGGGGGEGGGGGGGGGGGGGGGGGG<FCFGGGGGGGGFGGGGGGDFGGGGGGGGGGGGGGGGGGGGGGGGGGGFGGGGGGGGGGGGGGGGGGGGGGFFFGGGGGEFEEGGGGGGGGGGFGGGGGGGGGGGGGGFGEGGGFGGGGGGGGFGGGGGGF?BEGGGDFFB?CG?FAFFFFGFFGF2=AFFGFFFFFBGG
@M02352:288:000000000-CKWC8:1:1101:4756:8639 1:N:0:ATGCGCAG+ACTGCATA
TACGGAGGGGGTTAGCGTTGTTCGGAATTACTGGGCGTAAAGCGTACGTAGGCGGATTGGAAAGTTGGGGGTGAAATCCCAGGGCTCAACCCTGGAACTGCCTCCAAAACTATCAGTCTAGAGTTCGAGAGAGGTGAGTGGAATTCCAAGTGTAGAGGTGAAATTCGTAGATATTTGGAGGAACACCAGTGGCGAAGGCGGCTCACTGGCTCGATACTGACGCTGAGGTACGAAAGTGTGGGGAGCGAACAGGATTAGATACCCTGGTAGTCCACGCCGTAA
+
GGGGGFGGGGGGGGGGGGGGGGGGGGGGGGGGGGGGGGGGGGGGGGGGGGGGGGGEEGGGFGGGGGGGGGGGGGGGGGGGGGGGGGGGGGGGGGGGGGGGGGGGGGGGGGGGGGGGGGGGGGGGGGGGGGGGGGGGGGGGGGGGGGGGGGGGGGGGGGGGGGGGGGGGGGGGGGGGGGGGGGGGGGGGGGGGGGGGGGGGGGGGGGGGGGGGGGGGGGGGGGGGGGGGGGGG5FCBDGGGGGFFFFGDGGFFFBGGFFFFGGGGFFGFFFFF@GFFFFFBC<
@M02352:288:000000000-CKWC8:1:1101:9817:8680 1:N:0:ATGCGCAG+ACTGCATA
TACGGAGGGGGTTAGCGTTGTTCGGAATTACTGGGCGTAAAGCGCACGTAGGCGGATCAGAAAGTATAGGGTGAAATCCCAGGGCTCAACCCTGGAACTGCCTTATAAACTCCTGGTCTTGAGTTCGAGAGAGGTGAGTGGAATTCCGAGTGTAGAGGTGAAATTCGTAGATATTCGGAGGAACACCAGTGGCGAAGGCGGCTCACTGGCTCGATACTGACGCTGAGGTGCGAAAGTGTGGGGAGCAAACAGGATTAGATACCCTGGTAGTCCACACCGTAA
+
GGGGGGGGGGGGGGGGGGGGGGGGGGGGGGGGGGGGGGGGGGGGGGGGGGGGGGGGGGGGGGGGGGGGGGGGGGGGGGGGGGGGGGGGGGGFGGGGGGGGGGGGGGGGGGGGGGGGGGGGGGGGGGGFGGGGGGGGGGGGGGGGGGGGGGGGGGGGGGGGGGGGGGGGGGGGGGGGGGGGGGGGGGGGGGGGGGGGGGGGGGGGGGGGGGGGGGGGGGGGGGGGGGGGGGGGGGGFGGGGGGFFFBCFFGFFFFGFDFFFGGGGFFGFBFFFFGFBBFFBGD
@M02352:288:000000000-CKWC8:1:1101:24441:8709 1:N:0:ATGCGCAG+ACTGCATA
TACGGAGGGTGCAAGCGTTATCCGGAATCATTGGGTTTAAAGGGTCCGCAGGCGGTCAATTAAGTCAGAGGTGAAATACCATAGCTCAACTATGGAACTGCCTTTGATACTGGTTGACTTGAGTTATACGGAAGTAGATAGAATAAGTAGTGTAGCGGTGAAATGCATAGAGATTACTTAGAATACCGATTGCGAAGGCAGTCTACTACGTATATACTGACGCTCATGGACGAAAGCGTGGGGAGCGAACAGGATTAGATACCCTGGTAGTCCACGCCGTAA
+
GGGGGGGGGGGGGGGGGGGGGGGGGGGGGGGGGGGGGGGGGGGGGGGGGGGGGGGEGGGGGGGGGGGGGGGGGGGGGGGGGGGGGGGGGGGGGGGGGGGGGGGGGGGGGGGGGGGGGGGGGGGGGGGGGGGGGGGGGGGGGGGGGGGGGGGGGGGGGGGGGGGGGGGGGGGGGGGGGGGGGGGGGGGGGGGGGGGGGGGGGGGGGGGGGGGGGGGGGGGGGGGGGGGGGGGGGGGFGG>GGGFFBDGGGGFFFF:><FAFGGGGFFGFFFDFFGFFFFE6DD
@M02352:288:000000000-CKWC8:1:1101:8901:8750 1:N:0:ATGCGCAG+ACTGCATA
TACGGAGGGGGTTAGCGTTGTTCGGAATTACTGGGCGTAAAACGTACGTAGGCGGATTGGAAAGTTGGGGGTGAAATCCCAGGGCTCAACCCTGGAACTGCCTCCAAAACTATCAGTCTAGAGTTCGAGAGAGGTGAGTGGAATTCCAAGTGTAGAGGTGAAATTCGTAGATATTTGGAGGAACACCAGTGGCGAAGGCGGCTCACTGGCTCGATACTGACGCTGAGGTACGAAAGTGTGGGGAGCAAACAGGATTAGATACCCTGGTAGTCCACACCGTAA
+
GGGGDFGGGGGCBFGGGGGCGAGGGG7FGGGGGGG<FFGGGG@EF8FGCFG:FGG744,B<FGG??5FGEGGGGGGAGGGFFGGG8FGGGGGDGGGGGGGG<,3383FGGGE3>=AFGGFGGGGFGGGGGG@FGB:>F>FFGGGGGGA;FGGGGGEGGGGGGGGFGGGGGGGGGFCBFBCEGGG<FG7<FEFGGGGGGGGGGD>FGFGGGFCE:CFGGGGGGGGGGGGCGGDGGGFGGGGGGFF(;FG?DFFFFGGFFBFGGGGFFGFAFFFFGF0:0@BFG
@M02352:288:000000000-CKWC8:1:1101:22739:8768 1:N:0:ATGCGCAG+ACTGCATA
TACGAGGGGTGCAAGCGTTAATCGGAATTACTGGGCGTAAAGCGCACGTAGGCGGATCAGAAAGTATAGGGTGAAATCCCAGGGCTCAACCCTGGAACTGCCTTGTAAACTCCTGGTCTTGAGTTCGAGAGAGGTGAGTGGAATTCCGAGTGTAGAGGTGAAATTCGTAGATATTCGGAGGAACACCAGTGGCGAAGGCGGCTCACTGGCTCGATACTGACGCTGAGGTGCGAAAGTGTGGGGAGCAAACAGGATTAGATACCCTGGTAGTCCACACCGTAA
+
GGGG@FGGGGGGGGGGGGGGGGGFGGGGGGGGGGGGGGGGGGGGGGGGGFGGGGGGGGGGGGGGGGGGGGGGGGGGGGGGGGGGGGGGGGGGGGGGGGGGGGGGGGGGGGGGGGGGGGGGGGGGGGGGGGGGGGGGGGGGGGGGGGGGGGGGGGGGGGGGGGGGGGGGGGGGGGGGGGGGGGGGGGGGGGGGGGGGGGGGGGGGGGGGGGGGGGGGGGFGGGGGGGGCCCGGGGGFGGGGGGFFFFGGGGFFFFGGFFAFGGGGFFGFFFFFFGF:?FFBGG
@M02352:288:000000000-CKWC8:1:1101:14909:8792 1:N:0:ATGCGCAG+ACTGCATA
TACGGAGGGTCCAAGCGTTATCCGGAATCATTGGGTTTAAAGGGTGCGCAGGCGGTTTATTAAGTCAGTGGTGAAATCTCGGGGCTCAACTTCGAAACTGCCATTGATACTGATAAACTTGAGTTCAGTTGGAGTAGGCGGAATGTGTAGTGTAGCGGTGAAATGCTTAGATATTACACAGAACACCGATAGCGAAGGCAGCTTACTAAACTGATACTGACGCTGAGGCACGAAAGCGTGGGGAGCGAACAGGATTAGATACCCTGGTAGTCCACGCCGTAA
+
GGGGGGGGGGGGGGGGGGGGGGGGGGGGGGGGGGGC@FFFFGGGGGEGGGGGGGGFFGGGGGGGGGGGGGGGGGGGGGGGGGGGGGGGGGGGGGGGGGGGGGGFGGGGGGGGGGGGGGGGGGGGGGGGGGGGGGGGGFGGGGGGGGGGGGGGGGGGGGGGGGGGGGGGGGGGGGGGGGGGGGGGGGGGGGGGGGGGGGGGGGGGGGGGGGGGGGGGGGGGGGGGGGGGGGGGGGGBGGGGGGFFFFGGGGFFFFGGBFFFGGGGFFD@DFFFFGFFFFFFDD
@M02352:288:000000000-CKWC8:1:1101:28598:8807 1:N:0:ATGCGCTG+ACTACATA
TACGGAGGGGCCAAGCGTTATTCGGAATCACTGGGCTTAAAGGGTGCGTAGGCGGTTTATTAAGTGAGTGGTGAAATCCCGAGGCTCAACCCTGAAACTGCCATTGATACTGGTAAACTTGAGGTCAGGAGGAGTAGGCGGAATGCGGAGTGTAGCGGTGAAATGCTTAGATATTACACAGAACACCAATAGCGAAGGCAGCTTACTAAACCGATACTGACGCTGAGGCACGAAAGCGTGGGGAGCGAACAGGATTAGATACCCTGGTAGTCCACGCCGTAA
+
GGGFGGGGG+++,CFGGGG7F,EEFFGG<F@FGGGC,EGGGG,BCFGG:FGGGGG>@FGGGGGGG,?F5EFGGGGGGG<F++@FGGGGGGG7,A,AFGGGGGCFG,CFGGGG,EF,5EFDGGG,FF,:,,@+3@F,,@<FGGGGA,**@FGGGGGCEGGGGGGG9F,@CFGGGGGG,,6,=EGGGGG**?,?FGGGGGD*=5C+CFG73+0*::EGGGGGGDGGGGGG5*>CGGGDGGDEGGFFFFDGGGEFFFGGFFBFFGGG=F36<FADFF??>:DFGG
@M02352:288:000000000-CKWC8:1:1101:11094:8810 1:N:0:ATGCGCAG+ACTGCATA
TACGGAGGGTCCAAGCGTTATCCGGAATTATTGGGTTTAAAGGGTCCGCAGGCGGATTAATAAGTCAGTGGTGAAATCTCCAAGCTCAACTTGGAAACTGCCATTGATACTGTTAGTCTTGAATTCAGTCGGAGTAGGCGGAATGTGTAGTGTAGCGGTGAAATGCATAGATATTACACAGAACACCGATAGCGAAGGCAGCTTACTAGGTTTGAATTGACGCTGATGGACGAAAGCGTGGGTAGCGAACAGGATTAGATACCCTGGTAGTCCACGCCGTAA
+
GGGGGGGGGGGGGGGGGGGGGGGGGGGGGGGCFGGGGGGGGGFGGGGGGGGGGGGGGGGEFGFGGGGGGGGGGGGGGGGGGGGGGGGGGGGGGGGGGGGGGGGGGGGGGGGGFGGGGGGGFG8FFGGGGFGGGGGGGGGGGGGGGGGGGGGGGGGGGGGGGGGGGG?FGG7FGGGGGGGGGGGGGGGGGGGGGGGGCGFGGGGGGGGGGGF@9EGGGGGGGGGDGGGGGGFDGEGFGGGGGGFBFFGGGGFFFFGGFFFFGGGGFFGFFFAFFGFFFFFFGG
@M02352:288:000000000-CKWC8:1:1101:14186:8882 1:N:0:ATGCGCAG+ACTGCATA
TACGGAGGGTCCAAGCGTTATCCGGAATCATTGGGTTTAAAGGGTGCGCAGGCGGTTTATTAAGTCAGTGGTGAAATCTCGGGGCTCAACTTCGAAACTGCCATTGATACTGATAAACTTGAGTTCAGTTGGAGTAGGCGGAATGTGTAGTGTAGCGGTGAAATGCTTAGATATTACACAGAACACCGATAGCGAAGGCAGCTTACTAAACTGATACTGACGCTGAGGCACGAAAGCGTGGGGAGCGAACAGGATTAGATACCCTGGTAGTCCACGCCGTAA
+
GFFFGCEDGCFGGGGFEFGGGGGGGDFGEFGGFFGFFFDEEFGGGGGGGGGGGGGG@EGGGFGGGGGGFFG?FGGGGGGGGGGEGEGFGCGGGGGGGGGGGGGFGGGGGGFGGGGGGGGGGGGGGGGGGGGGGGGGGGGGGGGGGGGGGGGGGCGGGGGEFGGGGCCGGGFFGGGGGGGGGGGGGGGGGGEEGGGGGGGGGGFFGGGGGGGGGGGGGGGGGGGGGDFCC:FDGGGFGEGGGG:(9DG:=DFFB:FGFFFFGFFCFFFF>FA<F>@FBF>1DG
@M02352:288:000000000-CKWC8:1:1101:15039:8888 1:N:0:ATGCGCAG+ACTGCATA
TACGGAGGGTGCAAGCGTTATCCGGAATCATTGGGTTTAAAGGGTCCGCAGGCGGACTAATAAGTCAGTGGTGAAATCCCATCGCTTAACGATGGAACTGCCATTGAAACTGTTAGTCTTGAATTCGGTCGAAGTGGGCGGAATGTGTCATGTAGCGGTGAAATGCATAGATATGACACAGAACACCGATAGCGAAGGCAGCTCACTAGGCCTGAATTGACGCTCAGGGACGAAAGCGTGGGGAGCGAACAGGATTAGATACCCTGGTAGTCCACGCCGTAA
+
GGGGGGGGGGGGGGGGGGGGGGGGGGGGGGGGGGGGGGGGGGGGGGGGGGGGGGGGGGGGGGGGGGGGGGGGGGGGGGGGGGGGGGGGGGGGGGGGGGGGGGGGGGGGGGGGGGGGGGGGGGGGGGGGGGGGGGGGGGGGGGGGGGGGGGGGGGGGGGGGGGGGGGGGGGGGGGGGGGGGGGGGBFGGGGGGGGGGGGGGDGGGGGGGGFGGGGGGGGGGGGGGGGGGGGFDGGGFGGGGGEB1;FGDGGFFFBGG?FFFDFGGFFGFBFFFFGFFFFFFGG
@M02352:288:000000000-CKWC8:1:1101:26018:8902 1:N:0:ATGCGCAG+ACTGCATA
TACGGAGGGTCCAAGCGTTATCCGGAATCATTGGGTTTAAAGGGTCCGTAGGCGGGTATCTAAGTCAGTGGTGAAATCTCACAGCTCAACTGTGAAACTGCCATTGATACTGGATATCTTGAATTGTTGTGAAGTGGTTAGAATATGTAGTGTAGCGGTGAAATGCTTAGATATTACATAGAATACCGATTGCGAAGGCAGATCACTAACAACATATTGACGCTGATGGACGAAAGCGTGGGGAGCGAACGGGATTAGATACCCCGGTAGTCCACGCCGTAA
+
GGGGGGGGGGGGGGGGGGGGGFGGGFFGGGGGGGGG7FGGGGGGGGGGGGGGGGGGGGGGGGGGGGGGGGGGGGGGGGGGGGGGGGGFFGGGGGGGGFGGGGGFFGFFAFGGGGFGGGGGGGGGGGGGGGGGGGGGGGGGGGFGGGGGGGGGGGFGGGGGGGGGGGGGEFGGGGGGGGGGGGGGFGGGDGGGGGGGGGGFDCCGG6EFGGFFGCCFGGGGGGGGGGGGGCFDGGGD:EDEGGFFFFGGEDFFFFGGFFA?EG8CFDGFFFDBFGFFFFFFGD
@M02352:288:000000000-CKWC8:1:1101:28659:8908 1:N:0:ATGCGCAG+ACTGCATA
TACGGAGGGTCCAAGCGTTATCCGGAATCATTGGGTTTAAAGGGTGCGCAGGCGGTTTATTAAGTCAGTGGTGAAATCTCGAGGCTCAACCTCGAAACTGCCATTGATACTGATAAACTTGAGTTCAGTTGGAGTAGGCGGAATGTGTATTGTAGCGGTGAAATGCTTAGATATTACACAGAACACCGATAGCGAAGGCAGCTTACTAAACTGATACTGACGCTGAGGCACGAAAGAGTGGGGAGCGAACAGGAGTAGATACCCTGGTAGTCCACGCCGGAA
+
GGGGEGGEGGF8<FEFGGG@FDFC@FF@FF9CFECC,@FCFAFGE@FEGDGEECG@F7F?BEG95BEE?BFBCFGAEF9F,?BBE=FCFGGDD+:FGGDDFFFGG,EFFFGCAEGF9FFDGGG=A,CD@=,@FBFFFGFCEECFGC9DA,@FF@DB:<FFGGGGFCGFFFGFGGGGGGG:6?CEFFEGG:C*<1BC>EFG5AC7CFDFGFFAFEFGFC?FF*5;8C=C5CF*AEDE*2?E;F::1>D<:C>7?B**,/:*<<CFF53669)4*C=19?>(97
@M02352:288:000000000-CKWC8:1:1101:28676:8914 1:N:0:ATGCGCAG+ACTGCATA
TACGGAGGGTCCAAGCGTTATCCGGAATCATTGGGTTTAAAGGGTGCGCAGGCGGTTTATTAAGTCAGTGGTGAAATCTCGAGGCTCAACCTCGAAACTGCCATTGATACTGATAAACTTGAGTTCAGTTGGAGTAGGCGGAATGTGTAGTGTAGCGGTGAAATGCTTAGATATTACACAGAACACCGATAGCGAAGGCAGCTTACTAAACTGATACTGACGCTGAGGCACGAAAGCGTGGGGAGCGAACAGGATTAGATACCCTGGTAGTCCACGCCGTAA
+
GGGGGGGGGGGGGGGGGGGGGGGGGGGGGGGGGGGFGGGFGGGGGGGGGGGGGGGFFGGGGGGGGGGGGGGGGGGGGGGGGGGGGGGGGGGGGGGGGGGGGGGGGGGGGGGGGGGGGGGGGGGGGGGGGGGGGGGFGCGGGGGGGGGGGGGGGGGGGGGGGGGGGGGGGGGGGGGGFGGGGGGGGGGGGGGGGGGGGGFGGGGGGGGGGGGGGGGGGGGGGGGGGGGGGDGGGGGFGGGGGGFF;EGGGCEFFFGGFFFFGGGGFFG?AF<<?GFFFFFF:9
@M02352:288:000000000-CKWC8:1:1101:13553:8952 1:N:0:ATGCGCAG+ACTGCATA
TACGGAGGGTCCAAGCGTTATCCGGAATCATTGGGTTTAAAGGGTGCGCAGGCGGTTTATTAAGTCAGTGGTGAAATCTCGAGGCTCAACCTCGAAACTGCCATTGATACTGATAAACTTGAGTTCAGTTGGAGTAGGCGGAATGTGTAGTGTAGCGGTGAAATGCTTAGATATTACACAGAACACCGATAGCGAAGGCAGCTTACTAAACTGATACTGACGCTGAGGTGCGAAAGTGTGGGGAGCAAACAGGATTAGATACCCTGGTAGTCCACACCGTAA
+
GGGGGGGGGGGGGGGGGGGGGGGGGGGGGGGGGGGGGGGGGGGGGGGGGGGGGGGGGGGGGGGGGGGGGGGGGGGGGGGGGGGGGGGGGGGGGG7FGGGGGGGGGGGGFGGGGGGGGGGGGFGGGGGGGGGGGGGGGGGGGGGGGGGGGGGGGGGGGGGGGGGGGGGGGGGGGGGGGGGGGGGGGGGGGGGGGGGGGGGGGGGGGGGGFGFGGGGGGGGGGGGGGGGGGGGDGGGFGGGGGDFFFFGGGGFFFFGGFFFFGGGGFFGFFFFFFGFFFFFFGG
@M02352:288:000000000-CKWC8:1:1101:17915:8960 1:N:0:ATGCGCAG+ACTGCATA
TACGGAGGGTGCAAGCGTTATCCGGAATCATTGGGTTTAAAGGGTCCGCAGGCGGACTAATAAGTCAGTGGTGAAATCCCATCGCTTAACGATGGAACTGCCATTGAAACTGTTAGTCTTGAATTCGGTCGAAGTGGGCGGAATGTGTCATGTAGCGGTGAAATGCATAGATATGACACAGAACACCGATAGCGAAGGCAGCTCACTAGGCCTGAATTGACGCTCAGGGACGAAAGCGTGGGGAGCGAACAGGATTAGATACCCTGGTAGTCCACGCCGTAA
+
GGGGGEGGGFGGGGGGGGGGGGFGGEGGGGGGGGGFGGGGGGGGGGGGGGGGGEGGGGGGGGGGGGGGGGGGGGGGGFGGGGGGGGGGGGGGGGGGGGGGGGGGGGGGGEFFGGGGGGGGFF<FGGGGGGGGGGGGGGGGGGGGGGGGGGGGGGGGGGGGGGGGGGGGGGGGGGGGGGFGGGGGGGGGGGFEFGGGGGGGGDFFGGGGGGGGGGFGFGGGGGGGGGGGGGGGGGGFGGGGGGF:9EGGGGEFBFGGFFFFGGFGFFF?AFAFFGFFFFE6CD
@M02352:288:000000000-CKWC8:1:1101:17799:8971 1:N:0:ATGCGCAG+ACTGCATA
TACGAGGGGTGCAAGCGTTAATCGGAATTACTGGGCGTAAAGCGTGCGTAGGTGGTTTGTTAAGCAAGATGTGAAAGCCCCGGGCTCAACCTGGGAACTGCATTTTGAACTGGCAAACTAGAGTATTGTAGAGGGTAGTGGAATTTCCTGTGTAGCGGTGAAATGCGTAGATATAGGAAGGAACACCAGTGGCGAAGGCGACTACCTGGTCTGATACTGACACTGAGGTGCGAAAGCGTGGGGAGCAAACAGGATTAGATACCCTGGTAGTCCACGCCGTAA
+
FGGG9;@EFGGGGGGGG:F>,<FDGGG7FFGGGGG<F@FECGGGFFFFF=>EGGGCD=CDFGFEGFFFGGGDFGFFGC<D:FFGCBFGFEFFG<<FGGGFFG,<FD<BFFGFGFGGFFGFGGGDCFFG<FFFFGG@FF,@FFGGGDGCFGGGFEAFEGGGGGGGGGGGEGDFGFFGFFFGGGFGFGGGGCGGGGGGEGGG5:EGFGGGGGGFGFGECGGGCCGCFCFFGFDDEECD<CDGGGF?FFGCFF>:<36:<FAFEGCFFFGFBFFFFGFF>F>;DD
@M02352:288:000000000-CKWC8:1:1101:24295:8985 1:N:0:ATGCGCAG+ACTGCATA
TACGGAGGGTCCAAGCGTTATCCGGATTCATTGGGTTTAAAGGGTGCGCAGGCGGTTTATTAAGTCAGTGGTGAAATTTCGAGGCTCAACCTCGAAACTCCCATTAACACGGATAAATTTAAGTTCAGCTGGAGTCGCCGAATTGGGTATGGTAGCGGTGAAATCCTAAGACACTACACAGAACCCCGTTAGCGAAGCCAGCTAACTATACTGATACTCACGCTGAGCCCCTAAAGCGTGGGGCGCGAACAGGTTTAGATACCTTGGTAGCCCACCACGTAA
+
GAFFGGEGGGCGFDGGGGDGGGFFGE,C,CFFGGGGGGCFFFFFGCFGGGCCFGG:+B<E,CFFFGCA,CEF4FFGG,,?FFFFGDGGGGGGG7+,+@95EC<A,,C,,333+8+,,3E9,,=,<,,@,,,,>3=,@++@+5<33,,6,,,,7,,2*5**1,,;,,@4,,,7,,,,2,6,6@,,*=<:*=**5*4*=***2/>9,2+++0:C999+0+++0*:/*);+0*1*:C*6**1;E5)(-;3DED37()90(*)*2<A0****-*).0*0((3)4F<
@M02352:288:000000000-CKWC8:1:1101:24295:9004 1:N:0:ATGCGCAG+ACTGCATA
TACGGAGGGTCCAAGCGTTATCCGGAATCATTGGGTTTAAAGGGTGCGCAGGCGGTTTATTAAGTCAGTGGTGAAATCTCGAGGCTCAACCTCGAAACTGCCATTGATACTGATAAACTTGAGTTCAGTTGGAGTAGGCGGAATGTGTAGTGTAGCGGTGAAATGCTTAGATATTACACAGAACACCGATAGCGAAGGCAGCTTACTAAACTGATACTGACGCTGAGGCACGAAAGCGTGGGGAGCGAACAGGATTAGATACCCTGGTAGTCCACGCCGTAA
+
GGGGGGGG@CCFDDGGGGGGGGGGGE7F9FGGGGGCEGFEDGGGGGGGGGGGGGG>4FCFFFGGGGGGEFGFDFGGG<AFFGGGGEGGGGGGGG744CF9F?FF,<F?<A5F<?CFF,FCF9BBFDEF==CDCBF=FADF:F7CCFFDAF,5@:D;FF>:FGG?9DG9CF9@D;AFEFGFFGGC:FFE@F7;CCECG8BEEEG+<CC;99CGFFCG+0:A:8=*8<GECEGCEGG>C51CEEF?9B<D57>??6<C?4)9FGG46<305@-6=DF09:@2CD
@M02352:288:000000000-CKWC8:1:1101:20352:9025 1:N:0:ATGCGCAG+ACTGCATA
TACGGAGGGTCCAAGCGTTATCCGGAATCATTGGGTTTAAAGGGTGCGCAGGCGGTTTATTAAGTCAGTGGTGAAATCTCGGGGCTCAACTTCGAAACTGCCATTGATACTGATAAACTTGAGTTCAGTTGGAGTAGGCGGAATGTGTAGTGTAGCGGTGAAATGCTTAGATATTACACAGAACACCGATAGCGAAGGCAGCTTACTAAACTGATACTGACGCTGAGGCACGAAAGCGTGGGGAGCGAACAGGATTAGATACCCTGGTAGTCCACGCCGTAA
+
GGGGGGGGGGGGGGGGGGGGGGGGGGGGGGGGGGGFGGGGGGGGGGGGGGGGGGGGGGGGGGGGGGGGGGGGGGGGGGGGGGGGGGGGGGGGGGGGGGGGGGGGGGGGGGGGGGGGGGGGGGGGGGGGGGGGGGGGGGGGGGGGGGGGGGGGGGGGGGGGGGGGGGGGGGGGGGGGGGGGGGGGGGGGGGGGGGGGGGGGGGGGGGGGGGGGGGGGGGGGGGGGGGGGGGGGGGGFGGGGGGFFFFGGGGFFFFGGFFFFGGGGFFGFFFFFFGFFFFFFGG
@M02352:288:000000000-CKWC8:1:1101:7884:9036 1:N:0:ATGCGCAG+ATTGCATA
TACGGAGGGGGTTAGCGTTGTTCGGAATTACTGGGCGTAAAGCGCACGTAGGCGGATCAGAAAGTATAGGGTGAAATCCCAGGGCTCAACCCTGGAACTGCCTTATAAACTCCTGGTCTTGAGTTCGAGAGAGGTGAGTGGAATTCCGAGTGTAGAGGTGAAATTCGTAGATATTCGGAGGAACACCAGTGGCGAAGGCGGCTCACTGGCTCGATACTGACGCTGAGGTGCGAAAGTGTGGGGAGCAAACAGGATTAGATACCCTGGTAGTCCACACCGTAA
+
GGGGGGGGGGGGGGGGGGGGGGGGGGGGGGGGGGGGGGGGGGGGGGGGGGGGGGGGGGGGGGGGGGGGGGGGGGGGGGGGGGGGGGGGGGGGGGGGGGGGGGGGGGGGGGGGGGGGGGGGGGGGGGGGGGGGGGGGGGGGGGGGGGGGGGGGGGGGGGGGGGGGGGGGGGGGGGGGGGGGGGGGGGGGGGGGGGGGGGGGGGGGGGGGGGGGGGFGGGGFGGGDGGGGGGGGGGGFGGGGGGF?FFG:FGFFBFGGFFFFGGEGFFGFFFFF=GFFBFFFGG
@M02352:288:000000000-CKWC8:1:1101:27847:9050 1:N:0:ATGCGCAG+ACTGCATA
TACGGAGGGTCCAAGCGTTATCCGGAATCACTGGGTTTAAAGGGTGCGTAGGTGGGCCAATAAGTCAGAGGTGAAAGCCCGTCGCTTAACGACGGAACTGCCTTTGATACTGTTGGTCTTGAATCAGGTTGAGGTATGCGGAATGTGGCATGTAGCGGTGAAATGCGTAGATATGCCATAGAACACCGATTGCGAAGGCAGCATACTAGCCCTGTATTGACACTGAGGCACGAAAGCGTGGGGAGCGAACAGGATTAGATACCCTGGTAGTCCACGCCCTAA
+
GGGFGGGGGGGGGGGGGGGGGGGGGFGGGGGGGGGFGGGGGGGGGGGGGGGGFGGDGGGGGGDGGGGGGGGGGGGGGGGGGGGGGGGGGGGGGGGGGGGGGGGGGGGGGGGGGGGGGGGGGGGGGGGGGGGGGGGGGGGGGGGGGGGGGFGGGGGFGGGGGGGGGGGGDGGGGGGGGGGGGFFGGDFGGGGGGGGGGGGGGGGGGGGGGGGGGGGGGGGGGGGGGGGGGECDGEGFGGDGGGFFFFGGGGFFFFGFFFAFGG+>FFGFFFFFFGFFB<EBDC
@M02352:288:000000000-CKWC8:1:1101:15814:9126 1:N:0:ATGCGCAG+ACTGCATA
TACGGAGGGTCCAAGCGTTATCCGGAATCATTGGGTTTAAAGGGTGCGCAGGCGGTTTATTAAGTCAGTGGTGAAATCTCGGGGCTCAACTTCGAAACTGCCATTGATACTGATAAACTTGAGTTCAGTTGGAGTAGGCGGAATGTGTAGTGTAGCGGTGAAATGCTTAGATATTACACAGAACACCGATAGCGAAGGCAGCTTACTAAACTGATACTGACGCTGAGGCACGAAAGCGTGGGGAGCGAACAGGATTAGATACCCTGGTAGTCCACGCCGTAA
+
GGGGGGGGGGGGGGGGGGGGGGGGGGGGGGGGGGGGGGGGGFGGGGGGGGGGG7F@FGGGGGGGGGGGGFGFGGGGGGGGGGGGGGGGGGGGGGGGGGGGGGGGGGGGGGGGGGGGGGGGGGGGGGGGGGGGGGGGGGGGGGGGGGGGGGGGGGGGGGGGGGGGGGGGGGGGGGGGGGGGGGGGGGGGGGGGGGGGGGGGGGGGGGGGGGGGGGGGGGGGFGGGGGGGGGGGGGGFGGGGGGFFFFGGGGFFFFGGFFFFGGGGFFGFFFFFFGFFFFFFGG
@M02352:288:000000000-CKWC8:1:1101:28560:9182 1:N:0:ATGCGCAG+ACTGCATA
TACGGAGGGTCCAAGCGTTATCCGGAATCATTGGGTTTAAAGGGTGCGCAGGCGGTTTATTAAGTCAGTGGTGAAATCTCGAGGCTCAACCTCGAAACTGCCATTGATACTGATAAACTTGAGTTCAGTTGGAGTAGGCGGAATGTGTAGTGTAGCGGTGAAATGCTTAGATATTACACAGAACACCGATAGCGAAGGCAGCTTACTAAACTGATACTGACGCTGAGGCACGAAAGCGTGGGGAGCGAACAGGATTAGATACCCTGGTAGTCCACGCCGTAA
+
GGGFGGGGGC@,6CFGGGGDG<FFGGGG@F9FGGG,,BF@CF9FGCCG7FFEGGGFGGC,,@FFGC?FBFGFGGGGGGEG<8FGGGGGGGE,4B7FGGGGGG,,:,CFFGGG,,C9,EFCGGGGGC<C@=FFGGGFFG9FFGGG,37@FGFGGGG9FDGGGGGGCG,@FGGGGGG9@9C2:FGGGGGGEC7CFGGCGGG8EGGCGGGF<FF7CGGGGGGGFGGGDGFG5EFDGGGF<GGDEEEFFEGDEGFFFFGG?FFFGGEGFFGFFFFDFGFFF<>BGG
@M02352:288:000000000-CKWC8:1:1101:24019:9186 1:N:0:ATGCGCAG+ACTGTATA
TACGGAGGGTCCAAGCGTTATCCGGAATCATTGGGTTTAAAGGGTGCGCAGGCGGTTTATTAAGTCAGTGGTGAAATCTCGAGGCTCAACCTCGAAACTGCCATTGATACTGATAAACTTGTGTTCAGTTGGAGTAGGCGGAATGTGTAGTGTAGCGGTGAAATGCTTAGATATTACACAGAACACCGATAGCGAAGGCAGCTTACTATACTGATACTGACGCTGAGGCACGAAAGCGTGGGGAGCGAACAGGATTAGATACCCTGGTAGTCCACGCCGTAA
+
@<E<F,CEC:FGG,E@@C:@CF<:FFGGG,CEE,66B:FE9F<FC7E=FGEDF@:FFE=FGGADFG9EAE,<AEA?EFCFG8=>F,FFFCBFGFF==F<B=F,<,5,C5?FF<FF=AFA9<,:FFFD<3CF<,@@>9,@C7*@F,>@@=9@EFCCAFECFEGCDF?FGCFG9,BFF@9CCGF8FCAFGCF1BBBEGGG>GGGGGGGF?++:C+3+<EFG7C>EEC:=FG=D5CE3:DEGEEG306:DGGG:<60FGF6-9AF@6@FGFFFFF6>?138)4*1
@M02352:288:000000000-CKWC8:1:1101:5204:9225 1:N:0:ATGCGCAG+ACTGCATA
TACGGAGGGTCCAAGCGTTATCCGGAATCATTGGGTTTAAAGGGTCCGCAGGCGGTCAATTAAGTCAGAGGTGAAAGCCCATCGCTCAACGATGGAACTGCCTTTGATACTGGTTGACTTGAGTTATACGGAAGTAGATAGAATAAGTAGTGTAGCGGTGAAATGCATAGATATTACTTAGAATACCGATTGCGAAGGCAGTCTACTACGTATATACTGACGCTCATGGACGAAAGCGTGGGGAGCGAACAGGATTAGATACCCTGGTAGTCCACGCCGTAA
+
GGGGGGGGGGGGGGGGGGGGGGGGGGGGGGGGGGGCGGGGFGFGGGGGGGGGGGGGGGGGGGGGGGGGGGGGGGGGGGGGG@FGFGGGGGGGGGGGGGGGGGGGGGGGGGGGGEFGGGGGFGGGGGGGGGGGGGGFGFFFGGGGGGGGGGGGGGGGGGGGGGGGGGGGGGGGGGGGGGGGGGGGGGGGGGGGGGGGGGGGGGGFFGGGGGGGFGGGFGGGFGE8EDGGGGFGGEGFGECEEG@B>EGGECDFBB6C>F<8CGGGFF56<F<A4DFFF:D>9<
@M02352:288:000000000-CKWC8:1:1101:19898:9246 1:N:0:ATGCGCAG+ACTGCATA
TACGGAGGGTGCAAGCGTTATCCGGAATCATTGGGTTTAAAGGGTCCGCAGGCGGACGTATAAGTCAGTGGTGAAAGCCTACAGCTTAACTGTAGAACTGCCATTGATACTGTACGTCTTGAATTCGGTCGAAGTGGGCGGAATGTGTCATGTAGCGGTGAAATGCATAGATATGACACAGAACACCGATAGCGAAGGCAGCTCACTAGGCCTGAATTGACGCTCAGGGACGAAAGCGTGGGGAGCGAACAGGATTAGATACCCTGGTAGTCCACGCCGTAA
+
GGGGGGGGGGGGGGGGGGGGGGGGGGGGGGGGGGGGGGGGGGGGGGGGGGGGGGGGGGGGGGGGGGGGGGGGGGGGGGGGGGGGGGGGGGGGGGGGGFGGGGGGGGGGGGGGGGGGGGGGGFGGGGGGGGGGGGGGGGGGGGGGGGGGGGGGGGGGGGGGGGGGGGGGGGGGGGGGGGGGGGGGGGGGGGGGGGGGGGGGGGEGGGGGGGGGGFGGGGGGGGGGGGFGGGGGGGGFGGGGGGFFFFGGGGFFBFGGFFFFGGGGFFGFBFF>=FFFFFFBGD
@M02352:288:000000000-CKWC8:1:1101:25651:9280 1:N:0:ATGCGCAG+ACTGCATA
TACGGAGGGTCCAAGCGTTATCCGGATTTATTGGGTTTAAAGGGTCCGTAGGCGGGGTTTTAAGTCAGTGGTGAAAGCCTACAGCTCAACTGTAGAACTGCCATTGAAACTGGAACTCTTGAATGTGATTGAAGTGGGCGGAATATGTCATGTAGCGGTGAAATGCTTAGATATGACATAGAACACCGATAGCGAAGGCAGCTCACTAAGTCATGATTGACGCTGATGGACGAAAGCGTGGGGAGCGAACAGGATTAGATACCCTGGTAGTCCACGCCGTAA
+
GGGGGGGGGGGGGGGGGGGGGGGGGGGGGGGGGGGGGGGGGGGGGGGGGGGGGGGGGGGGGGGGGGGGGGGGGGGGGGGGGGGGGGGGGGGGGGGGGGGGGGGGGGGGGGGGGGGGGGGGGGGGGGGGGGGGGGGGGGFGGGGGGGGGG;FGGGGGGGGGGGGGGGGGGGGGGGGGGGGGGGGGGGGGGGGGGGGGGGGGGGGGGGGGGGGGGGGGGGGGGGGGGGGGGGGGGGGFGGGGGGFFFFGGGGFFFFGGFFFFGGGGFFGFFFFFFGFFFFFFGG
@M02352:288:000000000-CKWC8:1:1101:20403:9338 1:N:0:ATGCGCAG+ACTGCATA
TACGGAGGGTCCAAGCGTTATCCGGAATCATTGGGTTTAAAGGGTGCGCAGGCGGTTTATTAAGTCAGTGGTGAAATCTCGGGGCTCAACCTCGAAACTGCCATTGATACTGATAAACTTGAGTTCAGTTGGAGTAGGCGGAATGTGTAGTGTAGCGGTGAAATGCTTAGATATTACACAGAACACCGATAGCGAAGGCAGCTTACTAAACTGATACTGACGCTGAGGCACGAAAGCGTGGGGAGCGAACAGGATTAGATACCCTGGTAGTCCACGCCGTAA
+
FGGGGGGGGGGGGFFGGGGGGGGGGGGGFDGGGGGGDEEFFGGGGGGGGGGGGGGFGEGGGGGGGGGGGFGGGGGGGGGGGGGGGGGGGGGGGGGGGGGGGGGGGGGGGGGGGGGGGGGGGGGGGGGFFGGGGFGFFFGGGGGGGCGGGFGGGGGGGGGGGGGGGGGGGGGGGGGGGGGGGGGGGGGGEG7EGGGGGGGGGGGGGGGG<EFGFFFGGGGGGGGEGGGGGGGGCGGEGGDGGGF?>FGDGGFFFFGGFFFFGGGGFFGFBFAAFGF:B4>;GD
@M02352:288:000000000-CKWC8:1:1101:28673:9378 1:N:0:ATGCGCAG+ACTGCATA
TACGGAGGGGGTTAGCGTTGTTCGGAATTACTGGGCGTAAAGCGCACGTAGGCGGATCAGAAAGTATAGGGTGAAATCCCAGGGCTCAACCCTGGAACTGCCTTGTAAACTCCTGGTCTTGAGTTCGAGAGAGGTGAGTGGAATTCCGAGTGTAGAGGTGAAATTCGTAGATATTCGGAGGAACACCAGTGGCGAAGGCGGCTCACTGGCTCGATACTGACGCTGAGGTGCGAAAGTGTGGGGAGCAAACAGGATTAGATACCCTGGTAGTCCACACCGTAA
+
GGGGGGGGGE:C@FFGGGGGGFGGGCGG<FFGGGGGGGGGGGGG@7FFGGGGDGGGGCG<CFGGGG<?@DGGGGGGGEBF@<<FGGGGGG8BF<3FF=FGGGFG?FGAFGG,:EF=DFGGGGGGG9<<@,@DEGGC9CFFGG<CF=>FEGGGGGGFGGGGGGGGFGFGGGGGGGGFFC*4CFG+=FGFGGGGGGGGDGGEGGGGGGGGFCF7CEGFGGGGGCGGGGGG7=FGGGGD*9>FCGEBFF3CCC@FFFGGFFFFGG?FFFGFFFFFFGFFFFFFGG
@M02352:288:000000000-CKWC8:1:1101:4968:9411 1:N:0:ATGCGCAG+ACTGCATA
TACGGAGGGTCCAAGCGTTATCCGGAATCATTGGGTTTAAAGGGTGCGCAGGCGGTTTATTAAGTCAGTGGTGAAATCTCGAGGCTCAACCTCGAAACTGCCATTGATACTGATAAACTTGAGTTCAGTTGGAGTAGGCGGAATGTGTAGTGTAGCGGTGAAATGCTTAGATATTACACAGAACACCGATAGCGAAGGCAGCTTACTAAACTGATACTGACGCTGAGGCACGAAAGCGTGGGGAGCGAACAGGATTAGATACCCTGGTAGTCCACGCCGTAA
+
GGGGGGGGGGGGGGGGGGGGGGGGGGGGGGGGGGGGGGGGGGGGGGGGGGGGGGGGGGGGGGGFGGGGGGGGGGGGGGGGGGGGGGGGGGGGGGGGGGGGGGGGGGGGGGGGGGGGGGGGGGGGGGGGGGGGGGGGGGGGGGGGGGGGGGGGGGGGGGGGGGGGGGGGGGGGGGGGGGGGGGGGGGGGGGGGGGGGGGGGGGGGGGGGGGGGGFFEGGGGGGGGGGGGGGGGGGGFGGGGGDEFFFGGGGFFBFGGFFFFGGGGFFFFF?DFFGF?FFEFGC
@M02352:288:000000000-CKWC8:1:1101:12994:9439 1:N:0:ATGCGCAG+ACTGCATA
TACGGAGGGTCCGAGCGTTATCCGGAATCATTGGGTTTAAAGGGTCCGCAGGCGGTCGATTAAGTCAGAGGTGAAATCCCATAGCTCAACTATGGAACTGCCTTTGATACTGGTTGACTTGAGTCATATGGAAGTAGATAGAATGTGTAGTGTAGCGGTGAAATGCATAGATATTACACAGAATACCGATTGCGAAGGCAGTCTACTACGTATGTACTGACGCTCATGGACGAAAGCGTGGGGAGCGAACAGGATTAGATACCCTGGTAGTCCACGCCGTAA
+
GGGGGEGGGGGGGGGGGGGGGGGGGFGGGGGGGGGFGGGGGGGGGGGGGGGGGGGGGGGGGGGGGGGGGGGGGGGGGGGGGGGGGGGGGGGGGGGGGGGGGGGGGGGGGGGGGGGGGGGGGGGGGGGGGGGGGGGGGGGGGGDFFGGGGGGGGGGGGGGGGGGGGGGGGGGGGGGGGGGGGGGGGGGGGEGGGGGGGGGGGGGGGGGGGGGGFFGGGGGGGGGGDGGGGGGGGGGFGGGGGGFFFFGGGGFFFBGFDFFFGFGF?FGFFF><FDFFFFFFGG
@M02352:288:000000000-CKWC8:1:1101:16923:9454 1:N:0:ATGCGCAG+ACTGCATA
TACGGAGGGTGCAAGCGTTATCCGGATTTACTGGGTTTAAAGGGTCCGCAGGCGGGTCATTAAGTCAGTGGTGAAATACCAAGGCTAAACTTTGGTGCTGCCATTGATACTGATGATCTTGAGTATAGATGAAGTTGGCGGAATGTGTCATGTAGCGGTGAAATGCGTAGATATGACACAGAACACCGATTGCGAAGGCAGCTGACTAAACTAATACTGACGCTGAGGGACGAAAGCGTGGGGAGCGAACAGGATTAGATACCCTGGTAGTCCACGCCCTAA
+
GGGGGGGGGGGGGGGGGGGGGGGGGGGGGGGGGGGGGGGGGGGGGGGGGGGGGGGGGGGGGGGGGGGGGGGGGGGGGGGGGGGGGGGGGGGGGGGGGGGGGGGGGGGFGGGGGGGGGGGGGGGGGGGGGGGGGGGGGGGGGGGGGGGGGGGGGGGGGGGGGGGGGGGGGGGGGGGGGGGGGGGGGGGGGGGGGGGGGGGGGGGGGGGGGGGGGGGGGGGGGGGEGGGGGEGGGGGFGGDGGGFFFFGGGGFFFFGGFFF?FGGGFFGFFFFFFGFFFFFFGG
@M02352:288:000000000-CKWC8:1:1101:24052:9497 1:N:0:ATGCGCAG+ACTGCATA
TACGGAGGGTGCAAGCGTTATCCGGAATCACTGGGTTTAAAGGGTGCGTAGGCGGAAATATAAGTCAGAAGTGAAAGCTTAGAGCATAACTGTAAAATTGCTTTTGATACTGTATTTCTTGAATAAGGTTGAGGTTAGCGGAATGTGACATGTAGCGGTGAAATGCATAGATATGTCATAGAACACCAATTGCGAAGGCAGCTAGCTAGACCTATATTGACGCTGAGGCACGAAAGCGTGGGGAGCGAAGAGGATTAGATACCCTCGTAGTCCACGCCGTAA
+
GGGGGGGGGGGGGGGGGGGGGGGGGGGGGGGGGGGGGGGGGGGGGGGGGGGGGGGD:FGGGG9FGGGGG9FFGGGGGGGGGGGGGGGGFGGGGFGFFGGGGGGGGGGGGGGGGEGGGGGGGGGGGGGGGGGGGGGGGGGGGGGGGGGGGGGGGGGGGGGGGGGGGGGGGGGGGGGGGGGGGGGGGGGGGGGGGGGEGGGGGGGGGGGGGGGGCEGGGGFGGGGGGGGGGGGGGGGFGGGGGGEF6D3CGDFFFFGGF@<FGGGGFFGFFFFF?FFFBFFBDG
@M02352:288:000000000-CKWC8:1:1101:23443:9504 1:N:0:ATGCGCAG+ACTGCATA
TACGGAGGGTCCAAGCGTTATCCGGAATCATTGGGTTTAAAGGGTGCGCAGGCGGTTTATTAAGTCAGTGGTGAAATCTCGAGGCTCAACCTCGAAACTGCCATTGATACTGATAAACTTGAGTTCAGTTGGAGTAGGCGGAATGTGTAGTGTAGCGGTGAAATGCATAGATATTACACAGAATACCGATTGCGAAGGCAGATCACTAACAATTGATTGACGCTAAGGGACGAAAGCGTGGGTAGCGAACAGGATTAGATACCCTGGTAGTCCACGCCGTAA
+
GGGGGGGGGGGGGGGGGGGGFFGGGGGGFGGGGGG:CFGGGGFGFCGGGGGGGGGGGGGGGGGGDEGGFGGGGGGGGGDGGGGGGGGGGGGGGGGGGGGGGEEFGGGGGGGGGFGGFGGGGGGGGDFGGGGFDFFFGGGGGGGGGGGFCGGGGGGGGGGGGGGGGGDFGGGGGGGGGGGGGGGGGEGGGGGGGGGGGGGGGGGGGGGFF80CCFFGGGGGGGGGCGGGGGGGGGGF:EGGGGFFFFGGGGFFFBGGFFBFFFGGFFGFFFFFFGFFFFFFGG
@M02352:288:000000000-CKWC8:1:1101:6461:9542 1:N:0:ATGCGCAG+ACTGCATA
TACGGAGGGTGCAAGCGTTATCCGGAATCATTGGGTTTAAAGGGTCCGCAGGCGGACTAATAAGTCAGTGGTGAAATCTCCAAGCTCAACTTGGAAACTGCCATTGATACTGTTAGTCTTGAATTCAGTCGGAGTAGGCGGAATGTGTAGTGTAGCGGTGAAATGCATAGATATTACACAGAACACCGATAGCGAAGGCAGCTTACTAGGTTTGAATTGACGCTGATGGACGAAAGCGTGGGTAGCGAACAGGATTAGATACCCTGGTAGTCCACGCCGTAA
+
GGGGGGGGGGGGGGGGGGGGGGGGGGGGDFGGGGGFGGGGGGGGFGGGGGGGGGGGGGG9CEFGGGGGGGGGGGGGGDFFGGFEGEGGGGGGGGGGGGGGGGGGFGGGGGGGGGGGGGGGGGEFGGGGGGGGGFGGGFGGGGEGGGGGGGGGGGFGGEFGGGGGGGCFGGGGGGGGGFGGGGGGGGGGDGEGGGDGGGGGGEGF9CFCGGFFFCG7CF@G787EECFGGGGGGGGBFGGGGGFFBF53:DFFFFGGFFFFGGF*=FGFFFFAFDF<;?FFGG
@M02352:288:000000000-CKWC8:1:1101:6706:9567 1:N:0:ATGCGCAG+ACTGCATA
TACGGAGGGTGCAAGCGTTATCCGGAATCATTGGGTTTAAAGGGTCCGCAGGCGGACTAATAAGTCAGTGGTGAAATCCCATCGCTTAACGATGGAACTGCCATTGAAACTGTTAGTCTTGAATTCGGTCGAAGTGGGCGGAATGTGTCATGTAGCGGTGAAATGCATAGATATGACACAGAACACCGATAGCGAAGGCAGCTCACTAGGCCTGAATTGACGCTCAGGAACGAAAGCGTGGGGAGCGAACAGGATTAGATACCCTGGTAGTCCACGCCGTAA
+
GGGGGGGGGGGGGGGGGGGFGFGGGGGGFGEGGGGB@FGGGGGGGFGGGGGGGGGGDGGFGGFGGGGGGGGGGGGGGGGCEFGGGGGGGGGGGFGFGGGGGGGGGGGGGGGGGFGGDEGGGGFGGGGGGGGGCGGGGGGGGG@GGGGGGGGGGGGGGGEGGGGGGGGDFGGFGGGGGGGGGFGGEGGG7F@EGGGGGGGGGGGGFFGGGGGGCGGFEFFFGGDACGGG6CFDGGD:<C<EEGF?FEGG57BF??GGFFFFFFGF@FGFFFD<FG?19?D>DD
@M02352:288:000000000-CKWC8:1:1101:3654:9580 1:N:0:ATGCGCAG+ACTGCATA
TACGGAGGGTCCAAGCGTTATCCGGAATCATTGGGTTTAAAGGGTGCGCAGGCGGTTTATTAAGTCAGTGGTGAAATCTCGAGGCTCAACCTCGAAACTGCCATTGATACTGATAAACTTGAGTTCAGTTGGAGTAGGCGGAATGTGTAGTGTAGCGGTGAAATGCTTAGATATTACACAGAACACCGATAGCGAAGGCAGCTTACTAAACTGATACTGACGCTGAGGCACGAAAGCGTGGGGAGCGAACAGGATTAGATACCCTGGTAGTCCACGCCGTAA
+
GGGGGGGCCFGGGGGGGGGGGGGGGDEGGGGGGFGCFFF6CFFEGGDGGDGGGGGGGGGGGGGGGGGGGGCEGGGFGFGGGGGGGGGGGFGGGGGFGGGAAFGGGGFGGGFGGFCDDGDGGCGGEDAFGGGGFGGGDGFGEGEGGDGGGGGGGFGGGGGGGGGGGGFFFC?FGGGGGCFGCGGGGGGGDC7EFGEGGGGGGGGGGGGG?CGFGCGGGGGGGGDGGG=FFGGGGGGEGGDGGE)-4>DDGGFFFFGGFFAF?EGGFFGFFF>4*:??FFFFGD
@M02352:288:000000000-CKWC8:1:1101:25058:9593 1:N:0:ATGCGCAG+ACTGCATA
TACGGAGGGTGCAAGCGTTACTCGGAATCACTGGGCGTAAAGAGCGTGTAGGCGGGTTTGTAAGTTTGAAGTGAAATCCAATGGCTCAACCATTGAACTGCTTTGAAAACTGCTTACCTAGAATATGGGAGAGGTAGATGGAATTTCTGGTGTAGGGGTAAAATCCGTAGAGATCAGAAGGAATACCGATTGCGAAGGCGATCTACTGGAACATTATTGACGCTGAGACGCGAAAGCGTGGGGAGCAAACAGGATTAGATACCCTGGTAGTCCACGCCCTAA
+
GGGGGGGGGGGGGGGGGGGGGGGGGGGGGGGGGGGGGGGGGGGGGGGGGGGGGGGGGGGGGGGGGGGGGGGGGGGGGGGGGGGGGGGGGGGGGGCGGGGGGGGGDGGGGGGGGGGGGGGFGGGGFGGGGGGGGGGGGGGGGGGGGGGGGGGGGGGFGGGGGGGGGGGGGGGGGGGGGGGGGGGGGGCGGGGGGGGGGGGGGGGGGGGGGGGGGGGGGFGGGDGGGGGGGGGGGGGFGGGGGGFFFFGGGGFFFFGGFFFFGGGGFFGFAFF>FCFBBBFFGF
@M02352:288:000000000-CKWC8:1:1101:21615:9609 1:N:0:ATGCGCAG+ACTGCATA
TACGGAGGGGGTTAGCGTTGTTCGGAATTACTGGGCGTAAAGCGCACGTAGGCGGATTGGAAAGTTGGGGGTGAAATCCCAGGGCTCAACCCTGGAACTGCCTCCAAAACTATCAGTCTAGAGTTCGAGAGAGGTGAGTGGAATTCCAAGTGTAGAGGTGAAATTCGTAGATATTTGGAGGAACACCAGTGGCGAAGGCGGCTCACTGGCTCGATACTGACGCTGAGGTACGAAAGTGTGGGGAGCAAACAGGATTAGATACCCTGGTAGTCCACACCGTAA
+
GGGGGFGGGGGGGGGGGGGGGGGGGGGGGGGGGGGGGGGGGGGGGGGGGGGGGGGGGGGG@FFFFGGGGGGGGGGGGGGGGGGGGGGGGGGGGGGGGGGGGGGGGGGGGGGGGGGGGGGGGGGGGGGGGGGGGEFGGGGGGGGGGGGGGGGGFCGGGGGGGGGGGGGGGGEFGGFCGDFFGGGGGGGGGGGGGGGGGGGGGDGGGGGGGGGGGDFFGGGGGGGGEGGCFGGGGGGFGGGGGGFBFEGGGGF48BGG?FFFGGGFFFGF2F>AFGFFFFFBGG
@M02352:288:000000000-CKWC8:1:1101:10245:9623 1:N:0:ATGCGCAG+ACTGCATA
TACGGAGGGTCCAAGCGTTATCCGGAATTATTGGGTGTAAAGGGTGCGTAGGCGGCGTATTAAGTCAGTGGTGAAAGCCCGAGGCTCAACCTCGAAACTGCCTTTGATACTGATAAACTTGAGTTTAGTTGGAGTAGGCGGAATGTGTAGTGTAGCGGTGAAATGCGTAGATATTACACAGAACACCGATAGCGAAGGCAGCTTACTAAACTGATACTGACGCAGCGGCACGAAAGCGTGGGGAGCGAACAGGATTAAATACCCTGTCAGTCCACGACGTAA
+
GGGG-CFECF,EEGGGGGGGGGGGGG7C,F9FGGGGCCAFGGGGCFGG?FD7FGG7+F@C?CE<,?@F?@FFGGGF,B,?B:FG@FGG9BE=BC7,8@EFGG,>FFG<DFGG9,,,,@C<3@<F9,:@8,@@EFFFE,:F<CFFG;;FGGGDGGEFE*4C:FFFFF*CEGEGGGGF@9<<7FCFGGGCFCCEFEG**:EFCE*C7CCFF69++AE?FFG?FGE**)2*1*)*2:C57:1?CE>0()1/:C37,.9C2*.99C?467*))75462=(,289C9
@M02352:288:000000000-CKWC8:1:1101:25603:9654 1:N:0:ATGCGCAG+ACTGCATA
TACGGAGGGTCCAAGCGTTATCCGGAATCATTGGGTTTAAAGGGTGCGCAGGCGGTTTATTAAGTCAGTGGTGAAATCTCGAGGCTCAACCTCGAAACTGCCATTGATACTGATAAACTTGAGTTCAGTTGGAGTAGGCGGAATGTGTAGTGTAGCGGTGAAATGCTTAGATATTACACAGAACACCGATAGCGAAGGCAGCTTACTAAACTGATACTGACGCTGAGGCACGAAAGCGTGGGGAGCGAACAGGATTAGATACCCTGGTAGTCCACGCCGTAA
+
GGGGGGGGGFGGGGGGGGGGGGGGGGGGGGGGGGGFGGGGGGGGGGGGGGGGGGGGGGGGGGGGGGGGGGGGGGGGGGGGGGGGGGGGGGGGGGGGGGGGGGGGGGGDDGGGGGGGGGGGGGGGGGGGGGGGGGGGGGGGGGGGGGGGGGGGGGGGGGGGGGGGGGGGGGGGGGGGGGGGGGGGGGGGGGGGGGGGGGGGGGGGGGGGGGGGGGGGGGGGGGGGGGGGGGGGGGGFGGGGGGFFFFGGGGFFFFGGBFFFGGGGFFGFFFFFFGFBFFFFGG
@M02352:288:000000000-CKWC8:1:1101:2983:9658 1:N:0:ATGCGCAG+ACTGCATA
TACGGAGGGTCCGAGCGTTAATCGGAATTACTGGGCGTAAAGCGCGCGTAGGTGGTTATTTAAGTCAGATGTGAAAGCCCTGGGCTCAACCTAGGAACTGCACCTGATACTGGATAACTAGAGTACAGAAGAGGGTAGTGGAATTTCCTGTGTAGCGGTGAAATGCGTAGATATAGGAAGGAACACCAGTGGCGAAGGCGACTACCTGGTCTGATACTGACACTGAGGTGCGAAAGCGTGGGGAGCAAACAGGATTAGATACCCTGGTAGTCCACACCGTAA
+
GCF<CFCB7BFGG7CGF@-BFFFGG>FDFFGCE8FFEECF@AFGGE@F@FGCFFFGGFGGGGFDFCGGGGFFCFFGGFFGGGF4B=FFB<FF8DDFFGDFGGDGEFGC<FFGGGAFFGFEFFFG9<,F<FGGEFCFDGGGGGF:F9;3@FGFGGGGGGGGGCGGGGEE=CEFC@CECFGGGGGFGGGGGGFGGGGD>>CGGGGEFG6+;CFCEGFE?FGFGG6@<7@CE:DGG?C@C55AED519>FFDFFFBBC>8*)9C?89@:*7)/<A@D?:BFFF35
@M02352:288:000000000-CKWC8:1:1101:23784:9671 1:N:0:ATGCGCAG+ACTGCATA
TACGGAGGATCCAAGCGTTATCCGGAATCATTGGGTTTAAAGGGTCCGTAGGTTGATAATTAAGTCAGAGGTGAAATCCTGCAGCTCAACTGTAGAATTGCCTTTGATACTGGTTATCTTGAGTCATTATGAAGTAGTTAGAATATGTAGTGTAGCGGTGAAATGCATAGATATTACATAGAATACCAATTGCGAAGGCAGATTACTAATAATGTACTGACACTGATGGACGAAAGCGTGGGGAGCGAACAGGATTAGATACCCTGGTAGTCCACGCCGTAA
+
GGGGGGGGGGGGGGGGGGGGGFGGGGGGGGGGGGGFGGGGGGGGGGGGGGGGGGGGGGGGGGGGGGGGGGGGGGGGGGGGGGGGGGGGGGGGGGGGGGGGGGGGGGGGGGGGGGGGGGGGGGGGGGGGGGGG9AFGGGGGGGGGGGGGGGGGGGGGGGGGGGGGGGGGGGGGGGGGGFGGGGGGGGGGGGGGGGGGGGGGGGGGGGGFGGCFGGGGGGGGGGGGGGGGGGGGGGGFGGGGGGEFFFGGGGFFFFGGFFFFGGGGFFGFFFFFFFFFF?FFGG
@M02352:288:000000000-CKWC8:1:1101:11544:9674 1:N:0:ATGCGCAG+ACTGCATA
TACGGAGGGTGCAAGCGTTATCCGGAATCATTGGGTTTAAAGGGTCCGCAGGCGGACTAATAAGTCAGTGGTGAAATCCCATCGCTTAACGATGGAACTGCCATTGAAACTGTTAGTCTTGAATTCGGTCGAAGTGGGCGGAATGTGTCATGTAGCGGTGAAATGCTTAGATATTACATAGAATACCGATTGCGAAGGCAGATCACTAACAATATATTGACGCTGATGGACGAAAGCGTAGGTAGCGAACAGGATTAGATACCCTGGTAGTCTACGCCGTAA
+
GEFGGDGGGGGGGGGGGGG@EFGGGGGGGGGGGGGGGGGGGGGGGGGGGGGGGGGGGGGGGGCGGGGGGGGGGGGGGGGGGGGGGGGGGGGGGGGGGGFGGFGGGGGGGGGGGGGGGGGGGGGGGGFGGGGGGGGGGGGGGGDFCFFGFGGGGGGGGGGGGGCCGGGGGGGGGGGGGGGGGEGG@FFGEEFGGGGGGGGGG@FGGGCFFGGGG+CEFGGGFGGE=DFFDFGGGGGEGGGGGGFFFFCDGGD::?FFDFFFGGGGFFGFFFFF=FFFFFFFGD
@M02352:288:000000000-CKWC8:1:1101:8849:9708 1:N:0:ATGCGCAG+ACTGCATA
TACGGAGGGTGCAAGCGTTATCCGGAATCATTGGGTTTAAAGGGTCCGCAGGCGGTCAATTAAGTCAGAGGTGAAATCCCATAGCTTAACTATGGAACTGCCTTTGATACTGGTTGACTTGAGTTATACGGAAGTGGATAGAATGTGTAGTGTAGCGGTGAAATGCATAGATATTACACAGAATACCGATTGCGAAGGCAGTCCACTACGTATATACTGACGCTCATGGACGAAAGCGTGGGGAGCGAACAGGATTAGATACCCTGGTAGTCCACGCCGTAA
+
GGGFGCGEGEGGGCGGGFGGGGGGG@FGCFGGGGGCFEGFFGGGFGGGGGGEGEGGGGGGGFGGGGGGGGGGGGGGGGGGGGGGGGGGGGGGGGGGGGGGGGFFGGFG<FF?FGGGGGGGGGGGGGGGGGGGGGGGGGECFGGGGFGGGCFGGGGGEGGGGGGGGGGGGGGGDGGGGGGGGFFAFFGG:CFGGGGGGEGGGGGEEFGGGGF?<CCFGG+<8ECEGGGGF69CEEGFGGGC8EE:;:D<EGB??FFGFFAFGG?4=F39<FA28:63;BBFGG
@M02352:288:000000000-CKWC8:1:1101:19570:9713 1:N:0:ATGCGCAG+ACTGCATA
TACGGAGGGTCCAAGCGTTATCCGGAATCATTGGGTTTAAAGGGTGCGCAGGCGGTTTATTAAGTCAGTGGTGAAATCTCGAGGCTCAACCTCGAAACTGCCATTGATACTGATAAACTTGAGTTCAGTTGGAGTAGGCGGAATGTGTAGTGTAGCGGTGAAATGCTTAGATATTACACAGAACACCGATAGCGAAGGCAGCTTACTAAACTGATACTGACGCTGAGGCACGAAAGCGTGGGGAGCGAACAGGATTAGATACCCTGGTAGTCCACGCCGTAA
+
GGGGGGGGGGGGGGGGGGGGGGGGGGGGGGGGGGGFGGGGGGGGGGGGGDGGGGGFCGGGGGGGGGGGGGGGGGGGGGGGGGGGGGGGGGGGGGGGGGGGGGGGGGGGGGGGGGGGGGGGGFGGGGGGGGGGGGGGGFGGGGGGGFGGGGGGGGGGGGGGGGGGGGGGGGGGGGGGGGGGGGGGGGGGGGGGGGGGGGGGGGGGGGGGGGGGDGGGGFGGGGGGGCGGFGGGGGGFGDGGGGFFFFGGGGEF?FGGFFFFGEGG?FGFFFFFFGF?FFF>GD
@M02352:288:000000000-CKWC8:1:1101:19552:9724 1:N:0:ATGCGCAG+ACTGCATA
TACGGAGGGTCCAAGCGTTATCCGGAATCATTGGGTTTAAAGGGTGCGCAGGCGGTTTATTAAGTCAGTGGTGAAATCTCGAGGCTCAACCTCGAAACTGCCATTGATACTGATAAACTTGAGTTCAGTTGGAGTAGGCGGAATGTGTAGTGTAGCGGTGAAATGCTTAGATATTACACAGAACACCGATAGCGAAGGCAGCTTACTAAACTGATACTGACGCTGAGGCACGAAAGCGTGGGGAGCGAACAGGATTAGATACCCTGGTAGTCCACGCCGTAA
+
GGGGGEGGGGGGGGGGGGGGGGGGGGGGGGGGGGGGGGGGGGGGGGGGGGGGGGGGGGGGGGGGGGGGGGGGGGGGGGGGGGGGGGGGGGGGGGGGDGGGGGGGGGFFFGGGFEGGGGGGFGGGGGGGGGGGGGGGGGGGGGGGGGGGFGGGGGGGGGGGGGGGGGGGGGGGGGGGGGGGGFGCFFGGGG@EGGGCEEGGGGGGGGGGGGGGGGGGGCEGGEGGGGGGGCFDGGGEGGGGCGEF>BDDGGFFF(*CBFBFGGGGFFGFAFFFFGF?>?>>GD
@M02352:288:000000000-CKWC8:1:1101:4483:9768 1:N:0:ATGCGCAG+ACTGCATA
TACGGAGGGTGCAAGCGTTATCCGGAATCATTGGGTTTAAAGGGTCCGCAGGCGGATGTATCAGTCAGTGGTGAAATCCTACAGCTTAACTGTAGAACTGCCATTGATACTGTACATCTTGAATTCGGTCGAAGTGGGCGGAATGTGTCATGTAGCGGTGAAATGCATAGATATGACACAGAACACCGATAGCGAAGGCAGCTCACTAGGCCTGAATTGACGCTCAGGGACGAAAGCGTGGGGAGCGAACAGGATTAGATACCCTGGTAGTCCACGCCGTAA
+
GFGGEGEGGGGGGGGGGFFGGGGFCECFFGGGGGGGGDGFGGGDFFGGFCFEDGGGGGGGGGGGGGGGGGGDGGGGGGGGGGFGGGGDFGGGGGGGGGGGGGGGDGGGEFFEDGFGGGFFGG@DGGGGGGGGGGDFFFGEGGG@FGGGGCGCFGGGECGGGFFGGGFGGGFEGFGGGGGGGGGGGGGGGGGGGGGGEC@FGGGFGGGGGGGGGGFFFGGF?GGEG<CEGGGDGEGDGE7CEGEF>DDDGDFFB?F77@BFGGCFFFCFF=>DFGFBFBF9DG
@M02352:288:000000000-CKWC8:1:1101:16303:9811 1:N:0:ATGCGCAG+ACTGCATA
TACGGAGGGTTCAAGCGTTATCCGGAATCATTGGGTTTAAAGGGTGCGCAGGCGGTTTATTAAGTCAGTGGTGAAATCTCGGGGCTCAACCTCGAAACTGCCATTGATACTGATAAACTTGAGTTCAGTTGGAGTAGGCGGAATGTGTAGTGTAGCGGTGAAATGCTTAGATATTACACAGAACACCGATAGCGAAGGCAGCTTACTAAACTGATACTGACGCTGAGGCACGAAAGCGTGGGGAGCGAACAGGATTAGATACCCTGGTAGTCCACGCCGTAA
+
GGGGGGGGGBEF<FGGGGGEGGGFFEGGGGGFGGGFCEGGGGGGGGGGGGGGGGGCFEGDFFEGGFEFBFGGGGGGGGFGGFGEGGGGGGGGGGGGGGGGGGGGGFGGGGGG?FDFFGGGGGGGGGGGGDG8FFGC@FDGGGGGGGFCGGGGGGGGGGGGGGGGGGAFGGGGGGGGGCFEFGGGGGGGCFCEGGGGGGGFGGGGGGGF?CDGGGGGGGGGGGGGGGGGGGGGGGGBDGGGGGFFFFDGGGFFFFGGFFFFGGGGFFFFFFFFFGF?FBFFGD
@M02352:288:000000000-CKWC8:1:1101:13419:9841 1:N:0:ATGCGCAG+ACTGCATA
TACGGAGGGTCCAAGCGTTATCCGGAATCATTGGGTTTAAAGGGTGCGCAGGCGGTTTATTAAGTCAGTGGTGAAATCTCGGGGCTCAACCTCGAAACTGCCATTGATACTGATAAACTTGAGTTCAGTTGGAGTAGGCGGAATGTGTAGTGTAGCGGTGAAATGCTTAGATATTACACAGAATACCGATTGCGAAGGCAGTCTACTACGTATGTACTGACGCTCATGGACGAAAGCGTGGGGAGCGAACAGGATTAGATACCCTGGTAGTCCACGCCGTAA
+
GGGGGGGGGGGGGGGGGGGGGGGGGGGGGGGGGGGFGGGGGGGGGGGGGGGGGGGFGGGGGGGGGGGGGGGGGGGGGGGGGGGGGGGGGGGGGGGGGGGGGGGGGGGGGGGGGGGGGGGGGFGGGGGGGGGGGGGGGGGGGGFGGGGGGGGGGGGGGGGGGGGGGGGGGGGGGGGGGGGGGGGGGGGGGGGGGGGGGGGGGGGGGGGGGGGGGGGGGGFGGGGEEDGGGGGGGGGFGGGGGGFBFDGGGGFFFFGGFFFFGGGGFFGFDFFFFGFFFFFFGG
@M02352:288:000000000-CKWC8:1:1101:7874:9886 1:N:0:ATGCGCAG+ACTGCATA
TACGGAGGGTCCAAGCGTTATCCGGAATCATTGGGTTTAAAGGGTGCGCAGGCGGTTTATTAAGTCAGTGGTGAAATCTCGAGGCTCAACCTCGAAACTGCCATTGATACTGATAAACTTGAGTTCAGTTGGAGTAGGCGGAATGTGTAGTGTAGCGGTGAAATGCTTAGATATTACATAGAATACCGATTGCGAAGGCAGTCTACTAACTAACAATTGACGCTAATGGACGAAAGCGTGGGGAGCGAACAGGATTAGATACCCTGGTAGTCCACGCCGTAA
+
GGGGGGGGGGGGGGGGGGGGGGGGGGGGGGGGGGGGGGGGGGGGGGGGGGGGGGGGGGGGGGGGGGGGGGGGGGGGGGGGGGGGGGGGGGGGGGGGFGGGGGGGGGGGGGGGGGGGGGGGGGGGGGGGGGGGGGGGGGGGGGGGGGGGGGGGGGGGGGGGGGGGGGGGGGGGGGGGGGGGGGGGGGGGGGGGGGGGGGGGGGGGGGGGGGGGGGGGGGGGGGGGGGGGGGGGGGGBGGGGGGFFFFGGGGFFFFGGFFBFGGFGFFGFFFBFFGFFFFFFGG
@M02352:288:000000000-CKWC8:1:1101:19313:9896 1:N:0:ATGCGCAG+ACTGCATA
TACGGAGGGTCCAAGCGTTATCCGGAATCATTGGGTTTAAAGGGTGCGCAGGCGGTTTATTAAGTCAGTGGTGAAATCTCGAGGCTCAACCTCGAAACTGCCATTGATACTGATAAACTTGAGTTCAGTTGGAGTAGGCGGAATGTGTAGTGTAGCGGTGAAATGCTTAGATATTACACAGAACACCGATAGCGAAGGCAGCTTACTAAACTGATACTGACGCTGAGGCACGAAAGCGTGGGGAGCGAACAGGATTAGATACCCTGGTAGTCCACGCCGTAA
+
CAFGEEGGGFFFGGGGGGGGGGGGGEGFCFE<FGGF7,9EDFGGGGFGGGGGGGG@>FGFCDCFCFGGGGFEFGGGGGFGGGGCFGFF<BFFGGGEECFGFGGCGFGGGGFGGGGGGFFGGGFFB<EFDDFFFGGGGGFGGGEFFDFGGGGGFGCGGGFEGGGGGGGGGGG;F;EFGGCFGFDGGCGEGEFGGGGGGGGGGG?C@EFGGGFGGGGGFFGFCEGCEGGGGDFDGGGFDEDCEEB6>BGGDDEF?F6C<FFFE<C*18C?AF7B7C?:>3;,>C
@M02352:288:000000000-CKWC8:1:1101:22929:9906 1:N:0:ATGCGCAG+ACTGCATA
TACGGAGGGTCCAAGCGTTATCCGGAATCATTGGGTTTAAAGGGTCCGCAGGCGGTCAATTAAGTCAGTGGTGAAATCTCCAAGCTCAACTTGGAAACTGCCATTGATACTGTTAGTCTTGAATTCAGTCGGAGTAGGCGGAATGTGTAGTGTAGCGGTGAAATGCATAGATATTACACAGAACACCGATAGCGAAGGCAGCTTACTAGGTTTGAATTGACGCTGATGGACGAAAGCGTGGGTAGCGAACAGGATTAGATACCCTGGTAGTCCACGCCGTAA
+
GGFFGGGGFCEGFFGGGFFFGGGFGGGG@EGEFFGC@:FEFGGGGGGGGGGGGGGFGEGFGGGGGGGGBFGGGGGGGFGGAFCFGGGGGGGGGACFGGAEFECE,BFFGA?FGCEFDFG<DBAADEFGAFEE@FFFG=FGGGDC,8DFGGC@FGC=FE@GGGEFGGFCFFGC@FGFEGGFGGGG:FGG<F7CFDGGGGFCGEFFGGFC;8FCFGGGGGGDFGCG8CEFGGGGEGC><=CEEGFF<:<DGGFFFFGFD=2=FCFDFF:99B79FGF?>?E>GG
@M02352:288:000000000-CKWC8:1:1101:19306:9914 1:N:0:ATGCGCAG+ACTGCATA
TACGGAGGGTCCAAGCGTTATCCGGAATCATTGGGTTTAAAGGGTGCGCAGGCGGTTTATTAAGTCAGTGGTGAAATCTCGAGGCTCAACCTCGAAACTGCCATTGATACTGATAAACTTGAGTTCAGTTGGAGTAGGCGGAATGTGTAGTGTAGCGGTGAAATGCTTAGATATTACACAGAACACCGATAGCGAAGGCAGCTTACTAAACTGATACTGACGCTGAGGCACGAAAGCGTGGGGAGCGAACAGGATTAGATACCCTGGTAGTCCACGCCGTAA
+
GGGGGGGGGGGGGGGGGGGGGGGGGGGGGGGGGGGGGGGGGGGGGGGGGGGGGGGGGGGGGGGGGGGGGGGGGGGGGGGGGGGGGGGGGGGGGGGGGGGGGGGGGGGGGGGGGGGGGGGGGGGGGGGGGGGGGGGGGGGGGGGGGGGGGFGGGGGGGGGGGGGGGGGGGGGGGGGGGGGGGGGGGGGGGGGGGGGGGGGGGGGGGGGGFGGGGGGGGGFGGGGGGGGGGGGGGGGFGGGGEGFBFFGGGGFFFFGGFFFFGGGGFFGFFFFFFFFFFFFFGD
@M02352:288:000000000-CKWC8:1:1101:7359:9952 1:N:0:ATGCGCAG+ACTGCATA
TACGGAGGGTCCAAGCGTTATCCGGAATCATTGGGTTTAAAGGGTGCGCAGGCGGTTTATTAAGTCAGTGGTGAAATCTCGAGGCTCAACCTCGAAACTGCCATTGATACTGATAAACTTGAGTTCAGTTGGAGTAGGCGGAATGTGTAGTGTAGCGGTGAAATGCTTAGATATTACACAGAACACCGATAGCGAAGGCAGCTTACTAGGTTTGAATTGACGCTGATGGACGAAAGCGTGGGTAGCGAACAGGATTAGATACCCTGGTAGTCCACGGCGTAA
+
GDFFGGGGGGFFFGGGGGGGGGGCFEECFGFGFDF6@,EFFFGGGGGGDGGGEEF:F7FFGDFGFFGGEFFAFGGFGFG9FEFEFFGFDFFG@FFFGGGGGGGGCGGGFGFFGGGGGFGCFGGGDCG=FGGGGGGGGGGGGGGGCEFGFGFFGGGCFGCGFFFDEGGFGGGGG9EC;FEGFGF7FFGGG7<8FGGEGGFGGG?CGGFGGGFFFGGFFCGGGGGGGGFGGGGGGGGFGGCEGG5)1?GDDD>?BFCC<FBFG?<D@><6:@26*:93(7BF<<
@M02352:288:000000000-CKWC8:1:1101:10870:9960 1:N:0:ATGCGCAG+ACTGCATA
TACGGAGGGTGCAAGCGTTATCCGGAATCATTGGGTTTAAAGGGTCCGCAGGCGGACTAATAAGTCAGTGGTGAAATCCCATCGCTTAACGATGGAACTGCCATTGAAACTGTTAGTCTTGAATTCGGTCGAAGTGGGCGGAATGTGTCATGTAGCGGTGAAATGCATAGATATGACACAGAACACCGATAGCGAAGGCAGCTCACTAGGCCTGAATTGACGCTCAGGGACGAAAGCGTGGGGAGCGAACAGGATTAGATACCCTGGTAGTCCACGCCGTAA
+
GGGGGGGGGGGGGGGGGGGGGGGGGGGGGGGGGGGFGGGGGGGGGGGGGGGGGGGGGGGBFGGGGGGGGGGGGGGGGGGGGGGGGGGGGGGEGGGGGGGGGGGGGGGGGGGGGGGGGGGGGGAFGGGGGGGGGGGGGGGGGGEGGGGGGGGGGGGGGGGGGGGGGGGGGGGGGGGGGGGGGGGGGGGGGGGGGGGGGGGGGGGGGGGGGGGGGGGGGGGGGGG=EDGGGGGGGGGFGGGGGGFFFFGGCDFFFFCGFFFFGGGG=:FFFFFFFGFFFFFFGD
@M02352:288:000000000-CKWC8:1:1101:25615:10044 1:N:0:ATGCGCAG+ACTGCATA
TACGGAGGGTCCAAGCGTTATCCGGAATCATTGGGTTTAAAGGGTGCGCAGGCGGTTTATTAAGTCAGTGGTGAAATCTCGAGGCTCAACCTCGAAACTGCCATTGATACTGATAAACTTGAGTTCAGTTGGAGTAGGCGGAATGTGTAGTGTAGCGGTGAAATGCTTAGATATTACACAGAACACCGATAGCGAAGGCAGCTTACTAAACTGATACTGACGCTGAGGCACGAAAGCGTGGGGAGCGAACAGGATTAGATACCCTGGTAGTCCACGCCGTAA
+
GGGGGGDGGCEGFEGGGGGGGFGGGGGGFGGGGCG@FFF<CFFFFC7FGGGGEGGGEEGGGGGGGGGGFGGFGGGGGGGGGFFGGFGGGFGGGGDFGGGGGGG9FEG9FGGGGGGGGGGCFCFFGGDGFFGGGGGGGGGGGGGGGGGGGGFGFGGGGGCGGGGFGGGGGGGGGGGBBFGGGGGFGGGGGGGGGGGGGDGGEEEGGGGGFFGFGGGGGGGGGGGGGGGGFGGDGGDFGGGEGGFFFFGGGD@?B?FG?FFFGGDCF>GFFFFBFGFF>?FFDD
@M02352:288:000000000-CKWC8:1:1101:8949:10079 1:N:0:ATGCGCAG+ACTGCATA
TACGGAGGGTCCAAGCGTTATCCGGAATCATTGGGTTTAAAGGGTGCGCAGGCGGTTTATTAAGTCAGTGGTGAAATCTCGAGGCTCAACCTCGAAACTGCCATTGATACTGATAAACTTGAGTTCAGTTGGAGTAGGCGGAATGTGTAGTGTAGCGGTGAAATGCTTAGATATTACACAGAACACCGATAGCGAAGGCAGCTTACTAAACTGATACTGACGCTGAGGCACGAAAGCGTGGGGAGCGAACAGGATTAGATACCCTGGTAGTCCACGCCGTAA
+
GGGGGGGGGGGGGGGGGGGGGGGGGGGGGGGGGGGFFGGGGGGGGGGGGGGGGGGGGGGGGGGGGGGGGGGGGGGGGGGGGGGGGGGGGGGGGGGGGGGGGGGGGGGGGGGGGGGGGGGGGGGGGGGGGGFGGGGGGGGGGGGGGGGGGGGGGGGGGGGGGGGGGGGGGGGGGGGGGGGGGGGGGGGGGGGGGGGGGGGGEGGGGGGGGGGGGGGGGGGGGGDEGGGGGGGGGGGFGGGGGGF?FFDGGGFFFFGGFF<FGGGGFFGFFFAFFGFFFFE;GG
@M02352:288:000000000-CKWC8:1:1101:2469:10083 1:N:0:ATGCGCAG+ACTGCATA
TACGGAGGGTCCAAGCGTTATCCGGAATCATTGGGTTTAAAGGGTGCGCAGGCGGTTTATTAAGTCAGTGGTGAAATCTCGGGGCTCAACTTCGAAACTGCCATTGATACTGATAAACTTGAGTTCAGTTGGAGTAGGCGGAATGTGTAGTGTAGCGGTGAAATGCTTAGATATTACACAGAACACCGATAGCGAAGGCAGCTTACTAAACTGATACTGACGCTGAGGCACGAAAGCGTGGGGAGCGAACAGGATTAGATACCCTGGTAGTCCACGCCGTAA
+
GGGGGGGGGGGGGGGGGGGGGGGGGGGGGGGGGGGGGGGGGGGGGGGGGGGGGGGGGGGGGGGGGGGGGGGGGGGGGGGGGGGGGGGGGGGGGGGGGGGGGGGGGGGGGGGGGGGGGGGGGGGGGGGGGGGGGGGGGGGGGGGGGGGGGGGGGGGGGGGGGGGGGGGGGGGGGGGGGGGGGGGGGGGGGDGGGGGGGGGGGGGGGGGGGGGGGGGGGGGGGGGGGGGGGGGGGGGFGGGDGGFFFFGDEGFFFFGFDFBFGG6CF@DF<F8AFG446?DBGG
@M02352:288:000000000-CKWC8:1:1101:18933:10094 1:N:0:ATGCGCAG+ACTGCATA
TACGGAGGGTCCAAGCGTTATCCGGAATCATTGGGTTTAAAGGGTCCGTAGGCGGGTATCTAAGTCAGTGGTGAAATCTCACAGCTCAACTGTGAAACTGCCATTGATACTGGATATCTTGAATTGTTGTGAAGTGGTTAGAATATGTAGTGTAGCGGTGAAATGCTTAGATATTACATAGAATACCGATTGCGAAGGCAGATCACTAACAACATATTGACGCTGATGGACGAAAGCGTGGGTAGCGAACAGGATTAGATACCCTGGTAGTCCACGCCGTAA
+
GGGGGGGGGGGGGGGGGGGGGGGGGGGGGGGGGGGFGGGGGGGGGGGGGGGGGGGGGGGGGGGGGGGGGGGGGGGGGGGGGGGGGGGGGGGGGGGGGGGGGGGGGGGGGGGGGGGGGGGGGGGGGGGGGGGGGGGGGGGGGGGGGGGGGGGGGGGGGGGGGGGGGGGGGGGGGGGGGGGGGGGGGGGGGGGGGGGGGGGGGGGGGGGGGGGGGGGGGGGGGGGGGGGGGGGGGGGFFGGGGGFFFFGGGGFFFFGGDFFFGGGGFFGFDFFFFGFFFFFFGD
@M02352:288:000000000-CKWC8:1:1101:16018:10112 1:N:0:ATGCGCAG+ACTGCATA
TACGGAGGGTCCAAGCGTTATCCGGAATCATTGGGTTTAAAGGGTGCGCAGGCGGTTTATTAAGTCAGTAGTGAAATCTCGAGGCTCAACCTCGAAACTGCCATTGATACTGATAAACTTGAGTTCAGTTGGAGTAGGCGGAATGTGTAGTGTAGCGGTGAAATGCTTAGATATTACACAGAACACCGATAGCGAAGGCAGCTTACTAAACTGATACTGACGCTGAGGCACGAAAGCGTGGGGAGCGAACAGGATTAGATACCCTGGTAGTCCACGCCGTAA
+
GGGGGGGGGGGGGGGGGGGGGGGGGGGGGGGGGGGFGGGGGGGGGGGGGGGGGGGFGGGGGGFGGGGGGGGGGGGGGGGGGGGGGGGGGGGGGGGGGGGGGGGGGGGGGGGGGGGGGGGGGGGGGGGGGGGGGGGGGGGGGGGGGGGGGGGGGGGGGGGGGGGGGGGGGGGGGGGGGGGGGGGGGGGGGGGGGGGGGGGGGGGGGGGGGGGGGGGGGGGGGGGGGGGGGGGGGGGFGGGGGGFFFEGGEDFFFFFG?FFFGGFGFFGFFFFFFGFFFFFFGG
@M02352:288:000000000-CKWC8:1:1101:7939:10152 1:N:0:ATGCGCAG+ACTGCATA
TACGGAGGGTCCAAGCGTTATCCGGAATTATTGGGTTTAAAGGGTCCGCAGGCGGATTAATAAGTCAGTGGTGAAATCTCGAGGCTCAACCTCGAAACTGCCATTGATACTGATAAACTTGAGTTCAGTTGGAGTAGGCGGAATGTGTAGTGTAGCGGTGAAATGCTTAGATATTACACAGAACACCGATAGCGAAGGCAGCTTACTAAACTGATACTGACGCTGAGGCACGAAAGCGTGGGGAGCGAACAGGATTAGATACCCTGGTAGTCCACGCCGTAA
+
GGGGGGGGGGGGGGGGGGGGGGGGGGGGGGGGGGGGGGGGGGGGGGGGGGGGGGGGGGGFGGGGGGGGGGGFGGGGGGFFGGGGGGGGGGGGGGGGGGGGGGGGGGGGGGGGGGGGGGGGGCGGGGGGGGGGGGGGGGGGGGGGGFGGGGGGGGGGGGGGGGGGGGGGGGGGGGGGGGGGGGGGGGGGGGGGGGGGGGGGGGGGGGGGGGGGGGGGGGGGGGGGGGGGGGGGGGGFGGGGGGEFFFGGEGEFFFGGFFFFGGFGFFGFFFFFFGFFFFFFGD
@M02352:288:000000000-CKWC8:1:1101:4116:10154 1:N:0:ATGCGCAG+ACTGCATA
TACGGAGGGTCCAAGCGTTATCCGGAATCATTGGGTTTAAAGGGTGCGCAGGCGGTTTATTAAGTCAGTGGTGAAATCTCGAGGCTCAACCTCGAAACTGCCATTGATACTGATAAACTTGAGTTCAGTTGGAGTAGGCGGAATGTGTAGTGTAGCGGTGAAATGCTTAGATATTACACAGAACACCGATAGCGAAGGCAGCTTACTAAACTGATACTGACGCTGAGGCACGAAAGCGTGGGGAGCGAACAGGATTAGATACCCTGGTAGTCCACGCCGTAA
+
GGGGEGGD7FFGGGGGGGEGGFFCCC@D@,FFGFGGFEG<@FFEGGGGGGGGDFEFFGGFGCFGGGAFEFFE+BFGGFGGGGGGGGFFF,9EFGDFGGGFGGDGGGGGFGGG<FGGGGGGGGFGGGGGGGG8FGGFGF@FGGCFDFGGGGGFGFGGG7FGDGGFGGGGCGC;CGGGGGG@:CFGGGGGGGGGGGGDE5CF>5FFGGGGCFFGFGGG7@ECF>EGC<88EEGGGEG>GEG5C=D:2>DGGGFF?:FF?F<FGCCDFFGFFFD<4:=29?>BGD
@M02352:288:000000000-CKWC8:1:1101:22355:10209 1:N:0:ATGCGCAG+ACTGCATA
TACGGAGGGTCCAAGCGTTATCCGGAATCATTGGGTTTAAAGGGTCCGCAGGCGGTCAATTAAGTCAGAGGTGAAATCCCATAGCTTAACTCTGGAACTGCCTTTGATACTGGTTGACTTGAGTTATACGGAAGTAGATAGAATAAGTAGTGTAGCGGTGAAATGCATAGATATTACTTAGAATACCGATTGCGAAGGCAGTCTACTACGTATATACTGACGCTCATGGACGAAAGCGTGGGGAGCGAACAGGATTAGATACCCTGGTAGTCCACGCCGTAA
+
GGGGGGGGGC@@<FGGGGG@F<FGGGGG<FAFGGG@6@FGGGGGGCGGGGGGGGG==?FGGGGGGGEFFGGGGGGGGGGGGFAFGGFGGGGDFGGGGGGGGGGGFDG9FFGGFGCGBFGGGGGGGFGGAFGG+CFEDFFCGGGG9<<@DGGGGGGFGGGGGGGGFGEFGGGGGGGGF?CCGGGGGGGEDFEGGGGGGGGFECC@GGGCCEGCFGGGGGGGGGGGGGFGCGGGGGGFFGGGGGFFFFGGGGFFFBFGFFFFGGGGFFGFFFFBFGFFFFFFGD
@M02352:288:000000000-CKWC8:1:1101:8827:10226 1:N:0:ATGCGCAG+ACTGCATA
TACGGAGGACCCAAGCGTTATCCGGAATCATTGGGTTTAAAGGGTCCGTAGGTGGATAATCAAGTCAGAGGTGAAATCTTGCCGCTTAACGGTAAAATTGCCTTTGATACTGGTTATCTTGAGTTATTATGAAGTGGTTAGAATATGTAGTGTAGCGGTGAAATGCATAGATATTACATAGAATACCAATTGCGAAGGCAGATCACTAATAATATACTGACACTGATGGACGAAAGCGTGGGGAGCGAACAGGATTAGATACCCTGGTAGTCCACGCCGTAA
+
FGGGGGGGDDEGGGGGGGGCFGGGGGDGGGGGGGGFEGGGGGGGGFFE<FGGEFGFGGGFEGGGGGGGGGGGGGGGGGGGGGFFD:FGGGGGGGFGGGGGGGGCGGGEEFGGGGGGGGFGGAFGFFDFFFGGGGFGFA@DFGFFGGFFEGGGGFGFGGGGGGGGGG<EGGGGGGGGGGGGGGGGGGGFDGFGGGGGGGGGGFGGGGGDCFFGGGFGGGGGGGGG?GGGFFGGGGGAGGDGGGFFBEGGGGFFFFGGFFFFGGGGFFGFBFFFFGFFB?B>DD
@M02352:288:000000000-CKWC8:1:1101:7231:10230 1:N:0:ATGCGCAG+ACTGCATA
TACGGAGGGTCCAAGCGTTATCCGGAATCATTGGGTTTAAAGGGTGCGCAGGCGGTTTATTAAGTCAGTGGTGAAATCTCGGGGCTCAACTTCGAAACTGCCATTGATACTGATAAACTTGAGTTCAGTTGGAGTAGGCGGAATGTGTAGTGTAGCGGTGAAATGCTTAGATATTACACAGAACACCGATAGCGAAGGCAGCTTACTAAACTGATACTGACGCTGAGGCACGAAAGCGTGGGGAGCGAACAGGATTAGATACCCTGGTAGTCCACGCCGTAA
+
GGGGGGGGGGGGGGGGGGGGGGGGGGGGGGGGGGGFGGGGGGGGGGGGGGGGGGGFGGGGGGGGGGGGGGGGGGGGGGGGGGGGGGGGGGGGGGGGGGGGGGGGGGGGGGGGGGGGGGGGGGGGGGGGGGGGGGGGGGGGGGGGGGGGGGGGGGGGGGGGGGGGGGGGGGGGGGGGGGGGGGGGGGGGGGGGGGGGGGGGGGGGGGGGGGGGGGGGGGGGCGGGGGGGGGGGGGGFGGGGGGFF0@GGGGFFFFGGFFFFGGCDFFGFFFBFFGFFFFF>GD
@M02352:288:000000000-CKWC8:1:1101:7765:10238 1:N:0:ATGCGCAG+ACTGCATA
TACGGAGGGTGCAAGCGTTATCCGGAATCATTGGGTTTAAAGGGTCCGTAGGCGGGCTATTAAGTCAGAGGTGAAAGTTTGTGGCTCAACCATAAAATTGCCTTTGATACTGGTAGTCTTGAATTATTGTGAAGTGGTTAGAATAAGTAGTGTAGCGGTGAAATGCATAGATATTACTTAGAATACCGATTGCGAAGGCAGTCTACTACGTATATACTGACGCTCATGGACGAAAGCGTGGGGAGCGAACAGGATTAGATACCCTGGTAGTCCACGCCGTAA
+
GGGGGGGGGGGGGGGGGGGGGGGCGFGGGGGGGGGGGGGGGGGGGGGGGGGGGGGGGGGGGGGGGGGGGGGGDGGGGGGGGGGGGGGGGGFGGGGGGGGGGGGGGGFF<FFGGGGGGGGGFFGGGGGGGGCFFGGGGGGGGGGGEGGGGGGGGGGGGGGGGGGGGGGGGGGGGGGGGGGGFGGGGGGGGGGGGGGGGGGGGGGGGGGCFEGGGGGFGFGGFCD8CDGGGGGDGGGFGCDGGGFF9BGDEGFFFFGGFFAFGGGGFFGFBF>FFGFFFFE;DD
@M02352:288:000000000-CKWC8:1:1101:8812:10241 1:N:0:ATGCGCAG+ACTGCATA
TACGGAGGACCCAAGCGTTATCCGGAATCATTGGGTTTAAAGGGTCCGTAGGTGGATAATCAAGTCAGAGGTGAAATCTTGCCGCTTAACGGTAAAATTGCCTTTGATACTGGTTATCTTGAGTTATTATGAAGTGGTTAGAATATGTAGTGTAGCGGTGAAATGCATAGATATTACATAGAATACCAATTGCGAAGGCAGATCACTAATAATATACTGACACTGATGGACGAAAGCGTGGGGAGCGAACAGGATTAGATACCCTGGTAGTCCACGCCGTAA
+
GGGGDFGGGGFGGGGGGGGGGGGGG@FGGGGGFGGCGGGFGGGGGDGGGGGGGGFFGGFGFCFGGGGGGGGGGGGGGGGGGGGGGGGGGGGGGGGGGGGGGGGGGGDFGGGGGCGGFGGGGFGGGGGGGGGGGGGGGFGGGGGGGGGGGGGGGGGGGGGGGGGGFGGGGGGGGGGFFCGGGGGGGGGGGGGGGGGGG>FFEFFGCGGGGGFGGGGGGGGGGFGGGGFGFGGGGGD:FGGGGGFFFFDGGGFFFFGGFFFFGGGGF>GFFFFFFGFBFFFFGD
@M02352:288:000000000-CKWC8:1:1101:6672:10285 1:N:0:ATGCGCAG+ACTGCATA
TACGGAGGGTCCAAGCGTTATCCGGAATCATTGGGTTTAAAGGGTGCGCAGGCGGTTTATTAAGTCAGTGGTGAAATCTCGAGGCTCAACCTCGAAACTGCCATTGATACTGATAAACTTGAGTTCAGTTGGAGTAGGCGGAATGTGTAGTGTAGCGGTGAAATGCTTAGATATTACACAGAACACCGATAGCGAAGGCAGCTTACTAAACTGATACTGACGCTGAGGCACGAAAGCGTGGGGAGCGAACAGGATTAGATACCCTGGTAGTCCACGCCGTAA
+
GGGGGGGGGGGGGGGGGGGGGEGGGGGGGGGGGGGGEGGGGGGGGGGGGGGGGGGGGGGGGGGGGGGGGGGGGGGGGGFGGGGGGGGGGGGGFGGGGGGGGGFGGGGGGGGGFFGGFGGGGGGGGGGGGGGGGGGGGGGGGGGGGGGGGGGGGDFDGGGGGGGGGGGGGGGGGGGGGGGGGGGGGGGGGGGGGGGGCGGGGGGGGGGGGGGFGGGGGGGGGGDGGGFGGGGGGGGFGGGEGGFFFFGGEGEF0?>F?FFFGF?FFFC?<FBD?76:>?>(/1
@M02352:288:000000000-CKWC8:1:1101:21313:10316 1:N:0:ATGCGCAG+ACTGCATA
TACGGAGGGTCCAAGCGTTATCCGGAATTATTGGGTTTAAAGGGTCCGCAGGCGGATTAATAAGTCAGTGGTGAAATCTCCAAGCTCAACTTGGAAACTGCCATTGATACTGTTAGTCTTGAATTCAGTCGGAGTAGGCGGAATGTGTAGTGTAGCGGTGAAATGCATAGATATTACACAGAACACCGATAGCGAAGGCAGCTTACTAAACTGATACTGACGCTGAGGCACGAAAGCGTGGGGAGCGAACAGGATTAGATACCCTGGTAGTCCACGCCGTAA
+
GGGGGGGGGGGGGGGGGFGEGGGGGFEGGGGGGGGGGGGGDGGGGGGGGGGGGGGGGGG9FFGGGGGGGGGGGGGGGGGGGGGGGGGGGGGGGGGGGGGGGGGGGGGGCFGGGGGGGGGGGGGGGGGGGGGDGGGGFFGGGGGGGGGGGGGGGGGGGGGGGGGGGGGGGGGGGGGGGGGGGGEFCGGGGGGGGGGGGGGGGGGGFGGGFGGGGGGGCGGGGGGGGGGGGGGGGGGFGGGGGGFFFFCDGGFFFFGGBFFFGGGGFFGFFFDFFGFFFFFFGG
@M02352:288:000000000-CKWC8:1:1101:28819:10336 1:N:0:ATGCGCAG+ACTGCATA
TACGGAGGGTCCAAGCGTTATCCGGAATCATTGGGTTTAAAGGGTGCGCAGGCGGTTTATTAAGTCAGTGGTGAAATCTCGGGGCTCAACTTCGAAACTGCCATTGATACTGATAAACTTGAGTTCAGTTGGAGTAGGCGGAATGTGTAGTGTAGCGGTGAAATGCTTAGATATTACACAGAACACCGATAGCGAAGGCAGCTTACTAAACTGATACTGACGCTGAGGCACGAAAGCGTGGGGAGCGAACAGGATTAGATACCCTGGTAGTCTACGCCGTAA
+
GGGGGGCEGGDFEFFGGGGGGGGGG@BFGGGGGGG:FFGGGGFGFFGG7EFGGGG>+8EFFGAFGGDFGGGFEFGGG9FGFFGGGGGGGGD<FGE??FGF9F@FDF,@8FFGFGGDDBFGC,DFGFGA=FFGGGFGGACECC*@F>=FFGGDCCFFEEGFGGCFGG9@2:9F;@CE;CGGGGDGGGGEEGC>CEEEGEEE:8FGFCFGFFFFF7<9+A@9CE*;?DC5CGCDGGDB4ECEEGD?9>DGGGFFB:FGB4)1AGG**>56>4.:*:@FF1>6DD
@M02352:288:000000000-CKWC8:1:1101:26494:10351 1:N:0:ATGCGCAG+ACTGCATA
TACGGAGGGTGCAAGCGTTAATCGGAATTACTGGGCGTAAAGCGCGCGTAGGTGGTTGTTTAAGTTAGATGTGAAAGCCCTGGGCTCAACCTAGGAATTGCATTTAAAACTGGGCAACTAGAGTATGGTAGAGGGAAGTGGAATTCCACATGTAGCGGTGAAATGCGTAGAGATGTGGAGGAACACCAGTGGCGAAGGCGACTTCCTGGACCAATACTGACACTGAGGTGCGAAAGCGTGGGGAGCAAACAGGATTAGATACCCTGGTAGTCCACGCCGTAA
+
FFGGG,@C@FGGGGGGGGGG8FFGGDEFGGGGGGGGGGGGGGFEGGDG6@FGEGGGGGGFGGGGGFFGGFGFGGGGGGGGGDFGGGGGFGGGGGGGGGGGGFGADFFGGGGGGCGGGGGGGFGGGGGGGGGGGGGGGGGGGFGGGGGGGGGGGDFGGGGGGGGGGGGGEGGGFGGGGGFFCEFGGGGGGGGGGGGGGDGGGGGGGGGGGDFGGEGFGGGG8CFGFCGFF5DDGDGEGEGGGGEFBFGGFDFFFFGGBF<FGGGGFFGFFFFFFGFFFF>;79
@M02352:288:000000000-CKWC8:1:1101:5419:10352 1:N:0:ATGCGCAG+ACTGCATA
TACGGAGGGTGCAAGCGTTATCCGGAATCATTGGGCTTAAAGGGTCCGCAGGCGGACTAATAAGTCAGTGGTGAAATCCCATCGCTTAACGATGGAACTGCCATTGAAACTGTTAGTCTTGAATTCGGTCGAAGTGGGCGGAATGTGTCATGTAGCGGTGAAATGCATAGATATGACACAGAACACCGATAGCGAAGGCAGCTCACTAGGCCTGAATTGACGCTCAGGGACGAAAGCGTGGGGAGCGAACAGGATTAGATACCCTGGTAGTCCACGCCGTAA
+
GADFG;CCDFGGGAFGGC-BFGGEG:FGC9DAFCE,:C<E6@CFEFGGG:FFGGGGGGGFGFGFFFDDEGFEDCFAFDFGFFE@F?EGGDBEFDFCFGFFGFGFFDFGGGGGGFGFGGGGGGDGGGFFGGGGGGGCFGGGGGCF:?FGG@FGGGGGGG@FGGC9BGFCCEGGGGGGGGFFGGCFFGGGEE<EEGDECEGFGG?GGGGGGGFFGDFGCCGGGCCEEDGFFFCCEECDGGGEGG>?9DGDED57<?GGFFAF7?CFF>FFFF3>4C=((-8;<1
@M02352:288:000000000-CKWC8:1:1101:18283:10416 1:N:0:ATGCGCAG+ACTGCATA
TACGGAGGGTCCAAGCGTTATCCGGAATCATTGGGTTTAAAGGGTGCGCAGGCGGTTTATTAAGTCAGTGGTGAAATCTCGAGGCTCAACCTCGAAACTGCCATTGATACTGATAAACTTGAGTTCAGTTGGAGTAGGCGGAATGTGTAGTGTAGCGGTGAAATGCTTAGATATTACACAGAACACCGATAGCGAAGGCAGCTTACTAAACTGATACTGACGCTGAGGCACGAAAGCGTGGGGAGCGAACAGGATTAGATACCCTGGTAGTCCACGCCGTAA
+
GGGGGGGGGGFFGGGGGGGEGDFGGGGGFG9FGGGBCFGGGGGGFEGGDGGGGGG>FGGGGGGGGFGGFGGGGGGGGGGGFGGGGGGGGGGF,F=FGGGGGGFFGFGGFGGGAFGFGGGGGGGGGGFGA3C=FFGGGGGGGGGGGEBFGFGGGGGGGGGGGGGGGGGGGGGGGGGC;CCCFGGGGGGGFF@EGGGGGGGGGGGGGGGFGDFGGGGGGGGGGGGGGGFGGGGDGGGFGGGGGGFFFF3DGGFFF<GG?F46<FGGFFG@)8>FFGF?>FFFGG
@M02352:288:000000000-CKWC8:1:1101:10055:10419 1:N:0:ATGCGCAG+ACTGCATA
TACGGAGGGTCCAAGCGTTATCCGGAATCATTGGGTTTAAAGGGTGCGCAGGCGGTTTATTAAGTCAGTGGTGAAATCTCGAGGCTCAACCTCGAAACTGCCATTGATACTGATAAACTTGAGTTCAGTTGGAGTAGGCGGAATGTGTAGTGTAGCGGTGAAATGCTTAGATATTACACAGAACACCGATAGCGAAGGCAGCTTACTAAACTGATACTGACGCTGAGGCACGAAAGCGTGGGGAGCGAACAGGATTAGATACCCTGGTAGTCCACGCCGTAA
+
GGGGGGGGGGGGGGGGGGGGGGGGGGGGGGGGGGGFGGGGGGGGGGGGGGGGGGGFGGGGGGGGGGGGGGGGGGGGGGGGGGGGGGGGGGGGGGGGGGGGGGGGGGGGGGGGGGGGGGGGGGGGGGGGGFFGGGGGGGGGGGGGGFGGGGGGGGGGGGGGGGGGGGGGGGGGGGGGGGGGGGGGGGGGGGGGGGGGGGGGGGGGGGGGGGGGGGGGGGGGGGGGGGGGGGGGGGGFGGGGGGFFFFGGGGFFFFGGFFFFGGFGFFGFFFFFFGFFFFEBGG
@M02352:288:000000000-CKWC8:1:1101:18102:10443 1:N:0:ATGCGCAG+ACTGCATA
TACGGAGGGTGCAAGCGTTATCCGGAATCATTGGGTTTAAAGGGTCCGCAGGCGGACTAATAAGTCAGTGGTGAAATCCCATCGCTTAACGATGGAACTGCCATTGAAACTGTTAGTCTTGAATTCGGTCGAAGTGGGCGGAATGTGTCATGTAGCGGTGAAATGCATAGATATGACACAGGACACCGATAGCGAAGGCAGCTCACTAGGCCTGAATTGACGCTCAGGGACGAAAGCGTGGGGAGCGAACAGGATTAGATACCCTGGTAGTCCACGCCGTAA
+
GGGGGGGGGGGGGGGGGGGGGGGGGGGGGGGGGGGGGGGGGGGGGGGGGGGGGGGGGGGGGGGGGGGGGGGGGGGGGGGGGGGGGGGGGGGGGGGGGGGGGGGGGGGGG<FGGGGGGGGGGGEGGGGGGGGGGGGGGGGGGGGGGGGGGGGGGGGGGGGGGGGGGGGGGGGGGGGGGGGGGGGGGGGGGGGGGGGGGGGGGGGGGGGGGGGGGGGGGGGGGGGGGGGGGGGGGGGFGGGGGGFFFFGGGGFFFFFGFFFFGGGGFFGFFFBAFGFFFBE>GD
@M02352:288:000000000-CKWC8:1:1101:25521:10476 1:N:0:ATGCGCAG+ACTGCATA
TACGGAGGGGGTTAGCGTTGTTCGGAATTACTGGGCGTAAAGCGTACGTAGGCGGATTAGTAAGTTAGAGGTGAAATCCCAGGGCTCAACCCTGGAACTGCCTTTAATACTGCTAGTCTTGAGTTCGAGAGAGGTGAGTGGAATTCCAAGTGTAGAGGTGAAATTCGTAGATATTTGGAGGAACACCAGTGGCGAAGGCGACTACCTGGTCTGATACTGACACTGAGGTGCGAAAGCGTGGGGAGCAAACAGGATTAGATACCCTGGTAGTCCACGCCGCAA
+
EGGGG@CCEGGGGGGGEGGGEGGGGGCFEGGGGGGGGGEDFGGGGEEGGFGGGFGGDFGGGGAFFGFGGGGGFGGGGFGGGGGGGGGGGGGGGGGGGGGGGGGGGGDFGGGGGGGGGGGGGFCFF,@@<CGGGGGGD:FGGGDFCFFGGFGGGGFGGGGG@F;FFGGGGFC@B;FGGGCFDGGGGAFGGGGGGGGGDGEEGEGGFCGGEGGFE97<:CGCGCCCFGGGGDFDCCDEGGGGGG><>DGG6/77:2D>>4)*0+<7?>F:>FA26:480:3(/1
@M02352:288:000000000-CKWC8:1:1101:16315:10533 1:N:0:ATGCGCAG+ACTGCATA
TACGGAGGGTGCAAGCGTTATCCGGAATCATTGGGTTTAAAGGGTCCGCAGGCGGACTAATAAGTCAGTGGTGAAATCCCATCGCTTAACGATGGAACTGCCATTGAAACTGTTAGTCTTGAATTCGGTCGAAGTGGGCGGAATGTGTCATGTAGCGGTGAAATGCATAGATATGACACAGAACACCGATAGCGAAGGCGGCTCACTGGCTCGATACTGACGCTGAGGCACGAAAGCGTGGGGAGCGAACAGGATTAGATACCCTGGTAGTCCACGCCCTAA
+
GGGGGEGGGEGGGGGGGFGGGGGGGDGGGGGGGGGFEGGGGGGGGFGGGGGGGGGGGGGGGGGGGGGGGGGGGGGGGGGGGGGGGGFGGGDGGGGGGGGGGGGGGGGGGGGGGGFGGGGGGDGGGGGGG>FFFGGGGFFGGGGGGGGGGGGGGGGGGGGGGGGFGGGGGGGFGGGGGGGFGGGGGGGGGGGGGGGGGGGGGGGGGFGCFGGFGGGGGGGGGGDGGDGGGEGGGEGFGGGCGCBFBFDD=>>F?BGG<F>FEGGFFFD@AFADFGFF>?:1F<
@M02352:288:000000000-CKWC8:1:1101:12251:10534 1:N:0:ATGCGCAG+ACTGCATA
TACGGAGGGTCCAAGCGTTATCCGGAATCATTGGGTTTAAAGGGTCCGCAGGCGGTCAATTAAGTCAGAGGTGAAAGCCCATCGCTCAACGATGGAACTGCCTTTGATACTGGTTGACTTGAGTTATACGGAAGTAGATAGAATAAGTAGTGTAGCGGTGAAATGCATAGATATTACTTAGAATACCGATTGCGAAGGCAGTCTACTACGTATATACTGACGCTCATGGACGAAAGCGTGGGGAGCGAACAGGATTAGATACCCTGGTAGTCCACGCCGTAA
+
GGGGGGGGGGGGGGGGGGGGGGGGGGGGGGGGGGGFGGGGGGGGGGGGGGGGGGGGGGGGGGGGGGGGGGGGGGGGGGGGGGGGGGGGGGGGGGGGGGGGGGGGGGGGGGGGGGGGGGGGGGGGGGGGGGGGGGGGGGGGGGGGGGGGGGGGGGGGGGGGGGGGGGGGGGGGGGGGGGGGGGGGGGGGGGFGGGGGGGGGGGGGGGGGGGGGGFGGGGGGGGGGGGGGGGGGGGGEGGGGGGFFFFGGGGFFBFGGFFFFGGGGFFGFFFAAFGFFFFFFGD
@M02352:288:000000000-CKWC8:1:1101:12500:10544 1:N:0:ATGCGCAG+ACTGCATA
TACGGAGGGTCCAAGCGTTATCCGGAATCATTGGGTTTAAAGGGTGCGCAGGCGGTTTATTAAGTCAGTGGTGAAATCTCGAGGCTCAACCTCGAAACTGCCATTGATACTGATAAACTTGAGTTCAGTTGGAGTAGGCGGAATGTGTAGTGTAGCGGTGAAATGCTTAGATATTACACAGAACACCGATAGCGAAGGCAGCTTACTAAACTGATACTGACGCTGAGGCACGAAAGCGTGGGGAGCGAACAGGATTAGATACCCTGGTAGTCCACGCCGTAA
+
GGGGGEGGGGGGGGGGGGGGGGGFGGBFFGGGGGG@@FGGGGGDFGCGGGGGGGGGGGGGGGGGGGGGFGGGGGGGGGGGFCFGGGGGGGGGGGGGGGGGGGFFGGGGGGGGFFGGGGGGGGGGGGGGFGGEGGGGGGGGGGGGGGGFGGGGGGGGGGGGGGGGGGGGGGGGGGGGDFFGGGGGGGGGGGGGGGGGGGGGDGGCEGGG9@GGGGFFDGGGGGDEC>AGGCCDGGDFGGGGGGFF>FGGGGFFF:CGFFFFFGGGFFC@AF<BFC??BBD4CD
@M02352:288:000000000-CKWC8:1:1101:22273:10559 1:N:0:ATGCGCAG+ACTGCATA
TACGGAGGGTCCAAGCGTTATCCGGAATCATTGGGTTTAAAGGGTCCGCAGGCGGTCAATTAAGTCAGAGGTGAAATCCCATCGCTTAACGATGGAACTGCCTTTGATACTGATTGACTTGAGTTATACGGAAGTAGATAGAATAAGTAGTGTAGCGGTGAAATGCATAGATATTACTTAGAATACCGATTGCGAAGGCAGTCTACTACGTATATACTGACGCTCATGGACGAAAGCGTGGGGAGCGAACAGGATTAGATACCCTGGTAGTCCACGCCGTAA
+
GGGGGGGGGGGGGGGGGGGGGGGGGGGGGGGGGGGGGGGGGGGGGGGGGGGGGGGCFGGGGGGGGGGGGGGGGGGGGGGGGGGGGGGGGGG+DFGGGGGGGGGGGFGGGGGGGGGGGGGGGGGGGGGGGGGG:FGGGGGGGGGGGGGGGGGGGGGGGGGGGGGGGGGFGGGGGGGGGGGGGGGFGFGGGGGGGGGGGGGGGGGGGGGGGGGGGGGGGGGGGGGGGGGGGGGGGGGFGGGGGGF?BFGGGGFFFFGGFFFFGGGGFFGFFFAFFGFFFFFFGG
@M02352:288:000000000-CKWC8:1:1101:6068:10564 1:N:0:ATGCGCAG+ACTGCATA
TACGGAGGGTCCAAGCGTTATCCGGAATCATTGGGTTTAAAGGGTGCGCAGGCGGTTTATTAAGTCAGTGGTGAAATCCCATGGCTTAACGATGGAACTGCCATTGAAACTGTTAGTCTTGAATTCGGTAGAAGTGGGCGGAATGTGTCATGTAGCGGTGAAATGCATAGATATGACACAGAACACCGATAGCGAAGGCAGCTCACTAGGCCTGAATTGACGCTCAGGGACGAAAGCGTGGGGAGCGAACAGGATTAGATACCCTGGTAGTCCACGCCGTAA
+
GGGG7FEF76<EFGGGGGG7EFGFEF7F9FGFFGG@,:FFFGFGCF>FGGGGGGGFE7FEFGGGGGCGEGGGGGGGEGGAB,,BFGFEGGG4==FGG<FGG,5?,EEFFGFCGGA,:FFGGG,FDF7F>,@FEC<A<GCFEEGG7737,7@FFGGGGGGGFGGGGGCCCEGGGGG;426CCGGGGGG*1=*BFDGGGGG*=EGGCFE9E6<CC*AFEFGGGGGG5DGF*1*9:?C5D59E>GEFFEGGGG>FFFGG7=AFGGGGFFFF4?>A=>189?E>GD
@M02352:288:000000000-CKWC8:1:1101:14729:10586 1:N:0:ATGCGCAG+ACTGCATA
TACGGAGGGTCCGAGCGTTATCCGGAATCATTGGGTTTAAAGGGTCCGCAGGCGGTTTATTAAGTCAGTGGTGAAATCTCGAGGCTCAACCTCGAAACTGCCATTGATACTGATAAACTTGAGTTCAGTTGGAGTAGGCGGAATGTGTAGTGTAGCGGTGAAATGCTTAGATATTACACAGAACACCGATAGCGAAGGCAGCTTACTAAACTGATACTGACGCTGAGGCACGAAAGCGTGGGGAGCGAACAGGATTAGATACCCTGGTAGTCCACGCCGTAA
+
GGGGGGGGGGGGGGGGGGGGGGGGGGGGGGGGGGGGGGGGGGGGGGGGGGGGGGGGGGGGGGGGGGGGGGGGGGGGGGGGGGGGGGGGGGGGGGGGGGGGGGGGGGGGGGGGGGGGGGGGGGGGGGGGGGGGGGGGGGGGGGGGGGGGGGGGGGGGGGGGGGGGGGGGGGGGGGGGGGGGGGGGGGGGGGGGGGGGGGGGGGGFGGGGGGGGGGGGGGGGGGGGGGGGGGGGGGGFGGGGGGFFFEGGGGFFFFGGFFFFGGGGFFGFFFFFFGFFFFFFGC
@M02352:288:000000000-CKWC8:1:1101:25576:10647 1:N:0:ATGCGCAG+ACTGCATA
TACGGAGGGTCCAAGCGTTATCCGGAATCATTGGGTTTAAAGGGTGCGCAGGCGGTTTATTAAGTCAGTGGTGAAATCTCGAGGCTCAACCTCGAAACTGCCATTGATACTGTTACACTTGAATTTGGGAGAGGTAGGCGGAATACATCATGTAGCGGTGAAATGCTTAGATATGATGTAGAACACCGATTGCGAAGGCAGCTTACTAGACCAATATTGACGCTCATGCACGAAAGCGTGGGGAGCGAACAGGATTAGATACCCTGGTAGTCCACGCCCTAA
+
GGGGGGGGGGGGGGGGGGGEGGGGGGGGGGGGGGGCFGGGGGGGGGGGGGGGGGGGGGGGGGGGGGGGGGGGGGGGGGGGGGGGGGGGGGGGGGGGGGGGGGGGGGGGGGGGGGGGGGGFGGGGGGGGGGGGGGGGGGGGGGGGGGGGGGGGGGGGGGGGGGGGGGGGGGGGGGGGGGGGGGGGGGGGGGGGGGGGGGGGGGGGGGGGGGGGGGGGGGGGGGGGGGGGFFGGGGGFGGGGGGFF>FGGGGFFFFGGFFFFDGGGFFGFFFFFFGF?FF:9GG
@M02352:288:000000000-CKWC8:1:1101:20115:10650 1:N:0:ATGCGCAG+ACTGCATA
TACGGAGGGTCCGAGCGTTATCCGGAATCATTGGGTTTAAAGGGTCCGCAGGCGGTCAATTAAGTCAGAGGTGAAATCCCATAGCTTAACTATGGAACTGCCTTTGATACTGGTTGACTTGAGTCATATGGAAGTAGATAGAATGTGTAGTGTAGCGGTGAAATGCATAGATATTACACAGAATACCGATTGCGAAGGCAGTCTACTACGTATGTACTGACGCTCATGGACGAAAGCGTGGGGAGCGAACAGGATTAGATACCCTGGTAGTCCACGCCGTAA
+
FGGGFGGEGGFFG@EGEGGCFCFEGFCFGFGGGFEFEEGGGGGGGACFFFEEEGGFGFEGGGGGFGGGGGGFGGGGGGGGFA@FFGGGGEGGGGGCE<FFDGGGFGGFDGGGGGGCGGGGGGGGFGDGDFDEFGGGGGGGGFEGFGGGGGGFFGGGDEGGGGGGFGGFDFFFFGGG@EGGGGGGGGGGGBFGGECCEEGEGGCC<BFF<8CFCFFFFF+3?EC?E7FFEFFDEDDDG57;EEB?>EGGGGFF?FFF>FBBFEGGFFFFFFFFFGFBFFFFGD
@M02352:288:000000000-CKWC8:1:1101:28562:10652 1:N:0:ATGCGCAG+ACTGCATA
TACGGAGGGTCCAAGCGTTATCCGGAATCATTGGGTTTAAAGGGTCCGCAGGCGGATTAATAAGTCAGTGGTGAAATCCCATCGCTTAACGATGGAACTGCCATTGATACTGTTAGTCTTGAATTAGGTCGAAGTGGGCGGAATGTGTCATGTAGCGGTGAAATGCATAGATATGACACAGAATACCGATTGCGAAGGCAGCCCACTAGGCCTGAATTGACGCTCAGGGACGAAAGCGTGGGGAGCGAACAGGATTAGATACCCTGGTAGTCCACGCCGTAA
+
GAFGGGGGGG,FFFGGGGGGGGGGGGGGGGGGGGGGGGGGGGGGGGGG@CEGDGGG+?F,CFFGGGGG<ECFGGGGGGGCFF8FGGGGGG++DBFGGGGCGG<FG9E,CFGGGGAF@FGGGFDFF,,5E9FGGGGDA=+3>FGGGGGG,,@FFGGGGGGGGCFGCFCFGFGGGG,BGGBFFGG9<CFGEG*=CEEEDGGGG***=EGG++96CC*<<C@GGGGE?DCFFGGGGGGFGEGCCG>?FFGGEDEFFFGGFFAFGGGGFFGFFF<:FDF0;BFFG7
@M02352:288:000000000-CKWC8:1:1101:6437:10660 1:N:0:ATGCGCAG+ACTGCATA
TACGGAGGGTCCAAGCGTTATCCGGAATCATTGGGTTTAAAGGGTGCGCAGGCGGTTTATTAAGTCAGTGGTGAAATCTCGAGGCTCAACCTCGAAACTGCCATTGATACTGATAAACTTGAGTTCAGTTGGAGTAGGCGGAATGTGTAGTGTAGCGGTGAAATGCTTAGATATTACACAGAACACCGATAGCGAAGGCAGCTTACTAAACTGATACTGACGCTGAGGCACGAAAGCGTGGGGAGCGAACAGGATTAGATACCCTGGTAGTCCACGCCGTAA
+
FGGGGGEEEGGGGGGGGGGGGFGGEGGDFFFDGGGGG>FFCFCEGGEGGEFEEGGFGGGGGGFGGGGF<FGGGGGGGGGGGEGGGGGGFDGGGGGECGGFGGGFGGGGGGGGGGGGGGGFGGFGGGGGGFFFCFGGGGGGGGEGGEGGGGGGGGGGGGFGGGGFGGGFGGGGGGCCBFGGGGGGGGGGGGGGGDGGGGFGGGGGGGGGGGGGGGGGGGGCFGDEGGC@FGGGDGGFGGGCCGDFFFGGGGEFFFGFFFFFGGEGF7CFFFFFFGF?>?>FCC
@M02352:288:000000000-CKWC8:1:1101:28529:10667 1:N:0:ATGCGCAG+ACTGCATT
TACGGAGGTGGCTAGCGTTGTCCGGAATTACTGGGCGTAAAGCGCACGTAGGCGGATCAGAAAGTATAGGGTGAAATCCCAGGGCTCAACCCTGGAACTGCCTTGTAAACTCCTGGTCTTGAGTTCGAGAGAGGTGAGTGGAATTCCGAGTGTAGAGGTGAAATTCGTAGATATTCGGAGGAACACCAGTGGCGAAGGCGGCTCACTGGCTCGATACTGACGCTGAGGTGCGAAAGCGTGGGGAGCAAACAGGATTAGATACCCTGGTAGTCCACGCCGTAA
+
G<CC-;7@,:6,;6C<CB@+C<FBFC:FGEECDEGFCCC:6FDGGGFGFGG@F7F+@C<E,<FGA<,A9EC??FEEEFFE8EF===?EG<4+BFFDFEFGGGCD5A??FEGDB9<,BFF9F9DFEFC8D>FFGGGG<CFAC<BFGG>,*@FGGFGCFCFGG@?F;,>FFG>FGGD,>DEGGEGGC:C*=FFE8BEEEGG>ED8CFGGGG5CFG*AFCFFG?:7*:<8E?5C<C/)8*:CGGGD193CGCCFF::<D??AFGC29?)5?BFDF=DF694>695
@M02352:288:000000000-CKWC8:1:1101:2212:10673 1:N:0:ATGCGCAG+ACTGCATA
TACGGAGGGTGCAAGCGTTATCCGGAATCATTGGGTTTAAAGGGTCCGCAGGCGGTCAATTAAGTCAGAGGTGAAATCCCATAGCTTAACTATGGAACTGCCTTTGATACTGGTTGACTTGAGTCATACGGAAGTAGATAGAATAAGTAGTGTAGCGGTGAAATGCATAGAGATTACTTAGAATACCGATTGCGAAGGCAGTCTACTACGTATGTACTGACGCTCATGGACGAAAGCGTGGGGAGCGAACAGGATTAGATACCCTGGTAGTCCACGCCGTAA
+
GGGGDGGGGGGGGGGGGGGGGGGGGGGFGGDGGGGGGGGGGGGGGEGGGGGGGGGEGGGGGGGGGGGGGGGGGFGGGGGGGGGGFEFFGGGGGGGGGGGGGGGGGGGGGGGGGGGGGGGGGGGFGGGGGGGGGGGGGGFGGGGGGGGGGGGGGFFEGGGGGGGGGGGDGGGGFGGGGGGGGGGGGFGDECFGGGGGGGGGGGGGGGGGGGGGFDGGGG9?FGGGGGGGGGGDCEGFGGGGGGFFFFGCGGFF?BGC>FAFGGFGFFGFFFFFFGFB><E2DC
@M02352:288:000000000-CKWC8:1:1101:16850:10682 1:N:0:ATGCGCAG+ACTGCATA
TACGGAGGGGGTTAGCGTTGTTCGGAATTACTGGGCGTAAAGCGTACGTAGGCGGATTGGAAAGTTGGGGGTGAAATCCCAGGGCTCAACCCTGGAACTGCCTCCAAAACTATCAGTCTAGAGTTCGAGAGAGGTGAGTGGAATTCCAAGTGTAGAGGTGAAATTCGTAGATATTTGGAGGAACACCAGTGGCGAAGGCGGCTCACTGGCTCGATACTGACGCTGAGGTACGAAAGTGTGGGGAGCAAACAGGATTAGATACCCTGGTAGTCCACGCCGTAA
+
GCEFE@FGDECCFDGGGG:FG8EFG7FGGGGGFGGGGFGECFFGFGEGFFGDFGGGGGGGGFFGGGCFCGGBFGFFFGGFGGF@FCGGGGGGFGGGGGGGFGGGGGGGGGGFFFGGFFFGGFGGGGEGDGGFGGGFFGGGGGFGGFGGGGGGA@C9FGGGG@FGFGGGGGEEECFGGGGGDGGGGGGGGGGGCECGCECCDD5EGGFGGFFGDGGGGGGGFGCGDGGGGGGG5CD):CFFDEE6;BG>CGFF:BFD)9<FFFGFFF<FDFBABCFB>BFF71
@M02352:288:000000000-CKWC8:1:1101:23242:10708 1:N:0:ATGCGCAG+ACTGCATA
TACGGAGGATCCAAGCGTTATCCGGAATTATTGGGCTTAAAGGGTCCGTAGGTGGATAATTAAGTCAGAGGTGAAAGTTTGCGGCTCAACCGTAAAATTGCATTTGATACTGGTTATCTTGAGTAATTATGAGGTAGTTAGAATTTGTAGTGTAGCGGTGAAATGCATAGATATCACATAGAATACCAATTGCGAAGGCAGATTACTAATCATCAACTGACACTGATGGACGAAAGCGTGGGGAGCGAACAGGATTAGATACCCTGGTAGTCCACGCCGTAA
+
GGGGGGGG@;<F9EGGGGGF<6CFGGGG,F,EFGG,:EFGGG9F6,CFGGGG,FF<F,,<FFGGGGAFFEGGGGGGGC,,<<CFGGGGGGG7BD+BFGCGG,FF<FG<FFGG@?F<?FGEGGGG,<,,,5A<5ADFG?E,CEFG,C@C,EFGGGGGGGGGGGGGGG,EFGGGGG,=3E@BFFG,@FGGDFBEGGGGGGG6C8DFDFG2,,*4;2@?FGGGG9CGGG7F,=CGGGGFGGGGGGAFFFCGGGFFF:FGFFFFGGGGFFGFBFFFFGFFFFFFGD
@M02352:288:000000000-CKWC8:1:1101:6868:10711 1:N:0:ATGCGCAG+ACTGCATA
TACGGAGGGTTCAAGCGTTATCCGGAATCATTGGGTTTAAAGGGTGCGCAGGCGGTTTATTAAGTCAGTGGTGAAATCTCGGGGCTCAACCTCGAAACTGCCATTGATACTGATAAACTTGAGTTCAGTTGGAGTAGGCGGAATGTGTAGTGTAGCGGTGAAATGCTTAGATATTACACAGAACACCGATAGCGAAGGCAGCTCACTAGGCCTGAATTGACGCTCAGGGACGAAAGCGTGGGGAGCGAACAGGATTAGATACCCTGGTAGTCCACGCCGTAA
+
GGGGGGGGGGGGGGGGGGGGGGGGGGDGGGGGGGGGGGGGGGGGGGGGGGGGGGGB:FFGGGGGGGGGGGGGGGGGGFGGGGGGGGGGGGGGGGGFGGGGGGGGGGGGFGGGGGGGGGGGGGGGGGGGGFGFGGGGGGGGGGGGGFGGFGGGGGFGGGGGGGGGGGGGGGGGGGFGGGGGGGGGGGGGGGGGGGGGGGGGGGGGGGGGGGFGGGFGGGGGGEGGGGGGGFGGGGGFGDCGGGFF;:7C5)58??GGFFFFEGGGFFG?<FBAFG@1;?EBGG
@M02352:288:000000000-CKWC8:1:1101:25137:10721 1:N:0:ATGCGCAG+ACTGCATA
TACGGAGGGTCCAAGCGTTATCCGGAATCATTGGGTTTAAAGGGTGCGCAGGCGGTTTATTAAGTCAGTGGTGAAATCTCGAGGCTCAACCTCGAAACTGCCATTGATACTGATAAACTTGAGTTCAGTTGGAGTAGGCGGAATGTGTAGTGTAGCGGTGAAATGCTTAGATATTACACAGAACACCGATAGCGAAGGCAGCTTACTAAACTGATACTGACGCTGAGGCACGAAAGCGTGGGGAGCGAACAGGATTAGATACCCTGGTAGTCCACGCCGTAA
+
GGGGGGGGGGGGGGGGGGGGGGGGGGGGGGGGGGGCCEFGGGGGGGGGGGGGGGGGGGGGGGGGGGGGGGGGGGGGGGGGGGGGGGGGGGGGGGGGGGGGGGGGGGGGGGGGGGGGGGGGGGGGGGGGGGGGGGGGGGGGGGGGGGGGGGGGGGGGGGGGGGGGGGGGGGGGGFGGGGGGGGGGGGGGGGGGGGGGGCGFEGGGGGGGGGGGGGGGGGGGGGGGGGGFGGGGGGGFGGCGGDFFB>GGGGFFFFGGFFFFGG@CFFGF<FFF4FF?;?EFGD
@M02352:288:000000000-CKWC8:1:1101:21283:10744 1:N:0:ATGCGCAG+ACTGCATA
TACGGAGGGGGTTAGCGTTGTTCGGAATTACTGGGCGTAAAGCGCACGTAGGCGGATCAGAAAGTATAGGGTGAAATCCCAGGGCTCAACCCTGGAACTGCCTTGTAAACTCCTGGTCTTGAGTTCGAGAGAGGTGAGTGGAATTCCGAGTGTAGAGGTGAAATTCGTAGATATTCGGAGGAACACCAGTGGCGAAGGCGGCTCACTGGCTCGATACTGACGCTGAGGTGCGAAAGTGTGGGGAGCAAACAGGATTAGATACCCTGGTAGTCCACACCGTAA
+
GGGGGFGGGGGGGGGGGGGGGGGGGGGGGGGGGGGGGGGGGGGGGGGGGGGGGGGGGGGGGGGGGGGGGGGGGGGGGGGGGGGGGGGGGGGGGGGGGGGGGGGGGGGGGGGGGGGGGGGGGFGGGGGFGGGGGGGGGGGGGGGGGGGGGGGGGGGGGGGGGGGGGGGGGGGGGGGGGGGGGGGGGGGGGGFGGGGGGGGGGGGGGGGGGGGGGGGGGGGGGGGGGGGGGCGGGGGFGGGGGGFFFFGGGGFFFFGGFFFFGGFGFFG:AF<>FGFB?<EBGG
@M02352:288:000000000-CKWC8:1:1101:7147:10828 1:N:0:ATGCGCAG+ACTGCATA
TACGGAGGGTCCAAGCGTTATCCGGAATCATTGGGTTTAAAGGGTCCGCAGGCGGTCAATTAAGTCAGAGGTGAAATCCCATCGCTCAACGATGGAACTGCCTTTGATACTGATTGACTTGAGTTATATGGAAGTAGATAGAATAAGTAGTGTAGCGGTGAAATGCATAGATATTACTTAGAATACCGATTGCGAAGGCAGTCTACTACGTATATACTGACGCTGAGGGACGAAAGCGTGGGGAGCGAACAGGATTAGATACCCTGGTAGTCCACGCCGTAA
+
GGGGGGGGGGGGGGGGGGGGGGGGGGGGGGGGGGGGGGGGGGGGGGGGGGGGGGGGGGGGGGGGGGGGGGGGGGGGGGGGGGGGGGGGGGGFGGGGGGGGGGGGGGGGGGGGGGGGGGGGGGGGGGGGGGGGGGGGGGGGGGFGGGGGGGGGGGFGGGGGGGGGGGGGGGGGGGGGGGGGGGGGGGGGGGGGGGGGGGGGGGGGGGGGGGGGGGGGGGGGGGGGGGGGGGGGGGGFGGGGGGFFFFGGGGFFFFGG?FBFGGFDFFGFFFFFFGFFBFFFGG
@M02352:288:000000000-CKWC8:1:1101:16465:10859 1:N:0:ATGCGCAG+ACTGCATA
TACGGAGGGTCCAAGCGTTATCCGGAATCATTGGGTTTAAAGGGTGCGCAGGCGGTTTATTAAGTCAGTGGTGAAATCTCGAGGCTCAACCTCGAAACTGCCATTGATACTGATAAACTTGAGTTCAGTTGGAGTAGGCGGAATGTGTAGTGTAGCGGTGAAATGCTTAGATATTACACAGAACACCGATAGCGAAGGCAGCTTACTAAACTGATACTGACGCTGAGGCACGAAAGCGTGGGGAGCGAACAGGATTAGATACCCTGGTAGTCCACGCCGTAA
+
GGGFGEGGGGGGGGGGGGGGGGFGGGGGGGGFGGGCFGGGEGGGGGEGGGGGGGGFGGGGGGGGGGGGGGGGGGGGGGGGGGGGGDGGGGGGGGGGGGGGGGGGGGGGGGGGGGGGGGGGGGGGGGGGGGGGGGGGGGGGGGGGGGGGGGGGGGGGGGGGDGGGGGGGGGGGGGGGGGGGGGGGGGGGGGGGGGGGGGGGGDGGGGGGGGGGGGGGGGGGGGGGGGGFGEFGGGGFGGGGGGF:9DGGGGFFF6FF?FFFGGGGFFGFFFFFFGFFFFFFGG
@M02352:288:000000000-CKWC8:1:1101:28079:10914 1:N:0:ATGCGCAG+ACTGCATA
TACGGAGGGTCCAAGCGTTATCCGGAATCATTGGGTTTAAAGGGTGCGCAGGCGGTTTATTAAGTCAGTGGTGAAATCTCGAGGCTCAACCTCGAAACTGCCATTGATACTGATAAACTTGAGTTCAGTTGGAGTAGGCGGAATGTGTAGTGTAGCGGTGAAATGCTTAGATATTACACAGAACACCGATAGCGAAGGCAGCTTACTAAACTGATACTGACGCTGAGGCACGAAAGCGTGGGGAGCGAACAGGATTAGATACCCTGGTAGTCCACGCCGTAA
+
GGGGGGGGGGGGGGGGGGGGGGGGGGGGGGGGGGGGGGEGGGGGGGGGGGGGGGGFGGGGGFFGGGGGGGGFGGGGGGGGGGGGGGGGGGGFGGGGGGGGGGGGGGGGGGGGGGGGGGGGGGGGGGFFGGGGGGGGGGGGGGGGGGGGGGGGGGFGGGGGGGGGGGGGGGGGGGGGGGGGGGGGGGGGGGGDFGGGGGGGGGGGGGGGGGGGGGGGGGGGGGGGGGGGGGGGGGGFGGDEGEFFFFGGGGFFFFGG?FFFGGCFFFG@AF>B?FF?BFEFGG
@M02352:288:000000000-CKWC8:1:1101:4396:10915 1:N:0:ATGCGCAG+ACTGCATA
TACGGAGGGTCCAAGCGTTATCCGGAATCATTGGGTTTAAAGGGTGCGCAGGCGGTTTATTAAGTCAGTGGTGAAATCTCGAGGCTCAACCTCGAAACTGCCATTGATACTGATAAACTTGAGTTCAGTTGGAGTAGGCGGAATGTGTAGTGTAGCGGTGAAATGCTTAGATATTACACAGAACACCGATAGCGAAGGCAGCTTACTAAACTGATACTGACGCTGAGGCACGAAAGCGTGGGGAGCGAACAGGATTAGATACCCTGGTAGTCCACGCCGTAA
+
FGGGGGGEGGGGGGGFGGGGGGGGGGGGGGGGGGGGGGFFFGGGGGGGGGGGGGG=FGGGGFFGEFGGGGGGGGFGGGEFGGGGGGGGFFGGGGGFGGGGGGGGGGGGGGGGGGGGGGGGGCFGGFGGGGGGGGGGGDGGGGEGGGGGGGGGGGGGGGFGGGGGGFFGGGGGGGGGGGGGFGGGFFGGEGGGGGGGGGGGGDCFEECFGGGGGGGGGGGGGGEEEGGGGGGDEGGFGGGEGGD?FFGGGGFFF:>FDFAFEFGGFFGFAFDF?FFBFFFFGG
@M02352:288:000000000-CKWC8:1:1101:2061:10958 1:N:0:ATGCGCAG+ACTGCATA
TACGGAGGGTCCAAGCGTTATCCGGAATCATTGGGTTTAAAGGGTGCGCAGGCGGTTTATTAAGTCAGTGGTGAAATCTCGAGGCTCAACCTCGAAACTGCCATTGATACTGATAAACTTGAGTTCAGTTGGAGTAGGCGGAATGTGTAGTGTAGCGGTGAAATGCTTAGATATTACACAGAACACCGATAGCGAAGGCAGCTTACTAAACTGATACTGACGCTGAGGCACGAAAGCGTGGGGAGCGAACAGGATTAGATACCCTGGTAGTCCACGCCGTAA
+
GGGGGGGGGGGGGGGGGGGGC@FBFEG<FFG9FGGGEGGGGGGFFDFGD@FGGGGGGGGGGGFGFGGGGGGGGGGGGGGGGGGGCFFGFGGGFDGGGFGGGGGGGGGGGGGGGFGGGGGGGGGGGGFFFDFGGGGGGGGGGGGGGEGGGGGGGGGGGGGGFFFGGGGFGGGGGCGFFFGGGGGGGGGGGEEGGGGDGGGGGGGGGGGGCCFGGFGGGGGGGDECEGGGGGGDGGGFGGGGGGFFFFGGGGFFFFF7?FFFGGGGFFGFFFBFFGFFBFFFGG
@M02352:288:000000000-CKWC8:1:1101:24796:11026 1:N:0:ATGCGCAG+ACTGCATA
TACGGAGGGTCCAAGCGTTATCCGGAATCATTGGGTTTAAAGGGTGCGCAGGCGGTTTATTAAGTCAGTGGTGAAATCTCGAGGCTCAACCTCGAAACTGCCATTGATACTGATAAACTTGAGTTCAGTTGGAGTAGGCGGAATGTGTAGTGTAGCGGTGAAATGCTTAGATATTACACAGAACACCGATAGCGAAGGCAGCTTACTAAACTGATACTGACGCTGAGGCACGAAAGCGTGGGGAGCGAACAGGATTAGATACCCTGGTAGTCCACGCCGTAA
+
GGGGGDGGGGFGGFFGGFFEGFGGCEEGGGGGGGGGCEGGGGGGE@EGGGGEEGG7F?@FFFFFFGGGGFGGGCFGGGFGGGEGGGGGGGGCFGEGGGGGGGGGGGGGGGGGCFFDGGGGGGGGGGGGG9BFCGGGFGGGGGGGGGGGGGGGGGGGGDCGGGGGGGGGGGGGGGFGFGGGGGGGGGGGCFGGGGGGGGGGGGGGGGGG+>FAE<FGGGGGGGEEGGGGG=CDG?CFGGGGCGB<BFGDGGFFBFDF2FBFGGGCFFGFAF><?FFFFBF>39
@M02352:288:000000000-CKWC8:1:1101:7263:11046 1:N:0:ATGCGCAG+ACTGCATA
TACGGAGGGTCCAAGCGTTATCCGGAATCATTGGGTTTAAAGGGTACGTAGGCGGTTAAATAAGTCGAAGTTGAAATGGTGCAGCTCAACTGTAGCACAGGCTTTGATACTGTTTAACTTGAGTATGGTAGAGGTAGGCGGAATTTATGATGTAGCGGTGAAATGCATAGATATCATAAAGAACTCCAATTGCGAAGGCAGCTTACTGGACCATAACTGACGCTGATGTACGAAAGCGTGGGTAGCGAACAGGATTAGATACCCTGGTAGTCCACGCCGTAA
+
GGGGGGGGGGGGGGGGGGGGGGGGGGGGGGGGGGGGGGGGGGGGGGGGGGGGGGGFFGGFGGGGGGGGGGFFFGGGGGGEGGGGGGGGGGGGGGGGGGGGGGGGGGGGGGGGGGGGGGGGGGGGGGGGGGGGGGFGGGGGGGFFCGGGGGGGGGGGGGGGGGFGGGGGGGCDFDFGGGGGGGGGGGFGGGGGGGGGGGGGGGGFFGGGGGCGGCFGGGGGGGGDEGGGFGGGGGGFGGGGGG>A<FGGEGFFBBGGFFA=FGFGFFGFFB<AFGFFFFFFGG
@M02352:288:000000000-CKWC8:1:1101:24908:11051 1:N:0:ATGCGCAG+ACTGCATA
TACGGAGGGGGTTAGCGTTGTTCGGAATTACTGGGCGTAAAGCGCACGTAGGCGGATCAGAAAGTATAGGGTGAAATCCCAGGGCTCAACCCTGGAACTGCCTTGTAAACTCCTGGTCTTGAGTTCGAGAGAGGTGAGTGGAATTCCGAGTGTAGAGGTGAAATTCGTAGATATTCGGAGGAACACCAGTGGCGAAGGCGGCTCACTGGCTCGATACTGACGCTGAGGTGCGAAAGTGTGGGGAGCAAACAGGATTAGATACCCTGGTAGTCCACGCCGTAA
+
GGGGGCEGGGGGGGGGGGGCFEFGGGGGGGGGGGGGGGGGGGGGGGGGGGGGGGGGGGGGFGGGGFGGGGGGGGGGGGGGGGGGGGGGGGCGGGGGGGGGGGGGGGFFFGGCFGGGGGGGGGGGGGGGGGGGGGGGFGGGGGGGGGGGGGGGGGGGGGGGGGGGGGGGGGEGGFFGGGGGGGGGGGGFGGGGGGGGGGGGGGGGGGGGGGGGGGGGGGFCFEGGGGGGGGGGGCDD:?FGGGFFFEGGGGFFBFGGFFFFGGGGF>FFAFBAFGFFFFFFGD
@M02352:288:000000000-CKWC8:1:1101:9896:11076 1:N:0:ATGCGCAG+ACTGCATA
TACGGAGGGTGCAAGCGTTATCCGGAATCATTGGGTTTAAAGGGTCCGCAGGCGGACTAATAAGTCAGTGGTGAAATCCCATCGCTTAACGATGGAACTGCCATTGAAACTGTTAGTCTTGAATTCGGTCGAAGTGGGCGGAATGTGTCATGTAGCGGTGAAATGCATAGATATGACACAGAACACCGATAGCGAAGGCAGCTCACTAGGCCTGAATTGACGCCCAGGGACGAAAGCGTGGGGAGCGAACAGGATTAGATACCCTGGTAGTCCACGCCGTAAA
+
A<<FE;CFGGGGFGGGGFF7EFGGGCCFFAE@AFG86CFFGEGCGGG@CCEGGEEDGEGGGFFEFFFGGFGGGGGG<?EGGGGGGGEEGGGDFGGGFFFFGGGGGGGGGDDFGFFGFF<FFGGGDGCF==CBFGFFFFFEFGGGGGGGGGGGFDGCEGEGGGGFGGFCECFGFEF?CFCGGFG,?CGEGGEFGDGGEGGFEE88CGGGGG;CFFDGG7++<>E*?EDGG5CDDGGGFCEGGGGB99EDDCG@F<:GD<=4?CGGD4@GFF*<AF75>6(04CC
@M02352:288:000000000-CKWC8:1:1101:22088:11086 1:N:0:ATGCGCAG+ACTGCATA
TACGGAGGGTCCAAGCGTTATCCGGAATCATTGGGTTTAAAGGGTGCGCAGGCGGTTTATTAAGTCAGTGGTGAAATCTCGAGGCTCAACCTCGAAACTGCCATTGATACTGATAAACTTGAGTTCAGTTGGAGTAGGCGGAATGTGTAGTGTAGCGGTGAAATGCTTAGATATTACACAGAACACCGATAGCGAAGGCAGCTTACTAAACTGATACTGACGCTGAGGCACGAAAGCGTGGGGAGCGAACAGGATTAGATACCCTGGTAGTCCACGCCGTAA
+
GGGGGDGGGGGGGGGGGGGGGGGGGGGGGGGGGGGGGGGGGGGGGGGGGGGGGGGGGGGGGGFGGGGGGGGGGGGGGGGGGGGGGGGGGGGGGGGGGGGGGGGGGGGGGGGGGGGGGGGFGGGGGGGGGGGGFGGGGGGDGGGGGGGGGGGGGGGGGGGGGGGGGGGGGGDFGGGGGGGGGGGGCFGGGGGGGGGGGGGGGGGGGGGG7CFGGGGGGGGFGGGGGGGGCEGDGGGFGGGGGC><;>DD:DEF0:6DFFFFGGGGFFFFBFDFFGFFFFFB39
@M02352:288:000000000-CKWC8:1:1101:15905:11089 1:N:0:ATGCGCAG+ACTGCATA
TACGGAGGGTGCAAGCGTTATCCGGATTTATTGGGTTTAAAGGGTGCGCAGGCGGCCTATTAAGTCAGTGGTGAAATCTCACAGCTCAACTGTGAACGTGCCATTGATACTGGTTGTCTTGAATTATTGTGAAGTATTTAGAATAAGTAGTGTAGCGGTGAAATGCATAGATATTACTTAGAATACCAATTGCGAAGGCAGAGTACTAACAATATATTGACGCTGATGGACGAAAGCGTGGGGAGCGAACAGGATTAGATACCCTGGTAGTCCACGCCGTAA
+
GGGGGFGGGGGGGGGGGGGGGGGGGBFFFGFFGGGGGEGGGGGGGGGGGGGGGGGEGGGGGGGGGGGGGGGFFFGGGGGGGGGGGGGGGGGGGGGGGGGGGGGGGGFGGGGGGGGGGGGGGGGGGGGGGGFGGGGGGGGGGGGGGGGFGGGGGGGGGGGGGGGGGGGGGGGGGGGGGGGGGGGGGGGGGGGGGGGGGGGGGC@EGFGGFGDFFGGGGGGGGGGGGGGGGGGDEEG>GGGGGGF:9EGGGGFFFFG*8FFFGGGGFFGFFFFFFGFB9BB>D>
@M02352:288:000000000-CKWC8:1:1101:17182:11120 1:N:0:ATGCGCAG+ACTGCATA
TACGAGGGGTGCAAGCGTTAATCGGAATTACTGGGCGTAAAGCGTTCGTAGGCGGTCTATTAAGCAAGATGTGAAAGCCCAGGGCTCAACCTTGGAACTGCATTTTGAACTGGTAGACTAGAGTACTGTAGAGGGTGGTGGAATTTCCAGTGTAGCGGTGAAATGCGTAGAGATTGGAAGGAACATCAATGGCGAAGGCGGCCACCTGGACAGATACTGACGCTGAGGTGCGAAAGTGTGGGGAGCAAACAGGATTAGATACCCTGGTAGTCCACACCGTAA
+
GGGGECEE:CFG<FGGEFFG@<FGGFEFGGFFGGGFGGGEFGGGGDGGGGFEFGGFEG<EEEGGFCFGGDFGCFGGFGGDECFGFGGFGGGGC<8BAFGDG9FFFB<F95EFGGFGGGGGCBFFCGGGFGF@FFC+@7>CBF9FF=FGGGFFGGCGFGGEGFDCFFEE9::<?,>4<,CFCFFFEECFCFG+2:CGGGGDG8:EGGFE;C57CFC+<<C+<8=8EDFC?CDGGGC.:CCFGGF025<D6DFF:BGG?F96:CGGFFF?4=<<FC?(-:54DD
@M02352:288:000000000-CKWC8:1:1101:26348:11122 1:N:0:ATGCGCAG+ACTGCATA
TACGGAGGGTCCAAGCGTTATCCGGAATCATTGGGTTTAAAGGGTGCGCAGGCGGTTTATTAAGTCAGTGGTGAAATCTCGGGGCTCAACTTCGAAACTGCCATTGATACTGATAAACTTGAGTTCAGTTGGAGTAGGCGGAATGTGTAGTGTAGCGGTGAAATGCTTAGATATTACACAGAACACCGATAGCGAAGGCAGCTTACTAAACTGATACTGACGCTGAGGCACGAAAGCGTGGGGAGCGAACAGGATTAGATACCCTGGTAGTCCACGCCGTAA
+
GGGGGEFGGGGGGFGGGFGGGGGGGEGGGGGDGGG:FEGFGGGGGGGGGFGGGGGCCEGGGGGGGGGGGGGFFGGGGGGGGGGGGGGGGGGGGGGGGGGGGGGGGGGGFGGGGGGGGGGGGGGGGGGGGGGGGGGGGGGGGGGGGGGGGGFGGGGGGGGGGGGGGGGGGGGGGGGGGGGGGGGGGGGGGGGGGGGGGGGGGGGFGGGGFGGGGGFF7EGGGG*CGDGGGGGGGGGFGGDGGGFBFEDDGGFFFBFF<FBFFG@F@FGFAFFAFGF?F:D>GD
@M02352:288:000000000-CKWC8:1:1101:14971:11149 1:N:0:ATGCGCAG+ACTGCATA
TACGGAGGGTCCAAGCGTTATCCGGAATCATTGGGTTTAAAGGGTGCGCAGGCGGTTTATTAAGTCAGTGGTGAAATCTCGGGGCTCAACCTCGAAACTGCCATTGATACTGATAAACTTGAGTTCAGTTGGAGTAGGCGGAATGTGTAGTGTAGCGGTGAAATGCTTAGATATTACACAGAACACCGATAGCGAAGGCAGCTTACTAAACTGATACTGACGCTGAGGCACGAAAGCGTGGGGAGCGAACAGGATTAGATACCCTGGTAGTCCACGCCGTAA
+
GGGGGGGGGGGGGGGGGGGGGGGGGGGGGGGGGGGFGGGFGGGGGGGGGGGGGGGC@FGGGGGGGGGGGGGFGGGGGGGGGGGGGGGGGGGGGGGGGGGGGGGGGGGGGGGGGGGGGGGGGGGGGGGGGGGGGGGGGGGGGGGGGEGGGGGGGGGGGGGGGGGGGGGGGGGGGGGGGGGGGGGGGGGGGGGGGGGGGGGGGGGGGGGGGGGGGGGGGGGGGGGGGGGGGGGGGGGFGGGGGGFFFFGGGGFFFFGGBFFFGGGGFFGFFFFFFGFFFFD>GG
@M02352:288:000000000-CKWC8:1:1101:10575:11156 1:N:0:ATGCGCAG+ACTGCATA
TACGGAGGGTCCAAGCGTTATCCGGAATCATTGGGTTTAAAGGGTGCGCAGGCGGTTTATTAAGTCAGTGGTGAAATCTCGAGGCTCAACCTCGAAACTGCCATTGATACTGATAAACTTGAGTTCAGTTGGAGTAGGCGGAATGTGTAGTGTAGCGGTGAAATGCTTAGATATTACACAGAACACCGATAGCGAAGGCAGCTTACTAAACTGATACTGACGCTGAGGCACGAAAGCGTGGGGAGCGAACAGGATTAGATACCCTGGTAGTCCACGCCGTAA
+
GGGGGGGGGGGGGGGGGGGGFGGGGGGGGGGGGGGCGGGGGGGGGGGGGGGGGGGFGGGGGGGGGGGGGGGGGGGGGGGGGGGGGFGGGGGGGGGGGGGGGGGGGGGGGGGGGGGGGGGGGGGGGGGGGGGGGGGGGGGGGGGGGGGGGGGGGGGGGGGGGGGGGGGGGGGGGGGGGGGGGGGGGGGGGGGGGGGGGGGGGGGGGGGGGGGGGGGGGGGGGGGGGGGGGGGGGGGFGGGGGGFFBFGGGGFFFFGGBFFFGGGGFFGFFFAAFG??FFFBGG
@M02352:288:000000000-CKWC8:1:1101:5092:11240 1:N:0:ATGCGCAG+ACTGCATA
TACGGAGGGTGCGAGCGTTAATCGGAATTACTGGGCGTAAAGCGCACGCAGGCGGTTTGTTAAGCTAGATGTGAAAGCCCCGAGCTCAACTTGGGATGGTCATTTAGAACTGGCAGACTAGAGTCTTGGAGAGGGGAGTGGAATTCCAGGTGTAGCGGTGAAATGCGTAGATATTCGGAGGAACACCAGTGGCGAAGGCGGCTCACTGGCTCGATACTGACGCTGAGGTGCGAAAGTGTGGGGAGCAAACAGGATTAGATACCCTGGTAGTCCACACCGTAA
+
GGGGGCFGGGGGGGGGGGGGGGGGGGGGGGGGGGGGGGGGGGGGGGGGGGGGGGGGGGGGGGGGGGGGGGGGGGGGGGGGGGGGDGGGGGGGGGGGGGGGGGGGGGGGGGGGGGGGGGGGGGGGGGGGGGGGGGGGGGGGGFFGGGGGGGGGGGGGDG@EGGGGGGGGGGGGGGGGGGGGGGGGGGGGGGGGGGGGGGGGGGGGGGGGGGCFGDGGGGGFGGGEGGGGGFFGGDDBGGGGGGF<BFGGFGFFF0<F?FFFGGGD@FGF<FFABC@?FFEBFD
@M02352:288:000000000-CKWC8:1:1101:28232:11277 1:N:0:ATGCGCAG+ACTGCATA
TACGGAGGGTCCAAGCGTTATCCGGAATCATTGGGTTTAAAGGGTGCGCAGGCGGTTTATTAAGTCAGTGGTGAAATCTCGAGGCTCAACCTCGAAACTGCCATTGATACTGATAAACTTGAGTTCAGTTGGAGTAGGCGGAATGTGTAGTGTAGCGGTGAAATGCTTAGATATTACACAGAACACCGATAGCGAAGGCAGCTTACTAAACTGATACTGACGCTGAGGCACGAAAGCGTGGGGAGCGAACAGGATTAGATACCCTGGTAGTCCACGCCGTAA
+
GGGGGGGGGGFGGGGGGGGGGCGGGGGGGGFGFGGFGGGGGGGEGGGGGGGGGGG@FGFGGGGGGGCEFCGGGGGGGGFG8?CFGFGGFDGGGGCFGGGGGFFGGGGGGGGGFFDEFFGGGGGGGGGFGGGDFGGFFFGEGGCFGCEGGFGGGFGGGGGGGFGGGGGGGGGGGGGFGFFGG:FFGCGGGGFGGD@ECGGGCEGGFGGGFGGG7EGFGGGFGCCE=GFGG=FGG5DDFEG58?>BFFGGGGEF:BGGFF2=EFFGFFGF<6<>FGF?;<59CC
@M02352:288:000000000-CKWC8:1:1101:21695:11298 1:N:0:ATGCGCAG+ACTGCATA
TACGGAGGGTCCAAGCGTTATCCGGAATCATTGGGTTTAAAGGGTGCGCAGGCGGTTTATTAAGTCAGTGGTGAAATCTCGAGGCTCAACCTCGAAACTGCCATTGATACTGATAAACTTGAGTTCAGTTGGAGTAGGCGGAATGTGTAGTGTAGCGGTGAAATGCTTAGATATTACACAGAACACCGATAGCGAAGGCAGCTTACTAAACTGATACTGACGCTGAGGCACGAAAGCGTGGGGAGCGAACAGGATTAGATACCCTGGTAGTCCACGCCGTAA
+
GGGGGFGGGGGGGGGGGGGGGGGGGGGGGGGGGGGFGGGGGGGGGGGGGGGGGGGFGGGGGGFGGGGGGGGGGGGGGGGGGGGGGGGGGGGGGGGGGGGGGGGGGGGGGGGGGGGGGGGGGGGGGGGGGGGGGGGGGGGGGGGGGGGGGGGGGGGGGGGGGGGGGGGGGGGGGGGGGGGGGGGGGGGGGGGGGGGGGGGGGGGGGGGGGGGGGGGGGGGGGGGGGGGGGGGGGGGFGGGGGGFFFFGGEGFFFFFGFFFFGGGGFFGFFFFFFGFFFFFFGG
@M02352:288:000000000-CKWC8:1:1101:21715:11301 1:N:0:ATGCGCAG+ACTGCATA
TACGGAGGGTCCAAGCGTTATCCGGAATCATTGGGTTTAAAGGGTGCGCAGGCGGTTTATTAAGTCAGTGGTGAAATCTCGAGGCTCAACCTCGAAACTGCCATTGATACTGATAAACTTGAGTTCAGTTGGAGTAGGCGGAATGTGTAGTGTAGCGGTGAAATGCTTAGATATTACACAGAACACCGATAGCGAAGGCAGCTTACTAAACTGATACTGACGCTGAGGCACGAAAGCGTGGGGAGCGAACAGGATTAGATACCCTGGTAGTCCACGCCGTAA
+
GGGGGGGGGEGGGGGGGGGGGGGGGGGGGGGGGGGFFEGGGGGGGGGGGGGGGGGGGGGGGGGGGGGGGGGGGGGGGGGGGGGGGGGGGGGGGGGGGGGGGGGGGGGGGGGGGGGGGGGGGGGGGGGGGGGGGGGGGGFGGGGGGGGGGGGGGGGGGGGGGGGGGGGGGGGGGGGGGGGGGGGGGGGGGGGGGGGGGGGGGGGGGGGGGGGGGGGGGGGGFGGGGGGGGGGGGGGFGGGGGGFFFEGDEGFFFFGGFFFFGGGGFFGFFFFFFGFFFFFFGG
@M02352:288:000000000-CKWC8:1:1101:27250:11315 1:N:0:ATGCGCAG+ACTGCATA
TACGGAGGATCCAAGCGTTATCCGGAATCATTGGGTTTAAAGGGTCCGTAGGTGGATAATTAAGTCAGAGGTGAAATCTTGCCGCTTAACGGTAAAATTGCCTTTGATACTGGTTGTCTTGAGTTATTATGAAGTGGTTAGAATATGTAGTGTAGCGGTGAAATGCATAGATATTACATAGAATACCAATTGCGAAGGCAGATCACTAATAATATACTGACACTGATGGACGAAAGCGTGGGGAGCGAACAGGATTAGATACCCTGGTAGTCCACGCCGTAA
+
GGGGGGGGGGGGGGGGGGGGGFGGGGGGGGGGGGGGGGGGGGGGGGGGGGGGGGGGGGGGGGGGGGGGGGGGGGGGGGGGGGGGGGGGGGFFGGGGGGGFGGGGGGGGGGGGGGGGGGGGGGGGGGGGGGGGGGGGGGGGGGGGGGGGGFGGGGGGGGGGGGGGGGGGGGGGGGGGGGGGGGGFGGGGGGGGGGGGDGGGGGGGGGGFGGGGGGGGGGGGGGGGGGFGGGGGGGGFGD7CGGFFFFGDEGFF::CC>FBFGCFGFFGF<?<<BGF06:BFGD
@M02352:288:000000000-CKWC8:1:1101:9102:11337 1:N:0:ATGCGCAG+ACTGCATA
TACGGAGGGTCCAAGCGTTATCCGGAATTATTGGGTTTAAAGGGTCCGCAGGCGGATTACTAAGTCAGTGGTGAAATCTCCAAGCTCAACTTGGAAACTGCCATTGATACTGTTAGTCTTGAATTCAGTCGGAGTAGGCGGAATGTGTAGTGTAGCGGTGAAATGCATAGATATTACACAGAACACCGATAGCGAAGGCAGCTTACTAGGTTTGAATTGACGCTGATGGACGAAAGCGTGGGTAGCGAACAGGATTAGATACCCTGGTAGTCCACGCCGTAA
+
GGGGGGGDGGGGGGGGGGGGGGGGG@FGGGGGGGGGGGGGGGGGGGGGGGGGGGGEGGG,EEFEGGFGGGGGGGGGGGGGGGGGGF@FGGGGGGGGGGGGGGGGGGFGGGGGGFFGGGGGGGGGGGGGGGGGGGGGGGGGGGGGGGGGGGGGGGGGGGGGGGGGGGGGGGGGGGGGGGGGGGGGGGGGGGGGGDGGGGGGGGGGGGGGGGFFFGGGFFFGGGGGGDGGGGGGGGGEGGGGGGFABFGGGGFFFFGGFFFFCFFG?FGFBFF>F7@FFFDFGG
@M02352:288:000000000-CKWC8:1:1101:5214:11371 1:N:0:ATGCGCAG+ACTGCATA
TACGGAGGATCCAAGCGTTATCCGGAATCATTGGGTTTAAAGGGTCCGTAGGTGGATAAATAAGTCAGAGGTGAAATCCTGCAGCTCAACTGTAGAACTGCCTTTGATACTGTTTATCTTGAGTCATTATGAAGTGGTTAGAATGTGTAGTGTAGCGGTGAAATGCATAGATATTACACAGAATACCGATTGCGAAGGCAGATCACTAATAATGTACTGACACTGAGGGACGAAAGCGTGGGGAGCGACCAGGATTAGATACCCTGGTAGTCCACGCCGTAA
+
GFFDEEGECEGGGAFGGGECFGGGGC@FECFFGFG@CFFCEFFGFGDGGGGCFFFGGGGGGGGGGGGGEGGGGGFGGFGGGGGBFEGFGGFGGGGCFGGFGGGECFGAEGGGGFDBFGGGGGGGGFGGDGGDGGGGGGGGGGGFCGAGGGGDFADGEEGG@BFFFGGGGGGFGGGGGGGGGGGGGGGGGGGGGGGGEGFGGGGGGGGCFGGFGDFGGGGGGGGGGGFCEEGGGEGFGGGEEGFFF>GC*9>FFFGGFFAF?:<D@FGFFFFFFGFFFFFBG>
@M02352:288:000000000-CKWC8:1:1101:5229:11381 1:N:0:ATGCGCAG+ACTGCATA
TACGGAGGATCCAAGCGTTATCCGGAATCATTGGGTTTAAAGGGTCCGTAGGTGGATAAATAAGTCAGAGGTGAAATCCTGCAGCTCAACTGTAGAACTGCCTTTGATACTGTTTATCTTGAGTCATTATGAAGTGGTTAGAATGTGTAGTGTAGCGGTGAAATGCATAGATATTACACAGAATACCGATTGCGAAGGCAGATCACTAATAATGTACTGACACTGAGGGACGAAAGCGTGGGGAGCGAACAGGATTAGATACCCTGGTAGTCCACGCCGTAA
+
GGGGGGGGGEFGFGGGGGGGGFGGGGGG9FEGGGG,,FGGGGDGFGFGGGGGEFGGGFEEFGGGGGGGGGGGGGFGGGGGFGDFGGGGGGFCGFGGGGGGGGGGGGGGGGGGGGGGGGGGGGGF<,:?FFGFCFGDFFFGGGGGEFFFGGGGGGGFGGGDGGGGFG9FGGFGGGGGAFFFGCFGGGGG7FGGGGGGGGGGGGG8FGGCFFGGGEGGGGGGGCEGGGGGGEFDGGGFGDDEGDDB>FGDGGBFBFDG?FFFF?FGFFGFFFBDFFF(9?EBDD
@M02352:288:000000000-CKWC8:1:1101:27585:11401 1:N:0:ATGCGCAG+ACTGCATA
TACGGAGGGGGTTAGCGTTGTTCGGAATTACTGGGCGTAAAGCGTACGTAGGCGGATTGGAAAGTTGGGGGTGAAATCCCAGGGCTCAACCCTGGAACTGCCTCCAAAACTATCAGTCTAGAGTTCGAGAGAGGTGAGTGGAATTCCAAGTGTAGAGGTGAAATTCGTAGATATTTGGAGGAACACCAGTGGCGAAGGCGGCTCACTGGCTCGATACTGACGCTGAGGTACGAAAGTGTGGGGAGCAAACAGGATTAGATACCCTGGTAGTCCACACCGTAA
+
GGGGGGDGGGGGGGDGGGGGGGG7+BFGGGGG@FDFGGG@GGGGGGGGGGGGGGGFGGGGCFGCGGCBFGGGGGGGGGGFGGG>FGGFFGGGGGGGGGGGGFGFGCBFGFGFAFFGGGGGGGGG;FGCFCF<FCGGGGG9FGCGGFGG9<FGGGGGFFGGFAFFFFFGGCEGGGFGGGGG><F>EF77CFGGGDG*8CC8CE5C?CC?8F5F5>FGEGF7CGGGGD85CFDDGGD::CGF5=B<BFC>6FF5:BGGFFA=<EFGFFGF2@BDFGFFF?FF59
@M02352:288:000000000-CKWC8:1:1101:16909:11408 1:N:0:ATGAGCAG+ACTGCATA
TACGTAGGTTGCAAGCGTTGTCCGGAATCACTGGGTTTAAAGGGTGTGTAGGCGGGCAGATAAGTCAGAGGTGAAATGCCGCGGCTCAACCTCGGAACTGCCTTTGATACTGTTAGTCTTGAATTCTTGAGAAGTGATTGGAATTCGTAGTGTAGCGGTGAAATGCTTAGATATTAGATAGAATACCAATGGCGAAGGCGGATGACTGGACGTATATTGACGCTGAGGGGCGAAAGCGTGGGGAGCAAACAGGATTAGATACCCTGGTAGTCCACGCCGTAA
+
GGGG6FGG6,6CFGGGGGG7CFGGGG+F,E6EFGGG,CFGGGGG@66B6EF,EFGG++BF,FGGGGGG9,BFGGGGG,E,C+FGGGGGGG,,BFG7FGGGG,,CFGG,EFGGGG<,CFGGGG<F,,,3@,@F3FG@,@,,@FFG,,*@,@FGGGGGGGGGGGGGGG;FGGGGGG9C,,,@CGG;FGG9,?,?EGGGGGG*CGG*CGG+****/*+<0CGGGG5EGGGG**9CGGGFGGDGGG)8>F*9CGFFFFGGFFFFGGGGFFGFFFFFFGFFF1BBGG
@M02352:288:000000000-CKWC8:1:1101:20304:11465 1:N:0:ATGCGCAG+ACTGCATA
TACGGAGGATCCAAGCGTTATCCGGAATCATTGGGTTTAAAGGGTCCGTAGGTGGATAATTAAGTCAGAGGTGAAATCCTGCAGCTCAACTGTAGAATTGCCTTTGATACTGGTTGTCTTGAGTTATTATGAAGTAGTTAGAATATGTAGTGTAGCGGTGAAATGCATAGATATTACATAGAATACCAATTGCGAAGGCAGATTACTAATAATCAACTGACACTGATGGACGAAAGCGTGGGGAGCGAACAGGATTAGATACCCTGGTAGTCCACGCCGTAA
+
GGGGGGGGGGGGGGGGGGGGGGGGGGGGFGFGGGGEGGGGGGGGGGGGGGGGGGGFFAFGGGGGGGGGGGGGGGGGGGGGGGGGGGGGGGGGGCFGGGGGGGGGGGGGGGGGGGGGGGGGGGGGGGFGGGGGGGGGGFFFFGFGFGGFGGGGGGGGGGGGGGGGGGFFGGGGGGGGGGGGGGGGGGGGGGFGGDGGGGGFGCGGGGGFFGGFGGGFGGGGGGGGGGGG6?FDGGGEGDDGGGFFFFGGGGFF??GGFFFFFG?FFFGFFFFFFGFFFFF>DD
@M02352:288:000000000-CKWC8:1:1101:4945:11504 1:N:0:ATGCGCAG+ACTGCATA
TACGGAGGGTCCAAGCGTTATCCGGAATCATTGGGTTTAAAGGGTGCGCAGGCGGTTTATTAAGTCAGTGGTGAAATCTCGGGGCTCAACTTCGAAACTGCCATTGATACTGATAAACTTGAGTTCAGTTGGAGTAGGCGGAATGTGTAGTGTAGCGGTGAAATGCTTAGATATTACACAGAACACCGATAGCGAAGGCAGCTTACTAAACTGATACTGACGCTGAGGCACGAAAGCGTGGGGAGCGAACAGGATTAGATACCCTGGTAGTCCACGCCGTAA
+
GGGGGGGGGGGGGFGGGGGGGGGGGEEGGGGGGGGFGGGFGGGGGGGGGGGGGGGGGGGGGGGGGGGGGFGFGGGGGGGGGGGGGEFFGGGGGGGGGGGGGGGGGGGGGGGGGGGAGGGGGGGGGGGGGGGGGGGGGGGGGGGGGGGGGGGGGGGGGGGGGGGGGGGGGGGGGGGGGGGGGGGGGGGGGGEGGGGGGGGGGGGGGGGFGGGGGGGGGGGFGGGGGDFGGGGGGGGFGGGGGGFF;FGG=CB?BFGGFFBFGFGGFFGFFFFBFGFFBFFFGG
@M02352:288:000000000-CKWC8:1:1101:25054:11509 1:N:0:ATGCGCAG+ACTGCATA
TACGGAGGGTCCGAGCGTTATCCGGAATCATTGGGTTTAAAGGGTCCGCAGGCGGTCGATTAAGTCAGAGGTGAAATCCCCTAGCTTAACTATGGAACTGCCTTTGATACTGGTTGACTTGAGTCATGTGGAAGTAGATAGAATGTGTAGTGTAGCGGTGAAATGCATAGATATTACACAGAATACCGATTGCGAAGGCAGTCTACTACGTATGTACTGACGCTCATGGACGAAAGCGTGGGGAGCGAACAGGATTAGATACCCTGGTAGTCCACGCCGTAA
+
GGGFGFGGGFGGGGGGGGGDFGGGGGGGGGGGGGGGGGGGFGGGGCFGGGGGGGGGGGDGGGGGGGGGFFFGGGGGG?FF+EEFGGGGGGG9FFGGGGGGGGGGGFGGGGGGFGGG8FGGGGGGGGGGFGGCFGFDFEFCFGFEFFCF9@FGGDCFGDGGGFFGGGFGGGGGGGCC;BFF7:>FGGGGDGGGGGGGGGGF>F6CCCCB@CDGGGGGDGGCEGGC*/CF6GGDGGCEGC7CGGFFFFGGGC@FF:CC?F96:2CGFFGFFF<A?FFFFBE>CD
@M02352:288:000000000-CKWC8:1:1101:2262:11522 1:N:0:ATGCGCAG+ACTGCATA
TACGGAGGGGGTTAGCGTTGTTCGGAATTACTGGGCGTAAAGCGCACGTAGGCGGATCAGAAAGTAAGGGGTGAAATCCCAGGGCTCAACCCTGGAACTGCCTTATAAACTCCTGGTCTTGAGTTCGAGAGAGGTGAGTGGAATTCCGAGTGTAGAGGTGAAATTCGTAGATATTCGGAGGAACACCAGTGGCGAAGGCGGCTCACTGGCTCGATACTGACGCTGAGGTGCGAAAGTGTGGGGAGCAAACAGGATTAGATACCCTGGTAGTCCACGCCGTAA
+
GGGGGGGGGGGGGGGGGGGGGGGGDEGGGGGGGGGGGGGGGGGGGGGGGGGGGGGEGGGGGGGGGFGGGGGGGGGGGGGGGGGGGGGGGGGGGGGGGGGGGGFGGGG<FGFGGGGGGGGGFGGGGGEGGGGGGGGGGGGGGGGGGGGGGGFGGGGGGGGGGGGGGGGGGGGGGGGGGGGGGGGGGGGGGGGGGGGCGGGGDGGGGGGGGGFFGGGGGGGGGGGGEGGGGGGGGGGFGGFGGGFF;DGGFG>@FFGGF@>FGGGG=>FFAFAFFGFBFFFFGG
@M02352:288:000000000-CKWC8:1:1101:25091:11528 1:N:0:ATGCGCAG+ACTGCATA
TACGGAGGGGGTTAGCGTTGTTCGGAATTACTGGGCGTAAAGCGTACGTAGGCGGATTGGAAAGTTGGGGGTGAAATCCCAGGGCTCAACCCTGGAACTGCCTCCAAAACTATCAGTCTAGAGTTCGAGAGAGGTGAGTGGAATTCCAAGTGTAGAGGTGAAATTCGTAGATATTTGGAGGAACACCAGTGGCGAAGGCGGCTCACTGGCTCGATACTGACGCTGAGGTACGAAAGTGTGGGGAGCAAACAGGATTAGATACCCTGGTAGTCCACACCGTAA
+
GGGGGFFGGGGGGGGGGGGGGGGGGGGGGGGGGGGGGGGGGGGGGGGGGGGGGGGGGGGGDEFFGGGGGGGGGGGGGGGGGGGGGGGGGGGGGGGGGGGGGGGGGGGGGGGGGGGGGGGGGGGGGGGGGGGGGGGDFGGGGGGGGGGGGGGGFFGGFGGGGGGGGGGGGGGGGGGGGGGGGGGGGGGGGGGGGGGGGGGGGGGGGGGGGFGGGGGGGGGGGGGGGGGFGGGGGFGFGGGFG=>36BGGGGFFFFGGFFAFGGGGFFFFDFFFFGFFBFF?GG
@M02352:288:000000000-CKWC8:1:1101:6124:11552 1:N:0:ATGCGCAG+ACTGCATA
TACGGAGGGTGCAAGCGTTATCCGGAATCATTGGGTTTAAAGGGTCCGCAGGCGGACTAATAAGTCAGTGGTGAAATCCCAGCGCTTAACGATGGAACTGCCATTGAAACTGTTAGTCTTGAATTCGGTCGAAGTGGGCGGAATGTGTCATGTAGCGGTGAAATGCATAGATATGACACAGAACACCGATAGCGAAGGCAGCTCACTAGGCCTGAATTGACGCTCAGGGACGAAAGCGTGGGGAGCGAACAGGATTAGATACCCTGGTAGTCCACGCCGTAA
+
GGGG76CFGGGGGGGGGGGG,6CFGGGGEG<FGGG8:FEGGG<FG,EFCFGGCGGEFF<=FGGG<,CF?BFGGGGGCGGGG,4@FG:CGGEC<FGGGGGGG85EG9,FFGGG<@FA8CE9FF<FDB+@F7FGFGBB<ECFGGFG:FCCC,FFGGGGGGGGGGGGGGFGGGGCGGCFCGG7CGGGG,FB:F@EGGGGGGG*AGG+3<F7C8FGE5*<:FGGGGGG5CGG*AFGGDDFGGGGGGFFFFDGEGEFFFGG<FAFGGGGFFGFAFFFFGF:>FFFGG
@M02352:288:000000000-CKWC8:1:1101:25385:11642 1:N:0:ATGCGCAG+ACTGCATA
TACGGAGGGTGCAAGCGTTATCCGGAATCATTGGGTTTAAAGGGTCCGCAGGCGGACTAATAAGTCAGTGGTGAAATCCCATCGCTTAACGATGGAACTGCCATTGAAACTGTTAGTCTTGAATTCGGTCGAAGTGGGCGGAATGTGTCATGTAGCGGTGAAATGCATAGATATGACACAGAACACCGATAGCGAAGGCAGCTCACTAGGCCTGAATTGACGCTCAGGGACGAAAGCGTGGGGAGCGAACAGGATTAGATACCCTGGTAGTCCACGCCGTAA
+
GGGGGFCEGFGGGGGGGGGGGGGGGGFGGGGGGFGFGGGGFGGGGG8CGGGGGGGGGGGGGFGGGGGGGGGGGGGGGGGGGGFGDGGGGFGGGGGGGGGGGGGEFCGGGGGGGGGGGGGGGGGGGGGGGGGGGGGGGGGGGGGGGGGGGGGGGCGGGGGGGGFCFGGGFGGGGGGGGGGGGGGFGGGGGGGGGGGGGGGGGCFDFGGGGGGGGFGCFGF7CCDEGGGFGGGGGGDFGGGEEGFBFFGGGGE???GGFFAFFFGGFFGFFFFAFGFBF<FBD9
@M02352:288:000000000-CKWC8:1:1101:17955:11661 1:N:0:ATGCGCAG+ACTGCATA
TACGGAGGTTCCAAGCGTTATCCGGAATCATTGGGTTTAAAGGGTGCGTAGGCGGTTTATTAAGTCAGTGGTGAAATCCCGAGGCTCAACCTCGAACCTGCCTTTGATACTGTTAAACTTGAGTTCAGTTGGAGTAGGCGGAATTCGTAGTGTAGCGGTGAAATGCTTAGATATTACACAGAACACCGATAGCGAAGGCAGCTTACTAAACTGATACTGACGCTGAGGCACGAAAGCGTGGGGAGCGAACAGGATTAGATACCCTGGTAGTCCACGCTGTAA
+
GGGG7CFG@8,CFGGGGGG@FGGGGG7F,EFGGGGGCFGGGGGG@F,F,CFGGGG@@BCE<FGGGGGG,,CFF<FGFG,9+8@FGGGGGGGG<+BE,=FGG8,CFFGAFGGG,A<<?EGGGGGG9F<F<3D,=FBFF=FFDGGG7,+@FEGGGFGGGGGGGGGGGG9FGGGGGGGG,2,9:CEFGGG**=1;CEGGGGGDGE@CBFG41>CFF+<AFGGGGDGGCGGGGEFGGGGFGGGGGD@F9B3DEDEF?(CFFFFFGGGGF4CFBFFFFGFFF(<?FC
@M02352:288:000000000-CKWC8:1:1101:15904:11663 1:N:0:ATGCGCAG+ACTGCATA
TACGGAGGGGGTTAGCGTTGTTCGGAATTACTGGGCGTAAAGCGCACGTAGGCGGATCAGAAAGTATAGGGTGAAATCCCAGGGCTCAACCCTGGAACTGCCTTATAAACTCCTGGTCTTGAGTTCGAGAGAGGTGTGTGGAATTCCGAGTGTAGAGGTGAAATTCGTAGATATTCGGAGGAACACCAGTGGCGAAGGCGGCTCACTGGCTCGATACTGACGCTGAGGTGCGAAAGTGTGGGGAGCAAACAGGATTAGATACCCTGGTAGTCCACACCGTAA
+
GGGGGFGGGGGGGGGGGFGGGGGGGGGGGGGGGGGGGGGGGGGGGGGGGGGGGGGGGGGGGGGGGGGGGGGGGGGGGGGGGGGGGGGGGGGGGGGGGGGGGGGGGGGGGGGGGGGGGGGGGGGGGGGGGGGGGGGG3FGGGGGGGG9FGGGFFGGGGGGGGGGGGGGGGGGGGGGGGGGGGGGGGGGGGGGGGGGGGGGGGGGGGGGGGGGGGGGGGGGGGGGGGGGGFFGGGGGFGGGGGGFFBDGFGGFFFFGGFFFFGGGGFFGFAFFFFGFFFFFFGG
@M02352:288:000000000-CKWC8:1:1101:7997:11682 1:N:0:ATGCGCAG+ACTGCATA
TACGGAGGGTGCAAGCGTTATCCGGAATCATTGGGTTTAAAGGGTCCGCAGGCGGACTAATAAGTCAGTGGTGAAATCCCATCGCTTAACGATGGAACTGCCATTGAAACTGTTAGTCTTGAATTCGGTCGAAGTGGGCGGAATGTGTCATGTAGCGGTGAAATGCATAGATATGACACAGAACACCGATAGCGAAGGCAGCTCACTAGGCCTGAATTGACGCTCAGGGACGAAAGCGTGGGGAGCGAACAGGATTAGATACCCTGGTAGTCCACGCCGTAA
+
GGGGGGGGGGGGGGGGGGGGGGGGGGGGGGGGGGGGGGGGGGGGGGGGGGGGGGGGGGGGGGGGGGGGGGGGGGGGGGGGGGGGGGGGGGGGGGGGGGGGGGGGGGGGGGGGGGGGGGGGGGGGGGGGGGGGGGGGGGGGGGEGGFFGGGGGGGGGGGGGGGGGGGGGGGGGGGGGGGGGGGGGGGGGGGEGGGEGGEGEGGGGGGGGGGGGGGGGGGGGGDGGGGGGGCFGGGGEGGGGGGFFFFGGGGFF:?GGFFFF9EGGFFGFBFAFFGFFFFFFGD
@M02352:288:000000000-CKWC8:1:1101:7990:11702 1:N:0:ATGCGCAG+ACTGCATA
TACGGAGGGTGCAAGCGTTATCCGGAATCATTGGGTTTAAAGGGTCCGCAGGCGGACTAATAAGTCAGTGGTGAAATCCCATCGCTTAACGATGGAACTGCCATTGAAACTGTTAGTCTTGAATTCGGTCGAAGTGGGCGGAATGTGTCATGTAGCGGTGAAATGCATAGATATGACACAGAACACCGATAGCGAAGGCAGCTCACTAGGCCTGAATTGACGCTCAGGGACGAAAGCGTGGGGAGCGAACAGGATTAGATACCCTGGTAGTCCACGCCGTAA
+
GGGGGEGGGEGGGFGGDFGGGGFGGCFGGGGGGGGFDG<CEDGGGGGGGGGGGGGGGGGGGGGGGGGGGGGG7FEAFFGGGGGGGFCFGGGGGGGGDCGGGGGGGGDGGGGGGGGGGGGGGG<FGGG8>FGGGGGGGGGGGG:CDGGG9FGGG7;<FEFGG<EGGGGGGE9FGGGGFGGGGGFGC@CEGGGGGGGCECGGGGGC:<F79CFFGCCGGGGGGGGGGGGCFF<CE:DEGCGC>EE(4<D37DFFFFGG?FFFGFGGFFF9)8<AFGFFFFFFGD
@M02352:288:000000000-CKWC8:1:1101:5193:11729 1:N:0:ATGCGCAG+ACTGCATA
TACGGAGGATCCAAGCGTTATCCGGAATCATTGGGTTTAAAGGGTCCGTAGGTGGATGATTAAGTCAGAGGTGAAATCCTGCAGCTCAACTGTAGAATTGCCTTTGATACTGGTTGTCTTGAGTTATTATGAAGTGGTTAGAATATGTAGTGTAGCGGTGAAATGCATAGATATTACATAGAATACCAATTGCGAAGGCAGATCACTAATAATATACTGACACTGATGGACGAAAGCGTGGGGAGCGAACAGGATTAGATACCCTGGTAGTCCACGCCGTAA
+
GGGGGGGGGGGGGGGGGGGGGGGGGGGGGGGGGGGGGGGGGGGGGGGGGGGGEGGGGGGGGGGGGGGGGGGGGGGGGGGGGGGGGGGGGGGGGGGGGGGGGFGGGGGGGGGGGGGGGGGGGGGGGGGGGGGGGGGGGGGGGGGGGGGGGGGGGGGGGGGGGGGGGGGGGGGGGGGGGGGGGGGGGGGGGGGGGGGGGGGGGGGGGGGGGGGGGGGGGGFGGGGGGGGGGGGGGGGFGGGGGGFFFFGGEG>FFFGGFFAFGFGGFFGFFFFFFGFFFFF>DD
@M02352:288:000000000-CKWC8:1:1101:6299:11729 1:N:0:ATGCGCAG+ACTGCATA
TACGGAGGGGGTTAGCGTTGTTCGGAATTACTGGGCGTAAAGCGTACGTAGGCGGATTGGAAAGTTGGGGGTGAAATCCCAGGGCTCAACCCTGGAACTGCCTCCAAAACTATCAGTCTAGAGTTCTAGAGAGGTGAGTGGAATTCCAAGTGTAGAGGTGAAATTCGTAGATATTTGGAGGAACACCAGTGGCGAAGGCGGCTCACTGGCTCGATACTGACGCTGAGGTACGAAAGTGTGGGGAGCAAACAGGATTAGATACCCTGGTAGTCCACACCGTAA
+
GGGGGGGGGGGFGGGGGGGGGGGGGGGGGGGGGGGGGGGGGGGGGGGGGGGGGGGFGGGGGFGGGGGGGGGGGGGGGGGGGGGGGGGFGGGGGGGGGGGGGGGGGGGGGGGGGGGGGGGGGFFGGGGGGGGGGGGGGGGGGGGGGGGGGGGGGGGGGGGGGGGGGGGGGGGGGGGGGGGGGGGGGGGGGGGGGGGGGGGGGGGGGGGGGGGGGGGGGGGGFEDGGGGGGGGGGGGFGG*AEGFBFFGGGCFFFFGGFFFFGGGGFFG@AFFFFGFFFFFFGG
@M02352:288:000000000-CKWC8:1:1101:5208:11738 1:N:0:ATGCGCAG+ACTGCATA
TACGGAGGATCCAAGCGTTATCCGGAATCATTGGGTTTAAAGGGTCCGTAGGTGGATGATTAAGTCAGAGGTGAAATCCTGCAGCTCAACTGTAGAATTGCCTTTGATACTGGTTGTCTTGAGTTATTATGAAGTGGTTAGAATATGTAGTGTAGCGGTGAAATGCATAGATATTACATAGAATACCAATTGCGAAGGCAGATCACTAATAATATACTGACACTGATGGACGAAAGCGTGGGGAGCGAACAGGATTAGATACCCTGGTAGTCCACGCCGTAA
+
GGGGGGGGDDCFGGGGGGGFFAFGGGGGGGFGGGG:@FGGGGFGGFGGGGGG?EF=FECDFGGGGGEDEEFGGGGGGFGGGGDGGGGGGGGFGFGFGAFGGGGGGGGGGGGGGGGGGGGGGGGGGGGFGGGGGGGGDCFEGGGGDFGGFFGGGGGGGGGGGGGGGGGGGGGGGGGGGGGGGGGGGGGGGGGGGGGGGGGGGGFF<FGCCFCGGFFGGGGGGGGGFFGGGFGGGGGFGGDGGGFFFFDGGGFFF:<GFFFFGGGGFFGFFFFFFGFFFBFFGG
@M02352:288:000000000-CKWC8:1:1101:4371:11780 1:N:0:ATGCGCAG+ACTGCATA
TACGGAGGGTCCAAGCGTTATCCGGAATCATTGGGTTTAAAGGGTGCGCAGGCGGTTTATTAAGTCAGTGGTGAAATCTCGAGGCTCAACCTCGAAACTGCCATTGATACTGATAAACTTGAGTTCAGTTGGAGTAGGCGGAATGTGTAGTGTAGCGGTGAAATGCTTAGATATTACACAGAACACCGATAGCGAAGGCAGCTTACTAAACTGATACTGACGCTGAGGCACGAAAGCGTGGGGAGCGAACAGGATTAGATACCCTGGTAGTCCACGCCGTAA
+
GGGGGGGGGGGGGGGGGGGGGGGGGGGGGGGGGGGF@EFGGGGGGGGGGGGGGGGGGGGGGGGGGGGGGGGGGGGGGGGGGGGGGGGGGGGGGGGGGGGGGGGGGGGGGGGGGGGGGGGGGGGGGGGGGGGGGGGGGGGGGGGGGGGGGGGGGGGGGGGGGGGGGGGGGGGGGGGGGGGGGGGGGGGGGGEGGGGGGGGGGGGGGGGGGGGGGGGGGGGGGGGGGGGGGGGGGGGFGGGGGGFF>>DGGGFFFFFGDFBFGGGFFFGFFFF<FGFFFBFFGD
@M02352:288:000000000-CKWC8:1:1101:2806:11795 1:N:0:ATGCGCAG+ACTGCATA
TACGGAGGGTCCAAGCGTTATCCGGAATCATTGGGTTTAAAGGGTGCGCAGGCGGGCAGCTCAGTCAGTGGTGAAAGTCTGCAGCTCAACTGTAGAATTGCCATTGATACTGGTTGTCTTGAATTATTGTGAAGTATTTAGAATAAGTAGTGTAGCGGTGAAATGCATAGATATTACTTAGAATACCAATTGCGAAGGCAGAGTACTAACAATATATTGACGCTGATGGACGAAAGCGTGGGGAGCGAACAGGATTAGATACCCTGGTAGTCCACGCCGTAA
+
GGGGGGCECFGG<CFGGGGEGGFDG:+:,C@FFCFFGGGGFGGG,?FG7FGG@FE:CFG7BEGGFGFGF<<FDFGFFG?FGG9BFFGGGG,DFGGGGGGGGGFEFGDGGGGGGBFFGGGGGD<FFACBFBFF9FF@,8@C9BDC,3@F;DG@FGFGGEGGGFGGGG9@FGGGGGGGG;FFGFF9,<CCFGGGGEGGGGGGG:82?CFC7F702>BCCFFGG>EEGGGGC?DCGGGDCGGGDD)-(0)95>>?:BFGFFFFFFGGFFC@B@AD4CF?6:34<C
@M02352:288:000000000-CKWC8:1:1101:16140:11814 1:N:0:ATGCGCAG+ACTGCATA
TACGGAGGGTGCAAGCGTTATCCGGAATCATTGGGTTTAAAGGGTCCGCAGGCGGACTAATAAGTCAGTGGTGAAATCCCATCGCTTAACGATGGAACTGCCATTGAAACTGTTAGTCTTGAATTCGGTCGAAGTGGGCGGAATGTGTCATGTAGCGGTGAAATGCATAGATATGACACAGAACACCGATAGCGAAGGCAGCTCACTAGGCCTGAATTGACGCTCAGGGACGAAAGCGTGGGGAGCGAACAGGATTAGATACCCTGGTAGTCCACGCCGTAA
+
GGGGGGGGGGGGGGGGGGGGGGGGGGGGGGGGGGGGGGGGGGGGGGGGGGGGGGGGGGGGGGGGGGGGGGGGGGGGGGGGGGGGGGGGGGGGGGGGGGGGGGGGGGGGGGGGGGGGGGGGGGGGGGGGGGGGGGGGGGGGGGGGGGGGGGGGGGGGGGGGGGGGGGGGGGGGGGGGGGGGGGGGGGGGGGGGGGGGGGGGGGGGGGGGGGGGGGGGGGGGGGGGGGGGGGGGGGGFGGGGGGFBFFGGGGFFFFGGBFFFGGGGFFGFFFBA@FFFFFF>C9
@M02352:288:000000000-CKWC8:1:1101:13017:11846 1:N:0:ATGCGCAG+ACTGCATA
TACGGAGGGTCCAAGCGTTATCCGGAATCATTGGGTTTAAAGGGTGCGCAGGCGGTTTATTAAGTCAGTGGTGAAATCTCGAGGCTCAACCTCGAAACTGCCATTGATACTGATAAACTTGAGTTCAGTTGGAGTAGGCGGAATGTGTAGTGTAGCGGTGAAATGCTTAGATATTACACAGAACACCGATAGCGAAGGCAGCTTACTAAACTGATACTGACGCTGAGGCACGAAAGCGTGGGGAGCGAACAGGATTAGATACCCTGGTAGTCCACGCCGTAA
+
GGGGGGGGGGGGGGGGGGGGGGGGGGGGGGGGGGGCEDFFGGGGGGGGGGGGGGGFGGGGGGGGGGGFGGGGGGGGGGGGGGGGGGGGGGGGGGGGGGGGGGGGGGGGGDGGGGGGGGGGGGGGGGGGGGGGGGGGGGGGGGGGGGGGGGGGGGGGGGGGGGGGGGGGGGGGGGGGGGFGGGGGGGGGGGGGGGGGGGGGGGGGGGGGGGGGGGGGGGGGGGGGGGGGGGFGGGGFGGGGGED?BFGGGGFFBFGGFFFFGGGG4>FFFFFBFGFBFFFFGG
@M02352:288:000000000-CKWC8:1:1101:6137:11874 1:N:0:ATGCGCAG+ACTGCATA
TACGGAGGGTCCAAGCGTTATCCGGAATCATTGGGTTTAAAGGGTGCGCAGGCGGTTTATTAAGTCAGTGGTGAAATCTCGGGGCTCAACTTCGAAACTGCCATTGATACTGATAAACTTGAGTTCAGTTGGAGTAGGCGGAATGTGTAGTGTAGCGGTGAAATGCTTAGATATTACACAGAACACCGATAGCGAAGGCAGCTTACTAAACTGATACTGACGCTGAGGCACGAAAGCGTGGGGAGCGAACAGGATTAGATACCCTGGTAGTCCACGCCGTAA
+
GGGGGGGGGGGGFGGGGGGDG@FFGGCF<F9FGGG@BCFGGGGGGG7FBFGGGGGC+B=CFFFGGGGGEFGGGGGGGGBFGGGGGGGGGG<FGG=FEGGGG?8,5FFGGGGGFFGAFGGFGGGGA9EEF@FGEGGFGDDFGGGG@,=@CFGGGGGGEGGGGGGGGGFGGGGGGGGGFC9:CFGGGG7ECF7CGGGGGGGFCEC9<CF9EGGCFD9CGGGGGGGGGGGGGGGGGGCEFE9EGGDBFFGGGDEFFFGGFFBFGGGGFFGFFFFFFC?:BBF>DC
@M02352:288:000000000-CKWC8:1:1101:22944:11885 1:N:0:ATGCGCAG+ACTGCATA
TACGGAGGGTTCAAGCGTTATCCGGAATCATTGGGTTTAAAGGGTGCGCAGGCGGTTTATTAAGTCAGTGGTGAAATCTCGGGGCTCAACTTCGAAACTGCCATTGATACTGATAAACTTGAGTTCAGTTGGAGTAGGCGGAATGTGTAGTGTAGCGGTGAAATGCTTAGATATTACACAGAACACCGATAGCGAAGGCAGCTTACTAAACTGATACTGACGCTGAGGCACGAAAGCGTGGGGAGCGAACAGGATTAGATACCCTGGTAGTCCACGCCGTAA
+
GGGGGGGGGFFGGGGGGGGGGGGFFFGGFGGGGGGFGGGGGGGGGGGGGGGGGGG@CFGGGGGGGGGGGGGGGGGGGGGGGGGGGGGFGGGGGGGGGGGGGGGGGGGGGGGGGGGGGGGGGGGGGGGGGGGGGGGGGGGGGGGGGGGGGGGGGGGGGGGGGGGGGGGGGGGGGGGGGGGGGGFGGGGGGGGGGGGGGGGGGGGGGGGGGGGGGGGGGGGGGGEGGGGGGGGGGGGFDGGGGGFFFFDDCDFFFFGGBFFFGGGGFFGFFFFFFGFBFFEFGG
@M02352:288:000000000-CKWC8:1:1101:24556:11886 1:N:0:ATGCGCAG+ACTGCATA
TACGGAGGGTCCAAGCGTTATCCGGAATCATTGGGTTTAAAGGGTGCGCAGGCGGTTTATTAAGTCAGTGGTGAAATCTCGAGGCTCAACCTCGAAACTGCCATTGATACTGATAAACTTGAGTTCAGTTGGAGTAGGCGGAATGTGTAGTGTAGCGGTGAAATGCTTAGATATTACACAGAATACCGATTGCGAAGGCAGTCTACTACGTATATACTGACGCTGAGGGACGAAAGCGTGGGGAGCGAACAGGATTAGATACCCTGGTAGTCCACGCCGTAA
+
GGGGGGGGGGGGGGGGGGGGGGGGGFGGGGGGGGGGGGGGGGGGGGGGGGGGGGGFGGGGGGGGGGGGGGGGGGGGGGGGGGGGGGGGGGGGGGGGGGGGGGGGGGGGGGGGGGGGGGGGGGGGGGGGGGGGGGGGGGGGGGGGGGGGGGGGGGGGGGGGGGGGGGGGGGGGGGGGGGGGGGGGGGGGGGGGGGGDGGGGGGGGGGGGGGGGFGGGGGGGGGGGGGGGDDFDGGGFGGGGGGBBFFDDGGFFBFGGFFFFGGGGFFGFAFFFFGFFFFFFGG
@M02352:288:000000000-CKWC8:1:1101:22927:11890 1:N:0:ATGCGCAG+ACTGCATA
TACGGAGGGTTCAAGCGTTATCCGGAATCATTGGGTTTAAAGGGTGCGCAGGCGGTTTATTAAGTCAGTGGTGAAATCTCGGGGCTCAACTTCGAAACTGCCATTGATACTGATAAACTTGAGTTCAGTTGGAGTAGGCGGAATGTGTAGTGTAGCGGTGAAATGCTTAGATATTACACAGAACACCGATAGCGAAGGCAGCTTACTAAACTGATACTGACGCTGAGGCACGAAAGCGTGGGGAGCGAACAGGATTAGATACCCTGGTAGTCCACGCCGTAA
+
GGGGGGGGGGGGGGGGGGGGGGGGGGGGGGGCFGGGGGGGCGGGGGEGGEGGEFGGGGGGGGGCGGGGGGGGGGGGGGGGFGGGGGGGGGGGGGGGGGGGGGGGGGGEFGCGFFGGGGGGFFFGGGGAGGGDDFD@9F<FCCBFGGGFCFGGG7DFGGGEGGCFFGGFGGFAFGGGGGFFGGGFGGCGGG*:F8EB>EFDGGG9?CCGFFGCFF@FGFD?EDGG51C=EE<*2C37>CGGDE>:BFGD5DFF(,CC??24<FGC6>C?46<A=DFBF0325/
@M02352:288:000000000-CKWC8:1:1101:18789:11926 1:N:0:ATGCGCAG+ACTGCATA
TACGGAGGGTCCAAGCGTTATCCGGAATCATTGGGTTTAAAGGGTCCGTAGGCGGGCAGCTCAGTCAGTGGTGAAAGTCTGCAGCTCAACTGTAGAATTGCCATTGATACTGGTTGTCTTGAATTATTGTGAAGTATTTAGAATAAGTAGTGTAGCGGTGAAATGCATAGATATTACTTAGAATACCAATTGCGAAGGCAGAGTACTAACAATATATTGACGCTGATGGACGAAAGCGTGGGGAGCGAACAGGATTAGATACCCTGGTAGTCCACGCCGTAA
+
GGGGGGGGGGCFGGGGGGGGGGGGGDFGFGGGGGG6CFGGGG<EGGFGGGGGGGGG7+B@FFGGGGAFEAFGFFGGGGGGFCCGGGGGGG9=FGGFG<FEFE,<?AFD<DFGGC<38CFGFGFGGFBFCFFFACFGEECACDAF<E9@;FD:FAECGDFEGGFG9C9BFFFFGGGFG?FEGGFGGGCFEFFEF*CEGCGFEE=CFFGFCGCFFFGCFGC+BGCEGGFGFGFCECDE4CDGGGEFBEDGDGDF6:GCBFA?CGED?F3?<6<A*:6:>::9GD
@M02352:288:000000000-CKWC8:1:1101:5263:11932 1:N:0:ATGCGCAG+ACTGCATA
TACGGAGGGTCCAAGCGTTATCCGGAATCATTGGGTTTAAAGGGTGCGCAGGCGGTTTATTAAGTCAGTGGTGAAATCTCGAGGCTCAACCTCGAAACTGCCATTGATACTGATAAACTTGAGTTCAGTTGGAGTAGGCGGAATGTGTAGTGTAGCGGTGAAATGCTTAGATATTACACAGAACACCGATAGCGAAGGCAGCTTACTAAACTGATACTGACGCTGAGGCACGAAAGCGTGGGGAGCGAACAGGATTAGATACCCTGGTAGTCCACGCCGTAA
+
GGGGGGGGGGGGGGGGGGGGGGGGGGGGGGGGGGGGGGGGGGGGGGGGGGEGGGGGGGGGGGGGGGGGGGGGGGGGGGGGGGGGGGGGGGGGGEGGGGGGGGGGGGGGGGGGGGGFGGGGGFGGGGGGGGGFGGGGGGGGGGGGGGGGGGGGGGGGGGFGGGGGGGGGGGGGGGGGGGGGGGGGGGGGGGCGFGGGGGGGGDGDFGGGGGGGFGGGGFGGGGGGGGGGGGGGGGGFGGGGGGFFFFGGGGFFFFFG?FFFGGFGFFGFFFAD?FF?FFFBGD
@M02352:288:000000000-CKWC8:1:1101:5615:11936 1:N:0:ATGCGCAG+ACTGCATA
TACGGAGGGTCCAAGCGTTATCCGGAATCATTGGGTTTAAAGGGTGCGCAGGCGGTTTATTAAGTCAGTGGTGAAATCTCGGGGCTCAACCTCGAAACTGCCATTGATACTGATAAACTTGAGTTCAGTTGGAGTAGGCGGAATGTGTAGTGTAGCGGTGAAATGCTTAGATATTACACAGAACACCGATAGCGAAGGCAGCTTACTAAACTGATACTGACGCTGAGGCACGAAAGCGTGGGGAGCGAACAGGATTAGATACCCTGGTAGTCCACGCCGTAA
+
EGFGGGGEGGEGGGFGFGGFDGEFGDGFFGGFGGFCGCFGGGGGGGGG>FDCFGG>FGGGFEFEFG?EGFGGGGGGGF,AFDGC7BFCF<?EGGGFC7FGGFGGGF<FFBFGGGGFGGGGGGGDGGGGFGGGFGGGGFDBFGGGCFFGGGGGGFFFGGGG>F>FBFFGGGGGGGGFFGFGGGGGGGGCEGFGGGGGEGGGGGGGFGGGGGGGGGGGGGGGGGGGGGEFFCFGGGDEFGGGCEB?BFGGGGFFFFGGFFFFGGGG@FFF<FFFFCF?B0<>GD
@M02352:288:000000000-CKWC8:1:1101:2810:12001 1:N:0:ATGCGCAG+ACTGCATA
TACGGAGGGTCCAAGCGTTATCCGGAATCATTGGGTTTAAAGGGTGCGCAGGCGGTTTATTAAGTCAGTGGTGAAATCTCGAGGCTCAACCTCGAAACTGCCATTGATACTGATAAACTTGAGTTCAGTTGGAGTAGGCGGAATGTGTAGTGTAGCGGTGAAATGCTTAGATATTACACAGAACACCGATAGCGAAGGCAGCTTACTAAACTGATACTGACGCTGAGGCACGAAAGCGTGGGGAGCGAACAGGATTAGATACCCTGGTAGTCCACGCCGTAA
+
GGGGGGGGGGGGGGGGGGGGGGGGGGGGGGGGGGGFFGGGGGGGGGGGGGGGGGGGGGGGGGGGGGGGGGGGGGGGGGGGGGGGGGGGGFGGGGGGGGGGGGGGGGGGGGGGGGGGFGGGGGGGGGGGGGGGGGGGGGGGGGGGGGGGGGGGGGGGGGEGGGGGGGGGGGGGGGGGGGGGGGGGGGGGGGEGGGGGGGGGGGGGGGGGGGGGGGGGGGGGGGGGGGGFGGGGGGGFGGGGGGE?>FGDGGEFB?DFFFFFGGGGFFGFFFDFFFFFFFFFGG
@M02352:288:000000000-CKWC8:1:1101:27264:12008 1:N:0:ATGCGCAG+ACTGCATA
TACGGAGGGTCCAAGCGTTATCCGGAATCATTGGGTTTAAAGGGTGCGCAGGCGGTTTATTAAGTCAGTGGTGAAATCTCGAGGCTCAACCTCGAAACTGCCATTGATACTGATAAACTTGAGTTCAGTTGGAGTAGGCGGAATGTGTAGTGTAGCGGTGAAATGCTTAGATATTACACAGAACACCGATAGCGAAGGCAGCTTACTAAACTGATACTGACGCTGAGGCACGAAAGCGTGGGGAGCGAACAGGATTAGATACCCTGGTAGTCCACGCCGTAA
+
GGGGGGGEGGGGGGGGGGGGGGGGGGGGGGGGGGGFFGGGGGGGGGGGGGGGGGGFGGGGGGGGGGGGGGGGGGGGGGGGGFGGGGGGGGGGGGGGGGGGGGGGGGGGGGGGGGGGGGGGGGGGGGGGGGGGGGGGGGFEGGGGGGGGGGGGGGGGGGGGGGGGGGGGGGGGGGGGGGGGGGGCFGGGGGGGGGGGGGFGGGGGGGGGGGGGGGGGGGGFGGGGGGGGGGGGGGGFGGGGGGFFFFGGGGFFF?GG?@BFGGCFFFFFAFAAFGFBFFF9DC
@M02352:288:000000000-CKWC8:1:1101:7460:12037 1:N:0:ATGCGCAG+ACTGCATA
TACGGAGGGTTCAAGCGTTATCCGGAATCATTGGGTTTAAAGGGTGCGCAGGCGGTCAATTAAGTCAGAGGTGAAATCCCATAGCTTAACTATGGAACTGCCTTTGATACTGGTTGACTTGAGTTATACGGAAGTAGATAGAATGTGTAGTGTAGCGGTGAAATGCATAGATATTACACAGAATACCGATTGCGAAGGCAGTCTACTACGTATATACTGACGCTCATGGACGAAAGCGTGGGGAGCGAACAGGATTAGATACCCTGGTAGTCCACGCCGTAA
+
GGGGGGGGGGGGGFGGGGGGGGFGGE7FFGGGGGGGGGCFGFGGGGGGGGGGGGG@CCGGGGGGGGGGFGGGGGFGGCD8FCAEGGGGGGGCEGGG9FGGGGGGFGGGFGGGGG?><AFEF<FGGGGGGGGGDEAFFG9FFGFGGGFGGGGGGF=FGGGGGGGGGGGGGF7<CFGFDGGGGGGDFGFGDEGGGGEG5CC8CGFCFGCEGDGGGGGGGGGGGE=EC5CCGGGGGDDECE7CGGFFFDDGEDFFFFGFBFFFGDGFF@*04@4:FGF?FFF1CC
@M02352:288:000000000-CKWC8:1:1101:27394:12047 1:N:0:ATGCGCAG+ACTGCATA
TACGAAGGGGGCTAGCGTTGTTCGGAATTACTGGGCGTAAAGTGCACGTAGGCGGATTGATCAGTTGGGGGTGAAATCCCGGGGCTCAACCCCGGAACTGCCTCCAATACTGTCAGTCTAGAGATCGAGAGAGGTGAGTGGAATTCCGAGTGTAGAGGTGAAATTCGTAGATATTCGGAGGAACACCAGTGGCGAAGGCGGCTCACTGGCTCGATACTGACGCTGAGGTGCGAAAGCGTGGGGAGCAAACAGGATTAGATACCCTGGTAGTCCACGCCGTAA
+
GDD@FCDEG7CGGCGGE@@CG8FBFCFGGFGFFAGGGC@CCFFGGGFGGGGDGGGCFGGFGFGFFEFGEGG@FFGFGGGGCFGCE:FGG88FFGGGGGFFGGGGGGFGFGGCFGGGGGFGGFGDFFGGFGGEFGFF@GGGCCFEFFGGDGFC@FFGGGGFGGGGGGGGG=C?FGGGGFEGGGGFGCEGGFGGGGD>>E5EEGGGFGFDDC5<?C?EEGGG?EEGGGGCCFGDGGC:CE<E8=B:BFGCFGFFF?9F??AFFE+29FF?AF2)1:F?B?FFGD
@M02352:288:000000000-CKWC8:1:1101:21584:12056 1:N:0:ATGCGCAG+ACTGCATA
TACGGAGGGTTCAAGCGTTATCCGGAATCATTGGGTTTAAAGGGTGCGCAGGCGGTTTATTAAGTCAGTGGTGAAATCTCGGGGCTCAACCTCGAAACTGCCATTGATACTGATAAACTTGAGTTCAGTTGGAGTAGGCGGAATGTGTAGTGTAGCGGTGAAATGCTTAGATATTACACAGAACACCGATAGCGAAGGCAGCTTACTAAACTGATACTGACGCTGAGGCACGAAAGCGTGGGGAGCGAACAGGATTAGATACCCTGGTAGTCCACGCCGTAA
+
GGGGGGGGGFGGGGGGGGGGGGGGGGGGGGGGGGGFGGGGGGGGGGGGGGGGGGGFDGGGGGGGGGGGGGGGGGGGGGGGGGGGGGGGGGGGGGGGGGGGGGGGGGGGGGGGGGGGGGGGGGGGGGGGGGGGGGGGGGGGGGGGGGGGGGGGGGGGGGGGGGGGGGGGGGGGGGGGGGGGGGGGGGGGGGGGGGGGGGGGGGGGGGGGFGGGGGGGGGGGGGGGGGGGGGGGGEGFGGGGGGFFFFGGGGFFFBGGFFFFGGGGFFGFFFFFFGFFFFFFGD
@M02352:288:000000000-CKWC8:1:1101:13104:12083 1:N:0:ATGCGCAG+ACTGCATA
TACGGAGGGTTCAAGCGTTATCCGGAATCATTGGGTTTAAAGGGTGCGCAGGCGGTTTATTAAGTCAGTGGTGAAATCTCGGGGCTCAACCTCGAAACTGCCATTGATACTGATAAACTTGAGTTCAGTTGGAGTAGGCGGAATGTGTAGTGTAGCGGTGAAATGCTTAGATATTACACAGAACACCGATAGCGAAGGCAGCTTACTAAACTGATACTGACGCTGAGGCACGAAAGCGTGGGGAGCGAACAGGATTAGATACCCTGGTAGTCCACGCCGTAA
+
GGGGGGGGGGGGGGGGGGGGGGGGGGGGGGGGGGGGGGGGGGGGGGGGGGGGGGGFGGGGGGGGGGGGGGGGGGGGGGGGGGGGGGGGGGGGGGGGGGGGGGGGGGGGGGGGGGGGGGGGGGGGGGGGGGGGGGGGGGGGGGGGGGGGGGGGGGGGGGGGGGGGGGGGGGGGGGGGGGGGGGGGGGGGGGGGGGGGGGGGGGGGGGGGGGGGGGGGGGGGGGGGGGGGGGGGGGGEGGGGGGEBFFGGGGDFFFGGFFFFGGGGFFGFFFFFFGFFFFFFGG
@M02352:288:000000000-CKWC8:1:1101:4330:12092 1:N:0:ATGCGCAG+ACTGCATA
TACGGAGGGTCCAAGCGTTATCCGGAATCATTGGGTTTAAAGGGTGCGCAGGCGGTTTATTAAGTCAGTGGTGAAATCTCCAAGCTCAACTTGGAAACTGCCATTGATACTGTTAGTCTTGAATTCAGTCGGAGTAGGCGGAATGTGTAGTGTAGCGGTGAAATGCATAGATATTACACAGAACACCGATAGCGAAGGCAGCTTACTAGGTTTGAATTGACGCTGATGGACGAAAGCGTGGGTAGCGAACAGGATTAGATACCCTGGTAGTCCACGCCGTAA
+
GGGGGGGGGGGGGGGGGGGGGGGGGFGGGFGGGGGGGGGGGGGGGGGGGEGGGGGEFGGGFGGGGGGGFGGGGGGGGCEGGGGGGGGGGGGGGFA5AFCFGD@FFEGGGEFGDFFCFGGGGG>FFGGFGGEEGGGCGFGGGG7DCGGGGAGCGGGGGGGGGGGGGGGFGFFGGEE9@DGGGGEFFGGG@FCCEGDGEEG8*=CC,C9?@CG?<EG+>?C?C?5CGGGFF?FDGDD5F=DGGG><8FDD*9DFB:GGFF)9CFG4FFGF<F<BFG@?FFD9DC
@M02352:288:000000000-CKWC8:1:1101:3138:12146 1:N:0:ATGCGCAG+ACTGCATA
TACGGAGGGTCCAAGCGTTATCCGGAATCATTGGGTTTAAAGGGTGCGCAGGCGGTTTATTAAGTCAGTGGTGAAATCTCGAGGCTCAACCTCGAAACTGCCATTGATACTGATAAACTTGAGTTCAGTTGGAGTAGGCGGAATGTGTAGTGTAGCGGTGAAATGCTTAGATATTACACAGAACACCGATAGCGAAGGCAGCTTACTAAACTGATACTGACGCTGAGGCACGAAAGCGTGGGGAGCGAACAGGATTAGATACCCTGGTAGTCCACGCCGTAA
+
GGGGGGGGGGGGGGGGGGGGGGGGGEG<FGGGGGGGGGGGGGGGGGGGGGGGGGGFGDGGGGGGGFGGGGFFFGGGGGGGGGGGGGGCFGFGGGCFGFGGGGGFGGGGGGGGGGGGGGGGGFGFGGGGGGGGGGGGGGGGGGGCFFFGGGGGGGGGGGGGGGGGGGGGGGGGGFGGGGGGGGGGGGGGGD@EFGGGGGGGGGGGGGGGFGGGGGGGGGGGFEDGGGGGGGGGGGGFGGDGGGFFFFGGGGFF:00:?FFFGGGGFFGFFFAAFG@B(8@>GG
@M02352:288:000000000-CKWC8:1:1101:3816:12148 1:N:0:ATGCGCAG+ACTGCATA
TACGGAGGGGGTTAGCGTTGTTCGGAATTACTGGGCGTAAAGCGTACGTAGGCGGATTGGAAAGTTGGGGGTGAAATCCCAGGGCTCAACCCTGGAACTGCCTCCAAAACTATCAGTCTAGAGTTCGAGAGAGGTGAGTGGAATTCCAAGTGTAGAGGTGAAATTCGTAGATATTTGGAGGAACACCAGTGGCGAAGGCGGCTCACTGGCTCGATACTGACGCTGAGGTACGAAAGTGTGGGGAGCAAACAGGATTAGATACCCTGGTAGTCCACACCGTAA
+
GFGGGCFGGGGGGGGGGGGGGFGGGGGGGGGGGGGGGGGGFGGGGGGGGGGGGGGGGGGGGGGGGGGGGGGGGGGGGGGGGGGGGGGGGGGGGGGGGGGGGGGGGGGGGGFGGGGGGGGGGGGGGGGGGGGGGGGGGGGGGDGGGGGGGGGGGGGGGGGGGGGGGGGGGGGGGGGGGGGGGGGGGGGGGGGGGGGGGGGGGGGGGGGGGGGGGGGGGGFGGGGGG:FGGGGGGGGFGGGGGGFFF@FGGGFFFFGGFFFFGGGGFFGFFFFFFGFFFFFFGG
@M02352:288:000000000-CKWC8:1:1101:8514:12163 1:N:0:ATGCGCAG+ACTGCATA
TACGGAGGGTCCAAGCGTTATCCGGAATCATTGGGTTTAAAGGGTGCGCAGGCGGTTTATTAAGTCAGTGGTGAAATCTCGGGGCTCAACCTCGAAACTGCCATTGATACTGATAAACTTGAGTTCAGTTGGAGTAGGCGGAATGTGTAGTGTAGCGGTGAAATGCTTAGATATTACACAGAACACCGATAGCGAAGGCAGCTTACTAAACTGATACTGACGCTGAGGCACGAAAGCGTGGGGAGCGAACAGGATTAGATACCCTGGTAGTCCACGCCGTAA
+
GGGGGGGGGGGGGGGGGGGGGGGGGGGGGGGGGGGGGGGGGGGGGGGGGGGGGGGFEGGGGGGGGGGGGGGGGGGGGGGGGGGGGGGGGGGGGGGGGGGGGGGGGGGGGGGGGGGGGGGGGGGGGGGGGGGGGGGGGGGGGGGGGGGGGGGGGGGGGGGGGGGGGGGGGGGGGGGGGGGGGGGGGGGGGGCEGGGGGGGGGGGGGGGGGGGGGGGGGGGGGGGGGGGGGGGGGGGFGGGGGGFFBDGGGGFFFFGGFFFBCFGGFFGFBFFFFGFFFFF>DG
@M02352:288:000000000-CKWC8:1:1101:25807:12168 1:N:0:ATGCGCAG+ACTGCATA
TACGGAGGGGGTTAGCGTTGTTCGGAATTACTGGGCGTAAAGCGTACGTAGGCGGATTGGAAAGTTGGGGGTGAAATCCCAGGGCTCAACCCTGGAACTGCCTCCAAAACTATCAGTCTAGAGTTCGAGAGAGGTGAGTGGAATTCCAAGTGTAGAGGTGAAATTCGTAGATATTTGGAGGAACACCAGTGGCGAAGGCGGCTCACTGGCTCGATACTGACGCTGAGGTACGAAAGTGTGGGGAGCAAACAGGATTAGATACCCTGGTAGTCCACACCGTAA
+
GGGGGEFGGGGFGGGGGGGGFGGGGGGGGGGGGGGGGGGGGGGGGEGGGGGGGFGGGGGGAFFFGGGGGGGGGGGGGGFGGGGGGGGFDFGGGGGGGGGGGGGFGGGGGGGGGGGGGGGGGGGGFGGGGGGGGGGGCGGGGGGGGGGGGGGGGGGDGGGGGGGGGGGGGGDGGGGGGGGGGGGGGGGGGGGGGGGGGGGGGGGGGGGGGGGGGGGGGGGGGGGGGGGGGGGGGGGFGGGGGGFB>DGFGGFF<:GGBFFFGGGGFFGFFFFFFGFFFFFFGG
@M02352:288:000000000-CKWC8:1:1101:10159:12169 1:N:0:ATGCGCAG+ACTGCATA
TACGGAGGGTGCAAGCGTTATCCGGAATCATTGGGTTTAAAGGGTCCGCAGGCGGACTAATAAGTCAGTGGTGAAATCCCATCGCTTAACGATGGAACTGCCATTGAAACTGTTAGTCTTGAATTCGGTCGAAGTGGGCGGAATGTGTCATGTAGCGGTGAAATGCATAGATATGACACAGAACACCGATAGCGAAGGCAGCTTACTAAACTGATACTGACGCTGAGGCACGAAAGCGTGGGGAGCGAACAGGATTAAATACCCTGGTAGTCCACGCCGTAA
+
GGGGGGGGCGGGFGGGGGGGGGGGGGEGFGGGGGGGGGGGGGGGGDGGGGGGGGGGGGG,CFGGGGGGFGGGFGGGGFF8F<4CFG=FGGFCDF@FFD<=F<EF<AFG<<?EDDD<:?EFCDDFFE=FC>=FF<@BF,@F<F:FEFCDCCCCDCC<F@6CFGEEEFEEC;<@<B<FFF6C2F:<2F<B<FE><:CBEC888CF<?FFFCEFGGG9C?C@@C871;5C8::97CGC:>=1CGGD16@DG5DDF6:FF3*-9?FGD?FC)6F3<7:??;05,>D
@M02352:288:000000000-CKWC8:1:1101:14455:12218 1:N:0:ATGCGCAG+ACTGCATA
TACGGAGGGTCCGAGCGTTATCCGGAATCATTGGGTTTAAAGGGTCCGCAGGCGGTCAATTAAGTCAGAGGTGAAATCCCATAGCTTAACTATGGAACTGCCTTTGATACTGGTTGACTTGAGTTATACGGAAGTGGATAGAATGTGTAGTGTAGCGGTGAAATGCATAGATATTACACAGAATACCGATTGCGAAGGCAGTCCACTACGTATATACTGACGCTCATGGACGAAAGCGTGGGGAGCGAACAGGATTAGATACCCTGGTAGTCCACGCCGTAA
+
GGGGGGDGGGDGGGGGGGGGGGGGGGGGGGGGGGGGGGGGGGGGGFGGGGGGGGGGGGGGGGGGGGGGGGGGGGGGGGGGGGGGGGGGGGGGGGGGGGGGGGGGGGGGGGGGGGGGGGGGFGGGGGGGGGDGGGGGGGGGFGFGGGGGGGGGGGGGGGGGGGGGGGGGGGGGGGGGCFGGGGGGGGGGGGGGGGGGG>EFGGGGGGGGGGGGGGGGGGGFGGGGGDGGGGGGGGGFGGDGGDEFBFGG=GDFFBGGB@<FGGFGFFGF>FBDBCFFFFFFGG
@M02352:288:000000000-CKWC8:1:1101:13411:12227 1:N:0:ATGCGCAG+ACTGCATA
TACGGAGGGTCCAAGCGTTATCCGGAATCATTGGGTTTAAAGGGTGCGCAGGCGGTTTATTAAGTCAGTGGTGAAATCTCGAGGCTTAACCTCGAAACTGCCATTGATACTGATAAACTTGAGTTCAGTTGGAGTAGGCGGAATGTGTAGTGTAGCGGTGAAATGCTTAGATATTACACAGAACACCGATAGCGAAGGCAGCTTACTAAACTGATACTGACGCTGAGGCACGAAAGCGTGGGGAGCGAACAGGATTAGATACCCTGGTAGTCCACGCCGTAA
+
GGGGGGGGGGGGGGGGGGGGGGGGGFGGGGGGGGGGGGGGGGGGGGGGGGGGGGGF@@EGGGGGGGGGGGGGGGGGGGGGGGGGCFGGGGFGGGCGGGGGGGFGGGGGGGGFDFGGGGGGGGGGGGGGGGGGGGGGGGGGGGGGGGFGGGGGGGGGGGGGGGGGGGGGGGGGGGGFGGGGGGFGGGGGGGFEGGGD>EGFGGGGGGG;CFGDGEEEFGGGGGGGGGGGGGGGGE5>GGGGECB?FFGGGGF??FGGFFFFCGGGFFGFFFFFFGFFFBFFDC
@M02352:288:000000000-CKWC8:1:1101:21701:12285 1:N:0:ATGCGCAG+ACTGCATA
TACGGAGGGTCCAAGCGTTATCCGGAATCATTGGGTTTAAAGGGTGCGCAGGCGGTTTATTAAGTCAGTGGTGAAATCTCGAGGCTCAACCTCGAAACTGCCATTGATACTGATAAACTTGAGTTCAGTTGGAGTAGGCGGAATGTGTAGTGTAGCGGTGAAATGCTTAGATATTACACAGAACACCGATAGCGAAGGCAGCTTACTAAACTGATACTGACGCTGAGGCACGAAAGCGTGGGGAGCGAACAGGATTAGATACCCTGGTAGTCCACGCCGTAA
+
GFGGGGGGGGGGGGGGGGGGGGGGGGGGDGFGGGGFFGGGGGGGGGGGGGGEGGGCFGGGGGGGGGGGGGGGGGGGGGCFFFGGGGGGGGGGGGGGGGGGGGGGGGGGGFGGFGFFFFGGGGGGGFEGGGGGGGGGGGGGGGGGGFCFGGGGGGGGEGFGGGGGGGFGFGGGGGGGGGGGGGGGGGGGGGFGGGGGGGGFGGGFGFGFGGGGGGGGGGGGGGGGGGGFGGGGGCGEGGGGGGF<>E:5EGFFFFGGFFFFEGGGFFGFFFFFFGFBFFFBGD
@M02352:288:000000000-CKWC8:1:1101:16856:12306 1:N:0:ATGCGCAG+ACTGCATA
TACGGAGGATCCAAGCGTTATCCGGAATCATTGGGTTTAAAGGGTCCGTAGGTGGATAATTAAGTCAGAGGTGAAATCCTGCAGCTCAACTGTAGAATTGCCTTTGATACTGGTTGTCTTGAGTTATTATGAAGTAGTTAGAATATGTAGTGTAGCGGTGAAATGCATAGATATTACATAGAATACCAATTGCGAAGGCAGATTACTAATAATATACTGACACTGATGGACGAAAGCGTGGGGAGCGAACAGGATTAGATACCCTGGTAGTCCACGCCGTAA
+
GGGGGGGGGGGGGGGGGGGGGGGGGGGGGGGGGGGGGGGGGGGGGGGGGGGGFGGGGGGGGGGGGGGGGGGGGGGGGGGGGGGGGGGGGGGGGGGGGGGGGGGGGGGGGGGGGGGGGGGGGGGGGGGGGGGGGGGGGGGGGGEGGGGGGGGGGGGGGGGGGGGGGGGGGGGGGGGGGGGGGGGGGGGGGGGGGGGGGGGGGGGGGGGGGGGGGGGGGGGGGGGGGGGGGGGGGGGFGGGGGGFDFFGGGGFF?FGGFFFFGGGGFFGFFFFFFGFFFBF;DG
@M02352:288:000000000-CKWC8:1:1101:15196:12316 1:N:0:ATGCGCAG+ACTGCATA
TACGGAGGGTCCAAGCGTTATCCGGAATCATTGGGTTTAAAGGGTGCGCAGGCGGTTTATTAAGTCAGTGGTGAAATCCCATAGCTTAACTATGGAACTGCCTTTGATACTGGTTGACTTGAGTTATACGGAAGTAGATAGAATAAGTAGTGTAGCGGTGAAATGCATAGATATTACTTAGAATACCGATTGCGAAGGCAGTCTACTACGTATATACTGACGCTCATGGACGAAAGCGTGGGGAGCGAACAGGATTAGATACCCTGGTAGTCCACGCCGTAA
+
GGGGGGGGGGGGGGGGGGGGGGGGGGGGGGGGGGGGGGGGGGGGGGGGGGGGGGGGGGGGGGGGGGGGGGGGGGGGGGGGGGGGGGGGGGGGGGGGGGGGGGGGGGGGGGGGGGGGGGGGGGGGGGGGGGGGGGGGGGGGGGGGGGGGGGGGGGGGGGGGGGGGGGGGGGGGGGGGGGGGGGGGGGGGGGGGGGGGGGGGGGGGGGGGGGGGGGGGGGGGGGGGGGGGGGGGGGGFGGGGGGFFFFGGGGFFF<GGFFFFGGGGFFGFFFFFFGFFFFFFGG
@M02352:288:000000000-CKWC8:1:1101:3787:12330 1:N:0:ATGCGCAG+ACTGCATA
TACGGAGGGTCCAAGCGTTATCCGGAATCATTGGGTTTAAAGGGTGCGCAGGCGGTTTATTAAGTCAGTGGTGAAATCTCGGGGCTCAACTTCGAAACTGCCATTGATACTGATAAACTTGAGTTCAGTTGGAGTAGGCGGAATGTGTAGTGTAGCGGTGAAATGCTTAGATATTACACAGAACACCGATAGCGAAGGCAGCTTACTAAACTGATACTGACGCTGAGGCACGAAAGCGTGGGGAGCGAACAGGATTAGATACCCTGGTAGTCCACGCCGTAA
+
GGGGGCGEGGGGGGGGGGGGGGGGGGGGGGGGGGGEGGGGGGGGGGGGGGGGGGGGGGGGGGGGGGGGGGGGGGGGGGFGGGGGGGGGGGGGGGGGGGGGGGGGGGGGGGGGGGGGGGGGGGGGGGGGGGGGFGGGGGGGGGGGGGGGGGGGGGGGGGGGGGGGGGGGGGGGGGGFGGGGGFGGGGGGGGCEGGGGGGGGGGGGGGGGGGGGGGGGGGGGGGGGGDGGGGGGGGGFGGGGGGFFFFGGGGFFFFGGBFFFGGGGFFGFFF>B@FFFFFFFGD
@M02352:288:000000000-CKWC8:1:1101:10375:12361 1:N:0:ATGCGCAG+ACTGCATA
TACGGAGGGTCCAAGCGTTATCCGGAATCATTGGGTTTAAAGGGTGCGCAGGCGGTTTATTAAGTCAGTGGTGAAATCTCGAGGCTCAACCTCGAAACTGCCATTGATACTGATAAACTTGAGTTCAGTTGGAGTAGGCGGAATGTGTAGTGTAGCGGTGAAATGCTTAGATATTACACAGAACACCGATAGCGAAGGCAGCTTACTAAACTGATACTGACGCTGAGGCACGAAAGCGTGGGGAGCGAACAGGATTAGATACCCTGGTAGTCCACGCCGTAA
+
GGGGGGGGGGGGGGGGGGGGGGGGGGGGGGGGGGGGGGGGGGGGGGGGGGGGGGGEGGGGGGGGGGGGGGGGGGGGGGGGGGGGGGGGGGGGGGGGGGGGGGGGGGGGGGGGGGGGGGGGGGGGGGGGGGGGGGGGGGGGGGGGGGGGGGGGGGGGGGGGGGGGGGGGGGGGGGGGGGGGGGGGGGGGGGDGGGGGGGGGGGGGGGGGGGGGGGGGGGGGGGGGGGGGGGGDGGGFGGGGGGFFFFGGGGFFFFGGFFFFGGGGFFGFFFFF7CFFFFFFGD
@M02352:288:000000000-CKWC8:1:1101:29625:12370 1:N:0:ATGCGCAG+ACTGCATA
TACGGAGGGTCCAAGCGTTATCCGGAATCATTGGGTTTAAAGGGTGCGCAGGCGGTTTATTAAGTCAGTGGTGAAATCTCGGGGCTCAACTTCGAAACTGCCATTGATACTGATAAACTTGAGTTCAGTTGGAGTAGGCGGAATGTGTAGTGTAGCGGTGAAATGCTTAGATATTACACAGAACACCGATAGCGAAGGCAGCTTACTAAACTGATACTGACGCTGAGGCACGAAAGCGTGGGGAGCGAACAGGATTAGATACCCTGGTAGTCCACGCCGTAA
+
GGGGGGGGGGGGGGGGGGGGGGGGGGGGGGGFGGGBCFGGGGGGFGGGGGGGGGG=FFFGGFFFFGGGGGGGGGGGGGGGGGGGGEFDFGGGGGGGGGGGGGGGGGGGGGGGFFFGEGGGGGGGGGGGGFGGGGGGGEGGGGGGGGGGGGGGGGGGGGEGGGGGGGG;=FGCFGGFEFGGGGGGGGGGGGEGGGGGGGGGGGGEFGGFFGFGFFGGGGGGGGGGGGGGGGGGEGGFFGGGGGFFFFDDEDE76?GG?FFFGGGGFFFFA=7AFGFFFFFFGG
@M02352:288:000000000-CKWC8:1:1101:16845:12377 1:N:0:ATGCGCAG+ACTGCATA
TACGGAGGGTCCAAGCGTTATCCGGAATCATTGGGTTTAAAGGGTGCGCAGGCGGTTTATTAAGTCAGTGGTGAAATCTCGAGGCTCAACCTCGAAACTGCCATTGATACTGATAAACTTGAGTTCAGTTGGAGTAGGCGGAATGTGTAGTGTAGCGGTGAAATGCTTAGATATTACACAGAACACCGATAGCGAAGGCAGCTTACTAAACTGATACTGACGCTGAGGCACGAAAGCGTGGGGAGCGAACAGGATTAGATACCCTGGTAGTCCACGCCGTAA
+
GGGGGGGGGGGGGGGGGGGGGGGGGGGGGGGGGGGFGGGGGGGGGGGGGGGGGGGGGGGGGGGGGGGGGGGGGGGGGGGGGGGGGGGGGGGGGDEGGGGGGGGGGGGGGGGGGGGGGGGGGFGGGGGGGGGGGGGGGGGGGGGGGGGGGGGGGGGGGGGGGGGGGGGGGGGGGGGGGGGGGGGGGGGGGGGGGGGGDGGGGGGGGGGGGGGGGGGGGGGGGGGGGGGGGGGGGGGFGGGGGGFFBEGGGGFFFFGGFFFFGCGGFFGFFFFFFGFFFFFFDD
@M02352:288:000000000-CKWC8:1:1101:18519:12378 1:N:0:ATGCGCAG+ACTGCATA
TACGGAGGGTCCAAGCGTTATCCGGAATCATTGGGTTTAAAGGGTGCGCAGGCGGTTTATTAAGTCAGTGGTGAAATCTCGAGGCTCAACCTCGAAACTGCCATTGATACTGTTAGTCTTGAATTCAGTCGGAGTAGGCGGAATGTGTAGTGTAGCGGTGAAATGCATAGATATTACACAGAACACCGATAGCGAAGGCAGCTTACTAGGTTTGAATTGACGCTGATGGACGAAAGCGTGGGTAGCGAACAGGATTAGATACCCTGGTAGTCCACGCCGTAA
+
GGGGGGGGGGGGGGGGGGGGGGGGGGGGGGGGGGGGGGGGGGGGGGGGGGGGGGGFGGGGGGGGGGGGGGGGGGGGGGGGGGGGGGGGGGGGGGGGGGGGGGGGGGGGGGGGGGGGGGGGGGGGGGGGGGGEDGGGGGGGGGGGGGGGGGGGGGGGGGGGGGGGGGGGGGGGGGGGGGGGGGGGGGGGGGGGGGGGGGGGGGGGGGGGGGGGGGGGGGGGGGGGGGGGGGGGGGGEDEGGGGFFFFGGGGFFFFGGF?BFGGGGFFFFFFFFFGFFFFFFGG
@M02352:288:000000000-CKWC8:1:1101:11959:12387 1:N:0:ATGCGCAG+ACTGCATA
TACGGAGGGTCCGAGCGTTAATCGGAATTACTGGGCGTAAAGCGCGCGTAGGTGGTTATTTAAGTCAGATGTGAAAGCCCTGGGCTCAACCTAGGAACTGCACCTGATACTGGATAACTAGAGTACAGAAGAGGGTAGTGGAATTTCCTGTGTAGCGGTGAAATGCGTAGATATAGGAAGGAACACCAGTGGCGAAGGCGACTACCTGGTCTGATACTGACACTGAGGTGCGAAAGCGTGGGGAGCAAACAGGATTAGATACCCTGGTAGTCCACGCCGTAA
+
GGGGGGGGGGGGGGGGGGGG<FGGGGGGGGGGGGGGGGGGGGGGGGGGGGGGGGGGGGGGGGGGGGGGGGGGGGGGGGGGGGGGGGGGGGGGGGGGGGGGGGG=FGGGGGGGGCGGGGGGGGGGGGGGCFGGGGGCFGGGGGGGGGGFGGGGGGGGGGGGGGGGGGGGGGGGGGGGGGGGGGGGGGGFFGGGGGGGGGGGGGGC<EFGGCGG8<FAFGFGGGGGGGGGGGGGGGGFGGGGGGDBBFGGFGFFF:GGFFFFGGGGFFGFFFFFFGFFFFFFGD
@M02352:288:000000000-CKWC8:1:1101:16854:12392 1:N:0:ATGCGCAG+ACTGCATA
TACGGAGGGTCCAAGCGTTATCCGGAATCATTGGGTTTAAAGGGTGCGCAGGCGGTTTATTAAGTCAGTGGTGAAATCTCGAGGCTCAACCTCGAAACTGCCATTGATACTGATAAACTTGAGTTCAGTTGGAGTAGGCGGAATGTGTAGTGTAGCGGTGAAATGCTTAGATATTACACAGAACACCGATAGCGAAGGCAGCTTACTAAACTGATACTGACGCTGAGGCACGAAAGCGTGGGGAGCGAACAGGATTAGATACCCTGGTAGTCCACGCCGTAA
+
GGGGGGGGGGGGGGGGGGGGGGGGGGGGGGGGGGGGGGGGGGGGGGGGGGGGGGGGGGGGGGGGGGGGGGGGGGGGGGGGGGGGGGGGGGGGGGGGGGGGGFGGGGGGGGGGGGGGGGGGGGGGGGGGGGGGGGGGGGGGGGGGGGGGGGGGGGGGGGGGGGGGGGFGGGGGGGGGGGGGGGGGGGGGGGEGGGGGGGGGGGGGGGGGGGGGGGGGGGGGGGGGGGGGGGGGGGGFGGGGGGFFFFGGGGFFBFGGFFFFGGFFFFGFAFBFFGFFFFFFGC
@M02352:288:000000000-CKWC8:1:1101:18985:12398 1:N:0:ATGCGCAG+ACTGCATA
TACGGAGGGTGCAAGCGTTATCCGGAATCATTGGGTTTAAAGGGTCCGCAGGCGGTCAATTAAGTCAGAGGTGAAAGCCCATCGCTCAACGATGGAACTGCCTTTGAAACTGTATTTCTTGAGTTATAGGGAAGCAGTTAGAATAAGTAGTGTAGCGGTGAAATGCATAGATATACCTAAGAATACCGATGGCGAAGGCGGTCTACTAGGTATATACTGACGCTCAGGCACGAAAGCGTGGGGAGCGAACAGGATTAGATACCCTGGTAGTCCACGCCGTAA
+
GGGG7FGGG@FGGGGGGGGGGGGGGG7F,E,CFGGGCGGGGGGG@8FG+CFGGGG:@:5B,EFGGGGGG9FGGGGG9F,44,:FFGGGGGGC=B?D<FFGG=FFGGC5AFGG<,,,,:CFGGGG9,C,,7@F,@,:,3,,@F=B,,,8,8FFGGFGG7FEGGGGGG,DGGDFGG7,,25,?FC,?FF7*=*=FGGGGGG*8**=:BF+++*3<++39CFGGGCE59*;2:CDGGGFGGGGGGEBBF)5CD@FB?GFBFFFGGF<FFGFBFFFFGFFF?D9DD
@M02352:288:000000000-CKWC8:1:1101:11199:12412 1:N:0:ATGCGCAG+ACTGCATA
TACGGAGGATCCAAGCGTTATCCGGAATCATTGGGCTTAAAGGGTCCGTAGGCGGGTTTGTAAGTAAGTGGTGAAAGTTTTCGGCTCAACCGGAAAATTGCCATTGATACTGCAAGTCTTGAATCATTGTGAAGTGGTTAGAATGTGTAGTGTAGCGGTGAAATGCATAGATATTACACAGAATACCGATTGCGAAGGCAGATCACTAACAATTGATTGACGCTAAGGGACGAAAGCGTGGGTAGCGAACAGGATTAGATACCCTGGTAGTCCACGCCGTAA
+
GGGGGGGGDCFE,EFGGFG,C@FFGEGGAFFFFGG,6@FFGGAFFCGGGGGGGGG:@??F<FGGG9<?BFGFGGGGGFFEEFFEGCGGGGGGGECFGFGGGGFGAAG<FGGFGD9FFGGGGGGGCFE<F@FFFFGFFFGFGGGGGGGFGGGGGGGCGGGGGGGGCFDGFGGGGGGGFE9BFFFGGGGGFGGGGGGGGGG6ECGGGGGGFG69+;CFGGGGGGGGEGGGGFGGGGGFFGGGGGEABFDGGGFFFFFGFFFFFGGGFFGFAFFFFGFFFFFFGG
@M02352:288:000000000-CKWC8:1:1101:16104:12413 1:N:0:ATGCGCAG+ACTGCATA
TACGGAGGATCCAAGCGTTATCCGGAATCATTGGGTTTAAAGGGTCCGCAGGCGGTTGTTTAAGTCAGAGGTGAAAGTTTGCAGCTCAACTGTAAAATTGCCTTTGATACTGAATAACTTGAGTTATAATGAAGTGGTTAGAATATGTAGTGTAGCGGTGAAATGCATTGATATTACATAGAATACCGATTGCGAAGGCAGATCACTAATTATATACTGACGCTGAGGGACGAAAGCGTGGGGAGCGAACAGGATTAGATACCCTGGTAGTCCACACCGTAA
+
GGGGGGGG7FFGGGGGGGGGGGGGGFFGGGGGGGGGGGGGGGGGGAEGGGGGGGGCCEFGGGGGGGGGGGGGGGGGGGGFFGGGGGGGGGGGGGAFEFGGGEFGGGGGGGGGGGGGGGGGGGGGGGGGGGGGGGGGGGGGGGGGGGGGFGGGGGGGGGGGGGGGGGGGGGGGGGGGGGGGFGGGGGGGGGGGGGGGGGGGGGGGGGGGGFGGGGGGGGGGGGGGGGGGGGGGGGGBGGGGGGFFFFGGGGFF<?GGFFAFGGGGFFGFFFFFFGFFFFF?FG
@M02352:288:000000000-CKWC8:1:1101:15083:12438 1:N:0:ATGCGCAG+ACTGCATA
TACGGAGGGTCCAAGCGTTATCCGGAATCATTGGGTTTAAAGGGTGCGCAGGCGGTTTATTAAGTCAGTGGTGAAATCTCGGGGCTCAACTTCGAAACTGCCATTGATACTGATAAACTTGAGTTCAGTTGGAGTAGGCGGAATGTGTAGTGTAGCGGTGAAATGCTTAGATATTACACAGAACACCGATAGCGAAGGCAGCTTACTAAACTGATACTGACGCTGAGGCACGAAAGCGTGGGGAGCGAACAGGATTAGATACCCTGGTAGTCCACGCCGTAA
+
GGGGGFGGGGGGGGGGGGGEFGGGGGGGGGGGGGGGGGGGGGGGGGGGGGGGGGGFGGGGGGGGGGGGGGGGGGGGGGFGGGGGGGGGGGGGGGGGGGGGGGGGGGGGGGGGGGGGGGGGGGGGGGGGGGGGGGGGGGGGGGGGGGGGGGGGGGGGGGGGGGGGGGGGGGGGGGGFFFGGDFGGGGGGGGGGGGGGGGGGGGGGGGGGEFGGGGGGGGGGGDGGGGGFGGGGGGGFGGGGGGF<>FGGDGEFFFGGFFFFGGGGFFFFBFFFFGF?BFFFGG
@M02352:288:000000000-CKWC8:1:1101:7381:12456 1:N:0:ATGCGCAG+ACTGCATA
TACGGAGGGTCCAAGCGTTATCCGGAATCATTGGGTTTAAAGGGTGCGCAGGCGGTTCATTAAGTCAGTGGTGAAATCTCGAGGCTCAACCTCGAAACTGCCATTGATACTGATAAACTTGAGTTCAGTTGGAGTAGGCGGAATGTGTAGTGTAGCGGTGAAATGCTTAGATATTACACAGAACACCGATAGCGAAGGCAGCTTACTAAACTGATACTGACGCTGAGGCACGAAAGCGTGGGGAGCGAACAGGATTAGATACCCTGGTAGTCCACGCCGTAA
+
GCFEGGGGGFGGFCFGGFEGGGGGG:FG9EF<EFGFGGGFEFGGDF7FGEEEGEGGGGGGGFGGGGGGGGG<FFFFGGGGCFGEGGGGGGGGGGGGGGGGGGGGGGGGGGGGGGFFFGGGGGGGGGGGFGGCFGGGGGGGGGGGGGGGGGFFGFGGGGGGGGGGGGGGGGGGGGGGGGGGGGGGGGGGGGGGGGGGGDFGGGGGDGGFFGFGGGGGFGGFFGGGGGFGGGGG5E55FGGEGGBBFDDDDGFFBFGGFFBFFGFFFFGFFFFB8:FFFFFFGD
@M02352:288:000000000-CKWC8:1:1101:20047:12491 1:N:0:ATGCGCAG+ACTGCATA
TACGGAGGGTCCAAGCGTTATCCGGAATCATTGGGTTTAAAGGGTGCGCAGGCGGTTTATTAAGTCAGTGGTGAAATCTCGAGGCTCAACCTCGAAACTGCCATTGATACTGATAAACTTGAGTTCAGTTGGAGTAGGCGGAATGTGTAGTGTAGCGGTGAAATGCTTAGATATTACACAGAACACCGATAGCGAAGGCAGCTTACTAAACTGATACTGACGCTGAGGCACGAAAGCGTGGGGAGCGAACAGGATTAGATACCCTGGTAGTCCACGCCGTAA
+
GGGGGGGGGGGGGGGGGGGGGGGGGGGGGGGGGGGGGGGGGGGGGGGGGGGGGGGFFGGGGDFGGGGGGGGGGGGGGGGGGGGGGGGGFFGFGGGGGGGGGGGGGGGGGGGGGGGGGGGGGGGGGGGGGGGGGGGGGGGGGGGGGGGGGGGGGGGGGGGGGGGGGGGGGGGGGGGGGGGGGGGGGGGGGGGGGGGGGGGGGGGGGGGGGGGGGGGGGGGGGGGGGDEGGGGGGGGFGGGGGGFFFFGGGGFFBFGGFFFFGGFGFFGFFFFFFGFFFFFBGG
@M02352:288:000000000-CKWC8:1:1101:18833:12592 1:N:0:ATGCGCAG+ACTGCATA
TACGGAGGGTGCAAGCGTTATCCGGAATCATTGGGTTTAAAGGGTCCGCAGGCGGACTAATAAGTCAGTGGTGAAATCCCATCGCTTAACGATGGAACTGCCATTGAAACTGTTAGTCTTGAATTCGGTCGAAGTGGGCGGAATGTGTCATGTAGCGGTGAAATGCATAGATATGACACAGAACACCGATAGCGAAGGCAGCTCACTAGGCCTGAATTGACGCTCAGGGACGAAAGCGTGGGGAGCGAACAGGATTAGATACCCTGGTAGTCCACGCCGTAA
+
GGGGGGGGGGGGGGGGGGGGGGGGGGGGGGGGGGGGGGGGGGGGGGGGGGGGGGGGGGGGGGGGGGGGGGGGGGGGGGGGGGGGGGGGGGGGGGGGGGGGGGGGGGGGGGGGGGGGGGGGGGGGGGGGGGGGGGGGGGGGGGGGGGGGGGGGGGGGGGGGGGGGGGGGGGGGGGGGGGGGGGGGGGGGGGGGGGGGGGGGGGGGGGGGGGGGGGGGGFCGGGGGGGGGGDGGGGGFGGGGGGFFFFGGGGFFFFGGBFFFGGGGFFGFFFFFFGFFFFFFGD
@M02352:288:000000000-CKWC8:1:1101:12972:12602 1:N:0:ATGCGCAG+ACTGCATA
TACGGAGGGTGCAAGCGTTATCCGGAATCATTGGGTTTAAAGGGTCCGCAGGCGGTCAATTAAGTCAGAGGTGAAATACCATAGCTCAACTATGGAACTGCCTTTGATACTGGTTGACTTGAGTTATACGGAAGTAGATAGAATAAGTAGTGTAGCGGTGAAATGCATAGAGATTACTTAGAATACCGATTGCGAAGGCAGTCTACTACGTATATACTGACGCTCATGGACGAAAGCGTGGGGAGCGAACAGGATTAGATACCCTGGTAGTCCACGCCGTAA
+
GGGGGGGGGGGGGGGGGGGGGGGGGGGGGGGGGGGGGGGGGGGGGGGGGGGGGGGGGGGGGGGGGGGGGGGGGGGGGGGGGGGGGGGGGGGGGGGGGGGGGGGGGGGGGGGGGGGGGGGGGGGGGGGGGGGGGGGGGGGGGGGGGGGGGGGGGGGGGGGGGGGGGGGGGGGGGGGGGGGGGGGCFFGGGGGGGGGGGGGGGGGGGGGGGGGGGGGGGGGGGGGGGGGGGGGGGGGFGGGGGGFF>FGGGGFFFFGG?FFFGGGGFFGFFFBFFGFFFFFFGG
@M02352:288:000000000-CKWC8:1:1101:27082:12620 1:N:0:ATGCGCAG+ACTGCATA
TACGTATGTCGCAAGCGTTATCCGGAATTATTGGGCGTAAAGCGAGTCTAGGCGGCTTGTTAAGTCAGATGTGAAAATGCGGGGCTCAACTCCGTATGGCGTTTGAAACTGGCAAGCTAGAGTACTGGAGAGGTGGGCGGAACTACAAGTGTAGAGGTGAAATTCGTAGATATTTGTAGGAATGCCGATAGTGAAGACAGCTCACTGGACAGATACTGACGCTAAAGCTCGAAAGCGTGGGGAGCGAACAGGATTAGATACCCTGGTAGTCCACGCCGTAAA
+
GGGGFGADFEFGFGGGG:@FGFGGG>CGFGGGF@EEGGD@DGGEGEGGGD?ACFEGGGGFF<BEFFGFFFG?FCFGFGGEGGGEF@FFGGGGGGFGFGGGGGG7FGGGFFFGGGGGGGFGGGGAFGDFGCGGDGCFGFGEGEGGGGGC,?FC,1<9<FCFCFGGGGGGFEF,C;;BEGGGFG8EFDEGE>CFGGGEFFCC>8EGFFGGFGGGGFGGGGGGGGGEDFFGFGGDFG7?D*7>C8DBFFGDCD4)3?FFFFFFG+<DFFGFFFA4=FF089BBGF
@M02352:288:000000000-CKWC8:1:1101:13884:12632 1:N:0:ATGCGCAG+ACTGCATA
TACGGAGGGTCCGAGCGTTATCCGGAATCATTGGGTTTAAAGGGTCCGCAGGCGGTCGATTAAGTCAGAGGTGAAATACCATAGCTCAACTATGGAACTGCCTTTGATACTGGTTGACTTGAGTTATATGGAAGTAGATAGAATGTGTAGTGTAGCGGTGAAATGCATAGAGATTACACAGAATACCGATTGCGAAGGCAGTCTACTACGTATATACTGACGCTGAGGGACGAAAGCGTGGGGAGCGAACAGGATTAGATACCCTGGTAGTCCACGCTGTAA
+
GGGGGGGGGGGGGGGGGGGGGGGGGGGGGGGGGGGFGDGGGGGGGGGGGGGGGGGGGGGGGGGGGGGGGGGGGGGGGGGGGGGGGGGGGGGGGGGGGGGGGGGGGGGGGGGGGGGGGGGGGGGGGGGGGGGGGGGGGGGGGGGGGGGGGGGGGGGGGGGGGGGGGGGGGGGGGGGGGGGGGGGGGGGGGGGGGGGGGGGFGGGDGGGGGGGGGGGGGGGGGGGGGGGGGGGDGGDFGGGGGGFFFFGGCDF@0:FGFFAFGGFGFFGFAFFFFFFFF?FFFF
@M02352:288:000000000-CKWC8:1:1101:21414:12680 1:N:0:ATGCGCAG+ACTGCATA
TACGGAGGGTCCAAGCGTTATCCGGAATCATTGGGTTTAAAGGGTCCGCAGGCGGTCAATTAAGTCAGAGGTGAAATCCCATCGCTCAACGATGGAACTGCCTTTGATACTGATTGACTTGAGTTATATGGAAGTAGATAGAATAAGTAGTGTAGCGGTGAAATGCATAGATATTACTTAGAATACCGATTGCGAAGGCAGTCTACTACGTATATACTGACGCTGAGGGACGAAAGCGTGGGGAGCGAACAGGATTAGATACCCTGGTAGTCCACGCCGTAA
+
GGGGGGGGGGGGGGGGGGGGGGGGGGGGGGGGGGGGGGGGGGGGGGGGGGGGGGGGGGGGGGGGGGGGGGGGGGGGGGGGGGGGGGGGGGGGGGGGGGGGGGGGGGGGGGGGGGGGGGGGGGGGGGGGGGGGGGGGGGGGGGGGGGGGGGGGGGGGGGGGGGGGGGGGGGGGGGGGGGGGGGGGGGGGGGGGGGGGGGGGGGGGGGGGGGGGGGGGGGGGGGGGGGGGGGGGEGGFGGGGGGFFFFGGEGFFFFGGFFFFGGEGFFGF>FAFFGFBFFFFGD
@M02352:288:000000000-CKWC8:1:1101:4338:12693 1:N:0:ATGCGCAG+ACTGCATT
TACGGAGGGTCCAAGCGTTATCCGGAATTACTGGGTTTAAAGGGTGCGCAGGCGGTTTATTAAGTCAGTGGTGAAATCTCGAGGCTCAACCTCGAAACTGCCCTTGATACTGATAAACTTGAGTTCAGTTGGAGTAGGCGGAATGTGTAGTGTAGCGGTGAAATGCTTAGATATTACACAGAACACCGATAGCGAAGGCAGCTTACTAAACTGATACTGACGCTGAGGCACGAAAGCGTGGGGAGCGAACAGGATTAGATACCCTGGTAGTCCACGCCGTAA
+
GGGGCFGGGF8FGGGGGGGGGGGGGG:F,E,CFGGF,CGGGGGGAFGGGGGCGGG+48,C,CFGGG,F5<BFGGGGGG,EG8FGG=FGGGGFGGC=FGGGG,,BFG<DGGGG,A55,CFCGGGGAGGGGCFFFG<FGGGGGGGG733E@FGGGGGGGGGGGGGGGGCGGGGGGG@G;,4<CFFGGGGG:F4BFGGGGGG8EG6C9CG9<AFGG79CGGGGGG5EGGGGGGGGGGGFGGGGGGFBFFDGGGFFFFGGFFBFGGGGFFGFFFFFFGFFFFFFGD
@M02352:288:000000000-CKWC8:1:1101:25410:12694 1:N:0:ATGCGCAG+ACTGCATA
TACGGAGGGTGCAAGCGTTATCCGGAATCATTGGGTTTAAAGGGTCCGCAGGCGGACTAATAAGTCAGTGGTGAAATCCCATCGCTTAACGATGGAACTGCCATTGAAACTGTTAGTCTTGAATTCGGTCGAAGTGGGCGGAATGTGTCATGTAGCGGTGAAATGCATAGATATGACACAGAACACCGATAGCGAAGGCAGCTCACTAGGCCTGAATTGACGCTCAGGGACGAAAGCGTGGGGAGCGAACAGGATTAGATACCCTGGTAGTCCACGCCGTAA
+
GGGGGBFGGFGGGGGGGGGGFGGGGGGGGGGGGGGFGGGEGGGGGGGGGGGGGGGGGGGGGGGGGGGGGGGGGGGGGGGGGGGGGGGGGGGGGGGGGGGGGGGGGGGGGGGGGGGGGGGGGGGGGGGGGGGGGGGGGGGGGGGGGGGGGGGGGGGGGGGGGGGGGGGGGGGGGGGGGGGGGGGGGGGGGGGGGGGGGGGGGGGFGGGGGGGGGGGGGGGGGGGGGGGGGGGGGGGFGGGDGGFB>DGGDGFFFFGF?FFFGGGGFFGFFFFFFGF?FFFFGD
@M02352:288:000000000-CKWC8:1:1101:22832:12717 1:N:0:ATGCGCAG+ACTGCATA
TACGGAGGGTCCAAGCGTTATCCGGAATCATTGGGTTTAAAGGGTGCGCAGGCGGTTTATTAAGTCAGTGGTGAAATCTCGAGGCTCAACCTCGAAACTGCCGTTGATACTGATAAACTTGAGTTCAGTTGGAGTAGGCGGAATGTGTAGTGTAGCGGTGAAATGCTTAGATATTACACAGAACACCGATAGCGAAGGCAGCTTACTAAACTGATACTGACGCTGAGGCACGAAAGCGTGGGGAGCGAACAGGATTAGATACCCTGGTAGTCCACGCCGTAA
+
GGGGGEGGGGGGGGGGGGGGGGGGGGGGGGGGGGGGGGGGGGGGGGGGGGGGGGGGGGGGGGGGGGGGGGGGGGGGGGGGGGGGGGGGGGGGGGGGGGGGGGGGGGGGGGGGGGGGGGGGGGGGGGGGGGGGGGGGGGGGGGEGGFGGGGGGGGGGGGGGGGGGGGGGGGGGGGGGGGGGGGGGGGGGGGGGGGGGGGGGGGGGGGGGGGGGGFGGGGFGGGGGGGGGGGGGGGGFGGGGGGFFFFGGGGFF:?GG?FBFGGGGFFGFBFFF?C@?F?>BGG
@M02352:288:000000000-CKWC8:1:1101:8586:12745 1:N:0:ATGCGCAG+ACTGCATA
TACGGAGGGTCCAAGCGTTATCCGGAATCATTGGGTTTAAAGGGTCCGCAGGCGGACTAATAAGTCAGTGGTGAAATCCCATCGCTTAACGATGGAACTGCCATTGAAACTGTTAGTCTTGAATTCGGTCGAAGTGGGCGGAATGTGTAGTGTAGCGGTGAAATGCTTAGATATTACACAGAACACCGATAGCGAAGGCAGCTTACTAAACTGATACTGACGCTGAGGCACGAAAGCGTGGGGAGCGAACAGGATTAGATACCCTGGTAGTCCACGCCGTAA
+
GGFFGDEDDFGGGEGGGBCGGGGGGCFGGFGGGAFBFEC<<FFGEGGGGGGEGGGEGGGAEFFGGGGGFGAB@FGGGGGFGGFCGGGGFEEEGEGGGGFFGGF9FFGGGD?FDFFFFDFGGFEGFFGFGEEEGGGGGFGECGGGGFFGGGFDG@@FCG<ECCCFFGFGGGGGGFFG;CEFFFEGGGGGGEFEGGDCEGGGGGCEFFGFGFDFGGGGGGGGGEGGC9FFGGGGGGGFGGDEGGF?>EDGEGDF:<FG<FBFGFGGFFGFAF2)8>*4(47,9C
@M02352:288:000000000-CKWC8:1:1101:18519:12761 1:N:0:ATGCGCAG+ACTGCATA
TACGGAGGGGGTTAGCGTTGTTCGGAATTACTGGGCGTAAAGCGTACGTAGGCGGATTGGAAAGTTGGGGGTGAAATCCCAGGGCTCAACCCTGGAACTGCCTCCAAAACTATCAGTCTAGAGTTCGAGAGAGGTGAGTGGAATTCCAAGTGTAGAGGTGAAATTCGTAGATATTTGGAGGAACACCAGTGGCGAAGGCGGCTCACTGGCTCGATACTGACGCTGAGGTACGAAAGTGTGGGGAGCAAACAGGATTAGATACCCTGGTAGTCCACACCGTAA
+
GGGGEGFGGGGFGGGCFFGGGGGGGGGGGGGFGGGGGEEGGGGGGGGGGGGGGGGGGGGGCAAFEGGGGGGGGGGGGDFGGGGGGGGGFGGGGGGGGGGGGFGGGGGGGGFCEFGFGGGGGGGGGGFGGGGGGGGGGGGGGGGGGG@FGGGGGGGGGGGGGGGGGGGGGGEFFF?FGGGGGGGGGGGFFGGGGGGGGGGGGGGGGGGGGEGGGGGGEGGGGGGGG<FFGGGGGGG30?7EEEF0>@FD?C>?:?FC?FAFGC86FFFFFFFBFGF?F?>:D>
@M02352:288:000000000-CKWC8:1:1101:28130:12800 1:N:0:ATGCGCAG+ACTGCATA
TACGGAGGGTCCAAGCGTTATCCGGAATCATTGGGTTTAAAGGGTGCGCAGGCGGTTTATTAAGTCAGTGGTGAAATCTCGGGGCTCAACCTCGAAACTGCCATTGATACTGATAAACTTGAGTTCAGTTGGAGTAGGCGGAATGTGTAGTGTAGCGGTGAAATGCTTAGATATTACACAGAACACCGATAGCGAAGGCAGCTTACTAAACTGATACTGACGCTGAGGCACGAAAGCGTGGGGAGCGAACAGGATTAGATACCCTGGTAGTCCACGCCGTAA
+
GGGGGGGGGFEFGGGGGGGGGDGGGGDGFGGGGGG@FEFGGGGGGGGGEGGGGGG>FEGFGGFG<FAEFFGFGGGGGGGGGGGGGGGGGGAEGGGCECFGCAFFGGGGGGFGGGGGFGGGGGGGGGGGGGGGGGGGGFCEGGGGGFGGGGGGGGGGGGGGGEGGGGGGGGGGGGGGFCFFGGGGGGGGGGGGGGGGGGGGGGGGGGGGGGGGGGGGGGGGGGGGGGGGGEGGGGGFGGGGECD?BFGGGGFFBFGFFFFFGGGCFFGFFFFFBDFBFFFFGD
@M02352:288:000000000-CKWC8:1:1101:24581:12819 1:N:0:ATGCGCAG+ACTGCATA
TACGGAGGGTCCAAGCGTTATCCGGAATTATTGGGTTTAAAGGGTCCGCAGGCGGATTAATAAGTCAGTGGTGAAATCTCCAAGCTCAACTTGGAAACTGCCATTGATACTGTTAGTCTTGAATTCAGTCGGAGTAGGCGGAATGTGTAGTGTAGCGGTGAAATGCATAGATATTACACAGAACACCGATAGCGAAGGCAGCTTACTAGGTTTGAATTGACGCTGATGGACGAAAGCGTGGGTAGCGAACAGGATTAGATACCCTGGTAGTCCACGCCGTAA
+
GGGGGGGGGGFGGGGGGGGGGGGGGEGGGGGGGGGFGGGGGGGGGGGGGGGGGGGGGGGGGGGGGGGGGGGGGGGGGGGGGGGGGGGGGGGGGGFGGGGGGGGGGGGGGGFGGGGGGGGGGGGGGGGGGGGGGGGGGGGGGGGGGGGGGGGGGGGGGGGGGGGGGGGGGGGGGGGGGGGGGGGGGGGGGGGGGGGGGGFGGGGGGGFGGGGGGGGGGFGGGGGGGGGGGGGGGGGFGGCGGGFFF?DDGGFFFFGG?FFFGGGGFFGFFFADFGFFFFFFGG
@M02352:288:000000000-CKWC8:1:1101:19032:12825 1:N:0:ATGCGCAG+ACTGCATA
TACGGAGGGTGCAAGCGTTATCCGGAATCACTGGGTTTAAAGGGTGCGCAGGCGGTTTATTAAGTCAGTGGTGAAATCCCGAGGCTCAACCTCGAAACTGCCATTGATACTGATAAACTTGAGTTCAGTTGGAGTAGGCGGAATGTGTAGTGTAGCGGTGAAATGCTTAGATATTACACAGAACACCGATAGCGAAGGCAGCTTACTAAACTGATACTGACGCTGAGGCACGAAAGCGTGGGGAGCGAACAGGATTAGATACCCTGGTAGTCCACGCCGTAA
+
GGGGGGGGGGGGGGGGGGGGGGGGGGGGEGGGGGGFFGGGGGGGGGGGGGGGGGGCCG<FFFGGEGGGGGGGGGGGDG4FGDFGGGGGGGGDFEEGGEGGGEFFGGGGGGGGFFFFFGGFGGGGGGAFBEGGGGGGGGGGGGGGGFFGGGGGGGGGGGGGGGGGGGGGGGGGGGGGFG,?CGGGGGGGGGDGGGGGGGGFGGGCFGGFCGGCGDGGGGGGGGGGGGGGGGGGGGGFGGGGGG>61@<DGGFFFFGGFFFFGGGGFFGFFFFAFGFFFFFFGG
@M02352:288:000000000-CKWC8:1:1101:1745:12862 1:N:0:ATGCGCAG+ACTGCATA
TACGGAGGGTCCAAGCGTTATCCGGAATCATTGGGTTTAAAGGGTGCGCAGGCGGTTTATTAAGTCAGTGGTGAAATCTCGGGGCTCAACCTCGAAACTGCCATTGATACTGATAAACTTGAGTTCAGTTGGAGTAGGCGGAATGTGTAGTGTAGCGGTGAAATGCTTAGATATTACACAGAACACCGATAGCGAAGGCAGCTTACTAAACTGATACTGACGCTGAGGCACGAAAGCGTGGGGAGCGAACAGGATTAGATACCCTGGTAGTCCACGCCGTAA
+
GGGGGGGGGGGGGGGGGGGGGGGGGGG@FGGGGGGGGGGGGGGGGGGGGGGGGGGGGGGGGGGGGGGGGGGGFGGGGGGGGGGGGGGGGGGGGGGGGGGGGGGGGGGGGGGGGGGGGGGGGGGGGGGGGGGGGGGGGGGGGGGGGGGGGGGGGGGGGGGGGGGGGGGGGGGFGGGGGGGGGGGGGGGGGGGGGGDGGGGGGGGGGGGGGGGGGGGGGGGGGGEEGGGGGGGGGGGFGGGGGED?FEG3EGFFFFGGDFFFGGGGFFGFFFFFFGFFFFFFGG
@M02352:288:000000000-CKWC8:1:1101:16809:12863 1:N:0:ATGCGCAG+ACTGCATA
TACGGAGGGTGCAAGCGTTATCCGGAATCATTGGGTTTAAAGGGTCCGCAGGCGGACTAATAAGTCAGTGGTGAAATCCCATCGCTTAACGATGGAACTGCCATTGAAACTGTTAGTCTTGAATTCGGTCGAAGTGGGCGGAATGTGTCATGTAGCGGTGAAATGCATAGATATTACACAGAACACCGATAGCGAAGGCAGCTTACTAAACTGATACTGACGCTGAGGCACGAAAGCGTGGGGAGCGAACAGGATTAGATACCCTGGTAGTCCACGCCGTAA
+
GGGGGGGGGGGGGGGGGGGGGGGGGGGGGGGGGGGFGGGGGGGGGGGGGGGGGGGGGGGGGGGGGGGGGGGGGGGGGGGGGGGGGGGGGGGGGGGGGGGGGGGGGGGGGGGGGGGGGGGGGGGGGGGGGGGGGGGGGGGGGGGGGGGGGGGGGGGGGGGGGGGGGGGGGGGGGGGGGGGGGGGGGGGGGGGGGGGGGGGGGGGGGGGGGGGGGGGGGGGGGGGGGGGGGGGGGGGFGGGGGGFFFFGGGGFFFFGGFFFFGGGGFFGFFFFFFGFFFFFFGG
@M02352:288:000000000-CKWC8:1:1101:16908:12902 1:N:0:ATGCGCAG+ACTGCATA
TACGGAGGGGGTTAGCGTTGTTCGGAATTACTGGGCGTAAAGCGCACGTAGGCGGATCAGAAAGTAAGGGGTGAAATCCCAGGGCTCAACCCTGGAACTGCCTCTTAAACTCCTGGTCTTGAGTTCGAGAGAGGTGAGTGGAATTCCGAGTGTAGAGGTGAAATTCGTAGATATTCGGAGGAACACCAGTGGCGAAGGCGGCTCACTGGCTCGATACTGACGCTGAGGTGCGAAAGTGTGGGGAGCAAACAGGATTAGATACCCTGGTAGTCCACGCCGTAA
+
FFFDGFGGGGGGGGGGGFCFFFGEGGGGGGGGGGGGGCEGFGGGGEEGGGGGFGGGFFGGGAFGGGGGGGGGGGGGGGGGGGGGGGGGGGGGGGGGGGGGGGGGGGGGGGGGGGGFFGGGGGGGGGGGGFGGEEGGGGGGGGEGGGGGGGGGC<EGGGGFGGGGFFGGFFGGGGGGGGGGGGGGGGGGGGGGGEGGGGGGGGCEGGGGGGGGGDGGDGGDFGDGGDGGGGGGGGGEGGGGGGFBFFFGGGFF?BGGFFFFGGFGFFGF>F>FFGFFFFF>DC
@M02352:288:000000000-CKWC8:1:1101:22402:12939 1:N:0:ATGCGCAG+ACTGCATA
TACGGAGGGTCCAAGCGTTATCCGGAATCATTGGGTTTAAAGGGTGCGCAGGCGGTTTATTAAGTCAGTGGTGAAATCTCGAGGCTCAACCTCGAAACTGCCATTGATACTGATAAACTTGAGTTCAGTTGGAGTAGGCGGAATGTGTAGTGTAGCGGAGAAATGCTTAGATATTACACAGAACACCGATAGCGAAGGCAGCTTACTAAACTGATACTGACGCTGAGGCACGAAAGCGTGGGGAGCGAACAGGATTAGATACCCTGGTAGTCCACGCCGTAA
+
GGGGGGGGGGGGGGGGGGGGGGGGGGGGGGGGGGGGGGGGGGGGGGGGGGGGGGGGGGGGGGGGGGGGGGGGGGGGGGGGGGGGGGGGGGGGGGGGGGGGGGGGGGGGGGGGGGGGGGGGGGGGGGGGGGGGGGGGGGGGGGGGGGGGGGGGGGGGGGGEGGGGGGGGGGGGGGGGGGGGGGGGGGGGGGGGGGGGGGGGGGGGGGGGGGGGGGGGGGGGGGGGGGGGGGGGGGGFGGGGGGFFFFGGGGFFFFGGFFFFGGGGFFGFFFFFFGFFFFFFGG
@M02352:288:000000000-CKWC8:1:1101:4321:12964 1:N:0:ATGCGCAG+ACTGCATA
TACGTATGTCGCAAGCGTTATCCGGAATTATTGGGCGTAAAGGGAGTCTAGGCGGTTAATTAAGTCTGATGTGAAAATGCGGGGCTCAACTCCGTATTGCGTTGGAAACTGGTTGACTAGAGTACTGGAGAGGTGGGCGGAACTACAAGTGTAGAGGTGAAATTCGTAGATATTTGTAGGAATGCCGATAGTGAAGACAGCTCACTGGACAGATACTGACGCTAAAGCTCGAAAGCGTGGGGAGCGAACAGGATTAGATACCCTGGTAGTCCACGCCGTAAA
+
GGGGGGGGGGGGGGGGGGGGGGGGGGGGGGGGGGGGGGGGGGGGGGGGGGGGGGGFGGGGGGGGGGGGGGGGGGGGGGGGGGGGGGGGGGGGGGGGGGGGGGGGGGGGGGGGGGGFGGBFGGGGGGGGGGGGGGGGGGGGGGGGGGGGGGGGGGGGGGGGGGGGGGGGGGGFFGGGGGGGGGGGGGGGGGGGGGGGGGGGGFGGGGGGGGGGGGGGGGGGGGGGGGGGGGGGGGGFGGGGGGF>FFGGGGFFB?GGFF:7+AFGFFGFFFFFFDBBFFFFGG
@M02352:288:000000000-CKWC8:1:1101:14506:13022 1:N:0:ATGCGCAG+ACTGCATA
TACGGAGGGTCCAAGCGTTATCCGGAATCATTGGGTTTAAAGGGTGCGCAGGCGGTTTATTAAGTCAGTGGTGAAATCTCGAGGCTCAACCTCGAAACTGCCATTGATACTGATAAACTTGAGTTCAGTTGGAGTAGGCGGAATGTGTAGTGTAGCGGTGAAATGCTTAGATATTACACAGAACACCGATAGCGAAGGCAGCTTACTAAACTGATACTGACGCTGAGGCACGAAAGCGTGGGGAGCGAACAGGATTAGATACCCTGGTAGTCCACGCCGTAA
+
GGGGGGGGGGGGGGGGGGGGGGGGGGGGGGGGGGGGGGGGGGGGGGGGGGGGGGGFGGGGGGGGGGGGGGGGGGGGGGGGGGGGGGGGGGGGGGBBFGGGGGGGGGGGGGGGGGGGGGGGGGGGGGGGGGGGGGGGGFGGGGGGGGGGGGGGGGGGGGGGGGGGGGGGGGGGGGGGGGGGGGGGGGGGGGG*CGGGGGGGGGGGGGGGGGGGGGGGGGGGGGGGGDGGGGGGGGGFGGGGGGFFFFGDEGEFBFGGFFFFGFGGFFGFFFFFFGFBFFF1CD
@M02352:288:000000000-CKWC8:1:1101:16490:13029 1:N:0:ATGCGCAG+ACTGCATA
TACGGAGGGTCCAAGCGTTATCCGGAATCATTGGGTTTAAAGGGTGCGCAGGCGGTTTATTAAGTCAGTGGTGAAATCTCGAGGCTCAACCTCGAAACTGCCATTGATACTGATAAACTTGAGTTCAGTTGGAGTAGGCGGAATGTGTAGTGTAGCGGTGAAATGCTTAGATATTACACAGAACACCGATAGCGAAGGCAGCTTACTAGACCTATATTGACGCTGAGGCACGAAAGCGTGGGTAGCGAACAGGATTAGATACCCTGGTAGTCCACGCCCTAA
+
GGGGGGGGGGGGGGGGGGGGGGGGGGGGGGGGGGGGGGGGGGGGGGGGGGGGGGGFGGGGGGGGGGGGGGGGGGGGGGGGGGGGGGGGGGGGGGGGGGGGGGGGGGGGGGGGGGGGGGGGFGGGGGGGGGGGGGGGGGGGGGGGGGGGGGGGGGGGGGGGGGGGGGGGGGGGGGGGGGGGGGGGGGGGGCFGGGGGGGGGGGGGGGGGGGGGGGGG@C9FGGGGGGGGGGGGGGGFGGGGGGFF8FDGGGFFFFGGFFFFGGGGFFGFFFFFFGF?BFF>GG
@M02352:288:000000000-CKWC8:1:1101:10029:13044 1:N:0:ATGCGCAG+ACTGCATA
TACGGAGGGTCCAAGCGTTATCCGGAATCATTGGGTTTAAAGGGTGCGCAGGCGGTTTATTAAGTCAGTGGTGAAATCTCGAGGCTCAACCTCGAAACTGCCATTGATACTGATAAACTTGAGTTCAGTTGGAGTAGGCGGAATGTGTAGTGTAGCGGTGAAATGCTTAGATATTACACAGAACACCGATAGCGAAGGCAGCTTACTAAACTGATACTGACGCTGAGGCACGAAAGCGTGGGGAGCGAACAGGATTAGATACCCTGGTAGTCCACGCCGTAA
+
GGGGGGGGGGGGGGGGGGGGGGGGGGGGGFGGGGGFGGGGGGGGGGGGGGGGGGGFGGGGGGGGGGGGGGGGGGGGGGGGGGGGGGGGGGGGGGGGGGGGGGGGGGGGGGGGGGGGGGGGGGGGGGGGGGGGGGGGGGGGGGEGGGGGGGGGGGGGGGGGGGGGGGGGGGGGGGGGGGGGGGGGGGGGGGGGGGGGGGGGGGGGGGGGGGGGGGGGGGGGGGGGGGGGGGGGGGGFGGGGGGF?BFGGGDFFFFGGFFFFGGGGFFGFFFFFFGFFF?FFGG
@M02352:288:000000000-CKWC8:1:1101:18311:13090 1:N:0:ATGCGCAG+ACTGCATA
TACGGAGGGTCCAAGCGTTATCCGGAATCATTGGGTTTAAAGGGTGCGCAGGCGGTTTATTAAGTCAGTGGTGAAATCTCGAGGCTCAACCTCGAAACTGCCATTGATACTGATAAACTTGAGTTCAGTTGGAGTAGGCGGAATGTGTAGTGTAGCGGTGAAATGCTTAGATATTACACAGAACACCGATAGCGAAGGCAGCTTACTGAACTGATACTGACGCTGAGGCACGAAAGCGTGGGGAGCGAACAGGATTAGATACCCTGGTAGTCCACGCCGTAA
+
GGGGGGGGGGGGGGGGGGGGGGGGGGGGGGGGGGGGGGGGGGGGGGGGGGGGGGGGGGGGGGGGGGGGGGGGGGGGGGGGGGGGGGGGGGGGGGGGGGGGGGGGGGGGGGGGGGGGGGGGGGGGGGGGGGGGGGGGGGGGGGGGGGGGGGGGGGGGGGGGGGGGGGGGGGGGGGGGGGGGGGGGGGGGGGGGGGGGGGGGGGGGGGGEGGGGGGGGGGGGGGGGGGGGGGGGGGGFGGGGEGFFFFGGGGFFFFGG?FFFGGGGFFGFFFFFFGFFFFFFGG
@M02352:288:000000000-CKWC8:1:1101:9415:13125 1:N:0:ATGCGCAG+ACTGCATA
TACGGAGGATCCAAGCGTTATCCGGAATCATTGGGTTTAAAGGGTCCGTAGGTGGATGATTAAGTCAGAGGTGAAATCCTGCAGCTCAACTGTAGAATTGCCTTTGATACTGGTTATCTTGAGTTATTATGAAGTAGTTAGAATATGTAGTGTAGCGGTGAAATGCATAGATATTACATAGAATACCAATTGCGAAGGCAGATTACTAATAATCAACTGACACTGATGGACGAAAGCGTGGGGAGCGAACAGGATTAGATACCCTGGTAGTCCACGCCGTAA
+
GGGGGGGGDGGGGGGGGGGGGGGGGFEGGGGGGGGGGGGGGGGGGGGGGGGGGGGGGGGGGGGGGGGGGGGGGGGGGGGGGGGGGGGGGGGGGGFGGFGGGGGGGGGFGGGGGGGGGGGGGFGGGGGGGGGGGGGBFFGGGGGGGGGGGCGGGGGGGFEGGGGGFGGGGGGGGGGGGGGGFGGGGGGGGGGGGGGGDGGGGC6CFGGGGGGGGCCGGGFGGGGEGGGGGGGGGGGFGEGGGGFFFFCGGGFFFFGGFFDFGGGGFFGFFFFFFGFFFFFFGG
@M02352:288:000000000-CKWC8:1:1101:9406:13140 1:N:0:ATGCGCAG+ACTGCATA
TACGGAGGATCCAAGCGTTATCCGGAATCATTGGGTTTAAAGGGTCCGTAGGTGGATGATTAAGTCAGAGGTGAAATCCTGCAGCTCAACTGTAGAATTGCCTTTGATACTGGTTATCTTGAGTTATTATGAAGTAGTTAGAATATGTAGTGTAGCGGTGAAATGCATAGATATTACATAGAATACCAATTGCGAAGGCAGATTACTAATAATCAACTGACACTGATGGACGAAAGCGTGGGGAGCGAACAGGATTAGATACCCTGGTAGTCCACGCCGTAA
+
GGG,FFGG@ECFGGGGGGGCF@FEGGGGGGCFGGG@,CEGGGDGG@FGGGGGE<FDG<,EFGGGGG9<EEFGGGGGFEFGFF@FGGGGGGGCG,FFGFFGG<DFGGGGGGGGFEFE,CFFFGGGAFGBFFGGFGGGGDA<FGGGAF?AAFGGGGGGCGGGGGGGGGFGGGGGGGCCA;,,EFGCGG:;CFFGGGGGGGGCGGGGFGGCCF7EGGGGGGGGGGGGGGGG9FGGGGGFGE5CGGFFFFGGGDEFF?F7?@BFGGGGFFGFAFFFFCF?9?:9GD
@M02352:288:000000000-CKWC8:1:1101:5318:13204 1:N:0:ATGCGCAG+ACTGCATA
TACGGAGGGTCCAAGCGTTATCCGGAATCATTGGGTTTAAAGGGTGCGCAGGCGGTTTATTAAGTCAGTGGTGAAATCTCGGGGCTCAACTTCGAAACTGCCATTGATACTGATAAACTTGAGTTCAGTTGGAGTAGGCGGAATGTGTAGTGTAGCGGTGAAATGCTTAGATATTACACAGAACACCGATAGCGAAGGCAGCTTACTAAACTGATACTGACGCTGAGGCACGAAAGCGTGGGGAGCGAACAGGATTAGATACCCTGGTAGTCCACGCCGTAA
+
GGGGGFGGGGGGGGGGGGGGGGGGGGGGFGGGGGGFFGGGGGGGGGGGGGGGGGGGGGGGGGGGGGGGGGGGGGGGGGGGGGGGGGGGGGGGGGGGGGGGGGGGGGGGGGGGGGGGGGGGGGGGGGGGGGGGGGGGGFGGGGGGGGGGGGGGGGGGGGGGGGGGGGGGGGGGGGGGGGGGGGGGGGGGGGGGGGGGGGGGGGFEGGGGGGGGGGGGGGGGGGGGGGGGGGGGEGGFGGGGGGF?FFGGGGFFF?<D<FAFGGGDFFFF>?AAFGFFFFFFGG
@M02352:288:000000000-CKWC8:1:1101:4829:13209 1:N:0:ATGCGCAG+ACTGCATA
TACGGAGGGTTCAAGCGTTATCCGGAATCATTGGGTTTAAAGGGTGCGCAGGCGGTTTATTAAGTCAGTGGTGAAATCTCGGGGCTCAACCTCGAAACTGCCATTGATACTGATAAACTTGAGTTCAGTTGGAGTAGGCGGAATGTGTAGTGTAGCGGTGAAATGCTTAGATATTACACAGAACACCGATAGCGAAGGCAGCTTACTAAACTGATACTGACGCTGAGGCACGAAAGCGTGGGGAGCGAACAGGATTAGATACCCTGGTAGTCCACGCCGTAA
+
GGGGGGGGGGGGGGGGGGGGGGGGGGGGGGGGGGGGGGGGGGGGGGGGGGGGGGGGGGGGGGGGGGGGGGGGGGGGGGGGGGGGGGGGGGGGGGGGGGGGGGGGGGGGGGGGGGGFGGGGGGGGGGGGGGGGGGGGGGGGGGGGGGGGGGGGGGGGGGGGGGGGGGGGGGGGGGGGGGGGGGGGGGGGGGCEGGGGGGGGGGGGGGGGGGGGGGGGGGFGGGGGGGGGGGGGGGGFGGGGGGF?FFGGDGFFFFGGFFFFGFGGFFGFFFFFFDF?>?B>GD
@M02352:288:000000000-CKWC8:1:1101:25812:13221 1:N:0:ATGCGCAG+ACTGCATA
TACGGAGGGTCCAAGCGTTATCCGGAATCATTGGGTTTAAAGGGTCCGTAGGCGGGATGATAAGTCAGTGGTGAAATCCTACAGCTCAACTGTAGAACTGCCATTGATACTGTGGTTCTTGAATTTGGTCGAAGTGGGCGGAATAAGTAGTGTAGCGGTGAAATGCATAGATATTACTTAGAACACCGATAGTGAAGACAGCTCACTAGGCCTGAATTGACGCTGAGGGACGAAAGCGTGGGGAGCGAACAGGATTAGATACCCTGGTAGTCCACGCCGTAA
+
GGGGGGGGGGGGGGGGGGGGGGGGGGGGGGGGGGGGGGGGGGGGGFGGGGGGGGGGGGGGGGGGGGGGGGGGGGGGGGGGGGGGGGGGGGGGGGGGGGGGGGGGGGGGGGGGGAFGGGGGGGGGGGGGGGGGFGGGGGGGGGGGGGGGGGGGGGGGGGGGGGGGGGGGGGGGGGGGGGGGGGGGGGGGGGGGGGGGGGGGGFGGGGGGGGGGGGGGGGGGGGGGGGGGGGGGGGGFGGGGGGFFFFGGGGFFFFGGFFFFGGGGFFGFDFBFFGFFFFFFGG
@M02352:288:000000000-CKWC8:1:1101:2329:13245 1:N:0:ATGCGCAG+ACTGCATA
GACGAACCGTCCAAACGTTATTCGGTATCACTGGGCTTAAAGCGTGCGTAGGCGGCTTGGTAGGTGTGATGTGAAAGCCCACGGCTCAACCGTGGAATTGCGTCGCAAACCCCCAAGCTTGAGGAAGACAGGGGTGTTGGGAACTTATGGTGGAGCGGTGAAATGCGTTGATATCATAGGGAACACCGGTGGCGAAGGCGCAACACTGGGTCTTTTCTGACGCTGAGGCACGAAAGCTAGGGTAGCGAACGGGATTAGATACCCCGGTAGTCCTAGCCGTAA
+
GGGGGGGGGGGGGGGGGGGGGGGGGGGGGGGGGGGGGGGGGGGGGGGGGGGGGGGGGGGGGGGGGGGEFGGGGGGGGGGGGGGGGGGGGGGGGGGGGGGGGGGGGGGGGGGGGGGGGGGGGGGGGGGGGGGGGGGGFGGGGGFGGGGGGGGGGGGGGGGGGGGGGGGGGGGGGGGGGGGFGFGGGGGCGGGGGGGGGGGGGGDGGGGGGGGGGGGGGGGGGGGGGGGGGGGGG5DDGGGGGFFFFFGGGGDFB?GGFFFFGGGGFFGF>DDFFFFFFFF:7C
@M02352:288:000000000-CKWC8:1:1101:13649:13290 1:N:0:ATGCGCAG+ACTGCATA
TACGGAGGGTCCGAGCGTTATCCGGAATCATTGGGTTTAAAGGGTTCGTAGGCGGGTCAATAAGTCAGAGGTGAAATCTTGCAGCTTAACTGTAAAATTGCCTTTGATACTGTTGACCTTGAATTACTGTGAAGTGGTTAGAATATGTAGTGTAGCGGTGAAATGCTTAGAGATTACATAGAATACCGATTGCGAAGGCAGATCACTAACAGTATATTGACGCTGATGAACGAAAGCGTGGGGAGCGAACAGGATTAGATACCCTGGTAGTCCACGCCGTAA
+
GGGGGGGGGGGGGGGGGGGGGGGGGGGGGGGGGGGGGGGGGGGGGGGGGGGGGGGGGGGGGGGGGGGGGGGGGGGGGGGGGGFGGGGGGGGGGGGGGGGGGGGGGGGGGGGGGGGGGGGGGGCFGGGGGGGGGGGGGGGGGGGGGGGGGGGGGGGGGGGGGGGGGGGGGGGGGGGGGGGGGGGGGGGGGGGGGGGGGGGGGGGGGGGCFGGGGGGGGGGGGGGGGGGGGGGGGGGFGGGGGGFBFFGGGGFFFFGGFFFFGGGGFFGFFFFFFGFFFFFFG>
@M02352:288:000000000-CKWC8:1:1101:29005:13292 1:N:0:ATGCGCAG+ACTGCATA
TACGGAGGGTCCAAGCGTTATCCGGAATCATTGGGTTTAAAGGGTGCGCAGGCGGTTTATTAAGTCAGTGGTGAAATCTCGAGGCTCAACCTCGAAACTGCCATTGATACTGATAAACTTGAGTTCAGTTGGAGTAGGCGGAATGTGTAGTGTAGCGGTGAAATGCTTAGATATTACACAGAACACCGATAGCGAAGGCAGCTTACTAAACTGATACTGACGCTGAGGCACGAAAGCGTGGGGAGCGAACAGGATTAGATACCCTGGTAGTCCACGCCGTAA
+
FGGGGGGGGGGGGGGGGGGGGGGGGGGGGGGGGGGGGGGGGGGGGGGGGCGGGGGGGGFGGGGGGGGGGGGGGGDGFGGGGGGGGGGGGGGGGGGGGGGGGGFFGGDGFGGGGGGFGGGGGDFGGGGGGGGFFGGGGGGGGGGFGGGGFGGGGGGGGGGGG:DGGGGGGGGFGGGGGGGGGGGGGGGGGGGGGGGDGDFFGGGEFGGGGGFGFEECGGG?FGGGGGFGGGGDGGGFGGGGGGFFFFGGGDF.21CF<FBFGGGGFFGFFFFFFGFFFF@>GC
@M02352:288:000000000-CKWC8:1:1101:27541:13293 1:N:0:ATGCGCAA+ACTGCATA
TACGGAGGGTCCAAGCGTTATCCGGAATCATTGGGTTTAAAGGGTGCGCAGGCGGTTTATTAAGTCAGTGGTGAAATCTCGAGGCTCAACCTCGAAACTGCCATTGATACTGATAAACTTGAGTTCAGTTGGAGTAGGCGGAATGTGTAGTGTAGCGGTGAAATGCTTAGATATTACACAGAACACCGATAGCGAAGGCAGCTTACTAAATTGATACTGACGCTGAGGCACGAAAGCGTGGGGAGCGAACAGGATTAGATACCCTGGTAGTCCATGCCGTAA
+
GGGGGEGGGG8FGGGGGFGGGGDFFFGGGGGFFGGF@CFGGGGGGEGGGGGGGGG7+8EFGFEFFFGG@FFFGGGGGG<F<F:BFGGGGG<FEGCGGGGGGGCCEGGDFGGG<FA95FGGGGGG<>3,E@F<FF3FF9,7FFGGGGGGCFGGGFGFGGGGGFFGGG9DEGGGGGFGGGGGGFF:FGGGGG7EDGGGGGGGG=*B,CFG;+++29CFGGGGGGGC5C*C5EFGGGDFGGGGGGFFFFGGGGFFFFGGDFFFGGGGFFGFFFFFFG4):B)-9C
@M02352:288:000000000-CKWC8:1:1101:21468:13310 1:N:0:ATGCGCTG+ACTGCATA
TACGGAGGTTCCAAGCGTTATCCGGAATCATTGGGCTTAAAGGGTGCGCAGGCGGTTTATTAAGTCAGTGGTGAAATCTCGGGGCTCAACTTCGAAACTGCCCTTGATACTGATAAACTTGAGTTCTGTTGGAGTAGGCGGAATGTGTAGTGTAGCGGTGAAATGCTTAGATATTACACAGAACACCGATAGCGAAGGCGGCTTACTAAACTGATACTGACGCTGAGGCACGAAAGCGTGGGGAGCGAACAGGATTAGATACCCTGGTAGTCCACGCCGTAA
+
GDF8FBFF86;EFEFGGG@:FFFGGDEGECEFFFG8<FFFFG,CFFGGDFGGGFGGGG8?FDGGGG,<,5BBFGGFF<,,,B=:FCFFGC,?<++48C,DC8,,FGCF9FEF9FG9FGGFGGFF<C,C7,CD,D>F,,@BCFEFA@;37@FGGGFC5>>FDGGFGG9CGGGGGGGC4,22;CFFFFE**=*=BGGGGGG*:/?82AC++<<+++03AFGEFGGGGGDGGGGGGGDEG5*;8CD:BFGDG5)7319FBFFFFF+9?FFFAFF2@C*,9(8959
@M02352:288:000000000-CKWC8:1:1101:13901:13313 1:N:0:ATGCGCAG+ACTGCATA
TACGGAGGGTCCAAGCGTTATCCGGAATCATTGGGTTTAAAGGGTGCGCAGGCGGTTTATTAAGTCAGTGGTGAAATCTCGAGGCTCAACCTCGAAACTGCCATTGATACTGATAAACTTGAGTTCAGTTGGAGTAGGCGGAATGTGTAGTGTAGCGGTGAAATGCTTAGATATTACACAGAACACCGATAGCGAAGGCAGCTTACTAAACTGATACTGACGCTGAGGCACGAAAGCGTGGGGAGCGAACAGGATTAGATACCCTGGTAGTCCACGCCGTAA
+
GGGGGGGGGGGGGGGGGGGGGGGGGGGGGGGGGGGGGGGGGGGGGGGGGGGGGGGGGGGGGGGGGGGGGGGGGGGGGGGGGGGGGGGGGGGGGGCBFGGGGGGGGGGGGGGGGGGGGGGGGGGGGGGGGGGGGGGGGGGGGGGGGGGGGGGGGGGGGGGGGGGGGGGGGGGGGGGGGGGGGGGGGGGGGGGGGGGGGGGGGGGGGGGGGGGGGGGGGGGGGGGGGGFGGGGGGCDEGGGGGGFFFFGGGGFFFFGGFFFFGGGGFFGFFFFFFGFF>BDBDD
@M02352:288:000000000-CKWC8:1:1101:6500:13325 1:N:0:ATGCGCAG+ACTGCATA
TACGGAGGGGGTTAGCGTTGTTCGGAATTACTGGGCGTAAAGCGTACGTAGGCGGATTGGAAAGTTGGGGGTGAAATCCCAGGGCTCAACCCTGGAACTGCCTCCAAAACTATCAGTCTAGAGTTCGAGAGAGGTGAGTGGAATTCCAAGTGTAGAGGTGAAATTCGTAGATATTTGGAGGAACACCAGTGGCGAAGGCGGCTCACTGGCTCGATACTGACGCTGAGGTACGAAAGTGTGGGGAGCAAACAGGATTAGATACCCTGGTAGTCCACACCGTAA
+
GGGGGGGGEGGFCGGGGGGGGGGGGGDGGGAGGGGFGGGGGGFGGCGGGGGGGGGD>FGG@FGGGGGGGGGGGGGGGGGGGFGGGGGGGG<FAGGGGCFGGGGGCCFDGGGGGCAGGGGGGGGCABCGCCF:FGGGFGCGGGGFFFGFFGGGGGGCGGGGGGGG@FGGGGG@GGC@;CFGGGGGGGGGGGGGGGGGGGGDGGGEFFDFCGCFE5FFGGGGGGGGGGGGGGGGGGCE>FGGGGFFFFGGDGFFFFGGFFFFGGGGFFGFFFDFFGF7??EFGG
@M02352:288:000000000-CKWC8:1:1101:27900:13326 1:N:0:ATGCGCAG+ACTGCATA
TACGGAGGGTCCAAGCGTTATCCGGAATCATTGGGTTTAAAGGGTGCGCAGGCGGTTTATTAAGTCAGTGGTGAAATCTCGAGGCTCAACCTCGAAACTGCCATTGATACTGATAAACTTGAGTTCAGTTGGAGTAGGCGGAATGTGTAGTGTAGCGGTGAAATGCTTAGATATTACACAGAACACCGATAGCGAAGGCAGCTTACTAAACTGATACTGACGCTGAGGCACGAAAGCGTGGGGAGCGAACAGGATTAGATACCCTGGTAGTCCACGCCGTAA
+
GGGGGGGGGGGGGGGGGGGGGGGGGGGGGGGGGGGGGGGGGGGGGGGGGGGGGGGGGGGGGGGGGGGGGGGGGGGGGGGGGGGEGFGFGGGGGCDGGGGGGFGFGGGGGGGGGGGGGGGGGGGGGFFGGGGDGGGGFGGGGGEGGGGGGGGGGGGDGEFGGGGGGGGGGGGGGGGGGGGGGGGGFGGGGGGGGGGGGGGGGGGGGGGGFGDGGGGGCFFGGGGGGGGGGGCGGGGFGGDEGGF?>FGGGGFFFFGGFFBFGGFGFFGFAFDFFGF?FFFFD>
@M02352:288:000000000-CKWC8:1:1101:27884:13333 1:N:0:ATGCGCAG+ACTGCATA
TACGGAGGGTCCAAGCGTTATCCGGAATCATTGGGTTTAAAGGGTGCGCAGGCGGTTTATTAAGTCAGTGGTGAAATCTCGAGGCTCAACCTCGAAACTGCCATTGATACTGATAAACTTGAGTTCAGTTGGAGTAGGCGGAATGTGTAGTGTAGCGGTGAAATGCTTAGATATTACACAGAACACCGATAGCGAAGGCAGCTTACTAAACTGATACTGACGCTGAGGCACGAAAGCGTGGGGAGCGAACAGGATTAGATACCCTGGTAGTCCACGCCGTAA
+
GGGG7F7CGFFGGGGGGGGGGGGGGG:FDGCFGGGG>FGGGGGGGEGGGGGGGGGGGGFF,CFFGGEFEDGGGGGGGG<FFGGGGGGGGGGFFGEEEGGGGF<FEFG9FFGG9@FFGGGBFGGGG9,@@EFGFGGG=FGGGGGGGG9FGGGGGGGGDGGDFGGGGGGGGGGGGGGGGF?FFFGGGGGGGDEEFCEGGGGF>ECGFGGGFGGFGCFGGGGGGG=EEDFDGEGDEEGFGDDEEGFFFECGGGFFFFGGBFDFGGGGFFGFFFFFFGFBFFFBGG
@M02352:288:000000000-CKWC8:1:1101:7123:13364 1:N:0:ATGCGCAG+ACTGCATA
TACGGAGGGTCCAAGCGTTATCCGGAATCATTGGGTTTAAAGGGTGCGCAGGCGGACTAATAAGTCAGTGGTGAAATCCCATCGCTTAACGATGGAACTGCCATTGAAACTGTTAGTCTTGAATTCGGGCGAAGTGGGCGGAATGTGTCATGTAGCGGTGAAATGCATAGATATGACACAGAACACCGATAGCGAAGGCAGCTCACTAGGCCTGAATTGACGCTCAGGGACGAAAGCGTGGGGAGCGAACAGGATTAGATACCCTGGTAGTCCACGCCGTAA
+
GGGGGGGGEGGGGGGGGGGGGGGGGFGGGGGGGGGGGGGGGGGGGGGGGGGGDGGGCEG=FGGGGGGGEFGGGGGGG,F<5<,BFG<FFGGDG7FGGGGGGG8FGGGGGGGGFGF<FGGGGGGGGA+,++@FGGGGG77CFGGG<FCEB9FGGGGGGGGGGGGGGGGGGGGGGGFGGFBGGGG+?FGCGGDEGGGGGGGGGGGGGGGGC+*3C58FFGFGG5CCCD*CFDGGGGGFGGDGGG><BFGGGGFFB0FGFFFFGGGGFFGFFFFFFGF?F?DFDD
@M02352:288:000000000-CKWC8:1:1101:13913:13368 1:N:0:ATGCGCAG+ACTGCATA
TACGGAGGGTCCAAGCGTTATCCGGAATCATTGGGTTTAAAGGGTGCGCAGGCGGTTTATTAAGTCAGTGGTGAAATCTCGAGGCTCAACCTCGAAACTGCCATTGATACTGATAAACTTGAGTTCAGTTGGAGTAGGCGGAATGTGTAGTGTAGCGGTGAAATGCTTAGATATTACACAGAACACCGATAGCGAAGGCAGCTTACTAAACTGATACTGACGCTGAGGCACGAAAGCGTGGGGAGCGAACAGGATTAGATACCCTGGTAGTCCACGCCGTAA
+
GGGGGGGGGGFGGGGGGGGGGGGGGGGGGGGGGGGFGGGGGGGGGGGGGGGGGGGFGGGGGGGGGGGGGGGGGGGGGGGGGGGGGGGGGGGGGGFFGGGGGGGGGGGGGGGGGGGGGGGGGGGGGGGGGGFFGGGGGGGGGGGGGGGGGGGGGGGGGGGGGGGGGGGGGGGGGGGGGGGGGGGGGGGGGGGGGGGGGGGGGGGGGGGGGGGGGGGGGGGGGGGEEGGGGGGGGGGFGGGGGGFFFFGGCGFFFFGGFFFFGGGGFFGFDFFDFG@<BBF;DG
@M02352:288:000000000-CKWC8:1:1101:10323:13376 1:N:0:ATGCGCAG+ACTGCATA
TACGGAGGGTCCAAGCGTTATCCGGAATCATTGGGTTTAAAGGGTCCGCAGGCGGACTAATAAGTCAGTGGTGAAATCCCATCGCTTAACGATGGAACTGCCATTGAAACTGTTAGTCTTGAATTCGGTCGAAGTGGGCGGAATGTGTCATGTAGCGGTGAAATGCTTAGATATTACACAGAACACCGATAGCGAAGGCAGCTTACTAAACTGATACTGACGCTGAGGCACGAAAGCGTGGGGAGCGAACAGGATTAGATACCCTGGTAGTCCACGCCGTAA
+
GGGGGGGGGGGGGGGGGGGGGGGGGGGGGGGGGGGGGGGGGGGGGGGGGGGGGGGGGGG,CFFGGGGGGGGGGGGGGGGGGGGGGGGGGGGGGGGGGGGGGFGGGGGGGGGGGGGGGGGGGGGGGGGGGGGGGGGGGGGGGGGGGGGGGGGGGGGGGGGGGGGGGF<FGGGGGGGGGGGGGGGGGGGGGGGGGGGGGGGGGGGGGGGGGGGGGGGGGGGGGGGGG:EEFGGGGGGFGGGGGGFFFFGGGGEFFFGGFFFFGGGGFFGFFFFFFGFF>BFFGG
@M02352:288:000000000-CKWC8:1:1101:6633:13380 1:N:0:ATGCGCAG+ACTGCATA
TACGGAGGGTCCAAGCGTTATCCGGAATCATTGGGTTTAAAGGGTGCGCAGGCGGTTTATTAAGTCAGTGGTGAAATCTCGAGGCTCAACCTCGAAACTGCCATTGATACTGATAAACTTGAGTTCAGTTGGAGTAGGCGGAATGTGTAGTGTAGCGGTGAAATGCTTAGATATTACACAGAACACCGATAGCGAAGGCAGCTTACTAAACTGATACTGACGCTGAGGCACGAAAGCGTGGGGAGCGAACAGGATTAGATACCCTGGTAGTCCACGCCGTAA
+
GGGGGGGGGGGGGGGGGGGGGGGGGGGGGGGGGGGGGGGGGGGGGGGGGGGGGGGFGGGGGGGGGGGGGGGGGGGGGGGGGGGGGGGGGGGGGGGGGGGGGGGGGGGGGGGGGGGGGGGGGGGGGGGGGGGGGGGGGGGGGGGGGGGGGGGGGGGGGGGGG@FGGGFGGGGGGGGGGGGGGGGGGGGGGGGGGGGGGGGGGGGGGGGGGEGGGGGGGGGGGDGGGGGGGGGGGGGFGGGGGGFFFFGGGGFFFFGGFFFFGGGGFFGFFFFF4F=?FFFFGG
@M02352:288:000000000-CKWC8:1:1101:14344:13460 1:N:0:ATGCGCAG+ACTGCATA
TACGGAGGGTCCAAGCGTTATCCGGAATCATTGGGTTTAAAGGGTGCGCAGGCGGACTAATAAGTCAGTGGTGAAATCCCATCGCTTAACGATGGAACTGCCATTGAAACTGTTAGTCTTGAATTCGGTCGAAGTGGGCGGAATGTGTCATGTAGCGGTGAAATGCATAGATATGACACAGAACACCGATAGCGAAGGCAGCTCACTAGGCCTGAATTGACGCTCAGGGACGAAAGCGTGGGGAGCGAACAGGATTAGATACCCTGGTAGTCCACGCCGTAA
+
GGGGG7FGGCEFFFFFGGGEGGGGGGGFFGGGGGGFEGGGGGGGGGGGGGGGGGCGEFGFGGDGGGGGGGGGCFGGGGGGGGGGGC@GGGEGGFEFGGGGGE?FGCFGFGGGGGGAGGGGFFEGGEFGFGGGFGGGGGGGGECEGFGGGFGGGGGGGGFGGGGGGGFFGGGGGGGGFFCGGGGGGGGGGGGGGGGDGGGGGEGFGGGGGGCFGGGGGGG?FGDCGGGFGFGDEE5>CEGEEGBBBFGGGDFFFFGC7F>?F?CCFFGFFFFBFGFB9?>>DC
@M02352:288:000000000-CKWC8:1:1101:15713:13461 1:N:0:ATGCGCAG+ACTGCATA
TACGGAGGGTCCAAGCGTTATCCGGAATCATTGGGTTTAAAGGGTGCGCAGGCGGTTTATTAAGTCAGTGGTGAAATCTCGGGGCTCAACTTCGAAACTGCCATTGATACTGATAAACTTGAGTTCAGTTGGAGTAGGCGGAATGTGTAGTGTAGCGGTGAAATGCTTAGATATTACACAGAACACCGATAGCGAAGGCAGCTTACTAAACTGATACTGACGCTGAGGCACGAAAGCGTGGGGAGCGAACAGGATTAGATACCCTGGTAGTCCACGCCGTAA
+
GGGGGGGGGGGGGGGGGGGGGGGFGDDGGGGGGGGFFGGFGGGGGGGGGGGGGGGGGGGGGGGGGGGGGGGGGGGGGGGGGGGGGGGGGGGGGGFFGGGGGGGGGGGGGGGGGGGGGGGGGGGGGGGGGGGGGGGGGGGGGGGGGGGGGGGGGGGGGGGGGGGGGGGGGGGGGGGGGGGGGGGGGGGGGGGEGGGGGGGGGGGGGGGGGGGGGGGGGGGGGGGGGGGGCEGGGGGFGGGGGCEFFFGCGGFFFFGGFFFFGGGGFFGFFFFFFGFF>BFFGG
@M02352:288:000000000-CKWC8:1:1101:15760:13472 1:N:0:ATGCGCAG+ACTGCATA
TACTAAAGGTGCAAGCGTTAATCGGAATTACTGGGCGTAAAGCGCGCGTAGGTGGTTTGTTAAGTTGGATGTGAAAGCCCAGGGCTCAACCTTGGAACTGCATTCAAAACTGACTCACTAGAGTACGAGAGAGGTTAGTGGAATTTCCTGTGTAGCGGTGAAATGCGTAGAGATGGGAAGGAACACCAGTGGCGAAGGCGACTGACTGGCTCGATACTGACACTGAGGTGCGAAAGCGTGGGGAGCAAACAGGATTAGATACCCTGGTAGTCCACGCCGTAA
+
GGGGFGGGGGGGGGGGGGGGGGGGGFGGGGGGGFGGGFGGGGGGGEFEFEFGGGGCFFGGGGFGGGGGGGGGGGGGGGGGFGGGGGGGGGGGGGGGGGGGGGGGGDFGGGFFGGGFGGGGGGGGGGGGGGGGGGFGGDGGGGGG?FGGGGGGGGGGGGGGGGFGGGGGGGGGGFFGFGGGEGGGGGGGGGGGGGDEGGGGGGGGGGGGDG<=CECFGF<CCGGGGFGF?FGGGGDEFGGGCE>B97FGGFFFFFDGFFFFGFFGFFGFFFFAFGFF0:B>DD
@M02352:288:000000000-CKWC8:1:1101:7503:13483 1:N:0:ATGCGCAG+ACTGCATA
TACGGAGGGTCCAAGCGTTATCCGGAATCATTGGGTTTAAAGGGTGCGCAGGCGGTTTATTAAGTCAGTGGTGAAATCTCGGGGCTCAACTTCGAAACTGCCATTGATACTGATAAACTTGAGTTCAGTTGGAGTAGGCGGAATGTGTAGTGTAGCGGTGAAATGCTTAGATATTACACAGAACACCGATAGCGAAGGCAGCTTACTAAACTGATACTGACGCTGAGGCACGAAAGCGTGGGGAGCGAACAGGATTAGATACCCTGGTAGTCCACGCCGTAA
+
GGGGGDEGGGGGGGGGGGGGGGGGGDFGFGGGGGGCFGDE@FFGGGGGGGGGGGGGGEGGGGGGGGGGGGGGGGGGGGGGGGGGGDGGGGFFGGGGGGGGGGGGGGGGGGGGGGGGGGGFGGGGGGGGFGGGGGGGGGGGGGEGGGGGFGGGGGGGGGGGGGGGGGFGGGGGGGGGGGGGGGGGGGGGGG@EFGGGGGGGGGFGFGGDFGGGGGGGGGGGGGGGGGGGGGGGGGGFGGGGGGFFFFGGGGFFFBFGBFAFGGGGFFFFFFFFFGFFFFFFGD
@M02352:288:000000000-CKWC8:1:1101:27807:13517 1:N:0:ATGCGCAG+ACTGCATA
TACGGAGGGGGTTAGCGTTGTTCGGAATTACTGGGCGTAAAGCGTACGTAGGCGGATCAGAAAGTAGGGGGTGAAATCCCGAGGCTCAACCTCGGAACTGCCTCCTAAACTCCTGGTCTTGAGTTCGAGAGAGGTGAGTGGAATTCCAAGTGTAGAGGTGAAATTCGTAGATATTTGGAGGAACACCAGTGGCGAAGGCGGCTCACTGGCTCGATACTGACGCTGAGGTACGAAAGTGTGGGGAGCAAACAGGATTAGATACCCTGGAAGTCCACACCGTAA
+
GGGGGGGGDGGGGGGGGGGGGGGGGGEGGGGGGGGGGGGGGGGGGGGGGGGGGGDGGGGGGGGGGGGGGGGGGGGGGGGGGGGGGGGGGGFGGGGGGGGGGGGGGGGGGGGGGGGGGGGGGFGGGDEFGGGGGGGGGGGGGGFFGGGGCFGFGGGGGGG<:FGFFFGFGGDCFGGCFGGGGGGGCGGGGGGGGGGGGGGDEGECCGGGFCFFCEGGG9@CCEDEGGGCFG>7CCD>FFGGGGE:17CF6C@F<:CF86<FGGGC=:3)(0.-9>=?B:3,CD
@M02352:288:000000000-CKWC8:1:1101:6119:13541 1:N:0:ATGCGCAG+ACTGCATA
TACGGAGGGTGCAAGCGTTATCCGGAATCATTGGGTTTAAAGGGTCCGCAGGCGGACTAATAAGTCAGTGGTGAAATCCCATCGCTTAACGATGGAACTGCCATTGAAACTGTTAGTCTTGAATTCGGTCGAAGTGGGCGGAATGTGTCATGTAGCGGTGAAATGCATAGATATGACACGGAACACCGATAGCGAAGGCAGCTTACTAAACTGATACTGACGCTGAGGCACGAAAGCGTGGGGAGCGAACAGGATTAGATACCCTGGTAGTCCACGCCGTAA
+
GGGGGEGGGGGGGGGGGGGGGGGGGGGGGGGGGGGGGGGGGGGGGGGGGGGGGGGGGGGGGGGGGGGGGGGGGGGGGGGGGGGGGGGGGGGGGGGGGGGGGGGGGGGGGGGGGGGGGGGGGGGGGGGGGGGGGGGGGGGGGGGGGGGGGGGGGGGGGGGGGGGGGGGGGGGGGGGGGGGEGGGGGGGGGGGGGGGGGGGGGGGGGGGGGGGGGGGGGGGGGGGGGGGGGGGGGGGFGGGGGGFFFFGGGGFFFFGGFFBFGFGGFFGFBFDBFGFFFFFFGD
@M02352:288:000000000-CKWC8:1:1101:7620:13621 1:N:0:ATGCGCAG+ACTGCATA
TACGGAGGGGGTTAGCGTTGTTCGGAATTACTGGGCGTAAAGCGTACGTAGGCGGATTGGAAAGTTGGGGGTGAAATCCCAGGGCTCAACCCTGGAACTGCCTCCAAAACTATCAGTCTAGAGTTCGAGAGAGGTGAGTGGAATTCCAAGTGTAGAGGTGAAATTCGTAGATATTTGGAGGAACACCAGTGGCGAAGGCGGCTCACTGGCTCGATACTGACGCTGAGGTACGAAAGTGTGGGGAGCAAACAGGATTAGATACCCTGGTAGTCCACACCGTAA
+
GGGGGGGGGGGFGGGGGGGGGGGGGGGGGGGGGGGGGGGGGGGGGGGGGGGGGGGGGGGGGGGGGGGGGGGFGGGGGGGGGGGGGGGGGGGGGGGGGGGGGGGGGGGGGGGGGGGGGGGGGFGGGGGGGDGGGGGGGGGGGGGGGGGGGGGGGGGFGGGGGGGGGGGGGGGGGGGGGGGGGGGGGGGGGGGGGGGGGGGGGGGGGGGGGGGGGGGGGGGGGGGGGGGGGGGGGGGFGGGGGGFFFFGGFFFFBFGGFFFFGGGGFFGF>FDFFGFFFBD:CC
@M02352:288:000000000-CKWC8:1:1101:19790:13649 1:N:0:ATGCGCAG+ACTGCATA
TACGGAGGGTCCAAGCGTTATCCGGAATCATTGGGTTTAAAGGGTCCGCAGGCGGATTAATAAGTCAGTGGTGAAATCTCCAAGCTCAACTTGGAAACTGCCATTGATCCTGTTAGTCTTGAATTCAGTCGGAGTAGCCGGAATGTGTAGTTTAGCGGTGAAATGCATAGATATTACACAGAACACCGATAGCGAAGGCAGCTTACTAGGTTTGAATTGACGCTGATGGACGAAAGCGTGGGTAGCGAACAGGATTAGATACCCTGGAAGCCCACGCCTTAA
+
GGGGGGGG@FCFCFGGGGGGGGGGGG@FEGGGGGGGGG8FGGGGGGGGGGGGGGG7@FG9CCEEGGGGFGGGGGGGG<F<AFFGGGGGGGFGC8<,C,C<FFEFFEG<,B,A58C,@DF?,?A@DABFCF++8+@FF,@FFG@F><9FC3:,8DCDGD:>FGGC=933=,=;;,552,2;,?8<,@<7:FF*?>ECEG59*8C;,??+5>7@<*B9CC+>B*:8;)903CFCCC<57*7EEE.42?C9:95711F:5*-1+<C7?F374)(4)*)((()(0:
@M02352:288:000000000-CKWC8:1:1101:12440:13654 1:N:0:ATGCGCAG+ACTGCATA
TACGGAGGGTCCAAGCGTTATCCGGAATCATTGGGTTTAAAGGGTGCGCAGGCGGTTTATTAAGTCAGTGGTGAAATCTCGGGGCTCAACTTCGAAACTGCCATTGATACTGATAAACTTGAGTTCAGTTGGAGTAGGCGGAATGTGTAGTGTAGCGGTGAAATGCTTAGATATTACACAGAACACCGATAGCGAAGGCAGCTTACTAAACTGATACTGACGCTGAGGCACGAAAGCGTGGGGAGCGAACAGGATTAGATACCCTGGTAGTCCACGCCGTAA
+
GGGGGGGGGGGGGGGGGGGGGGGGGGGGGGGGGGGCGGGGGGGGGGGGGGFGGGGCFGGGGGGGGGGGGGGGGGGGGGGGGGGGGGGGGGGGGGGGGGGGGGGGGGGGGGGGGGGGGGGGGGGGGGGGGGGGGGGGGGGGGGGGGGGGGGGGGGGGGGGGGGGGGGGGGGGGGGGGGGGGGGGGGGGGGGGGGGGGGGGGGGGGGGGGGGGGGGGGGGGGGGGGGGGGGGGGGGGFGGGGGGEFFFGGGGFFFFFGFFFFGGGGFFGFFFFFFGFFFFFFGG
@M02352:288:000000000-CKWC8:1:1101:19809:13654 1:N:0:ATGCGCAG+ACTGCATA
TACGGAGGGTCCAAGCGTTATCCGGAATCATTGGGTTTAAAGGGTCCGCAGGCGGATTAATAAGTCAGTGGTGAAATCTCCAAGCTCAACTTGGAAACTGCCATTGATACTGTTAGTCTTGAATTCAGTCGGAGTAGGCGGAATGTGTAGTGTAGCGGTGAAATGCATAGATATTACACAGAACACCGATAGCGAAGGCAGCTTACTAGGTTTGAATTGACGCTGATGGACGAAAGCGTGGGTAGCGAACAGGATTAGATACCCTGGTAGTCCACGCCGTAA
+
GGGGGGGGGGGGGGGGGGGGGGGGGGGGGGGGGGGFGGGGGGGGGGGGGGGGGGGGGGGGGGGGGGGGGGGGGGGGGGGGGGGGGGGGGGGGGGGGGGGGGGGGGGGGGGGGGGGGGGGGGGGGGGGGGGGGGGGGGGGGGGGGGGGGGGGGGGGGGGGGGGGGGGGGGGGGGGGGGGGGGGGGGGGGGGGGGGGGGGGGGGGCGGGGGGGGGGGGGGGGGGGGGGGGGFGGGGGFGGGGGGFFBFGGGGFFFFGGFFFFGGGGFFGFFFFFFGFFFFFFGG
@M02352:288:000000000-CKWC8:1:1101:24145:13706 1:N:0:ATGCGCAG+ACTGCATA
TACGGAGGGTTCAAGCGTTATCCGGAATCATTGGGTTTAAAGGGTGCGCAGGCGGTTTATTAAGTCAGTGGTGAAATCTCGGGGCTCAACCTCGAAACTGCCATTGATACTGATAAACTTGAGTTCAGTTGGAGTAGGCGGAATGTGTAGTGTAGCGGTGAAATGCTTAGATATTACACAGAACACCGATAGCGAAGGCAGCTTACTAAACTGATACTGACGCTGAGGCACGAAAGCGTGGGGAGCGAACAGGATTAGATACCCTGGTAGTCCACGCCGTAA
+
GGFGGGGGGGGGGGGGGGGGGGGGGGGGGGGGGGGFGGGGGGGGGGGGGGGGGGGFGGGGGGGGGGGGGGGGGGGGGGGGGGGGGGGGGGGGGGGGGGGGGGGGGGGGGGGGGGGGGGGGGGGGGGGGGGGGGGGGGGGGGGGGGGGGGGGGGGGGGGGGGGGGGGGGGGGGGGGGGGGGGGGGGGGGGGGGGGGGGGGGGGGGGGGGGGGGGGGGGGGGGGGGGGGGGGGGGGGFGGDGGGFFFFGGGGFFFFGGFF>BGGGGFFGFFFFFFGFFFFFFGG
@M02352:288:000000000-CKWC8:1:1101:28552:13733 1:N:0:ATGCGCAG+ACTGCATA
TACGGAGGGTCCGAGCGTTATCCGGAATCATTGGGTTTAAAGGGTCCGTAGGCGGGTAGCTCAGTCAGTGGTGAAAGTCTGCAGCTCAACTGTAGAATTGCCATCGATACTGGTTGTCTTGAATTATTGTGAAGTATTTAGAATAAGTAGTGTAGCGGTGAAATGCATAGATATTACTTAGAATACCAATTGCGAAGGCAGAGTACTAACAATATATTGACGCTGATGGACGAAAGCGTGGGGAGCGAACAGGATTAGATACCCTGGTAGTCCACGCCGTAA
+
GGGFFGGDGFDFGGDEGGGGG9FFGFEG,F@EFGG6@F,<@F9FCCFEFG@FFEGC+@FGGGGGGGAFEFGGGGFFG?FFFGDFGG,B<FFAEEEFEFFGGDAF,BFGCFFGGFDGGGGGGGGGG<DFFFGF<F<DEFGGFGFG9,@EFGGGGDGFGDC@CFGGFGGGGGGGFGG9@DDCGDC;=3,BCFFCFEGEDG5:*=FGFGG@C877<E9BFFCG?GGGGDFG66DDEGG@GDGGGGF?>>9CG<@FFFCC7=)=EG+>@F<FD4<9FG43;FE>DD
@M02352:288:000000000-CKWC8:1:1101:21281:13739 1:N:0:ATGCGCAG+ACTGCATA
TACGGAGGGTGCAAGCGTTATCCGGAATCATTGGGTTTAAAGGGTCCGCAGGCGGTCAATTAAGTCAGAGGTGAAATCCCATAGCTTAACTATGGAACTGCCTTTGATACTGGTTGACTTGAGTCATACGGAAGTAGATAGAATAAGTAGTGTAGCGGTGAAATGCATAGAGATTACTTAGAATACCGATTGCGAAGGCAGTCTACTACGTATGTACTGACGCTCATGGACGAAAGCGTGGGGAGCGAACAGGATTAGATACCCTGGTAGTCCACGCCGTAA
+
GGGGGGGGGGGGGGGGGGGGGGGGGGGGGGGGGGGGGGGGGGGGGGGGGGGGGGGGGGGGGGGGGGGGFGGGGGGGGGGGGGGGGGGGGGGGGGGGGGGGGGGGGGGGGGGGGGGGGGGGGGGGGGGGGGGGGGGGGGGGGGGGGGGGGGGGGGGGGGGGGGGGGGGGGGGGGGGGGGFGGGGGGGGGGGGGGGGGGGGGGGGGGGGGGGGGG*CFGGGGGGGGGGGGGGGDGGGEGGGGGGEFBFGGGGFFFFGGFFFFGGGGFFGFFFFFFGFFFFFFGG
@M02352:288:000000000-CKWC8:1:1101:29050:13783 1:N:0:ATGCGCAG+ACTGCATA
TACGGAGGGTCCAAGCGTTATCCGGAATCATTGGGTTTAAAGGGTGCGCAGGCGGTTTATTAAGTCAGTGGTGAAATCTCGAGGCTCAACCTCGAAACTGCCATTGATACTGATAAACTTGAGTTCAGTTGGAGTAGGCGGAATGTGTAGTGTAGCGGTGAAATGCTTAGATATTACACAGAACACCGATAGCGAAGGCAGCTTACTAAACTGATACTGACGCTGAGGCACGAAAGCGTGGGGAGCGAACAGGATTAGATACCCTGGTAGTCCACGCCGTAA
+
GGGCF@FGGBGGGAFGGGCFGGGGGEEGFFGGGDGEGGGGGGGGG@FGGGGGGGGGGGFFGGFGGGCFFDCE=E=EFGGGGGGGG=FEGG=DDEGEFGGGGGFFEFFGGGGGGGA9CDFGF9FDFGFFDFGCFFGCFGFEGGGGFGGGFGGGGGGGG@CF<FFFBFGG?C@GGGGGGGGGG7<FBFGGGG7CCE:EG>FFGGGG?FGG7<FF?<CGGGGCGGGGGC8EFGGGG=DEGGGGEGF?9@D5>D;FBFGGB?AFFGFGFF3?<?BFFFFBB6:;59
@M02352:288:000000000-CKWC8:1:1101:15688:13784 1:N:0:ATGCGCAG+ACTGCATA
TACGGAGGGTGCAAGCGTTATCCGGAATTACTGGGTTTAAAGGGTCCGCAGGCGGACTAATAAGTCAGTGGTGAAATCCCATCGCTTAACGATGGAACTGCCATTGAAACTGTTAGTCTTGAATTCGGTCGAAGTGGGCGGAATGTGTCATGTAGCGGTGAAATGCATAGATATGACACAGAACACCGATAGCGAAGGCAGCTCACTAGGCCTGAATTGACGCTCAGGGACGAAAGCGTGGGGAGCGAACAGGATTAGATACCCTGGTAGTCCACGCCGTAA
+
GGGGGFEEGGEGGGGGGFEGGGGGGGGGGGGGGGGDFDGGFGGGEGGGGGGGGGGGGGGEFGGGGGGGGGGGGGGGGGGGGGGGGFFGGGEGGGGGGGGGGGGFGGGGFGGGGGGGGGGGGGGGGGGGGGGGGGGGGGGGGGGGGGGGGGGGGFGFGEGGGGGGGGGGGGGGGGGG?FGGGGGGGGGGGGEEGGGGEGGGGGGGGGGGGGDFFGGGGGGGGGGCGGGGGFGGGGCEFGGGGGFFFDGGGGFFFFFGFFFFGFGGFFCFDFAFFFFF9FF;GD
@M02352:288:000000000-CKWC8:1:1101:20770:13804 1:N:0:ATGCGCAG+ACTCCATA
TACGGAGGATCCAAGCGTTATCCGGAATCATTGGGTTTAAAGGGTCCGTAGGTGGATGATTAAGTCAGGGGTGAAAGTCTGCAGCTCAACTGTAGAATTGCCTTTGATACTGGTCATCTTGAATTATTGTGAAGTGGTTAGAATATGTAGTGTAGCGGTGAAATGCATAGATATGTCATAGAACACCAATTGCGTAGGCAGCTAGCTAGGCATTAATTGACGCTGAGGCACGAAAGCGTGGGGAGCGAACAGGATTAGATACCCTGGTAGTCCACGCCCTAA
+
GGGGGGGGGGGGGGGGGGGGGGGGGGGGGGGGGGGGGGGGGGGGGGGGGGGGGGGCGGGGGGGGGGGGGGGGGGGGGGGGGGGGGGGGGGGGGGGGGGGGGGGGGGGGGGGGGGGGGGGGGGGGGGGGGGGGGGGGGGGGGGGGGGGGGGGGGGGGGGGGGGGGGGGGGGGGGGGGGGGGGGGGGGGGGGGGGGGGGGGGGGGGGGGGGGGGGGGGGGGGGGGGGGGGGGGGGGGFGGGGGGFFFFGGGGFFFFGGFFFFGGGGFFGFFFFFFGFFFFFFGG
@M02352:288:000000000-CKWC8:1:1101:13190:13806 1:N:0:ATGCGCAG+ACTGCATA
TACGGAGGGTCCAAGCGTTATCCGGAATCATTGGGTTTAAAGGGTGCGCAGGCGGTTTATTAAGTCAGTGGTGAAATCTCGGGGCTCAACCTCGAAACTGCCATTGATACTGATAAACTTGAGTTCAGTTGGAGTAGGCGGAATGTGTAGTGTAGCGGTGAAATGCTTAGATATTACACAGAACACCGATAGCGAAGGCAGCTTACTAAACTGATACTGACGCTGAGGCACGAAAGCGTGGGGAGCGAACAGGATTAGATACCCTGGTAGTCCACGCCGTAA
+
GGGGGGEGGGFGGGEGGGGGGFGGGDGGGGGGGFGGG>GCFGGDFGGEGFCECGG4@FEFGFEEEEFEFGFGGGGGGGGGGGGGGGGGGFGGGGGGGGGGGGGFGGGGGGGGGGGGGGGGGGEGFDCGFGGGCGGGGGGGGEEFFFGGGGGGGGGCEFFGGGGGFGGGGGGGGGGGGGGGGGGGGGGGEGGGGGGGGGGGGGGGGGGEGGGGGGGGGGGFCGGGGCGFGGGGGGGEGGGGGGFFFFGCEGFF?:CGFFDFGGDGFFGFFF<BFGFFFFEFGD
@M02352:288:000000000-CKWC8:1:1101:29285:13832 1:N:0:ATGCGCAG+ACTGCATA
TACGGAGGGTCCGAGCGTTATCCGGAATTATTGGGTTTAAAGGGTCCGTAGGCGGGCCGATAAGTCAGAGGTGAAAGTCTGCCGCTCAACGGTAGAACTGCCTTTGATACTGTCGGTCTTGAGTTATGGTGAAGTTGGCGGAATATGTAGTGTAGCGGTGAAATGCATAGATATTACATAGAACACCGATTGCGAAGGCAGCTGACTAACCATATACTGACGCTGATGGACGAAAGCGTGGGGAGAGAACAGGATTAGATACCCTGGTAGTCCACGCCGTAA
+
GGGGGCFGGGGGGGGGGGGGGGAFGFDFGFGCGGGGGGGGGGGGGFGGGGGGGGGGGFGGGGGGGGGGGGGGGGDGGGGGGGGGGGGGFGGGGGFGGGGGFFFFGGGGGGGGGCFGGGGGGGGGGGGGGGGGGGGGGFGGGGFGGGGGGGGGGFGCCGFGG9<CGGGG?FGGGGGGGGCFFFC+;FGGGEGGGGGGGGGFGEGGCCCGGGF<EFGGGGGGGEGGGGFGGGGGGG35FGDEDGFFB37<FGFFF(>D37<FGG?FFFG6:=<<=FF:>6B;GD
@M02352:288:000000000-CKWC8:1:1101:15086:13841 1:N:0:ATGCGCAG+ACTGCATA
TACGGAGGGTGCAAGCGTTATCCGGAATCATTGGGTTTAAAGGGTGCGCAGGCGGTTTATTAAGTCAGTGGTGAAATCTCGAGGCTCAACCTCGAAACTGCCATTGATACTGATAAACTTGAGTTCAGTTGGAGTAGGCGGAATGTGTAGTGTAGCGGTGAAATGCTTAGATATTACACAGAACACCGATAGCGAAGGCAGCTTACTAAACTGATACTGACGCTGAGGCACGAAAGCGTGGGGAGCGAACAGGATTAGATACCCTGGTAGTCCACGCCGTAA
+
GGGGGGGGGGGGGGGGGGGGGGGGGGGGGGGGGGGFGGGGGGGGGGGGGGGGGGGCFGGGGGGGGGGGGGGGGGGGGGGGGGGGGGGGGGGGGGCFGGGGGGGGGGGGGGGGGGGGGGGGGGGGGGGGGGGGGGGGGGGGGGGGGGGGGGGGGGGGGGGGGGGGGGGGGGGGGGGGGGGGGGGGGGGGGGGGGGGGGGGGGGGGGGGGGGGGGGFGGGGGGGGGGGGGGGGGGGGFGGGGGGFFFFGGGGEFFFGGFFFFGFGGFFGFAF<DFDFBF0>;CD
@M02352:288:000000000-CKWC8:1:1101:5088:13857 1:N:0:ATGCGCAG+ACTGCATA
TACGGAGGGTTCAAGCGTTATCCGGAATCATTGGGTTTAAAGGGTGCGCAGGCGGTTTATTAAGTCAGTGGTGAAATCTCGGGGCTCAACCTCGAAACTGCCATTGATACTGATAAACTTGAGTTCAGTTGGAGTAGGCGGAATGTGTAGTGTAGCGGTGAAATGCTTAGATATTACACAGAACACCGATAGCGAAGGCAGCTTACTAAACTGATACTGACGCTGAGGCACGAAAGCGTGGGGAGCGAACAGGATTAGATACCCTGGTAGTCCACGCCGTAA
+
GGGGGGGGGGGGGGFGGGGGGGGGGGGGGGGGGGGGGGGGGGGGGGGGGGGGGGGFGGGGGGGGGGGGGGGGGGGGGGGGGGGGGGGGGGGGGGGGGGGGGGGGGGGGGGGGGGGFGGGGGGGGGGGGGGGGGGGGGGGGGGGGGGGGGGGGGGGGGGGGGGGGGGGGGGGGGGGGGGGGGGGGGGGGGGDGGGGGGGGGGGGGGGGGGGGGGGGGGGGGGGGGGGGGFGGGGGGFGGGGGGFBFFGGGGFFFFGGFFFFGGGGFFG?AFFFFGFFF?DFDC
@M02352:288:000000000-CKWC8:1:1101:4629:13859 1:N:0:ATGCGCAG+ACTGCATA
TACGGAGGGTCCAAGCGTTATCCGGAATCATTGGGTTTAAAGGGTCCGTAGGTGGATAATTAAGTCAGGGGTGAAAGTCTGCGGCTCAACCGTAGAATTGCCCTTGATACTGGTTATCTTGAATCATTGTGAAGTGGTTAGAATATGTAGTGTAGCGGTGAAATGCATAGATATTACATAGAATACCAATTGCGAAGGCAGATCACTAACAATGTATTGACACTGATGGACGAAAGCGTAGGTAGCGAACGGGATTAGATACCCCGGTAGTCCACGCCGTAA
+
GGGGGGGGGGGGGGGGGGGGGGGGGGGGGGGGGGGFEGGGGGGGGGGGGGGGGGGGGGGGGGGGGGGGGGGGGGGGGGGGGGGGGGGGGGGGGGGGGGGGGGGGGGGGGGGGGGGGGGGGGFGGGGGGGGGGGGGGGGGGGGGGGGGGGGGGGGGGGGGGGGGGGGGGGGGGGGGGGGGGGGGGGGGGGGGGGGGGGGGGGGGFGGGGGGGGGGGGGGGGGGGGGFGGGGGGGGGFGGGGGGFFFFGGGG@DBFGG<FFFGGCFFFGFFFFFFGFFFFF6DG
@M02352:288:000000000-CKWC8:1:1101:4613:13865 1:N:0:ATGCGCAG+ACTGCATA
TACGGAGGGTCCAAGCGTTATCCGGAATCATTGGGTTTAAAGGGTCCGTAGGTGGATAATTAAGTCAGGGGTGAAAGTCTGCGGCTCAACCGTAGAATTGCCCTTGATACTGGTTATCTTGAATCATTGTGAAGTGGTTAGAATATGTAGTGTAGCGGTGAAATGCATAGATATTACATAGAATACCAATTGCGAAGGCAGATCACTAACAATGTATTGACACTGATGGACGAAAGCGTAGGTAGCGAACGGGATTAGATACCCCGGTAGTCCACGCCGTAA
+
GGGGECEGGGGGGGGGGGGGG9FEG6CFGGGGGGGGGGGFGGGGGFGGGEEGGFGGGGGGGGGGGGGGGGGGGGGGGGGGGGGDFGGGG8FGGGGGGGFGGGGFGGGGGGGGGGGGGGGGGGGGGGGGGGGFFGGGGFFGFGCFFGGGGGGGGGGGEEFGGGCCGGFGGGGGGGGGGGEGGGGGCGGGGGGFGGGGGGGGGGGGFGGFGGGFGGGGGGGGGGGGGGGGF?FGECDEGGG5CGFA?FDCGGFE??GGFFAFGGGDFEDFBFFFBFFFFFFFC>
@M02352:288:000000000-CKWC8:1:1101:18933:13873 1:N:0:ATGCGCAG+ACTGCATA
TACGGAGGGTCCAAGCGTTATCCGGAATCATTGGGTTTAAAGGGTGCGCAGGCGGTTTATTAAGTCAGTGGTGAAATCTCGAGGCTCAACCTCGAAACTGCCATTGATACTGATAAACTTGAGTTCAGTTGGAGTAGGCGGAATGTGTAGTGTAGCGGTGAAATGCTTAGATATTACACAGAACACCGATAGCGAAGGCAGCTTACTAAACTGATACTGACGCTGAGGCACGAAAGCGTGGGGAGCGAACAGGATTAGATACCCTGGTAGTCCACGCCGTAA
+
GGGGGEGGGGGGGGGGGGGFEEGGGGGG@GGGGGG@CCFGGGGGGGGGGGGGGGGGGGGGGGGGGFFFFGGGGGGGGGFGFGGGGGGGGGGGGGGGGGGGGGCFBFGFFGGGEGGGGGGFGGGGF=FGGFGGGGGGEGGDGGGGGGGGGGGGGGGGGGGGGGGGGGGGGGGFGGGGGGGGGGGGGGGEGGGEGGGGGGGCCG6:FGGFGEGGGGGGFGGGGGDEGGGGGEGGGGGBGGGGGGF?9B<DGGFFFFGGFFBFGGGFFFGF<F<AFGFFF?EFDC
@M02352:288:000000000-CKWC8:1:1101:15648:13946 1:N:0:ATGCGCAG+ACTGCATA
TACGGAGGGTCCAAGCGTTATCCGGATTTATTGGGTTTAAAGGGTCCGTAGGCGGGCTTATAAGTCAGAGGTGAAATCCCATCGCTCAACGATGGAACTGCCTTTGATACTGTAGGTCTTGAATATATTTGAAGTAGGCGGAATATGTAGTGTAGCGGTGAAATGCATAGATATTACATAGAACACCAATTGCGAAGGCAGCTTACTAAGATATTATTGACGCTGATGGACGAAAGCGTGGGTAGCGAACGGGATTAGATACCCCGGTAGTCCACGCCGTAA
+
GGGGGGGGGGGGGGGGGGGGGGGGGGFGGGGGGGGGGGGGGGGGGGGGGGGGFGGGGEFGFGGGGGGGFFGGGGGGGFEDFFFGGGGGGGGGGG:FGFFGGF3FFGGGGGGGGCFGGGGGGFFGGGGGGFGGGGGGGGGGGGGGGGGGGGGGGGGGGGGGGGGGGGFGGGGGG9;FGGGGGGGGGGGGGGGGGGGGGGGGGGGGGGGFFGFGGGGGGGGGGGGGGGGGD?FGGGGFGGGGGGFFFFGGGGFB?FGGFFFFGGGGFFGFFFFFFGFFFFFBGG
@M02352:288:000000000-CKWC8:1:1101:8106:13958 1:N:0:ATGCGCAG+ACTGCATA
TACGGAGGGTCCAAGCGTTATCCGGAATCATTGGGTTTAAAGGGTGCGCAGGCGGTCAATTAAGTCAGAGGTGAAATCCCATCGCTCAACGATGGAACTGCCTTTGATACTGGTTGACTTGAGTTATACGGAAGTAGATAGAATAAGTAGTGTAGCGGTGAAATGCATAGATATTACTTAGAATACCGATTGCGAAGGCAGTCTACTACGTATATACTGACGCTCATGGACGAAAGCGTGGGGAGCGAACAGGATTAGATACCCTGGTAGTCCACGCCGTAA
+
GGGGGGGGGGGGGGGGGGGGGGGGGGGGGGGGGGGEGGGGGGGGGGGGGGGGGGGFGGGGGGGGGGGGGGGGGGGGGGGGGGGGGGGGGGGGGGGGGGGGGGGGGGGGGGGGGGGGGGGGGGGGGGGGGGGGGGGGGGGGGGGGGGGGGGGGGGGGGGGGGGGGGGGGGGGGGGGGGGGGGGGGGGGDGGEGGGGGGGGGGGGGGGGGGGGGGGGGGGGGGGGGGGGGGGGGGGGFGGGGGGFFFFGGGGFFFFGGFFFFGGGGFFGFFFAFFGFFFFFBGD
@M02352:288:000000000-CKWC8:1:1101:11602:13966 1:N:0:ATGCGCAG+ACTGCATA
TACGGAGGGTCCAAGCGTTATCCGGAATCATTGGGTTTAAAGGGTGCGCAGGCGGTTTATTAAGTCAGTGGTGAAATCTCGAGGCTCAACCTCGAAACTGCCATTGATACTGATAAACTTGAGTTCAGTTGGAGTAGGCGGAATGTGTAGTGTAGCGGTGAAATGCTTAGATATTACACAGAACACCGATAGCGAAGGCAGCTTACTAAACTGATACTGACGCTGAGGCACGAAAGCGTGGGGAGCGAACAGGATTAGATACCCTGGTAGTCCACGCCGTAA
+
GGGGGGGGGGGGGGGGGGGGGGGGGGGGGGGGGGGGGGGGGGGGGGGGGGGGGGGGGGGGGGGGGGGGGGGGGGGGGGGGGGGGGGGGGGGGGGGGGGGGGGGGGGGGGFGGGGGGGGGGGGGGGGGGGGGGGGGGGGGGGGGGGGGGGGGGGGGGGGGGGGGGGGGGGGGGGGGGGGGGGGGGGGGGGGGGGGGGGGGGGGFGGGGGGGGGGGGGGGGGGGGGGGGGGGGGGGGFGGGGGGFFFFGGGGFFFFGGFFFFGGGGFFGFFFFFFGFFFFFFGG
@M02352:288:000000000-CKWC8:1:1101:27135:13992 1:N:0:ATGCGCAG+ACTGCATA
TACGGAGGGTCCAAGCGTTATCCGGAATCATTGGGTTTAAAGGGTGCGCAGGCGGTTTATTAAGTCAGTGGTGAAATCTCGAGGCTCAACCTCGAAACTGCCATTGATACTGATAAACTTGAGTTCAGTTGGAGTAGGCGGAATGTGTAGTGTAGCGGTGAAATGCTTAGATATTACACAGAACACCGATAGCGAAGGCAGCTTACTAAACTGATACTGACGCTGAGGCACGAAAGCGTGGGGAGCGAACAGGATTAGATACCCTGGTAGTCCACGCCGTAA
+
GGGGGGGGGGFGGGGGGGGGGGGGGGGGGGGGGGGGGGGGGGGGGGGGGGGGGGGGGGGGGFGGGGGGCFGGGGGGGGGGGGGGGGGGGGGGGGGGGGGGGGGGGGGGGGGGGGGGGGGGGGGGGGGGGGGGGGGGGGGGGGGGGGGGGGGGGGGGDGGGGGGGGGFGGGGGGGGGGGGGGGGGGGGGGGGGGGGGGGGGGGDGGGGG@FGGGGGGGGGGGGGGGGGFGGGGGGGFGGGGGCBFFDGGGGFFFFGG?FFFGGFGFFGFFFFFFGFFF?FFGD
@M02352:288:000000000-CKWC8:1:1101:26126:14007 1:N:0:ATGCGCAG+ACTGCATA
TACGGAGGGTCCAAGCGTTATCCGGAATCATTGGGTTTAAAGGGTGCGCAGGCGGTTTATTAAGTCAGTGGTGAAATCTCGAGGCTCAACCTCGAAACTGCCATTGATACTGATAAACTTGAGTTCAGTTGGAGTAGGCGGAATGTGTAGTGTAGCGGTGAAATGCTTAGATATTACACAGAACACCGATAGCGAAGGCAGCTTACTAAACTGATACTGACGCTGAGGCACGAAAGCGTGGGGAGCGAACAGGATTAGATACCCTGGTAGTCCACGCCGTAA
+
GGGGGGGGGGGGGGGGGGGGGCGGGGGGGGGGGFGFGGGGGGGGGGGGGGGEFGGFFGGGGDFGGGGGGGGGGGGGGGGGGGGGGGGGGGGGGGGGGGGGGGGGGGGGGGGGGGGGGGGGGGGGGGGGGGGGGGGGGFFFGGEGGEGGGGGGGGGGGGGGGGGGGGGGGGGGGGGGGGGGGGGGGGGGGGGGGGGGGGGGGDGGGGGGGGGGGGGGGGGGDGGGGGGFGGGGGGGFGGGGGGFFFFGGGGFFFFGGFFFFGGGGFFGFBFFAFGFFFFFFGG
@M02352:288:000000000-CKWC8:1:1101:3211:14029 1:N:0:ATGCGCAG+ACTGCATA
TACGGAGGGTCCAAGCGTTATCCGGAATCATTGGGTTTAAAGGGTGCGCAGGCGGTTTATTAAGTCAGTGGTGAAATCTCGAGGCTCAACCTCGAAACTGCCATTGATACTGATAAACTTGAGTTCAGTTGGAGTAGGCGGAATGTGTAGTGTAGCGGTGAAATGCTTAGATATTACACAGAACACCGATAGCGAAGGCAGCTTACTAAACTGATACTGACGCTGAGGCACGAAAGCGTGGGGAGCGAACAGGATTAGATACCCTGGTAGTCCACGCCGTAA
+
GGGGGGGGGGGGGGGGGGGGGGGGGGGFFGGGGGGGGGGGGGGGGGGGGGGGGGGGGGGGGGGGGGGGGGGGGGGGGGGGGGGGGGGGGGGGGGDGGGGGGGGGGGGGGGGGGGGGGGGGGGGGGGGGGGGGGGGGGGGGGGGGFCGGGGGGGGGGGGFGGGGGGGGGGGGGGGGGGGGGGGGGGGGGGGEGGGGEGGGGGDGGGGGGGGGGGGGGGGGGGGGGGGGGGGGDGGGFGGGGGGFF>FGGGGFFFFGGFFAFGGGGFFGFFFFBFGFFFFFFGG
@M02352:288:000000000-CKWC8:1:1101:26453:14035 1:N:0:ATGCGCAG+ACTGCATA
TACGGAGGGTCCAAGCGTTATCCGGAATCATTGGGTTTAAAGGGTGCGCAGGCGGTTTATTAAGTCAGTGGTGAAATCTCGGGGCTCAACCTCGAAACTGCCATTGATACTGATAAACTTGAGTTCAGTTGGAGTAGGCGGAATGTGTAGTGTAGCGGTGAAATGCTTAGATATTACACAGAACACCGATAGCGAAGGCAGCTTACTAAACTGATACTGACGCTGAGGCACGAAAGCGTGGGGAGCGAACAGGATTAGATACCCTGGTAGTCCACGCCGTAA
+
GGGGGCGGGGGGDGGGGGGGGGGGGGGGGGGGGGGFGGGGGGGGGGGGGEGGGGGFEGGGGGFGGGGGGGGGGGGGGGFGGFGGGEGGGGGGGG@CFGGGGGGEGGGGGGGGGGGGGGGGGCFGGGFGGGGGFGGFFCFGGEGGGGGGAFGGGGGGGGGGFGGGGGGGGGGGGGGGGGGGGGFG<GGGDG7EGGDGGGGGGGGGGGGFGGGGGFGGGGGGGGGGGGGGFGFGEEGFGGGGGEF6>EDGEDFFFFGGDFAFFGGGFFGF<FFFFGFFFBFFGD
@M02352:288:000000000-CKWC8:1:1101:3875:14062 1:N:0:ATGCGCAG+ACTGCATA
TACGGAGGGTCCAAGCGTTATCCGGAATCATTGGGTTTAAAGGGTGCGCAGGCGGTTTATTAAGTCAGTGGTGAAATCTCGAGGCTCAACCTCGAAACTGCCATTGATACTGATAAACTTGAGTTCAGTTGGAGTAGGCGGAATGTGTAGTGTAGCGGTGAAATGCTTAGATATTACACAGAACACCGATAGCGAAGGCAGCTTACTAAACTGATACTGACGCTGAGGCACGAAAGCGTGGGGAGCGAACAGGATTAGATACCCTGGTAGTCCACGCCGTAA
+
GGGGGGGGGGGGGGGGGGGGGGGGGGGGGGGGGGGGGGGGGGGGGGGGGGGGGGGGGGGGGGFGGGGGGGGGGGGGGGGGGGGGGGGGGGGGGGGGGGGGGGGGGGGGGGGGGGGGGGGGGGGGGGGGGGGFGGGGGGGGGGGGGGGGGGGGGGGGGGGGGGGGGGGGGGGGGGGGGGGGGGGGGGGGGGEGGGGGGGGGGGGGGGGGGGGGGGGGGGGGGGGGGGGGGGGGGGGFGGGGGGFBFFGGGGFFFFGGFFFFGGGGFFGFFFFFFGFFFFFFGG
@M02352:288:000000000-CKWC8:1:1101:5772:14075 1:N:0:ATGCGCAG+ACTGCATA
TACGGAGGGTTCAAGCGTTATCCGGAATCATTGGGTTTAAAGGGTGCGCAGGCGGTTTATTAAGTCAGTGGTGAAATCTCGGGGCTCAACCTCGAAACTGCCATTGATACTGATAAACTTGAGTTCAGTTGGAGTAGGCGGAATGTGTAGTGTAGCGGTGAAATGCTTAGATATTACACAGAACACCGATAGCGAAGGCAGCTTACTAAACTGATACTGACGCTGAGGCACGAAAGCGTGGGGAGCGAACAGGATTAGATACCCTGGTAGTCCACGCCGTAA
+
GGGGGFGGGGGGFGGGGGGGGGGGGGGGGGGGGGGFGGGGGGGGGGGGDGGGGGGFFGFGGGGGGGGGFGGGGGGGGECFGGGGGGGGGGGGGGDDEGGGGGGGGGFGDFGGGGGGGGGGGGGFGGDFDGGGGGGGGGGGGGGFCFFGGGGGGGGGGGGGGGGGGGGGGGGGGGGGFCGGGGGGFGGGGGEEGGGGGGGGGGGGGGGGGGGCFGGGGGGGGGGGGGGGGGGGGGDEGGDGGGF<9EGG=DD@??GG?FAFCFGGFFGF>?<AFGFFF?>FGC
@M02352:288:000000000-CKWC8:1:1101:11885:14105 1:N:0:ATGCGCAG+ACTGCATA
TACGAGGGGTGCAAGCGTTAATCGGAATTACTGGGCGTAAAGCGTGCGTAGGTGGTTTGTTAAGCAAGATGTGAAAGCCCCGGGCTCAACCTGGGAACTGCATTTTGAACTGGCAAACTAGAGTATTGTAGAGGGTAGTGGAATTTCCAGTGTAGCGGTGAAATGCGTAGAGATTGGAAGGAACATCAGTGGCGAAGGCGGCTACCTGGACAAATACTGACACTGAGGCACGAAAGCGTGGGGAGCAAACAGGATTAGATACCCTGGTAGTCCACGCCGTAA
+
GGGGCFGEGGGGGGGGGGGG,FFGGGGGGGGGGGGGGGGGGGGGGGGGDEGGGGGFGGGGGGGGGGGGGGGGGGGGGGGGGGGGGGGGGGGGGGGGGGGGGGGGGGGGGGGGGGGGGGGGGGGGGGGGGGGGGGGGGGGGGGGGGFGGGGGGGGGGGGGGGGGGGGGGGGGGGGGGGGGGGGGGGGGGGGGGGGGGGGGGGGGGGGGGGGGGGGGGGGGGGGGGGGGGGGGGGGGDGGGGGGFBFFGGGGFFFFGGFFFFGGGGFFGFFFFFFGFFFFFFGG
@M02352:288:000000000-CKWC8:1:1101:25786:14119 1:N:0:ATGCGCAG+ACTGCATA
TACGGAGGGTCCAAGCGTTATCCGGAATCATTGGGTTTAAAGGGTGCGCAGGCGGTTTATTAAGTCAGTGGTGAAATCTCGAGGCTCAACCTCGAAACTGCCATTGATACTGATAAACTTGAGTTCAGTTGGAGTAGGCGGAATGTGTAGTGTAGCGGTGAAATGCTTAGATATTACACAGAACACCGATAGCGAAGGCAGCTTACTAAACTGATACTGACGCTGAGGCACGAAAGCGTGGGGAGCGAACAGGATTAGATACCCTGGTAGTCCACGCCGTAA
+
GGGGGGGGGGGGGGGGGGGGGGGGGGGGGGGGGGGFGGGGGGGGGGGGGGFGGGGFGGGGGGGGGGGGGGGGGGGGGGGGGGGGGGGGGGGGGGGGGGGGGGGGGGGGGGGGFGGGGGGGGGGGGGGGGGGGGGGGGGGGGGGGGGGGGGGGGGGGGGGGGGGGGGGGGGGGGGGGGGGGGGGGGGGGGGGGFGGGGGGGGGGGGGFGGGGFGFGGGGGGGGGGGGGG5EGGGGGFFGGGGGFFFFGGGDFFF?FGFFFFGGGG?>FFFFFFFFFBFBFBGG
@M02352:288:000000000-CKWC8:1:1101:4609:14122 1:N:0:ATGCGCAG+ACTGCATA
TACGGAGGATCCAAGCGTTATCCGGAATCATTGGGTTTAAAGGGTCCGTAGGTGGATAATTAAGTCAGAGGTGAAATCTTGCCGCTTAACGGTAAAATTGCCTTTGATACTGGTTGTCTTGAGTTATTATGAAGTGGTTAGAATATGTAGTGTAGCGGTGAAATGCATAGATATTACATAGAATACCAATTGCGAAGGCAGATCACTAATAATATACTGACACTGATGGACGAAAGCGTGGGGAGCGAACAGGATTAGATACCCTGGTAGTCCACGCCGTAA
+
GGGGGEGGGGEGGGGGGGGGGGGGGGGGFGGGGGGGGGGGGGGGGGGGGGGGFGGGGGGGGGGGGGGGFGGGGGGGGAGFFGGGGGGGGGGGGGGFGDGGGGGGGGGGGGGGFGGGGGGGGDFFGGGFGGGGGGGGGFGGGGGGGGGGGCFEGGFGGGGGGGFFGGFFGGGGGGGGGGGGGGFFFGGGGGFFGGGEGGGGGGGGGGGFGGGGGGFFGGGFGGCCFGGGFDGGGGGFGGGGGGF:;FGGGGEFB:CFBF<BGGGG47FFDFDFFGFBBFFFGD
@M02352:288:000000000-CKWC8:1:1101:12963:14129 1:N:0:ATGCGCAG+ACTGCATA
TACGGAGGGTGCAAGCGTTATCCGGATTTATTGGGTTTAAAGGGTGCGCAGGCGGCCTATTAAGTCAGTGGTGAAATCTCACAGCTCAACTGTGAACGTGCCATTGATACTGGTAGGCTTGAGTGCGGTGAAGGTAGGCGGAATTCCTCATGTAGCGGTGAAATGCATAGATATGAGGAAGAACACCAATAGCGAAGGCAGCTTACTGTACCGTTACTGACGCTCATGCACGAAAGCGTGGGGAGCGAACAGGATTAGATACCCTGGTAGTCCACGCCGTAA
+
GGGGGGGGGGEEGGGGGGGGGGGGGGGGGGGGGGGFGGGGGGGGGGGGGGGGGGGGGGGGGGGGGGGGGGGGGGGGGGGGGGGGGGGGGGGGGGGGGGGGGGGGGGGGGGGGGGGGGFGGGGGGGGGGFGGGGGGGGGGGGGGGGGGGGGGGGGGGGGGGGGGGGGGGGGGGGGGGGGGGGGGGGGGGGGGGGGGGGGGGGGGGGGGGGGGGGGGGGGGGGGGGGGGGGGGGGGGFGGGGGGFFFFGGGGFFFFGGFFAFGGGGFFGFBF<AFGFFFFFFGG
@M02352:288:000000000-CKWC8:1:1101:4591:14132 1:N:0:ATGCGCAG+ACTGCATA
TACGGAGGATCCAAGCGTTATCCGGAATCATTGGGTTTAAAGGGTCCGTAGGTGGATAATTAAGTCAGAGGTGAAATCTTGCCGCTTAACGGTAAAATTGCCTTTGATACTGGTTGTCTTGAGTTATTATGAAGTGGTTAGAATATGTAGTGTAGCGGTGAAATGCATAGATATTACATAGAATACCAATTGCGAAGGCAGATCACTAATAATATACTGACACTGATGGACGAAAGCGTGGGGAGCGAACAGGATTAGATACCCTGGTAGTCCACGCCGTAA
+
GGGGGGGGGGGGGGGGGGGGGGGGGFGGGGGGGGGGGDGGGFGGGGGGGGGGGGGGGFGGGGGGGGGGGGGGGGFGGCGGGGGGCFGGGGEGGGGGGGGGGGGGGGGGDGGGGGGGGGGGGFGGGGGGGGGGGGGGGGGGGGGGGGGGFGGGGGFGGGGGGGGGGGGGGGGGFGGFGGGGGGGGGGGGGGGGGGGGGGGGGGGGGGGGFFGFGGGGGGGGGGGGGGGGGFGDDGGFGGDGGGF09@GGEGFF6:GGFFFFDGGGF>GF<FFFFGFBF8)79>
@M02352:288:000000000-CKWC8:1:1101:13554:14133 1:N:0:ATGCGCAG+ACTGCATA
TACGGAGGGGGTTAGCGTTGTTCGGAATTACTGGGCGTAAAGCGCACGTAGGCGGATCAGAAAGTATAGGGTGAAATCCCAGGGCTCAACCCTGGAACTGCCTTGTAAACTCCTGGTCTTGAGTTCGAGAGAGGTGAGTGGAATTCCGAGTGTAGAGGTGAAATTCGTAGATATTCGGAGGAACACCAGTGGCGAAGGCGGCTCACTGGCTCGATACTGACGCTGAGGTGCGAAAGTGTGGGGAGCAAACAGGATTAGATACCCTGGTAGTCCACGCCGTAA
+
FGGGEGG@FEGFEFFGDGGGGGGGD:FFGGGGGGGGFCEFFGGEFGGEGFEGFEGG7FFGFD=BEEFEFGGEEF@AFEFFCGGG7FEF<FCFGGC=>FFGGGDGGGG<CFGGGGG8BFGGFGCGAEGGG7@BFFFFFCFGGCBFEGFF*C>B@,2,>:FFEGGFCFGGGFCA@GFGGG>EEECC:FGFDG@FGG7CGCFGEGGEECFGFGGGGCCGGC++<EEGG3=FEGDD**18:?CFEDB:15CCCGFF:BD7.?97<+CCFFG?AFA>FG@?><>>31
@M02352:288:000000000-CKWC8:1:1101:10636:14173 1:N:0:ATGCGCAG+ACTGCATA
TACGGAGGGTGCAAGCGTTATCCGGAATCATTGGGTTTAAAGGGTCCGCAGGCGGATGTCTCAGTCAGTGGTGAAATCCTACAGCTTAACTGTAGAACTGCCATTGATACTGTACATCTTGAATTCGGTCGAAGTGGGCGGAATGTGTCATGTAGCGGTGAAATGCATAGATATGACACAGAACACCGATAGCGAAGGCAGCTCACTAGGCCTGAATTGACGCTCAGGGACGAAAGCGTGGGGAGCGAACAGGATTAGATACCCTGGTAGTCCACGCCGTAA
+
GGGGGGGGGGGGGGGGGGGGGGGGGGFGFGGGGGGGGGGGGGGGFDFGGGGGGGGGGCE,CAFGGGGGGGGGGGGGGGGGGGFGGGGGGGGGGGFFGEFGGC<FGGGGGGGGG9FAFGGGFFFGFG<FGGGGDGGGGGGGGGGGGGGGG;FFGGGGGGGGGGGGGGGGGGGGGGGGGGGGGGGGGGGGGGGGGGGGGGGGGGGGGGGDG?FF?CFGGGGGGEGGGGGGCEGGGGGEDEGGGGEFFFGGGG3???GDBFAFGGGGFFGFFFFFFGFFFFFFGD
@M02352:288:000000000-CKWC8:1:1101:21160:14183 1:N:0:ATGCGCAG+ACTGCATA
TACGGAGGGTCCAAGCGTTATCCGGAATCATTGGGTTTAAAGGGTGCGCAGGCGGTTTATTAAGTCAGTGGTGAAATCTCGGGGCTCAACTTCGAAACTGCCATTGATACTGATAAACTTGAGTTCAGTTGGAGTAGGCGGAATGTGTAGTGTAGCGGTGAAATGCTTAGATATTACACAGAACACCGATAGCGAAGGCAGCTTACTAAACTGATACTGACGCTGAGGCACGAAAGCGTGGGGAGCGAACAGGATTAGATACCCTGGTAGTCCACGCCGTAA
+
GGGGGGGGGGGGGGGGGGGGGGGGGFGGGGFGGGGGGGGGGGGGEGGGGGGGGGGFFGGGFGGGGGGGGFGGGGGGGGGGGGGGGGGGGGGGGGGGGGGGGGFGGGGGGGGGGGGFFGGGGGGGGGGGGGG7CGGGGGGGGGGGFFEGGGGGGGGGGGGGGGGGGGGGGGGGGGGGGCCGGGGGGGGGFF:EGGGGGGGGGGGGGGGGFGGGGGGGGGGGGGGGGGGGGGGGGGGFGGGGGGFFFFGGGGFFFFGGFFFFGGGGFFGFFFFFFGFFF?EFGD
@M02352:288:000000000-CKWC8:1:1101:18956:14186 1:N:0:ATGCGCAG+ACTGCATA
TACGGAGGGTTCAAGCGTTATCCGGAATCATTGGGTTTAAAGGGTGCGCAGGCGGTTTATTAAGTCAGTGGTGAAATCTCGGGGCTCAACCTCGAAACTGCCATTGATACTGATAAACTTGAGTTCAGTTGGAGTAGGCGGAATGTGTAGTGTAGCGGTGAAATGCTTAGATATGACACAGAACACCGATAGCGAAGGCAGCTCACTAGGCCTGAATTGACGCTCAGGGACGAAAGCGTGGGGAGCGAACAGGATTAGATACCCTGGTAGTCCACGCCGTAA
+
GGGGGGGGGGGGGGGGGGGGGGGGGFGGFGGGGGGGGCFEFGGFGGGGGGGEEGGCFEGGGGDFFGGGGGGEGGGGGGGGGGGGDGGGGFEFGGGGGGGGGGGGGGGGGGGGGGGGGGGGGGFGGGGGGGGGGGGGGFGGGGGGGGGGGGGGGGGGGGGGGGGGGGGGGGGGGGGGGGGGGGGGGGGGGGDGGGGGGGGGGGGGGGGFGGGFGGGGGGFGCGGGGGFGFF7<5C<>GGGEDE><9DGGEG5@FFGGBFFFGGGGF@GF>F<AFG?19:>BGG
@M02352:288:000000000-CKWC8:1:1101:18407:14187 1:N:0:ATGCGCAG+ACTGCATA
TACGGAGGGTCCAAGCGTTATCCGGAATCATTGGGTTTAAAGGGTGCGCAGGCGGTTTATTAAGTCAGATGTGAAAGCCCTGGGCTCAACCTAGGAACTGCACCTGATACTGGATAACTAGAGTACAGAAGAGGGTGGTGGAATTTCCTGTGTAGCGGTGAAATGCGTAGATATTCGGAGGAACACCAGTGGCGAAGGCGGCTCACTGGCTCGATACTGACGCTGAGGTGCGAAAGTGTGGGGAGCAAACAGGCTTAGATACCCTGGTAGTCCACCCCGTAA
+
G9E@@@7@F@FGGFGFBCFGGGEFGD:FEEFFCDG6B@@EFFGGGGGGDGGEEEGGDFGGGCGAEFEDCGFB<EEFFFFGGG@F84BEE<AF<FC<EFGG@<?F<=8B,BFGGDCCFCGGGGGGGGGGF?F?FEGGGGGFGGGGFGFGCFFFG7FGGGF@CFF;BBFG>EGGFGGGGGGC@GGCGEGDGCECEE@EEGFECGEGG9C:;FGFEGGF57<<<EEGGGGFF=F3CGGFFGGFEGF:>5/*3947?(0>)0.89:86?FFFAFF4B79323>8)1
@M02352:288:000000000-CKWC8:1:1101:23590:14245 1:N:0:ATGCGCAG+ACTGCATA
TACGGAGGGTCCAAGCGTTATCCGGAATCATTGGGTTTAAAGGGTGCGCAGGCGGTTTATTAAGTCAGTGGTGAAATCTCGAGGCTCAACCTCGAAACTGCCATTGATACTGATAAACTTGAGTTCAGTTGGAGTAGGCGGAATGTGTAGTGTAGCGGTGAAATGCTTAGATATTACACAGAACACCGATAGCGAAGGCAGCTTACTAAACTGATACTGACGCTGAGGCACGAAAGCGTGGGGAGCGAACAGGATTAGATACCCTGGTAGTCCACGCCGTAA
+
GGGGGGGGGGGGGGGGGGGGGGGGGGGGGGGGGGGGGGGGGGGGGGGGGGGGGGGGGGGGGGGGGGGGGGGGGGGGGGGGGGGGGGGGGGGGGGGGGGGGGGGGGGGGGGGGGGGGGGGGGGGGGGGGGGGGGGGGGFGEGGFGGGGGGGGGGGGGGGGGGGGGGGGGGGGGGGGGGGGGGGGGGGGGGGGGGGGGGGGGGGGGGGGGGGGGGGGGGGGGGGGGGGGGGGGGGGGFGGG*CGFFFFGGGGFFFFGGFFFFGGGGFFGFAFFF?GFFFFFFGG
@M02352:288:000000000-CKWC8:1:1101:6744:14268 1:N:0:ATGCGCAG+ACTGCATA
TACGGAGGGTCCAAGCGTTATCCGGAATCATTGGGTTTAAAGGGTCCGTAGGTGGATAATTAAGTCAGAGGTGAAATCCTGCAGCTCAACTGTAGAATTGCCTTTGATACTGGTTATCTTGAATTATTGTGAAGTAGTTAGAATATGTAGTGTAGCGGTGAAATGCATAGATATTACATAGAATACCAATTGCGAAGGCAGATTACTAACAATATATTGACACTGATGGACGAAAGCGTGGGGAGCGAACAGGATTAGATACCCTGGTAGTCCACGCCGTAA
+
GGGGGGGGGGGGGGGGGGGGGGGGGGGGGGGGGGGGGGGGGGGGGGGGGGGGGGGGGGGGGGGGGGGGGGGGGGGGGGGGGGGGGGGGGGGGGGGGGGGGGGGGGGGGGGGGGGGGGGGGGGGGGGGGGGGGGGGGGGGGGGGGGGGGGGGGGGGGGGGGGGGGGGGGGGGGGGGGGGGGGGGGGGGGGGCGGGGEGGGFGGGGGGGGGGGGGGGGGG9FFFGGGGGGGGGGGGGFGGGGGGFFFFGGEGFFFBGGFFFFGGGGFFFFFFFFFFFFFFFFDD
@M02352:288:000000000-CKWC8:1:1101:8588:14279 1:N:0:ATGCGCAG+ACTGCATA
TACGGAGGGTCCAAGCGTTATCCGGAATCATTGGGTTTAAAGGGTGCGCAGGCGGTTTATTAAGTCAGTGGTGAAATCTCGAGGCTCAACCTCGAAACTGCCATTGATACTGATAAACTTGAGTTCAGTTGGAGTAGGCGGAATGTGTAGTGTAGCGGTGAAATGCTTAGATATTACACAGAACACCGATAGCGAAGGCAGCTTACTAAACTGATACTGACGCTGAGGCACGAAAGCGTGGGGAGCGAACAGGATTAGATACCCTGGTAGTCCACGCCGTAA
+
GGGGGGGGGGGGGGGGGGGGGGGGGGGGGGGGGGGGGGGGGGGGGGGGGGGGGGGGGGGGGGGGGGGGGGGGGGGGGGGGGGGGGGGGGGGGGGGGGGGGGGGGGGGGGGGGGGGGGGGGGGGGGGGGGGGGGGGGGFGGGGGGGGGGGGGGGGGGGGGGGGGGGGGGGGGGGGGGGGGGGGGGEGGGGGEGGGGGGGGGGGGGGGGDGGGGGGGGGGGGGGGGGGGGGGGGGGGFGGGGGGF?>EGGGGFFFFGGFF>FGFFGFFGFFFFFFGFF>BFFGC
@M02352:288:000000000-CKWC8:1:1101:12268:14285 1:N:0:ATGCGCAG+ACTGCATA
TACGTATGTCGCAAGCGTTATCCGGAATTATTGGGCGTAAAGCGAGTCTAGGCGGCTTGTTAAGTCAGATGTGAAAATGCGGGGCTCAACTCCGTATGGCGTTTGAAACTGGCAAGCTAGAGTACTGGAGAGGTGGGCGGAACTACAAGTGTAGAGGTGAAATTCGTAGATATTTGTAGGAATGCCGATAGTGAAGACAGCTCACTGGACAGATACTGACGCTAAAGCTCGAAAGCGTGGGGTGCGAACAGGATTAGATACCCTGGTAGTCCACGCCGTAAA
+
GGGGFGFGGGGGGGGGGGGEFGFGDCF@FGGFGFGGGGGGGGGGGGFFGGGGGFGGG:BFFGGGFCFGGGG<FFFGFEFGGGGG7FGGGF9BGFGGGGGFGFGCFAFGGGGGFGGGGGGGGGFGGFGGGGFGGGGGGGGGGGGGGFG?BCFFGF9EFGCFFGG9BFGGGG7FFGGGGFFFC,8?EFGGDGGFGGEGF@@?*+<<EE+0;87:EEFD:EGFCC*AECCFCFDGGGG?DECCG57(3>DDGC446):7)94@E7A0<FC=>?4)/*7909537C
@M02352:288:000000000-CKWC8:1:1101:12295:14286 1:N:0:ATGCGCAG+ACTGCATA
TACGTATGTCGCAAGCGTTATCCGGAATTATTGGGCGTAAAGCGAGTCTAGGCGGCTTGTTAAGTCAGATGTGAAAATGCGGGGCTCAACTCCGTATGGCGTTTGAAACTGGCAAGCTAGAGTACTGGAGAGGTGGGCGGAACTACAAGTGTAGAGGTGAAATTCGTAGATATTTGTAGGAATGCCGATAGTGAAGACAGCTCACTGGACAGATACTGACGCTAAAGCTCGAAAGCGTGGGGTGCGAACAGGATTAGATACCCTGGTAGTCCACGCCGTAAA
+
GGFGGGGGGGGGGGGGGGGGGGGGGEGGGGGGGGGGGGGGGGGGGGGGGGGGGGGGGGGGGGGGGGGGGFGGGGGGFGCGGGGGEGGGGGGGGGGGGGGGGGGGGGGGGGGGGGGGGGGGGGGGGGFCGGGGGGGGDGGGGGGGGGGFGGGGGGGGGGGGGGGGGGGGGGGGGFGGGGGGGGGGGGGDG8CEGGGGGGGGGGGGGGGGGGGGGGGGGGGGDGGGEGFGGGGGGDDFGEGGGGB9?DDGGGFF:?GGFFDFGGGGFFGFFFFFFGFFFFDFGF
@M02352:288:000000000-CKWC8:1:1101:12385:14343 1:N:0:ATGCGCAG+ACTGCATA
TACGGAGGGTCCAAGCGTTATCCGGAATCATTGGGTTTAAAGGGTGCGCAGGCGGTTTATTAAGTCAGTGGTGAAATCTCGAGGCTCAACCTCGAAACTGCCATTGATACTGATAAACTTGAGTTCAGTTGGAGTAGGCGGAATGTGTAGTGTAGCGGTGAAATGCTTAGATATTACACAGAACACCGATAGCGAAGGCAGCTTACTAAACTGATACTGACGCTGAGGCACGAAAGCGTGGGGAGCGAACAGGATTAGATACCCTGGTAGTCCACGCCGTAA
+
GGGGGGGGGGGGGGGGGGGGGGGGGGGGGGGGGGGGGGGGGGGGGGGGGGGGGGGGGGGGGGGGGGGGGGGGGGGGGGGGGGGGGGGGGGGGGGEGGGGGGGGGGGGGGGGGGGGGGGGGGGGGGGGGGGGGGGGGGGGGGGGGGGGGGGGGGGGGGGGGGGGGGGGGGGGGGGGGGGGGGGGGGGGGDGGGGGGGGGGGGGGGGGGFGGGGGGGGGGGGGGGGGGGGGGGGGGGFGGGGGGF?FFGGGGFFFFGGFFBFGGGGFFFF>FAFFGFFFFFFGG
@M02352:288:000000000-CKWC8:1:1101:11310:14389 1:N:0:ATGCGCAG+ACTGCATA
TACGGAGGGTCCAAGCGTTATCCGGAATCATTGGGTTTAAAGGGTGCGCAGGCGGTTTATTAAGTCAGTGGTGAAATCTCGAGGCTCAACCTCGAAACTGCCATTGATACTGATAAACTTGAGTTCAGTTGGAGTAGGCGGAATGTGTAGTGTAGCGGTGAAATGCTTAGATATTACACAGAACACCGATAGCGAAGGCAGCTTACTAAACTGATACTGACGCTGAGGCACGAAAGCGTGGGGAGCGAACAGGATTAGATACCCTGGTAGTCCACGCCGTAA
+
GGGGGGGGGGGGGGGGGGGGGGGGGGGGGGGGGGGFGGGGGGGGGGGGGGGGGGGGGGGGGGGGGGGGGGGGGGGGGGGGGGGGGGGGGGGGGGGFGGGGGGGGGGGGGGGGGGGGGGGGGGGGGGGGGGGGGGGGGGGGGGGGGGGGGGGGGGGGGGGGGGGGGGGGGGGGGGGGGGGGGGGGGGGGGGGGGGGGGGGGGGGGGGGGGGGGGGGGGGGGGGGGGGGGGGFGGGGFGGGGGGFFFFGGGGFFFFGD8FFFGFGGFFGFFFFFFGFFFFFFGG
@M02352:288:000000000-CKWC8:1:1101:8205:14410 1:N:0:ATGCGCAG+ACTGCATA
TACGGAGGGTCCAAGCGTTATCCGGAATCATTGGGTTTAAAGGGTGCGCAGGCGGTTTATTAAGTCAGTGGTGAAATCTCGAGGCTCAACCTCGAAACTGCCATTGATACTGATAAACTTGAGTTCAGTTGGAGTAGGCGGAATGTGTAGTGTAGCGGTGAAATGCTTAGATATTACACAGAACACCGATAGCGAAGGCAGCTTACTAAACTGATACTGACGCTGAGGCACGAAAGCGTGGGGAGCGAACAGGATTAGATACCCTGGTAGTCCACGCCGTAA
+
GGGGGGGGGGGGGGGGGGGGGGGGGGGGGGGGGGGGGGGGGGGGGGGGGGGGGGGFGGGGGGGGGGGGGGGGGGGGGGGGGGGGGGGGGGGGGGGGGGGGGGGGGGGGGGGGGGGGGGGGGGGGGGGGGGGGGGGGGGGGGGGGGGGGGGGGGGGGGGGGGFGGGGGGGGGGGGGGGGGGGGGGGGGGGGEGGGGGGGGGGGGGGGGGGGGGGGGGGGGGGGGGGGGGGGGGGGGFGGGGGGD?BFGGGGFFFFGGFFFFFGGGFFGFFFFBFGFFFFFFGG
@M02352:288:000000000-CKWC8:1:1101:15581:14467 1:N:0:ATGCGCAG+ACTGCATA
TACGGAGGGGGTTAGCGTTGTTCGGAATTACTGGGCGTAAAGCGCACGTAGGCGGATCAGAAAGTATAGGGTGAAATCCCAGGGCTCAACCCTGGAACTGCCTTGTAAACTCCTGGTCTTGAGTTCGAGAGAGGTGAGTGGAATTCCGAGTGTAGAGGTGAAATTCGTAGATATTCGGAGGAACACCAGTGGCGAAGGCGGCTCACTGGCTCGATACTGACGCTGAGGTACGAAAGTGTGGGGAGCAAACAGGATTAGATACCCTGGTAGTCCACGCCGTAA
+
GGGGGGGGGGGGGGGGGGGGGGGGGGGGGGGGGGGGGGGGGGGGGGGGGGGGGGGGGGGGGGGGGGGGGGGGGGGGGGGGGGGGGGGGGGGGGGGGGGGGGGGGGGGGGGGGGGGGGGGGGGGGGGGGGGGGGGGGGGGGGGGGGGGGGGGGGGGGGGGGGGGGGGGGGGGGGGGGGGGGGGGGGGGGGGGGGGGGGGGGGGGGGGGGGGGGGGGGGGGGGGGGGGGGGGGGGGGFGGGGGGFFFFGGGGFFFFGF?FFFGGGGFFGFFFFFFGFFFFFFGG
@M02352:288:000000000-CKWC8:1:1101:25607:14535 1:N:0:ATGCGCAG+ACTGCATA
TACGGAGGGTCCAAGCGTTATCCGGAATCATTGGGTTTAAAGGGTGCGCAGGCGGTTTATTAAGTCAGTGGTGAAATCTCGAGGCTCAACCTCGAAACTGCCATTGATACTGATAAACTTGAGTTCAGTTGGAGTAGGCGGAATGTGTAGTGTAGCGGTGAAATGCTTAGATATTACACAGAACACCGATAGCGAAGGCAGCTTACTAAACTGATACTGACGCTGAGGCACGAAAGCGTGGGGAGCGAACAGGATTAGATACCCTGGTAGTCCACGCCGTAA
+
GGGGGGGGGGGGGGGGGGGGGGGGGGGGGGGGGGGGGGGGGGGGGGGGGGGGGGGFGGGGGGGGGGGGGGGGGGGGGGGGGGGGGGGGGGGGGGGGGGGGGGGGGGGGGGGGGGGGGGGGGGGGGGGGGGGGGGGGGGGGGGGGGGGGGGGGGGGGGGGGGGGGGGGGGGGGGGGGGGGGGGGGGGGGGGGGGGGGGGGGGGGGGGGGGGGFGGGGGGGGGGGGGGGGGGGGGGGFGGGGGGFFFFGGGGFFFFGGFFFFGGGGFFFFFFFBFGFFFFFFGD
@M02352:288:000000000-CKWC8:1:1101:10281:14546 1:N:0:ATGCGCAG+ACTGCATA
TACGGAGGGTCCAAGCGTTATCCGGAATCATTGGGTTTAAAGGGTGCGCAGGCGGTTTATTAAGTCAGTGGTGAAATCTCGAGGCTCAACCTCGAAACTGCCATTGATACTGATAAACTTGAGTTCAGTTGGAGTAGGCGGAATGTGTAGTGTAGCGGTGAAATGCTTAGATATTACACAGAACACCGATAGCGAAGGCAGCTTACTAAACTGATACTGACGCTGAGGCACGAAAGCGTGGGGAGCGAACAGGATTAGATACCCTGGTAGTCCACGCCGTAA
+
GGGGGGGGGGGGGGGGGGGGCGGGGGGGGGGGGGGGGGGGGGGGGGGGGGGGGGGFGGGGGGGGGGGGGGGFGGGGGGGGGGGGGGGGGGGGGGGGGGGGGGGGGGGGGGGGGGGGGGGGGGGGGGGGGGGGGGGGGGGGGGGGGGGGGGGGGGGGGGFGFGGGGGGGGGGGGGGGGGGGGGGGGGGGGGGGGGGGGGGGGGGGGGGGGGGGGGGGGGGGGGGGGGGGGGGGGGGFGGGGGGFFFFGGGGFFB6CGDFFFGGGGFFGFFFFFFG@BB?E>CC
@M02352:288:000000000-CKWC8:1:1101:21964:14567 1:N:0:ATGCGCAG+ACTGCATA
TACGGAGGGTCCAAGCGTTATCCGGAATCATTGGGTTTAAAGGGTGCGCAGGCGGTTTATTAAGTCAGTGGTGAAATCTCGAGGCTCAACCTCGAAACTGCCATTGATACTGATAAACTTGAGTTCAGTTGGAGTAGGCGGAATGTGTAGTGTAGCGGTGAAATGCTTAGATATTACACAGAACACCGATAGCGAAGGCAGCTTACTAAACTGATACTGACGCTGAGGCACGAAAGCGTGGGGAGCGAACAGGATTAGATACCCTGGTAGTCCACGCCGTAA
+
GGFDFFGGGGGGGGGGGGGGGGGGGGGGGGGGGGGFGDFGGGGGGGGGGGGGGGGFGGGGGGGGGGGGGGGGGGGGGGGGGGGGGGGGGGGGGGGGGGGGGGGGGGGGGGGGGGGGGGGGGGGGGGGGGGGGFGGGGGGGGGGGGGGGGGGGGGGGGGGGGGGGGGGGGGGGGGGGFFGGGGGGGGGGGGFEGGGGGGGGGGGGGGGGGGGGGGGGGGGGGGGGGGGGGGGGGGGFGGGGGGD<BFGGEDEF?BGGFFAFGGGGFF3?AF<AFG?BFFFFGG
@M02352:288:000000000-CKWC8:1:1101:10695:14603 1:N:0:ATGCGCAG+ACTGCATA
TACGGAGGGTCCAAGCGTTATCCGGAATCATTGGGTTTAAAGGGTGCGCAGGCGGTTTATTAAGTCAGTGGTGAAATCTCGAGGCTCAACCTCGAAACTGCCATTGATACTGATAAACTTGAGTTCAGTTGGAGTAGGCGGAATGTGTAGTGTAGCGGTGAAATGCTTAGATATTACACAGAACACCGATAGCGAAGGCAGCTTACTAAACTGATACTGACGCTGAGGCACGAAAGCGTGGGGAGCGAACAGGATTAGATACCCTGGTAGTCCACGCCGTAA
+
GGGGGGGGGGFGGGGGGGGGGGGGGGGGGGFGGGGGFGGGGGGGGGGGGGGGGGGCFGGGGGGGGG<FGFGGGGGGGGFGGGGGGGGGGGGGGGGGGGGGGGGGGGGGGGGGGFGGGGGGGGGGGGGGGGGGGGGGGGGGGGGGGDFGGGGGGGGGEGGGGGGGGGGGGGGGGGGGGGGGGGGGGGGGGGGGGG>EEGGGGGEGGGGGEGGGGFGGGGGGGGGGGGGGGGGGGGGFGGGGGGFFBEGGCGEFFFGGFFFFGFGGFFGFFFFFFGFFFFFFDC
@M02352:288:000000000-CKWC8:1:1101:9133:14672 1:N:0:ATGCGCAG+ACTGCATA
TACGGAGGGGGTTAGCGTTGTTCGGAATTACTGGGCGTAAAGCGTACGTAGGCGGATTGGAAAGTTGGGGGTGAAATCCCAGGGCTCAACCCTGGAACTGCCTCCAAAACTATCAGTCTAGAGTTCGAGAGAGGTGAGTGGAATTCCAAGTGTAGAGGTGAAATTCGTAGATATTTGGAGGAACACCAGTGGCGAAGGCGTCTCACTGGCTCGATACTGACGCTGAGGTACGAAAGTGTGGGGAGCAAACAGGATTAGATACCCTGGTAGTCCACACCGTAA
+
GGGFGDEGGEGFGDGGGCBFFEGFGGGGGGGFFFGGGFFCEGGGCGGGGGGGGGGGEEGGCCFGFGGGGGGFGGGGGGGGGGGCFFGGFDGGFGGGGGGGGGEGGGGGGGGF9FGFFGGGGGDFEFGGGGGGGGGGFGGGFGFGGGGFGGAAECF@FCGFGGGGGGGGGGGG?BEBFGGGGGGCFFCCF<FFDEGGGGGGCE=FGGGFC8CFGDFEEGGFFGG8CDFGGGGGCFGBGGFFGGE?;EGGFCFFFFGGDFBFFEGGFFCFFFFFFFFFFF>4DD
@M02352:288:000000000-CKWC8:1:1101:23741:14683 1:N:0:ATGCGCAG+ACTGCATA
TACGGAGGGTCCAAGCGTTATCCGGAATCATTGGGTTTAAAGGGTGCGCAGGCGGTTTATTAAGTCAGTGGTGAAATCTCGGGGCTCAACTTCGAAACTGCCATTGATACTGATAAACTTGAGTTCAGTTGGAGTAGGCGGAATGTGTAGTGTAGCGGTGAAATGCTTAGATATTACACAGAACACCGATAGCGAAGGCAGCTTACTAAACTGATACTGACGCTGAGGCACGAAAGCGTGGGGAGCGAACAGGATTAGATACCCTGGTAGTCCACGCCGTAA
+
GGGFDF@C:CFGFEGGGFFGGGGEGCFG9CFFFCG@C7E@@FFGFE@FGGGEGGG>FDGGGGGFEGGE?FFEFGGGGFGGGGGEE@FGGFFGGGFGGGGFDGG9FFGGGGGFGGGGFGGGGGGGGGFGGGGGFFGGGGGGGGEGFGGGGGGGFGGAFGCFGGECGGGGGFGGFGGGGGGGGGGGFGGGGGEEGGGGGGGGGGGGGGGFGGGGGGGGGGGGFGCGCDFFGGGGCCD:CEGGGGFFBFGGGGFFFF*??FAFGCCCFFGF4BAAFGFFFBFFGG
@M02352:288:000000000-CKWC8:1:1101:22797:14694 1:N:0:ATGCGCAG+ACTGCATA
TACGGAGGGTCCAAGCGTTATCCGGAATCATTGGGTTTAAAGGGTGCGCAGGCGGTTTATTAAGTCAGTGGTGAAATCTCGAGGCTCAACCTCGAAACTGCCATTGATACTGATAAACTTGAGTTCAGTTGGAGTAGGCGGAATGTGTAGTGTAGCGGTGAAATGCTTAGATATTACACAGAACACCGATAGCGAAGGCAGCTTACTAAACTGATACTGACGCTGAGGCACGAAAGCGTGGGGAGCGAACAGGATTAGATACCCTGGTAGTCCACGCCGTAA
+
GGGGGGGGGG?FGGGGGGGGGGGGGGGGGGEGGGGGGGGGGGGGGGGGGGGGGGGGGGGGFGGGGGGGGGGGGGGGGGGGGGGGGGGGFGGGGGGGGGGGGGFGGGGGGGGGGGGGGGGGGFGGGGGGGEFF8FGGGGGGGGGGGFGGGGGGGGGGGGGGFGGGGGGGGGGGGGGGGGGGDCGGGGGGGGCGGGGGGGGGGGGGGGGCCFGGEFGCFGGFFCEGGGGFGEGG5EDEGGGCEGF09EGDGDEF<(9DB4<FFGGGFFGFFFFFFFFFFBF>DC
@M02352:288:000000000-CKWC8:1:1101:9586:14694 1:N:0:ATGCGCAG+ACTGCATA
TACGGAGGGTTCAAGCGTTATCCGGAATCATTGGGTTTAAAGGGTGCGCAGGCGGTTTATTAAGTCAGTGGTGAAATCTCGGGGCTCAACCTCGAAACTGCCATTGATACTGATAAACTTGAGTTCAGTTGGAGTAGGCGGAATGTGTAGTGTAGCGGTGAAATGCTTAGATATTACACAGAACACCGATAGCGAAGGCAGCTTACTAAACTGATACTGACGCTGAGGCACGAAAGCGTGGGGAGCGAACAGGATTAGATACCCTGGTAGTCCACGCCGTAA
+
GGGFEDEEGCFGGGGGGEEGGGFFGDGGGGGCFFG@BFEC@FCGFFGGDGGEGGGGFFGFCDFGFFFFFFGEFGGGGGGGFGGGGCCFDEGGGGGGGGFGGGGGGFFGGGFGCDGGGGGGGGGGGGGGGFFGGGGGECCFG@>FFGGFFGGGGGGGGEFGGCFFGGGFFFGCFFGGCGGFGGGGGGGGGGGGGGGCGGGGG=FFGGGGGFFFGGGGGGFGGGGGGGG=FEGG=?3<FE9EGGFFF@GGGGFFFBF*49<@G7CG*07FAF>B9>=:B?59DD
@M02352:288:000000000-CKWC8:1:1101:8726:14695 1:N:0:ATGCGCAG+ACTGCATA
TACGGAGGGTCCAAGCGTTATCCGGAATCATTGGGTTTAAAGGGTGCGCAGGCGGTTTATTAAGTCAGTGGTGAAATCTCGAGGCTCAACCTCGAAACTGCCATTGATACTGATAAACTTGAGTTCAGTTGGAGTAGGCGGAATGTGTAGTGTAGCGGTGAAATGCTTAGATATTACACAGAACACCGATAGCGAAGGCAGCTTACTAAACTGATACTGACGCTGAGGCACGAAAGCGTGGGGAGCGAACAGGATTAGATACCCTGGTAGTCCACGCCGTAA
+
GGGGGGGGGGGGGGGGGGGGGGGGGGGGGGGGGGGGGGGGGGGGGGGGGGGGGGGFFGGGGGGGGGGGGGGGGGGGGGGGGGGGGGGGGGGGGGGGGGGGGFFGGGGGGGGGGGGGGGGGGGGGGGGGGFGFGGGGGGGGGGGGGGGGGGGGGGGGGGGGGGGGGGFGGGGGGGGGGGGGGGGGGGGGGGGGGGGGGGGGGGGGGGGG@FGGGFGGGGGGGGGGGGGGGGGGGGGFGGGGGGFFFFGGGGFFFFGGFFFFGGGGFFGFFFFFFGFFFFFFGG
@M02352:288:000000000-CKWC8:1:1101:5426:14704 1:N:0:ATGCGCAG+ACTGCATA
TACGGAGGGTGCAAGCGTTATCCGGAATCACTGGGCTTAAAGGGTGCGTAGGCGGCCTGGTAAGTCAGAGGTGAAATGCACGAGCTTAACTGGTGAATTGCCTTTGAAACTATCAAGCTAGAATTATGTTGAGGTCAGCGGAATGAGTCATGTAGCGGTGAAATGCATAGATATGACTTAGAACACCAATTGCGTAGGCAGCTGGCTGGGCATATATTGACGCTGAGGCACGAAAGCGTGGGGAGCGAACAGGACTAGATACCCTGGTAGTCCACGCCCTAA
+
GGGCGGGGE@@FGGGGGGG@G<FFGGGGGGGGGGG8,CFGGG<FGGGGGGGGGFG74FDGGGGGGGFF<EFGGGGG9FGDGG@FGGEFGG,5E8E?F<@FG<?BFGG9FGG<55F@AFFGGG?FFGGGC<FDGGA>FCGGGGGG@,@8>=FGGGFGDGGGGGGGGGCFGGGGGGEE@2?>EGGGGGGC<F<FGG*CEEGDGDGC<EGGG8DGF8;CFGGGGGGGGGGGGGGGGGGFGGCGGGFFFFGGGGDFFF5FBFFFGGGGF)>FBFFFFGFFF:59FF
@M02352:288:000000000-CKWC8:1:1101:12774:14734 1:N:0:ATGCGCAG+ACTGCATA
TACGGAGGGTGCAAGCGTTATCCGGAATCATTGGGTTTAAAGGGTCCGCAGGCGGACTAATAAGTCAGTGGTGAAATCCCATCGCTTAACGATGGAACTGCCATTGAAACTGTTAGTCTTGAATTCGGTCGAAGTGGGCGGAATGTGTCATGTAGCGGTGAAATGCATAGATATGACACAGAACACCGATAGCGAAGGCAGCTCACTAGGCCTGAATTGACGCTCAGGGACGAAAGCGTGGGGAGCGAACAGGATTAGATACCCTGGTAGTCCACGCCGTAA
+
GGGGGGGGGGGGGGGGGGGGGGGGGGGGGGGGGGGGGGGGGGGGGFGGGGGGGGG@EFGGGGGGGGGGGGGGGGGGGGGGGGFGGGGGGGGEGGGGGGGGGGCGDFGGGGGGGGGGFGGGGG<FGGGGGGGGGGGGGGGGGGGGGGGGGGGGGGGGGGGGGGGGGGFGGGGGGGGGGFGGGGGGGGGGGGCEGGGGGGGGGGCFFGGCFGGGGGGGGGGGGGGECCFGGGGGGGGFGGGGGGFFFFGGGGFFFFGGFFB?FGGGFFGFFFFFFGFFFFFBGD
@M02352:288:000000000-CKWC8:1:1101:8845:14746 1:N:0:ATGCGCAG+ACTGCATA
TACGGAGGGGGTTAGCGTTGTTCGGAATTACTGGGCGTAAAGCGCACGTAGGCGGATCAGAAAGTATAGGGTGAAATCCCAGGGCTCAACCCTGGAACTGCCTTGTAAACTCCTGGTCTTGAGTTCGAGAGAGGTGAGTGGAATTCCGAGTGTAGAGGTGAAATTCGTAGATATTCGGAGGAACACCAGTGGCGAAGGCGGCTCACTGGCTCGATACTGACGCTGAGGTGCGAAAGTGTGGGGAGCAAACAGGATTAGATACCCTGGTAGTCCACACCGTAA
+
GGGGGGGGGGGGGGGGGGGGGGGGGGGGGGGGGGFGGGGGGGGGGGGGGGGGGGGGGGGGGGGGGGGGGGGGGGGGGGGGGGGGGFGGDFGGGGGGGGGGGGGGGGGGGGGGGGGGGGGGGGGGGGGGGGGGGGGGGGGGGGGGGGGGGGGGGGGGGGGGGGGGGGGGGGGGGGGGGGGGGGGGGGGGGGGGGGGGGGGGGGGGGGGGGGGGGGGGGGGGGGGGGGGGFGGGGGGFGGGGGGE0>EGGGGFFFFGGFFFFGGCGFFGFFFFFFGFFFFFFGG
@M02352:288:000000000-CKWC8:1:1101:16280:14751 1:N:0:ATGCGCAG+ACTGCATA
TACGGAGGGTTCAAGCGTTATCCGGAATCATTGGGTGTAAAGGGTGCGCAGGCGGTTTATTAAGTCAGTGGTGAAATCTCGGGGCTCAACCTCGAAACTGCCATTGATACTGATAAACTTGAGTTCAGTTGGAGTAAGCGGAATGTGTAGTGTAGCGGTGAAATGCTTAGATATTACACAGAACACCGATGGCGAAGGCAGCTTACTAAACTGATACTGACGCTGAGGCACGAAAGCGTGGGGAGCGAACAGGATTAGATACCCTGGTAGTCCACACCGTAA
+
GGGG7CFGG,6C,EFGGGGGGGGGGG:F,E,EFGGG,@FGGGGGCF7F7FGGGGG4+B,,5EFGGGGG@AFGGGGGCGG9,=FGGGGGGGGC,+848@FGGB<FGGGFFGGG<<5,5EFGGGGG<F3E@,C,,@:F,3CFGGGGGA33,@FGGGGGGGGGGGGGGG9DGGGGGGC,22,,=FGGGGGD1C*BFGGGGGG6C*CC,?C9+>F7C9+?CGFGGGGGGGGGG*CGGGGFGGGGGGFBFF)CGGFFFFGGFFFFGGGGFFGFAFAFFGF7<,>?GG
@M02352:288:000000000-CKWC8:1:1101:9275:14753 1:N:0:ATGCGCAG+ACTGCATA
TACGGAGGGTCCAAGCGTTATCCGGAATTATTGGGTTTAAAGGGTGCGCAGGCGGTTTATTAAGTCAGTGGTGAAATCTCGGGGCTCAACCTCGAAACTGCCATTGATACTGATAAACTTGAGTTCAGTTGGAGTAGGCGGAATGTGTAGTGTAGCGGTGAAATGCTTAGATATTACACAGAACACCGATAGCGAAGGCAGCTTACTAAACTGATACTGACGCTGAGGCACGAAAGCGTGGGGAGCGAACAGGATTAGATACCCTGGTAGTCCCCGCCGTAA
+
GGGGGGGDGGGGGGGGGGGFCGFEGEGGGGGFGGGGGGG9@DFGGDGCFEGEGGGGGGGGGGGGFFGCGGGFGGGGGGGGGFEGGGGGGGGGGGGGGGGGGGGGGGGGFGGGFGGGGGGGGGGGGGGGGGG?FGGGGGGGGGGGGGGGAFGGGGGGEFFGGGGGGGGGGGGGGGGCFGGGGGGGFGGGDEGGGGGGGGGGGGFFGFFFCFGFFGGGGGGGGGGGGDCGGGGGGGGFGGGGCGFFFFG3CGE:(4C:8*:=FFGCF7DF)62<7*.4>>DBD9
@M02352:288:000000000-CKWC8:1:1101:15373:14778 1:N:0:ATGCGCAG+ACTGCATA
TACGGAGGGTGCAAGCGTTATCCGGAATCATTGGGTTTAAAGGGTCCGCAGGCGGACTAATAAGTCAGTGGTGAAATCCCATCGCTTAACGATGGAACTGCCATTGAAACTGTTAGTCTTGAATTCGGTCGAAGTGGGCGGAATGTGTCATGTAGCGGTGAAATGCATAGATATGACACAGAACACCGATAGCGAAGGCAGCTCACTAGGCCTGAATTGACGCTCAGGGACGAAAGCGTGGGGAGCGAACAGGATTAGATACCCTGGTAGTCCACGCCGTAA
+
GGGGGGGGGGGGGGGGGGGGGGGGGGGGGGGGGGGFGGGGGGGGGGGGGGGGGGGGGGGFGGGGGGGGGGGGGGGGGGGGGGGGGGGGGGGGGGGGGGGGGGGGGGGGGGGGGGGGGGGGGGGGGGGGGGGGGGGGGGGGGGGGGGGGGGGGGGGGGGGGGGGGGGGGGGGGGGGGGGGGGGGGGGGGGGDGGGGGGGGGGGFGGGGGGGGGGGGGGGGGGGGGGGGGGFGGGGGFGGGGGGFFFFGGGGEFB?FGFFBFGGGGFFGFAFFFFGFFFFFFGG
@M02352:288:000000000-CKWC8:1:1101:15794:14778 1:N:0:ATGCGCAG+ACTGCATA
TACGGAGGGTCCAAGCGTTATCCGGAATCATTGGGTTTAAAGGGTGCGCAGGCGGTTTATTAAGTCAGTGGTGAAATCTCGGGGCTCAACCTCGAAACTGCCATTGATACTGATAAACTTGAGTTCAGTTGGAGTAGGCGGAATGTGTAGTGTAGCGGTGAAATGCTTAGATATTACACAGAACACCGATAGCGAAGGCAGCTTACTAAACTGATACTGACGCTGAGGCACGAAAGCGTGGGGAGCGAACAGGATTAGATACCCTGGTAGTCCACGCCGTAA
+
GGGGGGGGGGGGGGGGGGGGGGGGGGGGGGGGGGGFGGGGGGGGGGGGGGGGGGGFEGGGGGGGGGGGGGGGGGGGGGGGGGGGGGGGGGGGGGCFGGGGGGGGGGGGGGGGGGGGGGGGGGGGGGGGGGGGGGGGGGGGGGGGGGGGGGGGGGGGGGGGGGGGGGFGGGGGGGGGGGGGGGGGGGGGGGGGGGGGGGGGGGGGGGGGGGGGGGGGGGGGGGGGGGGGGGGGGGGFGGGGGGFFFFGGGGFFFFGGFFFFGGGGFFGFFFFFFGFFFFFFGD
@M02352:288:000000000-CKWC8:1:1101:19135:14807 1:N:0:ATGCGCAG+ACTGCATA
TACGGAGGGGGTTAGCGTTGTTCGGAATTACTGGGCGTAAAGCGCACGTAGGCGGATCAGAAAGTATAGGGTGAAATCCCAGGGCTCAACCCTGGAACTGCCTTATAAACTCCTGGTCTTGAGTTCGAGAGAGGTGAGTGGAATTCCGAGTGTAGAGGTGAAATTCGTAGATATTCGGAGGAACACCAGTGGCGAAGGCGGCTCACTGGCTCGATACTGACGCTGAGGTGCGAAAGTGTGGGGAGCAAACAGGATTAGATACCCTGGTAGTCCACACCGTAA
+
GGGGGCFEGGGCFDGGGFFEGFGGGEGGGGGGGGGGGFGGGGGGGGGGGGGGGGGGGGGGFFGFGGGGGGGGGGGGGGGGGGGGGGGGGGGGGGGGGGGGGGGGGGGGGGGFGGGGGGGGGGGGGGGGFGGGGGGGGGGGGGGGGGDFGGGFGFGFGGGGGGGGGGGGGGGGGGGGGGGGGGGGEGGGGGGGGGGGGGGGGGEEGGGGFGFGGGGGGGGGGGGGGGGGFFGDEGGFGGGGGGB:9BFGGGFF?BFC>FFF?FFGFFG@BF<AFCFFBF::<D
@M02352:288:000000000-CKWC8:1:1101:14102:14827 1:N:0:ATGCGCAG+ACTGCATA
TACGGAGGGTCCGAGCGTTATCCGGAATTATTGGGTTTAAAGGGTCCGTAGGCGGGTCGATAAGTCAGAGGTGAAAGTCTGCCGCTCAACGGTAGAACTGCCTTTGATACTGTCGGTCTTGAGTTATAGTGAAGTTGCCGGAATATGTAGTGTAGCGGTGAAATGCATAGATATTACATAGAACACCGATTGCGAAGGCAGGTGACTAACTATATACTGACGCTGATGGACGAAAGCGTGGGGAGCGAACAGGATTAGATACCCTGGTAGTCCACGCCGTAA
+
GGGGGGGGGGGGGGGGGGGGGGGGGGGGGGGGGGGGGGGGGGGGGGGGGGGGGGGGGGGGGGGGGGGGGGGGGGGGGGGGGGGGGGGGGGGGGGGGGGGGGGGGGGGGFGGGGGGGGGGGGGGGGGGGGGGGGGGGGGGGGGGGGGGGGGGGGGGGGGGGGGGGGGGGGGGGGGGGGGGGGGGGGGGGGGGGGGGGGGGGGGGGGGGGGGGGGGGGGGGGGGGGGGGGGGGGGGGFGGGGGGFFFFGDGGFFFFGGFFFFGGGGFFGFFFFFFGFFFFFFGG
@M02352:288:000000000-CKWC8:1:1101:21449:14861 1:N:0:ATGCGCAG+ACTGCATA
TACGGAGGGTCCGAGCGTTATCCGGAATCATTGGGTTTAAAGGGTCCGCAGGCGGTCAATTAAGTCAGAGGTGAAATCCCATAGCTTAACTATGGAACTGCCTTTGATACTGGTTGACTTGAGTCATATGGAAGTAGATAGAATGTGTAGTGTAGCGGTGAAATGCATAGATATTACACAGAATACCGATTGCGAAGGCAGTCTACTACGTATGTACTGACGCTCATGGACGAAAGCGTGGGGAGCGAACAGGATTAGATACCCTGGTAGTCCACGCCGTAA
+
GGGGGGGGGGGGGGGGGGGGGGGGGGGGGGGGGGGGGGGGGGGGGGGGGGGGGGGFGGGGGGGGGGGGGGGGGGGGGGGGGGGGGGGGGGGGGGGGGGGGGGGGGGGGGGGGGGGGGGGGGGGGGGGGGGGGGGGGGGGGGGGGGGGGGGGGGGGGGGGGGGGGGGCGGGGGGGGGGGGGGGGGGGGGGGGGGGGGGGGGGGGGGGGCFGGGGCFEGGGGGGGGGGGGFGGGGGGFGGGGGGEBFFGGGGFFFFGG<FFFGGGGFFGFFFFFFGFFFFFFGG
@M02352:288:000000000-CKWC8:1:1101:25034:14930 1:N:0:ATGCGCAG+ACTGCATA
TACGAGGGGTGCAAGCGTTAATCGGAATTACTGGGCGTAAAGCGTGCGTAGGTGGTTTGTTAAGCAAGATGTGAAAGCCCCGGGCTCAACCTGGGAACTGCATTTTGAACTGGCAGGCTAGAGTATTGTAGAGGGTAGTGGAATTTCCAGTGTAGCGGTGAAATGCGTAGAGATTGGAAGGAACATCAGTGGCGAAGGCGGCTACCTGGACAAATACTGACACTGAGGCACGAAAGCGTGGGGAGCAAACCGGATTAGATACCCTGGTAGTCCACGCCGTAA
+
GCFD@FGGGCFGGFGGG@BFCFGGGD@FGGGFGFGGGGGGFGGG@CEFFGGGGGGCEGGGGFGGGGGGFGGEFGGGFGGGGGGEDEGGGGGGGGFFGGGGGFFCGGFFCGGFGFGEDCFFG9FFGGGGGGGGGGGGGGGGGFGFGGGGGGGFGFCGGGFCFFGGGGGGGGGCFCFGGCFGGFGGGGGFEGGGGGGGGGFGGGEDFFDGGGGGGGGGGCGFFFFFGGGFDGGGDGGBGGGGGEE?FFGDFG).039C?=AFGGGGFFGFFFBFFGFFFFFBGD
@M02352:288:000000000-CKWC8:1:1101:5154:15027 1:N:0:ATGCGCAG+ACTGCATA
TACGGAGGGTCCAAGCGTTATCCGGAATCATTGGGTTTAAAGGGTGCGCAGGCGGTTTATTAAGTCAGTGGTGAAATCTCGAGGCTCAACCTCGAAACTGCCATTGATACTGATAAACTTGAGTTCAGTTGGAGTAGGCGGAATGTGTAGTGTAGCGGTGAAATGCTTAGATATTACACAGAACACCGATAGCGAAGGCAGCTTACTAAACTGATACTGACGCTGAGGCACGAAAGCGTGGGGAGCGAACAGGATTAGATACCCTGGTAGTCCACGCCGTAA
+
GGGGGEGGDGDFGGGGGGGGGGGGGGGGGGGGGGGGGGGGGGGGGGGGDGGGGGG>>FFGFGGGGGGGEFGGGGGGGFFGGGGGGGGGGGGGGGGCCFGFGEDGFGGGFGCF9DFGGGGGGFGGGGGGFGGGGGGGGDCGGGCGGGGGGGGGGGGGGGGGGGGGGFFGGGCDEFGF,2<ECCFF:FGGEG7BFEGDGGGCECFCCEGE7C<7BFFC7FCFGEGGCCGFF5CD=E37<5C5EG>09DCDGG@FB?FGFFAFGGGGFFGFF4-<?FFFFFFBDD
@M02352:288:000000000-CKWC8:1:1101:23201:15034 1:N:0:ATGCGCAG+ACTGCATA
TACGGAGGGTCCAAGCGTTATCCGGAATCATTGGGTTTAAAGGGTGCGCAGGCGGTTTATTAAGTCAGTGGTGAAATCTCGGGGCTCAACTTCGAAACTGCCATTGATACTGATAAACTTGAGTTCAGTTGGAGTAGGCGGAATGTGTAGTGTAGCGGTGAAATGCTTAGATATTACACAGAACACCGATAGCGAAGGCAGCTTACTAAACTGATACTGACGCTGAGGCACGAAAGCGTGGGGAGCGAACAGGATTAGATACCCTGGTAGTCCACGCCGTAA
+
GGGGGGGGGGGGGGGGGGGGGGGGGGGGGGGGGGGGGGGGGGGGGGGGGGGGGGGGGGGGGGGGGGGGGGGGGGGGGGGGGGGGGGGGGGGGGGGGGGGGGGGGGGGGGGGGGGGGGGGGGGGGGGGGGGGGGGGGGGGGGGGFGFGGFFGGGGGGGGGGGGGGGGGGGGGGGGGCEFGGGGGGGGGGGGDGGGGGGGGGGGGFFGGFFGGGGGGGGGGGGGGGGGGGGGGGGGGFGGGGGGFFFFGGGGFFBBCFFFFFFGGGFFD:9FFFFGFFFBF>GG
@M02352:288:000000000-CKWC8:1:1101:4643:15072 1:N:0:ATGCGCAG+ACTGCATA
TACGGAGGATCCAAGCGTTATCCGGAATCATTGGGTTTAAAGGGTCCGTAGGTGGATAATTAAGTCAGGGGTGAAAGTCTGCGGCTCAACCGTAGAATTGCCCTTGATACTGGTTATCTTGAATCATTGTGAAGTGGTTAGAATATGTAGTGTAGCGGTGAAATGCATAGATATTACATAGAATACCAATTGCGAAGGCAGATCACTAACAATGTATTGACACTGATGGACGAAAGCGTAGGTAGCGAACGGGATTAGATACCCCGGTAGTCTACGCCGTAA
+
GEGGGGGDEGGGGGGGGFGGGGGGGECGCFGGGGGBFGGDDGFGGGGGGGGGGGGDEAFFFGGGFGGGGGGGGGFDFGGGGGGGGCFGGGGGGFGFFFFFGGFGDEGGGGGGGGGGGGGGEFGGGGGGGGGGGFFGGFGGGGFGFEGGGGGGGGFGFEGGGGGGGGGFFGGGGGGGGGGGGGFFFGDGGGGGGGGGGGGGGFGGGGGFGGGGG9FGGFFGFGGFEGGGG68DGGGEGGGGGGF9?FGGGG>D?FGGFFDFCC?DFFGF;@BFBGFFF>FFG9
@M02352:288:000000000-CKWC8:1:1101:11103:15088 1:N:0:ATGCGCAG+ACTGCATA
TACGGAGGGTCCGAGCGTTATCCGGAATCATTGGGTTTAAAGGGTCCGCAGGCGGTCGATTAAGTCAGAGGTGAAATCCCATAGCTCAACTATGGAACTGCCTTTGATACTGGTTGACTTGAGTCATATGGAAGTAGATAGAATGTGTAGTGTAGCGGTGAAATGCATAGATATTACACAGAATACCGATTGCGAAGGCAGTCTACTACGTATGTACTGACGCTCATGGACGAAAGCGTGGGGAGCGAACAGGATTAGATACCCTGGTAGTCCACGCCGTAA
+
GGGGGGGGGGGGGDGGGGGGGGGGG:CGGGGAEFGFEDGGFGGGGGGGGGGGGGGGGGGGGGGGGGFGGGGGGGGGGGGGGGFFGFGGGGGGGGGGGGGGGGGGGGFFGGGGGGGGGGGGGGGGGGGGGGGGFGGGGGGGGGGGGGGGGGGGGGGGGGGGGGGGGGGGGEGFGGGGGGGGGGGFGGGGGGEEGGGGGGGGGGGFGGGGGGGGGGGGGGGFFGGGGGGGCFGGGGGFFGGGGGFFFFGGGGFFFFGGFFFFG9<D?@GFFFFFBCFFF:BFGG
@M02352:288:000000000-CKWC8:1:1101:2947:15110 1:N:0:ATGCGCAG+ACTGCATA
TACGGAGGGTCCAAGCGTTATCCGGAATCATTGGGTTTAAAGGGTGCGCAGGCGGTTTATTAAGTCAGTGGTGAAATCTCGAGGCTCAACCTCGAAACTGCCATTGATACTGATAAACTTGAGTTCAGTTGGAGTAGGCGGAATGTGTAGTGTAGCGGTGAAATGCTTAGATATTACACAGAACACCGATAGCGAAGGCAGCTTACTAAACTGATACTGACGCTGAGGCACGAAAGCGTGGGGAGCGAACAGGATTAGATACCCTGGTAGTCCACGCCGTAA
+
FGGGG@FGGGGGGGGGGGGGGCAC7CE7EEGGGGGGGDDFGGAFFGGGGGGGG>FFFGGGGGEGGGG9FEGFFGGGGGGGEEEGDEG<<FGGGG:F?>E9<FBFGGFFFFGF9DAF?FGGFFGGGEGGGGGC<CFEADGGG7FFDGGGGGGGGGGGGGGGGFFGGGGGFGGGGGGGGGFGGFGGCFGG7F*BEEGGGGFGGGCFGGGG9CCFCGGGFGEEGEGEE7=CGGFDGGGFGGGGGGFFF>GGG/>FBFGGFFFFGGGGFF30.93<7C@61?>>CC
@M02352:288:000000000-CKWC8:1:1101:13055:15180 1:N:0:ATGCGCAG+ACTGCATA
TACGGAGGGGGTTAGCGTTGTTCGGAATTACTGGGCGTAAAGCGCACGTAGGCGGATCAGAAAGTATAGGGTGAAATCCCAGGGCTCAACCCTGGAACTGCCTTGTAAACTCCTGGTCTTGAGTTCGAGAGAGGTGAGTGGAATTCCGAGTGTAGAGGTGAAATTCGTAGATATTCGGAGGAACACCAGTGGCGAAGGCGGCTCACTGGCTCGATACTGACGCTGAGGTGCGAAAGTGTGGGGAGCAAACAGGATTAGATACCCTGGTAGTCCACGCCGTAA
+
GGGGGGGGGGGGGGGGGFGGGGGGGGGGGGGGFGGGGGGGGGGGGGGGGGGGGGGGGGGGGGGGGGGGGGGGGGGGGGGGGGGGGGGGGGGGGGGGGGGGGGGGGGGGGGGGGGGGGGGGGGGGGGGGGGGGGGGGGGGGGGGGGGGGGGGGGGGGGGGGGDGGGGGGGGGGGGGGGGGGGGGGGGGFGGGGGGGGGGGGGGGEGGGGGGGGGDFGGGGGGGGGGGGGGFGDEGD>GGGGGGF?BDGGGGFFFFGGFFFFGGGGFFGFAFFFFGFFFFF>GC
@M02352:288:000000000-CKWC8:1:1101:15989:15180 1:N:0:ATGCGCAG+ACTGCATA
TACGGAGGGTGCAAGCGTTATCCGGAATCATTGGGTTTAAAGGGTCCGCAGGCGGACTAATAAGTCAGTGGTGAAATCCCATCGCTTAACGATGGAACTGCCATTGAAACTGTTAGTCTTGAATTCGGTCGAAGTGGGCGGAATGTGTCATGTAGCGGTGAAATGCATAGATATGACACAGAACACCGATAGCGAAGGCAGCTCACTAGGCCTGAATTGACGCTCAGGGACGAAAGCGTGGGGAGCGAACAGGATTAGATACCCTGGTAGTCCACGCCGTAA
+
GGGGGGGGGGGGGGGGGGGGGGGGGGGGGGGGGGGFGGGGGGGGGGGGGGGGGGGGGGGGGGGGGGGGGGGGGGGGGGGGGGGGGGFGGGGGGGGGGGGGGGGGGGGGGGGGGGGGGGGGGGGGGGGGGGGGGGGGGGGGGGGGGGGGGGGGGGGGGGGGGGGGGGFGGGGGGGGGGGGGGGGGGGGGGGGGGGGGGGGGGGFGGGGGGGGGGGGGGGGGGGGGGGGGGGGGGGGFGGGGGGFFFFGGEDFF??FGFFFFGGGGFFGFBFFF?DFFFFFFGG
@M02352:288:000000000-CKWC8:1:1101:9435:15187 1:N:0:ATGCGCAG+ACTGCATA
TACGGAGGGTGCAAGCGTTATCCGGAATCATTGGGTTTAAAGGGTCCGCAGGCGGACTACTAAGTCAGTGGTGAAATCCCATCGCTTAACGATGGAACTGCCATTGAAACTGTTAGTCTTGAATTCGGTCGAAGTGGGCGGAATGTGTCATGTAGCGGTGAAATGCATAGATATGACACAGAACACCGATAGCGAAGGCAGCTCACTAGGCCTGAATTGACGCTCAGGGACGAAAGCGTGGGGAGCGAACAGGATTAGATACCCTGGTAGTCCACGCCGTAA
+
FGGGGBFGGGGGGGGGGFGCFGGE@GGGGGGGGGGGGDGGGCEGGGGGGGDGGGGGGGG8FFFFGGGGGGGGGGGGGGGGGGGGGEFGGGDGGFGGGGGGGGDFGGGGGGGGGGGGGGGGFGGGGDFFGGGGG=FFGFGCFGGGGGGGGGGCGGGGGDFGGGGGCGDFGGGGFFGGGGGGGGFGGGGGGGGCFC@C>5EFDEGGGGFCCEGGF8CEGGFGGGECEDGFCEGDDGDEGGGGGGFFF>GDGDBF?1DG?F9FGGGGFFGF2@7AF7=?>BE>DD
@M02352:288:000000000-CKWC8:1:1101:18054:15206 1:N:0:ATGCGCAG+ACTGCATA
TACGGAGGGTCCAAGCGTTATCCGGAATCATTGGGTTTAAAGGGTGCGCAGGCGGTTTATTAAGTCAGTGGTGAAATCTCGGGGCTCAACCTCGAAACTGCCATTGATACTGATAAACTTGAGTTCAGTTGGAGTAGGCGGAATGTGTAGTGTAGCGGTGAAATGCTTAGATATTACACAGAACACCGATAGCGAAGGCAGCTTACTAAACTGATACTGACGCTGAGGCACGAAAGCGTGGGGAGCGAACAGGATTAGATACCCTGGTAGTCCACGCCGTAA
+
GGGGGGGGGGGGGGGGGGGGGGGGGGGGGGGGGGGGGGGGGGGGGGGGGGGGGGGGGGGGGGGGGGGGGGGGGGGGGGGGGGGGGGGGGGGGGGGGGGGGGGGGGGGGGGGGGGGGGGGGGGGGGGGGGGGGGGGGGGGGGGGGGGGGGGGGGGGGGGGGGGGGGGGGGGGGGGGGGGGGGGGGGGGGGGGGGGGGGGGGGGGGGGGGGGGGGGGGGGGGGGGGGGGGGGGGGGGFGGGGGGFFFFGGGGFF<<GG<@BFGGCGFFGFFFFFFGFFFB>>GD
@M02352:288:000000000-CKWC8:1:1101:9121:15243 1:N:0:ATGCGCAG+ACTGCATA
TACGGAGGGTCCAAGCGTTATCCGGAATCATTGGGTTTAAAGGGTGCGCAGGCGGTTTATTAAGTCAGTGGTGAAATCTCGGGGCTCAACTTCGAAACTGCCATTGATACTGATAAACTTGAGTTCAGTTGGAGTAGGCGGAATGTGTAGTGTAGCGGTGAAATGCTTAGATATTACACAGAACACCGATAGCGAAGGCAGCTTACTAAACTGATACTGACGCTGAGGCACGAAAGCGTGGGGAGCGAACAGGATTAGATACCCTGGTAGTCCACGCCGTAA
+
GGGGGGGGGGGGGGGGGGGGGGGGGFGGGGGGGGGGGGGGGGGGGGGGGGGGGGGFGGGGGGGGGGGGGGGGGGGGGGGGGGGGGGGGGGGGGGGGGGGGGGGGGGGGGGGGGGGGGGGGGFGGGGGGGGGGGGGGGFGGGGGGGGGGGGGGGGGGGGGGGGGGGGGGGGGGGGGGGGGGGGGGFGGGGEGDGGGGGGGGGGGGGGGGGGGGC?FGGGGFGGGGCDGCF5<DEDD><EGGGGFFFFGGGGFF??GGF?BFGGGGFFGF2@<B@GF?FFFBGG
@M02352:288:000000000-CKWC8:1:1101:17032:15316 1:N:0:ATGCGCAG+ACTGCATA
TACGGAGGGTCCAAGCGTTATCCGGAATTATTGGGTTTAAAGGGTCCGCAGGCGGATTAATAAGTCAGTGGTGAAATCTCCAAGCTCAACTTGGAAACTGCCATTGATACTGTTAGTCTTGAATTCAGTCGGAGTAGGCGGAATGTGTAGTGTAGCGGTGAAATGCATAGATATTACACAGAACACCGATAGCGAAGGCAGCTCACTAGGTCTGAATTGACGCTGATGGACGAAAGCGTGGGTAGCGAACAGGATTAGATACCCTGGTAGTCCACGCCGTAA
+
GGGGGGGGGGGGGGGGGGGGGGGGGGGGGGGGGGGGGGGGGGGGGGGGGGGGGGGGGGGGGGGGGGGGGGGGGGGGGGGGGGGGGGGGGGGGGGGGGGGGGGGGGGGGGGGGGGGGGGGGGGGGGGGGGGGGGGGGGGGGGGGGGGGGGGGGGGGGGGGGGGGGGGGGGGGGGGGGGGGGGGGGGGGGGGGGGGGGGGGGGGGGGGGGGGGGFGGGFGGGGGGGGGGGGGGGGGGFGGGGGGFBBFGGGGFFFFGGFFFFGGGGFFGFFFDFFGFB>?F;GG
@M02352:288:000000000-CKWC8:1:1101:12617:15324 1:N:0:ATGCGCAG+ACTGCATA
TACGGAGGGTCCAAGCGTTATCCGGAATTATTGGGTTTAAAGGGTCCGCAGGCGGATTAATAAGTCAGTGGTGAAATCTCCAAGCTCAACTTGGAAACTGCCATTGATACTGTTAGTCTTGAATTCAGTCGGAGTAGGCGGAATGTGTAGTGTAGCGGTGAAATGCATAGATATTACACAGAACACCGATAGCGAAGGCAGCTTACTAGGTTTGAATTGACGCTGATGGACGAAAGCGTGGGTAGCGAACAGGATTAGATACCCTGGTAGTCCACGCCGTAA
+
GGGGGGGGGGGGGGGGGGGGGGGGGGGGGGGGGGGGGGGGFGGGGGGGFGGGGGGGGGGGGGGGGGGGGGGGGGGGGGGGGGGGGGGADEGGGFFFGGFGGGGGGGGGGGGGGGGGGGGGGG8FGGGGGGGGGGGGGGGGGGGGGGGGGGGGGGGGGGGGGGGGGGFGGGGGGGGGGGGGGGGGGGGGGGGGGGGGGGGDEGGGGGG9?<DFFEFGGGGGGGGGGGGGCGGGGG:5DCGGGGFFFFGGDGF?:?GF<FA@<CFGFFDFDFFFFGFFFFFFDC
@M02352:288:000000000-CKWC8:1:1101:10099:15349 1:N:0:ATGCGCAG+ACTGCATA
TACGGAGGGTCCAAGCGTTATCCGGAATCATTGGGTTTAAAGGGTGCGCAGGCGGTTTATTAAGTCAGTGGTGAAATCTCGGGGCTCAACCTCGAAACTGCCATTGATACTGATAAACTTGAGTTCAGTTGGAGTAGGCGGAATGTGTAGTGTAGCGGTGAAATGCTTAGATATTACACAGAACACCGATAGCGAAGGCAGCTTACTAAACTGATACTGACGCTGAGGCACGAAAGCGTGGGGAGCGAACAGGATTAGATACCCTGGTAGTCCACGCCGTAA
+
GGGGGGGGGGGGGGGGGGGGGGGGGFGGGGGGGGGFGGGGGGGGGGGGGGGGGGGFGGGGGGGGGGGGGGGGGGGGGGGGGFGGGGGGGGGGGGGGGGGGGGGGGGGGGGGGGGGGGGGGGGGGGGGGGGGGGGGGGGGGGGGGGGGGGGGGGGGGGGFGGGGGGGGGGGGGGGGGGGGGGGGGGGGGGGGGGGGGGGGGGGGGGGGGGGGFGGGGGGCGGGGGGGGFGGGGGGGFGGGGGGE?BFG:GGB@BFGGFFFFGGGGFFGFFFFFFGFBBFFFGG
@M02352:288:000000000-CKWC8:1:1101:13895:15392 1:N:0:ATGCGCAG+ACTGCATA
TACGAGGGGTGCAAGCGTTAATCGGAATTACTGGGCGTAAAGCGTGCGTAGGTGGTTTGTTAAGCAAGATGTGAAAGCCCCGGGCTCAACCTGGGAACTGCATTTTGAACTGGCAAACTAGAGTATTGTAGAGGGTAGTGGAATTTCCAGTGTAGCGGTGAAATGCGTAGAGATTGGAAGGAACATCAGTGGCGAAGGCGGCTACCTGGACAAATACTGACACTGAGGCACGAAAGCGTGGGGAGCAAACAGGATTAGATACCCTGGTAGTCCACGCCGTAA
+
GGGGFGGGGGGGGGGGGGGGFAFFGGGGGGGGGGGGGGGGGGGGFGGGGGGGFGGGGGGGGGGGGGGGGGGFGGGGGGGGGGGGGGGGGGGGGGGGGGGGGGGGGGGGGGGGGGGGGGGGGGGGGGGGGGGGGGGGGGGGGGGGGGGGGGGGGGGGGGGGGGGGGGGGGGGGGGGGGGGGGGGGGGGGGGGGGGGGGGGGGGGGGGGGGGGGG?GGGGGGGGGGGGGGGGGGGGGFGGGGGGFFFBFFFGFFFFGGFFFFGG8FFFGFFFFFFGFFFFFFGG
@M02352:288:000000000-CKWC8:1:1101:12433:15402 1:N:0:ATGCGCAG+ACTGCATA
TACGGAGGGGGTTAGCGTTGTTCGGAATTACTGGGCGTAAAGCGTACGTAGGCGGATTAGTCAGTCAGAGGTGAAATCCCATAGCTTAACTATGGAACTGCCTTTGATACTGGTTGACTTGAGTTATACGGAAGTAGATAGAATAAGTAGTGTAGCGGTGAAATGCATAGATATTACTTAGAATACCGATTGCGAAGGCAGTCTACTACGTATATACTGACGCTCATGGACGAAAGCGTGGGGAGCGAACAGGATTAGATACCCTGGTAGTCCACGCCGTAA
+
GGGGGGGGGGGGGGGGGGGGGGGGGGGGGGGGGGGGGGGGGGGGGGGGGGGGGGGGGGGGGGGGGGGGGGGGGGGGGGGGGGGGGGGGGGGGGGGGGGGGGGGGGGGGGGGGGGGGGGGGGGGGGGGGGGGGGGGGGGGGGGGGGGGGGGGGGGGGGGGGGGGGGGGGGGGGGGGGGGGGGGGGGGGGGGGGGGGGGGGGGGGGGGGGGGGGGGGGGGGGGGGGGGGGGGGGGGGFGGGGGGFFF@GCEGFF?BGGFFFFGGGGFFGFFFAF@C?BFF@BGG
@M02352:288:000000000-CKWC8:1:1101:20180:15406 1:N:0:ATGCGCAG+ACTGCATA
TACGGAGGGTCCAAGCGTTATCCGGAATCATTGGGTTTAAAGGGTGCGCAGGCGGTTTATTAAGTCAGTGGTGAAATCTCGGGGCTCAACTTCGAAACTGCCATTGATACTGATAAACTTGAGTTCAGTTGGAGTAGGCGGAATGTGTAGTGTAGCGGTGAAATGCTTAGATATTACACAGAACACCGATAGCGAAGGCAGCTTACTAAACTGATACTGACGCTGAGGCACGAAAGCGTGGGGAGCGAACAGGATTAGATACCCTGGTAGTCCACGCCGTAA
+
GEGGGCC:EFFGGGGGGGGGGGGGGGDFFGGGGGGGGG?EFGGGGGGGGGGGGGGFGGGGGGGCFGACFGGG<FCEFGFGFGGEGGGGGGGGGGGGGGGGGGGGFFCFFFGGFFGFGGGGGGGGEDDFGGCEFGGGGFGGD7FFGGGGGGGGGF>F7FEEFEEGGFFGGCFGGGFGGGFB7CGGGGGEDCCCGGGGGEGGGGFFFGGGGGC?CFGGGGF7EGGEEDFFG=<7EG5>GEGE5EEB>BGDGGD@?FGFFF:?GG6C?:CFA72<=GF:B?FBC*
@M02352:288:000000000-CKWC8:1:1101:6470:15415 1:N:0:ATGCGCAG+ACTGCATA
TACGGAGGGTCCAAGCGTTATCCGGAATCATTGGGTTTAAAGGGTGCGCAGGCGGTTTATTAAGTCAGTGGTGAAATCTCGAGGCTCAACCTCGAAACTGCCATTGATACTGATAAACTTGAGTTCAGTTGGAGTAGGCGGAATGTGTAGTGTAGCGGTGAAATGCTTAGATATTACACAGAACACCGATAGCGAAGGCAGCTTACTAAACTGATACTGACGCTGAGGCACGAAAGCGTGGGGAGCGAACAGGATTAGATACCCTGGTAGTCCACGCCGTAA
+
GGGGGGGGGGGGGGGGGGGGGGGGGGGGGGGGGGGFGEGGGGGGGGGGGGGGGGGFGGGGGGGGGGGGGGGGGGGGGGGGGGGGGGGGGGGGGGGGGGGGGGGGGGGGGGGGGGGGGGGGGFBFFGGGGGGGGGGGGGGGGGGGGGGGGGGGGGGGGGGGGGGGGGGGGGGGGGGGGGGGGGGGGGGGGGEGGGGGGGGGGGGFGGGGGGGGGGGGGGGGGGGGGGGGGGGGGDGFGGGGGGFFFFGGGGFFFFGGFFFFGGGGFFGFFFFFFGFFBFF;DD
@M02352:288:000000000-CKWC8:1:1101:2925:15421 1:N:0:ATGCGCAG+ACTGCATA
TACGGAGGGTCCAAGCGTTATCCGGAATCATTGGGTTTAAAGGGTGCGCAGGCGGTTTATTAAGTCAGTGGTGAAATCTCGGGGCTCAACTTCGAAACTGCCATTGATACTGATAAACTTGAGTTCAGTTGGAGTAGGCGGAATGTGTAGTGTAGCGGTGAAATGCTTAGATATTACACAGAACACCGATAGCGAAGGCAGCTTACTAAACTGATACTGACGCTGAGGCACGAAAGCGTGGGGAGCGAACAGGATTAGATACCCTGGTAGTCCACGCCGTAA
+
GGGGGGGGGGEFGGGGGGGGG,F:CFGG<FGGGGG@CEECEAEEGGGGGEFGEGGGGEGAFEFGCFGGF,EFEGGGGGCGGGGG@G=CFGGGFG7FGGGGGGGGGGCFFGGGFGGGFGGGGFGGGFGGAAFFGFGGGGFGGDFF,>FGGGGGGGGGEGGGGGGFGG?FFGGFGGGF@BCDFFG7CFG7CFGGGGEGGGFGEG?9:FEDFFFGFGGGGGGGGGGGGG5CFGGC7EG>GGD>EGE?>FGGGGEFBFGG?FDFGFGGFFGFFFFFFGFBFFFBD<
@M02352:288:000000000-CKWC8:1:1101:11613:15444 1:N:0:ATGCGCAG+ACTGCATA
TACGGAGGGTCCAAGCGTTATCCGGAATTATTGGGTTTAAAGGGTCCGCAGGCGGATTAATAAGTCAGTGGTGAAATCTCCAAGCTCAACTTGGAAACTGCCATTGATACTGTTAGTCTTGAATTCAGTCGGAGTAGGCGGAATGTGTAGTGTAGCGGTGAAATGCATAGATATTACACAGAACACCGATAGCGAAGGCAGCTTACTAGGTTTGAATTGACGCTGATGGACGAAAGCGTGGGTAGCGAACAGGATTAGATACCCTGGTAGTCCACGCCGTAA
+
GGGGGGGGGGGGGGGGGGGGGGGGGGGGGGGGGGGGGGGGGGGGGGGGGGGGGGGGGGGGGGGGGGGGGGGGGGGGGGGGGGFGGGGGGGGGFGFFGGGGGGGGGGGGGGGGGGGGGGGGGG=FGGGGGGGDFGGGGGGGGGGGGGGGGGGGGGGGGGGGGGGGGGFGGGGGFGGGGGGGGGGGGGGGGGGGGGGGGGGGDGGGGGG9E6@FGDGGGGGGGGGGGGGGGGGGEGDEGGGGGGEBFFGGGGFFFFGGBFFFGGGGFFGFFFFBFGF:>FEBC9
@M02352:288:000000000-CKWC8:1:1101:23809:15459 1:N:0:ATGCGCAG+ACTGCATA
TACGGAGGGTGCAAGCGTTATCCGGAATCACTGGGTTTAAAGGGTGCGTAGGCGGAAAGATAAGTCAGAGGTGAAAGCCCGTCGCTTAACGACGGAACTGCCTTTGATACTGTTTTTCTTGACTGAAGTTGAGGTTAGCGGAATGTGGCATGTAGCGGTGAAATGCATAGATATGCCATAGAACACCGATTGCGAAGGCAGCTAACTGGACTTATATTGACGCTGAGGCACGAAAGCGTGGGGAGCGAACAGGATTAGATACCCTGGTAGTCCACGCCCTAA
+
FGGGGGEGGGGGFFFGDGGGGFGGGGGGGGGGGGGGGGGGGGGGGGGGGGGGFFGGGGFBEFFGGGGGGGGGGGGGGC?FFGEGGGDFFFGEGGGGGCFFGGGGGGGGGGGGGGGFGGGGGC,@A,@FFGFFFGGGFGGEGGEGGGF?F7FFGGGFGDGGGGGGFGBEGGGGGGFFGFFCFG<F?FG7:BFGGCBCECF>EGG7CEGGFGGGGCFG?FFFGGG=C3CFF7CGE=D5FEGGGGFF>BDC=DEFBBFGF?BF9FGGFFGFAFAAFCF6>BFFF5
@M02352:288:000000000-CKWC8:1:1101:4213:15463 1:N:0:ATGCGCAG+ACTGCATA
TACGGAGGGTCCAAGCGTTATCCGGAATCATTGGGTTTAAAGGGTGCGCAGGCGGTTTATTAAGTCAGTGGTGAAATCTCGAGGCTCAACCTCGAAACTGCCATTGATACTGATAAACTTGAGTTCAGTTGGAGTAGGCGGAATGTGTAGTGTAGCGGTGAAATGCTTAGATATTACACAGAACACCGATAGCGAAGGCAGCTTACTAAACTGATACTGACGCTGAGGCACGAAAGCGTGGGGAGCGACCAGGATTAGATACCCTGGTAGTCCACGCCGTAA
+
GGGGGGGGGC<FDGGGGGGGGGGGGGGGGGGGGGG68CGGGGCGCFGGCFGGGGG7@BCGGGDGGGFGAFGGFGGGG<FGGFGGGGGGGGGGGGECFGFABF=<AEDFGGCG,E<<5CFFF<DFGF9D@3CFGGCFGFGFGG>FC@;D@FD:ECB@CCCFGGCC@ECFCECECC,@;C9,=F<<FGGGD7*:C>ECECE21CFFC87>@CFC?CC?:<CCCECECDG8AECCCED:557EGGF?65DG*)08<:GG7@4@FGGD*<C@<45<*C=?F4>;GG
@M02352:288:000000000-CKWC8:1:1101:24333:15472 1:N:0:ATTCGCAG+ACTGCATA
TACGGAGGGTCCAAGCGTTATCCGGAATCATTGGGTTTAAAGGGTGCGCAGGCGGATTATTAAGTCAGTGGTGAAATCTCGAGGCTCAACCTCTAAACTGCCATTGATACTGATAAACTTGAGTTCAGTTGGATTAGGCGGAATGTGTAGTTTAGCGGTGAAATGCTTAGATATTACACAGAACACCGATAGCAAAGGCAGCTTACTAAACTGATACTGACGCTGAGGCACGAAAGCGTGGGAAGCGAACGGGATTAGATACCCTGGTAGTCACCGCCTTAA
+
GGGGGGGGCF8F@FGGGGGGGGGGGGGGFGGGGGGGGGGGGGGGGGGG7FGGGGG+=FEGEGGGGGGGEFGG+EFGGE,CDFGGGGGGGGGGG9B98FF<F,,E??C?<B,C955,BCFA<,,8,88F9@3,3,3CF,3F+CB+37,37,,3,337C*63DFB;,?F@:>:<;@:,5226,@:B:F<4<FF82+?2C68C>=F9:C;;+A6<+BC+1321<*:8*);/:/11AEC59//AEG)(-7<D*/)04(97,*)0+<EFFF<7)*)6*0*((4),9C
@M02352:288:000000000-CKWC8:1:1101:26255:15506 1:N:0:ATGCGCAG+ACTGCATA
TACGGAGGGTCCAAGCGTTATCCGGAATTATTGGGTTTAAAGGGTCCGCAGGCGGATTAATAAGTCAGTGGTGAAATCTCCAAGCTCAACTTGGAAACTGCCATTGATACTGTTAGTCTTGAATTCAGTCGGAGTAGGCGGAATGTGTAGTGTAGCGGTGAAATGCATAGATATTACACAGAACACCGATAGCGAAGGCAGCTTACTAGGTTTGAATTGACGCTGATGGACGAAAGCGTGGGTAGCGAACAGGATTAGATACCCTGGTAGTCCACGCCGTAA
+
GGGGGEGGGGGGGGGGGGGGGGFFGFEGGGGGGGGCFEGGGGGGGFFGGGGGGGGGGGGGGGGGGGGGFGGGGGGGGGFEDFGGGGGGGGGGGGGGGFFGGGGFGGGGGGGGGGGGGGGGGGGGGGGGFGGGGGGGGGGGGGGGGFFGGGGGGGGGGGGGGGGGGGGGGGGGGGGGCGGGGGGGGGGGGGGGGGGGGGGGGGGGFGGGGGGG?CGGGGGGGGGGGGGGGGGGGGGFGGGGGGFFFFGGGGFFFFGGFFFFGGGGFFGFFFFFFGFFF:DFGD
@M02352:288:000000000-CKWC8:1:1101:5555:15524 1:N:0:ATGCGCAG+ACTGCATG
TACGGAGGGTGCAAGCGTTATCCGGAATCACTGGGTTTAAAGGGTGCGTAGGTGGGCCAATAAGTCAGAGGTGAAAGCCCGTCGCTTAACGACGGAACTGCCTTTGATACTGTTGGTCTTGAATCAGGTTGAGGTATGCGGAATGTGGCATGTAGCGGTGAAATGCGTAGATATGCCATAGAACACCGATTGCGAAGGCAGCATACTGGCCCTGTATTGACACTGAGGCACGAAAGCGTGGGGAGCGAACAGGATTAGATACCCTGGTAGTCCACGCCCTAA
+
GGGGGGFGGGGGGGGGGGGGGGGGGGGGGGGGGGGGGGGGGGGGGGGGGGGGGGGGGGGGGGGGGGGGGGGGGGGGGGGGGGGGGEGGGGGGGGGGGGGGGGGGGGGGGGGGGDFGGGGGGGGGGGGGGGGGGGGGGGGGGGGGGGGGGGGGGGGGGGGGGGGGGGGGGGGGGGGGGFGGGGGGGGGGGGGGFGGGGGGGGGGGFGGGGGGGFGGFFGGGGGGGGFGGGEGGGDGFGG<EGGFFFFGGGGFFF?FDDFFFGGGGF>GFFFFFFGFBBFE;GG
@M02352:288:000000000-CKWC8:1:1101:21498:15540 1:N:0:ATGCGCAG+ACTGCATA
TACGGAGGGTGCAAGCGTTATCCGGAATCATTGGGTTTAAAGGGTCCGCAGGCGGACTAATAAGTCAGTGGTGAAATCCCATCGCTAAACGATGGAACTGCCATTGAAACTGTTAGTCTTGAATTCGGTCGAAGTGGGCGGAATGTGTCATGTAGCGGTGAAATGCATAGATATGACACAGAACACCGATAGCGAAGGCAGCTCACTAGGCCTGAATTGACGCTCAGGGACGAAAGCGTGGGGAGCGAACAGGATTAGATACCCTGGTAGTCCACGCCGTAA
+
GGGGGGGGGGGGGGGGGGGGGGGGGGGGGG<FFGGGGGGGGGGGG8FGCGGGGGGGGGG9FGGGGGGG?FGGGGGGFGGGAFGGGG7FGGGG7FGGGGGGGG8FGGGAFGGGDFAF,AFGGGGG9>=FG@FG>FG<,@FGGGGGGGGFGGGGGGGGGGGGGGGGGGGGGGGGGGGCFG?FGGGGGGGGGG7CGGGGGGGGGGG8EGG+A6C7AC*<FGGGGGGG5CGG*:FGGGGFGGGGGGFFFFGGGGFFFFGGFFFFGGGGFFGFFFFFFGFFFFFFGG
@M02352:288:000000000-CKWC8:1:1101:13103:15571 1:N:0:ATGCGCAG+ACTGCATA
TACGGAGGGTCCAAGCGTTATCCGGAATCATTGGGTTTAAAGGGTGCGCAGGCGGTTTATTAAGTCAGTGGTGAAATCTCGAGGCTCAACCTCGAAACTGCCATTGATACTGATAAACTTGAGTTCAGTTGGAGTAGGCGGAATGTGTAGTGTAGCGGTGAAATGCTTAGATATTACACAGAACACCGATAGCGAAGGCAGCTTACTAAACTGATACTGACGCTGAGGCACGAAAGCGTGGGGAGCGAACAGGATTAGATACCCTGGTAGTCCACGCCGTAA
+
GGGGGGGGGGGGGGGGGGGGGGGEGGGGGGGGGGGFGGFFGGGGGGGGGGGGGGGFGEGGGGGGGGGGGGGGGGGGGGGGGGGGDFGGGGGGGGGGGGGGGGGGGGGGGGGGGGGGGGGGGGGGGGGGFGGGGGGGGGGGGGGGGGGGGGGGGGGGGGGGGGGGGGGGGGGGGGGGFGGGGGGGGGGGGGGGGGGGGGGGGGFGGGGGGGGGGGFGGGGGGGGEGGGGGGGGGGGFGGGGGGFFFFGGGGFFFFFGDFFFGGGGFFFFFFFFFGFFFFF>GG
@M02352:288:000000000-CKWC8:1:1101:14895:15589 1:N:0:ATGCGCAG+ACTGCATA
TACGGAGGGTGCAAGCGTTAATCGGAATTACTGGGCGTAAAGCGCGCGTAGGTGGTTTGGTAAGTCAGATGTGAAAGCCCCGGGCTCAACCTGGGAACTGCATTTGATACTGCCTTACTAGAGTATGGTAGAGGGAAGTGGAATTCCACATGTAGCGGTGAAATGCGTAGAGATGTGGAGGAACACCAGTGGCGAAGGCGACTTCCTGGACCAATACTGACACTGAGGTGCGAAAGCGTGGGGAGCAAACAGGATTAGATACCCTGGTAGTCCACGCCGTAA
+
GGGGGGGGGGGGGGGGGFGGFFGGGGGGGGGGGGGGGGGGGGGGGGGGGGGGCFFFFGGGGGGGGGGGGGGGGGGGGGGGGGGGGGGGGEGGGGGGGGGGGGGGGGGGGGGGGGGGGGGGGGGFGFGGGGGGGGGGGGFGGGGGGGGGGGGGGGGGGGGGGGGGGGGGGGGGGGFBFGGGGGGCFFGGGGGGGGGGGGGGGGGGGGGGGGFGGGFF@FGGCGGFGGGG75CDEGGF:E<EGGFFFFGGG<FFBBCGFFFFGGGGFFGFAF<BFGF?7?FBGD
@M02352:288:000000000-CKWC8:1:1101:3449:15649 1:N:0:ATGCGCAG+ACTGCATA
TACGGAGGGTCCAAGCGTTATCCGGAATTATTGGGTTTAAAGGGTCCGCAGGCGGATTAATAAGTCAGTGGTGAAATCTCCAAGCTCAACTTGGAAACTGCCATTGATACTGTTAGTCTTGAATTCAGTCGGAGTAGGCGGAATGTGTAGTGTAGCGGTGAAATGCATAGATATTACACAGAACACCGATAGCGAAGGCAGCTTACTAGGTTTGAATTGACGCTGATGGACGAAAGCGTGGGTAGCGAACAGGATTAGATACCCTGGTAGTCCACGCCGTAA
+
GFGGGGGGGGGFFGGGGGGGFGGGGGGDDGGFGGFF@FFCCFGGFFFGGDFGEGGGGGGGGGFGFFGGGFGEFFGGGGGGGFFGD=FDDFGGGGGGGGGGGGGGGGGGGGGGGGGGGGGGGFGFGGGGGGGGGGGGGGGGGGGGGGGFGGGGGGGFGGGGGGGGGGGGGGGGGGDGGGGGGGGGCGEEEFEGGGEGGGDCGEF@CGGGGGGGGEF@<CGFFGGGGDFGGGFGGGGFFEGGGGFFFFGGGDEFFFGGBFFFGGCFFFDFAFBFFCF?BFFFGD
@M02352:288:000000000-CKWC8:1:1101:6278:15661 1:N:0:ATGCGCAG+ACTGCATA
TACGGAGGGCTCAAGCGTTATCCGGAATCATTGGGCTTAAAGGGTGCGCAGGCGGTTTATTAAGTCAGTGGTGAAATCTCGGGGCTCAACCTCGAAACTGCCATTGATACTGATAAACTTGAGTTCAGTTGGAGTAGGCGGAATGTGTAGTGTAGCGGTGAAATGCTTAGATATTACACAGAACACCGATAGCGAAGGCAGCTTACTAAACTGATACTGACGCTGAGGCACGAAAGCGTGGGGAGCGAACAGGATTAGCTACCCTGGTAGTCCACGCCGTAA
+
GFC@;7@C@,;FA@FFGC@FGGDDF:@FCCA9E@F,:C6,:E9BCCGGGGGGEDCFGECEFCGGFGAFBFF5+CEEF9,9=F@CF+FFGFGFG7C<FCG9FG=<DGGC,BF,@DF<,5BFGCGFFFFFAAEGGGGFGGGG7>>BCECF9=@DFFFE7:FFGG;EGCGGGGFGGCFCC?B@EGFFCGGDFG<EECCCEE5EEGFFDFF+>FGFG:FFGGGGGEGDEDGFGGFDGGD3CC78EE@:0>DD>DDF61CFFF(9CGC/05*9<94<FG?<9:DF31
@M02352:288:000000000-CKWC8:1:1101:11239:15681 1:N:0:ATGCGCAG+ACTGCATA
TACGGAGGGTCCAAGCGTTATCCGGAATCATTGGGTTTAAAGGGTGCGCAGGCGGTTTATTAAGTCAGTGGTGAAATCTCGAGGCTCAACCTCGAAACTGCCATTGATACTGATAAACTTGAATTCAGTCGGAGTAGGCGGAATGTGTAGTGTAGCGGTGAAATGCATAGATATTACACAGAACACCGATAGCGAAGGCAGCTTACTAGGTTTGAATTGACGCTGATGGACGAAAGCGTGGGTAGCGAACAGGATTAGATACCCTGGTAGTCCACGCCGTAA
+
GGGGGGGGGGGGGGGGGEGG8CFGGGGGGGDGGGGBFFGGGGGGEB@FGGGGGGGEGDFGGGGGGGGGEGGGGGGGGG<FFFGGGGGGGGGGGGGGGGGGGF@FGGGFGGGGFGGGGGGFGGGGFGFGFCFEGGGGGGFEGGGGGGFEFGGGGGFGGGGGGGGGGGFGGGGFGGFGFFGFFGGEGGG>BCCEGGGGGGGGGG?CFGGFG?:0@>GGFGGGGGGGGGGFGFGGGGGFGGGGGGEFFF<GGGFFFFGGFFFFGGGGFFGFFFFFFGFFFFFFGG
@M02352:288:000000000-CKWC8:1:1101:10871:15737 1:N:0:ATGCGCAG+ACTGCATA
TACGGAGGGTGCAAGCGTTATCCGGAATCATTGGGTTTAAAGGGTCCGCAGGCGGACTACTAAGTCAGTGGTGAAATCCCATCGCTTAACGATGGAACTGCCATTGAAACTGTTAGTCTTGAATTCGGTCGAAGTGGGCGGAATGTGTCATGTAGCGGTGAAATGCATAGATATTACACAGAACACCGATAGCGAAGGCAGCTTACTAAACTGATACTGACGCTGAGGCACGAAAGCGTGGGGAGCGAACAGGATTAGATACCCTGGTAGTCCACGCCGTAA
+
GGGGGFGGGGGGGGGGGGGGGGGGGGGGGGGGGGGGGGGGGGGGGGGGGGGGGGGGGGG,CFGGGGGGGGGGGGGGGGGGGGGGGGGGGGGGGGGGGGGGGGGGGGGGGGGFGGGGGGGGGGGGGGGGGGGGGGGGGGGGGGGGGGGGGGGGGGGGGGGGGGGGGGGGGGGGGGGGGGGGGGGGGGGGGGGGGGGGGGGGGGGGGGGGGGGGGGGGGGGGGGGDGGGGGEFDGGCEFGGGDGFBFFGGGGFF?FGFBFFFGGGGF>CFBFAF=DFFFFFFGD
@M02352:288:000000000-CKWC8:1:1101:28090:15756 1:N:0:ATGCGCAG+ACTGCATA
TACGGAGGGTGCAAGCGTTATCCGGAATCATTGGGTTTAAAGGGTCCGCAGGCGGACTAATAAGTCAGTGGTGAAATCCCATCGCTTAACGATGGAACTGCCATTGAAACTGTTAGTCTTGAATTCGGTCGAAGTGGGCGGAATGTGTCATGTAGCGGTGAAATGCATAGATATGACACAGAACACCGATAGCGAAGGCAGCTCACTAGGCCTGAATTGACGCTCAGGGACGAAAGCGTGGGGAGCGAACAGGATTAGATACCCTGGTAGTCCACGCCGTAA
+
GGGGGGGGCFCFGGGGGGGGGGGGGG:FCFGGGGGGGGGGGGGGGEFG@FGGGGGGCFGGG<FGGGGGGGGGGGGGGGGBE5BFGGGGGGGCFFGGG,BFGGGGGGG<BFFGGGGGGGGGGGGGGGFGGEGGCGGCFGGGGGFGGGGGGGGGGGGGGGGGGGGGGGFGGGGGGGGGGGGGGGGGGGGGGGBEGGGGGGGGGGG8CGGGFCG?EC8CFGFGGGGGEGGG=FGGEGGFGGGGGGFFFFGGGGFFFFGGFFFFGGGGFFGFFFFFFGFFFF5>GG
@M02352:288:000000000-CKWC8:1:1101:23419:15757 1:N:0:ATGCGCAG+ACTGCATA
TACGGAGGGTGCAAGCGTTATCCGGAATCATTGGGTTTAAAGGGTCCGTAGGCGGGCATATAAGTCAGTGGTGAAATGCTGTGGCTCAACCATAGCACTGCCATTGATACTGTATGTCTTGAATTATTGTGAAGTGGTTAGAATATGTAGTGTAGCGGTGAAATGCTTAGATATTACATAGAATACCGATTGCGAAGGCAGATCACTAACAATATATTGACGCTGATGGACGAAAGCGTAGGTAGCGAACAGGATTAGATACCCTGGTAGTCTACGCCGTAA
+
GGGGGGGGGGGGGGGGGGGGGGGGGGGGGGGGGGGGGGGGGGGGGGGGGGGGGGGGGGGGGGGGGGGGGGGGGGGGGGGGGGGGGGGGGGGGGGGGGGGGGGGGGGGGGGFGGGGGGGGGGGFGGGGGGGGGGGGGGGGGGGGGGGGGGGGGGGGFGGGGGGGGGGGGGGGGGGGGGGGGGGGGGGGGGGGGGGGGGGGGGGGGGGGGGGGGGGGGGGGGGGGGGGGGGFFGGGGFGGGEEGFFFFGGGGFFFFGGFFFFGGGGFFGFFFAD?GFFFFFFGD
@M02352:288:000000000-CKWC8:1:1101:28566:15768 1:N:0:ATGCGCAG+ACTGCATA
TACGGAGGGTCCAAGCGTTATCCGGAATCATTGGGTTTAAAGGGTGCGCAGGCGGTTTATTAAGTCAGTGGTGAAATCTCGGGGCTCAACTTCGAAACTGCCATTGATACTGATAAACTTGAGTTCAGTTGGAGTAGGCGGAATGTGTAGTGTAGCGGTGAAATGCTTAGATATTACACAGAACACCGATAGCGAAGGCAGCTTACTAAACTGATACTGACGCTGAGGCACGAAAGCGTGGGGAGCGAACAGGATTAGATACCCTGGTAGTCCACGCCGTAA
+
GFGFGEEGGFFFFFFFGCFEGGGCG@CGGGGGFGGCFEEDDGGGGGEGFEFGFGGF@FGGGGGGGGGGGFGFGGGGGGGGGGGGGGGGGGGGGGGGGGGGGFGGGFGGGGGGGGGGGGGGGGGGGGGGGGGGGGGGGGGGGGGGFGGGGGGGGGGFGGFGGGGGFGGGGGGFGGGGGGGGGGGGGGGGGGGEGGGGGGGGGGDGGGGGGGGGGGGGGGGFFGGGGGGGCEGGGGGFGGGGGGFFFDGGCGDFFFGGFFFFGFF7?>GFFFFB*?F?F:DBGD
@M02352:288:000000000-CKWC8:1:1101:5054:15810 1:N:0:ATGCGCAG+ACTGCATA
TACGGAGGGTTCAAGCGTTATCCGGAATCATTGGGTTTAAAGGGTCCGCAGGCGGGCCGTTAAGTCAGGGGTGAAAGTCTGCGGCTCAACCGTAGAAATGCCTTTGATACTGGCGGTCTTGAGTTATGGTGAAGTGGGCGGAATATGTAGTGTAGCGGTGAAATGCATAGATATTACATAGAACACCGATTGCGAAGGCAGCTCACTAACCATATACTGACGCTGATGGACGAAAGCGTGGGGAGCGAACAGGATTAGATACCCTGGTAGTCCACGCCGTAA
+
GFGGGGGGGFFGGGGGGGGGGGGGGCGGGFGGGGGGGGGGGGGGGGGGGGGGGGGGGGGGGGGGGGGGGGGGGGGGGGGGGGGGGGGGGGGGGGGGG<FFGGGGGGFGGGGGGGGGGGGGGGGGGCFGGGGGGGGFGGGGGGGGFGGGFFGGGGGGGGGDGFGFGGGGGGGGGGGGGGGGGGGGCGGGGGGGGGGGCEGGGGGGFGGGFG4FGGGFGGGGGGGGGGGGGGG3=EGFGGGGGGE?BFGGGGFFFFGG?FFFGGGGFFGFFF<A?FF?FFFFGG
@M02352:288:000000000-CKWC8:1:1101:8645:15816 1:N:0:ATGCGCAG+ACTGCATA
TACGGAGGGTCCAAGCGTTATCCGGAATCATTGGGTTTAAAGGGTGCGCAGGCGGTTTATTAAGTCAGTGGTGAAATCTCGAGGCTCAACCTCGAAACTGCCATTGATACTGATAAACTTGAGTTCAGTTGGAGTAGGCGGAATGTGTAGTGTAGCGGTGAAATGCTTAGATATTACACAGAACACCGATAGCGAAGGCAGCTTACTAAACTGATACTGACGCTGAGGCACGAAAGCGTGGGGAGCGAACAGGATTAGATACCCTGGTAGTCCACGCCGTAA
+
GGGGGGGGGGGGGGGGGGGGGGGGGGGGGGGGGGGFGGGGGGGGGGGGGGGGGGGGGGGGGGGGGGGGGGGGGGGGGGGGGGGGGGGGGGGGGGGGGGGGGGGGGGGGGGGGGGGGGGGGGGGGGGGGGGGFFGGGGDGGGGGGGGGGGGGGGGGGGGGGGGGGGGGGGGGGGGGGGGGGGFGGGGGGGGDCGGGGGGGGGGGGGGGGFEGGGGGGGGFGGGGGGGGGGGGGGGGFGGGGGGEB;EDGGGFFFFGGFF<FGGGGFFGFFFFAFGFFFFFFGD
@M02352:288:000000000-CKWC8:1:1101:9667:15832 1:N:0:ATGCGCAG+ACTGCATA
TACGGAGGGTCCAAGCGTTATCCGGAATCATTGGGTTTAAAGGGTGCGCAGGCGGTTTATTAAGTCAGTGGTGAAATCTCGAGGCTCAACCTCGAAACTGCCATTGATACTGATAAACTTGAGTTCAGTTGGAGTAGGCGGAATGTGTAGTGTAGCGGTGAAATGCTTAGATATTACACAGAACACCGATAGCGAAGGCAGCTTACTAAACTGATACTGACGCTGAGGCACGAAAGCGTGGGGAGCGAACAGGATTAGATACCCTGGTAGTCCACGCCGTAA
+
GGGGGGGGGGGGGGGGGGGGGGGGGGGGGGGGGGGGGGGGGGGGGGGGGGGGGGGGGGGGGGGGGGGGGGGGGGGGGGGGGGGGGGGGGGGGGGGGGGGGGGGGGGGGGGGGFGGGGGGGGGGGGGGGGGGGGGGGGGGGGGGGGGGGGGGGGGGGGGGGGGGGGGGGGGGGGGGGGGGGGGGGGGGGGGGGGGGGGGGGGGGGGGGGFGGGGGGGGGGGGGGGGGGGGGGGGGGFGGGGGGFFFFGGGGFFFFGGFFFFGGGGFFC?>FFF@CFFFFFFGG
@M02352:288:000000000-CKWC8:1:1101:11703:15853 1:N:0:ATGCGCAG+ACTGCATA
TACGAAGGGGGCTAGCGTTGTTCGGAATTACTGGGCGTAAAGCGCACGTAGGCGGATTGATCAGTTGGGGGTGAAATCCCGGGGCTCAACCCCGGAACTGCCTCCAATACTGTCAGTCTAGAGATCGAGAGAGGTGAGTGGAATTCCGAGTGTAGAGGTGAAATTCGTAGATATTCGGAGGAACACCAGTGGCGAAGGCGGCTCACTGGCTCGATACTGACGCTGAGGTGCGAAAGCGTGGGGAGCAAACAGGATTAGATACCCTGGTAGTCCACGCCGTAA
+
GGGGGGGGGGGGGGGGGCFGGGGGGGGGGGGGGFGGGFGGGGGGGGGGGGGGGGGGGGGGGGGGFGGGGGGGGGGGGGGGGGGGGGGGGGFGGGGGGGGFFGGGGGEFDGFFGGGGECFFGGGG<:CCFGGGGGFGFGGGGGFFGFGGGGCFFEF:FEGGGGGGGGGGGFGGGGFGGGGEEGGGGF>:F@FFGGDEGDDGGGCEGGFGFF7CEE*AEGGGGGGGGGGGGG4DEEG:>=>EEC><BFGGFGFFF0<*5?>FGGGF6@F@46796CF<>2>;DD
@M02352:288:000000000-CKWC8:1:1101:11723:15855 1:N:0:ATGCGCAG+ACTGCATA
TACGGAGGGTCCTAGCGTTATCCGGAATTACTGGGCTTAAAGGGCGCGCAGGCGGATTAATAAGTCAGTGGTGAAATCCCGAGGCTCAACCTCGAAACTGCCTCCGATACTGTTAAACTAGAGTTCAGTTGGAGTAGGCGGAATTCGTAGTGTAGCGGTGAAATTCTTAGATATTACACAGAACACCGATGGCGAAGGCGGCTTACTAAACCGATACTGACGCTGAGGCACGAAAGCGTGGGGAGCGAACAGGATTAGATACCCTGGTAGTCCACGCCGTAA
+
GGGG7FGGGC,E,CFGGGG7F,EFGGGG8F,CFGG8,CFGGG,F,+@F+@FGGGG+CF9,C<FGG95CCFGGGGGGGG8FF:FGGGGGGGG,FF+DFGGGGG9,,+@FGGGG,3E,3@F,FFF;FG,,3,@,7@F7,F,>CGGG,3*6<CGGGFGEGGGGGGGG9E,?FGGGGGGC++++4:FGFGG**?*;FEGGGGG*?GG*AFG++3**:CEGGGGGGGGGGGGG5*9DGGGFGGGGGGFFFD59EGFFFFGGFFFFGGGGFFGFFFFFFGFFFFFFGD
@M02352:288:000000000-CKWC8:1:1101:10102:15856 1:N:0:ATGCGCAG+ACTGCATA
TACGGAGGGGGTTAGCGTTGTTCGGAATTACTGGGCGTAAAGCGCACGTAGGCGGATCAGAAAGTATAGGGTGAAATCCCAGGGCTCAACCCTGGAACTGCCTTGTAAACTCCTGGTCTTGAGTTCGAGAGAGGTGAGTGGAATTCCGAGTGTAGAGGTGAAATTCGTAGATATTCGGAGGAACACCAGTGGCGAAGGCGGCTCACTGGCTCGATACTGACGCTGAGGTGCGAAAGTGTGGGGAGCAAACAGGATTAGATACCCTGGTAGTCCACACCGTAA
+
GGGGGGGGGCF@FGGGGGGGFEGGGGEGGGGGGGGGGGGGGGGGGGGGGGGGGGGGGGGGGGFGGGGFGGFGGGGGGGGGGGGGGGGGGGFGGGGGGGGGGGGG@FGFGGGGGGGGGGGGGGGGFGEFFGGGGGGGGGGGGGGGGGGFGGGGGGG,>FGGGGGGGGGGGGGGGGGGFGCEGGGGGGGGGGGGGGGGGGGGGGGGGGGGGGC6C8FGGGGGGGGGGGGGF*7CGGGFGGGGGGFFFFGGFFFF6?GGFF>BGGGGFFGFFFFFFGF>BB@:GD
@M02352:288:000000000-CKWC8:1:1101:24014:15858 1:N:0:ATGCGCAG+ACTGCATA
TACGGAGGGTCCAAGCGTTATCCGGAATCATTGGGTTTAAAGGGTGCGCAGGCGGTTTATTAAGTCAGTGGTGAAATCTCGAGGCTCAACCTCGAAACTGCCATTGATACTGATAAACTTGAGTTCAGTTGGAGTAGGCGGAATGTGTAGTGTAGCGGTGAAATGCTTAGATATTACACAGAACACCGATAGCGAAGGCAGCTTACTAAACTGATACTGACGCTGAGGCACGAAAGCGTGGGGAGCGAACAGGATTAGATACCCTGGTAGTCCACGCCGTAA
+
GGGGGGGGGGGGGGGGGGGGGGGGGGGGGGGGGGGGGGGGGGGGGGGGGGGGGGGGGGGGGGGGGGGGGGGGGGGGGGGGGGGGGGGGGGGGGGGGEGGGGGGGGGGGGGGGGGGGGGGGGGGGGGGGGGGGFGGGGFFGGGGGGGGGGGGGGGGGGGGGGGGGGGGGGGGGGGGGGGGGGGGGGGGGFGGGGGGGGGGGGGGGFGGFGGGGGGGGGGFFGEGECGGGGGGDGGDFGGGGGGFBFFGGGGFFF?GGBFAFGGGGFFGFFFFFFGFFFFFFGG
@M02352:288:000000000-CKWC8:1:1101:7130:15909 1:N:0:ATGCGCAG+ACTGCATA
TACGGAGGGTCCAAGCGTTATCCGGAATAATTGGGTTTAAAGGTGGCGCAGCCGGTTTTTAAAGTCAGTGTGAAAATCTCGAGGCCCACCCTCGAACCGGCCATGGATCCGGTTAAACTTGGTTTCAGTGGGAGTAGGCGGATTGGTTATTTTAGCGGTGAAATGCTTAGATATTACACAGAACACCGATAGCGAAGGCGGCTTCCTAAACTGTTACTGCCGCTGAGCCACGAAAGCGTGGGGGGCGAACAGGATTAAATACCCTGGTAGTCCACGCCGTAA
+
GGGGGGGGGGGGGGGGGGGGGGGG7B:6,6C,CF<BF:FE-EF,,,,+,+@+,@+@F:,C,C,,<5,5<C9,,CF,B,,<45B+4++B+B4+++8E,+++@33B,:,,,,,+33BA,3C=,,,B8@<=F,@,,+3:@,3@:F*:<,,*,,,,,,47C*1*@F;,,;F;,,,,6C,+++3+*?,=,=:*****21:*?88*/*:/*++3C+*++++++3++**/2*1;+*+0):C*07/*;CG5(-5/9*)5744C7,*.10AFD?FC/)*.6*0*(4-5,7C
@M02352:288:000000000-CKWC8:1:1101:13629:15985 1:N:0:ATTCGCAG+ACTACATA
TACGGAGGGTCCGAGCGTTATCCGGAATCATTGGGCTTAAAGGGTCCGCAGGCGGTCAATTAAGTCAGAGGTGAAATCCCATAGCTTAACTATGGAACTGCCTTTGATACTGGTTGACTTGAGTGAGATGGAAGTAGACAGAATGCGTAGTGTAGCGGTGAAATGCATAGATATTACACAGAATACCGATTGCGAAGGCAGTCTACTACGTATGTACTGACGCTCATGGACGAAAGCGTGGGGAGCGAACAGGATTAGATACCCTGGTAGTCCACGCCGTAA
+
GGGG-CFGE6,C+@FGGGG7FGGGGFGG,FGGGGG?,EFGGGGGC,CFGGGGGGGG@+5CFGGGGG,FF=FGGGGGCFGGGG,FEGGGGG9AFGG9FGGGG4,C5FG9FGGG,C53,CFGGGGG,,,33,@3,@3EF<,7FGGGA,@F<FGGGGGGGGGGGGGGGGGGGGGGGG7,D,DFGGG93FGGGGGGGGGGGGGGG9+BFG?2988<<*2?FGGGGGGG8C0C9EGGGGGFGGGGGGFF0B)9EDFFFFGGFFFFGFGGFFGFFFFFFGFFF6B>GG
@M02352:288:000000000-CKWC8:1:1101:24783:15991 1:N:0:ATGCGCAG+ACTGCATA
TACGAGGGGTGCAAGCGTTAATCGGAATTACTGGGCGTAAAGCGTGCGTAGGCGGTTTGTTAAGCAAGATGTGAAAGCCCCGGGCTCAACCTGGGAACTGCATTTTGAACTGGCAGGCTAGAGTACTGTAGAGGGTGGTGGAATTTCCAGTGTAGCGGTGAAATGCGTAGAGATTGGAAGGAACATCAGTGGCGAAGGCGGCCACCTGGACAGATACTGACGCTGAGGCACGAAAGCGTGGGGAGCAAACAGGATTAGATACCCTGGTAGTCCACGCCGTAA
+
GGGFFGGGGGGGGGGGGFFGGGGGGGGGGGGFGGGGGGGGFGGGGGGGFGGGGGGGGGGGGGGGGGGGGGGGGGGGGGGGGGGGGEGGGGGGGGGGGGGGGGGGGG9FGGGGGGGGGGGGGGGGGGGGGGGFGGGGGGGGGGGGGGGGGGFGGGGGGGFGGGGGGGGGGGGGGGGGGFGGGGGGGGGFGGGGGEGGGGGGED=EGGGGGFGGGGFGGGGGGGGGGGGGGGGGGGGFGGGGEEF?FFGCGGF?:?FGFFFFGGGGFFGFFFFFFGF?BBEFGG
@M02352:288:000000000-CKWC8:1:1101:9000:15995 1:N:0:ATGCGCAG+ACTGCATA
TACGGAGGGTCCAAGCGTTATCCGGATTTATTGGGTTTAAAGGGTCCGCAGGCGGACTACTAAGTCAGTGGTGAAATCCCATCGCTTAACGATGGAACTGCCATTGAAACTGTTAGTCTTGAATTCGGTCGAAGTGGGCGGAATGTGTCATGTAGCGGTGAAATGCATAGATATGACACAGAACACCGATAGCGAAGGCAGCTTACTAAACTGATACTGACGCTGAGGCACGAAAGCGTGGGGAGCGAACAGGATTAGATACCCTGGTAGTCCACGCCGTAA
+
GGGGGGGGGGGGGGGGGGGGGGGGGECEGGGGGGGGGGGGGGGGGGGGGGGGGGGGGGG,CFGGGGGGGGGGGGGGGGGGGGGGCGGGGGEGGGGGGGGGGGGGGGGGGGFGGGGGGGGGGGGGGGGGGGGGGGGGGGGGGGGGGGGGGFGGGGFGGEBEGGFGGGGGGGGGGGGGGGGGGDFGGGGGGGGGGGGGGGGGGGGGGGGFFGGGGGGGGGGGGGGGCDGGGCFCEECDGGGGGGF?FFGGGGFFBFGGFFFFGGGG@FGFFFABFGF<;?5237
@M02352:288:000000000-CKWC8:1:1101:26677:16067 1:N:0:ATGCGCAG+ACTGCATA
TACGGAGGGTCCAAGCGTTATCCGGAATCATTGGGTTTAAAGGGTGCGCAGGCGGTTTATTAAGTCAGTGGTGAAATCTCGGGGCTCAACCTCGAAACTGCCATTGATACTGATAAACTTGAGTTCAGTTGGAGTAGGCGGAATGTGTAGTGTAGCGGTGAAATGCTTAGATATTACACAGAACACCGATAGCGAAGGCAGCTTACTAAACTGATACTGACGCTGAGGCACGAAAGCGTGGGGAGCGAACAGGATTAGATACCCTGGTAGTCCACGCCGTAA
+
GFGGGGGGGGGGFGGGGGGGGGGGGGGGFGGGGGG@FGGGGGGGGGGGGGGGGGGBFGGGGGGGGGGGGGGGGGGGGGGGGGGGGGGGGGGGGGGGGGGGGGGDGGGGGGGGGGGGFGGGGGGGGGGFGGGFGGGGGFGGGGGGGCGGGGGGGFGGFGGGGGGGGGGGGGGGGGGGGGGGGGGGGGGGGGGGGGGGGGGGGGGGGGGGFGGGGGGGFGGGGGGGGGGGGEGGGGGFGGGEGGFBF>DCEGFFFFGGFFFFGGGGFFGFFFFFFGFFF:EFGC
@M02352:288:000000000-CKWC8:1:1101:24571:16099 1:N:0:ATGCGCAG+ACTGCATA
TACGGAGGGGCCAAGCGTTATCCGGAATTATTGGGTTTAAAGGGTCCGCAGGCGGATTAATAAGTCAGTGGTGAAATCTCCAAGCTCAACTTGGAAACTGCCATTGATACTGTTAGTCTTGAATTCAGTCGGAGTAGGCGGAATGTGTAGTGTAGCGGTGAAATGCATAGATATTACACAGAACACCGATAGCGAAGGCAGCTTACTAGGCTTGAATTGACGCTGATGGACGAAAGCGTGGGTAGCGAACAGGATTAGATACCCTGGTAGTCCACGCCGTAA
+
GGGF7FEG@+@CFGGGGGFEGGGGGG@FGGGGGGG@6@FEFG<FECEFGGGGGGGCGCGGGGGGGGFGB,BCFGGGFG?55AAGFGGGGG,<F8<EGCFGGD8,5EFFGGGGGG9A8CFGGGBF,CEGC9F+=FFCFGGFGGGFG;@@=AFGGGGGGGGGGGFFGG<FGGGGGGEC;99EGFFGGGG@<F*=FEGGGGG6EGG+<FG+C+*<@>>FCGGFGGG=ED+<+*9CEGCEGCDEGGFFFFGGGDFFFFGGFFFFGGGGFFGFFFFFFG686?FFDC
@M02352:288:000000000-CKWC8:1:1101:28094:16101 1:N:0:ATGCGCAG+ACTGCATA
TACGGAGGGTCCAAGCGTTATCCGGAATCATTGGGTTTAAAGGGTGCGCAGGCGGTTTATTAAGTCAGTGGTGAAATCTCGAGGCTCAACCTCGAAACTGCCATTGATACTGATAAACTTGAGTTCAGTTGGAGTAGGCGGAATGTGTAGTGTAGCGGTGAAATGCTTAGATATTACACAGAACACCGATAGCGAAGGCAGCTTACTAAACTGATACTGACGCTGAGGCACGAAAGCGTGGGGAGCGAACAGGATTAGATACCCTGGTAGTCCACGCCGTAA
+
GGGGGDGGGGFGGGGGGGGGGGGGGGGGGGGGGGGFFGGGGGGGGGGGGGGGGGGFFGGGGGGGGGGGFGGGGGGGGGGGGGGGGGGGGGGGGGGGGGGGGFFGGGGGGGGGGGGGGGGGGGGGGGFGGGGGGGGGGGGGGGGGGGGGGGGGGGGFGGGEGGGGGFEGGGGCGGGGGGEFGGGGGFGEGGGGGGGGGGGGGGGGGGGGGGGGFGGGGGGGGGGGGGGGGGGGGGGFGGGGGGFBFFGGGGFFFFGFFFFFGFGFFFGFBFAFFGFFFFFFGC
@M02352:288:000000000-CKWC8:1:1101:3852:16142 1:N:0:ATGCGCAG+ACTGCATA
TACGGAGGGTGCAAGCGTTATCCGGAATCATTGGGTTTAAAGGGTCCGTAGGCGGGCATATAAGTCAGTGGTGAAAGTCTGTGGCTTAACCATAGAATTGCCATTGATACTGTATGTCTTGAATTATTGTGAAGTGGTTAGAATATGTAGTGTAGCGGTGAAATGCTTAGAGATTACATAGAATACCGATTGCGAAGGCAGATCACTAACAATATATTGACGCTGATGGACGAAAGCGTAGGTAGCGAACAGGATTAGATACCCTGGTAGTCTACGCCGTAA
+
GGGGGGGGGGGGGGGGGGGGGGGGGGGGGGGGGGGGGGGGGGGGGGGGGGGGGGGGGGGGGGGGGGGGGGGGGGGGGGGGGGGGGGGGGGGGGGGGGGGGGGGGGGGGGGGGGGGGGGGGGGGGGGGGGGGGGGGGGGGGGGGGGGGGGGGGGGGGGGGGGGGGGGGGGGGGGGFFGGGGGGDFFGGGGGFGGGEGGEGEEGGGGGGFGGGCCGGGGFCFGGGGDGGGGFFDGGGFGGGDGGFFFFGGEGFFFFGG??>FGGGGFFGFFFFFFGF?FFFFGC
@M02352:288:000000000-CKWC8:1:1101:10353:16161 1:N:0:ATGCGCAG+ACTGCATA
TACGGAGGGTCCAAGCGTTATCCGGATTTATTGGGTTTAAAGGGTTCGTAGGCGGGAGAATAAGTCAGTGGTGAAAGCCTACAGCTCAACTGTAGAACTGCCATTGAAACTGTTTTTCTTGAATTTAGATGAAGTGGGCGGAATATATCATGTAGCGGTGAAATGCATAGATATGATATAGAACACCGATTGCGAAGGCAGCTCACTAAACTAATATTGACGCTGAGGGACGAAAGTGTGGGGAGCGAACAGGATTAGATACCCTGGTAGTCCACACCGTAA
+
GGGGGGGGGGGGGGGGGGGGGGGGGGGGGGGGGGGGGGGGGGGGGGGGGGGGGGGGGGG,CFFGGGGGGGGGGGGGGGGGGGGGGGGGGGGGGGGGGGGGGGGGGGGGGGGGGGGGGGGGGGGGGGGGGGGGGGGGGFGGGGGGGGGGGGGGGGGGGGGGGGGGGGGGGGGGGGGGGGGGGGGGGGGGGGGGGGGGGGGGGGGGGGGGGGGGGGGGGGGGGGGGGGGGGGGGGGGFGGGGGGFF>>GGGGFFFFGGFFFFGGGGFFGFFFFFFGFFFFFFGG
@M02352:288:000000000-CKWC8:1:1101:2147:16179 1:N:0:ATGCGCAG+ACTGCATA
TACGGAGGGTCCAAGCGTTATCCGGAATCATTGGGTTTAAAGGGTGCGCAGGCGGTTTATTAAGTCAGTGGTGAAATCTCGAGGCTCAACCTCGAAACTGCCATTGATACTGATAAACTTGAGTTCAGTTGGAGTAGGCGGAATGTGTAGTGTAGCGGTGAAATGCTTAGATATTACACAGAACACCGATAGCGAAGGCAGCTTACTAAACTGATACTGACGCTGAGGCACGAAAGCGTGGGGAGCGAACAGGATTAGATACCCTGGTAGTCCACGCCGTAA
+
GGGGGEFGGGGGGGGGGGGGGGGGGGGGGGGGGGGGGGGGGGGGGGGGGGGFGGGFEEGGFGGGFGGGGGGGGFGGGGGGGGGGGGGGGGGGGG7FGGGGG?AFGGFGGGGGGGGGGGGGGGGGGGGGGGGGGGGGGGGGGGEGGGFGGGGGGGGGGGGGGGGGGGGGGGGGGGGGGGGGGGGGGGGGGGGGGGGEGGGGGGGGGGFGGGGGGGGGGGGCFGGGDDGDGCGGGGGFGGGGEGF<>EGGGD@FFFGGFFFFGGGGFFGF<FAFFGFFFFFFGG
@M02352:288:000000000-CKWC8:1:1101:9246:16212 1:N:0:ATGCGCAG+ACTGCATA
TACGGAGGGTCCAAGCGTTATCCGGAATCATTGGGTTTAAAGGGTGCGCAGGCGGTTTATTAAGTCAGTGGTGAAATCTCGAGGCTCAACCTCGAAACTGCCATTGATACTGATAAACTTGAGTTCAGTTGGAGTAGGCGGAATGTGTAGTGTAGCGGTGAAATGCTTAGATATTACACAGAACACCGATAGCGAAGGCAGCTTACTAAACTGATACTGACGCTGAGGCACGAAAGCGTGGGGAGCGAACAGGATTAGATACCCTGGTAGTCCACGCCGTAA
+
GGG<FGGGGGGGGGGGGGGGGGGGGGGGGGGGGGGGGGGGGGGGGGGGGGGGGGGGGGGGGGGGGGGGGGGGGGGGGGGGGGGGGGGGGGGGGGGGGGGGGGGGGGGGGGGGGGGGGGGGGFGGGGGGGGGGGGGGGGGGGDGGGGGGGGGGGGGGGGGGGGGGGGGGGGGGGGGGGGGGGGGGGGGGGGGGGGGGGGGGGGGGGGGGGGGGGGGGGGGGGGGGGGGGGGGGGGGFGGGGGGFFFFGGGGFFFFGGFFBFGGGGFFGFFFFF?FFFFFFFGD
@M02352:288:000000000-CKWC8:1:1101:11691:16216 1:N:0:ATGCGCAG+ACTGCATA
TACGGAGGGTCCAAGCGTTATCCGGAATCATTGGGTTTAAAGGGTGCGCAGGCGGTTTATTAAGTCAGTGGTGAAATCTCGAGGCTCAACCTCGAAACTGCCATTGATACTGATAAACTTGAGTTCAGTTGGAGTAGGCGGAATGTGTAGTGTAGCGGTGAAATGCTTAGATATTACACAGAACACCGATAGCGAAGGCAGCTTACTAAACTGATACTGACGCTGAGGCACGAAAGCGTGGGGAGCGAACAGGATTAGATACCCTGGTAGTCCACGCCGTAA
+
GGGGGGGGGGGGGGGGGGGGGFGGGGGGGGGFGGG:FEGGGGGGGGGGGEEGGGGEGGGGGGGGGGGGGGGGGGGGGGGGFGGGDGGGGGGGGGEGGGGGGGGGGGGGGGGGGGCGFGGGGGGGGGFGGGFGFGGG9EFGGGGGGGGFFGGFGFFGGGGEGGGGGGGGG?FGFGGGGGGGGGEFGGGDCFGGGECEGDFGGGGGGGGGGGGGFFFGGGGGGGGGE:FFGGGGGDGEGDDEEEE?9EDDEDFF<FGGBF<FFGGGFFGFBFDFFGF?FFFBC>
@M02352:288:000000000-CKWC8:1:1101:23058:16265 1:N:0:ATGCGCAG+ACTGCATA
TACGGAGGGTCCAAGCGTTATCCGGAATCATTGGGTTTAAAGGGTGCGCAGGCGGTTTATTAAGTCAGTGGTGAAATCTCGAGGCTCAACCTCGAAACTGCCATTGATACTGATAAACTTGAGTTCAGTTGGAGTAGGCGGATTGTGTAGTGTAGCGGTGAAATGCTTAGATATTACACAGAACACCGATAGCGAAGGCAGCTTACTAAACTGATACTGACGCTGAGGCACGAAAGCGTGGGGAGCGAACAGGATTAGATACCCTGGTAGTCCACGCCGTAA
+
GGGGGGGGGGGGGGGGGGGGGGGGGGGGGGGGGGGGGGGGGGGGGGGGGGGGGGGFGGGGGGGGGGGGGGGGGGGGGGGGGGGGGGGGGGGGGGGGGGGGGGGGGGGGGGGGGGGGGGGGGGGGGGGGGGGGGGGGGGGGGG+@FGGGGGGGGGGGGGGGGCDFGGGGGGGGGGGGGGGGFGGGGGGGGDEGGGGGGGGGGGGFGGGGGGGGGFGGGGGGGGGGGGGGGGGGGGGFGGGGEGF?FFGGGGBF?BGGDFFFGGGFFFGF<FAFFGFFFFFFGD
@M02352:288:000000000-CKWC8:1:1101:14237:16272 1:N:0:ATGCGCAG+ACTGCATA
TACGGAAGGTGCAAGCGTTATCCGGAATCACTGGGTTTAAAGGGTGCGTAGGCTGTTAGATAAGTCAGAGGTGAAAGCTCATCGCTTAACGATGGAACTGCCTTTGATACTGTTTAACTTGAATTAGGTTGAGGTTAGCGGAATGAGTCATGTAGCGGTGAAATGCATAGATATGACTTAGAACACCAATTGCGAAGGCAGCTGGCTAGACCTATATTGACGCTGAGGCACGAAAGCGTGGGGAGCGAACAGGATTAGATACCCTGGTAGTCCACGCCCTAA
+
GGGGGFCGGGGGGGGGGFGGFGGGGGGGFGGGGGGFFEFGGGGGGGGGGGGGGGGFGGGFGGGGGGGGGGGGGGGGGGDGGGGGGGFGGGGGGGGGGGGGGGGGGGGFGGGGGGGGGGGGGFDGGGGGGGGGGGGGGGGGGGGGGGGGGGGGGGGGGGGGGGGGGGGGGGGFGGGGGGGGGGGGGGGGGGGGGGGGGGGGGGGGGGGGGGGGGGDGGGGGGGGGGGGGGDGGGGGFGGGGGGFFFFGGGDFFFFFGFFBFGGGGFFGFFFAFFGFFFFF>GF
@M02352:288:000000000-CKWC8:1:1101:27963:16272 1:N:0:ATGCGCAG+ACTGCATA
TACGGAGGGTCCAAGCGTTATCCGGAATCATTGGGTTTAAAGGGTGCGCAGGCGGATTATTAAGTCAGTGGTGAAATCTCGAGGCTCAACCTCGAAACTGCCATTGATACTGATAAACTTGAGTTCAGTTGGAGTAGGCGGAATGTGTAGTGTAGCGGTGAAATGCTTAGATATTACACAGAACACCGATAGCGAAGGCAGCTTACTAAACTGATACTGACGCTGAGGCACGAAAGCGTGGGGAGCGAACAGGATTAGATACCCTGGTAGTCCACGCCGTAA
+
<FGGGGGCGF,EFGGDFF:FFG9CFGGGDGGGGG8FEG@CECEFGG==8+@=:FF+@?FEFAF?FEECGFGGGGGFFGGFFFF7FG@AFF,BDEGFGEFFFADEFGG<@FFDCE@@F=FGCFEGAEDFEFFG@GFGG9,CFE<FGGGG9FFFFCEF7@FE:<2,<EG9CF9@EFFGCEF9:@CC:FFEEGGGGGGC>EFGEGGF?FGGF@F7<0<E<CCF?**;EG58AGGDEG5>*:1/8:BB2.5D5D>71:67?FD?E<+9@>FFBFD2*?F?F:B757
@M02352:288:000000000-CKWC8:1:1101:18768:16329 1:N:0:ATGCGCAG+ACTGCATA
TACGGAGGGTCCAAGCGTTATCCGGAATCATTGGGTTTAAAGGGTGCGCAGGCGGTTTATTAAGTCAGTGGTGAAATCTCGAGGCTCAACCTCGAAACTGCCATTGATACTGATAAACTTGAGTTCAGTTGGAGTAGGCGGAATGTGTAGTGTAGCGGTGAAATGCTTAGATATTACACAGAACACCGATAGCGAAGGCAGCTTACTAAACTGATACTGACGCTGAGGCACGAAAGCGTGGGGAGCGAACAGGATTAGATACCCTGGTAGTCCACGCCGTAA
+
GGGGGFGGGGGGGGGGGGGGGGGGGGGGGGGGGGGFGGGGGGGGGGGGGGGGGGGFGGGGGGGGGGGGGGGGGGGGGGGGGGGGGGGGGGGGGGGGGGGGGGGGGGGGGGGGDGGGGGGGGGGGGGGGGGGGGGGGGGGGGGGGGEGGGGGGGGGGGGGGFGGGGGGGGGGGGGGGGGGGGGGGGGGGGGGGGGGGGGGGGGGGGGGGGGFGGGGGGGGCGDGGGGGGGGGGGGCEGGGGGGDFFFGCEDFFFFGG?FBFFGGGFFFFFB<ABGF?FFFBGD
@M02352:288:000000000-CKWC8:1:1101:10320:16411 1:N:0:ATGCGCAG+ACTGCATA
TACGGAGGGTCCTAGCGTTATTCGGAATTACTGGGCGTAAAGCGTGCGCAGGCGGTTTATTAAGTCAGTGGTGAAATCCCGGGGCTCAACCTTGAAACTGCCTTTTAAACTGATAGACTTGAGTTCGGTAGGGGTAGGCGGAATGCCTAGTGTAGCGGTGAAATGCGTAGATATTAGACAGAACACCAGTGGCGAAGGCGGCTCACTAAACCGATACTGACGCTGAGGCACGAAAGCGTGGGGAGCAAACAGGATTAGATACCCTGGTAGTCCACGCCGTAA
+
GGGGGGGGGGAC,CFGGGGCE,EFGGGG<F<FGGG,6@FGGG,CF,CF7FGGGGG4F+B,9CFGGEBFAFGGGGGGGGCG++@FGGGGGGG8,C,BFGGGGE,3B,B,EFGC,E,,,CFFGGGGGG+338@+*@F**@,CFGG*,,73CFGGGGGGGGGGGGGGFG:BEEGGGGFG9++?CFGGGGG82?,?CEGGGGG*CGG5CFG++222?EGGGGGGGGGGGGGG5EGGGGGF:EGGGGFFFF*>FGFFBFGGBFFFGGGGFFGFFFFFFGF6>FFFGD
@M02352:288:000000000-CKWC8:1:1101:10306:16422 1:N:0:ATGCGCAG+ACTGCATA
TACGGAGGGTCCAAGCGTTATCCGGAATCATTGGGTTTAAAGGGTGCGCAGGCGGTTTATTAAGTCAGTGGTGAAATCCCGAGGCTCAACCTCGAAACTGCCATTGATACTGATAAACTTGAGTTCAGTTGGAGTAGGCGGAATGTGTAGTGTAGCGGTGAAATGCTTAGATATTACACAGAACACCGATAGCGAAGGCAGCTTACTAAACTGATACTGACGCTGAGGCACGAAAGCGTGGGGAGCGAACAGGATTAGATACCCTGGTAGTCCACGCCGTAA
+
GGGGCFEGGF<FFGGGGGGGGGGGGGCG@F,EFGGG:CGGGGGGFFGGGGG:FGG+8+49,CFF,EFGFFGGGFGG9F,EFCGGGCFGGGG<FGEBGGGGG@FGGG9@FGGGF9B<<FG,FFGGAFGGF9EFFFBDFGGGGGGGG;,DCGGGGGGGGGGGGGGGGG;CFGGGGG7C@9?:FGGGGGGGDG>CFGGGGGGFGG6CCFG?CFGGG:+<FGGGGGEEGGFGGEGGGGGFGGGGGGF?FFCDGGFFF<<FD?<FGFGG=:FFFFAA4C=:;FEBGD
@M02352:288:000000000-CKWC8:1:1101:18830:16485 1:N:0:ATGCGCAG+ACTGCATA
TACGGAGGGTCCAAGCGTTATCCGGAATTATTGGGTTTAAAGGGTCCGCAGGCGGATTAATAAGTCAGTGGTGAAATCTCCAAGCTCAACTTGGAAACTGCCATTGATACTGTTAGTCTTGAATTCAGTCGGAGTAGGCGGAATGTGTAGTGTAGCGGTGAAATGCATAGATATTACACAGAACACCGATAGCGAAGGCAGCTTACTAGGTTTGAATTGACGCTGAGGGACGAAAGCGTGGGTAGCGAACAGGATTAGATACCCTGGTAGTCCACGCCGTAA
+
GGGGGGGGGGFGGGGGGGGGGGGGGFGGGGGGGGGFGGGGGGGGGFGGGGGGGGGGGGGFFGGGGGGGGGGGGGGGGGFGGGGGGGGGGGGFGGGGGGGGGGGGFGGGGGGGGGGGGGGGGGGGGGGGGGGGGGGGGGGGGGGGGFGGGGGGGGGGGGGGGGGGGGGGGGGCFGGGGGGGGGGGGGGGGGDEGGGGGGGGGGDGGGGGGGG?FGGGGGGGGGGGGGGGGGGGGGGFGGDGGGFAFFGGGGFFFFGGFFFFGGGGFFGFBFAFFGFFFFF>GD
@M02352:288:000000000-CKWC8:1:1101:27052:16491 1:N:0:ATGCGCAG+ACTGCATA
TACGGAGGGGGTTAGCGTTGTTCGGAATTACTGGGCGTAAAGCGTACGTAGGCGGATTGGAAAGTTGGGGGTGAAATCCCAGGGCTCAACCCTGGAACTGCCTCCAAAACTATCAGTCTAGAGTTCGAGAGAGGTGAGTGGAATTCCAAGTGTAGAGGTGAAATTCGTAGATATTTGGAGGAACACCAGTGGCGAAGGCGGCTCACTGGCTCGATACTGACGCTGAGGTACGAAAGTGTGGGGAGCAAACAGGATTAGATACCCTGGTAGTCCACACCGTAA
+
GGGGGEGGGGGGGGGGGGGGGGGGGGGGGGGGGGGGGGGGGGGGGGGGGGGGGGGGGGGGDFFGFGGGGGGGGGGGGGGGGGFGGFFFGFGGGGGFGGGGGFFGFGGGGGGGGGGGGGGGGGGGGGGGGGGGGGDGGGGGGGFGFGGGGGFFGFFFGFEFGGGGGGGFGGGGGGFGGGGGGGGGGGGGGGGGGGGGGGGGGGDGGGGGGGGGGGGGGGGGGGGGDGGE?GGGGGDFGGGGDEE6>:CFGGFFFFGG?FFFGC@DFFGF<F2:FGF:B3@:DD
@M02352:288:000000000-CKWC8:1:1101:18902:16506 1:N:0:ATGCGCAG+ACTGCATA
TACGGAGGGTCCAAGCGTTATCCGGAATCATTGGGTTTAAAGGGTGCGCAGGCGGTTTATTAAGTCAGTGGTGAAATCTCGAGGCTCAACCTCGAAACTGCCATTGATACTGATAAACTTGAGTTCAGTTGGAGTAGGCGGAATGTGTAGTGTAGCGGTGAAATGCTTAGATATTACACAGAACACCGATAGCGAAGGCAGCTTACTAAACTGATACTGACGCTGAGGCACGAAAGCGTGGGGAGCGAACAGGATTAGATACCCTGGTAGTCCACGCCGTAA
+
GGGGGGGGGGFGGGGGGGGGGGGGGGDGGGGGGGGGGDGGGGGGGGGGGGGGGGGFCFGGGGGGGGFGFFGGGGGGGGGGGGGDEFGGGGGGGGGGGGGGGGGGGGGGGGGGGGGGGGGGGGGGGGGGGGGGDGGGGGGGGGDGGDFGGGGGGGGGGGGGGGGGGGGGGGGGGGGGGGGCFEGGGGGGGGGGGGGGGGGGGGGGFGGGGGGGGGGGGGGGGGGGGGGGGGGGGGGFGGGGEGFFFEGDGGFFFFGGFFB?GGGGFFFFBFFBFGFFFFFFGG
@M02352:288:000000000-CKWC8:1:1101:22187:16579 1:N:0:ATGCGCAG+ACTGCATA
TACGGAGGGTCCAAGCGTTATCCGGAATCATTGGGTTTAAAGGGTGCGCAGGCGGTTTATTAAGTCAGTGGTGAAATCTCGAGGCTCAACCTCGAAACTGCCATTGATACTGATAAACTTGAGTTCAGTTGGAGTAGGCGGAATGTGTAGTGTAGCGGTGAAATGCTTAGATATTACACAGAACACCGATAGCGAAGGCAGCTTACTAAACTGATACTGACGCTGAGGCACGAAAGCGTGGGGAGCGAACAGGATTAGATACCCTGGTAGTCCACGCCGTAA
+
GGGGGGGGGGGGGGGGGGGGGGGGGEGGGGGGGGGGGGGGGGGGGGGGGGGGGGGGDGGGGGGGGGGGGGGGGGGGGGGGGGGGGGGGFGGGGGGGGGGGGGGGGGGGGGGGGGGGGGGGGGGGGGGGGGGGGGGGGGGGGGGGGGGGGGGGGGGGGGGGGGGGGGGGGGGGGGGGGGGGGGGGGGGDGB:EFGGGGGGGGGGGGGGGGGGGFGGGGFGGGEEEGDGGGGG5EEG5459EECE?9BDGGDBF<?FG?F>FGGGGF>CFFF<DFGF?>?B4D<
@M02352:288:000000000-CKWC8:1:1101:9332:16581 1:N:0:ATGCGCAG+ACTGCATA
TACGGAGGGTCCAAGCGTTATCCGGAATCATTGGGTTTAAAGGGTGCGCAGGCGGTTTATTAAGTCAGTGGTGAAATCTCGAGGCTCAACCTCGAAACTGCCATTGATACTGATAAACTTGAGTTCAGTTGGAGTAGGCGGAATGTGTAGTGTAGCGGTGAAATGCTTAGATATTACACAGAACACCGATAGCGAAGGCAGCTTACTAAACTGATACTGACGCTGAGGCACGAAAGCGTGGGGAGCGAACAGGATTAGATACCCTGGTAGTCCACGCCGTAA
+
GGGGGGGGGGGGGGGGGGGGGGGGGGGGGGGGGGGGGDGGGGGGGGGGGGGGGGGFGGGGGGGGGGGGGGGGGGGGGGGGGGGGGGGGGGGGGGGGGGGGGGGGGGGGGGGGGGGGGGGGGGGGGGGGGGGGDFGGGGGGGGGGGGGGGGGGGGGGGGGGGGGGGGGGGGGGGGGGGGGGGGGGGGGGGGGGGGGEGGGGGGGGGGGGGGGGGGGGGGGGGGGGGGGGGGGGGGGFGGDGGGFFFFGGGGFFB?GG?FFFGGGGFFCF<BABFGFFFFFFGD
@M02352:288:000000000-CKWC8:1:1101:7378:16585 1:N:0:ATGCGCAG+ACTGCATA
TACGGAGGGTCCAAGCGTTATCCGGAATCATTGGGTTTAAAGGGTGCGCAGGCGGTTTATTAAGTCAGTGGTGAAATCTCGAGGCTCAACCTCGAAACTGCCATTGATACTGATAAACTTGAGTTCAGTTGGAGTAGGCGGAATGTGTAGTGTAGCGGTGAAATGCTTAGATATTACACAGAACACCGATAGCGAAGGCAGCTTACTAAACTGATACTGACGCTGAGGCACGAAAGCGTGGGGAGCGAACAGGATTAGATACCCTGGTAGTCCACGCCGTAA
+
GGGGGFGGGGGGGGGGGGGGGGGGGGGGGGGGGGGFGGGGGGGGGGGGGGDGGGGGGGGGGG<EGGGFGGGGGGGFGGGGGGGGGFGGGGGGGGGGEGGFGGGGGGGGGGGGGGGDGGGGGGGGGGGGGGGGGGGGGGGGGGEGGGGGGGGGGGGGGGGGGGGGGGGGGGGGGGGGGGGGGGGGGGGGGGGGGGGGGGGGGGDFDGGF?@FGGGGGGGCFGGGGGGGGGGGGGGCEGGDGGC>:9>D5:DFFB?FDBFAFGGGGFFGFAFFFFGFFF?EFGD
@M02352:288:000000000-CKWC8:1:1101:13788:16586 1:N:0:ATGCGCAG+ACTGCATA
TACGGAGGGTCCAAGCGTTATCCGGAATCATTGGGTTTAAAGGGTGCGCAGGCGGTTTATTAAGTCAGTGGTGAAATCTCGAGGCTCAACCGTGGAACTGCCTTTGATACTGCTAGTCTTGAATTGCTATGAAGTGGCTAGAATATGTAGTGTAGCGGTGAAATGCTTAGATATTACATAGAATACCGATTGCGAAGGCAGATCACTAACAATATATTGACGCTGAGGGACGAAAGCGTGGGTAGCGAACAGGATTAGATACCCTGGTAGTCCACGCCGTAA
+
GFGGGGGGGFGGGGGFGFFGGGGGGFGGGGGGGGGFGGGGGGGGGGGGGGGGGGGFEGGGGGGGGGGGGGGEFGGGGGFGGGGGGGGGGGGGGGGGGGGGGGGGGGFFGFGGGGGGGGGGGGDFGGGGGGGGGGGGGGGGGGGGGGGGGGGGGGGGGGGGGGGGGGGGGGGGGGGGGGGGGGGGGCGGGGGGGGGGGGGGGGGGGGGGGGCFCBFFGGGGGGGDGGGGGGFGGGGFGGGGGGFB0?DDGGEFFFFGFFFBGGGGFFGFFF24@G4216@159
@M02352:288:000000000-CKWC8:1:1101:7361:16588 1:N:0:ATGCGCAG+ACTGCATA
TACGGAGGGTCCAAGCGTTATCCGGAATCATTGGGTTTAAAGGGTGCGCAGGCGGTTTATTAAGTCAGTGGTGAAATCTCGAGGCTCAACCTCGAAACTGCCATTGATACTGATAAACTTGAGTTCAGTTGGAGTAGGCGGAATGTGTAGTGTAGCGGTGAAATGCTTAGATATTACACAGAACACCGATAGCGAAGGCAGCTTACTAAACTGATACTGACGCTGAGGCACGAAAGCGTGGGGAGCGAACAGGATTAGATACCCTGGTAGTCCACGCCGTAA
+
GGGGGGGGGGGGGGGGGGGGGGGGGGGGGGGGGGGFFEGGGGGGGGGGGGGGGGGFGGGG9EFGGGGGGGGGGGGGGGGGGGGGGGGGGGGGGGGGGGGGGGGGGGGGGGGGGGGGGGGGGGGGGGGGGGGGGGGGGGGGGGGGGGGGGGGGGGGGGGGGGGGGGGGGGGGGGGGGGGGGGGGGGGGGGGGGGGGGGGGGGGGGGGGGGGGGGGGGGGGGGGGGGGGGGGGGGGGFGGGGGGFFFFGGGGFFFFGGFFFFGGGGFFGFBF>FFGFFFFFFGG
@M02352:288:000000000-CKWC8:1:1101:18409:16589 1:N:0:ATGCGCAG+ACTGCATA
TACGGAGGGTCCAAGCGTTATCCGGAATCATTGGGTTTAAAGGGTGCGCAGGCGGTTTATTAAGTCAGTGGTGAAATCTCGGGGCTCAACCTCGAAACTGCCATTGATACTGATAAACTTGAGTTCAGTTGGAGTAGGCGGAATGTGTAGTGTAGCGGTGAAATGCTTAGATATTACACAGAACACCGATAGCGAAGGCAGCTTACTAAACTGATACTGACGCTGAGGCACGAAAGCGTGGGGAGCGAACAGGATTAGATACCCTGGTAGTCCACGCCGTAA
+
GGGGGGGGGGGGGGGGGGGGGGGGGGGGGGGGGGGGGGGGGGGGGGGGGGGGGGGGGGGGGGGGGGGGGFGGGGGGGGGGGGGGGGGGGGGGGGGGGGGGGGGGGGGGGGGGGGGGGGGGGGGGGGGGGGGGGGGGGGGGGGGGGGGGGGGGGGGGGGGGGGGGGGGGGGGGGGGGGGGGGGGGGGGGGGGGGGGGGGGGGGGGGGGGGGGGGGGGGGGGGGGGGGFFGGGGGGGFGGGGGGFFFFGGGGFF??GGFFFFGGGGFFGFFFFAFGF?FBFFGG
@M02352:288:000000000-CKWC8:1:1101:17200:16630 1:N:0:ATGCGCAG+ACTGCATA
TACGGAGGGTGCAAGCGTTATCCGGAATCATTGGGTTTAAAGGGTCCGCAGGCGGATTAATAAGTCAGTGGTGAAATCTCCAAGCTCAACTTGGAAACTGCCATTGATACTGTTAGTCTTGAATTCAGTCGGAGTAGGCGGAATGTGTAGTGTAGCGGTGAAATGCATAGATATTACACAGAACACCGATAGCGAAGGCAGCTTACTAGGTTTGAATTGACGCTGATGGACGAAAGCGTGGGTAGCGAACAGGATTAGATACCCTGGTAGTCCACGCCGTAA
+
GGGGGGGGGGGGGGGGGFGGGGGFGEGGGGGFGFGCFGGGGGGGGGGFGGGGGGGGGGGEFGGGGGGGGGGGGGGGGGGGGGGGGFGGGGGGGGFFGGGGGGGGGGGGGGGGGGGGGGGGGGGGGGGGGFGGGGGGGGGGGGDFFFGGGGGGGGGDGGGGGGGGGGGGGGGGGGGFGGGGGGGGGGGGGGCEGGGGGGGGGGGGGGGGGGF7EGG@CEGGFEEDGGCGGFFGGEGFGGGGGGFFFFGGGGEFFBGGFFFFGFGGFFGFFFFFFGFFBFFFDD
@M02352:288:000000000-CKWC8:1:1101:28062:16640 1:N:0:ATGCGCAG+ACTGCATA
TACGGAGGGTCCAAGCGTTATCCGGAATCATTGGGTTTAAAGGGTGCGCAGGCGGTTTATTAAGTCAGTGGTGAAATCTCGAGGCTCAACCTCGAAACTGCCATTGATACTGATAAACTTGAGTTCAGTTGGAGTAGGCGGAATGTGTAGTGTAGCGGTGAAATGCTTAGATATTACACAGAACACCGATAGCGAAGGCAGCTTACTAAACTGATACTGACGCTGAGGCACGAAAGCGTGGGGAGCGAACAGGATTAGATACCCTGGTAGTCCACGCCGTAA
+
GGGGGGGGGGGGGGGGGGGGGGGGGGDFFGGGGGGGGGGGGGGGGGGGGEGGGGGCFEDGFGGGGGGGFFGGGGGGGGGGGGGGGGGGGGGGGGGGGGGGG8EFGGGGGGGGGFFDDGGGGGGGGGGGGGGFGGGGGGGGGGGGGDFGGGGGGGGGGGGGGGGGGGGGGGGGGGGGGGGGGAFGFGGGGGGGGGGGGGGGGGGGGGGGFGGGGGGGGGGGGGGGGGGGGEFGGGGFGGDGGGFFFFGGGGFFFFGGDFFBGGGGFFGFFFAAFGFFFFFFGG
@M02352:288:000000000-CKWC8:1:1101:25486:16667 1:N:0:ATGCGCAG+ACTGCATA
TACGAAGGCCCCGAGCGTTATTCGGAATCACTGGGCGTAAAGGGAGCGTAGGCGGCGTGGTAAGTCAGATGTGAAATCTGGGGGCTCAACCCCCAAACTGCATTCGATACTGCCATGCTAGAGTAATGGAGAGGTAACTGGAATTCTCGGTGTAGCAGTGAAATGCGTGGATATCGAGAGGAAGACCAATGGCGAAAGCAGGTTACTGGACATTTACTGACGCTGAGGCTCGAAGGCTAGGGTAGCGAAAGGGATTAGATACCCCTGTAGTCCTAGCAGTAA
+
GGGGGGGG8FGGGGGGGGGGGGGGGGGGGGGGGGGGGFEGGGGGGGGGGGGGGGGGGFGGGGGGGGGGGGGGGGGGGGGGGGGGGGGGGGGGGGGGGGGGGGGGGGGGGGGGGGGGGGGGGGGGGGGGGGGGGGGGGGGGGGGGGGGGGGGGGGGGGGGGGGGGGGGEGGGDGGGGGGFGGGGGGGGGGFGGGGGGGGGGGGGFGGGGGGGGGGGGGGGGGGGGGGGGGGGGGGGFGGGGGGFFFFGGGGFFBFGGFFFFGGFGFFGFFFFFFGFA?BFFGG
@M02352:288:000000000-CKWC8:1:1101:21597:16673 1:N:0:ATGCGCAG+ACTGCATA
TACGGAGGGTCCAAGCGTTATCCGGAATTATTGGGTTTAAAGGGTCCGCAGGCGGATTAATAAGTCAGTGGTGAAATCTCCAAGCTCAACTTGGAAACTGCCATTGATACTGTTAGTCTTGAATTCAGTCGGAGTAGGCGGAATGTGTAGTGTAGCGGTGAAATGCTTAGATATTACACAGAACACCGATAGCGAAGGCAGCTTACTAAACTGATACTGACGCTGAGGCACGAAAGCGTGGGGAGCGAACAGGATTAGATACCCTGGTAGTCCACGCCGTAA
+
GGGGGEGGGGGGFGGGGGGGGGGGGGGGGGGGGGGFGGGGGGGGGGGGGGGGGGGGGGGGGGGGGGGGGGGGGGGGGGGGGGGGGGGGGGGGGGGGGGGGGGGGGGGGGGGGGGGGGGGGGGFGGGGGGGGGGGGGGGGGGGGGGGGGGGGGGGGFGGGGGGGGGGGGGGGGGGGGGGGGGGGGGGGGGGGGGGGGGGGGGGFFGGGGGGGGGCFGGGGGGGGGGGGGGGGGGGGFGGGGGGFFFFGGGGFFBFDG?FFFGGGGFFGFAFBFFGFFFFF9D>
@M02352:288:000000000-CKWC8:1:1101:16532:16704 1:N:0:ATGCGCAG+ACTGCATA
TACGGAGGGTCCAAGCGTTATCCGGAATCATTGGGTTTAAAGGGTGCGCAGGCGGTTTATTAAGTCAGTGGTGAAATCTCGAGGCTCAACCTCGAAACTGCCATTGATACTGATAAACTTGAGTTCAGTTGGAGTAGGCGGAATGTGTAGTGTAGCGGTGAAATGCTTAGATATTACACAGAACACCGATAGCGAAGGCAGCTTACTAAACTGATACTGACGCTGAGGCACGAAAGCGTGGGGAGCGAACAGGATTAGATACCCTGGTAGTCCACGCCGTAA
+
GGGFGFEGGEGGGGGGGGGGGGGGGFGGGGGGGGGFGGGGFGGGGGGGGGGGGGGGGGGGGGGGGGGGGGGGGGGGGGGGGGGGGFGGGGGGGGGGGGGGGGGGGGGGEGGGGGGGGGGGGGGGGGGGGGGGGGGGGGGGGGGGGGGGGGGGGGGGGGGGGGGGGGGGGGGGGGGGGGGGGFFGGGGGGGGGFGGEGGGGGGGGGGGGGGGGGGGGGFGGGGGGGGGGGGGGGGGF:GDGGGFFFFGGGGFFFFCCBF<FFEEGFFGFBFFBFGFFFFFFGG
@M02352:288:000000000-CKWC8:1:1101:24388:16712 1:N:0:ATGCGCAG+ACTGCATA
TACGGAGGGTCCAAGCGTTATCCGGAATCATTGGGTTTAAAGGGTGCGCAGGCGGTTTATTAAGTCAGTGGTGAAATCTCGAGGCTCAACCTCGAAACTGCCATTGATACTGATAAACTTGAGTTCAGTTGGAGTAGGCGGAATGTGTAGTGTAGCGGTGAAATGCTTAGATATTACACAGAACACCGATTGCGAAGGCAGATCACTAACAATATATTGACGCTGATGGACGAAAGCGTAGGTAGCGAACAGGATTAGATACCCTGGTAGTCTACGCCGTAA
+
GGGGGFGGGGFEEFGGGGGDGFGGGGGGGGGGGGGCFGGGGGGGGGGGGGGGGGGFGGGGGGGGGGGGGGGGGGGGGGGGGGGGGGGGGGGGGGDGGGGGGGGCFGGFGGGGDFGGDGGEGGGGGGFGFGGGGGGGDGGGGGGGCDCGGGGGGGGGGGGGGGGGGGGGFGGGGGGGFGGGGGGGGGGEGGGGGGGGGGGFDGGGGGGGFF<FEGGGGGGGGGGGGGGGFGGGGGGFDGGDGGFDFF:CGGFFFFGGFFFFGGGGFFGFFFFF?GFFFFFFGG
@M02352:288:000000000-CKWC8:1:1101:5104:16740 1:N:0:ATGCGCAG+ACTGCATA
TACGGAGGGTCCAAGCGTTATCCGGAATCATTGGGTTTAAAGGGTGCGCAGGCGGTTTATTAAGTCAGTGGTGAAATCTCGGGGCTCAACCTCGAAACTGCCATTGATACTGATAAACTTGAGTTCAGTTGGAGTAGGCGGAATGTGTAGTGTAGCGGTGAAATGCTTAGATATTACACAGAACACCGATAGCGAAGGCAGCTTACTAAACTGATACTGACGCTGAGCCACGAAAGCGTGGGGAGCGAACAGGATTAGATACCCTGGTAGTCCACGCCGTAA
+
GAEFECGD7FFG9EF8@FGEEEFE:E+C,CFEFGGGGGGGCFC7ECFECGFGFGEE@EBF,@EFGGGGFFGGC9FEF9FEG+@CFGFC<FFGG+3<3@9?FFC?,<FC5<EEAF,,,CB<F,3DFDGG@FFGFFGGCADG73<:CGDGF9D@FG9<C:>F:FGGGFGGCFGGGCFFGGFFF:BC,=FECF*CF5ECEGGE8EG:9CFGFFGGFGFGCG?<E87E*9@+20>3=ED7D5CEDDE(25557D>@0(9C,996CGG:479FFFBAFGF?BF@9<3
@M02352:288:000000000-CKWC8:1:1101:17750:16744 1:N:0:ATGCGCAG+ACTGCATA
TACGGAGGATCCAAGCGTTATTCGGAATGACTGGGCGTAAAGAGTTGCGTAGGTGGCACTATAAGCGTGTGATGAAATCGTGAGGCTCAACCTCACGGCTATTACGCGAACTGTAGAGCTAGAGCATATGAGGGGTAACTGGAATTCCTAGTGTAGGAGTGAAATCCGTAGATATTAGGAGGAACACCAATGGCGTAGGCAGGTTACTGGCATATTGCTGACACTGAGGCACGAAAGCGTGGGGAGCGAACGGGATTAGATACCCCGGTAGTCCACGCCGTA
+
GGGGGGGGGGGGGGGGGGGGGGGGGGGGGGGGGGGGGGGGGGGGGGGGGGGGGGGGGGGGGGGGGGGEGGGFFGGGGFGGGGGGFFEGGGGGFGGGFGGDGFGGGGGGGGEGGGGGGGFGGGGGGGGGGFFGGGGGGGGGGGGGGGGGGGGGGGGGGGGGGGGGGGGEFGECDCGGGGFGGEGGGGGGGEGFFFGGGGGGGGGGCFGGGGGGGGGGGFGGGGFGGGGGGDCGGGG>DGGCGGFFFDDDGGEFFFGGFFFFGGGGFFDDBEFAFGFFFFFBD7
@M02352:288:000000000-CKWC8:1:1101:5090:16753 1:N:0:ATGCGCAG+ACTGCATA
TACGGAGGGTCCAAGCGTTATCCGGAATCATTGGGTTTAAAGGGTGCGCAGGCGGTTTATTAAGTCAGTGGTGAAATCTCGGGGCTCAACCTCGAAACTGCCATTGATACTGATAAACTTGAGTTCAGTTGGAGTAGGCGGAATGTGTAGTGTAGCGGTGAAATGCTTAGATATTACACAGAACACCGATAGCGAAGGCAGCTTACTAAACTGATACTGACGCTGAGGCACGAAAGCGTGGGGAGCGAACAGGATTAGATACCCTGGTAGTCCACGCCGTAA
+
GGGG7FGG@BEFGGGGGGGCGGGGGG:FEGGGGGG:6CGGGGFGCFCFGGGGGGGGG7F5FGGGGGAGAEFGGGGGGG<?A+CFGGGGGGGFFBCFGCFGG<=,:FFFGGGGFFFGGGGGGGGGGGGG<3F<FFFFCGFGGGG@F;;FFGGGGGGGGGGGCGGGGGDGGGGGGGGGF9BFGGGGGFGEGG7EGGGGGGGGGGGG<EF:+0CGG03CGGGGGGGGGGGGGCFGGGGFGCGGGGEFFFGGGGFFFFGFDFAFGGGGFFGFFFFFFGF:F(8>GD
@M02352:288:000000000-CKWC8:1:1101:20268:16794 1:N:0:ATGCGCAG+ACTGCATA
TACGGAGGATCCAAGCGTTATCCGGAATCATTGGGTTTAAAGGGTCCGTAGGTTGATAATTAAGTCAGAGGTGAAATCCTGCAGCTCAACTGTAGAATTGCCTTTGATACTGGTTATCTTGAGTCATTATGAAGTAGTTAGAATATGTAGTGTAGCGGTGAAATGCATAGATATTACATAGAATACCAATTGCGAAGGCAGATTACTAATAATGTACTGACACTGATGGACGAAAGCGTGGGGAGCGAACAGGATTAGATACCCTGGTAGTCCACGCCGTAA
+
GFGGGGGG@FFGFFGGGGGEGGGGGGCGDFGGGGGFGDGGGGFGGGGGGFGGEGGGGGGGGGGGGGGGGGGFGGGFGGGGFGCFGGGGGGGGGGGGGFGGGGGCGGEFGGGGFGGGGGGGGFGGGGGGGGGFFEGGGFGGFGGGFGFGGGGGGEGDGGGGGGGGGGGGGGGGGGGGFGGGGGGGGGGGFGFFGDEGEGGGGGFFGGGCDEGGGGFGGGGGGFGGGGGGFGFGGGDEFCGGGGFFFEGGGGFFF<GGFFFFGGGGFFGFFFFFFGFFFFFFGG
@M02352:288:000000000-CKWC8:1:1101:5370:16803 1:N:0:ATGCGCAG+ACTGCATA
TACGGAGGGTGCAAGCGTTATCCGGAATCATTGGGTTTAAAGGGTCCGCAGGCGGACTAATAAGTCAGTGGTGAAATCCCATCGCTTAACGATGGAACTGCCATTGAAACTGTTAGTCTTGAATTCGGTCGAAGTGGGCGGAATGTGTCATGTAGCGGTGAAATGCATAGATATGACACAGAACACCGATAGCGAAGGCAGCTCACTAGGCCTGAATTGACGCTCAGGGACGAAAGCGTGGGGAGCGAACAGGATTAGATACCCTGGTAGTCCACGCCGTAA
+
GGGGGGGGGGGGGGGGGGGGGGGGGGGGGGGGGGGGGGGGGGGGGGGGGGGGGGGGGGGGGGGGGGGGGGGGGGGGGGGGGGGGGGGGGGGGGGGGGGGGGGGGGGGGGGGGGGGGGGGGGGGGGGGGGGGGGGGGGGGGGGGGGGGGGGGGGGGGGGGGGGGGGGGGGGGGFGGGGGGGGGGGGGGGGGGGGGGGGGGGGGGGGGGGGGGGGGGGGGGFFGGEGGGGGGGGGGGFGGGGGGFFFEDGGGFFFFGG?FFFCFGG@FGFDFAFFGFFFFFFGG
@M02352:288:000000000-CKWC8:1:1101:28411:16826 1:N:0:ACGCGCAG+ACTGCATA
TACGGAGGGTCCAAGCGTTATCCGGAATTATTGGGTTTAAAGGGTCCGCAGGCGGATTAATAAGTCAGTGGTGAAATCTACAAGCTCAACTTGGACACTGCCATTGATACTGTTAGTCTTGAATTATTGTGAAGTGGTTAGAATATGTAGTGTAGCGGTGAAATGCTTAGATATTACATAGAATACCGATTGCGAAGGCAGATCACTAACAATATATTGACGCTGAGGGACGAAAGCGTGGGTAGCGAACAGGATTAGATACCCTGGTAGTCCACGCCGTAA
+
GGGGGGGGDG8FEGFGGGGGGGGGGGDGFGGGGGGFGGGGGGGGGCGG+FFGGGGFFC=EFGGGGGGGGGGGEGGGGFF,,B=FGGGGGG9?5<B,BFGGGGCGFFGF?FCFGDA?FGGFFFGGFGF<AFGGFFBDFC79FFCFGGGDAFFGGGGFGGCFGGGFECGA<<9@;;:EFGCDFGGGFGFEGGGGGGGCEE8CE5C8FG7;EF49+?+BFG?EF>5:?DFF=EFGGGC;*:DEGGED?67CGGBFFBGF<FA@FGGFFFF@:FBF=FFF(8D4CD
@M02352:288:000000000-CKWC8:1:1101:19376:16913 1:N:0:ATGCGCAG+ACTGCATA
TACGGAGGGTGCAAGCGTTATCCGGAATCATTGGGTTTAAAGGGTCCGCAGGCGGTCAATTAAGTCAGAGGTGAAATACCATAGCTCAACTATGGAACTGCCTTTGATACTGGTTGACTTGAGTTATACGGAAGTAGATAGAATAAGTAGTGTAGCGGTGAAATGCATAGAGATTACTTAGAATACCGATTGCGAAGGCAGTCTACTACGTATATACTGACGCTCATGGACGAAAGCGTGGGGAGCGAACAGGATTAGATACCCTGGTAGTCCACGCCGTAA
+
GGGGGGGGGGGGGGGGGGGGGGGGGGGGFGGGGGGGGDGFGGGGGFGGGGGGGGGGGGGGGGGGGGGGGGGGGGGGGGGGGGGGGFGGGGGFGGFFGGGGGGGFGGEFGGGGGGGGGFGGGGGGGGGFFGGEGGGGGGDGGFFFGGGGGGGGGGGGGGGGGGGGGGGGGGGFFGFGGGCGGFGCGGGGGGGFFGEGGGGGGGGGGFGGGECFEGDCGDGCFGGGGCGFG6D<EGGFGGDGGGFFFFCDGDFFFFGGBFFFGGGGFFGFFFFFFF4:BFFFGG
@M02352:288:000000000-CKWC8:1:1101:25231:16962 1:N:0:ATGCGCAG+ACTGCATA
TACGGAGGGTCCAAGCGTTATCCGGAATCATTGGGTTTAAAGGGTGCGCAGGCGGTTTATTAAGTCAGTGGTGAAATCTCGAGGCTCAACCTCGAAACTGCCATTGATACTGATAAACTTGAGTTCAGTTGGAGTAGGCGGAATGTGTAGTGTAGCGGTGAAATGCTTAGATATTACACAGAACACCGATAGCGAAGGCAGCTTACTAAACTGATACTGACGCTGAGGCACGAAAGCGTGGGGAGCGAACAGGATTAGATACCCTGGTAGTCCACGCCGTAA
+
GGGGGGGGGGGGGGGGGGGGGGGGGGGGGGGGGGGGGGGGGGGGGGGGGGGGGGGGGGGGGGGGGGGGGGGGGGGGGGGGGGGGGGGGGGGGGGGGGGGGGGGGGGGGGGGGGGGGGGGGGGGGGGGGGGGGGGGGGGGGGGGGGGGGGGGGGGGGGGGGGGGGGGGGGGGGGGGGGGGGGGGGGGGGGGGGGGGGGGGGGGGGGGGGGGGGGGGGGGGGGGGGGGGGGGGGGGGFGDDCGGFFFFGGGGFFFFGGBFFFGGGGFFDFAFBFFGFFFFFFGD
@M02352:288:000000000-CKWC8:1:1101:5889:16963 1:N:0:ATGCGCAG+ACTGCATA
TACGGAGGGTCCAAGCGTTATCCGGAATCATTGGGTTTAAAGGGTGCGCAGGCGGTTTATTAAGTCAGTGGTGAAATCTCGAGGCTCAACCTCGAAACTGCCATTGATACTGATAAACTTGAGTTCAGTTGGAGTAGGCGGAATGTGTAGTGTAGCGGTGAAATGCTTAGATATTACACAGAACACCGATAGCGAAGGCAGCTTACTAAACTGATACTGACGCTGAGGCACGAAAGCGTGGGGAGCGAACAGGATTAGATACCCTGGTAGTCCACGCCGTAA
+
[truncated: 21,440,906 more chars]
