# Supplementary material for: Hidden interactions in the intertidal rocky shore: variation in pedal mucus microbiota among marine grazers that feed on epilithic biofilm communities
Source: PeerJ. 2022 Sep 23;10:e13642. doi: 10.7717/peerj.13642 (PMC9512015; doi:10.7717/peerj.13642)
Supplement: Supplemental Information 13 [file peerj-10-13642-s013.gz › peerj-10-13642-s013]

@M02352:288:000000000-CKWC8:1:1101:11211:2061 2:N:0:ATGCGCAG+ACTGCATA
CATTCTTGCGAACGTACTCCCCAGGTGGCTAACTTAATGCTTTCGCTTGGCTGCTCAAAATTAATCAATCATCGATTTAGCATCGTTTAGGTCGTGGACTACCAGGGTATCTAATCCTGTTCGCTCCCCACGCTTTCGTGCCTCAGCGTCAATTCAGGTCTAGTCAGCTGCCTTCGCAATTGTTGTTCTATGTCATATCTATGCATTTCCCCTCTACATGACACATTCCGCTGACCTCATCCTGATTCAATCAACACTGTATCAAATTCTGTTCCCCATTT
+
<,C@9EFACC++6+:CFGGE8@E,,F,,,;CCFFG9;,<CEFC@,,BF76,:,6C@,66,:B,CE,,,,9,C,,,,C=<F<,C,,B<DFAD,,+8?C@=A8B4,,+BEFECFG5;C,45A9FF7CBC+@B8+47+A>>D6+6@@68=0@@C6E,6,3,C=DF=EDD98>,,>E@=C++0@0;,@*@FGG7<7501@AFCC@@37*11=C,***3-;@+984;B688C+1)):5:346;3.7><<C476)).6).894)1.))))))1)9))944*)).(.6
@M02352:288:000000000-CKWC8:1:1101:15208:2106 2:N:0:ATGCGCAG+ACTGCATA
CAATCTTGCGACCGTACTCCCCAGGTGGATTACTTATCACTTTCGCTTAGACACTGACTGTATATCGCCAATATCGAGTACTCATAGTTTACGGCGTGGACTACCAGGGTATCTAATCCTGTTCGCTCCCCCCGCTTTCGTGCCTCAGCGTCAGTCTCAGTTTAGTAAGCTGCCTTCGCTATCGGTGTTCTGTGTAATATCTAAGCATTTCACCGCTACACTACACGTTCCGCCTACTCCAACTGAACTCAAGTTTTTCCTTATCACTTGCATTTCCTAGG
+
9<EFGGGDG+:CEEFFFGEG?FGE?FEFDFGEFGGA9EFFGFFFECFFBEEFGFC@FFFGGECFEG7CF7FFGC9?,CEF,CC<F??E@FGG7,@@FGE:FGGDGCE+8B:FFGC;E9FFDCAEFE=BCFE:F+@CECE+@+@+3@DF<3@9CEF,@=,9,FGB,@,;3EC,@,2@F>*94*<=CCEEC?F@@*10*=8=8D>:1;ACCGF7+863*23<8+;ACF(93;A)=.41(.),4(5:().4542())5*)(0))))6:A)4)--2)-1)*).).
@M02352:288:000000000-CKWC8:1:1101:21253:2120 2:N:0:ATGCGCAG+ACTGCATA
CAACCTTGCGATCGTACTCCCCAGGTGCAATACTTATCACTTTCGCTTAGTCTCCAACTGTATATCGCTGAAAACGAGTATTGATAGTTTACGGCGTGGACTACCAGGGTATCTAATCCTGTTCGCTCCCCACGCTTTCGTGCCTCAGCGTCAGTATCAGTTTAGTAAGCTGCCTTCGCTATCGGTGTTCTGTGTAATATCTCAGCATTTCACCGCTACACTACACATTCCGCCTACTCTAACTGAACTCAAGTTTATCAGTATCAATGTCATTTTTGAGG
+
FDFFGGGGGGDGGGDEGGCGGFGGGFFGGGGGGGGGGFGGGGGGGGGGGGGGGFGGGGGGGGDFGFGEFFGGGGGGE@CCGGEFGFFGGGCFCCFGGGGGGFF<AFGCGF<FFGGGFAEGGGGGGGCFEGG8FG>+BE=EFDEFGGG+=EGGGGGDADF9ECE>ACGFGGGFFFGGF5CD5;E>DEGGCFFFGFFE6>:@EG+=AACFFGFG74/0//57=6;F4976.13)5)/,//4)/9).)77;6.)5)74@)-*.):>FA9265..6).7-*(-,(
@M02352:288:000000000-CKWC8:1:1101:18119:2135 2:N:0:ATGCGCAG+ACTGCATA
TAATCTTGCGACCGTACTCCCCAGGCGGTCAACTTATCGCGTTAGCTGCGCCACTAAGAGGTAACCCCCCCAACGGCTAGTTGACATCGTTTACGGCGTGGACTACCAGGGTATCTAATCCTGTTCGCTCCCCACGCTTTCGTGACTCAGCGTCAGTATCAGTTTAGTAAGCTTCCTTCGCTATCGGTGTTCTGTGTAATATCTAAGCATTTCACCCCTCCACTACACATTCCGCCTACCCCAACTAAACTCAATTTTGGAAGTATCTATAGAAGTTTCGA
+
FFGGGGGFGCEG77FFGGGFGFG@G8::6@CFGGGGGG@::CF@BFFGD@FCGE?==CFCFFGFGGGECFF7CFGDF@:AFFGEGAE9CA8F@FCECFFCGCAECFG,BF:<DF;E9>CGGGFGC,:C*4@FGGGCECGGG>@F,*,=<6,**/;8;@;C,C@EG@9;9<99B+;*2;C0:CED**7*/CGG=EF)18=F=:6>67BD7EF7*/66*<8(()4@CG0*,)99/)(-,(.(((2,31(.4442<7)9)-*((.(,.)))64)).-*6@2<3(
@M02352:288:000000000-CKWC8:1:1101:14436:2173 2:N:0:ATGCGCAG+ACTGCATA
CAGTCTTGCGGCCGTACTCCCCAGGCGGTCTACTTATCGCGTTAGCTTCGCTACTCACGGCTTAAAGCCACAAACAGCTAGTAGACAGCGTTTACGGTGTGGACTACCAGGGTATCTAATCCTGTTCGCTACCCACACTTTCGCACATGAGCGTCAGTCTTTGGCCAGGGAGTCGCCTTCGCCCCTGATGTTCCTCCAGATATCTACGCATTTCACCGTTACACCTGGAATTCCACTCCCCTCTCCAAGACTCTAGTCTGCCAGTTATAAATGACCAACC
+
GGGDFGGGGGGGGC:CGFGCFEG@EGGGFCEFGGGGGGGGGGGGGGFGGGGGGGGGGGGGGGGGGGGGGGGGEFFFFGFFFFGGGGGGGGGGGGGG>E@FGGGGGGGGGGGGGGGGFGG9DGEFGGGGGGGGGFDGB8CFGGEDEEGC9CFA89?AE@FGCFGGEFGFGCFEEECCGDDFAG5*)*7A3<FGGCF>=AFDFGFFCAFF5=ADGADFG>((-06?GG:FB?*)6*64)(4<?<?((14(577<4<9*.-/:A?:3)))).:))))0,/(-(
@M02352:288:000000000-CKWC8:1:1101:23317:2241 2:N:0:ATGCGCAG+ACTGCATA
CAATCTTGCGACCGTACTCCCCAGGTGGATTACTTATCACTTTCGCTTAGACACTGACTGTATATCGCCAATATCGAGTAATCATAGTTTACGGCGTGGACTACCAGGGTATCTAATCCTGTTCGCTCCCCACGCTTTCGTGCCTCAGCGTCAGTATCAGTTTAGTATGCTGCCTTCGCTATCGGTGTTCTGTGTAATATCTAAGCATTTCACAGCTACACGACACATTCCGTCTACCCCAACATAACTCACGTTTATCCGTATCACTGGCAGTTTCGATG
+
FEGGFGGGFGCGDFCFGGGGFGGFGEGGDGGGGGGGGFFFFFFDFFGF@FF,ECDFE<,@6BFFCDECFFE,=<<7F,CFFAEGFGF,CFAC:4>FFEGCEFFDFFFEGGF,5CE4,49CDFFCFF:>6BECCFGDGFEG@D68AE?DFGE>>CE:A@D@,CE,@F9,,@;A,4A+39>B5C,1;CC:E7;+=8BE*=@CFF6:8)+=:E@:D64?:877B)3BD>@F3668))2(/)6((60((7)44<<3((48:<*-38?F()))...(-(1<*(().
@M02352:288:000000000-CKWC8:1:1101:20517:2247 2:N:0:ATGCGCAG+ACTGCATA
CAATCTTGCGACCGTACTCCCCAGGTGGATCACTTAACACTTTCGCTGTGCCACTGACTGTGTATCGCCAATAGCTAGTGATCATCGTTTACGGCGTGGACTACCAGGGTATCTAATCATGTTCGCTCCCCACGCTTTCGTCCATCAGCGTCAATAATGACTTCGTGAGCTGCCTTCGCTATCGGTGTTCTATGTCATATCTAAGCATTTCACCGCTACATCACATATTCCGCCCACCTCAATCACATTAAAGAGTTCCAGTTTCACTGACAGTTCTACAG
+
FGGGGGGFFGCGC@@FFFCE@FFGGDEGFFFGFGGGCEFG9FGFGGGCFGGFFGGFGGCGFFFFG?FGGGDEFEEC<=FFGGFFEFFGFFD?F7FFGGGCCFGGEGFCGGGFFCBEFF<AAFGFEGDFE+@DC>FD7DA8FGEGCDDF@C+;:4,,,83DGGF,8D@FG<;F6FCGGCC?@C?79EEGGBF8F7B??F++4:BG4AFGG9@C7;=B5>>83+/**;7>C++;>>971(/4(,4-,42))-)))6(1-64))646<4)6<)5)5>*)64<2)
@M02352:288:000000000-CKWC8:1:1101:8165:2286 2:N:0:ATGCGCAG+ACTGCATA
CAATCTTGCGACCGTACTCCCCAGGTGGATTACTTATCACTTTCGCTTAGACACTGACTGTATATCGCCAATATCGAGTAATCATAGTTTACGGCGTGGACTACCAGGGTATCTAATCCTGTTCGCTCCCCACGCTTTCGTGCCTCAGCGTCAGTATCAGTTTAGTAAGCTGCCTTCGCTATCGGTGTTCTGTGTAATATCTAAGCATTTCACCGCTACACTACACATTCCGCCTACTCCAACTGAACTCAAGTTTATCATTATCAATGGCAGTTTCGAGG
+
GFGGFGGGGG@FGFFGGGGGGGGGGGGGGGGGGGGGGGGGGGGGGGGGGGGGGEFGGGGGGGEFDGEFEE@FFFG@DFFGGGGGGGGGFGGAFGGGGE7?FGG,A=EEGGGGGGGGGGCDGGGFGGCFEC78FCFGEGGGG+=@E,,+@BEGE6EEFGGF;FGGFFAFGCG6FFG79CDFE5@EDE7*=,58C*3*:9=9:+::5AFGGF88CFF4E473@F16<F;CEAF;>):2(.6(/;8@E<@F9>AB?BAF<)85)6<9A4<240:<(2@)92(26
@M02352:288:000000000-CKWC8:1:1101:11033:2325 2:N:0:ATGCGCAG+ACTGCATA
CAATCTTGCGACCGTACTCCCCAGGTGGATTACTTATCACTTTCGCTTAGACACTGACTGTATATCGCCAATATCGAGTAATCATAGTTTACGGCGTGGACTACCAGGGTATCTAATCCTGTTCGCTCCCCACGCTTTCGTGCCTCAGCGTCAGTATCTGTTTAGTAAGCTGCCTTCGCTATCGGTGTTCTGTGTAATCTCTAAGCATTTCACCGCCACACTACACCTTCCGCCTACTCCAACTGAACTAAAGTTTATCATTAACAATGGCAGTTTCGAAG
+
GFFFGGGFFGEGG7BDFGC@FFEFFDEGGGGGGGGGG,,CEFG9FDGGGGGGGGFGGGCFAEFFGFEGGGGGGGGCFCFGGGF?<?FFFFGGCGDEGGG7FFF<FFGGGFGGE?E=F=FF9;?<F8?EC44:FFF7=8AEFF>=A8@D8@8CGGGA,5,5@@C,;,,E9>FF,@;7*@CEEGFGD>CEGGD>C6A7<++5=+=:*297=C>F+8>4*)/=D;3);D1*/;5;3)(/(7)(.6;@2<BFB)48AA4*6-*6))6).6)).3314./-*-4((
@M02352:288:000000000-CKWC8:1:1101:15079:2364 2:N:0:ATGCGCAG+ACTGCATA
CAATCTTGCGACCGTACTCCCCAGGTGGATTACTTATCACTTTCGCTTAGACACTGACTGTATATCGCCAATATCGAGTAATCATAGTTTACGGCGTGGACTACCAGGGTATCTAATCCTGTTCGCTCCCCACGCTTTCGTGCCTCAGCGTCAGTATCAGTTTAGTAAGCTGCCTTCGCTATCGGTGTTCTGTGTAATATCTAAGCATTTCAACGCTACACTACCCATTCCGCCTACTCCAACTGAACTCAAGTTTATCAGTATCAATGGCAGTTTCGAGG
+
FCFGDAGECGGC@FBFGGGFD@F@CFGGFEFGFGGGE9EFGGGFFCBFFEGGG<FF<EFGGGGGGG7@C:CFFFEBFGEGGGGDFGGGGGGFGGG>CC7:=EEFGFGGGGFGC?FFDEFFF,CBF:FEB@CDFED=@+=CF6@3>D?DF6@8@=FE,@@9=FFGGGGGGGGC??C<A?5*9D?5;CC?:CGCC6:<<+9:BCFCEFBCBC:CC8@BE>@<3+;;*/)83AFA>:3337)46@;33;.33;B03:>7<<=9).4)6)6<A3::?(7)*-836
@M02352:288:000000000-CKWC8:1:1101:19347:2388 2:N:0:ATGCGCAG+ACTGCATA
CAATCTTGCGATCGTACTCCCCAGGTGGATTACTTATCACTTTCACTTAGACACTGACTGTATATCGCCAATATCGAGTAATCATAGTTTACGGCGTGGACTAACAGGGTATCTCATCCTGTTCGCTCCCCACGCTTTCGTGCTCACGCCTCAGTATCAGGTTAGTACGTTGCCTTCGCGATCGGGGTTCTGTGTAAGATCTAATCATTCTACCGCTCCACTACACATTCCGCATAATCCAACTGAACTTCCATTTATAAGTAACAATTGCAGGTCTGAGG
+
@@FDEFGGGGGGF7FFGGGGFG,6CC<FDFFFCFG<@<6CFFGFGCCF9,@FFGGGFGGGGGGGA,F,@BFECAF,CEF?FD,5E<FFGGFFGGGE=CCE8AF9=5C,:F@FAF,EEFAEAEF9C+CE6DE,FEGC4==C@EE+3,,+,+36DCD8,;,,,99,,993@3:88252+0+033*1**1;:7,+5*4:<++1;>A+*41+=,+2+;2?5):;=@()9C3*98+65)(/)1.5))(,6)44-))))6)0.)*.))-)..4)),):2(7)*.).2
@M02352:288:000000000-CKWC8:1:1101:11757:2395 2:N:0:ATGCGCAG+ACTGCATA
CAACCTTGCGATCGTACTCCCCAGGTGCAATACTTATCACTTTCGCTTAGTCTCCAACTGTATATCGCTGAAAACGAGTATTGATAGTTTACGGCGTGGACTACCAGGGTATCTAATCCTGTTCGCTCCCCACGCTTTCGTCCCTGAGCGTCAATTCAGGCCTAGTGAGCTGCCTTCGCTATCGGTGTTCTGTGTCATAACTATGCATTTCACCGCTACATGACAAATTCCGTCCACTTCGACCGAATTCAAGACTAACAGTTTCAATGGCAGTTCCATCG
+
FFFEEFGGGGDG-@FFFD,C<@CCCEFGGGGGFGE@EFFGGGGGBGCGGFF<EGGGGGGDCFGGDGGGGDCGCFFGGGGGGAFDC,AFGGF<FGCCFCEGGGGFFG,+BFFBE,@FDEF99EF9F7FEB87ECE@FGFFG,CEGFEC?D6=+BCECEGF97FF8D<9F:7@E?CG>D7*<?>D>CEGGGFEDGCAA*1:+;CACCFFGFFFGG=@4=:;4?6;;7+(;66+)0061.)7)((,,-(-41<><<)44.54)5)-6)-4))581146-84)4(
@M02352:288:000000000-CKWC8:1:1101:9077:2424 2:N:0:ATGCGCAG+ACTGCATA
CAGTCTTGCGACCGTACTCCCCAGGTGGGATACTTATCACTTTCGCTTAGTCACTGAGTCGAAACCCAACAACTAGTATCCATCGTTTACGGCGTGGACTACCAGGGTATCTAATCCTGTTCGCTCCCCACGCTTTCGTCCATGAGCGTCAGTCTATACGTAGTAGACTGCCTTCGCACTCGGTATTCTAAGTAATATCTATGCATTTCACCGCTACACTACTTATTCTATCTACTTCCGTATAACTCAAGTCAACCAGTATCAAAGGCAGTTCCGTCGTT
+
GGGGGGGGGG>BFEGGGGFGFGGGGGGGCFGGGGGGGA@FCFGGGGGGCGEGGGGGF8FEFGGGGGGGGGGGGGGGGDEFCCFGCGCF@EEE+@FGG@FGGGFGGCFGFFGGF?FFGFFCGGCFC==8C8>CG=EE,@=B@=EGGGGGGGGGDADCGGGFGEG8;D@DC@:6@,;@DG*9>C*=*CE>9@CFGE+/@@FGFGAC?868=9BD35(0:68>EFE=CGE>?FFFFFE373=3@@38)6))8289))-*21)6<>FB).).314<A)64021((
@M02352:288:000000000-CKWC8:1:1101:17059:2471 2:N:0:ATGCGCAG+ACTGCATA
CAATCTTGCGACCGTACTCCCCAGGTGGATTACTTATCACTTTCGCTTAGACACTGACTGTATATCGCCAATATCGAGTAATCATAGTTTACGGCGTGGTCTACCAGGGTATCTAATCCTGTTCGCTCCCCACGCTTTCGTGCCTCAGCGTCAGTATCAGTTTAGTAAGCTGCCTTCGCTATCGGTGTTCTGTGTAATATCTAAGCATTTCACCGCTACACTACACATTCCGCCTACTCCAACTGAACTCAAGTTTATCAGTATCAATGGCAGTTTCGAGG
+
FGGGGGFFGDGG@EBD@CF8FEGGGFEFGGGFFGGGGGGGFGGAEC7CGGGFGGGGGGGGGGGFFGGGGGGGGEF7DDFFGGGGGGGGGGGGECGGCFG<,<FFFGGGGGGGGGGGFGFAFGA@FFGG+@+A:+3=EFGDGFD6;@D6@CEEGEG7E;CCFGGGFGCCA<@8DFGGC7CBFGGGGGDE52=8BEFFF9BCFGFGEFFFFECGD*5:8)673+;FC<<<):7FA)/(3)/434;;EFF;CC3046>B9:992<BA2)42<0(38:45*(3?>
@M02352:288:000000000-CKWC8:1:1101:15763:2505 2:N:0:ATGCGCAG+ACTGCATA
CATTCTTGCGAACGTACTCCCCAGGTGGGATACTTATCACTTTCGCTTAGCCACTCAACCGCCGAGGCGGTCGAACAGCTAGTATCCATCGTTTACGGCGTGGACTACCAGGGTATCTAATCCTGTTCGCTCCCCACGCTTTCGTCCATCAGCGTCAATATATTGTTAGTACTCTGCCTTCGCAATTGGTATTCTAAGTAATATCTAAGCATTTCACCGCTACACTACACATTCCGCCTACCCCAACTGAACTCAAGTTTATCAGTATCAATGGAAGTTTT
+
GGGGFFGGFGDCFDDEGGCDFFEGFFFFGGFFGGGGGG@AFGFFGCEGEFGGGFDFGGGGGGGGGGDGDDC=FFFFGGGFEDGFAF9FGGGCGGGF:CFDGDEECCFFCFGFG8DDGDFCFF<FFFGCCEEFGGG7C5*>7DFDFCEDGGCC?7ECE7C9@CFCFFFCE<EF99DGG*CCFGCCD7C?6AFC7<7CEAFGFGF+77ACGCFF:?>FGFFFFEBFGG7C:FFFFFA?:6?::((-34:B724:96<6))04<2))6)<A>B))).*..)6))
@M02352:288:000000000-CKWC8:1:1101:16273:2543 2:N:0:ATGCGCAG+ACTGCATA
TAATCTTGCGACCGTACTCCCCAGGCGGAATGCTTAATCCGTTAGGTGTGTCACCGAACAGTATACTGCCCGACGACTGGAATTGATCGTTTATAGTGTGGACTACCAGGGTATATATTCCTGTTTGCGCCCCACACTTTTGTCCATGACCGCCAGTATATACGTAGTAGACTCCACTCGCAATCGTAATTTTAAGTACTATCTCTGAATTTTACAGCTACACAACTTATGCTACCTACTTCCGTATACATCTAGACAACCACACTACAAACCAGTCCTC
+
,@AA,CEEFF7@@+CFGGGGGGF:F8@FGGG@9FFC,,,CBFFGG8EGBF@FGGG,+6@7,E9,<::EDE,,8::7F7+,,4A=,C,5D4,B<,,,<FE<=BC<??E<==F?<,4CF,,,6,7C9,,,+B@FF+@+8,9>=<:3@;7+,,,4+@8*5,7,@,7,4>FE>3;D?,3**5*/9/=*;4,,0:,+=*)**1+3;7++)31++++3++730;)))*,**15+)++1;64(/4(.)-)4.(())-.)).-*4<)861((,4(.,),(-()-*..)
@M02352:288:000000000-CKWC8:1:1101:11297:2547 2:N:0:ATGCGCAG+ACTGCATA
CAACCTTGAGATCGTACTCCCGAGGTGCAATACTTATCACTTTCGCTTAGTCTCCAACTGTATATCGCAGAAAACGAGTATTGATAGTTTACGGCGTGGACTACCAGGGTAGCTAATCCTGTTCGCTACCTACCCTTTCGTACCTGAGCGACATTTTAGGCCTAGTGAGCTGCCTTCGCTATCGGTGTTCTGTGTCATCTATATTCATTCCACCGCTACATGACACATTCCGACCCCGTCGACCGAATTCAACACAAACAGTTTCACTGGAAGTTCCATAG
+
F<A9,CFG,C9-C9C@<C<EF+BEGGG@FEFDFGGGAFE<F<A,,8,9,EF9,CF9F@<,E9E<CAFF,6C,E<,+@+BF?F9EF,@CFFG9BCE7@FGEEC<,,558?E,+AF4>,,9,,9,:@:78+,4,B,ADC,9CD,@>9DC6@E+13+,,38,,,,8,3@D,E,@,,477C>**9D,@9**4:2<F@*=*/+++++4:*+=CC7++46-5:8@*9@@)*23*.31)0.(.2(,:2(((-(,((.6)),,.(4@(1--))))--(((.)*)14)).
@M02352:288:000000000-CKWC8:1:1101:23132:2559 2:N:0:ATGCGCAG+ACTGCATA
CAATCTTGCGACCGTACTCCCCAGGTGGATTACTTATCACTTTCGCTTAGACACTGACTTTATCACTCTAATATCGACTAATCATAGTTTACGTCTTGGACTAGCACGGTATCTATACCTGTTCGTTTCCCCCGCTTTCGTGCCCCAGCGTCAGTATCAGTTTAGTAAGCTTCCTCTGCTATCGGTATTCTTCGTAATATATAATCATTTCTTCGCTACACAACCCACTCATCCTAACCACACGTAACTCACTCAAATCAATAACAATCGCAGGCAGTAGT
+
GFFGGGGGGGFCEEC<@FGFGEGGGGGGCFCFGGGGGFGGGGGGGGFFE@<EGGG9FA6,,C<,,C,,,,<,9,6,:+,4CC,,E69E?,5CF,,,,,C,F<=,AF,+44B7,C9,,,C=,CEF++,+,9>,4+@+==DC=++6,+++6+@>EGG8:;DEG;EC,@@,,7>,,,=++3+1+5@:*;,3E,,5+);8)/+++5B+*++525+++1/94?2@3*5)/*0*0;;+443?3((/4((((/:()/7;))()))2)))))))538(((4()(0,)))
@M02352:288:000000000-CKWC8:1:1101:15144:2629 2:N:0:ATGCGCAG+ACTGCATA
CAATCTTGCGACCGTACTCCCCAGGTGGATTACTTATCACTTTCGCTTAGACTCTGACTGTATATCGCCAATATCGAGTAATCATAGTTTACGTCGTGGACTACCAGGGTATCTAATCCTGATCGCTCGCCACGCTTTCGTGCCTCACCGTCAGTCTCAGTTTATTAAGCTGCCTTCGCTATCGGTGTTCTGTCTAATATCTAAGCATTTATCCGCTACACTACACATTCCGCCCACTCCAACTGAACTCACGTTTATCAGTCTAAATGTCCTTTTCGCGG
+
AE9<@FGGGGGGGECFGGGGG:FFGCEFG<ECFDGG<F<AFGDFGDG,@FCE,CC<FE<E9FGGGF7,F,F,@C?:CCFFFGGFFC,99@F<,:E>CFB:DFE8E,?:+BB<BEA;4,5E,,,:+8E8+=+4B:FE88ABF+@8FFG?8C=+=CD,6,338C=9,3,8E,,,@?+DFF5:55D*0@CGG77+2*=/6=+++:A+**0=+,+++48?E82;3=()02;6.:3)))((/((5=(6,53<;?3;(6,4)-6*-)-..)))).).)))*)/((49
@M02352:288:000000000-CKWC8:1:1101:22980:2652 2:N:0:ATGCGCAG+ACTGCATA
CATTCTTGCGAACGTACTCCCCAGGTGGGTCACCTATCACTTCCGCTTTGACACTGACTGTATATCGCCAATATCGAGTAATCATAGTTTACGGCGTGGACTACCAGGGTATCTAATCCTGTTCGCTCCCCACGCTTTCGTGCCCCAGCGTCAGTATCAGTTTAGTATGCTGCCTTCGCTATCGGTGTTCTGTGTAATATCTATGCATTTCACCGCTACACTACACATTCCGCTTTCTCATACTGAACCCACGTTTACAAGAATCAAGGTCAGTTCCCAGG
+
9AC,CFCA6F@++6CFGGFGGGGCF;<DE@E8F@FF,@,@FGG9@@CF,E9FGGGCED,9CE,CC<F:FGGG,CEF7,C?FDCFE9B@ABE?F,FG>F>FG<,,A,B7+EFF9CF;EF,CEFF9:F+8+@EFGC@C+=3@DFE@,+3C,3=1+1,,5,38@CC,;F,,>3E,,@9+**9:*<E*;CGC4<DFDCFE5BFGFGF+*A>C+,4=@*9A53:@;+./*2.06++05),(/75))967.)/((-,---()-)*.)(()).22))6)(.*-*))),
@M02352:288:000000000-CKWC8:1:1101:15548:2702 2:N:0:ATGCGCAG+ACTGCATA
CATTCTTGCGAACGTACTCCCCAGGTGGGTTACTTATCACTTTCGCTTAGCCACTCAGACCGAAGTCCGAACAGCTATTAACCATCGTTTACGGCGTGGCCTACCAGGGTATCTAATCCTGTTCGCTACCCACGCTTTCGTCCCTTAGCGTCAATTAATTGTTAGTGATCTGCCTTCGCAATCGGTATTCTGTGTAATATCTATGCATTTCACCGCTACACTACACATTCTAACCACTTCACAATAATTCAAGCCTTGCAGTATCAATGGCAATTTTCCGG
+
GGGGGGGFFGE@ECFFGGGGD@@FGDFFDGG8@FGFFFGCGEGGGGDGEFGFFFGGFCFGGDC7CFCFGGGCFFGGF,FEFGFGGGGGAFFG7FFGGED+B,FFFFGGGGFFFFGCEAFF9C,A@FFGDFCFBEDGGGFGFGG>FGFDCCGGE*EF73CEEGFGFGCFGDBEGFFGGGD>DGGGGGGFEFGGGCFFFFFGA:B@5+;CGF+@CA0385(7@FEAD*3;3@F+;A?E0(62A<A7AA55AFF94)4F<??)5><26<924,8<50=<FF<?6
@M02352:288:000000000-CKWC8:1:1101:20285:2765 2:N:0:ATGCGCAG+ACTGCATA
TAACCTTGCGGCCGTACTCCCCAGGCGGTCAACTTAGTGCGTTAGCTGCGCCACCCACGACTCAAGGTCACAGACGGCTAGTTGACATCGTTTACGGCGTGGACTACCAGGGTATCTAATCCTGTTTGCTCCCCACGCTTTCGTGCCTCAGTGTCAGTATTTGTCCAGGTAGCCGCCTTCGCCACTGATGTTCCTTCCAATCTCTACGCATTTCACCGCTACACTGGAAATTCCCCTACCCTCTACAATACTCTAGTTTGCCAGTTCAAAATGCAGTTCC
+
FEGFEFFGGGGGGGGGFFGG8FG@FFFFFEEGGGGGFGGGGGGEGGGG?FGGDDEGGGD@:FG8CFGFGGGAC8FEGGGGGFGC@E<?CBFEG+EFFGGGEEGGFGGFDCFDFD=BDFCGGFF9BFGFGGGGFGC:EGGE@EDF*BC8C,@E9CGGGFCCFGFGCFF6FCCFGGGCDD*68C*=CFG7;ECFGEFC@FCC:FFCE6C:<5:5CFEF7>063><5CF?F(1@=79)4:<,:1<?:F4A)6-84?BD*.:FDF2)83-4)46)8)-*68-4>
@M02352:288:000000000-CKWC8:1:1101:14635:2776 2:N:0:ATGCGCAG+ACTGCATA
CAATCTTGCGACCGTACTCCCCAGGCGGTGCGCTTAACGCGTTAGCTCCGGCACAGAAGGGGTCGAACCCTCCCACACCAAGCGCACATCGTTCACTGCTAGGACTACAGGGGTATCTAATCCCTTTCGCTACCCTCGCCTTCGCGCCTCAGCGTCAGTAAATGTCCAGTAACCTGCTTTCGCCATTGGTCTTCCTCTCGATATCCACGCATTTCACTGCTACCCCGAGAATTCCAGTTCACTCTCCATTACTCTAGCACGGCCGTATCGAATGCAGTTTT
+
FAFGGGGGGGEGG7FFGGGFGGEGGFEEC7@FGGG>FGGGGGGC@<?E<FEC:EFGGFGGC@CCG7DBFEFGGGGG7FEFDGGGGGG7EGCGG,AFGGCFFGDC<<FFFDGCGG7DGAAECFCGGGGGGGGCGGGG8C*@C?F5*1@DGE6?EEGGGGGFB,@;CGFE?FF?CCGGGGG7A9CEDC:;+<C+CC1>EAFGFFFDFFFG:*59<7)*2=:<F?A)*17DF3)=F?))4-4)).<2-5:24:646<B?AA?360((((((((-4::4<*).6)
@M02352:288:000000000-CKWC8:1:1101:18725:2806 2:N:0:ATGCGCAG+ACTGCATA
CATTCTTGCGAACGTACTCCCCAGGTGGGTCACTTATCACTTTCGCTTAGCCACTCAAACCGAAGTTCGAACAGCTAGTGACCATCGTTTACGGCGTGGACTACCGGGGTATCTAATCCCGCTCGCTACCTACCCTTTCGTTCATCAGCGTCAATATACTGCTAGTGATTTGCCTTCGCAATCGGTCTTCTTTCTACTCTCTAAGCATTCACCCGCTCGACCACATATTCTAGCCTCCTCACAGTAATTCACGTCCAACAGTCTCAAAGGCAATTTTACAT
+
EF,CCFFAF++@@CCFGGGGGGGGGGFG76,;CFGF<E<FFGGGGGGGCAGGGGCGGGGFF7+@7D,98,<C=E?<CDEACC9BFF,===BC++8@C7=:=FDDF+44+8+AFFF;@D9C+++6>=++>>,,D,@>3@,@EGGC;FAC,5:@E*7773@EA,3>CFCEC,,6?A@CF**:)2>:*4*44,>+4*4))+/1;C61/5++3+++*.()*)(..)-./*.:4=*7*97),,41).).5<)44>5)((-)34)43.)-.)-5)(.((4*-8<2--
@M02352:288:000000000-CKWC8:1:1101:7405:2881 2:N:0:ATGCGCAG+ACTGCATA
CAATCTTGCGATCGTACTCCCCAGGTGGGACACTTATCACTTTCGCTTAGACACTGACTGTATATCGCCAATATCGAGTAATCATAGTTTACGGCGTGGACTACCAGGGTATCTAATCCTGTTCGCTCCCCACGCTTTCGTGCCTCCGCGTCAGTATCAGTTTAGTAAGCTGCCTTCGCTATCGGTGTTCTGTGTAATATCTAAGCATTTCCCCGCTACCCTCAACATTCCGCCTACTCCAACTGAACTCAAGTTTATCAGTATCAATGGCAGTTTCGAGG
+
GGGGFGGFGEDGGCEFCGGGGGGGFFEFFGGGGGGGGGDGGGGFFEGGGG9FGGFGGGGFFCGFCC:@FGGE8CECF7FFGGGGGFAFGG9F7,4:FEGDDG@EEE@CEFGFGGG,@>FGFEDDCF@8CG@FG7@FGGGGGDEGA8,+6@EGGGGCAFGGFFGGGGEDEGGGGGGGG5DDFGFGDEGGEGFGG4BEFF6:CFFGEFFGGGF7;828:8((68()02;C?FF4:)3/5)38>B00()8>AFF0)668<28><<9A>>BA5(,:23@)*3:22
@M02352:288:000000000-CKWC8:1:1101:16628:2906 2:N:0:ATGCGCAG+ACTGCATA
CAATCTTGCGACCGTACTCCCCAGGTGGATTACTTATCACTTTCGCTTAGACACTGACTGTATATCGCCAATATCGAGTAATCATAGTTTACGGCGTGGACTACCAGGGTATCTAATCCTGTTCGCTCCCCACGCTTTCGTGCCTCAGCGTCAGTACCAGTTTAGTAAGCTGCCTTCGCAATTGGTTTTCTATGTAATATCTATGCATTTCACCGCTACACTACATATTCCGCCTACTTCCAATATATTCAAGACTTACAGTTACCAAGGCAGTTCCATCG
+
GF<@EGGGGGGGGGGGGGFGEGG:FGGGG9FFFGGGGFGGGGGGGGGGEGGGGGGGCGDFFAFGGCFFGGGGGFG>=9EEGGGFEDFGDFFFGGGGGFGFGCF@FGGGGGC=EGGFFEED,CAFEECEEFEFE7CFGDDCEGGC=EFFGEEC+@DE,5=D9F9>ADCGFFF68@FGG5D>?CAC*=*,15DCCEB*;99+124=<ABCCCFGFFFACB(8866=6FFGEAA4>),26=C)/;?3)))916C).7@+)9FFF>))).6:(404((*./-5<-
@M02352:288:000000000-CKWC8:1:1101:16353:2938 2:N:0:ATGCGCAG+ACTGCATA
CAATCTTGCGACCGTACTCCCCAGGTGGATTACTTATCACTTTCGCTTAGACACTGACTGTATATCGCCAATATCGAGTAATCATAGTTTACGGCGTGGACTACCAGGGTATCTAATCCTGTTCGCTCCCCACGCTTTCGTGCCTCAGCGTCAGTATCAGTTTAGTAAGCTGCCTTCGCTATCGGTGTTCTGTGTAATATCTAAGCATTTCACCGCTACACTACACATTCCGCCTACTCCAACTGAACTCAAGTTTATCAGTATCAATGCCAGTTTCGAGG
+
FGGGGGFGGGGDGGCFGGFGDGGGCEGGGGGGGGGGGGGGGGFGGDGFE<FGGGGGGGGGGGGGGGGGGGGGG9F7FFFGGGGGGGGGGGGGGCCGGGGGGEGFGGFGGGGDGGFGGGGGFFEFFC78>E8EFE7FE?9EGGGG9DF?GGCEGGGGCGGGCDGCAFGGCCGCC;;DGCC>E>@EGEEGGGG7FFFF<F+=68C>CFFF8@BCFF9BGFFFFF;FC*7*9AFFFD63@E8(4=@@@3@;:AA??FF49)9<2<<49A<4-()5).6)14<<;
@M02352:288:000000000-CKWC8:1:1101:23352:3023 2:N:0:ATGCGCAG+ACTGCATA
CAATCTTGCGATCGTACTCCCCAGGTGCAATACTTATCACTTTCGCTTAGTCACTAACTGTATACCGAAGAACAAGAATATTTCTAGTATAGGGTGTGGACCAAGAGGGTATCTACTCCTTTTCGCCCCACACGCTTTTGTCCCTGAGCGTCAATTCACGTATTATTAGCTCCCCTCGCTCTCGGTGTTGTGTGACATATCTGCGCATTTCCTCGATACATGACACATTAACCCCATTTCGACTGAACTAAACAACAAATGTTTACATGGCATCCACATTT
+
FFB,;EFFGGE-CEGGGGCGFGGGGFF8C@FADGGGFECFGGGGGGGGGGGG,F,9E@,,6<@C,CC,++8E,,,,,,C5,,6,9,,C,,,,:,,BF:4,4,4,,9=???,E,,,,9,49,9CC+:+>>+>+B++4+444,@8,3@,=?B=8@C8,3C,@,,,,,3,,3,3,7++3=7+@6*,:9@*3:,579)+7A@4:9F++-*2:?4B@+=()0/94)+767*(*7+3+*)6,,).)(/((())(/)))(.().(.).65245)5.46(.())0().)
@M02352:288:000000000-CKWC8:1:1101:22297:3063 2:N:0:ATGCGCAG+ACTGCATA
CAACCTTGCGACCGTACTCCCCAGGCGGATTACTTATCACTTTCGCTTAGACACTGACTGTATATCGCCAATATCGAGTAATCATAGTTTACGGCGTGGACTACCAGGGTATCTAATCCTGTTCGCTCCCCACGCTTTCGTGCCTCAGCGTCAGTATCAGTTTAGTAATCTGCCTTCGCTATCGGTTTTCTGTGTAATATCTAAGCATTTCACCGCTACACTACACATTCCGCCTACTCCAACTGAACTCAAGTTTATCCGTAACACTGGCAGTTTCTAGG
+
G9@@EFGGGDDGEFEFGGGGFFGGG,@@EGGGGFGGGG<FGGFF@FGG:F9FFGGGGGGGGAE9,FFFGEGGFEF:D,E=FGFFGGFFGGGGC77FF7=:EFGFFF,CEF,BEF;EFGGGGGFDEEGGEDE8=FCG@8C6,+@D;@C+@CEGGGGGFAFGAEFF,@@;,@E,>CCGGCD4@DFEG5*=C9CFGFF**B+2+1117ABGFFFF7A05:89ED+484*);?CF4A)(((57(.,:10)2(6<),44586<4)3<((464<?(.13,@)7)6A<
@M02352:288:000000000-CKWC8:1:1101:18494:3135 2:N:0:ATGCGCAC+AATGCATA
CAATCTTGCGAACGTACTCCCCAGGTGGATTACTTATCACTTTCGCTTAGACACCGACTGTCTATAGCCAACAGACACTTATCATACATTATTTCGCGCATGAACTGGCTGGCTATCCATTCTTGCTTCCTACGCTCTCGTGCCTCCGCCACAGTCTCTTGTAATCCAGCTGCCTTCCTTCTCGACTGTCTTTGTAACTACTAAGTATGCATTCGCCAGCTTACCTATTATTTCTGCCTCCCTATCACTCAAGCTAACCAGCACATTACCAAGTCCCATA
+
EF@<<FFGGGGEGGFGGGGGGGFEGGGGGGGGGGGGE@,E,EEEBC7,,C,CFG,@F7@F,,<,E,@F@,,,6,9,C,,,C9,C<,,59,5,,,,,,8++8+5,C,,,9,++6AF,4,5,,,,,5,C,,8,,C+@+4+@+@,@+3,6++++6,1@,,,,6,,,3,,,7EF,DEG?=C++5+*@**1*3@,,+5*+*2+1+*5B5)13++,+++42)*)(-8**/*19:*++1=C))1)/5=0=)5))1)/3;)))1)/=),(,6(/.1)))..6*)0))(
@M02352:288:000000000-CKWC8:1:1101:6990:3135 2:N:0:ATGCGCAG+ACTGCATA
CAATCTTGCGACCGTACTCCCCAGGTGGATTACTTAACACTTTCGCTGTGCCACTGACTGTGTATCGCCAATAGCTAGTGATCATCGTTTACGGCGTGGACTACCAGGGTATCTAATCCTGTTCGCTCCCCACGCTTTCGTCCATCAGCGTCAATCATGACTTAGTGAGCTTCCTTCGCTATCGGTGTTCTATGTCATATCCAAGCATTTCACCGCTACATGACATATTCCGCCCACTTCAATCACATTCACGCGTTCCAGTTTCAATGGCCGTTTTACAG
+
F,F<CCF9FCCGDGGGDFGG,CCE?FF8GDFGGGG<A<FFGGGGEFFEG,9FFGFFEFCAFGGGGGGGGGGGFDFF9=FDGG9FF9DGGGGEEGGDG7FEDFGGGCGGG@BFFGG;,@EFFGG9+>7=>F8@FCFF@ECC3+@+,@D=E6@ECEFG6,,@FGFE>FFA,:337,=@8;7*<7D7>**44:,+=AFCEA+=C+1*0))2==@+:8@BED0)1+/)*+4+7:F)8.1(/=7479?C)(.5<A<4(((033)).6:<A2<44(((-(.(0.)6)
@M02352:288:000000000-CKWC8:1:1101:6563:3147 2:N:0:ATGCGCAG+ACTGCATA
CACCGTTGCCGGCGTACTCCCCAGGTGGATTACTTAACGCTTTCGCTTGGGCGCTGACGATCTATTGCCAACACCGAGTAATCATCGTTTAGGGCGTGGACTACCAGGGTATCTAATCCTGTTCGCTCCCCACGCTTTCGTGCCTCAGTGTCAATATAGGTCTAGTTAGCTGCCTTCGCAATTGGTGTTCTATGACATATCTAAGCATTTCACCGCTACACTACACATTCCGCCTACTCCAACTGAACTCAAGTTTATCAGTATCAATGGCAGTTTCAAAG
+
FFGGGGGGGCG>BFGGEGGGGEGGGGGCFGGGGGGGFCGGEGGGGGGGGGG?GGGGGGGGGGGGGGGCGGGFECFFEEGGGGCGGGGGGGGGGGFGGGGGG9FG8FFEGGGGGGGGGGGGGGGCCF7D++@DF@7CEFFEGGGCFGGFFGDEFGGGCFGGGGGCFFGGGGFGGFGGG4CA4DFGD9:5CGDGGFFFEFFF+1@FFFFG=E=FDFFFGBB8@646CG@D?8+;8<:<3))54>?18A<><<)574<?A)/6):)))).:4((((.1)*))).
@M02352:288:000000000-CKWC8:1:1101:23280:3149 2:N:0:ATGCGCAG+ACTGCATA
CAATCTTGCGACCGTACTCCCCAGGTGGATTACTTATCACTTTCGCTTAGACACTGACTGTATATCGCCAATATCGAGTAATCATAGTTTACGGCGTGGACTACCAGGGTATCTAATCCTGTTCGCTCCCCACGCTTTCGTGCCTAAGCGTCAGTATCAGTTTATTAAGCTGCCTTCGCTATCGGTGTTCTGTGTAATATCTAAGCATTTCACCGCTACACTACACATTCCGCCTACTCCAACTGAACTCAAGTTTATCAGTATCAATGGCAGGTTCGAAG
+
GGGGEGGFFGDG7FCE7FFGFEGCGDFD@DEFGGGGGGGGGGGFC7FFEFE@FFGG9FGGGGFGEFGGGGGGGDGBCDFGGGAACFFFG9EFC:C=FCCFGGGGGGGGDFCFD<;@EFF;9EAE?CCE6DCGGCFECFD>@?6DE,3=DGGGGEGFE93@DGDF,@FGGG98C,*BCDGFEGCE>>>ECEG7E/=*9+=D68C7>)9CFFFDGF@B*)3/61(/2*7CEFF)0)631)4().433)-2<4)52<A6).*.)6:)6<<))(,,((0)*42,,
@M02352:288:000000000-CKWC8:1:1101:14685:3187 2:N:0:ATGCGCAG+ACTGCATA
CAATCTTGCGACCGTACTCCCCAGGTGGATTACTTATCACTTTCGCTTAGTCACTGACTGTATATCGCCAATAACGAGTAATCATCGTTTACGGCGTGGACTACCAGGGTATCTAATCCTGTTCGCTACCCACGCTTTCGTCCATCAGCGTCAATTCAAACCTAGTAAGCTGCCTTCGCTATCGGTGTTCTGTGTAATATCTATGCATTTCACCGATACACTAACCATTCCGCCTACTCCGACTGAATTCAAGACTAACAGTTTCAATGGCAGTTCCATC
+
FDFGFGGGGGGGGEFGGGDCGDGGGGGGGGGGGGGGGGGFGGGGGDGGGFFGGCGGGGDFFFGGGGGGFGGGGGD7BFGGGGGGBEFEGGGEDGG7F@GGGGGGGGGDECF8<EEFGGGG9?E?:C@EGGGGGGCGGGGGGGEEF;9FFGGEGGGGGGGGEFGG?D,EA@9:,@CGC75?99>EC**4=EC:9*B?4+1=BFFGF4:C+=FGF?(2:>(4414)*//2;FC):)4137).,14>FFAA2<A).).64<?2).:54>)5<0:?BF6<F<94
@M02352:288:000000000-CKWC8:1:1101:14697:3202 2:N:0:ATGCGCAG+ACTGCATA
CAATCTTGCGACCGTACTCCCCAGGTGGATTACTTATCACTTTCGCTTAGTCACTGACTGTATATCGCCAATAACGAGTAATCATCGTTTACGGCGTGGACTACCAGGGTATCTAATCCTGTTCGCTACCCACGCTTTCGTCCATCAGCGTCAATTCAAACCTAGTAAGCTGCCTTCGCTATCGGTGTTCTGTGTAATATCTATGCATTTCACCGCTACACTACACATTCCGCCTACTCCGACTGAATTCAAGACTAACAGTTTCAATGGCAGGTCCATCG
+
GGG9EEGGGDGEG:FDEFCG8CFEFFFFCFGGGGGGGGGGGGGGGCEGGGGGGGGGGGGGGGCFGFDGDEG8CFEFGC=FEDC<EGGGGGGFGCEEGGGDFFG8<=,CEFGFGGGGGGGGGFGGGEGGGEGGGGGDEEFC@CC>@EFC?CGGGGGGFFFCC@BEGFF;;,,@FG78CD>BEDCGG7>?EGC:9/=CF6FCA+8DCFFF8C8D+;=4:5>EDF;F4<467:AF383(,75;1,4;>?B946AD)-.157??3A6>-6>AF:(4,(08?<2:(
@M02352:288:000000000-CKWC8:1:1101:9157:3204 2:N:0:ATGCGCAG+ACTGCATA
CATTCTTGCGAACGTACTCCCCAGGTGGGATACTTATCACTTTCGCTTAGCCACTCAACCGCCGAGGCGGTCGAACAGCTAGTATCCATCGTTTACGGCGTGGACTACCAGGGTATCTAATCCTGTTCGCTCCCCACGCTTTCGTCCATCAGCGTCAATATATTGTTAGTACTCTGCCTTCGCAATTGGTATTCTAAGTAATATCTATGCATTTCACCGATACACTACTTATTCTAAATACTTCACAATAATTCAAGACAACCAGTATCAATGGCAATT
+
GGFEEFGGFE@CFC<FGGC<FGFGFFGF+ECFGFGGFE,CFFGGGGGG7EFFFGGGGGF8@FE:FFGGE+@CECG?FG@CF9FEDGDAFF7FGFCAFG7@FC+@FADCDD8BCEFBDFCDEF9FFCFGGG7,>>FFGGGG>CECFGE4:,<CEGGGGG@9@F@FGCCGGGC,?EFCFFGFFCE=3/+9+AFG7?F<CF7FFGAC?7777=A+;A3A:*4(,51@<FB4<F@8BFFAFAF).<2>))6<7<7256)668)8(.(119AF)6<2<?F:F(4
@M02352:288:000000000-CKWC8:1:1101:16099:3209 2:N:0:ATGCGCAG+ACTGCATA
CAATCTTGCGACCGTACTCCCCAGGTGGATTACTTATCACTTTCGCTTAGACACTGACTGTATATCGCCAATATCGAGTAATCATAGTTTACGGCGTGGACTACCAGGGTATCTAATCCTGTTCGCTCCCCACGCTTTCGTGCCTCAGCGTCAGTGTAGTGCCAGTTAGTCGCCTTCGCCACTGATGTTCCTCAAGACCTCTACGCCTTTCACCGCTACGCCTTGAATTCCACTAAACTCTCACTCACTCTAGTATGACAGTTTCCACTCCAGTTCCAAGG
+
GFGFGGGGEGGGEE-DFGGGGGGEFFFGGGGGGGGGGGDFGGGCFGGGGGGGC<FGFFAFCGFGGGGGGGEEFCFGEGDGGFGGDFGGGGGDFDGGGGGGGGDFGCFG>EGGGFGFGFGGGFGFGGG@8>>,C++F@=DEFGGGF8D+@EEGGGFGDFDGGGFFGB9;EC;*@4;DGGG>BDFGGF7D;:DFDF4>@*?6;FFGBF)*?CF++/(8853((.63*:)C)+;AAF(536/745<6.6(,))44AA29<4*-8)-<2)6.)((.4>F<=)6<8
@M02352:288:000000000-CKWC8:1:1101:13243:3211 2:N:0:ATGCGCAG+ACTGCATA
CACCGTTGCCGGCGTACTCCCCATGCGGATCACTTAACGCTTTCGCTTGGGCGCTGACGGTCTATTGCCATCACCGAGTAATCATCGTTTACGGCGTGGACAACCAGGGTATCTAATCCTGTTTGCTCTCCACGCTTTCTTGCATGAGAGTCACTAAAGGTACAGTAAGCTGCCCTCTCTCTTGGTGTTTTTCTCCATATATATGCATTTCTCCGCTACATGCGGACTTCTGCCCACCTTCACCTCACTCTAGCCTCCCCGATTCTAAGCCTCGTTTCCAG
+
9F<,8CFGGDF+8CFGGFGFGGG,E,@CF++6EFGGG,8F6CF,CBFG@C8F:C7=CCF+?B7E9,,C,9,:BFFCE7AF,,,,,,949F+,84+6+@+8,,:,3C33C8,>=F,,3E,,3EA,3,7D,8D,@7B++3,,3@EG9,,*7@,4,,,7,,737>9;,7;,?,?>E1/;9*;4*09,*0=EG,A/C*+..87C+;+:);617E++3+.)/8(7)+).)/,))***9*(),4:22),-),(.:2)-)-(*((0(-((-)))).(.,.-)4)).).
@M02352:288:000000000-CKWC8:1:1101:21460:3262 2:N:0:ATGCGCAG+ACTGCATA
CAATCTTGCGACCGTACTCCCCAGGTGGATTACTTATCACTTTCGCTTAGACACTGACCGTCTATCGCCAATATCGAGTAATCATAGTTTACGGCGTGGACTACCAGGGTATCTAATCCTGTTCGCTCCCCACGCTTTCGTGCCTCAGCGTCAGTACCAGTTTAGTAAGCTGCCTTCGCTATCGGTGTTCTGTGTAATATCTAAGCATTTCACCGCCACACTACACATTCCGCCTACTCAAACTGAACTCACGTTTAACAGTATCAATGGCAGTTTCCATG
+
9BE9FEFFDGEGEGGGGGGGGGFDG@AD6A@<F9FBFEEFGGG9FGEGCEFFGGGGGG,@F,9@6CCFE,FEF9F,C7CB<,C<E@AFGGGGEBE7@CFDGGFGGGG:CBEFGGAEFGGGGGGFGDEECDE@FEFCGGG8886DGGGGGGEGEDE:,,@8E;DEFC=CFFG6877D5C99@7E:C*A8;CFFG*+101B:+8B+*)+=898=>A9:*8;@<)3;6C@<3:3)..,,,)6)(-4<)-8><4<(3::)()122>).).)).23((30)*.)))
@M02352:288:000000000-CKWC8:1:1101:16371:3331 2:N:0:ATGCGCAG+ACTGCATA
CAATCTTGCGACCGTACTCCCCAGGTGGATTACTTATCACTTTCGCTTAGACACTGACTGTATATCGCCAATATCGAGTAATCATAGTTTACGGCGTGGACTACCAGGGTATCTAATCCTGTTCGCTCCCCACGCTTTCGTGCCTCAGCGTCAGTATCAGTTTAGTAAGCTGCCTTCGCTATCGGTGTTCTGGTTAATATCTAAGCATTTCACCGCTACACCACAAATTCCTCCTACTCCAACCTAACTCAAGTTTATCAGTATCAATGGCAGTTTCAAGG
+
FG6;,CDFFD>FGGGGGDC<ACFFFFFFGFGGGGGDC,66CEFGGGGGGGCGGGGFFGGGGGGFGGGGDCCFD,FCFGGGFEFDG,FFGFFF?CCFGGEGGDFGGGGGGGGGGGGFGEECFGG5FFEFEF@GCFF78F8CDFG6>EFG?GEGGGG:,8FGAFC@FCACAFFCCCGFGFGDBCFCD>>5CFG>***1>CFF+:BF<;FGFG6CDF9B8517()/>1;,2)31+15(.7))().(((.6@99<7>.-/.)0..6<4.:))).2818F4*)-6:
@M02352:288:000000000-CKWC8:1:1101:10375:3357 2:N:0:ATGCGCAG+ACTGCATA
CACCGTTGCCGGCGTACTCCCCAGGTGGATTACTTAACGCTTTCGCTTGGGCGCTGACGATCTATTGCCAACACCGAGTAATCATCGTTTACGGCGTGGACTAACAGGGTATCTAATCCTGTTCGCTCCCCACGCTTTCGTGCATGAGCGTCAGTAACGGTACAGTAAGCTGCCTTCGCTATTGGTGTTCTTCCTCATATCTATGCATTTCACCGCTACATGAGGAATTCCGCCTACCTTCACCGCACTCAAGCCCACCCGTACCCATGGCACGTTCACAG
+
FCECEFEGCFGGGEC@FF9FFEGEFEEFGGGCGCGFCFGDGGGGEGDGGGGGGGGGGGG7,FFF<FDFFGEFFCGGDCBB??EDAEF@EFFGGGGEGGGDGDF,AE,BFBFFDFGGGGFGFF<FC:>E8>EFDFBCGFCE8;3:E9A*:8;>8;?@;@7*B:1,,77?><;CGF68?*/))9,=*+:@8E+:;>=;@AF;A@CF3AFG+<;CD6(5/8>2<9.?**,74*17>.(-:<F>,))44121(52(242.2:5(((-(-,4(40:7?(0,872))
@M02352:288:000000000-CKWC8:1:1101:20107:3393 2:N:0:ATGCGCAG+ACTGCATA
CAATCTTGCGACCGTACTCCCCAGGTGGATTACTTATCACTTTCGCTTAGACACTGACTGTATATCGCCAATATCGAGTAATCATAGTTTACGGCGTGGACTACCAGGGTATCTAATCCTGTTCGCTCCCCACGCTTTCGTGCCTCAGCGTCAGTATCAGTTTAGTAAGCTGCCTTCGCTATCGGTGTTCTGTGTAATATCTAAGCATTTCACCGCTACACTACACATTCCGCCTACTCCAACTGAACTCAAGTTTATCAGTATAAATGCCAATTTTGAGG
+
GGGGGGGGGGGGDG;FECGDGGGEGF@FGGGGGGGGGGGGGGGGGGGGGGGGGGGGGGGGFGGGGGGGEFGFF9FCFDF=CFGGGFGGGGGFGGGGGGGGGGGDGEFGDGFFFGGGGGGGGGGGGB=BEGDCFGGDEGCGGGGGFG?D8EGGG+EFFCEDGEGFGGFFGGGC8FGGGGDA59:EC>7CGGG7:*+;78BFC@6:868DFC8+=A=?EFFFFC36<F@CCA698:7((/6(=E@;1<37<B<?<5)16.*.:A>2)64<2)..),/6*-,40
@M02352:288:000000000-CKWC8:1:1101:19309:3434 2:N:0:ATGCGCAG+ACTGCATA
TAATCTTGCGACCGTACTCCCCAGGCGGAATGCTTAATCCGTTAGGTGTGACACCAACAAGCATGCTTGCTGACGTCTGGCATTCATCTTTTACGGTGTGGACTACCAGGGTATCTAATCCTGTTTGCTCCCCACACTTTCGTACCTCAGCGTCAGTATCGAGCCAGTGAGCCGCCTTCGCCACTGGTGTTCCTCCAAATATCTACGACTTTCACCTCGACACTTGGAATTCTACTCACCTCCCTCGAACTCAAGACTAGCAGTCTTAATAGCAGTTCCAG
+
FAFGFFGFFF7::FCFGGGGGGGGGGGGGGGCGGGGGFCFEGGGGGGCFFGGGGGFGEG8FFGGGGGC<FFF,CCCE=,,CCFFG,,E,,,?F???FFBCED=FG,E@E:F8?F;EF9<AEF,CCF@F9E6ACBFGG?=EDEG?FEGFDD8>EGGEFGGG7:+34B>B:CD8@CGGGGG>B>EE99ADCFEG+/B((118@D+:*=6D)5577@69>;(/6>9ADD@*6B4:++1642,,)4(2,.,41::<)(,*44*(4A)6(.))6-)-6<?6=<BF)
@M02352:288:000000000-CKWC8:1:1101:16866:3489 2:N:0:ATGCGCAG+ACTGCATA
CATTCTTGCGAACGTACTCCCCAGGTGGTTTACTTATCGGTTTCCCTTGGACACTCAACTCTAAGAGTCGAATATCGAGTAAACATCGTTTAGGGCGTGGACTACCAGGGTATCTAATCCTGTTCGCTCCCCACGCTTTCGTGCCTCAGCGTCAGTATCAGTTTAGTAAGCTGCCTTCGCTATCGGTGTTCTGTGTAATATCTAAGCATTTCACCGCTTCACTACACATTCCGCCTACTACAACTGAACTCAAGTTTATCAGTATCAATGGCAGTTTCGAG
+
G<DGGGGFGGCE7@CEGC9FFGGGGGDCB@FFFGGGFDGGEGGCCGGGGGGGGGFFGGGGGFDGGGFGGDGGFGCCFFFEFGGGGGGGGGGFGGGGGGGGGGGFFGGFEGFFGGGGGFGCC=AEFGG=DE7FECCECEFFGGFGD,@+=C8+@EGCA,DFDFGFCFFFFCF>CF>FFGD**;:?DEC>EEG7+;AEF6@:+:++986++,1=++7;E;((7*);CF@D8A6;)8;1;@))7)7=;1;)/))58))1.-*).)644<<)-6(8:3549430.
@M02352:288:000000000-CKWC8:1:1101:13370:3497 2:N:0:ATGCGCAG+ACTGCATA
CAACCTTGCGATCGTACTCCCCAGGTGCAATACTTATCACTTTCGCTTAGTCTCCAACTGTATATCGCTGAAAACGAGTATTGATAGTTTACGGCGTGGACTACCAGGGTATCTAATCCTGTTCGCTCCCCACGCTTTCGTCCCTGAGCGTCAATTCAGGCCTAGTGAGCTGCCTTCGCTATCGGTGTTCTGTGTCATATCTATGCATTTCACCGCTACACTACACATTCCGCCCACTTCGACCTAATTCAAGACTAACAGTTTCACTGGCAGTTCCACCG
+
GGD<FGGGGGE@<:FFFDDFFEGGGGFEEFGGGGGGGGGGGGGGGGGGGG6C,CAEGGGFFGD9,5@C@:FGGCF@EFGGGDFAD,FFCFGGGGGGGGGGGGCGFGGGGGGGGGFF;EGGGGG<:FEGDGD8FGGG7D,@>>C>FFGFGGCEG6DC,,3,@FFFGC>EGGG,>CFGF>DAADG5CGCGGGGCGEF?<619=D>8CFFGGGBCFF?;EE6@(+/;60;<C:86:.(3((47/4(((5)).6<5<A1*.,))))..4>)).41((.0:@<)(-
@M02352:288:000000000-CKWC8:1:1101:8411:3501 2:N:0:ATGCGCAG+ACTGCATA
CAATCTTGCGACCGTACTCCCCAGGTGGATTACTTATCACTTTCGCTTAGACACTGACTGTATATCGCCAATATCGAGTAATCATAGTTTACGGCGTGGACTACCAGGGTATCTAATCCTGTTCGCTCCCCACGCTTTCGTGCATCAGCGTCAGTATCAGTTTAGTAAGCTGCCTTCGCTATCGGTGTTCTGTGTAATATCTAAGCATTTCACCGCTACACTACACATTCCGCCTACTCCAACTGAACTCAAGTTTATCAGTATCAATGACATTTTCGAGG
+
GFFFGGGGGGGGDGGGGGGGGGGGGGGGGGGGGGGGGGGGGGGGGGGGDFFGGGGGGGFGFFGGGGGGGGGFGA<CGGGCFAFFGGFDFFDFG7CBFGGGGGGGGGFEGGGGGFGGGGGGCFFD@FEGEF>FGGGGGGGGFCC+@EFDDEEE88FGGGGFFGGCGGGG9FGGGGCGGFDB>5CGDGGGGGC+=AAE6F9=+58194AG8C8FG8-)4833@F@97F7*7@FFBEF6@@414;E@48A;.73:>A9*6.@>).<A9):>4)-)))9>49BB9
@M02352:288:000000000-CKWC8:1:1101:15415:3532 2:N:0:ATGCGCAG+ACTGCATA
CAATCTTGCGACCGTACTCCCCAGGTGGATTACTTATCACTTTCGCTTAGACACTGACTGTATATCGCCAATATCGAGTAATCATAGTTTACGGCGTGGACTACCAGGGTATCTAATCCTGTTCGCTCCCCACGCTTTCGTGCCTCAGCGTCAGTATCAGTTTAGTAAGCTGCCTTCGCTATCGGTGTTCTGTGTAATATCTAAGCATTTCACCGCTACACTACACATTCCGCCTACTCCAACTGAACTCAAGTTTATCAGTATCAATGGCAGTGTCGAGG
+
GGGFFGGGGGGGGGFFGFGGGDDEFGFGDCFGFGGGFAFFGGD<C:@FFFFGGGCFGGGGGGCGGGEGGGGDGFGFGGGGGGGGGGGGGGGGGGGDGGFGGGGGGGFEGG?FGGGGGFG;9?EFEGGGGGGGDGDDGGGGGGGFFGDDGEGEGEC;EGGC;FDFC@;EFFGCFF>7C0;?EGFD>EEC8CA7CCFFFF6+BBACEF8CDFAFCFFDGE0;=FEFCF@CE=CFFFDF1)/5@@@@FF@26>A?<996<A6<<AAA4<9<9(0.(40.9:?00
@M02352:288:000000000-CKWC8:1:1101:11434:3542 2:N:0:ATGCGCAG+ACTGCATA
CAATCTTGCGACCGTACTCCCCAGGTGGATTACTTATCACTTTCGCTTAGACACTGACTGTATATCGCCAATATCGAGTAATCATAGTTTACGGCGTGGACTACCAGGGTATCTAATCCTGTTCGCTCCCCACGCTTTCGTGCCTCAGCGTCAGTATCAGTTTAGTAAGCTGCCTTCGCTATCGGTGTTCTGTGTAATATCTAAGCATTTCACCGCTACACTACACATTCCGCCTACTCCAACTGAACTCAAGTTTATCAGTATCAATGGCAGGTTAGAGG
+
FEGGGGFFGGGGGGGGGG9FFGGEFGFFFGGGFGGGGGGGGGGGGGGGGEGFGGGGGGGGGGGG9FGGGGGGGCFDFGFCGGF9BFGGGGGGGCCFGGGGGGGGGGDGGGGGFGGGGG<EFGGGGE7EEFGGGGGGGFEEFGDGGF8+@BC66CEGGGGGGGGGGA;CEFFCC97FDC759CC7CECEGGGGGFFFE6ACAFFGFFFG>F8DFFFF=8>E3AE4CGFG?F64))8;@<3@EFFF1A@1:6228A<BD)*-555-5>)))..88(8,*(-.2
@M02352:288:000000000-CKWC8:1:1101:12980:3549 2:N:0:ATGCGCAG+ACTGCATA
CAATCTTGCGACCGTACTCCCCAGGTGGATTACTTATCACTTTCGCTTAGACACTGACTGTATATCGCCAATATCGAGTAATCATAGTTTACGGCGTGGACTACCAGGGTATCTAATCCTGTTCGCTCCCCACGCTTTCGTGCCTCAGCGTCAGTATCAGTTTAGTAAGCTGCCTTCGCTATCGGTGTTCTGTGTAATATCTAAGCATTTCACCGCTACACTACACATTCCTCCTACTCTAACTGAACTCAAGTTTAACAGTATCAATGGCTGTTTTGAAG
+
GFGGGGGFGGGGG7@DGFFFFGGGGFFFGGG9FFGFFFGGGGGGGGGGGDGGGGGGGGGGGGGGGGGGGEGGFCFFEDFFGFG9FFGGFGGGGGCEGGGGGCFGGGFCFFEGGGFDGEGFDFFGGGCDEFGCGCED7?9CEFGGGGGG?=8@E>DCAC9DG9C;>C;@CFFGGEFC77C?*764*;***:ADGE9*7==CFGFC<;=FFCAFCFD4:87<86;A4C7CCFF+;;;34)))1743)/787>8E@<766)14):><4<).:?(((.*.).())
@M02352:288:000000000-CKWC8:1:1101:19823:3563 2:N:0:ATGCGCAG+ACTGCATA
CAATCTTGCGACCGTACTCCCCAGGTGGATTACTTATCACTTTCGCTTAGACACTGACTGTATATCGCCAATATCGAGTAATCATAGTTTACGGCGTGGACTACCAGGGTATCTAATCCTGTTCGCTCCCCACGCTTTCGTGCCTCAGCGTCAGTATCAGTTTAGTAAGCTGCCTTCGCTATCGGTGTTCTGTGTAATATCTAAGCATTTCACCGCTACACTACACATTCCGCCTACTCCAACTGAACTCGAGTTTATCAGTATCAATGGCAGTTTCGAGG
+
EFEFFGFGFGGGE:@DGGG,CFGGGGGGGGGGGFGGGGGGGGGGGGGGGGGGGGGG9FFGGGGGFFGGGGGFGFGCFGGFGGGGGGGGGFFFGGGGGGG7EEEFEFGGGGGGGGGECFGGGGGGDEDGDFGGFFGGGGFGG?E8=DDDFGEGGGGFFEGF;FGGFGGGGGA?FGGGGF**<CFGDGGGGFGF94BEACBFFGFGEFFFFGFFGFFAEF@FFFFFCFFGCFFF3>@@F3;.6;@;;EE@99:B?<(7<)*-4)6).62)5:0((4B2/3:<6
@M02352:288:000000000-CKWC8:1:1101:21206:3584 2:N:0:ATGCGCAG+ACTGCATA
CAATCTTGCGACCGTACTCCCCAGGTGGATTGCTTATCACTTTCGCTTATACACTGACTGTATATCGCCAATATCGAGTAATCATAGTTTACGGCGTGGACTACCAGGGTATCTAATCCTGTTCGCTCCCCACGCTTTCGTGCCTCAGCGTCAGTATCAGTTTAGTAAGCTGCCTTCGCTATCGGTGTTCTGTGTAATATCTATGCATTTCACCGCTACACTACACATTCCGCCTACTCCAACTGAACTCAAGTTTATTAGTATCAATGGAAGTTTCGAGG
+
FFECCAFAEGGEG7@FGFCGF:EFDFFF?FG8FGGFFGGFGGDFFGDGG<FEFGGGGFGAFDAFFGFGGGDE<FGGGFF8FGFGGGGGGCFGGGDGFFG7,C@FFFFGD=FGGGGF;FEGGFCFGD7EE=CGGDGEGFFEE+@@FCFFGD6+>+EFGGGFEFFDFGFGCFFGGGGCC*<BEGGCCEDEGFGGC*:/7FCCB@F@7ABFDGFCDB24:6,)(+46F88C)1;;3>;;()6(6;@;@E3.7A<()).04.*-)-426)4:)()).46.*--.,
@M02352:288:000000000-CKWC8:1:1101:14383:3605 2:N:0:ATGCGCAG+ACTGCATA
CATTCTTGCGAACGTACTCCACAGGTGGGATACTTATCACTTTCGCTTAGCCACTCAGTCCGAAGACCGAACAGCTAGTATCCATCGTTTACGGCGTGGACTACCGGGGTATCTAATCCCGTTCGCTACCCACGCTTTCGTTCATCAGCGTCAATATACTGTTAGTGATCTGCCTTCGCAATCGGTATTCTATGTAATCTCTAAGCATTTCACCGCTACACTACATATTCTACACACTTCACAGTAATTCAAGATAACCAGTATCACAGGCAATTATACAG
+
DF,@,CFEFG:@BF<EDFEC,CFF<ECF>FD@FGGF9,;C9EDGGEFG@FGGFE8,CDAFCBCFD7,C=FGGEGGFGGGF9CC<FFEGG?FGF:FGG>FGFG@DF+@44@7<DE=DD9F3CF@FD+388EB:E+>+C6EE,@D<,@EDFEG7C9@FDCA9D;DDGGGG@,>;?EGG4/;?;*:C4/,;>:C8D<1..;F+11;7?FFF7CA::8255>>E;14A0+9F56****.5((48<2))5<A99A<BAA?FFB6<(.:A<<)4).(.(.*)1<<))
@M02352:288:000000000-CKWC8:1:1101:21538:3636 2:N:0:ATGCGCAG+ACTGCATA
CAATCTTGCGACCGTACTCCCCAGGTGGATTACTTATCACTTTCGCTTAGACACTGACTGTATATCGCCAATATCGAGTAATCATAGTTTACGGCGTGGACTACCAGGGTATCTAATCCTGTTCGCTCCCCACGCTTTCGTGCCTCAGCGTCAGTATCAGTTTAGTAAGCTGCCTTCGCTATCGGTGTTCTGTGTAATATCTAAGCATTTCACCGCTACACTACACATTCCGCCTACTCCAACTTAACTCAAGTTTATCAGTATCCATGGCAGTTTCGAGG
+
FDGFGFGDFFCE:FBFG,<FGFF:DFF@DFFGFCFDFFGGGGGACG@FC<FGGCEDAFEFGFFFGGGGGGGGGFCC<CECFGCGC,EF9EFGEDEGEC7FFEFGFG<CFC=<AFFFGGCGFEAGCG+E>>BFG::C@=,38@>D>B88DC6CECFG3EFFCAFE9F,>BFEFF67+43***05:7C5CEEFGGCCCEAFGF@AFEFFGG7B@CF>>G568,14;*977<ACAEDD<;3=(34=()7>A?FA>24<FA)9<2<AAA26491<0<:9)1,8?>
@M02352:288:000000000-CKWC8:1:1101:21433:3647 2:N:0:ATGCGCAG+ACTGCATA
TAATCTTGCGACCGTACTCCCCAGGCGGAATGCTTAATCCGTTAGGTGTGACACCGAAGGGCAAGCCCCCCGACGCCTGGCATTCATCGTTTACGGCGTGGACTACCAGGGTATCTAATCCTGTTTGCTCCCCCCACTTTCGTACCTCAGCGTCAGTATCGAGCCAGTGAGCCGCCTCAGCCACTGCTGTTCCTCCGAATATCTACGAATTTCCCCTCTACACTCGGAATTCCACCCACCTCTCCCGAACTCAATACCAGGATGTCAATAGGCAGTTCCAG
+
<B<FFEGADBFGEDFCFF<FEG,@FFE7+@FCFFGGEEFGGGGGGGEF@:CFGCD@C7B>CE7F7=ADFGEEEEE7FFFGF@FGFE,CFDF7<E=F+6@FDDF9<FG?DC@B,@C=B9@FG,8CFFDG;EGGG*C*@DFDFGGGD*:CFD?E45:C1@FCEC*BC:FFFC:BC5C35**))2*276+5+=9DGA4:9BEG@F@F46)7*1<:0/47:.(.)74855098<:F**.(-328<??3,.((,42<)4482?476-)(.))))-627))46))-)
@M02352:288:000000000-CKWC8:1:1101:17387:3680 2:N:0:ATGCGCAG+ACTGCATA
CAGTCTTGCGACCGTACTCCCCAGGTGGGATACTTATCACTTTCGCTTAGTCACTGAGCTAATGCCCAACAACTAGTATCCATCGTTTACGGCGTGGACTACCAGAGTATCTAATCCTGTTCGCTCCCCACGCTTTCGTCCATGAGCGTAAGTATATACGTAGTAGACTGCCTTCGCAATCTGTATTCTAAGTACTATCTAAGCATCTAACCGCTACAATTACAATTCCGCATACCACAACTGACCTCAAGTTAATCAGTATCAATGGCAGTTTCGAGGTT
+
GGGFAAAF,CC7@76@:F,CDFDBFCD8@C@EGCGFGGGFFDEFECEGGGGGGGGGGCFGGGGGGECFGGFF8CFCGGFGAEGFGGGG7AC:@7FFG7,FEFFFGF@<EEFF<FAFF,5CF,?CFG7DG8C7:@FGG@@CGD,3BC,=@+@@F:;EEEG7ECCEAFF9,,38B99****<?+DFCB::D7,=C6+**3+29:@44C)=4=?*)8>)8;).)1.+3172;6)):))()/1(/6=@(/7:7:,66).1)-9AF<B<<2)((((.546(0(-8(
@M02352:288:000000000-CKWC8:1:1101:17374:3691 2:N:0:ATGCGCAG+ACTGCATA
CAGTCTTGCGACCGTACTCCCCAGGTGGGATACTTATCACTTTCGCTTAGTCACTGAGCTAATGCCCAACAACTAGTATCCATCGTTTACGGCGTGGACTACCAGAGTATCTAATCCTGTTCGCTCCCCACGCTTTCGTCCATGAGCGTCAGTATATCCGTAGTAGACTTCCTTCGCAATCGGTATTCTAAGTAATATCTAATCATTTCACCGCTACACTACACATTCCGCCTACTCCAACTGAACTCAAGTTTATCAGAATCAATGGCAGTTTCCAGGTT
+
GG@FDFGGGGCGGGCFEGFGGGGGGFGG7FFGGGGGGFCGGGGFCEGGGGGGGGGFGFGGGGG<EF8FGGGCFFGGFGGGGGFDCFGGGGECCFGG7FFGCFDFDEFGGFFEC<FCFF9A9EBEGFE>EFGEGCFCFEGGG>EF9=98EDECDECFA,,@DF:CEABEF,>E,=87CCD*97*=*=CDD,>+=*4>?8B7A8+*6BFFB,BF<?>DG636=;3;**9+9).855(;3=;15@.7)().42.6)).*6)9)).4)5<A>((,4)6=)96(,)
@M02352:288:000000000-CKWC8:1:1101:10637:3758 2:N:0:ATGCGCAG+ACTGCATA
CAATCTTGCGACCGTACTCCCCAGGTGGATTACTTATCACTTTCGCTTAGACACTGACTGTATATCGCCAATATCGAGTAATCATAGTTTACGGCGTGGACTACCAGGGTATCTAATCCTGTTCGCTACCCACGCTTTCGTCCATCAGCGTCAATTCAAACCTAGTAAGCTGCCTTCGCTATCGGTGTTCTGTGTAATATCTATGCATTTCACCGCTACACTACACATTCCGCCTACTCCGAATGAATTCAAGACTAACAGTATAAATGGCAATTCCGTAG
+
EAEGFFGGGGGGGDGFG@EGCFGGGGAFGGGEFGFFFECFGGGGCEGG,CEFFFCFFGGEFFGGFGGGGGGGGAFDF7CFG<,EFGGGGGGAFED=FEE:FEFFEFFG7BFFFFGGGGCFEF9:+8FCCFEEFGGGC=DGGG>+,38+@>=CE6FGG9D;EFGFF<3@;<,:>CCCD>CBD@8;4E548,,8=E977CA+=++2*++4==8+:85)*),.3A;A**)9?FFFF5(6(.)5(:((3>24<)4-42(*)5?B8<4.).-)6)(4)(7)*()(-
@M02352:288:000000000-CKWC8:1:1101:8978:3773 2:N:0:ATGCGCAG+ACTGCATA
CAATCTTGCGACCGTACTCCCCAGGTGGATTACTTATCACTTTCGCTTCGACACTGACTGTATATCGCCAATATAGAGTAATCATAGTTTACGGAGTGGACTACCAGGGTATCTAATTCTGTTTGCTCCCCCCGCTTTCGTGCCTCAGCGTCAGTATCAGTTTAGTAAGCTGCCTTCGCTATCGGTGTTCTGTGTCATATCTAAGCATTTAACTGCTACACTACCCATTCCGCCTACTCCAACTTAACTAAAGTTTATTAGTATCAATGGCAGTTTCGAGG
+
FE<ECFFGGGDGGGCFGGGGD@FFF@FFGEGFGGGG9;CFCFFCFGGG,:C@CFGDF8EFF,C<,,:@G7@FG,,<CCFFGGGGG9FEAFFG,?,4CFF@,B8,A8,B899,,CEAB,5A;CA9A<FGCFB+@48+3@DEG?E3,,,6,BC=BEGA,3@,8@=;DF,EF,@D,,9CC9CF>CFE**=EEGF+:AC*9@FG+=8+*);18:8:=+16>+8;3=>69*7;)1:)202;@FF34(((/7)77)).37587?6AFA<2))6:>0<:03@B4(,.-
@M02352:288:000000000-CKWC8:1:1101:15837:3785 2:N:0:ATGCGCAG+ACTGCATA
CACTCTTGCGAGCGTACTCCCCAGGTGGATTACTTATCACTTTCGCTTAGGCACTAGTCAGACTAATACCGAGTAATCATCGTTTACGGCATGGACTACCAGGGTATCTAATCCTGTTCGCTCCCCACGCTTTCGTCCATGAGCGTCAGTATATACGTAGTAGACTGCCTTCGCAATCGGTATTCTAAGTAATATCTATGCATATCACCGCTACACTACTTATTCTATCTACTTCAGTATAACTCAAGTCAACCAGTATCAAAGGCAGTTCAATATTTACA
+
GFG9DFGFGGCGGGFEGFFCGGGGGGGGGGFGGGGGGCGGFGGGGGGGGGGGGGGGGGGGGFGGGCEFC<BC+CEFGGGGGGFFGGGG77FFGFDFFGF8BFGGGDFFGDGG9ABFFFF@7F8FFC,+>CGBFA=>@EEGEG,,@B6D8>EGGFDDDFGGGGFGGFCGG@EFG>DD7*;9:CFFF,=DEFGDGEFFFFA78=6+11B>*=B5DE:FGFB*0867CCCGE=18ACE7>CEFFCC43@@3<4?C7@084;+)73/7(.4::.65-:9)1-6))
@M02352:288:000000000-CKWC8:1:1101:8987:3790 2:N:0:ATGCGCAG+ACTGCATA
CAATCTTGCGACCGTACTCCCCAGGTGGATTACTTATCACTTTCGCTTAGACACTGACTGTATATCGCCAATATCCAGTAATCATAGTTTACGGCGTGGACTACCAGGGTATCTATTCCTGTTCGCTCCCCACGCTTTCGTTCCTCAGCGTCAGTATCAGTTTAGTAAGCTGCCTTCGCTATCGGTGTTCTGTGTAATATCTAAGCATTTCACCGCTACATTACAACTTCCGTCTACTCCAACGTAACTCAAGTTCATCAGTAGCAATGGCAGCTTTGAGG
+
GGGGGGGGGGDGGGGGGGGGGGGGG<DFC,EEFFGFC,CFFGGGEGGF@FFGGGGGG<FFEBEE<FCGGDFDG9<,EFF9F?FGGGC<EFA<4,@BCFGE<=D,A<ACEFFG,CF,,9AF,CF<F+@EBFCFGFGFCDG>F8=8>FDDD8=?=CGGCE,,57E9E<@ECFGGGGGGGC59A5@75CEE>=D+2:E<AFA++9B:6*++41++=?28*825*491++)*.89));:?FFE4;@1(((/4CFF;31)*.-/.2<A-).)53372(())*).((
@M02352:288:000000000-CKWC8:1:1101:8798:3801 2:N:0:ATGCGCAG+ACTGCGTA
CAACCTTGCGACCGTACTCCCCAGGCGGAATACTTATTGCGTTAGCTGTGGCACCAACAAGCTCACTTCCTGCACACCTGCTTTCCTTGGTTTAGAGCGGGGACTACAGGGTTTTTAATCCTGTTTGACTCCCCACGCTTTGGCCCCCCGTGGTCTTTTATCGTTCATAATCCCTCCTTGCCCACTGTCTTTCCTGATATTCTCAAGCCTTTTTACTCTACAAATCTTATTCCACCCTTCCCCTCTCGCCCTAAAACCCCGCATTACCAACGCATTTATC
+
,6@6CF,FFE>7F7FFF@EEFEGGFGGG:FGFGGGG9@CFCC7FFA9F5C,CEFC,,?,,:,9,,,B,,:,C,,,5C,,,,9,C?,,59,CF<,9,:,++8++4,6:8,::,,3++,8,,8,,,:,,,,,8@F+,+83A+4,,@6***4*4**1,,,6,,62*=6,,,,7;,,0*2*2++)*++**33++>:D);))1;+++;+)+***2;;**,/1*)).1.*0*)*-*****)(-(.(..(.-(.(((4((.)*)(0(((,(,))-)),-,()-*-.6
@M02352:288:000000000-CKWC8:1:1101:8823:3806 2:N:0:ATGCGCAG+ACTGCATA
TAATCTTGCGACCGTACTCCCCAGGCGGAATGCTTAATCCGTTAGGTGTGACACCAACAAGCATGCTTGCTGACGTCTGGCATTCATCGTTTACGGCGTGGACTACCAGGGTATCTAATCCTGTTCGCTCCCCACGCTTTCGTCGATCAGTGTCAGTTGATTATTAGTAATCTGCCTTCGCAATTGGTATTCTATGTAATATCTATGCATATCACCGCTACCCTACATATTCTAACTACTTCATAATAACTCAAGATACTCAGTATCAAAGGCAATTTTAA
+
9@EFFGD<FC@@:FFF@F9;FEG@CFEBE@FFEFF9AF99FGGGGGGFGFCFGF@7@CFGDFCCFFGEEFCF9FC?FFGGGDFED9F9,BFF@FEGGG:>FFGGGFGGFE7,ADEC9,A:;FFGG<CEGGEGGGCE@C3DCED@++3?7EFA72@9EF,,@,7EC;@>DFFC>CGDC7CFE;??7?6C,=7:F7BE@F6:+=6C*=A+8E+@DAEF55;;()/;*9=F3A+86+)7CE3).;<)-)-6))642(8=)5*).6?6><<2)).33?F2*)..)
@M02352:288:000000000-CKWC8:1:1101:16622:3816 2:N:0:ATGCGCAG+ACTGCATA
CATTCTTGCGAACGTACTCCCCAGGTGGGTTACTTATCACTTTCGCTTAGCCACTCAGACCGAAGTCCGAACAGCTAGTAACCATCGTTTACGGCGTGGACTACCAGGGTATCTAATCCTGTTCGCTCCCCACGCTTTCGTGCCTCAGCGTCAGTATCAGTTTAGTAAGCTGCCTTCGCTATCGGTGTTCTGTGTAATATCTAAGCATTTCACCGCTACCCTACACATTCCGCCTACTCCAACTGAACTCAAGTTTATCAGTATCAATGGCAGTTTCGAGG
+
GFGGGGGGGGGGG7@<FGFEGGGGGFGGGGGGGGGGGGGGGGGGGGGGGGGFGGFGGGGGGGGGGGGGGGGGGGGGGGGGGGGGGGGGGGGGDGGGEFGGGGGEFGGDGGGGGGGGGGGGCDGGGGGDGGGDGFEGDFGGG6EDBFFFGGGGGGGGGGGGFGG9EGFEGG9>EFGGGG*9?GFE)=5:CGG7=?FC?>FCFG=FCFFGFG+:@;<DG>2(66()44;FFF+;>BFFF77??03:02)(65A:?A:@A2@A<<<AFBDAFB(214?AF6(((
@M02352:288:000000000-CKWC8:1:1101:21330:3850 2:N:0:ATGCGCAG+ACTGCATA
TAATCTTGCGACCGTACTCCCCAGGCGGTCTACTTATCGCGTTAGCTGCGCCACTAAAGGATCAAGTCCTCCAACGGCTAGTAGACATCGTTTACGGCGTGGACTACCAGGGTATCTAATCCTGTTTGCTCCCCCCGCTTTCGCACCTCAGTGTCAGTATCGAGCCAGTCAGTCGCCTTCGCCACTGGTGTTCCTTCCCATCCCTACGCCTTTCACCGCCACACAGGAAATTCCACTAACCTCTCCCGTACTCTAGTTTGTCAGTTTGAACTGCAGTTCCA
+
FDCGGGGGGGGGGCCEFGGFDGGDGFGDFGEFGGGGGCFGGGGGEFGDFGGGGGFGGGGGDGGGGGGGFFGGGGGGGGGDFFFGFGFFFGGGGCEFEGCE:C?FGFFGEFE@A8DFFCFFEGFGFGGGCGFFGE+F8@EGGGGG5:CGGD8:9CFGGGGFFF78CG@>CB?9,,/9*:CF)5=CGC660*=CGFFFAAF*+0)//65*9*.9C?2=C5;(,<:EDD05(07@FF<<<7(5::?>8,,439B?A9)*.)*.(6)65><)))).489:=-)-)
@M02352:288:000000000-CKWC8:1:1101:11174:3880 2:N:0:ATGCGCAG+ACTGCATA
CAACGTTGCGATCGTACTCCCCAGGTGCAATACTTATCACTTTCGCTTAGTCTCCAACTGTATATCGCTGAAAACGAGTAATGATAGTTCACGGCGTGGACTACCAGGGAATCTAATACTGTTTGCTCACCACGCTTTCGTCCGTGAGCGTCAATTCAGGCCTAGTGAGTTGCCTTCGCTATCGGTGTTCTGTGTCCTATCTATGAATTCCACCGCTACATGACACCTTCCGCCCACTTCCACGGAATCCAACACCAACCGTTTCAATGGCAGTTCACACG
+
D9FF,9C<,@+C9BFG?DGFGBF:FG@FFCF<8FF<,CFCFFCCFEGA4,,C,C@FF,8EFA<FEF7,,BCGFF,+C:,,,<,5?,6C9,E<E,=+FEG@=B=EDFFC4+,,5A,C;,C=,CF,A554,C@:@++4@D@+@+3+63+0@++1+1ED,,@D,C;,8FF9E3>;,9<;**3@5*4**=74*5,+5*4/*++5?7B7*11871+4;?=5*::EC=46*0(*);;>A)260(7@)).,(-(3)4<)((-)48>3(--5).):<(4114*-*.).(
@M02352:288:000000000-CKWC8:1:1101:19583:3884 2:N:0:ATGCGCAG+ACTGCATA
CAATCTTGCGACCGTACTCCCCAGGTGGATTACTTATCACTTTCGCTTAGACACTGACTGTATATCGCCAATATCGAGTAATCATAGTTTACGGCGTGGACTACCAGGGTATCTAATCCTGTTCGATCCCCACGCCTTCGTGCATCAGCGTCAGTATCAGTTTAGTAAGCTGCCTTCGCTATCGGTGTTCTGTGTAATATCTAAGCATTTCACCGCTACACTACACATTCCGCCTACTCCAACTGAACTCAAGTTAACCAGTATCAATGGCAGTTTCGAGG
+
FG,,6EGGF:+@EGGGFF,C,CEGFFGGG@EFGGGGE,,EFGGGGGGG:ECCCAECFGGGGGGGGGGGEGGFCAC,FFGG,CEFF,,CFFCG,C+4@CGGGGGGGFGDGGGGGGGFEGGGGGG@B,A,@E=AB@F+@C9F8DC+,DF?F6=CEGGECFGFFF;EGFAFF@FGGFGGGC*3<CF>D5;?EGGC=EFCEFFGFF6C4A=FGC6:+;2;C>@@;6;F4<<FFF+;5A11=.4=3=@@8));?C<?<42*))*,(.54:A)64,4:2:=A*(((-
@M02352:288:000000000-CKWC8:1:1101:20758:3957 2:N:0:ATGCGCAG+ACTGCATA
CAGTCTTGCGACCGTACTCCCCAGGTGGGATACTTATCACTTTCGCTTAGTCACTGAGATAAATCCCAACAACTAGTATCCATCGTTTACGGCGTGGACTACCAGGGTATCTAATCCTGTTCGCTCCCCACGCTTTCGTGCCTCAGCGTCAGTATCAGTTTAGTAAGCTGCCTGCGCTATCGGTGTTCTGTGTAATATCTAATCATTTCACCGCTACACTACACATTCCGCTTACTCCAACTGAACTCAAGTTTATCATTATCAATGGCAGTTCCGTGGTT
+
DFFGGGGGGGGGGGGDGGGGGGGGGCEFGGGGGGGGFGFGGGGFGGGFGGGGGFCFGFD,C<FFGGGGGGGGGFEEGGGG9<EFE?FFCC=?4@CGCFGFFGFE8@BEGFFGGGFG;EEAEGDG??FFDFGCFFCEAEF6CF,8D8=6=86@C;,@DFFGGAAFFGF:>FEGG7?59DGE69?CDEGGG?FDC7+9*8B@AF+40=8C:C+*:?5>8=83/;;FGF319;))28;CC3@8EFEFA>6<A?DA269*<A*.:4))644((.2:A)*-)(-((
@M02352:288:000000000-CKWC8:1:1101:24107:4033 2:N:0:ATGCGCAG+ACTGCATA
CAGTCTTGCGACCGTACTCCCCAGGTGGGATACTTATCACTTTCGCTTAGTCACTGAGCTAATGCCCAACAACTAGTATCCATCGTTTACGGCGTGGACTACCAGGGTATCTAATCCTGTTCGCTCCCCACGCTTTCGTCCATGAGCGTCAGTATATACGTAGTAGACTGCCTTCGCAATCGGTATTCTAAGTAATCTCTATGCATTTCACCGCTACACTACTTATTCTATCTACTTCCGTATAACTCAAGTCAACCAGTATCATAGGCAGTTCAGTCGTT
+
FGGGCFGFGED@@FFDEFGGFGFGGFFF:,CDFGGGCFGGGGGGGGGGDEFGGGFCGGGGGFGGGGFFGEGGGGGGGF?F9EEFDGG7DFE:FCF@CDGGFF@FA+BA=?FEG9;9EFFFFB+CFEEFDDGBGCGGGEG6EEF8DBE6CEGC;,5@7@ACFFF3,8,5,7D8CEDGGDDB>G*1/*5,<,>:CEF?7@++BFFGC+1=4CC*:4>EG4@FEFEACF<+)+3+3@CEEF)(/(,))9<;<33:2.4B1(86449A.4:)3?(46<16*6(--
@M02352:288:000000000-CKWC8:1:1101:17458:4040 2:N:0:ATGCGCAG+ACTGCATA
CAATCTTGCGACCGTACTCCCCAGGTGGATTACTTATCACTTTCGCTTAGACACTGACTGTATATCGCCAATATCAAGTAATCATCGTTTACGGCGTGGACTACCAGCGTATCTAATACTGTTCGCTCCCCACGCTTTCGTGCCTCAGCGTCAGTCTCAGTTTAGTAAGCTGCCTTCGCTATCGGCGTTCTTTGTACTATCTAAGCATTTCACCGCTACACTACCAATCACGCCTCCTCCCACTCAACTCCAGTTTATCAGTATCAATGACAGCTTCGACG
+
GE<FGGGGGGGCE7BFGGGGGGGGFCFFFFGGGGGGDE9FAFFCCFG?FGGGGGFFG<EFF<FFG9,FB6+C,,C,<,CFFGGCG,BD<<F<,,@CFCC7A,EF=FE,8??@DFG,,,9F@=AC6+44@4@FE+>383=+DFGGDFC=DE3@B+E,,@CF=@F>9,@35:;BFGF+?C*?BCGG**14:4A+:*=7*B8:@F6:4)9C>?C++*(08594(8@FF466()2);5@((..:((4((.(4-).4()./--/)))-.:)69))5))(/56(((4
@M02352:288:000000000-CKWC8:1:1101:19358:4054 2:N:0:ATGCGCAG+ACTGCATA
CAATCTTGCGACCGTACTCCCCAGGTGGATTACTTATCACTTTCGCTTAGACACTGACTGTATATCGCCAATATCGAGTAATCATAGTTTACGGCGTGGACTACCAGGGTATCTAATCCTGTTCGCTCCCCACGCTTTCGTGCCTCAGCGTCAGTATCAGTTTAGTAAGCTGCCTTCGCTATCGGTGTTCTGTGTAATATCTAAGCATTTCACCGCTACACTACACATTCCGCCTACTCCAACTGAACTCAAGTTTATCAGTATCAATGGCAGTTTCGAAG
+
FFGFFGGGGDGG7+BDFGGGGGGDGFGFFGFCFFFFGGGGGGGGCGC@CFGGGGF@EGFDGDCFFGGDEECGGFDC,CEGCFF9E6AFGGGGG7@>FEGGGGGD,9EFCF8F9EFD9EGGDFFGGGEG6DEFGGDGBDE6FFC8=DDF?CGCG67=EFFFA@EGAFFGGGFGGFGGF>C9??,9DEGGGG:=@EFEFFFFF=+=5AACDEFCGF2?GFF<@A;A*>8DE=7AB341@@8@3;=@1=<()6<?<A29:A64:6)4<<>)).3(,4*4?1?F(
@M02352:288:000000000-CKWC8:1:1101:9323:4065 2:N:0:ATGCGCAG+ACTGCATA
TAACCTTGCGGCCGTACTCCCCAGGCGGTCTACTTATTGCGTTAGCTTCGCTACGCACGGATTAAATCCACAAACAGCTAGTAGACAGCGTTTACGGTGTGGACTACCAGGGTATCTAATCCTGTTCGCTACCCACACTTTCGCACATGAGCGTCAGTTACCGACCAGCGAGTCGCCTTCGCCACTGATGTTCCTCCAGATATCTACGCATTTCACCGCTACAACAGGAATTCCACTCCCCTATCCAAAACTCAAGCCTGCCAGTTCCAAATGAAATTCG
+
CFFFEFGGFGG7FGGEGGGFCFGGG,@FGGGGGGGGG,EFGEGGGGAFDDC,?F,FGECGE:FFG9FFGCF8@FEFFFFFGGGCCEEFCGEGDGGGG@FGGGGGGGFFGCF@FGFCFGGFGCDEGGDC>EGEFFFD+A8DFGGG>8EF9D89CEEEEGGF;,>*>*<;,*1:14?DDGGFFGCGGGGFGGFGCEF3@);CF76@EFFGDC>C7BAF?@>F6@2*0*.4,<@?FF29)..,,(,.3>)).,:?23497:),(.4:?FA)6643<)/.924(
@M02352:288:000000000-CKWC8:1:1101:10530:4079 2:N:0:ATGCGCAG+ACTGCATA
CATTCTTGCGAACGTACTCCCCAGGTGGGTTACTTATCACTTTCGCTTAGCCACTCAGACCGAAGTCCGAACAGCTAGTAATCATAGTTTACGGCGTGGACTACCAGGGTATCTAATCCTGTTCGCTCCCCACGCTTTCGTGCCTCAGCGTCAGTATCAGTTTAGTAAGCTGCCTTCGCTATCGGTGTTCTGTGTAATATCTAAGCATTTCACCGCTACACTACACATTCCGCCTACTCCAACTGAACTCAAGCTTATACGTATCAATGGCAGTTTCGAGG
+
FGFGGGGGGGCGGGFGGG<FFFGCFGGGGGGGGGGGFGEGGGGFGGGG7FFGGGFFGCGDFGDGGGGGGGGGGGGEGFGGGGGGGFGEGGGGGGGBFGGGFEGFGGGFGGGGGGGGGGGGDFGEGFEGGGEGGEGGGGCGGFDFEGGFGGGGDGGF@9;BDGCDFGEGFGG8FGGGGG*9@DGEDC5EGGF78*BEEFA=BF@+*2+;FGFDCA?EGFFF@AE46C@63;FABD?:BB:?0,404)8?4)2()).*42*)(.561:<462803?42=1034
@M02352:288:000000000-CKWC8:1:1101:18474:4136 2:N:0:ATGCGCAG+ACTGCATA
CAATCTTGCGACCGTACTCCCCAGGTGGATTACTTATCACTTTCGCTTAGACACTGACTGTATATCGCCAATAACGAGTAATCATCGTTTACGGCGTGGACTACCAGGGTATCTAATCCTGTTCGCTACCCACGCTTTCGTCCATCAGCGTCAATTCAAACCTAGTAAGCTGCCTTCGCTATCGGTGTTCTGTGTAATATCTATGCATTTCACCGCTACACTACACATTCCGCCTACTCCGACTGAATTCAAGACTAACAGTACCAATGGCAGTTTCCAAA
+
GGGGGGGGGGGGE+BCF@FGFDGEGGFGGFGGGGGGGGGGGGGFFGGGDGGGGGGGGGGGGGGDFFFGGGDGGGGGGGGCDFFFGFGGGGGGGCEFGGGGGFGGGGGEGGFGGGGGFGGGFFFCDGGGGGGFDFFDEGGEGGGGGFCFGG8CGGGFGGGGG7CGGGGGG9B?EFFGFCDF>DFG*19C5:>DFEFFFACG>FFGFFBGFGFFGF(:=>BFDFEFFGECCFFA>>(38EFF?039677><AA<9AFF2?FFFFD)).)).47?61@A*656)
@M02352:288:000000000-CKWC8:1:1101:7323:4150 2:N:0:ATGCGCAG+ACTGCATA
CAATCTTGCGACCGTACTCCCCAGGTGGATTACTTATCACTTTCGCTTAGACACTGACTGTATATCGCCAATATCAAGTAATCATAGTTTACGGCGTGGACTACCAGCGTATCTAATCATGTTCGTTCCCCACCCTTTCGTTCCTCCGCGTCAGTAGCTGTTTAGTAAGCTGCCTTCCCTATCCGTGTTTTTTCTAATATATACGCATTTCACCGCCACCCTACACATTCCGCCTACTCCCACTCAACACAATTTTATCAGTATCAATGGCAGTTCCGACG
+
GFCEFGGGGGDF7FFGGGGGGGG7FECFGCFGGGGGC,<ECGGFG7F7,C,EGF<EA8@CFGGEEGGGGG7C=,C,9,6CEC<EF,6AB<E54,@+CC:?459F==,,48+B<FF9;E,@,A?,6+,,>>8,F+++,6,+8,6@,@,6+6@?C9EE,,,,8,@9,8,,EDCEF7;+;**+996,3**1,,5*;)195BC+4+=+74;5?:>7+1()*.((/)(0**)*/6+))2,,(..((,3((407)-34))-*6)*))).--)..-((,(.*)*-,((
@M02352:288:000000000-CKWC8:1:1101:13904:4191 2:N:0:ATGCGCAG+ACTGCATA
CAATCTTGCGACCGTACTCCCCAGGTGGATTACTTATCACTTTCGCTTAGACACTGACTGTATATCGCCAATATCGAGTAATCATAGTTTACGGCGTGGACTACCAGGGTATCTAATCCTGTTCGCTCCCCACGCTTTCGTTCCTCAGCGTCAGTATCAGTTTAGTAAGCTGCCTTCGCTATCGGTGTTCTGTGTAATATCTAAGCATTTCACTGCTACACTACACATTCCGCCTACTCCAACCGAACTCAAGTTTATCAGTATCACTGGCAGTATCGAGG
+
GGAFEFGGGGFCFC@EGGCCFGFGGGEFGGGGGGGG9@,C@FGFEGBDGGFGGGEGFGCEEDGGCFGGGEG8FFF7FFEFG<?EF,<5CEAC4CE:CFCG8<=,=<<=F=,,CFEEEFC?F;??:@7,6D@FE7FF@@FGG8?D=>,==8=EGGGD,DFC,,ED;=DEDG9FF@D8D7>9?5DC4==C8,,+=:=26:::B@AC<6B+=7+2=:/?C69*(47AGGF*7F76)228@@;34;8((.3,(:>>2))/))/4):>2<<)).1(.(8*-6:<46
@M02352:288:000000000-CKWC8:1:1101:9742:4204 2:N:0:ATGCGCAG+ACTGCATA
CAATCTTGCGACCGTACTCCCCAGGTGGATTACTTATCACTTTCGCTTAGACACTGACTGTATATCGCCAATATCGAGTAATCATAGTTTACGGCGTGGACTACCAGGGTATCTAATCCTGTTCGCTCCCCACGCTTTCGTGCCTCAGCGTCAGTATCAGTTTAGTAAGCTGCCTTCGCTATCGGTGTTCTGTGTAATATCTATGCATTTTACCGCTACACTACACATTCCGCCTACTCCAACTGAACTCAAGTTTACTATTATCAATGGCAGTTTCGAGG
+
FFGGGGGGGGEGG7BFEGGGGFGGGAFFGGGDEFGGGGGGGGGGGGGG7FGGGGGGGGGGCFGGGGGGCEGGGGGGGGGGFFGGGFG,AEFFEFDFGGGGGFGG?E8:FGGEGGGFGGGGGFGGEEEEEFEFDCCFGGGGGCE6=@@FG6CG+CFCGGGGGFGCEGDFC<F,D>CGG5DB5*5**;9CGGGGGFF6AA68C@FG<FF@:,+1;?(2==@E1A@F4*7<CCF;5>?F@))/).5=3)7>D4A:?A<=4)*)).46<2)46(4((.9476??9
@M02352:288:000000000-CKWC8:1:1101:9750:4221 2:N:0:ATGCGCAG+ACTGCATA
CAATCTTGCGACCGTACTCCCCAGGTGGATTACTTATCACTTTCGCTTAGACACTGACTGTATATCGCCAATATCGAGTAATCATAGTTTACGGCGTGGACTACCAGGGTATCTAATCCTGTTCGCTCCCCACGCTTTCGTGCCTCAGCGTCAGTATCAGTTTAGTAAGCTGCCTTCGCTATCGGTGTTCTGTGTAATATCTATGCATTTCACCGCTACCCTACACATTCCGCCTACTCCAACTGAACTCAATTTTATCAGTTACAATGGCAGTTTAGAGG
+
FEEEFGFFFGDGGCCDGFA8@CFEFGFGGGCGGFFDAFGGGGFFFGDDFGGGGGGGGGCGGGGGDGGFGGGGGF9,F7FFGGDGGF9EFGGGCEFFGGGGGGGGGGGGDFGGFGGGGGFGFFFEGGFFE@EGGDEGG6E>8DE+3@D?8+AEGGCFEGGGGGGGGGFGFG9FFEFGCGG9>5@7CEEGGFCB=<@48+1+::>7*+=:@=6BCB2?E)1((*626*/8?FA45>;?=))(.3;@1337)<<3)4A4))*-))))-6.6)3?FB36)*6:2(
@M02352:288:000000000-CKWC8:1:1101:11401:4286 2:N:0:ATGCGCAG+ACTGCATA
TAACCTTGCGGCCGTACTCCCCAGGCGGTCTACTTATCGCGTTAGCTTCGCTACTCACGGCTTAAAGCCACAAACAGCTAGTAGACAGCGTTTACGGTGTGGACTACCAGGGTATCTAATCCTGTTCGCTACCCACACTTTCGCACATGAGCGTCAGTCTTTGGCCAGGGCGTCGCCTTCGCCACTGGTGTTCCTCCGAATATCTACGAATTTCACCTCTACACTAGGAATTCCACTCACCTCTCTCGAACTCAAGACTAGCAGTATCAAAGGCAGTTCCA
+
<FGGCGGGGGGGGDEFG?CFCGGGGGDECEF<FGGGEF?CCGCFEFGGFCGCFGEF<FFGGGGGG9EGGGGGGFGAFGGG?FGGGGGGFFGGGGGGG@7CFGGGGGGGGFGGGGGGGGFFGGGGGGFGGEGCFGGG@+@FAEECEGGGFFGGGGG5*@FFGCCCGGGGGC*=EGDGGDDFFGGCDFG*>C=DDEFF;DFGEGFFFFFFGGFF7*)*<*:F<FFF**)906??F*)))3:BFF0).)4(.(((643*440447AAD2<2)6<A??F6?AD).
@M02352:288:000000000-CKWC8:1:1101:19106:4307 2:N:0:ATGCGCAG+ACTGCATA
CAACCTTGCGATCGTACTCCCCAGGTGCAATACTTATCACTTTCGCTTAGTCTCCAACTGTATATCGCTGAAAACGAGTATTGATAGTTTACGGCGTGGACTACCAGGGTATCTAATCCTGTTCGCTCCCCACGCTTTCGTCCCTGAGCGTCAATTCAGGCCTAGTGAGCTGCCTTCGCTATCGGTGTTCTGTGTCATATCTATGCATTTCACCGCTACATGACACATTCCGCCCACTTCGACCGAATTACAGACTAACAGTTTCAATGGCAGTTCCATC
+
FFFE<EGFGDDFFEFGFGAFGECCFE@CFGGGFGGGGGGGFECECFCGGG<FFGGD<ECFECGGGGGCFGGFFEFG7FGGGFCFGGGFGGGGGGCFC>@7EGCFGFCGGGGGGGFDFGFGCGGG7:CEEGGGE7FGDG,BFE++ED@=D6CEECGFFGFA7>FCCCFGEFE6?FGFFG59*CF1/C5CGGG7CE1*:E+4BCFF*+1=:CF++;@BE5;=E6<8>C=DF=+/282475E),(6>9(-23)).46(93>).)--)66<9>7(8(3FBBB4)
@M02352:288:000000000-CKWC8:1:1101:19572:4318 2:N:0:ATGCGCAG+ACTGCATA
CAACCTTGCGATCGTACTCCCCAGGTGGATTACTTATCACTTTCGCTTCGGCACTGACTGTATATCGCCAATAACGAGTAATCATCGTTTACGACGTGGACTACCAGGGTATCTAATCCTGTTCGCTACCCACGCTTTCGTCCATCAGCGTCAATTCAAACCTAGTAAGCTGCCTTCGCTACCGGTGTTCTGTCTAATATCTATGCATTTCTTCGCTACCACACAAATTCCGCCTACTCCGACTTAATTAATGCCTAACAGTATCAATGACAGTTTCCAAG
+
GG,6CFFGGGD9FGGGGGGGGGGGGFFGFFGGGGGG<96EFFGC7@G8,@,@FGE,ECCAEAA9CB4F77C<<EC6B+BFCEF<EF=FEF7,,,8@FFE+,AEA<FD+8,9<,A=EFC,F99C,:+4+@,>AF7@+3@=+>AEE>FCF8>=8E7D,,833@+4,63,33,73:@9+7C**3*,4*4=8;,D+5*=@E@FC87B84++=B,=++1()*:9()/2=D*/26+;)::((/731((47(6))6)).-).*-.>)..))-6-4))).).16=):54
@M02352:288:000000000-CKWC8:1:1101:14772:4377 2:N:0:ATGCGCAG+ACTGCATA
CATCGTTGCCGACGTACTCCCCAGGTGGTTTACTTAATGGTTTCCCTTGGATGCTCAAACTTACTGTCCAAACATCGAGTAAACATCGTTTAGGGCGTGGACTACCAGGGTATCTAATCCTGTTCGCTCCCCACGCTTTCGTGCCTCAGCGTCAATTAATGCCTAGCTAGCTGCCTACGCAATTGGTGTTCTATGACATATCTATGCATTTCACCGCTACATGTCACATTCCGCTAACCTCAACACAATTCAAGCACTGCAGTATCAAAGGCAATTCACC
+
GGGFGGGGGGGGGGGGGGGGGGGGGGGGB@FEGGGGCFGGGGGGAFFGGGGEGG<@EFGGFGGGGGGGGGGGGGGGCCDFFFGGGGGGGGGGCGGGGGEG@CEGF@FFGG<EFGGECF<GFFDGGGC@8BDEGGE7+CFGGGFDGGFCGGDEEEE8DFCGGGGA9,@EGGGGG6FCFGDFDGC75@EF;CFG9>6AC@F>AFBC6FF+4C6+4:58EBFF@FEFGG)1)8:=4A<>(6(),6;@E@;6<3>C)/)0446<A(.:4A2446<??(03*:A)
@M02352:288:000000000-CKWC8:1:1101:15397:4472 2:N:0:ATGCGCAG+ACTGCATA
CAATCTTGCGACCGTACTCCCCAGGCGGAATGCTTAATCCGTTAGGTGTGTCACCGAACAGTATACTGCCCGACGACTGGCATTCCTCGTTTACGGTGTGGACTACCAGGGTATCTACTACTGTTTGCTCCCCACACTTTCGTACCTCAGCGTCAGTAATGAGCCAGTGAGCCGCCTTCGCCACCGGTGTTCCGCCGAATCTCTACGAATTTCAACTCTACAATCGGATTTCCACTCATCTCATCCAAACTCAACACCACGAGTTAAAGAGGCTGTTACAG
+
GG<@@FEGGC7FEG-CFFGGGGFGFCFFGGG?FAEGGACFEGGFFDGGGGEFFGFEEGGFEFAFGGGE9,9:C@BCGC7<<=:?,,5CFD7?BACEGGF:FDCCBFF<<:@=,A,,;,,,8C,FFG=DA=>6CFGCB?FG9C3:EGC:CFF+31@*E,3,@;,,67AFCB98D5*/;5F))//**4*4=AG72(),(.)/)3+35;>*>*.:F4)7+145<9.09*0C(.1/1*)-(()..)).)))))4))-5(9185,4993()))-:((4(0.7).<,
@M02352:288:000000000-CKWC8:1:1101:15313:4537 2:N:0:ATGCGCAG+ACTGCATA
CAACCTTGCGATCGTACTCCCCAGGTGCAATACTTATCACTTTCGCTTAGTCTCCAACTGTATATCGCTGAAAACGAGTATTGATAGTTTACGGCGTGGACTACCAGGGTATCTAATCCTGTTCGCTCCCCACGCTTTCGTCCCTGAGCGTCAATTCAGGCCTAGTGAGCTGCCTTCGCTATCGGTGTTCTGTGTCATATCTATGCATTTCACCGCTACATGACACATTCCGCCCACTTCGCCCGAATTCAAGACTAACAGTTTCAATGGCAGTTCCATCG
+
GGGGGFGFGGGDFEFGGGGGGGGGGGGGGGGFGGGGGGGGGGGFGGGGGGGGGCFGGGGGGGGGGGGGGGGGGGGGGGGGAFGGGGGGGGGGGGGGGGGGGGGG<FGD>FGGGGGGGGGCFGFFGGGGGDGGE:FEGGGGGGEGGGFGGGGEGEGGGGGGGGGGFGGGGGE6BFGGGGGFFGGGGC7CEGGGGFFEEFFCC@FGEFFGGGFGGFDF5?6@?CFFFC@F36@;BBFF;DE@?(27>>>0:AFFB>?@B<?:2A<)))6:A?<(3:428AAF6
@M02352:288:000000000-CKWC8:1:1101:21450:4559 2:N:0:ATGCGCAG+ACTGCATA
CAATCTTGCGACCGTACTCCCCAGGTGGATTACTTATCACTTTCGCTTAGCCACTCAAACCGAAGTTCGAACAGCTAGTGACCATCGTTTACGGCGTGGACTACCAGGGTATCTAATCCTGTTCGCTCCCCACGCTTTCGTCCATCAGTGTCAGTATATTATTAGTGATCTGCCTTCGCAATTGGTATTCTATGTAATATCTATGCATTTCACCGCTACACTACATATTCTAACCACTTCATAATAACTCAAGACAACCAGTATCAAAGGCAATTTTACCG
+
GGGCEFGGGDEGDCEFFG9EFGGDFEFFFGFFGGGGGGGGGGGGGGGGCFGFGG<FGGGGGGGCFGGGGGGGGFGFGFGGGGGGGGGGDFGGEFG@FFEEGGFGGGFEFFCGCFGGFGCCDGFGEE+66+8=@FGEGFGGGGDGGGGGGGGGFACGFGCEGGGGGGG;;@;DECDGGGGFFGGGFGFGGGGF76FECC6+35B@E4:F@7@C:=@EC>@=:+;A*@EDCFFA68(/1=><33/<)99<<3@;<38F;(),3644:A<>4:<?B?*:7:3<-
@M02352:288:000000000-CKWC8:1:1101:10799:4574 2:N:0:ATGCGCAG+ACTGCATA
CATTCTTGCGAACGTACTCCCCAGGTGGTTTACTTATCGGTTTCCCTTGGACACTCAAATCTATGATCCGAATACCGAGTAAACACCGTTTAGGTCGTGAACTCCCAGGGTATCTAATCCTTTTCGCTCCCCACCCTTTCGTTCCTCAGCTTCAATATAGTTCCATTAAGCTGCCTTCGCTTTGGGTTTTCCTCTGATTATCTACGGATTTCACGCTACCACTTAGAATTCGCCTAACGCTCCCCTACTCCTGGTTTCTCAGTTTTGAACACAATAAAGAA
+
FG@,,CFGG:76@FFFGGGGGGGCGFCF@,EFFFGF,,C+@BFA<FFG88CF,FC,FF9,@<<FDFCFE8F7:,,6,,7B,,,,,,8@=F4,,5,<@FF,+,,,:49<F+,?5FBED;F=,,9F,4@6@8>+,>++@@AFCD3=DAA888,23,===AAFG;DDA,@>,,@,>?CD8:C?*@+,;@**54@2+*3)8=>+42+B4:**;**2:B(2*)-()27+2+0=@+@5):8(.6((/((/(62(/)())((*()*)).))).((-)-.((*)1.-)(
@M02352:288:000000000-CKWC8:1:1101:18843:4697 2:N:0:ATGCGCAG+ACTGCATA
CAATCTTGCGACCGTACTCCCCAGGTGGATTACTTATTACTTTCGCTTAGACACTGACTGTATATCGCAAATATCGAGTAATCATAGTTTACGGCGTGGACTACCAGGGTATCTAATCCTGTTTGCTCCCCACGCTTTCGTGCCTCAGCGTCAGTATCAGTTTAGTAAGCTGCCTTCGCTCTCGGTGTTCTGTGTAATATCTAAGCATTTCACCGCTACACTACACATTCCGCCTACACCAACTGAACTCAAGCTCACCAGTATCAATGGCAGTTTCGCGG
+
FGDBEEGFGCC@@CGGGGGGGGGGGGGGG@FEGGGGF9<EFGGFGGGG>E9E9F,6CD<FG<FCFGGG7F:,,,CBFFF8EEEFF,CEFGGF,F:FEGCFFGGGFGDCC?EEFEGG,CFFFF?,A,F,D8CEGBFG=FGGDGG+@D8?,@=8CGGC@,@BEC@,;@7,@,;3,@CCFFD5*<C79AGCCCEFG<FA*BFGFGB7>*;=:<8C@85A5?>>517A*0;6)AC;):1;;(630725;<4.).3())))...8?9>AA<:-6::((.*6*((47
@M02352:288:000000000-CKWC8:1:1101:16286:4718 2:N:0:ATGCGCAG+ACTGCATA
TAGTCTTGCGACCGTACTCCCCAGGCGGTGCGCTTAACGCGTTAGCTCCGGCACAGAAGGGATCGAACCCTCCCACACCAAGCGCACATCGTTTACTGCTAGGACTACAGGGGTATCTAATCCCTTTCGCTACCCTAGCCTTCGAGCCTCAGCGTCAGTAAATGTCCAGTAACCTGCTTTCGCCATTGGTCTTCCTCTCAATATCTACGCATTTCAAGTCTACACTGAGAATTCTAGTTACCTCTCCATTACTCCAGCACGGCAGTAACCAATGCAGTTTG
+
FGGG9<FGGGFEF7@DE@FGGGFCFGGC@@FGFGGE@EGGGEDDCFFCFGGGECEFDF<,4,:,8CGD>BEGCCGGCFC@FFGGDGGE9E@F<<D?BFC<FDFGGFGGFGGCF@FCEGFGFFA,,@,@CE8FDEACGGGGGCFGGGG;6,<CG*4;:1@;CFF@F@9FGCFGFGFGD<C6;5*7CCCF+4+;:?F941)*1:@>66AGGG:D*=AF+*.)57<F<><::?7BBB).6:>)6<)542:>24)).:().4F0>((-42).)-4(4>))1).)-
@M02352:288:000000000-CKWC8:1:1101:16464:4750 2:N:0:ATGCGCAG+ACTGCATA
CATTCTTGCGAACGTACTCCCCAGGTGGGATACTTATCACTTTCGCTTAGTCACTCAGATCGAAATCCAAACAACTAGTATCCATCGTTTACGGCGTAGACTACCAGGGTATCTAATCCTGTTCGCTACCTACGCTTTCGTCCATCAGCGTCAATATATTGTTAGTGATCTGCCTTCGCAATCGGTATTCTATGTAATCTCTAAGCATTTCACCGCTACACTACATATGCTAACCACTTAACAATAATTCAAGACTAACAGTATCAAAGGCAATTTTATGG
+
GBFFFGGGGGGEEEDFGCFCFFFEGFGGGGGGGGGGGGGGGGGGGGGGGGGGGGDEFGGCFDDG7EFGGGGGGGGGGFGFFFGGGGGGGGGGECFEEECEGGGGGFCGGGGGGG9EEGGGFGGGGGGGCGGFDCFGGFG8FGGC9DG6DGGGGGF:EFGFGGGGFGACFBDCFGGGGFDEEGGGGGGGGGGDFFF449EGFGF8A*0B7EFDCA9AG?=5(+.907?G)1AF+A<E01;))7)4=431?CC?E338))2;)4692)4<<(2<:79<@<24)
@M02352:288:000000000-CKWC8:1:1101:8726:4784 2:N:0:ATGCGCAG+ACTGCATA
CAACCTTGCGATCGTACTCCCAAGTTGGATTCCTTATGACTTTCGCTTAGACACTGACTGTATATCGCCAATATCGATTATTCATAGTTTACGGCGTGGACTATCAGGGTATCTAATCCTGTTCTCTCCCCACGCTTTTGTGCCCCACCGTCAGTATCAGTTTAGTAATCTGCGTTCGCTACCGGTGTCCTCTGTAATATCTATACGTTTCCCCGCTACACTCACTATTCCGCGAACTCCACTCTAACTCAAGACCGACAGTATCAAAGGCCGATCACCC
+
FGCF8F9668+C-+--,6CCF86C;;CFGG,,6C9,C,6,CF<C,,4,4C,C9<6,:@,CC@<F,98CFG:,E,,,6,,8,6,,6B,:,EE686+4+84+45E,5,A,BBEFFG,,,C?E9FE5?,,4,@C,@6:?+@,7>DFA>D=8+@==>63,:,C,CDF9@@=,,9E,E+3;++=9**,**@CE,,>+5)4**=+=BF6B*B*;;76+0)-8C;=B@+()6+)35+10)2(((,))),5():2-)6)()54)((04(.4<<>)6),(.(()()((.
@M02352:288:000000000-CKWC8:1:1101:26386:4799 2:N:0:ATGCGCAG+ACTGCATA
CAATCTTGCGACCGTACTCCCCAGGTGGATTACTTATCACTTTCGCTTAGACACTGACTGTATATCGCCAATACCTAGTAATCATCGTTTACGGCGTGGACTACCAGGGTATCTAATCCTGTTCGCTCCCCACGCTTTCGTGCCTCAGCGTCAGTATCAGTTTAGTAATCTGCCTTCGCTATCGGTGTTTTGTTTAAAATCTAAGCATTTCCCCGCTACATTACACATTCCGTCTACTCCAACTGAACTCAATTTTATTCATATCAATGTCAGTTTCGTGG
+
BCFFFEGFD@@C:@FC@<CCCC<:,C,:F<E9EFE<FFFGDGGGDGG7FC,C@EEC9FFEFG<E<E7F@C=<=,C,CEFFF<<<B,BF?,FFF>@CFE7:FE8=?AA++=FAFFFAFBFFFG<EC@:=C7@E:7@FGE,>FEE?;@FC,+@E++533@C;DE9,,7@,,7;,>,3DD03:00<*/C*4*,400)2//++2)11+9);FFG+:*2/:=86))176:*)*1+3)))/(17=E8;(.(-).).4:9)5*))*))-.-4-))))..:)8)*((--
@M02352:288:000000000-CKWC8:1:1101:19869:4831 2:N:0:ATGCGCAG+ACTGCATA
CAACCTTGCGATCGTACTCCCCAGGTGCAATACTTATCACTTTCGCTTAGTCTCCAACTGTATATCGCTGAAAACGAGTATTGATAGTTTACGGCGTGGACTACCAGGGTATCTAATCCTGTTCGCTCCCCACGCTTTCGTCCCTGAGCGTCAATTCAGGCCTAGTGAGCTGCCTTCGCTATCGGTGTTCTGTGTCATATCTATGCATTTCACCGCTACATGACACATTCCGCCCACTTCGACCGAATTCCAGCCTAACAGTTTCAATGGCAGTTCCATCG
+
GGGFGGGGGGGGGGGGGGGGGGGFFF@GGGFGGGGGGGGGGGGGGGGGGGGGGGGGGGGGGGGGGGGGGGGGGGGGGDGGGGFGGGGGGGGGGGGGGGGGGGGGGGGGGGGGGGGGGGGGGGGGGF@FEGGGGG7FGGGGGGCGGGGGGDEGGGFFEGFGGGGGGGGG?C;8EFGGGFG>DCFDCGGGGGGGGFFFFFFGFCFG?FFGFGFGGFFE=B>ECAEA7F3<?FFAAB6;;@9E;;?@>902?B2-)(..58F?FAABFBB<<>??B<FAFA9A,
@M02352:288:000000000-CKWC8:1:1101:17563:4848 2:N:0:ATGCGCAG+ACTGCATA
CAATCTTGCGACCGTACTCCCCAGGTGGATTACTTATCACTTTCGCTTAGACACTGACTGTATATCGCCAATATCGAGTAATCATAGTTTACGGCGTGGACTACCAGGGTATCTAATCCTGTTCGCTCCCCACGCTTTCGTGCCTCAGCGTCAGTATCAGTTTAGTAAGCTGCCTTCGCTATCGGTGTTCTGTGTAATATCTAAGCATTTCACCGCTACAATACCCATTCCGCCTACTCCAACTGCACTCAAGTTTACCAGTATCAATGGCAGTTTTGTGG
+
G,<FEGGFGGGGGGGFGCDFFCFGGF8FGGGCFGGGGGGGGGGGGGGGGG<FFGG?<FAFGAFGCCCGDC@FFFFBCFEEFFCAFFGFGG<E7BGFGGGGC<<FF,BCGFCFCGGGGCCEFFGCGCFGEGDGDC@CC@FEFGCFD8?+==ECECFA@C9CEAC9FGAFECE@FGDF>?799>FEC?*;C,,+58B*99@+B8+1>FFGGGFGG856C)1));46**/CAFF;B320834;;@;1()/;/,4726:*-)*.)-:)4:4))411(,*.*((((
@M02352:288:000000000-CKWC8:1:1101:14763:4873 2:N:0:ATGCGCAG+ACTGCATA
CAATCTTGCGACCGTACTCCCCAGGTGGATTACTTATCACTTTCGCTTAGACACTGACTGTATATCGCCAATATCGAGTAATCATAGTTTACGGCGTGGACTACCAGGGTATCTAATCCTGTTCGCTCCCCACGCTTTCGTGCCTCAGCGTCAGTATCAGTTTAGTAAGCTGCCTTCGCTATCGGTGTTCTGTGTAATATCTAAGCATTTCACCGCTACACTACACATTCCGCCTACTCCAACTGAACTCAAGTTTATCAGTATCAATGGCAGTTTCGAGG
+
GFG9CFFGGGGGFEEFCFGGGGGEGGFGDGGGGGGCGGGGGGGGGGGGGGGGGGGGGGGGGGGGGGGGGGGFGGGBF7FFGGGGGFGGGGFGFGGEGGCFGGCCFGGGGGGFGGGGGGGGFGGFGGGGEGGFGDGGDFGGGCEDFGFGFEGGDGGGCGCGFGGGGCEFEC;8DCFFG>DE5?D>DE5CECEGGFFFFFFG68FDCFFCFFFCFFFFGDBEFFFFF<4FEFF4>362@@E1;4=;;3AEA>A?<)<=))94<<F4<AA9>0((-4B)*4171
@M02352:288:000000000-CKWC8:1:1101:14902:4891 2:N:0:ATGCGCAG+ACTGCATA
CATTCTTGCGAACGTACTCCCCAGGTGGGTCACTTATCACTTTCGCTTAGCCACTCAAACCGAAGTTCGAACAGCTAGTGACCATCGTTCACGTCGTGGACGACCAGCGTATCTAACCCTGTTCGTTCCACCCGCTTTCGTTCCTCACTGTCAGTACATTTGTAGTCATCTGCCTGCGCAATCGGTCTTCTGTGTACTCGCTATGCATTTCTCCGCTACACTCCACACGCTATCCACTTAATAATGACCCAATATAAACAGTATTCATGGCAGGTCTACAG
+
GF<,,CFFAB7+@FFGGGGGGGGGGGFF@B;,C<FG9F,CEFFFFGGGGGGGFD8CE@C,D+8@+A,6?8<F7F,<?,,9C5CFFE,A=,4C,,:+CC+4,+4@C+,,@4B44CAF,6,44A,,++8DD,=,B+@+++@@D,@,E,<+7@<:3,@3,8=,,,@E,@,;,,@D9EF8F**//3D73C*1,,<C80=5*=+*):?C48FG7C1+++(0*)(/3@3;8<;*()0)09?FF).).:.)..5)((.(()6=)6B).65))).)))(.3())/-)))
@M02352:288:000000000-CKWC8:1:1101:13790:4907 2:N:0:ATGCGCAG+ACTGCATA
TAATCTTGCGACCGTACTCCCCAGGCGGAATGCTTAATCCGTTAGGTGTGACACCAACAAGCATGCTTGCTGACGTCTGGCATTCATCGTTTACGGTGTGGACTACCAGGGTATCTAATCCTGTTTGCTCCCCACACTTTCGCACCTCAGCGTCAGTATCGAGCCAGTGAGCCGCCTTCGCCACTGGTGTTCCACCGAATATCTACGAATTTCACCTCTACACTCGGAATTCCACTCACCGCGCTCGAACTCAAGCCCAGGAGTTTATAAGACAGTTCCAG
+
F9ECFDFFGGGGEECEGGGG8CFEGGGGGGGGGGGGFGFGGGCEGGGGGGGFGGGGGGGGGGGGGGGGEFGGFGGGGGGFGGFGGGCCFFGGGGGGGFGGGGGGGGGGGGGGGGGGGFGGFGGGFFFDGGD@F<FB+@AFCEEEGEDGGGGGGGGEGGGGCCDGECFGGGGGFDGCDC7:AD5E*AECGF=FF*;5=4)*.CFGEFFG55F77C?63;<@F@@AGG0)()9@FB<)4:?0(((-4:>>(81<A77*(,.4:<??:46269<)5>FFF<)64
@M02352:288:000000000-CKWC8:1:1101:24171:4908 2:N:0:ATGCGCAG+ACTGCATA
TAATCTTGCGACCGTACTCCCCAGGCGGTCAACTTATCGCGTTAGCTGCGCCACTAAGAGGTAACCCCCCCAACGGCTAGTTGACATCGTTTCCGGCGTGGACTACCAGGGTATCTAATCCTGTTTGCTCCCCACCCTTTCGCACCTCAGCGTCAGTATTGGTCCAGGAAGTCGCCTTCGCCACTGGTGTTCCTCCACATCTCTACGCATCTCACCGCTACATTTGGAATTCCTCTGCCCCCTACCATCATCTACTTGCCCAGTTTTAACTGCAATTCACA
+
F<FGGGGFC:@6@+BFGFGGDGGFDFCF+6@FGGGFF97B6FCC:FFEG@FGEG=FE8,,6EDF,?F7FGGG:C7:F=FFFDECFGFGEFGG8,:CFGGGDCCFGGFFD+>FFFGGGGCC;BEGFGDFGFCDC>:*6D6DFEGG5EDFFF,;B58*,@@@C,>;E:2,:F62?7DD<DFFBDGD;+6;*1;+3/:8;F?<F297<@3<77):0@<58;>07/)*2*6*696FF*-6).5,(,74<3:<0)).64)*646(44(4))).5)6>>7?4*-)))
@M02352:288:000000000-CKWC8:1:1101:24184:4921 2:N:0:ATGCGCAG+ACTGCATA
TACTGTTGCGACCGTACTCCCCAGGCGGACAACTTATCGCTTTCGCTGCGCCACCAAGATCTAACCCCACCCACGCACCTTTCACACCGTTTTCGCTGCGTGCTACACCGGTATATCTACTCCTTTGTTCTCCCCACTTTCTCGTCCCACTGCCACAGTTGGTCCCCGAAACGACCTCTCCCCATGCGGTTCTCCCCGTGCTCTCGTCTCTTTTCCCCTCCACCTCGCGTATCCCCTCTCCTTATCATCCACTCTATCCCCACTGTTTAAACCGACGGCTA
+
,E,,,=FGG+++8CFGGGGGGGGGG,CF++6,:EFG,EFG,DF,,:FFGG+FFG,,C<,,5<,CF,E,,@FC+++++84,,B,B55,6+44B8,+84@+>++83,?,33+@++:,C,,,,,,,C3F,8>5,8>>F:C:,@,,7*44*0,,,4,,2,,,7@,>42,6,1******//8*;))*:0**+/=:**0.+(())*)/*:))0/*2/:7*6*0<(115()29()(.0.)13((,.,(-.-6<A9)<)5<0)*6)/5((((,6)))).-(()()(-(-
@M02352:288:000000000-CKWC8:1:1101:20734:5000 2:N:0:ATGCGCAG+ACTGCATA
CAATCTTGCGACCGTACTCCCCAGGTGGATTACTTATCACTTTCGCTTAGACACTGACTGTATATCGCCAATATCGAGTATTGATAGTTTACGGCGTGGACTACCAGGGTATCTAATCCTGTTCGCTCCCCACGCTTTCGTGCCTCAGCGTCAGTACCAGTTTAGTAAGCTGCCTTCGCTATCGGTGTTCTGTGTAATATCTAAGCATTTCACCGCTACACTACACATTCCGCCTACTCCAACTGAACTCAAGTTTATCAGTATCAATGGCAGGTTCCAGG
+
<FADFGGGGGGGGGEFFGFFCFG:C,CDFE<FCEGGE,CFAFFCCFEG,FFGEFECG86,9BFGGF7CCCCCF,C6,:C?F9,?F<6,59<9FC:+8CC+?B?E,=<C+:BECFAFGG9=9FAFE@F,>>@,8+@++==BFG6F,=@+=@8+84@;,3@3@BECF@F9DFCDF:>@**095*543;*=CCFFE<B6*+:@6++49FAF1:A++1/6*06)/2560>)*.:;65),:D))/4;;8()-4)-358).84)*6A44<):2<)2:7:(>2*(.44
@M02352:288:000000000-CKWC8:1:1101:8976:5003 2:N:0:ATGCGCAG+ACTGCATA
CAACCTTGCGATCGTACTCCCCAGGTGCAATACTTATCACTTTCGCTTAGTCTCCAACTGTATATCGCTGAAAACGAGTATTGATAGTTTACGGCGTGGACTACCAGGGTATCTAATCCTGTTCGCTCCCCACGCTTTCGTCCCTGAGCGTCAATTCAGGCCTAGTGAGCTGCCTTCGCTATCGGTGTTCTGTGTCATATCTATGCATTTCACCGCTACATGACACATTCCGCCCACTTCGACCGAATTCAAGACTAACAGTTTCAATGGCAGTTCCATC
+
GFGFFFEEGCCGGGFG88EFGDFCEGGGFGGGGGGGGGGGGGGGGGGGGA<FGGGCGGGGGGGGGGGGGGGGGGFGGGGGGGGFGGGGGGGGGGGDGGGGFGGFGGG>DFGFCFG99BFGGGFFGGDEC7C8>C7FEGGGGGGGGFG+1CEGG6DDGGAFGGGFGGGGGCEFE6CGG5CAEGFC4;7CEGGCGEFFFFFFA:@D*?1::EF8@BFBEE;34+46**3666:A>>@6;8A<3=73916<?FF<AAB*42<3>FF>AA<45(::6<*6@<4<
@M02352:288:000000000-CKWC8:1:1101:17763:5059 2:N:0:ATGCGCAG+ACTGCATA
CAATCTTGCGACCGTACTCCCCAGGTGGATTACTTATCACTTTCGCTTAGACACTGACTGTATATCGCCAATATCGAGTAATCATAGTTTACGGCGTGGACTACCAGGGTATCTAATCCTGTTCGCTCCCCACGCTTTCGTGCCTCAGCGTCAGTATCAGTTTAGTAAGCTGCCTTCGCTATCGGTGTTCTGTGTAATATCTAAGCATTTCACCGCTACACTACACATTCCGCCTACTCCAACTTAACTCAAGTTTATCAGTATCAATGGCCGTTTCCAGG
+
GGGGGGGGGGGDGFEGGGGGCGGGGGGGGGGGGGGGGGGFGGGGGGCFGGGGGGGGFFCGGGGFGGGGGGGGGGGDFFFGGGGGGGGGGGGFC:FCFECCGGGGGGCCEGCGGGGGGGAFGGDEGG+ECD@FE@FFGGFCFGE=,@,8@CEGGGGFFAFF,@@EGFGG;D;>FEF7FCDEFGFCD>9CEFCC7AA4EFFGFGFFE4=D=CA@8B@E=5()(+6;6*7CCAF4>8<?87;().6/)))..45226.8<)96<<:)66AAAF7((,.47)6<8
@M02352:288:000000000-CKWC8:1:1101:25248:5129 2:N:0:ATGCGCAG+ACTGCATA
CAATCTTGCGACCGTACTCCCCAGGTGGATTACTTATCACTTTCGCTTAGACACTGACTGTATATCGCCAATATCGAGTAATCATAGTTTACGGCGTGGACTACCAGGGTATCTAATCCTGTTCGCTCCCCACGCTTTCGTGCCTCAGCGTCAGTATCAGTTTAGTAAGCTGCCTTCGCTATCGGTGTTCTGTGTAATATCTAAGCATTTCACCGCTACACTACACATTCCCCCTACTCCAACTGAACCCAAGTTTACCAGTATCAATGGCCGTTTCGAGG
+
GFFFFGGGGGGGDDGGGDFGGGGDGFFGFBFGGFGFFGGGGGFFEGGFE@DCEFFFDFGFCGFGGGGGBFEGGEG7F@EGGEFGGGGGGGGFC:>FGFEGGGGG@FBEE<EDFDGC;,,AEGFEEEEGGGGGGEEE@DDED6==B8@8?EEGGGFFAFFGFFFBFGDFFGA8EF?7CCD5>CCEGGGEECFCCEA?EFAGF8>FFFAGC18FFFFBCD9EFF@ACF@DF6A*2=>0()/43(6834=(11<3:<AFF)*609<>AB9AB80(23>47(4:9
@M02352:288:000000000-CKWC8:1:1101:23043:5146 2:N:0:ATGCGCAG+ACTGCATA
CAATCTTGCGACCGTACTCCCCAGGTGGATTACTTATCACTTTCGCTTAGACACTGACTGTATATCGCCAATATCGAGTAATCATAGTTTACGGCGTGGACTACCAGGGTATCTAATCCTGTTCGCTCCCCACGCTTTCGTGCCTCCGCGTCAGTATCAGTTTATTAAGCTGCCTTCGCTATCGGTGTTCTGTGTAATATCTAAGCATTTACCAGCTACACTACACATTCCGCCTACTCAAACTGAACTCAAGTTTCTCAGTATCAATGGCAGTTTCGAAA
+
F<FF<EFC@FDGGCFFGFGG8BFCGGFFFGGGGGG,,@EFGGGGGGFFBEFGGGGGGGG9FFFGFFEG:C:CFCECFGEFCCGGFC?FFFGC@7:CFG:4,B?FFC,B+BFFAFGGGED,=CFFG77=C=>ECGDGC6FEG6@+@8,+@EGGGGF:=EGGGGFF,73@CAFFGGGFGFCDFGGGG;*=EGDGG4858:BGACF8?ABGGD++4B)0>+7;3+/0*94*1@+9351(,.6)5@73;)4;::A:3A<6))/)--65<<A9<:(((.1)*-:((
@M02352:288:000000000-CKWC8:1:1101:8050:5155 2:N:0:ATGCGCAG+ACTGCATA
CAACCTTGCGATCGTACTCCCCAGGTGCAATACTTATCACTTTCGCTTAGTCTCCAACTGTATATCGCTGAAAACGAGTATTGATAGTTTACGGCGTGGACTACCAGGGTATCTAATCCTGTTCGCCCCCCACGCTTTCGTCCCTGAGCGTCAATTCAGCCCTAGTGAGCTGCTTTCGCTATTGGTTTTCTGTGTCATATCTATGCATTTCCCCGTTACATTACCATTTCCCTCCACTTCGCCCGATTTGAGCACTAACAGTTCAAATGGCAGTCTCAGCG
+
GF,<CFGGGGG<FFFGFDGGGFFEFFGF@<;CEEFGCFC@FEGGCGGG7FCFCGF<FF<@FF9FGF@,C@+CCF@BC+CE<E?5@B,EFDC<C@@=BF++:B4F=,EF+B4,A<FE=FDF9FFFF7+4@EG+@++3CEAC@E=8=@3+13@9EDC:,@@,@FB,@BDC,:;>@,=+5;9?*3,5*5*==,<+29+9/14++4++/01:C?>+?5()*:7)9+1++1)26;+/+03(3374((/4(3(3,))().3).3<5)62)))-64)(302))1.).(
@M02352:288:000000000-CKWC8:1:1101:11100:5167 2:N:0:ATGCGCAG+ACTGCATA
CAATCTTGCGACCGTACTCCCCAGGTGGATTACTTATCACTTTCGCTTAGACACTGACTGTATATCGCCAATATCGAGTAATCATAGTTTACGGCGTGGACTACCAGGGTATCTAATCCTGTTCGCTACCCACACTTTCGCACATGAGCGTCAGTCTTTGGCCAGGGAGTCGCCTTCGCCACTGATGTTCCTCCAGATATCTACGCATTTCACCGCTACACCTGGAATTCCAACCCCCTCTCCAAGCCTTTAGTCCGCCAGTTCTAAATGAACATCCCAAA
+
GG<EEFFDFEGGC7CEGFGGGGFFFFGGDCFFGGGGFGGCFGGGC@CGGGGGGGGGGGAEFGDFEFGGGGGFFC<7CFGEGFGGGGFGGGGFGEFFGGGDGCDEGG?@GFFCGG9EECFFGGFGCFC@EE8F+=CGGGGGCEGGFFA+@CEGE7=;EFGCCFGFGGGG>FFECEGGGCD@EDCF7,=DFGGF+>A>;6=C=7:FBA4CGGFFDA()*),)(23=FFE73+1:+)(/214<1244()(-().))62*,472(59<4<4:A<A)6<42<04:(
@M02352:288:000000000-CKWC8:1:1101:8066:5179 2:N:0:ATGCGCAG+ACTGCATA
CAATCTTGCGATCGTACTCCCCAGGTGCAATACTTATTACTTTCGCTTAGTCTCCAACTGTATATCTCTGAAAACGCTTACTTTTATCTTACGGCGTGGACTACCAGGGTATCTAATCTTGTTTTCTCCCCACGCTTTCTCCCCTGACCGTCACTTCATCCCTACTGAGCGCCCTTCGCTATCGTTGTTCTCCTCCATATCTATACGTTTCACCGCCACATAACTTGTCTTCCCCACTTCGCTCTAATTCACAACACACAGTTTTAATGCGCTGTTTCAT
+
,,C9EFFGFGG-C@@FFGGGGGG7F,C<FGGCGGGGC,;F<FGEECC@,EFG9FGCF@@C66@,CE,,,6,6E<:++86@,6,,,<,,,:,,:,++CF++<,A,AE=+:,,B<F9,4>59,C5,45CE,@@,@7C?>D,,,7,33+,+@C6+++,3383,,,,,,38,,@++>++50*<?E*,40:CEC,2++**:>=B9+B>+2=);0A4+=*(8*283=+))++)1)+386),(.()/(((/6))))/))))-)((0(().-)),.5)((-(0)*..)
@M02352:288:000000000-CKWC8:1:1101:9098:5197 2:N:0:ATGCGCAG+ACTGCATA
TAATCTTGCGACCGTACTCCCCAGGCGGAATGCTTAATCCGTTAGGTGTGACACCAACAAGCATGCTTGCTGACGTTTGGCATTCACCGTTTACGGTGTGGACTACCAGGGTATCTAATCCTGTTTGCCCCCCACACTTTCGCACCTCAGCGTCAGTATCGAGCCAGTGAGCCGCCTTCGCCACTGGTGTTCCTCCGAATATCTACGAATTTCACCTCCACACTCGGAATTCAACTCACCTCTCTCGACCTCAAGACCAGGAGTTTACAAGGCAGTTCCAG
+
,6,CE<F@FFG7:@FFGGGGG:F,C8@@@:FAF<FFC@CFE@FGDF,9FCFGEFFGF@DG@GGGGFCGGCGGA=FG,CCGGCCAEF,?FGGGGFED:DFG7CEFFFGGFGCG8,AEEEGCEGGGGC?9,6DE7:FFEFA>;?CEEE:?CC,;@7EGFD;FE7@5*5@>DF9DCCD4;9=)89*=C6CCC6=+:1;1,5:<5+1+9A:5C5=+;ACFC),3(),)>C6C:F)@*1)-5)3(4:5:)4(.(-,),).*417?,(-4(6<AA<<06:<(95><.
@M02352:288:000000000-CKWC8:1:1101:15376:5200 2:N:0:ATGCGCAG+ACTGCATA
TAATCTTGCGACCGTACTCCCCAGGCGGAATGCTTAATCCGTTAGGTGTGACACCAACAAGCATGCTTGCTGACGTCTGGCATTCATCGTTTACGGTGTGGACTACCAGGGTATCTAATCCTGTTTGCTCCCCACGCTTTCGTGCCTCAGTGTCAGTATTTGTCCAGGTAGCCGCCTTCGCCACTGATGTTCCTTCCACTCTCTACGCATTTCACCGCTACACTGGAAATTCCACTACCCTCTACAATACTCTAGCTTGCCAGTTCAAAATGCAGTTCCC
+
F,FECDFGGGGGCFGGGGFFGGGGGGGGGGGGGGGG9<FDEGGGGGGGFGGGGGGFGGGGGGGGFGFFGGGGGGGGEFGFFGCGGGGGGGGGGF7C<FFBCFGGGGFGFGGGGGGGGEAFGCCEFGDCFGG7=DFEGGDGGGFCEFGGGGGFGGGAECGCGGG;FGD,@F9?FGGDCDF?B*;?DF,,=BDFGFFE7B+=AGFGE=8DDCAG+A7*=369@ADFGF;F<FFF+:73/=@F8?034:<2)444-6)96<4?B<,4:AA)623<AF@A49A?
@M02352:288:000000000-CKWC8:1:1101:8325:5204 2:N:0:ATGCGCAG+ACTGCATA
CAATCTTGCGACCGTACTCCCCAGGTGGATTACTTATCACTTTCGCTTAGACACTGACTGTATATCGCCAATATCGAGTAATCATAGTTTACGGCGTGGACTACCAGGGTATCTAATCCTGTTCGCTCCCCACGCTTTCGTGCCTCAGCGTCAGTATCAGTTTAGTAAGCTGCCTTCGCTATCGGTGTTCTGTGTAATATCTAAGCATTTCACCGCTACACTACACATTCCGCCTACTCCAACTGAACTCAAGTTTACCAGTAGCAATGGCAGTTTCGAGG
+
GGGGGGGGGGGGECFGGGGGGGGGGGFGGGGFFGGGGGGGGGGFCEDGGGGGGGFF98<FFCF9@E@7FFGEF<F@<DFGGGGGFGGGECFFGGGEGGG78EGG8FF:7BFCFDFEGF9FAFFEEEGEEFECFEFGEFFGGGGGGG88DC>GGEDEGD9=@FCFCFFG;FFGGGGGGFDBEDGG>EGDGCCFFEF4>F921=1=<FFCBF1+=A@FGD;@@81=7C;<?=66>><<;8@@33;@E3416A2:?D204)*67)4.)64-3338<2*4=0:(4
@M02352:288:000000000-CKWC8:1:1101:8509:5233 2:N:0:ATGCGCAG+ACTGCATA
TAATCTTGCGACCGTACTCCCCAGGCGGAATGCTTAATCCGTTAGGTGTGACACCAACAAGCATGCTTGCTGACGTCTGGCATTCATCGTTTACGGTGTGGACTACCAGGGTATCTAATCCTGTTCGCTCTCCACGCTTTCGTGCCTCAGCGTCAGTATCAGTTTAGTAAGCTGCCTTCGCTATCGGTGTTCTGTGTAATATCTAAGCATTTCACCGCTACACTACACATTCCGCATACTCCACCTGAACTCAAGTTTATCAGTATCAATGGAAGTTCAGA
+
66BB6CFGGG7@F@-CF@<F@@DCD8C:@CD@F9FFGE,C:FGGGDGGGGCFGGGDGCEC=CGF<8<CC7?6<=,B@C<,FF9F?BFF@+<FEAF:FF@C7A4E,4BE<?@EFGFFF9CA=?<FF,4>E88FFGGGG88DD>=@+36=@D=7C+;47,@,5E3@CF9,,@ECF6*3?+**<CC:;7@EGECF>*=87B+C>GFDC++*8,+4++*4*:7;>=;1>8;D3A++:236(88.)(3(.83?>0):2,5*.)=))5649))-)).(.8))*)).)
@M02352:288:000000000-CKWC8:1:1101:8496:5249 2:N:0:ATGCGCAG+ACTGCATA
TAATCTTGCGACCGTACTCCCCAGGCGGAATGCTTAATCCGTTAGGTGTGACACCAACAAGCATGCTTGCTGACGTCTGGCATTCATCGTTTACGGTGTGGACTACCAGGGTATCTAATCCTGTTCGCTCCCCACGCTTTCGTGCCTCAGCGTCAGTATCAGTTTAGTAAGCTGCCTTCGCTATCGGTGTTCTGTGTAATATCTAAGCATTTCACCGCTACACTACACATTCCGCCTACTCCAACTGAACTCAAGTTTATCAGTATCAATGGCAGATTCGA
+
<@FFCFFGGDCFF@@CFGA8F7FGGGGGGGGGFGFGG9CFGGGGCFGGGGFGGGGGGGGFF,F9<<F9FFGG9EECF<F8DFG9,?,E8D8F<,+CFDFDGCE=FGEGGDE8=FFGGFGGCGGGG?+=CFEFECFGG+=D9@3++8=ACDF6++3@ECC,8F,@;=F;;@EGGGCCFDF>EDGCFEEECEGG:CFF8B++=1=8>+8*8::C+3.//>1:(8=;*26D8AAF+66(,638::,(.328A(-)82)16>8).<26><9<<)<?::)(*.),)
@M02352:288:000000000-CKWC8:1:1101:8125:5264 2:N:0:ATGCGCAG+ACTGCATA
CAATCTTGCGACCGTACTCCCCAGGTGGATTACTTATCACTTTCGCTTCGACACTGACTGTATATCGCCAATATCGAGTAATCATAGTTTACGGCGTGGACTACCAGGGTATCTAATCCTGTTCGCCCCCCACGCTTTCGTGCCTCAGCGTCAGTATCAGTTTAGTAAGCTGCCTTCGCTATCGGTGTTCTGTGTAATATCTACGCATTTCACCACCACACTACACATTCCGCCTACTCCCACTGAACTCAAGTTTATCACTATCAATGGCAGTTTCGCGG
+
<<EEGDGEFFDG:FFF,DFDG@<CFFF,DEGG9FGFGFGEGGGGGGGG,@@FEGG,CFFF,666C?CFB@FED,6:C<CEGEFFDF@E<9FGG7F7FFG7=FGFFFGF:F=FG9,,@9FGGGG<F7+@8CGGG++++D,:@@6;,,4+7+@4CCCCFFF;@,@,;E,@,<>DC52CCDD**38*/4=*;998C?@<4++4+;7+(5)9C<+37;):*)61(53ACF)0.;F4B3(,,<742::(.87:).22)-.04)94).)6.4<9)(4(-,9<*41(-
@M02352:288:000000000-CKWC8:1:1101:4810:5275 2:N:0:ATGCGCAG+ACTGCATA
TAATCTTGCGACCGTACTCCCCAGGCGGAATGCTTAATCCGTTAGGTGTGTCACCGAACAGTATACTGCCCGACGACTGGCATTCATCGTTTACGGTGTGGACTACCAGGGTATCTACTCCTGTTTGCTCCCCACACTTTCGTACCTCAGCGTCAGTATAGAGCCAGTGAGCCGCCTTCGCCACTGGTGTTCCTCCAAATATCTACGAATTTCACCTATACACTTGGAATTCCACTCACCTCTCTCGAATCCTAGAACGATAGTTTTTGAGGAAGTTCCAG
+
EEGG9FG9FGGDEGGGGGGG,FF:@GEGGGGGGGGGGFFGGGGGGGGGFGGFFG9FCGGGGGGGCFGGGGGGDGGGGDGGGBCCFBEFGGGFEGGDGG@FGGCGGCCFCGG=CECEG,CD@DF9A<DCG9DFGF>FBFGFGGGGGGGGGGGGGGGGGGG,7@BEGGGFCFCFF*9?CDGFBGGC*,4447CDD)+/5;;::;7:)8;5CG>:>+);+)746A)+2+4C)7)99=)).,5?),)()5()3)(,)5)*)))-1(-69><(-,(().7:F2<A4
@M02352:288:000000000-CKWC8:1:1101:26951:5319 2:N:0:ATGCGCAG+ACTGCATA
CAATCTTGCGACCGTACTCCCCAGGTGGATTACTTATCACTTTCGCTTAGACACTGACTGTATATCGCCAATATCTAGTAATCATAGTTTACGGCGTGGACTACCAGGGTATCTAATCCTGTTCGCTCCCCACGCTTTCGTGCCTCAGCGTCAGTATCAGTTTAGTAAGCTGCCTTCGCTACCGGTGTTCTGTGTAATATATAAGCATTTCACCGCTACACTACACATTCCGCCTACACTAACTGAACCAAAGTTTATCAGTATCAAAGGCAATTTCTAGG
+
G<AE,CFE<F@E7@FFGGGGGDG:FF@?@<FGGAF<CA6CC<FFE7@<FGCF,C<<CFEFGGEG@<,F:CFGF,E,,,CF<<EFFFG9FF<<::FGCEEGGGFDCFDFCFDD,9,C,@A9,4CC6C+4@BEGC>+38@9>,==FBC,0,6A8C+@CFAF,ECG,,E;CFF9:CCFFCCG*9*,17CCCE,>:C6E6A:8=+2++/*0@=788C*()*)(/3+6/4;4*96A4)),6,(345@1).).(((((,65/)4165)6A44)))(,(..*)9))4)
@M02352:288:000000000-CKWC8:1:1101:16501:5347 2:N:0:ATGCGCAG+ACTGCATA
TAATCTTGCGACCGTACTCCCCAGGCGGTCAACTTATCGCGTTAGCTGCGCCACTAAAGAATCAAGTTCCCCAACGGCTAGTTGACATCGTTTACGGCGTGGACTACCAGGGTATCTAATCCTGTTTGCTCCCCACGCTTTCGCACCTCAGCGTCAGTATCAGACCAGGTGGCCGCCTTCGCCACTGATGTTCCTTCCTATATCTACGCATTTCACCGCTACACAGGAAATTCCACTACCCTCTTCTGTACTCTAGTTATCCAGTATCAGGTGCACTTAC
+
DFGFGGGGGDEGGGGGGFGFEGG7DEFEGGGGGFFGFGGGGGGGGGGGGGGGGGGFGGGGGFGGCFGGGGGGGEGCCEGGGC,?9<,AEFGG7DFFEDEGEGC8FCGGGCEDFFFF=DFGFGFFGCDEFGGGGEFGGG@ECG+CCEC5@>E,BCEDC;,5DFGFF:<EE,,B6EG48:DAADCGDC?C99<@>?7C<;CCFCFG?FF3<C:7?BBF7504;EFF4><:?4/*=*.6)((4:320-6>><>A256AF):@<99).)))62)).4)))*)))
@M02352:288:000000000-CKWC8:1:1101:24216:5357 2:N:0:ATGCGCAG+ACTGCATA
CATTCTTGCGAACGTACTCCCCAGGTGGGATACTTATCACTTTCGCTTAGCCACTGAGCCTAAGCCCAAAAGCTAGTATCTATCGTTTACGGCGTAGACTACCAGGGGATCTAATCCTCTTCGCTCCCCACGCTTTTGCGAATGAGCGTCAGAGCATACGTACTATACTGTCTTCGCAATCGGTATGTTGTGTAATATCTATGCATTTTACCGCTCCACTACACATCCTACCTACTTCCATATGACTCACTACAACCAGTATCCAAGGCACTTCTATAGTT
+
GGF,,CFGF@7@FCFGFGGGGGGGGGCG+BFGGGGG<,<FEGGGGGGG@FGGCFG,C,,,,,6,,AAFG<F,@<FG<9EA,,,:,9,A,,,,4@>C:4?<5,4A,+B+6B<C<?4,,9,A,46++4+DE,B+F++A,,,3++6=,,,=:+3+,,3,,3,>DB**,,,,,,,3,2+*</93*;*4*4,2>,0*2*408@+::C6+/=+28:=**8()3/8?;A;F=7)*77*.2+57..)95C?<)-)6)()).4)0,40.):-).,)-((((.,*)/.)64
@M02352:288:000000000-CKWC8:1:1101:21719:5374 2:N:0:ATGCGCAG+ACTGCATA
TAATCTTGCGACCGTACTCCCCAGGCGGTCTACTTAATGCGTTAGCTGCGCCACTAAAGAGACAAGCTCCCCAACGGCTAGTAGACATCGTTTACGGCGTGGACTACCAGGGTATCTAATCCTGTTTGCTCCCCACGCTTTCGCACCTCAGCGTCAGTATCAGACCAGGTGGCCGCCTTCGCCACTGATGTTCCTTCCTATAACTACGCATTTCACCGCTACACAGGAAATTCCACCACCTCCTTCCGTACCCTAGTTACCCAGTTCCAGGTTCAGTTCC
+
9FCFEGGGGGDE7CCEGGGGGCGEGGGG@FGFFGGGGGGGGGGGEGGGGGGGGGGG<FFGFGFCGFF8FEFC8FGFGGGEFFGGGGGGCFGGGDGCFGGC=FDFFCGCFEGGGGGECEFF3FAFCFFFFFGCGGFGGGEGGGGCEEG7EFGFGGECECFDCEFCE@>8BF64<C?5D4D*):8=C+CC7:FGGEFFFF=+70+;7A)*1:;DD4>FF)433745*/258<4@?6<A701:(4(,6)((..3())4>-:4.)(.44)))6-.)))/6=ADF
@M02352:288:000000000-CKWC8:1:1101:13945:5388 2:N:0:ATGCGCAG+TCTGCATA
TAATCTTGCGACCGTACTCCCCAGGCGGAATGCTTAATCCGTTAGGTGTGTCACCGAATAGCTCGCTACCCGACGACTGGCATTCATCGTTTACGGTGTGGACTACCAGGGCACCCAATCCTGTTTGCTCCCCACACCTTCGGACCCCAGCGTCAGTATCGAGTCCGGGAGCCGCCTTCCTCACTGGTGTTTCGCCCACTATCTACCAATTTCCCCGCTAACCTCGGAATTCCACTCACCCCCCCCGAACTAACGACCAGGCCTTTACGCACCACGTCCGG
+
6@<@CE@FFCGCG7;9C@EC<CFFG,::+6D@F<FF,F,<@D,@B,59,8,CFEF::7B66,,,,>F,@FEEC>+>FE:,,4,CEC5<A=EF7,44BA?B:,B<<4E,,8F+++++3+8@D3<>@FFF9,=BF<C@++5:D++*****1*3:>;8:,,7,*5*,,7***4:*=*9<*:;.+3+*+4*30/=*3()/(0)*0:/:)//>4+*2*1)0*8,2()(*01()())199<)(((..3(((--40,..24()415(--(.)).)(4((,(0(.(,(,
@M02352:288:000000000-CKWC8:1:1101:26165:5389 2:N:0:ATGCGCAG+ACTGCATA
CAACCTTGCGATCGTACTCCCCAGGTGCAATACTTATCACTTTCGCTTAGTCTCCAACTGTATATCGCTGAAAACGAGTATTGATAGTTTACGGCGTGGACTACCAGGGTATCTAATCCTGTTCGCTCCCCACGCTTTCGTCCCTGAGCGTCAATTCAGGCCTAGTGAGCTGCCTTCGCTATCGGTGTTCTGTGTCATATCTATGCATTTCACCGCTACATGACACATTCCGCCCACTTCGACCGAATTCAAGACTAACAGTTTCAATTGCAGTTCCATCG
+
FFFGFFGGFGD9DCFGGCGGGGGGGGGGGGGFGGGGGCEGFGGGGGDGD@<FAFGGGGGGGGGFFGGGGGGGGGGGGGGGCFCEFDGGGGGGD@CGFGGCGG8FGFFGGCEDFGGGGGGG,;AEFGG,>+@B=FFGGGDEGEEGE@@FGGCEGGFFGA9DGG7:CFGGGGGFGGCFGGGFFGGDGG*:CFC7C6EEEFAF>FFGFFFGC:8FGA@)58:E987;CGDG<A+65A(2;@E@@;?>(,46()).).8/-)).3:4ADFF>)52<))*6946:(
@M02352:288:000000000-CKWC8:1:1101:17414:5392 2:N:0:ATGCGCAG+ACTGCATA
CAATCTTGCGACCGTACTCCCCAGGTGGATTACTTATCACTTTCGCTTAGACACTGACTGTATATCGCCAATATCGAGTAATCATAGTTTACGGCGTGGACTACCAGGGTATCTAATCCTGTTCGCTCCCCACGCTTTCGTGCCTCAGCGTCAGTATCAGTTTAGTAAGCTGCCTTCGCTATCGGTGTTCTGTGTAATATCTAAGCATTTCACCGCTACACTACACATTCCGCCTACTCCAACTTAACTCAAGTTTATCAGTATCAATGGCAGTTTCGAGG
+
GDGGGGGGGFCFE@FGGFFGDGGGDEGGGFFGFGGGGGGGGGGGFGEFEGFFGGFFEGGGGFGGGGGGGGDEFAFCC,CEFFGGGGGGGGGGGCG@GGGEFGGDGGCCGGGGFEGGCFGGGGGACGECED7FGCGGGFC>38CGCF80ACGEEEC7,@FFFGF9;<@FGGGGGGGGG*709D8?C?*;C?C8=AF<6C6+=C@87A=FGGFGGF(8?).38=;AFG3CCA;6;:@@D))468E8)45-)6<:<<<7A4=BA2):A>29<::??<94828?;
@M02352:288:000000000-CKWC8:1:1101:12077:5396 2:N:0:ATGCGCAG+ACTGCATA
CAATCTTGCGACCGTACTCCCCAGGTGGATTACTTATCACTTTCGCTTAGACACTGACTGTATATCGCCAATATCGAGTAATCATAGTTTACGGCGTGGACTACCAGGGTATCTAATCCTGTTCGCTCCCCACGCTTTCGTGCCTCAGCGTCAGTATCAGTTTAGTAAGCTGCCTTCGCTATCGGTGTTCTGTGTAATATCTAAGCATTTCACCGCTACACTACACATTCCGCCTACTCCAACTGAACTCAAGTTTATACGTATCAATGGCAGTTTCAAGG
+
GGGGGGGGGGGGC7BFGFGGGDFGDCAFFDFGGGFGGGGGGGGGGGGGGEFGGGGFGGGCGGGGFFGGGGGGGCGGGGFGGGGFGCFGGGGGGGDFGGDCG@FGGGC@GGCGFFGGA,FAFABGCGGGGGDACGFGGGGGGGGGCGGGGGC>EGGGFGGGGGGGGGFGAFGGCFGFFD79?DG57>E8?FGFGFFFF++4BFFGEAAC8=@CFF?4*89@16=4753>EFF)801267=@FEE@(=AFAA<02-:7<)*)(.5-.)6.)4:(4(=)*)...
@M02352:288:000000000-CKWC8:1:1101:12514:5401 2:N:0:ATGCGCAG+ACTGCATA
CAATCTTGCGACCGTACTCCCCAGGTGGATTACTTATCACTTTCGCTTAGACACTGACTGTATATCGCCAATATCGAGTAATCATAGTTTACGGCGTGGACTACCAGGGTATCTAATCCTGTTCGCTCCCCACGCTTTCGTGCCTCAGCGTCAGTATCAGTTTAGTAAGCTGCCTTCGCTCTCGGTGTTCTGTGTAATATCTAAGCATTTCACCGCTACACTACACATTCCGCCTACTCCCACTGAACTCAAGTTTATCCATATCAATGGCAGGTTCGAGG
+
GFFFFGGGGGGGGGGGGGGGGGGGGGGGF@FEGGGGGGFGGGGGEGGGGFCFGGGCGGGGFGFFGGGGGGGGGGF@D=FGGFFGG9BFGGGGCCGFGGG7EDGGGGFEEFCGGEGGGGFGGGEDFC:8B=74C=>FGGGGG6C?FGGDGGGC+;F;<;@EFFF99F;FGFGCFFFDF*95**@19**4=@:+BCFEEF6:FBCCCAFFGF+=FF9?EFFFFF860C@FFFFAEF1(3;)6(38@)7)(1-3:>4:6657)))6):).)).1(((0)*(((-
@M02352:288:000000000-CKWC8:1:1101:4104:5410 2:N:0:CTGCGCAG+ACTGCCTA
TACTCTTGCGAGCGTACTCCCCAGTTAGATTGCTTAGCACTTTCGCTCCGGCACCCACGTCTCACTGCAGCCCCCTAGACATCAACCTTTATTACATGGTCGAACACCCGGTGTGCTGCTGCTTGTTTCCCACCCCCTCTTGCCTTCTTCGCAGCTGTTTGCTACTTTGTTCTCTTCTTCGCCGCTGATATTTCTGCTGGACGCCTCTCCATTCCACGCTCCACCAACTCTTCTCCCCCCCTCAGTATCAATGTAGTTCACCAGTTACGTAACCACCTCCG
+
,,,6,,=,@@6++@@@GGGGG>E,;,,,,,,,;CF,,C,,CFE6@@@4@,++8:C,::+66,:<,,,9E,9E,6++C,,,,?<<,,<,,,,,,<9,C,:,<+4+,84+6++++48,,,,8,,8,7:?,,,6,B@+33++,,,,@;C,+7,+++++4,@,,,,,,,,,,37@@,,+52++?<D8**41*,44=1*4**+)*)*))()2***+31:<F+),((.(8<41/(;1+:@--,((4((,.())).)).).)0))954-4(.)))(()((.*(.(.,-
@M02352:288:000000000-CKWC8:1:1101:25417:5419 2:N:0:ATGCGCAG+ACTGCATA
CATTCTTGCGAACGTACTCCCCAGGTGGGATACTTATCACTTTCGCTTAGCCACTCAGTCTTGCGACCGAACAGATAGTATCCATCGTTTACGGCGTGGACTACCAGGGTATCTAATCCTTTTCGCTCCCCACGCTTTCGTCCCTGAGCGTCAATTATGGCCTAGTCAGCTGACTTCGCTATCGGTTTTCTGTGTCCTATCTATGCATTTCACCGCTCCATGTCCCCTGCCCCCTACTTCGTCCTAATTAAATTTAAACACAATCAAAGGCAAGTCTACA
+
EEEBFEGDGGG:FFFGGGFGGGC@FFFCEBEGFGGGFAFEFFGGGGGG,CEGG?CEGAC@<E,,@>+8:+64>8,,C<,?,CAF?CF+A=4<?B:+4@::B<,4<A?C+BFDDFCE,3EF,;,:@++,+63>F=FC3+@6DA+@983+,@@E:CFC,,7>CGGGF<,?>,,,,42B8*;B?DCED****4>8CE=.)1++*+3:7A6++:1:D*()=)((9+7++*(2()))0)((42--32,(())--)64))-*))1)((().).)6(80:(*)/-))
@M02352:288:000000000-CKWC8:1:1101:18723:5439 2:N:0:ATGCGCAG+ACTGCATA
CAACCTTGCGATCGTACTCCCCAGGTGGATTACTTATCACTTTCGCTTAGTCACTGACTGTATATCGCCAATAACGAGCAATCATCGTTTACGGCGTGGACTACCAGGGTATCTAATCCTGTTTGCTACCTACGCTTTCGTCCATCAGCGTCAATTCAAACCTAGTAAGCTGCCTTCGCTATCGGTGTTCTGTGTAATATCTATGCATTTCACTGCTCCACTACACATTCCGCCTACTCCAACTTAACTCAAGTTTAACAGTATCAATGGCAGTTTCGAGG
+
GAFGCGGGGE:CDCE<FGFGGGGEGGGGFBFGGGGG<EGGFGGGGDG?@FFGGGDE9<EGEFFFEF:6BEFFFGGFG=+@EFFGGCEAFDGFE7=7CFDG8<<,A<BF+4,:EFDC,95,9C,,ABF=FF,9BB@F=6F8D8ECFDFDCEC@>8F:,87=@FCCFCFFG9;BCCFDF95A*0@134*=8CFGGEC8AB9:@9=CC8AF@CFF>+9=?9)6-+8ADCECCFFF)=82=738@1((.)74)7<;@?)39)8)795))6A)2(4:?.429:((4
@M02352:288:000000000-CKWC8:1:1101:17701:5445 2:N:0:ATGCGCAG+ACTGCATA
TAACCTTGCGGCCGTACTCCCCAGGCGGCCAACTTAGTGCGTTACCTGTGCCACCCACGACTCAAGGTCACAGACGGCTAGCTGACATCGTTTACGGGGTGGAACACCAGGCTCTCTAATCCTGTTTGCTCACCACGCTCTCGTGCCTCAGGCTCAGAACTTCTCCTGGTATCTGCCTTCTCCACTCCTGTTCCCCCGAATATCTACGAACTCCCCCCCAACACTCGCAAGTCCACTCACCTCTCCCACACACATGACCAGTACCTTACAAGCCAGTTTC
+
,@,6;,EAFG:C:F+8F@FG88C,CDFG@+@6CCFFA,EF78B:,,:@9,C,CCF:<,+87,BF@,95CCFE9F8+C=7FF,@,=<<@D@+BA+C+:+84>FF@3,=3DE++,,6E9@9,,9,:F<<,6@E,E>CC+@@3+33;,*5+@,,,,,,,56,,6,,,6<,,,,6,,,2:*0+;*0;=;@,,141;+>A@45.)):1;)++**2);+0(2:5144.(8*9(5,7)**/-.6:,2:),)(.1((44(-42743<5,)))).4.4<A,(3).).-4
@M02352:288:000000000-CKWC8:1:1101:20576:5448 2:N:0:ATGCGCAG+ACTGCATA
CATTCTTGCGAACGTACTCCCCAGGTGGGATACTTATCACTTTCGCTTAGCCACTCAGACCGAAGTCCGAACAGCTAGTATCCATCGTTTACGGCGTGGACTACCAGGGTATCTAATCCTGTTCGCTCCCCACGCTTTCGTCCATCAGTGTCAGTTGATTATTAGTAATCTGCCTTCGCAATTGGTATTCTATGTAATCTCTAAGCATTTCACCGCTACACTACATATTCTAACCACTTCACAGTACTTCAAGGTCAACAGTATCAAAGGCAATTTTACAG
+
FF<FFGGFGGDGGGGGGGGGFGGGGAFGGGGGGGGGGFFGGFFGGGGGGFGGGGAFGGGGGDCFCFGGGCGGGGGGGGFGCFGGGGGGGGGGGGGEGGD@=FGGEFGGGGFFGCFGGGGGGGGGGFFGEGGGGEGC@8DGFCEE9B@:FADCCEFFGGGGGFFGGGGGGGGGGGCCGG>>>CG,CC7@CFF9ECFF6CFG=DF8?FFFGFFGGA=?EDFF@6@6<DFGEFFF=BD<@FE87<<AFF)756?C552@?FF<7)64<><2:(3<0(*6BA74)
@M02352:288:000000000-CKWC8:1:1101:15128:5457 2:N:0:ATGCGCAG+ACTGCATA
CAGTCTTGCGATCGTACTCCCCAGGTGCAATACTTATCACTTTCGCTTAGTCTCCAACTGTATATCGCTGAAAACGAGTATTGATAGTTTACGGCGTGGACTACCAGGGTATCTAATCCTGTTCGCTCCCCACGCTTTCGCCCCTGAGCGTCAATTCAGGCCTAGTGAGCTGCCTTCGCTATCGGTGTTCTGTGTCATATCTATGCATTTCACCGCTACATGACACATTCCGCCCACTTAGACCGAATTCAAGACCAACAGTTTCAATGGCAGTTCCATCG
+
FGGFFGGAFGGGD:@CEFGGGGGDFEGFEEGGGGGGGFFGGGGGGGCFGGGGAE<FCGGGGGGGGGFDGBFEFGGG@FGGGGFGGGFGGGGFCCEGCE>E@?FEFGGGEGGGFGC9EEGGGGGFF:CFEGCEFGGGDEFG+33@8=8DDECCEGG:;,@EFGCCE>F9,D9BFGGFFG>5?C:CGGGGGGGDCEFEFF6===874AACC7B@8A5888;73@EFC636<AC;B59?FF@))1)6>B(1345647<)11@14<9<2><)607??:B<B).6-
@M02352:288:000000000-CKWC8:1:1101:6499:5533 2:N:0:ATACGCAG+ACTGCATA
CAATCTTGCGGTCGTACTCCCCAGGCGGGACACTTAATGCGTTCGCTTAGGCACTGAAGGGAACCATACCAACTACAACTAGTCTTCACCGGTTAGTGCGTGCACGACCAGTAATTCTGATCCTTCTCGCTCCCTACGCCCTCTCGCCTCAGCGTCAGTTTAGGTGCAGGCCTTCGCCTTCGGCACTGGTGTTCCTACTGATTCCTTTCCACTCTACCCCTCCCCTTCTAATTCATTCTATCTCACCAATGCCTAACCACCTTACTTGCCAGTGACCAGC
+
9@E,@FGGF@66@6@E,@EFFFGEGCEE+@F,CEFG,,6@+B7@CFG,,C,CFG,,,,,,,,,4,,,E<F,5BFGE,,,,,,<,9C,,,CC:8>+,C5?+8++:5+83>+,,5,,8C@,,8B>,,,,,63=3FB3,,@+5@@,,,@C*7EGG6*;***7522,,2,2:9C*1,0*:C5*8A5*/:5*+*3*21)1).***;11+1:+++++*00)9A*((()(.**.*.*1*11)).6-)).6>.)().)(.))))((*(-(,-,-56)49242*47,((
@M02352:288:000000000-CKWC8:1:1101:15343:5552 2:N:0:ATGCGCAG+ACTGCATA
CAATCTTGCGACCGTACTCCCCAGGTGGATTACTTATCACTTTCGCTTAGACACTGACTGTATATCGCCAATATCGCGTAATCATAGTTTACGGCGTGGACTACCAGGGTATCTAATCCTGTTCGCTCCCCACGCTTTCGTGCCTCAGCGTCAGTATCAGTTTAGTAAGCTGCCTTCGCTATCGGTGTTCTGTGTAATATCTAAGCATTTCACCGCTACACTACACATTCCGCCTACTCCAACTGAACTCAAGTTTATCAGTATCAATGGCCGTTTCGAGG
+
FG,EDGGGFGEGE+@CFGE8FGGEG@FFGCC<FFGGFC9FCEEGGGGDEGGGGGFF9@EFGGGGGFBFGGGGGFG=,7FF,C<,@FCFFGFGGEC:FEGEEDEGGGDGDEGFGGFFF9EFGGDF+>+@+@C883=CEFGG>?6@;DFDFG>CG+<D,;=95@;EGGGGGGGGGGGC9CDF>7DECEGGG9,8B?F4<CFFB:+2/89CGCCFFFFEGFF@3;@FCFEDE=@AA.6;@FF?)5:0427()-507A5*)-94--.-)462)80(,15(6(3((
@M02352:288:000000000-CKWC8:1:1101:20674:5552 2:N:0:ATGCGCAG+ACTGCATA
TAACCTTGCGGCCGTACTCCCCAGGCGGTCAACTTAGCGCGTTAGCTACGCCACCCACAGATCAAGTCTACAGACGGCTAGTTGACATCGTTTACGGCGTGGACTACCAGGGTATCTAATCCTGTTTGCTCCCCACGCTTTCGTGCCTCAGTGTCAGTATTTGTCCAGGTAGCCGCCTTCGCCACTGATGTTCCTTCCAATCTCTACGCATTTCACCGCTACACTGGAAATTCCACTACCCTCTACAATACTCTAGCTTGCCAGTTCAAAATGCAGTTCC
+
FGGGGGGGGGGGGG:FF8CFFGGFCFGECCCGGGFGFGGGGGGGGFGGGGGGGGFGGGGGG?=FGG<FFGAFCFGGGGGGGGGGGGGGGGGGGGGGD7CFEEGGFFFGGGDGGF,DDFFGGFG9F9FGGFFGFCCFCGGGGGGGFEFGF6>FGGFGGGFDFGCC;<DCCFG?FGDDGGCFF4CEDGGGGCFFDCA?EAA>FCFCEFFGDE35;CFF+)(-4D2FDG74:6@*/6<2)3:??<B?2>DB))5226</:2=1?863,6444))3<A*414<>
@M02352:288:000000000-CKWC8:1:1101:8022:5581 2:N:0:ATGCGCAG+ACTGCATA
TAACCTTGCGGCCGTACTCCCCAGGCGGTCAACTTAGCGCGTTAGCTACGCCACCCACGGTTCAAGACCACCGACGGCTAGTTGACATCGTTTACGGCGTGGACTACCAGGGTATCTCATCCTGTTTGCTCCCCCCTCTTTCGTGCCTCAGTGTCAGTATTTGTACAGGTATCCTCCTTCCGCAACGATTTTCCTTGCACACTCGACGCCTTTCACCTCTACACTTGAAATTCAACTCCTCTCTACACTAGACTACTTTTCCAGTTACACATCACGTTCC
+
<@,B@FGEDF>CE7F-8DEGGGGCFCFGCCCEGGGG<9FGGGGD7FGB=FGGDGCCFE7@FFCFDC5ABCF++@F77:CBFDD,<CFCE7A<FFGG7++3=+BFDC8,,>7><FCA=;=ACFF=C9F7EC=FF7<:48DFE=;F*7AFC,:=CC=,B,@2BF,B2,,5BF9+2++*9C>+)*;7)***/1/;+466))97*/.90)))1*.9*9:@F6(5)/).:*-*)1=/094:)52).)(,4:4(.()))).)).0))-))622))537))*(0,43
@M02352:288:000000000-CKWC8:1:1101:8035:5594 2:N:0:ATGCGCAG+ACTGCATA
TAACCTTGCGGCCGTACTCCCCAGGCGGTCAACTTAGCGCGTTAGCTACGCCACCCACGGTTCAAGACCACAGACGGCTAGTTGACATCGTTTACGGCGTGGACTACCAGGGTATCTAATCCTGTTTGCTCCCCACGCTTTCGTGCCTCAGTGTCAGTATTTGTCCAGGTAGCCGCCTTCGCCACTGATGTTCCTTCCAATCTCTACGCATTTCACCGCTACACTGGAAATTCCACTACCCTCTACAATACTCTAGTTTGCCAGTTCAAAATGCAGTTCC
+
GGGGGGGFGGGGGGG7CFGGGGGDFGGEEGGGFGGGGGGGGGGGGGGGGGGGGGGGGGGGFGGGGGGGGGGGCCGE7FGGGGGGGGE9FFGFGGGGGEEFGCCGFFEGFGGGGGGGGGAFDCE,EFGGGFGFFGFGGECCDGG>*>@BF?CGGG7DGGFFGGGG;FBCF7CEF?CC4CCFFGGGDEGF<CGGGFFFFF=7+CACEFF59C3CD?<FGD96()55?D092?F*1*).:04:?><<2AABA<:A)-6=:<F)4))4:>AAA225)6627)6>
@M02352:288:000000000-CKWC8:1:1101:4324:5609 2:N:0:ATGCGCAG+ACTGCATA
CAACCTTGCGATCGTACTCCCCAGGTGGATTACTTATCACTTTCGCTTAGTCACTGACTGTATACCGCCAATAACGAGTAATCATCGTTTACGGCGTGGACTACCAGGGTATCTAATCCTGTTCGCTACCCACGCTTTCGTCCATCAGCGTCAATTCAAACCTAGTAAGCTGCCTTCGCTATCGGTGTTCTGTGTAATATCTATGCATTTCACCGCTACACTACACATTCCTCCTACTCCGACTGAATTCAATACTAACAGTCTACATGGCAGTTTCCACG
+
EF<@CCFEG:FFE7C@FGDFFGF:CCFFGF9EEC<FF@CEGGGFCFCGGGCFGGG9CECFGCGG,,,+@BFFFGGDGGGGFGEGGG@F@FGGCED7C::+<FGGGGCEFFDGFGGGCBFGD;FC@FG7+,=BC>FEEGGGFGEG9,@DFGCGGGCFGGCFGGGGGGGG;:BGCEGGGF?DD7,;7998A7F8C5B*986CFG+=<BCF7CBFFB2=CAF)/:@A7*);6=@++2,77))/(((,().6<6A2))50).)2<4)6)))662((-4F2*64)-
@M02352:288:000000000-CKWC8:1:1101:18056:5612 2:N:0:ATGCGCAG+ACTGCATA
CAATCTTGCGACCGTACTCCCCAGGTGGATTACTTATCACTTTCGCTTAGACACTGACTGTATATCGCCAATATAGAGTAATCATAGTTTACGTCGTGGACTACCAGGGTATCTAATCCTGTTCGCTCCCCACGCTTTCGTGCCTCAGCGTCCGTATCAGTTTAGTAAGCTGCCTTCTCTATCGGTGTTCTGTGTCATATCTAAGCATTTCACCGCTACACTACACATTCCGCCTATTCCATCTGAACTCAAGTTTAACAGTATCATTGGAAGTTTCGAGG
+
EF@<6CFFGGGF:F@CF@FG8@@:F;CF8AEE,CFF<FFGCFCGC,,:@,<E<FFGGGDGGDCFFE7FFC7F,9,,,9<EFFCFG9B@??DF,,,4@@CEEEFFGF,++4<,EF,4=9F9,?<F+>4,BD+,++88CEAE==8=DEGGF8=++@E=DFBDD9=,>@3@EC;>:E?+2+51;9EC*@9*4=E+2/9**=99:CF7*;A>+29+282ACA@:=+7;CF3F5C@6;)6()19)9)9C9633?<EF@5.3))3637C36<)).)).448)=6<((
@M02352:288:000000000-CKWC8:1:1101:16011:5667 2:N:0:ATGCGCAG+ACTGCATA
CAATCTTGCGACCGTACTCCCCAGGTGGATTACTTATCACTTTCGCTTAGACACTGACTGTATATCGCCAATATCGAGTAATCATAGTTTACGGCGTGGACTACCAGGGTATCTAATCCTGTTCGCTCCCCACGCTTTCGTGCCTCAGCGTCAGTATCAGTTTAGTAAGCTGCCTTCGCTATCGGTGTTCTGTGTAATATCTAAGCATTTCACCGCTACACTACACATTCCGCCGACTCCAACTGAACTCAAGTTTATTAGTATCAATGGCAGTTTCGAGG
+
FCCAFGGGGGEGCCFGGGGGGCE6CFFDFGGGGGGGGGGDGGAFFDGGGGGGGGGGGGGGGGFGGGDGDGGGGFECD,EFGD9<EECEGGGA=CEFFGGGGGGGFCFGGGGFGGGGGFGD9=FGE7+EC==::CCC+DD=@E8?38==DEEGG6@DFFGEBCFGGGGCCFGCFFGGFGGDEGD7CEEG8=7+2:9/:999:8:+9FFC>FFG7=@E85:356;F4D<6?6:6A)(.62,,8>00:<A0))..4:4*)-*-66526<AFF0181(746(3:B
@M02352:288:000000000-CKWC8:1:1101:17523:5685 2:N:0:ATGCGCAG+ACTGCATA
CAATCTTGCGACCGTACTCCCCAGGTGGATTACTTATCACTTTCGCTTAGACACTGACTGTATATCGCCAATATCGAGTAATCATAGTTTACGGCGTGGACTACCAGGGTATCTAATCCTGTTCGCTCCCCACGCTTTCGTGCCTCAGCGTCAGTATCAGTTTAGTAAGCTGCCTTCGCTATCGGTGTTCTGTGTAATATCTAAGCATTTCACCGCTACACTACACATTCCGCCTACTCCAACTTAACTCAAGTTTATCAGTATCAATGGCAGTTTCGAAG
+
GGGGGFGGGGGGGGCFGGCGFGGGGGGGGGGGGGGGFGGGGGGGGGGGGGDGGGGGGGGGGGGGGGGGCDGGGGGFFGGGGGF9FGGGGGGGGCG>FGGGGFGGGGFFGGGGGGGFGGGGGGGFECB>BFCGCGG>EGGGGGGGGGC+=CEGGGGGDGGA;@EGGG9>FFFGGGGDC7309C@ECE*;EFF>C<FE<AEGF7C7<AFGGCFGGF5?CAB@FFFF974*/;:4=;?6;))53/5@))7)<97(54<=<9F)).6<<):A20(433FA=3:4(
@M02352:288:000000000-CKWC8:1:1101:5775:5701 2:N:0:ATGCGCAG+ACTGCATA
TAATCTTGCGACCGTACTCCCCAGGCGGAATGCTTAATCCGTTAGGTGTGTCACCGAATAGCATGCTACCCGACGACTGGCATTCATCGTTTACGGTGTGGACTACCAGGGTATCTAATCCTGTTTGCTCCCCACACTTTCGCACCTCAGCGTCAGTATCGAGCCAGTGAGCCGCCTTCGCCACTGGTGTTCCTCCGAATATCTACGAATTACACCTCTACACACGGAATTCCCATCACCTCTCTCGAACTTAAGACCAGGAGTTTATAACGCATGTCCAG
+
E98F,CFGEG7:CCF<CCGGFGFGG8C:@GG8FFGCEDAFEEG7FFG9@:EFDGGGGGGGGGGGC<EFGFGGG7C7CEE8FGCFF,<9?DFGGG>FGGECD9FGGEFFGG7?,<=EFGGFCFCFCF,9E>DF@AF@E8FFFC>CC8:;,369CCDGGGC;C*@@*:>DB<?2D*39::?):7EGCCCA,*3;:);(,8>8)++19A)*;*:+3+/=9;)-)/4//>1C(7F7=4)-().:462(),()(46)5A:4,45(-(-44)6))-)(-()-94.4,
@M02352:288:000000000-CKWC8:1:1101:10623:5743 2:N:0:ATGCGCAG+ACTGCATA
CAATCTTGCGACCGTACTCCCCAGGTGGATTACTTATCACTTTCGCTTAGACACTGACTGTATATCGCCAATATCGAGTAATCATCGTTTACGGCGTGGACTACCAGGGTATCTAATCCTGTTCGCTCCCCACGCTTTCGTGCCTCAGCGTCAGTAGCAGTTTAGTAAGCTGCCTTCGCTATCGGTGTTCTGTGTAATATCTCAGCATTTCACCGCTACACTACACATTCCGCCTACTCCAACTGAAATCCAGCTTATCAGTATCCATGGCAGTTTCGAAG
+
F<FGFGFGGGDGGEEGGFAEFGGG@EFFEFECFFGGF@FFFFGG@@FE79FFGGGGGGAFGG9,CFCFG>F8FCF,CFFFAFACG,AFFGDFB:C@FGC?==FDF8A:BFG8FDFCFFGFGDEFB7?E+=CFDCGCC63@8@>F9FF+@>EGGGFG,3@C5CCGGGGG,FBFGFGGG59??9:E>C>C5BF7E4B<4B=+=7+1*)+;:BFFF*8;8A@)6+(;FG3CEF7=)8,163)6)(6@?)).)5(4800=<)946<))6))).(40226:??:1(
@M02352:288:000000000-CKWC8:1:1101:4357:5744 2:N:0:ATGCGCAG+ACTGCATA
CAATCTTGCGACCGTACTCCCCAGGTGGATTACTTATCACTTTCGCTTAGACACTGACTGTATATCGCCAATATCGCGTAATCATCTTTTACGCCGTGGAATACCAGGGTATCTCATCCTGTTCACTCCACACGCTTTCGTGCCCCAGCGTCAGTATCAGTTTAGTACTCTGCATTCGTTGCCGGTTTTCTGTGTCATATCACATCATTTCACCGCTACACTACTACTTCCGCCTACTCCTACTGAACTTATGTTTACTAGTATCAATCGCATTTTCGTGG
+
F@FA<FF,;C7@::FFC@FE<:,B8C,8,EF,<EG9EGAEF<EC,B@DFFGG,,,:,6@,69CFG,,8@:+C,9E,8@F+BCE,A,,CFAE,?+47>+>+,,,C5E,+8:<,CF,,CEFF,CD5,,5,7,8,B+3+B+7+8=++,@C=D+@C:+37@=,,3@3>EFF9,3,>E,++5+*3**,**4*=D,2+2*3**=++1++**)+4=C8+:85?55;;1+6F++)+11;))8?08<4;.)/3)<>7))))..-0))*)))).).)-),((((1)*,,((
@M02352:288:000000000-CKWC8:1:1101:4376:5748 2:N:0:ATGCGCAG+ACTGCATA
CAATCTTGCGACCGTACTCCCCAGGTGGATTACTTATCACTTTCGCTTAGACACTGACTGTATATCGCCAATATCGAGTAATCATAGTTTACGGCGTGGACTACCAGGGTATCTAATCCTGTTCGCTCCCCACGCTTTCGTGCCTCAGCGTCAGTATCAGTTTAGTAAGCTGCCTTCGCTATCGGTGTTCTGTGTAATATCTAAGCATTTCACCGCTACACTACACATTCCGCCTACTCCAACTGAACTCAAGTTTCTCAGTATCAATGACAGTTTCGAGG
+
FFFGFGGGGC@CCFFGGGFFGGGGGGGGGGGGGGGGFFGGGGGGGG@FGGGGGGGGGFGGGGGGGEFEGGGGGFGBFEFGGGGGGFFEFF@F:8C7F@C@GGEFGGGGGGGGGGGGGGGG9FGFECE8EGCFEBC:EFA>DFGG=@D8EEEGGGGGFCFGGFACA@9;,BCCGF>BC?5@>D,1CGEGEFF>FACE/BCC>+++*28DDC8C:?@EGAB38A8A*9@F<@AF:)6,8;81)6@@334:6.)5<6<7))*6)-))64>4:)52<-64=11(,
@M02352:288:000000000-CKWC8:1:1101:17352:5751 2:N:0:ATGCGCAG+ACTGCATA
CAATCTTGCGACCGTACTCCCCAGGTGGATTACTTATCACTTTCGCTTAGACACTGACTGTATATCGCCAATATCGAGTAATCATAGTTTACGGCGTGGACTACCAGGGTATCTAATCCTGTTCGCTCCCCACGCTTTCGTGCCTCAGCGTCAGTATCAGTTTAGTAAGCTGCCTTCGCTATCGGTGTTCTGTGTAATATCTAAGCATTTCACCGCTACACTACACATTCCGCCTACTCCAACTGACCTCAAGTTTATCAGTATCAATGGCAGTTTCGAGG
+
GGFGGGGGGGGGG7F@FFFGGGGGGGGGGDFFGGGGGFGGGGGGGGGGGGGGGGGGGGGGGFGGGGEGGGGCFFGCFGFGGGFGGGGGGGGGGDEGGGGGGCFFFFFE:FCFFGFFGGGGFGGGGGGFDFEAFFGGEGFCE+@EGGGGGGEDC>FF,@;EDFFFD3@EEFBDFG>FFFCEFGGEDE>EGGGG:4BE*BACAGFF*/AFGGF+:A>EGFFF8FEA6C7D<;76>>DFFF;E@E8=1=(/4:4,8:AF5469)).4<2<9)(176:*690-(-
@M02352:288:000000000-CKWC8:1:1101:10611:5761 2:N:0:ATGCGCAG+ACTGCATA
CAATCTTGCGACCGTACTCCCCAGGTGGATTACTTATCACTTTCGCTTAGACACTGACTGTATATCGCCAATATCGAGTAATCATAGTTTACGGCGTGGACTACCAGGGTATCTAATCCTGTTCGCTCCCCACGCTTTCGTGCCTCAGCGTCAGTATCAGTTTAGTAAGCTGCCTTCGCTATCGGTGTTCTGTGTAATATCTAAGCATTTCACCGCTACACTACACCTTCCGCCTACTCCAACTGACATCAAGTTTATCAGTATCAATGGCAGTTCCGAAG
+
GFGGGFGGGGDGF7FFGGGGGGGGGGGDGGGFGGGGGGGGGGGGGGGG7FGGGGGGGGGGGGGFGGGGGGGGGAF7FGFFGGGGGGGGGGGGGFFFGGGGGGGGGGGGDGGGFFGGGGGGGGFFGGGGGGGGGEGEGGGGGGGFDGDCFCEEGGG7;EFGGGGGFGGGCGGGGGGGGFGFEGGGGGEGGGGGGEFEFF+:CFAG?FFFDCA88A2;EB@EDAEFC4(;3A485):<;)4=83@@;<()).)-).-=9<8-).:><4<AAB?(4<B)1(-4-
@M02352:288:000000000-CKWC8:1:1101:4367:5765 2:N:0:ATGCGCAG+ACTGCATA
CAATCTTGCGACCGTACTCCCCAGGTGGATTACTTATCACTTTCGCTTAGACACTGACTGTATATCGCCAATATCGAGTAATAATAGTTTACGGCGTGGACTACCAGGGTATCTAATCCTGTTCGCTCCCCACGCTTTCGTGCCTCAGCGTCAGTATCAGTTTAGTAAGCTGCCTTCGCTATCGGTGTTCTGTGTAATATCTAAGCATTTCACCGCTAAACTACACATTCCGCCTACTCCAAACGAACTCAAGTTTATCAGTATCAATGGCCATTTCAAGG
+
EED<,CFGDECE@@FFCD;EFGFCFFFGFGGFGGGG,CF9EAFFEGGDFEEFFGE@DGGGGGFGDFEGDF>FDEFC7EEFGG,AFFGGGGGGDECF+@CCF9FFFFECCB<59<FFF9E=4C<F:CB8BFC3FE>:EF98@?E8,6@FFGGCE+3@,8F;CCGGAFF9EFFFE5D8CFGEED6CGEGG8F72DE:*9BAFFGFG<)0B+CFF:99?ED()/+/);0;C?6@63)(2(./(=()((4((())586>*:<44).-.6AF4:(1((.=<=).44
@M02352:288:000000000-CKWC8:1:1101:16353:5789 2:N:0:ATGCGCAG+ACTGCATA
CAATCTTGCGACCGTACTCCCCAGGTGGATTACTTATCACTTTCGCTTAGACACTGACTGTATATCGCCAATATCGAGTAATCATAGTTTACGGCGTGGACTACCAGGGTATCTAATCCTGTTCGCTCCCCACGCTTTCGTGCCTCAGCGTCAGTATCAGTTTAGTAAGCTGCCTTCGCTATCGGTGTTCTGCGTAATATCTAAGCATTTCACCGCTACACTACACATTCCGCCTACCCCAACTGAACTCAAGTTTATCAGTATCAACGGCAGTTTCGAGG
+
GG,C<FFGGEDEEE;DGCCDFCFGCEGG8<ECGGGD@<AFFGGGGDEGGGGGGFGF9FFGGGGGFGGG7FGFGGGFFDFGGGGGGGCFCF9FC7+CCE+CFBFGGGGGG@FFGGGGDFGFGGGGGFGD6>C8F+FCEGGG8888EEFFFGGGGGFC:DGGA=,3>F9EFGFGGFD>FGGEEGGGG7*4=CF72):5>AFCFFCCCFFCCEFGGFDFGFF@@@3A<F3C?=A4:81;8(/((3:048ABABF?F2-04)9<42:24<D120199?*-8(-.4
@M02352:288:000000000-CKWC8:1:1101:9325:5802 2:N:0:ATGCGCAG+ACTGCATA
CAATCTTGCGACCGTACTCCCCAGGTGGATTACTTATCACTTTCGCTTAGACACTGACTGTATATCGCCAATATCGAGTAATCATAGTTTACGGCGTGGACTACCAGGGTATCTAATCCTGTTCGCTCCCCACGCTTTCGTGCCTCAGCGTCAGTATCAGTTTAGTAAGCTGCCTTCGCTATCGGTGTTCTGTGTAATATCTAAGCATTTCACCGCTACACTACACATTCCGCCTACTCCAACTGAACTCAAGTTTATCAGTATCAATGGCAGGTTCGAGG
+
D@F9FFGEGGGGGEFGGGGGGGGGGGFDCFGGGGGGGGGGGGGGDEEGCCGFGG@DGGEF6EFFFGGGGGGGGAFEDCFGFFFFGFGGGFGGECFGGGGDFBFGFGGG7FCDFFGFEGGFGGGFGGGCECGGGGGEEGGGGGGGGC=8@EEEDEGFCEF9FGFGGGGGCFGGCFGGGD75@9FEDCEE*B7+=8@A<6+2BCFG*?FG=EFFGF@?=DBFFAEF*5.;CC+):.27().//;3@;<EED245).-8<)922<B24>4<A0022(8)12(.7
@M02352:288:000000000-CKWC8:1:1101:8083:5816 2:N:0:ATGCGCAG+ACTGCATA
CAATCTTGCGATCGTACTCCCCAGGTGGGACACTTATCACTTTCGCTTAGTCACTGAGCTAATGCCCAACAACTAGTGTCCATCGTTTACGGCGTGGACTACCAGGGTATCTAATCCTGTTCGCTCCCCACGCTTTCGTCCATGAGCGTCAGTACATACGTAGTAGACTGCCTTCGCAATCGGTATTCTGTGTAATATCTATGCATTTCACCGCTACACTACACATTCTATCTACTTCCATATGACTCAAGTCAACCAGTATCAAAGGCAGTTCCATAGTT
+
GGGGGGGGGGGGGGGGGFGFGGGGFFGGGFGFGGGGGGGGGGGGGGGGGDGGGGGGGGGGGFGGGGGGGGGGGGGFGFGGGGGGGGGGGGCGEGGGGGGGGGGGGGCF<FGGGGGGGGGFGGGECGGGGGDGGFFFGGGGEEGCFGGGGGGGCCFGGGGGGGCGGG9ECFGGGGGGGGCAF>EGGCEFGGGGGFFFFFFGFFFG?FAFFFFCCD=EGFFEFA@FGGF>CFFFFFF3??EC<CEFFC6>;EFEFEEA@?FA2)6>B<)(3034548<B<?<4
@M02352:288:000000000-CKWC8:1:1101:13313:5840 2:N:0:ATGCGCAG+ACTGCATA
CAACCTTGCGATCGTACTCCCCAGGTGCAATACTTATCACTTTCGCTTAGTCTCCAACTGTATATCGCTGAAAACGAGTATTGATAGTTTACGGCGTGGACTACCAGGGTATCTAATCCTGTTCGCTCCCCACGCTTTCGTCCCTGAGCGTCAATTCAGGCCTAGTGAGCTGCCTTCGCTATCGGTGTTCTGTGTCATATCTATGCATTTCACCGCTACATGACACATTCCGCCCACCTCGACCGAATTCAAGACTAACAGTTTCAATGGCAGTTACATCG
+
FGGGGGGGGGDGGDFGGGGGGGGC@FGCFGGGGGGGGGGGGGFGGEGGGFFFGGCEGGGGGFGGFGGGG7FFGGGGGDFGEFGFFGGEFFGFGGGGGGCGGGD8AFEGGGGGGGFEEFGGGGGGGEG,>DCF@FDFEFF=B6=CFGG6EDEGGGGGGGDFGGGGGCGCGGGGC,9+C7DFE>F57;AEGGGGGFFFFFFGFF8:58B7C:=CC*>5/)63?6))*259?:A6;:90((/(((3,3(2,8<A9))4*.8:?>426A<)647((,(*.164<,
@M02352:288:000000000-CKWC8:1:1101:7988:5855 2:N:0:ATGCGCAG+ACTGCATA
CATTCTTGCGAACGTACTCCCCAGGTGGGTCACTTATCACTTTCGCTTAGCCACTCAAACCGAAGTTCGAACAGCTAGTGACCATCGTTTACGGCGTGGACTACCAGGGTATCTAATCCTGTTTGCTCCCCACACTTTCGTACCTCAGCGTCAGTATCGAGCCAGTGAGCCGCCTTCGCCACTGATGTTCCTTCCAATCTCTACGCATTTCACCGCTACACTGGAAATTCCACCACCCTCTACAGTACTCTAGTCTACCAGTTCAAAATGCATTTCCAAGG
+
GGGGFGGGGGDGGGGGGGGGGGGGGGFFFFGGGGGGGGGGGGGGGGGGCGGFGGGGGGGGGGGGGGFFGGFGGGGGGGGGGGGGGGDGGGGGDFEGFGC@GDBDGGCGDEFFCFF99EFGFGGFFGFGGGGGG7FGGFA6BD=>DCEFGGGGEGDG7@3D8:@D8<CF9CDCGEDDGFGB*/>?8CFGG1CCG@FC4=A+:BFD(:83CFFFFA1:*)2;;F);58=D9C++05,(-86::A427>4-5>D45))*)6*)).))69)524))))/)94:3(
@M02352:288:000000000-CKWC8:1:1101:4815:5863 2:N:0:ATGCGCAG+ACTGCATA
CAATCTTGCGACCGTACTCCCCAGGTGGATTACTTATCACTTTCGCTTAGACACTGACTGTATATCGCCAATATCGAGTAATCATAGTTTACGGCGTGGACTACCAGGGTATCTAATCCTGTTCGCTCCCCCCGCTTTCGTGCCTCAGCGTCAGTATCAGTTTAGTAAGCTGCCTTCGTTATCGGTGTTCTGTGTAATATCTAAGCATTTCACCGCTACACTAACCATTCCGCCTACACAAACTGAACTCAAGTTTATCAGTAACAATGGCATTTCCGAGG
+
GE<@<EGGGBCFGEGGGGGGGEGGFFFCGGGGGGGGGGGGGGGGGGGGGGGGGGF,CFGC@FFGCGGGGGGGGGGD=DFGGGGGGFFGGFAF7,F+FF:FC<FEFAFFEGF@FFGG;9FFDFA,CC@8EE7+:+@@7DCGG+@3EGGFFGGDEGDG7@@,@FGEGGGAFG9DFGFGGFCAFFFG4?9ACC,:C7FE*++2=88:C4AG7:BC+6/)8>>@@AE)**/7/@A)0)(63(.,,(.)).2.))33)..*-)952:))).)5)(.(-)1)/-366
@M02352:288:000000000-CKWC8:1:1101:8194:5909 2:N:0:ATGCGCAG+ACTGCATA
CATTCTTGCGAACGTACTCCCCAGGTGGGTCACTTATCAATTTCTCTTAGCCACTCAAACCGAAGTTCGAACAGCTAGTGACCATCGTTTACGGCGTGGACTACCAGGGTATCTAATCCTGTTCGCTCCCCACGCTTTCGTCCATCAGTGTCAATATATTGTTAGTGATCTGCCTTCGCAATTGGTATTCTATGTAATATCTATGAATTTCACCGCTACACCACATATTTTAACCACTTCACAATAATTCAAGATAACCAGTTTCAAAGTCAATTCTACGT
+
A6FAFFG<AF@FCGFG,DFFEEF78F@D6@E8FFFCDFGGGGGGGA@BFFGGGCF8FEGGGGEGDDFGGFGCFEF@FF<FGGFGGGGFG7FG:?FFGGCGC<D,=EEC+9B,,AEGCFGGAEF?CC=>+@>FGEGF7DC8EG6ADBFGGFFC9;C:,,@9CEGGCF;CC<EA9,CCGGGEFC7EFG7>E:<=DCBA?>6:F7BG6++=CGFDCA=):?@35)-:*77C)+3:);@)(6>7CEFE<7=EC57<5).117A<(.92)).646)6<D44*:2(.
@M02352:288:000000000-CKWC8:1:1101:11718:5915 2:N:0:ATGCGCAG+ACTGCATA
CAATCTTGCGACCGTACTCCCCAGGTGGATTACTTATCACTTTCGCTTAGACACTGACTGTATATCGCCAATATCGAGTAATCATAGTTTACGGCGTGGACTACCAGGGTATCTAATCCTGTTCGCTCCCCACGCTTTCGTGCCTCAGCGTCAGTATCAGTTTAGTAAGCTGCCTTCGCTATCGGTGTTCTGTGTAATATCTAAGCATTTCACCGCTACACTACACATTCCGCCTACTCCAACTGAACTCAAGTTTATCAGTATCAATGGCAGTTTCGAGG
+
GEGGGGGGGDFGE@FFGGGGGGGGGFGGGGGGGGGGGDGGGGGGGGGGGGGGGGGGFFFFGGGGGGGGGGGGGGGCEFFGFGGGFDFGGGGGF@EFGGGDGGGGGG@CFGCFGFGGEFGG9=AC=FFGGGGGGGGCEGGGC+@FGGGFFECGDCE7,,,@CEEFCC;DGGA8DGGGGFDFFDF57E588CDCFE><EABC>C=8?68>FGF7+8(856>3;68FGF);7A@453723;34)3=@EEEEA<>:2<5*64@4:<24>:):)3<723@<FB<?6
@M02352:288:000000000-CKWC8:1:1101:12568:5928 2:N:0:ATGCGCAG+ACTGCATA
CAACCTTGCGATCGTACTCCCCAGGTGCAATACTTATCACTTTCGCTTAGTCTCCAACTGTATATCGCTGAAAACGAGTATTGATAGTTTACGGCGTGGACTACCAGGGTATCTAATCCTGTTCGCTCCCCACGCTTTCGTGCCTCAGCGTCAGTATCAGTTTAGTAAGCTGCCTTCTCTATCGGTGTTCTGTGTAATATCTAAGCATTTCACCGCTACACTACACATTCCGCCTACTCCAACTGAACTCAAGTTTATCAGTATCAATGGCAGTTTCGAGG
+
GFGFFFGGGGGGGDGGGGGGGGGGFGGGGGGGGGGGCFGGGGGGGFGGGCGGGGGGFGGGGGGDCFGDCCFGGGGGGGGGGGFGGGGGGGGGGFGGGGD@FFGGGGGDCFGGGGGGGGGGAFFGGF=@BF>FGCFDEFEGGGDGGGGG8EGGG>D8DGGGGFFGGGGGEGF,@?DGF+:CFFG>DE*@CEFFGCFF4=92:FFF?FFGGGFGGF2?C>BFBFEA**765A;4A=@1()4()6=@;A)46)7=@C?AEFF?CE?<AAFF2(4(3:16=1?:6
@M02352:288:000000000-CKWC8:1:1101:5784:6018 2:N:0:ATGCGCAG+ACTGCATA
CAACCTTGCGATCGTACTCCCCAGGTGGATTACTTATCACTTTCGCTTAGTCACTGACTGTATATCGCCAATAACGAGTAATCATCGTTTACGGCGTGGACTACCAGGGTATCTAATCCTGTTCGCTACCCACGCTTTCGTCCATCAGCGTCAATTCAAACCTAGTAAGCTGCCTTCGCTATCGGTGTTCTGTGTAATATCTATGCATTTCCCCGCTACACTACACATTCCGCCTACTCCGACTGAATTCAAGACTAACAGTATCAATGGCAGTTTCCAAA
+
GFGGGGGEFECCFFFFGGFFFGGGGFGGGGG9EGGGGGGGGFGGDGGGGGGGGGGGGGGGGGGGEGECFGCFGGGCF:F8FGF9FFEGGGGG@7CCFFEGGGGGGG?7+F8AAFFFGGGGCFGGGGGGG8EE@BEGGGGGD>E+DFFDFCEGCEGGGGG9FCFGFG9E3<>8FGGG599?AGG>>E?EGGF+DAF4;F6:6C+B?AFFGG=+;A2>C:><@F846CEFCFFFAA?DFEFF?09>0)444<>DFD18<<772<<BAF9>98133:F<F2<4)
@M02352:288:000000000-CKWC8:1:1101:8527:6028 2:N:0:ATGCGCAG+ACTGCATA
CAATCTTGCGATCGTACTCCCCAGGTGGGACCCTTATCACTTTCGCTTAGTCACTGAATAATTCCAACAACTAGTGTCCATCGTTTACGGCGTGGACTACCAGGGTATCTAATCCTGTTCGCTCCCCACGCTTTCGTCCATGCGCGTCAGTATATACGTAGTAGACTGCCTTCGCAATCGGTATTCTAAGTAATATCTATGCATTTCACCGCTACACTACTTATTCTATCTACTTCCGTATAACTCAAGTCAACCAGTATCAAAGGCAGTTTCGAGGTTGA
+
FF9FCEGCCF:C<7CE8CFGGGGDFEADE8D,@FFFDFEDD9CEGGEGGCFGDF9FFGFG,FGGAEGGGGGGFGFFGGGDA<CGFF,<7,>+@FG:B=EE=BFGDF<FEF<,CFA,4CEECGGGDGGGGGEFGGGG@ECCGG,@EECDCGGDG,@:DFE>8:EDGE;,DFF,9A>57DGFDC>GC,:@,=DCCEAE?1=:=78DFFFGGE4DDE>AFC3;EFCFFC?7<+:6+;;E):@?=;679)4637C/243>14=4<ABFF<03<1>))13:)438(
@M02352:288:000000000-CKWC8:1:1101:11176:6103 2:N:0:ATGCGCAG+ACTGCATA
CCATCTTGCGACCGTACTCCCCAGGTGGATTACTTATCACTTTCGCTTAGACACTGACCGTACATCGCAACCATCGCCTACTCATAGTTTACGGCGTGGACTACCCGCGCATCTAATCCTGTTCTCTCCCCACCCTTTCGTGCCTCACCGTCACTATCATTTTATTAAGCTGCCTTCGCTGTCGTTGTTCTGTGTACTATCTAAGCATTCCACCGCCACACCACACATTCCGCCTACTCCCACTTCACCCCAGTCCATCATTATCAATGCCACTTCCTGGG
+
C6ACECF<<F@CFEFGCCFGGG8BFDFG8BCDEEF99<,CFGGFGFF<CE9F<EF,:C,@6966,9@:,++,86C,,,,4,C=,?9,:5<?C4:FCG>++9,BFF,4+8++B+<,,,8,=,8,:,,73@,+@C:@+,6=3@::C3@<+@+4+3*7,7,,,,73,373,,7;,>C4:F**9*3>;9*4*,,5+C5B**++4=:8+*6++;+;:+56=*.68?)8F*9(*1;F@E531822:,334))-,),((,.)).)9<)-))).).)(.2)(*)1)-40
@M02352:288:000000000-CKWC8:1:1101:7542:6155 2:N:0:ATGCGCAG+ACTGCATA
CAATCTTGCGACCGTACTCCCCAGGTGGGACACTTATCACTTTCGCTTAGTCACTGAGATAAATCCCAACAACTAGTGTCCATCGTTTACGGCGTGGACTACCAGGGTATCTAATCCTGTTCGCTCCCCACGCTTTCGTGCCTCAGCGTCAGTATCAGTTTAGTAAGCTGCCTTCGCTATCGGTGTTCTGTGTAATATCTAAGCATTTCACCGCTACCCTACACATTCCTCCTACTCCAACTGAACTCAAGTTTATCAGTATCAATCGCAGTTTCGAGGTT
+
FECFFGGFFG@FEFBFFFGGGGGECF@C7FFGGGGGFEFEFGGGDGGGDGGGGGGGGCFEFGFFGFFGGGGFFFG9F9FAFFGGDFFG,CFCFGGGG7FGGGGFFFCFGG9F,?FCGGGGGGGGCFEGGC@CFGCCFCD+CD,=@BCDECE6C:DFGGFGG9AFCAD>DFGGDFG7*?75?D8ED;ECAEF9=A+89B>7=++*08BFCC6*??=5*)(.,=8;4C)361;0;/4;@EFFFF184@9C2().6:4/:)*:4-<<)))(,((--.935((-4
@M02352:288:000000000-CKWC8:1:1101:9523:6171 2:N:0:ATGCGCAG+ACTGCATA
CAATCTTGCGACCGTACTCCCCAGGTGGATTACTTATCACTTTCGCTTAGACACTGACTGTATATCGCCAATATCGAGTAATCATAGTTTACGGCGTGGACTACCAGGGTATCTAATCCTGTTCGCTCCCCACGCTTTCGTGCCTCAGCGTCAGTATCAGTTTAGTAAGCCGCCTTCGCTATCGGTGTTCTGTGTCATATCTAAGCATTTCACCGCTCCACTACACATTCCCCCTACTCCAACTGAACTCAAGCTTATCAGTACCAATGGTCCTTTCGAGG
+
F,,CFGFFGGCGEEGCEDGGGGF,CE,C89CEFEF<EFC@FFCGGGGGG9AF9FFFGGACCFEFFF7:F::F,?F,6=FFCGG,F9AEDEAFCCC7FFF7FGCGCC=C+B=<CF,EFF9?EFGG?7+@CF7A:=C+@@FEG6C8,@?0,>@C++E7ED9@@D;DFFFAFA,3@EGDD7C>49DC4=*;:<,4=8@*0+4=6@++9);@1CB++;::=)(6@F36*0.;E6;*2)(((.5>),((()4::4)0)).06.9<)6<4-6447.))))9)*(47(
@M02352:288:000000000-CKWC8:1:1101:11547:6227 2:N:0:ATGCGCAG+ACTGCATA
CCATCTTGCGACCGTACTCCCCAGGTGGATTACTTATCACTTTCGCTTAGACACTGACTGTATATCGCCAATATCCAGTAATCCTAGCTTATGTCGTGGACTACCACGGTATCTAATCCTTTTCGCTCCCCACGCCTTCGCACCTCATCGTCCGTCTTTAACCAGTTGGCCGCCTTCGCCACTGCTATTCCTTCATATATCTACGCATTCCACCGCTACACCTGGAATTCTTACTCCCTCTTTCATCCTCTAGTTCTCCATCATCAACTGCAGTTCCTCGG
+
GDFAE@FEG++FF+BFGGGGGD@@8FF@DFGFGFF9,C@FFFFC8@FD@FCE,F,:@EA,CF,<658:CFGCCGF,,,<5,,,,<,6,CEA,9,C4CFB,,,,A,A,+8AAF9F,,@9,E9=E,+8=B+D7,4+4+4@?E++6+3@,+7,6@++6,@=;;CCC3>3,,@,@CEE*3;****3<4*,5,5BD++1**219@++++/84*/,=::A9B5=;)(=8)**(*.3+++1/)6(53()1).))7)..)-)-1)69)))))66)14032()/69))-(
@M02352:288:000000000-CKWC8:1:1101:10333:6296 2:N:0:ATGCGCAG+ACTGCATA
CAATCTTGCGACCGTACTCCCCAGGTGGATTACTTATCACTTTCGCTTAGACACTGACTGTATATCGCCAATATCGAGTAATCATAGTTTACGGCGTGGACTACCAGGGTATCTAATCCTGTTCGCTCCCCACGCTTTCGTGCCTCAGCGTCAGTATCAGTTTAGTAAGCTGCCTTCGCTATCGGTGTTCTGTGTAATATCTAAGCATTTCACCGCTACACTACACATTCCGCCTACTCCAACTGAACTCAAGTTTATCAGTATCAATGGCAGTTTCGAGG
+
GFGGGGGG9F@FEGGGGGGGCEGGGGEFCFGFFGGGGGGGGGGCFGCFFGGGGGGGGGGFGGGGGFCEEGGGCFF:DFGGFGGGGF9FGGGGCFGGEGFFGGGGGGGEEGGGGGGGGGGGGGGCFDCFCFGGGGGGGGGGGG>FDF8DDGGGGCG7:@CGFGGGFGGGFGGFG,7BDD5>>DGGCG>:?EFFCCFE4FFGB@AC5F=DCGFGGA=>EE;@FFFFGGFGFFAF:)6;@F);4@8@;EEFA6<>2:A?BDFFA:AAFA2)4>77((9)*::19
@M02352:288:000000000-CKWC8:1:1101:15153:6311 2:N:0:ATGCGCAG+ACTGCATA
CAGTCTTGCGACCGTACTCCCCAGGTGGGATACTTATCACTTTCGCTTAGTCACTGAACCGAAGTCCAACAACTAGTATCCATCGTTTACGGCGTGGACTACCAGGGTATCTAATCCTGTTCGCTCCCCACGCTTTCGTCCCTCAGCGTCAGTATATACGTAGTAGACTGCCTTCGCAATCGGTATTCTAAGTAATATCTATGCATTTCACCGCTACACTACTTATTCTATCTACTTCCATATAACTCAAGTCAATCAGTATCAAAGACAGTTCCATCGTT
+
GGGGGGGGGGGGGDGFGGGGGGGEGGEFG@FE<FGGGGFGGGGGGE,<BFFGGGGFGGGGDGG7<AFAEFFDGGDCGFFGGGGGGGGGGGD7F@BFGGGGGGGGCECFFCGGGGGGFFEFFEF7BFGCCDE>C:CFFGCEEDCG?EFGGGGGG7DFGDFFGF7CFA,EFFGF9@FGD49?A7?;7CFFCF@7C<6??8=C+:+C5BFFGCFFGF25EF@4@FEADD<+)13:A+9?CE8C<3?<E).6):?A<B)*-41:A2>2<AD(28<AA2=46<?64
@M02352:288:000000000-CKWC8:1:1101:18677:6360 2:N:0:ATGCGCAG+ACTGCATA
CAACCTTGCGATCGTACTCCCCAGGTGGATTACTTATCACTTTCGCTTAGTCACTGACTGTATATCGCCAATAACGAGTAATCATCGTTTACGGCGTGGACTACCAGGGTATCTAATCCTGTTCGCTCCCCACGCTTTCGTCCCTGAGCGTCAATTCAGGCCTAGTGAGCTGCCTTCGCTATCGGTGTTCTGTGTCATATCTATGCATTTCACCGCTACATGACACATTCCGCCCACTTCGACCGCATTCAAGACTAACAGTTTCAATGGCAGTTCCATCG
+
GDEGGGGGGGGGGGFFGGGGGGGGFGGGGGGGGGGGGGGGGGGGGGGGGGGGGGGGGGGGGGGGGGGGGGGGGGGGGGGCGGGGGGGGGGGGGGGGGGGGGGFGGGFGGGGGGGGGGGGFGGGGGGGGGGGFGGDEGGGDEGEGGC8?EGGGGGGGGG9CFGGGGGG9:FGGGGGGGGGEDDFGGGEEGDGGGEFFFF@@18=FEFFGGGACGFFDGFBEE@>6:F@<58A;>EBFF8>@DFF0;(33?A>A921*5<FF><AFFB>D).4?:(8>FFFA(
@M02352:288:000000000-CKWC8:1:1101:21615:6398 2:N:0:ATGCGCAG+ACTGCATA
CAATCTTGCGACCGTACTCCCCAGGTGGATTACTTATCACTTTCGCTTAGACACTGACTGTATATCGCCAATATCGAGTAATCATCGTTTACGGCGTGGACTACCAGGGTATCTAATCCTGTTTGCTCCCCACGCTTTCGCACCTCAGCGTCAATAATTGTCCAGTAAGTCGCCTTCGCCACTGGTGTTCTTCCGAATATCTACGAATTTCACCTCTACACTCGGAATTCCACTTACCTCTCCAATATTCTAGCTTTCTAGTTTCAAAGGCAGTTCCGGGG
+
GGGGGGGGGGGGCFGGGGGGGGGGGGFGGGGGGGGGCEGGGGGGGGGGDGGGGGGGGGFGGGGGFGGGGGGGGFFCEFEGGGGGGGGGGGGGGFGFGGGCGGGGFGGGDGGGGGGGGGDFGGGGEAEGGGGFGCGECGFGGCCC?FFGGEECE6EGFGGGGAFCFGCFGGFGGGGGG5>BDGEG45,=CFGGGEFF@EFFCFAD=6FGFGAFGFE:F*773+,)1:?FEF6+;AAEA1><8(5)/:2<46>B9AD*64@B)6<<A269A<0,-44-*4900
@M02352:288:000000000-CKWC8:1:1101:20642:6437 2:N:0:ATGCGCAG+ACTGCATA
CAACCTTGCGATCGTACTCCCCAGGTGGATTACTTATCACTTTCGCTTAGTCACTGACTGTATATCGCCAATAACGAGTAATCATCGTTTACGGCGTGGACTACCAGGGTATCTAATCCTGTTCGCTACCCACGCTTTCGTCCATCAGCGTCAATTCAAACCTAGTAAGCTGCCTTCGCTATCGGTGTTCTGTGTAATATCTATGCATTTCACCGCTACACTACACATTCCGCCTACTCCGACTGAATTCAAGACTAACAGTATCAATGGCAGTTTCGATG
+
GGFFFGGGGGGDDFFFGFFGGGFGGGGGGGGGGGGFGGGGGGGGGGGGGGGGGGGGGGGGGGGGGGGGGGGGGGGEGDGFGGGGGGGGGGGGGGGGGGGGGGFGGGGGGGGGGGGGGGGGGGGGDGGGGGFFDGGGGGGGGGGGGGFFGGEECGGGGGGGGGGGGGGGGGGFFGGGGGGFDGGEDECEGGGFGFFE<FFDFGFGEFFGGF@FGF9?CDB@@FEFFGFGFFF4BA6<DFEF;@;9(57AFAFBF2?BFF4:>AF)).:<A:28??F>?:?24
@M02352:288:000000000-CKWC8:1:1101:15167:6455 2:N:0:ATGCGCAG+ACTGCATA
CAGTCTTGCGACCGTACTCCCCAGGTGGGATACTTATCACTTTCGCTTAGTCACTGAGATTAAATCCCAACAACTAGTATCCATCGTTTACGGCGTGGACTACCAGGGTATCTAATCCTGTTCGCTCCCCACGCTTTCGTCCATGAGCGTCAGTATATACGTAGTAGACTGCCTTCGCAATCGGTATTCTAAGTAATCTCTATGCATTTCACCGCTACACTACTTATTCTATCTACTTCCGTATAACTTAAGTCAACCAGTATCAAAGGCATTTCCATAGT
+
GGGGFGGGAFEGGG;FGGFG8FFDEEFGDCGFGGGDFFGGGGGGGGGFEEFFGGGGGDGGGGGDGF8FGGGGGG8EFFGFGFFGGGG?FFFGGGGGGGGGGFFGGGGDFFAAECFFCEGGGG9CF:=@FDGCFEFCFGGFEEECDADFGDEG6CFDC;CG?FEFEC;9D;6DFCCF7CDDAF>CD5CEC:@@CEFFEFFGFGFGFFFGGG88*)-.3:)=4/(;:17DEA;7@A5)?E3=0=1535;))/7-6:)@23><A22<BFAD(4?25<F2=467<
@M02352:288:000000000-CKWC8:1:1101:26138:6471 2:N:0:ATGCGCAG+ACTGCATA
CATTCTTGCGAACGTACTCCCCAGGTGGGTTACTTATCACTTTCGCTTAGCCACTCAGTACTCAATCGTACCGAACAGCTAGTAACCATCGTTTACGGCGTGGACTACCGGGGTATCTAATCCAGTTCGCTCCCCACGCTTTCGTCCATCAGCGTCAATATGTTGTTAGTGATCTGCCTTCGCAATCGGTATTCTATGTAATATCTAAGCATTTCACCGCTACACTACATATTCTAACCACTTCACAACAATTCAAGATATCCATTATTAATGGAATTTTT
+
D@9<6EEECEFEEFFGGGGFCEG@DEECC6CFEGGFAEGGGGFGGGGGEGGGGGGGGCG<FGEGCGGGFG<6?BE@FGFDFGFGDFGGGGEGFFGCGCCCFEGGFCGGGD7=CFG,CEGGFFE,CFFG>+@FEDFGGGEE+@D>CCG97;,2D*@EDEGGGGGGGGFE;DF@;EDCC9CF>FE5DE,AE:/:+8F?*@A71+:+?AA:D6;+++11+/:13336<FFG;6+@*16).-3,4?A?)))5-(4<9-64))0))6)6).):)464<)*.*,:4)
@M02352:288:000000000-CKWC8:1:1101:5587:6494 2:N:0:ATGCGCAG+ACTGCATA
CAATCTTGCGACCGTACTCCCCAGGTGGATTACTTATCACTTTCGCTTAGACACTGACTGTATATCGCCAATATCGAGTAATCATAGTTTACGGCGTGGACTACCAGGGTATCTAATCCTGTTCGCTCCCCACGCTTTCGTGCCTCAGCGTCAGTATCAGTTTAGTAAGCTGCCTTCGCTATCGGTGTTCTGTGTAATATCTAAGCATTTCACCGCTACACTACACATTCCGCCTACTCCAACTGAACTCAAGTTTATCAGTATCAATTGCAGTTTCGAGG
+
DFGGGGGGFGGGGGGGGFGGGCF@FFFGGGGGGGGGGGGGGGGFFEGGGGGGGGGGGGGCFGGFFGGGGGGGG<FFF@FGGGCFGGF9FGGGF7FGGGGDEEF<FGFFGCGFCEF99EGGGGGGGGGGG7C8FGGEGFFE=+8DEG8DCEGGGGGGFGGGGCFDGGGGGGG6CGGGGGDFFGD:7A>51,:=F<@ACFB7BCB8CF47>E6FCFFEGA(;6+6FGCEGC==FBBD0;34;5@FFFFFFF27?<A<9<6@42:))44<>))).,9=49(-39
@M02352:288:000000000-CKWC8:1:1101:12752:6513 2:N:0:ATGCGCAG+ACTGCATA
CAATCTTGCGACCGTACTCCCCAGGTGGATTACTTATCACTTTCGCTTAGACACTGACTGTATATCGCCAATATCGAGTAATCATAGTTTACGGCGTGGACTACCAGGGTATCTAATCCTGTTCGCTCCCCACGCTTTCGTGCCTCAGCGTCAGTATCAGTTTAGTAAGCTGCCTTCGCTATCGGTGTTCTGTGTAATATCTAAGCATTTCACCGCTACACTACACATTCCGCCTACTCCAACTGAACTCAAGTTTATCAGTATCAATGGCAGTTTCGAGG
+
DFGGGGGGFCFGEGEGGFGEFFAFFCFGGGGGGGGGFGGGGGGGGGDGGF<FFGGGGGGGGGGGFGGGGGGGGCFBFFGGFFFFG9DFGGGFFCF:FGCDCFC@EFDG7FFFGGC@EEEGCFEF:@CFGFGGGEEEEGFGFFEGGGG=D=CEEEFFAFFEGGGGCGFFEGGGGGGGG5DA*?GG4EGGGGGFF6B47FFGFFF:5?8>FFFGGF2?85:@@F4AGC<F?A78>DF?DEE@EEFF()).<BAF<ABF<<FF<AA49A9242((3:FAF0((-
@M02352:288:000000000-CKWC8:1:1101:9404:6523 2:N:0:ATGCGCAG+ACTGCATA
CATTCTTGCGAACGTACTCCCCAGGTGGGTCACTTATCACTTTCGCTTAGCCACTCAAACCGAAGTTCGAACAGCTGGTGACCATCGTTTACGGCGTGGACTACCAGGGTATCTAATCCTGTTCGCTCCCCACGCTTTCGTGCCTCAGCGTCAGTATCAGTTTAGTAAGCTGCCTTCGCTATCGGTGTTCTGTGTAATATCTAAGCATTTCACCGCTACACTACACATTCCGCCTACTCCAACTGAACTCAAGTTTATCAGTATCAATGGCAGTTTCGAGG
+
GGGGFFGGFGGGGGGGGGFFGGGGGGEFEGF8CFGGGF<EFGGGGGGGGGGGDGGGGGGGGDG@FFGEGGGG7<FFDFFFFFAFGGD<FGGGGCGGGGGGGGGGGFFGEFFGGGGFGGGGGGGGGDEGEGCFGGG>EGGGGGGGFGGGGCGGGCFCDFF9EGF9EGGGGGGGG,3DFGGFFDF54EEDGGGGF4=<*8=FFFB+78BG8@8:@F1BGF0;8@EFGGEGFFFA5>??;??????:>A<46<<724)/6)9:<4-444).<.21(2@)*(2(4
@M02352:288:000000000-CKWC8:1:1101:21997:6531 2:N:0:ATGCGCAG+ACTGCATA
CAATCTTGCGACCGTACTCCCCAGGTGGATTACTTATCACTTTCGCGTAGACACTGACTGTATATCGCCAATATCGAGTAATCATCGTTTACGGCGTGGACTACCAGGGTATCTAATCCTGTTCGCTCCCCACGCTTTCGTGCCTCCGCGTCAGTATCAGTTTAGTAAGCTGCCTTCGCTATCGGTGTTCTGTGTAATATCTAAGCATTTCACCGCTACACCACACATTCCGCTTACTCCAACTGAACTCAAGTTTATCAGTATCAATGGCAGTTTCA
+
9BFGEE@@EFGGGDGD@FFFGEFGGGECGGG@9FECCGCFGGA9@B+@@BCFGGG<9F:6CFGGGF:CCBFF86E=,DCBCF<EF,,A<=FE:+@+CF7BFFFFDFFCGGGBAFE9=EAB,F<CFECF6=E=F=FG@@FEG?+=E8,+@+@C8CDAF,,7@;D;BFFFC928DCGCF44@EDFC)4*;?<9+=CFE4BC>AFA+<;AGFGFGG=()3=043)28;7<C?FB/:)36)55(.(4242<0--)()64*6:?<)6))).:4427:03*)*)
@M02352:288:000000000-CKWC8:1:1101:14867:6535 2:N:0:ATGCGCAG+ACTGCATA
CAACCTTGCGATCGTACTCCCCAGGTGCAATACTTATCACTTTCGCTTAGTCTCCAACTGTATATCGCTGAAAACGAGTATTGATAGTTTACGGCGTGGACTACCAGGGTATCTAATCCTGTTCGCTCCCCACGCTTTCGTCCCTGAGCGTCAATTCAGGCCTAGTGAGCTGCCTTCGCTATCGGTGTTCTGTGTCATATCTATGCATTTCACCGCTACATGACACATTCCGCCCACTTCGACCGAATTCAAGACTAACAGTTTCAATGGCAGTTCCATCG
+
FGFFGGGGGG:-CFGGGG9FGGGGFG88FGGG?FAEFGFGGGGGGGGGGFFFFFGDGGGCGGGGGGEGGGC<9ECCGDFGGGDFA<FGGGGFGCGGGGGGFGGDFG8FEG<FAFFGF9BFFGFAFE@>ECEECEFFGFGGGGG6DFFFFGGGDEGFFGFGGEGFGGCC?FGGGGGGGGGFF*<ACE*:CCFC@<E8*8B81=8CEFF7CCFGGFF4EE9E?;>;CD@GFFFABD(61=AE?717903::A<BF)47<??:<AD<)6246>7((,/)9<>A,
@M02352:288:000000000-CKWC8:1:1101:13458:6549 2:N:0:ATGCGCAG+ACTGCATA
CAATCTTGCGACCGTACTCCCCAGGTGGATTACTTATCACTTTCGCTTAGACACTGACTGTATATCGCCAATATCGAGTAATCATAGTTTACGGCGTGGACTACCAGGGTATCTAATCCTGTTCGCTCCCCACGCTTTCGTGCCTCAGCGTCAGTATCAGTTTAGTAAGCTGCCTTCGCTATCGGTGTTCTGTGTAATATCTAAGCATTTCCCCGCTACACTACAAATTCCGCCTACTCCAACTGAACTCAAGTTTATCCGTATCAATGGCCGTTTCGAAG
+
GFFF<<EFDG7F7FBEGGFGFEGCFCDDFGG@FFGCFGGGGGGG>GDFGG<FFGGGGG9FCEGGGG@F7@FGFGG7<FFG,C,<??DFGGGGG7F+>F7CFGCCFF,B+BE<EGF9EEFDFGG,=7CFGF@DGEGG7DEGGG6=;EGFCEGG86E:C;,=@DEFFC9>F,;831;DF79*9D,*;CEEGGGF+::**4+=++++*;AD8C1+;;(=E>>@DFEA*0)0)1@4A3;(/.6@)(4:().4-.)2,6.*)69)(-,.8>)))(.(-372)((.(
@M02352:288:000000000-CKWC8:1:1101:24002:6549 2:N:0:ATGCGCAG+ACTGCATA
CAATCTTGCGACCGTACTCCCCAGGTGGATTACTTATCACTTTCGCTTAGACACTGACTGTATATCGCCAATATCGAGTAATCATAGTTTACTGCGTGGACTACCAGGGTATCTAATCCTGTTCGCTCCCCACGCTTTCGTGCCTCAGCGTCAGTTTCAGTTTAGTAAGCTGCCTTCGCTATCGGTGTTCTGTTTAATATCTAAGCATTTCACCGCTACACCAACCATTCCGCCTTCTTCAACTGACCTCACGTTTATCAGTATCAATGGCAGTTTTCAGG
+
GC,BCFGGF@@FC@B6FFGGGGGGFFEEGDF@FGGCFE6CCFFGDGCG,E,CCFG9,FDFF,E@FFEGGG7@,<EBC6C,CFF,F,EFEF<E,AFEGGD?DFFGG8A4CFEFGGGGGGGGFGD,@:@FGGC4F7FFGFF8DGCFBFD+,+6=>8=,=DFDFFFFFG=;3D;,@CFGD?CA5?C>C>CGGFG+B*BA6B>GFG9+**+=CFF2==28:)575)()*2(2;F64>>((.))/..9?()((/4512(,)--/:><).5:<92((((.1)*.).)
@M02352:288:000000000-CKWC8:1:1101:13436:6551 2:N:0:GTGCGCAG+ACTGCATA
CAATCTTGCGACCGTACTCCCCAGGTGGATTACTTATCACGTTGGCTTCGACACCGACTCTACTCCGCCCCTCTCCAGCTATTATACTTCATGTCCTGGTTTCCCTACGTATCTCTCTCTGTTTTCTCCCCACGCTCTCGTGCCTCAGCCCCCGTCACTGTTTAGCCAGCCTGCCTCCCTCTCGGTGTGCTGTGTTACTTCTATGTAATTCTTCCCTACCCACACCATTCCTCCTGCTCCCACTACACTCCAGCTTGCCAGTCACTACGTCACTCTCTAT
+
CF,<EAC9EC+BCFFGCFDGG:ECFFGDDGGGFC@5,6,<6CF,CEE@,@,C@F,@C++,:9,,,,,866+C,:C,9,4,C,5<,,,,9,,,,,9,,98:,,,9C,,,+,9,,C,,,,8,,89,,,9,,@4,8+@@+6DE8,6+,,66=,+661@++:3@E,8,5,7>E*3,,,02;**/**<1*9*4*2B7C3+(8+121C++*+1++41++1*)+/(((*()*11C37+++;()/())((/((/.44(().()*.(/-.,)-)))((((-(-/.),-)
@M02352:288:000000000-CKWC8:1:1101:15925:6565 2:N:0:ATGCGCAG+ACTGCATA
CAACCTTGCGATCGTACTCCCCAGGTGGATTACTTATCACTTTCGCTTAGTCACTGACTGTATATCGCCAATAACGAGTAATCATCGTTTACGGCGTGGACTACCAGGGTATCTAATCCTGTTCGCTACCCACGCTTTCGTCCATCAGCGTCACTTCAAACCTAGTAAGCTGCCTTCGCTATCGGTGTTCTGTGTAATATCTATGCATTTCACCGCTACACTACACATTCCGCCTACTCCGACTGAATTCAAGACTACCAGTATCAATGCCAGTTTCCAAG
+
GFFFFGGGGGGGFGGGGGD@EEFCFGGGGGGGDAFGGGGGGGGGGGGFGGGGGGGGGGGGGGGGFGDGEGGGGGGGC7CGGGGGFGFFDFGGGGGGGFGGGGGGFGAGGGFFGGAFGFEGGFGGGGGGCFGEGEGGDGGGGGGEGGGFDGGGD+@DGGGFG7F?EGGG9FGGGGGDFGGEFGGECCEE>7EFGECE<F>9@CFG*8BFFGFGGFFBGFFFFCEFGG<FEF;):)6?@;)649@3,8>5<ABF244F>()5)-5425>)4(.4244)9-.6)
@M02352:288:000000000-CKWC8:1:1101:21797:6568 2:N:0:ATGCGCAG+ACTGCATA
CAATCTTGCGACCGTACTCCCCAGGTGGATTACTTATCACTTTCGCTTCGACACTGACTGTATATCGCCAATATCGAGTAATCATAGTTTACGGCGTGGACTACCAGGGTATCTAATCCTGTTCGCTCCCCACGCTTTCGTGCCTCAGCGTCCGTATCATTTTAGTAAGCTACCTTCGCTATCGGTGTTCTGTGTACTATCTAAGCATTTCACCGCTACACTACACATTCCGCCTACTCCAACTCAACTCACGCTTATCAGTATCCACGGCAGTTCACAGG
+
<@FGGEFEFEEG@FFFGGGGGGGGF6CCCFCEFGFGAFGFGGGGGGGC,C@FEGFFGGFGCEDGGFE7FFF8,9C,C=F<FGGGGG,E9AFF,,>7FCF?F9:?FF@FDFCEFDF9BC<;9E?A++6,6@=AF:FBE@8+@=>FCD8+,3@+++@,4,,,77D,8F;DF>@,@CCGGG7>>DGG711=8,5+=0=?*++2=+8+1AFG+@F+1/(0/)(7=656*C37?AA;>)((64).)442)).4>F7(((454<*)).-6)).((-,((.*)*).),
@M02352:288:000000000-CKWC8:1:1101:14313:6614 2:N:0:ATGCGCAG+ACTGCATA
TAATCTTGCGACCGTACTCCCCAGGCGGAATGCTTAATCCGTTAGGTGTGACACCAACAAGCATGCTTGCTGACGTCTGGCATTCATCGTTTACGGTGTGGACTACCAGGGTATCTAATCCTGTTTGCTCCCCACACTTTCGCACCTCAGCGTCAGTATCGAGCCAGTGAGCCGCCTTCGCCACTGGTGTTCCTCCGAATATCTACGAATTTCACCTCTACACTCGGAATTCCACTCACCTCTCTCGAACTCAAGACCAGGAGTTTCCAAGGCCGTTCCAA
+
GG,,EFEGGGCGGEECFGFDEFGGGDCEEEGGGGGGFGGGGGGGGGGFCCFGGFGGGGGGGGGFEFGGFGGFFGGGGGGGGGFEFGGGGGGGGGGG=DFFGGGGCGFGGGGFGGGFGCEGGGGGGGGGGGGGGGGGDDEFGGEGGGGGGFGGEGGGGGC97FFGE7:DFC?>FGDGGGG?EGDGGF,;:FGGG4FB@FFGAFAFCFFDGG:CC=?=+AEFFFFA<56)8>68FFA)48:??BBF>?(47<6).8?4:704:0<4<<).66)3(()451(4)
@M02352:288:000000000-CKWC8:1:1101:5137:6640 2:N:0:ATGCGCAG+ACTGCATA
CAACCTTGCGATCGTACTCCCCAGGTGCAATACTTATCACTTTCGCTTAGTCTCCAACTGTATATCGCTGAAAACGAGTATTGATAGTTTACGGCGTGGACTACCAGGGTATCTAATCCTGTTCGCTCCCCACGCTTTCGTCCCTGATCGTCAATTCAGGCCTAGTGAGCTTCCTTCGCTATCGGTGTTCTGTGTCATATCTATGCATTTCTCCGCTACATGACACATTCCCCCCACTTCGACCGAATTCAAGACTAACAGTCTCAATGTCAGTTCCTAC
+
G9<<@CFEFG7FEEFCFGGG,BFGFGGGGGGGGCGG9EFFEGECEECGGGGGGG<CEDECCEFGGCECG@@<6:ECF7F<FF,C@BEEGGGGC:+CEGG+:FAE,,5++BFEFFFCAE9BEGF@FC+>6E7EF7FE8DFCFEE8DDE+@DE1++@,7=9>ECD??CEC9,,3>CDFFC7ABDDE*A*;*,2==*+1:B>2954=*++1=F+++4(0;4())3))*23C66+*)0:(33><?0;,-((4245))-4*.<64).)-:<))))6))60-94.8
@M02352:288:000000000-CKWC8:1:1101:21953:6643 2:N:0:ATGCGCAG+ACTGCATA
CATTCTTGCGAACGTACTCCCCAGGTGGGATACTTATCACTTTCGCTTAGCCACTCAGTCCGAAGACCGAACAGCTAGTATCCATCGTTTACGGCGTGGACTACCGGGGTATCTAATCCCGTTCGCTACCCACGCTTTCGTTCATCAGCGTCAATATACTGTTAGTAATCTGCCTTCGCAATTGGTATTCTATGTAATATCTATGCATTTCACCGCTACACTACATATTCTAACTACTTCACAATAATTCAAGATAACCAGTATCAAAGGCAATTTTACGG
+
FCGGGGGGGGGEEEFGGG9FFGGGDGGFECFGGGGFFGGGGGGGGGGGCGGGGDGGGGGGGGGGGGGGGGGGGGGGGGGGDGGGGGEGGGGGGCGGGGGGGGGGGGDEGCEGGFGGGFC8CEGFGGGGGDDDBFCEGGGGGGGG9FCCGEGGG*<ACFGGGGGFDGFGGBEFGFDFGGCBADFGGG7FFGGGF4B5CFFD77:C?FFGGGFGGA<AE3;35A@FGGFGFA@7@+6<B<BBFFF>AFFBFAA4978=AB631<))-<5)).8:18?AFA24(
@M02352:288:000000000-CKWC8:1:1101:24080:6653 2:N:0:ATGCGCAG+ACTGCATA
CATTCTTGCGAACGTACTCCCCAGGTGGGTCACTTATCACTTTCTCTTAGCCACTCAAACCAAAGTCCGAACAGCTAGTGACCATCGTTTACGGCGTGGACTACCAGGGTATCTAATCCTGTTCGTTCCCCACGCTTTCGTGCCTCAGCGTCAGTCTCAGTTTAGTAAGCTGCCTTCGCTATCGGTGTTCTGTGTAATATCTATGCATTTCACACCTACACTACACATACAGCCTATTCACACTGCACTTAAGTTTATCAGTATCAATGTAATTTTGCAGG
+
FFCCGEGG9F7FC7C@FGGGGEG6@E<CCG?@8FFCGGGGEFFG,FFAAFCEC<F8,CCEFGG8<EFG@FFEEGFGCEG9FF9EGGDFGGGGG7F:FC7CECGGGGGGG8,?<<,@,E9F9,AFC+6E,CFC:@E:CFC>,+AD;B60@BA@>>D,5@FGC9C@CF9BC9,,@@5B;>D?AG,A*4;CE?F7:AFA9B+4+=C+*88=+4=C:1()AA(.(=;F*;<C)0*+):(/))1))161..7()).1467797A)6<ABFFFF))).).*.*)6)(
@M02352:288:000000000-CKWC8:1:1101:23112:6698 2:N:0:ATGCGCAG+ACTGCATA
CAATCTTGCGACCGTACTCCCCAGGTGGATTACTTATCACTTTCGCTTAGACACTGACTGTATATCGCCAATATCGAGTAATCATAGTTTACGGCGTGGACTACCAGGGTATCTAATCCTGTTCGCTCCCCACGCTTTCGTGCCTCAGCGTCAGTATCAGTTTAGTAAGCTGCCTTCGCTATCGGTGTTCTGTGTAATATCTAAGCATTTCACCGCTACACTACACATTCCGCCTACTCCAACTGAACTCAAGTTTATCAGTATCAATGTCAGTTTTCAGG
+
FAFE9CFFFGEGDECFFEEGGGC,CFE<FGFFFFDGGFCCFFGGEGFGE,@CFGC<EFGCEFGGGGFCFGCGFGG,,:E8FGGGGGFGGGGG7,@FGGG7FF<FGGCCEECF<AFGGGFGFGG9C@FGGFCEFGGG7DAB@EDGGG,+6C=>E6DCFGGCG;EEFGFCG@FCFGGGGC7B5C@74;9EGG:7CEF*9++4=8@C?;AGGGFGGF9DG>9ED=EF*;;C5F6AF:0/8<4(/.4;(=<?9<D236:@:4FAB4<6<2:9<)--667-*)--4
@M02352:288:000000000-CKWC8:1:1101:27552:6709 2:N:0:ATGCGCAG+ACTGCATA
CAATCTTGCGACCGTACTCCCCAGGTGGATTACTTATCACTTTCGCTTAGACACTGACTGTATATCGCCAATATCGAGTAATCATAGTTTACGGCGTGGACTACCAGGGTATCTATTCCTGTTCGCTCCCCACCCTTTCGTCCTCGAGCGTCAATTCAGGTCTAGTGAGCTGCCTTCGCTATCTGTGTTCTGTGTTATCTCTATGCATTTCATCGCTACAGATAACTTTCTGCCCACTGCGACTGAATTCAAGCCCAACAGTTTCATGTGCCGTTACCTC
+
E,@9ECFA<@:+@CBDFGGFGDFC8E<F?FGCGGGEF,,CFCFG,@F7:,C,CFG,EGGGGFGF@EGGDEFGG6C,<F:B,CE9E,AFFFA,?7C7FG:+,5B<DE87F=BFFFD9CC5,94,7+C:FG8+,6+6AD8,68+@+,3C=668+++5<<@,,573,58@D9CC6:>7;F**5@CC,+5:DC,>857+):B+=8+=118:@+,1+++()/:-.)+.1;C)176++3*()/,/)(66((/)17>5).)().-530-.)).))..4)-(.())).
@M02352:288:000000000-CKWC8:1:1101:17476:6716 2:N:0:ATGCGCAG+ACTGCATA
CATTCTTGCGAACGTACTCCCCAGGTGGGTTACTTATCACTTTCGCTTGGCCACTCAGTACTCAATCGTACCGAACAGCTAGTAACCATCGTTTACGGCGTGGACTACCAGGGTATCTAATCCTGTTCGCTACCCACGCTTTCGTCCCTCAGCGTCAATATATTGTTAGTGATCTGCCTTCGCAATCGGTATTCTATGTAATATCTAAGCATTTCACCGCTACACTACACCTTCCGCCTACTCCAACTGAACTCAAGTTTATCAGTATCAATGGCAGTTTT
+
GGGGGGGGFGE7FEFEFFGGGGGGFGFCDGGGGGGGFFGGGGGGGGGGGGGGGGGGGGFFGGGGGGGGECFGEEGGGDGGGGGFGGGGFGGGFGCFDGGEGGGGG9EGGG8FGGGGGGGGGGGGGFFGGGDEGGGGGGDCECAEGEGGG?;?6EGGGGGF=FGGGGGCFGCFGFGGCC;FFGGGGGG5E7:<CE8CEFF+=7:+9B8:C6=FGFE69B(39>>AG>(06A)5AA8(/2;:?<)5222(,37?<940)6@A<-5446<<F2:A>F)35494)
@M02352:288:000000000-CKWC8:1:1101:17250:6747 2:N:0:ATGCGCAG+ACTGCATA
CAATCTTGCGACCGTACTCCCCAGGTGGATTACTTATCACTTTCGCTTAGACACTGACTGTATATCGCCAATATCGAGTAATCATAGTTTACGGCGTGGACTACCAGGGTATCTAATCCTGTTCGCTCCCCACGCTTTCGTGCCTCAGCGTCAGTATCAGTTTAGTAAGCTGCCTTCGCTATCGGTGTTCTGTGTAATATCTAAGCATTTCACCGCTACACTACACATTCCGCCTACTCCAACTGAACTCAAGTTTAACAGTATCAATGGCAGTTTCGAGG
+
GGGGGGGGGGGGGGGGGFGFFGGGGGGGGGGFGGGGGFGGGGGGGGGGGFDGGGG<FFG9FGGGGGEGGGGGGFG,==EE9FGGGGFGGGGCFGGGGGGCGFGGGG8FEG8FGGGGGGFFFFFAFGGFEGEF@E7FGGGDGF6+3@DFGGGGGCG7:DECGFC;9FFF,EFFGFGFDCC?A>FCC;CEGGGGGFF?5B8BFGF8?AFGGC8CGF@BGFF<;F@FDGEGEFFF>DFFFF@@@FFD@E2:BAF:2-6=2)142:)442:24(.42:F<6,-.,
@M02352:288:000000000-CKWC8:1:1101:14995:6777 2:N:0:ATGCGCAG+ACTGCATA
CATTCTTGCGAACGTACTCCCCAGGTGGGATACTTATCACTTTCGCTTAGTCACTCAGTCCGAAAACCAAACAACTAGTATCCATCGTTTACGGCGTGGACTACCAGGGTATCTAATCCTGTTCGCTCCCCACGCTTTCGTGCCTCAGCGTCAGTATCAGTTTAGTGAGCTGCCTTCGCTATCGGTGTTCTGTGTAATATCTAAGCATTTCACCGCTACACTACACATTCCGCCTACTCCAACTTAACTCAAGTTTAACAGTATCAATGGCACTTTCCAAG
+
FFFGGGGGGGGGGEGGGGCGGGGEG<EG+BFEGGGGGCEFEGGFGEGGG?FGGG<CF<C,EFGGGGFF<7=FFCGGGGGF<9?BFGGDFGFFGCCFGE77B5FFCE84?FFGGGGGDGAEFFA<7@CGG7C8FC=FEGF>=DEGDFCGGGGGG6=DEGGF,@DFA@,,:@;EF9*?CD44?CGE4EEGGGG7=484@8CGADF+*/0:FCAFG42:8>>=;+6)*;;F?63)=)7(:4;7)5:?)<26>F>B7)<6))9:2:A<<A2)).(3)(0./-6))
@M02352:288:000000000-CKWC8:1:1101:15632:6816 2:N:0:ATGCGCAG+ACTGCATA
CAATCTTGCGACCGTACTCCCCAGGTGGATTACTTATCACTTTCGCTTAGACACTGACTGTATATCGCCAATATCGAGTAATCATAGTTTACGGCGTGGACTACCAGGGTATCTAATCCTGTTCGCTCCCCACGCTTTCGTGCCTCAGCGTCAGTATCAGTTTAGTAAGCTGCCTTCGCTATCGGTGTTCTTTGTAATATCTAAGCATTTCACCGCTACACTACCCATTCCGCCTACTCCAACTGAACTCCAGTTTATCAGTATCAATGGCAGTTCCGAAG
+
GFFGGGGFFGGGGEEGEDDEGGEFGEFFGGGFGGGGGGGGGGGGGGGGGGGGGGGGGGGCGCFCFGGGG7FGGFF,CDFGGGGGGFDFGGGCF,@>FGDDFFG8?FC@CFFFGGGAGGDG9FD<FG@FEFGGGGGGGGAEEFGDGGGCFEGGG+@A79FCEFG,@FFEFCG6CFGD59@DBG?>D>>CEFE+=:E?EFFDFFF:?6BGGGFCGF=4C3;@FA@F4C8GFFF=BFFDFF@8;.58(3)(.))5(6A?)-9):><<).-6)((((.@)/4<((
@M02352:288:000000000-CKWC8:1:1101:22744:6818 2:N:0:ATGCGCAG+ACTGCATA
CAATCTTGCGACCGTACTCCCCAGGTGGATTACTTATCACTTTCGCTTAGACACTGACTGTATATCGCCAATATCGAGTAATCATAGTTTACGGCGTGGACTACCAGGGTATCTAATCCTGTTTGCTCCCCACGCTTTCGCGTCTCAGCGTCAATAATGTTCCAGTAGATCGCCTTCGCAATCGGTATTCCTTCTGATCTCTACGGATTTTACCCCTACACCAGAAATTCCATCTACCTCTCCCATATTCTAGGTAAGCAGTTTTCAAAGCAGTTCAATGG
+
EEGGGGGGGGGGGGGGGGFGFGGGGFGFGGGGGGGGGFGGGGGGGGGGFGGGGFGGDGGGGGGGGGGEGFGGGCFBFGGGFGFGGGGGGGGG7CFEGGCGGGGGFGC@FGGGGGGGGGGGFGFGG9FFFGGFFGGGGGGGGGEGGGDDFGGGG6ECFC=EFFGGFGFFFGG>EGGGGC9DDCFF4;,=DEFGGFF=46@FFFCGDDBCC6B>>BE3CF;@@)85FC;D?A@FC64C3AE<@@F@3<3A9)6:254*4)99(644><B9>41??<F<?5:4(
@M02352:288:000000000-CKWC8:1:1101:15646:6826 2:N:0:ATGCGCAG+ACTGCATA
CAATCTTGCGACCGTACTCCCCAGGTGGATTACTTATCACTTTCGCTTAGACACTGACTGTATATCGCCAATATCGAGTAATCATAGTTTACGGCGTGGACTACCAGGGTATCTAATCCTGTTCGCTCCCCACGCTTTCGTGCCTCAGCGTCAGTATCAGTTTAGTAAGCTGCCTTCGCTATCGGTGTTCTGTGTAATATCTAAGCATTTCACCGCTACACTCCACATTCCGCCTACTCCAACTGAACTCAAGTTTAACAGTATCAATGTCAGTTTCGAGG
+
G<FEFGGGFGGGGGGGGGFGGGGGGGGGGGGGGGGEDFFGGDFGGGGGDFGGGGGGCFGGGGGGGGGDGE:CFGG,F<CAGGGGGGFGGGGFF=FFFGGGFGGFGF8FEGGGGGGGGGGGGGGF+FFGGGGGGFGGGGFBE6CF=FDDGGGGGDGGGGGGFFGGGG9;,<;48:CCD57B>DDE*=:85CF8@AFEEFFGFGFC*6AG+B>DGF95/:><@F(0*04*/+;):BFDF<@;;;;337)862)(4)6*))*--.4)6<4)6).).59:=0<07
@M02352:288:000000000-CKWC8:1:1101:11100:6846 2:N:0:ATGCGCAG+ACTGCATA
CAATCTTGCGACCGTACTCCCCAGGTGGATTACTTATCACTTTCGCTTAGACACTGACTGTATATCGCCAATATCGAGTAATCATAGTTTACGGCGTGGACTACCAGGGTATCTAATCCTGTTCGCTCCCCACGCTTTCGTGCCTCAGCGTCAGTATCAGTTTAGTAAGCTGCCTTCGCTATCGGTGTTCTGTGTAATATCTAAGCATTTCACCGCTACACTACACATTCCGCCTACTCCAACTGAACTCAAGTTTATCAGTATCAATGGCAGTTTCGAGG
+
GGGGGGGGFGGGDGGGGGGGGGGGGGGGGGGGGCFGFGGGGGGGDGGGGGGGGGGGGGGGGGGGGGEGGGGGGGG:EGGGGGGGGGCFGGGGGGGGGGGGGGGGGG,FEF@FGGGCGGGGGGGGEGGGGGGGGGGGGGGGGGDGGGGFDEGGCEGFGGGGGGGGGGGGGGGGGGGGGGGFEGGG4CGECFGGGFFFEFFF9FBGC4?7:CFCFFF>G5@<FFFFGGFGC=AFE>?FF@E@E1=1(7);EA7:FF<?2:FFFFFA9)<>A0:?F??AF(-43
@M02352:288:000000000-CKWC8:1:1101:26093:6856 2:N:0:ATGCGCAG+ACTGCATA
CATTCTTGCGAACGTACTCCCCCGGTGGGATACTTATCACTTTCGCTTGGCCGCCCAGGACTCAAGGCCCCGGACAGCTAGTATCCATCGTTTACGGCGTGGACTACCAGGGTATCTAATCCTGTTCGCTCCCCACGCCTTCGTCCATCAGCGTCCGTATTTGGTTCGTGAGCTGCCTTCGTAATCGGCGTTCTATGTAATATCTATGCATTCCCCCGCTACACTACTTATTCCTACCACTTCATATTGATTCCATATCAACAGTAGTCAAGGCCATTTAT
+
A,CBDCF,;C::@FFGFGGGG@++8@7+@,C;EFG@<EE<FDD,@@CDF,:<:+@BFEG,CFFG8,E<,8@=CF+C<FFCFFEAC,@F,==EB=?F7CFC@:@=FF8FF<BE<<==EF,,8,33@=@CD+BEEGGE+8*6*:::**;CGGGGEE*1;FFG,@C9CF9:=:,*,4**18:*)*0**+2=**=D3437CF6*9*9C)777*36C*/)0276(-7>):7,*)/=*8*))),))(-)).))).))6)))*..*.)(,4<)))))))5(),)64))
@M02352:288:000000000-CKWC8:1:1101:26217:6862 2:N:0:ATGCGCAG+ACTGCATA
CATTCTTGCGAACGTACTCCCCAGGTGGGATACTTATCACTTTCGCTTGGCCGCCCATCCGCCAAAGGCGGACGGACAGCTAGTATCCATCGTTTACGGCGTGGACTACCAGGGTATCTAATCCTGTTCGCTCCCTACGCTTTCGTCACTCAGCGTCAGTATATGGTTGGTGATCTGCCTCGGCAATCGTTGTTCTATGTATTATCTTTGCCTTTCACCGCTCCACTATATCTTCTGCACACTTCACACTAACTCAAAACCGCAAGGATCAAAGCATGTTT
+
FGFGFFFAEFG+6+CEGGGGFCDCDDFFGGG?DFGAFECEFGEF,@FFEG,C77::F@FCBDCE@<8E@+>CFEFF:FDFGF,:9E<,CFBF4ABB,48C:F7F:,B=,,,:@=@,=EEF93,,<DF9,8+8F:>,44;C**8,@FE*12,=,,1;*4C@,226,<CF1*162,=C+1;8)*3*2/=+=*;*>1:7);6:@+;:51+++=6*:@B=+8<:>5()2*.0)1@**0:)6<)4)42>)),)(,,57))9()7,(-((((,()(()-6)(*)6-)
@M02352:288:000000000-CKWC8:1:1101:11633:6880 2:N:0:ATGCGCAG+ACTGCATA
CATTCTTGCGAACGTACTCCCCAGGTGGGTTACTTATCACTTTCGCTTAGCCACTCAGACCGAAGTCCGAACAGCTAGTAACCATCGTTTACGTCGTGGACTACCAGGGTATCTAATCCTGTTCGCTCCCCACGCTTTCGTCCATCAGTGTCAATACATTATTAGTGATCTGCCTTCGCAATTGGTATTCTATGTACTTTCTATGCATTTCACCGCTACACTACACATTCCGCCTACTCCAATTTAACTCAATTTTATCAGTATCAATGGCAGTTTCGAGG
+
FCFF9FGGGC:CEGGGGGFGFEGGGF,CCEFCFGGGGGGGGGGGGGGF7EFGGG8CF8<6D:CFEFGF7+?FFDDFAFDBCDGGG?,AFGG9:,B@CE:B8FGGE,,=+4:?FFGA;@DF,C?AFGG@=E+:@+CB+DE688CCGGG+E;FF,:D,<9FG9;A,73>CC,;;B?GGG@?9*CFF*B,<CFECC<FE*++51B>G<8BFDCADD854E),.(;(/*;8FCA6655<;@.)()()1))1>3;3().6/:4B<).624)4<A?0(22/6602(,
@M02352:288:000000000-CKWC8:1:1101:25160:6911 2:N:0:ATGCGCAG+ACTGCATA
CAATCTTGCGACCGTACTCCCCAGGTGGAGCACTTAACACTTTCGCTACGTCCGAGAAAATGTGGAAGTTCCCACGGACTAGTGCTCATCGTTTACGGCTAGGACTACCGGGGTCTCTAATCCCGTTCGCTACCCTAGCTTTCGTTCCTCAGCGTCAGAAGAGATCCAGTGAGCCGCCTTCGCCACCGGTGTTCCAGCTGAAATCAACGCATTTCACCGCTCCACCATCTGTTCCGCTCACCTCTATCCCCCTCAAGCCATTGGGTTTCCAACCCAGTTC
+
E@FGFGGGAFCCCEGGCFFGGGGGGE8FGFFGDFGFAFGGGGGCBFGGGGFGEEGDGGGFGGGGGGGGGGFFFGGC@CGGGGGGGGGGCGGGFF+ECEGEGGFGFDFGFGGED++6EGGGGGGGG<A8BEEGGGGG8@8@;=D>FFF6EGGGG>EEEEGCCFFGEGGGGCCFCEDGG*;*?FEE*:CE5*=*:CCECA)>*0/1);FFDG>DDFCFGFFFF@0<FGFC4*/*974:((-1).)().-).)((,24))85:4)).33?0)).40()().66
@M02352:288:000000000-CKWC8:1:1101:9984:6929 2:N:0:ATGCGCAG+ACTGCATA
CAATCTTGCGACCGTACTCCCCAGGTGGATTACTTATCACTTTCGCTTAGACACTGACTGTATATCGCCAATATCGAGTAATCATAGTTTACGGCGTGGACTACCAGGGTATCTAATCCTGTTCGCTACCCACGCTTTCGTGCATCAGCGTCAGTTTCAGTTTAGTAAGCTGCCTTCGCTATCGGTGTTCTTTGTAATATCTAAGCATTTCACCGCTACACCACCAATTCCGCCTACTCCAACTGAACTCAAGTTTATCAGTATCAATGGCAATTTCAAGG
+
GG,@,CFGG:7CEEFGGGGGGGGGFGGGF9FFGGGG,66CEGGGGEGGCFCG<FGEFGGFFFGGCGGGDGGFGFE7FFGG,CFEEEFGGGAF7=@C:BFEGGGGEFGGGGFGFGGGGGGGGGG,F@F7CG8FC7@:CGGGDFG?,>FG8EG6CEG,,EEGGA;;CF;E9FGGGGGGGGD9?GGGGGGGGGG+=*=4:A+29:=+0;;CCGFFG=@>E)631),=1/1>CF+/:)(43)/(./636))()44>7A)/-4B<AAF>4:<92((4):FF*))..
@M02352:288:000000000-CKWC8:1:1101:20470:6952 2:N:0:ATGCGCAG+ACTGCATA
TAACCTTGCGGCCGTACTCCCCAGGCGGGCAACTTAACGCGTTAACTACGCCACCCACAGCTCCAGGCTACAGACGGCTAGTTGACATCCTTTACGGCCGTGACTACCAGGGTTACTAATCCTGTTCGCCCCCCACACTTTCGGACCTCCGAGTCAGTATCCAGCCAATGGGCCGCCCTCGCCCCCGGGGTTCCCCCACATGTCTACGACTTTCCGCTCTACACCTGGAATTCCCCTCCCCCCTCTCCGACTCTAGACCGCTAGTTTTGGATGCAGTTCCA
+
,@,EFGGGGG7CEEFGGFGGGGGDFDCF+8+CDGGG,CFGDGGG,EC<FGCEEGGE++?E8B,4:,4B,<F<,,B:CF++4B<B9F,,5,,CDBF=C7+++8+>,7,>>8+@3,+435,,,8,,,@@:8*3@CE*<**,?CC***44*4,4**=<++22+42+3<<**+5+3;>)1))/.)1?*7*****2)*.*.-.)1)***)*111*)1*1))27;:A?)<*0(*()*0/=281((-4(((4(((-,,,(-)*).)((-9(5)--((()).*.164))
@M02352:288:000000000-CKWC8:1:1101:17795:7015 2:N:0:ATGCGCAG+ACTGCATA
CAATCTTGCGACCGTACTCCCCAGGTGGATTACTTATCACTTTCGCTTAGACACTGACTGTATATCGCCAATATCGAGTAATCATAGTTTACGGCGTGGACTACCAGGGTATCTAATCCTGTTCGCTCCCCACGCTTTCGTGCCTCAGCGTCAGTATCAGTTTCGTAAGCTGCCTTCGCTATCGGTGTTCTGTGTAATATCTAAGCATTTCACCGCTACACTACACCTTCCCCCTACTCCAACTTAACTCAAGTTTATCAGTATCAATGGCAGTTTCGAAG
+
GCFFFGGGGGCG@CCCCFGFFGEFGGGFGGGGGGGGGGGGGGGGGGDFGDGGGGGFGFGGGGGGGGGGGGGGGGG@7CFCCFE<EFGGGGGFGDGGGGGG8FGGGG8FGGFGFGGGGGGGGGGGEFEG>FEEGDFEEFCEGFCEFGF?8=ECD6FFGFFCD=C,+8:,@FFGGF5CGGG5ADFG>CCCEFEFGCFAEF>CFFFD?8+BDGFGGF=5E3(488484*(2;;;);)6=DEFEE@@@)444-9<:):A9><?546).-).64(((-(*)131((
@M02352:288:000000000-CKWC8:1:1101:17700:7016 2:N:0:ATGCGCAG+ACTGCATA
CATTCTTGCGAACGTACTCCCCAGGTGGCTTACTTAATGGTTTCCCTCAGACGCACATCCGCTAGGGACACACGTCCAGTAAGCATCGTTTACGGTGTGGACTACCAGGGTATCTAATCCTGTTCGCTACCCACACTTTCGCACATGAGCGTCAGTCTTTTGCCAGGGAGTCGCCTTCGCCACTGATGTTCCTCCAGTTATCTACGCATTTCACCGCTACACCTGGAATTCCACTCCCCTCTCCAATACTCTAGTCTGCCAGTTCTAAATGCTATTCCCA
+
GFFGGGGGGGE7FFGGGCFFGGFEFG8FGGGGGGGGGGGGGGGGFGGGGGDGGG+CFFEFGGEGGGGGG7FFF:FFF7FGGGGAFGFEGGGGGFGECC@FFF=FGGFGGDFFGGGGAF9;EEFEFFGEGGGGFGCE>FGGGGGGDDE7=9CEEEGF9BCG,,4ECF7+>*@F5C*;DCDB?98<C,C7FC@FFEABE+:+=88:4)5**58:7CF>:)693)/.*517<FA678)/316(4.(4)4..3).)-..*).9<?2324)).4<)4-)/<=A?7
@M02352:288:000000000-CKWC8:1:1101:21499:7049 2:N:0:ATGCGCAG+ACTGCATA
CAATCTTGCGACCGTACTCCCCAGGTGGATTACTTATCACTTTCGCTTCGACACTGACTGTATATCGCCAATATCGAGTAATCATATTTTACGGCGTGGACTACCAGGGTATCTAATCTTGTTTGCTCCCCACGCTTTCGTGCCTCAGCGTCACTATCAGTTTATTAAGCTCCCTTCGCTATCGGTGTTCTGTGTATTATCTAAGCATTTTACCGCTACACTACACATTTTCCCTCATCCTACTCCACACAAGATTATACGTATCAACAGCAGTTTTGAAG
+
CGFFFGGGGG>FEEGFGGGGGGGGG6CFGGCFGGGGD,<FAFFFCGGG,@CFGGD,CFCFF<C,6E:,?66E<EF,,<CACFFAAF,@9F<?8,8@@F++:AE,9,:4?BEFGGG,@,,,,9,,:E?E?FEAFEF7=D9+@?CFF>,6=8?83+3,@E;@FGG;,3,,3@>,349<90@D5*,1*11=*,5+=*30*++14@+1*/8::C1@F?2?E89E;:()68@F3+++2/)(/)/>)13.)(/=(4(-((,*))16(..<()-(),.((-*-*(,..
@M02352:288:000000000-CKWC8:1:1101:24836:7059 2:N:0:ATGCGCAG+ACTGCATA
CATCCTTGCGACCGTACTCCCCAGGTGGAATGCTTATTCCGTTAGGTGTGTCACCGAACAGTATACTCACCGTACACAGGCTATCCACCTTTTACGTGGGGGCCACCCAGGTTTTTCATCCTTTTTGCCCCCCAACCTTTTCCACCCCCCCGGCAGTTTACTGTCCCTGACCTCCCTTCCCCCCCTGTGTTTCCTCCTATTTTCTCCACTTTCACCCCTCTACTCAGAAATCCACTCTCCTCTCCCGCCCTCAAGACTAGCATCTTCTAATGGCATTCCC
+
GC,,CEFFGGDEEGGGGGGGGGGGG,,C,;E,CEGC,C<C@FF,B8,,58CFGG,6C++6,<,,6C5,,CE,,6,BC,,,,,,CF,,,,:BF,,,,,,++++++++B++8?F,,+4,6,,87,C<F:,,,@FC++@+3@@6,3,3@+0+**4****,,7,22,2?,,?<F2,,,*:0;0))2*//*2+0290:)+-()9*****)**2*09***.9*5(,(0:69*526)1*6/8<(-44-2).(((((-((())*,)1((.))).4)).)-)().9)64
@M02352:288:000000000-CKWC8:1:1101:24770:7076 2:N:0:ATGCGCAG+ACTGCATA
CAGCCTTGCGACCATACTCCCCAGGCGGGGCACTTAACACATTAGCTCCAGCAGAGAAGACATCGGAGCCTCCTCCACCTAGTGCCCATCGTTTAGGGCTAGGACTACCGGGGTATCTAATCCCGTTTGCTCCCCACGCTTTCGCACCTCAGCGTCAGTATTGAACCAGGAGGCCGCCTTCGCCACTGGTATTCCTCCATATATCTACGCATTTCACCGCTACACATGGAATTATACCTCCCTCTTTCATACTCTAGTTCGCCAATACCAACTGAAGTTC
+
GGGGGGGGGCCGEGFGGFGFGGGGFGFGGGGGGGGGGGGGFGGGFG9FGFGGCEGGGGGGGGGFEGGGGGGGGFGGGGGGGDGGGGGGGGG<EGGGGGGGGGFBFGGGDEGGGGGGGGGGGGFGGGGFEGFDGGGGGGGGGGGGGGGGGGGGGGGGGGC@CFFFFFCCGGGEGGGGGGDEFDEEGGGGGGGGFC=:)87CFGFGFBBDF5)1>FAFGFBFFBBFGD>F09=FF*-4-44):<??FFBAF<6--44*5:FA:>60(())).8(((/)*.42
@M02352:288:000000000-CKWC8:1:1101:24072:7136 2:N:0:ATGCGCAG+ACTGCATA
CAATCTTGCGACCGTACTCCCCAGGTGGATTACTTATCACTTTCGCTTAGACACTGACTGTATATCGCCAATATCGAGTAATCATAGTTTACGGCGTGGACTACCAGGGTATCTAATCCTGTTCGCTCCCCACGCTTTCGTGCCTCAGCGTCAGTATCAGTTTAGTAAGCTGCCTTCGCTATCGGTGTTCTGTGTAATATCTAAGCATTTCACCGCTACACTACCCATTCCGCCTACTCCACCTGAACTCAAGTTTAACACTATCAATGGACGTTCCGAGG
+
EFEFGGGGGGGGGGGGCGGGCEGGFGGGGGGGGGGGGG,E<FFGGGGGGGFGGGGEF8E<6CCFCGDECEGCF6F,6CFGGGGGDEDFGGGGGGEEGCGDFFGGGF8CCFGGGFGEGE<EFCFFGGGGGGGDFG:+@DAEEFCGGGG6?ECGEGGGCEGFGFGG93,>BCBCF5>DDCGFEGG>DCEEGFGG:<B?6B+:BFF8<88:CGAGGA2BED98@CFF**/9AA+).5;@;<;@E(,3=@;(-)4(5..1))94(4:<AD<<57))(-7()--(4
@M02352:288:000000000-CKWC8:1:1101:17671:7175 2:N:0:ATGCGCAG+ACTGCATA
CATTCTTGCGAACGTACTCCCCAGGTGGGTTACTTATCACTTTCGCTTAGCCACTCAGACCGAAGTCCGAACAGCTAGTAACCATCGTTTACGGCGTGGACTACCAGGGTATCTAATCCTGTTCGCTACCCACGCTTTCGTCCCTTAGCGTCAATCAATTGTTAGTGATCTGCCTTCGCTATCGGTGTTCTGTGTAATATCTAAGCATTTCACCGCTACACTACACATTCCGCCTACTCCAACTGAACTCAAGTTTATCAGTATCAATGGCAGTTTCGAGG
+
GGGGGGGGGGD++CFGGGGFGGGGEFFGGGGDGGGGGFGGGGGGGGGGGGGGGGFGGGGGGDGDCGGGDCFGGGGGCFFFGGG9FGCDGGGGGGGEG7FBGDFFFEFGGGGF9AFGDCFCDFGFGGGGGFGGGEG7CFGGGGGGGGFCCCC>CEFGGCFGFGGDGGG,>CGCGFGG4DGFDGCDDGGGGCFGFEFE568@CGFFEA4CFFA7DFFE8DFE@A(=*83CEFF)07860>)232:<02<?AF288A<6).=A>:6:><444(4(,.@462::9
@M02352:288:000000000-CKWC8:1:1101:23069:7178 2:N:0:ATGCGCAG+ACTGCATA
CAACCTTGCGATCGTACTCCCCAGGTAGATTACTTATCACTTTCGCTTAGACACTGACTGTATATCGCCAATATCGAGTAATCATAGTTTACGGCGTGGACTACCAGGGTATCTAATCCTGTTCGCTCCCCACGCTTTCGTGCCTCAGCGTCAGTATCAGTTTAGTAAGCTGCCTTCGCTATCGGTGTTCTGTGTAATATCTAAGCATTTCACCGCTACACTACACATTCCGCCTACTCTAACTGAACTCAAGTTTATCAGTATCAATGGCAGTTTCGAGG
+
FFGFFFGGGGGGFFFEGFGGFGGGGFDFFGGFGGGGCFFFGGGGCFDGGGGGGGGGGGCGGGGGGGGGDGGGGEF,DEFGGGGGGGFFGGGFGGG:@FEECFGFGGGDGGDFGGGFEEFGGGFFGFF@EGGGGEGGGGGGGFGDDDCDFCEGD+@EDACEEGGGGGFFGFEFFFGGG6?A*9E5C>EGGGGDDEFFCFFG>CFCCAFGF7CG882>GBF3>F@FFFEGC6AFFD@FF8@).6>>)4;8?>EEF?.1<<CC<<4).)692:B??094*(,24
@M02352:288:000000000-CKWC8:1:1101:10522:7189 2:N:0:ATGCGCAG+ACTGCATA
CAATCTTGCGACCGTACTCCCCAGGTGGATTACTTATCACTTTCGCTTAGACACTGACTGTATATCGCCAATATCGAGTAATCATAGTTTACGGCGTGGACTACCAGGGTATCTAATCCTGTTCGCTCCCCACGCTTTCGTGCCTCAGCGTCAGTATCAGTTTAGTAAGCTGACTTCGCTATCGGTGTTCTGTGTAATATCTAAGCATTTCACCGCTACACTACACATTCCGCCTACTCCAACTGAACTCAAGTTTATCAGTATCAATGGCAGTTTCGTAG
+
GGGGGGGFGGGE:FFFGGGGGGGCGGGGGGGGFGGGGGGDFFGGGGCGGFFFGGGGGFCFGGGGGGGGCEGGGGF,CFFFGGGFGGAFFFGGDCFEGGFGGDEFCFFDGGGGGGFGGFFFCGEFE:CFGGGGCFGGGGDEGDE?FGEGCEECECFGF,9CDFGFGGCGECB6,5<><DDBFGFECEGGGGGGF<FF4+3+1:BC4A=C+4=CFF>AC;>E@FEFGDEGC++8>B;?@@=135=1(;88ECB7<A>@44*)6<>449)45373:?F)*(((-
@M02352:288:000000000-CKWC8:1:1101:15768:7208 2:N:0:ATGCGCAG+ACTGCATA
CAGTCTTGCGACCGTACTCCCCAGGTGGGATACTTATCACTTTCGCTTAGTCACTTAGCTAATGCCAAACAACTAGTATCCATCGTTTACGGCGTGGACTACCAGGGTATCTAATCCTGTTCGCTCCCCACGCTTTCGTCCATGAGCGTCAGTACATACGTAGTAGACTGCCTTCGCAATCGGTATTCTGTGTAATATCTAAGCATTTCACCGCTACACTACACATTCCGCCTACTCCAACTGAACTCAAGTTTATCAGTATCAATGGCAATTTTCCGGTT
+
GGGGGGGGGGGG>CFFGFGCCGGGFFEFGGGGGFGFGGGGGGGGGGGGGG9FFGGGGGGGFGGGGGGGGGGGGGGGGGGGFGGGGGGGGGGFGGGGGGGGGGDFGGGGFGGGGGGDGGEFGGG>CGGG8FGGGGGGGGGGGEGGGG8DGDGGGCCCCGGGGG@EFFGGGGGGGGGGGGGFFGEEFGGGGGGGGCAECFFGBCF<BFFFFGF:DB08:A@35;@FGFFGFF>>EADE3;@8@DFFBFFFFBB9).514:@6<<A<>BD>073?AAFF??(73
@M02352:288:000000000-CKWC8:1:1101:26887:7235 2:N:0:ATGCGCAG+ACTGCATA
CATTCTTGCGAACGTACTCCCCAGGTGGGATACTTATCACTTTCGCTTAGCCACTCAACCGCCGAGGCGGTCGAACAGCTAGTATCCATCGTTTACGGCGTGGACTACCAGGGTATCTAATCCTGTTCGCTCCCCACGCTTTCGTCCATCAGCGTCAATATATTTTTAGTACTCTGCCTTCGCAATTGGTATTCTAAGTAATATCTATGTATTTCACCGCTACACTACTTATTCTAAATACTTCACAATAATTCAAGAAAACCAGTATAAATGGCATTTAT
+
DCFFEFFGFGDGC7CEFFEGFEDFFEFG:FGDGGFDG<FFGGGGGC7FEGGGFFEDGGGGDGG7FCC7=7FFGGGGEGGGGGGGGGG<FE@BEG?FFGGE:CECFCGCBDFD=DA=FFFFF,,@BFADEECFE:FFDEEEEG9?E*=DGFG?FG:*:CGGGFFG,CECC@,,49=+*;C301=>8/<@+=CDC)8?)+@@@:8:7A6;C+1;77)/<6:(356=*:>F:@==*65A64<9).).<2),)6))6).1)))(.((.(646)).-5)),*.-))
@M02352:288:000000000-CKWC8:1:1101:10169:7235 2:N:0:ATGCGCAG+ACTGCATA
CAATCTTGCGACCGTACTCCCCAGGTGGATTACTTATCACTTTCGCTTAGACACTGACTGTATATCGCCAATATCGAGTAATCATAGTTTACGGCGTGGACTACCAGGGTATCTAATCCTGTTCGCTCCCCACGCTTTCGTGCCTCAGCGTCAGTATCAGTTTAGTAAGCTGCCTTCGCTATCGGTGTTCTGTGTAATATCTAAGCATTTCACCGCTACACTACACATTCCGCCTACTCCAACTGAACTCAAGTTTATCAGTAACAATGGCAGTTTCCAGG
+
F<E9FCEFEFE7BFFCGGGGG@FCFGFGFGGFGGGFFGGGGG9@FG77FEEFGFGFGGGGGGFGGGDGGGDGFA<:CFGCFGGFGGDFGGGG:4FEGFFEFCF<,AEFGGGGDFGG,CF;>FE,?FGFGF@@C+=FGGGDGFCFDGFD?BEGGGGGF,,@9EDAE<;BBEB6?C7CFFGFFGGDGGGE:7,=B*+2>8B+++==>ABC@F6FFA=DE39<@6;AC4=9CA8A:A((5@E;E@@@F@2.46)5<4)1.)9<))))..8,3((((./)1).6:
@M02352:288:000000000-CKWC8:1:1101:7027:7242 2:N:0:ATGCGCAG+ACTGCATA
TAATCTTGCGACCGTACTCCCCAGGCGGTGCGCTTAACGCGTTAGCTCCGGCACAGAAGGGGTCGAACCCTCCCACACCAAGCGCACATCGTTTACTGCTAGGACTACAGGGGTATCTAATCCCTTTCGCTACCCTAGCCTTCGAGCCTCAGCGTCAGTAAATGTCCAGTAACCTGCTTTCGCCATTGGTTTTCCTCTCGTTATCTACGCATTTCACTGCTACACGGATAATTCCAGTTACCTTACCATTACTCTAGCATGGCAGTCTCTAATGCAGGTTG
+
@AFGGDGFGF7B+7CCEFG8C6,@FFEG@@FC7FCGGFG++@FB:AFGACBBFG=,<,4,8:CCE7?AFGFG7=F<FG:FF@F7=4F:98::FFGGDBFGFGG8<<>DCFECBF:BBDF=,>,<,D>,@C7@FGGGGGG?CDFEGGDGGGGGG5=:E7<;,@CGF,@C,@BC;CCGCF>7AC5=5E7EFG**76=?E@8C)9:77;F75C>D3?A6EFB>21)=0*-)()**0/6<).449)6-)(.--))).6:*)-*).4<((((-6-)).)166(3,(
@M02352:288:000000000-CKWC8:1:1101:14654:7257 2:N:0:ATGCGCAG+ACTGCATA
CAACCTTACGATCGTACTCCCCAGGTGCAATACTTATCACTTTCGCTTAGTCTCCAACTGTATATCGCTGAAAACGAGTATTGATAGTTTACGGCGTGGACTACCAGGGTATCTAATCCTGTTTGCTCCCCACACTTTCGCACCTCAGCGTCAGTATCGAGCCAGTGAGCCGCCTTCGCCACTGGTGTTCCTCCGAATATCTACGAATTTCACCTCTACACTCGGAATTCCACTCACCTCTCTCGAACTCAAGACCCGGATTTTACAAGCTAGTTCCAGGG
+
FDFFFGF,CC@DFDGCFGDFGGGG@CFFGFGFGGGGGGGGGGFGEFGGGFGGGGGGGGDFGGGGAFGDFEGGGGGGDECFGGGCFG<FFFGGGGDGEF@GGGGGCFFGGGGGGGGFFGFFGGGGF<FGEGEF7CFGGGFGECGG,@8=,6CC6ED=DFCFDGGGFGCF:BF8+49DF>DD5DFC4?F:C,<2=:>@25?14++B>>FF:<8CFF<FGA3)363>5DFG;+:7=+/(/631)(7=081?0242220)(-.((-4:2)).2(..5-9<4)4(,
@M02352:288:000000000-CKWC8:1:1101:9882:7264 2:N:0:ATGCGCAG+ACTGCATA
CATTCTTGCGAACGTACTTCCCAGGTGGTTAACTTAACGGTTTCCCTTGGATGCTCAAACCGAAGTCCAAACATCGAGTTAACATCGTTTAGGGCATGGACTACCAGGGTATCTAATCCTGTTCGCTCCCCATGCTTTCGTGCCTCAGCGTCAATGTATGCCTAGCTAGCTGCCTTCGCAATTGGTGTTCTATGACATATCTATGCATTTCACCGCTACATGTCACATTCCGCTAACCTCAACATAATTCAAGCCTTACAGTATCAAATGCAATTTCCCAG
+
GGGGGGGGGGGGGFGGGGDFGGGGGGDFGGGGGGGGGGGGGGGGGGGGGGGGFGGGGFGGGGGCGGFGGGGGGGGDFGGGGGFGGGCFFGGGGGGGCGGGGGGGFGGGGGGGGGGGGGGGGGGFGGGGGGGGGFGGGGGGGGGGGGGFGGGGGGGGGGGGGGGGGGGFFGGGGGGGGGD>BGGDGGCGGGGGF7ACEFFFACFF4FFGGGFGG>=EG>@748@BF7>GE+=65>>@E@CDFFF884CEE3?E5<=FEFF<@C31).5;?>FFFAF9*627.
@M02352:288:000000000-CKWC8:1:1101:9897:7325 2:N:0:ATGCGCAG+ACTGCATA
CAATCTTGCGACCGTACTCCCCAGGTGGATTACTTATCACTTTCGCTTAGACACTGACTGTATATCGCCAATATCGAGTAATCATAGTTTACGGCGTGGACTACCAGGGTATCTAATCCTGTTCGCTCCCCACGCTTTCGTGCCTCAGCGTCAGTATCAGTTTAGTAAGCTGCCTTCGCTATCGGTGTTCTGTGTACTATCTAAGCATTTCACCGCTACACTACACATTCCGCCTACTCCAACTGAACTCAAGTTTATCAGTATCAATGGCAGTTTCGAGG
+
GF9FEGGGFGGGGGFFFFCF<FGGGDFGGGGCFEFFGGGGGGGGDGGGGGGGGGGGGGGGGGGGGGGGGGGGGGGECGFGCFGFGGGGGGGGGGGGGGGGGGGGGG?CGGGFGGDEFGGCFFGCFGCFGGCGDGGGGGGGFGC?;EGGGGGGGGGGGFFFEGGGGGF9FGBC6C9DGGGFFGGGGGEGGDD7:>=A*=ACFGFC?A4+CGFGFB=DGBBFFFEFGGFDFF=A3=@F@33;814@;AFB<><(<6.9<A?92<<AB<2))((4(.6:4:1:1
@M02352:288:000000000-CKWC8:1:1101:15430:7337 2:N:0:ATGCGCAG+ACTGCATA
CAATCTTGCGACCGTACTCCCCAGGTGGATTACTTATCACTTTCGCTTAGACACTGACTGTATATCGCCAATATCGAGTAATCATAGTTTACGGCGTGGACTACCAGGGTATCTAATCCTGTTCGCTCCCCACGCTTTCGTGCCTCAGCGTCAGTATCAGTTTAGTAAGCTGCCTTCGCTATTGGTGTTCTTTGTAATATCTTAGCATTTCACCGCTACACTAAACATTCCGCCTACTCCAACTTAACTCAAGTTTATCGTTATCAATGGCAGTTTCGATG
+
FGCFFGFGF@CEG@FCG@ECFGGGFCFFGGGGGDAFCFFGFGGGCGGGGCFGGGGGFGGFGEGDFGFGGGGGGGG@F@CFGGGGGFFFCG<FFEG:FG77BFGGGG=ECECFFGFAEGGG9EF<FDEEEGC:CCF:EDGGGFG?DEEGG=@ECEGGGGGGGGGFCEFEGFGCF>FFG*<A5@,,;B*,=FF+2/=EACFGFG+CCAF:=,+12/88?5@B3A(/*;<>EFFA5:,6@3)5=15;);3>EEFE?AA6).*-(,1:BA)4-5<82(0)944)5
@M02352:288:000000000-CKWC8:1:1101:19775:7353 2:N:0:ATGCGCAG+ACTGCATA
CAATCTTGCGACCGTACTCCCCAGGTGGGACACTTATCACTTTCGCTTAGTCACTGAGCTAATGCCCAACAACTAGTGTCCATCGTTTACGGCGTGGACTACCAGGGTATCTAATCCTGTTCGCTCCCCACGCTTTCGTCCATGAGCGTCAGTATATACGTAGTAGACTGCCTTCGCAATCGGTATTCTAAGTAATATCTATGCATTTCACCGCTACACTACTTATTCTATCTACTTCCGTATAACTCAAGTCAATCAGTATCAAAGGCAGTTCCATCGTT
+
GFFGGGGGGDCGDFGGGGGGGGGGGGFGGGGFGGGGGGGGGGGGGDCFGGGGGGGGAFFGDAFAFGGGGGGGGGGCGGGGGGGGDGGGGGG7F7CFGGGGG?CFGGGGGFGGGGGGGGFGGGE@BFGGGGGEFEGDCGGDEGGGCFGDGGGDFFFFGFGGGFGGFFAFG@FFGGGGGGDAAD5EFGGGG7,:C*8>EFFGFFAFEFFGFGF=<?125A@FFF<FFGF:?@CA@AEF?E;<;=D3<6))772AAB29>:F>A4)-)4<((43?<9*-0)-8:
@M02352:288:000000000-CKWC8:1:1101:25219:7384 2:N:0:ATGCGCAG+ACTGCATA
CAGTCTTGCGACCGTACTCCCCAGGTGGGATACTTATCACTTTCGCTTAGTCACTGACTGTATATCGCCAATAACGAGTAATCATCGTTTACGGCGTGGCCTACCAGGGTATCTAATCCTGTTCGCTCCCCACGCTTTCGTGCCTCAGCGTCAGTATCAGTCTAGTAAGCTGCCTTCGCTATCGGTGTTCTGTCTAATATCTACGCATTTCACCGCTACACTACACATTCCGCCTCCTCCAACTGTACTCAAGTTTATCATTATCAATTGCAGTTTCGAGG
+
GFGEFGGGGGD@CCFCGGFGGGFBEGFGCFFEFGGGGGAFGGFAFGGGCFGGGG,@C<<FFGG<FG@FGGD@FDG7F7?FEFFFGGGFGGCEEBFGGGGCDF,=B<FGCFGFDGG,EFGGGGCFCE@8EGCCEFFGGGGGGFGDFG8+,@@@EGFA:FG9F,@EF=,@EG9ECGGGGFDAE*,=9C?EEGC>+*4>CFA:FGF+(:6CDGFFG87E8:,)/8;4*238?CA6;52(,,(.443??))6:A-4,.:?).*.)5)).)5--5)6,68)86040
@M02352:288:000000000-CKWC8:1:1101:19934:7415 2:N:0:ATGCGCAG+ACTGCATA
CAATCTTGCGACCGTACTCCCCAGGTGGATTACTTATCACTTTCGCTTAGACACTGACTGTATATCGCCAATATCGAGTAATCATAGTTTACGCCGTGGACTACCAGGGTATCTAATCCTGTTCGCTCCCCACGCTTTCGTGCCTCAGCGTCAGTATCAGTTTAGTAAGCTGCCTTCGCTATCGGTGTTCTGTGTAATATCTAAGCATTTCACCGCTACACTACACATTCCGCCTACTCCAACTGAACTCAAGTTTATCAGTATCAATGGCAGTTTCGAGG
+
GEFGGGGCFGGGDGGGDGGGGGGGGGGGFGGGGGGGGGGGGGGFGGDFGG9FFFGCFFGGGGGGGGGGGG=FFC966<FGFGGCGE@FGFGGG,@CFG@FEGFFGGGGGGGGGGGGGGGGGGGGGGGG>FCGGFGGEDGGFGDGGG,DC>EEGCE,@FG3EGGGFFGGGFG8C7FC*959?7@E*=C8;:=8CCFE<@6CFGF+8);BCG>:DF>DGF>EFFEA6*.9<+;65>??@@3@3;6==44;CA7(3<4@92=A9>9A2)6<4(((-86478:8,
@M02352:288:000000000-CKWC8:1:1101:3924:7418 2:N:0:ATGCGCAG+ACTGCATA
CAACCTTGCGATCGTACTCCCCAGGTGCAATACTTATCACTTTCGCTTAGTCTCCAACTGTATATCGCTGAAAACGAGTATTGATCGTTTACGGAGTGGACTACCAGGGTATCTAATCCTGTTCGCTCCCCACGCTTTCGTCCCTGAGCGTCAATTCAGGCCTAGTGAGCTGCCTTCGCTATCGGTGTTCTGTGTCATATCTATGCATTTCACCGCTACATGACACATTCCGCCCACTTCGACCGAATTCAAGACTCACAGTTTCAATGGCAGTTCCTAT
+
E<F<FGFF8F7FDGGG8FFGG@E:DFGGGGGFGGGGAEFFGGF<FEGGG@FF9CFCFFDF@FGGFBBFFGCFCF8CE7FGGG9F,,:AFFG<@7,88?,BAEE<EGGDC=8B<C@>;><;DEF9?:FD+@7FGDD:E?F>FGCEFF8+,@CEE@EG8,,6,FFGCEFF9CFFE,=CFFGFFDGGCEDEE::8BE946EF7F9:E?FFG+D+BCF(?8)(0/+*9;*5D)61))8:((64;0(20:-180:<A24:4)5F?<<99))--.402,499?)))
@M02352:288:000000000-CKWC8:1:1101:3163:7421 2:N:0:ATGCGCAG+ACTGCATA
CAACCTTCCGATCGTACTCCCCAGGTGCAATACTTATCACTTTCGCTTAGTCTCCAACTGTATATCGCTGAAAACGAGTATTGATAGTTTACGGCGTGGACTACCACGGTATCTAATCCTGTTCGCTCCCCACGCTTTCGTCCCTGAGCGTCAATTCAGGCCTATTGAGCTGCCTTCGCTATCGGTGTTCTGGTTCATACCTATGCCTTTCACCGCTACATGACACATTCCCCCCACTTCGACAGACTTCAAGACTAACAGTTTCAATGGCAGTCCCCT
+
C@B<CEG,C;--66EEFCFFFF86,,C,<FC9EFG<E,FEGGAGEE@FG@E<CC6CD@<,CEEACE7FGD@F,9CF7:?8F??9@9F:??<,,?C=F+@+:?,:EF,8>FF7FFGGF9FF9D?<+@BC+DCCCFFE7==6DA>CFFE?88CE>ECAC9DA7FCC,@=>9D9@6@*530*39C6C>9*=CEF+**46*118?+=D3+*=D0:@8;=BE36@3+76>FDFEC6*))3(652)4(4((((.<>2))),1.)).-64444)<<0808?:))((
@M02352:288:000000000-CKWC8:1:1101:14944:7467 2:N:0:ATGCGCAG+ACTGCATA
CATTCTTGCGAACGTACTCCCCAGGTGGGTTACTTATCACTTTCGCTTAGCCACTCAGACCGAAGTCCGAACAGCTAGTAACCATCGTTTACGGCGTGGACTACCAGGGTATCTAATCCTGTTCGCTCCCCACGCTTTCGTGCATGAGCGTCAGTAACGGTACAGTAAGCTGCCTTCGCTATTGGTGTTCTTCCTCATATCTATGCATTTCACCGCTACATGAGGAATTCCGCCTACCTTCACCGCACTCAAGCCTACCAGTATCAATGGCACGTTCACA
+
GGGGGGGGGGGFFFF9CFFFGGGGGGGGGGGGGGGGGGGFGGGGGEGGGGGGGGGDGGFGFGG@FGGGGGEFEEGGGGGGGGGGGGGGGFFGECFCEGGGGFFGGGDFEGFGGDFCFGFG,AFGEGCFGFGGGGGEEGGGGGGFFG77FCE68CFGGGGGBCEGGGAFFBFFGGFGGGDFDGGFCF*CGFGFF4BEFF6FFGFFFFFFFFFGGFFFGEFFCA<;488D@AA6@:1?0:<BB<<>0702231>2<1<:BF706<4A<9<23:(.(7().6)
@M02352:288:000000000-CKWC8:1:1101:4657:7479 2:N:0:ATGCGCAG+ACTGCATA
CAATCTTGCGACCGTACTCCCCAGGTGGATTACTTATCACTTTCGCTTAGACACTGACTGTATATCGCCAATATCGAGTAATCATAGTTTACGGCGTGGACTACCAGGGTATCTAATCCTGTTCGCTCCCCACGCTTTCGTGCCTCAGCGTCAGTATCAGTTTAGTAAGCTGCCTTCGCTATCGGTGTTCTGTGTATTATCTAAGCATTTCACCGCTACACTACACATTCCGCCTACTCCAACTGAACTCAAGTTTATCAGTATCAATGGCAGTTTCGAGG
+
EEEGGGFGGGGGGDFCFFEECFGGGFGGGGFECGGEFFGGGGGGGGGGGGGGGGGGGCGCFGGGGGGGGGGFEGFEDFFGCFCFGGGGGGGGCEGDFFD@EFGGGGCECFGGGGG9=F9FAFFFFG:@E@E8FGGFDFDCFFGDFFD?FEEGGGGDFFGGGGGGFGG9DFG,:CGGGGGFFGC>DGCEEFGGG4BE*=@DF7BBCAAGFEAF>F>DGFF@;64AG4@GEFFA5)(6(34=8;1;(/-24542)6<F>9*.66>A>DFBF0:1(3B<=:410
@M02352:288:000000000-CKWC8:1:1101:16997:7521 2:N:0:ATGCGCAG+ACTGCATA
CAGTCTTGCGACCGTACTCCCCAGGTGGGATACTTATCACTTTCGCTTAGTCACTGAGTCGAAACCCAACAACTAGTATCCATCGTTTACGGCGTGGACTACCAGGGTATCTAATCCTGTTCGCTCCCCACGCTTTCGTCCCTGAGCGTCAGTATATACGTAGTAGACTGCCTTCGCAATCGGTATTCTAAGTAATATCTATGCATTTCACCGCTACACTACTTATTCTATCTACTTCCGTATAACTCAAGTCAACCAGTATCAAAGGCAGTTCCATCGTT
+
FFGGFGGFGGCF:+BCCGGG?F,BFEFGDDFGGGGGEGCGGGGGGGGGGGFGCCFGGFCFEGGGGGGDGGGGGGGFGGFGGGGGGGGGGGGGGDG7FGGGGGGFFGGFGEGGGGGGGG<FE;C=:DCFE8CFE@FGGDGGG+,,,>@DE>EGGGEFFFGGGFFGGFFD>@DDFFGGDGD>*C5E>5CFF@FGGEF?<=+:A86D?FBGF@FC3=028ADC@;CFGD<+6+133:>EE?37E@DFFA<<A?2<BAFF?0)4-)-.<A)1(.(,62@D422:?
@M02352:288:000000000-CKWC8:1:1101:11729:7554 2:N:0:ATGCGCAG+ACTGCATA
CAACCTTGCGATCGTACTCCCCAGGTGCAATACTTATCACTTTCGCTTAGTCTCCAACTGTATATCGCTGAAAACGAGTATTGATAGTTTACGGCGTGGACTACCAGGGTATCTAATCCTGTTCGCTCCCCACGCTTTCGTCCCTGAGCGTCAATTCAGGCCTAGTGAGCTGCCTTCGCTATCGGTGTTCTGTGTCATATCTATGCATTTCACCGCTACATGACACATTCCGCCCACTTCGACCGAATTCAAGACTAACAGTATCAATGGCAGTTCCCAAT
+
GGGGGGGEEEFGG7CFFGFGFGGGGGGGGGGCGGGGGGGGGGGGGFGGGGGGGGGGGGGFGGGCFGGGGGGGGGGGDEGGGG<BFFDFGGGGGCGCGGGGGGGGGG8@7FCEGGFFFGGGAFFEGGGGGGGFGGEGGGGGGEG6ECFCFEG+68DCAFF9EEG,>FACEFFGGGGGG5DEFDGDCEEEGGGDG4BAEFF@AFF@?FFFGGFFGA9):?B<C776:C@FCFA45>;;FFFF;D?9((,4:<2<A3(@>BFDFA>DF<2<<>:?B?FAF?A7(
@M02352:288:000000000-CKWC8:1:1101:23842:7600 2:N:0:ATGCGCAG+ACTGCATA
CATTCTTGCGAACGTACTCCCCAGGTGGGTTACTTATCACTTTCGCTTAGCCACTCAGACCGAAGTCCGAACAGCTAGTAACCATCGTTTACGGCGTGGACTACCAGGGTATCTAATCCTGTTCGCTCCCCACGCTTTCGTCCATCAGTGTCAATATATTGTTAGTGATCTGCCTTCGCAATTGGTATTCTATGTACTATCTATGCATTTCACCGCTACACTACATATTCTAACCACTTCACAATAATTCAAGATCACCAGTATCAAAGGCAATTCTACAA
+
GFGGGGGCF7FGG7DFGGGGGGGGGF8FCGG8FEFGF9EFGGFGDGGGCFFGGGGG@C<FFFGGGGGGGGGGGDGGFFGDGGG@EG@FGG?FC@F@FGG7EEEFCEE@CGGGGGCCGGDGGGGG:CEGGD@FGGGGGFGGDEC6EFFCEFGG9,@,@@FF9@EF,@,3DFGCGGGGGCC>>DG99F?DD7;=D<CE*1=@==:CCFFGGG>DDA2:C>98@F@F4D?F?;A6+16<?@@E?E?3;@)6<C>))).*)44).64>BA>B<(8(,5*-*)4.,
@M02352:288:000000000-CKWC8:1:1101:26834:7635 2:N:0:ATGCGCAG+ACTGCATA
TAATCTTGCGACCGTACTCCCCAGGCGGAATGCTTAATCCGTTAGGTGTGACACCAACAAGCATGCTTGCTGACGTCTGGCATTCATCGTTTACGGTGTGGACTACCAGGGTATCTAATCCTGTTTGCTCCCCACACTTTCGCACCTCAGCGTCAGTATAGAGCCAGTGAGCCGCCTTCGCCACTGGTGTTCCTCCGACTATATACGAATTTCACCTCTACACTCGGAATTCCACTCACCTCTCTCGAACTCAAGACCAGGAGTTTCAAAGGCAGTTCAAG
+
AE8,CFFFGDCGDGGCE,FFFEGG8FEFGGGGGGGGFGC9FFGFGGG@FDFGGGGGGGGFDEFGG@9EFFGGGCGG7=D8F<EGGFGGGGFGFFDGGGE@BEBDFGG8,8:<<F,;@C,FFGFGGGGGAFEFGGGDEFFC,3@8BCEFGGGGEDC>FDG,8DAE:FGGGCFFFGGGDG49>*8C7=CAEGEGGEF(5A)/02+3/+;3<*)3+8?4+;4=EFF6CFFG0=7?99448??07?)().2),44-52)917)(,(-,4)))))-4:7)8=B):)
@M02352:288:000000000-CKWC8:1:1101:9296:7684 2:N:0:ATGCGCAG+ACTGCATA
CAATCTTGCGACCGTACTCCCCAGGTGGATTACTTATCACTTTCGCTTAGACACTGACTGTATATCGCCAATATCGAGTAATCATAGTTTACGGCGTGGACTACCAGGGTATCTAATCCTGTTCGCTCCCCACGCTTTCGTGCCTCAGCGTCAGTATCAGTTTAGTAAGCTGCCTTCGCTATCGGTGTTCTGTGTAATATCTAAGCATTTCACCGCTACACTACACATTCCGCCTACTCCAACTGAACTCAAGTTTATCAGTATCAATGGCAGTTTCGAGG
+
GFFGGGGGGGDGC@FFGGDFFGGGGGGGGGGCGGGFGGGGGGGGGGGGGGGGGGGFFFGFGGGGGGGGEGGGGGGC<FFGGGGGGG?FGGFGGDFGGGGGGGEF@FFCEDFFGGFGGGGG9FFFDG@FGG8AFGGDGGGGGGGDFGGGGGGCG6:,3@FFFGGGFGFFCDFGGFGGGGGFEGFG>C>EGGGGFCBEEFFGFC@CEFFGGG6@:?9?E46;@F@A<FEGEFFF3B72@=;EFFED;E<6))482A<=AA@<AD<A92<B>7?16?F)*(-46
@M02352:288:000000000-CKWC8:1:1101:26738:7696 2:N:0:ATGCGCAG+ACTGCATA
CATTCTTGCGAACGTACTCCCCAGGTGGGATACTTATCACTTTCGCTTAGTCACTCAGCTCGAAAGCCAAACAACTAGTATCCATCGTTTACGGCGTAGACTACCAGGGTATCTAATCCTGTTCGCTACCTACGCTTTCGTCCATCAGCGTCAATATATTGTTAGTGATCTGCCTTCGCACTCGGTATTCTATGTAATATCTAATCATTTCACCGCTACCCTACATATTCTAACCACTTCACAATAATTCAAGACATAACGTATCAATGCTCGTGCTATGG
+
F<CFGGGGGGECFE@<D<@EEFFECFGFGGGGGDGG@E<,<EEA:FEGGFGFFG<C@DFGGGDFEC8,C@CD<FGG@DFGACFCF?@FGC@FDGDCFDGDCEGFGC=ECFFGDFCCEACE,,?ABC8CCF?AD@++>DDC>+6+,6=+,@@8B7DCCFGF;F@D,@9;,E;;,4;87**<**,:7CFGG,52:61<EFF@+=9+*;AG8B>C>A@FGFB3(*/)2+);?+8AF43@3(7)9)5;AA3<975..7=FE)*((.46<>424())--7()66)3
@M02352:288:000000000-CKWC8:1:1101:15410:7705 2:N:0:ATGCGCAG+ACTGCATA
CAACCTTGCGACCGTACTCCCCAGGCGGACTACTTATCGCTTTCGCTTAGACACTGAATGTATTTCTCCACCCTCCATTAATCATACTTTACTTAGGGCGCGACCTACCTAGGTATCTCAGCTTGTTCCCCCCCCACTCTTTCGAGCCTGTCAGTCAGTTTTTATTCAGTTAGCTGCCCTCTCCATTTTCTTTCTAATAGCTACTTACGTAATTCCCCCCCTCACCCTTCATTCCACTTCCCCTTACCTCACGTTACTTAGTCTAAATCCAAGGTACT
+
GFF9EFGGGG+@CFGGGGGGGGGGF8@F++6CFFFG9F,C,CFE@FGD,CEFGGF,C,,9,,C,<?<,C,6,,:,,9,5,C,,,5,,,C,,,,<?F,A47+6++@+,,,,,,,CE;,,,,,,,7D:F,,8,8F+@+3,@,D,@**,5*1,,,,5>75,2,,@*,,7,?E3,,,=++;1*2)0:,+,1,,,5+;7+.)++++33*)+3+*2**/1.++).(4)()*13*.)*0*/.6>A.))((,.)425)5((,()(-*6)--6))).)()))(/-1-
@M02352:288:000000000-CKWC8:1:1101:15404:7727 2:N:0:ATGCGCAG+ACTGCATA
CAATCTTGCGACCGTACTCCCCAGGTGGATTACTTATCACTTTCGCTTAGACACTGACTGTATATCGCCAATATCGAGTAATCATATTTTACGCCGTGGACTACCAGGGTATATAATCATGTTCGCTCCCCACGCTTTCTTACCTCAGCGTCAGTCTCAGTTTAGTAAGCTGCCTTCTCTATCGGCTTTCTGTGTCATATCTAAGCATTTCACCTCTACACTACACATTCCTCCTACTCCCACTGAACTCTACTTTATCAGTAATAATGGCCGTTTCGAGG
+
BCF@EDFGF77+@F@CEF<C<FFF8CDCFFF@ACFGGGFGGGFGCEGGDFGGFGFDFF9@FFCCFA8:C7@,,6C8C7ED<FF,E?,@EEFF7,@CGDGDG,B4A<,8BE,B,CEFFF,;>E<,@=@8+>C4F+8+3DC,3,7,3CDCFEEEC+,7,CFA@ECE,@D,5<B,:EG7C7C++?E7***@,,5+?6=**+3=6BAB*/;:BCFC98*81/9*-866??5888+4+)074;@3036@3)/4.9)9)<);));5)?51)))1))(((,04)4((-
@M02352:288:000000000-CKWC8:1:1101:12796:7752 2:N:0:ATGCGCAG+ACTGCATA
CAACCTTGCGATCGTACTCCCCAGGTGGATTACTTATCACTTTCGCTTAGTCACTGACTGTATATCGCCAATAACGAGTAATCATCGTTTACGGCGTGGACTACCAGGGTATCTAATCCTGTTCGCTACCCACGCTTTCGTCCATCAGCGTCAATTCAAACCTAGTAAGCTGCCTTCGCTATCGGTGTTCTGTGTAATATCTATGCATTTCACCGCTACACTACACATTCCGCCTACTCCGACTGAATTCAAGACTAACAGTATCAATGGCAGTTTCCAAG
+
GCFGFFGGGGGGEEFFGFGGGGGGGGDFGGGGGGGGGGGGGGGGGGGGGGGGGGGDFGGGGAFFGGEGGGGFFGGCGGGFGGGGGGGGGGGGGCGFGGGDFGFGCGFEGEGGCFGGGGGFCGFGGGGGGGGGFFEGGFGDGGGGDGGFGGGGGGGGFFCGGGGGGGGGGGCFFCFGGGGFFGGEGGGCEGGGFEFC<FFGFG6@/8AFFGA7DFFFG::@@A@FFGEGFFFAABF?@EEE?631142<AA<BA<?FBBF?ADDBB49<221(4,9594<>)
@M02352:288:000000000-CKWC8:1:1101:21505:7793 2:N:0:ATTCGCAG+ACTGCATA
CAATCTTGCGACCGTACTCCCCAGGCGGATTACTTAATCCTTTCGCTTTGACACTGACTGTCTATCGCCACTATCTCGTACTCTTATCTTATGCCGTGTGCTACCACGGGATCTCTTCTTGTGCTTTCTCCCCACTTTCGCGCACCTCCGTCTGTGTAAGTTTCGTATGCTCCCTTCTCTACCCTTGTTCTCTTTAATATCTCTGCTTTTTACCGCTCCACTCCCGGTTCTGCCTACACCAACTGACATCTCATTATTTCGTATCATTGACACTTTTCCGG
+
9FGGGGGGGGGF@:FFFGGFGGGGG?FGGCF,EFFG,,,C,FF97@C,,C@FGG8EFC,CE,6C<F,?F,,,C<,95,:?,95595?,5B?5,,,@FGF+,5,,,,,+4+8@+F,,,48,,C,5A,,C,CE,B,@A,=,++@C++@,0,@4,,5,,@,,,,7,,*3,,3,,,@*0+**=1++2,*1;D,,>++*1*2+4=6B87*;+++A4*;/(2=),481()/)(1()*11*)/,(/(((,,(-()..)5)))*))*)4(.8:))))-)-))*-9))--
@M02352:288:000000000-CKWC8:1:1101:5909:7865 2:N:0:ATGCGCAG+ACTGCATA
TACTCTTGCGACCGTACTCCCCAGGCGGAATGCTTAATCCGTTAGGTGTGTCACCGAACAGTATACTGCCCGACGACTGTCATTCATCGTTTACGGTGTGGACTACCAGGGTATCTAATCCTGTTTGCTCCCCACACTTTCGTACCTCAGCGTCAGTATCGAGCCAGTGAGCCGCCTTCGCCACTGGTGTTCCTCCAAATATCTACGAATTTCACCTCTACACTTGGAATTCCACTCACCTCTCCCGAACTCAAGACCAGGAGTTTAAGAGCCGGTTCAGG
+
GG9EDFGGGGGGG>FFGGGGGGGGGFGGGFGGGGGGGGGGGFGGGCFGGGFFEFFDEFGGGGFGGFGGCGGGGGGGGEG,BFFGGFGGCFGFGFGDGGGGCEEFFF,BFGGGGGAFFGGGGGGGGGGCF9B7FFFGEFFGGDGGCE,=ACDEGGGGA,@EEFF58@F,?<DFGGGG*:8FEGGEGDCFFF57;CF;@F=F6F+:<:;*575DC76=FFF@CF@=CC0*-9FFF74<B?:1)()(((-(,(,4),)/(1712?1::566<22(4(),)2)--
@M02352:288:000000000-CKWC8:1:1101:7352:7896 2:N:0:ATGCGCAG+ACTGCATA
CAATCTTGCGACCGTACTCCCCAGGTGGATTACTTATCACTTTCGCTTAGACACTGACTGTATATCGCCAATATCGAGTAATCATAGTTTACGGCGTGGACTACCAGGGTATCTACTCCTGTTCGCTCCCCACGCTTTCGTGCCTCAGCGTCATTATCAGTTTAGTAAGCTGCCTTCTCTATCGGTGTTCTGTGTACTATCTAATCATTTCTCCGCTACACTACACATTCCGCATACTCCAACTGAACTCCAGTTTACCAGTATCAATGACACCTTTGAGG
+
FABAFFFGFGD7@BFGGGGGGEGGCEDCFGGGEFGG9CEFCEGCFDE@CFCCFG@F9C9F66CCE?FCF,@F8<E=,=FFGGC9??EA<DF<F,CCGEG>FFFG<E<B=E,FEGC,E8=F,4A:++8,>+@,@7+>CFA6F=88,@88D8+6:,3@,@,,3,@D,@F5>9>BFGCFG*:+=+5@5@EGGCCGC*=<*39++5=+*4++4=++=A=>E59;BC;A**);)1+0:)(,;9.6).4=(4)4))))6).*6)*-444:))).66<7)(0)1)),.
@M02352:288:000000000-CKWC8:1:1101:10428:7900 2:N:0:ATGCGCAG+ACTGCATA
CAATCTTGCGACCGTACTCCCCAGGTGGATTACTTATCACTTTCGCTTAGACACTGACTGTATATCGCCAATATCGAGTAATCATAGTTTACGGCGTGGACTACCAGGGTATCTAATCCTGTTCGCTCCCCACGCTTTCGTGCCTCAGCGTCAGTATCAGTTTAGTAAGCTGCCTTCGCTATCGGTGTTCTGTGTAATATCTAAGCATTTCACCGCTACACTACACATTCCGCCTACTCCAACTGAACTCAAGTTTATCCGTATCAATGGCAGTTTCGAGG
+
FEFFGGFGGGDGGGGFGCGFDGGGGFFGFGGGGGGGGGGFFGGGDGGGGGGGGFGGGGGGGFGGGGGGGGGGGFG77FFFEFGFFE<EBCFGEFGGGGGGGGGGGGGGGF8AFGGGFGGGCFFFGG7ECEEGGGGGGGGGGGCF;EGGGGGGGCDAFGFFGFGFCCCCEFFGFFGGGGD9BGGEDGEEGGFDFEFF4>@@CFF@*28CGGFGGFDFGF98@C1=F477CFFFFEF?@<EEF;EFF35:<:<:><BFF<*),44216<<B7<:?:F4=1(34
@M02352:288:000000000-CKWC8:1:1101:20071:7912 2:N:0:ATGCGCAG+ACTGCATA
CAACCTTGCGATCGTACTCCCCAGGTGCAATACTTATCACTTACGCTTAGTCTCCAACTGTATATCGCTGAAAACGAGTATTGATCGTTTACGGCGTGGACTACCAGGGTATCTAATCCTGTTCGCTCCCCACCCTTTCGTCCCTGAGCGTCAATTCAGGCCTAGTGAGCTGCCTTCGCTATCGGTGTTCTGTTTCATATCTATGCATTTCACCGCTACATGACAAATTCCGCCCACTTCGACCGAATTCAAGACTAACCGTTTCAATGGCAGTTCCATCG
+
GFEEFGGFFECDFGFFGFFGGGGGGGFGGGGFGGGGGFFGGG9FGGEGDGFFFGG9EGGGGGGFFGGGG@F9EEFCGDGGGGGCF,=FGGGGCEDCGGECFGFGCFGDGGDFGGGGGGGGGGGFC@FGGGGFE+3=>EG>EEG>FG8FGGGD86DGGE9,>F7D8=,,9AE6DFFFG79<?DFE*=*AC@C+5*484B6BBGFF5A6C@GFGGF=BGF6<?+7F*+/?3A=6ABBDF;9=?F@B12(4<AF26)3*5<F((40>F2-<9(1:?:@AF5)6(
@M02352:288:000000000-CKWC8:1:1101:7825:7928 2:N:0:ATGCGCAG+ACTGCATA
CAATCTTGCGACCGTACTCCCCAGGTGGATTACTTATCACTTTCGCTTAGACACTGACTGTATATCGCCAATATCGAGTAATCATAGTTTACGGCGTGGACTACCAGGGTATCTAATCCTGTTCGCTCCCCACGCTTTCGTGCCCCAGCGTCAGTATCAGTTTAGTAAGCTGCCTTCGCTATCGGTGTTATGTGTAATATCTAAGCATTTCACCGCTACACTACACATTCTGTCTACTCCAACTGAACTCAAGTTTATCAGTATCAATGGCAGTTTCGAGG
+
FFGCFGGDF>BGGGGFFFACFFEFFGGGGGFCEFGGGGEGFGGGGGGGGGGFFGFFEC<EFGGGDFGGGDG8ECF,<CF@FEFFGGFFGFF?FECFGGGDCFFFFFGEGFGGGGGAA9FGGGFGG7FF=D+4++>:BEFGFF86,@C>8CEGGGG@CFGFFFFFAD;99:;?EEC795C55C>**9CEE:>DGFFFFFFFFGFGCFAFC7BCC*548898@A@F<D)05@+++17<65)/63.,().;362(5).*-4@<9><A4).4)4:(,(1)*-4?0
@M02352:288:000000000-CKWC8:1:1101:11820:7935 2:N:0:ATGCGCAG+ACTGCATA
CATTCTTGCGAACGTACTCCCCAGGTGGCTAACTTAACGGTTTCCCTTGGATGCTCATAATTAAACAAACATCGAGTTAGCATCGTTTACGGCGTGGACTACCAGGGTATCTAATCCTGTTCGCTCCCCACGCTTTCGTGCCTCAGCGTCAGTATCAGTTTAGTAAGCTGCCTTCGCTATCGGTGTTCTGTGTAATATCTAAGCATTTCACCGCTACACTACACATTCCGCCTACTCCAACTGAACTCAAGTTTATCAGTATCAATGGCTGTTTCTAGGTT
+
GFFGGGGGGGC@FCFFGGGGGGGGGFGGFFCFGFGGGGGGGEEFFGGGCFCDDFFGGGEGGGGGGGGGGG8EFFGCFFFEFGGGDFGGGGDBFDCEGGGGGGGGFE7FGGFGGCECF9,EFFEDFGGGGCC7C:FGGGGFGGFGGGD8C887EFGGG9FEFCFFFCF9DFGGG,*<DGGFAD5:4EGFGFGGGE=:AFC+=B>4>F=FF@CFDD2?G=;CEFFFCGF7?A>>>DFEEEF1=8(73;6<<>BFBAF6<9@<A9AAFFF00(43?DF)*4)-.
@M02352:288:000000000-CKWC8:1:1101:10844:7942 2:N:0:ATGCGCAG+ACTGCATA
TAATCTTGCGACCGTACTCCCCAGGCGGAATGCTTAATCCGTTAGGTGTGTCACCGAACAGTATACTGCCCGACGACTGGCATTCATCGTTTACGGTGTGGACTACCAGGGTATCTAATCCTGTTTGCTCCCCACACTTTCGTACCTCAGCGTCAGTATCGAGCCAGTGAGCCGCCTTCGCCACTGGTGTTCCTCCAAATATCTACGAATTTCACCTCTACACTTGGAATTCCACTCACCTCTCTCGAACTCTAGACTGATAGTTTTGGAGGCAGTTCCAG
+
GDGGGGGGGGDGGGGGFGGFGGGGGGGGGGGGGGGGGGGEGGGGEGG<FCFGGGGGGGGEGGGGGGG,EFGGDGEGGGGDGFDFFFGGCGGGDFGGGGGGGDGGGGGFDGGGGGFGGGGGGGGGGGDGGGDGGGGGGGGGGGGGGGFFGGGGGGDGGGGG7>>CECDGGFCFGGGGGGGFFGDGCECEGGG7C?FFFFFGFGFFFF>*;C37:F?6+A@FFFFFFC:F9=FF6=A<B0:0)4?B?2:?86?FF<59)4?0:64AAF4(330(4()(9<46.
@M02352:288:000000000-CKWC8:1:1101:22031:8103 2:N:0:ATGCGCAG+ACTGCATA
CAATCTTGCGACCGTACTCCCCAGGTGGATTACTTATCACTTTCGCTTAGACACTGACTGTATATCGCCAATATCGAGTAATCATAGTTTACGGCGTGGACTACCAGGGTATCTAATCCTGTTCGCTCCCCACGCTTTCGTGCCTCAGCGTCAGTATCAGTTTAGTAAGCTGCCTTCGCTATCGGTGTTCTGTGTAATATCTAAGCATTTCACCGCTACACTACACATTCCGCCTACTCCAACTGAACTCAAGTTTATCAGTATCAATGGCAGTTTCGATG
+
GDEGGGGGGEEGGDGGGGGGGGGGGGGGGGGCGGGFFFGGGGGGGGGGDGGFGGEFGGGGGGGGGGGDGEGGGFGFGDE@FGDFGG,9FFCFF:CBFGEE@9FFGFCFGFGGGGGGFGGFDFFG+@CEGCGEE>EGGGFCGFGGDF,+6@E66+ECEGGCFFDDGGG9DGGDFFCFG59@F7@E>GGCEGGDC*+;AFBFFGA+/09CCE+:8=26=>>3(+4=68;CEFA8BA7?;3)34(;@@8<EBB<?BDAF247<9<)6>BF424(10:F4@(().
@M02352:288:000000000-CKWC8:1:1101:20992:8144 2:N:0:ATGCGCAG+ACTGCATA
TAATCTTGCGACCGTACTCCCCAGGCGGAATGCTTAATCCGTTAGGTGTGACACCAACAAGCATGCTTGCTGACGTCTGGCATTCATCGTTTACGGCGTGGACTACCAGGGTATCTAATCCTGTTCGCTCCCCACGCTTTCGTGCCTCAGCGTCAGTATCAGTTTAGTAAGCTGCCTTCGCTATCGGTGTTCTGTGTAATATCTAAGCATTTCACCGCTACACTACACATTCCGCCTACTCCAACTTAACTCAAGTTTATCAGTATCAATGGCAGTTTCGA
+
GCFFGGGGFGGGGFGGFFFGGGGCDFGGDGGGGEFGFGGGGGGGGGGCFGGGGGGGGGGGGGFGGGGGGGGGGGGGGGG?FGFGGGGGGGGGGGEDGEFGGGGGGGGGFCGGGGGGFCGGGGGGGFGGGGGGEGGGGGGGGGGCGGGGDFGCEGG5FCFG9DEDG=9DCFCFCEGGGFGFFGGGGGEGGGGGGFFECFAGFGFDCF6F7+:CGFFFE:031=@FFGFGFFA?=?:?F6:????:??)34A922:3/66@<9>).)6)).))(41327444(
@M02352:288:000000000-CKWC8:1:1101:6766:8153 2:N:0:ATGCGCAG+ACTGCATA
CAACCTTGCGATCGTACTCCCCAGGTGCAATACTTATCACTTTCGCTTAGTCTCCAACTGTATATCGCTGAAAACGAGTATTGATAGTTTACGGCGTGGACTACCAGGGTATCTAATCCTGTTCGCTCCCCACGCTTTCGTCCCTGAGCGTCAATTCAGGCCTAGTGAGCTGCCTTCGCTATCGGTGTTCTGTGTCATATCTATGCATTTCACCGCTACACTACACATTCCGCCTACTCCACCTTAACTCAAGTTTATCAGTATCAATGTCGTTTTCGATG
+
FDGGFGGGGG7FDEFGGGFGFEGEGGGGGGFFGGGGGGGGGGGGGG>FGGGGGGGGGGGGGGGGGGGGGGEFGGGDCEGGGGGGFGGGGGGGDCFGEEGDGGGFGGGGGGDGGGGGGGGGGGGGGGD@EGGGGG@=BE8BFEEEGEG?EGECGCGGEFGFG:FCFCFCFGFGGGGGGCC>>DGGDGGGCG?++*4*6192:=+1*+1:@C+:CF9BEFF7@A1;84;FF6+)=5,1==;3@1(().)7))-5)6A=2)*.64)-.6))4-)(-(88=24)-
@M02352:288:000000000-CKWC8:1:1101:4045:8155 2:N:0:ATGCGCAG+ACTGCATA
CAATCTTGCGACCGTACTCCCCAGGTGGATTACTTATCACTTTCGCTTAGACACTGACTGTATATCGCCAATATCGAGTAATCATAGTTTACGGCGTGGACTACCAGGGTATCTAATCCTGTTCGCTCCCCACGCTTTCGTGCCTCAGCGTCAGTATCAGTTTAGTAAGCTGCCTTCGCTATCGGTGTTCTGTGTAATATCTAAGCATTTCACCGCTACACTACACATTCCGCCTACTCCAACTGAACTCCAGTTTATCAGTATCAATGGCAGTTTCGAGG
+
GGGGGGGGGGDGGGGFGGGGFGGGGGGGGGGGFGGGGGGGGGGGGGGGEFGGGGGGFGGGGGGGGGGGGGGGFCGFGFEFGGGGGGFGGGGG>CGGGGGGGGGGGGGGCFGEFFGGGGGGFGGGGGEGGGGGGGGGGGGG=+AFFGGDF6AEEEGE7,,;EFGFCCCF,<;DGGF>CF59BGFGDG5?EC7+=/=EEF>+1BF7*;A@DFFGGF(://:@@FE4*;<F?AFFE>1?;@@15;831736C2)54<<=6)*64><)6:)4<((((3=>FF<11
@M02352:288:000000000-CKWC8:1:1101:23867:8162 2:N:0:ATGCACAG+ACTGCATA
TAGTCTTGCGACCGTACTTCCCAGGCGGAGTACTTAATGCGTTAGCTGCGTCTCTGAGGGGGTCAATACCCCCAAAAACTAGTACTCATCGTTTACGGCGTGGACTACCAGGGTATCTAATCCTGTTTGCTCCCCACGCTTTCGCGCCTCAGCGTCAATACTTGTCCAGGTCGGCGCCTTCGCCACTGGTGTTCCTTCACATCTCTACGGATTTTACCCCTACCCGTGACATTCCCCAACCCTCTCCAAGCTTCTAGACTGATAGTTTCGGACTCCGTTC
+
F<GGGGGGGG7FGCBDFFGGGGAFGF:FEGEFGGGGGGGGGGGGGFGGGGGGGGGG<EGGGGGGGFGGGGGGGGCFGGG8AFGGGGGGCFFGGG7EFDFDEEGFFGGGGGGGGG@FFGGCAF9D<DFG8DFGGGGFGGGGDGG5ECEGEG?,>7>EECG,<@EF;<A?C@FF8EC)9DC:A5?E*CC+=F*/9<FFFFFG?>9:<F?CFG)*9959FF:B:;?4CC8*3)9@?*<<B?2::?BB???205:4)))*.)76:4A9<<<-4690;(0,8447
@M02352:288:000000000-CKWC8:1:1101:4295:8181 2:N:0:ATGCGCAG+ACTGCATA
CAACCTTGCGATCGTACTCCCCAGGTGCAATACTTCTCACTTTCGCTTAGTCTCCAACTGTATATCGCTGAAAACGAGTATTGATAGTTTACGGCGTGGACTACCAGGGTATCTAATCCTGTTCGCTCCCCACGCTTTCGTCCCTGAGCGTCAATTCAGGCCTAGTGAGCTGCCTTCGCTATCGGTGTTCTGTGTCATATCTATGCATTTCACCGCTACATGACACATTCTGCCCACTTCGACCGCATTCAAGCCTAACAGTTTCAATGGCAGTTCTTTC
+
G,FFFFGDCF>FDCF9FFF<EEFCDAFFAFGG89C,C,<EEFEGCCFGE9FG9FFCFFGGFEGFFGEE<FGGCA8+@CFFFGFAF,BFFGCE:?@=@+@CFFGGEEF@FF@F,A,>AF9E@AF@?:F@E7B,@=F7CFGDGGE>D>3+@C+=CCF;CF9DCGC@37>DECBCFECCCCG>A7FC4**4ACE7D*=A48@1=C6DEB+:4,+2=?2>:59;C+>A7C3FEF++;874(,/73,;(2(-(4<)69)2900:).)66<)4-4(3(4(9:*))-
@M02352:288:000000000-CKWC8:1:1101:25517:8261 2:N:0:ATGCGCAG+ACTGCATA
CAACCTTGCGATCGTACTCCCCAGGTGCAATACTTATCACTTTCGCTTAGTCTCCAACTGTATATCGCTGAAAACGAGTATTGATAGTTTACGGCGTGGACTACCAGGGTATCTAATCCTGTTCGCTCCCCACGCTTTCGTCCCTGAGCGTCAATTCAGGCCTAGTGAGCTGCCTTCGCTATCGGTGTTCTGTGTAATATCTAAGCATTTAACCGCTACACTACACATTCCGCCTACTCCAACTGAACTCACGTTTATCAGTATAAATGGCAGTTTCGAGG
+
GEGFFGGGGG7@FGGGGFGGCFGGGEGEGGFGGGGGF,CFFGFFBFFG7ECFGADFEFGGGFADFFGG8@7EEFE7@EFGGGF9<F,CAF9,B,7C>@FGGGG8<E54=<<EFFFAFA?E4FDCC+@4B@ECGGF:+678@C=CDF=DEGCCCGEFD,,,:CC?FFCF?<,8BCFCCG*<?GGE>CE>CEF:+/19;AA987B+*;;D+=++4;-5C31;=F(6CGEGC61):)(2(.3=8(/65;E>4:A(.,(.4)7<)64)))).4),(,4*.=::((
@M02352:288:000000000-CKWC8:1:1101:28702:8267 2:N:0:ATGCGCAG+ACTGCATA
CAATCTTGCGACCGTACTCCCCAGGTGGATTACTTATCACTTTCGCTTAGACACTGACTGTATATCGCCAATATCGAGTAATCATAGTTTACGGCGTGGACTACCAGGGTATCTAATCCTGTTCGCTCCCCATGCTTTCGTGCCTCAGCGTCAGTATCAGTTTAGTAAGCTGCCTTCGCTATCGGTGTTCTGTGTAATACCTAAGCATTTCATCGATACACTACACATTCAGCTTCGTCCAACTGAACTCAAATCTATCAGTACCAAAGGCAGTTTCGAGG
+
EFEECF<C6@:C@FB<FF@@CB<6DDEFFGG@CFF<CEFFA,C<,,,BCFEEF8FFFGGGGA,<FGB@BFC8C?E,=CFFGFAFGG9?FFE,8?CEGC@+BFGF4EFD+BFA,544E=<E,CFD?:4,@7=C,ADDFFD>FGEGF,=68+3@BCFGFGGC,,=D;=@EBAE,@FFGGCD?>D8C>7**=,5=E*1>AF6+*B8C);8C:9=@+48),)-/88(2**/8CF+;6+7)./2(3.(344<4367()1)+1/;)--)))).(,48,4(9<B2086
@M02352:288:000000000-CKWC8:1:1101:27619:8280 2:N:0:ATGCGCAG+ACTGCATA
CATTCTTCCGAACGTACTCCCCACGTGGGTTACTTATCACTTTCGCTTAGCCACTCAGACCGAAGTCCGAACAGCTAGTAACCATCGTTTACGGCGTGGACTACCAGGGTATCTACTACTGTTCGCTCCCCACGCTTTCGTGCCTCCGCGTCAGTATCAGTTTAGTAAGCTGCATTCGCTATCGGTGTTCTGTGTAATATCTAAGCATTTCACCGCTACACTACACCTTCTCCCTACTCCAACTGAACTCAAGTTTAGCAGTATCAATGGCAGTTTCGAGG
+
;6,AFEF,,C@@:FFFFFFDE@,+8C,B7CCDEFFFFFGGEG99C7FGDE,FE<F,E8FFGEGC@FACC+?:+CFGA<FFGGCF<FEA?FF9F++:F=+=F,=F,FFFCGFGC,@>B,EGGGF,6>+=CG7FE::++DFG8@CE;,,+;8CEB?E;,5,@,@=EFC9;;FC,:=+=9C>>4/:CC5=*=9<:F71*7+1+3;:C))111+;++//8*8;@863=4>6<@?1*17(<1772)5,24<AB<<247<D=<)*6).)))-))).((-46-92(,(
@M02352:288:000000000-CKWC8:1:1101:26211:8296 2:N:0:ATGCGCAG+ACTGCATA
TAATCTTGCGACCGTACTCCCCAGGTGCAATACTTATCACTTTCGCTTAGTCTCCAACTGTATATCGCTGAAAACGAGTATTGATAGTTTACGGCGTGGACTACCAGGGTATCTAATCCTGTTCGCTCCCCACGCTTTCGTTCCTCAGCGTCAGTATCAGTTTAGTAAGCTGCCTTCGCTATCGGTGTTCTGTGTAATATCTAAGCATTTCACCGCTACACTACACATTCCGCCTACTCCAACTGAACTCAAGTTTATCAGTATAAATGGTAGTTCTGTGG
+
66F@,CFDFG7@7FFF,CEG,@C,,EC,CEA<EFEEE,FFFCD9,8FF7<FA<C9<,,6,E9@9CAFFC7F,FCFGGGF@EE<FGGGEAFB?7BF7F+7:4CEDFAFFGE==EFGGGG9A=?A,6C?E=86?+++>CCEEE,@DCGGGGG=EGEG,;EFFFFGG9=@3,@EFD,2?FDGF5757*4:1;=FF7/=A*=9+==AC54+=+1==:8>):?;@36@F4;)09CF8>3;;836@.5;1(=)(.)5(3><@9AF>ADB<)-6:),))-.1)*6).,
@M02352:288:000000000-CKWC8:1:1101:10796:8337 2:N:0:ATGCGCAG+ACTGCATA
CAATCTTGCGATCGTACTCCCCAGGTGGATTACTTAACGCTTTCGCTTGGATGCGCACTGTCTATCGCCCACATCGAGTTATCATCGTTTACGGCGTGGACTACCAGGGTCTCTAATCCTGTTCGCTACCCACGCTTTCGTCCATCAGCGTCAGTTATGGTCCAGTAAGCTGCCTTCGCACTTGGCTTTCTTTCTGCTATATATGCATTTCACCGCTACATCATAAATTCCTCCTACTTCTACCATCCTCATGTTAATCATATTCAAAGCCTGTGCTACA
+
FCCE@FEGFG7FFGGGGGFGDGGGGCFDG9E9FFGFG,:FBFGCECFGDB@C8F@:7+@F<FF<EE@C,?7FC,C,ECF,CCC,,BBFFDBEE@7=4=C:BAEFF?,+8E,,8C9>EFAE9;A,8+@+6@@9FCEGEFG>F+++33@CF>;6>63,5;9DD,@9DDBCFF9,>:?CC*7***25*,1;>,>=C*=**=BF6=8F*=B8B7+1113A8:;)9733+;375;++38()7)).7)/787(.44<).<26A)14)))))).65(47,66)1)))
@M02352:288:000000000-CKWC8:1:1101:19138:8394 2:N:0:ATGCGCCG+ACTGAATA
CAACCTTGCGACCGTACTCCCCAGGCGGATCACTTAACGCGTTAGCATAACCACACTACGGATATCGCTAATATCAACACCTCATGAGCTACGTTTACGACCACGACTACCTCTATACCTCATCCCTCTTCCTCCCCTCGCTTTCCAGCGTCAGCCTCAGTTTTGAGCCCTGCCTCCGCTATCGCCACTCTGGTTCATCCGTATGTCTTTGCCTTTTACAGCACACCCTCCCCTTACCCCACCCTCACTCAAATTCACGCTTACCAGTACCAGATGAAATT
+
GG,,CEFGGGEDFBEGGGAFGGGGG8C@+@+CFFFG,E,@+@F,@FCFF@69,C,66,6B,,84EEF,48+,55C@F@,+4A,,C5,,,55BB?,,+9C:>+>+64+8+3,,,,3,,,CD,=CFA,,,,8,,33@++,6@888+@,@<C+@EEE6,3D@,5@E,4**,2*6,,,**3)7)):CE**4*5*0+*)04)@+0)1;*(1:C++1+*+)*+1)))/(27*()()).)).)43(((,44-446).3(.--*))).((().6.6))6))(1)*).).
@M02352:288:000000000-CKWC8:1:1101:17588:8407 2:N:0:ATGCGCAG+ACTGCATA
CAACCTTGCGACCTTACCCCCCAGGCGGAATGCTTAATCCGTTAGGTGTGTCACCGAACAGTATACTGCCCGACGACTGTCATTCATCGTTTACGGTGTGGACTACCAGGGTATCTAATCCTGTTTGCTCCCCCCACTTTCGTACCTCAGCGTCAGTATCGAGCCAGTGAGCCGCCTTCGCCACTGGTGTTCCTCCACATATCTACGAATTTCACCTCTACACTTGGAATTCCACTCACCTCTCTCGAACTCTAGACTGATAGTTTTGGAGTCAGTTCCAG
+
EAFGDFGEFGDGG+;EG<EFE>+8FFF:@FGCFGGCFCGGCDFG78FGG,EFGGGEFGECGG9EFGGCGCFGGGEEGDG,EBFFGGGGGF8?EGGGGDFGDGGGGGGFC7:FGGFF,DFFGFGGGGGGGGGG>+@:CGGCGGGGGGFGF?FGGG>*>DF;BFGGGGGGDFFGFGD):9CFFGGGG+=@8:5:77:@@);FFG6:<=37<577FFFF6;7<<F??772>6B@4=@A<B:0:26)3..(,4:(4:44BB4??A><)4>A(7>(,.4956)64.
@M02352:288:000000000-CKWC8:1:1101:17605:8416 2:N:0:ATGCGCAG+ACTGCATA
CAACCTTGCGACCGTACTCCCCAGGCGGAATGCTTAATCCGTTAGGTGTGTCACCGAACAGTATACTGCCCGACGACTGGCATTCATCGTTTACGGTGTGGACTACCAGGGTATCTAATCCTGTTTGCTCCCCACACTTTCGTACCTCAGCGTCAGTATCGAGCCAGTGAGCCGCCTTCGCCACTGGTGTTCCTCCAAATATCTACGAATTTCACCTCTACACTTGGAATTCCACTCACCTCTCTCGAACTCTAACCTGATAGTTTTGGAGGCAGTTCCAG
+
GFGGGGGGGGDEGEGGGGGGGGGGGGGGGGGGGGGGGGGGGGGDGGGGEEFGGGFFGGGGGGGGGGGGGGGGGGGGGGGFGGGFGFGGGGGGGGGGGGGGGGCFGGFGDEGGCGGFEGGGGGFGGGFGGGGGGGGGGGGGGGGFFGGFGFGGGGGGGGFG8FCCGFFFGF9E?7CGGGGFF<EGGGGF9ECCDCFFFAFFCFFGFC:7DFFGGFFF@A8A<F:F>7)9<FFFF=)6320:)32<7<?)4:?BD2)*..5:>2):ABA(3(,2:07:FABA6
@M02352:288:000000000-CKWC8:1:1101:5587:8443 2:N:0:ATGCGCAG+ACTGCATA
CACTGTTGCCGCCGTACTCCCCAGGTGGAATACTTATTACTTTCGCTTAGTCGCTTAGTTTATATCGCAAAAACCAAGTATCCTTCGTTTCCTCTTTGAACTACCAGGGTATCTAATCCTTTTTGTTACCCCCACTTTCTCCCATCAGTTTCAGTTGTACTTCATTGAGCTGCCTTCCAAATCGTATTTCATCGTATTTTCTATGCTTTTCCCGCTACACTCACTATTTCATCCCATTCCGACTTAACTCAGTCCACCCATAATCAACGACATTTTTTAGT
+
GG,,6CFGG97+@CFGGGGGGGGGGGGG,AFFFGGG9,,<EFGGGGGG,E6C+@F,C6C6EFAFGG,CEG+,C6,6,,6,,,,,5,,:F,,5<,5,9C,:,,5,4,5F74459,=,9C,44A,9+,4,9,,+8+4EF9,,,44433==,,3=,,7:3,C,8,,,,,C93,;,@=D++++++23A9E6EF,,25:9))*+21+++*++5C,+*40)****046)*+2/=*+:+8+(.1***((-5(1)75)/))4);3(:((3)))173((.7(9*)1(((-
@M02352:288:000000000-CKWC8:1:1101:5474:8468 2:N:0:ATGCGCAG+ACTGCATA
CAATCTTGCGACCGTACTCCCCAGGTGGATTACTTATCACTTTCGCTTAGACACTGACTGTATATCGCCAATATCGAGTAATCATAGTTTACGGCGTGGACTACCAGGGTATCTAATCCTGTTCGCTCCCCACGCTTTCGTTCCTCAGCGTCAGTATCAGTTTAGTAAGCTGCCTTCGCTATCGGTGTTCTGTGTAATATCTAAGCATTTCACCGCTACACTACACATTCCGCCTACTCCAACTTAACTCAAGTTTATCAGTATCAATGGCAGTTTCGAGG
+
FBFCFEGGFGEDFGGGGGGGGDFGGGGGGFFGGGGGGGGGGGGGCFGGEEFGGGGGGGGGGGGGGGDDFGGGGFGC7<EEGGGGGGGGGGGGGCF=CF7+FFGGGFFFGCFEGGGAFAFGFGGFFG@ECEEFGGGGGFFGF,@DDGG+=@CGG>FGGGAFFFGFAFDAEFGCFFGGGCC5>CFGD;9CEGGGC4=::99+=:@:CFFGGGF7+92AE>;<@F@FGG<F3:=4:>(8@E@;@1(())94<>)()6)625=A)6<594)4<>0?(8@2*,223
@M02352:288:000000000-CKWC8:1:1101:16367:8470 2:N:0:ATGCGCAG+ACTGCATA
CAATCTTGCGACCGTACTCCCCAGGTGGATTACTTATCACTTTCGCTTAGACACTGACTGTATATCGCCAATATCGAGTAATCATAGTTTACGGCGTGGACTACCAGGGTATCTAATCCTGTTCTCTCCCCACGCTTTCGTGCCTCAGCGTCAGTATCAGTTTAGTAAGCTGCCTTCGCTATCGGTGTTCTGTGTAATATCTAAGCCTTTAACGGCTACACTACCCATTCCCCCTCTTCCAACTGAACTCCAGTTTATCAGTATCAATGTCAGTTTCCAGG
+
FEFAFDFEGG@G:CCF@FGCFGGGGGCFCFF<FAE@EFGFGGGFGGCFBEFGGGGDFG@FGGEFFG:FFCFG89FFF7E@EF9FGFCG<CFFC,7=FG7CEF8==A<FECG8<E,CEEGFFGG<,EEE8E7FG:B+BDE+,66DEEEDCCEGGGGD,@=ECGGGGEF9;<FFFF+@CFC5?GFG*11;?:D+=6B6/1+2:2+5*39*:C1+2)-)4)0*68=4*2.57A7*)02(()11))/36=<E?))66<AFB<F<)6)))))66)-)5<9)/)5:2
@M02352:288:000000000-CKWC8:1:1101:24845:8473 2:N:0:ATGCGCAG+ACTGCATA
CAATCTTGCGACCGTACTCCCCAGGTGGATTACTTATCACTTTCGCTTAGACACTGACTGTATATCGCCAATATCGAGTAATCATAGTTTACGGCGTGGACTACCAGGGTATCTAATCCTGTTCGCTACCCACGCTTTCGTCCATCAGCGTCAATTCAAACCTAGTAAGCTGCCTTCGCTATCGGTGTTCTGTGTAATATCTATGCATTTCACCGCTACACTACACATTCCGCCTACTCCGACTGAATTCAAGACTAACAGTATCAATGGCAGTTTACAAA
+
FGGGFGDFC7CGC7@FGGGGGGGGFGFGGGFGGGGFFGGGGGGGG>@FFGGGGGGGGGGGGGGFFFGCEGGGG<F?DFFGGGGGFGAGGGGGGGGEGGGGGGGFGGFECEF<FFG9@DEFFGDGGEGEGGFF?FGDGGGGFEDEFGGGGDECEECGGGGFGGGGGACFFGGGGCGCDC9?DDF>DEGGGFFDC?994A>CB=6:C=8+==FF@85?EFFFF@;FGG3CC:F4>)6;;<;;;@FF0?2)-))-6<:6>D:7)6AA>2<AB7(.3:F4*699)
@M02352:288:000000000-CKWC8:1:1101:12069:8544 2:N:0:ATGCGCAG+ACTGCATA
CAATCTTGCGACCGTACTCCCCAGGTGGATTACTTATCACTTTCGCTTAGACACTGACTGTATATCGCCAATATCGAGTAATCATAGTTTACGGCGTGGACTACCAGGGTATCTAATCCTGTTCGCTCCCCACGCTTTCGTGCCTCAGCGTCAGTATCAGTTTAGTAAGCTGCCTTCGCTATCGTTGTTCTGTGTAATATCTAAGCATTTCACCGCTACACTACACATTCCGCCTACTCCACCTGAACTCAATTTTATCAGTATCAATGGCACTTTCGAGG
+
GGAEFGGCFGGGGCGGGGGG@FFGGDFFGGG<F<CFGGFGGGGGGGGGGGCFFGGGGGFGGGGGFGFFGC:FFDG:FEF,EFGDCEDEFFGGBEF@FGFGGG?<<<?7=ECFEEGGFF<ECFFFC@:EEGGGG7F=E=@B@D=D;F,8DBE6>6E,EDDAEAFEGGDFCFE,DEGGGCCE*CF**4,=C:A8C8F6ABB++=::8A47@@8CFFD>G49*3@EF*5)>7;12=>;6;<E;;(3;(34567<:)567<<4)6:<<AB)4:011)3;3/(.3(
@M02352:288:000000000-CKWC8:1:1101:7289:8549 2:N:0:ATGCGCAG+ACTGCATA
CAATCTTGCGACCGTACTCCCCAGGTGGATTACTTATCACTTTCGCTTAGACACTGACTGTATATCGCCAATATCGAGTAATCATAGTTTACGGCGTGGACTACCAGGGTATCTAATCCTGTTTGCTCCCCACGCTTTAGTGCCTCAGCGTCAGTTGTGACCCAGAAACTCGCCTTCGCCTCTGGTGTTTCTCCTCATATCTACGAATTTCACCTCTACATGAGGAATTCCCGTTTCCTCTTTCACACTCAAGCTTCCCCGTATGCAATGCATCTTTCAGG
+
FFGFCFGEGGGGE@FFFGGGGGD@FFGGGGGGGCGGGGFGGGGGGGGGEFGGGGGGGGGGGGGGGC@F@F7FCFGCF?FGGGGGC@EFGGGGGGGGGGGGGGGGG@AFGGGGGGFGG9A?EEEG8FFGGGGGG7CF>=DGEG8DDGGGDEGGDCEE=E7EFFC?ECGFFCGCGGGGG*;AFG6,2=EFG,<2BB>BFFF@FGFGBBAFGGF8@F:;C*6CC;>)5C@8;F+;);33.)7/;7<7?C341(((77@/.)7((,33,).)).())6F)@>A).
@M02352:288:000000000-CKWC8:1:1101:10726:8561 2:N:0:ATGCGCAG+CCTGCATA
TAATCTTGCGACCGTACTCCCCAGGCGGAATGCTTAATCCTTTCGCTTTGACACCGACCAGATTTCTCCCCTATCACTTGCTTTTATCTTTTGCGGTGTGCTCTACGAGTGTCTCTTATCCTTTTCGCTCCCCGCTTTTGCGTACCTGCGCCTCAGTCTCTTGAGTGTGCTCCCCTTTCTCTACGTGTTCTCCTCCATATCTACACATATCACCGCTCTACTCTTCGTTTTCCCTTCACCAACCTAGCTCTCGTGTATGAGTATCTTTGCCTCATTCGCGG
+
,@<FDGG9FFDCCFGCGGGGGGGGGCCGG:D,CFDGC,6E,CF,B:@F,C,CFGFDGC76,,,<,A@,C,?,C,,,<5,,,,,55C95,C,,,,4+CCE7,,55,9++B:+C,C4,4,,,,C,,:,8>38C+C+@33@,,,=+5>B7+18++**,3@,,33,,,,3,,,,26?*/***=9++,,*,05,=E++*2(7:BG+B8+*2**+41+;)(2C5637+63+1(*(.)+/*))/).4)(,(.,)().),((.)()1.)))4))))662),(*.*)((-
@M02352:288:000000000-CKWC8:1:1101:21630:8588 2:N:0:ATGCGCAG+ACTGCATA
CAATCTTGCGACCGTACTCCCCAGGTGGGTCACTTATCACTTTCGCTTAGCCACTCAAACCGAAATTCGAACAGCTAGTGACCATCGTTTACGGCGTGGACTACCAGGGTATCTAATCCTGTTCGCTCCCCACGCTTTCTTCCATCCGTGTCCGTATATTATTAGTAATCTGCCTTCGCAATTGGTTTTCTATGTAATATCTATGCATTTCACCGCTACACTACATATTCTAACTACTTCATAATAACTCACGCTAACCAGTATCAAAGGCAATTCTACAT
+
GAFGGGGGG7@GCFGGGGGGGGGGGG?DGGFFFGGGGGGGGGGGGFGF,6EEGG@FGGGGG@FC7FGG<CEFGGGEFFFGGGGGGG7<FDFGC7C7FGCCEGGGG8EF+BAF9AFA@,E99F<FF:>,>>3>FFFG@FG,C==,3,,+4+@;,@D,@@@D=FFC;@,@F,@,7EDGG*9/:C<,*5*4DCF+=5BC48+=FGFG4+=CG,=+=10;E3;<@A@F*:6DCFF+18;C3>??3C<3<?C@EEA(4((84?4<(.5)6:<2)(.1:B94FF22)
@M02352:288:000000000-CKWC8:1:1101:7269:8588 2:N:0:ATGCGCAG+ACTGCATA
CAACCTTGCGATCGTACTCCCCAGGTGGATTACTTATCACTTTCGCTTAGTCACTGACTGTATATCGCCAATAACGAGTAATCATCGTTTACGGCGTGGACTACCAGGGTATCTAATCCTGTTCGCTACCCACGCTTTCGTCCATCAGCGTCAATTCAAACCTAGTAAGCTGCCTTCGCTATCGGTGTTCTGTGTATTATCTATGCATTTCACCGCTACACTACTCATTCCGCCTACTCCGACTGAATTCAATCCTAACAGTATCAATGTCAGTTTTCACA
+
GF<FFGGGFGC9FFGFCFCF@FGEGGGGGGGGGGGGFFFFGGGGCGGGGGGGGGGGFDFGGGGGGGFEGGDGGFCFF7FFFGFCFG?DFGFFGCEE=7@:F@FFECF7:F,?FFGFFGFGGCFF7FGCCFFC++8CCF=CGGG+@C8+=CE?6+6=EF,DFE7>:FCADFB8FGGDF*359*,@*=CGGDFGD*=8*1++4+8B?48+:=BF>99)=/3)/8(/+;)@CA+6)./,6@EF@0;1(8252--<)),*6:>025)))).69)6))6*.*.6)-
@M02352:288:000000000-CKWC8:1:1101:17670:8613 2:N:0:ATGCGCAG+ACTGCATA
CAATCTTGCGACCGTACTCCCCAGGTGGATTACTTATCACTTTCGCTTAGACACTGACTGTATATCGCCAATATCGAGTAATCATAGTTTACGGCGTGGACTACCAGGGTATCTAATCCTGTTCGCTCCCCACGCTTTCGTGCCTCAGCGTCAGTATCAGTTTAGTAAGCTGCCTTCGCTATCGGTGTTCTGTGTAATATCTATGCATTTCACCGCTACACTACACATTCCGCCTACTCCAAATGAACTCAAGTTTTTCAGTATCCATGTCAGGTTCGATG
+
G,@@FFGFGGCGFEFFGGGGGGGDGGGGCFFEGGGGGGGFGGGGGGGGGG9FGGG<CEF9FGGGGGGGGGGG?DG7FFFGGGGGGFFFGGACFFC=FEC7FFF,EFGGDDGDGGGGGGGFCE<FGCC,8D7EGCCGEGGDGGGDDDGGGGGGGGGD:;CFGGGGGGGCFGF6DCFF?*;>5?EGC5AEEGGDCFFFAFBFCGA+9A>CD?8+=8>BE43<6F;=*>@8CCA65>@(63)=E44//9>E?444)6)9)(/)--694)))6-)))(/)/(,.)
@M02352:288:000000000-CKWC8:1:1101:4756:8639 2:N:0:ATGCGCAG+ACTGCATA
CAATCTTGCGACCGTACTCCCCAGGTGGATTACTTATCACTTTCGCTTAGACACTGACTGTATATCGCCAATATCGAGTAATCATAGTTTACGGCGTGGACTACCAGGGTATCTAATCCTGTTCGCTCCCCACACTTTCGTACCTCAGCGTCAGTATCGAGCCAGTGAGCCGCCTTCGCCACTGGTGTTCCTCCAAATATCTACGAATTTCACCTCTACACTTGGAATTCCACTCACCTCCCTCGAACTCTAGACTGATAGTTTTGGATGCAGTTCCATGG
+
GFGFFGGGGGDEFFEGGGFGFFFGGFEGGFDCFGGGGDEGFGGGGGGGGGGGGGGGGGGFFGGGFEEGGGGGG9C,=FGGGGGGGGGGGGGGCGDGGGGGGGGG<AG7FEFFGGGGGGFGFFFFGGEGGGEGG:FFGFFEFGG>>BD8DGGEGGGGGG7DEE@DFFC9FGGGGEDGC9CBFGG?9FC8CFFFGF43.88CFFFG(:A6CGC77F)5C4).6+784C<FEFA6BAD@;?)/(((5(-8<BF24))96))1)))-)6,42)4:2<)129<)61
@M02352:288:000000000-CKWC8:1:1101:9817:8680 2:N:0:ATGCGCAG+ACTGCATA
TAATCTTGCGACCGTACTCCCCAGGCGGAATGCTTAATCCGTTAGGTGTGACACCAACAAGCATGCTTGCTGACGTCTGGCATTCATCGTTTACGGTGTGGACTACCAGGGTATCTAATCCTGTTTGCTCCCCACACTTTCGCACCTCAGCGTCAGTATCGAGCCAGTGAGCCGCCTTCGCCACTGGTGTTCCTCCGAATATCTACGAATTTCACCTCTACACTCGGAATTCCACTCACCTCTCTCGAACTCAAGACCAGGAGTTTATAAGGCAGTTCCAG
+
EFGGGGGGGGGGGGGGGGGGGGGGFGEGG@FFGGGGGGGGGGGGGGGGGGGGGGGGGGGGGGGGGGGGGGGGGGGGGGGGGGGGGGGGGGGGGGGGGGGGGGGGGGGFGGDGFGFGGFFGGGGFFFGGGGGFGGGEGGGGGGGGGGGGGFGGGGGGGGDGGDGGDBFGGFGGGGGGGGGFFDGG68CF86AFGEFF@>ED:CC+7FFDGFFFFFEFCFFFFFFFGFF33>?F=*4)4323?B?BFF0?0:1.)57F?<>1?608?FFA9<>3((74=)44.
@M02352:288:000000000-CKWC8:1:1101:24441:8709 2:N:0:ATGCGCAG+ACTGCATA
CAGTCTTGCGACCGTACTCCCCAGGTGGGATACTTATCACTTTCGCTTAGTCACTGAGATTAAATCCCAACAACTAGTATCCATCGTTTACGGCGTGGACTACCAGGGTATCTAATCCTGTTCGCTCCCCACGCTTTCGTCCATGAGCGTCAGTATATACGTAGTAGACTGCCTTCTCAATAGGTATTCTAAGTAATCTCTATGCATTTCACCGCTACACTACTTATTCTATCTACTTCCGTATACCTCAAGTCAACCAGTATCAAAAGCAGTTCCATAGT
+
EGGFFFFFGGCGGGEGGFDGGGGGFFFGEFFDDFEFFEFGGGGGDC,B4EGGGGFCFGDFGGGGGGGGGGDCGGGGGE?EFEFGG>FFD7AFCC7FCCCDGGFGGGDFFGGGGGGGCEGA,CECGGFC?=FF7FEFFDGGC=+3@9=+@E+A>ECEGCFEEG988CGFA=,,@,??*<;BA+,2:<,>,=:5:8=7AF6+42B:1+=++=8=?42//:;58)/::71@5A=C+1<9?3?)6;3@F3C?@E3))96@@35(65..<)))((,(64=9=A92<
@M02352:288:000000000-CKWC8:1:1101:8901:8750 2:N:0:ATGCGCAG+ACTGCATA
TAATCTTGCGACCGTACTCCCCAGGCGGAATGCTTAATCCGTTAGGTGTGTCACCGAACAGTATACTGCCCGACGACTGGCATTCATCGTTTACGGTGTGGACTACCAGGGTATCTAATCCTGTTTGCTCCCCACACTTTCGTACCTCAGCGTCAGTATCGAGCCAGTGAGCCGCCTTCGCCACTGGTGTTCCTCCCAATATCTACGAATTTCTCCTCTACACTTGGAATTCCACTCCCCTCTCTCGAACTCTACACTCATACTTTTCGACGCCGTTTCA
+
,C,<,CFGG7+CFGGFFGGGGGGGG<FGGGGGGGGFEF<F7FF,B,EFEEGGGGG7FC@7,BCFFE<9FGGC@:>=C+4,<,<?,,9E,:EF<<FBFGCGGG8F@C8,B+B33<FB;D,C33?DDGF9=9DCB,@7E8@>,35:+@,=9,,@@>;8C,@@87***,6D,?6?,*;<5**//18=?,0+0=E++.;8());6>AC3:)*/*22++.+00.7/6:=7*49<B6***6),((-,:0:?F0),:(545-@?<)4)))664<)(((,((.2)(54
@M02352:288:000000000-CKWC8:1:1101:22739:8768 2:N:0:ATGCGCAG+ACTGCATA
TAATCTTGCGACCGTACTCCCCAGGCGGAATGCTTAATCCGTTAGGTGTGACACCAACAAGCATGCTTGCTGACGTCTGGCATTCATCGTTTACGGTGTGGACTACCAGGGTATCTAATCCTGTTTGCTCCCCACACTTTCGCACCTCAGCGTCAGTATCGAGCCAGTGAGCCGCCTTCGCCACTGGTGTTCCTCCGAATATCTACGAATTTCACCTCTACACTCGGAATTCCACTCACCTCTCTCGCACTCAAGACCAGGAGTTTACAATGACGTTCCAG
+
GFGGGGGGGGDGGEGGGGFGGGGGGGECGGGGGEFEFGGGGGGGGGGEGE<FGGGGGGGFFGCFFGGGEGGGGGDFGGGFG?FGGGGGGGGGGGGGGGGGGGGGGFGCDCFGGFFEEGGGGGFGGGFGGGGGGFGCEGGGGGGGGGGFGDFGGGGDFGGGGFGGGFCFGGGGF*7?DGGAEGGGF<69CAEGG?FF>FFGFFCDCC>G4EFFG=5A+=;)6@@CG31D1>F49*6<F(8:<BB7,21(49>F07)98<>(-44:<B<<A2))))7?FF().
@M02352:288:000000000-CKWC8:1:1101:14909:8792 2:N:0:ATGCGCAG+ACTGCATA
CAATCTTGCGACCGTACTCCCCAGGTGGATTACTTATCACTTTCGCTTAGACACTGACTGTATATCGCCAATATCTAGTAATCATAGTTTACGGCGTGGACTACCAGGGTATCTAATCCTGTTCGCTCCCCACGCTTTCGTGCCTCAGCGTCAGTATCAGTTTAGTAAGCTGCCTTCGCTATCGGTGTTCTGTTTAATATCTAAGCATTTCACCGCTACACTACCCATTCCGCCTACTCCAACTGAACTCAAGTTTAATAATATCAATGGACGTTTCGAAG
+
GGGGGGGGEGGGD>FFGGGGGGGGGGGFGGGFFGGGGGGGGGGGGGGFGDGGGFCFGFDGGGGGGGGGGGGFGFG,CEFGGGGFGGG?DFGGG?FFFGGGGGGGCG,BCFGCFGAE@E<AEFF9FFGGGGGGGFFGDCEGGGEFGG,+=C==6CFF@CFGGDGFEFFC9>;,>FGCF7;BFGGG571=EGGGG*+*1+=C9FFDE;ADCFF@D*(2446E@F.)*;8F;;:)5510=7)5)(6(()7;./437)6@6)*.)).)6)66)3))-,.()(-((
@M02352:288:000000000-CKWC8:1:1101:28598:8807 2:N:0:ATGCGCTG+ACTACATA
TAATCTTGCGACCGTACTCCCCAGGCGGATTACTTATCACGTTAGCTGAGACACTGAATGGATAGCAACAAGACCGAGTAATCACAGTTTACGGCGTGGGCTACCACGGTATCTCTTCCTCTTCTTTCTCCACCCTTTCGTGCTCCAGCGCCACTATAACGTTAGTGAGCGCCCTTCTCTATACGTGTTTTGTGCAGTATCTATCCATTTCTCTCCTACACTACACAGTTCGCTCACTCCTCCTCACCTCAATATACTCCGTATACCAGGAATGTTTTATG
+
,6BFFGGGGGGGGFCCEGGGGGGGG8FFG7@,CFFG,,6C,CE,B,F,@F,EFF8F,9F<,,,,,C,,:,96E6,+47:B,95,,:55,:,,8++8+@++4,,,:?,+@+4B??=3,6,,,9,,555C,8=,D,@+@@,+36A+,8,+4B+14*3,,7,,*6,,*7,,,6**>****0;:8+,,*,4>C8:*2(+))/;:+C++)2++39+1:+)20*)63+()02)/)+128)(()-6?)28:()((.2,))-6*))1((-.43))))(-,))1-9().-
@M02352:288:000000000-CKWC8:1:1101:11094:8810 2:N:0:ATGCGCAG+ACTGCATA
CAACCTTGCGATCGTACTCCCCAGGTGGATTACTTATCACTTTCGCTTAGTCACTGACTGTATATCGCCAATAACGAGTAATCATCGTTTACGGCGTGGACTACCAGGGTATCTAATCCTGTTCGCTACCCACGCTTTCGTCCATCAGCGTCAATTCAAACCTAGTAAGCTGCCTTCGCTATCGGTGTTCTGTGTAATACCTATGCATTTCACCGCTACACTACACATTCCGCCTACTCCGACTGAATTCAAGACTAACAGTATCAATGGCAGTTTCCAAA
+
FFEFEGGFFG@FFFGGGGGGGE<@FFFFDGGCFGGGF9EGFFFC@FGGGGGGFGDFCFGFGFAFEFGGGGGGGCG,CEFFAEEFGGGGGGGGFEG+C=CE8EFFGFFGDEEE5AFEGGGGGGFEFG7BEGGFGDCFEGFCBE=CEGGFGEE>E8=CEEAFGC8??<CFEGADEFF<;DDF9*D**=9EGGGG+*4/8FF7A=CF74+=:FA7BF9;8)6@;FEF<4<666AA)8<;;=;3(:>937<6<BDBA2:422)82<A24524)(12-8@4*6A6)
@M02352:288:000000000-CKWC8:1:1101:14186:8882 2:N:0:ATGCGCAG+ACTGCATA
CAATCTTGCGACCGTACTCCCCAGGTGGATTACTTATCACTTTCGCTTAGACACTGACTGTATATCGCCAATATCGAGTAATCATAGTTTACGGCGTGGACTACCAGGGTATCTAATCCTGTTCGCCCCCCACGCTTTCGTGCCTCAGCGTCAGTATCAGTTTAGTCAGCTCCCTTCGCTATCGGTGTTCTTTGTAATATCTAAGCATTTCACCGCTACACTCCACATTCCGCCTACTCCCACTGAACTCAAGTTTATCAGTATCAATGGCAGTTTCGAAG
+
C,,6<EF<EECF:+BFGGGGG:C@DFD<FFFGGGGGGGGF@E9E,@:FED@DFGFEEGEFGCFGFEB,B:FGGEE,C==E,EFFFFEFC@FGE,=+8@=+,BF,AE,BCF,9?FFFGGGFCFFF+@+==C7>FFEE+DACGG+8;D,+5>CGD>FGGG;@,@E,,@,@,@E,@>?<9>DBD4117=548C7+=*=7?FCGFDB:<AA::FF7+=6>*::@FF()28=DEFFFE51812:(14?F045256<(5>F?ADF2)-6)).:26((418*:=311-
@M02352:288:000000000-CKWC8:1:1101:15039:8888 2:N:0:ATGCGCAG+ACTGCATA
CAACCTTGCGATCGTACTCCCCAGGTGCAATACTTATCACTTTCGCTTAGTCTCCAACTGTATATCGCTGAAAACGAGTATTGATAGTTTACGGCGTGGACTACCAGGGTATCTAATCCTGTTCGCTCCCCACGCTTTCGTCCCTGAGCGTCAATTCAGGCCTAGTGAGCTGCCTTCGCTATCGGTGTTCTGTGTCATATCTATGCATTTCACCGCTACATGACACATTCCGCCCACTTCGACCGAATTCAAGACTAACAGTTTCAATGGCAGTTCCATC
+
FFDAFGGGGGEFFGGGGGGGGGGGGGGGGGGFFGGGGGGGGGGGGGGFGGGGGGGGGGGGGGGGGGCGECCGAEG:FEFFGGG9F<EGGGGGGCCFGEGDGGGGGGDGGGGGGGDGEC9EGGGGCCFGGDEC:+@F@FGGGGCCFGG+=EGGDCGGGGA,DGD6DGFFGADFFFGGGC?A5CEC7ECCEFG+=/BECA6=>FAF<F=DFFAF7?(8C;7EF6@;*;@FE+:6B>;DFFF3;1:>>9611-<9AB?*<?F:):AA<<2))2:?BFFFFF<<
@M02352:288:000000000-CKWC8:1:1101:26018:8902 2:N:0:ATGCGCAG+ACTGCATA
CATTCTTGCGAACGTACTCCCCAGGTGGGTTACTTATCACTTTCGCTTAGCCACTCAGTACTCAATCGTACCGAACAGCTAGTAACCATTGTTTACGGCGTGGACTACCGGGGTATACAATCCCGTTCGCTCCCCCTGCTTTCGTCCATCAGCGTCAATATGTTGTTAGTGATCTGCCTTCGCTATCGGTATTCTATGTAATATCTAAGCATTTCACCGCTACACTACATATTCTAACCACTTCACAACAATACAAGATATCCAGTAACATTAGCAGTTT
+
E@9A@EFFCG@FEGFDFE9C,@68,CED@BFGGFFFGFGCGGGGGCEDGGCGGF,C<FEFGFFGGDCCFEGCFCFCG<,BFCF9FG,CF,,CC,??C7FEE7:+B,,B<CD@EG7E6,5ED=>E7FG8+++@FF>++6@EF;@:,@EDGGGEGEGGGDGGAFG;;,@,,3,5?E7+:>FFFF8*9?E*8A,984+**=BFAFF7?68@@F4+1+98+;:09E66C7(248=A1+9?A<1)((68<?>41(.5).)*)(/))-:)<<))-.))).))*..6
@M02352:288:000000000-CKWC8:1:1101:28659:8908 2:N:0:ATGCGCAG+ACTGCATA
CAATCTTGAGACCGTACTCCCCAGGTTCAATACTTATCACTTTAGCTTAGTCTCCAACTGTATAACTCTGAAAACGAGTATTGATAGTTTACGGCGTGGACTACCAGGGTATCTAAGCCTGTTCGCGCCCCAAGCTTTCGTGCCTCAGCGTCAGTATCAGTTTAGTAAGCTGCCGTCGCTATCGTTGTTCTGTTGAATATCTCAGCATTTTACAGCTACACTATCAATTCTGCCTACTCCAACTGAACACAAGTTTATCAGTAACAATGTCAAGTTTGAGG
+
6;<B66EF,CE<DE7F:FGGGCFDF8,;CFFADAF<,;@6CED6;9FG<C@,<<CDFD@F<,<@,:,C,C,@F9,@F+CFD<,:CF,95@AF:8=+@++?,?<44?BB+4,A<EEB,4AEEFEE=+8@88CG:44,,=@+66=@,@,6,++66@@3=@,,83,@93=;,@DFE?+3;+0***@C7,,3,5>++**27+4CAF++*9+5+,+=?+7A@+*.7+0+2+*+*+++3*/)6)6=)(63@@);35(6(7.+9)+)../))1)))--6-)9>4))-2
@M02352:288:000000000-CKWC8:1:1101:28676:8914 2:N:0:ATGCGCAG+ACTGCATA
CAATCTTGCGACCGTACTCCCCAGGTGCAATACTTATCACTTTCGCTTAGTCTCCAACTGTATATCGCTGAAAACGAGTATTGATAGTTTACGGCGTGGACTACCAGGGTATCTAATCCTGTTCGCTCCCCACGCTTTCGTGCCTCAGCGTCAGTATCAGTTTAGTAAGCTGCCTTCGCTATCGGTGTTCTGTGTAATATCTAAGCATTTCACCGCTACACTACACATTCCGCTTACTACAACTGAACTCAAGTTTATCAGTATCAATGGCAGTTTCGAGG
+
GFGGFGGGGGGGGCFGEGFGGGGGGGGGGGGGGGGGGGGCFGGGGGGFCGG9FFGGEEFGGGFCAF>CFGC@EF8:@FFFGGGGFDFGGGGGGDGGGGGEGGBEFG<CFGFG9FGGFFEFFGGDEFD8CFGGGGE7EG8C8=C?9DFFD>E>EGGFFCFC;ACC;ECBE@CGGEFC>>DFFGDGDGGGGFCGGFFFFAA8CFFGCFFGFCFGDF>D=BBEDF@8<>)9?+39:)(63))9;)44(;4@E)).8A>F<A=A).6)-6<>FB?:((9<B((,-
@M02352:288:000000000-CKWC8:1:1101:13553:8952 2:N:0:ATGCGCAG+ACTGCATA
TAATCTTGCGACCGTACTCCCCAGGCGGAATGCTTAATCCGTTAGGTGTGACACCAACAAGCATGCTTGCTGACGTCTGGCATTCATCGTTTACGGTGTGGACTACCAGGGTATCTAATCCTGTTTGCTCCCCACACTTTCGCACCTCAGCGTCAGTATCAGTTTAGTAAGCTGCCTTCGCTATCGGTGTTCTGTGTAATATCTAAGCATTTCACCGCTACACTACACATTCCGCCTACTCCAACTGAACTCAATTTTATCAGTATCAATGGCAGTTTCGG
+
CFGGGGGGGGGGGDEFGGFGFFGGGGGGGGGGGGGGGGGFGEFGGGGGGGGGGGGGGGGGGGGGGGGGCGGGGGEGGGGGGGGGGGGGGGGGGGGGGGECEDGGGGGGF::FFCFEEEFGFGGGGGGGGGGGGGGDGGFGGGGGGGGGGGGGGGGGGF;EGFGGGGCEGGGFGCCCFGGCEGE>FE>:1=CGGEFCCFAFFG6@@=6<?@ACGF?F=B>9;A8CGGFC@FFFFFDDFFFFFFF7?F(.)59<AB)9<AF)).)6:6<)6463:()4=>A0(
@M02352:288:000000000-CKWC8:1:1101:17915:8960 2:N:0:ATGCGCAG+ACTGCATA
CAATCTTGCGACCGTACTCCCCAGGTGGATTACTTATCACTTTCGCTTAGACACTGACTGTATATCGCCAATATCGAGTAATCATAGTTTACGGCGTGGACTACCAGGGTATCTAATCCTGTTCGCTCCCCACGCTTTCGTCCCTGAGCGTCAATTCAGGCCTAGTGAGCTGCCTTCGCTATCGGTGTTCTGTGTCATATCTATGCATTTCACCGCTACATGACACATTCCGCCCACTTCGACCGAATTCAAGCCTAACAGTTTCAATGGCACTTCCATCG
+
GGGGGGGGGGGGF7FFGGGGGGD:FF<CDGG9FFGGFGGGGFGGDGGGGGCFGGGDFFFFGFCFFGGGGG@FEFF:,<EEFEGCFFGGGFGFCFEFFGGGGGGGGGGDGGGGGFFGGGGGGGGEEEEEGGGGGGGEEGGEGGGDGDF8DE?EGDGFGG;>FDFCGGCGF77@BFGG50;5?9D5>95CGGGGC?CFFF>+++=FCFFGF?FGGF@E=DFEECEF7F1CEFCFF)68;=A<::89>FF(8>A)6),0)..,)6<ABAB94(21)4F?6<A4(
@M02352:288:000000000-CKWC8:1:1101:17799:8971 2:N:0:ATGCGCAG+ACTGCATA
CAACCTTGCGGCCGTACTCCCCAGGCGGTCTACTTAGTGCGTTAGCTGCGCCACTAAGACATCCAGTTCCCCAACCGCTAGTCGACATCGTCTACGGCGTGGGCTAGCAGGGTATCCAAACCCTTTTGCTCCCCACGCTTTCCCTCCTCAGCGTCAGTATCAGATCACGGAGTCGCCTTCGCCCCCGGTGTTCCTTCCGTTATCTACGCATTTCACCGCCACACCGGAGATTGCACTACCCCCTACAATACTCTAGTCTGCCCGTGCCAACTGTCGTTCC
+
,=6E<EGCFCFFFFF;F8EFGCFCCCEE@E,CFFGC96EF@FFFFFGFFGGGGGF,FF9,,,,,,,:5,<EF8,8,+4++@C,7+@CEF@F,B+,+4F+63@+A8C,,BF<FF@,@,C,,@@+,,,>>9,@FFG:+>:*3*@,5,,@*1,4,****4,7,2C,,2<F,=78B1?/:C35A8<871/**=*;<F4/-)))*/*)25@6<C:)/:=94C3;(3>:.550C())***-.-).812((-.32:).),-.742@924((4(,(.,,(,-/(0408
@M02352:288:000000000-CKWC8:1:1101:24295:8985 2:N:0:ATGCGCAG+ACTGCATA
CAACGTTGCCACCGTACTCCCCAGGTGGATTACTTATCACTTTCGCTTTGACACCCACCGCTCATCCCCCACGTCCAGTAATTATTCTTTATTTCCTGCATTACCTAGCAATGTATCTCATATTGCTCACCACCCTTTCCTTCGTGCACGTGAGTAAGTTTTTAGTCAGCTCCCTTCGTTCTCACTGGTCTTTCTACTTCCTATCCATTCCACTCACCCAACACACACTCCGTCTACTTAGTCTGAACTCAAGACATACCGTAACCATCACCGTTCCGAGG
+
FC,6,CEE,,--;+CFGGGGGG8@FGGF,6FFFGGF9F,@FFFGCEG,4,,:C<C7C6,8+++6E,,,C++++,:,8,C,C,,:@,,?A,,,,,,9CF<,,,,,5,,,4,,555,4,,99,,,,:,9E,,,4+4C=446,844+6+++,6,1,+@,,3,,,9+,@,,6=,,36@82A+05*0@,279,@C3++3+0;+42523+03=CEC9+5+)*,*1))*-:7C:*-*6));(/85****1/4*/.*/*().(2)7F(6/21<)))()/(/6)()((((
@M02352:288:000000000-CKWC8:1:1101:24295:9004 2:N:0:ATGCGCAG+ACTGCATA
CAATCTTGCGACCGTACTCCCCAGGTGGATTACTTATCACTTTCGCTTAGACACCGACTGTATATCGCCAATATCCAGTAATCATAGTTCACGGCGTGGACTACCAGGGTATCTAATCCTGTTCGCTCCCCACCCTCTCGTGCTTCAACGTCAGTATCAGTTTAGTAAGCTGCCTTCGTTATCGGTGTTCTTTGTAATACCTATGCATTTCACCGCTACACTACCCATTCAGTCTACTTCAACTGAACTCAAGTTTATCAGTACTAATGGCAGTATCGAGG
+
FF9,,CFCG:76@FGGGG9FFFGGGGGGGGGGGGGGEF<EFGGGDDED,,6CFF<6CB@F6A,ED<,6F:7CCCC,CEG9F<CFF,,A<,5,,,7+@@:=E,A,AA,=4::55FF;E,,7E455@+=F>+3A=+@++@@6=,@+,,,+7B::+@F,,,383@F,D@33D,7@FFGGF*039?FCCECC87C+29B**+++)=@+*+=F2,++2*-2/).4(;3;*;@73C+++2;CE?).)).)(..(974;>)-*))06).-))-.-.)(3(,*)1((4-
@M02352:288:000000000-CKWC8:1:1101:20352:9025 2:N:0:ATGCGCAG+ACTGCATA
CAATCTTGCGACCGTACTCCCCAGGTGGATTACTTATCACTTTCGCTTAGACACTGACTGTATATCGCCAATATCGAGTAATCATAGTTTACGGCGTGGACTACCAGGGTATCTAATCCTGTTCGCTCCCCACGCTTTCGTGCCTCAGCGTCAGTATCAGTTTAGTAAGCTGCCTTCGCTATCGTTTTTCTGTGTAATATCTAAGCATTTCACCGCTCCACTCCACATTCCTCCTACTCCAACTTAACTCAAGTTTATCAGTACTAATGGACGTTTCGAAT
+
GFFGGGGGFGDGG@CFGGGGGGGGGFFGGGGGGGGGGFFGGGGGGGGGGGEGGGGGGGGGGFGEFFFGG7FGFEFCFDFDCGF9FCDGGGGDCFFFGEGDGEFGGGGGGGGGFFGGGGGGGGCAFC@ECEEFECGDGGGGGCE8>B,+AEEEE6;EEEGG@FCFEGG;@FD6EGGGGCDEFG6E*4*=FGGFFEA4<F@C>FA+*;4CFFFGGF=AE)6;3@,225(;96:+;83<<@@F@8;()).;<@81=CF=)67<A<-)))-))),)(-<()(((.
@M02352:288:000000000-CKWC8:1:1101:7884:9036 2:N:0:ATGCGCAG+ATTGCATA
TAATCTTGCGACCGTACTCCCCAGGCGGAATGCTTAATCCGTTAGGTGTGACACCAACAAGCATGCTTGCTGACGTCTGGCATTCATCGTTTACGGTGTGGACTACCAGGGTATCTAATCCTGTTTGCTCCCCACACTTTCGCACCTCAGCGTCAGTATCGAGCCAGTGAGCCGCCTTCGCCACTGGTGTTCCTCCGAATATCTACGAATTTCACCTCTACACTCGGAATTCCACTCACCTCTCTCGAACTCAAGACCAGGAGTTTATAACGCAGTTCCA
+
CGFGGFF,CFGEC:CFGFFFCFFCED@@FFFCFFECDAFFGGGGDGF<FCFEGGGGCFGEGGGGGGGGFGGGGGEGGFGDGDFFGGFGGFGGGGEFEFGGGGGGGGGGGDGFGDFGGGFGGGFGGGGGFDAFG@GEGGGGGGGDGGGF8@FGGGGGCCGGFFFGGG5DGDEGEGC4?>FFDEEGFFCFDFGFEF6:DF*=C8C<FFFDFA*;FFFF*()7A7=:<(>@5F4@F<<B:03:??2<)),,4:?><24)(7<0104.4<4))))-0.(7444)
@M02352:288:000000000-CKWC8:1:1101:27847:9050 2:N:0:ATGCGCAG+ACTGCATA
CATTCTTGCGAACGTACTCCCCAGGTGGTTTACTTATCGGTTTCCCTTGGACACTCAAATCTATGATCCGAATATCGAGTAAACATCGTTTAGGGCGTGGACTACCAGGGTATCTAATCCTGTTCGCTCCCCACGCTTTCGTGCCTCAGTGTCAATACAGGGCTAGTATGCTTCCTTCGCAATCGGTGTTCTATGGCATATCGACGCATTTCACCGCTACATGCCACATTCCCAATTCCTAAACCTGATTCAAGTCCAACAGTATCAACGGCAGGTCCGT
+
@<FEFFEFFGDE@CFGGGGGG@<:CFGFC@F8FFG<FGGGGGG9E9@A@8E@,C,:CFFGGGDFFFGGGG7BFFGFC@<FFA<?EGGCBB?CE,?FDB7F7<BEGCFA774BEAEFB@FAE=CBG7F>F>B+4@BE@CFG733+DE8+6EEEECDFFDGGFFC?E,8,7,@E,,3DGFGD59:C9*4*4CF>DEF7:9@CCC*36)4)C=A78B*2:>99311)0;39;8+1*2((.)1))))/3:(1-)):)-)1..=2?1:)-6::(((((-)().(.
@M02352:288:000000000-CKWC8:1:1101:15814:9126 2:N:0:ATGCGCAG+ACTGCATA
CAATCTTGCGACCGTACTCCCCAGGTGGATTACTTATCACTTTCGCTTAGACACTGACTGTATATCGCCAATATCGAGTAATCATAGTTTACGGCGTGGACTACCAGGGTATCTAATCCTGTTCGCTCCCCACGCTTTCGTGCCTCAGCGTCAGTATCAGTTTAGTAAGCTGCCTTCGCTATCGGTGTTCTGTGTAATATCTAAGCATTTCACCGCTACACTACACATTCCGCCTACTCCAACTGAACTCAAGTTTATCAGTATCAATGGCAGTTTCGAAG
+
GGGGGGGGGCFGEGGGFGGGGGGGGGGGGGGGGGGGGGGGGGGGGGGFGGGGGDFC9FGGGFGGGGGGGGGGFDC@FGFGFGGFFA<FAFGGGDGGGGCEFGGGGGFGGFGGGGFGGGGGGGGGGGGGGGGGGGGGGGCCFFG?=EEDGGEGG6EGGDGGFGGGGGFFFGC,BCGGGGGFDGFE4?CEGGGFDFFFCAFGFGF7*AADGGFGGFFDGFBED6(89CEGF6AAF:@0(7@16@E@FEFFF<<2.64826BA46)).6<>A((,42=2*401-
@M02352:288:000000000-CKWC8:1:1101:28560:9182 2:N:0:ATGCGCAG+ACTGCATA
TAATCTTGCGACCGTACTCCCCAGGCGGATTACTTATCACGTTCGCTTTGACACTGACTGTATATCGCCAATATCTATTAAACATATTTTATGGCGTGGAATATCAGGGTATCTAATCTTGTTCGCGCCCCACGCTTTTTCGTCCCATCGTCAGTATCAGTTTACTATGCTGCGCTCGCTATCGGTGTTTTGCTTAACATCTAAGCTTTTCACCGCTACACTATTCATCTTGCCTACACCTACTGAACTCAATTTTATCAGTTTTAAGGGCAGCTTTGAGG
+
,CFGFGGGF@FGEGGGEFGGFGG:F,@CE+FCFGFGC,@C,EF,C+C,,CFGGG<<E,6??F,C9F,FFC7,E,,,C,CF?,,,:E,,,95,,,4@FG+8,,5,C,,:=,4F?AE,96,,8CF?4++@+>C+@3C+366,,@6=+>,+5C+,++@:,5=,5,,5,7,,@:F9D**//*;*:*,*)*=;*,,2**4*1+3@)+1+.;+++=+7CB2)=5(4:;(+++)1)*/*975)3(3,((())-)()622-64*))*6)))-).,.)(((,,)5*.6(3
@M02352:288:000000000-CKWC8:1:1101:24019:9186 2:N:0:ATGCGCAG+ACTGTATA
CACTCTTGCGACCGTACTCCCCAGGTGCATTACTTTTCATCTTCGCTTAGACACTGACTGTATATCGCCAATATCGTTTATTCATAGTTTACGCCGTGGACTCCCAGCGTATCTACTCCTGTTCGCTCCCCACACTCTCCTTCCTCCGCGTCAGTCTCAGTTTCGTTAGCTCTCTTCCCTCTCTCCTTTCTGTATAATCTCTACCCATCTCACCGATCCTCTAACCATTCCCCTTACTACAACTGCATTCCACTTTACCAGTACCCATGGTTGTTTCTGTG
+
G9,6EFG9F@+@C@F9FFG8F,,,<66,6CF,<FC,C@,,6CCFC74B:<9FGGFC,,,,96C,9<B7@B+,,,C,,,:,69F<E,6C<EFC84+++4++,5,9,,:,8?8BFG,,49A?84,F+FCCE=+,@++A,33,,,766@,+=>@>++@,,8,,8EC,+3,+6=5,7,*5=+CA*;D,*,,2,522=*+86+++4=++1/***14+4;5)/)(/)17+2*);61+*.)(/..)94)6;1.)))1)9))44))0:244).))4:0))(-)(*6).)
@M02352:288:000000000-CKWC8:1:1101:5204:9225 2:N:0:ATGCGCAG+ACTGCATA
CAGTCTTGCGACCGTACTCCCCAGGTGGGATACTTATCACTTTCGCTTAGTCACTGAGTCGAAACCCAACAACTAGTATCCATCGTTTACGGCGTGGACTACCAGGGTATCTAATCCTGTTCGCTCCCCACGCTTTCGTCCATGAGCGTCAGTATATACGTATTAGACTGCCTTCGCAATCGGTATCCTAAGTAATATCTATGCATTTCACCGCTACACTACTTATTCTATCTACTTCCGTATAATTCAAGTCAACCAGTATCAAAGGAAGTTCCATCGTT
+
@CF@CC@CFEGGE@FFFFF@FFEF@FGGD<FFGGG9EFGFGGCFFGGGGGFGF9F9FFFFEC@FDDFFGCFFGGGFGGGGGGFGGGE@DFGDGC:@EC=E<FEGGGFGCFGFEFGCGGGGGGGCCFBF=83C>@F79CFCGGG8>DCDEC87CFGGGD=DFG,@3@9;EFD8><FCD9C>ACEGG5,,5<,2=5+9C+=@CDAC*==C@CF*>B;EGA8;4AEFD@3+)1@6:797.9<0/,544).:<2))666=1:FDF>:<9<>(((.464*5*6134
@M02352:288:000000000-CKWC8:1:1101:19898:9246 2:N:0:ATGCGCAG+ACTGCATA
CAACCTTGCGATCGTACTCCCCAGGTGCATTACTTATCACTTTCGCTTAGACACTAACTGTATATCGCTAATATCGAGTAATGATCGTTTACGGCGTGGACTACCAGGGTATCTAATCCTGTTCGCTCCCCACGCTTTCGTCCCTGAGCGTCAATTCAGGCCTAGTGAGCTGCCTTCGCTATCGGTGTTCTGTGTCATATCTATGCATTTCACCGCTACATGACACATTCCGCCCACTTCGACCGAATTCAAGACGTACAGTATCAATGGCAGTTCTACAA
+
FEFFGGGGGGEC6@EFGGGGGGGGGGGGGGGFGGGGGGGGGGFGGC7DFGAFGGGGGGGGGGGGFGGGGGGGF<CEFFGGGGGGGGGGGGGGEGGGGDEGGGGGGG8FEFGDEGGGGGGGGGGFGGGGGFGFG7CECFGGFGGDG?8DGGGGCCDGGGGGDGGGF<FCFGGGGFGGGGGBFG@*;EEGEFGCGCBEEC+===F@CFA@DF6:CB=EGD@@CF96:F@<?@CAD:;7D@FFFDD090-(36<:2<1<:05(6>A)5A2)4(,4:??2999<)
@M02352:288:000000000-CKWC8:1:1101:25651:9280 2:N:0:ATGCGCAG+ACTGCATA
CAACCTTGCGATCGTACTCCCCAGGTGGATCACTTAACACTTTCGCTGTGCCACTGACTGTGTATCGCCAATAGCTAGTGATCATCGTTTACGGCGTGGACTACCAGGGTATCTAATCCTGTTCGCTCCCCACGCTTTCGTCCATCAGCGTCAATCATGACTTAGTGAGCTGCCTTCGCTATCGGTGTTCTATGTCATATCTAAGCATTTCACCGCTACATGACATATTCCGCCCACTTCAATCACATTCAAGAGTTCCAGTTTCAATGGCAGTTCTACT
+
FFGGGGGFGGGGGCGGGGGGGGGGGD8DFGFCEGGGGEFGGGGFEDGGCEGGGGGG9FAEFEECFGGEGFCF,CA<ADGGGGGDFE=FFGGFE>:=CFGF@FGFFFG:FFFGGGFEGGGGFFF<CCF>=D+AF7CFC@E6B6===EC8?CECGCFGGGACFGGFGGGGCCFGFF5+;?5<>CFE4?5?EEG@F4AE<FFGFFF8@ABCGF=+=8@EEF4<C1)ACF)@?A==)07,26;@?)9C3;=CC4?<.3(/-5@4A6<64<24).1:,.*6*.4)
@M02352:288:000000000-CKWC8:1:1101:20403:9338 2:N:0:ATGCGCAG+ACTGCATA
CAATCTTGCGACCGTACTCCCCAGGTGGATTACTTATCACTTTCGCTTAGACACTGACTGTATATCGCCAATATCGAGTAATCATAGTTTACGGCGTGGACTACCAGGGTATCTAATCCTGTTCGCTCCCCACGCTTTCGTGCCTCAGCGTCAGTATCAGTTTAGTAAGCTGCCTTCGCTATCGGTGTTCTGTGTAATATCTAAGCATTTCACCGCTACACTACACATTCCGCCTACTCCAGCTGAACTCAAGTTTATCAGTATCACTGCAAGTTTCGAGG
+
GBFECFGGAFEGGGGGGGGGF7FCDCEGGFGGGGGFDCFFFGGFG,8@F@EFDEGG<C<FFAFFFGGGEGCFF<CC7DE<FGGGGGFGGGGC?FE:FGDGFGGGFGF7:FGGGGFCFAF9EFFG@CFE+DBF7+CCEGF+3DEFFGGFGCEE6+@AD9CFC9C9DFCG;FF6CFGFGGD>5CGGGE7C52>=CEA**=+=B@@=54AF7C+1=A=4:B6@FFFFGF7F?=FAFB0?@8@;;(6=()3;<))5)566:AF42-<A))))..))).*)1(3<2
@M02352:288:000000000-CKWC8:1:1101:28673:9378 2:N:0:ATGCGCAG+ACTGCATA
TAATCTTGCGACCGTACTCCCCAGGCGGAATGCTTAATCCGTTAGGTGTGTCACCGAACAGTATACTGCCCGACGACTGGCATTCATCGTTTACGGTGTGGACTACCAGGGTATCTAATCCTGTTTGCTCCCCACACTTTCGCACCTCAGCGTCAGTATCTAGTCAGTTAGCCGCCTTCGCCACTGGTTTTCCTCCGACTATCTATGAATTTCACCTCTTCACTCGGAATTCCACTCACCTCTCTCGCACTACACACCCGGAGTTTACCAGTCTTTTA
+
,,,BCFGGGGGDEDGGGFFGGGGGGDGGDEG<FGGG,C,<6CFGGGG9EFGFGGGGGG76CCFGFFFCFGG7++84++44BFG<<5EA@B<F<<+BFC:+4,:5,,::,+8B<,>33,,38=AAD?DFGFF@CF++>=D9EE+++3,+,48@CECEGD,,,@;3@=F;,72?2*@99/*)224:*,,,,,;4:>689)2:>7+1?+++2++:765*0))))+)1+*(/25<B649A:0(.)3>(.,,(4(()(4(/2,)((-(-.).))5264)/)*)
@M02352:288:000000000-CKWC8:1:1101:4968:9411 2:N:0:ATGCGCAG+ACTGCATA
CAACCTTGCGATCGTACTCCCCAGGTGGATTACTTATCACTTTCGCTTAGTCACTGACTGTATATCGCCAATAACGAGTAATCATCGTTTACGGCGTGGACTACCAGGGTATCTAATCCTGTTCGCTCCCCACGCTTTCGTGCCTCAGCGTCAGTATCAGTTTAGTAAGCTGCCTTCGCTATCGTTGTTCTGTGTAATTTCTAAGCATTTCACCGCTACACTACACATTCCGCCTACTCCAACTGAACTCAAGTTTATCAGTATCAATTGCAGTTTCGAGG
+
GFGGGGGFEGCGFCEFFGGFGFFEGGGGGGGFCFFFFGGGGGGGGGGGGGGGGCFGDFGGGGGGFCCFEEGE<CGEEECFFGGGGGGGGGGFFGGGGGG7EEEFGGGDEGGGGEF9FFGG9EFE@CEGDGG,CBFGCFEGF+=DDD8+@CEGG+ECAF@FFFGFCFCD9<EEFFGG5<<99CF>*4,4:=@7=CFF?A++35=+*;8FGGFCGF@E::@EBFE6*5=736@6>>?0().63=((.)7.763@)-)8))1)46)).4)6)))4)6*<=::((
@M02352:288:000000000-CKWC8:1:1101:12994:9439 2:N:0:ATGCGCAG+ACTGCATA
CAATCTTGCGATCGTACTCCCCAGGTGGGACACTTATCACTTTCGCTTAGTCACTGAGATAAATCCCAACAACTAGTGTCCATCGTTTACGGCGTGGACTACCAGGGTATCTAATCCTGTTCGCTCCCCACGCTTTCGTCCATGAGCGTCAGTACATACGTAGTAGACTGCCTTCGCAATCGGTATTCTGTGTAATATCTATGCATTTCACCGCTACACTACCCATTCTATCTACTTCCATATGACTCAAGTCAACCAGTATCAAAGGCCGTTCCAAAGTT
+
GGGGFGGFFGGGGCEFGGGGFEGGGDEGFGGGGGGGGGGGGGGGGGDGGGGGGGGGGF9FFFGGGGGGGGGFGGGEFCGFGFGEGFGGGGEEGGGGGGGGGGFAAB@FGFEEDFFBFF9FFAFEFGGGCFEGEGEGGGGGGGFF9FDGGGGGGGGGDA>DDFC>B@FBE7CEFGGGCGD5???EFGFFCCDFFA+:A+9@9CFGEFFGGC>CDA2BE6@EEA1);C<75@A+1;)9?343<5C?<6)4=@E5)7)*8?4-624>444(,((-(,86*.(-)
@M02352:288:000000000-CKWC8:1:1101:16923:9454 2:N:0:ATGCGCAG+ACTGCATA
CATTCTTGCGAACGTACTCCCCAGGTGGTTCACTTAATGGTTTCCCGTTGACACTTATTGTGTATCACAAATGTCTAGTGAACATCGTTTAGGGCGTGGACTACCAGGGTATCTAATCCTGTTCGCTCCCCACGCTTTCGTCCCTCAGCGTCAGTATTAGTTTAGTCAGCTGCCTTCGCAATCGGTGTTCTGTGTCATATCTACGCATTTCACCGCTACATGACACATTCCGCCAACTTCATCTATACTCAAGATCCTCAGTATCAATGGCAGCACCAAAA
+
GGAFFGGGGGDDCFFGGGGGGGFGGGGFFFFFGGGFCFGGGGGGF@EGGGFGGGGGGGGGGGGGGGGGGGGGGFGGGGGGFGGGGGGGGGGGGFGDGGGGGFGGDAGGGEFFGGGGGGGGGGG9FGGEEGGFEEFGG?9EECGEEGGGGGGGGGDCEFA9EFGGEGGGGGGGGGGGGGDFFGGFGE5EGGGGGAFCCFFG>CCC=?ADGGFGGF=5:6@3C6@4CF;GEFAABA96?@>EEFEF?5?E6<C@F)./)9?4>AA<A)5<>(431:7<F((.(
@M02352:288:000000000-CKWC8:1:1101:24052:9497 2:N:0:ATGCGCAG+ACTGCATA
TAATCTTGCGACCGTACTCCTCAGGTGGGTAACTTAACGCGTTAGCTACAGCACTGCACCAATGTGCAACACTTAGTTACCATCGTTTACGGCGTGGACTACGAGGGTATCTAATCCTCTTCGCTCCCCACGCTTTCGTGCCTCAGCGTCAATATAGGTCTAGCTAGCTGCCTTCGCAATTGGTGTTCTATGACATATCTATGCATTTCACCGCTACATGTCACATTCCGCTAACCTCAACCTTATTCAAGAAATCCCGTATCAAAAGCAATTTTAAAGTT
+
DEFGGGGGGEGEGE@@FFGGGGGGCFEFDGGGGGGGGGGGGGGCGGGGGCFGGGGFGGGGGGGGGD9EEGFGGGGGFEFGGGGG7CFGGG@=B+CFDGGG8FGC7F7=FAFFGGFGGGFGGGFC:FGGEGGC>@FFGGGCEGGGGCGGGGEEGFGF,,EFGGFGGFGGGFFFGGGGGGGFFF8FFGGGGEGCC4?EBF=GFG6C<CFC@FC:CEBEGFF3<7<FGF?29635).;;BF::??FFFFD92))3(.6*,))42,34<)4(4?BBA4F4).666
@M02352:288:000000000-CKWC8:1:1101:23443:9504 2:N:0:ATGCGCAG+ACTGCATA
CATTCTTGCGAACGTACTCCCCAGGTGGGTTACTTATCACTTTCGCTTAGCCACTCAGACCGAAGTCCGAACAGCTAGTAACCATCGTTTACGGCGTGGACTACCAGGGTATCTACTCCTGTTCGCTACCAACGCTTTCGTCCCTTATCGTCCATCAATTGTTAGTGATCTGCCTTCGCAATCGGTATTCTGTGTAATATCTATTAATTTCACCGCTACACTACACATTCCGCCTACTCCAACTGAACTCAAGTTTCTCAGTATCAATGGCAGTTTCGAGG
+
DGDEFGGGGGFGGGGGGGGGGGGGGGDGC@FGGGGGDFCFGGGACGGG,CE<FGGGF<EFCCF:=,5CFF:FEFFCFFGGGC?FFFCEFGFGC:FBECG@F@FF4EE::E=8,<A,@,,EF>F:F:+>C=,,B+3+8==@FE@ED9@+,33A+*,9D9F@EFCGGF;9>7EC,ACFD>7>4CFC/:,=9,,+4>F4*==:=F87*+4+=71+112A*52)(+366<3;5:66>>@60)).38??2>22))48).4*.)06)-544><A<(.(4(*66(21(
@M02352:288:000000000-CKWC8:1:1101:6461:9542 2:N:0:ATGCGCAG+ACTGCATA
CAACCTTGCGATCGTACTCCCCAGGTGGATTACTTATCACTTTCGCTTAGTCACTGACTGTATATCGCCAATAACGAGTAATCATCGTTTACGGCGTGGACTACCAGGGTATCTAATCCTGTTCGCTACCCACGCTTTCGTCCATCAGCGTCAATTCAAACCTAGTAAGCTGCCTTCCCTATCGGTGTTCTGTGTAATATCTATGCATTTCACCGCTACACCACCACTTCCGCCTACTCCAACTGTATTCAAGACTAACAGTACAAATGCACCGTTCAAAG
+
GFGGGGFFFG@9CEECFGGGGEF:FDD@FFGCFGGGFGGGGGGGGGDE7FEFGGGCF8FGGGGF9ABFGGGGGGGFGGGGGFGGGGGFGGGGGG7=FGEGGFGCCF8CFGF@FFGGGAFGGGF<C7FEGGFCG@C>@DFEEAEEGG88,CEC=7FGGGFF9DCF9,@9;FC8E>FGG*;<A*,*;C5E8=7+=4:66E4:+:++/;+1+=@DGF?D?)5),)(8*7(;@F6))8;((/54)/6;3)))1).)-)(*-49>2:)))))).).-((0-<(.))
@M02352:288:000000000-CKWC8:1:1101:6706:9567 2:N:0:ATGCGCAG+ACTGCATA
CAACCTTGCGATCGTACTCCCCAGGTGCAATACTTATCACTTTCGCTTAGTCTCCAACTGTATATCGCTGAAAACGAGTATTGATAGTTTACGGCGTGGACTACCAGGGTATCTAATCCTGTTCGCTCCCCACGCTTTCGTTCCTGACCGTCAATTCATGCCTTGTGAGCTGCCTTCGCTATCGGTGTTCTTTGTCATATCTATGCATTTCACCGCTACATGACACATTCCGCCCACTTCGCCCGAATTCAAGACTAACAGTTTCAATTGCAGTTCCCAC
+
GGG@EFGGG@7DDEFFFGGGGEFGGFDFGGGGGGGGGGEFFGGGGGGGEFGGFFGEGFFGGGGFGGC7,,CFF,CC@BFGFFC9CFGFEGG<B,@CFCEGGGGGEFFEEFF8?FFGF@CE,EA@B+?EEGE8F+=+B?,+@883>>8+6+6=3A=,,C,,;FF,@@,;;F9,@E6CD>7?**@;;CEGGGC+=*=8*B+=EGCG?F8+498+4*(:*82>E8>AC8(2931))803;=E3((,6;>02-:A).).6),<)))6:<)6:2.4<).=A?)),
@M02352:288:000000000-CKWC8:1:1101:3654:9580 2:N:0:ATGCGCAG+ACTGCATA
CAATCTTGCGACCGTACTCCCCAGGTGGATTACTTATCACTTTCGCTTAGACACTGACTGGATATCGCCAATATCGAGTAATCATAGTTTACGGCGTGGACTACCAGGGTATCTACTCCTGTTCGCCCCCCACGCTTTCGTGCCTCCGCGTCAGTATCAGATTATTAAGCTGCCTTCACTATCGGTGTTCTGTGTAATATCTAAGCATTTCACCTCTACACTAACCCTTCCGCCTACTCCAACTGAACTCAAGTTTATCAGTCTCAATGTCAGTCTCGAGG
+
@,,A,CEA<C7B:CBDEGGGGFF68FC8FECFCFG,FFAEGG@AFCGGGCCFGGG<@<FG,,<FFG77@8@F,,6,,C=,CFG,,CFG<,EA,B:7C@F+B=<FDFFC?=<F<?;,;8FFFAA,?=++6CC@F+3+@@A3,@:8,@,+@@*;B*@33,3,,,@,,72>;,D6BCC+2*31+=,/)/*4:,>7B*1*8B++13+3)2+3:1@FGF3)3=EF@F@;**(2,04)25(,(2::?FFFF73>A4>:?F96<)@<)6)-.))-6)6<)6*-/,)-4
@M02352:288:000000000-CKWC8:1:1101:25058:9593 2:N:0:ATGCGCAG+ACTGCATA
AATCTTGCGACCGTACTCCCCAGGCGGTACACTTAATGTGTTAACTGCATTACTGCAAGGTCTAGCCTCACAACAACTAGTGTACATCGTTTAGGGCGTGGACTACCAGGGTATCTAATCCTGTTTGCTCCCCACGCTTTCGCGTCTCAGCGTCAATAATGTTCCAGTATATCGCCTTCGCAATCGGTATTCCTTCTGAACTCTACGGATTTTACCCCTACACCAGAAATTCAATCTACCTCTCCCATATTCTAGGTAAGCAGTTTTCAAAGCAGTTCAA
+
8FGGGGGG:6B:+BDFFAFGGGGGGGGGGGFGGGGGGGG9FFEGGGAFFFGFGGGGGC9<FGGGGFGGGFEFFGFGGGGAFGGGGGGF@<=DFFE,EC:FC?EFFGFEF+CE?7EEFGFG9F,AFFFGGDFFEFGGGC=DGGGG@>C?DEE>EGGCDCC;DFGFFB;E,,5@EDDGDC>*;C*C7FDGFDGG?AEB4=++2==8BFFDEDDGFCFGA3?0;@A093*/);;61)93)5C@<<?0807A?A9).4*)67<2<A7.4692<AA<(<1B4<A4
@M02352:288:000000000-CKWC8:1:1101:21615:9609 2:N:0:ATGCGCAG+ACTGCATA
TAATCTTGCGACCGTACTCCCCAGGCGGAATGCTTAATCCGTTAGGTGTGTCACCGAACAGTATACTGCCCGACGACTGGCATTCATCGTTTACGGTGTGGACTACCAGGGTATCTAATCCTGTTTGCTCCCCACACTTTCGTACCTCAGCGTCAGTATCGAGCCAGTGAGCCGCCTTCGCCACTGGTGTTCCTCCAAATATTTACGAATTTCACCTCTACACTTGGAATTCCCCTCACCTCTCTCGAACTCTAGACTGATAGTTTTGGAGGCAGCTCAAG
+
ABF<EFGAAC:FEBFFGF9FFGF:FGCFGGGGGGGEAFGFEGGGGGGGFD<FGCFDDEGGGGFGGGGFGFGGGF7FC:+BFEFFFGGGGGGGGGGGGG7FFGEGG<F8D:CAFFGGGFGGGGGGFGGGFFFFEFD+@@DGGDGGGECGGFGGGGGGGGFGGGFCCC7?B:,DD7CC*1?4848C<=:;6CCFGCF@@F=CFD+;?ADDGGA+1:7;9A@)7=/*2*2C)9?F**.,,(.:28>F<?64:BF2<4:=>B@7596<A9A<601:(-70@?)).
@M02352:288:000000000-CKWC8:1:1101:10245:9623 2:N:0:ATGCGCAG+ACTGCATA
CAATCTTGCGACCGTACTCCCCAGGTGGATTACTTATCACTTTCGCTTAGACACTGACGGTCTAAAGCCACTAACGAGTAATCATAGTTTGCTGCGTGGATTACCACGGTGATCAATACTGCTCCTTTCCCCCCCCAGCGTCCCCCAGCCGCAGTCTCAGATTACTAGCCTGCTCCCGTCACCCGCGCTCTGCGTTATAACCAACCATCACTTCCACACTACACCAATACCGCCGACTCTCACCACATCACAGGACTCCCGAAGCACTGACATACCTCGGG
+
E@A,;EFFGGF6@C8CFFGG8B,BFFFGG,EC9FE@,,,<CEC,@,@<@,CF,ECFD,6+C7,,<,5EEC,,:,C,6+8=6CA<,?5,5,,,,:,+84++5,:5:,B+++++9,9>@@F,C,,,,,5,,848F+6@3A,+8+6+,43+C+34>>*,,3,,7@,3,3@2,?,>8,+*3*/2)2,,)//***32*,0(()13+2**(..**+*+173*37:13)25*1(*))).)0((420)).-(),(.3).))((0(.)(((-4(,(),.(,).*(/)(((
@M02352:288:000000000-CKWC8:1:1101:25603:9654 2:N:0:ATGCGCAG+ACTGCATA
CAATCTTGCGACCGTACTCCCCAGGTGGATTACTTATCACTTTCGCTTAGACACTGACTGTATATCGCCAATATCGAGTAATCATAGTTTACGGCGTGGACTACCAGGGTATCTAATCCTGTTCGCTCCCCACGCTTTCGTGCCTCAGCGTCAGTATCAGTTTAGTAAGCTGCCTTCGCTATCGGTGTTCTGTGTAATATCTAAGCATTTCACCGCTACACTACACATTCCGCCTACTCCAACTGAACTCAAGTTTATCAGTATCAATGGCAGTTTCGAGG
+
GFGGGGGGGGGGDGFFGFGFGGGCGEFGGGGGGGGGGGGFGGGGGGGGGGGGGGGGCAEEGGGGGGGGG7FDFGGCF7FGGGGFGFFEFGGGGEGGGGCCFFGFFFFEG@FFGGGGGGGGGGFGGDE8B8@?FFDGGFDEFFEEDDD?FECEGCFFCAACFGFFAFCFGGG,DCFFGGDEFD8E>?>8:CGGGFFF<>8FFGFC?AFGCC8CCFD>5A9@DF;6CF<FEFF))030;EFFE@ED;33:2)88).49..9<6>):<).6<(223:=5@1606
@M02352:288:000000000-CKWC8:1:1101:2983:9658 2:N:0:ATGCGCAG+ACTGCATA
AATCTTGCGACCGTACTCCCCAGGCGGAATGCTTAATCCGTTAGGTGTGTCACCGAACAGTATACTGCCCGACGACTGGCATTCATCGTTTACGGTGTGGACTACCAGGGTATCTAATCCTGTTTGCTCCCCACGCTTTCGCACTTCAGTGTCAGTATCAGACCAGGTAGTCGCCTTCGCCCCTGGTGTTCCGTCCTATACATACGCCTTTCACCGCTACACAGGAAATTCCACCATCCTCCACTGTACTTTAGTTCTCCAGTATCAGGTGCCGTTCCTT
+
,E<F6F,CE+@@CFEEGGGFB6,6,+66+C<EFG,C,C<+CCF@F,B@@EGG9E,@+B+6@<CE<F,CC9F+C:FFF>FF,C<B,?FF==F<A+49==::CBE<FG8,+8:DF;;@C,3C,C,EF8D;DEFEFF+B==838+3++527DF:@;:,7,@,@9D>CF,BE9,D;19;7@GA45****71,=*+4(;39)+;A++25=.:)=)::83/3=39660/19<*(6*176.(().())((.))..:<)5))16)*-.),-)-6A<))(,(0,080))
@M02352:288:000000000-CKWC8:1:1101:23784:9671 2:N:0:ATGCGCAG+ACTGCATA
CATTCTTGCGAACGTACTCCCCAGGTGGGTCACTTATCACTTTCGCTTAGCCACTCAGACCGAAGTCCGAACAGCTAGTGACCATCGTTTACGGCGTGGACTACCAGGGTATCTAATCCTGTTCGCTCCCCACGCTTTCGTCCATCAGTGTCAGTACATTATTAGTAATCTGCCTTCGCAATTGGTATTCTATGTAATATCTATGCATTTCACCGCTACACTACATATTCTAACTACTTCATAATGACTCAAGATAACCAGTATCAACGGCAATTCTACAT
+
GGGGGGGGGGGGGGGFGG@FGGGGGGGGGGGGGGGGGGGGGGGG:FGC@FGGGGGGGGGGGGG7FGGGGGGGGCGGGGGGGGGGGGGGGGGGGDGGFF>FGGDFGGGGGGGGGGGAFGGGFFFGGGGCEFGFEGGGEFGGGGGGFGGGGGGGGGGGGGGGGGGGGGFGGGGGGGGGGC**37EGCCFGGGGGGFFF/=>CF7CGCFFGGGFGGF>EG>;E@FEFGGFGEACFFFFFFF?ECE6C?3)769:>)2<=<?682946<AA0119>F3B<BB2<.
@M02352:288:000000000-CKWC8:1:1101:11544:9674 2:N:0:ATGCGCAG+ACTGCATA
CATTCTTGCGCACGTACTCCCCAGTTAGGATACTTCTCACTTTCGCTTAGTCACTCAGCTCGCAAGCCAAACAACTAGTATCCATCGTTTACGGAGTAAACTACCAGGGTATCTAATCCTGTTCGCTACCTACCCTTTCGTCCATCAGTGTCAATCAATTGTTAGTGATCTGCCTTCGCAATCGGTATTCTATGTACTCTCTAAGCATTTCACCGCTACATGACCCATTCCCCCCCCTTCGACCCAATTGCAGACTAACACTTTCAATGGCAGTTCCATC
+
@<6@,6F<<F++7:CFEGGGG:,8,C,,,;E<FFF@EFGGGGE@FF,B,9CFGEG9F8<,CB+@++,CA@<,969,E,C9?FEG<F,,9BFC,,,78E,,C@?F,A<++4,:FEFF,CE9,CF@4+8C+@,AF,446AGEGCE6,,6+37DFA8E,,,9@EGGG9@DAG<D;,6+6=?C>56A6+1,5=@C@FEF7*+++3;B8AA9=BC>@+;<5*:@3*44?48@?EF+*28(((,687(/6(.8?2)).24::34F?(3<>46)-)(4:1<@AF>).
@M02352:288:000000000-CKWC8:1:1101:8849:9708 2:N:0:ATGCGCAG+ACTGCATA
CAACCTTGCGATCGTACTCCCCAGGTGCAATACTTATCACTTTCGCTTAGTCTCCAACTGTATATCGCTGAAAACGAGTATTGATAGTTTACGGCGTGGACTACCAGGGTATCTAATCCTGTTCGCTCCCCTCGCTTTCGTCCATGAGCGTCAGTATATCCGTAGTGGACTGCCTTCGCAATCGGTATTCTGTGTAATCTCTATGCATTTCACCGCTAAACTACAAATTCTATCCACTTCCGTATAACTTAAGTCAATCATGATCAATGGCCGGTCCATAG
+
F<AGGFDFFGGGGGGGGGGFG@ECF<FGGFGGGGGCGGG@,<<C7F:FCFGFFDCEGGGGGGGGDF7@FCE<FFFF7CFGGGFFF?<FAF<FF@GEBCGG@EF,:9EF+A?BFFGGGA<FA?A,48?EEGC,C@EF7D@CGG+3@3,6,3=?E=,:D9F3,+@,3@:DC79:,@C8**03@*:77;C1,:;:9*BE6+++4+=+*+1:=B6@1*()4)(.6;40**)2.86+:C@C(9./4(//6;.9>3)9??CF3)@?4))).48)).((((89DD<))
@M02352:288:000000000-CKWC8:1:1101:19570:9713 2:N:0:ATGCGCAG+ACTGCATA
CAATCTTGCGACCGTACTCCCCAGGTGGATTACTTATCACTTTCGCTTAGACACTGACTGTATATCGCCAATATCGAGTAATCATAGTTTACGGCGTGGACTACCAGGGTATCTAATCCTGTTCGCTCCCCACGCTTTCGTGCCTCAGCGTCAGTATCAGTTTAGTAAGCTGCCTTCGCTATCGGTGTTCTGTGTAATATCTAAGCATTTCACCGCTACACTACACATTCCGCCTACTCCAACTGAACTCAAGTTTATCAGTATCAATGTCAGTTTCGAGG
+
EEDCFFGGGGGGG7BCFFFFFGFGFFFFGGGGFFFFFEFGGGGGGGGGGFEGGGGGGGGGGGGGGGDGGDGGFFGCDFFEFGFFGGGGGGGGGGGCFGGEGGCFEFGGD,<FFGGGGGFGCF<<@CCGGG@8FCFGEGEGGGG?=FF=8>EGGGEACEF9EFG;>F9CGGG?CF5FGF55?5D99CEGGGGGG*=8EBCGFF6=?;+BFC=@C*6?/82;@C=40C@F3@+8):;D;35=8(5@14@72)4(49<F>>F4AA<244<<954.--=46(,43
@M02352:288:000000000-CKWC8:1:1101:19552:9724 2:N:0:ATGCGCAG+ACTGCATA
CAATCTTGCGACCGTACTCCCCAGGTGGATTACTTATCACTTTCGCTTAGACACTGACTGTATATCGCCAATATCGAGTAATCATAGTTTACGGCGTGGACTACCAGGGTATCTAATCCTGTTCGCTCCCCACGCTTTCGTGCCTCAGCGTCAGTATCAGTTTAGTAAGCTGCCTTCGCTATCGGTTTTCTGTGTAATATCTAAGCATTTCACCGCTACACTACACATTCCGCCTACTCCAACTGAACTCAAGTTTATCAGTACCAATGGCAGTTTCGAGG
+
FF@@EGGGFGCGGGFCFGFFGGGGGGGGGGGFGGGFFGCFGGGGGDGGGFGGGGGGGGGFFGGFGFFEGGGFF<E@F@FFGGGGGCGGGGGGGDG>FGGGGGFGGGGGGGGGGGGFEFCGEFFEGGGCGFGFG@FDC@FGFDEGFGGGGGGGGDGGGCFGG;EEFF9FFFF6DFDGF5CAE>E7C7**1BFCCEFFEFFGFGF>*;A>CGFGGB2):=>33@;;*03C<8+):)(/3;4()6(/(/),6AA:?AA@D>F29>D))6>D:(4<6<FF61:?(
@M02352:288:000000000-CKWC8:1:1101:4483:9768 2:N:0:ATGCGCAG+ACTGCATA
CATTCTTGCGAACGTACTCCCCAGGTGGGATACTTATCACTTTCGCTTAGCCACTCAACCGCCGAGGCGGTCGAACAGCTAGTATCCATCGTTTACGGCGTGGACTACCAGGGTATCTCATCCTGTTCGCTCCCCACGCTTTCGTCCCTGAGCGTCAATTCAGGCCTAGTGAGCTGCCTTCGCTATCGGTGTTCTGTGTCATATCTATGCATGTCACAGCTACATGACACATTCCGTCCACTTCGACCGAATTCAAGATGTAAAGTATAAATGGCAGTT
+
EFG99FGGFGDGDE@E<FFG,@F@FGFFG@FGFGGGGCGGGGGGEEEDCCCAF@<@C<E86@FEGGGGGGECFD@C@DFGG9FG9,C?<CB?FGFCCC@@FCFCFFFG,>CFFEBD9=,3,8,@<,3@>CCG<*<:B?**3=FGG*:*,2=FGG8CCCF;EFFE6:>FGFBFFGGG<9>CFF5***+:EC/>5)8CC4BF?G4:2B6:CFBG*94@E49?B?<?7*6C29@FFFA7),(-444)(((49F118:A0).*))-).)-.))-6<94).)44
@M02352:288:000000000-CKWC8:1:1101:16303:9811 2:N:0:ATGCGCAG+ACTGCATA
CAATCTTGCGACCGTACTCCCCAGGTGGATTACTTATCACTTTCGCTTAGACACTGACTGTATATCGCCAATATCGAGTAATCATAGTTTACACCGTGGACTACCAGGGTATCTAATCCTGTTCGCTCCCCCCGCTTTCGTGCATCAGAGTCAGTATCAGTTTAGTAAGCTGCCTTCTCTATCGGTGTTCTGTGTAATATCTCTGCATTTCACCGCTACACTCCACATTCTGCCTACTCCCACTGAACTCAAGTTAATACGTATCAATGGCAGTTTCGAGG
+
FGGGGGGGGGGGEGGGGGGGGGGGF<FGGGGFFGGGDF,F9FG<FGGGGGDGGGGGGG<@@@@96E,@FBFFG9C,=,CF,,C?9E99,CAC,,4@FG7,,9?F,5B+B4,B5EF,,,5?9FFA:7+>4D=4C:FC8DDGFGD+3,,8,@@,6,73@,,,@3;;,@,,@,,,@,3;?*=13=,1*14C5,>8:69*9@FF>C+2/;129EFCCA(:=)63@@52*05;7:+3;=4;@EEE(/3().)()43().7+..+)/)46,-:9:(4(((0)*((.(
@M02352:288:000000000-CKWC8:1:1101:13419:9841 2:N:0:ATGCGCAG+ACTGCATA
CAATCTTGCGATCGTACTCCCCAGGTGGGACACTTATCACTTTCGCTTAGTCACTGAGCTAATGCCCAACAACTAGTGTCCATCGTTTACGGCGTGGACTACCAGGGTATCTAATCCTGTTCGCTCCCCACGCTTTCGTCCATGAGCGTCAGTACATACGTAGTAGACTGCCTTCGCAATCGGTATTCTGTGTAATATCTAAGCATTTCACCGCTACACTACACATTCCGCCTACTCCAACTGAACTCAAGTTTATCAGTATCAATGGCAGTTTCGAGGTT
+
GFGGGGGGGGGGGGGGGGGGGGGGGGGGGGFDGGGGGGGGGGGFGGGFEGGGGGGGGGGGGGGGGFGGGGGGGGGFGGGGGGGGGGGGGDEFGEGGGGGGGGGGGGGDGGGGGGGGGGGGGFGG=FCEGGGGGC@EGGGGGGGGFFGGG6EGGEGGDEGCFGGGCFFGGGGFFGGG>?CBFFGGGFGFGGGGF*9<7:BF6BFGFFFGDF6CDE@?EF@CFF@4*2):3AD3)),74@E;33;3<E69=;BFFF<89<FDA454<9)38<:(59B:.((41
@M02352:288:000000000-CKWC8:1:1101:7874:9886 2:N:0:ATGCGCAG+ACTGCATA
CAATCTTGCGACCGTACTCCCCAGGTGGATTACTTATCACTTTCGCTTAGACACTGACTGTATATCGCCAATATCGAGTAATCATAGTTTACGGCGTGGACTACCAGGGTATCTAATCCTGTTCGCTCCCCACGCTTTCGTCCATTAGCGTCAATTGTTAGTTAGTAGACTGCCTTCGCAATCGGTATTCTATGTAATATCTAAGCATTTAACCGCTACACTACACATTCCGCCTACTCCACCTGAACTCAAGTTTATCAGTATCAATGCCAGTTTCGAGG
+
GEA9FFGGGGDGEGFGGGGGGGCCGF8CGGGGGGGGGGGFGFFGGEGGDGGGGGGGGGGEGGGGGGGGGGGGGGG7FGGGGGGGGFCEFGGGGEGCFFC=FDEF8FEFDFDCGGEGGGGFCEFGFGDDGFGFE7@CEDACGGE6EGG7?CEEGCFGFCDDFGGCGF9A;FFFGGGGGGGFD5FECEG>CGGFD<FEA>BC9+==<FFFC?+=FF9BGFF7=FE;C2)*9;AFA:@FFFE;E(/=;;@EA44>2<9?4)1:4<A2-6)).(,42)/67(4:6
@M02352:288:000000000-CKWC8:1:1101:19313:9896 2:N:0:ATGCGCAG+ACTGCATA
CAATCTTGCGACCGTACTCCCCAGGTGGATTACTTATCACTTTCGCTTAGACACTGACTGTATATCGCCAATATCGAGTAATCATAGTTTACGGCGTGGACTACCAGGGTATCTAATCCTGTTCGCTCCCCACGCTTTCGTGCCTCAGCGTCAGTATCAGTTTAGTAAGCTGCCTTCGCTATCGGTGTTCTGTGTAATATCTAAGCATTTCACCGCTACACTACACATTCCGCCTACTACAACTGAACTCAAGTTTATCAGTATCAATGGCAGTTTCGAGG
+
GAFGEFAGFEC::FB@FEGACGDEDFFFGDEFGGGCFGGFGGGGC@FFEGGFG<6EFGGGGG<F<DFFGGE8ECFBDCFGG9EFGGGGGGGGFDEG++>C<EF8EFFECFFC9FGGF>A994A@:@8,6@=DGDGCB=EE8DEC,@DFFDCCEEGGEGGGFFFGGFA9>,@:B5DCC59590@@**==CGFFCE9AA+=:6CFFCAFF79BCC;9;EE0)/8;4<*.<7@6A30;;()19@)=8@EFE)4<?46:6<4@66<AB2>AB>F7:?7449:?04
@M02352:288:000000000-CKWC8:1:1101:22929:9906 2:N:0:ATGCGCAG+ACTGCATA
CAACCTTGCGATCGTACTCCCCAGGTGGATTACTTATCACTTTCGCTTAGTCACTGACTGTATATCGCCAATAACGAGTAATCATCGTTTACGGCGTGGACTACCAGGGTATCTAATCCTGTTCGCTACCCACGCTTTCGTCCATCAGCGTCAATTCAAACCTAGTAAGCTGCCTTCGCTATCGGTGTTCTGTGTAATATCTATGCATTTCACCGCTACACTACACATTCCGCCTACTCCTACTGAATTCAAGACTAACAGTATCAACTGCGGTTCCCAAT
+
FGGGDGGGG@@F@CFGGGGGGCEEFFCFGGGFFGGGEC,@FGGGGGGG,EEGFGGGGGCGGGGGGGDGGGCDFFGCGGFFAFGGGGGGGGGGDGDFCEECGGGGGGC7BF@FCGBEFGGG,EC?C+@>EFGCGFGG+@A=FGGGGGGGGGCEG+@=6;C;@D:8BFFCFGGGFF*=DCDB5C?>D7>EE?FCBEF?*BC@AFA=<BF7CFFD>A9?5?53=8EFCF@DCFF4A3;;34;3;E;E)7;)7.)162(*4278)4))5.-()()(-,0())).(
@M02352:288:000000000-CKWC8:1:1101:19306:9914 2:N:0:ATGCGCAG+ACTGCATA
CAATCTTGCGACCGTACTCCCCAGGTGGATTACTTATCACTTTCGCTTAGACACTGACTGTATATCGCCAATATCGAGTAATCATAGTTTACGGCGTGGACTACCAGGGTATCTAATCCTGTTCGCTCCCCACGCTTTCGTGCCTCAGCGTCAGTATCAGTTTAGTAAGCTGCCTTCGCTATCGGTGTTCTGTGTAATATCTAAGCATTTCACCGCTACACTACACATTCCGCCTACTCCAACTGAACTCAAGTTTATCAGTATCAATGCCCGTTTCGAGG
+
GGGGGGGGGGGGGGGFGCGGGGGGGGGGGGGGGGGGGGGGGGGGGGGGGGGGGGGGGGGGGGGGGGGGGGGGGGGCFFFGGGGGGGGGGGGGGEGGGGGGGGGGGGFGCGFGGGGGGGGGDGGGGGGGGGGFGEGGGGGDGFEDGCFGGGGGGGGGGGCFGGGFFGFGGGGCGGGGGFGFFGGDCE9CGGGGGFFF<CFFCCFFEFFGGGAFGF=DE:64;F864D@GFF6/>>;;@EEFFFFF;E<@<AF72)<?)49<>A:4<9AFF04((45(01::0
@M02352:288:000000000-CKWC8:1:1101:7359:9952 2:N:0:ATGCGCAG+ACTGCATA
CAACCTTGCGATCGTACTCCCCAGGTGGATTACTTATCACTTTCGCTTAGTCACTGACTGTATATCGCCAATAACGAGTAATCATCGTTTACGGCGTGGACTACCAGGGTATCTAATCCTGTTCGCTACCCACGCTTTCGTCCATCAGCGTCAATTCAAACCTAGTAAGCTGCCTTCGCTCTCGGTGTTCTGTGTAATATCTACGCATTTCACCGCTACACTACACATTCCCCCTACTCTAACTGAACTCAAGTTTATCAGTATACATGGCAGTTTCGAGG
+
F<E<,CFFCEC9<@CEFD9CAEGGFFGGGCFFGGGG9;FFGFGG>FEGEGDFGFFFCGGGGGFGFFE7:B+EFCFCEDEGGGGGGG@FFGGGD,=@FG@FFDGGGGGEGGFFGGGGEFCFGFG9CEG@EC>FGCEGEFFG@868;;D+A+36+:CCFGGG93D@EFGFG@,>EGGGG5CD**5*39CE8F7C:*9486:::BA=2?BGGGFGCF2?C>>E1+5647)*7+8*).6((34)9)/><AAFF<<0<44*4<@<6-4:))644(.(4(/48(,22
@M02352:288:000000000-CKWC8:1:1101:10870:9960 2:N:0:ATGCGCAG+ACTGCATA
CAACCTTGCGATCGTACTCCCCAGGTGCAATACTTATCACTTTCGCTTAGTCTCCAACTGTATATCGCTGAAAACGAGTATTGATAGTTTACGGCGTGGACTACCAGGGTATCTAATCCTGTTCGCTCCCCACGCTTTCGTCCCTGAGCGTCAATTCAGGCCTAGTGAGCTGCCTTCGCTATCGGTGTTCTGTTTCATATCTATGCATTTAACCGCTACATGACACATTCCCCCCACTTCGACCGACTTCAAGACTAACCGTTTCAATGGCAGTCCCATCG
+
GGGGGGGGGGEGFEFFGGFFGGGGFDFGGGGGGGGGGGGFGGGGEGGGEFFGEFCFGGGFGGGGDFFC8CF,EFGGGGGGGGAAEGFFCEFFEFEEEGG+EADFFGGGGGGGGBECEEFFGGFAF++@EFD:C=CGGGGGGGG+,,@8D8=6EEFFGCC9B@CFGGFC9FGCEC>7>**0*33*/**==2=++*+*2=B++=CFCFFGG7+4BA=B85(/7+)/:C;F3FF*):(67=<?((46(4(3(-6-54(*526((4:?26))4(41(4).)541(
@M02352:288:000000000-CKWC8:1:1101:25615:10044 2:N:0:ATGCGCAG+ACTGCATA
CAATCTTGCGACCGTACTCCCCAGGTGGATTACTTATCACTTTCGCTTAGACACTGACTGTATATCGCCAATATCGAGTAATCATAGTTTACGGCGTGGACTACCAGGGTATCTAATCCTGTTCGCTCCCCACCCTTTCGTGCCTCAGCGTCAGTATCAGTTTAGTAAGCTGCCTTCGCTATCGGTGTTCTGTGTAATATCTAAGCATCTCACCGCTACACTACACATTCCCCCTACTCCAACTGAACCCAAGTTTATCAGTATCAATGGCAGCTTCGAGG
+
<@@,CFGCFGGGCCFGGGGGGGG@FEEFCEFFGGGCAF@FGCE@FGGFGEFFGFEGCFGFED<@,AFG7@:DG,E=FGFGG9CEFF<@?FF,BCC+FCB:4,AE8F8=FFFFA5=EFEDF9;?@C:=>C@E:=+++@,,6DF6EE8,=?E88C8=87C,,@;@CF<FEC9DFF:D@FF5*0*5*9CEEGGG++/=;EFA@FDBD464D*1B+:A@>*)5;=@;FC;;F68+*)..6:4);3=451)74(66,.9)0-56<).659).6A01(,())*(-.-
@M02352:288:000000000-CKWC8:1:1101:8949:10079 2:N:0:ATGCGCAG+ACTGCATA
CAACCTTGCGATCGTACTCCCCAGGTGGATTACTTATCACTTTCGCTTAGTCACTGACTGTATATCGCCAATAACGAGTAATCATCGTTTACGGCGTGGACTACCAGGGTATCTAATCCTGTTCGCTCCCCACGCTTTCGTGCCTCAGCGTCAGTATCAGTTTAGTAAGCTGCCTTCGCTATCGGTGTTCTGTGTAATATCTAAGCATTTCACCGCTACACTACACATTCCGCCTACTCCAACTTAACTCAAGTTTATCAGTATCAAGGGCAGTTTCGAGG
+
GGGGGGGGGGGGGGGGGGGGFGGGGGGGFGGGGFGGCFGGGGGEGGGGGGGGGGFGGGFGGGGGFGGGGGGGGGGGGGGGGGGGGGGGGGGGGGGGEGGGGFEDGGGGGGFFGGGFADGGGGG9@FGFGGGGGGGGGGGGGFGDCEDFGGGGECF8;;=@FGFGFGGGG?FCFGG?DFD5B><7DGGGDC:+58EECFFGF79C?FFFGGFF>FFDGDB<@6;AC5;FEFAA>>0183;E@FFF3)947@EE7449:)*6:45-662))(((-8B9B:(32
@M02352:288:000000000-CKWC8:1:1101:2469:10083 2:N:0:ATGCGCAG+ACTGCATA
CAATCTTGCGACCGTACTCCCCAGGTGGATTACTTATAACTTTCGCTTAGACACTGACTGTATATCGCCAATATCGAGTAATCATAGTTTACGGCGTGGACTACCAGGGTATCTAATCCTGTTCGCTCCCCACGCTTTCGTGCCTCAGCGTCAGTATCAGTTTAGTAAGCTGCCTTCGCTATCGGTGTTCTGTGTAATATCTAAGCATTTCACCGCTACACTACACATTCCGCTTACTCCAACTGACCTCAAGTTTATCAGTATCAATGGCAGTTTCGAAG
+
FFFGGGGGGDCEEGGDEGGEFDGGGG8DGGGGGGGDF,FGFFFGECCFCDCFFGGGGGGGGGGGGGGGGGEGGFGDCGGGFGDCFGGFGGGFECGGEFG>8EFD@FCFCEBEEGGDEEGGGGGF7FEC>+@=F=FDEGFCEEEC>FGCFGGCE>FFEFFCGFGGCGFGC,,>D,;CFGGFFDGGGGEEGCGGDCFF69BGFGF=?)8FGGFGC*(856(7,65=FGEGFFFFB)4;;CE;=3=117(/7>BFF<2655@<2)-6AF)6>7:?03@>?0<((
@M02352:288:000000000-CKWC8:1:1101:18933:10094 2:N:0:ATGCGCAG+ACTGCATA
CAACCTTGCGATCGTACTCCCCAGGTGGATTACTTATCACTTTCGCTTAGTCACTGACTGTATATCGCCAATAACGAGTAATCATCGTTTACGGCGTGGACTACCAGGGTATCTAATCCTGTTCGCTACCCACGCTTTCGTCCATCAGCGTCAATATGTTGTTAGTGATCTGCCTTCGCAATCGGTATTCTATGTAATATCTAAGCATTTCACCGCTACACTACATATTCTAACCACTTCACAACAATTCAAGATATCCAGTATCAATGGACTTTTCACAT
+
GGDFFGGGGGEDF@FGGGGGGGGGFFGGGGGGGGGGGGGGGGGGGGGGGFGGGGGGGGGGGGGGGGGGGGGGGGGGGDGGGGGGGGGGGGGGGGGGGGDGGGGGGGGGGGGGGGGGGGGGGCF9=FGGGGGFGGGGGGFGGEGGGGGGGGGGGGGDFCBFGGGF;@F9CFA;FGGGD59BAGGGDGCGGGGGG*9:EFAFCGFFCFFGGGF78F>EGA2=DF;;D=):<+18+;(4:4@E<3?<;03=4))9)7@F<>46).692<4442))).9)9)6-)
@M02352:288:000000000-CKWC8:1:1101:16018:10112 2:N:0:ATGCGCAG+ACTGCATA
CAATCTTGCGACCGTACTCCCCAGGTGGATTACTTATCACTTTCGCTTAGACACTGACTGTATATCGCCAATATCGAGTAATCATAGTTTACGGCGTGGACTACCAGGGTATCTAATCCTGTTCGCTCCCCACGCTTTCGTGCCTCAGCGTCAGTATCAGTTTAGTAAGCTGCCTTCGCTATCGGTGTTCTGTGTAATATCTAAGCATTTCACCGCTACACTACACATTCCGCCTACTCCAACTGAACTCAAGTTTATCAGTATCAATGGCAGTTTCGAGG
+
FFECFGGGGGGGEGGGGDGGGGGGGGGGGGGGGGGGFGGGGGGGDGGGGGCFFGGGGGGGGGGGGGGGGGGFGGG7DFFFGCFGGGGGGGGGGGDCGGGGGGGGGGFGGGGGGGGGGGGGGGGGGGGGGGGFGEECGGFEGGGGG,,=2BEGGGGGFGGGGDFGGGGFGCFGGGGGFGD?>DGDGGEEEFGGGF976EFFFGFGFFBFGC6:F4>?GEFF@F;AFG@FFFFF:817;@;3@EEFEF345)552:9FF2@<D9><44<5>F(,48FA=?0(4
@M02352:288:000000000-CKWC8:1:1101:7939:10152 2:N:0:ATGCGCAG+ACTGCATA
CAATCTTGCGACCGTACTCCCCAGGTGGATTACTTATCACTTTCGCTTAGACACTGACTGTATATCGCCAATATCGAGTAATCATAGTTTACGGCGTGGACTACCAGGGTATCTAATCCTGTTCGCTCCCCACGCTTTCGTGCCTCAGCGTCAGTATCAGTTTAGTAAGCTGCCTTCGCTATCGGTGTTCTGTGTAATATCTAAGCATTTCACTGCTACACTACACATTCCGCCTACTCCAACTGAACTCAAGTTTATCAGTATCAATGGCAGTTTCGAGG
+
F9FGGGGGFGGGGCFGGGGGGGGGGEGGGFGGGGGGGGGGGGGGGDGFDGGGGGGGGGGGGFGFGGGGGGGGGFGCGFGGFGFGGGGFGGGGGDGBFGGCC,=EEFGFGGGGGGGGGGGGGF<E@EEGGGG,C=FCGGGGG6CD9FFDCEGGGGFFGGDGGGGGGGG9FCFCGGGGGGGFFGFG4?EGGGG7EEFEEFAFACA@?F8DDGFGG+6*>FFE@FEFFG<FCFF;D377(/)3;(4353.6?EE;@F<F2)7<2<4<AA2<A(2,48?)*-4(-
@M02352:288:000000000-CKWC8:1:1101:4116:10154 2:N:0:ATGCGCAG+ACTGCATA
CTATCTTGCGACCGTACTCCCCAGGTGGATTACTTATCACTTTCGCTTAGACACTGACTGTATATCGCCAATATCGCGTAATCATAGTTTACGCCGTGGACTACCAGGTTATCTAATCCTGTTCGCTTCCCACGCTTTCGTGCCTTAGCGTCAGTATCAGTTTAGTAATCTGCCTTCCCTATCGGTGTTCTGTGTAATATCTTAGCATTTCACCGCTACACTACACATCTCGCCTACTCCAACTGAACCTAAGTTTATCAGTATCAATCGCAGTTCCCAGG
+
,,B@EEFCEG>E:FCC7CFGFE@,<F,@@<EEGAF<FFEAGGFGCFGGGGGGG8E9@ECFCGCECA@,@FEGFDF,,8CFF7FEAA,CF@E9C+@4@FFDC<AFFF=7,:?B<FFDEDGGEGGGG7++3D@FGGGGE8D6@DEG9,6+@+4+847=:E;,,7@,@F,;,@3,@<7?5*0+;7DEGE;8?:D+58EE4E>CC+++*01:C?B@DF9B?/:@3+/;44;D)+15>534@33;3.((/;3(((,,2.6@A>=)).66))))),-(--*.9)))(
@M02352:288:000000000-CKWC8:1:1101:22355:10209 2:N:0:ATGCGCAG+ACTGCATA
TAACCTTGCGACCGTACTCCCCAGGTGGGATACTTATCACTTTCGCTTAGTCACTGAGAATAAACCCAACAACTAGTATCCATCGTTTACGGCGTGGACTACCAGGGTATCTAATCCTGTTCGCTCCCCACGCTTTCGTCCTTCAGCGTCAGTATATACGTAGTAGACTGCCTTCGCAATCGGTATTCTACGTAATCTCTATGCATTTCACCGCTCCACTACTTATTCTATCTACTTCCGTATAACTCAAGTCAACCAGTTTCAAAGGCAGTTCCATGGTT
+
9CF9CFFFDCCD@@CFGGGFG>FGGF<FEGF@FFGGFGCEGGGGG7FG7EFGGGGGGGFAAA9FEGGG7FGFGGGCGFGGCFGF@FGFGGF7B7FEG>EFGGGGCGBFGCFAFFGGGGFGEF@FCDFEE=8:BFGCFG=C7+7,6890A>EGFGGGGGGFGG,B9,=,,,@DFEC5>*39;C*4*=@C;:,*;>/-*+4:A+++1:BFGF8C534)?A@F1;)6+:);<FFC+34566364(/;)--65(2).-57??4<)))-)45(3(,.5474=)(.6
@M02352:288:000000000-CKWC8:1:1101:8827:10226 2:N:0:ATGCGCAG+ACTGCATA
CATTCTTGCGAACGTACTCCCCAGGTGGGTCACTTATCACTTTCGCTTAGCCACTCAAACCTAAGTTCGAACAGCTAGCGACCATCGTTTACGGCGTGGACTACCAGGGTGTCTAATCCTGTTCGCTCCCCACGCTTTCGTCCGTCAGTGTCAGTATATTATTAGTGATCTGCCTTCGCAATTGGTATTCTATGTAATATCTATGCATTTCACCCCTACACTACATATGCTAACCACTTATTATAAACTCACGATAACCAGTATAAAATCGAATTTAACA
+
GFGDEGGGFG@CFEEDGGGGGGG@@FDFCCEFGGGGCC,C6@<C@GG,,E9@FE,,C@ADC,,C,@EF:FFFDGGF9F,4FF=CFCFGF@BFF@:4CC>FGGG@A,=+4,+88AEFGA9;9;AFEGGG6DCFE7==CC86@@C+3@:+@;@7;7@<DCFG,7D9>@FGCA;>F<>8C974**5,*=1>,1=@@*47*41=8F@=C48=21+=84(5/)/;385)*+)2)+3;+;()(/7)))7)/))/.5)33((0()04(-))).)))(((()))*)-)
@M02352:288:000000000-CKWC8:1:1101:7231:10230 2:N:0:ATGCGCAG+ACTGCATA
CAATCTTGCGACCGTACTCCCCAGGTGGATTACTTATCACTTTCGCTTAGACACTGACTGTATATCGCCAATATCGAGTAATCATAGTTTACGGCGTGGACTACCAGGGTATCTAATCCTGTTCGCTCCCCACGCTTTCGTGCCTCAGCGTCAGTATCAGTTTAGTAAGCTGCCTTCGCTATCGGTGTTCTGTGTAATATCTAAGCATTTCACCGCTACACTACACATTCCGCCTACTCCAACTGAACTCAAGTTTATCAGTATCAATGGCAGTTTCGAAG
+
GFGGGGGGFGDGCEGGGGGGGGGCFFCFGGGGGGGGGGGGGGGGDDCFGGGGGGGGGGDGGFFFFGGGGGGGGFFEGGGGGGGGGGGGGGGGGGGGGDEFGCDF8FAFGGGGGGFGGGGGGGGGECCFE7E=F7CGCFFGG6CDFGGGFGECGGGGFFGFEGGGGGFGDGGC8FGGG7;>DGGGGGGGGF7@FEFFFFCGFFFFEFFGFCFGDFFFGE@<DFFFG4=C?FF;>B6<333.5.(6@EAB>244<ABFBAFB9:4<A2<DBFF01:@AB?01-
@M02352:288:000000000-CKWC8:1:1101:7765:10238 2:N:0:ATGCGCAG+ACTGCATA
CAATCTTGCGACCGTACTCCCCAGGTGGGACACTTATCACTTTCGCTTAGTCACTGAGCTAATGCCCAACAACTATTGTCCATCGTTTACGGCGTGGACTACCAGGGTATCTAATCCTGTTCGCTCCCCACGCTTTCGTCCATGAGCGTCAGTATATACGTAGTAGACTGCCTTCCCAATCGGTATTCTAAGTAATATCTATGCATTTCACCGCTACACTACTTATTCTAACCACTTCACAATAATTCAAGACTACCAGTATCAAAAGCAATTTTATGGTT
+
FAFFCFG9E@@GDCCGGGGGGDGGCF88+6FFFGGDFG<FFGGGEGGFGGGGEFGGF8,ECFFGG8FEFGGFGGG,CFFGFEDC7F8=EAC,FCGGGCFGFGFF8C7?FEG<EADF9;9FFGGG+4C8EFGCCFCCCEEECEF=D,9CCC++5,=EFFGF9,:E9==;>>8BCGF*4*;6>*=A*CFGGGCFC?6:EFF7BGFG?AAC@==D7A@EG417()/;@@6C?+125A<FE833?)7>)7..965=14))47/.))-).)),337<>:8466):<
@M02352:288:000000000-CKWC8:1:1101:8812:10241 2:N:0:ATGCGCAG+ACTGCATA
CATTCTTGCGACCGTACTCCCCAGGTGGGTCACTTATCACTTTCGCTTAGCCACTCAAACCGAAGTTCGAACAGCTAGTTACCATCGTTTACGGCGTGGACTACCAGGGTATCTAATCCTGTTCGCTCCCCACGCTCTCGTCCATCAGTGTCAGTATATTATTAGTGATCTGCCTTCGCAATTGGTATTCTATGTACTATCTATGCATTTCACCGCTACACTCCATATTCTAACCACTTCATACTACCTCAAGCTAACACGTATCAAAGCCAATTTTACC
+
FG9EEFFGGGG7@FFFCF@FEF@@F6ECCBA@FGGGF<EFEGGGGGEGGFEFGGGGGFGDE7+:+AAC=CDF6===F9F,CCFF,BC@FF@?B+>4@FDGCFGGGGCF+BE@CFGA,459CEEA73CEGG+3C:C@+@D>D6>E,;E+@@35>AFGGCECD=EC9@FCC;C;;2?@;?D*5?C67C9F,,>::6=C5@8:BFFG<86=CEA7=*/)=>1),+(.2:5FEC=7+;247;A<E?7)..)(47;??)49<?)(-48-(-44)(,4((/)14>4
@M02352:288:000000000-CKWC8:1:1101:6672:10285 2:N:0:ATGCGCAG+ACTGCATA
CAACCTTGCGACCGTACTCCCCAGGTGGATTACTTATCACTTTCGCTTAGACACTGACTGTATATCGCCAATATCGAGTAATCATAGTTTACGGCGTGGACTACCAGGGTATCTAATCCTGTTCGCTCCCCACGCTTTCGTGCCTCAGCGTCAGTATCAGTTTAGTAAGCTGCCTTCGCTATCGGTGTTCTGTGTAATATCTAAGCATTTCACCGCTACACTACACATTCCGCCTACTCCAACTGAACTCAATTTTATCAGTATCCATGGCAGTTTCGAGG
+
6<BFFFFFGEEDFDC@CFF8FGGEGGGGGGG@FFGGFFGGGFGG77BDF9<9EFGGFGF9FGFFDFBC@F7,CFF,=,EEDFGGFDGFAFA?F:FEFDGDEEEF8F,BE?E=?EFGGGGGAFEA6@:8@+@BF7CFCFEEF+@=,@,?8>ECEEGGF,@FCADF;FC9AFFF6EDC775*@C@**;EC5:DDCAFE4BFGF1=@@;A=@CAFDA(?/5(7@F@4*><F?+;)5>6;3/63@1;@(;AF)4<0))./6)9).:444).66:?00,967(2((
@M02352:288:000000000-CKWC8:1:1101:21313:10316 2:N:0:ATGCGCAG+ACTGCATA
CAATCTTGCGACCGTACTCCCCAGGTGGATTACTTATCACTTTCGCTTAGACACTGACTGTATATCGCCAATATCGAGTAATCATAGTTTACGGCGTGGACTACCAGGGTATCTAATCCTGTTCGCTCCCCACGCTTTCGTGCCTCAGCGTCAGTATCAGTTTAGTAAGCTGCCTTCGCTATCGGTGTTCTGTGTAATATCTATGCATTTCACCGCTACACTACACATTCCGCCTACTCCGACTGAATTCAAGACTAACAGTATCAATGTCAGTTTCCACG
+
GGFGGGGFGGGGEEFGGGGGGGGGGGGGGGGGGGGGGGGGGGCFDGGGEGGGGGGFGGGGGGGFGGGGG>FGGGGGDCFGGGGFGCCFGGGGGFGGGGGGGGGGGCFGGGGGGGGGGGGGFAEFCC?FGGGGGDGGGDGGGGGGFG?+@6AE8>FGGGGGGGGGGGFGG@D@EFFGFFDFDGFDDGGGGFFGGFFCEFFDFGFG4AFFCFCGG82?EB@F;6;=4FEGFFA;B3@F@F@EF03>0?242:AA<<<F7<)).:22<FA))).)-:6:62:)(
@M02352:288:000000000-CKWC8:1:1101:28819:10336 2:N:0:ATGCGCAG+ACTGCATA
CCATCTTGCGACCGTACTCCCCAGGTGGATTACTTATCACTTTCGCATAGACACTGACTGTATATCGCCAATATCGAGTAATCATAGTTTACGGCGTGGACTACCAGGGAATTTACTCCTGTCTGCTACCCACGCTGTAGTGCCTCAGCGTCAGTAGCAGTTTAGTAAGCTGCCTTCGTTATCGGTGTTCTGTGTAATATCTAATCATTTCACCACTACACTCAACATTCCGCCTACTCTAACTGTCCTCACTCTTATCACTATCACTGTCACTCTTCACA
+
E,C9,;FCC@@@:FFGGGGGC7F,CEEDCDFCGGG9,C<CEFF@B7,8,,CFFGCFFEF,C@,<,A,,B6@C6<C,C<6,CEFGGF6C<B,C:,C7>:@+4C<?8<,+4+:9,:@,CE,7,C,,,:584E@,8+:F++,,:6@,,33=8C8=>@F,,8=@,@D;E<@,@<,,746CF***3@C5*14@:=A+=43:*445=738*3+2::9:+9*2,25)7+()*2**9B+)8)611.4))/4).))/.))/)).1).@5)))))...).4-))*)/)-3)
@M02352:288:000000000-CKWC8:1:1101:26494:10351 2:N:0:ATGCGCAG+ACTGCATA
TAATCTTGCGACCGTACTCCCCAGGCGGTCAACTTATCGCGTTAGCTGCGCCCCTAAGAGGTAACCCCCCCAACGGCTCGTTGACATCGTTTACGGCGTGGACTACCAGGCTATCTAATCCTGTTTGCTCCCCACGCTCTCGCACCTCAGTGTCAGTATTGTTCCAGGAATTTGCCTTCGCCACTGGTGTTCCTCCACATCTCTACGCATTTCACCCCTACATGTGGAATTCCACTTCCCTCTCCCATACTCTAGTTGCCCAGTTTTCAATGCAATTCCTT
+
@E@@CEG9AC+FB+B@CFGGGG,CF8+88@,,CEGDEE<CFGF@7FF9F@FG++C,,CE,E:EFFEFGGDGC7C+8@F:+FFBEGAAF:>F<+D8=FBFC7=>B<7<,>>+,3<FC,>@FGA9FGGFGFGDEG@E7CC*>,A>5EC@C6,>9B9C,B9CFF2;BF:FCB:+<+4;C+CC5>DEC*3*+51CFFEC(4@4C?>4>4B)>*:5DF*4=*.423)5/?>)*,7@FF*4)6)81).((,((5(4<>D2)9.)/2:).,6:A).-6).2*)9)6-)
@M02352:288:000000000-CKWC8:1:1101:5419:10352 2:N:0:ATGCGCAG+ACTGCATA
CAACCTTGCGATCGTACTCCCCAGGTGCATTACTTATCACTTTCGCTTAGACACTGACTGTATATCGCCAATATCGAGTAATGATCGTTTACGGCGTGGACTACCAGGGTATCTAATCCTGTTCGCTCCCCACGCTTTCGTCCCTGAGCGTCAATTCAGGCCTAGTGAGCTGCCTTCGCTATCGGGCTTCTGTGTCATATCTATGCATTTCACCGCTACACTACACCTTCCGCCCACTTCGACCGAATTTAAGACTAACAGTTTCCATGGCAGTTCCATC
+
E6CFFGGFFGGFFEFFDD,EFB,@@FG?FC9F<6CEEFEEFDFFEGGF:F<EFFG9EEFGGFFFFF@:@FC,E@,8CDFAAFCD,E,A,F?FG:+@F@:C8F?F,A=?=E<FFC,4,C,=9FF<F+FEEECAC=F78?FE,6@CEFGC,@C++@E:3@;E7C8B:=,3>,@,:1CBFCD55*11/**=C?F+C41*1BB:FF+=*;+1:EA=BB>:*),.(+()*;(06;0)):2((/))-(4-2(431)))45)*).044AF4<).<<0(2(26:B446
@M02352:288:000000000-CKWC8:1:1101:18283:10416 2:N:0:ATGCGCAG+ACTGCATA
CACCGTTGCCGGCGTACTCCCCAGGTGGATTACTTAACGCTTTCGCTTGGGCGCTGACGATCTATTTCCACCACCGAGTAATCATAGTTTACGGCGTGGACTACCAGGGTATCTAATCCTGTTCGCTCCCCCCGCTTTCGTGCATCCGCGTCACTATCAGTTTAGTAAGCTGCCTTCGCTATCGGTGTTCTTTTTAATATCTATGCATTTCACCGCTACACTACACATCTCGCCTACTCCTACTGCCAGCACGTTTATCATAATCTCAGTCACCTTCCCGG
+
AEGA@FGGGFC+CFFEGGFGGG8FGCFFDGGGFFGGFEGGDFGGGGGFFDFF7FCCCE??CE8E,5,CF<,CFGEC+>FFFG,B@FFGGG9?C+>FFEE@A=AFB<EC><>FED9@;FGGAFF,@+C=8@C+>3@8>D,@DEG*,7,07C87C*5,;@C;B;;,23,6,7>,?,*+87D>BC+7)**=E9@++)/(6A=GFG6+);87DF4:>61@5)3336467*)78**0750(().4))))5)())-((((4)()*)-)).))))6)--).*5)(((-
@M02352:288:000000000-CKWC8:1:1101:10055:10419 2:N:0:ATGCGCAG+ACTGCATA
CAATCTTGCGACCGTACTCCCCAGGTGGATTACTTATCACTTTCGCTTAGACACTGACTGTATATCGCCAATATCGAGTAATCATAGTTTACGGCGTGGACTACCAGGGTATCTAATCCTGTTCGCTCCCCACGCTTTCGTGCCTCAGCGTCAGTATCAGTTTAGTAAGCTGCCTTCGCTATCGGTGTTCTGTGTAATATCTAAGCATTTCACCGCTACACTACACATTCCGCCTACTCCAACTGAACTCAAGTTTATCAGTATCAATGGCCGTTTCGAGG
+
GG<FEGGFCFFGGEFFGGFFGGGGGGDGGGGGGGGGGGFGGGGGEGGGGFGGGGGGGGGGGGGGGGGGEGGGGDF@@DFGGFGCF9?<FGFGEEC:FGGGGGGGGGGGGGGGGGGGGGGGGGGFCECEGGGFG:FGGFFGGGGGFG8FG>CEGGGGGGGECFFGAFDFFFCFGGGGG*39<D:?CC7CEGF+21=<?FA@>FFC?A48FGFGGA=BEDF@DFFF*;<67@A45:7113@EEF834;B?44<:2:4=94=A>446<:<>A(1((,)56((.,
@M02352:288:000000000-CKWC8:1:1101:18102:10443 2:N:0:ATGCGCAG+ACTGCATA
CAACCTTGCGATCGTACTCCCCAGGTGCAATACTTATCACTTTCGCTTAGTCTCCAACTGTATATCGCTGAAAACGAGTATTGATAGTTTACGGCGTGGACTACCAGGGTATCTAATCCTGTTCGCTCCCCACGCTTTCGTCCCTGAGCGTCAATTCAGGCCTAGTGAGCTGCCTTCGCTATCGGTGTCCTGTGTCATATCTATGCATTTCACCGCTACATGACACATTCCGCCCACTTCGACCGAATTCAAGACTAACAGTTTCAATGCCAGTTCCATC
+
GFGGGGGGGCEGGCFGGGGGGGGGGFFGFGGGGGGEFGGGGGGGGGGGGGGGGGGGDGFAFFGGGFCEGGGGGGGCEGGGGGD9FFEGGGGGG:FFGGGGGGGGGGGGGGGGCFFGGGGGCGGFGGDFEGCEFCFGE69EGGDGGFG?CEGGGDCGFA;9EDGGFGFCFGG?FGGGGCDEEGF>/A=EFCECFFAC7E65:CFGEFFGGGFGGA?AEDBEE+4A>FFG38C6>AB@D1@F?(3,((32:AFBFFB?D7FF><5<<<A<9(4257@<BD4<
@M02352:288:000000000-CKWC8:1:1101:25521:10476 2:N:0:ATGCGCAG+ACTGCATA
TAACCTTGCGGCCGTACTCCCCAGGCGGTCTACTTAGTGCGTTAGCTGCGCCACTAAGACATCAAGTGTCCTAACGGCTAGTAGACATAGTTTACGGCGCGGACTACCAGGGTCTCTAATCCTGTTTGCTCCCCAAGCTTTCGCACCTCAGCTTCAGTATAAGACCAGTTAGTCGCCTTCGCAACTGGTGTTCTCCCACATATACACGAACTTCACCTCATCACTTGGCATTCAACCCACCTCTGTCGAACTCAGTACTACCCGTATTAAAGGACGTTCCA
+
EE@E,,C,@F:6+6@@@6CF6@@,6F@CC:FFFGEFFE,<FGGGGGFFEE+7CCG8F@CCFF9<AFD<,CE,C<FGGG7FF5BEFEA<,55CBFFCEE@+46+3+AF@<DF>F,,838CDEC<F3,9,3>C,+33+,+@,,,5CDEGGF,<,,,,,52@,,7@,?,>D234,;1:5/**//**2860++*3/;)7)5F):;C6:)3)/)7)9:B4/+*(()*-10*47(/***06)(((,((.))).((-206))*..16),(-(42:42<))(.(),..)
@M02352:288:000000000-CKWC8:1:1101:16315:10533 2:N:0:ATGCGCAG+ACTGCATA
CATCGTTGCCGACGTACTCCCCAGGTGGTATACTTAATGGTTTCCCTTGGATGCCCAGAAATAAATCCAAACATCGAGTATACATCGTTTAGGGCGTGGACTACCAGGGTATCTAATCCTGTTCGCTCCCCACGCTTTCGTGCCTCAGCGTCAGTATCGAGCCAGTGAGCCGCCTTCGCTATCGGTGTTCTGTGTCATATCTATGCATTTCACCGCTACATGTCACATTCCGCCCACTTCGACCGAATTCAAGACTAACAGTTTCAATGGCAGCTCCATCG
+
GFFGGGGGG9@GGGFFGGGGFG8@FFCFEFCAFFGGGGCGFGGGCFFGGGGGGFGGGGGGGGGFGGGGGGGGFFDGGGFDGGFGGFFGGGGGGGGGGGGGGGGGEGGGGGGGDFFGGGGGGGGGGGCEEGGGG@:CEGGGEFDGGFGGFGGGGGGGFGGG>FGGCCCFGGGEE5@;>99A59F*@EGEGFG+=5@CCF++=CAGEFACFCF7D8<ED>1=.8)+1;>FCA66BB9<<@3)-6:(42,48>9424:FA?FB)6<:25444(((((059:<4(
@M02352:288:000000000-CKWC8:1:1101:12251:10534 2:N:0:ATGCGCAG+ACTGCATA
CAGTCTTGCGACCGTACTCCCCAGGTGGGATACTTATCACTTTCGCTTAGTCACTGAGTCGAAACCCAACAACTAGTATCCATCGTTTACGGCGTGGACTACCAGGGTATCTAATCCTGTTCGCTCCCCACGCTTTCGTCCATGAGCGTCAGTATATACGTAGTAGACTGCCTTCGCAATCGGTATTCTAAGTAATATCTATGCATTTCACCGCTACACTACTTATTCTATCTACTTCCGTATAATTCAAGTCAACCAGTATCAAAGGCAGTTCCATCGTT
+
FGGGGGGGGEGGGGCCFFGGGGGGGFEDCFGGGGGFDADGGGGFGGGGGGGGGGACGGGGGEGGGGGGGGGFFGG9EFFG9FFGGGFG7FG7@FGGDEGGFGGGFGGFFGGGGGGGFFDFGFGDFFGGGGGCFCFGFGGGGGGDADFGGCGGGGGGG9@DCF@EE,CDFGFGGFFGGGDEFGC7CFCF7@AFGE:?CFF7FGFGFCFFFEFGG)4:GA1CFFC6;DE7<6FFFFE<)9@1@<8:)))-6>9A>)4?:BFF2><F<441(43,4A1496(42
@M02352:288:000000000-CKWC8:1:1101:12500:10544 2:N:0:ATGCGCAG+ACTGCATA
CAACCTTGCGATCGTACTCCCCAGGTGCAATACTTATCACTTTCGCTTAGTCTCCAACTGTATATCGCTGAAAACGAGTATTGATAGTTTACGGCGTGGACTACCAGGGTATCTAATCCTGTTCGCTCCCCACGCTTTCGTGCCTCAGCGTCAGTATCAGTTTAGTAAGCTGCCTTCGATATCGGTGTTCTGTGTAATATCTAAGCATTTCACCGCTACACTACACATTCCGCCTACTCCAACTGAACTCAAGTCTATCAGTATCAATGGCAGTTCTGAGG
+
GGGGFGCFFGCGGGGFCGDGGGGGGGGFGGGFGGGGGEFGGGGG>CGGCFGGGGDFGGGGGGGGCEFGGGGGGGG>:BFEGGGGFCFEFGFCBFGEGGD=B<F@8E<EFCFFGFGFGCE;9FE<CCB>CDE::::+>D8CD+=@@8,=AEGGCCDEEEAGGCEFGCAE,@F??FFFG**?65E>91;ECC7BFFF4<FFGAF9=6*;CCD>7CF(8:?9E>FEACF8C767A353?F<EFE1(/3)/67>E13<4824*5>BADBBA44(41((*)*.).-
@M02352:288:000000000-CKWC8:1:1101:22273:10559 2:N:0:ATGCGCAG+ACTGCATA
CAATCTTGCGACCGTACTCCCCAGGTGGGACACTTATCACTTTCGCTTAGTCACTGAGCTAATGCCCAACAACTAGTGTCCATCGTTTACGGCGTGGACTACCAGGGTATCTAATCCTGTTCGCTCCCCACGCTTTCGTCCATGAGCGTCAGTATATACGTAGTAGACTGCCTTCGCAATCGGTATTCTAAGTAATATCTATGCATTTCACCGCTACACTACTTATTCTATCTACTTCCGTATAACTCAAGTCAATCAGTATCAAAGGCATTTCCATCGTT
+
FFFG9EFCCGEGDGFFGGFGGGCCFFCEGFGGGGGGGFGGGGGGGGGGDGGGGGGGGGGGGGGGGGGGGGGGGGGFGGGGG9EEGGGFGG7BFFGGGCFFGGGGEE7FFGGEFGGGGFGGGGGDCEEGGGG:CFGDGGFEGGG=FFGGGGECG:CADGGF@@CBFF;9EFGFEE7CDCDFFC>EGFFCGCFGGEFEF6AFAC8C5CF>FGF8CBBEE4(1=;>A:@CF?@AFFFEE?CE0;0(/7/;34@)))))0)3*6<AA<<4:?B0)-):?>=4,81
@M02352:288:000000000-CKWC8:1:1101:6068:10564 2:N:0:ATGCGCAG+ACTGCATA
CATTCTTGCGAACGTACTCCCCAGGTGGGTCACTTATTACTTTCGCTTAGCCACTCAAACCGAAATTCGAACAGATAGTGACCATCGTTTACGTCGTGCACTACCAAGCAATCTAATTCAGTTTGCTCCCCACCCTTTCGTCCCAGAGTGACAATTCAGTCCTGATGAGCTGCCCTCCCTATCCGTGTTCGGTGTCATATCTATACATGTCATCGCTACCTGACCCTTTCTGCCCACTCTACCCGAATTCAATACCAACAGATCTAATGTCAGTCCCAT
+
GFF@EFGGGG7@CCFFGGGGGGGGGEFG@GC8EFFG9,6CFGF9FC@@:<AFGGF8FFG@C7@:E,CF79FGC,6,C,E<F9<F==,4A44,84:+@C+B,,,AF8,,+,,:5CE,94,,,9,,:,A9,>+AF7?:8DF6D+C+,8,+,,,,,,@3,8,,639,,,8,:3@B6@6+=+0;57C,01*5,2**;4:6<+121=9:*13+2,+5+=;>,)(0.4-)**02):+1+2,57@1)117/.((6())9)))0)538((-,))).:4-)6)*.0).
@M02352:288:000000000-CKWC8:1:1101:14729:10586 2:N:0:ATGCGCAG+ACTGCATA
CAATCTTGCGACCGTACTCCCCAGGTGGATTACTTATCACTTTCGCTTAGACACTGACTGTATATCGCCAATATCGAGTAATCATAGTTTACGGCGTGGACTACCAGGGTATCTAATCCTGTTCGCTCCCCACGCTTTCGTGCCTCAGCGTCAGTATCAGTTTAGTAAGCTGCCTTCGCTATCGGTGTTCTGTGTAATATCTAAGCATTTCACCGCTACACTACACATTCCGCCTACTCCCACTGAACTCAAGTTTATCAGTATCAATGGCAGTTTCGAGG
+
GFFGGGGFFGGGGGGFFGGGFGGGGFFGGGGFFGFGGGGFGGGG>FGGGGGGGGGGAFGGGGFGGGGGGGGGGGGCG@FGFGGGFGGGGGGGGGGGGGDBFGGGGFFGGGGGFFFAFGGGGGGGC@@8EGGCGDDGEGGGGFGGGGFGFG>>EEFGGGGGGGGGGGGGGFCCGGGGGGGF57,1CEGGCCF7DEFCEFFGFFFF?A8BDGFGF=2?C>;EDFFFGFEGF6:):>;@@85(((,=8<-(4AA?254@:6742<2<D99AF>F(33F298033
@M02352:288:000000000-CKWC8:1:1101:25576:10647 2:N:0:ATGCGCAG+ACTGCATA
CCTTCTTGCGAACGTACTCCCCAGGTGGTTTACTTAACGCTTTCGCTTGGACCCTTATTGTATATCACAAAGATCGAGTAAACATCGTTTAGGGCGTGGACTACCAGGGTATCTAATCCTGTTCGCTCCCCACGCTTTCGTGCATGAGCGTCAATATTGGTCTAGTAAGCTGCCTTCGCAATCGGTGTTCTACATCATATCTACGCATTTCACCGCTACACTATGTATTCCGCCTACCTCCCACACATTCAAGTTTCACAGTATCAATGCCAATTTCGAG
+
6,@FGGEEC:F@CFGFGCEEF7F7@E<@@DDFFGGF<EF7:CFGGGGGG78ECFGGF9E9C<FFFGGFFDFGGDFF>DCEGFE,EF:D,=A,CEFGFGDCFFGD,55CBF<F95;,@=?EFFACC+:ECDC,7FFGGGD+@88@A,=+@C=C+7C3<EC@FCD9D3,33>D?,@98;**3@C?**=*=C,>+=*=8A>6+:=@:(28DC11+18(.:)6)(+/1+19:5A+)).(/3837(,.4,(-3)).-46)0))*).44.)).))(.,)(1.*.((
@M02352:288:000000000-CKWC8:1:1101:20115:10650 2:N:0:ATGCGCAG+ACTGCATA
CAGTCTTGCGACCGTACTCCCCAGGTGGGATACTTATCACTTTCGATTAGTCACTTAGCTAACGCCAAACAACTAGTATCCATCGTTTACGGCGTGGACTACCAGGGTATCTAATCCTCTTCGATCCCCACGCTTTCGTCCATGAGCGTCAGTACATACGTAGTAGACTGCCTTCGCAATCGATGTTCTGTGTAATCTCTATGCATTTCACCGCTACACTACACATTCTATCTACTTCCATATGACTCAAGTCACCAAGTATCAAAGTCAGTTCCATAGTT
+
FC,@@FF@9C7@:FFGG@FG8@<,DF8,7,CFF9E,C@FEGFE9B@@AFGEF9ECCAF9<F<<76+4@6C6C6CE<C,CE,?6F@=F@CCF7@CC7::,<F=EF8@+9,,99,:449>,C44A+74+,@ECFGF++8+33BE:=3@8CEG693EFGEAFFE,,6E,3EC,,@,,3?9?9>*;,1+4B,:,>+2>67*3B=F+1+111++,=?*)()**()(25A**1:7++;@F3C39@CFCEEEEE3=E)9CE)*).0.:):):).-644<D4@)*:264
@M02352:288:000000000-CKWC8:1:1101:28562:10652 2:N:0:ATGCGCAG+ACTGCATA
CAATCTTGCGACCGTACTCCCCAGGTGCAATACTTATCACTTTCGCTTAGTCACTAACTGTATATCGCAGAACACGAGTATTTCTAGTTTACCGCGTGGACTACCAGGATATCTTATCCTGTTCGCTCCCCACTCTTTCGTCCCAGAGCGTCAATATACGCTTTGTGATCTGCTCTCGCTATCGGTGCTCTGTATCATCTCTACACTTTTCACCGCTACATCACATATTCCCTCCACTTCGTCCTCCTTATAGACCAAGAATCACAATGGCATTTCTATTT
+
FA,,CFGGGGG+@FGGEGGGGGGGCFFA,EF9CFGGFEGFGGGGGGGGGGEC9F,<F@,<,CF<6<4@,68E,,9,+6B,,,,,<9,CA??C,8+F@@7+,,,,:,B++:,A?,,44=<F4,CF+@+@ECGFF,=F=F,+8833,,,=836+6CD3,,33++++6@<,,73,,2++=*35@C@*34**>=:CC*+*;EFF+D9+*9+;*<8+1;(8*0/*03)9>+)+);1*0A?(()//6(,((.(/4?)))5))(()((6)-(4)5247().*6*64)-
@M02352:288:000000000-CKWC8:1:1101:6437:10660 2:N:0:ATGCGCAG+ACTGCATA
CATCCTTGCGGACGTACTCCCCAGGTGGCTCACTTATCACTTTCGCTTAGACACTGACTGTATATCGCCAATATCGAGTAATCATAGTTTACGGCGTGGACTACCAGGGTATCTAATCCTGTTCGCTCCCCACGCTTTCGTGCCTCAGCGTCAGTATCAGTTTAGTAAGCTGCCTTCGCTATCGGTGTTCTGTGTAATATCTAAGCATTTCACCGCTACACTACACATTCCGCCTACTCCAACTGAACTCAAGTTTATCAGTATCAATGGCAGTTTCGAGG
+
EFGGFGG<EC7CCEFGF@FG,B,,@ED,FBFEFFF9CFCFGFCGGGGGDGFFFGGGA<FFGGGDCGGGEGEGGFEF7FGGFF9?FFGFCEDFFGE7F7::@BE@=E<:=EE5?EAFGFB=BA?D=FCF>FEFG+@+=@9E=86@,DEFCE8E>EF7:ED@EFEGGGF9BCEGGFF;95DA>DFEC**1:,DCCACE*:B8BCAC4A=71=F7DFFBCE(;@88AFF@D?8@)8)18334;)(68@24()44274:B4)*).<<65)6>),(14875@1:16
@M02352:288:000000000-CKWC8:1:1101:28529:10667 2:N:0:ATGCGCAG+ACTGCATT
CAATCTTGCGACCGTACTCCCCCGTTGGATTGCTTATCACTTTAGCTTACACACTGACTGTACACATCCATTTACGATTAATCATACTTAACGGAGTGGAATAACAGAATACCTAATACTGCTTGTTTCCCACCCACTCCTACCACAGCGTCAGTATAGATCCAGCGAGTATCTCTCGCAACCGGTCCTAGACAGAATCTCTACAAATTTCACCCCTACATCCACCATACAACTCACTTACATCAAATGCAACACAAGGAGTCTATCACGCACTTCCAGGG
+
@,B,C<F<,F7+@:F@BFEFCB++86@,6EF,EFF9@E;<E9<F<@,,5,66C6<,9C,9,C,C,:,ED,,,,6C==,9B<6C,?,,AF,,:4+?+89,,,::5?9,,,:C,55,>,,C;=,9:C,C,,,CE4?F++,6,,4=,,,46@>C>E6D,,,,3,,C=D,++++,3,,++=0=*0;@*****,,,*+*/)0++2+5+599AC=,+14?(8*)(0*17)**,0))*;/)7)4>;)7))))/)))))/)64)//)(,4())-).)((-((),9))((
@M02352:288:000000000-CKWC8:1:1101:2212:10673 2:N:0:ATGCGCAG+ACTGCATA
CAATCTTGCGATCGTACTCCCCAGGTGGGACACTTATTACTTTCGCTTAGTCACTGAAATAATCCAACAACTAGTGTCCATCGTTTACGGCGTGGACTACCAGGGTATCTAATCCTGTTCGCTCCCTACGCTTTCGTCCATGAGCGTCAGTACATACGTAGTAGACTGCCTTCGCAATCGGTATTCTAAGTAATCTCTATGCATTTCCCCGCTACACTACTTATTCTATCTACTTCCGTATGACTCAAGTCAACCAGTATCAAAGGCAGTTCTATAGTTAA
+
FFGFFGGGGGGFGGGGGGGFGGGGG<CF:EFGGFGGGG9FFGGGGGGGGGFGGGGGG,@@DFDEFFFFDGGGGFFFEFGFGFCGGGGGC,=>FGDEGFGGGFGGGGGGGFFCGG,>=EFEGCCG@A,84@EEGCGGFCEEFFAFGEEGG6=FFGG,=DGFCB9E,F;38>CEFGGG*99*9D4ACFG;<7>C52BCEFFC>FC@AF9+;,:)98@FGF;;)16:7CC>?7@CAF4))6@DF;EFCE;17?)1943>(.1<<AFBF761(.:>)6*464<<)
@M02352:288:000000000-CKWC8:1:1101:16850:10682 2:N:0:ATGCGCAG+ACTGCATA
CCATCTTGCGACCGTACTCCCCAGGTGGATTACTTATCACTTTCGCTTAGACACTGACTGTATATCGCCAATATCGAGTAATCATAGTTTACGGCGTGGACTCCCAGGGTCTCTAATCCTGTTTGCTCCCCACACTTTCGTACCTCAGCGTCAGTATCGAGCCAGTGAGCCGCCTTCACCACTGGCGTTCCTCCAAATATCTACGAATTTCCCCTCCACCTTTGGACTTCCACCCACCTCCCTCCAACTCCAACTTGGTTATTTTGGAGGCTGTCCCAGGG
+
G,C9FFG,CF+FDEFFGGGGG:,88E6,,BF,EFE@,@FFGGG9CE,B,C<EFEFGG8,CFCFGCAFE77+C,9?,D@FFFEF,A,5:?<FFC7C+8>=:EE,,A4,?BF,?AFCC,,E=9AAF,,C,4@+E:=FDDFF6DFCC,,,+,+6=8E=,,,+44+@,6@3@4,D***03;*;**31<?,*1*1:F7:?(*4++4++=/))2*+++*;(:*)/(().+**.2)+2+0)((/((((-(((.(((-))(.(*))0(..)).)(((,((((*,9).4-
@M02352:288:000000000-CKWC8:1:1101:23242:10708 2:N:0:ATGCGCAG+ACTGCATA
CATTCTTGCGAACGTACTCCCCAGGTGGGTTACTTATCACTTTCGCTTCGCCACCCAGACCGAAATCCGACCAGCTAGTAACCATCGTCTACTACGTGGACTACCACGGTAGCTTATACTGCTCGTTCCCCCCCCCGTCTTCCCTCACTGTCCGTTGTTTATTAGCAATTTGCCTTCTCACTCGCTCTTCTTTGTTCTTACTATGCAATTCATCACCACTACACATGATCTACCTACTTACTCACACCTACACTTAACAAGCAGCATAGGCAATCTTTCGG
+
,A,;6CFGG7@@@@DFFGGGGGGGG,CD+@@CFGGGAF,FFGG9FGG74@,CFG,@D,C9<B+@:A5C6,4C78F,C,:A,,,<AF4D,B<55,,4:,8+,5BF8,,++:++,:,84,5EE,C,38A,@3,3@+>+*5@,DED,,>8*222D,*4,*6>D2C,;,,2,>,,?,=:>=*++++,/)27/>@F+24:()31++212);+++3++2:)8*16((73F97)*)*1**03),4)).5))(.((((4(())*).*).((,((.).)()(()-/).(,
@M02352:288:000000000-CKWC8:1:1101:6868:10711 2:N:0:ATGCGCAG+ACTGCATA
CAACCTTGCGATCGTACTCCCCAGGAGCAATACTTATCACTTTCGCTTAGTCTCCAACTGTATATCGCTGAAAACGAGTATTGATAGTTTACGGCGTGGACTACCAGGGTATCTAATCCTGTTCGCTCCCCACGCTTTCGTCCCTGAGCGTCAATTCAGGCCTAGTGAGCTGCCTTCGCTATCGGTGTTCTTTGTAATATCTAAGCATTTCACCGCTACACTACACATTCCGCCTACTTCAACTGAACTCAAGTTTATCAGTCTCCAATGCAGTTTGTAGG
+
GFEFCEFFFG7<CFFGFFFGGGGGGFEFGGFFGGGGAC<FGGGGGGGGCFEEGGACFGGGGGGGGGGGF7FFGFGGGGG@FGCGF,?EFGGG7:=+@>FGGGCFGG?FGGGGGGGGGGGGGGG,@FG@ECEFGFGGGGFGFGGGG8DFG>>EGCCFGGFFC@DEGGGFFGG6FF5CF?DABDGGG57:CG:+51187FA7=FACCFFGGGFGGFFFE>B736=F*9=GFFC43.323))1.)9C1).4<9<?7<2*)69:>4):)))().())6/5/.)).
@M02352:288:000000000-CKWC8:1:1101:25137:10721 2:N:0:ATGCGCAG+ACTGCATA
CACTGTTGCCAGCGTACTCCCCAGGTGGCTAACTTAATACTTTCGCTTTGGCACTCATCTTCAAGTAGACAAGCACCGAGTTAGCATCGTTTACGGCGTGGACTACCAGGGTATCTAATCCTGTTCGCTCCCCACGCTTTCGTGCCTCAGCGTCAGTATCAGTTTAGTAAGCTGCCTTCGCTATCGGTGTTCTGTGTAATATCTAAGCATTTCACCGCTACACTACACATTCCGCCTACTCCAACTGAACTCAAGTTTATCAGTAACAATGGACGTTCTGG
+
GGEFGGGGFGGEE@BCCFCF8CEFGGGGGEGFFFGGGGGFGGGDGDGGFFGGGGGGGGGDFFFGGGGGGGFFG8FFGGGGGDFF,CDGGGGGGGGGGDE=FDEGGGGGFGG8FCEFFCGA@EDGGFG88=+A?AFGCECFGGGGGGFG,=FGGEGGGG,C@;8;BCFGGFGGGGGDGFGF5>EGFGGEEGGFFCFFFFFG>CF98AF<FFFF7=4**2262F;@F<EG3ACF6;?@(/64/6;;@1(;EE93<6<F4)1)669)).).8>>7)).4>(())
@M02352:288:000000000-CKWC8:1:1101:21283:10744 2:N:0:ATGCGCAG+ACTGCATA
TAATCTTGCGACCGTACTCCCCAGGCGGAATGCTTAATCCGTTAGGTGTGACACCAACAAGCATGCTTGCTGACGTCTGGCATTCATCGTTTACGGTGTGGACTACCAGGGTATCTAATCCTGTTTGCTCCCCACACTTTCGCACCTCAGCGTCAGTATCGAGCCAGTGAGCCGCCTTCGCCACTGGTGTTCCTCCGAATATCTACGAATTTCACCTCTACACTCGGAATTCCACTCACCTCTCTCGAACTCAAGACCAGGAGTTTACAAGGCAGTTCCAG
+
GGGGGGGGGGGGEEGFEGGGGGGGFFGGGGGFGGGGEGFGGGGGGGGGFGFFGGGGGGGGGGGGGGGGFFFGGGGGGGGGGGFFFDFGGGGGGGEGFFGE:FGCDFFGCC7FGGGGGGGGGGGGGGGCGGG?BFGGEFGGFGEGGC8D8FG>CEGGGFAFGGC8@F,@DF,6D:DDGG>?A9*=8A=ACFGGGF6@FF;C>CFDC8>C*=>CCF?=9A33CFDAGC0C;>@=FFA<B?B???2<??628?FF<:)/4158?::13624<)42:?).=9)5)
@M02352:288:000000000-CKWC8:1:1101:7147:10828 2:N:0:ATGCGCAG+ACTGCATA
CAGTCTTGCGACCGTACTCCCCAGGTGGGATACTTATCACTTTCGCTTAGTCACTGAGAATTAACCCAACAACTAGTATCCATCGTTTACGGCGTGGACTACCAGGGTATCTAATCCTGTTCGCTCCCCACGCTTTCGTCCCTCAGCGTCAGTATATACGTAGTAGACTGCCTTCGCAATCGGTATTCTAAGTAATATCTATGCATTTCACCGCTACACTACTTATTCTATCTACTTCCATATAACTCAAGTAAATCAGTATCAAAGGCAGTTCCATCGTT
+
GGGGGDGFGGGGGGGFGGGGEFGGFG<E7FGGGGGGGGGGGGGGDEGGGGGGGGGGG?FGGFGFGGGGGGGGGGGGGGDGGGGF>FGGGGGDGGGGGGGGGGGGFGFGGGGGFCFFCCFFEFFGFGEGGGG>FGGGGGFGEGGG?DFGGGDCGGGGGFGCFGFEFA;FGGGG?CGGGGDFA9>EGGCFFFFGG?FE<811=:8D*8==:CFCDB9BEFFCEAEFFFC>CAFFFF<C??@CECEEEECFF())))11646>24AA9<<:::38<A*-=9(81
@M02352:288:000000000-CKWC8:1:1101:16465:10859 2:N:0:ATGCGCAG+ACTGCATA
CAATCTTGCGACCGTACTCCCCAGGTGGATTACTTATCACTTTCGCTTAGACACTGACTGTATATCGCCAATATCGAGTAATCATAGTTTACGGCGTGGACTACCAGGGTATCTAATCCTGTTCGCTCCCCACGCTTTCGTGCCTCAGCGTCAGTATCAGTTTAGTAAGCTGCCTTCGCTATCGGTGTTCTGTGTAATATCTAAGCATTTCACCGCTACACTACACATTCCGCCTACTCCAACTGAACTCAAGTTTATCAGTATCAATGGCAGTTTCGAGG
+
GF<EFGGDF@EE7@FFGGGGGGGGGGGGGGGEGGGGGGGGGGGGGGDGFGGGGFEEGGGGGGDFFEFGGGGGGGGGFFFCFGGGGDGFGGFGCCFGEGG7<,EAFFFGFA,<,AFCFFFGGBEEEEEGCFGFDCF@EEGGGGDGFD8?FECEGGGCEGFGDFGGGGG9EDFFGGGG>>C5BGFCDG5C8:E7CE9ECFA9EFFD?A=DCGFCGF>E8/9<3664*CEFFFFFE)(6@@==;8;;@3@;EA<47>4B2:FDF<4A9A2))(20(4=A4:::2
@M02352:288:000000000-CKWC8:1:1101:28079:10914 2:N:0:ATGCGCAG+ACTGCATA
CAATCTTGCGACCGTACTCCCCAGGTGGATTACTTATCACTTTCGCTTAGACACTGACTGTATATCGCCAATATCGAGTAATCATAGTTTACGGCGTGGACTACCAGGGTATCTAATCCTGTTCGCTCCCCACGCTTTCGTGCCTCAGCGTCAGTATCAGTTTAGTAAGCTGCCTTCGCTATCGGTGTTCTGTGTAATATCTAAGCATTTCACCGCTACACTACACATTCCGCCTACTCCAACTGAACTCAAGTTTATCAGTATCAATGGCAGTTTCGAGG
+
GFC9FFFGGGGGGCFG@FGGGGGGFFEFGGFFFFGFFFGGGGGGGGDGGCGGGGGGCEGCFFAFCC@F,FCGGFE,DCCFGGGCG9FGFGCDFGGGGGGGFGFF<FGGGFCGGGGCFGGFFGGGGEE86DCFFGGD+==EGGGGFGG8DB88CEFGEBFGGGGFDFFFGGGCFGF7FFGBD5@G4;E8EGEGF<>4AC++4=+1*);D>=>C+;9??;@@;C@67C@F);+=A>1?DE;E45;8(7<;C9A?3).=6)96<AF>AFA).(412(9A4:022
@M02352:288:000000000-CKWC8:1:1101:4396:10915 2:N:0:ATGCGCAG+ACTGCATA
CAATCTTGCGACCGTACTCCCCAGGTGGATTACTTATCACTTTCGCTTAGACACTGACTGTATATCGCCAATATCGAGTAATCATAGTTTACGGCGTGGACTACCAGGGTATCTAATCCTGTTCGCTCCCCACGCTTTCGTGCCTCAGCGTCAGTATCAGTTTAGTAAGCTGCCTTCGCTATCGGTGTTCTGTGTAATATCTAAGCATTTCACCGCTACACTACACATTCCGCCTACTCCAACTGAACTCAAGTTTATCAGTATCAATGGCAGTTTCGAGG
+
DAFFFGGFGCDGECFDCFGA@FGGFGFGEFFGGGGGGGGGGGGGGGGGGGGCEGGGGGGG@FFGGAF@B:CFGGG,CFGGGGE?FGFGFGCFGGGGCGE>FFGC<EFGGCFF<FG99FGGGGGGC:+4+>8F>FGGGG9EFFCCG@,88BCEGGGGGFFFGGFGGGFFGFGGGGCFGCGBAGGE4=?;?C;8=AFFFFFGF91B*;FFGFFGGFFFGFFF@FF4CFFGFF+08=<<@<;@@8@;@<@E44)5))./6>FBBDB49<ABA?B(41=A=32(-
@M02352:288:000000000-CKWC8:1:1101:2061:10958 2:N:0:ATGCGCAG+ACTGCATA
CAATCTTGCGACCGTACTCCCCAGGTGGATTACTTATCACTTTCGCTTAGACACTGACTGTATATCGCCAATATCGAGTAATCATAGTTTACGGCGTGGACTACCAGGGTATCTAATCCTGTTCGCTCCCCACGCTTTCGTTCCTCAGCGTCAGTATCAGTTTAGTAAGCTGCCTTCGCTATCGGTGTTCTGTGTAATATCTAAGAATTTCACCGCTACACTACACATTCCGCCTACTCCAACTGAACTCAAGTTTATAAGTATCAATGATAGTTTTGAGG
+
AEEE@FG9FFFEECCFGCFG<FCEGGGGFGDDFGGGF,EFFFFCCCEFGCD<FFFGEF<ECCEA<AE>7F@FGDCEG?FFFGGGCGGFFFFFEGEGGGG+4EFFFAC=FBCEEEFCFG,=9FEA+@@E8==,FFEGEF66D,6D;FGGGDE8+:;DDCF9@F=C>@B;BC9DF7587FG>>*4*;EGGD,=DC6=6EBFCCGFD?/+;1BFDF89;8;,;@6@AD<);):+8>DF23)/(6@15;A)/92).469@A2/)6<2:BA24))).)./5*.2((
@M02352:288:000000000-CKWC8:1:1101:24796:11026 2:N:0:ATGCGCAG+ACTGCATA
CAAACTTGCGATCGTACTCCCCAGGTGGATTACTTATCACTTTCGCTTAGACACTGACTGTATATCGCCAATATCGAGTAATCATAGTTTACGGAGTGGACTACCAGGGTCTCTAATCCTGTTCGCTCCCCACCCTTTCGTGCCTCAGCGTCAGTATCAGTTTAGTAAGCTGCCTTCGCTATCGGCGTTCTGTGTAATATCTAAGCATTTCACCGCTACACTAAAAATTCCGCCTACTCGCACTGAACGCAAGCTTATCACTATCCATGGCCGTTTCCAGG
+
GCF,@FF,,@FCDFFGGFGGFGFCGFFGGAFFCFGF,,,C,EC9CF7D@FCEFDG,C,6@F,CCC<CF@@CFF<EGFGG,,C,AFAA,C<E<B,,+8AB94,,,=A,7:?,,,5A4:@,9>=558>:EE7CFG7C+44=CE=>DDEG+6@+@E6,==BFFFF;,,93ED99@D,+6@+3:?76+=**5;**+5/36AFF7=@@>A9AC>@9C>82)4)-7@+.)***0(;+=:5((6)4/(.2(/)/4(4(((,)1.)*6).)6)().60((-(0())6<4
@M02352:288:000000000-CKWC8:1:1101:7263:11046 2:N:0:ATGCGCAG+ACTGCATA
CAATCTTGCGATCGTACTCCCCAGGTGGATTACTTAACGCTTTCGCTTGGATGCGCACTGTCTATCGCACACATCGAGTAATCATCGTTTACGGCGTGGACTACCAGGGTATCTAATCCTGTTCGCTACCCACGCTTTCGTACATCAGCGTCAGTTATGGTCCAGTAAGCTGCCTTCGCAATTGGAGTTCTTTATGATATCTATGCATTTCACCGCTACATCATAAATTCCGCCTACCTCTACCATACTCACGTTAAACAGTATCAAAGCCTGTGCTACAG
+
GFFGFGGFGGDFCFFGGGGGGGGGGFGGGGGGGFGGGGGDGGGGGFEGBCC@FG:FGGG@EFGGGG7@?FFGGGGFFFEDFFFGGGGGGGEF,=F:FGCF<EFGFFEF@<EFGGGGFFFFG?FEEGG=8BDEE:CF=DGGGDFEFDFFGGGGEEGGGGF7DF@?DGGGGGGFGGGFGC>4?DFFDCFFFGGGG?FEEFA+BGFGFFFGFFF@=A=:85;FEFFFF+427FFFE)78@@<EE))6.634:3<(.4,5,)*445)).4>44:B>F>4)9>2?)
@M02352:288:000000000-CKWC8:1:1101:24908:11051 2:N:0:ATGCGCAG+ACTGCATA
CAATCTTGCGACCGTACTCCCCAGGTGGATTACTTATCACTTTCGCTTAGACACTGACTGTATATCGCCAATATCGAGTAATCATAGTTTACGGCGTGGACTACCAGGGTATCTAATCCTGTTTGCTCCCCACACTTTCGCACCTCAGCGTCAGTATCGAGCCAGTGAGCCGCCTTCGCCACTGGTGTTCCTCCGAATATCTACGAATTTCACCTCTACACTCGGAATCCCACCCACCTCCCTCTAACTCATGACCAGGAGTTTACAAGGCAGTTCCAGGG
+
GGFGGGGAEGGGEEEGGGGGFCGGCDFFFEFFGEFGFFFGGGFCFGGGFGGGGGFFGGGGGGGGGFEGGGGCDFGGG<FFGGGFG9<FCFGFEFGCFCGCFFGGCFFGGCFFGG;,EFGGAFFFC<FGG8BAFEGGGFF6CCGC?EF?FGGGGDGGFA+@@EEC?F9FEFEEGGCGGG*:>C,=4<,,;,9+=5?@FFFC6+11>488CF=7+;);9*))(1/)*/(1)2))))(2(,(((((,()).-62)-)572,)-,.1:ADA>242(,46<=-).-
@M02352:288:000000000-CKWC8:1:1101:9896:11076 2:N:0:ATGCGCAG+ACTGCATA
CAACCTTGCGATCGTACTCCCCAGGTGCACTACTTATCACTTTCGCTTAGTCTCCAACTGTATATCGCTGAAAACGAGTATTGATAGTTTACGGCGTGGACTACCAGCGTATCTAATCCTGTTCGCTCCCCACGCTTTCGTCCCTGAGCGTCAATTCAGGCCTAGCGAGCTGCCTTCGCTACCGGTGTTCTGTGTCATACATATGCATTCCACCCCTACATGCCACCTTCCGTCCACTTCGACCGACTTCAAGACAACCAGTTTCAATGACACTTCACTC
+
CFEFGGGGGGD9FFFGGGGGGEFBFCFDC,CEG9EFAFDFGFGGGC:@@@C,6CEAFGG<CEE,9,,8<,8,:CF7:B6?CEC,,,,CEF,C:,++8@++4:<<F<,,++8+AD@DECC4E,9@FGGD+4=A+3@78+@>D8>6,@@+=@EE+@E7CF94D:,>,,8:8:@66,*;7*;*?*=*91*/4<E:C*=@4A+1*+1:8+11:+++;A05*.3;6+/)*2(2)/;));21@C48:03((,((3<A).47)..<(,)).).).-)53))*./).6
@M02352:288:000000000-CKWC8:1:1101:22088:11086 2:N:0:ATGCGCAG+ACTGCATA
CAATCTTGCGACCGTACTCCCCAGGTGGATTACTTATCACTTTCGCTTAGACACTGACTGTATATCGCCAATATCGAGTAATCATAGTTTACGGCGTGGACTACCAGGGTATCTAATCCTGTTCGCTCCCCACGCTTTCGTGCCTCAGCGTCAGTATCAGTTTATTAAGCTGCCTTCGCTATCGGTGTTCTGTGTAATATCTACGCATTTCCCCCCTACACTACACATTCCGCCTACTCCAACTGAACTCAAGTTTATCCGTATCAATGGCAGTTTCGAGT
+
GFGFGGGGF:7F@CFFEGGGGGGDFFGGGGGCFGCFGGFFGGGGEGGG,EEFGGGGCFFFF,C@@FFGGG7=DEF,C<FGCGGFFC,AAEFG=,@:FGG7==?FFF8+?F8EFFG94EFGFEDA+@:CEG>8F7C7+@EEFEGDA@8DD6@C87ECC9,3@@E3,@@C9=E6BFFFGFD>9DGECEC8EGFC:6B?*=9+:88+(/02976+0/(.3)6=8AEF;D<;9AF;>80133,8)450(48::9)().-*..*--46(.)-5),4:18?)/-,.,
@M02352:288:000000000-CKWC8:1:1101:15905:11089 2:N:0:ATGCGCAG+ACTGCATA
CATTCTTGCGAACGTACTCCCCAGGTGGGATACTTATCACTTTCGCTTAGCCACTCAACCGCCGAGGCGGTCGAACAGCTAGTATCCATCGTTTACGGCGTGGACTACCAGGGTATCTAATCCTGTTCGCTCCCCACGCTTTCGTCCATCAGCGTCAATATATTGTTAGTACTCTGCCTTCGCAATTGGTATTCTAAGTAATATCTATGCATTTCACCGCTACACTACTTATTCTAAATACTTCACAATAATTCAAGACAACCAGTATCAATGGCACGTT
+
GAFFGGGGGGDEFGFGGGGGGGGEDFFFFGGFGGGFGGGFFGGGGGGGGGGGGGFGGGGGGGGGGGGGGGGGGGGGGGGFFGGGGGFGGGGGGGGDFGEFGE7FGFGFG8DFEAF8DF<FGD<FEEFFGEGFGGEGDGGEEDCCEEGGDEGFGGGGGGGFGGGGGGGGGGGGGEFF4FFFACEGGEGGGC>CCCFCEFFGFGFG5@FGG?FGGFFFFFFFFFBFGC:CAF*7==<A<:<:<99AD7A)8AFBDF9@><F??:?24)))).)-6?48F(4:
@M02352:288:000000000-CKWC8:1:1101:17182:11120 2:N:0:ATGCGCAG+ACTGCATA
TAATCTTGCGCCCGTACTCCCCAGGCGGAATGCTTAACCCGTTAGGTGTGACACCAACAAGCATGCTTCCTGACGTCTCTCATACATCTTTTTTGCTGTGTACTCCCCCGGTGTCTATTCTCGTTTGTTCTCCACACTTTCGCACCCCAGCGCCTGTATCTGTCCCGGTTGCCGCCCTCGCCCTCTATGTTCCTTCCCTTCTCTCCGCACTTCACCCCCCCACTGCACACCCCCCCCCCCTTTCCCATACCCTAGACTCCACCTTCATAATCCACTGCCA
+
9F,,,=FDF@+B@@CFGGGFEFCFE8CGCGGGDF@BF,,C6CF,@,CFGC,CEFG,E,,6,,,96A,,,:,,,,,88,,,,,<,,,5,,5,C,+4,<A,B59,:,4=7+4::+8,C,,8;3,+AFG+,,3,7E,@3@3=D=+6+++4?++5C*1*5@@F3,773@:*>>**>,*/:)/*)2)*/**2+3<C77)3;;)++=C+27)):1*09**.=*7(((075**-2-))0..7(,724(())),).(.(52(.*))04)((,,()))))).)))02()
@M02352:288:000000000-CKWC8:1:1101:26348:11122 2:N:0:ATGCGCAG+ACTGCATA
CAATCTTGCGACCGTACTCCCCAGGTGGATTACTTATCACTTTCGCTTAGACACTGACTGTATATCGCCAATATCGAGTAATCATAGTTTACGGCGTGGACTACCAGGGTATCTAATCCTGTTCGCTCCCCACGCTTTCGTGCCTCAGCGTCAGTATCAGTTTAGTAAGCTGCCTTCGCTATCGGTGTTCTGTGTAATATCTAAGCATTTCACCGCTACACTACACATTCCGCCTACTCCAACTGAACTCAAGTTTATCAGTATCAATGGCAGTTTCAAAG
+
GGGGGGGGFGGG7C@CEFGFCFGGGFFGGGGGGGGGGGGGGGGGGGGGDGGGFFG@AFGGGGGGGGGGGGGGFFE7FCFGAFEFFGFGGGFCFEGGGGGE8FFFCFFGGGGGAFEFGGGGGGG,:CF,@+BEGGGEE?FCDGC@9DFFGGG6B7=D:;EFGGFFFF;;D9E6BFGGGCDF?DDECEGGGFED:AB<>:=+:FF7CFFGCGFFFA2AGBFEFFF4FFFGEFFFD:37:;;;;@EFFFEF<BF0><A=9)7>B<A-)64:AB(46?F56).)-
@M02352:288:000000000-CKWC8:1:1101:14971:11149 2:N:0:ATGCGCAG+ACTGCATA
CAATCTTGCGACCGTACTCCCCAGGTGGATTACTTATCACTTTCGCTTAGACACTGACTGTATATCGCCAATATCGAGTAATCATAGTTTACGGCGTGGACTACCAGGGTATCTAATCCTGTTCGCTCCCCACGCTTTCGTGCCTCAGCGTCAGTATCAGTTTAGTAAGCTGCCTTCGCTATCGGTGTTCTGTGTAATATCTAAGCATTTCACCGCTACACTACACATTCCGCCTACTCCAACTGAACTCAAGTTTATCAGTATCAATGGCAGTTTCGAGG
+
GGGGGGGGGFGGEFFFGGGFGEFGGFFGGGGFGGGGGGGGGGGGGDEGGGGGGGGGGGFGGGGGFGGGGGGGGCG7FGGGGGGGGGGGGGGGGGGEGGGGGGGGGG8FGGGGGGGGGGGBFGFFGGGGGGGGGGGGGGFGDCEDEC8DFGGEGGGFFFGGGGGGGGGGGGGGGCCDGFGFFGGCCEEC8CGGF6FFC>FGFGFG?FAFFFFGD=@DCDBFFFFAFGEF?FFFE>D@@@F1;@;@88<@AFFF<>AFF96<2>DAB<><A27211@67:6?;
@M02352:288:000000000-CKWC8:1:1101:10575:11156 2:N:0:ATGCGCAG+ACTGCATA
CAATCTTGCGACCGTACTCCCCAGGTGGATTACTTATCACTTTCGCTTAGACACTGACTGTATATCGCCAATATCGAGTAATCATAGTTTACGGCGTGGACTACCAGGGTATCTAATCCTGTTCGCTCCCCACGCTTTCGTGCCTCAGCGTCAGTATCAGTTTAGTAAGCTGCCTTCGCTATCGGTGTTCTGTGTAATATCTAAGCATTTCACCGCTACACTACACCTTCCGCCTACTCCAACTGAACTCAAGTTTATCAGTATCACTGGCAGTTTCGATG
+
GEGGGGGGGDGGDFGFFGGGGGGEFGGGGG9@EGGGGGGGGGGGGGEGGGGGGGGGGGFFFGGGGGGGGGGGGFGFD@E=FGGGGEGGGGGGGCFGGGDCFGFGGGGGGFDEGGGGGGGGGGGFGGGFGFGG@@::EGGGD?GFE>=8=E=CG>GFGGGGFFGGGGCFCFEFGCDGGGG999<EGGGGDF?CC?+876=@AFFG*AAD7CFFGF@EGEFFFFFF;F(058;>>:0(67;@3;EF1<B?A<>??AF?>>64466<9A)-64:2(4B)14())
@M02352:288:000000000-CKWC8:1:1101:5092:11240 2:N:0:ATGCGCAG+ACTGCATA
TAATCTTGCGACCGTACTCCCCAGGCGGAATGCTTAATCCGTTAGGTGTGACACCAACAAGCATGCTTGCTGACGTCTGGCATTCATCGTTTACGGTGTGGACTACCAGGGTATCTAATCCTGTTTGCCCCCCACACTTTCGCACCTCAGCGTCAGTATCGAGCCAGTGAGCCGCCTTCGCCCCTGGTGTTCCTCCGAATATCTACGCATTTCCCCCCTACCCCTGGAATTCCACTCCCCTCTCCAATACTCTCGTCTGCCAGTTCTACATGACCATCCC
+
F9FGGGGGGGGGGGECGFC<FEGEDFGGECFFGGFG9EGF@DFGGGGFGCFGFFG<<BFGGGGGFGCCFFGGGG@FFGGGGGFGFGCDCFGGGGGGAFGEFGGGGFEEEGGGFDFGGGGGGGGGGGGA,6DGEGC:CFGGGGGEGG@F6>E?CGG5ECAG*58CED:ED?9EG>DDGGGFFG*?:55FGGCCFCF1:>)C3+;@?F:3CCF7F+4;*0((().75<(98F:=F?6).3:(42280::)).)54,-042)).5))-.-64<4)4)/)).88
@M02352:288:000000000-CKWC8:1:1101:28232:11277 2:N:0:ATGCGCAG+ACTGCATA
CAATCTTGCGACCGTACTCCCCAGGTGGATTACTTATCACTTTCGCTTAGACACTGACTGTATATCGCCAATATCGAGTAATCATAGTTTACGTCGTGGACTACCAGGGTATCTAATCCTGTTCGCTCCCCACGCTTTCGTGCCTCAGCGTCAGTATCAGTTTAGTAAGCTGCCTTCGCTATCGGTGTTTTGTGTAATATCTAAGCATTTCACCGCTACACTACACATTCAGCCTACTCCAACTGAACTCAAGTTTATCAGTCTCAATGGCAGTTTCGAGG
+
FGAFGGCFEEFGEGEFE@FGGGGGF@C@CFCFGGGGAEFE@EC<CEGF7FGGGGGDFFGGEEA<FF:FGGG@A<F,,69BEGDCFG<EFC9?F:AFFGG+:,BDD=ACCF?EEF,9@E,A,A<AFFC8=D8,:+CCCFG>=D==;DD?83@1+6=83E9=DGGA9F9,E@3>>CGFGFDFBGGG7>C8*,5;9>F?AF+2++4+/;FCC,1BC4>B8)5*,:@AG8@GEA+++268@EE(=3.,//3=943(4758)-/64:)-54-6.27:((*-041(-
@M02352:288:000000000-CKWC8:1:1101:21695:11298 2:N:0:ATGCGCAG+ACTGCATA
CAATCTTGCGACCGTACTCCCCAGGTGGATTACTTATCACTTTCGCTTAGACACTGACTGTATATCGCCAATATCGAGTAATCATAGTTTACGGCGTGGACTACCAGGGTATCTAATCCTGTTCGCTCCCCACGCTTTCGTGCCTCAGCGTCAGTATCAGTTTAGTAAGCTGCCTTCGCTATCGGTGTTCTGTGTAATCTCTAAGCATTTCACCGCTACACTACACATTCCGCCTACTCCATCTGAACTCAAGTTTATCAGTATCACTGGCAGTTTCGAGG
+
GG9FFGGGGGGEECGGGGGGGGGGGFDFGGG?FGGGGGFGGGGGGGGGGGGGGGGGGGGFGGGGGGGGGGGGGDDFCFFGGGGFGGFGGGGGGGGGGGGEGGGFGGFEGGCGGEGEGGGGGGGFEGEEGGGGGGGGGFGGGGGGFGFCFGGGGGGGGGGGGGGGGGGGGGGGGGGGGCDAADGCDEGGDGGGGFFF<A+=:@B+4A8FCFFGGFFFGFB<@FFFGGFFCFFFF:@03;@;8)993<C@EEBF)-)1-.724<><>9)54,(:1:4:4(,4(
@M02352:288:000000000-CKWC8:1:1101:21715:11301 2:N:0:ATGCGCAG+ACTGCATA
CAATCTTGCGACCGTACTCCCCAGGTGGATTACTTATCACTTTCGCTTAGACACTGACTGTATATCGCCAATATCGAGTAATCATAGTTTACGGCGTGGACTACCAGGGTATCTAATCCTGTTCGCTCCCCACGCTTTCGTGCCTCAGCGTCAGTATCAGTTTAGTAAGCTGCCTTCGCTATCGGTGTTCTGTGTAATATCTAATCATTTCACCGCTACACTACACATTCCGCCTACTCCAACTGAACTCAAGTTTATTAGTATCAATGCCAGTTTCGAGG
+
GFGGGGGFFGCE:FFFGGGGGGGGGFFFFGGCFGGGGGFGGGGGDGDG,FFGGGGDGGGGGGGFFGGGGGGGGFD@<FFGGGGGGFGFGGGGEECCEGGGFGGGGGGGGGGGGGFGGCFFBFFFEFBEGGDCF@E+@DD6DFEGF@8==EE68EC7,@FGGGGGGGCFGGGDG>CCFCDBDCFEDGGE>2>+CEFA4BFDCFAG*/++1=BGDF@F*6:E3+4A4*;G36;6=>1;;@@@F81((7)().4,354=9)*-.52.))-6A()4)4=)9((.4
@M02352:288:000000000-CKWC8:1:1101:27250:11315 2:N:0:ATGCGCAG+ACTGCATA
CATTCTTGCGAACGTACTCCCCAGGTGGGTCACTTATCACTTTCGCTTAGCCACTCAAACCGAAGTTCGAACAGCTAGTGACCATCGTTTACGGCGTGGACTACCAGGGTATCTAATCCTGTTCGCTCCCCACGCTTTCGTCCATCAGTGTCAGTATATTATTAGTGATCTGCCTTCGCAATTGGTATTCTATGTAATATCTATGCATTTCACCGCTACACTACATATTCTAACCACTTCATACTAACTCAAGACAACCAGTCTCAAACGCCATTTTACC
+
GAFGGFGFG7FGGCFGGGGGGG8FFGD<:FGFFGGGGCGGGGGG7:FGG@FGGGGGFGGGGGGGEGFGGGDCGGFFEEFFFGGCBAFFGGGGGEGGG7FCFEFFCDFGGFGGG9BEFGFGFFFG7=CDE7CDFED7=88CFGCGGDFGACFGGDCAGFGGFFGFGDFFGCGCGF>FGGDE579C4ECFC7DCG<=4/96=EGFG4AAFFGFCDB94:BB@DFFFG7CG)7:A7A6<?F<@CCC)))74)))5)73)6?7:?>)).)6<)-6((-*.94<A
@M02352:288:000000000-CKWC8:1:1101:9102:11337 2:N:0:ATGCGCAG+ACTGCATA
CAATCTTGCGACCGTACTCCCCAGGTGGATTACTTATCACTTTCGCTTAGACACTGACTGTATATCGCCAATAACGAGTAATCATCGTTTACGGCGTGGACTACCAGGGTCTCTAATCCTGTTCGCTACCCACGCTTTCGTCCATCAGCGTCAATTCAAACCTAGTAAGCTGCCTTCGCTATCGGTGTTCTGGGTAATATCTTTGCATTTCCCCGCTACACTACACATTCCCCCTACTGCGACTGAATTCCACACTAACAGTATCCATGGCCGTTTCCAAGT
+
F<,BFFGGG@:FG>BFGFFFGGG7@FCFF<EEFGGG@<EFGGG,BBFD:B,CC<FC<<,CCFCAAFC>FGGCFGGCF@?EAFF9BFAFGGFFC?FCFGGCF9<==8EFGB,4EE<EEFFEE4CEE+B@CGG9C+@@77,AECEGCE,@D+B>+@E:DFFDE8@@CEFA,9>,@B?FCFDDA>CC5**4*:=,**88:<88+=+1+*1:7D7+0289)38),96@6C0;+.3*2.8,4./6:(((())55.))).04?0.).))).)54:(2(-4-).86..6
@M02352:288:000000000-CKWC8:1:1101:5214:11371 2:N:0:ATGCGCAG+ACTGCATA
CATTCTTGCGAACGTACTCCCCAGGTGGGTCACTTATCACTTTCGCTTCGCCACTCAAACCGAAGTTCGAACAGCTAGTGACCATCGTTTACGGCGTGGACTACCAGGGTATCTAATCCTGTTCGCTCCCCACGCTTTCGTCCCTCAGTGTCAGTACATTATTAGTGATCTTCCTTCGCAATCGGTATTCTGTGTAATATCTATGCATTTCACCGCTACACTACCCCTTCTAACCACTTCATAATGACTCAAGATAAACAGTATCAATGGCAGTTCTGCAG
+
DCFFGFGCGG7:+CFFFFGGG@<@EF88@CFCFGG9FGFFGFGGGGEG,@FGGGGFGGGGG>76>FFFGE@F>FGG99FFCEF<AFCAF=FG>BCF>@E:<EFF8EAB+FAFDFCAEAFFFFF<+86@+@BFE3=+BFFCEE+:;,5;@;EC;FGACA;D=FFFCFFCF9E,75=?<>;/9;FFD?;@<=FFG?FF9A>C6@CDEBFCFFFFFF?EG5:@DF1)**/:()2++23.65>EE?))1-6<4))..)8FB9*68>B<<9:)-(4(-,156))).
@M02352:288:000000000-CKWC8:1:1101:5229:11381 2:N:0:ATGCGCAG+ACTGCATA
CATTCTTGCGAACGTACTCCCCAGGTGGGTCACTTATCACTTTCGCTTAGCCACTCAAACCGAAGTTCGAACAGCTAGTGACCATCGTTTACGGCGTGGACTACCAGGGTATCTAATCCTGTTCTTTCCCCCCGCTTTCGTGCCTCAGCGTCAGTATATTATTATTGATCTTCCTTCTCACTCGGTGTTCTGTGTAATATCTATTCATTTTACCGCTACACTACACATACTACCCAATTCCTCATGTCTCAAGATAATCACTATCAAAGCCACATTTACAA
+
FF<@C@FGGGC6@+CFGGGGGGG:FF@<:FFCFGGGC@6FEEG,CCFG:FGGGGF,F,<FC++@:AAECFFFF,FF<,EFC,5BAE,,ADFG@,@F@=F7?E<:EF,4FD,BFFEA,,8EEFGC,,,C9E8+@3>B3@,8@+@87@@=,@C6C>G7,3=,,,@;,7>;E,@,DF+5:=CF6=CC4;*=?@FCCCF44++==CC7*=:8=F6+;F0>EEBE;:1/2;<9)*3++)6)(,)..))).6-).))))5206)*),))).-)).(37((/)0)-))
@M02352:288:000000000-CKWC8:1:1101:27585:11401 2:N:0:ATGCGCAG+ACTGCATA
TCATCTTGCGACCGTACTCCCCAGGCGGAATGCTTAATCCGTTAGGTGTGTCACCGAACAGTATACTGCCCGACGACTGGCATTCATCGTTTACGGTGTGGACTACCAGGGTATCTAATCCTGTTTGCTCCCCACACTTTCGTACCTCAGAGTCAGTATCGAGCCAGTGAGCCGCCTTCGCTACTGGTGTTCCTCCAAATACCTACGAATTTCACCTCTACACTTGGAATTCCACTCACTTCTCTCGAACTCTAGCCTTCTCGTCTTGGAGGCAGTTCAAG
+
F,,BCFFF,C7FGDCFGFGGD7FC8CFEG+FFGGGGGFC9@FGCGEG9F@FCEFGGE>=CEGFGGGGGGGECCG+@+B>8FGGG?@FEFGGFCCFGGFGCE,,CF<EE@F7F8DAADFGGGCCDFGGF;F8FFG7>7D,>8=D:FCFC6>,<EF;;C,@,4>DEDGCFFG9?FEC>D7*)5*4?*9,5<7*:84B;=/=>F+/24AFGCF57+19;+0/=7@@C7+3C)9)/*9<471:).556<263:(16)6)*.-1)))--,4:4>).4(-)4@-.).
@M02352:288:000000000-CKWC8:1:1101:16909:11408 2:N:0:ATGAGCAG+ACTGCATA
CAATCTTGCGATCGTACTCCCCAGGTGGAATACTTATTGCTTTAGCTTCGCCACTCAGGGCTCAAGTCTCCGCACCCGTAGTTTTCAATGTTTACAGCCTGGACTACCAGGGGATCTAATTCCTTTTGCTCACCCACCTTTTCCGCCCTCCCGGTAGTTATCGTCCTGTTATTCTCCCTCGCCACTCGTTTTCTTCCTTATAATCACGCATTTTCCCGCCTCCCCACGAATTCCTATGACCTCTCCGATACTTAAGAACAACAGTTTCAAATGACGTTCC
+
GG,,CFGGGGE-DFFGGGGGGGGGGGG,6,CFFGGGG9,,,CF@,CF@5@,BFG8FFG,,,,,,C,5,,<E+:F=+6+6486,,55,,,,9CF,,5C?,,,?,<<<,B8,CF77:+,49,,C,,:EF,,,4,CF,++6,@F9,,+@C++,+1+++++6C,,9+@>++,77,,,7+5=+;***@95C7D14*;:*=/*+=FA+++/+1**/6CG6**>)(,(2(.**()..):+8)9))))643).,((496<))6*)64,4<F().))-4::B-9(.4.(
@M02352:288:000000000-CKWC8:1:1101:20304:11465 2:N:0:ATGCGCAG+ACTGCATA
CATTCTTGCGAACGTACTCCCCAGGTGGGTCACTTATCACTTTCGCTTAGCCACTCAGACCGAAATCCGAACAGCTAGTGACCATCGTTTACGGCGTGGACTACCAGGGTATCTAATCCTGTTCTCTCCCCACGCTTTTGTCCATCAGTGTCAGTTGATTCTTAGTAATCTGCCTTCGCAACTGGTCTTCTTTGTAATAACTATGCATTTCACCGCTACACTAAATATTCTACCTACTTCATATTACCTCAAGTCAACCAGTATCAAAGCCACTACTACA
+
CGGCFGGGFG7BFEECCGF<FCGEF<CF7@F8FFFFGGGGGGGGDGGFDFGGGFF,ECDFG7@FGFBEC7FGGGGG9,E?,FEEFFEFGGGD+CFCGEGGGGGGGG<=+B,?FG,4EGAC,7CA,5A9DDC,@+>>E+,7>3,=,@62,,5,7,@@CEFA,@D;,@=CE=>,,49+4***9*>,7D,>9:E+D6BC<F1+1+=B?4+=8C>CDA2?:.,)/6/)*+<7);F=7+7?(7;E.9))9))/941))).342)(44).))6>A:(4(5/.92<7
@M02352:288:000000000-CKWC8:1:1101:4945:11504 2:N:0:ATGCGCAG+ACTGCATA
CAATCTTGCGACCGTACTCCCCAGGTGGATTACTTATCACTTTCGCTTAGACACTGACTGTATATCGCCAATATCGAGTAATCATAGTTTACGGCGTGGACTACCAGGGTATCTAATCCTGTTCGCTCCCCACGCTTTCGTGCCTCAGCGTCAGTATCAGTTTAGTAAGCTGCCTTCGCTATCGGTGTTCTGTGTAATATCTAAGCATTTCACCGCTTCACTACACATTCCGCCTACTCCAACTGAACTCAAGTTTATCAGTATCAATGGCCGTTTCGAAG
+
EEG,CEGGCGGGEEFFFFACFCECFF<DDFFFCCFGGGGGGGCCFCFG,CEFGGGEGFGFGGGGGGGGDE@FECFCF7FFDFFFG<FGGFGFECECFFGEGGGGCE5BB?FBFFFEGAFGGFCFFGGCEGGGG++8@DGGGF>FD,,==EEE+@F7,3@EDFFGGGFC,,E887;+C>DFF*:CDGDGGGG7EAFCEFF@6BAF<A=F>CFDFF@F8)4/)+96*5;C5@7AEED@1@36;3@@;<)(.934)6>*-64:A):-)64<>(,((-.,981(-
@M02352:288:000000000-CKWC8:1:1101:25054:11509 2:N:0:ATGCGCAG+ACTGCATA
CAATCTTGCGATCGTACTCCCCAGGTGGGACACTTATCACTTTCGCTTAGTCACTGAGATAAATCCTAACAACTAGTGCCCATCGTTTACGGCGTGGACTACCAGGGTATCTAATTCTGTTCGCTCCCCACGCTTTCGCCCATGAGCGTCAGTACATATGTAGTACACTGCCTTCGCACTCGGTATTCTGTGTAATATCTATGCATTTCACCTCTACCGCACACATTCTATCTACTTCCTCCGTACTCAAACCAACCATTCACCACGGCATTTTCACTGTT
+
CCAFGGGGCFGCFGFGFGGGGGGEGGFFGFG8F8CFFFDEFGGGGGDFGG<EDEGGGDFD,@@,CF,,CF8AA<E@<C,,CE=,8F<B,:F,:=74++,C<4,:A++:,<CD,9,,C;<CFFEEG,+@+@+8@+@FF6+3833@>8A++>C8=7E87,,,58=3,,,@E,,,@,=9CC*<A5C9C7:2=EGFC<9491:7++=76E>++,44*87FF4((//()*2?@);=+;+;?C9;)1((/:((1).)),38>:664<)6)4-(-1(,)6)*)*..6:
@M02352:288:000000000-CKWC8:1:1101:2262:11522 2:N:0:ATGCGCAG+ACTGCATA
CAGTCTTGCGACCGTACTCCCCAGGTGGATTACTTATCACTTTCGCTTAGACACTGACTGTATATAGCCAATATCGAGTAATCATAGTTTACGGCGTGGACTACCAGGGTATCTAATCCTGTTTGCTCCCCACACTTTCGCACCTCAGCGTCAGTATCGAGCCAGTGAGCCGCCTTCGCCACTGGTGTTCCTCCGAATATCTACGAATTTCACCTCTACACTCGGAATTCCACTCCCCTCTCTCGAACTCAAGACCAGGAGTTTATAAGGCCGTTCCAGGG
+
GGGGFGGCFGDGEGGGGFGFGG@BFF8FGGGGGGGGGGGFGGGGGGGGGGFFGGGGEECFFFFGGGGGG9FGC<CFFGGG9CAFGGCAFFBCCDGEGGGGC9FGGGFEGGGGGGG9E,CFGGGGEFFG,@CCFCGEEFGEGDGGD@?6EGECE>FGFGE+8FEGGG,3@A@8E>99C*<ADGG9*2,=?:DCFF?2(8?:BFA764285CA@@F@AA*;36A8)//(74AC+;;=(43(33=22,4(((6>(527@0:5((.(692664<(((-77)6)(,
@M02352:288:000000000-CKWC8:1:1101:25091:11528 2:N:0:ATGCGCAG+ACTGCATA
TAATCTTGCGACCGTACTCCCCAGGCGGAATGCTTAATCCGTTAGGTGTGTCACCGAACAGTATACTGCCCGACGACTGGCATTCATCGTTTACGGTGTGGACTACCAGGGTATCTAATCCTGTTTGCTCCCCACACTTTCGTACCTCAGCGTCAGTATCGAGCCAGTGAGCCGCCTTCGCCACTGGTGTTCCTCCAAATATCTACGAATTTCACCTCTACACTTGGAATTCCACTCACCTCTCTCCAACTCTAGACTGATAGTTTTGGAGGCATTTCACG
+
AEEEFGG<FGGGGGCDE8EFEEGECFFCFGGFGFGFFGGGGGEFFGGFFGFFGGGGCCEEGFFGFFGDFFDFFGGEGGE<CECGGGGGGGGGGEEFGGFGGGGGGG,BFEGGFGFF9@FGA;FEFGFGGGGGGCFGGFDGGCDCFCCGGGFGGGGDGFGGG73CE><DFFG?ECDCDDGF4:8EGF,<@F=7CEF@D)2;ACCCE=>8<F5CC67BGFF36F:BC*505?:?6644(((44:<?<2(62>?AA2)9<BF34:446>B(2,((,:4)1.)..
@M02352:288:000000000-CKWC8:1:1101:6124:11552 2:N:0:ATGCGCAG+ACTGCATA
TAACCTTGCGGTCGTACTCCCCAGGCGCAATACTTAGTACGTTCGCTTAGCCTCCAACGGTATATGGTTGCAAACGGCTATTGATAGTTTACGGCGGCGACGACTAGGGTATCTAATCCTGTTGGTTCCCCACCCTTTTTTCGTTGAGCATTGATTCACTCCGTGTGGGCTGCCTTCTCTACCGCTGTTCTTCCTCATATCTATGACTTCTACCACTACCTGACACATTCTGCCAACTTCCACCGAATTACAGTCTCACAGTTTCAATGTCTGCTCCATC
+
,CFFFGGGGG+68FFFFGGGGGGDF,@+86@FFGGGC,,C,CC6BFG,,C,CCFG8FF,78,,C,,C,,6,:,CFG7+@F,E,5955C<??,8+@F++@6++6C+@,,,,,,7,,,E,3@,8@,,383@,@,>***,,,,4D*,,,**4,,,,,,,,,,,,,**134*6*2=EG41C:7++1>:)CE8E?C>+)29)19>9>9*6==7*+***1)90)5()*.000(*.***1=))(()62-6((-4124)),))1))*)).)))..)))))6)1)/().
@M02352:288:000000000-CKWC8:1:1101:25385:11642 2:N:0:ATGCGCAG+ACTGCATA
CAATCTTGCGACCGTACTCCCCAGGTGGATTACTTATCACTTTCGCTTAGACACTGACTGTATATCGCCAATATCGAGTAATCATAGTTTACGGCGTGGACTACCAGGGTATCTAATCCTGTTCGCTCCCCACGCTTTCGTCCCTGAGCGTCAATTCAGGCCTAGTGAGCTGCCTTCGCTATCGGTGTTCTGTGTCATATCTATGCATTTCACCGCTACATGACACATTCCGGCCACTTCGACCGAATTCAAGACTAACAGTTTCAATGGCAGTTCCATA
+
FEFA<@FA<CG7+CBDGGGFGECEFFECGGGCEFGGGGGGGGFFGDEGGFFGFEF9E@EFGGFGFFGGCC:E8C<,DCEEFFCFGAFGGGGGGEFDGGG@F,EDFF<EGGGG9EFGFFGG9FGGGCFGGG=FGEE>@@GEC>8EGG3+?EEA:EGGGEFG,@8DD@=9:BB66CGGG*<*/*199EEGC??+19=/78+B=GFG*88::@AFFF9EGA(.;A44*>;<?6@)))(.,4A?31891;18:AA))..9).9)).-66A<A-((3:7*)9><)
@M02352:288:000000000-CKWC8:1:1101:17955:11661 2:N:0:ATGCGCAG+ACTGCATA
CAATCTTGCGACCGTACTCCCCAGGTGGATTACTTATCACTTTAGCTTAGACACTGACTGTATATGGCCACTATCGCGTAATCATAGTTTACAGCGTGGACTACTCGGGTATCTAATACTGTTCTTTCCCCCCCCTTTCGTGCCTCAGCGGCAGTATCAGTTTTGTAATCTACCTTCTCTACCGCTGTTCTCTGTACTATTTAAGCATTTCTCCGCTACACTACAAATTCTCCCTACTGCAGCTTCACTCAAGTTTAACAATATGTATAACAGTTGCCATG
+
GFC,CFGGGGD@@FFGEFGGGGGGGG8@,;C<FFGGF9,<FFF@CFGF<@,FGGA9F<9@FDFDD,,CF,,9:,C,,+8>,C?F?F,:@?<,,,:74=F+4:,A,5+++=+?,C=9E,E9,49,,,CEF@FGG7F+8,3+8=3=;E,+,:+@+@:E:,,,3=,,3,,37,;,7<4:C*:9++544?=AC:E+464**4BF++++09;87,4+++(:*).45+;FF*/C)++++2,)//)7)().)).)))(())-96)0)))).))))))))5)*.*)6).
@M02352:288:000000000-CKWC8:1:1101:15904:11663 2:N:0:ATGCGCAG+ACTGCATA
TAATCTTGCGACCGTACTCCCCAGGCGGAATGCTTAATCCGTTAGGTGTGACACCAACAAGCATGCTTGCTGACGTCTGGCATTCATCGTTTACGGTGTGGACTACCAGGGTATCTAATCCTGTTTGCTCCCCACACTTTCGCACCTCAGCGTCAGTATCGAGCCAGTGAGCCGCCTTCGCCACTGGTGTTCCTCCGAATATCTACGAATTTCACCTCTACACTCTGAATTCCACACACCTCTCTCGAACTCAAGACCAGGAGTTTATAAGGCAGTTCCAG
+
GFGGGGGGGGDGCFF-@FAFFGGGGGGGGGGGGGGGFGGGGGGGGGGGGGGGGGGGGGGGGGGGGGGGGGGGGGGGGGGGGGAFGGGGGGGGGGGGGGGGDGCFGGGGGGGGGGGGGGGGFGGGGGGFFGGGGGGGEFGGGGGGGGGFGGDDGEGDGGGG7FFCGDGGFFFGEEGGGGGFFDDGGCFF6CCGGEA==>ECFFACEFFG5FF>FFCFGA)7>FDFG+;7<CFFFB9:B<B:(8.3>F0>?31A22,*2:><01433>924)6277D8=926)
@M02352:288:000000000-CKWC8:1:1101:7997:11682 2:N:0:ATGCGCAG+ACTGCATA
CAATCTTGCGACCGTACTCCCCAGGTGGATTACTTATCACTTTCGCTTAGACACTGACTGTATATCGCCAATATCGAGTAATCATAGTTTACGGCGTGGACTACCAGGGTATCTAATCCTGTTCGCTCCCCACGCTTTCGTCCCTGAGCGTCAATTCAGGCCTAGTGAGCTGCCTTCGCTATCGGTGTTCTGTGTCATATCTATGCATTTCACCGCTACATGACACATTCCGCCCACTTCGACCGAATTCAAGACTAACAGTTTCAATGGCAGTTCCATCG
+
EFGGGGGGGGGGEGFGGGGGGGGGGGCFFGGGCFGGGGGGG@FGGDGGGGGGGGGGGFGGGGFGGGGGGGGGGFGCC7FGGGGFGGGGGGGG7CFGGGGGGFFCFGGGGGGGGFGFGGGGGGGGGGCFE7BFCFEEDCFGGGGEDDGDFECEG6;EC9;9EEFFGGCCC<FCFFGGGCC9ACD>*ACEDFGCFCC49CFF=:A8*;BGGCACFF2?556<)+.;>;(67FFF>:(;(8;71(4,(47304<992:@AB407:<AA2<AB77?(4?BF)6)(
@M02352:288:000000000-CKWC8:1:1101:7990:11702 2:N:0:ATGCGCAG+ACTGCATA
CAATCTTGCGACCGTACTCCCCAGGTGGATTACTTATCACTTTCGCTTAGACACTGACTGTATATCGCCAATATCGATTAATCATAGTTTACGGCGTGGACTACCAGGGTATCTAATCCTGTTCGCTCCCCACGCCTTCGTCCCTTAGCGTCAATTCATACCTAGTTAGCTCCCTTCGCTGTCGGTTTTCTGTGTGATATCTGTGCATTTCACCGCTACATGACCACTTACGCCGACTTTGACAGGATTCAAGTCTAACAGTTTCAATGGCACCTCCCT
+
GGFFGGGGGGGGEEFGGG<DFE8:FG8@CFFFECGDCCCCAEFGDFEC:F9FC8F9FFEFEFEF9F@ECGGFF,C?D6CEEE9BFFFGGGGGC:F+CB@+4,BE,=<BFFF<?FGGB9BC,,9:F7C>8>7=F>++369=@C=ED,==AEE8C+@:99,,3,85E,,,,,;,6**=;CC?*0@?;;**4,;:+/=)*18CAF+=*++++=+++4/)*23;CA))**(071+)00((((4).6<4)(())..))))0-5*).44-6))))(.()(08)((
@M02352:288:000000000-CKWC8:1:1101:5193:11729 2:N:0:ATGCGCAG+ACTGCATA
CATTCTTGCGAACGTACTCCCCAGGTGGGTCACTTATCAATTTCTCTTAGCCACTCAAACCGAAGTTCGAACAGCTAGTGACCATCGTTTACGGCGTGGACTACCAGGGTATCTAATCCTGTTCGCTCCCCACGCTTTCGTCCATCAGTGTCAGTATATTATTAGTGATCTGCCTTCGCAATTGGTATTCTATGTAATATCTATGCATTTCACCGCTACACTACATATTCTAACCACTTCATAATAACTCAAGACAACCAGTATCAAAGGCAATTCTACAA
+
GDFDFFGGGGGGGGFGGGDGFGGGGGGGGFFGGGGGGGGGGGGGGGGGGGGGGGGGGGGGGGGGGGGGGGGGGGGGGGGGGGGGGGGGGGGGGGGGGGGGGGGGGGGGGGGGGGGGGGDGGGGFGDEFEFGGGGGGGGGGGGGGGGDGGFGGGFGFGGGGGGGGGGGGGGGDGGGFFFDFFGGGGG7@FCGGGFFFEFFGF@FGEFFGGGFFFF9BEEFFFFFFFFFGFCFFFF;@?EFFFFFFF?EF<AE87<@F@<B@6EFAFFAFF<?<4:FFF:<4)
@M02352:288:000000000-CKWC8:1:1101:6299:11729 2:N:0:ATGCGCAG+ACTGCATA
TAATCTTGCGACCGTACTCCCCAGGCGGAATGCTTAATCCGTTAGGTGTGTCACCGAACAGTATACTGCCCGACGACTGGCATTCATCGTTTACGGTGTGGACTACCAGGGTATCTAATCCTGTTTGCTCCCCACACTTTCGTACCTCAGCGTCAGTATCGAGCCAGTGAGCCGCCTTCGCCACTGGTGTTCCTCCAAATATCTACGAATTTCACCTCTACACTTGGAATTCCACTCACCTCTCTAGAACTCTAGACTGATAGTTTTGGAGGCAGTTCCAGG
+
EFDFFGCGFEG@FGEGEDFFGGGGGCFDEGGGGGGGFFFDGGGFE8FGFGGFGGGGGGGGGGGGGGGFGGGGEGGGGCCEGGGGGGDGGGGGGGGDFFEGGGGGGGGGGGGFGGGCFGGGGGFGGGFGFC@FEGGGGGGGFEFFCC=AFGGGG6?EFGDGDG>CEGEFGFFGGGGGGGGGFAGGGGGG@EE?F7);@@FFD=CCGEFFGD5AFGFFAFFFFFFFFFG7FA?77==),(.82(5:?:6)9A42-:<<FA)66AAAFFF:>FF<<(4:A?A>24
@M02352:288:000000000-CKWC8:1:1101:5208:11738 2:N:0:ATGCGCAG+ACTGCATA
CATTCTTGCGAACGTACTCCCCAGGTGGGTCACTTATCAATTTCTCTTAGCCACTCAAACCGAAGTTCGAACAGCTAGTGACCATCGTTTACGGCGTGGACTACCTGGGTATCTAATCCTGTTCGCTCCCCACGCTTTCGTCCATCAGTGTCAGTATATTATTATTGATCTGCCTTCGCAATTGGTATTCTATGTAATATCTATGCATTTCACTGCTACACTACATATTCTAACCACTTCATAATAACTCAAGACAACCAGTATCAAAGGCAATTCTACAG
+
EFFFGGGGGGF+@@FGGGGGGGGGG<FF:@C8FFGGAF<<CFGGGGGF,FFGFGCFGFEFDG@CE?FCF8FFE=E,FCC<FFGFGGEFD?<?,,+4@FC44,A?E,9,+:C<9CF,44??=75E++CD=F=3F+BFCFGEGCGGGCC+@;DFEGEF7EFFGFCF,,,@A@A,EFF+9;990*52*77@C7<+=4B6>A>7=FAC4+=9+=691+/*>=;=(=BFFC584+=:1?B@@;A4)5)9<1?EFEF;3<;450=3?EE).)9>)/32??448<>9.
@M02352:288:000000000-CKWC8:1:1101:4371:11780 2:N:0:ATGCGCAG+ACTGCATA
CAATCTTGCGACCGTACTCCCCAGGTGGATTACTTATCACTTTCGCTTAGACACTGACTGTATATCGCCAATATCGAGTAATCATAGTTTACGGCGTGGACTACCAGGGTATCTAATCCTGTTCGCTCCCCACGCTTTCTTGCCTCAGCGTCAGTATCAGTTTAGTAAGCTGCCTTCGCTATCGGTGTTCTGTTTAATATCTAAGCATTTCACCGCTACACTACACATTCCGCCTACTCCAACTGAACTCAAGTTTATCAGTATCAATGGCAGTTTCCAGG
+
GFGGGGGDFGDFE:BDFGGGGGGGGEDFGGFFFGGGGGFGGGGGGGGG>FGGGGGGGGDGGFFGGG>EGGEGGDG7FDFFGGGGGGGGGGGGCBFEFGGD8FFGGGGEGGGGGFGCGGGGGGGDBFBFGDGEGEGG7@A,E=FFGF8DG6=>CCFGEAF,@FF@DFCG9CE,3A5=C*;5@7D7CG5CEFFDG*=7C+4++++2*?FGGGFDGB?DE;>;@A8F*7);5C+/=>?6,7@1)=;81=EE9<<74:<FA2@A<FF<<A9:230(2<F4*)..4
@M02352:288:000000000-CKWC8:1:1101:2806:11795 2:N:0:ATGCGCAG+ACTGCATA
TATTCTTGCGAACGTACTCCCCAGGCGGGTTACTTCTCGCTTTCGCTATGCTACTCAAACACCGACTCGTTCGAACATCTAGTATCCATCGTTTACGGCGTGCACTCAAAGTGTATCAAATCCTTTTCACCCCCCACGCTTTCGTTTCCGTGTGACAATATATCCTTTGTACTCTCCCCGCGCTATTCGTTCTTAAAGTAATCTCTATGCATCTCCCCGACACCACACTTACTGTAAATACCTAATAATATCTCAAAAGCCCGTATCACATTCAGAATTAT
+
,,,6C@F,=FC+@CDFFF<FGGC6,,++6@,CEDD<FF,::,,C6B=,,:,,9:66C,,C,,8+4+8?+,B=+,:4+55,,,555,5,,,+:,+:,+4+@3++3C,,,,,8,,,,@;,3,,7,C<A==,,6F+CFGG**4@*A;,,5;,*,*,*,5,2,2@,5,,,,,27,,>,+****)))/*)*++3<**1)+))11+33+2)+***+/2?6<*0.4((01:<*.9(9**0*)6)6<<4).))).)))62)))9-4).(((((.,))))).)*)*)..)
@M02352:288:000000000-CKWC8:1:1101:16140:11814 2:N:0:ATGCGCAG+ACTGCATA
CAATCTTGCGACCGTACTCCCCAGGTGGATTACTTATCACTTTCGCTTAGACACTGACTGTATATCGCCAATATCGAGTAATCATAGTTTACGGCGTGGACTACCAGGGTATCTAATCCTGTTCGCTCCCCACGCTTTCGTCCCTGAGCGTCAATTCAGGCCTAGTGAGCTGCCTTCGCTATCGGTGTTCTGTGTCATATCTATGCATTTCACCGCTACATGACACATTCCGCCCACTTCGACCGAATTCAAGACTAACAGTTTCAATGGCAGTTCCATC
+
GFFGGGGGGGGGGGGGGGGGGGGGFFGGGGGCFGGGGGGGGGGGGGGGGGGGGGGGGGGGGGGGGFGGGGGG?DGEGGFGGFGCCGCGGGGGGGGGGGGGGGGGGGGGGGGGGGGFGGGGGGGFGGGGGGGGGGGGGGFGGGGCFGCGGGGGG6EGGGGDCGGCFGGGFFGGGGGGG*>DE>FEDEGGGGGFGEFC8CB81=BFCFFGGCACCF@FGF>EECEFFFFGFFF4):1303>73?6;;>08:AA>.-4*),7026<94:AAA:?B?BFA4)..
@M02352:288:000000000-CKWC8:1:1101:13017:11846 2:N:0:ATGCGCAG+ACTGCATA
CAATCTTGCGACCGTACTCCCCAGGTGGATTACTTATCACTTTCGCTTAGACACTGACTGTATATCGCCAATATCGAGTAATCATAGTTTACGGCGTGGACTACCAGGGTATCTAATCCTGTTCGCTCCCCACGCTTTCGTGCCTCAGCGTCAGTATCAGTTTAGTAAGCTGCCTTCGCTATCGGTGTTCTGTGTAATATCTAAGCATTTCACCGCTACACTACACATTCCGCCTACTCCAACTGAACTCAAGTTTATCAGTATCAATGGCAGTTTCGATG
+
GFGGGGGGFGGGGGGGGGGGGDEFGGGGGGGGGGGGGGGAFGGDGGGCBFGGGGGGG?FGGGFGGGGEEEGGGCCFFGGGGFGFFGGGFGGGGEGGGGC?FEGGGGGCGGFFGGGGGGGGGGGCFGGEGGCEFG7:=8DEGGGGGGFGGGGGGGC7,DFGFGG9CDF9>@D:FGGGGGD>ADGEDEGGG?::BEFEEF@:BB8=?A8CFGFFGFFEGF6<;FE4DGEFC@CF:;;@@<E=45@;4@@;).38?AAFA2=444<<94)6<BF?(,92636)6
@M02352:288:000000000-CKWC8:1:1101:6137:11874 2:N:0:ATGCGCAG+ACTGCATA
CAATCTTGCGACCGTACTCCCCAGGTGGATTACTTATCACTTTCGCTTAGACACTGACTGTATATCGCCAATATCCAGTAATCATAGTTTACGGCGTGGACTACCAGGGTATCTATTCCTGTTCGTTCCCCACCCTGTCGTGCCTCAGCGTCAGTATCAGTTTAGTAAGCTTCCTTCGCTATCGGCTTTCTGTGTAATTTTTAAGCATTTCTTCGATACATTAACCATTCAGCCCACTCCAACTGAACTCAAGATTATCAGTAACAATGGCAGTTTCTAAG
+
CFGGGGGGGGGGGGBDGGGFGGGGG@EFF@<CFGGGDF<F<FFCFGD74F<FFG8FGDAFE@D<FC@FE:CC<,,,<9FFCCGEFC<E<FFF:,@+FE:=,,?EF?F++:9EDEE9,,,9,C?A7+88>F8EE+8F,=DBFCE6EF,==8CC6+=,3,,,6@ECE<FFBF,,@,5=?+0<**54***4>,,5=69**3+++53**092BCF+++0),0/1*+*++0773A++8)(6((/()(//(7.()176))/3.)+))))).-5)442:BB*56))..
@M02352:288:000000000-CKWC8:1:1101:22944:11885 2:N:0:ATGCGCAG+ACTGCATA
CAATCTTGCGACCGTACTCCCCAGGTGGATTACTTATCACTTTCGCTTAGACACTGACTGTATATCGCCAATATCGAGTAATCATAGTTTACGGCGTGGACTACCAGGGTATCTAATCCTGTTCGCTCCCCACGCTTTCGTGCCTCAGCGTCAGTATCAGTTTAGTAAGCTGCCTTCGCTATCGGTGTTCTGTGTAATATCTAAGCATTTCACCGCTACACTACACATTCCGCCTACTCCAACTGAACTCAAGTTTATCAGTATCAATGGCAGTTTCGAAG
+
GFGGGGGGFGGDCGEGGGGGGGGGGGFGGGGGFGGGGGGGGGGGGGGG:FGGGGGGGGGGGGGGGGGGGGGGGCFGGGGGFFGGGGGFGGGGGGGGGGGGGGGGGGGGGGGGGGGGGGGGGGGGGGGDEGEDFGDGGGGG,DEGCEC6?EGGGGGGCGGG9CAFFFB,@DCCGGFGFFGFFGGGDGGGGDFGGFFFFFFGFGF7CFFCCFFGC;@FGF@FFA5;<F@DCFFFFD@68@EE@@@3=E8?AFFFF946>574AFF><>4)-.((4(/69213(
@M02352:288:000000000-CKWC8:1:1101:24556:11886 2:N:0:ATGCGCAG+ACTGCATA
CAGTCTTGCGACCGTACTCCCCAGGTGGGATACTTATCACTTTCGCTTAGTCACTGAACCGAAGTCCAACAACTAGTATCCATCGTTTACGGCGTGGACTACCAGGGTATCTAATCCTGTTCGCTCCCCACGCTTTCGTCCCTCAGCGTCAGTATATACGTAGTAGACTGCCTTCGCAATCGGTATTCTGTGTAATATCTAAGCATTTCACCGCTACACTACACATTCCGCCTACTCCAACTGAACTCAAGTTTATCAGTATCAATGGCAGTTTCGAGGTT
+
GGGGGGGGGGFGGEBFGGGGGGGGGGGGGGGFGGGFGGGGGGGGGGGGGGGFGGGGGGGGGGGGGGGGGGGGGGGGGGGGGGGGGGGGGGEGGGGGGGGGGGGGGGEFGGGGGGFFGGGGGGCGGGGGGGDGGGGGDEGDEG8DGGDGGGGGGGGGGFEGGGGGGGGGC78FGGGGGGGFFG>>FGGFCF;FFE8**=BGFG6DEFFGGGFDGEF3*6@4;FEFGD5CCA:;5BDFF135:<:27?>FFBDFA></:AFFFFF2>2:?:13:427(>B0<8
@M02352:288:000000000-CKWC8:1:1101:22927:11890 2:N:0:ATGCGCAG+ACTGCATA
CAATCTTGCGACCGTACTCCCCAGGTGGATTACTTATCACTTTCGCTTAGACACTGACTGTATATCGCCAATATCGAGTAATCATAGTTTACGGCGTGGACTACCAGGGTATCTAATCCTGTTCGCTCCCCACGCTTTCGTGCCTCAGCGTCAGTAACAGTTTAGTAAGCTGCCTTCGCTATCGATGTTCTGTATAATATCTCAGCATTTCACCGCTACACTAACCATTCCGCCTACTCCAACTGAACTCAAGTTTATCAGTATCAATTGCAGTTTCCAAG
+
GFAFFFGEDF7FCFFFGCFGGGGGGGGGGGGCGFGFCFDFGGGGGGGF7<FFGGGC<EFGGGGCFFFGGDFGGFCCC=FFFGGGGGGFGGFEBC+@FGDDFE<FCA8FGGGGGDFCGCGFGGE,?=8@+@CDG@FGGD988=EFGE?FGGGEG6E,,8>9D=@@,@;DEDF,:@5=C5>*0*57*1,4<@7++*4;*=@997+:9A=FGGFDGA@BGF@@@F4)*1=64@FA33((())//(/:(7==EC3())-*64@)).)).:46).:)).9:6)65)
@M02352:288:000000000-CKWC8:1:1101:18789:11926 2:N:0:ATGCGCAG+ACTGCATA
CATTCTTGCGACCGTACTCCCCAGGCGGGATACTTATCACTTTCGCTTAGCCACCAAACCGCCGACGCGGTGGACCAACTAGTTTCCATCTTTTACGGTGTGGACTACCAGGGTATCTAATCCTTTTCGCTCCCCACGCTCTCGTCCATCAGCGTCAATATATTCTTAGTACCCCGTCTTCGCAATTGATATTCTAAGTAATCTCCACGCATTTCACCTCTACACTACTTACTCTCAATACTTCACAATTCTTCAATTAAACAAGTCTCAATCACATTT
+
FF9EFGGGGGD+@@CFGGAF,FEFG,@F@F6CEFFC,,<<,EFCCFGF76,CFG,,66,CBFE:F++84+C+4F,,+,+::,<,,B,75,,8?,D<++,:>3>,,,,,,B=7+@@>==,333@C9D<=+7CAFD@>:C*B**5;>C**56<9:*4:C:CCC@C9,7@,6@,>++2)*/22AC8*)*?++4++1)3)9AFF+;1?)*/***0C3*66?B)()*.*9C07<B=*194)362):)6AA26))).-..)*))*.))..(6)6549<))))*-.
@M02352:288:000000000-CKWC8:1:1101:5263:11932 2:N:0:ATGCGCAG+ACTGCATA
CAATCTTGCGACCGTACTCCCCAGGTGGATTACTTATCACTTTCGCTTAGACACTGACTGTATATCGCCAATATCGAGTAATCATAGTTTACGGCGTGGACTACCAGGGTATCTAATCCTGTTCGCTCCCCACGCTTTCGTGCCTCAGCGTCAGTATCAGTTTAGTAAGCTGCCTTCGCTATCGGTGTTCTGTGTAATATCTAAGCATTTCACCGCTACACTACACATTCCGCCTACTCCAACTGAACTCAAGTTTATCAGTATCAATGGCAGTTTCGAGG
+
GCGGFGGGGGGGGGGGGGGGGGGGGGGGGGGGGGFGGGGGGGGGDGGG:FGFEFGGGGGGGGGGGGGGGGGGG9FCFGGGFGGGGGGGGGGG:FEGGDGDFFFCFGCFCFFGGEDFGGGGGGGFFFDGGGGGGGGGGGGGGGGGGFG68BE==EGGGGGFFFGFGGFGGECFGGGGGGGF5CFDGEGEDGGGG?FF?FA@FFF8<FAFGG+=C8@EGB@@@AEFFC@GCCFFDFFF@<EFFF@;33<@<2<7)6:?>9@49>A4)):A4(.((.994(,30
@M02352:288:000000000-CKWC8:1:1101:5615:11936 2:N:0:ATGCGCAG+ACTGCATA
CTATCTTGCGACCGTACTCCCCAGGTGGATTACTTATCACTTTCGCTTAGACACTGACTGTATATCCCCAATATCGAGTAATCCTAGTTTACGGCGTGGCCTACCAGGGTATCTAATCCTGTTCGCCCCCCACGCTTTTGTGCCTCCGCGTCAGTATCAGTTTACTCAGCTGCCTTCGCTTTCGGTGTTCTGTGCAATTTCTAAGCCTTTCACCCCTACACCCCACATCCCCCCTACTCCACCTGAAATTAAGTTTATCCGTTCCAATGGCCGTTTCGAGG
+
@,FF9FFFFGCG7FFFGGGF<7C69C@C,BFFG9F9<9FGEEFGGG@FEG<CF<@C<FA<F9CCEG,,C@:E,C68,6CE9<F,CA6FEEGFC,@@=@@+4?F@,E,B+:,:,?FFGG9A,,9?+++++83CFCC>CF,7D,,@,D=+1@EG87@,,@3,5,,5,7,3,,3,?,A+2;9**;,48?**/,,410+//+*14=++)2)0236+;*()*)64()()*2(7))507),46.),)(,4(.))))).-.-@566)(3)(()..((.(((026((,(
@M02352:288:000000000-CKWC8:1:1101:2810:12001 2:N:0:ATGCGCAG+ACTGCATA
CAATCTTGCGACCGTACTCCCCAGGTGGATTACTTATCACTTTCGCTTAGACACTGACTGTATATCGCCAATATCGAGTAATCATAGTTTACGGCGTGGACTACCAGGGTATCTAATCCTGTTCGCTCCCCACGCTTTCGTGCCTCAGCGTCAGTATCAGTTTAGTAAGCTGCCTTCGCTATCGGTGTTCTGTGTAATATCTAAGCATTTCACCGCTACACTACACATTCCGCCTACTCCAACTGAACTCAAGTTTATCAGTATCAATGGCAGTTTCGAGG
+
GGGGGGGFGGGGGGGGGFCEFGGGGGGGGGGGGGGGGFGGGGGGGG@GGGGGFFGGGGGGGGGGGGGDGGGGGGG>FCGGGGGGGGGGFGGFGDEGGGGGGGGGGEFGGFGGGGGGGGFDDGGGGGGGGGGGGGGGGGGG@FDGGGGGGE>EGGGG<CF=EGGGGGCFGGGGGGGG9CDBFDC5DEGG5ECFGFFFFFFGFF+:7;FGGFF78;=6C4(4=F;6<<3C?=FFEBFDD<;(5;(3(7<4.62:)6<@<4*.).)-5:)6<70::072*3(,1
@M02352:288:000000000-CKWC8:1:1101:27264:12008 2:N:0:ATGCGCAG+ACTGCATA
CAATCTTGCGACCTTACTCCCCAGGTGGATTACTTATCACTTTCGCTTAGACACTGACTGTATATCGCCAATATCGAGTAATCATAGTTTACGGCGTGGACTACCAGGGTATCTAATCCTGTTCGCTCCCCACGCTTTCGTGCCCCAGCGTCAGTATCAGTTTAGTCAGCTGCCTTCGCTATCGGTGTTCTGTGTAATATCTAAGCATTTCACCGCTACACTACACATTCCGCCTACTCAAACTGAACTCAAGTTTATCAGTATCAATGGCAATTTCGAGG
+
GFGGGGGGGGGEC+C@FGGGG7FBCCECGGGD9EFGGGGGGGDGG78@FFDFFGGGDEFGAFFGFGEGDGGGC<@@,<FFGGFCFFGGGGGGGFDCGFE7E9F?FGEFGA<AFEGGFEDGGFC9@C@,@DEGGC+3@EEDFC+8,++6@>EG8CF,;==DFGGCCE,@C<DBFC9>CFDDFGF5D7*=EF:DGE@A7>EF98FFEFFGC:+=FFDEE49E@FFF4934)+3/)./;37@)(7.744;19)472>4=A4=5:<))6>A))(1()(1-6224(
@M02352:288:000000000-CKWC8:1:1101:7460:12037 2:N:0:ATGCGCAG+ACTGCATA
CAGTCTTGCGTCCGTACTCCCCAGGTGGGATACTTATCACTTTCGCTTAGTCACTGAGATAAATCCCAACAACTAGTATCCATCGTTTACGGCGTGGACTACCCGGGTATCTAATCCTGTTCGCTCCCCACGCCTTCGTCCATGAGCGTCAGTATATAGGTAGTAGACTGCCTGCGCAATCGGTATGCTGTGTAATATCTATGCATTTCACCGCTACACTACACATTCTATCTACTTCGGTATAACTTAAGTCAACCAGTATCAAAGGCAGTTCCATGGTT
+
FDC@,EECCF666@FF@DGGGCG@FFC<C8<<FEGGFGGGGGGGGGGF,CEFGGGGGGF,<,,<C,BFAB7EF,CFEFEFCEFFGG@BFGGCD:=7CCFGGF,,7C7=B=C,EFA9EFCFGG7++?:8=>EFG+,+6=6>C>EF9=9=EGEE>EACCA,@EGGFEG9;E,>DG7;>;C>?AGE?GG,2;7;42<=8<@8C+CFF46++:,B**?>BGA@4(;));7?FC7=F1+)166/6/2=C<>3.-6)).4:FF?><4.499-)(4:(,44649)(-)
@M02352:288:000000000-CKWC8:1:1101:27394:12047 2:N:0:ATGCGCAG+ACTGCATA
CACCGTTGCCGGCATACTTCCCAGGCGGCACACTTACCGCGTTAGCTCCGACAGTGAAAGAAACCTCCCACCATCTAGTGTGCATCGTTTACGGCGTGGACTACCAGGGTATCTAATCCTGTTTGCTCCCCACGCTTTCGCACCTCAGCGTCAGTATCGAGCCAGTGAGCCGCCTTCGCCACTGGTGTTCCTCCGAATATCTACGAATTTCACCTCTACACTCGGAATTCCACCCACCTCTCTCGATCTCTAGACTGACGGTATGGGAGCCAGTTACGGGG
+
A9FDE@F@@E+@B@FF<F@EGDG<CFE:E@CCFGGGDFG7:FFGGCECDCGGGGGGGGGGGGGGGGGFGC,BCFGADFFGFGGGADCGF<<ECCFCGGGGFFEGFGGE7DBBECD=9,C,EFCFGD9D,@EFE7F+@?EGGC+33DCFFGGGEEEDFD<FBF7F5F@BG@BECCG4DCD:>DGGF0:;/1C7C(::;AA77+:F6;5FFGFDD?>FC?<A?F?FC5(9:FFF?)(,(,(122>DF0,4,4))6<<=7:4(,(-1((..4(-(.)*-0((-3
@M02352:288:000000000-CKWC8:1:1101:21584:12056 2:N:0:ATGCGCAG+ACTGCATA
CAATCTTGCGACCGTACTCCCCAGGTGGATTACTTATCACTTTCGCTTAGACACTGACTGTATATCGCCAATATCGAGTAATCATAGTTTACGGCGTGGACTACCAGGGTATCTAATCCTGTTCGCTCCCCACGCTTTCGTGCCTCAGCGTCAGTATCAGTTTAGTAAGCTGCCTTCGCTATCGGTGTTCTGTGTAATATCTAAGCATTTCACCGCTACACTACACATTCCGCCTACTCCAACTTAACTCAAGTTTATCAGTATCAATGGCAGTTTCGAGG
+
GGGGGGGGGGG7F7FFGGFGGGG@DFGGGGCGGGGGGGGGGGGFFGGGCFGFGGGGGGGGGGGGCFGGGGGGGGGGFGGGGGGGGGGGGGGGGGGGGG77,=FFGDGDGGGGAFGGGGGGGCFGGG78EGGGGDFCGGGGFGEGCGGFGGGGGGFG:FGGGFGGGGFGG9FGGGFGGFGBEGCED:CEGFFGC7:45BA:81=@<;;CGFFGGF9B=39EDF@F<586CCF6=)6;(74;;E@D)/)666>?8AFFFBBFFBF>:<<:BBFFF:8:64821
@M02352:288:000000000-CKWC8:1:1101:13104:12083 2:N:0:ATGCGCAG+ACTGCATA
CAATCTTGCGACCGTACTCCCCAGGTGGATTACTTATCACTTTCGCTTAGACACTGACTGTATATCGCCAATATCGAGTAATCATAGTTTACGGCGTGGACTACCAGGGTATCTAATCCTGTTCGCTCCCCACGCTTTCGTGCCTCAGCGTCAGTATCAGTTTAGTAAGCTGCCTTCGCTATCGGTGTTCTGTGTAATATCTAAGCATTTCACCGCTACACTACACATTCCGCCTACTCCAACTGAACTCAAGTTTATCAGTATCAATGGCAGTTTCGAGG
+
GFGGGGGGGGGGGGGGGGGGGGGGGGGGGGGGGGGGGGGGGGGGGGGG:EFGGGGGGGGGGGGGGGEGGDGGGCFEGGGGGGGGGGGGGGGGGGGGGGGGGGGGGGGEGGGGGGGGEGGGGGGEFGGGDGGFGGGCCEGDGGDFGGG?FGGGGGGGGGGGGGGGGGGGGGGGGGGGGGCEEGCEGCEGGGF+=EFC7FFGFGFCCFFGGGFGFF(?EFFEFFFFGGFGCFFFEEFF@FFF@1=;6AABF<78<D<BFAFBADFFF<2><:?BB?*.63046
@M02352:288:000000000-CKWC8:1:1101:4330:12092 2:N:0:ATGCGCAG+ACTGCATA
CAACCTTGCGATCGTACTCCCCAGGTGGATTACTTATCACTTTCGCTTAGTCACTGACTGTATATCGCCAATAACGAGTAATCATCGTTTACGGCGTGGACTACCAGGGTATCTAATCCTGTTCGCTACCCACGCTTTCGTCCATCAGCGTCAATTCAAACCTAGTAAGCTGCCTTCGCTATCGGTGTTCTGTGTAATATCTATCCATTTCACCGCTACCCTCCACATTCCGCCTACTCCGACTTAATTCAAGCCTCACCGTATCAATGCCCGTTTCCAA
+
GFGGEFG,C@7FFBE-DFGGGG?EFEAFDFGCFGGGFGAFGGGFEGGF7A@FGGA,,EA,C@66@F,@F:@FGGG,B+BFGGG<FA<FF7D,,4@+CFBB<FE,E,A+8BB<FFFC;,<E,955++@=B,>,C+@7+6=CGEGEGB,2,3@EEEGGFC=,@+>8C>@E9<33@CF+A77950D7;E7;5@F+B*B<<F6=1++=*21CFDB++*(2*).,,;(0*7;75A6)):(2;8)631((,)644A):))-)((0.(.(.4)--)(.(-(0.6)-)
@M02352:288:000000000-CKWC8:1:1101:3138:12146 2:N:0:ATGCGCAG+ACTGCATA
CAATCTTGCGACCGTACTCCCAAGGTGGATTACTTATAACTTTCGCTTAGACACTGACTGTATATCGCCAATATCGAGTAATCATAGTTTACGGCGTGGACTACCAGGGTATCTAATCCTGTTCGCTCCCCACGCTTTCGTGCCTCAGCGTCAGTATCAGTTTAGTAAGCTGCCTTCGCTATCGGTGTTCTGTGTAATATCTAAGCATTTCACCGCTACACTACACATTCCCCCTACTCCAACTGAACTCAAGTTTATCAGTATCAATGGCAGTTTCGATG
+
GFFGFGGGEGGGGGGGG<FF<@C@FF@FGGGGG9E9E,EFFG9FCE@FF@FGC8ECEEGGGG9EFDCCFEFGGDGE<<FFGGGGGGF5AFGGGGEEFG:EFGGFGFFGCEFGGFFC,9FFEGGFGD+>=ECCGEGGGFF83@CGECFFFGGGD+@EFFCE@F9,3@D9CE;>B7?GC9CBFGFGGEC1C@CFC<=A6=:@F7BCEFAFGFFG@A>;E;>E@6;)8D<DFA+*280==8E;;;(/(;38?))5).672)1.6<9<<<)-628(-4*-74:-4
@M02352:288:000000000-CKWC8:1:1101:3816:12148 2:N:0:ATGCGCAG+ACTGCATA
CAATCTTGCGGCCGTACTCCCCAGGCGGTCTACTTATCGCGTTAGCTTCGCTACTCACGACTTAAAGTCACAAACAGCTAGTAGACAGCGTTTACGGTGTGGACTACCAGGGTATCTAATCCTGTTTGCTCCCCACACTTTCGTACCTCAGCGTCAGTATCGAGCCAGTGAGCCGCCTTCGCCACTGGTGTTCCTCCAAATATCTACGAATTTCACCTCTACACTTGGAATTCCACTCCCCTCTCTCGAACTCTAGACTGATAGTTTTGGAGGCAGTTCC
+
GFFGGGGGFFFDEEEEGGGGFGGGFCFDEGGGGGGGGGGGGGGGGGGGGGGGEG<FFFG=FGGGGGGGGGG9FGGGGFGGGGC9FGGFCFFGDGGGGGFEGGGGGC8FFFG7BFGFGGFGGGC9FGGGFFGGCGGGGGGGGF=FGGGFGGFGEEGGGGGGGE@5BFCFGFGFGFGGDDDFFGCECGFC<CGCG?6;8A47;FCGFAFGDCFGF:CFGADFFFEAD77*49FFFF44<:(348?FF?FFFB?:94994)*52:2AA<2<?BFF0(8(<<<<
@M02352:288:000000000-CKWC8:1:1101:8514:12163 2:N:0:ATGCGCAG+ACTGCATA
CAATCTTGCGACCGTACTCCCCAGGTGGATTACTTATCACTTTCGCTTAGACACTGACTGTATATCGCCAATATCGAGTAATCATAGTTTACGGCGTGGACTACCAGGGTATCTAATCCTGTTCGCTCCCCACGCTTTCGTGCCTCAGCGTCAGTATCAGTTTAGTAAGCTGCCTTCGCTATCGGTGTTCTGTGTAATATCTAAGCATTTCACCGCTACACTAAACATTCCGCCTACTCCAACTGAAATCAAGTTTATCAGTATCAATGGCAGTTTCGAGG
+
GGGGGGGGGGGGGGGGGGFFEFGGGGFGGGGGGGGGGGGGGGGGGGGGECGGGGGGGGGGGGFGFFGGGGGGGFFC@FFGGGGGGCFGGGGGGGG7FGGDFGGGFGGGGFGGGGGFGG9E9FEEEFFGGDEFGEGGGGGGDFGGCGGD8>CCC6,@7DC=CCFFEGFGCAC?FGGGG>C*99:5CE**:<E+5/=>>FA9FGFC4;=FGGFGG45?GFFF@6()*;>G)6+)258;@3);@EEF1<8).)-4).672)8<9<AAABA9927(,4/)9,(,(
@M02352:288:000000000-CKWC8:1:1101:25807:12168 2:N:0:ATGCGCAG+ACTGCATA
TAATCTTGCGACCGTACTCCCCAGGCGGAATGCTTAATCCGTTAGGTGTGTCACCGAACAGTATACTGCCCGACGACTGGCATTCATCGTTTACGGTGTGGACTACCAGGGTATCTAATCCTGTTTGCTCCCCACACTTTCGTACCTCAGCGTCAGTATCGAGCCAGTGAGCCGCCTTCGCCACTGGTGTTCCTCCAAATATCTACGAATTTCACCTCTACACTTGGAATTCCACTCACCTCTCTCGACCTCTAGACTGATAGTTTTGGAGGCAGTTCCAG
+
CEFGCGGF<BCDEGFFGGGGGGGGG,@CFGGGGGGFGGCAGGGEGGGGGG8ECFGDGGECFFFGFGGCGEFEFGE:=FGGFCCE<FGGGGGFFGGGGGGG7FGGE<,BF+FFFGGGGCF,CFFGGFGGGDDFGGGG=CA9ECFDFCEFGG,9>EGGGGFG7C@EG774:>FG6CCD<DDFB</?CGGG6*;:CCF;;4AGAFFGEC5CCG57+174+A@<46=FGGBD-9)6@F>>B222>1.(.),2(-34)449<A@:4-4-6644>((-2(.2@A)).
@M02352:288:000000000-CKWC8:1:1101:10159:12169 2:N:0:ATGCGCAG+ACTGCATA
CAATCTTGCGACCGTACTCCCCAGGTGGATTACTTATCACTTTCGCTTAGACACTGACTGTATATCGCCAATATCGAGTAATCATAGTTTACGGACTGGACTAACAGGGTATCTAATTCTGTTTGCTCTCCACGCTTTCGTGCCTCAGCGTCCGTAACTGTTTAGTAAGCTGCCTTCGCTATCGGTCTTCTGTCTCATATATATGCATTTCACCGATACATGACACATTCCGCCCACTTCCATCGACTTCAAGACTCACCGTTTCCATGACAGTCCCATCG
+
GG,6,CFGF@@@@CFGGGGGGGGFGGGGGGGGGGGG<F<FGGGGGGGF,6<FFF<,CEEFFADFG,,@FCC@<9,,CCFCEF?FE,@@FE?,4,,+8E<,,9B,A,99+=,A,CEA,,,9,4,,A?FF,,,AD+F8++@BE+6=DF888>+6+@D=++,,,,3,@9,>@,;>8CFFF++<*@FE*@**=:;+?*?6/++++=BFE6AGC,12+/-)*)-081*)0?BC)6@/.5@@(,4))1)1(64;2;C<))6+).9(32,4:).4-).)3)*.9))(-
@M02352:288:000000000-CKWC8:1:1101:14455:12218 2:N:0:ATGCGCAG+ACTGCATA
CAATCTTGCGATCGTACTCCCCAGGTGGGACACTTATCACTTTCGCTTAGTCACTGAGCTAATGCCCAACAACTAGTGTCCATCGTTTACGGCGTGGACTACCAGGGTATCTAATCCTGTTCGCTCCCCACGCTTTCGTCCATGAGCGTCAGTATATACGTAGTGGACTGCCTTCGCAATCGGTATTCTGTGTAATATCTATGCATTTCACCGCTACACTACCCCTTCTATCCACTTCCGTATAACTCATGTCAACCAGTATCAAAGGCAGTTCCATATTT
+
GFEFCGGGGCFG?:CFGGGC8CFEFE8C@EFGGGGFFGGGGGGGGGGGGGFGG9ECAEGGGGGFG8E,DG,CFFGF?9FEGGGFFGGG7FGGECEGGGGGGGGGFG+BFFGACFFGAEFEFECGG@7>BE+6@FGGAEFGG6:@3@ADCEGGF,EEG9DFF9@6D<::DCE?,9*3?**<F;*=*=CDFGECFC=ECFA@FGCDCAFFFFF?D?@>C439@4(0/:;57FF6;;3C<@F0=(6;EC;)=).55><FBB:9<)<)6).8::(4<<8)6<2)6
@M02352:288:000000000-CKWC8:1:1101:13411:12227 2:N:0:ATGCGCAG+ACTGCATA
CAATCTTGCGACCGTACTCCCCAGGTGGATTACTTATCACTTTCGCTTAGACACTGACTGTATATAGCCAATATCGAGTAATCATAGTTTACGGCGTGGACTAACAGGGTATCTAATCCTGTTCGCTCCCCACGCTTTCGTGACTCAGCGTCAGTATCAGTTTCGTAAGCTCCCTTCGCTATCGGTGTTCTGTGTAATATCTAAGCATTTCACCGCTACACTACACATTCCGCCTACTCGAACTGAACTAAAGTTTATCAGTATCAATGGCAGTTTCGAGG
+
FEF9<FGGFGCB@FFFEFGGC,,6CFE8,CF<EFG9C,EEFGGGGGEF7EFEFGGE<@CFFF<6C,C@C,CCCFCED6EFFF9E?9F@EFBEF7FECF@?F,B,:,BE+BFE,AFAFGGGFA,?BCF@==8A4@:78DFGGG,@;F@=,+@6>EGD,CDA@DC,35>@D@F6:@CFC97:*?DGD?EGD7@+56B*::9CAFFGE;=CFCFDG45;E)()/;@FGGFC?6:A30(8;E3((/1=<3416)),-6)*4)=>).)).)6))32((.156030(
@M02352:288:000000000-CKWC8:1:1101:21701:12285 2:N:0:ATGCGCAG+ACTGCATA
CAATCTTGCGACCGTACTCCCCAGGTGGATTACTTATCACTTTCGCTTAGACACTGACTGTATATCGCCAATATCGAGTAATCATAGTTTACGGCGTGGACTACCAGGGTATCTAATCCTGTTCGCTCCCCACGCTTTCGTGCCTCAGCGTCAGTATCAGTTTAGTAAGCTGCCTTCGCTATCGGTGTTCTGTGTAATATCTAAGCATTTCACCGCTTCACTACACATTCCGCCTACTACAACTGAACTACAGTTTATCAGTATCAATGGCAGTTTCTATG
+
GGFCGGGGGGGDDFFFGGGGGEGEGFG<CFGFDFGGF@<<CFGGGGGG7F<CFFG@FFFGFFGFAEFGC7CGGDG:CFFF?EFAF<FGAFFF?7CCFE7?FEFF8FC=FG,<<F;C4CFEAEF,@+F,@+BAF@EC@+96D6>D>DGFGDGGGG=DGGF9CDACAFC@FGG6DFGGGCC:A7FE*=58;FG7=9FEFF+=9:6+*;AFFG+::A9DE)5).;?FC4;F?;1)=)(4=3)9)7;E=;E@))..).)/.48-)).6)-)-4(:(-,/)1))))
@M02352:288:000000000-CKWC8:1:1101:16856:12306 2:N:0:ATGCGCAG+ACTGCATA
CATTCTTGCGAACGTACTCCCCAGGTGGGTCACTTATCACTTTCGCTTAGCCACTCAAACCGAAGTTCGAACAGCTAGTGACCATCGTTTACGGCGTGGACTACCAGGGTATCTAATCCTGTTCGCTCCCCACGCTTTCGTCCATCAGTGTCAGTATATTATTAGTAATCTGCCTTCGCAATTGGTATTCTATGTAATATCTATGCATTTCACCGCTACACTACATATTCTAACTACTTCATAATAACTCAAGACAACCAGTATCAAAGGCAATTCTACAA
+
GGGGGGGGFGGGGCFFGGFGGGGGGGGGGGGFGGGGGGGGGGGGGGGGGGGGGGGGGGGGGGGGGGGGGGGGGGGGGGGGGGGGGGGGGGGGGGGGGGGGGGGGGFGGGGGGGGGGGGGGGGGFEGGGGFEEGGGGEGGCDEEGGGGDGGDGGGGDEAFGGGGGDGGGGCCGGGGGGGGFEGGFCGCFGFGGG6EE<FC@EF@FE4AGGG>@F4@BGFFFB=EFDC3CCFFAFAFC;EFFEFF5?CC@))/6E<3ADFDF69<<ADDAA8:?<??)=4)6)
@M02352:288:000000000-CKWC8:1:1101:15196:12316 2:N:0:ATGCGCAG+ACTGCATA
CAGTCTTGCGACCGTACTCCCCAGGTGGGATACTTATCACTTTCGCTTAGTCACTGAGAATAAACCCAACAACTAGTATCCATCGTTTACGGCGTGGACTACCAGGGTATCTAATCCTGTTCGCTCCCCACGCTTTCGTCCATGAGCGTCAGTATATACGTAGTAGACTGCCTTCGCAATCGGTATTCTAAGTAATATCTATGCATTTCACCGCTACACTACTTATTCTATCTACTTCCGTATAACTCAAGTCAACCAGTATCAAAGGCAGTTCCAAAGTT
+
GCFGFGGFGGGGEFGFGGGFGGGEGGGGGGGGGGGGGGGGGGGGGGGGGGGGGGGGGGGGGGGGCFGGGDGGGGGGGGGGEGGGDDFGGGDGGGGGGGGGGGCEFDCGGGGGGGGGGGFFGFGGEGEGGDGGGGGGGGGGGGGAFFGGGGGGE7AGGGFBDFCEGGGGGCFCFFFGGCDFFGDEGGGGGGFGGEFC56+=BF8+5BAFGGFFDF>DDAFEEA46:FE7):AAFFFE?4=<;;D;?<<EAEEFFF)9:1)9<62:>AA<B3(4-46)*-.<<
@M02352:288:000000000-CKWC8:1:1101:3787:12330 2:N:0:ATGCGCAG+ACTGCATA
CATTCTTGCGAACGTACTCCCCAGGTGGGATACTTATCACTTTCGCTTAGACACTGACTGTATATCGCCAATATCGAGTAATCATAGTTTACGGCGTGGACTACCAGGGTATCTAATCCTGTTCGCTCCCCACGCTTTCGTGCCTCAGCGTCAGTATCAGTTTAGTAAGCTGCCTTCGCTATCGGTGTTCTGTGTAATATCTAAGCATTTCACCGCTACACTACACATTCCGCCTACTCCAACTTAACTCAAGTTTTTCAGTATCCATGGCAGTTTCGAAT
+
FGGGFGFFFF7C7:CEDFD<A@FEFE,8FEFE8FFCFGGGGFGG7FEF,CFGGGGGGDFGGGGGGGGGGDFGGGGCDEG8EFGAFFCGFFGFG7CFGGGGGGGGGG?:@FFCCFG9EFGGCFFG:FE?CDCFE7FEGGFGGG>DFDF8ECEGGGGGG,8EFGGCFG;CF9ECCFGGG5CE5CD@4CCGGGGFGEFF?FFGFGFGC;A>GGCGD8@BG597;F@F6D<GFFF)55<?83@;)6@F337<?@ABFA<=)-/-6<9))<4<<0:((,1-0-(3)
@M02352:288:000000000-CKWC8:1:1101:10375:12361 2:N:0:ATGCGCAG+ACTGCATA
TAATCTTGCGACCGTACTCCCCAGGCGGAATGCTTAATCCGTTAGGTGTGACACCAACAAGCATGCTTGCTGACGTCTGGCATTCATCGTTTACGGCGTGGACTACCAGGGTATCTAATCCTGTTCGCTCCCCACGCTTTCGTGCCTCAGCGTCAGTATCAGTTTAGTAAGCTGCCTTCGCTATCGGTGTTCTGTGTAATATCTAAGCATTTCACCGCTACACTACACATTCCGCCTACTCCAACTGAACTCAAGTTTATCAGTATCAATGGCAGTTTCGA
+
GGGGGGGGGGGGGGEGGDGGGGGGEGGGGGGEGGGGGFGGGGGGGGGGGGGGGGGGGGGGGGFGGGGGGGGGCFFGGGGCFGGGGGGGGGGGGGG>FGGGDDFFGGGGD>7FFGGFGFCGGFFGGFGGGGCFGGGGGGDFC>FGGFC=CBCEGGDGF9@CFFGGGC9??CCCFFG4FFC?>DDGGD5ECGGC>=B4CF@F77AGC=AFGGAFGF<;:>6@FFDFGG@D7AFF461:B???F0?2::.5<?4<A(,9:>FBAABA<>AFAF<70<>?FAD:,
@M02352:288:000000000-CKWC8:1:1101:29625:12370 2:N:0:ATGCGCAG+ACTGCATA
CAATCTTGCGACCGTACTCCCCAGGTGGATTACTTATCACTTTCGCTTAGACACTGACTGTATATCGCCAATATCGAGTAATCATAGTTTACGGCGTGGACTACCAGGGTATCTAATCCTGTTCGCTCCCCACGCTTTCGTGCCTCAGCGTCAGTATCAGTTTAGTAAGCTGCCTTCGTTATCGGTGTTTTGTGTAATATCTAAGCATTTCCCCGCTACACTAACTATTCCGCCTACTCAAAATGAACTCAATTTTATCAGTATCAATGGCAGTTTCGAAG
+
F9EDDEFGGGGC:FEFGGFGGDGGGEEFGGFGGGGG9DFGGGGGGGD7,EEFGGGGGGFGG9FGCEFGDGG<EFECFGGGGG,59@FEFGCF@7C=FEGCA9EFGFEE7A=B?,=D,=F997,?@+:==87FFF+@>+@>B+6@,@@DFCEGEEFC3E@D@F,7;FDCFDFFCECFGC?*<;DG41=85,5*0)/*9F686:C@?68=FE>+*/-=8897(8;6*+/+.+;435<F@E3)67)/)5)))).2)).9A)9<A94)6:4AA>701(8)=8<8,
@M02352:288:000000000-CKWC8:1:1101:16845:12377 2:N:0:ATGCGCAG+ACTGCATA
CAATCTTGCGACCGTACTCCCCAGGTGGATTACTTATCACTTTCGCTTAGACACTGACTGTATATCGCCAATATCGAGTAATCATAGTTTACGGCGTGGACTACCAGGGTATCTAATCCTGTTCGCTCCCCACGCTTTCGTGCCTCAGCGTCAGTATCAGTTTAGTAAGCTGCCTTCGCTATCGGTGTTCTGTGTAATATCTAAGCATTTCACCGCTACACTACACATTCCGCCTACTCCAACTGAACTCAAGTTTATCAGTATCAATTGCAGTTTTGAGG
+
FDGGGGGGGG@FGGFGGGGGGGGEGFCFGGGGGGGFGFGGGGGGDDEFGFGGFFGFCFGGGGFCGGCGGGGGGFGF=<FEGGGBFGCFFGGGGGGGCCEEGGFFGGFGCE<EEFGGGFGGAGEGDGDF>FEC:@FG7=DEGCEFD@86ACEGG>GGGGFGGGGFGFEFFFGGGGGGGCGFFGF54CECGCF>F4BE;BFE:CFDCA=FCGF+2?2BEB04563AGGFGFF8;:3<@;@@8;@;@8E<.)44,3-)9))92)6))66<B)4<)))1)*((-(
@M02352:288:000000000-CKWC8:1:1101:18519:12378 2:N:0:ATGCGCAG+ACTGCATA
CAACCTTGCGATCGTACTCCCCAGGTGGATTACTTATCACTTTCGCTTAGTCACTGACTGTATATCGCCAATAACGAGTAATCATCGTTTACGGCGTGGACTACCAGGGTATCTAATCCTGTTCGCTACCCACGCTTTCGTCCATCAGCGTCAATTCAAACCTAGTAAGCTGCCTTCGCTATCGGTGTTCTGTGTAATATCTATGCATTTCACCGCTACACTACACATTCCGCCTACTCCGACTGAATTCAAGACTAACAGTATCAATGGACGTTTCGAGG
+
GGGGGGGGGGDGG7FEGGGGGGGGGGGGGGGFGGGGGGGGGGGGGGGGGGGGGGGGGGGGGGGGGGEGGGGGGGGGECFFGGDFFGGGGGGGGEEEGGGDGGGGGGGGDGGGGGGGGGGGGGEGGCEGGGGGGDGGGFG6DGGEFCDFGGGGDGGGCDFGFFFGFFFGGFG?FGGGFGCDFGGGGGGGGGGCCEFFFFFGFFFGC4CCGFFGGFFEGB@@DFFFGGFGFFFFFD@DF@EF010((.5<2<<9)).=BB?3AA>442:AB7))-4>0?,449
@M02352:288:000000000-CKWC8:1:1101:11959:12387 2:N:0:ATGCGCAG+ACTGCATA
CAGTCTTGCGACCGTACTCCCCAGGTGGGATACTTATCACTTTCGCTTCGTCACTGAGAATAAACCCAACAACTAGTATCCATCGTTTATGGCGTGGACTACCAGGGTATCTAATCCTGTTTGCTCCCCACGCTTTCGCACCTCAGTCTCAGTATCAGACCAGGTAGTCGCCTTCGCCACTGGTGTTCCTTTCTATATCTACGCTTTTCACCGCTACACAGGAAATTCCACTACTCTCTTCTGTACCCTAGTTATCCAGTATCTGGAGAAGTTCCTAGGTT
+
DFFGGGGGGGGGGGGGGGGGGGGGGG8C7,EFGGGGG,,EFGG<FFGG,@:FEGGAFFFFFF9F<A@C<F@<<C,CFFG,6,<EF?EFD,,5,@C:CEEGG<,,,4:BFGGG9CFF9,,CE=4,A,7DC=E=@:=>9A+>CGDD8,6+,33,>,3:,,C=7,,+6@9D;>C++19*9<*<9*,53=C;::D+=<9EE969+=AC())2B7::D?2)//3)()4)2CCG);/3);)61;;)953?EE)))3(97A)/-69A<A)).6)((((.))*)06(6-
@M02352:288:000000000-CKWC8:1:1101:16854:12392 2:N:0:ATGCGCAG+ACTGCATA
CAATCTTGCGACCGTACTCCCCAGGTGGATTACTTATCACTTTCGCTTAGACACTGACTGTATATCGCCAATATCGAGTAATCATAGTTTACGGCGTGGACTACCAGGGTATCTAATCCTGTTCGCTCCCCACGCTTTCGTGCCTCAGCGTCAGTATCAGTTTAGTAAGCTGCCTTCGCTATCGGTGTTCTGTGTAATATCTAAGCATTTCCCCGCTACACTACACATTCCGCCTACTCCAACTGCACTCAAGTTTATCAGTATCAATCGCAGTTTCGAGG
+
GFGGGGGFFGGGGGGGGGGGGGGGGGFGGFGGGGGGGGGGGGGGDGGGGGGGGGGGGGGGGCE,@FEEG@FFFEGFFGFGGGGGFGGGGGGGGGDFEEGCDFGGGGGGGGFGGGGGE=FDFGGGGFE8CFGGGGD:CFGGGGGGGGFFCEGGGGEFGFGGGGGGGGFGCFCFGGGGGFDFFC@7*AEGC,=::4E?*BACFC:DCFFFGGF+;6=?C3;)8A;67D<FCF@65B<@FEEEF1@F().().1:)).8)46A2A5:4)-))(466?BA/((.(
@M02352:288:000000000-CKWC8:1:1101:18985:12398 2:N:0:ATGCGCAG+ACTGCATA
CAATCTTGCGATCGTACTCCCCAGGTGGGACACTTATTACTTTCACTTCGTCACTGAGTCGATCCGCCACCACTAATATCCTTCGTTTCCTTCGCGGCCTGCCAGGCTAGCTTATCCAGTCCTCTCCCCTCCCCTCCCTCCATCATCTCAGGGTCATTTGCTGTAGACTGACCTCCCATCCCGTCTTCTATGTCATCTCATTTCTTTGCACTGCTCCACTACTGATTCTATTTCGTTCCCTACTACTCAACTCAACCAGTATCAATTCCATTTCCCTCTTT
+
GGG9EFFGGGG-C:FGGGGGGGGGGGGGGG8CFGGGG96,6EF,,CFF9FCFFG9FFGEFF@,,6?,,+@,,C,9,9,<56,6:,,6A,,5,,4,8C++B+:BE,?+,B4:,5CFG9,5C,A,,:,4,@,>+B+,+3+@,3,7,,,76,3,,,,,6,,,,,3,E,,@;;<,6,2+++*2**4*,*4*7@2,+5:B<*++23+15*+1+5=*+01*4C)8@3)0*++*4*1=+1+((/,()/.().7959;()/).2(15>6)6<).))))).1:*.*(.))
@M02352:288:000000000-CKWC8:1:1101:11199:12412 2:N:0:ATGCGCAG+ACTGCATA
CAGTCTTGCGAACGTACTCCCCAGGTGGGTTACTTATCACTTTCGCTTAGCCACTCAGACCGAAGTCCGAACAGCTAGTAACCATCGTTTACGGCGTGGACTACCAGGGTATATAATACTGTTCGCTACCCACGCTCTCGTGCATTAGCGTCAATCAATTGTTCGTGTTCTGCCTTCGCAATCGGTATTCTGTGTAATATCTATACCATTCACCCCTACACTCCCCATTCTAACTACTCCACTATGATTCAAGACTTCCAGTATCAATGCCAAGTTTCCGG
+
GFDFFGGFFGGGGCFGGGGGGGGGFCEF@+BCEFGG,C,CEFGFGGGG@E9FGF8<EAFCC+@+>AE<FF:@CFCE,FGF,,9,5<F+?FFG7+=CGGGE<<<?,,54BE<F,CDE;,8,@F9,3>:++@F=F@F:+=@>+,3+,838,8@7:*,534FCE@@,45*,6,26DFFC**;/)2>**//*>,B1B*B**4=:@++;);+*3=6+;*(2*),631,)**(2)+3++2).4))()()().).).-442(1))1).-.696:<A()),(16?2A(4
@M02352:288:000000000-CKWC8:1:1101:16104:12413 2:N:0:ATGCGCAG+ACTGCATA
TAATCTTGCGACCGTACTCCCCAGGCGGAATGCTTAATCCGTTAGGTGTGTCACCGAACAGTATACTGCCCGCCGACTGGCATTCATCGTTTACGGTGTGGACTACCAGGGTATCTAATCCTGTTCGCTCCCCACGCTTTCGTCCCCCAGCGTCAGTATATAATTAGTGATCTGCCTTCGCAATCGGTATTCTATGTAATATCAATGCCTTTCACCGCTACACTACATGTTCTAACCACTTCATTATTACTCAAGTTATTCAGTATCAAAGGCAATTTTA
+
@E<@FGGGFGG@FCFGGGGGGGGGGFGGGDGCFFFE9@CFGGGEFGGGGG@FGAFG@7FEGG,EEEE,CECF+++@CC7,?<F9FC<,ADAFFFGCGFEGD,8AB,8,B+C=FECFD,C,EFAFF@C7=D+@BFFGGCCGF8@883,<7::;E7**5,7@;FFGGCGFGFGGG:C9C>6):9*=CF*4:CC+@1+??+3;:CA:5A@<*=:F+7?F?B>>0F@19F>D)009F*6><?<(6492<BA)-)..<24=<:=A2466)6-6:2)(,()(7).6
@M02352:288:000000000-CKWC8:1:1101:15083:12438 2:N:0:ATGCGCAG+ACTGCATA
CAATCTTGCGACCGTACTCCCCAGGTGGATTACTTATCACTTTCGCTTAGACACTGACTGTATATCGCCAATATCGAGTAATCATAGTTTACGGCGTGGACTACCAGGGTATCTAATCCTGTTCGCTCCCCCCGCTTTCGTGCCTCAGCGTCAGTATCAGTTTAGTAAGCTGCCTTCTCTATCGGTGTTCTGTGTAATATCTAAGCATTTCACCGCTCCACTACACATTCCGCCTACTCCAACTGAACTCAAGTTTATCAGTATCAATGGCAGTTTCGAAA
+
GEEAEFGFGCGGGFFCF8F8FGGGFE@FGGF9FFGGG,CAFGGGCFGGFECGGGFGGGGGGFGFFEF>ECF<FCE,9CFFCGG9FBEGGGFF:=@:FEDFGGGCGGCFGGFGCG9,@>EF9F?C+6CDCDE+>CFFEF,83@ECDF,=9886@+@:E;F=EFG;;F;7E,9>@7F@C*=C9FFD*=7EECE+=/=<*=BFFGFD<A=DGGCCFF@>C)(5;F;6CG);9+1/>A@D@8@;8((.5<2:<AD3))-1-:F24<<DAFF<B?0(,3@2*-(((
@M02352:288:000000000-CKWC8:1:1101:7381:12456 2:N:0:ATGCGCAG+ACTGCATA
CAACCTTGCGATCGTACTCCCCAGGTGCAATACTTATCACTTTCGCTTAGTCTCCAACTTTATATCGCTGAAAACGAGTATTGATAGTTTACGGCGTGGACTACCAGGGTATCTAATCCTGTTCGCTCCCCACGCTTTCGTGCCTCAGCGTCAGTATCAGTTTAGTAAGCTGCCTTCGCTATCGGTGTTCTGTGTAATATCTAAGCATTTCACCGCTACACTACACATTCCGCCTACTCCAACTGAACTCAAGTTTATCAGTATCAATGGCAGTTTCGAGG
+
E<FGGGGFFGCGFGFGGGGGDEAF@FFFFAFFCFFGDGEFGGGGGDCFEGGG9CC,CFFFAFEGFCEGFFGGD9AFGEGGGAFCF?DFGGGGGC7FG:@:FFGF<FDF+BF=EFGGCCFEEFFFGDGG6DEGGCGD@DFEGFCGGGGGG8AEGCGAF;@=DDDFG=3DA9@,,4=DGCDDDGGGGE*@EFGGGCF899BFFF>7AAA8CGFFFF?EGFB3(+.;00=F3++8A)3(/;E1;3=333AEF3.(/19::<*-.4)6<A>45(4:BB?)98(4(
@M02352:288:000000000-CKWC8:1:1101:20047:12491 2:N:0:ATGCGCAG+ACTGCATA
CAATCTTGCGACCGTACTCCCCAGGTGGATTACTTATCACTTTCGCTTAGACACTGACTGTATATCGCCAATATCGAGTAATCATAGTTTACGGCGTGGACTACCAGGGTATCTAATCCTGTTCGCTCCCCACGCTTTCGTGCCTCAGCGTCAGTATCAGTTTAGTAAGCTGCCTTCGCTATCGGTGTTCTGTGTAATATCTAAGCATTTCACCGCTACACTACACATTCCGCCTACTCCAACTGAACTCAAGTTTATCAGTATCAATGGCAGTTTCGAGG
+
F,FGGGGGGGGGCGFFGGC,CFGEFF8FFFGFGGGGGGGGGGGGGGGFGGGGGGGGGFGFFGGGGAFEGGGF@EGE@EFDFFGFGFGGGGGGCFGGGGGEGGFFGGFGGGFEFGGGGGGFFGF9FGGGGFEFEDGGEFAE8+@+>FGGCEGGGGGGFGG9DGGGGGFCCFFFE>5?C?D>BDD9DE58:CECFEFFCFFGFGFGEFAFGGFGGB@EE>9E3=;A<*7C5:7/58;?1)/3=@;@@8AF<)472>DFA2@A<:4--4<B2:?:1:F9*3:16
@M02352:288:000000000-CKWC8:1:1101:18833:12592 2:N:0:ATGCGCAG+ACTGCATA
TAACCTTGCGGCCGTACTCCCCAGGCGGTCAACTTAGTGCGTTAGCTGCGCCACCCACGACTCAAGGTCACAGACGGCTAGTTGACATCGTTTACGGCGTGGACTACCAGGGTATCTAATCCTGTTCGCTCCCCACGCTTTCGTCCCTGAGCGTCAATTCAGGCCTAGTGAGCTGCCTTCGCTATCGGTGTTCTGTGTCATATCTATGCATTTCACCGCTACATGACACATTCCGCCCACTTCGACCGAATTCAAGACTAACAGTTTCAATGGCAGTTCCA
+
FGGFGGG9EGGGGFFFEGGGGGGEGGGDGGGGGGGGGGGGGGGGGGGGGGGGGGGGGGGGGGGGGGGGGGGGGGGCGGGGGGGGGGFCFGGGGGGGEGECFGGGGGGGGGGGEGGGGGGGGGGGGGFGGGGGGDGGGGGGGGGGGGGGGGGGGGGDGFGGFGGG5FCGGCCCEFGFGGGFFGGE<FE5EEGGGFFEFCFDFFFGCFFCFCFFGFB=<BF9BB2@>F?77?FFFF:(4(3<FA?:(:;6(3?<<D4=2<FBBF82>>DDF)-58171?BF<)
@M02352:288:000000000-CKWC8:1:1101:12972:12602 2:N:0:ATGCGCAG+ACTGCATA
CAGTCTTGCGACCGTACTCCCCAGGTGGGATACTTATCACTTTCGCTTAGTCACTGAGATTAAATCCCAACAACTAGTATCCATCGTTTACGGCGTGGACTACCAGGGTATCTAATCCTGTTCGCTCCCCACGCTTTCGTCCATGAGCGTCAGTATATACGTAGTAGACTGCCTTCGCAATCGGTATTCTAAGTAATCTCTATGCATTTCACCGCTACACTACTTATTCTATCTACTTCCGTATAACTAAAGTCAACCAGTATCCAAGGCAGTTCCATCGT
+
GGGGGGGGGGGGGGGFGGGGFGGGGGC@FGGGGGGGGGGGGGGGGGGG7FGGGGGGGGGGGGGGGGGGGGGGGGGGGGGGGGGGGGGGGGGGGGFGGGGGGGGGGGGGFGFFGGGGGGGGGGFGG@EGDGFFCFEGGGGGGGGGFGDGGGGGGGGGGGGGFGGGGFFGGGGGGGFGGGGFFGFEGDFGDGGDGFFFCFF=FGF8=FFCFGFGGBBEGFFF<A@FGDEC5F78:A<>FFEA?E;@E?>4)6;@AFF6<<E0-<24)::<:::08<F<=>)(-
@M02352:288:000000000-CKWC8:1:1101:27082:12620 2:N:0:ATGCGCAG+ACTGCATA
CACACTTGCGTGCGTACTCCCCACGCGGCTCACTTATCGCGTTAGCTTCGGCACAGAGGTTCGACCCCCTACACCCAGTGAACATCGTTTACGGCGTGGACTACCAGGGTATCCAATCCTGTTCGCCCACCACGCTTTCGAGCTTTAGCGTCAGGATCTGTCCAGTGCGCTGTCTTCACTATCGGCATTCCTACAAATATCTACGAATTTCACCTCTACACTTGTAGTTCCGCCCACCTCTCCAGTACTCTAGCTTGCTAGCTTCATACTCCATACGGAGT
+
<,B@CFG9,C@77FFF+CFG8:,+87+@+78C<DCA6F<@CGCFFCC<BFCE+>CF8C,6<6+4===CB:DFAFFGFFEFFAFF5,B<4FGFGDCF:+3FFECG>A<@F<,BF,=,,DD,EFCF73+@3@+@<CEEG@,@FFC:B;=F,:CC5*,,,6,>;FGCCF:,4=C*;C>DFCCA87>ECE5:;AF>C4A3/9AC678C@FF4C997DF<FG6::1F>6C*6:44*)8@0:03<:???<0<A>2)64:A2=16*))()).9))).22?AF?)(,7-
@M02352:288:000000000-CKWC8:1:1101:13884:12632 2:N:0:ATGCGCAG+ACTGCATA
CAGTCTTGCGACCGTACTCCCCAGGTGGGATACTTATCACTTTCGCTTAGTCACTGAGCTAATGCCCAACAACTAGTATCCATCGTTTACAGCGTGGACTACCAGGGTATCTAATCCTGTTCGCTCCCCACGCTTTCGTCCCTCAGCGTCAGTATATACGTAGTAGACTGCCTTCGCAATCGGTATTCTGTGTAATCTCTATGCATTTCACCGCTACACTACACATTCTATCTACTTCCATATAACTCAAGTCAACCAGTATCAAAGTCAGTTCCATAGTT
+
GGGGFGGGGGGGGFFFGG<FFGGGGFGFGGGGGGGGGGGGGGGGGGGGGGFGGGGGGGGGGGGGGFGGGGGGGFGGFGGGGGGGGGGGGGGGGGEGGGGGGGGGGG@FGGGGGGGGGGGGFGGGGGGFEDEGGGGGGEGCEGGDFGGGGDGGGGFAFGGEFEFGGGFGG7EFFGGFGDC>5CEGFGEFGGGGGEFEFFFGFGFFEAFGGGFCGFBEGFFFFFFFFGFGEFFCFCEEFEFCFEFC)774=EEE39CFDDF@FAFAAB>)6:56<A6<F<)66
@M02352:288:000000000-CKWC8:1:1101:21414:12680 2:N:0:ATGCGCAG+ACTGCATA
CAGTCTTGCGACCGTACTCCCCAGGTGGGATACTTATCACTTTCGCTTAGTCACTGAACCGAAGTCCAACAACTAGTATCCATCGTTTACGGCGTGGACTACCAGGGTATCTAATCCTGTTCGCTCCCCACGCTTTCGTCCCTCAGCGTCAGTATATACGTAGTAGACTGCCTTCGCAATCGGTCTTCTAAGTAATATCTATGCATTTCACCGCTACACTCCTTATTCTATCTACTTCCATATAACTCAAGTCAATCAGTATCAAAGGCAGTTCCATCGTT
+
GFFFFGGGFGEGEFFGGGGGGGFGGF8@FGGCGGGGGGGGGGGGGGGGDFFGGGGGGGGGGGGGGGGGGGGGGGCFFGFGFAFGGGGGGGGDGGGGDGGEFG?FFGGGGGGGGGFGDCFFGGDEFGGG>DDCED@>FGGCGGGGGGGGGGGGGGGGGGFGGFEBFGGGGCFFGGGGGGCB97CE*ACCGG@@GFFEEFFGFGAF?FFDCFF>38;;=A3>()/;+:7;C6A=7A)69);CFFFF)--9482::<<?>?*))..<)6<0(404:<846524:
@M02352:288:000000000-CKWC8:1:1101:4338:12693 2:N:0:ATGCGCAG+ACTGCATT
CATTCTTGCGATCGTACTCCCCAGGTGGATTACTTATTACTTTCGCTTCGACACTGACCGTATTTTGCTCACATCCAGCAATCATTGTTTACTTCCTGGACTACCTGGGTATCTAATCCTGTTTGTTTCCTCCCCTCTCGTTCCTCCCTCTCAGTCACAGTTTAGTAAGCTGCCTTCCCTAGCCGTCTTCTTTGCAACAGTTATGCATTTAACCACTACCCTACCCATTCATTCCACTTCCACTTACCTCACGTCTACCAGTCTCCTACGCAGTTCGGCCG
+
FC<,CFGGGGG-CFFGGGGGGGGGFEGGGGGGGGGG9,,CCFG,BBC,8F<CGG,F666+B,,,,,9E<@C,,,,9F,,,:66B,,,594:,,,,,5C,,,,,,A,:4+,,,,:F;,,5,,4,,999,,C,,B:F,+,@+4@DC,44+,,6,,7D,7,,,87,,35,8=D,>,@+?F++<5+3,+++,+2,+?*+**0**+245*+?7+,+5+**3,/705*)*3/*;*9++39*1>*..>=>48**.0>((0-,),)9))7377))))(((.(+.)((((
@M02352:288:000000000-CKWC8:1:1101:25410:12694 2:N:0:ATGCGCAG+ACTGCATA
CAACCTTGCGATCGTACTCCCCAGGTGCAATACTTATCACTTTCGCTTAGTCTCCAACTGTATATCGCTGAAAACGAGTATTGATAGTTTACGGCGTGGACTACCAGGGTATCTAATCCTGTTCGCTCCCCACGCTTTCGTCCCTGAGCGTCAATTCAGGCCTAGTGAGCTGCCTTCGCTATCGGTGTTCTGTGTCATCTCTATGCATTTCACCGCTACATGACACATTCCGCCCACTTCGACCGAATTCAAGCCTACCAGTTTCAATGGCAGTTCCATCG
+
GFFGDFGGGGGCEFFCFGGGGGGGGCFGGGGCGFGGFFGFGGGGEGEGGFGGFFGGGGFGGGGGGGCGGEGGGGGGGFGGGGGFGFFFGGGGCEEEGGG7FGGGFGGGGGFGCAGGGGG9,CFFECFGGGG,@=FB=DEEGGEDD@D88CEE+ADCC,,,DCD,>=BFGCE,,ACFG5DEFGF5>E5C5,;+=*=**=+4BF8+*;+=8CA:B4545568?AEAFF;47@+;5:9@?@@3;(29(3(((.6)6)()5.).49:)).64A((,-:@DFA)5(
@M02352:288:000000000-CKWC8:1:1101:22832:12717 2:N:0:ATGCGCAG+ACTGCATA
CAATCTTGCGACCGTACTCCCCAGGTGGATTACTTATCACTTTCGCTTAGACACTGACTGTATATCGCCAATATCGAGTAATCATAGTTTACGGCGTGGACTACCAGGGTATCTAATCCTGTTCGCTCCCCACGCTTTCGTGCCTCAGCGTCAGTATCAGTTTAGTAAGCTGCCTTCGCTATCGGTGTTCTGTGTAATATCTAAGCATTTCACCGCTACACTACACATTCCGCCTACTCCAACTGAACTCAAGTTTATCAGTATCAACGGCAGTTTCGAGG
+
FFGGGGGGGGGD7C@F:FFGFGGCGGEFGGGGGGGGGGEFGGFGGGDFFFGFEFGGFGGGGGGGGGGGGGGGGFGFCFFGGGGGGGGGGGFG@FF@FGG7EEDEFGGGGGGFGGG;EFDAEGGF:C@EEGG@F7>CGGGGGGG+3DCFGGGDGGCEF9DFCFFGGGFGGGGGGGGFG@?>9DFGGGCEGGGFGFFFFFFG@+=CCABGG?8CCF@FGB@E1@=);FFGFFF4;)6?())34=@@EEF;<22(,66999F>FA2<<AD:0(499BF)*-8?(
@M02352:288:000000000-CKWC8:1:1101:8586:12745 2:N:0:ATGCGCAG+ACTGCATA
CAATCTTGCGACCGTACTCCCCAGGTGGATTACTTATCACTTTCGCTTAGACACTGACTGTATATCGCCAATATCGAGTAATCATAGTTTACGGCGTGGACTACCAGGGTATCTAATCCTGTTCGCTCCCCATGCTTTCGTGCCTCAGCGTCAGTATCAGTTTAGTAAGCTGCCTTCGCTATCGGTGTTCTGTGTAATATCTAAGCATCTCACCGCTACACTACACATTCCGCCCATTTCGACCGAATTCAAGACTAACAGTTTACATGGCAGTTCCATCG
+
@,ACEFGAEGEEC7CDE6EFF:,,@F,C8FFF9FFFGGGAFA<A@74@FCFGGGGGDG@E@F9FFDC:,8CCDEGE@,6BFG?FF9??,EGGDEE7@C@F8,=E=DECD,::AEE>EA9,=E<F7E+EB++,,:AFF:FGG?E@9DD8EE8CEG8E8DFFDCFA;FFADFGFCC?FG6DA?5<5>1*1;255:A@E<CC7>7=DEFFC*=BFGF=04?/*866)2<7C);+;D216()1<87;.(,,4(6<<4)4/4<F?2<<94))6<4?1<<44*:A)(
@M02352:288:000000000-CKWC8:1:1101:18519:12761 2:N:0:ATGCGCAG+ACTGCATA
TAATCTTGCGACCGTACTCCCCAGGCGGAATGCTTAATCCGTTAGGTGTGTCACCGAACAGTATACTGCCCGACGACTGGCATTCATCGTTTACGGTGTGGACTACCAGGGTATCTAATCCTGTTTGCTCCCCACACTTTCGTACCTCAGCGTCAGTATCGAGCCAGTGAGCCGCCTTCGCCACTGGTGTTCCTCCAAATATCTACGAATTTCACCTCTACACTTGGAATTCCACTCACCTCTCTCGAACTCTAGACTGATAGTTTTGGAGGCAGTTCCAA
+
GFGGDGGGGGGGGGDDEGGCFGGGCEFGGGGFGEFGGGE9FFGGGGFGGGFFGFGGGGGGGGFDFFGGGGGGGCGGGGGG?BAFGGGGGGFGFGGGGFGGGGGGG8<F8=FF8D=EGGFFAFF<?FGG9FFGCGGEEFGGGGGGGEGFFGFGCGGDECFFDF@EEC,?DFDFGDG>DCCFE*85C6,48:8>@EF1=F9CF:A:?C>35=8@CF5/9A<ACF86DG?G<F@F=FDA0:?0)870>?0,4,,.56)/))),-))664A((44(((0.=2<A)
@M02352:288:000000000-CKWC8:1:1101:28130:12800 2:N:0:ATGCGCAG+ACTGCATA
CAATCTTGCGACCGTACTCCCCAGGTGGATTACTTATCACTTTCGCTTAGACACTGACTGTATATCGCCAATATCTAGTAATCATAGTTTACGGCGTGGACTACCAGGGTATCTAATCCTGTTCGCTCCCCACGCTTTCGTGCCTCAGCGTCAGTATCAGTTTAGTAAGCTGCCTTCGCTATCGGTGTTCTGTGTAATATCTAAGCATTTCACCGCTACACTACACATTCCTGCTACTCCCACTGAACTCAAGTTTATCAGTATCAATGGCAGCTTCGAGG
+
FFE<FEFGF:EEFEFDFGCFGEGGGCFGFFAFFEFFFFFEFGGGGGGGGGGGGGGGFG9ECFCEFGGGGGDGGGG,EFGGGCFGGDFFGGFGGGGDFGGGGGGGGGGGCFFGFGFAEGGDGGGGGGGGGGGGGGDF@DGGCF+DBGFGFC68EEGGCC,@@@EFGGGG;83,DCFGF*9ADG697EGGD7,=:>B4*BCCA:BFF48@CFCGFFF>E45@@C/);C@FE6A++066>;34(636)7=@CCFFE?9A2)9)-:2)64994((.4())14401
@M02352:288:000000000-CKWC8:1:1101:24581:12819 2:N:0:ATGCGCAG+ACTGCATA
CAACCTTGCGATCGTACTCCCCAGGTGGATTACTTATCACTTTCGCTTAGTCACTGACTGTATATCGCCAATAACGAGTAATCATCGTTTACGGCGTGGACTACCAGGGTATCTAATCCTGTTCGCTACCCACGCTTTCGTCCATCAGCGTCAATTCAAACCTAGTAAGCTGCCTTCGCTATCGGTGTTCTGTGTAATATCTATGCATTTCACCGCTACACTACACATTCCGCCTACTCCGACTGAATTCAAGACTAACAGTATCAATGGCAGTTTCCAAA
+
GFGFFGGGGGGGFEGFGGFGEGFEFFFGGFGGGGGEGGGGGGGF@FGGGGGGGGGGGGFFGGGGFFGGGDEFGGFGCEEGGGGGGGGGGGGGFGGGGGGGGGFGGGFGGGGGGGGGGCFGGGGGGGGGGGFG@GEGGFFGDEEE9DGGGGGGGGGGGGGGGGFFDBBDCFAFG5FGDCDFEGFGGGGGG7ECFFFE8FFD8FFGF4FFCFFFG8=EC>BEDA@FGG<G<63;B58;;<3=DFFF(4AA<):A)).7>?))8AF2)6<<<(.:2:44@<AF)
@M02352:288:000000000-CKWC8:1:1101:19032:12825 2:N:0:ATGCGCAG+ACTGCATA
CAATCTTGCGACCGTACTCCCCAGGTGGATTACTTATCACTTTCGCTTAGACACTGACTGTATATCGCCAATCTCGAGTAATCATAGTTTACGGCGTGGACTACCAGGGTATCTAATCCTGTTTGCTCCCCACCCTTTCGTGCCTCAGCGTCAGTATCAGTTTAGTAAGCTGCCTTCGCTATCGGTGTTCTTTGTAATATCTAAGCATTTCACCGCTACCCTACACCTTCCGCCCACTCCAACTGAACTCAAGTTTTTCAGTATCAATGACAGTTCCGAGG
+
GGCFGGGGGGDGGCF9FGFFGGGGGGGDCBFFGGGGG<CFGFGFGGGFECEFGG8@CFEEF66C,A@FE,6,,,<,C:CE<<,:B<BFFGB<,8CCFC7BA<EFCEE?CGD89FC,CE9AFBF,ABE9D=+:C+=:>FFDG6=3BGFG?3@CGG:CEDD,EFCEA3,,DCBFFG?FF6??*08@*4*5C:,2=A9**44+::9+*/+2=1=+1*6?8;@((;()>*(*/=)).)(,;3//)(/((.)/4>B07)-8)(0-)6)).)64)).)58@)*-(,(
@M02352:288:000000000-CKWC8:1:1101:1745:12862 2:N:0:ATGCGCAG+ACTGCATA
CAATCTTGCGACCGTACTCCCAAGGTGGATTACTTATCACTTTCGCTTAGACACTGACTGTATATCGCCAATATCGAGTAATAATAGTTTACGGCGTGGACTACCAGGGTATCTAATCCTGTTCGCTCCCCACGCTTTCGTGCCTCAGCGTCAGTATCAGTTTAGTAAGCTGCCTTCGCTATCGGTGTTCTGTGTAATATCTAAGCATTTCACCGCTACACTACACCTTCCGCCTACTCCAACTGAACTAAAGTTTATAAGTATCAATGGCAGTTTCGAGG
+
GAF9EFGGGGGGGGFGGGGF,,C@FECFGGGFFAFGGFGGGGDGGGGGGGGGGGGGFGGGGGGA9ACEFCFFC9AECFGGGG,CFGGGGGGGGGGGGGG@FCF@FD8FGGGGDEGFGGFCGGG<CBCFGGGGGF77=EFGGGGGGGGGGGGGC>ECECFGCFFGGGGDGGGGFGFF5?DBF>CGGEGEGF7=+/B?AFA+=98CEFFG=FA8=*8)*?>@FFEA<D(5;FFEB:1;@<8@;833(..64)))46:BA4*66:<<<:-4>7(2:1?)7(,.7
@M02352:288:000000000-CKWC8:1:1101:16809:12863 2:N:0:ATGCGCAG+ACTGCATA
CAATCTTGCGACCGTACTCCCCAGGTGGATTACTTATCACTTTCGCTTAGACACTGACTGTATATCGCCAATATCGAGTAATCATAGTTTACGGCGTGGACTACCAGGGTATCTAATCCTGTTCGCTCCCCACGCTTTCGTGCCTCAGCGTCAGTATCAGTTTAGTAAGCTGCCTTCGCTATCGGTGTTCTGTGTAATATCTATGCATTTCACCGCTACATGACACATTCCGCCCACTTCGACCGAATTAAAGACTAAAAGTTTCAATGCCAGTTCCATAT
+
GGFGGGGGGGGGG:FFGGGGGGGGGFDGGGGFDEGGGGGGGGGGGGGGGCGGGGGGGGGGGGGGGGGGGGGGGGG7FFFGGGGGGGCFGGGGGGGGGGGGGGGGCFFCEFGFCFCFGGGGGGGAFEBEEGGFG7FGGGCGF8CD=FEGGGCEECGF:C=AFGGGGGGF,>CCGG>GG>DAEGGGGGGGGGEFGFF<AFFGFGFGFFCGGFFFGA9;??67;83=FG32711;>>>;@DE@(8?F(1301).466(*.8).4<DA><44:(..).9.84)))
@M02352:288:000000000-CKWC8:1:1101:16908:12902 2:N:0:ATGCGCAG+ACTGCATA
CAATCTTGCGACCGTACTCCCCAGGTGGATTACTTATCACTTTCGCTTAGACACTGACTGTATATCGCCAATATCGAGTAATCATAGTTTACGGCGTGGACTACCAGGGTATCTAATCCTGTTTGCTCCCCACACTTTCGCACCTCAGCGTCAGTATCGAGCCAGTGAGCCGCCTTCGCCACTGGTGTTCCTCCGAATATCTACGAATTTCACCTCTACACCTGGAATTCCACTCACCTCCCTCGAACTCAAGACCAGGAGTTTAAGAGGCAGTTCCAGGG
+
GGGFDFGCA@BG:F@@CDFFGCFGFFFFF9FEFEEFEFFGGGGGE@CFCFGEFGGG9FFFGGFAFGEGEEGFFC97@DGFGGGGGFGGGGE?CGDFGEGDFGD?<=<FEGGFGGGGGAEFFGEFCE,>=DE@FF=FGFF=E8C=DEG??GGGGDG8=D8+@CCEFC:CEFF5CE9D59CA5C:?>C6@E,B8+0)(/:)1:CBFBF4**++2:6);9*7;3)(;775DE8FFF6;;FFF?(-(.,23:,68())(040)-((,))466)(3:((*-7)6(-
@M02352:288:000000000-CKWC8:1:1101:22402:12939 2:N:0:ATGCGCAG+ACTGCATA
CAATCTTGCGACCGTACTCCCCAGGTGGATTACTTATCACTTTCGCTTAGACACTGACTGTATATCGCCAATATCGAGTAATCATAGTTTACGGCGTGGACTACCAGGGTATCTAATCCTGTTCGCTCCCCACGCTTTCGTGCCTCAGCGTCAGTATCAGTTTAGTAAGCTGCCTTCGCTATCGGTGTTCTGTGTAATATCTAAGCATTTCTCCGCTACACTACACATTCCGCCTACTCCAACTGAACTCAAGTTTATCAGTATCAATGGCAGTTTCGAGG
+
F9FGFGGGGGGGGGFFGFGGGGGGFGGGGGGGGGGGGGGGGGGGGGGGGGGGGGGGGGGGGGGGFGGGGGGGGFGGGGGGGGGGGGGGGGGGGGGEGGGGFGGG@F@EEFGGGGGGGGFGGGFFGGG8EGGGE:EGDFGDGGGGGGGGGGGGGGGF7;CGGGFFCGFGCFFGGGGGGGGFBGGEGGGGGGGGGFFF*9B9AFFC?FFGGGFCCFFFG:@FFFFFGG3C3AA4>B@?@3;;;@F@EAAFFBA:7<A=<4=>A926)-6<A:7:2:F<40232
@M02352:288:000000000-CKWC8:1:1101:4321:12964 2:N:0:ATGCGCAG+ACTGCATA
CACACTTGCGTGCGTACTCCCCAGGCGGATCACTTATCGCGTTAACTTCGGCACGGAGGTTCGACCCCCCACACCCAGTGATCATCGTTTACGGCGTGGACTACCAGGGTATCTAATCCTGTTCGCTCCCCACGCTTTCGAGCTTTAGCGTCAGTATCTGTCCAGTGAGCTGTCTTCACTATCGGCATTCCTACAAATATCTACGAATTTCACCTCTACACTTGTAGTTCCGCCCACCTCTCCAGTACTCTAGTCAACCAGTTTCCAACGCAATACGGAGT
+
GGGGGGGGGGGFGEGGGGGGGGGGGGGGGGGGGGGGGGGGGGGGGGGGGGGGGGGGGGGGGGGGGGGGGGGGGGGGGGGGGGGGGGCGGGGGGGGGGGGGGDFGGGGGGGGGGGGGGGGGGGGGGFGGGGGGGGGGGGGGGGGGGGGGGGGGGGGGGGGFGGGGGGFGGGGGGGGGGGGFFFGGDG=EEGGFGFF@FFFGFGFGFFFGGFF:C?<FGFFBFFB4C7:FA@?E>79:?FF<2??DFFFFDAFFFFBFAFF:B>AAFF9<2(((-468F622-
@M02352:288:000000000-CKWC8:1:1101:14506:13022 2:N:0:ATGCGCAG+ACTGCATA
CAATCTTGCGACCGTACTCCCCAGGTGGATTACTTATCACTTTCGCTTAGACACTGACTGTATATCGCCAATATCGAGTAATCATAGTTTACGGCGTGGACTACCAGGGTATCTAATCCTGTTCGCTCCCCACGCTTTCGTGCCTCAGCGTCAGTATCAGTTTAGTAAGCTGCCTTCGATATCGGTGTTCTGTGTAATATCTAAGCATTTCACCGCTACACTACACATTCCGCCTACTCCAACTGAACTCAACTTTATCAGTATCAATGGCAGTTTCGAGG
+
GGGGGGGGGGGGEFGGGGFGGEGGFDFGGFF9FFGGGGGGGGGGGGDFGGGGGGGGFFGGGGGGGGGGGGGGGDEBDCFGGGGGEGGGGGGGDGGEGGCG?FGGGGGGEGFGGGFCGGGFGGFFEGGGGGECFFGGGG8CFFGGFGFFGD=6C+73<DG9DEGCFGGFGGEGGGGGG50139;*;ECEECFGGCF4*:9@=CFFF4AFGC=@+;9?C/:<@F16<F@FF68)0:;;@EE1;@@8=343<:AB(644)-9>><46).:<A:<0:<B.*(-2(
@M02352:288:000000000-CKWC8:1:1101:16490:13029 2:N:0:ATGCGCAG+ACTGCATA
CATTCTTGCGAACGTACTCCCCAGGTGGCTAACTTAATGGTTTCCCTCAGACGCGCAATCCTACGATCACACGTCCAGTTAGCATCGTTTAGGGCGTGGACTACCAGGGTATCTAATCCTGTTCGCTACCCACGCTTTCGTGCCTCAGCGTCAATATAGGTCTAGTAAGCTGCCTTCGCTATCGGTGTTCTGTGTAATATCTAAGCATTTCACCGCTACACTACACATTCCGCCTACTCCAACTGAACTCAAGTTTATCAGTATCAATGGCATGTTCGATG
+
GGGGGGGGFEGGCCGFGGGGGEGDDGCFFFGGFGGGGFGGGGFFGFFFFFFG7FBFFC@DFGGGGGCGGGGFGEDBFGCGFGGGGGE7?FGCD@FGGGGGGCFFDGGGD8BAFFGGGGGFGGCGGGGGGGGGDGGEGF,BDFGFGGDGGDCCEGFGGGFGFGGGGFCCCC9,D5?GGFGDFG:EGG>EGGGGGECCCFF8>DAFCFAFGGCFF=;BE:64@AEFFG306AAFD34?=>B>B2:<(422.5>B25A449@A2<6<A2<A)3:0)(1<?,())
@M02352:288:000000000-CKWC8:1:1101:10029:13044 2:N:0:ATGCGCAG+ACTGCATA
TAATCTTGCGACCGTACTCCCCAGGCGGTCTACTTAATGCGTTAGCTGCGCCACTAAAGAGACAAGCTCCCCAACGGCTAGTAGACATCGTTTACGGCGTGGACTACCAGGGTATCTAATCCTGTTCGCTCCCCACGCTTTCGTGCCTCAGCGTCAGTATCAGTTTAGTAAGCTGCCTTCGCTATCGGTGTTCTGTGTAATATCTAAGCATTTCACCGCTACACTACACATTCCGCCTACTCCAACTGAACTCAAGTTTATCAGTATCAATGGCAGTTTC
+
EFEDFGGGGFGGGGGGGGCGGGGGGGGGGGGGGGGGGGGFGGGGGCGGGGGGGGGGGGGGGGGGGGGFFGGGGGGGGGGGGGGGGGGGGGGGGGGGGDFGGGGGDGGGGGDBFFFGDGGGFFF=FGGGGGFDG:>BEDGEGGDGFGFGGGCFCEEGGCAEFFGCGGEFGAFFC@DCDFGFFG=EDFGG/:CGFCCEEFF:FCFD3AA7CCCFF75;F3639BB5*7:<(*9@F*(4113??FF>24::A7?2-4:*-.9444<<AFFA9---(,)4FAAF
@M02352:288:000000000-CKWC8:1:1101:18311:13090 2:N:0:ATGCGCAG+ACTGCATA
CAATCTTGCGACCGTACTCCCCAGGTGGATTACTTATCACTTTCGCTTAGACACTGACTGTATATCGCCAATATCGAGTAATCATAGTTTACGGCGTGGACTACCAGGGTATCTAATCCTGTTCGCTCCCCACGCTTTCGTGCCTCAGCGTCAGTATCAGTTTAGTAAGCTGCCTTCGCTATCGGTGTTCTGTGTAATATCTAAGAATTTCACCGCTACACTACACATTCCGCCTACTCCAACTGAACCAAAGTTTATCAGTATAAATGTCAGTTTCGTGT
+
GFGGGGFGFGGGGGFCBFGFGEGGFGGGGGGFGGGGGFGGGGGFFGGGGCGFGGGGGGGGGGGGGGGGGGD@FGGGGGGGGGGFGGFGGGFFFGGGGGGG8<FCFFGGGGGGFFGGGCEFFGGE>CFDECCEFGFGGGGGGEEGEGF6ECGEGCE33@FFGG9CGGGFCF,DEFGG75995CF>C?*4AE?C2*4/AAA@6+44**128:AF>B=DD:9EDA;FFG46CF=)=B@D;);=8=4=;E3/((-((.<6).*.).).).)5464)).9)0,((,
@M02352:288:000000000-CKWC8:1:1101:9415:13125 2:N:0:ATGCGCAG+ACTGCATA
CATTCTTGCGAACGTACTCCCCAGGTGGGATACTTATCACTTTCGCTTAGCCACTCAGACCGAAGTCCGAACAGCTAGTATCCATCGTTTACGGCGTGGACTACCAGGGTATCTAATCCTGTTCGCGCCCCACGCTTTCGTCCATCAGTGTCAGTTGATTATTAGTAATCTGCCTTCGCAATTGGTATTCTATGTAATATCTATGCGTTTCACCGCTACACTACATATTCTAACTACTTCATAATAACTCAAGATAACCAGTATCAAAGGCAATTCTACA
+
GFFGFGGGGGGECEEGGEEFEECFFF8F7,FFGGGGGGGGGGGGGGGGD9CFFGCFGFGG7@FBCFEGGGGGEFGGFDFGGGCFFGE<EFFF?:CFGGGGDFFCFGG7FGGEGDGGGGF9EFFFGG++8BEGEEEG>EAEF6;CFG,;2,,,7ECFF9F9FEFCEFAEFFGDFFGFFFG*@DFC>FFGF9>8DCFFCF8+=B+=CF)8?E/CFF0=E>6@3;;A6@?CEAFFF8;4;./;9AA<4<9<<42:)57F<392:>>::B92<02(484)9-.:
@M02352:288:000000000-CKWC8:1:1101:9406:13140 2:N:0:ATGCGCAG+ACTGCATA
CATTCTTGCGAACGTACTCCCCAGGTGGGATACTTATCACTTTCGCTTAGCCACTCAGACCGACGTCCGAACAGCTAGTATCCATCGTTTACGGCGTGGCCTACCAGGAGATCTAACCCTGTCCGCTCCCCCCCCTTTCGTCCATGAGTGTCAGTTAGTTATTATTAATCTGCCTTCCCTATTCGTATTCTATGTAATCTCTATGCATTTCACCGCCTCACTACCTATTCTTACTACTTCATAATCCATCACGCTAACCAGTATCAAAGGCAATTCTACAG
+
AEAFFGGFFEGCFFGGGGGGGGGGG;CD+FC,CFFGCF,CEDF9BFG7,CCFGGCGGGF8DFC+@848@B=CFAF,C,:C,5C<FE:B,:B?++8+@F+:,B,,A7,4++4,5EF;,,33,7,A>:CC>EC:F+FGC6F*@*==D,,2=,5B,2>,,,7@D9C,,7@B;9;;;C6:2*0+/8,,*=*8C<F7;)19)1++3@FF3B1+29@++*,)*)/((/)0*2)*.1***1.5664).2:)4)-).)53((-)(,<244)))).)-((4(5066<9<.
@M02352:288:000000000-CKWC8:1:1101:5318:13204 2:N:0:ATGCGCAG+ACTGCATA
CAATCTTGCGACCGTACTCCCCAGGTGGATTACTTATCACTTTCGCTTAGACACTGACTGTATATCGCCAATATCGAGTAATCATAGTTTACGGCGTGGACTACCAGGGTATCTAATCCTGTTCGCTCCCCACGCTTTCGTGCCTCAGCGTCAGTATCAGTTTAGTAAGCTGCCTTCGCCATCGGTGTTCTGTGTAATATCTAAGCATTTCACCGCTACACTACACATTCCGCCTACTCCAACTGAACTCAAGTTTATCAGTATCAATGGCAGTTTCGAAG
+
GFGGGGGGGGCGGEFFGFGGGGGECGFGGGGFGGGGGDDGGFFGGGGGCEFGGGGGGGGGFGGF<FGGFEGGGDFGFFFGGGGGG9CFEFGGDEGFFGG7FGFGGGGGDGFGGGGGGGGGGGD@C@@EE7E=C7FEGGGGF6EGGGGFGGGGGCFFGGGCDFC9EF9;CG>DEGGGGC**9*@EDCC>EG:+2/BE<B9FAC@F?AFGGF8FFFD>E>9<@CEFCF3DEFFF):;08<EEEEEF;)356))4>A>6ABFFAFD2-).)).443<F<=61(-
@M02352:288:000000000-CKWC8:1:1101:4829:13209 2:N:0:ATGCGCAG+ACTGCATA
CAATCTTGCGACCGTACTCCCCAGGTGGATTACTTATCACTTTCGCTTAGACACTGACTGTATATCGCCAATATCGAGTAATCATAGTTTACGGCGTGGACTACCAGGGTATCTAATCCTGTTCGCTCCCCACGCTTTCGTGCCTCAGCGTCAGTATCAGTTTAGTAAGCTGCCTTCGCTATCGGTGTTCTGTGTAATATCTAAGCATTTCACCGCTACACTACACATTCCGCCTACTCCAACTGAACTCAAGTTTATCAGTATCAATGGCAGTTTCGAGG
+
FFFGGGGGGGGGGEFGGGGGGGGGGGGGGGGGGGGGGGFGGGGGGGGGEFGGGGGGGGGGGGGGGGGGGCCFGGGGG7FFGGGGGGGGGGGGGDFGGGG7EFF<FGGGGGGGGG9EGGGCFGGEGFEFCFCA::BFGGGDGCGGGG8FFGGGGGGGAGFFGGGGGG;DGFFFGGGGGFGFFGFGGGGGGGF:FFFFCFF8BFFGEFFFGGFCFFFFGBBFFF@6**7FCAFF>>DD@@3;348((4.8<4<22>9@-)*--64<A:66<87(8,*6@<:B1
@M02352:288:000000000-CKWC8:1:1101:25812:13221 2:N:0:ATGCGCAG+ACTGCATA
CAACCTTGCGATCGTACTCCCCAGGTGGATTACTTATCACTTTCGCTTAGACACTGACCGTATATCGCCAATATCGAGTAATCATCGTTTACGGCGTGGACTACCAGGGTATCTAATCCTGTTCGCTCCCCACGCTTTCGTCCCTCAGCGTCAATTCAGGCCTAGTGAGCTGTCTTCACTATCGGTTTTCTAAGTAATATCTATGCATTTCACCGCTACACTACTTATTCCGCCCACTTCGACCAAATTCAAGAACCACAGTATCAATGGCAGTTCTACCG
+
GGGGFFGGGGEGGGGGGGGGFGGGGGDFGGGGGGGGGFGGGGGGGGGGGGAFGGGGGGGGEGGGGGGGCGGGG<FCD@FECGGGGGCFEFG9?BCCEFF+?FFGFGGDGGGGGFFFGDG9EFDC@7@E=DCCFCFDGFGGGGGCGGGGGGEGGDGGCFGA8>@,DDCADGFGFGG>C9A6BCFED**4D,;@FEFAACFGFGFFEFFGGGFGG*:DGF0;;A39CD?@?8+):;@<6@E3;;;>B?:3<>F<A>B>(8:6<AA4AF44),31,(/6=<2)(
@M02352:288:000000000-CKWC8:1:1101:2329:13245 2:N:0:ATGCGCAG+ACTGCATA
CAGCCTTGCGACCATACTCCCCAGGCGGAACACTTAACGCTTTCGCTACGGCCGAGAGGATGTGGAAGTCCCCTCAACCCAGTGTTCATCGTTTACGGCTAGGACTACCGGGGTATCTAATCCCGTTCGCTACCCTAGCTTTCGTGCCTCAGCGTCAGAAAAGACCCAGTGTTGCGCCTTCGCCACCGGTGTTCCCTATGATATCAACGCATTTCACCGCTCCACCATAAGTTCCCAACACCCCTGTCTTCCTCAAGCTTGGGCGTTTGCGACGCAATTC
+
FFGGCGGGGECEGGGFG,CEFG?EFFEEGGGGGGGFCFGCFFCF7FEGECFGEEGGGGDGFGGGFAFGGGGGGGGFEGGDFGGGGGFF9FFGFGGGGGGGGDGDGCADGG@C@CFFC=DFFFGGG:38CEGDEGGFFGGGFFGEG@CFGFFFDCECEECF7BCGG7FCCCC>C,29D<C8=7;CC=CCEEEDDE+79A4C?7@C49BGGD539@BF9B0>F>3)970:7FFFFF2>A2?64?F>((.).).:):64)264223(,4;9?<9>6(),)47A
@M02352:288:000000000-CKWC8:1:1101:13649:13290 2:N:0:ATGCGCAG+ACTGCATA
CATTCTTGCGAACGTACTCCCCAGGTGGGTCACTTATCACTTTCGCTTAGCCACTCAAACCGAAATTCGAACAGCTAGTGACCATCGTTTACGGCGTGGACTACCAGGGTATCTAATCCTGTTCGCTCCCCACGCTTTCGTTCATCAGCGTCAATATACTGTTAGTGATCTGCCTTCGCAATCGGTATTCTATGTAATCTCTAAGCATTTCACCGCTACACTACATATTCTAACCACTTCACAGTAATTCAAGGTCAACAGTATCAAAGGCAATTTTACAG
+
GCGGGGGCFGGGCFFGGGFFFGGCGGGGGGGGGFGFFFGGGGGGGGGG7EFGGGGGGGGGGGGGGGGGGGGGGGGGGGGGGGGGGGGGGGGGCED>GEFGGGGCFGGDGGGFGGGGGGGGAEEFFGEGGGEFGGGGGGGGDGGFGGGGGGEGGGFEFGFGGGGGGGGGGGFCDFFGGGGFFGG5>EGGGGGGFEFFFFFFFGFGFFFGFFFFGF>>EEF<8:@FGGFGCAFFFFFE?@EF?@34<C)<CBAAA?38>DF?(6<))694<<020:FDF<A>)
@M02352:288:000000000-CKWC8:1:1101:29005:13292 2:N:0:ATGCGCAG+ACTGCATA
CAATCTTGCGACCGTACTCTCCAGGTGGATTACTTATCACTTTCGCTTAGACACTGACTGTATATCGCCAATATCGAGTAATCATAGTTTACGGCGTGGACTACCAGGGTATCTAATCCTGTTCGCTCCCCACGCTTTCGTGCCTCAGCGTCAGTATCCGTTTAGTAAGCTGCCTTCGCTATCGGTGTTCTGTGTAATATCTAAGCATTTCACCGCTACACTACACATTCCGCCTACTCCAACTGAACTCAAGTTTATCAGTATCAATGGCAGTTTCGAGG
+
GBFFGGGFC+7F:FFEDGGGGGG8FEFGGGG?FGGFGE<FFFFG7CFGEGF<FGGG98ECFFGGC,,B:FCEFGCB,,C9<CFDF9@FGGAECEC>CC7+BFDFG8<FCF8EBEFDFGAFE;F,?:F8EGGFGGGGGG9=F+A@;@E6DCGGC+,,5E,38<E6DFE,;FG,D>FF5CD059?7919=CFGGGCF<?F68BC1:@AFG==@C:;(:E):7@F@F*;=FFFCA:D@@;<E13;;DE>D:))4..6A64.9))6)69)6>B5:1(:F)*-812
@M02352:288:000000000-CKWC8:1:1101:27541:13293 2:N:0:ATGCGCAA+ACTGCATA
CATTCTTGCGAACGTACTTCCCAGGTGGGTAACTTAACAGTTTCCCTTGGATGCTGAAACTCAAGTCCAAAAATTGTGGTAAAATCTTTTAGGCATGGACTACCAGGGTATCTAATCCTGTTCGCCCCCCACGCTTTCGTTCCTCAGCGGCAGTATTCACTTAGTATACTGCCTTCTCTATCTGTATTCTGTTTAATACCTAAGCATTTCACCGCTACAACACACATTCCACCTTCTACCACTCAACTCAAGATGATCAATATCAATGGCAGTTCCACAGG
+
GGB,CFCFGGG+:C@FCD,ECCGGFFFF+7C@<FGF,C,,CEFG,5BAF8,9,CF,C9@<,,:E,CFFC9,6<<,6,,,BCEA,,,6CECADGG,B88,B<F,AF8FEF8,CAAFC,EG9,A,+@+@EGEECCCFGB,4=83,@,3@=@++6+13,,,98,@,7@C,558,@62BC72+41;,5+,2@E,,2+3+301+*4=*9)34=C:B+29:*:53*)2()**)=6+44=F8(7)1.6541(.3)4.(7)))+)1+))99<5C9).4(21)*6*)(4(
@M02352:288:000000000-CKWC8:1:1101:21468:13310 2:N:0:ATGCGCTG+ACTGCATA
TAATCTTGCGACCGTACTCCCCAGGTGGCTTACTTATCACGTTCGCTTCGACACTCAGTGTATCGCTCCCCTACCCAGTAATCGTACTTTAAGCACTGGACTACCTCGATAGCTAACCCTTTTCTCTCTCCACCCTTGCCTTCCTCCCCCTCCGTCCGATTTTAGCCAGCTGCCTTCGCTATCCCTGTGCGGTCACCTCTATATGCACTTATCCGCCTACTTCACCATTACTCCTTGTCCAACTGACATTAAGTTTCTCCCTCACTATGACAGTCCCGAA
+
,6FAFGGCCF7F@FFFD<FGGGD:DC<@6;,,;EF<,E@@,CEEEC:,,@,BFE@,C,,<9,C,6,,CB,,,,,64<,,C?5E,A,::,,,,5,,,:E,,,<,,9,,4+4:+A@;,,4,,,,,C,,,4,C,,B4?A,,@,>3@8=,,0++++6+6,+++3>+@5@,,@8+,,6@9<9*99**>,2,,,,,**3(/)*/)**+=+*4=*+0+1+4,.*)(()+/+0:=7;++136)))94;?)636)()).)))-66))1)(.((()).)))-)-*,)4(-
@M02352:288:000000000-CKWC8:1:1101:13901:13313 2:N:0:ATGCGCAG+ACTGCATA
CAATCTTGCGACCGTACTCCCCAGGTGGATTACTTATCACTTTCGCTTAGACACTGACTGTATATCGCCAATATCGAGTAATCATAGTTTACGGCGTGGACTACCAGGGTATCTAATCCTGTTCGCTCCCCACGCTTTCGTGCCTCAGCGTCAGTATCAGTTTAGTAAGCTGCCTTCGCTATCGGTGTTCTGTGTAATATCTAAGCATTTCACCGCTACACTACACATTCCGCCTACTCCAACTGAACTCAAGTTTATCAGTATCAATGGCAGTTTCGAGG
+
GGGGGGGFGGGGGGGGGGGGGGGGGGGGGGGFGGGGGEFGGGGGEGGGGGGGGGGGGGGGGGGGGGGGGGGGGGG=FGGGGGGGGGGGGGEGFCFFEGEFFGGGGGGGGGGGGGGGGGGGGGGFGDGGGGGGGGGGGGFGGGGFFGGCFEGGGGGDFGGGGGGGCFFFGGGCGGGGGDGFFGGGG>5=ECGFFEFFFFF@FGFFEFFGDFCGGF>EDA6<@FFFGGFGFF+)8:@(8E)6@@@D(78>:<A>)65=929<):<AAFA>A03:0:74=110(
@M02352:288:000000000-CKWC8:1:1101:6500:13325 2:N:0:ATGCGCAG+ACTGCATA
TAATCTTGCGACCGTACTCCCCAGGCGGAATGCTTAATCCGTTAGGTGTGACACCAACAAGCATGCTTGCTGACGTCTGGCATTCATCGTTTACGGTGTGGACTACCAGGGTATCTAATCCTGTTTGCTCCCCACACTTTCGTACCTCAGCGTCAGTATCGAGCCAGTGAGCCGCCTTCGCCACTGGTTTTCCTCCAACTATCTACGAATTTCACCTCTACACTTGGAATTCCACTCCCCTCTCTCGAACTCTAGACTGATAGTTTTGGCGGCAGTTCCAG
+
,FFEFGGGFC@FGGGEFFFFGGGCD,CFGCFFFGFFAE6FEFFGG8F9FFDFGGG@GGG@FG8C6EFAEFFEFGEGGF78EFCGCEC9<FF7B<=FFDF=BFGF<FFFF@FGADFFA>A,8,,EFF,@@EFGGDF@CEFCBEE=?E=DGFCEEG66@;,88:D8>,:>:AFFG:D**3;AD*;9CEGG,=C@*0+8>6);/BA=985**;)1+398+0/.7+6A::)*)/;AA7.)(((3,4,().,).,34<4)*.4))5A)6<<2.()((4().*64>.
@M02352:288:000000000-CKWC8:1:1101:27900:13326 2:N:0:ATGCGCAG+ACTGCATA
CAATCTTGCGACCGTACTCCCCAGGTGGATTACTTATCACTTTCGCTTAGACACTGACTGTATATCGCCAATATCGAGTAATCATAGTTTACGGCGTGGACTACCAGGGTATCTAATCCTGTTCGCTCCCCACGCTTTCGTGCCTCAGCGTCAGTATCAGTTTAGTAAGCTGCCTTCGCTATCGGTGTTCTGTGTAATATCTAAGCATTTCACCGCTACACTACACATTCCGCCTCCTACAATTGAACTCAAGTTTATCAGTATTCATGTACTTTTCGAGG
+
FDGGCFGGFGGCEGFGGFGGFEGBFFGCFFGCFFEBEGDFGGECEEGGGGGGGGFF9FCFGCFGGFF@FGEGG9D@@7EBFFGEFGGGFGGF@,>FFGGGGGGG8<,8FEFGGGGGGGGGGGD9CBCFEB@E:BFDEEFGFG66;38+=EGGEEFCDGGCFGG,,@,@,8E6B,;+2;75@58ECGGEGGGFGC98@FFFAFF7*88C+=>DD8=):5:@DFFFFC3C7:+;>)/(//)/4.)149:36.242:A4<)9:)--))).-6)))))95B11(4
@M02352:288:000000000-CKWC8:1:1101:27884:13333 2:N:0:ATGCGCAG+ACTGCATA
CAATCTTGCGACCGTACTCCCCAGGTGGATTACTTATTACTTTCGCTTAGACACTGACTGTATATCTCCAATATCGAGTAATCATATTTTACGCCGTGGACTACCAGGGTATCTAATCCTCTTCGCTCCCCACCCTTTCGTGCCTCAGCGTCAGTATCCGTTTAGTAAGCTGCCTTCTCTATCGGTGTTCTTTTTACTATCTAAGCATTTCACCGCTACTCTCCACATTCCGCCTATTCCACCTTACCTCCATTTTATCAGTATACATGCCATTTTCTCGG
+
F,,@ECFGFFC@FCBCFFGG@FGGGGGGGGGGFGGGF,;E<F<@,@7DGGCFCD<F<FE,C,F<C<,,FDCCE@F,C<CACCD?F?,C<9,,,,@C:4::FEFG,F,+8FFEF,@BFF,E,A<,AFFFG@B4@+@:,,,+@@>+3@,6@++63==DF,,+63,+,8;EDCF,@FF;F+<?=<A*31A*;E78+1*/7932+5B769@+7=9+592;*)0))4)2+07C)@+)))/()9)5))36)).())(()))3)9@)1))).).)..5))-*.0))-4
@M02352:288:000000000-CKWC8:1:1101:7123:13364 2:N:0:ATGCGCAG+ACTGCATA
CAACCTTGCGATCGTACTCCCCAGGTGCAATACTTATCACTTTCGCTTAGTCTCCAACTGTATATCGCTGAAAACGAGTATTGATAGTTTACGGCGTGGACTACCAGGGTATCTAATCCTGTTCGCTCCCCACGCTTTCGTCCCTGAGTGTCAATTCATTCTTAGTGATCTGCCTTCGCTATTGGTATTCTTTGTCATATCTATGCATTTCACCGCTACATTACCCATTCCACCCACTTCGAACGAATTCAAGATTACCAGTATCAATGGCAGTTCCATCG
+
GF,<AEFGGGC--@FGGGFGGGGEGGG,66EFGGGGGGFFGGGEGGGGEGFG<F@,C,:,,,,C<,8B,,+,C6F+@FFG969CF,EFEFGGGGGDGGDGGGGGGG,=CFDFFFD9;DFG9FFGGGGGGG>?C:FFEFGCFEGE9,,=,@DC;=E:,@,8,,33@@CF,@5;EFGGGCC>AD,E>F,@@@F9CAF@EA@DAGFC?AFGCFF9CA>>86@;C+@6+2><;F6+0;=D;@@)((,,30:@?<C33))19)+)6A)1649-)47<(.9A74)4(
@M02352:288:000000000-CKWC8:1:1101:13913:13368 2:N:0:ATGCGCAG+ACTGCATA
CAATCTTGCGACCGTACTCCCCAGGTGGATTACTTATCACTTTCGCTTAGACACTGACTGTATATCGCCAATATCGAGTAATCATAGTTTACGGCGTGGACTACCAGGGTATCTAATCCTGTTCGCTCCCCACGCTTTCGTGCCTCAGCGTCAGTATCAGTTTAGTAAGCTGCCTTCGCTATCGGTGTTCTGTGTAATATCTAAGCATTTCACCGCTACACTACACATTCCGCATACTCCAACTGAACTCAAGTTTATCAGTATCAATGGCAGTTTCGAGG
+
GGGGGGGGGGCGG7FFEGFCGGGGCFGFGGGFGFFFGGGFFGGGGGGGGFGGGGGGGGGCFFFGFGDGGGGGGGGFF=FFGGG9EFFFGGGGCGGGGGGGGGGFFG8FGGGEGGGGGGGGGGGGGGG@CFGGG7CFGFFEFGGFCFFFEGGEDGGGGGGFGFGEDGCGGGGGF?F8?CGFFGGGGGGG><FFFEFFCF=@AFCGEFFG7CCGD=@BG46@36@AFGEGCFAFD)/2;7@@38;3(;3(77<:?A<@><94<A4):AFFFF::0(7:F::((
@M02352:288:000000000-CKWC8:1:1101:10323:13376 2:N:0:ATGCGCAG+ACTGCATA
CAATCTTGCGACCGTACTCCCCAGGTGGATTACTTATCACTTTCGCTTAGACACTGACTGTATATCGCCAATATCGAGTAATCATAGTTTACGGCGTGGACTACCAGGGTATCTAATCCTGTTCGCTCCCCACGCTTTCGTGCCTCAGCGTCAGTATCAGTTTAGTAAGCTGCCTTCGCTATCGGTGTTCTGTGTAATATCTAAGCATTTCACCGCTACATGACACATTCCGCCCACTTCGACCGAATTCAAGACTAACAGTTTCAATGGCAGTTCCATCG
+
FGGFFGGGGGGGGGGGGGGFEGCFGGFFFGGFDGGGGGGGGGGGGGGGGGGGGGGGCFGGGGGGGGGGGGGGGGFFGGGGGFGGFGGGGGGGEGGFGGGGGGGCFFGGGGGGGGGGGGGGGFFGGGGGGFG=CCGGGGGGGGECDGGF?CEEEEGFCFGGGGGGGGFGG@FFGFGGGGCEFDEGDGGEEGGF7EFA<9B+=FCD448=89BFFFFFGBF;C7>FC4(9?FAA>B@F?1>E@@F96(9?BFFFF2:=2<?>>9>5AFFFAF<0::F46545(
@M02352:288:000000000-CKWC8:1:1101:6633:13380 2:N:0:ATGCGCAG+ACTGCATA
CAATCTTGCGACCGTACTCCCCAGGTGGATTACTTATCACTTTCGCTTAGACACTGACTGTATATCGCCAATATCGAGTAATCATAGTTTACGGCGTGGACTACCAGGGTATCTAATCCTGTTCGCTCCCCACGCTTTCGTGCCTCAGCGTCAGTATCAGTTTAGTAAGCTGCCTTCGCTATCGGTGTTCTGTGTAATATCTAAGCATTTCACCGCTACACTACACATTCCGCCTACTCCAACTGAACTCAAGTTTATCAGTATCAATGGCAGTTTCGAGG
+
GGGGGGGFFGGGGGGGGGFGGGGGFFGGGGGGGGGGGGGGGGGGGGGGGGGGGGGGGGGGGFGGFGGGGGGDGEF=DCGGFGGGGGDGGCFGFGGGGGGGGGGGGG8F>FGGGGGGGGGFGGFFGGGGCFEDCFGG@DDGEGGGGGGGGGGGGGGGGCAFFFGGFAEFFFFGGGCCDGDFDGFGGGGGGEFCFEFE?FFCFCF+9;=DGG6CCA=DGEF<DF@F4C@C7A;6>ADDF3@83;E;EFE;><>?3>AFDABA<>F4<>BFAB00(.@)/,8:3
@M02352:288:000000000-CKWC8:1:1101:14344:13460 2:N:0:ATGCGCAG+ACTGCATA
CAACCTTGCGATCGTACTCCCCAGGTGCAATACTTATCACTTTCGCTTAGTCTCCAACTGTATATCGCTGAAAACGAGTATTGATAGTTTACGGCGTGGACTACCAGGGTATCTAATCCTGTTCGCTCCCCACGCTTTCGTCCCTGATCGTCAATTCAGGCCTAGTGAGCTGCCTTCGCTATCGGTGTTCTGTGTCATATCTATGCATTTCACCGCTACATGACACATTCCGCCCACTTCGACCGCATTCAAGACTAACAGTTTCAATGGCCGTTCCATC
+
FG@EGGGGGGGFC:FFGGGGCFGCGECFFGGFGGGGGGGGFGGGGGGGGGFF<EFFFGGGGAGGFGGGFEGGDGGD@@FFGFF9FBEFFGFC@CBFGGC=EFGGFCEFFFFGGD9=FFAFGFGGGCFEECCFG+>FGGG>F>ECFDG+@ED88+DEGFG9FGGFGCAC9FFFD?F8C**0*<8C*C5EG:A7D7FECA69=CAGEF+C748B:A2655@=?FF)*71<367)8)6(;;43(,(.(((-3:>94)(1.4@?24>)4<245(((-458?))6
@M02352:288:000000000-CKWC8:1:1101:15713:13461 2:N:0:ATGCGCAG+ACTGCATA
CAATCTTGCGACCGTACTCCCCAGGTGGATTACTTATCACTTTCGCTTAGACACTGACTGTATATCGCCAATATCGAGTAATCATAGTTTACGGCGTGGACTACCAGGGTATCTAATCCTGTTCGCTCCCCACGCTTTCGTGCCACAGCGTCAGTATCAGTTTAGTAAGCTGCCTTCGCTATCGGTGTTCTGTGTAATATCTAAGCATTTCACCGCTACACTACACATTCCGCCTACTCCAACTGAACTCAAGTTTATCAGTATCAATGGCAGTTTCGAAG
+
GGGDGGGGGGGGGGCGGGGGGGGCFGGGGGGFGGGGGGGGGGGFGGGGGGGGGGGGGGFGGGGGGGGGGGGGGGF@FGGFGGGGGGFFFGGGGGGGFGGGGFGFGGGGG@<FFGGGDDCGGGGGGGGGGGGGGFEFE?D6@DGC,9D6DGECBGGGGAFGFGFFCCBD9EFGGGGFGFCABDDEGGGGGGGCFEFEFFCGADFGCFFCCGCGGFFFG3:<@F@AGG@GEFFFF5?FDFFFE3=@1@A?BDBBDAF6449AA9BAB2AAB>??6:=>B??7,
@M02352:288:000000000-CKWC8:1:1101:15760:13472 2:N:0:ATGCGCAG+ACTGCATA
TAATCTTGCGACCGTACTCCCCAGGCGGAATGCTTAATCCGTTAGGTGTGTCACCGAACAGTATACTGCCCGACGACTGGCATTCATCGTTTACGGCGTGGACTACCAGGGTAGCTAATACTGTTTGCTCCCCACGCTTTCGCACCTCAGTGTCAGTATCGAGCCAGTCAGTCGCCTTCGCAACTGGTATTCCTTCCCATCTCTACGCATTTCACCGCTACACAGGAAATTCCACTAACCTCTCTCGTACTCAAGTGCGTCAGTTTTGAATGCAGTTCCAA
+
FFFE@FGEFGGGCCFGFGGGGDFDFGGGGGGGG,CFG9E@FFGGGGEGFC@FFFCFGGG:<EEFFFGFGGG>C:CCG7FFGGGGGFGGFDFFDFGEFGEEEEC=DAAFE+8B,3,C=E9,C;FDDFDEFE=@FC@FE6@+DEEGGC,;9::E,7,,,@@@8::*8F,?EC9;C54D*1;46*3/*2+0+1<;D<F@FFFGFDFF?A>5<5)37*)9CE1317<FF:<5(79?FF9478,3)().87:(((16)(.9-))((-()).)(4)4<24FA*).:6
@M02352:288:000000000-CKWC8:1:1101:7503:13483 2:N:0:ATGCGCAG+ACTGCATA
CAATCTTGCGACCGTACTCCCCAGGTGGATTACTTATCACTTTCGCTTAGACACTGACTGTATATCGCCAATATCGAGTAATCATAGTTTACGGCGTGGACTACCAGGGTATCTAATCCTGTTCGCTCCCCACGCTTTCGTGCCTCCGCGTCAGTATCAGTTTAGTAAGCTGCCTTCGCTATCGGTGTTCTGTGTAATATCTAAGCATTTCACCGCTACACTACACATTCCGCCTACTCCAACTGAACTCAAGTTTATCAGTATCAATGGCAGTTTCGAAG
+
GCAFGGFFFGCFFGGGGFGGGGEBFGFGGGGGGGGGAFFFGGGGGGGGGGFGGGGGGGFGGCCFGCFGGGCGG9FFFEFFGGGGGGCGGGGGDEG:>FG@FGGGGFCFGGGFAFGFDFGGDFFGGGCEEFGGGEB@EGGGG6C@FF,@EG8CE7EGGFGFGGFFGGGAFFGGGGG7ACCE>?GGCGGEGFFC:CA?<FFCFDCF44?DFGFGGF>DGF9@=6=ACFEDEF+65):((/6(4=7<2<<74423<4)/6)04<<<A2)6>A0((-4@B*,3(,
@M02352:288:000000000-CKWC8:1:1101:27807:13517 2:N:0:ATGCGCAG+ACTGCATA
TAATCTTGCGACCGTACTCCCCAGGCGGAATGCTTAATCCGTTAGGTGTGTCACCGAACAGTATACTGCCCGACGACTGGCATTCATCGTTTACGGTGTGGACTACCAGGGTATCTAATCCTGTTTGCTCCCCACACTTTCGTACCTCAGCGTCAGTCTCGAGCCAGTGAGCCGCCTTCGCTACTGGTGTTCCTCCAACTATCTACGAATTTCACCTCTACACTTGGACTTCCACTCCCCTCTCTAGAACTCAAGACCAGGTGTTTAGGCGGTAGTTTCGA
+
FGFFEEGGGDEFCFGGGGGGGGGFGE@FGCGC9DGGGD,CFGG7BEFCFGFFFGGGGGGGGGGF<FGF?FACGGGDGGGGGCEFGAFADGFGGGGDFDGEG<FGCGCEGE@,,A>FD,EDEGCFGGG;DE8FEGGGGGGECGFGDDAFG,@CECGG:,7@@,BCC7<D:DD,8?CD<CF?A**=FCCG**=:C)16@A)2=GF2/8=CCD>77@)8C:34.3(*:7)0)//16*66201:02(()-).)4)).:26(3521)(.42<)30(1(().8).(-
@M02352:288:000000000-CKWC8:1:1101:6119:13541 2:N:0:ATGCGCAG+ACTGCATA
CAATCTTGCGACCGTACTCCCCAGGTGGATTACTTATCACTTTCGCTTAGACACTGACTGTATATCGCCAATATCGAGTAATCATAGTTTACGGCGTGGACTACCAGGGTATCTAATCCTGTTCGCTCCCCACGCTTTCGTGCCTCAGCGTCAGTATCAGTTTAGTAAGCTGCCTTCGCTATCGGTGTTCCGTGTCATATCTATGCATTTCACCGCTACATGACACATTCCGCCCACTTCGACCGAATTCAAGTCTAACAGTTTCAATGGCAGTTCCCTCG
+
FFFGFGGGGGCGDGGGGGGFFGGGCFFFGGGFGGGGFFGGGGGGGGGGGGGGGGGGGGGGGGGGFGGGEGGGGFG7D@FGFGGGGGFFGGGGEGGEEGGGFFGGGGGGGGGGGGGGGGGGGGGGGGGGGDCDCFFCGGGGGFGGFGG??EEGGGFGDGGGFGGGGGCFGGGCFFGGGGD>DGGGGGGGGG:CFFFFEFC=>FFGFFFGGGFFF8=>GFBF?6>4;F(*911)8>BF03;767:>B;10()6:4-.*4)*).6AAF<)463::??B<F).2(
@M02352:288:000000000-CKWC8:1:1101:7620:13621 2:N:0:ATGCGCAG+ACTGCATA
TAATCTTGCGACCGTACTCCCCAGGCGGAATGCTTAATCCGTTAGGTGTGTCACCGAACAGTATACTGCCCGACGACTGGCATTCATCGTTTACGGTGTGGACTACCAGGGTATCTAATCCTGTTTGCTCCCCACACTTTCGTACCTCAGCGTCAGTATCGAGCCAGTGAGCCGCCTTCGCCACTGGTGTTCCTCCAAATATCTACGAATTTCACCTCTACACTTGGAATTCCACTCACCTCTCTCGAACTCTAGACTGATAGTTTTGGAGGCAGGTCCAG
+
EGGFFGGGGGDEDGFGGGGGGGGEFCFEEFGCGGGGGGFEGGGGGGGGGGGGGGGGGGGGGGGGGGGAFGGG@FBFGG:<FFGFGGGGGGGGGGGDFFFGGGGFEEFDFFGGFGGGGD9FGGFGGGGFGGBFG8>CCEFGF>EFFG78C8,98@EC<DFGEFGGGGG89,?DGGGGDDGFFGGGGF8CFEC+:);/3A+>CD6:<CFDFFFF7@CFC877>CDFC73D>6;@6*4AB0:(.4<?>>()4:64<42*9A::6<B<:><17?0:2<5(8)52.
@M02352:288:000000000-CKWC8:1:1101:19790:13649 2:N:0:ATGCGCAG+ACTGCATA
CAATCTTGCGACCGTACTCCCCAGGTGGATTACTTATCACTTTCGCTTAGTCACTGACTGTATATCGCCAATAAAGAGTAATCATCGTTTACGGCGTGGACTGCCAGGCTATCTAATCCTGCTCGCTACCCACCCTTTCGTCCATCAGCGTCAATTCACACCTAGTAAGCTGCCTTCGCTCTCGGTGTTCTCTGTACTATCTATGCATTCCCTCGCTACACTCACCATTCCTCTTACTCCTCCTGAATTCAATACTAACAGTATCCTAGGCACGTTCAAC
+
FF6<6CEFF7+@7CFGGGGGGGG7FF8C,6EFGGGG,F@FGFFFGGDGCDEFGFA<FF9EDCEFEFCFG,@EC?,6CFD<CEEEFEB=E=FF,:++@++=?F==F8B++:BE@F@=;,C;,,6,@CFCCF8:F+@7,8D6D+=6,C3+2CED6@,,,5,5DBCC,E3@;,,@CGG+C7?@59E9;AA:8C:++*4:*3+=+4=C?8@FD,+*+2(0/).43:()*17C<F6+3+/1.791./38.)/.)/).))/+6:F))64))))))(.)(-7(.(.6
@M02352:288:000000000-CKWC8:1:1101:12440:13654 2:N:0:ATGCGCAG+ACTGCATA
CAATCTTGCGACCGTACTCCCCAGGTGGATTACTTATCACTTTCGCTTAGACACTGACTGTATATCGCCAATATCGAGTAATCATAGTTTACGGCGTGGACTACCAGGGTATCTAATCCTGTTCGCTCCCCACGCTTTCGTGCCTCAGCGTCAGTATCAGTTTAGTAAGCTGCCTTCGCTATCGGTGTTCTGTGTAATATCTAAGCATTTCACCGCTACACTACACATTCCGCCTACTCCAACTGAACTCAAGTTTATCATTATCAATGGCAGTTTCGAAG
+
GAGGGGGGGGGGDGFGGGGGGGGGGGGFGGGGGGGGFFFDGFFGGGGG7EFGGGGFCEFFFGGFGGGGGGGGFFFFFGGGGGGCFGGGCGFFCCF@GGGDDFGGGGGGGGGGGGGGGGGGGGGEFGGGGGGFC:FGGGGGGGGGGGF686@6E8::,@CCEFGFGG9D;FF:FFFGGGGDBDFEGGGEDCF>F4FEEF6@FGAF<FFGGC8+4;@ED>;E@FFADG8*)3@ADEDFFE3().63(.7@EA2:?>AF<)/)-.4AAA2)6812(,9<B232(
@M02352:288:000000000-CKWC8:1:1101:19809:13654 2:N:0:ATGCGCAG+ACTGCATA
CAATCTTGCGACCGTACTCCCCAGGTGGATTACTTATCACTTTCGCTTAGTCACTGACTGTATATCGCCAATAACGAGTAATCATCGTTTACGGCGTGGACTACCAGGGTATCTAATCCTGTTCGCTACCCACGCTTTCGTCCATCAGCGTCAATTCAAACCTAGTAAGCTGCCTTCGCTATCGGTGTTCTGTGTAATATCTATGCATTTCACCGCTACACTACACATTCCGCCTACTCCGACTTAATTCAAGACTAACAGTATCAATGGCAGTTCCCAAG
+
GGGGGGGGGGGGGGGGGGFGGGGGGGGGGGGGGGGFGGFGGGGGGGGGGGGGGGGGGGGGGGGGGGGGGGGDGGGGGGFEFGGGGGGGGGGGGGGGGGGEGGGG?FGECEFGFGEEFDGCFFFFGGGEGDGCEEGDGFGGGGGGFGGGGGGGGGGGFEGFGGGGGGFGGGFFGGGGFFGFFCFCDEEGGCFDGFFFEF++4==:CFF7CG>8F?95C>>E@AEFGGFGCFF;B5;;1)./:99((.)).))4<7<F<2).).69<A)6<7?76:F)084.(
@M02352:288:000000000-CKWC8:1:1101:24145:13706 2:N:0:ATGCGCAG+ACTGCATA
CAATCTTGCGACCGTACTCCCCAGGTGGATTACTTATCACTTTCGCTTAGACACTGACTGTATATCGCCAATATCGAGTAATCATAGTTTACGGCGTGGACTACCAGGGTATCTAATCCTGTTCGCTCCCCACGCTTTCGTGCCTCAGCGTCAGTCTCAGTTTAGTAAGCTGCCTTCGCTATCGGTGTTCTGTGTAATATCTAAGCATTTCACCGCTACACTACACATTCAGCCTACTCCAACTGAACTCAAGTTTATCAGTATCAATGGCAGTTTCGAGG
+
GCEFGGGGGEGGG7@D@FGGGGECFF<DFGFCGGGGFGFGGGFGGGGGGGFGGGGFCGGGGGGGGGGGGGGGGFD7F,EEFGFGGGGGFGCC:7BFGGG7FDFGGFFFGFGGGGGGEF9A,C?FGGEGGFGCCCECEGFEGFG63BD6DEGE8>@,@==DEGFFDEFGGGF8FF>CGC>>5DFCCGEEEGGFG?FFFF>+1=8=C4;DFFF+=B2BGDF;3A;;*2;<7A+1;)68DFEFF3;D4)7499@;)5<466*6))664)44A:?3:36<BBF:-
@M02352:288:000000000-CKWC8:1:1101:28552:13733 2:N:0:ATGCGCAG+ACTGCATA
CATTCTTGCGAACGTACTCCCCAGGCGGGATACTTATCACTTTCGCTTAGCCACTCAACCGCTGAAGCGGTCGAACTGCAAGTATCCACCGTTTACGGCGTGGCCTCCCAGGGTACCAAATCTTGTTCGCTCCCCCTGCTTCACTCCACCAGCGTCAATATATTCTTGGTACTCTGCCTTCGCACTCGGTTTTCTAAGTAATTCCTATGTCTTTCCCCCTTCCACTATTTATCCTAAATCCTTCACAATAATTCAGTACAACAAGTATCAATGACATTTC
+
,B;,CEFAEGE+8@DCDDEE8BFCF,@F>+8C@FGA99CCEFG,FCGG7,C<FGG8FFC8:++4@,,,8+488F<,,5?,?,C,,C,,,:+8B,+<44:=F+=+:,,,B3BD7D,,,,83,8,,,8@8+++8>D3:**,6@,,,,25*,,44:C*=*:;,@F9F,,,423?,;,++2*;1**==)>+**/*2:?=))3A+13++)++3*+/27*)1+)((().*:0(*.9*7**-).))),.)-.5)534)))).*.)7).8((..-.5)642)*.*64<
@M02352:288:000000000-CKWC8:1:1101:21281:13739 2:N:0:ATGCGCAG+ACTGCATA
CAACCTTGCGATCGTACTCCCCAGGTGGATTACTTATCACTTTCGCTTAGACACTGACTGTATATCGCCAATATCGAGTAATCATCGTTTACGGCGTGGACTACCAGGGTATCTAATCCTGTTCGCTCCCCACGCTTTCGTCCATGAGCGTCAGTACATACGTAGTAGACTGCCTTCGCAATCGGTATTCTAAGTAATCTCTATGCATTTCACCGCTACACTACTTATTCTATCTACTTCCGTTTGACTCCAGTCAAACACTATCAATGGCAGTTCCATAT
+
FEDFFGGFFFEFGGFGFFGGGGGGGGGGGGG?FGGGGGGGGGGGGGGG7EFGGGGGGGGGGGGGG9BCGGGGGGG,DDCEFACFGC<?FGGGGGD:FFEEFGFFGGFC@FFEFGGGGFGGAFEFGFCBCGGFFEFC=DGGGGGGCFF8EGEDECFGGFGFGGFF,@9>;C;EGGFGG5D**;A@DCGFGGGF=*=;*BFGFGFFFF+4B@8=F*(2*)(/(:;F>:?F)111@:)94<C9<05).(/7<>1;(1/+1)12()().-6))(44(.@BF)).)
@M02352:288:000000000-CKWC8:1:1101:29050:13783 2:N:0:ATGCGCAG+ACTGCATA
CAATCTTGCGACCGTACTCCCCACGTGGATTACTTATCACTTTCGCTTAGACACTGACTGTCTATCGCCAATATCGAGTAATCATAGTTTACGGCGTGGACTACCACGGTATCTAATCCTGTTCGCTCCCCACGCTTTCGTGCCTCACCGTCAGTATTAGTTTAGTCATCTGCCTTCGCTATCGGTGTTCTGTGTAATATCTAATCATATCCCCGCTACACTCCCCATTCCCCCTACTCTAACTCACATCAACTTTATCCCTATCCCTGTCACTTTCCAG
+
<@9FGEG,C+@CC@FFGFGGGG,+7:66@FDCFGG9FECCGGGFFGGG7C,CEEDC@<EEF,@EFGC7F,:F8,C,7,C<,C?,@,<9C@,?:4CC4==4=<,,AE,8+:<9,C4>=FGG=FGF7=?FD>C,C@@>+@=EE?+83@8+,B:E>+@;:,,33@;,,7,3,@@,,,*=3*9>>96**4*4*,>=BAF**+++++++*41+14++2:(8*)63:A(5*1(84+3*)26(,)6.6)6<9<0,-34)(69B))*))54))(),.).54)*.*-.)
@M02352:288:000000000-CKWC8:1:1101:15688:13784 2:N:0:ATGCGCAG+ACTGCATA
CAACCTTGCGATCGTACTCCCCAGGTGCAATACTTATCACTTTCGCTTAGTCTCCAACTGTATATCGCTGAAAACGAGTATTGATAGTTTACGGCGTGGACTACCAGGGTATCTAATCCTGTTCGCTCCCCACGCTTTCGTCCCTGAGCGTCAATTCAGGCCTAGTTAGCTGCCTTCGCTATCGGTGTTCTGTGTCATATCTATGCATTTCACCGCTACATGACACATTCCGCCCACTTCGACCGAATTCAAGACTAAAAGGTTCAATGGCAGTTCCATC
+
FEFGGGGCEFGFDFGGGGFGFGGCCF8EFGGFGGGGGGGGGGGGGGGGGGGGGCFFGGGGGGEGFGG7ECEEGAE:FEEGGGGGGG,AFGGF7?FGGGD@8<?FC8FEGFFGFGDEGE9FGGGCFDEGGGGGGEGEGGGDFEEEF8888EGGCGGGGFG9FGGG?F,5@C;EGGGGG>DBDDD;C;5ACFGCG4BEFFA79CCGFF+=CF>CGFDA=:><4+7AFF(;)1;A>>6D@8E3(6:@;6903).6.33@A)).)(..4<BFF7(,43@AB249
@M02352:288:000000000-CKWC8:1:1101:20770:13804 2:N:0:ATGCGCAG+ACTCCATA
CATCGTTGCCGACGTACTCCCCAGGTGGTTTACTTAATGGTTTCCCTTGGATGCTCAAACTTACTGTTCAAACATCGAGTAAACATCGTTTAGGGCGTGGACTACCAGGGTATCTAATCCTGTTCGCTCCCCACGCTTTCGTGCCTCAGCGTCAATTAATGCCTAGCTAGCTGCCTACGCAATTGGTGTTCTATGACATATCTATGCATTTCACCGCTACACTACATATTCTAACCACTTCACAATAATTCAAGTTGACCAGTATCAAAGGCAATTCTACA
+
GGGGGGGGEFGGDFGGGGGGCFGEGFFGEFFGGGGGFGGGGGGDGGGGGGF9FFFGGG9FFGGGGGGGGGGGGGFGGGFEFGGGGGG>FGGGAFFFDFGGDGGGG8EFCC<?A<FEEFEFFGGGGGD@?EFCFGGEGGGGGGGGGGGFEGGGGGGGGGGGGGGGGFGGGF?FAFCFGGG>A*@C7@EGFCFGGEFEF*=:9=9F?F>FGGBCCFE45;2::A=FG;?FCFFF@+46@7;<E?@EE<3=3<??<C)1)74=31;3))546).47243?DFF)
@M02352:288:000000000-CKWC8:1:1101:13190:13806 2:N:0:ATGCGCAG+ACTGCATA
CAATCTTGCGACCGTACTCCCCAGGTGGATTACTTATCACTTTCGCTTAGACACTGACTGTATATCGCCAATATCGAGTAATCATAGTTTACGGCGTGGACTACCAGGGTATCTAATCCTGTTCGCTCCCCACGCTTTCGTGCCTCAGCGTCAGTAACAGTTTAGTAAGCTGCCTTCGCTATCGGTGTTCTGTGTAATATCTAAGCCTTTCACCGCTACACTACACATTCCGCCTACTCCACCTGACCTCAAGTTTACCAGTATCAATGGCAGTTTCGAGG
+
@9FFCFFCFGGD+CFF,,CF,BC8CFCF,EFEAFGGGF,CFF<E:FGG,:9CCFGF<EC<FFGC<FEGDGGGG9E@FGGDEC,EFFF@F9EFEG77FEGGGGGGGDFCGC<5CDFGCAF,CA<E4FCEBF@8+>B:=6EGGFCF;DGGC6=@CEA,,@;E==@DAB,@EEGGGFGD>C5B5D8*3441C:<B9<1*1=8+=@BC<A)6*,1++/6?CB9E@A;F9;)2)AF).)3;@E@(53(63<((:>?82<<=2)*.49)--).-),,4(.*)*-1,1
@M02352:288:000000000-CKWC8:1:1101:29285:13832 2:N:0:ATGCGCAG+ACTGCATA
CATTCTTGCGAACGTACTCCCCAGGTGGGATACTTATCACTTTCGCTTGGCCGCCCAGTGCTCAAGGCACCGGATAGCTAGTATCCATCGTTTACGGCGTGGACTACCAGGGTATCTAATCCTGTTCGCTCCCCACGCTTTCGTCCATCAGCGTCAGTATATGGTTAGTCAGCTGCCTTCGCAATCGGTGTTCTATGTAATATCTATGCATTTCCACGCTACACTACATATTCCGCCAACTTCACCATCACTCAAGACCGACAGTATCAAAGGCAGTTCTA
+
FFFACEGGDGGGGCFDDGGE8BFCFGFDCEEFGGGGFEDDEFGGGGGGGDGFECDFGGF?FGGGGCGGGGGGGGGGGGGAEFFFFCGGGDGGGGGGGGGGGGGGF,EFDFGG=E@E;FGFFGGGAFGEDE>FGGDGGGGGGGGGDEE@FFGCGGGGCEBC9CG9FF;6DA2DFGGG;DC>4CCEGGGGC*=C8@F?EFA=C77@5CFFCGCCCA)+5)3??D3;7DE7)++3:8=71(927))-3).-(58BF?B4<?F6(-3(4.)6)6-678F0;<45)
@M02352:288:000000000-CKWC8:1:1101:15086:13841 2:N:0:ATGCGCAG+ACTGCATA
CAATCTTGCGACCGTACTCCCCAGGTGGATTACTTATCACTTTCGCTTAGACACTGACTGTATATCGCCAATATCGAGTAATCATAGTTTACGGCGTGGACTACCAGGGTATCTAATCCTGTTCGCTCCCCACGCTTTCGTGCCTCAGCGTCAGTATCAGTTTAGTAAGCTGCCTTCGCTATCGGTGTTCTGTGTAATATCTAAGCATTTCACCGCTACACTACACATTCCGCCTACTCCAACTGAACTCAAGTTTATCAGTATCAATGGCAGTTTCGAGG
+
FFGGGGGGGGGGGGGGGGGGGGGGGGGGGGGGGGGGGGGGGGGGCGGGGGGGGGGGGGGGGGGGDGGGGGGGGGGFGGGGGGGGGGGGGGGGEEGGGGGGGGGGGGGGGGGGGGGFGGGGGGGFFGEGGGGGGEGGGGGGGGGFFFEFEGGGGGGF7DDGGGGFDGFFGGGGGGGCGFGFFGGGGGGGGGGGGFFFFFFCFGFFFAFG>FFF+8>EGFFEFFEAFGEG?FFA>BDF;<E@@@@@EFF@<2>??AA=>A?9>AFA246>AF?????AF16(-
@M02352:288:000000000-CKWC8:1:1101:5088:13857 2:N:0:ATGCGCAG+ACTGCATA
CAATCTTGCGACCGTACTCCCCAGGTGGATTACTTATCACTTTCGCTTAGACACTGACTGTATATCGCCAATATCGAGTAATCATAGTTTACGGCGTGGACTACCAGGGTATCTAATCCTGTTCGCTCCCCACGCTTTCGTGCCTCAGCGTCAGTATCAGTTTATTAAGCTGCCTTCGCTATCGGTGTTCTGTGTAATATCTAAGCATTTCACCGCTACACTACACATTCCGCCTACTCCAACTGAACTCAAGTTTATCAGTATCAATGGCAGTTTCGAGG
+
G<FGGGGGGGGGCGECGFGGGGGB@FGGGGGFGGFFFGGGGGGGGGGGFFEGGGGGGGGGFFFGFGDGGGGF?EGFCFGGGGGGG9FEFGGGEFCEGGGCFEGFGG@FGCGE,CFGFGFGGGGGE@=EGGE,@CFGCDGGEFDGCF8DGGGECGGGE9FGFFGC,@FFFFGFDFGGGFDAB5DEC?EG>FF>:AFEFAAFFFFDEFFGGG=DFB=AGFFFFF8FF*.;CFFFAEF?@E8@FFF@(7-265<0<AAFAA=26AF>AAF9A(2?:1@4*(4:3
@M02352:288:000000000-CKWC8:1:1101:4629:13859 2:N:0:ATGCGCAG+ACTGCATA
CAGTCTTGCGACCGTACTCCCCAGGTGGGATACTTATCACTTTCGCTTAGTCACTGAACCGAAGTCCAACAACTAGTATCCATCGTTTACGGCGTGGACTACCGGGGTATCTAATCCCGTTCGCTACCTACGCTTTCGTCCATCAGTGTCAATACATTGTTAGTGATCTGCCTTCGCAATTGGTATTCTATGTAATATCTATGCATTTCACCGCTACACTACATATTCTAACCACTTCACAATGATTCAAGATCACCAGTCTCAAGGGCAATTCTACGGTT
+
FGGGDGGGGGGGGEGGGGGGGGGGGF<DFFGGGGGGGFGGGFGCCFGGEG<FGGGGGGGGGGGGGGFGGGGEGGGGGCFGGGGGDGGFGG7=CFEFGGFGGGGGGEDFGGGGGGDEFGGGGFFGGGGGGGG+F===EGGGGGGGGGGFGGGCGDGGGGGGFGGGGGGGGGGFF9?;C4C4B9DFDFGGGGF@CC88C:CGFGFFFF6:=CACGFF3CA()44);@C5+)@7AAA6@E@EF3;))1<?:BAFA?)4?045>)-6)62?(21224)/)/2::4
@M02352:288:000000000-CKWC8:1:1101:4613:13865 2:N:0:ATGCGCAG+ACTGCATA
CAGTCTTGCGACCGTACTCCCCAGGTGGGATACTTATCACTTTCGCTTAGTCACTGAACCGAAGTCCAACAACTAGTATCCATCGTTTACGGCGTGGACTACCGGGGTATCTAATCCCGTTCGCTACCTACGCTTTCGTCCATCAGTGTCAATCCATTGTTAGTGATCTGCCTTCGCAATTGGTATTCTATGTAATATCTATGCATTTCACCGCTACACTACATATTCTAACCACTTCACAATGATTCAAGATAACCAGTATCAAGGGCAATTCTACGGTT
+
A,F6@FF,EF7FCG@DFDFG,B,BCFFF:,CFFGFAEEGGGGE<FEGF:EFGGGGGDFGFG@FGCA56EFCFFCEFFCFGFCFG@BFGGGC7FGGDE+B5BFD7@E7@+5BADAEEGD+ABG7F:=CFGDEDGGGGGGGGG6DCGGDC;E7EE,::FFCFF9CFC;33;;EFGGGF7*;?AD6:+BFFFCGG=CCCC6BCCCAGCF>@:BCFC>95C459;A@6+;9C5C@B)*6;7354<).;)<?<2<BFFF96(4>9A4:)6))((42>72@9*-21(
@M02352:288:000000000-CKWC8:1:1101:18933:13873 2:N:0:ATGCGCAG+ACTGCATA
CAATCTTGCGACCGTACTCCCCAGGTGGATTACTTATCACTTTCGCTTAGACACTGACTGTATATCGCCAATATCGAGTAATCATAGTTTACGCCGTGGACTACCAGGGTATCTATTCCTGTTCGCTCCCCACGCTTTCGTGCCCCACAGTCAGTATCAGTTTAGTAATCTGCCTTCTCTATAGCTGTTCTGTGTAATATCTAAGCATTTCCCCCCTACACTACACATTCCGCCTACTCCTACTGAACTCAAGTTTATCAGTATCTATCGCCATTTCGAGG
+
FCFGGGGGGGDGGDBFEGGCGGGGG6CFFEEEFCFFGGGGGGG,CEGDDF9FFGGCFGFGFGGG<9,CFG+,9,6C6,C<<F<FFFCE9EE?,,8C>F7?FFD,,A5:FFGG9C;,,9594C<?:@:EEFGGG7FCCF,6D8E6,33++6D?B,,@D9CDFFE,,78>,8@;;?7++*5;@+,5+@CFG:A++*?=*3BEEF++*?A@CF++*3-?E)(5:6(/?F@66+1)887;()/3)//)))./)..6))1+19+).6)4)).6)3(((,*)*(,((
@M02352:288:000000000-CKWC8:1:1101:15648:13946 2:N:0:ATGCGCAG+ACTGCATA
CACTGTTGCCAGCGTACTCCCCAGGTGGCTAACTTAATACTTTCGCTTTGGCACTCATCTTCAAGTAGACAAGCACCGAGTTAGCATCGTTTACGGCGTGGACTACAGGGGTATCTAATCTCGTTCGCTACCCCCGCTTTCGTCCATCAGCGTCTATAATATCTTAGTAAGCTGCCTTCGCAATTGTTGTTCTATGTAATCTATATGCATTTCACCGCTACACTCCATATTCCGCCTACTTCAAATATATTCAAGACCTACAGTATCAAAGGCAGTTCCAT
+
GGGGCFGGGGFFGGGGGGGFGGGGFFFG8F9,CFGGGGEFGGGGGGGFGGFGFGEFF,@E<FAFF<EFA9FGFGGGG@+8CF,E9,BA,BBD,96B+48+@:EE8A,:=C@FGGGF,,EF,A9FF,@BEB=AF<C+>ECEF6638@3B,,6@@:++@==EC9DAD,@;,,595@*3*2*<@*1;:=,>,=@+52:669+B+=+19:+2:C+BC+8**2>(46(2*06FC78:A)1(6((7)9?4)9355CC))).*,./)(.)..))))-.(1().9<)5)
@M02352:288:000000000-CKWC8:1:1101:8106:13958 2:N:0:ATGCGCAG+ACTGCATA
CAGTCTTGCGACCGTACTCCCCAGGTGGGATACTTATCACTTTCGCTTAGTCACTGAGAATTAACCCAACAACTAGTATCCATCGTTTACGGCGTGGACTACCAGGGTATCTAATCCTGTTCGCTCCCCACGCTTTCGTCCATGAGCGTCAGTATATACGTAGTAGACTGCCTTCGCAATCGGTATTCTAAGTAATATCTATGCATTTCACCGCTACACTACTTATTCTATCTACTTCCGTATAACTCAAGTCAACCAGTATCAAAGGCAGTTCCATCGTT
+
FFGGGGGGFGDGGGGFGFGGGGGGFFFGCGGGGGGGGGGGGGGGGDEGGGGGGGGGGGGGGGGGGFGGGGGGGGGGGGGGGGGGGGGFGFGGGGGGGGGFGGFEFGGGGGGGGGGGGFGGGGGGGGGGGFGGC7:=EEGGGGGGCCFDEGG6DCFGGFGCFFGGGGGGGGGGGGGGGGGFFGGGGGGGGGGGGFFFFFFGFGFFFFFGGGF0?>BEE/:3;AEFGFE75AC6@FCE9C@7;@F@CC47;@2<AFAFFB:<F<B>46<:6<(4:<FBF<?F?
@M02352:288:000000000-CKWC8:1:1101:11602:13966 2:N:0:ATGCGCAG+ACTGCATA
CAATCTTGCGACCGTACTCCCCAGGTGGATTACTTATCACTTTCGCTTAGACACTGACTGTATATCGCCAATATCGAGTAATCATAGTTTACGGCGTGGACTACCAGGGTATCTAATCCTGTTCGCTCCCCACGCTTTCGTGCCTCAGCGTCAGTATCAGTTTAGTAAGCTGCCTTCGCTATCGGTGTTCTGTGTAATATCTAAGCATTTCACCGCTACACTACACATTCCGCCTACTCCAACTGAACTCAAGTTTATCAGTATCAATGGCAGTTTCGAGG
+
GGFFGGGGFGGGGGFDFGGGGG8FFFFGGGGGGGGGGGGGGGGGGGGG7FGGGGGGGGGGGGGGGGGGGGGGGFGGGGEFFFGGGGGGGGGGGDGGGGDGGGGGGC@FGGDGGFEAEFGGGGGE@FGGGGEECGGCEFFEGCEGCFC?CEEECEGFAF9FGGGGGFFF9@BCFGFGGGGFDDD5CGCEED?7C<EA>91++24:@A8CFGA+=?(6EBBF@=(8<C7>?F6A:)3;;<8(44=((7;;2)44)6A?4-85)<BFA>2<4((.3(9<=2311
@M02352:288:000000000-CKWC8:1:1101:27135:13992 2:N:0:ATGCGCAG+ACTGCATA
CAATCTTGCGACCGTACTCCCCAGGTGGATTACTTATCACTTTCGCTTAGACACTGACTGTATATCGCCCATATCGAGTAATCATAGTTTACGGCGTGGACTACCAGGGTATCTAATCCTGTTCGCTCCCCACGCTTTCGTGCCTCAGCGTCAGTATCAGTTTAGTAAGCTGCCTTCGCTATCGGTGTTCTGTGTAATATCTAAGCATTTCACAGCTACACTACCAATTCCGCCTACTCCAACTGAACTCAAGTTTATCAGTATCCATGGCAGTTTCGAGG
+
FDCFFGGGEGGGGGGFGGGGGGFGFFGGGGEFGGGGEGGFFGGGGGGGGCGGGGGGGGGGFFGGGGGGG,@E,CF@<<FFG9FFGGGGGGGGGDDBFFF:DEF,FFGGGFGG9BF,,@<CEGGGGGF@>EEGGGFEDDEGFFEFDFGDD8EGGGFFFFCCCFFBFFGFCEFECCGGGGD5@DFGGEGGEGGGGCFE6FF:F8F@CFBG+18CC+8?FF=3:ABF**)2>FFF5;7<@@353;@@EAAFEE<8@5?*64FAAAF4)-6257?FB(/.@??0>
@M02352:288:000000000-CKWC8:1:1101:26126:14007 2:N:0:ATGCGCAG+ACTGCATA
CAATCTTGCGACCGTACTCCCCAGGTGGATTACTTATCACTTTCGCTTAGACACTGACTGTATATCGCCAATATCGAGTAATCATAGTTTACGGCGTGGACTACCAGGGTATCTAATCCTGTTCGCTCCCCACGCTTTCGTGCCTCAGCGTCAGTATCAGTTTAGTAAGCTGCCTTCGCTATCGGTGTTCTGTGTAATATCTAAGCATTTCACAGCTACACTACACATTCCGCCTACTCCAACTGAACTCAAGTTTATCAGTATCACTGTTAGTTTCGAGG
+
GFGGCFGGCGEGCGGF@FDF@7CCFGEGGGGGGGGGGGGAFGGFCGEGFGEFGGGG<EACFFGGGFDEGGGFGGF7FGFFGGGFFGCGGGGFEFGFGC>@FGGGFGFCEFG8<FF4CEEEFEDFGGGF6D7:F:FGGGGGE6E+;>=DCBE>C9EC=F@C@=FGGEGAB,>DCGGGF;CBBD6CDGDGEFG+:9=<;>>@FC@CC);DGCACF=5AF+7=(4;AC5<FFFF6AE30373@@;E33@)(9))/45??A<9AF4)44<))-))))-/)/-(82
@M02352:288:000000000-CKWC8:1:1101:3211:14029 2:N:0:ATGCGCAG+ACTGCATA
CAATCTTGCGACCGTACTCCCCAGGTGGATTACTTATCACTTTCGCTTAGACACTGACTGTATATCGCCAATATCGAGTAATCATAGTTTACGGCGTGGACTACCAGGGTATCTAATCCTGTTCGCTCCCCACGCTTTCGTGCCTCAGCGTCAGTATCAGTTTAGTAAGCTGCCTTCGCTATCGGTGTTCTGTGTAATATCTAAGCATTTCACCGCTACACTACACATTCCGCCTACTCCAACTGAACTCAAGTTTATCCGTATCAATGGCAGATTCGAGG
+
ECGFFFGFCGGGG@F-CFGGGGGGFGGG<AEAFGGGGGGGGGGGGD>FGGFGGGGC9F<FFCFFFEFDGFCGGGGC7=FGFGFDFFFEFFGGGDD+@@EGFGGGGF@F7EFFFFF=EAFFGFCGFGEF6BEFGGGG+DFG,+@8DFDGFEEGGEGGFGGGGFGGFFGAFC,DCFGGFFD>>C<:9;CEEGFCDFFFFFFFFFF4>A+82=C@B/5>E;>EDFE4*24CCFFAF)(633)(/5((/77864<3?BAFB>*)4?0:<2<A2(81-(0-6()3-
@M02352:288:000000000-CKWC8:1:1101:26453:14035 2:N:0:ATGCGCAG+ACTGCATA
CAATCTTGCGACCGTACTCCCCAGGTGGATTACTTATCACTTTCGCTTAGACACTGACTGTATATCGCCAATCTCGAGTAATCATAGTTTACGGCGTGGACTACCAGGGTATCTAATCCTGTTCGCTCCCCACGCTTTCGTGCCTCAGCGTCAGTATCAGTTTAGTAAGCTGCCTTCGCTATCGGTGTTCTGTGTAATATCTAAGCATTTCACCGCTACACTACACATTCCGCCTACTCCAACTGAACTCAAGTTTATCAGTATCAATGGCCGTTTCGAGG
+
FEAFGGGGGDEGGGGFGGGGFEF:FEF<DFGGGGGGGDFFFG@EFGGCFGAEGGGGGEFGGGGFGG@FEF@A,C<<,6EF9FGGGDCGGFBFF7FFGGG=,,<EGC,+BEAGGGGDFGGGFFFGFGEGEFC:FFFG7?8EF6EGGGDGF68=8EEFCFFFEAEC;F9FGGGGGGGGGGGFDDGEGC5;CFGFFFFE6BFFFGF78AFFDFFD>F=FGE@<=@EFFD<CCF7)=A@DD@3=388;1<AE4))4)66=2:7<AD>9A445<(8(19D:?1:0-
@M02352:288:000000000-CKWC8:1:1101:3875:14062 2:N:0:ATGCGCAG+ACTGCATA
CATTCTTGCGAACGTACTCCCCAGGTGGGTCACTTATCACTTTCGCTTAGACACTGACTGTATATCGCCAATATCGAGTAATCATAGTTTACGGCGTGGACTACCAGGGTATCTAATCCTGTTCGCTCCCCACGCTTTCGTGCCTCAGCGTCAGTATCAGTTTAGTAAGCTGCCTTCGCTATCGGTGTTCTGTGTAATATCTAAGCATTTCACCGCTACACTACACATTCCGCCTACTCCAACTGAACTCAAGTTTATCAGTATCAATGGCAGTTTCGAGG
+
GCGGFGGGGGGGGGEGGGGGGGGGFGGFDGF8FGGGGGGGGGGGGGGGCGGGGGGG<FGDGGGGGGGGGGGGGGGB<FFFCFGG<,BFGGGGGCF7FFG:FGF<BG8CFGGFGGCADCEFEFEF+@FGGGGGGGGGGG9EGGEF>FGG8CEEGC:,:@CFGGGA;FFGGGGGG>CCGFGFEGFGCEDGGGGGG?FEAF6CF@CD<F8CFGFGGA2BG)1)6AEFC>)*<AAA>B<?(;@8)1;84;<@FB72>ABB<>?9<DF<<24:<(8118B:=:8<>
@M02352:288:000000000-CKWC8:1:1101:5772:14075 2:N:0:ATGCGCAG+ACTGCATA
CAATCTTGCGACCGTACTCCCCAGGTGGATTACTTATCACTTTCGCTTAGACACTGACTGTATATCGCCAATATCGAGTAATCATAGTTTACGGCGTGGACTACCAGGGTATCTAATCCTGTTCGCTCCCCACGCTTTCGTGCCTCAGCGTCAGTATCAGTTTAGTAAGCTGCCTTCGCTATCGGTGTTCTGTGTAATATCTAAGCATTTCACCGCTCCACTACACATTCCGCCTACTCCAACTGAACTCAAGTTTACCAGTATCAATGGCAGTTTCGAGG
+
GFGECFGGGGCE7CFGGGGGGGGCGFFDFGGGGGGGFFGGGGFGFFDG,@EGGGFDGGFFFFFGGGGGGDG?FFG7FCFFFG9DFFDFFD<CFCC:CGCCFGGGDFGGG8FGGGGGFEDGFGF?F@CF=D=FG==>>DF+68>DFGG68EGGGGG,@;=FGFGGAF;A9BFGFFGGGDCEFGGGGEGEEGE+56B?EFFFAGF>C;FGGCC@C*64E):@3;3/*;=C7AA4>>133@F1)64;;3<24AA2).)/.)*62<AFFA9AA>F(34?A*((34
@M02352:288:000000000-CKWC8:1:1101:11885:14105 2:N:0:ATGCGCAG+ACTGCATA
TAACCTTGCGGCCGTACTCCCCAGGCGGTCAACTTAGTGCGTTAGCTGCGCCACCCACGACTCAAGGTCACAGACGGCTAGTTGACATCGTTTACGGCGTGGACTACCAGGGTATCTAATCCTGTTTGCTCCCCACGCTTTCGTGCCTCAGTGTCAGTATTTGTCCAGGTAGCCGCCTTCGCCACTGATGTTCCTTCCACTCTCTACGCATTTCACCGCTACACTGGAAATTCCACTACCCTCTACACTACTCTAGTTTGCCAGTTCAAAATGCAGTTCC
+
GGGGGGGGGGGGGGGGGFGGGGGEFCCFCFFFGGGGGGGGGGGGDFGGGGGGGGGGGGG:FGGGGGGGGGGCFFFGGGGGDFGGGGGGGGGGGGGDE@GGFDCGFGGFGCFG8BFGGGGFGGEGFGGGGGFG<CCFGDC:CDEC8C>CFGFGACGCFG;DFGFGDFGGGF9BFG)CCCDFAC5CDFG+5C>DGCFC@FF=1;=7;@@DC*:D>877?569>D<FFC70(/09FFDFF:B??,((-6A(448ABAA1<4@):<95:A4<D>ABA2@<F>4<
@M02352:288:000000000-CKWC8:1:1101:25786:14119 2:N:0:ATGCGCAG+ACTGCATA
CAATCTTGCGACCGTACTCCCCAGGTGGATTACTTATCACTTTCGCTTAGACACTGACTGTATATCGCCAATATCGAGTAATCATAGTTTACGGCGTGGACTACCAGGGTATCTAATCCTGTTCGCTCCCCACGCTTTCGTGCCTCAGCGTCAGTATCAGTTTAGTAAGCTGCCTTCGCTATCGGTGTTCTGTGTAATATCTAAGCATTTCACCGCTACACTACACATTCCGCCTACTCCAACTGAACTCAAGTTTATCAGTATCAATGGCAGTTTCGAGG
+
GGGGFGGGFGGGGGGGGFCFGGGGCFCFGGGGGGGGGGGGGGGGGEGGGGGGGGGCFGGGGGGGGGGGGGGCFEGCFFGFFGGGGGGGGGGGGEGGGGEGFDFGGGGGGGGGGGGGGCFGGGGDFGGGEGEGGEGGGDFGGGEFFGGGDEEGGGGGCFGGFFGGGGGCEGCCCEFFF5C5<5DEGGGGC7:FFEF7<9@CF8FFE;AC7=AGG8=;5BBFFFFAFGFG3AFFE>??DFF134@DEFEFAAFF?<AF<<FA)6942>DAA314??F<94:?0
@M02352:288:000000000-CKWC8:1:1101:4609:14122 2:N:0:ATGCGCAG+ACTGCATA
CACTGTTGCCAGCGTACTCCCCAGGTGGGTCACTTATCACTTTCGCTTAGCCACTCAAACCTAAGTTCGCACAGCTAGTGACCATCGTTTACGGCCTGGACTACCAGGGTATCTAATCCTGTTCGCTCCCCACGCTTTCGTCCATCAGTGTCAGTATATTATTAGTGATCTCCCTTCCCAATTGGTATTCTTTGTAATATCTATGTATTTCACCCCTACACTACATATTCTATCCACTTCATTATCACTCAAGCCAACCAGTCTCAAAGGCCATCTTACC
+
FFGBEFGFGEEGGDGGGGGGGGGGGECFCF<EFEGF9EC@FFFGFFCF,CFFGG,EFGGGG8,CCCFE@+@FEGG8F=F9<FG<FF=FFDF9,,8+BB:,<?B8F<8=+B,B,CE,4=FE9A,,?:B,@@>EF+@=6+==DCGEGGC+@,=:DCFA,C@=@B9,,9,,7@3,6@9?F+;?*5,207,=@;F+?*?7;6++1?FG=+3B9AFC@9):*354@8);*+9=8+18+17@3C=E*8*19*75*.6())/)8?D@(/))))1)),2(6()11))6
@M02352:288:000000000-CKWC8:1:1101:12963:14129 2:N:0:ATGCGCAG+ACTGCATA
CACCGTTGCCGGCGTACTCCCCAGGTGGATTACTTAACGCTTTCGCTTGGGCGCTGACGATCTATTGCCAACACCGAGTAATCATCGTTTACGGCGTGGACTACCAGGGTATCTAATCCTGTTCGCTCCCCACGCTTTCGTGCATGAGCGTCAGTAACGGTACAGTAAGCTGCCTTCGCTATTGGTGTTCTTCCTCATATCTATGCATTTCACCGCTACATGAGGAATTCCGCCTACCTTCACCGCACTCAAGCCTACCAGTATCAATGGCACGTTCACAG
+
GGGGGGGGDGGGGEGGGGGFGGGGGGGGGGGGGGGGGGGGGGGGGGGGGGGGGGGGGGGEGGFGGGGGCFF@@CGGGGGGGGGGGGFGFGFFGGGGGGGCGGGGFGGDGGGFDFGGGGGFA=FFFGDGGGEDFCGFGFFGF:EGGGF5,*5@CCFCFGCCGCGG,DFEEFCE8=F>*/:;>CC76C*ACCGGCEFFAFFFFF8:5FFGGG6+:F?FG3(,-067C<?GFFF7>3:073?)87><,(196((.8<::>?F?044A<9AF<8:328>:F?AA2
@M02352:288:000000000-CKWC8:1:1101:4591:14132 2:N:0:ATGCGCAG+ACTGCATA
CACTGTTGCCAGCGTACTCCCCAGGTGGGTCACTTATCACTTCCGCTTAGCCACTCAAACCGAAGTTCGAACAGCTAGTGACCATCGTTTACGGCGTGGACTACCAGGGTATCTAATCCTGTTCGCTCCCCACGCTTTCGTCCATCAGTGTCAGTATATTATTAGTGATCTGCCTTCGCAATTGGTATTCTATGTAATATCTATGCATTTCACCGCTACACTACCTATTCTCACCCCTTCATAATAACTCCAGACAACCAGTATCCACGGCAATTTTACC
+
G<FGDFGEDEAA9CFFGGGGGGFGGC@F7FGFCFFDFEA9FF<C@:,@,:,FFGFF<EGGGEG7:FFF>FGGD8FFFAFD9FFGGGGGGGGFB,CCBF@+,:AEFGGDGGGCGFGCB9FEFGEGEFCFG@EGG7FGCD,@@EEGGG,+@DEFD<F7EEGGGGF;,@;D>ADCCFGF>7>??0@,5,2>22<C:/=<CF+=9CFC*?9+=BF72;9AC6>7@=388=)767++18(,(2(/7)76C1<@4>)5(3(;;FF6:4)--)-((,2102=>F)47
@M02352:288:000000000-CKWC8:1:1101:13554:14133 2:N:0:ATGCGCAG+ACTGCATA
CAATCTTGCGACCGTACTCCCCAGGTGGATTACTTATCACTTTCGCTTCGACACTGACTGTATATCGCCAATATCGAGTAATCATAGTTTACGGCGTGGACTACCAGGGTCTCTAATCCTGTTTGCTCCCCACAATTTCGCACCCCAGCGTCAGTATCGAGCCAGTGAGCCGCCTTCGCCACTGGTGTTCCTCCGAATATCTACGAATTTCACCTCTACACTCGGAATTCCACTAACCCCCCTCGAACTCAAGACCATGAGTTTACCAGGCAGTTCCAGGG
+
F<F<;EF<9F:@CFEGGGGGG7<@FFEGGDGGAFG99CFEGA,C6@@<,@@FCCCC,CE@C9EFGGG,,B:FFFGD,FFAFFE95E,5EEA9FCE74>CE,<<F<A<=FE,,9CA=,EEFDFGC8<EDC7+6@+33E:@=E>C>C+===6;CE675,83@@CEF,@,3@,,@C5*/2/;**1<CFG,A?,,4+()((8>=6;=;(585>@FFGF3AFA3>@+=):C?*,94*9*,(..(,(-(((-40().:))(78)*.).)6)-)6)42<F:4<*)4(-
@M02352:288:000000000-CKWC8:1:1101:10636:14173 2:N:0:ATGCGCAG+ACTGCATA
CAACCTTGCGATCGTACTCCCCAGGTGCAATACTTATCACTTTCGCTTAGTCTCCAACTGTATATCGCTGAAAACGAGTATTGATAGTTTACGGCCTGGACTACCAGGGTATCTAATCCTGTTCGCTCCACACCCTTTCGTCCGTGCACCTCAATTCCTGCCTAGTGCGCTAGCTTCGCTCTCCGTTTGTTGTCTCCTATCTATCTATTTACCCCATCGCTAACCCATGCATCCCACTTCCCCCGAATTCAATATACACATTAACCAATGCCGTTCTACC
+
GGEEFGGGGGGFGEFGF8FFGGGGFCDAFGGFGGGGGC<FEFF9@FEG7FFG9EF<CC,:E,CED9BFG,+C,C,@F7F,,CEFEB?AEF,C,,++8,DFF<=,AA,+B,:=5CF,,4,,,9A9F:CE+,@:F+>:484+4+@+338+6,38DE=:,,,,33,,3,,,6++3+@CCG70?**3,*@,@*,,*4*4**+/5*B6E6+=992120)(2,)((0)-)**(*()*++),)((73)((,(.:<?:-))).*))))).)))))()((),45455))
@M02352:288:000000000-CKWC8:1:1101:21160:14183 2:N:0:ATGCGCAG+ACTGCATA
CAATCTTGCGACCGTACTCCCCAGGTGGATTACTTATCACTTTCGCTTAGACACTGACTGTATATCGCCAATATCGAGTAATCATAGTTTACGGCGTGGACTACCAGGGTATCTAATCCTGTTCGCTCCCCACGCTTTCGTGCCTCCGCGTCAGTATCAGTTTAGTAAGCTGCCTTCGCTATCGGTGTTCTGTGTAATATCTAAGCATTTCACCGCTACACTACACATTCCGCCTACTCCAACTGAACTCAAGTTTATCATTATCAATGGCAGTTTCTAAA
+
GGF9CFGFGECCFCGGGGGGGGGGGGGGG9FFGGGGADEFGGGGEGGGGGGGGGGEGGGDEF9FFFED:@7CFCFCFDEFDGGGG<9EFGGF:FC+CFFGGCGGGG,?:BFA9CFGGGGDEGG,CEFFBE+:CBFGGEGDGGGF>D,06B:CGGF73E;,@FC@;FF;EEFBEEGGGG5@AGC5DGDG8?E+=?@?CF++=@88*2;DDCFF:4>A=>93(1=)0C<D?1AA>AD037==@@>0(58BFF204:6*44/)-55<<6264014(.*)1)-.)
@M02352:288:000000000-CKWC8:1:1101:18956:14186 2:N:0:ATGCGCAG+ACTGCATA
TAATCTTGCGATCGTACTCCCCAGGTGCAATACTTATCACTTTCGCTTAGTCTCCAACTGTATATCGCTGAAAACGAGTATTGATAGTTTACGGCGTGGACTACCAGGGTATCTAATCCTGTTCGCTCCCCACGCTTTCGTCCCTGAGCGTCAATTCAGGCCTAGTCATCTGCCTTCCCTATCGGTGTTCTGTGTCATATCTAAGCATTTCACCGCTACACTACAAATTCCGCCTACTCCAACTGAACCCAAGTTTATCCGTATCAATGGCAGATTCGAGG
+
C@FFFFGEFG7F9FFFD@EFCFG,CFEFFFGG@FGFGGF9C9CFDGGFEGGGGGCFFEGFFGGGFFGGGCCF<FGG7FFGGAF5BAFAFFFDG@++44>FFEFFGG@:FFGGGGD9EFGADEEGE7FFCFE=CCEGGCFEFE6@96D8F=?EGG:8AA,9DG@E?FAC,E3;EF9CF*;8C9E*?>E>EFG8G*1/:BF+=9@C**0=F?FCFFFFC>@@2=3A**)2.+8/=5(/6))(.531=3)(((/3,)-/.)0)-((.:))66,((((*)9().(
@M02352:288:000000000-CKWC8:1:1101:18407:14187 2:N:0:ATGCGCAG+ACTGCATA
TAATCTTGCGACCGTAATCCCCCGGCGGACTGCTTCATCCGTTAGGTGTGACACCAACAAGCCTGCTTGCTGACGTCTGGCATTCATCGCTTACGGTGTGGACTACCACGGTATCTCATCCTGTTTGCTCCCCACACATTCGCACCTCAGCGTCAGTATCGAGCCACTGTGCCGCCTTCTCCACTGCTGTTCTCCCGCAGTTCTACGCATTTCACCCCTCACCCGTAAATTCCCCCTCCTCCTTCTGTAATCTAGTTATCCACTTTCCGTGTCGGCCCGT
+
C,ED@,C;,8:@:@C9,CFFF<7++8+8F+@8EFE9<C,6?FFGGG<F?CCFDEG@F,C,CF7=,,B55=,,,B+8+B<FGAFFCE,AE+4A8E<48A+CCFCEBBF@,B:33AC=,,73,,7:CFE9;F8FG8B:C+<;;A++**4@78DE4AE*>,@EB7>5E:,2,,,,24)5C*;*+;@C769++=+2+)+(()0))+++7;>3/C)CF*5B*7(-()(0)*(1(188B*47(4<(.1(-6))-))-.5).96:B)6),)))-.()-(4()()(,(
@M02352:288:000000000-CKWC8:1:1101:23590:14245 2:N:0:ATGCGCAG+ACTGCATA
CAATCTTGCAACCGTACTCCCCAGGTGGATTACTTATCACTTTCGCTTAGACACTGACTGTATATCGCCAATATCGAGTAATCATAGTTTACGGCGTGGACTACCAGGGTATCTAATCCTGTTCGCTCCCCACGCTTTCGTGCCTCAGCGTCAGTATCAGTTTAGTAAGCTGCCTTCGCTATCGGTGTTCTGTGTAATATCTAAGCATTTCACCGCTACACTACACATTCCGCCTACTCCAACTGAACTCAAGTTTATCAGTATCAATGGCAGTTTCGAGG
+
GFGGGGGGG,CCE7FFGGGGGGGGGECGGGGGGGGGGGGGGGGGGGGGCFFGGGGGGEGGGGGGGGGGGGGGG9FBEGGGGGGGGGDGGGGGGDGGGGGGDFGGGGGGDFFGGDECEGFGGCCFEC:8CF+FCFEFGGGGDFCFGGGGGGGGGGF:CFGFGGGGFGFCFGFCFGFGGGGFEGGGCEEGGGGGGFFF*BFGFGF7EFAGGGFGGADBEF@BBF@FFFF<CF66>><;@EFFFFF8@A3@?>73399:C<624<BB9>AFB0(46?FFF:?7,
@M02352:288:000000000-CKWC8:1:1101:6744:14268 2:N:0:ATGCGCAG+ACTGCATA
CATTCTTGCGAACGTACTCCCCAGGTGGGTCACTTATCAATTTCTCTTAGCCACTCAAACCGAAGTTCGAACAGCTAGTGACCATCGTTTACGGCGTGGACTACCAGGGTATCTAATCCTGTTCGCTCCCCACGCTTTCGTCCATCAGTGTCAATATATTGTTAGTAATCTGCCTTCGCAATTGGTATTCTATGTAATATCTATGCATTTCACCGCTACACTACATATTCTAACTACTTCACAATAATTCAAGATAACCAGTATCAAAGGCAATTCTACAA
+
GGGFFFGGGGEEGGFFGGEGGGGGFFFGGGGFFGGGFGCGGGGGGFGGGGGGGGGGGEEFGGGGGGGFGGGGGGGF9FGGGGGGGGFGGGGGGDG7FEG@FGGGFGGGDG,EFGGEAEGF9EFFGF+@@FG?GDGGGGGEGGGGGGGGGGGG9;EAEFGGGGF,3FDFGCFAFFGGGGG>5DGCGFEGGGGFGEFEEFFC9FFFAFCGGGF71?@E8?@FBC6ADG<><FACFFFEEECE?<5<AE<<?EFC?A<@34))(71)?A>))(42?F4>425A,
@M02352:288:000000000-CKWC8:1:1101:8588:14279 2:N:0:ATGCGCAG+ACTGCATA
CAATCTTGCGACCGTACTCCCCAGGTGGATTACTTATCACTTTCGCTTAGACACTGACTGTATATCGCCAATATCGAGTAATCATAGTTTACGGCGTGGACTACCAGGGTATCTAATCCTGTTCGCTCCCCACGCTTTCGTGCCTCAGCGTCAGTATCAGTTTAGTAAGCTGCCTTCGCTATCGGTGTTCTGTTTAATATCTAAGCATTTCACCGCTACACTACACATTCCGCCTACTCCAACTGAACTCAAGTTTATCAGTATCAATGGCAGTTCCCAGG
+
F,CFGGGGG7FGFFFGGGGGGFGGGEFFGGGCFGGGGFFGGGFF7@FFDCFGFGGDDFC@EF9CFFGGGGEGGGGBD<FGCFGGGGAFGGGFGGDEG7C@,BFGGGGGCFEFGGGGGCFGG;<<+6C@>B8:F+:FEGFGGFGGD@FFC8AGG6@CCFF,3@E,;FECFFGFGCFGGFDAEDF*9EGGGDGGF4+9?CF@ADBG*;8CFFFGGA(:CD@3(256**)276C)).6;;8;()6@@1)5:A9AB?A>=4)8544>24).:)(4:??F26)3:(
@M02352:288:000000000-CKWC8:1:1101:12268:14285 2:N:0:ATGCGCAG+ACTGCATA
TAACCTTGCGGCCGTACTCCCCAGGCGGTTCACTTATCGCGTTAGCTTCGGCACAGAGGTTCGACCCCCTACACCCAGTGAACATCGTTTACGGCGTGGACTACCAGGGTATCTAATCCTGTTCGCACCCCACGCTTTCGAGCTTTAGCGTCAGTATCTGTCCAGTGAGCTGTCTTCACTATCGGCATTCCTACAAATATCTACGAATTTCACCACTACACTTTTCGTTTCGCCCACCTCCCCAGTACTCTAGCTTGCCAGTTTCAAACGCCCTACGGAG
+
D9EFFGEC@FCFFGE@F8CEF7,BFF+@CCF,@@FFCFEEGGGCFFEFGGG+CFF8F8CEE<FEFGGGGGGGFGGGGGFDFGGF<<FDFGGGGGGGGGECFG=FDGFG+:BBD9@9DGGGDD9,@FGCE@7FCFC<8DFC7>ECFDCFDGEGGC=BCFFFFCB,B@F,?:6264+B:C*;AGGED5>EDG+:CE4));AGF78:6BFC<?/*21)8<@2436-7**,91)955.(4<01((-(4(36AB2:><AA*,-69?)-5)64))(2((,).04(-
@M02352:288:000000000-CKWC8:1:1101:12295:14286 2:N:0:ATGCGCAG+ACTGCATA
TAACCTTGCGGCCGTACTCCCCAGGCGGTTCACTTATCGCGTTAGCTTCGGCACAGAGGTTCGACCCCCTACACCCAGTGAACATCGTTTACGGCGTGGACTACCAGGGTATCTAATCCTGTTCGCACCCCACGCTTTCGAGCTTTAGCGTCAGTATCTGTCCAGTGAGCTGTCTTCACTATCGGCATTCCTACAAATATCTACGAATTTCACCTCTACACTTTTAGTTCCTCCCACCTCTCCAGTACTCTAGCTTGCAAGTTTCAAACCCCATACGGAGT
+
G9EFFGGCFGGEFGEFCCGGFF<,9FEF@FGACGGGGGGGEGFC6FFFGGGGGGDC<FFGGGG<FGGGGGGGCF<FD?BFGGGGGGGGGG7BCGG@FG@FGFGGGGGGG=CFCFGGGG<FGGGGGGGCE@CFG7:FECCE8<:5B,;CFCEEDCCC9CFGGCF9FGGD?FGFEFGGGGGFF:9EDG5?FFGF7<4)7+@FFCAG6E:DFC40>??>G6)).=6*:2(268@*1<(4:??<BF?>7AAFF)55A24=(4*)56<A9))62(,8035876(2(
@M02352:288:000000000-CKWC8:1:1101:12385:14343 2:N:0:ATGCGCAG+ACTGCATA
CATTCTTGCGAACGTACTCCCCAGGTGGGTTACTTATCACTTTCGCTTCGACACTGACTGTATATCGCCAATATCGAGTAATCATAGTTTACGGCGTGGACTACCAGGGTATCTAATCCTGTTCGCTCCCCACGCTTTCGTGCCTCAGCGTCAGTATCAGTTTAGTAAGCTGCCTTCGCTATCGGTGTTCTGTGTAATATCTAAGCATTTCACCGCTACACTACACATTCCGCCTACTCCAACTGAACTCAAGCTTATCAGTATCAATGGTAGTTTCGAGG
+
GGGGFGGGFGGGGCFCFGGGGGGGCG8FEFEGGGGFEGGFGGGG7FCG,6DFEGGGGGGGFGGGGGDEFCEGF,?:F7FFFGGGGFGGGGGGGGGEFG@@EFFAFGF@EGGGGGGFGGCFGF?F@F@FEGEE:7:FEGFEGGGEFGF6DCEGGGGFFGFGGGGG9FFCD<DDFGGGGGDEFGFE>GGEEGFBFEF?CFF@C88+86FGGCFFGF=BC5>3(A()*8<CC+@A>A0(54@;3>::3)5:><24))5=:245))6:<2:AA?))..84*(-(4
@M02352:288:000000000-CKWC8:1:1101:11310:14389 2:N:0:ATGCGCAG+ACTGCATA
CAACCTTGCGATCGTACTCCCCAGGTGGATTACTTATCACTTTCGCTTAGACACTGACTGTATATCGCCAATATCGAGTAATCATAGTTTACGGCGTGGACTACCAGGGTATCTAATCCTGTTCGCTCCCCACGCTTTCGTGCCTCAGCGTCAGTATCAGTTTAGTAAGCTGCCTTCGCTATCGGTGTTCTGTGTAATATCTAAGCATTTCACCGCTACACTACACATTCCGCCTACTCCAACTGAACTCAAGTTTATCAGTATCAATGGCAGTTTCGAGG
+
GA@EFGGGFDGGGGGGGGGGGGGGGGGGGGG?FFFFFFGGGGGGGGEG7FEGGGGGFGGGGGGGGGGGGGGGGCF:FCFGGGGGGGGFFGGGGGGGGGDGGGGDFGGGGGDEFGDGGGGGGGGFCECFGGEGGGGG7DEEFFEFFGFFGGGGGEGF8EGFGGG9BC9EGGGGGCCDG579?GGEGC9EECD@+/BAEF69ADF>EFFGGGFGGF2BEEF*=FFF4C);6AC43><DDE8E34;=3;<(?CE@<<46<AFBAAB<9)64>:?B(8=<?((,,
@M02352:288:000000000-CKWC8:1:1101:8205:14410 2:N:0:ATGCGCAG+ACTGCATA
CATTCTTGCGAACGTACTCCCCAGGTGGGTCACTTATCACTTTCGCTTAGCCACTCAATCCGAAGATCGAACAGCTAGTGACCATCGTTTACGGCGTGGACTACCAGGGTATCTAATCCTGTTCGCTCCCCACGCTTTCGTGCCTCAGCGTCAGTATCAGTTTAGTAAGCTGCCTTCGCTATCGGTGTTCTGTGTAATATCTAAGCATTTCACCGCTACACTACACATTCCGCCTACTCCAACTGAACTCAATTTTATCAGTATCCATGGCAGTTTCGAGG
+
GGDCFGGGGGGEEGGGGGGGGGGGGFF8EGGGGGGGGGGGGGGGGGGGGGGGGGGGGGGGGGGGGGGGGGGGGGGGGGGGGGGFGFGGGGGGGDEEGGGGGGGGGGGGGFGGGGFFEFFDFGGGEFGGGDGFGCFGGGGGGGGG9FFGGGGEGGGGGFGFGGGGGGGCFF9DGGGFC>DD?DGG4C>8EGFGFFFF?F88:=>:<;FGGGF@FF<EDDF33@;FCCEG53:):>;((/6;),208>>FF<A?).)/6)069>AA2)6:9(14:(/-*311-
@M02352:288:000000000-CKWC8:1:1101:15581:14467 2:N:0:ATGCGCAG+ACTGCATA
TAATCTTGCGACCGTACTCCCCAGGCGGTCTACTTATCGCGTTAGCTGCGCCACTAAAGGATCAAGTCCTCCAACGGCTAGTAGACATCGTTTACGGCGTGGACTACCAGGGTATCTAATCCTGTTTGCTCCCCACACTTTCGTACCTCAGCGTCAGTATCGAGCCAGTGAGCCGCCTTCGCCACTGGTGTTCCTCCGAATATCTACGAATTTCACCTCTACACTCGGAATTCCACTCACCTCTCTCGAACTCAAGACCAGGAGTTTCAAAGGCAGTTCC
+
G9FFGGGGGGGGGGGGGFGGGGGGGGGGFCGGGGGGGGGGGGGGGGGGGGGGGGGFGGGGGGGGCDFGGGGGGGGGGGGGGFGGGGFGGGGGGGGGGGGGGGGGGGFGGDGGGGGGGGGCGFFGFFGDFGGCGGFCEGGGGGEGGGGFDFGGGGGGGGGGGFCCGF:FFFFGGFCCGGDF4DE*7CCCC*=7@E=<65)CACFGCF6*:EFFGF29E*4>7F<FFF2517F@6BAA<<FB65:2:4>?),8?AF06)8F??01133))).628052)4<A
@M02352:288:000000000-CKWC8:1:1101:25607:14535 2:N:0:ATGCGCAG+ACTGCATA
CAATCTTGCGACCGTACTCCCCAGGTGGATTACTTATCACTTTCGCTTAGACACTGACTGTATATCGCCAATATCGAGTAATCATAGTTTACGGCGTGGACTACCAGGGTATCTAATCCTGTTCGCTCCCCACGCTTTCGTGCCTCAGCGTCAGTATCAGTTTAGTAAGCTGCCTTCGCTATCGGTGTTCTGTGTAATATCTAAGCATTTCACCGCTACACTACACATTCCGCCTACTCCAACTGAACTCAAGTTTATCAGTATCAATGGCAGTTTCGAGG
+
F9FGGGGGGGGGGGGGGGGGCFGGGFFGGGGFGFGGGFGGGGGGEGGGGGGGGGGGGGGGGGGGGGGGGGGGGGGFG7FFGGGGGGGGGGGGEGFGGGGDFFCCGGFDGGGGGGGGGGFFCGGBC7FGEGC:CF7CGGFEGGGCDGGGGGGDE+EFGGGGGGGGFFFFGGGGGGCFFDGFFGGGGGGGGG7FFCFCEFFFFGF8?FFCFFCFG*5?G?@4@F;FCCEGFF=F:>DFDF3=EEE@3834<AF?2)69AAF2<FFA<2<24:??B?B>?6,.,
@M02352:288:000000000-CKWC8:1:1101:10281:14546 2:N:0:ATGCGCAG+ACTGCATA
CATTCTTGCGAACGTACTCCCCAGGTGGGATACTTATCACTTTCGCTTAGCCACTCAGACCGAAGTCCGAACAGCTAGTATCCATCGTTTACGGCGTGGACTACCAGGGTATCTAATCCTGTTCGCTCCCCACGCTTTCGTGCCTCAGCGTCAGTATCAGTTTAGTAAGCTGCCTTCGCTATCGGTGTTCTGTGTAATATCTAAGCATTTCACCGCTACACTACACCTTCCGCCTACTCCAACTGAACTCAAGTTTATCAGTATCAATGGCAAGTTCGAGG
+
GGDGFFGGGGGGDCFFGFCF8FGEFGG?EGGGGGGGGGFGGGGG7CEFGGGFGEEFGGGGGDGG7DCFGDFGGGGFGGGGFGGGGGGGGGGGDGGGGGEED9FFGGGDGGGGGGGFFGGGGGGGCG>EGGGGGGGGGGGGFFGGGGGFFD66CEEGDGGGFGGGGACDCCFGG>C:F>C9ADCACEEGGGF+=48@8A6+:CACCFFF>:=FGA0>E:>E@AE4**(;=F4)8<?:().8)5012<AB<)-45:966<FB24)6>DB))4((),1:6?1,-
@M02352:288:000000000-CKWC8:1:1101:21964:14567 2:N:0:ATGCGCAG+ACTGCATA
CAATCTTGCGACCGTACTCCCCAGGTGGATTACTTATCACTTTCGCTTAGACACTGACTGTATATCGCCAATATCGAGTAATCATAGTTTACGGCGTGGACTACCAGGGTATCTAATCCTGTTCGCTCCCCACGCTTTCGTGCCTCAGCGTCAGTATCAGTTTAGTAAGCTGCCTTCGCTATCGGTGTTCTGTGTAATATCTAAGCATTTCACCGCTACACTACACATTCCGCCTACTCCAACTGAACTCAAGTTTATCAGTATCAATGGCCGGTTCGAGG
+
GGGGGGGCFGEGGGEFGGGGGGGGGGCGGGGGGGGGGGGGGGGGGGDGCFGGGGGGGGGGGGFFGGEGGGGGGGGCCFGGGGFGGGDGGGGGGGDGGGGDGGGFGGGGGGGGGGGGGGGGGAE<FDFCEG>DC@CFEEGGGFEGGGDFGGGGGGGGAFEGGGG9BFFCFGFFGGFFGGGDEDCGDEECEGGGGFFEEFFGFGFCCFFGGGFGDF2?C:>@@FFFD4<CCCAA>>;?F@;EE;E1(.=EABBBBBB?A<F>A<)6ADA><B((((8(.(((-
@M02352:288:000000000-CKWC8:1:1101:10695:14603 2:N:0:ATGCGCAG+ACTGCATA
CAATCTTGCGACCGTACTCCCCAGGTGGATTACTTATCACTTTCGCTTAGACACTGACTGTATATCGCCAATATCGAGTAATCATAGTTTACGGCGTGGACTACCAGGGTATCTAATCCTGTTCGCTCCCCACGCTTTCGTGCCTCAGCGTCAGTATCAGTTTAGTAAGCTGCCTTCGCTATCGGTGTTCTGTGTAATATCTAAGCATTTCACCGCTACACTACACCTTCCGCTTACTCCAACTGAACTCAAGTTTATCAGTATCAATGGCAGTTTCGAGG
+
GBFGFFGFGGEG77CFGGGGGGFGGCAE@FFDGGGGG<FGGGGGDGGFDFFFGGGGGGGGGGGGGGGDFEGGGEGGGCFG,FGGGGFFGFFF::F7FCG>FFGGGFFGCGCFGGCGGGCEFGF5?B+=CGED=FG:ED8BFGGGEG?8ACEGGGFACFFG9;9EFD=DFG,@FFFF5CD*:DG>DGGGGGFG2AB*/=++=D617A+CGGF@CA(?CAB<@A;AC4(*/);)=),:;4733(68>FBBAF>?F>4B4)/5<:56<<A25(.4(4*6??610
@M02352:288:000000000-CKWC8:1:1101:9133:14672 2:N:0:ATGCGCAG+ACTGCATA
TAATCTTGCGACCGTACTCCCCAGGCGGAATGCTTAATCCGTTAGGTGTGTCACCGAACAGTATACTGCCCGACGACTGGCATTCATCGTTTACGGTGTGGACTACCAGGGTATCTAATCCTGTTTGCTCCCCACACTTTCGTACCTCAGCGTCAGTATCGATCCAGTGAGACGCCTTCGCCACTGGTGTTCCTCCAAATATCTACGAATTTCACCGCTACACTTGGAATTCCACTCACCTCTCTCGAACTCTAGACTGATAGTTTTGGAGGCAGTTCCAG
+
F<EEGFGGGGGFG>FGEDGGG@F:8FC:FGGGCFGFDEFGC9CF:FFBFFGCDFGDGGGGEGGGFGGGFG8FDFCE=F>FGGFDDEGC8?<FCFGDFGGGEFDEDGF8E+BBA8FFBGFGGGFGGAF=;,DFGEFCE=EDGEGFFEF+<D,++@**7@=94*,@C92?9,:9,4CDG**2/CEGG6:4,/ACFFFFDF=CACFCC=>D*=ACG+<F*511;A?BFFFFBFFFF=<B8((.4:77233:B:?)64)*6<F?FF9)-6<:9?(4:1)465.<)
@M02352:288:000000000-CKWC8:1:1101:23741:14683 2:N:0:ATGCGCAG+ACTGCATA
CAACCTTGCGATCGTACTCCCCAGGTGGATTACTTATCACTTTCGCTTAGACACTGACTGTATATCGCCAATATCGAGTAATCATAGTTTACGGCGTGGACTACCAGGGTATCTAATCCTGTTCGCTCCCCACGCTTTCGTGCCTCAGCGTCAGTATCAGTTTAGTAAGCTGCCTTCGCTATCGGTGTTCGGTGTAATATCTAAGCATTTCACCGCTACACTACACATTCCGCCTACTCCAACTGAACTCAAGTTTATTCGTAACAATGGCAGTTTCGAAG
+
E6FGGCF<F7@E<@FFGGGG?F<:DDDCFGGFGGGGGGGGGGFGGD,FEGFGG,EFGFGGGGGGF9:CGEGGGCF@7,EFGFG9,,?FFG9<B:BFGG@:,<ACEG=CCDF8?EFE;@,;ED<A++4EC@@:FCE@8@98@88DGFDDFEE>C>F,,E;@FFGB,@FDEAC>CFG?*0755CC>DCEE:,1**0:@6++14=B8*2022=FGGF5):B>E@F3AFC<G/+;)5;;<1)5()/6@@3<())..)6<6))*),.((36223((4:7*-12:(-
@M02352:288:000000000-CKWC8:1:1101:22797:14694 2:N:0:ATGCGCAG+ACTGCATA
CAATCTTGCGACCGTACTCCCCAGGTGGATTACTTATCACTTTCGCTTAGACACTGACTGTATATCGCCAATATCGAGTAATCATAGTTTACGGCGTGGACTACCAGGGTATCTAATCCTGTTCGCTCCCCACGCTTTCGTGCCTCAGCGTCAGTATCAGTTTAGTAAGCTGCCTTCGCTATCGGTGTTCTGTGTAATATCTAAGCATCTCACCGCTACACTACACATTCCGCCTACACCAACTGAACTCAAGTTTATCAGTATCAATGCCAGTTTCCAGG
+
GCGGDGGADC@E@CFFGGCGFFCEGGGGGGGFGGGGGGGGGGGFGDGGGGFGGGGGG89FGGGFAFGDGGDGGGG,,=FDEFCEFAFGGFCEGECCGCCGFFFGF8E+CFGGGFG;;F?EFEGF@FEG+8+ACFE:8FDGGDGFGGG+8CG>EGGFGG,@DFG9BFCFGGGGEFFFG5C?EGGCGGGGGGGGC4:*;EF+81@G4;+:*=8:=;9;EE37;C@)*2;FCC==BBFF(((/62;;67-(-)).36-9>4BFFA2-62<-)(52),*4*)))(
@M02352:288:000000000-CKWC8:1:1101:9586:14694 2:N:0:ATGCGCAG+ACTGCATA
CAATCTTGCGACCGTACTCCCCAGGTGGATTACTTATCACTTTCGCTTAGACACTGACTGTATATCGCCAATATCGAGTAATCATAGTTTACGGCGTGGACTACCAGGGTATCTAATCCTGTTCGCTCCCCTCGCTTTCGTGCCTCAGCGTCAGTATCAGTTTAGTAAGCTGCCTTCGCTATCGGTGTTCTGTGTACTATCTAAGCATTTCACCGCTACACTACACATTCCGCCTACTCCAACTGAACTCAAGTTTATCAGTATCAATGCCAGTTTCGAGG
+
;6EDGFGD9EBFEFFGDCFFGC<6DFFC@F<CFFF<9FGCFC,,@@,,46@9<FC@9F9CEEEG9FF:FCCGFF9,66CAEF9?9AFE,?EE7BFECC@FG,=AAEF+:B8,C9;=E=?EA=55+C@ECFG,3@C+>EFG8DC8,3,6=++6+CCFFE,@EFFFB@7,,@;CFEF7C*@>?CF*@941?F,=CEFC4B>FFB+=44?FF,8CDB9>//6==+6679;F<:AFFF@;3<4(43=3;;34<4)47)6*))99<A<)6<6<>())53?)=::B9
@M02352:288:000000000-CKWC8:1:1101:8726:14695 2:N:0:ATGCGCAG+ACTGCATA
CAATCTTGCGACCGTACTCCCCAGGTGGATTACTTATCACTTTCGCTTAGACACTGACTGTATATCGCCAATATCGAGTAATCATAGTTTACGGCGTGGACTACCAGGGTATCTAATCCTGTTCGCTCCCCACGCTTTCGTGCCTCAGCGTCAGTATCAGTTTAGTAAGCTGCCTTCGCTATCGGTGTTCTGTGTAATATCTAAGCATTTCACCGCTACACTACACATTCCGCCTACTCCAACTGAACTCAAGTTTATCAGTATCAATGGCAGATTCGATG
+
GG9FAFGGGGGGGGGGGGGGGGGGGGGGGGGGGGGGEGCFGGFGEGGGEFGGGGGGGFDAFFGGEGCCEG7FDEGFGGGGGGGGGGFDFG?F7:F:F@F+FEFFG8=FFG8=FGG@EFGA9AEFGGEGE+@DF7:EEDCEF6@DFGF6D=+=CC7@:DCFGGFFGGGGGGEFGGGGGGDB5*,@CEGG5=D++:B6*BFGFGCF?AADCFFG88@BEF6;;A3A*<@GEACAAE16@EE13;@F@<@@EAFF>>4@B<FBAAFAF9>F252(((*-1,-)-
@M02352:288:000000000-CKWC8:1:1101:5426:14704 2:N:0:ATGCGCAG+ACTGCATA
CATTCTTGCGACCGTACTCCCCAGGCGGCTCACTTAATGGTTTCCCTTGGATGCTCAGTCCTAAAATCAAACACCGAGTAAGCATCGTTTAGGGCGTGGACTACCAGGGTATCTATTCCTGTTCGCTCCCCACGCTTTCGTGCCTCAGTGTCAATATATTCCCATCCAGCTGCCTACGCTCTCGGCGTTCTAAGTCATATCTATGTATTTCACTGCTACATAACCCATGCCTCCGACCTCAACATAATTCTAGCTTGTTAGTTTAAAAGACAATCCACCCG
+
,C,CFGGGFGG+@FGGGGGGGGGGG,@FG:,6CFGGG,FA6CF<,CC@4CC<,C,FGG<?C669,C56,,CF@,B+@+4BFFG9F<+4,44C8<<4@F=7?==?F<5+4,:?,CF,,,C=,4,A++8D8@+=F:FG=6E>G6E6DB,+,73,,,@,,,@,@,3,7@FGF:,:DC*2;9***3,4/*4:8/*+1*4*9C8:FFCC3+;17<+2++);;A9)7+)0*/,*();+))(,-(4:7)424)-.645-)6<6:(*)64))))469(.4()).*,,,-
@M02352:288:000000000-CKWC8:1:1101:12774:14734 2:N:0:ATGCGCAG+ACTGCATA
CAACCTTGCGATCGTACTCCCCAGGTGCAATACTTATCACTTTCGCTTAGTCTCCAACTGTATATCGCTGAAAACGAGTATTGATAGTTTACGGCGTGGACTACCAGGGTATCTAATCCTGTTCGCTCCCCACGCTTTCGTCCCTGAGCGTCAATTCAGGCCTAGTGAGCTGCCTTCGCTATCGGTGTTCTGTGTCATATCTATGCATTTCACCGCTACATGACACATTCCGCCCACTTCGACCGAATTCAAGACTAACAGTTTCAATGGCAGTTCCAT
+
GG<BEFGGGEGFGEFGFFGGGGGGGFEFGGGAEFFGGF<AFGGGGF:E,@EG9FFCGG?,<@F,@BFB,@FEEFF+@@FGGGAEF<FGGGGGGG7+F7>@FCFGGC@+=?FGFAFFFG9FD9A?CEFFEEEFGCGGGGAEFGGDD8,@FEGGG6FF;,3@CEEC?FGGGGGGGGGGFFCB*;C*@GEEGGG8C*=ACFFDF8B@CB+BCF>CD?@BC>;3;8@6:F3FCAF);),3<@<)/6,(-(,40644))(/4)))2<4))).-),((,.*)06)
@M02352:288:000000000-CKWC8:1:1101:8845:14746 2:N:0:ATGCGCAG+ACTGCATA
CAATCTTGCGACCGTACTCCCCAGGCGGAATGCTTAATCCGTTAGGTGTGACACCAACAAGCATGCTTGCTGACGTCTGGCATTCATCGTTTACGGTGTGGACTACCAGGGTATCTAATCCTGTTTGCTCCCCACACTTTCGCACCTCAGCGTCAGTATCGAGCCAGTGAGCCGCCTTCGCCACTGGTGTTCCTCCGAATATCTACGAATTTCACCTCTACACTCGGAATTCCACTCACACCTCTCGAACTCACGCCCAGGAGTTTACAAGGCATTTCCAG
+
FBECFGGGGGGGGGGGGGFGGGGCFFGGGGGEGGGGGFGGGGGGGGGGGGGGGGGGGGGGGGGGAFGGGGGGGGGEGGCFGGGGGGGFGGGGGGGGGGGGDGGGGGEFCEDG,AFGGGGGGGGGGGGGFGFGEGGGGGGCFGGGGGGGGGFEGGGGGDEFGGGECFDFGGGGGGGGGGGFBDGDFFFFGFGGGFFFFE5CFC=@?FFG*:>7FFFF+AEFEFF6DG?G:>:F@*9417?)(-148?(.(,2<B0()-3)146:33<2<<F28:7).0444.
@M02352:288:000000000-CKWC8:1:1101:16280:14751 2:N:0:ATGCGCAG+ACTGCATA
CATCCTTGCGGACGTACTCCCCAGGTGGAATACTTATCGCTTTCGCTTGGCCACTCACCCTTTCGGCCGAACAGCTAGTATCCATCGTTTACTGCGTGGACTACCAGGGTATCTAATCCTGTTCGCTCCCCACGCTTTCGTGCCTCAGCGTCAGTATCAGTTTAGTAAGCTGCCTTCGCTACTGGTGTTCTGTCTAATATCTACGCATTTCACCGCTACACTACGAATTCCGCCTACTCCAACAGCACTCAAGTACAACAGTATCAATTGCAGTTTCTAGG
+
GG9,,CFFG:+6@@FGGGGGGGGGGGGG8FGGGGGGA<,BFGGGGGFG,BFG,DF,F,,6C,,,,+4B+@FGGGG8DGGGF9FFGFGGGG7E5F9BFGGGGGGGGGGGGGGGGGGGGGGGGGG,CFEDBFGGG7FGEFGG>+6:@FGGGGGGDGG,,@,EF,,3>7@E,>,@FGGGGGG49*,4CECFGG9++*+*/:B@FGF72?AGGFA7@A;FGFFE@6(6**6FDFF;3.-(4),5,(4(4(3<:BFFF2)*-)08:A:<AFFA9?B94)*)*).64
@M02352:288:000000000-CKWC8:1:1101:9275:14753 2:N:0:ATGCGCAG+ACTGCATA
CAATCTTGCGACCGTACTCCCCCGGTGGATTACTTATCACTTTCACTTAGACACTGCCTGTATATCGCCAATATCGAGTAATCATAGTTTACGGCCTTGACTACCAGGGTATCTAATCCTGTTCGCACCCCACGATTTCGTGCCTCAGCGGCAGTATCAGTTTCGTAAGCTGCCTTCGCTATCGGTGTTCTGTGTCATATCTAAGCTTTTCACCGCTACACTACCCATTCCGCTTACTCCAAATGAAACAAAGTTTAACAGTATCCATGGTAGTGCCTAGT
+
<9EEE<EFD7FE@FBD@DEEFE+@FFCFGCC@AFGDF<,<FFF@,9,B,CDC<FFF,C<,9BF,C,:CGGEGGFG7<DFFGEFFFG<A,BC<B:C+B5=,,,?,A=,8BEFE9?EFFDCC,FAE:B+@B@@=C7+===,@=DEG9D@FG=+@B64,@;,,@FE,35<,3,,,61*+397@*;DEG***44>+B84*1:41B:B+*;6?C<A8C91:C)6;@F;)8*)*7:F;5)833.).,())..)))(.41))0)-*-)66:A242)())).))*)-()
@M02352:288:000000000-CKWC8:1:1101:15373:14778 2:N:0:ATGCGCAG+ACTGCATA
CAACCTTGCGATCGTACTCCCCAGGTGCAATACTTATCACTTTCGCTTAGTCTCCAACTGTATATCGCTGAAAACGAGTATTGATAGTTTACGGCGTGGACTACCAGGGTATCTAATCCTGTTCGCTCCCCACGCTTTCGTCCCTGCGCGTCAATTCAGGCCTAGTGAGCTGCCTTCGCTATCGGTGTTCTGTGTCATATCTATGCATTTCACCGCTACATGACACATTCCGCCCACTTCGACCGAATTCAAGACTAACAGTTTCAATGGCAGTTCCATCG
+
GGGFGGGCFGEGF7EDDF<@@CEGFEGGGGGGGGGGGGGGGGGGGGGGGGGGGGGGGGGGGGGGGGGGF@CFFGGGGGGGCFGGGGGGGGGG:BFEGGGEGGFGGGGDDGGGCFGGGEGGGGGFGCGCECGGGCFFEFEEGDGDG,,0@EECE6AFGGEFGGGFGFEGGGGFFGGGG>DD>GE5CECGGGGGGFFCEFFGFGFG?BFF@CFGDFFFGFFFFF@AGFFGF;84A39<<;EF<F?09092(--:<)4=<BFFFAA<A>>2:0.(3,7:=AAA(
@M02352:288:000000000-CKWC8:1:1101:15794:14778 2:N:0:ATGCGCAG+ACTGCATA
CAATCTTGCGACCGTACTCCCCAGGTGGATTACTTATCACTTTCGCTTAGACACTGACTGTATATCGCCAATATCGAGTAATCATAGTTTACGGCGTGGACTACCAGGGTATCTAATCCTGTTCGCTCCCCACGCTTTCGTGCCTCAGCGTCAGTATCAGTTTAGTAAGCTGCCTTCGCTATCGGTGTTCTGTGTAATATCTAAGCATTTCACCGCTACACTACACATTCCGCCTACTCCAACTGAACTCAAGTTTTACAGTATCAATGGCCGTTTCTAGG
+
GGGGGGGGGGGGEGGGGGGGGGGGGDGGGGGGGGGGGGGGGGGGGGGGGGGGGGGGGGGGGGGGGGGGGCFGGGGGGFGGGGGGGGGGGFGGEEEGGFGGGGGGGGFGGGGDGGGGFFGGGFGGGDGGGGGGGF+CEFEGBD=8BFGGGGCEE7ECCCF9E;EGGFFGGGFGGFGGFGGFBCD74AEEGGDGGEFE:BFGFD6@*)0=CEAFGF2>G>(7@FFF4;@FEFF)):;;=8;4@3(66;82)).544<4))*-5)))69<A)(..(-;,)).))
@M02352:288:000000000-CKWC8:1:1101:19135:14807 2:N:0:ATGCGCAG+ACTGCATA
TAATCTTGCGACCGTACTCCCCCGGCGGAATGCTTAATCCGTTAGGTGTGACACCAACAAGCATGCTTGCTGACGTCTGGCATTCATCGTTTACGGTGTGGACTACCAGGGTATCTAATCCTGTTTGCTCCCCCCACTTTCGCACCTCAGCGTCAGTATCGAGCCAGTTAGCCGCCTTCGCCCCTCGTGTTTCTCCGAATATCTACGAATTTCCCCTCTACACCCGGCATTCCCATCCCCTCTCTCGAACTCAAGACCAGGCGTTTATAAGGCAGTTCCCA
+
FECFGGGEFFECFEFFCFGGGC+67@@F+8DFFGGCFFFGGGGGGGGGEBFGGGGGGGFGGGG9C@FFFGGG9,+CFGGGGGFGGGAFGGDFGGEEGFFEFAFF=FFGF7FGCFGGGF,=ECAFGGGGDFGGG++38D7FGDDEGE65,,<>**5*2,,@::7B:B@G,3BFGECDGGG>):*=**23*2**;9FF9>)*);=*)=5DFFF7**5<:B43<91)199)->6=F*))(,.80(,.,)-4131)-(,*(4516((-4(1)-)).41386-)))
@M02352:288:000000000-CKWC8:1:1101:14102:14827 2:N:0:ATGCGCAG+ACTGCATA
CATTCTTGCGAACGTACTCCCCAGGTGGGATACTTATCACTTTCGCTTGGCCGCCCAGTACTTAAAGCACCGGACAGCTAGTATCCATCGTTTACGGCGTGGACTACCAGGGTATCTAATCCTGTTCGCTCCCCACGCTTTCGTCCATCAGCGTCAGTATATAGTTAGTCACCTGCCTTCGCAATCGGTGTTCTATGTAATATCTATGCATTTCACCGCTACACTACATATTCCGGCAACTTCACTATAACTCAAGACCGACAGTATCAAAGGCAGTTCTA
+
FEFFFGGGGGGGGGGDGFFGGGGGFFGFGGGGGGGGGGGGGGGGDGGGGGGGGGGGGGGFGGGGGGGGGGG@FGGGGGGGGGGGGGGGGGGGGGGGGGGGGGGGGGGGEGGGGGFGGGGGGGGGGGGDGGGGGGFGGGGGGGGGGGGGGFFGGGEG>EGGGGGGGGGGGGGGGGGGGGGFFGGCDG5EEEEGG?=EEFFGFGCGEFFGGFFGCFEFFE0;BE@FGGEGCFFFFFB>6>B<094<?FA26<<49A?FDFFBF>B9BFA<42.)40>?@<A5)
@M02352:288:000000000-CKWC8:1:1101:21449:14861 2:N:0:ATGCGCAG+ACTGCATA
CAGTCTTGCGACCGTACTCCCCAGGTGGGATACTTATCACTTTCGCTTAGTCACTGAGCTAATGCCCAACAACTAGTATCCATCGTTTACGGCGTGGACTACCAGGGTATCTAATCCTGTTCGCTCCCCACGCTTTCGTCCATGAGCGTCAGTACATACGTAGTAGACTGCCTTCGCAATCGGTATTCTGTGTAATATCTATGCATTTCACCGCTACACTACACATTCTATCTACTTCCATATGACTCAAGTCAACCAGTATCAAAGGCAGTTCCATAGTT
+
GGGEDFGGGGECFCFGGGGGGGGGGFEEGGGGGGGGGGGGGGGGGGGGGGGGGGGGGGGGG<FFGGFCDEGGGGGGGGGGGGGGGGGGGGEEGGGDGGGGGGGGFEGFGFGGGGGGF9?FFGEGGGGF>FGGGGGGGGGGGGFGGGGGGGGDFDGGGGGCBFGGFFFEGFGGGGGDGGDFFG>CFGGGGGGGGFAEFFFDFFFG56BDFGFFDE@>CF@E@F;ACC?GEFFFFFFF?E79CEFFFFFFFE39><AF7?@ABFFFABB(::?2><FAF40<A
@M02352:288:000000000-CKWC8:1:1101:25034:14930 2:N:0:ATGCGCAG+ACTGCATA
TAACCTTGCGGCCGTACTCCCCAGGCGGTCAACTTAGCGCGTTAGCTACGCCACCCACGGTTCAAGACCACAGACGGCTCGTTGACATCGTTTACGGCGTGGACTACCAGGGTATCTAATCCCGTTTGCTCCCCACGCTTTCGTGCCTCAGTTTCAGTATTTGTCCAGGTAGCCGCCTTCGCCACTGACGTTCCTTCCATTCTCTACGCATTTCACCGCCACACTGGAAATTCCACTACCCTCCACAACTCTCTACCCTGCCCAGTCAACATGCAGTTCC
+
FFEEFGGCFGGGGGCCFDFGGGG7FEGEGGCEFEGFGGGGGCCC7BEE==F@FGGGFGGGGGGGGGFFGGGGGGFCEGD+8FF8FGGAFCBEFGG++@C>+>@FG<8DFGE75DFFEDD9CA,+@F3+EFGG7FF7EEDEBF8ECE*+=8,5,,5>C@FGFC;?,3@:232B8C4<CDCF)/*/>FG7+=E5C@FE4)1*0:7:)*19C/<7*/)8+)((,0.)9*47246***)))(.3,<0(.2(.().6:2)*.39(8<()..,)5.417)6)*).6
@M02352:288:000000000-CKWC8:1:1101:5154:15027 2:N:0:ATGCGCAG+ACTGCATA
CAATCTTGCGACCGTACTCCCCAGGTGGATTACTTATCACTTTCGCTTAGACACTGACTGTATATCGCCAATATCGAGTAATCATAGTTTACGGCGTGGACTACCAGGGTATCTAATCCTGTTCGCTCCCCACCCTTTCGTGCCTCAGCGTCAGTATCAGTTTAGTAAGCTGCCTTCCCTATCGGTGTTCTGTGTATTATCTAAGCATTTCACCGCTACACTACACATTCCGCCTACTACACCTGCACTCAAGTTTATCAGTATCAATTGCCGTTTCTAGG
+
GFFGFGGGF:@FEGGGGGGFGGGGGGGGGGGGGGGGGDCFGGGGGGG77FFGGG@ECFGGGGFG<F7ECC=<F<E,6,CACFEAF<?FFDECB,C+FF>?<<EFGE<=?F=F9FFC;9FC9??<74@,++83C+@:3DF+@+C=FG,=8@EEB>@;=E,,@FFDCF,,@,7,DFGGG*0<**@A*:5ECCF+C?F<*9+=6DF+*/8D8CA71*/://655A;F*9)*96A;):6;8))1)((/(/6;>EDF).-84:F)644))).-),))-(020)6)4
@M02352:288:000000000-CKWC8:1:1101:23201:15034 2:N:0:ATGCGCAG+ACTGCATA
CAATCTTGCGACCGTACTCCCCAGGTGGATTACTTATCACTTTCGCTTAGACACTGACTGTATATCGCCAATATCGAGTAATCATAGTTTACGGCGTGGACTACCAGGGTATCTAATCCTGTTCGCTCCCCACGCTTTCGTGCCTCAGCGTCAGTATCAGTTTAGTAAGCTGCCTTCGCTATCGGTGTTCTGTGTAATATCTAAGCATTTCACCGCTACACTACACATTCCGCCTACTCCAACTGAACTCAAGTTTATCAGTATCACTGGCAGTTTCGATG
+
GFGGGGGGGGGGGGEFGFGGGGGCFFFGGGGGGGGGGGGGFGGGGGGG@FGGGGGGFFFFGGGGGGEGGGGGGGGFFFGGGGGGGCGGGGGGGGGGGDGEGGGGFGGGGGGGGGGDDF?DFGGFG7FECGDGGGGGGGFEDGGGGGE??=CCEDGGF9;BFGGGECFCFCGFFCFDFCD>DGCEDE?EEGGGGFFE<EFFAFFC46FGGGFFGFFDGEFEFFFFG4;FCF:AE51188@E;;@@;EEE-:A?<B<6<<B4).<BF<2).(,32:6)=,3))
@M02352:288:000000000-CKWC8:1:1101:4643:15072 2:N:0:ATGCGCAG+ACTGCATA
CAACCTTGCGATCGTACTCCCCAGGTGGATTACTTATCACTTTCGCTTAGTCACTGACTGTATATCGCCAATAACGAGTAATCCTCGTTTACGGCGTAGACTACCGGGGTATCTAATCCTGTTCGCTACCTACGCTTTCGTCCATCAGTGTCAATACATTCTTAGTGATCTGCCTTCGCAATTGGTATTCTATGTAATATCTATTCATTTCACCGCTACACTACATATTCTAACCACTTCAAAATGATTCAAGATAACCAGTATCAAGGGACATTCTACGG
+
@<FF8@F<@FEGCFGGCFGGGC6@8FFCCFFCFFGGGG<CF6FE7C:D,,FE,,666C@ECFAF<,,,@FCF,96,,+8EEFF,?E:=DF??FCFGB:C+?,9F<=:CEBFGE@E;E4,,4CF,?:>8CFF;D7FECDGGGGGG;E,DFA:=,7@AD9@F,@ECCF=,,3,@DC;+;***0;FCC<,=CFG778FAAAEF+21+*=B9==6:=95)*)0>(10/87)3)+8+;80=(6<39)1;373)/955))):;EF@(/7))--.32((-3*:826:1
@M02352:288:000000000-CKWC8:1:1101:11103:15088 2:N:0:ATGCGCAG+ACTGCATA
CAATCTTGCGATCGTACTCCCCAGGTGGGACACTTATCACTTTCGCTTAGTCACTGAGATAAATCCCAACAACTAGTGTCCATCGTTTACGGCGTGGACTACCAGGGTATCTAATCCTGTTCGCTCCCCACGCTTTCGTCCATGAGCGTCAGTACATACGTAGTAGACTGCCTTCGCAATCGGTATTCTGTGTAATATCTAGGCATTTCACCGCTACACTACACATTCTATCTACTTCCATATGACTAAAGTCAACCAGTATCAAAGGAAGTTCCACAGTT
+
GGG9FCEGGGGGGDEFGF9FF@ECFGGGGGFGEFGFCFGFGGGGGGCDCFGGGDG9ECGFCFGGGFGGFFDEGFF<FFGFFCFFGGGGGGGGGGGGGGGCEC8FGDECFGGGGFGGGFFFGGEGEFFFGGGGGG@+CCDGBEGGGGF>CCCC@ACFC;8DB<833@CBC<FDFGGGGGGEFG>79EFF@EF7:<9AE>:5=+143;ACGFFC7):4E6(7;;EF;6<C<F=F+:>)177>C6<<)1))7;@?EE36/2764:<)62<0(((4<<64*.8<.
@M02352:288:000000000-CKWC8:1:1101:2947:15110 2:N:0:ATGCGCAG+ACTGCATA
CAATCTTGCGACCGTACTCCCCAGGTGGATTACTTATCACTTTCGCTTAGACACTGACTGTATATCGCCAATATCGAGTAATCATAGTTTACGGCGTGGACTACCAGGGTATCTAATCCTGTTCGCTCCCCACGCTTTCGTGCCTCAGCGTCAGTATCAGTTTAGTAAGCTGCCTTCGATATCGGTGTTCTGTGTACTATCTAAGTATTTCACCGCTACACTACACATTCCGCCTACTCCAACTGAAATTAAGTTTACACGTATCCATGGTAGTTTCGAGG
+
F,EEFFGGC+6@+@FDGD9F,F<CFFEF@FC,<C9,CECEFC,CB,,BF9FEGCCE<FGGF9<EF,,6FE+FFDE@FFF<C9C,C<EAE9DFDCECFFDGECFF,AE@7F8FAFGEGGGFDFCGC:@F8B7BEEGFEDG6DEEDDG?DF6@6B6E<3=,@@FEB;FDA;FGF,17;***1;DF5>ECG5CFGFEFF:BFDAFA87+1B8:88:*-)46:E8A@FF5=FC8A4.)6;@<33=1335E)))))-).59-)*)-484()).)3)-:AF<@:?0,
@M02352:288:000000000-CKWC8:1:1101:13055:15180 2:N:0:ATGCGCAG+ACTGCATA
CAATCTTGCGACCGTACTCCCCAGGTGGATTACTTATCACTTTCGCTTAGACACTGACTGTATATCGCCAATATCGAGTAATCATAGTTTACGGCGTGGACTACCAGGGTATCTAATCCTGTTTGCTCCCCACCCTTTCGCCCCTCAGCGTCAGTATCCAGCCAGTGACCCGCCTTCGCCACTGGTGTTCCTCCGAATATCTACGAATTTCCCCTCCACACTCGGAATTCCACTCACCTCTCTCGAACTCAAGACCCGGAGTTTACAAGGCAGTTCCAGGG
+
FFEGCFGCFGGGGGEFGGDGGGGGGFGGFFGFGGGGGGGGGGGF,FFG@CGGGGGGFGGGGGGGGGGGGGGGGGGGGGGGGGGGGGGGGGGFF7FGFGGGGGGGGEEEGGGGGGGGGGGGGGGGFGG>EGG874+DDAFGG>8+3@DDGC>8>9D,5=,88@FGDE9E,@EEEEGCF*;@>C6,*5=FCGF>FB)258488+1=6?5;CEF70=68*.6(()/.*1673@CA++/1:2)44<<<-)4:6A27))4)(()4(4:<>A>A><B0(,*)9))43
@M02352:288:000000000-CKWC8:1:1101:15989:15180 2:N:0:ATGCGCAG+ACTGCATA
CAATCTTGCGACCGTACTCCCCAGGTGGATTACTTATCACTTTCGCTTAGACACTGACTGTATATCGCCAATATCGAGTAATCATAGTTTACGGCGTGGACTACCAGGGTATCTAATCCTGTTCGCTCCCCACGCTTTCGTCCCTGAGCGTCAATTCAGGCCTAGTGAGCTGCCTTCGCTATCGGTGTTCTGTGTCATATCTATGCATTTCACCGCTACATGACACATTCCGCCCACTTCGACCGAATTCAAGACTAACAGTTTCAATGGCAGTTCCATCG
+
FFGFGGGGGGGGGCFFGGGGGGFEDGGGGGGGGGGGGGFGGGGGGGGGGGGGGGGGGGGGGGFGCFGGCGGGGGGGF<FGGGGFFGGGGGGGGGGGGGGGGGGGGGGGGGDGGGGGGGGGGFEGFGGGGGGGGGGGGGGDEEGGGGGGGDEGGGGGGFFFFFFGGGGGGGGGGGGGGGGDF>FGGGGGEFGGGFFFEFFGFGFGFFFGFFFGGFFFGDFEFF4A>F@GFF+;>B@;;8EFF?B9>B6?6AFB<A:=>D:2<4>9:A))6(871.9AFA)6(
@M02352:288:000000000-CKWC8:1:1101:9435:15187 2:N:0:ATGCGCAG+ACTGCATA
CAACCTTGCGATCGTACTCCCCAGGTGCAATACTTATCACTTTCGCTTAGTCTCCAACTGTATATCGCTGAAAACGAGTATTGATAGTTTACGGCGTGGACTACCAGGGTATCTAATCCTGTTCGCTCCCCACGCTTTCGTCCCTGAGCGTCAATTCAGGCCTAGTGAGCTGCCTTCGCTATCTGTGTTCTTTGTCATATCTATGCATTTCACCGCTACATGACCCATTTCGCCCACTTCGACCGAATTCAAGACTAACAGTTTCAATGTCACTTCCACC
+
G<EFFGG9EFGGFCEFCFGG8FC:F<FFGCGCFFGGFFGGGGGGGFGG>CFGFGGGCEF@FFGD9ECFG@BFFGGGGGC8EF<,CBFFGG<FB@7:F7F7FAFF=E,8=BFGGG9EGGGGGEEFFG@>=D@8@:FGEGF6BEG>FD86@>36BED:AC,98BEG6>3,,@3,@CGFFF*03<8,@ECDFFF+2*49AFCFBCFCE>+:8CCGDA@FG5>.>454*0(2)+3055?@03>E?F69,90862>BA27=<>:27A<BF><):-6:)6*.6-).
@M02352:288:000000000-CKWC8:1:1101:18054:15206 2:N:0:ATGCGCAG+ACTGCATA
CAATCTTGCGACCGTACTCCCCAGGTGGATTACTTATCACTTTCGCTTAGACACTGACTGTATATCGCCAATATCGAGTAATCATAGTTTACGGCGTGGACTACCAGGGTATCTAATCCTGTTCGCTCCCCACGCTTTCGTGCCTCAGCGTCAGTATCAGTTTAGTAAGCTGCCTTCGCTATCGGTGTTCTGTGTAATATCTAAGCATTTCACCGCTACACTACACATTCCGCCTACTCCAACTGAACTCAAGTTTATCAGTATCAATGGCAGTTTCGAGG
+
GGGGGGGGGGDGGGFGGGGGGGGGGGGGGGGGGGGGGGGGGGGGFGGGGGGGGGGGAFGGGGGGGGGGGGGGGFF,D7FGGGGGGGFGGGCEFCGEFGGGGEEFCGFDEG?CFGGGGGGGGGGFECCFGGGGDDGGGGGGG6CDFFGGGEGGGCG7DGGGGCFGFGGE9FFFGCCFGCCBDDGCDEGGGGGFFFF?6FAFFGFG?6?FGGFGGFDFG4BFDFFFFGFGF6@FAD?8;43=EEFFEEE;2:>??A2=><?>B<2>2.:AA((,(34:=(-(-
@M02352:288:000000000-CKWC8:1:1101:9121:15243 2:N:0:ATGCGCAG+ACTGCATA
CAATCTTGCGACCGTACTCCCCAGGTGGATTACTTATCACTTTCGCTTAGACACTGACTGTATATCGCCAATATCGAGTAATCATAGTTTACGGCGTGGACTACCAGGGTATCTAATCCTGTTCGCTCCCCACGCTTTCGTGCCTCAGCGTCAGTATCAGTTTAGTAAGCTGCCTTCGCTATCGGTGTTCTGTGTAATATCTAAGCATTTCACCGCTACACTACACATTCCGCCTACTCCAACTGAACTCAAGTTTATCAGTATCAATGGCAGTTTCGAAG
+
GFFFGGGFGGGGGGGGGFFGGGGGGFGCGFGGGGGGGFFGGGGGGGGGGGGGGGGGDFFEGFGGGGGGGGGGGCECFFECGGGGGGGGGGFGCECCGGGGGFGGGGGGDGGGGGGGGGGGGGGGGGGGGGGFG@G@CFFGGCEGGFFGGEEEE>FFCA=FFGGFGGGGFFFFGGGGG5CEAGFGC?*AE?FFF?F7AF6++@6D<FFGGGFGGA=B8:@=@FFFGGEG31@4>AD;1.6;8@FD@<EFAA<??>-7:)@A4:--54:>9(8(3(9)*((2(
@M02352:288:000000000-CKWC8:1:1101:17032:15316 2:N:0:ATGCGCAG+ACTGCATA
CAACCTTGCGATCGTACTCCCCAGGTGGATTACTTATCACTTTCGCTTAGTCACTGACTGTATATCGCCAATAACGAGTAATCATCGTTTACGGCGTGGACTACCAGGGTATCTAATCCTGTTCGCTACCCACGCTTTCGTCCATCAGCGTCAATTCAGACCTAGTGAGCTGCCTTCGCTATCGGTGTTCTGTGTAATATCTATGCATTTCACCGCTACACTACACATTCCGCCTACTCCGACTGAATTCAAGACTAACAGTATCAATGGCAGTTTCCAAG
+
GEFGGGGGGGGGG:FFGGFFGGGGGFGGGGGGGGGGGGGGGGGGGGGGGDCEGGGGGGGGGGGGGGGGGEGFEGGEGEGGGGGGGD8DEGFFGFGEE@FGGGGGGGFGGGFGGGGGFGEFFFDFGCGGGDGEGGGDEGFEGGCEGGGGGGGGGGGFAFFCCGGGGGFFGGGGFGGGG>DBEGG*CEDGGF78FCAEFFAGFFFGFFFFG7+:=B=BCE;@DFEFGGFGFFFFB>@FDFF@114130>BFDF2>>?F>2?B><A9)6)6542:?194=49:)
@M02352:288:000000000-CKWC8:1:1101:12617:15324 2:N:0:ATGCGCAG+ACTGCATA
CAATCTTGCGACCGTACTCCCCAGGTGGATTACTTATCACTTTCGCTTCGACACTGACTGTATATCGCCAATATCGAGTAATCATAGTTTACGGCGTGGACTACCAGGGTATCTAATCCTGTTCGCTACCCACGCTTTCGTCCATCAGCGTCAATTCAAACCTAGTAAGCTGCCTTCGCTATCGGTGTTCTGTGTAATATCTATGCATTTCACCGCTACACTACACATTCCGCCTACTCCGACTGCATTCAAGACTAACAGTATCAAATGCAGTTTCCAAG
+
DCFEEGGFFGGGGCGFGG9FFGGGGGFDGGGGGGGGGGGGGGAF@EFG,@CCFGGGFGFEFFGGFEFDCFCFFGGF7FFGCCFGGGFFGGFGGFG7FF=CFGGGFF8BFFGCCFGGGGGGFGG?EGCEE8,:=7+@EFGGGEGGGGF6DB>EGDCDAAFF@FC69FEEGG;8D7FGG5CB>DFEGGG??::C:/=*8FBC>+18*++4+:1::A=AC56.(:(6**)6.;+;:51;@EF1;1799(-64-4.)4(8420)5<445:))))-44<F<49A))
@M02352:288:000000000-CKWC8:1:1101:10099:15349 2:N:0:ATGCGCAG+ACTGCATA
CAATCTTGCGACCGTACTCCCCAGGTGGATTACTTATCACTTTCGCTTAGACACTGACTGTATATCGCCAATATCGAGTAATCATAGTTTACGGCGTGGACTACCAGGGTATCTAATCCTGTTCGCTCCCCACGCTTTCGTTCCTCAGCGTCAGTATCAGTTTAGTAAGCTGCCTTCGCTATCGGTGTTCTGTGTAATATCTAAGCATTTCACCGCTACACTACACATTCCGCCTACTCCAACTGAACTCAAGTTTATCAGTATCAATGGCAGTTTCGAGG
+
GAFGFGGGGGGGC@FGGFGGGGGGGFGGGGGGGGGGGGGGGGGGGGGGGGGGGGGGFGGGGGGGGGGGGGEEGGGGCDFGGGGGGFGGGGGGGGGCFEGGGGGGGFFEGFEGGGGCGGGGCGF<FCFFCEG=FBGGEGGDF,@=FDA8?>E=>CF,:@CAFGFAFGFFG<BEGEFGG5DFBGG57**=ECF++1=<*==CB@C77AAF>CFGGFFEGEF3;A;AGG@FFFC)=)(/343;3(68.780.<)84<-7229:4<))).))).(,-46463:((
@M02352:288:000000000-CKWC8:1:1101:13895:15392 2:N:0:ATGCGCAG+ACTGCATA
CAATCTTGCGACCGTACTCCCCAGGTGGATTACTTATCACTTTCGCTTAGACACTGACTGTATATCGCCAATATCGAGTAATCATAGTTTACGGCGTGGACTACCAGGGTATCTAATCCTGTTTGCTCCCCACGCTTTCGTGCCTCAGTGTCAGTATTTGTCCAGGTAGCCGCCTTCGCCACTGATGTTCCTTCCAATCTCTACGCATTTCACCGCTACACTGGAAATTCCACTACCCTCTACAATCCTCTAGTTTGCCAGTTCAAAATCCAGTTCCCAGG
+
GGFGGGGGGGGGGGGGGGGGGGGGFFEEGGGFGGGGGGGGGGGGGGGGDGGGGGGGCFGGDFGGGGGGFECGGFGGGCGGGGGGGGGGGFGGF@@FGGGDGGGFGGCFFGGGFGGGGGCCEGGGGFFCEGGGGGCFE?,CFGGG9888C;DCGFGGGGFGG9,>=,D>BBFCEGG5DCCBFGGGG7@=DCEGCBFFCAFGFGFGB*:9C?AGGF2;=>><;A3;DF<F4@1+/@@EF(/(,7>C36(,..)/1.7=)5?2),)649ABF(())6*-93871
@M02352:288:000000000-CKWC8:1:1101:12433:15402 2:N:0:ATGCGCAG+ACTGCATA
CAATCTTGCGATCGTACTCCCCAGGTGGGACACTTATCACTTTCGCTTAGTCACTGAGCATAAGCCCAACAACTAGTGTCCATCGTTTACGGCGTGGACTACCAGGGTATCTAATCCTGTTCGCTCCCCACGCTTTCGTCCATGAGCGTCAGTATATACGTAGTAGACTGCCTTCGCAATCGGTATTCTAAGTAATATCTATGCATTTCACCGCTACACTACTTATTCTATCTACTTCCGTATAACTCAAGTCAACCAGTATCAAAGGCAGTTCCATAGTT
+
GGGGDEFFCE@<9+;CF8EFGGGGCFCFGCDCCEFEFCFFGFGGEGGG:FGGGGGGGGFGFCFGGGGGGGGGGGGGGGGGGAEGGGGF,5B=CEGGGGGGFF85AFFFFGFFGAFCGGCGFGDGDGGGE8EEFGGGGECEG>EG9DCCE>EGGFGGGGFGC,8@E@EFGCFFEFF5D>DFF5AC>F7D:B,2+8+991BFFGFGEFFG+C8:4?=5:*>93AEAF>67<6AFC64?CC),=@88?>44A;<CCEEF;0<A<4AA<AA((14:<A?<@946:
@M02352:288:000000000-CKWC8:1:1101:20180:15406 2:N:0:ATGCGCAG+ACTGCATA
CAATCTTGCGACCGTACTCCCCAGGTGGATTACTTATCACTTTCGATTAGACACTGACTGTATATCGCCAATATCGAGTAATCATAGTTTACGGCGTGGACTACCAGGGTATCTAATCCTGTTCGCTCCCCACGCTTTCGTGCCTCAGCGTCAGTATCAGTTTAGTAAGCTGCCTTCGCTATCGGTTTTCTGTGTAATATTCAAGCATTTCACCGCTACACTACACATTCCGCCTACTCCAACTTAAATCCAATTTATCAGTATCAATGGCCGTTTCGAAA
+
FFGGGFGFC:C:::C@:F@EFD<,CF886BF@FEDBFGGCFCFEF,C@CFFGGGGGGGGGAFGGFFEF@@EGGFF7DCFCFDGFGCGEGFGGG>FC@=+BBFE8=B<CEGC=F9FFD9AE,AEF7CGFEGG,:++=BFFGGF>F>8DDGGG+@CDA7=,D=FFGGA9E,FD@@A=B59C*0<D55:**=C;+27=A/BB+++1BC4?+1=8FFF2BEA@EDF@F<F;C?6=))021,).4;(/8))))))(.)-)1))7644.)..<)),72((),9((4,
@M02352:288:000000000-CKWC8:1:1101:6470:15415 2:N:0:ATGCGCAG+ACTGCATA
CAATCTTGCGACCGTACTCCCCAGGTGGATTACTTATCACTTTCGCTTAGACACTGACTGTATATCGCCAATATCGAGTAATCATAGTTTACGGCGTGGACTACCAGGGTATCTAATCCTGTTCGCTCCCCACGCTTTCGTGCCTCAGCGTCAGTATCAGTTTAGTAAGCTGCCTTCGCTATCGGTGTTCTGTGTAATATCTAAGCATTTCACCGCTACACTACACATTCCGCCTACTCCAACTGAACTCAAGTTTATCAGTATCAATGGCAGTTTCGAGG
+
GFFFEGGFGGEGGDFDFGGFGEGGGFCFGGFFGGGGGGGGGGGGGGGGGGGGGGGF@FGGGGGGGGGGGGCGG9FCGFFGGFGGGGFGGGGGDEGEGGEGCEGGGGGGGCFGGGGGGGGGGGGCGEGGGFGCGEGDGFGGGGGGGGGGGGGGGGGCCFGFFBFFEGFCFFGGGGGGGFDAEGGEDGCEEGFGGFB>*=@CFC>8CFFGF98DFA28CB>@DFFFCCED<@F;>5;@@EE;4;8@@AA8?5)5><<?5<FAAAA2))64<:(.(362*1400
@M02352:288:000000000-CKWC8:1:1101:2925:15421 2:N:0:ATGCGCAG+ACTGCATA
CAATCTTGCGACCGTACTCCCCAGGTGGATTACTTATCACTTTCGCTTAGACACTGACTGTATATCGCCAATATCGAGTAATCATAGTTTACGGCGTGGACTACCAGGGTATCTAATCCTGTTCGCTCCCCACGCTTTCGTGCCCCAGCGTCAGTATCAGTTTAGTAAGCTGCCTTCGCTATCGGTGTTCTGTGTAATATCTAAGCATTTCACCGCTACACTACACATTCCGCCTACTCCAAATGAACTCCAGTTTATCAGTATCAATGTCAGTTTCGACG
+
9CFFCFGCEGCGBCFFGDFFFCGEGFGGFAFFFFGGFGFFGGGFCF7FFGCCEFFGFGGGGFFFCFG@CFE<<ECCCCGEFG,EDG<,CF9CFF+>CEDEFF<E,,?CFGGGGGF9E,,C>FFEF+?@6DCCFGC:C@D6,=C3,8CC?EGDB7FFAFFFCC,9EFCAFGGEC47?;D>5*9?ED9CG:CFDCA=@4F8CA+=FFFFFC4+:B=5B88.;@636*><6?CAF35;;@E;E=;).)4<2))).46<?)-*6A))).6)6<)-.))9)/((((
@M02352:288:000000000-CKWC8:1:1101:11613:15444 2:N:0:ATGCGCAG+ACTGCATA
CAACCTTGCGATCGTACTCCCCAGGTGGATTACTTATCACTTTCGCTTAGTCACTGACTGTATATCGCCAATAACGAGTAATCATCGTTTACGGCGTGGACTACCAGGGTATCTAATCCTGTTCGCTACCCACGCTTTCGTCCATCAGCGTCAATTCAAACCTAGTAAGCTGCCTTCGCTATCGGTGTTCTGTGTAATATCTCTGCATTTCACCGCTACACTCCACATTCCGCCTACTCCGACTGAATTCAAGACTAACATTATCAATGTCAGTTTCCAAA
+
EFFCFFFGFGGGGG-CEGFGFGGGGFFGG9FCFGGGGEFFGGEFFEEG7FE9FFGGFGFFGGGG,EFG7FGDFFFCF7CFFFGCGF8AFGGGBCECFGCDE98FFF8FGD=F,E,CFGCFDFGC7FC8>FFFG::FGGD=,==C9=9D8>8CECEFCEF,>BFE9FD9,@EGFC9C7*995CD*;?>;C?FCGFF4*+=:=++48=87:C=8:8=BG;><D6(.8D;;56A6:)8(37;3;239082)4<92)),038?:4-64).))-))..6=A?2)))
@M02352:288:000000000-CKWC8:1:1101:23809:15459 2:N:0:ATGCGCAG+ACTGCATA
CATTCTTGCGAACGTACTCCCCAGGTGGTTTACTTATCGGTTTCCCTTGGACACTCAACTCTACGAGTCGAATCTCGAGTAAACATCGTTTAGGGCGTGGACTACCAGGGTATCTAATCCTGTTCGCTCCCCACGCTTTCGTGCCTCAGCGTCAATATAAGTCCAGTTAGCTGCCTTCGCAATCGGTGTTCTCTGGCATATCTATCCATTCCACCGCTACCTGCCACATTCCGCTAACCTCACCTTCATTCATTAAAACCAGTATCACTGCCAGTTCCGT
+
E@F<<FE,E7CEFFFFGGGGCE888C@D:,EEGFEEF,C@FGEGAFGGFCFGGGGGGC@EEE,,64B6C@C@E6,CCD,:=FE9<FF7DFF7F8=8CF7@+,CEFCE?C>A,9AEF,,94;,?FD:7=DEDF8F7+@?FGGG6C+,@=8D6=EE+@:=@@@@EA,3EB,,7E,ADFDFC5**4<F*=5C>,:296):?8*+21=9+)+49++1;()4)(3(1)8**/0)13;=37((//93;(27,22-:AD)))1-)*(((-).6A<)623??F465(4
@M02352:288:000000000-CKWC8:1:1101:4213:15463 2:N:0:ATGCGCAG+ACTGCATA
CAATCTTGCGACCGTACTCCCCAGGTGGATTACTTATCACTTTCGCTTAGACACTGACCGTATACCGCCAATATCTAGTAATCATCGTTTACGGCGTGGACTACCAGGGTATCTAATCCTGTTTGCTCCCCACGCTTTCGTGCCTCAGCGTCAGTATCAGTTTAGTAAGCTGCCTTCGCTATCGGTGTTCTGTGTAATATCTAAGCATTTCACCGCTACACTACACATTCCGCCTACTCCAACTTAACTCAAGTTTATCAGTATCTATGGCAGTTTCGGGG
+
9F6CFGGGGG:FFDFFGGGGGGGGF6CF<EFEFGGGC,<FCEG,BFGF7FCFGG?CDF,@@<E6,:,@F7F<FEE,CCC?<CFFF<EFGGGGGGDEFCGGGGGGGGGGGGGGGGGCGGGGGGG,A<?FGCEBCFGDEGFE6=EFGGFFFGGGC>DC:,=EA;;DB@C9AE;CFFD>F5D*5*>CCEEGGGGF5?879FFDFF=:>FFFG?@FFF2BE>B3=C4)007C?FFFFB<0=<EF)(.()).9AAFF>64664646<<9A))6)).((.1)*(((,
@M02352:288:000000000-CKWC8:1:1101:24333:15472 2:N:0:ATTCGCAG+ACTGCATA
CAATCTTGCCACCGTACTCCCCAGGTGGATTACTTATCACTTTCGCTTAGACACTGACTGTATATCGCCAATATCGAGCTATCATAGTTTACGTCGTGCGCTACCAGCGTATCTAATCCTTTTCGCTCCATACGCTCGCGTGCCTCCCCTTCAGTAACATTTTAGTACGCTCCCTTCCCTCGCGGTCTTCGTTGTACGACCTAAGCATTTCACTCCTACACTACCCATTCCGCCCACTCCAATTGAACTCAAGCTTATCCGTCACACTCACCGTTTCGAGG
+
G<,6;FFGG,--C@FGEDEFGGGGGCCFF<FFGGFGAGCFGGGGCGGCCFCGCG89E,C,:C9F,5,8,:+,,,C,C,,+96CFA,@AF,5<,,:+8C,++=@CE,,,+8+B,AE;,4,,,,,,84@,4,4,B4@++43+@+8+@830@,,,,@E8,8,,,,,,4@,,3+6+54;CC5*A**@;*4**5,*28(:54)))29A*(;4C++1+:;))+*)(,1()*/7*7C1)).(,3::0)44-))-))-.0),.*-)1)33(((),0((.(-3)()((,(
@M02352:288:000000000-CKWC8:1:1101:26255:15506 2:N:0:ATGCGCAG+ACTGCATA
CAATCTTGCGACCGTACTCCCCAGGTGGATTACTTATCACTTTCGCTTAGACACTGACTGTATATCGCCAATATCGAGTAATCATCGTTTACGGCGTGGACTACCAGGGTATCTAATACTGTTCGCTACCTACGCTTTCGTCCATCAGCGTCAATTCAAACCTAGTAAGCTGCCTTCGCTATCGGTGTTCTGTGTAATATCTATGCATTTCACCGCTACACTACACATTCCGCCTACTCCGACTGAATTCAAGACTAACCGTATCAATGGCAGTTTCCAAG
+
GFFA<FGGGGDG7@BFGGGGGGFFFG8FGFGDGGGGEFAFGGFCGDGGGGCGGGFFFDCFGFGGGFEFFGFGGFGEG7FFFGCGGFEFGFGCCF7@FGEGCFECFGGFEGG<EFFF;,9@@FA<FCGC>F,FFCGEEDF6@EEGGG?6FC=CB>F7;DCFE7CCFGGGGGGGGGFGG5*<5DFGCECECFGFGAFAAFFGF78F?=6CFCFF>F?D8:63=FE;CD8FEFF4):4?FEE46>990))6)<A22),8>??(4823?A<4420(((/)/--6)
@M02352:288:000000000-CKWC8:1:1101:5555:15524 2:N:0:ATGCGCAG+ACTGCATG
CATTCTTGCGAACGTACTCCCCAGGTGGTTTACTTATCGGTTTCCCTTGGACACTCAACTCTAAGAGCCGAATATCGAGTAAACATCGTTTAGGGCGTGGACTACCAGGGTATCTAATCCTGTTCGCTCCCCACGCTTTCGTGCCTCAGTGTCAATACAGGGCCAGTATGCTGCCTTCGCAATCGGTGTTCTATGGCATATCTACGCATTTCACCGCTACCTGCCACATTCCGCATCCCTCAACCTGCTTCAAGACCAACAGTATCCAAGGCAGTTCCGA
+
GGGGGGGGGGG7@CFGGGGGCEG,CEA<8@FGFFGFGGGGGGGG9FGGCFFGEGFGDEFFFFGCC9FC,CC7=DEF,C,BCFCDFFG,AFFFGF,F=@F+?BEGGGGG7B4FFFFA,@FEFCFDF+++@CGGC7FGG6@>==@8E9D86EEGC:DF8>DF8CCECBBE;3EC9EFGFD95?7EGGCGCGEF+=E=49AFG67B7=FEG*48=CF34:>(1(=));C354A6+=;3<(6=EF(3(25(,..)))62>?0:?0:44))))542(:6@)/6:(
@M02352:288:000000000-CKWC8:1:1101:21498:15540 2:N:0:ATGCGCAG+ACTGCATA
CAACCTTGCGAACGTACTCCCCAGGTGCAATACTTATCACTTTCGCTTAGTCACCAAATGTATAACTCGGACAACGAGTAACGATCGTTTACGGCGTGGACTACCAGGGTATCTAATCCTGTTCGCTCCCCACGCTTTCGTCCCTGAGCGTCAATTGAGGCCTAGTGAGCTGCCTTCGCTATCGGTGTTCTATGTCATATCTATGCATTTCACCGCTACATGCCACATTCCGCTCACTTCGACCTCATTCAAGACCAACAGTTTCAATGGCAGTTCCATCG
+
GF,,CEEGGGG:FFFFGGGGGGGGGGG,,,,;FFGGGGGGGGGGGGGGEG,C9C@FG8,,,9,C,,,:,6@+>6C=FGG8,,8BF8FFGGGGGGGGGGGGGGGGGGGGGGGGGGFGFDGCGGGGGGDCGGEFFGGGGGGGG68EF,@GFGGGGGG,,@,@*6,6>@=EFFFGGGFGGGG5ACFGDGGEGGF7BEBEFFFGFGFFCAADFGFC+61>EFF3?F);8=@C<AAAD5(,6)64((4(().6:ABAD):)43><2:):AF<)<0??BB6<F4--(
@M02352:288:000000000-CKWC8:1:1101:13103:15571 2:N:0:ATGCGCAG+ACTGCATA
CATTCTTGCGAACGTACTCCCCAGGTGGGATACTTATCACTTTCGCTTAGCCACTCAACCGCCGAGGCGGTCGAACAGCTAGTATCCATCGTTTACGGCGTGGACTACCAGGGTATCTAATCCTGTTCGCTCCCCACGCTTTCGTGCCTCAGCGTCAGTATCAGTTTAGTAAGCTGCCTTCGCTATCGGTGTTCTGTGTAATATCTAAGCATTTCACCGCTACACTACACATTCCGCCTACGCCAACTGAACTCAAGTTTATCAGTATCAATGGCAGTTT
+
GGGGGGGGGGGEFCDFGG@FGGGGGFGGGGGGGGGGGGGGGGFGDGGG7FGGGGGGGGGGGGGGEEDGGGGGGGGGGGFGGGGGGGGGFGGGGGGEEECFGGGGGGGGCGGGGFEGGG=FFGGGACFGGGDGGGGGGGGDEFGGGGCFGGGFGGGEGGGGFFG@C@EFFFGGGGGGG5DCFDEGDGC*?GGGDCFFFFFGFGFGD=FGFFFGG=4BG??BB3,9D>?4)0*)186>:<:::((-39FB(-5:A<7?)6FA9)):AA<22<9<>:@:5824
@M02352:288:000000000-CKWC8:1:1101:14895:15589 2:N:0:ATGCGCAG+ACTGCATA
CAATCTTGCGACCGTACTCCCCAGGTGGATTACTTATCACTTTCGCTTAGACACTGACTGTATATCGCCAATATCGAGTAATCATAGTTTACGGCGTGGACTACCAGGGTATCTAATCCTGTTTGCTCCCCACGCTTTCGCACCTCAGTGTCAGTATTGGTCCAGGAAGTCGCCTTCGCCACTGGTGTTCCTCCACATCTCTACGCATTTCACCGCTACATGTGGAATTCCACTTCCCTCTACCATACTCTAGTAAGGCAGTATCAAATGCAGTTCCCAGG
+
FFGDGGGGGGGGGGEGGFGFFGGGFGGFGGGGGGGGGGGGGGGGGGGGGGGGGGGGGGGGGGGGGGGGGGGGGFGFF7FGGGEEFCGGGGGGGGGGGGGGGGGFDGGGGGGGGGFCFFFGGGAF8FGG8DE:CCFGG?=EGC6888EDFGGGGGGGGGC9DGGFFGGFCF,3@EDDF*;59DDF491DCEFDFBFDBFFFFF>FFFFGGGFGGFDFEE@<4877DFEFFA+AFAA3AFA@DFE<F3<D4)-4<9-*67)40.)-6:>AAFABFFFFF<>?B
@M02352:288:000000000-CKWC8:1:1101:3449:15649 2:N:0:ATGCGCAG+ACTGCATA
CAACCTTGCGATCGTACTCCCCAGGTGGATTACTTATCACTTTCGCTTAGTCACTGACTGTATATCGCCAATAACGAGTAATCATCGTTTACGGCGTGGACTACCAGGGTATCTAATCCTGTTCGCTACCCACGCTTTCGTCCATCAGCGTCAATTCAAACCTAGTAAGCTGCCTTCGCTATCGGTGTTCTGTGTAATATCTATGCATTTCACCGCTACACTACACATTCCGCCTACTCCGACTGAATTCAAGACTAACAGTATCAATGGCAGTTTCCAAG
+
DAFGFGGGFCCG-@FFFGGGFEFFEGFGFGGFGGGEFFFGGFFGGGGGGGFFFG<ECGGGFEDFAFG,B@CEFGFEEGGGGFFFGGGGGGGAEGGGGGGGGCEFFBFFEFFCDF;FD9FFGGGE7=:@EFGGGCGGGG8CDEEEFGADFDEGGGDFFGGGG<CCFGFBC9;FGFGG577@AD8EGEE:CFGGGFF?7EF9@=:CEFFGGGFG8A28C4688=;9C*4*)11=B:3387;43696924)6645:2<=729,8<<<<AA>477(3(7:*:56)
@M02352:288:000000000-CKWC8:1:1101:6278:15661 2:N:0:ATGCGCAG+ACTGCATA
CAATCTTGCGACCGTACTCCCCAGGTGGATTACTTATCACTTTCGCTTAGACACTGACTGTATATCGCCAATATCGAGTAATCATAGTTTACGGCGTGGACTACCAGGGTATCTAATCCTGTTCGCTCCCCACGCTTTCGTGCCTCAGCGTCAGTATCAGTTTAGTAAGCTGCCTTCGCTATCGGGGCTCTGTGTAATATCTAAGCATTTCACCCCTACACTCTCCATTACGCCTACTCCAACTGAACTCACGTTTATCAGTATACATGGCAGTTTCGAGG
+
F<EFGGGDDGFGDEFFGGGGG@E,DFC@C<FEFGFGFGADGF9FECE7:FFGFGGGFFDCEGGF9F@B,@@EGFFFFGF89FFAE9<FFGGGD,F>@F4:FFFGF8FGDFFDCFCEFF<C,9?<+7CFCE7FC:BC@FG>B+ADEDF0===@=CF7@DC,=@EEGF9>99,@FGF7CGDD>>FG4***44>74/=*98BCCC+=5FBF87=@:8(>E),(,2(+**1C)3:).)/((//5).61.5<2:<<(42:522926>9)))66>F((-4=)*--((
@M02352:288:000000000-CKWC8:1:1101:11239:15681 2:N:0:ATGCGCAG+ACTGCATA
CAATCTTGCGATCGTACTCCCCAGGTGGATTACTTATCACTTTCGCTTCGTCACTGACGGTATATCGCCAATAACGAGTAATCATCGTTTACGGCGTCGACTACCAGGGTATCTACTCATGCTCGCTACCCACGCTTTCGTCCATCATCGGCAATTCAAACCTTGTAAGCTGCCTTCGCTATCGGTGTTCTGTGTACTATCTATGCATCACACCGCTACACTACACATCCCGCTCACTCCGTCTGAATCAAACTTTATCAGTAGCAACGGCAGTTTCGAGG
+
CDF,CFGGGGGCFEGGGCFGGGG@F<FGD9FFGGGG9F,EEFC<BCGE:FE:FF,CFF,C,6,C,,BFEE@,F,E,,+6BCF9?<DDF,,:,,4:FF+@+++@B,A=++:45,,,,8,,A>,C,+3@CE8>CC@F:@+,>EGEG,,,+268+4+,,73,@9*,,37CAE3@DFG4+;**39*>:)=5*89B8:*=4*+1:+2++1+32++/**:6>*)64(+46*;)*).0)0)(,6)91((4:())-)),.).)*65844.:2)))(-(((((*.83:,0
@M02352:288:000000000-CKWC8:1:1101:10871:15737 2:N:0:ATGCGCAG+ACTGCATA
CAATCTTGCGACCGTACTCCCCAGGTGGATTACTTATCACTTTCGCTTAGACACTGACTGTATATCGCCAATATCGAGTAATCATAGTTTACGGCGTAGACTACCAGGGTATCTAATCCTGTTCGCTCCCCACGCTTTCGTGCCTCAGCGTCAGTATCAGTTTAGTAAGCTGCCTTCGCTATCGGTGTTCTGTGTAATATCTATGCATTTCACCGCTACATGACACATTCCGCCCACTTCGACCGAATTCAAGACTAACAGTTTCAATGGCAGTTCCATCG
+
GGGGGGGGGGGGGGGFGGGGGGGGDFCGGCFFGGGFGGGGGGGGGGGGGGGFGGGGGGGGGGGGFGFGGGGGGFGGGFGGGFGGGGGGGGGGGGGGG7F7BFGGDGGDDEFGGGGGGGDGAFGGGGGG@EGCFEGGGFFE@+=8EFGGGDCEGGGGGGGGDEFFGGFBFCCCGGGGGGGB9DG7DEEGGGGGGFFF6ABFFGAFFFFG@?FGGFDFGE6<96>FCG1*7FA4>B9?DDFE<;D9BF>:BF9A><1*8B??7AB4>F9<D:03229<F<5.(
@M02352:288:000000000-CKWC8:1:1101:28090:15756 2:N:0:ATGCGCAG+ACTGCATA
CAATCTTGCGACCGTACTCCCCAGGTGGATTACTTATCACTTTCGCTTAGTCTCCAACTGTATATCGCTGAAAACGAGTATTGATAGTTTACGGCGTGGACTACCAGGGTATCTAATCCTGTTCGCTCCCCACGCTTTCGTCCCTGAGCGTCAATTCAGGCTTAGTGAGCTGCCTTCGCTATCGGTGTTCTGTGTCATATCTATGCATTTCACCGCTACATGACACATTCCGCCCACTTCGACTGAATTCAAGACTAACAGTTTCAATGGCAATTCCAACG
+
GFGGGGGGGGGGGEGGGG,EFGGGGFEFGGGGGGGGFGFFEGGGGGGGGGCG9FF<FDGGGGGGG,B@C:C@F9FEDGGG<F<CF<FFGGF<FECFGGGGCGGGGGGGGGFEFGGGGGFGGGGGGGGGEGGGGGDCCGG6DEEGGGGGFEGG>>F7,8;@,,48@7,@EFGFGGGFGGGDFG8EDE9EGGGGGCFFEFFDFFF:5ACGGFFGGF;EG>B=EFEF7D8DCFFFFD(673>E:?F22:<D<2AD<2(745@7>>AAFFFA<,(43(9A46.((
@M02352:288:000000000-CKWC8:1:1101:23419:15757 2:N:0:ATGCGCAG+ACTGCATA
CAATCTTGCGATCGTACTCCCCAGGTGGGACACTTATCACTTTCGCTTAGTCACTGAGCATAAGCCCAACAACTAGTATCCATCGTTTACGGCGTAGACTACCAGGGTATCTAATCCTGTTCGCTACCTACGCTTTCGTCCATCAGCGTCAATATATTGTTAGTGATCTGCCTTCGCAATCGGTATTCTATGTAATATCTAAGCATTTCACCGCTACACTACATATTCTAACCACTTCACAATAATTCAAGACATACAGTATCAATGGCAGTGCTATGGTT
+
GGGGGGGGFGGGFEFEFGGGGGGGGGEFGFGFGGGGGGGGGGGGGGGGFGGGGGGGGGGGGGGGGGGGGGGGGGGGGGGGGGGGGGGGGGC7FEGGGGGGGF,FFC:FGGGGGGGG9=FFGFGGGGGGGGGGCBFGGGGGGDFGGGGGGGGGGGGGCDCFGGGGFGGGGFF9C7?FDD9BFGEE>FA,<;::9A9AE6+:=8@CAFCDCGFFDB>5:A5/6A@ADFFGFFFFFFDEEEF<C8@44EE<6))=3@4=3@FE3)97<??1(44<?29<?)446
@M02352:288:000000000-CKWC8:1:1101:28566:15768 2:N:0:ATGCGCAG+ACTGCATA
CAATCTTGCGACCGTACTCCCCAGGTGGATTACTTATCACTTTCGCTTAGACACTGACTGTATATCGCCAATATCGAGTAATCATAGTTTACGGCGTGGACTACCAGGGTATCTAATCCTGTTCGCTCCCCACGCTTTCGTGCCTCAGCGTCAGTATCAGTTTAGTAAGCTGCCTTCGCTATCGGTGTTCTGTGTAATATCTAAGCATTTCACCGCTACACCACACATTCCGCCTACTCCAACTGAACTCTAGTTTATCAGTATCAATGCCAGTTTCGAAG
+
@FFAFFGEFGCC@FFFCDFF<FF:CE<F6EFEFGGGGGGGGGFGGCEGGGGGGFGGE@FGGGGGGGGG@CFG8,C6<DCFGGGG,CFFGGGFGCD:@BEGFGFF8A<@@FEGFGGC;AE9EFGGGGE8CFDCF+@>B+,@=+=EAF=D8===BCA;587=@,@,3@;DGCA,8C*<95*@?D6E4EGG>,>FGEFEFF6FFF819F4C@FFCGFF445,=@)()**/0.13)2.61())(.5/,47)(-.)))646.-049AA6).)).())),*)9-4<(
@M02352:288:000000000-CKWC8:1:1101:5054:15810 2:N:0:ATGCGCAG+ACTGCATA
CATTCTTGCGAACGTACTCCCCAGGTGGGATACTTATCACTTTCGCTTGGCCGCCCAGTACTCAAGGTACCGGACAGCTAGTATCCATCGTTTACGGCGTGGACTACCAGGGTATCTAATCCTGTTCGCTCCCCACGCTTTCGTCCATCAGCGTCAGTATATGGTTAGTGAGCTGCCTTCGCAATCGGTGTTCTATGTAATCTCTATGCATTTCACCGCTACACTACATATTCCGCCCACTTCACCATAACTCAAGACCGCCAGTATCAAAGGCATTTCTA
+
FFGGGFGGCCCGF7FFFFFGGGG7DF8C@EECFGGGGGFFGGAFFG7FF7FG>+CGGDCCFFGGG9FG9EFGEDFGFGG9FGEDFG9<FEDFGGFDC@EGD:FGGGGGDFGGC?,CEF?FGGFCFFGGDGGFFGCCGGDEGG+8CEEDGF6C:CEEDGFFFFGGGG,DF9D,D9CFGG>F4CCC<?FGGGGGGF8CEFF+8+1@)@F@C+13:7CF+=9BBF@477;4?+8+::4:343139?)5><A<744484=)4<9;4;>:426)-).135:?99))
@M02352:288:000000000-CKWC8:1:1101:8645:15816 2:N:0:ATGCGCAG+ACTGCATA
CAATCTTGCGACCGTACTCCCCAGGTGGATTACTTATCACTTTCGCTTCGACACTGACTGTATATCGCCAATATCGAGTAATCATAGTTTACGGCGTGGACTACCAGGGTATCTAATCCTGTTCGCTCCCCACGCTTTCGTGCCTCAGCGTCAGTATCAGTTTAGTAAGCTGCCTTCGCTATCGGTGTTCTGTGTAATATCTAAGCATTTCACCGCTACACTACACATTCCGCCTACTCCAACTGAACTCAAGTTCATCAGTATCAATGGCAGTTTCGATG
+
GGGGFGFEFEDGGCFFGGGGGDGGGGGFGGGGGGGAEGGGGGGFBCEG,@FGGGGGFGDFGDGGGGCGGGGGGEE=FDEFGCFGF<9FFGEF@BFDGDEFGFGGGG,B7FFFGGGGGGGG9=AF?FEGCF+AB:>FGFGGGGG?9,,+=CEDE+<,,@,@@CGDGGGGA<F?8FGFGGGFBD,:7ECEEFF7D?=C5CB7=8AF4FFD+BFDGF25CB>FDF;FGGFG5+;;58;7@EFFE8702<)4<AF0?4<*.-9A?FF9)6):)(((-(9)9(8))
@M02352:288:000000000-CKWC8:1:1101:9667:15832 2:N:0:ATGCGCAG+ACTGCATA
CAATCTTGCGACCGTACTCCCCAGGTGGATTACTTATCACTTTCGCTTAGACACTGACTGTATATCGCCAATATCGAGTAATCATAGTTTACGGCGTGGACTACCAGGGTATCTAATCCTGTTCGCTCCCCACGCTTTCGTGCCTCAGCGTCAGTATCAGTTTAGTAAGCTGCCTTCGCTATCGGTGTTCTGTGTAATATCTAAGCATTTCACCGCTACACTACACATTCCGCCTACTCCAACTGAACTCAAGTTTATCAGTATCAATGACAGTTTCGAGG
+
GEDCFGGFFGGGDEFFGGGGGGGGGGFGGGGCFFFGGGGGGGFGGGGGGGGGGGGGGGGGGDFGGGGGGGGFGFG:FCFDGGGGGGGFGGGGEGG@FGE>FFFC85B@FFCEFFGDFFGFGGGFDGFF6DE8CEGGEGGE=DGGAFG?E8?EGGDEDGGGGGGGGGGFEG;6@5CGGGGEFGE7*?ECGGGGGFF4*+:++8BF*;AFGGFGGF2?GFFFFFFA*8=FFF+))0:1;3;4=@FFFE<?BB<0):4@44*6)64>44<>2)442<=:B?F?2
@M02352:288:000000000-CKWC8:1:1101:11703:15853 2:N:0:ATGCGCAG+ACTGCATA
TAATCTTGCGACCGTACTCCCCAGGCGGGAAGCTTAATGCGTTAACTGCGCCACCGAACAGTATACTGCCCGACGGCTAGCTTCCATCGTTTACGGCGTGGACTACCAGGGTATCTAATCCCGTTTGCTCCCCACGCTTTCGCACCTCAGCGTCACTTTCGAGCCAGGGAGCCGCCTTCGCCACTGGTGTTCCTCCGAATATCTACGAATTTCCCCTCTCCACTCGGAATTCCACTCACCTCTCCCGAGCGCTACACTGACAGTATTGGAGGCAGTGCCGG
+
FFGGGGGG9FGBFGGGGFGFFGDEGGGEEDECFGE9C@EEGGGGGGFFGB@FGGF@FGF:FFFFGFGEBFEFCG>@+6=ED@<EF?<CF<,B+C:+>F>FGGGG<,:<>BB,,>=@,,@FA,@>FGGGGFDCG@E7B::F95*44:,9C?FE85:*5,26BF85ECB***3B5*)>D3>FBGGGFD6:85;77)1827)77>/06B37F=3CG*).*7(((/86>F:52367@=<)4:7(5:,(((-,(3(,(((1.2/-())-)).5),(-46)3)).3-
@M02352:288:000000000-CKWC8:1:1101:11723:15855 2:N:0:ATGCGCAG+ACTGCATA
CAATCTTGCGACCGTACTCCCCAGGCGGATAACTTATCACTTTCACTTCGCCACCGACCAGATTACTCCACTACCGATAACTTCTATCTTTTGACGTGTACTATCCCAGTATCTCATCTCGTTCGCTCCCCCCCCTCTTGTGCCCCTCCGTCACTTTCCCGTTCCATAGCTGCCCTTGCTACCCTGGTTTTTCTCCATATCTCACCTTATCTCACCTACACTACCGCATTCCCCTACACTCACTCAAATCAATGTTCTCAGCATATCTGCACATCTTGCGG
+
,<FDGGGFGDCFE:BCGGGGCGG7C,8+8+66:EEG,,,<,CC,6CB,B::FGGCCE:6+,,,,,:,<C,C?8,4@44++5B,,,C,5?C,5,+:+8C,,9,,,:45,B,8,,:,4,47C,A+,+++6+=B+@<CCCG9,,5<=,>**45*,642,;5,,*>2,,,,46BC,?/*8*2;+8+,4*0*>CCC*7)+./31C6+++);**+1117+)2+)(/6*()*)()-)***)((.(4).4())(5)-<)))))*))1)))).).)-))-.)-))8)-(,
@M02352:288:000000000-CKWC8:1:1101:10102:15856 2:N:0:ATGCGCAG+ACTGCATA
CATTCTTGCGAACGTACTCCCCAGGTGGCTTACTTAATGGTTTCCCTCAGACGCACATCCGCTAGGGACACACGTCCAGTAAGCATCGTTTACGGTGTGGACTACCAGGGTATCTAATCCTGTTTGCTCCCCACACTTTCGCACCTCAGCGTCAGTATCGAGCCAGTGATCCGCCTTCCCCACTGGTGTTCCTCCGACTACCTACTAATTTCACCTCCACACTCGGAATTCCACTCCCCTCACTCGATCCCAATCCCAGGCTTTTACTAGGAAGTTTCACG
+
GCFGGGGFFGGGGGGGFGGGFFGCFEEGG<FDGFGGGGGCFFG9@FGG<FEFFG7CGDEDCFFE7=C,CFGGGF<FCG8FDA?FAFGCFFGFGFCECGDF9DEEGCFFG74=,:A,=FCFGGFGG8?EFC>FCG:+>FD>E6=EG,,=8=+@CE>A:E,3:734,57:3,5>6;?*7?*0*;E?;,<,=7,=7C4>2)22)**10*++4<+:;@;/3)(((2(8*13*66FA+;)(,(/(4(.-6(4(.(141((.57)(((.5,58)6)())(/-/))..
@M02352:288:000000000-CKWC8:1:1101:24014:15858 2:N:0:ATGCGCAG+ACTGCATA
CAATCTTGCGACCGTACTCCCCAGGTGGATTACTTATCACTTTCGCTTAGACACTGCCTGTATATCGCCAATATCGAGTAATCATAGTTTACGGCGTGGACTACCAGGGTATCTAATCCTGTTCGCTCCCCACGCTTTCGTGCCTCAGCGTCAGTATCAGTTTAGTAAGCTGCCTTCGCTATCGGTGTTCTGTGTAATATCTAAGCATTTCACCGCTACACTACCCATTCCGCCTACTCCAACTTAAATCAAGTTTATCAGTATCAATGGCAGTTTCGAGG
+
GFEFFGGGFEEEEFFFFGGGGGGCFEDFGGG@FFGGGEAFGGFGGGGG7EEFGGGG,CEFGDGFGFCGGGGC8CF,C<EEFGGGGGEGGGGG,BFCGGDGGGDEGCE7CFGGFECE;=EECFAA7FEEEFE,@7FFGGGEGFE+9D8683@E>EG,,@@@ECF9EFGGCCF?FGGGG5>A<DGC;C*=EEGCF*=E*9+=CDF+5?AFG9B+=B(8?:>E(;(;**/CAFFA>>(/57;(6@;@)4.).<A),668)6=A)6-4).:9)5::1<*4@?0((
@M02352:288:000000000-CKWC8:1:1101:7130:15909 2:N:0:ATGCGCAG+ACTGCATA
CAATCTTGCGACCGTACTCCCCAGGTGGATTACTTATCACTTTCGCTTAGACACTGACTGTATATCGCCAATATCGAGTAATCATAGTTTACGGCGTGGACTACCAGGGTATCTAATCCTGTTCGCTCCCCACGCTTTCGTGCCTCAGCGTCAGTATCAGTTTAGTAAGCTGCCTTCGCTATCGGTGTTCTGTGTAATATCTAAGCATTTCACCGCTACACTACACATTCCGCCTACTCCAACTGAACTCAAGTTTATCAGTATCAATGGCCGTTTCGAGG
+
GFFGGGGGGGGGGEFGGGFGGGGEGGFGGGGGGGGGEFGGGGGGGGGFDGFFFGGGCG9FFGGCGFGGGGGGGGGGFGFDEFFGGGFGGGGFE7FGGGGEGF?FGFFEGGF@FGCEDFGGGGEFEEGGGGCGGEGGGCGGGGGGGGG8FC86++33,@FFCFF;,@;DECF?FGGGGFGFBGGGGCEECFGC+:BC7BFCFFFGEFFGGGFGGA@4*27;@FFFCCE<<FFF:BF<@EFFF@@@@3<;CAF07<<FD4/:A>45>49<4((.(,)5)(((,
@M02352:288:000000000-CKWC8:1:1101:13629:15985 2:N:0:ATTCGCAG+ACTACATA
CAGCCTTGCCACCGTACTCCCCAGGTGGGATGCTTATCACTTTCGCTGCGTCACTCAGCTCTCACTAAACCCGTACACCCAACCTTCTCCGTTTTCTGCTTCCACTGCCAGTGTTTCTGTTCCCTTTTCACCCCCACGCTTTCGTGCGTCAGCAGCAGCTGGATACCCTTCCTTCGCCTTCGCAATCCTGTTTATTCTCGATTCATTTCCCTTCCACCGCACACCTCCTAACTACTCCCACACCTCTCAAACTCACGCGCCACAAATGCCATTGCAGTC
+
GG,,,CEFG,-;CFFGF8FDFFGGGGGG+BF@EEGGCF,CFGFGGGG,@F,@FG,,CF,66,6,C,5,CF<@+,8,,<:+6,,B,C,,,:@4,,,,9,C5,,,:,,,54,,,,,,4CF,4@F9,,,,94@,,B:+4@C++++,63DC+@EEE,,,6,,,8,,,7@,,,43,@,,+;?>*<95**;C,,2,,+2/+**1=*@D++*=+=196++)(4>)(((2(2*7(C(*1.;+63)6(,3((((/)6)).).,-/((),((-,,(4)64))).04*.,
@M02352:288:000000000-CKWC8:1:1101:24783:15991 2:N:0:ATGCGCAG+ACTGCATA
TAACCTTGCGGCCGTACTCCCCAGGCGGTCAACTTAGCGCGTTAGCTACGCCACCCACAGCTCAAGGCTACAGACGGCTAGTTGACATCGTTTACGGCGTGGACTACCAGGGTATCTAATCCTGTTTGCTCCCCACGCTTTCGTGCCTCAGCGTCAGTATCTGTCCAGGTGGCCGCCTTCGCCACTGATGTTCCTTCCAATCTCTACGCATTTCACCGCTACACTGGAAATTCCACCACCCTCTACAGTACTCTAGCCTGCCAGTTCAAAATGCAGTTCC
+
@BFFFGGFGEGGEGGGFGGGGEGCFFD:@@FFGGGGFDGFEGGGGGFGG:CFGGECFGDFGGGGGGGGEEGGF9?CE:FFFEFFFGGFGDFEFFGGDECGEGDGFDGGGGD>>D8EDCEDFGGDFGFFGCCGGGFGEGEGGAE@FCC8FFCF8E>EEGFFGGGGF:@6EG6=>6CDGGGFFGGGCEFGCF+CFCFFEFADF46:77B*):)726<=E33(-><FFF:G:6=6@F<63:::(:::2)-,.466<A<BA(*.413??)))4-34)67)9<64
@M02352:288:000000000-CKWC8:1:1101:9000:15995 2:N:0:ATGCGCAG+ACTGCATA
CAACCTTGCGATCGTACTCCCCAGGTGGATTACTTATCACTTTCGCTTAGTCACTGACTGTATATCGCCAATAACGAGTAATCATAGTTTACGGCGTGGACTACCAGGGTATCTAATCCTGTTCGCTCCCCACGCTTTCGTGCCTCAGCGTCAGTATCAGTTTAGTAAGCTGCCTTCGCTATCGGTGTTCTGTGTCATATCTATGCATTTCACCGCTACATGACACATTCCGCTCACTTCGACCGAATTCAAGCCTAACCGTTTCAATTGCAGTTCACT
+
@BEF@FGFGGGGGCFFC,EFGGGGFGC@GGGGGEGDGGGGGGGGGGGGGGGGGGGGFAFEFGGFGCGGGGGGGGGEEEGGFGGGFEGGGGGGCCFCFECFCGEEFECGDGGGGGFGGGAFAE?CBF=E+BE:B>F:+@=>DD8F98=886=EGG:FFGDG@FGFFGEFFGFGGGGGGDDD?*3*0**=EGGGFEFFEFF+=+9:7+1@@FFCF*5?EA@FF+;F*8(*);+9>)..))1)/2(60(-406):))-045),(3:?B<-6)544).1)*)-
@M02352:288:000000000-CKWC8:1:1101:26677:16067 2:N:0:ATGCGCAG+ACTGCATA
CAATCTTGCGACCGTACTCCCCAGGTGGATTACTTATCACTTTCGCTTAGACACTGACTGTATATCGCCAATATCGAGTAATCATAGTTTACGGCGTGGACTACCAGGGTATCTAATCCTGTTCGCTCCCCACGCTTTCGTTCCTCAGCGTCAGTATCATTTTAGTAAGCTGCCTTCGCTATCGGTGTTCTGTGTAATATCTAAGCATTTCACCGCTACACTACACATTCCGCCTACTCCAACTGAACTCAAGTTTATCAGTATAAATGGCAGTTTCGAGG
+
FEACFFGGG7FEE7FDGGGGGGCCGGGGGGGGGGGGEFFGGGGFGGGGGDGGGGDCAFFGDGGGFGEGGGGGGGGFDCFGFFFC?A,EAA@CCCEEGGCC,,:AE,,B7E<BFGFCFF<EGGFAFGGF8@BEFGGG7DCGF,@D9B,=8>=CCGGGC,@,@33BD@A;FCE,>C7+*<CBFDGDGG5:*,>>B?F?49+5:++=4ABC8CF87/26/:2)(26AC<EGFFFAD58<F34(/((,.7@@CC<8?<4864@56<44-))464(2:7*.=:((-
@M02352:288:000000000-CKWC8:1:1101:24571:16099 2:N:0:ATGCGCAG+ACTGCATA
CAACCTTGCGATCGTACTCCCCAGGCGCAATACTTATCACTTTCGCTTAGTCCTCAACTGTATATCGCTGCAAACGAGTATTGATAGTTTACTTCCTGCACGACCAAGCTATCTATCACTTTTCGCTAGCTACCCTTTCTTCCATCACTGTCAATTAAATCCTAGTAAGCTGCCTTCGCTCTCCGCGTTCTGTGTAATATCTATCTATTCCACCGCCCCACTACACATGCCGTCTACTCGTACTGACTTCAATACTAACACAATCAATCTCAGTTTCCA
+
GBFFFCFFFE@F@CFCGGFFGGGGG8CBE:FCFGGGF6,CEEEAFGG7,C,C,,,:C@,C,9,,,:4@@,+9CFA,=+B,6,,C,95:C5?CE,5,,C,B,,B+@7,,+,,,,AE,,,9,,,,,@4F7+,,8C,F,8,@9BFC,,3,+,37A;,@,,6,,33,,68,@D,@=,@+2=++:*3<7++***435?0<**+?E>F99*+4=7,++=?23*)(5/)./*;)>));))23;EC3((///))(7<?E)))/+.)).((,.5))6)-.6A-*)0-)
@M02352:288:000000000-CKWC8:1:1101:28094:16101 2:N:0:ATGCGCAG+ACTGCATA
CAATCTTGCGACCGTACTCCCCAGGTGGATTACTTATCACTTTCGCTTAGACACTGACTGTATATCGCCAATATCGAGTAATCATAGTTTACGGCGTGGACTACCAGGGTATCTAATCCTGTTTGTTCCCCACGCTTTCGTGCCTCAGCGTAAGTATCAGTTTAGTAAGTTGCCTTCGCTATCGGTGTTCTGTGTACTATCTAAGCATTTTACCGCTACACTACACATTCTGCCTATTCCAACTGCACTCAAGTTTCTCAGTATAAATGGAAGTTTCGAAG
+
GGC,CEECEGDGFCCFFGGGGDG7F<,C<,;EFFGGA<<FAEFCEEGG7@9FGG?<FGGG@@@F<<B@FE+6C<A,D@FGDG<EF9?@,CAF::FEGGF:AFFG@FA::F@FEFFF=EGGF?<,4,8,@E@FGDGF3+@+@+@3@D,=D8C+6==8@,@EE;F;DCG,@,7@ECDFG7+3*3DGCEEGECFGGEAE*BC++2==*;0=CF+2**6DE493@=>)7CECCA+1;=@)))/))).(()754(((755;).+9)16)))))-,.)4)*6/4((,
@M02352:288:000000000-CKWC8:1:1101:3852:16142 2:N:0:ATGCGCAG+ACTGCATA
CATTCTTGCGAACGTACTCCCCAGGTGGGATACTTATCACTTTCGCTTAGTCACTCAGTCCGAAAACCAAACAACTAGTATCCATCGTTTACGGCGTAGACTACCAGGGTATCTAATCCTGTTCGCTACCTACGCTTTCGTCCATCAGCGTCAATATATTGTTAGTGATCTGCCTTCTCAATCGGTATTCTATGTAATCTCTAAGCATTTCACCGCTACACTACATATTCTAACCACTTCACAATAATTCAAGACATACAGTATCAATGGCAATTCTATGG
+
G9FGGGGGGGGG@FGGGGDGGGCFFFFFGGGFCGGGGGGGGGGG7CFFC@FCAFFGGFFFDFDEGEGGGGGGGGGGFFGGGGGFGGEEGGGGD@EEG:@FGGGG8FEGFFDBFGFGFGGGGGEDGGGDGGGGGDCGDCEEGGGGGGCDGGGEG6FCFGGG9FG9CFAAF<F;EFCFG*<++?AECEGFGGGCFCB49FFFFGF7A>BFCFFGGFFBGEF3:F@FFGFGEFFF6B=EFFF<53<<<)7CCEEEE)()/7=@4A9A>4<AA::(44F<?<<A0
@M02352:288:000000000-CKWC8:1:1101:10353:16161 2:N:0:ATGCGCAG+ACTGCATA
CATTCTTGCGAACGTACTCCCCAGGTGGGTCACTTATCACTTTCGCTTAGACACTAACAGTATATCGCTAGCATCGAGTAATCATCGTTTACGGTGTGGACTACCAGGGTATCTAATCCTGTTCGCTCCCCACACTTTCGTCCCTCAGCGTCAATATTAGTTTAGTGAGCTGCCTTCGCAATCGGTGTTCTATATCATATCTATGCATTTCACCGCTACATGATATATTCCGCCCACTTCATCTAAATTCAAGAAAAACAGTTTCAATGGCATTTCTACAG
+
GGGGGGGGGGGGEGGGGGFGGGGGGGFGGGGGGGGGGGGGGGGGDGGGGGGGGGGGGGGGGGGGGGGGGGCEGGGGGGGFFFGGGGGGFGGGGDGGGGGGGGGGGGDGGGGGGGGGGGGGGGFEGGGGGGGGGGGFGG;CGGGGGGGF?8EGGDGGGGGGFFFGFGGGCGGGGGGGGDGE9DGGGG7CGGGFFFFFFF+:BFFGEF>FCGFGFFDFC8>@?8@FFFFGFFFFF5:?@DE<<?CFFEEC?)5?C8(8@657;5<4<B<A>0(.)592BBB<)
@M02352:288:000000000-CKWC8:1:1101:2147:16179 2:N:0:ATGCGCAG+ACTGCATA
CAATCTTGCAACCGTACTCCCCCGGTGGATTACTTATCACTTTCGCTTAGACACTGACTGTATATCGCCAATATCGAGTAATCATAGTTTACGGCGTGGACTACCAGGGTATCTAATCCTGTTCGCTACCCACGCTTTCGTGCCTCAGCGTCAGTATCAGTTTAGTAAGCTGCCTTCGCTATCGGTCTTCTTTGTAATATCTAAGCATTTCCCCGCTACACTACACATTCCGCCTACTCCCACTGAACTCAAGTTAATCACTATCCATGCCAGTTTCGTGG
+
FE,BEEFGF,C<E:F9ECFFA:+@C@+@FGFAAFFGG9CFGGF9@@FDEGFFFF<<CEEEF9C@CFECFD7EECF7,CCF?EE<E99AFF9<:,>@@FC7<EC8FA<BFF,BFGEDFE,=,C<E@FC+4@E:3+>+@DGBGDC@DG80ABCECE=5,38,5,@>3F,@CEF6>CDDG99B5C8:9?*A7EF+5>=A*B+BF+:=*4?FG,1+0/28*:1)/8@F*;);?A:)))1:;E3/(/68)-824:22?4:1))=:(.6:<(6<<70.4:*.88(-(
@M02352:288:000000000-CKWC8:1:1101:9246:16212 2:N:0:ATGCGCAG+ACTGCATA
CAATCTTGCGACCGTACTCCCCAGGTGGATTACTTATCACTTTCGCTTAGACACTGACTGTATATCGCCAATATCGAGTAATCATAGTTTACGGCGTGGACTACCAGGGTATCTAATCCTGTTCGCTCCCCACGCTTTCGTGCCTCAGCGTCAGTATCAGTTTAGTAAGCTGCCTTCGCTATCGGTGTTCTGTGTAATATCTAAGCATTTCACCGCTACACTACACATTCCGCCTCCTCCAACTGAACTCAAGTTTATCAGTATCAATGGCAGTTTCGAGG
+
FFGGGGGGGGGGGGGGFFGFGGGGGGFGGGGCFGFGGGGGGGGGGGGGGGGGGGGFGFGGGGGGDFGGGDGCFFFCFEFGGGGGGGGGGGGD7?FEGDGDGGGGGCFGGGGCFGGGGGGGGGFFGEFGCFGCGEEGGGGGGFG?3@FDC>@@CEGDGFGGFFFGGFFGGGGGGGGGGGGFEGGGGCGEECG>CEFE9F>FFFCFFAFGFGFGG?@DGF0=;64AFGFGFF6;>D?1(6:3(.(6.)8:A6<?<:4869B<>4)4:A:AAB71,1@4?48((
@M02352:288:000000000-CKWC8:1:1101:11691:16216 2:N:0:ATGCGCAG+ACTGCATA
CAATCTTGCGACCGTACTCCCCAGGTGGATTACTTATCACTTTCGCTTAGACACTGACTGTATATCGCCAATATCGAGTAATCATAGTTTACGGCGTGGACTACCAGGGTATCTAATCCTGTTCGCTCCCCACGCTTTCGTGCCTCAGCGTCAGTATCAGTTTAGTAAGCTGCCTTCGCTATCGGTGTTCTGTGTAATATCTAAGCATTTCACCGCTACACTACACATTCCGCCTACTCCAACTGAACTCAAGTTTATCAGTATCCATGGCAGTTTCGAGG
+
G@EEEFFGFEGGDFGGGGGGGGGGGGECGGGCDFGGGGGGGGFGGFEF7FGGGGGG9FFGGGGFGFFGGGGGGFGCGFFEEGGGGFGGGGFGEFG7FEGGGGGGGGFDGGGGGGGGGGGGGFGDCFGGDFGDGDGGGGGGGGGGFGF6DGGGGGGA;FG9FGGC;FGF9FFDDFGFGGCD>CFGDGEEG:EGFFFFCFFGFC8B<FFGGGFFFA9BE?@@1+4A*;=C?FAAE8<<@FE3;@;8;8)(6<A?2:<FB)*6:9))6)6:47<((46:@0<((
@M02352:288:000000000-CKWC8:1:1101:23058:16265 2:N:0:ATGCGCAG+ACTGCATA
CAATCTTGCGACCGTACTCCCCAGGTGGATTACTTATCACTTTCGCTTAGACACTGACTGTATATCGCCAATATCGAGTAATCATAGTTTACGGCGTGGACTACCAGGGTATCTAATCCTGTTCGCTCCCCACGCTTTCGTGCCTCAGCGTCAGTATCAGTTTAGTAAGCTGCCTTCGTTATCGGTGTTCTGTGTAATATCTAAGCATTTCACCGCTACACTACACATTCCGCCTACTCCAACTGAACTCAAGTTTATCAGTATCCATGGCAGTTTCGAGG
+
GGGGGGGGGDDGDGFDCFEGGDFGFFGGGGGGFGGAFGGGGGCFDGDGGFGGGGGGGGGGGGFEEFGGGGGGGGG@FFGGGGGGDCGFGGGGG7@FGCD:FGFGCFGEEGFGGGGGAEEGDEEEFGD8CFGGGGDGEGFGG6CD>D,DCEGGDEEGGCFF=CCFGECDCCFFGFD7C>*3@CEF>EEGEGGFGC@E6+B@FGF+:68CDF8CFF?EGB27@F;F6C;*7FA9)060@FE;E833(/4;C74435.=42@44.)54)66>(4((.9./4::,
@M02352:288:000000000-CKWC8:1:1101:14237:16272 2:N:0:ATGCGCAG+ACTGCATA
CACTCTTGCGAGCGTACTCCCCAGGTGGCTTACTTAACGGTTTCCCTTAGCCGCTCAATCACAAGGACCAAACAGCGAGTAAGCATCGTTTAGGGCGTGGACTACCAGGGTATCTAATCCTGTTCGCTCCCCACGCTTTCGTGCCTCACCGTCAATATAGGTCTAGCCAGCTTCCTTCGCAATTGGTGTTCTAAGTCATATCTATGCATTTCACCGCTACATGACTCATTCCGCTACCCCCAACCTAATTCAACTTAAAAAGTATCAAAGGCAGTTCCAT
+
GBGGGFFGGGECE+CFGFGGGGGGDEFCFDG<FFGGFGCCGGEG9FGGGCFFEG+BFGGCFGGFEGGGGGGGCGGGGDGEGGG<<EE:FGCFGGFGGFF+BE,=E,,BCFFED<FFF,?A@EFGGGGEGEDGCFEG7CFFGFGGGFEC,,@A:CCFGFFFCDACEC969<*,,74+=?FBE48:?FGGF5<CD@8*8+BCFGFGE>A7+=B@DF<):>>6=6?=FGFGF=AF6)6;((((--3::2(4))6:<)-/2)*.)1)))).)))((4(.)94<2
@M02352:288:000000000-CKWC8:1:1101:27963:16272 2:N:0:ATGCGCAG+ACTGCATA
CAATGTTGAGACCGTATCCCTAAGGTGGATTACTTATAACTTTCGCTTAGACACTGACTGTATATCGACAATATCTCGTAATAATAGTTTACGGCGTCGAATACAAGGGAATCTAAACATGTTCGTTTACCACGCTTTCGTGCGCTAGCGTGAGTAACAGCCTAGTAAGAAGCCTTGCCTAGCGGTGTTCTGTGTACTAGCTAAGCATTTCACAGCTACACTACACATTCAGCCTACTCCAATTAAACTCAAGATGATCAGTATACATGGCATTCTCTAGG
+
@,A,,CA,,;;--@FC,,6F,,C,;,,6CFF@E<CF<<E,C<6,6,8BFF9ED,,:6,,66,,C<9,,+8CE,C,6,:F,CC<,6<@5F<E<:,8+++7@+,FGB<,,+,:,,C9,,9,4@F9,++9+@,,,EC++C?FB,68++8+6,+6+B+73,,@,,+,@,8@,,,,,@,AC***+3*,1<17?*,5221+8*=B+*++=.)04C,1=C+*/>+.7-8(?45@<)1+3;;8),.)63(.)).))/))/)))+).+))1)5).6)4((.))*)1)--)
@M02352:288:000000000-CKWC8:1:1101:18768:16329 2:N:0:ATGCGCAG+ACTGCATA
CAATCTTGCGACCGTACTCCCCAGGTGGATTACTTATCACTTTCGCTTAGACACTGACTGTATATCGCCAATATCGAGTAATCATAGTTTACGGCGTGGACTACCAGGGTATCTAATCCTGTTCGCTCCCCACGCTTTCGTGCCTCAGCGTCAGTATCAGTTTAGTAAGCTGCCTTCGCTATCGGTGTTCTGTGTAATATCTAAGCATTTCACCGCTACACTACACATTCCGCCTACTCCAACTGAACTCAAGTTTATCAGTATCAATGGCAGTTTCGAGG
+
GGGFGGGGGGEGEEGGGGGGGGGGGGGGGGGAFGGGGGGGGGGGGGGG7FGFGGGGGGGGGGGGGGGGGGGFGFC?<FFGEFFCGFFGFGGGGDGGGGGGGGFEFG,:FGGDFDAFGGGGGGGC:7+=E@E:B+36>FCGGFEF9>,+DEEE88:,5,FF@FFGFGGGGGGCCFFGFF5>BDCGGCGDGGFGGFF47B=@:+:=CFFGG7@D>A>?E>@@;A@FGGFFEAC)=8<0=<E8;1(:E)46)447)6<*).8>4:A<<))457?BFFF)*,,:0
@M02352:288:000000000-CKWC8:1:1101:10320:16411 2:N:0:ATGCGCAG+ACTGCATA
TAATCTTGCGACCGTACTCCCCAGGTGGAATACTTATTACGTTAGCTTCGACACCGACTATATTTCTCCCAGACCACGTACTCTTAGCTTATGTCGTGGACTACACCGGTATATAAACTCGTTCTCGCTCCACCCTCTCGTGCCTCACCGCCACTGTCACTTGAGTCAGCTCCGCTCTCTATCCGTCTTCTGTTCAACATATAATCATTTCACCCCTCCACTACCCATGTCCCCCACCCCACCCTAACCCCAATCTACCCGTCTCCATGGCACTCTTGAGG
+
,E@EGEGGGGFGGGEFGGGFGGGCF,,CC,C,CFGA,6,<,CF<C,C,,@7CFG<FG+C86,,,,:,6C=6,6=F,,,,:=4,5?5,,AE,,:<,9BFC74A,,,,,+848+,C,4,@,,+8+:+,++4@E,::@++@,+6,++,@,+,+31+44,73,,,,,6@3,>;>>,6*30**4?++5434,4*5>+:*+**1**;+++*4+2+=8+28(2/),/6+/2*;)0,+13/8,(((6909B((((.(((-(((*.)1((-((.).4)(((.4)9*)).(
@M02352:288:000000000-CKWC8:1:1101:10306:16422 2:N:0:ATGCGCAG+ACTGCATA
CAATCTTGCGACCGTACTCCCCAGGTGGATTACTTATCACTTTCGCTTAGACACTGACTGTATATCGCCAATATCCAGTAATCATAGTTTACGGCGTGGACGACCAGGGTATCTAATCCTGTTCGCTCCCCACGCTTTCGTTCCTCCGCGTCAGTATCAGCTTAGTAAGCTGCCCTCGCTATCGGTGGTCTTTACAATATCTAAGCATTTCATCGCTCCCATCACCATTACTCCAACTCCCACTGCACTCAAGCTTCACCGTATCAATGACACGTTCGACG
+
FG9FFGGGGGGEGGGGGFGGGGGGGGGGGGGGGGGG<;9F<FFEFGGG,CFFGG8FC<,:,66,95BF:@7,C<?CF=6,C,6CF,,:F<E,,?:48>>:4+++6=484:B<EEFC,4,9,A7,F7=,4>=AF:F:+3=BF,=D9B,++++4+CGA3@F;,7>DGG9;BE9D?E5CD77??71*)4**49>+1*+1914=BF+1).;C+2AC+;(8/)6((+/**;=2)+;+;0)(/(-4((.(.)5:),((.),0)-0-3,4(().6))).)(024(((,
@M02352:288:000000000-CKWC8:1:1101:18830:16485 2:N:0:ATGCGCAG+ACTGCATA
CAATCTTGCGACCGTACTCCCCAGGTGGATTACTTATCACTTTCGCTTAGACACTGACTGTATATCGCCAATAACGAGTAATCATCGTTTACGGCGTGGACTACCAGGGTATCTAATCCTGTTCGCTACCCACGCTTTCGTCCCTCAGCGTCAATTCAAACCTAGTAAGCTGCCTTCGCTATCGGTGTTCTGTGTAATATCTATGCATTTCACCGCCACACTACACATTCCGCCTACTCCGACTGAATTCAAGACTAACAGTATCAATGGCAGTTTCCAAG
+
FFGGGGGGGGGGGGGGGGGGGGGGGFGGGGFFGGGGFGFGGGGGGGGG,FAFGGFFGGGGEFGGGGG7FGGGGGDEGGGGFFGGGGCFAFFFGDDFEFF:FFDGG@FGGFFGGGGFDEGGFEEGG7:EEGC:F@FGGGEGGGGEGGGGGDEC87ECFGG9FBFF,,@EGG;FGGFGGFGB?CGGD9EGGGG+B5F4*=67BDFDEFFGFGFFFBDF*):@1=EF*0)291AA:>?0(7;:879;()549:A<4<8*)4?7<54A4)6:A0((4:F4@94))
@M02352:288:000000000-CKWC8:1:1101:27052:16491 2:N:0:ATGCGCAG+ACTGCATA
TAATCTTGCGACCGTACTCCCCAGGCGGAATGCTTAATCCGTTAGGTGTGTCACCGAACAGTATACTGCCCGACGACTGGCATTCATCGTTTACGGTGTGGACTACCAGGGTATCTAATCCTGTTTGCTCCCCACACTTTCGTACCTCAGCGTCAGTATCGAGCCAGTGAGCCGCCTTCGCCACTGGTGTTCCTCCAAATATCTACGAATTTCACCTCTACACTTGGAATTCCACCCACCTCTATCGAACTCTAGACTGATAGTTTTTGAGGCAGTTCAAG
+
@B,EDFGGFGGD>CFFGGGFGGGECFCEGGGFCEFCFGG9CFCFGDGGGGGGGGGGGEGGFGFFGGGGFFGGGGGEDEGFGGEFGGGGGFGGGGDFEEECEGGGGGGGFBEGGCFEGABDGGGGGGGGGGFGDFGECCDDGDDCF8,=EDGGGGG5DFCF7B8CCFFFEGFE??DGGGC>BDEEF6:CF7/:CCFF@FFGFFA+9CADFGF7CA?A@A37>:(+220*446@B64(((4,1(,).62(488AAFFFF>FBBFA:)6212::06?)39<4<-
@M02352:288:000000000-CKWC8:1:1101:18902:16506 2:N:0:ATGCGCAG+ACTGCATA
CAACCTTGCGATCGTACTCCCCAGGTGCAATACTTATCACTTTCGCTTAGACACTGACTGTATATCGCCAATATCGCGTAATCATAGTTTACGGCGTGGACTACCAGGGTATCTAATCCTGTTCGCTCCCCACGCTTTTGTGCCTCAGCGTCAGTATCAGTTTAGTAAGCTGCCTTCGCTATCGGTGTTCTGTGTAATATCTACGCATTTCACCGCTACACTACACATTCCGCCTCCTCCAACTGAACTCAACTTTACCAGTATCAATGCCAGTTTCCAGG
+
FFFGGGGGGCCCFEEFGCFFGGGGDFGGFGGFGGGGG9CFCGGGGGGF7FFGGGGAEGGGGGGG,A:EF,@@F@E@,6CGCGFAF@AFEEECFFG:F@E+B?EGFG<:?FFG,:=,ECFG,AF?F7CEG@GGG@++>@,,3,,=;D,=FE=EE+,@DCAF5FGE,@FFFGGGECFDGG5*9CFECEG>GEGC2>EE*:3=+5=+(/:5*11=CA=E:56)(2.9*0);<AA;8>@((38@3(/3(4)5.-54(.6@4)*6265:<4964(.323=9=).<8
@M02352:288:000000000-CKWC8:1:1101:22187:16579 2:N:0:ATGCGCAG+ACTGCATA
CAATCTTGCGACCGTACTCCCCAGGTGGATTACTTATCACTTTCGCTTAGACACTGACTGTATATCGCCAATATCGAGTAATCATAGTTTACGGCGTGGACTACCAGGGTATCTAATCCTGTTCGCTCCCCACGCTTTCGTGCCTCAGCGTCAGTATCAGTTTAGTAAGCTGCCTTCGCTATCGGTGTTCTGTGTAATATCTAAGCATTTCACCGCTACACTACACATTCCGCCTACTCCAACTGAACTCAAGTTTATCAGTATCAATGGCAGTTTCGAGG
+
FCBFGGG9CGGGGGGGGGGGGGGGGGDGGGGFDGFGGGFFGGGGGGGGGFGGGGGFGGGGGGGGFGGGGGGGGGGEGFFFFFGGCCFGGGGGF7FGGGDGGGGFGG?FGGGGGGGFGGGGGGFFECBCEFEFGEF>CDECEEGGGGG6DEGGGGGGGGGGGGGCFGFDGGGGGGGGGGGFFDGGGGGGGGGGG4+:AFFGFGFG<A=8BCAGGFFBEDFFFFFFCC3CCF+=BDFFF34;;EEDEFEF9<AFFFFF<)92<4..59A9)8((-4@A*-4:3
@M02352:288:000000000-CKWC8:1:1101:9332:16581 2:N:0:ATGCGCAG+ACTGCATA
CAATCTTGCGACCGTACTCCCCAGGTGGATTACTTATCACTTTCGCTTAGACACTGACTGTATATCGCCAATATCGAGTAATCATAGTTTACGGCGTGGACTACCAGGGTATCTAATCCTGTTCGCTCCCCACGCTTTCGTGCCTCAGCGTCAGTATCAGTTTAGTAAGCTGCCTTCGCTATCGGTGTTCTGTGTAATATCTAAGCATTTCACCGCTACACTACACATTCCGCCTACTCCAACTGAACTCAAGTTTATCAGTATCAATGGCAGTTTCGAGG
+
FEFGGGGGGGGGD@FGGGGGFGGGFFGGGGGGGGGGGGGGGGGGEGGGGGGGGCGGGGGFGFFGFGFGGGGGGFFEGGGGGGGFGGGGGGGGDFFGGGGGGGGGGGGGGGGGGGGGGGGGGGGGGGE=EFGGGGCFGGGGGGGGGG8?FG6=EEGF7FGGEGFFGGGGGGGGGGGGGDGBB>?EDGCEGGFGF<FFEAFCFGFG*6AGGGFGCF=DGFFFDA@FCG@GFF6)8>;D;43;8@;@F@FF9>A>7<A?AA?B2924<9AAB?F01.9-92(43
@M02352:288:000000000-CKWC8:1:1101:7378:16585 2:N:0:ATGCGCAG+ACTGCATA
CAATCTTGCGACCGTACTCCCCAGGTGGATTACTTATCACTTTCGCTTAGACACTGACTGTATATCGCCAATATCGAGTAATCATAGTTTACGGCGTGGACTACCAGGGTATCTAATCCTGTTCGCTCCCCACGCTTTCGTGCCTCAGCGTCAGTATCAGTTTAGTAAGCTGCCTTCGCTATCGGTGTTCTGTGTAATATCGAAGCATTTCACCGCTACACTACCCATTCCGCCTACTCCAACTGAACTCAAGTTTATCAGTATCAATGGCCGTTTCACGG
+
FFFGGGGGGG7FECFGGCEFFEGEFG8EGGGFGGGGGGGGGGGGGGGGD9EFFGG@,<EEFAFAFFFGC7@FEFF,C,:<FFGCG9AFFGGFD::CBCDEGGFF?8EF7FF8FFCE=9FEFGGFEGC,@8EGGDGFGFECDEDG>,30@CGD+@=,;D;EFGGE9E=;,>DCFD;CC>799CG5**1=EFGGC6=*2:+=@*);5A6F7C8CFB?EE.63;F8F*;7<4FF6>3(;@83=34;34)57<AAB)-)8<)94)6AA<)6<2(((--037))(-
@M02352:288:000000000-CKWC8:1:1101:13788:16586 2:N:0:ATGCGCAG+ACTGCATA
CATTCTTGCGAACGTACTCCCCAGGTGGGTCACTTATCACTTTCGCTTAGCCACTCAAACCGAAGTTCGAACAGCTAGTGACCATCGTTTACGGCGTGGACTACCAGGGTATCTAATCCTGTTCGCTACCCACGCTTTCGTCCCTCAGCGTCAATATATTGTTAGTGATCTGCCTTCTCAATCGGTATTCTATGTAATATCTAAGCATTTAACCGCTACACTACATATTCTAGCCACTTCATAGCATTTCAATACTACCAGTATCAAAGGCAGTTCCACGG
+
GGGGGGGGFGGGFGFGGGGGCFGEFGGFGGGGGGGGGGGDGGFGCFGGCFFGGGGGFGGGGGDGGGGGGGGGDFGDFGGGAFGGFGGDGGF9FEGGGFGD8FGGGGGGGFCEFGGCG9FA,C5?7F=EG@BEGEG@EF8EDEE+=88CFGGGG6,,@=;EGGGGGGCCE;CAAFFGD87BFFGCDE,=CE@CGFFC4:1+=C8C*A8+=:B=CFFEGDBEDF@FC;7F53@C=+6)(.))/7?3=C))1.).).462)))5AA)).54),,(((*)*).-,
@M02352:288:000000000-CKWC8:1:1101:7361:16588 2:N:0:ATGCGCAG+ACTGCATA
CAATCTTGCGACCGTACTCCCCAGGTGGATTACTTATCACTTTCGCTTAGACACTGACTGTATATCGCCAATATCGAGTAATCATAGTTTACGGCGTGGACTACCAGGGTATCTAATCCTGTTCGCTCCCCACGCTTTCGTGCCTCAGCGTCAGTATCAGTTTAGTAAGCTGCCTTCGCTATCGGTGTTCTGTGTAATATCTAAGCATTTCACCGCTACACTACACATTCCGCCTACTCCAACTGAACTCAAGTTTATCAGTATCAATGGCAGTTTCGAGG
+
GGGFGGGGGGGGDGGGGGGGGGGGFGGGGGGGGGGFGGGGGGGGGGGGGGGGGGGGGFFGGGGGGGGGGGGGGFGEGGGGGGGGGGDGGGGGGFEGGGGGGGCGGGGGGGGGFGGGGGGGGGGGGDGGEGGGDGGCEGFEGGGGFEGGG6EEGCGGGDFGGGGGGGGGGGGFGGGGGGGAFGGGGGGGGGGGGFFFFFFGC@FCCFFGFF8+=AFFGFFF@FFAFGEGFFFFDEFFF@EFFFE1/;3.;ADB7:<4>BFFB4A2><<<9(8?:0@<F1:?6
@M02352:288:000000000-CKWC8:1:1101:18409:16589 2:N:0:ATGCGCAG+ACTGCATA
CAATCTTGCGACCGTACTCCCCAGGTGGATTACTTATCACTTTCGCTTAGACACTGACTGTATATCGCCAATATCGAGTAATCATAGTTTACGGCGTGGACTACCAGGGTATCTAATCCTGTTCGCTCCCCACGCTTTCGTGCCTCAGCGTCAGTATCAGTTTAGTAAGCTGCCTTCGCTATCGGTGTTCTGTGTAATATCTAAGCATTTCACCGCTACACTACACATTCCGCCTACTCCAACTGAACTCAAGTTTATCCGTATCAATGGCAGTTTCGAGG
+
FGGGFEGGGGGGGFFFGGGCFGG>CFGGGGGFGFGGGFEFGGGGCCFG@CGGGGGGFGGGGDFCEFGDEGGGFGGCF@FGCDA9DFFFGGGGGGDGGGGG@GGGGGGGGGGGFFGGFDGGGGGFFGFC6DEFGGGGCF,@FDGGGGCGCEEDCGC;7EFFFGGDGGCFGFGGGFCGGGGF>5EEGGG>EGGGGFFECAFCBFFF<FAGGFFDCA2??D>@(1()2C8<CFAFED;;@@8343(3(733?)57<<<B4<F)-3::<5>FB??:BFF<F0?(3
@M02352:288:000000000-CKWC8:1:1101:17200:16630 2:N:0:ATGCGCAG+ACTGCATA
CAACCTTGCGATCGTACTCCCCAGGTGGATTACTTATCACTTTCGCTTCGTCACTGACTGTATATCGCCAATAACGAGTAATCATCGTTTACGGCGTGGACTACCAGGGTATCTAATCCTGTTTGCTACCCACGCTTTCGTCTATCAGCGTCAATTCAAACCTAGTAAGCTGCCTTCGCTATCTGTGTTCTGTGTAATATCTATGCATTTCACCGCCACACTACACATTCCGCCTACTCCGACTGAATTCAAGCATAACAGTAACCATGGCAGTTTCCAA
+
FCEGGGGG?FC9@@FGGGGG,@FCCEEEFAADFGGGGGGGGGGFGCGD,@6BFGGACFFFFED@FCC6@C@EFGEGGGG8D<FFFC,,AFGGGECBFGGC<FDF<EFGC<,,C<C=9,C9BFG9AA,,>=EFG+:+@F7336,3@DEDCC?++@EFECFE,DFD,>,5;3;DCF+=;*3@5>E,2;<EF,@C+*1*9++53+BF486C9BB+=*-)*8:((/>A*2)81+1;:A7;83;;<0;9(/3)9)9?<<(16>F<794))),2)4:(-.@2*.44
@M02352:288:000000000-CKWC8:1:1101:28062:16640 2:N:0:ATGCGCAG+ACTGCATA
CAATCTTGCGACCGTACTCCCCAGGTGGATTACTTATCACTTTCGCTTAGACACTGACTGTATATCGCCAATAACGAGTAATCATAGTTTACGGCGTGGACTACCAGGGTATCTAATCCTGTTCGCTCCCCACGCTTTCGTGCCTCAGCGTCAGTATCAGTTTAGTAAGCTGCCTTCGCTATCGGTGTTCTGTGTAATATCTAAGCATTTCACCGCTACACTACACATTCCGCCTACTCCAACTGCACTCAAGTTTATCAGTATCAATGGCAGTTTCGAGG
+
GGGGGGGGGEGGGGGFFGGGGGGGGFFDDFEEFGGGGFCFDGGFGGGFGGGGEGGGFFGGGGGGCFEFFGGFG,C?=FFFGGGF9A9F?FGG7CFEF:FFFGGGGGG+B8?:,5FFGGFCAF?CF+@>6E@DG:FFGFAEGFCEEFGFGGECECDF:,,58FFFEDF;;FCCFGG;>559?GGD9CEEGGG:E/4**=CFFGFG?AFGGG>++964*59<@;5F607C?FFAF36;=3)681;@;)2(-,:22656:)=:9<<::2<AB0?81,*)*-(4(
@M02352:288:000000000-CKWC8:1:1101:25486:16667 2:N:0:ATGCGCAG+ACTGCATA
TAGTCTTGCGACCGTACTCCCCAGGCGGTGCGCTTAACGCGTTAGCTCCGGCACGGAAGGGGTCGAACCCTCCCACACCAAGCGCACATCGTTTACTGCTAGGACTACAGGGGTATCTAATCCCTTTCGCTACCCTAGCCTTCGAGCCTCAGCGTCAGTAAATGTCCAGTAACCTGCTTTCGCCATTGGTCTTCCTCTCGATATCCACGCATTTCACTGCTACACCGAGAATTCCAGTTACCTCTCCATTACTCTAACATGGACATATGGAAAGAAGCTTG
+
DFGFFGEFGGGGGEFGGGGGFGGGGGGGEGGGGGGGGGGGGGGGGGGG8FGGGGDFGGGGGCG:FEFEEGFGEEFGGGGGGF=CEGGGGGGGGGGGGGGGGFFGGGGGGGGGGGEGGFGD,>FGGGFGEGEEGGGGGGGGGGGG88;C:8@CEEE*?EFFGF9CGFC?EGGGGGGGGGDFFDGEGEFGFCCF><AEFFFC6FF3:?BGD5)*1/:=<F9?47)67C(7,0;F6@9A446AFF<24:?DFF2)).6B)6?A:0))))-))-.5)(.()(..,
@M02352:288:000000000-CKWC8:1:1101:21597:16673 2:N:0:ATGCGCAG+ACTGCATA
CAATCTTGCGACCGTACTCCCCAGGTGGATTACTTATCACTTTCGCTTAGACACTGACTGTATATCGCCAATATCGAGTAATCATAGTTTACGGCGTGGACTACCAGGGTATCTAATCCTGTTCGCTCCCCACGCTTTCGTGCCTCAGCGTCAGTATCAGTTTAGTAAGCTGCCTTCGCTATCGGTGTTCTGTGTAATATCTAAGCATTTCACCGCTACACTACACATTCCGCCTACTCCGACTCAATTCAAGACTAAACGTATCAACGGCAGTTTCCAAA
+
GDF9FGGFGDGGDCCFCGGFFCGE8EEDEGGCEFGGGGGGGGFFCGDFGGGGGGGFFGFCCFGGCGFEGGEFECEBFCFFGGGGGFEFGFEA=:FGGE>+,CFFCF<CBFGDEEFFG9BEEGFFFEG8+DEGGFFC+@FGEGEFDFGGGGC8E>EGFFGGGGFG9DC;7<,>,@3D5?CBDGGG*;CEG@F@+/=*>FB@1==:*?AF:9BFGAD>EA()(14AC44<C=FFF50:3;E;0((((..5<<A<)326)4)56?3)44<(--,2((*)16<<.
@M02352:288:000000000-CKWC8:1:1101:16532:16704 2:N:0:ATGCGCAG+ACTGCATA
CAATCTTGCGACCGTACTCCCCAGGTGGATTACTTATCACTTTCGCTTAGACACTGACTGTATATCGCCAATATCGAGTAATCATAGTTTACGGCGTGGACTACCAGGGTATCTAATCCTGTTCGCTCCCCACGCTTTCGTGCCTCAGCGTCAGTATCAGTTTAGTAAGCTGCCTTCGCTATCGGTGTTCTGTGTAATATCTAAGCATTTCACCGCTACACTACACATTCCGCCTACTCCAACTGAACTCAAGTTTATCAGTATCAATGGCAGTTTCGAGG
+
GFGGGGGGGG>G@FFDGGGGGGGGGFGFFGGGGGGGGGF@FGFGGGGF7FFGFGGFGGAFGGGGGGGDGEGGGGG7F@EFGGGGG<DFGGGGGGGGGGGEGGG8FFEGEGGGGFGGGFGGGDBF:FBEE7=EGGGGGEFGG+@EDGGGGGEGGGGGGGG;EFFF,@;;FF9BFC5@FF?5B>3:CGGEGGGFGFF46>>7FF++/28D>?BCGFFEGBB8@A4ADFEGCFF4B5<;8@EE344;3A3;ABA?BF<6<AFDFFFFB<<9<5:,:8F99(879
@M02352:288:000000000-CKWC8:1:1101:24388:16712 2:N:0:ATGCGCAG+ACTGCATA
CATTCTTGCGAACGTACTCCCCAGGTGGGATACTTATCACTTTCGCTTAGTCACCCAGATCGAAATCCAAACAACTAGTATCCATCGTTTACGGCGTAGACTACCAGGGTATCTAATCCTGTTCGCTACCTACGCTTTCGTCCATCAGCGTCAATATATTGTTAGTGATCTGCCTTCGCAATCGGTGTTCTGTGTAATATCTATGCATTTCACCGCTACACTACACATTCCGCCTACTCCAACTGAACTCAAGTTTATCAGTATCAATGGCAGTTTCGAGG
+
CD@FFGGGFGE:@BFFGGGGGGG7C<8F:FGFDGGGF<EFGGFGDEGGD@@FFF,,CCFFF,BFFEGFEFF7=EFGD<EC9,,:@F@A,D@9B?FEFGEGGGFD8?,8CFGF,C9EFC9,>F9F++=C>FFFGEGCEFDEFD=C3=@28C@CE6:@FFEEDFGGFFG,>DFEF<FDF*09@7@C5=CEECFD9617EFFD+2B+*;4=C7@8D898=4(7@A;ACFFCCA84>5(,8.;;E1;16<<@)9AE<<A4:-*:).::<9)6<023<,*69((86
@M02352:288:000000000-CKWC8:1:1101:5104:16740 2:N:0:ATGCGCAG+ACTGCATA
CAATCTTGCGACCGTACTCCCCAGGTGGATTACTTATCACTTTCGCTTAGACACTGACTGTATATCGCCAATATCAAGTAATCATATTTTACGGCATGGACTACCAGGCTATCTATTCCTGCTCGCTACCCACCCTTTCGTCCTTCATCGTCATTCTTAGTTTAGAAAGCTGCCTTCTATACCGCTGTTCTTTGTAATCTTCAAGCATCTGCTCGCTCCTCCACACATTCCGCCTAGTCCATCTTAACTCCTATTCATCACACGCACAGCCCGTTGTACGG
+
C;B,CFF;@E7:@FFG7CFCDEE7DGFG<FCFFGGFFF<EGFG<@FECCCCCEFCFCCFCFDF9,,,B@@+9,,<<,6CF,EG,E,6C,,5C,,@++,:,5C=@,<,8+45F8FA,@99;,,AF44++6,EAF++A=DF+@3++,8,+@,@AB,=,,,,33CD9,,,7,,,3:4;7=+++4+5+++*33<,++3?*;B++1+++/*3+*,+++;)9**/(0)(8FG2C1+1)83,(,.9)))16))94/)).)11+)/17))(((.((((,,((.-))6(-
@M02352:288:000000000-CKWC8:1:1101:17750:16744 2:N:0:ATGCGCAG+ACTGCATA
TAATCTTGCGAACGTACTCCCCAGGCGGGATGCTTAACGCGTTAGCTTCGCTACAGAAGGGGTCGATACCTCCTACAGCTAGCATCCATCGTTTACGGCGTGGACTACCGGGGTATCTAATCCCGTTCGCTCCCCACGCTTTCGTGCCTCAGTGTCAGCAATATGCCAGTAACCTGCCTACGCCATTGGTGTTCCTCCTAATATCTACGGATTTAACTCCTACACTAGGAATTCCAGTTACCCCTCATATGCTCTAGCTCTACAGTTCGCGTAATAGCCGT
+
FGGFFGGGGGG+@FGGGGGFGGGGFGGGEGGGGGGFGDCGGGGGGGGGGGGEGGFGGCGGGGGGGEGGGFEGGGGGGGGGGGGGGGGGGGGGGGGGGGGGGGGGGGGGGGGDEC@EFACECGFFGGGGDG>FGGGGGDGGGGGGGGG<@CFGGGGFGGGGFCGGF9<98CFFG?D<;C4+;>GGGGGGG98FDAF<>).97:FGAFFGGGBGG4)*<6>:7=7F4C:FBF?FFF<>ABF2>4??B0.:A<6AA269>D=)-)6<?FF2((,490.6*))(-
@M02352:288:000000000-CKWC8:1:1101:5090:16753 2:N:0:ATGCGCAG+ACTGCATA
CACTCTTGCCACCGTACTCCCCAGGTGGAATACTTAACACTTTCGCTTAGCCACTGACTGTATATCGCCAATATCGAGTAATCATAGTTTACGGCGTGGACTACCAGGGTATCTAATCCTGTTCGCTCCCCACGCTTTCGTGCCTCAGCGTCAGTATCAGTTCAGTAAGCTGCCTTCGCTATTGGTGTTCTTTCTAATATCTAAGCATTTCACCGCTACACTACACATTCCGCCTACTTCAACTGAACTCAAGTTTAACAGTATCAATGGCAATTCTCAGG
+
GF,6,CFGG,-CFFGGGGGGGEGGGFGGG,FFGGGG,,6CFGGGGGGGCG,E@FG8FGGGGGGGGGGGDGGCCCFFG7FC<FGFF,BFEGGGGG7=FFGFGGGGFGGGGGGGGGGGGGGGGGGGEGG?EGGGCEFGGGGGFGDGGGGGF>EGGEG,,3EF,@,3>@,@FF,@FGFGGCG5B*,@>A?FGGG8+*+/8BA@FGCD46>DGCF2=?AECBFFFA(2*27CEFF;>50(=))9..9?E37@?CE@3??1/);?<E36?)46)(47)5F)*).)(
@M02352:288:000000000-CKWC8:1:1101:20268:16794 2:N:0:ATGCGCAG+ACTGCATA
CATTCTTGCGAACGTACTCCCCAGGTGGGTCACTTATCACTTTCGCTTCGCCACTCAGACCGCAGTCCGAACAGCTAGTGACCATCGTTTACGGCGTGGACTACCAGGGTATCTAATCCTGTTCGCTCCCCACGCTTTCGTCCATCAGTGTCAGTACATTATTAGTACTCTGCCTTCGCAATTGGTATTCTATGTAATATCTATGCATTTCACCGCTACACTCCATATTCTAACTACTTCATAATGACTCAAGATAACCAGTATCAAACGCAATTCTACAT
+
<FA9EEF,,C7@@@CCFFGGF7,,6E,,+@<FEGF9E<AFGGGCF>FG,+,8FFDFCF<C@:+88@E<,7:::CE<F,EFCF,=EEF=FGFFF7:FF+:+FFA6AE<B+E,BFEFCFFC9,CFF+:FE+83,C+C7BDEEGG:6DG?+@97;CFD:EGG9>FD,;3@,@FC;9=D847@*/7>9*=E7=9C:8*1/8@FDF76D44B:+=A1=A;3?>9@@;(;*+77?CF++;>3=<995?)6<3)5<B:0,)58<37)146<A9)6)-3698*6B2A9.
@M02352:288:000000000-CKWC8:1:1101:5370:16803 2:N:0:ATGCGCAG+ACTGCATA
CAACCTTGCGATCGTACTCCCCAGGTGCAATACTTATCACTTTCGCTTAGTCTCCAACTGTATATCGCTGAAAACGAGTATTGATAGTTTACGGCGTGGACTACCAGGGTATCTAATCCTGTTCGCTCCCCACGCTTTCGTCCCTGAGCGTCAATTCAGGCCTAGTGAGCTGCCTTCGCTATCGGTGTTCTGTGTCATATCTATGCATTTCACCGCTACATGACACATTCCGCCCACTTCGACCGAATTCAAGACTAACAGTTTCAATGGCAGTTCCATCG
+
GFFGGGGGGGDFGGGGGGGGGGGGGGGGGGGGGGGGGGGGGGGGGGDFEFGGGGGGGGGGGGGGGGGGGGGGGGGGGGFFGGGGGGGGGGGGGEGGGGGGGGGGGGGGGFGGGGFEGGGGGGGFFGGGGGGGGGGGGGGGGGEEFGF?FDEGGGFAFFGDFEEFGFGGGGGGCEGGF>CAEGGGGEGGGGGFGEFFFFFGACFG?FFFGGFGFF=DGFF@EFAAFGFGCAFF>>@F@FFFF(:(409??ABFF71B3?FFAA).:<4:A0?BF?4AFD<A,
@M02352:288:000000000-CKWC8:1:1101:28411:16826 2:N:0:ACGCGCAG+ACTGCATA
CATTCTTGCGAACGTACTCCCCAGGTGGGTTACTTATCACTTTCGCTTGGCCACCCAGTACTCAATCGTACCGAACAGCTAGTAACCATCGTTTACGGCGTGGACTACCAGGGTATCTAATCCTGTTCGCTACCCACGCTTTCGTCCCTCAGCGTCAATATATTGTTGGTGATCTGCCTTCGCAATCGGTATTCTATGTAATATCTATGCATTTCACCGCTACACAACATATTCTACACACTTCACAATAATTCAAGACTACCAGTCTCAATGGCAGTTA
+
GAFECFFGGBFGG7FGGGGFGGFFGCEF:8FC@FGGGGAFFDGGGGG7DEEGGG8CFFG<FGFG8F9F,CFFG7FGG=FFGGFF?@FGCGGGGGGGDCFGGGGGGGCBFGFGGGG8EG9FF9FGGGG9C+>=>FGGGGGGGGGGGD>DFGGFFEE6E8FCA,,;DBF,@F>;A;CFGGC:99CGGGGGG541B7+>?6=+1B>FCFF7:FFGGFEFE4@BFFB=D01D6;AFF7)))),42,622<A2)..)-6<9:>F)5(4)).)).4:))4),).).
@M02352:288:000000000-CKWC8:1:1101:19376:16913 2:N:0:ATGCGCAG+ACTGCATA
CAGTCTTGCGACCGTACTCCCCAGGTGGGATACTTATCACTTTCGCTTAGTCACTGAGATTAAATCCCAACCACTAGTATCCATCGTTTACGGCGTGGACTACCAGGGCATCTAATCCTGTTCGCTCCCCACGCTTTCGTCCATGACCGCGAGTATATTCGTAGTCGACTGCACTCGCAACACGTATTCTAAGTAATCCTTATTCATTTCACAGCCACACTACTCATTCTATCTACTTTCGTCTAACCAAACTCAAACATATCCAAACCCAGTTCCAACGT
+
GFDB,CFFF@E6@CFFEGGGGGGGGFEGDCEC@FG9F;6EGGFEFGGG,FFGGGFADG9E,<6FGAEGG8,,B:,:EC?F<EFFE:9?DFE@7>+4++BEFF<,,,88++BECFFGG9FBFE?7@4,4=>,F:C+3>==E+=6E;>,0=++454,73=,,6>>DE,3>**:6,,59*39))2*4;?CE5<C+29+))3+++13+1+7+;C8++/,)/0/:1A6:*+)3)+;@1*)--4)-(401(6>()-.()))/).))))-)))-(((,(.69)/).-,
@M02352:288:000000000-CKWC8:1:1101:25231:16962 2:N:0:ATGCGCAG+ACTGCATA
CAATCTTGCGACCGTACTCCCCAGGTGGATTACTTATCACTTTCGCTTAGACACTGACTGTATATCGCCAATATCGAGTAATCATAGTTTACGGCGTGGACTACCAGGGTATCTAATCCTGTTCGCTCCCCACGCTTTCGTGCCTCAGCGTCAGTATCAGTTTAGTAAGCTGCCTTCGCTATCGGTGTTCTGTGTAATATCTAAGCATTTCACCGCTACACTACACATTCCGCCTACTCCAACTGAACTCAAGTTTATCAGTATCAATGCCAGTTTCGAGG
+
G<EFGGGGFEGGG@FFGDFGFEGDGGGGGGGGGGGGGGGGGGGGGGGGGFGGGGGGGGGGGGGGDFCGGGGGGFF7FFFGGGGGGFGGGGGGGGGEGGGGGGGGGGGGGGGGFGGGGGGGGGGGGGGGGGGGGGDGGFGGGGGEAGGGGCEGGGFGDEFFGGGGGGFFCFGFFCFGGGDDAGGGG>7?EFGGFFFCFFA+=FC78AAFGF>FFF2BGEFED6;FGG@CEFFFFFF0=4=EFFEF33;E>AFF)6>BA9FD<BBAFFF>)(.828?>F?F0(
@M02352:288:000000000-CKWC8:1:1101:5889:16963 2:N:0:ATGCGCAG+ACTGCATA
CAATCTTGCGACCGTACTCCCCAGGTGGATTACTTATCACTTTCGCTTAGACACTGACTGTATATCGCCAATATCGAGTAATCATAGTTTACGGCGTGGACTACCAGGGTATCTAATCCTGTTCGCTCCCCACGCTTTCGTCCCTCAGCGTCAGTATCAGTTTAGTAAGCTGCCTTCGCTATCGGTGTTCTGTGTAATATCTAAGCATTTCACCGCTACCCTACACATTCCGCCTACTCCACATGAACTCAAGTTTATTAGTACCAATGGCAGTTTCGAGG
+
FGAFFGGGGGG@FEFFG8CFFGGCCEGGGGGGGGGCFGFGFGGGDGCDDGGFG8FCEFGGGGGGGGGGGGDGGFGGD7FGGFF9?EFGGGGCF>EFGGGDE9EGGGFGGGGGGGGAFGGGGGG?CFGFCDC,6C@FGGC8>++@3D?CFDEGGEEEGGGCGFG9AFCD3@FFFGGGFGD>BDEECCCEGGGGD*=EEF+1::8+1);CFF6:FF2?=>((/155FG3*.+;AD57?@3@@3,(4)7:6A>B><-<8))*.)44))-438:708(0)1((42
@M02352:288:000000000-CKWC8:1:1101:10116:16971 2:N:0:ATGCGCAG+ACTGCATA
CATTCTTGCGAACGTACTCCCCAGGTGGGTCACTTATCACTTTCGCTTAGCCACTCAAACCGAAATTCGAACAGCTAGTGACCATCGTTTACGGCCTGGACTACCAGGGAATCTAATCCTGTTCGCTCCCCACGCTTTCGTCCATCAGTGTCAGTATATTATTAGTGATCTGCCTTCGCAATTGGTATTCTATGTAATATCTATGCATTTCACCGCTACACTACATATTCTAACCACTTCATAATAACTCAAGCCAACCAGTATCAAAGGCAATTTTACCG
+
GDDEFFGGGG@FEGGGGGGGGGGGGDGE:+CEFGGGGD<F<FGCFEG@:6CFGGGFGAGEC7@++::FFEFG@=C6E,E<EFFGGC:BE=FE,++++9=FFG==FD,44+4E,AF,=,A,,95:B+CE8F8FG:F3CFGDF8@+,33=E;,,,@F<C,EFCC,>;==@;,7,;EF+@<9597@C>E9;@@,=5/=6999D6EFGE4BFG=99=F985?2>-+()0=*+18+++==@0@E<?EEECE<@<<363)(;=?>0;9:)6<246((,((/-*)).(
@M02352:288:000000000-CKWC8:1:1101:25278:17002 2:N:0:ATGCGCAG+ACTGCATA
CAATCTTGCGACCGTACTCCCCAGGTGGATTACTTATCACTTTCGCTTAGACACTGACTGTATATCGCCAATATCGAGTAATCATAGTCTACGGCGTGGACTACCAGGGTATCTAATCCTGTTCGCTCCCCACGCTTTCGTGCCTCAGCGTCAGTATCAGTTTAGTAAGCTGCCTTCGCTATCGGTGTTCTGTGTACTATCTAAGCATTTCACCGCTACACTACACATTCCGCCTACTCCAACTGAACTCAAGTTTATCAGTATCAATGCCAGTTTCGAGG
+
FFFGFGGFFGGGGFFFGGDGGGEEDFGGGGGGGGFFGGGGGGFFEGGGGFGGGGGG,EFGGGGGFEFGGGGGGGGGGGFGGFGFGGFG,EFGF:F7FEGDGGGGGGCFGGGFGGGGGGGGGGGG:EEEEGGGF=FFEEABFDA6>ECFGGGGG>DGFGEGGGGGGGCFGFFEFCFGGCCD97DEGGCE>F7+=*=A*+8BCCFC7)8DGCFGGF>EE>;EDAE;*>37);@45;<;6)/4;EEF@<8?<<AB24>FF>F94<B44AB<)(.4).6<F?FF(
[truncated: 21,358,549 more chars]
