# Supplementary material for: Hidden interactions in the intertidal rocky shore: variation in pedal mucus microbiota among marine grazers that feed on epilithic biofilm communities
Source: PeerJ. 2022 Sep 23;10:e13642. doi: 10.7717/peerj.13642 (PMC9512015; doi:10.7717/peerj.13642)
Supplement: Supplemental Information 14 [file peerj-10-13642-s014.gz › peerj-10-13642-s014]

@M02352:288:000000000-CKWC8:1:1101:21115:1977 1:N:0:ATGCGCAG+AAGGAGTA
TACGGAGGGGGTTAGCGTTGTTCGGAATTACTGGGCGTAAAGCGTACGTAGGCGGATTGGAAAGTTGGGGGTGAAATCCCAGGGCTCAACCCTGGAACTGCCTCCAAAACTATCAGTCTAGAGTTCGAGAGAGGTGAGTGGAATTCCAAGTGTAGAGGTGAAATTCGTAGATATTTGGAGGAACACCAGTGGCGAAGGCGGCTCACTGGCTCGATACTGACGCTGAGGTACGAAAGTGTGGGGAGCAAACAGGATTAGATACCCTGGTAGTCCACACCGTAA
+
FFFGGCGGGGGGGFGGGGGGGGGGGEEGGEGGFGGFGGGECGGGGGGGGFGGGGG7FFFC@9<=EFCC@>@F:@@FFEFEGFFCFCFD@FDBFCCCCFGGFGGGFC@9:FFAFFAAFFG9=,@DFF777:::C7F7,<CCCC9FFFCF,BFCGFCCCFFF99CCGGFFCCEG9EGGCFFCCFGGFGEFCF,9CECECEEEEGGGFGG:ECGFE5C5CFF??>CC5>8EECFD5@3>D?FC5:5(4>396C:@60DC4?AFFF?CF4C@)9<<B7?0:?>?5*
@M02352:288:000000000-CKWC8:1:1101:20375:2029 1:N:0:ATGCGCAG+TAGGAGTA
TACGGAGGGTGCGAGCGTTATTCGGATTTACTGGGCGTAAAGCGCATGCAGGCGGTTCATTAAGTCAGATGTTAAATCCCGGGGCTCAACCTCGTAACTGCATTTGAACCTGGTGACCTAGTTTGCTGTAGAGGGGGCTAGAATTTCAGTTTTTGCGGTGAAATGCGTAGAGTTTTGAAGGAATACCATTGGTGAAGGCGGCCCCCTGGCTACACCCTGACCCTCTGGTTCGAAACCGTGGTGTGCCACCAGGTTTAGTTCCCCTGGTCGTCCACCCCTTAA
+
GGGGGGGGCCFGGCGGGGGG,,CAFD,CFG,ECEFCGGGGGGGG76,B,EFF7FECB=EFA,??FGF,5B,C,EFG,5,,4+4:F@BDFFFGG:++8CG,>,@CADDA,+BC8F8,,3@338,@<,@,87,=@,6***5:>:,@3;,77,@3@*19FCFCGG9B++*4***,+5++4;C+<CCF:FCC,,7++1<<C?@*:C*2::CCC*2<*<**//2*<+2;C*A+<32)5CC)**98C*0.-**2+*.)0)9>,/-*+<A5;5*0.)-,8*1(--)(2*
@M02352:288:000000000-CKWC8:1:1101:20973:2066 1:N:0:ATGCGCAG+AAGGAGTA
TACGGAGGGTCCAAGCGTTATCCGGAATCATTGGGTTTAAAGGGTCCGCAGGCGGTCAATTAAGTCAGAGGTGAAAGCCCATCGCTCAACGATGGAACTGCCTTTGATACTGGTTGACTTGAGTTATACGGAAGTAGATAGAATAAGTAGTGTAGCGGTGAAATGCATAGATATTACTTAGAATACCGATTGCGAAGGCAGTCTACTACGTATATACTGACGCTCATGGACGAAAGCGTGGGGAGCGAACAGGATTAGATACCCTGGTAGTCCACGCCGTAA
+
GGGGGGGGGGGGGGGGGFGGGGGGGDGGGGGGGGGFG7FFGGGGGGGGGGGGGGGGGFGGGGGGGGGGGGGGGGGGGGGGGGFEGGGGGGGCGGDGGGGGGGGGGGGGGGGGGGGGGFGGGFGFGFGGGGGDGDGGGDGGGGFGFGGGGGGGGGGGGGGGGGGGGGGGGGGGGGGGGDGGGGGGGGGGGGGGFGGGGGGGGGGGGGGG7EFFGGGGGGGGGGDEEGGCG?FGGGGFDGGGGC:?BFDGGGFFF?GC?F<FGG?<FF3@AFFFF=6193BFGC
@M02352:288:000000000-CKWC8:1:1101:11957:2250 1:N:0:ATGCGCAG+AAGGAGTA
TACGAGGGGTGCAAGCGTTAATCGGAATTACTGGGCGTAAAGCGCGCGTAGGTGGTTTGTTAAGCAAGATGTGAAAGCCCCGGGCTCAACCTGGGAACTGCATTTTGAACTGGCAAACTAGAGTATTGTAGAGGGTAGTGGAATTTCCAGTGTAGCGGTGAAATGCGTAGAGATTGGAAGGAACATCAGTGGCGAAGGCGGCTACCTGGACAAATACTGACACTGAGGCACGAAAGCGTGGGGAGCAAACAGGATTAGATACCCTGGTAGTCCACGCCGTAA
+
GGFD<FFD7BFGGFGGGEGG,,CFFECGGGGGGGGGGGGGGGGG+@CFFGGG?FF8B=FEFFGGDCFFFGGGGGGG9FG<+@EFGCFFGGGGF?FGDFGGGGDGGG9FGGGGGCF<<FG9F@DGG<FF@CFGGGF:<F>FGGGGG@F@FGGGGFGGGGGGGGGGGGGGGGGCCGGGF9EGGGGGF>FFFGGCGDECEEGGG**::@FGGGGGCF7FFGGGG?FGGGGG=57DGEGEGGGGDGF?B3C4<FFFFFGD<F>FGFGG?FGFFFFFFGFF;1>6D>
@M02352:288:000000000-CKWC8:1:1101:22691:2318 1:N:0:ATGCGCAG+AAGGAGTA
TACGGAGGATCCAAGCGTTATCCGGAATCATTGGGTTTAAAGGGTCCGTAGGTGGATGATTAAGTCAGAGGTGAAATCCTGCAGCTCAACTGTAGAATTGCCTTTGATACTGGTTGTCTTGAGTTATTATGAAGTAGTTAGAATATGTAGTGTAGCGGTGAAATGCATAGATATTACATAGAATACCAATTGCGAAGGCAGATTACTAATAATATACTGACACTGATGGACGAAAGCGTGGGGAGCGAACAGGATTAGATACCCTGGTAGTCCACGCCGTAA
+
GGGGGGGGGGEGGGGGFFGGGGGFGDFFGGGGGGGFCFFFGGGGGGGGGGGGEFGFFGGGGGGGGGGGGGGGGGGGGGGGGGGGGCGFGGGGGGGGGGGGGGGGGGGGGGGGGGGGGGGGGGGGGGGGGGGGDFGGGEFGGGGGGGGGGGFFGGGFGGGGGGFGGGGGGGGGGGGGGGGGGGGGGFGGGFGGGGGGGGGGGFGGGGGGGGGGGGGGGGGGGGGGGGGGDGGGGGGFGGGGGGFFFFGGGGF@?1*:?FFFGG8FFFGFFFFFFGFFF?EFGG
@M02352:288:000000000-CKWC8:1:1101:22171:2460 1:N:0:ATGCGCAG+AAGGAGTA
TACGGAGGGTCCAAGCGTTATCCGGATTTATTGGGTTTAAAGGGTCCGTAGGCGGGAGATTAAGTCAGTGGTGAAAGCCTACAGCTCAACTGTAGAACTGCCATTGAAACTGATCTTCTTGAATTTAGATGAAGTGGGCGGAATATATCATGTAGCGGTGAAATGCATAGATATGATATAGAACACCGATTGCGAAGGCAGCTCACTAAACTAATATTGACGCTGAGGGACGAAAGTGTGGGGAGCGAACAGGATTAGATACCCTGGTAGTCCACACCGTAA
+
GGGGGGGGGGGGGGGGGFGGGGGGGGGGGGGGGGGGGGGGGGGGGGGGGGGGGGGGFGGGGGGGGGGGGGGGGGGGGFGGGGFFGGGGGGGGGGGGGGGGGGGGGGGGGGGGGGGGGGGGGGGGGGGGGGGGCGGGGGGGGGGGGGGCFGGGGGGGGGGGGGGGGFFGGGGGGGGGGGGGGFGGGGGGGGGGGGGGGGCFGGGGGGGGGGFGGGGGGGFFGGGGGGGGGGGGEGDFGCGFGGBFFFDGGGB;??CG?FFBFG6FF>DFAFFFFDFB(8:1FD
@M02352:288:000000000-CKWC8:1:1101:18575:2466 1:N:0:ATGCGCAG+AAGGAGTA
TACGGAGGATCCAAGCGTTATCCGGAATCATTGGGTTTAAAGGGTCCGTAGGTGGATAATTAAGTCAGAGGTGAAAGTTTGCGGCTCAACCGTAAAATTGCCTTTGATACTGGTTATCTTGAGTTATTATGAAGTAGTTAGAATATGTAGTGTAGCGGTGAAATGCATAGATATTACATAGAATACCAATTGCGAAGGCAGATTACTAATAATATATTGACACTGATGGACGAAAGCGTGGGGAGCGAACAGGATTAGATACCCTGGTAGTCCACGCCGTAA
+
GGGGGGGGGFGFFFGGGGGEEFGGGEGGEFAFGGG@BCDFGGGGGGGGGGGGCFGFGGGGGGGGGGGGGGGGGGGGGAFEGGGGGGGGGGGGGGEGGGGGGGGEGGGGGGGGGGGCEFGGGGGGGFGGGGGGGGGGGGGGGGGGGGGGGGGGGFGAFGGGGGGGFGCFGGGGGGGGFGCFGGGGGGGGFFGGGGGGGGGEE:9,DFF@CGCCDGGGGGFCG;CFGGGG<FGGGGGFGE>EEGEFFFGGGGEF:?CC>FFFGGFGFFGFD?AF@FFFFBFFGG
@M02352:288:000000000-CKWC8:1:1101:10846:2492 1:N:0:ATGCGCAG+AAGGAGTA
TACGGAGGGTCCGAGCGTTATCCGGAATCATTGGGTTTAAAGGGTTCGTAGGCGGGTCAATAAGTCAGAGGTGAAATCTTGCAGCTTAACTGTAAAATTGCCTTTGATACTGTTGACCTTGAATTACTGTGAAGTGGTTAGAATATGTAGTGTAGCGGTGAAATGCTTAGAGATTACATAGAATACCGATTGCGAAGGCAGATCACTAACAGTATATTGACGCTGATGAACGAAAGCGTGGGTAGCGAACGGGATTAGATACCCCGGTAGTCCACGCCGTAA
+
GGGGGGGGGGGGGGGGGGGGGGGGGGGGGGGGGGGGGGGGGGGGGGGGGGGGGGGGGGGGFGGGGGGGGGGGGGGGGGGGGGFFGGGGGGGGGGGGGGGGGGGGGGGGGGGGGGGGGGGGGGGFGGGGGGGGCFGGGFGGGGGGGGGGGGGGGGGGGGGGGGGGGGGGGGGGGGGGGGGGGGGFFEGGGGGGGGGGDGGGGGGGGGGGGGGGGGGGGGGGGGGGGGGGGGGGGGGFGGGGGGFFFFGGGGFFFFGGFFFFGGGG:@DE>FFAFG=?BBE>GG
@M02352:288:000000000-CKWC8:1:1101:12774:2506 1:N:0:ATGCGCAG+AAGGAGTA
TACGGAGGGTGCGAGCGTTAATCGGAATTACTGGGCGTAAAGCGTACGCAGGCGGCCATTTAAGTCAGATGTGAAAGCCCCGGGCTCAACCTGGGAACTGCATTTGAAACTGGATGGCTAGAGTGCGACAGAGGGTGGTAGAATTTCAGGTGTAGCGGTGAAATGCGTAGAGATCTGAATGAATACCAATGGCGAAGGCAGCCACCTGGGTCGACACTGACGCTCATGTACGAAAGCGTGGGTAGCAAACAGGATTAGATACCCTGGTAGTCCACGCCGTAA
+
GGGGGGGGGGGGGGGGGGGGCFGGGGGGGGGGGGGGGGGGGGGGGGGGGGGGGGGGGGGGGGGGGGGGGGGGGGGGGGGGGGGGGGGGGGGGGGGGGGGGGGGGGGGGGGFGFGGGGGGGGGGGGGGGGGGGGGGGGGGGGGFFGGGGGGGGGCFFGGGGGGGGGGGGGGGGGGGGGGGGGGGGGGGGGGGGFGGGDGFGGG@GGGGGGGGDEGGGGGGGGGGGGDFGGGGFGGGFFGGGGGFFF:FGGGFFBBGGFFFFGGGGFFGF94<BFGFFFFFFGG
@M02352:288:000000000-CKWC8:1:1101:10797:2517 1:N:0:ATGCGCAG+AAGGAGTA
TACGGAGGATCCAAGCGTTATCCGGAATCATTGGGTTTAAAGGGTCCGTAGGTGGATAATTAAGTCAGAGGTGAAAGTCTGCAGCTCAACTGTAGAATTGCCTTTGATACTGGTTATCTTGAATTATTGTGAAGTGGTTAGAATATGTAGTGTAGCGGTGAAATGCATAGATATTACATAGAATACCAATTGCGAAGGCAGATCACTAACAATATATTGACACTGATGGACGAAAGCGTGGGGAGCGAACAGGATTAGATACCCTGGTAGTCCACGCCGTAA
+
GGGG@FGGC<@FGGGGGGGGGGGGGGCG@FGGGGGG,CFGGGGGGEGGGGGGEFGEGGDGGEGGGGFGFFGGGGGGGCF<EFAFGGGGGGGGGEFGGFGGGGGGGFGBDGGG8EECEGGGGG8F@E95EEFGEGFD<?FFGGGGC@@FGGGGGGGGGGGGGGGGGG<EGGGGGGGGFFFGGGGGGGGD>FCGGGDGGGGFGFF@:DG;?G499>@FGGGGGF7CGGFG<FFGGGGFFGGGGGFFFFCDEGFFFB4DFFFFGGGGFFGFFFFAFGF?FBFFGG
@M02352:288:000000000-CKWC8:1:1101:7142:2528 1:N:0:ATGCGCAG+AAGGAGTA
TACGGAGGGTCCGAGCGTTATCCGGAATCATTGGGTTTAAAGGGTCCGTAGGCGGGACATTAAGTCAGTGGTGAAAGTCTGCAGCTCAACTGTAGAATTGCCATTGATACTGATGTTCTTGAATTAATGTGAAGTGGTTAGAATAAGTAGTGTAGCGGTGAAATGCATAGATATTACTTAGAATACCGATTGCGAAGGCAGATCACTAACATTATATTGACGCTGAGGGACGAAAGCGTGGGGAGCGAACAGGATTAGATACCCTGGTAGTCCACGCCGTAA
+
GGGGGGGGGGGGGGGGGGGGGGGGGCFGGGGGGGGGGGGGGGGGGGGGGGGGGGGGGGGGGGGGGGGGGGGGGGGGGGGGGGGGGGGGGGGGGGGGGGGFGGFGGGGGFGGGGGGGGGGGGGGGGGGGGGGGCFGGGGGGGGGGGGGGGGGGGGGGGGGGGGGGGGGGGGGGGGGGGGGGGGGGGGGGGGGGGGGGGGGGGGGGGGGGGGGGGFGGGGFFGGGGGGGGGGGGGGGFGGCEGGF?BFGGGGFFFFGGF?BFFAFFFFGFAB>4FGFBFFF>GD
@M02352:288:000000000-CKWC8:1:1101:7156:2543 1:N:0:ATGCGCAG+AAGGAGTA
TACGGAGGGTCCGAGCGTTATCCGGAATCATTGGGTTTAAAGGGTCCGTAGGCGGGACATTAAGTCAGTGGTGAAAGTCTGCAGCTCAACTGTAGAATTGCCATTGATACTGATGTTCTTGAATTAATGTGAAGTGGTTAGAATAAGTAGTGTAGCGGTGAAATGCATAGATATTACTTAGAATACCGATTGCGAAGGCAGATCACTAACATTATATTGACGCTGAGGGACGAAAGCGTGGGGAGCGAACAGGATTAGATACCCTGGTAGTCCACGCCGTAA
+
FFGGGG>FDFGGGGGGGGGGGGGGGGDFGGGGGGGGGGGGGGGGGFGGGGGGGGGGGGGGGGGGGGGGFGGGGGGGGGGGDGGGGGGGGGGGGGGGGGFGGGGGGGGGGGGFGGGCGGGGGFGGGGGGGGGGGGFGGFGFCGFGGGACFGGGGGGFGGGGGFGGGGFGEFGGG9EF9??@CCC9CFEGGGDCFGGGGGGGGFFGGGGGGGF?CGCFGGFGGGEGGDCGDGCGCEGFGGDGGGFBBFGGECBFF?F>8FAFF?CGFFC6<B29*:4192>4>C
@M02352:288:000000000-CKWC8:1:1101:15830:2552 1:N:0:ATGCGCAG+AAGGAGTA
TACGGAGGATCCAAGCGTTATCCGGAATCATTGGGTTTAAAGGGTCCGTAGGTGGATAATTAAGTCAGAGGTGAAATCCTGCAGCTCAACTGTAGAATTGCCTTTGATACTGGTTGTCTTGAGTTATTATGAAGTAGTTAGAATATGTAGTGTAGCGGTGAAATGCATAGATATTACATAGAATACCAATTGCGAAGGCAGATTACTAATAATATACTGACACTGATGGACGAAAGCGTGGGGAGCGAACAGGATTAGATACCCTGGTAGTCCACGCCGTAA
+
GGGGGGGGGGGGGGGGGGGGGGGGGFGGGGGGGGGGGGGGGGGGGGGGGFGGGGGGGGGGGGGGGGGGGGGGGGGGGAFGGGGGGGGGGGGGGGFGGGGGGGCFGGGGGGGGGGGGGGGGGGGGGGGGGGGGGGGGGGGGGGGGGGGGGGGGGGGGGGGGGGGGGGGGGGGGGGGGGGGGGGGGGGGGGGFGGGGGGGGGEGGGGGGGGGGGGGGGGGGGGGGGGGGGGGGGGGGBGDGGGGEFFEGGGGFFFFGGFFFFGGGGFFGFFFFFFGFBBFFFGG
@M02352:288:000000000-CKWC8:1:1101:11433:2648 1:N:0:ATGCGCAG+AAGGAGTA
TACGGAGGATCCAAGCGTTATCCGGAATCATTGGGTTTAAAGGGTCCGTAGGTGGATGATTAAGTCAGAGGTGAAATCCTGCAGCTCAACTGTAGAATTGCCTTTGATACTGGTTGTCTTGAGTTATTATGAAGTAGTTAGAATATGTAGTGTAGCGGTGAAATGCATAGATATTACATAGAATACCAATTGCGAAGGCAGATTACTAATAATGTACTGACACTGATGGACGAAAGCGTGGGGAGCGAACAGGATTAGATACCCTGGTAGTCCACGCCGTAA
+
GGGFGGGGGGGGGGGGGGEF@FGGGDGGGGGGFGGFDFGFFGGGGGGGGGGGEEGFGGGGGGGGGGGGGGGGGGGGGGGGGGGGFFGGGGGGGGGGGGGGGGGGGGGGGGGGGGGGBGGGGGGGGGGGGGGGGGGGGGGGGGGGG9FGGGGGGGGGGGGGGGGGGGGGGGGGGGGGGGGGGGGGGGGEFFFFGDGGGGGGGGGGGGGGGFFFGGGGGGGGGGGFGGGGGGGGEGGFFGGEGGF@B>DGGGBF?FFCDF4=FFGGF@FFAFAF4>F:(4B6DD
@M02352:288:000000000-CKWC8:1:1101:18579:2650 1:N:0:ATGCGCAG+AAGGAGTA
TACGGAGGATCCAAGCGTTATCCGGAATCATTGGGTTTAAAGGGTCCGTAGGCGGGCTATTAAGTCAGAGGTGAAAGTTTGTGGCTCAACCATAAAATTGCCTTTGATACTGGTAGTCTTGAATTATTGTGAAGTGGTTAGAATATGTAGTGTAGCGGTGAAATGCTTAGAGATTACATAGAATACCGATTGCGAAGGCAGATCACTAACAATATATTGACGCTGATGGACGAAAGCGTAGGTAGCGAACAGGATTAGATACCCTGGTAGTCTACGCCGTAA
+
GFGFGGGGGGGGGFGGGGGGFGGGGCCGFGGGGFGFFGGGGGGGGGFGGGGGGGGGGGGGGGGGGGDGGGGFGGGFGFGGGGGDF?FGGGGGGGGGGGGGGGGFGGGGGGGGGGGGGGGGGGDGFFGGGGGGGGGGGGGGGGGGGGGFFGGGGGGGGGGGGGGFGGGGGGGGGGGGGGGGGGGGGGGGGGGGGGGGGGGGGGGGGGGGGGCGGGGGCGGGGGGGGGGGGGGGGEDEGGGCEGFFF:DGGGFFFFGGFFAFF?FC4FGFDFFFFGF:>BD>DD
@M02352:288:000000000-CKWC8:1:1101:11782:2661 1:N:0:ATGCGCAG+AAGGAGTA
TACGGAGGGGGTTAGCGTTGTTCGGAATTACTGGGCGTAAAGCGTACGTAGGCGGATTGGAAAGTTGGGGGTGAAATCCCAGGGCTCAACCCTGGAACTGCCTCCAAAACTATCAGTCTAGAGTTCGAGAGAGGTGAGTGGAATTCCAAGTGTAGAGGTGAAATTCGTAGATATTTGGAGGAACACCAGTGGCGAAGGCGGCTCACTGGCTCGATACTGACGCTGAGGTACGAAAGTGTGGGGAGCAAACAGGATTAGATACCCTGGTAGTCCACACCGTAA
+
GGGGGGGGGGGGGGGGGGGGEGGGGGGGGGGGGGGGGGGGGGGGGGGGGGGGGEGGGGGGFEFFFGGGGGGGGGGGGGGGGGGGGGGGGFGGGGGGGGGGGEFGGGGGGGGGGGGGGGGGGGGGGGGGGGGGGGGGGGGGGGGGGGGGGGGGGFGGGGGGGGGGGGGGGGGGGGGGGGGGGGGGGGGGGGFGGGGGGGGGGGGGGGGGGGGGCEGGGGGFGGGEGDFGGGGGGGGFGGGGGDFF>FGGGGFFF0C7>FFFGGGFFFGFAF<9FGF?BFF139
@M02352:288:000000000-CKWC8:1:1101:20260:2676 1:N:0:ATGCGCAG+AAGGAGTA
TACGGAGGGTGCAAGCGTTATCCGGAATCACTGGGTTTAAAGGGTGCGTAGGTGGCCTTATAAGTCAGATGTGAAAGCTTCCAGCTTAACTGGGAAATTGCATTTGATACTGTAAGGCTTGAATTATGTTGAGGTTAGCGGAATGTGACATGTAGCGGTGAAATGCATAGATATGTCATAGAACACCAATTGCGAAGGCAGCTAGCTAGGCATACATTGACGCTGAGGCACGAAAGCATGGGGAGCGAACAGGATTAGATACCCTGGTAGTCCATGCCCTAA
+
GGGGGGGGDGGGGGGGGGGGGGGGGGEGEG<FGGGGGGGGGGGGGGGGGGGGGGGCGGGGCGGGGGGGFGGGGGGGGDFDEFFGGGCFGGGGGCCEFFGGGAFGFGGGGDEFGDCEFDGGC8AEFGGGDFFGFDFFD=DFCG:=DDFGGAFCFCFFGGFCGGGGFC>EFA9@3@<DF99=CGCB:FFGFG@DDCEEGC>>:AFGGGGFFD;?CE99CCC9C8*885C8*1975E5<*+0<FG>(4>DD7)7<1(674@4@EFG49@F?AF>BF>=<2252FF
@M02352:288:000000000-CKWC8:1:1101:8250:2692 1:N:0:ATGCGCAG+AAGGAGTA
TACGGAGGGGGTTAGCGTTGTTCGGAATTACTGGGCGTAAAGCGCACGTAGGCGGATCAGAAAGTATAGGGTGAAATCCCAGGGCTCAACCCTGGAACTGCCTTATAAACTCCTGGTCTTGAGTTCGAGAGAGGTGAGTGGAATTCCAAGTGTAGAGGTGAAATTCGTAGATATTTGGAGGAACACCAGTGGCGAAGGCGGCTCACTGGCTCGATACTGACGCTGAGGTGCGAAAGTGTGGGGCGCAAACAGGATTAGATACCCTGGTAGTCCACACCGTAA
+
E@F<F>FGGGGGGGGFGGGGGGGGE7FEFGGGFGGGGGGGFD9CBCGGGFFGGGGGEGGGDGGGDGGBFGGGGGGGGFGFDGGGC,D<FGFGGGGGDGFGGGFGGGGGGGFFGGGAFFFFGGGGGFGGGFCFGCB:9FBCFGFCFEFGGGGFGFGFGGGGGDD?F9<CFGGGGGGFGGGG@*CFGGFBCGEGGGGGGGGGGGGGGGGGGGG?E>FGGGGCFGCC=5CCF5<)2CDDF?C:C8B(3>GGEFFF?FGG2?2=CFCFFFCFB48<6:9(1:7395
@M02352:288:000000000-CKWC8:1:1101:8516:2707 1:N:0:ATGCGCAG+AAGGAGTA
TACGGAGGGTGCAAGCGTTATCCGGAATTATTGGGCGTAAAGGGTCCGTAGGCGGACTAATAAGTCAGAGGTGAAATCCTGCAGCTCAACTGTAGAACTGCCTTTGATACTGTTAGTCTTGAGTTATTGTGAAGTGGTTAGAATATGTAGTGTAGCGGTGAAATGCTTAGAGATTACATGGAATACCGATTGCGAAGGCAGATCACTAACAATATACTGACGCTGATGGACGAAAGCGTGGGGAGCGAACGGGATTAGATACCCCGGTAGTCCACGCCGTAA
+
GFFFGECCE6BF?<FFGFF@FCFFGCGG,C,CCDF8+87@9F,F,9CF<EGGGEG7F7<,C<FGFGGGGGGFGFGGGCFFF?,BA,FGGCFE,<ADFGGFGGGFCEGEGGGG<BEEDDFFFDGF<FAFF<EA,DFFDCFDFGGGBDEDFGGGGGGCEFFGGGGGGGCEGFFFFGFGDB>FCGGDFFGG7C*DFGGGDGGFGF?GFFF99?<?5<CF7;CCF>EGGGCFGDGGGGGFGGGGGGF69>DGGD3<?F5*8FAFGF<6.<D@BFF>4CFBF4@BDD
@M02352:288:000000000-CKWC8:1:1101:17022:2708 1:N:0:ATGCGCAG+AAGGAGTA
TACGGAGGATCCAAGCGTTATCCGGAATCATTGGGTTTAAAGGGTCCGTAGGTGGATAGATAAGTCAGAGGTGAAATCCTGCAGCTCAACTGTAGAACTGCCTTTGATACTGTTTATCTTGAGTCATTATGAAGTGGTTAGAATGTGTAGTGTAGCGGTGAAATGCATAGATATTACACAGAATACCGATTGCGAAGGCAGATCACTAATAATGTACTGACACTGAGGGACGAAAGCGTGGGGAGCGAACAGGATTAGATACCCTGGTAGTCCACGCCGTAA
+
GGGGGGGGDGFGGGGGGGGGFFGGGGGGDGGGGGGF@EEFFGEGFEFGFGFGGGGGGFGGGGGGGGGGGGGGGGGGGFGGGGFFGGGGGGGGFGGGGGGGGGGGEDGFGGGGGGGFFGGGGGGGGFGFGGFFFGEGFCFFGGGGGGGGEDFFGGGGGGGGGGGGGGFGGGGFFGGFEGGGGGGGGGGCEGGGGGGEGGGGGGGGGGGFEFDFGCFFDGFGGGGGGGGGGDFDDGGFGGGGGGFFFF3CEGFFFFGDDFDFGGGGFFGFBFA<BGFFFBE>GD
@M02352:288:000000000-CKWC8:1:1101:14555:2720 1:N:0:ATGCGCAG+AAGGAGTA
TACGGAGGGTGCGAGCGTTAATCGGAATTACTGGGCGTAAAGCGCATGCAGGTGGTTCATTAAGTCAGATGTGAAAGCCCGGGGCTCAACCTCGGAACTGCATTTGAAACTGGTGAACTAGAGTGCTGTAGAGGGGGGTAGAATTTCAGGTGTAGCGGTGAAATGCGTAGAGATCTGAAGGAATACCAGTGGCGAAGGCGGCCCCCTGGACAGACACTGACACTCAGATGCGAAAGCGTGGGGAGCAAACAGGATTAGATACCCTGGTAGTCCACGCCGTAA
+
GGGGGGGGGGGGGGGGGGGGGGGGGGGGGGGGGGGGGGGGGGGGGGGGGGGGGGGGGGGGGGGGGGGGGGGGGGGGGGGGGGGGGFGFGGFGGGGGFFGGGGGGGGGGGGGGGGGGGGGGGGGGGGGGGGGGGGGGGGGGGGGGGGGGGGGGGGGGGGGGGGGGGGGGGGGGGGCGGGGGFGGGGGGGGGGGGGGGGGGGGGGGGGGGGGGGGGGGGGFGGGGGGGFGGGFGGGD>CE<EGGFFFFG5?FFFFFGG?FAFGGFGF@GFFFFFFGFFFF>>DC
@M02352:288:000000000-CKWC8:1:1101:16850:2904 1:N:0:ATGCGCAG+AAGGAGTA
TACGGAGGGGGTTAGCGTTGTTCGGAATTACTGGGCGTAAAGCGCACGTAGGCGGATCAGAAAGTATAGGGTGAAATCCCAGGGCTCAACCCTGGAACTGCCTTGTAAACTCCTGGTCTTGAGTTCGAGAGAGGTGAGTGGAATTCCGAGTGTAGAGGTGAAATTCGTAGATATTCGGAGGAACACCAGTGGCGAAGGCGGCTCACTGGCTCGATACTGACGCTGAGGTGCGAAAGTGTGGGGAGCAAACAGGATTAGATACCCTGGTAGTCCACACCGTAA
+
GGGGDCFGGGG+6DFGGGGEFCFGGGEGGGGGGGGGGGGGGGGGGGGGGGGGGGGGC@FG9FGGG,B@FFCFEFGGGGGGGGGGGFGGGGGGGGCGGGGFGGGGFGGGGGGGGGGGGGGGDGGGGGEGGGGGGG:DCEGGGGGFGGGGFECCFGGFGGGGGGGG@FGGGGDGGGFCGGGGGGGGCGF@CFGGGGGGGGGGGGGGGGFFC:4CGDE@EFFFCCE*CDGGC54<EGGB:?:EGG512BGGCCF?<:<C7?9FEGGG4>FFAFFA=CF?B0)4FD
@M02352:288:000000000-CKWC8:1:1101:7754:2917 1:N:0:ATGCGCAG+AAGGAGTA
TACGAGGGGTGCAAGCGTTAATCGGAATTACTGGGCGTAAAGCGTGCGTAGGTGGTTTGTTAAGCAAGATGTGAAAGCCCCGGGCTCAACCTGGGAACTGCATTTTGAACTGGCAAACTAGAGTATTGTAGAGGGTAGTGGAATTTCCAGTGTAGCGGTGAAATGCGTAGAGATTGGAAGGAACATCAGTGGCGAAGGCGGCTACCTGGACAAATACTGACACTGAGGCACGAAAGCGTGGGGAGCAACCAGGATTAGATACCCTGGTAGTCCACGCCGTAA
+
G@ECFGDCEC@GCEFEECCGFFGFGC@FGGFFADGGGGCCCFGG:FGG:FFEEFFGGGGGGCFGFFFFGGGGDFD?EAF<FGGGGCFFGGGGGGFGGGGGGADFDF9=5FGGGGGFFFGFDFFFGGGGGAFFDFGG<FGGFGFCFCFFEGGAFC;CCEECGGD>@FCGGG5FCFDECCGGDFCFCFE92FF?EGEGEEGEDEGGGFGGGGCEFGFFGGFGGGGG?FGGG=FDDEG>FGGGG*7:>DDF*2<7::FG>FDF733>6>3?<@ADFGFFF?:7*5
@M02352:288:000000000-CKWC8:1:1101:7772:2935 1:N:0:ATGCGCAG+AAGGAGTA
TACGAGGGGTGCAAGCGTTAATCGGAATTACTGGGCGTAAAGCGTGCGTAGGTGGTTTGTTAAGCAAGATGTGAAAGCCCCGGGCTCAACCTGGGAACTGCATTTTGAACTGGCAAACTAGAGTATTGTAGAGGGTAGTGGAATTTCCAGTGTAGCGGTGAAATGCGTAGAGATTGGAAGGAACATCAGTGGCGAAGGCGGCTACCTGGACAAATACTGACACTGAGGCACGAAAGCGTGGGGAGCAACCAGGATTAGATACCCTGGTAGTCCACGCCGTAA
+
GGGGGGGEGGGGGDG8FFFEGFFGGGGGGGGAFFFGGG:FGGGGFGGFBEGGGDGG7EEGGGCEGGGFGFFFEFGGFG@GGGGDGGDFGGG8FGGGGGGGGGFGCGGGFGGGGGGFFGGA9FFFGFGCFFAFGGGE7FCFGF<FC<FFDGA@FG9CGCFEGGGGGGGDGGGGF,DCFGGGGGGCFE<EGCGGGGCCECFGGGGGF?FGE8FGEFGGG<9FEECECGFCCCFGGGD>CEGGGCBF>>DC*285(44*46>FGGCC4@*0<64>FGFFF(),>C
@M02352:288:000000000-CKWC8:1:1101:7750:2936 1:N:0:ATGCGCAG+AAGGAGTA
TACGAGGGGTGCAAGCGTTAATCGGAATTACTGGGCGTAAAGCGTGCGTAGGTGGTTTGTTAAGCAAGATGTGAAAGCCCCGGGCTCAACCTGGGAACTGCATTTTGAACTGGCAAACTAGAGTATTGTAGAGGGTAGTGGAATTTCCAGTGTAGCGGTGAAATGCGTAGAGATTGGAAGGAACATCAGTGGCGAAGGCGGCTACCTGGACAAATACTGACACTGAGGCACGAAAGCGTGGGGAGCAAACAGGATTAGATACCCTGGTAGTCCACGCCGTAA
+
GGGGDGGGGGGGGGGGGGGGGGGGGGGGGGGGGGGGGGGGGGGGGGGGGGGGGGGGGGGGGGGGGGGGGGGGGGGGGGGGGGGGGGGGGGGGGGGGGGGGGGGGGGGGFGGGGGGGGGGGGGGGGGGGGGGGGGGGGGGGGGFGGGGGGGGGGGGGGGGDGGGGGGGGGGGGGGGGGGGGGGGGGDFGGGGGGGGGGGGGGGGEGGGGGGGGGGGGGGGCEECFF>FFGGGGDGDFGGGGGG><9EGGGGFFFFGGBF>FGGGGFFGFF?<<FGFBFBFFDD
@M02352:288:000000000-CKWC8:1:1101:15861:2941 1:N:0:ATGCGCAG+AAGGAGTA
TACGGAGGATCCAAGCGTTATCCGGAATCATTGGGTTTAAAGGGTCCGTAGGTGGATAATTAAGTCAGAGGTGAAAGTTTGCGGCTCAACCGTAAAATTGCCTTTGATACTGGTTATCTTGAATTATTGTGAAGTGGTTAGAATATGTAGTGTAGCGGTGAAATGCATAGATATTACATAGAATACCAATTGCGAAGGCAGATCACTAACAATATATTGACACTGATGGACGAAAGCGTGGGGAGCGAACAGGATTAGATACCCTGGTAGTCTACGCCGTAA
+
GGGGGGGGGGGGGGGGGGGGGGGGGGGGGGGGGGGFGGGGGGGGGGGGGGGGGGGGGGGGGGGGGGGGGGGGGGGGGGGGGGGGEGGGGFGGGGGGGGGGCGGGGGGGGGGGGCGGGGGGGGFGGGGGGGGGGGGGGGGGGGGGGGGGGGGGGGGFGGGGGGGGGGGGGGGGGGGGGGGGGGGGGGGGGGGGGGGGGGGGGGGGGGGGGGFFFGGGGGGGGGGGGGGGGGGGGGGFGGGGGCDB>EGGGGFFBFGGFFFFGG6FFFGFFFFFFGF:;>FFDC
@M02352:288:000000000-CKWC8:1:1101:9325:2980 1:N:0:ATGCGCAG+AAGGAGTA
TACGGAGGGGGTTAGCGTTGTTCGGAATTACTGGGCGTAAAGCGTGCGTAGGTGGTTTGTTAAGCAAGATGTGAAAGCCCCGGGCTCAACCTGGGAACTGCATTTTGAACTGGCAAACTAGAGTATTGTAGAGGGTAGTGGAATTTCCAGTGTAGCGGTGAAATGCGTAGAGATTGGAAGGAACATCAGTGGCGAAGGCGGCTACCTGGACAAATACTGACACTGAGGCACGAAAGCGTGGGGAGCAAACAGGATTAGATACCCTGGTAGTCCACGCCGTAA
+
GFGGG@FFGGG@CCFGGGGGG@FEGG@FGGGGGGGGGFGGGGGGGGGGGGGGFGGGGGGGGGGGGGGGGGGGGGGGGGGGGGGEGEFGGGGGGGGGGGGGGGGGGGGGGGGGGGFCGFGGGGGGGGGGGGGGGGDFFGGGGGGFGF@FGGGGGGGGGEGGGCFGGGGGGGDGGFFGFGGF@EGGGG@FGGGGGGGGGGGGGGEGG?EGGFFGFGGGGGGFGGGD6FGGGEGGGGGFGGGGGDD1>DGGGGFFFBGGBFFFCCGGFFGFAFABFFFFFFF0CC
@M02352:288:000000000-CKWC8:1:1101:10241:3064 1:N:0:ATGCGCAG+AAGGAGTA
TACGGAGGGTGCAAGCGTTATCCGGAATCATTGGGTTTAAAGGGTCCGTAGGCGGACTAATAAGTCAGAGGTGAAATCCCGCAGCTCAACTGTGGAACTGCCTTTGAAACTGTTAGTCTTGAGTTATTGTGAAGTGGTTAGAATATGTAGTGTAGCGGTGAAATGCTTAGAGATTACATGGAATACCGATTGCGAAGGCAGATCACTAACAATATACTGACGCTGATGGACGAAAGCGTGGGGAGCGAACAGGATTAGATACCCTGGTAGTCCACGCCGTAA
+
GFFFGDCEEFCFFCGGGFFEDGFEG:@FEFFCFFG,BFCCAFFGFGGGFGGGGGGGGGG9CEFFGGGGGGGFFFGGGGGGEG7CC,BFE<FGGGGGGGGGGGGGGGGGGGGGFGGGGEGGAFFGGGGGGFFGFFDGGFGDGGFGFFEFFGGGGGGGGGGGGGGGGGAFEFFFFFGGGGGGGGGFGCFGGGGGGGGGGGGGGGGGGGGGGGGFDCBEGGGGGGGGGCCGGGGGGEGEFGDCEGFFFFGGGGFFFFGF?FBFFF<CF>FFBFFA9:FFBBF>GD
@M02352:288:000000000-CKWC8:1:1101:10870:3165 1:N:0:ATGCGCAG+AAGGAGTA
TACGGAGGGTCCAAGCGTTATCCGGAATCATTGGGTTTAAAGGGTCCGTAGGCGGGCTAATAAGTCAGTGGTGAAATGCAGGGGCTCAACTCCGGCACTGCCATTGATACTGTTAGTCTTGAATTATTGTGAAGTGGTTAGAATATGTAGTGTAGCGGTGAAATGCTTAGATATTACATAGAATACCGATTGCGAAGGCAGATCACTAACAATATATTGACGCTGATGGACGAAAGCGTGGGTAGCGAACAGGATTAGATACCCTGGTAGTCCACGCCGTAA
+
GGGGGGGGGGFGGFGGGGGGGGGGGGGGFGGGGGGFGGGGGGGGGDGGGGGGGGGGGGGFFGGGFGGGGGGGGGGGGGGGGFGGGGGGGGCFGGGGGGGGGGGGGGGGGGGGGFGGGGGGGFFFGGGGGFFFFGGGFCFGGGGGGGFGGGGGGGGGGGCGFGGGGGGGCGGGGGGGGG9CCFGGGGGGEGGGGGGGGGGGGCGGCGGGGG4?FGGGCC?CGGGGGD?CGFGDGEGFGGGGGGF>:?DGGGFFFFGGFFFFGGGGFFGFAFFFFFFF>FFFGG
@M02352:288:000000000-CKWC8:1:1101:12042:3183 1:N:0:ATGCGCAG+AAGGAGTA
TACGGAGGATCCAAGCGTTATCCGGAATCATTGGGTTTAAAGGGTCCGTAGGTGGATGATTAAGTCAGAGGTGAAATCCTGCAGCTCAACTGTAGAATTGCCTTTGATACTGGTTGTCTTGAGTTATTATGAAGTAGTTAGAATATGTAGTGTAGCGGTGAAATGCATAGATATTACATAGAATACCAATTGCGAAGGCAGATTACTAATAATATACTGACACTGATGGACGAAAGCGTGGGGAGCGAACAGGATTAGATACCCTGGTAGTCCACACCGTAA
+
GGGGGGGGGGGGGGGGGGGGGGGGGGGGGGGGGGGCFGFFFGGGGGGGGGGGFGGGGGGGGGGGGGGGGGGGGGGGGGGGGGGGGFGGGGGGGGGFFEFGGGGGGGGGGGGGGGGGGGGGGGGGGGGGGGGGGGGGGGGGGGGGGGGGGGGGGGGGGGGGGGGGGGGGGGGGGGGGGGGGGGGGGGGGGGGGGGGGGGGGGGFGGGGGGGGGGGGGGGGGFGGGGGGGGGGGGGGFGGGGGGFF@FGGGDE;?BGGFFFFGGGGFFGFDFBFFGFF<FE?GG
@M02352:288:000000000-CKWC8:1:1101:16811:3185 1:N:0:ATGCGCAG+AAGGAGTA
TACGGAGGGTCCAAGCGTTATCCGGATTTATTGGGTTTAAAGGGTCCGTAGGCGGGCTTATAAGTCAGAGGTGAAATCCCATCGCTCAACGATGGAACTGCCTTTGATACTGTAGGTCTTGAATATATTTGAAGTAGGCGGAATATGTAGTGTAGCGGTGAAATGCATAGATATTACATAGAACACCAATTGCGAAGGCAGCTTACTAAGATATTATTGACGCTGATGGACGAAAGCGTGGGTAGCGAACGGGATTAGATACCCCGGTAGTCCACGCCGTAA
+
GGGGGGGGGGFGGGGGGGGGGGGGGFFGGGGGGGGFCEGGGGGGGGGGGGGGGGGGGGGGGGGGGGGGGGGGGGGGGGGGGGFGGGGGGGGGGGGGGGGGGGGGGGGGGGGGGGGGGGGGGG8FGGGGGGGGGGGGGGGGGGGGGGGGGGGGGGGGGGGGGGGGGGGGGGGGGGGGGGGGGGGGGGGGGGGGGGGGGGGGGGGGGGGGGGFFGGGGGGGGGGGGGGGGGCFDGGGFGGGGGGFFFFDGGGFFFFGFFFFFGGGGFEGFFFFFFGFFFFFBGG
@M02352:288:000000000-CKWC8:1:1101:24841:3283 1:N:0:ATGCGCAG+AAGGAGTA
TACGGAGGGTCCGAGCGTTAATCGGAATTACTGGGCGTAAAGCGCACGCAGGCGGTTTGTTAAGCTAGATGTGAAAGCCCTGGGCTCAACCTGGGAATTGCATTTAGAACTGGCAGGCTAGAGTTTTGGAGAGGGGAGTGGAATTCCAGGTGTAGCGGTGAAATGCGTAGATATCTGGAGGAACATCAGTGGCGAAGGCGACTCCCTGGTCAGTAACTGACGCTCATGTGCGAAAGTGTGGGTAGCGAACAGGATTAGATACCCTGGTAGTCCACACCGTAA
+
GGGGGGGGGGDFGGGGGGGGGGGGGGGGGGGGGGGGGGGGGGGGGCGGEGGGGGGFGGGGGGGGGGGGGGGGFGGGGGGGGFFGGGGGGGGGGGGGGGGGGGGGGGGGGGGGGGGGGGGGGGGFGGGGGFFGGGGE7FEGGGGGGGGFFGGGGGGGGGGGGGGGGGGGGGGGGGGFGECFGEGGGFFFFGGGGGGGGGGGGDGGGGFFGCGGGFGGFGGGGGGGGGGGFGGGGGGFGFGGGD@AFFGGGGFFF?FGBFFFGGGGFFGFFF<AFGFBBFB?GD
@M02352:288:000000000-CKWC8:1:1101:17569:3293 1:N:0:ATGCGCAG+AAGGAGTA
TACGGAGGGTCCGAGCGTTAATCGGAATTACTGGGCGTAAAGCGCACGCAGGCGGTTTGTTAAGCTAGATGTGAAAGCCCTGGGCTCAACCTGGGAATTGCATTTAGAACTGGCAGGCTAGAGTTTTGGAGAGGGGAGTGGAATTCCAGGTGTAGCGGTGAAATGCGTAGATATCTGGAGGAACATCAGTGGCGAAGGCGACTCCCTGGTCAGTAACTGACGCTCATGTGCGAAAGTGTGGGTAGCGAACAGGATTAGATACCCTGGTAGTCCACACCGTAA
+
GGGFEGGDGGFFCFGGGFGGCFGGGGGCFFGFGGGGGGGGGGGGGGFCGGGGGGGGGGGGGGGFGGEFFFGGGGGFFF@FGAFFGGGGGF@FGCFGGGGGGGGCGGGGGGGFGGFGDGFGGGGFAFGFEGFFGGGGGGGGGGGGGGGGGGFGGGGGDGGGGGGGGGGGGGGGFEGCFGGGGGGGCCFGGCFGGGGGGGGGGGGGGGGFFCFGGGGGEGFGCEC;EG9CFGGGGGCDFGGGGGFF<FGGGGFFBFFGBFFFFGFFFFDFAFFA=D@:<:>?GG
@M02352:288:000000000-CKWC8:1:1101:9636:3334 1:N:0:ATGCGCAG+AAGGAGTA
TACGGAGGGTGCAAGCGTTATCCGGAATCATTGGGTTTAAAGGGTCCGCAGGCGGTCAATTAAGTCAGAGGTGAAATACCATAGCTCAACTATGGAACTGCCTTTGATACTGGTTGACTTGAGTTATACGGAAGTAGATAGAATAAGTAGTGTAGCGGTGAAATGCATAGAGATTACTTAGAATACCGATTGCGAAGGCAGTCTACTACGTATATACTGACGCTCATGGACGAAAGCGTGGGGAGCGAACAGGATTAGATACCCTGGTAGTCCACGCCGTAA
+
FFGGGGGDGGGGGGGGGFGGGGGGGFGGGGGGGFGGGGGGGGGGGGFFGCEDGGGGGGGGGGGGFGGGGGGFGGGGGGGGGGFFGFGGGFGGGGGGGGGGGGGGGGGGGGGGGGGGGGGGGGGGGGGGGGGDGGGFGGFGGGFGCFGGGGGGGFGCFDCGGGGFGGGGGGGGGGGGGFGGFGGFGGDGGGGGGGGGGDGGGGGGGGGGGGGGFGGGGGG?FGGGGGGGGGGGGGGFGGGGGGF?FBDDGGEFB:7DBFBFGGCFFFGFFFF277449:>>DD
@M02352:288:000000000-CKWC8:1:1101:22406:3336 1:N:0:ATGCGCAG+AAGGAGTA
TACGGAGGGTCCAAGCGTTATCCGGATTTATTGGGTTTAAAGGGTCCGTAGGCGGGCTTATAAGTCAGAGGTGAAATCCCATCGCTCAACGATGGAACTGCCTTTGATACTGTAGGTCTTGAATATATTTGAAGTAGGCGGAATATGTAGTGTAGCGGTGAAATGCATAGATATTACATAGAACACCAATTGCGAAGGCAGCTTACTAAGATATTATTGACGCTGATGGACGAAAGCGTGGGTAGCGAACGGGATTAGATACCCCGGTAGTCCACGCCGTAA
+
GDE@FEE@CCFGF<FFB@BFGGFGF:@CFDDF6EF@@:FACFCFEG8FFGGGGDGG+CFFGGGGGGGGGGGFDGGDGGGGGFEEF,EFGGEF7FGGGGDF<FGFDFDFEFGGFGBADFFEGFFFGFGGGCFF>BGGGGGCFFGGGFGGGGDE@FACGGBBBFF;EFFF7C?FGGGGGG@FEFGGGCGGGGGGGGEEEGGGEGFFEFG@FFDEFGGGGGGC?ECEE)@FGGGDGE<DFGGGEEFF?FCDGGEB?635<FFFCE?C55DE>5A4FGFFF(<>DD
@M02352:288:000000000-CKWC8:1:1101:19423:3353 1:N:0:ATGCGCAG+AAGGAGTA
TACGAGGGGTGCAAGCGTTAATCGGAATTACTGGGCGTAAAGCGTGCGTAGGTGGTTTGTTAAGCAAGATGTGAAAGCCCCGGGCTCAACCTGGGAACTGCATTTTGAACTGGCAAACTAGAGTATTGTAGAGGGTAGTGGAATTTCCAGTGTAGCGGTGAAATGCGTAGAGATTGGAAGGAACATCAGTGGCGAAGGCGGCTACCTGGACAAATACTGACACTGAGGCACGAAAGCGTGGGGAGCAAACAGGATTAGATACCCTGGTAGTCCACGCCGTAA
+
GGGGEGEGGGGGGFGGGFFEGGGGGGGGGGGGGGGGGFGFGGGGGGGGGGFEFEFFGGGGGFFAGGGGGGGFGGGGGGGGEGGGGFGGGGGGGGGGGGGGGGGGGGGGGGGGGGGGFGGGGGDDFFGFFGGFGGGGGGGGGGGGGGFGGGFGGGGGGGGGFG?FCCGEEGGGCFGGGGGGGFGGGGGGGFGGGGGEGGGGGGEEFFGGGGGGGGGGFGCFFGGGGGGCFGGDGGG>FEGGGEDB>FGDCF>?:60:<FD6EG6>@@GF<@>AFGFB2?F>79
@M02352:288:000000000-CKWC8:1:1101:15573:3363 1:N:0:ATGCGCAG+AAGGAGTA
TACGGAGGGGGTTAGCGTTGTTCGGAATTACTGGGCGTAAAGCGCACGTAGGCGGATCAGAAAGTATAGGGTGAAATCCCAGGGCTCAACCCTGGAACTGCCTTATAAACTCCTGGTCTTGAGTTCGAGAGAGGTGAGTGGAATTCCGAGTGTAGAGGTGAAATTCGTAGATATTCGGAGGAACACCAGTGGCGAAGGCGGCTCACTGGCTCGATACTGACGCTGAGGTGCGAAAGTGTGGGGAGCAAACAGGATTAGATACCCTGGTAGTCCACACCGTAA
+
GGGGGGGGGGGGGGGGGGGGGGGGGGGGGGGGGGGGGEGGFGGGGGGGGGGGGGGGGGGGGGGGGGGGGGGGGGGGGGGGGGGGGGGGGGGGGGGGGGGGGGGGGGGGGGGGGGGGGGGGGGGGGGGFGGGGGGGGGFGGGGGGGGGGGGGGGGGGGGGGGGGGGGGGGGGGGGGGGGGGGGGGGGGGGGGGGGGGGGGGGGGGGGGGGGGGGGGGGGGGGGGGGGGFGGGGGGGFGGGGGGFF9EG<FGFFF<GF7=AFGG8C?FGFFFFF=F@??:E:<<
@M02352:288:000000000-CKWC8:1:1101:22670:3367 1:N:0:ATGCGCAG+AAGGAGTA
TACGGAGGATCCAAGCGTTATCCGGAATCATTGGGTTTAAAGGGTCCGTAGGTGGATAATTAAGTCAGAGGTGAAATCCTGCAGCTCAACTGTAGAATTGCCTTTGATACTGGTTGTCTTGAGTTATTATGAAGTAGTTAGAATATGTAGTGTAGCGGTGAAATGCATAGATATTACATAGAATACCAATTGCGAAGGCAGATTACTAACAATCAATTGACACTGATGGACGAAAGCGTGGGGAGCGAACAGGATTAGATACCCTGGTAGTCCACGCCGTAA
+
GGGGGGGGGGGGGGGGGGGGGGGGGGGFGGGGGGGGGGGFGGGGGFFGEDEGGGGFGGGGGGGGGGGGGGGGGGGGGFGGGGGGGGGGGGGGGGGGGGGGGGGFFGGGGGGGGGGGGGGGGFGGGGGGGGGFDFFFGFGGGGGGGGGGGGGGGGGGGGGGGGGFGGGGGGGGGGGGGGGGGGGGGBFGGGGGGGGGGGGGGFGGGGGGGGGGFFGGGGGFFFGGCF7FCGFGGGGBGGCEEGFFFFGGGGFFBBCFDFFFGGGGFFGFFFDFBFFB>FFFGD
@M02352:288:000000000-CKWC8:1:1101:8836:3372 1:N:0:ATGCGCAG+AAGGAGTA
TACGGAGGGTGCAAGCGTTATCCGGAATCACTGGGTTTAAAGGGTGCGTAGGTGGATTAGTAAGTCAGTGGTGAAAGCCTGCGGCTTAACTGTAGAATTGCCTTTGATACTGCTAATCTTGAATTAGGACGAGGTATGCGGAATGTGACATGTAGCGGTGAAATGCATAGATATGTCATAGAACACCGATTGCGAAGGCAGCATACTAGACCTCTATTGACACTGAGGCACGAAAGCGTGGGGAGCGAACAGGATTAGATACCCTGGTAGTCCACGCCCTAA
+
GGGGEGGGGBFGGGGGGGGCFGGGGD:F<FEFGGGC@FGGGGFGCFCF8CFG6EG=F,FFFFFGGGFGGGGGGGGGGGGGGG+@FG7FGC<FEGGGGGGGG<F<AFF9FGGGGGFGDGGGGA<FEF8FG,CFGGCB<F9CFG@>=@<C=7EFGGGCGGGGFGGGGGFGGGGGGGDG,,,@FGGGGGGGGGFFGGGGGGG,BE8+2BF+C+>+:+9;CFGFGCGGGGGGGEFCGGGFGCGGGGE?BDDGCDBFF<FC>FFFGGGGFFGFFFDBFG=?FF59FF
@M02352:288:000000000-CKWC8:1:1101:15616:3413 1:N:0:ATGCGCAG+AAGGAGTA
TACGAGGGGTGCAAGCGTTAATCGGAATTACTGGGCGTAAAGCGTGCGTAGGTGGTTTGTTAAGCAAGATGTGAAAGCCCCGGGCTCAACCTGGGAACTGCATTTTGAACTGGCAAACTAGAGTATTGTAGAGGGTAGTGGAATTTCCAGTGTAGCGGTGAAATGCGTAGAGATTGGAAGGAACATCAGTGGCGAAGGCGGCTACCTGGACAAATACTGACACTGAGGCACGAAAGCGTGGGGAGCAAACAGGATTAGATACCCTGGTAGTCCACGCCGTAA
+
GFGGCFGGGGGGGFGGGGGGCFGGGGGGGGGGGGGGGFGGGGGGGGGGGGGGFGGFGGGGGGFGGGGGGGGGGGGGGGGGGGGGGGGGGGGFGGGGGGGGGGGGGGGGGGGGGGGGGGGGGGGFGGGGGGGGGGGGGGGGGGGGGGGGGGGGGGGGGGGGGGGGGGGEGGGGGGFGGFGGGGGGGCFGGGGGGGGGGGGGGGDGGGGGGGGGFGFFGGFGGGGGGGGGGGGGGGGFGGGGGGEBBFGGGGF?BF<FFFFFGCGGFFGF2@BFFG??0?B9CC
@M02352:288:000000000-CKWC8:1:1101:25255:3448 1:N:0:ATGCGCAG+AAGGAGTA
TACGGAGGGGGTTAGCGTTGTTCGGAATTACTGGGCGTAAAGCGTACGTAGGCGGATTGGAAAGTTGGGGGTGAAATCCCAGGGCTCAACCCTGGAACTGCCTCCAAAACTATCAGTCTAGAGTTCGAGAGAGGTGAGTGGAATTCCAAGTGTAGGGGTGAAATTCGTAGATATTTGGAGGAACACCAGTGGCGAAGGCGGCTCACTGGCTCGATACTGACGCTGAGGTACGAAAGTGTGGGGAGCAAACAGGATTAGATACCCTGGTAGTCCACACCGTAA
+
GGGGG@FGGGGGGFGGGEGGGGGGGGGGGGGGGGGGGGGGGGGGBCEGGGGGGGGGGCFGCFGGGAEFGGGGGGGGGGGGGGGGGGGGGGGG=FGGGGGGGGGCECFGGGGFCFFGGGG9FFGGGGGDFGGGGGG7AFGFGGGGGGGFGGEGFGDFGGGGGGGGGGGGGGGFFGFCFGGFGGGGGGGGGGGGGGDECGGGCEGCFGGGGGGGGGGGGGGGGGDEEGGGGGGGGGGFGGGGCGF?BBGGFGFF?FFGFFFFGGGGFFGFBBB<@GFFF?F?FD
@M02352:288:000000000-CKWC8:1:1101:21058:3519 1:N:0:ATGCGCAG+AAGGAGTA
TACGGAGGGTGCAAGCGTTAATCGGAATTACTGGGCGTAAAGCGCGCGTAGGCGGTTGTTTAAGTTAGATGTGAAAGCCCTGGGCTCAACCTAGGAATTGCATTTAAAACTGGGCAACTAGAGTATGGTAGAGGGAAGTGGAATTCCACATGTAGCGGTGAAATGCGTAGAGATGTGGAGGAACACCAGTGGCGAAGGCGACTTCCTGGACCAATACTGACACTGAGGTGCGAAAGCGTGGGGAGCAAACAGGATTAGATACCCTGGTAGTCCACGCCGTAA
+
GGGGG@FEGGGDFGFGGGGD,EFGGGGGGGGGGGGGGGGGGGGGGGGGGGGG,=FC@CCFGGGGGAFGGGGGGGGGGGGG8FFFGGGGGGGFFGGGGFGGGCFGG<FDGGGGGG8DCFG8FGFFFFFFFGGGGGGGFGGGGGGGGGGFEFFGGGGGGGGGGGGGGGGGGGGFGGG;FGGGGGGGGDGGGGGGGGGGGGGGGGD5<FGGGC5CFEGGGGFFGEGGGGGGGGGGDEGFGGGGGG3:>FGGGGFFF0CFBFFFGGGGFFGFFFFF@GF<BFFBGG
@M02352:288:000000000-CKWC8:1:1101:22107:3523 1:N:0:ATGCGCAG+AAGGAGTA
TACGGAGGGTGCAAGCGTTATCCGGAATCATTGGGTTTAAAGGGTCCGTAGGCGGGCATATAAGTCAGTGGTGAAAGTCTGTGGCTCAACCATAGAATTGCCATTGATACTGTATGTCTTGAATTATTGTGAAGTGGTTAGAATATGTAGTGTAGCGGTGAAATGCTTAGAGATTACATAGAATACCGATTGCGAAGGCAGATCACTAACAATATATTGACGCTGATGGACGAAAGCGTAGGTAGCGAACAGGATTAGATACCCTGGTAGTCTACGCCGTAA
+
GGGGGCGFGCEGGGGGGGGGGGGFGGGGGGGGGGGCCCFFGGGGGGGGGGGGGGGGGGFGFFGGG9FGGGGGGGGGGGGGGGGFGCGGGGGGGGGGGGGGGGGGGGGFGGGGGGGGGGGGGGGGGGGGGGGF@FGGGDGGDGFGGGGGGGGGGGGFFGGGGGGGGGGGGGGGGGGGGGGGGGFFGGGDGGGGGGGGGGGGGGGCGGGGGGGG9CGBFGGCFGGGGGGGGGGDGGGDGGGGGEFB?FGGGGFF:0CFFFFFFGC6?FC?AFFFFGFF>9EFGD
@M02352:288:000000000-CKWC8:1:1101:13639:3594 1:N:0:ATGCGCAG+AAGGAGTA
TACGGAGGATCCAAGCGTTATCCGGAATCATTGGGTTTAAAGGGTCCGTAGGTGGATGATTAAGTCAGAGGTGAAATCCTGCAGCTCAACTGTAGAATTGCCTTTGATACTGGTTGTCTTGAGTTATTATGAAGTAGTTAGAATATGTAGTGTAGCGGTGAAATGCATAGATATTACATAGAATACCAATTGCGAAGGCAGATTACTAATAATATACTGACACTGATGGACGAAAGCGTGGGGAGCGAACAGGATTAGATACCCTGGTAGTCCACGCCGTAA
+
GGGGGGGGGGGGGGGGGGGGGGGFGFGGGGGGGGGFGGGGGGGGGFFGGGGGFGFGGGGGGGFGGGGGGGGGGGGGGGGGGGGGFFGGGGGGGGGGGGGGGGGGGGGGGGGGGGGGGGGGGFGFGGGGGGGFGFGGGGGGGGGGGGGGGGGGGGGGGGGGGGGGGGGGGGGGFGFGGGGGGGGGGGGGGGGGGGGGGGGGGGEFGGGFGGGGGGGGFFGGGGGCCGGGGGGGGCGFGGGGCGFFFFGGGGEFB1*?2?BFGEGGFFGFAFFBFGFFBFFFGG
@M02352:288:000000000-CKWC8:1:1101:13621:3597 1:N:0:ATGCGCAG+AAGGAGTA
TACGGAGGATCCAAGCGTTATCCGGAATCATTGGGTTTAAAGGGTCCGTAGGTGGATGATTAAGTCAGAGGTGAAATCCTGCAGCTCAACTGTAGAATTGCCTTTGATACTGGTTGTCTTGAGTTATTATGAAGTAGTTAGAATATGTAGTGTAGCGGTGAAATGCATAGATATTACATAGAATACCAATTGCGAAGGCAGATTACTAATAATATACTGACACTGATGGACGAAAGCGTGGGGAGCGAACAGGATTAGATACCCTGGTAGTCCACGCCGTAA
+
GGGGGGGGGGGGGGFGGGGGGFGGGGEFGGFGGGGGGGGGGGGGGGGGGGGGGGGFGGGGGGGGGGGGGGGGGGGGGGGGGGGGGGGGGGGGGGGGGGGGGFDGGGFFGGGGGGGGGGGGGGGGGGGGGGGGGGGGGGGGGGGFFGFGGGGGGGDGGGGGGGGGGGGGGFDFFGGGGGGGGFGGGGGGGFFFGEGGGGGGGFGGGGGFGC8CFEGGGGFGGGGGGGG7EFF5CGGEGGDEDEEFBFGGGGFFFFGGFFFFF?FGFFGFFF>FFGFFFFFFGG
@M02352:288:000000000-CKWC8:1:1101:21076:3614 1:N:0:ATGCGCAG+AAGGAGTA
TACGAAGGGTGCGAGCGTTGTTCGGAATTACTGGGCGTAAAGGGCGTGTAGGCGGATTGCAAAGATAGAGGTGAAAGGCCTGGGCTCAACCTGGGAACTGCCTTTATAACTTGCAGTCTAGAGATCGAGAGAGGATAGCGGAATTCCTAGTGTAGAGGTGAAATTCGTAGATATTAGGAAGAACACCAGTGGCGAAGGCGGCTATCTGGCTCGATACTGACGCTGAGGCGCGAAAGCGTGGGGAGCAAACAGGATTAGATACCCTGGTAGTCCACGCCGTAA
+
GGGGFFGGGGGGGGGGGGGGGGGGGGGGGGGGGGGGGGGGGGGGEGFFGGGGGGGGGGGGGGGGEFGGGGGGGGGGGGGGGGGGGGGGGGGGGGGGGGGGGFGGGGGGGGGGGFGGGGGGGGGFGGGDGGGGGGGGGGGGGGGGGGGGGGGGGGFGGG@FGGGGGGGGEGGFGGGGGGGGGGGGGGGGGGGGGGGGGGGGGGCGEGGGGGFGGGGGE?FGGCGCGGFGGEGGGGGFGGGGGGF?FFGGGGFFFFGGFFFFGGGGFFGFFFFFFGFBF<B6DC
@M02352:288:000000000-CKWC8:1:1101:14682:3659 1:N:0:ATGCGCAG+AAGGAGTA
TACGGAGGATCCAAGCGTTATCCGGAATCATTGGGTTTAAAGGGTCCGCAGGCGGTCAATTAAGTCAGAGGTGAAATCCCATCGCTCAACGATGGAACTGCCTTTGATACTGATTGACTTGAGTTATATGGAAGTAGATAGAATAAGTAGTGTAGCGGTGAAATGCATAGATATTACTTAGAATACCGATTGCGAAGGCAGTCTACTACGTATATACTGACACTGATGGACGAAAGCGTGGGGAGCGAACAGGATTAGATACCCTGGTAGTCCACGCCGTAA
+
GGGGGGGGGGGGGGGGGGGGGGGGGGGGGGGGGGGGGGGGGGGGGFGGGGGGGGGCGGGGGGGGGGGGGGGGGGGGGGGGGGGGGGGGGGGGGGGGGGGGGGGGGGGGGGGGGGGGGGGGGGGGGGGGGGGGGGGGGGGGGGGGFGGGCFGGGGGGGGGGGGGGGGGGGGGGGGGEDFGGGFGGGGGGGGGGGGGEGGGGGGGGGGGGGGGGGGGGGGGGCGGGGGGGGGGGGGGFGGGGGGFFFFGGGGEFF<FGFFFFFGGGFFGFFF7<6DF?F?FFGG
@M02352:288:000000000-CKWC8:1:1101:19365:3686 1:N:0:ATGCGCAG+AAGGAGTA
TACGGAGGGGGTTAGCGTTGTTCGGAATTACTGGGCGTAAAGCGTACGTAGGCGGATTGGAAAGTTGGGGGTGAAATCCCAGGGCTCAACCCTGGAACTGCCTCCAAAACTATCAGTCTAGAGTTCGAGAGAGGTGAGTGGAATTCCAAGTGTAGAGGTGAAATTCGTAGATATTTGGAGGAACACCAGTGGCGAAGGCGGCTCACTGGCTCGATACTGACGCTGAGGTACGAAAGTGTGGGGAGCAAACAGGATTAGATACCCTGGTAGTCCACACCGTAA
+
GGGGGGGGGGGGGGGGGGGGGGGGGGGGGGGGGGGGGGGGGGGGGGGGGGGGGGGGGFGGGGGFFGGGGGGGGGGGGGGGGGGGGGGGGGGGGGGGGGGGGGGFGGGGGGGGGGGGGGGGGGGGGGGGGGGGGGGGGGGGGGFGGGGGGGGGGGGGGGGGGGGGGGGGGGGGGGGFGGGFGEGGGGGGGGGGGGGGGGGGGDGGGGGGGGGGGDFGGGGGGGGGGDGGGGGGGGGFGGGGGGFFFEGGGGFF:6GG?FFFGGFGFFGFFFDBFGFFF?E?GD
@M02352:288:000000000-CKWC8:1:1101:10863:3721 1:N:0:ATGCGCAG+AAGGAGTA
TACGGAGGATCCAAGCGTTATCCGGAATCATTGGGTTTAAAGGGTCCGTAGGTTGATAATTAAGTCAGAGGTGAAATCCTGCAGCTCAACTGTAGAATTGCCTTTGATACTGGTTATCTTGAGTCATTATGAAGTAGTTAGAATATGTAGTGTAGCGGTGAAATGCATAGATATTACATAGAATACCAATTGCGAAGGCAGATTACTAATAATGTACTGACACTGATGGACGAAAGCGTGGGGAGCGAACAGGATTAGATACCCTGGTAGTCCACGCCGTAA
+
GGGGGGGGGGGGGGGGGGGGGGGGGGGGGGGFGGGGGGGGGGGGGGGGFGGGGGGGGGGGGGGGGGGGGGGGGGGGGGGGGGFGGGGGGGGGGGGGGGGGGGGGGGGGGGGGGGGGGGGGGGGGGGGGGGGGFGGGGGGGGGFGGGGGGGGGGFGGGDFGGGGGGGGGGGGGGGGGGGGGFGGGGGGFFFGGGGGGGGGGGGGGGGGGGGGGGGGGGGDFGGGFGGGGGFGGGGGFGGGGGGFDBEGDGGFFFFGGFF>FGGGGFFGF>@AA@GFFFFFFGG
@M02352:288:000000000-CKWC8:1:1101:24950:3738 1:N:0:ATGCGCAG+AAGGAGTA
TACGGAGGATCCAAGCGTTATCCGGAATCATTGGGTTTAAAGGGTCCGTAGGTTGATAATTAAGTCAGAGGTGAAAGTTTGCCGCTTAACGGTAAAATTGCCTTTGATACTGTTTATCTTGAATCATTATGAAGTGGTTAGAATATGTAGTGTAGCGGTGAAATGCATAGATATTACATAGAATACCAATTGCGAAGGCAGATCACTAATAATGTATTGACACTGATGGACGAAAGCGTGGGGAGCGAACAGGATTAGATACCCTGGTAGTCCACGCCGTAA
+
GGGGGGGGEGDFGGGGGGGGGGGGGGGGFGFGGGGGGGGGGGGGGFGGGFFDCFGFFGGGGGGGGGFGGGGGGGGGGGFGGGFGGGGGGGGGGFGGGGGGGGGGGGGGGGGGGGGFFGGGGGGGFFFGCFGG<FGDFFGGGGGGFEGGGGGGGGGGDGGGGGGGGGGGFCFGGGGGGGGFCFGGGGGGFGFCF>EGGGGFGFGFGGGFGGGGFC2BEB,>F,=FGFFFCFC45EGFG=>EGGFF9D)CEGBF:6GF<FFF9CFGFFCF<=>F4:64>BDBGG
@M02352:288:000000000-CKWC8:1:1101:11339:3828 1:N:0:ATGCGCAG+AAGGAGTA
TACGGAGGGTGCAAGCGTTAATCGGAATTACTGGGCGTAAAGCGCGCGTAGGTGGTTGTTTAAGTTAGATGTGAAAGCCCTGGGCTCAACCTAGGAATTGCATTTAAAACTGGGCAACTAGAGTATGGTAGAGGGAAGTGGAATTCCACATGTAGCGGTGAAATGCGTAGAGATGTGGAGGAACACCAGTGGCGAAGGCGACTTCCTGGACCAATACTGACACTGAGGTGCGAAAGCGTGGGGAGCAAACAGGATTAGATACCCTGGTAGTCCACGCCGTAA
+
GGGGGGGGGGGGGGGGGGGG@CGGGGGGGGGGGGGGGGGGGGGGGGGGGGGGGGGFGGFGGGGGGGGGGGGGGGGGGGGGGGGGGGGGGGGGGGGGGGGGGGCDGGGGGGGGGGGGGGGGGGGGGGGGGGGGGGGGGGGGGGGFGGGGGFGGGGGGGGGGGGGGGGGGGGGGGGGGGGGGDGGGGGGGGGGGGGGGGGGGGGGGGGGGGGGGGGGGGGGGGEGG?CFC65CDGGGFGGGGGGFFFFGGGGFF?FGGB=4FGGGGFFGFAFAAFFFFFFFFGD
@M02352:288:000000000-CKWC8:1:1101:13563:3946 1:N:0:ATGCGCAG+AAGGAGTA
TACGGAGGGTGCAAGCGTTATCCGGAATCATTGGGTTTAAAGGGTCCGCAGGCGGACTAATAAGTCAGTGGTGAAATCCCATCGCTTAACGATGGAACTGCCATTGAAACTGTTAGTCTTGAATTCGGTCGAAGTGGGCGGAATGTGTCATGTAGCGGTGAAATGCATAGATATGACACAGAACACCGATAGCGAAGGCAGCTCACTAGGCCTGAATTGACGCTCAGGGACGAAAGCGTGGGGAGCGAACAGGATTAGATACCCTGGTAGTCCACGCCGTAA
+
GGGGGGGGGFGGGGGGGGGGGGGGGGGGGGGGGGGFGGGGGGGGGGGGGGGGGGGGGGGGGGGGGGGGGGGGGGGGGGGGGGGGGGGGGGGGGGGGGGGGGGGGGGGGEGGGGGGGGGGGGGGGGGGGGGGGGGGGGGGGGGGGGGGGGGGGGGGGGGGGGGGGGGGGGGGGGGGGGGGGGGGGGGGGGGEGGGGGGGGGGGGGGGGGGGGGGGGGGGGGGGGEEGGGGGGGGGGFGGGGGGFFFFDGGGFF<?GGFFFFGGGGF:CFFF>DFGFFB?FFGG
@M02352:288:000000000-CKWC8:1:1101:16353:3948 1:N:0:ATTCGCAG+AAGGAGTA
TACGGAGGGGGCTAGCGTTGTTCGGAATTACTGGGCGTAAAGCGTACGTAGGCGGATTGGAAAGTTAGCGGTGAAATCCCAGGGCTCAACCCTGGAACTGCCTCGAAAACGATCAGTCTAAAGTTCGAGAGAGGTGGGTGAATTTCCAAGTGTAGAGGTGAAATTCGTAGATATTTGGAGGAACACCAGTGGCGAGGGCGGCTCACTGGATCGATATGGCCGCTGAGGTCCGAAGGGGGGGGGAGAAAACAGGATTAGATACCCTGGTGTTCCACCCCGTAA
+
GGGGG,@F7+C+6CFGGGGCGCFFGE:FGGCGGGGF:CFGGG9FG,CFGGGGGGGE:FGF,CFFG,,C,@FF:FGGGD8,,,B=FGGGGGG:B=+8,:,CE,C=+BFC>>++>3+,@7FC,338,33,55*<F736**5F*?,373@,,,37716,?734?F,,62*,,//2>23+?;BF8F::2F:FCFG611B*:88E::E><<+<**:E5;*/*0+*+*:**);AC*0):E).**):CE)3()9C*7.81(97)*)0+3C9?F<0(.(.00*(,()(19
@M02352:288:000000000-CKWC8:1:1101:5725:4002 1:N:0:ATGCGCAG+AAGGAGTA
TACGGAGGATCCAAGCGTTATCCGGAATCATTGGGTTTAAAGGGTCCGTAGGTGGATGATTAAGTCAGAGGTGAAATCCTGCAGCTCAACTGTAGAATTGCCTTTGATACTGGTTGTCTTGAGTTATTATGAAGTAGTTAGAATATGTAGTGTAGCGGTGAAATGCATAGATATTACATAGAATACCAATTGCGAAGGCAGATTACTAATAATATACTGACACTGATGGACGAAAGCGTGGGAAGCGAACAGGATTAGATACCCTGGTAGTCCACGCCGTAA
+
GGGGGGGGGGGGGGGGGGGGGGGGGGGGGGGGGGGGGGGGGGGGGGGGFGGGCFFFGGGFFGFGGGGGFGGGGGGGGGGGGGCFCFGGGGGGGGGGGGGGGGGGGGGGGGGGGGGGGGGGGGFFFGGGGGGGGGGGGGGGGGGGGGGGGGGGGGGGGGGGGGGGGGGGGGGGGGGGGGGGGGGECFGGGGGGFGGEEGGGGGGGGGGGGGGGGGGEFGGFGGGGGGGGGGGGGGGFGGGGGG4=8A)CEGFF:?FGFFFFG7FFFFGFFFDAFGFFFFB>DC
@M02352:288:000000000-CKWC8:1:1101:25109:4025 1:N:0:ATGCGCAG+AAGGAGTA
TACGGAGGATCCAAGCGTTATCCGGAATCATTGGGTTTAAAGGGTCCGTAGGTGGATAATTAAGTCAGAGGTGAAATCCTGCAGCTCAACTGTAGAATTGCCTTTGAAACTGGTTATCTTGAATTATTGTGAAGTGGTTAGAATATGTAGTGTAGCGGTGAAATGCATAGATATTACATAGAATACCAATTGCGAAGGCAGATCACTAACAATATATTGACACTGATGGACGAAAGCGTGGGGAGCGAACAGGATTAGATACCCTGGTAGTCCACGCCGTAA
+
GGGGGGDFGGGGGGGGGGGGGGG>FGGFGFGGGGGGGDGGGFGGGGGGGGGGGGGGGGGGGGAFGGGGGGFGGGGGGGGGGGGGD=FFGGGGGGGGGGGDFEFFFFFFGGGGGGGGGGGGGGGGGGGFGGGGFGGGGGGGGGGGGGGGGGGGGGGGGGGGGGGGGGGGGGGGGFGGGGGGFCAFGGGGGGFDFCEGGGGGGGGGGGGGGGGGGGGGGDEGGGGGEGGGGFG:EEGFG=CEDCA?FFGGGGFF?FGGFF>FFGGGFFGFAFFFFFFBB4>>GC
@M02352:288:000000000-CKWC8:1:1101:13295:4085 1:N:0:ATGCGCAG+AAGGAGTA
TACGGAGGGTGCAAGCGTTATCCGGAATTACTGGGTTTAAAGGGTGCGTAGGCGGGTTAATAAGTCAGAAGTGAAAGCATTATGCTCAACATGATAATTGCTTTTGATACTGTTAATCTTGAATTAGGACGAGGCTGGCGGAATGTGGCATGTAGCGGTGAAATGCATAGATATGCCATAGAACACCAATTGCGAAGGCAGCTAGCTAGACCTTAATTGACGCTGAGGCACGAAAGCGTGGGGAGCGAACAGGGTTAGATACCCTGGTAGTCCACGCCCTAA
+
GGGGGGGGGGGGGGGGGGGGGGGGGGGGGGGGGGGFFGGGGGGGGGGGGGGGGGGGGGGGGGGGGFGGGGGGGGGGGGGFGGGGGGGGGGGGGGGGGGGGGGGGGGGEGGGGGGGGGGGGGGGGGFGGGGGGGGGGGGGGGGGGGGGGGGGGGGGGGGGGGGGGGGGDFGGGGGGGFGGGGGGGGGGGGGGGGGGGGGGGGGGGGGGFGGGGGFGGGGGGGGGGGGGGGGGGGGGFGGGGGGFFFFGGGGFFF<GFBFFFGGGGFFGFFFFFFGFBFFB>GG
@M02352:288:000000000-CKWC8:1:1101:25383:4158 1:N:0:ATGCGCAG+CAGGAGTA
TACGGAGGGTCCGAGCGTTATCCGGAATCATTGGGTTTAAAGGGTCCGCAGGCGGTCTATTAAGACAGAGGTGAAATCCCATAGCTCAACCTTGGAACTGCATTTGATACTGGTTGACTAGAGTCATATGGAAGTAGATAGAATGTGTAGTGTAGCGGTGAAATGCATAGATATTACGCAGAATACCGATTGCGAAGGCAGTCTACTACGTCTGTACTGACGCTCATGGACGAAAGCGTGGGGAGCAAACAGGATTAGATACCCTGGTAGTCCACGCCGTAA
+
GGFG7FGGGGDEFGGGFGGG,,EFGDGG@E,CFFG,,BEFGG9FG,EFGGGGGGG@++,5<FGG,EFGGGGGGGGGGGGG8<,EDEGGGF,,:CFGGGGGG,EEFF<@FGGG8B,C,CF,BAFG,,3,C,CF9DFCFGGAFGGGG9,=,@FGGGGG:FE:FGGGGG,EFGGGGGD,2***4FE7DFG@FF7CFGGGGGGG*AC+,?E+1/0*=BFGCGGGGGGEGDGG6CFDGGGFGGGGGGFFFE*>FFFFFFGGFFFFGGGGFFGFFFFF9FFBBB)49C
@M02352:288:000000000-CKWC8:1:1101:7769:4194 1:N:0:ATGCGCAG+AAGGAGTA
TACGGAGGGGGTTAGCGTTGTTCGGAATTACTGGGCGTAAAGCGTACGTAGGCGGATTGGAAAGTTGGGGGTGAAATCCCAGGGCTCAACCCTGGAACTGCCTCCAAAACTATCAGTCTAGAGTTCGAGAGAGGTGAGTGGAATCCCAAGTGTAGAGGTGAAATTCGTAGATATTTGGAGGAACACCAGTGGCGAAGGCGGCTCACTGGCTCGATACTGACGCTGAGGTACGAAAGTGTGGGGAGCAAACAGGATTAGATACCCTGGTAGTCCACACCGTAA
+
GGGGGCFGGGGGGGGGGGGGGGGGGGGGGGGGGGGGGGGGGGGGGGGGGGGGGGGGFGGGGFGGGGGGGGGGGGGGGGGGGGGGGGGGGGGGGGGGGGGGFGGGGGGGGGGFGGGGGGGGGGGGGGGGGGGGGGGGGGGGGGGGFCFGGGGGGDGGGGGGGGGGGGGGFFGGGGGGGGGGGGGGG@FGGGGGGGGGGGGGGGGGGGGGGGGGGGGGGFDFGGGGGGGGGGGGGGGFGGGGGGFFF>C<+9FF?FCDBFAFGFEF=>F4<FFFFGF0:8BBGG
@M02352:288:000000000-CKWC8:1:1101:8076:4195 1:N:0:ATGCGCAG+AAGGAGTA
TACGGAGGGGGTTAGCGTTGTTCGGAATTACTGGGCGTAAAGCGTACGTAGGCGGATTAGTAAGTTAGGGGTGAAATCCCGGGGCTCAACCCCGGAACTGCCTTTAATACTGCTAGTCTTGAGTTCGAGAGAGGTGAGTGGAATTCCAAGTGTAGAGGTGAAATTCGTAGATATTTGGAGGAACACCAGTGGCGAAGGCGGCTCACTGGCTCGATACTAACGCTGAGGTACGAAAGTGTGGGGAGCAAACAGGATTAGATACCCTGGTAGTCCACACCGTAA
+
GGGGGFGGGGGGGGGGGGGGGGGGGGGGGGGGGGGGGGGGGGGGGGGGGGGGGGGEFEFGFFGGGGGGGGGGGGGGGGGGGGGGGGGGGGGGGGGGGGGGGGGGGGFGGGGGGGFGGGGGGGGGGGGGGGGGGGGGGGGGGGGGGGGGGGGFGGGGGGGGGGGGGGGGGGGGGGGFGGGGGGGGGGGGGGGGGGGGGGGGGGGGGGGGGGGGGGGGGGGGGGGGGGGGGFGGGGGFGGGGGGFFFFGGGGFFFFGFFFFFGGFGFFGFFFFFBGFBFBFFGG
@M02352:288:000000000-CKWC8:1:1101:7515:4245 1:N:0:ATGCGCAG+AAGGAGTA
TACGGAGGGGGTTAGCGTTGTTCGGAATTACTGGGCGTAAAGCGTGCGTAGGTGGTTTGTTAAGCAAGATGTGAAAGCCCCGGGCTCAACCTGGGAACTGCATTTTGAACTGGCAAACTAGAGTATTGTAGAGGGTAGTGGAATTTCCAGTGTAGCGGTGAAATGCGTAGAGATTGGAAGGAACATCAGTGGCGAAGGCGGCTACCTGGACAAATACTGACACTGAGGCACGAAAGCGTGGGGAGCAAACAGGATTAGATACCCTGGTAGTCCACGCCGTAA
+
FGEFFFGGGGGGEEGFG@FCFGCBFGFF<FGGGGGGGF>FGGGGCFGGFGFGFEGGGGGGGGCFGGFAFFGGGGAFFG<D4@=EFEG@F<8FGGGGGGFFGGGGGGDGGGGGGGGF8FFECGGCFGFGFGF;B@7>DCGC>FFGDFGFDB@:F:2,>BFEG<9<<<C;EE5F9BFGGCFCEFFFGFGGC<CEEGDGG5@:5EEDG?C@:8DF8;@FF?EGGGGFG7<8CEC5CGGEFGGGGGF:()1C7CFF6?GF<FA@CG6**07;<6.)9DF?F6@>G<
@M02352:288:000000000-CKWC8:1:1101:23182:4304 1:N:0:ATGCGCAG+AAGGAGTA
TACGGAGGGTCCGAGCGTTATCCGGAATCATTGGGTTTAAAGGGTCCGCAGGCGGTCGATTAAGTCAGAGGTGAAATCCCATAGCTCAACTATGGAACTGCCTTTGATACTGGTTGACTTGAGTCATATGGAGGTAGATAGAATGTGTAGTGTACCGGTGAAATGCATAGATATTACACAGAATACCGATTGCGAAGGCAGTCTACTACGTATGTACTGACGCTCATGGACGAAAGCGTGGGGAGCGACCAGGATTAGATACCCTGGTAGTCCACGACGTAA
+
GGGGGGGGDGCGGGGGGGGGGGGGGGFF9FGGGGGFGGGGGGGGGCEGGGGGGGGGGGDGEEFGGGGG<FGFFGGGG9B=F9BFDGGGGFB<555,BE,8EDCBD9FC?,BFBDFDFDFED98F,FFC<FFG,@@<ECC9BGCCA@9E<9D7@;,363C<:F,,5><2<D,,2@<EF,>98F<;?FEC@FF8B:8BE*29:C6+,?9+>EGF995+59<+335?5/<??+2>E555CGGGGGF(,)9C*10814GG29)=??F**7*0584<F*62(,57FG
@M02352:288:000000000-CKWC8:1:1101:5917:4460 1:N:0:ATGCGCAG+AAGGAGTA
TACGGAGGGTCCGAGCGTTATCCGGAATCATTGGGTTTAAAGGGTTCGTAGGCGGGTCAATAAGTCAGAGGTGAAATCTTGCGGCTTAACTGTAAAATCGCCTTTGATACTGTTGACCTTGAATTACTGTGAAGTGGTTAGAATATGTAGTGTAGCGGTGAAATGCGTAGATATAGGAAGGAACATCAGTGGCGAAGGCGGCCACCTGGTCTGATACTGACGCTGAGGTGCGAAAGCGTGGGGAGCAAACAGGATTAGATACCCTGGTAGTCCACGCCGTAA
+
GGGGG@CGGGFG:FGGGGGG8<9@FFGGFGGGGGG@@FFGGGGGFFGGGGGGGGGCGEFGAFFGGG<AFGGGGGGGGGCFGD+@FFCFGGGGG?<FGGFGGEFGFGG9FGGGG,FEDFGAFGFFEF@=F=FF,@@FC>FFGGC93FFE,DFGGGGFGGC7EFFFFCFGE5EGC9,@C,B7EFGFGGGGFFGGGC7CEECGED8:CGGGG8DC6FFGGGGGGGGE=<FGGC<DGEGF4C78ED@?FEGD?F>F?07*5?489:CFF>G@<63<4C4:6:BFDC
@M02352:288:000000000-CKWC8:1:1101:5936:4461 1:N:0:ATGCGCAG+AAGGAGTA
TACGGAGGGTCCGAGCGTTATCCGGAATCATTGGGTTTAAAGGGTTCGTAGGCGGGTCAATAAGTCAGAGGTGAAATCTTGCAGCTTAACTGTAAAATCGCCTTTGATACTGTTGACCTTGAATTACTGTGAAGTGGTTAGAATATGTAGTGTAGCGGTGAAATGCGTAGATATAGGAAGGAACATCAGTGGCGAAGGCGGCCACCTGGTCTGATACTGACGCTGAGGTGCGAAAGCGTGGGGAGCAAACAGGATTAGATACCCTGGTAGTCCACGCCGTAA
+
GGGGGGGGGFGGFGGGGGGGGGGGGGGFGGGCFGGFEGEGGGGGGGGGGGGGGGGGGGGFFFFGFGGGGGGFFGGGGGGGGG?EFFGGGGGGGGGGGGGGGGGGGFGGGGGGGGGGGGGGGGEFGGFGGGFFGGGGGFGGGGGGGCFGGGFGFGGGGGGGGGGGGFGEGGGFGFFGGGGGGFFFDDGGGDFCEGGGGGGGGGDEFGGGGGGGGCGGGFGGGGDEEGGGGFGGGGGFGGGGGGFF>BFGGGFFFFFC>FFFGC6>FFGF<F><FGF69?B>GD
@M02352:288:000000000-CKWC8:1:1101:9655:4467 1:N:0:ATGCGCAG+AAGGAGTA
TACGGAGGGTGCAAGCGTTATCCGGAATCATTGGGTTTAAAGGGTCCGTAGGCGGGCTATTAAGTCAGAGGTGAAATCCCACAGCTTAACTGTGGAACTGCCTTTGATACTGGTAGTCTTGAGTTATATGGAAGTAGATAGAATGTGTAGTGTAGCGGTGAAATGCATAGATATTACATAGAACACCAATTGCGAAGGCAGCTTACTAAGATATTATTGACGCTGATGGACGAAAGCGTGGGTAGCGAACGGGATTAGATACCCCGGTAGTCCACGCCGTAA
+
GGGGGGGGGGGGGGGGGGGGGGGGGGGGGGGGGGGFGGGGGGGGGGGGGGGGGGGGGGGGGGGGGGGGGGGGGGGGGGGGGGGGGGGGGGGGGGGGGGGGGGGGGGGGGGGGGGGGGGGGGGGGGGGGGGGGGGGGGGFGGGGGGGGGGGGGGGGGGGGGGGGGGGGGGGGGGGGGGGGGGGGGGGGGGGGGGGGGGGGGGGGGGGGGGD=GGGGGGGGGGGGGGGGGGGGGGGGFGGGGGGFFFFGGGGFFFFGGFFFFGGGGFFGFFFFFFGFFFFFFGG
@M02352:288:000000000-CKWC8:1:1101:23707:4571 1:N:0:ATGCGCAG+AAGGAGTA
TACGGAGGGGGTTAGCGTTGTTCGGAATTACTGGGCGTAAAGCGCACGTAGGCGGATCAGAAAGTATAGGGTGAAATCCCAGGGCTCAACCCTGGAACTGCCTTGTAAACTCCTGGTCTTGAGTTCGAGAGAGGTGAGTGGAATTCCGAGTGTAGAGGTGAAATTCGTAGATATTCGGAGGAACACCAGTGGCGAAGGCGGCTCACTGGCTCGATACTGACGCTGAGGTGCGAAAGTGTGGGGAGCAAACAGGATTAGATACCCCGGTAGTCCACGCCGTAA
+
GGGGGGEDGGGFGGFGG@FFGGGGGGGGGGGGGFG8F+C@FGGGGGEEGGDECGGGGGGGGEFBCFGGGFGGGGGGGD<<FGGGGCCDGGFGGGGGGGGGGGGGGGGGGGGGGGGGGGGGGGGGFFGGGGGGGGGGGGGGFGGGGGAEGGGGGGGFGGGGGGGGGGGGGGGGGGGGGGGGGGGGCFFFGGGGGGGEEG5?EGGGGGGGFGGFE:EC?FGGDCEEGCCGGGGGG=CEGGGGGGFFFFDCEFFFF?FG?@:FGFCFFDDF9BBBFG44>?>;DD
@M02352:288:000000000-CKWC8:1:1101:15389:4585 1:N:0:ATGCGCAG+AAGGAGTA
TACGGAGGATCCAAGCGTTATCCGGAATCATTGGGTTTAAAGGGTCCGTAGGTGGATGATTAAGTCAGAGGTGAAATCCTGCAGCTCAACTGTAGAATTGCCTTTGATACTGGTTATCTTGAGTTATTATGAAGTAGTTAGAATATGTAGTGTAGCGGTGAAATGCATAGATATTACATAGAATACCAATTGCGAAGGCAGATTACTAATAATATACTGACACTGATGGACGAAAGCGTGGGGAGCGAACAGGATTAGATACCCTGGTAGTCCACGCCGTAA
+
GGGGGGGGGGGGGGGGGGGGGGGGGGGGGGGGGGGGGGGGGGGGGGGGGGGGGGGGGGGGGGGGGGGGGGGGGGGGGGGGGGGGGGGGGGGGGGGGGGGGGGGGGGEGGGGGGGGGGGGGGFGGGGGGGGGGGGGGGGGGGGGGGGGGGGGGGGGGGGGGGGGGGGGGGGGGGGGGGGGGGGFFGGGGGGGGGGGGGGGGGGGGGGGGGGGGGGGGGGGGGGGFFFGGCCDGGGGFGGGDGGFFFFGGGGFFFFGGFFFFGG8C?;FFFFFFFGFFFFFFGG
@M02352:288:000000000-CKWC8:1:1101:19973:4608 1:N:0:ATGCGCAG+AAGGAGTA
TACGGAGGATCCAAGCGTTATCCGGAATCATTGGGTTTAAAGGGTCCGTAGGTGGATGATTAAGTCAGAGGTGAAATCCTGCAGCTCAACTGTAGAATTGCCTTTGATACTGGTTATCTTGAGTTATTATGAAGTAGTTAGAATATGTAGTGTAGCGGTGAAATGCATAGATATTACATAGAATACCAATTGCGAAGGCAGATTACTAATAATATACTGACACTGATGGACGAAAGCGTGGGGAGCGAACAGGATTAGATACCCTGGTAGTCCACGCCGTAA
+
GGGGGGGGGFGGGGGGGGGGGGGGGFEGGGGGGGGEGEGGGGGGGGGGGGGGFGGGGGGGGGGGGGGGGGGGGGGGGGGGGGGGGGGGGGGGGGGGGGGGGGGGGGGGFGGGGGGGGGGGGGGGGGGGGGGGGGGGGGGGGGGGGGGGGGGGGGGGGGGGGGGGGGGGGGGGGGGGGGGFGGGGGGGGGGFGGGGGGGGGGGGGGGFFGGFGGGGGGGDGGGGGGGGGGGGDGGGFGGDGGGFFFFGGGGEFBFGGFFBFGDFGF:GFBFFDFGFFF?F>GG
@M02352:288:000000000-CKWC8:1:1101:9856:4646 1:N:0:ATGCGCAG+AAGGAGTA
TACGGAGGGGGTTAGCGTTGTTCGGAATTACTGGGCGTAAAGCGCACGTAGGCGGATCAGAAAGTATAGGGTGAAATCCCAGGGCTCAACCCTGGAACTGCCTTGTAAACTCCTGGTCTTGAGTTCGAGAGAGGTGAGTGGAATTCCGAGTGTAGAGGTGAAATTCGTAGATATTCGGAGGAACACCAGTGGCGAAGGCGGCTCACTGGCTCGATACTGACGCTGAGGTGCGAAAGTGTGGGGAGCAAACAGGATTAGATACCCTGGTAGTCCACACCGTAA
+
GGGGGGGGGGGGGGGGGGGGGGGGGGGGGGGGGGGGGGGGGGGGGGGGGGGGGGGGGGGGGGGGGFFGGGGGGGGGGGGGGGGGGGGGGGGGGGGGGGGGGGGGGGGGGGGGGGGGGGGGGGGGGGGGGGGGGGGGGFGGGGGGGGGGGGGDGGGGGGGGGGGGGGGGGGGGGGGGGGGGGGGGGGGGGGGGGGGGGGGGGGGGGGGGGGGGGGFGGGGGGGGGDDGGGE<DGGGFGGGGGGFFFFGGGGFFFFGGDFFFGGGGFFGFFFFFFGFFFFF?GG
@M02352:288:000000000-CKWC8:1:1101:14984:4664 1:N:0:ATGCGCAG+AAGGAGTA
TACGGAGGATCCAAGCGTTATCCGGAATCATTGGGTTTAAAGGGTCCGTAGGTGGATGATTAAGTCAGAGGTGAAATCCTGCAGCTCAACTGTAGAATTGCCTTTGATACTGGTTGTCTTGAGTTATTATGAAGTAGTTAGAATATGTAGTGTAGCGGTGAAATGCATAGATATTACATAGAATACCAATTGCGAAGGCAGATTACTAATAATATACTGACACTGATGGACGAAAGCGTGGGGAGCGAACAGGATTAGATACCCTGGTAGTCCACGCCGTAA
+
GGDGGDCECEGGGGGGGFEGGGGGGEGGFGGFGGGF@F@FGGGGCFGGF<FFCEFFFGGGGGGGGGGGGGGGGGGGGGGGGGGGGED<FFFFEGGGFGECAFFG9E<FCFGGFFGGEC?FGCFGGFGGGFGGGGGGGGCFGGFGGCFFFCFGFGGGGGGEEEFGGGGGFGGCFGGGFGFG9@F,>FGGFGFGDCCEGGGGEECCFGGFGFGGCGGGF<FGCGF6AFFGG6CCGGGFGG<EDGFFF>GGGGB?:?<DFFBBFGF7@FGFFFDDFC??BBE1DD
@M02352:288:000000000-CKWC8:1:1101:13813:4666 1:N:0:ATGCGCAG+AAGGAGTA
TACGAGGGGTGCAAGCGTTAATCGGAATTACTGGGCGTAAAGCGTGCGTAGGTGGTTTGTTAAGCAAGATGTGAAAGCCCCGGGCTCAACCTGGGAACTGCATTTTGAACTGGCAAACTAGAGTATTGTAGAGGGTAGTGGAATTTCCAGTGTAGCGGTGAAATGCGTAGAGATTGGAAGGAACATCAGTGGCGAAGGCGGCTACCTGGACAAATACTGACACTGAGGCACGAAAGCGTGGGGAGCAAACAGGATTAGATACCCCGGTAGTCCACGCCGTAA
+
GGGGGGGGGGGGGGGGGFFGGGGGGGGGGGGGGGGGGGGGGGGGGGGEFGFGGGGGGGGGGGGGGABFGGGGGGGGGGGGGGGGDGGGGGGGGGGGGGGGGGGGGGGGGGGGGGGGGGGGGGGFGGGGGGGGGGGGGGGGGGGGGGGGGGGGGGGGGGGGGGGGGGGGGGGGGFGGGGGGGGGGGGGGGGGCEGGGGGGGGGGGGGGGGGGGGGGGGGGGGGGGGGGGGGGGGGGFGGGGGGFFFFGGGGFFFFFD?FDFGGGGFEGFFFFFFGFFFFFFGD
@M02352:288:000000000-CKWC8:1:1101:8181:4671 1:N:0:ATGCGCAG+AAGGAGTA
TACGGAGGGTCCAAGCGTTATCCGGATTTATTGGGTTTAAAGGGTCCGTAGGCGGGCTTATAAGTCAGAGGTGAAATCCCATCGCTCAACTATGGAACTGCCTTTGATACTGGTTGACTTGAGTCATATGGAAGTAGATAGAATGTGTAGTGTAGCGGTGAAATGCATAGATATTACACAGAATACCGATTGCGAAGGCAGTCTACTACGTATGTACTGACGCTCATGGACGAAAGCGTGGGGAGCGAACAGGATTAGATACCCTGGTAGTCCACACCGTAA
+
GGGGDFGGGGGGGGGGGGGGGGGGGGGGGGGGGGGGGEGGGGGGGGGGGGGGGGGDGGGGGGGGGGGGGGGGGGGGGGGGGGGGGGGGGGGGGGGGFGGGGGGGGGGGGGGGGGGGCGGGGGGGGGGGGGGGGGGGGGGGGGGGGGFGGGGGGGGGGGGGGGGGGGGGGGGGGGGGGGGGGGGGGGGGGGGGGGGGGGGGGGGGGGGGGGGGGGGGGGGGGGGGGGGGGGGGGGGFGGGGGGFFFFGGGGFFFFGGFFFFGGGGFFGFFFFFFGFFFFFFGG
@M02352:288:000000000-CKWC8:1:1101:9062:4757 1:N:0:ATGCGCAG+AAGGAGTA
TACGGAGGGGGTTAGCGTTGTTCGGAATTACTGGGCGTAAAGCGTACGTAGGCGGATCAGAAAGTATGGGGTGAAATCCCAGGGCTCAACCCTGGAACTGCCTCATAAACTCCTGGTCTTGAGTTCGAGAGAGGTGAGTGGAATTCCGAGTGTAGAGGCGAAATTCGTAGATATTCGGAGGAACACCAGTGGCGAAGGCGGCTCACTGGCTCGATACTGACGCTGAGGTACGAAAGTGTGGGGAGCAAACAGGATTAGATACCCTGGTAGTCCACACCGTAA
+
GGGGGGGGGGGGGGGGGEGEGGGGGGGGGGGGGGGGGEGGGGGGGGGGGGGGGGGGGGGGGGGFFGGGGGGGGGGGGGGGGFGGGGGFGGEFGGGGGGGGGGGGGGGGGGGGGGGGGGGGGGGGGGGFGGGGGGGGCGGGGGGGGGGGGGGGGGGGGGGGGEEGGGGGGGGGGGGGGGGDDFGGFGG@FGGGGGGCGGGDGGGGGGGGGGGGGGGGGGGGGGGEDGGGGGGGGGGFGGGGGGFB>EGFFFFF??FGFFFFGGGFFFGFAFBFFDFFFFFBFD
@M02352:288:000000000-CKWC8:1:1101:13223:4783 1:N:0:ATGCGCAG+AAGGAGTA
TACGGAGGGTGCGAGCGTTAATCGGAATTACTGGGCGTAAAGGGTACGTAGGCGGTCTGATAAGTCAGATGTGAAATCCCCGGGCTTAACCTGGGAACTGCATTTGAAACTGTCATACTAGAGTGAGTGAGAGGTTAGTGGAATTCAAGGCGTAGCGGTGAAATGCGTAGAGGTCTTGAGGAACATCAGTGGCGAAGGCGACTAACTGGCACTACACTGACGCTGAGGTACGAAAGCGTGGGGAGCGAACAGGATTAGATACCCTGGTAGTCCACGCCGTAA
+
GGGGGGGGGGGGGGGGGGGGGGGGGGGGGGGGGGGGGGGGGGGGGGGGGGGGGGGGGGGGGGGGGGGGGGGGGGGGGGGGGGGGGGGGGGGGGGGGGGGGGGGGGGGGGGGGGGGGGGGGGGGGGGGGGGGGGGGGGGGGGGGGGGGGGGGGGGGGGGGGGGGGGGGGGGGGGGFGGGGGGGGGGGGGGGGFGGGGGGGGGGGGGGGGGGGGGGGGGGGGGGGGGGGGGGGGGFGFGGGGGGFFFFGGGGFFFFGGFFFFGGGGFFGFFFFFFGFFFFFFGD
@M02352:288:000000000-CKWC8:1:1101:23239:4789 1:N:0:ATGCGCAG+AAGGAGTA
TACGGAGGGTGCAAGCGTTAATCGGAATTACTGGGCGTAAAGCGCGCGTAGGCGGTTACATAAGTTGGAAGTGAAAGCCCCGGGCTCAACCTGGGAACTGCTTTCAAAACTGTGTGACTAGAGTGCAGCAGAGGATAGTGGAATTTCTAGTGTAGCGGTGAAATGCGTAGATATTAGAAGGAACACCAGTGGCGAAGGCGACTGTCTGGGCTGACACTGACGCTGAGGTGCGAAAGCGTGGGGAGCAAACAGGATTAGATACCCTGGTAGTCCACGCCGTAA
+
GGGGGGGGDGCGFGGGGGGGCFFGGG@FGGCGGGGFCGGGGG9F7FGGGGGG?FG@CE?EFGGGGEEFDCFGGGGGGF,=?:FGGGGGGGGAEDCFG@DGGDDGFAF<DFGGC=FG9FGFGGGGCGGGFGGGGGA7,@@FGGGGG;@FCGGGGGGGGGGGGGGGGGCEGGGGGG7C@;EEGGGGCGG7:F9CGGGGGGGC8CGE@FGGG8DGG5;EGGGGG5EGGGFG6*9DGGGF5EGDEG3:1BGGCDFFFFGGFFFFGGGGFFGFFFBFFGF?B1>BGG
@M02352:288:000000000-CKWC8:1:1101:5572:4810 1:N:0:ATGCGCAG+AAGGAGTA
TACGGAGGATCCAAGCGTTATCCGGAATCATTGGGTTTAAAGGGTCCGTAGGTTGATAATTAAGTCAGAGGTGAAATCCTGCAGCTCAACTGTAGAATTGCCTTTGATACTGGTTATCTTGAGTCATTATGAAGTAGTTAGAATATGTAGTGTAGCGGTGAAATGCATAGATATTACATAGAATACCAATTGCGAAGGCAGATTACTAATAATGTACTGACACTGATGGACGAAAGCGTGGGGAGCGAACAGGATTAGATACCCTGGTAGTCCACGCCGTAA
+
GGGGGGGGDFGGGGGGGGGGGGGGGDEGGGGGGGGGGGGGGGGGGGGGGGGGGGGGGGGCFGGGGGGGGGGGGGGGGGGGGGEGFGGGGGGGGGGGGGGGGFGGGGGGDGGGGGGGGGGGGGGGGGGGGGGGGGGGGGGGGGGGGGGGGGGGGGGGDDGGGGGGGGGFGGGGGGGGFGGGAGFCFGGEGGGGFGGGGGG>GFCCFGGGGGFGGGGGGGGGFGGGGGGGGGGGGDDDFGCGGGFFFFGGGGFFFF6F?4)9EEGFFFGFF=<A?FF<>BFFDC
@M02352:288:000000000-CKWC8:1:1101:21082:4818 1:N:0:ATGCGCAG+AAGGAGTA
TACGGAGGGTGCAAGCGTTAATCGGAATTACTGGGCGTAAAGCGCGCGTAGGCGGTTATTTAAGTCAGATGTGAAAGCCCTGGGCTCAACCTAGGAACTGCACCTGATACTGGATAACTAGAGTACAGAAGAGGGTGGTGGAATTTCCTGTGTAGCGGTGAAATGCGTAGATATAGGAAGGAACATCAGTGGCGAAGGCGGCCACCTGGTCTGATACTGACGCTGAGGTGCGAAAGCGTGGGGAGCAAACAGGATTAGATACCCTGGTAGTCCACGCCGTAA
+
GGGGGGGGGGGGGGGGGGGGGGGGGGGGGGGGGGGGGGGGGGGGGGGGGGGGGGGGGGGGGGGGGGGGGGGGGGGGGGGGGFGGGGGGGGGGGGGGGGGGGGGGGGGGGGGGGGGGGGGGGGGGGGGGGGGGGGGGGGGGGGGGGGGGGGGGGGFFGGGGGGGGGGGGGGGGGGGGGGGGGGGGGGGGGDEFGGGGGGGGGGGGGGGGGGGGGGGGGGGGGGGGGGGDFEGGGGGDGGDGGGF?BFGGGGFFF<GGFFAFGGGGFFGFF4A<7CFFFFB9GG
@M02352:288:000000000-CKWC8:1:1101:20454:4826 1:N:0:ATGCGCAG+AAGGAGTA
TACGGAGGGGGTTAGCGTTGTTCGGAATTACTGGGCGTAAAGCGTACGTAGGCGGATCAGAAAGTAGGGGGTGAAATCCCGAGGCTCAACCTCGGAACTGCCTCCTAAACTCCTGGTCTTGAGTTCGAGAGAGGTGAGTGGAATTCCAAGTGTAGAGGTGAAATTCGTAGATATTTGGAGGAACACCAGTGGCGAAGGCGGCTCACTGGCTCGATACTGACGCTGAGGTACGAAAGTGTGGGGAGCAAACAGGATTAGATACCCTGGTAGTCCACACCGTAA
+
GGGGGGGGDGGGGGGGGGGGGGGGGGGGGGGGGGGGGGGGGGFGGEGGGGGGGGGFFFGGCGGGGFCGGGGGGGGGGGGGGGGGGGGGGGGGGGGEGGGGGGGGGFGGGGGGGFGCGGGGGCBFGGGGGGGGGGGGGGGGGGEGGGGGGGEGGDGGGGGGGGGGGGGGGGGGGGGCEFGGEGGGGGGGGGGGGGGGGGGGGGGG?FGGGGGCCCFGCF??E85/?DEFE6CGGF3):<:FEG:30;FF+*<@B6C*4?<*AFGGFFG?DF2<FFF(-,53CD
@M02352:288:000000000-CKWC8:1:1101:21775:4844 1:N:0:ATGCGCAG+AAGGAGTA
TACGAGGGGTGCAAGCGTTAATCGGAATTACTGGGCGTAAAGCGTACGTAGGCGGTTTGTTAAGCAAGATGTGAAAGCCCAGGGCTCAACCTTGGAACTGCATTTTGAACTGGCAAACTAGAGTACTGTAGAGGGTGGTGGAATTTCCAGTGTAGCGGTGAAATGCGTAGAGATTGGAAGGAACATCAGTGGCGAAGGCGGCCACCTGGACAGATACTGACGCTGAGGTACGAAAGCGTGGGGAGCGAACAGGATTAGATACCCTGGTAGTCCACGCCGTAA
+
GGGGFGGGGGGGGGGGGGGGGGGGGGGGGGGGGGGGGGGGGGGGGGGGGGGGGGGGGGGGGGGGGGGFGGGGGGGGGGGGG?FFGGGGGGGGGGGGGGGGGGGGGGFGGGGGGGGGGGGGGGGGGGGGGGGGGGGGGGGGGGGGGFGGGGGGGGGGGGGGGGGGEGGGGGE9EGGGGGGGGGGGGGGBFGGGGGGGGDGEGGDGGGGGGGFGGGGGGGGGGGGGECFGGGGGGGGBFCDGDE:34><D5DBFFFGF?F>FGGGGFFGFFF3<@FF?>BEFGG
@M02352:288:000000000-CKWC8:1:1101:15004:4846 1:N:0:ATGCGCAG+AAGGAGTA
TACGGAGGGTCCAAGCGTTATCCGGATTTATTGGGTTTAAAGGGTCCGTAGGCGGGCTTATAAGTCAGAGGTGAAATCCCATCGCTCAACGATGGAACTGCCTTTGATACTGTAGGTCTTGAATATATTTGAAGTAGGCGGAATATGTAGTGTAGCGGTGAAATGCATAGATATTACATAGAACACCAATTGCGAAGGCAGCTTACTAAGATATTATTGACGCTGATGGACGAAAGCGTGGGTAGCGAACGGGATTAGATACCCCGGTAGTCCACGCCGTAA
+
GGGGGGGGGGGGGGGGGGGGGGGGGGFGGGGGGGGFGGGGGGGGGGGGGGGGGGGGGGGGGGGGGGGGGGGGGGGGGGGGGGGGGGGGGGGGGGGGGGGGGGGGGGGGGGGGGGGGGGGGGGGGGGGGGGGGGGGGGGGGGGGGGGGGGGGGGGGGGGGGGGGGGGGGFGGGGGGGGGGGGGGGGGGGGGGGGGGGGGGGGGGGGGGGDGGGGGGGGGGGGGGGGGFFGGGGGGGFGGGGGGFFFFGGGGFFFFCGFFFFGGGGFFGFFFBAFGFFFFFFGG
@M02352:288:000000000-CKWC8:1:1101:25811:4851 1:N:0:ATGCGCAG+AAGGAGTA
TACGGAGGGTCCAAGCGTTATCCGGAATCATTGGGTTTAAAGGGTCCGCAGGCGGTCAATTAAGTCAGAGGTGAAATCCCATCGCTCAACGATGGAACTGCCTTTGATACTGGTTGACTTGAGTTATACGGAAGTAGATAGAATAAGTAGTGTAGCGGTGAAATGCATAGATATTACTTAGAATACCGATTGCGAAGGCAGTCTACTACGTATATACTGACGCTCATGGACGAAAGCGTGGGGAGCGAACAGGATTAGATACCCTGGTAGTCCACGCCGTAA
+
GGGGGGGGGGFGGGFGGGGGGGGGGCGGGGGGGGGGGGGGGGGGGGGGGGGGGGGEGGGGGGGGGGGGGGGFGGGGGFGGGGGGGGGGGGGFGGGGGGGGGGGGGGFGGGGGGGGEGGGGGGGGGGGGGGGGGGGGGGGGFGGGGGGGGGGGGGGGGGGGGGGGGGGFGFGGGGGGGGGGGGFGG@FGGGGGGGCGGGGGGGGGGGGGDGGGGGGGGGGGGGGGGGGGGGGGGGGFGGGGGGF?>FGGEGFFFFGGFFFFCGGGFFFF<FBFFGFFFFFFGD
@M02352:288:000000000-CKWC8:1:1101:11171:4867 1:N:0:ATGCGCAG+AAGGAGTA
TACGGAGGATCCAAGCGTTATCCGGAATCATTGGGTTTAAAGGGTCCGTAGGTGGATGATTAAGTCAGAGGTGAAATCCTGCAGCTCAACTGTAGAATTGCCTTTGATACTGGTTATCTTGAGTTATTATGAAGTAGTTAGAATATGTAGTGTAGCGGTGAAATGCATAGATATTACATAGAATACCAATTGCGAAGGCAGATTACTAATAATATACTGACACTGATGGACGAAAGCGTGGGGAGCGAACAGGATTAGATACCCTGGTAGTCCACGCCGTAA
+
GGGGGGGGGGGGGGGGGGGGGGGGGGGGGGGGGGGEGGGGGGGGGGGGGGGGFGGGGGGGGGGGGGGGGGGGGGGGGGGGGGGGGGGGGGGGGGGGGGGGGGGGGGGGGGGGGGGGGGGGGGGGGGGGGGGGFGGGGGGGGGGGGGGGGGGGGGGGGGGGGGGGGGGGGGGGGGGGGGGGGGGGGGGGGGGGGGGGGGGGGGGGGGGGGGGGGGGGGGGGGGGGGGGGGGGGGGGFGGGGGGFFFFGGGGFFFFGGFFFFGGGGFFGFFFFFFGFFFFFFGG
@M02352:288:000000000-CKWC8:1:1101:26044:4899 1:N:0:ATGCGCAG+AAGGAGTA
TACGGAGGGTGCAAGCGTTATCCGGAATCACTGGGTTTAAAGGGTGCGTAGGTGGACTAGTAAGTCAGAGGTGAAATCCCGCAGCTTAACTGCGGAACTGCCTTTGATACTGCTTGTCTTGAATCAGGTTGAGGTATGCGGATTGTGGCATGTAGCGGTTAAATGCGTAGATATGCCATAGAACACCGATTGCGAAGGCAGCATACTGGCCCTGTATTGACACTGAGGCACGAAAGCTTGGGGAGCGAACAGGATTAGATACCCTGGTAGTCCAGGCCGTAA
+
GGGGGGGGGGGGGGGGGGGGGGGGGGGGGGGFGGGGGGGFFGGGGGGGGGGGGGGGGGGGFGCFFGGG9FGGCDEGGAF=F7=FEG<FDG<?D=@E7FF?GEFFFDC<?ADGGGA9FFGGC<DF9B,F=FDGCFFBF<FECF+C<FFDF79FFF9AFFG:FGFFD?F>=>7@;D,@?,=ECF,F<FCE7F*:CEGEGDGF8C899CCG+*;=;>@9<F7+<FCF?*A5*5<C5CC540CFEGB?0<5)>D>;6<D:36)*+<C6*)90.=8A4*),-3<>5D
@M02352:288:000000000-CKWC8:1:1101:25695:4914 1:N:0:ATGCGCAG+AAGGAGTA
TACGGAGGGGGTTAGCGTTGTTCGGAATTACTGGGCGTAAAGCGCACGTAGGCGGATCAGAAAGTATGGGGTGAAATCCCGAGGCTCAACCTCGGAACTGCCTCATAAACTCCTGGTCTTGAGTTCGAGAGAGGTGAGTGGAATTCCGAGTGTAGAGGTGAAATTCGTAGATATTCGGAGGAACACCAGTGGCGAAGGCGGCTCACTGGCTCGATACTGACGCTGAGGTGCGAAAGTGTGGGGAGCAAACAGGATTAGATACCCTGGTAGTCCACACCGTAA
+
GGGGGGGGGGGGGGGGGGGGGGGGGGGGGGGGGGGGGFGGGGGGGGGGGGGGGGGFDGGGGGFGGGGGGGGGGGGGGGGGGGGGGGGGGGGGGGGGGGGGGGGGGGGGGGGGGGGGGGGGGGGGGGGGGGGGGGGGGGGGGGGGGGGGGGGGGGGGGGGGGGGGFGGGGGGGGGGGGGGGGGGGGGGGGGGGGGGGGGGGGGEGGGGGGGGGGGGFDGGGGGGGGGGGGGGGGGGDGFCFEGF?>EGDGGFFFFCFFFFFGGGGFFGFFFFFFGFF?FFFGD
@M02352:288:000000000-CKWC8:1:1101:25684:4928 1:N:0:ATGCGCAG+AAGGAGTA
TACGGAGGGGGTTAGCGTTGTTCGGAATTACTGGGCGTAAAGCGCACGTAGGCGGATCAGAAAGTATGGGGTGAAATCCCGAGGCTCAACCTCGGAACTGCCTCATAAACTCCTGGTCTTGAGTTCGAGAGAGGTGAGTGGAATTCCGAGTGTAGAGGTGAAATTCGTAGATATTCGGAGGAACACCAGTGGCGAAGGCGGCTCACTGGCTCGATACTGACGCTGAGGTGCGAAAGTGTGGGGAGCAAACAGGATTAGATACCCTGGTAGTCCACACCGTAA
+
GGGGGGGGGGGGGGGGGGGGGGGGGGGGGGGGGGGGGGGGGGGGGGGGGGGGGGGGGGGGGFFGGFDFGGGGGGGGGGGGGGGGGGGGGGGGGGGGGGGGGFGGGGGGGFDGGGGGGGGGGGGGFGGGGGGGGGGGGGGGGGGGFGGGGGGGGGGGGGGGGGGGGGGGGGGGGFFFFGGGGGGGGGGGGGGGGGGGGGGGGGGGGGGGGFFGGGGGC?9FGGGEEGGGCFGGGGGFGGCFGGFFFFGGGCFFFBCF>FFFGGGGFFGFFF7>FGFFF?E(9C
@M02352:288:000000000-CKWC8:1:1101:26541:4948 1:N:0:ATGCGCAG+AAGGAGTA
TACGGAGGGGGTTAGCGTTGTTCGGAATTACTGGGCGTAAAGCGTACGTAGGCGGATTGGAAAGTTGGGGGTGAAATCCCAGGGCTCAACCCTGGAACTGCCTCCAAAACTATCAGTCTAGAGTTCGAGAGAGGTGAGTGGAATTCCAAGTGTAGAGGTGAAATTCGTAGATATTTGGAGGAACACCAGTGGCGAAGGCGGCTCACTGGCTCGATACTGACGCTGAGGTACGAAAGTGTGGGGAGCAAACAGGATTAGATACCCTGGTAGTCCACACCGTAA
+
GGGGGGEGEGGGEEGGGGGGGGGGGGGGGGGGGGGGGGGGGGGGG7FFGGGGGGGGCFGG,C<FFFGGGGGGCFGGGAFFFDGGGGGGFGGGGGGFGGFGGEGGDGGGGGG,D<FGGGGCFCFGGACDCFEFGGGG?@;FFG:FGFFEEGFGAFGGGFGGGG9C;C7?=FGGGG?FGCFC8<FFGGEBCFGFE5EGGCCEDDEEEEGGGGGF5EGFG9998?CCECFGGGGDCCDDG7:CGGFB17FF7F@@<<GGFF<FGGGF?FGFFF<AF>441154CD
@M02352:288:000000000-CKWC8:1:1101:23866:4975 1:N:0:ATGCGCAG+AAGGAGTA
TACGGAGGGGGTTAGCGTTGTTCGGAATTACTGGGCGTAAAGCGTACGTAGGCGGATTAGTCAGTTAGGGGTGAAATCCCAGGGCTCAACCCTGGAACTGCCCTTAATACTGCTAGTCTTGAGTTCGAGAGAGGTGAGTGGAATTCCGAGTGTAGAGGTGAAATTCGTAGATATTCGGAGGAACACCAGTGGCGAAGGCGGCTCACTGGCTCGATACTGACGCTGAGGTGCGAAAGTGTGGGGAGCAAACAGGATTAGATACCCTGGTAGTCCACACCGTAA
+
GGGGGDGGGGGGGGGGGGGGGGGGGGGGGGGGGGGGGGGGGGGGGGGGGGGGGGGGGGEGGGFGGGGGGGGGGGGGGGFGGFGGGGGGGGGGGGGGGGGGGDFGGGGGGGGGGGGGGGGGGFGGGGEGGGGGGGGGGGFGGGGGGGGGGDGGGGGCEGGGGGGGGGGGFGGGGGGF8FGGGGGGFGGDGGGGGGGGGGGDGGGGGGGFGGGG8*AEGGGGGGGGGGGG?EFG78CDGGGGGGE?>EGGGF47((9C>FFFGGGGFFGFFFFFFGFFFFFFGD
@M02352:288:000000000-CKWC8:1:1101:6067:4976 1:N:0:ATGCGCAG+AAGGAGTA
TACGGAGGATCCAAGCGTTATCCGGAATCATTGGGTTTAAAGGGTCCGTAGGTTGATAATTAAGTCAGAGGTGAAAGTTTGCCGCTTAACGGTAAAATTGCCTTTGATACTGTTTATCTTGAATCATTATGAAGTGGTTAGAATATGTAGTGTAGCGGTGAAATGCATAGATATTACATAGAATACCAATTGCGAAGGCAGATCACTAATAATGTATTGACACTGATGGACGAAAGCGTGGGGAGCGAACAGGATTAGATACCCTGGTAGTCCACGCCGTAA
+
GGGFGGGGCEFFFFGGGGGGGGGGGECE@FFGGGG,BCEEFGDGGGFFFGGGCFFDFGGGGGGGGGGGGGGFGGGGGAFGFFFGGDDGFFCEGGGGGGGGGGCBFFGGGFGFGFGGGGGGGGDFFGGGGGGGFGGGGFGGGGGF?DGGGGGGGGFGGDFGGGGGGFFCEGGGGGCFFGGGGGGCFGFGCGGEGGGGGGGGGGGGGGGGGGGGGGGGGGGGFFGGGGGGGGGGGGDFGGGGGDE;BFGGGGFFFF4CBFFFGGGGFF:@DFA>FG?FB0519C
@M02352:288:000000000-CKWC8:1:1101:24615:4977 1:N:0:ATTCGCAG+AAGGAGTA
TACGGAGGGTGCAAGCGTTATCCGGAATCATTGGGTTTAAAGGGTCCGCAGGCGGTCAATTAAGTCAGAGGTGAAATCCCATAGCTTAACTATGGAACTGCCTTTGATACTGGTTGACTTGATTTATACGGAAGTAGATAGAATAAGTATTGTAGCGGTGAAATGCATAGATATTACTTAGAATACCGATTGCGAAGGCAGTCTACTACGTATATACTGACGCTCATCGACGAAAGCGTGGGGAGCGAACAGGATTAGATACCCTGGTATTCCACGCCGTAA
+
GGGGGGFGGGGGFGFGGGGGGFGGCF7F<FFGGGG:CGGGGGGGGGFGGGGGGGG=F@FG9FGGGGGGGGGGDGGGG<B=AA@@FG,FGG9E<5,CEFFAFBFGFCFFE9EG88BC8,C,C<,,C<?9FG+C@7@FGF9=FF,,=>>3=,@,85,8>FCEFG;,5,7,@,27>3=FA9;EFGGGGGG**><1;*BC>*;81A:,2B;;FGFE;CC++2++?;=**/1+3=))7?5)**1;8*5(4BDG*15<8(>:7=99+0C64><))*)-=:6(33:1<D
@M02352:288:000000000-CKWC8:1:1101:16995:5002 1:N:0:ATGCGCAG+AAGGAGTA
TACGGAGGGTCCGAGCGTTAATCGGAATTACTGGGCGTAAAGCGCACGCAGGCGGTTTGTTAAGCTAGATGTGAAAGCCCTGGGCTCAACCTGGGAATTGCATTTAGAACTGGCAGGCTAGAGTTTTGGAGAGGGGAGTGGAATTCCAGGTGTAGCGGTGAAATGCGTAGATATCTGGAGGAACATCAGTGGCGAAGGCGACTCCCTGGTCAGTAACTGACGCTCATGTGCGAAAGTGTGGGTAGCGAACAGGATTAGATACCCTGGTAGTCCACACCGTAA
+
GGGGGGGGGGGGGGGGGGGG@FGGGGGGGGGGGGGGGGGGGGGGGGGGGGGGGGGFGGGGGGGGGGGGGGGGGGGGGGGGGGGGGGGGGFGGGGGGGGGGGGGGGGGGGGGGGGGGGGGGGGGGGGGGGGGGGGGGGGGGGGGGGGGGGGGGGGGGGGGGGGGGGGGGGGGGGFGFGGGGGGGGGGGGGGGGGGGGGGGGGGGGGGGGGGGGGGGGGGGGGGGGGG?GGGGGGGGFGFGGGGFFFFGGGGFFFFGGFFFFGFGGFFGFFFFFFGFFFFFFGG
@M02352:288:000000000-CKWC8:1:1101:21453:5157 1:N:0:ATGCGCAG+AAGGAGTA
TACGGAGGGTCCGAGCGTTATCCGGAATCATTGGGTTTAAAGGGTCCGCAGGCGGTCGATTAAGTCAGAGGTGAAATCCCATAGCTCAACTATGGAACTGCCTTTGATACTGGTTGACTTGAGTCATATGGAAGTAGATAGAATGTGTAGTGTAGCGGTGAAATGCATAGATATTACACAGAATACCGATTGCGAAGGCAGTCTACTACGTATGTACTGACGCTCATGGACGAAAGCGTGGGGAGCGAACAGGATTAGATACCCTGGTAGTCCACGCCGTAA
+
GGGGGGGGGGGGGGGGGGGGGGGGGGGGGGGGGGGGDDGGGGGGGGGGGGGGGGGGGGGGGGGGGGGGGGGGGGGGGGGGGGGGGGGGGGGGGGGGGGGGGGGGGGGGGGGGGGGGGGGGGGGGGGGGGGGFGGGGGGGFGGGGGGGGGGGGGGGGGGGGGGGGGGGGGGGGGGGGGGGGGGGGGGGGGGGGGGGGGGGGGGGGGGGGGGGGGGGGGGGGGGGGGGGGGGGGGGGEGGDGGGFFFFGGGGFFFFGGFFFFGGGGFFGFDFFFFGF?FFFFGD
@M02352:288:000000000-CKWC8:1:1101:6019:5166 1:N:0:ATGCGCAG+AAGGAGTA
TACGGAGGGGGTTAGCGTTGTTCGGAATTACTGGGCGTAAAGCGCACGTAGGCGGATCAGAAAGTATAGGGTGAAATCCCAGGGCTCAACCCTGGAACTGCCTCTTAAACTCCTGGTCTTGAGTTCGAGAGAGGTGAGTGGAATTCCAAGTGTAGAGGTGAAATTCGTAGATATTTGGAGGAACACCAGTGGCGAAGGCGGCTCACTGGCTCGATACTGACGCTGAGGTGCGAAAGTGTGGGGAGCAAACAGGATTAGATACCCTGGTAGTCCACACCGTAA
+
GGGGGGGGEGGGGGGGGGGGFFEFFGGGGGGGGGGGGGGGGGGGGGGGGFEGFEEGGGGGGD?BFGGFFGGGEGGGBEFGCFGGEFGCFDBCGEFGGGGGGGGGGGGFGGGGGFGGFCEFGGGGGFGGGGGGGG@DFGGFGGFGCFGGGGFCFGGGFFFGGGGGG9EGFFG,B;9FFCGGGGGGD=<CFFEFDGGDGEEGGECCGGGGGG<FGDCEE7@CFE*1?DFGFG6DGGGFCGGGGGFFFFGGCF>FFFC*3=47?C8FF<<?</56FGFB:?F?GG
@M02352:288:000000000-CKWC8:1:1101:25965:5175 1:N:0:ATGCGCAG+AAGGAGTA
TACGGAGGGGGTTAGCGTTGTTCGGAATTACTGGGCGTAAAGCGTACGTAGGCGGATTGGAATGTTGGGGGTGAAATCCCAGGGTTCAACCCTGGAACTGCCTCCAAAACTATCAGTCTAGAGTTCGAGAGAGGTGAGTGGAATTCCAAGTGTAGAGGTGAAATTCGTAGATATTTGGAGGAACACCAGTGGCGAAGGCGGCTCACTGGCTCGATACTGACGCTGAGGTACGAAAGTGTGGGGAGCAAACAGGATTAGATACCCTGGTAGTCCACACCGTAA
+
FGGGCFDEGGECFCAFEFFGEFFCDDEFDFFGGGG8FBC=DEE=FEFEE9<F9F@=@CEFFF,5CEEFEEGFEGG<FD<F@EGG,3DEA8BF<FGCFFCFFGGGFFFGGGGGAFFFGGGGGG@FBD7DB<<<CEGG9>FFGGFE@<CFGF7CFC<CECFGGG9BEGGC685F?9CF9BCFEGCGFFGFGFEFD88*:E*:8:CECCFC:CDGCGGGGGGFGGG=53F=FCFGC8C3CFFC>C.:()9>C4;?B?CC46AFGGC*=:*0)=<<?GF??:@:57
@M02352:288:000000000-CKWC8:1:1101:13795:5210 1:N:0:ATGCGCAG+AAGGAGTA
TACGAGGGGTGCAAGCGTTAATCGGAATTACTGGGCGTAAAGCGTGCGTAGGTGGTTTGTTAAGCAAGATGTGAAAGCCCCGGGCTCAACCTGGGAACTGCATTTTGAACTGGCAAACTAGAGTATTGTAGAGGGTAGTGGAATTTCCAGTGTAGCGGTGAAATGCGTAGAGATTGGAAGGAACATCAGTGGCGAAGGCGGCTACCTGGACAAATACTGACACTGAGGCACGAAAGCGTGGGGAGCAAACAGGATTAGATACCCTGGTAGTCCACGCCGTAA
+
GGGGFEGGGGGGGGGGGGGGCFGGGGGGGGGGGGGGGGGGGGGGGGGGFFFGEFGCGGGGGGGGGDFGGGGGGGGGGGGGGGGGGGGGGGGGGGGGGGGGGGGGGGGGGGGGGGGGGGGGGGGGGGFGGGGGGGGGGGGGGGGGGGGGGGGGGGGGGGGGGGGGGGGEGGGGGGGGGGGGGGGGGGGGGGGGGGGGGGGGGGGGGGGGGGGGGGFGGGGGGGGGGFFGGGGGGGGFGGGGGGFFFFGGFGFFBBCGFFFFGGGGFFGFFFFBFGFFBFE>DC
@M02352:288:000000000-CKWC8:1:1101:7545:5234 1:N:0:ATGCGCAG+AAGGAGTA
TACGGAGGGTGCGAGCGTTAATCGGAATTACTGGGCGTAAAGCGCATGCAGGTGGTTCATTAAGTCAGATGTGAAAGCCCGGGGCTCAACCTCGGAACTGCATTTGAAACTGGTGAACTAGAGTGCTGTAGAGGGGAGTGGAATTCCAGGTGTAGCGGTGAAATGCGTAGATATCTGGAGGAACATCAGTGGCGAAGGCGACTCCCTGGTCAGTAACTGACGCTCATGTGCGAAAGTGTGGGTAGCGAACAGGATTAGATACCCTGGTAGTCCACACCGTAA
+
GGGGGGGGGGGGGGGGGGGGC9FFGGGGGGFGGGGFGGGGGGGGGGGGGGGGGGGFGGGGGGGGGGGGGFGGGGGGGCGFGDGGGGGGGGGEFGGGGGGGGGGGGGGGGGGGGGFFGGGGGFGDGGGGGGCFGGDDEGEFGGGGDGCDGGGGGGGGGGGGGGCFGGGGGGGGGGGGGGGGGGGGCFGGGGGGGGGGGGGGGGGGGGGFFFCFFFGFGGGGGGGEGGGGGFGGGGGFGGGGGGFFFFGGGGFFF?GFFFFFFFGGFFGFAFFF?GF:?FFFGG
@M02352:288:000000000-CKWC8:1:1101:15368:5242 1:N:0:ATGCGCAG+AAGGAGTA
TACGGAGGATCCAAGCGTTATCCGGAATCATTGGGTTTAAAGGGTCCGTAGGCGGGCAGTTAAGTCAGAGGTGAAAGTTTGCGGCTCAACCGTAAAATTGCCTTTGATACTGATTGTCTTGAGTCATGGTGAAGTTGGCGGAATATGTAGTGTAGCGGTGAAATGCATAGATATTACATAGAACACCGATTGCGAAGGCAGCTGACTAACAATGTACTGACGCTGATGGACGAAAGCGTGGGGAGCGAACAGGATTAGATACCCTGGTAGTCCACGCCGTAA
+
GGGGGGGGGGGGGGGGGGGGGGGGGGFGGGGGGGGGGGGGFGGGGGGGGGGGGGGBEGGGGGGGGGGFEGGGGGGG9FFGFGDGEGGGGGFGGGGFGGGGGGGGGGGGGGGGFGGGGGGGGGGGGGGGGGGGGGGGG8FFGGGGGGGGGGGGGGGGDGGGGGGGFGFGGFGGGGGGGGGGGGG:FGGEDFGFGGCGGGGGDCGCGGGFGC*0<9A+@FF?FCEGGGGGFGGGDGDFFGGGGE>04B3<EGFFFFGGFFFFGGGGFFGFDFA>FGFFFFFFDD
@M02352:288:000000000-CKWC8:1:1101:7128:5243 1:N:0:ATGCGCAG+AAGGAGTA
TACGGAGGATCCAAGCGTTATCCGGAATCATTGGGTTTAAAGGGTCCGTAGGTGGATAATTAAGTCAGAGGTGAAATCCTGCAGCTCAACTGTAGAATTGCCTTTGATACTGGTTGTCTTGAGTTATTATGAAGTAGTTAGAATATGTAGTGTAGCGGTGAAATGCATAGATATTACATAGAATACCAATTGCGAAGGCAGATTACTAATAATATACTGACACTGATGGACGAAAGCGTGGGGAGCGAACGGGATTAGATACCCCGGTAGTCCACGCCGTAA
+
GGGGGGGGGGGGGGGGGGGGGGGGGGGGGGGGGGGGGGGGGGGGGFGGGGGGFGGGGGGGGGGGGGGGGGGGGGGGGGGGGGGGGGGGGGGGGGGGGGGGGGGGGGGGGGGGGGGGGGGGGFGFGGGGFGGGGGGGGFGFFGGGGGGGGGGGGGGGGGGGGGGGGGGGGGGGGGGGGGGGGGGGGGGGGGGGGGGGGGGGGGGGGGGFGGDGFGGGGGGGGGGGGGGGGGGGGGGFGGGGGGFFFFGGCDFFB:DFBFFFGGGGFEGEFFFFFGFFB?E>GG
@M02352:288:000000000-CKWC8:1:1101:7137:5260 1:N:0:ATGCGCAG+AAGGAGTA
TACGGAGGATCCAAGCGTTATCCGGAATCATTGGGTTTAAAGGGTCCGTAGGTGGATAATTAAGTCAGAGGTGAAATCCTGCAGCTCAACTGTAGAATTGCCTTTGATACTGGTTGTCTTGAGTTATTATGAAGTAGTTAGAATATGTAGTGTAGCGGTGAAATGCATAGATATTACATAGAATACCAATTGCGAAGGCAGATTACTAATAATATACTGACACTGATGGACGAAAGCGTGGGGAGCGAACGGGATTAGATACCCCGGTAGTCCACGCCGTAA
+
GGGGGGGGGGGGGGGGGGGGGGGGGGGGGGGGGGGGGGGGGGGGGGGGFGGGFGGGGGGGGGGGGGGGGGGGGGGGGGGGGGGGGGFGGGGGGGGGGGGGGGGGGGGGGGGGGGGGGGGGGGGFGGGGGGGGGGGGGFGGGGGGGGGGGGGGGGGGGGGGGGGFGGGGGFGGGGGGGGGGGGGFGGGFFGGGGGGGGGGGGGGGGGGGGGGGGGGGGGGGGGGGGGGGGGGGEEGFDG3EGGFFFFGGGGFFBFDC<FAFGGGGFFGFFFBF?GF?9<FFDD
@M02352:288:000000000-CKWC8:1:1101:14314:5296 1:N:0:ATGCGCAG+AAGGCGTA
TACGGAGGGTCCAAGCGTTATCCGGAATTATTGGGTTTAAAGGGTGCGCAGGCGGTTTATTAAGTCAGTGGTGAAATCTCGGGGCTCAACTTCGAAACTGCCATTGATACTGATAAACTTGAGTTCAGTTGGAGTAGGCGGAATGCGTAGTGTAGCGGTGAAATGCTTAGATATTACACAGAACTCCGATAGCGAAGGCAGCTTACTAAACTGATACTGACGCTGAGGCACGAAAGCGTGGGGAGCGAACAGGATTAGATACCCTGGTAGTCCACGCGGTAA
+
GA69@676@8FF9<F8@88FGG<CF7+C,9,6,:C686,66EEF,BFE+CF@FC7@++9@?,CFAA,:CC?5BEF9E9EC?DEC@:BEGF,,CEEFFGGGGGGGDDFFC3E<=F<<FFCDDC=FGD<3F@FGFG<<F<B:<@33@;FF7:5DFFCE<7FC@FC,CFGGGG9AFE9EFGCC8<CF,CB@<FCBCE:=8EGGCAC9:@+<90*<F7@?EFDC8*:**5C;C595C:7.021;CE34-737C7BF?327<*:=F?8C@F:/69)6*:??B(7>)*
@M02352:288:000000000-CKWC8:1:1101:8948:5324 1:N:0:ATGCGCAG+AAGGAGTA
TACGGAGGGGGTTAGCGTTGTTCGGAATTACTGGGCGTAAAGCGTACGTAGGCGGATTGGAAAGTTGGGGGTGAAATCCCAGGGCTCAACCCTGGAACTGCCTCTTAAACTCCTGGTCTTGAGTTCGAGAGAGGTGAGTGGAATTCCGAGTGTAGAGGTGAAATTCGTAGATATTCGGAGGAACACCAGTGGCGAAGGCGGCTCACTGGCTTGATACTGACGCTGAGGTGCGAAAGTGTGGGGAGCAAACAGGATTAGATACCCTGGTAGTCCACACCGTAA
+
GGGGGEGDDGE6@@FGGFEFGCGFGG@FGFCFGFGGGEE@DGGGFEGGGGGGGGGC=?FF9?FGGGGGGGGCGGGGGDBA<FFGGFGGGGGEGGGGGGGGGGGEGBFFFGGGGGCFFGGGGGGGGGGDCGFGGGFG9FGGGFDFGG<ECCFGGGG9FFGGGGGG9FEGGGGGGG?CFGGGGGGGFGGCFGGGGGGGGGGGGGGGGGGGGGF*:*CFG7FGGGCACCFG?CDGGGGFGGGGGGFBFFGGGGF:?<6D??DFGGGGF@FFBF4>FGF?F:D?GG
@M02352:288:000000000-CKWC8:1:1101:10129:5334 1:N:0:ATGCGCAG+AAGGAGTA
TACGGAGGGTGCAAGCGTTATCCGGAATCATTGGGTTTAAAGGGTCCGTAGGCGGGCTTATAAGTCAGAGGTGAAATCCCATCGCTCAACGATGGAACTGCCTTTGATACTGATTGACTTGAGTTATATGGAAGTAGATAGAATAAGTAGTGTAGCGGTGAAATGCATAGATATTACTTAGAATACCGATTGCGAAGGCAGTCTACTACGTATATACTGACGCTGAGGGACGAAAGCGTGGGGAGCGAACAGGATTAGATACCCTGGTAGTCCACGCCGTAA
+
GGGGGGGGGGGGGGGGGGGGGGGGGGCFEFGGGGGGGGGGGGGGGFGGGGGGGGGDGGG@EEGGGGGGGGGGGGGGGDFFF9EFGGGGGGCDFFGGGGGGGGGGFGGFEEGF=CDFGGGGGGGEGGGGAGGGGGFGGAEFFGFAEGFBFGGGGGGGGGGGGGGGGGFDGGGGGGCFFFFGGGCFGGGGDGGGGGGGGGGGGGGGGGGGGGGGGFGGGGGGGGGGGGGGGGGGEGGFGGDGGGF?BFGGCDEFF?GGFFBFCGGGFFGFABAAFGFB1?E>GG
@M02352:288:000000000-CKWC8:1:1101:4490:5420 1:N:0:ATGCGCAG+AAGGAGTA
TACGGAGGATCCAAGCGTTATCCGGAATCATTGGGTTTAAAGGGTCCGTAGGCGGGCTTATAAGTCAGAGGTGAAATCCCATCGCTCAACGATGGAACTGCCTTTGATACTGTAGGTCTTGAATATATTTGAAGTAGGCGGAATATGTAGTGTAGCGGTGAAATGCATAGATATTACATAGAACACCAATTGCGAAGGCAGCTTACTAATAATATACTGACACTGATGGACGAAAGCGTGGGGAGCGAACAGGATTAGATACCCTGGTAGTCCACGCCGTAA
+
GGGGGGGGGGGGGGGGGGGGGGGGGGGGGGGGGGGGGGGGGGGGGEGGGGGGGGGGGGGGGGGGGGGGGGGGGGGGGGGGGGGGGGGEGGGGGGGGGGGGGFGGGGGGGGGGGGGGGGGGGGGGGGGGGGGGGGGGGGGGGGGGGGGGFGGGGGGGGGGGGGGGGGGGGGGGGGGGGGGGGGGGGGGGGGGFGGGGGGGGGGGGGGGGGFGGGGGGGGGGGGGGGGGGGGGGGGGFGGCEGGE?FFGGGGFFFFGGFFFFGGFGFFGFFFFFFGFFBFF>DD
@M02352:288:000000000-CKWC8:1:1101:23252:5428 1:N:0:ATGCGCAG+AAGGAGTA
TACGGAGGATCCAAGCGTTATCCGGAATCATTGGGTTTAAAGGGTCCGTAGGTGGATGATTAAGTCAGAGGTGAAATCCTGCAGCTCAACTGTAGAATTGCCTTTGATACTGGTTGTCTTGAGTTATTATGAAGTAGTTAGAATATGTAGTGTAGCGGTGAAATGCATAGATATTACATAGAATACCAATTGCGAAGGCAGATCACTAACAATATATTGACACTGATGGACGAAAGCGTGGGGAGCGAACAGGATTAGATACCCTGGTAGTCCACGCCGTAA
+
GGGGGGGGGGGGGGGGGGGGGGGGGGGGGGGGGGGFGGGGGGGGGGGGGGFGFGGGGGGEGGGGGGGGGGGGGGGGGGGGGGGGGGGGGGGGGGGGGGGGGGGGGGGGGGFGGGGGGGGGGGGGDGGGGGGGFGGGGGGGGGFGGGGGGGGGGGGGGGGGGGGGGGGGGGGFGGGGGGGGGGGGGGG>@FFDGGGGGGGGGGGGGGGGGGGGGGGGGGGGGGGGGGGGGGFGGGGFGGGGGGFFFFGGGGFF?FGG?FFFCFGGFFGFFFBAFGFFFFFFGD
@M02352:288:000000000-CKWC8:1:1101:11082:5451 1:N:0:ATGCGCAG+AAGGAGTA
TACGGAGGATCCAAGCGTTATCCGGAATTATTGGGTTTAAAGGGTCCGTAGGTGGATAATCAAGTCAGAGGTGAAATCCTGCAGCTCAACTGTAGAATTGCCTTTGATACTGGTTATCTTGAATTATTGTGAAGTGGTTAGAATATGTAGTGTAGCGGTGAAATGCATAGATATTACATAGAATACCAATTGCGAAGGCAGATCACTAACAATATATTGACACTGATGGACGAAAGCGTGGGGAGCGAACAGGATTAGATACCCTGGTAGTCCACGCCGTAA
+
GGGGGGGGGGEG@GGGGGGGGGGGGGCE,EGGGGGGGGGGGGGGG<FGGGGG,FGG@<,F,EFGGGGGFGGG?FGGG<C?F<4EGGGGGG9,<95?A,A<F<FGAFF<A,,CE?<8,5C,<,:8,CFAB@AF55,7C86?CG9,5,795FE=A=>BF>3>FG;,6EF;CCACB,,=@D9@9F>C9F:@7D,3>BE5E*>:>CG7FF7D:<006B9@FF,>;C?6??9,9C?DEGG:>=CEGG32()1>*1.<1(C:26-*0AFC6>7/-/.6FF?,1-<1>D
@M02352:288:000000000-CKWC8:1:1101:22346:5479 1:N:0:ATGCGCAG+AAGGAGTA
TACGGAGGGTCCGAGCGTTAATCGGAATTACTGGGCGTAAAGCGCACGCAGGCGGTTTGTTAAGCTAGATGTGAAAGCCCTGGGCTCAACCTGGGAATTGCATTTAGAACTGGCAGGCTAGAGTTTTGGAGAGGGGAGTGGAATTCCAGGTGTAGCGGTGAAATGCGTAGATATCTGGAGGAACATCAGTGGCGAAGGCGACTCCCTGGTCAGTAACTGACGCTCATGTGCGAAAGTGTGGGTAGCGAACAGGATTAGATACCCTGGTAGTCCACGCCGTAA
+
GGGGGDECFFGGGGGGGGGGGGGGGGGGGGGGGGGGGGGGGGGGGGDGGGGGGGGFFGGGGGGGGGGGGGGGGGGGGGGGGGFDGGGGFGFGGGGGGGGGGGGGGGGGGGGGGGGGGGGGGGGGAFGGGGGFEGGGGGGGGGGGGGGGGGGGGGGFGGGGFGGGGGGGGGEGGGGGGGGGGGGGGEGGFGEGGGGGEGGGGGGGGGGGGCFCGGGGGGGGGGGGGGGGFFGDDGDFFGGGGDFB?@DGGG>F<FFGFFAFGG?FFFGFAFB9FGFFFFF>GG
@M02352:288:000000000-CKWC8:1:1101:25962:5567 1:N:0:ATGCGCAG+AAGGAGTA
TACGGAGGGTCCGAGCGTTAATCGGAATTACTGGGCGTAAAGCGCACGCAGGCGGTTTGTTAAGCTAGATGTGAAAGCCCTGGGCTCAACCTGGGAATTGCATTTAGAACTGGCAGGCTAGAGTTTTGGAGAGGGGAGTGGAATTCCAGGTGTAGCGGTGAAATGCGTAGATATCTGGAGGAACATCAGTGGCGAAGGCGACTCCCTGGTCAGTAACTGACGCTCATGTGCGAAAGTGGGGGTAGCGAACAGGATTAGATACCCTGGTAGTCCACACCGTAA
+
GGGGD@EGGGGGGDGGGGGGGGCDFGGGGGGGGGGGGGGGGGGGGGGGGGGGGGGGGEGGGGGGGGGGGGGFGGGGGGGGGGGGGGGGGGGGGGGGGGGGFGFGGGFGGGGGGGGGGGFFGGGGGGGGGGE@FGGGGEGFFGGGGGGGGGGGGGFGGGGGGGFGGGGEEEGGGFFFGGGGGGGGG@FGFGGGGGGGGGGGGGCGGGGGGGGGGGGGGGGGGGGGGGGGF7DGD87@F?**CE@?BFGG5DFFF1*:7FBFCFGFFFGFFFBFFFFFFFF1CD
@M02352:288:000000000-CKWC8:1:1101:18259:5576 1:N:0:ATGCGCAG+AAGGAGTA
TACGGAGGGTCCGAGCGTTATCCGGAATTATTGGGTTTAAAGGGTCCGTAGGCGGGCCGTTAAGTCAGGGGTGAAAGTCTGCGGCTCAACCGTAGAAATGCCTTTGATACTGGCGGTCTTGAGTTATGGTGAAGTGGGCGGAATATGTAGTGTAGCGGTGAAATGCATAGATATTACATAGAACACCGATTGCGAAGGCAGCTCACTAACCATATACTGACGCTGATGGACGAAAGCGTGGGGAGCGAACAGGATTAGATACCCTGGTAGTCCACGCCGTAA
+
GGGGGFGGGGGGGGGGGGGGGGGGGFFGGGGGGGGGGGGGGGGGGGGGGGGGGGGGGGGGGGGGGGGGGGGGGGGGGGGGGGGGGGGGGGGGGGGGGGGGGGGGGGGGGGGGGGGGGGGGGGGGGGGGGGGGGGGGGGGGGGGGGGGGGGGGGGGGGGGGGGGGGGGFCGGGGGGGGGGGGGGGGGGGGGGGGGGGGGGGGGGGGGGGGGGGG:CGGGGGGGGGGGGGFGGGGGDFGGGGGGF09EDGGGFFFFGGFFFFGGGGFFGFAFFFFGFFFFFFGG
@M02352:288:000000000-CKWC8:1:1101:27431:5619 1:N:0:ATGCGCAG+AAGGAGTA
TACGGAGGGTGCAAGCGTTATCCGGAATCATTGGGTTTAAAGGGTCCGTAGGCGGGCATATAAGTCAGTGGTGAAAGTCTGTGGCTTAACCATAGAATTGCCATTGATACTGTATGTCTTGAATTATTGTGAAGTGGTTAGAATATGTAGTGTAGCGGTGAAATGCTTAGAGATTAAATAGAATACCGATTGCGAAGGCAGATCACTAACAATATATTGACGCTGATGGACGAAAGCGTAGGTAGCGAACAGGATTAGATACCCAGGTAGTCTACGCCGTAA
+
GGGFGDEEGEFGFFGGG@@FGGFGGDEGGGGGGGGFFGGEEGGGFGGGGDCEGGCGGGGGGEGGGG9EFGG?DAFGGGGGGGGFD<FEGGGGFGGGGFGGDF?,,BFD<F<FGGGGGGFGGFGGGFGGGFGGGGGGGGGCFG<CFGFGGFGGGFAFGEEGFEGGGGGGGGGGFD79,?CFGFFGGFGEGGGGGDGGGDGGGGGGGGGGFGFFFGG9CFGCCE5;CGGG6CDGGEGD:EDEDDF>FFGC=DDF::DG7?9?FCC<*0>F26><FGF?B;@>CC
@M02352:288:000000000-CKWC8:1:1101:19260:5684 1:N:0:ATGCGCAA+AAGGACTA
TACGGAGGAGCCAAGCGTTATCCGGAATCATTGGGTTTAAAGGGTGCGTAGGTGGAGGATTAAGTCAGGGGTGAAATCCCGCAGCTCAACTGTAGAATTGCTTTTGATACTGGTTATCTTGAGTTATTATGGAGTAGGTAGAATATGTAGTGTAGCGGTGAAATGCATAGATATTACAAAGAATATCAATTGCGAAGGCAGCTTACTAATAATATACTGACACTGATGGACGAAAGCGTGGGGAGCGAACAGGATTAGATACCCTGGTAGTCCACGCCGTAA
+
GGGG-CCG:7,BFGGGGGGGGGGGGG7F<F,FGGGGEGGGGGGGE,CF8FF76CF<,,6,9CFGCEFG,,@FGGGGCGG,C7:FG=FGGG,,B,C9E<F<F,,CFG+,AFEG<EE,,CFBFGGGF,,,858,8DFDG,3:EGGG973C7EFGGGGGGGGGGGGGGG<EGGGGGGGGC,,4@FGFF9F9@F,2DEGGGGG,;/,?,?C21,2BCC,@CGFGG+<CDF+A96CGGGGFGGDEDEBF>FCDEDEFBFGGFF<@GGGGFFGF<BAAFGFBFFEBDC
@M02352:288:000000000-CKWC8:1:1101:27332:5696 1:N:0:ATGCGCAG+AAGGAGTA
TACGGAGGGTCCGAGCGTTAATCGGAATTACTGGGCGTAAAGCGCACGCAGGCGGTTTGTTAAGCTAGATGTGAAAGCCCCGGGCTCAACCTGGGAATAGCATTTAGAACTGGCAGGCTAGAGTCTTGGAGAGGGGAGTGGAATTTCTGGTGTAGCGGTGAAATGCGTAGATATCAGAAGGAACATCAGTGGCGAAGGCGACTCCCTGGCCAAAGACTGACGCTCATGTGCGAAAGTGTGGGTAGCGAACAGGATTAGATACCCTGGTAGTCCACACCGTAA
+
GGGGGEFGGGFFGGGGGGGD@<FFGGGGGGGGGGGGGGGGFGGGGEFGGGGGGGGEGGGGGGGGGGGGGGGGGGGGGGGGEGGGGGGGGGGCGGGGGGEGGGCEFFGGGCFGGGGGGCFFGGGGG9FAEGGGGGGGEGGGGGGGFGGGGGGGGGGGGGFF7FGGGGGGGGGGGGGGGGFGGGGGGFGGGGGGGGGGGGGGGGGGFFGGGG>F8CECGFGGGGGGG:EGGGGGGGDFC?FGEGFFFFGGEDBFF:*?DFFFGGFG4@FF>?AAFGF?FBEFGD
@M02352:288:000000000-CKWC8:1:1101:25477:5703 1:N:0:ATGCGCAG+AAGGAGTA
TACGGAGGGTCCGAGCGTTATCCGGAATCATTGGGTTTAAAGGGTCCGCAGGCGGTCGATTAAGTCAGAGGTGAAATCCCATAGCTCAACTATGGAACTGCCTTTGATACTGGTTGACTTGAGTCATATGGAAGTAGATAGAATGTGTAGTGTAGCGGTGAAATGCATAGATATTACACAGAATACCGATTGCGAAGGCAGTCTACTACGTATGTACTGACGCTCATGGACGAAAGCGTGGGGAGCGAACAGGATTAGATACCCTGGTAGTCCACGCCGTAA
+
GGGGGEGGGEGGGCCFGGG:FCFGGD@CFFGGGGG:FC@EDEGEGDGGGGEGGGGGEGGGGGGGGGGGFGGGGGGFGCFGGGFGFF?@@GG8FFECFGGGGDFGGGGGDGG<DFGEFGGGGFGGGGGGGGGEGFGGGFEGGGCGGGGGGGFFFGGCGGGGGFCFGGGGGGC@FGGGFGDFGG@;FGDGGGFFFGEGDGFFDFCGFGGGGGGGGGGGDG?FGDG;:CFGGGFGG*9@CGGGGDB22;DGGGDF:B6:<F<9EGFC?FCFDF4)9CFB9:D9DD
@M02352:288:000000000-CKWC8:1:1101:27316:5709 1:N:0:ATGCGCAG+AAGGAGTA
TACGGAGGGTCCGAGCGTTAATCGGAATTACTGGGCGTAAAGCGCACGCAGGCGGTTTGTTAAGCTAGATGTGAAAGCCCAGGGCTCAACCTGGGAATAGCAATTAGAACTGGCAGGCTAGAGTCTTGGAGAGGGGAGTGGAATTTCTGGTTTAGCGGTGAAATGCGTAGATATCAGAAGGAACATCAGTGGCGAAGGCGACTCCCTGGCAAAAGACTGACGCTCATGTGCGAAAGTGTGGGTAGCGAACAGGATTAGATAACCTAGTAGTCCACACCGTAA
+
GFFGEEEGDEDECEEFGFGE@AFGGGGCEGGGGFFGEFEGGFGGCBFF@FGEFEG+=CEGGFGGGAEFA?,CFEFG9F<=,BFDGGCBF<FDEDDFDFFFF,,::DBD@DFGCEGC7+,@>C<8E3@,,DFFGGFG7:FFFGDC>DF;;E7,=>BCFGGEBFGGFFGGEEG@FE>9+?C+BFFG@?>EF:FGGGEG5*8:8CEGGGC6CF*<;AFD?FF8CECEEG7@AFFDEEG)*+2AE5).,9C<:7>4.(*:<4)*++3**)295/5<9>6::?32FG
@M02352:288:000000000-CKWC8:1:1101:7833:5734 1:N:0:ATGCGCAG+AAGGAGTA
TACGGAGGATCCAAGCGTTATCCGGAATCATTGGGTTTAAAGGGTCCGCAGGCGGTCAATTAAGACAGAGGTGAAATCCCATAGCTTAACTATGGAACTGCCTTTGATACTGGTTGACTTGAGTTATACGGAAGTAGATAGAATAAGTAGTGTAGCGGTGAAATGCATAGATATTACTTAGAATACCGATTGCGAAGGCAGTCTACTACGTATATACTGACGCTCATGTGCGAAAGTGTGGGTAGCGAACAGGATTAGATACCCTGGTAGTCCACACCGTAA
+
G<@CCCCF@6FGF<FGGBBFGGFGGCCGDEFFGFG6BCC<<FFGFGGGGGGDGEGGGGGGGGGGGFFFAFFFBFEBFEGGFEG<F,??FDEFFGGGGGG@GGGGGGGDFGGGGGGEFDFDEFGGFFGGGGGFEGGGGGGGGGFFGGF@FFGGGCCGG7@FGGCFGF9=FGFFGGFGGGFCG9FFF:E@BFGGEGGCGGGFEGGGGGGCECFFGGGGGGFGGDEEEDFGG?FGGCCEGGGGDCDAB?DGGGDFF:FGBFBFCFGGFFGFF?BFFFFFBF5:<C
@M02352:288:000000000-CKWC8:1:1101:11927:5751 1:N:0:ATGCGCAG+AAGGAGTA
TACGGAGGGTGCAAGCGTTATCCGGAATCATTGGGTTTAAAGGGTCCGCAGGCGGTCAATTAAGTCAGAGGTGAAATCCCATAGCTTAACTATGGAACTGCCTTTGATACTGGTTATCTTGAGTTATTATGAAGTAGTTAGAATATGTAGTGTAGCGGTGAAATGCATAGATATTACATAGAATACCAATTGCGAAGGCAGATTACTAATAATATACTGACACTGATGGACGAAAGCGTGGGGAGCGAACAGGATTAGATACCCTGGTAGTCCACGCCGTAA
+
GGGGGGGGGGGGFGGGGGGGGGGGGGGGGGGGGGGGGGGGGGGGGGGGGGGGGGGDGGGGGGGGGCGGGFGGGGGGGGGGGGGGGGGGGGGGGGGGGGGGGGGGGGGGGGGGGGGGGGGGGGGGGGGGGGGGGGGGGGGGGGGGGGGGGGGGGGGGGGGGGGGGGGGGGGGGGGGGGGGGDGGGGGGGGGGGGGGGGGGGGGGGGGGGGGGFGGGGGGGGGGGGGFFGGGGGGGGFDGGGGGFFFFGGGGFFFFGGFFFFGGGGFFGFFFFFFGFF>BFFGG
@M02352:288:000000000-CKWC8:1:1101:5769:5780 1:N:0:ATGCGCAG+AAGGAGTA
TACGGAGGGGGTTAGCGTTGTTCGGAATTACTGGGCGTAAAGCGTACGTAGGCGGATTAGTCAGTTAGGGGTGAAATCCCAGGGCTCAACCCTGGAACTGCCCTTAATACTGCTAGTCTTGAGTTCGAGAGAGGTGAGTGGAATTCCGAGTGTAGAGGTGAAATTCGTAGATATTCGGAGGAACACCAGTGGCGAAGGCGGCTCACTGGCTCGATACTGACGCTGAGGTACGAAAGTGTGGGGAGCAAACAGGATTAGATACCCTGGTAGTCCACACCGTAA
+
GGGGGGGGGGGFGGGGGGGGGGGGGGGGGGGGGGGGGGGGGGGGGGGGGGGGGGGGGGGGGGEGGGGGFGGGGGGGGGGGGGGGGGGGGGGGGGGGGDGGGGGGGGGGGGGGGGGGGGGGGGGGGGGGGGDGGGGGGGGGGGGGGGGGGGGGGGGGGGGGGGGGGGGGGCGGGGGGGGGGGGGGGGGGGFGCGGGGGGGGGGGGGGGGGGGGDGGCGGGGGGGGGGGGGGGGGGD@GGGGGGFBFECGGGFFB:C:4=AFFGGGFFGF49>>FGFF?FF?GG
@M02352:288:000000000-CKWC8:1:1101:6887:5808 1:N:0:ATGCGCAG+AAGGAGTA
TACGGAGGGTCCGAGCGTTATCCGGAATCATTGGGTTTAAAGGGTCCGCAGGCGGTCAATTAAGTCAGAGGTGAAATCCCATAGCTTAACTATGGAACTGCCTTTGATACTGGTTGACTTGAGTCATATGGAAGTAGATAGAATGTGTAGTGTAGCGGTGAAATGCATAGATATTACACAGAATACCGATTGCGAAGGCAGTCTACTACGTATGTACTGACGCTCATGGACGAAAGCGTGGGGAGCGAACAGGATTAGATACCCTGGTAGTCCACGCCGTAA
+
GGGGGGGGGGGGGGGGGGGGGGGGGGGGGGGGGGGGGGGGGGGGGGGGGGGGGGGGGGGGGGGGGGGGGGGGGGGGGGGGGGGGGGGGGGGFGGGGGGGGGGGGGGGGGGGGGGGGGGGGGGGGGGGGGGGGGGGGGGGGGGGGGGGGGGGGGGGGGGGGGGGGGGGGGGGGGGGGGGGGGGGFGGGGGGGGGGGGGGGGGGGGGGGGGGGGGGGGGGGGGGGEGGGGFGGGGGGFGGGGEGFBBFCDCDFFB?GGBFFFGGGGFFGFAFFFFGFFFFFFGG
@M02352:288:000000000-CKWC8:1:1101:6283:5836 1:N:0:ATGCGCAG+AAGGAGTA
TACGGAGGGTCCGAGCGTTATCCGGAATCATTGGGTTTAAAGGGTCCGCAGGCGGTCGATTAAGTCAGCGGTGAAATCCCATAGCTCAACTATGGAACTGCCTTTGATACTGGTTGACTTGAGTCATATGGAAGTAGATAGAATGTGTAGTGTAGCGGTGAAATGCATAGATATTACACAGAATACCGATTGCGAAGGCAGTCTACTACGTATGTACTGACGCTCATGGACGAAAGCGTGGGGACAGACCAGGTTTAGATCCCTTGGTAGTCCACGACGTAA
+
GGGGGGGGDGFGGGGGGGGGGGGGGGEGCFGGGGGGGGGGGGGGGEFGGGGGGGGGGEEGGGFGGGGG,FGGGGGGG9AFFFFGGGGGGGG,@FFFFF,5EFFGGGGG9<8E<FFBBDFEF<8FCC@DDFGGFCD<E,@FFGAACFDCFGGDFF,@FCFEGFFD9,,,,4:DFC:@@?FE:C:;,FF@*CF*?8CBE*CECEEFAFGCE8F6<?<+1?9+2=:EE:F:CCGCCE5)5CDEGG)(()*2*958()22(*)*+3C*/8464*-.1:9(,,)-9D
@M02352:288:000000000-CKWC8:1:1101:4842:5864 1:N:0:ATGCGCAG+AAGGAGTA
TACGGAGGGTCCGAGCGTTAATCGGAATTACTGGGCGTAAAGCGCACGCAGGCGGTTTGTTAAGCTAGATGTGAAAGCCCTGGGCTCAACCTGGGAATTGCATTTAGAACTGGCAGGCTAGAGTTTTGGAGAGGGGAGTGGAATTCCAGGTGTAGCGGTGAAATGCGTAGATATCTGGAGGAACATCAGTGGCGAAGGCGACTCCCTGGTCAGTACCTGACGCTCATGTGCGAAAGTGTGGGTAGCGAACAGGATTAGATACCCTGGTAGTCAACACCGAAA
+
GGGGGGGGGGGGGGGGGGGGFFGGGGGGGGGGGGGGGGGGGGGGGDGGGGGGGGG@>FGGGGGGGGGGDFGGEFGGGFF<FBFGGGGGGGGGGFGFFFFFGGGGGGGGA,>FFCFGGCFG<@BDACFGECFGGCEECCFGGG:CGGGGGFCCB9FFGGGEGGC<C9<:757BC;;<F?FGGGB<FC:CEGGGDEE5CEFGGGGCGGGGF87E*<F+<C9*+8C8?DFFF7>DEEDB>EDFGGB92)9C>D5@?1DF,/./+AFCFF3<4*.5***2,35(9D
@M02352:288:000000000-CKWC8:1:1101:4860:5870 1:N:0:ATGCGCAG+AAGGAGTA
TACGGAGGGTCCGAGCGTTAATCGGAATTACTGGGCGTAAAGCGCACGCAGGCGGTTTGTTAAGCTAGATGTGAAAGCCCTGGGCTCAACCTGGGAATTGCATTTAGAACTGGCAGGCTAGAGTTTTGGAGAGGGGAGTGGAATTCCAGGTGTAGCGGTGAAATGCGTAGATATCTGGAGGAACATCAGTGGCGAAGGCGACTCCCTGGGCAGTAACTGACGCTCAGGTGCGAAAGTGTGGGTAGCAAACAGGATTAGATACCCTGGTAGTCCACACCGTAA
+
GGGG7FFGGF<FCGGGGGGGCEFGGG@FGGGGGGGCFGGGGGEGC7FG+CFCFGG68BFF?FGGCCGGGGGGDFGGGGGGGFFGGGGGGGG<ADFDC<F<FGGGGGCGGGGG8FFEFFGFFGGGA@DFDFFGGC77>FGGGGGDGGG,7:?<<ACFGGEEGGGGGGGC=CEEG@9+;CGGEEGFF:FGFGGGEGG88CFGECG8FGFDE**:CFF7+<@FGGDEGG8A<+9<EGGB*2:FEE)9<F*:6>77:19C?F</+<8FFF*))/-59CFBF?:(*9
@M02352:288:000000000-CKWC8:1:1101:26044:5904 1:N:0:ATGCGCAG+AAGGAGTA
TACGGAGGGGGTTAGCGTTGTTCGGAATTACTGGGCGTAAAGCGTACGTAGGCGGATTGGAAAGTTGGGGGTGAAATCCCAGGGCTCAACCCTGGAACTGCCTCCAAAACTATCAGTCTAGAGTTCGAGAGAGGTGAGTGGAATTCCAAGTGTAGAGGTGAAATTCGTAGATACTTGGAGGAACACCAGTGGCGAAGGCGGCTCACTGGCTCGATACTGACGCTGAGGTACGAAAGTGTGGGGAGCAAACAGGATTAGATACCCTGGTCGTCCACACCGTAA
+
GGEFF@CE@:F@@FDGGGGGC<CGGGGGFFFC<FDFC6FE9?C@FC>=F@C@=FC>C=FG<?AAEEFGG@FGCFDFFF=FFCGECDFEFGGC<F>FFGGFGG<C>AFCD8:CA=FGCFFFFF<=8DCGFFEFGG<CCEFG:FFBBFFFGGC<@,6@<FGGFGFCEEFEGFECC9@FG:BCGCC7FF:;<<FGC88EGGGCGEEGGECCFGFGECGGGCFGGE5;8CGGFG77C5*>FCGD?EEB>DGGGF@F?B9C7FB4<C8C449?)7;6>3=>:?D<F<
@M02352:288:000000000-CKWC8:1:1101:24858:5956 1:N:0:ATGCGCAG+AAGGAGTA
TACGGAGGGTCCAAGCGTTATCCGGAATCATTGGGTTTAAAGGGTGCGCAGGCGGTTTATTAAGTCAGTGGTGAAATCTCGAGGCTCAACCTCGAAACTGCCATTGATACTGATAAACTTGAGTTCAGTTGGAGTAGGCGGAATGTGTAGTGTAGCGGTGAAATGCTTAGATATTACACAGAACACCGATAGCGAAGGCAGCTTACTAAACTGATACTGACGCTGAGGCACGAAAGCGTGGGGAGCGAACAGGATTAGATACCCTGGTAGTCCACACCGTAA
+
GGGGGGGGGGGGGGGGGGGGGGGGGGGGGGGGGGGFGGGGGGGGGGGGGGGGGGGGGGGGGGGGGGGGGGGGGGGGGGGGGGGGGGGGGGGGGGGGGGGGGGGGGGGGGGGGGGGGGGGGGGGGGGGGGGGGGGGGGGGGGGGGGGGGGGGGGGGGGGGGGGGGGGGGGGGGGGGGGGGGGGGGGGGGGGGGGGGGGGGGGGGGGGGGGGGGGGGGGGGGGGGGGGGGGGGGGGGFGGGGGGFFFFGGGGFFFBGGFFFFGGGGFFGFBFFFFGFFFFF0FG
@M02352:288:000000000-CKWC8:1:1101:16245:5959 1:N:0:ATGCGCAG+AAGGAGTA
TACGAAGGTCCCGAGCGTTATTCGGAATCACTGGGCGTAAAGGGAGCGTAGGCGGCGCGGTAAGTCAGATGTGAAATCTGGGGGCTCAACCCCCAAACTGCATTCGATACTGCCGTGCTAGAGTAATGGAGAGGTAACTGGAATTCTCGGTGTAGCAGTGAAATGCGTGGATATCGAGAGGAAGACCAATGGCGAAAGCAGGTTACTGGACATTTACTGACGCTGAGGCTCGAAGGCTAGGGTAGCGAAAGGGATTAGATACCCCTGTAGTCCTAGCAGTAA
+
GGGGCFGGGGGGGGGGGFGGGFGFGEGGGGGGGGGGGFGGGGGGGGGGGGGGGGGGGGGGGGGGGGGGGDGGGGGGGGGGGGGGEGGGGFGFGGFGGGGGGGGGGGGGGGGGGGGGGGGFGGGGGGGGGGGGGGGGGGGGGGGGGGGGGGGGGGGGGGGGGGGGGGGGGGGGGGGGGGGGGGGGGGGGGGGGGGGGGGGGGGGGGGGGGFGGDGDGGGGGGGGGGGGGGGGGGFD>FGGGGGFFFFGGGGFFFBGG?FFFGGGGFFG@BFBBBFFFBFFAGG
@M02352:288:000000000-CKWC8:1:1101:22043:5981 1:N:0:ATGCGCAG+AAGGAGTA
TACGTAGGGTGCAAGCGTTATCCGGATTTACTGGGTTTAAAGGGTCCGTAGCCGGGCTTATAAGTCAGTGGTGAAATCCCATAGCTTAACTATGGAACTGCCTTTGAAACTGGTTGACTTGAGTTATACGGAGGTAGATAGAATAACTAGTGTAGCGGTGAAATGCATAGATATTACTTAGAAAACCGATTGCGAAGGCAGTCTACTACGCATAAACTGACGCTCATGGACGAAAGCGTGGGGAGCGAACAGGATTAGATACCCTGGTAGTCCACGCCGTAA
+
GGGG@E,@FG,C6F9FGGGGGEFGGG,F<E9FFGG6@BFGDGGEGGC7FFG,?F>F7:F,,C<EE,,C5C<FDFGF?5FG@,B5A,,C?FC<,EFFBDFEF<F,E,@,5??FCEFC,:F9??=FE9,:5A@=+:>FEC9@BF9F,3,33=CFFGGGGDEEGGGGFF7@:EA=B=AC9;>;,F9,@CC::F:D98CGGCF8:0C;;BE,5;)/=C++3<;;?C*8*:CF++C<CED@G=/AEGB:(0)757>???GF?@2*<C@F45*9:7-:9:@(16>,9>
@M02352:288:000000000-CKWC8:1:1101:12176:5982 1:N:0:ATGCGCAG+AAGGAGTA
TACGGAGGGGGCTAGCGTTGTTCGGAATTACTGGGCGTAAAGCGTACGTAGGCGGCTTGGAAAGTTGGGGGTGAAATCCCAGGGCTCAACCCTGGAACTGCCTCCAAAACTATCAGTCTAGAGTTCGAGAGAGGTGAGTGGAATTCCAAGTGTAGAGGTGAAATTCGTAGATATTTGGAGGAACACCAGTGGCGAAGGCGGCTCACTGGCTCGATACTGACGCTGAGGTACGAAAGTGTGGGGAGCAAACAGGATTAGATACCCTGGTAGTCCACACCGTAA
+
EGGG7@@F:@F+@F<FCFFGGGGGGG,F<FGGGDD8FFF=DFABFGEEGCC:=FC+4+4BFGGA?9F<C:>@F@DFGGGGFAFG=CFGFFGGFDFFFGDFFG<@<<FFGGFD=F;DBFFFFDEFF>CCFGC*CC>ECFGGGGCFFFCF9<?<@EF,=AFFFFC;EGGGFGGGFG+B+B8C@<<FGGGGGFGCEEEGECCECGE>9CF7@*0<CCFGGGGDGGGGCCFC+3>DEFGB*<:AEG36(779FGFF?0<>?FF?EGEGFFGF9=<>FC??F678*1
@M02352:288:000000000-CKWC8:1:1101:9981:5993 1:N:0:ATGCGCAG+AAGGAGTA
TACGGAGGATCCAAGCGTTATCCGGAATCATTGGGTTTAAAGGGTCCGTAGGTGGATAATTAAGTCAGAGGTGAAATCTTGCCGCTTAACGGTAAAATTGCCTTTGATACTGGTTGTCTTGAGTTATTATGAAGTGGTTAGAATATGTAGTGTAGCGGTGAAATGCATAGATATTACATAGAATACCAATTGCGAAGGCAGATTACTAATAATGTACTGACACTGATGGACGAAAGCGTGGGGAGCGAACGGGATTAGATACCCCGGTAGTCCACGCCGTAA
+
GGGGGGGGDGGGGGGGGGGGGGGFGCGGGGGGGGGGGGGGGGGGGGGGGGGGGGGGGGGGGGGGGGGGCFGGGGGGGGGGGGGGGGGGGGGGGGGGGGGGGGGGGGGGGGGGGGGGGGGGGGGGGGGGGGGGGGGGGFGGGGGGGGGGGGGGGGGGGGGGGGGGGGGGGGGGGGGGGGGGGGGGGGGGGGGGGGGDGGGGGGGGGGGGGFDFGGGGDGGGGGGCCFFGGGGGGGGFGGGGGDFFFFGGGGFFF?GG?FBFGGCFFBGFFEBFFGFFFFFBGG
@M02352:288:000000000-CKWC8:1:1101:9993:6009 1:N:0:ATGCGCAG+AAGGAGTA
TACGGAGGATCCAAGCGTTATCCGGAATCATTGGGTTTAAAGGGTCCGTAGGTGGATAATTAAGTCAGAGGTGAAATCTTGCCGCTTAACGGTAAAATTGCCTTTGATACTGGTTGTCTTGAGTTATTATGAAGTGGTTAGAATATGTAGTGTAGCGGTGAAATGCATAGATATTACATAGAATACCAATTGCGAAGGCAGATTACTAATAATGTACTGACACTGATGGACGAAAGCGTGGGGAGCGAACGGGATTAGATACCCCGGTAGTCCACGCCGTAA
+
GGGGGGGGGGGEEFGGGGGEF,FFEFGG9FCFFGGFFGGGGGEGGGGGGGGGGGGGGFFFGGGGGGGGFFGGGGGGGGGFGGGGGGCGGGG=FFFGGFGGGGGFGFGGGGGGGGAGGGGEGGGGGDCAEEGGAEFGF<FFGGGGFFFGGGGGGGGGGGGGGGGGAGCFGGFGGGG9CCFFFGGFGGGGGGGGGGGGGGGCEFG;FGGGGGG7ECFGGGGGGFGGGGGGGCFDEEDBGGGGDGBDFFGDGGFEFFGGFFFFGGGGFBGFFFFFFGFFFFF>DC
@M02352:288:000000000-CKWC8:1:1101:10444:6027 1:N:0:ATGCGCAG+AAGGAGTA
TACGGAGGGTCCGAGCGTTAATCGGAATTACTGGGCGTAAAGCGCACGCAGGCGGTTTGTTAAGCTAGATGTGAAAGCCCTGGGCTCAACCTGGGAATTGCATTTAGAACTGGCAGGCTAGAGTTTTGGAGAGGGGAGTGGAATTCCAGGTGTAGCGGTGAAATGCGTAGATATCTGGAGGAACATCAGTGGCGAAGGCGACTCCCTGGTCAGTAACTGACGCTCATGTGCGAAAGTGTGGGTAGCGAACAGGATTAGATACCCTGGTAGTCCACACCGTAA
+
GGGFG@EEGEGGGEGGGFFGFFGGGFBFGGGGGGGGGGGGGGGGGGGGGGGEGGGGGGGGGGGGGGGGEGGFGGGFGGGGGGGDGDGGGGGGGGGGGGDEGGGDGGGGGGGGFGGGGGGGGGGFGFGGGGGGGGDGFFGGGGGGGGGGGGGGGGGGGGGGGGFGGGGGGGGGGGGGGGFGGGGGGGGGGGGGGGGGGGGGGGEGGGGGG8DGGGGGGGGGFGEGGGFGGFFG=E)<DFFGGGFFFFGD=DEFBBGFBFFFGGGFF>GFBFFFFGF0:?B?FG
@M02352:288:000000000-CKWC8:1:1101:18091:6048 1:N:0:ATGCGCAG+AAGGAGTA
TACGGAGGGGGTTAGCGTTGTTCGGAATTACTGGGCGTAAAGCGCACGTAGGCGGATCAGAAAGTAAGGGGTGAAATCCCAGGGCTCAACCCTGGAACTGCCTCTTAAACTCCTGGTCTTGAGTTCGAGAGAGGTGAGTGGAATTCCGAGTGTAGAGGTGAAATTCGTAGATATTCGGAGGAACACCAGTGGCGAAGGCGGCTCACTGGCTCGATACTGACGCTGAGGTGCGAAAGTGTGGGGAGCAAACAGGATTAGATACCCTGGTAGTCCACACCGTAA
+
FFGGGGEGGGGFGGFGGFFFGGGGGGGGGGGGGGGGGCECFGGGGGGGGGGGGGGGFDEFGGGGFGGGGFGFGGGGGFGGGGGGGGGFGGFGGGGGGGGFGGGGGGGGGCFGGGGGGGGGGGGFGGGFGGGGFGGGGGGGGFGGGGGGGCFCDFECFFGGGFGGGGGGFGGGGGGGGGDGGGGGGGGGGGGEGGGGGGGGGGCGGGGGGGFGGGGGGGGGGGGEEDFFGGGGGGGFFGFEGGFFFFG5FG@FFFDD2@DFGGDGFFGFA@<>FGFBFFF?FC
@M02352:288:000000000-CKWC8:1:1101:22079:6066 1:N:0:ATGCGCAG+AAGGAGTA
TACGGAGGGGGTTAGCGTTGTTCGGAATTACTGGGCGTAAAGCGCACGTAGGCGGATCAGAAAGTATAGGGTGAAATCCCAGGGCTCAACCCTGGAACTGCCTTATAAACTCCTGGTCTTGAGTTCGAGAGAGGTGAGTGGAATTCCGAGTGTAGAGGTGAAATTCGTAGATATTCGGAGGAACACCAGTGGCGAAGGCGGCTCACTGGCTCGATACTGACGCTGAGGTGCGAAAGTGTGGGGAGCAAACAGGATTAGATACCCTGGTAGTCCACACCGTAA
+
GGGGGFFGGGGGEGGGGGGGGGGGGGGGGGGGGGGGGGGGGGGGG@CFGGGGGGGGGGGGEFGGGFFF9FGGGGGGGGGGGEGGGGGGGGGGGFGGGGGGGGFGDFG<FGGGDFG@FGGGGGGGGGCCFGGGGGGFGGGFGGGGGGGFFFGGGGG;FGGGGGGGGGGGGGGGGGGFEGGGGGGFFGGGGGGGGGGGGGGGGGGGGGGGGGCCEEGGGGGGGGGGGGGGGCFDGEGFCGGGGGF?>DFFGGFFFFGGB@BFFFGGFFGFFFFFFGF?BFDFFD
@M02352:288:000000000-CKWC8:1:1101:24024:6133 1:N:0:ATGCGCAG+AAGGAGTA
TACGGCGGGGGTTAGCGTTGTTCGGAATTACTGGGCGTAAAGCGCACGTAGGCGGATCAGCAAGTATAGGGTGAAATCCCAGGGCTCAACCCTGGAACTGCCTTGTAAACTCCTGGTCTTGAGTTCGAGAGAGGTGAGTGGAATTCCGAGTGTAGAGGTGAAATTCGTAGATATTCGGAGGAACACCAGTGGCGAAGGCGGCTCCCTGGCTCGATACTGACGCTGAGGTGCGAAAGTGTGGGGAGCAAACAGGATTAGATACCCTGGTAGTCCCCACCGTAA
+
GFFGG+@FEGDFEFFGGGGCCEFGGDGGGFCGFGFFCFGGGGGGGCFGGDGGGGG+FFDF,DFFG9F<,FFGGGFEGCFGFFGEGGGE:FGGGCC:>FFCFFGGDFCC;?FGGGGG<FGGGDFFGGG:CEC:EEFGFGGGG:FFGFGG7BF:FFG+AEGFC6EFGGFGGGGG?EFGFFDGDEF>,@EFFGGGGD5888CG5CEE*;CF:EGG8>FCG7:7CGEE8/ACCFGG5E<;FGDGDCE<;:<*0>F534DD?4)9+<CGFFC?)*5<F*<19?@295
@M02352:288:000000000-CKWC8:1:1101:12604:6176 1:N:0:ATGCGCAG+AAGGAGTA
TACGGAGGGTCCAAGCGTTATCCGGATTTATTGGGTTTAAAGGGTCCGTAGGCGGGCTTATAAGTCAGAGGTGAAATCCCATCGCTCAACGATGGAACTGCCTTTGATACTGTAGGTCTTGAATATATTTGAAGTAGGCGGAATATGTAGTGTAGCGGTGAAATGCATAGATATTACATAGAACACCAATTGCGAAGGCAGCTTACTAAGATATTATTGACGCTGATGGACGAAAGCGTGGGTAGCGAACGGGATTAGATACCCCGGTAGTCCACGCCGTAA
+
GCGFECEGGGGGEGGGGGGGGGGDFFGGGGGGGGGGGGGFGGFGFEFFG8FGGGGGGGGGGEEFGGCBAFGGFGFFFFGGGGGDFGGEFGGBDDCFGGGFGGGGGA<F=FGFFFFGGGGGGFGGAFCGGGEFDFFCF9FEGGGFBFGGFFGCFFCGDCGGFAFFCGGGGGGG;FG;C9CCCF:FCGGCGFGFGCEGGGGEGGGGGGGG7CFGGGGCFG<@F8CEE3CFF6CCEE3:F5D>EGBA?FCC7C>BBFGGFF2F<FGGF3C>>>>FFGFFFFEFD<
@M02352:288:000000000-CKWC8:1:1101:20005:6177 1:N:0:ATGCGCAG+AAGGAGTA
TACGGAGGGGGTTAGCGTTGTTCGGAATTACTGGGCGTAAAGCGCACGTAGGCGGATCAGAAAGTATAGGGTGAAATCCCAGGGCTCAACCCTGGAACTGCCTTGTAAACTCCTGGTCTTGAGTTCGAGAGAGGTGAGTGGAATTCCGAGTGTAGAGGTGAAATTCGTAGATATTCGGAGGAACACCAGTGGCGAAGGCGGCTCACTGGCTCGATACTGACGCTGAGGTGCGAAAGTGTGGGGAGCAAACAGGATTAGATACCCCGGTAGTCCACGCCGTAA
+
GGGGGFFGGGGGGGGGGGGGGGGGGGGGGGGGGGGGGGGGGGGGGGGGGGGGGGGGGGGGGGGGGCGGGGGGGGGGGGGGGGGGGGGGGGGGGGGGGGGGGGGGGGGGGGGGGGGGGGGGGGGGGGGCGGGGGGGGGFFGGGGGGGGGGGGGGGGGGGGGGGGGGGGGGGGGGGGGGGGGGGGGGGGGGGGGGGGGGGGGGGGGGGGGGGGGGGGGGGGGGGGGGGGGGGGGGGGEGGGGGGFFFFGGGGFFBFGGFFF@GGGGFFGFFFFFFGFFFFFFGG
@M02352:288:000000000-CKWC8:1:1101:9079:6183 1:N:0:ATGCGCAG+AAGGAGTA
TACGGAGGGGGTTAGCGTTGTTCGGAATTACTGGGCGTAAAGCGTACGTAGGCGGATTGGAAAGTTGGGGGTGAAATCCCAGGGCTCAACCCTGGAACTGCCTCCAAAACTATCAGTCTAGAGTTCGAGAGAGGTGAGTGGAATTCCAAGTGTAGAGGTGAAATTCGTAGATATTTGGAGGAACACCAGTGGCGAAGGCGGCTCACTGGCTCGATACTGACGCTGAGGTACGAAAGTGTGGGGAGCAAACAGGATTAGATACCCTGGTAGTCCACACCGTAA
+
GGGGGCGGG>G@FGGGGGGGGGGGGGGFGGGGGGGGGGGGGGGGGEGGGGGGGGGEDGG@=FGGGGGGEGGGGGGGGGGGGGGGGGGGGGGGGGGC<FGDGGGDGFCFDFGGGGGCCFGGGGGGGGGGGFGGGCFFDDGGGGGGFFFFGCFFFGGGGGGGGGGGGGGGGGGFFFEGGFGGGG:F:FFFGGG?EGEGGCGGGGEG6CGGFGGGDEG8EGG?F8CEGDGGG9FGGCGECCGGGGF:>E3F6FFFBBGG>FFF7EGFFFCFA?>AF79:??>1CC
@M02352:288:000000000-CKWC8:1:1101:18934:6187 1:N:0:ATGCGCAG+AAGGAGTA
TACGAGGGGTGCAAGCGTTACTCGGAATTACTGGGCGTAAAGCGTGCGTAGGTGGTTTGTTAAGCAAGATGTGAAAGCCCCGGGCTCAACCTGGGAACTGCATTTTGAACTGGCAAGCTAGAGTATTGTAGAGGGTAGTGGAATTTCCAGTGTAGCGGTGAAATGCGTAGAGATTGGAAGGAACATCAGTGGCGAAGGCGGCTACCTGGACAAATACTGACACTGAGGCACGAAAGCGTGGGGAGCAAACAGGATTAGATACCCTGGTAGTCCACGCCGTAA
+
FGGG@CCFCFGGGFGGGFCC,<EFGEEGGAFDEGGGGCGGGGCCFGGGCFEGFEGFFGEGG9?EFFGGFGFGGGGGGGGGGGGGCGGGFFGGGGGFFGGGCBGFGGGGFGGG8<>FFF<DGCFCDFGDGGGFGG@FFEFCFGEGGFGCBFGGGGGGGG@FGG99EGG:E:;C;;B:CBC7CFFG@GGGGGGFGEECCGG>*C5CGGFGGCGFF8FGGCFGGGGGCF@FGEGGGEG3*:C5?C>?B>FFFF@F:?GC?@<F9<C4?F57:=-6@D@3>FF1CC
@M02352:288:000000000-CKWC8:1:1101:12879:6226 1:N:0:ATGCGCAG+AAGGAGTA
TACGGAGGGGGTTAGCGTTGTTCGGAATTACTGGGCGTAAAGCGTACGTAGGCGGATCAGAAAGTAAGGGGTGAAATCCCAGGGCTCAACCCTGGAACTGCCTCTTAAACTCCTGGTCTTGAGTTCGAGAGAGGTGAGTGGAATTCCAAGTGTAGAGGTGAAATTCGTAGATATTTGGAGGAACACCAGTGGCGAAGGCGGCTCACTGGCTCGATACTGACGCTGAGGTGCGAAAGTGTGGGGAGCAAACAGGATTAGATACCCTGGTAGTCCACACCGTAA
+
GGGGGGGGGGGGGGGGGGGGGGGGGGGGGGGGGGGGGGGGGGGGGGGGGGGGGGGGGGGGF<BFFFGGGGGGGGGGGGGGGGGGGGGGGGGGGGGGGGGGGGGGGGGGGGGGGGGGGGGGGGGGGGGGCCF:FGGGGGGGGGGGGGGGGGGGGGGGFGGGGGGGGGGGGEGFFGGGGGGGEFGGGGGFGGGGGGGGGGGGGGGGGGGGGGGGGGGFGGGDFGGGDDGGG7DGDED>CFFF>E@FBDGC6DFFF?C=?FFFGGGGFFGFFFFFFFFFFBFBG<
@M02352:288:000000000-CKWC8:1:1101:27722:6247 1:N:0:ATGCGCAG+AAGGAGTA
TACGAGGGGTGCAAGCGTTAATCGGAATTACTGGGCGTAAAGCGTACGTAGGCGGTTTGTTAAGTTAGATGTGAAAGCCCTGGGCTCAACCTGGGAATTGCATTTAGAACTGGCTGGCTAGAGTTTTGGAGAGGGGTGTGGAATTCCAGGTGTAGCGGTGAAATGCGTAGATATCTGGAGGAACATCAGTGGCGAAGGCGGCTCACTGGTCCGATACTGACACTCATGTGCGAAAGTGTGGGTAGCGAACAGGATTAGATACCCTGGTAGTCCACACCGTAA
+
GGFD-6CFGGGCFFGFGFGEFFFEGGCGFGAFGGG,@FGGGGEFGFGGGGGGCGGFGGGGGC?F,9CEDAFGGGGGG<F7F<==FF4FFGCF,=7=FBFFG,@FEEE,EFGGG,8>+@F<FDFGDFFFG<><FGEG+<F@>CFFG,=;;7FCFCGCGGGGGGGGGGCGGGGGGGE;F?9@7ED<<2<B9CFFGGGG5CGGC8::CEF7C<*+//;EEGGGF+<887+9CDGC7CDF7E:CGD)6?49DEGFFF0FF?F<FGGGDF@G?96AFFG?(4:56<D
@M02352:288:000000000-CKWC8:1:1101:3663:6274 1:N:0:ATGCGCAG+AAGGAGTA
TACGAGGGGTGCAAGCGTTAATCGGAATTACTGGGCGTAAAGCGTGCGTAGGTGGTTTGTTAAGCAAGATGTGAAAGCCCCGGGCTCAACCTGGGAACTGCATTTTGAACTGGCAAACTAGAGTATTGTAGAGGGTAGTGGAATTTCCAGTGTAGCGGTGAAATGCGTAGAGATTGGAAGGAACATCAGTGGCGAAGGCGGCTACCTGGACAAATACTGACACTGAGGCACGAAAGCGTGGGGAGCAAACAGGATTAGATACCCTGGTAGTCCACGCCGTAA
+
GFFGFGGGGGGGGFGGGGGGFFGGGGGGGGGGGGGGGGGFGGGGGGGGGGGGFGGGGGGGGGGGGGGGGGGGGGGGGGGGGGGGGGGGGGGGGGGGGGGGGGGGGGGGGGGGGGCFGFEGGGGDFFGGGGGGGGGGGGGGGGGGGGGGGGGGGGGGGGGGGGGGGGGGGGDGGGGGGGGGGGGGGGFGGGGGGGGGGGGGDGGGGGGGGGGGGGGGGGGGGGGGGGGGGGGGEGGFGGGGGC@F>FGGFFFF?FGGFFBFGGFGFFDFFFFFFGFFBFF>GC
@M02352:288:000000000-CKWC8:1:1101:10213:6314 1:N:0:ATGCGCAG+AAGGAGTA
GACGGAGGGTGCAAACGTTACTCGGAATCACTGGGCATAAAGCGCACGTAGGCGGTTCTCTAAGTCGGATGTGAAAGCCCACGGCTCAACCGTGGAACTGCATCCGATACTGGGGAACTCGAGGATGGTTGGGGTGAGTGGAACACCAGGTGGAGCGGTGAAATGCGTAGATATCTGGTGGAACACCGGTGGCGAAAGCGGCTCACTGGACCATTCCTGACGCTGAGGTGCGAAAGCCAGGGGAGCGAACGGGATTAGATACCCCGGTAGTCCTGGCCGTAA
+
GAEEGGGGGGGGGFFGGFFGGGCFGEGGFGFCEGGGGGGFGGGGGGGGGFDCFEGGGGGFGEFFGGGGGGGGFFGGGGGGGGGGGEGGGGGGGGGGGGGGGGGGGGGGGGFGGGGGGFFGGFGG7>CFFGGDGGGGF@FDFFCGGGGFGGGGGGGGGGGGFFGFGGGGGGDGGGGGGGGGDFFGGGGGGGGGGGEEGGGGDE8CGGGFFGGGGGG9CGGGGEGGGGGFG5C<EEDFGGGGGEFBFDDCEGF><6DF<?AFFFCGF>C>;:B<?C4?F?>;DD
@M02352:288:000000000-CKWC8:1:1101:20044:6341 1:N:0:ATGCGCAG+AAGGAGTA
TACGGAGGGTTCGAGCGTTATCCGGAATCATTGGGTTTAAAGGGTCCGCAGGCGGTCAATTAAGTCAGAGGTGAAATCCCATCGCTCAACGATGGAACTGCCTTTGATACTGATTGACTTGAGTTATATGGAAGTAGATAGAATAAGTAGTGTAGCGGTGAAATGCATAGATATTACTTAGAATACCGATTGCGAAGGCAGTCTACTACGTATATACTGACGCTGAGGGACGAAAGCGTGGGGAGCGAACAGGATTAGATACCCTGGTAGTCCACGCCGTAA
+
GGGGGGGGGFEEEFGGGGGDGEGGGGGG9FEGGGGCCFGGGGEGGGGGEGGGGGG8==FFEGGGGGFGGGGGGGGGGGGGGGFGGGGGGGGGGGGGGGGGGGGGGDGFGGGGAGDG<FGGGGGGGABD<FFGCGGFFFGGGGGGFAAFGGGGGGGCGGGGGGGGGGCGGGGGGGGGGDF9BFGFGGG7>FCFGGGGGGGGGGGFGGGGGGG9BFFGGGGGGGGGGGGGDGGGGGGFFGGGGGFFFF<>GGFFFBGGFFFFGGGGFFGFFFFFFGF?FFFFGG
@M02352:288:000000000-CKWC8:1:1101:21144:6356 1:N:0:ATGCGCAG+AAGGAGTA
TACGGAGGGTCCAAGCGTTATCCGGATTTATTGGGTTTAAAGGGTCCGTAGGCGGGCTTATAAGTCAGAGGTGAAATCCCATCGCTCAACGATGGAACTGCCTTTGATACTGTAGGTCTTGAATATATTTGAAGTAGGCGGAATATGTAGTGTAGCGGTGAAATGCATAGATATTACATAGAACACCAATTGCGAAGGCAGATTACTAATAATATACTGACACTGATGGACGAAAGCGTGGGGAGCGAACAGGATTAGATACCCTGGTAGTCCACGCCGTAA
+
EEFGDFG:FGEEGGE<FGGGGFAFGGGEGGG<EFDC@,@<CEGDGFFCFFCE@EGEEGGDFEA<FFFGGFFFGCFGG<FGGGGGGGFGGGEFGGGDDGGGG<FDGFFGD<>=FGGGGGGGFF<@CFGGFECCCCC<CBFGEF*F:FGGC;F,DFFGGD1<FGGGGF;BGCCFCF@FEGFF9C::CF@EGFGFGCE>8CFG>5CBFBEF9F7?CFEFGGGGG?609CC9FC<)>EDDGG*C?8>BBEGGCDB?63CC?/)9ECGGF)7?6*54/>917054CD
@M02352:288:000000000-CKWC8:1:1101:6636:6410 1:N:0:ATGCGCAG+AAGGAGTA
TACGGAGGGGGTTAGCGTTGTTCGGAATTACTGGGCGTAAAGCGCACGTAGGCGGATCAGAAAGTAAGGGGTGAAATCCCAGGGCTCAACCCTGGAACTGCCTCTTAAACTCCTGGTCTTGAGTTCGAGAGAGGTGAGTGGAATTCCAAGTGTAGAGGTGAAATTCGTAGATATTTGGAGGAACACCAGTGGCGAAGGCGGCTCACTGGCTCGATACTGACGCTGAGGTGCGAAAGTGTGGGGAGCGAACAGGATTAGATACCCTGGTAGTCCACGCCGTAA
+
GFFFGEGEGDFFF@FGGGGGGGGGGDEGGGGGGGGGGGDEFGGGGGGGFGGGGGGGGGGGGCFFFFGGGGGGGFGGGFGCFGGEGFGGGGGG?FFGGGGGGGGGGGGGGGGFGGFGGGFGGCFFGGDDGGGGGGGGGGGGGGFGGGGGGGGFGGFFFGGGGGGCFGGGGGGGGGGFGGGGGGGGGGGGGGGGGGGCEGGGGG5CFGGGGDGCE*0;?7+:+;CEE3@FFFGCE=D@>CDCEGE11>C)*)0<?16*4=2*CFGG@4*9>FB4FF6:2,7;C5
@M02352:288:000000000-CKWC8:1:1101:6092:6470 1:N:0:ATGCGCAG+AAGGAGTA
TACGGAGGGTGCAAGCGTTATCCGGAATCATTGGGTTTAAAGGGTCCGCAGGCGGTCAATTAAGTCAGAGGTGAAATCCCATAGCTTAACTATGGAACTGCCTTTGATACTGGTTGACTTGAGTTATACGGAAGTAGATAGAATAAGTAGTGTAGCGGTGAAATGCATAGAGATTACTTAGAATACCGATTGCGAAGGCAGTCTACTACGTATATACTGACGCTCATGGACGAAAGCGTGGGGAGCGAACAGGATTAGATACCCTGGTAGTCCACACCGTAA
+
GGGGGGGGGGGFGGGGGFGGFFGFGGGGEGGGGGGGECEGGGGGGCFEGGGGGGG=FFGF<FFGGGGGGGGGFGGGF9FGGGFGFGGGGFGGDGGGFF,BFFFFGGGFFEEFFFGGGGGGGFGGFGGEFFFGGGDFFGF@FGGGGFG<FGGGGGGCEGCEFGGGGGGGGGGGFG;CFFGGGGGFFFFEEGFDGGGGGGGGGGGFGGGGGGGG9CCCFGCGGGGGGDEGGGGDEGGFGGDGGGFFFFGGGGEFF?CGBFAFFFGCFFG?:@<AFFFF?FBBGD
@M02352:288:000000000-CKWC8:1:1101:15270:6496 1:N:0:ATGCGCAG+AAGGAGTA
TACGGAGGGTGCGAGCGTTAATCGGAATTACTGGGCGTAAAGGGTACGTAGGCGGCTTAATAAGTCAGATGTGAAAGCCCGGGGCTCAACCTCGGAACTGCATTTGAAACTGGTGAACTAGAGTGCTGTAGAGGGGGGTAGAATTTCAGGTGTAGCGGTGAAATGCGTAGAGATCTGAAGGAATACCAGTGGCGAAGGCGGCCCCCTGGACAGACACTGACACTCAGATGCGAAAGCGTGGGGAGCAAACAGGATTAGATACCCTGGTAGTCCACACCGTAA
+
GGGGGGGGGGGGGGGGGFGGFFGGGGGGGGGGGGGGGFEGGGGGGGGGGGGGGGGGGGGGGGGGGGGGGGGGGGGGGGGGGGGGGGGGGGGGGGGGFFGGGGGFGGGGGGGGGGGGGGGGGGGGGGGGGGGGGGGGGGGGGGGGGGGGGGGGGGGGGGGGGGGGGGGGGGGGGGGGGGGGGGGGGGGGGGGGGGGGGGGGGGGGGGGGGGGGGGGGGGGGGGGGGGGFGGGGGGGBGGGGGDEFFFG<FGFFFFGF?FFF77CCFFFFBFFFFGFFFFFFGG
@M02352:288:000000000-CKWC8:1:1101:28004:6519 1:N:0:ATGCGCAG+AAGGAGTA
TACGGAGGGTGCAAGCGTTATCCGGAATCACTGGGTTTAAAGGGTGCGTAGGTGGACTAGTAAGTCAGAGGTGAAATCCCGTCGCTTAACGACGGAACTGCCTTTGATACTGCTTGTCTTGAATCAGGTTGAGGTATGCGGAATGTGGCATGTAGCGGTGAAATGCGTAGATATGCCATAGAACACCGATTGCGAAGGCAGCATACTGGCCCTGTATTGACACTGAGGCACGAAAGCGTGGGGAGCGAACAGGATTAGATACCCTGGTAGTCCACGCCCTAA
+
GGGGGGGGGGGGGGGGGGGGGGGGGFCFCFFGGGGGGGGGGGGGGGGGGGGGGGGGGGGGFGGGGGGGDFGGGGGGGFFFEGFGGGEGCFCEG>EC:FGGGFFGG9FGFFGF9FGGFFGGGFGGGGGGFGGGGGFDGGGFGG>FFFGGGFEEFGGGGGGGG9DDFGCBCC=CFCCFF,=B@CB<,<F@@BFGGDGCCEFCEGGFGGGG6;9A@CE+<CACGGGG?FGCDEGDGGGFGDCGEG>:15<<*7>?:(6:?F297FGGFFFF<FDFFD=?>B@4CD
@M02352:288:000000000-CKWC8:1:1101:9373:6522 1:N:0:ATGCGCAG+AAGGAGTA
TACGGAGGGTGCAAGCGTTAATCGGAATTACTGGGCGTAAAGCGCGCGTAGGCGGTTATTTAAGTCAGATGTGAAAGCCCTGGGCTCAACCTAGGAACTGCACCTGATACTGGATAACTAGAGTATTGTAGAGGGTAGTGGAATTTCCAGTGTAGCGGTGAAATGCGTAGAGATTGGAAGGAACATCAGTGGCGAAGGCGGCTACCTGGACAAATACTGACACTGAGGCACGAAAGCGTGGGGAGCAAACAGGATTAGATACCCTGGTAGTCCACGCCGTAA
+
GGGGGEGGGGGGGGGGGGGGFGGGGGGGGGGGGGGGGGGGGGGGFGGGFGGGGGG@FCFFFFFGGGGGGGGGGGGGGGGGGGGGGGGGGG8FGGG,FCFFGG@CFGGGFGGGGFGG<>BFGGFGGGGGGGGGGGECFDGGGGFGGGGGGGGGGGGGGGGGGFFDGGEGGGGGFGGGGFEFGGGGFGGGCGGGGDGGEGGGGGGGGGFGG69CFGGFGGGFGGGECCFDG=DGGGD><CDGGGF?>DGGCC>FF<FGFF490CFFFFGFFFDFFGF?F?F>GG
@M02352:288:000000000-CKWC8:1:1101:9843:6522 1:N:0:ATGCGCAG+AAGGAGTA
TACGAGGGGTGCAAGCGTTAATCGGAATTACTGGGCGTAAAGCGTGCGTAGGTGGTTTGTTAAGCAAGATGTGAAAGCCCCGGGCTCAACCTGGGAACTGCATTTTGAACTGGCAAACTAGAGTATTGTAGAGGGTAGTGGAATTTCCAGTGTAGCGGTGAAATGCGTAGAGATTGGAAGGAACATCAGTGGCGAAGGCGGCTACCTGGACAAATACTGACACTGAGGCACGAAAGCGTGGGGAGCAAACAGGATTAGATACCCTGGTAGTCCACGCCGTAA
+
GGGGGGGGGGGGGGGGGGGGGGGGGGGGGGGGGGGGGGGGGGGGFGGGGGGGFGGGGGGGGGGGGGGGGGGGGGGGGGGGGGGGGGGGGGGGGGGGGGGGGGGGGGGGGGGGGGGGGGGGGGGGGGGGGGGEFGGGFGGGGGGGGGGGGGGGGGGGGGGGGGGF9FGGGGGGGGGGGGGGGGGGGGGGGGGGGGEGGGGGGGGGGGGGGFGFGGGGGGGGGGGGGGGGGGFDGGGEGGG5EGFFFFGGGGFFFFGGFFDFGGDGFFGFFFFAF=9:9?D>GG
@M02352:288:000000000-CKWC8:1:1101:19388:6582 1:N:0:ATGCGCAG+AAGGAGTA
TACGGAGGATCCAAGCGTTATCCGGAATCATTGGGTTTAAAGGGTCCGTAGGTGGATAATTAAGTCAGAGGTGAAATCCTGCAGCTCAACTGTAGAATTGCCTTTGATACTGGTTGTCTTGAGTTATTATGAAGTAGTTAGAATATGTAGTGTAGCGGTGAAATGCGTAGAGATCTGAAGGAATACCAGTGGCGAAGGCGGCCCCCTGGACAGACACTGACACTCAGATGCGAAAGCGTGGGGAGCAAACAGGATTAGATACCCTGGTAGTCCACGCCGTAA
+
GGGGGFGEFFGGGGGGGGGGFFFEGCEGFGGGGGGFEEFGGGGGGGGGEGGG6CFGFGGGGGGGGGGFGGGGGGGGGGGGGGGGGDFGGGGGGGGGGGGGGGGGGGGGGGGFGGGGGGGGAC=FFGGGGGEFFGGFFGGGGGFGGGGGGGGGGGGGGGGEFFGGGGGGGGGGCFGGGGGGGGGGGFGGGGGGGGGGGGGGGGCGGGGFFCC?FFGGGGGD89E@*;ECF::<E8CBGEDGE5><1@3CFGFFFFGGFFBFFFGGFFFFBFDFFGFF9?FFGG
@M02352:288:000000000-CKWC8:1:1101:25200:6608 1:N:0:ATGCGCAG+AAGGAGTA
TACGGAGGGGGTTAGCGTTGTTCGGAATTACTGGGCGTAAAGCGCACGTAGGCGGATTAGTCAGTCAGAGGTGAAATCCCAGGGCTCAACCCTGGAACTGCCTTTGATACTGCTAGTCTTGAGTTCGAGAGAGGTGAGTGGAATTCCGAGTGTAGAGGTGAAATTCGTAGATATTCGGAGGAACACCAGTGGCGAAGGCGGCTCACTGGCTCGATACTGACGCTGAGGTGCGAAAGCGTGGGGAGCAAACAGGATTAGATACCCTGGTAGTCCACGCCGTAA
+
GGGGGFFGGGGFGGGGGGGGGGGGGGEGGGDGGGGGGGGGGGGGGGGGGGGGGGGGDGGGGGGGGGGGGGGGGGGGGFEFGGGGGGGGGGGGGGGGGGGGGGGGGGGGGGGGGGGGGGGGGGFGGGGGFGGGGGGGFGGGGGGGGGGGGGGFFGGGGGGGGGGGGGFGGGGGGGGGGGGG>FGGGGGGGGGGGGGGGGGGGGGGFFGGFFDCEECFGGGCFGGGGGFGGGGGGGGFGGGGGGFFFFGG6C>FF?GGFFAFGGGGFFFFFFBFFCFFFF>9D>
@M02352:288:000000000-CKWC8:1:1101:5786:6635 1:N:0:ATGCGCAG+AAGGAGTA
TACGGAGGATCCAAGCGTTATCCGGAATCATTGGGTTTAAAGGGTCCGTAGGTGGATAATTAAGTCAGAGGTGAAATCCTGCAGCTCAACTGTAGAATTGCCTTTGATACTGGTTGTCTTGAGTTATTATGAAGTAGTTAGAATATGTAGTGTAGCGGTGAAATGCATAGATATTACATAGAATACCAATTGCGAAGGCAGATTACTAATAATATACTGACACTGATGGACGAAAGCGTGGGGAGCGAACAGGATTAGATAACCTGTTAGTCCACGCCGTAA
+
CFFGFGGC,F<F9FFGGFGCFA<BCBF,,CF6FF@F7FGFEFGGG8CFG,@FCFCDFGGFFGEFG,FGF?FFGDFGG<AFGGFFFGGGGGDGFGDGG9BFFGGFGGFGGGFGBFEGGFG9B<5<FCFFGFE@,CFDDEDGGFFFFGDG<CGGGGGGG>F7>FECFCD9=3EGDDFDGGGGGGFFGCFGGFE?FGGECCFE5CFGGGGEGGGGG>FGD;DCGG6FCC97,=9CEEGDFE5ECD.335C9:1))36C72?47C+09@)*/6*).=F*3,853DD
@M02352:288:000000000-CKWC8:1:1101:12274:6645 1:N:0:ATGCGCAG+AAGGAGTA
TACGGAGGGGGTTAGCGTTGTTCGGAATTACTGGGCGTAAAGCGCACGTAGGCGGATCAGAAAGTAAGGGGTGAAATCCCAGGGCTCAACCCTGGAACTGCCTCTTAAACTCCTGGTCTTGAGTTCGAGAGAGGTGAGTGGAATTCCGAGTGTAGAGGTGAAATTCGTAGATATTCGGAGGAACACCAGTGGCGAAGGCGGCTCACTGGCTCGATACTGACGCTGAGGTGCGAAAGTGTGGGGAGCAAACAGGATTAGATACCCTGGTAGTCCACACCGTAA
+
GGGGGGGGGGGGGGGGGGGGGGGGGGGGGGGGGGGGGGGGGGGGGGGGGGGGGGGGGGGGGGGGGGGGGGGGGGGGGGGGGGGGGGGGGGGGGGGGGGGGGGGGGGGGGGGGGGGGGGGGGGGGGGGGGGGGGGGGGGGGGGGGGGGGGGGGGGGGGGGGGGGGGGGGGGGGGGGGGGGGGGGGGGGGGGGGGGGGGGGGGGGGGGGGGGGGGGGGGGGGGGGGGGGGGFGGGGGFGGGGGGFFFFGGGGFFFFGGFFFFGGGGFFGFFFFFFGFFFFFFGG
@M02352:288:000000000-CKWC8:1:1101:15219:6677 1:N:0:ATGCGCCG+AAGGAGTA
TACGGAGGGGGTTAGCGTTAATCGGAATTACTGGGCGTAAAGCGTATGTAGGCGGATCAGTAAGTCAGAGGTGAAAGCCCGGGGCTCAACCTTGGAACTGCACTTGAAACTGTCGAACTAGAGTTCTGGAGAGGTGGGTAGAATTCCAGGTGTAGAGGTGAAATGCGTAGAGATCTGAAGGAATACCAGTGGCGAAGGCGGCCCCCTGGACAGATACTGACACTCAGGTGCGAAAGTGTGGGGAGCAAACAGGATTAGATACCCTGGTAGTCCACGCCGTAA
+
GGGGGGGGG+F6+CFGGGG,,CFGGGGGGGGGGGGGGGGGGGGG,C,C5CFG,FG+@+,,,<EFG<,C,5BFGGGG9FGG+CEGGGGGGGG,,CFGGGGGG9,D3,@FGGG93,+++@FGGGGG,E,,,@FGGG,F:FG:FGGGG9FG,FGGGGG,FGGGGGGG,BGGGGG:EG6FG9FGGGGEGGGGGGGGGGGGGGGGGG5E*:EGG=0+AF+CFGGGG6EF*>F*A7FDGGGE7CGGGGFFBFGGGGFFFFGGFFFFGGGGFFGFBFFFFGF(9?E>GG
@M02352:288:000000000-CKWC8:1:1101:15236:6685 1:N:0:ATGCGCAG+AAGGAGTA
TACGGAGGGTGCGAGCGTTAATCGGAATTACTGGGCGTAAAGCGCATGCAGGTGGTTCATTAAGTCAGATGTGAAAGCCCGGGGCTCAACCTCGGAACTGCATTTGAAACTGGTGAACTAGAGTGCTGTAGAGGGGGGTAGAATTTCAGGTGTAGCGGTGAAATGCGTAGAGATCTGAAGGAATACCAGTGGCGAAGGCGGCCCCCTGGACAGACACTGACACTCAGATGCGAAAGCGTGGGGAGCAAACAGGATTAGATACCCTGGTAGTCCACGCCGTAA
+
GGGGGCFGGGGGGEGGGGGGFGGGGGGGGGGGGGGGGGGGGGGGGGGGGGGGGGGGGGGGGGGGGGGGGGGGGGGGGGGGGGGGGGGGGGGGGGGGDGGGGGGGGFGGGGGGGGFGGGGGFFGGGGGGGGGCGGDGGEGGGGGGGGGGGGGGGGGGGGGGGGGGGGGGGDGFGGGCFGGGGGGFGGGGGGGGGCEGGEGDGGGGGGGGGGGGG8FGGGGGGCFGGGGFGGGDGGGDGEDG8EE((<DDGGFFFFGGFFAFGGGGFFDF9FFFFF??>FFFG5
@M02352:288:000000000-CKWC8:1:1101:10976:6730 1:N:0:ATGCGCAG+ACGGAGTA
TACGGAGGGTGCGAGCGTTAATCGGAATTACTGGGCGTAAAGCGCATGCAGGTGGTTCATTAAGTCAGATGTGAAAGCCCGGGGCTCAACCTCGGAACTGCATTTGAAACTGGTGAACTAGAGTGCTGTAGAGGGGGGTAGAATTTCAGGTGTAGCGGTGAAATGCGTAGAGATCTGAAGGAATACCAGTGGCGAAGGCGGCCCCCTGGACAGACACTGACACTCAGATGCGAAAGCGTGGGGAGCAAACAGGATTAGATACCCTGGTAGTCCACGCCGTAA
+
GGGG@CFGGGGG+CFGGGGGGGGGGGGGGGGGGGGGGGGGGGGG7+8BFGGG8FFFG,,,<FFF5CFGA,EFGGGG9FGG+FFGGGGGGGGG@GGGG75DFA5EGG,8CFGG883B<FGFGGGGGG<F3FGGGGGGG@EEGGGGG7C90AFGGGGG5CGGGGGGGGGGGGG7CGC+:0ACGGG6CFGGDGGGGGGGGGG>5*:EGGGGG=C?5;EGGGGGG6CFGG60++275ED@GGGGGGFFFFGGGGFFF?GGFFBF7CGGFFGFFFFFFGF?9?39GD
@M02352:288:000000000-CKWC8:1:1101:17436:6787 1:N:0:ATGCGCAG+AAGGAGTA
TACGGAGGGTCCGAGCGTTATCCGGAATCATTGGGTTTAAAGGGTCCGCAGGCGGTCGATTAAGTCAGAGGTGAAATCCCATAGCTCAACTATGGAACTGCCTTTGATACTGGTTGACTTGAGTCATATGGAAGTAGATAGAATGTGTAGTGTAGCGGTGAAATGCATAGATATTACACAGAATACCGATTGCGAAGGCAGTCTACTACGTATGTACTGACGCTCATGGACGAAAGCGTGGGGAGCGAACAGGATTAGATACCCTGGTAGTCCACGCCGTAA
+
GGGGGGGGGGGGGGGGGGGGGGGGGGGGGGGGGGGGGGGGGGGGGGGGGGGGGGGGFGGGGGGGGGGGGGGGGGGGGGGGGGGGGGGGGGGGGGFFGGGGGGGGGGGGGGGGGGGGGGGGGGGGGGGGGGGGGGGGGGGGGGGGGGGGGFGGGGGGGGGGGGFGGGGGGGGGGGGGGGGGGGGGGGGDGGGGGGGGDGGGGGGGGGGGGEGGGFGGGGGGG>EEGGGGGGGGGGGFGGGGGGF?FFDDGGFFB:GG?FFFGGGCFFGF<FBDFGF:>:FFDC
@M02352:288:000000000-CKWC8:1:1101:22574:6818 1:N:0:ATGCGCAG+AAGGAGTA
TACGAAGGGTGCAAGCGTTGTTCGGAATAACTGGGCGTAAAGGGCGTGTAGGCTGTTTTATGCGTCAGATGTGAAAGTCCTGGGCTCAACCTGGGGATTGCATTTGATACGATAAGACTAGAGGTTATAAGGGGAGAATGGAATTGCTCATGTAGAAGTGAAATTCGTAGATATGAGCAGGAACACCAATGGCGAAGGCAATTCTCTGGCATTAACCTGACGCTGAGGCGCGAAAGCGTGGGGAGCAAACAGGATTAGATACCCTGGTAGTCCACGCTGTAA
+
GEGG@@@CGGGGGGGGGGGGGGGGGGGGGGGGGGG<FFGDEGGGGE@FGGEC9FEEFFGEFEFE=FFCGGGGGGGFGEGGGDEGGGGGGGGGGGGGGGGGGGCFFGCECGGGGGGGGGFGFGGGGAFGGGGGGGGGGGFG@FFGGGGGFGGGGGGFCGGGCFGGEGGFGGGGGGFFFFGGGGGGGGGGGGGGGGGGCGGGFGCFFFCFC?CCFGFGFGGGGGGGGGGGGDGGEGGFGGGGGGE?>EFGGGFFF?GGDFFFFEGGFFGFFFAAFGFB><F?GF
@M02352:288:000000000-CKWC8:1:1101:26916:6850 1:N:0:ATGCGCAG+AAGGAGTA
TACGGAGGGAGCGAGCGTTAATCGGAATTACTGGGCGTAAAGCGCGCGTAGGCGGCTTTGTAAGTCGGATGTGAAAGCCCAGGGCTCAACCCTGGAATTGCATTCGATACTGCATGGCTAGAGTATGGTAGAGGGAAGTGGAATTTCCGGTGTAGCGGTGAAATGCGTAGATATCGGAAGGAACACCAGTGGCGAAGGCGACTTCCTGGGCCAATACTGACGCTGAGGTGCGAAAGCGTGGGGAGCAAACAGGATTAGATACCCTGGTAGTCCACGCCGTAA
+
GGGGGGGGG7FGGGGGGGGGGGGGGGGGGGGGGGGGGGGEGGGGGG7FEGGG?FG@CCD,FFGFGGGGGGGGGGGGGGGGFGGGGGGGGGGGFGGGGFGFGGGGFGGGGGGGBFFCCFGGGGGG9=FFGGGGGGG@:FGFGGFGGGG9CCGGGGGGGGGGGGGGGGEGGGGGGGG7EGGGGGG@FGGFGGGGGGGGGGGGEECEGGGGF5952CFFGGFFGGGGDGGFFFGGGGGFGGGGGGFFFFGGGGF??:FGFF<FFGGGFFGFFFFFFCF:BFFFGD
@M02352:288:000000000-CKWC8:1:1101:14295:6869 1:N:0:ATGCGCAG+AAGGAGTA
TACGGAGGGTCCAAGCGTTATCCGGAATCATTGGGTTTAAAGGGTCCGCAGGCGGTCAATTAAGTCAGAGGTGAAATCCTGCAGCTCAACTGTAGAATTGCCTTTGATACTGGTTGTCTTGAGTTATTATGAAGTAGTTAGAATATGTAGTGTAGCGGTGAAATGCATAGATATTACATAGAATACCAATTGCGAAGGCAGATTACTAATAATATACTGACACTGATGGACGAAAGCGTGGGGAGCGAACAGGATTAGATACCCTGGTAGTCCACGCCGTAA
+
GGGGGGGGGGGGGGGGGGGGGGGGGGGGGGGGGGGGGGGGGGGGGGGGGGGGGGGGGGGGGGGGGGGGGGGGGGGGGGGGGGGGGGGGGGGGGGGGGGGGGGGGGGGGGGGGGGGGGGGGGGGGGGGGGGGGGGGGGGGGGGGGGGGGGGGGGGGGGGGGGGGGGGGGGGGGGGGGGGGGGGGGGGGGGGGGGGGGGGGFGFGGGGGGGGGGGGGGGGGGGGGGGGGGGGGGGGG:FGGGGGFFFFGGGGFFFFGFFFFFCGGGFFGFFFFFFGFFFFFFGG
@M02352:288:000000000-CKWC8:1:1101:27920:6872 1:N:0:ATGCGCAG+AAGGAGTA
TACGGAGGATCCAAGCGTTATCCGGAATCATTGGGTTTAAAGGGTCCGTAGGTGGATAATTAAGTCAGAGGTGAAATCCTGCAGCTCAACTGTAGAATTGCCTTTGATACTGGTTATCTTGAGTTATTATGAAGTAGTTAGAATATGTAGTGTAGCGGTGAAATGCATAGATATTACACAGAATACCGATTGCGAAGGCAGTCTACTACGTATGTACTGACGCTCATGGACGAAAGCGTGGGGAGCGAACAGGATTAGATACCCTGGTAGTCCACGCCGTAA
+
GFFEGDCFCFGGGFGDGFEGFGECFFEGFEGGGGGFCF@<EFGGGGGGGGGGEEFFGFGGGGGGGGGGFGGAFFFGGGGGGGGFG=FGFFGGFGGGGGGCFGGGGGFGGFGGGGGGGGGGGGFGGGGGGGGCFGGGGFGGGGGGGGGGGGGGGGCFGDGDGGGFGGGGGGGGGGGGGGGGGGDFGFGGCFGDFGGGGGGGGFCFGGGGGGGGGGGGGBCGGGD5EGFGGGGDGGGFGG5EEGF@BEGG=CDFFFFG?@9FC+<CFFFFAB<AFGFFF?>3DD
@M02352:288:000000000-CKWC8:1:1101:11081:6900 1:N:0:ATGCGCAG+AAGGAGTA
TACGGAGGATCCAAGCGTTATCCGGAATCATTGGGTTTAAAGGGTCCGTAGGTGGATAATTAAGTCAGAGGTGAAATCTTGCCGCTTAACGGTAAAATTGCCTTTGATACTGGTTGTCTTGAGTTATTATGAAGTGGTTAGAATATGTAGTGTAGCGGTGAAATGCATAGATATTACATAGAATACCAATTGCGAAGGCAGATCACTAATAATATACTGACACTGATGGACGAAAGCGTGGGGAGCGAACAGGATTAGATACCCTGGTAGTCCACGCCGTAA
+
GGGFGGGGDEFGGGGGGGGGGGGFGEGGGFGFFGGFFGGCFGGGGGGGGGGGCEFGEGGGGGGGGGGGGGGGGGGGGGGGGGGGGGGGGGGGGGGGGGGGFFDFGGGGFGGFGGGGGGGGGGGGGGGGGGGGGGGGGGGGGGGGGGGGGGGGDFGGGGGGGGGGGGGGFGGGGGGGGGGGFGDFGGGGGGGGGGGGGGGGGGFGGGGGGGGGGGGGGGGGGGGFFGGGGFFGGGGFGGGGGGDFF>DDECEF:?>>4?FFGGGGF47?AFAFBF=?>?D3DD
@M02352:288:000000000-CKWC8:1:1101:11077:6917 1:N:0:ATGCGCAG+AAGGAGTA
TACGGAGGATCCAAGCGTTATCCGGAATCATTGGGTTTAAAGGGTCCGTAGGTGGATAATTAAGTCAGAGGTGAAATCTTGCCGCTTAACGGTAAAATTGCCTTTGATACTGGTTGTCTTGAGTTATTATGAAGTGGTTAGAATATGTAGTGTAGCGGTGAAATGCATAGATATTACATAGAATACCAATTGCGAAGGCAGATCACTAATAATATACTGACACTGATGGACGAAAGCGTGGGGAGCGAACAGGATTAGATACCCTGGTAGTCCACGCCGTAA
+
GGGGGGGGGGGGGGGGGGGFGGGFGGGGGGGGGGGFGGGGGGGGGFGGGGGG?FGGGGGGGGGGGGGGGGGGGGGGGGGGGGGGGGGGGGEGGGGGGGGGGGGGGGGGGGGGGGGGGGGGGGGGGGGGGGGGFGFGGGGGGGGGGGGGGGGGGGGGGGGGGGGGGGGGGGGGGGFGGGGGGGGGGGGGGGGGGGGGGGGGGGFGGGGGGGGG@FFGGGGGGGGGGGFFGGGGGGGFGGDGGGFFFFGGGGDFFFGGFFFFGGFGFFGFFFFFFGFFBFFFGG
@M02352:288:000000000-CKWC8:1:1101:16907:6928 1:N:0:ATGCGCAG+AAGGAGTA
TACGGAGGATCCAAGCGTTATCCGGAATCATTGGGTTTAAAGGGTCCGTAGGCGGATAATTAAGTCAGAGGTGAAATCTTGCCGCTTAACGGTAAAATTGCCTTTGATACTGGTTGTCTTGAGTTATTATGAAGTGGTTAGAATATGTAGTGTAGCGGTGAAATGCACAGATATTACATAGAATACCAATTGCGAAGGCAGATCACTAATAATATACTGACACTGATGGACGAAAGCGTGGGGAGCGAACAGGATTAGATACCCTGGTAGTCCACGCCGTAA
+
GFFCFCEED@FGGFGGGECEFGGEGE:F6CFFCEG@FFEECFEGEFFGCGGC,>FE=CDF,CFGGGFGGGGGCFECFEFGGGDEE7FGGABFFF@ED,FFFGCEFFG9<FFGFGG+BFFGFDFGGGGA@FGGFGGGGBGGFFFGC9DFCFGFGC=FGEGGGGGGGGA9EFCFGFFGFEFFFC<FDFFF:FFGGGGGGGGGGFFG??E@FFG?FCFGF9<CF+769CFFF?4)=?CEGG7>5E@:>DGG=DEF0<GGFF>FD7E4/77@<FDBFGFFF6@BG<
@M02352:288:000000000-CKWC8:1:1101:20586:6999 1:N:0:ATGCGCAG+AAGGAGTA
TACGGAGGGTGCGAGCGTTAATCGGAATTACTGGGCGTAAAGCGCATGCAGGTGGTTCATTAAGTCAGATGTGAAAGCCCGGGGCTCAACCTCGGAACTGCATTTGAAACTGGTGAACTAGAGTGCTGTAGAGGGGGGTAGAATTTCAGGTGTAGCGGTGAAATGCGTAGAGATCTGAAGGAATACCAGTGGCGAAGGCGGCCCCCTGGACAGACACTGACACTCAGATGCGAAAGCGTGGGGAGCAAACAGGATTAGATACCCTGGTAGTCCACGCCGTAA
+
GGGGGEGGGGGGGGGGGGGGDGGGGGGGGGGGGGGGGGGGGGGGGGGGGGGGCFGGGGGGGGGGGGGGGGGGGGGGGGGGGGGGGGGGGGGGFGGGFFFGGGGGGGGGGGGGGGGGGGGGGGGGGCFFFFGGGGGGEEGGGGGGGCGGGGGGGGFGGGGGGGGGGGGGGGGFGGGFGGGGGGGGGGGGGGGGGGGGGGGGGGE?EGGGGGGGGGCFFGGGGGGGGGGGGGGGGGGFGGGGGGFFFFGGGGFFFFGGBFFFGGGGFFGFFFFFBGFBFFF>GG
@M02352:288:000000000-CKWC8:1:1101:4932:7007 1:N:0:ATGCGCAG+AAGTAGTA
TACGGAGGGTCCAAGCGTTATCCGGAACCATTGGGTTTAAAGGGTCCGTAGGCGGGCTAATAAGTCAGTGGTGAAATGCAGGGGCTCAACTCCGGCACTGCCATTGATACTGTTAGTCTTGAATTATTGTGAAGTGGTTAGAATATGTAGTGTAGCGGTGAAATGCTTAGATATTACATAGAATACCGTTTGCGAAGGCAGATCACTAACAATATATTGACGCTGATGGACTAAAGCGTGGGTAGCGAACAGGATTAGATACCCTGGTAGTCCACGCCGTAA
+
GGGGDCGGGEAFGGGGGGGGGGGGGGCGGGGGFDFGGGGGA<FGFFFGFGGGGGGCGGGFGGBFAD9E<?EFGGGGG9FEGFEEGCGGFGFGGGCFGGGDFD,EDF9DFGGFFGGCFGGG9<,@AFGFEGC;C=FFFGGGGGGFDFFGGFGFGFGFGGGGGGFG9CGEGD,CCEG9BFGGFG,38CFD*<B5BEEEEDGFD8FC<FFG?F4FG:CGFGFEGC=889+<FCD*+0CFDEDCECBAFF39C<>?:?D:<4)1:CGGFF<?)7<9?7@09?)-/9
@M02352:288:000000000-CKWC8:1:1101:4264:7007 1:N:0:ATGCGCAG+AAGGAGTA
TACGGAGGATCCAAGCGTTATCCGGAATCATTGGGTTTAAAGGGTCCGTAGGCGGGCAATTAAGTCAGAGGTGAAATCCCACAGCTCAACTGTGGAACTGCCTTTGATACTGGTTGTCTTGAATTTTAGTGAAGTAGATAGAATATGTAGTGTAGCGGTGAAATGCATAGATATTACATAGAATACCGATTGCGAAGGCAGTCTACTAACTAACAATTGACGCTAATGGACGAAAGCGTGGGGAGCGAACAGGATTAGATACCCTGGTAGTCCACGCCGTAA
+
GGGGGEGE:EFGFDFFGGFGGGGGGCFGEGGGGGGC7:FEFGFGGGGGGGGGGGGGGGGGGGGGGGGGGGGGGGGGGGFGGGEFGGGGGGGGGGGGGGGGGGF<FFCFGGGGGGGGGGGGGGGGGFFGGGGFFGCFFGGGGGGGGGGGGGGGGGGFGGGGGGGGFFGGGGFGGGGGGGGEFGCFGFGGGGGFDEGGGGFGGGGGFGGGGGFGGFGGGGGCCGCEE<FGGGGGGGGFGGGGGDF?>BGDGDFF6?GC2=27?FGCFFGFFFF4*:?:6(<>GG
@M02352:288:000000000-CKWC8:1:1101:4915:7013 1:N:0:ATGCGCAG+AAGGAGTA
TACGGAGGGTCCAAGCGTTATCCGGAACCATTGGGTTTAAAGGGTCCGTAGGCGGGCTAATAAGTCAGTGGTGAAATGCAGGGGCTCAACTCCGGCACTGCCATTGATACTGTTAGTCTTGAATTATTGTGAAGTGGTTAGAATATGTAGTGTAGCGGTGAAATGCTTAGATATTACATAGAATACCGATTGCGAAGGCAGATCACTAACAATATATTGACGCTGATGGACGAAAGCGTGGGTAGCGAACAGGATTAGATACCCTGGTAGTCCACGCCGTAA
+
GGGGGGGDGGGGGFGGGGGGGGFGGEGGGGGGGGGFGGGAEGGGGGGGGGGGGGGGDFGCFGGGGGGGGGFFGGGGGGGGGFGGGGGGGGGGGEGGGGGGGGGGGGGGGGGGGGGGGGGGGFFFGGGGGGGGGGGGGGGGGGGGGGGGGGGGGGGGGGGGGGGEGGGGGGGGFGGGGGGGGGGGECFEFEGGGGCCGEGGGCFCFGGGGGGFGGGGGGGGGGGGGGGGFGFCGGGFGGGGGGFF?FGGEGFFFFGGFFFFGGFFFFGF>?8<FFF?F6@BGD
@M02352:288:000000000-CKWC8:1:1101:18295:7020 1:N:0:ATGCGCAG+AAGGAGTA
TACGGAGGATCCAAGCGTTATCCGGAATCATTGGGTTTAAAGGGTCCGTAGGTGGATAAATAAGTCAGAGGTGAAAGTTTGCGGCTCAACCGTAAAATTGCCTTTGATACTGGTTATCTTGAATTATTGTGAAGTGGTTAGAATATGTAGTGTAGCGGTGAAATGCATAGATATTACATAGAATACCAATTGCGAAGGCAGATCACTAACAATATATTGACACTGATGGACGAAAGCGTGGGGAGCGAACAGGATTAGATACCCTGGTAGTCCACGCCGTAA
+
GGGGGGGGGGGGGGGGGGGGGGGGGGGGGGGGGGGGGGGGGGGGGGGGGGGGGGGGGGGFGGGGGGGGGGGGGGGGGGGGGGGGGGGGGGGGGGGGGGGGGGGGGGGGGGGGGGGGGGGGGG<FGGGGGGGGGGGGGGGGGGGGGGGGGGGGGGGGGGGGGGGGGGGGGGGGGGGGGGGGGGGGGGGGGGGGGGGGDGGGGGGGGGGGGGGGGGGGGGFGGGGGGGFCFGGGGGGFGGGGGGFFFFGGGGFFFFGGFFBFGGGGFFGFBFFFFGFFFFFFGG
@M02352:288:000000000-CKWC8:1:1101:11327:7046 1:N:0:ATGCGCAG+AAGGAGTA
TACGGAGGATCCAAGCGTTATCCGGAATCATTGGGTTTAAAGGGTCCGTAGGTGGATGATTAAGTCAGAGGTGAAATCCTGCAGCTCAACTGTAGAATTGCCTTTGATACTGGTTGTCTTGAGTTATTATGAAGTAGTTAGAATATGTAGTGTAGCGGTGAAATGCATAGATATTACATAGAATACCAATTGCGAAGGCAGATTACTAATAATATACTGACACTGATGGACGAAAGCGTGGGGAGCGAACAGGATTAGATACCCTGGTAGTCCACGCCGTAA
+
GGFFGGGGGFGGGFGGGFGGGGGGGCGGFFGAFFGFGGGFFGGGGGFGFGGGCCFDCFGFGGGGGGGGGGGGGGGFGGGGGGDFGDFGGGGGGGGGGGGGGGGGGEGFGGGGGGGGGGGAFEFGGGGGGGGGGGGGGGGGGGFGFGGGGGGGGGGGGGGGGGGGGGGGGGGGGGGGGGGGGGGGGGGGGGGGGGGGGGGGGGGGGGGGGGDGFGGGGGGCFFFGGGGGGGGGGGGFGGGGGGEDFFGGGGFFFFGG<F>FGF69FFGFFFFFFGFFFFFFGD
@M02352:288:000000000-CKWC8:1:1101:16474:7078 1:N:0:ATGCGCAG+AAGGAGTA
TACGGAGGGGGTTAGCGTTGTTCGGAATTACTGGGCGTAAAGCGCACGTAGGCGGATCAGAAAGTATAGGGTGAAATCCCAGGGCTCAACCCTGGAACTGCCTTGTAAACTCCTGGTCTTGAGTTCGAGAGAGGTGAGTGGAATTCCGAGTGTAGAGGTGAAATTCGTAGATATTCGGAGGAACACCAGTGGCGAAGGCGGCTCACTGGCTCGATACTGACGCTGAGGTGCGAAAGTGTGGGGAGCAAACAGGATTAGATACCCTGGTAGTCCACACCGTAA
+
GGGGGEEEGGGGGGFGGGGGGGGGGGGGGGGGGGGGGGGGGGGGGGGGGGGGGGGGGGGGGGGGGGGGGGGGGGGGGGGGGGGGGGGGGGGGGGGGGGGGGGGGGGGGGGGGGGGFGGGGGGGGGGGFFGGGGGGGFGGGGGFGGGGGGGGGGGGGGGGGGGGGGFGGGGGGGGGGGGGGGGGGGGGGFGGGGGGGGGG5CGGGGGGGGGGGGGGGGGGGGGGCEDFDGFFGGGGFGGGGGGEFFFGCF5FFFFGGFFFFGGGFFFFFFFBA?FFFFFFBFD
@M02352:288:000000000-CKWC8:1:1101:10489:7150 1:N:0:ATGCGCAA+AAGGAGTA
TACGAAGGTCCCGAGCGTTATTCGGAATCACTGGGCGTAAAGGGAGCGTAGGCGGCGCGGTAAGTCAGATGTGAAATCTGGGGGCTCAACCCCCAAACTGCATTCGATACTGCCGTGCTAGAGTAATGGAGAGGTAACTGGAATTCTCGGTGTAGCAGTGAAATGCGTAGATATCGAGAGGAAGACCAATGGCGAAAGCAGGTTACTGGACATTTACTGACGCTGAGGCTCGAAGGCTAGGGTAGCGAAAGGGATTAGATACCCCTGTAGTCCTAGCAGTAA
+
GGGGGGGGGGGGGGGGGGGGGGGGGGGGGGGGGGGGGGGGGGGGGGGGGGGGGGGGGGGGGGGGGGGGGGGGGGGGGGGGGGGGGGGGGGGGGDGGGGGGGGGGGGGGGGGGGGGGGGGGGGGGGGGGGGGGGGGGGGGGGGGGGGFFEGGGGGGGGGGGGGGGGGGGGGGGGGFGGGGGGGGGGGGGGGGGGGGDGGGGGGGFFGGGGGGGGGGGGGGGGGGGGGGGGGGGGG<>GCFGGGFF?FGGGGDFFFGGFFDFGGGGFFGFBFFFFGFFFFFFGG
@M02352:288:000000000-CKWC8:1:1101:17641:7253 1:N:0:ATGCGCAG+AAGGAGTA
TACGGAGGATCCAAGCGTTATCCGGAATCATTGGGTTTAAAGGGTCCGTAGGTGGATAATTAAGTCAGAGGTGAAATCTTGCCGCTTAACGGTAAAATTGCCTTTGATACTGGTTGTCTTGAGTTATTATGGAGTGGTTAGAATATGTAGTGTAGCGGTGAAATGCATAGATATTACATAGAATACCAATTGCGAAGGCAGATCACTAATAATATACTGACACTGATGGACGAAAGCGTGGGGAGCGAACAGGATTAGATACCCTGGTAGTCCACGCCGTAA
+
GGGGGGGGGGGGGGGGGGGGGGGGGGGGGGGGGGGGGGGGGGGGGGGGGGGGGGGGGGGGGGGGGGGGGGGGGGGGGGGGGGGGGGGGGGGGGGGGGGGGGGGGGGGGGGGGGGGGGGGGGGGGGGGGGGGFGGGGGGGGGGGGGGGGGGGGGGGGGGGGGGGGGGGGGGGGGGGGGGGGGGGGGGGGGGGGGGGGGGGGGGGGGGGGGGGGGGGGGGCGEFGGGGGGGGGGGGGFGGGGGGF?FFGGGGFFFFGGD49FGGGGFFGFBFBBFGFBFFFFGG
@M02352:288:000000000-CKWC8:1:1101:6319:7307 1:N:0:ACGCGCAG+AAGGAGTA
CGGAGGGGGTTAGCGTTGTTCGGAATTACTGGGCGTAAAGCGTACGTAGGCGGATTGGAAAGTTGGGGGTGAAATCCCAGGGCTCAACCCTGGAACTGCCTCCAAAACTATCAGTCTAGAGTTCGAGAGAGGTGAGTGGAATTCCAAGTGTAGAGGTGAAATTCGTAGATATTTGGAGGAACACCAGTGGCGAAGGCGGCTCACTGGCTCGATACTGACGCTGAGGTACGAAAGTGTGGGGAGCAAACAGGATTAGATACCCTGGTAGTCCACACCGTAAA
+
GGGFCGGGGGG?FGGGC@FGGF77@FFGFGGGGGCFGGCEAF=FCFF@FD<CE7@BFFGFC@FGGGGGGFGGG9DFDFCFGGG?FCCEE:<FDFFG8FGFDFFGGFGFFGGEE<FCCFGCFGGGGCCFC@FEFFGGGGGFGGDGFF;,7?FCFFGGFCFGGGGGGF7E8=FFG9CCFFCC@FFFF7BFG@E*88:EEGGGC5@7<CFGC<E::@CGFFCECED=FGFG9DDG8C6C<7EGG@69><>=F5>??GF596FG6+*)5C*-*.:FG:60>>?GG
@M02352:288:000000000-CKWC8:1:1101:28063:7329 1:N:0:ATGCGCAG+AAGGAGTA
TACGGAGGGTCCGAGCGTTATCCGGAATCATTGGGTTTAAAGGGTCCGTAGGTGGTCAATTAAGTCAGAGGTGAAATTTTATAGCTTAACTATGGAATTGCCTTTGATACTGGTTGTCTTGAGTCATATGGAGGTAGATAGAATGTGTAGTGTAGCGGTGAAATGCATAGATATTACACAGAATACCGATTGCGAAGGCAGTCCACTACGTTTGAACTGACGCTCATGGACGAAAGCGTGGGGAGCGAACAGGATTAGATACCCTGGTAGTCCACGCCGTAA
+
GGGGGGGG@FGGGGGGGGGGGGGGGG7F,EFGGGGGGGGGGGGGE,EF,CFG6FG6EGCFGGGGGGGG,5CFGGGG9,,,,,,<FG,BFF5,C9,EG,BFG,,CFGGGGGGGG?FG+EGGGGGGC,8,C<FG,>F?F<,5EFEFB5CF9FGGGGGGGGGGGGGGGG,EFGGGGG:FGACFGGGF,FFGGGGGGGGGGGGGG:,,@EG<</2,,1,6<E97E*CG;)99++;9EGGFCEGGGG:?9D5DGGB??FGGFF>FGGGGFFGFFFFFFGFFFFFFGG
@M02352:288:000000000-CKWC8:1:1101:14566:7385 1:N:0:ATGCGCAG+AAGGAGTA
TACGGAGGGTCCAAGCGTTATCCGGAATCATTGGGTTTAAAGGGTGCGCAGGCGGTTTATTAAGTCAGTGGTGAAATCTCGGGGCTCAACTTCGAAACTGCCATTGATACTGATAAACTTGAGTTCAGTTGGAGTAGGCGGAATGTGTAGTGTAGCGGTGAAATGCTTAGATATTACACAGAACACCGATAGCGAAGGCAGCTTACTAAACTGATACTGACGCTGAGGCACGAAAGCGTGGGGAGCGAACAGGATTAGATACCCTGGTAGTCCACGCCGTAA
+
GGGGGGGGGGGGGGGGGGGGGGGGGGGGGGGGGGGGGGGGGGGGGGGGGGGGGGGGGGGGGGGGGGGGGGGGGGGGGGGGGGGGGGGGGGGGGGGGGGGGGGGGGGGGGGGGFGGGGGGGGGGGGGGGGGGGGGGGGFGGGGGGGGGGGGGGGGDGGGGGGGGGGGGGGGGGGGGGGGGGGGGGGGGGGGGGGGGGGGGGGGGGGGGGGGGGGGGGGGGGGGGGGGGGGGGCGGGDGGGGCEFFFFGGGGFFFFGGFFFFGGGGFFGFFFFFFGFFFFFFDC
@M02352:288:000000000-CKWC8:1:1101:20844:7410 1:N:0:ATGCGCAG+AAGGAGTA
TACGGAGGGGGTTAGCGTTGTTCGGAATTACTGGGCGTAAAGCGTACGTAGGCGGATCAGAAAGTTGGGGGTGAAATCCCGGGGCTCAACCCCGGAACTGCCTCCAAAACTCCTGGTCTTGAGTTCGAGAGAGGTGAGTGGAATTCCAAGTGTAGAGGTGAAATTCGTAGATATTTGGAGGAACACCAGTGGCGAAGGCGGCTCACTGGCTCGATACTGACGCTGAGGTACGAAAGTGTGGGGAGCAAACAGGATTAGATACCCTGGTAGTCCACGCCGTAA
+
GGFFECEEEGGFFFGGGGGGGFGGGDGGGGGGGGGGGFEEFGGGGGGGGFGGGGGDGGGGGGGGGGDGGGGEGGGGGGGGGGGEGGGGGGGCGGGGGGGGGGGGGGGGGGGCFFGGGGGGGGGGGGGGGFGGGGGGGCFGGGGGGGGGGGGGGGGGGGGGGGGGFGGGFGGGGGGGGGGFGGGGGGGGGGGGGGGGGGGEGGGGGGGGGFGGGDGGGGG7FEGGGGGGGGGD=CD>GGGGGGFFFFFFCFFFF:DD<F9F7CFGF@CF28><FGF<>BF9DD
@M02352:288:000000000-CKWC8:1:1101:27345:7453 1:N:0:ATGCGCAG+AAGGAGTA
TACGGAGGGGGTTAGCGTTGTTCGGAATTACTGGGCGTAAAGCGTACGTAGGCGGATTGGAAAGTTGGGGGTGAAATCCCAGGGCTCAACCCTGGAACTGCCTCCAAAACTATCAGTCTAGAGTTCGAGAGAGGTGAGTGGAATTCCAAGTGTAGAGGTGAAATTCGTAGATATTTGGAGGAACACCAGTGGCGAAGGCGGCTCACTGGCTCGATACTGACGCTGAGGTACGAAAGTGTGGGGAGCAAACAGGATTAGATACCCTGGTAGTCCACACCGTAA
+
GGGGGECEFGGEG@FGGGGGGFGGGEFFGGEGGFGGGGGGGGGGFGEEGGGGFGGCCGFG<AEFGGGGGGGGGGGGGFC=FCGGGGFGFGCFGGGGGGGGGGGGGFGGGGGGGGGGGGGGGGGFGGGGGGGDGGGFFGGGGGFGGFFCCFCGGGGGFGGGGGGF<CFGGGGGFGFCGGGGGGGGFGGGGGGGGGGGGGGGEEGGGGGGGGGGEE8>CGFEFE=8EDGGFFC/:CG>FGGGGGF0;EFGGGFF:?FGFFAFFFF7FFG@9F<BFGF>B?BFFD
@M02352:288:000000000-CKWC8:1:1101:3625:7492 1:N:0:ATGCGCAG+AAGGAGTA
TACGGAGGGTCCAAGCGTTATCCGGAATCATTGGGTTTAAAGGGTCCGCAGGCGGTCAATTAAGTCAGAGGTGAAAGTTTGCCGCTTAACGGTAAAATTGCCTTTGATACTGTTTATCTTGAATCATTATGAAGTGGTTAGAATATGTAGTGTAGCGGTGAAATGCATAGATATTACATAGAATACCAATTGCGAAGGCAGATCACTAATAATGTATTGACACTGATGGACGAAAGCGTGGGGAGCGAACAGGATTAGATACCCTGGTAGTCCACACCGTAA
+
GGGGFEEGGGGGFFGGGGGGGGGEGEGGFFFGFCFGGGGCCFGGGGGGGGGGGGGGGGGGGGFGGCFGGGGDGGGGGDGGGGDFEGGGG?FEEGGFFGFGGFGGGGGGFGGGGGGGDGGGGGGGGGGGGGGGGGGGGGGGGGFGGGGGGGGGGGGGE7@FGGGFGGFDFGGGGGFGGGGGGGGFFGGFGGGFGGGEGGGGEGGEGGFGGGGGGGGGFEFGGGGGFGGGEFGGGGGFGDGGGGFFFFGDEDBFFFFGDFFFG9FFFFG@:BA<FGFFFFF?GG
@M02352:288:000000000-CKWC8:1:1101:25244:7530 1:N:0:ATGCGCAG+AAGGAGTA
TACGGAGGGGGTTAGCGTTGTTCGGAATTACTGGGCGTAAAGCGTACGTAGGCGGATTGGAAAGTTGGGGGTGAAATCCCAGGGCTCAACCCTGGAACTGCCTCCAAAACTATCAGTCTAGAGTTCGAGAGAGGTGAGTGGAATTCCAAGTGTAGAGGTGAAATTCGTAGATATTTGGAGGAACACCAGTGGCGAAGGCGGCTCACTGGCTCGATACTGACGCTGAGGTACGAAAGTGTGGGGAGCAAACAGGATTAGATACCCTGGTAGTCCACACCGTAA
+
GGGGGCFGGEGGGFGGGGGGGGGGGGGGGGGGGGGGGGGGGGGGGGGGGGFGGGGGDGGFCFGGGGGGGGGGGGGGGGGGGGGGGFDDGGGGGGGGGGGFFFFGGGGAAFGFGGGGGCFGCDGGGGCGGEEFGGGGGFFFCFFGGFFFGGGGGGFGGGG7FGBCGGGGGGDGFFFGFGGGGGGGGGCEFGGGCCEGGGGGGG=8@GGFFCCFCEGGGG?<CGDGGGGGG?FGGGG@7<0+;5;03:CCFGFF:?D>2=<FG7FD4FF69B><?C@>?FEBC9
@M02352:288:000000000-CKWC8:1:1101:12862:7542 1:N:0:ATGCGCAG+AAGGAGTA
TACGAGGGGTGCAAGCGTTAATCGGAATTACTGGGCGTAAAGCGTGCGTAGGTGGTTTGTTAAGCAAGATGTGAAAGCCCCGGGCTCAACCTGGGAACTGCTTTCAAAACTGTGTGACTAGAGTGCAGCAGAGGATAGTGGAATTTCTAGTGTAGCGGTGAAATGCGTAGATATTAGAAGGAACACCAGTGGCGAAGGCGACTGTCTGGGCTGACACTGACGCTGAGGTGCGAAAGCGTGGGGAGCAAACAGGATTAGATACCCTGGTAGTCCACGCCCTAA
+
GGGG@FFEGGGGGFGGGGGGEGGGGGGGGGGGGGGGGGGGGGGGGGGGGGGGGGGGGGGGGGGGGGGGGGGGGGGGGGGGGGGGGGGGGGGGGGGGGGGGGGGGGGGGGGGGGGGGGGGGGGGGGGGGGGFGGGFGGGGGGGGGGGGGGGGGGGGGGGGGGGGGGGGGGGGGGGGGFGGGGGGGGGGFGGG6EEGGDGGGGGGGGFGGGGGFEGGFGGGGGGDEGCFDGFGGDGGFGGGGEGBFFEGFGGFFFFGGBFFFGGGGFFGFAFFFFGFF9?BFFD
@M02352:288:000000000-CKWC8:1:1101:6931:7570 1:N:0:ATGCGCAG+AAGGAGTA
TACGGAGGATCCAAGCGTTATCCGGAATCATTGGGTTTAAAGGGTCCGTAGGTGGATAATTAAGTCAGAGGTGAAAGTTTGCGGCTCAACCGTAAAATTGCCTTTGATACTGGTTATCTTGAATTATTGTGAAGTGGTTAGAATATGTAGTGTAGCGGTGAAATGCATAGATATTACATAGAATACCAATTGCGAAGGCAGATCACTAACAATATATTGACACTGATGGACGAAAGCGTGGGGAGCAAACAGGATTAGATACCCTGGTAGTCCACACCGTAA
+
GGGGGGGGGGGGGGGGGGGGGGGGGGGGGGGGGGGGGGGGGGGGGGGGGGGGGGGFGGGGGGGGGGGGGGGGGGGGGGGGGGGGGGGGGGGGGGGGFGGGGGGGGGGGGGGGGGGGGGGGGGGFGGGGGGGGGGGGGGGGGGGGGGGGGGGGGGGGGGGGGGGGGGGGGGGGGGGGGGGGGGGFFGGGGGGGGGGGGGGGGGGGGGGGGGGGGGGFGGGGGGGGGGGGFGGGGGGEGGGGGGFFFFGGGGFFFFGG?FFFGGGGFFFFFFFFFGFFFFFFGG
@M02352:288:000000000-CKWC8:1:1101:21056:7590 1:N:0:ATGCGCAG+AAGGAGTA
TACGGAGGGGGTTAGCGTTGTTCGGAATTACTGGGCGTAAAGCGCACGTAGGCGGATCAGAAAGTATAGGGTGAAATCCCAGGGCTCAACCCTGGAACTGCCTTGTAAACTCCTGGTCTTGAGTTCGAGAGAGGTGAGTGGAATTCCGAGTGTAGAGGTGAAATTCGTAGATATTCGGAGGAACACCAGTGGCGAAGGCGGCTCACTGGCTCGATACTGACGCTGAGGTGCGAAAGTGTGGGGAGCAAACAGGATTAGATACCCTGGTAGTCCACACCGTAA
+
GGGGGFGGGGGEGGGGGFDGGGGGGGGGGGGGGGGGGGFGGGGGGGGGGGGGGGDGGGGGGGFGGFFGGGGGGGGGGGGGGGGGGGGGGGCGGGGGGGGGGGGGGGGGGGGGGGGGGGGGGGGGGGGGGGGGGGGGGGGGGFGGGGGGGGFGGGGGGGCGGGGGGGGGGFGGGGFGGGGGGGGGGFGGFGGGGGGGGGGGGGGGGGGGGGGGGGGGGGG9FGEEGGGGGGGGGGGFGGGGGGF?>@FGFF@?<<FG<=>FFG6FFFFFA?<AFGFBF?>3CC
@M02352:288:000000000-CKWC8:1:1101:21311:7655 1:N:0:ATGCGCAG+AAGGAGTA
TACGGAGGGTCCGAGCGTTAATCGGAATTACTGGGCGTAAAGCGCACGCAGGCGGTTTGTTAAGCTAGATGTGAAAGCCCTGGGCTCAACCTGGGAATTGCATTTAGAACTGGCAGGCTAGAGTTTTGGAGAGGGGAGTGGAATTCCAGGTGTAGCGGTGAAATGCGTAGATATCTGGAGGAACATCAGTGGCGAAGGCGACTCCCTGGTCAGTAACTGACGCTCATGTGCGAAAGTGTGGGTAGCGAACAGGATTAGATACCCTGGTAGTCCACACCGTAA
+
GGGGGGGGGGGGGGGGGGGGGGGGGGGGGGGGGGGGGGGGGGGGGGGGGGGGGGGGGGGGGGGGGGGGGGGGGGGGGGGGGFGGGGGGEGGGGGGGGGGGGGGGGGGGGGGGGGGGGGGGGCGGGGGGGGGGGGGGGGGGGGGGGGGGGGGGGGGGGGGGGGGGGGGGGGGGGGGGGGGGGGGGGGGGGGGGGGGGDGGGGGGGGGGGGGGGGGGGGGGGGGGGGGGGGDGGGGGFGGGGGGFBFFGGGGEFFFGGFFFFGGGGFFGFFFFFFGFFFFFFGG
@M02352:288:000000000-CKWC8:1:1101:12806:7666 1:N:0:ATGCGCAG+AAGGAGTA
TACGGAGGGTCCGAGCGTTAATCGGAATTACTGGGCGTAAAGCGCGCGTAGGCGGCTTGGTCAGTCAGATGTGAAAGCCCCGGGCTCAACCTGGGAATTGCACCTGATACTGCCAAGCTAGAGTACAGAAGAGGGTGGTGGAATTTCCTGTGTAGCGGTGAAATGCGTAGATATAGGAAGGAACATCAGTGGCGAAGGCGGCCACCTGGTCTGATACTGACGCTGAGGTGCGAAAGCGTGGGGAGCAAACAGGATTAGATACCCTGGTAGTCCACACCGTAA
+
GGGGGGGGGGGGGGGGGGGGFGGGGGGGGGGGGGGGGGGGGGGGGGGGGGGGGGGGGGGGGGGGGGGGGGGGGGGGGGGGGGGGGGGGGGGGGGGGGGGGGGGGGGGGGGGGGGGGGGGGGGGGGGGGGGGGGGGEGGGGGGGGGGGGGGGGGGGGGGGGGGGGGGGGGGGGGGGGGGGGGGGGGGGGGGGGGGGGGGGGGGGGGGGGGGFGGGGGGGGGGGGGGGGGGGGGGGGFGGGGEGF?;EGGFGFFFFGGFFDFFGGGFFGFFFFFFCFBFFFFGG
@M02352:288:000000000-CKWC8:1:1101:4017:7673 1:N:0:ATGCGCAG+AAGGAGTA
TACGGAGGGTCCGAGCGTTAATCGGAATTACTGGGCGTAAAGCGTACGCAGGCGGTTTGTTAAGCGAGATGTGAAAGCCCCGGGCTCAACCTGGGAACTGCATTTCGAACTGACAAACTAGAGTTTTGTAGAGGGTGGTAGAATTTCAGGTGTAGCGGTGAAATGCGTAGAGATCTGAAGGAATACCAGTGGCGAAGGCGGCCACCTGGACAATAACTGACGCTCATGTACGAAAGCGGGGGGAGCAAACGGGATTAGATACCCCGGTAGTCCACGCCGTAA
+
GFGGG;FGGGGGGGGGGGGGGFGGGGCFGGGGFGG@FGGGGGGGGFGGGGGGGGG@BFFGGGGGGGGGDGGGG9FGFFGGEEGGGGGGGGGGGGFGGGFGGCGGGDCGGFAFCCCFFFG9FEGGCGGGFGFA;7C>FFGC;F9<CFF@ACGB:CGFD7<CFG9BEG*;CEGC99F@<FFGGGGGFGGG7FGGE>EEGGGGC=CCGGGGGCFF5<??6CFCFGG**7+3<0*/:8<DG5):CCE90@FD6CBE0(9*)/57FGCF3>359)-6=D?(,1747*
@M02352:288:000000000-CKWC8:1:1101:8655:7776 1:N:0:ATGCGCAG+AAGGAGTA
TACGAGGGGTGCAAGCGTTAATCGGAATTACTGGGCGTAAAGCGTGCGTAGGTGGTTTGTTAAGCAAGATGTGAAAGCCCCGGGCTCAACCTGGGAACTGCATTTTGAACTGGCAAACTAGAGTATTGTAGAGGGTAGTGGAATTTCCAGTGTAGCGGTGAAATGCGTAGAGATTGGAAGGAACATCAGTGGCGAAGGCGGCTACCTGGACAAATACTGACACTGAGGCACGAAAGCGTGGGGAGCAAACAGGATTAGATACCCTGGTAGTCCACGCCGTAA
+
GGGGDEGGGGGGGGGGGGGGGGGGGGGGGGGGGGGGGGGGGGGGGGGGGGGGGGGFGGGGGGGGGGGGGGGGGGGGGGGGGGGGGGGGGGGGGGGGGGGGGGFFGGGEGGGGGGGGGGGGGGGGGGGGGGGGGGGGGGGGGGGGGGGGGGGGGGGGGGGGGGGGGGGGGGGGGGGGGGGGGGGGGGEGGGGGGGGG>EFGGGGGGGGGGGGGGGGGGGGGGFGGGGGGGGGGGGGFGGGGGGFBFFGGGGFFFF:FFFFFGGFGFFFFFFFF=FFFFFFFGD
@M02352:288:000000000-CKWC8:1:1101:10799:7815 1:N:0:ATGCGCAG+AAGGAGTA
TACGGAGGATCCAAGCGTTATCCGGAATCATTGGGTTTAAAGGGTCCGTAGGTGGATAATTAAGTCAGAGGTGAAAGTTTGCGGCTCAACCGTAAAATTGCCTTTGATACTGGTTATCTTGAGTTATTATGAAGTAGTTAGAATATGTAGTGTAGCGGTGAAATGCATAGATATTACATAGAATACCAATTGCGAAGGCAGTCTACTACGTATATACTGACGCTCATGGACGAAAGCGTGGGGAGCGAACAGGATTAGATACCCTGGTAGTCCACGCCGTAA
+
GGGGGGGGGGGGGGGGGGGGGGGGGCGGGGGGGGGFGGGFFGGGGGGGGGGGFGGGGGGGGGGGGGGGGGGGGGGGGGGGGGGGGGGFGGGGGGGGGGGGGFGGGGGGFGFFGGGGGFGGGGGGGGGGCFGGGGGGGGGGGFFGEGGGGGGGGGGGGGGGGGGGGGGGGGGGGGGGGGGGGGGGGGGGGGGGGGGGGGGFCGGFFFGGFGGGGGGGGGGGGGGGGGGGGGGGGGGFGGGGGGFFFFGGGGFFF?DGFFFFGFCGFFGFAFFBBGFFFFEBGD
@M02352:288:000000000-CKWC8:1:1101:13827:7819 1:N:0:ATGCGCAG+AAGGAGTA
TACGGAGGGGGTTAGCGTTGTTCGGAATTACTGGGCGTAAAGCGTACGTAGGCGGATTGGAAAGTTGGGGGTGAAATCCCAGGGCTCAACCCTGGAACTGCCTCCAAAACTATCAGTCTAGAGTTCGAGAGAGGTGAGTGGAATTCCAAGTGTAGAGGTGAAATTCGTAGATATTTGGAGGAACACCAGTGGCGAAGGCGGCTCACTGGCTCGATACTGACGCTGAGGTACGAAAGTGTGGGGAGCAAACAGGATTAGATACCCTGGTAGTCCACACCGTAA
+
GGGGGGGGGGGGGGGGGGGGGGGGGGGGGGGGGGGGGGGGGGGGGGGGGGGGGGGGGGGGGGFFGGGGGGGGGGGGGGGGGGGGGGGGGGGGGGGGGGGGGGGGGGGGGGGGGGGGGGGGGGGGGGGGGGGGGGGGGGGGGGGGGGGGFGGGGGGGGGGGGGGGGGGGGGGGGGGGGGGGGGGGGGGGGGGGGGGGGGGGGGGGGGGGGGGGGDGGGGGGGGGGDGGGGGGGGGGFGGGGGGFFFFGGGGFF?FFGFFFFGGGGFFGFFFFDFGFFFFB?GG
@M02352:288:000000000-CKWC8:1:1101:8668:7825 1:N:0:ATGCGCAG+AAGGAGTA
TACGGAGGATCCAAGCGTTATCCGGAATCATTGGGTTTAAAGGGTCCGTAGGTTGATAATTAAGTCAGAGGTGAAATCCTGCAGCTCAACTGTAGAATTGCCTTTGATACTGGTTATCTTGAGTCATTATGAAGTAGTTAGAATATGTAGTGTAGCGGTGAAATGCATAGATATTACATAGAATACCAATTGCGAAGGCAGATTACTAATAATGTACTGACACTGATGGACGAAAGCGTGGGGAGCGAACAGGATTAGATACCCTGGTAGTCCACGCCGTAA
+
GGGGGGGGGGGGGGGGGGGGGGGGGGGG9FGGGGGFGGGGGGGGGGGGGGGGEGGGGGGGGGGGGGFGFGGGGGGGGGGGGGDGGGGGGGCFGGFGGGGGGGGGGGGGGGGGGGGGGGGGGFCFFFEGGGGGFGGGGCGFGGGGGGDGGFGGGGGGGGGGGFFGGGGGGGGGGGGGGGGGFGGG<FGGGGGGGGGGCGGGGGGGGGGGFGDGGGGCGGGGGGFEGGGGGGGGGGGBGGGGGGF@@FDDCGEFFFGGFFFFGGGGFFGFFFFFFGFFF<54DD
@M02352:288:000000000-CKWC8:1:1101:14892:7826 1:N:0:ATGCGCAG+AAGGAGTA
TACGGAGGGGGTTAGCGTTGTTCGGAATTACTGGGCGTAAAGCGTACGTAGGCGGATCAGAAAGTAAGGGGTGAAATCCCAGGGCTCAACCCTGGAACTGCCTCTTAAACTCCTGGTCTTGAGTTCGAGAGAGGTGAGTGGAATTCCGAGTGTAGAGGTGAAATTCGTAGATATTCGGAGGAACACCAGTGGCGAAGGCGGCTCACTGGCTCGATACTGACGCTGAGGTACGAAAGTGTGGGGAGCAAACAGGATTAGATACCCTGGTAGTCCACACCGTAA
+
GGGGGFEGGGGGGGGGGGGGGGGGGEGGGGGGGGGGGGGGGGGGGGGGGGGGGGGGGGGGGGGGGGGGGGGGGGGGGGGGGGGGGGGGGGGGGGGGGGGGGGGGGGGGGGGGGGGGGGGGGGGGGGGGGGGGGGGGGGGGGGGGGGGGGGGGGGGGGGGGGGGGFGGGGGGGGGGGGGGGGGGGGGGGGGGGGGGGGGGGGGGGGGGGGGGGGEGGGGGGGGGGGGGGGGGGGGGFGGGGEGFFFFGGGGFFFFGGFFFFGGGGFFGFFFFFFGFFFFFFGD
@M02352:288:000000000-CKWC8:1:1101:19821:7829 1:N:0:ATGCGGAG+AAGGAGTA
TACGGAGGGTGCTAGCGTTGTTCGGATTTATTGGGCGTAAAGCGCGCGTAGGCGGATCAGCAAGTCTGGGGTGAAATCCCAGGGCTCAACCCTGGAACTGCCTTCTAACCTCTTGGTCTTGAGTTCGGGAGAGGTGAGTAGAATTCCGAGTGTAGAGGTGAAATCCGTAGATATTCGGAGGAACACCAGTGGCGAAGGCGGCTCCCTGGCTCGTTATTGACGCTGAGCCTCGAAAGCGTGGGTAGCAAACAGGATTAGATCCCCTGGTAGTCCACCCCGTAA
+
GGGGGGCFDCFC<CFFEFGGFAFGGC,BFG<FEFFF7FGGGFFG7=+@GGGCEEF+@4,9<EFFGGA,,,@F7BGGG?EDEFFGG8DFFFGGD@73=FGFGGGD,=@9,FG,3@,3DFF><<,@CD+3>FDGEC>*,87,?BD;FF;,*5>:<;;,?,3=CG?F,?:CFE5C9B+CGCECEC8F,CEFFGGFEGGE>?E>*?:**;8:8*068**/*<:?C::8*/802*27C67)*2>C8C>23?FG65<)..>:)028+<C35)*96*44=77(4933DC
@M02352:288:000000000-CKWC8:1:1101:26630:7891 1:N:0:ATGCGCAG+AAGGAGTA
TACGGAGGGTGCGAGCGTTAATCGGAATTACTGGGCGTAAAGCGCATGCAGGTGGTTCATTAAGTCAGATGTGAAAGCCCGGGGCTCAACCTCGGAACTGCATTTGAAACTGGTGAACTAGAGTGCTGTAGAGGGGGGTAGAATTTCAGGTGTAGCGGTGAAATGCGTAGAGATCTGAAGGAACATCAGTGGCGAAGGCGGCCACCTGGACAGATACTGACGCTGAGGAACGAAAGCGTGGGGAGCGAACAGGATTAGATACCCTGGTAGTCCACGCCGTAA
+
GGGGGEGGGGGGGGGGGGGGGGGGGGGGGGGGGGGGGFFGFGGGGGGGGGGGGGGGGGGGGGGGGGGGGGGGGGGGGGGGGGGGGGGGGGGGGGGGGGGGGGGFGGGGGGGGGGGGGGGGGGGGGGGGGGGGGGGGGGGGGGGGGGGGGGEGGGGGGGGGGGGGGGGGGGGGFFGDGGGGGGGGGFGGGGGGGGGGGGGGGGGGGGGGGGGGGGGGGGGGGGGGCGGGGGGGGGGFGGDGGGFFFFGGGGFFFFDGFFFFGGGFF@FFFFF>FGFFBFFFGG
@M02352:288:000000000-CKWC8:1:1101:25098:8046 1:N:0:ATGCGCAG+AAGGAGTA
TACGGAGGGGGTTAGCGTTGTTCGGAATTACTGGGCGTAAAGCGTACGTAGGCGGATTGGAAAGTTGGGGGTGAAATCCCAGGGCTCAACCCTGGAACTGCCTCCAAAACTATCAGTCTAGAGTTCGAGAGAGGTGAGTGGAATTCCAAGTGTAGAGGTGAAATTCGTAGATATTTGGAGGAACACCAGTGGCGAAGGCGACTGTCTGGGCTGACACTGACGCTGAGGTGCGAAAGCGTGGGGAGCAAACAGGATTAGATACCCTGGTAGTCCACGCCGTAA
+
FFFGGGGCC:F+@FCEG@C:FCGGCCFFGGFGGF@,@>F7EFGGBEGEGF8C9:F:FGG<,,:4BEGFGGCFFGGFGG,BFFGGEDGFFCGG<DGGGFC=>=<C7<<FAFF9F9<CGBD;,@<=D=>3F,555F,*?,DFG@CDFGG@9<FAF,2FCC:C932B;FCF=8*:2<+4;+<C7FE7CG@BFGCFDGG>EEF>*:?EF?ECGG:CEEF688CFFGG*;7EFEC<5EG3)*71:EG7:137CG4>:1?D72?29CC86=5FF293<70769:54DC
@M02352:288:000000000-CKWC8:1:1101:21893:8055 1:N:0:ATGCGCAG+AAGGAGTA
TACGGAGGGTCCGAGCGTTATCCGGAATCATTGGGTTTAAAGGGTCCGCAGGCGGTCGATTAAGTCAGAGGTGAAATCCCATAGCTCAACTATGGAACTGCCTTTGATACTGGTTGACTTGAGTCATATGGAAGTAGATAGAATGTGTAGTGTAGCGGTGAAATGCATAGATATTACACAGAATACCGATTGCGAAGGCAGATTACTAATAATGTACTGACACTGATGGACGAAAGCGTGGGGAGCGAACGGGATTAGATACCCCGGTAGTCCACGCCGTAA
+
GGGGGGGGGGGGGGGGGGGGGGGGGFGGGGGGGGGFGGGGGGGGGGGGGGGGGGGGGGGGGGGGGGGGGGGGGGGGGGGGGGGGGGGGGGG8FGGGGGFGGGGGGGGGGGGGGGGGGGGGGGGGGGGGGGGGCFFGGGGGGGGGGGGGGGGGGGGGGGGGGGGGGGGGGGGGGGGGGGGGGGGGGGGGGGGGGGGGGGGGGGGGGGGGGGGGGGGGGGGGGGGGGGGGGGGGGGGFGGGGGGFFFFGGGGEBBFGGFFFFGGGGFFGFFFFFFGFFFFFFGG
@M02352:288:000000000-CKWC8:1:1101:7202:8117 1:N:0:ATGCGCAG+AAGGAGTA
TACGGAGGGTCCAAGCGTTATCCGGAATCATTGGGTTTAAAGGGTCCGTAGGCGGGTATCTAAGTCAGTGGTGAAATCTCACAGCTCAACTGTGAAACTGCCATTGATACTGGATATCTTGAATTGTTGTGAAGTGGTTAGAATATGTAGTGTAGCGGTGAAATGCTTAGATATTACATAGAATACCGATTGCGAAGGCAGATCACTAACAACATATTGACGCTGATGGACGAAAGCGTGGGGAGCGAACGGGATTAGATACCCCGGTAGTCCACGCCGTAA
+
GGGGGGGGGGGGGGGGGGGGGGGGGGGGGGGGGGGGGGGGGGGGGGGGGGGGGGGGGGGGGGGGGGGGGGGGGGGGGGGGGGGGGGGGGGGGGGGGGGGGGGGGGGGGGGGGGGGGGGGGGGGGGGGGGGGGGGGGGGGGGGGGGGGGGGGGGGGGGGGGGGGGGGGGGGGGGGGGGGGGGGGGGGGGGGGGGGGGGGGGGGGFGGGGGGGGGGGGGGGGGGGGGGGGGGGGGGGFGGGGGGFFFFGGGGFDFFGGDFFFGGFGFFGFFFFFFGFFFF@>GG
@M02352:288:000000000-CKWC8:1:1101:8326:8123 1:N:0:ATGCGCAG+AAGGAGTA
TACGTGGGGTGCAAGCGTTAACCGGAATTACTGGGCGTAAAGCGTGCGTAGGTGGTTTGTTAAGCAAGATGTGAAAGCCCCGGGCTCAACCTGGGAACTGCATTTTGAACTGGCAAACTAGAGTATTGTAGAGGGTAGCGGAATTTCCAGTGTAGCGGTGAAATGCGTAGAGATTGGAAGGAACATCAGTGGCGAAGGCGGCTACCTGGACAAATACTGACACTGAGGCACGAAAGCGTGGGGAGCAAACAGGATTAGATACCCTGGTAGTCCACGCCGTAA
+
GGGG-CFGGGGGGGGGGGGG8,CFGG+FEGGGGGG8FFFGGG<F,B7FGGGD,EF4,CBF,CFGGFFGGGGGGGGGGGGG@FGGGDGGGGG8=@FGGGGGGFDGDFFGGGGGC<FF@FGEFCGGFG9FGGGFGG78<F,@FGGGG;F;EFGGGGGGGGGGGGGGGGC@EGDFGG79:CFGGGGG:,F@EGGGGGGGGGGGGGGDCGGGGGGF*80AFGGGGGGGGGGGG5DGGGGFGGGGGGFF>DFFGGFFFFGGFFFFGGGGFFGFFFFFFCF?>(07DD
@M02352:288:000000000-CKWC8:1:1101:23062:8135 1:N:0:ATGCGCAG+AAGGAGTA
TACGGAGGGTCCAAGCGTTATCCGGAATCACTGGGTTTAAAGGGTGCGTAGGCGGGTAACTAAGTCTAAGGTGAAAGTCTGTGGCTTAACTATAGAATTGCCTTGGATACTGGTTATCTTGAATTGGGTTGAGGATTGCGGAATGTGACATGTAGCGGTGAAATGCATAGATATGTCATAGAACACCAATTGCGAAGGCAGCGATCTGGGCCTTGATTGACGCTGAGGCACGAAAGCGTGGGGAGCGAACAGGATTAGATACCCTGGTAGTCCACGCCCTAA
+
GGGGGFGGGGGGGGGGGGGGGGGFGGGGGGGGGGGFGGGGGGGGGGGGGGGGGGGGGGGGGGGGGGGGGGGGGGGGGGGGGGGGGGGGGGF9EFGGGGGGGGGGGGFGGGGGGGGGGGGGGGGGGGGGGGGGGGGFGGGGGGGGGGGGGGGGGGGGGGGGGGGGGGGGGGGGGGGFGGFGGGGGGGGGGGGGGGGGGGGGGGGGGGGGGGGGGGGGGGGGGGGGGGGGGGGGGGGFGGGGGGFFFEGGGGFFF077<F:?FFGGFFGFFFFFFGFFFFFFGG
@M02352:288:000000000-CKWC8:1:1101:23057:8155 1:N:0:ATGCGCAG+AAGGAGTA
TACGGAGGGTCCAAGCGTTATCCGGAATCACTGGGTTTAAAGGGTGCGTAGGCGGGTAACTAAGTCTAAGGTGAAAGTCTGTGGCTTAACTCTAGAATTGCCTTGGATACTGGTTATCTTGAATTGGGTTGAGGATTGCGGAATTTGACATGTAGCGGTGAAATGCATAGATATGTCATAGAACACCAATTGCGAAGGCAGCCATCTGGGCCTTGATTGACGCTGAGGCACGAAAGCGTGGGGAGCGAACAGGATTAGATACCCTGGTAGTCCACGCCCTAA
+
GGGG7FCGGEGGFGGGEGGD<FFEGGGG<@CF<FGC@FGAFG9FFGCCFGGGGGG7F+4AF,EFGGD9F9<FGGGGFGG9FFGFFGEFFGG9EEFGDGGFG,?F,B<?<CDE8=BGGCFGGG<=@<<F@FDGGGGDGGFEFCEG,@@,37@,@:EFGGFEGFGGC,7@FGGGGGF,2<;CCGFEFFGFCFC9EGGEE8>>CG*=,3A@C6C75C8@FFF+<C5;CDC=*/<DE*7><5<EGGEF9D3C5C@@?<GGFFBF7FG7=)*9<BBBB7?<B<)352
@M02352:288:000000000-CKWC8:1:1101:5853:8175 1:N:0:ATGCGCAG+AAGGAGTA
TGCGGAGGGGGTTAGCGTTGTTCGGAATTACTGGGCGTAAAGCGCACGTAGGCGGATTGGAAAGTTGGGGGTGAAATCCCAGGGCTCAACCCTGGAACTGCCTCCAAAACTATCAGTCTAGAGTTCGAGAGAGGTGAGTGGAATTCCAAGTGTAGAGGTGAAATTCGTAGATATTTGGAGGAACACCAGTGGCGAAGGCGGCTCACTGGCTCGATACTGACGCTGAGGTACGAAAGTGTGGGGAGCAAACAGGATTAGATACCCTGGTAGTCCACACCGTAA
+
G,FGGGGGGGGGGGGGGGGGGGGGGGGGGGGGGGGGGGGGGGGGGGGGGGGGGGGFGGGGGGGGGGGGGGGGGGGGGGGGGGGGGGGGGGGGGGGGGGGGGGGGGGGGGGGGGGGGGGGGGGGGGGGGGGGGGGGGGGGGGGGGGGGGGGGGGGGGGGGGGGGGGGGGGGGGGGGGGGGGGGGGGGGGGGGGGGGGGGGGGGGGGGGGGGGGGGGGGGGGGGGGGGGGGGGGDGGFGGGGGGFFFFGGGGFFFFGG?FFFGGGGFFGFFFFFFGFFFFFFGG
@M02352:288:000000000-CKWC8:1:1101:5843:8190 1:N:0:ATGCGCAG+AAGGAGTA
TACGGAGGGGGTTAGCGTTGTTCGGAATTACTGGGCGTAAAGCGCACGTAGGCGGATTGGAAAGTTGGGGGTGAAATCCCAGGGCTCAACCCTGGAACTGCCTCCAAAACTATCAGTCTAGAGTTCGAGAGAGGTGAGTGGAATTCCAAGTGTAGAGGTGAAATTCGTAGATATTTGGAGGAACACCAGTGGCGAAGGCGGCTCACTGGCTCGATACTGACGCTGAGGTACGAAAGTGTGGGGAGCAAACAGGATTAGATACCCTGGTAGTCCACACCGTAA
+
GGGGG;BFGGGGGGGFGGGGFGGGGGGGGGGGDFGGGGGGGGGGGGGGGGGGGGGFGGGCFDFGGGGGGGGGGGGGGGFGGGGGGGGFFFGGGGGGGGGCFFGGGGGGGGGGGGGGGGGGGGGGCFGC7FGFEGGCFGGGGGGGGCGGGGGGGGGGGFCFGGGGCFGGCEEDCEGGG96CEGGGFFGGGGGGGGGGGGGGGGD5?FGGGGGGGGGGGGFGGGGGDGGGFFGDE5D@FGCC>EEFFFGGGGFFF:*;7=<FGGGGFFF6)95:FFF:3:@1<C
@M02352:288:000000000-CKWC8:1:1101:17685:8219 1:N:0:ATGCGCAG+AAGGAGTA
TACGGAGGATCCAAGCGTTATCCGGAATCATTGGGTTTAAAGGGTTCGTAGGTGGATGATTAAGTCAGAGGTGAAAGTTTGCGGCTCAACCGTAAAATTGCCTTTGATACTGGTTATCTTGAATCATTGTGAAGTGGTTAGAATATGTAGTGTAGCGGTGAAATGCATAGATATTACACAGAACACCGATAGCGAAGGCAGCTTACTAAACTGATACTGACGCTGAGGCACGAAAGCGTGGGGAGCGAACAGGATTAGATACCCTGGTAGTCCACGCCGTAA
+
GGGGGGGGGGGGGGGGGGGGGGGGGGEGGGGGGGGFGGGGGGGGGGGGGGGGFGGGFGGGGGGGGGGGGGGGGGGGGGGGGGGGGGGGGGGDGGGGGGGGGGGGGGGGGGGGGGGGGGGGGC=FGGGGGGGGGGGGGGGGGGFGGGGGGGGGGGFGGEGGGGGGGGGGGGGGGGGGGGGGGGGGGGGGGGGGGGGGEEGGGGGGGGGGGGFGGGGGGGGGGGGGGGF5FEFDGGGFGGDEGGFFFFGGGGFF62DGDF2FGGGGFFGFFFBFFGFFFFFFGG
@M02352:288:000000000-CKWC8:1:1101:20047:8224 1:N:0:ATGCGCAG+AAGGAGTA
TACGAGGGGTGCAAGCGTTAATCGGAATTACTGGGCGTAAAGCGTGCGTAGGTGGTTTGTTAAGCAAGATGTGAAAGCCCCGGGCTCAACCTGGGAACTGCATTTTGAACTGGCAAACTAGAGTATTGTAGAGGGTAGTGGAATTTCCAGTGTAGCGGTGAAATGCGTAGAGATTGGAAGGAACATCAGTGGCGAAGGCGGCTCACTGGCTCGATACTGACGCTGAGGTGCGAAAGTGTGGGGAGCAAACAGGATTAGATACCCTGGTAGTCCACACCGTAA
+
GGGGFGGGGGGGGGGGGGGGGGGGGGGGGGGGGGGGGGGGGGGGGGGGGGGGFGGGGGGGGGGGGGGGGGGGGGGGGGGGGGGGGGGGGGGGGGGGGGGGGGGGGGGGGGGGGGGGGGGGGGGGGGGGGGGGGGGGGGGGGGGGGGGGGGGGGGGGGGFGGGGGGGGGGGGGFGGGGGGGGGGGGGGGGGGGGGGGGGGGGGGGGGGGGGGGGGGFGGGGGGGCGGGGGGGGGGDFGGGGGGFFFFGGGGFFFFGGFFFFGGGGFFGFFFFFFGFFFFF?GG
@M02352:288:000000000-CKWC8:1:1101:25091:8231 1:N:0:ATGCGCAG+AAGGAGTA
TACGAGGGGTGCAAGCGTTAATCGGAATTACTGGGCGTAAAGCGTGCGTAGGTGGTTTGTTAAGCAAGATGTGAAAGCCCCGGGCTCAACCTGGGAACTGCATTTTGAACTGGCAAGCTAGAGTATTGTAGAGGGTAGTGGAATTTCCAGTGTAGCGGTGAAATGCGTAGAGATTGGAAGGAACATCAGTGGCGAAGGCGACTCCCTGGCCAAAGACTGACGCTCATGTGCGAAAGTGTGGGTAGCGAACAGGATTAGATACCCTGGTAGTCCACACCGTAA
+
GGGG@EGGGGGGGGGGGGGGCFGFGGEGGGFGGGGGGGGGGGFGGGGGBFGGEFGFGGGGGGGGGFGGGGGGGGGGG?FEGEGGGGGGGGGGGFEGF=FFGFGGGGGGGDFGGGGFGFGFFDF<FGGGGGGGGGE:DFGGGGCFFFGGFAFCGGGEEECEGGGGGGGBEE*>,2BEFCGGEGGEFGGGGGGGGGGGGGGGDCEEGGGGFFGC8CFEEE88CEECE5?FF9FGGGD37<CFGEDF?FCDCG@F?BGG<F<B7EGGF>FFF444BG@?B?D:GG
@M02352:288:000000000-CKWC8:1:1101:16613:8255 1:N:0:ATGCGCAG+AAGGAGTA
TACGGAGGGGGTTAGCGTTGTTCGGAATTACTGGGCGTAAAGCGTACGTAGGCGGATCAGAAAGTATGGGGTGAAATCCCAGGGCTCAACCCTGGAACTGCCTCATAAACTCCTGGTCTTGAGTTCGAGAGAGGTGAGTGGAATTCCGAGTGTAGAGGTGAAATTCGTAGATATTCGGAGGAACACCAGTGGCGAAGGCGGCTCACTGGCTCGATACTGACGCTGAGGTACGAAAGTGTGGGGAGCAAACAGGATTAGATACCCTGGTAGTCCACACCGTAA
+
GGGGGFGGGGGGGGGGGFEGGGGGGGGGGGGGGGGGGGGGGGGGGGGGGGGGGGGGGGGGGGGGGGGGGGGGGGGGGGFGGGGGGGGGGGGGGGGGGGGGGG9FGGGGGGGGGGGGGGGGGGGGGGGFGGGGGGGGGGGGGGGGGGGGGGGGGGFGGGGGGGGGGGGGGGGGGGGGGGGGGGGGGGGGGGGGGGGGGGGGGGGGGGGGGFGGGGGGGGFGGGGEGGGGGGGGGGGFGG>CEGE?9EGFGGFFFFGGFFAFGFGGFFGFBFFFFFFF<BEFGG
@M02352:288:000000000-CKWC8:1:1101:20966:8295 1:N:0:ATGCGCAG+AAGGAGTA
TACGGAGGGGGTTAGCGTTGTTCGGAATTACTGGGCGTAAAGCGCACGTAGGCGGATCAGAAAGTATAGGGTGAAATCCCAGGGCTCAACCCTGGAACTGCCTTATAAACTCCTGGTCTTGAGTTCGAGAGAGGTGAGTGGAATTCCAAGTGTAGAGGTGAAATTCGTAGATATTTGGAGGAACACCAGTGGCGAAGGCGGCTCACTGGCTCGATACTGACGCTGAGGTGCGAAAGTGTGGGGAGCAAACAGGATTAGATACCCTGGTAGTCCACGCCCTAA
+
GGGGGGGGGGGFGGGGGGGGGGGGGFGGGGGGGGGGGFEGGGGGDGGGGGGGGGGGGGGGGGGGGGGGGGGGGGGGGGGGGGGGGGGGGGGGGGGGGGGGGGGGGGGGGCFGGGGGGGGGGGGGGGGGGGGGGGFGGGGGGGGGGGFGGGGGGGGGGGGGGGGGGGGGGGGGGGGGGGGGGGGGGGGFGGGGGGGGGGGGGGGGGGGGGFGGGGGGGGGGGGGGGGGGDCFGGGG@FGGGGGFFFFGGGGFF?FGDFFFFGGGGFFG@BFFFFGFF>FEFDF
@M02352:288:000000000-CKWC8:1:1101:19040:8311 1:N:0:ATGCGCAG+AAGGAGTA
TACGGAGGATCCAAGCGTTATCCGGAATCATTGGGTTTAAAGGGTCCGTAGGTGGATAATTAAGTCAGAGGTGAAATCCTGCAGCTCAACTGTAGAATTGCCTTTGATACTGGTTGTCTTGAGTTATTATGAAGTAGTTAGAATATGTAGTGTAGCGGTGAAATGCATAGATATTACATAGAATACCAATTGCGAAGGCAGATTACTAATAATATACTGACACTGATGGACGAAAGCGTGGGGAGCGAACAGGATTAGATACCCTGGTAGTCCACGCCGTAA
+
GGGGGGGGGGGGGGGGGGGGGGGGGGGGGGGGGGGFGGGGGGGGGGGGGGGGFGFGGGGGGGGGGGGGGGGGGGGGFGGGGGGGGGGGGGGGGGGGGGGGGGGGGGGGFGGGGGGGGGGGGGGGGGGGGGGGGGGGGGGGGGGGGGGGGGGGGGGGGGGGGGGGGGGGGGGGGGGGGGGGGGGGGGGGGGGGGGGGDGGGGGGGGGGGGGGGGGGGGGGGGGGGGGGGFGGGGGGFGGGGGGFFFFGGGGFFFFGGFFFFGGGGFFGFFFFFFGFFFFFFGG
@M02352:288:000000000-CKWC8:1:1101:11750:8315 1:N:0:ATGCGCAG+AAGGAGTA
TACGGAGGGGGTTAGCGTTGTTCGGAATTACTGGGCGTAAAGCGCACGTAGGCGGATTGATCAGTTGGGGGTGAAATCCCGGGGCTCAACCCCGGAACTGCCTCCAATACTGTCAGTCTAGAGATCGAGAGAGGTGAGTGGAATTCCGAGTGTAGAGGTGAAATTCGTAGATATTCGGAGGAACACCAGTGGCGAAGGCGGCTCACTGGCTCGATACTGACGCTGAGGTACGAAAGTGTGGGGAGCAAACAGGATTAGATACCCTGGTAGTCCACACCGTAA
+
GGGGGEFGGDGFGGGGGGGGGGGGGGGGGGGGGGGGGGGGGGGGGGGGGGGGGGGEGGGDGFGGGGGGGGGGGGGGGGGGGGGGGGGGGGGGGGGGGGGGGGGGGGGFGFGGGGGGGGGGGGGGFFGGGFFFGGGCFGGGGGGGGGGGEGGGGGGGGGGGGGGGGGGGGGEGGGGGFGGGGGGGGGGGGGGGGGGGGGGGEGGEEFFGCFFGGEGGGGGGGGGGGGGGGFGGEFDFFFGGEGFFFFGGGGFFFFGG<@>FGGGGFFGFA6AAF=F>??FFGG
@M02352:288:000000000-CKWC8:1:1101:19022:8316 1:N:0:ATGCGCAG+AAGGAGTA
TACGGAGGATCCAAGCGTTATCCGGAATCATTGGGTTTAAAGGGTCCGTAGGTGGATAATTAAGTCAGAGGTGAAATCCTGCAGCTCAACTGTAGAATTGCCTTTGATACTGGTTGTCTTGAGTTATTATGAAGTAGTTAGAATATGTAGTGTAGCGGTGAAATGCATAGATATTACATAGAATACCAATTGCGAAGGCAGATTACTAATAATATACTGACACTGATGGACGAAAGCGTGGGGAGCGAACAGGATTAGATACCCTGGTAGTCCACGCCGTAA
+
GGGGGGGGGGGGGGGGGGGGGGGGGGGGGGGGGGGFDGGGGGGGGGGGGGGGEFGFGGGGGGFGGGGGGGGGGGGGGGGGGGGGGGGGGGGGGGGGGGGGGGGGGGGGGGGGGGGGGGGGGGGGGGGGGGGGGGGGGGGGFGGGGGGGCGGGGGGGGGGGGGGGGGGGGGGGGGGGGGGGGGGGGGGGGGFGGDGGGGGFEGGFFGGGDE:FGGGGGGGGGGGGGGGGGGGDGGDDGDGGGG>;9DDGGGFFFFGGFFFFGGGGFFFFFFFFFGFFFFFFGG
@M02352:288:000000000-CKWC8:1:1101:17104:8317 1:N:0:ATGCGCAG+AAGGAGTA
TACGGAGGGTCCGAGCGTTATCCGGAATCATTGGGTTTAAAGGGTCCGCAGGCGGTCAATTAAGTCAGAGGTGAAATCCCATCGCTCAACGATGGAACTGCCTTTGATACTGATTGACTTGAGTTATATGGAAGTAGATAGAATAAGTAGTGTAGCGGTGAAATGCATAGATATTACTTAGAATACCGATTGCGAAGGCAGTCTACTACGTATATACTGACGCTGAGGGACGAAAGCGTGGGGAGCGAACAGGATTAGATACCCTGGTAGTCCACGCCGTAA
+
GGGGGGGGGFGGGGGGGGGGGGGGGGGGGGGGGGGGGGGGGGGGGGGGGGGGGGG@FGGGGGGGGGGGGGGFGGGGGGGGGGGGGGGGGGGGFGGGGGGGGGGGGGGGGGGGGGGGGGGGGGGGGGGCFGFGGGFGGGGGGGGGGGGGGGGGGGGCEFEFGGGGGGGGGGGGGGGGGFGGGGGCGGGGGGDGGGGGGGGGGFFGGGGGGGGGGFFGGGGGGGGGGGGGGGGGGGGFGGCEGEEFFFGGGGDF:BCGBFFFGG+9@FGF>F2<FC=?F<B0CD
@M02352:288:000000000-CKWC8:1:1101:17106:8336 1:N:0:ATGCGCAG+AAGGAGTA
TACGGAGGGTCCGAGCGTTATCCGGAATCATTGGGTTTAAAGGGTCCGCAGGCGGTCAATTAAGTCAGAGGTGAAATCCCATCGCTCAACGATGGAACTGCCTTTGATACTGATTGACTTGAGTTATATGGAAGTAGATAGAATAAGTAGTGTAGCGGTGAAATGCATAGATATTACTTAGAATACCGATTGCGAAGGCAGTCTACTACGTATATACTGACGCTGAGGGACGAAAGCGTGGGGAGCGAACAGGATTAGATACCCTGGTAGTCCACGCCGTAA
+
GGGGGGGG>FGGGGGGGGGGGGGGGGEGDGGGGGGGGGGGGGGGGCGGGGGGGGG@FG<FGGGGGGGGGGGGGGGGG,=E<FCFGFGGGGGFGC=FGEGGG=<FGGGGGGGG,CFG9FGGGGGGCDC9FCFG3FGCF@D9FGGG9,>F;FFGGGGGGGGGGGGGGGFFGGGGGGGGG?;CGGGGGGGGGGGGGGGGGGGGGGGGGGG9<*;AC:;CGGGGG5CEGD5F5:>DGGGF:EDGGGFF0>)9CDFFFFGGFFFFFGGGFFCFFFFFFGF?>BFFGG
@M02352:288:000000000-CKWC8:1:1101:21790:8377 1:N:0:ATGCGCAG+AAGGAGTA
TACGGAGGGGGTTAGCGTTGTTCGGAATTACTGGGCGTAAAGCGTACGCAGGCGGTTTGTTAAGCGAGATGTGAAAGCCCCGGGCTCAACCTGGGAACTGCATTTCGAACTGGCAAACTAGAGTGTGATAGAGGGTGGTAGAATTTCAGGTGTAGCGGTGAAATGCGTAGAGATCTGAAGGAATACCGATGGCGAAGGCAGCCACCTGGGTCAACACTGACGCTCATGTACGAAAGCGTGGGGAGCAAACGGGATTAGATACCCCGGTAGTCCACGCCGTAA
+
GGGGGGGGGGGEGGGGGGGGGGGGGGGGGGGGGGGGGGGGGGGGGGGGGGGGGGGGGGGGGFGGGGGGGGGGGGGGGGGGGGGGGGGGGGGGGGGGGGGGGGGGGGFGGGGGGGGGGGGGGGGGGFGGGGGGGGCGFFFGGFGGGGGGGGGGGGGGGGGGGGGGGGGGGGGFFGGGGGGGGGFGGGGGGGGGGGGGDGGGGGGGGGGGGGGGGGGGGGGFGGGGGGGGGGGGGGG:FGGGGGFFFFGGGGFEF?GGFFFFGGGGFFDFFFFFFGFFFFEFGD
@M02352:288:000000000-CKWC8:1:1101:26654:8442 1:N:0:ATGCGCAG+AAGGAGTA
TACGGAGGGTCCGAGCGTTATCCGGAATCATTGGGTTTAAAGGGTCCGCAGGCGGTCGATTAAGTCAGAGGTGAAATCCCATAGCTCAACTATGGAACTGCCTTTGATACTGGTTGACTTGAGTCATATGGAAGTAGATAGAATGTGTAGTGTAGCGGTGAAATGCATAGATATTACACAGAATACCGATTGCGAAGGCAGTCTACTACGTATGTACTGACGCTCATGGACGAAAGCGTGGGGAGCGAACAGGATTAGTTACCCTGGTAGTCCACGCCGTAA
+
GGGGGFEEGFGGGGGGGGGGGGG7FEGGFGEFGGGFGDFCFGGGGGFFGGGDGGGGGEFEGGGGFGGGGGFFGGGGGFGGGGFF@<E,EFGFBFFCFGGGCGGCBACFGGGGGFDGGGGGGGGGGGDFGGFCGGFFC@CFAFC<FFADFFGFG,5FFGGGGGGGGGGGFGG@CDDFDFGFEFGBFCFGECFCFCE>5EFGEGGGGG9;CEGGFFGGGGGGGGGE8D9?9FGGGGGFGG<>5C::>FCDGGFF:F4:8F)1<+<C=@C?:=7<=?=1;1@BDC
@M02352:288:000000000-CKWC8:1:1101:9405:8495 1:N:0:ATGCGCAG+AAGGAGTA
TACGGAGGATCCAAGCGTTATCCGGAATCATTGGGTTTAAAGGGTCCGTAGGTGGATAATTAAGTCAGAGGTGAAAGTTTGCGGCTCAACCGTAAAATTGCCTTTGATACTGGTTATCTTGAGTTATTATGAAGTAGTTAGAATATGTAGTGTAGCGGTGAAATGCATAGATATTACATAGAATACCAATTGCGAAGGCAGATTACTAATAATATACTGACACTGATGGACGAAAGCGTGGGGAGCGAACAGGATTAGATACCCTGGTAGTCCACGCCGTAA
+
GGGGGGGGGGGGGGGGGGGGGGGGGGGGGGGGGGGGGGGGGGGGGGGGGGGGGGGGGGGGGGGGGGGGGGGGGGGGGGGGGGGGGGGGGGGGGGGGGGGGGGGGGGGGGGGGGGGGGGGGGGGGGGGGGGGGGGGGGGGGGGGGGGGGGGGGGGGGGGGGGGGGGGGGGGGGGGGGGGGGGGFFGGGGGGGGGGGGEGGGGGGGGGGGFFGGGGGGGGGGGGGGGGGGGGGGGGGDGGDGGGFFFFGGGGFFBFGGFFFFGGGGFFGFFFFFFGFFFFFFGD
@M02352:288:000000000-CKWC8:1:1101:28782:8549 1:N:0:ATGCGCAG+AAGGAGTA
TACGGAGGATCCAAGCGTTATCCGGAATCATTGGGTTTAAAGGGTCCGTAGGTGGATAATTAAGTCAGAGGTGAAATCCTGCAGCTCAACTGTAGAATTGCCTTTGATACTGGTTGTCTTGAGTTATTATGAAGTAGTTAGAATATGTAGTGTAGCGGTGAAATGCATAGATATTACATAGAATACCAATTGCGAAGGCAGATTACTAATAATATACTGACACTGATGGACGAAAGCGTGGGGAGCGAACAGGATTAGATACCCTGGTAGTCAACGCCGTAA
+
GGGGEBFFEFEGFGGGGFEGGFGEG6@FEFEFFGGFGGGGFGGGGFFGGGGGCFGGCCDFFAFGGG9FDGGGGGGGGEFGGDCFFEGGGGG<FFFGGDGFG9<EEFGF,AFG@FGGCCFFG9FFFAGFGGGA<EE,CBFC957FDFGGFCFFEGGDGGGFGGGGFEGD:DAFGGDF;DFGFGGFFFFG<FFGFEGEEGGDE8@@DD7@@DBCG9BFFGGGGDGG6CFGG664/CDDC**=EG:@95C3C)5821C>742@G?6*15<:)7460*13(3>>GD
@M02352:288:000000000-CKWC8:1:1101:15039:8581 1:N:0:ATGCGCGG+AAGGAGTA
TACGGAGGGTGCAAGCGTTATCCGGAATCATTGGGTTTAAAGGGTCCGCAGGCGGTCAATTAAGTCAGAGGTGAAATCCCATAGCTTAACTATGGAACTGCCTTTGATACTGGTTGACTTGAGTTATACGGAAGTAGATAGAATGTGTAGTGTAGCGGTGAAATGCATAGAGATTACACAGAATACCGATTGCGAAGGCAGTCTACTACGTATATACTGACGCTCATGGACGAAAGCGTGGGGAGCGAACAGGATTAGATACCCTGGTAGTCCACGCCGTAA
+
GGGGGGGGGGGGGGGGGGGGGGGGGEGGGGGGGGGGGDGFFGGGGGGGGGGGGGGGGGGGGGGGGGGGGGFGGGGGGGGGGGGGGGCFGGFGGGGGFGGGGGGGGFGGGGFGGGGGGGGGGGGGGGGGGGGGGGGGGEFGGGFGFFGGGGGFGGGGGGGGGGGGGGGGFFGGFGGGGGGGFGCFGGGGGGGGGGGCCEGGGGGGGGGGGDGGGGGFGGGGGGGGGGGG6?CCEGDDGGGGGGFF1BDDGGFFF?FDFFFFGGGGFFGF>FAAFFF?>?FFDD
@M02352:288:000000000-CKWC8:1:1101:3156:8603 1:N:0:ATGCGCAG+AAGGAATA
TACGGAGGGTCCGAGCGTTAATCGGAATTACTGGGCGTAAAGCGCACGCAGGCGGTTTGTTAAGCTAGATGTGAAAGCCCTGGGCTCAACCTGGGAATTGCATTTAGAACTGGCAGGCTAGGGTTTTGGAGAGGGGGGTGGAATTGCAGGTGTAGCGGTGAAATGCGTAGATATCTGGAGGAACATCAGTGCCGAAGGCGCGTCCCTGGTCAGTAACTGCGGCTCATGTGCGAAAGTTTGGGTACAAAAAAGGATTGGTTACCCTGGTAGTCACCACCTTAA
+
GGGGGGGG:F@FGGGGGGGGD@FGGGCFGGFGGGGFEFGGGG<FC>FFFGGGGGG+7FFGFGGGFFGGD<FG<FGGC<44A,DFGGGGGGGGD,+:BBD5F<FFFGGGA,<F88,+++B,:,,8,3@F:,,>F*3**21:*C6C0+++<;;+2+00:*1*2C+++3*1/2*+20++<+<>*/02;C<C+<F+2*?/C8*?**:*:ECE*2*+0+<++++2******<<2+*/:C9500*<EG;40**2**)0(,>0())00AF*/<594*.6*0/,(().>C
@M02352:288:000000000-CKWC8:1:1101:3167:8624 1:N:0:ATGCGCAG+AAGGAATA
TACGGAGGGTCCGAGCGTTAATCGGAATTACTGGGCGTAAAGCGCACGCAGGCGGTTTGTTAAGCTAGATGTGAAAGCCCTGGGCTCAACCTGGGAATTGCATTTAGAACTGGCAGGCTAGAGTTTTGGAGAGGGGAGTGGAATTCCAGGTGTAGCGGTGAAATGCGTAGATATCTGGAGGAACATCAGTGGCGAAGGCGACTCCCTGGTCAGTAACTGACGCTCATGTGCGAAAGTGTGTGTAGCGAACAGGATTAGATACCCTGGTAGTCCACACCGTAA
+
GGGGGGGGGGFGGGGGGGGGGGGFGGEFGGFGGFGFFGGGGGFGGCGFDFGDFGG@+B:FFGFAFFGGFGGGDCFGGCEFFEGGGGGFGFGGG87FGDEGGGGFGFG<FGGGGFCF@FFGA,FF,><A7FFGGGEF>F*3:FFFGCF;DEGGFG@FGGF:FGGC,>CBCCDGGGF@CDFFDGGGFGGFCB,?EEGGCGG88EGGGGCF53?+;<ACGFGGGGGECGGGE+0>EEG:FF>E*2><2@DD=DEFFFF7<FFFGFCFFFFF)/3<9FFBB?D?D9
@M02352:288:000000000-CKWC8:1:1101:6831:8635 1:N:0:ATGCGCAG+AAGGAGTA
TACGGAGGATCCAAGCGTTATCCGGAATCATTGGGTTTAAAGGGTCCGTAGGTGGATAATTAAGTCAGAGGTGAAAGTTTGCGGCTCAACCGTAAAATTGCCTTTGATACTGGTTATCTTGAATTATTGTGAAGTGGTTAGAATATGTAGTGTAGCGGTGAAATGCATAGATATTACATAGAATACCAATTGCGAAGGCAGATCACTAACAATATATTGACACTGATGGACGAAAGCGTGGGGAGCGAACAGGATTAGATACCCTGGTAGTCCACGCCGTAA
+
GGGGGGGGDGGGGGGGGGGGGGGGDEEFGG<FGGGGGGGGGGGGGGGGGGGGEFG6EA<FEFGGGGGGGGGGGGGGGCF9?FBCGGEGGG,FFFGGGGGGGGGGGGGGGGGGFEGA9EDGGG?FGFGGGGGG9FG=B><>DGGGDFFG9<FGGGGGGGGGGGGFGGGGGGGGGGFGGGGGGGGFGGGGGGGGGGGGGGGGGFGCFFGGGGG9F?FGGGGGGCEGGGGGFEFGGGCAGGGGGGFFFEGGGGFF:BGG<FFFGGGGFFGFFFFFFGFFF?EFDC
@M02352:288:000000000-CKWC8:1:1101:28145:8651 1:N:0:ATGCGCAG+AAGGAGTA
TACGGAGGATCCAAGCGTTATCCGGAATCATTGGGTTTAAAGGGTCCGCAGGCGGTTGTTTAAGTCAGAGGTGAAAGTTTGCAGCTCAACTGTAGAATTGCCTTTGATACTGGTTATCTTGAGTTATTATGAAGTAGTTAGAATATGTAGTGTAGCGGTGAAATGCATAGATATTACATAGAATACCAATTGCGAAGGCAGATTACTAATAATATACTGACACTGATGGACGAAAGCGTGGGGAGCGAACAGGATTAGATACCCTGGTAGTCCACGCCGTAA
+
GGGGGGEFEGGGGGGGGGGGGGGGGGGGFFGGGGGFEGGGGGGGGGGGGGGGGGGGGGGGGGCDGGGGFGGGGGGGGGGGGGGGGGGGGGGGGGG<FGGGGGGGGGFGGFFFGFFGGGGGGDFGGGGGGGGFDFGGGGGGGGGGGFFFFDFGGGFGDGGGGGGGGGGGGGGGGFGGGGGGGGGFGGGGGGF9FGGEGGGGGGGGGGGG?FGFGGGGGGGGGGGGGDGC9CFGGGGDFGDGG5:?FDGDCGEFFFGGFFBFGG6CFF3?BFF>FFF:>:>;DC
@M02352:288:000000000-CKWC8:1:1101:10417:8669 1:N:0:ATGCGCAG+AAGGAGTA
TACGGAGGGTGCAAGCGTTAATCGGAATTACTGGGCGTAAAGCGCACGTAGGCGGTTGATTAAGTCGAATGTGAAAGCCCCGGGCTCAACCTGGGAATTGCATCCGATACTGGTCAACTAGAATTTGGGAGAGGTGAGTGGAATTTCCGGTGTAGCGGTGAAATGCATAGAGATCGGAAGGAACACCAGTGGCGAAGGCGACTCACTGGACCAAAATTGACGCTGAGGTGCGAAAGCGTGGGTAGCAAACAGGATTAGATACCCTGGTAGTCCACGCCGTAA
+
GGFFGEEGGCFGGFGGGCEGGGGFGEGGGGGGGGGGGGGGFGGGGGGGFGGGGGGGGGGGGGGGGGGGGGGFGGGFGGGGGGGGGEGGGGGGGGGGGGGGGGGGGGGGGGGGGGGGGGGGGACFFGGGEFGGGGGGGGGGGGGGGGGGGGGGGGGGEEGGFGGGGGGGGGGFFGGGGDEEGGGGGGGGGGGGGGGGGGGGGGGGGGGGGGGGGGFFGGFGGGGEGGGGG=FDGGGFGGGGGGFFFFGFEFFFFFGGFF>FGGFC?FGFFFDDFGFFBFFFGC
@M02352:288:000000000-CKWC8:1:1101:4265:8689 1:N:0:ATGCGCAG+AAGGAGTA
TACGGAGGATGCAAGCGTTATCCGGAATCATTGGGCGTAAAGCGTCCGCAGGTGGCGATTCAAGTCTGCTGTTAAAGACAGAAGCTCAACTTCTGAACAGCGGTGGAAACTGGATAGCTAGAGTACGGTAGGGGTTGAGGGAATTCCCAGTGTAGCGGTGAAATGCGTAGATATTGGGAAGAACACCAGTGGCGAAGGCGCTCAACTGGGCCGTAACTGACACTCAGGGACGAAAGCTAGGGTAGCGAAAGGGATTAGATACCCTGGTAGTCCACACCGTAA
+
GGGGGGGGGGGGGGGGGGGGGGGGGGGGGGGGGGGGGGGGGGGGGGGGGGGGGGGGGGGGGGGGGGGGGGGGGGGGGGGGGGGGGGGGGGGGGGGGGGGGGGGGGGGGGGGGGGGGGGGGGGGGGGGGGGGGGGGGGGGGGGGGGGGGGGGGGGGGGGGGGGGGGGGGGGGGGGGGGGGGGGGGGGGGGGGGGGGGGGGGGGGGGGGGGGGGGGGGGGGGGGGGGGGGGGGGGGDEGGGGGGFFFFGGGGFFFFGG?FFFGGGCFFGFFFFFFGFFFFEFGG
@M02352:288:000000000-CKWC8:1:1101:8054:8701 1:N:0:ATGCGCAG+AAGGAGTA
TACGGAGGGGGTTAGCGTTGTTCGGAATTACTGGGCGTAAAGCGCACGTAGGCGGATCAGAAAGTAAGGGGTGAAATCCCAGGGCTCAACCCTGGAACTGCCTCTTAAACTCCTGGTCTTGAGTTCGAGAGAGGTGAGTGGAATTCCGAGTGTAGAGGTGAAATTCGTAGATATTCGGAGGAACACCAGTGGCGAAGGCGGCTCACTGGCTCGATACTGACGCTGAGGTGCGAAAGTGTGGGGAGCAAACAGGATTAGATACCCTGGTAGTCCACACCGTAA
+
GGGGGGGGGGGGGGGGGFGGGGGGGGGGGGGGGGGGGFGGGGGGGGGGGGGGGGGGGGDGGGGGGGGGGGGGGGGGGGGGGGGGGGFFGGFGGGGGGGGGGGGGGGGGGGGGGGGGGGGGGGFGGGGFGGGGGGF>FGGGGGGGGGGGGGGGFGGGGGGGGGGGGGGGGGGGGGGGGGGEGGGGGGGGGGGGGCCGGGGGGGGGGGGGGGGGGGGGGGGFGGEGGGGGGGGGGDGFGGGGGDDFFFGGGGFF:BGG?@48CGCFFFGFFFFFFGF7:?>?GG
@M02352:288:000000000-CKWC8:1:1101:18980:8719 1:N:0:ATGCGCAG+AAGGAGTA
TACGGAGGGGGTTAGCGTTGTTCGGAATTACTGGGCGTAAAGCGTACGTAGGCGGATTGGAAAGTTGGGGGTGAAATCCCAGGGCTCAACCCTGGAACTGCCTCCAAAACTATCAGTCTAGAGTTCGAGAGAGGTGAGTGGAATTCCAAGTGTAGAGGTGAAATTCGTAGATATTTGGAGGAACACCAGTGGCGAAGGCGGCTCACTGGCTCGATACTGACGCTGAGGTACGAAAGTGTGGGGAGCAAACAGGATTAGATACCCTGGTAGTCCACACCGTAA
+
GGGGGFGGGGGGGGGGGGGGGGGGGGGGGGGGGGGGGGGGGGGGGGGGGGGGGGGGGGGGFFGGGGGGGGGGGGGGGGGGGGGGGGGGGGGGGGGGGGGGGGGGGGGGGGGGGGGGGGGGGGFEGGGGGGGGGGGGGGGGGGFGGGGGGGGGGGGGGGGGGGGGGGGGGGGGGGGGGGGFEGGGGGGGGGGGGEGGGGGGGGGGGGGGGGGGGGGGGGGGGGGGGGGGGGGD=GGFGGGGGGFFFFGGGGFF?:GG?FBFGGGGFFGFAFFFFGFBBFF<GG
@M02352:288:000000000-CKWC8:1:1101:26485:8746 1:N:0:ATGCGCAG+AAGGAGTA
TACGGAGGGTGCGAGCGTTAATCGGAATTACTGGGCGTAAAGCGCGCGTAGGCGGATCATCAAGTCAGATGTGAAATGCCTGGGCTCAACCTAGGAACTGCACTTGAAACTGTTGAACTTGAGTATGGTAGAGGTAAGCGGAATTTCCAGTGTAGCAGTGAAATGCGTAGAGATTGGAAGGAATATCGATGGCGAAGGCAGCTTACTGGGCCATTACTGACGCTGAGGTGCGAAAGCGTGGGTAGCGAACGGGATTAGATACCCCGGTAGTCCATGCTGTAA
+
GGGG@FFGGGGGGGGGGGGG,CFFGE:FGGGGGGG?FGGGGG9F@FGGGGG@FGG:+>,C,CDGGG9F<?FFGGGGC,CB?AFGGGGGGGG83,B>DFGGG9,CDFGGGGGG=<><@DFBFAFGA<AFCFGGGGGGGGFGGEGGGCG,FGGGF@FG<FGGGGGFGFGGEEE,<FFCG+CGDFFFFCF**4FGGGGGGGGCEGGGGGGGG8C58+3AFGGGGGEGGGGF7*77EGGFGGGGGGEFFF9DCG:B?FGGFFFFGGGG:DGFFFFFFG*:?)9<CC
@M02352:288:000000000-CKWC8:1:1101:12389:8780 1:N:0:ATGCGCAG+AAGGAGTA
TACGGAGGGTGCGAGCGTTAATCGGAATTACTGGGCGTAAAGCGCATGCAGGTGGTTCATTAAGTCAGATGTGAAAGCCCGGGGCTCAACCTCGGAACTGCATTTGAAACTGGTGAACTAGAGTGCTGTAGAGGGGGGTAGAATTTCAGGTGTAGCGGTGAAATGCGTAGAGATCTGAAGGAATACCAGTGGCGAAGGCGGCCCCCTGGACAGACACTGACACTCAGATGCGAAAGCGTGGGGAGCAAACAGGATTAGATACCCTGGTAGTCCACACCGTAA
+
GGGGGGEGGGGGGGGGGGGGCFFGGGGGGGGGGGGGGGGGGGGGGGGGGGGGGGGFGGGGGGGGGGGGGGGGGGGGGGGGGGEGGGGGGGGGGGGGFFFGGGGGGGGGGGGGGGGGGGGGGGGGGGGGGGGGGGGGGGGGGGGGGGGGGGGGGGGGGGGGGGGGGGGGGGGGGGGGGGGGGGGGGGGGGGGGGGGGGGGGGGGGGGGGGGGGGFGGGGGGGGGGGGGFGGGGGGGFGGGGGGBB>FGGGGFFFBGGDFFFGGGGFFGF4@BFFGFF??FFFD
@M02352:288:000000000-CKWC8:1:1101:24124:8806 1:N:0:ATGCGCAG+AAGGAGTA
TACGGAGGGTGCGAGCGTTAATCGGAATTACTGGGCGTAAAGCGCATGCAGGTGGTTCATTAAGTCAGATGTGAAAGCCCGGGGCTCAACCTCGGAACTGCATTTGAAACTGGTGAACTAGAGTGCTGTAGAGGGGGGTAGAATTTCAGGTGTAGCGGTGAAATGCGTAGAGATCTGAAGGAATACCAGTGGCGAAGGCGGCCCCCTGGACAGACACTGACACTCAGATGCGAAAGCGTGGGGAGCAAACAGGATTAGATACCCTGGTAGTCCACGCCGTAA
+
GGGGGGGGGGGGGGFGGGGGGGGGGGGGGGGGGGGGGGGGGGGGGGGGGGGGEFGGGGGGGGGGGGGGGGGGGGGGGGGGGGGGGFGGGGGGGGGGGFGGGGGGGGGGGGGGGGGGGGGGGGGGGGGGGGGGGGGGGGGGGGGGGGGGGGGGGGGGGGGGGGGGGGGGGGGFGGGGGGGGGGGFGGGGGGGGGGGGGGGGGGGGGGGGGGGGGGGGGGGGGGEFGFGGGGGGGGGFGGGGGGEFFFGGGG5@BFGGB@>FGGGGFFGFAFFFFGFBFFFFGG
@M02352:288:000000000-CKWC8:1:1101:24765:8811 1:N:0:ATGCGCAG+AAGGAGTA
TACGGAGGGGGTTAGCGTTGTTCGGAATTACTGGGCGTAAAGCGTACGTAGGCGGATTGGAAAGTTGGGGGTGAAATCCCAGGGCTCAACCCTGGAACTGCCTCCAAAACTATCAGTCTAGAGTTCGAGAGAGGTGAGTGGAATTCCAAGTGTAGAGGTGAAATTCGTAGATATTTGGAGGAACACCAGTGGCGAAGGCGGCTCACTGGCTCGATACTGACGCTGAGGTACGAAAGTGTGGGGAGCAAACAGGATTAGATACCCTGGTAGTCCACGCCGTAA
+
GGGGGGGGGGGGGGGGGGGGGGGGGGGGGGGGGGGGGGGGGGGGGGGGGGGGGGGGGGGGGGGGGGFGGGGGGGGGGGGGGGGGGGGGGGGGGGGGGGGGGGGGGGGGGGGGGGGFGGGGGGGGGGGGGFGGGGGGGGGGGGFGGGGG;FFGGGGGGGGFGGDGGGGGDFGGGGGGGGFGGGFDGGGGGGGGGGGGGGGGGGGGGGGGGGGGGGGGGGGFGGG5EGGGGGGGEGD:CGGDGGFF1@GFGGFF::CFFFFFGGGGFFGF<=<BFGF(3<B>GG
@M02352:288:000000000-CKWC8:1:1101:10578:8891 1:N:0:ATGCGCAG+AAGGAGTA
TACGGGGGGTGCAAGCGTTAATCGGAATTACTGGGCGTAAAGCGTTCGTAGGCGGTTGATTAAGCCAGATGTGAAAGCCCAGGGCTCAACCTTGGAACTGCATTTTGAACTGTTCGACTAGAGTACTGTAGAGGGTGGTGGAATTTCCAGTGTAGCGGTGAAATGCGTAGAGATTGGAAGGAACATCAGTGGCGAAGGCGGCCACCTGGACAGATACTGACGCTGAGGTGCGAAAGTGTGGGGAGCAAACAGGATTAGATACCCTGGTAGTCCACGCCGTAA
+
GGGG-8CFGGGGGFGGGGGGCGGGGGGGGGGGGGGGGGGGGGGGF:FGGGGGGGGGGG8,@FGGF,,@CFFFGGGGGGGGGGGGGDGGGGGGFFGGGGGGGGGGC92<FFGGGCG:FGGFGGGGGG@,>FFGGGGGGGG*AFGGGGGF9EGGGDGGGEGGGGGGGGGGGGG9EG7+;<CFGGGFGCFGGGGGGGGEEGGGGGGE8CGGG**+;8EFGGGGGGGG5C5C?/9<EGCB:<CEGGFFBFGGGG>FF?GG?F<FCFGGFFFFBFB<FGFFF?>BGG
@M02352:288:000000000-CKWC8:1:1101:13702:8924 1:N:0:ATGCGCAG+AAGGAGTA
TACGGAGGGGGTTAGCGTTGTTCGGAATTACTGGGCGTAAAGCGTACGTAGGCGGATTGGAAAGTTGGGGGTGAAATCCCAGGGCTCAACCCTGGAACTGCCTCCAAAACTATCAGTCTAGAGTTCGAGAGAGGTGAGTGGAATTCCAAGTGTAGAGGTGAAATTCGTAGATATTTGGAGGAACACCAGTGGCGAAGGCGGCTCACTGGCTCGATACTGACGCTGAGGTACGAAAGTGTGGGGAGCAAACAGGATTAGATACCCTGGTAGTCCACACCGTAA
+
GGGGGGGGGGGFGGGGGGGGEFGGGGGGGGGGGGGGGGGGGGGGGGGGGFGGGGGEFGGGGGGFGGAFGGGFGGGGGGGGGGGGGGGGGGGGGGGGGGGGGGGFGGGGGGGGGGGGGGGGGGGFGGGGGGGGGGFGGGGGGGFGGGGGGGGGGFFGGGGGGGGGGGGFGGGGGGGGGGGGGGGGGGGGGGGGGGGGGGGGGGGGGGGGGGDEGGGGGGGGGGGGGGGGGGGGGGGFGGGGGGFBBFGGFG@F?:GGFFFFGGGGFFGFFFFFFGF?FBE?GD
@M02352:288:000000000-CKWC8:1:1101:11882:8951 1:N:0:ATGCGCAG+AAGGAGTA
TACGGAGGGTCCGAGCGTTAATCGGAATTACTGGGCGTAAAGCGCACGCAGGCGGTTTGTTAAGCTAGATGTGAAAGCCCTGGGCTCAACCTGGGAATTGCATTTAGAACTGGCAGGCTAGAGTTTTGGAGAGGGGAGTGGAATTCCAGGTGTAGCGGTGAAATGCGTAGATATCTGGAGGAACATCAGTTGCGAAGGCGACTCCCTGGTCAGTAACTGACGCTCATGTGCGAAAGTGTGGGTAGCGAACAGGATTAGATACCCTGGTAGTCCACACCGTAA
+
GFGDE@@CEEGGGCGGGFBF@,CDFFCDGGGGGGGGGGG@FGGGGGEGGEFGGGGEGGGGGGGGGGEGCGGF<BEFGGFFFDFCGFGGGFFGGGG=FGDFCDF,EEFCFGGGFGG@EGG?FCF,@DFC@FGCGCFE>EGGFFGGGCFFGGGGGCCFGGFG>GGCEFGGGDGGGGGGGGGGGGGGG?AEGG,?E5?EGGGGEGGGGGGEGGGGFGGGGGGGFGDGGCFGGFGGGGDECGGFCEFB<FDDCGB@:B9F2FBFCC87?FGFFFFFFFF(4:3:CC
@M02352:288:000000000-CKWC8:1:1101:21384:9031 1:N:0:ATGCGCAG+AAGGAGTA
TACGGAGGGTGCAAGCGTTAATCGGAATTACTGGGCGTAAAGCGCGCGTAGGCGGTTTGTTAAGCTAGCTGTGAAAGCCCTGGGCTCAACCTGGGAACTGCAGTTAGAACTGACAGGCTAGAGTACAGCAGAGGATAGTGGAATTCCAGGTGTAGCGGTGAAATGCGTAGATATCTGGAGGAACATCAGTGGCGAAGGCGACTCCCTGGTCAGTAACTGACGCTCATGTGCGAAAGTGTGGGTAGCGAACAGGATTAGATACCCTGGTAGTCCACACCGTAA
+
GGGGGGGGGGGGGGGGGGGGGGGGGGGGGGGGGGGGGGGGGGGGGGGGGGGGGGGGGGGGGGGGGGGGGGGGGGGGGGGGGGGGGGGGGGGGGGGGGGGGGGGGGGGGGGGGGGGGGGGGGGGGGGGGGGGGGGGGGGGGGGGGGGGGGGGGGGGGGGGGGGGGGGGGGGGGGGGGGGGGGGGGGGGGGGGGGGGGGGGGGGGGGGGGGGGGGGGGGGGGGGGGGGGGGGGGGGGFGGGGGGFBFFDGGGFFFFGGF@AFGGGGFFGFFFFFFGFFFFFFGG
@M02352:288:000000000-CKWC8:1:1101:15222:9054 1:N:0:ATGCGCAG+AAGGAGTA
TACGGAGGATCCAAGCGTTATCCGGAATCATTGGGTTTAAAGGGTCCGTAGGCGGATAGATAAGTCAGAGGTGAAATCCTGCAGCTCAACTGTAGAATTGCCTTTGAAACTGTTTATCTTGAGTTATTGTGAAGTGGTTAGAATATGTAGTGTAGCGGTGAAATGCTTAGAGATTACATGGAATACCGATTGCGAAGGCAGATCACTAACAATATACTGACGCTGATGGACGAAAGCGTGGGGAGCGAACGGGATTAGATACCCCGGTAGTCCACGCCGTAA
+
GGGGGGGGEFCFGGGGGGGGGGGGGGGGGGGGGGGCFGGGGGGGGGGGGGGGGGGGGGGEGGGGGGGGGGGGGGGGGGGGGGFGGFGGGGGGGGGGGGGGGGGGGGGGGGGGGGGGGGGGGGGGGGGGGGGGGGGGGGGGGGGGGGGGGGGGGGGGGGGGGGGGGGGGGGGGGGDGGGGGGGGGGGFGGGGGGGGGGGGGGGGGGGGGGGFGGGGGGGGGGGGGGGGGGGGGGGGFGGCGGGFFFFGGGGFFFFGGFFFFGGGGFFGFFFFFFGFFFFFFGG
@M02352:288:000000000-CKWC8:1:1101:17015:9056 1:N:0:ATGCGCAG+AAGGAGTA
TACGGAGGGTGCGAGCGTTAATCGGAATTACTGGGCGTAAAGCGTACGCAGGCGGTTTGTTAAGCGAGATGTGAAAGCCCCGGGCTCAACCTGGGAACTGCATTTTGAACTGGCAAACTAGAGTATTGTAGAGGGTAGTGGAATTTCCAGTGTAGCGGTGAAATGCGTAGAGATTGGAAGGAACACCAGTGGCGAAGGCGGCTCACTGGCTCGATACTGACGCTGAGGTGCGAAAGTGTGGGGAGCAAACAGGATTAGATACCCTGGTAGTCCACACCGTAA
+
GFGGGEEGGGGGGGGDGBFG,EEFGCBFGGGGGGGGGGGGFGGGGGEGGGGGGGGFGGGGGGGGGGGEGGGGGGGGGGGGGGGDFGGGGGGGGGGGGGGGGGGFGFFGGGGGGGGCGGGGGGGGGGGGGGGGGGGGGGGGGGGGGGGGGGGGGCFGGGGGGGGGGGGGEECGGGGGGGFGGGGGGGGGGGGGGGGGCGGGGGGG?CGFFGGGEGGGGGGGGGGGG3=ECGGGGGGFGGGGGGF?3BGGGGFFFFGG?FAFGGFGFFGF<=AB4>FFFBFBGG
@M02352:288:000000000-CKWC8:1:1101:27376:9084 1:N:0:ATGCGCAG+AAGGAGTA
TACGGAGGATCCAAGCGTTATCCGGAATCATTGGGTTTAAAGGGTCCGTAGGTTGATAATTAAGTCAGAGGTGAAATCCTGCAGCTCAACTGTAGAATTGCCTTTGATCCTGGTTATCTTGAGTCATTATGAGGTAGTTAGATTATGTAGTGTAGCGGTGAAATGCATAGATATTACATAGAATACCAATTGCAAAGGCAGATTACTAATAATGTCCTGACACTGATCGCCGAAAGCGTGGGGAGAGAAAAGGATTAGTTACCCTGGTAGTCCACGCCGTAA
+
GGGGGGGGGG<F@GFGGGGGGGGGGG@G@FGGGGGGGGGGGGGGG,CFGFGGC9FFG,CFAFGGGGGGFGGGFGGGGAF<<@BFFGGGGGCFF<DA?,?BF9FG99F5,9AFGGGF,,CF<9<EFGGFGGAF,,A5EFEA?F,F,C,F9,A,9,69@CE3FGCG9,E@C;2@D@<,@>CF9B,@=FA@3D=,@,@7B,,46;D,,?FC?A+,2,6,,,,2?,4>,:E,**2/=EC5*:CGGG3/()1>+*0<8:F>4*-/+3A4FF36<4<A*01(,834DD
@M02352:288:000000000-CKWC8:1:1101:27353:9085 1:N:0:ATGCGCAG+AAGGAGTA
TACGGAGGATCCAAGCGTTATCCGGAATCATTGGGTTTAAAGGGTCCGTAGGTTGATAATTAAGTCAGAGGTGAAATCCTGCAGCTCAACTGTAGAATTGCCTTAGATACTGGTTATCTTGAGTCATTATGAAGTAGTTAGAATATGTAGTGTAGCGGTGAAATGCATAGATATTACATAGAATACCAATTGCGAAGGCAGATTACTAATAATGTACTGACACTGATGGACGAAAGCGTGGGGAGCGAACAGGATTAGATACCCTGGTAGTCCACGCCGTAA
+
GGGGGEGGGGGGGGGGGGGGGGGGGFCDGGGGFGGFGGGFGGGGGGGGFGGGGGGGGGGGGEFGGGGGGGGGGGGGGGGGGGGGGGFDFFGGGGGGGGGGGGGGDFGFGGGGGGGGGGGGGGGGGFGGGGFGGGGGGGGGGGGGGGGGGGGGGGGGGGGDGGGGFGGGGGGFGGGGGGGGGGGGGFGEFFBFDGEGGGGGGGGGGGGGGGGGGGGGGGGGFFGGGGGGGGFGEEDAGGDGGGFF;BDGGGFFFFGF7FAFGGGGF@GFBFFFFGFFF:B;GD
@M02352:288:000000000-CKWC8:1:1101:20838:9111 1:N:0:ATGCGCAG+AAGGAGTA
TACGGAGGATCCAAGCGTTATCCGGAATCATTGGGTTTAAAGGGTCCGTAGGTGGATGATTAAGTCAGAGGTGAAATCCTGCAGCTCAACTGTAGAATTGCCTTTGATACTGGTTGTCTTGAGTTATTATGAAGTAGTTAGAATATGTAGTGTAGCGGTGAAATGCATAGATATTACATAGAATACCAATTGCGAAGGCAGATTACTAATAATATACTGACACTGATGGACGAAAGCGTGGGGAGCGAACAGGATTAGATACCCTGGTAGTCCACGCCGTAA
+
GGGGGGGGGGGGGGGGGGGGGGGGGGGGGGGGGGGEGGGGGGGGGGGGGGGGFGGFFFFGGGGGGGGGGGGGGGGGGGGGGGGGGGGGGGGGGGGGGGGGGGGGGGGGGGGGFGGGGGGGGGGGGGGGGGGGGGGGGGGGGGGGGGGGGGGGGGGGGGGGGGGGGGGGGGGGGGGGGGGGGGGGGGGFFGGGGGGGGGGGGGGGGGGGGGGGGGGGFGGGFGGGGFGGGGGGGGGFGGDGGGFFFFGGGGFFFFGGFFBFGGGGFFGFFFFFFGFFBFFFGG
@M02352:288:000000000-CKWC8:1:1101:9825:9115 1:N:0:ATGCGCAG+AAGGAGTA
TACGGAGGATCCAAGCGTTATCCGGAATCATTGGGTTTAAAGGGTCCGTAGGTGGATAATTAAGTCAGAGGTGAAATCTTGCCGCTTAACGGTAAAATTGCCTTTGATACTGGTTGTCTTGAGTTATTATGAAGTGGTTAGAATATGTAGTGTAGCGGTGAAATGCATAGATATTACATAGAATACCAATTGCGAAGGCAGATCACTAATAATATACTGACACTGATGGACGAAAGCGTGGGGAGCGAACAGGATTAGATACCCTGGTAGTCCACGCCGTAA
+
GGGGGGGGGGGGGGGGGGGGGGGGGGGGGGGGGGGFGGGGGGGGGGGGGGGGFGGGGGGGGGGGGGGGGGGGGGGGGGGGGGGGGGGGGGGGGGGGGGGGGGGGGGGGGGGGGGGGGGGGGGGGGGGGGGGGGGGGGGGGGGGGGGGGGGGGGGGGGGGGGGGGGGGGGGGGGGGGGGGGGGGGGGGGGGGGGGGGGGGGGGGGGGGGGGGGGGGGGGFFGGGGGGGGGGGGGGGFGGGGGGFFFFGGGGFFFFGGFFFFGGGGFFGFFFFFFGFFFFFFGG
@M02352:288:000000000-CKWC8:1:1101:19103:9127 1:N:0:ATGCGCAG+AAGGAGTA
TACGGAGGGGGTTAGCGTTGTTCGGAATTACTGGGCGTAAAGCGCACGTAGGCGGATCAGAAAGTAAGGGGTGAAATCCCAGGGCTCAACCCTGGAACTGCCTCTTAAACTCCTGGTCTTGAGTTCGAGAGAGGTGAGTGGAATTCCGAGTGTAGAGGTGAAATTCGTAGATATTCGGAGGAACACCAGTGGCGAAGGCGGCTCACTGGCTCGATACTGACGCTGAGGTGCGAAAGTGTGGGGAGCAAACAGGATTAGATACCCTGGTAGTCCACACCGTAA
+
GGFFG7@FEGGFEEFFEBB@FEFGECCFGGGACFGGG=CFDGGGGGGGFGGGGGGEFGG@CEFGGGGGGGGEGGFGGGGGGGGGGEGGGGGGGGGGGGGGGGGGEGFGGGCFGGGGGFGGGCFFGFEG:<FF:FFFEGDGGG@BFEGFEGCFGCF;F:?:<<;C?FFE:@E<EC>BFFDCCGEFFGGFGGGGGGGGECFGDGGGGGCGGGGCE*8CEF+@CEECE<FECFFDEEDDGGGGGGF06DGGFDFFB:FF8FA6CG04675?B?<AFGFB:?F<FC
@M02352:288:000000000-CKWC8:1:1101:7719:9132 1:N:0:ATGCGCAG+AAGGAGTA
TACGGAGGGGGTTAGCGTTGTTCGGAATTACTGGGCGTAAAGCGTACGTAGGCGGATTGGAAAGTTGGGGGTGAAATCCCGAGGCTCAACCTCGGAACTGCCTCCTAAACTCCTGGTCTTGAGTTCGAGAGAGGTGAGTGGAATTCCAAGTGTAGCGGTGAAATTCGTAGATATTTGGAGGAACACCAGTGGCGAAGGCGGCTCACTGGCTCGATACTGACGCTGAGGTACGAAAGTGTGGGGAGCAAACAGGATTAGATACCCTGGTAGTCCACACCGTAA
+
GGGGGGGG7FGGGGGGGGGDGCGGGGGGGGGGFGGGGGGEGGGGGGGGGGGGGGGGGGGGGGCFGG9FGGGGGGGGGGGGGGGGGGGGGGGGGGGGGGGGGGGGGGGGGFGGGGFGGCFCFFGCFGGCGGGGGGGGGGGGGGFGGGGFFFFGGGG,<FFEGGGGGFGGFGGCFGGGGFFGGGGGGGGGGGGGGGGGG*:ECGGGGGGGGGGGGGGGGGGGDEGCC3;=ECDDGGGDFGGGGGFFFFGGCGFF?<F=??2=CGFGFFGFFFFBFGF?:4@:39
@M02352:288:000000000-CKWC8:1:1101:27343:9133 1:N:0:ATGCGCAG+AAGGAGTA
TACGGAGGGGGTTAGCGTTGTTCGGAATTACTGGGCGTAAAGCGTACGTAGGCGGATTGGAAAGTTGGGGGTGAAATCCCAGGGCTCAACCCTGGAACTGCCTCCAAAACTATCAGTCTAGAGTTCGAGAGAGGTGAGTGGAATTCCAAGTGTAGAGGTGAAATTCGTAGATATTTGGAGGAACACCAGTGGCGAAGGCGGCTCACTGGCTCGATACTGACGCTGAGGTACGAAAGTGTGGGGAGCAAACAGGATTAGATACCCTGGTAGCCCACACCGTAA
+
EFFDDFBCEEEFGFGGDCBFGGGFEEDGFGGGG<FGGFGFDFFFGGGGGGE@EFGECFFDFACFFFEGGGGCFGGGGGFGGGFEDCGGGGGGDGGGFGGGGGGGGGGAFGFFFFFCFGGFCFFFGGG>F@CCFGFGGGGGGGFEFGGGFGFFGCGFFGGGGGGGFFGGGGECGGGGGFFGEEFG@FGGFFGGGGGGGGGEDEEGGGGGFGDGGEGGEGGFGGGGGGGGGGGDCFGFGGFFGGE:9@F*<CF??<9>4=AFG<C66FCFFFF2@GFFFFF157
@M02352:288:000000000-CKWC8:1:1101:20981:9134 1:N:0:ATGCGCAG+AAGGAGTA
TACGGAGGGTCCGAGCGTTAATCGGAATTACTGGGCGTAAAGCGCACGCAGGCGGTTTGTTAAGCTAGATGTGAAAGCCCTGGGCTCAACCTGGGAATTGCATTTAGAACTGGCAGGCTAGAGTTTTGGAGAGGGGAGTGGAATTCCAGGTGTAGCGGTGAAATGCGTAGATATCTGGAGGAACATCAGTGGCGAAGGCGACTCCCTGGTCAGTAACTGACGCTCATGTGCGAAAGTGTGGGTAGCGAACAGGATTAGATACCCTGGTAGTCCACACCGTAA
+
GGGGGGGGGGGGGGGGGGGFGGGGGGGGGGGGGGGGGGGGGGGGGGGGGGGGGGGFGGGGGGGGGGGGGGGGGGGGGGGGGGGGGGGGGGGGGGGGGGGGGGGGGGGGGGGGGGGGGGGGGFGGGGGFFFGGGGGGGGGGGGGGGGGGGGGGGGGGGGGGGGGGGGGGGGGGGGGGGGGGGGGGGGGGGGGGGGGGGGGGGGGGGGGGGFFGGGGGGGGGGGGGGGCEGFGGGGGFGGFGGGFFFFDGGGFFB:GG?FFFGGGGFFGFFFFFFGFFFFFFGG
@M02352:288:000000000-CKWC8:1:1101:7699:9137 1:N:0:ATGCGCAG+AAGGAGTA
TACGGAGGGGGTTAGCGTTGTTCGGAATTACTGGGCGTAAAGCGTACGTAGGCGGATTGGAAAGTTGGGGGTGAAATCCCGAGGCTCAACCTCGGAACTGCCTCCTAAACTCCTGGTCTTGAGTTCGAGAGAGGTGAGTGGAATTCCAAGTGTAGAGGTGAAATTCGTAGATATTTGGAGGAACACCAGTGGCGAAGACGGCTCACTGGCTCGATACTGACGCTGAGGTACGAAAGTGTGGGGAGCAAACAGGATTAGATACCCTGGTAGTCCACACCGTAA
+
GGGGGGGGGGGGGGGGGGGGGGGGGGGGGGGGGGGGGGGGGGGGGGGGGGGGGGGGGGGGGGGGGGGGGGGGGGGGGGGGGGGGGGGGGGGGGGGGGGGGGGGGGGGGGGGGGGGGGGGGGGGGGGGGGGGGGGGGGGGGGGGGGGGGFFGGGGGGGGGGGGGGGGGGGGGGGGGGGGGGGGGGGGGGGGGGGGGGG*CEGGGGGGGGGGGGGGGGGGGGGGGDCDGGGGGGGGGFGGGGGGDBFFGGGGFFFFGGFFFFGGGGFFGF>6ABFGFFBFF?GG
@M02352:288:000000000-CKWC8:1:1101:11253:9142 1:N:0:ATGCGCAG+AAGGAGTA
TACGGAGGATCCAAGCGTTATCCGGAATCATTGGGTTTAAAGGGTCCGTAGGTGGATAATTAAGTCAGAGGTGAAATCCTGCAGCTCAACTGTAGAATTGCCTTTGATACTGGTTGTCTTGAGTTATTATGAAGTAGTTAGAATATGTAGTGTAGCGGTGAAATGCATAGATATTACATAGAATACCAATTGCGAAGGCAGATTACTAATAATATACTGACACTGATGGACGAAAGCGTGGGGAGCGAACAGGATTAGATACCCTGGTAGTCCACGCCGTAA
+
GGGGFGGG>E@EFGGGGGGGGGGGGGDG<FFGGGGF:FGGGGEFGEFFFGGGFGGFGGGGGFGGGGGGGGGGGGGGGGGGGGCGGGGFGGFGGGGGGGGGG<FEFFGDFG9FFGGGGGGGGEFGDGGFFFGGGFEGGFFGGGGGA,CFDBFGGGGGGGGGGGGGGGGGGGGGGGGGGGGGGGGGGGGGFGFFGGGGGGFGGFGDFFGCCFFFGC9FGGFGGGGGGGGG?FGGGGG>GC<CCEB@FFGDGGFF?:CFFFDFGGGGFFGFFFFFFG?FFFFFGG
@M02352:288:000000000-CKWC8:1:1101:7713:9150 1:N:0:ATGCGCAG+AAGGAGTA
TACGGAGGGGGTTAGCGTTGTTCGGAATTACTGGGCGTAAAGCGTACGTAGGCGGATTGGAAAGTTGGGGGTGAAATCCCGAGGCTCAACCTCGGAACTGCCTCCTAAACTCCTGGTCTTGAGTTCGAGAGAGGTGAGTGGAATTCCAAGTGTAGAGGTGAAATTCGTAGATATTTGGAGGAACACCAGTGGCGAAGACGGCTCACTGGCTCGATACTGACGCTGAGGTACGAAAGTGTGGGGAGCAAACAGGATTAGATACCCTGGTAGTCCACACCGTAA
+
GGGGGGGGGGGGGGGGGGGGGGGGGGGGGGGGGGGGGGGGGGGGGGGGGGGGGGGGGGGGGGGGGGGGGGGEGGGGGGGGGGGGGGGGGGGGGGGGGGGGGGGGGGGGGGGGGGGGGGGGGGGGGGGGGGGGGGFGCFGGGGGGGGGGGGGGGGGGGGGGGGGGGGGGGGGGGGGGGGGGGGGGGGGFCGG6CCEGGCFGGECEFGGGGGGGGCFFGGGGEGGDGGFDCFDDGGGEGGGGGGFFFFGCFGFFFFGF?FBFGG6FFFGFFF>D=C47?:32CD
@M02352:288:000000000-CKWC8:1:1101:28608:9220 1:N:0:ATGCGCAG+AAGGAGTA
TACGGAGGGTCCGAGCGTTATCCGGAATCATTGGGTTTAAAGGGTTCGTAGGCGGGTCAATAAGTCAGAGGTGAAATCTTGCAGCTTAACTGTAAAATTGCCTTTGATACTGTTGACCTTGAATTACTGTGAAGTGGTTAGAATATGTAGTGTAGCGGTGAAATGCTTAGAGATTACATAGAATACCGATTGCGAAGGCAGATCACTAACAGTATATTGACGCTGATGAACGAAAGCGTGGGTAGCGAACGGGATTAGATACCCCGGTAGTCCACGCCGTAA
+
GGGGGEGGGFEFGGGGGGGGGGGGGGGGGGGGGGGBFGGGGGGGGGGGGGGGGGGGGGGGGGGGGGGGGGGGGGGGGFGGGGGGGGGGGGGGGGGGGGGGGGGGGGGGGGGGGGGGGGGGGGGGGFFFGGGGGGFGGGGEFFFGGGFGGGGGGGGGGGGGGGGGGGGGGGGCCCFFGGGGGGGGGGCEGGCGGGGGGGGGGGGGGGGGGGGGGFFFFGGFGGGCEGGGGGGGGGGFGGDEEGFFFFDGGDE@B:GFFFFFGGGGFBGFFFFFFFFFBFFFGG
@M02352:288:000000000-CKWC8:1:1101:28624:9227 1:N:0:ATGCGCAG+AAGGAGTA
TACGGAGGGTCCGAGCGTTATCCGGAATCATTGGGTTTAAAGGGTTCGTAGGCGGGTCAATAAGTCAGAGGTGAAATCTTGCAGCTTAACTGTAAAATTGCCTTTGATACTGTTGACCTTGAATTACTGTGAAGTGGTTAGAATATGTAGTGTAGCGGTGAAATGCTTAGAGATTACATAGAATACCGATTGCGAAGGCAGATCACTAACAGTATATTGACGCTGATGAACGAAAGCGTGGGTAGCGAACGGGATTAGATACCCCGGTAGTCCACGCCGTAA
+
GGGGGGGGGGGFEEGGFFFEGGGFGFFGGGGGGGGGGGGGGGFEGG?FGFCFGGGGGGGGGFGFFFGGGGGGGGGFGGDFGGEFDGGFFFGGGGGGGGGGGBFGGGFFFGGGGGGGFGGGGGFGGGAFFGGEFFGGGGGGGGFGGGFGGGGGGGGFGGGEGGGGCFGGEGGGGGGGGGGGGGFCCFFDFEGGGGGDGGGGGGG+?FCCFFGGGGGGGGGG9EEGD379?F*>EGGFFGDGGGBA:9DG5/032(9C?FFF79<2)077(8<)*:9<>?FFC5
@M02352:288:000000000-CKWC8:1:1101:14688:9303 1:N:0:ATGCGCAG+AAGGAGTA
TACGGAGGATCCAAGCGTTATCCGGAATCATTGGGTTTAAAGGGTCCGTAGGTGGATAATTAAGTCAGAGGTGAAATCCTGCAGCTCAACTGTAGAATTGCCTTTGATACTGGTTGTCTTGAGTTATTATGAAGTAGTTAGAATATGTAGTGTAGCGGTGAAATGCATAGATATTACATAGAATACCAATTGCGAAGGCAGATTACTAATAATATACTGACACTGATGGACGAAAGCGTGGGGAGCGAACAGGATTAGATACCCTGGTAGTCCACGCCGTAA
+
GGGGGGGGGGGGGGGGGGGGGGGGGGGGGGGGGGGFGGGGGGGGGGGGGGGGGGGGGGGGGGGGGGGGGGGGGGGGGGGGGGGGGGGGGGGGGGGGGGGGGGGGGGGGGGGGGGGGGGGGGFGGGGGGGGGGGGGGGGGGGGGGGGGGGGGGGGGGGGGGGGGGGGGGGGGGGGGGGGGGGGGGGGGGGGGGGGGGGGGGGGGGGGGGGGGGGGGGGGGGGGGGGGGGGGGGGGGFGGGGGGFFFFGGGGFFFFGGFFFFGGGGFFGFFFFFFGFFFFFFGD
@M02352:288:000000000-CKWC8:1:1101:19354:9314 1:N:0:ATGCGCAG+AAGGAGTA
TACGGAGGGTCCGAGCGTTATCCGGAATCATTGGGTTTAAAGGGTTCGTAGGCGGGTCAATAAGTCAGAGGTGAAATCTTGCAGCTTAACTGTAAAATTGCCTTTGATACTGTTGACCTTGAATTACTGTGAAGTGGTTAGAATATGTAGTGTAGCGGTGAAATGCTTAGAGATTACATAGAATACCGATTGCGAAGGCAGATCACTAACAGTATATTGACGCTGATGAACGAAAGCGTGGGTAGCGAACGGGATTAGATACCCCGGTAGTCCACGCCGTAA
+
GGGGGGGGGGGGGGGGGGGGGGGGGGGGGGGGGGGGGGGGGGGGGGGGGGGGGGGGGGGGGGGGGGGGGGGGGGGGGGGGGGGGGGGGGGGGGGGGGGGGGGGGGGGGGGGGGGGGGGGGGGGGGGGGGFFGGGGGGGGGGGGGGGGGGGGGGGGGGGGGGGGGGGGGGGGFGGGGGGGGGGGGGGGGGGGGGGGGGGGGGFGFGGGGGGGGGGGGGGGGGGGGGGGGGGGGGGGFGGGGGGFFBFGGGGFFFBGGFFFFGGGGFFGFFFFFFGFFFFFFGG
@M02352:288:000000000-CKWC8:1:1101:12758:9350 1:N:0:ATGCGCAG+AAGGAGTA
TACGGAGGATCCAAGCGTTATCCGGAATCATTGGGTTTAAAGGGTCCGTAGGTGGATGATTAAGTCAGAGGTGAAATCCTGCAGCTCAACTGTAGAATTGCCTTTGATACTGGTTGTCTTGAGTTATTATGAAGTAGTTAGAATATGTAGTGTAGCGGTGAAATGCATAGATATTACATAGAATACCAATTGCGAAGGCAGATTACTAATAATATACTGACACTGATGGACGAAAGCGTGGGGAGCGAACAGGATTAGATACCCTGGTAGTCCACGCCGTAA
+
GGGGGGGGGGGGGGGGGGGGGGGGGEGGGGGGGGGEGGGGGGGGGGGGGGFGFGGGGGGGGGGGGGGGGGGGGGGGGGGGGGGGGGGGGGGGGGGGGGGGGFGFGGGGGGGGGGGGGGGGGGGGGGGGGGGGGGGGGGGGGGGGGGGGGGGGGGGGGGGGGGGGGGGGGGGGGGGGGGGGGGGGDFGFGGGGGGGGGGGGEGGGGGGGGGGGGGGGGGFGGGGGGGGGGGGGGGGFGGGGGGFD;EDDGGFFFFFGBFFFGGGGFFDFFFFFFGF?FFFFGD
@M02352:288:000000000-CKWC8:1:1101:6209:9390 1:N:0:ATGCGCAG+AAGGAGTA
TACGGAGGGTCCGAGCGTTATCCGGAATCATTGGGTTTAAAGGGTTCGTAGGCGGGTCAATAAGTCAGAGGTGAAATCTTGCAGCTTAACTGTAAAATTGCCTTTGATACTGTTGACCTTGAATTACTGTGAAGTGGTTAGAATATGTAGTGTAGCGGTGAAATGCTTAGAGATTACATAGAATACCGATTGCGAAGGCAGATCACTAACAGTATATTGACGCTGATGAACGAAAGCGTGGGTAGCGAACGGGATTAGATACCCCGGTAGTCCACGCCGTAA
+
GGGGGGGGGGGGGGGGGGGGGGGGGGGGGGGGGGGGGGGGGGGGGGGGGGGGGGGGGGGGGGGGGGGGGGGGGGGGGGGGGGGGGGGGGGGGGGGGGGGGGGGGGGGGGGGGGGGGGGGGGGFGGGGGGGGGGGGGGGGGGGGGGGGGGGGGGGGGGGGGGGGGGGGGGGGGGGGGGGGGGGGFGGGGGGGGGGGGGGGGGGGGGGGGGGGGGGGGGGGGGGGGGGGGGGGGGGGFGGGGGGFFFFGGDDEFFFGGFFBFGGGFFFGFFFBFFGFFFFFFGG
@M02352:288:000000000-CKWC8:1:1101:10585:9391 1:N:0:ATGCGCAG+AAGGAGTA
TACGGAGGGTGCAAGCGTTAATCGGAATTACTGGGCGTAAAGCGCACGCAGGCGGTCAATTAAGCTAGAAGTGAAAGCCCCGCGCTCAACGTGGGAAGGCCTTTTAGAACTGGTTGACTAGAGTCTCGGAGAGGGGAGTGGAATTTCTGGTGTAGCGGTGAAATGCGTAGATATCAGAAGGAACATCAGTGGCGAAGGCGACTCTCTGGCCAAAGACTGACGCTCATGTGCGAAAGTGTGGGTAGCGAACAGGATTAGATACCCTGATAGTCCACACCGTAA
+
GGGGGGGGGGGGGGGGGGGGDFGGGGGGGGGGGGGGGGGGGGGGGGGGGGGGGGGGGGGGGGGGGGGGGGGGGGGGGGGGGGGGGGGGGGGGGGGGGGGGGGGGGGGGGGGGGGGGGGGGGGGGGGGGGGGGGGGGGGGGGGGGGGGGGGGGGGGGGGGGGGGGGGGGGGGGGGGGGGGGGGGGGGGGGGGGGGGGGGGGGGGGGGGGGGGGGGDCGGGFGGGGGGGGGGGGGGGFGGGGGGFFFFGGGGFFFFGGFFFFGGGGFF*=AFBFFGFFFFDBGD
@M02352:288:000000000-CKWC8:1:1101:28667:9431 1:N:0:ATGCGCAG+AAGGAGTA
TACGGAGGGGGTTAGCGTTGTTCGGAATTACTGGGCGTAAAGCGTGCGTAGGTGGTTTGTTAAGCAAGATGTGAAAGCCCCGGGCTCAACCTGGGAACTGCATTTTGAACTGGCAAACTAGAGTATTGTAGAGGGTAGTGGAATTTCCAGTGTAGCGGTGAAATGCGTAGAGATTGGAAGGAACATCAGTGGCGAAGGCGGCTACCTGGACAAATACTGACACTGAGGCACGAAAGCGTGGGGAGCAAACAGGATTAGATACCCTGGTAGTCCACGCAGTAA
+
;@FGCCFGGGGFGFEFG,-CFD9CFCG7FEGFG@@CB@F@CGGD:C?=4:>CFDFFFDFA8F9?<AEEF<F<?EACFFE7?FFDC=B=,:,>DFC@FGGGGGCCFGCGGE9B<<<FGDFFGGGFFC<<@CFCFFGEC:7@<FF9:F9CCFFG9EC@FGGGGGGFFGG4:E5BE,,?CFFCCGCC@F?9F@BCCGCEGG*:*:8C;C@@E8C6ECF++<F7+23<+0C57CFC5C9>**58CG>81<CCC<@@:<CC2?5*<<C*98<0-9))/:*(4(02:7
@M02352:288:000000000-CKWC8:1:1101:3062:9484 1:N:0:ATGCGCAG+AAGGAGTA
TACGGAGGGGGTTAGCGTTGTTCGGAATTACTGGGCGTAAAGCGTACGTAGGCGGATTGGAAAGTTGGGGGTGAAATCCCAGGGCTCAACCCTGGAACTGCCTCCAAAACTATCAGTCTAGAGTTCGAGAGAGGTGAGTGGAATTCCAAGTGTAGAGGTGAAATTCGTAGATATTTGGAGGAACACCAGTGGCGAAGGCGGCTCACTGGCTCGATACTGACGCTGAGGTACGAAAGTGTGGGGAGCAAACAGGATTAGATACCCTGGTAGTCCACACCGTAA
+
GGGGGFGGGGGGGGGGGGGGGGGGGGGGGGGGGGGGGGGFGGGGGFFFGGGGGGGGDGGGGFBFFGGGGGGGGGGGGGGGFFGGCFGGGGGGGGDGGGGGFGDGGGGGGGGGGGGGGGGGGGGGGFEGF7BCFGGGGGFFFGGGGGGFFGGGGFGGGGGGGGGGGGGGFGGGGGGGFGGGEGFGCG@C<FGGDGGEGGGGGGEGGGGDGCDFGGGGE7+<CEEGG<8@FEGGGGGB>CFGGGD6;D*9<7>FBB*C>FFFGGCCFFGF>FABBG@:B?E?GC
@M02352:288:000000000-CKWC8:1:1101:8221:9485 1:N:0:ATGCGCAG+AAGGAGTA
TACGGAGGATCCAAGCGTTATCCGGAATCATTGGGCTTAAAGGGTCCGTAGGCGGGTTTGTAAGTCAGTGGTGAAAGTTTTCGGCTTAACCGGAAAATTGCCCTTTATACTGCAAGTCTTGAATTATTGTGAAGTGGTTAGAATGTGTAGTGTAGCGGTGAAATGCATAGATATTACTTAGAATACCGATTGCGAAGGCAGTCTACTACGTATATACTGACGCTCATGGACGAAAGTGTGGGGAGCGAACAGGATTAGATACCCTGGTAGTCCACGCCGTAA
+
GGGGGGGG:,,,,CFGGGG:F,FFGGGG<F,EFGG,,CFGGGDGGDFGGGGGGGG7FG=FBFGGGC<F,CFGGGGGA55,9<CFGG+FGGG7+46FF<FFGG8F,,C5EFG9,,CFGGGCGG<FG,,3F=EG,FGG@,@3FGGGA338FFGGGGGCGGGGGGGG9F,DFGGGGGG;;,62DFG,?FG81C<EGGGGGGG9E93+?CG++3;++?FGGGGGGGGG=D:ECGGGGGGF7?FGGGFFBF)>EGFFFFGGFFFFGG6C?FGFFFBFFGF19FD9DG
@M02352:288:000000000-CKWC8:1:1101:13255:9490 1:N:0:ATGCGCAG+AAGGAGTA
TACGGAGGGTCCGAGCGTTAATCGGAATTACTGGGCGTAAAGCGCACGCAGGCGGTTTGTTAAGCTAGATGTGAAAGCCCCGGGCTCAACCTGGGAATAGCATTTAGAACTGGCAGGCTAGAGTCTTGGAGAGGGGAGTGGAATTTCTGGTGTAGCGGTGAAATGCGTAGATATCAGAAGGAACATCAGTGGCGAAGGCGACTCCCTGGCCAAAGACTGACGCTCATGTGCGAAAGTGTGGGTAGCGAACAGGATTAGATACCCTGGTAGTCCACACCGTAA
+
F@@FCCE:C@EFGDGGGCFG7,CC@B,CFFFEDFFGGGGDCCGGGGGGGGGEGGGE@FGFDCGGFGGGGGGB9EFGFFFGCGDFGFGGG@FF<F@DFE<<FFD<FFGBA3E=><<7FDGGFGCGCFGFFFGGGG>F:CFF<F:FG99DC9FGFFC@FGGCEGGGGCFEEGDCG@FFF<EGFFGGFF7BCGFDEGGGGGGG8CCE?FGFGGFGGFC6E9<CE>E8CDF:CF*9:C3>D:F7>E541FDGG<B@BB4C<6A69:096>F6<?.<FG=?<07?GC
@M02352:288:000000000-CKWC8:1:1101:19614:9535 1:N:0:ATGCGCAG+AAGGAGTA
TACGGAGGGTGCAAGCGTTAATCGGAATTACTGGGCGTAAAGCGCGCGTAGGTGGTTGTTTAAGTTAGATGTGAAAGCCCTGGGCTCAACCTAGGAATTGCATTTAAAACTGGGCAACTAGAGTATGGTAGAGGGAAGTGGAATTCCACATGTAGCGGTGAAATGCGTAGAGATGTGGAGGAACACCAGTGGCGAAGGCGACTTCCTGGACCAATACTGACACTGAGGTGCGAAAGCGTGGGGAGCAAACAGGATTAGATACCCTGGTAGTCCACGCCGTAA
+
GGGGGFFGGGGGGGGGGGGGGGGGGGFGGGGGGGGGGGGGGGGGGGGGGGGGGGGGGGGGGGGGGGGGGGGGGGGGGGGGGGGGGGGGGGGGGGGGGGFGGGGGCGGGGGGGGGCFDGGGGGGEGGGGGGGGGGCGGGGGGGGGGGGGGGGGGGGGGGGGGGGGFGGGGGGG9FGGGGCFGGFFGGGGGGGGGDGGGGGGGDGGGGGGGFFFF8FFGGGGGGFF?FEFFFGGGGGFDEDGGGBFFFGGGGFFFFGGFFAFGGGGFFCFFFFFFFFFFFF9DC
@M02352:288:000000000-CKWC8:1:1101:18845:9549 1:N:0:ATGCGCAG+AAGGAGTA
TACGGAGGGTCCGAGCGTTACTCGGAATTACTGGGCGTAAAGCGCGCGTAGGTGGTTATTTAAGTCAGATGTGAAAGCCCTGGGCTCAACCTAGGAACTGCACCTGATACTGGATAACTAGAGTACAGAAGAGGGTAGTGGAATTTCCTGTGTAGCGGTGAAATGCGTAGATATAGGAAGGAACACCAGTGGCGAAGGCGACTACCTGGTCTGATACTGACACTGAGGTGCGAAAGCGTGGGGAGCAAACAGGATTAGATACCCTGGTAGTCCACGCCGTAA
+
GGGGGGGGGGGGGGGGGGGG,CFGGGGGGGGGGGGGGGGGGGGGGGGGGGGGGGGGGGGGGGGGGGGGGGGGGGGGGGGGGGGGGGGGGGGGGGGGFFGGGGGGGGGGGGGGGGGGGGGGGGGGGGGGGGGGGGGGGGGGGGGGGGGGGGGGGGGGGGGGGGGGGGGGGGGGGGGGGGGGGGGGGGGGGGGGGGGGDGGGGGGGGGGGGGGGGGGGGGGGGGGGFGGGGGGGGGGFGGGGGGFFFFGGGGFFFFGGFFFFCFGGFFGFFFFFFGFFFFFFGG
@M02352:288:000000000-CKWC8:1:1101:11112:9571 1:N:0:ATGCGCAG+AAGGAGTA
TACGGAGGGGGTTAGCGTTGTTCGGAATTACTGGGCGTAAAGCGCACGTAGGCGGATCAGAAAGTATAGGGTGAAATCCCAGGGCTCAACCCTGGAACTGCCTCCAAAACTATCAGTCTAGTTCGAGAGAGGTGAGTGGAATTCCAAGTGTAGAGGTGAAATTCGTAGATATTTGGAGGAACACCAGTGGCGAGGGCGGCTCACTGGCTCGATACTGACGCTGAGGTACGAAAGTGTGGGGAGCAAACAGGATTAGATACCCTGGGAGTCCACACCGTAAA
+
GFFGG,@+@@CFEEFGGCFEGEGCGF7FGGGGFGGGGCEGGGGGGGGGFFGGGGG:FFGGGGGG<FDFGGFFFGFFGGGGGGFCEGFGGGGCFFGGGGGFG8EEDE@FFFFEFGGFFGFGDF=F7:FFGFFC7>DGFFGGFFFGGGGG,>FDFGG:FCF:FGGGG::857CFGFCD@E8C8ACFEGC;<F@BE**8EGEC5CGCAF=58CDGGGGFGFGCE*CCEGFFGG<*>E>F>CCEG8),4595AC>>7)C64=)9CGCF>)253?AAF47:04839
@M02352:288:000000000-CKWC8:1:1101:24265:9593 1:N:0:ATGCGCAG+AAGGAGTA
TACGGAGGATCCAAGCGTTATCCGGAATCATTGGGTTTAAAGGGTCCGTAGGTGGATAATTAAGTCAGAGGTGAAATCCTGCAGCTCAACTGTAGAATTGCCTTTGATACTGGTTGTCTTGAGTTATTATGAAGTAGTTAGAATATGTAGTGTAGCGGTGAAATGCATAGATATTACACAGAATACCGATTGCGAAGGCAGTCTACTACGTATGTACTGACGCTCATGGACGAAAGCGTGGGGAGCGAACAGGATTAGATACCCTGGTAGTCCACGCCGTAA
+
GGGGGFEGGFGGGGGGGGGGGGGGGGGGGGGGGFGFEDFGGGGGGGGGGGGEEFGGGFGGGGGGGGGGGGGGGGGGGGGGGGFFGGGGGGGGGGGGGGGGGGGGGGGGGGGGGGGGGGGGGGGGGGGGGGGGGGGGGGGGGFFGGGGGGGGGGGGGGGGGGGGGGGGGGGGGGGGGGGGGGGGGGGGGGGGGGGGGGGGGGGGGGGGGGDFGGGGGGGGGGGGGGCFGFGGGGGGFGEDGGGFFFEDGGG>FBFGGFFFFGGGC@FG:274>FGFFFF>9DD
@M02352:288:000000000-CKWC8:1:1101:8587:9595 1:N:0:ATGCGCAG+AAGGAGTA
TACGGAGGGGGTTAGCGTTGTTCGGAATTACTGGGCGTAAAGCGCACGTAGGCGGATCAGAAAGTATAGGGTGAAATCCCAGGGCTCAACCCTGGAACTGCCTTGTAAACTCCTGGTCTTGAGTTCGAGAGAGGTGGGTGGAATTCCGAGTGTAGAGGTGAAATTCGTAGATATTCGGAGGAACACCAGTGGCGAAGGCGGCTCACTGGCTCGATACTGACGCTGAGGTGCGAAAGTGTGGGGAGCAAACAGGATTAGATCCCCTGGTAGTCCACACCGTAA
+
GGGGGGGGGGGGGGGGGGG:FFGGGGGGGGFGGGGGGGGGGGEFECGGGGGGGGGGECEFFFGGGC<AFFGGGGGGGE<FB=FGGGGGGGG7D<7DEG@DF,EFG,EF@><@A>F8@7E,=9<>9<F,,,3@FC::*1CF<FCC777C**1671;7CEF*CFCCBEF27@C,?CFGGFGGEGF:,C:8*<EC/1:5C8>E88E*AE+A880CEE*8*+3<+1**/);E?CCDGG<)03:CEGD6()9CF<)748GC)/-*+3C3)779443<B?/(12>3<D
@M02352:288:000000000-CKWC8:1:1101:13824:9605 1:N:0:ATGCGCAG+AAGGAGTA
TACGGAGGGTGCGAGCGTTAATCGGAATTACTGGGCGTAAAGCGTGCGTAGGTGGTTTGATAAGTCAGATGTGAAATCCCCGGGCTTAACCTGGGAACTGCATCTGAAACTGTTAGGCTAGAGTAGGTGAGAGGGAAGTAGAATTTCAGGTGTAGCGGTGAAATGCGTAGAGATCTGAAGGAATACCGATGGCGAAGGCAGCTTACTAAGATATTATTGACGCTGATGGACGAAAGCGTGGGTAGCGAACGGGATTAGATACCCCGGTAGTCCGCGCCGTAA
+
GGGGGGGGGGGGGFGGGGGG7FGGGGGGGGGGGGGGGGGGGGGGGGGGGGGGFGGGGGGGGGGGGGGGGGGGGGGGGGGGGGGGGGGGGGGGGGGGGGGGGGGGGGGGGGGGGGGGGGGGGFFGGGGGGGGGGGGGGGGGGGGGGGGGGGGGGGGGGGGGGGFGGGGGGGDGCGFGGGGGFBFECFFGGGGGGGGGGGGGGGGGGGGGGGDFGGGGGGGGGGGGGGGGGGGGGGGFGCDGGGFFFFGG=DFEFFGGFFAFGGGGFFGF>EFFF*7>BFBFGD
@M02352:288:000000000-CKWC8:1:1101:6130:9614 1:N:0:ATGCGCAG+AAGGAGTA
TACGAATGGAGCGAGCGTTGTTCGGAATCATTGGGCGTAAAGCGTATGTAGGTGGAACAGAAAGTTGGACGTGAAATCCCCGGGCTTAACCCGGGAATTGCTTTCAAAACTCCTGTTCTAGAGTCCCGGAGGGGTAAGGGGAATTCCGAGTGTAGAGGTGAAATTCGTAGATATTCGGAGGAACACCAGTGGCGAAGGCGGCTCACTGGCTCGATACTGACGCTGAGGTACGAAAGTGTGGGGAGCAAACAGGATTAGATACCCTGGTAGTCCACACCGTAA
+
GGGGFGFGGGGGGGGGGFGGGGGGGGDGGGGGGGGGGFEEFGGGFFGGGGGGGGGGGGGGGGGFGFGGGGGGGGGGGFGGGGGGGGGGGGGGGGGGGGGGGGGGGGGGGGGGGGGGGGGGGGGGGGGGGGGGGGGGGGGGGGGGGGGGGGGGGGGGGGGGGGGGGGGGGGGGGGGGGGGGGGGGGGGGGGGGGGGGGGGGDGGGGGGGGGGGGGGFEGGGGGGGGGGGGGGGGGGFGGFGGGFFFFGGGGFFFFGGFFFFCFFGFFGFFF<AFGFFFFFFGG
@M02352:288:000000000-CKWC8:1:1101:7634:9630 1:N:0:ATGCGCAG+AAGGAGTA
TACGAGGGGTGCAAGCGTTAATCGGAATTACTGGGCGTAAAGCGTGCGTAGGTGGTTTGTTAAGCAAGATGTGAAAGCCCCGGGCTCAACCTGGGAACTGCATTTTGAACTGGCAAACTAGAGTATTGTAGAGGGTAGTGGAATTTCCAGTGTAGCGGTGAAATGCGTAGAGATTGGAAGGAACATCAGTGGCGAAGGCGGCTACCTGGACAAATACTGACACTGAGGCACGAAAGCGTGGGGAGCAAACAGGATTAGATACCCTGGTAGTCCACGCCGTAA
+
GGGGFFGGGGGGGGGGGGGGGGGGGGGGGGGGGGGGGFGGGGGGGGGGGGGGGGGGGGGGGGGGGGGGGGGGGGGGGGGGGGGGGGGGGGGGGGGGGGGGGGGGGGGGGGGGGGGGGGGGGGGGGGGGGGGGGGGGGGGGGGGGGGGGGGGGGGGGGGGGGGGGGGGGGGGGGGGGGGGGGGGGGGGGGGGGGGGEGGGGGGGGGGGGGGGGGGGGGGGGGGGGGFGGGGGGGGGFGGGGGGFFFFGFGGFFB?FGFFFFGG<DFFGFFFFFFGFFFBFFGG
@M02352:288:000000000-CKWC8:1:1101:22683:9655 1:N:0:ATGCGCAG+AAGGAGTA
TACGGAGGATCCAAGCGTTATCCGGAATCATTGGGTTTAAAGGGTCCGTAGGTGGATAATTAAGTCAGAGGTGAAAGTTTGCGGCTCAACCGTAAAATTGCCTTTGATACTGGTTATCTTGAGTTATTATGAAGTAGTTAGAATATGTAGTGTAGCGGTGAAATGCATAGATATTACATAGAATACCAATTGCGAAGGCAGATTACTAATAATCAACTGACACTGATGGACGAAAGCGTGGGGAGCGAACAGGATTAGATACCCTGGTAGTCCACGCCGTAA
+
GGGGGEEGGCGGGGGGGGGGEGGGGCEGGGGGGGGFEGGGGFGGGGGGGGGGGGGGGGGGGGGGGGGGGGGGGGGGGGGGGGGGGGGGGGGGGGGGGGGGGGGGGGGGGGGGGGGGGGGGGFGGGGGGGGGG?FGGGGGGGGGGGCGGGGGGFGGGGGGGFGGGGGEFGGGGGGGGGGGGGGGGGFGGGGGGGGGGGGGGGGGFFFFGGGGGGGGGGGGGGFGGGGGGGGGGGGGFGGGGGGF?>EGDEGFFBFGGFFFFGGFGFFGFFFFFFGFFBFE9DD
@M02352:288:000000000-CKWC8:1:1101:7240:9666 1:N:0:ATGCGCAG+AAGGAGTA
TACGGAGGGTGCAAGCGTTATCCGGAATTACTGGGTTTAAAGGGTGCGTAGGCGGGCTATTAAGTCAGAGGTGAAAGCTATTAGCTTAACTAATAAATTGCCTTTGATACTGATAGTCTTGAATTAGGTTGAGGTTAGCGGAATGTGGCATGTAGCGGTGAAATGCATAGATATGCCATAGAACACCAATTGCGAAGGCAGCTGGCTAGGCCTTAATTGACGCTGAGGCACGAAAGCGTGGGGAGCGAACAGGATTAGATACCCTGGTAGTCCACGCCCTAA
+
GGGGGGGGGGGGGGGGGGGGGGGGGGGGGGGGGGGGGGGGGGGGGGGGGGGGGGGGGGGGGGGGGGGGGGGGGGGGGGGGGGGGGGGGGGGGGGGGGGGGGGGGGGGGFGGGGGGGGGGGGGGGGGGGGGGGGGGGGGGGGGGGGGGGGGGGGGGGGGGGGGGGGGGGGGGGGGGGGGGGGGGGGGGGGGGGGGGGGGGGGGGGGGGGGGGGGGGGGGGGGGGGGGGGGGGGGGGFGGGGGGFFFFGGGGFFFFGGFFFFGGGGFFGFFFFFFGFFFFF>GD
@M02352:288:000000000-CKWC8:1:1101:2951:9667 1:N:0:ATGCGCAG+AAGGAGTA
TACGGAGGGTGCAAGCGTTAATCGGAATTACTGGGCGTAAAGGGTACGTAGGCGGTTATATAAGTTGGATGTGAAAGCCCCGGGCTCAACCTGGGAACTGCATTCAAAACTGTGTGACTAGAGTGTATAAGAGGTTAGCGGAATTCCAGGTGTAGCAGTGAAATGCGTAGATATCTGGAGGAACATCAGTGGCGAAGGCGGCTAACTGGTATAACACTGACGCTGAGGTACGAAAGCGTGGGTAGCGAACGGGATTAGATACCCCGGTAGTCCACGCCCTAA
+
GCA@@@CC@@FGEAF<B@6F8CCCFC@FGFD9CCFGEC:,:FCGDFFG,CF@FFGGG=FCFDFGFEFE<CEAEFFFF=EBFGG+@7FGGDGFCFGGGGGFGGGGGGGCFAFGGGGGGGGGGGGGFDEFCFFDFFBGGGGGGDGGGFBCFGGGGGGGGGFCBFC9EF:EECCFFGGGGFCDGFGGGGGGGGCFGDGGGEGGGGGGGGGGG@:CGGGGGGGDEEGGEDCGFGGGGGGFGGGE5EEBFF3>EGFFF:75>F>FACCG@DDD>>FFBCF<91@B57
@M02352:288:000000000-CKWC8:1:1101:22524:9690 1:N:0:ATGCGCAG+AAGGAGTA
TACGGAGGGTGCAAGCGTTAATCGGAATTACTGGGCGTAAAGCGCACGCAGGCGGTCAATTAAGCTAGAAGTGAAAGCCCCGCGCTCAACGTGGGAAGGCCTTTTAGAACTGGTTGACTAGAGTCTTGGAGAGGGGAGTGGAATTTCTGGTGTAGCGGTGAAATGCGTAGATATCAGAAGGAACATCAGTGGCGAAGGCGACTCTCTGGCCAAAGACTGACGCTCATGTGCGAAAGTGTGGGTAGCGAACAGGATTAGATACCCTGGTAGTCCACACCGTAA
+
GGGGGGGGGGGGGGGGGGGGDFGGGGGGGGGGGGGGGGGGGGGGGGGGGGGGGGGGGGGGGGGGGGGGGGGGGGGGGGGGGGGGGGGGGGGGGGGGGGGGFGGGGGGGGGGGGGGGGGGGGGGGGGGGGGGGGGGGGGGGGGGGGGGGGGGGGGGGGGGGGGGGGGGGGGGGGGGGGGGGGGGGGGGGGGGGGGGGGGGGGGGGGGGGGGGGGGGGGGGGGGGGGGGGGGGGGGGFGGGGGGFFFFGGGGFFFBCGFFFFGGGGFFGFFFFFFGFFFFF?GG
@M02352:288:000000000-CKWC8:1:1101:28837:9691 1:N:0:ATGCGCAG+AAGGAGTA
TACGGAGGGGGTTAGCGTTGTTCGGAATTACTGGGCGTAAAGCGTACGTAGGCGGATTGGAAAGTTGGGGGTGAAATCCCAGGGCTCAACCCTGGAACTGCCTCCAAAACTATCAGTCTAGAGTTCGAGAGAGGTGAGTGGAATTCCAAGTGTAGAGGTGAAATTCGTAGATATTTGGAGGAACACCAGTGGCGAAGGCGGCTCACTGGCTCGATACTGACGCTGAGGTACGAAAGTGTGGGGAGCAAACAGGATTAGATACCCTGGTAGTCCACACCGTAA
+
GGGFGFEGGGGGGFGGGGGGGGGGGGGGGGGGGGGGGGGGGGGGGGGGGGGGGGGCGGFGCDEFGGGGGGGGGGGGGGGGGGGGGGGGGGGGGGGGGGGGGGGGGFGGGGGGGGGFCFGGGCFGGC7:DGEGGGGGGGGGGGGGGGGG@FGGGGGGGGGGGDFGGGGFGGGFDFC+CGGGGGGGGG7CFGGGGGCGGGGGGGGGGGGGGGFGGGGGGGGGFDGGGGGGG67>EGGFGFGGDGFFFFGGGG@?B1CD<F9FF?FFFFGFFFD<@GFFB:@BCD
@M02352:288:000000000-CKWC8:1:1101:15846:9697 1:N:0:ATGCGCAG+AAGGAGTA
TACGGAGGGGGTTAGCGTTGTTCGGAATTACTGGGCGTAAAGCGCACGTAGGCGGATCAGAAAGTATAGGGTGAAATCCCAGGGCTCAACCCTGGAACTGCCTTGTAAACTCCTGGTCTTGAGTTCGAGAGAGGTGAGTGGAATTCCGAGTGTAGAGGTGAAATTCGTAGATATTCGGAGGAACACCAGTGGCGAAGGCGGCTCACTGGCTCGATACTGACGCTGAGGTGCGAAAGTGTGGGGAGCAAACAGGATTAGATACCCTGGTAGTCCACACCCTAA
+
GGGGGCEEGGGCGFFFEGFFGGGGGGGGGFGGGGGGGFGECGGGDGGEGGGGGGGCGD<FFFGGGAFEFGFEFGFGECFFFFGGGGGFG@@EGGGGFGGGGGGCCFGFGGGGGFFD>FGGGGGGAEE,>DC7FGGGGGGGGGGGG9<FGG:=FFGGDC?1FFCFFFGGGGGG9CFGGF>C@EGFGGG*C9BCGGEEEEGEDE*;?ECDFC*<?8@EGGGF+*:189*A+:FGDCGFFF>F5E><(8F467<?3:FG26.*+<EG*05/)1-)9:97:1)-59
@M02352:288:000000000-CKWC8:1:1101:18007:9710 1:N:0:ATGCGCAG+AAGGAGTA
TACGAAGGGGGCTAGCGTTGTTCGGAATTACTGGGCGTAAAGCGCACGTAGGCGGATTGATCAGTTGGGGGTGAAATCCCGGGGCTCAACCCCGGAACTGCCTCCAATACTGTCAGTCTAGAGATCGAGAGAGGTGAGTGGAATTCCGAGTGTAGAGGTGAAATTCGTAGATATTCGGAGGAACACCAGTGGCGAAGGCGGCTCACTGGCTCGATACTGACGCTGAGGTGCGAAAGCGTGGGGAGCAAACAGGATTAGATACCCTGGTAGTCCACGCCGTAA
+
GGGGFGGGGGGGGGGGGGGGGGGGGGGGGGGGGGGGGFGGGGGGGGGGGGGGGGGGGGGGGGGGGGGGGGGGGGGGGGGGGGGGGGGGGGGGGGGGGGGGGGDGGGGGGGGGGGGGGGGGGGGGGGGGGGGGGGGGGGGGGGGGGGGGGGGGGGGGGGGGGGGGGGGGGGGGGGGGGGGGGGGGGGGGGGGGGGGGGGGGGGGGGGGGGGGGGGGGGGGGGGGGGGGGGGGGGGGFGGDGGGFFFFGGGFFFB?FGD@AFGGFGFFGFBF>FFGFFFFFFGG
@M02352:288:000000000-CKWC8:1:1101:2414:9801 1:N:0:ATGCGCAG+AAGGAGTA
TACGGAGGATCCAAGCGTTATCCGGAATCATTGGGTTTAAAGGGTCCGTAGGTGGATAATTAAGTCAGAGGTGAAATCTTGCCGCTTAACGGTAAAATTGCCTTTGATACTGGTTGTCTTGAGTTATTATGAAGTGGTTAGAATATGTAGTGTAGCGGTGAAATGCATAGATATTACATAGAATACCAATTGCGAAGGCAGATTACTAACAATCAATTGACACTGATGGACGAAAGCGTGGGGAGCGAACAGGATTAGATACCCTGGTAGTCCACGCCGTAA
+
GGGGGGGGGGFGFGGGGGGGGFGGGFGGGGGGGGGGGGGGGGGGGGGGGGGGGGGGGGGGGGGGGGGGGGGGGGGGGGGGGGCGGGGGGGGGGGGGGGGGGFGGGGGGGGGGFGGGGGGGGGFCFGGGGGGGGGGGGFGGGGCCFGGGGGGGGGGGGGGGGGGGGGGGGGGGGFGGGGGGGGGGGGGGGGCFGGGGGGGGGGGGGGGFGGGGG?FGGGF@FGGGFFGGGGGGGGGF4ECEGGFFFFGGGGBF?FGCBFFFGGGGFFGFFFFFFGF?>?@>DC
@M02352:288:000000000-CKWC8:1:1101:12970:9808 1:N:0:ATGCGCAG+AAGGAGTA
TACGGAGGGGGTTAGCGTTGTTCGGAATTACTGGGCGTAAAGCGCACGTAGGCGGATCAGAAAGTATAGGGTGAAATCCCAGGGCTCAACCCTGGAACTGCCTTATAAACTCCTGGTCTTGAGTTCGAGAGAGGTGAGTGGAATTCCGAGTGTAGAGGTGAAATTCGTAGATATTCGGAGGAACACCAGTGGCGAAGGCGGCTCACTGGCTCGATACTGACGCTGAGGTGCGAAAGTGTGGGGAGCAAACAGGATTAGATACCCTGGTAGTCCACACCGTAA
+
GGGGGGGGGGGGGGGGGGGGGGGGGGGGGGGGGGGGGGGGGGGGGGGGGGGGGGGGGGGGGGGGGGGGGGGGGGGGGGGGGGGGGGGGGGGGGGGGGGGGGGGGGGGGGGGGGGGGGGGGGGGGGGGGGGGGGGGGGGGGGGGGGGGGGGGGGGGGGGGGGGGGGGGGGGGGGGGGGGGGGGGGGGGGGFFFGGGGGGGGGGGGGGGGGGGGGGGGGGGGGGGGGGGGGGCGGGGFGGGGGGFFFBGFGGFFFFGGBFBFFGGGFFGFFFFFFGFFFFFFGG
@M02352:288:000000000-CKWC8:1:1101:15031:9833 1:N:0:ATGCGCAG+AAGGAGTA
TACGGAGGGGGTTAGCGTTGTTCGGAATTACTGGGCGTAAAGCGTACGTAGGCGGATTGGAAAGTTGGGGGTGAAATCCCAGGGCTCAACCCTGGAACTGCCTCCAAAACTATCAGTCTAGAGTTCGAGAGAGGTGAGTGGAATTCCAAGTGTAGAGGTGAAATTCGTAGATATTTGGAGGAACACCAGTGGCGAAGGCGGCTCACTGGCTCGATACTGACGCTGAGGTACGAAAGTGTGGGGAGCAAACAGGATTAGATACCCTGGTAGTCCACACCGTAA
+
GGGGGFGGGGG@FFGGGFGGEGGGGGGGGGGGGGGGGDCEFGGGEG7FGGGGGGGCFGGGCEFGGGFGGGGFEGGGGGGGGGGGGGGGGGGGGGGGGGFGGDF<FGGCGGGG=,@ECFCGGGFF;@@FGGGGGGGFC@GGGGGGGGGFGFFGFGGGGGGFGGGGCFGGGGDCGFG9FFGGGGGCGGGGGGGGGGGGGGDE8E8*CEEFGGCFCDGGDGCGGDECEDEF+<FGGGGFC?GGGGEFFFGGGGF??FGGFFBFGD8FFFGFFFFFFGF??FF?FD
@M02352:288:000000000-CKWC8:1:1101:15026:9851 1:N:0:ATGCGCAG+AAGGAGTA
TACGGAGGGGGTTAGCGTTGTTCGGAATTACTGGGCGTAAAGCGTACGTAGGCGGATTGGAAAGTTGGGGGTGAAATCCCAGGGCTCAACCCTGGAACTGCCTCCAAAACTATCAGTCTAGAGTTCGAGAGAGGTGAGTGGAATTCCAAGTGTAGAGGTGAAATTCGTAGATATTTGGAGGAACACCAGTGGCGAAGGCGGCTCACTGGCTCGATACTGACGCTGAGGTACGAAAGTGTGGGGAGCAAACAGGATTAGATACCCTGGTAGTCCACACCGTAA
+
GGGGGFFGGGGGGGGGGGGGGGGGGGGGGGGGGGGGGGGGGGGGGGGGGGGGGGGGGGGGGGGGGGGGGGGGGGGGGGGGGGGGGGGGGGGGGGGGGGGGGGGGGGGGGGGGGGGGGGGGGGGGGGGGGGGGGGGGGGGGGGGGGGGGGGGGGGGGGGGGGGGGGGGGGGGGGGGGGGGGGGGGGGGGGGGGGGGGGGGGGGGGGGGGGGGGGGGGGGGGGGGGGGGGGGGGGGGFGGGGGGFFFFGGGGFFF?GGFFFFGGGGFFGFBFFFFGFFFFFFGG
@M02352:288:000000000-CKWC8:1:1101:17500:9863 1:N:0:ATGCGCAG+AAGGAGTA
TACGGAGGATCCAAGCGTTATCCGGAATCATTGGGTTTAAAGGGTCCGTAGGTGGATAATTAAGTCAGAGGTGAAAGTTTGCGGCTCAACCGTAAAATTGCCTTTGATACTGGTTATCTTGAGTTATTATGAAGTAGTTAGAATATGTAGTGTAGCGGTGAAATGCATAGATATTACATAGAATACCAATTGCGAAGGCAGATTACTAATAATCAACTGACACTGATGGACGAAAGCGTGGGGAGCGAACAGGATTAGATACCCTGGTAGTCCACGCCGTAA
+
GGGGGGGGGGGGGGGGGGGGGGGGGGGGGGGGGGGGGGGGGGGGGGGGGGGGGGGGGGGGGGFGGGGGGGGGGGGGGGGGGGGGGGGGGGGGGGGGGGGGGGGGGGGGFFGGGGGGGGGGGFGGGGGGGGGGGGGGGGGGGGGGGGGGGGGGGGGGGGGGGGGGGGGGGGGGGGGGGGGGGGGFFGGGGGGGGGGGGGGGGGGGGGGGGGGGGGGGGGGGGGGGGGGGGGGGGGGFGGGGGGFFFFGGGGFFFFGGFFFFGGGGFFGFFFFFFGFFFFFFGG
@M02352:288:000000000-CKWC8:1:1101:17653:9986 1:N:0:ATGCGCAG+AAGGAGTA
TACGGAGGGTCCAAGCGTTATCCGGAATCATTGGGTTTAAAGGGTCCGCAGGCGGTCAATTAAGTCAGAGGTGAAATCCCATAGCTTAACTATGGAACTGCCTTTGATACTGGTTGACTTGAGTTATACGGAAGTAGATAGAATAAGTAGTGTAGCGGTGAAATGCATAGATATTACTTAGAATACCGATTGCGAAGGCAGTCTACTACGTATATACTGACGCTCATGGACGAAAGCGTGGGGAGCGAACAGGATTAGATACCCTGGTAGTCCACGCCGTAA
+
GGGGGGEEGGGGGGGGGGGFGGFGGGGGGGGGGGGGGDGGGGGGGGGGGGGGGGGGGGGGGGGDGGGGGGGGGGGGGGGGGGGGGGGGGGGGGGGGGGGGGGGGGGGGGGGGGGGGGGGGGGGGGGGGGGGGGGGGGGGGGGGGGGGGGGGGGGGGGGGGGGGGGGGGGGGGGGGGGGGGGGGGGGGGGGGGGGGGGGGGGGGGGGGGGGGGGGGGGGGGGGGGGGFGGGGGGGGFGGGGGGFFFFGGGGFFFFGGBFFFGGFGFFGFAFFFFGFFFFFFGG
@M02352:288:000000000-CKWC8:1:1101:6302:9988 1:N:0:ATGCGCAG+AAGGAGTA
TACGGAGGGGGTTAGCGTTGTTCGGAATTACTGGGCGTAAAGCGTACGTAGGCGGACTAGTAAGTTAGGGGTGAAATCCCGGGGCTCAACCCCGGAACTGCCTTTAATACTGCTAGTCTTGAGTTCGAGAGAGGTGAGTGGAATTCCGAGTGTAGAGGTGAAATTCGTAGATATTCGGAGGAACACCAGTGGCGAAGGCGGCTCACTGGCTCGATACTGACGCTGAGGTACGAAAGTGTGGGGAGCAAACAGGATTAGATACCCTGGTAGTCCACACCGTAA
+
GGGGGGGGGGGGGGGGGGGGGGGGGGGGGGGGGGGGGGGGGGGGGGGGGGGGGGGGGGGGGGGGGGGGGGGGGGGGGGGGGGGGGGGGGGEGGGGGGGGGGGGGGGGGGGGGGGGGGGGGGGGGGGGGGGGGGGGGGGGGGGGGGGGGGGGGGGGGGGGGGGGGGGGGGGGGGGGGGGGGGGGGGGGGGGGGGDGGGGGGGGGGGGGGGGGGGGGGGGGGGGDGDGGGG?FGEGGBFGGGGGFBFFGGGGFFB1CF?FFFGGGGFFGFAFDFFFFFF1>?GG
@M02352:288:000000000-CKWC8:1:1101:10270:10024 1:N:0:ATGCGCAG+AAGGAGTA
TACGGAGGGGGTTAGCGTTGTTCGGAATTACTGGGCGTAAAGCGTACGTAGGCGGATCAGAAAGTTGGGGGTGAAATCCCGGGGCTCAACTCTGGAACTGCCTCCAAAACTCCTGGTCTTGAGTTCGAGAGAGGTGAGTGGAATTCCAAGTGTAGAGGTGAAATTCGTAGATATTTGGAGGAATACCAGTGGCGAAGGCGGCTCACTGGCTCGATACTGACGCTGAGGTACGAAAGTGTGGGGAGCAAACAGGATTAGATACCCTGGTAGTCCACACCGTAA
+
GGGGGGGGGCG@:FGGGGGGG8FFGGGGDF<FFGGC@GGGGGEFGCFGGGGG?FGGGGGD9FGGGADGDGGGGGGGGGG8F+:FEGGGGG9@,<FGG<FGGGG:33FGGGGC8FFFGGGGGGGGCFE@::FGDGGGFCFFGGGGD<><FGGGGGGGGGGGGGGGGGGGGGGGGGG@9;8EGGG+CGGGGGGGGGGGGGGGGGGGGGGF8@F7?GGGGGFGGGGGGGGGGGGGGGGF:FGGGGFFFFDGFGFFFFGGFFFFGGGGFFGFFFFFFGF?F:B?GD
@M02352:288:000000000-CKWC8:1:1101:23882:10032 1:N:0:ATGCGCAG+AAGGAGTA
TACGGAGGGGGTTAGCGTTGTTCGGAATTACTGGGCGTAAAGCGCACGTAGGCGGATCAGAAAGTATAGGGTGAAATCCCAGGGCTCAACCCTGGAACTGCCTTATAAACTCCTGGTCTTGAGTTCGAGAGAGGTGAGTGGAATTCCAAGTGTAGAGGTGAAATTCGTAGATATTTGGAGGAACACCAGTGGCGAAGGCGGCTCACTGGCTCGATACTGACGCTGAGGTGCGAAAGTGTGGGGAGCAAACAGGATTAGATACCCTGGTAGTCCACACCGTAA
+
GGGGGBFGGGGEFGGGGGGGGEFGGGGGGGGGFGGGCGGGGGGGGEGGGGGGGGGECFGGGGGFGGFGGGGGGGGGGFFGGGGGGGGGGGGGGFCDFGGEGGGGFGGFGDGGGGGG=>FCFF8EDGG7DFGGGGFGCCGGGGCFEGFGGGGGGGGGDGGGGF;FCF:BFF5@<,>;CFGGGDGC:FFG@FFCCEG:E>FEEECG6:CGGGGGC>FC?GG9EC58CCFEFCCCEGGFGGGGG=>02>GG6CF??<FGFFAFEGGFFF366?4<7*9,41>:FG
@M02352:288:000000000-CKWC8:1:1101:21819:10138 1:N:0:ATGCGCAG+AAGGAGTA
TACGGAGGGGGTTAGCGTTGTTCGGAATTACTGGGCGTAAAGCGCACGTAGGCGGATCAGAAAGTAAGGGGTGAAATCCCAGGGCTCAACCCTGGAACTGCCTCTTAAACTCCTGGTCTTGAGTTCGAGAGAGGTGAGTGGAATTCCGAGTGTAGAGGTGAAATTCGTAGATATTCGGAGGAACACCAGTGGCGAAGGCGGCTCACTGGCTCGATACTGACGCTGAGGTGCGAAAGTGTGGGGAGCAAACAGGATTAGATACCCTGGTAGTCCACGCCGTAA
+
GGGGGEFGGGGGGGGGGGGGGGGGGGGGGGGGGGGGGGGGGGGGGGGGGGGGGGGGGGGGGGGGGGGGGGGGGGGGGGGGGGGGGGGGGGGGGGGGGGGGGGGGGGGGGGGGGGGGGGGGGGGGGGGGGGGFGGGGGGGGGGGGGGGGGGGFGGGGGGGGGGGGGGGGGGGGGGGGGGGGGGGGGGGGGGGGGGGGGGGGGGGGGGGFGGGGGGGGGGGGGGGGGGGGGCFGGGGFGGGGGGFFFFGGGGFFF?FGBFFFGGGGFFGFFFFFFGF?FFFFGD
@M02352:288:000000000-CKWC8:1:1101:28225:10154 1:N:0:ATGCGCAG+AAGGAGTA
TACGGAGGATCCAAGCGTTATCCGGAATCATTGGGTTTAAAGGGTCCGTAGGTGGATAATTAAGTCAGAGGTGAAATCCTGCAGCTCAACTGTAGAATTGCCTTTGATACTGGTTGTCTTGAGTTATTATGAAGTAGTTAGAATATGTAGTGTAGCGGTGAAATGCATAGATATTACATAGAATACCAATTGCGAAGGCAGATTACTAATAATATACTGACACTGATGGACGAAAGCGTGGGGAGCGAACAGGATTAGATACCCTGGTAGTCCACGCCGTAA
+
FDGGGGGGGGGFFFG@GFEEFGGFGGGFGGG9E@D@BFGGGGGGGGGGEFCFCEFFFFGGGFGGGGGGGGGGGGGGGGGGGFGGGGGGGFGGGGGGGGGGGFGFFGGGGGDGGFFGF9EGDBFBFFGGGGGFGGGGGGGGGGGGFGGGGGFGFCGCFGFFGGGGGGGGGGGGGGGGGGGGCGGGGGGFGGGFDGGGGGGGGFGEGGGGGGGGFGGGFGGGGGGGGGGGGFFGGGGFGEDCB:B@FFDGGGFFFFG74FFFGC8C?FGF9FAFFFFFFBFFGD
@M02352:288:000000000-CKWC8:1:1101:2402:10199 1:N:0:ATGCGCAG+AAGGAGTA
TACGGAGGGGGTTAGCGTTGTTCGGAATTACTGGGCGTAAAGCGTACGTAGGCGGATCAGAAAGTAGGGGGTGAAATCCCGAGGCTCAACCTCGGAACTGCCTCCTAAACTCCTGGTCTTGAGTTCGAGAGAGGTGAGTGGAATTCCAAGTGTAGAGGTGAAATTCGTAGATATTTGGAGGAACACCAGTGGCGAAGGCGGCTCACTGGCTCGATACTGACGCTGAGGTACGAAAGTGTGGGGATCAAACAGGATTAGATACCCTGGTAGTCCACACCGTAA
+
GGGGGEGGGGDGGFGGGGGGGFGGGFBFGGGGGGGGGGGGGGGGGGGGGGGEGGDGEEGGFGFGGFFGGGGGDGGGGFGGGDEGDAFDFFGGGGGGGGGGGGGGGGGGGGFGGGGGFEGGGCGGGGCF7FFFGDGFFGGGDG@BFCFFFFGGG;FFCCFFFGFECFGGCF7:FGFCCDGGGGG<CFEGEFCF>CEGGGGGD=CGG??9CGGGGCGGGGGFGDGDGGGGGGGDDGG>CCCG5CFF(7C7FGFFFFG72?2@GGFD?FG@AF<BFF?0:<><GD
@M02352:288:000000000-CKWC8:1:1101:3449:10211 1:N:0:ATGCGCAG+AAGGAGTA
TACGGAGGGTCCGAGCGTTAATCGGAATTACTGGGCGTAAAGCGCACGCAGGCGGTTTGTTAAGCTAGATGTGAAAGCCCTGGGCTCAACCTGGGAATTGCATTTAGAACTGGCAGGCTAGAGTTTTGGAGAGGGGAGTGGAATTCCAGGTGTAGCGGTGAAATGCGTAGATATCTGGAGGAACATCAGTGGCGAAGGCGACTCCCTGGTCAGTAACTGACGCTCATGTGCGAAAGTGTGGGTAGCGAACAGGATTAGATACCCTGGTAGTCCACGCCGTAA
+
GGGGGGGGGGEDEEGGGFFDC6FGGGDFGGCFGGGGGGCEFGFGE@:CCFGGGGGB7FF?FFGGGCEFGGGGGGGGGFFFGFGFF<FF9FGAFGGGGCDFGGG9<FFFFCCDF8BCCCBBEB@E<,:@CFFGGGDDE@FFGG:3?;FEEF,?FFFFGGEGGCFGFGGGEED,B+>CFGGGGDFGFGGGFF,BEEECEE8EEGGC+;8@FG7:F<EGGGGFGGG;=53<<C7CC=C;220<EEDFFFGGGGFF?FFF7@>FF78**79?>F2<*?*4>(>2DD
@M02352:288:000000000-CKWC8:1:1101:16201:10213 1:N:0:ATGCGCAG+AAGGAGTA
TACGGAGGGTGCAAGCGTTATCCGGAATCATTGGGTTTAAAGGGTCCGTAGGCGGGCTATTAAGTCAGAGGTGAAAGTTTGTGGCTCAACCATAAAATTGCCTTTGATACTGGTAGTCTTGAATTATTGTGAAGTGGTTAGAATATGTAGTGTAGCGGTGAAATGCTTAGAGATTACATAGAATACCGATTGCGAAGGCAGATCACTAACAATATATTGACGCTGATGGACGAAAGCGTAGGTAGCGAACAGGATTAGATACCCTGGTAGTCTACGCCGTAA
+
GGGGGFGGGGGGGGGGGGGGGGGGGEBFEFGGGGGGGGDFFGGGGGGGGGDGGGGGGGGGGGAGGGFG?FFGGGCFFGGGGGGGGGGGGGGGGFFFGGGGGGGGGGCDFEFDGGGCFFFA,=BFGGGGFGGGGFFGFFGGGGGGGFFFFGGGGFGGGEGGGBDCFGGGFECFFFGGGGFGGFFCCFGE7CFFGGECEEFGGEFGCCGFGGCCFGGG?FCFFG5=EGGGC6<DGGGEFEDEEGFFFFGC5DEFF?FGF=:F?CCFFF::<?-6FDFFFF34DC
@M02352:288:000000000-CKWC8:1:1101:9246:10218 1:N:0:ATGCGCAG+AAGGAGTA
TACGGAGGGGGTTAGCGTTGTTCGGAATTACTGGGCGTAAAGCGCACGTAGGCGGATCAGAAAGTATAGGGTGAAATCCCAGGGCTCAACCCTGGAACTGCCTTGTAAACTCCTGGTCTTGAGTTCGAGAGAGGTGAGTGGAATTCCGAGTGTAGAGGTGAAATTCGTAGATATTTGGAGGAACACCAGTGGCGAAGGCGGCTCACTGGCTCGATACTGACGCTGAGGTACGAAAGTGTGGGGAGCAAACAGGATTAGATACCCTGGTAGTCCACACCGTAA
+
GGGGGGGGGGGFFGGGGGGGGFGGGGGGFGGGGGGGGGGGGGGGEGGGGGGGGGGGGEFG<FFGGAE@ABFGEGGGGGGEGGGGGGGGGGGGGGGGGGGFGFFGGFGGFCC<FGGGDCFFFGFCFCC:DFFGGGGFGFGGGGCGCEACEEFFFFBFGGGGGGFGCCCCFGEFFG?CGFGGGGGGFGGGFGGDGEGEG>FG>E?EF:CGGG5CGDFC=FGFGGECGDGGFGGGGGGDGGGGGD>:1<FGGGFF<0CF264=EGGFFFC?5*5<FGFFFFF<GG
@M02352:288:000000000-CKWC8:1:1101:27643:10234 1:N:0:ATGCGCAG+AAGGAGTA
TACGGAGGGTCCAAGCGTTATCCGGAATTATTGGGCTTAAAGGGTCCGCAGGCGGATTAATAAGTCAGTGGTGAAATCTCCAAGCTCAACTTGCAAACTGCCAATGATACTGTTAGTCTTGAATTCAGTCGGAGTAGGCGGAATGTGTAGTGTAGCGGTGAAATGCATAGATATTACACAGAACACCGATAGCGAAGGCAGCTTACTAGGTTTGAATTGACGCTGATGGACGAAAGCGTGGGTAGCGAACAGGATTAGATACCCTGGTAGTCCACGCCGTAA
+
GGGGGGGG76,;FGGGGGG@F@FDGGGG,F6FFGG66CFGGGFGGDGGDGGGG:FCFGFFGGGGGGC<<@FFFGGGG9,AFFEFGGGGGGE,C,5,EF9FG<=,BFGGGGGG@5EF5CF<FG8F,::F,,CEFG:F<,ECFGGFF==@@FFGGGFG:FGGGGGGGGCGGGGGGGCB,2B,CEGGGG7*4F:CGEGGGGGFGCFGGGGBFA*+<*<EEGGGGGGGGD7<0AGGGGDEGE/AEG)9?FGGGG3F?FGGF@DFGGGG?5CFFFFFF**2;(7;DD
@M02352:288:000000000-CKWC8:1:1101:9192:10236 1:N:0:ATGCGCAG+AAGGAGTA
TACGGAGGGTGCAAGCGTTAATCGGAATTACTGGGCGTAAAGCGCGCGTAGGTGGTTGTTTAGGTTAGATGTGAAAGCCCTGGGCTCAACCTAGGAATTGCATTTAAAACTGGGCAACTAGAGTATGGTAGAGGGAAGTGGAATTCCACATGTAGCGGTGAAATGCGTAGAGATGTGGAGGAACACCAGTGGCGAAGGCGACTCCCTGGTCAGTAACTGACGCTCATGTGCGAAAGTGTGGGTAGCGAACAGGATTAGATACCCTGGTAGTCCACACCGTAA
+
GGGGGGGGGGGGGGGGGGGGGGGGGGGGGGGGGGGGGGGGGGGGGGGGGGGGGGGGGGGGGGGGGGGGGGGGGGGGGGGGGGGGGGGGGGGGGGGGGGGGGGGGGGGGGGGGGGGGGGGGGGGGGGFGGGGGGGGGGGGGGGGGGGGGGGGGGGGGGGGGGGGGFGGGGGGGGGGGGGGGGGGFGGDGGGGGGGGGGGGGGGGGGGGGGFGGGFFFCGGGGGG8EGFC?FCGGGGFGGGGGEB<B@CDC7BFFBFFF=>FFDFGFFG?B?26@FFB??D1DC
@M02352:288:000000000-CKWC8:1:1101:24783:10250 1:N:0:ATGCGCAG+AAGGAGTA
TACGGAGGGGGTTAGCGTTGTTCGGAATTACTGGGCGTAAAGCGCACGTAGGCGGATCAGAAAGTATAGGGTGAAATCCCAGGGCTCAACCCTGGAACTGCCTTGTAAACTCCTGGTCTTGAGTTCGAGAGAGGTGAGTGGAATTCCGAGTGTAGAGGTGAAATTCGTAGATATTCGGAGGAACACCAGTGGCGAAGGCGGCTCACTGGCTCGATACTGACGCTGAGGTGCGAAAGTGTGGGGAGCAAACAGGATTAGATACCCTGGTAGTCCACACCGTAA
+
GGGGGFFGGGGGGGGGGFGGGGGGGGGGGGGGGGGGGGGGGGGGGGGGGGGGGGGGGGGGGGGGGGGGGGGGGGGGGGGGGGGGGGGGGGGGGGGGGGGGGGGGGGGGGGGGGGGGGGGGGGGGGGGGGGGGGGGGGGGGGGGGGGGGGGGGGGGGGGGGGGGGGGGGGGGGGGGGGGGGGGGGGGGGGGGGDGGGGGGGGGGGGGGGGGGGGGGGGGGGGGGGGGGGGGGGGGGFGG7CEGEFFFGGGGFFFFGGFFF@EFFGFFGFFFFFFGFFFFFBGG
@M02352:288:000000000-CKWC8:1:1101:27193:10251 1:N:0:ATGCGCAG+AAGGAGTA
TACGGAGGGTCCAAGCGTTATCCGGAATCATTGGGTTTAAAGGGTCCGTAGGCGGGTATCTAAGTCAGTGGTGAAATCTCACAGCTCAACTGTGAAACTGCCATTGATACTGGATATCTTGAATTGTTGTGAAGTGGTTAGAATATGTAGTGTAGCGGTGAAATGCTTAGATATTACATAGAATACCGATTGCGAAGGCAGATCACTAACAACATATTGACGCTGATGGACGAAAGCGTGGGGAGCGAACGGGATTAGATACCCCGGTAGTCCACGCCGTAA
+
GGGGGGGGGGGGGGGGGGGGGGGGGGGGGGGGGGGGGGGGGGGGGGGGGGGGGGGGGGGGGGGGGGGGGGGGGGGGGGGGGGGGGGGGGGGGGGGGGGGGGGGGGFGGGGGGGGGGGGGGGGGGGGGGGGGGGGGGGGGGGGGGGGGGGGGGGGGGGGGGGGGGGGGGGGGGGGGGGGGGGGGGGFGGGGGGGGGGDGGGGGGGGGGGGGGGGGGGFGGGGGGGGGGGCCGGGGGFGGGGGGFFFFGGGGFDBFGG?FBFGG8FFECD>EFF=FFFBFFFGG
@M02352:288:000000000-CKWC8:1:1101:15203:10276 1:N:0:ATGCGCAG+AAGGAGTA
TACGGAGGGTCCGAGCGTTAATCGGAATTACTGGGCGTAAAGCGCACGCAGGCGGTTTGTTAAGCTAGATGTGAAAGCCCCGAGCTCAACTTGGGATGGTCATTTAGAACTGGCAGACTAGAGTCTTGGAGAGGGGAGTGGAATTCCAGGTGTAGCGGTGAAATGCGTAGATATCTGGAGGAACATCAGTGGCGAAGGCGACTCCCTGGCCAAAGACTGACGCTCATGTGCGAAAGTGTGGGTAGCGAACAGGATTAGATACCCTGGTAGTCCACACCGTAA
+
GGGGGGGGGGGGGGGGGGGGFGGGGGGGGGFF9FGGGGGGGGGGGGGGGGGGGGGGGGGGGGGFGGGGFGFGGGGGGGGGGGEGGGGGGGGGGGGGGGGGGGGGGGFFFGGGGGGGGGGGGFGGGGGGGGGFEGGG:BFGCGGGGGGGGGGGGGGGGGGGGGGGGGGGGGGGGGGGGGGGD:<FFFFGEGFGCGGGEE5CGGGGGGGG==CEGFCGGGGFGGGGGGGFGCFGGGGFGGGGGGFABFC3CD5??FGGFFF?CGEGFFGFF=AFFGFFFFDFGD
@M02352:288:000000000-CKWC8:1:1101:28523:10315 1:N:0:ATGCGCAG+AAGGAGTA
TACGAGGGGTGCAAGCGTTAATCGGAATTACTGGGCGTAAAGCGTGCGTAGGTGGTTTGTTAAGCAAGATGTGAAAGCCCCGGGCTCAACCTGGGAACTGCATTTTGAACTGGCAAACTAGAGTATTGTAGAGGGTAGTGGAATTTCCAGTGTAGCGGTGAAATGCGTAGAGATTGGAAGGAACATCAGTGGCGAAGGCGGCTACCTGGACAAATACTGACACTGAGGCACGAAAGCGTGGGGAGCAAACAGGATTAGATACCCTGGTAGTCCACGCCGTAA
+
GGGGFEGGGGGECGGGGGGGGGGGGGGGGGGGGGGGGGGGGGGGFGCFFGGGGGGGGGGGGGGGGGGGGGGGGGGGGGGGDFFGGGGGGGGGGGGGGGGGGGGGGGGGGGGGGGGGGGGGGGGGGGFGGGGGGGGGGGGGGGGGGGGGGGGGGGGGGGGGGGGGGGGGGGGGGGGGGGGGGGGGGGGFGGGGGGGGGGGGGGGGGGGGGGGGGGGGGGGGGGGGGGGGFEGGGGGFGGGGGGFFFFGGGG>FFBCC?FDFGGFGFFGFFFFFFGFFFBE>GG
@M02352:288:000000000-CKWC8:1:1101:2085:10357 1:N:0:ATGCGCAG+AAGGAGTA
TACGGAGGGGGTTAGCGTTGTTCGGAATTACTGGGCGTAAAGCGCACGTAGGCGGATCAGAAAGTATAGGGTGAAATCCCAGGGCTCAACCCTGGAACTGCCTCATAAACTCCTGGTCTTGAGTTCGAGAGAGGTGAGTGGAATTCCGAGTGTAGAGGTGAAATTCGTAGATATTCGGAGGAACACCAGTGGCGAAGGCGGCTCACTGGCTCGATACTGACGCTGAGGTACGAAAGTGTGGGGAGCAAACAGGATTAGATACCCTGGTAGTCCACACAGTAA
+
GGGGGGGGGGGGGGGGGGGGGFGGGFFGGGGGGGGGGGGGGGGGGDGGGGGGFGGGGGGGGGGGGGGDCGGGGGGGGGFGGFGGGFGGGGGGGGGGGFGGG@9DAFGFGGGGDGGGGGGGGGGGAFGGFGGGGGGGGGGGGGGGGGGGGGGGGGGGGGGGGGGGGGGGGGGGGGGGFGGGGGGGGGGGGFGGGGGDGGGGGGGGGGGGGGCFGGGGGGGGGEGGGGGGGGGCGCD>FGFFGG>0(<FFC4>5?BGGFFBFGGGGFFGF<FFFFDFFF(7<GF
@M02352:288:000000000-CKWC8:1:1101:17867:10372 1:N:0:ATGCGCAG+AAGGAGTA
TACGGAGGGGGTTAGCGTTGTTCGGAATTACTGGGCGTAAAGCGCACGTAGGCGGATCAGAAAGTATAGGGTGAAATCCCAGGGCTCAACCCTGGAACTGCCTTGTAAACTCCTGGTCTTGAGTTCGAGAGAGGTGAGTGGAATTCCGAGTGTAGAGGTGAAATTCGTAGATATTCGGAGGAACACCAGTGGCGAAGGCGGCTCACTGGCTCGATACTGACGCTGAGGTGCGAAAGTGTGGGGAGCAAACAGGATTAGATACCCTGGTAGTCCACACCGTAA
+
GGGGGGGGGGGGGGGGGGGGGGGGGGGGGGGGGGGGGGGGGGGGGGGGGGGGGGGGGGGGGGGGGGGGGGGGGGGGGGGGGGGGGGGGGGGGGGGGGGGGGGGGGGGGGGGGGGGGGGGGGGGGGGGGGGGGGGGGGGGGGGGGGGGGGGGGFGGGGGGGGGGGGGGGGGGGGGGGGGGGGGGGGGGGGGGGGGGGGGGGGGGGGGGGGGGGGGGGGGGGGGGGGGGGGGGGGGGFGGGGGGFFFFGGGGFFFFGGFFFBFGGGFFGFFFFFFF???BFFGG
@M02352:288:000000000-CKWC8:1:1101:22507:10411 1:N:0:ATGCGCAG+AAGGAGTA
TACGGAGGATCCAAGCGTTATCCGGAATCATTGGGTTTAAAGGGTCCGTAGGTTGATAATTAAGTCAGAGGTGAAATCCTGCAGCTCAACTGTAGAATTGCCTTTGATACTGGTTATCTTGAGTCATTATGAAGTAGTTAGAATATGTAGTGTAGCGGTGAAATGCATAGATATTACATAGAATACCAATTGCGAAGGCAGATTACTAATAATGTACTGACACTGATGGACGAAAGCGTGGGGAGCGAACAGGATTAGATACCCTGGTAGTCCACGCCGTAA
+
GEFGGFFFEFGGGFGGGGEGGGGGGGGGFGGGGGGFGGGFFGDGGGGGGGGGFEFFG9FGGGGGGGGGGGGEFGGGGGGGCE<EFFGGGF9FGGGFGGGGGGGGFGGGGFGGCFGGGGGGGGGGGGGFEDFG7CFAEFGGGGFGFGGGGGGGGGGGGGGDGGGGFGFFGGGGGGGGGGGGGGEGFG@FFGGGGGGGGGGGGGC=FFGD?E:CFEEFGGEGGGGGGGGG?FFCEEDFGGGEDCB13>CDGGFFFFCF?F<@9<CGFFFF<FFAFGFFF3;BGC
@M02352:288:000000000-CKWC8:1:1101:27072:10518 1:N:0:ATGCGCAG+AAGGAGTA
TACGAGGGGTGCAAGCGTTAATCGGAATTACTGGGCGTAAAGCGTGCGTAGGCGGTTTGTTAAGCAAGATGTGAAAGCCCAGGGCTCAACCTGGGAACTGCATTTTGAACTGGCAAACTAGAGTATTGTAGAGGGTAGTGGAATTTCCAGTGTAGCGGTGAAATGCGTAGAGATTGGAAGGAATATCAGTGGCGAAGGCGGCCACCTGGACAAATACTGACACTGAGGCACGAAAGCGTGGGGAGCAAACAGGATTAGATACCCTGGTAGTCCACGCCGTAA
+
GGGG<@FGGGGGGGGGGGGG7<FFGGGGFGGGGGGGGGGGGGGGGGGGCFGG,FGG:FEGGGGG,9FFGGGGGGGGGGGG8<AFGGGGGGG8=FGGGGGGGGGFGGD+CFFGGGGFGGGAFGGGGFGGFEGGFFGF<BFFGGGFFFGGGGGGGGGAFGGGGGGGGGDGGGGEFGGGGC?,EFG,C,F9<FEGGGGGGGGGGC*/;EFF*2CE;FGGGGFGGFGGCGFGGGGGGEDEGGGGGGFFFFGGFGFFFFGGFFFFGGDFFFFFDFFFFGFB;?EFDD
@M02352:288:000000000-CKWC8:1:1101:9872:10521 1:N:0:ATGCGCAG+AAGGAGTA
TACGGAGGGTCCGAGCGTTAATCGGAATTACTGGGCGTAAAGCGCACGCAGGCGGTTTGTTAAGCTAGATGTGAAAGCCCCGGGCTCAACCTGGGAATAGCATTTAGAACTGGCAGGCTAGAGTCTTGGAGAGGGGAGTGGAATTTCTGGTGTAGCGGTGAAATGCGTAGATATCAGAAGGAACATCAGTGGCGAAGGCGGCCACCTGGTCTGATACTGACGCTGAGGTGCGAAAGCGTGGGGAGCAAACAGGATTAGATACCCTGGTAGTCCACGCCGTAA
+
GGGGGGGGGGGGGGGGGFGGCGGGGGEFGGGG<CFGGGGGGGGGGGGGGGGGGGGEFGGGGG9FGGGGFGGFEFDFGGGGGGGGGEEFGGFFGGGGGFDGGCFGGF<BFFGGGGGEGGF8C9FGGGGFGFDGGGGGFCFF>C>FG,@FFCGFGCCFGGGGGGFGGF:EGGCG9BFCFFGGGGGGGEFF?FGGGGGGEGFGECGEEFGGGGGFGGDGGGCCGEECED*AECFDGGGFGDGEDEE?>39DA<)038GF??)*9<<CFF*?A?A<*09<B?)(//
@M02352:288:000000000-CKWC8:1:1101:26818:10546 1:N:0:ATGCGCAG+AAGGAGTA
TACGGAGGGTCCAAGCGTTATCCGGAATCATTGGGTTTAAAGGGTCCGCAGGCGGTCAATTAAGTCAGAGGTGAAATCCCATCGCTCAACGATGGAACTGCCTTTGATACTGATTGACTTGAGTTATATGGAAGTAGATAGAATAAGTAGTGTAGCGGTGAAATGCATAGATATTACTTAGAATACCGATTGCGAAGGCAGTCTACTACGTATATACTGACGCTGAGGGACGAAAGCGTGGGGAGCGAACAGGATTAGATACCCTGGTAGTCCACGCCGTAA
+
GGGGGGDGGGGGGGGGGGGGFGGGGGGGGGFGGGGFFGGGGGGGGGGGGGGGGGGGGGGGGGGGGGGGGGGGGGGGGGGGGFGGGGGGGGGGGGGGGGGGGGGGGGGGGGGGGGGGGGGGGGGGGGGGFGGFGGGGGGGGGGGGFGGGGGGGGGGGGGGGGGGGGGGGGGGGGGGGGGGFFGGGGGGGGGGGGGGGGGFGGGGGEFGGGGCGGG?CFFGGGGGGGDCGEGGGGGGFGGGGGGF<079CCCDF?:FGFF>FGGGFFFGFB4<A47*89?BBGG
@M02352:288:000000000-CKWC8:1:1101:18080:10576 1:N:0:ATGCGCAG+AAGGAGTA
TACGAGGGGTGCAAGCGTTAATCGGAATTACTGGGCGTAAAGCGTGCGTAGGTGGTTTGTTAAGCAAGATGTGAAAGCCCCGGGCTCAACCTGGGAACTGCATTTTGAACTGGCAAACTAGAGTATTGTAGAGGGTAGTGGAATTTCCAGTGTAGCGGTGAAATGCGTAGATATTTGGAGGAACACCAGTGGCGAAGGCGGCTCACTGGCTCGATACTGACGCTGAGGTACGAAAGTGTGGGGAGCAAACAGGATTAGATACCCTGGTAGTCCACACCGTAA
+
GGGGFGGGGGGGGGGGGGGG,CFGGGDCGGGGGGGGGGGGGGGGGGGGG,>FGGGGGGGGGGGGGGGGGGGGGGGGGGGGGGGGGGGGGGGGGGGGGGGGGGGGGGGGGGGGGGFGGFGGGAFGGGGGGGGGGGDEFGGGGGGGGGGFGGGGGGGGGGGGGGGGGGGG>85FGGGGGGGDEEFGGGGGGGGCGGGCCGGGGGGGGGGGGGGGGGGGGGGGGGGGGGGGGCFGGGGFGGGGEGFB>FG<FGFFFFCF?FFFCGGGFFGFFFD9FC@BFBE<C>
@M02352:288:000000000-CKWC8:1:1101:15160:10583 1:N:0:ATGCGCAG+AAGGAGTA
TACGGAGGGTCCGAGCGTTAATCGGAATTACTGGGCGTAAAGCGCACGCAGGCGGTTTGTTAAGCTAGATGTGAAAGCCCTGGGCTCAACCTGGGAATTGCATTTAGAACTGGCAGGCTAGAGTTTTGGAGAGGGGAGTGGAATTCCAGGTGTAGCGGTGAAATGCGTAGATATCTGGAGGAACATCAGTGGCGAAGGCGACTCCCTGGTCAGTAACTGACGCTCATGTGCGAAAGTGTGGGTAGCGAACAGGATTAGATACCCTGGTAGTCCACACCGTAA
+
GGGGGGGGGCFFGGGGGGG@FGGGGGGGGGGGGGGFGGGGGGFFFDGGGGGGGGG4>=FEDGGGGGEGGGGGGGGGGGGGGFGGGFGGGGGFGGGGGGGGGGGGGFGGGGGGGGGGGGGGGFGG=FAFGFGGGGCE:FFGGGGGGGGFGGGGGGGGGGGGGGGGGGGGGGGGGGFFGGGGGGGGGFGGGGGGGGGGGGGGGEC;FFGGGFGEFGCFGGGGGGGGDG?F?9FDGGGFGGGGGGFDFFGGGGFFFBGGFFFFGGGGFFGFFFFFFGFFFFFFGG
@M02352:288:000000000-CKWC8:1:1101:18151:10634 1:N:0:ATGCGCAG+AAGGAGTA
TACGGAGGGGGTTAGCGTTGTTCGGAATTACTGGGCGTAAAGCGTACGTAGGCGGATCAGAAAGTAGGGGGTGAAATCCCGAGGCTCAACCTCGGAACTGCCTCCTAAACTCCTGGTCTTGAGTTCGAGAGAGGTGAGTGGAATTCCAAGTGTAGAGGTGAAATTCGTAGATATTTGGAGGAACACCAGTGGCGAAGGCGGCTCACTGGCTCGATACTGACGCTGAGGTACGAAAGTGTGGGGAGCAAACAGGATTAGATACCCTGGTAGTCCACACCGTAA
+
GGGGGGGGGGGGGGGGGGGGGGGGGGGGGGGGGGGGGGGGGGGGGGGGGGGGGGGGGGGGGGGGGGGGGGGGGGGGGGGGGGGGGGGGGGGGGGGGGGGGGGGGGGGGGGGGGGGGGGGGGGGGGGGGGGGGGGGGGGGGGGGGGGGGGGGGGGGGGGGGGGGGGGGGGGGGGGGGGGGGGGGGGGGGGGGGGGGGGGGGGGGDGGGGGGGGGGGGGGGGGGGGGGGGGGGGGGGFGGGGGGF69EGGEGFFFFGFBFAFCFGGFFGFFFFFFGFFFFFFGG
@M02352:288:000000000-CKWC8:1:1101:26232:10740 1:N:0:ATGCGCAG+AAGGAGTA
TACGGAGGGTCCAAGCGTTATCCGGAATCATTGGGTTTAAAGGGTGCGCAGGCGGTTTATTAAGTCAGTGGTGAAATCTCGAGGCTCAACCTCGAAACTGCCATTGATACTGATAAACTTGAGTTCAGTTGGAGTAGGCGGAATGTGTAGTGTAGCGGTGAAATGCTTAGATATTACACAGAACACCGATAGCGAAGGCAGCTTACTAAACTGATACTGACGCTGAGGCACGAAAGCGTGGGGAGCGAACAGGATTAGATACCCTGGTAGTCCACGCCGTAA
+
GFGFGEGGGFGGGGGGGGGGGGFEFEGGGGGGGGGFFEGCFGGGGGGGGGGGGGGFCGFGGGGGGGGGGGGGGGGGGGGGGGGDGGGGGEFGGGGGGGGGGGGGGGGGGGDFGGGGGGGGGFGGGGGGGGGGGGGGGGGGGGEGGGGGGGGGGGGGGGGGGGGGGGGGGGGGGGGGGGGGGGGGGGGGGGGGGGGGGGGGGGGGGGGGGGGGGGGGGGGGGGGGGGGGGGGGGGGFGGGGGGF<>EGGGGFFFB<FFFFFGGGGFFGFBF<>FF@BFFFBGD
@M02352:288:000000000-CKWC8:1:1101:17691:10740 1:N:0:ATGCGCAG+AAGGAGTA
TACGGAGGATCCAAGCGTTATCCGGAATCATTGGGTTTAAAGGGTCCGTAGGTGGATGATTAAGTCAGAGGTGAAATCCTGCAGCTCAACTGTAGAATTGCCTTTGATACTGGTTGTCTTGAGTTATTATGAAGTAGTTAGAATATGTAGTGTAGCGGTGAAATGCATAGATATTACATAGAATACCAATTGCGAAGGCAGATTACTAATAATATACTGACACTGATGGACGAAAGCGTGGGGAGCGAACAGGATTAGATACCCTGGTAGTCCACGCCGTAA
+
GGGGGGGGGGGGGGGGGGGGGGGGGGGGGGGGGGGGGGGGGGGGGGGGGGGGFGGGGGGGGGGGGGGGGGGGGGGGGGGGGGGGGGGGGGGGGGGGGGGGGGGGGGGGGGGGGGGGGGGGGGGGGGGGGGGGGGGGGGGGGGGGGGGGGGGGGGGGGGGGGGGGGGGGGGGGGGGGGGGGGGGGGFGGGGDGGGGGGGGGGGGGGGGGGGGGGGGGGGGGGGGGGGFGGGGDGGGFFGDGGGFFFFGGGGFFFFGGFFFFGGGGFFGFFFFFFGFFBFFFGG
@M02352:288:000000000-CKWC8:1:1101:9438:10780 1:N:0:ATGCGCAG+AAGGAGTA
TACGGAGGATCCAAGCGTTATCCGGAATCATTGGGTTTAAAGGGTCCGTAGGCGGTTTGGTAAGTCAGTGGTGAAAGTTTTCGGCTCAACCGGAAAATTGCCATTGATACTGCTAGACTTGAATTATTGTGAAGTGGTTAGAATGTGTAGTGTAGCGGTGAAATGAATAGATATTACACAGAATACCGATTGCGAAGGCAGATCACTAACAATATATTGACGCTAAGGGACGAAAGCGTGGGTAGCGAACAGGATTAGATACCCTGGTAGTCCACGCCGTAA
+
GGGGGGGGGGGGGGGGGGGGGGGGGGGGGGGGGGGFGGGGGGGGGGGGGGGGGGGGGGGGGGGGGGGGGGGGGGGGGGGGGGGGGGGGGGGGGGGGGGGGGGGGGGGGGGGGGGGGGGGGGGAFGGGGGGGGGGGGGGGGGGGGGGGGGGGGGGGGGGGGGGGGGGGGGGGGGGGGGGGGGGGGGGGGGGGGGGGGGGGGGGGGGGGGGGGGGGGGGGGGGGGGGGGGGGGGGGGFGGGGGGFFFFGGGGFFFFGGFFFFGEFFFFGFFFFFFG?BFFFFGG
@M02352:288:000000000-CKWC8:1:1101:15955:10782 1:N:0:ATGCGCAG+AAGGAGTA
TACGGAGGGGGTTAGCGTTGTTCGGAATTACTGGGCGTAAAGCGTACGTAGGCGGATTGGAAAGTTGGGGGTGAAATCCCAGGGCTCAACCCTGGAACTGCCTCCAAAACTATCAGTCTAGAGTTCGAGAGAGGTGAGTGGAATTCCAAGTGTAGAGGTGAAATTCGTAGATATTTGGAGGAACACCAGTGGCGAAGGCGGCTCACTGGCTCGATACTGACGCTGAGGTGCGAAAGTGTGGGGAGCAAACAGGATTAGATACCCTGGTAGTCCACACCGTAA
+
GGGGGGGGGGGGGGGGGGGGGGGGGGGGGGGGGGGGGGGGGGGGGGGGGGGGGGGGGGGGGGGFGGGGGGGFGGGGGGGGGGGGGGGGGGGGGGGGGGGGGGGGGGGGGGGGGGGGGGGGGFGGGGGGGGGGGGGGGGGGGGFGGGGGGGGGGGGGGGGGGGGGGGGGGGGGGGGGGGGGGGGGGGGGGGGGGGGGGGGGGGEGGGGGGGGGGGGGGGGGGGD5CDGGGGGGGGDEGGGGGGFFFFGGGGFFBFFF2FFFFGGGFFGFBFFFFGFFFFDFGD
@M02352:288:000000000-CKWC8:1:1101:11245:10816 1:N:0:ATGCGCAG+AAGGAGTA
TACGGAGGGGGTTAGCGTTGTTCGGAATTACTGGGCGTAAAGCGTACGTAGGCGGATTGGAAAGTTGGGGGTGAAATCCCAGGGCTCAACCCTGGAACTGCCTCCAAAACTATCAGTCTAGAGTTCGAGAGAGGTGAGTGGAATTCCAAGTGTAGAGGTGAAATTCGTAGATATTTGGAGGAACACCAGTGGCGAAGGCGGCTCACTGGCTCGATACTGACGCTGAGGTACGAAAGTGTGGGGAGCAAACAGGATTAGATACCCTGGTAGTCCACGCCGTAA
+
GGGGGFGGGGGGGGGGGGGGGGGGGGGGGGGGGGGGGGGGGGGGEDGGGGGGGGGGFEFGGGGGGGGGGGGGGGGGGGGGGGGGGGGGGGGGGGGGGGGGGFAGGGGGGGGGGGGGGGGGGGGFFDFFGGGFGGDFGGGGGGGGGGGGGFGGGGGGGGGGGGGGGGGGGGGGGGGGGGGGGGGGGGGGGGGGGGGGGGGGGGGDGGGGGGGGGGGGGGGGGGGGGGGGGGGGGGDBDGFGCEFFFFGGGGFFFFDG?FFFGGGGFFFFAFAAFGFBFFFFGD
@M02352:288:000000000-CKWC8:1:1101:24046:10855 1:N:0:ATGCGCAG+AAGGAGTA
TACGGAGGATCCAAGCGTTATCCGGAATCATTGGGTTTAAAGGGTCCGTAGGTGGATAATTAAGTCAGAGGTGAAATCCTGCAGCTCAACTGTAGAATTGCCTTTGATACTGGTTGTCTTGAGTTATTATGAAGTAGTTAGAATATGTAGTGTAGCGGTGAAATGCATAGATATTACATAGAATACCAATTGCGAAGGCAGATTACTAATAATATACTGACACTGATGGACGAAAGCGTGGGGAGCGAACAGGATTAGATACCCTGGTAGTCCACGCCGTAA
+
GGGGGGGGFGFGGGGGGGGGEFFGGGGG<FFGGGG@BFGGGGGGCAFGGFGGGGGFGF9FGGGGGGFGGCGGFFGGGGGGCFFFFGGGGGFFG9FGGGGGGGGGFGGGGFFGFFFGGGGFGCGGGCD<FGGGDGFGGFGGGGGGEGGGFGGGGGGGGGGGGGGGGGGGGGGGGGGFFGDEGGGGGGGGFG<EGGGGGGGEG>FFCFGGFFCECFGGGGGGGGGGGGGG6?FCEGGEGGGGGGFFBF3CEGFFFFGGFFFFGGEGFFFFFFBFFGFF>BD>GD
@M02352:288:000000000-CKWC8:1:1101:27626:10862 1:N:0:ATGCGCAG+AAGGAGTA
TACGGAGGGTCCAAGCGTTATCCGGAATCATTGGGTTTAAAGGGTCCGCAGGCGGTCAATTAAGTCAGAGGTGAAATCCCATCGCTCAACGATGGAACTGCCTTTGAAACTGGTTGACTTGAGTTACACGGAAGCAGATAGAATAAGTAGTGTAGCGGTGAAATGCATAGATATTACTTAGAATACCGATTGCGAAGGCAGTCTACTACGTACATCCTGACGCTCATGGACGAAAGCGTGGGGAGCGAACAGGATTAGATACCCTGGTAGTCCACGCAGTAA
+
CFGF@EFGCFDGCFEGDGGGGGGGE:@C,C,CEFGGEEEFEE9C@,CFE@GDGGGGDGC?9EFFD9FC?FGF+EBFFDF,F?8FFDFGGG7<++?FF,<BF8<F<8<,,BAA@?,>F@F<,ADFF9,:CCEFG>,=@<>,,D,@CFCFFGF,;ECBC@C:FFEFEFFG?77,;D,,;,,25DF;DGC@*=C59CE>:*=8=A@+<BFBF8*2*=C+*?9@<***3/30<C67EECDGG5C>G5865)>*)7::19*5*64<<8DFFF/-8..**1((-8:FF
@M02352:288:000000000-CKWC8:1:1101:23283:10877 1:N:0:ATGCGCAG+AAGGAGTA
TACGGAGGGTCTGAGCGTTATCCGGAATCATTGGGTTTAAAGGGTCCGCAGGCGGTCAATTAAGTCAGAGGTGAAATCCCATCGCTCAACGATGGAACTGCCTTTGATACTGATTGACTTGAGTTATATGGAAGTAGATAGAATAAGTAGTGTAGCGGTGAAATGCATAGATATTACTTAGAATACCGATTGCGAAGGCAGTCTACTACGTATATACTGACGCTGAGGGACGAAAGCGTGGGGAGCGAACAGGATTAGATACCCTGGTAGTCCACGCCGTAA
+
GGGGGCFGEFFGGGGGGGGGGGGGGGDFGGGGDGGGEGFGGGGGGEFGGGGGGGG@FGFGGGGFGGGGGFGGGGGGGGGGGGFFGGGGFGE4DFGGGGGGGGGGGGGGGGGGGGFGFFGGGCFGGGGGGGGGDFFDDFFFGGGGFGFFGGGGGGGGGGGGGGGGGGGGGGGGGGGGGGGFGGGGCGGGGGGGGGGGGGGGGGFGGGGGFGDFFDGGGGFFDGGEGGGGDEGGGGGFGGGGGGFFFFGGGGFFFFCGFFDFGFGFFFDFFFAFFFFFFFFFD7
@M02352:288:000000000-CKWC8:1:1101:24553:10883 1:N:0:ATGCGCAG+AAGGAGTA
TACGGAGGATCCAAGCGTTATCCGGAATCATTGGGTTTAAAGGGTCCGTAGGTTGATAATTAAGTCAGAGGTGAAAGTTTGCCGCTTAACGGTAAAATTGCCTTTGATACTGTTTATCTTGAATCATTATGAAGTGGTTAGAATATGTAGTGTAGCGGTGAAATGCATAGATATTACATAGAATACCAATTGCGAAGGCAGATCACTAATAATGTATTGACACTGATGGACGAAAGCGTGGGGAGCGAACAGGATTAGATACCCTGGTAGTCCACGCCGTAA
+
GGGGGGGGGGCGFGGGGGGGGGFGGECG,FGGGGGFGGGGGGCGEE,C,EFGCCFEGGGFGGGGGGGGGGGGGGGGGEEGGG9CFFFGGGGGCGGGGGGGGDGD<FGFFGGGGGGGFGGGGGGGGFCEF<FGAF@FF<EAFGGEFDF??FGGGGGGGGGGGGGGGGDGGGGGGG7DDD;FGGGGGGGE@F=EGGGGGGGGGCFGFGGG?F9:;C4@CGDGGFEFFGFG96FDGGGFGDGGGG3;BFGGGGFFFFGGFFFFGGGGFFGFAFFAFGF?BBFFGD
@M02352:288:000000000-CKWC8:1:1101:13691:10902 1:N:0:ATGCGCAG+AAGGAGTA
TACGGAGGGTGCGAGCGTTAATCGGAATTACTGGGCGTAAAGCGCATGCAGGTGGTTCATTAAGTCAGATGTGAAAGCCCGGGGCTCAACCTCGGAACTGCATTTGAAACTGGTGAACTAGAGTGCTGTAGAGGGGGGTAGAATTTCAGGTGTAGCGGTGAAATGCGTAGAGATCTGAAGGAATACCAGTGGCGAAGGCGGCCCCCTGGACAGACACTGACACTCAGATGCGAAAGCGTGGGGAGCAAACAGGATTAGATACCCTGGTAGTCCACGCCGTAA
+
GGGGGGGGGGGGGEGGGGGGFGGGGGGGGGGGGGGGGGGGGGGGGGGGGGGGEGGFGGGGGGGGGGGGGGGGGGGGGGGGGGGGGGGGGGGGGGGGFFDGGGGGGGGGGGGGGGGGGGGGGGGGGGGGGGGFFGGGGGGGGGGFGGGGGGGGGGGGGGGGGGGGGGGGGGGGGGGGGGGGGGGGGGGGGGGGGGGGGGGGGGGGGGGGGGGGGGGGGGGGGGGGGFGGGGGGGGGFGGGGGGFFFFFFCGFFFFFGFFFFFGGGFFCF<B>4BD?124>1CD
@M02352:288:000000000-CKWC8:1:1101:14122:10948 1:N:0:ATGCGCAG+AAGGAGTA
TACGGAGGATCCAAGCGTTATCCGGAATCATTGGGTTTAAAGGGTCCGTAGGTGGATGATTAAGTCAGAGGTGAAATCCTGCAGCTCAACTGTAGAATTGCCTTTGATACTGGTTGTCTTGAGTTATTATGAAGTAGTTAGAATATGTAGTGTAGCGGTGAAATGCATAGATATTACATAGAATACCAATTGCGAAGGCAGATTACTAATAATATACTGACACTGATGGACGAAAGCGTGGGGAGCGAACAGGATTAGATACCCTGGTAGTCCACGCCGTAA
+
GGGGGGGGGGGGGGGGGGGGGEFGGGGG@FGGGGGGGGGGGGGGGGGGGGGGCFGGGGGGGGGGGGGGGGGGFGGGGGGFGGFGGGGGGGGGGGGGGFGGGGFGDGGGGGGGGGGGGGGGGGGGGGGGGGGGFGEAFFFFGGGGFDFGGFFGFGGGGGGGGGGGGGGGGGGGGGFGFFGGGGGGGGGGGGCFFGGEEGCFEFGEFGGGGGGGGGGGGGFGGGGGGGGGGGGDGGGFFGDGGGFF@BCGCGDFFFG>?FAFGGGGFFGFF47A8:9?FFF>GG
@M02352:288:000000000-CKWC8:1:1101:10157:10970 1:N:0:ATGCGCAG+AAGGAGTA
TACGGAGGGGGTTAGCGTTGTTCGGAATTACTGGGCGTAAAGCGCACGTAGGCGGATCAGAAAGTATAGGGTGAAATCCCAGGGCTCAACCCTGGAACTGCCTTATAAACTCCTGGTCTTGAGTTCGAGAGAGGTGAGTGGAATTCCGAGTGTAGAGGTGAAATTCGTAGATATTCGGAGGAACACCAGTGGCGAAGGCGGCTCACTGGCTCGATACTGACGCTGAGGTGCGAAAGTGTGGGGAGCAAACAGGATTAGATACCCTGGTAGTCCACACCGTAA
+
GGGGGGEGEGG6@FGGGGGGGGGGGGGGGGGGGGGGGGGGGGGGGGGGGGGGFGG@FFGGCFGGGEFGFAFGGGGGGGGGGGGGGGGGGGGGGGGGGDGGGGGABCF<FFGGFCCFGGGGGFFGCGGGFGGGGGGGAFGFGGGGGCAC*FFFFGGGGGGGGGGGGGGGGGGGGGGGGGGGGGGGGGGGGGGGGGGGGGGGGGEGGGGGGDC<CEFGGGGGGEGGGGGGGFGDEGGF0CCFEEEFFFGGGGFFF<DGFFFFGFGGFFGFDFAAFGFFFFFFGG
@M02352:288:000000000-CKWC8:1:1101:4028:10985 1:N:0:ATGCGCAG+AAGGAGTA
TACGAGGGGTGCAAGCGTTAATCGGAATTACTGGGCGTAAAGCGTGCGTAGGTGGTTTGTTAAGCAAGATGTGAAAGCCCCGGGCTCAACCTGGGAACTGCATTTTGAACTGGCAAACTAGAGTATTGTAGAGGGTAGCGGAATTCCCAGTGTAGCGGTGAAATGCGTAGAGATTGGAAGGAACATCAGTGGCGAAGGCGGCTACCTGGACAAATACTGACACTGAGGCACGAAAGCGTGGGGAGCAAACAGGATTAGATACCCTGGTAGTCCACGCCGTAA
+
GGGG-6CGGFGGGGGGGGGG<FGGEF:FFGGGGGGGGGGGGGFGEGGGGGGG?FGBEGEFFGGG9,4C8EGGGGGGGFGG7CFGGGGGGGG8FEFGGGGGGGEGGE,3EFGGGF8DDFGAGGGGC9=FFGGGGGC>>F,CFGGGG;F>FGGGGGGGGGGGGGGGGGGGGGG9CFFEFDFGGGGGGDGGGGGGGGGGGGGGGGG5CFFGGGG68*:EGGA7CCFGGGGFGGGGGGGFGGGGGGD?>FGGGGFFFFGGBFAFGGGGFFGFDFFFFGFFFFFFGD
@M02352:288:000000000-CKWC8:1:1101:25284:11044 1:N:0:ATGCGCAG+AAGGAGTA
TACGGAGGGTCCGAGCGTTAATCGGAATTACTGGGCGTAAAGCGCACGCAGGCGGTTTGTTAAGCTAGATGTGAAAGCCCTGGGCTCAACCTGGGAATTGCATTTAGAACTGGCAGGCTAGAGTTTTGGAGAGGGGAGTGGAATTCCAGGTGTAGCGGTGAAATGCGTAGATATCTGGAGGAACATCAGTGGCGAAGGCGACTCCCTGGTCAGTAACTGACGCTCATGTGCGAAAGTGTGGGTAGCGAACAGGATTAGATACCCTGGTAGTCCACACCGTAA
+
GGGGG@@CEGGGGGGGGGGCFGGGGGGGGGGGGGGGGGGGGGGGGGGGDGGEEEGFFGGGGGGGGGGGGGGGGGGGFGFGGGD<<FGGGGFGGGGFGGGGGGGGGGGGGGGGGGGGGGGCGFGGFEG,>CEGGGGGGGGGGGGGGG9;AFAFFCGGGGGGGGGGGFFGGGGDGGGGGGGGGCGGGGGCFGFGGGGGGGGGGGGGGGGGCEFFE9CFGGFGGGGC:<EFGGGGECGDGGGGGGFFFFGD:CBF::<F??<F9?@C@FGFFFFFFGF7<BFFCC
@M02352:288:000000000-CKWC8:1:1101:5619:11046 1:N:0:ATGCGCAG+AAGGAGTA
TACGGAGGGGGTTAGCGTTGTTCGGAATTACTGGGCGTAAAGCGTACGTAGGCGGATTGGAAAGTTGGGGGTGAAATCCCAGGGCTCAACCCTGGAACTGCCTCCAAAACTATCAGTCTAGAGTTCGAGAGAGGTGAGTGGAATTCCAAGTGTAGAGGTGAAATTCGTAGATATTTGGAGGAACACCAGTGGCGAAGGCGGCTCACTGGCTCGATACTGACGCTGAGGTACGAAAGTGTGGGGAGCAAACAGGATTAGATACCCTGGTAGTCCACACCGTAA
+
FGGGGGEEGGGFGGFGGFGGFGGGEGGGEFGFGEF@FCF@FGGGGGGEGFEDCFGCGFBDFG<ACFFFGGCFFGGGFFCFEDGGGFFGFFGGGFGGGGFFGGFGGCGGGGGCFGGGGGGGGGGGGGFGGGEFBCCFFEFGGGDGGGFGGCCF<ABBFGGGGFFCGGGGGGGGGCFGGGFCGGGGGGGGFFFCCGDGGGDGEGGGEFGEFF<GGGGGGGGGGGGDGCFCGGDDEFGF>?GFGGBBBFF5CD>@?FFF>FFFGGGFFFGFFFFAFG6?B?EFGD
@M02352:288:000000000-CKWC8:1:1101:25288:11065 1:N:0:ATGCGCAG+AAGGAGTA
TACGGAGGGTGCAAGCGTTAATCGGAATTACTGGGCGTAAAGCGCGCGTAGGTGGTTGTTTAAGTTAGATGTGAAAGCCCTGGGCTCAACCTAGGAATTGCATTTAAAACTGGGCAACTAGAGTATGGTAGAGGGAAGTGGAATTCCACATGTAGCGGTGAAATTCGTAGATATTCGGAGGAACACCAGTGGCGAAGGCGGCTCACTGGCTCGATACTGACGCTGAGGTACGAAAGTGTGGGGAGCAAACAGGATTAGATACCCTGGTAGTCCACACCGTAA
+
GGGGGGGGGGGGGGGGGGGGGGGGGGGGGGGGGGGGGGGGGGGGGGGGGGGGGGGGGGGGGGGGGGGGGGGGGGGGGGGGGGGGGGGGGGGGGGGGGGGGGGGGGGGGGGGGGGGGGGGGGGGGGGGGGGGGGGGGGGGGGGGGGGGGGGGGGGGGGGGGGGGGGGGGGGGGGGGGGGGGGGGGGGGGGGGGGGGGGGGGGGGGGGGGGGGGGGGGGGGGGGGGGGGGGGGGG=DFGGFGGGF?FFGG6>@FFFGGFF>FFGGGFFGFFFFFFGFFFFF:FG
@M02352:288:000000000-CKWC8:1:1101:19693:11078 1:N:0:ATGCGCAG+AAGGAGTA
TACGAGGGGTGCAAGCGTTAATCGGAATTACTGGGCGTAAAGCGTTCGTAGGCGGTTGAATAAGCAAGATGTGAAAGCCCAGGGCTCAACCTTGGAACTGCATTTTGAACTGTTCGACTAGAGTACTGTAGAGGGTGGTGGAATTTCCAGTGTAGCGGTGAAATGCGTAGAGATTGGAAGGAACATCAGTGGCGAAGGCGGCCACCTGGACAGATACTGACGCTGAGGAACGAAAGCGTGGGGAGCGAACAGGATTAGATACCCTGGTAGTCCACGCCGTAA
+
GGGGCCFGGFEEFCECEGG@6,EDB@@FFG<EGGGDEGGGFEFCFGGDFCFFEFGGCEG<EGEFGGGGGGGGGGGGGGG@FFFEEFEFE<FEAFGGF=BDGGGGGGGGGFFFFDCFGCFFFDGGGGEGGGGGGG>FFCFFGGFGG;FCCFGGGGGGGGEGGGGFCFECEGGFCCFGGGFGGGGGGCFFGGGGGGGCGCFEEG*:EF8FF6778?:CCFFGFEEEGDGFGFGDGGG@<CDGGGFF;>DG=C@FB?CF<=<BGGG4?F3?<?>F6CF?9:@1DD
@M02352:288:000000000-CKWC8:1:1101:11399:11099 1:N:0:ATGCGCAG+AAGGAGTA
TACGGAGGATCCAAGCGTTATCCGGAATCATTGGGTTTAAAGGGTTCGTAGGTGGATGATTAAGTCAGAGGTGAAAGTTTGCGGCTCAACCGTAAAATTGCCTTTGATACTGGTTATCTTGAATCATTGTGAAGTGGTTAGAATATGTAGTGTAGCGGTGAAATGCATAGATATTACATAGAATACCAATTGCGAAGGCAGATCACTAACAATGTATTGACACTGATGGACGAAAGCGTGGGGAGCGAACGGGATTAGATACCCCGGTAGTCCACGCCGTAA
+
GGGGGGGGGGGGGGGGGGGGGGGGGGGGGGGGGGGGGGGGGGGGGGGGGGGGGGGGGGGGGGGGGGGGGGGGGGGGGGGGGGGGGGGGGGGGGGGGGGGGGFGGGGGGGGGGGGGGGGGGGGGGGGGGGGGGGGGGGFGGGGFFGGGGGGGGGGGGGGGGGGGGGGGGGGGGGGGGGGGGGGGGGGGGGGGGGGGGGGGGGGGGGGGGGGGFGGGGGGGGGGGGGGGGGGGGGGGFGGGGGGFFFDGGGGFEFFCGFFFFGGGGFFGF>BAFFGFFF?EFGD
@M02352:288:000000000-CKWC8:1:1101:5071:11101 1:N:0:ATGCGCAG+AAGTAGTA
TACGGAGGGGGCTAGCGTTGTCCGGAATTACTGGGCGTAAAGCGCACGTAGGCGGATCAGAAAGTATAGGGTGAAATCCCAGGGCTCAACCCTGGAACTGCCTTATAAACGCCTGGTCTTGAGTTCGAGAGAGGTGAGTGGAATTCCGAGTGTAGAGGTGAAATTCGTAGATATTCGGAGGAACACCAGTGGCGAAGGCGGCTCACTGGCTCGATACTGACGCTGAGGTGCGAAAGTGTGGGGAGCAAACAGGATTAGATACCCTGGTAGTCCACACGGTAA
+
FFGG-,@ECGG+@FFFFGG>F,FC@FEGGGGGGGGGGGGGGGAF+7@FGDFG,CECG+45,C?FGGF9,FGGGGGG,5F,F,DFGGGGFGG7F,=,DB<BFDDF9,ED3>+3+8>+3=D==@>=,8@@CF>FGCGG93@F:FBF?FCC:C>:752@F:<FFGCB;C@EGC5CCFFGFFCE7C<C,FE8*?F?88BBEEEGCDCCC9+<8CCCCE8/1+2+0/:8C5==FCCDGEG>C92A>E)2457C+/8?6(C7)0)0+<EFFFG6>*56*2908()4FD
@M02352:288:000000000-CKWC8:1:1101:22677:11127 1:N:0:ATGCGCAG+AAGGAGTA
TACGGAGGGTCCAAGCGTTATCCGGATTTATTGGGTTTAAAGGGTCCGTAGGCGGGCCTTTAAGTCAGAGGTGAAATCCCACCGCTCAACGGTGGAACTGCCTTTGATACTGTAGGTCTTGAATATATTTGAAGTAGCCGGAATATGTAGTGTAGCGGTGAAATGCATAGATATTACATAGAACACCGATTGCGAAGGCAGCTTACTAAGTTATTATTGACGCTGATGGACGAAAGCGTGGGGAGCGAACGGGATTAGATACCCCGGTAGTCCACGCCGTAA
+
GGGGGEGGGF,FFGGGGFGGGGGGGG@F<FFGGGGFGGGFFGGGGGGGGGGGGGGDG++,:EFGGGGG9FGGGGGGG<F<5,+@FFGGGG@+B=FFF<FGGGGGGGGGGFGG,,BFFGGGGG8F,,,,3@FG<FG,F,,@CCFGGGGGGGGGGGGGGGGGGGGGGGGGGGGGGGGGGG;CGGG9?FG*=FFGGGGGGGGGG5*?CGGFE600<++<:EGGGGGG8DFGGFGDGGGFGGGGGG38>FGGGG)8<?GGFFFFGGGG)<DEBFBFFGFFFFFFGG
@M02352:288:000000000-CKWC8:1:1101:17333:11144 1:N:0:ATGCGCAG+AAGGAGTA
TACGGAGGATCCAAGCGTTATCCGGAATCATTGGGTTTAAAGGGTCCGTAGGTGGATGATTAAGTCAGAGGTGAAATCCTGCAGCTCAACTGTAGAATTGCCTTTGATACTGGTTGTCTTGAGTTATTATGAAGTAGTTAGAATATGTAGTGTAGCGGTGAAATGCATAGATATTACATAGAATACCAATTGCGAAGGCAGATTACTAATAATATACTGACACTGATGGACGAAAGCGTGGGGAGCGAACAGGATTAGATACCCTGGTAGTCCACGCCGTAA
+
GGGGGGEGGGGGGFGGGECFFGGGGEEGDGGGGGGFGGGE<FGGGGGGFGGGFGGFFGGGGGGGGGGGGGGGGGGGGGGGGGGGG8EFGGGGGGGGGGGGGGGGGGGGGGGGGGGGGGGGGGGGGGGGGGGGGGGGGGGGGGGGGGGGGGFGGGGGGGGGGGGGGFGGGGFGGGGGGGGGGGCGGGGGGGGGGGGGGGGGGGGGGGGGCCFGGGGGGGGGGGGGGGGGGGGGGGGFGGDGGGFDFFGGGG>@FFGGFFFFGGGGFFDFFFFFFGFBBFFFGC
@M02352:288:000000000-CKWC8:1:1101:18781:11156 1:N:0:ATGCGCAG+AAGGAGTA
TACGGAGGATCCAAGCGTTATCCGGAATCATTGGGTTTAAAGGGTCCGTAGGTGGATGATTAAGTCAGAGGTGAAATCCTGCAGCTCAACTGTAGAATTGCCTTTGATACTGGTTGTCTTGAGTTATTATGAAGTAGTTAGAATATGTAGTGTAGCGGTGAAATGCATAGATATTACATAGAATACCAATTGCGAAGGCAGATTACTAATAATATACTGACACTGATGGACGAAAGCGTGGGGAGCGAACAGGATTAGATACCCTGGTAGTCCACACCGTAA
+
GGGGGGGGGGGGGGGGGGGGGGGGGGGGGGGGGGGGGGGGGGGGGGGGGGGGFGGGGGGGGGGGGGGGGGGGGGGGGGGGGGGGGGGGGGGGGGGGGGGGGGGGGGGGGGGGGGGGGGGGGGGGGGGGGGGGGGGGGGGGGGGGGGGGGGGGGGGGGGGGGGGGGGGGGGGGGGGGGGGGGGGGGGGGGGGGGGGGGGGGGGGGGGGGGGGGGGGGGGGGGGGGGGGGGGGGGGGFGGGGGGFFFFGGGGFFFBDGBFFFGGGGFFGFFFFFFGFFFFFFGG
@M02352:288:000000000-CKWC8:1:1101:6229:11164 1:N:0:ATGCGCAG+AAGGAGTA
TACGGAGGGTGCAAGCGTTATCCGGAATCATTGGGTTTAAAGGGTCCGTAGGCGGGCATATAAGTCAGTGGTGAAAGTCTGCAGCTCAACTGTAGAATTGCCATTGATACTGTATGTCTTGAATTATTGTGAAGTGGTTAGAATATGTAGTGTAGCGGTGAAATGCTTAGAGATTACATAGAATACCGATTGCGAAGGCAGATCACTAACAATATATTGACGCTGATGGACGAAAGCGTAGGTAGCGAACAGGATTAGATACCCTGGTAGTCTACGCCGTAA
+
GFGGGGGGDEFGGGGGGGGGGGGGGGGGDFGGGGGFFEGEEGGGGGGGGGGGGGGGGGGGGGGGGGGGGGGGGGGGGGGGGGDEFEGGGGGGGGFGGGGFGEGGGGFCFGFEGGGGGGGGGFGGGGGGGGGGGGGGGFGGGGGGGGGGGFGGGGAFEGGGFGGGGGGGGGGFGGGGGGGGGGFGGGGEEGDGGCGGGGGGGGGFCGGGGGFGGGGGGGGGFGGCEGGGGGGGGGG@GGGEEGF<?FGGGGBF?BFC2FBFGDFGFFGFFFFFFGFFFFFFGD
@M02352:288:000000000-CKWC8:1:1101:26753:11203 1:N:0:ATGCGCAG+AAGGAGTA
TACGGAGGGGGTTAGCGTTGTTCGGAATTACTGGGCGTAAAGCGTACGTAGGCGGATTGGCAAGTTGGGGGTGAAATCCCAGGGCTCAACCCTGGAACTGCCTCCAAAACTATCAGTCTAGAGTTCGAGAGAGGCGAGTGGAATTCCAGGTGTAGAGGTGAAATTCGTAGATATTTGGAGGAACACCAGTGGCGAAGGCGGCTCACTGGCTCGATACTGACGCTGAGGTACGAAAGTGTGGGGAGCAAACAGGATTAGATACCCTGGTAGTCCACACCGTAA
+
GGGGDFFGGGG@:FGGGGGCF<FGGGDGGGGGGGGGGGGGGG<F:6FGEFGCGGG74+BF,CFFE,,EFCFGGGGGFGGGCGGGGGGGGGGG@FGFGGGGGD,3,,3EFGG9C9,E@FGAFGGGDGE:FFGCFG*11F<FGGGGGGGC,<FGGGG:FGGGGGGGGGGGGGGGGGF9FFGGGGGGGGGCGGGGGGGGGGGGGGC80CGGGD4<C**;EGGGGGCGGGGGGGGGGGGF7CFGGGFFFFGGGGFFFFFGFFFFFGGFFFGFFFFFFGF:BFFBGD
@M02352:288:000000000-CKWC8:1:1101:22605:11239 1:N:0:ATGCGCAG+AAGGAGTA
TACGTGGGGTGCAAGCGTTAATCGGAATTACTGGGCGTAAAGCGTGCGTAGGTGGTTTGTTAAGCAAGATGTGAAAGCCCGGGCTCAACCTGGGAACTGCATTTTGAACTGGCAAACTAGAGTACAGAAGAGGGTGGTGGAATTTCCTGTGTAGCGGTTAAATGCGTAGATATAGGAAGGAACATCAGTGGCGAAGGCCGGCACCTGGTCTGATACTGACGCTGAGGTGCGAAAGCGTGGGGAGCAAACAGGATTAGATACCCTGGTAGTCCACGCCGTAAA
+
GGGG-6CF:6CFGGGGGGG:,CFFGGGGGGGGGGGFGGGGGG,F8CFG?FFGCFG4CCFFFGGGA,FGFGGGGGGG,FEC=FGD++=FBFGFFDG<B555,<,CFEGG@,5B,8B,8>,C8=@<3B,,83,,@FGFGBBF3FCGGGGD;7,333,3C>**@F;,2111/*1,,,,,,6,=8F<<2F2B>,?=11=*B;*:*=?8:*0;3000+CEC999<//*;11C85+)*:?)75/*:EG>1(75F**77(3C*,65/AFG6)82*)*-6/9.(4()-9<
@M02352:288:000000000-CKWC8:1:1101:13963:11302 1:N:0:ATGCGCAG+AAGGAGTA
TACGGAGGGTGCGAGCGTTAATCGGGATTACTGGGCGTAAAGCGCATGCAGGTGGTTCATTAAGTCAGATGTGAAAGCCCGGGGCTCAACCTCGGAACTGCATTTGAAACTGGTGAACTAGAGTGCTGTAGAGGGGGGTAGAATTTCAGGTGTAGCGGTGAAATGCGTAGAGATCTGAAGGAATACCAGTGGCGAAGGCGGCCCCCTGGACAGACACTGACACTCAGATGCGAAAGCGTGGGGAGCAAACAGGATTAGATACCCTGGTAGTCCACGCCGTAA
+
GGGGGDGGGGGGGGGGGGGGGGGGGGGGGGGGGGGGGGGGGGGGGGG,FGGGGGGGGGGGGGGGGGGGGGGGGGGGGGGGGGGGGGGGGGGGGGGGGGGGGGGGGGGGGGGGGGGGGGGGGGGGGGGGGGGGGGGGGGGGGGFGGGGGGGGGGGGGGGGGGGGGGGGGGGGGGGGGGGGGGGGGGGGGGGGGGGGGGGGGGGGGGGGGGGGGGGGGGGGGGGGGGGFFGGGGGGGFGGDGGGBFFFGGGGFFFFGGFFBFGGGGFFGF>FBD@GFFFFFFGD
@M02352:288:000000000-CKWC8:1:1101:7255:11311 1:N:0:ATGCGCAG+ACGGAGTA
TACGGAGGTGGCTAGCGTTGTTCGGAATTACTGGGCGTAAAGCGCACGTAGGCGGATCAGTAAGTCTAGGGTGAAATCCCTCGGCTCAACCCTGGAACTGCCTTATAAACTCCTGGTCTTGAGTTCGAGAGAGGTGAGTGGAATTCCGAGTGTAGCGGTGAAATTCGTAGATATTCGGAGGAACACCAGTGGCGAAGGCGGCTCACTGGCTTGATACTGACGCTGAGGCTCGAAAGCGTGGGTAGCAAACAGGATTAGATACCCTGGTAGTCCACGCCGTAA
+
GGGG7BFG6FG86FFGGGGGGCFGGG7FGG,FGGGGGGGGGGGGE+7C,CFGGGG7FGF99CFGG9F,5,CFFGGG9FG,,,@FGGGGGGG:A<FGG,FGG<F<F?FGGGG9,CF8BFGGGGGG<F=:<FFGGG,DFGGGGGGAFGG7+@FGGFG,FGGGCFGGCGGGGGGFCG@,DFGCGGGGGGGGGGGGGGGGGGGGGGGG9EGGG***20+0@FGGGGGGGGGG**9DGGGF4*9ECG.9?F7CFGFFFFGGFFFFGGGGFFGF>FFFFF4(4<D1<D
@M02352:288:000000000-CKWC8:1:1101:22269:11320 1:N:0:ATGCGCAG+AAGGAGTA
TACGAGGGGTGCAAGCGTTAATCGGAATTACTGGGCGTAAAGCGTGCGTAGGTGGTTTGTTAAGCAAGATGTGAAAGCCCCGGGCTCAACCTGGGAACTGCATTTTGAACTGGCAAACTAGAGTATTGTAGAGGGTAGTGGAATTTCCAGTGTAGCGGTGAAATGCGTAGAGATTGGAAGGAACATCAGTGGCGAAGGCGGCTACCTGGACAAATACTGACACTGAGGCACGAAAGCGTGGGGAGCAAACAGGATTAGATACCCTGGTAGTCCACGCCGTAA
+
GGGGCCFGGGEGGGGGGGGB<FGGGGGGGGGGGGGGGGGGGGGGGGGGGGGGGGGGGGGFGGGGGGGGFGGGGGGGGGGGGGGGGGGGGGGGGFGGGGFGGGGGG9,BFFGGFFGCGGGGGGGGFDGGGGGEGGGGGGGGGGGGGGGGGGGGGGGGGGGGGGGGGGGGGGGGGGGGGGGGGGGGGGC9FGGGGGGGGGGCGGGCGGGGGGGGG@CFGGGGGGGGGGGGGGGGGGGFGGGGGGFFFFGGGGFFF?GFFFFFGGGGFFGFFFFFFGF?>1@BGG
@M02352:288:000000000-CKWC8:1:1101:25579:11331 1:N:0:ATGCGCAG+AAGGAGTA
TACGAGGGGTGCAAGCGTTAATCGGAATTACTGGGCGTAAAGCGTTCGTAGGCGGTCTATTAAGCAAGATGTGAAAGCCCAGGGCTCAACCCTGGAACTGCCTTATAAACTCCTGGTCTTGAGTTCGAGAGAGGTGAGTGGAATTCCGAGTGTAGAGGTGAAATTCGTAGATATTCGGAGGAACACCAGTGGCGAAGGCGGCTCACTGGCTCGATACTGACGCTGAGGTGCGAAAGTGTGGGGAGCAAACAGGATTAGATACCCTGGTAGTCCACACCGTAA
+
GGGGDFGGGGGGGGGGGGGGGGGGGGGGGGGGGGGGGGGGGGGGGGGGGGGGGGGFGGGGGGGGGGEGGGGGGGGGGGGGGGGGGGGGGGGGGGGGGGGGGGGGGGGGGGGGGGGGGGGGGGFGGGGGGGGGGGGGGGGGGGFGGGGGDGGGGGGGGGGGGGGGGGGGGGGGGGGGGGGGGGGGGGGGGGGGGGGGGGGGGG?ECFGGGGDGGGGCGGGGGGGGGGGGGGGGGGGFCGGGGGFFFFGGGGFFFFGGFFFFGGGGFFGFFFFFFGFFFFFFGG
@M02352:288:000000000-CKWC8:1:1101:19925:11343 1:N:0:ATGCGCAG+AAGGAGTA
TACGGAGGGTGCGAGCGTTAATCGGAATTACTGGGCGTAAAGCGCATGCAGGTGGTTCATTAAGTCAGATGTGAAAGCCCGGGGCTCAACCTCGGAACTGCATTTGAAACTGGTGAACTAGAGTGCTGTAGAGGGGGGTAGAATTTCAGGTGTAGCGGTGAAATGCGTAGAGATCTGAAGGAATACCAGTGGCGAAGGCGGCCCCCTGGACAGACACTGACACTCAGATGCGAAAGCGTGGGGAGCAAACAGGATTAGATACCCTGGTAGTCCACGCCGTAA
+
GGGGGFGGGGGGGGDGGGGEFGGGGGGGGGGGGGGGGGGGGGGGGGGGGGGGGGGEGGGGGGGGGGGGGGGGGGGGGGGGGGGGGGGGGGGGGGGGGGGGGGGGGGGGGGGGGGGGGGGGGGGGGGGGGGGGGGGGGGGGGGGGGGGGGGGGGGGGGGGGFGGGGGGGGGGGGGGGGGGGGGGGGGGGGGGGGGGGGGGGGGGGDEEGGGGFGFGGGGGGGGGGGGGGFFGGGD<>CGDGGG>B0>F*<DFFB?GC<?<FGGGGFFGFDFBFFFFFFBEFG3
@M02352:288:000000000-CKWC8:1:1101:7449:11343 1:N:0:ATGCGCAG+AAGGAGTA
TACGGAGGGGGTTAGCGTTGTTCGGAATTACTGGGCGTAAAGCGCACGTAGGCGGATCAGAAAGTATAGGGTGAAATCCCAGGGCTCAACCCTGGAACTGCCTTGTAAACTCCTGGTCTTGAGTTCGAGAGAGGTGAGTGGAATTCCGAGTGTAGAGGTGAAATTCGTAGATATTCGGAGGAACACCAGTGGCGAAGGCGGCTCACTGGCTCGATACTGACGCTGAGGTGCGAAAGTGTGGGGAGCAAACAGGATTAGATACCCTGGTAGTCCACACCGTAA
+
GGGGGGGGGGGGGGGGGGGGGGGGGGGGGGGGGGGGGGGGGGGGGGGGGGGGGGGGGGEGGGGFGGGGGGGGGGGGGGGGGGGGGGGGFGGGGGGGGGGGGGGGGGGGGGGGGGGGGGGGGGGGGGGGGGGGGGGGGGGGGGFGGGGGGGGGGGGGGGGGGGGGGGGGGGGGGGGGGGGGGGGGGGGGGGGGGGGGGGGGGGGGGGGGGGGGGGGDGGGGGGGEGGGGGGGGGGGFGGGGGGFFFFFGGFFF?:GGF?<69?FGF@GFFF2:FGFFFFFFGC
@M02352:288:000000000-CKWC8:1:1101:7670:11361 1:N:0:ATGCGCAG+AAGGAGTA
TACGGAGGGTGCAAGCGTTATCCGGAATCATTGGGTTTAAAGGGTCCGTAGGCGGGCTAATAAGTCAGTGGTGAAATGCAGGGGCTTAACTCCGGCACTGCCATTGATACTGTTAGTCTTGAATTATTGTGAAGTGGTTAGAATATGTAGTGTAGCGGTGAAATGCTTAGATATTACATAGAATACCAATTGCGAAGGCAGATCACTAACAATATATTGACGCTGATGGACGAAAGCGTGGGTAGCGAACAGGATTAGATACCCTGGTAGTCCACGCCGTAA
+
GGGGGGGGGGGGGGGGGGGGGGGGGEGGGGGGGGGFGGGGGGGGGGGGGGGGGGGGGGGGGGGGGGGGGGGGGGGGGGGGGGGGGGGGGGGGGGGGGGGGGGGGGGGGGGGGGGGGGGGGGGGGGGGGFGFFGGGGGGGGGGGGCGGGEAFGGGFGGGGGGGGGGGGGGGGGGGGGGGGGGGGGGGGGGGFGGGGGDGGGGGGGGGGGGGGGGGGGGGFGGGGGGGGGGFFCGGGFGGGGGGFFFFGGGGEFFFGGFFFFFFGGFFFFAFFFFGFFFFFF59
@M02352:288:000000000-CKWC8:1:1101:26297:11371 1:N:0:ATGCGCAG+AAGGAGTA
TACGAAGGTCCCGAGCGTTATTCGGAATCACTGGGCGTAAAGGGAGCGTAGGCGGCGCGGTAAGTCAGATGTGAAATCTGGGGGCTCAACCCCCAAACTGCATTCGATACTGCCGTGCTAGAGTAATGGAGAGGTAACTGGAATTCTCGGTGTAGCAGTGAAATGCGTAGATATCGAGAGGAAGACCAATGGCGAAAGCAGGTTACTGGACATTTACTGACGCTGAGGCTTGAAGGCTAGGGTAGCGAAAGGGATTAGATACCCCTGTAGTCCTAGCAGTAA
+
GGGGGGGGGGGGGGGGGGGGGGGGGGGGGGGGGGGGGGGGGGGGGGGGGGGGGGGGGGGGGGGGGGGGGGGGGGGGGGGGGGGGGGGGGGGGGGGGGGGGGGGGGGGGGGGGGGGGGGGGGGGGFGGGGGGGGGGFFFFGGGGGGGGGGGGGGGGGGGGGGGGGGGGGGGGGGGGGGGFEDFB88EGGGGGGGGGGGGGGGGGGGGGGDGGCGGFEGGGGGGGGGGGGGG*CGGGFGFGGGGFFFFGGGGFFFFGGFFA?7FFGFFGFFFFFFFB)8AFFFG
@M02352:288:000000000-CKWC8:1:1101:17419:11500 1:N:0:ATGCGCAG+AAGGAGTA
TACGGAGGGTGCGAGCGTTAATCGGAATTACTGGGCGTAAAGCGCATGCAGGTGGTTCATTAAGTCAGATGTGAAAGCCCGGGGCTCAACCTCGGAACTGCATTTGAAACTGGTGAACTAGAGTGCTGTAGAGGGGGGTAGAATTTCAGGTGTAGCGGTGAAATGCGTAGAGATCTGAAGGAATACCAGTGGCGAAGGCGGCCCCCTGGACAGACACTGACACTCAGATGCGAAAGCGTGGGGAGCAAACAGGATTAGATACCCTGGTAGTCCACGCCCTAA
+
GGGGGGGGGGGGGGGGGGGFFGGGGGGGGGGGGGGGGGGGGGGGGGGGGGGGGGGGGGGGGGGGGGGGGGGGGGGGGGGGGGGGGGGGGGGGGGGGGGGGGGGGGGGGGGGGGGGGGGGGGGGGGGGGGGGGGGFGGGGGGGGGGGGGGGGGGGGGGGGGGGGGGGGGGGGFGGGGGGGGGGGGGGGGGGGGGGGGGGGGGGGGGGGGGGGGGGGGGGFGGFFAFFGGGGGGGGGFGGGGGGFFFFGGGGFFBFGGFFFFGG@FFFGFFFFFF>F89(71CF
@M02352:288:000000000-CKWC8:1:1101:9900:11511 1:N:0:ATGCGCAG+AAGGAGTA
TACGGAGGGGGTTAGCGTTGTTCGGAATTACTGGGCGTAAAGCGTACGTAGGCGGATCAGAAAGTAGGGGGTGAAATCCCGAGGCTCAACCTCGGAACTGCCTCCTAAACTCCTGGTCTTGAGTTCGAGAGAGGTGAGTGGAATTCCAAGTGTAGAGGTGAAATTCGTAGATATTTGGAGGAACACCAGTGGCGAAGGCGGCTCACTGGCTCGATACTGACGCTGAGGTACGAAAGTGTGGGGAGCAAACAGGATTAGATACCCTGGTAGTCCACGCCGTAA
+
GGGGGEGGGGGGGGGGGGGGGGGGGGGGGGGGGGGGGGGGGGGGGGGGGGGGGGGGGGGGFGGGGGGGGGGGGGGGGGGGGGGGGGGGGGGGGGGGGGGGGGGGGGGGGGGGGGGGGGGGGGGGGGGGFGGGGGGGGGGGGGGGGGGGGGGGGGGGGGGGGGGGGGGGGGGGGGGGGGGGGGGGGGGGGGGGGGGGGGGGGGGGGGGGGGGGGGGGGGGGGGGGGGGGGGGGGGGEGGGGGGFFFFGGGGFFFFGGFFFFGGGGFFGFFFFFFGFFFB>>GG
@M02352:288:000000000-CKWC8:1:1101:2195:11529 1:N:0:ATGCGCAC+AAGGAGTA
TACGGAGGGGGTTAGCGTTGTTCGGAATTACTGGGCGTAAAGCGTACGTAGGCGGATTGGAAAGTTGGATGTGAAATCCCAGGGCTCAACCCTGGAACTGCCTCCAAAACTATCAGTCTAGAGTTCGAGAGAGGTGAGTAGAATTCCAGGTGTAGAGGTGAAATTCGTAGATATTTGGAGGAACACCAATGGCGAAGGCAGCTACCTGGCTCGATACTGACGCTGAGGTACGAAAGTGTGGGGAGCAAACAGGATTAGATACCCTGGTAGTCCACGCCGTAA
+
GGGGGGGGG+C@6DFGGGG76CFGEGGGGGGGGGGGGGGGGGGGGGGG4CFGGGG7FGG8,CEF,,,B,,BEFFGGAFGG<FFGGGGGGGG:3FGGGGGGG,>,,,,CCFG,8FF<3CECGGGG93FC<FCGGFF:,@F,EFCAFBGG,FGGGGG9FGGGGFGG,DGGGGGFGG7FG9CFGGG7FGG**?BFGGGGGGG*BE*+,?FGF*>F*C*CEGGGGGGG*9*:FGGGGGGF*ACF>EDFFFGFGG5FB:FG>@>FGGGG*7CFAFAFFGFFFFFF7>
@M02352:288:000000000-CKWC8:1:1101:2204:11546 1:N:0:ATGCGCAG+AAGGAGTA
TACGGAGGGGGTTAGCGTTGTTCGGAATTACTGGGCGTAAAGCGTACGTAGGCGGATTGGAAAGTTGGGGGTGAAATCCCAGGGCTCAACCCTGGAACTGCCTCCAAAACTATCAGTCTAGAGTTCGAGAGAGGTGAGTGGAATTCCAAGTGTAGAGGTGAAATTCGTAGATATTTGGAGGAACACCAGTGGCGAAGGCGGCTCACTGGCTCGATACTGACGCTGAGGTACGAAAGTGTGGGGAGCAAACAGGATTAGATACCCTGGTAGTCCACGCCGTAA
+
G<FFECEEDGFFGCGGGEEEGGGGD@:CFGGGGCGGGFG=CFGGGGDGCFGEGGG@FGG899?FFGGGGGDFGGGGGGGGGGG7F,=FGG8F>FGGGG@FCGGGGGGEAGGFEFGA@BCFGGFEAEGCBFGCGDFFDCFG>F?@F9<FGGGGGGGGGFGGGGGF+BBF6ECGGGFGGGGGGGGGGGGGGC9CGCE8EDDG8CEG9FGGFGFGGGFGGGG?FGCEGG=5EGGGG=DDGGGGCG:165FFGG>FBFGGBFFFGGCGFF<F>98<=FF:>:3779
@M02352:288:000000000-CKWC8:1:1101:23154:11556 1:N:0:ATGCGCAG+AAGGAGTA
TACGGAGGATCCAAGCGTTATCCGGAATCATTGGGTTTAAAGGGTCCGTAGGCGGGTTTGTAAGTCAGTGGTGAAAGTTTTCGGCTCAACCGGAAAATTGCCATTGATACTGCAAGTCTTGAATCATTGTGAAGTGGTTAGAATGTGTAGTGTAGCGGTGAAATGCATAGATATTACACAGAATACCGATTGCGAAGGCAGATCACTAACAATTGATTGACGCTAAGGGACGAAAGCGTGGGTAGCGAACAGGATTAGATACCCTGGTAGTCCACGCCGTAA
+
GGGGGGGGGGGGGGGGGGGGGGGGGGGGGGGGGGGGGGGGGGGGGGGGGGGGGGGGGGGGGGAFGGGGGGGGGGGGGGGGGGGGGGGGGGGGGGGGGGGFGGGGGGGGGGGGGGGGGGGGGGCFGGGGGGGGEGGGGGGGGGGGGGGGGGGGGGGGGGGGGGGGGGFGGGGGGGGGGGGGGGGGGGGGGGGGGGGGGGGGGGGGFFFEGGGGGGGGGGGGGGGGGGGGGGGGGGGFGGGGGGFBFFCCEGEF?FGGFFBFGGGGF>GFFFFFFGFFFFEBGG
@M02352:288:000000000-CKWC8:1:1101:23843:11572 1:N:0:ATGCGCAG+AAGGAGTA
TACGGAGGGGACTAGCGTTGTTCGGAATTACTGGGCGTAAAGCGTACGTAGGCGGATCAGAAAGTATGGGGTGAAATCCCAGGGCTCAACCCTGGAACTGCCTCATAAACTCCTGGTCTAGAGTTCGAGAGAGGTGAGTGGAATTCCGAGTGTAGAGGTGAAATTCGTAGATATTCGGAGGAACACCAGTGGCGAAGGCGGCTCACTGGCTCGATACTGACGCTGAGGTACGAAAGTGTGGGGAGCAAACAGGATTAGATACCCTGGTAGTCCACCCCGTAA
+
FCFFGFEEEFGGG?FGGGEGFAAFGCFFFGGGGGGGGGGD9FGGGGGGGFGGGGGGGGGGFGCFGCFGGGGGGGFGGFGG@FFGGFGDGDGGGGGGGGGGGGGGEGGGFFACFGFGGGGGGFGEGGGCDFDFGGGGCEGGGGGGGGGGCGGGGGDGGGGGGFGGGGGGGGGGFGFGGGGGGGGG8FGGGGGGGGGDGGGGGGGG?FGGGGFEGEG589:EGEECEGGGGFFCEGGBGGGGGGFF9EGFGGFF:1CF?FBFFGGGFFGFBFFAF=?(,7B?G<
@M02352:288:000000000-CKWC8:1:1101:4872:11585 1:N:0:ATGCGCAG+AAGGAGTA
TACGGAGGATCCAAGCGTTATCCGGAATCATTGGGTTTAAAGGGTCCGTAGGTGGATAATTAAGTCAGAGGTGAAATCCTGCAGCTCAACTGTAGAATTGCCTTTGATACTGGTTATCTTGAGTTATTATGAAGTAGTTAGAATATGTAGTGTAGCGGTGAAATGCATAGATATTACATAGAATACCAATTGCGAAGGCAGATTACTAATAATATACTGACACTGATGGACGAAAGCGTGGGGAGCGAACAGGATTAGATACCCTGGTAGTCCACGCCGTAA
+
GGGGGGGGGGGGGGGGGGGGGGGGGGGGGGGGGGGFGGGGGGGGGGGGGGGGCGGFGGGGGGGGGGGGGGGGGGGGGGGGGGGGGGGGGGGGGGGGGGGGGGGGGGGGGGGGGGGGGGGGGGGGGGGGGGGGGGGGGGGGGGGGGGGGGGGGGGGGGGGGGGGGGGGGGGGGGGGGGGGGGGGGGGGFFGGGGGGGGGGGGGGGGGGGGGGGGGGGGGGGGGGGGGGGGGGGGGGFGGGGGGFFFFGGGGFFFFGGFFFFGGGGFFGFFFFFFGFFFFF>GG
@M02352:288:000000000-CKWC8:1:1101:6941:11590 1:N:0:ATGCGCAG+AAGGAGTA
TACGGAGGGGGTTAGCGTTGTTCGGAATTACTGGGCGTAAAGCGTACGTAGGCGGATTGGAAAGTTGGGGGTGAAATCCCAGGGCTCAACCCTGGAACTGCCTCCAAAACTATCAGTCTAGAGTTCGAGAGAGGTGAGTGGAATTCCAAGTGTAGAGGTGAAATTCGTAGATATTTGGAGGAACACCAGTGGCGAAGGCGGCTCACTGGCTCGATACTGACGCTGAGGTACGAAAGTGTGGGGAGCAAACAGGATTAGATACCCTGGTAGTCCACACCGTAA
+
GGGGGGGGGGGGGGGGGGGGGGGGGGGGGGGGGGGGGGGGGGGGGGGGGGGGGGGFGFGGGGGGGGGGGGGGGGGGGGGGGGGGGGGGGGGGGGGGGGGGGGGGGGGGGGGGGGGGGGGGGGGGGGGGGGGGGGGGGGGGGGGGGGGGEGGGGGGGGGGGGGGGGGGGGGGGGGGGGGGGGGGGGGGGGGGGGGGGGGGGGGGGGGGGGGGGGGGGGGGGGGGGGDFGGGGGGGGFGGGGGGF<FFGGGGFFFFGGFFFFGGGGFFGF<?BAF*=:BFEFGG
@M02352:288:000000000-CKWC8:1:1101:10769:11634 1:N:0:ATGCGCAG+AAGGAGTA
TACGGAGGATCCAAGCGTTATCCGGAATCATTGGGTTTAAAGGGTCCGTAGGTTGATAATTAAGTCAGAGGTGAAATCCTGCAGCTCAACTGTAGAATTGCCTTTGATACTGGTTATCTTGAGTCATTATGAAGTAGTTAGAATATGTAGTGTAGCGGTGAAATGCATAGATATTACATAGAATACCAATTGCGAAGGCAGATTACTAATAATGTACTGACACTGATGGACGAAAGCGTGGGGAGCGAACAGGATTAGATACCCTGGTAGTCCACGCCGTAA
+
GGGGGGGGGGGGGGGGGGGGGGGGGGGGGGGGGGGGGGGGGGGGGGGGGGGGGGGGGFGGGGGGGGGGGGGGGGGGGGGGGGGGGGGGGGGGGGGGGGGGGGGGGGGGGGGGGGGGGGGGGFGGGGGGGGGGGGGGGGGGGGGGGGGGGGGGGGGGGDGGGGGGGGGGGGGGGGGGGGGGGGFGGGGE<FGGGGGGGGGGGFGGGGGGGGGGGGGGGGGGGGGGGGGGGGGGGGGFGDDGGGFFFFGDGGFFFFGGDFFFGGGFFFGFFFFFFGFFF?FFGG
@M02352:288:000000000-CKWC8:1:1101:11244:11645 1:N:0:ATGCGCAG+AAGGAGTA
TACGGAGGGGGTTAGCGTTGTTCGGAATTACTGGGCGTAAAGCGTACGTAGGCGGATTGGAAAGTTGGGGGTGAAATCCCAGGGCTCAACCCTGGAACTGCCTTGTAAACTCCTGGTCTTGAGTTCGAGAGAGGTGAGTGGAATTCCGAGTGTAGAGGTGAAATTCGTAGATATTCGGAGGAACACCAGTGGCGAAGGCGGCGCACTGGCTCGATACTGACGCTGAGGTGCGAAAGTGTGGGGAGCAAACAGGATTAGATACCCTGGTAGTCCACAACGTAA
+
FEFEGEFCGGD@@DFFFBBCFF@CFCEF?CE9EFGGE@CEFGGGFFCFGGGGGFEFF7FDCBE=BFFDCEGFFFFGGCEFFGFE@3FBC>>CEFGGGADBCFF9DFGGAFCF?BEC8<CFF8@@,@FFFCEGGDDFGGCGGFFGFFFGDG=CCFGGGGGGGFC<E9FFCCEFEFGGGG>EGGGGGFECFBFFGG5C>E>CEG**C8C?FDCCEE@F5CEECEE=CCGGCFGGGEGFCFDFGEE61337?C>@?B<*5=AFFE+9=F7F<=3)=C6((,7<D9
@M02352:288:000000000-CKWC8:1:1101:18125:11655 1:N:0:ATGCGCAG+AAGGAGTA
TACGGAGGGTGCGAGCGTTAATCGGAATTACTGGGCGTAAAGCGCATGCAGGTGGTTCATTAAGTCAGATGTGAAAGCCCGGGGCTCAACCTCGGAACTGCATTTGAAACTGGTGAACTAGAGTGCTGTAGAGGGGGGTAGAATTTCAGGTGTAGCGGTGAAATGCGTAGAGATCTGAAGGAATACCAGTGGCGAAGGCGGCCCCCTGGACAGACACTGACACTCAGATGCGAAAGCGTGGGGAGCAAACAGGATTAGATACCCTGGTAGTCCACGCCGTAA
+
GGGGGGGGGGGGGGGGGGGGGGGGGGGGGGGGGGGGGGGGGGGGGGGGGGGGFGGEGGGGGGGGGGGGGGGGGGGGGGGGGGGGGGGGGGGGGGGGGGGGGGGGGGGGGGGGGGGGGGGGGGGGGGGGGGGGGGGGGGGGGGGGGGGGGGGGGGGGGGGGGGGGGGGGGGGGGGGGGGGGGGGGGGGGGGGGGGGGGGGGGGGGGGGGGGGGGGGGGGGGGGGGGGGGGGGGGGGFGGGGGGFBFFGGGGFFFFGGFFFFGGGGFFGFFFAFFGFF>FFBGD
@M02352:288:000000000-CKWC8:1:1101:13976:11662 1:N:0:ATGCGCAG+AAGGAGTA
TACGTATGTCTCGAGCGTTACCCGGAATCACTGGGTGTAAAGGGTTCGTAGGCGGTTTAATAAGTTGGATATGAAAGACCGAAGCTCAACTTCGTGTTTGTGTTCAAAACTGTTAAACTAGAATTAGGGAGAGGTAAGCGGAATTCTAAGTGTAGGGGTGCAATCCGTAGATACTTAGAGGAACACCAAAAGCGAAGGCAGCTTACTGGAACTATATTGACGCTGAGGAACGAAAGCGTGGGGAGCGAAAAGGATTAGATACCCTTGTAGTCCACGCCCTAA
+
GGGGGGGGGGGGGGGGGGGGGGGGGGGGGGGGGGGGGGGGGGGGGGGGGGGGGGGGGGGGGGGGGGGGGGGGGGGGGGGGGGGGGGGGGGGGGGGGGGGGGGGGGGGGGGGGGGGGGGGGGGGGGGGGGGGGGGGGGGGGGGGGGGGGGGGGGGGGGGGGGGGGGGGGGGGGGGGGGGGGGGGGGGGGGGGGGGGGGGGGGGGGGGGGGGGGGGGGGGGGGGGGGGGGGGGGGGGFGGGGGGFFFFGGGGFFFFGGFFFFGGGGFFGFFFFFFGFFFFFFGG
@M02352:288:000000000-CKWC8:1:1101:23274:11684 1:N:0:ATGCGCAG+AAGGAGTA
TACGGAGGGTGCGAGCGTTAATCGGAATTACTGGGCGTAAAGCGCATGCAGGTGGTTCATTAAGTCAGATGTGAAAGCCCGGGGCTCAACCTCGGAACTGCATTTGAAACTGGTGAACTAGAGTGCTGTAGAGGGGGGTAGAATTTCAGGTGTAGCGGTGAAATGCGTAGAGATCTGAAGGAATACCAGTGGCGAAGGCGGCCCCCTGGACAGACACTGACACTCAGATGCGAAAGCGTGGGGAGCAAACAGGATTAGATACCCTGGTAGTCCACGCCGTAA
+
GGGGGFGGGGGDGGGGGGGECFGGGGGGGGGGGGGGGGGGGGGGGGGGGGGGFGGFGGGGGGGGGGGGGGGGGGGGCGGGGGGGGGGGGGGGGGGGFGGGGGGGGGGFGGGGGGGGGGGGGGGGGGGGGGGGGGGGGGGGGGGGGGGCGGGGGGGGGGGGGGGGGGGGGGGGGGGGGGGGGGGGGGGGGGGGGGGGGGGEGGCGGGGGGGGGGGGGGGGGGGGGGGGGGGGGGGGFFGGGGEEFFFGGGGFFBBGGFFBFGGGGFFGFBFFFFGFFFFFFGD
@M02352:288:000000000-CKWC8:1:1101:11688:11692 1:N:0:ATGCGCAG+AAGGAGTA
TACGGAGGGTCCAAGCGTTATCCGGAATCATTGGGTTTAAAGGGTCCGTAGGTGGATAATTAAGTCAGAGGTGAAATCCTGCAGCTCAACTGTAGAATTGCCTTTGATACTGGTTATCTTGAGTTATTATGAAGTAGTTAGAATATGTAGTGTAGCGGTGAAATGCATAGATATTACATAGAATACCAATTGCGAAGGCAGATTACTAATAATATACTGACACTGATGGACGAAAGCGTGGGGAGCGAACAGGATTAGATACCCTGGTAGTCCACGCCGTAA
+
GGGGGGGGGGGFCFGGGGGGGFGGGGGG@GEGGGGFFGGGGGGGFFGGGGGGGGGGGGFGGGGGGGGGGGGGGGGGGGGGFGDGGGGGGGFFGFGGGFGGGGGGGGGGGGGGGGGGGGGGGGGGGAEGFDEGFGGFFFFFGGGGFDFGGGGGGGGGGGGGGGGGFGEGGGGGGGGGGGGGGGGGGGGGFGEGGGGGGGGGGGGGGGGFFGFGDFGGGGGGGGGGGGFGC?FDGGGFGGGGGGDDFFGGGGFFFFGGFFFFGGGGFFGFDFFAFGFFFFFFGD
@M02352:288:000000000-CKWC8:1:1101:20929:11743 1:N:0:ATGCGCAG+AAGGAGTA
TACGAGGGGTGCAAGCGTTAATCGGAATTACTGGGCGTAAAGCGTGCGTAGGTGGTTTGTTAAGCAAGATGTGAAAGCCCCGGGCTCAACCTGGGAACTGCATTTTGAACTGGCAAACTAGAGTATTGTAGAGGGTAGTGGAATTTCCAGTGTAGCGGTGAAATGCGTAGAGATTGGAAGGAACATCAGTGGCGAAGGCGGCTACCTGGACAAATACTGACACTGAGGCACGAAAGCGTGGGGAGCAAACAGGATTAGATACCCTGGTAGTCCACGCCGTAA
+
GGGGFGGGGGGGGGGGGFGGGGGGGGGGGGGGGGGGGEEGGGGGFGGGGGGGGGGGGGGGGGGGGGGGGGGGGGGGGGGGGGGGGGGGGGGGGGGGGGGGGGGGGGGGGGGGGGGGGGGGGGGGGGGGGGGGGGGGGGGGGGFGGGGGGGGGGGGGGGGGGGGGGGGGGGGGGGGGGGGGGGGGGGGGGGGGGGGGGGGGGGGGGGGGGGGGGGGGGGGGGGGGGGGGGGGGGGGFGGGGGGFBFFGGGGFFFFFGDFFFGGDGFFGFFFFFFGFFFFF9DD
@M02352:288:000000000-CKWC8:1:1101:6083:11754 1:N:0:ATGCGCAG+AAGGAGTA
TACGAGGGGTGCAAGCGTTAATCGGAATTACTGGGCGTAAAGCGTGCGTAGGTGGTTTGTTAAGCAAGATGTGAAAGCCCCGGGCTCAACCTGGGAACTGCATTTTGAACTGGCAAACTAGAGTATTGTAGAGGGTAGTGGAATTTCCAGTGTAGCGGTGAAATGCGTAGAGATTGGAAGGAACATCAGTGGCGAAGGCGGCTACCTGGACAAATACTGACACTGAGGCACGAAAGCGTGGGGAGCAAACAGGATTAGATACCCTGGTAGTCCACGCCGTAA
+
GGGGGGGGGGGGGGGGGGGGFGGGGGGGGGGGGGGGGGEGGGGGFGGGGGGGGGGFGGGGGGGGGGGGGGGGGGGGGGGGGGGGGGGGGGGGGGGGGGFGGGGGGGGGGGGGGGGGGGGGGGGGGGGGGGGGGGGGGGGGGGGGGGGGGGGGGGGGGGGGGGGGGGGGGGGGGGEGGGFGGGGGDGGGGGGGGGGGGGGGGGGGGFGGGGGGGGDGGGGGFGGGGGGGGGGGGGGFGGGGGGFFFBGGGGFFFFGGFFFFGGGGFFG:9FBFFGFFFFF>GG
@M02352:288:000000000-CKWC8:1:1101:16896:11782 1:N:0:ATGCGCAG+AAGGAGTA
TACGGAGGGGGTTAGCGTTGTTCGGAATTACTGGGCGTAAAGCGCACGTAGGCGGATCAGAAAGTATAGGGTGAAATCCCAGGGCTCAACCCTGGAACTGCCTTGTAAACTCCTGGTCTTGAGTTCGAGAGAGGTGAGTGGAATTCCGAGTGTAGAGGTGAAATTCGTAGATATTCGGAGGAACACCAGTGGCGAAGGCGGCTCACTGGCTCGATACTGACGCTGAGGTGCGAAAGTGTGGGGAGCAAACAGGATTAGATACCCTGGTAGTCCACACCGTAA
+
GGGGGGGGGGGGGGGGGGGGGGGGGGGGGGGGGGGGGGGGGGGGGGGGGGGGGGGGGGGGGGGGGGGGGGGGGGGGGGGGGGGGGGGGGGGGGGGGGGGGGGGGGGGGGGGGGGGGGGGGGGGGGGGGGGGGGGGGGGGGGGGGGGGGGGGGGGGGGGGGGGGGGGGGGGGGGGGGGGGGGGGGGGGGGGGGGGGGGGGGGGGGGGGGGGGGGGGGGGGGGGGGGGGGGGGGGGGFGGGGGGFFFFGGGGFFFFGGFFFFGGGGFFGFFFFFFGFFFFFFGG
@M02352:288:000000000-CKWC8:1:1101:8232:11874 1:N:0:ATGCGCAG+AAGGAGTA
TACGGAGGGTGCAAGCGTTATCCGGAATCATTGGGTTTAAAGGGTCCGTAGGTGGATAATTAAGTCAGAGGTGAAATCTTGCCGCTTAACGGTAAAATTGCCTTTGATACTGGTTGTCTTGAGTTATTATGAAGTGGTTAGAATATGTAGTGTAGCGGTGAAATGCATAGATATTACATAGAATACCAATTGCGAAGGCAGATCACTAATAATATACTGACACTGATGGACGAAAGCGTGGGGAGCGAACAGGATTAGATACCCTGGTAGTCCACGCCGTAA
+
GGGGGGGGGGGGGGGGGGGGGGGGGGGGGGGGGGGGGGGGGGGGGGGGGGGGFGGGGGGGGGGGGGGGGGGGGGGGGGGGGGGGGGGGGGGGGGGGGGGGGGGGGGGGGGGGGGGGGGGGGGDGGGGGGGGGGGGGGGGGGGGGGGGGGGGGGGGGGGGGGGGGGGGGGGGGGGGGGGGGGGGGGGGGGGGGGGGGGGGGGGGGGGGGGGGGGGGGGGGGGGGGGGGGGGGGGGGFGGDGGGFFFFGGGGFFFFGGFFDFGGGGFFGFFFAA?GFFFFBFGG
@M02352:288:000000000-CKWC8:1:1101:14710:11885 1:N:0:ATGCGCAG+AAGGAGTA
TACGGAGGGTCCAAGCGTTATCCGGAATCATTGGGTTTAAAGGGTCCGCAGGCGGTCAATTAAGTCAGAGGTGAAATCCCATAGCTTAACTATGGAACTGCCTTTGATACTGGTTGACTTGAGTTATACGGAAGTGGATAGAATGTGTAGTGTAGCGGTGAAATGCATAGATATTACACAGAATACCGATTGCGAAGGCAGTCCACTACGTATATACTGACGCTCATGGACGAAAGCGTGGGGAGCGAACAGGATTAGATACCCTGGTAGTCCACGCCGTAA
+
GGGGGGGGGGGGGGGGGGGGGGGGGGGGGGGGGGGGGGGGGGGGGGGGGGGGGGGGGGGGGGGGGGGGGGGGGGGGGGGGGGGGGGGGGGGGGGGGGGGGGGGGGGGGGGGGGGGGGGGGGGGGGGGGCFGGGGGGGGGGGGGGGGGGGGGGGGGGGGGGGGGGGGGGGGGGGGGGGGGGGGGGGGGGGGGGGGGGGGGGGGGGGGGGGGGGGGGGGGGGGGGGGDGGGGGGGGGFGGGGGGF:BEGGGGFFFBGGDFFFGGGGFFGFAFFFFGFFFFFFGG
@M02352:288:000000000-CKWC8:1:1101:19973:11899 1:N:0:ATGCGCAG+AAGGAGTA
TACGAAGGTCCCGAGCGTTATTCGGAATCACTGGGCGTAAAGGGAGCGTAGGCGGCGCGGTAAGTCAGATGTGAAATCTGGGGGCTCAACCTCCAAACTGCATTCGATACTGCCGTGCTAGAGTAATGGAGAGGTAACTGGAATTCTCGGTGTAGCAGTGAAATGCGTAGATATCGAGAGGAAGACCAATGGCGAAAGCAGGTTACTGGACATTTACTGACGCTGAGGCTCGAAGGCTAGGGTAGCGAAAGGGATTAGATACCCCTGTAGTCCTAGCAGTAA
+
GGFG@EFFGFFGGGGGGEGFGGGGGDDFFGGGGGGFGCECFGGFGGGGGGGGGGGGGGGGGGGGGGGGFGGGGGGG9,?BFGGGGGGGGDGGGGCFGGGGGGGGFGGFDGGGFEE>@CFFFFGG@CF@FGGGGGGGGGGGGFFGGG9<FFC*FFGGDGGGGGGGGGGGGGGGGGGGFFGGGGFGGFFGFGGGGGGGEGGGG*;CCFGGGGFCE?@CGGGGGGC5;CFGGGGGGFGFGFGGGGF>?F73=CEF:0DC<?AFFGFDF5F?BB4<FF7<02=<FC
@M02352:288:000000000-CKWC8:1:1101:24327:11912 1:N:0:ATGCGCAG+AAGGAGTA
TACGGAGGGGGTTAGCGTTGTTCGGAATTACTGGGCGTAAAGCGCACGTAGGCGGATCAGAAAGTATAGGGTGAAATCCCAGGGCTCAACCCTGGAACTGCCTTATAAACTCCTGGTCTTGAGTTCGAGAGAGGTGAGTGGAATTCCGAGTGTAGAGGTGAAATTCGTAGATATTCGGAGGAACACCAGTGGCGAAGGCGGCTCACTGGCTCGATACTGACGCTGAGGTGCGAAAGTGTGGGGAGCAAACAGGATTAGATACCCTGGTAGTCCACACCGTAA
+
GGGGGFFGGGGGGFGGGGGDFGGGGGGGGGGGGGGGGGGGGGGGGGGGGGGGGGGGGGGGGGGGGGGGGGGGGGGGGGGGGGGGGGGFGGGGGGGGGGGGGGGGGGGGCGDGGGFGGGGGGGGGGGGGFGGGGGGGCGGGGGGGGGGGGGGGFGFGGGGGGGGGGGGGGGGGGGGGGGGGCEFGEGGGCFGGGGDGGGGEEGGGFGGGGGGGGDGGGGGGGGGGGGGGG*9DEGGFGGGFGG>07>FGGGFFF?DG>?46FGDCFFGFAFAAF:??FF@2FD
@M02352:288:000000000-CKWC8:1:1101:24374:11922 1:N:0:ATGCGCAG+AAGGAGTA
TACGGAGGGTCCAAGCGTTATCCGGGATCATTGGGTTTAAAGGGTCCGCAGGCGGTCAATTAAGTCAGAGGTGAAATCCCATAGCTTAACTATGGAACTGCCTTTGATACTGGTTGACTTGAGTCATATGGAAGTAGATAGAATGTGTAGTGTAGCGGTGAAATGCATAGATATTACACAGAATACCGATTGCGAAGGCAGTCTACTACGTATGTACTGACGCTCATGGACGAAAGCGTGGGGAGCGAACAGGATTAGATACCCTGGTAGTCCACGCCGTAA
+
GGGGGGEGGGGGGGGGGGGGGGGGG@FGGGGGGGGFGGGGGGGGGGGGGGGGGGGGGGGGGGGGGGGGGGGGGGGGGGGGGGGGGGGGGGGGGGGGGGGGGGGGGGGGGGGGGGGGGGGGGGGGFGGGGGGGFGFGGGGGGGGGGGGGGGGGGGGGGGGGGGGGGGGGGGGGGGGGGGGGGGGGGGGGGGGGGGGGGGGGGGGGGGGGGGGGGGGGGGGGGGGGDGGGGGGGGGGFGGGGGGFFFFDGEGFFFFGGFFB?CFGGFFGFBFFF@GFFFFFFGG
@M02352:288:000000000-CKWC8:1:1101:5043:11960 1:N:0:ATGCGCAG+AAGGAGTA
TACGAAGGTCCCGAGCGTTATTCGGAATCACTGGGCGTAAAGGGAGCGTAGGCGGCGCGGTAAGTCAGATGTGAAATCTGGGGGCTCAACCTCCAAACTGCATTCGATACTGCCGTGCTAGAGTAATGGAGAGGTAACTGGAATTCTCGGTGTAGCAGTGAAATGCGTAGATATCGAGAGGAAGACCAATGGCGAAAGCAGGTTACTGGACATTCACTGACGCTGAGGCTCGAAGGCTAGGGTAGCGAAAGGGATTAGATACCCCTGTAGTCCTAGCAGTAA
+
GGGGGFGGGGGGGGGGGGGGGGGGGGGGGGGGGGGGGGGGGGGGGGGGGGGGGGGGGGGGGGGGGGGGGGGGGGGGGGGGGGGGGGGGGGGGGGGGGGGGGGGGGGGGGGGGGGGGGGGGGGGGGGGGGGGGGGGGGGGGGGGGGGGGGGGGGGGGGGGGGGGGGGGGGGGGGGGGGGGGGGGGGGGGGGGGGGGGGGGGGGGGGGGGGGGGGGGGGGGGGGGGGGGGGGGGGGGFGGGGGGFFFFGGGGFFFFFGDFFFGGFGFFGF>FFFFGFFFFFFGF
@M02352:288:000000000-CKWC8:1:1101:28764:11982 1:N:0:ATGCGCAG+AAGGAGTA
TACGGAGGATCCAAGCGTTATCCGGAATCATTGGGTTTAAAGGGTCCGTAGGTGGATGATTAAGTCAGAGGTGAAATCCTGCAGCTCAACTGTAGAATTGCCTTTGATACTGGTTGTCTTGAGTTATTATGAAGTAGTTAGAATATGTAGTGTAGCGGTGAAATGCATAGATATTACATAGAATACCAATTGCGAAGGCAGATTACTAATAATATACTGACACTGATGGACGAAAGCGTGGGGAGCGAACAGGATTAGATACCCTGGTAGTCCACGCAGTAA
+
GGGCFGGDEEFEFCG8CFFGGGGGE@CGCGGFGGGFEGFC@FGGFGEGGGE:CFG<EGCGGFGGGGGGGGGGGGGGGGGGGGGGGGGGGGGGGGGGGGGGEGGGGFGGGGGGGGFGGGCFGGGGGGGGGGGGGGFGGGGGCFFEFDFGGGFGGGGGDEGEGGGGDFGGGGEFGDFGGFFGGGGGGGAEGGFFFGGCEGCFGGCGGFGGGGGGCFGGGGGGCFGFGGGGCGGGGGDEGEGEEDDDFFCCEGFFFF<FDFFFF<<CFFGFDFF<FF=6>()3D>
@M02352:288:000000000-CKWC8:1:1101:6123:11988 1:N:0:ATGCGCAG+AAGGAGTA
TACGAGGGGTGCAAGCGTTAATCGGAATTACTGGGCGTAAAGCGTGCGTAGGTGGTTTGTTAAGCAAGATGTGAAAGCCCCGGGCTCAACCTGGGAACTGCATTTTGAACTGGCAAACTAGAGTATTGTAGAGGGTAGTGGAATTTCCAGTGTAGCGGTGAAATGCGTAGAGATTGGAAGGAACATCAGTGGCGAAGGCGGCTACCTGGACAAATACTGACACTGAGGCACGAAAGCGTGGGGAGCAAACAGGATTAGATACCCTGGTAGTCCACGCCGTAA
+
GGGGGGGGGGGGGGGGGGGGFGGGGGGGGGGGGGGGGGGGGGGGGGGGGGGGGGGGGGGGGGGGGGGGGGGGGGGGGGGGGGGGGGGGGFGGGGGGGGGGGGGGGGGGGGGGGGGGGGGGGGGFGGGGGGGGGGGGGGGGGGGGGGGGGGGGGGGGGGGGGGGGGGGGGGGGGGGGGGGGGGGGGGGGGGGGGGDGGGGGGGGGGGGGGGGGGGGGGGGGGGGGGGGGGGGGGGGFGGGGGGFFBEGGGGFFFBGGFFBFGGGFFFGFBFD<@GFFFFFFGD
@M02352:288:000000000-CKWC8:1:1101:27407:12002 1:N:0:ATGCGCAG+AAGGAGTA
TACGGAGGGTCCGAGCGTTAATCGGAATTACTGGGCGTAAAGCGCACGCAGGCGGTTTGTTAAGCAAGATGTGAAAGCCCCGGGCTCAACCTGGGAACTGCATTTTGAACTGGCAAACTAGAGTATTGTAGAGGGTAGTGGAATTTCCAGTGTAGCGGTGAAATGCGTAGAGATTGGAAGGAACATCAGTGGCGAAGGCGGCTACCTGGACAAATACTGACACTGAGGCACGAAAGCGTGGAGCAAACAGGATTAGATACCCTGGTAGTCCACGCCGTAAAA
+
GGGGGGGGGGGGGGGGGGGGGGGGGGGGGGGGGGGGGGGGGGGGGGGGGGGGGGGFGGGGGGGGG<DGGGGGGGGGGGGGGGGGGGGFGGGGGGGGGGGGGGGGECFFGGGGGGGGGGGGGGGGGGGGGGGGGGGGFGGGGGGGGGGGDFGGGGGGGGGGGGGGGGGGGGGGGGFGGGGGGGGGFGGGGGGGGGGGGGGGEGGG6EFGGGGGGGGGGGGGGGGGGGGG5=FGGGGFGEGGGC@015C4E7:5)6C=<?A60<<05?CF)8-6?77824)3>:
@M02352:288:000000000-CKWC8:1:1101:5942:12085 1:N:0:ATGCGCAG+AAGGAGTA
TACGGAGGGTCCAAGCGTTATCCGGAATCATTGGGTTTAAAGGGTCCGCAGGCGGTCAATTAAGTCAGAGGTGAAAGCCCATCGCTCAACGATGGAACTGCCTTTGATACTGGTTGACTTGAGTTATACGGAAGTAGATAGAATAAGTAGTGTAGCGGTGAAATGCATAGATATTACTTAGAATACCGATTGCGAAGGCAGTCTACTACGTATATACTGACGCTCATGGACGAAAGCGTGGGGAGCGAACAGGATTAGATACCCTGGTAGTCCACGCCGTAA
+
GGGGGGGGGGGGGGGGGGGGGGGGGGGGGGGGGGGGGGGGGGGGGGGGGGGGGGGGGGGGGGGGGGGGGGGGGGGGGGGGGGGGGGGGGGGGGGGGGGGGGGGGGGGGGGGGGGGGGGGGGGGGGGGGGGGGGGGGGFGGGGGGGGGGGGGGGGGGGGGGGGGGGGGGGGGGGGGGGGGGGGGGGGGGGGGGGGGGGGGGGGGGGGGGGGGGGGGGGGGGGGGGGGGGGGGGGGGFGGDDGGFFBFGGGGFFFFGGFFFBGGGGFFGFFFFFFGFFF?F>GG
@M02352:288:000000000-CKWC8:1:1101:27842:12086 1:N:0:ATGCGCAG+AAGGAGTA
TACGGAGGATCCAAGCGTTATCCGGAATCATTGGGTTTAAAGGGTCCGTAGGTGGATAATTAAGTCAGAGGTGAAAGTTTGCGGCTCAACCGTAAAATTGCCATTGATACTGCAAGTCTTGAATTATTGTGAAGTGGTTAGAATGTGTAGTGTAGCGGTGAAATGCATAGATATTACACAGAATACCGATTGCGAAGGCAGATCACTAACAATTGATTGACGCTAAGGGACGAAAGCGTGGGTAGCGAACAGGATTAGATACCCTGGTAGTCCACGCCGTAA
+
FGGGCF@E,EFGF8EFG@EGGEE@E7@9,<@EF@EFGEG,<EF:FGFEF8FEGCFGFGDFC?,CEFCEDEFCCFGGGGGGGGGGGGGCFGGGGFG<BEG?DFGFF?BFGEEEDGGCFGGFGGGGGGGFGFGG9FFGGGGAFFGGGGGGGAFECAFFF@GG@CFGGGFGFGGFGGFGGGGFG7FDABCGGCBFFCGGCD8C::18AFGECFGGFBCCFGFCFGGC=DCFGGGDDEGDGEG>CE59BF53C7:?1(9D?FAFG+8DF>GF<*4-1:6:B<@BD3
@M02352:288:000000000-CKWC8:1:1101:23044:12109 1:N:0:ATGCGCAG+AAGGAGTA
TACGGAGGGGGTTAGCGTTGTTCGGAATTACTGGGCGTAAAGCGTACGTAGGCGGATTGGAAAGTTGGGGGTGAAATCCCAGGGCTCAACCCTGGAACTGCCTCCAAAACTATCAGTCTAGAGTTCGAGAGAGGTGAGTGGAATTCCAAGTGTAGAGGTGAAATTCGTAGATATTTGGAGGAACACCAGTGGCGAAGGCGGCTCACTGGCTCGATACTGACGCTGAGGTACGAAAGTGTGGGGAGCAACCAGGATTAGATCCCCTGGTAGTCCACACCGTAA
+
GGGGGGGGGGGFGGGGGGGGGGGGGGGGGGGGGGGGGGGGGGGGGGGGGGGGGGGGCGGGEGGGGGGGGGGGGGGGGFGGGGGGGGGGFGGGGFFGGGGGGGGGGGGGGGG,FFGGGFGGGFGGGGEGGGGGGGGGGGFGGGFGGGGGFGGGGGGGGGGGGGGGF9FGFGGGGGGGGGGGGGGGCFGGGGGGGGGGGGGGGGGGEGGGGGGGGGGGGGEFGEGGGGGGGCFDGGDFGFGGGGDBFFGG*28@6:DGFFB*+<E3>FGFAF4AFCF?FF34<D
@M02352:288:000000000-CKWC8:1:1101:20722:12142 1:N:0:ATGCGCAG+AAGGAGTA
TACGGAGGGGGTTAGCGTTGTTCGGAATTACTGGGCGTAAAGCGCACGTAGGCGGACTGGAAAGTATGGGGTGAAATCCCAGGGCTCAACCCTGGAACTGCCTCATAAACTATCAGTCTAGAGTTCGAGAGAGGTGAGTGGAATTCCGAGTGTAGAGGTGAAATTCGTAGATATTCGGAGGAACACCAGTGGCGAAGGCGGCTCACTGGCTCGATACTGACGCTGAGGTGCGAAAGTGTGGGGAGCAAACAGGATTAGATACCCTGGTAGTCCACACCGTAA
+
GGGGGBFGGGGGGGGGGGGGGGGGGGGGGGGGGGGGGGGGGGGGGGGGGGGGGGGGGGGGGGGGGGGGGGGGGGGGGGGGGGGGGGGGGGGGGGGGGGGGGGGGGGGGGGGGFGGGGGGGGGGGGGGGGGGGGGGGGGGGGGGGGGGGGGGGGGGGGGGGGGGGGGGGGGGGGGGGGGDGGGGGGGGGGGGGGGGGGGGGGGGGGGGGGGGGGGGGGGGGGGGGGGGGGGGGGGGFGGGGGGFF>BGFFGFFF?GGFFBFGGGGFFGFFFDAFGFFFFFFGG
@M02352:288:000000000-CKWC8:1:1101:29514:12163 1:N:0:ATGCGCAG+AAGGAGTA
TACGGAGGGTGCGAGCGTTAATCGGAATTACTGGGCGTAAAGCGCATGCAGGTGGTTCATTAAGTCAGATGTGAAAGCCCGGGGCTCAACCTCGGAACTGCATTTGAAACTGGTGAACTAGAGTGCTGTAGAGGGGGGTAGAATTTCAGGTGTAGCGGTGAAATGCGTAGAGATCTGAAGGAATACCAGTGGCGAAGGCGGCCCCCTGGACAGACACTGACACTCAGATGCGAAAGCGTGGGGAGCAACCAGGCTTAGATACCCTGGTAGTCCACGCCGTAA
+
GGGGGGGGCFGGGFEFECGEFCC@FEGGGGGGGGDEFFFGGGGGGGGGGFGFCFDCFFGGGGGGGGGGGGGFEFGGFGGGG7>@FCFFGGG@FEGGFFGF9DG?FFDGGGGGFGGGGGGFFFCFGCC9FFFDGGGC@:EA;ECFCCCFGGGFCECFGGGCFGGGCFGEGGEF7<CGGGG6:CCEFGGGGGF?EEGGGGGC5E5CEDGGGGGGFGGCGFGFGGFFFGGGGC7/CGG3C5<CCE.80)9C*<>F((2>:FB?9?EFFFF@A*4>*:=?>FE>DD
@M02352:288:000000000-CKWC8:1:1101:13976:12181 1:N:0:ATGCGCAG+AAGGAGTA
TACGGAGGATCCAAGCGTTATCCGGAATCATTGGGTTTAAAGGGTCCGTAGGTGGATAATTAAGTCAGAGGTGAAAGTTTGCGGCTCAACCGTAAAATTGCCTTTGATACTGGTTATCTTGAATTATTGTGAAGTGGTTAGAATATGTAGTGTAGCGGTGAAATGCATAGATATTACATAGAATACCAATTGCGAAGGCAGATCACTAACAATATATTGACACTGATGGACGAAAGCGTGGGGAGCGAACAGGATTAGATACCCTGGTAGTCCACGCCGTAA
+
GGGGGGGGGGGGGGGGGGGGGGGGGG@F,FGGGGGGGGGGGGGGCCFGGGGGGGGGGGGGGGGGGGGGCEFGGGGGGGGGGGGGGGGGGGGGGGEFFGGGGF9FGGGGGGGGG?F?FGGGGGFGCGDDGFGGGGGGGG7DGGGGA@FGEGGGGGGGGGGGGGGGGGAFGGGGGGCGGFDGGGGF;FG;DFGFGGGGGGGGGGGGGGGFFGGCFFEGCFCFGGGGGGGGF6DDGGGF4EGGGGFFBFDGGGFFFFGGFFFFGGGGF>DFFBBDFGF?F1BBGG
@M02352:288:000000000-CKWC8:1:1101:7815:12248 1:N:0:ATGCGCAG+AAGGAGTA
TACGGAGGGTGCGAGCGTTAATCGGAATTACTGGGCGTAAAGCGCATGCAGGTGGTTCATTAAGTCAGATGTGAAAGCCCCGGGCTCAACCTGGGAACTGCTTTCAAAACTGTGTGACTAGAGTGCAGCAGAGGATAGTGGAATTTCTAGTGTAGCGGTGAAATGCGTAGATATCTGGAGGAACATCAGTGGCGAAGGCGACTCCCTGGTCAGTAACTGACGCTCATGTGCGAAAGTGTGGGTAGCGAACAGGATTAGATACCCTGGTAGTCCACACCGTAA
+
GGGGGGGGGGGGGGGGGGGG@FGGGGGGGGGGGGGGGGGGGGGGGGGGGGGGGGGGGGGGGGGGGGGGGGGGGGGGGGDGGGGGGGGGGGGGGGGGGGGGGGGGGGGGGGGGGGGGGGGGGGGGGGGGGGGGGGGGGCGGGGGGGGGGGGGGGGGGGGGGGGGGGGGGGGGGGGGGGGGGGGFGGGGGGGGGGGGGGGGGGGGGGGGGGGGGGGGGGGGGGGGGGGGGGGGGGDDFGGGGGGFBFFGGGGFFFFGGFFFFGGGGFFGFFFFFFGFFFFFFGD
@M02352:288:000000000-CKWC8:1:1101:7472:12274 1:N:0:ATGCGCAG+AAGGAGTA
TACGGAGGGTCCAAGCGTTATCCGGAATCATTGGGTTTAAAGGGTCCGCAGGCGGTCAATTAAGTCAGAGGTGAAATCCCATAGCTTAACTATGGAACTGCCTTTGATACTGGTTGACTTGAGTCATATGGAAGTAGATAGAATAAGTAGTGTAGCGGTGAAATGCATAGATATTACTTAGAATACCGATTGCGAAGGCAGTCTACTACGTATGTACTGACGCTCATGGACGAAAGCGTGGGGAGCGAACAGGATTAGATACCCTGGTAGTCCACGCCGTAA
+
GFGGGGGGGG?FGGGGGGGGC<CFGEGGGGCEGGG6@CGGGGFGC,6>:FEGGGGF7FEGGGGGGFBFG,FFGGGGGGGFGGDGGG9FGG9FGDFGGGGGGCGG<<FDEGGGGGGC<FGFGFFFF<<DCFFG?DGGGGGGGGFG<37@8FGGGGGFGGGDGGGGDF;FGGGGGGDGFC?;FGGGGGGGGGEGGGGGGGGFEGGGGGG99850<BGGFGGGGGGGED9C9<CDGGGFGGDGGGFFFFDDCDEFBFGF<FFFGGGGFFGFFFFFFGFFFFFFGD
@M02352:288:000000000-CKWC8:1:1101:2257:12312 1:N:0:ATGCGCAG+AAGGAGTA
TACGGAGGGTCCAAGCGTTATCCGGATTTATTGGGTTTAAAGGGTCCGTAGGCGGGCTTATAAGTCAGAGGTGAAATCCCATCGCTCAACGATGGAACTGCCTTTGATACTGTAGGTCTTGAATATATTTGAAGTAGGCGGAATATGTAGTGTAGCGGTGAAATGCATAGATATTACATAGAACACCAATTGCGAAGGCAGCTTACTAAGATATTATTGACGCTGATGGACGAAAGCGTGGGTAGCGAACGGGATTAGATACCCCGGTAGTCCACGCCGTAA
+
GGGGGGGGGGGGGGGGGGGGGGGGDFG:FGGGGGGFGGGGFGGGGGDGGGGGGGGGGGGFGGGGGGGGGGGGGGGGGGGGGGGGGFGGGGG+DFEGGGGGGGGGGGGGGGGGGFGFGGGGGGGGGGGGGGGFFGGGGGFGGGGFGGGGGGGGGGGGGGGGGGGGGGGGGGGGGGGGGGGGGGGGGGGGGGGGGGGGGGGGGGGGGGGFGFC7FFGGGGGGGGGGGGGGGGGGGGGFGGGGGGFFFFGDEGFFFFGGFFFFGGFDFBGFFFFFFGFFFFBFGG
@M02352:288:000000000-CKWC8:1:1101:21101:12318 1:N:0:ATGCGCAG+AAGGAGTA
TACGGAGGGGGTTAGCGTTGTTCGGAATTACTGGGCGTAAAGCGTACGTAGGCGGATTGGAAAGTTGGGGGTGAAATCCCAGGGCTCAACCCTGGAACTGCCTTGTAAACTCCTGGTCTTGAGTTCGAGAGAGGTGAGTGGAATTCCGAGTGTAGAGGTGAAATTCGTAGATATTCGGAGGAACACCAGTGGCGAAGGCGGCTCACTGGCTCGATACTGACGCTGAGGTGCGAAAGTGTGGGGAGCAAACAGGATTAGATACCCTGGTAGTCCACACCGTAA
+
GGGGG7FGGGGGGGGGGGGGGGGGGFGGGGGGGGGGGGGGGGGGGGGGGGGGGGGGGGGGGGGGGGGGGGGGGGGGGGGGGGGGGGGGGGGGGGGGGGGGGGGGGGGGGGGGGGGGGGGGGGGGGGGGGGGGGGGGGGGGGGGGGGGGGGGGGGGGGGGGGGGGGGGGGGGGGGGGGGGGGGGGGGGGGGGGGGGGGGGGDDGGGGGGGGGGGGGGGGGGGGGGGGGGGFGDGGDDGGGGDGFFFFGGGGFFFFFGFFFFGGGGFFGFFFFFFGFFFFFFGG
@M02352:288:000000000-CKWC8:1:1101:15375:12326 1:N:0:ATGCGCAG+AAGGAGTA
TACGGAGGATCCAAGCGTTATCCGGAATCATTGGGTTTAAAGGGTCCGTAGGTTGATAATTAAGTCAGAGGTGAAATCCTGCAGCTCAACTGTAGAATTGCCTTTGATACTGGTTATCTTGAGTCATTATGAAGTAGTTAGAATATGTAGTGTAGCGGTGAAATGCATAGATATTACATAGAATACCAATTGCGAAGGCAGATTACTAATAATGTACTGACACTGATGGACGAAAGCGTGGGGAGCGAACAGGATTAGATACCCTGGTAGTCCACGCCGTAAA
+
GGGGGFGGGGGGGFGGGEGGGGGGGGGGGGFGGGGFGGGGGGGGGFFGGFGGGGGFGGGGGGGGGGFGGDFGGGGGGGGGGGGGGGG,FGGGGGGECFGGGGGGGGGGGGGGGGGGGGGGGGGGGGGGFGGFGGGGGGGGGGGGGGGGCFGGGGGGGGGGGGGGGGGGGGGFFGGGGGGGGGGGGGGGGGGGGGGGGGGGGGGGGGGGFFGFGGGGGGFDFGGGGGGGGGGGGGGGFGEDGGGF>BDGGGGFF?FGGFFAFGGGGFFGFFFFFFGFFF;B?DF
@M02352:288:000000000-CKWC8:1:1101:21273:12387 1:N:0:ATGCGCAG+AAGGAGTA
TACGGAGGGTCCGAGCGTTATCCGGAATCATTGGGTTTAAAGGGTCCGCAGGCGGTCAATTAAGTCAGAGGTGAAATCCCATAGCTTAACTATGGAACTGCCTTTGATACTGGTTGACTTGAGTCATATGGAAGTAGATAGAATGTGTAGTGTAGCGGTGAAATGCATAGATATTACACAGAATACCAATTGCGAAGGCAGATTACTAATAATATACTGACACTGATGGACGAAAGCGTGGGGAGCGAACAGGATTAGATACCCTGGTAGTCCACGCCGTAA
+
GGGGGGGGEGGGGEGGGGGFGGGGGGEGGGGGGGFGGGGGGGGGGGGGGEG7CGGGGGGGFGFGGGGGGGGGGGGGGGGGGGGGGGGGGGGFGGGGFGGGGGGGGGGGGGGGFGGGGGGGGFGGGGGFGGGGFFGGGGGGGGGFFFFGGFGGGGGGGGGGGGGGGGFFGCCGGGGGGDGGGGGGGGGGGGGGGEEE>EFFDCFGGGC;CC>CFGGGGGGGGGGGGGGGGGGGGGGFGDGEGCDB9EGGGC@??FGGFFFFGGGGFFGFBFABFGFFFFEBDC
@M02352:288:000000000-CKWC8:1:1101:10165:12388 1:N:0:ATGCGGAG+GAGGAGTA
TACGGAGGGGGCTAGCGTTGTCCGGATTTACTGGGTGTAAAGGGCATGTAGGCGGACCAGAAAGTCGGGGGTGAAATCCCAGGGCTCAACCCTGGAACTGCATCTTAAACTGTTGGTCTTGAGTATGAGAGAGGCGAGCGGAATTCCTAGTGTAGCGGTGAAATGCGTAGATATTTGGAGGAACACCAGTGGCGAAGGCGGCTCACTGGCCTGTAACTGACGTTGAGGCTCGAAAGTGTGGGGAGCAAACAGGATTAGATACCCTGGTAGTCCACGCCGTAA
+
GGGG7FFG7FG7+CFGGGGGG9FGGG,CGGGGGGG6FFGGGG,F,,,CFFG,FGG7>F+E,EFGG,+@4+@FGGGGGGGGG8FGGGGGGGG+DFGGGGGGG,F,83@FGGG,8EGGGGGGGGGG9,,,@FGGGG***=:FGGGGGGG9FGGGGGG9FGGGGGGG9FGGGGGGGGG+AFGGGGGGGGGGGGGGGGGGGGGGGGG8CGGGG*/+;+2<CGGGGG5CFGGG5*9DGGGFCGGGGGFFFFGGGGFFF?GGFFAFGGGGFFGF>FDFFGF(1(7;GG
@M02352:288:000000000-CKWC8:1:1101:27122:12398 1:N:0:ATGCGCAG+AAGGAGTA
TACGGAGGGGGTTAGCGTTGTTCGGAATTACTGGGCGTAAAGCGCACGTAGGCGGATCAGAAAGTATAGGGTGAAATCCCGGGGCTCAACCCCGGAACTGCCTTTAATACTGCTAGTCTTGAGTTCGAGAGAGGTGAGTGGAATTCCGAGTGTAGAGGTGAAATTCGTAGATATTCGGAGGAACACCAGTGGCGAAGGCGGCTCACTGGCTCGATACTGACGCTGAGGTACGAAAGTGTGGGGAGCAAACAGGATTAGATACCCTGGTAGTCCACACCGTAA
+
GGGGGFDEEEEGGFGGGFGGGGGGGGGGGGGGGGGGGGGGGGGGGGGGGGGGGGGGGGGGGGGGGGGGGGGGGGCGGGGGGGGGGGGGGGGGCGGEFFGDGGGGGFFFFFGGGGGFGGGGECFFGGGGFGGFGGGGGGGGGGFGGGGGGGGGGGGFGGGGGGGGGGGGGGGGGGGGGGCGGGGGGGGGGGGGGGGGEDEDGGEGGGGGGGGGGGGGGGGGGCCE=DGGGGGGGGGECFGGGGEF;DGFCCFFF?GDBFFFFFFFFFGFFFBBFGFFF?E:GG
@M02352:288:000000000-CKWC8:1:1101:19791:12418 1:N:0:ATGCGCAG+AAGGAGTA
TACGGAGGATCCAAGCGCTATCCGGAATCATTGGGTTTAAAGGGTCCGTAGGTGGATGATTAAGTCAGAGGTGAAATCCTGCAGCTCAACTGTAGAATTGCCTTTGATACTGGTTGTCTTGAGTTATTATGAAGTAGTTAGAATATGTAGTGTAGCGGTGAAATGCATAGATATTACATAGAATACCAATTGCGAAGGCAGATTACTAATAATATATTGACGCTGATGGACGAAAGCGTGGGGAGCGAACAGGATTAGATACCCTGGTAGTCCACGCCGTAA
+
GGGGGGGGGGFGGGGGGGGGGGGGGEGGGGGGGGGEGDGGGGGGGGGGGGGGFFGGGGGGGGGGGGGGGGGGGGGGGGGGGGGGGGGGGGGGGGGGGGGGGGGGGGGGGGGGGGGGGGGGGGGGGGGGGGGGGGGGGGGGGGGGGGGGGGGGGGGGGGGGGGGGGGGGGGGGGGGGGGGGGGGGGGGGGGGGFGGGGGGGGGGGGGGGGGGGGGGGGGGGGGGGGGFGEGGGGGGFGGGGGGFFFEGGGGFFFFGGFFBFGGGGFFGFFFFFFGFF>BF;CD
@M02352:288:000000000-CKWC8:1:1101:13425:12425 1:N:0:ATGCGCAG+AAGGAGTA
TACGGAGGGTCCAAGCGTTATCCGGAATCATTGGGTTTAAAGGGTCCGTAGGTGGATAGATAAGTCAGAGGTGAAATCCTGCAGCTCAACTGTAGAATTGCCTTTGATACTGTTTATCTTGAGTCATTATGAAGTGGTTAGAATGTGTAGTGTAGCGGTGAAATGCATAGATATTACACAGAATACCGATTGCGAAGGCAGATCACTAATAATGTACTGACACTGATGGACGAAAGCGTGGGTAGCGAACAGGATTAGATACCCTGGTAGTCCACGCCGTAA
+
GGGGGGGGGGGGGGGGGGGGGGGGGFGGGGGGGGGFGGGGGGGGGGGGGGGGGGGGGGGGGGGGGGGGGGGGGGGGGGGGGGGGGGGGGGGGGGGGGGGGGGGGGGGGGGGGGGGGGGGGGGGGGGGGGGGGGGGGGGGGGGGGGGGGGGGGGGGGGGGGGGGGGGGGGGGGGGGGGGGGGGGGGGGGGGGGGGGGGGGGGGGGGGGFGGFFGGGGGGGGGGGGGGGGGGGGGGGFGGGGGGFFFFGGGGFFFFGGFFFFGGGGFFGFFFBFFGFFFFFFGG
@M02352:288:000000000-CKWC8:1:1101:3206:12462 1:N:0:ATGCGCAG+AAGGAGTA
TACGGAGGGTGCAAGCGTTATCCGGAATCATTGGGTTTAAAGGGTCCGCAGGCGGTCAATTAAGTCAGAGGTGAAATCCCATAGCTTAACTATGGAACTGCCTTTGATACTGGTTGACTTGAGTTATACGGAAGTAGATAGAATGTGTAGTGTAGCGGTGAAATGCATAGAGATTACACAGAATACCGATTGCGAAGGCAGTCTACTACGTATATACTGACGCTCATGGACGAAAGCGTGGGGAGCGAACAGGATTAGATACCCTGGTAGTCCACGCCGTAA
+
GFGGGDGGGGGGGGGGGGGGGGGGGEGGGGGGGGGFGGFEFFGGGGGGGGGGGGGGGGGGGGGGGGGGGGGFGGGGGGGGGGGGGCGGGGG<FFEGGGGGGGGGGGGFGGGGGGGGGGGGGGGGGGGGGGGGGGGGGGGGGGFGGGGGGGGGGGGGGGGGGGCFGGGGGGGGGGGGGGGGGGGGGGGGGGGGGGGGGGGGGGGGGGGGGGGGGGGGGGGFGGGGGGGGGGGGGGGFGGGGGDEFFFGDGGEFBBGGFFFFGGFGF4<FFFFFFGFFFFFFGG
@M02352:288:000000000-CKWC8:1:1101:20331:12464 1:N:0:ATGCGCAA+AAGGAGTA
TACGGAGGGTGCAAGCGTTGTTCGGATTTATTGGGCGTAAAGCGCGCGCAGGCGGATTAGCAAGTCAGATGTGAAATCTCGGGGCTCAACCTCGAAACTGCGTCTGAAACTGTTAGTCTAGAATCATAGAGGGGGAAGGGGAATTTCACGTGTAGGGGTAAAATCCGTAGAGATGTGAAGGAACACCGGTGGCGAAGGCGCCTTCCTGGATATGTATTGACGCTGAGGCGCGAAAGCGTGGGGAGCAAACAGGATTAGATACCCTGGTAGTCCACGCCGTAA
+
GGGGGGGGGGGGGGGGGGGGGGGGGGGGGGGGFGGGGGGGGGGGGGGGGGGGGGGGGGGGGGGGGGGGGGGGGGGGGGGGGGGGGGGGGGGGGGGGGGGGGGGGGGGGGGGGGGGGGGGGGGGGGGGGGGGGGGGGGGGGGGGGGGGGGGGGGGGGGGGGGGGGGGGGGGGGGGGGGGGGGGGGGGGGGGGGGGGGGGGGGGGGGGGGGGGGGGGGGGGGGGGGGGGGGGGGGGGFGGGGGGFFFFGGGGFFFFGGBFFFGGGGFFGFFFFFFGFFFFFFGG
@M02352:288:000000000-CKWC8:1:1101:15177:12530 1:N:0:ATGCGCAG+AAGGAGTA
TACGGAGGGTCCGAGCGTTATCCGGAATCATTGGGTTTAAAGGGTCCGCAGGCGGTCGATTAAGTCAGAGGTGAAATCCCATAGCTCAACTATGGAACTGCCTTTGATACTGGTTGACTTGAGTCATATGGAAGTAGATAGAATGTGTAGTGTAGCGGTGAAATGCATAGATATTACACAGAATACCGATTGCGAAGGCAGTCTACTACGTATGTACTGACGCTCATGGACGAAAGCGTGGGGAGCGAACAGGATTAGATACCCTGGTAGTCCACGCCGTAA
+
GGGGGGGGGGGGGGGGGGGGGGGGGGGGGGGGGGGFGGGGGGGGGGGGGGGGGGGGGGGGGGGGGGGGGGGGGGGGGGGGGGGGGGGGGGGGGGGGGGGGGGGGGGGGGGGFGGGGFGGGFGGGGGGGGGGGGGGGGGGGGGGGFFGFGGGGGGGGGGGGGGGGGGFGGGGGGGGGGGGGGGEFGGGGGGGGGGGGECFGGGGGGGGGGGGGGGGGGGGGGGGGGDGGFEFGGGGFGGGGGGFFF@DCDCEF:BFG?7<FGGEGFFFFAFDFFGFFFBFBDD
@M02352:288:000000000-CKWC8:1:1101:23927:12542 1:N:0:ATGCGCAG+AAGGAGTA
TACGGAGGATCCAAGCGTTATCCGGAATCATTGGGTTTAAAGGGTCCGTAGGTGGATAATTAAGTCAGAGGTGAAAGTTTGCGGCTCAACCGTAAAATTGCCTTTGATACTGGTTATCTTGAATTATTGTGAAGTGGTTAGAATATGTAGTGTAGCGGTGAAATGCATAGATATTACATAGAATACCAATTGCGAAGGCAGATCACTAATAATATACTGACACTGATGGACGAAAGCGTGGGGAGCGAACAGGATTAGATACCCTGGTAGTCCACGCCGTAA
+
GGGGGGGGGGGGGGGGGGGGGGGGGGGGGGGGGGGGGGGGGGGGGGGGGDFGGGGGGGGGFGCFGGGGGGGGGGGGGGGGGGGGGGGGFGGGGGCGGGGGGGGGGGCFFGGFGGGGGGGGFF8FGFGGGGGG9BFFDGGGGGGGGGGGGGGFGGGGGGGGGGGGGGCFGGGGGGGGGGGGGGFGGGFGFGGCGEGGGGGGGGGGGGGGFGGGGGGFGGGGGGGGGGGGFCFDCEGFGGGGDGADFFGGEGEFF06C??AFGGGGFFGFAFF9=DF?FFFBCC
@M02352:288:000000000-CKWC8:1:1101:18166:12647 1:N:0:ATGCGCAG+AAGGAGTA
TACGGAGGGGGTTAGCGTTGTTCGGAATTACTGGGCGTAAAGCGCGCGTAGGCGGATTGGAAAGTTGGGGGTGAAATCCCAGGGCTCAACCCTGGAACTGCCTCCAAAACTATCAGTCTAGAGTTCGAGAGAGGTGAGTGGAATTCCGAGTGTAGAGGTGAAATTCGTAGATATTCGGAGGAACACCAGTGGCGAAGGCGGCTCACTGGCTCGATACTGACGCTGAGGTGCGAAAGTGTGGGGAGCAAACAGGATTAGATACCCTGGTAGTCCACACCGTAA
+
GGGGGGGGGGGFEGGGGGGGGFGGGGGGGGGGGGGGGGGGGGGGGGGGGGGGGGGGDGGGGGGGGGAFGGGGGGGGGGGGGGGGGGGGGGGGGGGGGGGGGGGGGGGGGGGGGGGGGGGGGGGGFFFGGGGGGGGGGGGGGGGGGGGGGGGGGGGFGGGGGGGGGGGGGGGGGGGGGFGGGGGGGGGGGEGGGGGGGGGGGGGGGGGGGG4FGGCGEGGGGGGGGGGGGGGGGGGECFGGGGDBFFGGGGFFFFGF?FFFGGGGFFGFFFAFFFFBF:B<GG
@M02352:288:000000000-CKWC8:1:1101:27608:12727 1:N:0:ATGCACAG+AAGGAGTA
TACGGAGGGTCCGAGCGTTATCCGGAATCATTGGGTTTAAAGGGTTCGTAGGCGGGTCAATAAGTCAGAGGTGAAATCTTGCAGCTTAACTGTAAAATTGCCTTTGATACTGTTGACCTTGAATTACTGTGAAGTGGTTAGATTATGTAGTGTAGCGGTGAAATGCTTAGAGATTACATAGAATACCGATTGCGAAGGCAGATAACTAACAGTATCTTGACGTTGATGAACGAAAGCGTGGGTAGCGAACGGGATTAGATACCCCGGTAGTCCACGCCGTAA
+
GGGGGGGGEF,FGGGGGGGEGGG,FF:FDGGGGGGGGGGGGFGGGFFGGGFGGGGC+8E<9FFGGGGGCGGG@FGGG,A@E9=FFG9FFGAE?@5?@@>,FFFGGDGD<?DFGGGAF<FGA9<FGG<<<FFGF<@<C8>FCF,@7DFFAFFCC:,3@:CCEG,@=AF;:C,?,5>?;>CGCF@FFGFE@CE5CEGBECCFBCG+,?;F?FC02B++>?C7E8*=85C:F7:*:C*597CEEED<()1C*9>>0(><<?47+<?08>356@-4/09,,(82DD
@M02352:288:000000000-CKWC8:1:1101:26514:12750 1:N:0:ATGCGCAG+AAGGAGTA
TACGGAGGATCCAAGCGTTATCCGGAATCATTGGGTTTAAAGGGTCCGTAGGTGGATAATTAAGTCAGAGGTGAAATCCTGCAGCTCAACTGTAGAATTGCCTTTGATACTGGTTATCTTGAGTTATTATGAAGTAGTTAGAATATGTAGTGTAGCGGTGAAATGCATAGATATTACATAGAATACCAATTGCGAAGGCAGATTACTAATAATATACTGACACTGATGGACGAAAGCGTGGGGAGCGAACAGGATTAGATACCCTGGTAGTCCACGCCGTAA
+
GGGGGEEGGGGGGFGGGGGEFGGGGCCGGGGGGGGGGGGGGGGGGGGGGCFGGFGFGGCDFEFEFGGGGGGGFECFGGGGGGFFFGGGGGGGGGGG9FGGGGGGGG<EAFGGGGGGGGGGF@?FGEFGGGGCEFGFGGGFGGGFFDFGGGGGGGGGG7FGGFGFGGFGGGGGGGGGGGGGGGFGGGGGFFFGGGGGGGGGGGGFGGGGGF>:CBFGFGFCFCFGGGGGFFFGGGGFGGCEGGEFBEGGEDEF??GGFFFF7<CFFFDF96<BFGF?FFFFDD
@M02352:288:000000000-CKWC8:1:1101:11395:12755 1:N:0:ACGCGCAG+AAGGAGTA
TACGGAGGGGGCTAGCGTTGTTCGGAATTATTGGGCGTAAAGCGTACGTAGGCGGACTGGTAAGTTGGGGGTGAAATCTCAGGGCTCAACCCTGGAACTGCCCCCAAAACTATCAGCCTAGAGTTCGAGAGAGGTGAGTGGAATTCCAAGTGTAGAGGTGAAAGTCGAAGAAACTTGGAGGAAAACCAGTGGCGAAGGCGGCTCACTGGCTCGAAATTGACGTGGAGGTACGAAAGTGGGGGGAGCAAACAGGATTAGATACCCTGGTAGTCCAGACCGTAA
+
GGGG;FFGGGG+7EFGGGGDG,FFGG7F,C,CFGGGGGGGGGGG,,@FGGGGGGG7++BE,C,FF,EGGCFG:FGGG,,C9FGGGGGGGGGG,F+,8D,,,B,B3C+F<F,3,3,E,,@:,,88E,@7::F:F73D,,7@1F,D,FG@,377,,,,@,3CFG9,,,1*//*,*+++?2CGBF,,=F:227?*1/?8E52?5EG/0+<CGG*+22*/*+0++//*17C*2+01AF<5C7*;EGB13)CF+*080(7*)/)*+AF74<*/)9.:*?))4(.-9C
@M02352:288:000000000-CKWC8:1:1101:16837:12784 1:N:0:ATGCGCAG+AAGGAGTA
TACGGAGGGGGTTAGCGTTGTTCGGAATTACTGGGCGTAAAGCGTACGTAGGCGGATTGGAAAGTTGGGGGTGAAATCCCAGGGCTCAACCCTGGAACTGCCTCCAAAACTATCAGTCTAGAGTTCGAGAGAGGTGAGTGGAATTCCAAGTGTAGAGGTGAAATTCGTAGATATTTGGAGGAACACCAGTGGCGAAGGCGGCTCACTGGCTCGATACTGACGCTGAGGTACGAAAGTGTGGGGAGCAAACAGGATTAGATACCCTGGTAGTCCACACCGTAAA
+
GFFGGFGGGGGFGFGGEFGGGGGGGGGGGC<FFFGFFFEGFGGGGGGGGGGGGGGFF7FGGGGGFGGGGGGGGGGGGFDGGGGGGGGGGGDGGGGGGGFGGGGGGGGGGGGCCGFGGGGGFFFFGAFGGCGCGGGGGGGGGGGGGFGEGGCFGGGGGGGCGGGGFCGG7EEEGGGGGGGGGGGGGGGFGGFGGEEGGGGCEGGGGGGGGGC<EEGCEGCFGGG=EEFGGG9DGGGDFGFGDGGFFFFGGGGFF?:GDFFFFGFFFF5C@6=<AF=?BFF56GG
@M02352:288:000000000-CKWC8:1:1101:28045:12787 1:N:0:ATGCGCAG+AAGGAGTA
TACGGAGGATCCAAGCGTTATCCGGAATCATTGGGTTTAAAGGGTCCGTAGGTGGATGATTAAGTCAGAGGTGAAATCCTGCAGCTCAACTGTAGAATTGCCTTTGATACTGGTTGTCTTGAGTTATTATGAAGTAGTTAGAATATGTAGTGTAGCGGTGAAATGCATAGATATTACATAGAATACCAATTGCGAAGGCAGATTACTAATAATATACTGACACTGATGGACGAAAGCGTGGGGAGCGAACGGGATTAGATACCCCGGTAGTCCACGCCGTAA
+
GGGGGEGGGGFGGGGGGGGGGFGGGGGGGGFGGGGFGGGGGGGGGFGGGGGGFFGGGGGGGGGGGGGGGGGGGGGGGGGGFFGGGGGGGFFGGGGGGGGFG?FGGGFGGGGGGGGGGGGGGGGGGGGGGGGGGGGFGGGFGGGGGGGGFGGGGGGGGGGGGGGGGGGGGGGGGGGGGGGGGFGGGGGGGGGGGGGEGGGGGGGGGGGGGGGFFGGGGGGGGGGGGGGGCFGGGGGEGGGGGGFFFFGDEDFDF?GGFFFFGGGGFFGDBBFBFGFFBFFFGD
@M02352:288:000000000-CKWC8:1:1101:28026:12790 1:N:0:ATGCGCAG+AAGGAGTA
TACGGAGGATCCAAGCGTTATTCGGAATCATTGGGTTTAAAGGGTCCGTAGGTGGATGATTAAGTCAGATGTGAAATCCTGCAGCTCAACTTGAGAATTGCCTTTGATACTGGTTGTCTTGAGTTATTATGAAGTAGGTAGAATATGTAGTGTAGCGGTGAAATGCATAGATATTACATAGAATACCAATTGCGAAGGCAGATTACTAATAATATACTGACACTGATGTACGAAAGCGTGGGGAGCGAACGGGATTAGATACCCCGGTAGTCCACGCCGTAA
+
GGGGGGGG7F<FGGGGGGGG8,CFGGGGCG9EFGG6,6CEGG9FF<FGGGGG@FG<F,9EFFGG6?FGG9FGGGGG9FGA?F<FFGGGGG<,,:EFGCFGG9EFGA,<CFGGG<5+8CF9BEFF?<,,,5CFCFFEG,EFGGGG,F,8AFGGGGGGGGGGGGGGGGAFGGGGGGD;@F;=DGGGGGGG@F>DFGGGDGG>>5EGCFGA:9952,2@FGGGG?EGGG7F,,BFGGGFGGGGGG36>F)>EDEEFFGGDFFFGGGGFFGDB>ABFGFFF?>1DC
@M02352:288:000000000-CKWC8:1:1101:6761:12800 1:N:0:ATGCGCAG+AAGGAGTA
TACGGAGGGTCCGAGCGTTATTCGGAATTACTGGGCGTAAAGGGCACGCAGGCGGATTGTTAAGTTAGATGTGAAAGCTCTCGGCTCAACCTGGGAATTGCATTTAGAACTGGCAGGCTTGAGTTTTGGAGAGGTGAGTGGAATTCCAGGTGTAGCGGTGAAATGCGTAGATATCTGGAGGAACATCAGTGGCGAAGGCGGCTCCCTGGTCAGTAACTGACGCTCATGCGCGAAAGTGTGGGTAGCGAACAGGATTAGATACCCTGGTAGTCCACACCGTAA
+
GGGGGGGGGGGGGGGGGGGG,6CFGGEGGGGGGGG,6@FGGG,F,,BF+@FGCGG+8?EFFGGG<,CFAFGGGGGGGCA,<8BFFGGGGGG,3B7FGGGGGGEGG98=FFGG@EBF@FG,FCFG,,,@+<FGGG<FAF,@FGGGGG9,DFGGGGGGEGGGGGGGGGFGGGGGGGG,,?B7CGGGA,?9,?9CGGGGGGG**:EE5CFGG8C+;+<EGGCFG*CE*9AE+*9CGGGFFGGGGGFF0F3CEGFFFFGGFFAFFGGGFFGFBFFFFDF??<BFGG
@M02352:288:000000000-CKWC8:1:1101:11206:12809 1:N:0:ATGCGCAG+AAGGAGTA
TACGGAGGGGGTTAGCGTTGTTCGGAATTACTGGGCGTAAAGCGCACGTAGGCGGATCAGAAAGTTAGGGGTGAAATCCCGAGGCTCAACCTCGGAACTGCCTCTAAAACTCCTGGTCTTGAGTTCGAGAGAGGTGAGTGGAATTCCAAGTGTAGAGGTGAAATTCGTAGATATTTGGAGGAACACCAGTGGCGAAGGCGGCTCACTGGCCCGATACTGACGCTGAGGTGCGAAAGTGTGGGGAGCAAACAGGATTAGATACCCTGGTAGTCCACACCGTAA
+
GGGGGGGGGGG+@FFGGGGCG,FFGGCFGGGGGGGFFGGGGGFGE:FGFGGGGGGECF?FFGGG,9FGGGGGGGGGFGGGGEGGG,DFGGGDGGGGGGGGG,33FFGGGGGGGCAGGGG,FFFG;FGGGGGFEE><AF>FFGGGGGGFBGGGGGG,FGGGGGGG@FGGGGGGGG+;CGGGGGGGGGGGGGGGGGGGGGGGGG8:@FGGGG**:E>GGGGGGGEGGGGGC=FGGGGFDGGGGGFB>EGGGFFFFFF7?FDFGGFFFFGFFFFFFGF7?2@:GD
@M02352:288:000000000-CKWC8:1:1101:23088:12819 1:N:0:ATGCGCAG+AAGGAGTA
TACGGAGGGTGCAAGCGTTATCCGGAATCATTGGGTTTAAAGGGTCCGCAGGCGGTCAATTAAGTCAGAGGTGAAATCCCATAGCTTAACTATGGAACTGCCTTTGATACTGGTTGACTTGAGTTATACGGAAGTAGATAGAATAAGTAGTGTAGCGGTGAAATGCATAGATATTACTTAGAATACCGATTGCGAAGGCAGTCTACTACGTATATACTGACGCTCATGGACGAAAGCGTGGGGAGCGAACAGGATTAGATACCCTGGTAGTCCACGCCGTAA
+
GGGGGGGGGGGGGGGGGGGGGGGGGGGGGDGEEGGCGGGGGGGGGFGGGFEGGGGEGGGGGGGGGGGGGGGGGGGGGGGGGGGGGGGGGGGFGFGGGGGGGGGGGGGGGGGGFAFDCFGGGGGGGGGFCFGGDEFFGDGGGEFG=FFGGGGFFGGGGGGDGGGGFGDGGFCFEGG@CGGGCGG?CEFDGGGGGCGG>EGFGFGGFFGDFGGGGGGGGGGGGGGGGGGCCEGGGGGFGG5CEGDBBFGGGGFFF6678=<FC<CFFFFFAFFFFFFFFFF6*9
@M02352:288:000000000-CKWC8:1:1101:2434:12820 1:N:0:ATGCGCAG+AAGGAGTA
TACGAGGGGTGCAAGCGTTAATCGGAATTACTGGGCGTAAAGCGTGCGTAGGTGGTTTGTTAAGCAAGATGTGAAAGCCCCGGGCTCAACCTGGGAACTGCATTTTGAACTGGCAAACTAGAGTATTGTAGAGGGTAGTGGAATTTCCAGTGTAGCGGTGAAATGCGTAGAGATTGGAAGGAACATCAGTGGCGAAGGCGGCTACCTGGACAAATACTGACACTGAGGCACGAAAGCGTGGGGAGCAAACAGGATTAGATACCCTGGTAGTCCACGCCGTAA
+
GGGF:@FGGGGGGGGGGGGGGGGGDGGGGGGGGGGGGGGGGGGG@FGGGGGGGGGGGGGGGGGGA9CEFGGGGGGGGGGGGGGGGGGGGGGGGGGGGGGGGGGGGGGGGGGGGGGGGGGGGGGGGGGGGGGGGGGGFGGGGGGGGGGGAGGGGGGGGGGGGGGGGGGGGGG9>FCFGGGGGGGGGCGGGGGGGGEEGGGGGG8EGGGGGGGDGFGGGGGGGGGGGGGF*:FGGGGFGGGGGGFFFFGGGGFFFFGGFFFFGGGGFFGFAFFFFGFFB?FFGC
@M02352:288:000000000-CKWC8:1:1101:18771:12825 1:N:0:ATGCGCAG+AAGGAGTA
TACGGAGGGTCCGAGCGTTAATCGGAATTACTGGGCGTAAAGCGCACGCAGGCGGTTTGTTAAGCTAGATGTGAAAACCCTGGGCTCAACCTGGGAATTGCATTTAGAACTGGCAGGCTAGAGTTTTGGAGAGGGGAGTGGAATTCCAGGTGTAGCGGTGAAATGCGTAGATATCTGGAGGAACATCAGTGGCGAAGGCGACTCCCTGGTCAGTAACTGACGCTCATGTGCGAAAGTGTGGGTAGCGAACAGGATTAGATACCCTGGTAGTCCACACCGTAA
+
GGGGGGGGGGGGGGGGGGGGDFGGGGGGGGGGGGGGGGGGGGGGGGGGGGGGGGGFGGGGGGGGGGGGGGGGGGGGGGGGGGGGGGGGGGGGGGGGGGGGGGGGGGGGGGGGGGGGGGGGGGGFGGGGGGGGGGGGGGGGGGGGGGGGGGGGGGGGGGGGGGGGGGGGGGGGGGGGGGGGGGGGGGFGGGGGGGGGGGGGGGGGGGGGGFGGGGGGGGGFGGGGGGGGGGGGGGGFDGGGGGFFFFGGGGFFFFGGFFDFGG?DFFGFFFADFGFFFFE?GD
@M02352:288:000000000-CKWC8:1:1101:11199:12829 1:N:0:ATGCGCAG+AAGGAGTA
TACGGAGGGGGTTAGCGTTGTTCGGAATTACTGGGCGTAAAGCGCACGTAGGCGGATCAGAAAGTTAGGGGTGAAATCCCGAGGCTCAACCTCGGAACTGCCTCTAAAACTCCTGGTCTTGAGTTCGAGAGAGGTGAGTGGAATTCCAAGTGTAGAGGTGAAATTCGTAGATATTTGGAGGAACACCAGTGGCGAAGGCGGCTCACTGGCTCGATACTGACGCTGAGGTGCGAAAGTGTGGGGAGCAAACAGGATTAGATACCCTGGTAGTCCACACCGTAA
+
DGFFF@FEDGGFGGGGGCCF@8FFE7CFFGGGGGGGEFFGGGGGGGGGGGGGGGDGEGGGFGFGGFGGGGGCFGGGGFCFEFEEEDGDFAFGGGGGGEFFGGCGGGGGGGGGGGGGGGGGFFGGGGGCFGGGGGDF9FFFGG@DCGGFGFFFGFGGGGGGGGGGGFGFFCCFFGGEGFFCGGGGGGDGGGGGGGEGGGGGGGGGGGFGGGGGGGGGGFGDFEGGCDGGGGGGEGGFGG7EDGFFFFGCGGFFFBCFBF>?F9<7?FFFF?3<BFF:?BE?3>
@M02352:288:000000000-CKWC8:1:1101:10041:12832 1:N:0:ATGCGCAG+AAGGAGTA
TACGGAGGGTCCAAGCGTTATCCGGAATCATTGGGTTTAAAGGGTCCGCAGGCGGTCAATTAAGTCAGAGGTGAAAGCCCATCGCTCAACGATGGAACTGCCTTTGATACTGGTTGACTTGAGTTATACGGAAGTAGATAGAATAAGTAGTGTAGCGGTGAAATGCATAGATATTACTTAGAATACCGATTGCGAAGGCAGTCTACTACGTATATACTGACGCTCATGGACGAAAGCGTGGGGAGCGAACAGGATTAGATACCCTGGTAGTCCACGCCGTAA
+
FGGGGGGGGGGGGGGGGFGGCFGCEFFGGGG9FGG@EGFFGGGGGGGGGGGGGFGFGGGGGEFGGFGGGGGGGGGGGGFDFECCF8F:EE=FFGGGGFGGGGGGBFGGGGGGGGGGGGFGGFGGGGGFAFFGGGGGGGGGGGGGGGGFFGFF=FGGGGC@FGFFAFFGGGGGGGGGFCGCFFFGGGGDGGDCB>EGCGGGGGG9FFGGGDGD9CGGGFGGGDEEGDCFGGGGGDGEGG9>EGF(4><CCD@FFFG7>?BFGFG<9FFFFFD>4CFF>B32CD
@M02352:288:000000000-CKWC8:1:1101:18254:12832 1:N:0:ATGCGCAG+AAGGAGTA
TACGGAGGATCCAAGCGTTATCCGGAATCATTGGGTTTAAAGGGTCCGTAGGTGGATGATTAAGTCAGAGGTGAAATCCTGCAGCTCAACTGTAGAATTGCCTTTGATACTGGTTATCTTGAGTTATTATGAAGTAGTTAGAATATGTAGTGTAGCGGTGAAATGCATAGATATTACATAGAATACCAATTGCGAAGGCAGATTACTAATAATATACTGACACTGATGGACGAAAGCGTGGGGAGCGAACAGGATTAGATACCCTGGTAGTCCACGCCGTAA
+
GGGGGGGGEAFGGGGGGGGEFGGGGGEGGGGGGGG@CFGGGGGGGDFFEGGGCFGFGGGFGGGGGGFGGGGGGGGGGGGGGGFGGGGGGGGGGGGGGGGGGEFFEGGFGGGGGGGGGGGGGGGGGGGAF9FGGGGGGGGGGGGGGGGGGGGGGGGGGGGGGGGGGGFGGGGGGGGGGGGGGGGGGGGGFGGGGGGGGGGGGFGGGGGDCGFFGD;FGGGGGGGGGGGGGGGGGGGFGGDGGGDDFFGGGGFFFFGGFFFFGGGGFFGFFFAFFGFB(8BFGG
@M02352:288:000000000-CKWC8:1:1101:27670:12837 1:N:0:ATGCGCAG+AAGGAGTA
TACGGAGGGTCCGAGCGTTAATCGGAATTACTGGGCGTAAAGCGCACGCAGGCGGTTTGTTAAGCTAGATGTGAAAGCCCCGGGCTCAACCTGGGAATAGCATTTAGAACTGGCAGGCTAGAGTCTTGGAGAGGGGAGTGGAATTTCTGGTGTAGCGGTGAAATGCGTAGATATCAGAAGGAACATCAGTGGCGAAGGCGACTCCCTGGCCAAAGACTGACGCTCATGTGCGAAAGTGTGGGTAGCGAACAGGATTAGATACCCTGGTAGCCCACACCGTAA
+
GGGGGFGGGGCGCGGGGGGGGGGGGGGGGGGGGGGGGGGGGGGG7>FGGGGGGGGFGGEGGGGGGGGGGGGGGGGGGGGGGGGGGGGGGGGGGGGGGE9DGGGGGGGGGFGGGGGGDGGGG9FGGGFGGGGGGGGGCFGFGGGGGGGFFGFEGCF,CEGGGGGGGGGGGGEFFCEGFFGFFGGGGCFFCGGGGGGG>CFGGGGGFGGGCFFGGG?EFGGGGDGGGG?C<CFGGGGFFFGGGG><?FDDECDFFFGGDFAFGGGGFFGF>F?DFGFF??EFGG
@M02352:288:000000000-CKWC8:1:1101:23651:12879 1:N:0:ATGCGCAG+CAGGAGTA
TACGGAGGGGGTTAGCGTTGTTCGGAATTACTGGGCGTAAAGCGTACGTAGGCGGATTGGAAAGTTGGGGGTGAAATCCCAGGGCTCAACCCTGGAACTGCATTCAAAACTGTCAGTCTAGAGTTCGAGAGAGGTGAGTGGAATTCCAAGTGTAGAGGTGAAATGCGTAGATATAGGGAGGAACACCAGTGGCGAAGGCGGCCAACTGGCCTGATACTGACGCTGAGGTACGAAAGTGTGGGGAGCAAACAGGATTAGATACCCTGGTAGTCCACACCGTAA
+
GGGCGBFGGCG76CFGGGG@@FGGGGGGGGGGGGGGGGGGGGGG66CFGGGG9FG+@4F<,EFFGGGG7+FGGGGGGGGG8FGGGGGGGGG:,FGGGGGGG,@,@FGGGGG,8@,>,@AFGGGG,8C,6DFGGG,5,>FGGGGGG9F9,?FGGGGBGGGGGGGG,CFGGGGGGG+2?8CGGGGGGGGGGGGGGGGGGGGG>E***;EGG5*+;CFFFGGGG5EGGGGGG6DGGGGF:CFGGGFFFFGGGGFFFFGGFFFFGGGGFFGFFFFFFGF08?FFGG
@M02352:288:000000000-CKWC8:1:1101:6653:13005 1:N:0:ATGCGCAG+AAGGAGTA
TACGGAGGGTGCAAGCGTTAATCGGAATTACTGGGCGTAAAGCGCGCGTAGGCGGCTTGTTAAGCCAGATGTGAAAGCCCCGGGCTCAACCTGGGAACTGCATTTGGAACTGGCAGGCTAGAGTACAGTAGAGGGTGGTGGAATTTCCAGTGTAGCGGTGAAATGCGTAGAGATTGGAAGGAACATCAGTGGCGAAGGCGGCCACCTGGACTGATACTGACGCTGAGGTGCGAAAGCGTGGGGAGCAAACAGGATTAGATACCCTGGTAGTCCACGCCGTAA
+
GGGGGGGGGGGGGGGGGGGGGGGGGGGGGGGGGGGGGGGGGGGGGGGGGGGGGGGGGGGGGGGGGGGGGGGGGGGGGGGGGGGGGGGGGGGGGGGGGGGGGGGGGGGGGGGGGGGGGGGGGGGGGGGGFGGGGGG@FGGGGGFGGGGFGGGGGGGGGGGGGGGGGGGEGEEGGGGGGGGGGDFGGGCECGGGGGGGGGGGGDCEGGGGGGGGGGGGGGGGGGEEGDGGFC<<CGGBCCGGGGFFFFDGFGF?B?GGFF<F<EFGFFF?49AFFGF?BF>6DD
@M02352:288:000000000-CKWC8:1:1101:6178:13014 1:N:0:ATGCGCAG+AAGGAGTA
TACGGAGGATCCAAGCGTTATCCGGAATCATTGGGTTTAAAGGGTCCGTAGGTTGATAATTAAGTCAGAGGTGAAAGTTTGCCGCTTAACGGTAAAATTGCCTTTGATACTGTTTATCTTGAATCATTATGAAGTGGTTAGAATATGTAGTGTAGCGGTGAAATGCATAGATATTACATAGAATACCAATTGCGAAGGCAGATTACTAATAATGTACTGACACTGATGGACGAAAGCGTGGGGAGCGAACAGGATTAGATACCCTGGTAGTCCACGCCGTAA
+
GGGGGGGGGGGGGGGGGGGGGGGGGFDGFGGGGGGGGGGGGGGGGFGGGGGGGGGGGGGGFGGGGGGGFFGGGGGGGGGGGGFGGGGGGGG>GGGGGGGGGGGGGGGGFFFFGGGGGGGGGCDEGGGGGGGGFGEGGFGGGGGGGGGGGGGGGGGGGGGGGGGFGGGFGGGGGFGGEFGGGGDGGGGE@FCFFGGGGGGGGGGGGGGFGGGGGGGGGGCFGGGGGGGGGGGDDGGFFG7EGGEFFEGGEGBFFFGGFF<=FFGFFFGFFFFF=FFFFFFBGG
@M02352:288:000000000-CKWC8:1:1101:21298:13042 1:N:0:ATGCGCAG+AAGGAGTA
TACGGAGGGGGTTAGCGTTGTTCGGAATTACTGGGCGTAAAGCGTACGTAGGCGGATTGGAAAGTTGGGGGTGAAATCCCAGGGCTCAACCCTGGAACTGCCTCCAAAACTATCAGTCTAGAGTTCGAGAGAGGTGAGTGGAATTCCAAGTGTAGAGGTGAAATTCGTAGATATTTGGAGGAACACCAGTGGCGAAGGCGGCTCACTGGCTCGATACTGACGCTGAGGTACGAAAGTGTGGGGAGCAAACAGGATTAGATACCCTGGTAGTCCACACCGTAA
+
GFGGGCEGGGGGGGGGGGGGGGGGGGGGGGGGGGGGGGGGGGGGGGGGGGGGGGGFGGGGDFFGGGGGGGGGGGGGGGGGGGGEGGGGGGGGGGGGGGGGGGGGGGGGGGGGGGGGGGGGGGGGGGGGGGGGGGGGGGGGGGGGGGFGGFFGGGGGGGGGGGGGCGGGGGGGGGGGGGGGGGGGGGGGGGGGGGGGGGGGGGGGGGGGGGGGGEGGGGGGGGGGGGGGGGGGGGGFGGGGGGFBBDFGEC>F?:FGFFBFFCFFFFGFFFFBFF6(4:@FCD
@M02352:288:000000000-CKWC8:1:1101:29586:13045 1:N:0:ATGCGCAG+AAGGAGTA
TACGAGGGGTGCAAGCGTTAATCGGAATTACTGGGCGTAAAGCGTGCGTAGGTGGTTTGTTAAGCAAGATGTGAAAGCCCCGGGCTCAACCTGGGAACTGCATTTTGAACTGGCAAACTAGAGTATTGTAGAGGGTAGTGGAATTTCCAGTGTAGCGGTGAAATGCGTAGAGATTGGAAGGAACATCAATGGCGAAGGCAACTTCCTGGACCAAAACTGACGCTGAGGTGCGAAAGCGTGGGTAGCAAACAGGATTAGATACCCTGGTAGTCCACGCCGTAA
+
GGGEFGGGGGGGGGGGGFGEGGGGGGGGGGGGGFGGGGGGGGGGGGGGFGGGFGGGGGGGGGGGGGGGGGGGGGGGGGGGGGGGGGGGGGGGGGGGGGGGGGGGGGGGGGGGGGGGGGGGGGGGGGGGGGGGGGGGGGGGGGGGGGGGGGGFGGGGGGFGGGGGGGGGGGGGGGGGGFFFGGGGGGGGGGGGGGGGGGGGGGGEFGGGGGFGGGGGGGGGGGGGGGGGGGGGGEGFGGGGGGFFFFGGGGFFFFGGFFFFGGFGFFGFFFFF@GFFFFFFGD
@M02352:288:000000000-CKWC8:1:1101:13857:13049 1:N:0:ATGCGCAG+AAGGAGTA
TACGGAGGGTCCAAGCGTTATCCGGAATCATTGGGTTTAAAGGGTGCGCAGGCGGTTTATTAAGTCAGTGGTGAAATCTCGGGGCTCAACCTCGAAACTGCCATTGATACTGATAAACTTGAGTTCAGTTGGAGTAGGCGGAATGTGTAGTGTAGCGGTGAAATGCTTAGATATTACACAGAACACCGATAGCGAAGGCAGCTTACTAAACTGATACTGACGCTGAGGCACGAAAGCGTGGGGAGCGAACAGGATTAGATACCCTGGTAGTCCACGCCGTAA
+
GGDFGCFFDFFCEFFFF7BEFGGFGEEFCGEGGGG@F@FFGGFGGGGGGGGGDEDCFGGFGFFGGGGGGGGEDGGGGGFGFGECCCFGGFDGFG>DFEFGGFGGGGGGGGFFFDFGGGGGGFFGFGGGGGGGFEFGGGFGGGG:D@FGFGGGGGGGCG><FGGGGGGFFGGFGGGGGGGGGGGCFGGEGFFGGGGGGGFGGDF7FFGGGGGFFGCGGGGF?CEAC<FGFEGGGED@5C1;CEEBFFGDEGFF?39>4*)9CE<CFFGF<?A9FGF:7?:(>C
@M02352:288:000000000-CKWC8:1:1101:6467:13049 1:N:0:ATGCGAAG+AAGGAGTA
TACGTATGTCGCAAGCGTTATCCGGAATTATTGGGCGTAAAGCGAGTCTAGGCGGCTTGTTAAGTCAGATGTGAAAATGCGGGGCTCAACTCCGTATGGCGTTTGAAACTGGCAAGCTAGAGTACTGGAGAGGTGGGCGGAACTACAAGTGTAGAGGTGAAATTCGTAGATATTTGTAGGAATGCCGATAGTGAAGACAGCTCACTGGACAGATACTGACGCTAAAGCTCGAAAGCGTGGGGAGCGAACAGGATTAGATACCCTGGTAGTCCACGCCGTAAA
+
GGGGGGGGGGGGGGGGGGGGGGGGGEFGGGGGGGGGGGGGGGGGGGGGGGGGGGGGGGGGGGGGGGGGFGGGGGGGGGGGGGGGGGGGGGGGGGGGGFGGGEEGGGGGGGGGGGGGGGGGGGGGGGGGGGFGGFGGGGGGGGGGGGGGGGGGGGGGGGGFGGGGGGFGGGGGGGGGGGGGGGGGGGGGGGEGGGGGGFGGGFEECGGGGGGGGFGGGGGGGGCEGGGGGGGGFGGFGGGGEGFF9BD37D?>4?GFFFAFGEFGFFFFBFDAFCD>6;EFDF
@M02352:288:000000000-CKWC8:1:1101:27803:13050 1:N:0:ATGCGCAG+AAGGAGTA
TACGAGGGGTGCAAGCGTTAATCGGAATTACTGGGCGTAAAGCGTGCGTAGGTGGTTTGTTAAGCAAGATGTGAAAGCCCCGGGCTCAACCTGGGAACTGCATTTTGAACTGGCAAACTAGAGTATTGTAGAGGGTAGTGGAATTTCCAGTGTAGCGGTGAAATGCGTAGAGATTGGAAGGAACATCAGTGGCGAAGGCGGCTACCTGGACAAATACTGACACTGAGGCACGAAAGCGTGGGGAGCAAACAGGATTAGATACCCTGGCAGTCCACGCCGTAA
+
GDEDFFDGGGGDGGGGGFFE7@FFGCEGGGGGFGGGGFEGDGGGFGGGBFFEEFGFGGGGGFGGGCGFCEFFGGGGGGGD@FFEGCDGGGGF<=FFGGGGGGGGGGGGGGGFF?FDGGFGEEGFGGFGGGGFGGGGGGGFGGAF@CFGGGGGGEGGGEGGCFFFFFGGGGGGFC;FGGCFGGGGGGGG@FGGGGGEEGFGEGDGGFGFGGGGGGGGGGGGGGGGGGFG5C5CGGDDGG3EEGFFFBF7<CF@:?<C?@98FFF4?FFF?EB??7*418>9<5
@M02352:288:000000000-CKWC8:1:1101:15146:13055 1:N:0:ATGCGCAG+AAGGAGTA
TACGGAGGATCCAAGCGTTATCCGGAATCATTGGGTTTAAAGGGTCCGTAGGTTGATAATTAAGTCAGAGGTGAAATCCTGCAGCTCAACTGTAGAATTGCCTTTGATACTGGTTATCTTGAGTCATTATGAAGTAGTTAGAATATGTAGTGTAGCGGTGAAATGCATAGATATTACATAGAATACCAATTGCGAAGGCAGATTACTAATAATGTACTGACACTGATGGACGAAAGCGTGGGGAGCGAACAGGATTAGATACCCTGGTAGTCCACGCCGTAA
+
GGGGGGGGGGGGGGGGGGGGGGGGGGGGGGGGGGGGGGGGGGGGGGGGGGGGGGGGGGGGGGGGGGGGGGGGGGGGGGGGGGGGGGGGGGGGGGGGGGGGGGGGGGGGGGGGGGGGGGGGGGGGGGGGGGGGGGGGGGGGGGGGGGGGGGGGGGGGGGGGGGGGGGGGGGGGGGGGGGGGGGGGGGGEFGGGGGGGGGGGGGGGGGGGGGGGGGGGGGGGGGGGGGGGGGGGGGGFGGDGGGFFBEGGGGFFFFGGFFFFGGGGFFGFDFFFFGFFFFFFGG
@M02352:288:000000000-CKWC8:1:1101:13877:13055 1:N:0:ATGCGCAG+AAGGAGTA
TACGGAGGGTCCAAGCGTTATCCGGAATCATTGGGTTTAAAGGGTGCGCAGGCGGTTTATTAAGTCAGTGGTGAAATCTCGGGGCTCAACCTCGAAACTGCCATTGATACTGATAAACTTGAGTTCAGTTGGAGTAGGCGGAATGTGTAGTGTAGCGGTGAAATGCTTAGATATTACACAGAACACCGATAGCGAAGGCGGCTTACTAAACTGATACTGACGCTGAGGCACGAAAGCGTGGGGAGCGAACAGGATTAGATACCCTGGTAGTCCACGCCGTAA
+
GGGGGGEG+86EFFGGGGCGGGGGGGGG,CFGGGG,6BFDFGCG<FC::FGGGGGDGG=FFFGGGGGG<5EF=FGGE<<FFGEGGGGCF<EEFGEE:3F9<=A???FD9B<F,@@B<=BD>9BB@><F,7@F<BFCF9<F@F:D7>;@,3@><AECF:<7BEBCCFGG:E9@BFFD;C9::C?<,=C4****51C:88**2***++<0<+*A:9C?+A9++;*;5>F@F*/1CE/.7C*;EE512:C5*))081CC>F)/<CFF*<D?)/5<**7-76<>GD
@M02352:288:000000000-CKWC8:1:1101:11401:13057 1:N:0:ATGCGCAG+AAGGAGTA
TACGGAGGATCCAAGCGTTATCCGGAATCATTGGGTTTAAAGGGTCCGTAGGTGGATAATTAAGTCAGAGGTGAAATCCTGCAGCTCAACTGTAGAATTGCCTTTGATACTGGTTGTCTTGAGTTATTATGAAGTAGTTAGAATATGTAGTGTAGCGGTGAAATGCATAGATATTACATAGAATACCAATTGCGAAGGCAGATTACTAATAATATACTGACACTGATGGACGAAAGCGTGGGGAGCGAACAGGATTAGATACCCTGGTAGTCCACGCCGTAA
+
GGGGGGGGGGGGGGGGGGGGGGGGGGGGGGGGGGGGGGGGGGGGGGGGGGGGGGGGGGGGGGGGGGGGGGGGGGGGGGGGGGGGGGGGGGGGGGGGGGGGGGGGGGGGFGGGGGGGGGGGGGFGGGGGGGGGGGGGGFGGGGGGGGGGGGGGGGGGGGGGGGGGGGGGGGGGGFGGGGGGGGFGGGGGGGGGGGGGGGGGGGGGGGGFFGGGGGGGGGGGGGGGGGGGGGGGGGGFGGGGGGFDFFGGGGFFFFGGFFFFGGGGFFGFFFFFFGF?F?DFGG
@M02352:288:000000000-CKWC8:1:1101:11417:13067 1:N:0:ATGCGCAG+AAGGAGTA
TACGGAGGATCCAAGCGTTATCCGGAATCATTGGGTTTAAAGGGTCCGTAGGTGGATAATTAAGTCAGAGGTGAAATCCTGCAGCTCAACTGTAGAATTGCCTTTGATACTGGTTGTCTTGAGTTATTATGAAGTAGTTAGAATATGTAGTGTAGCGGTGAAATGCATAGATATTACATAGAATACCAATTGCGAAGGCAGATTACTAATAATATACTGACACTGATGGACGAAAGCGTGGGGAGCGAACAGGATTAGATACCCTGGTAGTCCACGCCGTAA
+
GGGGGGGGGGGGGGGGGGGGGGGGGGGGGGGGGGGGGGGGGGGGGGGGFGGGGGGGGGGGGGGGGGGGGGGGGGGGGGGGFGGGGGGGGGGGGGGGGGGGGGGGGGGGGGGGGGGGGGGGGGGGGGGGGGGGGGGGGGGGGGGFGGGGGGGGGGGGGGGGGGGGGGGGGGGGGGGGGGGGGGGGGGGGGGGGGGGGGGGGGFGGGGGGGGFGGGGGCGGGGGGGDFGGFGFDGGGFGGGGGGFFFFGGGGFFFFGGFFFFGGGGFFGFFFFAFGFFFFF>DD
@M02352:288:000000000-CKWC8:1:1101:8274:13072 1:N:0:ATGCGCAG+AAGGAGTA
TACGGAGGGGGTTAGCGTTGTTCGGAATTACTGGGCGTAAAGCGTACGTAGGCGGATTGGAAAGTTGGGGGTGAAATCCCAGGGCTCAACCCTGGAACTGCCTCCAAAACTATCAGTCTAGAGTTCGAGAGAGGTGAGTGGAATTCCAAGTGTAGAGGTGAAATTCGTAGATATTCGGAGGAACACCAGTGGCGAAGGCGGCTCACTGGCTCGATACTGACGCTGAGGTGCGAAAGTGTGGGGAGCAAACAGGATTAGATACCCTGGTAGTCCACACCGTAA
+
GCFFGEDEDCGCFCGGGFECG@CF::FGGGGGGGGGE@EFGGFGGGGG<FGEFF:=>FFFFF?AGFGGGGGCFFGFGGGGFGGGGGGGGGGGGFGDFDDGGG9FGGGGGCFGGFFGFGFGF9FFAEB<FGGFGGGGCFFGGG<B<FGGGGGGGGC@F7?FGGFGGGGGGGGGGGG+=FBE>CFEFG:CFC:CGGCC>>CEEGGGFGGGEFDGEGGFGGGGGGGEECCE+:9<5EDFGFGCEGF01>FFFC@FB<GD7FA?EDCFFFC?A45<FGF:285(11
@M02352:288:000000000-CKWC8:1:1101:14122:13136 1:N:0:ATGCGCAG+AAGGAGTA
TACGGAGGGTCCAAGCGTTATCCGGAATCATTGGGTTTAAAGGGTCCGTAGGCGGGCTAATAAGTCAGTGGTGAAATGCAGGGGCTCAACTCCGGCACTGCCATTGATACTGTTAGTCTTGAATTATTGTGAAGTGGTTAGAATATGTAGTGTAGCGGTGAAATGCTTAGATATTACATAGAATACCGATTGCGAAGGCAGATCACTAACAATATATTGACGCTGATGGACGAAAGCGTGGGTAGCGAACAGGATTAGATACCCTGGTAGTCCACGCCGTAA
+
GGGGGGGGGGGGGGGGGGGGGGGGGGGGGGGGGGGFEGFGGGGGGGGGGGGGGGGGGGGFGGGGGGGGGGGGGGGGGGGGGGGGGGGGGGGGGGGGGGGGGGGGGGGGGGGGGGGGGGGGGGGGGGGGGGGGGGGGGGGGGGGGGGGGGGGGGGGGGGGGGGGGGGGGGGGGGGGGGGGGGGGGGGGGGGGGGGGGGGGGGGGGGGGGGGCGFGGGGGGGFGGGGGGGGGGGGGGFGGGGGGFFFFGGEGFFFFGGFF<FGGGGFFGFAFFFFGFFFFFFGG
@M02352:288:000000000-CKWC8:1:1101:26105:13136 1:N:0:ATGCGCAG+AAGGAGTA
TACGGAGGGGGTTAGCGTTGTTCGGAATTACTGGGCGTAAAGCGCACGTAGGCGGATCAGAAAGTATAGGGTGAAATCCCAGGGCTCAACCCTGGAACTGCCTTATAAACTCCTGGTCTTGAGTTCGAGAGAGGTGAGTGGAATTCCGAGTGTAGAGGTGAAATTCGTAGATATTCGGAGGAACACCAGTGGCGAAGGCGGCTCACTGGCTCGATACTGACGCTGAGGTGCGAAAGTGTGGGGAGCAAACAGGATTAGATACCCTGGTAGTCCACACCGTAA
+
GGGGEFGG>EG@FFGGGGGGGFGGGGGGGGGGFGGGGGGGEFGDDEGGGGGGGGGGGGGGCAFFGFGGFGGGGGGGGGGFFFGGGGGGGGGGGFGGGGGGGGGGGGGFGGGGGGGGGGGGGCGGGGECFGGGGGGFGGFGFFGFGGGGGGGGGGC;EFGGGGGDFGGGGGGGGGGGGGGGGGGGGGGGFGGGGGGGGGGGGGGGFFGFFGGCEEGGEGFCFC:CG5A8C*9<5EC3FGGGCE:?>FFGGGFFFFGGD?2BFFGGFFFFA78AFGFBFFFFGD
@M02352:288:000000000-CKWC8:1:1101:26126:13143 1:N:0:ATGCGCAG+AAGGAGTA
TACGGAGGGGGTTAGCGTTGTTCGGAATTACTGGGCGTAAAGCGCACGTAGGCGGATCAGAAAGTATAGGGTGAAATCCCAGGGCTCAACCCTGGAACTGCCTTATAAACTCCTGGTCTTGAGTTCGAGAGAGGTGAGTGGAATTCCGAGTGTAGAGGTGAAATTCGTAGATATTCGGAGGAACACCAGTGGCGAAGGCGGCTCACTGGCTCGATACTGACGCTGAGGTGCGAAAGTGTGGGGAGCAAACAGGATTAGATACCCTGGTAGTCCACACCGTAA
+
GGGGGEGGGGGGGGGGGGGGGGGGGGGGGGGGGGGGGGGGGGGGGGGGGGGGGGGGGGGGFGGGGGGGGGGGGGGGGGGGGGGGGGGGGGGGGGGGGGGGGGGG?FGGGGG9DFGGGGGGGGGGGGGCGGGGGGGGGGGGGGGGGGGGGGGGGGFFGGGGGGGGGGGGGGGGGGGGGGGGGGGGGGGGGGGGGGGGGGGGGGDGGGGGGGGGGGGGGGGGGGGGGGGGG57CEGDDGGGGGGFFFFGGFGFF?BGGFFFFGGGGFFGFFFFFFGF:68B?GG
@M02352:288:000000000-CKWC8:1:1101:6295:13149 1:N:0:ATGCGCAG+AAGGAGTA
TACGGAGGATCCAAGCGTTATCCGGAATCATTGGGTTTAAAGGGTCCGTAGGTTGATAATTAAGTCAGAGGTGAAATCCTGCAGCTCAACTGTAGAATTGCCTTTGATACTGGTTATCTTGAGTTATTATGAAGTAGTTAGAATATGTAGTGTAGCGGTGAAATGCATAGATATTACATAGAATACCAATTGCGAAGGCAGATTACTAATAATCAACTGACACTGATGGACGAAAGCGTGGGGAGCGAACAGGATTAGATACCCTGGTAGTCCACGCCGTAA
+
GGGGGGGGGGGGGGGGGGGGGGGGGGGGGGGGGGGGGGGGGGGGGGGGGFGGGGGFGGGGGGGGGGGGGGGGGGGGGGGGGDFGGGGGGGGGGGGGGGGGGGGGGGGGGGGGGGGGGGGGGGGGGGGFGGGGGGGGGFGFFGFGGGGGGGGGGGGGGGGCFGGGGGGGGGDGGGGGGGGGGGGGFGFGGGGGGGGGGGGGGDGGGGGGGGGGGGGEFGGGGGGGGGGGGFGCEEGFGDDDGGE@FFGDEGEFBBGGFFAFGGGGFFGFAFFFFGFFBFFFGG
@M02352:288:000000000-CKWC8:1:1101:15324:13167 1:N:0:ATGCGCAG+AAGGAGTA
TACGGAGGGGGTTAGCGTTGTTCGGAATTACTGGGCGTAAAGCGCACGTAGGCGGATCAGAAAGTATAGGGTGAAATCCCAGGGCTCAACCCTGGAACTGCCTTGTAAACTCCTGGTCTTGAGTTCGAGAGAGGTGAGTGGAATTCCGAGTGTAGAGGTGAAATTCGTAGATATTCGGAGGAACACCAGTGGCGAAGGCGGCTCACTGGCTCGATACTGACGCTGAGGTGCGAAAGTGTGGGGAGCAAACAGGATTAGATACCCTGGTAGTCCACACCGTAA
+
GGGGGGGGGGGEGGGGGGGGGGGGGGGGGGGGGGGGGGGGGGGGGGGGGGGGGGGGGGGGGGGGGGGGGGGGGGGGGGGGGGGGGGGGGGGGGGGGGGGGGGGGGGGGGGGGGGGGGGGGGGGGGGGFGGGGGGGGGGGGGGGGGGGGGGGGGGGGGGGGGGGGGGGGGGGGGGGGGGGGGGGGGGGGGGGGGGGGGGGGGGGGGGGGGGGGGGGGGGGGGGGGGDGGGGGGGGGFGGGGGGFFFFGGGGFFF?FFFFFFGGGGFFGFFFFFFGFFF?FFGG
@M02352:288:000000000-CKWC8:1:1101:5949:13171 1:N:0:ATGCGCAG+AAGGAGTA
TACGGAGGGGGTTAGCGTTGTTCGGAATTACTGGGCGTGAAGCGCACGTAGGCGGATCAGAAAGTATAGGGTGAAATCCCAGGGCTCAACCCTGGAACTGCCTTATAAACTCCTGGTCTTGAGTTCGAGAGAGGTAAGTGGAATTCCGAGTGTAGAGGTGAAATTCGTAGATATTCGGAGGAACACCAGTGGCGAAGGCGGCTTACTGGCTCGATACTGACGCTGAGGTGCGAAAGTGTGGGGAGCAAACAGGATTAGATACCCTGGTAGTCCACACCGTAAA
+
GGGGGCGGGGGGGGGGGGGGGGGGGGGGGGGGGGGGGGGGGGGGGGGGGGGGGGGEGGGGGGGGGGGGGGGGGFGGGGGGGGGGGGGGGGGGGGGGGGGGGGGGGGGGGGGGGGGGGGGGGGGGGGGGGGGGGGGGGGGGGGGGGGGGGGGGGGGGGGGGFGGGGGGGGGGGGGGGGGGGGGGGGGGGGGGGGDGGGGGGGGGEGGGGGGGGGGGGGGGGGGGGGGGGGGGGGGGGFGGGGGGFFFFGGGGFFFFGGFFFFGFGGFFGFFFFFFGFFFFFBGG
@M02352:288:000000000-CKWC8:1:1101:13239:13196 1:N:0:ATGCGCAG+AAGGAGTA
TACGGAGGGGGTTAGCGTTGTTCGGAATTACTGGGCGTAAAGCGTACGTAGGCGGATTGGAAAGTTGGGGGTGAAATCCCAGGGCTCAACCCTGGAACTGCCTCCAAAACTATCAGTCTAGAGTTCGAGAGAGGTGAGTGGAATTCCAAGTGTAGAGGTGAAATTCGTAGATATTTGGAGGAACACCAGTGGCGAAGGCGGCTCACTGGCTCGATACTGACGCTGAGGTACGAAAGTGTGGGGAGCAAACAGGATTAGATACCCTGGTAGTCCACACCGTAA
+
GGGGGEEGEGGGGFGGGGGGGGGGGGGGGGGGGGGGGGGGFGGGGGGGGGGGGGGGGGGGGFGGGGGGGGGGGGGGGGGGGGGGGGGGGGGGGGGGGGGGGGGGGGGGGGGGGGGGGGGGGGGGGGGGGGGFGGGGGGGGGGGGGGDFFGGGGGGGGGGGGGGGGGGGGGGGGGGGGGFGGGGGGGGGGGGGGGGCGGGGGGGGGGGGGGGGGGGFGGGGGGGGGGGGGDGDDGGDFGGGGGFFFFGGGGFFFFCC?FAFG9CG?FC?AFFAFGFFFF>1FD
@M02352:288:000000000-CKWC8:1:1101:6108:13209 1:N:0:ATGCGCAG+AAGGAGTA
TACGGAGGGGGTTAGCGTTGTTCGGAATTACTGGGCGTAAAGCGCACGTAGGCGGATCAGAAAGTATAGGGTGAAATCCCAGGGCTCAACCCTGGAACTGCCTTATAAACTCCTGGTCTTGAGTTCGAGAGAGGTGAGTGGAATTCCGAGTGTAGAGGTGAAATTCGTAGATATTCGGAGGAACACCAGTGGCGAAGGCGGCTCACTGGCTCGATACTGACGCTGAGGTGCGAAAGTGTGGGGAGCAAACAGGATTAGATACCCTGGTAGTCCACACCGTAA
+
GGGGGGGGGGGGGGGGGGGGGGGGGGGGGGGGGGGGGGGGGGGGGGGGGGGGGGGGGGGGGGGGGGGGGGGGGGGGGGGGGGGGGGGGGGGGGGGGGGGGGGGGGGGGGGGGGGGGGGGGGGGGGGGGGGGGGGGGGGGGGGGGGGGGGGGGGGGGGGGGGGGGGGGGGGGGGGGGGGGGGGGGGGGGGGFGGGGGGGGGGGGGGGGGGGGGGGGGGGGGGGGGGGGGGGGGGGGFGGGFGGFFFFGGGGFFFFGGFFFFGFGGFFGFFFFFFGFFFFFFGG
@M02352:288:000000000-CKWC8:1:1101:26967:13217 1:N:0:ATGCGCAG+AAGGAGTA
TACGGAGGGGGTTAGCGTTGTTCGGAATTACTGGGCGTAAAGCGCACGTAGGCGGATCAGAAAGTATAGGGTGAAATCCCAGGGCTCAACCCTGGAACTGCCTCTTAAACTCCTGGTCTTGAGTTCGAGAGAGGTGAGTGGAATTCCGAGTGTAGAGGTGAAATTCGTAGATATTCGGAGGAACACCAGTGGCGAAGGCGGCTCACTGGCTCGATACTGACGCTGAGGTGCGAAAGTGTGGGGAGCAAACAGGATTAGATACCCTGGTAGTCCACACCGTAA
+
GGGGGGGGGGGGGGGGGGGGGGGGGGGGGGGGGGGGGFGGGGGGGGGGGGGGGGGGGGGGGGGGGGGGGGGGGGGGGGGGGGGGGGGGFGGEGGGGGGGGGGGGGGGGGGGGGGGGGGGGGGGGGGGGGGGGGGGGGGGGGGGGGGGGGGGGGGGGGGGGGGGGGGGGGGGGGGGGGGGGGGGGGGGGGGGGGGGGGGGDGGGGGGGGGGGGGGGFGGGGGGGGGGGGGFGGGGGEGGGGG=BB;FFGFGFFFBGGDFFFGGGGFFGFFFFAFFFBFFFFGG
@M02352:288:000000000-CKWC8:1:1101:7785:13241 1:N:0:ATGCGCAG+AAGGAGTA
TACGGAGGATCCAAGCGTTATCCGGAATCATTGGGTTTAAAGGGTCCGTAGGTGGATAATTAAGTCAGAGGTGAAATCCTGCAGCTCAACTGTAGAATTGCCTTTGATACTGGTTGTCTTGAGTTCGAGAGAGGTGAGTGGAATTCCGAGTGTAGAGGTGAAATTCGTAGATATTCGGAGGAACACCAGTGGCGAAGGCGGCTCACTGGCTCGATACTGACGCTGAGGTGCGAAAGTGTGGGGAGCAAACAGGATTAGATACCCTGGTAGTCCACACCGTAA
+
GGGGGGGGGGGGGGGGGGGGGGGGGGDGGGGGGGGCGGGFGGGGGGGGGGGGGGGGGGGGGGGGGGGGGGGGGGGGGGGCGGGGGFGGGGGGGGGGGGGEGGGGGGGGGGGGGGGGGGGGGGGGGGGGGGGGGGGGGGGGGGGGGGGFGGGGGGGGGGGGGGGGGGGGGGGGGGGG:FCGGGGGGGGGGGGGGGGGGGGGGGGGGGGGGGGGGGGGGGGGGGGGGGGGGCGGGG:DGGGGGGFFFFGGCFFF<0FF<FFFGFGGFFFFFFDFFFFFBBF?GD
@M02352:288:000000000-CKWC8:1:1101:16616:13242 1:N:0:ATGCGCAG+AAGGAGTA
TACGGAGGGTCCGAGCGTTAATCGGAATTACTGGGCGTAAAGCGCACGCAGGCGGTTTGTTAAGCTAGATGTGAAAGCCCCGGGCTCAACCTGGGAATAGCATTTAGAACTGGCAGGCTAGAGTCTTGGAGAGGGGAGTGGAATTTCTGGTGTAGCGGTGAAATGCGTAGATATCAGAAGGAACATCAGTGGCGAAGGCGACTCCCTGGCCAAAGACTGACGCTCATGTTCGAAAGTGTGGGTAGCGAACAGGATTAGATACCCTGGTAGTCCACACCGTAA
+
GGGG7FGGGE8F@FGGGGGG76CFGG@GGGGGGGG?FGGGGG9F@@FGCGG:7FG7484:4CFG<?BFEAFGGGGGGGGGC:FGGGGGGGGD<FG<DD=FGD,E3==FFGGG,3<<FGGDGGGG933EGGG<FG>@1C>FGGGGG@FGCFGGGGGGGGGGGGGGGGGGGGGGGGCGG?FGGGGGG@GCGCFGGGGGGGGG8E882;FGGGG?8;8CFFGGGGDGEG+A3+;DGGGF:FGGGG5AFFCGGGFFFFGF?FFFGGGGFFGFFFFFFGF>??B<FG
@M02352:288:000000000-CKWC8:1:1101:14945:13251 1:N:0:ATGCGCAG+AAGGACTA
TACGGAGGGTGCAAGCGTTAATCGGAATTACTGGGCGTAAAGCGCGCGTAGGCGGCTTGTTAAGCCAGATGTGAAAGCCCTAGGCTCAACCTGGGAACTGCATTTGGAACTGGCAGGCTAGAGTACAGAAGAGGGTGGTAGAATTTCCTGTGTAGCGGTGAAATGCGTAGATATAGGAAGGAATACCAGTGGCGAAGGCGGCCACCTGGTCTGATACTGACGCTGAGGTGCGAAAGCGTGGGGAGCAAACAGGATTAGATACCCTGGTAGTCCACGCCGTAA
+
GFGG7CEEC@FGGGGGGGEG7,CFGE,CEFGFGGGGGGGEGGFGCFGGFGGCFGGGDGCFAFGGDFCFFGFFGGGGGGGGFEFEG,FGGCGC,B<8FFGFG<7B,@3BFFGG8C,8FFF8FCFGGGCF9DCCFGC3@F1,>FAGGGG,,>?FGFGFCCCFGGGGGGGGGGGCCC99C+?EGGGGGGGDEFFGGEGGGGGGEGGGFGGGG6DGG<9?FGFGGGCCCDGG6/9DD5C>FGGGDGF:>@GG+5>FF1CG<F<BFGCD?53<59.:FGF<9?FFC<
@M02352:288:000000000-CKWC8:1:1101:11782:13284 1:N:0:ATGCGCAG+AAGGAGTA
TACGGAGGGGGTTAGCGTTGTTCGGAATTACTGGGCGTAAAGCGCACGTAGGCGGATCAGAAAGTATAGGGTGAAATCCCAGGGCTCAACCCTGGAACTGCCTTGTAAACTCCTGGTCTTGAGTTCGAGAGAGGTGAGTGGAATTCCGAGTGTAGAGGTGAAATTCGTAGATATTCGGAGGAACACCAGTGGCGAAGGCGACTTACTGGCTCGATACTGACGCTGAGGTGCGAAAGTGTGGGGAGCAAACAGGATTAGATACCCTGGTAGTCCATGCCGTAA
+
GGGGGGGGGGGGGGGGGGGGGGGGGGGGGGGGGGGGGGGGGGGGGGGGGGGGGGGGGGGGGGGGGGGGGGGGGGGGGGGGGGGGGGGGGGGGGGGGGGGGGGGGGGGGGGGGGGGDGGGGGGGGGGGGGGGGGGGGGGGGGGGGGGGGGGGGGGGGGGGGGGGGGGGGGGGGGGGGGGGGGGGGGGGGGGGGGGGGGGGGGGGGGGGGGGGGGDGGGGGGGGGGGGGGGGGGGEDEGGFGGGEBFFGFGGFFFFGGFFFFGGGGFFGFFFFFFGFFFFFFGG
@M02352:288:000000000-CKWC8:1:1101:11795:13300 1:N:0:ATGCGCAG+AAGGAGTA
TACGGAGGGGGTTAGCGTTGTTCGGAATTACTGGGCGTAAAGCGCACGTAGGCGGATCAGAAAGTATAGGGTGAAATCCCAGGGCTCAACCCTGGAACTGCCTTGTAAACTCCTGGTCTTGAGTTCGAGAGAGGTGAGTGGAATTCCGAGTGTAGAGGTGAAATTCGTAGATATTCGGAGGAACCCCAGTGGCGAAGGCGACTTACTGGCTCGATACTGCCGCTGAGGTGCGAAAGTGTGGGGAGCAAACAGGATTAGATACCCTGGTCGTCCATGCCGTAA
+
F@F@-B7CFEGF@DFGGGG7CFFEGGGDFGGG,<<F:FF7<FG>C@CEG8@GGGGGCEFC,B8=FCFG9FGFGGDFGGGFDFGDGDEFEFFEFFFGGGGGGGCGGGFDFGGFFGGFFFFGGGGGGGD<<@FCFFGGFCCFFFGGGGF7*:FGCC9,?EFBCCFFGGFEGGEGFGGF@FGDD<<C7FGGGGGCECE5:EGG8CGCCFGF8EGG8EGGGGF+;:CEEG*CF5DDGGG@FCF78=)49>CDGGF?:6FF?F<FC<CFFFG4)04:>C?4:07<C*
@M02352:288:000000000-CKWC8:1:1101:13332:13378 1:N:0:ATGCGCAG+AAGGAGTA
TACGGAGGGGGTTAGCGTTGTTCGGAATTACTGGGCGTAAAGCGTACGTAGGCGGATTGGAAAGTTGGGGGTGAAATCCCAGGGCTCAACCCTGGAACTGCCTCCAAAACTATCAGTCTAGAGTTCGAGAGAGGTGAGTGGAATTCCAAGTGTAGAGGTGAAATTCGTAGATATTCGGAGGAACACCAGTGGCGAAGGCGGCTCACTGGCTCGATACTGACGCTGAGGTGCGAAAGTGTGGGGAGCAAACAGGATTAGATACCCTGGTAGTCCACACCGTAA
+
GGGGGEGGGGGGGGGGGGGGGGGGGGGGGGGGGGGGGGGGGGGGGGGGGGGGGGGGGGGGGGGGGGGGGGGGGGGGGGGGGGGGGGGGGGGGGGGGGGGGGGGGGGGGGGGGGGGGGGGGGGGGGGGGGGGGGGGGGGGGGGGGGGGGGGGGGGGGGGGGGGGGGGGGGGGGGGGGGGGGGGGGGGGGGGGGGGGGGGGGGGGGGGGGGGGGGGGGGGGGGGGGGGGGGCDGGGGFGGGGGGFFFFGGDGFFFBGGFFFFGGGGFFGFFFAFFFFBFFFBGG
@M02352:288:000000000-CKWC8:1:1101:12636:13378 1:N:0:ATGCGCAG+AAGGAGTA
TACGGAGGGTGCAAGCGTTATCCGGAATCACTGGGTTTAAAGGGTGCGTAGGCGGTATCATAAGTCAGAGGTGAAAGTTTGCGGCTCAACCGTAAAATTGCCTTTGATACTGGTTATCTTGAATCATTGTGAAGTGGTTAGAATATGTAGTGTAGCGGTGAAATGCATAGATATTACATAGAATACCAATTGCGAAGGCAGATCACTAACAATGTATTGACACTGATGGACGAAAGCGTGGGGAGCGAACGGGATTAGATACCCCGGTAGTCCACGCCGTAA
+
GGGGGGGGGGGGGGGGGGGEGGGGGGGGGGGGGGGGGGGGGGGGGGGGGGGGGGGGGGGGGGFGGGGGGGGGGGGGGGGGGGGGGGGGGGGGGCBFGGGGGGGGGGGGGGGGGGGEFGGGGG8FFGGGGGGGGGGGGGGGGGGGFGGGFFGGGGGGGGGGGGGGGGFEGGGGGGGGGGGGGGGGGGDFGGGGGGGGGGGGGGGGGGGCCGDCFFFFFGGGGGGGGGGFGGGGG5DFGGDGGGFF9BGGGGF>6:GGF?2BGGGGFFGBF;BFFCF?>?FFGG
@M02352:288:000000000-CKWC8:1:1101:3136:13380 1:N:0:ATGCGCAG+AAGGAGTA
TACGGAGGGGGTTAGCGTTGTTCGGAATTACTGGGCGTAAAGCGTACGTAGGCGGATTGGAAAGTTGGGGGTGAAATCCCAGGGCTCAACCCTGGAACTGCCTCCAAAACTATCAGTCTAGAGTTCGAGAGAGGTGAGTGGAATTCCAAGTGTAGAGGTGAAATTCGTAGATATTTGGAGGAACACCAGTGGCGAAGGCGGCTCACTGGCTCGATACTGACGCTGAGGTACGAAAGTGTGGGGAGCAAACAGGATTAGATACCCTGGTAGTCCACACCGTAA
+
GGGGGGGGGGGGGGGGGGGGGGGGGGGGGGGGGGGGGGGGGGGGGGGGGGGGGGGGGGGGGGGGGGGGGGGGGGGGGGGGGGGGGGGGGGGGGGGGGGGGGGGGGGGGGGGFGGGGGGGGGGGGGGGGGGGGGGGGGGGGGGGGGGGGGGGGGGFGGFGGGGGGGGGGGGGGGFGGGGGGGGGGGGGGGGGGGGGGGGGGGGGGGGGGGGGGGGGGGGGCFGGGGDGGGGGGGGGFGGGGGGFFFFGGGGFFF<GGFFFFGGEFF>GF2@A>F>F?B<>FGG
@M02352:288:000000000-CKWC8:1:1101:23346:13401 1:N:0:ATGCGCAG+AAGGAGTA
TACGGAGGGTGCAAGCGTTATCCGGAATCACTGGGTTTAAAGGGTGCGTAGGCGGAAAGATAAGTCAGAGGTGAAAGCCCGTCGCTTAACGACGGAACTGCCTTTGATACTGTTTTTCTTGAATGAAGTTGAGGTTAGCGGAATGTGGCATGTAGCGGTGAAATGCATAGATATGCCATAGAACACCGATTGCGAAGGCAGCTAACTGGACTTATATTGACGCTGAGGCACGAAAGCGTGGGGGGCGAACAGGATTAGATACCCTGGTAGTCCACGCCCTAA
+
GGGGGGGGGGGGGGGGGGGGGGGGGGGGGGGGGGGGGGGGGGGGGGGGGGGGGGGGGGGGFGGGGGGGGGGGGGGGGGGGGGGGGGGGGGGGGGGGGGGGGGGGGGGGGGGGGGGGGGGGGFBFFGFGGGGGGGGGGGGGGGDGGGGGGGGGGGGGGGGGGGGGGGGGGGGGGGFGGGGGGGGGGGGGGGGGGGGGGGGGGGGGGGGGGGGGGGGGGGGGGGGGGGGGGGGGDGGFGGGGGGFF9BGGGGFFFFGGFFFFGGGGFFGFFFFAFFFFFFFFFG
@M02352:288:000000000-CKWC8:1:1101:26571:13425 1:N:0:ATGCGCAG+AAGGAGTA
TACGGAGGGTGCAAGCGTTATCCGGAATCACTGGGTTTAAAGGGTGCGTAGGCGGAATTATAAGTCAGAGGTGAAATCCCATCGCTAAACGATGGAACTGCCTTTGATACTGTTTTTCTTGAATTATGTTGAGGTTAGCGGAATGTGGCATGTAGCGGTGAAATGCATAGATATGCCATAGAACACCGATTGCGAAGGCAGCTAACTGGACATTTATTGACGCTGAGGCACGAAAGCGTGGGGAGCGAACAGGATTAGATACCCTGGTAGTCCACGCCCTAA
+
GAFCF7:FGBCFGCGGG@@FGGFGG>FGFFGFG@FEFGGF<FFGG@FGGGGGGGG:4=FDFFFGGGGG9FGFFGEEFGGGEGEBEDFFFDFGGGGFGGGGGDFAGGFGGGGFFGGGGGGGG9EGFFGGGGGGGGGGGGFGE@<FFDFFFDFGG7BFFEGGGG;EGFCGGGGGGGG?DCFFG9DE,FFCDFFGGGGECGGGGGG9<FCEGGGFGGGGGGDFEEEGECCGC=FGDED@FGGGDGFF>BDD7C5F:27:<?>FC+<DF59?<?>D6CFFF15>F*
@M02352:288:000000000-CKWC8:1:1101:3044:13437 1:N:0:ATGCGCAG+AAGGAGTA
TACGGAGGATCCAAGCGTTATCCGGAATCATTGGGTTTAAAGGGTCCGTAGGTGGATGATTAAGTCAGAGGTGAAATCCTGCAGCTCAACTGTAGAATTGCCTTTGATACTGGTTGTCTTGAGTTATTATGAAGTAGTTAGAATATGTAGTGTAGCGGTGAAATGCATAGATATTACATAGAATACCAATTGCGAAGGCAGATTACTAATAATATACTGACACTGATGGACGAAAGCGTGGGGAGCGAACAGGATTAGATACCCTGGTAGTCCACACCGTAA
+
GGGGGGGGGGFGGGGGGGGGGGGECCE7EEGGGGGGGGGGGGGGGGGEGGFGGGGGGGGGGGGGGGGGGGGGGGGGGGGGGGGGGGGGGGGGGGGGGGGGGGGGGGGGGGGGGGGGGGGGGGGGGGGGGGGGDFGGGFGGGGGGGGGGGGGGGGGGGGGGGGGGGGGGGGFGGGGGGGGGGGGGGGGGEGGGGGGGGGGGGGGGGGGGGGFGGGGGGGGGGGGGGGGGGGGGGGGEGGGGGGF@FFGGGGFFF?<FDFFFGGGGFFGFBFADFGFFFFF?DC
@M02352:288:000000000-CKWC8:1:1101:3272:13487 1:N:0:ATGCGCAG+AAGGAGTA
TACGGAGGGTCCAAGCGTTATCCGGATTTATTGGGTTTAAAGGGTCCGTAGGCGGGCTTATAAGTCAGAGGTGAAATCCCATCGCTCAACGATGGAACTGCCTTTGATACTGTAGGTCTTGAATATATTTGAAGTAGGCGGAATATGTAGTGTAGCGGTGAAATGCATAGATATTACATAGAACACCAATTGCGAAGGCAGCTTACTAAGCTATTATTGACGCTGATGGACGAAAGCGTGGGTAGCGAACGGGGTTAGATACCCCGGTAGTCCACGCCGTAA
+
GFGFFEEEEFGGGEGGGECGGGFFGC:FGFGFGGGCFGFA-FFGGGGGFGGEGGGGGGGCFFGGGGGGGGGFGGEFGEFECGFGGCFEGGG+BFFFGGFGGGGFGD9FBFDFGFGGF9BFGFGGGGFGGGGGGFGGGCFDGGDGFFFGFFGGGGGGGGGGGC9DBFCCEDCGGGGGGGGGF;FGGGGGGFFFGEGGG>CFEGGCA<@C;C*=CFFFFF?E<E7EC<C99*75CGG37EGGGDB98@DCGD3)-(95<444EGFF:>G70).6@C614?D>GD
@M02352:288:000000000-CKWC8:1:1101:23010:13487 1:N:0:ATGCGCAG+AAGGAGTA
TACGGAGGGGGTTAGCGTTGTTCGGAATCATTGGGCGTAAAGCGCACGTAGGCGGGAACATATGTCGATTGTGAAAGCCCAGGGCTCAACCCTGGAATTGCAGTCGAAACTGTGTTTCTTGAATATCTGAGAGGGTGGGGGAATTCTTGGTGTAGCAGTGAAATGCGTAGATATCAAGAGGAAGACCAATGGCGAAAGCAGGTTACTGGACATTTACTGACGCTGAGGCTCGAAGGCTAGGGTAGCGAAAGGGATTAGATACCCCTGTAGTCCTAGCAGTAA
+
GGGGGEGGGGGGGGGGGGGGGFGGGGGGGGGGGGGGGEGGGGGGGGGGGGFGFGGGGGGFFFGGGGGGGGGGGGGGGGGFGGGGGGGFFGGGGGGGGGGGGGGGGGGGGGCFFGGGGGGGGGCGGGGGFGGGGGGFGGGGGGGGGGGGGGGGGGGGGGGGGGGGGGGGGGGGGGGGGFGGGGFGGGGGGGGGGGGGGGGGGGFFFGGGGGFFGGGGGGFGGGGGGGGGGGGGGGGFGGGGGGF?FFGGGGF>4:FF?FDBDFGGFFGFFFFFFGFFFFFFGG
@M02352:288:000000000-CKWC8:1:1101:26229:13504 1:N:0:ATGCGCAG+AAGGAGTA
TACGGAGGGGGTTAGCGTTGTTCGGAATTACTGGGCGTAAAGCGTACGTAGGCGGATTGGAAAGTTGGGGGTGAAATCCCAGGGCTCAACCCTGGAACTGCCTCCAAAACTATCAGTCTAGAGTTCGAGAGAGGTGAGTGGAATTCCAAGTGTAGAGGTGAAATTCGTAGATATTTGGAGGAACACCAGTGGCGAAGGCGGCTCACTGGCTCGATACTGACGCTGAGGTGCGAAAGCGTGGGGAGCAAACAGGATTAGATACCCTGGTAGTCCACGCCGTAA
+
GGGGGFFGGGGGGGGGGGGGGGGGGGGGGGGGGGGGGGGGGGGGGGGGGGGGGEGGCGGGEGGGGGGGGGGGGGGGGGGGGGGGGGGGGGGGGGGGGGGGGGGGGGGGGGGGGGGGGGGGGGGGGGGGGGGGGGGGGGGGGGGGGGGGGGGGGGGGGGGGGGGGGGGGGGGGGGGFGGGGGGGGGGGGGGGGGGGGGGGGGGGGGGGGGGGFGGGGGGGGGGGGGGGGGGGGGGGFGGGGGGFFFFGCFGFFBBFGFFFFGGGGFFGFBFFFFGFFFFFFGG
@M02352:288:000000000-CKWC8:1:1101:13661:13540 1:N:0:ATGCGAAG+AAGGAGTA
TACGGAGGGTCCGAGCGTTATCCGGAATCATTGGGTTTAAAGGGTCCGCAGGCGGTCGATTAAGTCAGAGGTGAAATCCCATAGCTCAACTATGGAACTGCCTTTGATACTGGTTGACTTGAGTCATATGGAAGTAGATAGAATGTGTAGTGTAGCGGTGAAATGCATAGATATTACACAGAATACCGATTGCGAAGGCAGTCTACTACGTATGTACTGACGCTCATGGACGAAAGCGTGGGGAGCGAACAGGATTAGATACCCTGGTAGTCCACGCCGTAA
+
GGGGGGGGGGGGGGGGGGGGGGGGGGGGGGGGGGGGGGGGGGGGGGGGGGGGGGGFGGGGGGGGGGGGGGGGGGGGGGGGGG@FGGGGGGG@FGGGGGGGGGGGGGGGGGGGGGGGGGGGGGGGGGGGGGGGFFGGGGGGGGGGGGGGGGGGGGGGGGGGGGGGGGCGGGGGGGGFGGFEFGGGGGGGGGGGGGGGGGGGGGGGFGGFGGGGGGGFGGGGFG==C9CGCC<CCGGFGGGEECEBFBDGEGFF:BGGF@FFGGGGFFFFFFFBFGFFB?DBGD
@M02352:288:000000000-CKWC8:1:1101:15646:13565 1:N:0:ATGCGCAG+AAGGAGTA
TACGGAGGGGGCTAGCGTTGTTCGGAATTACTGGGCGTAAAGCGTGCGTAGGCGGATCAATAAGTTAGAGGTGAAATCCCAGGGCTCAACCCTGGAACTGCCTTTAAAACTGTTGATCTGGAGATATGGAGAGGTAAGTGGAATTCCTAGTGTAGAGGTGAAATTCGTAGATATTAGGAGGAACACCAGAGGCGAAGGCGGCTTACTGGACATATACTGACGCTGAGGCACGAAAGTGTGGGTAGCAAACAGGATTAGATACCCTGGTAGTCCACGCCGTAA
+
GGGGGFGGGGGGGGGGGFFGGGGGGGGGGGGGGGGGGGEGGGGGGGGGEGGGGGGGGGGEGGGGGGGGGGGGGGGGGGGGGGGGGGGGGGGGGGGGGGGGGGFFGGGGGGGGGGGGGGGGGGGGGGGGGGGGGGGGGGGGGGGGFGGFGGGGGGGGGGGFGGGGGGGGGGGGGGFGGGGGGGGGGGGFGGGGGGGGGGGGGGGCGGGGFGGGGFGGGGGGGGGCECGGGGGDEGGFFGGGGGFFFFGGGGFFFFGG<F>FGG@F?FFFFFABFCFFFFBFDC
@M02352:288:000000000-CKWC8:1:1101:15343:13570 1:N:0:ATGCGCAG+AAGGAGTA
TACGGAGGATCCAAGCGTTATCCGGAATCATTGGGTTTAAAGGGTTCGTAGGTGGATGATTAAGTCAGAGGTGAAAGTTTGCGGCTCAACCGTAAAATTGCCTTTGATACTGGTTATCTTGAATCATTGTGAAGTGGTTAGAATATGTAGTGTAGCGGTGAAATGCATAGATATTACATAGAATACCAATTGCGAAGGCAGATCACTAACAATGTATTGACACTGATGGACGAAAGCGTGGGGAGCGAACGGGATTAGATACCCCGGTAGTCCACGCCGTAA
+
GGGGGGGGGGFGGGGGGGGGGGGGGGGG@FGGGGGFGGGGGGGGGGGGGGGG6FFG@EFGFGGGGGGGGGGGGGGGGGGDFFGGGGGGGGGGEF=4C@FEFAFGGGGGFFFGGEFFEFFFFFGGFGGGFGGGFFEDF?DFGGBDEGGGGGGGGGFFGGGGGGGGGGCEFGEFFCFGGGGGGGGGCGGGGGGGGGGGGEFGEGGGGGGFFGC:CFEEGGGGG;CCFG9CFCFDGGGEGGGGGGF<>FDGDCDFF:DFFFAFGGGGFEGD>EABFGFBFFFFGG
@M02352:288:000000000-CKWC8:1:1101:15663:13572 1:N:0:ATGCGCAG+AAGGAGTA
TACGGAGGGGGCTAGCGTTGTTCGGAATTACTGGGCGTAAAGCGTGCGTAGGCGGATCAATAAGTTAGAGGTGAAATCCCAGGGCTCAACCCTGGAACTGCCTTTAAAACTGTTGATCTGGAGATATGGAGAGGTAAGTGGAATTCCTAGTGTAGAGGTGAAATTCGTAGATATTAGGAGGAACACCAGAGGCGAAGGCGGCTTACTGGACATATACTGACGCTGAGGCACGAAAGTGTGGGTAGCAAACAGGATTAGATACCCTGGTAGTCCACGCCGTAA
+
GGGGGGGGGGGGGGGGGGGGGGFGGGGGGGGGGGGGGGGGGGGGGGGGGDGGGGGGGGGFGGEFFGGGGGGGGGGGGGGGGGGGGGGGGGGGGGGGGGGGGGGGGGGGGGGGGGFFGGGGGGGFGGGGGGGGGGGGGGGGGGGGGGGGGGGGGGGGGGGGGGGGGGGGGGGGGGGGGGGGGGGGGGGGGFFGGGGGGGGGGGGGGGGGGGGGGGGGGGEGGGGGGGGDGEGGG5C@7?FCGGFFFFGFFGFFFFGGBFBFFGGGFFGF>FFF=FFFF?>BGD
@M02352:288:000000000-CKWC8:1:1101:17130:13580 1:N:0:ATGCGCAG+AAGGAGTA
TACGGAGGGGGTTAGCGTTGTTCGGAATTACTGGGCGTAAAGCGCACGTAGGCGGATCAGAAAGTATAGGGTGAAATCCCAGGGCTCAACCCTGGAACTGCCTTGTAAACTCCTGGTCTTGAGTTCGAGAGAGGTGAGTGGAATTCCGAGTGTAGAGGTGAAATTCGTAGATATTCGGAGGAACACCAGTGGCGAAGGCGGCTCACTGGCTCGATACTGACGCTGAGGTGCGAAAGTGTGGGGAGCAAACAGGATTAGATACCCTGGTAGTCCACACCGTAA
+
GGGGGGGGGGGGGGGGGGGGGGGGGGGGGGGGGGGGGGGGGGGGGGGGGGGGGGGGGGGGGGGGGGGGGGGGGGGGGGGGGGGGGGGGGGGGGGGGGGGGGGGGGGGGGGGGGGGGGGGGGGGGGGGGGGGGGGGGGGGGGGGGGGGGGGGGDGGGGGGGGGGGGGGGGGGGGGGGGGGGGGGGGGGGGGGGGGGGGGGGGGGGGGGGGGGGGGGGGGGGGGGGGGGGFGG<EGGFGGGGGGFFFFGGGGFFFFGGFFFFGGGGFFGFFFDFFGFFFFF?GG
@M02352:288:000000000-CKWC8:1:1101:14600:13591 1:N:0:ATGCGCAG+AAGGAGTA
TACGGAGGGGGTTAGCGTTGTTCGGAATTACTGGGCGTAAAGCGTACGTAGGCGGATTGGAAAGTTGGGGGTGAAATCCCAGGGCTCAACCCTGGAACTGCCTCCAAAACTATCAGTCTAGAGTTCGAGAGAGGTGAGTGGAATTCCAAGTGTAGAGGTGAAATTCGTAGATATTTGGAGGAACACCAGTGGCGAAGGCGGCTCACTGGCTCGATACTGACGCTGAGGTACGAAAGTGTGGGGAGCAAACAGGATTAGATACCCTGGTAGTCCACACCGTAA
+
GGGGGFGGGGGGGGGGGGGGGGGGGGGGGGGGGGGGGGGGGGGGGGGGGGGGGGGGGGGGGGGGGGGGGGGGGGGGGGGGGGGGGGGGGGGGGGGGGGGGGGGGGGGGGGGGGGGGGGGGGGGGGGGGGGGGGGGGGGGGGGGGGGGGGGGGGGGGGGGGGGGGFGGGGGGGGGGGGGGGGGGGGGGGGGGGGGGGGGGGGGGGGGGGGGGGGEGGGGGGGGGEGGGGGGGGGGGFGGGGGGFFFFGGGGFFFFGGFFFFGGGGFFGFFFFF4>FBFFFFGG
@M02352:288:000000000-CKWC8:1:1101:12091:13600 1:N:0:ATGCGCAG+AAGGAGTA
TACGGAGGGTCCAAGCGTTATCCGGAATTATTGGGTTTAAAGGGTCCGTAGGCGGATTAATAAGTCAGTGGTGAAATCTCCAAGCTCAACTTGGAAACTGCCATTGATACTGTTAGTCTTGAATTCAGTCGGAGTAGGCGGAATGTGTAGTGTAGCGGTGAAATGCATAGATATTACACAGAACACCGATAGCGAAGGCAGCTTACTAGGTTTGAATTGACGCTGATGGACGAAAGCGTGGGTAGCGAACAGGATTAGATACCCTGGTAGTCCACACCGTAA
+
GGGGGGGGGGGGGGGGGGGGFGGGGFGGGGGGGGGGGGGEFGGGGGGGGGGGGGGFDGGGGGGGGGGGGGGGGGGFGGGGGGFGGGGGGGGGGGGGGGGGGGGGGGGGGGGGGGGGGGGGGGFGGGGGGGGGDGGGGGGGGGGGGFGGGGGGGGGGGGGGGGGGGGGGGGGGGGGGGGGGGGGGGGGGGGGGGGGGGGGGGGFGGGGGGGFGFGGGGGGGGGGGGGGGGGGGGGGFGGGGGGFFFFGGGGFFFFFGFFFFGFGGFFGFFFFAFGFBBFFBGD
@M02352:288:000000000-CKWC8:1:1101:28404:13620 1:N:0:ATGCGCAG+AAGGAGTA
TACGGAGGGTCCGAGCGTTAATCGGAATTACTGGGCGTAAAGCGCGCGTAGGTGGTTATTTAAGTCAGATGTGAAAGCCCTGGGCTCAACCTAGGAACTGCACCTGATACTGGATAACTAGAGTACAGAAGAGGGTAGTGGAATTTCCTGTGTAGCGGTGAAATGCGTAGATATAGGAAGGAACACCAGTGGCGAAGGCGACTACCTGGTCTGATACTGACACTGAGGTGCGAAAGCGTGGGGAGCAAACAGGATTAGATACCCTGGTAGTCCACGCCGTAA
+
GGGGGGGGGGFGE@FGGGGCEGGGGGGGGGFGGGGFGGGGGGFGGGGGGEFGFGGGGGGGGGFGGGGGFGGGGGGGGGGGGGGGGGGGGGGGGGGFGFFGGGGCEFGGGGGGGFFGGGGGGGGGGGFGGGGGGGGGGGGGGGFGFGGGFGGGGCCCGGGGGGGGGGGGEGGGF9CFGGEGGGGGGGGGGGGGGGGGGGGGGGGGGGGGGFGGGGGFFGGFCGGGGGFFGFGGGGGFGGGGGGFBFBGG?FFFFFGD4@AFGGG*=FFFAFFFFGFFFBFBGG
@M02352:288:000000000-CKWC8:1:1101:28873:13629 1:N:0:ATGCGCAG+AAGGAGTA
TACGGAGGGGGTTAGCGTTGTTCGGAATTACTGGGCGTAAAGCGCACGTAGGCGGATCAGAAAGTATAGGGTGAAATCCCAGGGCTCAACCCTGGAACTGCCTTATAAACTCCTGGTCTTGAGTTCGAGAGAGGTGAGTGGAATTCCGAGTGTAGAGGTGAAATTCGTAGATATTCGGAGGAACACCAGTGGCGAAGGCGGCTCACTGGCTCGATACTGACGCTGAGGTGCGAAAGTGTGGGGAGCAAACAGGATTAGATACCCTGGTAGTCCACACCGTAA
+
FFGGGFGGGGGGGFGGGGGGGDCFCCFFGEGGGGGGGGCGGGGGGGGGF,AFGGGCGEGG9AFFGGGFFCFFGGDEFGG@DEGGGGGGGGGGGGGFGFGGGGGGCFFGFGFFFFGGGGGFG9FGFEG:@FGF@FGGFGFGFGECFFGGECFGGFFFGGGGGGFEFGGG6:EGEGFGGGCECFEFCGEFGGGGGECEGGGDGGGE:EFFGGGGGCECEEF9?EGGG)AFCGGD*:CBGGGGCCD(2@FFGDFFB:FGB=)=FC<<FFGFFFBAFC63<15<D>
@M02352:288:000000000-CKWC8:1:1101:15183:13653 1:N:0:ATGCGCAG+AAGGAGTA
TACGAGGGGTGCAAGCGTTAATCGGAATTACTGGGCGTAAAGCGTGCGTAGGTGGTTTGTTAAGCAAGATGTGAAAGCCCCGGGCTCAACCTGGGAACTGCATTTTGAACTGGCAAACTAGAGTATTGTAGAGGGTAGTGGAATTTCCAGTGTAGCGGTGAAATGCGTAGATATAGGAAGGAACACCAGTGGCGAAGGCGACTACCTGGACTGATATTGACACTGAGGTGCGAAAGCGTGGGGAGCAAACAGGATTAGATACCCTGGTAGTCCACGCCGTAA
+
GGGGGGGGGGGGGGGGGGGGGGGGGGGGGGGGGGGGGGGGGGGGGGGGGGGGGGGFGGGGGGGGGGGGGGGGGGGGGGGGGGGGGGGGGGGGGGGGGGGGGGGGGGGGGGGGGGGGGGGGGGGGGGGGGGGGGGGGGGGGGGGGGGGGGGGGGGGGGGGGGGGGGGGGGGGGGGGGGGGGGGGGGGGGGGGGGGGGGGGGGGGGGGGGGGGGCFGGGGGGGGGFGGGGGGGGGGDFGGGGGGFFFFGGGGFFFFGGDFFFGGGGFFGFAFFFFG*2>FFFGG
@M02352:288:000000000-CKWC8:1:1101:6886:13677 1:N:0:ATGCGCAG+AAGGAGTA
TACGGAGGATCCAAGCGTTATCCGGAATCATTGGGTTTAAAGGGTCCGTAGGTGGATAATTAAGTCAGAGGTGAAATCCTGCAGCTCAACTGTAGAATTGCCTTTGATACTGGTTGTCTTGAGTTATTATGAAGTAGTTAGAATATGTAGTGTAGCGGTGAAATGCATAGATATTACATAGAATACCAATTGCGAAGGCAGATTACTAATAATATACTGACACTGATGGACGAAAGCGTGGGGAGCGAACAGGATTAGATACCCTGGTAGTCCACGCCGTAA
+
GGGGGGGGGGGGGGGGGGGGGGGGGGGGGGGGGGGGGGGGGGGGGGGGGGGGGGGGGGGGGGGGGGGGGGGGGGGGGGGGGGGGGGGGGGGGGGGGGGGGGGGGGGGGGGGGGGGGGGGGGFGGGGGGGGGGGGGGGGGGGGGGGGGGGGGGGGGGGGGGGGGGGGGGGGGGGGGGGGGGGGGGGGGGGGFFGGEEGGGGGGGGGGGGGGGGGGGGGGGGGGGGGGGGGGGGGGGFGGGGGGFFFFGGGGFFFFGGFFFFGGGGFFGFFFFFFFFFFFFFGG
@M02352:288:000000000-CKWC8:1:1101:2090:13700 1:N:0:ATGCGCAG+AAGGAGTA
TACGGAGGGTCCGAGCGTTAATCGGAATTACTGGGCGTAAAGCGCACGCAGGCGGTTTGTTAAGCTAGATGTGAAAGCCCTGGGCTCAACCTGGGAATTGCATTTAGAACTGGCAGGCTAGAGTTTTGGAGAGGGGAGTGGAATTCCAGGTGTAGCGGTGAAATGCGTAGATATCTGGAGGAACATCAGTGGCGAAGGCGACTCCCTGGTCAGTAACTGACGCTCATGTGCGAAAGTGTGGGTAGCGAACAGGATTAGATACCCTGGTAGTCCACGCCGTAA
+
GGGGGGGGGGGGGGGGGGGGFGGGGGGGGGGGGGGGGGGGGGGGGGGGGGGGGGGGGGGGGGGGGGGGGGGGGGGGGGGGGGGGFFGGGGGGGGGGGGGGGGGGGGCGGGGGGGGGGGGGGGGGGGGGGGGGGGGGGGGGGGGGGGGGGGGGGGGGGGGGGGGGGGGGGGGGGGGGGGGGGGGGGGGGGGGGGGGGGGGGGGGGGGGGGGGGGGGGGGGGGGGGEGGGGCGGGGGFGGGGGGFB:FGGGGFFFFGGFFFFGFGGFFGFFFFFFGFBBFF>GG
@M02352:288:000000000-CKWC8:1:1101:26964:13704 1:N:0:ATGCTCAG+AAGGAGTA
TACGAAGGTCCCGAGCGGTATTCGGAATCACTGGGCGTAAAGGGAGCGTAGGCGGCGCGGTAAGTCAGATGTGAAATCTGGAGGCTCAACCTCCAAACTGCATCCGATACTGCCGTGCTAGAGTAATGGAGAGGTAACTGGAATTCTCGGTGTAGCAGTGAAATGCGTAGATATCGAGAGGAAGACCAATGGCGAAAGCAGGTTACTGGACATTTACTGACGCTGAGGCTCGAAGGCTATGGTAGCGAAAGGGATTAGATACCCCTGTAGTCCTAGCAGTAA
+
F,<6D86:FFFGG7C+@+-8F9CCE,BF<C,C<EFGD8+@-C<FGB+@7FE:FFC+=@FGG:FE?FGC,FBFA<FDFDFGCFC:C8:BF==BF<A<8D?CGCF,3>3BFEF<9F<CC7<C<8BAFGECAFFFGGGC=FFGCFFCFFGCFDC:FF,C,>FCG,CFCFGEGEGFD+;CFD81*<<CFF+=<CC6C81:8?8C?*;+<C+<E657@+9<<CFFCCCC5C=5757DEC*37+*+089))<CD55>4:?**)14600<9>:FFFFB2*:@2(-9<72
@M02352:288:000000000-CKWC8:1:1101:18157:13711 1:N:0:ATGCGCAG+AAGGAGTA
TACGGAGGGGGTTAGCGTTGTTCGGAATTACTGGGCGTAAAGCGTACGTAGGCGGATTAGTAAGTTAGAGGTGAAATCCCAGGGCTCAACCCTGGAACTGCCTTTAATACTGCTAGTCTTGAGTTCGAGAGAGGTGAGTGGAATTCCAAGTGTAGAGGTGAAACTCGTAGATATTCGGAGGAACACCAGTGGCGAAGGCGGCTCACTGGCTCGATACTGACGCTGAGGTGCGAAAGTGTGGGGAACAAACAGGATTAGATACCCTGGTAGTCCACACCGTAA
+
GGGGGGGGGGGGGGGGGGGGGGGGGGGGGGGGGGGGGGGGGGGGGGGGGGGGGGGGGGFGFGGGGGDGGGGGGGGGGGGGGGGGGGGGGGGGGGGGGGGGGGDGGDGGGGGGDFGGGGGGGFFGGGGGGGGGGGGGGGGGGGGGGGGGGGGGGGGGGGGGGGGCGGGGGGGGGGGFFGGGGGGGGGGGGGGGGGGGGGGGGGGGGGGGGGGGGEGGGGFGGGGGGGGFG5CDGGGEGGGGGGEF:>GGGGFFFFGGFFFFGGGGFFGFF6<AFGFFFFFFGG
@M02352:288:000000000-CKWC8:1:1101:26525:13792 1:N:0:ATGCGCAG+AAGGAGTA
TACGGAGGGTCCGAGCGTTAATCGGAATTACTGGGCGTAAAGCGCACGCAGGCGGTTTGTTAAGCTAGATGTGAAAGCCCTGGGCTCAACCTGGGAATTGCATTTAGAACTGGCAGGCTAGAGTTTTGGAGAGGGGAGTGGAATTCCAGGTGTAGCGGTGAAATGCGTAGATATCTGGAGGAACATCAGTGGCGAAGGCGACTCCCTGGTCAGTAACTGACGCTCATGTGCGAAAGTGTGGGGAGCAAACAGGATTAGATACCCTGGTAGTCCACACCGTAA
+
GGGGG@FGGGGGGGGGGGGGGGGGGGGGGGGGGGGGGGGGGGGGGGGGGGGGGGGCGGGGGGGGGGGGGGGGGGGGGGGGGGGGGGGGFGGGGGGGGGGGGGGGGGGGGGGGGGFGGGGGG9FGGGGDGGGGGGGGDGGGGGGGGGGGGGGGGFFGGGGGGGGGGGGGEGGGGGGGGGGGGGGGGGGGGGGGGGGGGGGGGGGGGGGGGGGGGGGGGGGGGGGGGGGGGCFGGGGEGGGGGGFBFFGG6F>FBFGG?FFF?GGGFFGFFFFFFGFFFFFFGC
@M02352:288:000000000-CKWC8:1:1101:19222:13799 1:N:0:ATGCGCAG+AAGGAGTA
TACGGAGGGTGCGAGCGTTATCCGGAATCACTGGGTTTAAAGGGTGCGTAGGCGGCGTTATAAGTCAGAGGTGAAAGGCACGAGCTTAACTGGTGAATTGCCTTTGATACTGTAATGCTTGAATTGTGTTGAGGTTAGCGGAATGTGACATGTAGCGGTGAAATGCATAGATATGTCATAGAACACCAATTGCGTAGGCAGCTAGCTAGGCATTAATTGACGCTGAGGCACGAAAGCGTGGGGAGCGAACAGGATTAGATACCCTGGTAGTCCACGCCCTAA
+
GGGGGGGGGGGGGGGGGGGGGGGGGGGGGGGGGGGGGGGGGGGGGGGGGGGGGGGGGGGGGGGGGGGGGGGGGGGGGGGGGGGGGGGGGGGGGGGGGGGGGGGGGGGGGGGGGGGGGGGGGGGGGGGGGGGGGGGGGGGGGGGGGGGGGGGGGGGGGGGGGGGGGGGGGGGGGGGGGGGGGGGGGGGGGGGGGGGGGGGGGGGGGGGGGGGGGGGGGGGGGGGGGGGGGGGGGGGFGGGGGGFBFFGGGGFFFFGGFFFFGGGGFFGFFFFFFGFFFFFFFF
@M02352:288:000000000-CKWC8:1:1101:2205:13803 1:N:0:ATGCGCAG+AAGGAGTA
TACGAGGGGTGCAAGCGTTAATCGGAATTACTGGGCGTAAAGCGTGCGTAGGTGGTTTGTTAAGCAAGATGTGAAAGCCCCGGGCCCAACCTGGGAACTGCATTTTGAACTGGCAAACTAGAGTATTGTAGAGGGTAGTGGAATTTCCAGTGTAGCGGTGAAATGCGTAGAGATTGGAAGGAATACCAGTGGCGAAGGCGGCCCCCTGGACAGACACTGACACTCAGATGCGAAAGCGTGGGGAGCAAACAGGATTAGATACCCTGGTAGTCCACGCCGTAA
+
G<@CFGDD7@@F<,EFE@8B66CCF@@DFAEEECFGG@@66FGG@?7F8CF=CEFEGCGGGGGGA<CEFGE?B?@9BEEFGG74>+@CF+?D<FCFGGGAFDG,B@9BFEFG8FGAFGDFGAFB@,D<FGG,F<FFCFFGGFGGGGC@;>@CFGE@>@@EFG9,>D<>981?;C7CGC;:BFFCGGGCGCC8EBEBEEFGD=CEGGGFEFFGFDFG88CCC<0ACG+:A?CCE?DEFGGDEC@(4<3<CGFF:FFG?FAFE9+*77CFA7A49:@<B059DC
@M02352:288:000000000-CKWC8:1:1101:11331:13815 1:N:0:ATGCGCAG+AAGGAGTA
TACGAGGGGTGCAAGCGTTAATCGGAATTACTGGGCGTAAAGCGTTCGTAGGCGGTCTATTAAGCAAGATGTGAAAGCCCAGGGCTCAACCTTGGAACTGCATTTTGAACTGGTAGACTAGAGTACTGTAGAGGGTGGTGGAATTTCCAGTGTAGCGGTGAAATGCGTAGAGATTGGAAGGAACATCAGTGGCGAAGGCGGCCACCTGGACAGATATTGACACTGAGGTGCGAAAGCGTGGGGAGCAAACAGGATTAGATACCCTGGTAGTCCACGCCGTAA
+
GGGGGGGGGGGGGGGGGGGG,EFGGGGGGGGGGGGGGGGGGGGGGGGGGGGGGGGGGGGGGGGGGGGGGGGGGGGGGGGGGGGGGGGGGGGGGGGGGGGGGGGGGGGGGGGGGGGGGGGGGGGGGGGGGGGGGGGGGGGGGGGGGGGGGGGGGGGGGGGGGGGGGGGGGGGGGGGGGGGGGGGGGGGGGGGGGGGGGGGGGGGGGGGGGGGGGGGGGGGFGGGGGGGGGGGGGGGFGGGGGGFBFFGGGGFFFBGGFFFFGGGGFFGFFFFFFGFFFFFFGG
@M02352:288:000000000-CKWC8:1:1101:1735:13824 1:N:0:ATGCGCAG+AAGGAGTA
TACGGAGGGGGTTAGCGTTGTTCGGAATTACTGGGCGTAAAGCGTACGTAGGCGGATTGGAAAGTTGGGGGTGAAATCCCAGGGCTCAACCCTGGAACTGCCTTATAAACTCCTGGTCTTGAGTTCGAGAGAGGTGAGTGGAATTCCGAGTGTAGAGGTGAAATTCGTAGATATTCGGAGGAACACCAGTGGCGAAGGCGGCTCACTGGCTCGATACTGACGCTGAGGTGCGAAAGTGTGGGGAGCAAACAGGATTAGATACCCTGGTAGTCCACACCGTAA
+
FGGGGG@CFEGBFGFGGGGGGGGGGGCCFGGGGGGFGGGEFGGEFEGGGGGE9>FGF+FFDDFGGCFFGGGGGGGGGEB<=FGGGCF<FGFGGGGGGFGGFE<FGGCEGGGGGFGGGGFGGFGGEGGGGDGGGGGGGGGFGGGGGGEGGGFEFFGGFGGGGGGGFGGGGGGGGGGGGGGGGDCGCFFF:FFGGGCGEGGGGG88CGGGGG<?EC*;CGGGGGGGGGGGFFGGG5CBGFCG>C>?FFGFGGFF?FDG<FB6?E8CFFF@4BF<?:@FF:>?FC
@M02352:288:000000000-CKWC8:1:1101:17742:13868 1:N:0:ATGCGCAG+AAGGAGTA
TACGGAGGGTGCAAGCGTTATCCGGAATCATTGGGTTTAAAGGGTCCGCAGGCGGTCAATTAAGTCAGAGGTGAAATACCATAGCTCAACTATGGAACTGCCTTTGATACTGGTTGACTTGAGTTATACGGAAGTAGATAGAATAAGTAGTGTAGCGGTGAAATGCATAGATATTACTTAGAATACCGATTGCGAAGGCAGTCTACTACGTATATACTGACGCTCATGGACGAAAGCGTGGGGAGCGAACAGGATTAGATACCCTGGTAGTCCACGCCGTAA
+
GGGGGGGGGGGGGGGGGGGGGGGGGGGGGGGGGGGGGGGGGGGGGFGGGGGGGGGGGGGGGGGGGGGGGGGGGGGGGGGGGGFGGGGGGGGGGGGGGGGGGGGGGGGGGF?FGGGGGGGGGGGGGGGGFGGGGDFFGGGGGGGGGGGGGGGGGGGGGGGGGGGGGGGGGGGFGCFGGGGGGGGGFGGGCFGGGGGGGGGFEGGGGGGGGGGGGGGGGGGGGGGG=CGFGCFGGGGFGGGGGGF?FFGGGGFFFFGGFFBF9FGGFFGFDF>FFGF:9?FFGG
@M02352:288:000000000-CKWC8:1:1101:11970:13883 1:N:0:ATGCGCAG+AAGGAGTA
TACGGAGGGTCCAAGCGTTATCCGGAATCATTGGGTTTAAAGGGTCCGCAGGCGGTCGATTAAGTCAGAGGTGAAAGTTTGCGGCTCAACCGTAAAATTGCCTTTGATACTGGTTATCTTGAATTATTATGAAGTAGTTAGAATATGTAGTGTAGCGGTGAAATGCATAGATATTACATAGAATACCAATTGCGAAGGCAGATTACTAATAATATATTGACACTGATGGACGAAAGCGTGGGGAGCGAACAGGATTAGATACCCTGGTAGTCCACGCCGTAA
+
GGGGGGGGGGGGGGGGGGGGGGGGGGGGGGGGGGGGGGGGGGGGGGGGGGGGGGGGGGGGGGGGGGGGGGGGGGGGGGGGGGGGGGGGGGGGGGGGGGGGGGGGGGGGGFGGGGGGGGGGGGCGGGGGGGGGGGGGGGGGGGGGGGGGGGGGGGGGGGGGGGGGGGGGGGGGGGGFGGGGGGGGGGGGGGGGGGGGGGGGGGGGGGGGGGGGGGGGGGGGGGGGGGGGGGGGGGGFGGGGGGF?;@DGGGFFFFGGFFFFGGGGFFGFAFAFFGFFFFFFGG
@M02352:288:000000000-CKWC8:1:1101:12508:13935 1:N:0:ATGCGCAG+AAGGAGTA
TACGGCGGGTTAGCGTTGTTCGGAATTACTGGGCGTAGAGCGTACGTAGGCGGATTGGAAAGTTGGGGGTGAAATCCCAGGGCTCAACCCTGGAACTGCCTCCAAAACTATCAGTCTAGAGTTCGAGAGAGGTGAGTGGAATTCCAAGTGTAGAGGTGAAATTCGTAGATATTTGGAGGAACACCAGTGGCGAAGGCGGCTCACTGGCTCGATACTGACGCTGAGGTACGAAAGTGTGGGGAGCAAACAGGATTAGATACCCTGGTAGTCCACACCGTAAAA
+
GGGGGGGGEFGGGGGFGGGGEFGFEFGCFFFGGGGGGGGGGGFGGGGDBFGEGCCGGGGGGGGGAFGGGGGDFGDG:D8FGGCFGGGGGGEFDGGGGGGG9@E:FGFGGGGGFG;CFGGFGGGGGFGFGGGGFGFGGGGGGGGGGGGGFGGGGGGGGGGGGGGGGEFGGFFGGG?FFGGGGGGGGFFGFGGGGGGGGGDEEGCFCGFG6FG5CFEGGFGGG>EGGGGFGGGGGGGB>FDGG*<9BFGCFGF57AF7<F<4?GFFFFFF>494=6:?B23:7*
@M02352:288:000000000-CKWC8:1:1101:13617:13935 1:N:0:ATGCGCAG+AAGGAGTA
TACGGAGGATCCAAGCGTTATCCGGAATCATTGGGTTTAAAGGGTCCGTAGGTGGATGATTAAGTCAGAGGTGAAATCCTGCAGCTCAACTGTAGAATTGCCTTTGATACTGGTTGTCTTGAGTTATTATGAAGTAGTTAGAATATGTAGTGTAGCGGTGAAATGCATAGATATTACATAGAATACCAATTGCGAAGGCAGATTACTAATAATATACTGACACTGATGGACGAAAGCGTGGGGAGCGAACAGGATTAGATACCCTGGTAGTCCACGCCGTAA
+
GGGGGGGGGGGGGGGGGGGGGGGGGGEFGGGGGGGFGGGGGGGGGGGGGGGGCFGGGGGGGGGGGGGGGGGGGGGGGGGGGGFGGGGGGGGGGGGGFFGGGEGGGGGGGGGGGGGGGGGFGGGGGGGGGGGGGGGGGDFFGGFFGGGGFFFGGFGGGGFGGGGGGGGGFGGGGFFGGGGGGGGGCGGGGGGGGGGGGGGFGGGFEFFFGFGGGGGGFGFGGGGGGGGGGGFDGGGFGGDGGGB<6>DGGGFFFFG7?FA?FGGFFFFFFFFF?FFFFFFFGG
@M02352:288:000000000-CKWC8:1:1101:18569:13947 1:N:0:ATGCGCAG+AAGGAGTA
TACGGAGGGTCCGAGCGTTATCCGGAATTATTGGGTTTAAAGGGTCCGTAGGCGGGCCGTTAAGTCAGGGGTGAAAGTCTGCGGCTCAACCGTAGAAATGCCTTTGATACTGGCGGTCTTGAGTTATGGTGAAGTGGGCGGAATATGTAGTGTAGCGGTGAAATGCATAGATATTACATAGAATACCAATTGCGAAGGCAGATTACTAATAATATACTGACACTGATGGACGAAAGCGTGGGGAGCGAACAGGATTAGATACCCTGGTAGTCCACGCCGTAA
+
GGGGGGGGGGGGGGGGGGGGGGGGGDEGGGGGGGGGGGGGGGGGGGGGGGGGGGGGGGGGGGGGGGGGGGGGGGGGGGGGGGGGGGGGGGGGEGGGGGGGGGGGGGGCFFGGGGGGGGGGGGCFFFGGGGGGGGGGGFGCC@BFGDGGGGGGFGGGGGGCFFGGGGGGGGGGGGGGGGGGGGGGGGGGGGGGGGGGGGGGGGGGGGGFGG>FGGFG7FGGGGGGGGFEGGGGGGG>GGGGGGFFFFCCEGFFFFGD?FFFGG6DFFFFF6AFFGF:>FB;DD
@M02352:288:000000000-CKWC8:1:1101:9148:13959 1:N:0:ATGCGCAG+AAGGAGTA
TACGGAGGGGGTTAGCGTTGTTCGGAATTACTGGGCGTAAAGCGTACGTAGGCGGATTGGAAAGTTGGGGGTGAAATCCCAGGGCTCAACCCTGGAACTGCCTCCAAAACTATCAGTCTAGAGTTCGAGAGAGGTGAGTGGAATTCCAAGTGTAGAGGTGAAATTCGTAGATATTTGGAGGAACACCAGTGGCGAAGGCGGCTCACTGGCTCGATACTGACGCTGAGGTACGAAAGTGTGGGGAGCAAACAGGATTAGATACCCTGGTAGTCCACACCGTAA
+
GGGGGGGGGGEFGGGGGGGGGGGGGGGGGGGGGGGGGGGGGGFGFEGGGGGGGGGGGGGGCFGGGGGGGGGGGGGGGGFFFFGGGGGGGGGGGGGGGFGGGFGFFGGGGGGGGGGGGGGGGGGGGGGFFGGGGGGGFGGGGGGGGGGFFGGGGGGCGGGGGGGGGGGGGGGGGGGGGGGGGGGGFGGGGGGGGGGGGGGGGGGGGGGGGGFGGE?FGGGGGGGGGGGGFGGGGGGFGGGGGGEF>FGGGGFFFFGGDFFFGGGGFFFFFFFFFGFBF?FFGG
@M02352:288:000000000-CKWC8:1:1101:15280:14017 1:N:0:ATGCGCAG+AAGGAGTA
TACGGAGGGGGTTAGCGTTGTTCGGAATTACTGGGCGTAAAGCGCACGTAGGCGGATCAGAAAGTATAGGGTGAAATCCCAGGGCTCAACCCTGGAACTGCCTTGTAAACTCCTGGTCTTGAGTTCGAGAGAGGTGAGTGGAATTCCGAGTGTAGAGGTGAAATTCGTAGATATTCGGAGGAACACCAGTGGCGAAGGCGGCTCACTGGCTCGATACTGACGCTGAGGTACGAAAGTGTGGGGAGCAAACAGGATTAGATACCCTGGTAGTCCACACCGTAA
+
GGGGG@FGGGGEGGGGGGGGEGGGGGGGGGGGGGGGGGGGGGGGGGGGGGGGGGGDGGGGCGGGGFGGFGGGGGGGGGGGGGGGGGGGGGGGGGGGGGGGGEGGDGGGGGGGFFGFGGGGGGGGGGGGGGGGGGGGFGGGGGGGGGGGGFGGGGGFGGGGGGGGGGGGGGGCGGDEGGGGGGGFGGGGGGGGGGGGGGGGGGGGFGGGGGGCGGGGGGGGGEGGEGFGGGGGGGGFFGGGGGFFFFGGGGFFFFGGDFFFGGGGFFGFFFFFFGFFFFFFGG
@M02352:288:000000000-CKWC8:1:1101:20737:14047 1:N:0:ATGCGCAG+AAGGAGTA
TACGGAGGGTCCGAGCGTTATCCGGAATCATTGGGTTTAAAGGGTCCGCAGGCGGTCAATTAAGTCAGAGGTGAAATCCCATAGCTTAACTATGGAACTGCCTTTGATACTGGTTGACTTGAGTCATATGGAAGTAGATAGAATGTGTAGTGTAGCGGTGAAATGCATAGATATTACACAGAATACCGATTGCGAAGGCAGTCTACTACGTATGTACTGACGCTCATGGACGAAAGCGTGGGGAGCGAACAGGATTAGATACCCTGGTAGTCCACGCCGTAA
+
GGGGGGGGGGGGGGGGGGGGGGGGGGGGGGGGGGGGGGGGGGGGGGGGGGGGGGGFGGGGGGGGGGGGGGGGGGGGGGGGGGGGGGGGGGGGGGGGGGGGGGGGGGGGGGGGGGGGGGGGGGGGGGGGGGGGGGGGGGGGGGGGGGGGGGGGGGGGGGGGGGGGGGGGFGGGGGGGGGGGGGGGGGGGGGGGGGGGGGGGGGGGGGGGGGGGGGGGGGGGGGGGGGGGFGGGGGGFGGGGGGFFFFGGGGFFFFGGDFFBGFGGFFGFFFFFFFFFFFFFGG
@M02352:288:000000000-CKWC8:1:1101:3292:14050 1:N:0:ATGCGCAG+AAGGAGTA
TACGGAGGATCCAAGCGTTATCCGGAATCATTGGGTTTAAAGGGTCCGTAGGTGGATAATTAAGTCAGAGGTGAAATCCTGCAGCTCAACTGTAGAATTGCCTTTGATACTGGTTATCTTGAGTCGTTGTGAAGTGGTTAGAATATGTAGTGTAGCGGTGAAATGCATAGATATTACATAGAATACCAATTGCGAAGGCAGATCACTAACAACGTACTGACACTGATGGACGAAAGCGTGGGGAGCGAACAGGATTAGATACCCTGGTAGTCCACGCCGTAA
+
GGGGGGGGGGGGEGGGGGGGGGGGGGGGGGGGGGGGGGGGGGGGGGGGGCFGGGGGGGGGGGGGGGGGGGGGGGGGGGGGGGGGGGGGGGGGGGGGGGGGGGGGGGGGGGGGGGGGGGGGGGGGGGGGGGGGGGGGGGGGGGFFGGGGGGGGGGGCEEFGGGGGGGGFGGGGGGGGGGGGGGFFGFF6@@FFFGCCGDDFDGGGGGFGGGGGGDGGGGGGGGGGGGGGGGGGEGGFGGGGGGFFFFGGGGFFF?CDBFFFFFCFFFGF>FFFFFFFFFFFCC
@M02352:288:000000000-CKWC8:1:1101:5378:14086 1:N:0:ATGCGCAG+AAGGAGTA
TACGGAGGGGGTTAGCGTTGTTCGGAATTACTGGGCGTAAAGCGTACGTAGGCGGATTAATCAGTCAGAGGTGAAATCCCAGGGCTCAACCCTGGAACTGCCTTTGATACTGTTAGTCTTGAGTTCGAGAGAGGTGAGTGGAATTCCGAGTGTAGAGGTGAAATTCGTAGATATTCGGAGGAACACCAGTGGCGAAGGCGGCTCACTGGCTCGATACTGACGCTGAGGTACGAAAGTGTGGGGAGCAAACAGGATTAGATACCCTGGTAGTCCACACCGTAA
+
GGGGGFGGGGGGGGGGGGGGGGGGGGGGGGGGGGGGGGGGGGGGGGGGGGGGGGGGGGGGGGGGGGGGGGGGGGGGGGGGGGGGGGGGGGGGGGGGGGGGGGGGGGGGGGGGGGGGGGGGGGGGGGGGGGGGGGGGGGGGGGGGGGGGGGGGGGGGGGGGGGGGGGGGGGGGGGGGGGGGGGGGGGGGGGGGGGGGGGGGGGGGGGGGGGGGGGGGGGGGGGGGGGGCGGGGGGGFGGGGGGFFFFGGGGFFFFGGFFFFGGGGFFGFFFFFFGFFFFF?3C
@M02352:288:000000000-CKWC8:1:1101:8718:14095 1:N:0:ATGCGCAG+AAGGAGTA
TACGGAGGGTGCAAGCGTTATCCGGAATCATTGGGTTTAAAGGGTCCGTAGGCGGGCATATAAGTCAGTGGTGAAAGTCTGTGGCTCAACCATAGAATTGCCATTGATACTGTATGTCTTGAATTATTGTGAAGTGGTTAGAATATGTAGTGTAGCGGTGAAATGCTTAGAGATTACATAGAATACCGATTGCGAAGGCAGATCACTAACAATATATTGACGCTGATGGACGAAAGCGTAGGTAGCGAACAGGATTAGATACCCTGGTAGTCTACGCCGTAA
+
GGGGGGGGEGGGGGGGGGGGGGGGGGGGGGGGGGGGGGGGGGGGGFGGGGGGGGGGGGG,CFGGGGGGGGGGGGGGGGGGGGGGFGGGGGGGGGFF9ECAFGGGFFGF,FAEGFGFGFGGFGGGGGGFCFGGFCFGGGGGGGCC<FGGGGGCGGGGGCFFGGGGGGGGGGGF9DGGGGGGCG?CBFGGDGGGGGGGGEGGGCFFFGGGDGFGFGFFFGGGGGGGGGGG6CDDEGGFGGGEGGFABFGDCC:?:?GFF=AFGGGGFFFFFFBA6CFFFFFBD>
@M02352:288:000000000-CKWC8:1:1101:13779:14102 1:N:0:ATGCGCAG+AAGGAGTA
TACGGAGGGTCCAAGCGTTATCCGGAATCATTGGGTTTAAAGGGTCCGCAGGCGGTCAATTAAGTCAGAGGTGAAAGCCCATCGCTCAACGATGGAACTGCCTTTGATACTGGTTGACTTGAGTTATACGGAAGTAGATAGAATAAGTAGTGTAGCGGTGAAATGCATAGATATTACTTAGAATACCGATTGCGAAGGCAGTCTACTACGTATATACTGACGCTCATGGACGAAAGCGTGGGGAGCGAACAGGATTAGATACCCTGGTAGTCCACGCCGTAA
+
GGGGGGGGGGGGGGGGGGGGGGGGGGGGGGGGGGGGGGGGGGGGGGGGEGGGGGGGGGGGGGGGGGGGGGGGGGGGGGGGGGGGGGGGGGGFGGGGGGGGGGGGGGGGGGGGGGGGGGGGGGGGGGGGFGGGGGGGGGGGGGGGFGGGGGGGGGGGGGGGGGGGGGGGGGGGGGGGGGGGGGGGGGGGGGGGGGGGGGGGGGGGGGGGGGGGGGGGGGGGGGGGGGGGGGGGGGGFGGGGGGFFFFGGGGFFFFGGFF9FGGGGFFGF<FFFFGFFFFFFGC
@M02352:288:000000000-CKWC8:1:1101:4500:14106 1:N:0:ATGCGCAG+AAGGAGTA
TACGGAGGATCCAAGCGTTATCCGGAATCATTGGGTTTAAAGGGTCCGTAGGTGGATAATTAAGTCAGAGGTGAAAGTTTGCGGCTCAACCGTAAAATTGCCTTTGATACTGGTTATCTTGAGTTATTATGAAGTAGTTAGAATATGTAGTGTAGCGGTGAAATGCATAGATATTACATAGAATACCAATTGCGAAGGCAGATTACTAATAATCAACTGACACTGATGGACGAAAGCGTGGGGAGCGAACAGGATTAGATACCCTGGTAGTCCACGCCGTAA
+
GGGGGGGGGGGGGGGGGGGGGGGGGGGGGGGGGGGGGGGGGGGGGGGGGGGGGGGGGGGGGGGGGGGGGGGGGGFGGGGGGGGGGGGGGGGGGGGGFGGGGGGGGGGGGGGGGGGGGGGGGGGGGGGGGGGGGGGGGGGGGGGGGGGGGGGGGGGGGGGGGGGGGGGGGGGGGGGGGGGGGGGGGGGGGGGGGGGEGGGGGGGGGGGGGGGGGGGGGGGFGGGGGGGGGGGGGGGFGGGGGGFFFFGGEGFFFFGGFFFFGGGGFFGFFFFFFGFFFFFFGG
@M02352:288:000000000-CKWC8:1:1101:4517:14109 1:N:0:ATGCGCAG+AAGGAGTA
TACGGAGGATCCAAGCGTTATCCGGAATCATTGGGTTTAAAGGGTCCGTAGGTGGATAATTAAGTCAGAGGTGAAAGTTTGCGGCTCAACCGTAAAATTGCCTTTGATACTGGTTATCTTGAGTTATTATGAAGTAGTTAGAATATGTAGTGTAGCGGTGAAATGCATAGATATTACATAGAATACCAATTGCGAAGGCAGATTACTAATAATCAACTGACACTGATGGACGAAAGCGTGGGGAGCGAACAGGATTAGATACCCTGGTAGTCCACGCCGTAA
+
GGGGGGGGGGGGGGGGGGGGGGGGGGGGGGGGGGGGGGGGGGGGGGGGGGGGFGGGGGGGGGGGGGGGGGGGGGGGGGGGGGGGGGGGGGGGGGGGGGGGGGGGGGGGGGGGGGGGGGGGGGGAGGGGGGGGGGGGGGGGGGGGGGGGGGGGGFGGGGGGGGGGGGGGGGGGGGGGGGFGGGGGGGGFGGEFGGGGGGGGGGGGGGGGGGGGGGGGGGGGGGGGGGFFCFGGGGGFGGDGGGEFBFGGGGFFFFGGFFFFGFFGFFGFFFFFFGFFFFFFGG
@M02352:288:000000000-CKWC8:1:1101:12275:14117 1:N:0:ATGCGCAG+AAGGAGTA
TACGGAGGATCCAAGCGTTATCCGGAATCATTGGGTTTAAAGGGTCCGTAGGTGGCTAATTAAGTCAGAGGTGAAATCCTGCAGCTCAACTGTAGAAGTGCCTTTGATACTGGTGGGCTTGAGTTATTATGAAGTAGTCAGAATATGTAGTGTAGCGGTGAAATGCATAGATATTACATAGAATACCAATTGCGAAGGCAGATTACTAATAATATACTGACACTGATGGACGAAAGCGTGGGGAGCGAACAGGATTAGATACCCTGGTAGTCCACGCCGTAA
+
GGGG7FGG:8,FEGGGGGGGGGGGGG7FEF,CFFGG,FFFGGGGE,CFGGGDCEF,CFD,,CFGGGAFG<DFGGGG,9=5,,9?F85AFG9BF9FFG,CFG9FE<FG,EFGG8E,B+AF8CFGC9D,,7CC@5A7CD5,,?FFF?5EFFAGGGGGGGGGDGFFGGG=EFFGGGACFC;EAFDGGGCEG7F,@E5EEGGGCEG:E;9C61>@9C9@CFG9EE,<:CC7C??CCEEDEFGDGGGFF>BDCCGEF:09C>F<FGGFGFFGF>F<AFG?0>1BBGG
@M02352:288:000000000-CKWC8:1:1101:27443:14133 1:N:0:ATGCGCAG+AAGGAGTA
TACGGAGGGTCCAAGCGTTATCCGGATTTATTGGGTTTAAAGGGTCCGTAGGCGGGCTTATAAGTCAGAGGTGAAATCCCATCGCTCAACGATGGAACTGCCTTTGATACTGTAGGTCTTGAATATATTTGAAGTAGGCGGAATATGTAGTGTAGCGGTGAAATGCATAGATATTACATAGAACACCAATTGCGAAGGCAGCTTACTAAGATATTATTGACGCTGATGGACGAAAGCGTGGGTAGCGAACGGGATTAGATACCCCGGTAGTCCACGCCGTAA
+
GGGGGGECEGFGGGGGGECFGFCFGGGGGGGGGGGGDGGFEGGGGGGGGFFGGGGCEGGGEFGGGGGGGFGFGGGGGGFFF<EFGAFCFGGG@FGGGGGDFDFFEFCFFFGFGGEFGF9FFF8FGGFGFGFFGFD=FFGCF@CFGGGGGEFEGCCF@CFGGGFGGGGGCFD,B@FGFGFFGGGCFGGGGGGFFCGGGGGGGGC9FFC?C<CCCEFGGCCFGEGCE3+<FGGDGGGFG=*;EED<?FDD=DBD:1>C<F<@FCFGFFG59:<A@FF:><>2>D
@M02352:288:000000000-CKWC8:1:1101:12272:14137 1:N:0:ATGCGCAG+AAGGAGTA
TACGGAGGATCCAAGCGTTATCCGGAATCATTGGGTTTAAAGGGTCCGTAGGTGGATAATTAAGTCAGAGGTGAAATCCTGCAGCTCAACTGTAGAATTGCCTTTGATACTGGTTGTCTTGAGTTATTATGAAGTAGTTAGAATATGTAGTGTAGCGGTGAAATGCATAGATATTACATAGAATACCAATTGCGAAGGCAGATTACTAATAATATACTGACACTGATGGACGAAAGCGTGGGGAGCGAACAGGATTAGATACCCTGGTAGTCCACGCCGTAA
+
GGGGGGGGGGGGGGGGGGGGGGGGGGEGGGGGGGGGGGGGGGGGGGGGGGGGFGGDFGGGGGGGGGGGGGGGGGGGGGGGGGGGGGGGGGGGGGGGGGGGGFGGGGGGGGGGGGGGGGGGGGGGGGGGGGGGGGGGGGGGGGGGFGGGGGGGGGGGGGGGGGGGGGFGGGGGGGGGGGFGGGGGGGGGGGGGGGGGGGGGGFGGGGGFGG9CFGGGGGGGGGGGGGGGGGGGGGGFGGGGGGFFFFGGGGFFFFGGFFFFGGGGFFGFFFFFFGFFBFFFGG
@M02352:288:000000000-CKWC8:1:1101:13232:14147 1:N:0:ATGCGCAG+AAGGAGTA
TACGGAGGGTGCGAGCGTTAATCGGAATTACTGGGCGTAAAGCGCATGCAGGTGGTTCATTAAGTCAGATGTGAAAGCCCGGGGCTCAACCTCGGAACTGCATTTGAAACTGGTGAACTAGAGTGCTGTAGAGGGGGGTAGAATTTCAGGTGTAGCGGTGAAATGCGTAGAGATCTGAAGGAATACCAGTGGCGAAGGCGGCCCCCTGGACAGACACTGACACTCAGATGCGAAAGCGTGGGGAGCAAACAGGATTAGATACCCTGGTAGTCCACGCCGTAA
+
FGGGGEGGGGGGGGEGGGGG@FGGGGGGGGGGGGGGGFGGGGGGGEGGGGGGFGGFGGGGGGGGGGFGGFGGGGGGFG8FGGGGEFGGDFGGGGGGFGFGGGGFGGGGGGGGGGGGGGGGGGGGGGGGGGGGGGGGGFGGGGGGGGGGGGGGGGGFGGGGGGGGGGGGGGGGGFGGGFGGGFCFGGGGGGGGGGGEGGGGG=CC>?EGGGGG>EGGGGGC<EGCFGGFGGGGGGGFGC5CEDB6>DGGED>F0(*:?FFFFFCGFFGFBFBBFGFFFFF2CD
@M02352:288:000000000-CKWC8:1:1101:23413:14184 1:N:0:ATGCGCAG+AAGGAGTA
TACGGAGGGTCCGAGCGTTATCCGGAATCATTGGGTTTAAAGGGTCCGCAGGCGGTCAATTAAGTCAGAGGTGAAATCCCATAGCTTAACTATGGAACTGCCTTTGATACTGGTTGACTTGAGTCATATGGAAGTAGATAGAATGTGTAGTGTAGCGGTGAAATGCATAGAGATTACTTAGAATACCGATTGCGAAGGCAGTCTACTGCGTCTATACTGACGCTCATGTACGAAAGCGTGGGTAGCGAACAGGATTAGATACCCTGGTAGTCCACGCCGTAA
+
GGGGGGGFGGFGGGGGGGGGGAFFGGGGAFDGGGG@FGGGGGGGFEFGEGGGDGGGEEGGGGGGGFGGGGGGGGGGGGGGGGFGGGFGGGG<FGGFGGGGGFGG9DGFFGGGGEFEGGGFFGGGFFGGGFGGFGGGC@FEFGGGGGGGDGGGGGGGGGGGGGGGGG,DFGGGGGG@,>,2?FGCF:FB:F@FGGGDGGGEC0<2?FG+58:*1=EGGGFDG>EG8D7F+0:FGFGFGGGGGG5<BF)9EGFFFFGGBFDFGGGGFFGFAFDFFGFBFFFFGG
@M02352:288:000000000-CKWC8:1:1101:7833:14192 1:N:0:ATGCGCAG+AAGGAGTA
TACGGAGGGGGTTAGCGTTGTTCGGAATTACTGGGCGTAAAGCGTACGTAGGCGGATTAGTCAGTCAGAGGTGAAATCCCAGGGCTCAACCCTGGAACTGCCTTTGATACTGCTAGTCTTGAGTTCGAGAGAGGTGAGTGGAATTCCGAGTGTAGAGGTGAAATTCGTAGATATTCGGAGGAACACCAGTGGCGAAGGCGGCTCACTGGCTCGATACTGACGCTGAGGTACGAAAGTGTGGGGAGCAAACAGGATTAGATACCCTGGTAGTCCACACCGTAA
+
GGGGGGGGGGGGGGGGGGGGGGGGGGGGGGGGGGGGGGGGGGGGGGGGGGGGGGGGGGGGGGGGGGGGGGGGGGGGGGGGGGGGGGGGGGGGGGGGGGGGGGGGGGGGGGGGGGGGGGGGGGGGGGGGGGGD@GGGGGGGGGGGGGGGGGGGGGGGGGGGGGGGGGGGGGGGGGGGGGGGGGGGGGGGGGGFGGGGGGGGGGGGGGGFGGGGGGGGGGFFGGGGGGGGGGGGGGGFGCGGGGFFFFGGGGFFFFGGFFAFGDGGFFGFFFFAFFFF?BFFGG
@M02352:288:000000000-CKWC8:1:1101:7014:14209 1:N:0:ATGCGCAG+AAGGAGTA
TACGGAGGGGACTAGCGTTGTTCGGAATTACTGGGCGTAAAGCGCACGTAGGCGGACCGAAAAGTTGGGGGTGAAATCCCAGGGCTCAACCCTGGAACTGCCTCCAAAACGGCCGGTCTAGAGTTCGAGAGAGTTGGGTGGAATTCCGAGGGTAGGGGTGAAATTCGTAGATATTCGGAGGAACACCAGTGGCGAAGGCGGCTCACTGGCTCGATACTGACGCGGAGGTGCGAAAGCGTGGGGAGCAAACAGGATTAGATACCCTGGTAGTCCACGCCGTAA
+
GGGGGGGG+++F,EEGGGGGFEGGGG@FGG,EFGG8:FFGGGCG:6FFGGGGGGG7CGG@+@FFGFB@+@FFBFGGG?3B,BFGGGFGGGGGDG7<<,,:@<F@,@FCE,*@F<F*51>?33,@,,8,444=C,,7,4=F7F9F:,CF*<***+4*4*<*CFC9<9800//+0<CFG8>ECDF82C8C8CFDGDG5?EGEC*:C:CCG6**3:/2/*<++385*/):**:75C=<B5E>ECG5(,)>5F5)723D7)*)*+<AD@FC?)9>A4D6,3()-9C
@M02352:288:000000000-CKWC8:1:1101:26222:14213 1:N:0:ATGCGCAG+AAGGAGTA
TACGGAGGGTGCGAGCGTTAATCGGAATTACTGGGCGTAAAGCGCATGCAGGTGGTTCATTAAGTCAGATGTGAAAGCCCGGGGCTCAACCTCGGAACTGCATTTGAAACTGGTGAACTAGAGTGCTGTAGAGGGGGGTAGAATTTCAGGTGTAGCGGTGAAATGCGTAGAGATCTGAAGGAATACCAGTGGCGAAGGCGGCCCCCTGGACAGACACTGACACTCAGATGCGAAAGCGTGGGGAGCAAACAGGATTAGATACCCTGGTAGTCCACACCGTAA
+
GGGGGGGGGGGGGGGGGGGGGGGGGGGGGGGGGGGGGGGGGGGGGGGGGGGGGGGGGGGGGGGGGGGGGGGGGGGGGGGGGGGGGGGGGGGGGGGGGFGGGGGGGGGGGGGGGGGGGG<FGGGGGGGGGGGGGGGGGGGGGGGGGGGGGGGGGGGGGGGGGGGGGGGGGGGGGGGGGGGGFGFGGGGGGGGGGGGGGGGGGGDEGGGGGGGGGGGGGGGGGGGGGGGFFGGGGGGFGGGGGGFFFFGGGGFFFFGGFFFFGGGGFFGFFFFFFGFFFFFFGG
@M02352:288:000000000-CKWC8:1:1101:15250:14215 1:N:0:ATGCGCAG+AAGGAGTA
TACGGAGGATCCAAGCGTTATCCGGAATCATTGGGTTTAAAGGGTCCGTAGGTGGATAATTAAGTCAGAGGTGAAATCCTGCAGCTCAACTGTAGAATTGCCTTTGATACTGGTTGTCTTGAGTTATTATGAAGTAGTTAGAATATGTAGTGTAGCGGTGAAATGCATAGATATTACATAGAATACCAATTGCGAAGGCAGATTACTAATAATATACTGACACTGATGGACGAAAGCGTGGGGAGCGAACAGGATTAGATACCCTGGTAGTCCACGCCGTAA
+
GGGGGGGGGGGGGGGGGGGGGGGGGEGGFGGGGGGFEGGGGGGGGGGGFGGGFGG@CGGGGGGGGGGGGGGGGGGGGGGGGGGGGGGGGGGGGGGGGGGGGGGGGGGGGGGGGGGGGGGGGGGFGGGGGGGGCFGGGGGGGGGGGGGGGGGGGGGGGGGGGGGGGGGFGGGGGGGGGGGGGGGGGGGEFGGGGGGGGGGGGGGGGGGGGGGGGGGGGGGGGGGGGGGGGGGGGGGFGGGGGGFFFFGGGGFFFFGGFFFFGGGGFFGFFFFFFGFFFFFFGG
@M02352:288:000000000-CKWC8:1:1101:18148:14233 1:N:0:ATGCGCAG+AAGGAGTA
TACGGAGGGTGCAAGCGTTATCCGGAATCACTGGGTTTAAAGGGTGCGTAGGCGGCGCTATTAGTCAGAGGTGAAATCTTGCGGCTCAACCGTAAAATTGCCTTTGAAACTGTAGTGCTTGAATCACGTTGAGGTCAGCGGAATGTGACATGTAGCGGTGAAATGCATAGATATGTCATAGAACACCAATTGCGTAGGCAGCTGGCTAGGCGTGTATTGACGCTGAGGCACGAAAGCGTGGGGAGCGAACAGGATTAGATACCCTGGTAGTCCACGCCCTAA
+
GGGGEGGGGGGGGGGGGGGGGGGGGGGGGGGGGGGE@FGGGGGGGGGGGGGGGGGGGGGGGGFGGGGGGGGGGGGGGFGFGGGGGGGGGGGDFGGGGGGGFGFFGGCGFFFGFGGGGGGGGGGGFFGGFGGGGGGFGDGGGGEGGGCF@;CFGFEGGGGGGGGGGGGGGGGGGGGGGGGGGGGGGGGGFGGGGGGGGGGGGGGFFEG?ECFEGGGGGGFGGGGGGGGFD57CGGGECEGGGGB69:79EDFFBFGGFF<4CGCFFFGFAFAFBGFFFF>BGF
@M02352:288:000000000-CKWC8:1:1101:18837:14248 1:N:0:ATGCGCAG+AAGGAGTA
TACGGAGGATCCAAGCGTTATCCGGAATCATTGGGTTTAAAGGGTCCGTAGGTGGATAATTAAGTCAGAGGTGAAATCCTGCAGCTCAACTGTAGAATTGCCTTTGATACTGGTTGTCTTGAGTTATTATGAAGTAGTTAGAATATGTAGTGTAGCGGTGAAATGCATAGATATTACATAGAATACCAATTGCGAAGGCAGATTACTAATAATATACTGACACTGATGGACGAAAGCGTGGGGAGCGAACAGGATTAGATACCCTGGTAGTCCACGCCGTAA
+
GGGGGGGGGGGGGGGGGGGGGGGGGGGGGGGGGGGGGGGGGGGGGGGGGCFGFGGGGGGGGGGGGGGGGGGGGGGGGGGGGGGGGGGGGGGGGGGGGGGGGGCGGGGGGGGGGGGGGGGGGGGGGGGGGGGGGGGGGGGGGGGGGGGGFFGGGGGGGGGGGGGGGGGGGGGGGGGGGGGGGGGGGGAFGGGGGGGGGGGGGG6EGGGGGGGGGGGGGGGGGGGGGGGGGGGGGEDEFEGEGGFFFFGGGGFF?FGF?FAFFGGGFFDFABDF=FF?FFFFGG
@M02352:288:000000000-CKWC8:1:1101:24259:14292 1:N:0:ATGCGCAG+AAGGAGTA
TACGGAGGGTCCGAGCGTTAATCGGAATTACTGGGCGTAAAGCGCGCGTAGGCGGCTTGGTCAGTCAGATGTGAAAGCCCCGGGCTCAACCTGGGAATTGCACCTGATACTGCCAAGCTAGAGTACAGAAGAGGGTGGTGGAATTTCCTGTGTAGCGGTGAAATGCGTAGATATTTGGAGGAACACCAGTGGCGAAGGCGGCTCACTGGCTCGATACTGACGCTGAGGTACGAAAGTGTGGGGAGCAAACAGGATTAGATACCCTGGTAGTCCACACCGTAA
+
GGGGGGGGGGGGGGGGGGGGGGGGGGGGGGGGGGGGGGGGGGGGGGGGGGGGGGGGGGGGGGGGGGGGGGGGGGGGGGGGGGGGGGGGGGGGGGGGGGGGGGGGGGGGGGGGGGGGGGGGGGGGGGGGGGGGGGGGGGGGGGGGGGGGGGGGGGGGGGGGGGGGGGGGGGGGGGGFGGGGGGGGGGGGGGGGGGGGGGGGGGGGGGGGGGGGGGGGGGGGGGGGGGGGGGGGGGGFGGGGGGFFFFDGGGFFF<G7,*68FGGGFFC/-65>?C*3<3)4GG
@M02352:288:000000000-CKWC8:1:1101:9363:14332 1:N:0:ATGCGCAG+AAGGAGTA
TACGGAGGGGGTTAGCGTTGTTCGGAATTACTGGGCGTAAAGCGTACGTAGGCGGATTGGAAAGTTGGGGGTGAAATCCCAGGGCTCAACCCTGGAACTGCCTTGTAAACTCCTGGTCTTGAGTTCGAGAGAGGTGAGTGGAATTCCGAGTGTAGAGGTGAAATTCGTAGATATTCGGAGGAACACCAGTGGCGAAGGCGGCTCACTGGCTCGATACTGACGCTGAGGTGCGAAAGTGTGGGGAGCAAACAGGATTAGATACCCTGGTAGTCCACACCGTAA
+
GGGGGCGGGGGFGGGGGGGGEGGGGGGGGGGGGGGGGGGGGGGGGGGGGGGGGGGGGCFGFGFGGGGGGGGGGGGGGGGGGGGGGGFGG?FGGGGGGGGGGGGGGGGGGGGGGGGGGGGGFFFGGFGGGGGGGGGGGGGGGGFGGGGGGGGGGGGGGGGGFGGGGGGGGGGGGGGGGGGGGGGGGGGGGGGGGGGGGGGGGGGGFGGGGGGGE>68EFGFFGGCG:FGGGGGGGGFFGGGGGFFFFGGGGFFFFGG?@AFGGGGFFGF<FFFFC?0<FFFGG
@M02352:288:000000000-CKWC8:1:1101:26323:14357 1:N:0:ATGCGCAG+AAGGAGTA
TACGGAGGGGGTTAGCGTTGTTCGGAATTACTGGGCGTAAAGCGTACGTAGGCGGATTGGAAAGTTGGGGGTGAAATCCCAGGGCTCAACCCTGGAACTGCCTCCAAAACTATCAGTCTAGAGTTCGAGAGAGGTGAGTGGAATTCCAAGTGTAGAGGTGAAATTCGTAGATATTTGGAGGAACACCAGTGGCGAAGGCGGCTCACTGGCTCGATACTGACGCTGAGGTACGAAAGTGTGGGGAGCAAACAGGATTAGATACCCTGGTAGTCCACACCGTAA
+
GFFCF,8@:@F@CFFFGECFCCFBF@CGGGDDEDFGGFFDDFGGFCFFFGGGGGGFGGGGDAFGGGFFGGGFFGFFGGEFFGGGE@EGGFDECCECGGGGGGGGGGGFGGGGGGGGEFFFGGGC=FGCEFFFGEGGFGGFGGGGGCCFFCC<@9EAFFGGGGGFBFFGGGCFGGGGGFFCCGGGGGGGGFFGGGGGGGGGGEEGGGGFGGGF>EFFEGGGGGGGE3FFFGGGGF3>FGGGGDF?>FFCFF4??FGGFFAFDFE>?>F?AFB<=FFFFFFFFD
@M02352:288:000000000-CKWC8:1:1101:10223:14373 1:N:0:ATGCGCAG+AAGGAGTA
TACGGAGGGGGTTAGCGTTGTTCGGAATTACTGGGCGTAAAGCGTACGTAGGCGGATTGGAAAGTTGGGGGTGAAATCCCAGGGCTCAACCCTGGAACTGCCTCCAAAACTATCAGTCTAGAGTTCGAGAGAGGTGAGTGGAATTCCAAGTGTAGAGGTGAAATTCGTAGATATTCGGAGGAACACCAGTGGCGAAGGCGGCTCACTGGCTCGATACTGACGCTGAGGTGCGAAAGTGTGGGGAGCAAACAGGATTAGATACCCTGGTAGTCCACACCGTAA
+
GGGGGDFGGGGGGGGGGGGGEFGFGGGGGGGGGGGGGFGGGGGGGGGGGGGGGGGGGGGGGGGFFGGGGGGGGGGGGGGGGGGGGGGGGGGGGGGGGGGGGGGGGGGGGGGGGGGGGGGGGFGGGGGGGGGGGGFFFGGGGGGGGGGGFGGGGGGCGGGGGGGGGGGGGGGGGGGGGGEGGGFGGGGGGGGGGGGGDEGGGGGGGGGGGGGGGGFFGGGGGGGEEDFGFFDGGGGFGGGGGGFFFBGGGF>F??DD?FFFGGGGFFGFFFFFFFF:1<B6CD
@M02352:288:000000000-CKWC8:1:1101:21874:14385 1:N:0:ATGCGCAG+AAGGAGTA
TACGGAGGGGGTTAGCGTTGTTCGGAATTACTGGGCGTAAAGCGTACGTAGGCGGATTGGAAAGTTGGGGGTGAAATCCCAGGGCTCAACCCTGGAACTGCCTCCAAAACTATCAGTCTAGAGTTCGAGAGAGGTGAGTGGAATTCCAAGCGTAGAGGTGAAATTCGTAGATATTTGGAGGAACACCAGTGGCGAAGGCGGCTCACTGGCTCGATACTGACGCTGAGGTACGAAAGTGTGGGGAGCAAACAGGATTAGATACCCTGGTAGTCCACACCGTAA
+
GGGGGGGGDGGFGGGGGGGEGGGGGGGGGGGGGGGGEGGGGGGGCCGGGGGGFGGGGCGGFFGFGGGGGGGGGGGGGGGFFEFGGGGGGGGGGDDGGGGGGGFGGGGFGGG,<FGGGGGGGGGGGGGGGGGGGGGGGGGGGGGGGGG@FGFGFCGEGGGGGGGGDGGGGGGGGFCCEGGGGGGGFGGGGGGGGGGGGGGEGGGGGGGGGD5CEDGGGGGGGCEGGGGGCCFGGGGFGGGGGGFFBEGGGGFFFFGGFFFFGGGGFFGFFFFFFGFFFFF6FD
@M02352:288:000000000-CKWC8:1:1101:28325:14486 1:N:0:ATGCGCAG+AAGCAGTA
TACGGAGGGGGTTAGCGTTGTTCGGAATTACTGGGCGTAAAGCGTACGTAGGCGGATTAGTAAGTAAGGGGTGAAATCCCAGGGCTCAACCCTGGAACTGCCTCTTATACTCCTAGTCTTGAGTTCGAGAGAGGTGAGTGGAATTCCAAGTGTAGAGGTGAAATTCGTAGATATTCAGAGGAACACTCGTGGCGAAGGCGGCTCACTGGCTCGATACTGACGCTGAGGTACGAAAGTGTGGGGAGCAAAAAGGATTAGATACCCTGGTAGTCCACACAGTAA
+
GDGG;FFGGGG@@FDGGFGGGGGGGGGGGGGGGFGFGGGGGGGG:?FGGGGGGDG+C+,E,5FFG9<<F8CCGGGGGGGC<FFGGFGGGGGGF?FCGGGGG8,,B3C,CFG,FF,>3FG,FCFGB,><>FG<CE,6@,7>DFGGGGC,,?FFGGG,3>FFGFGGFGGGGGGGG@92,6<FGFFGGG,+=FGGGGGGGGGDE8EE6@FGFCD688;FEGGGGGGDEDGG<6:9CG3;D+0AEEF<BE5DG*05<FGG?FFFGGGGF)9FA*5AF>=282@47?
@M02352:288:000000000-CKWC8:1:1101:18777:14496 1:N:0:ATGCGCAG+AAGGAGTA
TACGGAGGGGGTTAGCGTTGTTCGGAATTACTGGGCGTAAAGCGCACGTAGGCGGATCAGAAAGTATAGGGTGAAATCCCAGGGCTCAACCCTGGAACTGCCTTGTAAACTCCTGGTCTTGAGTTCGAGAGAGGTGAGTGGAATTCCGAGTGTAGAGGTGAAATTCGTAGATATTCGGAGGAACACCAGTGGCGAAGGCGGCTCACTGGCTCGATACTGACGCTGAGGTGCGAAAGTGTGGGGAGCAAACAGGATTAGATACCCTGGTAGTCCACGCCGTAA
+
GGGGC8@EGGGGGGGGEFGGFEFGCFGFGGGGGGGGGFGGGGGG:FGGGGGGGGGGEB=EFFGFG9FG<FFFGGGGGGGGCFGGGFGGGFG:FFC<CFG<FDGCGGGGGGGGGGGCBFGGGFCGFGGFGGGFEDFGG:DCFG:FFFGGGGGCCFFGG7FFGCFF;FCFGGGFCFCEFFEEGE:FFGEF:FGGGGGGGGGGGGGGCFGG:CCGGDGGGGGGGCEEE<EGGCF5C8C52<CGGGEB259FF44@B?FG?FABFGGGF;DF26>>7:??>?BFGG
@M02352:288:000000000-CKWC8:1:1101:20745:14505 1:N:0:ATGCGCAG+AAGGAGTA
TACGGAGGGGGTTAGCGTTGTTCGGAATTACTGGGCGTAAAGCGCACGTAGGCGGATCAGAAAGTATAGGGTGAAATCCCAGGGCTCAACCCTGGAACTGCCTTGTAAACTCCTGGTCTTGAGTTCGAGAGAGGTGAGTGGAATTCCGAGTGTAGAGGTGAAATTCGTAGATATTCGGAGGAACACCAGTGGCGAAGGCGGCTCACTGGCCCGATACTGACGCTGAGGTGCGAAAGTGTGGGGAGCAAACAGGATTAGATACCCTGGTAGTCCACACCGTAA
+
GGGGGFGGGCG66F,EGCFG@FFGFGGGGGFGGGGGGGGGGGGGGDGGGGGGGGGE:=AE,EFFG,@<?<FGGGGGGGGGGGGGGGGGGGGGDGGGGEGGGGGGCFFGGGGGGDCGDFGGGGGGFGDDFGGGGGF7:F=FGGGGGGGCGGFGGGGGGGGGGGGGGGGGGGGGGGGCFGGGGGGGGGGGGEFCGGGGGGGGGG:A9EGGGG**:EGGGGGGGDGEEGGGGGGGGGC>:CFGGGFFFFGGGGFFFFFGBFFFGGGGFFGFFFFFFGF:?FFFGG
@M02352:288:000000000-CKWC8:1:1101:27405:14509 1:N:0:ATGCGCAG+AAGGAGTA
TACGGAGGGGGTTAGCGTTGTTCGGAATTACTGGGCGTAAAGCGCACGTAGGCGGATCAGAAAGTATAGGGTGAAATCCCAGGGCTCAACCCTGGAACTGCCTTGTAAACTCCTGGTCTTGAGTTCGAGAGAGGTGAGTGGAATTCCGAGTGTAGAGGTGAAATTCGTAGATATTCGGAGGAACACCAGTGGCGAAGGCGGCTCACTGGCTCGATACTGACGCTGAGGTGCGAAAGTGTGGGGAGCAAACAGGATTAGATACCCTGGTAGTCCACACCGTAA
+
GGGGGGGGGGGGGGGGGFGGGGGGGGGGGGGGGGGGGGGGGGGGGEGGGGGGGGGGGGGGGGGGGGGGGGGGGGGGGGGGGGGGGGGGGGGGGGGGGGGGGGGGGGGFGGGGGGGFFGGGGGGGGGGGGGGGGGGGGGGGGGGGGGGGGGGGGGGGGGGGGGGGGGGGGGGGGGGGGGGGGGGGGGGGGGGGGGGGGGGGGGGGGGGGGGGGGDFGGGGGGGGGGDGGGFGGGGGFGGGGGGFFFEGFFGFFB<GGFFFFGGGGFFGFFFFFFGFFFFFFGG
@M02352:288:000000000-CKWC8:1:1101:7694:14538 1:N:0:ATGCGCAG+AAGGAGTA
TACGGAGGGTCCGAGCGTTAATCGGAATTACTGGGCGTAAAGCGCACGCAGGCGGTTTGTTAAGCTAGATGTGAAAGCCCTGGGCTCAACCTGGGAATTGCATTTAGAACTGGCAGGCTAGAGTTTTGGAGAGGGGAGTGGAATTCCAGGTGTAGCGGTGAAATGCGTAGATATCTGGAGGAACATCAGTGGCGAAGGCGACTCCCTGGTCAGTAACTGACGCTCATGTGCGAAAGTGTGGGTAGCGAACAGGATTAGATACCCTGGTAGTCCACACCGTAA
+
GGGGGGGGGGGGGGGGGGGGGGGGGGGGGGGGGGGGGGGGGGGGGGGGGGGGGGGGGGGGGGGGGGGGGGGGGGGGGGGGGGGGGGGGGGGGGGGGGGGGGGGGGGGGGGGGGGGGGGGGGGGGGGGFGGGGGGGGEGGGGGGGGGGGGGGGGGGGGGGGGGGGGGGGGGGGGGGGGGGGGGGGGGGGGGGGGGGGGGGGGGGGGGGGGGGGGGGGGGGFGGGGGGGGGGGGGEGEGGGGGGFFFFGGGGFFFFGGFFFFGGGGFFGFBFFFFGFFFFFFGG
@M02352:288:000000000-CKWC8:1:1101:13103:14551 1:N:0:ATGCGCAG+AAGGAGTA
TACGGAGGATCCAAGCGTTATCCGGAATCATTGGGTTTAAAGGGTCCGTAGGTGGATGATTAAGTCAGAGGTGAAATCCTGCAGCTCAACTGTAGAATTGCCTTTGATACTGGTTGTCTTGAGTTATTATGAAGTAGTTAGAATATGTAGTGTAGCGGTGAAATGCATAGATATTACATAGAATACCAATTGCGAAGGCAGATTACTAATAATATACTGACACTGATGGACGAAAGCGTGGGGAGCGAACAGGATTAGATACCCCGGTAGTCCACGCCGTAA
+
GGGGGGGGGGGGGGGGGGGGGGGGGGGGGGGGGGGGGGGGGGGGGGGGGGGGGGGGGGGGGGGGGGGGGGGGGGGGGGGGGGGGGGGGGGGGGGGGGGGGGGGGGGGGGGGGGGGGGGGGGGGGGGGGGGGGGGGGGGGGGGGGGGGGGGGGGGGGGGGGGGGGGGGGGGGGGGGGGGGGGGGGGGGGGGGGGGGGGGGGGGGGGGGGGGGGGGGGGGGGGGGGGGGGGGGGGGGFGGGGGGFFFFGGGGFFFFGGFFFFGGGGFFGF>FFFFGFBBFFFGG
@M02352:288:000000000-CKWC8:1:1101:10412:14552 1:N:0:ATGCGCAG+AAGGAGTA
TACGGAGGATCCAAGCGTTATCCGGAATCATTGGGTTTAAAGGGTCCGTAGGTGGATGATTAAGTCAGAGGTGAAATCCTGCAGCTCAACTGTAGAATTGCCTTTGATACTGGTTGTCTTGAGTTATTATGAAGTAGTTAGAATATGTAGTGTAGCGGTGAAATGCATAGATATTACATAGAATACCAATTGCGAAGGCAGATTACTAATAATATACTGACACTGATGGACGAAAGCGTGGGGAGCGAACAGGATTAGATACCCTGGTAGTCCACGCCGTAA
+
GGGGGGGGGGGGGGGGGGGGCGGGGGGGGGGGGGGGGGGGGGGGGGGGGGGGGGGFGGGGGGGGGGGGGGGGGGGGGGGGGGGGGGGGGGGGGGGGGGGGGGGGGGGGGGGGGGGGGGGGGGGGGGGGGGGGGGGGGFGGGGGGGGGGGGGGGGGGGGGGGGGGGGGGGGGGGGGGGGGGGGGGGGGGGGGGGGGGGGGGGGGGGGGGGGGGGGGGGGGGGGGGGGGGGGGGGGGEGGGGGGFFFFDDGGFFBFGGFFFFGGGGFFGFBFFFBGFFFFFFGD
@M02352:288:000000000-CKWC8:1:1101:21090:14554 1:N:0:ATGCGCAG+AAGGAGTA
TACGAGGGGTGCAAGCGTTAATCGGAATTACTGGGCGTAAAGCGTGCGTAGGTGGTTTGTTAAGCAAGATGTGAAAGCCCCGGGCTCAACCTGGGAACTGCATTTTGAACTGGCAAACTAGAGTATTGTAGAGGGTAGTGGAATTTCCAGTGTAGCGGTGAAATGCGTAGAGATTGGAAGGAACATCAGTGGCGAAGGCGGCTCACTGGCTCGATACTGACGCTGAGGTACGAAAGTGTGGGGAGCAAACAGGATTAGATACCCTGGTAGTCCACACCGTAA
+
GGGGGGGGGGGGGGGGGGGGGGGGGGGGGGGGGGGGGGGGGGGGGGGGGGGGGGGGGGGGGGGGGGGGGGGGGGGGGGGGGGGGGGGGGGGGGGGGGGGGGGGGGGGGGGGGGGGGGGGGGGGGGGGGGGGGGGGGGGGGGGGGGGGGGGGGGGGGGGGGGGGGGGGGGGGGGGGGGGGGGGGGFFGGGGGGGGGGGGGGGGGGGGGGGGGGGGGGGGGGGGGGGGGGGGGGGGGFGGGGGGF?BFGGGFFFFFGGFFDFGGGGFFGFFFFFFFFB?BF:FG
@M02352:288:000000000-CKWC8:1:1101:1813:14560 1:N:0:ATGCGCAG+AAGGAGTA
TACGGAGGATCCAAGCGTTATCCGGAATCATTGGGTTTAAAGGGTCCGTAGGTGGATGATTAAGTCAGAGGTGAAATCCTGCAGCTCAACTGTAGAATTGCCTTTGATACTGGTTGTCTTGAGTTATTATGAAGTAGTTAGAATATGTAGTGTAGCGGTGAAATGCATAGATATTACATAGAATACCAATTGCGAAGGCAGCTTACTAATAATATACTGACACTGATGGTCGAAAGCGTGGGGAGCGAACAGGATTAGATACCCTGGTAGTCCACGCCGTAA
+
GGGGGGGGGGGGCFFGGGGGGGGGGGEG<FFGGGGFGGGGGGGGF,CFGGGGGGGG<=,FEGGGGGGG9EGGGGGGGCEGGGDGGGGGGGGGGGGGGGGGGFAFGGGGGGGGGFGGGGGGGGGG9,?AA@FG,CF@FEEFGGGG9@EFDGGGGGGGGGGGGGGGGG=EGGGGGGGGG9>FFGGGCGGGGGGGGGGEGGGGG5DBFGGC<2+=DCDFGGGGGGGGGGGGC,=CGGGF;EGGGGD?9DCDEGFFFFGGFFFFCFFGFFGFBFFFFGF<FBFFGG
@M02352:288:000000000-CKWC8:1:1101:2130:14597 1:N:0:ATGCGCAG+AAGGAGTA
TACGGAGGGGGTTAGCGTTGTTCGGAATTACTGGGCGTAAAGCGCACGTAGGCGGATCAGAAAGTAAGGGGTGAAATCCCAGGGCCCAACCCTGGAACCTGCTCTTAAACTCCTGGTCTTGAGTTCGAGAGAGGTAAGTGGAATTTCGAGTGTAGAGGTGAAATTCGTAGATATTCGGAGGAACACCAGTGGCGAAGGCGGCTTACTGGCTCGATACTGACGCTGAGGTGCGAAAGTGTGGGGTGCAAACAGGATTTGATTCCCTGGTAGTCCACCCCGTAA
+
G<@DE@CDEDEFG<FGGF@CFFFGC7CEGFGFFDFGGFC=4FGGGGGGGFFEGGCC84B9,?FE55?,=FF+33CFF9FF5<7>++8+B:BF<FCCG8+,,:@E,:,3@B=<F:@<,,8@>,<FFD77,,C7FCB9@AF,?9FFG,@F7CF7,,,,7C31?FF;BC7>*3AB9EG+=BBEC@F::FGGG<+:?*:CCC*2885?++0+8CDFE5@/2<9+<C*2*)2CCFC5*:<;*<?7>;<,4)00<FFF?,0>)*./+3097676:45)9*6((3)-/9
@M02352:288:000000000-CKWC8:1:1101:10721:14602 1:N:0:ATGCGCAG+AAGGAGTA
TACGGAGGATCCAAGCGTTATCCGGAATCATTGGGTTTAAAGGGTCCGTAGGTGGATGATTAAGTCAGAGGTGAAATCCTGCAGCTCAACTGTAGAATTGCCTTTGATACTGGTTATCTTGAGTTATTATGAAGTAGTTAGAATATGTAGTGTAGCGGTGAAATGCATAGATATTACATAGAATACCAATTGCGAAGGCAGATTACTAATAATATACTGACACTGATGGACGAAAGCGTGGGGAGCGAACAGGATTAGATACCCTGGTAGTCCACGCCGTAA
+
GGGGGGEGDGGGGGGGGGGGGGGGGGGGGGGGGGGF7@FDFGGGGGGGFGGGEFGGGGGGGGGGGGGGGGGGGGGGGGGGGGGGGGGGGGGGGGGGGGGGGGGGGGGGGGGGFGGGGGGGGGGGGGGGGGGGGGGGGFGGGGFGGGGGGGGGGGGGGGGGGGGGGGGGGGGGGGGGGGGGGGGGGFGGGGGGGGEGGGGGGGGGGGGGGFGGFGGGGGEGGGGFGGGGGGGGGGGFGGGGGGE?@DGGGGFFFBGGBFBFGGGGFFGFBFAA*:6:6?>9C<
@M02352:288:000000000-CKWC8:1:1101:3664:14609 1:N:0:ATGCGCAG+AAGGAGTA
TACGAAGGGGGCTAGCGTTGTTCGGAATTACTGGGCGTAAAGCGCACGTAGGCGGATTGATCAGTTGGGGGTGAAATCCCGGGGCTCAACCCCGGAACTGCCTCCAATACTGTCAGTCTAGAGATCGAGAGAGGTGAGTGGAATTCCGAGTGTAGAGGTGAAATTCGTAGATATTCGGAGGAACACCAGTGGCGAAGGCGGCTCACTGGCTCGATACTGACGCTGAGGTGCGAAAGCGTGGGGAGCAAACAGGATTAGATACCCTGGTAGTCCACGCCGTAA
+
GGGGFFGGGGGGGGGGGGGGGGGGGGGGGGGGGGGGGGGGGGGGGGGGGGGGGGGGGGGGGGGGGGGGGGGGGGGGGGGGGGGGGGGGGGGGGGGGGGGGGGGGGGGGGGGGGGGGGGGGGGGGGGGGGGGGGGGGGGGGGGGGGGGGGGGGGGGGGGGGGGGGGGGGGGGGGGGGGGGGGGGGGGGGGGGGGGGGGGGGGGGGGGGGGGGGGGGGGGGGGGGGGGGGGGGGGGGFGGGGGGF?FFCDFFFFFFCFFFFFGGGGFFGFFFFFFGFF9B>>DD
@M02352:288:000000000-CKWC8:1:1101:12838:14614 1:N:0:ATGCGCAG+AAGGAGTA
TACGGAGGGTGCAAGCGTTATCCGGAATCATTGGGTTTAAAGGGTCCGTAGGCGGGCATATAAGTCAGTGGTGAAAGTCTGTGGCTCAACCATAGAATTGCCATTGATACTGTATGTCTTGATTTATTGTGAAGTGGTTAGAATATGTAGTGTAGCGGTGAAATGCTTAGAGATTACATAGAATACCGATTGCGAAGGAAGATCACTAACAATATATTGACGCTGTTGGACGAAAGCGTAGGTAGCGAACAGGATTAGATACCCTGGTAGTCTACGACGTAA
+
GGGGGGGGCFGG8FFGGGGGGGGGGG@G9FGGGGGGGGGGGGGGG8FF9FGGGGGGG+959EFGGGGG@FGGDGGGCG??F9EFGGGGGGG7A==?E,?5F<?F9?F?,,5CF??@C,C??9,,3FGA>@=F<,:7E::>BF9,33<8@BF,@:=@FCCEGG;,5,F;::,3,,5,29>D;FBEBFC8>C<8;8C:E:*2:*C+?CE9<<*23C9<A92++15//*+0/0*1CGD:<:18CC9:3<<<5C:F11C*4F9=CGGC6@F?2/.6/:7(31>9GG
@M02352:288:000000000-CKWC8:1:1101:29548:14623 1:N:0:ATGCGCAG+AAGGAGTA
TACGGAGGGTGCAAGCGTTATCCGGAATCATTGGGTTTAAAGGGTCCGTAGGCGGGCTATTAAGTCAGAGGTGAAAGTTTGTGGCTCAACCATAAAATTGCCTTTGATACTGGTAGTCTTGAATTATTGTGAAGTGGTTAGAATATGTAGTGTAGAGGTGAAATGCTTAGAGATTACATAGAATACCGATTGCGAAGGCAGATCACTAACAATATATTGACGCTGATGGACGAAAGCGTAGGTAGCGAACAGGATTCGATACCCTGGTAGTCTACGCCGTAA
+
GEEFCGEC@CFFDDGFG:-BEFGFFFEFEF,,C6<,BFAF9FFB@EDEFFC@FCFCEGFGFFFAGGGGGGGGG9FGGFCFCFDGFEFGFCAFCF@C?<F?D<F?,B@F<BFF@,,>373C<@FA<EE@FFG9@=FGCGGGFGGCGGGGGE@BBC=,@FF:F<3@,,@DEFDFF;9>EC>B9FFFCGFGCFGCFGG>EGFGC5CFCFFGFG<F+<5+>;ECG5:EGGGCF6CCEEC59CGGCCBA?)75CDDFB<GG)).9EG67?FCF<=AB=C43>0<9DD
@M02352:288:000000000-CKWC8:1:1101:25238:14627 1:N:0:ATGCGCAG+AAGGAGTA
TACGGAGGATCCAAGCGTTATCCGGAATCATTGGGTTTAAAGGGTCCGTAGGTGGATGATTAAGTCAGAGGTGAAATCCTGCAGCTCAACTGTAGAATTGCCTTTGATACTGGTTGTCTTGAGTTATTATGAAGTAGTTAGAATATGTAGTGTAGCGGTGAAATGCATAGATATTACATAGAATACCAATTGCGAAGGCAGATTACTAATAATATACTGACACTGATGGACGAAAGCGTGGGGAGCGAACAGGATTAGATACCCTGGTAGTCCACGCCGTAA
+
GGGGGGGGDFGGGGGGGGGGGGGGGEGGFGGGGGGFGGGEFGFGFGEGGGGGCFGFGGGGGGGGGGGGGGGGGGGGGGGGGGFFGGGGGGGGGGGFGGGGGGGGGGFGGGGGGGGGGGGGGGGGGGGGGGGGEGGCFFFGGGGGGGGGGGGGGGGGGGGGGGGGGGGGGGGGGGDGGGGGGGGGGGGGGGGGGGGGGGGGGGGFAFGGGGGGGGGGGGGGGGGGGGGGGGGGGGGFGGGGGG>0:EGGGGFFFFGGFFBFGGGGFFGFF4AAFGFFFBF>GD
@M02352:288:000000000-CKWC8:1:1101:13699:14651 1:N:0:ATGCGCAG+AAGGAGTA
TACGGAGGGTTCGAGCGTTATCCGGAATCATTGGGTTTAAAGGGTCCGCAGGCGGTCAATTAAGTCAGAGGTGAAATCCCATCGCTCAACGATGGAACTGCCTTTGATACTGATTGACTTGAGTTATATGGAAGTAGATAGAATAAGTAGTGTAGCGGTGAAATGCATAGATATTACTTAGAATACCGATTGCGAAGGCAGTCTACTACGTATATACTGACGCTGAGGGACGAAAGCGTGGGGAGCGAACAGGATTAGATACCCTGGTAGTCCACGCCGTAA
+
GGGGGGGGGGGGGGGGGGGGGGGGGGGGGGGGGGGGGGGGGGGGGGGGGGGGGGGGGGGGGGGGGGGGGGGGGGEGGGGGGGGGGGGGGGGGGGGGGGGGGGGGGGGGGGGGGGGGGGGGGGGGGGGGGGGGGGGGGGGGGGGGGGGGGGGGGGGGGGGGGGGGGGGGGGGGGGGGGGGGGGGGGGGGGGGGGGGGGGGGGGGGGGGGGGGGGGGGGGGGGGGGGGGGGGGGGGGFGGGGGGFBFFGGGGFFFBCC?FFFGGGGFFGFFFADFGFFBFFBGG
@M02352:288:000000000-CKWC8:1:1101:7755:14667 1:N:0:ATGCGCAG+AAGGAGTA
TACGGAGGGGGTTAGCGTTGTTCGGAATTACTGGGCGTAAAGCGCACGTAGGCGGATCAGAAAGTATAGGGTGAAATCCCAGGGCTCAACCCTGGAACTGCCTTGTAAACTCCTGGTCTTGAGTTCGAGAGAGGTGAGTGGAATTCCGAGTGTAGAGGTGAAATTCGTAGATATTCGGAGGAACACCAGTGGCGAAGGCGGCTCACTGGCTCGATACTGACGCTGAGGTGCGAAAGTGTGGGGAGCAAACAGGATTAGATACCCTGGTAGTCCACACCGTAA
+
GGGEFCCCC:F@F<FGGF:CFGGGGDGGGGGFFFGGGFCEEFGGGGEGGGGGGGGGECGGCCGGEFFGFGFEFGGGGFFGFGGEE8F<FGFGGGG8FFDDGGGFGGGCFFGFGGFFGGGGCFGG<A@AFGGGGGAG@GGGCFDEGGFEGGFF<CFF<7FFGGGGGGGGGGGGGGFGGG8CEGGGGGGGGGFCGCE>EGCEEGGC@FGFDGFFDGGFGGGGGGGG898;<C<CCEGFGFGDEGF?;>FCCFFF?FCG?FAF??FGFFDFFF<AFF@:?BFFGG
@M02352:288:000000000-CKWC8:1:1101:25296:14671 1:N:0:ATGCGCAG+AAGGAGTA
TACGGAGGATCCAAGCGTTATCCGGAATCATTGGGTTTAAAGGGTCCGTAGGTGGATAATTAAGTCAGAGGTGAAATCCTGCAGCTCAACTGTAGAATTGCCTTTGATACTGGTTGTCTTGAGTTATTATGAAGTAGTTAGAATATGTAGTGTAGCGGTGAAATGCATAGATATTACATAGAATACCAATTGCGAAGGCAGATTACTAATAATATACTGACACTGATGGACGAAAGCGTGGGGAGCGAACAGGATTAGATACCCTGGTAGTCCACGCCGTAA
+
GGGGGGBCBFFGGGGGGGGGG,FFGCGGGGGGGGGFE7AFGGFEGFFGGGGGEFG<CEFFFGDGGGGGGGFGGGGGGGGFGFFGGGGGFG9FGGGGGGGGGGGGGGGAFGEFFGGGGGGGGDGGGGGFFGGGGFGGGFGDGGFAFGGGGGGGGGGGGGGGGGGGGGGGGGGGGGGGCFFGGGGGGGGGGFFEGGGEGGGGGGGGGGGGFGFGGGGFGGGGGGGGGGFGDFGGDEGFGCGGGGF?FFGGGG:FBFGGFFFFGGFG?><FFFFFFGFF0:B;5>
@M02352:288:000000000-CKWC8:1:1101:20382:14672 1:N:0:ATGCGCAG+AAGGAGTA
TACGGAGGGTCCGAGCGTTAATCGGAATTACTGGGCGTAAAGCGCACGCAGGCGGTTTGTTAAGCTAGATGTGAAAGCCCTGGGCTCAACCTGGGAATTGCATTTAGAACTGGCAGGCTAGAGTTTTGGAGAGGGGAGTGGAATTCCAGGTGTAGCGGTGAAATGCGTAGATATCTGGAGGAACATCAGTGGCGAAGGCGACTCCCTGGTCAGTAACTGACGCTCATGTGCGAAAGTGTGGGTAGCGAACAGGATTAGATACCCTGGTAGTCCACACCGTAA
+
GGGGGGGGGGGGGGGGGEGGFGGGGEGGGGGGGGGGGGGGGGGGB=FGGGFGGGG@FGGEFGFGGGGGGGGGGGGGGGGGGFGGGGGGGGGGGGGGGGGGFECF<FGGGGGGGGG=FGGGGGGCCFGFGGGGGGGGGFEGGGGGGG9<FGGGFGGGGGGGGGGGGGGGGGGGGGGGCFCFGGGCFFGFDFGGGGGGGGFGGG=ECFGGGFFFGFCFGGGGGGGGGCCFF?FGGGDECGGGGGFBFFDGGGEFFFGGDFFBFFGGFFGFF=<AFG?:?FF?GG
@M02352:288:000000000-CKWC8:1:1101:5549:14699 1:N:0:ATGCGCAG+AAGGAGTA
TACGGAGGATCCAAGCGTTATCCGGAATCATTGGGTTTAAAGGGTCCGTAGGTTGATAATTAAGTCAGAGGTGAAATCCTGCAGCTCAACTGTAGAATTGCCTTTGATACTGGTTATCTTGAGTCATTATGAAGTAGTTAGAATATGTAGTGTAGCGGTGAAATGCATAGATATTACATAGAATACCAATTGCGAAGGCAGATTACTAATAATGTACTGACGCTCATGGACGAAAGCGTGGGGAGCGAACAGGATTAGATACCCCGGTAGTCCACGCCGTAA
+
GGGGGGGGGGGGGGGGGGGGGGGGGGGGGGGGGGGFEEGGGGGGGFGGGGGGFGFGGGGGGGGGGGGGGGGGGGGGGCDFGGGGGGGGGGGGGGGGGGGGGFGGGGGGGGGGGGGGGGGGGGGGFGGFGGGGGGGCGFGGGGGGGGGGGGGGGGGGGGGGGGGGGGGGGGGGGGGGGGGGGGGGGGGDFGGGGGGGGGGGGGFFGGGGGGGGGGGGGGGGGDGGGGGGGGGGGGGFGGGGGGFFFFGGGGFFFFFGFFFFGGGG>BGFFFFFFGFFFBB9GG
@M02352:288:000000000-CKWC8:1:1101:20609:14703 1:N:0:ATGCGCAG+AAGGAGTA
TACGGAGGGTGCAATCGTTGTTCGGATTTACTGGGCATAAAGAGCACGCAGGCGGCCCGCTCAGTCAGATGTGAAAGCCTACGGCCCAACCGTGGAACTGCATTTGATACTGGCGGGCTTGAGGATGGAAGGGGTGAGTGAACCCCAGGTGGAACGGTGAAATGGATAGATATCAGGAGGAACACCGGTGGCGAAAGCGGCTCACTGGTCCATTTCTGACGCTGAGGTGCGAAAGCTAGGGTAGCGAACGGGATTAGATACCCCGGTAGTCCTAGCCGTTAA
+
GGGGDFGG>BFGFGGGGFFGG<FFEGGGGGFGGGGGCFGGGGGG<6,@+@FGGGGD+F:7C:FGGGAFGGGGGGGGGGG,=FFGG:FGGGGGC<FGGDGGGGG<5FGDFGFGG8FC>FGGGGGGC,3DFGGCGGCEGGGGFGG**=C7<FGG7><:F<F12C9;+4,+3+1,22++<<C>/@8*0C>>:CG6/8CGG8:E8**20+3;:+>+:+00::@C8?58=>FC5+19CE50*<=FG:?:7><DD/0<0(90.1)/+<CCEFC3275:8FB>?9)(99
@M02352:288:000000000-CKWC8:1:1101:12954:14717 1:N:0:ATGCGCAG+AAGGAGTA
TACGGAGGGGGTTAGCGTTGTTCGGAATTACTGGGCGTAAAGCGCACGTAGGCGGACCAGAAAGTAAGGGGTGAAATCCCAGGGCTCAACCCTGGAACTGCCTCTTAAACTCCTGGTCTTGAGTTCGAGAGAGGTGAGTGGAATTCCGAGTGTAGAGGTGAAATTCGTAGATATTTGGAGGAACACCAGTGGCGAAGGCGGCTCACTGGCTCGATACTGACGCTGAGGTACGAAAGTGTGGGGAGCAAACAGGATTAGATACCCTGGTAGTCCACACCGTAA
+
GGGGGGGGGGGGGGGGGFGGGGGGGGGGGGGGGGGGGGGGGGGGGGGGGGGGGGGGGGGGGGGGGGGGGGGGGGGGGGGGGGGGGGGGGGGGGGGGGGGGGGGGGGGGGGGGGGGGGGGGGGGGGGGGGGGGGGGGGGGGGGGGGGGGGGGGGGGGGGGGGGGGGGGGGGGGGGGGGGGGGGGGGGGGGGGGGGGGGGGGGGGGGGGGGGGGGGGGGGGGGGGGGGGGGGGGGGGFGGGGGGFFFFGGGGFFFFGGFFFFGGGGFFGFFFFFFGFFFFF?FD
@M02352:288:000000000-CKWC8:1:1101:28774:14775 1:N:0:ATGCGCAG+AAGGAGTA
GACGTAGGGGGCGAGCGTTGTCCGGATTTATTGGGCGTAAAGGGCTCGTAGGCGGTTACGTAAGTCGGATGTGAAAGCTCGAGGCTCAACTTCGAGACGCCATCCGATACTGCGTTGACTTGAGTCCGGTAGAGGAGTGTGGAATTCCTAGTGTAGCGGTGAAATGCGCAGATATTAGGAGGAACACCTATTGCGAAGGCAGCACTCTGGGCCGGTACTGACGCTGAGGAGCGAAAGCATGGGTAGCAAACAGGATTAGATACCCTGGTAGTCCATGCCGTA
+
<<C@DFFGGGG@FFGGFFEEGG9FGBFC@GGFFGGGG>CB@FGGCEGGGEFGGGGFC@FCFDBEFF@EDCFFDCDCFFCFGGGGCFG<FGGGGGGGGGGGCFGGGGGECGDFFFGCEFFGGDGGGCFEGFGGGGGFEGGGGGGGDFGGGGGFFFGCGDGFGCFGGGFGGGEGGDFFGGFGGGDFCDGG?6EFGGGGGGGGFGEGF+CEGGGGGEDGGGFGFEGDGGGGGGGGGGGBD6FGGGFFAEGGGFFFFFG444<F?EF<:FGF?FBFFGF<9:?B9*
@M02352:288:000000000-CKWC8:1:1101:18075:14838 1:N:0:ATGCGCAG+AAGGAGTA
TACGGAGGGTGCAAGCGTTATCCGGAATCATTGGGTTTAAAGGGTCCGCAGGCGGTCAATTAAGTCAGAGGTGAAATCCCATAGCTTAACTATGGAACTGCCTTTGATACTGGTTGACTTGAGTTATACGGAAGTAGATAGAATAAGTAGTGTAGCGGTGAAATGCATAGAGATTACTTAGAATACCGATTGCGAAGGCAGTCTACTACGTATATACTGACGCTCATGGACGAAAGCGTGGGGAGCGAACAGGATTAGATACCCTGGTAGTCCACGCCGTAA
+
GGGGGGGGGGGGGGGGGFGGGGGGGGGGGGGGGGGGGGGGGGGGGGGGGEGGGGGFGGGGGGGGGGGGGGGGGGGGGGGGGGGGGGGGGGGGGGGGGGGGGGGGGGGGGGGGGGGGGGGGGGGGGGGGGGGGGGGGGGGGGGGGGGGGGGGGGGGGGGGGGGGGGGGGGGGGGGGGGGGGGGGGGGGGGGGGGGGGGGGGGGGGGGGGGGGGGGGGGGGGGGGGGDEGGGGGGGGFGGGGGGFFFFGGGGFFFFGGDFFBFGGFFFGFFF<A=FFFFFF>GD
@M02352:288:000000000-CKWC8:1:1101:19978:14858 1:N:0:ATGCGCAG+AAGGAGTA
TACGGAGGGGGTTAGCGTTGTTCGGAATTACTGGGCGTAAAGCGTACGTAGGCGGATTGGAAAGTTGGGGGTGAAATCCCAGGGCTCAACCCTGGAACTGCCTCCAAAACTATCAGTCTAGAGTTCGAGAGAGGTGAGTGGAATTCCAAGTGTAGAGGTGAAATTCGTAGATATTTGGAGGAACATCAGTGGCGAAGGCGGCTACCTGGACAAATACTGACACTGAGGCACGAAAGCGTGGGGAGCAAACAGGATTAGATACCCTGGTAGTCCACGCCGTAA
+
GGGGGFGGGGGFGGGGGGGGGGGGGGGGGGGGGGGGGGGGGGGGGGGGFGGGGGGFGFGGFGGGGGGGGGGGGGGGGGGGGGGGGGGGGGGGGGGGGGGGGGGGGGGGGGGGGGGGGGGGGGGGGGGGGGGGGGGGGGGGGGGGGGGGGGGGGGGEGGGGGGGGGGGGGGGGGGGFGGGGGGGGGGGGGGGGGGGGGGGGGGGGGGGGGGFGGGGGGGGGGGGGGGGGGGGGGGGFGGGGGGFFFFGGGGFFFFGGFFAFGGGGFFFFFFFFFGFFFFFFGG
@M02352:288:000000000-CKWC8:1:1101:10654:14870 1:N:0:ATGCGCAG+AAGGAGTA
TACGGAGGGTGCGAGCGTTAATCGGAATTACTGGGCGTAAAGCGCATGCAGGTGGTTCATTAAGTCAGATGTGAAAGCCCGGGGCTCAACCTCGGAACTGCATTTGAAACTGGTGAACTAGAGTGCTGTAGAGGGGGGTAGAATTTCAGGTGTAGCGGTGAAATGCGTAGAGATCTGAAGGAATACCAGTGGCGAAGGCGGCCCCCTGGACAGACACTGACACTCAGATGCGAAAGCGTGGGGAGCAAACAGGATTAGATACCCTGGTAGTCCACGCCGTAA
+
GFGFGCEDGECGGCGFGEEG<6CDGE7FGGGGGFGGGGGEFGGGGGGGFFFDCEGGFGGGGGGGGGGGFGGGGGGGGGGGCGC@FCGGGFDGGGGGFFFFGEG<FAFGFFGGGDDGGGGGGFGGDFGGGGGFFGGGGGGECGCFGDCCFGFEEGCGG>EEGFGGGGGGGC79@CCFGGGFCGFFGGGFGFGGGGCEGGEGGG?CEEEGEGFCE8AFFGGGC@FG?7?+<CFDDC<7CEGE8852>BGCCFFFFBCFFFFFGFGF?FFFFFBA=CFFFFB>GD
@M02352:288:000000000-CKWC8:1:1101:11834:14939 1:N:0:ATGCGCAG+AAGGAGTA
TACGGAGGGTCCAAGCGTTATCCGGATTTATTGGGTTTAAAGGGTCCGTAGGCGGGCTTATAAGTCAGAGGTGAAATCCCATCGCTCAACGATGGAACTGCCTTTGATACTGTAGGTCTTGAATATATTTGAAGTAGGCGGAATATGTAGTGTAGCGGTGAAATGCATAGATATTACATAGAACACCAATTGCGAAGGCAGCTTACTAAGATATTATTGACGCTGATGGACGAAAGCGTGGGTAGCGAACGGGATTAGATACCCCGGTAGTCCACGCCGTAA
+
GGGGGGGGGGGGGGGGGGGGGGGGGGGGGGGGGGGFGGGGGGGGGGGGGGGGGGGGGGGGGGGGGGGGGGGGGGGGGGGGGGGGGGGGGGGGGGGGGGGGGGGGGGGGGGGGGGGGGGGGGG<DGGGGGGGGGGGGGGGGGGGGGGGGGGGGGGGGGGGGGGGGGGGGGGGGGGGGGGGGGGGGGGGGGGGGGGGGGGGGGGGGGGGGGGGGGGGGGGGGGGGGGGGGGGGGGGGFGGGGGGFFFFGGGGFFFFGGFFFFGGGGFFGFBEFFFGFFFFFFGG
@M02352:288:000000000-CKWC8:1:1101:26459:14953 1:N:0:ATGCGCAG+AAGGAGTA
TACGGAGGATCCAAGCGTTATCCGGAATCATTGGGTTTAAAGGGTCCGTAGGTGGATAATTAAGTCAGAGGTGAAATCTTGCCGCTTAACGGTAAAATTGCCTTTGATACTGGTTATCTTGAGTTATTATGAAGTGGTTAGAATATGTAGTGTAGCGGTGAAATGCATAGATATTACATAGAATACCAATTGCGAAGGCAGATCACTAATAATATACTGACACTGATGGACGAAAGCGTGGGGAGCGAACGGGATTAGATACCCCGGTAGTCCACGCCGTAA
+
GGGGGGGGGFG<CFGGGGGGGFGGGGGGFGFGGGGBCEGGGGGGFGGGGGGGDGGGGGGGGGGGGGEFEGGGGGGGGGGFGGGGGGGGGGGGGGDGGFGGGGGGGCEGGGGGGGGGGGGGGGGGGFCGGGGGGGGGGGGFGGGGGFGGGGGGGGGGGGGGGGGGGGFGGGGGGGGGGGGGGGGGGGGGGGGGGGGGGGGGGFGGGGGFFGFCEGGGGGGGGGGGGGEGCFFGGGGFFGGGGGF@FFGGGG@DFFGGFFFFCGGG@EGFFFFFFGFFFFFFGG
@M02352:288:000000000-CKWC8:1:1101:6326:14959 1:N:0:ATGCGCAG+AAGGAGTA
TACGGAGGGGGTTAGCGTTGTTCGGAATTACTGGGCGTAAAGCGCACGTAGGCGGATCAGAAAGTATAGGGTGAAATCCCAGGGCTCAACCCTGGAACTGCCTTGTAAACTCCTGGTCTTGAGTTCGAGAGAGGTGAGTGGAATTCCGAGTGTAGAGGTGAAATTCGTAGATATTCGGAGGAACACCAGTGGCGAAGGCGGCTCACTGGCTCGATACTGACGCTGAGGTGCGAAAGTGTGGGGAGCAAACAGGATTAGATACCCTGGTAGTCCACACCGTAA
+
GDFFGBCEGCECFEGGGCFFGGGFGDGGGGGGGGGGGFEBCFGGGGGGGGGGGGGGGGGGGFGFFFGGGGGGGGGGGFGGGGGGGC@GGFGGGFGGGGDGGGGGFGGFFGGGDFFFFCFFFFGFGFGGGGGGGGFGGGGGCFFFGGGFFGFGGGGGGGGFFEGGGGGGGFGGGGGGGGCEGGGGGGGGGEGGGGEEGGGGGGCDGCGGFGGGCGFGGGGGGGGCCDGGGGGDDEGDGGGGGGFFFFGFAFF@<FFC269?E9CDFFGF<6<<=FFBF6><DC
@M02352:288:000000000-CKWC8:1:1101:10726:14980 1:N:0:ATGCGCAG+AAGGAGTA
TACGGAGGATCCAAGCGTTATCCGGAATCATTGGGTTTAAAGGGTCCGTAGGTGGATAATTAAGTCAGAGGTGAAATCCTGCAGCTCAACTGTAGAATTGCCTTTGATACTGGTTGTCTTGAGTTATTATGAAGTAGTTAGAATATGTAGTGTAGCGGTGAAATGCATAGATATTACATAGAATACCAATTGCGAAGGCAGATTACTAATAATATACTGACACTGATGGACGAAAGCGTGGGGAGCGAACAGGATTAGATACCCTGGTAGTCCACGCCGTAA
+
GGGGGGGGGGGGGGGGGGGGGGGGGFGGGGGGGGGGGGGGGGGGGGGGGGGGGGGFGGGGGGGGGGGGGGGGGGGGGGGGGGGGGGGGGGGGGGGGGGGGGGGGGGGGGGGGGGGGGGGGGGGGGGGGGGGGGGGGGGGGGGGGGGGGGGGGGGGGGGGGGGGGGGGGGGGGGGGGGGGGGGGGGGGGGGGGGGGGGGGGGGGGGGGGGGGGGGGGGGGGGGGGGGGGGGGGGGGFGGGGGGFFFFGGGGFFFFGGFFFFGGGGFFGFFFFFFGFFFFFFGG
@M02352:288:000000000-CKWC8:1:1101:18117:14982 1:N:0:ATGCGCAG+AAGGAGTA
TACGGAGGGGGTTAGCGTTGTTCGGAATTACTGGGCGTAAAGCGCACGTAGGCGGACTATTAAGTCAGAGGTGAAATCCCAGGGCTCAACCCTGGAACTGCCTCCAAAACTATCAGTCTAGAGTTCGAGAGAGGTGAGTGGAATTCCAAGTGTAGAGGTGAAATTCGTAGATATTTGGAGGAACACCAGTGGCGAAGGCGGCTCACTGGCTCGATACTGACGCTGAGGTCCGAAAGTGTGGGGAGCAAACAGGATTAGATACCCTGGTAGTCAACACCGTAA
+
GGGGGFFGGGGCFGGGGGGGGGGGGGGGGGGGGGGCFGGGGGFGCEFGGGGGGGGGGGGGGGGGGGGGGGGGGGGGGFFEGGGGGGGGGGGGCGFGGGGFGGGGGGGG8DEEFFGGGGGFF@CEEFFGGGGGGGGFGGFFGGCGGGDCEGFGEGFGGGGGGGGGGGGGFCEFGGGGG<EG8FFF,F*:*?F8:8E:EECG>CE><E7C889EEG6*2+<+2/1*//;80*29CE<B:CCFGG5(2.CCFF:@0(9:7?49CFG6*8C966.:*0928,<4CC
@M02352:288:000000000-CKWC8:1:1101:21374:14991 1:N:0:ATGCGCAG+AAGGAGTA
TACGGAGGGTCCGAGCGTTATCCGGAATCATTGGGTTTAAAGGGTTCGTAGGCGGGTCAATAAGTCAGAGGTGAAATCTTGCAGCTTAACTGTAAAATTGCCTTTGATACTGTTGACCTTGAATTACTGTGAAGTGGTTAGAATATGTAGTGTAGCGGTGAAATGCTTAGAGATTACATAGAATACCGATTGCGAAGGCAGATCACTAACAGTATATTGACGCTGATGAACGAAAGCGTGGGTAGCGAACGGGATTAGATACCCCGGTAGTCCACGCCGTAA
+
GGGGGGGGGGGGGGGGGGGGGGFGGGGGGGGGGGGFGGGGGGGGGGGGFGGGGGGGGGGGGGGGGGGGGGGGGGGGGGGGGGGGGGGGGGGGGGGGGGGGGGGGGGGGGGGGGGGGGGGGGGGGGGGGGGGGGGGGGGGGGGFGGGGGGGGGGGGGGGGGGCFGGGGGGGGGGGGGGGGGGGGGGGGGGGGGGGGGGGGGGGGGGGGGGGGGCFGGGGGGGGGGGGGGGGGGGGGFGGGGGGFFFFDGGGFFFFGGFFFFGGGGFFGDFFFFFGFFFFFFGG
@M02352:288:000000000-CKWC8:1:1101:16120:15115 1:N:0:ATGCGCAG+AAGGAGTA
TACGGAGGGTCCGAGCGTTAATCGGAATTACTGGGCGTAAAGCGCACGCAGGCGGTTTGTTAAGCTAGATGTGAAAGCCCTGGGCTCAACCTGGGAATTGCATTTAGAACTGGCAGGCTAGAGTTTTGGAGAGGGGAGTGGAATTTCTGGTGTAGCGGTGAAATGCGTAGATATCAGAAGGAACATCAGTGGCGAAGGCGACTCTCTGGCCAAAGACTGACGCTCATGTGCGAAAGTGTGGGTAGCGAACAGGATTAGATACCCTGGTAGTCCACACCGTAA
+
GGGGGGGGGGGGGGGGGGGGGGGGGGGGGGGGGGGGGGGGGGGGGGGGGGGGGGGGGGGGGGGGGGGGGGGGGGGGGGGGGGGGGGGGGGGGGGGGGGGGGGGGGGGGGGGGGGGGGGGGGGGFGCFGGGGGGGGGGGGGGGGGGGGGGGGGGGGGGGGGGGGGGGGGGGGGGFGGGGGGGGGGGGGGGGGFGGGGGGGGGGGGGGGGGGGGGGGGGGGGGGGGGGGGGCFDGGGFGGGGGGFFFFGGGGFFFFGGFFFFGGGGFFGFFFFFFGFF?BFFGG
@M02352:288:000000000-CKWC8:1:1101:21169:15121 1:N:0:ATGCGCAG+AAGGAGTA
TACGGAGGGTCCAAGCGTTATCCGGAATCATTGGGTTTAAAGGGTCCGCAGGCGGTCAATTAAGTCAGAGGTGAAATCCCATAGCTTAACTATGGAACTGCCTTTGATACTGGTTGACTTGAGTCATATGGAAGTAGATAGAATGTGTAGTGTAGCGGTGAAATGCATAGATATTACACAGAATACCGATTGCGAAGGCAGTCTACTACGTATGTACTGACGCTCATGGACGAAAGCGTGGGGAGCGAACAGGATTAGATACCCTGGTAGTCCACGCCGTAA
+
GGGGGGGGGGGGGGGGGGGGGGGGGGGGGGGGGGGGGGGGGGGGGGGGGGGGGGGGGGGGGGGGGGGGGGGGGGGGGGGGGGGGGGGGGGGGGGGGGGGGGGGGGGGGGGGGGGGGGGGGGGGGGGGGGGGGGGGGGGGGGGGGGGGGGGGGGGGGGGGGGGGGGGGGGGGGGGGGGGGGGGGGGGGGGGGGGGGGGDGGGGFGGGGCGDGGGFGGGGGGGDGGGGGGGGGGGGGFGGGGGGFFFFGGGGFFFFGGFFFFGGFGFFFFAFFFFGFFFBF>D>
@M02352:288:000000000-CKWC8:1:1101:10836:15123 1:N:0:ATGCGCAG+AAGGAGTA
TACGGAGGGTCCGAGCGTTAATCGGAATTACTGGGCGTAAAGCGCACGCAGGCGGTTTGTTAAGCTAGATGTGAAAGCCCTGGGCTCAACCTGGGAATTGCATTTAGAACTGGCAGGCTAGAGTTTTGGAGAGGGGAGTGGAATTCCAGGTGTAGCGGTGAAATGCGTAGATATCTGGAGGAACATCAGTGGCGAAGGCGACTCCCTGGTCAGTAACTGACGCTCATGTGCGAAAGTGTGGGTAGCGAACAGGATTAGATACCCTGGTAGTCCACACCGTAA
+
GGGGGGGGGGGGGGGGGGGGCFFGGGGGGGGGGGGGGGGGGGGGGGGGGGGGGGGGGGGGGGGGGGGGGGGGGGGGGGGGGGGGGGGGGGGGGGGGGGGGGGGGGGGGGGGGGGGGGGGGGEGGGGGGGGGGGGGGGGGGGGGGGGG9FFCCF<;2F@<<FGG?BCEE*/::FFFEGFFGGGFE<F:9:,?CE8EEGGF>EECEGGGGC<*+:<CCF?99<CC58C::+9:DEG7BD<:CGGF24FDD*95@::F7<F9F7:FF6@C@204:8CFFFFF<:>
@M02352:288:000000000-CKWC8:1:1101:16771:15172 1:N:0:ATGCGCAG+AAGGAGTA
TACGGAGGGGGTTAGCGTTGTTCGGAATTACTGGGCGTAAAGCGCACGTAGGCGGATCAGAAAGTATAGGGTGAAATCCCAGGGCTCAACCCTGGAACTGCCTTATAAACTCCTGGTCTTGAGTTCGAGAGAGGTGAGTGGAATTCCAAGTGTAGAGGTGAAATTCGTAGATATTTGGAGGAACACCAGTGGCGAAGGCGGCTCACTGGCTCGATACTGACGCTGAGGTGCGAAAGTGTGGGGAGCAAACAGGATTAGATACCCTGGTAGTCCACACCGTAA
+
GGGGGGGGGGGGGGGGGGGGGGGGGGGGGGGGGGGGGGGGGGGGGEGGGGGGGGGDDEFGFGGGGFFFDGGGGGGGGGFGGGFGGGGGGGFGGGGGGGGGGGGGGGGDFGGGGGGGGGGGGGGGDFGGGGGGGGGGGGGGGGGGGGDGGGGGGGG9FGGGGGGGCGGGGGGGGGGFEFDGGGGGGGGGGGGGGGGGGGGDGGGGCGGGGCFGGGFFGGGGGGGGGGGGGDFGGGGFGGGGGGFBFFDGFGFFBFGGFFFFGGGGFFGFFFFFFGFFFFFFGG
@M02352:288:000000000-CKWC8:1:1101:28772:15189 1:N:0:ATGCGCAG+AAGGAGTA
TACGGAGGGTCCGAGCGTTAATCGGAATTACTGGGCGTAAAGCGTGCGTAGGTGGTTTGTTAAGCAAGATGTGAAAGCCCCGGGCTCAACCTGGGAACTGCATTTTGAACTGGCAAACTAGAGTATTGTAGAGGGTAGTGGAATTTCCAGTGTAGCGGTGAAATGCGTAGAGATTGGAAGGAACATCAGTGGCGAAGGCGGCTACCTGGACAAATACTGACACTGAGGCACGAAAGCGTGGGGAGCAAACAGGATTAGATACCCTGGTAGTCCACGCCGTAA
+
GGGGGGGGGGG@FGGGGGGCGGGGGGFGGGGGDGGGEGGGGGGGGGGGGGGGGGGCFGGGGGGGGDGGFFGGGGGGGGGGGGGCFGGGGGGGFGGGGGGGGGGGGGG@DGGGGGGFFGGGGCFGFGGGGGGGGGGGFGGGGGGGGGGGGGGGGGGGGGGGGFFGGGGGGGGGGGGGGGGGGGGGGFGFEGGGGGGGGGGGDEGGGGGGCC<FGGGGGGGGGGGGGFGFFGGGGGGFGGGGGCEFBEGGGFFFFBGGFFFFGGGDFFFFB=AAFGF?F6>1CD
@M02352:288:000000000-CKWC8:1:1101:25038:15203 1:N:0:ATGCGCAG+AAGGAGTA
TACGGAGGGTGCAAGCGTTATCCGGAATCATTGGGTTTAAAGGGTCCGTAGGCGGGCTAATAAGTCAGTGGTGAAATGCAGGGGCTTAACTCCGGCACTGCCATTGATACTGTTAGTCTTGAATTATTGTGAAGTGGTTAGAATATGTAGTGTAGCGGTGAAATGCATAGATATTACATAGAATACCAATTGCGAAGGCAGATCACTAATCATGTATTGACACTGATGGACGAAAGCGTGGGGAGCGAACAGGATTAGATACCCTGGTAGTCCACGCCGTAA
+
GGGGGGGGGGGGGGGGGGGGGGGGGGGGGGGGGGGFFGGGGGGGGGGGGGGGGGGGGFGGGGGGGGGGGGGGGGGGGCGGGFGGGGGGGGGGGGGGFFGGGGFGGGGGGGGGGGGGCFGGGGGGGGGGGGGGGGGGGFGGGGGGGGGGGGGGGGGGGGGGFGGGGGGGGGGGGGGGGGGGCFGGGGGGGGGGGGGGGGGGGGGGGGGGGG*2B<FFGGGGGGGGGGG?EGGDGGGEGGGGGGE?FFDDGGFFFFGG?FBFGFGGFFGF4?><?C?BFFBFGG
@M02352:288:000000000-CKWC8:1:1101:22510:15218 1:N:0:ATGCGCAG+AAGGAGTA
TACGGAGGGGGTTAGCGTTGTTCGGAATTACTGGGCGTAAAGCGCGCGTAGGCGGACTAGTCAGTTAGAGGTGAAATCCCAGGGCTCAACCCTGGAACTGCCTTTAATACTGCTAGTCTTGAGTTCGAGAGAGGTGAGTGGAATTCCGAGTGTAGAGGTGAAATTCGTAGATATTCGGAGGAACACCAGTGGCGAAGGCGGCTCACTGGCTCGATACTGACGCTGAGGTGCGAAAGCGTGGGGAGCAAACAGGATTAGATACCCTGGTAGTCCACGCCGTAA
+
GGGGGGGGGGGGEGGGGGGGGGGGGGGGGGGGGGGGGGGGGGGGGGGGFGGGGGGGGGGGGGGGGGGGGGGGGGGGGGGGGGGGGGGGGGGGGGGGGGGGGGGGGGGGGGGGFGGGGGGGGGGGGGGGGGGGGGGGGGGGGGGGGGGGGGGGGGGGGGGGGGGGGGGGGGGGGGGGGGGGGGGGGGGGGGGGGGGGGGGGGG8CFGGGFGGGGEGGGGGCFEGGEDGGGGGGGGGFGGGGEGFFFF>D6C>FFFGGFFFFGGGGF:FFA@BAFGF608>>GD
@M02352:288:000000000-CKWC8:1:1101:16303:15236 1:N:0:ATGCGCAA+AAGGAGTA
TACGGAGGGTGCGAGCGTTATCCGGAATCATTGGGTTTAAAGGGTGCGTAGGCGGACATATAAGTCAGTGGTGAAAGTCTGTGGCTTAACCGTAAAATTGCCGTTGATACTGTCTGTCTTGAATTAATTAGAGGTGGTTAGAATATGTAGTGTAGCGGTGAAATGCTTAGAGATTACGTAGAATACCGATTGCGAAGGCAGCTCACTAACCTTCTATTGACACTGATGGACGAAAGCGTAGGTAGCGAACAGGATTAGATACCCTGGTAGTCTACGCCGTAA
+
GGGGGGGG7F;F+BFGGGGGGGGGGG+D,EFGGGGGGGGGGGGG<,BFGGGG9FG+@E,5CFGGGGGGGEGGGGGGGGFGG5EEGG<FGGG+FF+DFGGGGA+BFEGGGGGGD,CFGGGGGG@F,,,,,,@F,@FFG+33@FGG93FF<FGGGFGGGGGGGGGGGGGGGGG9DE;FG*2?FGG;8CFGGGGGGGGGGGGGG*CGGGG9++*++34B9FFFG+CFFFGG62>DGGGF*CD8EGFF7F5DEGFFFFGGFFFFGGGGFFGFFFBD6CF1;0:>CC
@M02352:288:000000000-CKWC8:1:1101:14309:15264 1:N:0:ATGCGCAG+AAGGAGTA
TACGGAGGGTGCAAGCGTTATCCGGAATCATTGGGTTTAAAGGGTCCGTAGGCGGACTAATAAGTCAGAGGTGAAATCCCGCAGCTCAACTGTGGAACTGCCTTTGAAACTGTTAGTCTTGAGTTATTGTGAAGTGGTTAGAATATGTAGTGTAGCGGTGAAATGCTTAGAGATTACATGGAATACCGATTGCGAAGGCAGATCACTAACAATATACTGACGCTGATGGACGAAAGCGTGGGGAGCGAACAGGATTAGATACCCTGGTAGTCCACGCCGTAA
+
GGGG@FGGDGGGGGGGGGG7FGGGGGFGEFGGGGGC:FGGGGFGE@CFFGGGGGGCB>FEFGGGGGFGGGGGGGGGGGGGFG=EGGGGGGGGGCFGGFGGG8FFDGGGGGGGGG<B@FGGGGGGE9<CA8EF9F@FA,D9FGGE<=B@FFGGGGGGGGGGGGGGGGAFGGG,DFFGF9>@FGGGGGG7:FCFGGGGGGGCG5FGGGGC+97<9++?EGGGGGGGGG?F96CGGGGFGDGGGG:<BFGGGGFFFBGGBFFFDGGGFFGFFFFFFG=BFFFFGG
@M02352:288:000000000-CKWC8:1:1101:6779:15278 1:N:0:ATGCGCAG+AAGGAGTA
TACGAGGGGTGCAAGCGTTAATCGGAATTACTGGGCGTAAAGCGCACGCAGGCGGTTTGTTAAGCTAGATGTGAAAGCCCTGGGCTCAACCTGGGAATTGCATTTAGAACTGGCAGGCTAGAGTTTTGGAGAGGGGAGTGGAATTCCAGGTGTAGCGGTGAAATGCGTAGATATCTGGAGGAACATCAGTGGCGAAGGCGACTCCCTGGTCAGTAACTGACGCTCATGTGCGAAAGTGTGGGTAGCGAACAGGATTAGATACCCTGGTAGTCCACACCGTAA
+
GGGGDFGGGGGGGGGGGGGGDFGGGGGGGGGGGGGGGGGGGGGGEBGGGGGGGGGFEGGGGGGGGGGGGGGGGGGGGFGGGEGGGGGGGGGGGGGGGGGGGGGGGFCFFGGGGGGGGGGFGGGGGFGGDGGGGGGGGGGGGGDFGGGFGGGGGGGGGGGGGGGGGGGGDGGGGGGFGGGGGGFGFGGC@FGGGGGGGGGGGGGGGGGGGGGGGFGGGGGGGGDGGGGGGFGGGGGFGGGGGGFFFFGGGGFFFFGGFFBFCGGGFFGFFFFFFGFFFFEFCC
@M02352:288:000000000-CKWC8:1:1101:9459:15296 1:N:0:ATGCGCAG+AAGGAGTA
TACGGAGGGTGCAAGCGTTATCCGGAATCATTGGGTTTAAAGGGTCCGCAGGCGGTCAATTAAGTCAGAGGTGAAATCCCATAGCTTAACTATGGAACTGCCTTTGATACTGGTTGACTTGAGTTATACGGAAGTAGATAGAATGTGTAGTGTAGCGGTGAAATGCATAGAGATTACACAGAATACCGATTGCGAAGGCAGTCTACTACGTATATACTGACGCTCATGGACGAAAGCGTGGGGAGCGAACAGGATTAGATACCCTGGTAGTCCACGCCGTAA
+
GGGDGFGGGFGGGGGGGGGG8FFDGGE7FFCEFGGF@FCFGCFGGGGDGG>FGGGGGGGGGGGGGGGGGCFFGFGGGFGGGGGGGGGGGGCCGGGGGGGGGGGGGGGGGGGGG<FGFFGG,DEGGGGGG@FFGGFGGFGGACAFCGGGGGGGGGGGDEGGG9FGGGGGGGGGGFFGGGGGGGGGGGGGGGGFGGGGD>CFGGFCGGGFGG40<8>+9B?ACEC:CCC7?CFDEGD7CEGEGGEF0>DDGGD??:97<*2@FGGGF>FF9F<>7?FBF05(91
@M02352:288:000000000-CKWC8:1:1101:2105:15300 1:N:0:ATGCGCAG+AAGGAGTA
TACGGAGGATCCAAGCGTTATCCGGAATCATTGGGTTTAAAGGGTCCGTAGGTTGATAATTAAGTCAGAGGTGAAATCCTGCAGCTCAACTGTAGAATTGCCTTTGATACTGGTTATCTTGAGTCATTATGAAGTAGTTAGAATATGTAGTGTAGCGGTGAAATGCATAGATATTACATAGAATACCAATTGCGAAGGCAGATTACTAATAATGTACTGACACTGATGGACGAAAGCGTGGGGAGCGAACAGGATTAGATACCCTGGTAGTCCACGCCGTAA
+
GGGGGGGGGGEGCFFGGGGGGGGGEFGCFGG9CFGGGGGGGGGGGGFGGFGGGFGGGGGGGGGGGGGGGGCFGGGGGGGGGGGGFFFFGGFGGGGGGGGCFFDFCADAEFFGGGGGGGGGGDFFDGGGFFGGGFFGGGGGCCFGDGGFGECBFGFGCGGGGGGGGGGGGFGGGGGGGGGGGFCB>FFFFGGFFDEGC5EGGGGGCEGGGGGFGGFGFFCGGGGGGGGCFGFGGGG>FG5EGG)218)9ED3???FGFFAFFFF<@FG@FBFBFGF:9?E9CD
@M02352:288:000000000-CKWC8:1:1101:4977:15305 1:N:0:ATGCGCAG+AAGGAGTA
TACGGAGGGTGCAAGCGTTATCCGGAATCATTGGGTTTAAAGGGTCCGTAGGCGGGCATATAAGTCAGTGGTGAAAGTCTGTGGCTCAACCATAGAATTGCCATTGATACTGTATGTCTTGAATTATTGTGAAGTGGTTAGAATATGTAGTGTAGCGGTGAAATGCTTAGAGATTACATAGAATACCGATTGCGAAGGCAGATCACTAACAATATATTGACGCTGATGGACGAAAGCGTAGGTAGCGAACAGGATTAGATACCCTGGTAGTCTACGCCGTAA
+
GGGGGFGGGGGGGGGGGGGGGGGGGGGGGGGGGGGGGGGGGGGGGGGGGGGGGGGGGGGGGGGGGGGGGGGGGGGGGGGGGGGGGGGGGGGGGGGGGGGGGGGGGGGGGGGGGGGGGGGGGGGGGGGGGGGGGGGGGGGGGGGGGGGGGGGGGGGGGGGGGGGGGGGGGGGGGGGGGGGGGGFGGGGGGGGGGGGGGGGGGGGGGGGFGGGGGGGGGG9FGGGGGGGGGFGC>EDEGGGECEFFFFGDGGFFFFGGFFFFGGGGFFGFAFFFFGFFFFFFGD
@M02352:288:000000000-CKWC8:1:1101:22976:15308 1:N:0:ATGCGCAG+AAGGAGTA
TACGGAGGGTCCGAGCGTTAATCGGAATTACTGGGCGTAAAGCGCGCGTAGGCGGCTTGGTCAGTCAGATGTGAAAGCCCCGGGCTCAACCTGGGAATTGCACCTGATACTGCCAAGCTAGAGTACAGAAGAGGGTGGTGGAATTTCCTGTGTAGCGGTGAAATGCGTAGATATAGGAAGGAACATCAGTGGCGAAGGCGGCCACCTGGTCTGATACTGACGCTGAGGTGCGAAAGCGTGGGGAGCAAACAGGATTAGATACCCTGGTAGTCCACGCCGTAA
+
GGGGGFGGGGGGGDGGGCCEDFGFEEGGGGGFFFGGGGGGGGGGGGGG>FGGGGGEFGGGGGGGFGGFGFGFFGGGGGGGGGGGGGGGGGGGEGGGGGGGGGGGGCGGGGFFFFGGGGFGGGGGGGGGGGGGGGE>FEFFGGGDCFGDFEGCFFGFGGFCGGGDFCEEGEG>F@FGGGGGGGGGF:FGGGGGGGGGGGGGGG5CECEEFAFFGG?FC@CFFEGCE3FG6EGGEGGFCEDGEEFFFFFGGCF??:6C?FAFG?F4@<F<<?>AFF=?04@1C7
@M02352:288:000000000-CKWC8:1:1101:9462:15314 1:N:0:ATGCGCAG+AAGGAGTA
TACGGAGGGTGCAAGCGTTATCCGGAATCATTGGGTTTAAAGGGTCCGCAGGCGGTCAATTAAGTCAGAGGTGAAATCCCATAGCTTAACTATGGAACTGCCTTTGATACTGGTTGACTTGAGTTATACGGAAGTAGATAGAATGTGTAGTGTAGCGGTGAAATGCATAGAGATTACACAGAATACCGATTGCGAAGGCAGTCTACTACGTATATACTGACGCTCATGGACGAAAGCGTGGGGAGCGAACAGGATTAGATACCCTGGTAGTCCACGCCGTAA
+
GGGGGGGGGGGGGGGGGGGGGGGGGGGGGGGGGGGGGGGGGGGGGGGGGGGGGGGGGGGGGGGGGGGGGGGGGGGGGGGGGGGGGGGGGGGGGGGGGGGGGGGGGGGGGGGGGGGGGGGGFGGGGGGGGGGGGGGGGGFGGGGGGGGGFGGGGGFFGGGGGGGGGGGGGGGFFGGFGGGGGGGGGGGGGGGGGDGEGGGGGGGFFGGGGGGGGGGGGGFEFGGGGGFGGF<CEGGFGGGGGGF?FFGGGGFF::FFB=AFGGGGFFGF>BFBBFF?F?B>DD
@M02352:288:000000000-CKWC8:1:1101:2100:15318 1:N:0:ATGCGCAG+AAGGAGTA
TACGGAGGATCCAAGCGTTATCCGGAATCATTGGGTTTAAAGGGTCCGTAGGTTGATAATTAAGTCAGAGGTGAAATCCTGCAGCTCAACTGTAGAATTGCCTTTGATACTGGTTATCTTGAGTCATTATGAAGTAGTTAGAATATGTAGTGTAGCGGTGAAATGCATAGATATTACATAGAATACCAATTGCGAAGGCAGATTACTAATAATGTACTGACACTGATGGACGAAAGCGTGGGGAGCGAACAGGATTAGATACCCTGGTAGTCCACGCCGTAA
+
GGGGGGGGGGGGGGGGGGGGGGGGGGGGGGGGGGGGGGGGGGGGGGGGGGFGGGGGGGGGGGGGGGGGGGGGGGGGGGGGGGGGGGGGGGGGGGGGFGGGGFEGGGGGGGGGGGGGGGGGGGGGGGGGGGGGCFGGGGGGGGGGGGGGGGGGGGGGGGGGGGGGGGGGGGGGGGGGGGGGGGGGGGGEDFGGGDGEGGFGGGGGGGGGGGFGGGGGGGGGGGGGGGGGCGGGGGGFGGGGGGF@FBGGGGFF?FGGFFFFGGGGFFGFFFAD@GFFFFFFGG
@M02352:288:000000000-CKWC8:1:1101:12747:15332 1:N:0:ATGCGCAG+AAGGAGTA
TACGGAGGGGGTTAGCGTTGTTCGGAATTACTGGGCGTAAAGCGTACGTAGGCGGATTGGAAAGTAAGAGGTGAAATCCCAGGGCTCAACCCTGGAACTGCCTTTTAAACTATCAGTCTAGAGTTCGAGAGAGGTGAGTGGAATTCCAAGTGTAGAGGTGAAATTCGTAGATATTTGGAGGAACACCAGTGGCGAAGGCGGCTCACTGGCTCGATACTGACGCTGAGGTACGAAAGTGTGGGGAGCAAACAGGATTAGATACCCTGGTAGTCCACACCGTAA
+
GGGGGFEGGGGGGGGGGGGGGGGGGGGGGGGGGGGGGGGGGGGGGGGGGGGGGGGGGGGGGGGGGGGGGGGGGGGGGGGGGGGGGGGGGGGGGGGGGGGGGGGGGGGGGGGGGGGGGGGGGGGGGGGGGGGGGGGGFGGGGGGGGGGGGGGGGGGGGGGGGGGGGGGGGGGGGGGGGGFGGGGGGGGGGGGGGGGGGGGGGGGGGGGGGGGGGGGGGGGGGGGGGGGGGGGGGGDFGGGGGGFFFFGCGGFFFFGGFFAFGGGGFFGFFFFFFGFFFFFFGG
@M02352:288:000000000-CKWC8:1:1101:11129:15334 1:N:0:ATGCGCAG+GAGGAGTA
TACGGAGGGGGTTAGCGTTGTTCGGAATTACTGGGCGTAAAGCGCACGTAGGCGGATCAGAAAGTATAGGGTGAAATCCCAGGGCTCAACCCTGGAACTGCCTTATAAACTCCTGGTCTTGAGTTCGAGAGAGGTGAGTGGAATTCCGAGTGTAGAGGTGAAATTCGTAGATATTCGGAGGAACACCAGTGGCGAAGGCGGCTCACTGGCTCGATACTGACGCTGAGGTGCGAAAGTGTGGGGAGCAAACAGGATTAGATACCCTGGTAGTCCACACCGTAA
+
GGGGGFGGGGGGGGGGGGGGGGGGGGGGGGGGGGGGGGGGGGGGGGGGGGGGGGGEGGGGGGGGGGGGGGGGGGGGGGGGGGGGGGGGGGGGGGGGGGGGGGGGGGGGGGGGGGGGGGGGGGGGGGGGGGGGGGGGGGGGGGGGGGGGGGGGGGGGGGGGGGGGGGGGGGGGGGGGGGGGGGGGGGGGGGGGGGGGGGGGGGGGGGGGGGGGGGGGGGGGGGGGGGGGGGGGGGGFGD:FEGFFFFGGDGFFFFGGBFFFGGGGFFF?AF<AFGFFFFF6FG
@M02352:288:000000000-CKWC8:1:1101:19154:15368 1:N:0:ATGCGCAG+AAGGAGTA
TACGGAGGATCCAAGCGTTATCCGGAATCATTGGGTTTAAAGGGTCCGTAGGTGGATAATTAAGTCAGAGGTGAAATCCTGCAGCTCAACTGTAGAATTGCCTTTGATACTGGTTATCTTGAATTATTGTGAAGTGGTTAGAATATGTAGTGTAGCGGTGAAATGCATAGATATTACATAGAATACCGATTGCGAAGGCAGATCACTAACAATATATTGACACTGATGGACGAAAGCGTGGGGAGCGAACAGGATTAGATACCCTGGTAGTCCACGCCGTAA
+
GGGGGGGGEGGGGGGGGGGGGGGGGGGGGGGGGGGFFGGGGGGGGDGGFGGGFGGDGEGGGGGGGGGGGGGGGGGGGGGFGG?FGGGGGGGGFGFGGGGGGGGGGGGGGGGGGGGGFGGGGGGGGFGEBFGGGGGGGGFFGGGGGGGGGGGGGGGGGGGGGGGGGGGGGGGGGGGGGGGGGGGGGGGGGGGGGGGGDGGGGCGFGGGFGGGCFGGGGGGGGGGGGGGGGGGGGDDEGGGGGGBDFFGGGGFFFFGGFFFFGGGGFFGFFFFFFGFFFFFFDD
@M02352:288:000000000-CKWC8:1:1101:20734:15381 1:N:0:ATGCGCAG+AAGGAGTA
TACGGAGGATCCAAGCGTTATCCGGAATCATTGGGTTTAAAGGGTCCGTAGGTGGATAATTAAGTCAGAGGTGAAAGTTTGCGGCTCAACCGTAAAATTGCCTTTGATACTGGTTATCTTGAGTTATTATGAAGTAGTTAGAATATGTAGTGTAGCGGTGAAATGCATAGATATTACATAGAATACCAATTGCGAAGGCAGATTACTAATAATCAACTGACACTGATGGACGAAAGCGTGGGGAGCGAACAGGATTAGATACCCTGGTAGTCCACGCCGTAA
+
GGGGGGGGGGGGGGGGGGGGGGGGGGGGGGGGGGGGGGGGGGGGGGGGGGGGGGGGGGGGGGGGGGGGGGGGGGGGGGGGGGGGGGGGGGGGGGGGGGGGGGGGGGGGGGGGGGGGGGGGGGGGGGGGGGGGGGGGGFGGGGGGGGGGGGGGGGGGGGGGGGGGGGGGGGGGGGFGGGGGGGGFGGGFGGGGGGGGGGGGGGGGGGGGGGGGGGGGGGFGGGGGGGGGGGGGGGGFGGDGGC>?BFGGGGFFFFFGFFFFGGGGFFGFFFDF4FFFFFB>GG
@M02352:288:000000000-CKWC8:1:1101:21259:15419 1:N:0:ATGCGCAG+AAGGAGTA
TACGGAGGATCCAAGCGTTATCCGGAATCATTGGGTTTAAAGGGTCCGTAGGTGGATGATTAAGTCAGAGGTGAAATCCTGCAGCTCAACTGTAGAATTGCCTTTGATACTGGTTATCTTGAGTTATTATGAAGTAGTTAGAATATGTAGTGTAGCGGTGAAATGCATAGATATTACATAGAATACCAATTGCGAAGGCAGATTACTAATAATATACTGACACTGATGGACGAAAGCGTGGGGAGCGAACAGGATTAGATACCCTGGTAGTCCACGCCGTAA
+
GGGGGGGGGGGGGGGGGGGGGGGGGGGGGGGGGGGGGGGGGGGGGGGGGGGDGGGGGGGGGGGGGGGGGGGGGGGGGGGGGGGGGGGGGGGGGGGGGGGFGGGGGGGGGGGGCGGGGGGGGGGGGGGGGGGGGGGGGGGGGGGGGGGGGFGGGGGGGGGGGGGGGGGGGGGGGGGGGGGGGGGGGGGGGGGGGGGGGGGGGFGGFGGGGGGGGGGGGGFGGGGGGGGGFGGGGGGFGGGGGG>@BFGGGGFFFBFGDFFFGGGGFFGFFFFF?FF?FFBBGD
@M02352:288:000000000-CKWC8:1:1101:24615:15421 1:N:0:ATGCGCAG+AAGGAGTA
TACGGAGGGGGTTAGCGTTGTTCGGAATTACTGGGCGTAAAGCGTACGTAGGCGGATTGGAAAGTTGGGGGTGAAATCCCAGGGCTCAACCCTGGAACTGCCTCCAAAACTATCAGTCTAGAGTTCGAGAGAGGTGAGTGGAATTCCAAGTGTAGAGGTGAAATTCGTAGATATTTGGAGGAACACCAGTGGCGAAGGCGGCTCACTGGCTCGATACTGACGCTGAGGTACGAAAGTGTGGGGAGCAAACAGGATTAGATACCCTGGTAGTCCACACCGTAA
+
GGGGGGGGGGGGGGGGGGGGGGGGGGGGGGGGGGGGGGGGGGGGGGGGGGGGGGGFGEGGFGGFGGFGGGGGGGGGGGGGGGGGGGGGGGGGGGGGGGGGGGGGGGGGGGGGGGGGGGGGGGGGGGGGGGGGGGGGGGGGGGGGGGGGGGGGGGGGGGGGGGGGGGGGGGGGGGGGGGGGGGGGGGGGGGGGGGGGGGGGGGGGGGGGGGGGGGGGGGGGGGGGGGGGGGGGGGGFGGGGGGFFFDGGGGFFFFGGFFA=CGGGFFGFFFFFFGFFFFEFGG
@M02352:288:000000000-CKWC8:1:1101:21685:15482 1:N:0:ATGCGCAG+AAGGAGTA
TACGGAGGGGGTTAGCGTTGTTCGGAATTACTGGGCGTAAAGCGTACGTAGGCGGATTGGAAAGTTGGGGGTGAAATCCCAGGGCTCAACCCTGGAACTGCCTCCAAAACTATCAGTCTAGAGTTCGAGAGAGGTGAGTGGAATTCCAAGTGTAGAGGTGAAATTCGTAGATATTTGGAGGAACACCAGTGGCGAAGGCGGCTCACTGGCTCGATACTGACGCTGAGGTACGAAAGTGTGGGGAGCAAACAGGATTAGATACCCTGGTAGTCCACACCGTAA
+
GGGFGCFGGGGFGGGGGGGGGGGFGGGGGGGGGGGGGGGGGGGGGGGGGGGGGGGGGGGGGFGGGGGGGGGGGGGGGGGGGGGGGGGGGGGGGGGGGGGGGGGGGGGGGGG=EGGGGGGGGGGGGGGGGGGGGGGGGGGGGGGGGGGGGGGFFGGGGGGGGGGGGGGGGGGGGDGGGGGGGGGGGGGGGGGGGGGGGGGGGGGGGGGGGGGGGGGGEGGGGGGGGGGGGGGGGGGEGGGGGGFFFFGGGGFFFFFG?FFFGGGGFFGFFFFFFGFFFFFFGG
@M02352:288:000000000-CKWC8:1:1101:20499:15516 1:N:0:ATGCGCAG+AAGGAGTA
TACGGAGGGTGCAAGCGTTATCCGGAATCATTGGGTTTAAAGGGTCCGTAGGCGGGCAATTAAGTCAGAGGTGAAATCCCACAGCTCAACTGTGGAACTGCCTTTGATACTGGTTGTCTTGAGTTTTAGTGAAGTAGATAGAATATGTAGTGTAGCGGTGAAATGCTTAGATATTACATAGAATACCGATTGCGAAGGCAGTCTACTAACTGACAACTGACGCTAATGGACGAAAGCGTGGGGAGCGAACAGGATTAGATACCCTGGTAGTCCACGCCGTAA
+
GGGGGFGGGGGGGGGGGGGGGGGGGGGGGGGGGGGFGGGGGGGGGGGGGGGGGGGGGGGGGGGGGGGGGGGGGGGGGGGGGGGGGGGGGGGGGGGGGGGGGGGGGGGGGGGGGGGGGGGGGGGGGGGGGGGGGGGGGGGGGGGGGGGGGGGGGGGGGGGGGGGGGGGGGGGGGGGGGGGGGGGGGGGGGGGGGGGGGGGGGGGGGGGGGGGGGGGGGGGGGGGGGGGGGGGGGGGFGGGGGGFFFFGGGGFFFFGGFFFFGGGGFFGFFFFFFGFFFFFFGG
@M02352:288:000000000-CKWC8:1:1101:13427:15526 1:N:0:ATGCGCAG+AAGGAGTA
TACGGAGGGTGCGAGCGTTACTCGGAATTACTGGGCGTAAAGCGCATGCAGGTGGTTCATTAAGTCAGATGTGAAAGCCCGGGGCTCAACCTCGGAACTGCATTTGAAACTGGTGAACTAGAGTGCTGTAGAGGGGGGTAGAATTTCAGGTGTAGCGGTGAAATGCGTAGAGATCTGAAGGAATACCAGTGGCGAAGGCGGCCCCCTGGACAGACACTGACACTCAGATGCGAAAGCGTGGGGAGCAAACAGGATTAGATACCCTGGTAGTCCACGCCGTAA
+
GGGGDFGGGGGGGGGGGGGG,CFGEGGGGGGGGGGGGGGGGGGGGGGGGGGGGGGGGGGGGGFGGGGGGGGGGGGGGGGGGGGGGGGGGGGGGGGGFGGGGGGGGGGGGGGGGGGGGGGGGGGGGGGGGGGGGGGGGGGGGGGGGGGGGGGGGGGGGGGGGGGGGGGGGGGGGGGGGGGGGGGGGGGGGGGFGGGGGGGGGGGGGGGGGGGGGGGGGGGGGGGGGGGGGGGGGGGFGGGGGGFFFFGGGGFFB?FGDF<FGGGGFFGF<BBAFG46>FF>GD
@M02352:288:000000000-CKWC8:1:1101:25499:15555 1:N:0:ATGCGCAG+AAGGAGTA
TACGGAGGGTGCAAGCGTTATCCGGAATCATTGGGTTTAAAGGGTCCGTAGGCGGACTAATAAGTCAGAGGTGAAATCCCGCAGCTCAACTGTGGAACTGCCTTTGAAACTGTTAGTCTTGAGTTATTGTGAAGTGGTTAGAATATGTAGTGTAGCGGTGAAATGCTCAGAGATTACATAGAATACCGATTGCGAAGGCAGATCACTAACAATATATTGACGCTGATGGACGAAAGCGTAGGTAGCGAACAGGATTAGATACCCTGGTAGTCCACACCGTAA
+
G<FEE7CEECBG@@FGG@CGFGFEECFGFEGAFFGCCCEEEGFGCF@FGGGGGGGGGGGGGGGGGGGGGGFAFFGFDFFFCDGBC?FGGGGGFGGFEGGFGGGGGGGGGGGGGGGDFGGGGCFFGGGGGGGGCFGGGGGGGGGGGGGGGGGGGGGGGGGGFFFFDGGGGGGGGGGGGG@FGFGGGGGGGGGGGGGGGGGGGGGGGGGGGGFFGGGFFGFFFGCGGGGGGGGGGGGFGGGDGGFFFFGDCDEFFBGGFFFFGGFCFFGFFFFAFFFFFFD?59
@M02352:288:000000000-CKWC8:1:1101:7049:15573 1:N:0:ATGCGCAG+AAGGAGTA
TACGGAGGGGGTTAGCGTTGTTCGGAATTACTGGGCGTAAAGCGCACGTAGGCGGATCAGAAAGTATAGGGTGAAATCCCAGGGCTCAACCCTGGAACTGCCTTATAAACTCCTGGTCTTGAGTTCGAGAGAGGTGAGTGGAATTCCGAGTGTAGAGGTGAAATTCGTAGATATTCGGAGGAACACCAGTGGCGAAGGCGGCTCACTGGCTCGATACTGACGCTGAGGTGCGAAAGTGTGGGGAGCAAACAGGATTAGATACCCTGGTAGTCCACACCGTAA
+
GGGGGEGGGGGFGGGGGEGGGGGGGGEGGGGGGGGGGGGGGGGGGGGGGGGGGGGGGGGGGGGGGGGGGGGGGGGGGGGGGGGGGGGFGGGGGGGGGGGGGGGFGGGFEGGGGGGGGGGGGGGGGGGGGGGGGGGGGGGGGGGGGGGGGGFGGGGGGGGGGGGGGGGGGGGGGGGGGGGGGGGGGGGGGGGGGGGGGGGGGGGGGGGGGGGGGGGGGGGGGGGGGGGGGGFGGGGFGGGGGGFFFFGGFGFFFFGGFFAFGGGGFFGF>FFFFGFFFFFBFD
@M02352:288:000000000-CKWC8:1:1101:23952:15596 1:N:0:ATGCGCAG+AAGGAGTA
TACGGAGGGTCCGAGCGTTAATCGGAATTACTGGGCGTAAAGCGCACGCAGGCGGTTTGTTAAGCTAGATGTGAAAGCCCTGGGCTCAACCTGGGAATTGCATTTAGAACTGGCAGGCTAGAGTTTTGGAGAGGGGAGTGGAATTCCAGGTGTAGCGGTGAAATGCGTAGATATCTGGAGGAACATCAGTGGCGAAGGCGACTCCCTGGTCAGTAACTGACGCTCATGTGCGAAAGTGTGGGTAGCGAACAGGATTAGATACCCTGGTAGTCCACACCGTAA
+
GGGGGGGGGGGGGGGGGGGG<FFGGGGGGGGGGGGGGGGGGGGGGGGGGGGGGGGFGGGGGGGGGGGGGGGGGGGGGGGGGGGGGGGGGGGGGGGGGGGGGGGGGGFGGGGGGGGGGGGGGGGGGGGGGGGGGGGGGGGGGGGGGGGGGGGGGGGGGGGGGGGGGGGGGGGGGGGGGGGGGGGGGGGGGGGGGGGGGGGGGGGGGGGGGGGGGGGGGGGGGGGGGGGGGGGGGGGFGGGGGGFFFFGGGGFFFBGGFFFFGGGGFFGFFFFAFGFFFFFFGG
@M02352:288:000000000-CKWC8:1:1101:10764:15602 1:N:0:ATGCGCAG+AAGGAGTA
TACGGAGGATGCAAGCGTTATCCGGAATCATTGGGCGTAAAGCGTCCGCAGGTGGCGATTCAAGTCTGCTGTTAAAGACAGAAGCTCAACTTCTGAACAGCGGTGGAAACTGGATAGCTAGAGTACGGTAGGGGTTGAGGGAATTCCCAGTGTAGCGGTGAAATGCGTAGATATTGGGAAGAACACCAGTGGCGAAGGCGCTCAACTGGGCCGTAACTGACACTCAGGGACGAAAGCTAGGGTAGCGAAAGGGATTAGATACCCCTGTAGTCTTAGCTGTAA
+
GGGGGGGGEFGGFGGGGGGGGGGGGGGGGGGGGGGGGGGGGGGGFGGGGGGGFGGGGGGGGGGGGGGGGGGGGGGGGGGGGGGGGGGGGGGGGFGGGGGGGGG=CGGGGGGGGCGGGGGGGGGGGGGGGGGGGGGGGGGGGGGGGGGFGGGGGGGGGGGGGGGGGGGGGGGGGGGGGGGGGGGGGGGGGGGGGGGGGGGGGEGGGGGGGGGGGEEGGGGGGGGGGDGGFGGGGGGFGGGGGGFB?:DDGGEFFFGGFFBFGGGG>FFFFFFFFDFFFAFFGF
@M02352:288:000000000-CKWC8:1:1101:11429:15630 1:N:0:ATGCGCAG+AAGGAGTA
TACGGAGGGTCCAAGCGTTATCCGGAATCATTGGGTTTAAAGGGTCCGTAGGCGGGCAGCTCAGTCAGTGGTGAAAGTCTGCAGCTCAACTGTAGAATTGCCATTGATACTGGTTGTCTTGAATTATTGTGAAGTATTTAGAATAAGTAGTGTAGCGGTGAAATGCATAGATATTACATAGAATACCAATTGCGAAGGCAGATCACTAACAATGTATTGACACTGATGGACGAAAGCGTGGGGAGCGAACGGGATTAGATACCCCGGTAGTCCACGCCGTAA
+
GGGGGGGGGGGGGGGGGGGGGGGGGGGGGGGGGGGGDGGGGGGGGGGGGGGGGGGGGGGGFCFGGGGGGGGGGGGGGGGFGGGGGGGGGGGGGGGGGDFGGGGGGGGGGGGGGGGG:?FDFDCFFGFFFFGG<EFEGGGFFF9CFFGGGGGGGGGGGGGGGGGGGGGGGGGGGGGGGGGGGGGGGGGGGGGGGGGGGGGGGGGFGFGEGGGGGGGCGGGGGGGGGGGGGGGGGGGFGGGGGGFFFFGGCDDBBFGC<FFFGFGGFFGDFFAFFGFBFFFFG9
@M02352:288:000000000-CKWC8:1:1101:5059:15644 1:N:0:ATGCGCAG+CAGGAGTA
TACGGAGGGGGCCAGCGTTGTTCGGAATTACTGGGCGTAAAGCGCACGTAGGCGGACCTGTAAGTATAGTGTGAAATCCCAGGGCTCAACCCTGGAACTGCCTTGTAAACTCCTGGTCTTGAGTTCGAGAGAGGTGAGTGGAATTCCGAGTGTAGAGGTGAAATTCGTAGATATTTGGAGGAACACCAGTGGCGAAGGCGGCTCACTGGCTCGTTACTGACGCTGAGGTTCGAAAGTGTGGGTAGCAAACAGGATTAGATACCCTGGTAGTCCACACCGTAA
+
GGGG7CCF+CG+6CFGGGG:F<FGGG@FGGAGGGGGGGGGGG<F:FGG=FGGGGG@+6,,9CEEG,E,,8CFGGGGAFG,58BFGG7FGEGC8=F8FCFFGDFGGDGGGGG<8>@E@FGGGGGGAFC:>FFGGG<FGGGGGGG<FGGD*>FGGGG9CFGGGGGG;FGGGGDGGG?FGGGFGGGGGGGGGGGGGGGGDDGGGGGG+<FGGG0+:**;CGFGGGGGGGGGG6DDGGGF7FGGGG.<?FGGGGFFBFGGFFFFGGGGFFGFFFFFFGF(:BFBGG
@M02352:288:000000000-CKWC8:1:1101:10415:15663 1:N:0:ATGCGCAG+AAGGAGTA
TACGGAGGGTCCGAGCGTTAATCGGAATTACTGGGCGTAAAGCGTGCGTAGGTGGTTCGTTAAGCAAGATGTGAAAGCCCCGGGCTCAACCTGGGAACTGCATTTTGAACTGGCAAACTAGAGTATTGTAGAGGGTAGTGGAATTTCCAGTGTAGCGGTGAAATGCGTAGAGATTGGAAGGAACATCAGTGGCGAAGGCGGCTACCTGGACAAATACTGACACTGAGGCACGAAAGCGTGGGGAGCAAACAGGATTAGATACCCTGGTAGTCCACGCCGTAA
+
GGGGGGGGGGGGGGGGGGGGCFGGGGGGGGGGGGGGGGGGGGGGGGGGGGGGGGGGGGGGGGGGGGGGGGGGGGGGGGGGGGGGGGGGGGGGGGGGGGGGGGGGGGGGGGGGGGGGGGGGGGGFGGGGGGGGGGGGGGGGGGGGGGGGGGGGGGGGGGGGGGGGGGGGGGGGFGGGGGGGGGGGGGGGGGGGGGGGGGGGGGGGGGGGGGGGGGGGGGGGGGGGGGGGGGGGGGGFGGGGGGFFFFGGGGFFFFGGFFFFGGGGFFGFFFFFFGFFFFFFGG
@M02352:288:000000000-CKWC8:1:1101:14283:15677 1:N:0:ATGCGCAG+AAGGAGTA
TACGGAGGATCCAAGCGTTATCCGGAATCATTGGGTTTAAAGGGTCCGTAGGTGGATGATTAAGTCAGAGGTGAAAGCCTGCAGCTCAACTGTAGAATTGCCTTTGATACTGGTTATCTTGAGTTATTATGAAGTAGTTAGAATATGTAGTGTAGCGGTGAAATGCATAGATATTACATAGAATACCAATTGCGAAGGCAGATTACTAATAATATACTGACACTGATGGACGAAAGCGTGGGGAGCGAACAGGATTAGATACCCTGGTAGTCCACGCCGTAA
+
GGGGGGGGGGGGGGGGGGGGGGGGGGGGGGGGGGGGGGGGGGGGGGGGGGGGGGGGGGGGGGGGGGGGGGGGGGGGGGGGGGGGGGGGGGGGGGGGGGGGGGGGGGGGGGGGGGGGGGGGGGGGGGGGGGGGGGGGGGGGGGGGGGGGGGGGGGGGGGGGGGGGGGGGGGGGGGGGGGGGGGGGGGGGGGGGGGGGGGGGGGGGGGGGGGGGGGGGGGGGGGGGGGGGGCGGGGGFGGGGGGFDFFGGGGFFFFGGFFFFGGGGFFGFFFFFFGFFFFFFGG
@M02352:288:000000000-CKWC8:1:1101:12979:15692 1:N:0:ATGCGCAG+AAGGAGTA
TACGGAGGATCCAAGCGTTATCCGGAATCATTGGGTTTAAAGGGTCCGTAGGTGGATAATTAAGTCAGAGGTGAAATCCTGCAGCTCAACTGTAGAATTGCCTTTGATACTGGTTGTCTTGAGTTATTATGAAGTAGTTAGAATATGTAGTGTAGCGGTGAAATGCATAGATATTACATAGAATACCAATTGCGAAGGCAGATTACTAATAATATACTGACACTGATGGACGAAAGCGTGGGGAGCGAACAGGATTAGATACCCTGGTAGTCCACGCCGTAA
+
GGGGGGGGGGGGGGGGGGGGGGGGGGGGGGFFGGGFGGGGGGGGGGGGFGFGEFGFGGGGGGGGGGGGGGGGGGGGGGGGGGGGGGGGGGGGGGGGGGGGGGGGGGGGGGGGGGGGGGGGGGGGGGGGGGGGGGGGGFGGGGGGGGGGGGGGGGGGGGGGGGGGGGGGGGGGGGGGGGFGGGGGGGGGGGGGGGGGGGGGGGGGGGGGGCFGGGGGGGGGGGGGGGGGFGGGGGGFGGDGGGFFFFGGGGFFFFFGFFFFGGGGFFGFFFFFFGFFFFFFDD
@M02352:288:000000000-CKWC8:1:1101:28293:15693 1:N:0:ATGCGCAG+AAGGAGTA
TACGGAGGATCCAAGCGTTATCCGGAATCATTGGGTTTAAAGGGTCCGTAGGTGGATGATTAAGTCAGAGGTGAAATCCTGCAGCTCAACTGTAGAATTGCCTTTGATACTGGTTATCTTGAGTTATTATGAAGTAGTTAGAATATGTAGTGTAGCGGTGAAATGCATAGATATTACATAGAATACCAATTGCGAAGGCAGATTACTAATAATATACTGACACTGATGGACGAAAGCGTGGGGAGCGAACAGGATTAGATACCCTGGTAGTCCACGCCGTAA
+
GGGGGGGGGGGGGGGGGGGGGGGGGGGGGGGGGGGGGGGGGGGGGGGGGGGGFGGGGGGGGGGGGGGGGGGGGGGGGGGGGGGGGGGGGGGGGGGGGGGGGGGGGGFGGGGGGGGGGGGGGFGGGGGGGGGGGGGGGGGGGGGGGGGGGGGGGGGFGGGGGGGGGGGGGGGGGGGGGGGGGGGGGFGGGGGGGGGGGGGGGGGGGGGGGGGGGGGGGGGGGGGGGGGGGGGGGGGFGGGGGGFFFFDGGGFFFFDGDFFFGGDGFFGFFFFDFFFF9BFBGD
@M02352:288:000000000-CKWC8:1:1101:19264:15719 1:N:0:ATGCGCAG+AAGGAGTA
TACGTACCGGACAAACGTTATTCGGAATCACTGGGCTTAAAGAGTACGTAGGCTGCCTTGAAGGTGAGATGTGAAATCCCATGGCCTAACCATGGAACTGCATTTCAAACCACAAGGCTTGAGGGAGACAGGGGTAAGCGGAACTCACAGTGGAGCGGTGAAATGCGTTGATATTGTGAGGAACACCGGTGGCGAAGGCGGCTTACTGGGTCTCTTCTGACGCTGAGGTACGAAAGCTAGGGTAGCGAACGGGATTAGATACCCCGGTAGTCCTAGCTGTAA
+
GGGGGGGGGGGGGGGGGGGGGGGGGGGGGGGGGGGGGGGGGGGGGGGGGGGGGGGGGGGGGGGGGGGGGGGGGGGGGGGGGGGGGGGGGGGGGGGGGGGGGGGGGGGGGGGGGGGGGGGGGGGGGGGGGGGGGGGGGGGGGGDGGGGGGGGGGGGGGGGGGGGGGGGGGGGGGGGGGGGGGGGGGGGGGGGGGGGGGGGGGGGGGGGGGGGGGGGGGGGGG5CEEDGGGFGGGDGFGGFGGGFBFFGGGGFF?FGG?FFFGGGGF@GFBFFFFGF<BAF4FF
@M02352:288:000000000-CKWC8:1:1101:23764:15725 1:N:0:ATGCGCCG+CAGGAGTA
TACGGAGGGTCCAAGCGTTATCCGGATTTATTGGGTTTAAAGGGTCCGTAGGCGGGCTTATAAGTCAGAGGTGAAATCCCATCGCTCAACGATGGAACTGCCTTTGATACTGTAGGTCTTGAATATATTTGAAGTAGGCGGAATATGTAGTGTAGCGGTGAAATGCATAGATATTACATAGAACACCAATTGCGAAGGCAGCTCACTAAGCTATTATTGACGCTGATGGACGAAAGCGTGGGTAGCGAACGGGATTAGATACCCTGGTAGTCCACGCCGTAA
+
GGGGEBFGGGFGFGGGGGGGGDEGGG@FGGGGGGG@CEGGGGFGG8FGGGGGGGGEEEFFFGGGGGGGGCGGGGGGGGGFGE4FFGGGGG:+BFGGGGGGG8FGGGGGGGGGG9<FFGGGGG,CF,@DF3FF<FGCFF9FGGGG,@FFGGGGGGGGGGGGGGGGGG9BFGGGGGGGGG9BFGGGC@FGFGGGGGGGGGGGGGG+?CG+<8*=9;CF9CFGG8EGGGCF6CFGGGDFGGGGGGFF<FDG5C7>BFGGFFFFGGGG*<FFBFFFFGF:9?DBGG
@M02352:288:000000000-CKWC8:1:1101:15264:15743 1:N:0:ATGCGCAG+AAGGAGTA
TACGGAGGATCCAAGCGTTATCCGGAATCATTGGGTTTAAAGGGTCCGTAGGTGGATGATTAAGTCAGAGGTGAAATCCTGCAGCTCAACTGTAGAATTGCCTTTGATACTGGTTATCTTGAGTTATTATGAAGTAGTTAGAATATGTAGTGTAGCGGTGAAATGCATAGATATTACATAGAATACCAATTGCGAAGGCAGATTACTAATAATATACTGACACTGATGGACGAAAGCGTGGGGAGCGAACAGGATTAGATACCCTGGTAGTCCACGCCGTAA
+
GGGGGGGGGGGGGGGGGGGGGGGGGGGGGGGGGGGGGGGGGGGGGGGGGGGGFGGGGGGGGGGGGGGGGGGGGGGGGGGGGGGGGGGGGGGGGGGGGGGGGGGGGGGGGGGGGGGGGGGGGGGGGGGGGGGGGGGGGGGGGGGGGGGGGGGGGGGGGGGGGGGGGGGGGGGGGGGGGGGGGGGGGGGGGGGGGGGGGGGGGGGGGGGGGGGGGGGGGGGGGGGGGGGGGFGGGGGFGGGGGGFDFFGGGGFFFFGGFFBFGGGGFFGFFFFFFFFBF<EFGD
@M02352:288:000000000-CKWC8:1:1101:22807:15762 1:N:0:ATGCGCAG+AAGGAGTA
TACGGAGGGGGTTAGCGTTGTTCGGAATTACTGGGCGTAAAGCGTACGTAGGCGGATTGGAAAGTTGGGGGTGAAATCCCAGGGCTCAACCCTGGAACTGCCTCCAAAACTATCAGTCTAGAGTTCGAGAGAGGTGAGTGGAATTCCAAGTGTAGAGGTGAAATTCGTAGATATTTGGAGGAACACCAGTGGCGAAGGCGGCTCACTGGCTCGATACTGACGCTGAGGTACGAAAGTGTGGGGAGCAAACAGGATTAGATACCCTGGTAGTCCACACCGTAA
+
GGGGGGGGGGGGGGGGGGGGGGGGGGGGGGGGGGGGGGGGGGGGGGGGGGGGGGGGDGGGGGGFGGGGGGGGGGGGGGGGGGGGGGGGGGGGGGGGGGGGGGGGGGGGGGG9CGFGGGGGGGGGGGGGGGGGGGGGGGGGGGGGGGGGGGGGGGGGGGGGGGGGGGGGGGGGGGGGGGGGGGGGGGGGGGGGGGGGGGGGGGGGGGGGGGGGGGGGGGGGGGGGGGGGGGGGGGGFGGGGGGFFFFGGFGFFFFGGFFFFGGGGFFGFAFDFFGFFFFFBGG
@M02352:288:000000000-CKWC8:1:1101:5352:15765 1:N:0:ATGCGCAG+AAGGAGTA
TACGGAGGGGGTTAGCGTTGTTCGGAATTACTGGGCGTAAAGCGCACGTAGGCGGATCAGAAAGTATAGGGTGAAATCCCAGGGCTCAACCCTGGAACTGCCTTATAAACTCCTGGTCTTGAGTTCGAGAGAGGTGAGTGGAATTCCGAGTGTAGAGGTGAAATTCGTAGATATTCGGAGGAACACCAGTGGCGAAGGCGGCTCACTGGCTCGATACTGACGCTGAGGTGCGAAAGTGTGGGGAGCAAACAGGATTAGATACCCTGGTAGTCCACGCCGTAA
+
GGGGGGGGGGGGGGGGGGGGGGGGGGGGGGGGGGGGGGGGGGGGGGGGGGGGGGGGGGGGGGGGGGGGGGGGGGGGGGGGGGGGGGGGGGGGGGGGGGGGGGGGGGGGGGGGGGGGGGGGGGGGGGGGGGGGGGGGGGGGGGGGGGGGGGGGGGGGGGGGGGGGGGGGGGGGGGGGGGGGGGGGGGGGGGGGGGGGGGGGGGGGGGGGGGGGGGGGGGGGGGGGGGGGGGGGGGGEGGGGGGFFFFGGGGFFFFGGFFFFGGGGFFGFAFAFFGF?><E>GD
@M02352:288:000000000-CKWC8:1:1101:5403:15771 1:N:0:ATGCGCAG+AAGGAGTA
TACGGAGGGTGCAAGCGTTATCCGGAATCACTGGGTTTAAAGGGTGCGTAGGTGGGCCAATAAGTCAGAGGTGAAAGCCCGTCGCTTAACGACGGAATTGCCTTTGATACGGTTGGTCTTGAATCAGGTTGAGGTATGCGGAATGTGGCATGTAGCGGTGAAATGCGTAGATATGCCATAGAACACCGATTGCGAAGGCAGCATACTGGCCCTGTATTGACACTGAGGCACGAAAGCGTGGGGAGCGAACAGGATTAGATACCCGGGTAGTCCACGCCCTAA
+
GGGGG7FG:FGGDFGGGGGGGGGGGGGGEFDFFGGGGGGGGGGGGGGGGGGG9FGDG,BEFFGGGGGGFFGGFGGGF8A?F:?FGG7FFGG7F@7F:B58F<FG<FGFA3+BFCF:><F=><<<@FEF>,>FGCFB=:CC:F7*37@FF7>BD@;7FF<BGGF22,=;:C59=;CFCFFFGGC:<FCD<FF8?CGBC8@8;C82<F9E8;FFCFFCC@2CFC0+<CE8*151=ED)9C9EEG>:1<DGG35<:1C7,9)*0<F*)85<672<7>=<>632CD
@M02352:288:000000000-CKWC8:1:1101:3734:15786 1:N:0:ATGCGCAG+AAGGAGTA
TACGGAGGGGGCTAGCGTTGTTCGGAATTACTGGGCGTAAAGCGCACGTAGGCGGATCAGAAAGTTAGGGGTGAAATCCCAGGGCTCAACCCTGGAACTGCCTCTAAAACTCCTGGTCTAGAGTTCGAGAGAGGTGAGTGGATTTCCGAGTGTAGAGGTGAAATTCGTAGATATTCGGAGGAACCCCAGTGGCGAAGGCGGCTCACTGGCTCGATACTGACGCTGAGGTGCGAAAGTGTGGGGAGCAAACAGGATTAGATACCCTGGTAGTCCACACCGTAA
+
FFGGGFBE7BF+@EFGGGGGG,CFGE,FGF<EFFGFGGGECFCGC+FFGGGGGGGG+4:?@EGGGGGG<FGGDFGGG9,BDDFGGFGGGDG:,>+3:DD<FFFCFFGG9@<,<<FFC3F;D9:@F9B3::>FGD<1,8?F7F,37,@F@FB:@7<,?:C:FGG;,?:<6C5:B;<CG6EECGF+*=FG:FGC8*?5E*/:*:CC0<+@C*C?CEGC5A79@*:*;>CE7/67EC55C?>FGGF03BF<CFF??1FD2167CGG<FF3).=.6=7?:B?E?GD
@M02352:288:000000000-CKWC8:1:1101:9131:15806 1:N:0:ATGCGCAG+AAGGAGTA
TACGGAGGGGGTTAGCGTTGATCGGAATTACTGGGCGTAAAGCGTACGTAGGCGGATTGGAAAGTTGGGGGTGAAATCCCAGGGCTCAACCCTGGAACTGCCTCCAAAACTATCAGTCTAGAGTTCGAGAGAGGTGAGTGGAATTCCAAGTGTAGAGGTGAAATTCGTAGATATTTGGAGGAACACCAGTGGCGAAGGCGGCTCACTGGCTCGATACTGACGCTGAGGTACGAAAGTGTGGGGAGCAAACAGGATTAGATACCCTGGTAGTCCACACCGTAA
+
GGGGGGGGGCG67DFGGGGG,CFGGGGGGGGGGGGGGFGGGGCFGGGGGGGG9FGFGGFC<FGFGB?F:@FFGGGG<FGGGGGGGGGGGGGEFGGGGDFGGEGFBCGFGGGAAFFGFFGGGGGG93@@>FGGGGBF:DGCGGGGGG;,@FGGGGG,FGGGGGGGBFGGGGGGGGGCEFGGGGG<CFGGGGGGGGGGGGGGGG8E6EGGGF7E:EGGGGGGGGGGGGGGGGGGGGGFFGGGGG>:FF3CFGFFFFFGFFFFGGGGFFGFFFFFFGF3?BF?GG
@M02352:288:000000000-CKWC8:1:1101:11463:15806 1:N:0:ATGCGCAG+AAGGAGTA
TACGGAGGGTCCAAGCGTTATCCGGATTTATTGGGTTTAAAGGGTCCGTAGGCGGGGTTTTAAGTCAGTGGTGAAAGCCTACAGCTCAACTGTAGAACTGCCATTGAAACTGGAACTCTTGAATGTGATTGAAGTGGGCGGAATATGTCATGTAGCGGTGAAATGCTTAGATATGACATAGAACACCGATAGCGAAGGCAGCTCACTAAGTCATGATTGACGCTGATGGACGAAAGCGTGGGGAGCGAACAGGATTAGATACCCTGGTAGTCCACGCCGTAA
+
GFGGGFEGGGGGGDGGGGGEGGGGGGGDGGGGGGDCGGGGCGGGGGGGGFDGGGGGGGGGGGGGGG<DGFGGFFGGFGGGGGEFEEFGGGGGGGGGGGGFGGGGGGGGGGGGDGGGGGGGFF3FFG=ACFFGGGGGGGFCFGGGGGFGGFGGGFGGFGGGGGGGGGFGGC7F9C;CFGFFGGFGGGGE@FECCGEDGCG*:CCF?EGCCFCE7EFFDFFGFEGEGGG?CF45EGGBFEG*:EE<>FGGGGE4(49C7@21+0AC@FGFF?DAFG469?D>51
@M02352:288:000000000-CKWC8:1:1101:21548:15815 1:N:0:ATGCGCAG+AAGGAGTA
TACGGAGGGGGTTAGCGTTGTTCGGAATTACTGGGCGTAAAGCGTACGTAGGCGGATTAGTCAGTTAGGGGTGAAATCCCAGGGCTCAACCCTGGAACTGCCCTTAATACTGCTAGTCTTGAGTTCGAGAGAGGTGAGTGGAATTCCGAGTGTAGAGGTGAAATTCGTAGATATTCGGAGGAACACCAGTGGCGAAGGCGGCTCACTGGCTCGATACTGACGCTGAGGTACGAAAGTGTGGGGAGCAAACAGGATTAGATACCCTGGTAGTCCACACCGTAA
+
GGGGGFGGGGGGGGGGGGGGGGGGGGGGGGGGGGGGGGGGGGGGGGGGGGGGGGGGGGGGGGGGGGGGGGGGGGGGGGGGGGGGGGGGGGGGGGGGGGGGGGGGGGGGGGGGGGGGGGGGGGGGGGGGGGGGGGGGGGGGGGGGGGGGGGGGGGGGGGGGGGGGGGGGFGGGGGGGGGGGGGGGGGGGGGGGGGGGGGGGGGGGGGGGGGGGGGGGGGGGGGGGGDGGGGGGGGGFGGGGCEFFFFGGGGFFFFGGFFFFGGGGFFGFFFFFFGFFFFFFGG
@M02352:288:000000000-CKWC8:1:1101:19861:15831 1:N:0:ATGCGCAG+AAGGAGTA
TACGGAGGATCCAAGCGTTATCCGGAATCATTGGGTTTAAAGGGTCCGTAGGTGGATAATTAAGTCAGAGGTGAAATCCTGCAGCTCAACTGTAGAATTGCCTTTGATACTGGTTGTCTTGAGTTATTATGAAGTAGTTAGAATATGTAGTGTAGCGGTGAAATGCATAGATATTACATAGAATACCAATTGCGAAGGCAGATTACTAATAATATACTGACACTGATGGACGAAAGCGTGGGGAGCGAACAGGATTAGATACCCTGGTAGTCCACGCCGTAA
+
GGGGGGGGGGGGGGGGGGGGGGGGGFGGGGGGGGGFGGGGGGGGGGGGGGGGFGGGGGGGGGGGGGGGGGGGGGGGGGGGGGGGGGGGGGGGGGGGGGGGGGGGGGGGGGGGGGGGGGGGGGGGGGGGGGGGGGGGGGGGGGGGGGGGGGGGGGGGGGGGGGGGGGGGGGGGGGGGGGGGGGGGGGGGGGGGGGGGGGGGGGGGGGGGGGGGGGGGGGGGGGGGGGGGGGGGGGGFGGGGGGFFFFGGGGFFFFGGBFDFGGFGFFDFDFFFFGFFFFFFGG
@M02352:288:000000000-CKWC8:1:1101:15718:15902 1:N:0:ATGCGCAG+AAGGAGTA
TACGGAGGATCCAAGCGTTATCCGGAATCATTGGGTTTAAAGGGTTCGTAGGTGGATGATTAAGTCAGAGGTGAAAGTTTGCGGCTCAACCGTAAAATTGCCTTTGATACTGGTTATCTTGAATCATTGTGAAGTGGTTAGAATATGTAGTGTAGCGGTGAAATGCATAGATATTACATAGAATACCAATTGCGAAGGCAGATCACTAACAATGTATTGACACTGATGGACGAAAGCGTGGGGAGCGAACGGGATTAGATACCCCGGTAGTCCACGCCGTAA
+
GGGGGGGGD<EEEGGGGGGGFFGGGGGGCGDFGGG@BFGGGGGG<EFGGGGG<FGGGGGGGGGGGGGGGFGGGGGGG?EAFGGGGGGGGGGGGG:BFFGGGGGGGGGGGGGGGEFFGGGGGGGGGGFGFEFGBFFGGFFGGGGGFEFFGGGGGGGGGGGGGGGGGGFGGGGGGGGFFGDGGGGFGGGGGGFGGGGGGGGGGGGGGGGFFGFCFGGGGGGGGGGGGGGGGGGGGGGFGGGGGGFFFFCDGGDDFFGGFFFFGGGGFEGFBEFFFGFFFFFFGG
@M02352:288:000000000-CKWC8:1:1101:10933:15916 1:N:0:ATGCGCAG+AAGGAGTA
TACGGAGGGTCCGAGCGTTATCCGGAATCATTGGGTTTAAAGGGTCCGCAGGCGGTCAATTAAGTCAGAGGTGAAATCCCATAGCTTAACTATGGAACTGCCTTTGATACTGGTTGACTTGAGTCATATGGAAGTAGATAGAATAAGTAGTGTAGCGGTGAAATGCATAGATATTACTTAGAATACCGATTGCGAAGGCAGTCTACTACGTATGTACTGACGCTCATGGACGAAAGCGTGGGGAGCGAACAGGATTAGATACCCTGGTAGTCCACGCCGTAA
+
GGGGGGGGGGGGGGGGGGGGGGGGGGGGFGGGGGGGGGGGGGGGGFGGGGGGGGGCFGGGFGGGGGGGGGGGGGGGGGGGGCEGGGAFGGDFGGGGGGGGGFFGGGGAFGGGGGGGGGGGGGGGGGGGGGGGFGFGG@CCFGGGCGGGGGGGGGGGGGGGGGGGGGGGGGGGGGGGGFGGGGGGGGGGGGGGGGGGGGGGGGGGGGGGGGGGGCFGGGGGGGGGDD7ECFGGGGGFGGGGGGFFFFGGGGFFFFGGFFFFGGGFFFFFFFFFFGF?BFE>GG
@M02352:288:000000000-CKWC8:1:1101:20608:15995 1:N:0:ATGCGCAG+AAGGAGTA
TACGGAGGATCCAAGCGTTATCCGGAATCATTGGGTTTAAAGGGTCCGTAGGTGGATAATTAAGTCAGAGGTGAAATCCTGCAGCTCAACTGTAGAATTGCCTTTGATACTGGTTGTCTTGAGTTATTATGAAGTAGTTAGAATATGTAGTGTAGCGGTGAAATGCATAGATATTACATAGAATACCAATTGCGAAGGCAGATTACTAATAATATACTGACACTGATGGACGAAAGCGTGGGGAGCGAACAGGATTAGATACCCTGGTAGTCCACGCCCTAA
+
FGGGGGGGGGFGGGGGGGGEGGGGGCFGGGGGGGGFGDGGGGGGGGGFGGGGGGGGGGGGGGGGGGGGGGGGGGGGFGGGGGGGGGGGGGGFGGGGGGGDGGGGGGGGGGGGGGGGGGGGGGGGGGGGGGGFGGGGGGGGGEDGGGGFGFGGGGGGGGGGGGGGGGGGGGGGGGGGGGGGGGGFGGGGGGGFFGGGGGGGGG?FGGGGGGGGGGGGGGGGFGGGDDCFGGGGDEGEGGGGGGA<BFGGGGFFFFGGBFAFGFGGFFFF>FFFFGFFBFFFGG
@M02352:288:000000000-CKWC8:1:1101:19618:15996 1:N:0:ATGCGCAG+AAGGAGTA
TACGAGGGGTGCAAGCGTTAATCGGAATTACTGGGCGTAAAGCGTGCGTAGGTGGTTTGTTAAGCAAGATGTGAAAGCCCCGGGCTCAACCTGGGAACTGCATTTTGAACTGGCAAACTAGAGTATTGTAGAGGGTAGTGGAATTTCCAGTGTAGCGGTGAAATGCGTAGAGATTGGAAGGAACATCAGTGGCGAAGGCGGCTACCTGGACAAATACTGACACTGAGGCACGAAAGCGTGGGGAGCAAACAGGATTAGATACCCTGGTAGTCCACGCCGTAA
+
GGGGFGGGGGGGGGGGGGGGGGGGGGGGGGGGGGGGGGGGGGGGGGGGGGFGGGGGGGGGGGGGGGGGGGGGGGGGGGGGGGGGGGGGGGGGGGGGGGGGGGGGGGGGGGGGGGGGGGGGGGGGGGGGGGGGGGGGGGGGGGGGGGGGGGGGGGGGGGGGGGGGGGGGGGGGGGGGGGGGGGGGGGGGGGGGGGGGGGGGGGGGGGGGGGGGGGGGGGGGGGGGGGGGGGGGGGGFGGGGGGFFFFGGGGFFFFFGBFFFGG6FFFGFAFFFFGFFFFFBDC
@M02352:288:000000000-CKWC8:1:1101:18339:16034 1:N:0:ATGCGCAG+AAGGAGTA
TACGGAGGGTGCAAGCGTTATCCGGAATCATTGGGTTTAAAGGGTCCGCAGGCGGTCAATTAAGTCAGAGGTGAAATACCATAGCTCAACTATGGAACTGCCTTTGATACTGGTTGACTTGAGTTATACGGAAGTAGATAGAATAAGTAGTGTAGCGGTGAAATGCATAGAGATTACTTAGAATACCGATTGCGAAGGCAGTCTACTACGTATATACTGACGCTCATGGACGAAAGCGTGGGGAGCGAACAGGATTAGATACCCTGGTAGTCCACGCCGTAA
+
GGGGGGGGGGGGGGGGGGGGGGGGGGGGGGGGGGGGGGGGGGGGGGGGGGGGGGGGGGGGGGGGGGGGGGGGGGGGGGGGGGGGGGGGGGGGGGGGGGGGGGGGGGCGGGGGGGGGGGGGGGGGGGGGGGGGGGGGGGGGGGGGGGGGGGGGGGGGGGGGGGGGFGGGGGGGGGGGGGGGGGGGGGGGGDGGGGGGGGGGGGGGGGGCFGGGGGGGGGGGGGGGGGGGGGGGGGGEGGGGGGFFFFGGGGFFFFGGFFAFFGGGFFGFFFFFFGFFFFFBGG
@M02352:288:000000000-CKWC8:1:1101:18889:16043 1:N:0:ATGCGCAG+AAGGAGTA
TACGGAGGGGGTTAGCGTTGTTCGGAATTACTGGGCGTAAAGCGCACGTAGGCGGATCAGAAAGTATAGGGTGAAATCCCAGGGCTCAACCCTGGAACTGCCTTATAAACTCCTGGTCTTGAGTTCGAGAGAGGTGAGTGGAATTCCGAGTGTAGAGGTGAAATTCGTAGATATTCGGAGGAACACCAGTGGCGAAGGCGGCTCACTGGCTCGATACTGACGCTGAGGTGCGAAAGTGTGGGGAGCAAACAGGATTAGATACCCTGGTAGTCCACACCGTAA
+
GGGGGGEGGGGGGGGGGGGGGGGGGGGGGGGGGGGGGGGGGGGGGGGGGGGGGGGGGGGGGGGGGGGGGGGGGGGGGGGGGGGGGGGGGGGGGGGGGGGGGGGGGGGFGGGGGGGGGGGGGGGGGGGGGGGGGGGGGGGGGGGGGGGGGGGGGGFGGGGGGGGGGGGGGGGGGGGGGGGGGGGGGGGGGGGGGGGGGGGGGGGGGGGGGGGGGDGGGGGGGGGGGGGGFGGGGGGFGGGGGGFF9>GGGGFFF:DCBFFFGGFGFFGFFFFFFFF??BFFGD
@M02352:288:000000000-CKWC8:1:1101:10107:16045 1:N:0:ATGCGCAG+AAGGAGTA
TACGGAGGGTGCAAGCGTTATCCGGAATCACTGGGTTTAAAGGGTGCGTAGGTGGACTAGTAAGTCAGAGGTGAAATCCCGCAGCTTAACTGCGGAACTGCCTTTGATACTGCTTGTCTTGAATCAGGTTGAGGTATGCGGAATGTGGCATGTAGCGGTGAAATGCGTAGATATGCCATAGAACACCGATTGCGAAGGCAGCATACTGGCCCTGTATTGACACTGAGGCACGAAAGCGTGGGGAGCGAACAGGATTAGATACCCTGGTAGTCCACGCCCTAA
+
GGGGGGGGGGGGFGGGGGGGGGGGGGGGGGGGGGGGGGGGGGGGGGGGGGGGGGGGGGGFGGGGGGGGGGGGGGGGGGGGGGEGGGFGGGGGGGGGGGGGGGGGGGGGGGFGGEGGGGGGFFFEFFGGDDDGGGGFGGGGGGGGGGGGGGGGGGGGGGGGGGGGGFGGGGGGGGFGFGGGGGGFGGGGGGGGGGGGGGGGGGGGFGGGGGCFFGEDGGGGGGGGGGGDGGGGGGGFGGGGGGFFFFGGEGBFFFGGBFFFGGGGFFGFA?BFFFF<9?FBGG
@M02352:288:000000000-CKWC8:1:1101:14994:16051 1:N:0:ATGCGCAG+AAGGAGTA
TACGGAGGGGGTTAGCGTTGTTCGGAATTACTGGGCGTAAAGCGTACGTAGGCGGATTGGAAAGTTGGGGGTGAAATCCCAGGGCTCAACCCTGGAACTGCCTCCAAAACTATCAGTCTAGAGTTCGAGAGAGGTGAGTGGAATTCCAAGTGTAGAGGTGAAATTCGTAGATATTTGGAGGAACACCAGTGGCGAAGGCGGCTCACTGGCTCGATACTGACGCTGAGGTACGAAAGTGTGGGGAGCAAACAGGATTAGATACCCTGGTAGTCCACACCGTAA
+
GGGGGFCGCGGCFGGGGGGGGFGGGGGGGGGGGGGGGGGGGGGGFGGGGGGGGGGDEGGGFGGGGGGGGGGGGGGGGGGGGGGGGGGGGGGGGGGGGGGGGGGGGGGGGGGGGGGGGGGGGGGGGGGFEFGGGGGGGGGGGGGFFGGGGGGGGGGGGGGGGGGGFGGGGGGGGGCGBCFGGGGGGGGGGGGGGGGGGGGGGGGGGGGGGGGGGCGGGGGGGGE2ACFGFGGGGGGFGGGGGGF:>BGGFGFFBBCGFFFFGGGGFFGFBFFFFGFFFFFFGG
@M02352:288:000000000-CKWC8:1:1101:10105:16064 1:N:0:ATGCGCAG+AAGGAGTA
TACGGAGGGTGCAAGCGTTATCCGGAATCACTGGGTTTAAAGGGTGCGTAGGTGGACTAGTAAGTCAGAGGTGAAATCCCGCAGCTTAACTGCGGAACTGCCTTTGATACTGCTTGTCTTGAATCAGGTTGAGGTATTCGGAATGTGGCATGTAGCGGTGAAATGCGTAGATATGCCATAGAACCCCGATTTCGAAGGCATCATACTGGCCCTGTATTGACCCTTAGGACCGAAAGCGTGGGGAGCGAACTGGATTAGATCCCCTGGTAGTCCACGCCCTAA
+
GCGGCEEEGCGGGFCFCGGGCGGG+CFFFGGGDFDEFGE9@,CFFFEGBFGDGGGGGGDDFFFFGGGGGGG8+EFGGGGGCEEEDFD9,?E?<FCF+FB,EBFFFDFF,EFDGG,,,:BDCCFAF9>8F>FCBD@DF3@D,@5@FFGAD,<,@;DDBC*5<,;E,;*>**4@,2DE,?D,,,,<:FC8FCF*2*43:8EG+>@;,+19<CCFGDE+<+3+++28**+2++9):E387*/;CEEB051C*))1((223*6/+9CCF>*9)*5<FC?1;?>927
@M02352:288:000000000-CKWC8:1:1101:5948:16092 1:N:0:ATTCGCAG+AAGTAGTA
TACGGAGGGTTCGAGCGTTGATCGGAATTACTGGGCGTAAAGCGTACGCAGGCGGCCTTTTAAGTCAGATGTGAAAGCCCCGGGCTCAACCTCGGAACTGCATTTGATACTGGTGAACTAGAGTGCTGTAGAGGGAGGTGGAATTTCCTGTGTAGCGGTGAAATGCGTAGATATCGGAAGGAACATTAGTGGCGAAGGCGGCTACCTGGTCTGATACTGACGCTGAGGCGCGAAAGCGAGGGGAGCAAACGGGATTAGATACCCTGGTAGTCCACGCCGTAA
+
GGG,FFGG76,C6FGGGGG7,FGGGGGG8FGGGGGGGGGGGGGGG7FG7FGGG7F+++5,CFGGGGA5,CFGGGGGG<F+FFGGGGGGGGG,,+8+BF8FGG,,EFG,@FGG<>,,@CFGGGGG;,@F3CF,FGG*3*1@CEFGG93F;FGGGGGGCGGGGGGGGGGGGGGGGG7E:8BGGGGGG,,+?FGGGGGGGGGGG***;ECFG8C9*++<:EGGGGGGGGGG**9DGG5BG5*:CGDFFFCFG4)8?FGGFFFFGGGGFFGFFBFFFGF(9(87DD
@M02352:288:000000000-CKWC8:1:1101:8715:16140 1:N:0:ATGCGCAG+AAGGAGTA
TACGGAGGGGGTTAGCGTTGTTCGGAATTACTGGGCGTAAAGCGTACGTAGGCGGATTGGAAAGTTGGGGGTGAAATCCCAGGGCTCAACCCTGGAACTGCCTCCAAAACTATCAGTCTAGAGTTCGAGAGAGGTGAGTGGAATTCCAAGTGTAGAGGTGAAATTCGTAGATATTTGGAGGAACACCAGTGGCGAAGGCGGCTCACTGGCTCGATACTGACGCTGAGGTACGAAAGTGTGGGGAGCAAACAGGATTAGATACCCTGGTAGTCCACACCGTAA
+
GGGGGGGGGGGGGGGGGGGGGGGGGGGGGGGGGGGGGGGGGGGGGGGGGGGGGGGGGGGGGGGGGGGGGGGGGGGGGGGGGGGGGGGGGGGGGGGGGGGGGGGGGGGGGGGGGGGGGGGGGGGGGGGFGGGGGGGGGGGGGGFGGGGGGGGGGGGFGGGGGGGGGGGGGGGGGGGGGGGFGGGGGGGGGGGGECGDCGGGGGGGGGGGGGGGDGGGGGGGGGGGGGGGGGGGGGGFGGGGGGFFFF3CGGFFB:GGFFFFFGGGFFFFAFFFFGFFF?@<FC
@M02352:288:000000000-CKWC8:1:1101:9517:16144 1:N:0:ATGCGCAG+AAGGAGTA
TACGGAGGGTCCGAGCGTTATCCGGAATCATTGGGTTTAAAGGGTCCGCAGGCGGTCGATTAAGTCAGAGGTGAAATCCCATAGCTCAACTATGGAACTGCCTTTGATACTGGTTGACTTGAGTCATATGGAAGTAGATAGAATGTGTAGTGTAGCGGTGAAATGCATAGATATTACACAGAATACCGATTGCGAAGGCAGTCTACTACGTATGTACTGACGCTCATGGACGAAAGCGTGGGGAGCGAACAGGATTAGATACCCTGGTAGTCCACGCCGTAA
+
GGGGGGGGGGGGGGGGGGGGGGGGGGGGGGGGGGGGGGGGGGGGGGGGGGGGGGGGGGGGGGGGGGGGGGGGGGGGGGGGGGGGGGGGGGGGGGGGGGGGGGGGGGGGGGGGGGGGGGGGGGGGGGGGGGGGGGGGGGGFFGGGGGGGGGGGGGGGGGGGGGGGGGGGGFGGGGGGGGGGGGGGGGGGGGGGGGGGGGGGGGGGGGGGGGGGGGGGGGGGGGGGGGGGGGGGGGGFGGGGGGEFFFGGGGFFB?GGFFFFGGGGFFGFBFBFFGFFBFFFGD
@M02352:288:000000000-CKWC8:1:1101:9523:16163 1:N:0:ATGCGCAG+AAGGAGTA
TACGGAGGGTCCGAGCGTTATCCGGAATCATTGGGTTTAAAGGGTCCGCAGGCGGACGATTAAGTCAGAGGTGAAAGCCCATAGCTCAACTATAGAACTGCCTTTGATACTGGTTGACTTGAGTCATATAGAAGTAGATAGAATGTGTGGTGTAGCGGTGAAATGCATAGATATTACACAGAATACCGATTGCGAAGGCAGTCTACTACGTATCAACTGACACTCATGCACGAAAGAGTGGGTAGCAAACAGGATTAGATACCCTGGTAGTCCACACCGTAA
+
GGGGGGEG+BFFGGGGGGGGGGGGEG@F9FGGGGGGGGGGGGGGF<FFGFGGDGG+C++BFGGGGGGG9=FFGGGG9<=B<4,:EEFFGG9,E,,CF9FFG8=FFGGGGGFGFDFG8FGGGGGG<,,,C,@F9FG@F=77FFFGCCGG,FGGGGGGGGGGGGGGGG;DFFGGGGFGG99BEGG,,@FEDFGGGGGGGGGGG0<+FEG<1/2++*+5AECFG6FE?CFF+<CFGGGF*:CGGG@D:?**<FFFFFGGFFAFGGGGFFCFAFADFGF(4,>?FD
@M02352:288:000000000-CKWC8:1:1101:27235:16163 1:N:0:ATGCGCAG+AGGGAGTA
TACGGAGGGTCCAAGCGTTATCCGGAATCATTGGGTTTAAAGGGTCCGTAGGCGGGTATCTAAGTCAGTGGTGAAATCTCACAGCTCAACTGTGAAACTGCCATTGATACTGGATATCTTGAATTGTTGTGAAGTGGTTAGAATATGTAGTGTAGCGGTGAAATGCTTAGATATTACATAGAATACCGATTGCGAAGGCAGATCACTAACAACATATTGACGCTGATGGACGAAAGCGTGGGGAGCGAACGGGATTAGATACCCCGGTAGTCCACGCCGTAA
+
GGGGGGGGGCEFFFGGGGGGGGGGGEGGGGGGGFGBFGGGGGGGGGGGGFGGGGGGGGGGGFFGGGGGGGGGGGGGGGFGGGDFGGGGGGGGGGGGGGGGGGGGGGGGGGGGGGGGGGGGGGGGGGGGGGGGGGGGGGGGGGGGGGGGGGGGGGGGGGGGGGGGGGGGGGGGGGGGGGGGGGGGGGGGGGGGGGGGDGGFGGGGGGGFGGFGGGGGGGGGGGGGGGGGFFGGGGGFGGGGGGFFBFGGDGEFF?DGFFAFFGGG3@GFFFFFFGFFFFFFGG
@M02352:288:000000000-CKWC8:1:1101:10271:16196 1:N:0:ATGCGCAG+AAGGAGTA
TACGGAGGATCCAAGCGTTATCCGGAATCATTGGGTTTAAAGGGTCCGTAGGTGGATGATTAAGTCAGAGGTGAAATCCTGCAGCTCAACTGTAGAATTGCCTTTGATACTGGTTGTCTTGAGTTATTATGAAGTAGTTAGAATATGTAGTGTAGCGGTGAAATGCATAGATATTACATAGAATACCAATTGCGAAGGCAGATTACTAATAATATACTGACACTGATGGACGAAAGCGTGGGGAGCGAACAGGATTAGATACCCTGGTAGTCCACGCCGTAA
+
GGGGGGGGGGGGGGGGGGGGGGGGGGGGGGGGGGGGGGGGGGGGGGGGGGGGFFGGGCFFGGGGGGGGFGGGGGGGGGGG,EFGGGGGGGGGGFFGGGGGGGGGGGGGGGGGEGGGGGGGGGGGGGGGGDGGGFGGGEGGGGFGAGGGGCFGGGGGGCGGGGGGGGGGGFGGGGGGGGGGGGGGGGGGGGGGGCEGGGGGGFEFGGGGD?FFGGGGGGFGGGGG?CC??FFDDGGFGGGGGGFF@EGGGGFFBFGGFFFFGGGGFFFFFFFFFGFBFFEFGC
@M02352:288:000000000-CKWC8:1:1101:17898:16217 1:N:0:ATGCGCAG+AAGGAGTA
TACGGAGGGGGTTAGCGTTGTTCGGAATTACTGGGCGTAAAGCGTACGTAGGCGGATTGGAAAGTTGGGGGTGAAATCCCAGGGCTCAACCCTGGAACTGCCTCCAAAACTATCAGTCTAGAGTTCGAGAGAGGTGAGTGGAATTCCAAGTGTAGAGGTGAAATTCGTAGATATTTGGAGGAACACCAGTGGCGAAGGCGGCTCACTGGCTCGATACTGACGCTGAGGTACGAAAGTGTGGGGAGCAAACAGGATTAGATACCCTGGTAGTCCACACCGTAA
+
GGGGGCFEGGGGGGGGGGGGGGGGGGDGGGGGGGGGGGGGGGGGFFGGGGGGGGGGFGGGGGGGGGGGGGGGGGGGGGGGGGGGGGGGGGGGGGGGGGGGGGGGGGGGGGGFGGGGGGGGGGGGFGGFGGGGGGGGGGGGGGGGGGGGGGGGGGGGGGGGGGGGGGGGGGGGGGGDFFFGEGGGGGGGGGGGGGGGGGGGGGGGGGGFGGFGGGFG59E?CGCGEGGGGGGGG=DFGGGGGGD?B:DFFGFFBBFG?F>FGGGG?FGFABAFFGFB?FFFGG
@M02352:288:000000000-CKWC8:1:1101:14905:16255 1:N:0:ATGCGCAG+AAGGAGTA
TACGGAGGGGGTTAGCGTTGTTCGGAATTACTGGGCGTAAAGCGCACGTAGGCGGATCAGAAAGTATAGGGTGAAATCCCAGGGCTCAACCCTGGAACTGCCTTGTAAACTCCTGGTCTTGAGTTCGAGAGAGGTGAGTGGAATTCCGAGTGTAGAGGTGAAATTCGTAGATATTCGGAGGAACACCAGTGGCGAAGGCGGCTCACTGGCTCGATACTGACGCTGAGGTGCGAAAGTGTGGGGAGCAAACAGGATTAGATACCCTGGTAGTCCACACCGTAA
+
GGGGGFGGGGGFGGGGGGGGGGGFGGEGGGGGGGGGGGGGGGGGGGGGGGGGGGGGGGGGGGGGGGGGGGGGGGGGGGGGGGGGGGGGGGGGGGFGGGGGGGGGGGGGGGGGGGGGGGGGGGGGGGGGGGGGGGGGFGGGGGGGGGGGGGGGGGGGGGGGGGGGGGGGGGGGGGGGGGGGGGGGGGGGGGGGGGGGGGGGGGGGGGGGGGGGGGGGGGGGGGGGGGGGGFGGGGGFGGGGGGFFFFGGFGFFFFGGFFFFFGGGFFG?<FFFFGFFFFBFGG
@M02352:288:000000000-CKWC8:1:1101:14893:16269 1:N:0:ATGCGCAG+AAGGAGTA
TACGGAGGGGGTTAGCGTTGTTCGGAATTACTGGGCGTAAAGCGCACGTAGGCGGATCAGTAAGTCTAGGGTGAAATCCCAGGGCTCAACCCTGGAACTGCCTTGGAAACTCCTGGTCTTGAGTTCGAGAGAGGTGAGTGGAATTCCGAGTGTAGGGGTGAAATTCGTAGATATTCGGAGGAACACCAGTGGCGAAGGCGGCTCACTGGCTCGATACTGACGCTGAGGTGCGAAAGGGTGGGGAGCAAACAGGATTAGATACCCTGGTAGTCCACACCGTAA
+
GGGFGGGGG7F6@FEFGGG+8EF:CFFGGGFGGGGGGGGGGGFGF+@FGGGGGGG+6@=55CEFG,5,,CFGCGGGGD<F@FGGGGGGGGGD<FDDDDF=D,CEE,BFAC3,3EF<>>F,@,:FFFF:,@5FGG7:?FFGFGDAEFGGDGCGF7B,=F:<FGC9>4<2:C:,<9+2BCGGGG>F:FEGFGGCC?CEEECE58?*+<0C85*</:;:=CFC@EG5C<FC029)5C5>*:7EGG><>)1>67)8:07D)1)*0<FC*8C):F<B=790:0)(*9
@M02352:288:000000000-CKWC8:1:1101:15572:16290 1:N:0:ATGCGCAG+AAGGAGTA
TACGGAGGGTCCAAGCGTTATCCGGAATCATTGGGTTTAAAGGGTCCGCAGGCGGTCAATTAAGTCAGAGGTGAAATCCCATCGCTCAACGATGGAACTGCCTTTGATACTGATTGACTTGAGTTATATGGAAGTAGATAGAATAAGTAGTGTAGCGGTGAAATGCATAGATATTACTTAGAATACCGATTGCGAAGGCAGTCTACTACGTATATACTGACGCTGAGGGACGAAAGCGTGGGGAGCGAACAGGATTAGATACCCTGGTAGTCCACGCCGTAA
+
GGGGGCEGGGGGGGFFGFGGGGGGGE@FFFGGFFGB@CDFFGGGGGGGEGGGGGGGGGGGGGGGGGGGGGGFGGGGGGGGGFFGGGGGGGGGGGGGFGGGGGFCFFGGGGFF9FFEDFGDF9FFFGEGGFGFFGGFFD=FFGEFB<>FCGGGGGGFFDCFGGGGGGGGGGGGGGGGGGGGGGFGFGGGGGGGGGGGGGGGGGGGGGGGGGFGFFGGGGGGGGD=E3CGGGGGGGCDFG9EGGF09EGGCCEFB?CC?FFFGGFG@FCF<FA<FGFFFFFFGC
@M02352:288:000000000-CKWC8:1:1101:2684:16307 1:N:0:ATGCGCAG+AAGGAGTA
TACGGAGGATCCAAGCGTTATCCGGAATCATTGGGTTTAAAGGGTCCGTAGGTTGATAATTAAGTCAGAGGTGAAAGTTTGCCGCTTAACGGTAAAATTGCCTTTGATACTGTTTATCTTGAATCATTATGAAGTGGTTAGAATATGTAGTGTAGCGGTGAAATGCATAGATATTACATAGAATACCAATTGCGAAGGCAGATCACTAATAATGTATTGACACTGATGGACGAAAGCGTGGGGAGCGAACAGGATTAGATACCCTGGTAGTCCACGCCGTAA
+
GGGGGGGGGFFG@EGGGGGGFFGGGGGGCGGGGGGBFFGGGGDFGFGGFGGGGGGGFEFGGGGGGGGGGGGGGGGGGFGFGGGGGDCFGGGCFGGGGGGGGGGGGGGGGGGGGGGGGGGGGGGGFGGGGGGG9FGGGGGFGGGG<FDFFGGGGGGCFGGGGGGGGGGFGGGGGGGCFGGGGCFFGGGEDGGGGGGGGGGGG>EGGGGGFGGEGGGGGGGGFGGGGGGGGGGD5CDBFCGGGGD;>FG3CGFFBFGGFFFFGGGGFFC?BFF2@GFFBFFFDD
@M02352:288:000000000-CKWC8:1:1101:8317:16315 1:N:0:ATGCGCAG+AAGGAGTA
TACGGAGGGGGTTAGCGTTGTTCGGAATTACTGGGCGTAAAGCGCGCGTAGGCGGACTATTAAGTGAGAGGTGAAATCCCATGGCTCAACCATGGAACTGCCTTTCATACTGGTAGTCTTGAGTTCGAGAGAGGTGAGTGGAATTCCTAGTGTAGAGGTGAAATTCGTAGATATTTGGAGGAACACCAGTGGCGAAGGCGGCTCACTGGCTCGATACTGACGCTGAGGTGCGAAAGTGTGGGGAGCAAACAGGATTAGATACCCTGGTAGTCCACACCGTAA
+
GGGGGGGGGGGDFGGGGGGGGFGGGGGGGGGGGGGGGGGGGGGGGGGGGGGGGGGGGGGGGGGGGGGGGGGGGGGGGGGGGGGGGGGGGGGGGGGGGGGGGGGGGGGGGGGGGGGGGGGGGGCGGGGGGGGGGGGGGGGG@FFGGGGGGGGGGGGDGGGGGGGGGGGGFFGGGGGGCGGGGGGGFGGGGGGGGGGGGGGDGGGGGGGGFGGGGGGGEGGGGGDEGGGGGFGGGEDFG?FGGGBFFFGGGGFFBFGGFFFFGGGGFFGFFFFFFGFFBFFFFD
@M02352:288:000000000-CKWC8:1:1101:3768:16343 1:N:0:ATGCGCAG+AAGGAGTA
TACGGAGGATCCAAGCGTTATCCGGAATCATTGGGTTTAAAGGGTCCGTAGGTTGATAATTAAGTCAGAGGTGAAATCCTGCAGCTCAACTGTAGAATTGCCTTTGATACTGGTTATCTTGAGTCATTATGAAGTAGTTAGAATATGTAGTGTAGCGGTGAAATGCATAGATATTACATAGAATACCAATTGCGAAGGCAGATTACTAATAATGTACTGACACTGATGGACGAAAGCGTGGGGAGCGAACAGGATTAGATACCCCGGTAGTCCACGCCGTAA
+
GGGGGGGGGGGGGGGGGGGGGGGGGDGGGGGGGGGGGGGGGGGGGGGGGGGGGGGGGGGGGGGGGGGGGGGGGGGGGGGGGGGGGGGGGGGGGGGGGGGGGGGGGGGGGGGGGGGGGGGGGGGGGGGGGGGGGGGGFFFGGGGGGGGGGGGGGGGGGGGGGGGGGGGGGGGGGGGGGGGGGGGGGGGGGGGGGGGGGGGGGGGGGGGGGGGGGGGGGFGGGFGGGGGGGGGDGGGFGGDGGGFFFFGGGGFFFFGG?FFFGGGGF>GF>FFFFGFFFBFFGG
@M02352:288:000000000-CKWC8:1:1101:19370:16346 1:N:0:ATGCGCAG+AAGGAGTA
TACGGAGGGGGTTAGCGTTGTTCGGAATTACTGGGCGTAAAGCGTACGTAGGCGGATTGGAAAGTTGGGGGTGAAATCCCAGGGCTCAACCCTGGAACTGCCTCCAAAACTATCAGTCTAGAGTTCGAGAGAGGTGAGTGGAATTCCAAGTGTAGCGGTGAAATGCGTAGAGATCTGAAGGAATACCAGTGGCGAAGGCGGCCCCCTGGACAGACACTGACACTCAGATGCGAAAGCGTGGGGAGCAAACAGGATTAGATACCCTGGTAGTCCACGCCGTAA
+
GGGGGFGGGGGGGGGGGGGGGGGGGGGGGGGGGGGGGGGGGGGGGGGGGGGGGGGGGGGGGGGGGGGGGGGGGGGGGGGGGGGGGGGGGGGGGGGGGGGGGGGGGGGGGFGGGGGGGGGGGGGGGGGGGGGGGGGGGGGGGGGGGGGGGGGGGGGGGGGGGGGGGGGGGGGGGGGDGGGGGGGFGGGGGGGGGGGGGGGGGGGGGGGGGGGGGGGGGGGGGGGGGGGGGGGDGGGFGGGGGGFB>FGGGGFFFFGG?FFFGGGGFFGFFFA<6D@BFFF9DD
@M02352:288:000000000-CKWC8:1:1101:6429:16357 1:N:0:ATGCGCAG+AAGGAGTA
TACGGAGGATCCAAGCGTTATCCGGAATCATTGGGTTTAAAGGGTCCGTAGGTGGATAATTAAGTCAGAGGTGAAATCCTGCAGCTCAACTGTAGAATTGCCTTTGATACTGGTTGTCTTGAGTTATTATGAAGTAGTTAGAATATGTAGTGTAGCGGTGAAATGCATAGATATTACATAGAATACCAATTGCGAAGGCAGATTACTAATAATATACTGACACTGATGGACGAAAGCGTGGGGAGCGAACAGGATTAGATACCCTGGTAGTCCACGCCGTAA
+
GGGGGGGGGGGGGGGGGGGGGGGGGGGGGGGGGGGGGGGGGGGGGGGGGGGGFGGGGGGGGGGGGGGGGGGGGGGGGGGGGGGGGGGGGGGGGGGGGGGGGGGGGGGGGGGGGGGGGGGGGGGGGGGGGGGGGGGGGGGGGGGGGGGGGGGGGGGGGGGGGGGGGGGGGGGGGGGGGGGGGGGGGGGFGGGGGGGGGGGGGGGGGGGGGGGGGGGGGGFFGGGGGGGGGGGGGGGFGDGGGGFFFFGGGGFF?BGGFFFFGGGGFFGFFFFFFGFFFFFFGG
@M02352:288:000000000-CKWC8:1:1101:15886:16386 1:N:0:ATGCGCAG+AAGGAGTA
TACGGAGGATCCAAGCGTTATCCGGAATCATTGGGTTTAAAGGGTCCGTAGGCGGGTTTGTAAGTCAGTGGTGAAAGTTTTCGGCTCAACCGGAAAATTGCCATTGATACTGCAAGTCTTGAATCATTGTGAAGTGGTTAGAATGTGTAGTGTAGCGGTGAAATGCATAGATATTACACAGAATACCGATTGCGAAGGCAGATCACTAACAATTGATTGACGCTAAGGGACGAAAGCGTGGGTAGCGAACAGGATTAGATACCCTGGTAGTCCACGCCGTAA
+
GGGGGGGGGFGGGGGGGFGGGGGFGFGGGGGGGGGCCCFGGGGGGGGFGGGGGGGG@FGGGGGGGGGGGFGFGGGGGGGGGGGGGGGGGGGGGGGGGGGGGGGGGGGGGGGGGGGGGGGGGGGFGGGGGGGGGGGGGGFGGGGGGGGFGGGGGGGGGGGGGGGGGGGGGGGFGGGGGGGGGGGGGGGGGGGGGGGGGGGGGGGGGGGGGGGGGGGGGGGGGGGGGGGGGGGGGGGFGGDGGGEFFFGDEGFFFFGGFFFFGGGGFFGFFFAFFGFB>FFFGD
@M02352:288:000000000-CKWC8:1:1101:7601:16442 1:N:0:ATGCGCAG+AAGGAGTA
TACGGAGGGGGTTAGCGTTGTTCGGAATTACTGGGCGTAAAGCGTACGTAGGCGGATCAGAAAGTAAGGGGTGAAATCCCAGGGCTCAACCCTGGAACTGCCTCTTAAACTCCTGGTCTTGAGTTCGAGAGAGGTGAGTGGAATTCCAAGTGTAGAGGTGAAATTCGTAGATATTTGGAGGAACATCAGTGGCGAAGGCGGCTACCTGGACAAATACTGACACTGAGGCACGAAAGCGTGGGGAGCAAACAGGATTAGATACCCTGGTAGTCCACGCCGTAA
+
GGGGGGGGGGGGGGGGGGGGGGGGGGGGGGGGGGGGGGGGGGGGGGGFGGGGGGGGEGGGGGGGGGGGGGGGGGGGGGGGGGGGGGGGGGGGGGGGGGGGGGFGGGGGGGFGGGGGGGGGGGGGGGGGGGEGGGGGFGGGGGGGGGGGGGGGGGFGGGGGGGGGGGGGGGGGGGGGGFGGGGGGGFGGGGGGDEGGGGGGGGGGFCCFGEGGGGGGGGGGGGGGGGGGGGGGGGGFGGGGGGFFFFGGGGFFFFGGFFFFGFGGFFGF<BA2@GFB>FB9DD
@M02352:288:000000000-CKWC8:1:1101:20261:16446 1:N:0:ATGCGCAG+AAGGAGTA
TACGGAGGGGGTTAGCGTTGTTCGGAATTACTGGGCGTAAAGCGCACGTAGGCGGATCAGAAAGTATAGGGTGAAATCCCAGGGCTCAACCCTGGAACTGCCTTGTAAACTCCTGGCCTTGAGTTCGAGAGAGGTGAGTGGAATTCCGAGTGTAGAGGTGAAATTCGTAGATATTCGGAGGAACACCAGTGGCGAAGGCGGCTCACTGGCTCGATACTGACGCTGAGGTGCGAAAGTGTGGGGAGCAAACAGGATTAGATACCCTGGTAGTCCACACCGTAA
+
GGGGGFFGGGGFGGGGGGGGGGGGGGGGGGGGGGGGGGGGGGGGGGGGGGGGGGGGGGGGGGGGGGGGGGGGGGGGGGGGGGGGGGGGGGGGGGGGGGGGGGGGGGGGGGGGGGGGCFGGGGGGGGGGGGGGGGGGGGGGGGGGGGGGGGGGGGGGGGGGGGGGGGGGGGGGGGGGGGGGGGGGGGGGGGGGGGGGGGGGGGGGGGGGGGGGGGGGGGGGGGGGGGGGGGGGGGGFGGFGGGFBBFGGGGFFFFGGFFFFGGGGFFGFFFFFFGFFFFF?FD
@M02352:288:000000000-CKWC8:1:1101:28455:16450 1:N:0:ATGCGCAG+AAGGAGTA
TACGGAGGGTGCAAGCGTTAATCGGAATTACTGGGCGTAAAGCGCGCGTAGGCGGTTATTTAAGTCAGATGTGAAAGCCCTGGGCTCAACCTAGGAACTGCACCTGATACTGGATAACTAGAGTACAGAAGAGGGTGGTGGAATTTCCTGTGTAGCGGTGAAATGCGTAGATATAGGAAGGAACATCAGTGGCGAAGGCGGCCACCTGGTCTGATACTGACGCTGAGGTGCGAAAGCGTGGGGAGCAAACAGGATTAGATACCCTGGTAGTCCACGCCGTAA
+
GGGGGGGGGGGFFGGGGGGGGGGGGGGGGGGGGGGGGGGGGGGGGGGGGGGGFGGFGGGGGGGGGGGGGGGGGGGGGGGGGGGGFGGGGGGGGFGGGFFGGGDFGGGGGGGGGGGGGGGGFFGGGGGGGGGGGGGGGGGGGGGGGGGFGGGGGGGGGGGGGGGGGGGGGGGGGGGGGCGGGGGGFFGFFGGGGGGGGGGGGGGEGGGGGGGGGGGGGGGGGGGGGGGGGFGGGGGFGGGGGGFFFEFFFGFF?FGGFF<BGFGGFFGFBFFBFGFBFBFFGG
@M02352:288:000000000-CKWC8:1:1101:19728:16458 1:N:0:ATGCGCAG+AAGGAGTA
TACGGAGGGGGTTAGCGTTGTTCGGAATTACTGGGCGTAAAGCGTACGTAGGCGGATTGGAAAGTTGGGGGTGAAATCCCAGGGCTCAACCCTGGAGCTGCCTCCAAAACTATCAGTCTAGAGTTCGAGAGAGGTGAGTGGAATTCCAAGTGTAGAGGTGAAATTCGTAGATATTTGGAGGAACACCAGTGGCGAAGGCGGCTCACTGGCTCGATACTGACGCTGAGGTACGAAAGTGTGGGGAGCAAACAGGATTAGATACCCTGGTAGTCCACGCCGTAA
+
GGGGG@EFGGGGGGGGGGGGGGGGGFGGGGGGGGGGGGEGGGGGEGGGGGGGGGGGGGGGFFFGGGGGGGGGGGGGGGGGGGGGGGGGGGGGFGGGGGGGGGGGGGGGGGGGGGGGGGGGGGGGGGGGGGGGGGGGGGGGGGGGGGGGGGGGGGGGGGGGGGGGGGGGFCEAGGC<EGGGGGFGGGGGGGGGGGGGGGGGGGGGGGGGGGFGGGGGEGFGGGGGGGFGFGGGEFC>GGGGGGE:;EGCE<FF?:FFBFFFGGGFFFGFFFFFFF=<>?EFGD
@M02352:288:000000000-CKWC8:1:1101:25879:16460 1:N:0:ATGCGCAG+AAGGAGTA
TACGGAGGGTGCGAGCGTTAATCGGAATTACTGGGCGTAAAGCGCATGCAGGTGGTTCATTAAGTCAGATGTGAAAGCCCAGGGCTCAACCTCGGAACTGCATTTGAAACTGGTGAACTAGAGTGCTGTAGAGGGGGGTAGAATTTCAGGTGTAGCGGTGAAATGCGTAGAGATCTGAAGGAATACCAGTGGCGAAGGCGGCCCCCTGGACAGACACTGACACTCAGATGCGAAAGCGTGGGGAGCAAACAGGATTAGATACCCTGGTAGTCCACGCCGTAA
+
GGGFFGGDGGGGGGEGGGGG7EFGFGGGGFGGFFGG@FFGGFGGGGGEGEFGGFGGFGGGGGGCGFGGGGGGFGGFFGGGGGGEFGGGGGGGGGGFFCFFGGGGGGGGGGGGGGFFEDGGFGGGGGGGFGFFGFGGGGGGGGFGG?F?FCGGFC+:CCC5CFGGGGGGGEGGGGDF+<FG+ACFGGGGGFGGGEGGGGFCEGGGGGGGGGGGC@EFGDGGGGGGFF<FC9C3C*C5DDCEGGEBFBFGGGFF:BGG<6<BFGGGFFGF26469DF:>:BFGG
@M02352:288:000000000-CKWC8:1:1101:25896:16466 1:N:0:ATGCGCAG+AAGGAGTA
TACGGAGGGTGCGAGCGTTAATCGGAATTACTGGGCGTAAAGCGCATGCAGGTGGTTCATTAAGTCAGATGTGAAAGCCCAGGGCTCAACCTCGGAACTGCATTTGAAACTGGTGAACTAGAGTGCTGTAGAGGGGGGTAGAATTTCAGGTGTAGCGGTGAAATGCGTAGAGATCTGAAGGAATACCAGTGGCGAAGGCGGCCCCCTGGACAGACACTGACACTCAGATGCGAAAGCGTGGGGAGCAAACAGGATTAGATACCCTGGTAGTCCACGCCGTAA
+
GGGGGGGGGGGGGGGGGGGG@FGGGGGGGGGGGGGGGGGGGGGG@EFGGGGGEFGBFFGGGGGGGGGGGGGGFGGGGGGGGGGGGGGGGGGGGGGGGEGGGGGGGGGGGGGGGGGGGGGGGGGGGGGGFGGGGGDGGGGGGGGGGGGGGGGGGGGEGGGGGGGGGDGGGGGGGGGGGGGFGGGGGGGGGGGGGGGGGGGGGG=>EGDGGGGGGGGGGGFFG?FFCFGGGFFGGGGFCGDGGGFFFFGGFGFFFFGGFFFFGGGGFFGF<?<<FGFFF:E>GG
@M02352:288:000000000-CKWC8:1:1101:23936:16469 1:N:0:ATGCGCAG+AAGGAGTA
TACGAGGGGTGCAAGCGTTAATCGGAATTACTGGGCGTAAAGCGTGCGTAGGTGGTTTGTTAAGCAAGATGTGAAAGCCCCGGGCTCAACCTGGGAACTGCATTTTGAACTGGCAAACTAGAGTATTGTAGAGGGTAGTGGAATTTCCAGTGTAGCGGTGAAATGCGTAGAGATTGGAAGGAACATCAGTGGCGAAGGCGGCTACCTGGACAAATACTGACACTGAGGCACGAAAGCGTGGGGAGCAAACAGGATTAGATACCCTGGTAGTCCACGCCGTAA
+
GGGGDEGGGGGGGGGGGGGGGGGGGGGGGGGGGGGGGGGGGGGGFGGGGGGGGGGGGGGGGGGGGGGGGGGGGGGGGGGGGGGGGGGGGGGGGGGGGGGGGGGGGGGGGGGGGGGGGGGGGFGGGGGGGGGGGGGGGGGGGGGGGGGGGGGGGGGGGGGGGGGGGGGGGGGGGGGGGGGGGGGGGGGGGGGGGGGGGGGGGGGGGGGGGGGGGFGGGGFGGGGGGGGGGGFGGGGFGGGGGGFBBEGGGGFFFFGGFFFFGGGGFFGFFFFFFGFFF?FB*9
@M02352:288:000000000-CKWC8:1:1101:13875:16486 1:N:0:ATGCGCAG+AAGGAGTA
TACGGAGGGTGCAAGCGTTATCCGGAATCACTGGGTTTAAAGGGTGCGTAGGTGGTTATATAAGTCAGAGGTGAAAGCTCGCAGCTTAACTGCGGAATTGCCTTTGAAACTGTATGACTTGAATCAGGCTGAGGTCGGCGGAATGTGACATGTAGCGGTGAAATGCTTAGATATGTCATAGAACACCAATTGCGAAGGCAGCTGACTAGACCTGTATTGACACTGAGGCACGAAAGCGTGGGGAGCGAACAGGATTAGATACCCTGGTAGTCCACGCCCTAA
+
GGGGGGGGGGGGGGGGGGGGGGGGGGGGFGGGGGGEEDFFGGGGFGGGGGGGFFGGGGGDFGGGGGGGGGGGGGGGGGFGEFEGGG9FFGGGGGGGGGGGGGGGGGGGGGGGGGGGGGGGGGGGGGGGGGGGGGGGGGGGGGGGGGGGGGGGGGGGGGGGGGGGGGGGGGGGGGGGGGGGGGGGGGGGGGGGGGGGGGGGGGGGGGGGGGGFGGGGGGGGGGGGGGGGGGGGGGGFGGDGGGFBFFGGGGFFFFGGFFFFGGGGFFFFFFFFFGFFFFEBGG
@M02352:288:000000000-CKWC8:1:1101:22738:16491 1:N:0:ATGCGCAG+AAGGAGTA
TACGGAGGATGCAAGCGTTATCCGGATTTACTGGGTTTAAAGGGTGCGCAGGCGGGAAATTAAGTCAGCGGTGAAAGCCCCGAGCTCAACTCGGGAATTCCCATTGATACTGATTTTCTGGAATACGGCTGAGGTTGGCGGAATACGACATGTAGCGGTGAAATGCATAGATATGTCGTAGAACCCCGATTGCGAAGGCACCTAACGAAACCGAAATTAACGCGAAGGAACGAAACGTGGGGAAGCAAACAGGATAAGATACCCTGTTAGTCCACGCCCTAA
+
GGGGGGEG,CFG,EFGGGGGGGGGGGGGGGCFFGGGGGGGGGGGGGGG7FGGGGG++4,CBFFGGGGGGGGG:FGG9,,44++@FFGGGGFD3++838,,<,7C<3C@,>,C,,,<8<E3,,3,,,8@+**@F:>>FC<F*C**,3*4*1*775,2C***=F9++274+31,2<+5+218*=,,*=*1*?8*+*?:E5>0**;++;*;1ACF5*:/C++20****):**20/:E*)*0*2:E34(0*9+/08((9*)*)/2:C4*80*)*.6*0/-,()(29
@M02352:288:000000000-CKWC8:1:1101:22756:16501 1:N:0:ATGCGCAG+AAGGAGTA
TACGGAGGGTGCAAGCGTTATCCGGATTTACTGGGCTTAAAGGGTGCGCAGGCGGGAAATTAAGTCAGCGGTGAAAGCCCCGAGCTCAACTCGGGAATTGCCATTGATACTGATTTTCTTGAATACGGCTGAGGTTGGCGGAATACGACATGTAGCGGTGAAATGCATAGATATGTCGTAGAACACCGATTGCGAAGGCAGCTGACTAAACCGTAATTGACGCTGAGGCACGAAAGCGTGGGGAGCGAACAGGATTAGATACCCTGGTAGTCCACGCCCTAA
+
GGGGGGGGG@FCEGGGGGGDGAFFGGBFGGGGGGG,:CFFGGAFFFGGEGGGGGGE+@F?FGGGGFGGFGGGGGGGGGGG@F@FGGGGGGFGEGGGGCGGGGF=FFGEFGGGDG,,@FGGGGEFCGGGC<@FGGG@CGFGGGGGCFFG<:FFGGGGGGGGGGGGGG:FGGGGGGCGGG:CGGGGGGGGEGCGGGGGGGGGGGGCFGGFFFFCE:CECFFGGGGGGGGGC/5CGGGFGGGGGGFFFFDGGGFFFF<F?FFFGDGGFFGFF=ABFGFBFF)2CF
@M02352:288:000000000-CKWC8:1:1101:3328:16531 1:N:0:ATGCGCAG+AAGGAGTA
TACGGAGGGTCCAAGCGTTATCCGGATTTATTGGGTTTAAAGGGTCCGTAGGCGGGCTTATAAGTCAGAGGTGAAATCCCATCGCTCAACGATGGAACTGCCTTTGATACTGTAGGTCTTGAATATATTTGAAGTAGGCGGAATATGTAGTGTAGCGGTGAAATGCATAGATATTACATAGAACACCAATTGCGAAGGCAGCTTACTAAGATATTATTGACGCTGATGGACGAAAGCGTGGGTAGCGAACGGGATTAGATACCCCGGTAGTCCACGCCGTAA
+
GGGGGGGGGGGGGGGGGGGGGGGGGGGGGGGGGGGFGGFFGGGGGGGGGGGGGGGGGGGGGGGGGGGGGFGGGGGGGGGGGFGGGGGEGFG7DGGGGFGGGGGGGGGGGGGGGGGGGGGGGGGGGGGGGGGGCFGGFGGGGGGGGFGGGGGGGGGGGGGGGGGGGGGGGGGGGEGEFGGGGGGBFGGGGGGGGGGGGGGGGGGGGGGGGGGGGGGGGFGGGGGGGGGGGGGGGGCD<EGGGGFFBFGGGGFEFFGGFFFFGGGGFFGFFEBFFGFFFFF>DD
@M02352:288:000000000-CKWC8:1:1101:17259:16531 1:N:0:ATGCGCAG+AAGGAGTA
TACGAGGGGTGCAAGCGTTAATCGGAATTACTGGGCGTAAAGCGTGCGTAGGTGGTTTGTTAAGCAAGATGTGAAAGCCCCGGGCTCAACCTGGGAACTGCATTTTGAACTGGCAAACTAGAGTATTGTAGAGGGTAGTGGAATTTCCAGTGTAGCGGTGAAATGCGTAGAGATTGGAAGGAACATCAGTGGCGAAGGCGGCTACCTGGACAAATACTGACACTGAGGCACGAAAGCGTGGGGAGCAAACAGGATTAGATACCCTGGTAGTCCACGCCGTAA
+
GGGGCFGGGGGGGGGGGGGE@FGGGGGGGGGGGGGGGGGGGGGGFGGGGGGGFGGGGGGGGGGGGGGGGGGGGGGGGGGGGGGGGGGGGGGGGGGGGGGGGGGGGGGFGGGGGGGGGGGGGAFFGGGGGGGCGGGGGGGGGGGGGGGGGGGGGGGGGGGGGGGGGGGGGGGGGGGGGFGGGGGGGGGGGGGGGGGGGGGGGGGGGGGGGGGGGGGGGGGGGGGGGGGGGGGGGGGFGGGGGGFFFFGGGGFFFFGGFFFFGGGGFFFFFFFFFGFFFFFFGD
@M02352:288:000000000-CKWC8:1:1101:17614:16591 1:N:0:ATGCGCAG+AAGGAGTA
TACGGAGGGGGTTAGCGTTGTTCGGAATTACTGGGCGTAAAGCGTACGTAGGCGGACTAATCAGTCAGAGGTGAAATCCCAGGGCTCAACCCTGGAACTGCCTTTGATACTGTTAGTCTTGAGTTCGAGAGAGGTGAGTGGAATTCCGAGTGTAGAGGTGAAATTCGTAGATATTCGGAGGAACACCAGTGGCGAAGGCGGCTCACTGGCTCGATACTGACGCTGAGGTACGAAAGTGTGGGGAGCAAACAGGATTAGATACCCTGGTAGTCCACGCCGTAA
+
GGGGGFFGGGGFGGGGGGGGGGGGGGGGGGGGGGGGGGGGGGGGGGGGGGGGGGGGGGGFGGGGGGGGGGGGGGGGGGGGGGGGGGGGGGGGGGGGGGGGGGGGGGGGGGGGGGGGGGGGGGGGGGGGGGGGGGGGGGGGGGGGGGGGGGGGGGGGGGGGGGGGGGGGGGGGGGGGGGGGGGGGGGGGGGGGGGGGGGGGGGGGGGGGGGGGGGGGGGGGGGGGGGGGGGGGGGG>GGGGGGFFFFGGGGFFFFCGFFFFGFGDFFGFFFFFFGFFFFFFGD
@M02352:288:000000000-CKWC8:1:1101:6039:16595 1:N:0:ATGCGCAG+AAGGAGTA
TACGGAGGATCCAAGCGTTATCCGGAATCATTGGGTTTAAAGGGTCCGTAGGTGGATAATTAAGTCAGAGGTGAAATCCTGCAGCTCAACTGTAGAATTGCCTTTGATACTGGTTATCTTGAATTATTGTGAAGTGGTTAGAATATGTAGTGTAGCGGTGAAATGCATAGATATTACATAGAATACCAATTGCGAAGGCAGATCACTAACAATATATTGACACTGATGGACGAAAGCGTGGGGAGCGAACAGGATTAGATACCCTGGTAGTCCACGCCGTAA
+
GGGGGGGGEAEFCFGGGGGG8EFFGGGGAFDFGGGCCGFGGGFGGCFGGGGGEFGFGF?AFGFGGDEGFFGGGGGGGGGGFGCFGGGGGGFEGGGGGFGGGGGGGGGAFGGGFF9?EGGFGGFGG9D9F?FGBFGGDCFAEGGG<,AFGGGGGGGFGGGGGGGGFGCGGGGGGGGGGC9@FGGCCGGD@FCCGGGGGGGFEFGGGGG;?FC?9EGG9EGGGGGGGG@CCFGGGGGF4EGGDGFF>FCGGGFFF?GG?@FFGGGGFFGFFFDF=GF2>?EFGG
@M02352:288:000000000-CKWC8:1:1101:25383:16614 1:N:0:ATGCGCAG+AAGGAGTA
TACGGAGGGTCCAAGCGTTATCCGGAATCATTGGGTTTAAAGGGTCCGTAGGCGGGCTGATAAGTCAGTGGTGAAATGCAGAGGCTCAACTTCGGCACTGCCATTGATACTGTTAGTCTTGAATTATTGTGAAGTGGTTAGAATATGTAGTGTAGCGGTGAAATGCTTAGATATTACATAGAATACCGATTGCGAAGGCAGATCACTAACAATATATTGACGCTAAGGGACGAAAGCGTGGGTAGCGAACAGGATTAGATACCCTGGTAGTCCACGCCGTAA
+
GGGGGGGGGGGGGGGGGGGGGGGGGGGGGGGGGGGFGGGGFGGGGGGGGGGGGGGGGGGGGGGGGGGGGGGGGGGGGGGGGGGGGGGGGGGGGGGGGGGGGGGGGGGGFGGGGGGGGGGGGGGGGGGGGGGGGGGGGGGGGGGGGGGGGGGGGGGGGGEGGGGGGGGGGGGGGGGGGGGGGGGGGGGGGGGGGGGGGGGGGGGGGGGGGGGGGGGGGGGGFGGGGGGGGGGGGGGFFGDGGGFDFFGGGGFFFFFG?FFFGGFGFFGFFFFFFGFFFFFFGG
@M02352:288:000000000-CKWC8:1:1101:22462:16626 1:N:0:ATGAGCAG+AAGTAGTA
TACGGAGGATGTTAGCGTTGTTCGGAATTACTGGGCGTAAAGGGAACGTAGACGGACAGGAAAGCTTGGGGTGAAATCCCAGGGCTCAACCCTGGAACTGCCTCTAAAACTATCAGGCTAGAGTTCAAGAGAGGCGAGTGGAATTCCAAGTGTAGCGGTGAAATGCGTAGATATTAGGAGGAACACCAGCGGCGAAGGCGGCCCACTGGATCGATACTGACGCTGAGGTGCGAAAGTGTGGGGAGCAAACAGGATTAGATACCCTGGTAGTCCACACCGTAA
+
GGGGGGGG,,C6,CFGGGG+F,CFGG7FGGAFGGG,6@FGGG,F,,CFGGG,EFG,++,:,CFF8?,CF@FGGGGGAFGG?FGGGAFGGGGGFGG?FGGGG,5,,,,<FFG9,,,C,AF,BFGG,F,,CFG,@F7+3@8DFGEGGGG9,@FGGFG9FGGGGGGG,DGGGGGFGG7,@FFFGGGGGGG*C*=EGGGGGGGGGG5/*;CGG*0AE8*;EFGGGGCEGGGG0/>DGDGF:FGGGGFFBEGDGGFFF?CG?FFFGGGG@FGFBFFFFGF0:?DFGG
@M02352:288:000000000-CKWC8:1:1101:29205:16641 1:N:0:CTGCGCAG+AAGGAGTA
TACGGAGGGGGTTAGCGTTGTTCGGAATTACTGGGCGTAAAGCGCACGTAGGCGGATCAGAAAGTATAGGGTGAAATCCCAGGGCTCAACCCTGGAACTGCCTTGTAAACTCCTGGTCTTGAGTTCGAGAGAGGTGAGTGGAATTCCGAGTGTAGAGGTGAAATTCGTAGATATTCGGAGGAACACCAGTGGCGAAGGCGGCTCACTGGCTCGATACTGACGCTGAGGTGCGAAAGTGTGGGGAGCAAACAGGATTAGATACCCTGGTAGTCCACGCCGGAA
+
GGDFG@EEGGGFEFGGGFGGGGCCGDDGGGGGGGGGGFGCEGGGGGGGGFGGFCECCFGGFDFGGGGGGFGGGGFGGFGGGGGC+B@FGGGGGGGGGGGGGGFGGGGGGGGGGGGGGFGGGCFGFFGFGGGFGGFGFGGGGECFFGFFFGGGGGGFGFGFFCECGGGGGG=FG,B;FFEGGGCFDC<EFGGGEGGDGE*?E==8?CCGG5FCGGFECFGGFEE;CDGG0*9CCCC>>EGGGGF095<FFCF??:4C?FFFGGGG*7C?DFA4FCFB;6D(95
@M02352:288:000000000-CKWC8:1:1101:29188:16648 1:N:0:CTGCGCAG+AAGGAGTA
TACGGAGGGGGTTAGCGTTGTTCGGAATTACTGGGCGTAAAGCGCACGTAGGCGGATCAGAAAGTATAGGGTGAAATCCCAGGGCTCAACCCTGGAACTGCCTTGTAAACTCCTGGTCTTGAGTTCGAGAGAGGTGAGTGGAATTCCGAGGGTAGAGGTGAAATTCGTAGATATTCGGAGGAACACCAGTGGCGAAGGCGGCTCACTGGCTCGATACTGACGCTGAGGTGCGAAAGTGTGGGGAGCAAACAGGATTAGATACCCTGGTAGTCCACGCCGTAA
+
FGGGGCCGGGGFGFGGG77CC?EGGDGGGGGCFFGGGCCEGGFEEGGGGFGGGGGGGGGGGFDDEFFGGGGFGGGGFGGGGGGGG8ECFDFGGGGGGGGGGCDGGGGGGGGGGGGGFGGGGFFGGGGGGGGGGGGGFGCFGGGA7FGGGG*>1DEFGFFGGGGFGGGGGGDFFGCFFG>ECEFGFFGGGGGGCEGGGGGGGGEGCFDFF5CFGEGFCFFFGGCEGGGG+CFDC:CB:CC?EGF:6>GD?4>FBF4C7F>?9CFC4@FFFF<9?F??0<F(57
@M02352:288:000000000-CKWC8:1:1101:14739:16648 1:N:0:ATGCGCAG+AAGGAGTA
TACGGAGGGGGTTAGCGTTGTTCGGAATTACTGGGCGTAAAGCGTACGTAGGCGGATTGGAAAGTTGGGGGTGAAATCCCAGGGCTCAACCCTGGAACTGCCTCCAAAACTATCAGTCTAGAGTTCGAGAGAGGTGAGTGGAATTCCAAGTGTAGAGGTGAAATTCGTAGATATTTGGAGGAACACCAGTGGCGAAGGCGGCTCACTGGCTCGATACTGACGCTGAGGTACGAAAGTGTGGGGAGCAAACAGGATTAGATACCCTGGTAGTCCACACCGTAA
+
GGGGGFGGGGGGGGGGGGGGGGGGGGGGGGGGGGGGGGGGGGGGGGGGGGGGGGGGGGGGFGGGGGGGGGGGGGGGGGGGGGGGGGGGGGGGGGGGGGGGGGGGGGGGGGGGGGGGGGGGGGGGGGGGGGGGGGGGGGGGGGGGGGGGGGGGGGGGGGGGGGGGGGGGGGGGGGGGGGGGGGGGGGGGGGGGGGGGGGGGGGGGGGGGGGGGGGGGGGGGGGGGGGGGGGGGGGGFGGGGDGF?FFGCGGFFF?GGFFFFGGGGFFGFFFFBFGFFFFFBGG
@M02352:288:000000000-CKWC8:1:1101:2729:16665 1:N:0:ATGCGCAG+AAGGAGTA
TACGGAGGGGGTTAGCGTTGTTCGGAATTACTGGGCGTAAAGCGTACGTAGGCGGACTAGTAAGTTAGGGGTGAAATCCCGGGGCTCAACCCCGGAACTGCCTTTAATACTGCTAGTCTTGAGTTCGAGAGAGGTGAGTGGAATTCCGAGTGTAGAGGTGAAATTCGTAGATATTCGGAGGAACACCAGTGGCGAAGGCGGCTCACTGGCTCGATACTGACGCTGAGGTACGAAAGTGTGGGGAGCAAACAGGATTAGATACCCTGGTAGTCCACACCGTAA
+
GGGGGGGGGGGGGGGGGGGGGGGGGGGGGGGGGGGGGGGGGGGGGGGGGGGGGGGGGGGGGGGGGGGGGGGGGGGGGGGGGGGGGGGGGGGGGGGGGGGGGGGGGGGGGGGGGGGGGGGGGGGGGGGGGGGGGGGGGGGGGGGGGGGGGDFGGGDGGGGGGGGGGGGGGGGGGGGGGGGGGGGGGFGGGGGGGGGGGGGGGGGGGGGGGGGGGGDGGGGGGGGGGGGGGGGGGGGFGGGGGEFFFFGGGGFF?:FDBFFFGGGGFFGFFFFFFFFF?BFFGG
@M02352:288:000000000-CKWC8:1:1101:22002:16671 1:N:0:ATGCGCAG+AAGGAGTA
TACGGAGGGTCCGAGCGTTAATCGGAATTACTGGGCGTAAAGCGCGCGTAGGCGGCTTGGTCAGTCAGATGTGAAAGCCCCGGGCTCAACCTGGGAATTGCACCTGATACTGCCAAGCTAGAGTACAGAAGAGGGTGGTGGAATTTCCTGTGTAGCGGTGAAATGCGTAGATATAGGAAGGAACATCAGTGGCGAAGGCGGCCACCTGGTCTGATACTGACGCTGAGGTGCGAAAGCGTGGGGAGCAAACAGGATTAGATACCCTGGTAGTCCACGCTGTAA
+
GGGFGFFEFGDFGGGGGCGCEGFGGGGGGGGFFGGGGGGGGGGGCGGGGGGGFGDE=FEEGGGGGCFGGFGFFGGGGGFGGEGGGCGEFFGGGGGGGGGGGFFFGFGGGGGGDGGGGGEGGFGGGGGFGGGGGGG*<FGEEFGFF;FCFFGGGGGGGGFGGFGGGGGGEEGCFGGGGGG+::BFGFGGGGGGGGGGGGGGGGEGFGGGGGGGFFGGGGGGGGGGGG5;FFGGGGGFGGCEEG@:>@GGGCFF(4*:>?<??+<DF45@<6<BFFFB>,74>D
@M02352:288:000000000-CKWC8:1:1101:9581:16682 1:N:0:ATGCGCAG+AAGGAGTA
TACGGAGGATCCAAGCGTTATCCGGAATCATTGGGTTTAAAGGGTCCGTAGGCGGGTTTGTAAGTCAGTGGTGAAAGTTTTCGGCTCAACCGGAAAATTGCCATTGATACTGCAAGTCTTGAATTATTGTGAAGTGGTTAGAACGTGTAGTGTAGCGGTGAAATGCATAGATATTACACAGAATACCGATTGCGAAGGCAGATCACTAACAATTGATTGACGCTAAGGGACGAAAGCGTGGGTAGCGAACAGGATTAGATACCCTGGTAGTCCACGCCGTAA
+
GGGGGGGGGGGGGGGGGGGGGGGGGGGGGGGGGGGGGGGGGGGGGGGGGGGGGGGGCFGGGGGGGGGGGGGGGGGGGGGGGGGGGGGGGGGGGGGGGGGGGGGGGGGGGGGGGGGGGGGGGGAFFGGGGGGG,EFGGGGGGGGGGGGGGGGGGGGGGGGGGGGGGGGGGGGGGGGGGGGGGGGGGGGGGGGGGGGGGGGGGGGGGGGGGGGGGGGGGGGGGGGGGGGGGGGGGGGFGGDEGGEBFFGGGGFFFFGGFFFFGGGGFFFFBFFFFGFFB?@>GG
@M02352:288:000000000-CKWC8:1:1101:21990:16689 1:N:0:ATGCGCAG+AAGGAGTA
TACGGAGGGTCCGAGCGTTAATCGGAATTACTGGGCGTAAAGCGCGCGTAGGCGGCTTGGTCAGTCAGATGTGAAAGCCCCGGGCTCAACCTGGGAATTGCACCTGATACTGCCAAGCTAGAGTACAGAAGAGGGTGGTGGAATTTCCTGTGTAGCGGTGAAATGCGTAGATATAGGAAGGAACATCAGTGGCGAAGGCGGCCACCTGGTCTGATACTGACGCTGAGGTGCGAAAGCGTGGGGAGCAAACAGGATTAGATACCCTGGTAGTCCACGCTGTAA
+
GGGGGGGGGGGGGGGGGGGGGGGGGGGGGGGGGGGGGGGGGGGGGGGGGGGGGGGGGGGGGGGGGGGGGGGGGGGGGGGGGGGGGGGGGGGGGGGGGGGGGGGGGGGGGGGGGGGGGGGGGGGGGGGGGGGGGGGGGGGGGGGGGGGGGGGGGGGGGGGGGGGGGGGGGGGGGGGGGGGGGGGGGGGGGGGGGGGGGGGGGGGGGGGGGGGGGFGGGGGGGDGGEGGGGGGGDEGFGGGGGGFBFFG5EGFFFFGG?FFFGGGGFFGFBFFFFGFFFBFFGG
@M02352:288:000000000-CKWC8:1:1101:9584:16700 1:N:0:ATGCGCAG+AAGGAGTA
TACGGAGGATCCAAGCGTTATCCGGAATCATTGGGTTTAAAGGGTCCGTAGGCGGGTTTGTAAGTCAGTGGTGAAAGTTTTCGGCTCAACCGGAAAATTGCCATTGATACTGCAAGTCTTGAGTTATTGTGAAGTGGTTAGAACGTGTAGTGTAGCGGTGAAATGCATAGATATTACACAGAATACCGATTGCGAAGGCAGATCACTAACAATTGATTGACGCTAAGGGACGAAAGCGTGGGTAGCGAACAGGATTAGATACCCTGGTAGTCCACGCCGTAA
+
GGGGDGGGEGCGGGGGGFGGFEFGGGGG9F,CFGG,,BFFGGGGGDFGCFGGGGG:F7CFGGGGEFFGEFGGGGGGE?@?,AFFGGGGGGD+C:=FFGGGG955FF9FFGGGGD<FCFG9FD,CE=,FD@FG,E=<F@FCFGGCE<<@,@FGGGGG7FGGGGGGGG9EGGGGGGG;B?9CFFFEGGGGGGGGGGGGGGGGG8<C,?F;3AD+2?+B;FGGGGDC8DGGEFGGGGGFGGGGGGFA?FDGGGFFBFGGFFFFGGGGF>GFFFFFFGFFFFEFGD
@M02352:288:000000000-CKWC8:1:1101:16738:16740 1:N:0:ATGCGCAG+AAGGAGTA
TACGGAGGGTCCAAGCGTTATCCGGATTTATTGGGTTTAAAGGGTCCGTAGGCGGTTTTATAAGTCAGTGGTGAAATCCGGCAGCTCAACTGTCGAACTGCCATTGATACTGTAGAACTTGAATTATTATGAAGTAACTAGAATATGTAGTGTAGCGGTGAAATGCTTAGAGATTACATGGAATACCAATTGCGAAGGCAGGTTACTAATAATACATTGACGCTGATGGACGAAAGCGTGGGTAGCGAACAGGATTAGATACCCTGGTAGTCCACGCCGTAA
+
GGGGGGGGGGGGGGGGGGGGGGGGGFGGGGGGGGGFGGGGGGGGGGGGGGGGGGGFGGGGGGGGGGGGGGGGGGGGGGGGGGGGGGGGGGGGGFGGFFGGGGGGGGGGGGGGGGGGGGGGGGGGGGGGGGGGGGGGGGGGGGGGGGGGGGGGGGGGGGGGGGGGGGGGGGGGGFGGGGGGGGGGGGGGGGGGGGDGGGGGGGGGGGGGGGGGGGFGGGGGGGGGGGGGGGGGGGGFGGGGGGFF<FGGGGFFFFFGFFBFGGGGFFGFFFFFFGF?FFFFGD
@M02352:288:000000000-CKWC8:1:1101:6970:16743 1:N:0:ATGCGCAG+AAGGAGTA
TACGGAGGGGGTTAGCGTTGTTCGGAATTACTGGGCGTAAAGCGCACGTAGGCGGATCAGAAAGTATAGGGTGAAATCCCAGGGCTCAACCCTGGAACTGCCTTGTAAACTCCTGGTCTTGAGTTCGAGAGAGGTGAGTGGAATTCCGAGTGTAGAGGTGAAATTCGTAGATATTCGGAGGAACACCAGTGGCGAAGGCGGCTCACTGGCTCGATACTGACGCTGAGGTGCGAAAGTGTGGGGAGCAAACAGGATTAGATACCCTGGTAGTCCACACCGTAA
+
GGGGGGGGGGGGGGGGGGGGGGGGGGGGGGGGGGGGGGGGGGGGGGGGGGGGGGGGGGGGGGGGGGGGGGGGGGGGGGGGGGGGGGGGGGGGGGGGGGGGGGGGGGGGGGGGGGGGGGGGGGGGGGGGGGGGGGGGGGGGGGGGGGGGGGGGGGGGGGGGGGGGGGGGGGGGGGGGGGGGGGGGGGGGGGGGGGGGGGGGGGGGGGGGGGGGGGGGGGGGGDGGGGGGGGGGGGGFGGGGGGFFFFGGGGFFFFGGFFFFGGGGFFGFFFFFFFFBFFEFGG
@M02352:288:000000000-CKWC8:1:1101:7981:16756 1:N:0:ATGCGCAG+AAGGAGTA
TACGGAGGATCCAAGCGTTATCCGGAATCATTGGGTTTAAAGGGTCCGTAGGTGGATGATTAAGTCAGAGGTGAAATCCTGCAGCTCAACTGTAGAATTGCCTTTGATACTGGTTGTCTTGAGTTATTATGAAGTAGTTAGAATATGTAGTGTAGCGGTGAAATGCATAGATATTACATAGAATACCAATTGCGAAGGCAGATTACTAATAATATACTGACACTGATGGACGAAAGCGTGGGGAGCGAACAGGATTAGATACCCTGGTAGTCCACGCCGTAA
+
GGGGGGGGCFGGGGGGGGEGGGGGGDFGCDFFGFGFC@FEEGGGGGGGEFGF6EFCFGFFFFGGGGGGGGGFGGGGGGGGGGGEGCGFGFFGGGGGFGGGGGGGGGGGGGGGGGGGBFGGEDBFFGGGFCFGGGGGGGGGGGGGFFGGGGGFGFGGGEFEGGGGGGFGGFGGFBFCFGGGGGGGGGGGGGGGGGECCEEFG5DCFG:FGF7CGGGGGGGFFGGFGFGGGDCDGGGDGGGEGGFF;FGGCGFFBFD>?FAFGFGC?@G@B=4<FFF:9BEFDC
@M02352:288:000000000-CKWC8:1:1101:8667:16809 1:N:0:ATGCGCAG+AAGGAGTA
TACGAGGGGTGCAAGCGTTAATCGGAATTACTGGGCGTAAAGCGTGCGTAGGTGGTTTGTTAAGCAAGATGTGAAAGCCCCGGGCTCAACCTGGGAACTGCATTTTGAACTGGCAAACTAGAGTATTGTAGAGGGTAGTGGAATTTCCAGTGTAGCGGTGAAATGCGTAGAGATTGGAAGGAACATCAGTGGCGAAGGCGGCTACCTGGACAAATACTGACACTGAGGCACGAAAGCGTGGGGAGCAAACAGGATTAGATACCCTGGTAGTCCACGCCGTAA
+
GGGGFGGGGGGGGGGGGGGG<FGGGGGGGGGGGGGGGGGGGGGGFEGGGGGGGGGGGGGGGGGGGGGGGGGGGGGGFGGGGGGGGGGGGGGGGGGGGGGGGGGFGCGGGGGGGGGGGGGGGGGGGGGGGGGGGGGGGGGGGGGGGGGGGGGGGGGGGGGGGGGGGGGGGGGFGGGGGGGGGGGGGFGGGGGGGGGGGGGGGGGGGGGGGGGGGGGGGGGGGGGDFGGFG=FGGGGDF5DGGGFFFFGGGGFFF?GGFFFFGGGGFFGFA?BAFGFF9BFFGG
@M02352:288:000000000-CKWC8:1:1101:23810:16855 1:N:0:ATGCGCAG+AAGGAGTA
TACGGAGGGTGCGAGCGTTAATCGGAATTACTGGGCGTAAAGCGCATGCAGGTGGTTCATTAAGTCAGATGTGAAAGCCCGGGGCTCAACCTCGGAACTGCATTTGAAACTGGTGAACTAGAGTATTGTAGAGGGTAGTGGAATTTCCAGTGTAGCGGTGAAATGCGTAGAGATTGGAAGGAACATCAGTGGCGAAGGCGGCTACCTGGACAAATACTGACACTGAGGCACGAAAGCGTGGAGAGCAAACAGGATTAGATACCCTGGTAGTCCACGCCGTAA
+
GGGGGGGGGGGGGGGGGGGGGGGGGGGGGGGGGGGGGGGGGGGGGGEGGGGGGGGGGGGGGGGGGGGGGGGGGGGGGGGGGGGGGGGGGGGFGGGGGGGGGGGGGGGFGGGGGGGGGGGGGGGGGGGGGGGGGGGFGGGGGGGGGGGGGGGGGGGGGGGGGGGGGGGGDGGGCEFGFGGGGGFGGGGGGGGGGGGGGGGGGGGGGGGGGGGFGGGCFGFFGGGGGGGGG=FGGEGFGDGGGEFFBFGFEFFF?BGGFFFFGGGGFFGFFFFFBFFFFFFBGG
@M02352:288:000000000-CKWC8:1:1101:23836:16865 1:N:0:ATGCGCAG+AAGGAGTA
TACGGAGGGTCCAAGCGTTATCCGGAATCATTGGGTTTAAAGGGTGCGCAGGCGGTTTATTAAGTCAGTGGTGAAATCTCGAGGCTCAACCTCGAAACTGCCATTGATACTGATAAACTTGAGTTCAGTTGGAGTAGGCGGAATGTGTAGTGTAGCGGTGAAATGCTTAGATATTACACAGAACACCGATAGCGAAGGCAGCTTACTAAACTGATACTGACGCTGAGGCACGAAAGCGTGGGGAGCGAACAGGATTAGATACCCTGGTAGTCCACGCCGTAA
+
GGGGGGGGGGGGGGGGGGGGGGGGGGGGGGGGGGGGGGGGGGGGGGGGGGGGGGGFGGFGGGDGGGGGGGGGGGGGGGGGGGGGGGGGGGGGGGGGGGGGGGGGGGGGGGGGGGGGGGGGGGGGGGGGGGGGGGGGGGGGGGGGGGGGGGGGGGGGGGGGGGGGGGCFGGGGGGGGGGGGGGGGGGGGGGGGGGGGGGGGGGGGFGGGGGGGGGGGGGGFGGGGGGGGGGGGGGGFGGGGGGFFFFGDGGFFFFGGFF>FGGGGFFGFBFFFFGFFFFFFDC
@M02352:288:000000000-CKWC8:1:1101:23814:16878 1:N:0:ATGCGCAC+AAGGAGTA
TACGGAGGGTGCGAGCGTTATCCGGAATTACTGGGCGTAAAGCGCATGCAGGTGGTTCATTAAGTCAGATGTGAACGCCCGGGCCTCAACCTCGGAACTGCATTTGCACCTGGTGAACTAGAGTCTTGTAGAGGGTAGTGGAATTTCCAGTGTCGCGGTGACATGCGTAGAGATTGGACGGAACATCAGTGGCGCCGGCGGCTACCTGGACAACCACTGACACTGAGGCACGAAAGCGTGGAGAGCAAACAGGATTAGATACCCTGGTCGTCCACGCCGTAA
+
G9DCC8+6:6,BF,B@CF@F,,98@7+CF9<CE8FFCFC@-<FGG7FFFGG<CE7F+?BFFCFFGGDA9F<E?F,,:+@=>CF+@?F4AEFCFFEG+C=,F,C,8C,3,BFB83,,,:8:,:>F,:@FGG,:>F>C3<,<,@:3>93@,FC:E,1D*:FBF:CE9BFE::*,,?C+<<+*4<CGE9FG:F9CC***2/88:EG56C6:8@DCF**;AFFFGFFGGG+*:CC5*/1)0:**1*0237*009;4:(02)6)9:?@99F3<).-3099(4833>*
@M02352:288:000000000-CKWC8:1:1101:16375:16891 1:N:0:ATGCGCAG+AAGGAGTA
TACGGAGGGTCCAAGCGTTATCCGGATTTATTGGGTTTAAAGGGTCCGTAGGCGGGCTTATAAGTCAGAGGTGAAATCCCATCGCTCAACGATGGAACTGCCTTTGATACTGTAGGTCTTGAATATATTTGAAGTAGGCGGAATATGTAGTGTAGCGGTGAAATGCATAGATATTACATAGAACACCAATTGCGAAGGCAGCTTACTAAGATATTATTGACGCTGATGGACGAAAGCGTGGGTAGCGAACGGGATTAGATACCCCGGTAGTCCACGCCGTAA
+
GGGGGGGGGGGGGGGGGGGGGGGGGFGGGGGGGGGFGGGGGGGGGGGGGGGGGGGGGGGGGGGGGGGGGGGGGGGGGGGGGGGGGGGGGGDGGGGGGGGGGGGGGGGGGGGGGGGGGGGGGGGGGGGGGGGFFGGGGGGGGGFGGGGGGGGGGGCFGGGGGGGGGGGGGGGGGGGGGGGGGGGGGGGGGGFGGGGGGGGGGGGGGGGFGGGGGGF@FGCFCEDGGGGGDFGCEEDDGGGGGGFFBFGGDGBEFFGGFFFFGGGGFDDD>5>AF:=BFFBFGG
@M02352:288:000000000-CKWC8:1:1101:8752:16925 1:N:0:ATGCGCAG+AAGGAGTA
TACGGAGGGGGTTAGCGTTGTTCGGAATTACTGGGCGTAAAGCGCACGTAGGCGGATCAGAAAGCATAGGGTGAAATCCCAGGGCTCAACCCTGGAACTGCCTTTGATACTGGTTGACTTGAGTCATATGGAAGTAGATAGAATGTGTAGTGTAGCGGTGAAATGCATAGATATTACATAGAATACCAATTGCGAAGGCAGATTACTAATAATGTACTGACACTGATGGACGAAAGCGTGGGGAGCGAACAGGATTAGATACCCTGGTAGTCCACGCCGTAA
+
GGGGGGGGGGGGGGGGGGGGGGGGGGGGGGGGGGGGGFGGGGGGGGGGGGGGGGGGGGGGGGGGGGGGGGGGGGGGGGGGGGGGGGGGGGGGGGGGGGGGGGGGGGGGGGGGGGGGGGGGGGGGGGGGGGGGCFFGGFGFFGGGGGGGGGGGGGGGGGGGGGGGGGFGGFGGGGGGGGFGGGGGGGGFCFFGGGGGGDFGGGGGGGGGDGGGGGGGGGGGGGGGGGGGGGGGGGGFGGGGGGFFBEGDGGFFFFGGFFFFGGFGFFGFFFFFFGFFFBFFGG
@M02352:288:000000000-CKWC8:1:1101:13890:16956 1:N:0:ATGCGCAG+AAGGAGTA
TACGGAGGGGGTTAGCGTTGTTCGGAATTACTGGGCGTAAAGCGCACGTAGGCGGATCAGCAAGTCTAGGGTGAAATCCCAGGGCTCAACCCTGGAACTGCCTTGTAAACTCCTGGTCTTGAGTTCGAGAGAGGTGAGTGGAATTCCGAGTGTAGAGGTGAAATTCGTAGATATTCGGAGGAACACCAGTGGCGAAGGCGGCTCACTGGCTCGATACTGACGCTGAGGTGCGAAAGTGTGGGGAGCAAACAGGATTAGATACCCTGGTAGTCCACACCGTAA
+
GGGGCBFGGGG:6DFGGGGEF,FGGG@FGGGGGGG@GGGGGGCG7=CGGGGDGGG@FG<F?EFGG9@5,5EFGGGGGGGGFGGGGGGGGGGGDGGGGGGGGDGGGDFFGGGD<=BABFGGGFGGAFC:DFGGGGGFGGGGFGGGGGGCFGGGGGG;FGGGGGGGCFGGGFGGGG7FGFGGGGGGGGGGGGGFGGGGGGGGGDG5<EGGG**3C5*;CFGGGGDGGGGG7CFGGEGFCEGGGGFFFFGGGGFFF?GFBFBFGGGGFFGFAFFFFGF0?:D?C>
@M02352:288:000000000-CKWC8:1:1101:14409:16959 1:N:0:ATGCGCAG+AAGGAGTA
TACGGAGGGGGTTAGCGTTGTTCGGAATTACTGGGCGTAAAGCGCACGTAGGCGGATCAGAAAGTATAGGGTGAAATCCCAGGGCTCAACCCTGGAACTGCCTTATAAACTCCTGGTCTTGAGTTCGAGAGAGGTGAGTGGAATTCCGAGTGTAGAGGTGAAATTCGTAGATATTCGGAGGAACACCAGTGGCGAAGGCGGCTCACTGGCTCGATACTGACGCTGAGGTGCGAAAGTGTGGGGAGCAAACAGGATTAGATACCCTGGTAGTCCACACCGTAA
+
GGGGGFFGGGGGGGGGGGGGGGGGGGGGGGGGGGGGGGGGGGGGGGGGGGGGGGGGGGGGGGGGGGGGGGGGGGGGGGGGGGGGGGGGGGGGGGGGGGGGGGGGGGGGGGGGGGGGGGGGGGGGGGGGGGGGGGGGGGGGGGGGGGGGGGGGGGGGGGGGGGGGGGGGGGGGGGGGGGGGGGGGGGGGGGGGGGGGEGGGGGGGGGGGGGGGGGGGGGGGGGGGGDGGGGGGGGGFGGGGGGFFFFGGFGFFFFGGFFFFGGGGFFGFFFFFFGFFFFFFGG
@M02352:288:000000000-CKWC8:1:1101:23417:16960 1:N:0:ATGCGCAG+AAGGAGTA
TACGGAGGATCCAAGCGTTATCCGGAATCATTGGGTTTAAAGGGTCCGTAGGTGGATGATTAAGTCAGAGGTGAAAGTCTGCAGCTCAACTGTAGAATTGCCTTTGATACTGGTCATCTTGAATTATTGTGAAGTGGTTAGAATATGTAGTGTAGCGGTGAAATGCATAGATATTACATAGAATACCAATTGCGAAGGCAGATCACTAACAATATATTGACACTGATGGACGAAAGCGTGGGGAGCGAACAGGATTAGATACCCTGGTAGTCCACGCCGTAA
+
GGGGGGGGGGGGGGGGGGGGGGGGGGGGGGGGGGGGGGGGGGGGGGGGGGGGGGGGGGGGGGGGGGGGGGGGGGGGGGGGGGGGGGGGGGGGGGGGGGGGGGGGGGGGGGGGGGGGGGGGGGGGGGGGGGGGGGGGGGGGGGGGGGGGGGGGGGGGGGGGGGGGGGGGGGGGGGGGGGGGGGGGGGGGGGGGGGGGGGGGGGGGGGGGGGGGGGGGGGGFGGGGGGGGGGGGGGGFGGGGGGFFFFGGGGFFFFGGFFFFGGGGFFGFFFBBFGFFFFFFGG
@M02352:288:000000000-CKWC8:1:1101:23436:16967 1:N:0:ATGCGCAG+AAGGAGTA
TACGGAGGATCCAAGCGTTATCCGGAATCATTGGGTTTAAAGGGTCCGTAGGTGGATGATTAAGTCAGAGGTGAAAGTCTGCAGCTCAACTGTAGAATTGCCTTTGATACTGGTCATCTTGAATTATTGTGAAGTGGTTAGAATATGTAGTGTAGCGGTGAAATGCATAGATATTACATAGAATACCAATTGCGAAGGCAGATCACTAACAATATATTGACACTGATGGACGAAAGCGTGGGGAGCGAACAGGATTAGATACCCTGGTAGTCCACGCCGTAA
+
GGGGGGGGG8FGFGGGGGGGGGFGGDEGFGGFGGGFGGFGGGGGGGGGGGGGGGGGGGGGGGGGGGGGGGGGGGGGGGGGGGGGGGGDGGFGGDEEFFCGGGFGGGFFGGGGGGGGGGGGGGGGGGGGGGGGGGGGGGGGGGGFGGGGGGDGEFGGGGGGGGGGGGGGGGGFFGGGGGGFFFFFFGGFGGFGGGGGGGGGGGGGGGGGFGFFFGCDCFFFGGGGGGGGGFGGGGGDDECGEEF?3>CDEG@?BBCF?FABFGGFFFFFA=3>FF=<>?>4DC
@M02352:288:000000000-CKWC8:1:1101:15251:16985 1:N:0:ATGCGCAG+AAGGAGTA
TACGGAGGATCCAAGCGTTATCCGGAATCATTGGGTTTAAAGGGTCCGTAGGTGGATGATTAAGTCAGGGGTGAAAGTCTGCAGCTCAACTGTAGAATTGCCTTTGATACTGGTCATCTTGAATTATTGTGAAGTGGTTAGAATATGTAGTGTAGCGGTGAAATGCATAGATATTACATAGAATACCAATTGCGAAGGCAGATCACTAACAATATATTGACACTGATGGACGAAAGCGTGGGGAGCGAACAGGATTAGATACCCTGGTAGTCCACGCCGTAA
+
GGGGGGGGGGGGGGGGGGGGGGGGGGGGGGGGGGGGGGGGGGGGGGGGGGGGGGGGGGGGGGGGGGGGGGGGGGGGGGGGGGGGGGGGGGGGGGGGGGGGGGGGGGGGGGGGGGGGGGGGGGDGGGGGGGGGGGGGGGGGGGGGGGGGGGGGGGGGGGGGGGGGGGGGGGGGGGGGGGGGGGFGGFGFFGGGGGGGGGGGGFGGGGGGGGGGGGGGGGGGGGGGGGGGGGGGGGGFGGGGGGFFFFGGGGFFFFGGFF>?FGGGFFGFFFFFFGFFFFFBGG
@M02352:288:000000000-CKWC8:1:1101:13582:16994 1:N:0:ATGCGCAG+AAGGAGTA
TACGGAGGGGACTAGCGTTGTTCGGAATTACTGGGCGTAAAGCGTACGTAGGCGGACTAGTCAGTCAGAGGTGAAATCCCAGGGCTCAACCCTGGAACTGCCTTTGATACTGCTAGTCTTGAGTTCGAGAGAGGTGAGTGGAACTCCGAGTGTAGAGGTGAAATTCGTAGATATTCGGAAGAACACCAGTGGCGAAGGCGGCTCACTGGCTCGATACTGACGCTGAGGTGCGAAAGTGTGGGGAGCAAACAGGATTAGATACCCTGGTAGTCCACACCGTAA
+
GGGGGGGGGGGGGGGGGGGGGGGGGGGGGGGGGGGGGGGGGGGGGGGGGGGGGGGGGGGGGGGGGGGGGGGGGGGGGGGGGGGGGGGGGGGGGGGGGGGGGGGGGGGGGGGGGGGGGGGGGFGGGGGFGGGGGGGGGGGGGGGGGGGGGGGGGGGGGGGGGGGGGGGGGGGGGGGGGGGGGGGGGGGGGGGGGGGGGGGGGGGGGGGGGGGGGGGGGGGGGGGGGGGGGGGGGGGFGGGFGGFFFFGGGGFFFBFG<FAFGGGGFFGFFFFFFGFFFFFFGD
@M02352:288:000000000-CKWC8:1:1101:19306:16994 1:N:0:ATGCGCAG+AAGGAGTA
TACGGAGGGGGTTAGCGTTGTTCGGAATTACTGGGCGTAAAGCGCACGTAGGCGGACCAGAAAGTAAGGGGTGAAATCCCAGGGCTCAACCCTGGAACTGCCTCTTAAACTCCTGGTCTTGAGTTCGAGAGAGGTGAGTGGAATTCCGAGGGTAGAGGTGAAATTCGTAGATATTCGGAGGAACACCAGTGGCGAAGGCGGCTCACTGGCTCGATACTGACGCTGAGGTGCGAAAGTGTGGGGAGCAAACAGGATTAGATACCCTGGTAGTCCACACCGTAA
+
GGGGGGGGGGGGGGGGGGGGGGGGGGGGGGGGGGGGGGGGGGGGGGGGGGGGGGGGGGDGGGGGGGGGGGGGGGGGGGGGGGGGGGGGGGGGGGGGGGGGGGGGGGGGGGGGGGGGGGGGGFGGGGGGGGGGGGGGGGGGGGGGGGGFGGGGGGGFGGGGGGGGGGGGGGGGGGGGGGGGGGGGGGGGGGGGGGGGGGGGGGGGGGGGGGGGGGGGGGGGFGGGGCCFF7<CGGGFGGFGGGE<>EGG6CF@04FGFFFFGGGGFFGF9@FFBGF:2?E?FD
@M02352:288:000000000-CKWC8:1:1101:28034:16997 1:N:0:ATGCGCAG+AAGGAGTA
TACGGAGGATCCAAGCGTTATCCGGAATCATTGGGTTTAAAGGGTCCGTAGGTGGATAATTAAGTCAGAGGTGAAAGTCTGCAGCTCAACTGTAGAATTGCCTTTGATACTGGTTGTCTTGAGTTATTATGAAGTAGTTAGAATATGTAGTGTAGCGGTGAAATGCATAGATATTACATAGAATACCAATTGCGAAGGCAGTCTACTACGTATATACTGACGCTGAGGGACGAAAGCGTGGGGAGCGAACAGGATTAGATACCCTGGTAGTCCACGCCGTAA
+
GGGGGGGGGGGGCCGGGFGGGGGGGECF@FGFGGGGGGGGGGGGGEFFGGGGEFGG<FFGGGGGGGGGCFGGGGGGGGCGGGFFGGGGGGGGGGGGGGGGGEFGGFGGGGGGGBEGFGGGGDGFF<FGGGGGCDEFFCBDFGFGGGGGFGGGGGFFEGGGGGGGGGDGGGFGGFFGGGGGGGGGGGDGFGGGGGGGDDFGGGC@<EGGGGCFDFCFFGGGDEGGGGFCC=FGGGGBDEGGGGF,,:DGCGBFBFGGFF>FGGGDFFGFBFFBFGFB>(8>DD
@M02352:288:000000000-CKWC8:1:1101:12430:17000 1:N:0:ATGCGCAG+AAGGAGTA
TACGGAGGATCCAAGCGTTATCCGGAATCATTGGGTTTAAAGGGTCCGTAGGTGGATTAATAAGTCAGAGGTGAAATCCTGCGGCTCAACTGTAGAACTGCCTTTGATACTGTTAATCTTGAGTCATTATGAGGTGGTTAGAATGTGTAGTGTAGCGGTGAAATGCATAGATATTACACAGAATACCGATTGCGAAGGCAGCTCACTAATCATGTACTGACACTGAGGGTCGAAAGCGTGGGTAGCGAACAGGATTAGATACCCTGGTAGTCCACGCCGTAA
+
GGGGGGGGGGGGCFGGGGGGGGGGGF:FAFGGGGGGGGGGGGGG@6FFGGGGGGGG@?C,CEFGGGGGCEGGGGGGACEFGG+FFGGGGG<FGGCGGAFGGA,FGGGGGGGG,@?5EFGGGGGG<,,,97CF,AFGG>=7DFGGA5EF?FGGGGGGGGGGGGGGGG<EGGGGGGCGG9>FGGGC>EFEGGGGGGGGGGGGG8CGGGG,41*,,24@FGGGGGGGGG9C**;CGGGFCEGGGG5<(9)9EGFFFFGGBFFFGGGGFFGFFBBFFGF19(>BGD
@M02352:288:000000000-CKWC8:1:1101:12422:17018 1:N:0:ATGCGCAG+AAGGAGTA
TACGGAGGATCCAAGCGTTATCCGGAATCATTGGGTTTAAAGGGTCCGTAGGTGGATTAATAAGTCAGAGGTGAAATCCTGCAGCTCAACTGTAGAACTGCCTTTGATACTGTTAATCTTGAGTCATTATGAAGTGGTTAGAATGTGTAGTGTAGCGGTGAAATGCATAGATATTACACAGAATACCGATTGCGAAGGCAGATCACTAATAATGTACTGACACTGAGGGACGAAAGCGTGGGGAGCGAACAGGATTAGATACCCTGGTAGTCCACGCCGTAA
+
GGGGGGGGGGGGGGGGGGGGGGGGGGGGGGGGGGGGGGGGGGGGGGGGGGGGGGGGGGG9FFFGGGGGGGGGGGGGGGGGGG8FFGGGGGGGGGGGGGGGGGGGGGGGGGGGGGGGGGGGGGGGGGGGGGGGGGGGGGGGGGGGGGGGGGGGGGGGGGGGGGGGGGGGGGGGGGGGGGGGGGGGGGGGGGGGGGGGGGGGGFCFEGGGGG>GGGGGGGGGGGGGGGGGGGGGGGGFGGDGDEFFFFGGGGFFF?GGFFFFGGGGFFGFFFFFFGF?>?EFGD
@M02352:288:000000000-CKWC8:1:1101:12879:17035 1:N:0:ATGCGCAA+AAGGAGTA
TACGGAGGGGGTTAGCGTTGTTCGGAATTACTGGGCGTAAAGCGTACGTAGGCGGATTGGAAAGTTGGGGGTGAAATCCCAGGGCTCAACCCTGGAACTGCCTCCAAAACTATCAGTCTAGAGTTCGAGAGAGGTGAGTGGAATTCCAAGTGTAGAGGTGAAATTCGTAGATATTTGGAGGAACACCAGTGGCGAAGGCGGCTCACTGGCTCGATACTGACGCTGAGGTACGAAAGTGTGGGGAGCAAACAGGATTAGATACCCTGGTAGTCCACACCGTAA
+
GGGGGFGGGGGGGGGGGGGGGGGGGGGGGGGGGGGGGGGGGGGGGGGGGGGGGGGGGGGGGGGGGF,EFGGGGGGGGGGGGGGGGGGGGGGGGGGGGGGGGF3,,:DFGDGFFGGGGGGGGGGGGGGGGGGGGGGGFGGGGGGGGGGGGGGGGGGGGGGGGGGGGGGGGGGGGGGGGGGGGGCGCFGGGGGGGGGGGGGGGGGGGGGGGGGGGGGGGGGGGGG=CDGGGCCDEGGEGFGGGGFFF:DGGGFF06CGFFAFGGGGFFFFFF<AFG@0??FFGG
@M02352:288:000000000-CKWC8:1:1101:19576:17048 1:N:0:ATGCGCAG+AAGGAGTA
TACGGAGGATCCAAGCGTTATCCGGAATCATTGGGTTTAAAGGGTCCGTAGGTGGATAATTAAGTCAGAGGTGAAATCCTGCAGCTCAACTGTAGAATTGCCTTTGATACTGGTTATCTTGAATTATTGTGAAGTAGTTAGAATATGTAGTGTAGCGGTGAAATGCATAGATATTACATAGAATACCAATTGCGAAGGCAGATTACTAACAATCAATTGACACTGATGGACGAAAGCGTGGGGAGCGAACAGGATTAGATACCCTGGTAGTCCACGCCGTAA
+
GGGGGGGGGGGFFGGGGGGGGGFEGFEGCFGGFGGB@@FGGGFGGGGGGGGGCFGGGGGGCGGGGGFGGGGGGGGGGGGGGGDFGGGGGGGGGGCGGGGGGGGGGGGGGGGGGGG?FFGGGG=FGFGGGDFGFFGFDGGGGGGGGGGFGGGGGGGGGDGGFGGGGGFGEFGGGGGGGGGGGGGGFGGGGGGGGGGGGGG>EGGFFGGCFGGGEFGGFGGGGGGGGFGG6CFGGGGFGGGGGGFFFFDGEGFF?BGGFFFFGGFGFFGFAFFFFGFFFFFFGG
@M02352:288:000000000-CKWC8:1:1101:17259:17145 1:N:0:ATGCGCAG+AAGGAGTA
TACGGAGGGGGTTAGCGTTGTTCGGAATTACTGGGCGTAAAGCGTACGTAGGCGGATCAGAAAGTATGGGGTGAAATCCCAGGGCTCAACCCTGGAACTGCCTCATAAACTCCTGGTCTTGAGTTCGAGAGAGGTGAGTGGAATTCCGAGTGTAGAGGTGAAATTCGTAGATATTCGGAGGAACACCAGTGGCGAAGGCGGCTCACTGGCTCGATACTGACGCTGAGGTACGAAAGTGTGGGGAGCAAACAGGATTAGATACCCTGGTAGTCCACACCGTAA
+
GGGGGGGGGGGGGGGGGGGGGGGGGFGGGGGGGGGGGGGGGGGGGGGGGGGGGGGGGGGGGGGGGGGGGGGGGGGGGGGGGGGGGGGGGGGGGGGGGGGGGGGGGGGGGGGGGGGGGGGGGGGGGGGGGGGGGGGGGGGGGGGGGGGGDEGGGGGGGGGGFGGGGGGGGGGGGGGGGGGGGGGGGGGGGGGGGGGGGGGGGGGGGGGGGGGGGGGGGGGGGGGGGGGGGFGGGFDEGGGGGGFF>EGGGGFFFFGGBFFFGGFGFFGFFFFAFGFFFFFFGG
@M02352:288:000000000-CKWC8:1:1101:18188:17163 1:N:0:ATGCGCAG+AAGGAGTA
TACGGAGGGGGTTAGCGTTGTTCGGAATTACTGGGCGTAAAGCGTACGTAGGCGGATTAGTAAGTTAGGGGTGAAATCCCAGGGCTCAACCCTGGAACTGCCTCTAAAACTGCTAGTCTTGAGTTCGAGAGAGGTGAGTGGAATTCCGAGTGTAGAGGTGAAATTCGTAGATATTCGGAGGAACACCAGTGGCGAAGGCGGCTCACTGGCTCGATACTGACGCTGAGGTACGAAAGTGTGGGGAGCAAACAGGATTAGATACCCTGGTAGTCCACACCGTAA
+
[truncated: 23,420,638 more chars]
