# Supplementary material for: Hidden interactions in the intertidal rocky shore: variation in pedal mucus microbiota among marine grazers that feed on epilithic biofilm communities
Source: PeerJ. 2022 Sep 23;10:e13642. doi: 10.7717/peerj.13642 (PMC9512015; doi:10.7717/peerj.13642)
Supplement: Supplemental Information 15 [file peerj-10-13642-s015.gz › peerj-10-13642-s015]

@M02352:288:000000000-CKWC8:1:1101:21115:1977 2:N:0:ATGCGCAG+AAGGAGTA
TTAATCTTGCTTCCTTACTCCCCAGTCCCATTGCTTAATCCGTTATGTGTGTCCCCCACCTGTATTCTTCCCGACGACTCTCTTTCATCGTTTACGGTTTGGACTACCTGGGTATCTAATCCTGTTTTCTCCCCACCCTTTCGTACCTCAGCGTCAGTTTCTATCCTGTTAGCCGCCTTCGCCACTTCTTTTCCTCCATATATCTACGCATTTCTCCTCTTCCCTTGGTTTTCCTCTCACCTTTCTCCTACTCTAGTCTGATACTTTTTCTGTCATTTCCA
+
@@,,<@EE,;,-;-6<-CCCED@,,;6,,,,;,,CC,,;,;+:@,,,;,;,;<,;;+++8,,:,<,9C,,<6,,7++7?,,9,<B6,<9,BFG,B,,4,?,,,9E84B,,,+:,AAE,,?,@F<E?D,@4,9A?,C++@=D=+@,@+4=,,6+61@+@,3,,,,,6,,76,,6,++00@C*3++10,,7,7;98>61)++5+2+2/33**13:++105)***+(+2*(*(2::8+9/().,))))1.)))/).9))+//+))))/9?7=())).)+.3)-)
@M02352:288:000000000-CKWC8:1:1101:20375:2029 2:N:0:ATGCGCAG+TAGGAGTA
TAATCTTGCGACCGTACTCCCCAGGCGGTCTACTTAACGCGTTATCTCCGACACCCACGTCTCAAGGCCCCCACCTCCCATTATACCTCGTTTACGGCGTTGACTACCATGGTATTTAATCCTGTTTGCTCTCCACTCTTTCCCACCTGCATGTCAGTGTTTATCCATGGGGCCGCCTTCGCCACTGGTCTTTCTTCAGTTCTTTACCCATTTCACCGCTACACCTGAATTTTTCCCCTCCTCTTCAGCCCTTCATTTCACCCTTTTTCTATTCCTTTCC
+
,,=<CFFCFE7668B6BCFGG@C:,C:+@@B,CFEF9,,7+@C,,@@5A8++>+:>,4+,C=9,,,,C,+8+++44BE+,5:,,,<,5A+BFG+,8?C+@+@+77,,B5,C,8,=,38<D,C,,:DF>;B3,,,,83:;;E7,347:01,,,,@5@,@,@,,,,,>,6,,:*6;/79*/*//A**3+*>+>++18)7+++3+1+.1+*2+.;CF)1>811().7C*(*,*10*/(.)2(-4??446)))4(,.()*.)1)-5(4(.4).)--))*)*.-)
@M02352:288:000000000-CKWC8:1:1101:20973:2066 2:N:0:ATGCGCAG+AAGGAGTA
CAGTCTTGCGACCGTACTCCCCAGGTGGGATACTTATCACTTTCGCTTAGTCACTGAGTCGAAACCCAACAACTAGTATCCATCGTTTACGGCGTGGACTACCAGGGTATCTAATCCTGTTCGCTCCCCACGCTTTCGTCCATGAGCGTCAGTATATACGTAGTAGACTGCCTTCGCAATCGGTTTTCTAAGTAATATCTATGCATTTCACTGCTACACTACTTATTCTATCTACTTCCGTATCACTCAATTCAACCCTTATCAAAGTCAGTTCCATCTTT
+
EFEFDGGGG7+@@:CFFFFGGCGCCEC,F<F8CFFF<C@@FEDFBCCGCFFGGGGGFFG<@,<,C,C:FE@8FF8,C,?@9FFDEBBFDFD7BEGGGGCGC8?EGD7BEGFFF9,>EFGGFGF+CF78CFECEG+A>CGEC>E89F88CEGGGCGGGG;BF:8CEFC,5:F,@<CG*7@@4D59*=9?9@,=D44>?BF@+B@DCFFD8F>+:8:@F=@6()1;+;<+77C7AA;EFE)(/,5()17)(/)/;-)*(().)64))))-))).-.*)1:4<9
@M02352:288:000000000-CKWC8:1:1101:11957:2250 2:N:0:ATGCGCAG+AAGGAGTA
TAACCTTGCGGCCGTACTCCCCAGGCGGTCAACTTAGTGTGTTAGCTGCGCCACCCACGACTCCAGGCCACCGACGGCTAGTTTACATCGTTTACGGCGTGGACTACCAGGGTATCTAATCCTGTTTGCTCCCCACGCTTTCGTGCCTCAGTGTCAGTATTTGTCCAGTTAGCCGCCTTCGCCACTGCTGTTCCTTCTAATCTCTACGCATTTCACCGCTACACTGGAACTTCCACTACCCTCTACAATACTGTAGTTGGCCAGTTCAAAATGTAGTTCC
+
9FGGGGGFEFG7C@@FGGGGGGGGGCFC7+6CFFGGCF<,<FGGAFGGFG7BCEC7FBC7>7:4EF8,BAD,7FE7:@CC<F,,CFGGFCFFBFE=CFFFGGDGFGFBFGGGEFGGGGGFGG9CFFGGGGGGGGGGB>CEGGG:CG:BEF8:BFFFGF,;;D9CC?,B,7,,,=CC?C5=FCCCDGC+>798C3+17/8@FFA@<CA7CC>GGFFF:;09(88?F47*()0*1=<4<:(81)(,5)).6).5)..8<)*((.01>AA).))43)/)1-)5
@M02352:288:000000000-CKWC8:1:1101:22691:2318 2:N:0:ATGCGCAG+AAGGAGTA
CATTCTTGCGAACGTACTCCCCAGGTGGGTCACTTATCACTTTCGCTTAGCCACTCAAACCGAAGTCCGAACAGCTAGTGACCATCGTTTACGGCGTGGACTACCAGGGTATCTAATCCTGTTCGCTCCCCACGCTTTCGTCCCTCAGTGTCAGTATATTATTAGTAATCTGCCTTCGCAATTGGTATTCTATGTAATATCTATGCATTTCACCGCTACACTACATATTCTAACTACTTCATAATAACTAAAGACAACCAGTATCAAAGGCAATTCTACAA
+
GFDFGGGGCFD7CEF9<C,FGGGGGGGGG@FFGGGGGGGEGGGGGGGF@DEFGGFDGGGGFCEFGFEGGGGDGCEE?=EGGGGGGGGGFGFFGGGGEGGG8AFCGGGGGGGEFFGFFAFGGCFBCB@FGFGGFEGDG?=C,+3+3,3=C9;EFCC=DD,@DGFAEGCDEFGAACDGCC>*9DDGGGCGCDC@C79*6:4+:8AFE+B7CFFGFF25:.33=F8AD+9C)+1@FB<4;..1)5.6?<5))/)/;E16::>:?AF92)6<28<1::*)*..6)
@M02352:288:000000000-CKWC8:1:1101:22171:2460 2:N:0:ATGCGCAG+AAGGAGTA
CACTCTTGCGAGCGTACTCCCCAGGCGGAATGCTTATTGTGTTAACTTCGGCACCAAGGGTATCGAAACCCCTAACACCTAGCATTCATCGTTTACGGTGTGGACTACCAGGGTATCTAATCCTGTTCGCTCCCCACACTTTCGTCCCTCAGCGTCAATATTAGTTTAGTGAGCTGCCTTCGCAATCGGTGTTCTATATCATATCTATGCATTTCACCGCTACATGATATATTCCGCCCACTTCATCTAAATTCAAGAAGATACGTTTCAATGGCAGTT
+
GGF9EFGGFE:CCEGEGGEFDEGGGF@FGGGGGGGGFFGGGGGGCDFFGGFGGGGGGGGGGDFFFGGGGEFGFGCGCFEGGGGCDFGGGGGGGFGGGEGGGGGFGFGGGFGGCFGGDGGGGGGGGGGGDGCFC<FFGGGGGGGGGG69CFG?CGGGGDFGGGGGDGGG9FFFCF=7CCGC9;CG4AFFGG5CDFFFEFFGFG8FFF6++9@CG6C65;;@FB3AFGFGEFFFFF);00>:02A24>DFF<<<))6@48?>(4)).41249AFB:)204<
@M02352:288:000000000-CKWC8:1:1101:18575:2466 2:N:0:ATGCGCAG+AAGGAGTA
CATTCTTGCGAACGTACTCCCCAGGTGGGTCACTTATCACTTTCGCTTAGCCACTCAAACCGAAGTTCGAACAGCTAGTGACCATCGTTTACGCCGTGGACTACCAGGGTATCTAATCCTGTTCGCTCCCCACGCTTTCGTCTATCAGTGTCAATATATTATTAGTAATCTGCCTTCGCAATTGGTATTCTATGTAATATCTATGCATTTCACCGCTACACTAAATCTTATAACTACTTCATAATAACTCAAGACAACCATTATCTAAGGCACTTTTACGG
+
AFFGGGGGGGGGGGGFDDFF@@FEG@FDFF<EGFGGCCFFFGG<BFGF:FFGFF<E8EFGC@C@CAEE8=EFGGA,CFFFF9,==4,A8DFAC,+8@FCFCFGFF@=@CBFEEB;9=9@FAFGCFCCE+@8DF:F=+6@=D8,+@D39EDEGF<;5;;;;=FFGCFG;ECC9,ADC5*;5?DG?7,,,<,:+:8=;AC9CFG6@E4=FFFF++*()*)0>:=3)0=)+9+18+:))63.)1)6CCCC3).)/7)(2(/=2)9)/))--430<,().99)4-
@M02352:288:000000000-CKWC8:1:1101:10846:2492 2:N:0:ATGCGCAG+AAGGAGTA
CATTCTTGCGAACGTACTCCCCAGGTGGGATACTTATCACTTTCGCTTAGCCACTCAGTCCGAAAACCGAACAGCTAGTATCCATCGTTTACGGCGTGGACTACCGGGGTATCTAATCCCGTTCGCTACCCACGCTTTCGTTCATCAGCGTCAATATACTGTTAGTGATCTGCCTTCGCAATCGGTATTCTATGTAATCTCTAAGCATTTCACCGCTACACTACATATTCTAACCACTTCACAGTAATTCAAGGTCAACAGTATCAAAGGCAATTTTACAG
+
FGGGFGGGGGDCFGGFGGDGGGGGGGFF+FFFGGGFG,EFGGGGGGGGGGGGGGF8FFGGGGGGGGGGGGGGGGGGGGGGGGGGGGGGGGGGGCFFGGGGGGGGG+@FGGGGFGGGGGA=EGE<:FCEE8FGD>CGGGGEDEFC9ECDFGCEG@FFG9DAFGGGDGCFGCFGGFGF4DDB;5C5DE5CGGG7:?F58FFCFCA7C48DGGFGGF(=EDBF@FFF4+)+7+199F021()84))48A22<>A2<).9>29>?<9)-).<>11(.(74=<A<)
@M02352:288:000000000-CKWC8:1:1101:12774:2506 2:N:0:ATGCGCAG+AAGGAGTA
TAACCTTGCGGCCGTACTCCCCAGGCGGTCTACTTAATGCGTTAGCTGCGCAAGACAGAGCTTAAGCTCCAAACTGCTAGTAGACATCGTTTACGGCGTGGACTACCAGGGTATCTAATCCTGTTTGCTACCCACGCTTTCGTACATGAGCGTCAGTGTCGACCCAGGTGGCTGCCTTCGCCATTGGTATTCATTCAGATCTCTACGCATTTCACCGCTACCCCTGAAATTCTCCCACCCTCTGTCGCACTCTAGCCATCCAGTTTCACATGCAGTTCCCA
+
FEGFFGFGGGGGGGGGGDFFGCFGGFGE@CGGGFGGGFGGEGCFGGGGF7CE@FFFGGD8FFGFGCGFGDGGGGGGGGFF<FGGGGFG>FGGFFCEFFFGCGGGCGGGGDGGFEGGFCGGGGCFFDAEDFGFGGGCCEGFFCFFFE7CFFDCGD*3;BFF>F788FFGGGGGGE:4=CF>4*=7=9FECFGC:?FFEFFCFFCGECFGG=);139*/:>;F)2)1C:D5/=FF*9821:(3-3,:<?(3,9:9))1377(4:44<2<4)5)),4*<944).
@M02352:288:000000000-CKWC8:1:1101:10797:2517 2:N:0:ATGCGCAG+AAGGAGTA
CATTCTTGCGAACGTACTCCCCAGGTGGGTCACTTATTACTTTCGCGTAGCCACTCAGACCGAAGTCCGAACAGCTAGTAACCATCGTTTACGGCGTGGACTACCAGGGGATCTAATCCTGTTCTTTCCCCACGCTTCTTTCCATCATCGTCATTATATTGTTAGTGATCTGCCTTCGCAATTGGCATTCTTTGTCATATCTATTCATTTCACCGCTACACTACATGTTATAACCACTTCACAATCATCACACATAACTAGTATCAAAGGCAATTCTACCA
+
GG9CFFGGGG7:CFCFGFFGFEGGGGGGF@<FFFGGD9CF<FGFFG+8+CFGGG8,ED,6D7:F:DEFFCBF+4C5FDFFC<?9,B+A<AA,44F7C+F7?AFG,E<C@++8FFFFGGGC,AC,5,8,@=63@+6=C+,,8EA,,8,+,7+5+,7E7,ECBE,3EFFF,,,;;FCCF***:499*,,4A7A+41=4@B:++41:*1=+4,1++;(03:1)6+6A4;)2)1+1;@4)(=E83;3))(5)))))((,/4:*6A4))))-).((4::F2B))).
@M02352:288:000000000-CKWC8:1:1101:7142:2528 2:N:0:ATGCGCAG+AAGGAGTA
CATTCTTGCGAACGTACTCCCCAGGTGGGTTACTTATCACTTTCGCTTAGCCACTCAGACCGACGTCCGAACAGCTAGTATCCATCGTTTACGGCGTGGACTACCAGGGTATCTAATCCTGTTCGCTCCCCACGCTTTCGTCCCTCAGCGTCAATATAATGTTAGTGATCTGCCTTCGCAATCGGTATTCTAAGTAATATCTATGCATTTCACCGCTCCACTACTTATTCTAACCACTTCACATTAATTCAAGAACATCAGTATCAATGGCAATTCTACAT
+
FFGGFGGGGGGGGEFGGGGGGGGGFFDDGGG8FGGFGFGGGGGGGGGGCDFGGGFGGGFGGGG+:CFGGFGEGDGGGGGFGGGFGG:FGGGGCCGEGDC7FFGGGFF7@FFDGGGEGGGGABFGGG7ECECFGCGGGGFC8:>E9E>*C5@EEGEGGFGGDCD;;F,DFGGCFGGGG4C?ADFGGGFGGGFGGFFEEFFFFGFG?FADGGC77BFEC)43@F;A7CCFFCFF4F:>F>A2274:>4)646<2-57F?<:4?FB<2)6:<0((8?F<FADF.
@M02352:288:000000000-CKWC8:1:1101:7156:2543 2:N:0:ATGCGCAG+AAGGAGTA
CATTCTTGCGAACGTACTCCCCAGGTGGGTTACTTATCACTTTCGCTTAGCCACTCAGACCGAAGTCCGAACAGCTAGTATCCATCGTTTACGGCGTGGACTACCAGGGTATCTAATCCTGTTCGCTCCCCACGCTTTCGTCCCTCAGCGTCAAGATAATGTTAGTGATATGCCTTCGCAATCGGTATTCTAAGTAATATCTATGCATTTCACCGCTACACTACTTATTCTAACCACTTCACATTAATTCAAGAACATAAGTATCAATGGCAATTCTACAG
+
FCGC<EFFGGCFCFGFF,;CFGFCDGGFGCFGDGGGGCGGGGGFG7:BBGGGEF6@FGGGGGGGCFFGFGDGGGGGFFGGFFCEFGGGGGEFC>FGEGGGGGGGGFFDEG@=BDG9,>E9@FFGGGFGGGECEFFGEGGEFE>E9DFG6EE1C7,3@EF9,3=;;@DFC,,5DFC8DCCADDEF?EFGGGGGCCFE7>C=BGF7*0:F7AFG>*4>E5:<@F@;;C3D<F=C+6=3(5)):7>A)5:944<>2<<>:2/644<4:24).40(40*)1.)5)
@M02352:288:000000000-CKWC8:1:1101:15830:2552 2:N:0:ATGCGCAG+AAGGAGTA
CATTCTTGCGAACGTACTCCCCAGGTGGGTCACTTATCACTTTCGCTTAGCCACTCAAACCGAAGTTCGAACAGCTAGTGACCATCGTTTACGGCGTGGACTACCAGGGTATCTAATCCTGTTCGCTCCCCACGCTTTCGTCCATCAGTGTCAGTATATTATTAGTAATCTGCCTTCGCAATTGGTATTCTATGTAATATCTATGCATTTCACCGCTACACTACATATTCTAACTACTTCATAATAACTCAAGACAACCAGTATCAAAGGCAATTCTACAG
+
GGFFFGGGFECFEGGGGGCFGGDBCFGGGGGFGGGGGAFGGGGGGGGGGGGGGGGGGGGGGGGEEFGGGGGGGGGGGGGGGAEFGFGGGGGGFGGGGGGGGGGGDGGGGGGGGGGGGGGGGGGGGGGGCGEGGGGCEGGGGGGGGGG?ECFGGEFEGGGFFGGF,@BEFFGEAFGDGCDE*@??9<9EFGGFGFFFEFFGFGFCCFFGFGAGDF@BD;27;+/;CFEGCFFFF=<9@C4;EFEC3)7<6)/;)3=F8?),4>B>)))-4(4:027:=<62)
@M02352:288:000000000-CKWC8:1:1101:11433:2648 2:N:0:ATGCGCAG+AAGGAGTA
CATTCTTGCGAACGTACTCCCCAGGTGGGTTACTTATCACTTTCGCTTAGCCACTCAGACCGAAGTCCGAACAGCTAGTAACCATCGTTTACGGCGTGGACTACCAGGGTATCTAATCCTGTTCGCTCCCCACGCTTTCGTCCATCAGTGTCAGTACATTATTAGTAATCTGCCTTCGCAATTGGTATTCTATGTAATATCTATGCATTTCACCGCTACACTACATATTCTAACTACTTCATCATAACTCAAGACAACCAGTATAAAAGGCAATTCTACAA
+
FGCAFGGGFFDGC:@EF8,@,@E8<@FGEGGDFGDDCFFGDCEEG>FGGFFCF?EFGGGDGGGDE@G<FEEGGGGFG9FGGGCFCFGGGGGGDEFFCFGEFCFEEFGGDGE@FGFCEE9=9FDCCFGGG88BE7:FE6DCGGGC9CDFGGGCCC=7;D9EFG9DCGCCG9EFGFF79D>>57>EFGGGGCFGGFCF<AFG+BADC4CG8:@@D?(0:A>E@656<CCCEAA6A+66)>?CE?)1<CC8))<(4.(6:?5804462:24<04::(9<FB)6)
@M02352:288:000000000-CKWC8:1:1101:18579:2650 2:N:0:ATGCGCAG+AAGGAGTA
CATTCTTGCGAACGTACTCCCCAGGTGGGTCACTTATCACTTTCGCTTAGCCACTCAGACCGAAGTCCGAACAACTAGTATCCATCGTTTACGGCGTAGACTACCAGGGTATCTAATCCTGTTCGCTACCTACGCTTTCGTCCATCAGCGTCAATATATTGTTAGTGATCTGCCTTCGCAATCGGTATTCTATGTAATCTCTAAGCATTTCACCGCTACACTACATATTCTAACCACTTATCAATAATTCAAGACTACCAGTATCAAAGTCAATTTTATGG
+
GGGGGGGF9F:C7CFEGGDGGEGEGGGFGGC,,<FFFFGGFGGGGGGGGGGGG?FFGGGGC@GCGGFFGGGGGGGGGFGG9?DEEFGGFFCFB7FGE>@7FGGFGGGGGGGGGGGGCEEGCEFGGGGGG@FGGCDFGGGGGGDDGGGGCCE>+:DGFFGGFGGGFCCCGDF;;CCC5*99@>EGCECC@:EFGFF49BF@B@>DCFA>DFAGGFDD5)13;:@A4FFGFAFFFFF@1176)95):AAAF<FB)44?20?7>>94:4<4<449A976?<4A3
@M02352:288:000000000-CKWC8:1:1101:11782:2661 2:N:0:ATGCGCAG+AAGGAGTA
TAATCTTGCGACCGTACTCCCCAGGCGGAATGCTTAATCCGTTAGGTGTGTCACCGAACAGTATACTGCCCGACGACTGGCATTCATCGTTTACGGTGTGGACTATCCGGGTATCTAATCCTGTTTGCTCCCCACACTTTCGTACCTCAGCGTCAGTATCTAGCCAGTGAGCCGCCTTCGCCACTGGTGTTCCTCCAAATATCTACGAATTTCACCTCTACACTTGGAATTCCACTCAACTCTCTCGAACTCTAGACTGATACTTTTGTAGCTGTTTCCAG
+
GGGGGGGGGGGG7EF<EGGGD7FGGFEGGCGGGGGGFGGGCGGGDGGEFCFFGFGCGGGGGGFGFFGDD8FGGGGGGGGGG<DFE9<AEGGGGG7CFFGG>CB9<,:,8CFC@FADA,CEE99FGGFGCDGFC8++>D;9DEGFGEFGGGGGGGGGF9=C,@,,67>8BC,>FE>4C<F/55;?C6=<,13+77@;@;+;A>FD365DF=3::+6ACF3).:867*5F<FFFFF4)4,(.4<40<7(412:<4))/4-),)))).4<A(.6)))/,96)4)
@M02352:288:000000000-CKWC8:1:1101:20260:2676 2:N:0:ATGCGCAG+AAGGAGTA
CATTCTTGCGAACGTACTTCCCAGGTGGTTAACTTAACGGTTTCCCTTGGATGCTCAAACCGAAGTCCAAACATCCAGTTAACATCCTTTAGGGCATGCACTACCAGGGTATCTAATCCTGTTCGCTCCCCATGCTTTCGTTCCTCCGCGTCAATGTATTCCTAGCTAGCTGCCTTCCCAATCGGTGTTCTATCACATATCTATGCATTTAACCGCTACCTGTCACATTCAGCTAACCTCAACATAATTCAAGCCTTACAGTAACAAATGCCATTTCCCAA
+
GGF<<FFGG:@CCEFGGG,C<FGEFFFG@,<CFGGGGGG:FGGGFGGFBF@9CF9CGFFCFCCC:FCCFE,<@EF,C9CBFCFGGA,5E??,:,4,CF,C,BF=<,:++::EFFG,,,9,4A9@C++,@+4,,:A9@49+E,D8DE,0=>@@+6@:3CF,8@EG9F3;B,;,>EF?F++*0=,4+@**@7@29*4;=++53B@GA4E@F,3+5*7*4:@(8;/)1:C17F++++0*((1(6)/)6)1.6?<357()4.07)1/).9)())))/)*-*),5(
@M02352:288:000000000-CKWC8:1:1101:8250:2692 2:N:0:ATGCGCAG+AAGGAGTA
TACTCTTGCGACCTTACTCCCCAGGCGGAATGCTTAATCCGTTACGTGTGTCACCGAATAGCCTGCTACCCGACGACTGGCATTCATCGTTTACGGTGTGGACTACCAGGGTATCTCATCCTGTTTGCTCCCCACCCTTTCGCACCTCAGCGTCAGTATCGAGCCAGTGACCCGCCTTCGCCACTGTTGTTCCTCCAAATGTCTACGTATTTTACACCTACACTTGGAATTTCACCCCCTCCCTTCGAACTTAATACCATGATCTTATTAGGCTTGTCCA
+
EF,CC@<FFG+C66;-C@FDG7@:@<7@6@DEFF<F6@CFGCGC,8B4F@6CFGG7@F@FA,,CCFFGF,::=:+::C7FF,E<,@?5ABEDFC:FGEF7+5:5EF,:,4+B,AFF,3@,3>,7CC8FFA,FF,>=E+@D,8>GG>FCC?,:4@:*@3@3:***@,,6,>,,,***:188?7EG4,4,1,A+:9+/3)/;+3+37@5*0<)+++/3+0,/.0(+00)*)*)*19)).(((,(-3-.((((().6)*))*)-).)--).-)))())(.5-4
@M02352:288:000000000-CKWC8:1:1101:8516:2707 2:N:0:ATGCGCAG+AAGGAGTA
CAATCTTGCGAACGTACTCCCCAGGTGGGATACTTATCACTTTAGCTTCGCCACTCAGAATAAATTTCGAACAGCAAGTATCCATCGTTTAAGGCGTGGTATACCGGGGGATCTAATTCTGTTCGTTCCCCACGCTTTCGTCCATCAGCGTCAGTATATTGTTAGCGATATGTCTTCGCAATCGGTATTGGATGTAATCTCTATGCATTTCACCGCTACAGTACATATTCTAACAATTTCACACTAAGTAAAGACTATCAGTACAAAAGTCAGTGCTACAG
+
,6,;<CFC@FC@@FCECFGFF:F,8C8D7<C8E<FF,CCEGGA<F<F9,@@FG7FEFC@,CFA<<<,C<FFA:,,,:,CB,?,FFE@F,,B,,,,7B4++,,C,,44+++++8E9,,,8,@,8@73=B8=DFGD>+++78E88CC;:96BE7EEEF7,,3@3;CF,3*6*4?,,++5*/9?<EE4C,/;4,*;@F4>@FGF7:+7++31+++1285/):<8+71+:)+.87++0)-,)..))6,,35)6.).4)(92)*.).5)-).(1.42:)*6=:A2.
@M02352:288:000000000-CKWC8:1:1101:17022:2708 2:N:0:ATGCGCAG+AAGGAGTA
CATTCTTGCGAACGTACTCCCCAGGTGGGTAACTTATCACTTTCGCTTAGCCACTCAAACCGAAGTTCGAACAGCTAGTGACCATCGTTTACGGCGTGGACTACCAGGGTATCTACTCCTGTTCGCTCCCCACCCTTCCGTCCCTCAGTGTCAGTACATTATTAGTGATCTGCCTTCGCATTCGGTATTCTGTGTAATCATTATGCATTTCACCGCCACACTACACATTCTCACCACTTAATAATTACTCACGTTAACAAGTATCAAAGGTAGTTCTAAAA
+
9<<,CAF@,6@F@EGGGGFGCCG@86CC@@,;FFGG9CFGAFGFGGG77FGFFFGGG?AEGD@@7,:F78E8=<E6CCF9F9,<=E@F<FGC@=FEF=>CFFCGAF8:CDBEFEA,@,FGGCEEC7+>6>=>C+>DC,63=@=EFGFC@;C23,7@CCFC,3,,5@,@@=FBEC*87?*<*/;BC?,:2,5+:4:48A++++++/+1+1=1+4*(8*0(3()6A;*7C?@+++2()(()145<7))./)1)(,((04.*4(6<).))..1)6<272/6).-
@M02352:288:000000000-CKWC8:1:1101:14555:2720 2:N:0:ATGCGCAG+AAGGAGTA
TAATCTTGCGACCGTACTCCCCAGGCGGTCTACTTAACGCGTTAGCTCCGAAAGCCACGGCTCAAGGCCACAACCTCCAAGTAGACATCGTTTACGGCGTGGACTACCAGGGTATCTAATCCTGTTTGCTCCCCACGCTTTCGCATCTGAGTGTCAGTGTCTGTCCAGGTGGCCGCCTTCGCCACTGGTATTCCTTCAGATCTCTACGCATTTCACGCCTACACCTGAAATTCTCCCCCCCTCTCCATCACTCTATTTCCCCAGTTGCAAATGCATTTCCG
+
GGGFEGGGGGDGEF;EGFDGGDFG<FC@@C,CFG<FGFGDF@C@BEFFDCFGD@DCGGGGE@FFDFCC@FGGDFGAFGGGFBFGGAFGGCFGG?EC+::>CF+AF8<FDFC73FGFGGFDGGFFGGGG9DFGGDFF+@CC@E@GG7*+@B,,,5,52@,DGC,?C,7?6,?CCC5CD4*207**:EGF?FCCFEC376;+;>F+<7+*)2.57457*)(((04:59(00BB*9*)).(((39:((.))-,5:)64*-6?)2<41:B):7<)-))/)9))-(
@M02352:288:000000000-CKWC8:1:1101:16850:2904 2:N:0:ATGCGCAG+AAGGAGTA
TAATCTTGCGACCGTACTCCCCAGGCGGAATGCTTAATCCGTTAGGTGTGACACCAACAAGCCTTCTTGCTGACGTCTGTCACTCATCGTTTACGGTGCGGACTACCAGGGTATCTATTCCTCTTTGCTCCCCACACTTTCGCACCCCACCGCCAGTATCGAGCCACTGAGCCGCCTTCGCACCTGGTGTTCCTCCGATTATCTACGAATTCTACCTCTCCACACGGGATCCCACTCACCCCTCTCGACCCCAAGCCCAGGCCAGTACAAGTCACTTCAAG
+
,C,=<FGGFDC@CCFFEFGFGGGGGGDGGGG?FGGFGD,EFGGGGCGFGGAEFGG7F7CE,B,:,C9EDF9,CE:4884,,,,:?,AED4AFBEC:FF+@CCC7AF?,5+8B8,,@,,9A4F,CDFFFDFCFFCEGB89E;+@++343;++@+;;*5,,@***@:,,6?,66>*;/784):**=*02><CC@CCC1(=)1:7++)305*;8++;<=+1,(,9<)9)()(0))7/81<(,(((,413:)(((,(,4)-3),(((((.-9A43-../.*4)).
@M02352:288:000000000-CKWC8:1:1101:7754:2917 2:N:0:ATGCGCAG+AAGGAGTA
TAACCTTGCGGCCGTACTCCCCAGGCGGTCAACTTAGTGCTTTAGCTGCGCCACCCACGACTCAAGGTCACAGACGTCTAGTTGACATCGTTTACGCCGTGGACTACCAGGGTATCTAATCCCGTTTGCTCCTTACGCTTTCGTGCATCAGTGTCAGTATTTGTCCAGGTCTCCCCCTTCGCCACTGATGTTCCTTCCACTCCTTTCGCATTTCACCGCTTCACTGGCACTTCCACTACCCTCTACCATACTATAGTTTGCCAGTCCCACATGCAGTTCA
+
E,;A<FGGGCEED+@CGGGGG7,,6@CCF+BEFEFCFCCD,C<CE<@F<+C@EBFCFGE7BFD8F,<5:CE<CCE7+8,AFEF9,:EE94A<FFGG+:+>8+?A=F,:8B+CF8:;,D,C>,,8@FG8EGCF,,,8+586DFEC:E+2@,<,;@35,@=@BG9DFGA,,>B,54*333*3*3;CCFG>F7<:=C+806=;8*)*)+1*2AAGFA);+06((8)12+(*(07?*7-692?<<2::2<.5A20.)6)*.)16)52:3)..).3))56)*)).
@M02352:288:000000000-CKWC8:1:1101:7772:2935 2:N:0:ATGCGCAG+AAGGAGTA
TAACCTTGCGGCCGTACTCCCCAGGCGGTCAACTTAGTGCGTTAGCTGCGCCACCCACGACTCAAGGTCACAGACGGCTAGTCGACATCGTTTACGGCGTGGACTACCAGGGTATCTAATCCTGTTTGCTCCCCACGCTTTCGTGCCTCAGTGTCAGTATTTGTCCATGTAGCCGCCTTCGCCACTGATGTTCCTTCCAAGCTCTACGCATTTCACCGCTACACTGGAAATTCAACTACACTCTACAATCCTCTAGTTTGCCAGTCCAAAATGCAGTTCC
+
FG<EEFFE,@FGG:@C@D,C<EGGGGEC7:CF9FGGF@C<FGGECGGCGGGD=FGDGGDE@CGGGD8CFFGGGGG7+@7=AB9F:FF@FCGGCFCF:@CFGEEGGFD,8>C>DG8=;;9E9D,FFFF7A,@,@>,@@5CC@ACF5EGGFF@C?FGGGGFDEFFGGC,,?9C9;FDDCDC65<C=5+ACEFGFGE6C<4A7*1);)185C>3>7867+)44;><F>4(727=@F*.6>??,8:(6)6>?F?4)--2=)6*6<4A?F)8-)4())6=)92).
@M02352:288:000000000-CKWC8:1:1101:7750:2936 2:N:0:ATGCGCAG+AAGGAGTA
TAACCTTGCGGCCGTACTCCCCAGGCGGTCAACTTAGTGCGTTAGCTGCGCCACCCACGACTCAAGGTCACAGACGGCTAGTTGACATCGTTTACGGCGTGGACTACCAGGGTATCTAATCCTGTTTGCTCCCCACGCTTTCGTGCCTCAGTGTCAGTATTTGTCCAGGTAGCCGCCTTCGCCACTGATGTTCCTTCCAATCTCTACGCATTTCACCGCTACACTGGAAATTCCACTACCCACTACAATACTCTAGTTTGCCATTTAAAAATGCAGTTCC
+
CFFFFGGGFGDG:FF-CFGFGEGBFF7CFEGGGGGFAFAEGGGCFGGGCGGG:FGGEFFCFEEGGFGGGGGGGGGGDGGGGFGGGGGGGGFGGGFGFFCFGGDF,AFCDCDGGGFGFGFGGGFGGDF8AFGGDF:CCE53>A>,*3DFE:FGFGFGGGGFG@9>;DF8FC,?CGDCDGG=4DECDFCFCGG+C?FEAA=CACFGFFF3DCDCGFFFGB>BFF?FGGBGFBFF?=449::46)-:(22<>2:><B4@44B<A)))).))...,)49)9464
@M02352:288:000000000-CKWC8:1:1101:15861:2941 2:N:0:ATGCGCAG+AAGGAGTA
TAACCTTGCGGCCGTACTCCCCAGGCGGTCAACTTAGTGCGTTAGCTGCGCCACTCACGTCTCAAGGACACAAACGGCTAGTTGACATCGTTTACGGCGTAGACTACCAGGGTATCTAATCCTGTTCGCTCCCCACGCTTTCGTCCATCAGTGTCAATATATTGTTAGTGATCTGCCTTCGCAATTGGTATTCTATGTAATATCTATGCATTTCACCGCTACACTACATATTCTAACCACTTAACAATAATTCAAGATAACCAGTATCAAAGGCAATTTTA
+
GGGGG9FGGGGGGGEGGFDFFCFEFGGG@FGGGGGGGGGGGGGGGGGGGGGGEFCGGGGGGGG9FGGFDGFGGGGGG@CFG<EFGGFGGGGGGGGGGCC:FFGGGGGGGFGGGGGGGGFFGGGGGGGGGGGGGGGG>CGEFC>CCEGGFF?F9BFF@DGGCFG@FGEFC9;;>F7=;CFFFGG=5C9CFC?CFCCEEFF>67@CEFADCCFG>AE6@5>;@B<F><EF)11:675<>FFFBF)6<522<AFFAAB?FFFFFFBFFA2)6<<<03F147AA2
@M02352:288:000000000-CKWC8:1:1101:9325:2980 2:N:0:ATGCGCAG+AAGGAGTA
TAACCTTGCGGCCGTACTCCCCAGGCGGTCAACTTAGTGCGTTAGCTGCGCCACCCACGACTCAAGGTCACAGACGGCTAGTTGACATCGTTTACGGCGCGGACTACCAGGGTATCTAATCCTTTTTGCTCCCCACGCTTTCGTGCCTCAGTGTCAGTATTTGTCCAGGTCGCCGCCTTCGCCAATTACGTTCCTTCCAATCTCCACGCATTTCACCGCTTCACTGGAAATTGCACTACCCTACACAATACTCTATTTTGCCAGTTCCAAATGCACTTCC
+
E<EFFCFFGGCF@FFGFCFFEC<,D@::@@@EFFGGGCFF7FFGEF<B,@CEFCDGFGG7CEFEEF8FG@FGCA@+:F+?=F<9FG9E=+BFFFGCFEG+@@+@CGGD@<EFGFG,,=>B3,,,:DF*43@FFGC:8@CEFDE@*>DDCF,=B@C?CGGCFFBC2,<,<,2*:CDGC*/=)*:*)++>+227*3=2<F?:*9*0)*0*/*09*9>FG:1((8<9**,*(1*/*/-4488162(,(.)44),),))*))1)54)),.).:)-)6.*)04)5
@M02352:288:000000000-CKWC8:1:1101:10241:3064 2:N:0:ATGCGCAG+AAGGAGTA
CATTCTTGCGAACGTACTCCCCAGGTGGGATACTTATCACTTTCGCTTAGCCACTCAGCCTTACAGCCGAACAGCTAGTATCCATCGTTTACGGCGTGGACTACCAGGGTATCTAATCCTGTTCGCTCCCCACGCTTTCGTCCATCAGCGTCAGTATATTGTTAGTGATCTGCCTTCGCAATCGGTATTCCATGTAATCTCTAAGCATTTTACCGCTACACTACATATTCCAACCACTTCAAAATAACTCACGACTAACAGTTTCAAAGGCAGTTCCACAA
+
FCBFGGFFFFFC@:FFGGCFGGG@DCECFCF@EFEGGGGGFGGFFFEG,FEEFGAFG,CEFFFFEFEFGGG@:FFGDCEGEFFFFCEFGGGFGDEEEGGGFBEFG<?F:EFEDFCGG9EEFFFC7CFGG@EDEEGC+DEGFGEGGFFC?EGE>EF:EF9,,7@CGGGCF9E,@9*+*3@DF4DFG59>721=B*=5@F>8AFF746A+=1+=D4(:*5:E86.)2;5+)1+3;),6(577)))./764>A>(3(-)4,)8<<A><--4:314((0.0))5(
@M02352:288:000000000-CKWC8:1:1101:10870:3165 2:N:0:ATGCGCAG+AAGGAGTA
TAATCTTGCGACCGTACTCCTCAGGCGGTCTACTTAACGCGTTAGCTCCGAAAGCCACGGCTCAAGGCCACAACCTCCAAGTAGACATCGTTTACGGCGTGGACTACCAGGGTATCTAATCCTGTTCGCTACCCACGCTTTCGTCCATCAGCGTCAATATATTGTTAGTGATCTGCCTTCGCAATCGGTATTCTATGTAATATCTAAGCATTTCACCGCTACAATACATATTCTAACCACTTCATAATAATTCAAAAACACCAGTATCAATGGCAGTGCCG
+
FFCFDGGGGFDGGGDGEDFD<EGG?FGE@FEFGGGFF<CFGGGGGGGGGGCCCBCFGGGGEEFFE@C7EFGGGGGFGGGDF?BEF,EC=FGGFFGG>FGGGGGG9DFGGGGEFGFCDDGEFGA<FGFEGGGGGGFGGGDGGFEF>B:CCFEEGGGG8B99,@DGFGGGGFGGGFGGFGD4/7CC48=C8*=:7?7)7;+;++++);AF4CFFGA3;CA((37<***)2)96=6*69A:7?>)4<)64.)).--5)*-(),(--(-))4<AFFF?4(),)-,
@M02352:288:000000000-CKWC8:1:1101:12042:3183 2:N:0:ATGCGCAG+AAGGAGTA
TAATCTTGCGACCGTACTCCCCAGGCGGAATGCTTAATCCGTTAGGTGTGACACCAACAAGCATGCTTGCTGACGTCTGGCATTCATCGTTTACGGTGTGGACTACCAGGGTATCTAATCCTGTTCGCTCCCCACGCTTTCGTCCATCAGTGTCAGTATATTATTAGTAATCTGCCTTCGCAATTGGTATTCTATGTAATATCTATGCATTTCACCGCTACACTACATATTCTAACTACTTCATAATAACTCAAGACAACCAGTATCAAAGGAAATTCAAA
+
FFEFFGGGFGGGGGGGG?EFGGGGGGGEGGGGCEGGGF9<FFDCEGGGGGGGFGGGGGGFDGGGGGGGGGGGGGGGGGGGGGFGGGGGGGG?FGGGGGGGGGGCFEFFGGGGGDGGGFGGGGDGGFFEGGEGDFGDGGGGGGFDEEFGGGGGGCFFEGGGGGGGGGFGGGGGGGG>FFGFBGDEGCE77CFCFFFFEFFGFGFGEFF+=CFD+B7AGABBBFFFGGFGFFFF6FC@CCE<EFFFFCFFE<)/4=363@FF0224:-6<<AB:((9<=<24.
@M02352:288:000000000-CKWC8:1:1101:16811:3185 2:N:0:ATGCGCAG+AAGGAGTA
CACTGTTGCCAGCGTACTCCCCAGGTGGCTAACTTAATACTTTCGCTTTGGCACTCATCTTCAAGTAGACAAGCACCGAGTTAGCATCGTTTACGGCGTGGACTACCGGGGTATCTAATCCCGTTCGCTACCCACGCTTTCGTCCATCAGCGTCAATAATATCTTAGTAAGCTGCCTTCGCAATTGGTGTTCTATGTAATATCTATGCATTTCACCGCTACACTACATATTCCGCCTACTTCAAATATATTCAAGACCTACAGTATCAAAGGCAGTTCCAT
+
FGGGGGGGGDDED:FFGFDGGGGGGGGGEFFDGGGGGGGGGGGGGGGCFGGGGGGGGFGGGDGFGGGGFGGGGFGGGGEEGGGGGGGGGGGGFGGDGGGGGEGGGFFFGGG:FEFCGG<FGGDFFAE+=EGFGGGCGCEGFC@E>C8+9EGGGE>CFFEEFFC;EGDGFEFGGGGGFGGF>>>E:C,>ECE+:CCEFF6=BGFG4BF7CFFC8BEBCA9@FFFFGF;FF6CFAF?0;D@376)7<<)44A64<45=?0@?FF:46:).<9),1(04@>6A)
@M02352:288:000000000-CKWC8:1:1101:24841:3283 2:N:0:ATGCGCAG+AAGGAGTA
TAACCTTGCGGCCGTACTCCCCAGGCGGTCTACTTATCGCGTTAGCTTCGCTACTCACGGATTAAATCCACAAACAGCTAGTAGACAGCGTTTACGGTGTGGACTACCAGGGTATCTAATCCTGTTCGCTACCCACACTTTCGCACATGAGCGTCAGTTACTGACCAGGGCGTCGCCTTCGCCCCTGATTTTCCGCCAGATATCTACGCATTTCACCGCTACACCTGGACTTCCACTCCCCTCTCCAATACTCTACCCCGACAGTTCTAAATTCAATTCC
+
,,6<CEFE@BF>FGGGGGGGGGGGE,@FFFGEGGGGGFGGEGG>CGGGE@FFCG<FA,CF:CFF5EDGG@<CDFFGFCEFEFG9FFAEECGGGCECFEFG>CFD,A?EGGGFGFGC;DG9AAAFFGGGEG8F<FFF++DEFGE>ED8<C9EC>EEEGFGGFGGD6:7D5F*4BEDC8CDF)8**7*5*5+5+7))(688581@F)1=C3:BC>BDBG361>B<FFC(*(019949AB?B04(414(.4)52)).<*-2)-(--48)).))))))*)1-.<
@M02352:288:000000000-CKWC8:1:1101:17569:3293 2:N:0:ATGCGCAG+AAGGAGTA
TAACCTTGCGGCAGTACTCCCCAGGCGGTCTACTTATCGCGTTAGCTTCGCTACTCACGGATTAAATCCACAAACAGCTAGTAGACAGCGTTTACGGTGTGGACTACCAGGGTATCTAATCCTGTTCGCTACCCACACTTTCGCACATGAGCGTCAGTTACTGACCAGGGAGTCGCCTTCGCCACTGATGTTCCTCCAGATATCTACGCATTTCACCGCTACACCTGGAATTCCACTCCCCTCTCTAAAACTCTAGCTTGCCCGTTCTAAATGCAATCTC
+
FG<<CFFCGEGD++6-6C<;@CF,C@F7:CEG9AE@FFGCCGGGGGCEGC@,@8FEG?FG+,,C?FFG<FGG8EGF<EFCEFFAEDFEGG7=FDCFGD+4BCGGFEF,?FEG@ED9@ECF9,8FFCC38+@3D,3F+8=DFFDDCC+52>A98@;CC=FFGFFGFCE:>C*4>C9C*2*;?DCCD,4>,:C8:97),8):*+;3)1@/C/)27:CF>.,26>?FGGF<:74)7=2<A?322(4..)).4),.)6>4<4*,(()((.(44)6)))*.*)).
@M02352:288:000000000-CKWC8:1:1101:9636:3334 2:N:0:ATGCGCAG+AAGGAGTA
CAGTCTTGCGACCGTACTCCCCAGGTGGGATACTTATCACTTTCGCTTAGTCACTGAGATTAAATCCCAACAACTAGTATCCATCGTTTACGGCGTGGACTACCAGGGTATCTAATCCTGTTCGCTCCCCACGCTTTCGTCCATGAGCGGCAGTATATACGTAGTAGACTGCCTTCGCAATCGGTATTCTAAGTAATCCCTATGCATTTAACCGCTACACTACTTATTCTATCTACTTCCGTATAACTCAAGTCAACCAGTAACAAAGGCAGTTCCATAGT
+
D<FFCFF<EFDG::BFFFGG8BACFF<F+B8E@FGCGGFEGFFGGGGG>FGGGGGGD@<CFGFFCF@CFDF@FFAEFFGCCFFFGD@GGGFGGGCCEDEAEEGGG8FEFGGGGDFFFCEFGEDCC:EE6>FFCC@:@9E,+@8@DAFGE+3@6CCCCFC9::C8*7;,@,>FGGGGGDDDFGFGC55CFGFF>CA8?A+*)4)458CGC9;77)4)85437F86@7CC7117AA3)9;7)/.145)569A?))-4922>6-)).)).,4(.8?FFD=9474
@M02352:288:000000000-CKWC8:1:1101:22406:3336 2:N:0:ATGCGCAG+AAGGAGTA
CACTGTTGTCAGCGTACTCCCCCGGTGGCTAACTTAATACTTTCGCTTTGGCACTCATCTTCAAGTAGACAAGCACCGAGTTAACATCGTTTACGGCGTGGACTACCAGGGTATCTAATCACGTTCGCTACCCACGCATTCGTCCATCAGTGCCACTAATATCTTAGTAAGTTGCCTTCGCAATTGGAGTTCTTTGTAATATCTATGCATTTCACCGCCCCACTACACATTCCCCCTACTTCAAATATTTTCATGACCTACAGTATCCACGGCAGTTCCA
+
6,B@,6C,,6-CC7BC7FGGG::66@6+,B,CE9F,C<FEFGGGGG@<9@FEF,F8F<<@EF9FCFF<FAC<FGGE@7=CD,CF9,CFG?F=,B,,@C+4@FF=,AF,,B:<FFC;;=,8=FF=?,4BEGC8D<>+C++@8EGGE73==D,6,5=3,,>EAC@,7@3@;33,7,+35+AF>D5CCF,,,44@D*=A8B+:@F6=AC8:CG6CGF<F*)((.2:)264*./:3:6(69023?65>EE;)))1.4).68,15020:D<94.((-2952*-)-
@M02352:288:000000000-CKWC8:1:1101:19423:3353 2:N:0:ATGCGCAG+AAGGAGTA
TAACCTTGCGGCCGTACTCCCCAGGCGGTCAACTTAGTGCGTTAGCTGCGCCACCCACGACTCAAGGTCACAGACGGCTAGTTGACATCGTTTACGGCGTGGACTACCAGGGTATCTAATCCTGTTTGCTCCCCACGCTTTCGTGCCTCAGTGTCAGTATTTGTCAAGGTAGCCGCTTTCGCCACTGATGTTCCTTCCAATCTCTACGCAGTTCACCGTCACACTGGAAATGCCACTACCCTCTACAATACTCTAGTTTGCCAGTTCAAAATGCAGTTCC
+
EFFGCFGGFEEG7:+BF8E8FFF:EGGGGGGCFFFGAFEE:FF@CD<EECC7>FFD@EFBFGGGFGG,,CCE9EECEGGGGE9F9=<F<:DGGGGG:FBCB+BD@FFGCGE@FG?FGCGFGADDGG98EFGGGGGCEEGGG;ED>7@FGGGGGGC@CD9;DGC>;,,,>FEGC:DG)*:F48*:>CF++4>@>?FE9FF+:C:3)319C/):++3;+.((-0)/9D07(*9*96))(.50826<AFD,.4:B>AF*:)9:9AA:?>A<9)--4)1.@-)6
@M02352:288:000000000-CKWC8:1:1101:15573:3363 2:N:0:ATGCGCAG+AAGGAGTA
TAATCTTGCGACCGTACTCCCCAGGCGGAATGCTTAATCCGTTAGGTGTGACACCAACAAGCATGCTTGCTGACGTCTGGCATTCATCGTTTACGGTGTGGACTACCAGGGTATCTAATCCTGTTTGCTCCCCACACTTTCGCACCTCAGCGTCAGTATCGAGCCAGTGAGCCGCCTTCGCCACTGGTGTTCCTCCGAATATCTACGAATTTCACCTCTACACTCGGAATTCCACTCACCTCTCTCGAACTCAAGACCAGGAGTTTATACGGCAGTTCCAG
+
FCFCFFGGGGGGGEEDEGGGGG<CCGGGGGGGGGFCGGGGDGCBFFGCGGGGGFGGGGGGGGGGGGGGFGGGG,BFFGGGGFCGGGGCGGCFGFFGGGGGGGGGGGFGD>EFGFDFGAFFGGGGGFFDADCFEGFGGGGGGG>EGC=6=FFGGGGCFFCE@C3CEFFFGCGGGDGGGGG>4C8:FGC;?FEF7CFD@F;*.;A;EFA3CC5@FACF+=EEFFF6CDDD4>4*==A<0(582(31>7:B7:?)).87<(0(-((.8-44:).(-(),9)-))
@M02352:288:000000000-CKWC8:1:1101:22670:3367 2:N:0:ATGCGCAG+AAGGAGTA
CATTCTTGCGAACGTACTCCCCAGGTGGGTCACTTATCACTTTCGCTTAGCCACTCAATCCGAAGATCGAACAGCTAGTGACCATCGTTTACGGCGTGGACTACCAGGGTATCTAATCCTGTTCGCTCCCCACGCTTTCGTCCATCAGTGTCAATTGATTGTTAGTAATCTGCCTTCGCAATTGGTATTCTATGTAATATCTATGCATTTCACCGCTACACTACATATTCTAACTACTTCATAATAACTCAAGCCAACCAGTATCAAAGGCAATTCTACAA
+
GGGGGFGGGGDFFF@FFGFFFEFEGGGGGGGFGFGGGFFFGGGGGGGG:EFFGGGGGGGFDGGGGF99FCFGGGGGFG<FGGFFGFEGGFGGGC:FFGGGGGGGFFGGGGGGDFGGGGGAFGFGGDGFEGGGGGGCE6EGDEEGAEDGGGGGGGGGGGGGFGDGCGGGGGCFGFFGGGG>DDGGCGFEGGGDFFFFEFCC9F>:?AC7C?BFF8=4:5=>@A;AGCFG?CFFFFFFEFCEE5CEC<E84>@@@)(;8?E<F946ADADF08?F?F<B4<<)
@M02352:288:000000000-CKWC8:1:1101:8836:3372 2:N:0:ATGCGCAG+AAGGAGTA
CAACCTTGCGATCGTACTCCCCAGGTGGCTAACTTAACGGTTTAACTAGGACGCTCAGACTAAAGTCCAAACATAGAGTTAGCATAGTTTAGGGCGTGGACTACCAGGGTATCTAATCATGTTCGCTCCCCACGCTTTCGTGCCTCAGTGTCAATATAGGTCTAGTCAGCTGCCTTCGCAATCGGTGTTCTTTGACATATCTATGCATTCTACCGCCACATGTCAATTTCCGCATACCTCGTCCTAATTCACGATTACCAGTAACAAGGGCAATTAATCAG
+
GFFGFFGGGG7DFDGFG?FFFGGGGFDE6@,;EFFFE@FE,C:,,;F,,<FF:FG7FGGD<,9,C?,@,C<F=E6,??FCGGFG9,C:AE9,<E,=4@==,:4AED,+8B,59EF9495,@4,9@@@EEG+ACFE7BD=EG6C+,,603,6,7,8,38=,,38;;33,73,@86+8?9+0<*:A@EGG*,5+5;+**19=9C@7*4=+2,1::9(2*)(53//1++119+1)).6;EF?3(/(627<EFEC)111)()/-)-.-)).((--((.1.*))).
@M02352:288:000000000-CKWC8:1:1101:15616:3413 2:N:0:ATGCGCAG+AAGGAGTA
TAATCTTGCGACCGTACTCCCCAGGCGGTCTACTTAACGCGTTAGCTCCGAAAGCCACGGCTCAAGGCCACAACCTCCAAGTAGACATCGTTTACGGCGTGGACTACCAGGGTATCTAATCCTGTTTGCTCCCCACGCTTTCGTGCCTCAGTGTCAGTATTTGTCCAGGTAGCCGCCTTCGCCACTGATGTTCCTTCCACACTCTACGCATTTCACCGCTACACTGGAAATTCCACTACCCTCTACAATACTCTAGTTTGCCAGTTCAAAATGCAGTTCA
+
FFFGCGGGCFDDCF7CFFA<@FGDGGGGGGGGGFGFFAFEGGGGGG9EFFEGG7FFGD>FGG7E@FGGGFGFFGEFCFGGGGGGFGGA<?FFFGFEGGFCF@+FFCFGCGFE<FFGDDCFG9DA=FGFGCCE7F,CECCCFGGCCEE7FC@;BEGGFGFFGG;;;CFDGFFFFGCCCDD6?DGGDC6;>?@FGE67.=C+)2.7>FF55CEG>FCB<DFBF>25DF(7(0=*16<<FB?70<?02:A?2<>D<A)*-)16)4<7895>)482)-*40:A)
@M02352:288:000000000-CKWC8:1:1101:25255:3448 2:N:0:ATGCGCAG+AAGGAGTA
TAATCTTGCGACCGTACTCCCCAGGCGGAATGCTTAATCCGTTAGGTGTGTCACCGAACAGTATACTGCCCGACGACTGGCATTCATCGTTTACGGTGTGGACTACCAGGGTATCTAATCCTGTTTGCTCCCCACACTTTCGTACCTCAGCGTCAGTATCGAGCCAGTGAGCCGCCTTCGCCACTGGTGTTCCTCCAAATATCTACGAATTTCACCCCTACACTTGGAATTCCACTTACCTCTCTCGAACTCTAAACTGATAGTTTTCAAGGCATTTCCAG
+
@FGGGGGGGGGGEFGGGGGGGDE:FFCFFFFEGFGGGFF9FGGGGGGGE@,EFGE,F@FG?CFGGGGCEG<CFGGDGGFFF=FFGGGGDFCDEFGDEFCFDGG?FFGGFGDAFGG9FGCGGFADGG8EGG8FGGDGGGGGGGD6DCCFGF?CC@E*@DFFGGFGGC7>>:B?D*C7CDGFFD5=FC=FGGE@:<FFFF4CFFFC3FFG:C>FDFEFG3(6;A@40*2<)9)9B?<))-62<A><2<B?114A94)9>)9..6)-.5))).6,(,)4=AA>:
@M02352:288:000000000-CKWC8:1:1101:21058:3519 2:N:0:ATGCGCAG+AAGGAGTA
TAATCTTGCGACCGTACTCCCCAGGCGGTCTACTTAACGCGTTAGCTACGACAGCCACGGCTCAAGGCCACAACCTCCAAGTAGACATCGTTTACGCCGTGGACTACCAGGGTATCTAATCCTGTTTGCTCCCCACGCTTTCGCCCTCCAGTGTCAGTATTGGTCCAGGTAGTCGCTTTCGCCCCTGGTTTTCCTCTAAATATCTCCGCATTTCACCGCTACATCTGGAATACACCTACCCTACTCCATCCTCCAGTTGCCAAGTTTTACATCCCATTCA
+
AFFFGEFFGGGGE7FGGGGGGGF,CFEF6@FGFFGGG9CGGGFGC@F,5B,8C7@CFFDEGG7,C?<=F,D,B7:,=BF8,AA,9,,5A+BE<+,C+6@4C:+A<3F,,<>7AA>,,63DF;<=DFF,,3DDG7,3>+4>:34@*@*04,,@CCF7D@F;E;2;DEF,,,226,)9*27?;D**11A5@+=/:;39)2++++3+)+*1*/)13*-/95619E)72*.0)09*8*)(.(5(4)((),57923)3(4).47)5)).-42)6)--).)4=4>)
@M02352:288:000000000-CKWC8:1:1101:22107:3523 2:N:0:ATGCGCAG+AAGGAGTA
CATTCTTGCGAACGTACTCCCCAGGTGGGATACTTATCACTTTCGCTTAGTCACTCAGCCCGAAGGCCAAACAACTAGTATCCATCGTTTACGGCGTAGACTACCAGGGTATCTAATCCTGTTCGCTACCTACGCTTTCGTCCATCAGCGTCAATATATTGTTAGTGATCTGCCTTCGCAATCGGTATTCTATGTAATCTCTAAGCATTTCACCGCTACACTACATATTCTAACCACTTCACAATAATTCAAGACATACAGTATCAATGGCAATTCTATGG
+
EEFGGGGCFGGGGCFGGGGFC7C@DFDEEEFCGFGDGGGFFFFGGGEFC@EECA<FGCFFGG7@CEFD<EADGGGF8CFGFFGFFFGGGGFCCBFFFGFDGGGDFGGGGGGGGGGFGGGGFEEGEGCEEFGGGGGGGGCEFE=@;=98EGEGG6FCGGGG9FFG;FFFFGGFF67CD7DF*;DGCECGGGFGG4BEFCFFFGFFEFAG7:BCDF(2CDF<@CEFGGEFEFFFF=?)24437<E))/7?7?<<BB??24?B2)-.-:4AA071>:4>=4)65
@M02352:288:000000000-CKWC8:1:1101:13639:3594 2:N:0:ATGCGCAG+AAGGAGTA
CATTCTTGCGAACGTACTCCCCAGGTGGGTCACTTATCACTTTCGCTTAGCCACTCAAACCGAAGTCCGAACAGCTAGTGACCATCGTTTACGGCGTGGACTACCAGGGTATCTAATCCTGTTCGCTCCCCACGCTTTCGTCCATCAGTGTCAGTATATTATTAGTAATCTGCCTTCGCAATTGGTATTCTATGTAATATCTATGCATTTCACCGCTACACTACATATTCTAACTACTTCATAATAACTCAAGACAACCAGTATCAAAGGCAATTCTACAA
+
GGGGGGGGGGGGGG@@FCCGFGGDDFGFFGFGFFGGGGGGGGAFDGEGGGGGGGCFFGGGGEGGGGFGGGGGGGGGGGFFGGGGFGEDGGGGGGGGGGEGGGGGGGG>CFGGGFFEGFFFGGFGGDFECFEG>=CGGGGGG>6CFGGGGGGGGGGGGGGC9FCFGGGGGGGFFCFFGFDDBGGFCFGGGGGCFFFF<=FCF@FG?BFF@EFGF4@DGF@<@=EFCCCGCFAFF639@);CEFF??ECE.4@(7EFFF6>(:)6):>AF91(.8:*6?<26)
@M02352:288:000000000-CKWC8:1:1101:13621:3597 2:N:0:ATGCGCAG+AAGGAGTA
CATTCTTGCGAACGTACTCCCCAGGTGGGTCACTTATCACTTTCGCTTAGCCACTCAAACCGAAGTCCGAACAGCTAGTGACCATCGTTTACGGCGTGGACTACCAGGGTATCTAATCCTGTTCGCTCCCCACGCTTTCGTCCATCAGTGTCAGTATATTATTAGTAATCTGCCTTCGCAATTGGTATTCTATGTAATATCTATGCCTTTCACCGCTACACTACATATTCTAACTACTTCATAATAACTCCAGACAACCATTATCAAAGGCTATTCTACAA
+
FGGGGGGGGG>CCBFFGGFGG><FFF<<FGGGGCFFGDDFGGGG7FFGGGGFDFCAFFAFGDEE7FGGGE=FGGGGGGGGFGGGGGGGGGG9=@FEFEGGGGCFFF8FGGGGGGCF;FGDDGDFGGGG6DEEFDCE7DFE@CC+@EFGCFFFF7ECFFGFFDFCFG9;,DFGGGGF*<C9>DGGFGGGDEGCFEF69AA7BFCGF+*=4CFFGA@4*0:<@8@FGC);CFFFAF<4;C?9)65CCFFEC7)/;)(0,8)4).4).4:4603(.5*)1))-,
@M02352:288:000000000-CKWC8:1:1101:21076:3614 2:N:0:ATGCGCAG+AAGGAGTA
CACTGTTGCCAGCGTACTCCCCAGGTGGTTAACTTAATACTTTCGCTTTGGCACTCATCTTCAAGTAGACAAGCACCGAGTTAACATCGTTTACGGCGTGGACTACCAGGGTATCTAATCCTGTTTGCTCCCCACGCTTTCGCGCCTCAGCGTCAGTATCGAGCCAGATAGCCGCCTTCGCCACTGGTGTTCTTCCTAATATCTACGAATTTCACCTCTACACTAGGAATTCCGCTATCCTTTCTCGATCTCTAGACTGCAAGTTATAAAGGCAGTTCCAA
+
GGGGGGGGGFDC<BFDFFFCGGGGGAEF:FGFGFGGFGFGGGGGGGGGGGFGGGA8FGGGGGGGFGGGGGGGGCFGGEEGGECFFGCFEFFG7FEG77@CDDCFGE8?EEGGGGGGG9F9BCDGGGFGGGFGGGGGGGGGGGCGDGDDFEFDGGGGCFGGC7+@CFF6DEGG?@D*;CFFBDEECFGGC:EFGEFCEFFGF84:@A/:*:;F+17/9=<7C@@8CC1C3FFFF4/33,(6.)).<<(4:BF2<A6?<B?<273664>22)521:>7F942)
@M02352:288:000000000-CKWC8:1:1101:14682:3659 2:N:0:ATGCGCAG+AAGGAGTA
CATTCTTGCGAACGTACTCCCCAGGTGGGTCACTTATCCCTTTCGCTTAGCCACTCAAACCGAAGTCCGAACAGCTAGTGACCATCGTTTACGGCGTGGACTACCAGGGTATCTAATCCTGTTCGCTCCCCACGCTTTCGTCCATCAGTGTCAGTATATACGTAGTAGACTGCCTTCGCAATCCGTATTCTAAGTAATATCTATGCATTTCACCGCTACACTACTTATTATATCTACTTCCATATAACTCAAGTCAATCAGTATCTAAGCCAGTTCCATCG
+
GGGGGGGFGGCEF>DFGGGGGGGGGGGGGEGGGGGG,;,CFFGGGGGGGGCGFG<FGGAFFFGGDDGGFFE>F@F<ACEGGEEFFFGGCFGFC+>BFGGGGG?FF=EEG<FFFGGGFF<F=FGFEEGF3@C8FCBF7D,BD6;E;CFCFGECCCCACFDFFGGGGCAA;,@DFC>FF*;*:DF,9C>EFGCF8ECC48B+B@8=?F8DCGFFF4@BE593=166:@<C5+1;1+).9?)9;3CEF3?EEE<:<4<B)<67)6:<A)6>A((,,5*.*.-<,
@M02352:288:000000000-CKWC8:1:1101:19365:3686 2:N:0:ATGCGCAG+AAGGAGTA
TAATCTTGCGACCGTACTCCCCAGGCGGAATGCTTAATCCGTTAGGTGTGTCACCGAACAGTATACTGCCCGACGACTGGCATTCATCGTTTACGGTGTGGACTACCAGGGTATCTAATCCTGTTTGCTCCCCACACTTTCGTACCTCAGCGTCAGTATCGAGCCAGTGAGCCGCCTTCGCCACTGGTGTTCCTCCAAATATCTACGAATTTCACCTCTACACTTGGAATTCCACTCACCTCTCTCGAACTCTAGATCTATAGTTTTGGAGGCAGTTC
+
FGFAFEGGGDE7::6CFGDCCFGEGCFEGGFFGGGGGGGGGGGGGGGGGDGGGGGGGDFGGGGGGGGDGGGGGFCEGG7EGGGGGGGG8FGFEGCGGGGGGFG<FFFFGD@FFGGGG;FAA9<DEF@9@FGGGGGCEGGGG>FGGG3@C,:+@7CEGFFG>C**47:4>:>FFEDGGGC>5D5ACC;<EACFGFF8(8AD+;A>6F>*22)7CFE9<5).)+6+;:3<)9<F499-47?6><4:<2(58<:4:<61))*.6A)).)61(.((((03*)
@M02352:288:000000000-CKWC8:1:1101:10863:3721 2:N:0:ATGCGCAG+AAGGAGTA
CAGTCTTGCGACCGTACTCCCCAGGTGGGTCACTTATCACTTTCGCTTAGCCACTCAGACCGAAGTCCGAACAGCTAGTGACCATCGTTTACGGCGTGGACTACCAGGGTATCTAATCCTGTTCGCTCCCCACGCTTTCGTCCATCAGTTTCAGTACATTATTAGTAATCTGCCTTCGCAATTGGTCTTCTATGTAATATCTATGCATTTCACCGCTCCACTCCATATTCTAACTACTTCATAATGACCCAAGTTAACCAGTATCAAAGGCAATTCCAAAT
+
FCEFFGGGGGGGED@<FGDFFGGCFGG8+6CFFGGGFGGGGGGGGGGG@CFGFFF@FFFCFGGC:FFGEFGGCFGFF?CCGGGGGG:AFFFGFC@CGGGGGGGGGCDGCF8B<FGGA8E9EFFDF7+,@DECECFGEFCCG>>EA,47=,,73,@EGGGGGGGGCFGAE;D,@CDGGCG**;,29=,>;=B+178*9>6CF8:C?FAFFGFGFF;)?),/66(;*27FEFFF=F.;3CF3)6?5<)62,.(:<).*5A4)(.6>AF292(38(3*)*-)))
@M02352:288:000000000-CKWC8:1:1101:24950:3738 2:N:0:ATGCGCAG+AAGGAGTA
CATTCTTGCGAACGTACTCCCCAGGTGGGTTACTTATCACTTTCGCTTAGCCACCCAGACCGAAGTTCGAACAGCTAGTAACCATCGTTTACGGCGTGGACTACCAGGGTATCTAATCCTGTTCGCTCCACACGCTTTCGTCTATCAGTGTCATTACATTATTAGTGGTCTGCCTTCGCAATTGCTATTTTTTTTCATATCTATGAATTTCTTCGCTCCACTACATATTATAACCCCTTCATATTCATTCAAGCAAACCAGTATCAAAGCCACTTTTCC
+
GGCFFFGFFGCGCFFEFFGGGGGCEFFG7@FGGGGGD,CFCGG,CCE<,E9EFF,8D8,C@@FB+D,CCACFD?DC,<?ECF,<FFDGGGF9FCFGC7CCE@EFC<ACCD<5,,76E9,A>ADDF+@8>=D,CC7=C=ABGG,8,@,?@9D<@,,<3,@,5@C,@F3,773,;<5BD*7***59+5,5D,>+9().*=811+1+)++33<;++1,)/)25@A(6*:6D?871+;(((-((56A)))--))..:2(/((.((.)-))-)6((4(5829)5
@M02352:288:000000000-CKWC8:1:1101:11339:3828 2:N:0:ATGCGCAG+AAGGAGTA
TAACCTTGCGGCCGTACTCCCCAGGCGGTCTACTTAGTGCGTTAGCTGCGCCACTAAGACATCAAGTGTCCCAACGGCTAGTAGACATCGTTTACGGCGTGGACTACCAGGGTATCTAATCCTGTTTGCTCCCCACGCTTTCGCCCCTCAGTGTCAGTATTGGTCCAGGAAGTCGCCTTCGCCACTGGTGTTCCTCCACATCCCCACGCCTTTCACCGCTACATGTGGCATTCCACTTCCCGTTACCATCCTCCACTTGCCCAGTTTTAAATGCAATTCC
+
ADFFFFGGGGGGGDFGGGGGGGGGDGED6CFDFGFA<FFGGGGGGFGF8@:EEGFF=EGGGGGFFGGAEFGGFGC@FE7?=EECFGD<?FGFEFGED7C@:FG8,EFGGGGDGFD9,=,A>F9FFGGCE>9FFGGG3:+C8,+++38*A>CE,2<@D@,6D,9>,??DGF,6,257DD46??CEC?GC<*AC>3+95FF*)2)*():CD55DC@4@C5(,(<?6*0)0()*184))6))82-,((4.-)(.,.(().)1-(5),5<A>:?)4><=46)))
@M02352:288:000000000-CKWC8:1:1101:13563:3946 2:N:0:ATGCGCAG+AAGGAGTA
CAACCTTGCGATCGTACTCCCCAGGTGCAATACTTATCACTTTCGCTTAGTCTCCAACTGTATATCGCTGAAAACGAGTATTGATAGTTTACGGCGTGGACTACCAGGGTATCTAATCCTGTTCGCTCCCCACGCTTTCGTCCCTGAGCGTCAATTCAGGCCTAGTGAGCTGCCTTCGCTACCGTGGTTCTGTGTCATATCTATGCATTTCACCGCTACATGACACATTCCGCCCACTTCTCTCTAATTCAAGACTAACAGTTTCAATGGCAGTTCTCTAT
+
FCGEFGGGGGGCFDFEF8FEFGGGGFFFFGGGGFGGD<9FGGGGGGGGGGFGFGGGGGGFGGGDEFGGGGGGGGGC++B<FC,5EE,EFFCF7CFFGF:CFDE<<<=FEGGGGFCEGA,A,9C@?+FCEGG8C:FFDGAE=8?EED88AC8=C+@DFG,8><888FFGC<>,:@*B;**?954;/,1;ECE+=*1*2==D:7+48+=B7B+=BFDFG>;8)+4A*786?6F))8(:@(4))))/)19.?<>.))4*)4?03<A<6<<:2:012.85*).))
@M02352:288:000000000-CKWC8:1:1101:16353:3948 2:N:0:ATTCGCAG+AAGGAGTA
CAACCTTGCGGCCGTACTCCCCAGGCGGACTACTTATCGCGTTAGCTGCGCTACCCAGGGATTAAACGCACAAGCCACCAGTCGACAACCGTTTCGGGCGGGACTAACAGGGGAACTAATCCTTGTTTCTCCCCCCACTTTCGGACCTCAAGCGCAAGATCGATCCAGGTAGCCGCCTTTCGCAATGGGAGTCCTCCAAGTTACTACTGATTTTCACCCCAACACTGGACTTCCACTCACCTTTCTCGACCTCTAACACGATAGGTTTCGAGGCAGGTCAA
+
,B<F8FGGGCF7FFEGECFGGGGGG,@@++@@FFGG<FGG7FF,@AF,,@+7>F8EF,C=,EFF95,,7+48,,,+,:,9,,,++6++<++BB,,++++++>+@,,,@,3<F75**,,7,,7,,7?F,,,2?FC7***0?B73***/*=++++2*/*1+5+1:*0*0<*+3+029))1//*/;>CC9C=*/>*4*-857*/***)1***2120/66@*((()-79F2*()*1*72)-,4(2).))).()((()))*.))-9(420:))64::((.4)(5).
@M02352:288:000000000-CKWC8:1:1101:5725:4002 2:N:0:ATGCGCAG+AAGGAGTA
CATTCTTGCGAACGTACTCCCCAGGTGGGTCACTTATCACTTTCGCTTAGCCACTCAAACCGAAGTCCGAACAGCTAGTGACCATCGTTTACGGCGTGGACTACCAGGGTATCTAATCCTGTTCGCTTCCCACGCTTTCGTCCATCAGTGTCAGTATATTATTAGTAATCTGCCTTCGCAATTGGTATTCTATGTAATATCTATGCATTTCACCGCTACACTACATATTCTAACTACTTCATAATAACTCCAGACAACCAGTATCAAAGGCAATTCTACAG
+
CFGGGGGCEEEGGGFGGGGGCEGEGEFGDGGEFGGGF9FGGGGCFFGGGFGFGCEFGGGGGGGGGGFFCGGGDGGGGGGAFFFGGG@=<F<,::FGGEGGFD,A,A=FGGFGG<;EGG9FDGFFD+@+>==FGG+CCD,BD=?@;DGGGGGGGGG:DBAF,FFADFFGG,@FFCF7**<59DE69FGGGFG9CEF?EFFC1==C<AFGFGFFCF=EE?(7;AEFCC);68@FFF<EEE945?)7)<<<<@34;A1F163:BA424<:2),((,(7.9<46)
@M02352:288:000000000-CKWC8:1:1101:25109:4025 2:N:0:ATGCGCAG+AAGGAGTA
CATTCTTGCGAACGTACTCCCCAGGTGGGTCACTTATCACTTTCGCTTAGCCACTCAAACCGAAGTTCGAACAGCTAGTGACCATCGTTTACGGCGTGGACTACCAGGGTATCTAATCCTGTTCGCTCCCCACGCTTTCGTCCATCAGTGTCAATATATTGTTAGTGATCTGCCTTCGCAATTGGTATTCTATGTAATATCTATGCATTTCACCGCTACACTACATATTCTAACCACTTCACAATAATTCAAGATAACCAGTTTCAAAGGCAATTCCACAG
+
FFDFDGGGAC:ECCFFFGGG,@FFFG8FEEFFGGGGFEGFGGGG7CEFGFFFGFCEE8FFF@F774CF>EFGGGFGFEGGGGFF,BFGCDFF=@CGGEGEGCFF8FAC7FFFCAAEEEGAEFEGBE3>BFE==7F7EFFE6@EGGGGGC9DFGGFGGFFG,,@,BF9CDGE9DED+;*339*>9CFFGGFFGC7=<6BFGFGFGEAA7C9A7:F>DG>==88;4DD<FC=A=+/27=@<@)=C@@7=<?C<EF3=FF7444A4)).64)30:??F)*..4(
@M02352:288:000000000-CKWC8:1:1101:13295:4085 2:N:0:ATGCGCAG+AAGGAGTA
TAACCTTGCGGCCGTACTCCCCAGGCGGTCTACTTATCGCGTTAGCTTCGCTACTCACGGATTAAATCCACAAACAGCTAGTAAGCATCGTTTAGGGCGTGGACTACCAGGGTATCTAACCCTGTTCGCTCCCCACGCTTTCGTGCCTCAGCGTCAATTAAGGTCTAGCTAGCTGCCTTCGCAATTGGTGTTCTATGGCCTATCTATGCATTTCACCGCTACATGCAACATTCCGCCAGCCTCGTCCTAATTCAAGATTAACAGTATCAAAAGCAATTATA
+
GGGGGGGGGGGGGGFEGFGGGGGGGGGG:FFGGGGFFAGGGGGFCGGGGGGDGG8F9EFFGGEGGGDEGGGFGGGGGGGGGGFGGGGGGGFGG?9FFFC@@FFGGGDGGFGGGGGGGGGCGGGGCGFECEGGGGGGGGCGGGGGGGGFGGGGECE5CFGGFC9EF9CC9FFFF:CFG=FFAGGGGGGFF5CCCEFE5;5*/0;4?ACGGF6FGF?=F519BEFF77);?:7FFF(8?B0:B0(33<:::>AAB2-*.,6>))...))6)69>4.620-)-)
@M02352:288:000000000-CKWC8:1:1101:25383:4158 2:N:0:ATGCGCAG+CAGGAGTA
CAATCTTGCGATCGTACTCCCCAGGTGGGACACTTCTCACCTTCGCTTAGTCACTGAGCTACAACCCAACAACTAATCTCCATAGTTTACGGCGTGGACTACCAGGGTATCTAATCCTGTTCGCTCCCCCCGCATTCGTCCATGAGCGTCCGTACATACGTATTAGCCTGCCTTCGCCCTCGATTTTCTGTGTACTATCTATGCATTTCTACGCTACCCTCCCCATTCTTTCTATTTCCATCTACCTCCATTCAACCTTTATCACAGTAAGTTCCTTAC
+
FEGFFGFF<B8-C@CEFEF,CFGEG,C@7,,CFFG9CC<C,C@,CC:FDGF,EFFDG,,6:,E,:@FCEEFG<,=,?,C,,,C,,6C<,,,,4@+@>:B5?,E8,++,4,5@AE;=,9,49,84F84@++++8++8E:FCE+@=>,,=:++4@,**@E@,@,,3@@>3,3,,,,3;***394/=+*1=>7<:+/19111B88++7A+11+++*)/)=A(7()/)*2)+1+13+1).)).64).).6<2,8)).4)93.*)).6)64).).)-.)*)/6(
@M02352:288:000000000-CKWC8:1:1101:7769:4194 2:N:0:ATGCGCAG+AAGGAGTA
TAATCTTGCGACCGTACTCCCCAGGCGGAATGCTTAATCCGTTAGGTGTGTCACCAACAAGCATGCTTGCTGACGACTGGCATTCATCGTTTACGGTGTGGACTACCAGGGTATCTAATCCTGTTTGCTCCCCACACTTTCGTACCTCAGCGTCAGTATCGAGCCAGTGAGCCGCCTTCGCCACTGGTGTTCCTCCAAATATCTACGAATTTCACCTCTACACTTGGGATTCCACTCACCTCTCTCGCACTCTAGACTGATAGTTTTGGAGGCAGTTCCAG
+
FEFEFFGGFGDGGGGGGGGGGGGGGGCGGGGFGGGGGFGFGGGGGGGGGGFGGGGGGGGGGGGGGGGGGFGGGFCGGGG,EDAFGGGGGGGGGFGG?F:FEFGGGGGGGGGFGGGFFGGGCCFEFGG,DF8ACFGGGGGFGGGGDCF?D=DEECGCD;@DEEGGGGGGCFCF6E5C>CD>?DE>?C,,,=CFGCFFDF+CACA84AF3DG>CFA38>=<AEFD6:D;<@AF=FFEFF@EFD?>:?B1(--3(964BFBF)6>959<<0;::??(.4@44:)
@M02352:288:000000000-CKWC8:1:1101:8076:4195 2:N:0:ATGCGCAG+AAGGAGTA
TAACCTTGCGGCCGTACTCCCCAGGCGGTCTACTTATCGCGTTAGCTTCGCTACTCACGGATTAAATCCACAAACAGCTAGTAGACAGCGTTTACGGTGTGGACTACCAGGGTATCTAATCCTGTTTGCTCCCCACACTTTCGTACCTCAGCGTTAGTATCGAGCCAGTGAGCCGCCTTCGCCACTGGTGTTCCGCCAAATATCTACGAATTTCACCTCTACACTTGGAATTCACCTCAACTCTCTCGACCTCAAGACTAGCAGTATTAAAGGCAGTTCCG
+
FFGFGGGGFGGGECFFFFGGGGGECFFEEGGGGGGGGGGGGGGGGGGGA@B@CF,<CFFDGGGFF,EFECFGGGFGECFF,,,5,C?FG:=F=FGEGG7BF:E<FFG8EFDDFGGFFFFGGCFDGGGB9=>FFF8FCE@9>D8@,D6+@D8CB+@5*@ECF7*@C7,,?<9,>E77*C*?F5:5?FGGF,A3C5),3A:F=+1268;*:*;3:8)8@87,)94.*094)8=)9*)).:().)4)4))-421(4(2721*)(4)36ABAAD><21>4?:9)(
@M02352:288:000000000-CKWC8:1:1101:7515:4245 2:N:0:ATGCGCAG+AAGGAGTA
TAACCTTGCGGCCGTACCCCCCAGGCGGTCAACTTAGTGCGTTAGCTGCGCCACCCACGTCTCAAGGTCACAGACGGCTAGTTGACATCGTTTACGGCGCGGACTACCAGGGTATCTAATCCTGTTTGCTCCCCACGCTTTCGTGCCTCAGTGTCAGTATTTGTCCAGGTAGCCGCGTTCTCCACTTATGTTCCTTCCAATCTCCACGCATTTCACCGCTCAACTGGACATTCCACTTCTCTTCACAATACTCTAGTTTGCCAGTTCAACATCCCGTTCC
+
66BFEFG9@C7:7BF7C,EFCGG@F,FF+8CFGGGFDCF<@FF@BFF?,>+8>C4BFGG,C8C,C9EBFGE9EFFE:>CG,5<B<A9F<F+EFG<F+@B++@:=>>=FFFFDG7FCDFG,,F>9DCFFFEG@CF7>8>>>1,4=8>@D?F,,44A;9,2@9@226;@FEAF9B9>3)1:).;F+*++3>9+311;<9)12*9=D)9557*)9*/)/<<>F())8DFF*()***0--6)4-64)).54)4))))..*6)/6:))48AF<2).4)()(.,1(
@M02352:288:000000000-CKWC8:1:1101:23182:4304 2:N:0:ATGCGCAG+AAGGAGTA
CAGTCTTGCGACCGTACTCCCCAGGTGGGATACTTATCACTTTCGCTTAGTCACTGAGCATTCGCCCAACAACTAGTATTCATCGTTTACGGCGTGGACTACCAGGGTATCTAATACTGTTCGCTTTCCACGCCTTCGTCCATGAGCGTCAGTACATATGTCGTAGACTTCCTTCGCCCTCGGTATCCTGTGTAATATCTATGCATTTCACTGCTACACTTCCCCTTCGCACTCCCTCCATTTGCCTCAAGTTAACCAGTATCAACGGCAGTTCCATAGTT
+
GE9,6CFF9+:@CECFCGGGGDC:CFAF7EFCFFGE<FFGFGGGGGGC,99CFCDEGGF9CCF<B,8,CFF86CC69,,,,<<@,:,:9:?7:+88=7FA=,EE???94?,,C,A,CEAEGGE>F++>,@9:F+,+6+,33+3,38D688@+75,33@,@3@8BB<>;;,@,5@+0;5*@9**4;C,,,45*5/+*1+111:C70++489B2+*9+>87***))*;(2()).8953=;((7))))7).(.,)).)*))..4)4).((((-,(.)7)*)46)
@M02352:288:000000000-CKWC8:1:1101:5917:4460 2:N:0:ATGCGCAG+AAGGAGTA
CAATCTTGCGACCGTACTCCACAGGCGGTCAACTTATCGCGTTAGCTGCGCCACTAAAGAATCAAGTTCCCCAACGGCTAGTTGACATCGTTTACGGCGTGGAATAACCGGGTATCTAAACCTGTTTGCTCCCCCAGCCTTCGCCCCTCAACGTCAGTAACAGACCAGGTGGCCGCCTTCGCCACCGCTGTTCCTTCCTAATACTACGCATTTCCCCGCTACACTACCAAATCTAACCACTTCACAGTAATTCATGGCCATCAGGATCCAAAGCGATTTTA
+
,=@FAFFGGGDGGGGGGGEF,@FGCFGGEGGGGGGGC9@CFGGGGGGG8FFFF,=CE,,:,,96C,9<5,CF<F,8:F7B<AF<A,C@,4BFFCFFGC++@:FD5=,B,+@BFF8C,CF,,,,,3CF89,><F7++@:+@E,@3**:39,,461**:,@,22?>CF<88,,640))2*8*0**5****3:C*+.8C48BC***258*9C75DG*)*2)(((0,)**(2)))1/*)64,)-3-45<AA)6--)).)/)()4(().)(.((,))(.04)--6)
@M02352:288:000000000-CKWC8:1:1101:5936:4461 2:N:0:ATGCGCAG+AAGGAGTA
TAATCTTGCGACCGTACTCCCCAGGCGGTCAACTTATCGCGTTAGCTGCGCCACTAAAGAATCAAGTTCCCCAACGGCTAGTTGACATCGTTTACGGCGTGGACTACCAGGGTATCTAATCCTGTTTGCTCCCCACGCTTTCGCACCTCAGCGTCAGTATCAGACCAGGTGGCCGCCTTCGCCACTGATGATCCTTCCTATATCTACGCATTTCACCGCTACACTACCTATTCTAACCACTTCACAGTAATTCAAGGTCAACAGTATCAAAGGGGAATTTA
+
G,FGGFFGGGDCFGGFGGGGGGGGGGGGGGCFFGFGGGFGGFGGGGGGFGGGGCFGGGGGGGGGGGGGGGGFFGGGGGGGGFFFFFFDCEGGGGGGGC=FEEFFCFFDFG@FFFGGGGFGFFGFGGGGG9EFF:BFEGCEG<CCGGGGFDFCC9>ECFG9DGGGGCGGG:?EG6CDDCDAADD=CFGGC@+3+9@CAF67:FCCCCAD:E)/29<*<5>93).5:<4*)//9=746)44(8<)4<<2..6)44<2*58*.54),66)66:<A(()().)6)
@M02352:288:000000000-CKWC8:1:1101:9655:4467 2:N:0:ATGCGCAG+AAGGAGTA
CAGTCTTGCGACCGTACTCCCCAGGTGGGATACTTATCACTTTCGCTTAGTCACTGAGCTAATGCCCAACAACTAGTATCCATCGTTTACGGCGTGGACTACCGGGGTATCTAATCCCGTTCGCTACCCACGCTTTCGTCCATCAGCGTCAATAATATCTTAGTAAGCTGCCTTCGCAATTGGTGTTCTATGTAATATCTATGCATTTCACCGCTACACTACACATTCTATCTACTTCCATATAACTCAAGACTACCAGTATCAAAGGCAGTTCCACAGTT
+
GGGFGGGGGGGGGDCFGGGFGGGGEFGGFGGGGGGGGFGGGGGGGGGGCGFGGGGGGGGGGFGGGGGGGGGGGCGGGGFFEGGGGGGFGGGD7FGGDGGGGGGGGGGGGGGFGFGGDDFGCFGGGGGDFFEGGFGGGGGGG6DGGGGD7@EGG7DFC=FGCFFGAFFGG7CFCCC4DGDFFGFGCGGGGGG7FCFEEFFG=FF75BAFG7+>DB@ECF@<EFFFF*?><F+ACFCCE33CFCAA><>A23224A>@F:FBF>FFFB9?<B03<BBBFB:44
@M02352:288:000000000-CKWC8:1:1101:23707:4571 2:N:0:ATGCGCAG+AAGGAGTA
CACTGTTGCCAGCGTACTCCCCAGGTGGCTAACTTAATACTTTCGCTTTGGCACTCATCTTCAAGTAGACAAGCACCGAGTTAGCATCGTTTACGGCGTGGACTACACGGGTATCTAATCCTGTTTGCTCCCCCCACTTTCGCACCTCAGCGTCAGTATCGAGCCAGTGAGCCGCCTTCTCCACTGGTGTTCCTCCGAATATCTACGAACTTCACCCCTACACCCGGAATTCCACTCACCCATACCGAACTCAAAACAAGGAGTTTAACAGGCAGTTCCAG
+
D<F,CFG<C<CE-+BBECFG8FE,CF,6C@CC8EG<DF<EFDEGC7:@FFFFFGFC<DFG<@F9@5EFEFGFGF<EFC7F,86EFFGC:B,CCE=,@B>C++B,<E,,8:CC:<F9EE?CF,C:EE=D;EGGG+=+3,@EFEGGGC8D8,@=3+@E,@;E>7>E@>A8EB,@:;C4;DF*@7<,2,11::*=F4@B>8)95=CDC=F3C*217C<A5)(/(),))76C254@7*.)837,((((,.,(-7065:)?(().(4(4(--<A2462(),*-)))
@M02352:288:000000000-CKWC8:1:1101:15389:4585 2:N:0:ATGCGCAG+AAGGAGTA
CATTCTTGCGAACGTACTCCCCAGGTGGGTCACTTATCACTTTCGCTTAGCCACTCAAACCGAAGTTCGAACAGCTAGTGACCATCGTTTACGGCGTGGACTACCAGGGTATCTAATCCTGTTCGCTCCCCACGCTTTCGTCCATCAGTGTCAGTATATTATTAGTAATCTGCCTTCGCAATTGGTATTCTATGTAATATCTATGCATTTCACCGCTACACTACATATTCTAACTACTTCATACTAACTCAAGATAACCAGTATCAAAGGCAATTCTACAG
+
FDDFFGGGGGGGC@CEGFCFGGGGGGFDCFGFGCGGGGGGGFEDGECDFFGFFFFDGGGGGGG7@FGGGFGGGFGGGEFGGFGGGG,=FFGGCCDFGEEEGGGGGGFGGGGGCGG@@ACFGGEE7FCFGFE=@FFDEEGGDCEGA9EFFGGGGCF7EGGG9FGGGGDGGGGGGGGFGGC>BGFFFCFF:FGC@9BC;AFGAFFGFFFGGG8C>ADFGFFFFFFAGFCF<FAF+;>C@E?C?EE3)76@EAEF@A@FCEF?1A4<2<<<4(,84(96FBFA)
@M02352:288:000000000-CKWC8:1:1101:19973:4608 2:N:0:ATGCGCAG+AAGGAGTA
CATTCTTGCGAACGTACTCCCCAGGTGGGTCACTTATCACTTTCGCTTAGCCACTCAAACCGAAATTCGAACAGCTAGTGACCATCGTTTACGGCGTGGACTACCAGGGTATCTAATCCTGTTCGCTCCCCACGCTTTCGTCCATCAGTGTCAGTATATTATTAGTAATCTGCCTTCGCAATTGGTATTCTATGTAATATCTATGCATTTCACCGCTACACTACATATTCTAACTACTTCATAATAACTCAAGATAACCAGTATCAAAGGCAATTCTACAG
+
GGDGGGGGFGGGGDFFGFGGGGFEGEGFGGFGGGGGGGGGGGGGGGDGGGGGGGFGGGGGGGGGGGGGGGGGGGGGGGGGGGGGGGGGGGGGGGGGGGGGGGFGGGGGGGGGGGGGGGGGGGGGGGGFGDEFGGFDEGGGGGEEDGGGGGGGGD@AFGGFGGGCGGFFGGGGGGGGGGGFFGGGGGCEGGGGGCFEEFFGFGFGEFFGGG6B8F@FGFFF@6=ADF?:?FFFFFCF36CFFFEEF?E)>@EEEA<6C@FF(6))64>BA76:??9<F2)))
@M02352:288:000000000-CKWC8:1:1101:9856:4646 2:N:0:ATGCGCAG+AAGGAGTA
TAATCTTGCGACCGTACTCCCCAGGCGGAATGCTTAATCCGTTAGGTGTGACACCAACAAGCATGCTTGCTGACGTCTGGCATTCATCGTTTACGGTGTGGACTACCAGGGTATCTAATCCTGTTTGCTCCCCACACTTTCGCACCTCAGCGTCAGTATCGAGCCAGTGAGCCGCCTTCGCCACTGGTGTTCCTCCGAATATCTACGAATTTCACCTCTACACTCGGAATTCCACTCACCTCTCTCGAAATCAAGACCAGGAGTTTACAAGGCAGTTCCAG
+
GGGGGGDGGGGGGGEFGGGGGGGGGGGGGGGGGGGGGGGGGGGGGGGGGFFGFGGGGGGGGGGGGGGGGGGGGGCFEGFGGGGGGGGGGGGGGGGGGGGGGGGGGGGGGGGGGGGGGGGGGGGGGGFGGG>FGGGGGGGFGGGGGGEDFGGGGG>C@FGACFEGGGGGFGCGGGGGGGGFAGDGFC6CEGGGGFFFFF3*)3@F?FFGGG:DFFCFGFFF4@=;9313;3F@F?A<<?F?F623><(,4(.:<35=1756?<?:0<4:A<<:<:B?962:2
@M02352:288:000000000-CKWC8:1:1101:14984:4664 2:N:0:ATGCGCAG+AAGGAGTA
CATTCTTGCGAACGTACTCCCCAGGTGGGTCACTTATCACTTTCGCTTAGCCACTCAAACCGAAGTTCGAACAGCTAGTGACCATCGTTTACGGCGTGGACTACCAGGGTATCTAATCCTGTTCGCTCCCCACGCTTTCGGCCATCAGTGTCAGTATATTATTAGTAATCTGCCTTCGCAATTGGTATTCTATGTAATATCTATGCATTTCACCGCTACACTACATATACTAACTACTTCATAATAACTCAAGACAACCAGTATCAAAGGAAATTCTACAG
+
FFGFGFGGGG@FDEFFG@FEF@A6@FC:@FFGGDF,<FFCCF9<:F:B@CEEGG8@FCEFF7@CBFGFGGGFGFF8C=C??EFGGGE=<FDCEC@+@:FCDGG,=,BF7B4?AFGD9@<EEB<,6F+DEGD:F::C>FCE+38@8DD6EA;:FEECE;F9DFEFCFFGAF;5;ECF*@DFFCGGG9@77CFGF<BE49EFADA79F6=BEAFC4@>C>@<@FEF475C)+1;:).944??CEFEF?E@4))677(A03)4(4-6)).6602:()1499<9)
@M02352:288:000000000-CKWC8:1:1101:13813:4666 2:N:0:ATGCGCAG+AAGGAGTA
CACTCTTGCGAGCGTACTCCCCAGGTGGGATACTTATCACTTTCGCTTAGTCACTGAATAATTCCAACAACTAGTATCCATCGTTTACGGCGTGGACTACCGGGGTATCTAATCCTGTTTGCTCCCCACGCTTTCGTGCCTCAGTGTCAGTATTTGTCCAGGTAGCCGCCTTCGCCACTGATGTTCCTTCCAATCTCTACGCATTTCACCGCTACACTGGAAATTCCACTACCCTCTACAATACTCTAGTTTGCCAGTTCAAAATGCAGTTCCCAGGTTGG
+
GFF9FFFGFGDB7:6CEGCGGGFE@FCDGGGGFGFGGFGFGGGGGC7DCFFGGDFDFDGGGGGGGGGFGGCFF9FFGGGGFG@FGGGGG>ECFGGGGGGGGGG7CF+,CFGGGGGGFFFFGFFGGGGF6>EEEFF7DECEDFEGE9=9AEEGGGGGGFB@C7EFFGGC8FEEG>DCDDGF4CGGFFDGGGFDC?FF4BFGFC?G?CF1=CAD<B;**;3;;6=4+C?F3F;FF8@;83CE7))4)).4:4<94<<@23F4..62<>DF94<24>92F?F2(
@M02352:288:000000000-CKWC8:1:1101:8181:4671 2:N:0:ATGCGCAG+AAGGAGTA
TAATCTTGCGACCGTACTCCCCAGGCGGAATGCTTAATCCGTTAGGTGTGTCACCGAACAGTATACTGCCCGACGACTGGCATTCATCGTTTACGGTGTGGACTACCAGGGTATCTAATCCTGTTCGCTCCCCACGCTTTCGTCCATGAGCGTCAGTACATACGTAGTAGACTGCCTTCGCAATCGGTATTCTGTGTAATATCTATGCATTTCACCGCTACACTACACATTCTATCTACTTCCATATGACTCAAGTCAACAAGTTTCAAAGTCAGTTCCAT
+
EFFGGGGGGGDGEGFGGGGGGGGGGF@EEGGGGGGGGDEGGGGGGGGGGGFFCFGGGG=FG@FGGGGEFGGGGGGGGGEFG?EFFEGGGGGGGGGGGGGGGGGGGGFFGFCFFFFDGGGGGGFGG<FGEFEFGG7:CCGGGGGDEGGFFEDGEEDCFGDFG9;>BCFG9CFG,<CGGGC;)?*:?5?C*:7:+9:<C6@FF787<:FG>FFGGFFFDB;@BFF6748C2:FF665)..>:<)8AF)))6<62)447.6@3)34-).54<4.)-:4)/44<)
@M02352:288:000000000-CKWC8:1:1101:9062:4757 2:N:0:ATGCGCAG+AAGGAGTA
TAATCTTGCGACCGTACTCCCCAGGCGGAATGCTTAATCCGTTAGGTGTGTCACCGAACAGTATACTGCCCGACGACTGGCATTCATCGTTTACGGTGTGGACTACCAGGGTATCTAATCCTGTTTGCTCCCCACACTTTCGTACCTCAGCGTCAGTATCGAGCCAGTGAGCCGCCCTCGCCACTGGCGTTCCTCCGAATATATACGAATTTCGCCTCCACACTCGGAATTCCACTCACCTCTCGCGACATCAAGACCAGGAGTTTATGAGGCAGTTCGAG
+
BBFGFGFFGGGGGGGGGGAFFGGGGFGGGEG<EFC<FFGFEGFGGFGGFCCFDFFEEGGGGGGGGGEFFGGGGG++>:FFDGGGGG9F8BEFDFB@,4BEEC@F@C@,?FC?DF9,:3,FFADDFG<=3EFGGGGFG,EFCEFGCB3+,,@>EC5:7@7E*>CCE7>8F,,??C4D)9?DFDGGG?=**/8C55A3:55D>+++9@57*777::<ECD(37<?4CC:D1)9FFF<)42364:?:(,((((-4<)5*4()28(341)6)6A<(445(/)((.
@M02352:288:000000000-CKWC8:1:1101:13223:4783 2:N:0:ATGCGCAG+AAGGAGTA
CAATCTTGCGACCGTACTCCCCAGGCGGTCTACTTAACGCGTTAGCTCCGAAAGCCACGGCTCAAGGCCACAACCTCCAAGTAGACATCGTTTACGGCGTGGACTACCAGGGTATCTAATCCTGTTCGCTCCCCACGCTTTCGTACCTCAGCGTCAGTGTAGTGCCAGTTAGTCGCCTTCGCCACTGATGTTCCTCAAGACCTCTACGCATTTCACCGCTCCGCCTTGAATTCCACTAACCTCTCACCCCCGCTAGTATGACCATTTCACATGCAGTTCC
+
EAFGGGGCFC@FE7FFG8FFGGGGGGGGGGGGGGGGGAFFEGGEGGFGFGGGGEGGGGGGGEGGGGGGGFGG?EGGGFGFGFGA9FFGGEGGG@?FE:+@FGGGGGFGFGGGGFGGADDFGGGC=F,+@:>FGG77>EGG*<E>FGG7ED8EEECE>F9DC2D89?C8<FF<;1)97DDF>GGEGGGGGGFFG3@CE);7A7AFFFF797>DDF27F396(<()9D24))9**9))6:28B4,)(--(.((((-4)5)*)).(),656<26>2)1-9<<2
@M02352:288:000000000-CKWC8:1:1101:23239:4789 2:N:0:ATGCGCAG+AAGGAGTA
TACTCTTGCCACCGTACTCCCCAGGCGGACTACTTAGTGCGTTAGCTGCGCCACTAAGTTCTCAAGGAAACCAACGGCTAGTAGTCATCGTTTACGTCGTGGACTACCAGGTTTTCTCATGCTGTTTGCTCCCCATTCTTTCGCACCTCATCATCAGTGGCACCCCAAACAGTCGCCTTCGCCACTGGTCTTCCTTCTATTATCTCCGCATTGCACCGCAACACTAGAAACTCCACTATCCTCTGCTCCCATATAATCACATAGTTTTTAAAGCTTTTCC
+
,B9,,CFGG,-;EEFGGGGEFGFFF@CF+6@FFFGGEEFG>FG7@FG@FGGG+FG8FC,66,9C6,E,,,CEFDFG:+>F,CAA,C?<,:9,B9,?44C8++B<5E,4,54,,,+,6,CF,,C<B<E8@,33F7,,,6=,8=+63B88,,,7,2,,5,,,+,,++<**3*,6,4**<*/*/*479<F,>,5CC;8?B4B1:CAC4+1)1*)/22);*87((25A*7);)1.+;)),.,4<(-29:)4))(,)(-)*-6*4)))).)).-1,-))*)9)))
@M02352:288:000000000-CKWC8:1:1101:5572:4810 2:N:0:ATGCGCAG+AAGGAGTA
CATTCTTGCGAACGTACTCCCCAGGTGGGTCACTTATCACTTTCGCTTAGCCACTCAGACCGAAGTCCGAACAGCTAGTGACCATCGTTTACGGCGTGGACTACCAGGGTATCTAATCCTGTTCGCTCCCCACGCTTTCGTCCATCAGTGTCAGTACATTATTAGTAATCTGCCTTCGCAATTGGTATTCTATGTAATATCTATGCATTTCACCGCTACACTACATATTCTAACTACTTCATCATGACTCAAGATAACCAGTATCAATGGCAATTCTACAA
+
GGGGGGGGGFGGEFGGGGGFGGGDGFEFCFDEGGGGGGGGGGGGGGGGGEFCGG<8FGGGGGGGGGGGDGGGDFGGCG?EFFGGG@FFGGGGGEGGGGGG@GFFGFGGGGGGFGGGGGGGFGGGDD=DEF+@FECEGGGGGGGCGFGDGFFGGFGFGGGGGGAC9FFFDC>FGGGGGGG>>DFFGGGGGGGCFEFF?>8+=@FGEFFGC?FG7?@ACEFFDF@FCF)@?6++:AE9;EC355))74C;.44:2),*6?F<0444<26).(8:72F>4:<>,
@M02352:288:000000000-CKWC8:1:1101:21082:4818 2:N:0:ATGCGCAG+AAGGAGTA
TAATCTTGCGACCGTACTCCCCAGGCGGTCTACTTAATGCGTTAGCTGCGCCACTAAAGAGACAAGCTCCCCAACGGCTAGTAGACATCGTTTACGGCGTGGACTACCAGGGTATCTAATCCTGTTTGCTCCCCACGCTTTCGCACCTCAGCGTCAGTATCAGACCAGGTGGCCGCCTTCGCCACTGATGTTCCTTCCTATATCTACGCATTTCACCGCTACACAGGAAATTCCACCACCCTCTTCTGTACTCTAGTTATCCAGTATCAGGTGCATGTCC
+
EFCFGGGGGGGEGDEGGGAFFGGGGGGGGGGGGGGGGGGGGGGGGGGGGGCGGGGGGGGGGGGGGGGFGGGGGGGGCFGGDFFGGGGFGGGGGGGFGCEB:CGGGGFGGFGGGGFFGFFGGGGGFGDFFGGFGGGGGGDGGGGGDGCCCG8,CCE:*@D@EF9FGGGGGGGGGGGGGGCFFG:5DFFECFGGFEFFFFADFFFGCF6F3EBGG=<FGFFFBF?@CC672@?=FF<2(80:BFB:<4)6.)-)6:4@44=4A<)).-)))67)()))*..:
@M02352:288:000000000-CKWC8:1:1101:20454:4826 2:N:0:ATGCGCAG+AAGGAGTA
TACTCTTGCGACCGTACTCCCCAGGCGGAATGCTTAATCCGTTAGGTGTGTCACCGAACAGTATACTGCCCGACGACTGGCATTCATCGTTTACGGTGTGGACTACCCGGGTATCTAATCCTGTTTGCTCCCCACACTTTCGTACCTCAGCGTCAGTATCGAGCCAGTGAGCCGCCTTCGCCACTGGTGTTCCTCCAAATATCTACGAATTTCACCTCTACACTTGGAATTCCACTCACCTCTCTCCAACTCAAGACCAGGACTTTAGAAGGCAGTGCAC
+
DC,@CFGGG7CEEEFDFGFFGGFGFGFDCFGEGGGG<FFGGGG7:@FFGDEGGGGEG=F>FGGGGGGGFCEFEEFGEC7=FGCFG<9<=?FCFFGCGF:F@FE=FG,,@+BFG?FFG;F:CFCGGGGFFCBFEDGGGFCCFEGGGEGFECFGGGGGFFFG7*>BC@FFF:BF8C75C*4?B5:=<0*+5AC73715(;6>CGFGC@8*1A8CDACFGFF24@:BFF:*)/9FF*6:::>(,322<)()((.3)()9<(88:0(.2)6<)--((,).)).)
@M02352:288:000000000-CKWC8:1:1101:21775:4844 2:N:0:ATGCGCAG+AAGGAGTA
TAACCTTGCGGCCGTACTCCCCAGGCGGTCAACTTAGTGCGTTAGCTGCGCCACCCACGACTCAAGGTCACAGACGGCTAGTTGACATCGTTTACGGCGTGGACTACCAGGGTATCTAATCCTGTTCGCTCCCCACGCTTTCGTACCTCAGCGTCAGTATCTGTCCAGTTCGCCGCCTTCGCCACTGATGTTCCTTCCAATCTCTACGCCTTTCACCGCTACTCTTGAAATTCCACCACTCTCTACAGTACTCTACTTTCCCAGTTCAAATTGCAGTTCC
+
AFFGFGFGGGGGGGGGGGGGGGGGGEECCEGFFFGGGE<EEGGGEGGGGGDFGGGGGGG7CCE<A<FGFCGGFGG:+CFGGGGGGGGGGDGCFGGDFC>6>C7D@FDFGF@FFCGGCFF@,F<E@F9CC:BFGG7C*@E:CFEFDFGCFG6=*9**:D,@CC@FFFB?;=,**=4<DGG=5CGGGGCC9@>@D7FFAF67:7=C<?67)*09FFBBC>9>>>)02*)04*986B9472:.:))).6)).69<>95*-5=)624)5))))))))6*)066)
@M02352:288:000000000-CKWC8:1:1101:15004:4846 2:N:0:ATGCGCAG+AAGGAGTA
CACTGTTGCCAGCGTACTCCCCAGGTGGCTAACTTAATACTTTCGCTTTGGCACTCATCTTCAAGTAGACAAGCACCGAGTTAGCATCGTTTACGGCGTGGACTACCGGGGTATCTAATCCCGTTCGCTACCCACGCTTTCGTCCATCAGCGTCAATAATATCTTAGTAAGCTGCATTCGCAATTGGTGTTCTATGTAATATCTATGCATCTCACCGCTACACTACATATTCCGCATACTTCAAATATATTCAAGACCTACAGTATCAAAGGCAGTTCCAT
+
GFGEFFGGGGGFD@FFGF9CFGGDGGFFGGGGGGGGFD<EEGFGG7FGGGGGFGGGFCGFGGGGGGGGGGFFGGGGFGECDCGGGGGGFFGGEGCGGCFDGGGGFGGEGGGGGGGGGCFGGGEFGEEGE@EGGF7+@8EGFGGGGGFGGGGGE>E>EEGCFACCEFCG9FECFGF*+;E<?4CCCCEFGGGGGFF<*+++4:B@?A6CD9+=8A6)/:19B43AC6;C?8CF+;;(,(/))9<49)9:)64<AF)=(863(5:AA)5:4)6:(,).8)46)
@M02352:288:000000000-CKWC8:1:1101:25811:4851 2:N:0:ATGCGCAG+AAGGAGTA
CAGTCTTGCGACCGTACTCCCCAGGTGGGATACTTATCACTTTCGCTTAGTCACTGAGAATTAACCCAACAACTAGTATCCATCGTTTACGGCGTGGACTACCAGGGTATCTCATCCTGTTCGCTCCCCACGCTTTCGTCCATGAGCGTCAGTATATACGTAGTAGACTGCCTTCGCAATCGGTATTCTAAGTAATATCTATGCATTTCACCGCTACACTACTTATTCTATCTACTTCCGTATAACTCAAGTCAACCAGTATCAAAGGCAGTTCCATCGTT
+
FFGFGGG9CF+CEGGGGGGGG@6,CFF8FGGFGGGDFF<EFGDC@FCFCEEFGGGGFG9CCEGAEDFCCFGGGGCCFDGGE,FE@BEF=FB,=>F@FEF<FFGCC7:BAGFF,AEEGGGGGGGGEA4+@=C+FB:AB>F6C8E,3DFCGEEEFFGEGGFCDF7@9D,7;,:BEGGFGDGFFF*;?FF=E7D7F<92>FFC@FF7*=BFGG8;*:88CF;4@A>C:C3+<=A:61;EFF8(/88;37C)/;<E46)*44F6)64>)62(80::A9@2=A6?6
@M02352:288:000000000-CKWC8:1:1101:11171:4867 2:N:0:ATGCGCAG+AAGGAGTA
CATTCTTGCGAACGTACTCCCCAGGTGGGTCACTTATCACTTTCGCTTAGCCACTCAAACCGAAATTCGAACAGCTAGTGACCATCGTTTACGGCGTGGACTACCAGGGTATCTAATCCTGTTCGCTCCCCACGCTTTCGTCCATCAGTGTCAGTATATTATTAGTAATCTGCCTTCGCAATTGGTATTCTATGTAATATCTATGCATTTCACCGCTACACTACATATTCTAACTACTTCATAATAACTCAAGATAACCAGTATCAAAGCCAATTCTACAG
+
GGGDFGGGGGGGDCDEGFFFGGFGGFFFGGGFGGGGGGGGGGGGGGGGGGGGGG8EGGFFFEGGGGGGGGGGG?FFFGCFGDEFGGGGGGGGEGEFGDECFEDFGGGGGGFD?FFGGGGFFGGGGC:D8=EF@FCCEFDGGC8=ECEGCCFFG7EGGFFGGGGCFGFFB;CEG6FGGGGFEGGFGGGGGFGGGCF47@FCFC6B>=1=C?6C>B5?E;B<DFEFFFCGEF=FF4CEEE3;?C?ECFEFFEF1;37CEEFFFF<)6<4<4((4:76)*-.4)
@M02352:288:000000000-CKWC8:1:1101:26044:4899 2:N:0:ATGCGCAG+AAGGAGTA
TACCCTTGCGGCCGTACTCCCCAGGTGGACAACTTAGTGCGTTCGCTGCGCCACCCACGTCTCACGGTCCCAGACGGCTAGTTGTCATTGTTTCCGTCCTTGACTACCAGGGTATCTAATCCCGTTCGCCTCCCACGCTTTCGTGCCTCAGTGTCCATACAGGGCCCGTATGCTGTCTTCGCCATCGGTATTCTATGGCAATTCTAAGCATTTTCCCGCTACATGCCCCATTTCTCATACCTCACCCTTAATTCAAACCAGCTGTTTCCCACGCAGTG
+
,C,C<FFFGCCFE+@FCFFGFGGDF,CD,E,CFFGG,6;C+FE,6@FEGE@CGE,CDC@,9E8C6<,D=+C,E,C7,@++:CB9,:95,,:BF,,B,9++,:,A,,4B,,BFG@8,@,FCEG,8FE,+6++@D>,,8=88E7:D+:C+,4425C3,@@=7,,3@*<*>E*,,,2++;+2+//*47=5;?,=C+8+996)**2/3):7+*+33++1*+)(((27+1*)*,0)9*/4<:).-4<)((((-(.)).))*)..((4)(.)6))).((-)4.(
@M02352:288:000000000-CKWC8:1:1101:25695:4914 2:N:0:ATGCGCAG+AAGGAGTA
TAATCTTGCGACCGTACTCCCCAGGCGGAATGCTTAATCCGTTAGGTGTGTCACCGAACAGTATACTGCCCGACGACTGGCATTCATCGTTTACGGTGTGGACTACCAGGGTATCTAATCCTGTTTGCTCCCCAAACTTTCGCACCTCAGCGTCAGTATCGAGCCAGTGAGCCGCCTTCGCCACTGGTGTTCCTCCGACTATCCACGAATTTCACCTCTACACTCGGAATTCCACTCAACTCCCTCGAACTCAAGCCCAGGAGTTTATGAGGACGTTCCGA
+
GGGGFEFG@C:FGGFGGGGGGGG:<FGGGGGFGGGGDCFGGFGGGCGCEFGFFGGCCFGCFGGGGGGGGGGDG+@CFEGCFCFFGFGFFGGGGDFGFG::EC,FFFGGGGGFGF9DFGGGEGDDFFGGGFGGFG+,8@ECDE6CEGD:,@DC5CECECEF7*@EGF@B2,?BFEDCDGC?EGDG<?=C6;CGFCF=>D)/)3:*1)=<7FFCD*66CFB)-98@FDFD:FFF69)6<0(4-))(,((,14:A24)*-:5(4(3374:<A:A()()(.3(4(
@M02352:288:000000000-CKWC8:1:1101:25684:4928 2:N:0:ATGCGCAG+AAGGAGTA
TAATCTTGCGACCGTACTCCCCAGGCGGAATGCTTAATCCGTTAGGTGTGTCACCGAACAGTATACTGCCCGACGACTGGCATTCATCGTTTACGGTGTGGACTACCAGGGTATCTAATCCTGTTTGCTCCCCACACTTTCGCACCTCAGCGTCAGTATCGAGCCAGTGAGCCGCCTTCGCCACTGGTGTTCCTCCGAATATCTCAGAATTTCACCTCTACCCTCGGAATTCCACTCACCTCTCTCGAACTCACGACCAGGAGTTTATGAGGCAGTTCCGA
+
EFGGEGGGGGGGEEFFGGFGGGGCGGG@GGGFGGGGG9CEGGGGGGGGGGGGGGGGGGGDGGGGFGGGGGFGGGGG:FEAFG,EFGGGGFGGGGGG8DFGEGGCCAFGFGGFGGGGGFFFGGGFGGGFCEGGDGGEGFFFGG66EG67CEFCEEEC5,,@CF:CC7:FGGGGF9C7/9C?DGGGC=EFFFCGGFF835)2:+;:)++;CC+3;AEF+03<47,6C<0C<FF?F?A97:2<<62:,2()333<7,(7327:032?<9<942)(,,5:*).4-
@M02352:288:000000000-CKWC8:1:1101:26541:4948 2:N:0:ATGCGCAG+AAGGAGTA
TAATCTTGCGACCGTACTCCCCAGGCGGAATGCTTAATCCGTTAGGTGTGTCACCGAACCGTATACTGCCCGCCGACTGGCATTCATCGTTTACGGTGTGGACTACCAGGGTATCTAATCCTGTTTGCTCCCCACACTTTCGTACCTCAGCGTCAGTATCGAGCCAGTGAGCCGCCTTCGCCCCTCGTGTTCCTCCAATTATCCACGCATTTCACCTCTACCCTTCGAATTCCCCTCCCCTCCCCAGACCTCTAAACTGATACTTTTTGAGGCCGTTTCA
+
9EFD<<FFGGGE@CFGFFGGGGGGGGFGG@FDGGGF9EC9CFE@:,CEBFFG9FD@FGG+@=,CFEFAGFGG+@+CFG@EGFFEGGGF,=EG<F:+:4B7FF,AEFC5B=FG8FFFFB?CDDDGFG8DAFFDEFGEGGGGG6@DDG,=?CF5EA*:3,@3:<B*B:,,6,22?9?D5DF?DG****/**1<+@):5;)++++3+/)))1*.***.*+02))*(*2*(14/<//*31(((24:(((,-(,,)58269:)1)-.))6>5804-(10)4:(4.
@M02352:288:000000000-CKWC8:1:1101:23866:4975 2:N:0:ATGCGCAG+AAGGAGTA
TAATCTTGCGACCGTACTCCCCAGGCGGAATGCTTAATCCGTTAGGTGTGACACCAACAAGCATGCTTGCTGACGTCTGGCATTCATCGTTTACGGTGTGGACTACCAGGGTATCTAATCCTGTTTGCTCCCCACCCTTTCGCACCTCAGCGTCAGTATCGAGCCAGTGACCCGCCTTCGCCACTGGTTTTCCTCCGAATATCTACGAATTTCACCTCTACACTCTGAATTCCACCCCCCTCTCTCGAACTCAAGACTAGCAGTATTAAGGGCAGTTCCAT
+
<E@FFGGCFGGGDGGGFGEGGGFCF<FEEDFEGGGG9FFFFGGCC8FEFC<FGGGG,@FFEE<CFGAFAFCEFGCBFD,,CCEFC9,E,FFGDE7=FFFF+FFGDF8,:+:=,EFGE;FFCF<?FGGFCE=FF8B+CFFGG6E=>EGGF,=ECEGG<@F@++@CEF7@@F,@C594*/4*:D554,,1,;;=FFF@>>)*8:@:)88*5:.;;858+0=))168C+9D)3A6@@4((((-(((4<?(5(2(.4(.*2.*44)-.).64)))8<().94>2)
@M02352:288:000000000-CKWC8:1:1101:6067:4976 2:N:0:ATGCGCAG+AAGGAGTA
CATTCTTGCGAACGTACTCCCCAGGTGGGTTACTTATCACTTTCGCTTAGCCACTCAGACCGAAATCCGAACAGCTAGTAACCATCGTTTACGGCGTGGACTACCAGGGTATCTAATCCTGTTCGCTCCCCACGCTTTCGTCCATCAGTGTCAATACATTATTAGTGATCTGCCTTCGCAATTGGTATTCTATGTAATATCTATGCATTTCACCGCCACACGACCTATTCTAACCATTGCATAATGATTCAAGATAAACAGTATCAACAGCAATTTTACCG
+
GCFGGGGGGDEC:FFGGFGGGBF@,,;F7FGCFEGGCE,EFGG9BFGF:EC,CE,,CEGGC:@F7F<CE@FE7<=FGGGDFF9F,BFCFGGFGGDF+C:CF9FG?EB7?EDEFGB>,8A;EBC9:+@DEFCDF:C3=6ECD8@E,,5+23E;A:E7<9,7,,@@,@,573;3,2;+CCC5995?C,2DDC7+8<:55=CB1++8*0=C+=@+=F@F8B1=,).)2))+)31::;())/)))-))))..4).:4>BFA294,64)6::(),(.,)*.942A(
@M02352:288:000000000-CKWC8:1:1101:24615:4977 2:N:0:ATTCGCAG+AAGGAGTA
CAGTCTTGCGACCGTACTCCCCAGGTGGAATACTTAACACTTTCGCTGAGTCACTCAGATCACATCCACCAACTAGTATCCATCTTTTACGTCGTGTACTACCACTATAACTAATTCTATTCGTTCTCCACCCTTTCGTCCATGAGCGTCAGTATATACCTAGCACACTGCCTTCGCACTCGGTATTCTAATTCAGATCTATCCATTTCACTGCTACACCACGTAGTCTATCTCCTCCAGTATAACTCACGCCAACCAGTATCAAATCAAATTCCACAATT
+
FF,;6CEFG+6@6B@FGGGGGGGGGD<D,@E9FGGG,C,EEFGGGGG,+,<CFD,,C<,9,6,,,,:<,:E,=,C:C?C<E9F,,9,9,C,,,++4,4<,559A,,9,,,<,AA,,9C,,4C<,:4+@,;@,8+4,C==++64,,8@6=8@+,7E,3,,,,C,,,8,68,,@>,+=7C+@A+3+5@2@,,,+579*;+3+4=+*091D:,4+2**1>92)75(/**(4*+++1+7*(0(0**0.)1);)((((.3516)).).7).)))/))).+)*((.)
@M02352:288:000000000-CKWC8:1:1101:16995:5002 2:N:0:ATGCGCAG+AAGGAGTA
CAATCTTGCGATCGTACTCCCCAGGTGGGACACTTATCACTTTCGCTTAGTCACTGAGATAAACCCAAACACTAATTTCCAACGGTTAAGGGTGTGGCTACCAAGGTTACCAATCCTGTTTCGCACCCACACTTTCGGCACTTGACGGTAGGTAATTAACCAGGGAGCCGCTCTCCCACTTGTGTTTCCCCAGATATTTAACCCATTTACCCGTAAACCCGGAATTCCCCCCCCCCCCTCAAAACCCTAACCTGCCCATTCCAAAAGCCATTCCCAAGTTT
+
GFGGGGGGGGGEFGGFGGGGFEGGGGGGCFGGGGGGGGGGGGGGGGGGGGGGGGGGGGGDGG,6CF@F@,E8,,66,,,:,,,4+BC4,,C,9,4?,499,9B,AD5,,,,,9,,9,,9?,,+++4>B@+444EF,+44++,3,,,3+13++723,6,,8,,8C++++3+58****;*73++3,41,,,,40*)3**++5++**(2++44**))()*+/(.)()*;)+.2)0>B>((-(4(.84(-((,.(4<,(0()).)).62((.(46:)673.8)).
@M02352:288:000000000-CKWC8:1:1101:21453:5157 2:N:0:ATGCGCAG+AAGGAGTA
CAATCTTGCGATCGTACTCCCCAGGTGGGACACTTATCACTTTCGCTTAGTCACTGAGATAAATCCCAACAACTAGTGTCCATCGTTTACGGCGTGGACTACCAGGGTATCTAATCCTGTTCGCTCCCCACGCTTTCGTCCATGAGCGTCAGTACATACGTAGTAGACTGCCTTCGCAATCGGTATTCTGTGTAATATCTATGCATTTCACCGCTACACTACACATTCTATCTACTTCCATATGACTCAAGTCACCCAGTATCAAAGGCAGTTCCATAGTT
+
GGGGGGGGGGGGFFGGGGGGGGGGFFGFGGGGGGGFFCFGGGGGGGGGGGGGGGGGGGGGGGGGGGGGGGGGGGGGGGGGGGGGGGGFGGGGGG@FGGGGGGCCEFFFFFAFDFFFGGGGGGGGEDGF6FEFGEGGGGGGGGGGCDAD>EEEGGGEFGGGFFCG,@@;FCGG9AFGDGGFFGGE49:FGGGGGEFFCFFGFGFGFF68FFFGGE>?EF2C;F@ACFEFCFFFFFFFFC<3?E<C?<CF;(47CE)2=;F><>AF2<B?(.-,62B9FB?<6
@M02352:288:000000000-CKWC8:1:1101:6019:5166 2:N:0:ATGCGCAG+AAGGAGTA
AATCTTGCGACCGTACTCCCCAGGCGGAATGCTTAATCCGTTAGGTGTGTCACCGAACAGTATACTGCCCGACGACTGGCATTCATCGTTTACGGTGTGGACTACCAGGGTATCTAATCCTGTTTGCTCCCCACACTTTCGCACCTCAGCGTCAGTATCGAGCCAGTGAGCCGCCTTCGCCACTGGTGTTCCTCCAAATATCTACGAATTTCACCTCTACACTTGGAATTCCACTCACCTATCGCGAACTCAAGACCAGGAGTTTAAGAGGCAGTTCTAG
+
FGCC<FG<F@@CFFDEFCG@7FEFGGDFF@EAFGGGG<<FFGGGDGGGGGGGGG:FFFFGGGGGGDFG<4?F:>:FCFGGGEFFFFGFFDCGGEGEC+?=EBFFCFB,C:,A<FEEGGG9DAFDFFGGGGGGGDCEGGCFDDC>+,7<FCCCEEECF@CC7@EG7A8:>C:DEGDCD0?>GGEGFCCFG5;FFF33AF7+2:C7@FGF*:+;A5F+;346@1BFG?GF466BFFA:::<4().(((-448><?>F:?540((,.-:)4).(4:)(06)).
@M02352:288:000000000-CKWC8:1:1101:25965:5175 2:N:0:ATGCGCAG+AAGGAGTA
CATTCTTGCGATCGTACCCCTCACGCGGACTGCTTAATCCGTTAGGTGTGACACCGAAGGGCACGCCCCCCGACGTCTGGCCTTCATCGTTTACGGTGTGGACTACCAGGGTACCTAATCATGTTTGCTCCCCATACTTTCGTACCTCCGCCTCACTATCGACCCAGTCAGCCGCCTTCGCCACTGGTGTTCCTCCAAACTACTACGACTTTCCCCCCTACCCCTGGAATTCACACCACCTCTCTCACTCCATATTCTGATTATTTTTGATGCCATTACAG
+
EFG,,<F6C+6--+;C@,CF8BE,6;@FF+6C8FDGGGFGDGG@:EGGEB,,<:,7666+,6C,?C,@BBF+@F@FEF78E,E8:F?FF48?+?=@FDCC+C<F?,ACFE+,,,9,,@CA,,>@<,3@DDED35,33@CFEE@,4B3;,@4*6;F,>,,,4*1:EGCF,7,?6C87<DG3)*/*2+*>*=A7F?63()+**202)/)1)*)229))1)-46)()**-*(7)9**)(--3((4)3))))).(,..)*))06).)).)641:2-))*)1.-6)
@M02352:288:000000000-CKWC8:1:1101:13795:5210 2:N:0:ATGCGCAG+AAGGAGTA
TAACCTTGCGGCCGTACTCCCCAGGCGGTCAACTTAGTGCGTTAGCTGCGCCACCCACGACTCAAGGTCACAGACGGCTAGTTGACATCGTTTACGGCGTGGACTACCAGGGTATCTAATCCTGTTTGCTCCCCACGCTTTCGTGCCTCAGTGTCAGTATTTGTCCAGGTAGCCGCCTTCGCCACTGATGTTCCTTCCAATCTCTACGCATTTCACCGCTACACTGGAAATTCCACGACCCCCTACCATACTCTAGTTTGCCAGTTCAAACTGCAGTTCC
+
F9FDFFGGFGGDGGGGGGGGGGGGGGGGFGGGGGGGGGGGGG@GGGGGGDGCEGGGFGGGDGGDGF=FGGG<FGGFEFEEEFF9FGGGC@GFCFGGCFGGGGGDDFCG<FEGF=@FEA9@BF9<FGGGFFCGFGGG7CEEGGD3*3D<@8D,,5,<AD<,@F92BF;BCFGGGCDCD7CFADGGGFGG79+;:<FEFF=DCGA+);AGGGDGGFFFD@>09E4?C*4*,9/94=))((,47(,70((.).4><2-1..64>-)).:6-:4))9)9:*6<4
@M02352:288:000000000-CKWC8:1:1101:7545:5234 2:N:0:ATGCGCAG+AAGGAGTA
TAACCTTGCGGCCGTACTCCCCAGGCGGTCTACTTATCGCGTTAGCTTCGCTACTCACGGATTAAATCCACAAACAGCTAGTAGACAGCGTTTACGGTGTGGACTACCAGGGTATCTAATCCTGTTCGCTACCCACACTTTCGCACATGAGCGTCAGTTACTGACCAGGGAGTCGCCTTCGCCACTGATGTTCCTCCAGATATCTACGCATTTCACCGCTACACCTGGAATTCCACTCCCCTCTACCGCACTCTAGTTCACCAGTCTCAAATGCAGTTCC
+
9E<CEGGGGGGGGGGGGGGGGGG:F,@CFGGGGGGFGGFG7CFGDGGGGGGGCFCCFGGE7@BEFG,FFFGGGGGGGFGGGGGGGGG8FGG7FGGGGFGGGGGGDFGGGDGGCFFGGGGGGFGDFGGDEGEEGGFGECFFFGCEGDCD6EFF>CE>EFGGCBFCF7<,BCD81<CGD47F685?C<C<@EGGGEA38)A=F>@FFFFFGCBGGF?FF)73(054C*2*3)7)9*<4-27:148()6)(((-18).*.)74<<2(-)-).6))).64B66>
@M02352:288:000000000-CKWC8:1:1101:15368:5242 2:N:0:ATGCGCAG+AAGGAGTA
CATTCTTGCGAACGTACTCCCCAGGTGGGATACTTATCACTTTCGCTTGGCCGCCCAGTACTCAAGGTACCGAACAGCTAATATCCATCGTTTACGGCGTGGACTACCATGGTATCTAATCCTGTTCGCTCCCCACGCTTTCGTCCATCAGCGTCAGTACATGGTTAGTCAGCTGCCTTCGCAATCGGTGTTCTATGTAATATCTATGCATTTCACCGCTACACTACATATTACGCCAACTTCACCAGTACACAAGACAAGCAGTATCAAAGGCAATTTTT
+
GGGGGGGGGGGGGGGGGGFGCEGGFFFDG8,CFFGGGGGGGGGGGGGG<FGG+7@CG8E<F,@E=,?F<<?C,7C>,,C,,99,,CEEF7A8FFGG4@FC+>FF@F=<5,:F,<,@E9,F9EE<<?D7@CE+>C,>=8+6DF==BCG@2@CF8@+;*5@9,@A,,@@D;D;BCA4DDDC*3*4**,4*=:CGF*+*/BBF6BAC<B7+21+;1:<8+)6665@F>FE<4AFF+@(/429::<:<)3,())6)).4.42?(((8(6529))6)((0,).))-
@M02352:288:000000000-CKWC8:1:1101:7128:5243 2:N:0:ATGCGCAG+AAGGAGTA
CATTCTTGCGAACGTACTCCCCAGGTGGGTCACTTATCACTTTCGCTTAGCCACTCAAACCGAAGTTCGAACAGCTAGTGACCATCGTTTACGGCGTGGACTACCGGGGTATCTAATCCCGTTCGCTCCCCACGCTTTCGTCCATCAGTGTCAGTATATTATTAGTAATCTGCCTTCGCAATTGGTATTCTATGTAATATCTATGCATTTCACCGCTACACTACATATTCTACATACTTCATACTAACTCAAGACAACCAGTATCAAAGGCAATTCTACAA
+
GFFGGGGGFGFGFCFFGGGGGGGGGGGGGGGGGGGGGFDFGGGFGGGG7FFGGGGGGGGFGDGGEGFFFFGGGGGGGEGEGGGGGGGGGGGGGGGGGGGGGGGFGGGGGGDFFFGG;88A=>DEGGGGEG+=FCGGC?CGG6ACFFFGG9:7;<=E<EC@FGGG9FCFGGGGGGGGGGG**9EFCE7CACFGGFFEE6:@88BGF4FGGGFGF4@DEFBFDAEFGG<CEAFF++173CCE)9C)7?<?492().464:5:(692:A<-6(((((/69:<9)
@M02352:288:000000000-CKWC8:1:1101:7137:5260 2:N:0:ATGCGCAG+AAGGAGTA
CATTCTTGCGAACGTACTCCCCAGGTGGGTCACTTATCACTTTCGCTTAGCCACTCAAACCGAAGTTCGAACAGCTAGTGACCATCGTTTACGGCGTGGACTACCGGGGTATCTAATCCCGTTCGCTCCCCACGCTTTCGTCCATCAGTGTCAGTATATTATTAGTAATCTGCCTTCGCAATTGGTATTCTATGTAATATCTATGCATTTCACCGCTACACTACATATTCTAACTACTTCATAATAACTCAAGACAACCAGTATCAAAGGCAATTCTACAG
+
FDGGFFGGGGGGGGGGGGGGGGGGGGGGGGGGGGGGFGGGGGGGGGGGGGGGGGF?FGGEGGGGGGGGEGGGGGGGGGGGGGGGGGGGGGGGGGG+@CFGGGGGGGGGGGGCFGGGGGFGGGGGGGGG6FDFEBEGDDFGGGGEFB,:F,EAF7EACFGGGGGG9FFGF@ECFG>FGC7?EGG6FGFGGF,+:?FE*:=C6DCGEFFGDGFGCFFEGFB@FA4A6+<F36;=++7>@>?).<C7?EF>4))5<)(914364)))--6><?:B6:?47424)
@M02352:288:000000000-CKWC8:1:1101:14314:5296 2:N:0:ATGCGCAG+AAGGCGTA
CAATCTTGCGAACGTACTCCCCAGGTGGGATACTTATCACTTTCACTTAGCCACTCAGCATAAATGCCGAACAGCTAGTATCCATCGTTTTCGGCGTGGACTACCACGGTATCTAATCTTGTTCGCTCCCCCCGCTTTCGTGCCTCAGCGTCAGTATCAGCTTAGTATGCTGCCCTCTCCATCGGCGTACTGTGTATTATCTAATCATCTCACCGCTACACTACAAATTCCGCCTACTGCAACTGCACTCATGCTTAACAGTATCAAAGGCCGGCTCGTAG
+
B,,,;6CEEF@@:+CCFFGGGGG7DF8<F,66,,C,,C,CEC9@,;CBFACF9,6CCFGE<E9C,A,67@+++,CF?,C,,,<9,C,:AD,,+4@F@C7B,,,A<F8+@BFC,9,;,6,,,CE,8+4>C8B3@=:+3@AE8+@3,@,97B+@C*,@:,,@@DF;9@;,@9,3?,*43***45;CC*7:*:@F7*+))1;+8C++)/+;@7AGCA(:3)63(+(26*7*6@F)530(..).).,33)5,)(,))-:76)*)..4-)..))((.(()()-(-,
@M02352:288:000000000-CKWC8:1:1101:8948:5324 2:N:0:ATGCGCAG+AAGGAGTA
TAATCTTGCGACCGTACTCCCCAGGCGGAATGCTTAATCCGTTAGGTGTGTCACCGAATAGCATGCTACCCGACGACTGGCATTCATCGTTTACGGTGTGGACTACCAGGGTATCTAATCCTGTTTGCTCCCCACACTTTCGCACCTCAGCGTCAGTATCGAGACAGTGAGCCCCCTTCGCCACTGGTGATCCTCCGAATATCTACGAATTTCACCTCTATACTCGGAATTCCACTCACCTCGCTAGAACTCCACACCAGGAGTTTAAGACGCAGATCACG
+
<<A<@FDEGGDC>FBFEFF8F,E:D@:@FFFGGGGFDC,<FEF,@ABBFFCF9CF:::FFFDA,6EFEG8F7++74+8@?,?9,CF<E,FDFDFCCEFFFD,=,,,BF@7B<BDDGG9AF,>FFCGD9,C=FGGGGGG,E>8EGEE8C788CCC5CDC;A*@8,>:,4B9:66*/;59?)5::*8CC;8,,+1.;(,)8*.;CFFF5D**)22+1*+2)))+)+070715?F6@4-(.8?)3(--((,-)).).(90:F(4:(.(-)..))-(1.(*5)4(
@M02352:288:000000000-CKWC8:1:1101:10129:5334 2:N:0:ATGCGCAG+AAGGAGTA
CAGTCTTGCGACCGTACTCCCCAGGTGGGATACTTATCACTTTCGCTTAGTCACTGAACCGAAGTCCAACAACTAGTATCCATCGTTTACGGCGTGGACTACCAGGGTATCTAATCCTGTTCGCTCCTCACGCTTTCGTCCCTCAGCGTCAGTATATACGTAGTACACTGCCTTCGCAATCGGTATTCTAAGTAATATCTATGCATTTCACCGCTACACTACTTATACTAACTCCTTCCATATAACTCAAGTCAATCAGTATCAAAGGCACTTACATCGTT
+
GGF@6CFFF@7FGC@FGGFFGGGGFEGGCGGFGGGG9EEFGGGGGGGE:DFGGG@<FFF<6+@@99CCEFD=A8FCFA<,?E9?4D,D?FC7+4>F7CFFDFFG8+BB88CAE<,,C><CEF::CB+,>E83D+>AE>,>8?8D,@DDEEGGE7EC=FD3@::>>,@BD>DGG72;CG*:AD=4?C<;@E<:F<1@CA++4=875B+C+BF0*),8?F@33A;6;+.:C7;/2+..))/9567?6C4A3=<42))/),*-))--))67:B(.))/)*61,.
@M02352:288:000000000-CKWC8:1:1101:4490:5420 2:N:0:ATGCGCAG+AAGGAGTA
CATTCTTGCGAACGTACTCCCCAGGTGGGTCACTTATCACTTTCGCTTAGCCACTCAAACCGAAGTTCGAACAGCTAGTGACCATCGTTTACGGCGTGGACTACCAGGGTATCTAATCCTGTTCGCTCCCCACGCTTTCGTCCATCAGTGTCAGTATATTATTAGTAAGCTGCCTTCGCAATTGTTGTTCTATGTAATATCTATGCATTTCACCGCTACACTACATATTCCGCCTACTTCAAATATATTCAAGACCTACAGTATCCACGGCAGTTCCATCG
+
FGDGGGGGGGCFEFGGGGGGGGGGFCEF7FEFGGGAFGGGGGGGGGGGGGGGGGDFFCG?EGD+CFFFCFFGGGGG9FFGCCFGGGGGGGGFGGGGGGCGFCFGCFG>CEFF9FFGGGGGGGGGDGGGGGGFGGGEEGFCFD+A9EFGGDGCF738@DFG=FFFFGF9EDE6FFGDF?D?FGGG+=CGGCGCDEC*28::8DCGEFCFBFFFF12)?>;<8AEF<F<D7A8)5>3;DF);)73<)))9).)9)5:>>2).)<<<<)6,221014949<44(
@M02352:288:000000000-CKWC8:1:1101:23252:5428 2:N:0:ATGCGCAG+AAGGAGTA
CATTCTTGCGAACGTACTCCCCAGGTGGGTCACTTATCAATTTCTCTTAGCCACTCAGACCGAAGTCCGAACAGCTAGTGACCATCGTTTACGGCGTGGACTACCAGGGTATCTAATCCTGTTCGCTCCCCACGCTTTCGTCCATCAGTGTCAATATATTGTTAGTGATCTGCCTTCGCAATTGGTATTCTATGTAATATCTATGCATTTCACCGCTACACTACATATTCTAACTACTTCATAATAACTCAAGACAACCAGTATCAAAGGCAATTATACAA
+
EECCFDFGGGGGG7C9FG,FFGFEGFFGGGGGGFGGGAFGGGDG<<EFFGCDEED@FGGGGGDCCFFGGGEGGGGG9FFGGGGGGGDGGGGGGGGEGGGGGGGGGFGGCFGGEFGGGGFFGCGFFGGGGD@FGCGGECDEGGC>FFGG,@DEFFFFGFACCGGGGFDEFFGGGGDFGGD>BDDC4:CF:@FGCEF4*9=:BF8DC4CF7CF@D85?*0:E;A;;8+9D5AFFA8C9);9)77?ECFC377<(743F:0)(09<)6)6<9((8?B6)9<<4)
@M02352:288:000000000-CKWC8:1:1101:11082:5451 2:N:0:ATGCGCAG+AAGGAGTA
CATTGTTGCGAGCGTACTCCCCAGGTGGGACACTTATCAATTTCTCTTAGCCACCCAGACCGAACTCCGAACAGCCAGTGACCATCCATTATTGCGTGGACTAACAGGGAAGCTAACCATGTTCGCTTCATACCCTTTCGTCCATCAGTGACAGTCTATTGTTAGTGATTTGCCTTCCCTATTGATAGTCTATGTAAGTTATATGTATTCCACTGCTACATAACACATACTATCCACCTCACTATCATTCACGATAACCAGTAACAATGCCAATTATAAAG
+
GG,,6CFGG7++@@FFFFGGGGGGGGFG+,,6;FFG9E9,FFGGDFGF,E<FGG<FGG<,C+8@+AF,,78C4F,,C,9,CEFGG8,,C,B,,,5+@F+=:=4,A5,,++9+,:C,,45,,,,:@:F++,,,<,8,,6A6D3=+@,,+@3,,@,@9=AFGG9;;E,,;,,,75@F+;*0+*2,,+7,,@2E9C0B*2++++=BF41=@:,32++)*,1**119A**8**2+=4B8?B(,2;?)/)1??37C)(((21/A@67).))))7()))(/)*-)6)
@M02352:288:000000000-CKWC8:1:1101:22346:5479 2:N:0:ATGCGCAG+AAGGAGTA
CACTGTTGCCAGCGTACTCCCCAGGTGGTTAACTTAATACTTTCGCTTTGGCACTCATCTTCAAGTAGACAAGCACCGAGTTAACATCGTTTACGGCGTGGACTACCAGGGTATCTAATCCTGTTCGCTACCCACACTTTCGCACATGAGCGTCAGTTACTGACCAGGGAGTCGCCTTCGCCACTGATGTTCCTCCAGATATCTACGCATTTCACCGCTACACCTGGAATTCCACTCCCCCCTCCAACACTACAGCCTGCCAGTTCTAAATGCAATTCAC
+
FDGFFGGFGFGG9F;;EGFGFGGEGGGGEFFFCFFGFFAFGGGGGDCFGGGGGGGFGFGGGGGFCGFGGGGGCFFGGGGDEBFGG<EFCEDGGGGFGC>:FEG<ADGGGG=?FFGFDGFFA;EFGEEDCCE,A?F:EEFG9E>EGEF+=,DCEGGGFG99B9DFGGCECCCGC5**3<D>B*1=CCF<,5DFFEF5>>8CFFFFFF4DD5?FGF8A8>>B9A@F7<=*4A)+;1733=@3(,(-48:(-3)((,.6(35313,4-:24>)4:<2=<6<))
@M02352:288:000000000-CKWC8:1:1101:25962:5567 2:N:0:ATGCGCAG+AAGGAGTA
TAACCTTGCGGCCGTACTCCCCAGGCGGTCTACTTATCGCGTTAGCTGCGCTACTCACGGATTAAATCCACAAACAGCTAGTAGACAGCGTTTACGGTGTGGACTACCAGGGTATCTAATCCTGTTCGCTACCCACACTTTCGCACATGACCGTCAGTTACTGACCAGGGAGTCGCCTTCGCCACTGATGTTCCTCCAGATATCTACGCATTTCACCGCTACACCTGGAATTCCACTCCCCTCTCCAAAAATCTAGCCTGCCAGTTCTAAATGCAATTCC
+
F9FEGFF9E@FGFGGEGFGFGGG7FGE:CFFGFFFFGGGE:FGGGGFGGCECGGGGGGGGDC7,CFBEGFGGGGGGGGG<DGF<FGCCFFCECGGG7FFBFCFFFFGA@FGCFCDEDFGCEGGFFCAE+++8FFFGGG8FDF>CEEEGCC,7*CCEGGF,@F9D,5>5::C*68):CC8A>D=EDGFF7++2;7@>84;*/77@CCFDC*5/3@?+<D>>;F).2745(/0)/9))).(4(11(43<246((5::444/,(48086944)6<:A*48AA2
@M02352:288:000000000-CKWC8:1:1101:18259:5576 2:N:0:ATGCGCAG+AAGGAGTA
CAGTCTTGAGAACGTACTCCCCAGGTGGGATACTTATCACTTTCGCTTGGCCGCCCAGTGCTCAAGGCACCGGACAGCTAGTATCCATCGTTTACGGCGTGGACTACCAGGGTATCTAATCCTGTTCGCTCCCCACGCTTTCGTCCATCAGCGTCAGTATATGGTTAGTGAGCTGCCTTCGCAATCGGTGTTCTATGTAATATCTATGCATTTCACCGCTACACTACATATTCCGCCCACTTCACCATAACTCAAGACCGCCAGTATCAAAGTCATTTCTA
+
GFGGGGGGAFCGGGFGGGDGGDGGGGCFEFFEFGGGFGFGGGGGGGGG?FGGDGGGGGGGGGGGGGGFGGCGGGGEGGGFGGGGGGGGGGFGGGGC>F:FCEDG9FGGGGGGGGG9EFFGGFGGGGGGGGGD@EGGDDGGGGGGGGGGGGCGGD6+8EFGGGFGFG;FGCEGGGGGFGGFFGEEGGGCGGGDFCB44@B+=7AGCFF7;?@FGFCAF56(.><FGGFGF68:+;4;?044:44<BA?72<B<<23*).8>FF>;3))5)6-).)*.94<<)
@M02352:288:000000000-CKWC8:1:1101:27431:5619 2:N:0:ATGCGCAG+AAGGAGTA
CATTCTTGCGAACTTACTCCCCACGTGGGATACTTATCACTTTCGCTTAGTCACTCAGTCCGAAAGCCAAACAACTAGTATCCATCGTTTACGGCGTAGACTACCAGGGTATCTAATCCTGTTCGCTACCTACGCTTTCGTCCATCAGCGTCACTATATTGTTAGTGATCTGCCTTCGCAATCGGTATTCTATGTAATCTATAAGCATTTCACCGCTACACTACATATTCTAACAACTTCACAATAATTCAATACATCAAGTATCCATGGCAATTCTA
+
@;E<,CE,CB777-<ED<FGG6E+@C6@@8FFEGF9CCCCF<6,8,8B:CF<C@<,CE,FFE7F++:@CFGGGCCFD,C?<EFGGCFGDFFFF,CB@C@FG<FAFF8=4BFGGGG,,4@=EFGG7F:BBFE,F7BCBFF=3+6@EGC88EC6C+=,@D;,;ED,>@>3>F;9F,9;7D7?57,;9:,=D7=@CECE4BA++5+:48AB=<8@D;5A8)6>BFFFG79:5:A+:9))3)7?373/)/)9?5)7)1=*.)+)/<)49).4)4(()(/6*.
@M02352:288:000000000-CKWC8:1:1101:19260:5684 2:N:0:ATGCGCAA+AAGGACTA
CATTCTTGCGAACGTACTCCCCAGGTGGATCACTTATCGCTTTCGCTTAGCCACTCAACACTCAATGCTCCCAGCTAGCGACCATCGTTTACGGCGTGCACTACCTGGGTGTCTATTCCTGTCTGTTCCCCACGCACTCTTCCATCCCTCTCCGTATATTATTAGTTATCTGGCTTCCTACTTCACCTTCGTTGCACTATCTATCCATTTAACCGCTACACACACTATTATATCTGCTTCACACTAACTCCAGACAACCCATACCAAAGACAATCCTCCC
+
G9FCDFGGGGGGGEEFGGGGGGGCFFGG,E@FFGGG,,,86DF<FED7,:,CFG,,,,:,6,,6,C,:,,,:,CE,C9,+7+44,,4,AB,C++++6C++,,,:F,,,:,4+,CE88,,,6E,,C,C;,=,,8+@+++6,>=F8;,6+@,,,,1@,3,35,,,3,3,75E,@,C*3;*+4?53,54,,,,**0)/*63*2=C6@7)=+:,+1+*(/*)(),*/0*0.+)++31A).9))).)1.5(/(.)).()()(.),(,.(,5.,(,.,()/(*.(-
@M02352:288:000000000-CKWC8:1:1101:27332:5696 2:N:0:ATGCGCAG+AAGGAGTA
TAACCTTGCGGCCGTACTCCCCAGGCGGTCTACTTATCGCGTTAGCTGCGCTACTCACGGATTAAATCCACAAAAAGCTAGTAGACAGCGTTTACGGTGTGGACTACCAGGGTATCTAATCCTGTTCGCTACCCACCCTTTCGCACATGAGCGTCAGTCTTTGGCCAGGGAGTCGCCTTCGCCACTGATGTTCCTTCTGATCTCTCCGCATTTCACCTCTCCACCAGAAATTCCACTTCCCTCTCCAAGACTCTAGCCTCCCAGTTCTAAATGCTCTTCC
+
GEGFGGGDGGGGCEGEEFGGGGGDGGGCCFGFGGGGGEFEGGGGD@BEFCG7@E@EF,=:8,,CECFGGC@FG<,B@FFC9EGGGFE<FFFB:A<BFEBEDG9AFGGF=BF7AAAE;DG9BB9<FF@EGEEGGFFC8AEF?,:6+:8D?F?A*4**4@FCFGFFGGGC>F55EC<?4C795DGED6F;++A+;CF34A=+8+:1<4)/*/):135BG*.).)-<FFBG0)9***).-).)4<?:,::82(.9)))*6,9(,-..,62)66<<)6*)052<
@M02352:288:000000000-CKWC8:1:1101:25477:5703 2:N:0:ATGCGCAG+AAGGAGTA
CAATCTTGCGATCGTACTCCCCAGGTGGGACACTTATCACTTTCGCTTAGTCACTGAGATAAATCCCAACAACTAGTGTCCATCGTTTACGGCGTGGACTACCAGGGTATCTAATCCTGTTCGCTCCCCACGCTTTCGTCCATGAGCGTCAGTACATACGTAGTAGACTGCCTTCGCAATCGGTATTCTGTGTAATATCTATGCATTTCACCGCTACACTACACATTCTATCTACTTCCATATGACTCAAGTCAACCAGTATCAAAGGCAGTTCCATAGTT
+
FGGFFFGGCGG9C6CE<FCED@FEGF@E:FFDGGGFCGEEDFFDEEEGCFFEGGGGGFGGGGGFGFFG<@FAFFGCFGGGFAFF,BFGGGDD@FFECCFCG@,AA+B?AFFEGGFGFEEGGFCCFGE+@EEG@CGGF+DCE6E=9DFDGEDGGGGGG=>73EDBFECFGCDF@CGGGDDEF>>ECFDG@FF>>9AE?FFFFDCC?F>BCGA>DEFFGF;48A8AFGEGFF;+:A4CC;A<<7))9;C.4(7?36?*5:F46:A>B<5((2044)9:86)))
@M02352:288:000000000-CKWC8:1:1101:27316:5709 2:N:0:ATGCGCAG+AAGGAGTA
TAACCTTGCGGCCGTACTCCCCAGGCGGTCTACTTATCGCGTTAACTGCGCTACTCACGGATTAAATCCACAAACAGCTAGTAGACAGCGTTTACGGGGTGGACTACCAGGGAATCTCATCCTGTTCGCTACCCACACTTTCGCACATGAGCGTCAGTCTTTGGCCACGGATTCGACTTCGCAACTGATGTTCCTTCTTATATCTACGCATTTAACCGCTACACCAGAACTTCCACTTCCCTCTCCCAGACCACAGCCTGCACGTTCACAATGCTATTCC
+
@EEF@,C,CFCCB:FCFDGGFCF@CGDF+6,,C9FFGGGGGEFC,CCFF@==C>,CFGF7==,CEFF,=F,:=FFG,B@EF,,5,,?8,>BE7FG:B+6++8=,,A,:<<:F+,,8,3C,8,7EFC=8+8@FFGGG7>CGFA>EGEEGFC3A8=*=E,,;DF,2DF@*4155*?C+:556)9**)007++C7:6A)7*+1;:+37++297)9C*)/<),,054?G5(/30**9BAB9),).)4(42.441:1?((..-7(2((,4(,().,.)(169:94
@M02352:288:000000000-CKWC8:1:1101:7833:5734 2:N:0:ATGCGCAG+AAGGAGTA
TAACCTTGCGGCCGTACTCCCCAGGCGGTCTACTTATCGCGTTAGCTTCGCTACTCACGACTTAAAGTCACAAACAGCTAGTAGACAGCGTTTACGGTGTGGACTACCAGGGTATCTAATCCTGTTCGCTACCCACACTTTCGCACATGAGCGTCAGTATATACGTAATAGCCTGCCTTCGCAATCGGTATTCTAAGTAATATCTATGCATTTCACCGCTACACTACTTATTCTATCTACTTCCCTATAACTCAAGTCAACACGTATCCAATGCATATCC
+
F@DFGFGA,F@@:FFEEGGFGDC7CFC:@B7CFGGGGGG7+@FGF9,,CFEGGG8F<FEFCCFCFCFCFFGGGGGGCFFF,B,5,<5=ECCCEDGC=FEC:@C,E<8?ED:FF@D;EF9=DAAEFGCBCC+>>F:++6,@,@@88:C:6,,@@CEGGGGGGG;?C<F,17D,>C7FCC7*/9*:*=C84=:+@<FC<7++1:;;)13;7ECD;6?CG>(,,))2;7;;</==/*)))-.6AF<2(.38-):<)).0-)8)5)(-,4<:)6)).(6)*).<
@M02352:288:000000000-CKWC8:1:1101:11927:5751 2:N:0:ATGCGCAG+AAGGAGTA
CATTCTTGCGAACGTACTCCCCAGGTGGGTCACTTATCACTTTCGCTTAGCCACTCAAACCGAAATTCGAACAGCTAGTGACCATCGTTTACGGCGTGGACTACCAGGGTATCTAATCCTGTTCGCTCCCCACGCTTTCGTCCATCAGTGTCAGTATATTATTAGTAATCTGCCTTCGCAATTGGTATTCTATGTAATATCTATGCATTTCACCGCTACACTACATATTCTAACTACTTCATAATAACTCAAGATAACCAGTATCAAAGGCAGTTCCATAG
+
GCFGGGGGGGGGGDGGGGFFFGFEGGG?ECFCFGGGGEFGGGGGGGGGGGGGGGAFGGFGFGGGGFGGGGGGGGGGGGGGGGFFGGGGGGGFGGDEGDEGGGGGGGGGGGGGGGGDEGCGFGGFEFGG>FGFGGGFGGGE=CCEADC7CC@EFDACFG9DGGGGG<,,@@@EEFFFGCDB5CE<DCFF@,>7CEFFEFFCFGFGEA8D@FBFGF@B=?>;=618<7);57@F79>CEEE35CE)5?EE<)76@E3C77))(.6:BDB24,3:FF?<F<25)
@M02352:288:000000000-CKWC8:1:1101:5769:5780 2:N:0:ATGCGCAG+AAGGAGTA
TAATCTTGCGACCGTACTCCCCAGGCGGAATGCTTAATCCGTTAGGTGTGTCACCGAATAGTATACTACCCGACGACTGGCATTCATCGTTTACGGTGTGGACTACCAGGGTATCTAATCCTGTTTGCTCCCCACACTTTCGTACCTCAGCGTCAGTATCGAGCCAGTGAGCCGCCTTCGCCACTGGTGTTCCTCCGAATATCTACGAATTTCACCTCTACACCCGGAATTCCACCCCCCTCCACCGCACTAAAGACTAGCAGTATTAAGGGCAGTTACAG
+
GFEF@FGGGGCFE@FFFGGGGD,BFGGGGGGFGGGGGF@FEGFGG@GFGGGGGGGGGGGGGFGGGCFCFEGGGGGGGG7,?EECFGGGGDEFDCCFGGGGGG8E<EEGGDEECEGGGGG:FD,EFGF9DFCFCE=CE?FGGGGGGCFFGCGGECGGG9=;C>*@CF7CFGGCF*;7CDC?DDACF6CC,=*7CEFF0:3<>7A@):>3FFA7DFCF+;)7>61)))->>FF49=)(((-4(4(.(43(341)(.7*()1(,---)64A252(26).9<D4)
@M02352:288:000000000-CKWC8:1:1101:6887:5808 2:N:0:ATGCGCAG+AAGGAGTA
TAATCTTGCGACCGTACTCCCCAGGCGGTCAACTTATCGCGTTAGCTGCGCCACTAAAGAATCAAGTTCCCCAACGGCTAGTTGACATCGTTTACGGCGTGGACTACCAGGGTATCTAATCCTGTTCGCTCCCCACGCTTTCGTCCATGAGCGTCAGTACATACGTAGTAGACTGCCTTCGCAATCGGTATTCTGTGTAATATCTATGCATTTCACCGCTACACTACACATTCTATCTACTTCCATATGACTCAAGTCAACCAGTATCAAAGGCAGTTCC
+
AFGGGGGGGGGGGGGGGGGFGGFFGGGG:FFFGGGGAEFGDGEGGGGGGGGGGGGGGGC9FFFCGGGGFGCFFGEDEGDGGGGGGGGGGCFGG?EFGEGGDFGGGGGECCC7FGGGCGGGGGGGGG9EGCF>>E@FCE>CEGDFGGDCEA?F59CEGG9EEGG?GGGCE9<BC9*;C6FF?GC=<65CEGFGGE=CEFF>A7ACEFFCGCFGGFEFG3999E2?F<26:=??*9<A<4><AA<B994AF)).6:?=<46:B?:?>)4:4<<22<F<F-<9
@M02352:288:000000000-CKWC8:1:1101:6283:5836 2:N:0:ATGCGCAG+AAGGAGTA
CACTCTTGCGGTCGTACTCCCCAGGTGGGACACTTAACACTTTCGCTTCGTCACTGAGATAAATCCCAACCACTAGTCTCCACCGTTTACGGCGTCGACTACCAGGGCATCTAATTCTGTTCGCTTTCGACCCTTTCGTCCTTGATCCTCAGCACCACCTGGGTACCCGTACTTCGCATTCGCTATCCTGTGTCTTCTCTATGCATTTCACCTTCACACTTACCCTTCCATTTACTTCTATTTCCCTCAAACCAACCAGTACCATGACCAGTTCCCTCG
+
FF,,6CECF++8@@FFGGGGGGFGGG?F+B;:CFFG,C,CFGGGGGG7,@<FFG,,CFCC,,,,C8BCFG:6C,,,?,,,:C,,+B4,,C=?+84++6@CCAAE,+++4,:87,,,8E,7EG7+6++8+=+3F,3,CC333+,7,83+79A7,5,,,++,,3*7,73,***>>C:999*/=C***7,,,0,*4*+**++4+412):;>796**/.;@+(()+.0**/*(+++11/)//))).)).4.1(5).((4)42)6--5<))))()(.6)*)*((
@M02352:288:000000000-CKWC8:1:1101:4842:5864 2:N:0:ATGCGCAG+AAGGAGTA
TAATCTTGCGACCGTACTCCCCAGGCGGAATGCTTAATCCGTTAGGTGTGACACCAACAAGCATGCTTGCTGACGTCTGGCATTCATCGTTTACGGTGTGGACTACCAGGGTATCTAATCCTGTTCGCTACCCACACTTTCGCACATGAGCGTCAGTTACTGACCAGGGAATCGCCTTCGCCACTGATGTTCCTCCAGATATCTACGCATTTCACACCTACACCTGGAATTCCACTCACCTCTCCAAACCTCTCGCCTGCCAGTTCTACATGCACTTCCCA
+
9E,A<FFGGC+FFFGGGGGGGGGGGDGGGGGCGGGGGFAFFGGGGFGFFFEEFGG,F@7C=,6CD8?,:C6CAD78BE<,,:5B<<,,4:EFFA+8BFEC@FF94,?5<?FFGGCF;,CAEF9EA,CC+=@EGFFGGDDFFEG>B79=,3,@8+@+5E,8@FF88F,8B*,3@>*3@/;599*9?E,5>49=FEB:2A*8:F@F568)1*2:D17++2((.;;)2*(*./)3137)6/5028>8(6:4(4:<?(-03,)(.,)544<2)--)576967),)
@M02352:288:000000000-CKWC8:1:1101:4860:5870 2:N:0:ATGCGCAG+AAGGAGTA
CAATCTTGCGACCGTACTCCCCAGGCGGAATGCTTAATGCGTTAGGTGTGACACCAACAAGTCTCCTTTCTGACGTCCCTCATTCTTCGTTTACAGTGTGTACTCCCAGGGTATCTATTCTTGTTTTCTACCCCCACTTTTGCACATGACCGCCTGTTACTGACCAGGGACTCGCCTCTGCCCCTGATGTTCCCCTAGATATCTATGCATTTCACACCTTCACCTGGCACTCTACTCTCCCCTCCAATACCCTAGCCTCCGCCGTCTTAATCACATTCCC
+
9C,CFGGGFFDCFFFGDGGGGGFGG8FGG+D<FFGFFE,CFEG@F,CC@B,FGGFC8,9CF6,C,,,:?C,,5,78,,,,:=FGG,5CAF4B+,,5B?B,,5,,,,,9,++,,5AF,:,9,,,C,,,,,84EE+@CC8,B,,@393=+=,31+6++7>,,,,@8,,,4++*,@*09*0*0*211/*;,,5,+:*3)()*4::CF5++4:,12++1+187)(*/=*7(*(*))++1.3))((//;<@;))/)(5((0:250(((((,4()-)).46)/).5
@M02352:288:000000000-CKWC8:1:1101:26044:5904 2:N:0:ATGCGCAG+AAGGAGTA
TAATCTTGCGACCGTACTCCCCAGGCGGAATGCTTAATCCGTTAGGTGTGTCACCGACCAGTATACTGCCCGAAGCCTGGCATTCAACGTTTACGGTGTGGAGTACCAGGGTATCTAATCCTGTTTGCTCCCCACAGTTTCGTACTTTAGCGTCAGTATCGAGCCAGTGAGCCGCCTTCGCCACTGTTGTTCCGCCAATTATTTACGAATTTCACCTCTACACTTGGATTTCCACTCACCTCTCCTGAACTCTAGACTGATAGCTTTGGAGGCAGTCTCAG
+
EFGGGG,CFC7F++6C,96;,6@,,,6@BFFG966@,EFG@9668@F,:66CC,C:B7:+,6C<<EFG<,,,++++:4,+?B:C,<,AF<EAFF+B4A8+CF,AFG9@8:+8,,984;E9,3?5<?8,79,+3>CC,@D,E>,@D+@+2@EC+CE6=@C98F:38,,,,,6DD77;DD4@**=**,1,144=+()(,8)+1+1+);:C5>)37;<FCF@3>+/@+256)*0*94<A?14:)(.,(-)-5244<))*.-0)-66)6---42((32)())...
@M02352:288:000000000-CKWC8:1:1101:24858:5956 2:N:0:ATGCGCAG+AAGGAGTA
TAATCTTGCGACCGTACTCCCCAGGCGGAATGCTTAATCCGTTAGGTGTGACACCAACAAGCATGCTTGCTGACGTCTGGCATTCATCGTTTACGGTGTGGACTACCAGGGTATCTAATCCTGTTCGCTCCCCACGCTTTCGTGCCTCAGCGTCAGTATCAGTTTAGTAAGCTGCCTTCGCTATCGGTGTTCTGTGTAATATCTAAGCATTTCACCGCTACACTACACATTCCGCCTACTCCAACTGAACTCAAGTTTATCAGTATCAATGGCAGTTTCG
+
F<FFGGCFFGGGGGGGGFFGGGGGGF@FDFGFGGGGEEGGEGGGEGGGGGG<EFGGFGGGGG8F<FGFGGFGGGCFFECFFGGDGGCFFFGGFFEGGAFGGCEFCFGGFEEFCGFGFCFCFGGGGGGGEGGGCEEGGGGGGGG6EFGGG,DEEGGEGDAGFFGFD=,@;,@:DEGGGGGA>9:9FCGG>?EC8CFFFFFC=+:C?F6FCFFCC+)9881239=ADGEF<FAFFF??DFFFB(52:08ABF>AA,,*668><><::<A<)6)4<?EBF990
@M02352:288:000000000-CKWC8:1:1101:16245:5959 2:N:0:ATGCGCAG+AAGGAGTA
TAGTCTTGCGACCGTACTCCCCAGGCGGTGCGCTTAACGCGTTAGCTCCGGCACAGAAGGGGTCGAACCCTCCCACACCAAGCGCACATCGTTTACTGCTAGGACTACAGGGGTATCTAATCCCTTTCGCTACCCTAGCCTTCGAGCCTCAGCGTCAGTAAATGTCCAGTAACCTGCTTTCGCCATTGGTCTTCCTCTCGATATCCACGCATTTCACTGCTACACCGAGAATTCCAGTTACCTCTCCATTACTCTAGCACGGCAGTACCGAACGCAGTTTG
+
GGFGGGGGGGGGGGEGGFFGGGGGCGFGCFGGGGGGEFGGGGGGGGFGGGGGGGGGGGGGGGEGGGGGGGFFGGGGGGGGGGGGGGGGGGGFDGFGGGGGGGGGGFGGGGGDGCFGGFGGGC9EGCCGGGGGGGGC:F6CFCFGGGGGGGGGGEGGGGGGGGGGGGEGGGGGGGGGGCGFFCEDGEDFGECGFCF<>A;GFGFC6CFGGGDCC?AFGF<?<@<?FG9D>:5?@?AAAFB94>AFFFFFFADF)429<AF<>,4233>))407((79B:A2-
@M02352:288:000000000-CKWC8:1:1101:22043:5981 2:N:0:ATGCGCAG+AAGGAGTA
CAATCTTGCGATCGTACTCCCCAGGTGGGACACTTATCACTTTCGCTTCGTCACAGAGGATCAACCCACCTACTAACCTCCATTCTTTACTTCCTGCACTGCCAGGCTATGTAATCATGTTCGTTTCCCACCCTTTCGTCCATGACCGTCAGTATATTCATAGTAAACTGCCTTCGCTTCCGGTAGGTTAATCAATCTATATCCAATCCATTCCTCCACTACTCATTCTATCTCCTTCCGCTTAACTTAAGTCACCAAGTATCGTTAGAACTTCTATCG
+
G@9,CFFDGGE-C+;EDFFCGCGCDCEF+E,CFGGG,,,CEFGDEFC,@FFFDB,96E,,,6C,,:@,,,,::,C66,,:66C,,6,5,,,,9,,,,,:F,,B,,++4:,,<,:,4,,,9,CC8A+,9,9@=C+,4,+@4++44,==C++6+7,,=DC,,8A,3,,7,,,,@,,6+60+*0+++3++3,,,++****3+51;++**+*0<+++1*4,*)1)3**5+*1*+=:++**0872((-/)76)/)..)9)0)(.))))((/(,.6)))/+.:)(
@M02352:288:000000000-CKWC8:1:1101:12176:5982 2:N:0:ATGCGCAG+AAGGAGTA
TAATCTTCCGACCGTACTCCCCACGCGGCCTGCTTAATCCGTTAGGTGTGTCACCGAACAGGATACTGCCCTACCACTTCCCTTCATCGTTTACGGTGTGTACTACCCGGGTTTCTTATCCTGTTTGCTCCCCACACCTTCGTCCCTCCCCGTCAGTATCCACCCAGTGAGACGCCTTCTCCACTGGTGTTCCTCCCTATATCTCAGACTTTCACCCCTACACCTGGAATTCCCCTCACCTCTCTCCACCCCTAGACTGATATCTTCGTCTGCAGTTCCA
+
,,66<FF,,C@@@FFGDGGGA,,+++68+6@6CFG,6<CC+C6B:8@FE,FFFGGD++>:<,,59FF,CFG,CA,CFB<,C,:<,5C@8+B?BF++B+++,<C9?,B4@4@6++,6,@,EC,7E<?,C9=DBC<@C++,6==D++8,54+31614*533;,@,6C*,2,,,,69;77CF*+4,41,,1,;5184=(()*0+31:)++*0++3;+188)(32)3)**(*(267F*.,(4,(.2)4)8(-.((-,,,*)))))))).:)-.,,14)0.0:<)
@M02352:288:000000000-CKWC8:1:1101:9981:5993 2:N:0:ATGCGCAG+AAGGAGTA
CATTCTTGCGAACGTACTCCCCAGGTGGGTCACTTATCACTTTCGCTTAGCCACTCAAACCGAAGTTCGAACAGCTAGTGACCATCGTTTACGGCGTGGACTACCGGGGTATCTAATCCCGTTCGCTCCCCACGCTTTCGTCCATCAGTGTCAGTACATTATTAGTAATCTGCCTTCGCAATTGGTATTCTATGTAATATCTATGCATTTCACCGCTACACTACATATTCTAACCACTTCATAATAACTCAAGACAACCAGTATCAAAGGCAATTTTACCG
+
GGGGFGGGGDCFFD@FGGGFGCGGGFGGGGGGGGGGAFFGGGGGGGGGGCFGGGGGGGGGGGGGGGGGGFGGGGGGGGGGGGGGGGGGGGGGGGGGGGGGGG8FGGGGGGCFFFGGGGGGGGFGGG@FGGGGGGGGGGGGFGGGGFGGGGGGGFCFGCCFGGGGGGCCF@?FGGGCGGDEFGGGGG7CFFECC<B4?FFFCCFGF=C8@CFC>A;>GF9@;;;FFC<@3@1@@A7<0;EEDBFF<-:<))532<B?B6BF044):AAF<:B(8(99BAF)(
@M02352:288:000000000-CKWC8:1:1101:9993:6009 2:N:0:ATGCGCAG+AAGGAGTA
CAATCTTGCGAACGTACTCCCCAGGTGGGTCACTTATCACTTTCGCTTAGCCACCCAAACCGAAGTTCGAACAGCTAGTGACCTTCTTTTACGCCGTGTACTCTCGGGGTATCTCATCCCGTTCGCTCCCCCCGCTTTTGTCCATCCGTGCCAGTACATTATTAGTGATCTCCCTTCGCCCTTGGTATTCTATTTAGTATCTATTCATTTCACCGCTACACTACATATTTTACCCACTTCATAATCACTCAAGCAAACCAGTATCAAAGGAAATTTTCCCG
+
9F,CFFGGGGG+@CFGGGGGGGGGG,@D+7C<FGGGC,6C9FGFGEGG,@9FFG,@DGCCF:FCG,:F,C6CF,=<E,:EAF9,,B,55E,9:+4@7@,:,<,,:++6FF?FCF,6@E5F+F,,+++8>DG+@7F@+@,@3,5D,>,*4>*13,5,7DG,7,;9,7,,6@;,?C>87*/))/0,*,,5,,5++*+**4=D8@++)3+1+=8+:=;:8)23(+/8*3775++;=*6)40)5).4-6)).)6,().4)(,)((.)))).4),(.2)044).)(
@M02352:288:000000000-CKWC8:1:1101:10444:6027 2:N:0:ATGCGCAG+AAGGAGTA
TAACCTTGCGGCCGTACTCCCCCGGCGGTCTACTTATCGCGTTAGCTTCGCTACTCACGGATTAAATCCACAAACAGCTAGTAGACAGCGTTTACGGTGTGGACTACCAGGGTATCTAATCCTGTTCGCTACCCACACTTTCGCACATTAGCGTCAGTTACTGACCAGGGAGTCGCCTTCGCCACTGATGTTCCCCCAGATATCTACGCATTTCACCGCTACCCCGGGAATTCCACTCCCCTCCCCAACACTCTAGCCTGCCAGTTCTAACTGCAATTCC
+
FEFFGGG<FGCG7@FGGGGGGD++@F@@@FGGGGGDGGECCCCCFGEGGCF7FE<8ECABB:4FEFGGGGGCCFGGGDCAFFGGAF,4A>CF=+EB=ADFEGFGGGGGCFE+><:E;E,@EEFFFGFGG7BCFGGGCE6EGGEGDGG8,?,=>EEECGGGGGGGGG:B>E*8;<DD*/8AAGGGGC<91<CC7?*,.;>*;C7>A?F*3*5D**6=F:9((0,89)476:7)*9.4),2:?02(-(4:((,)().*)181:??78.4))--.),=2*))6
@M02352:288:000000000-CKWC8:1:1101:18091:6048 2:N:0:ATGCGCAG+AAGGAGTA
TAATCTTGCGACCGTACTCCCAAGGCGGAATGCTTAATCCGTTAGGTGTGTCACCGAATAGCATGCTACCCGACGACTGGCATTCATCGTTTACGGTGTGGACTACCAGGGTATCTAATCCTGTTTGCTCCCCACCCTTTCGCACCTCAGCGTCAGTATCGAGCCAGTGAGCCGCCTTCGCCACTGGTGTTCCTCCGACTATCTACGAATTTCACCTCTACACCCGGAATTCCACTCACCTCTCTCGAGCTCCAGACAAGGAGTTTAAGAGGCACGTCCAG
+
B@F,,CF<FGDCED@@@FFG8,,,CECD@:FDFAF9F,CE+D,@BEEDFFCCC<EGCBCGFFC9,A9,?CD:=F7:FFGGG<,CFFEGBFF+4?F@E@FE:,,5:FBBFGFE,53,8E,,83A7?D,B>EDE@D7+88DGFCC:B::CF8,@:E58@EC9*>CDEG7>,3DE?7<C<C405?CEDECFGG*+;);81;530:A+7+=DGG3:CF4B+).5AFB)9CB51F4F@?A4:?7()22:))4:((47(.2?<(..(.,4?DB))5),41)(04((.
@M02352:288:000000000-CKWC8:1:1101:22079:6066 2:N:0:ATGCGCAG+AAGGAGTA
TAATCTTGCGACCGTACTCCCCAGGCGGAATGCTTAATCCGTTAGGTGTGACACCAACAAGCATGCTTGCTGACGTCTGGCATTCATCGTTTACGGTGTGGACTACCCGGGTATCTATTCCTGTTTGCTCCCCACACTTTCGCACCTCAGCGTCAGTATCGAGCCCGTGAGCCGCCTTCGCCACTGGCGTTCCTCCGAATATCCACGACTTTCACCCCTCCACTCGGCATTCCACTCACCCCTCTCGAACTCAAGACCAGGACTTTATAACGTCGGTCCAG
+
G9FGGGGGGGGGGCFFEGGGDFGGGFDEG7DDFGGGGGFGGGGGG<FFF:<EFGEF<F7,,A,6,FEAAFDAAAFGEFF8FFG?B,C?DFGG7F+?E@44+,BEFFF,46>F:?B@,,CBEGF5E?<EFGGFG8@+@DFDFDEEE+:CC,5@EGG+@,@E7FE553*1>*4DC7C)8*;)/:=E8,,,*2875?F31))25+++18)))/7*2/67*86(4<?BC7(72>4/=*6)47??2((2(:(..322),./84)(-43()-.652),((0(),(..
@M02352:288:000000000-CKWC8:1:1101:24024:6133 2:N:0:ATGCGCAG+AAGGAGTA
TAATCTTGCGACCGTACTCCCCAGGCGGAATGCTTAATCCGTTAGGTGTGACACCCACAAGCATGCTTGCTGACGTCTGGCATTCCTCGTTTACGGTGTGGACTACCAGGGTATCTAATCCTGTTTGCTCCCCCCACTTTCGCCCCTCAGCGTCCGTCTCGCTCCAGTGCGCCGCCTTCGCCCCTTGTGTTCCTCCGAATATCTCCGACTTTCCCCCCTCCACTCGGCATTCCACTCCCCCCCCTCGCACTCCAGACCAGCAGTTTACAAGCCAGTTCCA
+
EA,EAFFFF::++7B-FFGGGE<,C<6@@@E<CFG,CFF9@CC,8BB:EF<FCFG+,C,,C=,?C<F?9FG9,CBCGCF,C,9?FADGGGGG+EC+,AC+8,BF,E<,:+4,,:CE@,AFEF,,CA<EFFFGD+@+@DFBF+@6CE+@76D6EG**5,,6,63>C3,?D;*:EE):CDG4;D*7/*01+*5@FFFF())1)+3:);)/):5:>*.<*.-(477=F3-*(89F?*4)4(2-(((-,4(((-48()(18641(((..))....(,(),/6<2
@M02352:288:000000000-CKWC8:1:1101:12604:6176 2:N:0:ATGCGCAG+AAGGAGTA
CACTGTTGCCAGCGTACTCCCCAGGTGGTTAACTTAATACTTTCGCTTTGGCACTCATCTTCAAGTCGACAAGCACCGAGTTAACATCGTTTACGGCGTGGACTACCGGGGTATCTAATCCCGTTCGCTACCCCCGCTTTCGTCCACCAGCGTCAATCATATCTTAGTAAGCTGCCTTCGCAATTGGTGTTCTATGTATTATCTATGCATTTCACCGCTACACTACATATTCCCCCTACTTCACCTATATTCAATACCTACAGTCTCCAAGGCAGTTCCAT
+
G@FCFFGAEF<CFFGGGGGGGGFDFFECCDFCGFGGFFAFGGGG7FGGGG8FAF<E<EFFGGCDAF,B,F,C,<,CFE>+FF<FGCFGCGGGFFC@FGG7CDEGFCFCC:CFGGGGGFFFAFFFFG>CCEEFD+@+BEEGEEFE:C,+,3@CEGEC@,<BDCG;E9>?D9;DECCGF:CA>7:EGCFA*4CFGCAC?8+:AGFG<FAFCFFFGF5B8>B;9A5:*;;C<FFF+*.,,(.3<B<))5:966<94-)*43F)42)),.<)4(.2(().=AB<)
@M02352:288:000000000-CKWC8:1:1101:20005:6177 2:N:0:ATGCGCAG+AAGGAGTA
CATTCTTGCGAACGTACTCCCCAGGTGGGATACTTATCACTTTCGCTTAGCCACTCAGTCCGAAGACCGAACAGCTAGTATCCATCGTTTACGGCGTGGACTACCGGGGTATCTAATCCTGTTTGCTCCCCACACTTTCGCACCTCAGCGTCAGTATCGAGCCAGTGAGCCGCCTTCGCCACTGGTGTTCCTCCGAATATCTACGAATTTCACCTCCAACCTCGGAATTCCACCCCCCTCTCTCGAACTCAAGCCCAGGAGTTTACAAGGCCGTTCCAGGG
+
GFFGGGGGGGGGGGGGGGGGGGGGGGGGGGGGGGGGGGFFGGGGDGGGGGGGGGCGGGGGGDCGGGGGGGGGE?GFFGEGGGGGGGGGGGFGGGFGGGGGGFGGGGGGGGGGGGGGFFCAEGGGFF<@FFGFGDGGGGGCGGGGBFCFGGGGCEGGGGGFGCEFGDFBCFGGGGCGGDCBFGGGG<CGGFFCC@EF?EFGFGFGFF)*8:AFFF?F*.((,6:3CDBG:?F?*)((44>:0.5<?B::2>B()),5(3:?28?2))6),(((((0.55)14
@M02352:288:000000000-CKWC8:1:1101:9079:6183 2:N:0:ATGCGCAG+AAGGAGTA
TAATCTTGCGACCGTACTCCCCAGGCGGAATGCTTAATCCGTTAGGTGTGTCACCGCACAGTATACTGCCCCACGACTGGCATTCCTCGTTTACGGTGTGGACTACCAGGGTATCTACTCCTGTTTGCTCCCCCCCCTTTCGTACCTCAGCGTCAGTATCTAGCCACTGAGCCGCCTTCGCCACCTGTGTTTCCCCCAATATCTACGAATTTCACCTCTACACTTGGAATTCCCCTCACCCCTCTCCACCCCTACACTGATACTTTTTGAGGCAGTTCCC
+
A<F9@EFFFE7FEFGFFGGGGGCFFFGG>FGGFGGDEFFFEGGDE@FAFECFFGG@+>FFEF,9<9ECFFG,4@C+@,@?FBFG,,5C:FFG7B=?F+4+8?B?<,E=,BCG,AF9,,5DBD,CDGCFFGGGG+C+>C?EAE::>7,;,8?:>98EECB;,7>,?:,>,,6?6/9C588):<CE**+>++9*3)*6(2)2);++)30/*2)::*6?68554*4/0*)*6*0=?*4(8(8:4((-,2(6((((,,(/,)*.4)-54:<2(-,14(),*)))
@M02352:288:000000000-CKWC8:1:1101:18934:6187 2:N:0:ATGCGCAG+AAGGAGTA
TAACCTTGCGGCCGTACTCCCCAGGCGGTCAACTTAGCGCGTTAGCTACGCCACCCACAGATCAAGTCTACAGACGGCTAGTTGACATCGTTTACGGCGTGGACTACCAGGGTATCTAATCCTGTTTGCTCCCCACGCTTTCGTTCCTCAGTGTCAGTATTTGTCCAGGTAGCCGCCTTCGCCACTGATGTTCCTTCCAATCTCTACGCATTTCACCGCTACACTGGAAATTCAACTACCCCCTACAATCCTCTATCTTCCCAGTTCAAATTGCAGTTCC
+
FG8FF<FDFBCFGCCEF<CD<FF@8<CFFC@F9EFAEC:F@C@FG9<D9FEGGDFGGDG<4AEFGGGGGCEE=AE+4>CEFDDFAFD?E:?=AAE=+=+66C:=FC<,,,+:,<DFGFGFGGA,CFADE,@7@FC<@@8C*@CG,@D+=E,7,=,5,67@9;2DBE98,3D,2C)CD55A)9CGG6C7+43;FC=EEFFFAGAG<1+*)*277CCFF31(4>>4**(*4*6@F*---(2:((((-(,8)((689)*6<?)6?F>?2)))6)6-4*)0)6:
@M02352:288:000000000-CKWC8:1:1101:12879:6226 2:N:0:ATGCGCAG+AAGGAGTA
TAATCTTGCGACCGTACTCCCCAGGCGGAATGCTTAATCCGTTAGGTGTGACACCAACAAGCATGCTTGCTGACGTCTGGCATTCATCGTTTACGGTGTGGACTACCAGGGTATCTAATCCTGTTTGCTCCCCACACTTTCGCACCCCAGCGTCAGTATCGACCCAGTGAGCCGCCTTCGCCACTGGTGTTCCTCCAACTATCTACGAATTTCACCTCTACACTTGGAATTCCACTCACCTCTCTCGCACTCAAGACCCGGAGTTTATGAGGCCGTTCCAG
+
FG<FFGGFGGGGG+BFGFGGGG,@FFEGG7F@FFGFFEGGGGGGDCGGF7<EFGGG8F7@EFGAC@?ECGEFCFGCFFD=FGGC<FFGCFGGFFE7FEG@FDGFACFFDEEG=8FFGFFGGGDFFEB;ADDFEFE7CGGGG6CEEC+=CC8@ECGGC93@8**@CF7D9E,D?ED>DCG)898CF6,<:ECFF?F(,86C6CACEF:C4;):7A<AAAEEC+5+;:)0)7?FF?A>FF(44<27270(491:<034(3),7(-4(:2).6)1((0(.(.)-
@M02352:288:000000000-CKWC8:1:1101:27722:6247 2:N:0:ATGCGCAG+AAGGAGTA
TAACCTTGCGGCCGTACTCCCCAGGCGGTCTACTTATCGCGTTCGCTTAGCTACTCACGGCTCAAATCCACAAACAGCTAGTTGACAGCGTTTACGGTGTGGACTACCAGGGTATCTAATCCTGTTTGCTACCCACCCTTTCGCACATTAGCGTCAGTATCATGCCAGTTGGCCGCCTTACACACTGATGTTACTAATGACATCCACGCATTGCCCCGCTACACCGTGTCTTCCACTTCCCTCATCAATACTCTTGCCCTGCAGCTCTAAATTCATTTCC
+
@6@EDFG9F++C@+@@@DCCFDF7EFFGCFCDFGG9,CCF@@@,6@:<,CF,CFEEE<,,+745,CFFCAF,C,E,<F<FC?,?EFG,ECC7FFFGDAFC++BFFG,BEFEG,,A9D@?FCFE?FC<6>,,@BFFG+@DGGFCEEGCF,@7,@1@C5,,,3,,3@,>DF9,?2A>>451*)+14:C0,4=CD8<F**+++**12())9)*)**+/0=513().?*)(*()1/=@2<))).(.8(.6)))-5).))/).),(.44).).)-)))-0)/.:)
@M02352:288:000000000-CKWC8:1:1101:3663:6274 2:N:0:ATGCGCAG+AAGGAGTA
TAACCTTGCGGCCGTACTCCCCAGGCGGTCAACTTAGTGCGTTAGCTGCGCCACCCACGACTCAAGGTCACAGACGGCTAGTTGACATCGTTTACGGCGTGGACTACCAGGGTATCTAATCCTGTTTGCTCCCCACGCTTTCGTGCCTCAGTGTCAGTATTTGTCCAGGTAGCCGCCTTCGCCACTGATGTTCCTTCCAATCTCTACGCCTTTCACCGCTACACTGGACATTCCACTACCCTCTACCATACTCTAGTTCGCCAGTTCAACATGCAGTTCC
+
ECFFCFGGGGCC@@FEGGGGGGGEGGEC7BEEFGFGGGGFGGGGDFGAFCEGGGFGGGG>CFE8<AFCFFC,A88@FGGGG?ECFGGGG@FGFGGE:FECFGC<FFBGDGGGGGFGGFFCGGFFFGCFGFFFFGGGE8CGC78EEEFGG,@F9=E:AFD,@FEGDF,>>FC,?<C<:CCFFDCEDEG71+>C@EF3>F678;:FEFFGD*AD>C?FGFFFFE24*2.<1<?@@644A?:8(.48AA)462:AFAA44<*36??()..)5)5:(8*.*-66
@M02352:288:000000000-CKWC8:1:1101:10213:6314 2:N:0:ATGCGCAG+AAGGAGTA
TACCCTTGCGAGCGTACTCCCCAGGCGGGGCACTTAACACATTTGCTCCGGCAGAGAGAACCATAGGCGCTCCCTCTACCTAGTGCCCATCGTTTCCGGCCAGGACTACCGGGGTATCTAATCCCGTTCGCTCCCCTTGCTTTCCCACCTCAGCGTCAGGAATGGTCCAGTGAGCCGCTTTCCCCACCCGTGTTCCCCCAGATTTCCACGCATTTCACCGCTCCACCTTGTGTTTCACCCACCCCCACCATCCCCGGTTTCCCCAGTATCAGCTGCCTTT
+
CDGFGGGFFGGG7CCFGGGGGGGCEF@77FFGGGGGCFCEEFFGAF?FE@:FFFGGGGGFFGCFGGFG7EFEEDCGGGGAFA=8<EFF,BF:B<=,53FFEGF+>=38BFFG@FE*@E;,==>FFF7@3@E7>FGBD,:FFF7A,:CGG,=6CF5CE@B@8+?CE<EFF75+>6>4D5)):;+2;*:8*:;924?B)57)79?*)**:C=5C7))*+0-41)(7*9:7)1@)0)(..-)4((-49((,4()(4(-.(-)(.:?<?(()))..).)4).))
@M02352:288:000000000-CKWC8:1:1101:20044:6341 2:N:0:ATGCGCAG+AAGGAGTA
CAGTCTTGCGACCGTACTCCCCAGGTGGGATACTTATCACTTTCGCTTAGTCACTGAACCGAAGTCCAACAAATAGTATCCATCGTTTACGGCGTGGACTACCAGGGTATCTAATCCTTTTCGTTCCCCACGCTCTCGTCCCTCAGCGTCAGTATATACGTAGTAGACTGCCTTCGCAATCGGTATTCTCAGTAATAACTATGCATTTCACCGCTACACTACTTATTCTTTCTACTTCCATCTACCTCAAGTCAATCAGTATCCAAGGCAGTCCCATCGTT
+
CGGBEFGAFGGGGGGGGGFGG,FCF@FFEGG<FGFFFAFGGGG<CCGGCFFGEGFGGGFGE@FCFGGF?FDF,CC<,66BFFG,8:EE@?,,>+7BFCFFGGGF@74,?<?FD,@,4@,78,@,A=,C8,C+@=+A>>F=C>AF3>,0@>++@C7FGGFGGGG8,,73@@EG9CF>55/3;3*4**=5D:,+4/:*8+1CCFFCCAFDF9+**2()/*()5ACF+7<F?6CFC76).974?)).)7)334)66)64<765<)))-))-(.8<()/-=7?:4
@M02352:288:000000000-CKWC8:1:1101:21144:6356 2:N:0:ATGCGCAG+AAGGAGTA
CATTCTTGCGAACCTACTCCCCAGGTGGGTCACTTATCACTTTCGCTTCGCCACTCAAACCGAATTTCTAACAGCTAGTGATCATCGTTTACGGCGTGCACTACCAGGGTGTCTAATCCTGTTCGCTCTCCACGCTTTCGTCCATCAGTGTCAGTATATTATTAGTAATCTGCCTTCCCAATTGGTGTTCTCTTTAATATCTATGCATTTCTCCGCTACACAACATATTCCTCCTACTTCAACTCTATTCAAGAACTACACTATCAAAGGCAATTCCAT
+
E,EFEFG,EC+7++C;CFGFD7CCCF8E@6C,;CCFF@,C@FFA:FF7,6@FED<F<FE,C@+66A?<,CEF<969<,CFC,C9E<,4A<4C,,+4>>+B:?E=EF,+84+@,<F,C,,,4C5,++3@8>8,B+@C@FFBG688@F,2@@@,>,@,,,@,,,@E;@,@,,7,@EC+3*0*09,4*7*@EGF++212*1=:+:+=>4:E@C81+;()4?@*(*(/*;4:)7771;(734C)76)))))1/7)1.)(267AE()())---6(((.4*67A)
@M02352:288:000000000-CKWC8:1:1101:6636:6410 2:N:0:ATGCGCAG+AAGGAGTA
CATTCTTGCGAACGTACTCCCCAGGTGGGTCACTTATCACTTTCGCTTAGCCACTCAGACCGAAGTCCGAATAGCTAGTGACCATCGTTTACGGCGTGGACTACCAGGGTATCTAATCCTGTTCGCTCCCCACACTTTCGCACCTCAGCGTCAGTAGCGAGCCAGTGAGCCGCCTTCGCCACTGGTGTTCCTCCAAATATCTACGACTTTCACCTCTACCCTTGGAATTCCACTCCACTCTCTCGAACTCAAGACCAGGCGTTTACGAGGCCGTTCAAGTG
+
FG9C@FFFDF@@::DFGDCEEG88CEEFEGGDCGGGGGCEFEFAFFGGC<EAFF<FC8FEFDCF@F,ECC@F7C9E<=FGGFGFFCFGCFFGGCFFGEG>FGGF8FFGGGFGGG;9E=DF,7AF7FC>BDE@C+6@FGGGD6CE>8@?FEEEGDF,,75>*3*,>3CF?CGGEGGGFD4847<C<A**;<E@F;.()0::CC8+())25::+;A);<64).*(7*0.:.6*168(().:?9:))-):11))(.)4).8)-((-,4)-(4(((,,01)-<).
@M02352:288:000000000-CKWC8:1:1101:6092:6470 2:N:0:ATGCGCAG+AAGGAGTA
TAACCTTGCGGCCGTACTCCCCAGGCGGTCTACTTATCGCGTTAGCTTCGCTACTCACGGATTAAATCCACAAACAGCTAGTAGACAGCGTTTACGGTGTGGACTACCAGGGTATCTAATCCTGTTCGCTCCCCACGCTTTCGTCCTTGAGCGTCAGTATATAAGTAGTAGACTGCCTTCGCAATCGGTATTCTAAGTAATCTCTATGAATTTCACCGCTACACTACTTATTCTATTTACTTCCGTATAACTCAAGTCAACCAGTAACACAGGACGTTCCA
+
GGGGFFGGFGGDCFGEGG9<@@CCFCFF@@FF9EFFF,FEGGGGGFGGGCFGGGCEG8=FFGGGEEEFGGGGGG8FGGGCC?F9F,<:A7++@DGEG=B=CGBFGFEFFGGGGG,C@FG9DFEAADFGCG?FGG8EEG+@8@EG+@++,,5<CECGGGC;3,,,?@B;,3;;C,*0**=AFG=E*,4;C68@8<AC?8A:;CF+)3;+:<7@+:<:9)3((.35+;3+);@67=)6).-).)5)(44(4<<>)).*))*.5(,.4))-)(222()(0(,8)
@M02352:288:000000000-CKWC8:1:1101:15270:6496 2:N:0:ATGCGCAG+AAGGAGTA
TAATCTTGCGACCGTACTCCCCAGGCGGAATGCTTAATCCGTTAGGTGTATCACCGAACAGTATACTGCCCGACGACTGGCATTCATCGTTTACGGTGTGGACTACCAGGGTATCTAATCCTGTTTGCTCCCCACGCTTTCGCATCTGAGTGTCAGTGTCTGTCCAGGGGGCCGCCTTCGCCACTGGTATTCCTTCAGATCTCTACGCATTTCACCGCTACACCTGAAATTCTACCCCCCTCTACAGCACTCTAGTTCACCAGTTTCTATTGCAGTTCCG
+
GGGFGGGGGGEGGGGGCFGGDGGCGGGGGGGGGGGGGGGAGGGGFGFGGGCFFGGGGGGGGGGGFGGGGGGGGGGGGG>=FGFFFGFGGFGGGGGGFFGGGGGFFGFFGCGGECFGGGGGGGGFGGGGGGGFGGDCCEEDGGGGGGGGFFGCFGE,;,@DGFGGFFFC5@CCEDDDGGGFFG5*CFDF7<97+<:AEFFGFGFGFF3DDDBDG=9**<>B>FB4C4<6)=98=*591:1033<><9)83?BFB448.6@<2?1><-4)6).)6464FB)1
@M02352:288:000000000-CKWC8:1:1101:28004:6519 2:N:0:ATGCGCAG+AAGGAGTA
CATTCTTGCGAACGTACTCCCCAGGTGGTTTACTTATCGGTTTCCCTTGGACACTCAAATCTATGATCCGAATATCGAGTAAATCTCGTTTAGGGCGTGGACTACCAGGGTATCTAATCCTGTTCGCTCCCCACGCTTTCGTGCCTCAGTGTCAATACAGGGCCAGTATGCTGCCTTCGCTATCGGTGTTCTATGGCCTATATCAGCATTTCTCAGCTACCTGCCATATTCCGCATACCTCAACTTGATTCTAACAAATCAGTATCCAAGGCCGTTCCGT
+
GFCFAFFC@F7+CCDF8FAFGGGEGG8FE,EFGFG@AEFEFEFGFGGG@@9CFECAEF,FFG@FDFFF,F::FCC,,D,CFC,,,<FDFGF<5E<E7>FF@F@,,4?DF@E=C<FA,E9,;:?FF@DEF+>6,4+CBCFGEGCCFG=6=@AFGF=CAFCDGD+:>C>,,=AF9CFG7C*9*<CFDCECE:5529F6>*;*;+=+*=)=+<F8+1*+>8*8(/76C*)29C7163(((/547()/)))/777)7)7))(+..4<))))-82(((-78)((,
@M02352:288:000000000-CKWC8:1:1101:9373:6522 2:N:0:ATGCGCAG+AAGGAGTA
TAACCTTGCGGCCGTACTACCCAGGCGGTCAACTTAGTGCGTTAGCTGCGCCACCCACGACTCAAGGTCACCGACGGCTAGTTGACATCGTTTACGGCGTGGACTACCAGGTTATCTAATCCTGTTTGCTCCCCACGCTTTCGTGCCTCAGTGTCAGTATTTGTCCTGGTAGCCGCCTTCGCTACTGATGTTCCTTCCACTCTCTACTCATTTCACCGCTACACTGGAACTTCCATCACCTCCTACAATCCTCTAACTATCCAGTTACAGGTGACGTTC
+
AF6<CFGGFGECFDFEFG9F,FFGGGGG@C@CFGGGCGGGGGGGDGGGG7:FGGF:FEE7+C@F,9?CFFD9B:++4>CF<FE<,E?FBCDFGDF@:FGCF7FFGGFB=,B,,CDFD9<FCFG<FEG,>9BCF@:@88*@FGDF*B*+=B6=;F,>,,@FG;2??E,2CFFGGGC4?DCAFD8:5C?+>+5CFFFCE5A+3*88==F77+=FCFBFCEB>6B27D*(*5)09=B4)),43,(.(.8(4>2,42))*))*)..6,6).)).(5())(),(
@M02352:288:000000000-CKWC8:1:1101:9843:6522 2:N:0:ATGCGCAG+AAGGAGTA
TAACCTTGCGGCCGTACTCCCCAGGCGGTCAACTTAGTGCGTTAGCTGCGCCACCCACGACTCAAGGTCACAGACGGCTAGTTGACATCGTTTACGGCGTGGACTACCAGGGTATCTAATCCTGTTTGCTCCCCACGCTTTCGTGCCTCAGTGTCAGTATTTGTCCAGGTAGCCGCCTTCGCCACTGATGTTCCTTCCAATCTCTACGCATTTCACCGCTACACTGGAAATTCCACTACCCTTCTCAATTCTCTAGTTTGACAGTTCAAAATGCAGTTCC
+
GGFGFEGGGGGGGGGDGGGGGGFGGGGGFEGGGGGGGGGDGGGGDGGFGEGGGEGGGGGGEGGGFGFFFGG9<FGGECEEFEF,<FGGGDDEFGGGEGEEGDCFBDFGGGGGFGEBD9FGAFGGGGFCEFFGFCCFEEGGGF>C:EGGGFGGCC:FFGGGGG9DE<F86FFGGCCDCC?445EEDDFCGC@FG38?EF8:18:;<CA*9>>CCA5:F)(36B3<*7152*@F==5-),(4:378)6<BA))))))*629).6<47AA>2<<<<4*)*6))
@M02352:288:000000000-CKWC8:1:1101:19388:6582 2:N:0:ATGCGCAG+AAGGAGTA
TAATCTTGCGACCGTACTCCCCAGGCGGTCTACTTAACGCGTTAGCTCCGAAAGCCACGGCTCAAGGCCACAACCTCCAAGTAGACATCGTTTACGGCGTGGACTACCAGGGTATCTAATCCTGTTTGCTCCCCACGCTTTCGCATCTGAGTGTCAGTGTCTGTCCAGGGGGCCGCCTCCGCCCCCGGTATTCCTTCAGATCTCTACGCATTTCCCCGCTACACTCACTCTTCTAACTACTTCATAAATACTCAAGACATCCACTATCAAAGGCAATTCTA
+
FFGCFFF9@F@EFEGG7CFGGFA:DFFCF@FEFGGGGG@CGGGGFFFCFF:7C@AFC<=EEB:F,,AF84DC@FGF8<C,,C@,5?BEF7BA7FCCECGCCGGGFFGGFFG76DADGGDFC;F<FGDFGGGFGGFGCE>CEG*AE*@@999F?FGFFGGGFDDFGF96:****5):75*;)2:*)*2/::@GG2*4)*9*9*/*)*799C5CF*)1C)4(,52<70(*.*108*64<5))-4><A))))664>2(15??))(.(.4))).))(()47)5))
@M02352:288:000000000-CKWC8:1:1101:25200:6608 2:N:0:ATGCGCAG+AAGGAGTA
TAATCTTGCGACCGTACTCCCCAGGCGGAATGCTTAATCCGTTAGGTGTGACACCGAAGGGCAAGCCCCCCGACGTCTGGCATTCATCGTTTACGGCGTGGACTACCAGGGTATCTAATCATGTTTGCTCCCCACGCTTTCGCACCCCAGCGTCAGTATCGAGCCAGTGAGCCGCCTTCGCCCCTGGTGTTCCTCCGAATCTCTACGAATTTCACCTCTATCACCGGAATTCCCCTCACCTCTCTCGCACCCACAACCAACCGTATCACAAGTACTTACAG
+
,A,B@FGGGG7FG7FFGGGGGGGGFGGGGGGGGGGGAFCECGG7FCGEGG9FGGGGCEEFFFFDFDGGGGGCFE@FGFG8FE9F?F<FFGFF<?::FEECCBCFGBFG3BFEGGGGD3@F,@>FCGCCFGGFGCF7@E8EG>EE*>*;7*:?*/*/>42@16*:8,<ECF+BE5595C>33*//>*:A*:/*2-/,4)0*)29C58)*9A)**/:7+8<))*)*01(),0<*9/(,-(42)3<?DFB(-3(-4(()-()(-((4((().))()6*46)64)
@M02352:288:000000000-CKWC8:1:1101:5786:6635 2:N:0:ATGCGCAG+AAGGAGTA
CATTCTTGCGAACGTACTCCTAAGGTGGGCTACTTATAACTTTCACTTAGCCACTCTAACCGAAGTCCGAACAGCGATTGTCCATCGTTTACGGCGTGGCGTAGCATGGTATCTAACCGTGCTCCCTCATCCCGCTTTCGGCGAGCAGTGGCAGTATATTATTAGTAATCTGCCTTCGTAATTGGTATTCTATGTAATATCTATGCATTGCATCGCTCAACTCAATATTCTAACTACTGCATTATAAGTCTAGAAAACCAGTATTAAAGGTATTCATAACG
+
<,;,,<FA,++++@9C<DFGG<<,,C68@,,;C<F<@C<EFC9,,C,,;<<,:,69:66,,8+@+4CC6+B6><E+6,:?6<C5@,B?,,?<4BC:>C:++4++:5,C,:,,C9=E,8++8+3,,:,@,8>,:+8>C69E+3+++5*AF6,@,@,337@,2<BD,@BD@9,DE9*=79**)/,42C4;E91++*489>++4+++/+1+;+1@+1/:*0(/,+)*2:)+7+;@ABC)/9)..)).522)6-)6).)0.,.((69)))..)3.6-)*)*).5(
@M02352:288:000000000-CKWC8:1:1101:12274:6645 2:N:0:ATGCGCAG+AAGGAGTA
TAATCTTGCGACCGTACTCCCCAGGCGGAATGCTTAATCCGTTAGGTGTGACACCAACAAGCATGCTTGCTGACGTCTGGCATTCATCGTTTACGGTGTGGACTACCAGGGTATCTAATCCTGTTTGCTCCCCACACTTTCGCACCTCATCGTCAGTATCGAGCCAGTGAGCCGCCTTCGCCACTGGTGTTCCTCCGAATATCTCCGAATTTCACCTCTACACTCGGAATTCCACTCACCTCCCTCGAACTCAAGACCAGGAGTTTAAGAGTCATTTCCAG
+
GGGGGGGGGGGGGFGGGGGGGGGGGGGGGGGFGGGGGGGF@FD:B8E,A,,<CF7F,@F=EE8<9FFFEFF,6<?B:CF8==FGGFGG,BFDDFE7F<?F7??ECGC,?CCG?F=EG;EFGFFEF,4EEGFD@FG:B=EFCC+=B>?F8,@=FFD+@ECF>7CCE7,@473?>1;;?CD:5**4;CGG,=?GGCFB@F6C>:AC)05D*CA:CC?8>AE37+56;F(9;8A@F?>418:65.,3<:6610()..504,.,(-(.3<4.64464)*6=<92.
@M02352:288:000000000-CKWC8:1:1101:15219:6677 2:N:0:ATGCGCCG+AAGGAGTA
TAATCTTGCGGCCGTACTCCCCAGGCGGACTACTTAATCCGTTAGCTTTGACACCCAGGACCAAGCTTCCTGACTTCTAGCAGTCATCGTTTACGGCGTGGACTACCAGGGTATCTAATCCTGTTTGCTCCCCACGCTTTCGTACCTCAGCGTCAGTATCTGTCCAGTGGGCCGCCTTCGCCACTGGTGTTCCTCCAGATCTCTACGAATTTCACCTCTACACTTGAAATTCTACTCCCCTCTCCAGCACTCTAGTCTACCAGTTTCAAGTGCAGTTCCGA
+
GGG,EFGFGG+FEFGGGGGGGGGGGGGG++@,CFGGGG,CCGGFG,E,CEF6E<,+C,,,:B,C<<,,CF?,,C,CFG,E,E?5EFGGGGGGGGCF+CFEGDFFGGGGGGGGGGGGGGGGGGGGGGGGGGGGGGG:CGGGGG8D+@F8CF67EGGEF,@F9;,>CFG;E,DGGGGDGGGFBDGGGCCG0CGGGF+=@)*;)18C36=**28DGFFF6;.=EF<6CC)7)9FB67A))(41001(().((.4?FF>*))*))53<AA<)5).-)-*6@<6((
@M02352:288:000000000-CKWC8:1:1101:15236:6685 2:N:0:ATGCGCAG+AAGGAGTA
TAACCTTGCGGCCGTACTCCCCAGGCGGTCTACTTAATGCGTTAGCTTTGAAAAACAGAACCGAGGTTCCGAGCTTCTAGTAGACATCGTTTACGGCGTGGACTACCAGGGTATCTAATCCTGTTTGCTCCCCACGCTTTCGCATCTGAGTGTCAGTGTCTGTCCAGGGGGCCGCCTTCGCCACTGGTATTCCTTCAGATCTCTACGCATTTCACCGCTAAACCTGAAATTCTACCCCCCTCTACCTCCCTCTAGTTCACCCATTTCAAATGCAGTTCCG
+
FGFGFGGGCFGGGEFBF@F,FEFEFGGDGGGGGGGGFGFAFGGGCFGGGEGGGG<@EEFC<EEGE7FGFGECGDGDGGC9EFDFG9EFGGGGGG>FGGGGFEGEGGGGG++<<FFEGDFFFGFGGF?EGFDG:DF>EEGGGGGGGGG7FFGFEFFAFDGCF,?;8<D6:7:CGGGGGGGF5*;CFE6+<=FGG?A331;+/:CF365DG5>D>@<?*7;((/.)09(928*76*)60(4168:A)).),(401)4=<<F>).(.9<A)))64))*-9A2(
@M02352:288:000000000-CKWC8:1:1101:10976:6730 2:N:0:ATGCGCAG+ACGGAGTA
CAATCTTGCGACCGTACTCCCCAGGCGGTCTACTTCACGCGTTAGCTTCGATACCCACCCCTCTAAGCCCCAACCTCCAGTTAACCTTCTTTTACGCCTTGACCTCCCAGGGATCCTATTCTTGTTTGCTCCCCACCCTTTCGGCGTTAGCTTTAAGTGTCTGTCCCGGGGTCCCCTTTCCCCTCTGTTTTTCCTCCCATTTCTTACGCTTTTACCCCCTACCCCTGAATTCCATCCCCCTCCTCCGCCACCCTGCTTCACAGGTCTCAACGGCATTTCC
+
,6E,CFGGFD+:FFGGGGGGGEGGFC@FGG7CEFGCGGGGGGGEFGG,EE7,C>,,C,,,4,B,C,C,,9B4FF:,BDE,,E,,?5,,,,CF5,5C++,4B,5,,,B+,:=++,6,,C,,C,C?FG8,3,CFE+,3++@D8,++++4***,,,,3,3,,,,,,,6,,1>F5**/*2*96+0;4,*,=9;:C*;)3)/.)2++++.++**/0>*1)*+.(,(0,0//3*4***1*).:?3;(((,(84(11((-,()4-*).).(.,)).6(((-.-746)
@M02352:288:000000000-CKWC8:1:1101:17436:6787 2:N:0:ATGCGCAG+AAGGAGTA
CAATCTTGCGATCGTACTCCCCAGGTGGGACACTTATCACTTTCGCTTAGTCACTGAGATAAATCCCAACAACTAGTGTCCATCGTTTACGGCGTGGACTACCAGGGTATCTAATCCTGTTCGCTCCCCACGCTTTCGTCCATGAGCGTCAGTACATACGTAGTAGACTGCCTTCGCAATCGGTATTCTGTGTAATATCTATGCATTTCACCGCTACACTACACATTCTATCTATTTCCATATGACTCAAGTCAACCAGTATCAAAGGCAGTTCCATAGTT
+
F<FFFGGGGGGG?CFCGGFGGEGGGGFFGGGGGFGGGGGGGGGGGGGGGGGFGGGGGGGFFFGGGGGGGGFFGFGFGGGGGDAFFGGGFD@CCFGGGGGGGGGGFG7FGGGGGGGGGG9FFFFEGGGDBEEFGGGGGGGGGDGF9DFGGGGC=<9EGGGCFGGGGGAFG@FF?FG*;5CB>DGGCFFFDFFCB4BEFCAFFGCGFFFGGGFGD?BB=F@CEFEFF<EGEAFFFA).<CC3<)999C?<E@<C3).6=?4464449>23826:AAF4B>>D:
@M02352:288:000000000-CKWC8:1:1101:22574:6818 2:N:0:ATGCGCAG+AAGGAGTA
TAATCTTGCGACCGTACTCCCCAGGCGGGATGCTTAATGCGTTAGCTGCGACACTGAGTTCGTAAGAACCCAACATCCAGAATCCATCGTTTACAGCGTGGTCTACCAGGGTATCTAATCCTGTTTTCTCCCCACGCTTTCGCGCTTCAGCGTCAGGTTAATGCCCGAGAATTGCCTTCGCCATTGGTTTTCCTGCTCATATTTACGAATTTCACCTCTACATGAGCAATTCCATTCTCCCCTTATAACCTCTATTCTCATCTTATCAATTCAAATCCCC
+
<E<@<FFAFE@FC:C9F8EC,,C,D8FG+7@@,EE9E9@FCFGG:FFCF=>@FGGCFGAEFCGGGGFGFGGG78=<E,,5,:C9,5C,4B<DD,<,BFCG++8<5?5>8+3B,ACD9,7,,3,3>F,=DD,,+:=++CE+,++5***0,><C*441,275D,22?5<48FE9C9+;8@6?)/3*2+35**=+26A@1=7:A7++1+.***2::64*<).))/)0**.:(19=4=:9))64?282))--64-3)2)*.66)64.66-))-).)))06*(.,
@M02352:288:000000000-CKWC8:1:1101:26916:6850 2:N:0:ATGCGCAG+AAGGAGTA
TAACGTTGCCGCCGTACTCCCCAGGCGGAGAACTTAACGCGTTAGCTGCGACACCGACAGCTCAACCTCCCAACCTCTAATTCTCCTTGTTTAAGGCCTGGACTACCAAGGTTTCTTATCCTTTTTGTCTCCCAACCCTTCGCACCCTAGCGTCAGTTTTCTCTCCGGTACTCGCCTTACCCCATCGTGTTCCTTCTGCTATCTCAGCCTTTCCACGCTCAACCCGTAATTCCCACTCCCTCTTACATACTCTATCCACGCAGCATTCACAGACATTACC
+
GF,B,CFGG<@+78@@FFDGGGGEGGGGC7:EFEFC@,F7CGEE7FD,FF+@>FG4=++8,,,9,,B=F,B<D++,:,,,,5,C,9,,,,:E,,,,8,B4A,,,,,A,,DFF,,,8,@93C,,:CF@,,,8,B,,+++@@,+535>**,,3*69**,,72,72,,,1>15*6?*:C4/*)/2**2*2**/=+:)+7)++2+;)+)++2*7AFF+)9*0(((*.5*)-)(8@*/1.(((.81(().6)6).).--.9:))(4(,(.9))--))((0-=).6
@M02352:288:000000000-CKWC8:1:1101:14295:6869 2:N:0:ATGCGCAG+AAGGAGTA
CATTCTTGCGAACGTACTCCCCAGGTGGGTCACTTATCACTTTCGCTTAGCCACTCAAACCGAAGTCCGAACAGCTAGTGACCATCGTTTACGGCGTGGACTACCAGGGTATCTAATCCTGTTCGCTCCCCACGCTTTCGTCCATCAGTGTCAGTATATTATTAGTAATCTGCCTTCGCAATTGGTATTCTATGTAATATCTATGCATTTCACCGCTACACTACATATTCTAACTACTTCATAATAACTCAAGACAACCAGTATCAAAGGCACTTCTACAA
+
GCGDFFGGGGDGGCFGGGGGGGGGGGGCGEGFGGGGGGGGGGGGFGGGGGGGGGGGGGGGGGG@CFCFDCFGGGGGGGGGGGGGGGCGGGGGGEFFEEGGGGGGGGFCGGGGGGFFGGGGGGGGGGGGGGGGGGGGGGGGGGGGGGFDGGGGGAFFGGGGFGGGGG;CFGGGGGGGCCD>FDG<CF?FFFGGG?FCEA@FFGFG*;BGCGFGG4@DE59<8+=ACF3@CFFFCBEFFFCE?5CEEFCEEF8@EF8F1:EB<42<<B>4)(8<(4:7@>5:)
@M02352:288:000000000-CKWC8:1:1101:27920:6872 2:N:0:ATGCGCAG+AAGGAGTA
CAATCTTGCGATCGTACTCCCCAGGTGGGACACTTATCACTTTCGCTTAGTCACTGAGATAAATCCCAACAACTAGTGTCCATCGTTTACGGCGTGGACTACCAGGGTATCTAATCCTGTTCGCTCCCCACGCTTTCGTCCATGCGCGTCAGTACATACGTAGTAGACTGCCTTCCCAATCGGTATTCTGTGTAATATCTATTCATTTCACCGCTACACTACATATTCTAACTACTTCATAATAACTCAACATACCCAGTATCAAAGGCAATTCTACATTT
+
DFGGFGE,CF+C<7CFDFEGGCG7@FFDD,C,CEDFFGCDFGGGBF:BFE9CFFFCCFGCEFAEF,A,68DFFGG,CCFFC6,C?FFFCBF7FBG77@4CFGFD,++EFG9E@F=@;,,AE@+CFFGGCGDCF++A9CDEEEF9,@CDCEE>D:7D7@F,>A>B,,3>E>FC:BF*42966**4;7@F,=DFGF97?AA+12+19BF7:9@>*:()/*67;FFAGGE+7@;=CF)664)95)/))7CFE8()(/)0()).64A4)4<:(.,8A)74*5)).
@M02352:288:000000000-CKWC8:1:1101:11081:6900 2:N:0:ATGCGCAG+AAGGAGTA
CATTCTTGCGAACGTACTCCCCAGGTGGGTCACTTATCACTTACGCTTAGCCACTCAAACCGAAGTTCGAACAGCTAGTGACCATCGTTTACGGCGTGGACTACCAGGGTATCTAATCCTGTTCGCTCCCCACGCTTTCGTCCATCAGTGTCAGTATATTATTAGTGATCTGCCTTCGCAATTGGTATTCTATGTAATATCTATGCATTTCACCGCTACACTACATATTCTAACCACTTCATCATAACTCAAGACAACCAGTATCAAAGGCCATTTTACC
+
F9FGFDEFCC7F@+C@FFC,CFGEE@C<CEFGGG9<<FCFFGAF@FEGEAF@FD<EFGAFC7@FGGGFGGGGGGGG9FEFACD@FGCFGGGG7=C@FFDCCFGFFG8:7FGCEFCFGCCCDFCCEG7FGGGGGGGGGD,B,6@C>;<DF9=FCC=CFFF9CFF;,@C9EFFGGD5=>3CA>GGGCFFGF:@FGFB6AF>@FF1+9++=+<BC:8@;:56/6656CC5F38@=FF;@04.45))1))14.))6)/=;(()(.6A<45)6>0((,,74*)).
@M02352:288:000000000-CKWC8:1:1101:11077:6917 2:N:0:ATGCGCAG+AAGGAGTA
CATTCTTGCGAACGTACTCCCCAGGTGGGTCACTTATCACTTACGCTTAGCCACTCAAACCGAAGTTCGAACAGCTAGTGACCATCGTTTACGGCGTGGACTACCAGGGTATCTAATCCTGTTCGCTCCCAACGCTTTCGTCCATCAGTGTCAGTATATTATTAGTGATCTGCCTTCGCAATTGGTATTCTATGTAATATTTATGCATTTCACCGCTACACTACATATTCTAACCACTTCATAATAACTCAAGACAACCAGTATCAAAGGCAATTTTACCG
+
GGFGGGGGGGDGGDGFGGGGGGGGFGFGGGGFFFGGGGGGGGGGGGGGGCGGGGCFGGF@FC7FFGGGGGGGGGGGGGGGGGGFGGCGGGGFGGGEGGG>FGGGGF<:=F@,AEFGGCGGFGGGC7CD>B,,B>C:CFDCFCCEA;9CGFGGGGFFGCBCDGGGGGGFF=C;;?FFG5CBFGGGFG7:CEC7:6EEEFFF+:+BCACFFFADFB(:??@)=A@FFGED<;A+;=;@6E7@F??3CCC<33<(77(6;BEB0<>94<<A4:?<??F<FAFD(
@M02352:288:000000000-CKWC8:1:1101:16907:6928 2:N:0:ATGCGCAG+AAGGAGTA
CATTCTTGCGAACGTACTCCCCAGGTGGGTCACTTATCACTTTCGCTTAGCCACTCAAACCGAACTTCGAACAGCTAGTGACCATCGTTTACGACGTGGACTACCAGGGTATTTCATCCTGTTCGCTCCCCACGCTTTCGTCCATCCGTGTCAGTATATTATTATTGTTCTCCCCTCGCCATTGGTATTCTATGTAATATCTTTGCATTTCACCGCTACACTACATATTCTACCCACTTCATTATAACCTCAGCCAACCAGTCTCAAAGGCAATTTTACC
+
F9<A<EFEFEG:F@FGGFGFGGEEGGGCG@,6EEGFGGFGGFFGGGGGE9FED8,FACEGG7:F+:E<FDE,+,CA,<EFF,C,5B8AFGD<B+@@@C?:,5BA<F8B7A?E,5,9C=?FFGG,+++@=+BBGB73+==6DEC+,8,+1+5?CFC:=,@D,@FA,=,,@@,,7,*330**39D,2=,;;BD=C<FE?>BE++++*4BDG:+::A(::)(),+(0*+)+1+1:++6@18<)1)))9<C)()/(/)(8::5<042)-6)5:(((.(*.*-32
@M02352:288:000000000-CKWC8:1:1101:20586:6999 2:N:0:ATGCGCAG+AAGGAGTA
TAATCTTGCGACCGTACTCCCCAGGCGGTCTACTTAACGCGTTAGCTCCGAAAGCCACGGCTCAAGGCCACAACCTCCAAGTAGACATCGTTTACGGCGTGGACTACCAGGGTATCTAATCCTGTTTGCTCCCCACGCTTTCGCATCTGAGTGTCAGTGTCTGTCCAGGGGGCCGCCTTCGCCACTGGTATTCCTTCCGATCTCTACGCATTTCACCGCTACACCTGAAATCCTCCCCCCCTCTACAGCCCTCTAGTTCACACGTTTCAACTGCATTTCCG
+
FGGGGGGFG7C@FFFGFEGGGGGGGC@FFCGGGFEEDFCCBFGEE9@:@CCC@CFCGGFGGEEGF<?FGA7?FGG?FFFCDFEFCBG<,+B8?+?BFGGGGGGGFGGFGFGGF,@FDA9CFDFFGGGC9D9DFF7EEEDECGGGE*3<;,D<:;;:7D@FFEEF92,,?:>5BE57CCC=>DGGGFC*>CGGG7?F3(077BD4:6*7D*:<F?6-**810(/(70*3*)**)9*80:>(494:<A<))(((.4A-16)/-)(-,20).6)-.).*./)63
@M02352:288:000000000-CKWC8:1:1101:4932:7007 2:N:0:ATGCGCAG+AAGTAGTA
CAGTCTTGCGACCGTACTCCCCAGGTGGGTTACTTATCACTTTCGCTTGGCCACTCAGTACTCTATCGTTCCCAACAGCTAGTAACCATCGTTTACGGCGTGGACTACCAGGGTATCCAATCCTGTTCGCTACCCACGCTTTCGTCCATCAGCGTCAATATATTGTTCGTGATCTGCCTTCGCAATCGGTTTTCTATGTAATATCTAATCATTTCACCGCTACACTATATATTCTAACCACTCCACAATCAATCAAGACTAACATGATAACAGGACGTCC
+
GGFBEFGGCG7@:CCDGGGG@CFEC<<DCCF@FGGDG,6CAFGCFGGG@:,<FFCCGFFGG@E,6<E6E,,C,9,BCFFF95CFD,5<FFC,<F7E+@C=@+@+9EEEF,,8+ACE9,,4,,,?FBFECEG:==A3+6@>@@D>>EEDCA,5>@ECE+,,5,@>AF@,@6*,4@CCC?FA4754/=?C8=*:CCF*/+=+BGF7<CFD@EFFFF)8CB;09DB6D+6+)+;;=AE))7?3=1(..4:<B??)6<?@2<:)).,84.-))-)-).)(.-((
@M02352:288:000000000-CKWC8:1:1101:4264:7007 2:N:0:ATGCGCAG+AAGGAGTA
CATCCTTGCGAACGTACTCCCCAGGCGGGATACTTATCACTTTCGCTTAGTCACTGAGGTAAACCCCAACAACTAGTATCCATCGTTTACGGCGTGGACTACCAGGGTATCTAATCCTGTTCGCTCCCCACGCTTTCGTCCATTAGCGTCAATTGTTAGTTAGTAGACTGCCTTCGCAATCGGTATTCTATGTAATATCTATGCATTTCACCGCTACACTACATATTCTATCTCCGTCACTAAAATTCAAGACAACCAGTATCAAAGGAAGTTCAACAGTT
+
DEFCFGGGGGG+@CFFGGGDDEGFF,@BCFFFGGGGG<GFGFGGGGGGGF<FGGGGGCFEC<F9F7FGGGFGGCFFGCCFCFGGGDF<DAF=FFGGC=?=FGGGGE@F<8,BFDCFCEGGFGGDCGEF>=CCFC@FFEG>E8:DE;:9C@C7;AEGGG,D;CFFF;@;D:?C:7?C<4)?A?CEGGGGG?CCDE=CEFFGFGFGCFF:CC+;C>:5EF@EFFFFGGFCA=6*96)(-(31<<,4):,)552)(.8F<(7455<AA9A((4()-6*-0)2<4
@M02352:288:000000000-CKWC8:1:1101:4915:7013 2:N:0:ATGCGCAG+AAGGAGTA
CAGTCTTGCGACCGTACTCCCCAGGTGGGTTACTTATCACTTTCGCTTGGCCACTCAGTACTCAATCGTACCGAACAGCTAGTAACCATCGTTTACGGCGTGGACTACCAGGGTATCTAATCCTGTTCGATACCCACGCTTTCGTCCATCAGCGTCACTATATTGTTATTGATCTGCCTTCGCAATCGGTATTCTATGTAATATCTAAGCATTTCACCGCTACACTACAAATTCTAACTACTTCACAATAATTCAATACTAACAGTATCAATGGCAGTGC
+
DFG9@EGGCFEC@FFGGGGDGC@8DFFDFGGFGGGGGGD9FFGGGCFGGEFEF@<EEFFFGGGGGGGFG8D,?FE::DGDGGG9FFGGFGGEGGG9CFGCGGGG@FGGGGGG>F:EFC<FF,CFADFD33C6C<F,+@CGGGGCF7C6E3ECFGEE+*@;ECAF,DFGDGD,;;CCFG4B6**4CEC>8?;CF4AE?FFF@D>CEFFG8C0:C19CFA;@B366*+/>3**2;8C<).))6;?)639<7)-.5<)1))7>5)4:D646)))6:0415:2)
@M02352:288:000000000-CKWC8:1:1101:18295:7020 2:N:0:ATGCGCAG+AAGGAGTA
CATTCTTGCGAACGTACTCCCCAGGTGGGTCACTTATCAATTTCTCTTAGCCACTCAAACCGAAGTTCGAACAGCTAGTGACCATCGTTTACGGCGTGGACTACCAGGGTATCTAATCCTGTTCGCTCCCCACGCTTTCGTCCATCAGTGTCAATATATTGTTAGTGATCTGCCTTCGCAATTGGTATTCTATGTAATATCTATGCATTTCACCGCTACACTACATATTCTAACCACTTCACAATAATTCAAGATAACCAGTATCAAAGGCAATTTTACGG
+
GEFGFFGGFGGCGEFGGGFFGGGG@EFFGGGGGGGGGGCFGGGGGGGGGGGGGGGGGGGGGGGCFGGGGGFGGGGGGGGFGGGGGGGGGGGGGDEGEGFGGFGGGGGGEGGGGGGGGGGGGGGGGGDFGGGGGGGEEGFEGDGGGGFGGFEGGCE,EFGGFGGGGF9DEGGAFCFGGGGFFCGCGG7EGGGCFCFFEFFGFGFG?FFGGGF7CAD>EEFF=@5;CF<CC8@CA4331@EF?E?4<4EFFC6<<)46C@8)(/)-64<><(((12BFF><?2
@M02352:288:000000000-CKWC8:1:1101:11327:7046 2:N:0:ATGCGCAG+AAGGAGTA
CATTCTTGCGAACGTACTCCCCAGGTGGGTCACTTATCACTTTCGCTTAGCCACTCAAACCAAAGTCCGAACAGCTAGTGACCATCGTTTACGGCGTGGACTACCAGGGTATCTAATCCTGTTCGCTCCCCACGCTTTCGTCCATCAGTGTCAGTATATTATTAGTAATCTGCCTTCGCAATTGGTATTCTATGTAATATCTATGCATTTCACCGCTACACTACATATTCTAACTACTTCATAATAACTCAAGACAACCAGTATCAAAGGCAATTCTACAA
+
EFGDGFGCFGGGGGGEGGGGGGE,DFF<@FF@CFFGGGGGGGGGGGGGG@FGGGDEGGFFCFGGGGGGGFEGCFFFDGEFFGGGGGCFGFGGD+7@FCEGGGGGFGGG7FEEFGGGGGGFFFGECC=@EFEEECGB=DAE,@@3,3@7CFFFGGG,:3FF9FFEAFBDG,@,>,;@9CDEBGG?*=::AEG9FEFECFFGF+=:@AAFCFAF=B5AEE>=;+/9*3);5AAC6=CEE9EFF<5<3567.788<8(033><(6<)5464>?(4:?7)9<AF)
@M02352:288:000000000-CKWC8:1:1101:16474:7078 2:N:0:ATGCGCAG+AAGGAGTA
TAATCTTGCGACCGTACTCCCCAGGCGGAATGCTTAATCCGTTAGGTGTGACACCAACAAGCATGCTTGCTGACGTCTGGCATTCATCGTTTACGGTGTGGACTACCAGGGTATCTAATCCTGTTTGCTCCCCACACTTTCGCACCTCAGCGTCAGTATCGAGCCAGTGAGCCGCCTTCGCCACTGGTGTTCCTCCGAATATCTACGAATTTCACCTCTACACCCGGAATTCCACTCACCTCTCTCGAACTCAATACCAGGCGTTTACACGGAATTTCCAG
+
EBFGGGGGFGGGGCFFE?FG?FGGGGDCEFGCEFGFGFGGDGGG,@FGE@CF9EGGGGGCFE8CEFGG9FFA<F7FCFG8FFFGG,FF=FGGFGG7,A?7B,E<FGFF8++9=ADFCEEE=FGGGGFEEGGGG,CFGCFGGGGGGGDCF8D?CEGGGFGGEFGDGC7D,@:BF*<DDDDF>DEGGF6>,AEFFFFDBF)>AFFFFF:59F:+:8C=0=)3CF@)//1>1>:FF=))41???<?(,3(5(4:)).)*.5970((-(442<.((,(04B269)
@M02352:288:000000000-CKWC8:1:1101:10489:7150 2:N:0:ATGCGCAA+AAGGAGTA
TAGTCTTGCGACCGTACTCCCCAGGCGGTGCGCTTAACGCGTTAGCTCCGGCACAGAAGGGGTCGAACCCTCCCACACCAAGCGCACATCGTTTACTGCTAGGACTACAGGGGTATCTAATCCCTTTCGCTACCCTAGCCTTCGAGCCTCAGCGTCAGTAAATGTCCAGTAACCTGCTTTCGCCATTGGTCTTCCTCTAGATATCTACGCATTTCACTGCTACACCGATAATTCCCGTTACCTCTCCATTCCTCTAACCCTGCATGATCGGATGCAGTTTT
+
FGEFFGFGGGGGGDGGGGGGGGGGGGGGCEGCFGGGGFGGGGGGFGGGGDGGGGFGGGFGGCGGEDFGGG8FGGGGEDFGGGGFECF@GGDGGGFGGGGGFGFFGGGGEGD@F@CGFFCCFFGFFGGGCEGGGGGFFGGCACD55@EGGGGGGEGGD7FB;;@;<FFFGEG?F?:CFCCCBDGGDDF+9=<FGC643+*27;F7;=7C/>=GGF94@BFF<F<*95-1(0)96*62-(.(4<<),8():<).)).9)6).(3:(.-))-((-49>>B).6)
@M02352:288:000000000-CKWC8:1:1101:17641:7253 2:N:0:ATGCGCAG+AAGGAGTA
CATTCTTGCGAACGTACTCCCCAGGTGGGTCACTTATCACTTTCGCTTAGCCACTCAAACCGAAGTTCGAACAGCTAGTGACCATCGTTTACGGCGTGGACTACCAGGGTATCTAATCCTGTTCGCTCCCCACGCTTTCGTCCATCAGTGTCAGTATATTATTAGTGATCTGCCTTCGCAATTGGTATTCTATGTAATATCTATGCATTTCACCGCTACACTACATATTCTAACCACTCCATAATAACTCAAGACAACCAGTATCAAAGGCAATTTTACC
+
GGGGGGGGGGC@C@FGGGGGGGGGGGFFGGGGGGGGGGGGGGGGCGGGGGFGGGEGGGGGGGG:@FFFGFCF@AFGFFGGGFFCFFGGGGGGE:FGGGGCEECFGGGD7FGGGGGGGGGGGGGGGDCDEDGGGGGDEFGGGGGGGGGGGGGFGGGFFAFFFCFDCFCFFGG9FCFFFFGFFGGGGGGGGGGGGFFFFFFFFGFGFFAC@CFGGFFBGFFF@6=A<CCGEFFA:=@4=EDFFFEF<CFF<<EEF)(2515?FF99AFF2A:?F(5=AFABA
@M02352:288:000000000-CKWC8:1:1101:6319:7307 2:N:0:ACGCGCAG+AAGGAGTA
TAATCTTGCGACCGTACTCCCCAGGCGGAATGCTTAATCCGTTAGGTGTGTCACCGAACAGTATACTGCCCGACGACTGGCATTCATCGTTTACGGTGTGGACTACCAGGGTATCTAATCCTGTTTGCTCCCCACACTTTCGTACCTCAGCGTCAGTATCGAGCCAGTGAGCCGCCTTCGCCACTGGTGTTCCTCCAAATATCTACGAATTTCACCTCTACACTTGGTATTCCACTCACCTCTCTCTATCTCTAGACTCATATTTTTGGAGCCAGTTCCAG
+
9FGF9FGGGGFCE@GFEF9FCECF8FE7EEFGFGGGGGGGEGGGGGGGGEGGGCGGGB>BEFGGGGFDGGGGGG7EGGGGGGG9<ECFFGGGGGGCFFFG7EF@FDFEGGEGC>FEFFCEGGDGFG?FGGFGCCEEGGGGFGEGDE,:7>E6+;@5=EFF7<8*>D7FG@2?BCDGCC4)61/AFGGCFFGF+);(/6AD8C6@<+./5:)@1@6F+.;<C+(/*:7*.868*16>F77:??F04)))).-4652462),)))-.4)((.4(-(08=4)6-
@M02352:288:000000000-CKWC8:1:1101:28063:7329 2:N:0:ATGCGCAG+AAGGAGTA
CAGTCTTGCGACCGTACTCCCCAGGTGGGATACTTATTACTTTCGCTTAGTCACTTACCTAATGTCCAACACCTAGTGTCCATCGTTTACGGTGTGGACTACCACGGTATCTATTCCTGTTCTTTCTCCACGCTTTCGCCCATGAGCGTCAGTACTTACGTAGTTTACTGCCTTTGCAATCGCTATTTTGTTTCATATCTATGCATTTTACCGCTACACTACACATTCTCATTACTCCACTATTAACTAAATCAACCAGAATCAAAGGCAGTTCCATAGTT
+
GA@E6CFCF@786CFFGG9EGGGGGG<D:AGEFFGF9,,CFGGD@FEFC@,C@FF6F,,,,,C6,:,69CF,6E=C69EF,,,,,:,A,94,,:F,,,:AB,,A,4@+BBFGG9499@,AD;,?,,5,9C87B++86A++4+36,3@?CEE6,,,,3C,+@,,@,,,36,,7@9++25+<*++43;,,@,@**3+22+42<E>+293=+5@*?>)***(*.)6)***1*1++1:C<*()(14?))))))/)))).0(()((9))))./(,((.)*)1584:
@M02352:288:000000000-CKWC8:1:1101:14566:7385 2:N:0:ATGCGCAG+AAGGAGTA
CAATCTTGCGACCGTACTCCCCAGGTGGATTACTTATCACTTTCGCTTAGACACTGACTGTATATCGCCAATATCGAGTAATCATAGTTTACGGCGTGGACTACCAGGGTATCTAATCCTGTTCGCTCCCCACGCTTTCGTGCCTCAGCGTCAGTATCAGTTTAGTAAGCTGCCTTCGCTATCGGTGTTCTGTGTAATATCTAAGCATTTCACCGCTACACTACACATTCCGCCTACTCCAACTGAACTCAAGTTTATCAGTATCAATGGCATTTTCCAAT
+
FG9FFGGGGGGGGGGGGFGGGGGGGGGDGGGGGGGGGGFGGGGGGFEGGDGGGGGDAFGGG9@<EFCFG@EGGFG7<FEEDFG9EFAFGGGGFBFCFG77FFGCGF@GEGGGFFGEFFDG,FFGGDGGCGGFG7FGGGG6E=>G9F8?FGEGE6EGGGGGGGGGGF9D9FG6EFGGGFGD5*,4@E*CEGCDG4=A4BF+9CF>?FFFGF6:+;(:E4()(;()*;38?AF;5:108E;@8(;@.=;3)6)4<AD44)9))6)44<2463:0)-94624<-
@M02352:288:000000000-CKWC8:1:1101:20844:7410 2:N:0:ATGCGCAG+AAGGAGTA
TAGTCTTGCGACCGTACTCCCCAGGCGGTCAACTTAATGCGTTAGCTGCGTCACTAACCTCTCAAGGAGGCCAACGACTAGTTGACATCGTTTACGGCGTGGCCTACCAGGGTATCTAATCCTGTTTGCTCCCCACACTTTCGTACCTCAGCGTCAGTATCGAGCCAGTGAGCCGCCTTCGCCACTTGTGTTCCTCCAAATATCTACGAATTTCCCCTCTACACTTGGAATTCCACTCACCTCTCTCGAAATCAAGACCAGGAGTCTTGAAGTACGTTCCG
+
FGGFGGGGGGD7@F@DFGGGGGGEGGGD@:FEGGGGF<FACCCE@AFCG7@FFDFCFGFEEFGFGDCFFCGGGGFCFDDGGGGGG99EFEGGGFGGG>:CFG7FF@GD=<FGDFFD9DD;EFGF<BEDCDECFEFG+AFFGG>EFE8+EGFGGEGGGC,@@BFGDGG5>F92>F4DD*:F)9;*9++5><:5@9+73AF787CG)AC*9FFFF+);EF637*47::9C7@*/1*.6)33?1<?7?2<::(((-5)/.(>06(213(6<A2)4))*-030(-
@M02352:288:000000000-CKWC8:1:1101:27345:7453 2:N:0:ATGCGCAG+AAGGAGTA
TAATCTTGCGACCGTACTCCCCAGGCGGAATGCTTAATCCGTTAGGTGTGTCACCGAACAGTATACTGCCCGACGACTGGCATTCATCGTTTACGGTGTGGACTACCAGGGTATCTAATCCTGTTTGCTCCCCACACTTTCGTACCTCAGCGTCAGTATCGAGCCAGTGAGCCGCCTTCGCCACTGGTGTTCCTCCAAATATCTACGAATTTCACCTCTACACTTGGAATTCCACTCACCTCTCTCGAACTCTAGACTGATAGTTTTGGAGGCCATTCCAG
+
@<BFFDFDCCC@@FGCFFFFFEG7F@@7@CF@EEF9CEFAFGGDEGCF@FGGGG<:BCGCDEEFGGGAFC8C:FDEGG>@C8FFF,BFGGGEC<CE=FE@FCFGCDEF8F:B,=DFDF9,C=9FFF<A9=EF78CFGF9F9EE?CC78CC69CEEGA,@@*6*@EBFG9>9>,*33:8D)):*:*,44,*3:7<6886+>+1;CCF58*AF>F6)9<;3;CA;6::7*6?4*=6<)3:B:2()4)5(54:?<454/).054)--.4<7>0::1-)(1.)).
@M02352:288:000000000-CKWC8:1:1101:3625:7492 2:N:0:ATGCGCAG+AAGGAGTA
TAATCTTGCGACCGTACTCCCCAGGCGGAATGCTTAATCCGTTAGGTGTGTCACCGAACAGTATACTGCCCGACGACTGGCATTCATCGTTTACGGTGTGGACTACCAGGGTATCTAATCCTGTTCGCTCCCCCCGCTTTCGTCCATCAGTGTCAATACATTATTAGTGATCTGCCTTCGCAATTGGTATTCTATGTACTATCTATGCATTTCACCGCTACACTACATATTCTAACCACTTCATAATGATTCAAGATAAACAGTATCAAAGGCAATTTTA
+
@@FAEFG@,@+@:FCEFFGGF,C6<6+@BE<FGFGGGFGCFGGF7FDFECDFGFGGGDGGF<<FFDG9,:EEFE:FFDDGFCF,5?FD8ABFFBFEBFF7CDGFGGGFFF:B,,CDEF9CFFFFGGGG6D=@C:CC@ECFCCGGGCFGD?DEFFD@@DFGC,?DFFFF?C5BF7CFGGG>E<ECFCFGG?>:+7+7?F++@;@75CC:7:A+;:?AG>(66F;8F60*)*16==26()-4-.)6<>>)6<A.6<>?249979:B<)..5))((3776<4)
@M02352:288:000000000-CKWC8:1:1101:25244:7530 2:N:0:ATGCGCAG+AAGGAGTA
TAATCTTGCGACCGTACTCCCCAGGCGGAATGCTTAATCCGTTAGGTGTGTCACCGAACAGTATACTGCCCGACGACTGGCATTCATCGTTTACGGTGTGGACTACCAGGGTATCTAATCCTGTTTGCTCCCCACACTTTCGTACCTCAGCGTCAGTATCTAGCCAGTGAGCCGCCTTCGCCACTGGTGTTCCTCCAAATATCTACGAATTTCACCTCTCCACTTGGAATTCCACTCCCCTCTCCCGAACTCTATACTGATAGTTTTGGCGTACGTTCCA
+
FBEFGGGFGGGGECFGG@EGGGG:CGGCGGGGFFGGCFF,8FD@FAFBFFGGGGGGGGGGFGFGGGGFGGGGGGGGDC:FC8EFG9@??=FDFE=:A4F:BEF@F<F@DE:E>FGFAFGCGCADEF8,7@E+BFC@CFGF;=D,@+<?6@6?EGGDGGF,,3@E?,,>9FFDD5DDCC>5)1=CC,4CC,=CFC+>8)12+;7CEF53*AA:7:CF+8733A3+++)*)00*9*)-4(.(.232((((,(,-)))95A4A4:).6-6<02(((().)(.6
@M02352:288:000000000-CKWC8:1:1101:12862:7542 2:N:0:ATGCGCAG+AAGGAGTA
CATTCTTGCGAACGTACTCCCCAGGTGGTTTACTTATCGGTTTCCCTTTGACACTCAACTCTAAGAGTCGAATATCGAGTAAACATCGTTTAGGGCGTGGACTACCAGGGTATCTAATCCTGTTTGCTCCCCACGCTTTCGCACCTCAGCGTCAGTGTCAGCCCAGACAGTCCCCTTCGCCACTGGTGTTCCTTCTAATATCTACGCATTTCACCGCTACCCTAGAAATTCCACTATCCTCTTCTTCACTCTAGTCCCACCGTTTTGCACGCCGTTTCCAG
+
GGGFCCF@AE7+@CFFGGGGGGC:DFGGGFGGGGGFFFFEGGGGGDGG,CCFCFFFEFEGFGGGGGGDFCF<F7CFF@DC=FFF9FF,AEDFGFGG7@+@@F?FFGFFGGCCEDEFFGGGGC?FFAE;BEDE,CCFCEDCEG6=ECDDDGGGGGGGCEF;,DFG68FC,@;E,,4;?7099?CF*=<,D7:F::?=7@FC9CF9C)//1C88:B*)=?9;()7;2>9FE6:=6//5.)/<7C))6)9?<))/;66?).0,((.,(4:)6)(41(0().)))
@M02352:288:000000000-CKWC8:1:1101:6931:7570 2:N:0:ATGCGCAG+AAGGAGTA
CATTCTTGCGAACGTACTCCCCAGGCGGTCTACTTATCGCGTTAGCTTCGCTACTCACGGATTAAATCCACAAACAGCTAGTAGACAGCGTTTACGGTGTGGACTACCAGGGTATCTAATCCTGTTTGCTCCCCACGCTTTCGTCCATCAGTGTCAATATATTGTTAGTGATCTGCCTTCGCAATTGGTATTCTATGTAATATCTATGCATTTCACCGCTACACTACATATTCTAACCACTTCACAATAATTCAAGATAACCAGTATCAAAGGCAATTTTA
+
GAGGGGGGFFGGGDFGGGGGGGGGGGGGEFGDFGGCGFDGEGGGBFGGGGGGGG<FFGG::FGGGGGGFGGGGGGGGGGGGGGGGGGFGEGGEGGCCFCFGEFGGGGBFGGGFFGCGCAEGEDGGGGGGGGGGGGGC@CEGFEGGGGGGFGGGGGGFG9EFGGCFGFEGGACFGFGGGGFFDGCDFEDGFGGGFFF?FF+=8BFEFADFFFGDAFFF5=@@FEFGGE6CAFFAFE5@6@2@EEEF<7;;3CFC?<73@?B??76<A><5<AA(8F6?<5:)
@M02352:288:000000000-CKWC8:1:1101:21056:7590 2:N:0:ATGCGCAG+AAGGAGTA
TAATCTTGCGACCGTACTCCCCAGGCGGAATGCTTAATCCGTTAGGTGTGACACCAACAAGCATGCTTGCTGACGTCTGGCATTCATCGTTTACGGTGTGGACTACCAGGGTATCTAATCCTGTTTGCTCCCCACACTTTCGCACCTCAGCGTCAGTATCGAGCCAGTGAGCCGCCTTCGCCACTGGTGTTCCTCCTAATATCTACGAATTTCACCTCTACACTCGGAATTGCAATCCCCTCCCTCGAACCTAAGACACGGATGTTACAAGGAAGTTACAG
+
9FFGDEDCFDDEGGGG@,,CDCG78@FCGGF<FEFGEEEFCFGGGCEDFG<AFGG<FGGFFGFG9FAF<<F<FGCF,CCFC<EF,B<FGGGFDEFDFCGDGGGGGF,E@F7EFEFGGDGFFCEGGGEGGGGGDCGGGGEGCEGCEC8?=8F6EEGCGCFGGGG5:@FFC9E8DC4CDD79*9*4C68FCE:4=4B:(A6DFF++1@>CFGF77:6*583736;6<50)/=8*;6)))()-,4(,.(,4?:((,).04.>0(-((.).))).,(.78?-66,
@M02352:288:000000000-CKWC8:1:1101:21311:7655 2:N:0:ATGCGCAG+AAGGAGTA
TAACCTTGCGGCCGTACTCCCCAGGCGGTCTCCTTATCGCGTTAGCTTCGCTACTCACGGATTAAATCCACAAACAGCTAGTAGACAGCGTTTACGGTGTGGACTACCAGGGTATCTAATCCTGTTCGCTACCCACACTTTCGCACATGAGCGTCAGTTACTGACCAGGGAGTCGCCTTCGCCACTGATGTTCCTCCAGATATCTACGCATTTCACCGCTACACCTGGAATTCCACTCCCCTCTCCAACACTCTAGCCTGCCAGTTCTACATGTCATTCC
+
GGGDFGFCF:7FC@CCFEGGGGGGGG>EGGG,EFFFFFDGGGEF@FGGGCFFGG@FGG,,7BFCGGGGG9F<FGGFGGFGGFF,,EAEEEGGGGE7:F7FFFGGFGGGE<:CFGGFGFEDGF?9FGGGGDGGGGD=+AFGGG+:+>+5,@,@BEGGGFF9BF;,?DBCEEG5CFDGGDGF:DEEDGF+><CDFF=>DF)2;+;:7AF7D=>GGF);E:>6;EFF7*47,<F77@2<4:161?F8:2472:?FFA5*63=(88:)55<)))-64)*-94>9
@M02352:288:000000000-CKWC8:1:1101:12806:7666 2:N:0:ATGCGCAG+AAGGAGTA
TAATCTTGCGACCGTACTCCCCAGGCGGAATGCTTAATCCGTTAGGTGTGTCACCGAACAGTATACTGCCCGACGACTGGCATTCATCGTTTACGGTGTGGACTACCAGGGTATCTAATCCTGTTTGCTCCCCACGCTTTCGCACCTCAGCGTCAGTATCAGACCAGGTGGCCGCCTTCGCCACTGATGTTCCTTCCTATCTCTACGCATTTCACCGCTACCACGGAAATTCCACCACCCTCTTCTTTTCTCTAGCTTGGCAGTATCAGGTTCAATTCCC
+
FFGGGGGGFCEGGDGGGGGG@EFEFGCFEGGGGGGFGGFFGGG@FGGGGCFGGGGG:CGDFGGGGGGFGGGECGGCFCFFFGGGGGGFFFGFFFEGGGG>FEGGGGC<EC@FGFFEGFFGGGGFFGGGGGGGG@C+@>EFGGGGECDFGC?EECEGGGFF,@FGGFG>F78CFGGGGGGA4DECCFC?E+>+;?F93FCF*:7:6+):5CBGD+74*5((,0))137<0=F?7*.4:6<:113<<<).)-))).)*)6)4:214)).643.3546<644<
@M02352:288:000000000-CKWC8:1:1101:4017:7673 2:N:0:ATGCGCAG+AAGGAGTA
TAACCTTGCGGCCGTACTCCCCAGGCGGTCAACTTAATGCGTTAGCTGCGCCACCCAGTCCTCAAGGGACCAGTCGGCCAGTTGACATCGTTTACGGCGTGGACTACCGGGGTATCTAATCCCGTTTGCTCCCCACGCTTTCGTACATGAGCGTCAGTTATTGTCCAGGTGGCCGCCCTCGCCACTGGTATTCCTTCAGATCTCTACGCATTTCACCGCTACACCTGAACTTCTACCACGCTCTACAACACCCTATTTTGTCAGTTCGCAATGCAGTTCC
+
FFFFEFGGGCFEFGGGGGGFEGGDDFEEFGGCFGG9E@AEGGGECGGGCGCEGGGDFGGGFGGC<?FGGGGGGGGC>:+=FFCGFC<@ECFFGCA4=+FF7F7>FFGGCFGC@EADF9FFFGG+@BEEGA9D>F:**;@EGGDGGCEFF,5,4=*=*,@@C9<EBF?CEFCF6?))2):))7EGDG6CE++;2<?<>F4:F4@G6=?37/59F64@G>(-37).9C0D0?*899492)),43?:2644)(4((41))6*424:<:<)4(,7?)(*-0)-)
@M02352:288:000000000-CKWC8:1:1101:8655:7776 2:N:0:ATGCGCAG+AAGGAGTA
TAACCTTGCGGCCGTACTCCCCAGGCGGTCAACTTAGTGCGTTAGCTGCGCCACCCACGACTCAAGGTCACAGACGGCTAGTTGACATCGTTTACGGCGTGGACTACCAGGGTATCTAATCCTGTTTGCTCCCCACGCTTTCGTGCCTCAGTGTCAGTATTTGTCCAGGTAGCCGCCCTCGCCACTGATGTTCCTTCCAATCTCTACGCCTTTCACCGCTACACTGGAAATTCCACTACCCTCTACAATACTCTAGTTTGCCAGTTCAAAATGCAGTTCC
+
FFFFCFGGGDCGGDGGFFGGGE<FFFED@FCAGGGGCEDFGGGGEGGCBF7FFFCEDFG=BFF5EEDEGEFDE,EF7FGGGCFG,EE<ECFGGFG>+>@=>CEC<FGGGGGGGFCBDBF,,FDBFGGGA9@F@C3FC>EC7,*@BEGF98:BFC5,52@D@@;?EFFG?:D,><):)):A53CCD6F+<++;D3=CEAACAGF=7;+*2*)1:?<FG:(-(8>FGG?<204==?>-4(:<,2034)).-.)63<99A)9942-),5):A)5<))*)1.4>
@M02352:288:000000000-CKWC8:1:1101:10799:7815 2:N:0:ATGCGCAG+AAGGAGTA
CAGTCTTGCGACCGTACTCCCCAGGTGGGATACTTATCACTTTCGCTTAGTCACTGAGGTAAACCCCAACAACTAGTATCCATCGTTTACGGCGTGGACTACCAGGGTATCTAATCCTGTTCGCTCCCCACGCTTTCGTCCATGAGCGTCAGTATATACGTAGTAGACTGCCTTCGCAATTGGTATTCTCTGTAATATCTATGCATTTCACCGCTACACTACATATTCTAACTACTTCATACTCACTCAAGATAACCAGTATCAAAGGCAATTTTACGGTT
+
EEGFGGGEF@EGDFGGGFGCGEGCFGC@F,CEFFGGGGCFFGAFEEGGGGGGGGGFGGGF,@@EFFCG:CFFFGG9F,CE?F9F,FGFGEFCF=FCFGCF@=<FD7FGGGGG<FGEGC97C;:==FFGC=CE:>@DDGFEGCGF,3=DEBEGGGGCFGG7E:8BBFGGFFGGFE>**7/984<CGGGFG,D>FC=?CFFCAGF77CF>7,+*2?@:CF;CEF8@CC?+/;1;CF)9;C36?)./9;C48.33<A)6()06><A2)--(372><26<=((44
@M02352:288:000000000-CKWC8:1:1101:13827:7819 2:N:0:ATGCGCAG+AAGGAGTA
TAATCTTGCGACCGTACTCCCCAGGCGGAATGCTTAATCCGTTAGGTGTGTCACCGAACAGTATACTGCCCGACGACTGGCATTCATCGTTTACGGTGTGGACTACCAGGGTATCTAATCCTGTTTGCTCCCCACACTTTCGTACCTCAGCGTCAGTATCGAGCCAGTGATCCGCCTTCGCCACTGGTGTTCCTCCAAATATCTACGAATTTCACCCCTACACTTTGACTTCCCCTCACCTCTCTCGAACTCTAGACTGATAGTTTTGGAGTCCGTTCCAG
+
GGGGGGGGGDDGGEFFGGGGGGGGGFFEGGGGGGGGGCGGGGGGGFGGFGGGGGGCEFGDFGGFFGGFGGGGEGCCCEEFGCGFGGGGFGGGGGGGGGGGGGGGGGGGGCFFGGGDGGGGGGGGGGGGGGGFGEG@EFGGGGGGGEFGGCFG8@E>A;FF7F88C,DF9<,?;,CGDGG4BG*AF6,>,CE8FFFFDF+;6CCF3F5*9CADD=68*.3=?FDC>*-:)19@*)33??F0)38?>?02:6?AD<6FBD)262:<AA>((.3(.454@?,4)
@M02352:288:000000000-CKWC8:1:1101:8668:7825 2:N:0:ATGCGCAG+AAGGAGTA
TAATCTTGCGACCGTACTCCCCAGGCGGAATGCTTAATCCGTTAGGTGTGTCACCGAACAGTATACTGCCCGACGACTGGCATTCATCGTTTACGGCGTGGACTACCAGGGTATCTAATCCTGTTCGCTCCCCCCGCTTTCGTCCATCAGTGTCAGTACATTATTAGTAATCTGCCTTCGCACTTGGTATTCTATGTAATATCTATGCATTTCACCGCTACACTACATATTCTAACTACTTCATAATGACTCAAGATAACCAGTATTAAAGGCAATTCTA
+
GAGAFGGGGD:FF@FFGGGGGGGGGGGGGEGFGGGFGFCFEGGGCDFFE:CFFGFGGGGGGGAFGGGAEEGGDG7CCF@BDEFGGGGGGGGG7EFDGGGECFGGGGGE8FGGCGGGGFFFFC9FG,+@>7@@C:>F@*CDC5E>E8FF,DCFDEC,,6<@@A?C;F9?;@@E?C8FGGG439*=D76F?FD775A<<+8+8;AGFFFG:F8DDF?8C>B06?BFCC3D48@?FFF<AAFAFBFA).5<))--553FF)9)(.(-)-).644),474?<))
@M02352:288:000000000-CKWC8:1:1101:14892:7826 2:N:0:ATGCGCAG+AAGGAGTA
TAATCTTGCGACCGTACTCCCCAGGCGGAATGCTTAATCCGTTAGGTGTGTCACCGAACAGTATACTGCCCGACGACTGGCATTCATCGTTTACGGTGTGGACTACCAGGGTATCTAATCCTGTTTGCTCCCCACACTTTCGTACCTCAGCGTCAGTATCGAGCCAGTGAGCCGCCTTCGCCACTGGTTTTCCTCCGAATATCTACGAATTTCACCTCTACACTCGGAATTCCACTCACCTCTCTCGAACTCAAGACCAGGAATTTAAGAGGCCGTTCCCG
+
GFGGGGGGGEEEGFFDFGG<EGGGFFFGGGGGGGGGGGGFGGGGGGGGGGGGGGGGGGGGGGGGGGGGGGGGGGGGGGDGFFGGGGGGGGGGGGGG=FGGGGGGGGGF8FGGGGGGGGFGGGGGGGGGGGGGGGGGGGGGGGGGGGGGGFGGGGGGGGGGEGFEGCFGGGGGGEGDGGGFFGGGGFFG,CCDFEFFFA>G>DA77@>5DGFGFFE8+5;@CFB693:C:>FFF4<BFFBB7,)48>0336:4)45B??.(33()5<:))64((()4:?1),
@M02352:288:000000000-CKWC8:1:1101:19821:7829 2:N:0:ATGCGGAG+AAGGAGTA
TAATCTTGCGCTCGTACTCCCCACGTGGCTTACTTCACGCTTTACCTTAGTCACCCAAGCCTACCCTCACCCCGACACCGCCCATCCCTCGTTTACTGCGTGGCCTACCAGGGTAACTAATCCTGCTTCCTACCCACGCTTTCCTCACTGACCTTCACCAGCCTGCCAGCTGTCCTCCTTCCCAACTTGTGTTCCTCTATCTATCTTTGACTCTTACCCCGACACCTTGATTCCCACGTCCCTCTCCTGCACTCACGACTATTCGTTACTCAGGCTGTTC
+
,6,<,CF,C88+8CCFGFCF8@8+796@+,,,;FF<,C,C8BC@6CE,566C,E@:<<C,:66,,,:<,CC,:7+87=CE++@+B,,,99+:=D+C<?<:4++6:=,AFB,++,8464?,,7,CF,AD,,33A,=3@++++6@,3,,==,,5@,5D3,,,,,*733@8C7,,7<*++**30*443*,,,,,30>+*0+*++4+4*++21,++++*+5)41().):5,*)*++++/)6((((()42:?))(,2<:()(-7(())-(,(,().),(0()(,)
@M02352:288:000000000-CKWC8:1:1101:26630:7891 2:N:0:ATGCGCAG+AAGGAGTA
TAACCTTGCGGCCGTACTCCCCAGGCGGTCAACTTAGTGCGTTAGCTGCGCCACTCACGTCTCAAGGACACAAACGGCTAGTTGACATCGTTTACGGCGTGGACTACCAGGGTATCTAATCCTGTTCGCTCCCCACGCTTTCGTTCCTCAGCGTCAGTATCTGTCCAGGTGGCCGCCTTCGCCACTGATGTTCCTTCAGATCTCTACGCATTTCACCGCTACACCTGAAATTCTACCCCCCTCTACAGAACTCTAGTTCACCAGCTTCAAATGCAGTTCCG
+
FFCGFGGGGGGGCFCC@EGFGG?EFFBCFFGGGGGGGEFGGGGGGGGGGGEFGDGGGFGFGCGFGGGGGGGCF8F7B:FCG<DDFGGGGGEFFGGGGGDFGG@FGGFCFGGGGG8EFGGGAFFGGGGGGGGGGFDGGGGGGDDECGFGFFFFEGGEGFF;DFGFGGC,8:88E=4CDDGFFG=EDEF?+4@@C3CC<FFGFGFFCF68CCDGDF>FF@994B<FC44*5?F*//6<.,4660,(5>A2).())..*.68>AF<?(.-64).6<<4<94:9(
@M02352:288:000000000-CKWC8:1:1101:25098:8046 2:N:0:ATGCGCAG+AAGGAGTA
AATCTTACGACCGTACTCCCCAGGCGGTCTACTTAGTGCTTTAGCTGTGCCACTAACATCTCAAGGATCCCAACGGCTAGAAGACATCGTTTACGGCGTTGGCTACCAGGGCATCTAATACTCTTTGCTTACCACGCTTTCGCACCTGAGCGCCATGGTCACCCCAGACAGTCGCCTTCTCAACTGGTGCTGCCCCAAACAGCTACGAATCTCACCTCAAAACTTTGCATTCCACTCCCCTCTCTCGAACTCTAAACTGTGAGTTTTTGAGGCAGTTCC
+
,,@CFG,@D9:::8-::<F,6C,,C7+7@6,<<FA6C,,,9C<EC9F,CF,CFCE8,6C8<,6,:,,66,CE86=+++,4,,,444,5?=8FGF=++888=,A4AD,5,+B+AFFF9F,38,,,5,,,,,,5,,,3@8=+6++@+@?,,,5C+++5;,3@;,7,3@*,6::>A9D7*;**+4=2,4,,,,*+0)(/)8*)*)*.;;**=;*:+)1:*6(/*7A*3)+.*01**66)(.(,1271),(.4(,).)*)(14))).))).(((,(,08?4>)
@M02352:288:000000000-CKWC8:1:1101:21893:8055 2:N:0:ATGCGCAG+AAGGAGTA
CATTCTTGCGAACGTACTCCCCAGGTGGGTCACTTATCACTTTCGCTTAGCCACTCAAACCGAAGTTCGAACAGCTAGTGACCATCGTTTACGGCGTGGACTACCGGGGTATCTAATCCCGTTCGCTCCCCACGCTTTCGTCCATCAGTGTCAGTACATTATTAGTAATCTGCCTTCGCAATCGGTATTCTGTGTAATATCTATGCATTTCACCGCTACACTACACATTCTATCTACTTCCATATGACTCAAGTCAACCAGTATCAAAGGCAGTTCCATAG
+
FDFFEGGGGGGGGDFFGGGGGGFEGFGGDGGFDGGGGGGGGGGGDGGGEGGGGGGGGGGGGGGGGGGGCFGGGGGGFFGGCFGGGGEGGGGGG7EFGGGDGGGGGGGGDGGGGGGFGGGGGGGGFGGGGGGFGGGGGGGGFGGGGGGGGGGGAFGDGGGGGGGF9FGCGFGFGGGGG4DFFGGGGGCFGGGGGFF<?FFCFGFG*?=CFG@DGF0>G:;@1@E;<FFGFA6@FFFFCEC9>AA4962<FD>F)6:44<FF6AFAB4<2)8?702@:4424)
@M02352:288:000000000-CKWC8:1:1101:7202:8117 2:N:0:ATGCGCAG+AAGGAGTA
TAATCTTGCGACCGTACTCCCCAGGTGGGTTACTTATCACTTTCGCTTAGCCACTCAGTACTCAATCGTACCGAACAGCTAGTAACCATCGTTTACGGCGTGGACTACCGGGGTATCTAATCCCGTTCGCTCCCCACGCTTTCGTCCATCAGCGTCAATATGTTGTTAGTGATCTGCCTTCGCAATCGGTATTCTATGTAATATCTAAGCATTTCACCGCTACACTACATATTCTAACCACTTCACAACAATTCAAGATATCCAGTATCAATGGCAGTTTT
+
FGGGGGGGGGGGGEGGGGGGGGGGGGCFGGGGGGGGGGGGGGGGGGGGGGGGGGGGGGGGGGGGGGGGGGGGGGGGGGGGGGGGGGGGGGGGGGGGDGGGGGGGGGGGGGGGGGGGGGGGGGGGGGGGGGGGGGGGGGGGGGGGGGGGGGGGGGGGGGGGGGGGGGGGGGEFGGGGGGGFFFGGGG6:EE8<CCACEFFGFGFGFFFGDFBCFFFF?F;BFFB=DGFGFFFFFFF>9>B<<BFB<22<???<>>FF2)/6<B9>?FFF9<<B9052):A>)
@M02352:288:000000000-CKWC8:1:1101:8326:8123 2:N:0:ATGCGCAG+AAGGAGTA
CAACCTTGCGGCCGTACTCCCCAGGTGGACAACTTAGTGCGTTAGCTGCGCCACCCACGATTCAAGGCCACAGACGGCTAGTTGACATCGTTTACGTCGTGGACTACCAGGGTATCTACTCCTGTTTGCTCCCCCCGCTTTCCTGCCTCAGCGTCAGTATTTGTCCAGGTAGCCGCCTTCGCCCCTGATGTTCCTTCTAATCTTTACGCATTTCACCGCTACACTGGAAATTCCTCTACCCTCTAACATACTCTAGTTCGCCAGTTAAAAATGCCGTTCC
+
9@EGCGGGGC@+7@CFGGGGGGGEG,6C,;,CFGGG,CF96@FBFGG<EEFGFG<,DFG7,,,?,,B7EFGC8EFFCCEG=E,9?F?F5+:,B=CF,ACF+=FFCDF<B5++8A4@E,5A@,C,:DDEGCF8FF+8+4+@D;,33D,29D,,5@8@CDA@=D,>;,@F6>,?DED*:98;)*;*1/**<+5+C?6C9*3+32:+91;D*18>7ACF?)32,>78:*(*(1/94@66)4<A13:())).6)8<7))9.-*(-(4(,)))-))(5<427(3(
@M02352:288:000000000-CKWC8:1:1101:23062:8135 2:N:0:ATGCGCAG+AAGGAGTA
CATTCTTGCGAACGTACTCCCCAGGTGGCTAACTTAACGCTTTCGCTTGGATGCTCAAACTTACGTCCAAACATCGAGTTAGCATCGTTTAGGGCGTGGACTACCAGGGTATCTAATCCTGTTCGCTCCCCACGCTTTCGTGCCTCAGCGTCAATCAAGGCCCAGATCGCTGCCTTCGCAATTGGTGTTCTATGACATATCTATGCATTTCACCGCTACATGTCACATTCCGCAATCCTCAACCCAATTCAAGATACCCAGTATCCACGGCAATGCTATAG
+
FAFGGGGGGGE7FCFGGGAFGGGGGGFFGGGGGGGAFGGGGGGFDEGGGDCFEGGGG@GGGGGGGGGGGAEFGGGE8FGGGGGGGGCFGGGF,4EFGGD+AFGGFD8::FFGGG9;EGGFFGGGEGEGGGGFGGGDGGDEGGGGFGC0@CEGGGGGGGFFDBCGGCGDCC8CEGGGGDG>AGC,0=*=EFGGGC8@=FAFFG6F4AA@CFFFGA=3C>><?6C67C>FE+A;>D92;3CE9;@,22186>F)<)4B2./4(4:A<<A((-72(4*,0:AA)
@M02352:288:000000000-CKWC8:1:1101:23057:8155 2:N:0:ATGCGCAG+AAGGAGTA
CATTCTTGCGACCGTACTCCCCAGGCGGTTAACTTATCGCTTTAGCTTCGATGCTCAAACTTCCCTCCCAACAACCAGTTATCATCGTTTATGACGTGTACTACCAGCGTATCTAATCCTGTTCTCTCCCCCCCCTTTTGTACCTCAGCGTCATCCAAGGTCCAGTTAGCTGCCTTCTCACCCGCTCTTCTTTCACCTATCTACTCATTTTACCTCCACATCACAGATTCCTCACTCCTCCACCCACATACATATACACATCATCCACGTCACTCCTCTA
+
F9A<EFGFDFC+@:FDGGGGGGGG8,@@+@,EFGGF,EGG8FF,,FGG,C,,,BE@CFFFDFA,,,98,,,B=,C,4,:B,,9,<C,DFF+,,,:B:=,,<B@<<<5,+8?FFC,,C,@F,CA,5<F9D4+4@+>7,,,,8,37,35+44+9+,,,,3,4,,6E8@,,,,59>C4BC;:B+*,=)4**>:,+17+**1;+/4+196F>12++0*)2*)/5/))2*+(2):1+;+(.)()(3(4((-(())).))-8:)).)).)6).((,-(3)*(1().
@M02352:288:000000000-CKWC8:1:1101:5853:8175 2:N:0:ATGCGCAG+AAGGAGTA
TAATCTTGCGACCGTACTCCCCAGGCGGAATGCTTAATCCGTTAGGTGTGACACCGAAGGGCAAGCCCCCCGACGACTGGCATTCATCGTTTACGGTGTGGACTACCAGGGTATCTAATCCTGTTTGCTCCCCACACTTTCGTACCTCAGCGTCAGTATCGAGCCAGTGAGCCGCCTTCGCCACTGGTGTTCCTCCACATATCTACGAATTTCACCTCTACACTTGGAATTCCCCTCACCTCTCTCGAACTCTAGACTGATAGTTTTGGATGCAGTTCCAG
+
EG?FEGGFGGGGGGGGGGGGGGGGGGGGGGGFGGGGGGGGGGGGCGGGGEFGGGGGGGGGDGGGGF7FGG:FFGGGGGGGGFGGFDFGGGGGGGGGGGGGGGFGFGGDEEFGFGFGGGGCDFFGGGFGGGDGGGGGGFGFF*@8DEGGDGGGGGGEGGGGGGFGGCFCFEGFGGGGGGG>DC?ECCFF*=CGFEFF@4646DFGEFFCFG:FC4>?C@?ADF?6CD)0-9@8?*41?FF?)4).4<1:411-)-)/.5)).))-66<1(().3466@<92)
@M02352:288:000000000-CKWC8:1:1101:5843:8190 2:N:0:ATGCGCAG+AAGGAGTA
TAATCTTGCGACCGTACTCCCCAGGCGGAATGCTTAATCCGTTAGGTGTGACACCGAAGGGCAAGCCCCCCGACGACTGGCATTCATCGTTTACGGTGTGGACTACCAGGGTATCTAATCCTGTTTGCTCCCCACACTTTCGTACCTCAGCGTCAGTATCGAGCCAGTGAGCCGCCTTCTCCACTGGTGTTCCTCCAACTATCTACGAATTTCACCTCTACACTTGGCATTCCACTCACCTCTCTCGAACTCTATACTGATAATTTTGGCGGCAGTTCCAG
+
F9FGEGGFFGEGFCFFGFGGGGGG@FEGGGGGGGGGGGGDCGGGGCEGFFFGGGFGGGGG7C7FFFDEEEE@BCC:BC7<FFGGF5EEFGGGFGGFGDGFG98F88=DFE7FFGGG;DFGGGGGFGGGGG;FGGGGGFE9>?EGGE@;@DFC8EE*>,@EEF7:4:,?,?,8CCCDGG4A+;;=;+2>*;8DC);(39;CFGFF.+)2;FF***6/2)52>B,9FG0*4F46*/6A(1>()(5823(2(21..6)9)6*.5)).)642(,(((-7<*-6).
@M02352:288:000000000-CKWC8:1:1101:17685:8219 2:N:0:ATGCGCAG+AAGGAGTA
CAATCTTGCGACCGTACTCCCCAGGTGGATTACTTATCACTTTCGCTTAGACACTGACTGTATATCGCCAATATCGAGTAATCATAGTTTACGGCGTGGACTACCAGGGTATCTAATCCTGTTCGCTCCCCACGCTTTCGTGCCTCAGCGTCAGTATCAGTTTAGTAAGCTGCCTTCGCTATCGGTGTTCTGTGTACTATCTATGCATTTCACCGCTACACTACATATTCTAACCACTTCACAATGATTCAAGATAACCAGTATCAAAGTCAATTTTACGG
+
GGGGGGGGGGGGEGGGGGGEFCFGGEEFGGGDGGGGGGGGGGGGGGGGGGCFGGGGGGFGGGGGGGDGDGGGGFFCEGGGGGG9FB9FFGGGGGGDEGGGGGGGGGCEGGCFGGGAFFFGGGFGGGGCE@EF7EGGGGGGGGGD=FFFGE>=E7FFG;=;EGG9DGD,EFABFFFGGFDBEGGG4EGGEDFGFEFF4>6DCG=F<A8+=BCGFFFBGF@<DA;FFGCFCAFFAF<8<EFFEEEEE39?EF?)?E8@>?F>06:5>49AA4:><4=<F>2:6
@M02352:288:000000000-CKWC8:1:1101:20047:8224 2:N:0:ATGCGCAG+AAGGAGTA
TAATCTTGCGACCGTACTCCCCAGGCGGAATGCTTAATCCGTTAGGTGTGACACCAACAAGCATGCTTGCTGACGTCTGGCATTCATCGTTTACGGTGTGGACTACCAGGGTATCTAATCCTGTTTGCTCCCCACACTTTCGCACCTCAGCGTCAGTATCGAGCCAGTGAGCCGCCTTCGCCACTGATGTTCCTTCCAATCTCTACGCATTTCACCGCTACACTGGAAATTCCACTACCCTCTACAATACTCTAGTTTGCCAGTTCAAAATGCAGTTCCCA
+
GGGGGGGGGGGCFGGFGGGGGGGGGFGGGGGGGGGGFGFGGGGGGGGGGGGGGGGGGGGGGGGGGGGGGGGGGGGGGGGGGGGGGGGGGGGGGGGGGGGGGGGGGGGGGGDGGGGGGGGGGGGGGGGGGGGGGGGGGFGGFEGEGGGGFGGGEGGGGGGGGGDEGGFGFF?FGGGGGGF?AGEGGG7A7BFGGFFFBFFGAFFGFFACCEFGGFFFDBB66A@FGG@FAFFFFFFFBFF??F?AA<?B):A?AFF?AB?2<9??AFBBA2<AAF4)=<2?)
@M02352:288:000000000-CKWC8:1:1101:25091:8231 2:N:0:ATGCGCAG+AAGGAGTA
AACCTTGCGGCCGTACTCCCCAGGCGGTCTACTTATCGCGTTAGCTTCGCTACTCACGACTTAAAGTCACCAACAGCTAGTAGACAGCGTTTACGGTGTGGACTACCAGGGTATCTAATCCTGTTCGCTACCCACACTTTCGCACATGAGCGTTAGTTTTTGGCCAGGGAGTCTCCTTCGCCACTGATGTTCCTTCCAATCTCTACTCCTTTCACCGCTACACTGGAAATTCCACTACCCTCTACAATACTCTAGCTTCCCACTTCACAATGCAGTTCC
+
;FGCFGGGBCFEEFGGGGFFGGGGF7C88FFGGGGAFGC+CFFFGGGGEGEEG8<EFGDFGE<AA,5FGG9EFG<,=FF9F9E,<ACACEGEFC=+4+84?FE<?EFEC@FGD,CE@FDBF?,5F,8+CEF@F,=+=@DGGEE>EGC@E6,:7*5:,,7,@C88F:B****4A++;CGF8<E7<CE,,,5;C?FEF;A@+7++1+++2+;;D6CFG>9:(:;A7*(*(*/*19<<9(,4:>04)6-)))..34979<4),32(463-)62)-296*-6A
@M02352:288:000000000-CKWC8:1:1101:16613:8255 2:N:0:ATGCGCAG+AAGGAGTA
TAATCTTGCGACCGTACTCCCCAGGCGGAATGCTTAATCCGTTAGGTGTGTCACCGAACAGTATACTGCCCGACGACTGGCATTCATCGTTTACGGTGTGGACTACCAGGGTATCTAATCCTGTTTGCTCCCCACACTTTCGTACCTCAGCGTCAGTATCGAGCCAGTGAGCCGCCTTCGCCACTGGTGTTCCTCCGAATATCTACGAATTTCACCTCTACACTCGGAATTCCACTCACCTATATCTAACTCAAGACCAGGCGTTTATGAGGCAGTTCCAG
+
EFGGGGGGGGGFGGGCE@FGGGGEGG@E@FGGGGGGGGGFGGFGGGGFGEGGGGGGGGGGGGGFFFGGFGGGGGGGGGGGGFGGGGGGGGGGGGGGGGGGGC8EFFFEFEGGEFG;EDGDGADGGGGGGFGGGGGGGGGGGGGGGGFFGFFGGGDGGGFGEFFCEGGGGGFGG5CGDC=?;:EEFE6CFFEGG3C;>>5CFFFGFFFDCG3CGFC6+=?AA?169F:D0F?BB=2),8BF2())64)))...42<??BF0(((,413)644:1(87?<2<.
@M02352:288:000000000-CKWC8:1:1101:20966:8295 2:N:0:ATGCGCAG+AAGGAGTA
TAATCTTGCGACCGTACTCCTCAGGTGGATAACTTAACGCGTTAGCTACAGCACTGCACCAAAGTGCAACACTTAGTTATCATCGTTTAGGGCGTGGACTACCAGGGTATCTAATCCTGTTTGCTCCCCACACTTTCGCACCTCAGCGTCAGTATCGAGCCAGTGAGCCGCCTTCGCCACTGGTGTTCCTCCAAATATCTACGAATTTCACCTCTACACTTGGAATTCCACTCACCTCTCTCGAACTCAAGACCAGGAGTTTATAAGGCAGTTCCAGGTTT
+
CFGGGFGGFGGGGGGGGGGGDGGGGGGGGFDGGGGGGGGGGGGG,<FFGGGGGGGEFGGGGGGDGGGGGGGGFGGGEGGGFGGGGGFGGGGEGD>FGGGGGGGGGGGDGGGGGDF=FGGGGGGGFEFEEFGGGGF9FCEGGGGGGFFCEGGCFGGGCGGGGGFGDFGCFGGGGGGGGGGE?D<<CECE7,1;DFFBEFFGFGFDDFFGF7+>DFE=FFFE@BFFGG336CFFFF118@=@@E?>BF?<2:<A<(.>BB@11:><>A2381:3:<?2BB).5
@M02352:288:000000000-CKWC8:1:1101:19040:8311 2:N:0:ATGCGCAG+AAGGAGTA
CATTCTTGCGAACGTACTCCCCAGGTGGGTCACTTATCACTTTCGCTTAGCCACTCAAACCGAAGTTCGAACAGCTAGTGACCATCGTTTACGGCGTGGACTACCAGGGTATCTAATCCTGTTCGCTCCCCACGCTTTCGTCCATCAGTGTCAGTATATTATTAGTAATCTGCCTTCGCAATTGGTATTCTATGTAATATCTATGCATTTCACCGCTACACTACATATTCTAACTACTTCATAATAACTCAAGACAACCAGTATCAAAGGCAATTCTACAG
+
ECGGGGGGGEDGGFFGGF<@8FGGDCFFEGGGGGGFGGGGGGGGGGGGGGGGGGGGGGGGGGGGGGGGGGGGGGGGGGGGGGFGGGGGGGGGGGGGGGGGGGGGGFGGGGGGGGGGGFFGGGFDGGGGGGGFGGGGGF=EEEEGCGGGGGGGGGGGGGGCGGFFFGFGGGGGDE>GGGGFDDGGCGFFFGGGGFF?CFFGFGFGCFFGGDFGFF=BGF>@DFEFCFEGFFFFF=4CEEEFFE?EEFFFFFFF@E;6;0>?BFFFFFF>A(24:?FAFDAA)
@M02352:288:000000000-CKWC8:1:1101:11750:8315 2:N:0:ATGCGCAG+AAGGAGTA
TAATCTTGCGACCGTACTCCCCAGGCGGAATGCTTAATCCGTTAGGTGTGTCACCGAACAGTCTACTCCCCGACGACTGGCATTCACCGTTTACGGTGTGGACTACCAGGGTATCTAATCCTGTTTGCTCCCCAACCTTTCGTACCTCAGCGTCAGTATCGAGCCAGTGAGCCTCCTTCGCCACTGGTCTTCCTCCGAATATCTACGCATTTCACCTCTCCACCCGGCATTCCACCCACCTCTCTCCATCCATAGACTGACCTTATTGGAGGCTGTTCCGG
+
FEGGGGGGGG7FGGGFCGGGFGG:DFGGE+FAEEFADECFCFGGGFFF<BCFGGD6+CC+EF,6,CF,,4?C7C::+F:EE8<BB,,:8B=E+?::,6B+FEG=<,BEEFD=FDF,,,5=@;9DFGD9,@=:F,+3@3EFEEG6DE:DFB6+**3AE,@@B@8*>@<>B,?B2,*4?F>5;D*AC,65,4CCD9+3.8)9)1:;);8)9*8CD8?638),,+/)1>9)37=?F49(,413,3),),()-.()-).9<29??())..64228(((..9<<0,
@M02352:288:000000000-CKWC8:1:1101:19022:8316 2:N:0:ATGCGCAG+AAGGAGTA
CATTCTTGCGAACGTACTCCCCAGGTGGGTCACTTATCACTTTCGCTTAGCCACTCAAACCGAAGTTCGAACAGCTAGTGACCATCGTTTACGGCGTGGACTACCAGGGTATCTAATCCTGTTCGCTCCCCACGCTTTCGTCCATCAGTGTCAGTATATTATTAGTAATCTGCCTTCGCAATTGGTATTCTATGTAATATCTATGCATTTCACCGCTACACTACATCTTCTAACTACTTCATAATCACTCAAGACAACCAGTATCAACGGCCATTCTACAT
+
GDGFGGGGGGCFGEGGGGGG?FEFGG?FEGDFGGGGFFFGGGGGGGGGEGGGGGGGGGGGGDC@+DFG@,FFGFGFGCF?CEDCCF7FGFGF7BFCEEGDFGGGGGGE@BEEEGG;EDFFFGFFFGGFDDEGGC7>CFFGGGGCCF:CFGD7;2E,<EEFAFGE>FFGGCF9EF>FG*;*9DG,;CFGGGGGGCC*;FFC9EFG?FFFGGAF7A(8E8@4(1.=4+1;<A+++0)/;34C)9)1<)?@<<@1)3363?32(6)6)).(-(((-37)05<))
@M02352:288:000000000-CKWC8:1:1101:17104:8317 2:N:0:ATGCGCAG+AAGGAGTA
CAGTCTTGCGACCGTACTCCCCAGGTGGGATACTTATCACTTTCGCTTAGTCACTGAACCGAAGTCCAACAACTAGTATCCATCGTTTACGGCGTGGACTACCAGGGTATCTAATCCTGTTCGCTCCCCACGCTTTCGTCCCTCAGCGTCAGTATATACGTAGTAGACTGCCTTCGCAATCGGTATTCTAAGTAATATCTATGCATTTCACCGCTAACCTACTTATTCTATCTACTTCCATATAACTCAAGTAAATCAGTATCAAAGGCAGTTCCATCGTT
+
GGGC@FGGGGCGF@FGGGGGGGFEFGGGGGGFGEGFGGGGGGFEDFGFEFEFGFGFGGDFGGGGFFCF<CFGGGG9FEAFFG9ACDFGGGDDGGEGDDG<EDGGGGEFGFGGGFGGGF9AE;C::F7DGGDFGF7FGGDGGDFFGGGGG8EGGGCFFFGGGGCGGFD,EFFGGGGGGGGFFDCED>FGCECFGFC*98CGFG8+/=BDFGF7CEBD5)(9()/11;?F3+1:1@>?CCFE?.5<CC4)7:B))6)*))*6-).5<<A<2::?<6=A@4::8
@M02352:288:000000000-CKWC8:1:1101:17106:8336 2:N:0:ATGCGCAG+AAGGAGTA
CAGTCTTGCGACCGTACTCCCCAGGTGGGATACTTATCACTTTCGCTTAGTCACTTAACCGAAGTCCCACAACTAGTATCCATCTTTTACAGCGTGTACTCCCAGGGTATCTAATCCTGTTCGCTCCCCACGCTTTCGTCCCCCACCGTCAGTATATACGTCGTATACTCCCTTCTCACTATCTATTCTATGTAATATCTATGCATATCACACCTACACTACTTATTCTCTCTACTTCCATATAGCTCACGTCAATCAATATAAAAACCCGTACCTTCTTT
+
GG,,6CFGGC+@@BFGGGGGGGGGFFFF+BFFGGGG<,,CFGGGGGGG7E9CCFGAF9E<+@++CF5,CCF8=<,EE9F,,,9?6,,FA5,,,8BC4,<,5,,4,++,,B?F,,A,,4,C9,44+,++@@C+>::D,336++,++++6@6++7@E,E,,,@,+34,8,37>>6,0*=+5=B+,@;;73@,,+5*+286=F>F+=/=+++,4**::;@)-/(;*141/+9++1*+1).9).93)))1.3))(((((+).*167))).)(((-(,(0)/2)).
@M02352:288:000000000-CKWC8:1:1101:21790:8377 2:N:0:ATGCGCAG+AAGGAGTA
TAACCTTGCGGCCGTACTCCCCAGGCGGTCTACTTAATGCGTTAGCTTTGACAAACAGAACCGAGGTTCCGAGCTTCTAGTAGACATCGTTTACGGCGTGGACTACCGGGGTATCTAATCCCGTTTGCTCCCCACGCTTTCGTACATGAGCGTCAGTGTTGACCCAGATGGCTGCCTTCGCCCTCGGTATTCCTTCAGCTCTCTACCCATTTCACCCCTACACCTGACATTCTCCCACCCTCTATCCCCCTCTATTTTGCAATTTCGCAATGCAGTTCCC
+
FCFGGGGGGC>GB@FGFGGG@FG7@FFCFGEFGFGF,CCF:FG7BFCFCFG,C9,:E<,6E866=+CFFFE7+@C8CBAFFGFFE,EGGGGGFEC?FFGGGGG5ADF7F@EEGGGFCC=FFF7FCG7EFGFGCEG:E*@5DEF3D75B,>E9>C*=>BFE@;EGGG7,2?,:C*:<CCF)51**;***3=?FCEF936+3)@FG)9*9*21?:F59*0(42/400*(*)1**884:(30((34>44(,(-7:B))*6<*5)-).6).(1(,)(.*-*.))
@M02352:288:000000000-CKWC8:1:1101:26654:8442 2:N:0:ATGCGCAG+AAGGAGTA
CAATCTTGCGATCGTACTCCCCAGGTGGGACACTTATCACTTTCGCTTAGTCACTGAGATAAATACCAACAACTAGTGTCAATCGTTTACGGCGTGGACTACCAGGGTATCTAATCCTGTTCGCTCCCCACGCCTTCGTCCATGAGCGTCAGTACATACGTAGTAGACTGCCTTCGCAATCGGTATTCTGTGTAATATCTATGCATTCCACTCCTACACTACACATTCTATCTACTTCCATATGACTAAAGTCAACCAGTATCAAAGGCACTTCCATAGTT
+
E@,,66C,,@+CDEFFCFFG8@FCGC69@FE@AEFFCFGFGGGEF,@FFF6EEGG,C,:CFCGC<9<FFD@CF6CFCCCA,CCC?BECEG7=+7>++8,CAEDF8+=9=BFFFFFGG,99CA@DBEG+8>E7B+3+8DGGCCF9EFGD+=>EGGFADADD@:8@;<;>B,,,,2=*?D5097**;>2,2,2C@EF?<9:+++4+9A+++4;+*;0;FA=4.63)0;?F?F=67+))1)7C<5)))974)5;).7<A3757)16<)7/5(,(())92/42:<
@M02352:288:000000000-CKWC8:1:1101:9405:8495 2:N:0:ATGCGCAG+AAGGAGTA
CACACTTGCGTGCGTACTCCCCAGGTGGGTCACTTATCACTTTCGCTTAGCCACTCAAACCGAAATTCGAACAGCTAGTGACCATCGTTTACGGCGTGGACTACCAGGGTATCTAATCCTGTTCGCTCCCCACGCTTTCGTCCATCAGTGTCAGTATATTATTAGTAATCTGCCTTCGCAATTGGTATTCTATGTAATATCTATGCATTTCACCGCTACACTACATATTCTAACTACTTCATAATAACTCAAGATAACCATTATCAAAGGCACTTTTACGG
+
GFGGGGGGGGGGCFFGG8FFFGFGGGFDDEGGGGFFGGGGGGGGGEGGGAFGGGGGGDAFGGGGGFGG?FGGCCFGGGGFGGGGGGDGGGGGDFGCGDGGGFGGGGGG7FEEGGGGGFGGGGGGFG@>@8CDEGGGGGGDFGGGGG99FFGGGGGGGFGGAEGG;F;;EAFFFGGGGG5BDGGGGF9DCGFCFEFEEFFFFGFGFFFGGG67:;@>*)63:6@FF7);CFFFFFFC;C)45976?C?@4@@@3.)A?@FF);A)))64<(4((.92@B82(
@M02352:288:000000000-CKWC8:1:1101:28782:8549 2:N:0:ATGCGCAG+AAGGAGTA
CATTGTTGCGAACGTACTCCCCAGGTGGGTCACTTATCACTTTCGCTTAGCCACTCAAACCGAAGTTCGAACAGCTACTGACCATCGTTTATGGAGTGGCCTACCAGGGTATCTAATCCTGTTCGCTCCACACGCTTTCGTCCATCAGTGTCAGTATATTATTTGTAATTTGCCTTCCCACTTGGTCTTCTATTTAATCTCTATGCATTTATCTGCTACACTACATATTCTAACTACTTCATAATAACTTAAGACATCCCGTATCAAAGGAAAGTATACAG
+
GGC,,=CFFEC@@CFFFFFFGGGGFFFG>@E8FFFFGGF@FDEF,FFDFFDEDGGDEGG@FC76+AFD@<EFCFC8C,:,CE<FB?,,,A=,,5,,:E<+,9A<,,98B,=F9C;,,,94,95:=+@E+,=F>@CF=6,@ECC>A,,6@;,==DF==,CD,3,3>F,>,,37,4=CC+;:**@,;@,@7@,+5*B*;9+2+=:9E4>F:=++++2+2=6*-=>F*=*18B18++4634C;?EC??7?@E).4))/;)7)(((.((.)/)/(/((1)1)9?)
@M02352:288:000000000-CKWC8:1:1101:15039:8581 2:N:0:ATGCGCGG+AAGGAGTA
CAATCTTGCGATCGTACTCCCCAGGTGGGACACTTATCACTTTCGCTTAGTCACTGAATAATTCCAACAACTAGTGTCCATCGTTTACGGCGTGGACTACCAGGGTATCTAATCCTGTTCGCTCCCCACGCTTTCGTCCATGAGCGTCAGTATATACGTAGTAGACTGCCTTCGCAATCGGTATTCTGTGTAATCTCTATGCATTTCACCGCTACACTACACATTCTATCTACTTCCGTATAACTCAATTCACCCAGTATCAAAGTCAGTTCCATAGTTAA
+
FF<ECFGFGGGFFGFGGFGG<@F@FF8CCF@EGGGGFGDEGFCGGGFF@DFGFGGGCEC,,EFFFFFFGFFGGFE,CF,@<FB=FFGGG7F@FEC7EFEGCGF7:FCEFGFCFGDG9@FFCG7EEGGDGGGGGGGGF=CECFCFGGGGGCFDE,E=D=F9EFD;;CFGGGGFGGDDD>?55?F>FFBEGGFGCEAEFAFFFFFG<C+=DGFD78=AGC:E=A36:@5C?ACFFF?64;E6@35C3.=;)9>C)/,826*)6))6))62-6).4)=<74<A6
@M02352:288:000000000-CKWC8:1:1101:3156:8603 2:N:0:ATGCGCAG+AAGGAATA
CAATCTTGCGACCGTACTCCCCAGGCGGTCTGCTTATCGCGTTAGCTTCGCTACCCACGTATCACATCCACAAAACACTAATAAACAGCGTTTACCTTCTTGACTAACCAGGTAACTAAACCTGTTCGCTACCCACCCTTTCGCTCCTTCACGTCCATTACTGAGCCGGGAGTCGGCTTCGCCACTCATGGTCCTCCAGATCTCTACGCCTTTCAACTGTTCCCCTAGGCTTCCCGTGCCCTCTCCAACCATCTAACCCTCCATGTCTAAATGCCATTCC
+
,C@A,CFGG:++8BFGGGGGGEGDGCFG:+B,CEFC,<FG+FFCFGG<,@86FGEG98CC6A,C5,,,,,:,4,,,,C,4,<,,,,5,,+BFC7,,,5,5,C:,5C,B,,:??5,8,,A,,A>,5C,++38>FG9:++3@B,+6+3+3,3,43@4++7@;,,,,,7,>E7>*6C**:*/6)1AG5C,,51+;7=F4;46**2+1)++:)/0:>651<1(1)+)*9>->())006((,((((.((,4<(,((.,)6*).)(,434)66<)).6-6:76)).
@M02352:288:000000000-CKWC8:1:1101:3167:8624 2:N:0:ATGCGCAG+AAGGAATA
TAATCTTGCGACCGTACTCCCCAGGCGGACTACTTATTGCGTTAGCTTCGCTACTCACGGAATATATCCACAAACAGCTATTAGACAGCGTTTATGGTGTGTACTACCACGGTATCTAATCCTGTTCGCTACCCACACTGTCGCACATGGGCGTCAGTTACTGACTCGGGAGTCTCCTCCGCCAATGATGTTCGTCCAATTATCTACTTATTTCACCGCTACATCTGGACCTCCACCCCCCTCTCTACAACTCTCGCCCGCCAACTCTCAAAGATATTCC
+
,FF,,CFFF++8@CFDFFGGGGFGG87B+@FEFEFFA,CEFGG,:9FEEFD@7FF8FF,F+,:F,,:CFG<<ECFC,,C?,EAE,C,,,++8@<,A,C,=:,?F<F,,,,++4:A,E,7EA,C,:8,+3@8:DF?+3+6,8788=8EC,,+5:;5*;,,5E=,,7,7@*11:1<++3+*32**/),4,>,>=D(:12)+++11+)1@D+<+++;)3+.3,(2.+++.2)))0651,((-(,-4(()65))),5)))(-)-(7((((...))-)(*)9).)
@M02352:288:000000000-CKWC8:1:1101:6831:8635 2:N:0:ATGCGCAG+AAGGAGTA
CATTCTTGCGAACGTACTCCCCAGGTGGGTCACTTATCAATTTCTCTTAGCCACTCAAACCGAAGTCCGAACAGCTAGTGACCATCGTTTACGGCCTGGACTACCAGCGTATCTAATCCTGCTTGCTCCCCACCCTCTCGTCCATCAGTCTCCATCTATTGTTAGTGATCTTCCTTCGCAATTGGTATTCTATGTAATATCTATGCATTTCACCCCTACACTACATATTCTAACCACTTCACACTACTTCATGATAACCACTATCAAAGGCAATTTTACGG
+
GGGGGGGGGGGGF7DFGGGGFGG@DF8CGG@FAFGGGGGCGGGGGGGFCFFGGG8EEFCCG@7:+DFF7FCG7FF8CFF,CF,E<F:=FF?,,4@:FF<B,<F8F,,,+8BB=E9E;=FD,,4,5+CE8D+:F+FA+@ECG8C8FF9=F,@E9BE8=FFFDFDFA=@EGGG,>BFGGD950<A,*@,ECED7EEFFA6+=BGFF<A+B7=++23)24/257+(;*+*+8+8=++5;@E4;E=3(33(94)9))).@CE)7(/(/>).7)((44:*-8)5(-
@M02352:288:000000000-CKWC8:1:1101:28145:8651 2:N:0:ATGCGCAG+AAGGAGTA
CATTCTTGCGAACGTACTCCCCAGGTGGGTCACTTATCACTTTCGCTTAGCCACTCAAACCGAACTTCGAACAGCTAGTGACCATCGTTTACGGCGTGGACTACCAGGGTATCTAATCCTGTTCGCTCCCCACGCTTTCGTCCATCAGTGTCAGTATATTATTAGTAATCTGCCTTCGCAATTGGTATTCTATGTAATATCTATGCATTTCACCGCTACACTACATATTCTAACTACTTCATAATAACTCAAGCTAACCAGTATAAAAGGACATTCTACAT
+
GGGGGGFC9@:FCCFGCGGGGEG,DF8,+FCFFGGDGFGGGGGF>FGGGGCFAFF<FGFFGDEG+FFGDDFFG8F=CFGAFECFGGCFFFGGD@C@FCF:FEG,=?DCC?FFGFA9@=,FEAE<:+8@6DCFG7BCGDDBEEEGC>,2@9<E>CFDCCFGGCGAFFF;DF;,;ECF5;7:?DCFAF7<DFFGF?B4?AFD9CAGC4=8DF:B8?@DCBFE@13)*;CD?F7A+8>E@<3;7)5.577;;;3;)/.165;?145))))6--((.4@AF<B9)
@M02352:288:000000000-CKWC8:1:1101:10417:8669 2:N:0:ATGCGCAG+AAGGAGTA
TACGCTTGCGCGCGTACTCCCCAGGCGGTCAACTTACTGCGTTAGCTGCACCACTGCTCCCTTGAATGGAACCAACGGCTAGTTGACATCGTTTACGGCGTGGACTACCAGGGTATCTAATCCTGTTTGCTACCCACGCTTTCGCACCTCAGCGTCAATTTTTGTCCAGTGAGTCGCCTTCGCCACTGGTTTTCCTTCCGATCTCTATGCATTTCACCGCTACACCGGACATTCCACTCACCTCTCCCAAATTCTAGTTGTCCAGTATCGGATGCAATTC
+
FFGGG;FC@:@FCFF@FGFDGGF7<FECCEGCFGG9,CFGGFGEGGGGG8FF8FAF,,FGGGGF,AEFFGGGGFCEFFGEGCFF,E<9BC@+F7DFC@FC>C7BF<DFFF>FEGGCGG,FFGGAFFFEFC9CGGF:@8+>:*,5CCEGFG87F*?>>E9DGGFGGFFC6<2<,=D457/:F*CG*:ECF90**98CEFFD)*=576C7*<6:>B>FGFF>9:>FGGB:1)7F4@9<B<0,8?21)423<(449A682:*-).69::)).,(-29>A4A)6
@M02352:288:000000000-CKWC8:1:1101:4265:8689 2:N:0:ATGCGCAG+AAGGAGTA
TAATCTTGCGACCGTACTCCCCAGGCGGAATGCTTAATCCGTTAGGTGTGACACCAACAAGCATGCTTGCTGACGTCTGGCATTCATCGTTTACGGTGTGGACTACCAGGGTATCTAATCCCTTTCGCTACCCTAGCTTTCGTCCCTGAGTGTCAGTTACGGCCCAGTTGAGCGCCTTCTCCACTGGTGTTCTTCCCAATATCTACGCATTTCACCGCTACACTGGGAATTCCCTCAACCCCTACCGTACTCTAGCTATCCCGTTCCCACCTCTTTTCAGA
+
FFGGGGGGGGEGDFGGGGFFGGGGFGGGGGGGGGGGFCAFGGGDDFGGGGGGGGGGGGGGFGGGGGGGGGGGGGGGGGFGGFFCFGGGGGGGGGGGGGGGGGGGGGGG?EEGGGGGGGGGGGGGGD>CEGGCGGGGGFGGGGGGGCEDCGGGDFFFGGGGD>EE>CFCF9,DEEDGGGF*+5;CCCCC,:EGGFF::AFF;CFGFFFGDEFGGFEB53,69A@66C09(5AFF=4;:?:(,8????9:::14>B<FA<4.3)(4:(.)).3(4<*-15<45
@M02352:288:000000000-CKWC8:1:1101:8054:8701 2:N:0:ATGCGCAG+AAGGAGTA
TAATCTTGCGACCGTACTCCCCAGGCGGAATGCTTAATCCGTTAGGTGTGTCACCGAATAGTATACTACCCGACGACTTGCATTCATCGTTTACGGTGTGGACTACCAGGGTATCTAATCCTGTTTGCTCCCCACACTTTCGCACCTCAGCGTCAGTATCGAGCCAGTGAGCCGCCTTCGCCACTGGTGTTCCTCCGAATATCTACGAATTTCACCTCTACACTCGGAATTCCACTCACCTCTTTCGAACTCAATACCAGGATTTTAAGACGCCGTTCCAG
+
FAFGDFGFGEGGGFGGF<FFGGF@DG:+CFGGFGGGCGGGGGGGGGGGGGFGGCFEGCEGGGGGGDFGGEFGGGFGGG+EFFFGGGGGGGGGGGG+FCGEG9FEFGFFGGGG@FFFFDGGGGGFGGFGGGGGGFGGGFCDEGG6EE6CGFGC>CEECEC;3DFEGFCFCCFGFDGDGGGF>?=EC<=C8CEFG.;3()./);C76FF3CF:FF7<*+;87)*(*95(9(7?=674<B:0:<0))6>,4,.()58)*,56?0:0<?42:9))(-()-).:9)
@M02352:288:000000000-CKWC8:1:1101:18980:8719 2:N:0:ATGCGCAG+AAGGAGTA
TAATCTTGCGACCGTACTCCCCAGGCGGAATGCTTAATCCGTTAGGTGTGTCACCGAACAGTATACTGCCCGACGACTGGCATTCATCGTTTACGGTGTGGACTACCAGGGTATCTAATCCTGTTTGCTCCCCACACTTTCGTACCTCAGCGTCAGTATCGAGCCAGTGATCCGCCTTCGCCACTGGTGTTCCTCCAAATATCTACGAATTTCACCTCTACCCTTGGAATTCCACTCACCTCTCTCGAACTCTAGACTGATAGTTTTGGAGGCAGTTCCAG
+
FG,C@FFFDF@CCC@FFDFGGGGGFFGGEGGFFGGFGGGGGFGFGCFFGGGDFGGGGGGGGGGGGGGGGGGGGG+CFGGGGE<EDFGGGFGGGGCGGGGGGFFFFGGG8CFG?@FGGGGGGGDFFGGFGGGGGGGGGGGGGGGGGG:DGGF>CEEEGC;@*@8EGFD>DF,?FEG>;DG;ADEGGGGGGCGFF?FFDFFG+@F77AFDGGFGGFFF9FE33+(/;5(7;FFFFFA47(24.3.32<?B0:1.245*62))5).6:49(4(.(42<?6)-6.
@M02352:288:000000000-CKWC8:1:1101:26485:8746 2:N:0:ATGCGCAG+AAGGAGTA
TACACTTGCGTGCGTACTCCCCAGGCGGTCAACTTAATGCGTTAGCTGCGGCACCGATCCGCATTGAACCCACACCTAGTTGACATCGTTTACAGCATGGACTACCGCGGTATCTAATCCCGTTCGCTACTCCCGCTTTCGCACCTCAGCGTCAGCATTGGCCCACTAAGCAGCCTCCTCCGTCCCTCTTCCTTCCACTCTCTCCTCCGTTCTTCACTACACTGGTAATTCTTCTTCCTTCCACCACACTCAACTTCACCAGTTTCTTCTGCATTTTCTCG
+
,EE9CFGGGGFFBCFGGGGGGGGGGFGGC@F<FGGD,EEFGGGGGGGFGFEGBC,FE+8,,,+,,,::CFG+B8=F?4,C@B<<FGG+A,++55,B,,,8,8=FE,++83+++C;9,@,,8@,>,33B8E,@,@CG++:E@5***,@91D8:>E5,>?F,,>B*:*64,,,,6480*;*)2)3;)*3*3=C@7);@3+;C66**6+)0)/02**)*3=282:)*0*.7)****1-.).--4,)61((,3.4<(,)*.)*.).9)66))--)-6)0)*.).(
@M02352:288:000000000-CKWC8:1:1101:12389:8780 2:N:0:ATGCGCAG+AAGGAGTA
TAATCTTGCGACCGTACTCCCCAGGCGGAATGCTTAATCCGTTAGGTGTGACACCAACAAGCATGCTTGCTGACGTCTGGCATTCATCGTTTACGGTGTGGACTACCAGGGTATCTAATCCTGTTTGCTCCCCACGCTTTCGCATCTGAGTGTCAGTGTCTGTCCAGGGGGCCGCCTTCGCCACTGGTATTCCTTCAGATCTCTACGCATTTCACCGCTACACCTGAAATTCTACCCCCCTCTACAGCACTCTAGTTCACCAGTTTCCAATGCAGTTCCGA
+
GFFFDGGGDE@GEGGFGGFEFGGDGDCFGGGGGGGGGGGGGGEFGFGCECFFGGGGGGGGGGGGGGGGCGGGFGGGGDF8ECEGFGGFGGGGGGGGGGGGGFGGGGCEGGDGDFGGGGGGGGGGGEFGGGGGEFEDGEGGGGEC>GGGGGCFGGGCFFGGGFGGGFAEEECEEEDDDGGF49=?FG6C9ECDFEFEFF=@6++:6CFGDEDGGF<A=>;2>F8FGG:7AF?FFFBA:?072,4<42408:2:>AA9<9F<AF<>466)-:<2294<=::1(
@M02352:288:000000000-CKWC8:1:1101:24124:8806 2:N:0:ATGCGCAG+AAGGAGTA
TAATCTTGCGACCGTACTCCCCAGGCGGTCTACTTAACGCGTTAGCTCCGAAAGCCACGGCTCAAGGCCACAACCTCCAAGTAGACATCGTTTACGGCGTGGACTACCAGGGTATCTAATCCTGTTTGCTCCCCACGCTTTCGCATCTGAGTGTCAGTGTCTGTCCAGGGGGCCGCCTTCGCCACTGTTATTCCTTCAGATCTCTACTCATTTCACCGCTACACCTGAAATTCTACCCCCCCCTACCGCACCATAGTTCACCAGTTTCAAATGCCGTCCC
+
F<FGFGGGGG@GCGGDGEAEFGEFGGGGCEGGGGGG<CBFGGGCEF9BEGCDC7FCFFGGGGGGGGGDFGGGGGGGGGFGFFFCGGGGGGGG<FG7=CGCFGGGGGG8BDCCDF8EFFEDFFFG>DD8,ECFF7>FGEED*@C8ECEFCFF99BEEFDFGGCCGG,@D,6=BEEDDCDD457EG*<C1>+AFF?FCFFFCFG?*)/9**+*:C4<7+.((,0.?F7057?4*1966<:(20,(-,(,217(,())/-)16:A)4-:444<2<A))(0(43
@M02352:288:000000000-CKWC8:1:1101:24765:8811 2:N:0:ATGCGCAG+AAGGAGTA
TAACCTTGCGGCCGTACTCCCCAGGCGGTCAACTTAGTGCGTTAGCTGCGCCACCCACGACTCAAGGTCACAGACGGCTAGTTGACATCGTTTACGGCGTGGACTACCAGGGTATCTAATCCTGTTTGCTCCCCACACTTTCGTACCTCAGCGTCAGTATCGAGCCAGTGAGCCGCCTTCGCCACTGGTGTTCCTCCAAATATCTACGAATTTCACCTCTACACTTGGAATTCCACTCCCCTCTCTCGAACTCTAGACTGATAGTTTTGGAGGCAGTTCCA
+
<<FFFFFCFG7CFGFCFFGGGGEFF?+@FFGGGFGGGGGDEGG@FGFGGGGGCFGEGGGFGEGGFGGGGGGGGGGGCFDGFFEGGGGGGGGGGGGGGDFEGGGFFGGGFGDGEFGGGACFGDFCBFGGGGFF>FGDEC?C,@*@EGGGGG?9>EEGDFGGF>D>CFCGG9C?FC<CGGCAFDGGGGFFEEC:@<+6@59+;2:CEAA*9:@FC45BC72))*)<**)2)8?)*94<4:(131112),(,462-6:7).6)5:)).664(-.,(()37:A).
@M02352:288:000000000-CKWC8:1:1101:10578:8891 2:N:0:ATGCGCAG+AAGGAGTA
CATTCTTGCGAACGTACTCCCCAGGTGGGTCACTTATCACTTTCGCTTAGCCACTCAAACCGAAGTTCGTACAGCTAGTGACCATCCTTTACGTCGCGGACTACCAGGGTATCTAATCCTGTTTGCTCCCCACACTTTCGCACCTCAGCGTCAGTATCTTTCCAGGTGGCCGCCTTCGCCACTGATGTTCCTTCCAATCTCTACGCATTTCACCGCTACACTGGAAATTCCACCACCCTCTACAGTACTCTCTTCGACCAGTTCAACATGAAGTTCCATG
+
GGG<FGGFGGDEFGFGGGGGGGGEF<6C+@<CFGGGFF<F<FF,BFGCCEGGGG8CFGGGG>6F:DFF7,6C,9<<EEC?<E9,BF,,CB?E,,:++@+>:F,AFEAC:F,,CEFA;EE9,8E<F,EF?FC,@3C,6=D6@+63=B@+A8+@:CD,:@F,DF9;,,3,65,B5EG?C*95@D8,249,1,>DCB44*1A>FDFD()=**=ACF*,::)4)(;30074+)86/@5<:033:1262)6<A<96))6<5<()-294)65),(()6))*6?A))
@M02352:288:000000000-CKWC8:1:1101:13702:8924 2:N:0:ATGCGCAG+AAGGAGTA
TAATCTTGCGACCGTACTCCCCAGGCGGAATGCTTAATCCGTTAGGTGTGTCACCGAACAGTATACTGCCCGACGACTGGCATTCATCGTTTACGGTGTGGACTACCAGGGTATCTAATCCTGTTTGCTCCCCACACTTTCGTACCTCAGCGTCAGTATCGAGCCAGTGAGCCGCCTTCGCCACTGGTGTTCCTCCAAATATCTACGAATTTCACCTCTACACTTGGAATTCCACTCACCTCTCTCGAACTCTAGACTGATAGTTTTGGAGGCCGTTCCA
+
E9DFGCGGGGGGEF@FFDFGGGGGGFGGGGGGGFGFGGGFGGGDGGGGFGFFEGGGDGGEG<FGFEGGGEFG@FGEFGGFE<FGDGGGFGGGGGGEFDGGGGGGGGGF87FGF@FFFF9FGGFGGGGDFGGGEGGGGFDEDGGGGG,=FGFEEGDGFGGC8F7CBFFEGGGGGDCGCD?;BD=EC?C>E7CFGFF@@4A7@CFFF8>3*>511+9A+;@36=@4C*57<?4@48))4:(()(.828(41(2)4496)-054:)-)69,1:(((,),7314
@M02352:288:000000000-CKWC8:1:1101:11882:8951 2:N:0:ATGCGCAG+AAGGAGTA
TAACCTTGCGGCCGTACTCCCCAGGCGGTCTACTTATCGCGTTAGCTTCGCTACTCACGGATTAAATCCACAAACAGCTAGTAGACAGCGTTTACGGTGTGGACTACCAGGGTATCTAATCCTGTTCGCTACCCACACTTTCGCACATGAGCGTCAGTTACTGACCAGGGAGTCGCTTTCGCCACTGATGTTCCTCCAGCTCTCTACGCATTTCACCGCTACACCTGGATTTCCACTCCCCTCACACAAACTCTAGCCTGCCACTTGTAAATCTAACTCC
+
A@BFFFGGGGGEEE@-BEFG8FC:CFD:FGGFGGGGDFGEGFEEECFGGEFGG7FFGGF7:F?FGGGGGGGFFFGGF?FGGFG9FFECCEGGDFGGGGGGGDG?FFG8FGG:A8DFCGFFGG,AFFCBEEGGCGGGDE8EFG6E>EGFEG,@BCECGGGGGGGAFF,8>7**>,*)*28=):EE<CC,,+3:@):335F*02;C3:67)=B:7@<+@.(,9><5CG052*//9*)-58((-.((..,4(.,).64*6(9((4))(-)).).:))16*66,
@M02352:288:000000000-CKWC8:1:1101:21384:9031 2:N:0:ATGCGCAG+AAGGAGTA
TAACCTTGCGGCCGTACTCCCCAGGCGGTCTACTTATCGCGTTAGCTTCGCTACTCACGGATTAAATCCACAAACAGCTAGTAGACAGCGTTTACGGTGTGGACTACCAGGGTATCTAATCCTGTTCGCTACCCACACTTTCGCACATGAGCGTCAGTTACTGACCAGGGAGTCGCCTTCGCCACTGATGTTCCTCCAGATATCTACGCATTTCACCGCTACACCTGGAATTCCACTATCCTCTGCTGTACTCTAGCCTGTCAGTTCTAACTGCAGTTCC
+
AFGGGGGGGG7FGGGGGGGGGGGGGGGGGGGGGGGGGGGGGGGGGGGGGDGGGGCFAGGGGGGGGGGGG<FEGGGGGGGGGGGEFFF<FCGGGGGGGGCCEGGGGGGGGG7CFGGGGGGGGGGCGGCEEEGGGGCFEGGGGGCEGGGGFDC<EEGGGGGFEFFGGCCBE7FDGGDGDGGF):EEGGG7C?FDCEAC@FF7=CFGECFCG58CFFEFFD99BFFFGG250??@F4<AFFFF?AF<?<A?BADFFBD=<747<?4<ABA))4<>2<F>FA>2
@M02352:288:000000000-CKWC8:1:1101:15222:9054 2:N:0:ATGCGCAG+AAGGAGTA
CATTCTTGCGAACGTACTCCCCAGGTGGGTCACTTATCACTTTCGCTTAGCCACTCAGCCTTACGGCCGAACAGCTAGTATCCATCGTTTACGGCGTGGACTACCGGGGTATCTAATCCCGTTCGCTCCCCACGCTTTCGTCCATCAGCGTCAGTATATTGTTAGTGATCTGCCTTCGCAATCGGTATTCCATGTAATCTCTAAGCATTTCACCGCTACACTACATATTCTAACCACTTCACAATAACTCAAGCTAAACTGTTTCAAAGGCAATTCTACCG
+
FFGGGGGGGGGGGGGGGGGGGGGEG<FGDGGFGGGGGGGGEFGGGGGGGGFFGGFGGGGGGGGGGG7>CFEGGCGCG<EFCGFFGGCD,:B<BEE@FGECGDGGGDGGG>EFFGGGD,ECCFDFC7CFGGCCG:FFGGCCGDEEGG6CFGGDCEGGGGGGGFFE?<B@FCF,DC*=F496):A5C::;FFGG@?AE37C@+;F7);ACGDF>+;35/.73;CBFGCAF>FF?4FBB?FFF<?BFF2A<)4<?)5)1646)-<).)6<)::(41762*.))(
@M02352:288:000000000-CKWC8:1:1101:17015:9056 2:N:0:ATGCGCAG+AAGGAGTA
TAATCTTGCGACCGTACTCCCCAGGCGGAATGCTTAATCCGTTAGGTGTGTCACCGACAAGCATGCTTGCCGACGACTGGCATTCATCGTTTACGGTGTGGACTACCAGGGTATCTAATCCTGTTTGCTCCCCACACTTTCGCACCTCAGCGTCAGTATCGAGCCAGTGAGCCGCCTTCGCCACTGGTGTTCCTTCCAATCTCTACGCATTTCACCCCTACACTGGAAATTCCACTACCCTCTACAATACTCTAGTTTGCCAGTTCAAAATGCAGTTCCCA
+
FFGA<EFGDFGGEEGFFFFFGGGGFGGCCFGGGEEGFFF,CFGGGGGGGGGGGG9:FEDGGGFFFFGGGGGGDGFCEGGFGFGGGCDGGFGGGG7F=FF+?FFGFGFFEGGE@CDF;EFGGGGGGGCGGGGGGCGEEFGGFG>CE7EFGGGGCEECF=@E@FGGGFGGDGEFFCDGDG=5ADGGCG=A*A8DGCFF;AA+.:ACEC3C5C:C:156*54616??FGF42?BF?=<<(576>BFF<642<?DBFF2/54*6)9?F>>B<A<5<ADB<6<9.)
@M02352:288:000000000-CKWC8:1:1101:27376:9084 2:N:0:ATGCGCAG+AAGGAGTA
CATTCTTGCGAACGTACTCCCCAGGTGGGTCACTTATCACTTTCGCTTAGCCACTCAGACCGAAGTCCCCACACCTAGTGACCATCGTTTACGGCGTGGGCTACCCGGGTGTCTACTACTGTTCGCTACCCACCCTTTTGTCCATCACTGTCAGTCCATTATTAGTAATCTGCCCTCTCAATTGGTATTTTATGTATTATCTATGCATTTCACCGCTACACTCCATATTCTCACTCCATCATCATGACTCACGATAACCAGTACACAAACCAATTCTACAA
+
FD<F9F<CCC:6@+6CC,CFG7CFGGGG+7C,,CD<C@@EFG9F:BEF,CFAE,,6CFEC@7+FFDEG,6,@C,6,,,C,C<,B<,,9AF+,B:++@>++B<,,A,>+@4+@AAA6,,9,6C,,6+++6DB:F+@@,,,,3,5,,@@6AF:C,,33,3@;CFD,,@,3,,5,,@*7;*44+5:,*5,>@,>+=<:1*44+BFFG*+B7CF+B88(6*.(78+()2@3:)1++12).,)).)))).))..96((,4B()62().))).((((((,*)*.6).
@M02352:288:000000000-CKWC8:1:1101:27353:9085 2:N:0:ATGCGCAG+AAGGAGTA
CATTCTTGCGAACGTACTCCCCAGGTGGGTCACTTATCACTTTCGCTTAGCCACTCAGACCGAAGTCCGAACAGCTAGTGACCATCGTTTACGGCGTGGACTACCAGGGTATCTAATCCTGTTCGCTCCCCACGCTTTCGTCCATCAGTGTCAGTACATTATTAGTAATCTGCCTTCGCAATTGGTATTCTATGTAATATCTATGCATTTCACCGCTACACTACATATTCTAACTACTTCATAATGACTCAAGATAACCAGTATCTAAGGCAATTCTACAA
+
GAFDFFFGGGCE:CF6DDFDF@FGFFFC@FDFGG9FEGGGFAFG7@F@@FFDFFFGGGGGCE@FGGAEGDFG+CFFGFGGGGDEFEFGGDGCFFGGGGGEF99FCG8BCGFGGFFFGGGGGGGGC:CD>8CFGGG7CFGGECEGDDFGGGGGG7ECFGCCGF9B,7@,@@A>EFFFGC>?EGGGCF?7D@FGGCFFEFF@=FC748@@C:+=:;2?C5(7@A@F6F?FFFFFFFE3)93;CEECC<)./)46<DFFFF733>BAF<AA9<?7?062@A2<)
@M02352:288:000000000-CKWC8:1:1101:20838:9111 2:N:0:ATGCGCAG+AAGGAGTA
CATTCTTGCGAACGTACTCCCCAGGTGGGTCACTTATCACTTTCGCTTAGCCACTCAGACCGAAGTCCGAACAGCTAGTGACCATCGTTTACGGCGTGGACTACCAGGGTATCTAATCCTGTTCGCTCCCCACGCTTTCGTCCATCAGTGTCAGTATATTATTAGTAATCTGCCTTCGCAATTGGTATTCTATGTAATATCTATGCATTTCACCGCTACACTACATATTCTAACTACTTCATACTAACTCAAGACAACCAGTATCAAAGGCAATTCTACAG
+
GGGGFGGGFGCFEFGGGGGGGGFGFGFGGEGCGGGGGGGGGGGGGGGEEFGGGGFFGGFFCEGGGGGGGGGGGGGGGGGGGGFGGGGGGGGGCGGGGGGDC<FEGGGGEGFFFGGGGGGGGFFFCGDF6DEGG>FFGCEEEGEEGGGDFGFDGFGGGGGGFFGFGGFGGFGGGGGGGGGFDGGGGGCFFGGCFEFFEFFGFGFGEBCFDGFFFF?;CAB3;CFFFF);C61:CAEFFFFF?EE3>3?EFF<@2<<?107??>4:24>9A0:0<:=4FFA).
@M02352:288:000000000-CKWC8:1:1101:9825:9115 2:N:0:ATGCGCAG+AAGGAGTA
TAACCTTGCGGCCGTACTCCCCAGGCGGTCAACTTAGTGCGTTAGCTGCGCCACCCACGACTCAAGGTCACAGACGGCTAGTTGACATCGTTTACGGCGTGGACTACCAGGGTATCTAATCCTGTTCGCTCCCCACGCTTTCGTCCATCAGTGTCAGTATATTATTAGTGATCTGCCTTCGCAATTGGTATTCTATGTAATATCTATGCATTTCACCGCTACACTACATTTTCTAACCACTTCATAATAACTCAAGACAACCAGTATCAAAGGCCATTTTA
+
GGGFGGGGGGGGGEGGGGGGGGGGGDEGGGGGGGGGCFGGGGGFFFGFGGGGGGGGGGDFGGGGGCFFFGG9EDFC7EEEGGGDCGDGGGGGGFGFEF:FGCCGGGGGGGG7FGGFFG9FGGFGGG98CGGGFFCGGGGGGGGGGGGGGGGGGGGGDF@5;FF9DGF,,,?B;:7C8CFF5D5CDGF6E?GGGFF65@F+:7AFF=A@7@CGGFFF+):99F@F@4:FF**/*86428?FFFDBBA>AFFFF223=)(61<1186:29A699(1)4:AD4)
@M02352:288:000000000-CKWC8:1:1101:19103:9127 2:N:0:ATGCGCAG+AAGGAGTA
TAATCTTGCGACCGTACTCCCCAGGCGGAATGCTTAATCCGTTAGGTGTGTCACCGAATAGCATGCTACCCGACGACTGGCATTCATCGTTTACGGTGTGGACTACCAGGGTATCTAATCCTGTTTGCTTCCCACACTTTCGCACCTCAGCGTCAGTATCGAGCCAGTGAGCCGCCTTCGCCACTGGTGTTCCTCCGACTATCTACGAAATTCACCCCTACACTCGGAATTCCACTCCCCTCCCTCGAACTCAACACCAGGACTTCAAGCGGCCGTTCCAG
+
ECFFF@FFDGG7+@@CCEFGGGG:FGGCE7FGGFGGGGCFFCFGGGGGGGG<CFGGGCG7FACF,?FA<9C=@FDG@ECEGEGFE<FFDDFFGG+BBF4CFDFDGG<<=CCFAF;D,@FFGADAFF8F,,C8>?FE=3AEG+63@7,=CEDGGGGEF;7=*>>*@>@CE:9,DCDGGG*85CEG<88587CCF)+(,0)1)::17A>5*/)3++968>611)4*7*3)8@?6964)((.4(((-(.-(.::)).(1223(44((5).)-5(1,2)45(46)
@M02352:288:000000000-CKWC8:1:1101:7719:9132 2:N:0:ATGCGCAG+AAGGAGTA
TAATCTTGCGACCGTACTCCCCAGGCGGAATGCTTAATCCGTTAGGTGTGTCACCGAACAGTATACTGCCCGACGACTGGCATTCATCGTTTACGGTGTGGACTACCAGGGTATCTAATCCTGTTTGCTCCCCACACTTTCGTACCTCAGCGTCAGTATCGCGCCAGTGAGCCGCCTTCGCCCCTGGTGTTCCTCCACATATCTACGAATTTCCCCTCTCAACTTGGAATTCCACTCGACTCCCTCGACCTCAAAACCAGGAGTTTAGAAGACCGTTCCGA
+
FEG<CFG9ACCD7@FCF?,@FEGGFFGGGDGGGGGGFFEFGGGG7EGGGGGGGF?FG7EGGGFAFFGAEEEFEGGGCG@EGC9EBFGGDFCD7ECCFCFE@FGCFGGCFG>,AD,D;DFFD9F,AE?FGGFFGGGCEGGGGGG6@>FF68EGEGGD:@,@7*3:EC>FFF?EG*)/:?F)2?*/9C7+=7CGGFF@=)9DA7AGFF:55*0::+.7*0(.)*.=CC:4)178F=<41-(4(4(,1(,4(-3,4,)983>:,4(4()..)).(((04)4(((
@M02352:288:000000000-CKWC8:1:1101:27343:9133 2:N:0:ATGCGCAG+AAGGAGTA
TAATCTTGCGACCGTACTCCCCAGGCGGAATGCTTAATCCGTTAGGTGTGTCACCGAACAGTATACTGCACGACGACTGGCATTCATCGTTTACGGTGTGGGCTACCAGGGTATCTAATCCTGTTTGCTCCCCACACTTTCGTACCTCAGCGTCAGTATCGAGCCAGTGAGCCGCCTTCGCCACTCGTGTTCCTCCAAATATCTACGAATTTCACCTCTACACTTGGAATTCCACTCACCTCTCTCGAACTCTAGCATGATAATTTTGGAGGCAGTTCCAG
+
EEFFFEFEA:@E+@CDEFGGFE8,CFCE7FDF9CFGGGGGGGGGEGGGFEFGGDFGGEEGGGGDGGFGGGGGGGDCEEF?FGCFGGGGGGGDGFEEFGGFGGG@EFF8EC:FCAF;@BFG;DD,DFDFAEGGDCCFG8FFGDFGGG3+@:8+@EEEEG;98B85*6FFGF9,?7?DDDF;?**:D,:CCF6+37@;144>67;2)+)2;7)::+)2<533)@;4>:,76BFFFF2).8>().),))-)44(5<<46))*)-))6)-))(,((-45:4)).)
@M02352:288:000000000-CKWC8:1:1101:20981:9134 2:N:0:ATGCGCAG+AAGGAGTA
TAACCTTGCGGCCGTACTCCCCAGGCGGTCTACTTATCGCGTTAGCTGCGCTACTCACGGATTAAATCCACAAACAGCTAGTAGACAGCGTTTACGGTGTGGACTACCAGGGTATCTAATCCTGTTCGCTACCCACACTTTCGCACATGAGCGTCAGTTACTGACCAGGGAGTCGCCTTCGCCACTGATGTTCCTCCAGATATCTACGCATTTCACCGCTACACCTGGAATTCCACTCCCCTCTCCAAAACTCTAGCCTGCCAGTTCTAAATGCAATTCC
+
GFFDFGFGGGGGEFGCFFFGGGGGGGEE@FGFGGGGGFGGGGGGGFGGGGG>FGDFFGGGGGGGGGGGGGGGGGGGGGGGGGGGFGGGGGGGGGGGGCGGGGGGGGGGGGGGGGGGGGGGGGGGGGGDGGGGFGGGGGGGGGGGGGGGEE6CGGGCGGGGGFGFGFCCGGG>EFGGCDGFFGGGGGGFFGFFCCCE84A:A7ACEFFGGG>GG=CFCE@>FFFF4CBFB@=)9464:7:08(83<:)34<B:D<29A:FF?::>:><2<)6>4<6)*56)
@M02352:288:000000000-CKWC8:1:1101:7699:9137 2:N:0:ATGCGCAG+AAGGAGTA
TAATCTTGCGACCGTACTCCCCAGGCGGAATGCTTAATCCGTTAGGTGTGTCACCGAACAGTATACTGCCCGACGACTGGCATTCATCGTTTACGGTGTGGACTACCAGGGTATCTAATCCTGTTTGCTCCCCACACTTTCGTACCTCAGCGTCAGTATCGAGCCAGTGAGCCGTCTTCGCCACTGGTGTTCCTCCAAATATCTACGAATTTCACCTCTACACTTGGAATTCCCCTCACCTCTCTCGAACTCAAGACCAGGAGTTTGGTAGGCATTTC
+
GFGGGGGGGGEGGGFFGGGGFDGGGGGGGGGFGGGGGFGGGGGGGGGGFFEGGGGEGGGEGGFGGGGGGGGGEGGGGGGGGGGGDFGF<CFFFEEFGGGGCFGGGCF,BFGGGGFG9>DDFGGGGGGCEG=FF,@CEGGGGECCDEFFCBEEGGGCDEEGGGF8CB:DGCFFGG/;87C5?7EGGG6F8CEFF)+:;F+>=DAF<=ACGC>F@8CF+;7@CFDFGF@GB?96=*31:<B?267735(32:1)<3,/.3)(,,((,.)(()),8<)27A
@M02352:288:000000000-CKWC8:1:1101:11253:9142 2:N:0:ATGCGCAG+AAGGAGTA
CATTCTTGCGAACGTACTCCCCAGGTGGGTCACTTATTACTTTCGCTTAGCCACTCAAACCGAAGTTCGAACAGCTCGTGACCATCGTTTATGTCGGGGACTACCAGGGTATCTAATCCTGTTCGCTCCCTACGCTTTCGTCCATCCGTGTCCGTATATTATTAGTCATCTGCCTTCGCACCTGCTATTCTATCTAATATCTACGCATCTCTCCCCCACCATACATATCCTAACAACTTACTATCAACTCAAGACAACCAGCATCTACGCCATTCCCACC
+
GG9,CEFGFGD+@CFGGGGGGGGGGCFGE@6CFGGBF,,CCFF,BFG7BF9FFFE,CDFF@B7:7DFG>,=E+,C,,8@CFG,F,A,A4AB,,,<8+=+CC8<FEF,+844,9?D,E,A?4CC,@++33D,,BCE@83@>D=ECFG,+@+4,5@@DC,@C,@,>,@;E3F,,>@*5;*3***,4*42:=C7+=*11*++4::8+()/1),1+2=(:?).1(*7;*353)+++10))/)))/17).)61)))()),).()(((.)4).)(((,()*)/5((
@M02352:288:000000000-CKWC8:1:1101:7713:9150 2:N:0:ATGCGCAG+AAGGAGTA
TAATCTTGCGACCGTACTCCCCAGGCGGAATGCTTAATCCGTTAGGTGTGTCACCGAACAGTATACTGCCCGACGACTGGCATTCATCGTTTACGGTGTGGACTACCAGGGTATCTAATCCTGTTTGCTCCCCACACTTTCGTACCTCAGCGTCAGTATCGAGCCAGTGAGCCGTCTTCGCCACTGGTGTTCCTCCAAATATCTACGAATTTCACCTCTACACTTGGAATTCCACTCACCTCTCTCGAACTCAAGACCAGGAGTTTAGGAGGCAGTTCCGA
+
FFGGGGGGGGC:CF@FGGGGGGGCFFFGGGGGGGGGGGGGGGGGGFGGGGGGGGGGDFGDGGGGGGGGGGGGDGGGGDGGGGFGGGFGGGGGGGEGGGGGDFGGGGGFGGGCCBFGGGGGGGGGGGGGGFGGGGGGGGGGFGGGGGGGGGC9BE5*@EFFGGEEEEACFFDEGG9CGGGFFCEGC,CEGGGGF?FFFAFDFGFGFFFGGGFGGFEF?A@EFFFFGG8<>FFFFFFAFBBFFF21>>6:?:?4<55*:0>6:B(4<<AA0:(,82)(95)4,
@M02352:288:000000000-CKWC8:1:1101:28608:9220 2:N:0:ATGCGCAG+AAGGAGTA
TAATCTTGCGACCGTACTCCCCAGGCGGTCTACTTAACGCGTTAGCTCCGAAAGCCACGGCTCAAGGCCACAACCTCCAAGTAGACATCGTTTACGGCGTGGACTACCGGGGTATCTAATCCCGTTCGCTACCCACGCTTTCGTTCATCAGCGTCAATATACTGTTAGTGATCTGCCTTCGCAATCGGTATTCTATGTAATCTCTAAGCATTTCACCGCTACACTACATATTCTAACAACTTCACAGTAATTCAAGGTCAACAGTATCAAAGGCAATTTTA
+
GFGGGGGFGGGG>FGFGG@FGGGGGCEE8+B@CGGGGDC>GGFEFCFF<CE7FCFGGGDG+:CFF9EFFGG,<4FC8AGFE?5A?,C<FEF8=FA@7=C=FBFGFDFFEDGG+>,;D@FCFACFGGFCDEGGGGG*@CE*4981:DGGGGF,>/**=CF@;,@BEFFFG@EEFC7CGGGFFDGGD6AGG5EF:91.);++;:=+)1:C4+=FC6<B7:90()))20:<4@?@4B><A)53:>2<)).8>62):4<047@?<2??BBFFBBAA<<F<F))-)
@M02352:288:000000000-CKWC8:1:1101:28624:9227 2:N:0:ATGCGCAG+AAGGAGTA
TAATCTTGCGACCGTACTCCCCAGGCGGTCTACTTAACGCGTTAGCTCCGAAAGCCACGGCTCAAGGCCACAACCTCCAAGTAGACATCGTTTACGGCGTGGACTACCGGGGTCTCTAATCCCGTTCGCTACCCACGCTTTCGTTCATCAGCGTCAATATACTGTTAGTGATCTGCCTTCGCAATCGGTATTCTATGTAATCTCTACGCATTTAACCGCTACACTACATATTCTAAACACTTCAAAGTAATTCAAGGTCAAATGTATAAAAGGAAATTTTT
+
FGGGFGGAFFCFEE6CFD@<EGFGGFGG+@@EFGGECFGGE7CB,:,B@F:BF=E8EF:7+@:F=F<FF<BFGG+EFFGGEAACCAFFEFFF7D,?=F+@FGE8FFE,@==BF+>=FCGG,DF:@<,@BEEBEAC@:;EEGF5,26:9@CGFGGGEC;@CF@FFCF,,2<62,=7C**@AF3;=CCCC82=CD?A?CA=;71AC?C+9)2<7C*-1081(())):>392*/*1/62).61<23))64.44<<)54*3<*))))).6))6.6)3().*6>>)
@M02352:288:000000000-CKWC8:1:1101:14688:9303 2:N:0:ATGCGCAG+AAGGAGTA
CATTCTTGCGAACGTACTCCCCAGGTGGGTCACTTATCACTTTCGCTTAGCCACTCAAACCGAAATTCGAACAGCTAGTGACCATCGTTTACGGCGTGGACTACCAGGGTATCTAATCCTGTTCGCTCCCCACGCTTTCGTCCATCAGTGTCAGTATATTATTAGTAATCTGCCTTCGCAATTGGTATTCTATGTAATATCTATGCATTTCACCGCTACACTACATATTCTAACTACTTCATAATAACCCAAGACAACCAGTATCCAAGTCAATTCTACAA
+
GGGGGGGGGGGGGGGGGGGGGGGDGGGGGFGGGGGGGGGGGGGGGGGGGGGGGGDGGGGGGGGGGGGGGGGGGGGGGFFGGGGGGGGGGGGGGEGGFGGGGGGGGGGGGGFGFEFGGGFFAEGGGGGGGGGCEGGGGGGGGGGGGGGGGGFGGFFCCEFFFCFFGGEFG,;DFGGGGGGBBGGGGGCFGGGGGFF?4CFDFGCGEFFGGGFGGA?>C>@B@=EACDCFCFFF6;C)64?37))95?E3((6;(81A;?EF:A<:4)6:?):4-4469<)))
@M02352:288:000000000-CKWC8:1:1101:19354:9314 2:N:0:ATGCGCAG+AAGGAGTA
CATTCTTGCGAACGTACTCCCCAGGTGGGTCACTTATCACTTTCGCTTAGCCACTCAGTCCGAAGACCGAACAGCTAGTATCCATCGTTTACGGCGTGGACTACCGGGGTATCTAATCCCGTTCGCTACCCACGCTTTCGTTCATCAGCGTCAATATACTGTTAGTGATCTGCCTTCTCAATCGGTATTCTATGTAATCTCTAAGCATTTCACCGCTACACTACATATTCTAACCACTTCACAGTACTTCAATGTCAACAGTATCCACGCCAATTTTACAT
+
FFFFGGGGGGEEEFFEFEFFGGG7@E@FFGG8<CFGFEFGGGGGDECCCGGGGGCCGFFGGGGGCFCFCGEGGGGGGGGCDCCGGGCDGGGGEFGBFGDGGGGGFG+CEGDFFFFGGFF,@FFC>@FCEDGGGFFEGGG>EE@,,@,9CBEE8ECFFF9;@B;EFGFCGC;,?9FGG7?FAGG=9C6FGGGGGFF??+;C6:6@);;DFGFGF8(8:):<@FEF*+)1<A@F*@:<?0<<>?44><)-)-44).66466<0-).5)-2((--37*6624>)
@M02352:288:000000000-CKWC8:1:1101:12758:9350 2:N:0:ATGCGCAG+AAGGAGTA
CATTCTTGCGAACGTACTCCCCAGGTGGGTCACTTATCACTTTCGCTTAGCCACTCAAACCGAAGTCCGAACAGCTAGTGACCATCGTTTACGGCGTGGACTACCAGGGTATCTAATCCTGTTCGCTCCCCACGCTTTCGTCCATCAGTGTCAGTATATTATTAGTAATCTGCCTTCGCAATTGGTATTCTATGTAATATCTATGCATTTCACCGCTACACTACATATTCTAACTACTTCATAATAACTCAAGACAACAAGTACCAAAGGCAATTCTACAA
+
GDFGFGGGDFFDCFDEFGGGGGGGF@<DFGGGGGGFFGGGGGGGBFGGDGGGGGFGGG9CFCGDGGGGEDGGGGGFGGGGGGGGGGFGFGGGCBCFGCFGGGGGFFGCCFFFGGGAFEFF9FFFGCGG6EG?FGGGGGGGGGGDGGG6FGGGGCCGGFGFGGGC9DCFGGGGCFGGFFDE*?ECGFCCFGGEGFFECFACCDFGC4@CD@ACC8(?C):3=FFF4FCFEFFC+;<9;C77?CFE3?<<EFF3@)46?B).(.)).<?:7:6:6?FA*)5))
@M02352:288:000000000-CKWC8:1:1101:6209:9390 2:N:0:ATGCGCAG+AAGGAGTA
CATTCTTGCGAACGTACTCCCCAGGTGGGATACTTATCACTTTCGCTTAGCCACTCAGTCCGAAGACCGAACAGCTAGTATCCATCGTTTACGGCGTGGACTACCGGGGTATCTAATCCCGTTCGCTACCCACGCTTTCGTTCATCAGCGTCAATATACTGTTAGTGATCTGCCTTCGCAATCGGTATTCTATGTAATCTCTAAGCATTTAACCGCTACACTACATATTCTAACCACTTCCCAGTAATTCAAGGTCAACAGTATCCACGGCAATTTTACAG
+
GFGGFGGGGGDGGGGGGGGGGGGGGGGDGGGGGGGGGGGGGGGGGGGGEGGGGGGGGGGGGGGGGEGGGGGGGGGGGFGGGFGGGGGGFGGGGDGFFEE@FFGGGGGGGGGGGFGGGGGFEGGFGGGGGGGGGCGGEGEGGGGFGFGGG5:C5@E3EFGGGGGG9FFGGFGCGFCFGFGBEDFCDEFGGGG@CEFCEFA@CGFC?FFGGG++186AG31)3+;40:?C<//9@4?<0?A<)43).:AAA2256),/)5FF0:)))).((43462?:F).6)
@M02352:288:000000000-CKWC8:1:1101:10585:9391 2:N:0:ATGCGCAG+AAGGAGTA
TAACCTTGCGGCCGTACTCCCCAGGCGGTCTACTTAGCGCGTTAGCTTCGCTACGCACGAATTAAATTCACACACAGCTAGTAGACAGCGTTTACGGTGTGGACTATCAGGGTATCTAATCCTGTTCGCTACCCACACTTTCGCACATGAGCGTCAGTCTTTGGCCAGAGAGTCGCCTTCGCCACTGATGTTCCTTCTGATATCTACGCATTTCACCGCTACACCAGAAATTACACTCCCCTCTCCGAGACTCTAGTCAACCAGTTCTAAAAGGCCTTCC
+
FFFGGEFCCFGGGGFGGGGFGGGGFGEECFFGGGGGGGCEGGGGGGGGGGGGGGFGGGGGGGGGGDFGGFGGGGGGFFGGGGGGGGGFGGGGGGGGGGFGGGGGGF,?FDGCFGFGGGGGGGGGGGGGGGGGGF9BEEGGGGGGGGG@9EDGGGGD5@;DFGGCGGGFGGGGGG5DDGGFFGGEGGF7EGGGC<AEFFF7FDCFC@A3CC>GGF3++7;B07)77>:F1F=F*9-<9<?0<:11.((((49..))1.6B231:BAA>F2)).)4>6?7>B
@M02352:288:000000000-CKWC8:1:1101:28667:9431 2:N:0:ATGCGCAG+AAGGAGTA
AACCTTGAGCCTGTAATCCTCACGCGGTCAACTTAGTGCGTTAGATGCGACACCCAAGACTCAAGGTCAAAGACGGCCAGTTGAAATTGTTTACGGCATGGACTACCAGAGTATCTAATACTGTTTGCTCCCCACGCTTTCGTCCCTCAGCGTCAGTATTTGTCCAGGTATCCGCATGCGCCACTGAAGTTCCTTCCATTATCGACGCATATCACCGCTACACTGGAAATGCCACTACCCACTACAATACTCACGTTTGTCAGTTCAAAATGCAGTTAC
+
,=6,CE9@F---6;@<,CF,6,,C<@@@CCEA9F,6,,C@,,C,,A,5+6@C@<+<,C,ECFFGF8E,,,<,E8,=++7D<<B,,5,,555E,CB+:++4BF,A?8EF8,95:;E,,A,999,:<,6@E,A++AC+=++@,3,+8==,36,+6+6=,3,,8,@F<A?:,55,5+;0**9**@@9,<,,,222>B4*69+++++()05)4?/+:);5)3(.));+;;C@A4+3))75((/()(,(584))4.4).).()((-56-)-66<3)))*)*.))
@M02352:288:000000000-CKWC8:1:1101:3062:9484 2:N:0:ATGCGCAG+AAGGAGTA
TAATCTTGCGACCGTACTCCCCAGGCGGAATGCTTAATCCGTTAGGTGTGTCACCGAACAGTATACTGCCCGACGACTGGCATTCATCGTTTACGGTGTGGACTACCAGGGTATCTAATCCTGTTTGCTCCCCACACTTTCGTACCTCAGCGTCATTATCGAGCCAGTGAGCCGCCTTCGCCACTAGTGTTCCTCCAAATATCTACGAATTTCCCCTCTACACTTTGAATTCCACTCACCTCCCTCGAACTCTAAACTGATAGTTTTGGATGCAGTTCCAG
+
GFFE@FGDFGC+8@@@EGGGG7EFFG>@FFGCFFGGGAEEEFFGE4C,C6FECFGGDFFG=E6EFFE,?EGCCCG7CCCCC,FEF?CFGGGG=FCFFC=?=,:FFGGDG+?B,AC@BDC,@D9FFGFFFG,>8,@FGGFFDEFFEC=?C6,@CEE,7;DFC**6@3BDE<9DC99CCDF46<EG6,4>BEE+;9+8@4;>6:A77=3*;/8C;+)2*=:3>6=FFD4:)067@94<??:?)((-4?((4<?AAA)*54*5>F):4>D(35)..2*4*:)).
@M02352:288:000000000-CKWC8:1:1101:8221:9485 2:N:0:ATGCGCAG+AAGGAGTA
CAATCTTGCGAACGTACTCCCCAGGCGGGATACTTATCACTTTAGCTTTGTCACCGAATCGCAACCCCACAACTAGTATCCATCCTTTACGTCGTGTACGACCAGGCTATCTAATCATTTTTGCTTCCCCCCCTCTCTTTCATGCGCGTCAGTATATACGTAGTAAACTACCCTCGCTCTCGGTTTTCTTACTAACATCTATGTATTTAATCCCTACCTACCCCTTTCATACCACTCACCTCTCATGCAAGACTTCCTGTTACCATGCCAATTTTACCGTT
+
9F,CFFGGGGCCFGGGGGGGGGGGG,8F:FGCFGGG,,<E,CF,C,EF,CCEEF,,@::8C<FG:FF7BF7?+94<E9E,FFG,,,C,5,+,,+@C,,,+++C+,++35C8FFD3,33,,,,89C,,8,,@+@+3@D,,,@,@,,**311*=F,,,>D;,2,:1,,,,,,4B,9C4)**)1/****/+5++++)1(/+0CFC7+)77+++++10)/1)))(.(7*2):.*/9;=72(((.)()(.)))3))(()-14)*))).)).),)))5).*-*)-,2
@M02352:288:000000000-CKWC8:1:1101:13255:9490 2:N:0:ATGCGCAG+AAGGAGTA
TAACCTTGCGGCCGTACTCCCCAGGCGGTCTACTTATCGCGTTAGCTGCGCTACTCACGGATTAAATCCACAAACAGCTAGTAGACAGCGTTTACGGTGTGGACTACCAGGGTATCTAATCCTGTTCGCTACCCACACCTTCGCACATGAGCGTCAGTCTTTGGCCAGGGAGTCGCCTTCGCCACTGATGTTCCTTCTGATATCTACGCATTTCACCGCTACCCCAGAAATTCCACTCCCCTCTCCAAGACTCTACCCTGCCAGTTCTAAATGCCATTCC
+
<9EFDFF@FFC7@CFGGGGGGFG7DFEGECCCFGDFGGGC@CFEDDFG,+>@B:,6CFF@FE,EF<EEFF8EFFB<FF,BFGDEGGC=,@FEEGDCCGDGGGE=EF<,B@FGGGG9;;AD=AFCCFCEGDDGGGGGCG+3D8DC6@8D2DCE5:8CE;@EGGCC87>*>F58BCDD<54;?C8596E?@@+@:<A<EBC761;+.;8<5*0CGCCFG>;1(70)9D(9.)*9*1)64(.:BB0,,3).)4:))).*)4*3:17)8)))6:2)-)))0.)4
@M02352:288:000000000-CKWC8:1:1101:19614:9535 2:N:0:ATGCGCAG+AAGGAGTA
TAATCTTGCGACCGTACTCCCCAGGCGGTCAACTTATCGCGTTAGCTGCGCCACTAAGAGGTAACCCCCCCAACGGCTAGTTGACATCGTTTACGGCGTGGACTACCAGGGTATCTAATCCTGTTTGCTCCCCACGCTTTCGCACCTCAGTGTCAGTATTGGTCCAGGAAGTCGCCTTCGCCACTGGTGTTCCTCCTCATCTCTCCGCATTTCCCCCCTACATCTGGAATTCCCCCTCTCTCTACCATACTCTAGTTCCCCAGTTTTTAATGCAAATCCT
+
CFFFGGFGG>EEGGGGGCF8EGGCFG>@6@CFFFFGGGGGEFF7CFGGCEE7FGFEGFFGGF<FGGGGGGGGGGCFGGGD<FGFFCD=CF8BBA:FFCCCCFGGFDFFB=FFG8>@,,==;AFCGGGGC3@C7,>BEC8F9CCEGEFF7ECCF@9@;CCFC9;2CF:68<6<6*58*:DF:5/:*+05*2=7C5;6(2419F@F)))/1:)0**.8*73:?4)*22):46)**/.(-3(.)5).-)))).6)6.-0.)15(43>6>4227A2-61)1,()
@M02352:288:000000000-CKWC8:1:1101:18845:9549 2:N:0:ATGCGCAG+AAGGAGTA
TAACCTTGCGGCCGTACTCCCTAGGCGGTCTACTTAGTGCGTTAGCTGCGCCACTAAGACATCAAGTGTCCCAACGGCTAGTAGACATCGTTTACGGCGTGGACTACCAGGGTATCTAATCCTGTTTGCTCCCCACGCTTTCGCACCTCAGTGTCAGTATCAGACCAGGTAGTCGCCTTCGCCACTGGTGTTCCTTCCTATACCTACGCATTTCACCGCTACAAAGGAAATTCCCCTACCCTCTTCTGTACTCTCGTTATCAAGTATCAGGTGCAGTTC
+
GGGFGGGGGGGGGGGGFGGGGF@EGGGEFGGFFGGGGGGF@FGGGGGGGFGGGGGGGGGGGGGGGGGGGGGGGGGGGGGGGGGGGGGFCFGGGGGGGGEGGGGGGGGGFGG>EF,EDEGGGGGEFGGGGGGGGGGGG6CEGGGGGGGGGFFF9<CFFCFFGGF??F:8EGG9F@99DCD648EEGFGFFGFCCC6?EFFDFD++):AC:5>5CFEFC896;:)*097D14@?F=)134(48,4?A>B):44--)).-85(6)-)644:)):B7:7)944
@M02352:288:000000000-CKWC8:1:1101:11112:9571 2:N:0:ATGCGCAG+AAGGAGTA
TAATCTTGCGACCGTACTCCCCAGGCGGAATGCTTAATCCGTTAGGTGTGTCACCGAACAGTATACTGCCCGACGACTGGCATTCATCGTTTACGGTGTGGACTACCAGGGTATCTAATCCTGTTTGCTCCCCACCCTTTCGTACCTCAGCGTCAGTATCGAGCCAGTGAGCCGCCTTCGCCACTGGTGTTCCTCCAAATGTCTACGAATTTCACCTCTACAATTGGAATTCCACTCACCTCTCTCGAACTAGACTGATAGTTTTGGAGGCATTTTCAGGG
+
F9FBDFGF9CC@:@CFGGGGGC686FF7+6CFGAE<FEFDFGGEF8EFGGCDFGF7C>F=CFFGGGFCCGGGEGD:FEDCGDEFGAFFF7EEFG7CFGGFC<F,4EFEGGGG?@,8@3?9@;?FAF89;9DGGGG7+3DF9:DD?CCF7,,@C:>*,733CFGGCCFFC:C,2:9?/CD88DEGFCC9*=*@>);6@FFG+1++9@5D4FFGF7<B9A@)9;)0:4(9<FFFF?BAF:>0)4)().(5<??<2))*).9A<)6)61;?F:<()./)14<).
@M02352:288:000000000-CKWC8:1:1101:24265:9593 2:N:0:ATGCGCAG+AAGGAGTA
CATTCTTGCGAACGTACTCCCCAGGTGGGATACTTATCACTTTCGCTTAGTCACTGAGCTAATGCCCAACAACTAGTGTCCATCGTTTACGGCGTGGACTACCAGGGTATCTAATCCTGTTCGCTCCCCACGCTTTCGTCCATGAGCGTCAGTACATACGTAGTAGACTGCCTTCGCAATCGGTATTCTGTGTAATATCTATGCATTTCACCGCTACACTACATATTCTAACTACTTCATAATAGCTCAATACAACCAGTATCAAAGGCAATTCTACAGTT
+
FFGGGFGCCFGGGGFGCFGFFCGGGGGGGGGGGGFFGGGGGGGGGGGGGFGGAAFFFGGGGGGGFFGCEFFGGFGAFAFGGG9EGFFGGF:,=>FFGEEGFGGGGD7FGGDFEFFFGGGFFFCECEFFEGGGFEECG633@ECGCFADGGEE9CDDF=:7DFGGFACACGGFFGDFDGC>CCDGG5FGCFG>:*376ACFFGFGC+=DCEFF55(/:/(;;FFFC7<7)1+668@>C??<9<??)799<@)1/7364?)<49<A4<20(((52)7>65:A>
@M02352:288:000000000-CKWC8:1:1101:8587:9595 2:N:0:ATGCGCAG+AAGGAGTA
TAATCTTGCGACCGTACTCCCCAGGCGGAATGCTTAATCCGTTAGGTGTGACACCAACAAGCATGCTTGCTGACGTCTGGCATTCATCTTTTACGGTGTGGACTACCCGGGTATCTAATACTGTTTGCTCCCCACACTTTCGCACCTCAGCGTCAGTATCGAGCCAGTGAGCCGCATTCGCCACTGCGGTTCCTCCGAATATCTACGAATTTCACCTCTACACTCGGAATTCCACCCACCTCTCTCGAACTCAAGACCAGGAGTTTACAAGGCCGTTCCAG
+
@FB<9EFGG7:CFGFGGGGGGGGEGCFGGGGGGGGGGF6@FFG@ECGGGD,CFFG,E@DCEEF<EFEFEGGA<,,84=F8,4C9<9EC,BAFCCCBFFEFCC8FFF=,>FE=+ECGGF,,6E<F<FDGG9,+C8F@@,9DA6CC>+=D@G8E8C>CFCFG+6DEC:FG?:6@8;9**;EFFC8C<F,**4=5?/=(45)*8CFG?F:DF=5+++1=9F<<):3+27:D359=??B(44((.481.23::?:<B>?F<:F?(-,40<AAFF21(()()(,6-
@M02352:288:000000000-CKWC8:1:1101:13824:9605 2:N:0:ATGCGCAG+AAGGAGTA
CATTCTTGCCAGCGTACTCCCCAGGTGGTTAACTTAATACTTTCGCTTTGGCACTCATCTTCAAGTAGACAAGCACCGAGTTAACATCGTTTACGGCGTGGACTACCGGGGTATCTAATCCCGTTCGCTACCCACGCTTTCGTCCATCAGCGTCAATAATATCTTAGTAAGCTGCCTTCGCCATCGGTATTCCTTCAGATCTCTACGCATTTCACCGCTACACCTGAAATTCTACTTCCCTCTCACCTACTCTAGCCTAACAGTTTCAGATCCAGTTCCCA
+
GGAFFFGAFEE99FFFGFGGGDGGGFGGFFFFGGGEEFFFFGGGGGGGGCGGCFEFGGGGGGGGGGGGFGGGGFFGGGEEGGGGGGGGGGGGFGGGGG7@7?AFGCEF7CFGGGGGGGGGGGGGGGGGGGGGGGFEGGGGFGGGGDA=DEGGEG6EGFGGGCFCCF;ECF9EFGGGDGGFFGGG4CE:DGGGGFFFFACFFCACEAFGGGFGGF<;*891>=;F5*8*.@FFFCFEECE;)5.17A<<?B)25):F?44)45)6<6-:<))(,2?<=2<?)
@M02352:288:000000000-CKWC8:1:1101:6130:9614 2:N:0:ATGCGCAG+AAGGAGTA
TAATCTTGCGACCGTACTCCCCAGGCGGAATGCTTAATCCGTTAGGTGTGTCACCGAACAGTATACTGCCCGACGACTGGCATTCATCGTTTACGGTGTGGACTACCAGGGTATCTAATCCTGTTTGCTCCCCACACTTTCGTACCTCAGCGTCAGTATCGAGCCAGTGAGCCGCCTTCGCCACTGGTGTTCCTCCGAATATCTACGAATTTCACCTCTACACTCGGAATTCCCCTTACCCCTCCGGGACTCTAGAACAGGAGTTTTGACAGCAATTCCCG
+
G9GFFGGGGGGEEGGGGFGFEGGEFGGGGGGGGGGGGGEEGGGGGGGGGGGGGGGGDGGGGGGGGGGDGGCFGGDEFGGGGGFFFFGGGGFGGGGGGGGGGGGGGGGGGGGGGGGGGGGGGGGGGGGGGGFFEB@+BFGAFGGGGGGGFFEGCEGDFGGGGGGGGGECE>CDCGGD4CDFBGGGGCF;:EGCFCF@>)=D>FFGFC>D*:;1++/;0;8@C71*09(1476*9*4<?F::>1,,4307((((-))1.858?<0(29>(-)-.22FFF<>2(
@M02352:288:000000000-CKWC8:1:1101:7634:9630 2:N:0:ATGCGCAG+AAGGAGTA
CAGTCTTGCGACCGTACTCCCCAGGTGGGATACTTATCACTTTCGCTTAGTCACTGAGATAAATCCCAACAACTAGTATCCATCGTTTACGGCGTGGACTACCAGGGTATCTAATCCTGTTTGCTCCCCACGCTTTCGTGCCTCAGTGTCAGTATTTGTCCAGGTAGCCGCCTTCGCCACTGATGTTCCTTCCAATCTCTACGCATTTCACCGCTACACTGGAAATTCCACTACCCTCTCCAATCCTCTCGTTTGCCAGTTCAAAATGCAGTTCCCAGGTT
+
GGGGGGGGGGDGGDFFEFGGGGGGFFFFG,CEEGGGGGGGGGGGGGGGGGGFFGGGGG<<FCGGFFGGGGDEFFGFGGGGGGF9FFGGGF7FGGGEGCFGGGFGGGGGGGGGGFGGGGGGGGGGGGGGG@C7CFFGGGGDEGFF,DFGGGGFGGDGGFGFGGCGGG<CGCCGGGGF57@BF59F8BEFGGGGGFFE=6=99:):(?B8=1BCDD9AGFFFFFD):FFGEFFFFA;0423(().9(6.))(,4??0@2<F74<9.4<7):<)--)82/0:??
@M02352:288:000000000-CKWC8:1:1101:22683:9655 2:N:0:ATGCGCAG+AAGGAGTA
CATTCTTGCGAACGTACTCCCCAGGTGGGATACTTATGACTTTCGCTTAGCCACTCAGACCGAAGTCCGAACAGCTAGTATCCATCGTTTACGGCGTGGACTACCAGGGTATCTAATCCTGTTCGCTCCCCACGCTTTCGTCCATCAGTGTCAGTTGATTATTAGTAATCTGCCTTCGCAATTGGTATTCTATGTAATATCTATGCATTTCACCGCTACACTACATATTCTAACTACTTCATAATAACTCAAGATAACCAGTATCAAAGGAAATTTTACGG
+
G9GGGFGGGGGGGDFFFGGGCF@FGGFFGGGGGGGC9CFGGGGGGGGG@EGGGGGFFGFDFCGGGGFFGGGFCFGGGGGGFGGFEGEGGGGFCFDCEC7CFFGGF@F>CCFGADC;EGGGGCEGFCFGDD8FGGGGGGDGFGGGGGCCGGGF,B;EAFDFAFFCFGGFGGFFGGGD>>DDEGGGFGFGGFFGGEFF?FA1+:::*?CCFEFGDF@EE>B33@@FFG5+9AC@CFC)=>?E<575<?CF<)7(4<4FAB43<42-4<AF20((.)8)=>D0,
@M02352:288:000000000-CKWC8:1:1101:7240:9666 2:N:0:ATGCGCAG+AAGGAGTA
CATCGTTGCCGACGTACTCCCCAGGTGGCTTACTTAGTGGTTTCCCTTAGACGCTCATCCTCATGGGACAAACGTCGAGTAAGCATCGTTTAGGGCGTGGACTACCAGGGTATCTAATCCTGTTCGCTCCCCACGCTTTCGTGCCTCAGCGTCAATTAATGCCTAGCCAGCTGCCTTCGCAATTGGTGTTCTATGGCATATCTTTGCATTTCACCGCTACATGCCACATTCCCCTAACCCCAACCTAATTCAATCCTATCAGTATCAAAGGCCATTTATTT
+
GGGGGGGGDEGGE@CFDCFGGGGGGG8DEGG8EFGGGGGGGGGGGGGGGGFAFGDGGGGGGGGFGGGGGGGFCGGGGGGGGF9FEFGGDFGG<<?E>@:FEEE@FCGGGGGGEFGGF9?FGFEFFDE=DEGGCFGCCE?FEGDEFA?FGGGGGG6DDCC,@AGCEEGG9>DEFFCCC774@7CF*9C*:7;BDC=3=)**11++1+=8=F87:+75*)473A)096@7.:+;*.,/((6(((-(484::<4<2).)-)*.)).))--.<<(2(.0<7:2:2
@M02352:288:000000000-CKWC8:1:1101:2951:9667 2:N:0:ATGCGCAG+AAGGAGTA
CTACCTTGCGGTCGTACTCCCCCGTCGGAGAACTTCACGCGTTTGCTTCGCCACTGACTGCATTTACGCAACCAACAGCTAGTTCTCATCGTTTAGGGCGTGGACTCACGGGGTATCTAATCCCGTTCGCTACCCACGCTTTCGTACCTCAGCGTCAGTGTTATACCAGTTAGCCGCCTTCGCCACTGATGTTCCTCCAGATATCTCCGCATTTCACTACTACACCTCGAATTCAGCTAACTTCTTATACACTCTAGTCACCCAGTTTTGAATGCACTGC
+
F,EF9<E,6F+66@FGFFGGGC++B@7+@++CEFF,6C@<+@F::F,BF:CGGCGA9F<C@ACEEF<,:BCFGGGGG,EFA<,<FEF,,B::9=F9,?B>FF+?DF,,:B:C7F@DFFGA9DCDGGGFGGECGGC@C>EECFG:FDC7AB,@CGGEG72,@F;>2DF?,7;9<,?CDGDAACCEGGC?+=<DF577<54284CF<++:95AD*14/:*)56854DG0*-)00.9)))))-.)).6)).64<09:989>?:A)4:04)6),(6<AF)*.(.
@M02352:288:000000000-CKWC8:1:1101:22524:9690 2:N:0:ATGCGCAG+AAGGAGTA
TAACCTTGCGGCCGTACTCCCCAGGCGGTCTACTTAGCGCGTTAGCTTCGCTACGCACGAATTAAATTCACACACAGCTAGTAGACAGCGTTTACGGTGTGGACTACCAGGGTATCTAATCCTGTTCGCTACCCACACTTTCGCACATGAGCGTCAGTCTTTGGCCAGAGAGTCGCCTTCGCCACTGATGTTCCTTCTGATATCTACGCATTTCACCGCTACACCAGAAATTCCACTCCCCTCTCCAAGACTCTAGTCAACCAGTTCTAAAAGGCCTTCC
+
FGFGFFFGFGGGGGGGGGGFGGGGFFGEFCFGGGGGGGGGGGGGGGGGGGGGGGEGGGGEGGGGGGFGGGGGGGGGGGGGGGGGGGGGGDGGGGGGGFFGGGGGFGGAFGGEGGGGGGGGGGGGGGGEGGEGGGFGGGGGGGGGGGGGFDGGGGGGGGGGGGGGGGGGDGGGGGGGGGGFFDGGDFFE9EFGGCFEFFF7CGA@?AFGGEFDGFBFFEFF>FFFCF:F??F4FFBD43:FBB00:(57)4:>>A>*6<BBF??BDFFFBAFFF1>0;2>?
@M02352:288:000000000-CKWC8:1:1101:28837:9691 2:N:0:ATGCGCAG+AAGGAGTA
TAATCTTGCGACCGTACTCCCCAGGCGGAATGCTTAATCCGTTAGGTGTGTCACCGAACAGTATACTGCCCGACGACTGGCATTCATCGTTTACGGTGTGGACTACCAGGGTATCTAATCCTGTTTGCTACCCACACTTTCGTACCTCAGCGTCAGTATCGAGCCAGTGAGCCGCCTTAGCCACTTGTTTTCCTCCAAATTACTACGAATTTCACCCCTACACTTGGAATTCCCCCTACCCCTTCCGAACTCTAGACTGATAATTTTTGAGGTCGTTTCAG
+
GFGFFFFGCF7FCGGGGF,,@BE@CFEEEB<CAFGGFGAFEFFFFGG9FEFGGGGD:FC7,9CCCBF9FF8FE7>FFEG?F@FGEFFGGGDG@FGGF?FGCF<<8A,B,?+:,73CAFG9C;?FFFAC>,8,3CF+@3@EF8:DCC7:,@@:CC58;@F;8<***6>E,,,26;7?49*/0;1?C,01,=@=:<ADF68:+*+376>7555:2+)/*2/(:=3+2+)*)1;=6*(((,3(,4((,4(,4>F9A9)*))/49)))654491(1((),8-84)
@M02352:288:000000000-CKWC8:1:1101:15846:9697 2:N:0:ATGCGCAG+AAGGAGTA
AATCTTGCGACCGTACTCCCCAGGCGGAATGCTTCATCCGTTAGGTTTGACACCAACAAGCATGCTTGCTGACGTCTTGCATTCATCGTTTACGGCGTGGACTATCAGGGTATCTAATCCTGTTTGCTCACCACACTTTTGCACCTTAGCGTCAGTATCGAGCCAGTGAGCCGCCTTCGCCACTGGCGTTCCTCTGTATATCTACGAATTCTCCCTCTACACTCGGACTTCTACTCACCTTCCTCGAACTCACGATCAGGAGTTTACAAGGCACTTCCAG
+
AEFFGG<,+++6+86BFF8EB,,,,+@@@DEFFE,,CFGEDFF7<@9F:<6,6DFCFCFCC,EG,5C,CE9,,8B?E,,,,5C@<BAD49AB<=C+@>+C:,=B,?<,,:BEFDF,,73EACFDBD9,C,A,,ADEC=9,,,3=3D+239+@:83EC,,++@88FG?>EFCGC*7>**3@C5C28,,4*=5C<6))+3:1+1396)//*21++)2*;(/7A@FC3()()19**.<3.(4)),(.631((()),,.(.).)(,,(4-59-.(((),).)))
@M02352:288:000000000-CKWC8:1:1101:18007:9710 2:N:0:ATGCGCAG+AAGGAGTA
TAATCTTGCGACCGTACTCCCCAGGCGGGAAGCTTAATGCGTTAACTGCGCCACCGAACAGTATACTGCCCGACGGCTAGCTTCCATCGTTTACGGCGTGGACTACCAGGGTATCTAATCCTGTTTGCTCCCCACGCTTTCGCACCTCAGCGTCAGTATCGAGCCAGTGAGCCGCCTTCGCCACTGGTGTTCCTCCGAATATCTACGAATTTCACCCCTACACTCGGAATTCCACTCACCTCTCTCGATCTCTAGACTGACAGTATTTGAGGCAGTTCCGG
+
FGGGGGGGGE7GECFGGFGGGGGGGGGGGGGGGGGGGGGGGGGGGGGFFGGGGGGGGGGGGGGGGGGGGGGGGGGGGGDFGCGGGFGGGGGGGGGDDGGGGDGGGFFGGGGGGGGGCGGGGGGFGGGGGG7CFFEGGEGFGC>CEG6FFFGG>*:EGCFG7FFDEFGG9<9BGGGGD345:<*C4?CE8=CDG<7<FEF5@F=:A679>C>*:FBF*7,-8F7**>BC1.78@6A<?(:?<?2:<)2:?7:AAA2B<20,42<DF2)6>218??087)6((
@M02352:288:000000000-CKWC8:1:1101:2414:9801 2:N:0:ATGCGCAG+AAGGAGTA
CATTCTTGCGAACGTACTCCCCAGGTGGGTCACTTATCACTTTCGCTTAGCCACTCAAACCGAAGTTCGAACAGCTAGTGACCATCGTTTACGGCGTGGACTACCAGGGTATCTACTCCTGTTCGCTCCCCACGCTTTCGTCCATCAGTGTCAATTGATTGTTAGTACTCTCCCTTCTCAATTTGTATTCTATGTAATATCTATGCATTTCACCGCTACACTACATATTCTAACCACTTCATAATAACTCAACACAACCAGTATCAAAGGCAATTTTACC
+
GGGGAFGGGGGGGGFGGGGGGGGGGGGGG:,6CFFF@<FGGEGGDGGGDGFFGGGGCFFEG:@+6DGG7FGGGD<EDFGFAD<EFFGGGGF?B@@FGGEGFF,A?EG++EDDFGG,4@FD@EDEF:F>=@3,FFECE8C6D@E=>F89CGEF,EC79@FF9FGF,EF,>,E,@AF>F*D++5@,5BBEFF72=A=63B9=6C>F?4BCF?+4B854855@(85)0;)7?A7;+/=7?(7776?)956<CF<@(/(2/:3:BB>45))-)((,(,6:FFB7
@M02352:288:000000000-CKWC8:1:1101:12970:9808 2:N:0:ATGCGCAG+AAGGAGTA
TAATCTTGCGACCGTACTCCCCAGGCGGAATGCTTAATCCGTTAGGTGTGACACCAACAAGCATGCTTGCTGACGTCTGGCATTCATCGTTTACGGTGTGGACTACCAGGGTATCTAATCCTGTTTGCTCCCCACACTTTCGCACCTCAGCGTCAGTATCGAGCCAGTGAGCCGCCTTCGCCACTGGTGTTCCTCCGAATATCTACGAATTTCACCTCTACACTCGGAATTCCACTCACCTCTCTCGAACTCAAGACCAGGAGTTTATAAGGCAGTTCCAG
+
FGGGGGGGGGGGGGFGGGGFGGFGGFGGGGGGGGGGGGGGGGGGGGGGGGFGGGGGGGGGGGGGGGGFGGGGGGGGGGGGGGFGGGGGGGGGGGGGGGGGGFGCGGGGGGGGGGCFGFGGGGGGGGFCFFGGGGGGGGGGGGGEGGGGGFFEGGG>ECFGGGFGGDEGGGGGGGGGGGGFE4EGGGGGEFEGGFF:5>DG>@FFEAFG4:>FDFCFEFE<EFD+;C633F:?F@))4:B?7?)(,,,:0:().4<=13F?:11,265)69B?(.).=:)6-
@M02352:288:000000000-CKWC8:1:1101:15031:9833 2:N:0:ATGCGCAG+AAGGAGTA
TCATCTTGCGACCGTACTCCCCAGGCGGAACGCTTAATCTGTTAGGTGTGTCACTGAACAGTATACTGCCCGAAGACTGGCATTCATCGTTTACGGTGTGGACTACCACGGTATTTAATCCTTTTTGCTCCCCACACTTTCGTACCCTAGCGTCAGTATCGATTCAGTTAGCCGCCTTCCTCACTCGTTTTTCCTCAAATATCCACGAATTTTACCCCTTCCCTTCTAATTTCCCTCTCCCTCCTCCAACTCTTGACTACTCATTTTGGCGCCACTTTCA
+
F<FGGGGGG7FGDEFGGGGGG:@:,CCCCG+8CFGGGGC,CEFGE@FF@@E@FG,CFDE9EF<FC596<FC:++7BF,,,:,:?EF9,,BAFF<+BFFGG><F<,9:,,B+B@+,,44?,C;,AEEFD,6@FG,>C7=DF,=DCF+,+,,,+6++373=E++,,3777,@;;617C*99*+5,4=,*4*4C*0*+/8)8+++++*;67)/8@+3);+:(((),++*)378+11+))((/,//((,.(((3(-))-14A*().).6<4--)(((-).*)64
@M02352:288:000000000-CKWC8:1:1101:15026:9851 2:N:0:ATGCGCAG+AAGGAGTA
TAATCTTGCGACCGTACTCCCCAGGCGGAATGCTTAATCCGTTAGGTGTGTCACCGAACAGTATACTGCCCGACGACTGGCATTCATCGTTTACGGTGTGGACTACCAGGGTATCTAATCCTGTTTGCTCCCCACACTTTCGTACCTCAGCGTCAGTATCGAGCCAGTGAGCCGCCTTCGCCACTGGTGTTCCTCCAAATATCTACGAATTTCACCTCTACACTTGGAATTCCACTCACCTCTCTCGAACTCTAGACTGATAGTTTTTGAGGCAGTTCCAG
+
FFGGGGGGGGGGGGGGGGGGGGGEGGGGGGGGGGGGGGGGGGGGGGGGGGFGGGGGGGGGGGGGGGGGGGGGGGGGGGGGGGGGGGGGGGGGGGGGGGGGGGGGGG@GGGGGGFGGGGGGGGGGGGGGDGGGDGGDEGGGGGGGGE:CGGGDEGGGGCGGGGGGEFGFDGGGGGDCDGG4DGGGGGGGGGGGGFFFFFFGFGFGFFFDFC3DGFEAFF@FFFFFGGF:)??B6*9<1171)25<7>?DB?26:AA62:F2444>A<<(,(-8:(3?FA>A6
@M02352:288:000000000-CKWC8:1:1101:17500:9863 2:N:0:ATGCGCAG+AAGGAGTA
CATTCTTGCGAACGTACTCCCCAGGTGGGTTACTTATCACTTTCGCTTAGCCACTCAGATCGAAATCCGAACAGCTAGTAACCATCGTTTACGGCGTGGACTACCAGGGTATCTAATCCTGTTCGCTCCCCACGCTTTCGTCCATCAGTGTCAGTTGATTATTAGTAATCTGCCTTCGCAATTGGTATTCTATGTAATATCTATGCATTTCACCGCTACACTACATATTCTAACTACTTCATAATAACTCAAGATAACCAGTATCAAAGGAAATTTTACGT
+
GGGFFGGGFGGGEEDCGGGEGGGGGGEFFGGGGGGGGGGGGGGGGGGGG@FGGG@FGGGGGGGGDGGGGGGGGGGGGGGGGGGGGGGGGGGGGGGGGGGEGGGFGGGGEGGGG<FFEFFGGGGGGGE8CFGEEGGGGGGGG6CEGGGCGGGGGGGFFGGGFFGGCFGF>@EGDFFGFGG>@GGFCGFGGFFFFEFF*=BEFDFGEF=CGGFGFFFFGFFB;FFFCDEGFF6@F44C;3?CCEF?EEF;6AE@3=@CEF4;(62<9<446((.(-9<FA40(
@M02352:288:000000000-CKWC8:1:1101:17653:9986 2:N:0:ATGCGCAG+AAGGAGTA
CAGTCTTGCGACCGTACTCCCCAGGTGGGATACTTATCACTTTCGCTTAGTCACTGAGAATAAACCCAACAACTAGTATCCATCGTTTACGGCGTGGACTACCAGGGTATCTAATCCTGTTCGCTCCCCACGCTTTCGTCCATGAGCGTCAGTATATACGTAGTAGACTGCCTTCGCAATCGGTATTCTAAGTAATATCTATGCATTTCACCGCTACACTACTTATTCTATCTACTTCCGTATAACTCAAGTCAACCAGTATCAAAGGCAGTTCAATAGTT
+
GFFECFGFF@EF::FDFCFGGGGGFFFGGCGGGGGGGGFGGFFGGGGGGGGGGGGG<@CFGGGGGGGGGGGGGGGGFGFFFGGGGGGGGGGGGDG7FGGGEFGCFGGFFCGGGFEGGGGGGF7CFEGGGGGDGGGDFGGGEEGGFGGDCEEGGFGGGGFGGG88ECCFGFGGGFGF5;DEA7=7;FGGG:>FGFF?@FFG6=AF<B8CFGFGGFFFGFFC;8CFFG?FEFFA=AE<?48?FDFFCFF9<83.:<AF015<B<4.:A<0:24:>2*)14<-6
@M02352:288:000000000-CKWC8:1:1101:6302:9988 2:N:0:ATGCGCAG+AAGGAGTA
TAATCTTGCGACCGTACTCCCCAGGCGGAATGCTTAATCCGTTAGGTGTGTCACCGAATAGCATGCTACCCGACGACTGGCATTCATCGTTTACGGTGTGGACTACCAGGGTATCTAATCCTGTTTGCTCCCCACACTTTCGTACCTCAGCGTCAGTATCGAGCCAGTGAGCCGCCTTCGCCACTGGTGTTCCTCCGAATATCTACGAATTTCACCTCTACACTCGGAATTCCACTCACCTCCCTCGAACTCAAGACTAGCAGTATTAAAGGCAGTTCCGG
+
,A@FFFFGFF7@B:CCGDAF@FFGFFEGGDF8FEGGGGGGGGGGBFGGAFGGFFGGEGGGGGGFEGGGGGGDFGGDGDCFCGFEGFGGFGGGGGEEGGEFGFD9FFDFGCFC<FGGGAFFGA<DFFGFGGGCGFGGDFGGAEFFFGCF7>EGGGG8,ECFG7@EEFCFGE9EFGGCDDDF;<558,:>8EEGG?+51>DDFGFC6C.>*=>7:7?F9:)):B7*29452>:=B=A42(8021((,.((380443)/(.*(,.4)).6)64.-.0).06687
@M02352:288:000000000-CKWC8:1:1101:10270:10024 2:N:0:ATGCGCAG+AAGGAGTA
TAATCTTGCGACCGTACTCCCCAGGCGGAATGCTTAATCTGTTAGGTGCGACACCAAAGGTCTAACTCTCTGCTGTCTGGCATTCATCGTTTATGGTGTGGACTATCACGGTATCTCTTCTCCTTTTCTCCCCCCACTTTCTTACCCAACCGCGTGTATCTAGCCTTTGTGCCCCTCCCTCCCCCTCTGTCTTCCCAATAATCTCTAATCTTATCCCCTATACCTTGAACTTCCTTCACCCTTCATAATCACAACACAAGGCCTTTTTAAGGCACGTCTGG
+
CG8FDGGGGGGGDFGGGGGGGGGGGGGG+@,,CEFGGG6,CFFG94EF,@:FGG,,CF,,,,,,,5,6,C,,,,,5:,5,9<FF,E,,,4BD+,95EF<C7,,,,,,,,4+9+DF4=,,,,,,:?C?F,E9=:=73@3,@,3,,,@=2++67++3+*,7,3@,,@,,,@3>,,,**3**/@**:**/,1=,+101(*/8**=:@)+3++01;3+96+8(()+1+++)26)+++1)).)/.(((.)))))..33)(0-(7(,(.,)53,(,))((7()(.,(
@M02352:288:000000000-CKWC8:1:1101:23882:10032 2:N:0:ATGCGCAG+AAGGAGTA
TACTCTTGCCACCGTACTCCCCAGGCGGAATGCTTAATCCGTTAGGTGTGTCACCGACTAGCATGCTCCCCGACGACTGGCATTCATCGTTTACGGTGTGGACTACCAGGGTCTCTAATCCTTTTTTCTCCCCACACTTTCGCACCTCAGCGTCAGTCTCGAGCCTGTGCGCCTCCTTCGCCCCTGGTGTTCCTTCAAATATCTACGAATTTCCCCTCTACCCTTGGAATTCCACTCACCTCCCTCAATCTCAAGCCCAGGAGTCTATATGGCAGCTCCA
+
,CE@CFGGF,@<<8CCFFGGGGF7E8+@CCFC<FGD<EFE:FF,@4F,EFEFCF@,@+@@,B,9,AF,CFC7BB+@FG7,,,,55,994F=++?+4F<FDC,B=8,=,:+BF,=9E9;,3EF,<BF+@=DGFE8F+8@93EE>@+B6DF,,@@@:*E,,,,,**>,2DG,*1>*3**;C46*/*14:9*1;:C?+7=F+C6@FF<A><*=87C+.;CD(7C*4*9*(*)*08=*64((52<?((8?(,)-)659)*32)30((.(.)))))66(0(04(8
@M02352:288:000000000-CKWC8:1:1101:21819:10138 2:N:0:ATGCGCAG+AAGGAGTA
CATTCTTGCGAACGTACTCCCCAGGTGGGTCACTTATCACTTTCGCTTAGCCACTCAAACCAGAGTCCGAACAGCTAGTGACCATCGTTTACGGCGTGGACTACCAGGGTATCTAATCCTGTTTGCTCCCCACACTTTCGCACCTCAGCGTCAGTATCGAGCCAGTGAGCCGCCTTCGCCACTGGTGTTCCTCCGAATATCTACGAATTTCACCTCTACACTCGGAATTCCACTCACCTCTCTCGAACTCAAGACCCGGAGTTTAGGATGCAGTTCCAGGG
+
GAFGFGGFGGGGGDFGGGGGGGGEFGGGDFGGGGGGGFGGGGGGGGGG7EGGGGDGGFG9FGEGGGGG@FEEGGGGCGGGGFGDFGGFGGGGGC7FGGCGGFGGFDGGGFFGGGGGGFFDFGGC8FFGFGGFGGGGGGGGG6=>?FF6?EEEGGGA:D++@@EFGG:EFFGCEGDD77DADGG6DF6FECF:CBB59;AGAFFGD)87CCF+;B);9/7<@AFF3525;AFFF61(4:2,)43<??F?15<4<2?>1;B0(4?9<)))-53246=AFFF:0
@M02352:288:000000000-CKWC8:1:1101:28225:10154 2:N:0:ATGCGCAG+AAGGAGTA
CATTCTTGCGAACGTACTCCCCAGGTGGGTCACTTATCACTTTCGCTTAGCCACTCAACCCGAAGTTCGAACAGCTAGTGACCATCGTTTACGGCGTGGACTACCAGGGTATCTAATCCTGTTCGCTCCCCACGCTTTCGTCCATCAGTGTCAGTATCTTATTAGTAATATGCCTTCGCAATTGGTATTCTATGTAATCTCTATGCCTTTCACCGCTACACTACATATTCTAACTACTTCATAATAACTCAAGACAAACAGTATCAAAGCCAATTCTAAAA
+
GGGGFCA@C@F@@+C@DFGEGGG7CF,CCCAFGFCFFEFA,CA<CEFFG,CEFGGCDG,FFCCEDFGEEFFGGFF<FD?DG9FFFEEFFCGF+?FEFGGG<F8<,9FCBB<,?DEFFED9>FGGE>CFEFGGFF++3DEG8E>EECEGFGGGFFGAAA,@3,3@,@FEF3,;99=+;97**;C,*55>ECFCC49//++5818C48;+B=8=CA9)*),)/1(8*11;)3+1;AEC34))9<)563C))))537@A((7...49<4>DF(,.4,=<=))6)
@M02352:288:000000000-CKWC8:1:1101:2402:10199 2:N:0:ATGCGCAG+AAGGAGTA
TAATCTTGCGACCGTACTCCCCCTGCGGAATGCTTAATCCGTTAGGTGTGTCACCGAATAGCATGCTACCCGACGACTGGCATTCATCGTTTACGGTTTGGACTACCAGGGTATCTATTCCTGTTTGCTCCCCACACTTTCGTACCTCAGCGTCAGTATCGAGCCAGTGAGCAGCCTTCGCCACTGGTGCTCCTCCAAATCTCTACGAATTTCACCTCTATCATTGGCATTCCACTCACCTCTCTCGACCTCACGACCAGGACTTTATGAGGCACTTCCGA
+
FCGE9F6C<C7@B7@F@@CE8C++C8:+7@FC@DFE,<,<6CFE>,EAE7FAFG9:CC@DF,CCD8E6EC<CFBCF@?CEFCGC,55FDGGGGFGCF+CF>F?9F<E,=7CCECFGC,,,EF?BD<<BFCF:FGF+@D,@D>=8D+,=CCGGEE6EG9@;:<@5:DCFCFGF,49**:??B7CE*08<C,<CGFF23)8:*4++0+.**2.;C=<A9A;<);)3;7E*.AA8++)98@314423>D(4(,().(4)-(8((-3().-)6)).(3)4?B<:(
@M02352:288:000000000-CKWC8:1:1101:3449:10211 2:N:0:ATGCGCAG+AAGGAGTA
CATTCTTGCGAACGTACTCCCCAGGTGGGATACTTATCACTTTCGCTTGGCCGCCCAGTACTCAAGGTACCGGACAGCTAGTAACCATCGTTTACGGCGTGGACTACCAGGGTATCTAATCCTGTTCGATACCCACACTTTCGCACATGAGCGTCAGTTACTGACCAGGGAGTCGCCGTCGCCACTTATGTTCCTCCAGATATCGACGCACTTCACCGCTACCACTGGACTTCCACTCCCCTCCACAAAACCCTCACATGCCACTTCTCAAGGCAACTCC
+
BDB,@@FGGGC@6FC@88CCF7EFFGGGCD8<FFGGG,CEFGGD@,,B@@E<F@+6BFEA9@@FFEDEC,9=C@@=D,CDFGG,EE95A:ABFFGDC74CEEGG94BAFFG@,<4>,8CF9ADE?F,=,,3@=FFGGD,@DAC8CBEGFG?FC++5;BF9=;A;3@:BG7>>CC;***)):)AE4,0,1<1@167)=FF787+7(089<C):<A<77)--(7(0963*.)9*9BBF<:?2:2(,1143,4((-,(),)144:7)...))-.))-),),.5
@M02352:288:000000000-CKWC8:1:1101:16201:10213 2:N:0:ATGCGCAG+AAGGAGTA
CATTCTTGCGAACGTACTCCCCAGGTGGGATACTTATCACTTTCGCTTAGTCACTCAGATCGAAATCCAAACAACTAGTATCCATCGTTTACGGCGTAGACTACCAGGGTATCTAATCCTGTTCGCTACCTACGCTTTCGTCCATCAGCGTCAATATATTGTTAGTGATCTGCCTTCGCAATCGGTATTCTATGTAATCTCTAAGCATTTCACCGCTACACTACCTATTCTAACCACTTCACAATAATTCAAGACTACCCGTATCAACGGCAATTTTATGG
+
GGF9EFGGGGDCF@FGGGGGGGGGGGGGFFGGGGGGGGGGGGGGDGGGGGCGGGFE,EGGGFGFGFGGGGGGGGGGGGEC<FFAFFEGGGGGGGECGGGD<FFGFFGG@DFEGEGGGCFGGGFFCFEEGGGGG7C@CFFEG>CE9>DFFEG8CCAC7ECE@FFFGGAAFAEDFGFFGC*<ADGFGG,;DC7=ECFEC69EFGFCCFFG79C+4454:B@@5+()*2)27@;FF=?<?EF)7;6739))1/<3?3397@5(,8(8?DF(--4993*)9424)
@M02352:288:000000000-CKWC8:1:1101:9246:10218 2:N:0:ATGCGCAG+AAGGAGTA
TAATCTTGCGACCGTACTCCCCAGGCGGAATGCTTAATCCGTTAGGTGTGTCACCGAACAGTATACTGCCCGACGACTGGCATTCATCGTTTACGGTGTGGACTACCAGGGTCTCTAATCCTGTTTGCTCCCCACACTTTCGTACCTCAGCGTCAGTATCGAGACAGTGATCCGCTTTCGCCACTTGTTTTCCTCCAAATCTCTACGATTTCCACCTCCACACTCGGAATTCCACTCATCTACCCCAAACTCAACACCACGAGTTTACAAGGCACTCCCAG
+
9F@FFGGGGGGGGGGGFGFGGGGGG,8@CC<,EFGGGF@@+FFF,4EFEEG,FFEE++@>,C,E6?F,F,<4CC+4@7+,:?,:,,A@,BBF<<=FGGC=+<EF,,B=F7BF<FDGF,,3CF9<B<,@9FF@FEGC7?,,683<>B,:CF69>>5@;3@,***,@,>9DC,>D,?***=**::5*4AF7,=>FE+7>)=7*1+35C57*=>+@=3A9A(63)()2*/5,)947*6)8()6))).((4((3)).((/3()(((((-)))--,((4)().(()
@M02352:288:000000000-CKWC8:1:1101:27643:10234 2:N:0:ATGCGCAG+AAGGAGTA
CAACCTTGCGATCGTACTCCCCAGGCGGAACACTTATCACTTTCGCTTAGTCACTGACTGTATATATCCAATAAAGAGTAATCATCCTCTACTGAGTGGCCTAACAAGGTATCTATTCCTGTTCGCTACCCACCCTTTCCTCCATGAGTCTCAATCCAATACTATTAAGCAACCCTCGCTCTCCATGTTCTGTGTAATCTCTATGCATTTCACTGCTACACTACACAGTCCGCCTACTCCGCCTTACTTCAAGCTTAACTATATCAATCGCAGTTTCTA
+
6CF,CEFGGGG9@FFGGFGGGGFGF,7+@++,CEEGCGCFAFF,BFG,BEEGGGC,CF,ECEE,<,5,CA,,,,,,9,6:C?E9F9,,,,,5,5,,<?,,,54,A,,9,,,,5CC,,:@,,,5C++@++488F:CEF8D,E8D,@,32,,336=,,,,3,,8E,,,7EE99,@D+=D++<6CF,+,7@,23+?;+**?++4=E9*<+=+,?B2+*/,+/:5156CF**:=4/)?523.076((((/()./).9))/)1+/)./).9)))/(,(/+/*)6
@M02352:288:000000000-CKWC8:1:1101:9192:10236 2:N:0:ATGCGCAG+AAGGAGTA
TAACCTTGCGGCCGTACTCCCCAGGCGGTCTACTTATCGCGTTAGCTTCGCTACTCACGGATTAAATCCACAAACAGCTAGTAGACAGCGTTTACGGTGTGGACTACCAGGGTATCTAATCCTGTTCGCTACCCACACTTTCGCACATGAGCGTCAGTTACTGACCAAGGAGTCGCCTTCGCCACTGGTGTTCCTCCACATCTCTACGCATTTCACCGCTCCATTTGGAATTCCACTTCCCTCTTCCATACCCTAGTTCCCCAGTTTTAACTGTAAATC
+
<FG9FFGGDFEGGGFCFGDGGEGGF?:CF@FGGGGGGGGEGGGGGGGGGEGGGG8EGGGGCGEFGGGGAFGFGGGGFCFGGGGGF<F@FGG7FFGG>FFGD7FFDGGGGGGGGGFECDGAFGGAFGGE+86+BFDFEEDGGGGEGGGG6DD7C>EGDGFGFG,EFBF,>6>CFGC*:4CF)9C*:,,=F?FGFC@EDF4;=6;@76@557)1:1.+58(-(.(0*2)24*1<B@<<>B<736(.)-6.))(,().06)*-4:0((64)-))-))1)*.:
@M02352:288:000000000-CKWC8:1:1101:24783:10250 2:N:0:ATGCGCAG+AAGGAGTA
TAATCTTGCGACCGTACTCCCCAGGCGGAATGCTTAATCCGTTAGGTGTGACACCAACAAGCATGCTTGCTGACGTCTGGCATTCATCGTTTACGGTGTGGACTACCAGGGTATCTAATCCTGTTTGCTCCCCACACTTTCGCACCTCAGCGTCAGTATCGAGCCAGTGAGCCGCCTTCGCCACTGGTGTTCCTCCGAATATCTACGAATTTCACCTCTACACTCGGAATTCCACTCACCTCTCTCGAACTCACGACCAGGAGTATACAAGGCAGTTCCAG
+
FC,6=EFGFGGGGCFE@CEGGGGEFGGGGGGGGGGGGGGGGF8FGGGDFGGFGGDGGCFGGGGFFGDGEGFFGGGGEDGGGF,E<<FGGGGDFGGGGF@CEGFGGGGGGGGGGGGGGGGGCD,C??=EEDD+=8+>@DEF9@6EGEDFF@8@CEGDF;,@@EC5E7DECF?F6CGC7DCFE>CGFF6><FCFGCFB(8:3AC;><@5D8=>7:8<6+;34<6/1CF0C<>4@7@44(:??3:7?<<6??BBFB0139(86(-8.(.64>2361(5394)))
@M02352:288:000000000-CKWC8:1:1101:27193:10251 2:N:0:ATGCGCAG+AAGGAGTA
CATTCTTGCGAACGTACTCCCCAGGTGGGTTACTTATCACTTTCGCTTAGCCACTCAGTACTCAATCGTACCGAACAGCTAGTAACCATCGTTTACGGCGTGGACTACCGGGGTATCTAATCCCGTTCGCTCCCCACGCTTTCGTCCATCAGCGTCAATATGTTGTTAGTGATCTGCCTTCGCAATCGGTATTCTATGTAATATCTAAGCATTTCACCGCTACACTACATATTCTAACCACTTCACAACAATTCAAAATATCCAGTAACAATGGCAGTTT
+
FC@FFFGCFEGGG@FGFCEGGGGGGGGGGGGGGGGFFGGGGGGF>FEDGGGGGGEFGGGGGGGGGGGGGGGGGGGGGGGGGGGGGGG?FGGGGGGGCDGGGGGGGGFC@FGGG+?8;FGGGG9FEGCF>E7FCFGFGGGGGGFGBC@CCFGGCEGGGGAFGGGGFF7B;FFGFGGCDFFAA@EGCC?CGE=CDCFEEFFGFG;F?FFF:FFG>FEFGFFBFEBAF75*.88=BFF):>()(,).<<9)(.34).:B))99)6<A?AB))6A<74>:BF94
@M02352:288:000000000-CKWC8:1:1101:15203:10276 2:N:0:ATGCGCAG+AAGGAGTA
TAACCTTGCGGCCGTACTCCCCAGGCGGTCTACTTATCGCGTTAGCTTCGCTACTCACAACTTAAAGTCACAAACAGCTAGTAGACAGCGTTTACGGTGTGGACTACCAGGGTATCTAATCCTGTTCGCTACCCACACTTTCGCACATGAGCGTCAGTCTTTGGCCAGGGAGTCGCCTTCGCCACTGATGTTCCTCCAGATATCTACGCATTTCACCGCTACACCTGAAATTCCACTCCCCTCCCCAAGCCTCTAGTCTGCCACTTCTACATGCCCATCC
+
GGGGGGGGGEEGCD6-BFFGGDCC@FC@CFG9FCFFCEFGEGF7@FFFGDGGG7EGGCGGGFFFE,EEFFGFF<F8FFG,CFFA9FFGF@FF7FACG,4=??9AFFF8,,84F@E9CEFGGGGCFGG7CGGG8FFC+@D9FGC6>CGFGA8EEGGD*@FFGGGGGFD8D*>BEG*4*:84)*4:C6A,=CG@C<7<3AA*97@D?:A*:AB3CC)+3)((.5))29(*.*/**924>?(,410((3(1((-545)*.699A)))()).).)6))0(/(.4
@M02352:288:000000000-CKWC8:1:1101:28523:10315 2:N:0:ATGCGCAG+AAGGAGTA
TAACCTTGCGGCCGTACTCCCCAGGCGGTCAACTTAGTGCGTTAGCTGCGCCACCCACGACTCAAGGTCACAGACGGCTAGTTGACATCGTTTACGGCGTGGACTACCAGGGTATCTAATCCTGTTTGCTCCCCACGCTTTCGTGCCTCAGTGTCAGTATTTGTCCAGGTAGCCGCCTTCGCCACTGATGTTCCTTCCAATCTCTACGCATTTCACCGCTACACTGGAATTTCCACTACCCTCTACAATACCATAGTTTGCCAGTTCAAAATGCAGTTCC
+
AF8FGFFGGGGGDGGGEGAF<CGGG8@F:@,CFFFGFDGGGGGGCCEFGEGEFFGFGGDCF7FGGFCCFGFGFCFFDGE7EF,FGGGGGEEFFGGFDGGGE@FGGGFFGGGDGGC9EEF;>,3@FFGGFGAFCCEEGGECFDEGB@:CCF,;;<@D?FFCFFFGFFCG6:DCEFGGDGGF>DGE*A6;+++;:5C3356CF5A77AFFDE39;FFFGD(37@7?:F?G:*97@6<>A041()(.4)6<>90).44?)6?<2..344<AD)424)9.064)
@M02352:288:000000000-CKWC8:1:1101:2085:10357 2:N:0:ATGCGCAG+AAGGAGTA
TAATCTTGCGACCGTACTCCCCAGGCGGAATGCTTAATCCGTTAGGTGTGTCACCGAACAGTATACTGCCCGACGACTGTCATTCATCGTTTACGGTGTGGACTACCAGGGTATCTAATCCTGTTTGCTCCCCACACTTTCGTACCTCAGCGTCAGTATCTAGCCAGTGAGCCGCCTTCGCCACTGGTGTTCCTCCGAATATCTACGATTTTCACCTCTACACTCGGAATTCTACTCACCTCTCTCGAACTCAACACCGAGCATTTATTAGGACGTTCCAG
+
9FFGAFGCE:@+@CFGFFFGG7,BFCFGGGGGGGGGGFFEBDFBFFG,FFGGEGG7F+@@FFFGGFDAF8FECC7>CEG9E99CE9FFGGFGFGDGFGEGGCGGGG8E<7?F,AEFF,EF9FFGGCD,6EF7FFGCGGDD;CCFFE78,DFGGEGGGF,E,,@;:<:DFGC6FEGGDGG;?*=5C6?CFECDG<F;>5):3:=7<A:<*2>CG+6;>:)73+:6*1-92<@F**66))(486<??7()(3:2<((18:)(-((.6))))))-6)047:<>)
@M02352:288:000000000-CKWC8:1:1101:17867:10372 2:N:0:ATGCGCAG+AAGGAGTA
TAATCTTGCGACCGTACTCCCCAGGCGGAATGCTTAATCCGTTAGGTGTGACACCAACAAGCATGCTTGCTGACGTCTGGCATTCATCGTTTACGGTGTGGACTACCAGGGTATCTAATCCTGTTTGCTCCCCACACTTTCGCACCTCAGCGTCAGTATCGAGCCAGTGAGCCGCCTTCGCCACTGGTGTTCCTCCGAATATCTACGAATTTCACCTCTACACTCGGAATTCCCCTCACCCCTCTCGAACTCAAGACCAGGAGTTTACAAGGCAGTTCCAG
+
GGGGGGGGGGEGGGGGGGDGGGGGFGGGGGGGGGGGGGEFGGGGGGGGGGFGGGGGGGGGFGGGGGGGGGGGGGEFGGGGGGDFGGGGGDGGGGGGGGFGGGGGGGFGGGGGGGFEFFFAFGFGGGGGGGGGGGGGGGGGGGGGGGFFGGGCEGGDGFGGGGGGGGGDFFGGFGGC9CD5>7*A6?=EC;C@=88B@))1)37:5A:D>5>DGFEB9A@47+6+2>;33>FFF6<12(42(32:,,()36(63,,=??FF(4(,(.)...<080.4=6)6.
@M02352:288:000000000-CKWC8:1:1101:22507:10411 2:N:0:ATGCGCAG+AAGGAGTA
CATTCTTGCGAACGTACTCCCCAGGTGGGTCACTTATCACTTTCGCTTAGCCACTCAGACCGAAGTCCGAACAGCTAGTGACCATCTTTTACGGCGTGGACTCCCAGGGTATCTAATCCTTTTCGCTCCCCACGCTTTCGTCCATCAGTGTCAGTACATTATTAGTAATCTGCCTTCGCTATTGGTATTCTCTGTAATATCTATGCATTTCACCGCTCCACTACATATTCTACCTACTTCATAATGACTCATGATATCCAATCTCAAAGGCATTTCTACA
+
,<,@EDFEFG++@:FFFGFGGGF:FF8C@FEFEEF9@6<EFGGGDEEG,FFGF<,C<FAF@@@+8AF?C+B=+CFGF,EFGGDFCE,AFGG?+::FGCFDG,,:EFFC+B=?AAFGGDEF,C?F:EEEED7,@+C:EDEC=C>89=,3E;DGF9FFFAFFFGDCCF@>;=;3E9*2;;C**;,:;@,D@:,+5*=**B84BCFC8AA::C68CA2:/),43+(;4+97)38++/7C@@ECCE?)19<AEFE))9?F).=)))(6)).)6(,()./-1)..
@M02352:288:000000000-CKWC8:1:1101:27072:10518 2:N:0:ATGCGCAG+AAGGAGTA
TAATCTTGCGGCCGTACTCCCCAGGCGGTAAACTTAGTGCGTTAGCTTCGCCACCCACGTATCAAGACAACAGACGGCCAGTTGATATTGTTTACGGCATGGACTAACAGGGTACCTTATACTGTTTGCTCCCCACGCCTTCGGCCCCCAGTGTCAGGAATTGTCCCGGTAGCCCTCTTCGTCTCCGATGTTCCTTCCAATCTCTTCGCATTTTACCGATACACTGTAACATCTCCTCACCTCCACATACCAACCATTCGCCAGTTCAAAACTACAGTTC
+
<@A,CFCFGG+@FEFGGGGGGGGGGG:F@+8CEFFG99,C+FEGDGGF9@,CFB<8C?6,,6,,,,,,,9C,,49++@+4+:5,5595,?9FF9E+8+6+,8,,:,54?8<+AA,8C,?,3C5,7<,8==D3=+,83=+6C,++++++***4>@,,,,,3,77?;@,**51*6,**10;85*=,*,*4**3;+/:<<)6:12:+?+:/**2*;+)/>)/(().02*)*-**9;*)89(.22)(..8())),))(-)).0.4((())6)-))(.)/)).)6
@M02352:288:000000000-CKWC8:1:1101:9872:10521 2:N:0:ATGCGCAG+AAGGAGTA
TAACCTTGCGACCGTACTCCCCAGGCGGTCAACTTATCGCGTTAGCTGCGCCACTAAAGAATCACGTTCCCCAACGGCTAGTTCACATCGTTTACGGCGTGGACTACCAGGGTATCTAATCCTGTTTGCTCCCCACGCTTTCGCACTTCAGCGTCAGTATAAGACCAGGTGGCCGCCTTCGCCACTGCTGTTCCTTCTGATCTCTACGCCTTTCACCGCTACCCCACAAAACTCACTCCCCTCTCCAACACTCTAGCCTGCCAGTTCTAAATCCCACTCC
+
C@EFGEG,@BFEDGGGGGGGF7<,C@F@BFECFGGGGGGGG@FGEFF,BC+6FC,CAEF,CADG,,B<8EFFFEC,+CCFFFE,@<FGGG=FD+BECFCC+8BDCGFCDC+>A,8,EF9DFGGGGFF,@AE8DGCC7C8+@,@EC7*2@D7ECG:CC5@D,;;>9E:,*7,88,2:/938>CG=D0<3;CF6:);)7=ADF+:F)A6C3*0/299FG)4>03.)97(130)))1)(:<124(-3:().((-32))*).901(,).)5<))6))(),)47(
@M02352:288:000000000-CKWC8:1:1101:26818:10546 2:N:0:ATGCGCAG+AAGGAGTA
CAGTCTTGCGACCGTACTCCCCAGGTGGGATACTTATCACTTTCGCTTAGTCACTGAGAATTAACCCAACAACTAGTATCCATCGTTTACGGCGTGGACTACCAGGGTATCTAATCCTGTTCGCTCCCCACGCTTTCGTCCCTCAGCGTCAGTATATTCGTAGTAGACTGCCTTCGCAATCGGTATTCTACGTAATATCTATGAATTGCACCGCTACAATACTTATTCTATCTACTTCCATATTACCCAAGTCAATCAGTATCAAAGGAAGTTACATCGTT
+
FGFCFGGGGGGGGGEGEFG,FFEGC@,9:@FFFGGGGCEFGGFG,CC7F9E,CEGC9EGFFFEG9FFEFC@FG8EFGGGFFFG,BA4A=,?7F7FE>GGGF@CF,44:FFGGGFGFG9EFGGCCGG>BCCEGGGEGGEGGCE9DG88CEECEG,CF,,@,@FGG99;>D:C89@C7D>??FFDC75B,2C,/*0)>C68+1=B10+=*+,64>D()/*/1)//:@F?;):@::89))9.9C<<))))533(6464*)47:<A2:A2)(((,,-)0.9<08(
@M02352:288:000000000-CKWC8:1:1101:18080:10576 2:N:0:ATGCGCAG+AAGGAGTA
TAATCTTGCGACCGTACTCCCCAGGCGGAATGCTTAATCCGTTAGGTGTGTCACCGAACAGTATACTGCCCGACGACTGGCATTCATCGTTTACGGTGTGGACTACCAGGGTATCTAATCCTGTTTGCTCCCCACACTTTCGTACCTCAGCGTCAGTATCGAGCCAGTGAGCCGCCTTCGCCACTGGTGTTCCTCCAAATATCTACGCATTTCACCGCTACACTGGAAATTCCACTACCCTCTACAATACTCTAGTTTGCCAGTTCAAAATGCAGTTCCC
+
G9FGGGGGGGFEG@F<FEDFCEGDFF>EGGGGGGGGGFGGGGGGGGGGGGGGGGGGGGGGGGGGGFGGGGGGGCFFGGGGFGGGGDGGGGGGGGGDGGGGGGGFEFGGGGGGGGGGG;FFGGGGGGFGGGFFGGE+CFFGGGGGG7DDGGGGGGCEGGDGEFFGGFFGGGGGGGGGGC4?BG:*8ECFGGEGGFF;@F+>AC6+)@>DDE>CFFFFC:64;???4<1DA=476994(8?:BBFA<:?FFFBBB9>FBAF<)),,6A<A2<BAAA=499AB
@M02352:288:000000000-CKWC8:1:1101:15160:10583 2:N:0:ATGCGCAG+AAGGAGTA
TAACCTTGCGGCCGTACTCCCCAGGCGGTCTACTTATCGCGTTAGCTTCGCTACTCACGGATTCAATCCACAAACAGCTAGTAGACAGCGTTTACGGTGTGGACTACCAGGGTATCTAATCCTGTTCGCTACCCACACTTTCGCACATGAGCGTCAGTTACTGACCAGGGAGTCGCCTTCGCCACTGATGTTCCTCCAGATATCTACGCATTTCACCGCTACACCTGGAATTCCACTCCCCTCTCCAACACTCTAGCCTGCCAGTTCTAAATGCAATTCC
+
FF8@EGGGGDFGGGGGGGGGGGGGGFEDC@FFGGGGG<FFGGGFGGGGGDDCGG8CFFGG74B,CF9FF9F8DFGG=FGFGGGCAFGFGEGGGGGGG@DGGGGGGGGGGGGGGGGGGGGGGGGFGGCEGGGGGGGGEGGGGGGGDG6D9FGGGGGGGGGGGGGGGFGFDGCGEGGGGCDFFGGEGGGGGGGFCEFEFFAFFGAGFFFFGGFGGFFFFFF>>FFF5*:D7FFFFF)44((8??FFFFA0(4:AB94@BB?0:?0?FFA)-:4924*4@8AB
@M02352:288:000000000-CKWC8:1:1101:18151:10634 2:N:0:ATGCGCAG+AAGGAGTA
TAATCTTGCGACCGTACTCCCCAGGCGGAATGCTTAATCCGTTAGGTGTGTCACCGAACAGTATACTGCCCGACGACTGGCATTCATCGTTTACGGTGTGGACTACCAGGGTATCTAATCCTGTTTGCTCCCCACACTTTCGTACCTCAGCGTCAGTATCGAGCCAGTGAGCCGCCTTCGCCACTGGTGTTCCTCCAAATATCTACGAATTTCACCTCTACACTTGGAATTCCACTCACCTCTCTCGAACTCAAGACCAGGAGTTTAGGAGGCAGTTCCG
+
GGFFCFGGFGGGGGGGGFGFGGGGGGGGC@FAFGGGGGGGGGGGGGF@FCGGGGGGGC@FGGGGGGGGGGGGGGGGGGGFGGGGGGGGDGGGGGGGGGGDGFGFGFFGGGDGFGFGGGGGGGGGFGGGGGGGGGGCEGGGGGGGGGFGGGGGGDCCFC=C*>DEGFGGFFFBF7*?DDGFE48E40=<8FECF?CFFFFGFCAF?FFG<CFGGCCBCA7;EFFFGGDF>?FF4@<4(1::21>FD<:2:?<FFFF4?FFFFF?:()6::<:0,07:FA<B
@M02352:288:000000000-CKWC8:1:1101:26232:10740 2:N:0:ATGCGCAG+AAGGAGTA
CAATCTTGCGACCGTACTCCCCAGGTGGATTACTTATCACTTTCGCTTAGACACTGACTGTATATCGCCAATATCGAGTAATCATAGTTTACGGCGTGGACTACCAGGGTATCTAATCCTGTTCGCTCCCCACGCTTTCGTGCCTCAGCGTCAGTATCAGTTTAGTAAGCTGCCTTCGCTATCGGTGTTCTGTGTAATATCTAAGCATTTCACCGCTACACTACACATTCCGCCTACTCCAACTGAACTCAAGTTTATCAGTACCAATGGCAGTTTCGAGG
+
GFGGCFGGGGGG7+BFGFEFFFFEGGCFDFGFGGGGGFGGGGGFE>7ED<CEFGGGGDGGFAFEFGEECCCC=?<C@7EFFAFGGGGGGGGGG7FCFEEGGGCGGGG:BFGFFGGEFGGGEFEF?@FGG7EGGGG+@DFCE6>D9,=FG>EE6@CF:DFFGGGFGGAAGFGFF5FGGGGFFGGGDEGGEF?F9E@A8CF@A7B48AFGFGFCC82?EEBEDAEF;F845AAF:)61;3/=@;3;E3)46<7335516)/5)64.6<08030(-(/6B6((-
@M02352:288:000000000-CKWC8:1:1101:17691:10740 2:N:0:ATGCGCAG+AAGGAGTA
CATTCTTGCGAACGTACTCCCCAGGTGGGTCACTTATCACTTTCGCTTAGCCACTCAAACCGAAGTCCGAACAGCTAGTGACCATCGTTTACGGCGTGGACTACCAGGGTATCTAATCCTGTTCGCTCCCCACGCTTTCGTCCATCAGTGTCAGTATATTATTAGTAATCTGCCTTCGCAATTGGTATTCTATGTAATATCTATGCATTTCACCGCTACACTACATATTCTAACTACTTCATAATAACTCAAGACAACCAGTATCAAAGGCAATTCTACAG
+
GGDGFGGGGGD+@@FGGGGGGGGEFFGFGGGGGGGGGGGGGGGGGGGGGGGGGGGGFGGGCGGGFGGGGGGGGGGGGGGGGGGGGGGGGGGGGGGGGGGGGGGGGDGGGGGGGGGGGCGFFFFFGGCFEGGGGCFFGGGGGGGGGGGFFGCFGFGGGGGGGGGGGGGGGGGGGGFGGGGABDGGCFFGFGGGGFFE?AFFFFFGFFADGGFGCFF>EE9<@C=AF76>5AAFAFFC3)9CEFF?EEF@74;(33:F?(7?14<<AAAAF1??BB4<FAD<)
@M02352:288:000000000-CKWC8:1:1101:9438:10780 2:N:0:ATGCGCAG+AAGGAGTA
CATTCTTGCGAACGTACTCCCCAGGTGGGTTACTTATCACTTTCGCTTAGCCACTCAAACCGAAGTTCGAACAGCTAGTAACCATCGTTTACGGCGTGGACTACCAGGGTATCTAATCCTGTTCGCTACCCACGCTTTCGTCCCTTAGCGTCAATATATTGTTAGTGATCTGCCTTCGCAATCGGTATTCTGTGTAATATCTATTCATTTCACCGCTACACTACACATTCTAACCACTTCACAATAATTCAAGTCTAGCAGTATCAATGGCCATTTTCCGG
+
GGCGFFFGGGGGGFFGGGFGGGGGGGDFGGGGGGGGGFGGGGGGDGCGGGGGGGFGGGGGGEDGGGGGGGGGGGGGGGFGGGGGGGGGGGGGGGGGGGGGGGGGGGGGGGGGGGGFFEGGGGGGGGGGGGGFGEGGGGGGGGGGGGGGFGGGGEE7FGGGFFGCAFEFGGGGGGGFG7>5>GGGD>CEFGGFFFF<CAFGFGAD<6BCFGF7@FDF589<;:;AGG86CFFFFFFE6=<=E<FFFFF<A<2<)).0).@84<<6)69A<0(,44*.9>>:0
@M02352:288:000000000-CKWC8:1:1101:15955:10782 2:N:0:ATGCGCAG+AAGGAGTA
TAATCTTGCGACCGTACTCCCCAGGCGGAATGCTTAATCCGTTAGGTGTGACACCAACAAGCATGCTTGCTGACGTCTGGCATTCATCGTTTACGGTGTGGACTACCAGGGTATCTAATCCTGTTTGCTCCCCACACTTTCGCACCTCAGCGTCAGTATCGAGCCAGTGAGCCGCCTTCGCCACTGGTGTTCCTCCAAATATCTACGAATTTCACCTCTACACTTGGAATTCCACTCACCTCTCTCGAACTCTAGACTGATAGTTTTGGCGGCAGTTCCAG
+
GFGGGGGGGGGGGGGGGGGGGGGGGGGGGGGGGGGGGCFGGGGGGGGGGGGGGGGGGGGGGGGGGGGGGGGGEFGGGGGGGGGGGGGFGGGGGGGGGGGGGGGGGGGGGGGGGGGCCFGGGDFGGGGF9EFFGFGGGFFGGGGGGEGGGGCEEGGGGGGG7FCGGGGG?FGGFGGGGGGFFG5EGGFFGGG7CCFF2?0:@:C:?FFD5=>7:A?F+;<ECF@FG7;CEAAFF67488>BB<3<?<:20302>AA6<460<AA9ABB(()-2(43:BB45-
@M02352:288:000000000-CKWC8:1:1101:11245:10816 2:N:0:ATGCGCAG+AAGGAGTA
TAATCTTGCGACCGTACTCCCCAGGCGGAATGCTTAATCCGTTAGGTGTGTCACCGAACAGTATACTGCCCGACGACTGGCATTCATCGTTTACGGCGTGGACTACCAGGGTATCTAATCCTGTTTGCTCCCCACACTTTCGTACCTCAGCGTCAGTATCTAGCCAGTGAGCCGCCTTCGCCACTGGTTTTCCTCCAAATATCTACGAATTTCACCTCTACACTTGGAATTCCACTCACCCCCCTCGAACTATAGACTGATACTTTTCGAGGCAGTTCCAT
+
,EFGGFGGDFECFEGGGGGGCEFFGGGGEGGFGGGGGFFFGGGGGCFFGEFGGGGGCGGFGGGGGGGCGCGEGG7FGGC,BAFFGGF9=FGGGFDCFB@FFEDDEGFFGDFBFFGGGGFFF;F=FG=FGE@:>7<<@,<BFEG?FCFG?68CEGGGGA;F,2>,6?FGGG9:F>DDGGC)6<;EGCCF+2=>>EF;@F+>87@FE6)*;:>+:6<4<./2:=?FC:7C<4<FF49A7(.4((-491(-((())..*.)60:9))-6<)(((((()46)-.)
@M02352:288:000000000-CKWC8:1:1101:24046:10855 2:N:0:ATGCGCAG+AAGGAGTA
CATTCTTGCGAACGTACTCCCCAGGTGGGTTACTTATCACTTTCGCTTAGCCACTCAAACCGAAGTTCGAACAGCTAGTGACCATCGTTTACGGCGTGGACTACCAGGGTATCTAATCCTGTTCGCTCCCCACGCTTTCGTCCATCAGTGTCAGTATATTATTAGTAATCTGCCTTCTCAATTGGTATTCTATGTAATATCTATGCATTTCACCGCTACACTACATATTCTACCTACTCCATCTTAACTCAAGACCACCAGTATCAATGGCATTTCTACAG
+
CFFFFGGGGECCFFGGGGGGGGGGG<EF@7BFGGGGFDCFEGGGDGG@,CFGGGGEGGGFFE6@CF<EC<FFGFGFFFE9<,C<EGCFD@FC@+@FF=F7,?FFAFG++:BA,A=;FA9FFEF<B+=@>DECGCC+@@E8DE>C9B,+<9@=9,@7:,;E,@,E,DG,>CFFAC5+9*5?E7CCCF?;E@FFG*=*;+9+19=FA4998,=8BF(?*6@3>8BAGF)C5+1++0))6).5.9))).)7?9)/).3)(4;1(6)44).).517)-*.*:<).
@M02352:288:000000000-CKWC8:1:1101:27626:10862 2:N:0:ATGCGCAG+AAGGAGTA
CAGTATTGCGACCGTACTCCCCAGGTGGGATACTTAACACTTTCGCTTCGACACCGAGATCTCATCCAACAACTAGAATCAATCTTTTACGGTTTGGCCTTCAACGGTATCTAATCCTGTTCGTTTTCCACGCCACCGTCCTTGAGCGTCAGTATATACGTAGTAGACTGCCTTCGCAATCGGTATTTTAAGTAATATCTATGCGTCTCACCTCAACACCACTCACTCTATTTCCTTCCTTTTCTCTATAGTCAACCAGTACCCATGGACGCTCCTTCGTT
+
6F,<,6C,C;::@@C<@FF,CC@,96,,66C,CFEF9,6C,C@FGDGGD7,BFG<:6@+,,6,C9:,E,9D,,6C,,5E<,,,,,5,A9FC+9+847,,5B,,C,84+9+C9,CD9=,C4CEB6A4+CE,4@+++3@6@+++7=,,=+CCE73,3@,8,8>>B+,,@;EB,3,7?9D7*<9954;?F,;C8+=49C*++2=@A+())/*,+**20?9*((,=;;C*):4+++;8<)1)())))))177))91))1*,())))))),(())-(-,)(14(.(
@M02352:288:000000000-CKWC8:1:1101:23283:10877 2:N:0:ATGCGCAG+AAGGAGTA
CAGTCTTGCGACCGTACTCCCCAGGTGGGATACTTATCACTTTCGCTTAGTCACTGAACCGAAGTCCAACAACTAGTATCCATCGTTTACGGCGTGGACTACCAGGGTATCTAATCCTGTTCGCTCCCCACGCTTTCGTCCCTCAGCGTCAGTATATACGTAGTAGACTGCCTTCGCAATCGGCATTCTAAGTAATATCTATTCATTTCACCGCTAACTTACTTCTTCTATCTAATTCCCTTTACCTCAAGTCAACCCGTATACAAGGCAGTTCCATCTTT
+
GGGGFGGGGGE7@FFFGGGGCGGGG<FDFFGGGGGD@EEGGGGGGGGG7EFGGGGG<FGFGG+@FF9C<FG8EEF,C<E?EEFCFGFFFFG>CEGGGEGFFFCFDEFFEFGFGFECFGGEGG7FGDFD8>8=F+@7EED>EC36,>D7@8EEF,,3@FG89,@>,F,@DFF8C,ACD79@AF:*)/=7;1>FF*18>F6++4+1/=11BFF**2,)*0).);47+1.+<A6+7+)91)1))))1))))5,))...*((.4(()-)5)(3:(4<264@))).
@M02352:288:000000000-CKWC8:1:1101:24553:10883 2:N:0:ATGCGCAG+AAGGAGTA
CATTCTTGCGAACGTACTCCCCAGGTGGGTTACTTATCACTTTCGCTTAGCCACTCAGACCGAAGTCCGAACAGCTAGTAACCATCGTTTACGGTGTGGACTACCAGGGTATCTAATCCTGTTCGCTACCCACGCTTTCGACCATCAGTGTCAATACATTATTAGTGATCTGCCTTCGCAATTGGTATTCTATGTAATATCTATGCATTCCACCGCTACACTACGTATTCTACCCACTTCATCTGCATTCAAGTTAAACAGTATCAAAGGCAATTCTACGG
+
GF,6,CFGGE@:FFFGGGGGGGGFGGGG77FFGGGG9,,CFGGFGGDGFEFGCFG<E,@:@+7F+A5C:CFGGGG<FEFG<CFGGGGGGGGFFG,DFFFGGGGGFGGGGGGGFFGGGGGGGGGGGGG7EFGG7FEGEGGG7686BDEDCGEGG7E:@,,,8@@EG<FE;D;DGFGF5?CD>7AGGG7EGGGDC*+**=BCCGF9CFFGG,4BFFFFGFFE1+(2*0);381;;;()28>3)/))))1.67CEE67+9)*90<4444.<976?:?F)0)61(
@M02352:288:000000000-CKWC8:1:1101:13691:10902 2:N:0:ATGCGCAG+AAGGAGTA
TAATCTTGCGACCGTACTCCCCAGGCGGTCTACTTAACGCGTTAGCTCCGAAAGCCACGGCTCAAGGCCACAACCTCCAAGTAGACATCGTTTACGGCGTGGACTACCAGGGTATCTAATCCTGTTTGCTCCCCACGCTTTCGCATCTGAGTTTCAGTGTCGGTCCAGGGGGCCGCCTTCGCCACTGGTATTCCTTCAGTTCTCTACGCATTTCACCGCTCCACCTGAAATTCTACCCCCCTCTAACGCACTCTAGTTCCCCCGTTCAAATTGACGTTCC
+
AFGGGGGGGGGGGGGGGGGGGDGGGGGGCEGFFGGFGGGGGGGGGGGGGGCEGFGFGCGGGGDEGFGGGGGGGGGGGFGGGGGGFGGFCFFGGGGGGCEFCGDGFGGGGGGGFD:BDGFCA=3>C<F3=EFGG7@@++5@*@3A**5@=DE:,,,525,@;1**417CDGG5BCCGGC**)7C*9+<*50@FG2=2.6=*90*0-*8*)2<*:9<FC:1(-),<592DBFF669>AAB194(11))-((,((())*))/)5(((-((()6).))1(.(3:
@M02352:288:000000000-CKWC8:1:1101:14122:10948 2:N:0:ATGCGCAG+AAGGAGTA
CATTCTTGCGAACGTACTCCCCAGGTGGGTCACTTATCACTTTCGCTTAGCCACTCAAACCGAAGTCCGAACAGCTAGTGCCCATCGTTTACGGCGTGGACTACCAGGGTATCTAATCCTGTTCGCTCCCCACGCTTTCGTCCATCAGTGTCAGTATATTATTAGTAATCTGCCTTCGCTATTGGTATTCTATGTAATATCTATGCATTTCACCGCTACACTACCTATTCTCACTACTTCATAATAACTCAAGACAACCAGTATCAAAGGCACTTCTACAG
+
GGFGFGGFFDFEEGGGGGGGGGGCEEAECF,,CEEBEDFFGGGGGGGGBC,CFF,CEF<,C77F@DD97=?FFFGGG?FF,?,?E@F?BDD,BF7:@F+BFFE,AFDGEDGGAFCACF99,CA,F+@8CFEFGCF=+@DEDEGGGFC?CFE7C9;EEGGCBFFCCF=CEAACGGGGG59**@CC7C,>EFFFF4FC*14=8FFGEFFFCC88745?*?13@=@)*;9+<78+;A3.56)))/)1556@<9)6.7@FBF:2,6))))6-6(324(/,994A.
@M02352:288:000000000-CKWC8:1:1101:10157:10970 2:N:0:ATGCGCAG+AAGGAGTA
TAATCTTGCGACCGTACTCCCCAGGCGGAATGCTTAATCCGTTAGGTGTGACACCAACAAGCATGCTTGCTGACGTCTGGCATTCATCGTTTACGGTGTGGACTACCAGGGTATCTAATCCTGTTTGCTCCCCACACTTTCGCACCTCAGCGTCAGTATCAAGCCAGTGAGCCGCCTTCGCCACTGGTGTTCCTCCGAATATCTACCAATTCCACCTCTACACTCGGAATTCCACTCCCCTACCTCGAACTCAAGACCCGGAGTTTATAAGGCAGTTCCAG
+
FFGGGGGFGGFGGDCFGGFGFEFFGC@@@CF<DFGGA@FGGGGGGGG9@FCEGG7<FG=FC<=<FFFDFGGECF,C,FF8C@?FGG9EFFGFDFE@FFFGEC<BFGDFG7@<?FFFFC?BEFFFG?,,,=>AF8FEG?EFD>68C=,+@88@ECGCC3,@,,,6DFEF,@9DFGGDG47?BD*AFC,1,=AFD?822)84)3716++28<@++;>A*;.79@(+;3()3>;FFFF?B(4?,((...4(381).436:0)((,(((624).4)(273*.)))
@M02352:288:000000000-CKWC8:1:1101:4028:10985 2:N:0:ATGCGCAG+AAGGAGTA
CATCCTTGCGGCCGTACTCCCCAGGCGGTCAACTTAGTGCGTTAGCTGCGCCACCCACGACTCAAGGTCACACACGGCTAGTTGACATCTTTTACGGCCTGGACTAACAGGGTATCTAATCCTGTTTGCTCCCCCCGCTTTCGTGCCTCAGCGTCAGTTTTTGTCCAGGTAGCCGCCTTCGCCACTGTTGTTCCTTCCTATCTTTACTCATTTCACCGCTACACGTGAACTTCCACTACCCTCTAACATACTCTCGTTTGCCACTTCAACATGCATTTCC
+
9@,;@F<FFE>G@@@-CCFGGGGGFDGG:@,CEEGG,EFF7FFC@B<FGGGCEEGCGC:+4=F<4<E<E,ED<+84+>+B,5A,C5,AF,,BF,EF7B++BDFFC8,D,C,FFE,,,8,,3C,:>BDDGD>DGF+3@5*:FG5:*:@+,,,,1=:EGC,@;<:B,@,,,>C:FC:CD75*0>E**0++<+=C7?8<AA+:70++)17*2+*::6)9<)1(,.)0**(*,**//7)6).(.4,-.))))6).4).)0-()-).))(.)))).,.)0)1-).
@M02352:288:000000000-CKWC8:1:1101:25284:11044 2:N:0:ATGCGCAG+AAGGAGTA
TAACCTTGCGGCCGTACTCCCCAGGCGGTCTACTTATCGCGTTAGCTTCGCTACTCACGGATTAAATCCACAAACAGCTAGTAGACAGCGTTTACGGTGTGGACTACCAGGGTATCTAATCCTGTTCGATACCCACCATTTCGCACATGAGCGTCAGTTACTGACCAGGGAGTCGCCTTAGCCACGGATGTTCCTCCAGATATCTCCGCATTTCAACGCAACACCTGGAATTCCACTCCCCTCCCACAAACTCTACCCTGCCAGTCCTAAATGCCATTCC
+
E@FGFFF@FEGF:C:FFGFE8BF:D@CE@@FCFFAFE,@B@FFGEAFF,@F,BEE<DFGGE:B9FEGGGDG8DFGDGDD<,CE@,,?=A@BF><ECG?F::FC,A<DE8EE:FE,,=3?,CDD,CD,38,@CFAFC+66>@E8>CC+=<EDEEG>EE;F;@FF9DGGFCC*B6,**;7?**4:A?**/*/>:CEF<3AF>*;+19+/)77)/37?+>)(((043*9:C2/*00=)4),((-(,(,((41(44,..*-460(()).)).))))).).9)4)
@M02352:288:000000000-CKWC8:1:1101:5619:11046 2:N:0:ATGCGCAG+AAGGAGTA
AATCTTGCGACCGTACTCCCCAGGCGGAATGCTTAATCCGTTAGGTGTGTCACCGAACAGTATACTGCCCGACGACTGGCATTCATCGTTTACGGTGTGGACTACCAGGGTATCTAATCCTGTTTGCTCCCCACACTTTCGTACCTCAGCGTCAGTCTCGAGCCAGTGAGCCGCCTTCGCCACTGGTATTCCTCCAAATATCTCCGAATTTCACCTCTACACTTGGACTTCCACTCACCTCCCCCGAACTCTAGATCGATAGTTTTGGCGGACGTTCCAG
+
@@F<EF<FG@C@GGGECGG8C@:CD@@E@7CEGGGGFGGD,CFCGEFG7FCEFGGCBFF=FEDGFGGGFGDFG7>:4@,B,CFAF9EFDFFGFGDFCF::FGGGDGGGGG8A<FFACAFGF<D9,AEGF3>:6>FGGFFGGGDGG;=9DG9CEECF,,@:7*>E:B8:,>CCED4CC=))2/*8EG,,49CF3:;@6B7++1@.8.>5/)23+9*+;37)+,+;7:7)9?F=4<A?(5,)4((-4(314146))*)).-.(()6:42(5(((,0-57(.-
@M02352:288:000000000-CKWC8:1:1101:25288:11065 2:N:0:ATGCGCAG+AAGGAGTA
TAATCTTGCGACCGTACTCCCCAGGCGGAATGCTTAATCCGTTAGGTGTGACACCAACAAGCATGCTTGCTGACGTCTGGCATTTATCGTTTACGGTGTGGACTACCAGGGTATCTAATCCTGTTTGCTCCCCACACTTTCGTACCTCAGCGTCAGTATCGAGCCAGTGAGCCGCCTTCGCCACTGGTGTTCCTCCGAATATCTACGAATTTCACCGCTACATGTGGAATTCCACTTCCATCTACCATACTCTAGTTGCCCAGTTTTAAATGCAATTCCTA
+
GAGGGGGGFGGGGFGGGGGGGGGGGGGGGGGGGGGGGGGGGGGGGGGGGGGGGGGGGGGGFGGGGGGGGGGGGFGEGGFGGGGFGGGGFGGGGGGGGGGGGGGGGGFGGDC?A?FFGGAAFGGGGGGGGGGGGGDGEGGGGGGGCEFGGGGDEGEEGE9DEGFCEEGGGG9DFG>DDGGFFDEGDCFFFFGGGFC=@E57?FFD?FA3FFFG=+98=BF;FFEFFFFC<FACFFA<A?>))6<<A<:920572<97<<F>?:BBA9<A:)-)647)6<AB)
@M02352:288:000000000-CKWC8:1:1101:19693:11078 2:N:0:ATGCGCAG+AAGGAGTA
TAACCTTGCGGCCGTACTCCCCAGGCGGGCAACTTAGTGCGTTAGCTGCGCCACTCACGTCTCAAGGACACAAACGGCTAGTTGACATCGTTTACGGCGTGGACTACCAGGGTATCCAATCCTGTTCGCTCCCCCCGCTTTCGTTCCTCAGCGTCAGTATCTGTCCAGGTGGCCGCCCTCGCCACTGATGTTCCTTCCAATCTCTTCGCATTTCACCGCTACACTGGAAATTCCACCCCCCTCTACACTACTCTACTCGTACAGTTCAAAATTCAAGTCCA
+
9F,CDFGGGG7+@CFBFFGGGGGEGDFD+++:DDGGE?FFGGGFGGGFGGDGEE8E,CFF+BDF9FECGGCECEGGGGE7EFF,@=?D,+:B=+BCFD+@>BFFFFF@B<+8@<>=,,@F8CFBFGG+*3DFFE*>*48:F98,,,=:1B,04//;EF9<E,;BF7FFB<+82:3<D)975)?*97++090*:)96)09***1*.***/2)<FF<*@)421<7@>4(9(?*9/=)<(,(,432(4<4(-(..44A/.))(-(34-<<:4<)).)=4*-.<)
@M02352:288:000000000-CKWC8:1:1101:11399:11099 2:N:0:ATGCGCAG+AAGGAGTA
CATTCTTGCGAACGTACTCCCCAGGTGGGTCACTTATCACTTTCGCTTAACCACTCAAACCTAAGTTCGAACAGCTAGTGACCATCGTTTACGGCGTGGACTACCGGGGTATCTAATCCCGTTCGCTCCCCACGCTTTCGTCCATCAGTGTCAATACATTGTTAGTGATCTGCCTTCGCAATTGGTATTCTATGTAATATCTATGCATTTCACCGCTACACTACATATTCTAACCACTTCACAATGATTCAAGATAACCAGTATCCAAGGCAATTTTACGG
+
GGGGFGGGFGGGGGGGGGFGGGFGGGGGGGGGGGGGFGGGGFGGEGGGGCFGGGGFGGGGGGGGGGGGGGGGGGGGGGGGGGGGGGGGGGGGGECBFCFFFFGGGGGDGGDGGGGGGGGGGGGGGGDDEGGFGCFECFFGGGGE9ECG7CFFGGG,33DFFGGGGDGGGGG9FFGFF5C*@DGGGGGFFGGGDCFFFFF@>FFGFFFFGG=7+;9BE):@;61601)17AFFFF<@(/;3?@<8<7>EECEB).,/),92(64))).4)(,.14=)/6<?2
@M02352:288:000000000-CKWC8:1:1101:5071:11101 2:N:0:ATGCGCAG+AAGTAGTA
CAACCTTGCGACCGTACTCCCCAGGCGGAATGCTTAATCCGTTAGGTGTGACACCAACAAGCATGCTTGCTGACGTCTGGCATTCATCGTTTACGGTGTGGACTACCAGGGTATCTAATCCTGTTTGCTCCCCACACTTTCGCACCTCAGCGTCAGTATCGACCCAGTGAGCCGCCTTCGCCACTGGTTTTCCTCCGAATATCTACGAATTTCACCTCTACACTCGGACTTCCACTCACCTCTCTCTAACTCACGACCCGCAGTTTATAAGGCAGCTACAG
+
,C@,CEFA<BC:BCFFGGFCEEEEFE+@@CF8EFFG9F,9FFGGG<EA,B,FAFFGGEG8EF,E<=,?=D<FFGC,=F7@,E9FGGGGGGFGF9FF4AFCGCGFG8EFF>BF=AFGFGFGEGFFGFFGGF8FFFGCGGAAD@688BCCEF8CCGE+,,75+3*5*@FFCGFDG>D4CDF49C:CCC,A;8C7DEF=5;5D>DFGFF>*8*8;DFE*+AE<>6867907,<?B4*6<?0??24<:><))69<>7(.)4003(-((.6)4-6<5?()(.)),.
@M02352:288:000000000-CKWC8:1:1101:22677:11127 2:N:0:ATGCGCAG+AAGGAGTA
CAACCTTGCGAACGTACTCCCCAGGTGGATTACTTATCACTTTCGCTTAGTCACTGAGGGTAACCCCACAATAAAGTATAATCAGCTTTTACGGCGTGCACCAACGGTGTATCTAATCCTTTTCTCCACCCACGCTCTCGTCCAACAGCCACATTATAATCTTTGTACGCTGCTCGCACACGGGATTCTCTGTGTTATATATACGCATTTCACCTCCACTACATATATTACGCCTATTTCAAATATATTCAACCACTACAATAACAAAGACTTCTACAG
+
FE,,CEFGGGG+@+DFGGGGGFG:FGCF,;FFGFFGGGGGGGFGGGGGEGFGGCFGG,,,,B,,,:,,+6EC,,,,6,E,,,,,6,,9,,,,,B+C+4+45,:,7@F4:B,C,,4,,99,,,5C,B,,7,@8B++8+6,+8+++,6++,+,,,,,,,67863,,,,35+++++,+0<77*****/1,,>2D+C*+(1:+++18+-))2*,=C+A*)*8=)()/+3:)+)++)))/(7)))63)9.9)))).7),,>(8))).).,4)((,()))*)*).
@M02352:288:000000000-CKWC8:1:1101:17333:11144 2:N:0:ATGCGCAG+AAGGAGTA
CAAACTTGCGTTCGTACTCCCCAGGTGGGTCACTTATCACTTTCGCTTAGCCACTCAAACCAAAGTCCGAACAGCTAGTGACCATCGTTTACGGCGTGGACTACCAGGGTATCTAATCCTGTTCGCTCCCCACGCTTTCGTCCATCAGTGTCAGTATATTATTAGTAATCTGCCTTCGCAATTGGTATTCTATGTAATATCTATGCATTTCACCGCTACACTACATATTCTAACTACTTCATACTAACTCAAGACAACCAGTATCAAAGGCAATCCTACAG
+
CEFFFGCFEFGGGGCGFGGGGDG@FGGDGGFGGGGGCCFGGGGGGGGGGGGGGGGGFGGFGGFGFGFEECFGGGGGGEFGGGGGCCCFGGGGGCGFFFGGGFEFCGFE@FGGFGGGGGGGGFGGGGCDDGEAFGGGGGGEFG6CGGEFGGGGGGGGGCFFFGGGGFFGACFF9<CFGGDBFGGGGGEGGGGGGEF?6F9CFGFGFFFGGGFGFFFECEFF=AEAD7CFF7AFF=;EFC?;EEF))1<=3>71/7;FDFFFDEC)6A<AB76012)(9:2.)
@M02352:288:000000000-CKWC8:1:1101:18781:11156 2:N:0:ATGCGCAG+AAGGAGTA
TAATCTTGCGACCGTACTCCCCAGGCGGAATGCTTAATCCGTTAGGTGTGTCACCGAATAGCATGCTACCCGACGACTGGCATTCATCGTTTACGGTGTGTACTACCAGGGTATCTAATCCTGTTCGCTCCCCACGCTTTCGTCCATCAGTGTCAGTATATTATTAGTAATCTGCCTTCGCAATTGGTATTCTATGTAATATCTATGCATTTCACCGCTACACTACATATTCTAACTACTTCATAATAACTCAAGACAACCAGTATCAAAGTCAATTCTA
+
GGFG9EFDA@C7:+8CFCFGG@E7<D+@FFG8F@F9,@@FFGG@:FFGFEGFGGGGGGG=EFFFFCEGGFGCFGCFGCFEFGGG9FGG@DFGDFCFGGGG,CEEFFG8,?:EBFFCDFC,@F,5E,3@C8EGG,C7>C6EFC,4>BDCGFGGFCGGGCGCGGGFFFEEFGGGFFFFDFF4>*?CF4CG7CEGGFF4?8FFFFFGFF8F7FFG7:C8;>99@F@=FF3FCFFFFAEFFE;>47??EC?>B<A>B0,*1(7::60)6)62<<>)647A?<:4
@M02352:288:000000000-CKWC8:1:1101:6229:11164 2:N:0:ATGCGCAG+AAGGAGTA
CATTCTTGCGAACGTACTCCCCAGGTGGGATACTTATCACTTTCGCTTAGTCACTCAGTCCGAAAACCAAACAACTAGTATCCATCGTTTACGGCGTAGACTACCAGGGTATCTAATCCTGTTCGCTACCTACGCTTTCGTCCATCAGCGTCAATATATTGTTAGTGCTCTGCCTTCGCAATCGGTATTCTATGTAATCTCTAAGCATTTCACCGCTACACTACATATTCTAACCACTTCACAATAATTCAAGAAATACCGTTTCAATGGCAAATCTAAAA
+
DFGGGFFAFG@FBFFGGGGGGG,@DFFF@EGGGGGGGGGGGGGGGG@C7EFFGGAFGGGGGGCGEF8FGEGFGGFGEFGFGGGFFFEFEFGGGGGGEEFCGFGGGGGGGFEFGGGGGGGGGGGGGGG7C8=AFFGGEGGGGGEGEGDDFEGGGEFEF,,=@FGGFG,,5DB,9,9CFFC>D>C*7?CCDGF7FAAE4399CC+=*?ADGGFDCF9A:):E@F@F475@CFFFF4=@<E3@EE<3@@FCEEFFC3().6*)(-((.644<(4(,(*)/6).-
@M02352:288:000000000-CKWC8:1:1101:26753:11203 2:N:0:ATGCGCAG+AAGGAGTA
TAATCTTGCGACCGTACTCCCCAGGCGGAATACTTAATCCGTTAGCTGTGTCACCGAACAGTCTATTGCCCGACGACTGGCATTCATCGTTTACGGGGTGGACTACCCGGGTATCTAATCCTGTTTGCGCCCCACACTTTCGTACCTCACCGTCAGTATCGCGCCCGAGAACCCCCTTCGCCCCTCGTGTTTCTCCCAAGATATACGCATTTCTCCCCTCCACTTCGAATTTCCCTCATCCCTCTCCAACTCTAGACTGCTACTTTTGGAAGCACTTCCA
+
9B,CFGGFEC@BFCFDFGGGGGGGG8FG:+F,CEGGGG,CFFF7F,BE@E6FFGGG7@FCFG,C,,,6?EF,847+>++?<,?,<9,9494F+,+4+64@++,,63,:+3>38>CD9,,=E,3C=F3,+88FG+@<E?CF9*4:@3,==5D5>*:*,22@**4*44*****+**28)**209*****/:7**2.@4())*)0*0)*.55*8>**-7:)((()4/**(*(0)*0/3).().)4)48?(..(.<<5)*.))().),))6)-4)30:4.?22)
@M02352:288:000000000-CKWC8:1:1101:22605:11239 2:N:0:ATGCGCAG+AAGGAGTA
TAATCTTGCGACCGTACTCCCCAGGCGGACTACTTAATGCGTTAGCTGCGCCACTAAAGAGACAAGCTCCCCAACGGCTAGTAGACATCGTTTACGGCGTGGACTACCAGGGTATCTAATCCTGTTTGCTCCCCACGCTTTCGCACCTCAGCGTCAGTATCAGACCAGGTGGCCGCCTTCGCCACCGGTGTTCCTTCCTATATCTACGCATTTCACCGCTACACAGGAAATTCCACCACCCTCTTCTTTCCTCTATTTTACCATTTCCAACTGCATTCCC
+
,<F<EFGFFG7@:FFGGGGFGGGGGFEF+7@FGGGG9FGGGGGGGGGFGG>FGGGAGGF,C<=6CF,,CFFG,CG,+@FGGGD?<EBFFEFGGGG?FFGGGGGGGGGGGGGEF<FGGGCFGGGAFGGGGGGGGGGG@@CC@CCC5BEGGGGGCCEGGG;,2@F:EC:8*@8CGGGGGD3FFDGCD*=*=*38CCF3;A+2;;8F<BF>DC>*:B2FGEBF0>4?29(*.66@FF)9??F0:(346246).46)))*)-1).45.)-))).80,)*)/))4
@M02352:288:000000000-CKWC8:1:1101:13963:11302 2:N:0:ATGCGCAG+AAGGAGTA
CATTCTTGCGACCGTACTCCCCAGGCGGTCTACTTAACGCGTTAGCTCCGAAAGCCACGGCTCAAGGCCACAACCTCCAAGTAGACATCGTTTACGGCGTGGACTACCAGGGTATCTAATCCTGTTTGCTCCCCACGCTTTCGCATCTGAGTGTCAGTGTCTGTCCAGGGGGCCGCCTTCGCCACTGGTATTCCTTCAGATCTCTACGCATTTCACCGCTACACCTGAAATTCTACCCCCCTCTACAGCACTCTACTTCACCAGTTTCAAATGCAGTTCC
+
GGGGGGGGGGGGECFFGGGGGGGCGF@@CEGFFGGGFGG7FGGGGGGGGG@CFCFFGGGGGGG<F@FGCFGGFGGGGGGGC?,EEGGGGCFGDFGFC7C:FEEGGGGGGDFGGGGGGGDFFAFFGFAFEGG?FGGGE6ECFGGGDBEFCFFFFG@EDFFGC9DFGGF?G7CCEGGGGGDFFDECDFGFC<FGDEFFFFC78CFGFFF3<C5DCFAFGFF1(><?F4(0)*==FFB9<?16>3(12.:)43177<<*))=)8)41<4<<)-.).6=)*.:2
@M02352:288:000000000-CKWC8:1:1101:7255:11311 2:N:0:ATGCGCAG+ACGGAGTA
TAATCTTGCGACCGTACTCCCCAGGCGGAATTCTTAATGCGTTAGGTGCGACACCAACAGGCATGCTCCCCGCCGTCTGTCATTCATCGTTTACGGTGTGTACTCCCCGGGTCTCTCTTCCTCTTTTCTCCCCACACTTTCGCACCTCAGCGCCAGTGTCGCGCCCGTGAGCCCCCTTCTCCCCTCGTGTTCTCCCGCATATATACACATTTCCCCTCTACACACGGTCTTCCCCTCCCCCCTCTCCATCTCTCAATCCGGACTTTATCAGACACTTCCC
+
,EFFAFGFGG7@CFEFGGFGGGGGGFEGD:D,CEGGGG,CFGGGG,EB,68@FGF,C?,,6D=E<A5,5:47=:+4@9A5BA??F<BA<B,B4,++48444,8,,4,+338++@;E=,,,>>,C>F<E=D97@,>++,3>@+@*::,@7,@7*1**5,7,>**=*4=1;*=CF*:8)*;*2+0=2**=AF81+)/.()017F*2.8*06+*07*.0*0.)-9:61)3*(0*1*)4,403(,-4:?:()).)65)-*-)0(((-().)))))))(.,*)),
@M02352:288:000000000-CKWC8:1:1101:22269:11320 2:N:0:ATGCGCAG+AAGGAGTA
TAACCTTGCGGCCGTACTCCCCAGGCGGTCAACTTAGTGCGTTAGCTGCGCCACCCACGACTCAAGGTCACCGACGGCTAGTTGACATCGTTTAAGGCGTGGACTACCAGGGTATCTAATCCTGTTTGCTCCCCCCGCTTTCGTTCCTCAGTGTCAGTATTTTTCCAGGTAGCCGCCTTCGCCACTGATGTTCCTTCCAATCTCTCCGCATTTCCCCTCTACCCTGGAAATTCCACTCCCCTCTCCACTACTCTAATTTGCCAGTTCAACATGCAGTTCC
+
GGGFFGGGGF@FGEGGGGGGGGGGGGGGF7@FFGFFAFGGGGGGGGGFGGEGGGGGGGG:@,?,:?FEG<F<C:44+@CE<B,C9<,,C4??D7,,,8+8+C7858DFFGGG@D,88@F9DFACFFGGBADGGG7FGE5:FCCD,>D+<,4<>:::<CF@;@,,?<,2C<?9<F?DD<C8)>C=DAC;E7+;+<A)>AF+123@3*))1*.7:6)6E54()/)009:C:F446F))6(.4-(4,(4)()((-,-.*).6:4)6).64<<).3(5=)/.)6
@M02352:288:000000000-CKWC8:1:1101:25579:11331 2:N:0:ATGCGCAG+AAGGAGTA
TAATCTTGCGACCGTACTCCCCAGGCGGAATGCTTAATCCGTTAGGTGTGACACCAACAAGCATGCTTGCTGACGTCTGGCATTCATCGTTTACGGTGTGGACTACCAGGGTATCTAATCCTGTTTGCTCCCCACACTTTCGCACCTCAGCGTCAGTATCGAGCCAGTGAGCCGCCTTCGCCACTGGTGTTCCTCCGAATATCTACGAATTTCACCTCTACACTCGGAATTCCACTCACCTCTCTCGAACTCAAGACCAGGAGTTTATAAGGCAGTTCCAG
+
FFFGGGGGGGGGGCFGGFFGGGCFFFCGGGGDFGGGG9FFGGGGGGGGGEAFFGGFGGGGGGGGFGGGGGFGGGCCGGGGGGGGGGGGGGGGGGGGFFGGGGGGGGGFGGGGGGGGGGFGGGGFGGGFFGGGGGEGGG8EGG>>EB8DGGGGGGGGGGCFE:>EGGGGGFFGGGGGGGGFBGEEGFFGC:8+=4BBFADGFFFG<655<FFDD=?FA5<396;8;C0C?59*=?A>?0>?<?218?FB04()43)7:?@?F0:?:).).4<B((78=A2<)
@M02352:288:000000000-CKWC8:1:1101:19925:11343 2:N:0:ATGCGCAG+AAGGAGTA
TAATCTTGCGACCGTACTCCCCAGGCGGTCTACTTAACGCGTTAGCTCCGAAAGCCACGGCTCAAGGCCACAACCTCCAAGTAGACATCGTTTACGGCGTGGACTACCAGGGTATCTAATCCTGTTTGCTCCCCACGCTTTCGCATCTCAGTGTCAGTGTCTGTCCAGGGGGCCGCCTTCGCCACTGGTATTCCTTCAGCTTTCTACGCATTTCACCGCTACACCTGACATTCTACCCCCCTCTACTGCACTCCACTTCACCAGTTTCAAATGCAGTTCC
+
EEGGGFGGGFDCGGFF7FGDGGG@FF>BB:C,EFGGGCGGCFFF@EFGCGG,>+F<8CCGG@CCCGGFECGGGGGGGFGGFGFGGGGGGGGGGGGGDFFEFGDF9FGGFAFGF8FFGA,EE9E9FFGGADD:CFGGEEGEFG>>>C5F,,,@EAAD7DB;E;;;>F<4DE5CEEDGGGDF3*C*57E6C7@FG3+<366*/0*;6F?/1*0*:B4F9),19E)7F4(>(=78@*))6:<B((-:)6))4).63(,).)0)5)31-.4.).6A)6@<859)
@M02352:288:000000000-CKWC8:1:1101:7449:11343 2:N:0:ATGCGCAG+AAGGAGTA
TAATCTTGCGACCGTACTCCCCAGGCGGAATGCTTAATCCGTTAGGTGTGACACCAACAAGCATGCTTGCTGACGTCTGGCATTCATCGTTTACGGTGTGGACTACCAGGGTATCTAATCCTGTTTGCTCCCCACACTTTCGCACCTCAGCGTCAGTATCGAGCCAGTGCGCCGCCTTCGCCACTGGTGTTCCTCCGAATATCTACGAATTTCACCTCTACACTCGGAATTCCACTCACCTCTCTCGACCTCAAGACCAGGAGTTTACAAGGCAGTTCCA
+
GFFFFGGGDFEGGGGGGGGGGEGGFGEGGGGGGGGGGDGGGGGGGGGGGGGGGGG7FGGFGGGGGGFGFFGGGGGGGGGGGGGGGGGGGGGGGGGGFGGGGGGGGGFGGGGFFGGGGGGGGGGGGGGGFEGFGGGCEFFDFGGGG7FDGGGCEE>6EFGG>>FGGGGGF,3BECD?DGGF>GECF?8,,=CF85A@0;5C);AGEF><CGFFGFCFFFFEE6=@FD0)3>FFF?AFF(3:<?2?>BFD(493(42*:07?0<:18<2<AB?:6:;?@<)6
@M02352:288:000000000-CKWC8:1:1101:7670:11361 2:N:0:ATGCGCAG+AAGGAGTA
CATTCTTGCGAACGTACTCCCCAGGTGGGTTACTTATCACTTTCGCTTGGCCACTCAGTACTTAATCGTACCAAACAGCTAGTAACCATCGTTTACGGCGTGGACTACCAGGGTATCTAATCCTGTTCGCTACCCACGCTTTCGTCCATCAGCGTCAATATATTGTTAGTGATCTGCCTTCGCAATTGGTATTCTATGTAATATCTAAGCATTTCACCGCTACACTACATATTCTAACCACTTCACAATAATTCAAGACTAACAGTATCAATGGCAGTGC
+
GGGGGGGGGG@EFFEFFGGGGCGGGGFFGGGFGGFGGGDGGGGF@FGFGEGGGGGGGGGFFGFGGGGGGFGEGGGGG8FGGGGGGGGGGGGGGGGGG7F=FEC@FFGGDFFEGGGGGGGGGGGGGGGGGGGGGGGGGDGEGGFGGGGGGGGGGGEGEGGFCFGGEGGFCGF;FCFGGGDFFFDE*CFCFFGCGFFFFFFF6C6CEFF+B6FDFFEAGFDB=89FGC3<@FFFFFFFCA<<<FFFFFF8EA<C3<EF)3=EA28:)6>2<A2<)(.,8:24
@M02352:288:000000000-CKWC8:1:1101:26297:11371 2:N:0:ATGCGCAG+AAGGAGTA
TAGTCTTGCGACCGTACTCCCCAGGCGGTGCGCTTAACGCGTTAGCTCCGGCACAGAAGGGGTCGAACCCTCCCACACCAAGCGCACATCGTTTACTGCTAGGACTACAGGGGTATCTAATCCCTTTCGCTACCCTAGCCTTCGAGCCTCAGCGTCAGTAAATGTCCAGTAACCTGCTTTCGCCATTGGTCTTCCTCTCGCTATCTACGCATTTCACTGCTACACCGAGAATTCCAGTTACCTCTCCATTACTCTAGCACGGCAGTATCGAAGGCATTTTG
+
CFFFDGGGFFGGGGF@CCCEFGGEGCFC@+FCGGGDFCEEGGFGCFFC4=7CCFGCEF8A7:FGF>CFGE,?FGFFEGGCF,B@++>FGF:AFC>FGGFFCAFGFGGGGGGG>GGGGAFFD=FCBCFGGGGGGGGGGCGGGDG:DFGGGG8?FGE*/;@,,@FFG9F9EA9CDA8*;CCAF3CE3*=C?9@FF?+7;=FD)8./46AC757D*04@:6<)6=<*791C03>?FB264<A9<4)5<?B>A424<4)/4<F20(7634))6,-(-(0.))).)
@M02352:288:000000000-CKWC8:1:1101:17419:11500 2:N:0:ATGCGCAG+AAGGAGTA
CATTCTTGCGAACGTACTCCCCAGGTGGCTTACTTATCGGTTTCCCTTAGAAGCATAAAGTAAATCCATACTTCTAGTAAGCATCGTTTAGGGCGTGGACTACCAGGGTATCTAATCCTGTTTGCTCCCCACGCTTTCGCATCTGAGTGTCAGTGTCTGTCCAGGGGGCCGCCTTCGCCACTGGTATTCCTTCAGATCTCTACGCATTTCACCGCTACACCTGAAATTCTACCCCCCTCTACAGCACTCTAGTTCACCAGTTTCAAATGCAGTTCCGAGGT
+
GFGGGGGGGGGDGGGGGGGDFGGGGFFFGDGGGGGGGGGGGGGGGGGGGGGGGGGGGGGGGGGFGGGGGFGGGGGGGGGFGGGGGGGGGGC8FFGGGCGGGGGGGGFGGFFGGFGFGGFGFGGGFDGGGEGGFGGGGFGGGGGGGFGCDEFFGGFGFGCFFGGEFDCDGEEEG>97*;;A?FF6;C:EFGGFGFFEFFFFFGF:2)6?FGFG>B>DCA@@FFFFD;?FCFFFFA<@((8?AB<)811:?AA)))-16>FF<A95426<<A<2AAFFD:(1-
@M02352:288:000000000-CKWC8:1:1101:9900:11511 2:N:0:ATGCGCAG+AAGGAGTA
CAGTCTTGCGACCGTACTCCCCAGGTGGGATACTTATCACTTTCGCTTAGTCACTGAACCGAAGTCCAACAACTAGTATCCATCGTTTACGGCGTGGACTACCAGGGTATCTAATCCTGTTTGCTCCCCACACTTTCGTACCTCAGCGTCAGTATCGAGCCAGTGAGCCGCCTTCGCCACTGGTGTTCCTCCAAATATCTACGAATTTCACCTCTACACTTGGAATTCCACTCACCTCTCTCGAACTCAAGACCAGGAGTTTAGGAGGCAGTTCCGAGGTT
+
GGGGGGGGGGFEEGGGGFCFGGGCDFFFGGGGFGGGGCGGGGGFEGGGGGGGGGFGGGGGGGGCGGGGGGGGGGGFGGGGGFGGDGGGGFGGGGGGG@GG?@,EFDGGGFGGGGFGGGGFGGGGFGFGGCCGC>DFFGGFGG:DFDFDEEE6EF:,+33@@FC:,>>FC*@B>CFCCC79A4>FGF5,B?CF4>8BE+=+==4*,5);C9AF=A3BG8@C)+));>=C);FAFF@@@7372<().3125:4A??:;6?.289).)64:?02(6>*4B0961
@M02352:288:000000000-CKWC8:1:1101:2195:11529 2:N:0:ATGCGCAC+AAGGAGTA
CATCCTTGCGGCCGTACTCCCCAGGTGGGTTACTTATTGCTTTCGCTTTGACAAACAAAACCAAGTTCCAGAGCCTCTTGTACATCTTTTTCACGGTGTACACTCAGGGTGTATCTTATTGTTTGCTCTCCCCACTCTTGTGCACATGAGTCAGAATCTTGACCCTGAGCGCCCCTTGCGCCATGTGTTTTCCCTCACATCTACACCTTTTCCACCTCTACTTCGAATTTCACTCACCACTCTATAACTCTCTACTTTTCCTTTTGGAAGTCCTTTCCCG
+
,E,,;EFFGG++8@FFFFFGFGGEG,C<+6,:EFGG,,,<<FCCCFFG,<,:C,,CE,@,C,,:CAA9,,,,,,6:E,,5:,,:,,,,,:,,,5,B+A+,,,5,,,,:=9+@<F,@,,9,949A,,,C6EE,BFG8,@=D,,,,,,,?,@,,,,,,739,@,@,,3@6,,+++++++5;*39***72,,,,+4*+05*39@=++**/**51+41020/.*@6/+/*5*-+++++/((6)///73).)1)7?3=C<=))+)))91))((6(5-))=)*).(
@M02352:288:000000000-CKWC8:1:1101:2204:11546 2:N:0:ATGCGCAG+AAGGAGTA
CATTCTTGCGAACGTACTCCCCAGGTGGGTCACTTATCACTTTCGCTTAGCCACTCAAACCGAAGTTCGAACACCTAGTGACCATCGTTTACGGCGTGGACTACCAGGGTATCTAATCCTGTTTGCTCTCCACACTCTCGTACCTCAGCGTCAGTATCGAGCCAGTGAGCCGCTTTCGCCACTGGTGTTCCTCCAAATCTCTACGAATTTCACCTCCACACTTGGACTTCCCCTCACTTCTCTCGAACTCTAGATTGTTAGTTTTTGCGTCAGTTCCAGGG
+
@,<AFEGEAB+@++CFGFGGGEG,,C<,:@CAEGEFFGA@GGGG7C,BFCCFG@C,CFFGCEBB7FGGCCFF7,86C,CEAFGGGG>,ABDE:+FC@F>+A<FG<E=BCEF5CFGG9EFF9A?E<9FF6CDFGGGE,@=+@=@=,,3=86CEG+<3,,+333CF?:33,,4***33;@C4BGFF4,,4*4488-;>*/*=6CA>5))9*=6+;;;A*58(,)/+0*)*/62);)61,)).69-4042:BB9))))/)-1))6:<)(4)349-6:*69<41(
@M02352:288:000000000-CKWC8:1:1101:23154:11556 2:N:0:ATGCGCAG+AAGGAGTA
CATTCTTGCGAACGTACTCCCCAGGTGGGTTACTTATCACTTTCGCTTAGCCACTCAGACCGAAGTCCGAACAGCTAGTAACCATCGTTTACGGCGTGGACTACCAGGGTATCTAATCCTGTTCGCTACCCACGCTTTCGTCCCTTAGCGTCAATCAATTGTTAGTGATCTGCCTTCGCAATCGGTATTCTGTGTAATATCTATGCATTTCACCGCTACACTACACATTCTAACCACTTCACAATGATTCAAGACTTGCAGTATCAATGGCAATTTTCCGG
+
GGGGGGGEFCGGF@FFGGFFGGGGFFFFDGC<FFGGGGGGGGGGGGGGEFGGGGGGGGGGGGG:@FFGGGGGGCGGGGGGGGGGGGGGGGGFFEFGGGGGGG<EGGFGDGFFFGGGGGGFGFFGGGGDGGGGGGEGGGCEGGE8EGFCFEECEEGGGGGGCGGGFGF9EGGFGGGGGFG>DDFFGE5EGFGGGEFC9CAFFGFGC=+@CCF+14(:EBB8;FFFGGFGEFF=AA?@?BBFFBB2<<AB446)6)2?A84).6<A<):6427:).6>F432(
@M02352:288:000000000-CKWC8:1:1101:23843:11572 2:N:0:ATGCGCAG+AAGGAGTA
TAATCTTGCGACCGTACTCCCCAGGCGGAATGCTTAATCCGTTAGGTGTGACACCAACAAGCATGCTTGCTGACGTCTGGCATTCATCGTTTACGGTGTGGACTACCAGGGTATCTAATCCTGTTTGCTCCCCACACTTTCGTACCTCAGCGTCAGTATCGAGCCAGTGAGCCGCCTTCGCCACTGGTGTTCCTCCGACTATCTACGACTTTCCCCTCTACACCCGGACTTCCACTCACCTCCCTCCATCTCTAGACCATGAGTTTCTGAGGCCGTTCCAG
+
BFEGFGG,CCDCEEC-CFCFFFCFFG+@FGFGGGG<CEEC@GGGGGEGGCCF9FFC,?FAFGFGFG9F9DGGCFE4,CE?FAFFEFGGGGGGGGGGGFFGG9EFGGE@,:CG<<EFFC@DFFFEEFE9=EGEGGG+@DF=DEGCGG:D8DDECCCEG9DE8+@:E3,DF,4D:7@37?FF>C:CF,05,4CDCCC925):>+;;5;3>3>>C++/)*25);+:))1(1(8=??*65<0?FF60((((()).)<)-*64>)).,.).)-)))(2(0->::2-
@M02352:288:000000000-CKWC8:1:1101:4872:11585 2:N:0:ATGCGCAG+AAGGAGTA
CATTCTTGCGAACGTACTCCCCAGGTGGGTCACTTATCACTTTCGCTTAGCCACTCAGACCGAAGTCCGAACAGCTAGTGACCATCGTTTACGGCGTGGACTACCAGGGTATCTAATCCTGTTCGCTCCCCACGCTTTCGTCCATCAGTGTCAGTATATTATTAGTAATCTGCCTTCGCAATTGGTATTCTATGTAATATCTATGCATTTCACCGCTACACTACATATTCTAACTACTTCATAATAACTCAAGATAACCAGTATCAAAGGCAATTCTACAG
+
GDGGFGGGGGGGGGFGGFC<FGGGGGGFEFGFGGGFFGGGGGGCCFGGDGGGFFEGGGGGGGGGGGGGGGGGGGGGGGGGGGGGGGGGGFGGE>CCFGGGGGGGGGGGGGGGGGGGDGGGGGFGGGGGGCEFGGGGGGFGFEGGGG9FFGGGGFCCFGGGGGGGGGFGGGGGGGCFGCDBFGGFGFFFGGGGF?A48AFFFCCGEFFGGGFGGFDE5:><@==FDGEFFFFFCFFEFECEFE?7557<CF45;)469>))4AA<2<4))(43877<F>AF)
@M02352:288:000000000-CKWC8:1:1101:6941:11590 2:N:0:ATGCGCAG+AAGGAGTA
TAATCTTGCGACCGTACTCCCCAGGCGGAATGCTTAATCCGTTAGGTGTGTCACCGAACAGTATACTGCCCGACGACTGGCATTCATCGTTTACGGTGTGGACTACCAGGGTATCTAATCCTGTTTGCTCCCCACACTTTCGTACCTCAGCGTCAGTATCGAGCCAGTGAGCCGCCTTCGCCACTGGTGTTCCTCCAAATATCTACGAATTTCACCTCTACCCTTGGAATTCCATGCACCTCTCTCGAACTCGAGCCTGATAGTTTTGGAGGCAGTTCCAG
+
CEFGGGGFGGCGGDEGFGGG8FEGGGGGGGGGGGGGG9FFGGGGDGGGGGGGGGGGGGGGGGGGGGGGGGGGGGGDEEEGGGFGCCCBFGGGDGE:FGGGGFGGFGGGGGGGFGGGGGGGFGGFGGGGGGGGGGGGGGGGGGF?CEFCFGFEEC?EG9CFGCGGD7FEE9:FFDD5CDG>DCC?6CFGF5?DG?FFFFFFFGFC3+85CFFC7+780))//+47<<.96?FFF?)).32:81)452-7?B?<((-)4()2-.)69A<,7(2:?031@44).
@M02352:288:000000000-CKWC8:1:1101:10769:11634 2:N:0:ATGCGCAG+AAGGAGTA
CATTCTTGCGAACGTACTCCCCAGGTGGGTCACTTATCACTTTCGCTTAGCCACTCAGACCGAAGTCCGAACAGCTAGTGACCATCGTTTACGGCGTGGACTACCAGGGTATCTAATCCTGTTCGCTCCCCACGCTTTCGTCCATCAGTGTCAGTACATTATTAGTAATCTGCCTTCGCAATTGGTATTCTATGTAATATCTATGCATTTCACCGCTACACTACATATTCTAACTACTTCATAATGACTCAAGATAACCATTAACAAATGCCATTCTACAG
+
GAGGGGGGGGGGEEFFGGGGGGGGGGGFGGDCFGGGGGGGGGGGGGGGGGGGGFFGGGGCF@GGGGGGCFGDGGGF?FECGGGGFGGGGGGECEFCFGCE8FECGGGGGGGGGDFFFGGGGGFGEGGF>DEDCFC+@=8CFGEEGFGGAFGCFFFFGEGGCFE;EGGGGBEFFGGGG77@AGG,AC,=FG@=FEFE?B8CAFFGFAFGGGFCF?2)389@3A();FE7?A878FE<3;?EFFE).)))6.)3).)1))93.))).)41)))).)*)*.6<,
@M02352:288:000000000-CKWC8:1:1101:11244:11645 2:N:0:ATGCGCAG+AAGGAGTA
TAATCTTGCGAACGTAATCCCCAGGCGGAATGCTTAATCCGTTAGGTGTGACACCAAAAAGCATCCTTGCTGACATCTGGCAATCATCGTTTACGGCGTGGACCACCAGGGGATCTAATCCCGTTTGCGCCCCACACTCTCGCACTTCAGCGTCAGTATCGAGCCAGTGAGCCGCCTTCGCCACTGGTGTTCCTCCGAATATCTACGAATTTACCCCTCAACACCGAGATGCCACCCACTTCCCCTGGACTCCAGACCAGGAGATTACAAGGCAATTACAG
+
<<FEFEFEGDG:+@DC,C@EE,C6C<@FGBFG9CFFG9CFFG8@@85,9C<FFCD@C,9,B@F9,,5,6C6C<F,<CEC,5,,:,,C@E,,C<5?++84@FC8,++8EC@E7+C:9,>F:D,3AFGCF6++++:::E,,DFDC+@3@9C9,1*@:@@,7,@6DCC,,6,,?BCEDD4CF?)9/*2605<=*7@)131>:5)1+:6A37*73+**)9*)(.)78)9C()-5*/)6<(48<14))(,(4(,(,(()(/-4503(,,(.)4692(-()(*).6)
@M02352:288:000000000-CKWC8:1:1101:18125:11655 2:N:0:ATGCGCAG+AAGGAGTA
TAATCTTGCGACCGTACTCCCCAGGCGGTCTACTTAACGCGTTAGCTCCGAAAGCCACGGCTCAAGGCCACAACCTCCAAGTAGACATCGTTTACGGCGTGGACTACCAGGGTATCTAATCCTGTTTGCTCCCCACGCTTTCGCATCTGAGTGTCAGTGTCTGTCCAGGGGGCCGCCTTCGCCACTGGTATTCCTTCAGATCTCTACGCATTTCACCGCTACACCTGAAATTCTACCCCCCTCTACAGCAATCTAGTTCACCAGTTTCAAATGCAGTTCC
+
GGFGGGGGGGDEGGGFEGGFGGGGGGGGGGGFGGGGGGGGGGGGGGGGGGGGGGGGGGGGGGGGGGGGGGGGGGGGGGGGGGG<FGFCGGGGGGGGGGGGGGGGGGGGG?FGFGGGGGGGGGGDGGGGGFGGFGGGDGGGGGGGGCGGGGGGFF7DGGFGGGCEFGC6BEGGGGDGGGGFFC8EDGGGGFFGGCFEFFF*7FFGFFFGGEB<GFBFGEBFFFFFGGFG:F=*9BBA<3:069?FB:ABF104:BA464/)-54(6244A:6ABF?4@>DF
@M02352:288:000000000-CKWC8:1:1101:13976:11662 2:N:0:ATGCGCAG+AAGGAGTA
TAATCTTGCGACCGTACTCCTCAGGTGGATAACTTAACGCGTTAGCTACAGCACTGCACCAAAGTGCAACACTTAGTTATCATCGTTTAGGGCGTGGACTACAAGGGTATCTAATCCTTTTCGCTCCCCACGCTTTCGTTCCTCAGCGTCAATATAGTTCCAGTAAGCTGCCTTCGCTTTTGGTGTTCCTCTAAGTATCTACGGATTGCACCCCTACACTTAGAATTCCGCTTACCTCTCCCTAATTCTAGTTTAACAGTTTTGAACACAAACACGAAGTT
+
FGGGGGGGGGGGGGGFGGGGGGGGGFGGGGGEGGGFGGGGGGGGGGGGGGGGGGGGGGGGGGGGGGGGGGGGGGGGGGGGGGGGGGGGGGGGGGGGGGGGGGGGGGCEGGGGGGGFGGGGGGGGGGGGGCGGE@FGGEEFGGGGGGGGGGGGGGFGGGGGFGGG>FFDFFGGFGGGGGG5AFEG>FGGGCFCFFFE?FFG>@599BA<FFF4CBBFFFFEEF9@DGFGC;5>BA@@4E@;@@DE@C<CEFAADAFFFAFBFAF:<>?27::??FF(<(34<
@M02352:288:000000000-CKWC8:1:1101:23274:11684 2:N:0:ATGCGCAG+AAGGAGTA
TAATCTTGCGACCGTACTCCCCAGGCGGTCTACTTAACGCGTTAGCTCCGAAAGCCACGGCTCAAGGCCACAACCTCCAAGTAGACATCGTTTACGGCGTGGACTACCAGGGTATCTAATCCTGTTTGCTCCCCACGCTTTCGCATCTGAGTGTCAGTGTCTGTCCAGGGGGCCGCCTTCGCCACTGGTATTCCTTCAGATCTCTACGCATTTCACCGCTCCACCTGAAATTCTACCCCCCTCTACAGCCCCCTATTTCACTATTTTCAAATCAATTTCC
+
GGFFFGGGCFG7BFFGFFGGGDG7F@FG:F@@FEFGF@FGGGGFG9FGGGGGGGGGGGDCEEFCFGFGGGGFFGDEG<FFAEFBEAFGF7FFFFGGCF:7:@+3:DGGFDEGB>BEBF9@FCFGGGGGGDFGGGGG7EEGFFEGGEEGACCFGGGGCF<@FGGGGCE8,>EGGE3DCD3*8CEG3++0A+>CF7FC4AC*97FFB=6*>=>CC?:?+023()(:C*.9)/9*96)6)2:0996,3:>2)(-(,(,).-*.6)-).:46)6))))*)9.<2
@M02352:288:000000000-CKWC8:1:1101:11688:11692 2:N:0:ATGCGCAG+AAGGAGTA
CATTCTTGCGAACGTACTCCCCAGGTGGGTCACTTATCACTTTCGCTTAGCCACTCAAACCGAAGTTCGAACAGCTAGTGACCATCGTTTACGGCGTGGACTACCAGGGTATCTAATCCTGTTCGCTCCCCACGCTTTCGTCCATCAGTGTCAGTATATTATTAGTAATCTGCCTTCGCAATTGGTATTCTATGTAATATCTATGCATTTCACCGCTACACTACATATTCTAACTACTTCATAATAACTCAAGATAACCAGTATCAAAGGCACTTCTACAG
+
CEEEFEGFDGGGGGGGGGGG@FFECEFFGDCCFFGGG,FGGGGFDGGG,CAGGGFGGGFFF+@+@=FCCF8CFFFGFGGG<CC8EFCDGG7C++@FFFBCFF8==F8?CGFGFGFECFFGDGG,==FG8D>EGFFGDF8ED6ECFCEFGGFGGGGFFDGGEFA9BFFCFCFGGGGGGC>3?CECCEFDEFGC9A@*2=+:+2BFEFFGGC8=CB@BG?9@;+4A6D6FE=F6A87)69)/)9)9<71;37)()7=+7<F8:AAAFF)6A7?7((9)9<AA)
@M02352:288:000000000-CKWC8:1:1101:20929:11743 2:N:0:ATGCGCAG+AAGGAGTA
TAATCTTGCGACCGTACTCCCCAGGCGGAATGCTTAATCCGTTAGGTGTGTCACCGAACAGTATACTGCCCGACGACTGGCATTCATCGTTTACGGCGTGGACTACCAGGGTATCTAATCCTGTTTGCTCCCCACGCTTTCGTGCCTCAGTGTCAGTATTTGTCCAGGTAGCCGCCTTCGCCACTGATGTTCCTTCCAATCTCTACGCATTTCACCGCTACACTGGAAATTCCACTACCCTCTACAATACTCTAGTTTGCCAGTTCAAAATGCAGTTCCC
+
FGGFFGGGFGEGCFGGGGGGFEGGG?@CGGGGGGGGGGGFGGGGGGGGGGGGGGFGGGGGGGGGGGGGGGGGGGGCEGGFFGFGGGGGFGFGGGDGGG@CEFGGGGFBFGEFFGGGGGA:EFGGGGGGGGGGGGGGGGEGFCFFGGFGGGGEEGGFGGFGGGGGGFFGGGGGGDDGGGGFFGGGD?FCFGGGGFC9@FFGFGFGFFFD*CBCFAEF8>(4;FBBG43FABFFF*4<(2<:DBFFFA)4426>A<)7:A*<2>:?<)4<24AD246<=:)3
@M02352:288:000000000-CKWC8:1:1101:6083:11754 2:N:0:ATGCGCAG+AAGGAGTA
CATTCTTGCGAACGTACTCCCCAGGTGGGATACTTATCACTTTCGCTTGGCCGCCCAGTACTCAAGGCACCGGACAGCTAGTATCCATCGTTTACGGCGTGGACTACCAGGGTATCTAATCCTGTTTGCTCCCCACGCTTTCGTGCCTCAGTGTCAGTATTTGTCCAGGTAGCCGCCTTCGCCACTGATGTTCCTTCAAATTTCTACGCATTTCACCGCTACACTGGAAATTCAACTACCCTCTACAATCCTCTAGTTTGCCAGTTCAAAATGCAGTTCC
+
GG9@FFGGGGCGGGFFGGFFFGGEGGGGDGGFGGGGGGGGGGGFEGEGGGGGDGGFGGGGEGGGGGGGDGCCGGGGGGGGGGGGGGGGGGGGGEFFDGGGGGGGGGGGGGGGGGGGGGGGGGGGGGFDGGGDGGGEEEGGGGGGGGGGGGGGGGDFGFCGFGGG@;FFFFGGGFGGDDGFFDEGGGGCF@;=BE+9;*=+=++49CFCDEDGGFCACDF;BFEFF=3F@AAFF4<ABBF7:?<F2AA?F((-55<@<<FAD29:D<B2).4<BAFBF>4>
@M02352:288:000000000-CKWC8:1:1101:16896:11782 2:N:0:ATGCGCAG+AAGGAGTA
TAATCTTGCGACCGTACTCCCCAGGCGGAATGCTTAATCCGTTAGGTGTGACACCAACAAGCATGCTTGCTGACGTCTGGCATTCATCGTTTACGGTGTGGACTACCAGGGTATCTAATCCTGTTTGCTCCCCACACTTTCGCACCTCAGCGTCAGTATCGAGCCAGTGAGCCGCCTTCGCCACTGGTGTTCCTCCGAATATCTACGAATTTCACCTCTACACTCGGAATTCCACTCACCTCTCTCGAACTCAAGACCAGGAGTTTACAAGGCAGTTCCAG
+
GGGGGGGGGGGGGGFGGGGGGGGDGGEEGGGGGGGGCGFGGGGGGGGGGGGGGGGGGGGGGGGGFGGGGGGGGGGGGGGGGGGGGGGGGGGGGGGGFGGGGGGGGCFGGGGGGFGGGGGGGGGGGGDGGGGGGGGDGGGGGGGGGGGGGFGGGGGGGGCGEGGGGGGGGGGGGGGGGGGFFGDGGFGFFGGGCEF=@5A:FGFGFF3<*:AGGFFF?FFFEFFFGGFGFFFFFFAA?FFBFFFFF<FF(3?AF0?B:BFF<?33:BFBA<2<::@1*)6<)
@M02352:288:000000000-CKWC8:1:1101:8232:11874 2:N:0:ATGCGCAG+AAGGAGTA
CATTCTTGCGAACGTACTCCCCAGGTGGGTCACTTATCACTTTCGCTTAGCCACTCAAACCGAAGTTCGAACAGCTAGTGACCATCGTTTACGGCGTGGACTACCAGGGTATCTAATCCTGTTCGCTCCCCACGCTTTCGTCCATCAGTGTCAGTATATTATTAGTGATCTGCCTTCGCAATTGGTATTCTATGTAATATCTATGCATTTCACCGCTACACTACATATTCTAACCACTTCATAATAACTCAAGACAACCAGTATCAAAGGCAATTTTACC
+
GFFFGGGGGGEGGGGGGGGGGGFFGFFFGGGGGGGGGGGGGGGGGGGGGGGGGGGGGGGGFGGGGGGGGGGGGGGGGGGGGFGGGGGGGGGGGGGEGGFFGG8EFGGGDGGGGGGGGGGGCAEAFFEGEGG8EGGGGGGCG6=8DFGGGGGGGCF;EAFGFGGGGG;EF=BAF6CGGCG95DGG4B7FGGG+C<=;A@@FFGFGF4=CCCF8CFFFCEFFDC3677CFCF=866()(6;7?CF33)?ECA<;@)3A@(86?<<.6AFAF:((,2=944-3
@M02352:288:000000000-CKWC8:1:1101:14710:11885 2:N:0:ATGCGCAG+AAGGAGTA
CAATCTTGCGATCGTACTCCCCAGGTGGGACACTTATCACTTTCGCTTAGTCACTGAGCTAATGCCCAACAACTAGTGTCCATCGTTTACGGCGTGGACTACCAGGGTATCTAATCCTGTTCGCTCCCCACGCTTTCGTCCATGAGCGTCAGTATATACGTAGTGGACTGCCTTCGCAATCGGTATTCTGTGTAATATCTATGCATTTCACCGCTACACTACACATTCTATCCACTTCCGTATAACTCAAGTCAACCAGTATCAAAGGCAGTTCCATAGTT
+
GGCGGGGGGGGGCEFGGGGGGGG@FF@C@FGGGGGGGGGFGGGGDGDGGGGGGGGGGGFGGGGGGFGGGGGGGGGGFFFGFGGGGGGGGGGD7+@FEGCFFAFGGGGFGGGGFFGGGGCGGGDGFFG7EF>FGE:FEEGDGGGFFFFGGGGG;CECFFGCCGGGGGCFDCGFFFGGDG5?6D*;DGGF;EGGGF@<6EFGFG6C?FFGGGC7CD@EGFFFFFEAFGEGFFFFFA@F>E3;@@@FECCEF(..66<F<0)6446AB4-86:1:AB?966):<
@M02352:288:000000000-CKWC8:1:1101:19973:11899 2:N:0:ATGCGCAG+AAGGAGTA
TAGTCTTGCGACCGTACTCCCCAGGCGGTGCGCTTAACGCGTTAGCTCCGGCACGGAAGGGGTCGAACCCTCCCACACCAAGCGCACATCGTTTACTGCTAGGACTACAGGGGTATCTAATCCCTTTCGCTACCCTAGCCTTCGAGCCTCAGCGTCAGTAATTGTCCAGTAACCTGCTTTCGCCATTGGTCTTCCTCTCGATATCTACGCATTTCCCTGCTACACCGAGAATTCCAGTTACCTCTCCATTAATCTAGCACGTCCGTAGCGACTGTAGTTTT
+
@<<E,EFGD@:@@:@-FFFD@7FCFGCB@CC::@6FFGGDCFCFG9,,,BFGGC77=:>F++BFE+<FEE,D@F<A7FGCFGGGC4CF9DC+>7=FAFF<,CDF<CFGG8<B3<F@FFGGGGC<C>FDEGC:FCFGG6?BCFFF8:CD?F66CCGGGGGFF,66CG?CE,<CFGCGFC7F6DGGGGF+8<<C7);;C6)>);>DAF7:/>@CG?)*39:359<F5C>3(077FFB)6464<<)).:(46<))---9))*.4,,(4(.(,42,71*)/65))
@M02352:288:000000000-CKWC8:1:1101:24327:11912 2:N:0:ATGCGCAG+AAGGAGTA
TAATCTTGCGACCGTACTCCCCAGGCGGAATGCTTAATCCGTTAGGTGTGACACCAACAAGCATGCTTGCTGACGTCTGGCATTCATCGTTTACGGTGTGGACTACCAGGGTATCTAATCCTGTTTGCTCCCCACACTTTCGCACCTCAGCGTCAGTATCGAGCCAGTGAGCCGCCTTCGCCACTGGTTTTCCTCCGAATATCTACGAATTTCACCTCTACCCTCGGAATTCCACTCACCCCTCTCGCACTCAAGACCAGGAGTTTATACGGCATTTCCAG
+
DBGGGGGGGGGGGGFFG<EFGGG:EGGEGEGGFGGGAFGFGGECGGGGFGDFFFGGGFEF=EFC9FGFFGGGGGGFEFGGFGFGG<AFFFGFFG7?,+FFGCFFE=9?<=:BFFGAE=FGGFAFGFCC,CF7F<FCG8DEFE68EEGGFDD6BCGGF;DC+@88::,@@:BCF?CGGDFFFGCCG8E,,,4B8*45@E:D:CF7)3):CG:C>FEFFFE3>+///1,:6F?B=?A-(.52((,-(.4(,--4:?)*3(0.38(((--).),8(-).9<<5-
@M02352:288:000000000-CKWC8:1:1101:24374:11922 2:N:0:ATGCGCAG+AAGGAGTA
CAATCTTGCGATCGTACTCCCCAGGTGGGACACTTATCACTTTCGCTTAGTCACTGAGCTAATGCCCAACAACTAGTGTCCATCGTTTACGGCGTGGACTACCAGGGTATCTAATCCTGTTCGCTCCCCACGCCTTCGTCCATGAGCGTCAGTACATACGTAGTAGACTGCCTTCGCAATCCGTATTCTGTGTAATATCTATGCATTTCACCGCTACACTACCCATTCTATCTACTTCCATCTGACTCAAGTCAACCAGTATCAAAGGCCGTTCCATAATT
+
DEGGDGGFGGGFFGGGGGGGGGAFFEE@@F,CFGGFEFFGGGGEFGGGGFFG<FFFFFGGGGG9FFGGGGGGGGG<FAFGGGFGGFDGCFEGG>@FGCFE8AC<<F7BFDAF9FGFGCEFGFGG@8FFGGC:F+>CEGGDGEF=DFD8>3=8D,;E7,,,@,@EF,@>@>EFGGGGGGGBF*@FFCFFFGGGGE>AEFFGFG>FE>CF7=B:?;/6CFD>@4347<;DC=+3;@95;9<)7)1).))/;3)?>)9;(4046)))49)(((4((,847)).6
@M02352:288:000000000-CKWC8:1:1101:5043:11960 2:N:0:ATGCGCAG+AAGGAGTA
TAGTCTTGCGACCGTACTCCCCAGGCGGTGCGCTTAACGCGTTAGCTCTGGCACAGAAGGGGTCGAACCCTCCCACACCAAGCGCACATCGTTTACTGCTAGGACTACAGGGGTATCTAATCCCTTTCGCTACCCTAGCCTTCGAGCCTCAGCGTCAGTGAATGTCCAGTAACCTGCTTTCGCCATTGGTCTTCCTCTCGATATCTACGCATTTCACTGCTACACCGAGCATTCCAGTTACCTCTCCATTACTCTAGCACGGCCGTATCGAATGCAGTTTG
+
GGGGGGGGGGGGGGEEGGGGGGGGFGGGGGGCEFGDFGGGGFGGDGGG,EEFGGF8FGGGGGCGGGFFGGAAFG?GEEGGDBBFG:F7EDFDGGGGGGDD<FGGGGGGGGGGDE>8@@FCFFFGGGCF>EGFGGGGGCFFGGGGFGCD?FGGGGGEGGG9F9EFFFFFFG;BFGGGG48BFDGE5C?CFGDGDEFCC@;5A4./7=AFCEFGGFFFGFA?A7AFGF931)8=@FFFAA>9ABAD?BFFFFFFFFBF>AF5>>(((424<<?(3(9446:)-
@M02352:288:000000000-CKWC8:1:1101:28764:11982 2:N:0:ATGCGCAG+AAGGAGTA
CATTCTTGCGAACGTACTCCCCAGGTGGGTCACTTATCACTTTCGCTTAGCCACTCAAACTGAAGTCTGAACAGCTAGTGACCATCGTTTACGGCGTGGACTACCAGGGTATCTAATCCTGTTCGCTCCCCACGCTTTCGTCCATCAGTGTCAGTATATTATTAGTAATCTGCCTTCGCAATTGGTATTCTATGTAATATCTATGCATTTCACCGCTACACTACATATTCTAACTACTTCATAATAACTTAAGACAACCAGTTTCAAATACAATTCTACAG
+
ECGFEFFF9F7FCCFF,CFFF@D:EECF:@CFCFCGCECCFGF9F,BFE9AEDGGGGFFG,:<@6E9,CCEFE8CCECE<EG<EDGDF@FGGC,78@FGG<F<FF,,:+AE=AEFAFGFGCGD9=F@EGFG,@>FFEF9=DEEEGF9=D9FDF,@DFFGCCFF;CF9CF,>3;C78C7C>?GG?*=,@E:ECC7B?4=+=>F+29+=CB:+=+9(8C45>-=>A8=9C<FAF+097)9)7<C))56);>)=6?)76/(063)).)191)).-266<6)).)
@M02352:288:000000000-CKWC8:1:1101:6123:11988 2:N:0:ATGCGCAG+AAGGAGTA
TAACCTTGCGGCCGTACTCCCCAGGCGGTCAACTTAGTGCGTTAGCTGCGCCACCCACGACTCAAGGTCACAGACGGCTAGTTGACATCGTTTACGGCGTGGACTACCAGGGTATCTAATCCTGTTTGCTCCCCACGCTTTCGTGCCTCAGTGTCAGTATTTGTCCAGGTAGCCGCCTTCGCCACTGATGTTCCTTCCAATCTCTACGCATTTCACCGCTACACTGGAAAGTCCACTACCCTCTACAATAATCTACTTTGCCATTTCAAAATGCAGTTCC
+
GFGGGGGGCGCGGDFEEFFGGGGGGGGGGGGGGGGFFEAFGGGDEFGGGGGGGGGGGGGDEEGGCFGGGGGGGGGGGGGGGGGGGGGGGGGGGGGC:CFGDGGGGGGGGGGGGGGGGGGFGGGGGGGGGGGGGGCEGGGGGGEFGGGGFGFFGCCGGGGGGFFFDG9DCFCGGGDGGGGF>GEEGGG?C=@F7?=<<)2@69AFFFF3CC5>FF?FGEB02B))**,287)17@AFF0(40)2(4).,5-).6))*.6@<A<92645<<--))5F20)))
@M02352:288:000000000-CKWC8:1:1101:27407:12002 2:N:0:ATGCGCAG+AAGGAGTA
TAACCTTGCGGCCGTACTCCCCAGGCGGTCAACTTAGTGCGTTAGCTGCGCCACCCACGACTCAAGGTCACAGACGGCTAGTTGACATCGTTTACGGCGTGGACTACCAGGGTATCTAATCCTGTTTGCTCCCCGCTTTCGTGCCCCAGTGTCAGAATTTGTCCAGGTAGCCGCCTTCGCCCCTGATGTTCCTTCCAATCTCTATGCTTTTCTCCGCTACACTGGAAATTTCACTACCCCCTACAACAATCTAGTTTGCCCGTTTATAATGCAGTTTCCA
+
GGG9EFGFGGCGGEGGGGGGGGGGGGCFEG,CAFGGFGFFGGGGGCGGGGGGGGF,C,@7@EGGGGG=F<F,?EGG>FDGGGC<FGGGGGGGGGGGDGGGDGGGGGGGGCEGGGGGGGGGGGGGGGFGGGFF+FEGE3@9>34A53:012<C9:>,,;<DFF;,5?:E?FF,:?9*2*/=:*C5**0+5A;77?65>A6*@DF+);8++4;+*1..AB024F66*0(>>**0/9)4371(46(,,3).().-6)-9<9F<0(40(())-.))).16*)64
@M02352:288:000000000-CKWC8:1:1101:5942:12085 2:N:0:ATGCGCAG+AAGGAGTA
CAGTCTTGCGACCGTACTCCCCAGGTGGGATACTTATCACTTTCGCTTAGTCACTGAGTCGAAACCCAACAACTAGTATCCATCGTTTACGGCGTGGACTACCAGGGTATCTAATCCTGTTCGCTCCCCACGCTTTCGTCCATGAGCGTCAGTATATACGTAGTAGACTGCCTTCGCAATCGGTATTCTAAGTAATATCTATGCATTTCACCGCTACACTACTTATTCTATCTACTTCCGTATAACTCAAGTCAACCAGTATCAAAGGCAGTTCCATCGTT
+
GGGG<FGGGGDGCFGGGGGGGGGGFFEFGGGGGGGGGGGGGGGGGGGGEGGGGGGGGGGGG>FGGGGGGGGGGGGGGGGGGGGGGGGGGGGEEGGGGGGFDGFGGEEGGFDGGGGDFFFFFGEEEGDGGGCCGEGGGGGGGGGFFDFGGEEGGGF:CGGGCCGGGFFGGGGGFFCGCDCDFFCEGGF9AF9DF<@*9CFGFGFGFFFGGGF*?B@FGFDE;AFFGF37CFFFFFEFFEE1@<8@EEFFFFFA<A4F?6496:<)64-(,3:?A<F<8<0:<
@M02352:288:000000000-CKWC8:1:1101:27842:12086 2:N:0:ATGCGCAG+AAGGAGTA
CATTCTTCCGAACGTACTCCTCACTTGGCCTACTTATCACTTTCGCTTAGCCACTCATACCGACCTCCGAACAGCTCGTAACCATAGTTTACGTCGTCGACTACCATGGTATCTAATCCTGTTCGCTACCCACTCTTTCGTCCCTTAGCGTCAATCAATTGTTAGTGATCTGCCTTCGCTATCGGTATTCTGTGTCATATCTATGCATTTCACCGCTACACTACTAATTATAACCACTTCACAATAACTCAAGCCTTGCTGTACCAATGCCAATTTTACGG
+
@,;@<EF,68B-67CF,CFE,CF<,,,C,,CC@<F56@ACFGGGGCF@C,9;C8,CC,E,@@@:+>F@:+@@@<F86=:=EF,C<,:C,CEC?,,+7++@>C@E88,CFAFGG<=E,=FFGGGF::+>EG,=+,,CE,=B>EEGC9=FFC++6A8DFF,E,,@CF@9E,3>EGFGC?FD*93@7?978C:@CC<1*2+35=+++8A9C+==8785?C?@*(10A++11/+1@661)((7464?)74E)9E8(.)(;=)6))-6))6)).(,,)494*-5:(
@M02352:288:000000000-CKWC8:1:1101:23044:12109 2:N:0:ATGCGCAG+AAGGAGTA
TAATCTTGCGACCGTACTCCCCAGGCGGAATGCTTAATCCGTTAGGTGTGTCACCGAACAGTATACTGCCCGACGACTGGCATTCATCGTTTACGGTGTGGACTACCAGGGTATCTAATCCTGTTTTCTCCCCACACTTTCGTACCTCAGCGTCAGTATCGAGCCAGTGAGCCGCCTTCGCCACTGGTTTTCCTCCAAATCTCTACGAATTTCACCCCTACACTTGGAATTCTACCCACCTCTCTCGAACTCTAAACTGATAGTTTTTGAGGCAGTTCCCG
+
CB@E<FGGGEC@FFFGGGGFGGFEF@:FGGGGGGGGGFEFGGGGGGGGGGGGGGGEDFGEGGGFGGGGGGC=CCGGDGE8F8EDE9?F,BFDBFEGFC4=?<BE,,:=5:FFCGFCFAFG;FDFDE,@DEFGGFGEGGGDB=DFGGDGG?D63;?EFGGAB@F>C,,DF<>2D*?DDD=)5<G?C,A;,;CD7):1(2/0*;+;<FFD*/:D779**)(/()3*?*,949?6**)).40((.),,4().66<<4.=:A*5>)4)6<4111(4:303/6).(
@M02352:288:000000000-CKWC8:1:1101:20722:12142 2:N:0:ATGCGCAG+AAGGAGTA
TAATCTTGCGACCGTACTCCCCAGGCGGAATGCTTAATCCGTTAGGTGTGTCACCGAATAGCATGCTACCCGACGACTGGCATTCATCGTTTACGGTGTGGACTACCAGGGTATCTAATCCTGTTTGCTCCCCACACTTTCGCACCTCAGCGTCAGTATCGAGCCAGTGAGCCGCCTTCGCCACTGGTGTTCCTCCGAATATCTACGAATTTCACCTCTACACTCGGAATTCCCCTCACCTCCCTCGAACTCTAGACTGATAGTTTATGAGGCAGTTCCA
+
FGGGGGGGGGGGGGCDFGCEFGGGGGGGGGGGGGGGGGFGGGGGGGGGGGGGGGGGGGGGGGGGGFGGGGGEGGEGGGGGGCGGGGGGGGGGGGDGGGGGDGGGGGGGGGGGGGGGGGGGGGGGGGGFGGGGGGGGGGGGGGGGGC8FGGGGGGGEGGFF*@ECEFGFBECGC7DDDGGFEGDG<CCFGFGGGCFFB:DGFGFGFFFGGCFGFA?F9;>2A=:4570),<)***4(4<?6,3(-.49(.1:D>)48)6@)6:.<<<9<26>7?17?=4A9
@M02352:288:000000000-CKWC8:1:1101:29514:12163 2:N:0:ATGCGCAG+AAGGAGTA
TAATCTTGCGACCGTACTCCCCAGGCGGTCTACTTAACGCGTTAGCTCCGAAAGCCACGGCTCAAGGCCACAACCTACAAGTAGACATCGTTTACGGCGTGGCCTACCAGGGTATCTAATACTGTTTGCTCCCCACGCTTTCGCATCTGCGTGTCAGTGTCTGTCCAGGGGGCCGCCATCTCCACTGGTATTCCTTCAGATCTCTACGCATTTCACCGCTACACCTGAACTTCTACCCCCCTCCACAGCACCTTAGTTAACCAGATGCAAATGCAGTACAT
+
F989CEFFFFGGGG@FCEEFGGGCFE+@+6CFDDFGC,CEFGFGFE<FFCF@F+=FDC+>=FE,,9?CFF7EFGGG,FFE@9BECF,FFB+,:FFG+BCFGG7,,8B>=F7C,@=DFG9=6CD,C@B8EF9D7<EC>CEEEFCEC@@G7,*=89,DEF9;;<;>6,@,,**1=C3CC):A+2<EGGFGFCEDGEC<A6B7=CB7)1@C/C)9:=<=+5970:2@*94<:)096*:<91:>0(((.13,((..(.6*-)*-6)<((.).4)6)).848).-)
@M02352:288:000000000-CKWC8:1:1101:13976:12181 2:N:0:ATGCGCAG+AAGGAGTA
CATTCTTGCGAACGTACTCCCCAGGTGGGTCACTTATCACTTTCGCTTAGCCACTCAGACCGAAGTCCGAACAGCTAGTGACCATCGTTTACTGTGTGGACTACCAGGGTATCTAATCCTGTTCGCTCCCCACGCTTTCGTCCATCAGTGTCAATTTCTTGTTAGTGATCTGCCTTCGCAATTGGTATTCTATGTACTATCTATGCATTTCACCGCTACACTACTTATTCTAACCACTTCACAATAATTCAAGATAACCAGTATCAACGTCAATTTTACGG
+
G9,,,CFFG7@CFFFFGGGGGGGGGFCFC66CEFGGF,<FFGGG@FGGE@FGEFF,E,,:,7+6+49C8@FE7FGEGGGC,5CBFGCGFGGG9@,CFGGGGGGGGG8@7FAEFGAFGGGGGGG,@C:FEFGGG7FGGGGGG6@EGGGGGGGGG8D,5,,@ABDFFGGG,@@;EFFFF7CABD7,;2,>D@F7+8E?*=@C9:9:7AFGGGFGGF=EGF@@B+;4+3/C?F;:7=1<D4EF)7)).4))?CE3)));)/6)6;)/64<(((-:0<@BFDA((
@M02352:288:000000000-CKWC8:1:1101:7815:12248 2:N:0:ATGCGCAG+AAGGAGTA
TAATCTTGCGACCGTACTCCCCAGGCGGTCTACTTATCGCGTTAGCTTCGCTACTCACGGATTAAATCCACAAACAGCTAGTAGACAGCGTTTACGGTGTGGACTACCAGGGTATCTAATCCTGTTCGCTACCCACACTTTCGCACATGAGCGTCAGTTACTGACCAGGGAGTCGCCTTCGCCACTGATGTTCCTCCAGATATCTACGCATTTCACCGCTACACTAGAAATTCCACTATCCTCTGCTGCACTCTAGTCACACAGTTTTGAAAGCAGTTCC
+
F<FFFGGGFEFGGGGGFGGGGGGGGFEGGGGFGFFFFGGGGGGGFGGGGGGGGGCFFGGGDDGGGFGGGFGGGGGGFCEGGGGAFCFADFGGGGGDEEDGFGGGGGGGGFGGF@FGGGFGGGGDFGGGDECGGGGGGEFFGGGGGGEFCCEFECGEGGFEFGACGEFFEGFGGGDDDDGFFG=EDGG9=9CFGFFFFFFGFFFGFCF3DEDGGFFFG>;@>@2FGG<>4@F4@6:4-4>D>>4A?2A7<??FBBA*65@<>BB?BFFF:?))6:90=>B)
@M02352:288:000000000-CKWC8:1:1101:7472:12274 2:N:0:ATGCGCAG+AAGGAGTA
CAGTCTTGCGACCGTACTCCCCAGGTGGGATACTTATCGTGTTCGCTTAGTTACTGCGAAGTCACGCATCAAATCGACTCCTTTGTTTACTGTGTGGCCTACCAGACTATCTAATCTTGTTCTCTCCCCTCGCCTTGCTTCATGATCTTCAGTTCATACATTTTCCACTGCCTCCGCTTCCCATATGCTATTGCTTATCATTTCAACTAACTGCACCTCTACTCATTCAATCCAATTGCATATGACCAAATTCTACCACTTCCATGTTCAATTCACTACTT
+
,A,ECEGGGGDEEGGFGGGGA@CFG,CF+E,CFFGGC,,6,:F<6CCC,,C@CFGG,6C++B66,,B+,C<6,,,8,+B:,,,55,:A?9,,555::+4EBB=,5,+,C,<9,:@A,4<C==,7E,,,6,@+@+3+,,7,,3,,3,7+,,,77,7E,,,,6,8@,3=,B,,3@,3+;++*0*,,*,,,7@:++*+1*=+5+++5/+++*4*++**3D*0>@@1)++*1*+11)*)1*****.)1.7..(/764.<+))0(/).96)96)?)73;+1;.())
@M02352:288:000000000-CKWC8:1:1101:2257:12312 2:N:0:ATGCGCAG+AAGGAGTA
CACTGTTGCCAGCGTACTCCCCAGGTGGCTAACTTAATACTTTCGCTTTGGCACTCATCTTCAAGTAGACAAGCACCGAGTTAGCATCGTTTACGGCGTGGACTACCGGGGTATCTAATCCCGTTCGCTACCCACGCTTTCGTCCATCAGCGTCAATAATATCTTAGTAAGCTGCCTTCGCAATTGGTGTTCTATGTAATATCTATGCATTTCACCGCTACACTACATATTCCGCCTACTTCAAATATATTCAAGACCTACAGTCTCAAAGGCAGTTCCAT
+
GFFFGGGFFFCGGGGGGGGGGGG:CGCDFGFGGFFGCGCFFGG9FGGGGGGGCFGGGGGGGGGGGGGGCFGGGGGGGG7BCFAFFFGGGGGGGGGEEEFC+BFG,9FF:@FFGGGGG=EGGGGGG<=ED>EGFGGGGCEGDCGGBEGFD989@E>C:=:DC9;C9DFGCAG9;,;;DFG?4/*7CFFGFGE7B*@?7CBFFCFGCA8?CFFFFFCFCE;9;A@A483@<:31A):(6;;@EC<>55><2).6)4)9<:F?:3442)69)4),47>BFAA<)
@M02352:288:000000000-CKWC8:1:1101:21101:12318 2:N:0:ATGCGCAG+AAGGAGTA
TAACCTTGCGGCCGTACTCCCCAGGCGGTCTACTTATCGCGTTAGCTGCGCTACTCACGGATTAAATCCACAAACAGCTAGTAGACAGCGTTTACGGTGTGGACTACCAGGGTATCTAATCCTGTTTGCTCCCCACACTTTCGCACCTCAGCGTCAGTATCGAGCCAGTGAGCCGCCTTCGCCACTGGTGTTCCTCCGAATATCTACGAATTTCACCTCTACACTCGGAATTCCACTCACCTCTCTCGAACTCAAGACCAGGAGTTTACAAGGCAGTTCCA
+
GGGGFGGGGGGGGEFGFGGGGGGGGGGGFGGFGGGGGGGGGGGGGGGGGGGGGGGGGGGGGGGGGGGGGGGGGGGGGGGGCFGGGGGFGGGGGGGGEGCFDCGGGGGCFGGGGGGGGGDFFGFGGGGGGGGGGGC7=C8FACCEDGDFFFGDGGGGGGFCGC78EGGGGGGGFFDC<DGF?<CEGGFGFFFDFFFF@>DCD3AF5FFC<E8*>BFFGFFFFF2?>F6DBD@FF42944(,4)().4<1?0:2A<3?B7F?:6?(.8<A44)5.,;08>2)-
@M02352:288:000000000-CKWC8:1:1101:15375:12326 2:N:0:ATGCGCAG+AAGGAGTA
CATTCTTGCGAACGTACTCCCCAGGTGGGTCACTTATCACTTTCGCTTAGCCACTCAGACCGAAGTCCGAACAGCTAGTGACCATCGTTTACGGCGTGGACTACCAGGGTATCTAATCCTGTTCGCTCCCCACGCTTTCGTCCATCAGTGTCAGTACATTATTAGTAATCTGCCTTCTCACTTGGTATTCTATGTAATATCTATGCATTTCCCCGCTACACTACCTATTCTAACTCCTTCATATTGACTCAAGATAACCAGTATCAAAGGCAATTCTACAT
+
GCFGFGGFGGGGGGGGGGFGGGEGFFFFEGGGGGGCACFGGGGGGGGGGGGGGGCFCCAFG@7FFGGGG=FE7FGGF@FFGGGGGGGFGGGG7C:CECGGFGGGGGGGGGGGDFGGGGGGAFFGC3BFGGC:C:CFGGGC8@EGGGD6AFEFGGGGG=CGGGF,BC=;E9>A;CG<9*=+12D9?F,>FCF==<F6AF678C1+*;+BDFA+;A=>C:9)6AE)*C?CEFFF+=4.)7>))7?)7)<;?>3=E2,8<?))(.).6<<<<((4446)*).))
@M02352:288:000000000-CKWC8:1:1101:21273:12387 2:N:0:ATGCGCAG+AAGGAGTA
CATTCTTGCGAACGTACTCCCCAGGTGGGTCACTTATCACTTTCGCTTAGCCACTCAAACCGAAATTCGAACAGCTAGTGACCATCGTTTACGGCGTGGACTACCAGGGTATCTAATCCTGTTCGCTCCCCACGCTTTCGTCCATCAGTGTCAGTATATTATTAGTAATCTGCCTTCGCAATTGGTATTCTGTGTAATATCTATGCATTTCACCGCTACACTACACATTCTATCTACTTCCATATGACTCAAGTCAACAAGTATCAAAGGCAGTTCCATAT
+
G,EE@FGCFG@FGCFFGFCGGD@FFFFFEF8CFGGFDGFGGGGCFEGGE<ECFFEFGG,FFE7FGEAF,E8CFFGGGGFFFGGGGG7FCF,,BCDFGGDEGGEGGGGEDFEDFGGGGFFFAFGFFEGGGGGFGGGGGGDCFED8=FGGFFFGGGGDF;FF;CFC9FGFFFGAEEGGGFG>>DFC>GE>,55+5:BCAF+2B7+278:8FFF+=A?D58@E@C@ACG<6?6CF8AC6)9CCE<5?C).97C;;)1)+.724:A6<A2).).1:?7*)1662)
@M02352:288:000000000-CKWC8:1:1101:10165:12388 2:N:0:ATGCGGAG+GAGGAGTA
CAATCTTGCGACCGTACTCCCCAGGCGGAATGCTTAATCCGTTAGCTTCGTCACCGAACAGCATACGGCCCGAAAACCGTCTTTCTTCGTTTTCACAGCGTAGTACAAGGGTGTCTAATCTTGTTTGCTCTCCACACGCTCGCAACCCAGAGCCAGTGTTGCACTCGTGTGCCGCTCCCGCCCCACTTGTTTCCCTAATAATCTACAAATTTTTCCCCTACACTCGGATTTTCACGCCTCCCTCTCCTACACTCAACCCCGACATTAGCAAGCTCATCTC
+
,C,CEGGGGGG:CFFGGGGGGGGGG8BFG@F6EFGGGG,CFGF,B,5,,89BFGGGGG>7,,:E,,,,@CG74+++,++4+,B,,,<9+4::+,,,,9,@+4+6,,,,,,BB+@,CB,,,37,C,D,,,C,CF=FGC++@+3*5*43<*3,,,,,12,@52,,,,,1,4,6,6*:2/)2):2:5***+>C+51)2)/0++1;6><419*2*02*.*+03(()190*(/()****.,8:(1(438031).,(.)(()((),,41((6)),))(()))9)))
@M02352:288:000000000-CKWC8:1:1101:27122:12398 2:N:0:ATGCGCAG+AAGGAGTA
TAATCTTGCGACCGTACTCCCCAGGCGGAATGCTTAATCCGTTAGGTGTGTCACCGAATAGCATGCTACCCGACGACTGGCATTCATCGTTTACGGTGTGTACTACCAGGGTATCTAATCCTGTTTGCTCCCCACACTTTCGTACCTCAGCGTCAGTATCGAGCCAGTGAGCCGCCTTCGCCACTGGTGTTCCTCCGAATATCTACGAATTTCACCTCTACACTCGGAATTCCACCCACCTCTCTCGAACTCAAGACCAGCAGTATTAAAGGCAGTTCCGG
+
G9BFFGGACFGGGDFFGGF8EEEGGFGGGGFDFCGGGAGGGGGGGGADE6CFGGGGGGEGGGGGDGGFGGGGDEEFGDFCFGGGGGGFFGFGGG7F<FFG,C9EFGFDEG7=AA9EDEDG3BDEFFGGFG8D7BF:8DG9FGGGGCFGGC?ECEGEFGFFEC@>EGCFFDBFF*;;*9C;DDGGGC6<::EDG<=@>:B*5:=FCFFDGGFF7:C4@AEEE+,:>/(74@??FFB((462(,.04<0),8()).)1(..(,,3-))66<45<:3),/4)-4
@M02352:288:000000000-CKWC8:1:1101:19791:12418 2:N:0:ATGCGCAG+AAGGAGTA
CATTCTTGCGAACGTACTCCCCAGGTGGGATACTTATCACTTTCGCTTAGCCACACAGTATTGCTACCGCACAGCTAGTATCCATCGTTTACGGCGTGGACTACCAGGGTATCTAATCCTGTTCGCTCCCCACGCTTTCGTCCATCAGCGTCAATATATTATTAGTAATCTGCCTTCGCAATTGGTATTCTATGTAATATCTATGCATTTCACCGCTACACTACATATTCTAACTACTTCATAATAACTCAAGACAACCAGTATAAAAGGCAATTCTACA
+
GCGGGGGGGG7CF@FFGGGGGGGGGGFFGGG?EGGGGFGGGGGFGGGGGGGGGFCEGGGGGG9FGGFGGGGGGGGGGGGGGGGGGGGGFGGGGGCGGGGGGFGGGGGGGGFGGGGGGGGGGGFGGGBFG?@FECEGGFFGGGGGFFGCGGGGGDACCFGGFGGGGG;FFFD,9EFGG>CF>DGDGG?D7CFGGFFECA9@EGFGC==FGGFFFFF>E>@3@FFF7;<FFFFF68<EEFE).7?399C@>EE;4@DA;?EFFFFA)5<2A0:?:74>4<A<
@M02352:288:000000000-CKWC8:1:1101:13425:12425 2:N:0:ATGCGCAG+AAGGAGTA
CATTCTTGCGAACGTACTCCCCAGGTGGGTTACTTATCACTTTCGCTTAGTCACTCAGTCCGAAAACCAAACAACTAGTAACCATCGTTTACGGCGTGGACTACCAGGGTATCTAATCCTGTTCGCTACCCACGCTTTCGTCCATCAGTGTCAGTACATTATTAGTGATCTGCCTTCGCAATCGGTATTCTGTGTAATATCTATGCATTTCACCGCTACACTACACATTCTAACCACTTCATAATGACTCAAGATAAACAGTATCAAAGGCAATTCTACAG
+
FEGGFGGGGGGGGFGCGGGG8CCGDFFFEGGGGGGGGGGGGGGGGGDF7FFGGGGFGGGGGGGGGG?FGGGGGGGGGGGFGGGGGGGGGGGGG>FGGGFGGGGGGGGGGGGGGFGGGGGGDGEGGGGGGGGGDEGGGFGGGGGGGGGGGGGGGGGGGGGFGGGGGGGGGGGCFGGGGGDDDDGGDGGGGGGGGFFFEFFGFGFGFFADFFFGD*(?EFF8;FFFGGFGFFFFCF?;?@FFEF)9??E@6434@<EFBFFB?FA4<AFAF:?(4:4)96<<.
@M02352:288:000000000-CKWC8:1:1101:3206:12462 2:N:0:ATGCGCAG+AAGGAGTA
CATTCTTGCGAACGTACTCCCCAGGTGGGTCACTTATCACTTTCGCTTAACCACTCAAACCTAAGTTCGAACAACTAGTGTCCATCGTTTACGGCGTGGACTACCAGGGTATCTAATCCTGTTCGCTCCCCACGCTTTCGTCCATGAGCGTCAGTATATACGTAGTAGACTTCCTTCGCAATCGGTCTTCTGTGTAATCTCTATGCATTTCCCCGCTACACTACACATTCTATCTACTTCCGTATAACTCTAGTCAACCAGTATCAAAGGCAGTTCCATCG
+
EFFGGDGFGGCEFGFGFFGGGEG@<CFFGGGGGGGCFEFGGGGG>FGGGFGGGFE,FFGGGGGD,AFFGGGG@AEFFGGGGGGGGGEGFGGGE,BFFGDGGGGG88ECEG?ECGFGGGGGFGGAEGEGGGEFGGGDCFF63=+=;;C6,@@+B6ECFGGFFGGD>FA;FCE,,42;CDD5@7DFGE*=FCGFCEF486BDFGF84A8BFG8+;6@BCD9E@A36FC)*/+;F++.97?;)7;313344)6)6--674<)(,..:<<9>>::?0:4<4))-(
@M02352:288:000000000-CKWC8:1:1101:20331:12464 2:N:0:ATGCGCAA+AAGGAGTA
TAGTCTTGCGACCGTACTTCCCAGGCGGAGAACTTAATGCGTTAGCTGCGCCACTGAAGGAGTCAATACCCCCAATAGCTAGTTCTCATCGTTTACGGCGTGGACTACCAGGGTATCTAATCCTGTTTGCTCCCCACGCTTTCGCGCCTCAGCGTCAATACATATCCAGGAAGGCGCCTTCGCCACCGGTGTTCCTTCACATCTCTACGGATTTTACCCCTACACGTGAAATTCCCCTTCCCCCTCTATGATTCTAGACTAACAGTTTCAGACTCAGGTTT
+
EFGGGGGFFFEGGGGGGGGGGGGGFGGGFEGFGGGGGGGGGGCFEGGGGGGGDGGGGGGGGGGFFAFFGGGGGGCFGGGGGGGGGGGFGGGGGGFGDGGGGGGDGFGGGGGGGGCCFGFFGFFGGGGGGGGGGGGGGGGEGFGGG@EDGGGGGGGGG7;BFG;F@CBFFGGGFCGGGGGBA<EGDGGDCE89CC=E?FACFGFG<FFGF=>GDFAF?F?BBF?FGD:*8FFF=74<?FBB7::>B604:9)454.9))0-3)()..6))6).2)03)(..)
@M02352:288:000000000-CKWC8:1:1101:15177:12530 2:N:0:ATGCGCAG+AAGGAGTA
CAATCTTGCGATCGTACTCCCCAGGTGGGACACTTATCACTTTCGCTTAGTCACTGAGATAAATCCCAACAACTAGTGTCCATCGTTTACGGCGTGGACTACCAGGGTATCTAATCCTGTTCGCTCCCCACGCTTTCGTCCATGAGCGTCAGTACATACGTAGTAGCCTGCCTTCGCAATCGGTATTCTGTGTAATATCTATGCATTTCACCGCTACACTACACATTCTATCTCCTTACATATGACTACAGTCAACCAGTACAAAAGGATGTTTCTAAGTT
+
E@FGFGGDFGGGGGGG,DFGEGFEGGDDCFFDF8F9EFGGGGG,CEEGCGGGGFGFE,CFGFCFFGG,EFCFGF@CFFGGGGGF>BF@FG7FEGCGC:EF<?EFCE:?,,BFGGDC9E?FEF+84B:@@EGGGEGGGCF8B+,,68ED@CC>EFFGDF9DG9EC,3,373@FCGFD57*9C>=CCGGGGGG>C64>CEFCFCFD4@87:CCGGDB:EF84(6)2>4/CCCFFF+.77.64<))<C<53..;5;E56.146).).42:1()(.))*)*).).
@M02352:288:000000000-CKWC8:1:1101:23927:12542 2:N:0:ATGCGCAG+AAGGAGTA
CATTCTTGCGAACGTACTCCCCAGGTGGGTCACTTATCACTTTCGCTTAGCCACTCAAACCGAAGTTCGAACAGCTAGTGACCATCGTTTACGGCGTGGACTACCAGGGTATCTAATCCTGTTCGCTCCCCACGCTTTCGTCCATCAGTGTCAGTATATTATTAGTGATCTGCCTTCGCAATTGGTATTCTATGTAATATCTATGCATTTCACCGCTACACTACATATTCTAACCACTTCACAATAATTCAAGATAACCAGTATCAAAGGCAATTTTACGG
+
GAFGGGGEFGGGG7DGGGGFFEGDFEADEGGCCFFFFFGDGGGGDDGGCGGF?EDE<F@FFEE+CFFGG<EGCGCFGGG9FGFFGGGGGGGGGGGFGCGGGGGGFEFGGG<FGFG@EACGGGEFGGFDEGG:CCFCEFGGGGG>9EFGGGGGFGF;EFGG,EFAACC9ECFFGCCDD5>B5DFGC@,D@CFFGFFE*=9FFG6CCA+BFGFGCFDDEA6@;A@F7DEFEFF6+;1<@@<36;)77>4CEFC)9<<CE??76<<22)4))((..4?>F><:0
@M02352:288:000000000-CKWC8:1:1101:18166:12647 2:N:0:ATGCGCAG+AAGGAGTA
TAATCTTGCGACCGTACTCCCCAGGCGGAATGCTTAATCCGTTAGGTGTGACACCGAAGGGCAAGCCCCCCGACGTCTGGCATTCATCGTTTACGGTGTGGACTACCAGGGTATCTAATCCTGTTTGCTCCCCACACTTTCGCACCTCAGCGTCAGTATCGAGCCAGTGAGCCGCCTTCGCCCATGGTGTTCCTCCGAATATCTACGAATTTCCCCCCTACACTCGGAATTCCACTCACCTCCCTCGAACTCTACACCGATACTTTTGGAAGCCGTTCCAG
+
CAFGGGGGCGCFGGEGFGGGFGG>FGEGGGGGGGGGGGCAEDECFCFCE7CFFEGDGGC+CE@FCGGGGGGGGG4@FFGGGGGGGDFGGFGCF,BFBDCEGFEDGFGGG:FECEGG9DFEFBDFGGGGGGGGGFGEGGGFCEE>EE,;?DDCGGGDGC;9*>B>GC:22<:8CCDGDC=>:9*2*20>+2CDG3+665>D33;?BFF5775>F*4>*),3:9:*97?D(>F=F7)-4(41,(((.3,(.0(--.)1((.-(((.6:>26>)40()(0.26.
@M02352:288:000000000-CKWC8:1:1101:27608:12727 2:N:0:ATGCACAG+AAGGAGTA
CATTCTTGCGAACGTACTCCCCAGGTGGGTCACTTATCACTTTCGCTTAGCCACTCAGACCGAAGACCGCACAGCTAGTATCCATCGTTCACGGCCTGCACTCCCGGGCTATCTAACCACGCTCGCTATCCACCCTTTCTTTCATCCGCCTCAATCTACTGTTCGTCATCTCCCTTCCCTATCGCTCTTATATGTACTCTCTATGCATTTCATCCCTACACTCCCTATTCCACCCACTTCCCAGTAATTCACGGCCAACCGTATCAAACACATTTTTAAAT
+
GG,,6CFCE::@@+CEGCGGGG8,D@CF77,6CFGGDDAFFGFGE7FFF9EFED,<F,@C,8+7+4=E=+>>@<FCC,,:,?<BF<B<E,,,B+++B+,B,5,,:+++++:<8AA,,3,A8+++@=@B+,8,:,@+,4;,,@D78@70++*4,27,57,7@FC;@>*1>,,,,,0;;**+*2</*:,/,,4+4*=/*++26CA+)+;@++1+++).0*,((+()*07*)++1+0312792),-)5)-6):2),((),()-(-2(()-4)(.4))*.04)6)
@M02352:288:000000000-CKWC8:1:1101:26514:12750 2:N:0:ATGCGCAG+AAGGAGTA
CATTCTTGCGAACGTACTCCCCAGGTGGGTCCCTTCTCACTTTCGCTTAGCCACTCAAACCGAAGTCCGCACAGCTAGTGACCATCGTTTACGGCGTGGACTACCAGGGTATCTAATCCTGTTCGCTCCCCACGCTTTCGTCCATCAGTGTCAGTATATTCTTCGTAATCTGCCTTCGCAATTGGTATTCTATGTAATATCTATGCATTTCACCGCTACCCTACATATTCTAACTACTTCATAATACTTAAAGATTACCAGTATCAAAGGCCATTCTACAT
+
GGEGFGGFGGEEE+CFGFGGGG8BFE8FC@8,CFE,@E<FFGGG@FDFC9FCCGGGGGAFC+FFFFFGG+>F:FFDF@FA,5EFG?CFGG@GCF:BFF7+FC<FG,,+BFFGFG,E,CAEDFGGEGDGGGGDF+FEEGGGFEE6DG9;CAFGFFF,ECFG,7@,DFE,@@CACECGG>D*:C969<=5=CFGFEFE*:81BF6CEBCCCG=+=A@AE30(//35*@):9A6A++94@EFFECE)<C4))).)6))*--*))6))62))-,(,.26<74)))
@M02352:288:000000000-CKWC8:1:1101:11395:12755 2:N:0:ACGCGCAG+AAGGAGTA
TAACCTTGCGACCGTACTCCCCAGGCGGAATGCTTAATCCGTTAGGTGTGTCACCGAACAGCATGCTACCCGACGACGCGCCCTCATCGTTTACGGTGTGGACCACCAGGGTCTCTACCCCTGTTTGCCCCCCACTCTCTCGTACCTCAGTGTCAGCTTGCACCCAGTGCCCCGTCTTCGACCCTGGTTCTCCTCCAAATATCTACGTATTCCACCTCCACACTTGATACTCCCCCCACCTCCCTCGACCTATAGACCGATAGTCTTGGACGCAGCTCCAG
+
GG,,CFGGGG@GGGGGGGGGGGGGGGGGCG7FFGGGFG<FEGGGG,ED,B,EEGFGEB+8=FGG<A,,CFD+@C+++++6++++4455<D,8??++:A:++,,,+3+3<+3B,@B,,6,,8D+F<,,@,@F@:@F33@,,@E***6,41?,=2525,,7,*7,,4<2,?<,4B*/1**;))9**0*:>++>+2);(66A7*2**.97**+/0:*64*),.8)-)27)*-**19)((((-386(((.(((4()6))/5))((((.)).67))(-27().(,.
@M02352:288:000000000-CKWC8:1:1101:16837:12784 2:N:0:ATGCGCAG+AAGGAGTA
TAATCTTGCGACCGTACTCCCCAGGCGGAATGCTTAATCCGTTAGGTGTGTCACCGAACAGTATACTGCCCGACGACTGGCATTCATCGTTTACGGTGTGGACTACCAGGGTATCTACTCCTGTTTGCTCCCCACACTTTCGTACCTCAGCGTCAGTATCTAGCCATTGAGCCGCCTTCGCCACTGGTGTTCCTCCAAATATCTACGAATCTCACCTCTACACTTGGACTTCCACTCACCTCTCTCCAACTCTAGACTGATAGTTTTTGACGCAGTTCCAG
+
<DCEGFGFGGGGECCFGEGGGGGEG8B@GGG8FFFGGEFFC6CFGCE9FEGF@EDC76:><EFCFGG,EFGGC:@::B:=F@9,5<<F8FFFFGCGFGG+:FE9F<F8?CEGGFD9C,C,8A<FDF,E@FGG@FCFGGF9,C:DFD:86@8C>7CEGG,@,@=@>,,7,@;FF>D>*3C)84***4A<0/;8>5+3()976+;+9:.*1/)3;A;FCF)7C6@8:046)6/7B6>D:((3>?2.)4(54>03)4)/94)8))6-44)(4(-(((04646:)
@M02352:288:000000000-CKWC8:1:1101:28045:12787 2:N:0:ATGCGCAG+AAGGAGTA
CACTGTTGCCAGCGTACTCCCCAGGTGGCTAACTTAATACTTTCGCTTTGGCACTCATCTTCAAGTAGACAAGCACCGAGTTAGCATCGTTTACGGCGTGGACTACCGGGGTATCTAATCCCGTTCGCTCCCCACGCTTTCGTCCATCAGTGTCAGTATATTATTAGTAATCTGCCTTCGCAATTGGTATTCTATGTAATATCTATGCATTTTACCGCTACACTACATATTCTAACTACTTCATCATAACTCAAGACAACCAGTCTCAAAGGCAATTCTC
+
FGGGAFFGFEDCFFFGGGGGGGGGG<FGGGGCFDFFGFDFGGGGGGEGGGFFGGGGGFEAFG,E@F9FCECCF8<DA@+@FE9FFEGD=FGG7FCEGGGG>+<=EEFCFDGGGGEGFGGAE,+AD,@E8ED:CDEFG+@E9C@EE7EFG,@;DFFCF,@,=D@CA<=@@F,@;@@GFCD5B*;:C96@,=;7:716>+4C++=C7A6+1=A7+=3;/8@2=F@:9F3;)6A6++77<).7???6))179E<)3()15(.(/046)).64)610()4?9))
@M02352:288:000000000-CKWC8:1:1101:28026:12790 2:N:0:ATGCGCAG+AAGGAGTA
CACTGTTGCCACCGTACTCCCCAGGTGGAGAACTTAATACTTTCGCTTTGGCACTCATCTCCAAATAGACAAGCACCGAGTTAGCATTCTTTAAGGCCTGGAACACCGGGGGATCTAATTCCGTTCTCTCCCCCCCCCTTTCTCCCTCAGGGTCCATTTATTCGTCGTAATCTGCCCTCCCAATTTGTATTCCATGTATTTTTTATGCATTTCACCCCTTACCTAAATATTCTAACTACTTCATATTATCCATAGACATCCCATATCAAAAGCCATTCTA
+
,CEF<FEFGAG-C:EFGGGGGEGGG8FF,,,6CEFGFG99,CF,@FED@F,C,FF,C,C,,9,E,55F,6,C,,66,+++,89C,6,,,,:F,,,6:4,,C8,,49B+4CC+4464,=,4@E,,:,+663,AF+8+8+@8,,,733:9,,,,,,,,3,7,D,,,6*5*,>8;=,=6*;7))*,,4,:C,,>++)+).+1++1+)/++2;<@;++);3)((/)(1+*,26=F4**)6)6?>4:2>9).-)))))-,*.)*,(.))()-).-)(((84=4).
@M02352:288:000000000-CKWC8:1:1101:6761:12800 2:N:0:ATGCGCAG+AAGGAGTA
CAACCTTGCCGCCGTACTCCCCAGGCGGTATACTTATTGCTTTCGCTTCGCCACTCACGGACTATATCCACAAACAGCTAGTAGACATCGTTTATGGTGTGGACTACCATGTCATCTAATTCTTTTTGCTCCCCATACTTTCGCACATGATCGTCAGTTATTGACCTGGGAGTCGCCTTTGTCACTGATCTTCCTCCAGTTATCTACGCACTTCACCGCTACACCTGTAACTCCCCTCCCCTCTCTAATACTCTACCCTGCCAGTTCCAACTGCAATTCC
+
9F,A,FFGF,@@@BFGGGGGGGGGG,@C:+CFFFGGE9FG,EF96CCG,FE7@FE,FGC7++@F,,:CEE,<E8F8C,CC,F,5,<5,,+9,::,B,9C=++?F,?,49,,,,,,@E9CE,9E,,,,4@6,AF+:,,,@,,=@E+@+6,@,@+6,+3,,5,,,,,3,,6+3>+4<*9?**427,+<<,D,>CCEF4>*/+++45*++*)*)20;8A7)6:987F9C;+)1+3;6(6(861(/2;;)42))692>)*.4?<:()).)))))(,,)*./)..
@M02352:288:000000000-CKWC8:1:1101:11206:12809 2:N:0:ATGCGCAG+AAGGAGTA
TAATCTTGCGACCGTACTCCCCAGGCGGAATGCTTAATCCGTTAGGTGTGACACCAACAAGCATGCTTGCTGACCTCCGGCATTCATCGTTTACGGTGTGGACCACCAGGGTATCTAATCCTGTTTGCTCCCCAAACTTTCGCACCCCAGCGGTAGTCTCCAGCCAGTGAGCCGGCTTCGCCCCCGGTGTTTCTCCAAATATCTACGACTTTCACCCCTACCCCTGGAATTCCACTCACCCCTCCCTACCCTACGACCCGGACTTTTAGAGGCCGTTCCCA
+
,=FBFGGGGGG@FEFFGGGGGGCFG,CF@FGCFGGGCF9,8FEF:<FFEGFFGGE@GFCEADE<9=F,6F6<<C,<C,++>+8CFG9??9FG?B7:E+4BCA@,+9BDEDFB<8C,CE@,C=,7CFCC,,@FF8+,>=DF,=8@+=3=C8E7++5@<,,5,3@:C7333?C66**3*)*0)2*=)*/*3:C*;)1;341:AD@+.:53)*7C:*6?*.(,,)3)**4C24)*9@)).,4:(7(((-..1:().((899)((4(()))..))(3()4:??))
@M02352:288:000000000-CKWC8:1:1101:23088:12819 2:N:0:ATGCGCAG+AAGGAGTA
CAGTCTTGCGACCGTACTCCCCAGGTGGGATACTTATCACTTTCGCTTAGTCACTGAGATTAAATCCCAACAACTAGTATCCATCGTTTACGGCGTGGACTACCAGGGTATCTAATCCTGTTCGCTCCCCACGCTTTCGTCCATGAGCGTCAGTATATACGTAGTAGACTGCCTTCGCAATCGGTATTCTAAGTAATATCTATGCATTTCACCGCTACACTACTTATTCTATCTACTTCCGTATCACTCAAGTCAACCAGTATCAAAGGCAGTTCCATGTT
+
GGGG<FFGG@FCC:@C:CFFDDECCFEDEGGCFGGFFAFFGGGGGGGGGGGGGGGGGGCGGCG,CEAE@FD<FGFGGGDFDGFFGGGGGGAC@CCF7FEFFFFCGCFEGGGGGGFGGGG9FGGGDEGGFECCF7B+DAEGCEEGGGGGDEGGGGFGGFFGGFGGGFGCFCFGFDFC*?C>AF8CGFGFGG72=AC?6A+BF7CC:@A=81BFC)=D?B)37;;6F+5CCFCFFFFE?47)64(((.134@;39;A8<?:,6224)).6(.488<*5*4))6
@M02352:288:000000000-CKWC8:1:1101:2434:12820 2:N:0:ATGCGCAG+AAGGAGTA
TAACCTTGCGGCCGTACTCCCCAGGCGGTCAACTTAGTGCGTTAGCTGCGCCACCCACGACTCAAGGTCACAGACGGCTAGTTGACATCGTTTACGGCGTGGACTACCAGGGTATCTAATCCTGTTTGCTCCCCACGCTTTCGTGCCTCAGTGTCAGTATTTGTCCAGGTAGCCGCCTTCTCCACTGCTGTTCCTTCCATTCTCTACGCATTTCACCGCTACACTGGAAATTCCACTACCCTCTACAATACTCTAGTTTGCCATTTCAAAATGCAGTTCC
+
EAFGFGGDFEDGG@F-BCFF8CE7@D+@@C7CFFFF,ECAFGGGGGG9F7FE7FFGGG7:FEGCEFGF,9E?FGGD@FEGGGGDFGGGFGGFFFFCFGCEC7+AFFGCFCGCCFFFGG=FGGGGGGGCEGGEFGFGGGGCDFE>:*:@F?FGFGFGEFFGF@EGGGG,,@,,8C<D4CGAA:792<6+56A;F7FF<)8+1;8:?+;9C:3CFF3AFA32(025*>?GF4B7@=<AA0(41,4(3:A8<)4-).)1667))))).66)6).4)4*)1669
@M02352:288:000000000-CKWC8:1:1101:18771:12825 2:N:0:ATGCGCAG+AAGGAGTA
TAACCTTGCGGCCGTACTCCCCAGGCGGTCTACTTATCGCGTTAGCTTCGCTACTCACGGATTAAATCCACAAACAGCTAGTAGACAGCGTTTACGGTGTGGACTACCAGGGTATCTAATCCTGTTCGCTACCCACACTTTCGCACATGAGCGTCAGTTACTGACCAGGGAGTCGCCTTCGCCACTGATGTTCCTCCAGATATCTACGCATTTCACCGCTACACCTGGAATTCCACTCCCCTCTCCAAAACTCTAGCCTGCCAGTTCTAAATGCAATTCC
+
FGGGGGGGGGGGGDEGGGGGGGGGGGGGGGGGGGGGGGGGGGGGGGGGGGGGGGFGGGGGGGGGGGGGGGGGGGGGGGGFFGGGGGGGGGGGGGGGDGGGGGGGGGGGGGGGGGGGGGGGGGGGGGGGGGGGGGGGGGGGGGGGGGGFDFFGGGGG5@FGGGFFEFGGGGGGGGGG<<<66DEDDGGFEGFGGEFFDFF>FGFGFFFGGGFGGFEFC:6;FFFFC<?GFFF:6*<BB?BBFF??BBBBF<B7<AB4><F:<:?FFAFF2><>AD4<=AB<
@M02352:288:000000000-CKWC8:1:1101:11199:12829 2:N:0:ATGCGCAG+AAGGAGTA
TAATCTTGCGACCGTACTCCCCAGGCGGAATGCTTAATCCGTTAGGTGTGACACCAACAAGCATGCTTGCTGACGTCTGGCATTCATCGTTTACGGTGTGGACTACAAGGGTATCTAATCCTGTTTGCTCCCCACACTTTCGCACCTCAGCGTCAGTATCGAGCCAGTGCGCCGCCTTCGCCACCGGTGTTCCTCCAAATCTCTACGAATTTCACCTCTACACTTGGAATTCCACTCACCTCTCTCGAACTCAATACCAGGAGTTTTAGAGTCATCTCCG
+
EEGGCFGGGGEEF>CD7CFE,@EFFFCCECDFGGG9CF<FCEC@FGGGGCFGGGFGFGFFFDG9<@FGGGF9FFGEGGGFF8FDAFFAEFGGGAEF8FEDGA,<FG,,5BC,A<;@EGGDGGGEF,EFGGGDCFGGGFF,>8EDE7=FGGD6@EE>EC;F@:+*5>,,7,3@8*97D4;?E*;5*4*==CE>C)+(/)/**3119;.**/0+1+.03;)))38F*??C>6)**046<?:<40,8)8:0:6:<A>)/4)*5-3-.(692805)-4*)1).(
@M02352:288:000000000-CKWC8:1:1101:10041:12832 2:N:0:ATGCGCAG+AAGGAGTA
CAGTCTTGCGACCGTACTCCACAGGTGGGATACTTATCACTTTCGCTTAGTCACTGAGTCGAAACCCAACAACTAGTATCCATCGTTTACGGCGTGGACTACCAGGGTATCTAATCCTGTTCGCTCCCCACGCTTTCGTCCATGAGCGTCAGTATATACGTAGTAGACTGCCTTCGCAATCGGTATTCTAAGTAATATCTATGCATTTAACCGCTACACTACTTATTCTATCTACTTCCGTATAACTCAAGTCAACCAGTATCAAAAGCATATCCATCTTT
+
GGGF9@FGGGGGG@-@B8,@,C@FFEGCCGCGGGFEEFFFGFEFGGEFFGGCFGGGG8FFEGDEGFCGGCGGGCGC<EGFGFGGGF<DFA4=CGGGGEF9ECEG8C@=FGGGGGAF9GGFFD7FGGG7@87@>BCFGGCGGGFFCF8DCCECFCFGGFCC;CFGGGCCACF?B,**3;DDF9E*3*5>@:;:+9A5>@FF6C>>4AA++BCGGF0=8A@<EF)+:@C:9@C868C)9.)4;0(46>D)44><A2)9.3:6).64)4).((.)..1:74<>A
@M02352:288:000000000-CKWC8:1:1101:18254:12832 2:N:0:ATGCGCAG+AAGGAGTA
CATTCTTGCGAACGTACTCCCCAGGTGGGTCACTTATCACTTTCGCTTAGCCACTCAAACCGAAATTCGAACAGCTAGTGACCATCGTTTACGGCGTGGACTACCAGGGTATCTAATCCTGTTCGCTCCCCACGCTTTCGTCCATCAGTGTCAGTATATTATTAGTAATCTGCCTTCGCAATTGGTCTTCTATGTAATATCTATGCATTTCACCGCTACACTACATATTCTAACTACTTCCTAATAATTCAAGATAACCAGTATCAAAGGCACTTCTACAG
+
GE<9EFGGGG@:CFGEGGGGGGGGGCFF:CFFFGGGFADFFFFCFGGDG9EFGGGFCFFGGEF@GGCFFAEFDCADEEGGGGGGGCFFFG7F7+4+@C+B8,=AFE,+48:<AFG,E,CEEECFGGFG6+>FGCCEGFGCGEEEFE@:FFFF,EFCF9FGFB9CEC=FGFGGGGG+;7>90CF,4B,>DGGCGCA<69AFCGFGFAAC@C6=88-)457@@AE);CEGCA+1;;CEEEE?).)9>36)/)7?)));)7)5(..))).6)((4(()4@>)))
@M02352:288:000000000-CKWC8:1:1101:27670:12837 2:N:0:ATGCGCAG+AAGGAGTA
TAACCTTGCGGCCTTACTCCCCAGGCGGTCTACTTATCGCGTTAGCTGCGCTACCCACGGATTAAATCCACAAACAGCTAGTAGACAGCGTTTACGGTGTGGGCTACCAGGGTATCTAATCCTTTTCGCTACCCACACTTTCGCTCATGAGCGTCAGTCTTTGGCCATGGAGTCGCCTTCGCCACTGATCTTCCTTCTGATATTCACGCATTTCCCCGCTACACCAGAAATTCCACTCCCCTCTCCAAGACTCTAGCCTGCCAGTTCTAAATGCTATTCC
+
,@@CEGG9@@CGC-C@CFFFFGGGG8CFFDCAFFGGGCCC+@FFBFGEGFDCGGCGFGC+6B,,CB?CFDGGGGGGGGAAFGG,?CFG8CGGC=BCC,D4+=7B,<FEF8F7=<33=;9@>FB5FG<=8>@FFDFG@83BG,5++3+BBA@7BG5@CG,7EG5,>>C,D,:,4A*;49C*)/:/:FFFG,5=89:CEF6::17+)3;*/7)1C7/=F)2((.5FG*,519BF6*)64:1?61:42143317A86)*.(*4::,,.6:24>))).*)1).6
@M02352:288:000000000-CKWC8:1:1101:23651:12879 2:N:0:ATGCGCAG+CAGGAGTA
TAATCTTGCGACCGTACTCCCCAGGCGGAATACTTAATCCGTTAGGTGTGCCACCGAAAAGTAAACGCCTCGAAGGCTGGCATTCATCGTTTACGGTGTGGACTACCCGGGTATCTAATCCTTTTTGCTCCCCACCCTTTCGTACCTCAGCGTCCGTAACGAGCCAGTGAGGCGCCTTTGCCACTGGTGTTCCTTCAAATATCTACGACATTACCCTCTACACTTGGAATTCCACTCACCCCCTACCATACTCAGCCTGTTCGTTTTTGAGGCCGTTTCA
+
GGGDGGGGGG+CFGGGGGGGGGGGGGGG7+,,CFFFGG<FGGGGGDFG@F,FEG,+@F++6:?,C,,6+,88?44+4,,++,CB9E<?,4EF=D7F4+8=B?=,4<FA4=FF7,=,3=,3CAD,CF7,,3@FGGC7B6DF;:@,+@::,36:***5,3*6**>*>CB,?:D,1*)?*7*+;7<+0+=<CGG=D3+.)2+761775+2//*21**))2).))*(0:C0*69)*1*)):?7?(,(-(3(4))())-)).,)).)(,4::6(3((,()(0(.)
@M02352:288:000000000-CKWC8:1:1101:6653:13005 2:N:0:ATGCGCAG+AAGGAGTA
TAACCTTGCGGCCGTACTCCCCAGGCGGTCTACTTAGTGCGTTAGCTGCGCCACTAAGGAATCAAGTTCCCCAACGGCTAGTAGACATCGTTTACGGCGTGGACTACCAGGGTATCTAATCCTGTTTGCTCCCCACGCTTTCGCACCTCAGCGTCAGTATCAGTCCAGGTGGCCGCCTTCGCCACTGATGTTCCTTCCAATCTCTACGCATTTCCCCCCTACACTTGAAATTCCACCACCCTCTACTGTACTCTAGCCTGCCAGTCCCACAAGCAGTTCC
+
FCFFGGG<AEEGGGGGGGGGGGGDGG>CFGGGGGGGGGFGGEGGDEGGGGCECFFFGGGGGGGGCFGFGGGFGGGGDGGGGCFF9FDFGGGFCGG77FFGGGGGC@FFGGGGGGGFC=CADFFA=FFCG9ED<FF>EGGG?FGDGGG*@,3AE*@*;@@@2@DFE,<DD,?CC=4C4CGF)*=CC6++5<+:@CF3@467FC+;6+8*9/0>70)9@)46<F(5**60)9@F??<DF<?F?6?0.:<>A><<<))*68?(3:0>:)54>(,((.).1.:A
@M02352:288:000000000-CKWC8:1:1101:6178:13014 2:N:0:ATGCGCAG+AAGGAGTA
CATTCTTGCGAACGTACTCCCCAGGTGGGTCACTTATCACTTTCGCTTAGCCACTCAGACCGAAGTCCGAACAGCTAGTGACCATCGTTTACGGCGTGGACTACCAGGGTATCTAATCCTGTTCGCTCCCCACGCTTTCGTCCATCAGTGTCAGTACATTATTAGTAATCTGCCTTCGCAATTGGTATTCTATGTAATAGTTATGCATTTCACCGCTACACTACATATTCTAACCACTTCATAATGATTCAAGCTAAACAGTATCAAAGGCAATTTTAC
+
FFEB<FCCFDC:@CFFGFGGCGGCDEAF7FFGGGFGG9,@FFGGGGDFFFFFGFD<EFACDCFEGGGGGCGFEFGAE<F,55,BFGCGDD=BC7F7F=@FGGGGCF=77E<B,E4,C>EF9A?F+@+>C7C=:3:=76EEEEC8EFECA,EFAC3;5,7@>FGFFG;,E=DBF,98CC453;D?4@BF7CF++8FF*1+++44B4+=+B:6:1;(::>3),84FCFEGFFA@7=2;(67))7.7?5)197<4)),124)64AA<2<))6((41(?49)-
@M02352:288:000000000-CKWC8:1:1101:21298:13042 2:N:0:ATGCGCAG+AAGGAGTA
TAATCTTGCGACCGTACTCCCCAGGCGGAATGCTTAATCCGTTAGGTGTGTCACCGAACAGTATACTGCCCGACGACTGGCATTCATCGTTTACGGTGTGGACTACCAGGGTATCTAATCCTGTTTGCTCCCCACACTTTCGTACCTCAGCGTCAGTATCGAGCCAGTGAGCCGCCTTCGCCACTGGTGTTCCTCCAAATATCTACGAATTTCACCTCTACACTTGGAATTCCCCTCACCTCTCTCGAACTCTAGACTGATAGTTTTGGAGGCAGTTCCAG
+
FEGGGGGGFDE>@FFDGGGGGGGC8F7FGFFFGGDBEGGGGGGGGGGGFGGGGGG,@FECFDFGGGG,CF8C:FFECE7?EDFGGGFGGGGF7E:FE7CCCFFGFFGGGDFGCFFFB;<FAACDFGGCGGFGFG7FEGFFDGF,@CGGGGFCEGE*;,7@CFCCECF>9,?6>57CDCGF)7;7?C6;<;CGCCA8@;=013;76;:C7AA>GFCFC)).9=;AFF>*)1?F*=((,32<??>B<)3:<(356)6*464:444A4A<762(((4549:)4.
@M02352:288:000000000-CKWC8:1:1101:29586:13045 2:N:0:ATGCGCAG+AAGGAGTA
TAACCTTGCGGTCGTACTCCCCAGGCGGTCTACTTATCGCGTTAGCTGCGCCACTAAAAGATAAATTCTTCCAACGGCTAGTAGACATCGTTTACGGCGTGGACTACCAGGGTATCTAATCCTGTTTGCTACCCACGCTTTCGCACCTCAGCGTCAGTTTTGGTCCAGGAAGTTGCCTTCGCCATTGATGTTCCTTCCAATCTCTACGCATTTCACCGCTACACTGGAAATTCCACTACCCTCTCCAATACTCTAGTTTGCCAGTTCAAAATGCCGTTCC
+
@EFGEEGGGGCEFGGGFGGGGGGGFDFDFGGGGGGGGGDEGGGGGGGGGGGGGEGGGGFFFGG9F@EFCGGGGGGDEGG7AFGGGGGGGGGF=D9CCCFFGGGGGFCFG@FGCFGGGGD9EGGFGGGGGGGGGCDFGGGGFGCGEGGFFGGGGGGGEFGGCFGGFFFFGFG8DEFGFGFA;C=CDG9@,9>CFEFEEFFFAGFGFFFGGE5D>ACA?>BFFFFF76(9?4B?F=2<>?FF0)((((.()5:A<AFF56F:<2ABB<A<A22424)(0,1:
@M02352:288:000000000-CKWC8:1:1101:13857:13049 2:N:0:ATGCGCAG+AAGGAGTA
CACTCTTGCGAGCGTACTCCCCAGGTGGGTCACTTATCACTTTCTCTTAGCCACTCAAACCGAAGTCCGAACAGCTAGTGACCAACGTTTACGGCGTGGACTACCAGGGTATCTAATCCTGTTCGCTCCCCACGCTTTCGTGCCTCAGCGTCAGTATCAGTTTAGTAAGCTGCCTTCGCTATCGGTGTTCTGTGTAATATCTAAGCATTTCACCGCTACACTACACATTCCGCCTACTCCAACTGAACTCAAGTTTATCAGTATCAATGGCAGTTTCGAGG
+
F<F9C,CE9FCBC:@@@CFFGGGGFEC@@C8CFFGFFEGCGGGGFGGGGGGGGFFFGGGGGGGGFFCFCC:FFFCFDFGDGGCFFGGGGFGGEEDEEE@78BFDGFFGDEF8AFFEC=<E9CFGGGCE=DGFGFG>8=@C=8E@,@EFGGGGGGGG7=BCEFFFGGA;EDGGGGFGG*;?BDF>>CE;EGGF:?FC<ABCF7ACEF4:8B8:;F?=8567@F@6**/*.6+)2.8012)5:04:2<-25.-544>?D2*)))6.<ABA<23(((*.68:14
@M02352:288:000000000-CKWC8:1:1101:6467:13049 2:N:0:ATGCGAAG+AAGGAGTA
CACACTTGCGTGCGTACTCCCCAGGCGGTTCACTTATCGCGTTAGCTTCGGCACAGAGGTTCGACCCCCTACACCCAGTGAACATCGTTTACGGCGTGGACTACCAGGGTATCTAATCCTGTTCGCTCCCCACGCTTTCGAGCTTTAGCGTCAGTATCTGTCCAGTGAGCTGTCTTCACTATCGGCATTCCTACAAATATCTACGAATTTCACCTCTACACTTGTAGTTCCGCCCACCTCTCCAGTACTCTAGCTTGCCAGTTTCAAACGCCATACGGAGT
+
GCFGFCFGGGGDDGGGGFEGGGGEGGDFFFGFGGGGGGGDEFGGGFFGG@EGEGGEGGFGGGGGG7CCFGGGFGGGGGGGGGGFGGGGGGGGG>ECFGGGGGGFFGFGDG8FFFGGGGGGGFFCCFCDEFGGGGGGGGGG*DEGGGFDFGGGCC<:>CFBFGFGGFFFFGGGGGGGFCFFFGFEDGGEGCFGFEFE3BACF7@FFB:FGGFGGF<AGFF>164*;D4:<@@:>E9:(471)((674>D4-5<D<<F(4@D:2:4)))).496;<FB>(2(-
@M02352:288:000000000-CKWC8:1:1101:27803:13050 2:N:0:ATGCGCAG+AAGGAGTA
TAACCTTGCGGCCGTACTCCCCCGGCGGTCAACTTAGTGCGTTAGCTGCGCCACCCACGACTCCAGGTCACAGACGGCTAGTTGACATCGTTTACGGCGTGGACTGCCAGGGTATCTAATCCTGTTTGCTCCCCCCGCTTTCGTGCCCCAGTGTCAGTATTTGTCCAGGTATCCGCCTTCGCCACTGATGTTCCTTCCAATCTCTACTCATTTCACCGCTACCATGGAAATTCCACTACCCACTACAATCACCTTTTTTGCCATTTCAATATGCAGTTCC
+
<6FAFFGC,@+B:CFEGGFDGD++6@8+68@AFFFECC,<>=BFCAFAFBG,=?E7C:F+C:7,B==FE@EFG??+8CC+BCB9@FFF<8DFGGGC7:+38FC<F>CFGB@FCFGGAD,7@FGE@FFCFCFGGF*>>;C51,//*4*0*4/8,13>;<FFGG+?EC,+*,++22:3C3<6>7=*767FCF9C0)9:9@F7=5*:5@**20*:*9)6C)9917()0*(784498B))5822:)3(4::))(,((5)*),)-4842):A<))6:45=.=)-)
@M02352:288:000000000-CKWC8:1:1101:15146:13055 2:N:0:ATGCGCAG+AAGGAGTA
CATTCTTGCGAACGTACACCCCAGGTGGGTCACTTATCACTTTCGCTTAGCCACTCAGACCGAAGTCCGAACAGCTAGTGACCATCGTTTACGGCGTGGACTACCAGGGTATCTAATCCTGTTCGCTCCCCACGCTTTCGTCCATCAGTGTCAGTACATTATTAGTAATCTGCCTTCGCAATTGGTATTCTATGTAATATCTATGCATTTCACCGCTACACTACATATTCTAACTACTTCATAATGACTCAAGATAACCAGTATCAAAGGCAATTCTACAG
+
GGGGGGGGGGGGFCGGG,FFGGGGFFFFGGGFGGGGGGGFGGGGGGGGGGGGGGCGGGGGGGGGGGGG77FGDFGGFGG9FFGGGGGGGGGGGEDEFGGGDFGGDGDECFEEEGGGF9FAFFGCEFGG6=CFGDFDE8AEB6EGGDCFGGC<EGG7FAEDFGGGFEGFGGFFFFGGG>DD>DGGGFDFGFGFFFFF?6BGFGFGCF87=CFCFB=AGF>@;A@FFGEFCFFFFBEFFFEFFFEFEE);EEF:328B<BF<:>B<2<A99(404:4<F<>A)
@M02352:288:000000000-CKWC8:1:1101:13877:13055 2:N:0:ATGCGCAG+AAGGAGTA
CACTCTTGCGAGCGTACTCCCCAGGTGGGTCACTTATCACTTTATCTTAGCCACTCAGACCGAAGTCCCAACAGCTAGTGACCAACGTTTACGCCGTGGACTACCAGGGTATCTAATCCTGTTCGCTCCCCACGCTTTCGTGCCTTAGCGTCAGTATCAGTCTAGTAAGCTGCCTTCGCTATCGGCTTTCCTTGTAATATCTACGCATTTCACCCCTCCACTACCCATTCCGCCTACTCCACCTGAACCCATGTTTATCAGTCTCAATGGCAATTCCGACG
+
E@F,FFG9CF+CCFFGGGGGGGG,CCCC+@FGGGG9FF,6<CE66EFG<F<FFF,CE,96,+6@@ADC,CEBFCF,<CC?ECFG8EBFGGCFE+F:C@GGGG?FGGCFDGGGFGG9EFGGGGFGGD+>C8@=E@CFCGFC>@C+,3==FGEEE63,,,35E,8C;C,,7F;D,@7FG*;?>>E*;**:8A,+4*1151:D6+B+():59E=DGF(>F),/6CE4*//>AAA45>31323>)(.(.0)(((((.-)1..=<24)69644)5:().*)*.1((
@M02352:288:000000000-CKWC8:1:1101:11401:13057 2:N:0:ATGCGCAG+AAGGAGTA
CATTCTTGCGAACGTACTCCCCAGGTGGGTCACTTATCACTTTCGCTTCGCCACTCAAACCGAAGTTCGAACAGCTAGTGACCATCGTTTACGGCGTGGACTACCAGGGTATCTAATCCTGTTCGCTCCCCACGCTTTCGTCCATCAGTGTCAGTATATTATTAGTAATCTGCCTTCGCAATTGGTATTCTATGTAATATCTATGCATTTCACCGCTACACTACATATTCTAACTACTTTATAATAACTCAAGACAACCAGTATCAAAGGCAATTCTACA
+
GG9FFGFFGEDECF9EFFGGGGGEFF@FD@8,E@FGDGGGGGFGGGGG,6FEGGFFFGGGFCG+@FFGE8AFGGG<EGFFGGGGGGGGGGGGDDCCFGGGGFFGGDFFEDFFGGGGGGGGFGCAFGEGGGG:FFDGGGGGGEC8;EF6EFGCCFF:D9EFCGGACFFFCCG;CFGGGGC5:CFCDC9CD@FGF?F?*=>CFDFFFFFGGGFG=A(:::9E1+()*:.CCFFF=4><EEC))9?CCF?=))).;)()=BF?BA24)).<9(2(12/-*)6:
@M02352:288:000000000-CKWC8:1:1101:11417:13067 2:N:0:ATGCGCAG+AAGGAGTA
CATTCTTGCGAACGTACTCCCCAGGTGGGTCACTTATCACTTTCGCTTAGCCACTCAAACCGACGTTCGAACAGCTAGTGACCATCGTTTACGGCGTGGACTACCAGGGTATCTAATCCTGTTCGCTCCCCACGCTTTCGTCCATCAGTGTCAGTATATTATTAGTAATCTGCCTTCGCAATTGGTATTCTATGTAATATCTATGCATTTCACCGCTACACTACATATTCTAACTACTTCATAATAACTCAAGACAACCAGTATCAAAGGCAATTCTACAG
+
GFGGFFGGGGGGCFGGGGGGGDFEFFEEFGGGGGGFEGFFFGGFGGGG7CFGGGGGGGGGGCG+FFFGGGGGGGGGGGGFGGGGGGGGGGGGGFCEEF7FFGGGFCEFEGGGGGGFFGGGGGEFEGGGGGGGGGGGGFGGEEEGGFGFGFGGGGEFGFGGGGGGGGGGGGGCGGDGGG>D>GGG4CEGGGG@DFFC588B87ADE4BFFGFFGF=>G>;E;C@FFGFCCFFFF8C4;CEEFF3)96C<1>A=48@FF?>BFFDFFF4493:1:B?9=AFF,
@M02352:288:000000000-CKWC8:1:1101:8274:13072 2:N:0:ATGCGCAG+AAGGAGTA
TAATCTTGCGACCGTACTCCCCAGGCGGAATGCTTAATCCGTTAGGCGTGTTACCGAACAGTATACTGCCCGACGACTGGCATTCATCGTTTACGGAGTGGACTACCCGGGTACCTAATCCTGTTTGCTCCACACACTTTCGCACCTCAGTCGCAGTATCGAGCCACTGAGCCGCCTTCGCCACCGCTGTTCTTCTGAATACCTATGACTTTCACCTCTACCCTTGGAACTCCACTAATCTCTCTCGAATTCTACACTGCTAGTCTTGGAGGCCGTTCCAG
+
F<F@@,C,<C@+6@CE6DFGGGF,<F7+C+<CFGG@F9F,C6CFCG8+F:C,,C6:FCGE<6EFFG,C9CECG+@>>FEF,4,9,,C5,:494,=++84:8CF9FFF83+@+85,,3D,,3=>BF,,6@>D,,3@FEC7,3++3@*@>6B,,***41,,,*5DE>,,6,,?,8*/)*2*28**/****3/+1+)3)7+;:7+01)**2*39*2/6/+.))6*,=F47*-/)1/)()((.).).,3)308)()64)*(.9)66).).)))4((-(0,>:14)
@M02352:288:000000000-CKWC8:1:1101:14122:13136 2:N:0:ATGCGCAG+AAGGAGTA
CATTCTTGCGAACGTACTCCCCAGGTGGGTTACTTATCACTTTCGCTTGGCCACTCAGTACTCAATCGTACCGAACAGCTAGTAACCATCGTTTACGGCGTGGACTACCAGGGTATCTAATCCTGTTCGCTACCCACGCTTTCGTCCATCAGCGTCAATATATTGTTAGTGATCTGCCTTCGCAATCGGTATTCTATGTAATATCTAAGCATTTCACCGCTACACTACATATTCTAACCACTTCACAATAATTCAAGACTAACAGTATCAATGGCAGTGC
+
AFFGGGGGGGGGGDFGF@FEFGGGGEGFGGGGGGGGGFGGGGG9@:EGGGDGFFGGGG<FFGGDFGGGG8FGDEGGGFDFFGG9FFGFGGGGG<FFGGGGEEE7FGFFEFGEFFFFGFFGGGFFAFGFGGGDFGGGGD6>CEGE>EE+7,3ECEE@ECFFGGGE9DEE9,,E>CFCGC*+;7>EDGFGAE@CDCF4<=@7AC+BC>8BF,;B8A?F?B@FBF@FGFEGEFC::@)).4(/2;4)..93342:444B)8)6<??>A>B9<246625<)4(4
@M02352:288:000000000-CKWC8:1:1101:26105:13136 2:N:0:ATGCGCAG+AAGGAGTA
TAATCTTGCGACCGTACTCCCCAGGCGGAATGCTTAATCCGTTAGGTGTGACACCAACAAGCATGCTTGCTGACGTCTGGCATTCATCGTTTACGGTGTGGACTACCAGGGTATCTAATCCTGTTTGCTCCCCACACTTTCGCACCTCAGCGTCAGTATCGAGCCAGTGAGCCGCCTTCGCCACTGGTGTTCCTCCGAATATCTACAAATTTCACCTCTACACTCGGAATTCCACTCACCTCTCTCGAACTCAAGCCCAGGAGTTTCTAAGGCCGTTCAAG
+
EFGGGGGGGGE+@:@DGGGGGGGGGFCEG+CCFGGGFGGGGGGGGEGFGGCGGGGGGDFFGGGGFFF9CCFGCF@::E7BFFGGGFGG@F?7FF?F=FGEFGCEFGD,E+CFFGGGECCC;EFGGG?FFCGGEBFFEFGG98CEGE8063,=+@@6=@FFCGFGCBFGDG9FG5CGG>F4?**=*,,,,/;+=*+-54/:;F7D<6+22<@FC7?*3);)9CD6FD0)(:=66@><?:((5(4<?8(.:?6922)*-(),(,(,(.-)).),(()().())
@M02352:288:000000000-CKWC8:1:1101:26126:13143 2:N:0:ATGCGCAG+AAGGAGTA
TAATCTTGCGACCGTACTCCCCAGGCGGAATGCTTAATCCGTTAGGTGTGACACCAACAAGCATGCTTGCTGACGTCTGGCATTCATCGTTTACGGTGTGGACTACCAGGGTATCTAATCCTGTTTGCTCCCCACACTTTCGCACCTCAGCGTCAGTATCGAGCCAGTGAGCCGCCTTCGCCACTGGTGTTCCTCCGAATATCTACGAATTTCACCTCTACACTCGGAATTCCACTCAACTCTCTCGAACTCAAGACCAGGAGTTTAAAAGGCAGTTCCAG
+
GGGEFGGGGGGGGGFGGGGFGGGGGGGGGGGGGFGGFFFGGGGGGGGGGGGGGGGGGEGGFFGGGGGGGGGGGGGGGGFGGFGGGGGGGGGGGGGGGGCGGGGG,9B=<FFGGGAEGGGGEG?FGGGGCFGGGGGGGGGB;8ECEEGCCFFGGCEGFEFCEFGGGGCFGCGFGEDDGGGFF*;C666>CFE7=<FDFF6DFCAF);>G*75C++?FGA@E36@67F0C;;)*189>B7(4)<>?FBF07(.:2:461(54(2(43<9-.44:<:0.*-)).
@M02352:288:000000000-CKWC8:1:1101:6295:13149 2:N:0:ATGCGCAG+AAGGAGTA
TACGCTTGCGCGCGTACTCCCCAGGCGGTCAACTTAATGCGTTAGCTGCACCACTGATCCCTTGAATGGAACCAACGGCTAGTTGACATCGTTTACGGCGTGGACTACCAGGGTATCTAATCCTGTTCGCTCCCCACGCTTTCGTCCATCAGTGTCAGTTGATTATTAGTAATCTGCCTTCGCAATTGGTATTTTATGTAATATCTATGCATTTCACCGCTACACTACTTATTCTAACTACTTCATAATAACTCAAGCTAACCAGTATCAAAGGCAATT
+
FFGEGGGGGGEFGGGGGGGGGGGGGFCFEGGGGGGGGGGG+CC,6EFEDFGGGGGGCFGFFGGGGGGGGFGGGGFGD7@CCGEF?AFGGFEGFGGGG++>FFDGGGGGC8FG+,A,@EFGGGGGGGGFGGGGFG7>EGGGGGFGBCC5AEGGC?FFF@FFGGGEFGGF,D@>?:+478FF6F=:5/AF,=@FF)+198AF6C87CFFC++;7+858E=;>B)38DGEG)*/96=2<<4A<?9A<2:B29<<<<<A6)464<B1??>BF>A-44(5:FFB
@M02352:288:000000000-CKWC8:1:1101:15324:13167 2:N:0:ATGCGCAG+AAGGAGTA
CATTCTTGCGACCGTACTCCCCAGGCGGAATGCTTAATCCGTTAGGTGTGACACCAACAAGCATGCTTGCTGACGTCTGGCATTCATCGTTTACGGTGTGGACTACCAGGGTATCTAATCCTGTTTGCTCCCCACACTTTCGCACCTCAGCGTCAGTATCGAGCCAGTGAGCCGCCTTCGCCACTGGTGTTCCTCCGAATATCTACGAATTTCACCTCTACACTCGGAATTCCACTCACCTCTCTCGAACTCAAGACCAGGAGTTTACAAGGCCGTTCCAG
+
GAGGGGGGFGGGGGGGGGGGGGGGGGEGGGGGGGGG@EGDFGGGGGGGGGGGGGGGGGGGGGGGFGGGFGGGGFGGEGGGGDGGGFGGGGGGGGGGGGGGGGGGGDFGCEGG8FGFFGGGGGGGGGGGGGGFGGGGGGGGGGGDGGGGGFGEGGGGGGDGGGGEGFGGCFDCGGGC*CF4*;CCGGFF:AEGFEFBFA.CFGFGFFFCFGFGC+);CFEAEF@CGF1CB>@FFBFFF??08?<?B>BB?:BB2,5?BBFF?F<?B<AFF)568(71):?>)
@M02352:288:000000000-CKWC8:1:1101:5949:13171 2:N:0:ATGCGCAG+AAGGAGTA
TAATCTTGCGACCGTACTCCCCAGGCGGAATGCTTAATCCGTTAGGTGTGACACCAACAAGCATGCTTGCTGACGTCTGGCATTCATCGTTTACGGTGTGGACTACCAGGGTATCTAATCCTGTTTGCTCCCCACACTTTCGCACCTCAGCGTCAGTATCGAGCCAGTAAGCCGCCTTCGCCACTGGTGTTCCTCCGAATATCTACGAATTTCACCTCTACACTCGGAATTCCACTTACCTCTCTCGAACTCAAGACCAGGAGTTTATAAGGCAGTTCCAG
+
GGGGGGGGGGGGECFFGGGGGGGGGFGDGGGGGGGGGFGGGGGGDGGGGFGFGGGGGGGGGGGGGGGGGGGGGGGGGGGGGGCGGGFGGFGGGGGGGDGGDFGGGGGGGGGGCGGGGAFGGGFGGGGGGGGGGGG@EFEFGGGGGEEGGGGGGGGGGC@E:FFDEF7ECGGGGGDCDGGAE4ECFFGGFGCCGFFF=5?D37@CEFFGFFFFF6)89)7AEFFFG50C(>FF=@9AFFF>.4).5?0:1::AA?)90:>?FF:B?AA<2).),(8:*6):5
@M02352:288:000000000-CKWC8:1:1101:13239:13196 2:N:0:ATGCGCAG+AAGGAGTA
TAATCTTGCGACCGTACTCCCCAGGCGGAATGCTTAATCCGTTAGGTGTGTCACCGAACAGTATACTGCCCGACGACTGGCATTCATCGTTTACGGTGTGGACTACCAGGGTATCTAATCCTGTTTGCTCCCCACACTTTCGTACCTCAGCGTCAGTATCGAGCCAGTGAGCCGCCTTCGCCACTGGTGTTCCTCCAAATATCTACGAATTTCACCTCTACACTTGGAATTCCACTCACCTCTCTCGAACTATAGACTGATAGTTTTGGAGGCAGTTCCAG
+
FCFGGGGGGEDFEGGGGGGGGGGGDGDGEDGEFFGGGGGGEGFGGGGGGGGGGFGEEGGGGGGGFGGFGGGDCFFGGGGFGFGGFFCFGFGDGGGGFCFGGGG9FFGGGGGCFGGGGCDDEFGGFGGGGGGGG@B+CFGGGGGGF8@?CGCEGG:E@AFGGGGDGGGG:E2BE5C<9DGFBD85DF6A:FC>CEFDDFF>6CAFCFFC7F3@C8CF+5<EE686CGBFBF@FF?A>B??()(.(.)(4:B?2)6<F?AF?9<9AAAFB90((-3)3*-.4.
@M02352:288:000000000-CKWC8:1:1101:6108:13209 2:N:0:ATGCGCAG+AAGGAGTA
TAATCTTGCGACCGTACTCCCCAGGCGGAATGCTTAATCCGTTAGGTGTGACACCAACAAGCATGCTTGCTGACGTCTGGCATTCATCGTTTACGGTGTGGACTACCAGGGTATCTAATCCTGTTTGCTCCCCACACTTTCGCACCTCAGCGTCAGTATCGAGCCAGTGAGCCGCCTTCGCCACTGGTGTTCCTCCGAATATCTACGAATTTCACCTCTACACTCGGAATTCCACTCACCTCTCTCGAACTCAAGACCAGGAGTTTATAAGGCCGTTCCAG
+
<FGGFFGGFGGFGGFCGFEGGGGGFFGEGGGCFFGGFFFGDGCGGGGGGGGGFGGGGGGGGGGFDGGGGGGGGGGGGGGFGGDFGGGG?FGGGGGGGGGGGGGGGGF8FEGGGGGGGFGGGGGFGGGFFFG7BDGGG8EFGDEGECEGGGGGGCE>:@F9:>DEGGGGG::FGCDGGGGFB;C?FCEGGGGGGFFBB>:DF7:@C6FGFGAGC+9A9AEECF@FFG;D6@FFFFF<??:?F:3:<2,5??0>AB?4(()(2314(64<<5>?:()-7?:>-
@M02352:288:000000000-CKWC8:1:1101:26967:13217 2:N:0:ATGCGCAG+AAGGAGTA
TAATCTTGCGACCGTACTCCCCAGGCGGAATGCTTAATCCGTTAGGTGTGTCACCGAATAGCATGCTACCCGACGACTGGCATTCATCGTTTACGGTGTGGACTACCAGGGTATCTAATCCTGTTTGCTCCCCACACTTTCGCACCTCAGCGTCAGTATCGAGCCAGTGAGCCGCCTTCGCCACTGGTGTTCCTCCGAATATCTACGAATTTCACCTCTACACTCGGAATTCCACTCACCTCTCTCGAACTCAAGACCAGGAGTTTAAGAGGACGTTCCAA
+
FAFGGGGGGGGGGGE<FGFGCGGGGGCFEGGCCCFDFFGGGFFGGGG9F7FGGGGGGGGGGGGGGGGGGGGDGGGGGGGGGGCFGGFFGGCFGFGGCGGGGCCFGGGGGDDFCFGD9BAFGFCGGFGGGGGFCFFGGGGCFGGGGGGFGGFGGCE5@B@,6>@EGGGEGG9,>?DDCDF;8CEGGFFC,=ACFCF@FFFGFF6CCFFGGD>CFFE=F57<<7(*070C6>F=@BA42:B2)(,().(5?B(5<B)7717(4:<726<<94<((()458::)
@M02352:288:000000000-CKWC8:1:1101:7785:13241 2:N:0:ATGCGCAG+AAGGAGTA
TAATCTTGCGACCGTACTCCCCAGGCGGAATGCTTAATCCGTTAGGTGTGACACCAACAAGCATGCTTGCTGACGTCTGGCATTCATCGTTTACGGTGTGGACTACCAGGGTATCTAATACTGTTTGCTCCCCACACTTTCGCACCTCAGCGTCAGTATCGAGCCAGTGCGCCGCCTTCGCCACTGGTGTTCCTCCGAATATCTACGAATTTCACCTCTACACTCGGACTTCTACTCTCCTCCCTCGCAATCAAGACAACCAGGACCAAAGCCAATACTA
+
GGGGCFGFC7CG+7BEGGGGGGGGFGEGGEGFGGG9EEGGGGGDGGGFGGGGGGG7EGGC@C8FFEGGGGGGGGGGGGFEF<F9FGGC,BFGGGGGGFFEGGFF<AFECCGGGG,E@FG,8CFGGDGFGGCFGFCEEFFFDEGEGGGGCGGG8CC>EFCEEBBCC7<FC,*5:CDCD9?;5*=CDE8A6CEFGFF3;35CFFAC?@3>57)::@78+8@4>+/10*(1(09@*/6<2))(6(((.4((((-.,4)9(()32(((-(3216((.(04)).)
@M02352:288:000000000-CKWC8:1:1101:16616:13242 2:N:0:ATGCGCAG+AAGGAGTA
CAACCTTGCGGCCGTACTCCCCAGGTGGTCTACTTATTGCGTTTGCGGCGCTACCCACGGATTAAATCCCCAAACAGCTAGTAGTCAGCGTTTACGGTGTGGACTACCAGGGTATCTAATCCTGTTCGCTACCCACACTTTCGCACATCAACGTCAGTCTTTGTCCAGGGAGTCGCCTTCGCCACTGATGTTCCTTCTGATATCTACGCATTTCACCGCTACACCAGAAATTCCACTTGCCCCTCCAACACTCAAGCCCACCAGTTCTCAAATCTATTCC
+
,E,,CFFGGG@@FGGGGGGGGGGGG,;F,,CFFGGGG9FGFGG+CE++@B=6CF,=,7F+@,F=,,CCF,A,4FGF,EF<BGG95AE9FGFGGGGGG4FGGGGGGGGCGGGGGFGGGGGGGGGFGG,CEG+@BFDF:CEFGGGGCE5F,5,@:@EGGG9,57>,??FF,**164:DGGGFFDG*9+=+>@CFGFF37B67:::+7ACGDCEGGFFFCE>>FF?F49:4(9=FF=<A)))..)42:B05((324((*5().-:.4)6>A)6-)).*)1)).
@M02352:288:000000000-CKWC8:1:1101:14945:13251 2:N:0:ATGCGCAG+AAGGACTA
TAATCTTGCGAACGTACTCCCCAGGCGGTCTACTTATCGCGTTAGCTGCGCCACCAAGACCTCAAGGGTCCCCACGGCTAGTAAGCATCCTTTACGGCCTGGACTAACCGGGGATCTTAACCCGTTTTCTTCCCCCGCTTCCGCACCTCAGACGTAATATCAGTCCAGGCGGCCCCCTTCCCCCCCGGGACTCCATCCTCTTTCCTCGCATTTCACCCCTAACCAGCAGATTCTCCCATCCCCTTCTGTCACTCAGCCTGCCAATTCCCTATCTAGTTCC
+
6@6BFDGCEGD+8@FGGGGGFGCD@@FC+@FCECEF,,DFEF@@BA9<E@+BCG,,::,CC,,,:5B?CFGG<<:++@++,5,,,5C,5,,<F5F7C7+8=?4,?=,B,+=F+8+33,C,3,,8+:DC,,,7@F,:+**6*,**4*=;9E,,,41*,*,427;46@,28**3:C)/:555)*<*//2*****2.).<4****0*-***1*)*:*-*:.11()()**(*(0/7*74).2)(((,3(,))..:)-)4)2:)(412)().))).),)9-1).6
@M02352:288:000000000-CKWC8:1:1101:11782:13284 2:N:0:ATGCGCAG+AAGGAGTA
CATTCTTGCGAACGTACTCCCCAGGCGGGGCACTTAATGCGTTAGCGACGGCGCGGAGATCGTTGATAAATCCCCACACCTAGTGCCCAACGTTTACGGCATGGACTACCAGGGTATCTAATCCTGTTTGCTCCCCACACTTTCGCACCTCAGCGTCAGTATCGAGCCAGTAAGTCGCCTTCGCCACTGGTGTTCCTCCGAATATCTACGAATTTCACCTCTACACTCGGAATTCCACTCCCCTCCCTCGACTTCCAGACCAGGAGTTTACAAGGAAGTT
+
GGGGGGGGGDGGF7DFGGGGFEGGFGGGGCG7FGG9FGGGGGGGDGGGGGGGGGGGG@FFGGGGFGFDCFGGGGGGGGGGGFFEFGGGGGGGGGGGGGGGGGGGGGGGGGGGDEGGFGGGDFGGGGGGGCEGGGGGGGGGFGGCEGGGGCF?CCEGE8GGFFGEF7FC8CFEFF@FDGGEFG8=C*>+C*<C<4=AAFF<>GE<<F4*>58*9.)*398?09)77<->3)73599A).680.40((-(.(,4(()*..*-4.(48(((-))).4),.()-
@M02352:288:000000000-CKWC8:1:1101:11795:13300 2:N:0:ATGCGCAG+AAGGAGTA
CATTCTTGCGAACGTACTCCCCAGGCGGGGCACTTAATGCGTTATCGACGGCGCGGAGATCGTTGCTAAATCCCCACACCTACTGCCCAACGTTTACGGCCTGGACTACCATGTTATCTAATCCTATTTGCTCCCCTCACTTCCTCCCCTCAGCGTCAGTTACAGTCCAGTACGTCGCCTTCCCCACTTGTGTTCCTCCGATTATCTACTCACTTCCCCCCTACACTCTCAATTCCACTCCTCCTCTCACACACTACGCCCAAGACATCTACAGTCACTTT
+
GF9@CFDFF+@F@8CEFFGFD:C@D,C7F@:@CFGCEF9A:BF,6E,,8>:FFG=++=+BE=BE,+BCAF<<FD<8FEC+33,:>>:,8+3+B=F+C@@++@7+,,8,,,:,,3,@BA,,,737D,<D>,@,?BE*,1,6??,5,,,*=8*4,4/=***++,+2+,,39,?++2;*)):.0****:CC<+<*9,*6)*7)0*)*-=**2+)2*146+).--.()0*-0))/*9*-4464((-.,38)1))5(,-().(),-3(10(())))-.)1,924-)
@M02352:288:000000000-CKWC8:1:1101:13332:13378 2:N:0:ATGCGCAG+AAGGAGTA
TAATCTTGCGACCGTACTCCCCAGGCGGAATGCTTAATCCGTTAGGTGTGACACCGAACAGTATACTGCCCGACGTCTGGCATTCATCGTTTACGGTGTGGACTACCAGGGTATCTAATCCTGTTTGCTCCCCACACTTTCGCACCTCAGCGTCAGTATCGAGCCAGTGAGCCGCCTTCGCCACTGGTGTTCCTCCGAATATCTACGAATTTCACCTCTACACTTGGAATTCCACTCCCCTCTCCCGAACTCTAGACTGATAGTTTTGGAGGCAGTTCCAG
+
F9FGGGGGGEGGGGGFEGFGGGGGGGDGGGGDGGGGGGFFGGGGDGGGFEAFGGGGGGGGGGGGGGGFFGGEGEGFEGGGGGFFFDGGGGGGGGGGGGGGGDFGGGC?DGGGGGGFFFFGGGGGGGGGGF?FGGGGGGGGGGGGGGGGF6DEGGGDGGGFEFGEGG7,>DFGGGGDDDGA58:ECFCFGGGGGFFFFFFGAFAD3FADCCFF@ACF?5<E>=7BG*)9>F??F*)..((44<:((.,86;?>--)*-:6:>92<ADB:(58((()4?69>4
@M02352:288:000000000-CKWC8:1:1101:12636:13378 2:N:0:ATGCGCAG+AAGGAGTA
CATTCTTGCGAACGTACTCCCCAGGTGGGTCACTTCTCACTTTCGCTTAGCCACTCAAACCGAAGTTCGAACAGCTAGTGACCATCGTTTACGGCGTGGACTACCGGGGTATCTAATCCCGTTCGCTCCCCACGCTTTCGTCCCTCAGTGTCAATACATTGTTAGTGATCTGCCTTCGCAATTGGTATTCTATGTAATATCTATGCATTTCATCGCTATCACACATATTCTCACCACTTCACAATTATTCAAGCTAACCAGTATCACACGCCATTTTACGG
+
GCBFEFFFF+CCFC@-FFGFGG?CFE,@@FFFGGG?CFFGGGFG@EEF:<EFGGG?E8EF<C+6+AAFEGGFEFGGGGGGDFFGGFCD8?7FEGGGGDCGFG<E,>>CGG@F<CG,EE9:BDFFFDEDEEC:C6+CEGD+@A:+3@D57>EFG7EGG=;;@@BFGGF@FFC9DC4BFG44*/14219<BCG7CCFEFFF@8:6:/4+CG?:7+;33/=(/)+/6:*/CC+1++;(/1;@E<4).)).654<))).*.(0.44))-453(,,(-29)9>21,
@M02352:288:000000000-CKWC8:1:1101:3136:13380 2:N:0:ATGCGCAG+AAGGAGTA
TAACCTTGCGGCCGTACTCCCCAGGCGGTCAACTTAGTGCGTTAGCTTCGCCACCCACGACTCAAGGTCACAGACGGCTAGTTGACATCGTTTACGGTGTGGACTACCAGGGTATCTAATCCTGTTTGCTCCCCACACTTTCGTACCTCAGCGTCAGTCTCGCGCCAGTGAGCCGCCTTCGCCACTGGTTTTCCTCCAAATATCTACGAATTTCACCTCTACACTTGGAATTCCACTCACCTCTACCGAACTCTAGACTGATACTTTTGGAGGCCGTTCC
+
CEFGGGGGGGGGGDFGEFFGGGD@FGGGGEGFFGGFGGGAEGGEEGG,C+C@=FGGDG@FGGG,F<EEFGG9FCC+BFFG??9?EFFGGEG8FDGBCEDFEEFGGGGGGGG7F,AFFGFDGGGGFGF,EDFGGDFGGEGG9=EGFCGFGGFGCGEECG,=E7*>BC*:DDD,?F5DGDCF54CEGGCCC9=CGE@68FF7=CFFFFFC*A597:)1A??32@).::<C049?FFBFFF?BF2:)))-4(7>:<AB64990,):9:)4:47(12<347-((
@M02352:288:000000000-CKWC8:1:1101:23346:13401 2:N:0:ATGCGCAG+AAGGAGTA
CATTCTTGCGAACGTACTCCCCAGGTGGTTTACTTATCGGTTTCCCTTGGACACTCAACTCTAGGAGTCGAATATCGAGTAAACATCGTTTAGGGCGTGGACTACCAGGGTATCTAATCCTGTTCGCCCCCCACGCTTTCGTGCCTCAGCGTCAATATAAGTCCAGTTAGCTGCCTTCGCAATCGGTGTTCTATGGCATATCTATGCATTTCACCGCTACATGCCACATTCCGCTAACCTCAACTTCATTCAAGAAAAACATTATCAAAGGCAGTTCCGT
+
GGGGGGGGGGGGGGFFGGGGGEGGGFFFFDFGGGGGGGGGGGGGFGGGFGGGGGGGGGGGGFGCFDGGGGGGGGGGDGFGGFFGGGGCGGDFC<FGCFFEDFGGGGGFGDGGGGFGGGGAFCFGGGG>ED8FGGGDEEFGGGCEGGG67>EEEGGEFGCCFGFG9:CF@FCFA?>GFFG>EGGGG5C>CEGGF<86BAA<FC++11;DGGFGGF@3CE6;<+);2;=DEFA8;8?B>8:A:B)34>FAFFAF2<741(.32-44>A224<(((4<:?4:?
@M02352:288:000000000-CKWC8:1:1101:26571:13425 2:N:0:ATGCGCAG+AAGGAGTA
CATTCTTGCGAACGTACTCCCCAGGTGGTTTACTTATCGGTTTCCCTTTGACACTCAACTCTCAGAGCCGAATATCGAGTAAACATCGTTTAGGGCGTTGACTACCAGGGTATCTAATCCTTTTCGCTCCCCACGCTTTCGTGCCTTAGCGTCAATAAATGTCCAGTTAGCTGCCTTCGCAATCCGTCTTCTATGCCATATCTATGCATTTCACCGCTACATGCCCCCTTCCGCTAACCTCAACATAATTCAAGAAAAACAGTAACAACGGCCGTTCCAT
+
FEAFGFG9FC:CF@F-FCGGGE,,,;696FFFFGF<FFGEG7B@ADEE8,,99E,C,9E@FA,6,AEFE++>C<FF,,6CC6EE?FG@?DD7,,4B>=+7+EFEF<FA@F?<AFGG9;FDG,AEB+=CDEGG,C+>B+DF7DCE?9,6=DGEE=8@E9FE;@;EF,@D,,,7,,;78;59A*5A*??,;*5=CAA*:;C43BA1*+;+==+48B3)406:;F);<*:96;;5))1(636/833=234-6)55).-)(.)4((.).6)5(((3((01;<).
@M02352:288:000000000-CKWC8:1:1101:3044:13437 2:N:0:ATGCGCAG+AAGGAGTA
TAATCTTGCGACCGTACTCCCCAGGCGGAATGCTTAATCCGTTAGGTGTGACACCAACAAGCATGCTTGCTGACGTCTGGCATTCATCGTTTACGGTGTGGACTACCAGGGTATCTAATCCTGTTCGCTCCCCACGCTTTCGTCCATCAGTGTCAGTATATTATTAGTAATCTGCCTTCGCAATTGGTATTCTATGTAATATCTATGCATTTCACCGCTACACTACATATTCTAACTACTTCATAATAACTTAAGACAACCAGTATCCAAGGCAATTCTA
+
GFGFFGGGGGGGGEFE:FFG@@FC8D@@FGGCFGGGGCGFGGGGGGD,E,9CDFDFFEFGF@FFFGFGFFFGFG7FGGDGGAFFG9AFBDFC7<F7FCF@FFEFGFFGGGGGGFGGGCEGGCFF?,4=BFCG:FCC7>EFF=,6>EF:FG@EGGFCDFCE9FGCFGGGC9E,,=C9CGD>>7=CFG,>@C<9CEA66=FGFGFDC6BFGGFCFF?*:?(596=FFF;DC=FF6A5<CC3>CE<??)9??4/).;CFE;AF::89AAA)6))(4:FBF92:
@M02352:288:000000000-CKWC8:1:1101:3272:13487 2:N:0:ATGCGCAG+AAGGAGTA
CACTGTTGCCAGCGTACTCCCCAGGTGGCTAACTTATTACTTTCGCTTTGGCACTCATCTTCCAGTAGACAAGCACCGAGTTAACATCGTTTACGCCGTGGACTACCGGGGTATCTAACCCCGTTCGCTACCCACGCTTTCGTCCATCAGCGTCAATCATCACTTACTAAGCTGCATTCGCAATTTGTGTTCTATGTAATATCTATGCATTTCACCGCTACACTACATATTCTCCCTACTTCAAATATATTCATGACCTACAGTATATAAGGCACTTCC
+
G<FCFGGGGF9FFCFGGCGEDB,6,CE6,BEFGGGF,<EEEFCF7EECFF,FEF8F,EFGF9,C<FDFGGGG@EGGFFGEGF9FFFGGEFFF,FF,7+@C7+BFFC<>+444=?E,6,A:4?:FGG:>+3@:FCC:C+=D9@@CC+@C,@61+4@8;,@;3,4;@,,5;,3@9,;*55:+9C*=*,5<,1<C+8BCEF6CC7AC*4=+=:+1=@CF*=((.83C4*)31;8F++/5=8/.1.)75?3C)5))6))14?7?03)-))))-)-).,),9<7
@M02352:288:000000000-CKWC8:1:1101:23010:13487 2:N:0:ATGCGCAG+AAGGAGTA
TAGTCTTGCGACCGTACTCCCCAGGCGGTGCGCTTAACGCGTTAGCTCCGGCACAGAAGGGGTCGAACCCTCCCACACCAAGCGCACATCGTTTACTGCTAGGACTACAGGGGTATCTAATCCCTTTCGCTACCCTAGCCTTCGAGCCTCAGCGTCAGTAAATGTCCAGTAACCTGCTTTCGCCATTGGTCTTCCTCTTGATATCTACGCATTTCACTGCTACACCAAGAATTCCCCCACCATCTCAGACTTTCAAGAAACACAGTTTCGCCTGCAATTC
+
CEFFADFFGGDGG>FGEFGGDCF,CFEGGDCCFGGGGFEGEEFGGFE,BCCCEGGG8EDGDGGCEGGGDGGGGG?FEFEG,,<?FGG7EF:DFFCDFGGGGG8FFFD,BAFGGGGGCDCDGFCACCFGEEDC*3>C@@FFEGFG5CC49DEG,=E8EGGDF;@<<F;B8@FGG?D8?F+;=CC=DGGGF977:?86CFFFCCCC4AFG57>DD*-/<@><<FFFFG?C:)?=BF4<(,44:(4(5:).))).6:)=4).4::1?(-6A)2(4((04*536
@M02352:288:000000000-CKWC8:1:1101:26229:13504 2:N:0:ATGCGCAG+AAGGAGTA
TAATCTTGCGACCGTACTCCCCAGGCGGGATGCTTAATGCGTTAGCTGCGCCACTAAGTTGTAAACAACCTAACGGCTAGCATCCATAGTTTACGGCGTGGACTACCAGGGTATCTAATCCTGTTTGCTCCCCACGCTTTCGCACCTCAGCGTCAGTATCGAGCCAGTGAGCCGCCTTCGCCACTGGTGTTCCTCCAAATATCTACGAATTTCACCTCTACACTTGGAATTCCACGCACCTCTCTCGAACTATAGACTGATAGTTTTGGAGGCAGTTCCAG
+
GGGGFGGDAFCG7:@F@8CFGGGGGGC@C@FCFFFGAFFFGGGGGCFGFGGGGGGFFCEFFFFFGGGGGGGFFDEDEGGGEEGGGGGFEGGG9<FEGGGGGGFFGGFFGGGFCEFFE3<>@FEFGGGFCFGGGGGGEEECFEDCEC:DF3:7>7:E:B;DEGFGGF224?:FCCDGD788></*07*5*ACGF<A8;AAFCGFF29;C>7@DGFF4+8<AB=1=C72F>F?FFFF((19;0:?FFDF??0())..*..9>)).--6<<42(301>F=AA4.
@M02352:288:000000000-CKWC8:1:1101:13661:13540 2:N:0:ATGCGAAG+AAGGAGTA
CAATCTTGCGATCGTACTCCCCAGGTGGGACACTTATCACTTTCGCTTCGTCACTGAGATAAATCCCAACAACTAGTGTCCATCGTTTACGGCGTGGACTACCAGGGTATCTAATCCTGTTCGCTCCCCACGCTTTCGTCCATGAGCGTCAGTACATACGTAGTAGACTGCCTTCGCAATCGGTATTCTGTGTAATATCTATGCATTTCACCGCTACACTACACATTCTATCTACTTCCATATGACTCAAGTCCACCAGTATCATAGGCCGTTCCATAGTT
+
GCFGGFGGGGGFFEGEFGGGGGGGGFEFCFGDGGGGGGGGFGGGGGGG,CEFGGCFAFDCF<FGF8CFGGGGGGGFGGGGGGGGGGGG?EC7=:F7FECFGGGF=7BE<=FFGG9@@F<FEE@FGGEGGFGGGGGGGGGGG+=EDC@CEGGGGC9CEEG7,D8E9=CAEEGGGGGGG>DBF>*;;E@:DFFFFEFECFFFFGFG*+=CGGFCD>2AC63CEF@FGDC7)1+1;+9<?4)9765)9).7;()..)181().)).4)..).((4::?AB434:
@M02352:288:000000000-CKWC8:1:1101:15646:13565 2:N:0:ATGCGCAG+AAGGAGTA
TAATCTTGCGACCGTACTCCCCAGGCGGTCTACTTAACGCGTTAGCTCCGAAAGCCACGGCTCAAGGCCACAACCTCCAAGTAGACATCGTTTACGGCGTGGACTACCAGGGTATCTAATCCTGTTTGCTACCCACACTTTCGTGCCTCAGCGTCAGTATATGTCCAGTAAGCCGCCTTCGCCTCTGGTGTTCCTCCTAATATCTACGAATTTCACCTCTACACTAGGAATTTCACTTACCTCTCCATATCTACAGATCAAACGTTTTAAAGGCAGTTCCA
+
9BFGG9FGGFGGGGGFGCC<8FFFFGGG@CF9EFGFEFEGGGGGEEFGFFGFC8CEGGGGEE@ECGGGGGFEEECFG4FFGGGGGCEFGGGG@+C?BFCFGCC=,6BFFGGE=FFFCFFFFE9FEA,3>=,@<FGG7@?C976D>EC@CCCFGG5::DF,5,@FFF;DD9;;9<9)519*2?*//+7<@7C5D?+93F63+;A7?A=*77=3:+)358(24=<)*2.*)*0)**)6>F2)4)5)(..65-)-).-7<2/)2))(..36<:2<4:56549))
@M02352:288:000000000-CKWC8:1:1101:15343:13570 2:N:0:ATGCGCAG+AAGGAGTA
CATTCTTGCGAACGTACTCCCCAGGTGGGTCACTTATCACTTTCGCTTAACCACCCAAACCTAAGTTCGAACAGCTAGTTACCATCGTTTACTGCGTGGACTACCGGGGAATCTATTCCCGTTCGCTCCCTACGCTCTCGTCCATCCGTGTCAATACATTGTTAGTGATCTCCCTTCGCTCTCGGTATTCTATGTAATATCTATGCATTTCACTCCTCCCCTACATATTCTAACCACTTCACAATCATTCAATATAACCAGTATCAATGCACATTTTACGG
+
GF9@6CFFG7BFFGFGGGGGGGGGFEEE7@ECFFGGDG9FGGGGGGG<,:EFGG,CG7C@EG<FCG9FB,C<EFD8F96,CEFEG8,:E,BE,,C:BF++,9BEF+:+++4:AFF,,4<4+8,:F>@86+,,B+@++@E>F+@+EEC>C+D7,,E,@=FFCFE,E@EG9,@,4@C7F*0***,**A,1,5:2D6BC*+++1CFGCACG@,B+=+*),/(((0()*+7+9AC++;<3,(>E5))7A(6<)).))9)1<C?>64-)626))()))616@AFB4
@M02352:288:000000000-CKWC8:1:1101:15663:13572 2:N:0:ATGCGCAG+AAGGAGTA
TAATCTTGCGACCGTACTCCCCAGGCGGTCTACTTAACGCGTTAGCTCCGAAAGCCACGGCTCAAGGCCACAACCTCCAAGTAGACATCGTTTACGGCGTGGACTACCAGGGTATCTAATCCTGTTTGCTACCCACACTTTCGTGCCTCAGCGTCAGTATATGTCCAGTAAGCCGCCTTCGCCTCTGGTGTTCCTCCTAATATCTACGAATTTCACCTCTACACTAGGAATTCCACTTACCTCTCCATATCTCCAGATCAACAGTTTTAAAGGCAGTTCCA
+
FEFFGFGGGGGGGGGGGDGGGGGGGGGGEGGGGGGGGGGGGGGGGGGGGGEGGGGGGGGEGGGGGGGGGGGGGGGGGGGGGGFGGGGGGGGGGGGGGGGGGGGGGGGGGGGGFGGGGGGGGGFGGGGFGGGGFGGGGDGFGG>CEGFDFC<CCG>CEGGGGGGGGGFGGF9DGG4D9DGFFDE=DFGGFFGDGFFFFFF>FFFCCFFCDFA<DF<F?F:B)9<FGGFG?FFFFF<AA>2A44A77?B994<9<2<@A3?48<>BAFB<A)6<7<F0FB9<)
@M02352:288:000000000-CKWC8:1:1101:17130:13580 2:N:0:ATGCGCAG+AAGGAGTA
TAATCTTGCGACCGTACTCCCCAGGCGGAATGCTTAATCCGTTAGGTGTGACACCAACAAGCATGCTTGCTGACGTCTGGCATTCATCGTTTACGGTGTGGACTACCAGGGTATCTAATCCTGTTTGCTCCCCACACTTTCGCACCTCAGCGTCAGTATCGAGCCAGTGAGCCGCCTTCGCCACTGGTGTTCCTCCGAATATCTACGAATTTCACCTCTACACTCGGAATTCCACTCACCTCTCTCGAACTCAAGACCAGGAGTTTACAAGGCAGTTCCAG
+
GFFGGFGGGG>FGGEFEGGGGGGGGGEGGGGGGGFGFFFGGGGGGGGFGEGGGGGGFEGGGGEFDFGGGGCGGGGGGGG?FGGGGGGGGGGGGGGGGGGGGFGGGGG?GGGGGGGGGGGGGFGGGGGGGGGGGGGGGGGAFGCGGDF?F8DE>EC>CFGGDGGECFGFGGGGGCCDGGGFA>5C*4=>,:ACF485>88DFGFFFF3**/:CFF?F?F@3C66+5*;D@F4=@FBAF?:?24547?:0:B:4<2271:>6002:B4<2264:1<52@AF<)
@M02352:288:000000000-CKWC8:1:1101:14600:13591 2:N:0:ATGCGCAG+AAGGAGTA
TAATCTTGCGACCGTACTCCCCAGGCGGAATGCTTAATCCGTTAGGTGTGTCACCGAACAGTATACTGCCCGACGACTGGCATTCATCGTTTACGGTGTGGACTACCAGGGTATCTAATCCTGTTTGCTCCCCACACTTTCGTACCTCAGCGTCAGTATCGAGCCAGTGAGCCGCCTTCGCCACTGGTGTTCCTCCAAATATCTACGAATTTCACCTCTACACTTGGAATTCCACCCACCTCTTCCGAACTCTAGACTGATCGTTTTTGTGGCCTTTCCA
+
GGFGGGGGGGGGG7@C@FEFGGGGGGGEGGGFGGGGGGGGGGGGDFGGGGGGGGGGGGGGGGFGFGGGGGGGGGGCEGGGGGGGGGGGGGGGFG@FFGGGGFGGG@FGGGGD8FGFDGGGGDDFFGGGGGGGDFC:BDGG=CFDGGGFDCFGGGGGFEGG7>D5EF7,4?CGGCDD4?F?AGEGGGDC,43;@5@@DA8CFC7C?FF:FCF7D+.;+27)98(+;7466=6F@7)((((-(.,)).(189(.).)199))6)(4::1((((((.*,1.4)
@M02352:288:000000000-CKWC8:1:1101:12091:13600 2:N:0:ATGCGCAG+AAGGAGTA
TAATCTTGCGACCGTACTCCCCAGGCGGAATGCTTAATCCGTTAGGTGTGACACCAACAAGCATGCTTGCTGACGTCTGGCATTCATCGTTTACGGTGTGGACTACCAGGGTATCTAATCCTGTTCGCTACCCACGCTTTCGTCCATCAGCGTCAATTCAAACCTAGTAAGCTGCCTTCGCTATCGGTGTTCTGTGTAATATCTATGCATTTCACCGCTACACTACACATTCCGCCTACTCCGACTGAATTCAAGACTACCAGTATCAATGGCAGTTTCCA
+
,EFGGGFAFGDCFFFGGGGGFGGGGGGGGGGFGGG9CCFGGGCFFFGGGGGGGGGFGGFFFFG9EFFGGGFGFEFGGGDFDCGFGFGGGEGGFGGGFFGE7FGCFFGGGGGG@D;FGGGGGGGGGB@+@EGFGGG7B>EFGGGEE@AGGGG6CEG>FG9EFF@C?FGFFFAEGFGFFFFFBDGGFG5AEEEFCEFC<CFG61=@EFA>:CACCF6F8A6066=8DGFFEFFF6A77@10<03?9BF6)82.:>)6*8-9((.5<)5:>2<A7(43:FF2<)
@M02352:288:000000000-CKWC8:1:1101:28404:13620 2:N:0:ATGCGCAG+AAGGAGTA
TAACCTTGCGGCCGTACTCCCCAGGCGGTCTACTTAGTGCGTTAGCTGCGCCACTAAGACATCAAGTGTCCCAACGGCTAGTAGACATCGTTTACGGCGTGGACTACCAGGGTATCTAATCCTGTTTGCTCCCCACGCTTTCGCACCTCAGTGTCAGTATCATACCAGGTAGTCGCCTTCGCAACTGGTGTTCCTTCCTATATCTACGCATTTCACCGCTACACAGGAAATTCCACTACCCTCTTCTGTACTCTAGTTCTCCAGTCTCTGGTGCAGTTC
+
FGCFCGGFGGG>E7@@:C<F<FFEFF7@@@CFGGG@EFGGGGGG7FCAC::C>FEEFDEFGGGGFD?FFGGGFGGEGDGDG9EFCFEGGCFG@BEF++C+4+FFGG@FGDGGG@,C=;FGGC<AF9F@FBFGGCFC+8+BEGGG6EGGGGCGCFC7A3=ECC,6D,,4*7;:DC>44C**)9**:=E,5:A5C<FFF)+1:77@5AA:CC)8:87AC:>9>3)8CC2*19*69*).:?:B6?F14).5.6699A59)6/<6).(-))))),6()0-9))
@M02352:288:000000000-CKWC8:1:1101:28873:13629 2:N:0:ATGCGCAG+AAGGAGTA
TAATCTTGCGACCGTACTCCCCAGGCGGAATGCTTAATCCGTTAGGTGTGACACCAACAAGCATGCTTGCTGACGTCTGGCATTCATCGTTTACGGTGTGGACTCCCAGGGTATCTAATCCTGTTTGCTCCCCACACTTTCGCACCGCAGCGTCAGTATCGAGCCAGTGCGCCTACTTCGCCCCTGGTGTTCCTCCGCATATCTACGCTTTTCCCCTCTACTCTCGGAATTCCACTCCCCTCCTTCGACCTCACGACCATGAGTTTTTAAGGCAGTTCCAG
+
ACFGGGGGGGFEECFFFGGGGGGCD<@CCEFFFGGGEEE<FGGEG8<<C@EFFFG7ECD=<EFEFFGFD@D9CF7FGF<FGFFGFC,AFFGF?CCEGGGG:<FG8EB4<+CF,AFEE,CA=FFEF?FGAFGGEEE:8D9EA6C+++3=8E>>EGG6E3@BECCEG:@>D;*>B*34;F8/)9*7?**>,;:2:5+3():38+1+);8)*=)*:63AFF1)-*.12/()48:B?4-62(.,(4(.6<1(((7>2(()-2)))).).-)(()).(()./:64)
@M02352:288:000000000-CKWC8:1:1101:15183:13653 2:N:0:ATGCGCAG+AAGGAGTA
TAACCTTGCGGCCGTACTCCCCAGGCGGTCTACTTATCGCGTTAGCTTCGCCACTAAAAGATCAAGTCTTCCAACGGCTAGTAGACATCGTTTACGGCGTGGACTACCAGGGTATCTAATCCTGTTTGCTCCCCACGCTTTCGCACCTCAGTGTCAATATCAGTCCAGGTAGTCGCCTTCGCCACTGGTGTTCCTTCCTATATCTACGCATTTCACCGCTACACTGGAAATTCCACTACCCTCTACAATACTCTAGTTTGCCAGTTTAAAATGCAGTTCC
+
FGGGGGGGGGGGGGGGGGGGGGGGGGGGGDGGGGGGGGGGGGGGGGGGGGGGGGGGGGGGGGGGGGGGGGGGGGGGDGDGGGFD9EFGFEGGGGGGGGEGGGGGGGGGGGGGGGGGGG<CEFFFGGF?EGFGDEFE8>>EDEEDGGC>CCEGGGFGGDFGGGGGGCCCFGGGFFGGGGGFFCGDDGGGFFGCGFFC<FFF@;AFEFFFGEFGFA5+A5@FFFFFD4?FBF6@6BAAA:>7:7:726<?)6844)4*.:B2>DFFFF).66<B<AFFFA<A
@M02352:288:000000000-CKWC8:1:1101:6886:13677 2:N:0:ATGCGCAG+AAGGAGTA
TAATCTTGCGACCGTACTCCCCAGGTGGGTCACTTATCACTTTCGCTTAGCCACTCAAACCGAAGTTCGAACAGCTAGTGACCATCGTTTACGGCGTGGACTACCAGGGTATCTAATCCTGTTCGCTCCCCACGCTTTCGTCCATCAGTGTCAGTATATTATTAGTAATCTGCCTTCGCAATTGGTATTCTATGTAATATCTATGCTTTTCACCGCTACACTACATATTCTAACTACTTCATAATAACTCAAGACAACCAGTATCAAAGCCAATTCTACAT
+
FFBF<FGGGGGGGGFGGCEGFGGGGGGGGGGGGGGGGGFGGGGGGGGF7FFGGGGGGGGG7F@:FGGG@FGFEGGGGGEFGG9FFGGGGGDFCDF7F@F:<=,,AEFEEEFG?FFFEGEF9FGD@F+DE@>BFG:CEGGGGGE>FGGFECGGGEC,@,DEFFFGAFGGFFE;DGGG7CCA*;E<>F,D:,DEC*=66=+4=F++*0+:CF>CCFF)48()5:8A4@?G311;A/7>;<?7?C5?EE?EF@8@E3=A10>2?<>54<2<2(,41.@>F2)-)
@M02352:288:000000000-CKWC8:1:1101:2090:13700 2:N:0:ATGCGCAG+AAGGAGTA
TAATCTTGCGACCGTACTCCCCAGGCGGTCTACTTAACGCGTTAGCTCCGAAAGCCACGGCTCAAGGCCACAACCTCCAAGTAGACATCGTTTACGGCGTGGACTACCAGGGTATCTAATCCTGTTCGCTACCCACACTTTCGCACATGAGCGTCAGTTACTGACCAGGGAGTCGCCTTCGCCACTGATGTTCCTCCAGATATCTACGCATTTCACCGCTACACCTGGAATTCCACTCCCCTCTCCAAAACTCTAGCCTGCCAGTTCTAAATTCAATTCC
+
ECEFFGGFGGGGG7FDFFDG,6C:FGDEF@GGGFGEFCGGGGGGGGGGGGGGGDGGGGGGGGGGGGGGFGFEFGGFGGG@EFGCGGGGGGGGGGAFCEFCDCFFFGGGGGDGGFGGGGDGFFGGGGGGEGDFGGGGEEGDGGGGDGGGGADFG7AE>DFFGGGGF7:FEDGGGGGDC<DF:CEDDF?FGGGGG374,;6*6C+;<6@*7::D>9AFC3422B5FC*5544=FF*-6>??6<?011<F?9:?7<<4*47=?6?:24)))))..)6?2=<29
@M02352:288:000000000-CKWC8:1:1101:26964:13704 2:N:0:ATGCTCAG+AAGGAGTA
AGTCTTGCGACCGTACTCCCCAGTCGGTTCGCTTAACGCGTTAGTTCCGGCACATAAGGGGTCGAACCCTCCCACACCAAGCGCACATCGCTTACTGCAAGGACTACAGGGGTATCGAATCTCTTTCGCTACCCTATCCTTCGATCCCCAGCGTCAGTAAATGTCCAGTTACCTGCTTTCGCCATTGGTTTTCCTCTCGATATCTTCGCCTTACACTGCTACACCTAGACTTCCAGTTACCTCTCCATTCCACTCTCACGCCATGATCTACACACGTTCG
+
6CEE,C,CCG@+6BC:FGFF,C@,,,++,88:FFG9,B++@CC@,C9:B7CFG,,,C9FG+?:++:E=+=<+C,B+8:DEFF+++CB5<B+,+?FG9C558<<DADGGC,B+8@=>++88+,:CA<EEEG7FC:,8,5,,;,:C,3*,*3*@*:8:C;,,@D@F@@,4C,=60+48*+=;/;5**4>9F*;*.;91+07)*)/)1+;<C):5*/8:9))6*)/9<(2)*1*/08))6)6)4).,4,))6))).))))1.3(2((,.))).-)(*-).((-
@M02352:288:000000000-CKWC8:1:1101:18157:13711 2:N:0:ATGCGCAG+AAGGAGTA
TAATCTTGCGACCGTACTCCCCAGGCGGAATGCTTAATCCGTTAGGTGTGACACCAACAAGCATGCTTGCTGACGTCTGGCATTCATCGTTTACGGTGTGGACTACCAGGGTATCTAATCCTGTTTGTTCCCCACACTTTCGCACCTCAGCGTCAGTATCGAGCCAGTGAGCCGCCTTCGCCACTGTTGTTCCTCCGAATATCTACGAGTTTCACCTCTACACTTGGAATTCCACTCACCTCTCTCGACATCAAGACTAGCAGTTTTAAAGCCAGTTCCAG
+
FGGGGGGGGFFGGGGGGGGGGGGGFGGGGGGGGGGGGFFGGGGGGGGCGGGGGGGGEFF<DFG9FFD,CFGFGGGGGGECFGGGGGGGGGGGGGGDGFEGGGGGGGGGGGGGGGGGGGGGGGFEGGG8EG9EFGGGGGGFFG6CCEFFGFFCEGGDFFGGGGGDGGGGGFCFF>CCDDGF?DCEGG,<CCGGGEF@=4?G3CFFEFFC/CBGGFEFEFE346;AFCEC3AFFFFF??????BBF?<:B(((.-))9:493(.)-).)))))),455BA2<-
@M02352:288:000000000-CKWC8:1:1101:26525:13792 2:N:0:ATGCGCAG+AAGGAGTA
TAATCTTGCGACCGTACTCCCCAGGCGGAATGCTTAATCCGTTAGGTGTGACACCAACAAGCATGCTTGCTGACGTCTGGCATTCATCGTTTACGGTGTGGACTACCCGGGTATCTAATCCTGTTTGCTCCCCACACTTTCGCACATGAGCGTCAGTTACTGACCAGGGAGTCGCCTTCGCCACTGCTGTTCCTCCAGATATCTACGCCTTTCACCCCTACACCTGTAATTCCACTCCCCTCTCCAACCCCCTACCCTGCACGTTCTAAATGCAATTCCC
+
9F@FFFGGG7:FGCF-BFFGGCE7DC+FEGG@EFGF,FEF@FEFC?FFF@,C9FFCEF,,=BCA,AA,,C?E,<BFGGC,C<CFG,EFCFGG7?@EFGFG7EAEC?F,++>FEFFGA=EFGG9EGGGGGG@DF8@6CGFFG+@+@BA:27EGEEE+;==@C;B8,,5*>*B6DEDD>?F4>5/=04,><FGGG?F==A*;+3;F6A0>)2=CF6<A*:=04)6AC41+71+39/6:<0:?743?34(((((-7(().))4,.2387,4))-)))*./-:<
@M02352:288:000000000-CKWC8:1:1101:19222:13799 2:N:0:ATGCGCAG+AAGGAGTA
CATCGTTGCCGACGTACTCCCCAGGTGGTTTACTTAATGGTTTCCCTTGGATGCTCAACATCTAGTGCCAAACATCGAGTAAACATCGTTTAGGGCGTGGACTACCAGGGTATCTAATCCTGTTCGCTCCCCACGCTTTCGTGCCTCAGCGTCAATTAATGCCTAGCTAGCTGCCTACGCAATTGGTGTTCTATGACATATCTATGCATTTCACCGCTACATGTCACATTCCGCTAACATCAACACACTTCAAGCATTACCGTATCCAAGGCAATTCACC
+
GGFGGGGGGFEGE7BFEFGGG@<BCE<@BFFGGGGGFFGGGGGGGGGGGG,FF@EFGGF@@FGFCFGGGGDEFGFCBF?AD<FFFFFDFCFGGGCD@@FCEGGFGGFFGGFGFCFCCEFCFAFCECEDGGGCFFBDGGGGGGFGFFFCCFGGGGEGGFCD@F8FG7,EF,@FDGGGGGDE99>F7?FF:7DCDEFEC>FGFC67A8++=CA@CB35EEBF*;)+;7?C6:@7):@@6=))/;;@3(/(64;?).554:=))((,4,)),5((,46-/544
@M02352:288:000000000-CKWC8:1:1101:2205:13803 2:N:0:ATGCGCAG+AAGGAGTA
CATTCTTGCGAACGTACTCCCCAGGTGGGTCACTTATCACTTTCGCTTAGCCACTCAAACCGAAGTTCGAACAGCTAGTGACCATCGTTTACGGCGCGGACGACTAGGGTATCTAATCCTGTTTGCTCCCCACGCTCTCGCATCTGAGTGTCAGTGTCTGTCCAGGGGGCCGCCTTCGCCACTGGTATTCCTTCCAATCTCTACGCATTTCACCGCTACCCTGCAAATTCCACTACCCTCTACAATACTCTAGTTTGCAAGTTCATAATGCAGTTCCCGGG
+
6,,<F<F,;@:F:FFG8CEFGC,,,C,,+@CAFGGF,CFEGGGEFC,@C<EFFCE<EFGGCB@@+ACGE,<C6<,6C,???F9FDGC4ECFG7++++64+8+>:+8,8,A8<F5@D,3@398C,@,E98BGGG+F<3+@+>CEG9BC5,>EFFFE:3,@D,22?6,*8C::5**288*95>D8AD3+5<CCCF;A3C683:++:4@3*1<*>C4,7/73(.*()02)26@FFF6(4?()12)64))).:3<>>F)=A<*.).-5<)4))))46.*69)((-
@M02352:288:000000000-CKWC8:1:1101:11331:13815 2:N:0:ATGCGCAG+AAGGAGTA
TAACCTTGCGGCCGTACTCCCCAGGCGGTCTACTTATCGCGTTAGCTTCGCCACTAAAAGATCAAGTCTTCCAACGGCTAGTAGACATCGTTTACGGCGTGGACTACCAGGGTATCTAATCCTGTTTGCTCCCCACGCTTTCGCACCTCAGTGTCAATATCTGTCCAGGTGGCCGCCTTCGCCACTGATGTTCCTTCCAATCTCTACGCATTTCACCGCTACACTGGAAATTCCACCACCCTCTACAGTACTCTACTCCACCAGTTCAAAATTCATTTCCA
+
<FFGGGGFFGGGGGEGGGGGGGGFGGFEFGGGGGGGFGGGDGGGGGGGGGGGGGGGGGGGGGGGFGGGFGGGFCEG7FGGGDFGFGE<FFGGGGFGGGGGGGGDFGDGGFGGCAFGEDGG9FEFFGGGGGGGGGCECCGGGGGDGGGGG8DFGGGAEAFF9CDCEFF6EFFGFFGGGDDF)*=CDFCD?C;DCCFFEFFCFG@CEF6FGEBGFFEFG@69>FBF*285:4@FFFA9:BB:?FF(2<).44>FF>A*.4)..4,,-5-)6A2A()*)/.)6)
@M02352:288:000000000-CKWC8:1:1101:1735:13824 2:N:0:ATGCGCAG+AAGGAGTA
TAATCTTGCGACCGTACTCCCCAGGCGGAATGCTTAATCCGTTAGGTGTGACACCAACAAGCATGCTTGCTGACGTCTGGCATTAATCGTTTACGGTGTGGACTACCAGGGTATCTAATCCTGTTTGCTCCCCACACTTTCGCACCTCAGCGTCAGTATCGAGCCAGTGAGCCGCCTTCGCCACTGGTGTTCCGCCGAATATCTACGAATTTCACCTCTACACTCGGACTCCCACTCACCTCTATCGAACTCAATACCAGGAGTTTATAAGACAGTTCCAG
+
CAFF<FGDGE7:BFEDBDGGFD86<FEGG@<,CEGGGFGGGG@BC@FFFGFG<FF7CFG?E<C<FGGG9,CFGGCFEGD<FFA,,<BFFEFGD<FCA<B+?DFG<8E8FCFF,AEGFGA?,A<AF,E=;A8F+<C:CF89,@=8CCF6@F?+6@:CEFEDED+@*>F4:FGDF>@C*@C>4*4:?FFE6:*1:(:2:53:>:@+.@8C/*.+:A)A5..79A@6*/27())/858:<:?0).))))-4<(().5)0).*3?2,,.-5))).)524.9-6>.
@M02352:288:000000000-CKWC8:1:1101:17742:13868 2:N:0:ATGCGCAG+AAGGAGTA
CAGTCTTGCGACCGTACTCCCCAGGTGGGATACTTATCACTTTCGCTTAGTCACTGAGCTAATGCCCAACAACTAGTATCCATCGTTTACGGCGTGGACTACCAGGGTATCTAATCCTGTTCGCTCCCCACGCTTTCGTCCATGAGCGTCAGTATATACGTAGTAGACTGCCTTCGCAATCGGTATTCTAAGTAATATCTATGCATTTCACCGCCACAATACTTATTCTATTTACTTCCGTTTAACTCAAGTTAACCACTACCAAAAGCAGTTCCAATGTT
+
GGEECFGGGG7FGGGGGGGGGGGDCFGGGGGCFGGGGGFGGGGGGGGGGCEGGGGFGGGGGGFCCCFFGGGGGGGGGGE?FGGGGGEGFGG>:@F7C+EFEF8FFGD<EF9FGGB,CEGBEC7+@?+>+EE7FFBFFC8+36,@9DF>EEEGDGC:D=9BFGGGGF9,@7DGGFGCDD9BF7E7FD7>D@C7FFBA<8+=BFF7>F1B@CA>D>()8)().;9AC767?+++;8?C<C)(.)(,)4)))(7))))=8<),4((3:1((,404.4*)*).64
@M02352:288:000000000-CKWC8:1:1101:11970:13883 2:N:0:ATGCGCAG+AAGGAGTA
CATTCTTGCGAACGTACTCCCCAGGTGGGTCACTTATCACTTTCGCTTAGCCACTCAAACCGAAGTTCGAACAGCTAGTGACCATCGTTTACGGCGTGGACTACCAGGGTATCTAATCCTGTTCGCTCCCCACGCTTTCGTCCATCAGTGTCAATATATTATTAGTAATCTGCCTTCGCAATTGGTATTCTATGTACTATCTATGCATTTCACCGCTACACTACATATTCTAACTACTTCATAATAATTCAAGATAACCAGTATCAAAGGCAATTTTACGG
+
GFGGGGGGGGGGFEGGGGGGGGGGGGDGGFGGGGGGGGGGGGGGGGGGDFGGGGGGGGGGGGGGGGGGGGGGGGGGGGGGGGGGGGDGGGGGGGGGGGGGGGGGGGGGGFGGGGGGGFGGGGGGGGGGGGGGCFGGGGGG8EGG9EGGGGAEGFGFFFGGDGGCGGECFGGGGGGCCCDAEGGGGGGDFGGGGFFF*==+BFFGCFFGGGFGFF2>C?BFDF@FDFEGFFFFFFCE@>37?EEC<C)<E?CC<<86?<A?(62<<4<<A71(2(=5FA86(
@M02352:288:000000000-CKWC8:1:1101:12508:13935 2:N:0:ATGCGCAG+AAGGAGTA
TAATCTTGCGACCGTACTCCCCAGGCGGAATGCTTAATCCGTTAGGTGTGTCACCGAACAGTATACTGCCCGACGACTGGCATTCATCGTTTACGGTGTGGACTACCAGGGTATCTAATCCTGTTTGCTCCCCACACTTTCGTACCTCAGCGTCAGTATCGAGCCAGTGAGCCGCCTTCGCCACTGGTGTTCCTCCAAATATCTACGAATTTCCCCTCTACACTTGGAATTCCACCCACCTCTCTCGAACTCTACACTGATAGTTTTGGAGGCAGTTCCAG
+
ACDFGGGGGEGGEFFFGGGGGEGGG,@CGEGFGGGGAFCEFFGG@FGGE@FFGGGGGGGGGCFGGDG,EDGGGD:>FG7FFGFGGDGFGGGGFGGGGFEFCGGCFFG8FEGGGC9E;;A=D9<BFG8FGGGGD<EFE?EGFE?CCECGFEGGCCEDGGFGC<F5@FF6:?BDF5C77<C5:CC5*0=C,=E>F6+5(64CF781/:A*;C:FC+7A853ACAD4CC?4476=F=4(-8::(823)42238?AA2.88)0)-64459A(0,((--71829<.
@M02352:288:000000000-CKWC8:1:1101:13617:13935 2:N:0:ATGCGCAG+AAGGAGTA
CATTCTTGCGAACGTACTCCCCAGGTGGGTCACTTATCACTTTCGCTTAGCCACTCAAACCGAAGTCCGAACAGCTAGTGACCATCGTTTACGGCGTGGACTACCAGGGTATCTAATCCTGTTCGCTCCCCACGCTTTCGTCCATCAGTGTCAGTATATTATTAGTAATCTGCCTTCGCAATTGGTATTCTATGTAATAGCTATGCATTTCACCGCTACACTACATATTCTAACTACTTCATAATAACCCAAGACAACCAGTATCAAAGGCAATTCTACAG
+
GGFF@CEGGCCCFGGGGGGFGGFGFGGFGEG@FEEDGGGGGGGGGGG?:FGGGGGGGFDGGGGG7AFAFGGGGFG8FFEFGFEGGECDDFDF77CCGEDEG@FGGGGGGEGGGFFFGEGGFFFGGGG88E@FGGGG7DGGGGCEFGGGGAFGGGGGADFGFGGGGGFGGCF9FDCFGG54AGGGGFF?F@EDGFFECAF+;+=8>+=8=CA@F==)=>@F36;FGG?7)A7FFAEEE3;7557?CEC)((61(41??FE6B4<9AFAB9:(2::*)16<A)
@M02352:288:000000000-CKWC8:1:1101:18569:13947 2:N:0:ATGCGCAG+AAGGAGTA
CATTCTTGCGAACGTACTCCCCAGGTGGGTTACTTATCACTTTCGCTTAGCCACTCAAACCGAAGTCCGAACAGCTAGTGACCATCGTTTACGGCGTGGACTACCAGGGTATCTAATCCTGTTCGCTCCCCACGCTTTCGTCCATCAGTGTCAGTATATTATTAGTAATCTGCCTTCGCAATTGGTATTCTATGTAATATCTATGCATTTCACCGCTACACTACATATTCCGCCCACTTCACCATAACTCAAGACCGCCAGTATCAAAGGCATTTCTACGG
+
GCFGFGCFFGDGGGGGGGGGFGGEFCCFGGGFGGGGGGGGGGGGGGGGGGGGGGGGGGGGGGGGGGGGGGFEEFGGGGGGGGGG?D7FFGGGCFGEEEGGGGGGGGGGGG,?EFGGAEFDEFGGGEGGGGGGGGGGGGGDGGGGFG,7FGGGGFF:;@FGFGGGFFFGFGGFF?DGGGG>EGGDFF?FGGG@FFCA6AAFAFCGFAAD@F6@F=@BGEF@FFFFFGFGEFF4;36<13A33/;@<3>:9AA?<<?>B>@BF?FFFB<4<0(:?B628<>14
@M02352:288:000000000-CKWC8:1:1101:9148:13959 2:N:0:ATGCGCAG+AAGGAGTA
TAATCTTGCGACCGTACTCCCCAGGCGGAATGCTTAATCCGTTAGGTGTGTCACCGAACAGTATACTGCCCGACGACTGGCATTCATCGTTTACGGTGTGGACTACCAGGGTATCTAATCCTGTTTGCTCCCCACACTTTCGTACCTCAGCGTCAGTATCGAGCCAGTGAGCCGCCTTCGCCACTCGTGTTCCTCCAAATATCTACGAATTTCCCCTCTACACTTGGAATTCCACTCCCCTCTCTCGAACTCTAGTCTGCTAGTTTTGGAGGCAGTTTCAA
+
9FFGGGGGGGGGGGFGGFAGGGGGGGDGGGGGGGGGDFFFGGFCFFGBFGGGGGGGGD=7,C<FFFCGGGGDGC=FGC+,AFFG<5C?A+<=7<?BE7::FE,?EFGFEEGG<D,,8C936,5:EF8EF,@FEGG+=,@D,33DD@<:,>67>98:F=;E7DF5BC:?,<D?EGGG4?8?4DEGD,=4CEFGGF+=;;;:+11+);:9**8@7+/AC>()9+(*0:)2)*<?@*6)((3(3:20).351662-<<*64=)6:6)64<(1300147:F)64)
@M02352:288:000000000-CKWC8:1:1101:15280:14017 2:N:0:ATGCGCAG+AAGGAGTA
TAATCTTGCGACCGTACTCCCCAGGCGGAATGCTTAATCCGTTAGGTGTGTCACCGAACAGTATACTGCCCGACGACTGGCATTCATCGTTTACGGTGTGGACTACCAGGGTATCTAATCCTGTTTGCTCCCCACACTTTCGTACCTCAGCGTCAGTATCGAGCCAGTGAGCCGCCTTCGCCACTGGTGTTCCTCCGAATATCTACGACTTTCACCTCTACACTCGGAATTCCACTCACCTCTCTCGAACTCAAGACCAGGAGTTTACAAGGCAGTTCCAG
+
GFAEFGGGGGGGG7CFGGFGGGGGGFFGDEFEFGGGGFAFGGGGGFGEFGFGGGGEGGGFGF<<FGGAFCEEEGC+CC>BFGAEG<F9AFEGGGGGGFC@GGGFC8E?AFEF8>=C,,78CDD<FG8DDCFFEC+3@8@EC8F?F+747CFCEEECFEA=77FCCCBBF9>8FCDGCDC>EGEE0=FC,=EGFEF@9:EGAFFCEFAD)/8CFF?F<8)-68:8FC0)4>?=FB2),((4).).,4(4??(-.,)/4<F0<((339)6))),,(046<>))
@M02352:288:000000000-CKWC8:1:1101:20737:14047 2:N:0:ATGCGCAG+AAGGAGTA
CACTCTTGCGAGCGTACTCCCCAGGTGGGATACTTATCACTTTCGCTTAGTCACTGAGATAAATCCCAACAACTAGTATCCATCGTTTACGGCGTGGACTACCAGGGTATCTAATCCTGTTCGCTCCCCACGCTTTCGTCCATGAGCGTCAGTACATACGTAGTAGACTGCCTTCGCAATCGGTATTCTGTGTAATATCTATGCATTTCACCGCTACACTACACATTCTATCTACTTCCATATGACTCAAGTCAACCAGTATCAAAGGCAGTTCCATAGTT
+
GFGGGGGGGGDECGGGGGGGGGGG@EFGGGFGGGGGGGGGGGGGEEGFGFEGGGGGGGGGGG9E9FGGGGGGGGGCFGCFGG9FEGGGGGEGGGGECGGGGGDFGDFGFGCFGGGGGGGGGFFECEFCEFC7FCEF9EEGGGGCFFEGGGGGGFGGFCF7E@7C,@FEGGGFBCG5?>D>*?==7EGGGCFGGE=?<>+1:8BG?FFGGGFGDFFFG*53=FFFGGFDEFFFFF<EF9<EC)95CCEE8@3CD>FFFBFAD<DFF><B0,,84<?AF<BAA
@M02352:288:000000000-CKWC8:1:1101:3292:14050 2:N:0:ATGCGCAG+AAGGAGTA
CATTCTTGCGAACGTACTCCCCAGGTGGGTCACTTATCACTTTCGCTTAGCCACTCAGACCGAAGTCCGAACAGCTAGTGACCATCGTTTACGGCGTGGACTACCAGGGTATCTAATCCTGTTCGCTCCCCACGCTTTCGTCCATCAGTGTCAGTACGTTGTTAGTGATCTGCCTTCGCAATTGGTATTCTATGTAATATCTATGCATTTCACCGCTACACTACATATTCTAACCACTTCACAACAACTCAAGATAACCAGTATCAAAGGCAATTCTACAG
+
GGGGGFFGEGCGEF<<@FGFGCFCEEFF:FGFFGGGGFFCFGFFEFGEFCGGGG<CEFDFGGGGDDFGGGGGGGGGGGGEFFGEEGGGGGGGGEGGGGDCGFEEGGGDFEGFFGGGF9DFFGGGGG:FGGEDCEGCEFGGGGG>CGGGGCFGGFFFCEGFGGGGFFGGGA9;?=DGFC4@9;FGCCFEGFGGG5B?11828F>FF+1@CFFF:A<DE32;;C@;*+)@CC:@AF0@7;))94CD:(.44-)48)4@DFFBFA:4:B)6:2,3::=A*424)
@M02352:288:000000000-CKWC8:1:1101:5378:14086 2:N:0:ATGCGCAG+AAGGAGTA
CATTCTTGCGACCGTACTCCCCAGGCGGAATGCTTAATCCGTTAGGTGTGACACCGAAGGGCAAGCCCCCCGACGTCTGGCATTCATCGTTTACGGTGTGGACTACCAGGGTATCTAATCCTGTTTGCTCCCCACACTTTCGTACCTCAGCGTCAGTATCGAGCCAGTGAGCCGCCTTCGCCACTGGTGTTCCTCCGAATATCTACGAATTTCACCTCTACACTCGGAATTCCACTCACCTCTCTCGAACTCAAGACTAACAGTATCAAAGGCAGTTCCAG
+
GGFGGGGGGDDEEFCFE?FGGGGCDDFGGGGCFGGGGGGGGGGGDGGGGGGGGGGGGGGGGGGGFGGGGGGGGGGGGGGGGGGFGGGGGGGFFGGGGGGGGDFGGGG8DEEGDGDGFFGGGGGGGGGDFGGGGGGGGFCCGGGGGGGGGGGGGGGGFGGGGGGGGFGGGGGGGDGGGGC)5C5AF?FGGGGGGFFDFFFGFGFGFFFG<F>FF44FC>7>DF:**115:5?B=@ABFFFFFFFFFFB7?F?AFB2=(.0):><>2).2<>A???EFF>49-
@M02352:288:000000000-CKWC8:1:1101:8718:14095 2:N:0:ATGCGCAG+AAGGAGTA
CATTCTTGCGAACGTACTCCCCAGGTGGGATACTTATCACTTTCGCTTAGTCACTCAGCCCGAAGGCCAAACAACTAGTATCCATCGTTTACGGCGTAGACTACCAGGGTATCTAATCCTGTTCGCTACCTACGCTTTCGTCCCTCAGCGTCAATATATTGTTAGTGATCTGCCTTCGCAATCGGTATTCTATGTACTCTCTAAGCATTTCACCGCTACACTACATATTCTAACCACTTCCCAATAATTCAAGACATACAGTATCAATGGCAATTCTATGG
+
GAFFDGGGGDGGGGGGGFGGGDGGGFFGGGGGGGGGGGFGGGGGGGGG>FGFGG<FGGGGGG@CB:FFFG<FFGGGGGGGF9FFGGGFGGGGD,@FFEC:EGGGGGCC+BFGGGGGE=9A=AFEGGGD8FG,BCFFEFG6DGG+@D@=8B:E>9EGFFGGGGGGDFDA;CD9C9DFF599?DG5CG>FFEC+:*=@78BC)9C75;FG798CC8>38),)5@8A4CCGEFFF=633(4@3)57@@F3?5:4<2229<)*))6)):4)6<3(3),6<=A42.
@M02352:288:000000000-CKWC8:1:1101:13779:14102 2:N:0:ATGCGCAG+AAGGAGTA
CAATCTTGCGATCGTACTCCCCAGGTGGGACACTTATCACTTTCGCTTCGTCACTGAGTCGAAACCCAACAACTAGTATCCATCGTTTACGGCGTGGACTACCAGGGTATCTAATCCTGTTCGCTCCCCACGCTTTCGTCCATGAGCGTCAGTATATACGTAGTAGACTGCCTTCGCAATCGGTATTCTAAGTAATATCTATGCATTTCACTGCTACACTACTTATTCTATCTACTTCCGTATAACTCAAGCCACCCATTATCAAACGCATTTCCATCGTT
+
FGGGGFGGGEDDC@FFFCCEGGGGFFGGGGGGGGGGG<FFGGGGGGGG7CEGGGGFFEFEDG@CGG7CFGGFGFGFCGG99CFCFDCF,AFGECGG7@FGFFGGFGGECA9FA?=FGGFGGGF7CFGFGGEFEFEFEGEGC=EC9>FGGGDC9EFGGCAFGC8E,3,@DFGG9@F*9CD?AGCCFGFDCEF7=<+8*8BCFFFFCFB@7=A+=4?@CF3C;F<@3;63):1+1167743;;@@8C67>33))(.(8:(.)-)6444)-(3(4-)*.*6(42
@M02352:288:000000000-CKWC8:1:1101:4500:14106 2:N:0:ATGCGCAG+AAGGAGTA
CATTCTTGCGAACGTACTCCCCAGGTGGGATACTTATCACTTTCGCTTAGCCACTCAGACCGAAGTCCGAACAGCTAGTATCCATCGTTTACGGCGTGGACTACCAGGGTATCTAATCCTGTTCGCTCCCCACGCTTTCGTCCATCAGTGTCAGTTGATTATTAGTAATCTGCCTTCGCAATTGGTATTCTATGTAATATCTATGCATTTCACCGCTACCCTACATATTCTAACTACTTCATAATAACTCAAGATAACCAGTATCAAAGGCAATTTTACGG
+
GGFGGGGGGGEGGGFGGGGFGGGGGGGFGGGFGGGGGGGGGGGGGGGG7FGGGGFGGGGGGGGGGGGGGDGGGGGGGGGGGGGFGGGGGGGGGGGGGGCGFGGGGGGGGG,=EFGGGGGGGGGGGGEFEFGGGDGGGFGCFGGGGG?FGGGGG7DFGFGGFFFGAFCAFCEGGGGGGFGBBGGGGG,DGGFFGFFECF8BAGFG?F8FFFAFDFFDCA6(,=@FGGEFCFFFCBCEEFEFFFE3?<CEC3<E<AFFA?FBBB<4<>AA9<B?B>=AFBAB6
@M02352:288:000000000-CKWC8:1:1101:4517:14109 2:N:0:ATGCGCAG+AAGGAGTA
CATTCTTGCGAACGTACTCCCCAGGTGGGATACTTATCACTTTCGCTTAGCCACTCAGACCGAAGTCCGAACAGCTAGTATCCATCGTTTACGGCGTGGACTACCAGGGTATCTAATCCTGTTCGCTCCCCACGCTTTCGTCCATCAGTGTCAGTTGATTATTAGTAATCTGCCTTCGCAATTGGTATTCTATGTAATATCTATGCATTTCACCGCTACACTACATATTCTAACTACTTCATAATAACTCAAGATAACCAGTATCAAAGGCAATTTTACGG
+
GFGGGGGGGGCFFEFFGGGGGGGGGGGGGGGGGGGGGGGGGGGGDGGGEGGGGGCFGGGGGGGGGGGGGGGGGGGGGGGGFGFFGGGGGGGGGDGDGGGGGGGGGGGGGGGGGGGGDGGGGGGGGGGGGGCDFEGGGGGDGGGGGGGGGGGGGGGGGGGGGGGGFFGGGGGGGFGDFFDDDGGGGGGGGGGDDEFFFFFGFC=8*?BGGGFFFFFACABEF=4FDG3:CAA:7BFE;CCFFCECECE@<;)47)4FAD?>FAA<BFFFBF08?:FFFFFF:
@M02352:288:000000000-CKWC8:1:1101:12275:14117 2:N:0:ATGCGCAG+AAGGAGTA
CATTCTTGCGAACGTACTCCCCAGGTGGGTCACTTATCACTTTCGCTTCGCCACCCAAACCCACGATCGAACAGCTAGTTACCATCGATTATTGCGTGGATTACCTGGCAATCTAATCCAGTTCGCTTCCCACGCTCTCGTCCATCAGTGTCAGTATATTGTTATTAATCTGTCTTCGCTATTCGTATTCTATGTACTATCTATGCATTCCATTGCCACAATACCTATTCAAACTACTTCATAATACTTCAAGACAACCAGTATCAAATGAAATCATACCG
+
F9FEEGGAAEEC@@CCGCFGGGGGGGFF+@,CFFGGG<,C,FE,,BB,,@BEGG<:DF<,C,,,++,C>,9CFFG,C,:,CE,C948,954,,,,+8?CC,9AAE,9,,,:,?AE,,,9,4,,,8+?++6,AE+@++6=CG+@=,D,67,3,7<C77,@@,3@>,ECA,@B;,2;5D*****,,*416,,>+=496/3+5+D9EE+B:+,4+1+1+,0.((**)*=@>4@+++2;A@)9?)<<CE))))1)))75A(45(,43)9)1)))).:4*)*.).-
@M02352:288:000000000-CKWC8:1:1101:27443:14133 2:N:0:ATGCGCAG+AAGGAGTA
CACTGTTGCCAGCGTACTCCCCAGGTGGCTAACTTAATACTTTCGCTTTGGCACTCATCTTCAAGTAGACAAGCACCGAGTTAGCATCGTTTACGGCGTGGACTACCGGGGTATCTAATCCCGTTCGCTATCCACGCTTTCGTCCATCAGCGTCAATAATATCTTAGTAAGCTGCCTTCGCAATTGGTGTTCTCTGTAATATCTATGCATTTCACCGCTACACTACATATTCCGCCTACTTCAATTATAGTCAAGACCTACAGTATCCAAGGCAGTTCAAT
+
CCGCFGFA<CEGGGEEGGGGD@F7DCC8@FGGGGGGG<EFGGFGDC7D8<<FFC,C<CDF<AFADGGGCFFEGGGC8F77:,C9BFFGGFFD7?CEGC>>7?,,:,B@>C=@FGG9EEFEE,CFF@CGDG7FA@=3>@EG9A=+++3=DDFE+;E>:DACFGG;,3DECFF99977FG**3;CEF?CGG>C7C*48>B+2=CFG4+1:8=8+=FCFGF961/8+;*;;5@+886?<F;5).9.;.1)9?)62.656334??:>>)))).:B?<778@646)
@M02352:288:000000000-CKWC8:1:1101:12272:14137 2:N:0:ATGCGCAG+AAGGAGTA
CATTCTTGCGAACGTACTCCCCAGGTGGGTCACTTATCACTTTCGCTTCGCCACTCAAACCGAAGTTCGAACAGCTAGTGACCATCGTTTACGGCGTGGACTACCAGGGTATCTAATCCTGTTCGCTCCCCACGCTTTCGTCCATCAGTGTCAGTATATTATTAGTAATCTGCCTTCGCAATTGGTATTCTATGTAATATCTATGCATTTCACCGCTACACTACATATTCTAACTACTTCATAATAACTCAAGACAACCAGTCTCAAAGGCAATTCTACAA
+
GDGGGFGGGGGGGEGGGGGGFGGGFGGGGGFGGGGGGECAGGGFGGGG7FGGGGFF8FGGGGGGG@FGGFFGCFG<FGGFFGAFGGGGGGGF77C:FGGD,?EEFFGDFGGGGGGGGAEGFGFDG@:DEEGFF@FEGGGGGGGGGGGGGGGGGGG7AFFGFGGGFFFGGGGGFGCFGGG*9DG9>FFGGGGFG?AC<FF7:CFGEFCFGECGCF2BEDBE@FEF4CCFEFAFC49EE<E33<)5756@C98=E<?F<FFF?B)4:42268:::0B>74-))
@M02352:288:000000000-CKWC8:1:1101:13232:14147 2:N:0:ATGCGCAG+AAGGAGTA
TAATCTTGCGACCGTACTCCCCAGGCGGTCTACTTAACGCGTTAGCTCCGAAAGCCACGGCTCAAGGCCCCAACCTCCAAGTAGACATCGTTTACGGCGTGGACTACCAGGGTATCTAATCCTGTTTGCTCCCCACGCTTTCGCATCTGAGTGTCAGTGTCTGTCCAGGGGGCCGCCTTCGCCACTGGTTTTCCTTCAGATCTCTACGCATTCCACCGCTACACCTGAAATTCTACCCCCCTCTACATCACTCTAGTCCACCAGTTTCAAATGCATTTCC
+
@9F@CFGGFGGGDCCFGFFC@@FDGGGG@FGGGFFEC<F+BFCEFGGDGG77FCGGGGGG>E7<EFF7F,>:FGGEGF=FGGCGGGGGFE@<<DFEEEDF@CG=CF,>BDBEDD,>@E,,C@><=<F@;EBFEE@F+@E>EEGG5@8D,,5@2B:,>@;DEF9DE,D,?FEEC5)):5CFFG5=DGG63+3*@EF:96?C?*9CA?**/237*95=C39;(5)7C5(93*9=FF)69:?09980).5)-6?A<))*6)9),,(..69>4A64)6F)/.<)
@M02352:288:000000000-CKWC8:1:1101:23413:14184 2:N:0:ATGCGCAG+AAGGAGTA
CAGTCTTGCGACCGTACTCCCCAGGTGGGCTACTTATCACTTTCGCTTCGTCACTGAGATCTCATCGCCCCAAACAGTTTGCATCGTTTACTTCGTGGATTACCAGGGTATCTAATTCTGTTCGCTTCCTACCCTTTCTTCCATACGCGTCAGTCTATACTTGTTAGACTGCCTTCCCTATCCGTTTTCTTAGTTTTCCCTCTGCATTTAATCCCTCCACTCACCATTCTATCTACTTACATATTCATCAATTTAACCAGTATCTAAGTCAGTTCCATCG
+
9E6EFGGGGEGGGGGGGGGGGGGGG8FFF,CAFFFG,6,<CEF<CFGC:C,BFFG,C,,C,,,<9,,,,,8,B,6,C5,,,,C,A,?E=4<,,,+:?+8,,,5E,5+8,,:599,,,49,,9,8+B+6>,,C,A,,,@3E=E,,,,,+6@8=>=,37DFA,@,,,73,,8:,,,+;+4:03;3*04<5,2,++2+**+3*;*;**=1=:,++++))4053*)()*0*17+1=F7?)9)17)9)))))))././)1:1./,/.)))/.)1)1)))+.*)-(
@M02352:288:000000000-CKWC8:1:1101:7833:14192 2:N:0:ATGCGCAG+AAGGAGTA
CATTCTTGCGACCGTACTCCCCAGGCGGAATGCTTAATCCGTTAGGTGTGACACCAACAAGCATGCTTGCTGACGTCTGGCATTCATCGTTTACGGTGTGGACTACCAGGGTATCTAATCCTGTTTGCTCCCCACACTTTCGTACCTCAGCGTCAGTATCGAGCCAGTGAGCCGCCTTCGCCACTGGTGTTCCTCCGAATATCTACGAATTTCACCTCTACACTCGGACTTCCCCTCACTCCTCTCGAACTCAAGCCAAGCAGTATCAATGGCAGTTCCAG
+
EAEDFGGFFGGGG7BCFFFGGGG7CFGCGGGGGGGGGGGGGGGGGGGGGGGGFGF7FGGGGGDGGGGGGGGGFGGGGGGGGGGGGCFGGGGFGG7FFDEDGGG<8AFGGDGGG8EF9,AFEFGGGGGGGGF@CFEGGCG9DGGFGCEFGGGGGGGDCFAGEFCE6>7DFFGGD5*;CDGFF>CEGGGG,==GGFFF>B4*8CA>)A>D2A:C++18>A<8CFDCFC25(88A4)8:?:<2).2(6:8>30:F>:2*,(0(41(5<>9.5)6:<:339)62.
@M02352:288:000000000-CKWC8:1:1101:7014:14209 2:N:0:ATGCGCAG+AAGGAGTA
CATTCTTGCGAACGTACTCCCCAGGTGGGTCACTTATCACTTTCGCTTCGCCACTCAAACCGAAATTCGAACAGCTAGTGACCATCGTTTACGGCGTGGACTACCAAGGTATCTAATCCTGCTTGCTCCCCACGCTTTCGCTCCTGCGCCTCAGTAACTAGCCCGTGAGCCGCCTTCCCTCCCGATGGTCCTTCGACTATCTACGAACTTCTCTCCCTCCCTCGCAACTCCTCCCACCTCTCTCGAACTCTACACCATCCGCTTGTCTGTACTGTCCCGGG
+
GG,<,CFCF7+6@FCFGGGGGGGGFGFG+66;EFGGGG<FFFGG7FGF,@CF:F?DF,CFD:8FCFF9D,6E=ECFFEF,EFG8EAB,AB7,++++@@F7,<,=EF,:85,5<BF,@E,,,,,:?+C,@+8,8+@@=EDE+8@+=3,0++3+,@D,3,3,,:,,55**6,,**=C*;;*+)****=/*,4>>77.(6:)++117(02)/=++0+).0)((()..)/4)476*)),(.(,4)(4?1).2()55).(0()).(((-(.))).)-6)/)9)(((
@M02352:288:000000000-CKWC8:1:1101:26222:14213 2:N:0:ATGCGCAG+AAGGAGTA
TAACCTTGCGGCCGTACTCCCCAGGCGGTCTACTTATCGCGTTAGCTTCGCTACTCACGGATTAAATCCACAAACAGCTAGTAGACAGCGTTTACGGTGTGGACTACCAGGGTATCTAATCCTGTTTGCTCCCCACGCTTTCGCATCTGAGTGTCAGTGTCTGTCCAGGGGGCCGCCTTCGCCACTGGTATTCCTTCAGATCTCTACGCATTTCACCGCTACACCTGAAATTCTACCCCCCTCTACCGCACTCTGTTTCACCAGTTTCAAATGCAGTTCC
+
FEGGFGGEDFGGGGCEFFGGEFGGGGEFGGGGFFFFGF<CGGGGECFFGDGGGGFGGGGGGGGFFCFGGGGGGGGGGGGGGGGGGGGGGGE@F?FCFFGGEGGGGGGG8FDGGGFGGGFFD;FFGGGGGGGGGGGGGGGGCCEEGGGGGGGGGGFGFGCFGFGG;FGC6>EEEEGGCDGFFGGGGG6FGGGGGFAEFF=78FFF<6ADGEBGFFAFF@>>65)75*55:*0787<DD??0;;<<2).9>(2((69/))9:444:<2<A>46:2)9474:4
@M02352:288:000000000-CKWC8:1:1101:15250:14215 2:N:0:ATGCGCAG+AAGGAGTA
CGTTCTTGCGAACGTACTCCCCAGGTGGGTCACTTATCACTTTCGCTTAGCCACTCAGACCGAAGTCCGAACAGCTAGTGACCATCGTTTACGGCGTGGACTACCAGGGTATCTAATCCTGTTCGCTCCCCACGCTTTCGTCCATCAGTGTCAGTATATTATTAGTAATCTGCCTTCGCAATTGGTCTTCTATGTAATATCTATGCATTTCACCGCTACACTACATATTCTAACTACTTCATAATAACTCAAGACAACCAGTATCAAAGGCAATTCTACAG
+
GGFGFGGGGD:FEGGG@DFGGGGCEGFC@FGGGGG@FFGGGGGGGGGFE<FGGGGGGGGGGGCGEGCF,@BFG?FEADFFGGAFFGCFFGGGF:FCFFDFGDEFFGGGGFGGFGGGGGGGCFGGG7+=>ECDG7=33@EEFECCEFC:EFGGEGG7EFFGBFGGA@CFGFGGG@9:D>D5BDFFGC,1>,CGGCFE41+=AFFG?=CG8FFFGA@FE5(),;@FDGCG3AA66AEE;ECEEFF))/9;A2<8?2:???3:?>A)--))621????<=4)6.
@M02352:288:000000000-CKWC8:1:1101:18148:14233 2:N:0:ATGCGCAG+AAGGAGTA
TAATCTTGCGACCGTACTCCCCAGGCGGAATGCTTAATCCGTTAGGTGTGTCACCGAACAGTATACTGCCCGACGACTGGCATTCATCGTTTAGGGCGTGGACTACCAGGGTATCTAATCCTGTTCGCTCCCCACGCTTTCGTGCCTCAGCGTCAATACACCCCTAGCCAGCCGCCTACGCAATTGGTGTTCTATGACATATCTATGCCTTTCACCGCCACATGTCACATTCCGCTGACCTCAACGTGATTCAACCACTACAGTTTCAAAGGCAATTTTA
+
EDGGFGGGGF@G7@FDEFGGGEGGGGCFDEGFGGGFGFEFGGGG>AFGFGGGGGGGDDEGGFGFGFF<EGFDGG+8CF@FFDFCGGDEC<FCBFECFECGGGGGGGG8<+=B@FFDFC,EEFFFGGGG8E8B@F>++:CEFG6*@D,;7@6@EGG>@@,DF,CC*>AF6,6=**:C?C4>;**C>E6<*=::@?8??A9C4:;:/8=>*46*:=A6/)(-30,/::4*)96B=6:?,(48-4238(3(,,.:4)-0,8)347564<D2).)(.:).9:))
@M02352:288:000000000-CKWC8:1:1101:18837:14248 2:N:0:ATGCGCAG+AAGGAGTA
CATTCTTGCGAACGTACTCCCCAGGTGGGTCACTTATCACTTTCGCTTAGCCACTCAAACCGAAGTTCGAACAGCTAGTGACCATCGTTTACGGCGTGGACTACCAGGGTATCTAATCCTGTTCGCTCCCCACGCTTTCGTCCATCAGTGTCAGTATATTATTAGTAATCTGCCTTCGCAATTGGTATTCTATGTAATATCTATGCATTTCACCGCTACACTACATATTCTAACTACTTCATAATAACTCAATACAACCAGTATCAAATGCAATTCTACAA
+
GFGGGGGGGGDEDCCFGGFFGGGGDFCFGGGGGGGFGGGGGGGGGGGGECEGGGGGGGGGGGDGGGGGGGGGGFGGGGGCFGGGFGGGGGGFGFEFF+@CFGGGFGC:=FGFAFGGGGGFGEADFCCFGGCFEGGGGGGDGDGCAC:+2,@FGGFDEEGGGGGFAFAFFAA,@CDGF5?*04D6;FGGGGG@F?@E4BFGFCFGF=8FCF=++;>BGF@F8CFFDGEGF67A847>5>3?CE3?3)9;)7;@)9;;<E::1.6)6)44)-)-4:=)*6<))
@M02352:288:000000000-CKWC8:1:1101:24259:14292 2:N:0:ATGCGCAG+AAGGAGTA
TAACCTTGCGGCCGTACTCCCCAGGCGGTCTACTTATCGCGTTAGCTTCGCTACTCACGGATTAAATCCACAAACAGCTAGTAGACAGCGTTTACGGTGTGGACTACCAGGGTATCTAATCCTGTTTGCTCCCCACACTTTCGTACCTCAGCGTCAGTATCGAGCCAGTTAGCCGCCTTCGCCACTGGTGTTCCTCCAAATATCTACGCATTTCACCGCTACACAGGAAATTCCACCACCCTCTTCTGTACTCTACCTTGGCAGTACCAGGTGCAATTCC
+
GGFGGGGCF7FGGGEEFGGGGGGGGGEEFGGGGGFGGGGGEGGGEGGGGGGGGGCFGGGGDGGDFFGGGGGGGGGGGGGGFGGGGGGGGGFGEFFFGGGGGGGGGGGGG8FDFFGGGGEFF=D<FGED9AFGGGCC+AEG9FDGFGCFFCFGGEEGGGCFGEF88FF,,,,,6=CDDGD=)?C*8C?8;,=?FEFCDF;:=7+;.8;1)*)*1:5A?>(.4B277D(929=9@*6-:80?:(416AB2-.<>BBF*4<FA227(44.)).(),.7-68><
@M02352:288:000000000-CKWC8:1:1101:9363:14332 2:N:0:ATGCGCAG+AAGGAGTA
TAATCTTGCGACCGTACTCCCCAGGCGGAATGCTTAATCCGTTAGGTGTGACACCAACAAGCATGCTTGCTGACGTCTGGCATTCATCGTTTACGGTGTGGACTACCAGGGTATCTAATCCTGTTTGCTCCCCACACTTTCGCACCTCAGCGTCAGTATCGAGCCAGTGAGCCGCCTTCGCCACTGGTTTTCCTCCGAATATCTACGAATTTCACCCCTACACCCGGAATTCCACTCACCTCTCTCGAACTCAAGACCAGGATTTTACAAGTCAGTTCAAG
+
FGDFFGGGG:FEGGGGGFGGGGGGF8BFGCFFFCGGDGGGGG8F@BEEGC@FGGG7EGFFGGGGFFFGF<F9FDFGGDCFFGGGGGGGGGGGGGGGGGGCGGGFG@FFFEGFEFGDCA9,EFCFF?FG,CDFEGGGGGGGFGDGCEGGGCEGEGGGGC9EEGDC5F:ECC?CFDCDGDGF>CCE8,4514/CFEFB=E:C)77:?F=*/7>>GFCB/)(2=4@)7)4<><69FFB9:1:6).337?F04:39A:<*38F,:()).)-<)-3).-*.64))-
@M02352:288:000000000-CKWC8:1:1101:26323:14357 2:N:0:ATGCGCAG+AAGGAGTA
TAATCTTGCGACCGTACTCCCCAGGCGGAATGCTTAATCCGTTAGGTGTGTCACCGAACAGTATACTGCCCGACGACTGGCATTCATCGTTTACGGTGTGGACTACCAGGGTATCTAATCCTGTTTGCTCCCCACACTTTCGTACCTCAGCGTCAGTATCGAGCCAGTGAGCCGCCTTCGCCACTGGTGTTCCTCCAAATATCTACGAATTTCACCTCAACACTTGGATTTCCACTCACTCCTCCCGAACTCTAGACTGATAGTTTTGGAGGCTGTTCCAG
+
E@FGGGGAFGDGDGGFCFFFG@G@F8@CFEGFFGFD<CFFEFDEGGFGFE@FGAEEGGGGGAFFCGGGAFG7FCGGGDGGCFGGGGGCFEFFDFFEEAC7FFGGGDGGFG:BDG3@D8FAFGGCGGGGFGGGGGGGGG8,=CF6>+:+4@CEE:EDGGFA@FFGE7<DGD9B:*3;97DFBGCE660,=68@+5+6=4+*12:F5=ADC=FFGFCA+;()(*48:73*)/9@/*)).1.))(),((,((,(5:5)=>::).)..5)6(2(.(-(8.95)).
@M02352:288:000000000-CKWC8:1:1101:10223:14373 2:N:0:ATGCGCAG+AAGGAGTA
TAATCTTGCGACCGTACTCCCCAGGCGGAATGCTTAATCCGTTAGGTGTGACACCAACAAGCATGCTTGCTGACGTCTGGCATTCATCGTTTACGGTGTGGACTACCAGGGTATCTAATCCTGTTTGCTCCCCACACTTTCGCACCTCAGCGTCAGTATCGAGCCAGTGAGCCGCCTTCGCCACCGGCGCTCCTCCGAATATCCACGCATTCCACCCCTCCACCCCGCATTCCCCCCCCCCCTCCCCCACCCCACCCTCCTACTTCTCGACGCAGTTCCA
+
FCFGDDFGFGGGGCEFFFAE<FFGGFEEGGGGDGGGGFCAFGGGGGGGFGGFGFGDGGGG8<FFGGGGGGGGGGDCFGGG8CEFGGGGGGG@FFGG=7FCGGGGFGGFGGGCEGGGGGGGGCEGGFGGFFEFEGDGE8E99?EGEB@DF?8++@+4@=,83D+@E:6DD,,DFCCD**;9@D85*******9D3A8()2*)+3+7=5))*0*:*6<*7,(-08)*/(),079=6:17,39,4(-440(7>(4((,),-)-(58?4-)-,.(,4(0,*-4.
@M02352:288:000000000-CKWC8:1:1101:21874:14385 2:N:0:ATGCGCAG+AAGGAGTA
TAATCTTGCGACCGTACTCCCCAGGCGGAATGCTTAATCCGTTAGGTGTGACACCAACAAGCATGTTTGCTGACGTCTGGCATTCATCTTTTACTGTGTGGCCTACCAGGGTCTATACTCCTGTTTGCTCCCCACACTTTCGTACCTCAGCGTCAGTATCGCCCCTGTGAGCCCCCTTCACCACTGGTTTTCCTCAAAATATCTACGATTTTCACCTCTACGCTTGGCTTTCCCCTCCCCTACCTCGAACCATACACTGATAGTTTTGGCTGCCGTTCCAG
+
CC,ECGGGF@7@B@FFGGGGGGGGGD7FGGG8FFGGGGEGEGGDGFGGEC,ECFFCFGFF,69C<,C<6,,9EF7?FG,=F,C?,??F,CFA,,,59EF44+,:9,B,B+=F,A,9@,?ECC,AFF<9,=E=FGG=+=,,C>3@?C8?DDC=CCC3E,,@3+++5+@>:;,3>*0030A*;*,9*,1DA,D+;<B0)/??+=@+*=6**;5+=+.8<44=E),)1*/*(2)26*5(43@6@(,,4<(4(,((.4(97>*):B<<<A21().-(()-5(46)
@M02352:288:000000000-CKWC8:1:1101:28325:14486 2:N:0:ATGCGCAG+AAGCAGTA
CAATCTTGCGACCGTACTCCCCAGGCGGCATGCTTAATGCGTTAGGTCTGTCACCAAATAGCATGATTCCCGACGACTCGCATGTACCGTTTACGGTGTGAACTACCAGGGGATCTCATACTGTTTGCTCCCCACTCTTTCGCACCTCAGCGTCACTATCAATTCCGTGGACCGCCTTTGCCCCTCGAGTTCTCCCCCCTATCTCCACATATCCCATCGCTACTCCGAGTACCACTCTACTCCCTCAAATACAAGACCCGCAGTGTAGGCTGAGCTTTCAG
+
,C@FFFGFFECFDC@FFFGFGGGDDGCCCF+CEGGGCC,C@C@FF,B,CECFGGF9E,CCEB6?F,C,9C==,8+8+++++4++,,,:?FGG+<++FC:+,<,5,8B=,B++3FBD;9C,3,,5CC>D@EFGGC>,,@,3,+++5B,=7,54>CE*73>,,,,7,,?2***,,*;?C*4+BC<F4*:*;+*3+);83))15**3)*+2*+/*0*,)+),-(79?6*47(0.*/9:(()).4:(40:(8).6.).)0.(.((((,().))))4((0))).-6
@M02352:288:000000000-CKWC8:1:1101:18777:14496 2:N:0:ATGCGCAG+AAGGAGTA
CATTCTTGCGAACGTACTCCCCAGGTGGGTCACTTATCACTTTCGCTTAGCCACTCAAACCGAAGTTCGAACAGCTAGTGACCATCGTTTACGGCGTGGACTACCAGGGTATCTAATCCTGTTTGCTCCCCACACTTTCGCACTTCAGCGTCAGTATCGAGCCAGTTAGCCTCCCTCCCCACCACTGTTACTCCGACTATCTGCGAATTCCACCTCTACACTCGGAATTCCACCCCCCTCCTCCTAACTTCAGCACAGGATTTTCCAAGGCAGGTCCGGCG
+
D<FC,EEF9+++@+C-DFC<FGEC,FCCF76;EFGAEF<F9FC,FFGG@E9DFG<EFFDG77::+,CF:F<CFFCGGGG<<CC<F=:AFFFGGFC=@B:+B?=EED8:+A4=FGA,,,7C=75,,57>DF=:F:FGGGG++66+63,28+5++17DC38++*@,><,7,;:,61*4;*3*93*,*445>,<=75)((/8F+++3(.0:C+::+)/5>=<3(+()*2(/588/*)(((--42(,,(5).))-.)))0(.)4.)...))-5--7,().*(((-
@M02352:288:000000000-CKWC8:1:1101:20745:14505 2:N:0:ATGCGCAG+AAGGAGTA
TAATCTTGCGACCGTACTCCCCAGGCGGAATGCTTAATCCGTTAGGTGTGACACCAACAAGCATGCTTGCTGACGTCTGTCATTCATCGTTTACGGTGTGGACTACCAGGGTATCTAATCCTGTTTGCTCCCCACACTTTCGCACCTCAGAGTCAGTATCGAGCCAGTGAGCCGCCTTCGCCACTGGTGTTCCTCCGAATATCTACGAATTTCACCCCTACACTCGGAATTCCACCCACCGCTCTCCAACTCAAGACCAGGAGTTTACAAGCGTGTCTCA
+
GGEEFGGGGGCGGGGGGGGGGGGGGGGGGGGFGGFGGE<FGFGGGGGFFGGGGFFECCGFFFG96=FE<FCD,:?,B<<,C555FD9@EFCF<<CCFF:F7FFFE,4=,BFF,<,E,=,C;F,EEFC,DE,DFFGGGG,3>?ECEE=DF8,@>AD9@DF9B77@B,@6D=9@D>C;*9**97>C4,=FGGG+1*=(()//?D67CF>37/)3;+1=*:7306=+8*28/:408*)(((-1(491(,(-(((-)5,*(,)8:2(.(6:))-,.((0-)))-
@M02352:288:000000000-CKWC8:1:1101:27405:14509 2:N:0:ATGCGCAG+AAGGAGTA
TAATCTTGCGACCGTACTCCCCAGGCGGAATGCTTAATCCGTTAGGTGTGACACCAACAAGCATGCTTGCTGACGTCTGGCATTCATCGTTTACGGTGTGGACTACCAGGGTATCTAATCCTGTTTGCTCCCCACACTTTCGCACCTCAGCGTCAGTATCCAGCCAGTGAGCCGCCTTCGCCACTGGTGTTCCGCCGATTATCTCCGAATTTCACCCCTACCCTCTGAATTCCACCCACCTCTCTCGACCTCACCACCAGGAGTTTACACGCCATTTCCA
+
GFFGGGGGGGGGGGEFGGGCFGGECCFGGGGFGGGG9FFGGGGGGGGGGDFGGGGGGG7C8A8,:,B<,D,CFC@44<=,<,?FB,,C<F?DCACC,ACE@EFEFCE,FE7DEEEFF,884,8CF?<;DGCGCF@:CFFGG6CEG@==?,=C>>C+3,,8,@,4+,,79,34:@C3;4;533*;;?6>,;*+4(/05;)*)+3:768)*/::C198*2367AF?<*)0.998*9)(,((42:),58(4(((5>:163(5((((.,-)6444(49)-0.)6
@M02352:288:000000000-CKWC8:1:1101:7694:14538 2:N:0:ATGCGCAG+AAGGAGTA
TAACCTTGCGGCCGTACTCCCCAGGCGGTCTACTTATCGCGTTAGCTTCGCTACTCACGGATTAAATCCACAAACAGCTAGTAGACAGCGTTTACGGTGTGGACTACCAGGGTATCTAATCCTGTTCGCTACCCACACTTTCGCACATGAGCGTCAGTTACTGACCAGGGAGTCGCCTTCGCCACTGATGTTCCTCCAGATATCTACGCATTTCACCGCTACACCTGGAATTCCACTCCCCTCTCCAAAACTCTAGCCTGCCAGTTCTAAATGCAATTCC
+
GCDFEFGGGGGGGGGGGGFGGGGGGGEEGGGGGGGGGGGDGFGGGGGGGGGGGGGGGGGGGGGGGGGGGGGGGGGGGGGGGGGGGGGGGGGGGGGGGGGGGGGGGGGGGDGGGGGGGGFGGGGCGGGGDGGGGGGGGGGGGGGGGGGG?F8:CGGGGGGGFFDB?DCFGGFGGGDGGGGFFGGGGGGGGGGGGFFC1;FFF>FFEF=FDGF3C:3AGA;;>E>FGGFGBFFFFFAAA<<BBFF::B906<??74>*608:F<38?ADB<>A>)47<98<2
@M02352:288:000000000-CKWC8:1:1101:13103:14551 2:N:0:ATGCGCAG+AAGGAGTA
CACTGTTGCCAGCGTACTCCCCAGGTGGTTAACTTAATACTTTCGCTTTGGCACTCATCTTCAAGTAGACAAGCACCGAGTTAACATCGTTTACGGCGTGGACTACCGGGGTATCTAATCCTGTTCGTTCCCCACCCTTTCGTCCACCAGTTTCAGTTTATTCTTAGTAATTTGCTTCCGCAATTGGTTTCTTTTGTATATCTTATGCTTTTCACCCTTACCCTACTTATTCTAACTACTTAATAATACCTCAAGACAACCAGTATCCAAGGCCATTCTAA
+
GGGGGGGGDFGGFFFGDGFFCFFEFFFGFFGCFFGGGGGFGGFGGGGGGGGGFGEDEGGGGGGGGGGGGGGGGGGGCFEEFEGGGFGGGGGGGFG7=+8F@F,,4F=+=FB=:<,,887=@=<FA,++6@FFG?+++6==;336++,+6,3,,,3,,,,,8,,8,3,7E,,,322+=+3**3*@:9,2*=,55*=4<F6+++++*++1+=B*1+88,)-)(/.**/)+);++17)).7)94))19))1)/.45./*(6)6;21))))).)),((..*))))
@M02352:288:000000000-CKWC8:1:1101:10412:14552 2:N:0:ATGCGCAG+AAGGAGTA
CATTCTTGCGAACGTACTCCCCAGGTGGGTCACTTATCACTTTCGCTTAGCCACTCAAACCGAAGTCCGAACAGCTAGTGACCATCGTTTACGGCGTGGACTACCAGGGTATCTAATCCTGTTCGCTCCCCACGCTTTCGTCCATCAGTGTCAGTATATTATTAGTAATCTGCCTTCGCAATTGGTATTCTATGTAATATCTATGCATTTCACCGCTACACTACATATTCTAACTACTTCATAATAACTCAAGACAACCAGTATCAAAGGCAATTCTACAA
+
EGGGFGGGGGGGGGGFGGGGGGGGFFFCEGFFGGGGGFGGGGGGCGGGGGGGGGGGGGGGGGGGGFGGGGGGGGGGGGGGGGGGGGGGGGGGCFGGGGGGDFGGGGGGGGGGGGGGGGGGGGFFFGGGGGGFEGGDGGFEEGGGGGGGGGGFGGGGGFFGGGGGGGGGGFGFGGGGGGGFEGG69EFGGGGGGFFEFFFFFGFGFF8DGEFG8=2?C;>@DFFFGG<GCACFCBECEEFFECCEFECEE<E4<7(;@BD?BFFFFF<4<((3<7?AFF>A)
@M02352:288:000000000-CKWC8:1:1101:21090:14554 2:N:0:ATGCGCAG+AAGGAGTA
CATTCTTGCGACCGTACTCCCCAGGCGGAATGCTTAATCCGTTAGGTGTGTCACCGAACAGTATACTGCCCGACGACTGGCATTCATCGTTTACGGTGTGGACTACCAGGGTATCTAATCCTGTTTGCTCCCCACACTTTCGTACCTCAGCGTCAGTATCGAGCCAGTGAGCCGCCTTCGCCACTGATGTTCCTTCCAATCTCTACGCATTTCACCGCTACACTGGAAATTCCACTACCCTCTACAATACTCTAGTTTGCCAGTTCAAAATGCAGTTCCCA
+
GGGGGGGGGGDGGGGGGCFFGGGGGGGGGGGFGGGGGGFGGGGGGGGGGGFGGFGGGGGGGGGGGGGFGGEGGDDGGGGGGCAFGGFGGGGGGGGGGGEGGF8<FGG?<FGGGGGGGGGGA;9AFFGCE98FFFF@EFGGGGGGGEE87EGGGGGGDGGFDGFGGFEGGFCGGGGGGDGF8CEGFGGFGF;@D?FF1AFGADFGFF>DDCDGGAEFGE99@?B=CC<CDFF?FF>9:::0<:?A<<)-)343<A9FDFFFA-).6<B9>3<AA9*.@A4<)
@M02352:288:000000000-CKWC8:1:1101:1813:14560 2:N:0:ATGCGCAG+AAGGAGTA
CATTCTTGCGAACGTACTCCCCAGGTGGGTCACTTATCGCTTTCGCTTAGCCACTTACACCGTAGCCCGAACAGCTAGTGACCATCGTTTACTGCGTGGACTACCAGGGTATCTAATCCTGTTCGATCCCCACGCTTTCGTCCATCAGTGTCAGTATATTATTAGTAATCTGCCTTCGCAATTGGTATTCTTTGTCATATCTATGCATTTCACCGCTACACTACGTATTCTACCTACTTCTACATAACTCAAGACAACCAGTATCACATGCAATTCTACCG
+
GG<,,CFGG++8@FFGGGGCFGGGGFFF+7;CFGGGA,,BFGGF>FGGDFGF<FF,<,66,+,:,,5C+FEFEGGEFGE,,,CFCG@FFFGF,C,FFGGGGFFGGGGG7FEGGGG,EFGGGGG,C,@=8BDCFC>:EGDG,6@EGGG?FGGGGGEC7,,8,7DFFF,;DFFCDFGGGC55?G,@927@ECF7+:B*;E92BFF96+12=CCFGFFDG>@>@+6)*0.+/;+1+;)95)/6))1)./944/.3;)5A3?A;;<B><><<).4<DB=)862)(
@M02352:288:000000000-CKWC8:1:1101:2130:14597 2:N:0:ATGCGCAG+AAGGAGTA
TATCTTGCGACCGTACTCCCCACGCGGAATGCTTAATCCGTTAGGTGTGTCACCGAATAGCATGCTACCCGACGACTGGCATTCATCGTTTACGGTGTGGACTACCAGGGTATCTAATCCTGTTTGCTCCCCACACTTTCGCACCTCAGCGTCAGTATCGATCCAGTAAGCCGCCTTCGCCACTGGTGTTCCTCCGAATATCTACGAATTTCACCTCTACACTCGGAATTCCACTTACCTCCCTCGAACTCAAGACCAGGAGTTTACGAGGCAGTTCCAG
+
,CEFFGFCE@@@@FFCEFGG@C++@::C:FFDGG96CE<BC@BB@@FF@GGGGGGGGCFCDFG9<ECCFGE:CGGGGGGC8EFGC9AFF?F7F:@8DFG>FFGC=ECA@EGCDFEBDCCDGFCDFCDEEDFF8C:C?FGGECEGC8CGFGGGGG><@FC87,>E<,?;9D,>C4<CDCFED=EFG0><78CF?6@FF3DF+8C5=5D*2>7@86A+53<A4:FFG?3:56?F92)4)44).((4:B?(2:42(5*4:::11(33<4)4(4((4>1*6.6-
@M02352:288:000000000-CKWC8:1:1101:10721:14602 2:N:0:ATGCGCAG+AAGGAGTA
CATTCTTGCGAACGTACTCCCCAGGTGGGTCACTTATCACTTTCGCTTAGCCACTCAAACCGAAATTCGAACAGCTAGTGACCATCGTTTACGGCGTGGACTACCAGGGTATCTAATCCTGTTCGCTCCCCACGCTTTCGTCCATCAGTGTCAGTATATTATTAGTAATCTGCCTTCGCAATTGGTATTCTATGTAATATCTATGCATTTCACCGCTACACTACATATTCTAACTCCTTCATAATAACTCAAGATAACCAGTATCAAAGGCAATTCTACAT
+
GEFCFGGGGCGGGGDEFGDGGFGEG@@CGC<FFGGGGGGGGGGGGGGGDFGCFFGGGGGGGGGGGGGFGGGFCFFEC<EFGFGFFGGGGGGGGDC:FFGGGFGGGFCG7FGGFGF9EF9FFEEA=CCF>@C:FEFE8@EED+=CF9@CGG:EFFFFFCEE;F9;;FFCGCFFGFGGGC**:7DCGGGGGGGDGEFF4B++=FFG?88FF?FGGFFFGDF=DFFF*C7@?86+1;))).)7@E3)))1))))/7)7A479=04ADB2<441:B<>BA8:<2)
@M02352:288:000000000-CKWC8:1:1101:3664:14609 2:N:0:ATGCGCAG+AAGGAGTA
CATTCTTGCGAACGTACTCCCCAGGTGGGTCACTTATCACTTTCGCTTAGCCACTCAGACCGAAGTCCGAACAGCTAGTGACCATCGTTTACGGCGTGGACTACCAGGGTATCTAATCCTGTTTGCTCCCCACGCTTTCGCACCTCAGCGTCAGTATCGAGCCAGTGAGCCGCCTTCGCCACTGGTGTTCCTCCGAATCTCTACGAATTTCACCTCTACACTCGGAATTCCCCTCACCTCTCTCGATCTCTAGACTGACAGTATTGGAGGCAGTTCCGGGG
+
GGGFGGGGGGGGGGGGGGGGGGGGGGGGGGGGGGGGGGGGGGGGGGGG7CFFGGEFGGGGGGGGGGFGGC@F7FGGGCGFFGGGGGGFGGGGGDDGGGGG?ACGFGGGGE@FCFGGGFFGGDDFGGGGGGGFGCFFCCDCCEEE?FCFGGGGGGGGGGGCCFEEFGGGGFGGEGGGD4CBBGFFGF6C5+A@@1B9?F);@7CGF);C3CADGF8FFFE4:43:*):C?=8*7),36:>?27).(),4<A>AA)4@04F?<A<F4>2>F?(-3:6<FF019
@M02352:288:000000000-CKWC8:1:1101:12838:14614 2:N:0:ATGCGCAG+AAGGAGTA
CATCGTTGCCAACGTACTCCCCAGGTGGAATACTTAACACTTTCGCTTTGCCACCCAGTCCTCAGTCCCACCAAACAGTAACTATTGATTACTTCCTACGTGACCTACCTATCTATTCCTTCTTGCTCGCTACCCTTGCGTTCATCCACGACCATCATTTGTTGGTTATTTCCCTTCCTTCTCAGTATTCTTTCTAAGTTCTATGTATTTCTTTCACCGCTTCCCTACTCATACCACTTACTAATCATTCACTACAGACCGCAACTATTGCCAGCATATCG
+
GG,,,=FEG,96CFGGGGGGGGGGGGCF,EFGGGGG,C,CEFGGGGGB8,,CFGDGGF<,C6,E,,B,,,,8,:,,CEG?6,,BF,,5C5,6,6,,C95,4,,,C,,,,595,:E,,,,49,,5C,C,+6@:F=?,,,9+@+@,@==+,@+13+@,3,:C9;8,83+,,,73,@=DDC++0+<,+7,73<D+?0C**++++=12*+?C;,++++*+,00)-*)*35:*.333++0*68>*0**8;3@C4?5***(2).)((((.(((.))).)))/2.))(
@M02352:288:000000000-CKWC8:1:1101:29548:14623 2:N:0:ATGCGCAG+AAGGAGTA
CATTCTTGCGAACGTCCTCCCCAGGTGGGATACTTATCACTTTCGCTTAGTCACTCAGCCCGAAAGCCAAACAACTAGTATCCATCGTTTACGGCGTAGACTACCCGGGTATCTAATCCTGTTCGCTACCTACGCTTTCGTCCCTCAGCGTCACTATATTGTTAGCGATCTGCCTTCGCAATCCGTATTCTATGCAATCTCCATGCATTTCCCCGCAACACTCTATATTCTCACCACTTCACAACAATTCAAGCCTACAAGTATCACAGGCAATTTTATGG
+
FFGGFGGDE@B@@@C-@F<FDGGDGE,C:<FFGFCF<EE<CGCC:BEFF@EEFC<AFDCCFFC:EGG8CA<FDF8C8,CFFGFCFGCDEDG9BEGEED+4,<AA@,@:7+@E9AE,;E9AEF,,@3@@C=F,B3=38@9+,66+@:,+5:ACC+<EF,@DGGGC9,**@*,66,*53*99?9C,2:,=:9EGF?+*0BA8+*1+/)871:1+*2(0*),3;6(+3371)00***42(4))64<<(((.)).:))(941/))))--6)4)(,(.49)16>40
@M02352:288:000000000-CKWC8:1:1101:25238:14627 2:N:0:ATGCGCAG+AAGGAGTA
CATTCTTGCGAACGTACTCCCCAGGTGGGTCACTTATCACTTTCGCTTAGCCACTCAAACCGAAGTCCGAACAGCTAGTGACCATCGTTTACGGCGTGGACTACCAGGGTATCTAATCCTGTTCGCTCCCCACGCTTTCGTCCATCAGTGTCAGTATATTATTAGTAATCTGCCTTCGCAATTGGTATTCTATGTAATATCTATGCATTTCACCGCTACCCTACATATTCTAACTACTTCATAATAACTCAAGACAACTAGTATCAAAGCCAATTCTACAG
+
FGFGGGF,CCEEECFG@DFFGEGEGEGFEGGFFGGFFGGGGGGGGGFGGFGFGGGCFGGGFEGGDFAF@FCGBEGFGGG9FGGGFGEGGGGG@CGFEGGG@FGGGFFGEFGGGGGGGGGAEFG5FEFGGG>8CEGG7DG>FG6>CCFCFGGGGGG7,,@E,,,@,@E;EFF,>EDGGCDA*;@?;C9EGFG7C<FECFFGFGC+88AFFFFCFB=>CEF((2:AGCCFECFF+;;C@>CE36<6.7)7>)).)=8F:2).).:42:<44((4?F4)05A).
@M02352:288:000000000-CKWC8:1:1101:13699:14651 2:N:0:ATGCGCAG+AAGGAGTA
CAGTCTTGCGACCGTACTCCCCAGGTGGGATACTTATCACTTTCGCTTAGTCACTGAACCGAAGTCCAACAACTAGTATCCATCGTTTACGGCGTGGACTACCAGGGTATCTAATCCTGTTCGCTCCCCACGCTTTCGTCCCTCAGCGTCAGTATATACGTAGTAGACTGCCTTCGCAATCGGTATTCTAAGTAATATCTATGCATTTCACCGCTACACTACTTATTCTATCTACTTCCATATAACTCAAGTCAATCAGTATCAAAGGCAGTTCCATCGTT
+
GCGGFGGGGGGGGGGGGGGGGGGGGGGGGGGGGGGGGGGGGGGGGGGG,EFGGGGGGGGGGGGDGFFGGGGGGGGGGGGGGGGGGGGGGGGGGGGGGGGGGGGGCGGFDFGGDFGGGGGFFFFGGGGGGGGGGCFFGGGGGEGGGGGGGGGGGGGGGGGGFFGGGFFEC>FGGFGFGGGFFFGGGGGGEGGGG?FECAFGFFFGFFFGG@8>DE9>GFFF@FCF=7?GEFFFFF9CCEAEEFFE?E97=??<9><6<:FB944)69910208AF=4=::BB
@M02352:288:000000000-CKWC8:1:1101:7755:14667 2:N:0:ATGCGCAG+AAGGAGTA
CATTCTTGCGACCGTACTCCCCACGCGGAATGCTTAATCCGTTAGGTGTGACACCAACAAGCATGCTTGCTGACGTCTGGCATTCATCGTTTACGGTGTGGACTACCAGGGTATCTAATCCTGTTTGCTCCCCCCACTTTCGCACCTCAGCGTCAGTATCGAGCCAGTGAGCCGCCTTCGCACCTGGTGTTCCTCCGAATATCTACGAATTTCACCCCTACACTCGGACTTCCACTCACCTCTCTCGAACTCAAGCCCAGGAGTTTACAACGCCGTTCCAG
+
EDFAF9F9@FCCBF@EEGGGG,@+6@B@+@,<FEGD,6<66CCFGGGFE,CFAF7CECFEFAF,6AE?FEA9<F:CCFF,<9,BFG<E<4BD@E7=FFG7?AAEEF<F=C@E<,A@EF<FEGGFFC8ABEFFG+>F@FGAEEE>E:D6<:?CBEECGCCAE:*CB,>D>>9?BCDD78C??**=2<CC,=57>7A8:>)9:+AC)383*15+3+9**:<:B?0*09:)(07=F6<2:??:34)32380083<>52*4:>8(42,46<69<)(4(.-.,4)-
@M02352:288:000000000-CKWC8:1:1101:25296:14671 2:N:0:ATGCGCAG+AAGGAGTA
CATTCTTGCGAACGTACTCCCCAGGTGGGTTACTTATCACTTTCGCTTGGCCACTCAGTACTCAATCGTACCGAACGGCTAGTGACCATCGTTTACGGCGTGGACTACCAGGGTATCTAATCCTGTTCGCTCCCCACGCTTTCGTCCATCAGTGTCAGTATATTATTAGTAATCTGCCTTCGCAATTGGTATTCTATGTAATATCTATGCATTTCACCGCTACACTACATATTCTAACTACTTCATAATAACTCAAGACAACCAGTATCAAAGCCAATT
+
GFFFEGGFGEEGGCFFFDEGGGGGG66CCFF@FGGGFGGGGGGGGGGE<:8EFFFGFFG,6EDFCEEFGGGGGCCFFEE@?FEG,BFGGGGGGGGGG+C7FGE@FGDGEGCGG4A=;EE,EFFDFFDFGGGGGFEFGGGGGGF>CG+=CEFCFFDCFGEA,,3;FB9E,FGCAFGGGFGFFCCE4>FGGG9CGFF4?CFGFGA@?>1BFGAFGFEF?F@01ABAF7;*;68FFF?75AC)3)4?C657?<<7<429)).3:<(4?A>DA<462(03)(6
@M02352:288:000000000-CKWC8:1:1101:20382:14672 2:N:0:ATGCGCAG+AAGGAGTA
TAACCTTGCGGCCGTACTCCCCAGGCGGTCTACTTATCGCGTTAGCTTCGCTACTCACGGATTAAATCCACAAACAGCTAGTAGACAGCGTTTACGGTGTGGAATACCAGGGTATCTAATCCTGTTCGCTACCCACACTTTCGCACATGAGCGTCAGTTACTGACCAGGGAGTCGCCTTCGCCACTGATGGTCCTCCAGATATCTACGCATTTCACCGCTACCCCTGGAATTCCACTCCCCTCTCCAAAACTCTAACCTGCCAGTTCTAAATGCAATTCC
+
AFAFEFGGGGGGGDGGGGD@G7FGGGGG@:CCFEGGGGGGGGGCFGG9FGGGGD8FGGGGG,B,CFEFFGGGGGGG8EFFGCAGCF9,4+:FGGG7FFGGGGG@FGAEFGGGGG,>EGGFGFDG9AA@E7EEGFGCE=DFFFCCEC6@EF?ABC:CEG,EFEGGFGG,>CC:EF*)8CDF5*=/*0A7F7+;7)9>;;4*1;@+7;+*1:=GFFF+<5>>9>07F*(94?66*9)6)2<1<(4.,:<>).8:<42*63=BB34:79))6)4:)6FA@76<
@M02352:288:000000000-CKWC8:1:1101:5549:14699 2:N:0:ATGCGCAG+AAGGAGTA
CAGTCTTGCGACCGTACTCCCCAGGTGGGATACTTATCACTTTCGCTTGGCCGCCGAGACCGAAGTCCCGACAGCTAGTATCCATCGTTTACGGCGTGGACTACCGGGGTATCTAATCCTGTTCGCTCCCCACGCTTTCGTCCATGAGCGTCAGTACATTATTAGTAATCTGCCTTCGCAATTGGTCTTCTATGTAATATCTATGCATTTCACCGCTACACTACATATTCTAACTACTTCATAATGACTCAAGATAACCAGTATCAAAGGCAATTCTACAG
+
GGGEFGGFFFCE@FCFGGFGGGGGGGGGGGGGGGGGGE,EFGGGGGEFGEGGGGGGG77CDGCEC<BFFG7FEEGGFGGGFAEAFFGGFGGGCEEGGE:=FD8FG>GG7F@FGDGGGFCDGGGFE7+:BFE@FEEFGFGGDCEGG9DGCGG55CFCFFFC;;CBCCFGGGGGGGGGGGG>D<FF6++>CFF:CEF?EFF+@+;+.=AF7E47C=?DED>)392)0*4:6=6?*8<>04<69AA4<44<)),87A27>?6339>AB)-.6:?7?F?)04<A.
@M02352:288:000000000-CKWC8:1:1101:20609:14703 2:N:0:ATGCGCAG+AAGGAGTA
CACCCTTGCGATCGTACTCCCCAGGCGGGGTACTTAACACATTAGCTGCGGCAATGAAACACAGAGGTTGACCCACTGCCTAGTACCCACAGTTTACGGCTAGGATTACAGGGGTATCTAATCCCGTTCGCTACCCTAGCTTTCGCACTCCAGCGTCGGAAATGGACAAGTGAGCCGCTTCCGCAACCGGTGTCCTCCCAGTTACTTATACATTCAACCGTTCCCCCTGAAGTCCACTCTCCCCTTCCACCCTCAAGTCCACCAGTATCAAATGCAGTTC
+
,E9BFGGFGG+-:CFGGGGGGGFGGFDGCFGFFGGGG96CAFGGGGDGGDGGGGGGE5,9:?B,BA7,,,,CE,B+,=,4,5,,,,C5,+8=EF9,<@++@3A,=,,5C,:CF733,,,C;,E,,+@,>+++8@FCC@,,@CA;8**<*,5<,4:*4**1*4,>,,<,4<<,,4;*):CD)2;:)*23=*:)9)/))7)*9***-**0*+*0:/)*+0((4.:)**()4)96F*6:<4?),.(411<())(4:B?F)-*.)33?(.)6>242:4*)*.-6
@M02352:288:000000000-CKWC8:1:1101:12954:14717 2:N:0:ATGCGCAG+AAGGAGTA
CATTCTTGCGACCGTACTCCCCAGGCGGAATGCTTAATCCGTTAGGTGTGTCACCGAACAGTATACTGCCCGACGACTGGCATTCATCGTTTACGGTGTGGACTACCAGGGTATCTAATCCTGTTTGCTCCCCACACTTTCGTACCTCAGCGTCAGTATCGAGCCAGTGAGCCGCCTTCGCCACTGGTGTTCCTCCAAATATCTACGAATTTCACCTCTACACTCGGAATTCCACTCACCTCTCTCGAACTCAAGACCAGGAGTTTAAGAGGCAGTTCCAG
+
GGGGGGGGFDGDCFEFGGFGFGGGGGGEGGGCGGGGGGGEGGGG@FGGGGGGGGGGCFGGGGGGGGGGGGGGGGGGGGGGFFGGGGDGFGGGFGGGFFGGGGFGGGFGGGDGGFFFFGGGGGGGGGGGGGFFEGC@CDAFGGFFGGGGGGGGDGGGGGGGGGGGDFFGGGGGGEGDGGFF5CEGGGG96=CFG?6=DFFG6DFGFF3D4FFGGF<69AEECA@=FG:DFF??=*-)((51<<??<BF70::<),.*,:>1:613:A<2642266B(9<<4)
@M02352:288:000000000-CKWC8:1:1101:28774:14775 2:N:0:ATGCGCAG+AAGGAGTA
TAGCCTTGAGGCCGTACTCCCCAGGCGGGGCACTTAATGCGTTAGCTACGACACGGAAACCGTTGAAAGTCCCCACATCTAGTGCCCACCGTTTACGGCATGGACTACCAGGGTATCTAATCCTGTTTGCTACCCATGCTTTCGCTCCTCAGCGTCAGTACCGGCCCAGAGTGCTGCCTTCGCAATAGGTGTTACTCCTAATATCTGCGCATTTCACCGCTACAATAGGAATTACACACTCCTCTACCGGACTCAAGTAAATGCAGTAGCGGATGGCGTA
+
C<8C<CF8,;CE?FGC6,;@CC@6<D7:CGGG:FGF<@?<FFDEEFFGGGG4C@BF7FCFEFFFEGGG,<F9BFGEDG,E,,EF9FFG@+>EFFG<FG+8>DCDFCF,>FGDCFG@B=C;=CGE<8,D?;=,,,8@@@FG,E,@88,0,3DEC7:C*BCEF,;CGD>E>,8BC@DFFCCF4F8>)2=?+4>:*);7CA=D@:A7C46775)9/7)*+*4(,82/0:6F>=4))16-43<B(1<(63>),-4091442:*))))-6-).)4(1>,),7;?(
@M02352:288:000000000-CKWC8:1:1101:18075:14838 2:N:0:ATGCGCAG+AAGGAGTA
CAGTCTTGCGACCGTACTCCCCAGGTGGGATACTTATCACTTTCGCTTAGTCACTGAGGTAAACCCCAACAACTAGTATCCATCGTTTACGGCGTGGACTACCAGGGTATCTAATCCTGTTCGCTCCCCACGCTTTCGTCCATGAGCGTCAGTATATACGTAGTAGACTGCCTTCGCAATCGGTATTCTAAGTAATCTCTATGCATTTCACCGCTACACTACTTATTCTATCTACTTACGTATAACTCAAGTCAACCAGTATCAACGGCAGTTCCATCGTT
+
GGGGGFDFGGDGGGEGGGG8CFGCDGECEGGFGGGGCFDGGGGGGDFGGFEFEGGGGG7FFDEGGGGEGGGGGGGGGGGDGGGF>FGEFDC7FGGGGEGGGGFCF>CFGGGGGGGF9FGGGGGGGGEFEFGDGGGG9EF>EGGGG8DGEDGGGGGGGGF7@F8@9@FBFFCFEFF59D>>AFCE*;E@GF@FGEFEFFFGFGFGFFA@CCA**:9>C4@CE4>6F7<19;:AFF<)6)/13).)93)).576)6)*4356<4:<>(-1;212<2*6B)(48
@M02352:288:000000000-CKWC8:1:1101:19978:14858 2:N:0:ATGCGCAG+AAGGAGTA
TAACCTTGCGGCCGTACTCCCCAGGCGGTCAACTTAGTGCGTTAGCTGCGCCACCCACGACTCAAGGTCACAGACGGCTAGTTGACATCGTTTACGGCGTGGACTACCAGGGTATCTAATCCTGTTTGCTCCCCACGCTTTCGTGCCTCAGTGTCAGTATTTGTCCAGGTAGCCGCATTCGCCACTGATGTTCCTCCAAATATCTACGAATTTCACCTCTACACTTGGAATTCCACTCACCTCTCTCGAACTCTAGACTGATAGTTTTGGAGGCAGTTCCA
+
GG@FFGGGGGGGGGFGGGGGGGGGG?FE:CEFGGGGGCFGGGGGGGGGGGGGGEGGGGGDGGGGGGGGGGGGGGGGGGGD@F9?AEAAFEGGGGGGGGEGGGD<FGGGGGGGDG,EFFCFGGGAFD<8DFFCFFG7CEEEGFDGFDGGG?EGGFGGGCDCFC;E>FGF6<>9ECC<)**41C?EDGFGGGGGGFFC@F4CF++:?CFGCFFFG6EFG*:@EFBFGGBF??6/9449A::2(33<:8?:3<:0<<A9549>7<<A<5AA704((-.,)6)4)
@M02352:288:000000000-CKWC8:1:1101:10654:14870 2:N:0:ATGCGCAG+AAGGAGTA
TAATCTTGCGACCGTACTCCCCAGGCGGTCTACTTAACGCATTAGCTCCGAAAGCCACGGCTCAAGGCCACAACCTCCACGTAGACATCGTTTACGGCGTGGACTACCAGGGTATCTAATCCTGTTTGCTCCCCACGCTTTCGCATCTGAGTGTCAGTGTCTGTCCAGGGGGCCGCCTTCGCCACTGGTTTTTCTTCCGATCCCTCCGCATTTCACCGCTCCACCTGAAATTCTACCCCCCTCTACAGCACTCTAGTTCCCCAGTTTCAAATGCAGTTCC
+
C,@FFCGCFCFE:FFFCFGGGGC,@@:B8+@CFGGFCFGDB@FF9<FEFEF:@@C<FFGGCGGCG<<<FGGD8C7,AAE<FBF<EE9EF@D,9D?=FCCCEDFFGGGG<BCFG8DA@,@FFFF9FGGCCDEGGGGGE>@GEF6@5>>FF;EFAAFCCGCFGGC?23,,,**8*:79>/9A)8CCCC+:0+=C*6CC?+07>))92731<:5509)9@)--,52;D7843*1**1)6962403125622).8:(-4/62*-31(28<26)6-4)./)0)64
@M02352:288:000000000-CKWC8:1:1101:11834:14939 2:N:0:ATGCGCAG+AAGGAGTA
CACTGTTGCCAGCGTACTCCCCAGGTGGTTAACTTAATACTTTCGCTTTGGCACTCATCTTCAAGTAGACAAGCACCGAGTTAACATCGTTTACGGCGTGGACTACCGGGGTATCTACTCCCGTTCGCTACCCACGCTTTCGTCCATCAGCGTCAATAATATCTTAGTAAGCTGCCTTCGCAATTGGTGTTCTATGTAATATCTCTGCATTTCACCGCTACACTACATATTCCGCCTACTTCAAATATATTCAAAACATACAGTATCAAAGGCAGTTCCAT
+
DFGGFGGGFFGD9F;@FFGFGGGGGF@DFFGGGGGAFEFGGGGGGGEGGGGGGGCDAFGFGGFFGGGGCFG8FFGFDEDCFGGGGGGGGGGGGFEDGGGGCFD?FDFEEGG:FFA=@,A:EFCFGGDEEGGGDFDEGEEDEEF6>EFGF,DE>EECC=A;@@FGGDEDGFFFGFGGGGG>D>CE7C?95ECFFEFFECBDFG6C*+424CFFF8EF=)4>66@FGG)+);6:A)(4?;8<F9E9<?AFFA<44))13(/))46A<6))6<-(.43:*:2<)
@M02352:288:000000000-CKWC8:1:1101:26459:14953 2:N:0:ATGCGCAG+AAGGAGTA
CATTCTTGCGAACGTACTCCCCAGGTGGGTCACTTGTCACTTTCGCTTAGCCACTCAAACCGAAGTTCGAACAGCTAGTGACCATCGTTTACGGCGTGGACTACCGGGGTATCTAATCCCGTTCGCTCCCCACGCTTTCGTCCATCAGTGTCAGTATATTATTAGTGTTCTGCCTTCGCACTTGGTATTCTATGTAATATCTATGCATTTCACCGCTACACTCCATATTCTACCCACTTCATACTAACTCAAGATACCCAGTATCAAAGGCACTTTTACC
+
FG9FFGGGGF7+@@FFGEGGGGGEC@8D7C8FFEE@@@;CFGDF@FEEBDFGGG<EGFCFGCG+@=EE7,9CC8FFD9FF9FED8F:?<F,C,+@:FF7CF,,:E>:>CE7FGG9C@F?F7FFD:::D6DE:F+@<CFC+8@@CCGE7@D,2;,7@D;F=@DF9;C;,3@D,DFCD93;9*;>,*=,>=ECCC<80*41CFCFD<A:87C=:FF05E327=C(06+<CC8CF6=?@3(/))-.)6).46670))5/)492(.)).)5).,3:(()2@).8
@M02352:288:000000000-CKWC8:1:1101:6326:14959 2:N:0:ATGCGCAG+AAGGAGTA
TAATCTTGCGACCGTACTCCCCAGGCGGAATGCTTAATCCGTTAGGTGTGTCACCGAATAGCATGCTACCCGACGACTGGCATTCATCGTTTACGGTGTGGACTACCAGGGTATCTAATCCTGTTTGCTCCCCACACTTTCGCACCTCAGCGTCAGTATCGAGCCAGTGAGCCGCCTTCGCCACTGGTGTTCCTCCGAATATCTACGAATTTCACCTCTACACTCGGAATTCCACTCACCTCTCTTCAACTCAAGACCAGGAGTTTACAAGGCAGTCACAG
+
FEFGGGGGGGGGDEEGGGGGGGGDGGDGEECFFFFGGGA9C@FF:FFGGCFEFFFGEGECFFGGFEFGCEGEDEGEGGCFFC<FF@F?EFFFFGFCGFFFFFFFGFGGGGGGGGGFCFA:D9FFGGGGDFGGGGGGG?DFGDECEC?FGEEGGGGGGGD,@F@EGFFBF<EE?E45CGGFFGGG<E60=;CG73A@())*:>FFFFFD8=:2@AFFFFDAA=:B5/4707F@F?BAB72:<BFF))).694)),)7<(58?12,4)-6<)3(-().)).--
@M02352:288:000000000-CKWC8:1:1101:10726:14980 2:N:0:ATGCGCAG+AAGGAGTA
CATTCTTGCGAACGTACTCCCCAGGTGGGTCACTTATCACTTTCGCTTAGCCACTCAAACCGAAGTTCGAACAGCTAGTGACCATCGTTTACGGCGTGGACTACCAGGGTATCTAATCCTGTTCGCTCCCCACGCTTTCGTCCATCAGTGTCAGTATATTATTAGTAATCTGCCTTCGCAATTGGTATTCTATGTAATATCTATGCATTTCACCGCTACACTACATATTCTAACTACTTCATAATAACTCAAGACAACCAGTATCAAAGGCAATTCTACAA
+
G9GFGGGGGGGGGGDFGG@FGGGGFFFGDGGGGGGGFGGGGGGGGGGGGGGGGFGGGGGGFGGCFGGGDFGGGGGGGGGGGGGGGGGGGGGGFCEGGGGGGGGGGGGGDGGGGGGFGGGFGGGCFGEFDB@:FFGGGGFGGGGGGGG6CFFGGGGGGGGGFGGGGGGGGGGGDC>FGGDEFGG6FGGGGGGFGE:779=C9FFGFFFFGF61=A9BGFFE=AEF47<CCFFCFFEC@EFFFFE<EF<@9>3533,/3?FF092<AAFBF?:0:>?A?>F9)
@M02352:288:000000000-CKWC8:1:1101:18117:14982 2:N:0:ATGCGCAG+AAGGAGTA
TAATCTTGCGACCGTACTCCCCAGGCGGAATGCTTAATCCGTTAGGTGTGTCACCGAACAGTATACTGCCCGACGACTGGCATTCATCGTTTACGGTGTGGACTACCAGGGTATCTAATCCTGTTTGCTCCCCACACTTTCGTACCCCAGCGTCAGTATCGAGCCAGTGCGCCGCCTTCGCCACTGGTGTTCCTCAAATACTCTCCAAATTTTACCCCACCCCCTGCAATTCTACTCACTCTTCTCCAACTCACCAATGACCCTTTTGGCAGCAGTTCCAG
+
BDF<<FGFEFFEBEFGGGGGGG8FGCGGGGG@FFCFE<<E+DECFGGGFG<EFGF:FEGGGFFCEFD?<FGDE@=+4+=,=<9?5@??A+BFGF::<D?FGFEFF8=85:F<6DDFDFGC@=5C<FFFCDGGECFEG?CDFE3DF+,0+6D@CEE5E=CF>*D5EFFC?,*1>*995CF6:DG=;60>E=*::9@))/++++02))+*+31+++/98)((()())/(9)11***.::28))))--)))(502),(*.))))((((.5)(,)--4:4*)-)-
@M02352:288:000000000-CKWC8:1:1101:21374:14991 2:N:0:ATGCGCAG+AAGGAGTA
CATTCTTGCGAACGTACTCCCCAGGTGGGATACTTATCACTTTCGCTTAGCCACTCAGTCCGAAGACCGAACAGCTAGTATCCATCGTTTACGGCGTGGACTACCGGGGTATCTAATCCCGTTCGCTACCCACGCTTTCGTTCATCAGCGTCAATATACTGTTAGTGATCTGCCTTCGCAATCGGTATTCTATGTAATCTCTAAGCATTTCACCGCTACACTACATATTCTAACCACTTCACAGTAATTCAAGGTCAACAGTATCAAAGTCAATTTTCCAT
+
GGFGGGGGFFFCF:CFFFGGDFGCDCCCFFGFGGGGGAEFGGDGGGGGDFGGGGGGGGGGFGD7FEGGGGGGGGGGGGGGGGGFGGGGGGGGEFECFGDGGGFFGGGDGGGGGGGDGGGGDGEGFECGGFFCFGGGGGGGFC:CFFGGFGGGGEA<AEFG;BCF9FC@EFGFCGFFGGGBBGGC*==FGGGGCEF?3;ADACFF3;AGGGFFGF?EDD9E@+(;7:<*5@?F*96<6:<7<22<8A9<9A-6)),/)5*.3>A)6-:)6).)6>FA?))..
@M02352:288:000000000-CKWC8:1:1101:16120:15115 2:N:0:ATGCGCAG+AAGGAGTA
TAACCTTGCGGCCGTACTCCCCAGGCGGTCTACTTAGCGCGTTAGCTTCGCTACGCACGAATTAAATTCACACACAGCTAGTAGACAGCGTTTACGGTGTGGACTACCAGGGTATCTAATCCTGTTCGCTACCCACACTTTCGCACATGAGCGTCAGTCTTTGGCCAGAGAGTCGCCTTCGCCACTGATGTTCCTTCTGATATCTACGCATTTCACCGCTACACCAGAAATTCCACTCCCCTCTCCAACACTCTAGCCTGCCAGTTCTAAATGCAATTCC
+
GFGGGGGGGGGGGEFGGGGGGGGGGGEGGGGGGGGGGGGGGGGGGGGGGGGGGGGGGGGGGGGGGGGGGGGGGGGGGGGGGGGGGGGGGGGGGGGGGGGGGDGGGGGGGGGEGGFFGGGGGFGGGGGGGEGGFGGGCEGGGGCEGGGGD,:E5ECEGGGGGGGGFFGFGFCEFGGGGGDF>DGGGCGGGFCDFEF?EAFGC7:C3AFCGGFGFF9?GB>FFF)<773F:@BF=F<4)(8:(21<:BFF2:B7?>B9>08:0:?F?BABD9<BA4=48>F>
@M02352:288:000000000-CKWC8:1:1101:21169:15121 2:N:0:ATGCGCAG+AAGGAGTA
CAATCTTGCGATCGTACTCCCCAGGTGGGACACTTATCACTTTCGCTTAGTCACTGAGCTAATGCCCAACAACTAGTGTCCATCGTTTACGGCGTGGACTACCAGGGTATCTAATCCTGTTCGCTCCCCACGCTTTCGTCCATGAGCGTCAGTACATACGTAGTAGACTGCCTTCGCAATCGGTATTCTGTGTAATATCTATGCATTTCACCGCTACACTACACATTCTATCTACTTCCATATGACTCAAGTCAACCAGTATCAAAGGCAGTTCCATAGTT
+
F9EFGGGFEFCFCFFEFGFFFGGGGFFEGGGFGGGGFGGGGGGGGGGGGGGGGGGGGGGGGGGCA@FGGDGGGFGFGFGGGGGGGGFAFFCFGEGGGEGGGGFFFF@<FFGFGGGFFC<FEEGGEGGCEGCFEFGFFGGGGED89DFGGGG6FDF:FGGGGGFE;@9EFGGGFGGF5CC>*?EE/AFCFGGGCE6AAF@=BGFF?AF1:BF8DD>EEF;)5F3AFDEC7@76::97C3AECEE3?ECEFF3)..9F@?)9<4A9AFA:028?>99<F-8:4
@M02352:288:000000000-CKWC8:1:1101:10836:15123 2:N:0:ATGCGCAG+AAGGAGTA
TAACCTTGCGACCGTACTCCCCAGGCGGTCTACTTATCGCGTTAGCTTCGCTACTCACGGATTAAATCCACAAACAGCTAGTAGACAGCGTTTACGGTGTGGACTACCAGGGTATCTAATCCTGTTCGCTACCCACACTTTCGCACATGAGCGTCAGTTACTGACCAGGGAGTCGCCTTCGCCACTGATGTTCCTCCAGATATCTACGCATTTCACCGCTACACCTGGAATTCCCCTCCCCTCTCCAAACCTCTAGCCTGCCAGTTCTAAATGCAATTCC
+
GGGGGGGGGG+FFFGGGGGGGGGGGGFEGGGGGGGGGGGGGGGGFFGGGGGGGG<EGGGGGGGFGGGGGGGGGGGGGGGGGGGGGGD@EGGGGGGGGGGGGGGGCEFGGGGGGFCFGGGGGGFGGGFGGGGGGGGGGGGGGFGGGDGGGC6AEEGGDGGGGGFCGGCCE>5>CGGGGD4AAGEGC6C7E7CFGFFFFFFFFGFFEFFGGGFGFFEFGD1;BE).9F:C?FF?@*)(.18?80,:<1<5<02114)/6:?:::)5:).<AFAAFBF2@>BA
@M02352:288:000000000-CKWC8:1:1101:16771:15172 2:N:0:ATGCGCAG+AAGGAGTA
TAACCTTGCGGCCGTACTCCCCAGGCGGAATGCTTAATCCGTTAGGTGTGTCACCGAATAGCATGCTACCCGACGACTGGCATTCATCGTTTACGGTGTGGACTACCAGGGTATCTAATCCTGTTTGCTCCCCACCCTTTCGCACCTCAGCGTCAGTATCGAGCCAGTGAGCCGCCTTCGCCACTGGTGTTCCTCCAAATATCTACGAATTTCACCCCTACACTTGGAATTCCCCTCACCTCTCTCGAACTCAAGACCAGGAGTTTATAAGGCAGTTCCAG
+
GF8AEGGGGEEGGEGGGGGGGGGGGGGGEGGFEGGGF,CFEGFGDFGFFDCFFGG7FGGGGFGGGGGDFGFC4CCECEG88B?FDA<C<DFGGFGG,+FE7EFFDGFCEGGGGFFFD;FGCCCF<EDGGGGG:FC+8=D8B+:;EE8FFCD>>@EEC9DB8C@E8EFF?92:D:CDG5C6BG8/;7*<*AA7CCFFFF4F@7C:);5*2:8CD@5**)4:0).6CC)9)=FF**.314?:28>(8<403316>:8=7(5(,3(43<-)-)642(54@B<4)
@M02352:288:000000000-CKWC8:1:1101:28772:15189 2:N:0:ATGCGCAG+AAGGAGTA
TAACCTTGCGGCCGTACTCCCCAGGCGGTCAACTTAGTGCGTTAGCTGCGCCACCCACGACTCAAGGTCACAGACGGCTAGTTGACATCGTTTACGGCGTGGACTACCAGGGTATCTAATCCTGTTTGCTCCCCACGCTTTCGTGCCACAGTTTCAGTATTTGTCCTGGTAGCCGCCTTCGCCCCTGTTTTTCCTTCCAATCTCTACGCATTCCACCGCTACACTGGAAATTCCACTACCCTCTTCAATACTCTATCTTGCCAGTTCAAAATGCAGTTCC
+
GAE<DCFGFGCE@F:B:CFGGGFEGG7F6+BFFGGF9CE9FEGEEFFF@:7@FGGD@C7C=,?<EDGGFGGGGG=@CCC:FGGF9F,,,8BFFF<F7:@FEE7=AD,>E,CC3@FFFFAFD,@DGGFEB9EDC:3++@CE4<*,38*+4:D,,,57,5@;DFG;,?,6,D9>,2)1/:566CC*1:*++10*27A6);A+;*1+5++*)*29**.=8<669B?):61C(1***146)((,22:()6--.63.4<2*)66-9?4).-:))6)-.:4)*-44
@M02352:288:000000000-CKWC8:1:1101:25038:15203 2:N:0:ATGCGCAG+AAGGAGTA
CATTCTTGCGAACGTACTCCCCAGGTGGGTTACTTATCACTTTCGCTTAGCCACTCAGACCGAAATCCGAACAGCTAGTAACCATCGTTTACGGCGTGGACTACCAGGGTATCTAATCCTGTTCGCTCCCCACGCTTTCGTCCATCAGTGTCAATACATTATTAGTGATCTGCCTTCGCAATTCGTATTCTATGTAATATCTATGCATTTCACCGCTACACTACATATTCTAACCACTTCACATTAATTCAAGACTAACAGTATCAATGGCAGTGCCGGAG
+
EFFGGGGGGDGGGFGGGGFGGEGGGFCFGGGGGCFGEFFGGGGGGGGGGGGDGGGGG?FGGDEGGGFFFFGGGGCFGFGGGGGGGGGGGGGC?CE@FGGGGGGGGFGC>FGGGGC>@FGC=BEGGEDFGF73FCFGGGFGGGG6EEFGGGAEFEG7DFGGFFGC;EA,;=D;;CFFGFC??DG,*4=:@7CCFE88?FFGFFFGFFFG@FFFF*6ACD>FFF@FFGFCCF=+8A04(6@EFEE)7);EAA))))465,92<>24>F9AA((4(474@>69(
@M02352:288:000000000-CKWC8:1:1101:22510:15218 2:N:0:ATGCGCAG+AAGGAGTA
TCATCTTGCGACCGTACTCCCCAGGCGGAATGCTTAATCCGTTAGGTGTGTCACCGAATAGTATACTACCCGACGACTGGCATTCATCGTTTACGGCGTGGACTACCAGGGTATCTAATCCTGTTTGCTCCCCACTCTTTCGCACCTCTGCGTCAGTATCTAGCCAGTGAGCCGCCTTCCCCCCTTTTGTTGCTCCGAATCTCTCCGCATTTCACCTCTACCCCCTGCATTCCCCCCACCTCTCTCCAACGTACTACTACCACACTCACAGTCACTTCCAT
+
G,FEGGGGGGCGE@CFGGGGGGGFFCE7FFD@FCGEA,EF+FFGGEG<FEGGGGFFGGG7E6CFEFFEGGGE=:=@+8+BF8F,CCF9?FCFE9CFG@@7=FGGGG,,::+BCAAAD;F9@FEGF=<=3ECFF@F:BCFCF:+5CE39,,45CG:CDB,,,22;BC<263,?8*22/*2)2;*:)*0++2<*3.8;?)):)261)))*9/7*:9)*07).6*.)1)-1.7*/**(,,-9441)47>().8((4((*.)9)(),(-...(..),6*-8)).-
@M02352:288:000000000-CKWC8:1:1101:16303:15236 2:N:0:ATGCGCAA+AAGGAGTA
CATTCTTGCCGACGTACTCCCCAGGTGGAACACTTATCACTTTCGCTTGGTCACTCAGTCCATAAACCAAACAACTAGTATCCATCGTTTACTGCGTAGACTACCAGGGTATCTAATCCTGTTCGCTACCTACGCTTTCGTCCATCAGCGTCAGTATCTTTTTAGTGAGCTGCCTTCGCAATCGGTATTCTATGTAATCTCTAAGCATTTCACCGCTACACTACATATTCTCTCCACCTCACCTGAATTCAAGACATCCAGTATCAATGGCAATTCTAAGG
+
F9,6,C<FG,++66@FGFFFGGGGGGFG,,;CFGGG,6,CFGGGEGGG,BCF6FD<F8E9,,,C,,,:FFGGG?FGFGGGF<?DFGFGGGDG,,,4F:CCFGGFFE8+CEGEGGGFFGGCFFF,C=F8EFEGF+@CEGGG,6AEGG88,>CCC+@,@9,,==@8FFG9,3;>DCFGG6CBAGFCC*1@EFC92;?;;FA915=C4A4FFGF+CF=DE5=EB+.?<D?CCA1++25/((/6((()((/)1;?7578=;@FEEE3)7C3<93;@2?F)*)))(
@M02352:288:000000000-CKWC8:1:1101:14309:15264 2:N:0:ATGCGCAG+AAGGAGTA
CATTCTTGCGAACGTACTCCCCAGGTGGAATACTTATCACTTTCGCTTAGCCACTCAGCCTTACAGCCGAACAGCCAGTATCCATCGTTTACGGCCTGGACTACCAGGGTATCTAATCCTGTTCGCTCGCCACTCTTTCGTCCATCAGCGTCAGTCTATTGTTAGTTAGCTACCTTCGCAATCGGTTTTCCATGTACTCTCTAACAATTTCACCGCTACCCTACATATTCTATCCACTTCCCTCTACCTCAAGAACACCAGTCTCAAAGGCAGTTCCACA
+
GF6;,CFFGG76FFGGGGGGGGGGGEFF,B9CFGGF,E,EFGGGGGG7@FEFGG8FFGC,,C,9,5A@++6@+CE6CCF,,,CF9949AA<?,,++BA9AE<,EF,,8+:,,9EFE9AE;=9CEE@8=+46>F,A,C,@+@8@@DGG+23@8+CF,,,83@=,EFF77,,,,6AC+;**<5CEC*;*1*2,+=6E?*:8=/;F1*)49+,++=A2?*)(((;(2*+);<+;C+:()5C;<)=),(7)/7=@8))().(028-)-6)6).((,(./)0)6(
@M02352:288:000000000-CKWC8:1:1101:6779:15278 2:N:0:ATGCGCAG+AAGGAGTA
TAACCTTGCGGCCGTACTCCCCAGGCGGTCTACTTATCGCGTTAGCTTCGCTACTCACGGATTAAATCCACAAACAGCTAGTAGACAGCGTTTACGGTGTGGACTACCAGGGTATCTAATCCTGTTCGCTACCCACACTTTCGCACATGAGCGTCAGTTACTTACCAGGGAGTCGCCTTCGCCACTGATGTTCCTCCAGATATCTACGCATTTCACCGCTACACCTGGAATTCCACTCCCCTCTGCAAAACTCTAGCCTGCCAGTTCTCAATGCAATTCC
+
CFEEAFGFFCFGGDEGFECFGGGGGC@FF+FFGGFF9EFGEGECGGFFFCGCCF<E9F8EEFGGCEFFGGGFGDFF<FFG@EC<?FA8=+B?FDE7:F+B:FGGCFG<FBF>FG,3EEGFDGFDFFF7CEEGGGEEEGCEGG6CEGDC,74@***5@@F9=7,@9,D,6>8CEGGGGDCA)*;CGF?,9+>FF):>@)8;9;@DEFF<DC5C:F<F9>9>BF><<50*()/9@FB>43?:B:?7))6<4(4824:*6:*(,:02.)-:)--54>B)93<<
@M02352:288:000000000-CKWC8:1:1101:9459:15296 2:N:0:ATGCGCAG+AAGGAGTA
CAATCTTGCGACCGTACTCCCCAGGTGGGACACTTATCACTTTCGCTTAGTCACTGAGATAAATCCCAACAACTAGTGTCCATCGTTTACGGCGTGGACTACCAGGGTATCTAATCCTGTTCGCTCCCCACGCTTTCGTCCATGAGCGTCAGTATATACGTAGTAGACTGCCTTCGCAATCGGTATTCTGTGTAATCTCTATGCATTTCACCGCTACACTACACATTCTATCTACGTCCGTATAACTCAAGTCAACCAGTATCAAAGGCAGTTCCATAGTT
+
FFGAFFGCDGGF7FFFGEGGGGGGFGFF7AGFFGGGGAEGGGFGGGEG7AFGGGFCECEGCFFCEFEGFEDEGEF,FCGFAFGG7FCFEG,8@C:FE@FGGGGF?7FDD@FC,9AAEC<AEFFF@F7=C,=C=+>FFGG+BEGDF8EDEECCECGGG,@D;F,@9<8@BEGGFFF*?C*9;;EGGDGF7@;9:C>4<B8+=C+:5BFGGFFG4?@>5*=9(04)90.@3+;:++7(6;?0683@EEEF2(,699)9<8><5)6)64902043>)@<4:)5:
@M02352:288:000000000-CKWC8:1:1101:2105:15300 2:N:0:ATGCGCAG+AAGGAGTA
CATTCTTGCGAACGTACTCCCCAGGTGGGATACTTATCACTTTCGCTTAGCCACTCAGACCGAAGTCCGAACAGCTAGTGACCATCGTTTACGGCGTGGACTACCAGGGTATCTAATCCTGTTCGCTCCCCACGCTTTCGTCCATCAGTGTCAGTACATTATTAGTAATCTGCCTTCGCATTTGGTATTCTATGTAATATCTATGCATTTCACCGCTACACTACATATTCTAACTACTTCATAATGACTCAAGATAACCAGTATCAAAGGCAATTCTACAA
+
GFDFFGGGGGGGG7CFGGGGGDGGGEF8FFGF@CFDFGGGGGGGGGFGGGGGGGFGGGCGDGG7:FGDG7:FECGGGGGGGFCFBFGCGGGGGEDEGGGGDGDC8<BCGGFGGGGFFGCFAFFFGGGG+D8FGECGGGGGGCEEGGFFFFGGGGGGGGGDAFGGDF3@FFGCAEGGGC4?*;DCD>9D7C79@<F<?FFCFD>FC+=FGGF@CADFGEF3=FFFGF<CE6AFA6<EFC?EE?<C?/?@<3;.)/4@22).1><<B<9443((.(16@9>2)
@M02352:288:000000000-CKWC8:1:1101:4977:15305 2:N:0:ATGCGCAG+AAGGAGTA
CATTCTTGCGAACGTACTCCCCAGGTGGGATACTTATCACTTTCGCTTAGTCACTCAGTCCGAAAACCAAACAACTAGTATCCATCGTTTACGGCGTAGACTACCAGGGTATCTAATCCTGTTCGCTACCTACGCTTTCGTCCATCAGCGTCAATATATTGTTAGTGATCTGCCTTCGCAATCGGTATTCTATGTAATCTCTAAGCATTTCACCGCTACACTACATATTCTAACCACTTCACAATAATTCAAGACATACTGTATCAATGGCAATTCTATGG
+
GGGGGGGGGGE:FFFCFFDGGGGGDGFFGGGCGGGGGGGGGGGGGGGGGGGGGCFFGGGGGGGGGDGGGEGGGGGGFGGGGGFGGGGFGGGGG7CFGGGFGGGGGGG>7FCGGGGEGFGGGGGGGDFGGGGC8=FGGGGDGGGGGGGGEEC>BCFGGGGGGGGGGG9FFEE;EGFGG>DBBDGDDE7FGGGCGFFEFFFFFG@D*AFGGGFGGB=>GE>@@F@F<D3C?7F7+A@EDE>39=3;AE7?EE3C3)(/))7).625<<<DA:0(4./-0)66)
@M02352:288:000000000-CKWC8:1:1101:22976:15308 2:N:0:ATGCGCAG+AAGGAGTA
TAATCTTGCGACCGTACTCCCCAGGCGGTCAACTTATCGCGTTAGCTGCGCCACTAAAGAATCAAGTTCCCCAACGGCTAGTGGACATCGTTTACGGCGTGGACTACCAGGGTATCTAATCCTGTTTGCTCCCCAAGCGTTCGCACCTCAGCGGCAGGATCAGACCAGGTGGCCGCCTGCGCCACCGATGGTCCTTCCTATATCTAAGCAGTTCACCGCTACACAGGAAATCCCACCACCCGCTGCTGCAATCTAGGTTGACAGCATACGGTGGAAGTCC
+
@BF,C,FFECC+8@-C,9,CEEDDCFC>76BAEACA,6CCC@+FEF9FGG7FF6CFCF?AF<?DFG@,CFGGED7CC7:FFG<ADFFG9F@EGFFGE7C+8C=A,8,,ADCD>A,E,@>;E=,F,:,@9E9=@:>+4@34@@>EE7C*@:@6C*=:C*=,:FCFECB5B3?FC=CD)**).9C=**28/A*0:.*.6)*21:8D)=*0*<)22*)/:5(((74@C7:F,<**)082<:014(49(()4)5)))).8).*4()43((--)4433(..).).
@M02352:288:000000000-CKWC8:1:1101:9462:15314 2:N:0:ATGCGCAG+AAGGAGTA
CAATCTTGCGACCGTACTCCCCAGGTGGGACACTTATCACTTTCGCTTAGTCACTGAGATAAATCCCAACAACTAGTGTCCATCGTTTACGGCGTGGACTACCAGGGTATCTAATCCTGTTCGCTCCCCACGCTTTCGTCCATGAGCGTCAGTATATACGTAGTAGACTGCCTTCGCAATCGGTATTCTGTGTAATCTCTATGCATTTCACCGCTACACTACCCATTCTATCTACTTCCTTCTAACTCAAGTCAACCAGTATCAAAGGCATTTCCATAGTT
+
GGCFEGGGGGGGGGGGGFFGGGGGGFEFGGG@FGGGGGGGGGGGGGGGGFGGGGGGGGGGFGGGGGGGGGGGGGGGF9FFGFGGGGGFEGCCCCGEGGGFFDFGGGDGGGGGFC;EAFGGGGFDCEGGGGGGGGDGGGGGGDFCE8DCEEGGG7CGFDF7@FCEFGGGGGGGGFGGGDCAAFCCCGEDC7EGGCF<E6FGFFFG*==::@FFGFFFG=8C;F(.CG37)8@8:CCFFF@6?)7<EF3@F(47))69<<7<<9<)))..4()..5@)*),6<
@M02352:288:000000000-CKWC8:1:1101:2100:15318 2:N:0:ATGCGCAG+AAGGAGTA
CATTCTTGCGAACGTACTCCCCAGGTGGGATACTTATCACTTTCGCTTAGCCACTCAGACCGAAGTCCGAACAGCTAGTGACCATCGTTTACGGCGTGGACTACCAGGGTATCTAATCCTGTTCGCTCCCCACGCTTTCGTCCATCAGTGTCAGTACATTATTAGTAATCTGCCTTCGCAATTGGTATTCTATGTAATATCTATGCATTTCACCGCTACACTACATATTCTAACTACTTCATAATGACTCAAGATAACCAGTATCAAAGGCAATTCTACAA
+
GGGFFGGGFGCFGGGFGFGGFGGGGGCFGGGGGGGGGGGGGGGGDGGGGFGGFFEFF?FGGGGGGGGGGFEGGCGGGGGGGGGGGGEFGGGGGGGGGGGGGGGGFGGGGGFGGGGGGDFGGGGGGGGFEGGGDGEFEGFGGGGGGCFCGGGFGFFGGGGGGGFDGGG9FAFCFGGGGGG>>DG?FFGGGGGGFFFC<FFFFGFG?F8FGGFGGF@EGBF@@F;A8C3C?F=FFFEC4>E3CE3?EEC3?>)/;4<?>??2(6-6A49<)31(1374@A)))
@M02352:288:000000000-CKWC8:1:1101:12747:15332 2:N:0:ATGCGCAG+AAGGAGTA
TAATCTTGCGACCGTACTCCCCAGGCGGAATGCTTAATCCGTTAGGTGTGACACCAAAGGGCAAGCCCCCTGACGTCTGGCATTCATCGTTTACGGTGTGGACTACCAGGGTATCTAATCCTGTTTGCTCCCCACACTTTCGTACCTCAGCGTCAGTATCGAGCCAGTGAGCCGCCTTCGCCACTGGTGTTCCTCCAAATATCTACGAATTTCACCTCTACACTTGGAATTCCACTCACCTCTCTAGAACTCTAGACTGATAGTTTAAAAGGCAGTTCCAG
+
G9<EGGGGGGGEEGCFGGGCCFF:CFGCGGFGGGGGGGGGGGGGGGGGGFFGGGGGGCGFGGGGGGFGGGGGGGGGGGGFGGGGGGGGGFFFGGGGGGGGGGGGGFGDGD@F@FGFFGFAFGGGGGGFFGFCFGGGG8@=DGGFGDDFGGF>C>CEC@FFEFGGGGGGGGGFCCGGGGGFFCEECC8A6;*1=?FFFFFG6CACEF3*;CFGF7CA+8;EEFFFGFEGEAF?FFDF722?<6<2)).:)56<AA6FBBFD)46<A9>A2>)23834BF>A-
@M02352:288:000000000-CKWC8:1:1101:11129:15334 2:N:0:ATGCGCAG+GAGGAGTA
TAATCTTGCGACCGTACTCCCCAGGCGGAATGCTTAATCCGTTAGGTGTGACACCAACAAGCATGCTTGCTGACGTCTGGCATTCATCGTTTACGGTGTGGACTACCAGGGTATCTAATCCTGTTTGCTCCCCACACTTTCGCACCTCAGCGTCAGTATCGAGCCAGTGAGCCGCCTTCGCCACTGGTGTTCCTCCGAATATCTACGAATTTCACCTCTACACTCGGAATTCCACTCACCTCCCTCGAACTCAAGACCAGGAGTTTATAAGGCAGTTCCAG
+
BFGGFGGGGGGGGGGDECG<FGGEGGDEGGGCFGGGG<FGGGFEGGGGGGGGGGGGGEGGGGGFGGGGGGGGGGGGGFGGGGGGGGCGFGGGGGGGFGECFGGGGGGGG>FFGGGGGGGGGGGGGGGGGG=DGFGGGGGGGDGGGGGGG??EEEGGFFEF8FGGGGGGGGFCGEDDDDG?4C>EDGGG6CCFGFA2@FFDFCC7CFF<5*)3CFCFGFFAEF@+*9;3;:FFB7A90332<?00(436:(,45?D7:?FFFBF:?<:A262,8?B78>2:-
@M02352:288:000000000-CKWC8:1:1101:19154:15368 2:N:0:ATGCGCAG+AAGGAGTA
CATTCTTGCGAACGTACTCCCCAGGTGGGTCACTTATCACTTTCTCTTAGCCACTCAGACCGAAGTCCGAACAGCTAGTGACCATCGTTTACGGCGTGGACTACCAGGGTATCTACTCCTGTTCGCTCCCCACGCTTTCGTCCATCAGTGTCAATATATTCTTAGTGATCTGCCTTCGCAATCGGTATTCTATGTAATAACTATGCATTTCACCGCTCCATTACCTATTCTAACCACTTCACCATAATTCAAGATAACCAGTACCAATCGCAATTCTACAT
+
FFFCEGGGGGE:@FFFGGGFGEGGCE8DB6,6EFGGF,CFGFFG,CFFFGGGGGEGE@CF<+:C+?<FE:FFFFGGGGFD,FFEGGGGGGGGEGG+FFEEGDEFFEF>:FGGGGG9E?FGDGGFGGGGGGG8F+@FGFGGGEECGF,=5>EFCCGCCGF9,EFFGGGGFFFFFGGG>@CB4CF>DC7EGFE9+*=*1B++1=@C4=A8BEFFCF@EG),()3<A+21>EF+++9?@6@FF?3)7=7@?E6??)),*42?)(.4)))4,(41,(3/)144).
@M02352:288:000000000-CKWC8:1:1101:20734:15381 2:N:0:ATGCGCAG+AAGGAGTA
CATTCTTGCGAACGTACTCCCCAGGTGGGTCACTTATCACTTTCGCTTAGCCACTCAGACCGAAGTCCGAACAGCTAGTGACCATCGTTTACGGCGTGGACTACCAGGGTATCTAATCCTGTTCGCTCCCCACGCTTTCGTCCATCAGTGTCAGTTGATTATTAGTAATCTGCCTTCGCAATTGGTATTCTATGTAATATCTATGCATTTCACCGCTACACTACATATTCTAACTACTTCATAATAACTCAAGATAACCAGTATCAAAGGCCATTTTACGG
+
GGGGFGGFGGGGGGGGGGGGGGGGGGFFGGGGGGGGFAAFGGGG7FEFFEFFGGGGGFFGGGGG@=FFEEEGGGGFFFGGFGDFGGGGGGGGDF7CGDGGGGGGGF<+:BBEFGGDCFCGCGGGGGGGCBE8FG>:EEGG@EGCGFE?CEEFG7FCDDFFGGGGCFFGGFGGGCGGG?*9@CFGCFFFFFE:C<FFCF>FFGFCCFFFGFAGF825ED>81:;AD:5+.+1;7FC3=E3?E56CFF);)))558>6>2?<0<44<):<403(40@AFD<:0
@M02352:288:000000000-CKWC8:1:1101:21259:15419 2:N:0:ATGCGCAG+AAGGAGTA
CATTCTTGCGAACGTACTCCCCAGGTGGGTCACTTATCACTTTCGCTTAGCCACTCAAACCGAAATTCGAACAGCTAGTGACCATCGTTTACGGCGTGGACTACCAGGGTATCTAATCCTGTTCGCTCCCCCCGCTTTCGTCCATCAGTGTCAGTATATTATTAGTAATCTGCCTTCGCAATTGGTATTCTATGTAATATCTATGCATTTCACCGCTACACTACATATTCTAACTACTTCCTAATAACTCAATATAACCAGTATCAAAGCCAATTCTACAT
+
GGGGGGGGGGGGGCFGGGGGGDGGGG8DFGGGGGGGGGGGGGGGEGFGCFGGGGGGGGGGGGGGGGGGGGFGDCFGGGGGGGGGGGGGGGGGGCGGGGEGGGGGGGFGGGGGGGG9EFGGCFFGEG:D>DG+FCD@EGGEGGGEFGG6C9DAGGAE7DADFGGGAGCFGFGGGGGGGGGFFGGFGF7FFGGGGCFCCFF@8CAC7FFGGGFGGF0>C>BE3;3ACFCG?6C+88;>8<E))9?)9?77<<<:)6>FFA?28<2<A<<9)(.(42*69:92)
@M02352:288:000000000-CKWC8:1:1101:24615:15421 2:N:0:ATGCGCAG+AAGGAGTA
TAATCTTGCGACCGTACTCCCCAGGCGGAATGCTTAATCCGTTAGGTGTGTCACCGAACAGTATACTGCCCGACGACTGGCATTCATCGTTTACGGTGTGGACTACCAGGGTATCTAATCCTGTTTGCTCCCCACACTTTCGTACCTCAGCGTCAGTATCGAGCCAGTGAGCCGCCTTCGCCACTGGTGTTCCTCCAAATATCTACGAATTTCACCCCTACACTTGGAATTCCACTCACCTCTCTCGAACTCTAGACTGATAGTTTTGCAGGCAGTTCCAT
+
EFGGGGGGGGGFGGGGGGGGGGGGGGGGGGGGGGGGGGGGGGGGGGGGGGGGGGGGGGGGGGGGGGGFGGGGGCGGGEGCGGGGGFGGGGGGGGGGGGGGGGFFG<FGG:FGGGEGGGGFFFAG9FGGGGGDGCEEGGGGGGGGGGGGGGGGGGGGGGGF>7@CCCFCFGCGG>DGD<FFAG8CF?FFDFGGG3@@@A6CFFFGCFF<CF);FFCA*8=1;;?B>7:74FFF**6.81212:21221???<9AA)64<@:AA2>AF>:).2,(4.,9-6))
@M02352:288:000000000-CKWC8:1:1101:21685:15482 2:N:0:ATGCGCAG+AAGGAGTA
TAATCTTGCGACCGTACTCCCCAGGCGGAATGCTTAATCCGTTAGGTGTGACACCGAAGGGCAAGCCCCCCGACGTCTGGCATTCATCGTTTACGGTGTGGACTACCAGGGTATCTAATCCTGTTTGCTCCCCACACTTTCGTACCTCAGCGTCAGTATCGAGCCAGTGAGCCGCCTTCGCCACTGGTGTTCCTCCAAATATCTACGAATTTCACCTCTACACTTGGAATTCCACTCACCTCTCTCAAACTCTAGACTGATAGTTTTGGAGGCAGTTCCAG
+
GGGGGGGGGEEFCCFFGGGGGGGDGGGGGGGGGGGGGGGDGGGGGGGGGGGGGGGEGGGGGFGFFGGGDEGGGGGEFGGGGGGGGGCGFFGGGGGGGFEGCGFFGGGGGGGFGGGGGGDGGDDFFGGGGGGGGGGGGGGGGGGGGGGDGGGGGCEGGD,;BFECGFGGCFECF=<CCDGFDGGGG66+*=8DG?F13A2CF7@@?FA*9A:C7?B?+54>BF:9FGD4:F6@F645::?:><DFBF))-<<4).46<>/82<>6<<A09?0:::;4=A9).
@M02352:288:000000000-CKWC8:1:1101:20499:15516 2:N:0:ATGCGCAG+AAGGAGTA
CATCCTTGCGAACGTACTCCCCAGGTGGGATACTTATCACTTTCGCTTAGTCACTGAGCTTACGCCCAACAACTAGTATCCATCGTTTACGGCGTGGACTACCAGGGTATCTAATCCTGTTCGCTCCCCACGCTTTCGTCCATTAGCGTCAGTTGTCAGTTAGTAGACTGCCTTCGCAATCGGTATTCTATGTAATATCTAAGCATTTCACCGCTACACTACATATTCTATCTACTTCACTAAAACTCAAGACAACCAGTATCAAAGGCAGTTCAACAGTT
+
G9EFCFGGGDCGGGGGGFGGGGGGGDEFGGGGGGGFFGGGGGGGGGGGGGFGGGGGGGGGGGGGGEGGGGGGGGDGGGGGGGGCFFGEGGECGGGGGGFGGGGGGGGGGGGGFGGGGFGGFG@FGGGGGFG:FFEFGGGGGEGGGGFGGCC6EGGGCCFGGGGGGG;FGGGDCGGGGGGFFGEGDFGGGFGGGF=<48CFFFFGFF@=FGCFGFFDEF@C4A;67D?>EFFFCFCF?EC@E?35<<;=EE@AB??FB?:>5>.:>45(8?1?2A*)92(.:
@M02352:288:000000000-CKWC8:1:1101:13427:15526 2:N:0:ATGCGCAG+AAGGAGTA
TAATCTTGCGACCGTACTCCCCAGGCGGTCTACTTAACGCGTTAGCTCCGAAAGCCACGGCTCAAGGCCACAACCTCCAAGTAGACATCGTTTACGGCGTGGACTACCAGGGTATCTAATCCTGTTTGCTCCCCACGCTTTCGCATCTGAGTGTCAGTGTCTGTCCAGGGGGCCGCCTTCGCCACTGGTATTCCTTCAGATCTCTACGCATTTCACCGCTACACCTGAAATTCTACCCCCCTCTACAGCACTCTAGTTCACCAGTTTCAAATCCCGTTCC
+
GGFGGGGGGGGGGGGGGGFGGGGGGGGCFGGGGGGGFGGGGGGGCFGGGGGGGGFGEFGGGGGFGGGGGGGGGGGGGGG8FGGGGGFEGGGGGGGGGGG@CFFFG8FGGFGGGGGGGCAFGGGGGGGGGGGGFGGG7@EGGFGDEEGGC,,EEF@DEG9EGFGGG@FGGFCGGG3CGG:F:DEGDGG=CEFGGFFEE?FC?4=FAFFC3*8*:9<FG>>>>B4?*5(259@46B)5<6?>>FB?ABA)241332)06</)442845AA>A:<)()-04<F
@M02352:288:000000000-CKWC8:1:1101:25499:15555 2:N:0:ATGCGCAG+AAGGAGTA
CATTCTTGCGACCGTACTCCCCAGGCGGAATGCTTAATCCGTTAGGTGTGACACCGAAGGGCAAGCCCCCCGACGTCTGGCATTCATCGTTTACGGTGTGGACTACCAGGGTATCTAATCCTGTTCGCTACCTACGCTTTCGTCCATCAGCGTCAATATATTGTTAGTGATCTGCCTTCGCAATCGGTATTCTATGTAATCTCTGAGCATTTCACCGCTACACTACATATTCTAACCACTTCACAATAACTCAAGACTAACAGTTTCAAAGGCAGTTCAA
+
AAF<<<E<C@FC:FFGGGDGGCG,C,++8@F@EFFGFCFDBFEFGGFEF@CEGFCEDEC:=FFF7<=FCFFGGFEGGGG<FDCFGG9E=BFCDFGEFD:FFFGGG?EC@CC8DEGGG9<:EAFFF97BECCGG<:+@CCFAEGGC:FC<EE7>A8:D9F,DD@C99,D2,?,?9:;8DGAB?=EG5*=8CF=DCF<?A8@:71CE666:CFCCC6A5=7B>F?=<F0>>FF=@F)9()4:>2))-..64)6>2(,*../4:3)5)64)-62((47,*5)6
@M02352:288:000000000-CKWC8:1:1101:7049:15573 2:N:0:ATGCGCAG+AAGGAGTA
TAATCTTGCGACCGTACTCCCCAGGCGGAATGCTTAATCCGTTAGGTGTGACACCAACAAGCATGCTTGCTGACGTCTGGCATTCATCGTTTACGGTGTGGACTACCAGGGTATCTAATCCTGTTTGCTCCCCACACTTTCGCACCTCAGCGTCAGTATCGAGCCAGTGAGCCGCCTTCGCCACTGGTGTTCCTCCGAATATCTACGATTTTCACCTCTACACTCGGAATTCCACTACCCTCTCTCGAACTCAGCACCAGGATTTTATAAGGCAGTTCCAG
+
FFEGGGGGGGGECCEGGFGGGGGGGFFFGGG?FGGGDFGCECAGGG@FFFCFGGFFEG@CFGFCD@FF<FEFGF@4CFCGGGGFGGGFGGGFGCCF,?FFEAAE<FECFCE==FFCFAF:FGFCGFEEEFFGGFGCEG,=CEEGEEEFD8<C8;CEC9BC+DDECCFD@F9EFDCGGDGAB>GGG6C>CEGGG*1555;DFGFFC6)8*:5+1;7A>=73CF81>:(),09B?=B)(.4:2?(.83:2,,,4-))918<3?()-4<<44225:(7.=<A9-
@M02352:288:000000000-CKWC8:1:1101:23952:15596 2:N:0:ATGCGCAG+AAGGAGTA
TAACCTTGCGGCCGTACTCCCCAGGCGGTCTACTTATCGCGTTAGCTTCGCTACTCACGGCTTAAATCCACAAACAGCTAGTAGACAGCGTTTACGGTGTGGACTACCAGGGTATCTAATCCTGTTCGCTACCCACACTTTCGCACATGAGCGTCAGTTACTGACCAGGGAGTCGCCTTCGCCACTGATGTTCCTCCAGATATCTACGCATTTCACCGCTACACCTCGAATTCCACTCCCCTCTCCAAAACTCTATCCTGCCAGTTCTAAATGCAATCCC
+
GGGGFGGGGFGGCCFGFGGGGGFFGGEGEGGFGGGGGGGDGGGCFFGGGCGGGGDGGGGG+C:FGADGGFG<EAEGFGGCFGFGFGGGGFEGGFG>:E@FGFCGGCGGGFGGGGGGF;?FGGGCGGGGGGEGGGCFEGGGGGDGGGGGG,5EECEC5EFCGGF9DFFF>CEGGGDDGGGF4DC58CFGFEFC@E;>DFF7=FFGE+;FD=>DFFFFF:;>2DFFGG(*-0?;F@2<B?FFB<FFBFF?22:>B9.*.8B280)).-..45)4))=)*),5
@M02352:288:000000000-CKWC8:1:1101:10764:15602 2:N:0:ATGCGCAG+AAGGAGTA
CACACTTGCGTGCGTACTCCCCAGGCGGAACACTTAACGCGTTGGCTACGGCACTGCTCGGGTCGATCCAAGCAACGCCTAGTGTTCATCGTTTACAGCTAAGACTACAGGGGTATCTAATCTCTTTCGCTACCCTAGCTTTCGTCCCTGAGTGTCAGTTACGGCCCAGTTGAGCGCCTTCGCCACTGGTGTTCTTCCCAATATCTACGCATTTCACCCCTACACTGGGACTTCCCTCAACCCCTACCGTCCTCTCGCTCTCCAGTTCCCACCGCTCCTCA
+
FFCEFFFEGGFFGGGGGGGGGGFCFGGE7CF8FGGA<DGGGGGGGC8FFEEEGGGGGCGCFFGFEGD,B<EBFGG<FCEE7E,CB<FFFGFF8DFG<CFG9E8FFGCFGGGG7:CBEGFEGG,EGFGGCCCGGGGFFFGGGGGDF@ECFC:?FF,3DFGF@;:EGGDE>,;;;8DGDGD;=85:7EG6*=8FG?64<FF>40675+@FDC>DG=<?FF((().)9*)*(.)>FF<?>:(441(233(.34((4:))--5(-)4)4:))).41?>3,)(5()
@M02352:288:000000000-CKWC8:1:1101:11429:15630 2:N:0:ATGCGCAG+AAGGAGTA
CATTCTTGCGAACGTACTCCCCAGGTGGGTCACTTATCACTTTCGCTTCACCACTCAAACCTACGTTCGAACAGCTAGTAACCATCGTTTACGGCGTGGACTACCGGGGTATCTAATCCCGTTCGCTCCCCACGCTTTCGTCCATCAGTGTCAGTACATTGTTAGTGATCTGCCTTCGCAATCGGTCTTCTTTGTAATATCTATGCATTTCACCGCCACCCTACTTACTCTAAATACTTCACTATAATTCAAGACAACCAGTATCATTGGACATTCTACA
+
GGFGGGGGFFGGDFFGGGGFGGGGG<<F+8CFFGGGFGFFCFGEEFGF:<EFGGEFFC9FFGF,B<FFE88FFF8<F<C,CCFCFCCA,BE9,,@+CE=:F@FCF+6@++4B?FE,;,9?+3,3>+3@+>7FF7FF+@D8B+@EG;6+EDFAD,@:33FC,@;3EF;>BA;BGGGFFDD**;,*;E*=,,5+4>B85C88:+=@8+=CF++++26:*06((:(.227+7A;++375))6A4))5<5><AAF2)).714541.6)<A).),,)82*.*62)
@M02352:288:000000000-CKWC8:1:1101:5059:15644 2:N:0:ATGCGCAG+CAGGAGTA
TAATCTTGCGATCGTACTCCCCAGGCGGAATGCTTATTCCGTTAGCTGTGGCACCGAATAGCATGCTCCCCGCCGACTTGAACTTATCGTTTACGCGGTGGACTACCAGGGTATCTAATCCTGTGTGTGCTCCACACTTTCGCACCCCTCCGTCAGTATCCAACCCGTGAGACCCCTTCTCCCCTGTTGTTTCTCCACATATCTACACATTTCACACCTCTACCCATAGTTCCCCTCTCCCCTCTCTAACACTAAAGCCTGCACTTACCAGCTCCTTCCA
+
,=F,CFGAEF+-CFFGGGGGGGGEFGGGGDGGGGGA,C6CFFGGG,CF59,CFD,CFG76EF9,C=5,CF,6+++++++,,9,,,,<,9:,B+,44++8F++,,4,,,,+33,A,@,,,,67,A,C,,,C33DDFGG88E,+@++>3@+**@6@4*7,@3,,,,6*14>FC,27D**2**9:8?**0,1=**+)1))))2AF6@)++**++3:+/++:(3)/9;72,*)1***18(212(.-3?B:)...)5)(()))).(,(().)).))(.)92*),)
@M02352:288:000000000-CKWC8:1:1101:10415:15663 2:N:0:ATGCGCAG+AAGGAGTA
TAACCTTGCGGCCGTACTCCCCAGGCGGTCAACTTAGTGCGTTAGCTGCGCCACCCACGACTCAAGGTCACAGACGGCTAGTTGACATCGTTTACGGCGTGGACTACCAGGGTATCTAATCCTGTTTGCTCCCCACGCTTTCGTGCCTCAGTGTCAGTATTTGTCCAGGTAGCCGCCTTCGCCACTGATGTTCCTTCCAATCTCTACGCATTTCACCGCTACACTGGAAATTCCACTACCCTCTACAATACTCTAGTTTGCCAGTTCAAAATGCAGTTCC
+
GGGGGGGGGGGGGGGGGGGGGEGGFGGGGGGGGFGGFGFGGGGEGGGGGGGGGGGGGGGGGGGGGGGGGGGGGGGGGGGGGGGFFGGGGGGGGGGGGGGCGGFGGGFGGGGGCFGCGGFFGFGGGGGGGGGFGGGGGDGGGGGGGGGGGGFGGGGGGCFCFGGGFC;FGGFGFGDGGGGA4CEGGGGCC7CFG?FFEFACFGFGFFFGGGADGFFFFE>>FF<FGC:<(9FFFFFB>?FFF?B72:A2<BFFFF4*6A?4>AF77<24>F7<A2@<FAA>
@M02352:288:000000000-CKWC8:1:1101:14283:15677 2:N:0:ATGCGCAG+AAGGAGTA
CATTCTTGCGAACGTACTCCCCAGGTGGGTCACTTATCACTTTCGCTTAGCCACTCAAACCGAAATTCGAACAGCTAGTGACCATCGTTTACGGCGTGGACTACCAGGGTATCTAATCCTGTTCGCTCCCCACGCTTTCGTCCATCAGTGTCAGTATATTATTAGTAATCTGCCTTCGCAATTGGTATTCTATGTAATATCTATGCATTTCACCGCTACACTACATATTCTAACTACTTCATAATAACTCAAGATAACCAGTATCAAAGGCAATTCTAAAA
+
GCFGFFGGFGGGGGGDF?FFGGGGGGFGGCFGGGGGGDGGGGGGGGGGGGGGGGDFGFGGGGGGGGGGGGGGGGGGGGGGGFGGGGGFGGGGGDGFGGGGGGGGGGGGGGGGGGGCGFGGGGGGGGGGGGGGGGGGGGGG@EEEDECFGGGGGGG77ECFFGGGGGGGGGGGGGGGGG>AEGGFF:7DEFGFGCFFA>AFFGFGFFFGFGFGGFFFG:BF@6=FCGFGFFFFFA36@<ECFF666<EF<);;E3)8CFF3(.5-6<FF4<?(3:FB?2)))
@M02352:288:000000000-CKWC8:1:1101:12979:15692 2:N:0:ATGCGCAG+AAGGAGTA
CATTCTTGCGAACGTACTCCCCAGGTGGGTCACTTATCACTTTCGCTTAGCCACTCAAACCGAAGTCCGAACAGCTAGTGACCATCGTTTACGGCGTGGACTACCAGGGTATCTAATCCTGTTCGCTCCCCACGCTTTCGTCCATCAGTGTCAGTATATTATTAGTAATCTGCCTTCGCAATTGGTATTCTATGTAATATCTATGCATTTCACCGCTACACTACATATTCTAACTACTTCATAATAACTCAAGACAACCAGTATCAAAGGCAATTCTACAG
+
GDFCFFGGGGGGFFCFEGGGGGGGGGGGGGGGGGGFFGGGGGGDEGGG:FGGFGFGFGGGGGGGGGGGGGGGEGGGGGGGGGGGGGGGGGGGGGGGGGGG8FGGGGGGGGFGGGGFDFGGFFGFGG>DEGGGGGGGGGGGFGGGGGGFE;;FGGFGFGGGFGGGGGGGGGGGGGGGGGGDBGGGGGGGGGG@2:FFEFF78CFGFFFFGGFG7;=DEBB@FAE4;CCCEFAAFFFEF9?45?C?<EE<4)/43)(9<?BBFABABFFFFF:?B??2=<DB)
@M02352:288:000000000-CKWC8:1:1101:28293:15693 2:N:0:ATGCGCAG+AAGGAGTA
CATTCTTGCGAACGTACTCCCCAGGTGGGTCACTTATCACTTTCGCTTAGCCACTCAAACCGAAATTCGAACAGCTAGTGACCATCGTTTACGGCGTGGACTACCAGGGTATCTAATCCTGTTCGCTCCCCACGCTTTCGTCCATCAGTGTCAGTATATTATTAGTAATCTGCCTTCGCAATTGGTATTCTATGTAATATCTATGCATTTCACCGCTACACTACATATTCTAAATACTTCATAATAACTCAAGATAACCAGTATCAAAGGCAATTCTACAT
+
GFGGFGGGGGGGGGGFGGFGGGGGGGFEGGGGGGGGGGGGGGGGEGGGBFGGGGGFFGGFFGGDGFGCEGGGGGGG9FFGGGGGGGGGGGGGG7F@GGGGGGGGGGGGGGGGABFF;FFEAFGGFGDFEFEFGEC7BFDED>EGGG8FGAEGGGGFEC,,@FFGCGCFGGGCGGGDGDC*@DGG4C7DGGEGG4FECFCC++:+*48C@CB8+864/:(>BFFFFGFGE7CF7+//)9<6)6?/9CCE<33@@336?<)41>)-69<)-26<<7BBF2).)
@M02352:288:000000000-CKWC8:1:1101:19264:15719 2:N:0:ATGCGCAG+AAGGAGTA
CAGCCTTGCGACCATACTCCCCAGGCGGAGCACTTAACACTTTCGCTACGTCCGAGAAGATGTGGAAGTCCCCTCGAACTAGTGCTCATCGTTTACAGCTAGGACTACCGGGGTATCTAATCCCGTTCGCTACCCTAGCTTTCGTACCTCAGCGTCAGAAGAGACCCAGTAAGCCGCCTTCGCCACCGGTGTTCCTCACAATATCAACGCATTTCACCGCTCCACTGTGAGTTCCGCTTACCCCTGTCTCCCTCAAGCCTTGTGGTTTGAAATGCAGTTC
+
GGGGGGGGGGGGGGFGGGGGGGCFFGGGGGGGGGGGGGGGGGGGGGGGGGFGGGGGGGGGGFGFGGAFGGGGG@CFDFGFGGGGGCFGGGGGGGGGGGGGGGGGGGGFGDGGGGGFGFGGGGFGGGGGGGGGGGGGGGGGGGGDFFGGFGGG?@EE*@AF@FFFGGGGGGGGGGGGGGGFFGGEDEG=EEEGGFFFFFFGFF4:7:6C5EFGG=AFGF?BBEFFFFF:)*1==F:0(4:6080:((536><?:?:F>3;?FFF)(,-432))646)*6)-
@M02352:288:000000000-CKWC8:1:1101:23764:15725 2:N:0:ATGCGCCG+CAGGAGTA
CACCGTTGCCAGCGTACTCCCCAGGTGGTTAACTTAATACTTTCGCTTTGGCACTCATCTTCAAGTAGACCAGCACCGTGTTAACATCGTTTTCGGCGTGGACTAACGGGGTATCTAATCCCGTTTGCCACCCCCCCTTTTGTCTACCAGTGTCAATAATTTCTTCGTTAGCTCCCCTCGCACTTTGTTTTTCATGTTATTTCTTCGTCTTTCACCGCCACCCCACATATTCCCCCTACCTCCAATATCTACACGACCTACAGTATCAAAGCAAGTTCCA
+
AFF,8EFGG<-;6@BCFFGGGG8C@6;C8,<6FEGGFF9EEFFAFGGF7E,EEF@8@,9E<,,E<,5,,<,9,9:,6:,4CF<FFAE54FEF,A4>+@47:+:,,,B+4CE@+A,,,,,,44+EA,+,,,88B+=+@+,@,,6,,,,5,>,25@::,,@B9=F,B;5D4**@,,03*47*3**4*,25,4=**1+**+4++4+1*+)**20:+19;*)((()(.2)(*.++317(40(4(.)((,6,.)))--((.(4)),,).)--44-.(,())/.6)
@M02352:288:000000000-CKWC8:1:1101:15264:15743 2:N:0:ATGCGCAG+AAGGAGTA
CATTCTTGCGAACGTACTCCCCAGGTGGGTCACTTATCACTTTCGCTTAGCCACTCAAACCGAAGTCCGAACAGCTAGTGACCATCGTTTACGGCGTGGACTACCAGGGTATCTAATCCTGTTCGCTCCCCACGCTTTCGTCCATCAGTGTCAGTATATTATTAGTAATCTGCCTTCGCAATTGGTATTCTATGTAATATCTATGCATTTCACCGCTACACTACATATTCTAACTACTTCATAATAACTCAAGATAACCAGTATCAAAGGAAATTCTACAA
+
GFGGGGGGGGEGG>FFFGFFGGGGFGFF@FGFEFGGGGGGGGGAECEFGEGGGGFFGGGGGEDGGGGGGEGGGCFGGGGGFGGGGGGGGGGGDECEFGGGGGGFFGFGGGGGGGGGGGGGGGFGGFGFGCEFGGGGGGGGGGGGGGGGFGFGGGGGDFAEGGGFFGGGGGGGGGGGF9DBECGGGGGGGGGGGFFFEFFGFGFGCF@DGGCFCF=AG;>FFFFF;7):?768@9CEFEE?EFCCCCF@EEFE<@<FE<?B094<).<<)(,.(.94@:2:)
@M02352:288:000000000-CKWC8:1:1101:22807:15762 2:N:0:ATGCGCAG+AAGGAGTA
TAATCTTGCGACCGTACTCCCCAGGCGGAATGCTTAATCCGTTAGGTGTGTCACCGAACAGTATACTGCCCGACGACTGGCATTCATCGTTTACGGTGTGGACTACCAGGGTATCTAATCCTGTTTGCTCCCCACACTTTCGTACCTCAGCGTCAGTATCGAGCCAGTGAGCCGCCTTCGCCACTGGTGTTCCTCCAAATATCTACGAATTTCACCTCCACACTTGGAATTCCACTCACCTCTCTCGAACTCTAGCCTGATAGTTTTGGAGGCAGTTCCAG
+
FGEFGGGGGGGGGGCFGGGGGGG@EG7CGGGFFGFGGGGGGGGGGGGGGGGGGGGGDGGGGGGGGGGFGGGFGGGGGGC8EFDGGGGGGGGGGGGGEFGGGGGGGGCFGGGFGGGGFFGFGGGGEGFFGGGGGGGGGGCEFGGCEGGGG??GGC8*@ECGC*:*>>FFFGFFGCDDDGF>EGEG6<?;:;CGGFF@D4ACFGFGEA55;CFC777=+)(/6)3;*0.6)9@BF*420:?(3<?BB<2,3?<>5:)*3<FF92)6)643-:?::(8:F)6<)
@M02352:288:000000000-CKWC8:1:1101:5352:15765 2:N:0:ATGCGCAG+AAGGAGTA
CATTCTTGCGAACGTACTCCCCAGGTGGGTCACTTATCACTTTCGCTTAGCCACTCAAACCGAAATTCGAACAGCTAGTGACCATCGTTTACGGCGTGGACTACCAGGGTATCTAATCCTGTTTGCTCCCCACACTTTCGCACCTCAGCGTCAGTATCGAGCCAGTGAGCCGCCTTCGCCACTGGTGTTCCTCCGAATATCTACGAATTTCACCCCTACCCTCGGAATTCCACTCACCTCCCCCGAACTCAAGACCAGGCGTTTAAAAGGCCGTTCCAGGG
+
GFGGGGGGGG@EGGGGGCFCGGGGGGGGGGGEFGGGGGGGGGGGGGGGEGGGGGCGGGGGGGGGGGGGGGGGGGGGGFGGGGGGGGGGGGGGEGGGGGGGGGGGGGGEGGGGGGFAECFGGGGGFCG9DFEGD7FGGGGGGCGCDFEFGGGGGGGAF9F++@CCFFCFCGB*1=DGG9D448,=D?C=EFF7C>?@?A>FA:@C=:FDG7;CDF()38132*,)73(9:*=49*((.(.23,,,-09((.),)).>?FF(3(2(,))6<::2(4:15<)32
@M02352:288:000000000-CKWC8:1:1101:5403:15771 2:N:0:ATGCGCAG+AAGGAGTA
CATTCTTGCGAACGTACTCCCCAGGTGGTTTACTTATCGGTTTCCCTTGGACACCCAACTCTAAGAGCCGAATATCAAGTAAACTTCGTTTAGGGCGTGGACTACCAGGGTATCTAATCCTGTTCGCTCCCCACGCTTTCGTGCCTCAGTGTCAACACAGGGCCAGTATGCTGCCTTCGCAATCGTTGTTCTATGGCATATCCACGCATTTCTCCGCTACTTGCCACATCCCGCATACCACCACCTAATTCCAGCCCAACCATATCAAAGGCCATTCCAT
+
GG,6,CFGG++@FCFGGGGGGGGGGGGG6,EDFGFGCFG@FGGGCFG9,CCFGG,FF76FFF,C,,5,,6@+6,,C,6,:FC<F,EG7E<,4?,,:+8+@+?9FG,BE77BB,594@EE;EE?EC+@+444C,F+C@C83+66=38@816,,7,3,48:,,@8EC<:;9,,,5E;2=CF*031=914D552BC4+42;A*+++18)0/1=8++178=)61):1+874*6).8):((()().((-(.())))))),.415((()).)))).(4((/)0-))
@M02352:288:000000000-CKWC8:1:1101:3734:15786 2:N:0:ATGCGCAG+AAGGAGTA
CACTCTTGCGACCGTACTCCCCAGGCGGAATGCTTAATGCGTTAGGTGTGGCACCAACAAGCATGCTGGCTGACGCCTGGCGCTCTTCGTTTTCGCTGCGGACTATCCGGGTGTCTATTCCTCTTTGTTATCCACACTTTCGCACGCCCGAGCCAGTATCGAGCCCGTGTGCCGCCCTCGCCCCTGGGGTTCCTCCGCATATCTCCGAATTTCACCCCGCCACTACGAATTCCACTCACCTCTCTCCACCTCTAAACCACGAGTTTTATAGGCCGTTCCAG
+
GG,,,;FFFC+@@FGGEGGGGGGCF,6CFEGGGGGCE,,988@6@4CFGG,CFFG8F,6,9,:?,,B,,B<,,,8,+4,+9++84+9,9:,B+,6+8@+C@++>,,,,++@++C8@;,3;67,C3F,,,6,@B,,5C6,@,::+3*3***11*44,2,7,*66*4F*=E,192*25))*285/:*****21**)/(-)095>=:)*))**)2**-9*8(3()4)**(*.00***.-8:.4,3).47(.11,(8))921)(,((-(64))..)(,83>146)
@M02352:288:000000000-CKWC8:1:1101:9131:15806 2:N:0:ATGCGCAG+AAGGAGTA
TAATCTTGCGACCGTACTCCCCAGGCGGAATGCTTAATCCGTTAGGTGTGTCACCGAACAGTATACTGCCCGACGACTGGCATTCATCGTTTACGGTGTGGACTACCAGGGTATATAATCCTGCTTGCTCCACACACTTTCGTACCTCAGCGTCAGTATCGAGCCAGTGAGCCGCCTTCGCCACTGGTGTTCCTCCACATATCTACGAATTTCACCTCTACACTTGGAATTACACTCACCTCTCTCGAACTCTACACTGATAGTTTTGGACGCAGCTCCGG
+
9BEFFGGGGGG7FEFFGGGGFGGGG?FGDGGCGGGGF<DF+CFEGCGFFGEFGGF@@C@:,BF?E?F9<8<7FGB:CC>F?4,,5,<5EF,A75?FGF@:=<A,AF:AF+BF8D9;3@B=;D,,3?FB,CF,BDEC=DD9D+454C<=EGG+@4:@;,,7*>35@DFGD,62D19*7*;/):*4?,=C6,3;C5:(32;74C6+6A>5*:3+;75F6))/;6(+;::62?</@44)3(,(..,4))(..2(6<<)*.)*.:))-.)4((4)((()(05(((
@M02352:288:000000000-CKWC8:1:1101:11463:15806 2:N:0:ATGCGCAG+AAGGAGTA
CAACCTTGCGATCGTACTCCCCAGGTGGATCACTTAACACTTTCGCTGTGCCACTGACTGTGTATCGCCAATAGCTAGTGATCATCGTTTACGGCGTGGACTACCAGGGTATCTAATCCTGTTCGCTCCCCACGCTTTCGTCAATCAGCGTCAATCATGACTTAGTGAGCTGCCTTCGCTATCGGTGTTCTATGTCATATCTAAGCATTTCACCGCTACATGACATATTCCGCCCACTTCAATCACATTCAACAGTTCCAGTTTCAATGGCAGTTCTACAG
+
G,C<C8EFEGGGF:C@F,<CCFGE@F8CDEF<CFGGGGGFGGC9CEEFG,FFGGGGFGGGGGFGC<FFEFDGGGGAFGFGF,CEGFGGFGGGGGGBFG7:,BFCFGFC@B8FAFGDEFFGC?F<FEEF>B8,++@=C?9E8@+@;,,+6>@+=6EFGG,DFFD,5FGGG7,,:77@F5C>ECEE4AEG5:@FGFF469+=B8B8/)0:=CFGCA2;=)(3?F)):3/7<7@65>6?DF<)5.).6@<<C<>A),4*6)9)6<<624:42,32?:?96<BA)
@M02352:288:000000000-CKWC8:1:1101:21548:15815 2:N:0:ATGCGCAG+AAGGAGTA
TAATCTTGCGACCGTACTCCCCAGGCGGAATGCTTAATCCGTTAGGTGTGTCACCGAATAGTATACTACCCGACGACTGGCATTCATCGTTTACGGTGTGGACTACCAGGGTATCTAATCCTGTTTGCTCCCCACACTTTCGTACCTCAGCGTCAGTATCGAGCCAGTGAGCCGCCTTCGCCACTGGTGTTCCTCCGAATATCTACGAATTTCACCTCTACACTCGGAATTCCACTCACCTCTCTCGAACTCAAGACTAGCAGTATTAAGGGCCGTTCCAG
+
GGGGFFGGGGGCC7@FFF<FFEGGGGGGGGGFGGGGGFGGGGGGGGGGGDGGGGGDGGGGGGGGGGGGGGFEGBFDCGGGGFGFEEEFDGFGGGDFCDF@FGDGGCF,EC7EB8DFFBFGGA,ADDEGGGGGDGGGGFC9AEFGGECDFCFCEGGGC;DCEGGGGGGGGGCCGEDGGG4;BDCEF?EG6;4@FEF@@5BGFGFFEFFG*>5:779;9:@3>FDF49?C:FFF4BA2:3??<0>??B0)448AFFFF?F?:7AA<A24:<<20:(7-)(89.
@M02352:288:000000000-CKWC8:1:1101:19861:15831 2:N:0:ATGCGCAG+AAGGAGTA
CATTCTTGCGAACGTACTCCCCAGGTGGGTCACTTATCACTTTCGCTTAGCCACTCAAACCGAAGTTCGAACAGCTAGTGACCATCGTTTACGGCGTGGACTACCAGGGTATCTAATCCTGTTCGCTCCCCACGCTTTCGTCCATCAGTGTCAGTATATTATTAGTAATCTGCCTTCGCAATTGGTATTCTATGTAATATCTATGCATTTCACCGCTACACTACATATTCTAACTACTTCATAATAACTCAAGACAACCAGTATCAAAGGCAATTCTACAG
+
GGGGGGGGGGDGGEFFGGGG@FGGGGFGGGGGG9FGGGGGGGEGGGGGGGGGGFFGGGGGGGGGGGGGGGGGGGGGGGGGGGGGGGGGGGGGGGGGGGGGGGGGGGGGGGGGGGGGGGGFGGGGGGGFEGGGGGGGGGGGGEEGGGGFGFGGGGGGGGGGGGGGGGGGGGGGGGGGGGGFFDGGGGGGGGGFFEFF*BFCFGFGFFFGGGFGGFFDD:@E@FEFC>CGEFFFFBEFEEFEEFFFFCEFF<<;<A;F@?FFFDFAA>FF9?B7:?FA?AAB)
@M02352:288:000000000-CKWC8:1:1101:15718:15902 2:N:0:ATGCGCAG+AAGGAGTA
CATTCTTGCGAACGTACTCCCCAGGTGGGATACTTATTACTTTCGCTTAACCACTCAAACCTAAGTTCGAACAGCTAGTGACCATCGTTTATGGCGTGGACTACCGGGGTATCTAATCCCGTTCGCTCCCCCCGCTTTTGTCCACCAGTGCCACTACATTGTTAGTGATCTGCCTTCGCAACTGGTTTTCTATGTCATATCTATGCATTTTACCGCTACACTACATATTTTCACCACTTCACTATCATACAATATAACAAGTATCATAGACAATTTTCCCG
+
9F6EFGGGGGGGGGGFGGGGGDGGGCFF:,,;CFGGC,6CCFF,CCGG,:6CFFFCEFGDFEFFF<@F7,:<F8CF9CEF9C,,6B,A?F7,<,BF=F7BB=,4?+4:C::FFFG,9,,A>FD,+++@6DE+@+C:+3,7,33:9@,;@E,7,,54:D;,@@3,>,>,@FG,79C:9*;59*44*,,=*,>8:*=*/+=CADF@*;1=+48+;/(:=;1=3+/87+)+.+3++14)=1)/.;./6))-)6)))--94)1)()-6<B242)44.,*6*).),
@M02352:288:000000000-CKWC8:1:1101:10933:15916 2:N:0:ATGCGCAG+AAGGAGTA
CATTCTTGCGAACGTACTCCCCAGGTGGGATACTTATCACTTTCGCTTAGCCACTCAACCGCCGAGGCGGTCGAACAGCTAGTATCCATCGTTTACGGCGTGGACTACCAGGGTATCTAATCCTGTTCGCTCCCCACGCTTTCGTCCATGAGCGTCAGTACATACGTAGTAGACTGCCTTCGCAATCGGTCTTCTAAGTAATATCTATGCATTTCACCGCTACACTACTTATTCCATCTACTTCCATATGACTCAATCCAACCAGTATCAAAGGCAGTCC
+
FFGGFFGGGGGGGFFGGGGGGGGGGGGDCFFGGGGGDEEGGGFEEFEA:@FGGG8FGFG8C:FG::7FGGBFGGGGGFGGGGGFCDGGGGGGGGGGDEGGGGGGGGGGGGGGGF8FFGGFFGGGGGGFDGGGGGGGGGGGGGGGFEEGFFGGGCEGDEGEFGCCFEFGCF9ECFCCGGGFFCEDGGGEEG*:D376.AAFAD7196/**08:CF>FGF<9(79?<7>449?F4@2544:4<A22<<))6).4:<::4))4)48:<<4).446).58)4(4
@M02352:288:000000000-CKWC8:1:1101:20608:15995 2:N:0:ATGCGCAG+AAGGAGTA
CATTCTTGCGAACGTACTCCCCAGGTGGCTAACTTAACGGTTTCCCTAGGATACCTACTTAATAGCAGATACCGAGTTAGCATCGTTTAGGGCGTGGACTACCAGGGTATCTAATCCTGTTCGCTCCCCACGCTTTCGTCCATCAGTGTCAGTATATTATTAGTAATCTGCCTTCGCAATTGGTATTCTATGTAATATCTATGCATTTCACCGCTACACTACATATTCTAACTACTTCATAATAACTCAAGACAACCAGTATCAAAGGCAATTCTACAGTT
+
GFCFFEFGGGGGDE<FFFGG<@FEGF<DFGGGGFFGGGE7FGG9FE<FFGFGG?EGGGGDFGGC9<EFGCECG7CFFEEFFFGGGEGGGFDFCFGEGGDGGGGGFCD<EFFGCF;>=EEGF;=@CEFFGGG7BGGG9=@>EGDEGGCGGFGDFF8DFFEGGAACDD,EFCFEGEFD6CCDC>DFDFCFGGGGGCBECFFDFCCFCAC79CACCE95=ADC:AEFGGF7*BCAA6;CE9EFEFFFFE<>8E@8:;=A??A>E?3)1;;17(((.)/<F<:)6
@M02352:288:000000000-CKWC8:1:1101:19618:15996 2:N:0:ATGCGCAG+AAGGAGTA
TAACCTTGCGGCCGTACTCCCCAGGCGGTCAACTTAGTGCGTTAGCTGCGCCACCCACGACTCAAGGTCACAGACGGCTAGTTGACATCGTTTACGGCGTGGACTACCAGGGTATCTAATCCTGTTTGCTCCCCACGCTTTCGTGCCTCAGTGTCAGTATTTGTCCAGGTAGCCGCCTTCGCCACTGATGTTCCTTCCAATCTCTACGCATTTCACCGCTACACTGGAAATTCCACTACCCTCTACAATACTCTAGTTTGCCAGTTCAAAATGCAGTTCC
+
GGFGGGGGGGGGGG@FGGDGGGGGGGGGGGGGGGGGGGGGGGGGGGGGGGGGGGGGGGGGGGGGGGGFGGGGGGGGGGGGGGGGGGGGGDGGGGGFGGGGGGGGGGGGGGGGGGFGGGGF9EGGAFGGGGGGGGGGGGGGFGGGFEGGGGGGGGGFCFGGGGGGGG9DC>FGGGGGGGGFFGGGGGGGGFEGGFFEFFFGFDCG?@6FGGFGGFFFGE>>>E2?7*2C:?@F=B4):>?<B>?:AAA<<<?A<B<*6<4)6<277<AB<B<8))/)164>
@M02352:288:000000000-CKWC8:1:1101:18339:16034 2:N:0:ATGCGCAG+AAGGAGTA
CAGTCTTGCGACCGTACTCCCCAGGTGGGATACTTATCACTTTCGCTTAGTCACTGAGATTAAATCCCAACAACTAGTATCCATCGTTTACGGCGTGGACTACCAGGGTATCTAATCCTGTTCGCTCCCCACGCTTTCGTCCATGAGCGTCAGTATATACGTAGTAGACTGCCTTCGCAATCGGTATTCTAAGTAATCTCTATGCATTTCACCGCTACACTACTTATTCTATCTACTTCCGTATAACTCAAGTCAACCAGTATCAAAGGCAGTTCCATAGT
+
GGGGGGGGGCEFGCEFEFFGGGGGGGEEEFGGGGGGGGGGGGGGGGGGGGGGGGGGGGGGGGGGGGGGGGGGGGGGGCGGGGGFGFGFFFFFCFGGEGEDGGGFGGEGGG=FFGGGDFGFGFFCEEFGGEGGFCFGFFGGGGGGA,,=>EGG6=FGFGFFGGFGGFFFFE?CGGFFDDD?5FEDD>ADDC@CFFF48BAFFGFC>FFGGFFGGEBBEEFFFF@FGFEG?F+;FFECEFCF@;(3;<EEF<;7CDD6<:B0<))<<<<<08((,)*68><3.
@M02352:288:000000000-CKWC8:1:1101:18889:16043 2:N:0:ATGCGCAG+AAGGAGTA
TAATCTTGCGACCGTACTCCCCAGGCGGAATGCTTAATCCGTTAGGTGTGTCACCGAATAGTATACTACCCGACGACTGGCATTCATCGTTTACGGTGTGGACTACCAGGGTATCTAATCCTGTTTGCTCCCCACACTTTCGCACCTCAGCGTCAGTATCGAGCCAGTGAGCCGCCTTCGCCACTGGTGTTCCTCCGCATATCTACGAATTTCACCTCTACACTCGGAATTCCACGCACCTCTCTCGAACTCAAGACCAGGAGTTTATACGGCAGTTCCAG
+
G,EFFCFGFFEGGCFGGGGGGGEEGFEEGGG?FGGGGFGGGGGDGGGFFFGGGGGDGGGGGGGGGGGFGGGEEGGGGGGGG<BEFGFGGFFGGGDCEFEGDCGGGFGGC7CFDGFG9EGGGGDGGGGGCG8FEGGDGGGGGGEECEGFGDEEEGGGECCC@FFGGF7DEEGGCC>78CGFFG5?CG,>8FGGGEF@6.8D5CA>?CF3CG;GGFFFGFFFF?<*>7:5:F:@FFA((4;FB64(3<6?<<<DB42=3,)4(30,4<94<47(4(.4B4)6)
@M02352:288:000000000-CKWC8:1:1101:10107:16045 2:N:0:ATGCGCAG+AAGGAGTA
CATTCTTGCGAACGTACTCCCCAGGTGGTTTACTTATCGGTTTCCCTTGGACACTCAACTCTAAGAGCCGAATATCGAGTAAACATCGTTTAGGGCGTGGACTACCAGGGTATCTAATCCTGTTCGCTCCCCACGCTTTCGTGCCTCAGTGTCAATACAGGGCCAGTATGCTGCCTTCGCAATCGGTGTTCTATGGCATATCTACGCATTTCACCGCTACATGCCACATTCCGCATCCCTCAACCTGATTCAAGCCAACCCATATCCAAGGCAATTCCGCA
+
FGFGCFFFGDGGGGGGGGGGGGGGGGGG,FFGGGGGDGGGGFGGGGGCEGGGGG?FGGGGGGGG9FFCFGGF7FCGCGFFF9EFFFGGGGGFA,,<:>FGEGFGGGG?4:E=8EFC9F<EEACEBF:CFBFGGGGGEG6FEFFEGFFDFEFCCFFGGGF;DF7CCGC;FC9@;FFF7DDB>D57*9=EECDC9<+4=AAC+=FFE;)2/7:4+=>8EF1(););>*)*688A)5,((6()((420.22><<).)))(4)((-(().)6.)-((()-16(,(
@M02352:288:000000000-CKWC8:1:1101:14994:16051 2:N:0:ATGCGCAG+AAGGAGTA
CATTCTTGCGACCGTACTCCCCAGGCGGAATGCTTAATCCGTTAGGTGTGTCACCGAACAGTATACTGCCCGACGACTGGCATTCATCGTTTACGGTGTGGACTACCAGGGTATCTAATCCTGTTTGCTCCCCACACTTTCGTACCTCAGCGTCAGTATCGAGCCCGTGAGCCGCCTTCGCCACTGGTTTTTCTCCAAATATCTACGAATTTCACCCCTACAATTGGAATTCCCCTCCACCCTCTCCCACCTCACACTTCTAGTTTTGGATGCAGGTCCCG
+
GGGGFGGGGGGGGGGCFGGGGGGGGFEEGGGGGGGGGGF9@CFCG8F9EFFEDFGFGCFCFGFFFGDCCFC,=FFCFGG8FFGCEECE8FFGFGGDFG?:F9BAFFF,=7:F8BFGDFFFGG9C?F@FGG8FF8F:E89=>@F68B,8C?F68;E5,3;;***6B**>BF*8B571*8?)8<*4*,*++03*;71)9AF>12;C)+.7;*8;+370/5(-3))*:*(*6?:***(((-(.(,((((,(.((((((/(.*.).).--6(-,),32*(0).,(
@M02352:288:000000000-CKWC8:1:1101:10105:16064 2:N:0:ATGCGCAG+AAGGAGTA
CATTCTTGCGAACGTACTCCCCAGGTGGTTTACTTATCGGTTTCCCTTGTACACTCAACTCTAAGAGCCGAATATCCAGTAAACATCGTTTAGGGCGTGGACTACCAGGGTATCTAATCCTGTTCGCTCCCCACGCTTTCGTGCCTCAGTGTCAATACAGGGCCAGTATGCTGCCTTCGCAATCGGTGTTCTATGGCATATCTACGCATTTCACCGCTACATGCCACATTCCGCATACCTTAACCTGTTTTAATTCATGCAGTATCCAAGGCAGTTCCGCA
+
CF<FGGG<AFEGCEFGGGGFGG86FF8@@FFDFFFGGGDCGGFC<EEF8,,,C@C<,CFGGDG9CFA@E@@FEFEA,C,BF?<EDEGGFGGGEF,E+CF+CEFFFCG<+:E,FCFG,,5,EFFEF+FCDCCF,6@F7+8EEF=CDGF+=E=EE,,@7BDF,@8EC+8@E9DDECF?89?BD5CF>;:5C*<+=;A056*4+=1==56*9CFGGA@BE43(/+16;*)*)++3;)7(,/3).)/7).6)).(.)))1.)/-)).))-)57)-(3())*)(3(
@M02352:288:000000000-CKWC8:1:1101:5948:16092 2:N:0:ATTCGCAG+AAGTAGTA
CACTGTTGCCACCGTACTCCCCAGGCGGAATACTTAATGCGTTAGCTTCGCCACTTACTGTACAACCCCCCCAACGGCTAGTAGTCATTTTTTACGTCGTGTACTAGCGTGTTATCTCATCTTGTTTGCTCCCCACTCTTTCGCTCCGCAGCGTCAGTAGCCGACCAACTCGCCGCCTCCACCAGTGATGTTCCCTATTACTTCTCCGTACATTACTACACCACGGACTATTCTTCCCACCTCTCTACTCTTCTCTTGCATCAGCATCTACTGCCGGTCG
+
,9,,,=FFG,-6C@FGFGFGGGGD@,@C++CFGGGGGGGG+CF,BFG9,@FG:FG,C,,,6CCF,,,6,6+@F,BF+>FE@F,,<C,F55,,@,:+,4@++8BF,@,44+++,,,,8,7,,,9,7,@,@9E@+3,8,8,6E,+;+@C9@6*@*13**,,,,2*4**4,*3,6BC)):87A.>85*200>+17:.2./)++++11)++1/*)***.10*.).713*)-)()/*0*)).(-8((2)()-)).-)-6)9))0)).,)))..).))))5(),((
@M02352:288:000000000-CKWC8:1:1101:8715:16140 2:N:0:ATGCGCAG+AAGGAGTA
TAATCTTGCGACCGTACTCCCCAGGCGGAATGCTTAATCCGTTAGGTGTGTCACCGAACAGTATACTGCCCGACGACTGGCATTCATCGTTTACGGTGTGGACTACCAGGGTATCTAATCCTGTTTGCTCCCCACACTTTCGTACCTCAGCGTCAGTATCGAGCCAGTGAGCCGCCTTCGCCACTGGTGTTCCTCCAAATATCTACGAATTTCACCCCTACACTTGCAATTCCACTCACCCCTCTCGAACTCTAGACTGATAGTTTTGTAGGCAGTTCCAT
+
GFFDFGGCFGDGGDFCGEFGGEFEGFEGGGFGGFGFAC<E7CFGGGGGGGGGGGGGGGGGGGGEGGCFGGGGGGGEGGE8FFGGGGGGGFGGGGEEGGCCGGG94EFC?EGG@FDE;@FFG9CDFFGGGGGGFAFEEDEFGGGGGEGGF6,@BEEGGAFGGGGG>3FDBC9?CEGDDC6)6C8CDC65:CEGDEFDF;+>=CF7?C>3CC>>7@CF*),,6;?6>C)2)0=4@=<487>6,3:???(.8?F95))*--0))).6AAF:(6)4>7)4@>4..
@M02352:288:000000000-CKWC8:1:1101:9517:16144 2:N:0:ATGCGCAG+AAGGAGTA
CAATCTTGCGATCGTACTCCCCAGGTGGGACACTTATCACTTTCGCTTAGTCACTGAGATAAATCCCAACAACTAGTGTCCATCGTTTACGGCGTGGACTACCAGGGTATCTAATCCTGTTCGCTCCCCACGCTTTCGTCCATGAGCGTCAGTACATACGTAGTAGACTGCCTTCGCAATCGGTATTCTGTGTAATATCTATGCATTTCACCGCTACACTACACATTCTATCTACTTCCATATGACTCAAGTCAACCAGTATCAAAGGCAGTTCCATAGTT
+
FBFFGFGGGGDGFCGGGGFGFGGDGEFDEGGGGGGGGGGGGGGGDGGGGGGGGEGGGGGGG9FGFGGFGGGGGGGFGGGGGGGGGGGGGFEGGGGGGGGGGGGGGGFFGGGGFFGGG9FFFFFECFGFCECCFEGGGGGGGGGDFFGGGGDGGG=CFCFFEECEGAEFCEFGGCFFDGCBFGCC;EGGGGGGGE=C4A6CFD+?>9BDFFFGGF@FDF=:2;)8CC<FFFFFFFFFEF8455CF?EFFFE<C3)6=;0);2)<44>9:?B(,4>=)767A6
@M02352:288:000000000-CKWC8:1:1101:9523:16163 2:N:0:ATGCGCAG+AAGGAGTA
CACTGTTGCGGTCGTACTCCCCAGGTGGAACACTTATCGCTTTCGCTTAGTCACTTACATAACTCCGCAAAACTCGTGTACATCTCTTATGGCGTGTGCTACACGAGTGTATAAACCTGTTCGCTCCCCACGCTTTCTTCCATGTCCGTCAGTACAGCCGTCGTGTGCTGCCTTCTCAATCGGTATTCTGTTCAATATATATACGTTTTACAGCTACACTCCACATTCTACCTACCTCCATATTACTCAAGTCACACAGTATCAACACTACTTCCTTCCTT
+
GG<9,CFFF++8@6@FGGGGGG8@DGGG8AC@FGGG9,,8EFFGCFGG7@6C9FG,C,,9,6,,,A,,8+@A,:,?9CF,<C5,9,5EA,,5,@FB+4C??55,4+>49:,B,?,,,4=F,,++8?@EC,B3@+3D9,,3E3,,,,70@,+6E8=,,,3+><8338*,,,43,@;7<++++0*=*92,5,5=+*+/;94+4:++(/00*49+*;>49*7*02)0**.191+1*+6(7;?@C55?/)/94(.//668.(..-6))..)(.(.-.-*.*)()-
@M02352:288:000000000-CKWC8:1:1101:27235:16163 2:N:0:ATGCGCAG+AGGGAGTA
CATTCTTGCGAACGTACTCCCCAGGTGGGTTACTTATCACTTTCGCTTAGCCACTCAGTACTCAATCGTACCGAACAGCTAGTAACCATCGTTTACGGCGTGGACTACCGGGGTATCTAATCCCGTTCGCTCCCCACGCTTTCGTCCATCAGCGTCAATATGTTGTTAGTGATCTGCCTTCGCAATCGGTATTCTATGTAATATCTAAGCATTTCACCGCTACACTAAATATTCTCACCACTTCACAACAATTCAAGATATCCAGTATCAATGGCACTTT
+
EEFGGGGFFBFEEFGGFFFCF>A,CC,6@BFFFGG,EEGEFGCF@@EGGGCGFGFDGGFGGGGF8EEGGFFF@,>FE88=CDFGGGGG@EFGGFGGEC7CFFF:E?BEFGG>:>FFG,,9;F,A+AEGGGCEGGECEEGGGFD+@E@>EFFDF7:ECG9ECFGFGGGG9D?@EFFCCFFFF7E:C:F=*:,9CEFFCFFGFFAF66AC>?=:CCC:CFFF@>BAG74*)330*/44-54<BFFF2))22?672-46)<@24:)))-6-.<)-5(5:*.2)
@M02352:288:000000000-CKWC8:1:1101:10271:16196 2:N:0:ATGCGCAG+AAGGAGTA
CATTCTTGCGAACGTACTCCCCAGGTGGGTCACTTATCACTTTCGCTTAGCCACTCAAACCGAAGTCCGAACAGCTAGTGACCATCGTTTACTGCGTGGACTACCAGGGTATCTAATCCTGTTCGCTCCCCACTCTTTCGTCCATCAGTGTCAGTATATTATTAGTAATCTGCCTTCGCAATTTGTATTCTATGTAATATCTATGCATTTCACCGATACACTACATATTCTATCTACTTCATAATAACTCAAGACAACCAGTATCACAGTCAATTCTACAA
+
GGGGGGGDFGGGG>FDFFF8FFGGGGFGG6EFGGGGGGGGGGGGCGGGGGFGGGGGGGCACC@6@A,C7CFCGGGGF9C99EFFF<BF<=D,,5C8F===FFD<@=,++BF?<5@;@>C,68AE+@@,>8E:=,ACGGF6DE++7,,2@D=8D9C,@,@;BF=>,73,@@D9EGCCD+:*3CC:@=,3@EGGF*13*<BC9B9F4++5+2B++;9*/2(*)+7A4+*19AAF+3?3))9)17375)97))).).6A/6>0,7C3)7)/;)))))*)*)...
@M02352:288:000000000-CKWC8:1:1101:17898:16217 2:N:0:ATGCGCAG+AAGGAGTA
TAATCTTGCGACCGTACTCCCCAGGCGGAATGCTTAATCCGTTAGGTGTGTCACCGAACAGTATACTGCCCGACGACTGGCATTCCTCGTTTACGGTGTGGACTACCAGGGTATCTAATCCTGTTTGCTCCCCACACTTTCGTACCTCAGCGTCAGTATCGGGCCAGTGAGCCGCCTTCGCCACTGGTGTTCCTCCAAATATCTACGAATTTCACCTCTACCCTTGGAATTCCACTCACCTCTCGCGAACTCTAGACTGATAGTTTTGGAGGCAGTTCCAG
+
@EFGFGGGGGGDGGGG,FFGGGFDFGGGGGGGGGGA<F<EFGGGGGGCFGGGGGGGGGGGGGGGFGGGGCEFFFFGEGGGGE,FD,<EFF<FFG77AF?FGGGGGEFGGEGDCFGGGGGGAFGGGGGGCFFGGFEEGG9DGGFFC:,=FGGCECEDEDC=**3>E:F6,?EFG5<DD<FFBDGEF60>9FDFFCF=@F+:6;@F?A>GCG);CC38+;7AF*(9F<06<FFF=74)(3>:?1)((-36070<A45=<>)3))<:4A)((34:3:5:?>)6.
@M02352:288:000000000-CKWC8:1:1101:14905:16255 2:N:0:ATGCGCAG+AAGGAGTA
TAATCTTGCGACCGTACTCCCCAGGCGGAATGCTTAATCCGTTAGGTGTGACACCAACAAGCATGCTTGCTGACGTCTGGCATTCATCGTTTACGGTGTGGACTACCAGGGTATCTAATCCTGTTTGCTCCCCACACTTTCGCACCTCAGCGTCAGTATCGAGCCAGTGAGCCGCCGTCGCCACTGGTGTTCCTCCGAATATCTACGAATTTCACCCCTACACTCGGAATTCCACTCACCTCTCCCGACCTCAAGACCAGGAGTTTACACGGCAGTTCAAG
+
FEGGGGGGGGGGGGGGGFGGGGGF@FGGGGGGGGGGFGGGGGGEGGGGGGGGGGGCGGGGGGGGFGGGGGGGFGGGGGGGGFFGGGGGGGGGGGGGGDFGGGGFFGGFFGGGFFFGGGGGGGCGGGGG99DFDA7+>,E9EGGGGGDFGGGGGG66:C,@7:DEGCCGGD9FFCCD*;DEFG8EFGD?:=C8D3@5;F:7);7:<A)/*=FFGF<;*2/(,)8@G*(C(57BF?>272><?B)((.(,((,)22,/488?FF0.8929A)3(((048<)).
@M02352:288:000000000-CKWC8:1:1101:14893:16269 2:N:0:ATGCGCAG+AAGGAGTA
TAATCTTGCGACCGTACTCCCCAGGCGGAATGCTTAATCCGTTAGGTGCGACACCAACAAGCATGCCTGCCCACGTATGGCATTTCTCGTTTACGGTGTGGACTACCCGGGTATCTAATCCCGTTTGCCACCCCCACGTTTGCGCCCCAGCGTCAGTATCGAGCCCGTGTGCCCTCCTTGCCCCTGGAGTTCCGCCCCATATATACGACTTTCACCCCGACACCCCGAATTTCACGCACACCCTTCGACCTCACAACCACGCCATTATCAGTCATCTCCA
+
,@FF@FGGGG@@FFGGGFGGGGGEGGGGGGGGGGGGGF<<BFFC@AFF,@,@@FG@F77CC8,5:88C,E,,,,+:,,4,,,,B,,59+:<F+5B@FF8BF,,,:,,4+>F>+F;E,@,7C,83FF+>,36FE7B7E+@E,@C+@@*C5*,;15*8>,2,**6:C***=6*2,,*/18+8;C8=****33<:+()((27*):*06@5*)*):**6718(-4B9)))-)-7@*7*6(,3(((((((.(((((,(..6(-<23((((.))).-).)*)1)))
@M02352:288:000000000-CKWC8:1:1101:15572:16290 2:N:0:ATGCGCAG+AAGGAGTA
CATTCTTGCGAACGTACTCCCCAGGTGGGTCACTTATCACTTTCGCTTAGCCACTCAGACCGAAGTCCGAACAACTAGTATCCTTCGTTTACGGCGTGGACTACCAGGGTATCTAATCCTGTTCGCTCCCCACGCTTTCGTCCCTCAGCGTCAGTATATACGTAGTAGACTGCCTTCGCAATCGGTATTCTAAGTAATATCTATGCATTTAACCGCTACACTACTTATTCTATCTACTTCCATATAACTCAAGTCAATCAGTATCAAAGGCAGTTCCACC
+
GDFGFGGGGGEECGGGGGFGGEG@DFGFFGGEFGGGGG,CF<FCFEE<4<FEFF,CF@EFCG@@FFFFDCEEEGFG@FCD?FF,F?<ABB+BF:FCFFDGF<FDEGFGGDF@FGC,EEFGG?AEEF+=C=7DF76CE+@>8?A894:CF68;C*ECFE;;=:E@DCF,>FCGGC4B9*;ABDC*8:,==C9++9B79:+2=+877AFGC9+;CF1B58>@1@18CF?7CAFFCF<?A)-:)))-.:))5<2:2)6?449:4)62:)))6(41(4@AB2)(
@M02352:288:000000000-CKWC8:1:1101:2684:16307 2:N:0:ATGCGCAG+AAGGAGTA
CATTCTTGCGAACGTACTCCCCAGGTGGGTTACTTATCACTTTCGCTTAGCCACTCAGACCGAAGTCCGAACAGCTAGTAACCATCGTTTACGGCGTGGACTACCAGGGTATCTAATCCTGTTCGCTCCCCACGCTTTCGTCCATCAGTGTCAATACATTATTAGTGATCTGCCTTCGCAATTGGTATTCTATGTAATATCTATGCATTTCACCGCTACACTACATATTCTAACCACTTCATAATGATTCAAGCTACACAGTACCAAAGGCAATTTTAC
+
,CEA<FGGFFEFDEGFFGGGGEFBFFGFGGDFEFGGGFGGFGGF:CFG7,EFFD8,CEEF7:FEED,CFF=>FFFGDGGGG9<?,??FFFDBC::BFF@C8?EAEEGDGFDFGGDA=9FDEGEF++66>DEDG:FE7DD+,+:CCF9625ECCEG7,,7,@FF9EFF,77@,BC*8**C5?C9<4FGGFCC7CEF4?6FF:=AG?AFCCF+4+A9BE5(7=A(;*;5FC+:7+06@;@EE3))).7)95C534))@).7<03))).)28(33(,=:?)5
@M02352:288:000000000-CKWC8:1:1101:8317:16315 2:N:0:ATGCGCAG+AAGGAGTA
TAATCTTGCGACCGTACTCCCCAGGCGGAATGCTTAATCCGTTAGGTGTGTCACCGAATAGTATACTACCCGACGACCGGCATTCATCGTTTACGGTGTGGACTACCAGGGTATCTAATCCTGTTTGCTCCCCACACTTTCGCACCTCAGCGTCAGTATCGAGCCAGTGAGCCGCCTTCGCCACTGGTGTTCCTCCAAATATCTACGAATTTCACCTCTACACTAGGAATTCCACTCACCTCTCTCGAACTCAAGCCTACCAGTATGAAATGCAGTTCCAT
+
FGGGFFGGGGGGG7FGGGGGGGGGGFGGGGGFGGGGGCFFGFGGGGGFG@FFGGGGGGGGGGGGGFGGGFGGGG7F:+:FFGDGGGGGGGGGGGDGEFGEGGFFGGGGGCCFGFGFFGGGGGGGGGGGGGGFGEGGGGGGFGGGGEDFGFGGGGGGGGGGGGFGGGGDFEFGG=CDDGFFFGCEFFGFGGGFGFF8@FFGFGC79@)>*:5CCFBF+)37A*4FGG7FAFFF?FF>?FFF22)3)32).4:BF?)*-4)(4:04)..44.)6446>BA)))
@M02352:288:000000000-CKWC8:1:1101:3768:16343 2:N:0:ATGCGCAG+AAGGAGTA
CATTCTTGCGAACGTACTCCCCAGGTGGGTTACTTATCACTTTCGCTTAGCCACTCAGTACTCAATCGTACCGAACAGCTAGTAACCATCGTTTACGGCGTGGACTACCGGGGTATCTAATCCTGTTCGCTCCCCACGCTTTCGTCCATCAGTGTCAGTACATTATTAGTAATCTGCCTTCGCAATTGGTATTCTATGTAATATCTATGCATTTCACCGCTACACTACATATTCTAACTACTTCATAATGACTCAAGATAACCAGTATCAAAGGCAATT
+
GFCFFGGGGGGEEFGGGFDFDEGGGFDFGGGGGGGGGGGFGGGGGGDFCGFFGGGGGGGGGGGFEGGGGGFFDGGGGCGGGFEEFFFGG8FFGGDGECFGGCF7EGGFGGGECCEGCGGFGGFGGGGGC7EGGGGGC>EGGFA:D>@CFGGGCEGGAFCFDGGEGFFFCFGGGGGGGCGFFGGGDGF?:CF@G<AEEFFG6CFFFFFG:FFGGFFFFFDBFF>FFGEC8FFFFA).<EF>@EE3???)7:2).6?F27?AB>>72AA94<<)6:475>>
@M02352:288:000000000-CKWC8:1:1101:19370:16346 2:N:0:ATGCGCAG+AAGGAGTA
TAATCTTGCGACCGTACTCCCCAGGCGGTCTACTTAACGCGTTAGCTCCGAAAGCCACGGCTCAAGGCCACAACCTCCAAGTAGACATCGTTTACGGCGTGGACTACCAGGGTATCTAATCCTGTTTGCTCCCCACGCTTTCGCATCTGAGTGTCAGTGTCTGTCCAGGGGGCCGCCTTCGCCACTGGTCTTCCTTCAGATCTCTACGCATTTCACCGCTACACTTGGAATTCCACTCACCTCTCTCGAACTCTAGACTGATAGTTTTGGAGGCAGTTCC
+
GCAEFF@EFEGGDCFCGGEFCEGGGGED@FGGFGGGGGGGGGGGGGGGGGGCCFCFGGGGGCF@EGGGEFG,BBFGGGGGGGGGGGGGGGGGGGGGGGGGGGGGGGFGGGGF,F@FFGGGFFFGFFGGGFGCCFFGGGEGGF5CE>@DFGC9DFFGGG@;FFGEF@FGGGCEEGGD<DDFFGGGGFFEF9;FF)@CEFFCFFFG2?FCDEB1:=A=FE099@<FCFBD:FF@F*66<1?78?:2(.4:D?:BF>>8:<442>D4<>2:((.2(472?<95
@M02352:288:000000000-CKWC8:1:1101:6429:16357 2:N:0:ATGCGCAG+AAGGAGTA
CATTCTTGCGAACGTACTCCCCAGGTGGGTCACTTATCACTTTCGCTTAGCCACTCAAACCGAAGTTCGAACAGCTAGTGACCATCGTTTACGGCGTGGACTACCAGGGTATCTAATCCTGTTCGCTCCCCACGCTTTCGTCCATCAGTGTCAGTATATTATTAGTAATCTGCCTTCGCAATTGGTATTCTATGTAATATCTATGCATTTCACCGCTACACTACATATTCTAACTACTTCATAATAACTCAAGACAACCAGTATCAAAGGCAATTCTACAA
+
GCFCFGFFGGGGGGGGGGGGGGGGGG@DGGGGGGGGGGGGGGGGGGGGGGGGGGGGGGGGGGGGGGGGGGGFGGGGGGGGGGGGGGGGGGGGGFEGGGGGGGGGGGGGGGGGFFGGGGGGGFFFFGGGEDEGGGGGGGGGFGGGGGFCFFCFFFCFGGGGGGGGAFFGGGGGGG>FGFG?BDEGGGFGGGGGGFFFFFFGFGFGCFFGGGFGG4=BG;>EDFFACC?C?ACFFFFFFFE?EEFC?5?8<EAE@;(;62:6:>554>44)46?F:F27:4:)
@M02352:288:000000000-CKWC8:1:1101:15886:16386 2:N:0:ATGCGCAG+AAGGAGTA
CATTCTTGCGAACGTACTCCCCAGGTGGGTTACTTATCACTTTCGCTTAGCCACTCAGACCGAAGTCCGAACAGCTAGTAACCATCGTTTACGGCGTGGACTACCAGGGTATCTAATCCTGTTCGCTACCCACGCTTTCGTCCCTTAGCGTCAATCAATTGTTAGTGATCTGCCTTCGCAATCGGTATTCTGTGTAATATCTATGCATTTCACCGCTACACTACACATTCTAACCACTTCACAATGATTCAAGACTTGCAGTATCAATGGCAATTTTCCGG
+
GGGGGGGGGGGGEGGGGGGGGGGGFFFGGCFFGGGGGGGGGGGGGGGGGGGGFGFGGFCGGGGGGGGGGGGGGGGGGGGGGGGGGGGGGGGFGGGGGGFFDCFGGGGGGGGGGFFGFFFGFGGFCFFGGFECFEEGGC,@@C+@CFGGGGGGGGFFGFCGGGGGGFFGDF@CFGFCGFC>B<6:CE5FFGGGGCFEE>B=8B7DEFFGCFFFGFDFGD;<3FFFFG@GEACF=F0>:?B?<<932)4<BFFAA<<F)4F?BFF24)6>BBB:?FFAFBAF9
@M02352:288:000000000-CKWC8:1:1101:7601:16442 2:N:0:ATGCGCAG+AAGGAGTA
TAACCTTGCGGCCGTACTCCCCAGGCGGTCAACTTAGTGCGTTAGCTGCGCCACCCACGACTCAGGTCACAGACGGCTAGTTGACATCGTTTACGGCGTGGACTACCAGGGTATCTAATCCTGTTTGCTCCCCACGCTTTCGTGCCTCAGTGTCAGTATTTGTCCAGGTAGCCGCCTTCGCCACTGATGTTCCTCCAAATATCTACGAATTTCACCCCTACACTTGGACTTCCACTCACCTCTCTCGAACTTATGACTCAGAATTTAAACAGCAGTTCCAA
+
<CFGFGGGGG+C@@FEGGDE@FGGFGGGFGGGGGFFGFFFGGGD@FFFFGDGGGCGGGGGGGG@AFFGGGFFGGEEGDGFEFCEFGGGGGCGGCFGDGGGG7FGGGGF8>7DD@CFGGFGF>>3ED8BFGECFG7<@8*@FG>@EF9FGGGGF@CFCGGCFFGFGF,2,3,<;EDCDDGF:CEEFCF+>CFGGE=@@FB:A7@C?+8*8*8CFF?*/.-,,606>*76)/60=4).(.5()()..)-4:<().))/))*).)).64<2).).4())1)69.
@M02352:288:000000000-CKWC8:1:1101:20261:16446 2:N:0:ATGCGCAG+AAGGAGTA
TAATCTTGCGACCGTACTCCCCAGGCGGAATGCTTAATCCGTTAGGTGTGACACCAACAAGCATGCTTGCTGACGTCTGGCATTCATCGTTTACGGTGTGGACTACCAGGGTATCTAATCCTGTTTGCTCCCCACACTTTCGCACCTCAGCGTCAGTATCGAGCCAGTGAGCCGCCTTCGCCACTGGTGTTCCTCCGAATATCTACGAATTTCACCTCTACACTCGGAATTCCACTCACCTCTCTCGAACTCAAGACCAGGAGTTTACAAGGCAGTTCCAG
+
CG@FGGGGGGDGEGGGGGGGGGCFFFGGGGGGGGGGGGAFGFGGGGGGAFFGGGGGDEFGGGFGFGGGEGCEFFFFGGGGFG<FCFFFGDEGGEF>FGEGGGFGGGG@FFGGCFFGFE<=ED<FGGGFFFDGFFFGGFGGFEEGGE8D8FFG>9C6;@DFGCF*>DBFG9FGFGD7>7CFD;:=66=E?7C:8/=32?4DFGFGFFFGGD:FG+9B+;4)>A@@FC6C0076@=A2:34<38<BFF3),82:2(,118)36(21(<<AA5)((.719<A>)
@M02352:288:000000000-CKWC8:1:1101:28455:16450 2:N:0:ATGCGCAG+AAGGAGTA
TAATCTTGCGACCGTACTCCCCAGGCGGTCTACTTAATGCGTTAGCTGCGCCACTAAAGAGACAAGCTCCCCAACGGCTAGTAGACATCGTTTACGGCGTGGACTACCAGGGTATCTAATCCTGTTTGCTCCCCACGCTTTCGCACCTCAGCGTCAGTATCAGACCAGGTGGCCGCCTTCGCCACTGATGTTCCTTCCTATATCTACGCATTTCACCGCTACACAGGAAATTCCACCACCCTCTTCTGTACTCTAGTTATCCACTCTCAGGTGCAGTTC
+
CEF99EFGGGDEEGGGEGGG8@FCF8@:@CFGEFFGFGGGGGGGCEGGCEEGGGGGGGGFGGDGGFG<EFGGGGGGC@EEGGGGFFGGGG+FFFFGD+8@FFEGGFG<D@:CGGGAFGFGCFFGGGGGAFGCFECCEGGGGFEEEDECCFF6BEEDE@FC,@;C87F,>?>5EFGCDGGFFD=EDGG7<CFCG)1<<;AFAC1;?FFFCEADFF>FFF>;;FBF45,*46*9@*)62<::((-8A9B<<92:ADA*6:*-)).(-().2674(4628).
@M02352:288:000000000-CKWC8:1:1101:19728:16458 2:N:0:ATGCGCAG+AAGGAGTA
TAACCTTGCGGCCGTACTCCCCAGGCGGTCAACTTAGCGCGTTAGCTACGCCACCCACAGCTCAAGGCTACAGACGGCTAGTTGACATCGTTTACGGCGTGGACTACCAGGGTATCTAATCCTGTTTGCTCCCCACACTTTCGTACCTCAGCGTCAGTATCGAGCCAGTGAGCCGCCTTCGCCACTGGTGTTCCTCCAAATATCTACGAATTTCACCTCTACACTTGGAATTCCACTCACCTCTCTCGAACTCTAGACTGATAGTTTTGGAGGCAGCTAC
+
,EFFGFGGCGGEEGCEGDCF8@FEFFEDFGFCFFGFFGGGGGGGGFCGFGGEGGGG7FGECFGGGFGG@EGGGGGGGGGGGF9AEFGGGGG,FGGEGFGG@EEGFFGGEGDGGGDGGG,=EGFGFGGF,>9FGGF:CGGFGCEFGGC>7D6FCGEEGG9D9>7CEGGGGF<EGGGGD3*=FGGCD+290=@DGCFFDFFGFGFF4F8<CC;<DFAFGF?2<B<?:D)0)19;FF).)4:?B76>()5(38:19>47<A@0554<>B<D36?01:),)()5
@M02352:288:000000000-CKWC8:1:1101:25879:16460 2:N:0:ATGCGCAG+AAGGAGTA
TAACCTTGCGGCCGTACTCCCCAGGCGGTCTACTTAACGCGTTAGCTCCGAAAGCCACGGCTCAAGGCCACAACCTCCAAGTAGACATCGTTTACGGCGTGGACTACCAGGGTATCTAATCCTGTTTGCTCCCCACGCTTTCGCATCTGAGTGTCAGTGTCTGTCCAGGGGGCCGCCTTCGCCACTGGTATTCCTTCAGCTCTCTACGAATTTCACCGCTACCCCTGAAATTCTACCCCCCTCTACAGCACTCTAGTTCACCCGCTTCAACTGCATTTCC
+
FAEFCFF<F@:FGDGFC8,;ECFE@FFE@FBCFFFDAFGCFGGGFCFFDEDCCB@FGFGGGGEC<EADFDFCE+FCCCFGGFFGGGFGDGC@EG9FDGDFBE+AFFEFEGGGGGGF,EDGCGGFA9FGFFGFF@<++488@E5EEC*==?7=>CF7;D@,@<?DD?<86<8*BE<3CDDA=<E5*CC=<9C*:)/:664090**)19***)128<FFEBFF3(7FC?C3*=*765>)4(169<?<<9),11)(..1)6=<A)(((--16:))44=)*.6<
@M02352:288:000000000-CKWC8:1:1101:25896:16466 2:N:0:ATGCGCAG+AAGGAGTA
TAACCTTGCGGCCGTACTCCCCAGGCGGTCTACTTAACGCGTTAGCTCCGAAAGCCACGGCTCAAGGCCACAACCTCCAAGTAGACATCGTTTACGGCGTGGACTACCAGGGTATCTAATCCTGTTTGCTCCCCACGCTTTCGCATTCGAGTGTCAGTGTATGTCCAGGGGGCCGCCTTCGCCACTGGTATTCCTTCAGATCTCTACGCATTTCACCGCTACACCTGAAATTCTACCCCCCTCCACAGCCCTCTAGTTCACCAGTTTCAAATGCAGTTCAG
+
EEFF<FFGGEGGEEFEGGCFGGDFFGGD++B@EFEFFG7FGGGGGGGG8CF,F:EEFCGGGGGGCFF7,<FEFFEFGG<EC<?<EF9FEFFGGGDGGD=@FGFFDFFGFEEC8FDFGFGGGFGADCGCADACFGGGC5AEFFGGG**+5?:=FG,>CGFC,@@EBF,:C7:1=E3DG3<AACGGCFD*CEC7C2@AAF*216974B=53/7D7*.9<5(((7375<?4)=F*9@46>.4(4>0(3?((((-4::7=-)9:4A236<2))69)-)/)1))))
@M02352:288:000000000-CKWC8:1:1101:23936:16469 2:N:0:ATGCGCAG+AAGGAGTA
TAACCTTGCGGCCGTACTCCCCAGGCGGTCAACTTAGTGCGTTAGCTGCGCCACCCACGACTCAAGGTCACAGACGGCTAGTTGACATCGTTTACGGCGTGGACTACCAGGGTATCTAATCCTGTTTGCTCCCCACGCTTTCGTGCCTCAGTGTCAGTATTTGTCCAGGTAGCCGCCTTCGCCACTGATGTTCCTTCCAATCTCTACGCATTTCACCGCTACACTGGTAATTCCACTACCCTCTACAATACTCTAGTTTGCCAGTTCAACATGCAGTTCC
+
DFFDCFFFGDGGGEFGFFGGGGGGGGEG@GFFFGGGGFGF@FGGGGGGGFGGGGGG7F@CFEGGFECCF,FECFGFGGDGGFGFAFGGGGGGGFGECF@FGGGGGGGG8C7:,DFGFBFFCFD,FFGDGFDDFG?EECEGGGEG>EGFG6@,,=<:DF9DFGCF;F9EFDGGGGGGDGDF6<ECDFF@9<>FGFFF>;61+;FFCFF<DEFGGFEFG:9(37>@0*(*./8*9@)64080:7:72<)5468<<44*6-954368?B<:<)<0(46.9)4)
@M02352:288:000000000-CKWC8:1:1101:13875:16486 2:N:0:ATGCGCAG+AAGGAGTA
CATTCTTGCGAACGTACTCCCCAGGTGGCTTACTTAATGGTTTCCCTCAGACGCACATCCGCTAGGGACACACGTCCAGTAAGCATCGTTTAGGGCGTGGACTACCAGGGTATCTACTCCTGTTCGCTCCCCACGCTTTCGTGCCTCAGTGTCAATACAGGTCTAGTCAGCTGCCTTCGCAATTGGTGTTCTATGACCTATCTAAGCATTTCACCGCTACATGTCACATTCCGCCGACCTCAGCCTGATTCAAGTCATACAGTTTCAATGGCAATTCCGC
+
GGFF<FFGGCFE@CFGGGGGGGGGGAEEEGGDGGGFGGFGFFFGGF9@FFFGGG:FGFFGGGFGEGGGGGGGGGGGGGGGGFGGGGGGBFFGE8AGEEGGFFFCAEGGGGGGGGGG,CFGGGFECEEGCECG@FGGECGGGD+?D>8?FCGF;FDFGDFFGF7;>FCFGGFFFF**2*@D9D?EC7=@;E:C2*+94)+2+2B8:>;FF@AF8CE58=@F@ACA7CCDCF=A)83662>FF??)3,414A296<64))0:<9>A2)6<))(4229)66::
@M02352:288:000000000-CKWC8:1:1101:22738:16491 2:N:0:ATGCGCAG+AAGGAGTA
CATCGTTGCGGACGTACTCCCCAGGTGGATTACTTATCGCTTTCGCTAGGACACTCAGTGCTCATCACAAATGGCGAGTAAGCATAGTTTATGTCGTGCACTACCAGGCAAGCTAATCCTGTTCGTTTCCCACGCATTCGTTCCTCACCGTCAGTTACGTGTTAGCCAGCTTCCTTCCCAATCGATCTGCGATGTCATAGCTATGCATTTCACCGCTACCTGCCACATGCCTCCAACGTCAGCCGTATCCAAGAAAATCCATAACATTGGCCATTCCCAAG
+
FF,,,=FFCC++7@FGGGGGGGGGFGGGGGG9CFFF9FGGGGGGGGD@:F,EFC66E,,<,,,9,596,,,,9,,+877,C,CFG9,,C,,,,,5,BF++5,9,A,,4+,,+4AF;,99,,,7,@+8+,,,,B+@+++@,@,@,@>9+,666++@,E,+,,8,5;,@,:+4,,5B2C*3*0*@@0A,5,,***-3*/1+26999.8:@8,+21*(/*)/(72(.**66)9)+2;643(430(.,(/8;(6403(.7?)6())))(.))),,)5(/694),(
@M02352:288:000000000-CKWC8:1:1101:22756:16501 2:N:0:ATGCGCAG+AAGGAGTA
CATTCTTGCGAACGTACTCCCCAGGTGGATTACTTATCGCTTTCGCTAGGACACTGATTGTGTATCACCAATGTCGAGTAATCATAGTTTAGGGCGTGGACTACCAGGGTATCTAATCCTGTTCTCTCTCCACGCTTTCGTGCCTCAGCGTCAATTACGGTTTAGTCAGCTGCCCTCGCAATCGGTTTTCTACGACATATCTCTGCATTTTACCCCTCCATACCGTTTTCCGCCCACCCAAGCCGTATTCACGAAAATAAGTATCAATGGACATTCCCGAG
+
EGDGGGFGGGDFGGFFGGGGGGGEF<<FCBFGGGGG9,6FEGGAFGGECGCGGGCCF9,<6,CEEFB<FGG8<,CE,CD<,C?A??<,CEE,,BAFFGC,,??=BF==7<AFFG,4C,54CEAD,B@C,C8,B+FC8FF8>?E6,=,+,>6=+@E,DF+3>:BFA@F;B7E6D@+39+95**54*4*@8,>@C)9>=9FD9F+=46@4B:++;A(:=)/-*+()*1(*/+*85..,4((((((/(,,43<A)8(,)(.*))..:>:<A4(5)))*)1.41-
@M02352:288:000000000-CKWC8:1:1101:3328:16531 2:N:0:ATGCGCAG+AAGGAGTA
CACTGTTGCCAGCGTACTCCCCAGGTGGTTAACTTAATACTTTCGCTTTGGCACTCATCTTCAAGTAGACAAGCACCGAGTTAACATCGTTTACGGCGTGGACTACCGGGGTATCTAATCCCGTTCGCTACCCACGCTTTCGTCCATCAGCGTCAATAATATCTTAGTAAGCTGCCTTCGCAATTGGTGTTCTATGTAATATCTATGCATTTCACCGCTACACTACATATTCCGCCTACTTCAAATATATTCAAGACCTACAGTATCAAAGGCAGTTCCAT
+
FGGGGFGG<EDEFGGG+C@F@CF:DDEFFFGGGGGGGGGGFGGFFCGGGGGGGGFFGGGGGGGGCGGGC<FFECFFFDEGGGGGGGGGGFGFGGGFGGCEEGGGEFE:FGDCGFFGE4AEECECFFFDGGGGGDGGGEGGGEGGCCFDCEFGCEE:E@CDE9EEGGFFFGGGG?FGD;FFFGE*CC6DFGEGF?FC?A8+++1198>CCD+::A?*A529;A@:CD@FF7CF+)826;@<4)574662:<)5<B>FF(65?B><A24A<).72738*-)-)
@M02352:288:000000000-CKWC8:1:1101:17259:16531 2:N:0:ATGCGCAG+AAGGAGTA
TAACCTTGCGGCCGTACTCCCCAGGCGGTCAACTTAGTGCGTTAGCTGCGCCACCCACGACTCAAGGTCACAGACGGCTAGTTGACATCGTTTACGGCGTGGACTACCAGGGTATCTAATCCTGTTTGCTCCCCACGCTTTCGTGCCTCAGTGTCAGTATTTGTCCAGGTAGCCGCCTTCGCCACTGATGTTCCTTCCAATCTCTACGCATTTCACCGCTCCACTGGCAATTCCCCTACCCTCTACAATCCTCTAGTTTGCCAGTTACAAATGCAGTTCC
+
FCFFGGGGGGGGDEFGCFGGGDFGGFGGFFGCFFFFFGGGGGGGGGFGGGGGGGFGDEGGGGEGGFFFGGFGAFGG>FGEGGGGGGFGGEG8F@FCEGEGGGDF=FGGGFGGG<DFE=BBDE<=CFGGGCFFFC,@+;C5@DE@*8DCF:FFFGCFGF,2DGGG?FFFGFGGGGGG:7CF?DEEDGGGG?FG><FF3AF+;F@+):AD5::DFF3FG>6>(8?:C*1*4*0*9*...(,41)8:24)55.3-).4=><F9<26:>-)).64>))*)*---
@M02352:288:000000000-CKWC8:1:1101:17614:16591 2:N:0:ATGCGCAG+AAGGAGTA
CATTCTTGCGAACGTACTCCCCAGGTGGGTCACTTATCACTTTCGCTTAGCCACTCAAACCGAAGTTCGAACAGCTAGTGACCATCGTTTACGGCGTGGACTACCAGGGTATCTAATCCTGTTTGCTCCCCACACTTTCGTACCTCAGCGTCAGTATCGAGCCAGTGAGCCGCCTTCGCCACTGGTGTTCCTCCGAATATCTACGAATTTCACCTCTACACTCGGAATTCCACTCACCTCTCTCGAACTCAAGACTAACAGTATCAAAGGCAGTTCCAGGG
+
GGGGGGGGFGGEFEFFGGGGGGGGGGGGGGGGGGGGGFCGGGGGGGGGGGGFGGFFGGGGGGGGGGFGGFGGGGGGGGGGGGGGGGGFGGGGGGGGGEGGFGGG?FGGGGF8FFGGGGDFGGGGGGFGGGDF@GGGGGGGGGGGGGGGGGCEGGGGGGGGGGGGCFFGGGFGGGGGGFGFFCC68:CFGGG7>:?958/=@FFF?FFGFGF7CFEFF=6CDA(8CD@G@F:8?F0:??><2254(8708>2:>>772267AAD<A2544011036)7:<7?
@M02352:288:000000000-CKWC8:1:1101:6039:16595 2:N:0:ATGCGCAG+AAGGAGTA
CATTCTTGCGAACGTACTCCCCAGGTGGGTCACTTATCACTTTCGCTTAGCCACTCAGACCCAAGTCCGAACAGCTAGTGACCATCGTTTACGGCGTGGGCTACCAGGGTATCTAAACCTGTTCGCGCCCCACGCTTTCGTCCATCAGTGTCAATATATTGTTAGTGATCTGCCTTCGCAATTGGTATTCTATGTAATATCTATGCGTTTCACCGCTACACAACATATTCTAACCACTTCACAATAATTCAAGATAACCATTATCAAAGGCAATTCTCAAG
+
FG,EFFGGGGGGGGFGFGGGGEFEFCFF++,,CEFG9;CFAF@,@@BFBE@EF8,:C66,6,CF8,AF::,+C<FGG9C?<?AE=?:9AFGF,BBEGF++:9?A,,54C,BFGGF;8,4EEFF9F:+@>8C>C+:@8DCE>:CEEGE?:FDF;::3;FC3,,,@>@FEA3;EFDC:?*;597,9*1=<CFGGG*1*9=BG+@BDCF4?3:);D4<BGB3=3*(27*/;5+;:1;47?74<)2)48A8)<<.-62294)64)-)62669),.3((1)=))..
@M02352:288:000000000-CKWC8:1:1101:25383:16614 2:N:0:ATGCGCAG+AAGGAGTA
CATTCTTGCGAACGTACTCCCCAGGTGGGTTACTTATCACTTTCGCTTAGCCACTCAGACCGAAGTCCGAACAGCTAGTAACCATCGTTTACGGCGTGGACTACCAGGGTATCTAATCCTGTTCGCTACCCACGCTTTCGTCCCTTAGCGTCAATATATTGTTAGTGATCTGCCTTCGCAATCGGTATTCTATGTAATATCTAAGCATTTCACCGCTACACTACATATTCTAACCACTTCACAATAATTCAAGACTAACAGACTCAATGGCAGTGCCGAAG
+
FGGGGGGFGGGGGGFFGGGFDFGDGGF@FGEFFGGGGGGGGGGGGGGGGFGGGGGGGGGGGGGGGGGGGGGGGGGGGGGFGGFGGGCDFGFGCFECBFGEGGFGGGGGGGFGGGGGGGGGGGFFG+@8EFFGGGDGEGGGGGEGGGCFG6EGGEGGGGGGCFGA;FFGG9D,D6;CGFGF>>EF4?:CC97FFEFEEFFF8C685A8FCC8CGA<ED>@E@F@FDG?C<AF78=2<3@AB<?ABA<AD<64<4)38<2).4((.57:AB77?0:F2?112(
@M02352:288:000000000-CKWC8:1:1101:22462:16626 2:N:0:ATGAGCAG+AAGTAGTA
CATTCTTGCGACCGTACTCCCCAGGTGGAATGCTTAATCCGTTAGCTGTGTCACCGAGTAGCATTCCACCCGACGACTTGCATTTCTTGGTTACCGGCTGGGACAACAAGGTTACTAAACCTGTTTTGTCCCCCACCCTTCGGACCTCCACGTCCATTCCGGGCCAGGTAGGCGCCCTCCGCCCCGGTGGTTCCCCCTACATTTAACACTTTCAACCCCTCCACTTGGAATTCCCCCTGCTCCTCCTGCACGCAAGCTACTCAGTTCCGAGGCCAGTCCCG
+
9F<EFGGGGGG+CFEGGGFGGGGGC,ECFGFGGGGGGG,EFGG,F,,C5C,CEGGG++,:EF,@,,,,CFG7>++@F:,55,,:5,9,,,:C,,,4+++8B+,,+4B4,BF5,,4,,8,,@,45CF<,3,CBF+>:++@E8++63C3:,,4+34++,,,8,*4*@***27,1?**;*9*))2**71133*3*3(/6())*)+++)++1*+*::/)90.(,()(.*06*,*1090),-((.()4((48)(4,((-(),)*,,,4).6))(-(((,)(9>F0(
@M02352:288:000000000-CKWC8:1:1101:29205:16641 2:N:0:CTGCGCAG+AAGGAGTA
TAATCTTGCGACCGTACTCCCCAGGCGGTCTACTTAACGCGTTAGCTCCGAAAGCCACGGCTCAAGGCCACAACCTCCAAGTAGACATCGTTTACGGCGTGGACTACCAGGGTATCTAATCCTGTTTGCTCCCCACACTTTCGCACCTCAGCGTCAGTATCGAGCCCGTGAGCCGCCTTCGCCAATGGGTTTGCTCCGAATATCTACGAATGTCACCTCTACACTCGGAATTTCACTCACCTCTCTCGAAATCAAGACCAGGAGTTTAGACGTCAGTGCCA
+
D9EFFGGGFGGC7:CCECCFFDGDFG7@@:>9DAEGFFDCDCEG7,,9<@EDCDFG?8BE7CD9,ACFGF?DF7EFCGFFFFFDCD9D<CFGFGGGDGD7C>BGGGGFGFGGC,=D9=,@9,,=AFGC9AFC+:,>:8E99C>*3*@576C,B75EGF99,*>B*1***<*:F653CG**)//A)+2+*+87*9+44))1:C6724?F35:*2/)=?=(83B9)**:D9BF4**)69A7(17().4?()((.62)67B>(,(,,334:)))4(-71*)64)
@M02352:288:000000000-CKWC8:1:1101:29188:16648 2:N:0:CTGCGCAG+AAGGAGTA
TCATCTTGCGACCGTCCTCCCCAGGCGGTCTACTTAACGCGTTAGCTCCGAAAGCCACGGCTCAAGGCCACAACCTCCAAGTAGACATCGTTTACGGCGTGGACTAACAGGGTATCTAATCCTGTTTGCTCCCCACACTTTCGCACCCCAGCGTCAGTATCGCGCCAGTGAGCCGCCTTCGCCACTGGTGTTACTCCGAATAGCTACGAATTTGCCCTCGACACTCGGAATTCCCCTCACCCCTCGCGAACTCAAGACCAGGAGTTTACAAGGCAGTTAC
+
9,;9ACFD9EDG7CD-7,9CCCGG<87C:C7EDFCA9DE7@+@@@C9C@EGGGDCGGFC@EGG,EFGGF?FGC7FCDCCFE<<AFGFD9C<DDGGGD7=EGD7E9C,=8BFD8DG999<,,BFGF9AEADDFGGCGDGDDFGGGGG5*1BEGDGGGGFA,;:**8CCDG,9C6,1)8*/*058*7+<*>68*+.+.(.)*)**2)66***7*0*)*<:?(,83.*2(*,5)79F30,(1(((((((((,39:2<0422)7:B((41)499)2(()-)--6
@M02352:288:000000000-CKWC8:1:1101:14739:16648 2:N:0:ATGCGCAG+AAGGAGTA
TAATCTTGCGACCGTACTCCCCAGGCGGAATGCTTAATCCGTTAGGTGTGTCACCGAACAGTATACTGCCCGACGACTGGCATTCATCGTTTACGGTGTGGACTACCAGGGTATCTAATCCTGTTTGCTCCCCACACTTTCGTACCTCAGCGTCAGTATCGAGCCAGTGAGCCGCCTTCGCCACTGGTGTTCCTCCAAATATCTACGAATTTCACCTCTACACTTGGAATTCCACTCACCTCTCTCGAACTCTAGACTGATAGTTTTGGAGGCAGTTCCAG
+
DAFGGGGGGGGGGGGGGGFGGGGGFGGGDFGGGGGGGGGGGGGGGGGGGGGGGGGGGGGGGGGGFGGGGGGGEGGGGGGGGFGGGFGGGGGGGGGGGGGGGGGGGGFC8CGGGGGGGGGGGGGGGGGGGGGGDFGGGGGGGGGGGGGGGGDGGGGGGC,@CFGDEFF8FFGGGGGGGGGFBDGGGC8C,AEFGFFFFFFGFGFFEFFD4*8CFFFFGFFEECFFC7:*6FFFFFB21:BF?6>B2<BF:?FA<9)99<43<)4:>DAFF?B6((0:=<DF.
@M02352:288:000000000-CKWC8:1:1101:2729:16665 2:N:0:ATGCGCAG+AAGGAGTA
TAACCTTGCGGCCGTACTCCCCAGGCGGAATGCTTAATCCGTTAGGTGTGTCACCGAACAGTATACTGCCCGACGACTGGCATTCATCGTTTACGGTGTGGACTACCAGGGTATCTAATCCTGTTTGCTCCCCACACTTTCGTACCTCAGCGTCAGTATCGAGCCAGTGAGCCGCCTTCGCCACTGGTGTTCCTCCGACTATCTACGAATTTCACCTCTACACTCGGAATTCCACTCACCTCTCTCGAACTCAAGACTAGCAGTATTAACGGCAGTTCCGG
+
GGGGGFGGGGGGGCFGGGGGGGGGGGGGGGGDGGGGGAFGGGGGGGGGFFFGFGGGEGGGGGGGGGGGGGGDGGGGGGFGGGGGGDEGGGGGGFGGFFGGGGGGGG<EFDGGGGGGFFGGGGGGGGGGGGGGGFGGGFFFGGGGGGGGGGGGGGGGGGGGGGFGGCGGGGFGGDDGGGD64DGEFCCFGF8CGEFDFB)/:CFCCFF5DGF;CFC6+7<A<FF?F<(7:FFFFFFFBFFB<8,37B:?F??ABF>??A42(5<)6<<4A)(3((<?=<B?9
@M02352:288:000000000-CKWC8:1:1101:22002:16671 2:N:0:ATGCGCAG+AAGGAGTA
CAGCCTTGCGACCGTACTCCCCAGGCGGGTCACTTAACGCGTTAGCTAAGGCACTGCAGGGGTCGATACCCGCAGCACCGAGTGACCATCGTTTACAGCGTGGACCACCAGGGTATCTAATCCGGTTTGCTCCCCACGCTTTCGCACCTCAGCGTCAGTATCAGCCCAGGGTGCCGCCGTACCCACTGATGTTCCTTCCTAACTCTACGCATTCCCCCGCTACACAGGAAACTCCACCACCATTCTCATTACTCCAGCTTGCACATCTGCGGTTCAAGTC
+
CEGGFGGGG77FFD@DC:C,6BFEG8@::C:8@FFACFGGGGCFGF,@AD8D@<4F,CFGC>FEG7B<FFC>+6>:F8<BF7++C?BD8=7=,+:?EDGG7>F7,,BBCGGGGCGFE;@9B,,*5*@>8E;>EGGG7>88>:;CC7*CE:CC,/;:=*?++74+++4;8*32*57>5)/0)**<2C=<+++2*-9))95D7*)*.*1*/:)***.**0((()(00*,*(76)1=483(4:<().--4))).5)-()(.933())))))).((((0944--
@M02352:288:000000000-CKWC8:1:1101:9581:16682 2:N:0:ATGCGCAG+AAGGAGTA
CATTCTTGCGAACGTACTCCCCAGGTGGGTTACTTATCACTTTCGCTTAGCCACTCAGACCGAAGTCCGAACAGCTAGTAACCATCGTTTACGGCGTGGACTACCAGGGTATCTAATCCTGTTCGCTACCCACGCTTTCGTCCCTTAGCGTCAATCAATTGTTAGTGATCTGCCTTCGCAATCGGTATTCTGTGTAATATCTATGCATTTCACCGCTACACTACACGTTCTAACCACTTCACAATAATTCAAGACTTGCAGTATCAATGGCAATTTTCCGG
+
GGGGGGGGGGGGGCDGGCEFGGGFCGCFGEGGGGGFGGGGCGGGCFGGGGGGGGGGGGGGGG@FGGFFEGGGGGGGGGGGGGGGGGGGGGGGGGGGGFGGGGGGGGGGGGFFGGGFEFGCFFAGFGEDEGGGEGCEEFGGGGGG9FG8FGGEGGGGGGGGGGGCAGDGGGG>DFGFG>DBDDGCCGGGGGGGGFFFFFF@FFF754ADFGFGGFFFE>BF@FFFGF<<;A:;AB?BBBBFFFBDF<BFAFFBDF<?>)9<>99)4-6:<(,(4:FAF28((
@M02352:288:000000000-CKWC8:1:1101:21990:16689 2:N:0:ATGCGCAG+AAGGAGTA
CAGCCTTGCGACCGTACTCCCCAGGCGGGTCACTTAACGCGTTAGCTAAGGCACTGCAGGGGTCGATACCCGCAGCACCGAGTGACCATCGTTTACAGCGTGGACTACCAGGGTATCTAATCCTGTTTGCTCCCCACGCTTTCGCACCTCAGCGTCAGTATCAGACCAGGTGGCCGCCTTCGCCACTGATGTTCCTTCCTATATCTACGCATTTCACCGCTACACAGGAAATTCCACCACCCTCTTCTGTACTCTAGCTTGGCAGTATCAGGTGCAATTC
+
FFDGGGGGGGDGE+@FEGGFGFEFCDF@+@ED@FFFFGGGGGCC@FFGG@FEGGGFGGDA>@BCCEGGGGFGGG=CEGGCCFFGGGGGGGGGGGGGGGGGFEFGGFGG?>FECG<FGGFGGGGGGGGGFD;FAFFGGEC>>8FGGDGC?FCFGGGGG7FF9FF;BCFCCGGGCCF5CDDE6*37DC7C7?@>*6*<9FFGFG?FFF@D95BG37>6AF42>:9FFC4*:>FF=6<A<:?F?:68:AF44-.:A9)0.66)(47?:?A<<<6)67F:*.)6
@M02352:288:000000000-CKWC8:1:1101:9584:16700 2:N:0:ATGCGCAG+AAGGAGTA
CATTCTTGCGACCGTACTCCCCAGGTGGGTTACTTATCGCTTTCGCTTCGCCACTCAGACCGAAGTCCGAACAGCTAGTAACCATCGTTTACGGCGTGGACTACCAGGGTATATAATCCTGTTCGCTACCCCCGCTCTCGTCCCTTAGCGTCAATCAATTGTTCGTGATCTGCCTTCGCAATCGGTATTCTGTGTAATATCTCTGCATTTCACCGCTACACTACACGTCCTAACCCCTTCACATCACTACACAACTCTAAGTATCCATGCACCTTTTCCGG
+
9BDFFFGGGGG+@@FFEG<FDFCEG@FFFGCFGFF,CF,CFGGF@FFE,FE:FCEEGFGGG++8+:,C4+4@F@<C<,,95EFG<FFAFC<E?FEG=C>:E9<FGF8+B>BB,:3,;@AF,CFE+6=>=D8+@3@:3:A8>5@5@,,=,54;>*,<,6@@,7D,*=F6:@FC9C6BD*:8)*+=*A**>CF7C)3.)+1++3+;6A=7C9@CG=0:857<?*(009<<10)9*8(.3((.582))))-.,2.),2?).*)6-)5<))))())(.9-*6>8(
@M02352:288:000000000-CKWC8:1:1101:16738:16740 2:N:0:ATGCGCAG+AAGGAGTA
CAAACTTGCGTTCGTACTCCCCAGGTGGGATACTTATCACTTTCGCTTAGCCACTCAGAATTGCTTCCGAACAGCTAGTATCCATCGTTTACGGCGTGGACTACCAGGGTATCTAATCCTGTTCGCTACCCACGCTTTCGTCCATCAGCGTCAATGTATTATTAGTAACCTGCCTTCGCAATTGGTATTCCATGTAATCTCTAAGCATTTCACCGCTACACTACATCTTCTAGTTACTTCATAATAATTCAAGTTCTACAGTATCAATGGCAGTTCGACAG
+
FGFFFGGGGDGGGCFGGGGGFGGGFGCCGGGFGGGGGFFGGGGGGEEGGGGGGCEGGGGGGGFGGGGGGGGGGFGGGGGFFFFDFGEGFGFFFFGGGGGG8FGGGFGGGGGGGGGGGGGGGGGGGGGGGGCFEGEGCGGGFDGEGGGGFGGEEGFGGGGGGE9C;FFGA<EGGFGGGFG?>GCFFG7=DFFGGFFEEFF>AGFC4*3=CFFGFF9EGAB>=BBA*:7+9;CAFFCEFFEEFF?CEEEFCE?ECE<6.<+1;????)6)5.3(4:FB>B?B,
@M02352:288:000000000-CKWC8:1:1101:6970:16743 2:N:0:ATGCGCAG+AAGGAGTA
TAATCTTGCGACCGTACTCCCCAGGCGGAATGCTTAATCCGTTAGGTGTGACACCAACAAGCATGCTTGCTGACGTCTGGCATTCATCGTTTACGGTGTGGACTACCAGGGTATCTAATCCTGTTTGCTCCCCACACTTTCGCACCTCAGCGTCAGTATCGAGCCAGTGAGCCGCCTTCGCCACTGGTGTTCCTCCGAATATCTACGAATTTCACCTCTACCCTCGGAATTCCACTCACCTCTCTCGAACTCAAGACCAGGAGTTTACAAGGCAGTTCCAG
+
FGGFGFGGGGGGGGGFGGGGGGFEDFGGGGGGGGGGFFGGGGGGGGGGGGGGGFGGGGGGGGGGGGGGGGGGGGGGGGGGGGGGGGCGGGGGGGGGGGGGGGGDGGFEFGGGFGGGGGGGGGGGGGGGFGGGGGGGGGGGGGGGGGGFFGGDG>;>FGFFGC@CEGGGGGGGFGDGCDFFFGGGFFGGC?EGGFFF>ADD>G=FFFFGGGFGGFCFG5)/1+//>7<D?3?F/84232:BB<BFBFBF02048336??@BF:B0(6<)65??(4537<<44
@M02352:288:000000000-CKWC8:1:1101:7981:16756 2:N:0:ATGCGCAG+AAGGAGTA
CATTCTTGCGAACGTACTCCCCAGGTGGGTCACTTATCACTTTCGCTTAGCCACTCAAACCGAAGTCCGAACAGCTAGTGACCATCGTTTACGGCGTGGACTACCAGGGTATCTAATCCTGTTCGCTCCCCACGCTTTCGTCCATCAGTGTCAGTATATTATTAGTAATCTGCCTTCGCAATTGGTATTCTATGTAATATCTATGCATTTCACCGCTACACTAATTATTCTAACTACTTCATATTAACTCAAGACAACCAGTATAAAAGGCAATTCTACA
+
EFGGGGG,EFC:@:DFGG<FGBF6@FCDCFFGGGGFFG@EFGGFCEGGGDGDGCGD,EFCGGGGCFGDE7FFEFGGG?EEF?E59B,DFGGGGGGGFGFGCFGGCAFEGGDF?F=FCF<EFFFE7+8>CF@8FCFG+D=ED8EEDFF+7;EF9;E,5E9;EACFFF9EG9B>,@>>FC5BBCGGDFC<ECFF:*:/8@F+:CA8*;CGFF67C*8ACD@8;A8)+3)19AFFF/9>;4?EEFC)))9)9AA(78@F:?F164<)))64:(,42479=:A<
@M02352:288:000000000-CKWC8:1:1101:8667:16809 2:N:0:ATGCGCAG+AAGGAGTA
TAACCTTGCGGCCGTACTCCCCAGGCGGTCAACTTAGTGCGTTAGCTGCGCCACCCACGACTCAAGGTCACAGACGGCTAGTTGACATCGTTTACGGCGTGGACTACCAGGGTATCTAATCCTGTTTGCTCCCCACGCTTTCGTGCCTCAGTGTCAGTATTTTTCCAGGTTCCCGCCTTCGCCACTGTTGTTCCTTCCAATCTCTACCCATTTCACCGCTACACTGGAAATTCCACTACCCCCTACAATACCCTAATTTCCACGTTCAAAATGCAGTTCC
+
EFGGGGGGGF@ECGFGDEGGGGGEGGGGFEG9EFFGFFGGGGGG7EGFGGGCEGFGGGGDDGEFGDDCFGGGCDGG:@CFCFGGGCCFFGGGFGF@CE+@==>,5DCGGFGD@>>>;DF;=D<<DGF8FFGCF@FGCEEG79::*6:CE88:,=@FEDCFGG@;E@9,6,,,6,/58D*;):8*/+0+52<*;)1/).1:+;6;);@+1+;CFF3A@)1((5)007,*,*7*9*2))(.2?(,(4::))).)(..)))0).)-(,.3,64))))1)8)):
@M02352:288:000000000-CKWC8:1:1101:23810:16855 2:N:0:ATGCGCAG+AAGGAGTA
TAACCTTGCGGCCGTACTCCCCAGGCGGTCAACTTAGTGCGTTAGCTGCGCCACCCACGACTCAAGGTCACAGACGGCTAGTTGACATCGTTTACGGCGTGGACTACCAGGGTATCTCATCCTGTTTGCTCTCCACGCTTTCGTGCCTCAGTGTCAGTATTTGTCCAGGTAGCCGCCTTCGCCACTGATGTTCCTTCCAATCTCTACGCATTTCACCGCTACACTGGACATTCCACTCCCCTCTACACTACTCTAGTTCCCACGTTTCAAATGCAGTTCC
+
CDFFGGGGGGGGG:C;CDGGGGGCFF+:FGDEFGGCECFFGGGGGGGGGGGGGGGEFG7:@FEFFGG<FFG9EBF77FEDGFG9BF?F=CFGF=FCCCE:>CCFF,FFGGFGGGGGG,DFFFFFGGFGF;F,@FFG7EGDDGGG5EF+@DGG,=EC?@FC@F,?BA9DFF?,DFCDDGGF6<E5DCG+>@+:CC@CAFA76CFG?FF5C=)8CFFFGFFF6B<F*0(9(/7=FF)99(44??F?)69(-,845<)*.5@)5)((-3132:22))*)1.66
@M02352:288:000000000-CKWC8:1:1101:23836:16865 2:N:0:ATGCGCAG+AAGGAGTA
CAATCTTGCGACCGTACTCCCCAGGTGGATTACTTATCACTTTCGCTTAGACACTGACTGTATATCGCCAATATCGAGTAATCATAGTTTACGGCGTGGACTACCAGGGTATCTAATCCTGTTCGCTCCCCACGCTTTCGTGCCTCAGCGTCAGTATCAGTTTAGTAAGCTGCCTTCGCTATCGGTGTTCTGTGTAATATCTAAGCATTTCACCCCTACACTCCACATTCCGCCTACTCCAACTGAACTCAAGTTTACCAGTATCAATGGCAGTTTCGCGG
+
GG@FFGGGGCCFF:FFGFGGGGGGFF8FGGGCFFFFGFEFFGGGGGGGGGGGGGFGCFGGGGGGGGDGGFGGGFG@FGFFFGGFGFGGGGFGGEFGGFE+FE?FCFE:FGGGGGFEFGFGGGGE@BFE>EGFGFGGGGFC=+@DCGGGFGGGGGEGCGG;E;FFFEF;CFGGGGGGG*?@A5CEGEEGGGGGGEFFEFEFFF6=C?FFFFFGCF(::8B18A(;C>@GCF7;BDFF@7@E)5=;;)7=3CF02647)-/-)6<>A9A4A4:((,9473(3-
@M02352:288:000000000-CKWC8:1:1101:23814:16878 2:N:0:ATGCGCAC+AAGGAGTA
TAACCCTCCGGCCGTACTCCCCCCTCGCCCACCTTCGTGCGTTCGCTACCCCACTCGCGACTCCAGGTCACCCACGGCTCGTCGCCCTCCTCAACGTCGCGTGCTACCCAGGTCTCTACTCCTGTTTGCCCCCCACGCTTTCGTCCCTCCGTGTCAGTATTTGTCCTGGTTGCCCCCCTCGCCACCGACTTTCCTTCCCGTCCCTCCGCACTTCACCGCTCCTCCGTCCCCTCCCCATCCCCCTCCGTTACTCCACTACACCAGTCGTCAACCCACGTCC
+
<,B<<6C,@@+++@@B:FGGGE7+7:+++,,,8CF8F@,,@FG,@CF,C8<FCG,,,8@+>:=F<A,,:,B,,BB++44++8+@CF7+6+,,,:B+++@B7++83,,,8,,:,3>@,3,@3D>,@,,37,?5>F@GC:*C*>*4*4/;C**=*2*+>4,+4,+5+,,++?+3:?*:)))0>:5***2***;>><FA<).*0C)/4.0)*/))*9)9FEF010()*)(*()))0)(-2((.(((-(-((.(,:)2)05(<)471())(((-()(-0-)-4:
@M02352:288:000000000-CKWC8:1:1101:16375:16891 2:N:0:ATGCGCAG+AAGGAGTA
CACTGTTGCCAGCGTACTCCCCAGGTGGTTAACTTAATACTTTCGCTTTGGCACTCATCTTCAAGTAGACAAGCACCGAGTTAACATCGTTTACGGCGTGGACTACCGGGGTATCTAATCCCGTTCGCTACCCACGCTTTCGTCCATCAGCGTCAATAATATCTTAGTAAGCTGCCTTCGCAATTGGTGTTCTATGTAATATCTATGCATTTCACCGCTACACTCCATATTCCGCCTACTTCAAATATATTCAAGACCTACAGTATCAAAGGCAGTTCCTT
+
GFGGGGGGCCEGFGGGGFAEFGGGGGGGGGFFGGGGGGGGGGGGGGGGGGGGGGGGGGGGGGGGGGGGFGECFGGGGGDEGGGGGGGGGGGGGGGGGGGEGGGGGGFEDECEEDFGGEFF9FCFGECCD@EF<FEGGCGGGGGGGEGDGGGDGGG6FD:EDGGGGFFFG,DFGGGGGGGFFGGGGDGGFFGGGFFFFFFGFGFGFFFGGFFGGF58;870665:*067<CFFF)31;<@EEEEEFFFF2<<445)7826)232..))))).71(529)4))
@M02352:288:000000000-CKWC8:1:1101:8752:16925 2:N:0:ATGCGCAG+AAGGAGTA
CATTCTTGCGAACGTACTCCCCAGGTGGGTCACTTATCACTTTCGCTTAGCCACTCAGACCGAAGTCCGAACAGCTAGTGACCATCGTTTACGGCGTGGACTACCAGGGTATCTAATCCTGTTCGCTCCCCACGCTTTCGTCCATCAGTGTCAGTACATTATTAGTAATCTGCCTTCGCAATTGGTATTCTATGTAATATCTATGCATTTCACCGCTACACTACACATTCTATCTACTTCCATATGACTCAAGTCAACCAGTATCAAAGGCAGTTCCAGGG
+
GFGGFGGGGDGGGGDFDCFGAGGGGGFGGCGGGGGGGGGGGGGGDGGG:FGGGFGGGGGGGG7F7FGGGCFGF8FFFGGGGGGGCFGFGGGGDDCF+FGEF@FGGFGGGGGGGGGGGGFGGGGGGGGFGFEAE=7CEGGGGGG6;FG7EFFEG7F7EDGGGGGGGF;BFGGDFGFFC44>9DFCCF?DECFFGFFC<B8C6DFGE=>FGGFGG4@A?56@36@F*7@GFFFFFFE?<C?);)7?55).7>44<9<F2A4,:6<<>B2<).2:04BD*:A04
@M02352:288:000000000-CKWC8:1:1101:13890:16956 2:N:0:ATGCGCAG+AAGGAGTA
TACCCTTGCGACCGTACTCCCCAGGCGGAATGCTTAATGCTTTAGGTGCGCCACCAACAAGTATGTTTGCCGACGTATGGCATTCATCTCTTACGCTGTGGACTCTCCCGGTATCTAATCCTCTTTGCTCCCCCCACTTTCGCGCCTCACAGTCTGTATCGCGCCCGTGCGCCCCCCTCGCCACAGTTGTTCTCCCGCCTCTATACGAATTTCACACCTCTACACCACCTTCCCCTCACCTCTCCCCTACTCTCCACTAGGAGTTTTTCAGGCACATCCA
+
9F<,,CCFG+667@F<FGGGGGDGG,@FGGGGGGGG9,,C66C@F,CA,@+B+8E8FBD8=,,,9,9C,EC=8+++,,,,A,:5,95C?,CE<,:+BF+E,5,,,,,:,4=8+:;E=,,,3;,A<F9,=D,AF:::C,=D,+34B:+<,,,,44,33,7;>*>8:***=**:*/28))1)89*/**+++=@++)1,())1)9*0.*)*1*)0**.*+)(.)*.***-*(.)0))3(((.()44((.((-4)4),(11)))().,3:)((-).(()(14(.
@M02352:288:000000000-CKWC8:1:1101:14409:16959 2:N:0:ATGCGCAG+AAGGAGTA
TAATCTTGCGACCGTACTCCCCAGGCGGAATGCTTAATCCGTTAGGTGTGACACCAACAAGCATGCTTGCTGACGTCTGGCATTCATCGTTTACGGTGTGGACTACCAGGGTATCTAATCCTGTTTGCTCCCCACACTTTCGCACCTCAGCGTCAGTATCGAGCCAGTGAGCCGCCTTCGCCACTGGTGTTCCTCCGAATATCTACGAATTTCACCTCTACACTCGGAATTCCACTCACCTCTCTCGCACTCAAGACCAGGATTTTATAAGGCAGTTCCAG
+
D9FGEGGFCFGGGGGGGGGFGGGGGGGGGGGGGGGFFGGGGGGGGGGGGEDGGGGGGGG8FFFGGGGGGGGFFFEGGGGGGDGGGFGGGGGGGGGEGGGGGGGGGGGGG+FFFGGGGGDFFGGGGGGGGGGGGGGGGGGFGDGGG7DDGGD68AEGGGFG7DFCEF7DG9FCG>DDGGGFFGGGGG,<,A5CDCFD=B655CAF6A:GGGFGG6<F95<AC+3;D*3C6:????BAB?7???7:<?:(299((,5/:?>??:)65AFBDA22:0),0454.
@M02352:288:000000000-CKWC8:1:1101:23417:16960 2:N:0:ATGCGCAG+AAGGAGTA
CATTCTTGCGAACGTACTCCCCAGGTGGGTTACTTATCACTTTCGCTTAGCCACTCAGATCGAAATCCGAACAGCTAGTAACCATCGTTTACGGCGTGGACTACCAGGGTATCTAATCCTGTTCGCTCCCCACGCTTTCGTCCATCAGTGTCAATATATTGTTAGTGATCTGCCTTCGCAATTGGTATTCTATGTAATATCTATGCATTTCACCGCTACACTACATATTCTAACCACTTCACAATAATTCAAGATGACCAGTATCAAAGGCAATTCTACAA
+
GGGGGGGFGGGGGGGGGCFAFGGDFFCFFGGFFGGGGGGGGCFGDGGFGGGGGGFGFFCFFGGGGGGGGGGGGGGGGGGGGGGGGGGGGGGGCCEFCEGDGGFFGGCGFEFFGGDEGGGGGGGGDCCDGGGFGGFG7DEGGGGGGFGFFFGGGGGF=;DFFGFGGGGFCE;CG?FFFFDFFCGFGGCFG@EGGFFFFFFF>DCGEFFGFGFGGFFFGF>8;AFFFG<7?FFFFF6@?EEEEFE3AE3??EFF5)7;?EF8?A2646<B216?:07<4<<4)
@M02352:288:000000000-CKWC8:1:1101:23436:16967 2:N:0:ATGCGCAG+AAGGAGTA
CATTCTTGCGAACGTACTCCCCAGGTGGGTTACTTATCACTTTCGCTTAGCCACTCAGATCGAAATCCGAACAGCTAGTAACCATCGTTTACGGCGTGGACTACCAGGGTATCTAATCCTGTTCGCTCCCCACGCTTTCGTCCATCAGTGTCAATATATTGTTAGTGATCTGCCTTCGCAATTGGTATTCTATGTAATATCTATGCATTTCACCGCTACACTACATATTCTAACAACTTCACAATAATTCAAGATGACCAGTATCACAGGCAATTCTACAG
+
F,EFFCGGGGGGGEF<FCEGGDFGFF8@FFECGGD9FFFCFDEC@:CBCFDGGC,CFGGGGGEGGCACFGCFFCDFDDCFGFG9FBFFGGGG@EDCFGDEFEFFGGFCEFGFEEGGGFGGGDEFFGGGD7B:=@C+>89EGGGEFC6+@AFGGG;;=E;CEFFF;FF9D@>DGFGFG5C>?DE6DF7FGGE7=ECFEF+:BDFC7?CFGG6CD*(:=5>8;@@;9;C76@FFA8)7;;<?)75.;A37C57??331;AFF6)).6:-82(43.(966>9))
@M02352:288:000000000-CKWC8:1:1101:15251:16985 2:N:0:ATGCGCAG+AAGGAGTA
CATTCTTGCGAACGTACTCCCCAGGTGGGTTACTTATCACTTTCGCTTAGCCACTCAGACCGAAGTCCGAACAGCTAGTAACCATCGTTTACGGCGTGGACTACCAGGGTATCTAATCCTGTTCGCTCCCCACGCTTTCGTCCATCAGTGTCAATATATTGTTAGTGATCTGCCTTCGCAATTGGTATTCTATGTAATATCTATGCATTTCACCGCTACACTACATATTCTAACCACTTCACAATAATTCAAGATGACCAGTATCAAATGCAATTCTACAG
+
GFGFGGGFGEGGGGGGGGGGGGGCFFFDGGGFGGGGGGGGGGGGGGGGFGGGGGGGGGGGGGGGGGGFGGGGGGGGGGGGGGAFGGGGGGGEGGGGGGGGGFGGGGGGGGGGGGGFGGGGGGGGGGEGGFDFGGFEGGAEGGED9=D7EFGGGGGFGFGGGGGFFGGGGGGGGGGGGCD>BGG9FFEGGFGGGFFF<C6+=FFG?F8FGFA@C9=BEEB;@FEFFGFGFFFFFF1<1;E8CECEE<EFFFFF>)59:A@>?ABFFF<<)64<<<B<FDFF)
@M02352:288:000000000-CKWC8:1:1101:13582:16994 2:N:0:ATGCGCAG+AAGGAGTA
TAATCTTGCGACCGTACTCCCCAGGCGGAATGCTTAATCCGTTAGGTGTGACACCAACAAGCATGCTTGCTGACGTCTGGCATTCATCGTTTACGGTGTGGACTACCAGGGTATCTAATCCTGTTTGCTCCCCACACTTTCGCACCTCAGCGTCAGTATCGAGCCAGTGAGCCGCCTTCGCCACTGGTGTTCTTCCGAATATCTACGAATTTCACCTCTACACTCGGAGTTCCACTCTCCTCTCCTGAACTCAAGACTAGCAGTCTCAAAGGCCGTTCCAG
+
FGGGGGGCEGGGGGEGGGGGGGGGGGDGGGGGGGGGFDGGGGGFGGGGGGAEFGGGFGGGGGGFGFGGGGGGGGGGGGGGGGGGGGGGGGGGGGGGGGGGEDGEGGF<EGGGGGGGGFGGGGGGGGGGGGFGGGGGGGGFFGGGGGGGGGGGGGGGGDFG7FG>EGGGGGCFGDDGG4A??DED8?FF8CEFGFFE9?5CFD:@CF>D5C>CCA?FFFF<CF;:<3757>FFFFFBF),4-.6(,))6)()62(.*4A6,82<A(4<44)67(,89D28B2
@M02352:288:000000000-CKWC8:1:1101:19306:16994 2:N:0:ATGCGCAG+AAGGAGTA
TAATCTTGCGACCGTACTCCCCAGGCGGAATGCTTAATCCGTTAGGTGTGACACCAACAAGCATGCTTGCTGACGTCTGGCATTCATCGTTTACGGTGTGGACTACCAGGGTATCTAATCCTGTTTGCTCCCCACACTTTCGCACCTCAGCGTCAGTATCGAGCCAGTGAGCCGCCTTCGCCACTGGTTTTCCTCCGAATATCTACGAATTTCACCTCTACCCTCGGAATTCCACTCACCTCTCTCGAACTCTAGACCAGGAGTTTAAGTGGCATTTCAAG
+
FFGDFGGGGGGGDFFGGGFGGGFFD@FEGGGFGGGED@CFGGGFGFFCFGGGGGGGGGGGF,CECFFFECGFGDFGGGGG88FGGGGGGFFGGGGGGGGGG9FGG,BFFGGGCFCGGCCFGGDEAFF9>,=F7DGFGGG9FEEGGGDDGCFGGGGGGFEG@GFCCFGFFC9E8;5;>*;9A7CCFF6>,CFGF?A(6;5C.@=FEC:<*:5+:@?F@47A68(/9C?)(8??9B9A?F??B??(,,3).4:2)4-*4:>?-((.())64-.,43*)94)..
@M02352:288:000000000-CKWC8:1:1101:28034:16997 2:N:0:ATGCGCAG+AAGGAGTA
CAGTCTTGCGACCGTACTCCCCAGGTGGGATACTTATCACTTTCGCTTAGTCACTGAACCGACGTCCAACAACTAGTATCCATCGTTTACGCCTTGGACTCCCAGGGTATTTAATCCTGTTCGCTCCCCACGCCTTCGTCCCTCAGCGTCAGCATATACGTAGTAGACTGCCTTCGCCATTGGTCTTCTATGTATTATTTATGCATTTTACCGCTCCACAACATATTCTAACTCCTTCATAATTCCTAAAGATCACCCGTATAAAACGCACTTTTACAGTT
+
FGF@;EFFC6BCCFF@FGGG8FF@8FG?CFGFGGGGCCAEFGGGGGDF7FCFAFGFFFF@:6+@FGG@E<F,,59<,<?FGFE<,B,,?<4++,+:,<8?,9,A,+FDC=,<F<,,CBA=9@4+8,4+66B+F+,@BE3++6,D3>FDECCE,,,,5@D,@,DEFFCFF3D?92;D*7@?>+,=+2:=D7DCCA+:E6+4+++18++++=?**06)*;(((5(02+5:5++2:6;@)4)67<E)))))1)77)-4?0(0,(3))).)3((((,)*)*),).
@M02352:288:000000000-CKWC8:1:1101:12430:17000 2:N:0:ATGCGCAG+AAGGAGTA
CATTCTTGCGAACGTACTCCCCAGGTGGGTCACTTATCGCTTTCGCTTGGCCACTCAAACCAAATTTCGAACAGCTAGTGACCATCGTTTACGGCGTGGACTACCAGGGTATCTAATCCTGTTCGATCCCCACGCTTTCGTGCCTCAGTGTCAGTACCTTATTAGTGATCTGCCTTCGCAATCGGTGTTCTTTGTAATATCTATGCATTTCACCGCTACACTACACATTCTACCCACTTCATAATGACTCAAGATTACCAGTATCAACAGCAATTCTACAG
+
GDF9,CFGG>6:FFCFGGGGGGGGGGGG77CCFGGGD,,BFGGGCFGG,BFG,CFA@,,6C,,C,,:F,:FFGGGCGDGCECFGG?@EFFCF,4+@FFGFGCFFGGFG7EFGGACFGGFF9FG97,C,@DG=C+>FCFFCD+@+3>=FG9CFGGG,,,7,3>=C,7@ACFGADCFGGFG>AGGGG**=CFC::>=//==C=D68<FAFGGFCG42AGFFED6.;*07<?FCC783823>8)6))95..715;@3)*.-=<?4999<<(),.2()9)/5A-.
@M02352:288:000000000-CKWC8:1:1101:12422:17018 2:N:0:ATGCGCAG+AAGGAGTA
CATTCTTGCGAACGTACTCCCCAGGTGGGTCACTTATCACTTTCGCTTAGCCACTCAAACCGAAGTTCGAACAGCTAGTGACCATCGTTTACGGCGTGGACTACCAGGGTATCTAATCCTGTTCGCTCCCCACGCTTTCGTCCCTCAGTGTCAGTACATTATTAGTGATCTGCCTTCGCAATCGGTATTCTGTGTAATATCTATGCATTTCACCGCTACACTACACATTCTAACCACTACATAATGACTCAAGATTAACAGTATCAAAGGCAGTTCTACAA
+
GFGFFGGGFGGGGEFGGGEEGGGGGGDFFGGGGGGDFGGGFGFFGGGGGGFGGGGGGGGGGGDGGGGFGGGGGGGGEGGGGGGGGGFGGGFFGEGGGGGGFFAFCC8FFE<@FFGFFGGDFFGGE>FD>EEFEFGGGEGGFGGGGGGGGFCGGCFFGGGGGGGG9FCEC9;@FFFFF>>BEGGGDGCGDCFGGEA*0=C@FGCDCFAGCFBCDF>DGEFE@F@FFC;C?FFA;BD<?@(63759C7C@?<7>?D<@AA=6)666<444)11:?11:BAAA)
@M02352:288:000000000-CKWC8:1:1101:12879:17035 2:N:0:ATGCGCAA+AAGGAGTA
TAATCTTGCGACCGTACTCCCCAGGCGGAATGCTTAATCCGTTAGGTGTGTCACCAAAGAGTATACCCCCCGACGTCTGGCATTCATCGTTTACGGTGTGGACTACCAGGGTATCTAATCCTGTTTGCTCCCCACACTTTCGTACCTCAGCGTCAGTATCGAGCCAGTGAGCCGCCTTCGCCACTGGTGTTCCTCCAAATATCTACGAATTTCACCTCTACACTTGGAATTCCACTCACCTCTCTCGACCTCTAGACTGTTCGTTTTGAAGGCAGTTCCA
+
C,FA<FGFG7FGECFFFFGFGGGGFGCFEEGGGGGAFFCGGGGGEFGGGG<CEFG9FG8,C6C,,C,,C:+@:FF7?<=CFDFGGGGGGGGGFDF>FG?FCGGGGGC8==FFGG9;C9ADB;<FFFGFGG=FFFFEGGGBCEFFGEAFFFC7@CEEEFFAB:CECFFG939?CEGDG54)?CE=4?*+<7:;C5F;;68DFF6+);;*>FAFGFF*3=34>B:FD73D)9<??F<)4:?<2(5<?B8)(--22))99>6).)-(.31(-)-,((74=4)<
@M02352:288:000000000-CKWC8:1:1101:19576:17048 2:N:0:ATGCGCAG+AAGGAGTA
CATTCTTGCGAACGTACTCCCCAGGTGGGTCACTTATCACTTTCGCTTCGCCACTCAATCCGAAGATCGAACAGCTAGTGACCATCGTTTACGGCGTGGACTACCAGGGTATCTAATCCTGTTCGCTCCCCACGCTTTCTTCCATCAGTGTCAATTGATTGTTAGTAATCTGCCTTCGCAATTGGTATTCTATGTAATATCTATGCATTTCACCGCTACACTACATATTCTAACTACTTCACAATAATTCAAGATAACCAGTATCAAAGGCAATTCTACAT
+
GGGGGGGGGGEGDGFEFFFGGGGCFGC@CF8EFGGGEEAFGGGEGGGG,C,FEC@FECFG<@CEE@EGCCFGGGGGGFGGGFGFGGEAFFBF7CFCFEGG8EGGGGCGGGBFFFFGFDFCGGGD@=FB6BEGDFFFGGF,C:,@EG,3@,3@@A::9DFFFGGF,@@FFFFFGFGGG*?*3;C,;E<7;BGF7;B*/BFE+DBGEFFG@C6CCF=?EE=3@84F4C<D?CAA8A37@3;?F3373))/763?3)/;C<6;(9>9A:<A<331.406B>AB)
@M02352:288:000000000-CKWC8:1:1101:17259:17145 2:N:0:ATGCGCAG+AAGGAGTA
TAATCTTGCGACCGTACTCCCCAGGCGGAATGCTTAATCCGTTAGGTGTGTCACCGAACAGTATACTGCCCGACGACTGGCATTCATCGTTTACGGTGTGGACTACCAGGGTATCTAATCCTGTTTGCTCCCCACACTTTCGTACCTCAGCGTCAGTATCGAGCCAGTGAGCCGCCTTCGCCACTTGTGTTCCTCCGAATATCTACGAATTTCACCTCTACACTCGGAATTCCACTCACCTCTCTCGAACTCAAGACCAGGAGTTTATGCGGCCGTTCCAG
+
FAFFFGGGGGGGGCCFFGGFFFGGFGGGG>FCFFDFGGGGGFFFGGGGG7EEGFFGGGGGGGGGGFGGGFGGGGGGGGGGFFGGGFGGGGGGGGGGFGGGDGGGGGD@F+=ADDFEDGGGGGGGGGGGGGGGGFEGGFDC9+@8C8AC68EGGG5:CCFFC@CCEEGF9FC?:ECDGDGFDDEEF,=C,=A@7<A(38BG>7@7<=><GGFGF65;?FFEDB?F*9?C?F?F684<:?FFF0)4).,,228<2,,*43>?0(-8:A44)),((()->?F2)
@M02352:288:000000000-CKWC8:1:1101:18188:17163 2:N:0:ATGCGCAG+AAGGAGTA
TAATCTTGCGACCGTACTCCCCAGGCGGAATGCTTAATCCGTTAGGTGTGTCACCGAATAGCATGCTACCCGACGACTGGCATTCATCGTTTACGGTGTGGACTACCAGGGTATCTAATCCTGTTTGCTCCCCACACTTTCGTACCTCAGCGTCAGTATCGAGCCAGTGAGCCGCCTTCGCCACTGGTGTTCCTCCGAATATCTACGAATTTCACCTCTACACTCGGAATTCCACTCACCTCTCTCGAACTCAAGCCTAGCAGTTTTAGCGGCAGTTCCAG
+
FGGGGGGFGFE@FCCGGFFGFEGGGFGGGGGFGGGGEGGGGGGGGGGGGGGGGGGGGGGGGGGGFGGGGGGGGGGGGGGGGCGGFGGGGGGGGGGGGGGGGGGGGGGDEFGCGGGFFFGGGGGGGGGGGGGGGGGGGGGGGGGFGGGGGGGDGGGGGGGG@EFGGGGGFFGGGGGGGGGFFDGGGGGG6FGGGFF@;E>DFCF7?FFDFEFFFCEF?FF@FF@@FFFGFFF??*).4??<>:<4<??::?BDA7)*3:6<7A)<AFBFF)((215<=6)4.
@M02352:288:000000000-CKWC8:1:1101:10364:17176 2:N:0:ATGCGCAG+AAGGAGTA
TAACCTTGCGGCCGTACTCCCCAGGCGGTCTACTTATCGCGTTAGCTCCGAAAGCCACGGCTCAAGGCCACCACCTCCAAGTAGACCTCGTTTACGGCGTGGACTACCAGGGTATCTAATCCTGTTTGCTCCCCACGCTTTCGCATCTGAGTGTCAGTGTCGGTCCAGGGGGCCTCCTTCGCCACTGGTATTTCTTCAGATCTCTACGCATTTCACCGCTACACCTGAAGTTCTACCCCCCTCTCACTCTCCCTCGTTCACCAGTTCCAAATGCCGTTCC
+
CGGGFGGFFGCCFFFB@FFFGGGDFGDFECGDFGGGDGGGGGGGDAFGGGGCF>CFGGGDG:B<FFFEF@F,BFE<FFFGG,FEFG,,A?DDFFGEGG@:FFGCFCGGGGDG,8=EFGGGFGFGGGF8;DCFFG,:+@:@FGEEGEE:9;FEE,5,,@DE;*8E8FC6B@EGG7**;2;F)5;*9<CFCCGC+<=)97+++29*)09*)*73:@AFG57(4>)57*55>*/9?BA491(,411(())).),(,,()-(8,6>8,<)).-6<))))(0(.4
@M02352:288:000000000-CKWC8:1:1101:13324:17185 2:N:0:ATGCGCAG+AAGGAGTA
TAATCTTGCGACCGTACTCCCCAGGCGGTCTACTTAACGCGTTAGCTCCGAAAGCCACGGCTCAAGGCCACAACCTCCAAGTAGACATCGTTTACGGCGTGGACTACCAGGGTATCTAATCCTGTTTGCTCCCCACGCTTTCGCATCTGAGTGTCAGTGTCTGTCCAGGGGGCCGCCTTCGCCACTGGTATTCCTTCAGATCTCTACGCATTTCCCCGCTACACCTGAAATTCTACCCCCCTCTACAGCACTCTAGTTCACCAGTTTCAAATGCAGTTCC
+
FGGGGGGFGEGGGCFFGGFGFGGCGFEEGGGAFGGGFGGGGGGG>EFGGGBFGCGFFFGGGGGFGGGGGGG8EEGFEGFGGGGGGGGGCEGFGGGGGGEGGGGGGGGGGGG:F@CFCGGGGGG9FFFFGGGFFFGGEGGGGGGGGGGGGGGGEFGGCGEFGFGGDGDFGDGCEEDGGGGF:DGEGEGFG?CGGFFFFFFFF6/047BCDEDGFF)9CDF0>>2:C5?47FFFF8<<63<1;9:BBFA)58<D?2)*.574:)<(6<A<<44))-*.@2<<
@M02352:288:000000000-CKWC8:1:1101:11408:17224 2:N:0:ATGCGCAG+AAGGAGTA
[truncated: 23,320,448 more chars]
