# Supplementary material for: Hidden interactions in the intertidal rocky shore: variation in pedal mucus microbiota among marine grazers that feed on epilithic biofilm communities
Source: PeerJ. 2022 Sep 23;10:e13642. doi: 10.7717/peerj.13642 (PMC9512015; doi:10.7717/peerj.13642)
Supplement: Supplemental Information 16 [file peerj-10-13642-s016.gz › peerj-10-13642-s016]

@M02352:288:000000000-CKWC8:1:1101:14520:2008 1:N:0:ATGCGCAG+CTAAGCCT
TACGGAGGGTGCAAGCGTTAATCGGAATTACTGGGCGTAAAGCGCGCGTAGGTGGTTTGGTAAGTCAGATGTGAAAGCCCCGGGCTCAACCTGGGAACTGCATTTGATACTGCCTTACTAGAGTATGTTAGAGGGAAGTGGAATTCCACATGTAGCGGTGAAATGCGTAGATATGTGGAGGAACACCAGTGGCGAAGGCGACTTCCTGGACCAATACTGACACTGAGGTTCGAAAGCGTGGGGAGCAAACAGGATTAGATACCCTGGTAGTCCACGCCGTAA
+
GGGGGGGGGGGGGGGGGGGFCEFFG>CGFGGGE8FAFGGDGGGGGGGGGFGGGGGGGG7?F<CFGGD,EEEF9E9F,EEDFEE>FBF9=FFF8F+,FFGCG9FFGCEGAFF9<=FF9<F,>93E,C9,@<9=<C+*>*@::F9DFCBB:>F<F7DC:>F>@9CC9C<CEEE,?FFF@F?FGGGFFGEG<C?EEEGGG5FGDEEE?FG@F657AFGFFG?7FFFG6C?EG7DDC@D:DED::836(87F+775:6CF?FB@9:8DF5*9)=A<F*7(7:)7**
@M02352:288:000000000-CKWC8:1:1101:9437:2086 1:N:0:ATGCGCAG+CTAAGCCT
TACGGAGGGTCCAAGCGTTATCCGGAATCATTGGGTTTAAAGGGTGCGCAGGCGGTTTATTAAGTCAGTGGTGAAAGTCTGCAGCTCAACTGTAGAATTGCCTTTGATACTGATTGTCTTGAGTTATGGTGAAGTTGCCGGAATATGTAGTGTAGCGGTGAAATGCATAGATATTACATAGAACACCGATTGCGAAGGCAGGTGACTAACCATATACTGACGCTGATGGACGAAAGCGTGGGGAGCGAAAAGGATTAGATACCCTGGTAGTCCACGCCGTAA
+
GGGGGGGGGGGGGGGGGGGGGFGGGGGGGGGGGGGFEGFGGGGGGGGGGGGGGGGEGGGGGGGGGFGA?F?FFGGGGFGGFFFGGGGGGGGGGGGFFGGGGGGGFFFGFGGGGF,DFGGFGFGGGGGDGGGGFGGGGGGGCEEG9CCG<FF<FAFGGGGGGGGGGGGGGFGGGGFGGGGGFGGGGGGGGG7FGGGGGGGGGGFF:F+?@FGFGF+?EFGGGGGGCCFGCCGDGGGFGGGCEE>?65D5*))9:7CCBFBFGGGGFF*9<FD>@CF:6:),*7
@M02352:288:000000000-CKWC8:1:1101:19641:2090 1:N:0:ATGCGCAG+CTAAGCCT
TACGGAGGGTCCAAGCGTTATCCGGATTTATTGGGTTTAAAGGGTCCGTAGGCGGGCTTATAAGTCAGAGGTGAAATCCCATCGCTCAACGATGGAACTGCCTTTGATACTGTAGGTCTTGAATATATTTGAAGTAGGCGGAATATGTAGTGTAGCGGTGAAATGCATAGATATTACATAGAACACCAATTGCGAAGGCAGCTTACTAAGATATTATTGACGCTGATGGACGAAAGCGTGGGTAGCGAACGGGATTAGATACCCCGGTAGTCCACGCCGTAA
+
GFFEGCFGGCFGFFFFGFEGGGACFEGGGGGGGFGCFFFFEFEGGGGGGGGGGGGGGGGGGFGGGGFGGFF=DGGGGGGGGGFCC=EFFGEEG=FGFGAGGGFGGGGGGGGGGGGGFFFGGDDF<FGGGGGGGFGGGGGGEGDF>;FGGGGGGFFDGGGEGC;FGFGGGGGGFFGFGGFGFGGFFFGEFGFFFEEGGECCEGFGGGFGC6FGEFGEGG7:ACEEEDFGGE<DCEGFCC98CGEBF:DDG3<BBFGGFFFFGGGFFF37(74>FG4:;FB15>
@M02352:288:000000000-CKWC8:1:1101:14882:2117 1:N:0:ATGCGCAG+CTAAGCCT
TACGGAGGGTCCAAGCGTTATCCGGAATCATTGGGTTTAAAGGGTGCGCAGGCGGTTTATTAAGTCAGTGGTGAAATGCTGTGGCTCAACCATAGCACTGCCATTGATACTGTATGTCTTGAATTATTGTGAAGTGGTTAGAATATGTAGTGTAGCGGTGAAATGCTTAGATATTACACAGAATACCGATTGCGAAGGCAGTCCACTACGTATATACTGACGCTCATGGACGAAAGCGTGGGGAGCGAACAGGATTAGATACCCTGGTAGTCCACGCCGTAA
+
GGGGGGGGGGGGGGGGGGGGGGGFGFGGGGGGGGGFFGGGGGGGGGGGGGGGGGGF@GGGGGGGGGGGGGGGGGGGGGGGGFGGGGGGGGGGGGGGGGGGGGGGGGGGGFFGGGGGGGGGGGCFGGGGDFFGGGGGGGGGGGGGGGGGGGGGGGGGGGGGGGGGGFGGGGGGGGGGGGGGGGGGGG7CGGGGGGGGGGGFEGGGGGFGGGGGGGGGGGGGGGGGGGGGFGGDGGGFGGGGGGFFFFGGGGFFFFGGFFFFFGGGFFGFAF4AFFFFF:D;DD
@M02352:288:000000000-CKWC8:1:1101:20055:2201 1:N:0:ATGCGCAG+CTAAGCCT
TACGGAGGGTCCAAGCGTTATCCGGAATCATTGGGTTTAAAGGGTGCGCAGGCGGTTTATTAAGTCAGTGGTGAAATCTCGAGGCTCAACCTCGAAACTGCCATTGATACTGATAAACTTGAGTTCAGTTGGAGTAGGCGGAATGTGTAGTGTAGCGGTGAAATGCTTAGATATTACACAGAACACCGATAGCGAAGGCAGCTTACTAAACTGATACTGACGCTGAGGCACGAAAGCGTGGGGAGCGAACAGGATTAGATACCCTGGTAGTCCACGCCGTAA
+
GGGGGGGGGGGGGGGGGGGGGGGGGGGGGGGGGGGGGGGGGGGGGGGGGGGGGGGGGGGGGGGGGGGGGGGGGGGGGGGGGFGGGGGGGGGGGGGGGGGGGGGGGGGGFGGGGGGGGGGGGFGGGGGGGGGGGGGGGGGGGGGGFFGGGGGGGGGGGGGGGGGGGGGGGGGFGGFGGGGGGGGGGGGGGGGGGGGGGGGGGGGGGGGGGGGGGGGGGGGGGGGGGDGCGGGGGGGFGGGGGGFFFFGGGGFFFFGGBFFFGGG:FFGFAFABFGFFFFFFGG
@M02352:288:000000000-CKWC8:1:1101:18140:2204 1:N:0:ATGCGCAG+CTAAGCCT
TACGGAGGGTCCAAGCGTTATCCGGAATCATTGGGTTTAAAGGGTGCGCAGGCGGTTTATTAAGTCAGTGGTGAAATCTCGAGGCTCAACCTCGAAACTGCCATTGATACTGATAAACTTGAGTTCAGTTGGAGTAGGCGGAATGTGTAGTGTAGCGGTGAAATGCTTAGATATTACACAGAACACCGATAGCGAAGGCAGCTTACTAAACTGATACTGACGCTGAGGCACGAAAGCGTGGGGAGCGAACAGGATTAGATACCCTGGTAGTCCACGCCGTAA
+
GGGFGEGGGCFGGGGGGGGGGGGGGDFGEFGGGFGBB@AEFGGGGGGGGGGGGGGGDGCGGGGGGGFFEGGGGGGGGGGGGGGGG@EFGGGFGGGGGGGGGGGGGGGGGGGGGGGGGGGGGGGGGGGGGGGGGGGGGGFGGGGGGGGGGGGGGGGGGGFGGGFEGGCFGGGGGGGFFGDFGGGGGGGGDGGGGGGGGGGGGGGCGGGFGGGGGCFGGGGGFGGGGGGGGGGGGGDDGGGGGGF?BFGGGGFFFFGGFFDFGGFGFFGFFFFBFGFF>0BFGG
@M02352:288:000000000-CKWC8:1:1101:20930:2241 1:N:0:ATGCGCAG+CTAAGCCT
TACGGAGGGTGCAAGCGTTATCCGGAATCATTGGGTTTAAAGGGTCCGTAGGCGGGCAATTAAGTCAGAGGTGAAATCCCACAGCTCAACTGTGGAACTGCCTTTGATACTGGTTGTCTTGAGTTATATTGAAGTGAGTAGAATATGTAGTGTAGCGGTGAAATGCTTAGATATTACATAGAATACCGATTGCGAAGGCAGCTCACTAAGTATATACTGACGCTGATGGACGAAAGCGTGGGGAGCGAACAGGATTAGATACCCTGGTAGTCCACGCCGTAA
+
GGGGGGGGGGGGGGGGGGGGGGGGGFEGGGFGGGGFDFEEFGGGGFGGGGGGGGGGGGGGGGGGGGGGGFFBFFGGGGGGGGGGGGGGGGGGGGGGGGGGGGGGGGGGGGGGGGGGGGGGGGGFGGGGGGGGGGGGGGGGGGGGGGGGGGGGGGGGGGGGGGGGGGGGGGGGGGGGGGGGGGGGGGGGGGGGGGGGGEGGGGGGGGGFGGFGGGGGGGGGFGGGGGGGGFGGGGGFCGGGGGFFFFGGGGBFF?CFFFFFGGGF@FGFBFAAFGFF9BFFGD
@M02352:288:000000000-CKWC8:1:1101:8910:2242 1:N:0:ATGCGCAG+CTAAGCCT
TACGGAGGGTCCAAGCGTTATCCGGAATCATTGGGTTTAAAGGGTGCGCAGGCGGTTTATTAAGTCAGTGGTGAAATCTCGGGGCTCAACCTCGAAACTGCCATTGATACTGATAAACTTGAGTTCAGTTGGAGTAGGCGGAATGTGTAGTGTAGCGGTGAAATGCTTAGATATTACACAGAACACCGATAGCGAAGGCAGCTTACTAAACTGATACTGACGCTGAGGCACGAAAGCGTGGGGAGCGAACAGGATTAGATACCCTGGTAGTCCACGCAGTAA
+
GGGGGGGGEGGG9FGGGGGGGGGGGGCF<FGGGGGGGGGGGGGGEFGG+BFG>FG++89CFGGGGGGGGGGGGGGGGDG<F=FGGGGGGGGFC+BFG7FGG,,CFGGGGGGG<DF<,CFGGGGGFGGGGCF,3DFBFGGGGGGGFFFGGGGGGGGGGGFGGGGGGFGGGGGGGGCGG,<CFGGG8FGGGG*=FGGGGGGGGGG+FGG9+<FGG+9EGGGGG*AEGG=FG*>DEGGFGDDGGG)86ECCGGFFFFGGFFBFGGFGFFCFFFFFFGF190>?CF
@M02352:288:000000000-CKWC8:1:1101:12504:2251 1:N:0:ATGCGCAG+CTAAGCCT
TACGAGGGGTGCAAGCGTTAATCGGAATTACTGGGCGTAAAGCGTGCGTAGGTGGTTTGTTAAGCAAGATGTGAAAGCCCCGGGCTCAACCTGGGAACTGCATTTTGAACTGGCAAACTAGAGTATTGTAGAGGGTAGTGGAATTTCCAGTGTAGGGGTGAAATGCGTAGAGATTGGAAGGAACATCAGTGGCGAAGGCGGCTACCTGGACAAATACTGACACTGAGGCACGAAAGCGTGGGGAGCAAACAGGATTAGATACCCTGGTAGTCCACGCCGTAA
+
GGGGDEGGGGGGGGGGGGGG<EGGGGDGGGGGGGGGGGGGGGGGFGGGGGGGGGGBDFGGGGGGGCFFGGGGGGGGGGGGGFGGGGGGGGGGGGGGGGGGGGDFGFFGGGGGGGGGFFGDGGGGGGGGGGGGGGGEFGGGGGGFGCFCGGGGGGGCGGGGGGGGGGGGGGGCFGGGGGGGGGGGCFGFCGFGGGGGGGGGGGGGGGGGGGGGFCFGGGGGGGGGGG6FFCGGGGGFCGGGGGEB;FGGFGFFFFGGFFFFGGGGFFGFFFFFFGFFFFFFGG
@M02352:288:000000000-CKWC8:1:1101:8911:2262 1:N:0:ATGCGCAG+CTAAGCCT
TACGGAGGGTCCAAGCGTTATCCGGAATCATTGGGTTTAAAGGGTGCGCAGGCGGTTTATTAAGTCAGTGGTGAAATCTCGGGGCTCAACCTCGAAACTGCCATTGATACTGATAAACTTGAGTTCAGTTGGAGTAGGCGGAATGTGTAGTGTAGCGGTGAAATGCTTAGATATTACACAGAACACCGATAGCGAAGGCAGCTTACTAAACTGATACTGACGCTGAGGCACGAAAGCGTGGGGAGCGAACAGGATTAGATACCCTGGTAGTCCACGCCGTAA
+
GGGGGGGGGGCFGGGGGGGGFAGFGFGGFGCFGGGF@FGGGGGGFEGGGGGGCGGFGGCGGGGGGGCG?EGGGGGGGGGGEGGGGGGGGGGGEG>FGGGGGC8FFDFFFGGGFGDGGGGFGGGGGFEGGFGBDFGGFGGGGGGG@FFGFFGGGGGGGGGGGGGGGG9DFGGCGGFGFG,:FFGGG8<*=F7CEGGGGGFBCGGEGGGF9@FG7FGGGGGGGGGGGGGGCEFGGGGFGGGGGG339EDDGGDFB?CF?@BFGGGCF@GFDFFF@F4:B?>199
@M02352:288:000000000-CKWC8:1:1101:10909:2342 1:N:0:ATGCGCAG+CTAAGCCT
TACGGAGGGTCCAAGCGTTATCCGGAATCATTGGGTTTAAAGGGTCCGTAGGCGGGCTTATAAGTCAGAGGTGAAATCCCATCGCTCAACGATGGAACTGCCTTTGATACTGTAGGTCTTGAATACATTTGAAGTAGGCGGAATATGTAGTGTAGCGGTGAAATGCATAGATATTACATAGAACACCAATTGCGAAGGCAGCTTACTAAGATATTATTGACGCTGATGGACGAAAGCGTGGGTAGCGAACGGGATTAGATACCCCGGTAGTCCACGCCGTAA
+
GGGGGGGGGG8FGGGGGGGGG,FFGEGG<F9FGGGB@FGGGGCGF,6@FGGGGGGC@FF<EFGGGGFGGGGGGGGGFFFGDC,CEG,>EGG++4BFGBFFG8FF?FGCECFGGFDD3EFB<DDFA,,3ECFG9FGGFGCFGGGF,@;=;FGGGGGGGD<CGGGGGGBCGGGGGG7;B?C;FGGFG,CF7F:FDEEGGGG6ECFGGGF970*=FFCE9FC7EGGGG37C0*9CGGC>FGGGGE5<?FGGGG:><:DGFFFFGGFF:>DFFFFFFGF?F?)3DD
@M02352:288:000000000-CKWC8:1:1101:23948:2344 1:N:0:ATGCGCAG+CTAAGCCT
TACGGAGGGTCCAAGCGTTATCCGGAATCATTGGGTTTAAAGGGTGCGCAGGCGGTTTATTAAGTCAGTGGTGAAATCTCGAGGCTCAACCTCGAAACTGCCATTGATACTGATAAACTTGAGTTCAGTTGGAGTAGGCGGAATGTGTAGTGTAGCGGTGAAATGCTTAGATATTACACAGAACACCGATAGCGAAGGCAGCTTACTAAACTGATACTGACGCTGAGGCACGAAAGCGTGGGGAGCGAACAGGATTAGATACCCTGGTAGTCCACGCCGTAA
+
GGGGGGGGGGGGGFGGGGGGGGGGGGGGFGGGGGGBFGGGGGGGFGGGGGGGGGGFEGGGGGGGFGGGEFGGGGGGGGGGGGGGGFGGGGGGGGGGGGGGGGFGGFGGDGGGGGG<FGGGGGGGGGGGGGG8FGGGGGGGGGGGGGGGGGGGGGGGGGGGGGGGGGGGGGGGGGGGGGGGGGGGGGGGGGCEGEGGDGGGGGGGGGGFFGGGGGGGGFGGGGGGGGGGGGGGGGGFGGCEGGF:9DCDGGFFFFFGFFFFGGGG47DFAFFFF7=32?EBGD
@M02352:288:000000000-CKWC8:1:1101:24413:2355 1:N:0:ATGCGCAG+CTAAGCCT
TACGGAGGATCCAAGCGTTATCCGGAATCATTGGGTTTAAAGGGTCCGTAGGTGGATAATTAAGTCAGAGGTGAAAGTTTGCGGCTCAACCGTAAAATTGCCTTTGATACTGGTTATCTTGAGTTATTATGAAGTAGTTAGAATATGTAGTGTAGCGGTGAAATGCATAGATATTACATAGAATACCAATTGCGAAGGCAGATTACTAATAATCAACTGACACTGATGGACGAAAGCGTGGGGAGCGAACAGGATTAGATACCCTGGTAGTCCACGCCGTAA
+
FCFED7@E7EFGC@FDFFCGFGGGG7CGC,ECF@FCECG@@AGGGG<@CCCBCEEFFGGGGGGFGGGGFGGCFFGCFFGGFCFEGGGGC<=C:=?FFGFGGGGGGFCF<?FGFGGGGGGGF<FCFGGGGGGDEFGGGEGGGG?FGGGGFFFE@F=FEGGGGG;DB9>EFFAFEGGD9FC;=<DFFGGEEFGGGGGGGGFGGFGDAFGGD?DGGGGG6EF7,?8AF*>AFFGG5:D>CGCEE=>12>CDCC5748DF?F27<F8*17CFFFFA4CF<>()3DC
@M02352:288:000000000-CKWC8:1:1101:14750:2365 1:N:0:ATGCGCAG+CTAAGCCT
TACGGAGGGTCCAAGCGTTATCCGGAATCATTGGGTTTAAAGGGTGCGCAGGCGGTTTATTAAGTCAGTGGTGAAATCTCGAGGCTCAACCTCGAAACTGCCATTGATACTGATAAACTTGAGTTCAGTTGGAGTAGGCGGAATGTGTAGTGTAGCGGTGAAATGCTTAGATATTACACAGAACACCGATAGCGAAGGCAGCTTACTAAACTGATACTGACGCTGAGGCACGAAAGCGTGGGGAGCGAACAGGATTAGATACCCTGGTAGTCCACGCCGTAA
+
GGGGGGGGGGGGGGGGGGGGGGGGGEGGGGGGGGGFGGGGGGGGGGGGGGGGGGGGGGGGGGGGGGGGEFGGGGGGGGFGGFGGGDGGGG<AFGGGGGGGGGEGGGFGGGGGGGGGGGGGGGGGGGFGGGGFFGGGGGGGGGGGGGGGGGGGGDEGFGGGFGGGGGGGGGGGGGGGGGGGGGGFGGGGDGDEGGGGGGGGGGGFCFGGCFFFGGGGGGFFFGGGGC=FF=CDGDDFGGGEDEFF0@GGGDFF:<GG?FAFGGGGFFGF<BAA9FFFF:E>GD
@M02352:288:000000000-CKWC8:1:1101:17291:2377 1:N:0:ATGCGCAG+CTAAGCCT
TACGGAGGGTCCGAGCGTTATCCGGAATCATTGGGTTTAAAGGGTTCGTAGGCGGGTCAATAAGTCAGAGGTGAAATCTTGCAGCTTAACTGTAAAATTGCCTTTGATACTGTTGACCTTGAATTACTGTGAAGTGGTTAGAATATGTAGTGTAGCGGTGAAATGCATAGATATTACATAGAATACCAATTGCGAAGGCAGATTACTAATAATATACTGACACTGATGGACGAAAGCGTGGGGAGCGAACAGGATTAGATACCCTGGTAGTCCACGCCGTAA
+
GGGGGEEGGGCGG:FGGGGGCEFFGGGGGGFGGGG,CFGGGGGGGGGGCFGGGGGGGFFGGGGGGGGGGGGGGGGGEGFGFGGFGGGGGGFGGGGGGGGGGGGGGGGGGGGGGGGGGGGGGGDFFCDGF@FGFGGFGCFGGGGGGGFGGGGGGGGGGGGGGGFGGGFGGGGGGGGGFFGGGGFDFADEFFGGGGGGGGGGGFGGGGGEEGGGGGGGGGGGGGGGGGGGGGGGGGGFGGDGGGFFFFGGGGFF?:FGFFFFFFGGFFGFFFFFFGFFFBFBCC
@M02352:288:000000000-CKWC8:1:1101:17277:2388 1:N:0:ATGCGCAG+CTAAGCCT
TACGGAGGGTCCGAGCGTTATCCGGAATCATTGGGTTTAAAGGGTTCGTAGGCGGGTCAATAAGTCAGAGGTGAAATCTTGCAGCTTAACTGTAAAATTGCCTTTGATACTGTTGACCTTGAATTACTGTGAAGTGGTTAGAATATGTAGTGTAGCGGTGAAATGCATAGATATTACATAGAATACCAATTGCGAAGGCAGATTACTAATAATATACTGACACTGATGGACGAAAGCGTGGGGAGCGAACAGGATTAGATACCCTGGTAGTCCACGCCGTAA
+
GGGGGGGGGGGGGGGGGGGGGGGGGGGGGGGGGGGGGGGGGGGGGGGGGGGGGGGGGGGGGGGGGGGGGGGGGGGGGGGGGGGFFGFGGGGGGGEGGGGGGGGGGGGGGGGGGGFGGGGGGGFGGGGGGGGGGGBFGGGGGGGGGCGGGGG7FDGFGGGGGGGGGGGGGGGGGGGGGGFGGGGGGGGGGGGGGGGGGGGGGFGGGGGGGGGGFGGGGGGGGGGGGGGGGFCGGGGFGGGGGGFFBFGGGGFFBFGFFFFFGGGGFFGFFFAFFGFFBFFFDD
@M02352:288:000000000-CKWC8:1:1101:18131:2390 1:N:0:ATGCGCAG+CTAAGCCT
TACGGAGGGTGCAAGCGTTATCCGGAATCATTGGGTTTAAAGGGTCCGTAGGCGGGCATATAAGTCAGTGGTGAAAGTCTGTGGCTCAACCATAGAATTGCCATTGATACTGTATGTCTTGAATTATTGTGAAGTGGTTAGAATATGTAGTGTAGCGGTGAAATGCTTAGAGATTACATAGAATACCGATTGCGAAGGCAGATCACTAACTATATATTGACGCTGATGGACGAAAGCGTAGGTAGCGAACAGGATTAGATACCCTGGTAGTCTACGCCGTAA
+
GGGGEBFG>BFGFFGGGGGEFGGFGC@F<EFFGGG@,BECEGAGC<AF9EFCGGGDEFCEFGGGGGGG<EFGGGGGGEGGGGGFGFGGGGGD=FFGGGGFFFB?<FFDFEAFF9FDCFGGGFBFFFFFA=FF<FFFDFGDGGE@FFCFGGGGGGGGGGGGGGGFGGFGFGC>EFEF9DDCFGGGGGGCEFCGFGGGGGGFGFDGCCF9CF+2>+4CGGGCFGGGGCCG66DDGEGFGGC>EGFA?@GDGGEF:6C>7?AFFGCG?FGFA?ADBG?199E9DC
@M02352:288:000000000-CKWC8:1:1101:15740:2405 1:N:0:ATGCGCAG+CTAAGCCT
TACGGAGGGTGCAAGCGTTATCCGGAATCATTGGGTTTAAAGGGTCCGCAGGCGGACTAATAAGTCAGTGGTGAAATCCCATCGCTTAACGATGGAACTGCCATTGAAACTGTTAGTCTTGAATTCGGTCGAAGTGGGCGGAATGTGTCATGTAGCGGTGAAATGCATAGATATGACACAGAACACCGATAGCGAAGGCAGCTCACTAGGCCTGAATTGACGCTCAGGGACGAAAGCGTGGGGAGCGAACAGGATTAGATACCCTGGTAGTCCACGCCGTAA
+
GGGGGGGGGGGGGGGGGGGGGFGGGFFFGGGGGGGGGGGGGGGGGFFGDGGGGGGGGGGGGGGGGFGGFGGGGGGGGGGGGGGGGGGGGGGGGGGGGGGGGGGGGGGGFFFGGGGGGGGGGGGGGGGGGGGGGGGGGGGGGGGGGGGGFCEGGGGFGGGGGGGGGGGGGGGGGGGGGGGGGGGGGGGGGGGGGGGGGGGGGGGGGGGGGFFG8>6@C@FGGGGGGGGGGFGGGCDECGGGGGFBFFGGGGFFF:FD?FFFGGCFFFGFFFBFFGFBFBFFDD
@M02352:288:000000000-CKWC8:1:1101:7918:2420 1:N:0:ATGCGCAG+CTAAGCCT
TACGGAGGGGGTTAGCGTTGTTCGGAATTACTGGGCGTAAAGCGCACGTAGGCGGATCAGAAAGTATAGGGTGAAATCCCAGGGCTCAACCCTGGAACTGCCTTATAAACTCCTGGTCTTGAGTTCGAGAGAGGTGAGTGGAATTCCAAGTGTAGAGGTGAAATTCGTAGATATTTGGAGGAACACCAGTGGCGAAGGCGGCTCACTGGCTCGATACTGACGCTGAGGTGCGAAAGTGTGGGGAGCAAACAGGATTAGATACCCTGGTAGTCCACACCGTAA
+
FGGGG;FFGGGGGFGGGGGGGGGGGGGGGGGGGGGGGGGGGGGGGGGGGGGGGGGGGGGGFFGGGGGGGGGGGGGGGGGGGGGGGGGGGGGGGGGGGGGGGGGGGGGGFCGGGGGGGGG9<DFGGF@GFGGGGGEGAFGGGGCGGGGGGGFGGGGGGGGGGGGGGGGFFGCGGCCFGGGGGG8=CBC@FFGGGGGGGGGGGGGGGGGGGCCFGDFGCFGGGGGEGGGGGGFGGGDEGGFGG5;?;EGF6C:??FGG?=)9FGFC9>77<?A>=CF7?0@?GC
@M02352:288:000000000-CKWC8:1:1101:23257:2429 1:N:0:ATGCGCAG+CTAAGCCT
TACGGAGGATCCAAGCGTTATCCGGAATCATTGGGTTTAAAGGGTCCGTAGGCGGATAATTAAGTCAGAGGTGAAAGTTTGCGGCTCAACCGTAAAATTGCCTTTGATACTGGTTATCTTGAATTATTATGAAGTAGTTAGAATATGTAGTGTAGCGGTGAAATGCATAGATATTACATAGAATACCAATTGCGAAGGCAGATTACTAATAATATATTGACACTGATGGACGAAAGCGTGGGGAGCGAACAGGATTAGATACCCTGGTAGTCCACGCCGTAA
+
FAFDFC@@,,CFC<F<F@@FFGEGG7@F,CFFFFG:@@EEFFGG<E,@,CBB,@F>>:EFGGGGGGGCEFG,4F9AEFFGF9C+4+BEF<EFBE7FEA=<FFFE?B@<,CEGFF9,57CEGDCCFGGG<9@D<BF<CED9FCFF<D<FD<FDFG,@FEGGGGFB9D;DEFFFFF=A@F;FBF;,?FFFAFGGGG7CCEGCBC9@;CC;E@FGFFCFGG?7+2+>CFFG9CF5CEGDFGDGCC::>FGGEDDFFF<>?F4F<E8*/>CFFFF28CFFBFFBDD
@M02352:288:000000000-CKWC8:1:1101:14265:2455 1:N:0:ATGCGCAG+CTAAGCCT
TACGGAGGGTCCAAGCGTTATCCGGCATCATTGGGTTTAAAGGGTGCGCAGGTGGTTTATTAAGTCAGTGGTGAAATCTCGGGGCTCAACTTCGAAACTGCCATTGATACTGATAAACTTGAGTTCAGTTGGAGTAGGCGGAATGTGTAGTGTAGCGGTGAAATGCATAGATATTACATAGAATACCAATTGCGAAGGCAGATCACTAATAATGTACTGACACTGATGGACGAAAGCGTGGGGAGCGAACAGGATTAGATACCCTGGTAGTCCAAGCCGTAA
+
FC<FFCFGGFFGGF@8@FFE,;FFE+@F,C9<EEGG776<-ECFFCFEG7:=9CD=FC8FG<<EE??CF?F,C,,CF<,,B?FGCG??9?,?@++,86CAF,5CB,<AEE?E9DCGGGGGA,B?A<FCFA5A,8DFFGGEGG7FFFEF,D@DFGG97CE@:,>DE?;@E,:FB;<D;9C99>C;8,?CGCEFGCDBC5CFD5@+<:FC+>D++?<BFFCG6++>C7C?+*21=EGFGGC>E5)49>)/7))04(9C2@A?97CDF4*048.6*>/8(453*7
@M02352:288:000000000-CKWC8:1:1101:11942:2483 1:N:0:ATGCGCAG+CTAAGCCT
TACGGAGGGTCCAAGCGTTATCCGGAATCATTGGGTTTAAAGGGTGCGCAGGCGGTTTATTAAGTCAGTGGTGAAATCTCGGGGCTCAACCTCGAAACTGCCATTGATACTGATAAACTTGAGTTCAGTTGGAGTAGGCGGAATGTGTAGTGTAGCGGTGAAATGCTTAGATATTACACAGAACACCGAAAGGGAAGGCAGCTTACTAAACTGATACTGACGCTGAGGCACGAAAGCGTGGGGAGCGAAAAGGATTAGATACCCTGGTAGTCCACGCCGTAA
+
GGGGGFGGGGGGGGGGGGGGGGGGGEGGGGGGGGGFGGFGGGGGGGGGGGGGGGGFGGGGGGGGGGGGGGGGGGGGGGGGGGGGGGGGGGGGGGGGGGGGGGGGGGGGGGGGGGGGGGGGGGGGGFGGGGGGGGGGGGGGGGGGGGGGGGGGGGGGGGGGGGGGGGGFGGGGFG9FC99:,?FFGGD:**13*1B5E8**1*=+<+<CFG6+002<++03285*87C8=E57EGC@<:5CEGB12.9D=))96,>:37)/0AF9/8*7)1.:*?*4;:@1CC
@M02352:288:000000000-CKWC8:1:1101:21233:2486 1:N:0:ATGCGCAG+CTAAGCCT
TACGGAGGGTCCAAGCGTTATCCGGAATCATTGGGTTTAAAGGGTGCGCAGGCGGTTTATTAAGTCAGTGGTGAAATCTCGAGGCTCAACCTCGAAACTGCCATTGATACTGATAAACTTGAGTTCAGTTGGAGTAGGCGGAATGTGTAGTGTAGCGGTGAAATGCTTAGATATTACACAGAACACCGATAGCGAAGGCAGCTTACTAAACTGATACTGACGCTGAGGCACGAAAGCGTGGGGAGCGAACAGGATTAGATACCCTGGTAGCCCACGCCGTAA
+
GAEFEBC:CBEF@CFFGFCGGGA@F:7D,CF@EEF@8:@@EFDGGGGG7FGGG:CF::E?FDGGGGFGAEF?FE?FGAECFGD=C<EGGEGGGGCF@FGDGGGFA?FAFB,EFFF<F<?FF9DGGAFF<FDBDFFEGFCF7F+@FGGFC9@BFFFA<CFF>FEFBGGGFGCB2@2DFC;BFGFC,FG*=FC5CEGCE>FFCAC;:EFF@F<FGEG?CC+<<:*:8CGEF5/9A:C>5E5ECC3(3<G:=DFF?FG7>F<?EG669>3))9)47/831?B>D9
@M02352:288:000000000-CKWC8:1:1101:11948:2500 1:N:0:ATGCGCAG+CTAAGCCT
TACGGAGGGTCCAAGCGTTATCCGGAATCATTGGGTTTAAAGGGTGCGCAGGCGGTTTATTAAGTCAGTGGTGAAATCTCGGGGCTCAACCTCGAAACTGCCATTGATACTGATAAACTTGAGTTCAGTTGGAGTAGGCGGAATGTGTAGTGTAGCGGTGAAATGCTTAGATTTACACAGAACACCGATAGCGAAGGCAGCTTACTAAACTGATACTGACGCTGAGGCACGAAAGCGTGGGGAGCGAACAGGATTAGATACCCTGGTAGTCCACGCCGTAAA
+
GGGGGGGGGGGGGFGGGGGGGGGGGGGGGGGGGGGGGGGGGGGGGGGGGGGGGGGFGGGGGGGGGGGGGGGGGGGGGGGGGGGGDGGGGGGGGGGGGGGGGGGFGGGGGGGGGGGGGGGGGGGGGGGGGFGGGGGGGGGGGGGGGGGGGGGGGGGGGGGGGGGGGGGGGFGG9CCBCCGFCG:FCFG@<C<EECGCGDFEECFCF+<CFCGGGC9@CFCEC5:CGFGFEF*5CE<FG=CEGGF,,57C*97>35C4292*+<F05>F?<F<47CDF?>F?GG
@M02352:288:000000000-CKWC8:1:1101:14538:2519 1:N:0:ATGCGCAG+CTAAGCCT
TACGGAGGGTCCAAGCGTTATCCGGATTTATTGGGTTTAAAGGGTCCGTAGGCGGGCTTATAAGTCAGAGGTGAAATCCCATCGCTCAACGATGGAACTGCCTTTGATACTGTAGGTCTTGAATATATTTGAAGTAGGCGGAATATGTAGTGTAGCGGTGAAATGCATAGATATTACATAGAACACCGATTGCGAAGGCAGTCTACTACGTATGTACTGACGCTCATGGACGAAAGCGTGGGGAGCGAACAGGATTAGATACCCTGGTAGTCCACGCCGTAA
+
GGGGGGGGGFCE9FGGGGGCG<FFGGCGGGFGGGG@:FFGGGGGG8FGGGEGGGGEEGGEFGGGGFDGDFGGGGGGGGGGGCEFGGGGGGGCFGGGGGGGGGGGFFGFFGGGGG9FGGGFGFCGCFFGFEFGFGGGGGCGGGGGCFFFFGGGGGGCFGGGGGGGGGCGGGGGGGGFE9=9;FGGGGGDFGCGGGGGGGGGGGFFGGGFCGGGFFFGGGGGGGGGCG9F6?FGGGGFGGGGGGFFFFDGGGFFFB<DFFFFGGGGFFFFFFFFFGFFFFF>GD
@M02352:288:000000000-CKWC8:1:1101:23640:2524 1:N:0:ATGCGCAG+CTAAGCCT
TACGGAGGGTCCAAGCGTTATCCGGAATCATTGGGTTTAAAGGGTGCGCAGGCGGTTTATTAAGTCAGAGGTGAAATCCTGCAGCTCAACTGTAGAATTGCCTTTGATACTGTTTATCTTGAGTCATTATGAAGTGGTTAGAATGTGTAGTGTAGCGGTGAAATGCATAGATATTACACAGAATACCGATTGCGAAGGCAGATCACTAATAATGTACTGACACTGATGGACGAAAGCGTGGGGAGCGAACAGGATTAGATACCCTGGTAGTCCACGCCGTAA
+
GGGGGGDGGGFEFGGGGGGFGGGGGCFGGGGGFGGFGGGGGGGGGGGGEDFGGGGFEGGGGGGCGGGGFFGFGGGGGGGGGGGGFEFFFGFFGFGGGCF<FGF,?EADCGGGGGGGGGGGGECGGGGGGGFF<FFGG<DGGGGGCGGGGGGGGGGGEGEEGFGGGGGGGGGGGGGGGGGGGGGGGGGGGGGGGGGGGDFGGGC7FFFFGGCGGGFGGGDFGGGGGGGGGG6CCGG>FCDEGG3:BEGGGGFF?FGG>FBFGG?FFFGFBFB<?FF0>?FFDD
@M02352:288:000000000-CKWC8:1:1101:17582:2529 1:N:0:ATGCGCAG+CTAAGCCT
TACGGAGGATCCAAGCGTTATCCGGAATCATTGGGTTTAAAGGGTCCGTAGGCGGATTTATAAGTCAGTGGTGAAATCCGGCAGCTCAACTGTCGAACTGCCATTGATACTGTAGAACTTGAATTATTATGAAGTAACTAGAATATGTAGTGTAGCGGTGAAATGCTTAGAGATTACATGGAATACCAATTGCGAAGGCAGGTTACTAATAATACATTGACGCTGATGGACGAAAGCGTGGGTAGCGAACAGGATTAGATACCCTGGTAGTCCACGCCGTAA
+
GGGG>FGG,;6CCFGGGGG:FGGGGG@FAF<FGGG@,BFGGGGGD<FFGGGGGGG+4BF<FFGGGDGGEEFGGGGGG<F:CF:CFGGGGGG85<F==FGGG@,CFAGEDGGGFG,55CFFGG<F??@D?@DG9FEAFCGDFGGGD9@EFGGGGGGGGGGGGGGGGGCGGGGGGGGGFFC;DGG@FGGGCGCGGGGGGGG6:*A:;CF;,C+4<99C9CGGGGGGGGFGC6CDGEGFGGGGGGFFFF)<CGFFFFGGFFFFGGGGFFGFFFFFFGFB>FFFGG
@M02352:288:000000000-CKWC8:1:1101:9231:2538 1:N:0:ATGCGCAG+CTAAGCCT
TACGGAGGGGGTTAGCGTTGTTCGGAATTACTGGGCGTAAAGCGCACGTAGGCGGATCAGAAAGTATAGGGTGAAATCCCAGGGCTCAACCCTGGAACTGCCTTGTAAACTCCTGGTCTTGAGTTCGAGAGAGGTGAGTGGAATTCCGAGTGTAGAGGTGAAATTCGTAGATATTCGGAGGAACACCAGTGGCGAAGGCGGCTCACTGGCTCGATACTGACGCTGAGGTGCGAAAGTGTGGGGAGCAAACAGGATTAGATACCCTGGTAGTCCACACCGTAA
+
FGGFGGGGGGGFGGGFGFGGGGFGGGGGGGGGGGGGGFFGGGGGDGEGGGGGGGGFDCFGGGGFFGGGGGGGGGGFGGEGGGGGFGGFFFCGGGGGGGGGGFFGGGGGGGGGGGGGGGGGGFGGGGGGGGGGGGFGGGGGGGGGGGGGGGGGGGGGGFGGGGGGGGGGGGGGGGGGGGGGGGGGGGGGGFGGGGGGGGGGGGGGGGGGGGGGEGGGGGGFFGCEGGGGFGGGGGGFGGGGEGFFFDFCECFF?FDGBFFFGGGCFFFFFFAD?DFBB?EFGD
@M02352:288:000000000-CKWC8:1:1101:14207:2575 1:N:0:ATGCGCAG+CTAAGCCT
TACGGAGGGTCCAAGCGTTATCCGGAATTATTGGGTTTAAAGGGTCCGCAGGCGGATTAATAAGTCAGTGGTGAAATCTCCAAGCTCAACTTGGAAACTGCCATTGATACTGTTAGTCTTGAATTCAGTCGGAGTAGGCGGAATGTGTAGTGTAGCGGTGAAATGCATAGATATTACACAGAACACCGATAGCGAAGGCAGCTTACTAGGTTTGAATTGACGCTGATGGACGAAAGCGTGGGTAGCGAACGGGATTAGATACCCCGGTAGTCCACGCCGTAA
+
GGGGGGGGGGGGGGGGGGGGGGGGGFGGGGGGGGGFFGGGGGGGGGGGGGGGGGGGGGGGGGFFGGGGGFGGGGGGGGGGGGGGGGGGFGGGGGGGGGGGGGGGGGGGGGGGGGGGGGGGGGGGGGGGGGGGGGGGGGGGGGGGGFGGGGGGGGGGGGGGGGGGGGGGGGGFGGGGGGGGGGGGGGGGGGGGGGGGGGGGGGGGGGGGGGCGFEGGDGFGGGGEGGFGGGGGGGGFGGGGGGFFFFGGGGFFF?DFBFB6FGCFFEGFFFFFFGF?>6D9DC
@M02352:288:000000000-CKWC8:1:1101:20343:2587 1:N:0:ATGCGCAG+CTAAGCCT
TACGGGGGGTCCAAGCGTTGTTCGGAATCATTGGGCGTAAAGCGGGTGTAGGCGGACCGACAAGTCAGAAGTGAAAGCCCTGGGCTCAACCCAGGAAGTGCTTTTGAAACTGTCGGTCTTGAGTGCAGTAGAGGAGAGTGGAATTCCAGGTGTAGTGGTGAAATACGTAGATATCTGGAGGAACATCAGTGGCGAAGGCGGCTCTCTGGACTGTTACTGACGCTCAGACCCGAAAGCGTGGGGAGCGAACAGGATTAGATACCCTGGTAGTCCACGCCGTAA
+
GFEFGGGEGFGGFFGGGFGGGGGGGCEGGGGGGDFGEBFCCGGGEFEGFGGGGGGEGGGGGGGFGGGGGCFEGGCFFGGGGGG:FCGGGEGGEG@@FEFEG:F:FFGGGGGCGGFEGGGGGGGFFGGGGGG7CFEEFGGGGGGGGGFFGGGGFGGGGGGGGGGGCACFGFEGGGC+<CFGEGGGGCF+<EGFEGDGGEGGGGGGGGGGG7*A@CG9AFFGFGGGGGGGGGGGE/95*>DGGGF?FED:=CE716FGFF<FG7<6*7D?)*5:/:?B;?E><C
@M02352:288:000000000-CKWC8:1:1101:15686:2591 1:N:0:ATGCGCAG+CTAAGCCT
TACGGAGGGTGCGAGCGTTAATCGGAATTACTGGGCGTAAAGCGCATGCAGGTGGTTCATTAAGTCAGATGTGAAAGCCCGGGGCTCAACCTCGGAACTGCATTTGAAACTGGTGAACTAGAGTGCTGTAGAGGGGGGTAGAATTTCAGGTGTAGCGGTGAAATGCGTAGAGATCTGAAGGAATACCAGTGGCGAAGGCGGCCCCCTGGACAGACACTGACACTCAGATGCGAAAGCGTGGGGAGCAAACAGGATTAGATACCCTGGTAGTCCACGCCGTAA
+
GGGGGEGGGGGCCEGGGGGE<<EGGGGGGGGGGGGGGGGGGGGGGGEFCFGGCFFB,EECFFGGGGFGG9DFGGGGGGGGGGGGGGGGGGG8EFGGGGGFGGGFFGGGGGGGGGG93EGGGGGGCG,FFFFFGGCC@FC5EFFGGFG7<EGGGGGDGGGGGGGGFGGGGGGE:FE3<7CGGGGCEGGDFGGGGGGGGGGCGG5CEGDDEGGCGG5CFFF7C670*98+<+?<EEG3*:CE>=32>DFC0>FFBFCG>F96<?FD=5DFFFFFFGF?><@9DD
@M02352:288:000000000-CKWC8:1:1101:17848:2641 1:N:0:ATGCGCAG+CTAAGCCT
TACGGAGGGTCCAAGCGTTATCCGGATTCATTGGGTGTAAAGGGTCCGTAGGCGGGCTTATAAGTCAGCGGTGAAATCTCATCGCTCAACGATGGAACCGCCTTTGATACTGTAGGTCTTGAATATATTTGAAGTAGGCGGAATATGCAGTGTAGCGGTGAAATGCATAGATATTACATAGAACACCAATTGCGAAGGCAGCTTACTAAGATATTATTGACGCTGATGGACGAAAGCGTGGGTAGCGAACGGGATTAGATACCCCGGTAGTCCACGCCGTAA
+
GGGGDGDEGF<FECCCBFGBFGGGGD,B,C,CF@DB,6CCEFFDGG<FGGCC,=@+>=ABFGGFFG<,5C=?F?FFGF,CEE<FEFFGGG+>38B=F<+@FGC=BBF9FGB=FCFFFCGCFC,@FGF=,E@,,>F9=3,@FFDGGG9,@>DFFGGGGDFEGGFEGG9CFGGGGGF9+?9CFGCGGGGGFFCFGEGCCEGC55EGGGGCCE*AFGGG9CF9ECEE57<:9CF7:=<BG5>CEGFBFFCDEG3>?:DG?FFFGGFC>BC@FDB9FFF19(89C7
@M02352:288:000000000-CKWC8:1:1101:6521:2649 1:N:0:ATGCGCAG+CTAAGCCT
GACGGAGGTTGCAAGTGTTATCCGGAATCACTGGGCGTATAGCGTCTGTAGGTGTTTTACTAAGTCAACTGTTAAAGCTTGGAGCTCAACTTCAACACTGCAGTCGAAACTCTTAGTCTAGAGTATAGTAGGGGTAAAGGGAATTTCCAGTGAAGCGGTGAATTGCGTAGTGATTGGAAAGACCACCTATGGCGACGGCCCTTTACTGGGCCCTAACTGACACTCAGGGACGAAAGCTAGTGTAGAAAATGGGATTAGATACCCCCGTCGTCCTAGCTGTAA
+
<<FG;@F7,CFFC9C6EF@,<C<,+,+:CFFGC@A,@@+,:9@FFB?DGA<9C,666EC,CF9=FGGAFFEEEGGGF9DFEGBEDFE=5=9EG,:,,BEAFBA9B+++4@F,C<,,,,:B,,,B@FAFEGG?FDGFF9B<7F8FFFGFGDF9,==F=7@:7F,3;A+>*3*5,,<,,,@,D,8F81<EFFA,>B11****1=EF,<CF8****3+589;<:2<9C7C***/91:*)0<:<++/).**22***..C<)*)0338C>)7728-3BD=2(54)**
@M02352:288:000000000-CKWC8:1:1101:22528:2655 1:N:0:ATGCGCAG+CTAAGCCT
TACGGAGGGTCCAAGCGTTATCCGGAATTATTGGGTTTAAAGGGTGCGCAGGCGGATTATTAAGTCAGTGGTGAAATCTCGGGGCTCAACCTCGAAACTGCCATTGATACTGATAAACTTGAGTTCAGTTGGAGTAGGCGGAATGTGTAGTGTAGCGGTGAAATGCTTAGATATTACACAGAACACCGATAGCGAAGGCAGCTTACTAAACTGATACTGACGCTGAGGCACGAAAGCGTGGGGAGCGAACAGGATTAGATACCCTGGTAGTCCACGCCGTAA
+
GGGGGGGG>FGGCGGGGGGGGGGGGGEF,EFGGGGFFDGGGGGG@FCF+CCG+CF++,:EFFGGGGGGGCFGGGGGG9F<FDGGGGGFFGE=A:CFEGGGGD@FFGGGFGGGGF?B?FFGGGGG9FGGG<F=@FGGGGGGGGGGF@FFFGGGGGGGGGGGGGGGGGCGGGGGGGCEG;9CGGGGFGGGGGEEGGGGGGGGGGGCEGG9:FGFF77C@FGGGCGEGGFGG7FGGGGFFGGGGGBFFE<DCGFFFFGGFFFFGGGGFFG?DFFFFFF?B059GD
@M02352:288:000000000-CKWC8:1:1101:6539:2657 1:N:0:ATGCGCAG+CTAAGCCT
GACGGAGGATGCAAGTGTTATCCGGAATCACTGGGCGTAAAGCGTCTGTAGGTGGTTTAATAAGTCAACTGTTAAAGCTTGGAGCTCAACTTCAAAACTGCAGTCGAAACTATTAGACTAGAGTATAGTAGGGGTAAAGGGAATTTCCAGTGAAGCGGTGAAATGCGTAGAGATTGGAAAGAACACCTATGGCGAAGGCACTTTACTGGGCTATAACTGACACTCAGAGACGAAAGCTAGGGGAGCAAATGGGATTAGATACCCCAGTAGTCCTAGCTGTAA
+
GGGGGGGGGGGGGGGGGGGGGGGGGGGGGGGGGGGGGGGGGGGGGGEGGGGGGGGFGGGFGGGGGGGGGGGGGGGGGGGGGEFGGGGGGGGGGGGGGGGGGGGGGGGGGGGFGGGGGGGGGGGFGGGGGGGFGEE:=FGGGGFGG9FGGGGGGGGGGGGGGGGGGGGCCEECGGFGF9FGFGGFGGGGGGGGGGGGGEFGGGGGEGGGGGGGGFFGGGGGGGGGEGFCFGG*:ED>CC>FGGDFF@GFFF?@0?GF7?4*AEFGFDDFFF)6BFF<()/6>C
@M02352:288:000000000-CKWC8:1:1101:13095:2673 1:N:0:ATGCGCAG+CTAAGCCT
TACGGAGGGTCCGAGCGTTATCCGGAATTATTGGGTTTAAAGGGTCCGTAGGCGGGTCGATAAGTCAGAGGTGAAAGTCTGCCGCTCAACGGTAGAACTGCCTTTGATACTGTCGGTCTTGAGTTATAGTGAAGTTGCCGGAATATGTAGTGTAGCGGTGAAATGCATAGATATTACATAGAACACCGATTGCGAAGGCAGGTGACTAACTATATACTGACGCTGATGGACGAAAGCGTGGGGAGCGAACAGGATTAGATACCCTGGTAGTCCACGCCGTAA
+
GGGGGGGGGGGGGGGGGGGGGGGGGGGGGGGGGGGGGGGGGGGGGGGGGGGGGGGGGGGGGGFGGGGGGGGGGGGGGGGGGGGGG7CCGGGCGGGGGGGGFGGGGGGGGGGGGGGGGGGGGGGGFFGGGGFGFEGGGGGGGGGGGGGGGGGFGGDFGGGDFFGFGGGGGGGGGGCFGGGGGGGGGGGGGDGGGGGEGGGFGGGF?EFGGFGEGGGGGGGGGGGCGGGGGGGGGGGE<ECEGGFFBDGGGCE??FGG769@EGEGF>D?>?AAFGFFFFFFDC
@M02352:288:000000000-CKWC8:1:1101:11877:2679 1:N:0:ATGCGCAG+CTAAGCCT
TACGGAGGGTCCAAGCGTTATCCGGAATCATTGGGTTTAAAGGGTGCGCAGGCGGTTTATTAAGTCAGTGGTGAAATCTCGGGGCTCAACTTCGAAACTGCCATTGATACTGATAAACTTGAGTTCAGTTGGAGTAGGCGGAATGTGTAGTGTAGCGGTGAAATGCTTAGATATTACACAGAACACCGATAGCGAAGGCAGCTTACTAAACTGATACTGACGCTGAGGCACGAAAGCGTGGGGAGCGAACAGGATTAGATACCCTGGTAGTCCACGCCGTAA
+
GGGGGGGGGGGGGGGGGGGGFGGGGGGGGGFGGGGGGGGGGGGGGGGGGGGGGGGGGGGGGGGGGGGGGGGGGGGGGGGGGGGGGGGGGGGGGGGGGGGGG8FGGGCGGGGGGGGGGGGGGGGGGGGGGFGCFGGGGGGGDGGGGGGGGGGGGGGGGGFGGGGGGGGGGGGGGGGGGGGGGGGGGFGGGEFEGGGGGGGGGGFGGGGGGGFFGGGGGGGGGDGGGGGGGGGGGGGFGGGGGGF00>DG=DFF0(6*7FDFFCCFFFGFAFFFFGF:>:B>DD
@M02352:288:000000000-CKWC8:1:1101:7324:2686 1:N:0:ATGCGCAG+CTAAGCCT
TACGGAGGGTTCAAGCGTTATCCGGAATCATTGGGTTTAAAGGGTGCGCAGGCGGTTTATTAAGTCAGTGGTGAAATCTCGGGGCTCAACCTCGAAACTGCCATTGATACTGATAAACTTGAGTTCAGTTGGAGTAGGCGGAATGTGTAGTGTAGCGGTGAAATGCTTAGATATTACACAGAACACCGATAGCGAAGGCAGCTTACTAAACTGATACTGACGCTGAGGCACGAAAGCGTGGGGAGCGAACAGGATTAGATACCCTGGTAGTCCACGCCGTAA
+
FEEEGGGG>CCFEEFGGEFGGGGGG7FGCFGGFFGFEGF<CFEGGCFGGFGGGGGFGGGGGGGGGGGCFFGFFGGGGGGGGGGGG:=FGGGGGGGGGGGGGGGFFGGG<FGGFGGGGGGGGGGFEGFFCDGFGFGGG<FGGGGGFAFGGGGEGCEFFGGGGDFFGGGGFGGGGGGGGGGFGGF:FGGGGGGGGGGGGGGGEE8CGGGGGFGGGCFGCFGGG8EGGGGGGGGGDGGEGCD?C5><9>CDGGFF?FGGFF>FGGCGFFGFFFFA7DFBBFFFGD
@M02352:288:000000000-CKWC8:1:1101:23552:2710 1:N:0:ATGCGCAG+CTAAGCCT
TACGGAGGGTGCAAGCGTTATCCGGAATCATTGGGTTTAAAGGGTCCGTAGGCGGGCATATAAGTCAGTGGTGAAATGCTGTGGCTCAACCATAGCACTGCCATTGATACTGTATGTCTTGAATTATTGTGAAGTGGTTAGAATATGTAGTGTAGCGGTGAAATGCTTAGATATTACATAGAATACCGATTGCGAAGGCAGATCACTAACAATATATTGACGCTGATGGACGAAAGCGTAGGTAGCGAACAGGATTAGATACCCTGGTAGTCTACGCCGTAA
+
GGGGGGFE>C;C@CFGGGGGGGGGGEFG@FGGGGGEFGGFFGGGC@CFGGGGFGGGGGC<FFGGGGGGGGGGGGGGGGDFGFEBFFFGGGG+EGG<FFGGGF@DGGGGGGGGG<FGGGGGGG,F<,3@>,CE,CFGG,<BFGGGFGGGEGGGGGGGGGGGGGGGGGGGGGGGGGGGG9>DCGGGFGGGGGGGGGGGGGGGG8CEGGGCFEDGGCCECFGGG5CGGGGGGDGGGGGFGGG>EGFF?FGD5CBFFBGGFFFFGGGGFFGFFFFB=FFFF0<BGG
@M02352:288:000000000-CKWC8:1:1101:22918:2716 1:N:0:ATGCGCAG+CTAAGCCT
TACGGAGGATCCAAGCGTTATCCGGAATCATTGGGTTTAAAGGGTCCGTAGGTTGATAATTAAGTCAGAGGTGAAAGTTTGCCGCTTAACGGTAAAATTGCCTTTGATACTGTTTATCTTGAATCATTATGAAGTGGTTAGAATATGTAGTGTAGCGGTGAAATGCATAGATATTACATAGAATACCAATTGCGAAGGCAGATCACTAATAATGTATTGACACTGATGGACGAAAGCGTGGGGAGCGAACAGGATTAGATACCCTGGTAGTCCACGCCGTAA
+
GDFGGGGGGF@EAGGGGFGGGGGGGFEGGGGGGGGCFGGGGGGGGGGGGGGGGGGGGGGGGGGGFCCFGEFFGGFFGGGGGGFGGGGGGFGGGFGGGGGGGGGGGGFGGGGGGGGFFCFG9FFGAFGGGGGG<FFGFFGGGGGGFGGFGGGGGGGGGGGGGGGGCFCGGGFGGGGGGGGGGGGGCFC@7@CFAE@EGGGGGGG?FFGGFGGCFGGGGGFGGGGGGGGGGGGC=C7>DGDEGGF<>FG3:75;?1*:>?AFGGGG@F:@FFDFFFFBB?39<>
@M02352:288:000000000-CKWC8:1:1101:23322:2739 1:N:0:ATGCGCAG+CTAAGCCT
TACGAGGGGTGCAAGCGTTAATCGGAATTACTGGGCGTAAAGCGTGCGTAGGTGGTTTGTTAAGCAAGATGTGAAAGCCCCGGGCTCAACCTGGGAACTGCATTTTGAACTGGCAGGCTAGAGTATTGTAGAGGGTAGTGGAATTTCCAGTGTAGCGGTGAAATGCGTAGAGATTGGAAGGAAAATCAGTGGCGAAGGCGGCTACCTGGACAAATACTGACACTGAGGCACGAAAGCGTGGGGCGCAAACAGGATTAGATACCCTGTTAGTCCAGGCCGTAA
+
FGGD<FFEGGGGGFFFDFG@6FFFGC@FFC<FFFFCF@@@CFGGGG7=FCFCCCFC<FEGGGGFF?FCCFGGGGGFDG8+BFE@C:FCFC<FEC?4?DFGFFGFC,BB,DFFFGFGG+=B>FFGG,FGGFF9DFCF,CFGBGFGGF<FFG@,@7@FC@<FCCEC;EFEEGDE9EEGG998EFF,<FGGCF?FGC75B=>B*?=EGFGCEEDGGFEFGGFFGCC6+:C8CEF57/*7*29C>E3(2>7)795?11FG?@<9:AF995**)86:*29(4(7,1/
@M02352:288:000000000-CKWC8:1:1101:14320:2756 1:N:0:ATGCGCAG+CTAAGCCT
TACGGAGGGTCCAAGCGTTATCCGGAATCATTGGGTTTAAAGGGTGCGCAGGCGGTTTATTAAGTCAGTGGTGAAATCTCGGGGCTCAACCTCGAAACTGCCATTGATACTGATAAACTTGAGTTCAGTTGGAGTAGGCGGAATGTGTAGTGTAGCGGTGAAATGCTTAGATATTACACAGAACACCGATAGCGAAGGCAGCTTACTAAACTGATACTGACGCTGAGGCACGAAAGCGTGGGGAGCGAACAGGATTAGATACCCTGGTAGTCCACGCCGTAA
+
GGGGGGGGGGGGGGGGGGGFGGGGGGGGGGGGGGGFFEGGGGGGFGDGGGGGGGGFGCFCGGGGGGGF9FFFGGGGEGBFGFGDFCGCFFGCDECFGGCFG>FFCFGGFG=FFFDGGGGFGGGFAEGG@=DFFGGGEGGGGGGGG>CFGGGGGGGGGGEGGGGGGGCGGGGCGGFCFGFGGGGGGGGGGGCEGGGGGGGGGGGGFGGGFFGGGFEGGGGGGGGGGGGGGGGCEGCDGGGGGGFFFFGGGC@??FCC>FF9CGFGFFGFAF<D@F9<B:>>DC
@M02352:288:000000000-CKWC8:1:1101:9661:2766 1:N:0:ATGCGCAG+CTAAGCCT
TACGGAGGGTGCAAGCGTTATCCGGAATCATTGGGTTTAAAGGGTCCGCAGGCGGTCAATTAAGTCAGAGGTGAAATCCCATAGCTTAACTATGGAACTGCCTTTGATACTGGTTGACTTGAGTTATACGGAAGTGGATAGAATGTGTAGTGTAGCGGTGAAATGCATAGATATTACACAGAATACCGATTGCGAAGGCAGTCCACTACGTATATACTGACGCTCATGGACGAAAGCGTGGGGAGCGAACAGGATTAGATACCCTGGTAGTCCACGCCGTAA
+
GFGGGGGGGGGGGGGGCFGGFFGGGGEFGGFGGGGGGGGGGGGGFGGGGGGGGGGGGGGGGGFGFFGGGGGGGGGGGGGGGF8FFGFGGGGGGGGGGGGGGFFGGGGGGGGGGGGGGGGGGGGGDFGGGGGEGGGGFCFGGGFGGFFGGGGGGGGGGGGGGGGGFGGGG9FGGGGGGGGC8CGGGGGDEFGCGGGGCGGGGGGFGFFGGDFGGGGGGGGGGGGGGGGGC6DDG=7BC=CECEF<;DGGGGFF?:FGFF47CFGGFFCF</8AFGFFFBFFCC
@M02352:288:000000000-CKWC8:1:1101:12629:2800 1:N:0:ATGCGCAG+CTAAGCCT
TACGAGGGGTCCAAGCGTTAATCGGAATTACTGGGCGTAAAGCGTACGCAGGCGGTTCATTAAGCCAGATGTGAAATCCCCGGGCTCAACCTGGGAATTGCATTTGGAACTGGTGAACTAGAGTCTTGTAGAGGGGGGTAGAATTTCAGGTGTAGCGGTGAAATGCGTAGAGATCTGAAGGAATACCGGTGGCGAAGGCGGCCCCCTGGACAAAGACTGACGCTCATGTACGAAAGCGTGGGGAGCAAACAGGATTAGATACCCTGGTAGTCAACGCCGTAA
+
GGGG:8FFDG7FEGGGGGGGGFGGGGDGGGGGGGG8CGGGGGGGGGGGGGGGGGECBFDFFGGGGGGGG9CFCFGGG<<FFC7FFGGGGGGGGFGADFCBFCGGFC9FFFFECDGA9>E9>BA<=<FG==CCF,+<C8:C8E+0A9+<@9:+ACFCEGC5CFFFCGG8=859++<<F7CFCF8E9FCE5E>>:::/CC5CC::88EC8/AFD5FC+8<C82/7*/7:7C+**:853C5>EGGD:>@*>6C>F:(22.657+AF66>C6)/5<*0*-(4>9DD
@M02352:288:000000000-CKWC8:1:1101:24057:2806 1:N:0:ATGCGCAG+CTAAGCCT
TACGGAGGATCCAAGCGTTATCCGGAATCATTGGGTTTAAAGGGTCCGTAGGTGGATGATTAAGTCAGAGGTGAAATCCTGCAGCTCAACTGTAGAATTGCCTTTGATACTGGTTATCTTGAGTTATTATGAAGTAGTTAGAATATGTAGTGTAGCGGTGAAATGCATAGATATTACATAGAATACCAATTGCGAAGGCAGATTACTAATAATATACTGACACTGATGGACGAAAGCGTGGGGAGCGAACAGGATTAGATACCCTGGTAGTCCACGCCGTAA
+
GGGGGGEC7EGGGGGGGGGGGGGGGFCFGGGGGGGGGGGFGGGGGGGG@CFGFFGDGG=EGFEFFEGGGGGFGGGGGGGGGGGGGFGGFFGGGGFGGGGGGGGGGGFGFGGGGGGGGGGGGGGGGGGGGGGGCGGGGGGGGGGGGGGGGGGGGGGGGGGGGGGGGGGGGGAFGFFFGGFGGGGDFGGGGGGGF:8:CGGGGGGCFEFFG?7:EFGGFGGGGGGGGDFGGFF4E=DBGGCGGGFDFDGCEGFFFFDF??<FFGGGFFGFFFFD9C@:9<EFGD
@M02352:288:000000000-CKWC8:1:1101:12834:2813 1:N:0:ATGCGCAG+CTAAGCCT
TACGGAGGGTCCAAGCGTTATCCGGAATCATTGGGTTTAAAGGGTGCGCAGGCGGTTTATTAAGTCAGTGGTGAAATCTCGGGGCTCAACCTCGAAACTGCCATTGATACTGATAAACTTGAGTTCAGTTGGAGTAGGCGGAATGTGTAGTGTAGCGGTGAAATGCTTAGATATTACACAGAACACCGATAGCGAAGGCAGCTTACTAAACTGATACTGACGCTGAGGCACGAAAGCGTGGGGAGCGAACAGGATTAGATACCCTGGTAGTCCACGCCGTAA
+
GGGGGGGGGGGGGGGGGGGGGGGGGGGGGGGGGGGGGGGGGGGGGGGGGGGGGGGCGGGGGGGGGGGGGGGGGGGGGGFGGGGGGGGGGGGGGGGGGGGGGGGGGGGGGGGGGGGGGGGGGGGGGGGGGGGGGGGGGGGGGGGGGGGGGGGGGGGGGGGGGGGGGGGGGGGGGGGGGFGGGGGGGGGGGGGGGGGGGGGGGGGGGGGGGGGGGGGGGGGGGGGGGGGGGGGGGGGFGGGGGGFFBFGGGGFFFFGG<FAFGGGGFFGFFFFFFGF?FFFFGG
@M02352:288:000000000-CKWC8:1:1101:19500:2836 1:N:0:ATGCGCAG+CTAAGCCT
TACGGAGGGTCCAAGCGTTATCCGGATTTATTGGGTTTAAAGGGTCCGTAGGCGGGCTTATAAGTCAGAGGTGAAATCCCATCGCTCAACGATGGAACTGCCTTTGATACTGTAGGTCTTGAATATATTTGAAGTAGGCGGAATATGTAGTGTAGCGGTGAAATGCATAGATATTACATAGAACACCAATTGCGAAGGCAGCTTACTAAGATATTATTGACGCTGATGGACGAAAGCGTGGGTAGCGAACGGGATTAGATACCCCGGTAGTCCACGCCGTAA
+
GGGGGGGGGGGGGGGGGGGEGGGGGGDFGGGGGCFFGDGGGGGGGGGGGFGGGGGGGGGGGGFF<FFGGGGGGGGGGGGGGGGGGFGGGGGGGGGGGGGGGGGGGGGGGGGGGGGGGGGGGCGGGGGGGGGGGGGGGGGGGGGGGGGGGGGGGGGGEGFEGGGGGGGGGGGGGGDCFGGGGGGCGGGGGGGGGGGGGGGGGGGGGGGGGGGGGGGGGGDGFGGGGGGGGGG3EGGFF=*;EG@D??GGGGFFF?/>??>=GGGGFFGEFF>DFFF34:B9DD
@M02352:288:000000000-CKWC8:1:1101:14902:2880 1:N:0:ATGCGCAG+CTAAGCCT
TACGGAGGGGGTTAGCGTTGTTCGGAATTACTGGGCGTAAAGCGTACGTAGGCGGATTGGAAAGTTGGGGGTGAAATCCCAGGGCTCAACCCTGGAACTGCCTCCAAAACTATCAGTCTAGAGTTCGAGAGAGGTGAGTGGAATTCCAAGTGTAGAGGTGAAATTCGTAGATATTTGGAGGAACACCAGTGGCGAAGGCGGCTCACTGGCTCGATACTGACGCTGAGGTACGAAAGTGTGGGGAGCAAACAGGATTAGATACCCTGGTAGTCCACACCGTAA
+
GGGGGFFGGGGGGGGGGGGGGGGGGGGGGGGGGGGGGGGGGGGGGGGGGGGGGGGGGGGGGGFBFGGGGGGFGGGGGGGGGFGGGGGGGGGGFGGGGGFGGCGCGGGGGGGGGGGGGGGGGGGGGGGGGCGGGGGG9FFGGG9FFGGFFGGGGGGGGGGGGFGGGGGGGGGGGGGGGGGGGGGGGGGGGGEFGGGGGGGGGGGGGGGGGGGGGGGGGGFGGGEEGGC5EGGGGGGFGGGGGGFFFFGGGGFF<<4:>FB?FG8CFFGFFFFFFFF:BFFFGG
@M02352:288:000000000-CKWC8:1:1101:20599:2884 1:N:0:ATGCGCAG+CTAAGCCT
TACGGAGGGTCCAAGCGTTATCCGGAATTATTGGGTTTAAAGGGTGCGCAGGCGGTTTATTAAGTCAGTGGTGAAATCTCGAGGCTCAACCTCGAAACTGCCATTGATACTGATAAACTTGAGTTCAGTGGGAGTAGGCGGAATGTGTAGTGTAGCGGTGAAATGCTTAGATATTACAAAGAACACCGATAGCGAAGCCAGCTTACTAAACTGATACTGACGCTGAGGCACGAAAGCGTGGGGAGCGAACAGGATTAGATACCCTGGTAGTCAACGCCGTAA
+
GFGGGGGGCFDF?CFGGGGGGGFCGCCF,EDFCFG@FFEDFGGGGGGGGGGGGGGGC7,FFFGGGGGGEFGFCFFFGC,FG8=BECGGGGG,FFFDECG<FE<A,,E<@FGGCFFG,>FCFFFFFF<FD,@FBCG7F9,@:F7FFF;@FFA<BEFGGD*>EGGD@CEC?FCFCC7;CC;9,CF:,=CE:=*BCEE8E*8:;8F79AC7<8>CE7C:990<EGGDCDGG57CCEG:><E<CEE>:;59<EG38:,4>2/.90<FF?>G:<@F:**7(,38>GG
@M02352:288:000000000-CKWC8:1:1101:22768:2884 1:N:0:ATGCGCAG+CTAAGCCT
TACGGAGGGTGCAAGCGTTATCCGGAATTACTGGGTTTAAAGGGTGCGTAGGCGGTTATGTAAGTCAGTGGTGAAAGTTTGCGGCTCAACCGTAAAATTGCCTTTGATACTGGTTATCTTGAGTTATTATGAAGTAGTTAGAATATGTAGTGTAGCGGTGAAATGCATAGATATTACATAGAATACCAATTGCGAAGGCAGATTACTAATAATCAACTGACACTGATGGACGAAAGCGTGGGGAGCGAACAGGATTAGATACCCTAGTAGTCCACGCCGTAA
+
GGAFF;@@FBFEGDFE:BFFFGCFG,CFGGGFG@C6@,99CF9CGEECCFFEGGGGGFGGGFGFEGFFFFGGFG<??CEFDFFGGGGGGGGGGGB+CECADFGGGGGFFGGGDDAFCDAFF9DF<FFDGGGF,DFGG<DFFG9FGGDDCCFFGGGGGEGGGGGFFGGGFCCGGGCDECEFCGDCFCDF7FGCGGEEGEGFEGGGCFF9CFGG9BC@FGGCFG?C+7CCCEGGGCDECE<EGGFFBDCD5/7714C=)*6FFFCC?FGF>6<AFGFFF:E>57
@M02352:288:000000000-CKWC8:1:1101:13795:2976 1:N:0:ATGCGCAG+CTAAGCCT
TACGGAGGGTTCAAGCGTTATCCGGAATCATTGGGTTTAAAGGGTGCGCAGGCGGTTTATTAAGTCAGTGGTGAAATCTCGGGGCTCAACCTCGAAACTGCCATTGATACTGATAAACTTGAGTTCAGTTGGAGTAGGCGGAATGTGTAGTGTAGCGGTGAAATGCTTAGATATTACACAGAACACCGATAGCGAAGGCAGCTTACTAAACTGATACTGACGCTGAGGCACGAAAGCGTGGGGAGCGAACAGGATTAGATACCCTGGTAGTCCACGCCGTAA
+
GGGGGGGGGGGGGGGGGGGGGGGGGGGGGGGGGGGGGGGGGGGGGGGGGGGGGGGGGGGGGGGGGGGGGFGFGGGGGGFGGFEGGGGGGGGGGGGGGGGGGGGGGGGGGGGGGGGGGGGGGGGGGGGGGGGGGGGGGFGGGGGGGGGGGGGGGGGGGGGGGGGGGGGGGGGGGGGGGGGGGGGGGGGGGGGGGGGGGGGGGGGGGGGGGGDGGFGGGGGGGGGDCDGCCGFC=GGB4EDGGGFFBFGDCDDFF6<F7FBFGGGFFFGF<FFBBC@?FFFFGG
@M02352:288:000000000-CKWC8:1:1101:7580:3012 1:N:0:ATGCGCAG+CTAAGCCT
TACGGAGGGTCCAAGCGTTATCCGGAATCATTGGGTTTAAAGGGTGCGCAGGCGGTTTATTAAGTCAGTGGTGAAATCTCGGGGCTCAACTTCGAAACTGCCATTGATACTGATAAACTTGAGTTCAGTTGGAGTAGGCGGAATGTGTAGTGTAGCGGTGAAATGCTTAGATATTACACAGAACACCGATAGCGAAGGCAGCTTACTAAACTGATACTGACGCTGAGGCACGAAAGCGTGGGGAGCGAACAGGATTAGATACCCTGGTAGTCCACACCGTAA
+
GGGGGGGGGGFGGGGGGGGGGGGGGGDGGGGGGGGGGGGGGGGGGGGGGGGGGGGFFEGGGGGGGGGGAFGGGGGGGGGGGGGGGGGGGGGGGGGGGGGGGGGGGGGGGGGGGFGFGGGGGEFFFGGGDFFGGGGGGFGGGGGGGGGGGG;:CEGGGGGGGGGGGFGFGGGGGGFCFGGGGGGGGGGGEGGGGGGGGGFGGGGGGGGGGGGGGGGGGGGFFGDEGGGGGGGGGGGDDDDGGGFF;BDGDGEFFBDD<?<60+AFFFGFBFFFFGFFFFF:GG
@M02352:288:000000000-CKWC8:1:1101:11715:3038 1:N:0:ATGCGCAG+CTAAGCCT
TACGGAGGGTCCGAGCGTTATCCGGAATCATTGGGTTTAAAGGGTCCGTAGGCGGGCAGCTCAGTCAGTGGTGAAAGTCTGCAGCTCAACTGTAGAATTGCCATTGATACTGGTTGTCTTGAATTACTGTGAAGTGTTTAGAATAAGTAGTGTAGCGGTGAAATGCATAGATATTACTTAGAATACCAATTGCGAAGGCAGAACACTAACAATATATTGACGCTGATGGACGAAAGCGTGGGGAGCGAACAGGATTAGATACCCTGGTAGTCCACGCCGTAA
+
GGGGGGGGGGGGGGGGGGGGGGGGGGGGGGGGGGGFEEGGGGGGGGGGGGGGGGGGGGGGFFFGGGGGGGGGGGGGGGGGGGGGGGGGGGGGGGGGGGGGGGGGGGGGGGCGGGGGGGGGGGGGGGFGGGGFFGGGGGGGGGGFGFGGGGGGGGGGGGGGGGGGGGGGGGGGGCGGGGGGGGGGGBCFFGFGFGGGGGGGGDGGGGGGGGGGFGGGGGFGGGGGDGGGFGGGGGGFGGGGGGFFF3D<CDFFFFGGFFFFG?FC?@FFFFFAFGF?BFFFGD
@M02352:288:000000000-CKWC8:1:1101:13043:3044 1:N:0:ATGCGCAG+CTAAGCCT
TACGGAGGGTCCAAGCGTTATCCGGATTTATTGGGTTTAAAGGGTCCGTAGGCGGGCTTATAAGTCAGAGGTGAAATCCCATCGCTCAACGATGGAACTGCCTTTGATACTGTAGGTCTTGAATATATTTGAAGTAGGCGGAATATGTAGTGTAGCGGTGAAATGCATAGATATTACATAGAACACCAATTGCGAAGGCAGCTTACTAAGATATTATTGACGCTGATGGACGAAAGCGTGGGTAGCGAACGGGATTAGATACCCCGGTAGTCCACGCCGTAA
+
GGGGGGGCEGGGGGGGGGGGG9FFGGGEFGGGGGGFCEGCGGGGGFGGGGGGGFGGGGGGGGGGGGGGGGGGGGGGGGGGGGGGGGGGFGCFGGGGGGGGGGFGGGFFGGGGGGGGGGGFGGGGGGGGGGFGGGGGGGGGGGGGGGGGGGGGGGGGGGGGGGGGGGGGGGGGGGGGGGGGGGGGGFEGGGGGFGDGGGGGGGGGGGGGGG7AFGGGGGGGGGGGGGGGGGGGDGGFFGGGGGFFFFGGGGFFFFGGFFA=FGFGFFGFFFFFFGFFFFF>GG
@M02352:288:000000000-CKWC8:1:1101:14314:3051 1:N:0:ATGCGCAG+CTAAGCCT
TACGGAGGGTGCAAGCGTTATCCGGAATCATTGGGTTTAAAGGGTCCGTAGGCGGACTAATAAGTCAGTGGTGAAATCTCGAGGCTCAACCTCGAAACTGCCATTGATACTGATAAACTTGAGTTCAGTTGGAGTAGGCGGAATGTGTAGTGTAGCGGTGAAATGCTTAGATATTACACAGAACACCGATAGCGAAGGCAGCTTACTAAACTGATACTGACGCTGAGGCACGAAAGCGTGGGGAGCGAACAGGATTAGATACCCTGGTAGTCCACGCCGTAA
+
GGGGCGGGGGGGGGGGGGGGGGGGGGGG<FFGGGGFFGGGGGGGCEDFGGGG9FGGGGGCFGGGGGGGGGGGGGGGGGFGGGGGGGGGGGGGGGGGGGGGGGFGGGGGGGGGDGFGGGGGGGGGDFFGGFGFFGGFGGGGGGGGGGGGGGGGGGGGGGGGGGGGGGGGGGGGGGGGGGGGGGGGGGGGGG:EGGGDGGGFGGG@FGGCCFGGGFFGFGGGGCEGGDGGGCFGGGGFFGGGGGFF;DDGGGFFFFGGFFFFGGGGFFGF9B>AFG=:;2B;DD
@M02352:288:000000000-CKWC8:1:1101:16455:3068 1:N:0:ATGCGCAG+CTAAGCCT
TACGGAGGGTCCAAGCGTTATCCGGAATCATTGGGTTTAAAGGGTGCGCAGGCGGTTTATTAAGTCAGTGGTGAAATCTCGAGGCTCAACCTCGAAACTGCCATTGATACTGATAAACTTGAGTTCAGTTGGAGTAGGCGGAATGTGTAGTGTAGCGGTGAAATGCTTAGATATTACACAGAACACCGATAGCGAAGGCAGCTTACTAAACTGATACTGACGCTGAGGCACGAAAGCGTGGGGAGCGAACAGGATTAGATACCCTGGTAGTCCACGCCGTAA
+
GGGGGEFGGGGFAFGGGGGEEFGGGGGGGGFGGGGFEGFFGFGGGGGGGGGGGGGFGGGGGGFGGGGFGGGFFGGGGGGGGGGGGGGGGGGGGGGGGGGGGEFGGGGGFGGGGGGGGGGGGGGGGGFGFGGGGGGGFFGGGGGGGFGFGFFGGGGGGGGGFGGGGGGFFGGFGFGF@CEGGGGGGGGGGGE>CEEGGGGGGGGGGGGGGGG?FGGGGGGGGGGGGDGFGDFGGGG@FECGGG><FFGGGGFFFFGGFFFFG9CD@>FFBF<A6:?BBFF>GD
@M02352:288:000000000-CKWC8:1:1101:22950:3078 1:N:0:ATGCGCAG+CTAAGCCT
TACGGAGGGTCCAAGCGTTATCCGGAATCATTGGGTTTAAAGGGTCCGCAGGCGGTCAATTAAGTCAGAGGTGAAATCCCATCGCTCAACGATGGAACTGCCTTTGATACTGGTTGACTTGAGTTATACGGAAGTAGATAGAATAAGTAGTGTAGCGGTGAAATGCATAGATATTACATAGAATACCAATTGCGAAGGCAGATTACTAATAATATACTGACACTGATGGACGAAAGCGTGGGGAGCGAACAGGATTAGATACCCTGGTAGTCCACGCCGTAA
+
GGGGGGGGGGGGGGGGGGGGGGGFGFGGGGGGGGGFGGGGGGGGGFGGGGGGGGGGGEGFGGGGGGGGGGGGGGGGGGGGGGGGGGGGGGEFGGGGGGGGGCGGGGGGGFGGCFFGGFGGGGGGGGGGGGGGFFFFFFGGGGGGCFGGFGGGGGGGGGGDGGGGGGAFGGGGGG@FFFGGGGFGGG?DCFEGGGDGDGGGGGGFGGDCFFGCFGGGGGCFGGGCFFFGGCGGGGGFGDCCGDFF>EGDDDEFFFFGBFFFGGGG=:<FFFADFG6?B?BFGD
@M02352:288:000000000-CKWC8:1:1101:14899:3079 1:N:0:ATGCGCAG+CTAAGCCT
TACGAGGGGTGCAAGCGTTAATCGGAATTACTGGGCGTAAAGCGTGCGTAGGTGGTTTGTTAAGCAAGATGTGAAAGCCCCGGGCTCAACCTGGGAACTGCATTTTGAACTGGCAAACTAGAGTATTGTAGAGGGTAGTGGAATTTCCAGTGTAGCGGTGAAATGCGTAGAGATTGGAAGGAACATCAGTGGCGAAGGCGGCTACCTGGACAAATACTGACACTGAGGCACGAAAGCGTGGGGAGCAAACAGGATTAGATACCCTGGTAGTCCACGCCGTAA
+
GGGG@FGGGGGGGGGGGGGGFGGGGGGGGGGGGGGGGGGGGGGGGGGGFGGGGGGFGGGGGGGGGGGGGGGGGGGGGGGGGGGGGGGGGGGGGGGGGGGGGGGGGGGGGGGGGGGGGGGGGGGFGGGGGGGGGGGGGGGGGGGGGGGGGGGGGGGGGGGGGGGGGGGGGGGGGGGGGGGGGGGGGGGGGGGGGGGGGGGGGGDGGGGGGGGGGGGGGGGGGGGGGGGGGGGGGGGFGGGGGGFFFFGGGGFFF?FFFFFFGGGGFFGFBFFFFGFFFFFFGG
@M02352:288:000000000-CKWC8:1:1101:17847:3093 1:N:0:ATGCGCAG+CTAAGCCT
TACGGAGGGTGCAAGCGTTATCCGGAATCATTGGGTTTAAAGGGTCCGTAGGCGGGCATATAAGTAAGTGGTGAAATGCTGTGGCTCAACCATAGCACTGCCATTGATACTGTATGTCTTGAATTATTGTGAAGTGGTTAGAATATGTAGTGTAGCGGTGAAATGCTTAGATATTACATAGAATACCGATTGCGAAGGCAGATCACTAACAATATATTGACGCTGATGGACGAAAGCGTAGGTAGCGAACAGGATTAGATACCCTGGTAGTCTACGCCGTAA
+
<FCCE@@CCFEDFFF@CCGCF@<@@B6FFEGFGGE@F@CFGGGGE<=CFF:FECG7BCD=FCCFGDDGFGEF=BGEGG<FGGGGCCGGGGGEGGF8F?FDFDDABBFGEDGGGGGGGGGGGGBDFFGGGCFFGGGGGGGGCFGGG9D=FCFEFFGGGGCCFGFFFGGGGGDGGGGGGGFGGGGGGGGGGGGGGGGGGGGGGGGFFF7CFECEGGFFGGFGGGGGGGGG?EGGGGGEGGGGGGFFFFGGDGB?B?FFBFFFGGGGFFCFAFFA6C=:(4>>GG
@M02352:288:000000000-CKWC8:1:1101:18143:3104 1:N:0:ATGCGCAG+CTAAGCCT
TACGAGGGGTGCAAGCGTTAATCGGAATTACTGGGCGTAAAGCGTGCGTAGGTGGTTTGTTAAGCAAGATGTGAAAGCCCCGGGCTCAACCTGGGAACTGCATTTTGAACTGGCAAGCTAGAGTATTGTAGAGGGTAGTGGAATTTCCAGTGTAGCGGTGAAATGCGTAGAGATTGGAAGGAACATCAGTGGCGAAGGCGGCTACCTGGACAAATACTGACACTGAGGCACGAAAGCGTGGGGAGCAAACAGGATTAGATACCCTGGTAGTCCACGCCGTAA
+
GFFDFGGGGEFGGCGGGCFG<FFGGEGGGGGGGGGGGFEEDGGGGGGGFGGGCEGGGGGGGGGGGFGGGGGFGGGGDFGGGGGDGCFGGFFGGGGGGGGGGGGGFGGGGGGGGGGGGGGGGDGCFGGGGGFFGGGGGGFGGGGGGGGGGGFGGGGGGGFGGGGGGGGGGGGGGGGGGFGGGGGGGGGGGGGGGEGGGGGGGGGGGGGGGGGGFFGGFGGGGGGGGGGGGGGGGGGEGGGGGGFFFFGGGGFFFFFGFFFFGGG6@FD?BFDF@GFFFFFFGD
@M02352:288:000000000-CKWC8:1:1101:19351:3123 1:N:0:ATGCGCAG+CTAAGCCT
TACGAGGGGTGCAAGCGTTAATCGGAATTACTGGGCGTAAAGCGTGCGTAGGTGGTTTGTTAAGCAAGATGTGAAAGCCCCCGGCTCAACCTGGGAATTGCATTTTGAACTGGCAAACTAGAGTATTGTAGAGGGTAGTGGAATTTCCAGTGTAGCGGTGAAATGCGTAGAGATTGGAAGGAACATCAGTGGCGAAGGCGGCTACCTGGACAAATACTGACACTGAGGCACGAAAGCGTGGGGAGCAAACAGGATTAGATACCCTGGTAGTCCACGCCGTAA
+
GEGGC7@FGG+@@DGGGGGGECF@F:BCFGGGGGGGDEEGGF<CB8CCFEGGGGG8C4?FFGGG<FFFFFFGGGFGGCFF?+8@FCFBFEG<F,>DF,BFFEDFG9<:FGGGGD<D=>F,FFFFGAFFGFGCFF>>,@>FFGFFF9@=;FFFGGGGGEGGGGFFGGEG=EGFGGGC7:=CGGFGGDGCCF9*B8CEG>FCEGGG88C?CGGGDCCGEF<EE6FFFGDGDEGGGGGFGEGGDGFF9DGGFGFFF:F7?@BFGGEGFFD:49>AFG44;2:>DG
@M02352:288:000000000-CKWC8:1:1101:23990:3151 1:N:0:ATGCGCAG+CTAAGCCT
TACGGAGGGTGCGAGCGTTAATCGGAATTACTGGGCGTAAAGCGCATGCAGGTGGTTCATTAAGTCAGATGTGAAAGCCCGGGGCTCAACCTCGGAACTGCATTTGAAACTGGTGAACTAGAGTGCTGTAGAGGGGAGTGGAATTCCAGGTGTAGAGGTGAAATGCGTAGATATCTGGAGGAACATCAGTGGCGAAGGCGACTCCCTGGTCAGTAACTGACGCTCATGTGCGAAAGTGTGGGTAGCGAACAGGATTAGATACCCTGGTAGTCCACACCGTAA
+
GGGGGGGGGGGCEGGGGGG@CFGGGGGGGGGGGGGGGGGGGGGG7C,F8CFGDFG=F,5F?FGGGACFFGGGGGGF<FGGGGGGFGGGGGGAFFEEGGGGG?FD9<FGGGGD,:,C>FGGGGGGGGFADGGGGFGGGGGGGGGGGGGGGGGGGGG,DFGGGGGGGGGGGGGGGGGGGGCCGGFGG9FFFGGGGGGGGGGG8EEG2AFFG80<C<+0CFFGFGGEED7EGDFGEG)<FGGGCGFBFFDGEGFF??FFBFFFGGGFFFGF29<AFGFFFFEFGD
@M02352:288:000000000-CKWC8:1:1101:8463:3206 1:N:0:ATGCGCAG+CTAAGCCT
TACGGAGGGTCCAAGCGTTATCCGGAATCATTGGGTTTAAAGGGTGCGCAGGCGGTTTATTAAGTCAGTGGTGAAATCTCGAGGCTCAACCTCGAAACTGCCATTGATACTGATAAACTTGAGTTCAGTTGGAGTAGGCGGAATGTGTAGTGTAGCGGTGAAATGCTTAGATATTACACAGAACACCGATAGCGAAGGCAGCTTACTAAACTGATACTGACGCTGAGGCACGAAAGCGTGGGGAGCGAACAGGATTAGATACCCTGGTAGTCCACGCCGTAA
+
GGGGGGGGGFFGFFGGGGGGGGGGGGCF@FGGGGG7,,CEEGGGFFCGGGGGGGGFGEFFGFGGGGGGEGGGGGGGGGG<FGGGGGGGGGGGGEGFG@FGGFFGGEEDCFFFEFFGGGGGGGGGGGGGGGGEFFGCFFFGGGGCG@FGGGGGGGGGGGGGGGGFGGGFFGGGGGGGGE?FGGGGGGGGGGCGGGGGGGGGGGGC@FGC<CGGGGGFGGGGGGGEGGGGGCFDGGGFGCGGGGFFFEGGGGFFFFGGFFFFC7<FFFGFAFFBFGFFF1>>GG
@M02352:288:000000000-CKWC8:1:1101:22688:3208 1:N:0:ATGCGCAG+CTAAGCCT
TACGGAGGATCCAAGCGTTATCCGGAATCATTGGGTTTAAAGGGTCCGTAGGTGGATAATTAAGTCAGAGGTGAAATCCTGCAGCTCAACTGTAGAATTGCCTTTGATACTGGTTGTCTTGAGTTATTATGAAGTAGTTAGAATATGTAGTGTAGCGGTGAAATGCATAGATATTACATAGAATACCAATTGCGAAGGCAGATTACTAATAATATACTGACACTGATGGACGAAAGCGTGGGGAGCGAACAGGATTAGATACCCTGGTAGTCCACGCCGTAA
+
GFE@FDED76FGF<FCE,8FEFA@F7FF@EG<C@F@BC@<@FDGEG,@CFGD,CFCAEGGGFGFGGGGGGGFGGGFGFGGEF<=C,CFFFGGDFGGGFEGFGFEEEFFGGFGGGCCFFFGGFG<EEGGGGGFEEEEGFDFGEFGGGGGGFFFFGFCFD@CFGGGFFFFFFGGFFFFEEGGEGGGGGGGGGGGGGGGGGGGGGGGGGG;FFFGFGGGFFCC?CCFGCFF?GGGGDDDGGGGGGF?;8DGGG>FFFFF?FAF?E8665DFAFF29DFBF?DFGD
@M02352:288:000000000-CKWC8:1:1101:13579:3216 1:N:0:ATGCGCAG+CTAAGCCT
TACGGAGGGTCCGAGCGTTAATCGGAATTACTGGGCGTAAAGCGTACGCAGGCGGTTTGTTAAGCGAGATGTGAAAGCCCCGGGCTCAACCTGGGAACTGCATTTCGAACTGGCAAACTAGAGTGTGATAGAGGGTGGTAGAATTTCAGGTGTAGCGGTGAAATGCGTAGAGATCTGAAGGAATACCAGTGGCGAAGGCGGCCCCCTGGACAGATACTGACACTCAGATGCGAAAGCGTGGGGAGCAAACAGGATTAGATACCCTGGTAGTCCACGCCGTAA
+
GGGGGGGGGGFGGCFGGFGGCFGGGGCFGGGDGGGGGFEGGGGGGGGGGGGGGGGGGGGGGGGGGGFEEGGFGFGGGGGGGGGGGEFGGGGGGGGGGGGGGGGFFGGGFGGGGGDGGGGGGCF@FFGGGGGGGFGGFFFGGGGGGFGGGGGGGGGGGGGGGGGGGGGGGGGGGGGGGFGGGGF:FCFGGGGGGGGGGGGG>G=EGEGGGGGGFGGGGGGGGGG6C7FDGGGGGCDB4CCDEC@?6DG4CGFF<BDF?F9FFGFFF@GFFFAFFGF<;?E>39
@M02352:288:000000000-CKWC8:1:1101:18117:3315 1:N:0:ATGCGCAG+CTAAGCCT
TACGGAGGGTCCAAGCGTTATCCGGAATCATTGGGTTTAAAGGGTGCGCAGGCGGTTTATTAAGTCAGTGGTGAAATCTCGGGGCTCAACCTCGAAACTGCCATTGATACTGATAAACTTGAGTTCAGTTGGAGTAGGCGGAATGTGTAGTGTAGCGGTGAAATGCTTAGATATTACACAGAACACCGATAGCGAAGGCAGCTTACTAAACTGATACTGACGCTGAGGCACGAAAGCGTGGGGAGCGAACAGGATTAGATACCCTGGTAGTCCACGCCGTAA
+
GGGGGGGGGGGGGGGGGGGGGGGGGGGGGGGGGGGFGGGGGGGGGGGGGGGGGGGFGFGGGGGGGGGGGGGGGGGGGGGGGGGGGGGGGFGGGGGGGGGGGGGGGGGGGGGGGGGGGGGGGGGGGGGGGGGGGGGGGGGGGGGGGGGGGGGGGGGGGGGGGGGGGGFGGGGFGGGGGGGGGGGGGGGGGGGGGGGGGGGGGGGGGGGGGGGGGGGGFGGGGGGGGGGGGGGGGGGFGGDGGGF?>FGGGDFFFFFGFFFFGGFGFFF?BFA2@GF?F?B>3<
@M02352:288:000000000-CKWC8:1:1101:14803:3322 1:N:0:ATGCGCAG+CTAAGCCT
TACGGAGGATGCGAGCGTTATCCGGATTTATTGGGTTTAAAGGGTACGTAGGCGGAATAATAAGTCAGTGGTGAAATCTTGCAGCTTAACTGTAAAACTGCCATTGATACTGTTATTCTTGAGTATAGTTGGAGTAGATGGAATGTGTTGTGTAGCGGTGAAATGCATTGATATAACACAGAACACCAATCGCGAAAGCAGTCTACTAAGCTATTACTGACGCTGAGGTACGAAAGCATGGGGAGCGAACAGGATTAGATACCCTGGTAGTCCATGCCGTAA
+
GGGGGGGGGGGGGGGGGGGGGGGFGFFGGGGGGGGFEGGGGGGGGGGGGGGGGGGGGGGGGGGGGGGGGGGGGGGGGGGGGGDGGGGGGGGGGGGGGGGGGGGGGGGGGGGGGGGGGGGGGGGGGGGGGGGGGGGGGGGGGGGGGGGGGGGGGGGFGGGGGGFFGGGGGGGGGGGGGGGGGGGGGGGGGGFGGGGGGGGGGGGGGGGGGGGGGGGGGGGGGGGGGGGGGGGGGGGFGGGGGGFFFDGGGGFFFFGGFFFFGGGGFFGFFFFFFGFFFFF<DG
@M02352:288:000000000-CKWC8:1:1101:18268:3368 1:N:0:ATGCGCAG+CTAAGCCT
TACGGAGGGTGCAAGCGTTATCCGGAATCATTGGGTTTAAAGGGTTCGTAGGCGGGCTGATAAGTCAGTGGTGAAATGCAGGGGCTCAACTCCGGCACTGCCATTGATACTGTTGGTCTTGAATTATTGTGAAGTGGTTAGAATATGTAGTGTAGCGGTGAAATGCTTAGATATTACATAGAATACCGATTGCGAAGGCAGATCACTAACAATATATTGACGCTGATGAACGAAAGCGTGGGTAGCGAACAGGATTAGATACCCTGGTAGTCCACGCCGTAA
+
GGGGGFGGGGGGGGGGGGGGGGGGGGGGGGGGGGGGFGFGGGGGGGGGGGGGGGGGGGGGGGGGGGGGGGGGGGGGGGGGGGGGGEGGGGGGGGGGGGGGGGGGGGGGGGGGGGGGGGGGGGFGGGGGGGGGGGGGGGGGGGGGGGGGGGGGGGGGGGGGGGGGGGGGGGGGGGGGGGGGGGGGGGGGGGGGGGGGGGGGGGGGGGGGGGGGGGGGGGGGGGGGGGGGGGGGGGGFGGGGGGFFFFGGEDDFFFGGBFFFGGGGFFGFFFFDFGFFFFFFGG
@M02352:288:000000000-CKWC8:1:1101:10282:3443 1:N:0:ATGCGCAG+CTAAGCCT
TACGGAGGGTCCAAGCGTTATCCGGAATTATTGGGTTTAAAGGGTGCGCAGGCGGTTTATTAAGTCAGTGGTGAAATCTCGAGGCTCAACCTCGAAACTGCCATTGATACTGATAAACTTGAGTTCAGTTGGAGTAGGCGGAATGTGTAGTGTAGCGGTGAAATGCTTAGATATTACACAGAACACCGATAGCGAAGGCAGCTTACTAAACTGATACTGACGCTGAGGCACGAAAGCGTGGGGAGCGAACAGGATTAGATACCCTGGTAGTCCACGCCGTAA
+
G@CDECECCEGGFAGGG@CCFGFGGDCF,,EFFDFBBFF66EFGEFCFEGGDEGC4FEFGGFGGGG,CEFGGCEGFFFGDGDFEGFGGGFFGGEEFGGFEAFGF9DCFCEGGFFDEFGGGGDGGGGGGGG@<<BFCGGGGGEGGFFGGFFGGFFGGGGGGCFFCC?FCECFGGGFFGGGGGGGGFGGGGGBEGGDEGGGGGGGFGGGGCCFGGGGGGGGDEGGGGG5CFEF<EGGFGGGGGGF(7:DCGDFF<0CFFFFFFFCGFFGF2FFD=FFFFFFFCD
@M02352:288:000000000-CKWC8:1:1101:18708:3451 1:N:0:ATGCGCAG+CTAAGCCT
TACGGAGGATCCAAGCGTTATCCGGAATCATTGGGTTTAAAGGGTCCGTAGGTGGATAATTAAGTCAGAGGTGAAAGTTTGCGGCTCAACCGTAAAATTGCCTTTGATACTGGTTATCTTGAATCATTGTGAAGTGGTTAGAATAAGTAGTGTAGCGGTGAAATGCATAGAGATTACTTAGAATACCGATTGCGAAGGCAGTCTACTACGTATATACTGACGCTCATGGACGAAAGCGTGGGGAGCGAGCAGGATTAGATACCCTGGTAGTCCACGCCGTGA
+
GGGGGGGGGGGGFGGGGGGGGEGGGGGGEGGGGGGFEGGGGGGGGFGGGGGGGGGGGGGGGGGGGGGGGGGGGGGGGFFGGGGGGGGGGGGGGGGGGGGGGGGGGGGGGGGGGGGGGGGGGGGGGGGGGFFGGGGGG=FGGGGGEDFFGGGGGGGGGGGGGGGGGGGGGGGGGGGGGFFGGGGFFFGCGGGGGGGGGGGGGFE@FGGGFEGGFGGGGGGGGGGGGGFF66DGGGGFGGGGGGFFFFGGGGFFFFGGFFFFGGGG?FGFFFAFFGFFFFFBG3
@M02352:288:000000000-CKWC8:1:1101:10504:3467 1:N:0:ATGCGCAG+CTAAGCCT
TACGAGGGGTGCAAGCGTTAATCGGAATTACTGGGCGTAAAGCGTGCGTAGGTGGTTTGTTAAGCAAGATGTGAAAGCCCCGGGCTCAACCTGGGAACTGCATTTTGAACTGGCAAACTAGAGTATTGTAGAGGGTAGTGGAATTTCCAGTGTAGCGGTGAAATGCGTAGAGATTGGAAGGAACATCAGTGGCGAAGGCGGCTACCTGGACAAATACTGACGCTGAGGCACGAAAGCGTGGGGAGCGAACAGGATTAGATACCCTGGTAGTCCACGCCGTAA
+
GGGGFFEGGGGGGGGGGFGGGGGGGGGGGGGGGGGGGGGGGGGGGGGGGGGGFGGEGGGGGGGGGGGGGGGGGGGGGGGGGGGGGGGGGGGGGGGGGGGGGGGGGGGGGGGGGGGGGGGGGGGGGFGGGGGGGGGGGGGGGGGGGGGGGGGGGGGGGGGGGGGGGGGGGGGGGGGGGGGGGGGGGGGGGGGGGGGGGGGGGGGGGGGGGGGGGGGGGGGGDGGGGGGGGGGGGGGFGGGGGGFFFFGGGDFFFFFF?FFFFFCF4>GFDFFB?GFFFFE>GD
@M02352:288:000000000-CKWC8:1:1101:21213:3524 1:N:0:ATGCGCAG+CTAAGCGT
TACGGAGGGGGCAAGCGTTATCCGGAATGATTGGGTGTAAAGGGTTCGTAGGCGGTCTTATAAGTTAGTGGTGAAATGCAGGGGCTCAACTCCGGCACTGCCATTGATACTGTTAGTCTTGAATTTTTGTGAGGTGGTTAGAATATGTAGTGTAGCGGTGAAATGCGTAGATATTACACAGAATACCAATAGCGAAGGCAGCTTCCTAAACTTATACTGACACGGAGGGACGAAAGAGTGGGGAGCGAAAAGGGTTAGAGATACTGTGAGACCATGCAGTGA
+
GGGGG,8FG+CFEGGGGGGGG<FFGGGG8F,CFGG6,6FFFGGGGGGGGGG7F@F+=4,C,EFGG,E<F,EE<EFGGE,,,,+@FF+EFGG<,8++8@,BFAFAF,,BDGG9FG<,:FGGGG,DF,CF:F<F,,3@<8FGGGFG9A,3,7E,@FG9FGGGGGGG9,*>CEGGGG@;2B,2=FF,FGG,,?F++*13=***3?6+,21++0*1+?;C+:0+++3**/:/***)**9)*::E587,()9):)861(**(.6/<++;07*0)*))0*))5)*6**
@M02352:288:000000000-CKWC8:1:1101:25489:3543 1:N:0:ATGCGCAG+CTAAGCAT
TACGGAGGGGGTTAGCGTTGTTCGGAATTACTGGGCGTAAAGCGTACGTAGGCGGACCAGAAAGTAGGGGGTGAAATCCTAGGGCTCAACCCTGGAATTGCATCCTAAACTCCTGGTCTTGAGTTCGAGAGAGGTGAGTGGAATTCCAAGTGTAGAGGTGAAATTCGTAGATATTTGGAGGAACACCAGTGGCGAAGGCGGCTCACTGGCTCGAAACTGACACTGAGGTACGAAAGTGTGGGGAGCAAACAGGATTAGATACCCTGGTAGTCCACACCGTAA
+
GDGGGGGG7::68CFGGGGGG,CEGG:FFGECFFGFGEEEFGEG=:FGGGGG9FGC++B=,=FGC9AF>CFGGGGGC<A,,,BDFEGGGGGCF<FFD,FFG,,B@CF,EFGEC,>A@EFGFFGF,@*6@CFFGGFF9F3:FFFGDFFCF><CCFGGGCCFGGFG,?BFECE<FF99+<FFGGGG:FGDAF?E8EGGEGG>EECEGGFGFG*0::*2:EGGG6C8CC8FC?GGGGGFGGFGGCB?(<FGGGFFF?C78?AFGGGG?FFFAF<DFGF?B2>?CC
@M02352:288:000000000-CKWC8:1:1101:15011:3551 1:N:0:ATGCGCAG+CTAAGCCT
TACGGAGGGTCCAAGCGTTATCCGGAATCATTGGGTTTAAAGGGTGCGCAGGCGGTTTATTAAGTCAGTGGTGAAATCTCGAGGCTCAACCTCGAAACTGCCATTGATACTGATAAACTTGAGTTCAGTTGGAGTAGGCGGAATGTGTAGTGTAGCGGTGAAATGCTTAGATATTACACAGAACACCGATAGCGAAGGCAGCTTACTAAACTGATACTGACGCTGAGGCACGAAAGCGTGGGGAGCGAACAGGATTAGATACCCTGGTAGTCCACGCCGTAA
+
GGGGGGGGGGGGGGGGGGGGGGGGGGGGFGGGGGGGGDFEGGGGGGGGGGGGGGGFFGGGGGGGGGGGGFGGGGGGGGGGGGGGGGGGGGGGGGGGGGGGGGGGGGGGGGGGGGGGGGGGGGGGGGGGGGGGGGGGGGGGGGEGGGGGGGGGGGGGGGGGGGGGGGGGGGGEGGGFGGGGGGGGGGGGGGGGGGGGGGGGGGGGGGGGDGFGGGGGGGGGGGGGGGGGGGGGGGGFFEGGGGFFFFGGEGFFFBGFFFAFGGGG@FGFFFFFFGFFFFFFGG
@M02352:288:000000000-CKWC8:1:1101:21100:3552 1:N:0:ATGCGCAG+CTAAGCCT
TACGAGGGGTGCAAGCGTTAATCGGAATTACTGGGCGTAAAGCGTACGTAGGCGGTTTGTTAAGCAAGATGTGAAAGCCCAGGGCTCAACCTTGGAACTGCATTTTGAACTGGCAAACTAGAGTACTGTAGAGGGTGGTGGAATTTCCAGTGTAGCGGTGAAATGCGTAGAGATTGGAAGGAACATCAGTGGCGAAGGCGGCCACCTGGACAGATACTGACGCTGAGGTACGAAAGCGTGGGGAGCGAACAGGATTAGATACCCTGGTAGTCCACGCCGTAA
+
GGGGFFGGGEEGGGGGGGGGGGGGGGGGFGGGGGGGGGGGGGGGGGFFGGGGGGGGDGGGGGGGGGGGGGGGGGGGGGGGGGGGGGGGGGGGGGGGGGGGGGGGGGGGGGGGGGGGGGGGGGFGGGGGGGGGGGG:@FFGEGFGFGGGGGGGGGGGGGGGGGGGGGGGGGGGFDGGGGGGGGGGFGGGGGGGGGGGGGGGGGEGGGGGGGGFFEGGGFGGGGDEDDGGEGFGGGDDGD5CEEF<;DGDGC@FFFFGFFD6?:69?FGFAFBFFFFF9<F>GD
@M02352:288:000000000-CKWC8:1:1101:21520:3578 1:N:0:ATGCGCAG+CTAAGCCT
TACGAGGGGTGCAAGCGTTAATCGGAATTACTGGGCGTAAAGCGTGCGTAGGCGGTTTGTTAAGCAAGATGTGAAAGCCCCGGGCTCAACCTGGGAACTGCATTTCGAACTGACAAACTAGAGTTTTGTAGAGGGTGGTAGAATTTCAGGTGTAGCGGTGAAATGCGTAGAGATCTGAAGGAATACCAGTGGCGAAGGCGGTCACCTGGACAATAACTGACGCTCATGTACGAAAGCGTGGGGAGCAAACGGGATTAGATACCCTGGTAGTCCACGCCGTAA
+
GGGG<6CF7FGGGGGGGFGC,9FCGG7FGGGGFGG8CFE@CF<F6C@FFGG7,@F+@FGFCFEG9EGGEFFGGGGG9FG7CBFDGE@FFFF,38CFGGGGGGGAF<DCFGFGC<<F,DF<FGGGC,FDBFGGGG75@*@<CFGGGA;;,>FFG@FEEGGGGGGGGGGGCEGGFG6+4<FGGGGFGG7FGGGGGGGGGGGGG*:*+<CFGGDG*0:FCFGFGGEC=C+A<<FGGGGFCGGGGG>:>EGGDG::?FD<BFFFFGGG4<FFD?AAFGFFF0>9GG
@M02352:288:000000000-CKWC8:1:1101:15852:3588 1:N:0:ATGCGCAG+CTAAGCCT
TACGGAGGGTCCAAGCGTTATCCGGAATCATTGGGTTTAAAGGGTGCGCAGGCGGTTTATTAAGTCAGTGGTGAAATCTCGGGGCTCAACCTCGAAACTGCCATTGATACTGATAAACTTGAGTTCAGTTGGAGTAGGCGGAATGTGTAGTGTAGCGGTGAAATGCTTAGATATTACACAGAACACCGATAGCGAAGGCAGCTTACTAAACTGATACTGACGCTGAGGCACGAAAGCGTGGGGAGCGAACAGGATTAGATACCCTGGTAGTCCACGCCGTAA
+
GGGGGGGGGGGGGGGGGGGGGGGGGGGGGGGGGGGFGGGFAFGGGGEGGGGGGGGGGGGGGGGGGGGGGGGGGGGGGGGGGGGGGGGGGGGGGGGGGGGGGGGGGGGGGGGGGGGGGGGGGGGGFGGGGGGGGGGGGGGGGGGGGGGGGGGGGGGGGGGGGGGGGGGGGGGGGGGGGGGGGGGGGGGGGGGGGGGGGGGGGGGGGGGGGGGGGGGGGGGGGGGGGGGGGGGGGGDFGGGGGGF?>BDCGGFFFFGGFFFFCGEF?FGFFFFFFGFFFFFFGG
@M02352:288:000000000-CKWC8:1:1101:11806:3615 1:N:0:ATGCGCAG+CTAAGCCT
TACGGAGGGTGCAAGCGTTATCCGGAATCATTGGGTTTAAAGGGTCCGCAGGCGGTCAATTAAGTCAGAGGTGAAATACCATAGCTCAACTATGGAACTGCCTTTGATACTGGTTGACTTGAGTTATACGGAAGTAGATAGAATAAGTAGTGTAGCGGTGAAATGCATAGAGATTACTTAGAATACCGATTGCGAAGGCAGTCTACTACGTATATACTGACGCTCATGGACGAAAGCGTGGGGAGCGAACAGGATTAGATACCCTGGTAGTCCACGCCGTAA
+
GGGGGGGGGGGGFGGGGGGGGGGGGGGGGDGGGGGFGGGGGGGGGGGGGGGGGGG@CFGGGGGGGGGGGFGGGGGGGFGGGGGGGGGGGGGFGGGGGGGGGGGGGGGGGGGGGGGGGGGGGGGGGDGGGGGGGGGGGGGGGGG9CFGFFGGGGGGGGGGGFGGGGGGGGGGGGGFEFGGFGGGFGGGGGGGGGGGGGGGFDGGGGGGGGGGGGGGGGGGGGGGGGGCG6CFGGGGFGGGGGGFFFFGGDGEFFFGG<FBFFGGGFFGF2=>FFGFFFFFFGG
@M02352:288:000000000-CKWC8:1:1101:15106:3623 1:N:0:ATGCGCAG+CTAAGCCT
TACGAGGGGTGCAAGCGTTAATCGGAATTACTGGGCGTAAAGCGTGCGTAGGTGGTTTGTTAAGCAAGATGTGAAAGCCCCGGGCTCAACCTGGGAACTGCATTTTGAACTGGCAAGCTAGAGTATTGTAGAGGGTAGTGGAATTTCCAGTGTAGCGGTGAAATGCGTAGAGATTGGAAGGAACATCAGTGGCGAAGGCGGCTACCTGGACAAATACTGACACTGAGGCACGAAAGCGTGGGGAGCAAACAGGATTAGATACCCTGGTAGTCCACGCCGTAA
+
GGGGFFGGGGGGGGGGGGGGGGGGGGGGGGGGGGGGGGGGGGGGGGGGGGGGGGGFGGGGGGGGGGGGGGGGGGGGGGGGGGGGGGGGGGGFGGGGGGGGGGGGGGGGGGGGGGGGGGGGGGGEGFFGGGGGGGGGGGGGGGGGGGGGGGGGGGGGGGGGGGGFGGGGGGGGGGGGGGGGGGGGGGGGGGGGDEGGGGGGGGGGGGGGGGGGGGGF?FGGGGGGGGGGGGGGGGDEGGGGGGDBFFGGGGFFFFGGFFFFGGGGFFGFFFDF6DFFFFFBGG
@M02352:288:000000000-CKWC8:1:1101:15728:3650 1:N:0:ATGCGCAG+CTAAGCCT
TACGGAGGGTCCAAGCGTTATCCGGAATCATTGGGTTTAAAGGGTGCGCAGGCGGTTTATTAAGTCAGTGGTGAAATCTCGAGGCTCAACCTCGAAACTGCCATTGATACTGATAAACTTGAGTTCAGTTGGAGTAGGCGGAATGTGTAGTGTAGCGGTGAAATGCTTAGATATTACACAGAACACCGATAGCGAAGGCAGCTTACTAAACTGATACTGACGCTGAGGCACGAAAGCGTGGGGAGCGAACAGGATTAGATACCCTGGTAGTCCACGCCGTAA
+
GGGGGGGGGGGGGGGGGGGGGGGGGGGGFGGGGGGFFGGGGGGGGGGGGGGGGGGGGGGGGGGGGGGGGGGGGGGGGGGGGGGGGFGGGGGGGGGGGGGGGGGGGGGGGGGGGGGGGGGGGFGGFGGGGGGGGGGGGGGGGGDGGGGGGGGGGGGGGGGGGGGGGGDGFGGGGGGGGGGG7FGFBFGGGGEEGGGEGGGFEG8FGGGGGGGFC@EEFGGGGGGGDDGGGDGDGGGFGGGGGGFFFFGGGGFFB<FFFFFFGGGG?>CFFFFF6FFFFFFFGD
@M02352:288:000000000-CKWC8:1:1101:9904:3650 1:N:0:ATGCGCAG+CTAAGCCT
TACGAGGGGTGCAAGCGTTAATCGGAATTACTGGGCGTAAAGCGTTCGTAGGCGGTCTATTAAGCAAGATGTGAAAGCCCAGGGCTCAACCTTGGAACTGCATTTTGAACTGGTAGACTAGAGTACTGTAGAGGGTGGTGGAATTTCCAGTGTAGCGGTGAAATGCGTAGAGATTGGAAGGAACATCAGTGGCGAAGGCGGCCACCTGGACAGATACTGACGCTGAGGAACGAAAGCGTGGGGAGCGAACAGGATTAGATACCCTGGTAGTCCACGCCATAA
+
GGGGDEGGGGGGGGGGGGGGGGGGGGGGGGGGGGGGGGGGGGGGGGGGGGGGGGGGGGGGGGFGGGGGGGGGGGGGGGGGGGGGGGGFGGGGGGGGGGGGGGGGGGGGGGGGGGGGGGGGGGFGGGGGGGGGGGEFGGGGGGGGGGFGGGGGGGGGGGGGGDGGGGGEGDGGGGGGGGGGGGGGFGGGGGGGGGGGGGGGGGGGGGGGGGGGGGGGGGGGGGGGGGGGGGGGGGGEGGGECEF?FFGGGGDFFFGFDFFFGGGGFFGFFFFFFGF?F05:FC
@M02352:288:000000000-CKWC8:1:1101:16804:3652 1:N:0:ATGCGCAG+CTAAGCCT
TACGGAGGGTCCGAGCGTTATCCGGAATCATTGGGTTTAAAGGGTCCGCAGGCGGTCGATTAAGTCAGAGGTGAAATCCCATAGCTCAACTATGGAACTGCCTTTGATACTGGTTGACTTGAGTCATATGGAAGTAGATAGAATGTGTAGTGTAGCGGTGAAATGCATAGATATTACACAGAATACCGATTGCGAAGGCAGTCTACTACGTATGTACTGACGCTCATGGACGAAAGCGTGGGGAGCGAACAGGATTAGATACCCTGGTAGTCCACGCCGTAA
+
GGGGGGGGGGGGGGGGGGGGGGGGGEEGGGGGGGGGGGGGGGGGGGGGGGGGGGGGGGGGGGGGGGGGGGGGGGGGGGGGGGGGGGGGGGGGGGGGGGGGGGGGGGGGGGGGGGGGGGGGGGGGGGGGGGGGGGGGGGGGGGGGGGGGGGGGGGGGGGGGGGGGGGGGGGGGGGGGGGGGGGGGGGGGGGGGGGGGGGGGGGGGGGGGGGGGGGGGGGGGGGGGGGGGGGGGGGGFGGGGGGFFFFGGGDBFBFGGFFFFGGGGFFGFFFFFFGFFFFFFGD
@M02352:288:000000000-CKWC8:1:1101:7913:3682 1:N:0:ATGCGCAG+CTAAGCCT
TACGGAGGGTCCAAGCGTTATCCGGAATCATTGGGTTTAAAGGGTCCGTAGGTGGATGATTAAGTCAGAGGTGAAATCCTGCAGCTCAACTGTAGAATTGCCTTTGATACTGGTTATCTTGAGTTATTATGAAGTAGTTAGAATATGTAGTGTAGCGGTGAAATGCTTAGATATTACACAGAACACCGATAGCGAAGGCAGCTTACTAAACTGATACTGACGCTGAGGCACGAAAGCGTGGGGAGCGAACAGGATTAGATACCCTGGTAGTCCACGCCGTAA
+
GGGGGGGGGGGGGGGGGGGGGGGGDG@FFGGGGGGGGGGGGGFGGGGGGGGGGGGGGGGGGEGGGGGGGGGGGGGGGGGGGGGGGGGGGGGGGGGGGGGCGGGGGGGGFGGGGGGGGGGGGGGGGGGGGGGGCFGGGGGGGCFGDDGFGGGGGGGGGGGGGCFGFGGGGFGGGFGGGGGGGGGGFGGGDEFGGGG5CGGGGGGGGGGGGGGGGFGGGGGDGECGGGGGGGGGGGGFFEDEGGFB;D35CGF@?FGGFFFFCGGGFFGFFFDFFGF?FFFBGD
@M02352:288:000000000-CKWC8:1:1101:7228:3717 1:N:0:ATGCGCAG+CTAAGCCT
TACGGAGGGTCCAAGCGTTATCCGGAATCATTGGGTTTAAAGGGTGCGCAGGCGGTTTATTAAGTCAGTGGTGAAATCTCGAGGCTCAACCTCGAAACTGCCATTGATACTGATAAACTTGAGTTCAGTTGGAGTAGGCGGAATGTGTAGTGTAGCGGTGAAATGCTTAGATATTACACAGAACACCGATAGCGAAGGCAGCTTACTAAACTGATACTGACGCTGAGGCACGAAAGCGTGGGGAGCGAACAGGATTAGATACCCTGGTAGTCCACGCCGTAA
+
GGGGGEGGGGGGGGGGGGGGGGGGGGGGGGGGGGGGGGGGGGGGGGGGGEGGGGGFGGGGGGGGGGGGGGGGGGGGGGGGGGGGGGGGGGGGGGGGGGGGGGGGGGGGGGGGGFGGGGGGGGGGGGGGGGGGGGGGGGGGGGGGGGGGGGGGGGGGGGGGGGGGGGGGGGGGGGGGGGGGGGGGGGGGGGGGGGGGGGGGGGGGGGGGGGGGGGGGGGGGGGGGGGGGDEGGGGGEDEGGGGFFFFGGGGFFFFGGFFFFFDGGFFGF2FBAFGFF6?E>GG
@M02352:288:000000000-CKWC8:1:1101:6447:3735 1:N:0:ATGCGCAG+CTAAGCCT
TACGGAGGGTTCAAGCGTTATCCGGAATCATTGGGTTTAAAGGGTGCGCAGGCGGTTTATTAAGTCAGTGGTGAAATCTCGGGGCTCAACCTCGAAACTGCCATTGATACTGATAAACTTGAGTTCAGTTGGAGTAGGCGGAATGTGTAGTGTAGCGGTGAAATGCTTAGATATTACACAGAACACCGATAGCGAAGGCAGCTTACTAAACTGATACTGACGCTGAGGCACGAAAGCGTGGGGAGCGAACAGGATTAGATACCCTGGTAGTCCACGCCGTAA
+
GGFGGEFGGGGGFGGGGGGGGGCFFFGGGGGGGGGFEEGGGGGGGGGGGGGGGGGFEGFGGGEFFGGGGGGGGGDGGDFDGGGGGGGGEGGGGGGGGGGGGGDGFGGGGFFGGGGGGGGGGCFDFGDEGGGG7FGGGGGGDGGGGGGGGGGGGCGFGGFECFGGGGGGGGFFGFEGGGGGGFGGGGGGEGGDGGEGGGGGGGGGGGG79CCGGGGGGGGDFGDGEGGGGDGDG?D52:CGGDB39EGGCCB4?<CCDFFFGGFGFFGFBFAAFFFF>?54DC
@M02352:288:000000000-CKWC8:1:1101:7180:3742 1:N:0:ATGCGCAG+CTAAGCCT
TACGGAGGGTCCAAGCGTTATCCGGAATCATTGGGTTTAAAGGGTGCGCAGGCGGTTTATTAAGTCAGTGGTGAAATCTCGGGGCTCAACCTCGAAACTGCCATTGATACTGATAAACTTGAGTTCAGTTGGAGTAGGCGGAATGTGTAGTGTAGCGGTGAAATGCTTAGATATTACACAGAACACCGATAGCGAAGGCAGCTTACTAAACTGATACTGACGCTGAGGCACGAAAGCGTGGGGAGCGAACAGGATTAGATACCCTGGTAGTCCACGCCGTAA
+
GFFGGDGGGGGGGGGGGGGGGGCGGGGGGFGGGFGFGGGFFGGGGGGGGGGDGGGGFGGGGGGGGGGGGGGGGGGGGGGGGFGEGEGGGGGGGGGGGGGGGGGGGGGGFGGGGFGGGGGGGGCFGGGGGGGDCFGGFGGGGGDDFGGGGGFGGGGGGGGGGGGGGGGGGGGGGGGGGGFGGGGGDGGGGGGGGGGGGGGGGGGGGGGGGGGGGGGGGGGFGGEEGDFGGGGGGCGFGGCGGGB?BFGGGGBFBFGGFFFFFGFFFFGFFFDAFGFBFFF-19
@M02352:288:000000000-CKWC8:1:1101:12695:3765 1:N:0:ATGCGCAG+CTAAGCCT
TACGAGGGGTGCAAGCGTTAATCGGAATTACTGGGCGTAAAGCGTGCGTAGGTGGTTTGTTAAGCAAGATGTGAAAGCCCCGGGCTCAACCTGGGAACTGCATTTTGAACTGGCAGGCTAGAGTATTGTAGAGGGTAGTGGAATTTCCAGTGTAGCGGTGAAATGCGTAGAGATTGGAAGGAACATCAGTGGCGAAGGCGGCTACCTGGACAAATACTGCCACTGAGGCACGAAAGCGTGGGGAGCAAACAGGATTAGATACCCTGGTAGTCCACGCCGTAA
+
GGGGCEGGGGGGGGGGGGGGGGGGGDFGGGGGGGGGGGGGGGGGGGGGGGGGFGGGGGGGGGGGGGGGGCGGGGGGGFGGGGGGGDGGGGGGGGGGGFFFGAFGGG9CFGFGGGGGGGGGGGGGGGGGGGGGGGGGGGGGGGF9>CFGGFACFEEDGGFFFGFDBFC;:C5>?FFECEEGCFACEFE;:FGG>EEEGGGGEGGDGGGGCFGGGGCCFG7+00AEC:CFGCFCGEDEGGGGGGFFFFGG+97<?<F7272*0AC>6>*04444?G6:06>(19
@M02352:288:000000000-CKWC8:1:1101:16104:3766 1:N:0:ATGCGCAG+CTAAGCCT
TACGGAGGGTGCAAGCGTTAATCGGAATTACTGGGCGTAAAGCGCGCGTAGGCGGCTAAGTCAGTCAGATGTGAAATCCCCGGGCTCAACCTGGGAATTGCATTTGATACTGCTTGGCTAGAGTGTGGTAGAGGGAAGTGGAATTCCAGGTGTAGCGGTGAAATGCGTAGATATCTGGAGGAACACCAGTGGCGAAGGCGACTTCCTGGACCAACACTGACGCTGAGGTGCGAAAGCGTGGGTAGCAAACAGGATTAGATACCCTGGTAGTCCACGCCGTAA
+
GGGGGGGGGGGGGGGGGGGGFGGGGGGGGGGGGGGGGGGGGGGGGGGGGGGGGGGGGGGGGGGGGGGGGGGGGGGGGGGGGGGGGGGGGGGGGGGGGGGGGGGGGGGGFGGGGGGGGGGGGGGGGGGGGGGGGGGGGGGGGGGGGGGGGGGGGGGGGGGGGGGGGGGGGGGGGGGGGGGGGGGGGGGGGGGGGGGGGGGGGGGGGGGGGGGGGGGGGGGDFGGGGGGGGGGGGGGFGGGGGGFFFFGGGGFFFFGGFFFFGGGGFFGFBFFFFGFFFFFFGD
@M02352:288:000000000-CKWC8:1:1101:17285:3768 1:N:0:ATGCGCAG+CTAAGCCT
TACGGAGGGGGTTAGCGTTGTTCGGAATTACTGGGCGTAAAGCGCACGTAGGCGGACTAGTCAGTCAGAGGTGAAATCCCAGGGCTCAACCCTGGAACTGCCTTTGATACTGCTAGTCTTGAGTTCGAGAGAGGTGAGTGGAATTCCGAGTGTAGAGGTGAAATTCGTAGATATTCGGAGGAACACCAGTGGCGAAGGCGGCTCACTGGCTCGATACTGACGCTGAGGTGCGAAAGTGTGGGGAGCAAACAGGATTAGATACCCTGGTAGTCCACGCCGTAA
+
GGGGGFGGGGGFGGGGGGGGGGGGGGGGGGGGGGGGGGGGGGGGGGGGGGGGGGGGGGGGGGGGGGGGGGGGGGGGGGGGGGGGGGGGGGGGGGGGGGGGGGGGGGGGGGGGGGGGGGGGGGGGGGGGGGGGGGGGGGGGGGGGGGGGGGGGGGGGGGGGGGGGGGGGGGGGGGGGGGGGGGGGGGGGGGGGGGGGGGGGGGGGGFCG=CCGGGGGGGG?+:58EGGGGGGGGGGFGFGFDGF:BEGGGGFFFBGGFFFFFGGGFFGFFFFFFGFFF?FF39
@M02352:288:000000000-CKWC8:1:1101:13241:3785 1:N:0:ATGCGCAG+CTAAGCCT
TACGGAGGGTGCAAGCGTTAATCGGAATTACTGGGCGTAAAGCGCGCGTAGGTGGTTGTTTAAGTTAGATGTGAAAGCCCTGGGCTCAACCTAGGAATTGCATTTAAAACTGGGCAACTAGAGTATGGTAGAGGGAAGTGGAATTCCACATGTAGCGGTGAAATGCGTAGAGATGTGGAGGAACACCAGTGGCGAAGGCGACTTCCTGGACCAATACTGACACTGAGGTGCGAAAGCGTGGGGAGCAAACAGGATTAGATACCCTGGTAGTCCACGCCGTAA
+
GGGGGFGGGGGGGGGGGGGGCFGGGGGGGGGGGGGGGGGGGGGGGGGGGGGGGGGFGGGGGGGGGGGGGGGGGGGGGGGGGGGGGFGGGGGGGGGGGGGGGGGGGGGGGGGGGGGGGGGGGGGFGFGGGGGGGGGGGGGGGGFGGGGGGGGGGGGGGGGGGGGGGGGGEEGGGGGFGGGGGGGGGGGGGGGGGGGGGGGGGGGG9FFGGGGGGGGGCGGGFGGGC:EGGGGGGGGEGGGGGGFFBFFGGGFFFFGFFFFFGGGGFFFF9BAFFG??FFFBGD
@M02352:288:000000000-CKWC8:1:1101:17631:3820 1:N:0:ATGCGCAG+CTAAGCCT
TACGGAGGGTGCAAGCGTTATCCGGAATCATTGGGTTTAAAGGGTCCGTAGGCGGGCATATAAGTCAGTGGTGAAATGCTGTGGCTCAACCATAGCACTGCCATTGATACTGTATGTCTTGAATTATTGTGAAGTGGTTAGAATATGTAGTGTAGCGGTGAAATGCTTAGATATTACATAGAATACCGATTGCGAAGGCAGATCACTAACAATATATTGACGCTGATGGACGAAAGCGTAGGTAGCGAACAGGATTAGATACCCTGGTAGTCTACGCCGTAA
+
GGGGEFGFGEGGGGGGGGGGGGGGGGGGGGGGGGGFGGGGGGGGGGGGGGGGGGGGGGGGGGGGGGGGGGGFGGGGGGGGGGGGGGGGGFGGGFGGGGGGGGGGGFGGGGGGGGGGGGGGGGDGGGGGGGFFFGGGGFGGGGGGGGGGGGGGGGGGGGGDGFFGGGGGGGGGGGGGGGGGGGGGGGGGGGGGGGCGGDGGGGGGGGGGGGGGGFEGFGGGGGDGGDFFFGGGDG<DFGDGGEFA>FGGGGFFFFGG?FFFFF6FFFFFFFABFC=<FFD>GG
@M02352:288:000000000-CKWC8:1:1101:10348:3853 1:N:0:ATGCGCAG+CTAAGCCT
TACGGAGGGTCCAAGCGTTATCCGGAATCATTGGGTTTAAAGGGTGCGCAGGCGGTTTATTAAGTCAGTGGTGAAATCTCGGGGCTCAACCTCGAAACTGCCATTGATACTGATAAACTTGAGTTCAGTTGGAGTAGGCGGAATGTGTAGTGTAGCGGTGAAATGCTTAGATATTACACAGAACACCGATAGCGAAGGCAGCTTACTAAACTGATACTGACGCTGAGGCACGAAAGCGTGGGGAGCGAACAGGATTAGATACCCTGGTAGTCCACGCCGTAA
+
GGGFGGGGGFGGGFGGGGGGGGGGGCGGDGFGGGG@CFGGGGEFFFGGGGGGGGGGGGGGGGGGGGGGGGGGGGGGGGFGGGGGGDGFGGGGGGGFGGGGFFG9BFGGGGGGGGGGGGGGGFGGGGGGGGGGGGGGGFGEEGGFGGGGFGGGGGGFCCGGGGCFGGFGGGGGGGGGEGGGGGGGGFGGGGEGGGGGGGGGGGGFGGGGFGGGGGGGGGGFFGGGGGGDGGGGGGGFCEDGEGB09@GDGGFFFB4C2@BFGFGGFFGFFFFBFGFFBFFFGG
@M02352:288:000000000-CKWC8:1:1101:12839:3882 1:N:0:ATGCGCAG+CTAAACCT
TACGGAGGGGGTTAGCGTTGTTCGGAATTACTGGGCGTAAAGCGTACGTAGGCGGATTGGAAAGTTGGGGGTGAAATCCCAGGGCTCAACCCTGGAACTGCCTCCAAAACTATCAGTCTAGAGTTCGAGAGAGGTGAGTGGAATTCCAAGTGTAGAGGTGAAATTCGTAGATATTTGGAGGAACACCAGTGGCGAAGGCGGCTCACTGGCTCGATACTGACGCTGAGGTACGAAAGTGTGGGTAGCAAACAGGATTAGATACCCTGGTAGTCCACACCGTAA
+
GGGGG7CGGGGC:FGGGGGGGFGGGGGGGGGGFFG8=FGGGG9FF7FGGGG7FGGDE:?A,EFGG<,FGGGGGGGGEGGGGFGGE<BFFGFGGGGFGGGGGGF?,@FGGFGGGA=DFGGFCFGGFF@:FCEFFGFFGGBFFFFFGGFFCCGGGGG9FFGGGGGG@FGFEGDFFGGDCC?FGE:F:FGGGGFCEGGGD:C8EGGGCF7:@;0<E5C8:FGFG?EGGGGGFFGGG5CEFGGGGG))4@7CC5))81C*4@<FGGGGF@//6@><FD?7??339D
@M02352:288:000000000-CKWC8:1:1101:17242:3915 1:N:0:ATGCGCAG+CTAAGCCT
TACGGAGGGTCCAAGCGTTATCCGGAATCATTGGGTTTAAAGGGTGCGCAGGCGGTTTATTAAGTCAGTGGTGAAATCTCGGGGCTCAACCTCGAAACTGCCATTGATACTGATAAACTTGAGTTCAGTTGGAGTAGGCGGAATGTGTAGTGTAGCGGTGAAATGCATAGATATTACATAGAACACCAATTGCGAAGGCAGCTTACTAAGATATTATTGACGCTGATGGACGAAAGCGTGGGTAGCGAACGGGATTAGATACCCCGGTAGTCCACGCCGTAA
+
GGGGGGGGGGGGFGGGGGGGFGGGGEGGGGGGGGGGGGGGGGGGGGGGGGGGGGGFGGGGGGGGGGGGGGGGGGGGGGFGFGGGGGGGGGFGGGGGGGGGGGGGGGGGGGGGGGFGGGGGGFGGGGGGGGGGGGGGGGGGG@FGGGGGGGGGGGGGGGGGGGGGGGGFGGGGGGGGGGGGGGGGFFEGGGGGGGGGGGGGGGGGGGGGGFGGGGGGGGGGGGGGGDGFFGGGGGGFGGGGCGFFFFGGGGF@FFGGFFFFGGGGFFG>6EBFFGFFFFFFGD
@M02352:288:000000000-CKWC8:1:1101:11714:3953 1:N:0:ATGCGCAG+CTAAGCCT
TACGGAGGGTGCGAGCGTTAATCGGAATTACTGGGCGTAAAGCGCGCGTAGGCGGTTTGTTAAGTCGGATGTGAAAGCCCCGGGCTCAACCTGGGAATTGCATTCGATACTGGCCGACTGGAGTGCGAGAGAGGGAGGTAGAATTCCACGTGTAGCGGTGAAATGCGTAGATATGTGGAGGAATACCGGTGGCGAAGGCGGCCTCCTGGCTCGACACTGACGCTGAGGTGCGAAAGCGTGGGGAGCGAACAGGATTAGATACCCTGGTAGTCCACGCCGTAA
+
GGGGGGGGGGGGGGGGGGGGGGGFGGGGGGGGGGGGGGGGGGGGGGGGGGGGGGGGGGGGGGGGGGGGGGGGGGGGGGGGGGGGGEGGGGGGGGGFGGGGGGGGGGGGGGGGGFGG>FGGGGGGGGGGGGGFGGGGGGGGGGGGGGGGGGGGGFGGGGFGGGGGGGGGGGGGGGFFGGGGGDGCDGGGGGGGGGGGGGGGGGGG>FGFGGGGGGGGGGGGGGGGGGGGGGGGGGGEGGCGGGFFFDGGGGFFFFGGFFFFGGGGFFGF9?ABFGFF>?DFGD
@M02352:288:000000000-CKWC8:1:1101:9014:3959 1:N:0:ATGCGCAG+CTAAGCCT
TACGGAGGATCCAAGCGTTATCCGGAATCATTGGGTTTAAAGGGTCCGTAGGTGGATGATTAAGTCAGAGGTGAAATCCTGCAGCTCAACTGTAGAATTGCCTTTGATACTGGTTATCTTGAGTTATTATGAAGTAGTTAGAATATGTAGTGTAGCGGTGAAATGCATAGATATTACATAGAATACCAATTGCGAAGGCAGATTACTAATAATATACTGACACTGATGGACGAAAGCGTGGGGAGCGAACAGGATTAGATACCCTGGTAGTCCACGCCGTAA
+
GDF@C@@C@@FGC@FFC;BFGGDCFB@FEEG9FCFBCCAA<FGGEFGECEFDE<FCCEFEFDFGFFGDCFGGGFGGGGGGGG@AF<<FFFGGGGGGGGGGGGGGGAFEFGEFGGGAFDBFFA?FGGGFFEGAFFFFG?FFFFAFGGGGFGGGGGGGGGFGGGGGGFFGFEFGGFADFGDGGCEGG9<>CFFGGEGGGGGFGG6FFEFFGGFFGGFGG,?E:FFFFF9C?ECDEGCEGGDGGGEFFFGGG3>FB?FC7F29C?C464C@<?A26DFFFBD;DG
@M02352:288:000000000-CKWC8:1:1101:10087:3969 1:N:0:ATGCGCAG+CTAAGCCT
TACGGAGGGTGCAAGCGTTATCCGGAATCATTGGGTTTAAAGGGTCCGTAGGCGGGCATATAAGTCAGTGGTGAAATGCTGTGGCTCAACCATAGCACTGCCATTGATACTGTATGTCTTGAATTATTGTGAAGTGGTTAGAATATGTAGTGTAGCGGTGAAATGCTTAGATATTACATAGAATACCGATTGAGAAGGCAGATCACTAACTATATATTGACGCTGATGGACGAAAGCGTAGGTAGCGAACAGGATTAGATACCCTGGTAGTCTACGCCGTAA
+
GGGGGGGGGGGGGGGGGGGGGGGGGGGFFGGGGGGGGGGGGGGGGEGFGGGGFGGDEEGAFFGGGGGGGGGGFGGGG9FFG?FGGGGGGGGGGGGGGDGGGFBFEGGGGGGGGFGGGGGGGF<DFGGFFGFGADFDFFFGGGGGGGGGGGEBDFFGGG<CGGGGGGGFEFEFFGFF99DEFGGGCGFCFGEG9CFEGGGGGFGFGGFGGG+=3<2CFG9FGGGGDGFGGGFCEGGFFC98CG64<:CGGGFFBFG75697:?FFFFCF967AFFB<>>@1DD
@M02352:288:000000000-CKWC8:1:1101:23516:3988 1:N:0:ATGCGCAG+CTAAGCCT
TACGGAGGGTCCAAGCGTTATCCGGAATCATTGGGTTTAAAGGGTGCGCAGGCGGGTTATTAAGTCAGTGGTGAAATCTCGAGGCTCAACCTCGAAACTGCCATTGATACTGATAAACTTGAGTTCAGTTGGAGTAGGCGGAATGTGTAGTGTAGCGGTGAAATGCTTAGATATTACACAGAACACCGATAGCGAAGGCAGCTTACTAAACTGATACTGACGCTGAGGCACGAAAGCGTGGGGAGCGAACAGGATTAGATACCCTGGTAGTCCACGCCGTAA
+
GGGG7FFGDGEGGGGGGGGEFGGGGGFG@FGGGGGF@EGGGGGGGGGGEEEF@CG+@BFEBFGGGGGGFGGGGGGGGGDGGGGGGGGGGGGGGCCDCFFGGFGGGGGEFGGGFGEC=FGGGGGGGGGGGGGC?FFGFGGGGGGG:FBFGGG?FGGGGGGGGGGGGGGGGGGGGGFGFGGGGGGGGGGCEFECGGGGGGGGGGGFGGFFCCGGGCGGGGFGGGGGGGFGGCDGGGGFGEGGGG@?9>CDGD@FFFGGFFFFGGGGFFGFBFF>FGFBBBEFGG
@M02352:288:000000000-CKWC8:1:1101:8292:4010 1:N:0:CTGCGCAG+CTAAGCCT
TACGGAGGGTGCAAGCGTTATCCGGAATCATTGGGTTTAAAGGGTCCGTAGGCGGGCATATAAGTCAGTGGTGAAAGTCTGTGGCTCAACCATAGAATTGCCATTGATACTGTATTTCTTGAATTATTGTGAAGTGGTTAGAATCTGTATTGTAGCGGTGAAATGCTTAGAGTTTCCCTAGAATCCCGATTGCGAAGGCAGATACCTAACTACATCTTGACGCTGATGGCCGAAAGCGGAGGTAGCGACCAGGATTAGATCCCCTGGTAGTCTCCGCCGAAA
+
GGGGGGGGGCGG8CFGGGG@FFGGGGGG@F,EFGGGGGGGGGGGG8FGGGGGGGG+B@<,,CFGGGGG,CFG+FGG,E5<F9EFGGGGGGG:?,:,,CB,C,5C??F@<?,BF9<,:,CD,,8<@DFD,C=F,,3,733,8D,,,,,38,:83,,,8+@*@F;,,3@,24,3,,,,,2,,,@,@,D:**=C*21=:B:,,1*>+,?;290+4+?++>3++51**/)+1+**):E57**)*2C.)3))9/))7,(9*)*)*0<E377C64*-6/**((-)(19
@M02352:288:000000000-CKWC8:1:1101:10353:4014 1:N:0:ATGCGCAG+CTAAGCCT
TACGGAGGGTGCAAGCGTTAATCGGAATTACTGGGCGTAAAGCGCGCGTAGGCGGCTTGTTAAGCCAGATGTGAAAGCCCTAGGCTCAACCTGGGAACTGCATTTGGAACTGGCAGGCTAGAGTACAGAAGAGGGTGGTAGAATTTCCTGTGTAGCGGTGAAATGCGTAGATATAGGAAGGAATACCAGTGGCGAAGGCGGCCACCTGGTCTGATACTGACGCTGAGGTGCGAAAGCGTGGGGAGCAAACAGGATTAGATACCCTGGTAGTCCACGCCGTAA
+
GGGGGGGEEGGGGGGGGFGGGGGGGGGGFGGGGGGGGGGCDGGGGGGGGGFFFGG7FEGGGGGG?EFG,CFFFGGGGGGGGFGGGGGGGGGGGGGGGGGGGGFFGGG<FGGGFG8C<FFGGGGGGGFFFGGGGGG@FGGGGGGGGCF9FGGGGGGGGGGGGGGGFGGGDGGFECFCG9CFGGGGGGGGGGGGGGEGGDGGGGGDGGGGG67+;CGGGGGGGGGGGGG=?CGDGGGFGGGGGGE?FEGDGGFF?BGG2@>FGGGGFFGFFFF<FGFBFFF6CC
@M02352:288:000000000-CKWC8:1:1101:8293:4031 1:N:0:ATGCGCAG+CTAAGCCT
TACGGAGGGTGCAAGCGTTATCCGGAATCATTGGGTTTAAAGGGTCCGTAGGCGGGCATATAAGTCAGTGGTGAAAGTCTGTGGCTCAACCATAGAATTGCCATTGATACTGTATGTCTTGAATTATTGTGAAGTGGTTAGAATATGTAGTGTAGCGGTGAAATGCTTAGAGATTACATAGAATACCGATTGCGAAGGCAGATCACTAACAATATATTGACGCTGATGGACGAAAGCGTAGGTAGCGAACAGGATTAGATACCCTGGTAGTCTACGCCGTAA
+
GGGG7FFGGBFGGGGGGGGGGGGGGGCFGGGGGGGC@FGGGGGGGFGGGGGGGGG>FGE8CF?EGGCFEEGGCGGGGGFAFFGGGGGGGGGDGGFFDGGECGFB?D<@DF3FFFFGGFGGF<>3D>=FCDED9FFGGB<CFC3FEGEFFC<:D:>FGD@FGGGGGC,DCF7CBD;>BGGGFGG9FFCEE<@FEGGG>:CCECFFGFGG?FGFGGFGGF9FGEE=EGFFGGGGGGGFFE7?GEF>7?GGGG>FFBGC?F<FGGGGFFG@AFFFFGFFB9>>GG
@M02352:288:000000000-CKWC8:1:1101:6832:4076 1:N:0:ATGCGCAG+CTAAGCCT
TACGGAGGGTCCAAGCGTTATCCGGAATCATTGGGTTTAAAGGGTGCGCAGGCGGTTTATTAAGTCAGTGGTGAAATCTCGAGGCTCAACCTCGAAACTGCCATTGATACTGATAAACTTGAGTTCAGTTGGAGTAGGCGGAATGTGTAGTGTAGCGGTGAAATGCTTAGATATTACACAGAACACCGATAGCGAAGGCAGCTTACTAAACTGATACTGACGCTGAGGCACGAAAGCGTGGGGAGCGAACAGGATTAGATACCCTGGTAGTCCACGCCGTAA
+
GFFGGGGGGEFGFFFDGGGGGGGDGGGGGG<FGFG:FFE@FGFGFGGGEGGGGGGGGGGGGGGGCGGGGGGGGGGGGGGGFFGGGGFGGGGFGGGGGGGGGGGGGGGGGGGGGGGGGGGGGGGFFGFGGGGGGGGGGFFGGCFGGGGGGGGGGGGGGGGGFGGGGGGGGGGGGGGGGGGGGGGGGGGGGGGGGGGGGGGGGGGGGGGGGGGGDFGGGGGGGGGGGGGGGGGGGGGEGGDGGGEBFFGGGDFFFFGGBFFF7CGGFFGFAFFFFGFFFFF6DD
@M02352:288:000000000-CKWC8:1:1101:17729:4088 1:N:0:ATGCGCAG+CTAAGCCT
TACGGAGGATCCAAGCGTTATCCGGAATCATTGGGTTTAAAGGGTCCGTAGGCGGGCTTATAAGTCAGAGGTGAAATCCCATCGCTCAACGATGGAACTGCCTTTGATACTGTAGGTCTTGAATATATTTGAAGTAGGCGGAATATGTAGTGTAGCGGTGAAATGCATAGATATTACATAGAACACCAATTGCGAAGGCAGCTTACTAAGATATTATTGACGCTGATGGACGAAAGCGTGGGTAGCGAACGGGATTAGATACCCCGGTAGTCCACGCCGTAA
+
GGGGGGGGGGGGGGGGGGGGGFGGGGGGGGEGGGGCGGGGGGGGGFGGGGGGGGGGGGGGGGGGGGGGGGGGGGGGGGGGGGFGGGGGGGCDGGGGGGGGGGGGGFGGGGGGGGGGGGFGGGDGGGGGGGGGGGGGGGFGGGGGGGGGGGGGGGGGGGGGGGGGGGGGGGGGGGGGGGGGGGGGGGGGGGGFGGGGGGGGGGGGGGGGGG*9<EGGFGGGGGGGGGGGGGFGGGGFGGGGGGFFFFGGGGFFFFGG?FFFGGGG>>GE>EFFFGFFFFFFDD
@M02352:288:000000000-CKWC8:1:1101:24637:4190 1:N:0:ATGCGCAG+CTAAGCCT
TACGGAGGGTGCAAGCGTTATCCGGAATCATTGGGTTTAAAGGGTCCGTAGGCGGGCATATAAGTCAGTGGTGAAATGCTGTGGCTCAACCATAGCACTGCCATTGATACTGTATGTCTTGAATTATTGTGAAGTGGTTAGAATATGTAGTGTAGCGGTGAAATGCTTAGATATTACATAGAATACCGATTGCGAAGGCAGATCACTAACAATATATTGACGCTGATGGACGAAAGCGTAGGTAGCGAACAGGATTAGATACCCTGGTAGTCTACGCCGTAA
+
GGGGGDGGGEEGGGGGGGGGGGGFGEGGGGGFGGGCFGGFGGGGGGGGGGGGGGGGGGGGGGFGGGGGGGGGGGGGGGGGGGGGGGGGGFGGGGFGGGGGGGGGGGGGFGGGGGFGGGGGGCFGGGGGFEGGFGGGGGGGGGGGGGGGGGGGGGGFGGGGGGGGGFGGGGGGGFGGGGGGGGGFGGGGEGGGGGGGGGGGGGGGGGGGGGFGGFGFCC+ACGGGGGGGGGGGGGGFGEDGCGFFFFGGGDFFFFGGFFFFGGGGFFGFFFAA?FFB;>DBGD
@M02352:288:000000000-CKWC8:1:1101:22974:4201 1:N:0:ATGCGCAG+CTAAGCCT
TACGGAGGGGGTTAGCGTTGTTCGGAATTACTGGGCGTAAAGCGCACGTAGGCGGATCAGAAAGTATAGGGTGAAATCCCAGGGCTCAACCTTGGAACTGCCTTTAATACTGCTAGTCTTGAGTTCGAGAGAGGTGAGTGGAATTCCAAGTGTAGAGGTGAAATTCGTAGATATTTGGAGGAACACCAGTGGCGAAGGCGGCTCACTGGCTCGATACTGACGCTGAGGTACGAAAGTGTGGGGAGCAAACAGGATTAGATACCCTGGTAGTCCACACCGTAA
+
GGEFGCEEGGFCGFGGEFEGGGGGGGGGGEGGGGGGGCEEEGGGGGEGGFGEGGGGGGGGGFGFEFFGGGGGGGGGGGFFFGGEGCFGGFGGGGGGGGGFGGGGGGGGGGGGFFGGGGGGGGGGGFGGGCF@FGGGCFFGGGFGGGCFCFFGFGGFGGGGGGGGGFGGFGGGGGGGGGGGGEGGGGG@FGGGGGGC8EGEGGG>FC9CCF<FGDGGGFCFGDEGEDFCCGGDGFDDGCDF>=>?>FGCCDFFFFG77?<@GCGGFFGFAF).9CFFFFFFGG
@M02352:288:000000000-CKWC8:1:1101:22360:4203 1:N:0:ATGCGCAG+CTAAGCCT
TACGGAGGGTCCGAGCGTTATCCGGAATCATTGGGTTTAAAGGGTCCGCAGGCGGTCAATTAAGTCAGAGGTGAAATCCCATCGCTCAACGATGGAACTGCCTTTGATACTGATTGACTTGAGTTATATGGAAGTAGATAGAATAAGTAGTGTAGCGGTGAAATGCATAGATATTACTTAGAATACCGATTGCGAAGGCAGTCTACTACGTATATACTGACGCTCATGGACGAAAGCGTGGGGAGCGAACAGGATTAGATACCCTGGTAGTCCACGCCGTAA
+
GGGGGGGGGGFDEEGGGGGEGEGGGFGGEG<FGGG,,FFGGGGGGGGGEGGGGGG+C@EFFGGGGGFGGFGGGGGGGGGGGGFFGGGGGGE7<FEGGGGGGGGFDDFGGGGC<?FF<FF=FGG>FFCFGFGG9FFFDBFGGGDGEFADGGGGGGGFGGGGGGFGFGDGGGGGGGGFFCEFFGG@FFGGGGDGGGGGGGGCGCE@FGGGFDCGGGGGGGGFGGGGGDCG9<>DGGGFGGGGGGFF9>5CGGFFFFGGFFFFGGFGFFGFFFBDFGFFBF@>GG
@M02352:288:000000000-CKWC8:1:1101:7973:4207 1:N:0:ATGCGCAG+CTAAGCCT
TACGGAGGGTGCAAGCGTTATCCGGAATCACTGGGTTTAAAGGGTGCGTAGGTGGATTAGTAAGTCAGTGGTGAAAGCCTGCAGCTTAACTGTAGAATTGCCTTTGATACTGCTAATCTTGAATTAGGACGAGGTATGCGGAATGTGACATGTAGCGGTGAAATGCATAGATATGTCATAGAACACCGATTGCGAAGGCAGCATACTAGACCTATATTGACACTGAGGCACGAAAGCGTGGGGAGCGAACAGGATTAGATACCCTGGTAGTCCACACCGTAA
+
GGGGGGGGGFDGCGGGGGGDGAFGEGGGFGGGGGG@@FGGGGFGFCGGGGGGGGGG9E9FEFGGGGDFGGGGGGGGGGGFGGFGGGGGGGGCF?FGGGGGGGGGD<F?EGGGGGC?FGG9EG@FGCG<?7CGGGGGDGEFEGGGF>C@@,C=FGGFGGGGGGFG9E,EGGGGGGGA,;;BFGGGFGGGFGGGGGGGGGGFGGFFGGGEGECFCGGGGGGGFCFGFGGGFEGGGGG>FGDGGG@?FF3<EG@F?:FGFFFFGGCFFFGFFFFFFGFF?BEBGG
@M02352:288:000000000-CKWC8:1:1101:20703:4268 1:N:0:ATGCGCAG+CTAAGCCT
TACGGAGGGTCCAAGCGTTATCCGGATTTATTGGGTTTAAAGGGTCCGTAGGCGGGCTTATAAGTCAGAGGTGAAATCCCATCGCTCAACGATGGAACTGCCTTTGATACTGTAGGTCTTGAATATATTTGAAGTAGGCGGAATATGTAGTGTAGCGGTGAAATGCATAGATATTACATAGAACACCAATTGCGAAGGCAGCTTACTAAGATATTATTGACGCTGATGGACGAAAGCGTGGGTAGCGAACGGGATTAGATACCCCGGTAGTCCACGCCGTAA
+
GGGFGDGGGFFFEFGGGFGGGGGFGGF@DGGGGGGCGDFGGGGGGGGGGGGGGGGGGGGGGGGGFGGGGGGFGGGGGGGGGGFFGFGEGFFGGGGGGFGGFFGGGGGGGGGGGGGGFAFGGGGGGGGGGGGGGGGGGGGGGGGGGGGGGGGGGGGFGGGGGGGGGGGGGGGGGGGGGGGGGGGBFCFGGGGGGGGGGGFGGG?FGEGDFGG7CEGCFGGG+CEEGGFGGFGGGGGF<E<EGGFFFFGGG3>B61CC7=4@D9FCFDC73>3:FG?:2:E6DC
@M02352:288:000000000-CKWC8:1:1101:22291:4277 1:N:0:ATGCGCAG+CTAAGCCT
TACGGAGGGTCCAAGCGTTATCCGGAATCATTGGGTTTAAAGGGTGCGCAGGCGGTTTATTAAGTCAGTGGTGAAATCTCGAGGCTCAACCTCGAAACTGCCATTGATACTGATAAACTTGAGTTCAGTTGGAGTAGGCGGAATGTGTAGTGTAGCGGTGAAATGCTTAGATATTACACAGAACACCGATAGCGAAGGCAGCTTACTAAACTGATACTGACGCTGAGGCACGAAAGCGTGGGGAGCGAACAGGATTAGATACCCTGGTAGTCCACGCCGTAA
+
GGGGGGGGGEFGGGGGGGGGGGGGGGGGGGGGGGGC@FFGGGGGGGGGGGGGGGGFGGGGGGGGGGGGGGGGGGGGGGFGGGGGGFGGGGGGGGGGGGGGGGFGGGGGGGGGGGFGGGGGGFGGFGGGAFFCFFFGGFGGGGGGEFAFFGGGGGGGGGGGGGGGGGGGGGGGGGGGCFGGGGGGGGGGGGGEGGGGGGGGGGGGGGGGGGGCGFGGGGGGGGGGGDGGGGGGGGGDGGDGGGD?BEDGEGDFFFGGFFFFGGFGFFGFFFFDFG=19?F>GD
@M02352:288:000000000-CKWC8:1:1101:23047:4390 1:N:0:ATGCGCAG+CTAAGCCT
TACGGAGGATCCAAGCGTTATCCGGAATCATTGGGTTTAAAGGGCCCGTCGGTGGATAATTAAGTCAGAGGTGAAAGTCTGCGGCTCAACCGTAGAATTGCCTTTGATACTGGTTATCTTGAATTATTATGAAGTAGCTAGAATATGTAGTGTAGCGGTGAAATGCATAGATATTACATAGAATACCGATTGCGAAGGCAGGTTACTAATAATATATTGACACTGATGGACGAAAGCGTGGGTAGCGAAAGGGATTAGATACCCCGGTAGTCCACGCCGTAA
+
GGFFGGDC@FFGGFGFFFFGGGGGGEGGGGDEFFFFFFD9FEFGGBFG@,@@CBF@EGGFFGG9FFCEFGGGGGF9FFGFGFGGGGGGF<FEG+?CEECECFFEDDF?@AFFGGGGGGGGGFFGFEGGGFGGDEFF<EFFGDFECCFGG9@CF<AA@CCC:F;CCGGFFGGFFGGFD;EFGFG@CFFCECF5BCC:EGG6CCCFFFFFFGGGGFFGGGG?+5<CCCGGGG47EGGDGGCEGDBDBF<CC).76?>FF?2=?<8CF>DD>5<DFF?:>?E9DD
@M02352:288:000000000-CKWC8:1:1101:22764:4391 1:N:0:ATGCGCAG+CTAAGCCT
TACGGAGGGTCCAAGCGTTATCCGGAATCATTGGGTTTAAAGGGTGCGCAGGCGGTCTATTAAGTCAGTGGTGAAATCTCGAGGCTCAACCTCGTAACTGCCATTGATACTGATAAACTTGAGTTCAGTTGGAGTAGGCGGAATGTGTAGTGTAGTGGTGAAATGCTTAGATATTACACAGAACACCGATAGCGAAGGAAGCTCACTAAACTGATATTGACGTTGAGGCACGAAAGCGTGGGGAGCGAAAAGGATTAGATACCCTGGTAGTCCACGATGTAA
+
GGGGGGGG7C,F<FFGGGGGGGGGGGFG,FFGGGGFE>FAEFGGGGGG7CFGGGG:+B9FDGGGGGGGEFGF@EFCG<C,:BFGGGGFGGFGGC4+EF?<E?=FFFG9,5CF9DFE<FFGF9>,,,,C<@D8,3:8FC9@@E>F,7,@@F@F@733@,7>FG,?>2F,5,5@,;,@2,29,F?,8F:8*C*39BECCC**3*5+2?CF8C7+9;+9+<97+;/;8><67EF7EG5<D5DGGGD(-)9D*)0942C>?@2/9?866<59-*.:*:7,((0.::
@M02352:288:000000000-CKWC8:1:1101:15815:4410 1:N:0:ATGCGCAG+CTAAGCCT
TACGGAGGGGGTTAGCGTTGTTCGGAATTACTGGGCGTAAAGCGTACGTAGGCGGATCAGAAAGTATGGGGTGAAATCCCAGGGCTCAACCCTGGAACTGCCTCATAAACTCCTGGTCTTGAGTTCGAGAGAGGTGAGTGGAATTCCGAGTGTAGAGGTGAAATTCGTAGATATTCGGAGGAACACCAGTGGCGAAGGCGGCTCACTGGCTCGATACTGACGCTGAGGTACGAAAGTGTGGGGAGCAAACAGGATTAGATACCCTGGTAGTCCACACCGTAA
+
GGGGGGGGGGGGGGGGGGGGGGGGGGGGFGGGGGGGGGGGGGGGGGGGGGGGGGGGGFGGGFGGGGGGGGGGGGGGGFGGGGGGEGGGGGGGGGFGGGGGGGFGGGGGGGGGGGGGFGGGGGGGGGGGGGGGGGGGGGGGGGGGGGGGDGGGGGGGGGGGGGGGGGGGGGGGGGFGGGGGDEGGGGGGGGGGGGGGGGGEGGGDGGFGGGFGGCFFGG?CGGGGDGGGGGGC:EGFGF>EEGFFFFGGGCFFFB6CFFF4<CFGFFGFFF2AFGF>BFF?FD
@M02352:288:000000000-CKWC8:1:1101:15797:4411 1:N:0:ATGCGCAG+CTAAGCCT
TACGGAGGGGGTTAGCGTTGTTCGGAATTACTGGGCGTAAAGCGCACGTAGGCGGATCAGAAAGTATGGGGTGAAATCCCAGGGCTCAACCCTGGAACTGCCTCATAAACTCCTGGTCTTGAGTTCGAGAGAGGTGAGTGGAATTCCGAGTGTAGAGGTGAAATTCGTAGATATTCGGAGGAACACCAGTGGCGAAGGCGGCTCACTGGCTCGATACTGACGCTGAGGTACGAAAGTGTGGGGAGCAAACAGGATTAGATACCCTGGTAGTCCACACCGTAA
+
GGGGGGGGGGGFGGGGGGGGGGGGGGGGGGGGGGGGGGGGGGGG+@FFGGGGGGGGG@GGGGGGGA<FGGGGGGGGGGGGGGGGEEGGGGGGGGGGGGGGGGGG83EFGFGGGG?FFGG,FFGFGGGGGGGGGGGGGGGGGGGGGGGGGGGGGGGGGGGGGGGGGGGGGGGGGGGGGGGGGGGGGGGGGGGGGGGGGGGGGGDGGGGGGGFGGGFGGFGGGGGGGGGGG<DDEGGFGGGGGGFF>FGGGGFFFFGGFFBFGGGG?FGFFFFF8:=:BFFFGG
@M02352:288:000000000-CKWC8:1:1101:10870:4465 1:N:0:ATGCGCAG+CTAAGCCT
TACGGAGGGTCCAAGCGTTATCCGGAATCATTGGGTTTAAAGGGTGCGCAGGCGGTTTATTAAGTCAGTGGTGAAATCTCGAGGCTCAACCTCGAAACTGCCATTGATACTGATAAACTTGAGTTCAGTTGGAGTAGGCGGAATGTGTAGTGTAGCGGTGAAATGCTTAGATATTACACAGAACACCGATAGCGAAGGCAGCTTACTAAACTGATACTGACGCTGAGGCACGAAAGCGTGGGGAGCGAACAGGATTAGATACCCTGGTAGTCCACGCCGTAA
+
GGGGGGEGGGGGGGGGGGGGGGGGGGGGGGGGGGGFGGGGGGGGGGGGGGGGGGGGGGGGGGGGGGGGGGGGGGGGGGGGGGGGGGGGGGGGGGGGGGGGGGGGGGGGGGGGGGGGGGGGGGGGGGGGGGGGGGGGGGGGGGGGGGGGGGGGGGGGGGGFGGGGGFGGGCFFGGGGGGGGGGGGGFGGGGGGGGGGGGGGGGGGGGGGGGGGFGGGGGGGGGGGGGGFGDGGGGGFGGGGGGFFFFGGCDEF?FGGBF<FGGGGFFGFBFFFFF@26?@>DD
@M02352:288:000000000-CKWC8:1:1101:6997:4503 1:N:0:ATGCGCAG+CTAAGCCT
TACGGAGGGTCCAAGCGTTATCCGGAATCATTGGGTTTAAAGGGTGCGCAGGCGGTTTATTAAGTCAGTGGTGAAATCTCGGGGCTCAACTTCGAAACTGCCATTGATACTGATAAACTTGAGTTCAGTTGGAGTAGGCGGAATGTGTAGTGTAGCGGTGAAATGCTTAGATATTACACAGAACACCGATAGCGAAGGCAGCTTACTAAACTGATACTGACGCTGAGGCACGAAAGCGTGGGGAGCGAACAGGATTAGATACCCTGGTAGTCCACGCCGTAA
+
GFGGGGGGGGGGGGGGGGGGGGGGGEGGGGGGFFGFFGGGGGGGGGGGGGGGGGGGGGGGGGGGGGGGGGGGGGGGGGGGGGGGGGGGGGGGGGGGGGGGGGFGGGGGGGGGGGGGGGGGGGGFFGGGGGGGGGGGGGGGGGGGGGGGGGGGGGGGDGGGGGGGGGGGGGFGGGGGGGGGGGGGGFGGDGGEGGGEEGGGGGGGGGGGGGGGGGGGGGGGGGGEEGGGGEGGGDDEGGDGGGF?0@GGDGFFFFGG?FFFGGGGFFGFFFFDFGFFFFF>GG
@M02352:288:000000000-CKWC8:1:1101:7447:4530 1:N:0:ATGCGCAG+CTAAGCCT
TACGGAGGGTTCAAGCGTTATCCGGAATCATTGGGTTTAAAGGGTGCGCAGGCGGTTTATTAAGTCAGTGGTGAAATCTCGGGGCTCAACCTCGAAACTGCCATTGATACTGATAAACTTGAGTTCAGTTGGAGTAGGCGGAATGTGTAGTGTAGCGGTGAAATGCTTAGATATTACACAGAACACCGATAGCGAAGGCAGCTTACTAAACTGATACTGACGCTGAGGCACGAAAGCGTGGGGAGCGAACAGGATTAGATACCCTGGTAGTCCACGCCGTAA
+
GFGFGGGGGCEGFFGGGGGGGGFGGDEGFGGDFGG@CFGFDFGGGFGGGGGGGGGG@EFCFGGGGGGGGGGGGGGGGGGGGGGDCCFGGGGGGGGGGGGGGGCFFGGGGGGGGGGGGFGGGCFDGGGGFGGGFFGGGGGGGGDGFGFGGFGGGGCFGGEFFFCGGGGGGGGGGGGGGFGGGGFGFGGGDGGDGGGEGGFFEGFBFCGGGGGGGGGGGGGGGD*;*98F=EGGGGGEGDCGGGB?FFGGD<>F:04><?FFGFGDF>*)694<FFF?9?F>G:
@M02352:288:000000000-CKWC8:1:1101:18816:4537 1:N:0:ATGCGCAG+CTAAGCCT
TACGGAGGGTCCAAGCGTTATCCGGAATCATTGGGTTTAAAGGGTGCGCAGGCGGTTTATTAAGTCAGTGGTGAAATCTCGAGGCTCAACCTCGAAACTGCCATTGATACTGATAAACTTGAGTTCAGTTGGAGTAGGCGGAATGTGTAGTGTAGCGGTGAAATGCTTAGATATTACACAGAACACCGATAGCGAAGGCAGCTTACTAAACTGATACTGACGCTGAGGCACGAAAGCGTGGGGAGCGAACAGGATTAGATACCCTGGTAGTCCACGCCGTAA
+
GGGGGGGGGGGGGGGGGGGGGGGGGGGGGGFGGGGGGGGGGGGGGGGGGGGGGGG>FG<FEGGGFGGGGFGGGGGGGG,EGFGGGFGGGGGEGGGGGGGGGGGGGGGGGGGGGG9FGGGGGGGGGGGGGGGGGGGGGGGGGGGGGFGGGGGGGGGGGGGGGGGGGGGGGGGGGGGGGGGGGGGGGGGGGGFGGGGGGGGGGGGGGGGGFGGGGGGGGGGGGGGGGGGGGGGGGGGFGGGGGGFF;FGGGGFFFFGGFFFFGGGGFFGFBFFFFGFFFFFBGG
@M02352:288:000000000-CKWC8:1:1101:6056:4574 1:N:0:ATGCGCAG+CTAAGCCT
TACGGAGGGTCCAAGCGTTATCCGGAATCATTGGGTTTAAAGGGTGCGCAGGCGGTTTATTAAGTCAGTGGTGAAATCTCGGGGCTCAACTTCGAAACTGCCATTGATACTGATAAACTTGAGTTCAGTTGGAGTAGGCGGAATGTGTAGTGTAGCGGTGAAATGCTTAGATATTACACAGAACACCGATAGCGAAGGCAGCTTACTAAACTGATACTGACGCTGAGGCACGAAAGCGTGGGGAGCGAACAGGATTAGATACCCTGGTAGTCCACGCCGTAA
+
GGGGGGGGGGGGGGGGGGGGGGGGGGGGGGGFFGGFGGGGGGGGGGGGGGGGGGGGGGGGGFFGGGGGGGGGFGGGGGGGGGGGGGGGGGGGGGGGGGGGGGGGGGGGGGGGGGGGGGGGGCCBGGGGGGGGGGGGGGGGGGGFGFGGGGGGGGGGGGCGGGGGGFGGGGGGGDFGGFGGGGGGGGGGGGGGGGGGGGGGDGGGGGGGFGGGGGGGGGGFGGGGGGGGGGGGGGGFGGGGGGFFFFGGGGFFFFGGFFAFC?8FFFGFBFFFFFFB>FF>GG
@M02352:288:000000000-CKWC8:1:1101:8817:4585 1:N:0:ATGCGCAG+CTAAGCCT
TACGGAGGGTCCAAGCGTTATCCGGAATCATTGGGTTTAAAGGGTGCGCAGGCGGTTTATTAAGTCAGTGGTGAAATCTCGGGGCTCAACCTCGAAACTGCCATTGATACTGATAAACTTGAGTTCAGTTGGAGTAGGCGGAATGTGTAGTGTAGCGGTGAAATGCTTAGATATTACACAGAACACCGATAGCGAAGGCAGCTTACTAAACTGATACTGACGCTGAGGCACGAAAGCGTGGGGAGCGAACAGGATTAGATACCCTGGTAGTCCACGCCGTAA
+
GGGGGGGGGGGGGGGGGGGGGGGGGGGGGGGGGGGFGEGGCFGGGGGGGGGGGGGEFEGGGGGGGGGGGGGEFGGGGGGGGGGGGGGFGGGGGGGGGGGGGGGGGGGGGGGGGGGGGGGGGFGGGGFGGGGGCGGGGGGGGGGGGGGGGGGGGGGGGGGGGGGGGGGGFGGGGGGGGGGGGGGGGGGGGGFGGGGGGGGGGGGGGGGGGGGGGGGGGGGGGDGGGGGGGGGGGGCEGGGGGGF<FDGDEGFFFFFFFFFFGFFFFFGFFFF>4FFFFFF;5<
@M02352:288:000000000-CKWC8:1:1101:13126:4591 1:N:0:ATGCGCAG+CTAAGCTT
TACGGAGGGTCCAAGCGTTATCCGGAATCATTGGGTTTAAAGGGTGCGCAGGCGGTTTATTAAGTCAGTGGTGAAATCTCGGGGCTCAACCTCGAAACTGCCATTGATACTGATAAACTTGAGTTCAGTTGGAGTAGGCGGAATGTGTAGTGTAGCGGTGAAATGCTTAGATATTACACAGAACACCGATAGCGAAGGCAGCTTACTAAACTGATACTGACGCTGATGCACGAAAGCGTGGGGAGCGAACAGGATTAGATACCCTGGTAGTCCACGCCGTAA
+
EGGGGGDF+BFGFGFFEGGGFGGGGFCFFFGGGGGGGGGGGFGGFGGGGDGGGDGB:CAFGGFGGGGGGGGGGG@FCGGGEFGGGDGGCFGGGGGFGGGGGC8FGE?DAFGGGGGGGGGGGGGG9DEGGCFDFGGGGDF+>>FFGFGGFGGGGC;F@FGGGGFGGGGGGGGGGG7EFCFDEGGGFBFDEGGGGDEEGGGGGGGGGGGA?FGFGFFGGGFCFG7EGG9FFCG3E=DEDCGGGG)49DDGCDBFFFGG77-=FGGGFFGFA@DFFFF:;BEB39
@M02352:288:000000000-CKWC8:1:1101:19993:4621 1:N:0:ATGCGCAG+CTAAGCCT
TACGGAGGGTCCAAGCGTTATCCGGAATCATTGGGTTTAAAGGGTGCGCAGGCGGTTTATTAAGTCAGTGGTGAAATCTCGAGGCTCAACCTCGAAACTGCCATTGATACTGATAAACTTGAGTTCAGTTGGAGTAGGCGGAATGTGTAGTGTAGCGGTGAAATGCTTAGATATTACACAGAACACCGATAGCGAAGGCAGCTTACTAAACTGATACTGACGCTGAGGCACGAAAGCGTGGGGAGCGAACAGGATTAGATACCCTGGTAGTCCACGCCGTAA
+
GGGGGFGGGGGGGGGGGGGGGGGGGGGGGGGGGGGFGGGGGGGGGGGGGGGGGGGCFGGGGGGGGGGGGGGFGGGGGGGGGGGGGGGGGGGGGGGGGGGGGGGGGGGGGGGGGGGGGGGGGGGGGGGGGGGGGGGGGGGGGGGGGGGGGGGGGGGGGGGGGGGCEGGGGGGCGGGFEGGGGGGGGGGGGGGGGGGGGGGGGGGGGFFGGGGGGGGGGGGGGGGGGGGGGGGGGGGFGGGGGGEBFFGGGGFF?FFGFFFFGGFG@FGFFFFF4:??FFFFGG
@M02352:288:000000000-CKWC8:1:1101:13266:4749 1:N:0:ATGCGCAG+CTAAGCCT
TACGGAGGGTCCAAGCGTTATCCGGAATCATTGGGTTTAAAGGGTGCGCAGGCGGTTTATTAAGTCAGTGGTGAAATCTCGGGGCTCAACCTCGAAACTGCCATTGATACTGATAAACTTGAGTTCAGTTGGAGTAGGCGGAATGTGTAGTGTAGCGGTGAAATGCTTAGATATTACACAGAACACCGATAGCGAAGGCAGCTTACTAAACTGATACTGACGCTGAGGCACGAAAGCGTGGGGAGCGAACAGGATTAGATACCCTGGTAGTCCACGCCGTAA
+
GGGGGGGGGGGFEEGGGGGGGGGGGGGGGGGGGGGBFFGGGGGGGGGGGGFGGGG@FGGGGGGGGGGGGGGGGGGGGGFGGGGGGGGGGGGGGGGGGGGGGGGGFGGGGGGGGGGGFGGGGGGGGGGGGGFCFGGGGGFGGGGGF=FGGGGGGGGGGGGGGGGGGGGGGGGGGGGF;BCFGGGGGGGGEGDGGGGGGGGGGGGGGGGGGGFGGGG@FGFGGGGGGGGGGGGGGGGFGGGGGGFFFFGGGGFFFFGGFFFFGGGGFFGFAFBAFGF:>BFFGG
@M02352:288:000000000-CKWC8:1:1101:7110:4787 1:N:0:ATGCGCAG+CTAAGCCT
TACGTAGGGTGCAAGCGTTATCCGGAATCACTGGGTTTAAAGGGTGCGTAGGCGGTTTATTAAGTCAGTGGTGAAATCCCGAGGCTCAACCTCGGAACTGCCATTGATACTGATAAACTTGAGTTCAGTAGGAGTAGGCGGAATTTGTAGTGTAGCGGTGAAATGCTTAGATATTACAAAGAACACCGATAGCGAAGGCAGCTTACTAAACTGATACTGACGCTGAGGCACGAAAGCGTGGGGAGCGAACAGGATTAGATACCCTGGTAGTCCACGCCGTAA
+
GGGG-EFGG<6CEGGGGGGGGGGGGG:F,F8FGGGE,CFCEGGGFFGG:FF:FGGGG@,C<FGGGG,F5,BFGGGG,F=FG+@FGGGGGG<=FG+CGG8FG=,C?FG,CFGG9F9FGGGEGGGGDG9F@,C==DFG,FFGGDGG,,,@3FFFGGGGGGGGGGGGGG9EEGGCGGGG@,,4?FGGGGGG71*=EGGGGGG8BEGGGGG++<D<79CFGGGGGGEEGGGGG5DGGCDFGGGGGGFFFFCGGGFFFFGGFFFFGGGGFFGFBFFFFGFFFBFF59
@M02352:288:000000000-CKWC8:1:1101:7129:4797 1:N:0:ATGCGCAG+CTAAGCCT
TACGGAGGGTCCAAGCGTTATCCGGAATCATTGGGTTTAAAGGGTGCGCAGGCGGTTTATTAAGTCAGTGGTGAAATCTCGAGGCTCAACCTCGAAACTGCCATTGATACTGATAAACTTGAGTTCAGTTGGAGTAGGCGGAATGTGTAGTGTAGCGGTGAAATGCTTAGATATTACACAGAACACCGATAGCGAAGGCAGCTTACTAAACTGATACTGACGCTGAGGCACGAAAGCGTGGGGAGCGAACAGGATTAGATACCCTGGTAGTCCACGCCGTAA
+
GGGFGGC@CFGGGGGGGGGGGGGGGFGG<EFFFGGFGGGFFGEFGGGGGGGEGDGFE7FFFFGGFGGFGGGGGGGGGGEGDGCFG<FGGG<<FGDEFGGFFFFFGAFFFFF,CFFCEDFGGGGFEGGGG9DD7FGGFGGGGGEG@@AFFCD@F:DFFCFGGGFG9CBEG6CGCGDGGGGG,FFGGGGDCFDCEEG5BCCCEC6+<CFF+<FC9C99FGG7CC5C8DD@5EFG=EDFGGDG5:>6;>DCCDD?B?FG?=<FCE89749@>77A?FF?FFF>D5
@M02352:288:000000000-CKWC8:1:1101:10113:4821 1:N:0:ATGCGCAG+CTAAGCCT
TACGGAGGGTCCAAGCGTTATCCGGATTTATTGGGTTTAAAGGGTCCGTAGGCGGGCTTATAAGTCAGAGGTGAAATCCCATCGCTCAACGATGGAACTGCCTTTGATACTGTAGGTCTTGAATATATTTGAAGTAGGCGGAATATGTAGTGTAGCGGTGAAATGCATAGATATTACATAGAACACCAATTGCGAAGGCAGCTTACTAAGATATTATTGACGCTGATGGACGAAAGCGTGGGTAGCGAACGGGATTAGATACCCCGGTAGTCCACGCCGTAA
+
GGGGGGGGGG8;6FFGGGG,F,FFGG,CFG,CFGG@,CEFGGFGA<EFGGGGGGGB:FE,CFGGGFGGAFGGGGGGGGGGGF=FFGGGGGD+FGGGGGGGGGGAF9FGGGGGD3@FGGGGGG@FA@@<,DFGEFGB<FCFGGGGAF;@FGGGGGG9FGGGGGGGEG,@FGGGGGGGBEFCFGGGGGGGCFFFGGGGGGGGEGGFGGG+<<0+:<EGCFGGGGGGGGGG6CFGGEGFCGGGGG>ABF5DGGFFFFGGDFFFGGGG5>DBFFFFFGF?BBF>GG
@M02352:288:000000000-CKWC8:1:1101:20104:4845 1:N:0:ATGCGCAG+CTAAGCCT
TACGGAGGGTGCGAGCGTTAATCGGAATTACTGGGCGTAAAGCGTACGCAGGCGGTTTGTTAAGCGAGATGTGAAAGCCCCGGGCTCAACCTGGGAACTGCATTTCGAACTGGCAAACTAGAGTGTGATAGAGGGTGGTAGAATTTCAGGTGTAGCGGTGAAATGCGTAGAGATCTGAAGGAATACCGATGGCGAAGGCAGCCACCTGGGTCAACACTGACGCTCATGTACGAAAGCGTGGGGAGCAAACGGGATTAGATACCCCGGTAGTCCACGCCGTAA
+
GGGGGGGGGGGGGGGGGGGGGGGGGGGGGGGGGGGGGGGGGGGGGGGGGGGGGGGGGGGGGGGGGGGGGGGGGFGGGGGGGGGGGGGGGGGGGGGGGGGGGGGGGGGGGGGGGGGGGGGGGGGGGGGGGGGCGGGGGGGFGGGGGGGGGGGGGGGGGGGGGGGGGGGGGGGGGGGDCFFGGGGGGGGGGGGGGGGGGGGGGGGGC8FFGGGGGGCGGGGGGGDECDGGGGGGGGGFGGGGGGFFFFGGGGBB?FGGFFFFGGGGFEGE9DAFFGF<>:D9DD
@M02352:288:000000000-CKWC8:1:1101:22918:4869 1:N:0:ATGCGCAG+CTAAGCCT
TACGGAGTGTGCAAGCGTTACTCGGAATCACTGGGCATAAAGAGCACGTAGGCGGAAAGATGTGTCGGTGGTGAAAGCCCCCAGCTCAACTGGGGAACTGCCTCCGAAACTGTTTTTCTTGAGGCCGAGAGGGGAGAGTGGAACTTCTGGTGGAGCGGTGAAATGCGTAGATATCAGAAGGAACACCGGTGGCGAAAGCGACTCTCTGGCTCGGTTCTGACGCTGAGGTGCGAAAGCGTGGGTAGCAAACAGGATTAGATACCCTGTTAGTCCACACCGTAA
+
GGGGGGGGGGGGGGGGGGGGGGGGGGGGGGGGGGGGGGGGGGGGGGGGGGGGGGGGGGGGGGGGGGGGGGGGGGGGGGGGGGGGG=EFGGGGGGGGGGGGGFFGGGGGGGGGGGGGGGGGGGGGGGGGGGGGGGGGGGGGGGGFGGGGGGGGGDGGGGGGGGGGGGGGGGGFGGGGGFGGGGGGGGGGGGGGGGGGGGFGGGGDGGGGGGGGGGEGGGGGGGGGGGGGGGGGGGGDGGGGGEFFFFGG?FFFFFGCBFFFGGCG?FGFFFFFFGF?<BFFC9
@M02352:288:000000000-CKWC8:1:1101:22479:4876 1:N:0:ATGCGCAG+CTAAGCCT
TACGGAGGGTCCAAGCGTTATCCGGAATCATTGGGTTTAAAGGGTCCGCAGGCGGTCAATTAAGTCAGAGGTGAAATCCCATCGCTCAACGATGGAACTGCCTTTGATACTGGTTGACTTGAGTTATACGGAAGTAGATAGAATAAGTAGTGTAGCGGTGAAATGCATAGATATTACTTAGAATACCGATTGCGAAGGCAGTCTACTACGTATATACTGACGCTCATGGACGAAAGCGTGGGGAGCGAACAGGATTAGATACCCTGGTAGTCCACGCCGTAA
+
GGGGGGE@GFGGGFGFGFGGGGGFGCFFFGGGGGG@@CGGEEGGGGGGGGGGGGDCCEGGGGGGGGGGFGGGGGGGGGGGGGGGG?FCGGGFFGGGGGGGGGGGGGGGGGGGGGGGGG,@FEGGGGGGGGGG7FBFGGGCFGFGGFGGGGGGGGGGGEGGGGGGGDFFFGGGGGFGGFGGGGGGGGGGGGGGGDGGGGGGGG6BFGGGFDFFGGGGGFGFGEGGGGGGFGFGGGDEDEGEEEFFBFDGGGD@8077?FAFGFEDFF3?AFFD=CF?>?B>37
@M02352:288:000000000-CKWC8:1:1101:22925:4887 1:N:0:ATGCGCAG+CTAAGCCT
TACGGAGTGTGCAAGCGTTACTCGGAATCACTGGGCATAAAGAGCACGTAGGCGGAAAGATGTGTCGGTGGTGAAAGCCCCCAGCTCAACTGGGGAACTGCCTCCGAAACTGTTTTTCTTGAGGCCGAGAGGGGAGAGTGGAACTTCTGGTTGAGCGGTGAAATGCGTAGATATCAGAAGGACCCCCGGTGCCGAAAGCGACTCTCTGGCTCGGTTCTGACGCTGAGGTGCGAAAGCGTGGGTAGCAAACAGGATTAGATACCCTGTTAGTCCACACCTTAA
+
GGGGGGGGGGGGGGGGGGGGCFGGGGEGGGGGFGGG<FGGGF,FG@FGGGGGFGF:+>FCFDC?FF?F@CGGCFGG9DFG?F7FFFGGFGD,B=CCCGEFGG=F8FGG7CEG,E>FGGFGBAE?7FG>F+>>F7*>@*>E*<<D<CFFGFF,1:,,<<=CFF;?<E:85**755;;BCFG>F,**=CE>EE*28C*:C@E88EE0<CG+<9C5*//89++3;5E*)**0*95C*)7C*/;EGFF:9CF6CF41<GG)*)*+AGF=)99-946B*?381))**
@M02352:288:000000000-CKWC8:1:1101:25416:4899 1:N:0:ATGCGCAG+CTAAGCCT
TACGGAGGGTCCAAGCGTTATCCGGAATCATTGGGTTTAAAGGGTGCGCAGGCGGTTTATTAAGTCAGTGGTGAAATCTCGAGGCTCAACCTCGAAACTGCCATTGATACTGATAAACTTGAGTTCAGTTGGAGTAGGCGGAATGTGTAGTGTAGCGGTGAAATGCTTAGATATTACACAGAACACCGATAGCGAAGGCAGCTTACTAAACTGATACTGACGCTGAGGCACGAAAGCGTGGGGAGCGAACAGGATTAGATACCCTGGTAGTCCACGCCGTAAA
+
@6CDF@FEGEFEAD<D@FF:@6FGGCEF9,CFFFG@:FCFC@FGGDEGCC:FF:E@FGFFFFFEFEFACBFGGGGGA,CFCFEGG<FEF?EFC@C=CFDDGDFFFGEGGGFCCDGFGFFGGGGGD<DFF9F8DGFFFGGGGGDGC3@FFGGGGGGGGGGGGGGGGG9FFGGGGGGGFBFGGGGGGGGGGGDEFGGGEGFFGGFGGGGF?EGF?CCGGGGGGGGGGGGFGGGGGGGGFGGGGGDFFF>CCGGFFFFGGFFFFG?@FFFGFFF<<FGEF(4B?DD
@M02352:288:000000000-CKWC8:1:1101:25397:4906 1:N:0:ATGCGCAG+CTAAGCCT
TACGGAGGGTCCAAGCGTTATCCGGAATCATTGGGTTTAAAGGGTGCGCAGGCGGTTTATTAAGTCAGTGGTGAAATCTCGAGGCTCAACCTCGAAACTGCCATTGATACTGATAAACTTGAGTTCAGTTGGAGTAGGCGGAATGTGTAGTGTAGCGGTGAAATGCTTAGATATTACACAGAACACCGATAGCGAAGGCAGCTTACTAAACTGATACTGACGCTGAGGCACGAAAGCGTGGGGAGCGAACAGGATTAGATACCCTGGTAGTCCACGCCGTAAA
+
A@<FCFFEGGGGGD@FFGGGGFGGFFE<FG9CFCF7@7EC@FFGECFGGG7CFGD=F@FGGFCA<FGGC@AFGGFGFFGGGGGGF8FGGGGGGGGGGCFEGGGADDGGFGFGGCFGGGGAFFFGGG9@CDD8CFFFGGGG:FFFCDFGFF@CFGGGDCFFGGGGCG;FC6C?FCEFC@FGCGGGGEGFGGCC9EG@EE5EEECFFGDGGGDFFG79<@FGGGGGEE5/;C:7>/8>?GEG5/*029>DD*7<48)07<FAFF<@4559=AFFFFG3;1958*1
@M02352:288:000000000-CKWC8:1:1101:6969:4984 1:N:0:ATGCGCAG+CTAAGCCT
TACGGAGGATCCAAGCGTTATCCGGAATCATTGGGTTTAAAGGGTCCGTAGGCGGATGATTAAGTCAGAGGTGAAATCCTGCAGCTCAACTGTAGAATTGCCTTTGATACTGGTTATCTTGAGTTATTATGAAGTAGTTAGAATATGTAGTGTAGCGGTGAAATGCATAGATATTACATAGAATACCAATTGCGAAGGCAGATTACTAATAATATACTGCCACTGATGGACGAAAGCGTGGGGAGCGAACAGGATTAGATACCCTGGTAGTCCACGCCGTAA
+
GGGGGGGGGGCFGGGGGGGGGGGGGGCGGGGGGGGGGG?FGGGGG,CFGGGG,CF:C:FGGGGGGGGGCGGGGGGGG<FGGFFGGGGGGGGCFFGGF9FCGCFFAFG<@?FFGGFGFGGGGC@FFFCAFCFGFE@DF@F@FGFG9?DFBD<FFEFGGCFEGGGGGGFCFFACGECFGFF,=FFGGGFGFGAEFGGEEC:>:EGGFGFFCC+4<;@F@FC,6B9CFFGFFCGGGGGEGDCGGGB66@<DEDEF21C>2FBFFGGFFFFFABAF7>??>?F9DC
@M02352:288:000000000-CKWC8:1:1101:18809:4984 1:N:0:ATGCGCAG+CTAAGCCT
TACGGAGGGTCCAAGCGTTATCCGGATTTATTGGGTTTAAAGGGTCCGTAGGCGGGCTTATAAGTCAGAGGTGAAATCCCATCGCTCAACGATGGAACTGCCTTTGATACTGTAGGTCTTGAATATATTTGAAGTAGGCGGAATATGTAGTGTAGCGGTGAAATGCATAGATATTACATAGAACACCAATTGCGAAGGCAGCTTACTAAGATATTATTGACGCTGATGGACGAAAGCGTGGGTAGCGAACGGGATTAGATACCCCGGTAGTCCACGCCGTAA
+
GGGGGGGEGFGGGGGGGGGGFGGGGGGGGGGGGGGFGGGGGGGGGGGGGGGGGGGGGGGGGGGGGGGGGGGGGGGGGGGGGGGGGGGGGGGGGGGGGGGGGGGGGGGGGGGGGGGGGGGGGG?FGGGGGGGGFGGGGGGGGGGGGGGGGGGGGGGGGGGGGGGGGGGGGGGGGGGGGGGGGGGGGGGGGGGGGGGEGGGGGGGGGGGGGGGGGGGGGGGGGGGGGGGGGGGGGGGFGGGGGGFBBFDGGGFBFFGG<F<?FGGGFFGFFFFFFGFFFFFFGG
@M02352:288:000000000-CKWC8:1:1101:11648:5031 1:N:0:ATGCGCAG+CTAAGCCT
TACGGAGGGTGCAAGCGTTATCCGGAATCACTGGGTTTAAAGGGTGCGTAGGCGGCGTTGTAAGTCAGAGGTGAAAGCCCGCAGCTAAACTGCGGAACTGCCTTTGATACTGCAGTGCTTGAATTAGGTTGAGGTCGGCGGAATGTGACATGTAGCGGTGAAATGCTTAGATATGTCATAGAACACCAATTGCGAAGGCAGCTGACTAGACCTATATTGACGCTGAGGCACGAAAGCGTGGGGAGCGAACAGGATTAGATACCCTGGTAGTCCACGCCCTAA
+
GGGGGGGGGGEGGFGGGGFGGGGGGEGGFGGGGGG@FFGFGGGGGGGGGGGGGGGGEFGEFGGGGGGGGGGGGGGGGGGGEFCCDFGGGGGGGGGGGGGGGGGGGGGFGFGGGCFGGGGGGGGGGGGGGGGGGGGGGGDGEGEGGBFEGGGFGGFGGGGGGGGCGGGGGGGGGGFFCEEGGGGG6CEDCFFGGGGGGGGGGGFGDGFEFFGGGGGGGGGGGGGECDGGGGFGGGGFGGGGGGFBFFGGEGFFFFGGFFFFGGGGFFGFFF>BFGFFFFBBGG
@M02352:288:000000000-CKWC8:1:1101:24351:5046 1:N:0:ATGCGCAG+CTAAGCCT
TACGGAGGGTCCAAGCGTTATCCGGATTTATTGGGTTTAAAGGGTCCGTAGGCGGGCAGTTAAGTCAGAGGTGAAAGTTTGCGGCTCAACCGTAAAATTGCCTTTGATACTGATTGTCTTGAGTCATGGTGAAGTTGGCGGAATATGTAGTGTAGCGGTGAAATGCATAGATATTACATAGAACACCGATTGCGAAGGCAGCTGACTAACCATGTACTGACGCTGATGGACGAAAGCGTGGGGAGCGAACAGGATTAGATACCCTGGTAGTCCACGCCGTAA
+
GGGGGGGGGGGGGGGGGGGGGGGGGGGGGGGGGGGGGGGGGGGGGGGGGGGGGGGGGGGGGGGGGGGGGGGGGGGFGGGGGGGGGGGGGGGGGGGGGGGGGGGGGGGGGGGGGGGGGGGGGGGGGGGGGGGGGGGGGGGGGGEGGGGGGGGGGGGGGGGGGGGGGFGGGGGGGGGGGGGGGGGGGGGGGGGGGGGGGGGGGGGGGGGFGGFGGGGGGGCFGGGGGGGFFGGGGGDFGGGGGGFFFFGGGGFFFFGFFFFFGGGGFFGFFFFFFGFFFFFFGD
@M02352:288:000000000-CKWC8:1:1101:21285:5052 1:N:0:ATGCGCAG+CTAAGCCT
TACGGAGGATCCAAGCGTTATCCGGAATCATTGGGTTTAAAGGGTCCGTAGGTGGATAATTAAGTCAGAGGTGAAAGTTTGCGGCTCAACCGTAAAATTGCCTTTGATACTGGTTATCTTGAGTTATTATGAAGTAGTTAGAATATGTAGTGTAGCGGTGAAATGCATAGATATTACATAGAATACCAATTGCGAAGGCAGATTACTAATAATCAACTGACACTGATGGACGAAAGCGTGGGGAGCGAACAGGATTAGATACCCTGGTAGTCCACGCCGTAA
+
GGGGGGGGGGGGFGGGGGGGGGGGGGCG,FFGGGGCGGGGGGGGC,CFFFGGGGGGGGGGGGGGGGFGA=FGGGGGGFEGGGGGGGGGGGGGGGGGGGGGG9EEFGGGGGGGGEG<EFFGGGGGF,:@F<FFAFGDF@F=DGGG93,=@FGFGGGGCGGGGGGGGG9FGGGGGGCCFC;FGGG9FGGCGGGGGGGGGGGGG*A,?EGB;FC,2CFGGGGGGGGGGGGG+*;<CGGFGDGG7E):9BDGGGFFBFFFFFBFGGGG?@FF<@ADFGFBFFF>DD
@M02352:288:000000000-CKWC8:1:1101:19058:5063 1:N:0:ATGCGCAG+CTAAGCCT
TACGGAGGGTCCAAGCGTTATCCGGAATCATTGGGTTTAAAGGGTGCGCAGGCGGTTTATTAAGTCAGTGGTGAAATCTCGGGGCTCAACTTCGAAACTGCCATTGATACTGATAAACTTGAGTTCAGTTGGAGTAGGCGGAATGTGTAGTGTAGCGGTGAAATGCTTAGATATTACACAGAACACCGATAGCGAAGGCAGCTTACTAAACTGATACTGACGCTGAGGCACGAAAGCGTGGGGAGCGAACAGGATTAGATACCCTGGTAGTCCACGCCCTAA
+
GFGFGEEGGGGGFGGGGFFGGGGFGEGGGGGDFFGFFGFFFGGGGGEGGGGGGGGCFFGGFGGGGGGG9FG?FGGGG9E<FFGGGGGGGGGGGGGGGDEFGGFGDFGGGGEFGFGGGFGGFDDFFEGGFFFGGGGGGGGGGGEGGFGGFGGGFFFCFGGGGGGCFGGGFGF@DCGGFGGFDGGG@FEGFGCEGEGGGGFGGGGCFGGGGGGGFGEGGGFGFGGE?DGGGGCCGGDD<E7CEGFF>>DGGD:FBFGF<FBBFGGC6>F?9FBFFG6264DBFG
@M02352:288:000000000-CKWC8:1:1101:11200:5143 1:N:0:ATGCGCAG+CTAAGCCT
TACGGAGGATCCAAGCGTTATCCGGAATCATTGGGTTTAAAGGGTCCGTAGGCGGGCATATAAGTCAGTGGTGAAAGTCTGCAGCTCAACTGTAGAATTGCCATTGATACTGTATGTCTTGAATTATTGTGAAGTGGTTAGAATATGTAGTGTAGCGGTGAAATGCTTAGAGATTACATAGAATACCGATTGCGAAGGCAGATCACTAACAATATATTGACGCTGATGGACGAAAGCGTAGGTAGCGAACAGGATTAGATACCCTGGTAGTCTACGCCGTAA
+
GFFFECCEEFGGDDFFC@CGGGGFFE@F<EGFFGGE:FCDFGGGGGGGGGGGGGG>FCFDFFEFEEGGCFGGGGGGFFGFFGEDF=FGFEEFFGFFF9F9FGGA,AFCF,<FGFFABDDAFF>FGGFGG@FFEGDFGFFGFGCACFFEGGF<FA=AFGGGGGGGGGGGC??@9?<DDFF@CF,@E@:E7FE8EGEGGGGG88<EF?CEGG4<BFGGGGCGCCGEC<FF+:77EECBFG<ECEF4399DGCBFFFCC76)6:C<<6@F;2*.:*:@<F9EFGG
@M02352:288:000000000-CKWC8:1:1101:8738:5146 1:N:0:ATGCGCAG+CTAAGCCT
TACGGAGGGTCCAAGCGTTATCCGGAATCATTGGGTTTAAAGGGTGCGCAGGCGGTTTATTAAGTCAGTGGTGAAATCTCGGGGCTCAACCTCGAAACTGCCATTGATACTGATAAACTTGAGTTCAGTTGGAGTAGGCGGAATGTGTAGTGTAGCGGTGAAATGCTTAGATATTACACAGAACACCGATAGCGAAGGCAGCTTACTAAACTGATACTGACGCTGAGGCACGAAAGCGTGGGGAGCGAACAGGATTAGATACCCTGGTAGTCCACGCCGTAA
+
GGGGGGGGGGGGGGGGGGGGGGGGGFGGGGGGGGGGGGGGGGGGGGGGGGGGGGGGGGGGGGGGGGGGGGGGGGGGGGGGGGGGGGGGGGGGGGGGGGGGGGGGGGGGGGGGGGGGGGGGGGGGGGGGGGGGGGGGGGGGGGGGGGGGGGGGGGGGGGGGGGGGGGGGGGGGGGGGGGGGGGGGGGGGGGGGGGGGGGGGGGGGGGGGGGGGGGGGGGGGGGGGGGGGGGGGGGGFGGGGGGFFFFGGGGFFFFGGFFFFCFGGFFGFFFFFFGFFFFEFGG
@M02352:288:000000000-CKWC8:1:1101:5760:5146 1:N:0:ATGCGCAG+CTAAGCCT
TACGGAGGGTCCAAGCGTTATCCGGATTTATTGGGTTTAAAGGGTCCGTAGGCGGGCTTATAAGTCAGAGGTGAAATCCCATCGCTCAACGATGGAACTGCCTTTGATACTGTAGGTCTTGAATATATTTGAAGTAGGCGGAATATGTAGTGTAGCGGTGAAATGCTTAGATATTACACAGAACACCGATAGCGAAGGCAGCTTACTAAACTGATACTGACGCTGAGGCACGAAAGCGTGGGGAGCGAACAGGAGTAGATACCCTGGTAGTCCACGCCGTAA
+
GGGGGFDEEGAFGGGGGGGGGAGGGGFCFGGGGFGFEEGFDGGGGGGGGGGG@FGGD7EFFGCFG9FFEDEGGGEEFGBFFGFGEGGGFF=<BFGDFGGGGGGGGGGFGGFGFFFGFGFAFFGFGGGFGGGGGGGGGGFGGGCGG9CFGGGGGGGFGGEGGGGGGGGGFGGGFGGFCCFGGFGGGGGGGGGGGGGGGGFFGGEGGGFG@CGDFGGGGGGCFGGGGDGGGGGGGGGFGGGEGGEB9FDGGGFFFF*9>FFFGGFDFFGFFFFFFGFFFFD>GD
@M02352:288:000000000-CKWC8:1:1101:8162:5183 1:N:0:ATGCGCAG+CTAAGCCT
TACGGAGGGGGCTAGCGTTGTTCGGAATTACTGGGCGTAAAGCGTGCGTAGGCGGATCAATAAGTTAGAGGTGAAATCCCAGGGCTCAACCCTGGAACTGCCTTTAAAACTGTTGGTCTTGAGTTCTGGAGAGGTAAGTGGAATTCCTAGTGTAGAGGTGAAATTCGTAGATATTAGGAGGAACACCAGAGGCGAAGGCGGCTTACTGGACAGATACTGACGCTGAGGCACGAAAGTGTGGGGAGCAAACAGGATTAGATACCCTGGTAGTCCACACCGTAA
+
GGGGGGGGGGGGGGGGGGGGFFGGGGGGGGGGGGGGGGGGGGGGGGGGGGGGGGGEGGGGGGGGGGGGGGGGGGGGGGGGGGGGGGGGGGGGGGGGGFGGGGGGGGGGGGGGFGGGGGGGGFGGGGGGGGGGGGGGGGGGGGGGGGGGGGGGGGGGGGGGGGGGGGGGGGGGGGGGGGGGGGGGGFGGGGGGGGGGGGGGGGGGGGGGGGGGGGGGGGGGGGGGGGGGGGGGGGGFGGGGGGFFFFGGFGFFFFGGFFFFGGGGFFGFFFFFFGFFFFF?GG
@M02352:288:000000000-CKWC8:1:1101:21342:5238 1:N:0:ATGCGCAG+CTAAGCCT
TACGGAGGATCCAAGCGTTATCCGGAATCATTGGGTTTAAAGGGTCCGTAGGTGGATGATTAAGTCAGAGGTGAAATCCTGCAGCTCAACTGTAGAATTGCCTTTGATACTGGTTATCTTGAGTTATTATGAAGTAGTTAGAATATGTAGTGTAGCGGTGAAATGCATAGATATTACATAGAATACCAATTGCGAAGGCAGATTACTAATAATATACTGACACTGATGGACGAAAGCGTGGGGAGCGAACAGGATTAGATACCCTGGTAGTCCACGCCGTAA
+
GGGGGGGGGGGGGGGGGGGGGGGGGGGGGGGGGGGGGGGGGGGGGGGGGGGGGGGGGGGGGGGGGGGGGGGGGGGGGGGGGGGGGGGFGGGGGAGGDGGGGGGGGGGGGGGGGGGGGGGGGCFFGGGGGGGFGGGGGGGGGGGFGGGGGGGGGGGGGGGGGGGGGGGGGGGGGGGGGGGGGGGGGFGGGGFGGGGGDGGGGGGGGGGGGGFFFGGGGGCGFGEGGFGGGGGGGGGFFGGEGGFDBFGGDGBFFFGGFFFFGGGGFFGFFFBAFGFFFFFFG>
@M02352:288:000000000-CKWC8:1:1101:27146:5259 1:N:0:ATGCGCAG+CTAAGCCT
TACGAGGGGTGCAAGCGTTAATCGGAATTACTGGGCGTAAAGCGTGCGTAGGCGGTTTGTTAAGCAAGATGTGAAAGCTCAGGGCTCAACCTGGGAACTGCATTTTGAACTGGCAGGCTAGAGTACTGTAGAGGGTGGTGGAATTTCCAGTGTAGCGGTGAAATGCGTAGAGATGGGAAGGAACATCAGTGGCGAAGGCGGCTACCTGGCTAGATACTGACGCTGATGTACGAAAGCGTGGGTAGCGAACGGGATTAGATACCCAGGTAGTCCACGCCGTAA
+
G<FG@CEECF+B<6CCF@FFC,CDDGGFFGGFFGGFFGEGDGGDG:F@F:FEGGGF+?B=FCFGFGGAF<?FDGFGA@,B5,4=7=FGGGF,BA+EF75FGGFFGGA>C=?F@,88+3BD@DFFBFG99<DFDGDCB78>CFGG>FF,37@FFFCFGEEGGGE?E9EBCCEC,6,4:FBEEGGGFCFC:FA?8*CGGDF5::*;*:@95/2<>CFGG@@E8E5/;)<900C<EGG3*:DCE5)610)9CD3:((/9<6<BG+02*0572*85*:/4>FF1*7
@M02352:288:000000000-CKWC8:1:1101:15982:5279 1:N:0:ATGCGCAG+CTAAGCCT
TACGTATGTCTCGAGCGTTACCCGGAATCACTGGGTGTAAAGGGTTCGTAGGCGGTTTAATAAGTTGGATATGAAAGACCGAAGCTCAACTTCGTGTTTGTGTTCAAAACTGTTAAACTAGAATTAGGGAGAGGTAAGCGGAATTCTAAGTGTAGGGGTGCAATCCGTAGATACTTAGAGGAACACCAAAAGCGAAGGCAGCTTACTGGAACTATATTGACGCTGAGGAACGAAAGCGTGGGGAGCGAAAAGGATTAGATACCCTTGTAGTCCACGCCCTAA
+
GGGGGGGGGGGGGGGGGGGEEGGFGGGGGGGGGGGGGGGGGGGGGGGGGGGGGGGGGGGGGGGGGGGGGGGGGGGGGGGGGGGGGGGGGGGGGGGGGGGGGGFGGGGGGGGGGGGGGGGGGGGGGGGGGGGGGGGGGGGGGGGGGGGGGGGGGGGGGGGGGGGGGGGGGGGGGGFGGGGGGGGGGGGGGGGGGGGGGGGGGGGGGGGGGGGGGGGGGGGGGGGGGGGGGGGGGGGFGGGGGGE?BFGGGGFFFFFG?FFFGGGGFFGFFF>B@GFF0:@>FG
@M02352:288:000000000-CKWC8:1:1101:21501:5338 1:N:0:ATGCGCAG+CTAAGCCT
TACGGAGGATCCAAGCGTTATCCGGAATCATTGGGTTTAAAGGGTCCGTAGGTGGATGATTAAGTCAGAGGTGAAATCCTGCAGCTCAACTGTAGAATTGCCTTTGATACTGGTTATCTTGAGTTATTATGAAGTAGTTAGAATATGTAGTGTAGCGGTGAAATGCATAGATATTACATAGAATACCAATTGCGAAGGCAGATTACTAATAATATACTGACACTGATGGACGAAAGCGTGGGGAGCGAACAGGATTAGATACCCTGGTAGTCCACGCCGTAA
+
GGGGGGGGGGGGGGGGGGGGGGGGGGGGGGGFGGGGGGCFFGGGGGGGFGGGGGGGGGGGGGGFGGGGGGGGFGGGGGGGGGGGG8EEGGGGGGGGGGGGGGGGGGGGGGGGGGGGGGGGGGGGGGGGGGGG?FGGGGGGFGGGGGGGGGGGGGGGDGGGGGGGGGGGGGGGGGGGGGGGGGGGGGGGGGGGGGGGGGGGGGGGGGGCGGGGGGGGGGGGGGGGGFGGGGGGGGGFGGGGGGDFFFDGEG>7?BFGF@FFGGFGFFGFFFF<FGFFFFFFGD
@M02352:288:000000000-CKWC8:1:1101:16086:5342 1:N:0:ATGCGCAG+CTAAGCCT
TACGGAGGGTGCAAGCGTTATCCGGAATCATTGGGTTTAAAGGGTCCGTAGGCGGGCATATAAGTCAGTGGTGAAATGCTGTGGCTCAACCATAGCACTGCCATTGATAATGTATGTCTTGAATTATTGTGAAGTGGTTAGAATATGTAGTGTAGCGGTGAAATGCTTAGATATTACATAGAATACCGATTGCGAAGGCAGATCACTAACACTATATTGACGCTGATGGACGAAAGCGTAGGTAGCGAACAGGATTAGATACCCTGGTAGTCTACGCCGTAA
+
AGGGG;@@F@CGGGGFG:FF<FGEG,@FEGGGGGGG@CFGGGFGGGGGGGGGGGG:FGD=FDFGGEEFGGG,FFGGGFA<<<BBEFGGGG<=FA,8BFGFAFG9AFF<?3,C3CFF==EFFEC=BDA,E3,,@F=@D35FFF@@@AFFFE@D@ABDFG35>FGFFGECCFGCCB=;D>;,DFGGGGGGG:FCCEEEEGEGG=9<<:<9C9>+3222CGCCECE*C7+<F?<D=EGF*:DGGG7:8?DDG9>?B<C>>?41:?FG=FGF>?-407@?1>F3<C
@M02352:288:000000000-CKWC8:1:1101:20417:5404 1:N:0:ATGCGCAG+CTAAGCCT
TACGGAGGGTGCAAGCGTTAATCGGAATTACTGGGCGTAAAGCGCACGCAGGCGGTCAATTAAGCTAGAAGTGAAAGCCCCGCGCTCAACGTGGGAAGGCCTTTTAGAACTGGTTGACTAGAGTCTTGGAGAGGGGAGTGGAATTTCTGGTGTAGCGGTGAAATGCGTAGATATCAGAAGGAACATCAGTGGCGAAGGCGACTCTCTGGCCAAAGACTGACGCTCATGTGCGAAAGTGTGGGTAGCGAACAGGATTAGATACCCTGGTAGTCCACACCGTAA
+
GGGGGGGGGGGGGGGGGGGGGGGGGGGGGGGGGGGGGGGGGGGGGGGGGGGGGGGFGGGGGGGGGGGGGGGGGGGGGGGGGGGGG@FGGGGGGGGGGGGGGGGGGGGGGGGGGGGGGGGGGGGGGGGGGGGGGGGGEGGGGGGGGGGGGGGGGGGGGGGGGGGGGGGGGGGGGGGGGGGGGGGGGGGGGGGGGGGGGGGGGGGGGGGGGGGGGGGGGGGGGGG;CGFFGGGGGGGFGGGGGGFFFFGGGGFFFFCFFFFFGGFGFFGFFFFFBGFFBFFFGD
@M02352:288:000000000-CKWC8:1:1101:8853:5426 1:N:0:ATGCGCAC+CTAACCCT
TACGGAGGGTGCAAGCGTTATCCGGAATCATTGGGTTTAAAGGGTCCGCAGGCGGTTTATTAAGTCAGTGGTGAAATCTCAAGGCTCAACCCTGGAACTGCCATTAATACTGTTCAGCTTGAGTTCAATAGAAGTAAGCAGAATTTGTAGTGTAGCGGTGAAATGCTTAGATATTACAAAGAACACCAATTGCGAAGGCAGCTTACTAGACTATAACTGACACTGAGGCACGAAAGCATGGGTAGCGAACAGGATTAGATACCCTCGTAGTCCACGCCGTAA
+
GGGGGGGGGG,CEFGGGGGGGGGGGGGGGGGGGGGGGGGGGGGGG,FEGGGGGGGG+,CFGGGGGGGG5EFGGGGGGG,E,,,BF84EFG,+4B+BFGGGGGGGGAF,BFG,,C,C,CF,BDDGA?,5A,C,,C,@,CFDFGGG9F,CFGGGGGG9CGGDGGGG,E,EEGGGGGGGCG,;FGG,?FGCGG;DGGGGGGGGGGGG,C?,,>++2++5CFFDG+=?CGGC*=FGGGGFG+;EFG)6<FGDECEFFBGG?FBFGGFGF3CFF7?AFG429B@>DG
@M02352:288:000000000-CKWC8:1:1101:24827:5427 1:N:0:ATGCGCAG+CTAAGCCT
TACGGAGGGGGTTAGCGTTGTTCGGAATTACTGGGCGTAAAGCGTACGTAGGCGGATTAGTCAGTCAGAGGTGAAATCCCAGGGCTCAACCCTGGAACTGCCTTTGATACTGCTAGTCTTGAGTTCGAGAGAGGTGAGTGGAATTCCGAGTGTAGAGGTGAAATTCGTAGATATTCGGAGGAACACCAGTGGCGAAGGCGGCTCACTGGCTCGATACTGACGCTGAGGTACGAAAGTGTGGGGAGCAAACAGGATTAGATACCCTGGTAGTCCACACCGTAA
+
GGGGGGGGGGGGGFGGGFEFGGGGGGGGGGGGGGGGGGCFGGGGGGGGGGGGGGGGGGGGGGGGGGGGGGGGGGFGGGGGGGGGGGGGGGFEGGGGGGGGGGGFGGGGGGGGGGGGGGFGGGGGGGGFGGGGGGGFGGGGGGFGGGGGGGGGGFGGGGGGGGGGGGGGGGGFGGGGGGGGGGGGGGGGGGGGGGGGGGGGGGGGGGGGGGGGGGGGGFGGGGDGGD@FFGGGGGDE7?GGEGEFB>DFF7>?:FCFFFAFG?C4*<36<?<A?GFFFBFFFD
@M02352:288:000000000-CKWC8:1:1101:11736:5448 1:N:0:ATGCGCAG+CTAAGCCT
TACGGAGGGTCCAAGCGTTATCCGGAATCATTGGGTTTAAAGGGTGCGCAGGCGGTTTATTAAGTCAGTGGTGAAATCTCGGGGCTCAACTTCGAAACTGCCATTGATACTGATAAACTTGAGTTCAGTTGGAGTAGGCGGAATGTGTAGTGTAGCGGTGAAATGCTTAGATATTACACAGAACACCGATAGCGAAGGCAGCTTACTAAACTGATACTGACGCTGAGGCACGAAAGCGTGGGGAGCGAACAGGATTAGATACCCTGGTAGTCCACGCCGTAA
+
GGGGGGGGGGGGGGGGGGGGGGGGGGGGCGGGGGGCCFGGGGGGGGGGGGGGGGGFGEGGGGGGGGFFGGGGGGGGGGFGFGGGGGGGGGGGGGGGGGGGGGGFGFGGGGGGFGGGGGGGGGGGGGGGFGEFGGGGGFFGGGGGGCFGGGGGGGGGGGGGGGGGGGGGGGGGGGGGGGGGGGGGGGGGGGGGG>EGGEGGGGGGGGGGFCGGGGGGGGGGGGGGGGGGGGFDGDGFGGGGGGFFFFGGGGFFFFGGFFFFGGGGFFGFFFFFFGFFFFB9DD
@M02352:288:000000000-CKWC8:1:1101:23978:5469 1:N:0:ATGCGCAG+CTAAGCCT
TACGGAGGGTCCAAGCGTTATCCGGAATCATTGGGTTTAAAGGGTGCGCAGGCGGTTTATTAAGTCAGTGGTGAAATCTCGAGGCTCAACCTCGAAACTGCCATTGATACTGATAAACTTGAGTTCAGTTGGAGTAGGCGGAATGTGTAGTGTAGCGGTGAAATGCTTAGATATTACACAGAACACCGATAGCGAAGGCAGCTTACTAAACTGATACTGACGCTGAGGCACGAAAGCGTGGGGAGCGAACAGGATTAGATACCCTGGTAGTCCACGCCGTAA
+
EFGGGDGGDGGGGAGGGGGGGGGGFGGGGGGFFGGGGGGFGGFFGGGGGG7FEFGGGGFGGGFGGGGFFFGGGEGGGGGGGGGGGFGGFGGGGG:FGGGGGGGGGGGGFGGGGFGCFGGFGFAFGFAFGGGGCGFFEFGGGGEGAFGFGGGGGGGGGGGEGG9>@FGFFGGGGGGGGGFFGDGFGFDGGGDEGCGGGGFGGGGGGGGGF6<FFFFGGG+@GEGGGDGFG549ECD:FCCE>E:?>DCDED)70:7D294F7CFFFFGF<*4<FGFFFFFFCC
@M02352:288:000000000-CKWC8:1:1101:26905:5475 1:N:0:ATGCGCAG+CTAAGCCT
TACGGAGGGTCCAAGCGTTATCCGGAATCATTGGGTTTAAAGGGTGCGCAGGCGGTTTATTAAGTCAGTGGTGAAATCTCGGGGCTCAACCTCGAAACTGCCATTGATACTGATAAACTTGAGTTCAGTTGGAGTAGGCGGAATGTGTAGTGTAGCGGTGAAATGCTTAGATATTACACAGAACACCGATAGCGAAGGCAGCTTACTAAACTGATACTGACGCTGAGGCACGAAAGCGTGGGGAGCGAACAGGATTAGATACCCTGGTAGTCCACGCCGTAA
+
GGGGGGGGGGGGFFFFGGGGGGGGGFGGGGGFGGGGGGGGGGGGGGGGGGGGGGGEEGGGGGGGGGGGGGGGGGGGGGGGCGGGGGGFGGGGGGGGEGGGGG=CCFGGFFGGGGGGGFGGGGGGGGGGGGGGGGGGGGGGGGFGGGGGGGGGGGGGGGGGGGGGGGGGGGGGGGGGCFGGGGGGGGGGGGGEGGGGGGGGGGGG9FFFGGGGGGGGGGGGGGGGGGEGGEGGEGGFG5<;EG@?FFGGCGEFFF>C86AFEGGG45D@997A?G?BFF@>DD
@M02352:288:000000000-CKWC8:1:1101:11724:5487 1:N:0:ATGCGCAG+CTAAGCCT
TACGGAGGGTTCAAGCGTTATCCGGAATCATTGGGTTTAAAGGGTGCGCAGGCGGTTTATTAAGTCAGTGGTGAAATCTCGGGGCTCAACCTCGAAACTGCCATTGATACTGATAAACTTGAGTTCAGTTGGAGTAGGCGGAATGTGTAGTGTAGCGGTGAAATGCTTAGATATTACACAGAACACCGATAGCGAAGGCAGCTTACTAAACTGATACTGACGCTGAGGCACGAAAGCGTGGGGAGCGAACAGGATTAGATACCCTGGTAGTCCACGCCGTAA
+
GGGGGGGGGGGGGGGGGGGGGGGGGGGGGGGGGGGGGGGGGGGGGGGGGGGGGGGFGGGGGGGGGGGGGGGGGGGGGGCGGGGGGDGGGGGGGGGGGGGGGGGGGGGGGGGGGGGGGGGGGGGGGGGGGGGGGGGGGCGGGGGGGGGGGGGGGGGGGGGGGGGGGGGGGGGCFGGGGGGGGGGGFGGDGGGGGGGGGGGGGGGGGGGGGGGGGFFGGGGGGGGGGGGGGGGGGGG@FEGGGGFFBEGGGGFFFFGGFFDFGGGGFFGFFFFAFGFFFFFFGG
@M02352:288:000000000-CKWC8:1:1101:9740:5509 1:N:0:ATGCGCAG+CTAAGCCT
TACGGAGGATCCAAGCGTTATCCGGAATCATTGGGTTTAAAGGGTCCGTAGGCGGGTTTGTAAGTCAGTGGTGAAAGTTTTCGGCTTAACCGGAAAATTGCCATTGATACTGCAAGTCTTGAATTATTGTGAAGTGGTTAGAATGTGTAGTGTAGCGGTGAAATGCATAGATATTACATAGAATACCAATTGCGAAGGCAGATCACTAATAATATACTGACACTGATGGACGAAAGCGTGGGGAGCGAACGGATTAGATACCCTGGTAGTCCACGCCGTAAA
+
GGGGGGGGEGGGGGGGGGGGGGGEECFGGGGGGGGGGGGFFFGGGGFBFFGGGGGGGGGGGGGGGGGGGGGGGGGGGGFGGGGGGGGGGGGGGGGGGGGGGGGGGGGGGGGGGGGGDGGGA=<FEGGGGGGGDFGGGFGGGGDFFGGGGGGGGGGGGGCCGGGGGGFGGGGGGFGCGGGGGGGGGGGGFFFFGGDEEEGGGG?EFFFF<FGFECCEGGF7+<A<F7;AFECD5EGFGEDEDG>B9EGGDGFE<BGDFFFFGGGGFFF?<9>AFDBB?B:695
@M02352:288:000000000-CKWC8:1:1101:20419:5510 1:N:0:ATGCGCAG+CTAAGCCT
TACGGAGGGTGCGAGCGTTATCCGGAATCATTGGGTTTAAAGGGTCCGTAGGCGGGCATATAAGTCAGGGGTGAAATCTCGAGGCCCAACCTCGAAACTGCCATTGATACTGATAAACTTGAGTGCAGTTGGAGTAGGCGGAATGTGTAGTGTAGCGGTGAAATGCTTAGATATTACACAGAACACCGATGGCGAAGGCAGCTTACTAAACTGATACTGACGTTGAGGCACGAAAGCGTGGGGAGCGAACAGGATTAGATACCCTGGTAGTCCACGCCGTAA
+
GGGG7CCEG,BF+@FGGFEGGGGGGE+CEF<EGDGF,BAEFGGG86CFFGG7EEG+C+:?9@FG5FFG8EEFFGEG9E@FG,=>F+BFGGE8FG>8FGGFF@<>DF<<FGGG9,338@F9FFGG9F,DB,EF,@FDFGGGGGGGF<,@,=FFGGFGGGFGGGGGGGAFFFGGGG7E+2;+;FGGGGGG:C*;EGGGGGGCEG6C+AC7<CFEC++<CGGGGE*AFDFFF5CDEECDGGGGGGFF>3DD*/<@??FD??AFFFGGF>GFFFFBBFF014>9GD
@M02352:288:000000000-CKWC8:1:1101:8876:5560 1:N:0:ATGCGCAG+CTAAGCCT
TACGGAGGGTGCAAGCGTTATCCGGAATCATTGGGTTTAAAGGGTGCGCAGGCGGTTTATTAAGTCAGTGGTGAAATCTCGAGGCTCAACCTCGAAACTGCCATTGATACTGATAAACTTGAGTTCAGTTGGAGTAGGCGGAATGTGTAGTGTAGCGGTGAAATGCTTAGATATTACACAGAACACCGATAGCGAAGGCAGCTTACTAAACTGATACTGACGCTGAGGCACGAAAGCGTGGGGAGCGAACAGGATTAGATACCCTGGTAGTCCACGCCGTAA
+
GGGGGEGGGGGGCFGGGGGGGGGGGGFFEGGGGGGFFGGGGGGGGGGGGGGGGGGGDGFGGGGGGGGGFFGGGGGGGGGGGGGGGFGGGGGGGGGGGGGGGFFGAFGGGGGGFGGAFFGGGEFGGGGFFGGGGFF<FCFGGGDGFGFFGFGEGGGGGGGDGGGGCFGFGGGGGGGGGGGGGGFGFGGGCGGGGGG>ECFFEGGGGGFFFFGGFGGF7CFGGGGGEGFCGGGGGCDEGGGGGGF(3>GG55>FF?GGFFFFGGF4?@3?B?<AFFFF>?DFGG
@M02352:288:000000000-CKWC8:1:1101:19750:5575 1:N:0:ATGCGCAG+CTAAGCCT
TACGGAGGGTCCAAGCGTTATCCGGAATCATTGGGTTTAAAGGGTGCGCAGGCGGTTTATTAAGTCAGTGGTGAAATCTCGAGGCTCAACCTCGAAACTGCCATTGATACTGATAAACTTGAGTTCAGTTGGAGTAGGCGGAATGTGTAGTGTAGCGGTGAAATGCTTAGATATTACACAGAACACCGATAGCGAAGGCAGCTTACTAAACTGATACTGACGCTGAGGCACGAAAGCGTGGGGAGCGAACAGGATTAGATACCCTGGTAGTCCACGCCGTAA
+
GGGGGDGGGFGGGGGGGGGGGGGGGGGGGGGGGGGCFFGGGGGGGGGGGGGGGGGFEGFGGFFGGGGGGFGGGGGGGGGGGGGGEGGGGGGGGGGGGGGGGGGGGGGGGGGGGGGGGGGGGGGFFGGGGFGFFGGGGGGGGGGGGFGGGGGGGGGGGGGGGGGGGFCEFGGGGGFGGGGGGGGGGGGGGGGGGGGGDGGGGGGGGGGGGFGGGFFGGGGGGGGGGGGFGGGGGGGFCEGGEEE:>EGGEGEFFFGGFFFFGGGGFFG6AFFFFGFFFFFFGD
@M02352:288:000000000-CKWC8:1:1101:18933:5578 1:N:0:ATGCGCAG+CTAAGCCT
TACGGAGGGTGCAAGCGTTATCCGGAATCATTGGGTTTAAAGGGTCCGCAGGCGGTCAATTAAGTCAGAGGTGAAATCCCATAGCTTAACTATGGAACTGCCTTTGATACTGGTTGACTTGAGTTATACGGAAGTGGATAGAATGTGTAGTGTAGCGGTGAAATGCATAGATATTACACAGAATACCGATTGCGAAGGCGGTCCACTACGTATATACTGACGCTCATGGACGAAAGCGTGGGTAGCGAACGGGATTAGATACCCCGGTAGTCCACGCCGTAA
+
GGGGGGGGGGGGGGGGGGGGFGGGGGGGGGGGGGGGGGGGGGGGGGGGGGGGGGGGGGGGGGGGGGGGGGGGGGGGGGGGGGGGGGGGGGGGGGGGGGGGGGGGGGGGGGGGGGGGGGGGGGGGGGGGGGGGGGGGGGGGGGGGGGGGGGGGGGGGGGGGGGGGGGGGGGGGGGGGGGGGGGGGGGGGGGGGGGGGGGGGGGGGGGGGGGGGGGGGGGGFGGGEGGGGGGGDGGGFGGGGGGFFBFGGGGFEFFGGFFAFGGGGFFGFFF>D?GF?FFF>GG
@M02352:288:000000000-CKWC8:1:1101:22817:5621 1:N:0:ATGCGCAG+CTAAGCCT
TACGGAGGGTCCAAGCGTTATCCGGAATCATTGGGTTTAAAGGGTCCGTAGGCGGGCCGTTAAGTCAGGGGTGAAAGTCTGCGGCTCAACCGTAGAAATGCCCTTGATACTGGCGGTCTTGAGTTATGGTGGAGTGGGCGGAATATGTAGTGTAGCGGTGAAATGCATAGATATTACATAGAACACCGATCGCGAAGGCAGCTCACTAACCATAAACTGACGCTGATGGACGAAAGCGTGGGGAGCGAACAGGATTAGATACCCTGGTAGTCCACGCCGTAA
+
FGGGGGGGGGDFGEFGGGGDGFG>FF:CFEAEEDFFGGGGGGG7EDFEGGGGGGGGC>FGGGGGGGGGGGGF>DGEGAF@FGECBBG@>DF:FG7CFCCBFBCCCCFGFGG9FGGGGGEGFG8F9FFFGGGDGGF,<7CF:7<FFEGFGEGCGGGG7BFEFE9CGGGC++<CFGGDD<9:CEGGCFGGEEEGGGGGEDFGGD8CFGFFGGG6?<9<9@F?EGG=*1<C?FFCEG55DGD8CG>1>BC<CD35(87?2=4029@C@F<?-*5A/7=:>:59CC
@M02352:288:000000000-CKWC8:1:1101:24259:5634 1:N:0:ATGCGCAG+CTAAGCCT
TACGGAGGGGGTTAGCGTTGTTCGGAATTACTGGGCGTAAAGCGTACGTAGGCGGATTGGAAAGTTGGGGGTGAAATCCCAGGGCTCAACCCTGGAACTGCCTCCAAAACTATCAGTCTAGAGTTCGAGAGAGGTGAGTGGAATTCCAAGTGTAGAGGTGAAATTCGTAGATATTTGGAGGAACACCAGTGGCGAAGGCGGCTCACTGGCTCGATACTGACGCTGAGGTACGAAAGTGTGGGGAGCAAACAGGATTAGATACCCTGGTAGTCCACACCGTAA
+
GGGGGGGGGGGGGGGGGGGGGGGGCCFGGGGGGGGGGGGGGGGGGGGGGGGGGGGGGGGGGFFGGGGGGGGGGGGGGGGGGGGGGGGGGGGGGGGGGGGGGGGGGGGGGGGGGGGGGGGGGGGGGGGGGGGGGGGGGGGGGGGGGGGGGGGGGFGGGGGGGGGGGGGGGGGFFGFGGGGGGGGGGGGF>FGGGGGGGGGGGGGGGGGGGGGGGGFGEGGGG5CA5CFFGGGGGGGFGGGGGGFF>FGGGFFFFFGG?FBFGDDGF>GFABABFGFFFFFFGG
@M02352:288:000000000-CKWC8:1:1101:5346:5640 1:N:0:ATGCGCAG+CTAAGCCT
TACGGAGGGTCCAAGCGTTATCCGGATTTATTGGGTTTAAAGGGTCCGTAGGCGGGCTTATAAGTCAGAGGTGAAATCCCATCGCTCAACGATGGAACTGCCTTTGATACTGTAGGTCTTGAATATATTTGAAGTAGGCGGAATATGTAGTGTAGCGGTGAAATGCATAGATATTACATAGAACACCAATTGCGAAGGCAGCTTACTAAGATATTATTGACGCTGATGGACGAAAGCGTGGGTAGCGAACGGGATTAGATACCCCGGTAGTCCACGCCGTAA
+
GGGGGGGGGGGGGGGGGGGGGGGGGGFGGGGGGGGGGGGGGGGGGGGGGGGGGGGGGGFFGGGGGGGGGGGGGGGGGGGGGFFGG8<FGGGGGGGGGGGGGGGGGGFGGGGGGGGGGGFGGDFGGGGGGGGGGGGGGGGGGEEGGGGGGGGGGGGGGG>CGGGGG@FDGGGGGGGGGGGGGGGGGGGGGGGGGGGGGGGGGGCGGGGGGGGGFGGGFGFGGG=EGGGGGGGGGGGFGGGGDGFABFCGGGFFFFG4>FAFGGGFFBGEFFAAFCFFFFF>DD
@M02352:288:000000000-CKWC8:1:1101:19275:5670 1:N:0:ATGCGCAG+CTAAGCCT
TACGAATGGAGCGAGCGTTGTTCGGAATCATTGGGCGTAAAGCGTATGTAGGCGGAACAGAAAGTTGGAAGTGAAATCCCGAGGCTCAACCTCGGAATTGCTTTCAAAACTTCTGTTCTAGTGTCCCGGAGGGGTTGACGGAATTCCTAGTGTAGAGGTGAAATTCGCAGATATTAGGAGGAACACCAGTGGCGTAGGCGGTCAACTGGACGGGTACAGACGCTGAGATACGAAAGCGTGGGGAGCAAACAGGATTAGATACCCTGGTAGTCCACGCCGTAA
+
GGGGCGGGGCGGGGGGGGGGFGGGGGGGFGGGGGGGGGGGGGGGEFEGGGGGGGGGGGGGGGGGGGFG@EGGGGGGGGGGGDEEGGGGGGGFFFGGGGGGGGGGGGGGGGGGGGGGGGGGGGGGFFGGGGGGGGGGGGGGCE7FFGGGFGGGGGGGDFGGGGGGGFGDEEGFEFGEFGGGDEGGFGGGGGGGGGDGGGGGGGGGCCFGGGGDGEGGGGGGGGGGGDFFGGGGGDDDGGDE5=::9>GFGGFFF?CF??<FGGGGFFC?<FBFFGFFFBE>DD
@M02352:288:000000000-CKWC8:1:1101:18638:5673 1:N:0:ATGCGCAG+CTAAGCCT
TACGGAGGGTCCAAGCGTTATCCGGAATCATTGGGTTTAAAGGGTGCGCAGGCGGTTTATTAAGTCAGTGGTGAAATCTCGGGGCTCAACCTCGAAACTGCCATTGATACTGATAAACTTGAGTTCAGTTGGAGTAGGCGGAATGTGTAGTGTAGCGGTGAAATGCTTAGATATTACACAGAACACCGATAGCGAAGGCAGCTTACTAAACTGATACTGACGCTGAGGCACGAAAGCGTGGGGAGCGAACAGGATTAGATACCCTGGTAGTCCACGCCGTAA
+
GGGGGGGGGGGGGGGGGGGGGGGGGGGGGGGGGGGFGGGGGGGGGGGGGGGGGGGCGGGGGGGGGGGGGGGGGGGGFGGGGGGGGGGGGGGGGGGGGGGGGGGGGGGGGGGGGGGCGGGGGGGGGGGGGGGGGGGGGGGGGGGGGGGGGGGGGGGGGGGGGGGGGGGGGGGGGGGGGGGGGGGGGGGGGGDEGGGGGGGGGGGGGGGGGGGGGGGGGGGGGDGGGGGGGGGGGGGFGGGGGGFFFFGGGGFFFFDGFFAFFGGGFFFFFFABFGFFBFFBGG
@M02352:288:000000000-CKWC8:1:1101:19418:5677 1:N:0:ATGCGCAG+CTAAGCCT
TACGGAGGGTCCAAGCGTTATCCGGAATCATTGGGTTTAAAGGGTGCGCAGGCGGTTTATTAAGTCAGTGGTGAAATCTCGGGGCTCAACCTCGAAACTGCCATTGATACTGATAAACTTGAGTTCAGTTGGAGTAGGCGGAATGTGTAGTGTAGCGGTGAAATGCTTAGATATTACACAGAACACCGATAGCGAAGGCAGCTTACTAAACTGATACTGACGCTGAGGCACGAAAGCGTGGGGAGCGAACAGGATTAGATACCCTGGTAGTCCACGCCGTAA
+
GGGGGGGGGGGGGGGGGGGGGGGGGGGGGGGGGGGFGGGGGGGGGGGGGGGGGGGGGGGGGGGGGGGGGGGGGGGGGGGGGDGGGGGGGGGGGGGGGGGGGGGGGFGGGGGGGGGGGGGGGGGGGGGGGGGGGGGGGGGGGGGGGGGGGGGGGGGGGGGGGGGGGGGGGGGGGGGCGGGGGGGGGGGGGGGGGGGGGGGGGGGGGGGGGGGGGGGGGGGGGEGGGDGGGGGGGGGFGGGGGEDBFFGGGGFFFFFD<FBFGFGGFFGFBFFFFGFFFFFFGG
@M02352:288:000000000-CKWC8:1:1101:15877:5680 1:N:0:ATGCGCAG+CTAAGCCT
TACGAGGGGTGCAAGCGTTAATCGGAATTACTGGGCGTAAAGCGTTCGTAGGCGGTCTATTAAGCAAGATGTGAAAGCCCAGGGCTCAACCTTGGAACTGCATTTTGAACTGGTAGACTAGAGTACTGTAGAGGGTGGTGGAATTTCCAGTGTAGCGGTGAAATGCGTAGAGATTGGAAGGAACATCAGTGGCGAAGGCGGCCACCTGGACAGATACTGACGCTGAGGAACGAAAGCGTGGGGAGCGAACAGGATTAGATACCCTGGTAGTCCACGCCGTAA
+
GGGG@FGGGGGGGGGGGGGGFGGGGGGGGGGGGGGGGGGGGGGGGGGGGGGGGGGFGGFGGGGGGGGGGGGGGGGGGGGGGGGGEGGGGGGGGGGGGGGFGGEFGGGGGFGGGGGGGGGGGGGGGGGGGGGGGGGGGGGGGGGGGGGGGGGGGGGGGGGGGGGGGGGDGGGGGGGGGGGGEGGGFFGGGGGGGGGGGGGGGGGGGGEGGFCFGCGGGFGGFGG5C5FGGFFDGECDGE<GGGD09EDC=<7?B<**<F<?GGGG?FG?>F2>=F?BB:E07<
@M02352:288:000000000-CKWC8:1:1101:8279:5759 1:N:0:ATGCGCAG+CTAAGCCT
TACGGAGGGTCCGAGCGTTATCCGGAATCACTGGGTTTAAAGGGTCCGCAGGCGGTCAATTCAGTCAGAGGTGAAATCCCATCGCTCAACGCTGGAACTGCCTTTGATACTGTTTGACTTGAGTTCTATAGAAGTAGATAGAATTCCTAGTGTAGAGGTGAAATGCATAGATATTACTTAGAATACCGATTGCGAAGGCAGATCACTAACTATTTATTGACGCTCAGGGACGAAAGCGTGGGTAGCAAACAGGATTAGATACCCTGGTAGTCCACGCCGTAA
+
GGGG7FFGGGCF+CCGGFG,C,CFFGFDFG,C<EF66CGGGGAFC9CF:FEGGGG:FC@?C,BFF,<FBFGFFGGFGGGGG<BFGGGGGGG+CFGGGGGGGGGGC,CFDGGG,,,83EFGGDDG,,8@3,9C,@F<9@D=FGGG,3,@FFGGGGG,FFGGGGGG9E,@FGGGGGGG@,2DFGG;DCF7*=BCGEGGGGG6C*3BFGG<0C++23+?;EFGEEGE*:CF**1CGGGFGGGGGGFA09*2CFFF?BGGFFFFC+CCFFGF>?AB=DF6>FFFGG
@M02352:288:000000000-CKWC8:1:1101:11177:5789 1:N:0:ATGCGCAG+CTAAGCCT
TACGGAGGGTCCAAGCGTTATCCGGAATCATTGGGTTTAAAGGGTCCGTAGGCGGGATGATAAGTCAGTGGTGAAATCCTACAGCTCAACTGTAGAACTGCCATTGATACTGTCGTTCTTGAATTTGGTCGAAGTGGGCGGAATAAGTAGTGTAGCGGTGAAATGCATAGATATTACTTAGAACACCGATAGTGAAGACAGCTCACTAGGCCTGAATTGACGCTGAGGGACGAAAGCGTGGGGAGCGAACAGGATTAGATACCCTGGTAGTCCACGCCGTAA
+
GGGFGDGGGGGGGGGGGGGGGGGGGGGGGGGGGGGFGCFFGGGGGGGGGGGGGGGGGGGGGGGGGGGGGGGGGGGGGGGGGGGGGGGGGGGGGGGGGGGGGGGGGGGGGGGGGGGGGGGGGGGGGGGGGGGGGGGGGGGGGGGGGGGGGGGGGGGGGGGGGGGGGGFFFGGGGGGGGGGGGGGGGGGGGGGGGGGGGGGGGGGFGGGGGGGFFGGGGGGGGGDGEGGGGGGCEGDFGGGGGGFFFFGGGGFFFBFGBFFFGEGGFFGFFFFFFGFFFBFBGG
@M02352:288:000000000-CKWC8:1:1101:24644:5823 1:N:0:ATGCGCAG+CTAAGCCT
TACGGAGGGCCCAAGCGTTATCCGGATTTATTGGGTTTAAAGGGTCCGTAGGCGGGCTTATAAGTCAGAGGTGAAATCCCATCGATCAACGATGGAACTGCCTTTGATACTGTAGGTCTTGAATATATTTGAAGTAGGCGGAATATGTAGTGTAGCGGTGAAATGCATAGATATTACATAGAAAACCAATTGCGAAGGCAGCTTACTAAGATATTATTGACGCTGATGGACGAAAGCGTGGGTAGCGAACGGGATTAGATACCCCGGTAGTCCACGCCGTAA
+
GDE,767@C,BFC8FD@8@FFFC:F@@FGDF9<,F@@:@@6ECFCFGGFGGCF7F==FF=FFFGG9,:5EFEFE=,?BFFEF=84,BCFB>FFGGDFGDCFGF<DEG<FCAD@FFAFFFGF9DGEGGGFCFFFFFCDEFCGGCFFGGFCFGCG;D@*<CFDGGGGGGGG9@FGGCFGGFGGGG9C,<BCGGFDEGGCGGGGCEFGFGG?FFFGGGGGGGG+;EEGGGGGGCCEDDBGDGEGGB<BFGGGGFF3:CDFFFFGFEG37)8>EA4@GF?>65>GC
@M02352:288:000000000-CKWC8:1:1101:9868:5829 1:N:0:ATGCGCAG+CTAAGCCT
TACGAAGGTCCCGAGCGTTATTCGGAATCACTGGGCGTAAAGGGAGCGTAGGCGGCGCGGTAAGTCAGATGTGAAATCTGGGGGCTCAACCTCCAAACTGCATTCGATACTGCCGTGCTAGAGTAATGGAGAGGTAACTGGAATTCTCGGTGTAGCAGTGAAATGCGTAGATATCGAGAGGAAGACCAATGGCGAAAGCAGGTTACTGGACATTCACTGACGCTGAGGCTCGAAGGCTAGGGTAGCGAAAGGGATTAGATACCCCGGTAGTCCACGCCGTAA
+
GGGGGGGGGGGGGGGGGGGGGGGGGGGGGGGGGGGGGBFGGGGGGGGGGGGGGGGGGGGGGGGGGGGGGGGGGGGGGGGGGGGGGCGGGGGGGGGGGGGGGGGGGGGGGGGGGGGGGGGGGFGFFGGGGGGGGGGGGGGGGGGGGGGGGGGGGGGGGGGGGGGGGGGGGGGFGGGGGGGGGGGGGGGGGGGGGGGGGGGGGGGGGGGGGGGGGGGGGGGGGGGGGGGGGDFGGGGFGFGGGGFFFFGGDGFFFFGGFFFFGGGGFFGFBFBFFGFFFFFFGG
@M02352:288:000000000-CKWC8:1:1101:11696:5886 1:N:0:ATGCGCAG+CTAAGCCT
TACGGAGGGTGCGAGCGTTAACCGGAATTACTGGGCGTAAAGCGCATGCAGGTGGTTCATTAAGTCAGATGTGAAAGCCCGGGGCTCAACCTGTGAACTGCATTTGAAACTGGTTAACTAGAGTGCTGTAGAGGCGGGCAGAATTTCAGGTGTAGCGGTGAAATGCGTAGAGATTGGAAGGAACATCAGTGGCGAAGGCGGCCACCTGGACAGCTACTGACGCTGAGGCGCGAAAGCGTGGGGAGCGAACAGGATTAGATACCCTGGTAGTCCACGCCGTAA
+
GGGG-FFG78FG7FGGGGGG7,CFGG:FGGGGGGG8FGGGGG9FG:FG8FGG4FG+4AF<,CFGGGGGGGGGGGGG,FG++@FGGGGGGGGG,5B@?DGGGGGGGGGGGGGG8F,,,:F3FFGG9FGG3EFGGG+3F7*4FGGGG,F,,?FGGGGGGGGGGGGGGGGGGGG9BFG9C2BCGGGGG7EGGGGGGGGGGGGGG*?*/;FGGGGGG*+<EGGGGGGGGGGG5*9DGGGFGGGGGGF?BF)):DFFFFGGFFFFGGGGFFGFAFAFFGF<B(<>DC
@M02352:288:000000000-CKWC8:1:1101:27164:5896 1:N:0:ATGCGCAG+CTAAGCCT
TACGGAGGGTCCAAGCGTTATCCGGAATCATTGGGTTTAAAGGGTGCGCAGGCGGTTTATTAAGTCAGTGGTGAAATCTCGAGGCTCAACCTCGAAACTGCCATTGATACTGATAAACTTGAGTTCAGTTGGAGTAGGCGGAATGTGTAGTGTAGCGGTGAAATGCTTAGATATTAAACAGAACACCGATAGCGAAGGCAGCTTACTAAACTGATACTGACGCTGAGGCACGAAAGCGTGGGGAGCGAACAGGATTAGATACCCTGGTAGTCCACGCCGTAA
+
GGGGGGGGGGGGGGGGGGGGGGGGGGGFGGEFGGGF:FGGGGGGFGEGGEFGGGGFGGFFGGGGFGGGFGGGGGGGGGGG8FGGGGGGGGG<EFGGGGGGGG<FBFFGGGGGGGGF?FGFGGGGGGGGC9FFGGGFGBCFEGGGGGCCGGGGGGGGGGGGFGGGGGGGGGGFGGCF,BFGGGGGGGGGGGGGGGEGGGGGGGFFGGGC>E<F?9<C+9<@8EGGGG=FGGGDGGGFFEDGGGFFFFGDEGFFFFDF7?A?FCG<F)99:=<AFGFF>F>>DD
@M02352:288:000000000-CKWC8:1:1101:23726:5958 1:N:0:ATGCGCAG+CTAAGCCT
TACGGAGGGTGCAAGCGTTATCCGGAATCATTGGGTTTAAAGGGTCCGCAGGCGGTCAATTAAGTCAGAGGTGAAATCCCATAGCTTAACTATGGAACTGCCTTTGATACTGGTTGACTTGAGTTATACGGAAGTGGATAGAATTTGTAGTGTAGCGGTGAAATGCATAGATATTACACAGAATACCGATTGCGAAGGCAGTCCACTACGTATATACTGACGCTCATGGACGAAAGCGTGGGGAGCGAACAGGATTAGATACCCTGGTAGTCCACGCCGTAA
+
GGGGGGGGGGGGGGGGGGGGC6EFGGGG9F<FGGG8,BFGGGFG@6CFDGGG7FGF=CCFGGGGGC<FGCFGGGGGGGGGG,9BFG,BFGAF<FGGGGGGG<EGF<F@EGGGFAFGGGG?FGGGFA?A?AFG+C=>F=FAFGGG,FCF<FGGGGGGGGGGGGGGGGCFCFGGGGCCBF9CGGGFGGGG@F:CFGGGGGGEECG+?FGG+/20+?FGGGGGG8EGED;F+6CDGGGFGGGGGGFFFF)>EGFFFFGGFFFFGGGGFFGFFFFFFGFFFFFFGD
@M02352:288:000000000-CKWC8:1:1101:21964:5971 1:N:0:ATGCGCAG+CTAAGCCT
TACGGAGGGGGTTAGCGTTGTTCGGAATTACTGGGCGTAAAGCGTACGTAGGCGGATTAGTCAGTCAGAGGTGAAATCCCAGGGCTCAACCCTGGAACTGCCTTTGATACTGCTAGTCTTGAGTTCGAGAGAGGTGAGTGGAATTGCGAGTGTAGAGGTGAAATTCGTAGATATTCGCAGGAACACCAGTGGCGAAGGCGGCTCACTGGCTCGATACTGACGCTGAGGTACGAAAGTGTGGGGAGCAAACAGGATTAGATACCCTGGTAGTCCACACCGTAA
+
GGGGGFGGGGGFGGGGGGGGGGGGGGGGGGGGGGGGGGGGGGGGGGGGGGGGGGGGGGGGGGGGGGGGGGGGGGGGGGGGGGGGGGGGGGGGGGGGGGGGGGGGGGGGGGGGGGGGGGGGGGGGGGGGGGGGGGGGGGGGGGGGGGGGGGGGGGGGGGGGGGGGGGGGGGGGGGGGGGGGGGGGGGGGGGGGGGGGGGGGGGGGGGGGGGGGGGGGEGGGGGGEGGGGGGGGGGGFGGGGGGFFFFGGGFFFFFGGFFAFGGGGFFGFFFAFFGFFFFFFGG
@M02352:288:000000000-CKWC8:1:1101:5901:5977 1:N:0:ATGCGCAG+CTAAGCCT
TACGGAGGGTCCAAGCGTTATCCGGAATCATTGGGTTTAAAGGGTCCGCAGGCGGTCAATTAAGTCAGAGGTGAAATCCCATAGCTTAACTATGGAACTGCCTTTGATACTGGTTGACTTGAGTCATATGGAAGTAGATAGAATGTGTAGTGTAGCGGTGAAATGCATAGATATTACACAGAATACCGATTGCGAAGGCAGTCTACTACGTATGTACTGACGCTCATGGACGAAAGCGTGGGGAGCGAACAGGATTAGATACCCTGGTAGTCCACGCCGTAA
+
GCGGGEEGGGGGGGGGGGGGFGGGGECGGGGGGGGGGGFFFGGEGGGGGGGGGGGEGGGGGGGGGGGGGGGGGGGGGFGGGG8FDGEFGGDGGGGGGGGGGGGGGGGGGGGGGGGGFGGGGGGGGGCEGGGGGGGGGGGGGGFGGGGGGGGGGGGGGGGGGGFFGAFCFGGGGGGGFGGGGGGGGEEGDEGGFGGGGGGGGFC9FGGGGGGFGGGGGFCFGGG8ADGGGFGGGGDFGGGGGGDFF@DGEGFFF66FB@<?FGGFF>FF<65<?G@?2?EFDG
@M02352:288:000000000-CKWC8:1:1101:13032:5984 1:N:0:ATGCGCAG+CTAAGCCT
TACGAGGGGTGCAAGCGTTAATCGGAATTACTGGGCGTAAAGCGTTCGTAGGCGGTCTATTAAGCAAGATGTGAAAGCCCAGGGCTCAACCTTGGAACTGCATTTTGAACTGGTAGACTAGAGTACTGTAGAGGGTGGTGGAATTTCCAGTGTAGCGGTGAAATGCGTAGAGATTGGAAGGAACATCAGTGGCGAAGGCGGCCACCTGGACAGATACTGACGCTGAGGAACGAAAGCGTGGGGAGCGAACAGGATTAGATACCCTGGTAGTCCACGCCGTAA
+
GGGGDFGGGGGGGGGGGGGGFEGGGDGGGGGGGGGGGGGGFGGGGCFGGGGGGGGGGGGGGGGGG<EFEGGGGGGGGGGGGGGGGDFGGGGGGGGGGGGGGGGGDGGGGGGGGGGGGGGFGGGGGGGGGGGGGGGGEGGGGGGGFGGGGGFGGGGGGGCDGGGGGGGGGGGGGGG9EFGGGGGGGGGGGGGGGGGGGGGGGGGGGGGGGGGGGGGGGGGGGGDEGGGGGGGGGGGFGGGGGGE?FFGGGGFFFFFGFFFFGGGGFFGFFFFF?GF?>FF>GD
@M02352:288:000000000-CKWC8:1:1101:25048:5996 1:N:0:ATGCGCAG+CTAAGCCT
TACGGAGGGTCCAAGCGTTATCCGGAATCATTGGGTTTAAAGGGTGCGCAGGCGGTTTATTAAGTCAGTGGTGAAATCTCGGGGCTCAACTTCGAAACTGCCATTGATACTGATAAACTTGAGTTCAGTTGGAGTAGGCGGAATGTGTAGTGTAGCGGTGAAATGCTTAGATATTACACAGAACACCGATAGCGAAGGCAGCTTACTAAACTGATACTGACGCTGAGGCACGAAAGCGTGGGGAGCGAACAGGATTAGATACCCTGGTAGTCCACGCCGTAA
+
GGGGGGGGDGEFGGGGGGGGGGGGGF:FEFGGGGGGGGGGGGGGGGGGDEGGGGG>CFAF<FCFEFFEFFGF@FFFGAFFGCFGEGGFFGGGG:FGGGGCFCFFGCGGDC?=ABFFF,FFFFGGGDGFGGAFCGFAA>FG@@C@FFFGGFGCGGGFEC>FGECCF9FEC6EGG@<@FFFGCB8F:FGG@GCEGC@3=CECGDGG@F?FGGGGCGGCCEFFF>C?EGGFC:C/:CD3>E9CGGB693/):9578(972=4*0<F<?FFF<?)6=DF:920(9>
@M02352:288:000000000-CKWC8:1:1101:23425:6004 1:N:0:ATGCGCAG+CTAAGCCT
TACGGAGGGTGCAAGCGTTATCCGGAATCATTGGGTTTAAAGGGTCCGCAGGCGGACTAATAAGTCAGTGGTGAAATCCCATCGCTTAACGATGGAACTGCCATTGAAACTGTTAGTCTTGAATTCGGTCGAAGTGGGCGGAATGTGTCATGTAGCGGTGAAATGCATAGATATGACACAGAACACCGATAGCGAAGGCAGCTCACTAGGCCTGAATTGACGCTCAGGGACGAAAGCGTGGGGAGCGAACAGGATTAGATACCCTGGTAGTCCACGCCGTAA
+
GGGGGFFGGGGGGGGGGGGGGGGGGGGGGGGGGGGFGGGGGGGGGGGGGGGGGGGGGGGFGGGGGGGGGGGGGGGGGGGGGGGGGGGGGGGGGGGGGGGGGGGGGGGGGGFGGGGGGGGGGGGGGGGGGGGGGGGGGGGGGGGGGGGGGGGGGGGGGGGGGGGGGGGGFGGGGGGGCBFEFGGGGGGGGGGGGGGGGGGGGGGGGGGGGGGGGGGGFGGGGGGCGGGGGGGGEG:DFGGEEGDFFFGDGGFFB<D>>FFFGG8D?FGFFFFFFGFFFFFFGG
@M02352:288:000000000-CKWC8:1:1101:14726:6016 1:N:0:ATGCGCAG+CTAAGCCT
TACGGAGGATCCAAGCGTTATCCGGAATCATTGGGTTTAAAGGGTCCGTAGGTGGATAATTAAGTCAGAGGTGAAATCCTGCAGCTCAACTGTAGAATTGCCTTTGATACTGGTTGTCTTGAGTTATTATGAAGTAGTTAGAATATGTAGTGTAGCGGTGAAATGCATAGATATGACACAGAACACCGATAGCGAAGGCAGCTCACTAGGCCTGAATTGACGCTCAGGGACGAAAGCGTGGGGAGCGAACAGGATTAGATACCCTGGTAGTCCACGCCGTAA
+
GGGGGGGGGGGGGGGGGGGGGGGGGGGGGGGGGGGGGGGGGGGGGGGGGGGGGGGGGGGGGGGGGGGGGGGGGFGGGGGGGGGGGGGGGGGGGGGGGGGGGDEGGGGGGGGGGGGGGGGGGGGGGGGGGGGGGGGGGEFGGGGGGGGFGGGGGGFGGGGGGGGGGGGGGGGGGGGGGGGGGGGGFGGGGGGGGGGGGGGGGGGGGGGGGGGGGFGGGFCFGGGGGGGGG55DGEGFGGGGDEE<BBG3CGEFFFGGDFAFFGGGFFG?AFAFFGFFFFFFGG
@M02352:288:000000000-CKWC8:1:1101:9304:6026 1:N:0:ATGCGCAG+CTAAGCCT
TACGGAGGGTCCGAGCGTTAATCGGAATTACTGGGCGTAAAGCGCACGCAGGCGGTTTGTTAAGCTAGATGTGAAAGCCCTGGGCTCAACCTGGGAATTGCATTTAGAACTGGCAGGCTAGAGTTTTGGAGAGGGGAGTGGAATTCCAGGTGTAGCGGTGAAATGCGTAGATATCTGGAGGAACATCAGTGGCGAAGGCGACTCCCTGGTCAGTAACTGACGCTCATGTGCGAAAGTGTGGGTAGCGAACAGGATTAGATACCCTGGTAGTCCACACCGTAA
+
GGGGGGGGGGGGGEGGGGGGFGGFGGGGGGGGGGGGGGGGFGGGGGGGGGGGGGGGGGGGGGGGGGGGGGGGGGGGGGGGGGGGGGGGGGGGGGGGFGGGGGGGGGFFGGGGGGGGGGGGGFG@FCFGGGGGGGGGGGGGGGFGGGGGGGGGFGGGGGGGGGGGGGGGGGGGGGGFGGGGGGGGGGGGGGGGGGGGGGGGGGGGGGGGGFGGGGGGGGGGGGGGGGGGG?FGGGGFGGGGGGFFFFGGGGFFFBGG?FFFGGF4*7FFAFFFFGFFFFFFGD
@M02352:288:000000000-CKWC8:1:1101:22836:6038 1:N:0:ATGCGCAG+CTAAGCCT
TACGGAGGGTCCAAGCGTTATCCGGAATCATTGGGTTTAAAGGGTGCGCAGGCGGTTTATTAAGTCAGTGGTGAAATCTCGAGGCTCAACCTCTAAACTCCCATTGATACTGATAAACTTGAGTTCAGTTGGAGTCGCCGGAATGTGTAGTGTAGCGGTGAAATGCTTAGATATTACCCAGAACACCGATAGCGAAGGCAGCTTACTACACTGATACTGACGCTGAGGCACGAAAGCGTGGGGAGCGACCAGGATTAGTTCCCCTGGTAGTCCACGCCGTAA
+
GGGGGGGGDG<FCGGGGGGEGGGGGG@F<FGGGGGEGGGGGGGGGGGG7FGGGGG:4CBF<FGGGGGG5FFG<FGGG9AAEFGGGGGGGGGGG,,58EE,B,>FDCGF,5<F,C55,3CB<3,<:=8F,@<,,,3,@+8C@F7F,=@DE;D7@<;@CCF<FG9;2;F;=:,7<,5,6,6>BG,3,@<C*F**53C>E*::88C9+<C+0<0<+<@92<:+02*;/7C87*75EG5)95CGGG>0(.9C*97<:2D726-*+<C*0>C/)/)./2*(3(0(99
@M02352:288:000000000-CKWC8:1:1101:27156:6134 1:N:0:ATGCGCAG+CTAAGCCT
TACGGAGGGTCCAAGCGTTGTCCGGAATCATTGGGTTTAAAGGGTGCGCAGGCGGTTTCTTAAGTCAGTGGTGAAATCTCGGGGCTCAACTTCGAAACTGCCCTTGATACTGATAAACTTGAGTTCAGTTGGAGTAGGCGGAATGTGTAGTGTAGCGGTGAAATGCTTAGATATTACACAGAACACCGCTAGCGAAGGCAGCTTCCTAAACTGATACTGACGCTGAGGCACGAAAGCGTGGGGAGCGAACAGGATTAGATACCCTGGTAGTCCACGCCGTAA
+
GGGCGGGGD:6FFFGGGGG+FCEFGGGGGG<FDGG@,CEGGGAGGGGG@FFGGCFGEF<9EFCFGGCEE9FFGGGGGF,?4FGGGGGGGGG9?+4,BFFGG<<,FFGGFGGG,?FFFFGFFDFGA<<F@9FG,@FGA,@FGGGGGGFCCFGGGGGGEGGGGGGGGGGGGGGGGGGGCCCFGEGG?G@C*<<BFGCECGGCC=FG,?F+1<C?C+<CGGGGG5CEEGFGGEGGDGGDGE/AEEE?FDGDE).8?BGGFFFFCCEF6>GFFFFFFC=<F<B>GD
@M02352:288:000000000-CKWC8:1:1101:27137:6148 1:N:0:ATGCGCAG+CTAAGCCT
TACGGAGGGTCCAAGCGTTATCCGGAATCATTGGGTTTAAAGGGTGCGCAGGCGGTTTATTAAGTCAGTGGTGAAATCTCGGGGCTCAACTTCGAAACTGCCATTGATACTGATAAACTTGAGTTCAGTTGGAGTAGGCGGAATGTGTAGTGTAGCGGTGAAATGCTTAGATATTACACAGAACACCTATAGCGAAGGCAGCTTACTAAACTGATACTGACGCTGAGGCACGAAAGCGTGGGGAGCGAACAGGATTAGATACCCTGGTACTCCACGCCGTAA
+
GCC@BCCE@@FGGGGGCFCEGGE:F7+DCC,<EFF,8B@C6E<FFFGGGGGDEF7@:FFGEAFGFEF<FF8??FF<FEEF,D7FF+B<?FB,C=BFEEFFFF,<C,CF,FC?<FG9FGGGGFCFF<FDFCFCF=FFC<FF7FGFF;,7@F@,@,5@<:FCEBCDFGGGCFGGGGFCF9EFDCFCFF:,4?9C?**=*3;>CECGDFGF;FDG9+?+>B;988*;:>**:A77CC*)9*9;>CB4(8)9*)77:(9:29AFG?FF*739<*62?FFBBBD>*1
@M02352:288:000000000-CKWC8:1:1101:25945:6149 1:N:0:ATGCGCAG+CTAAGCCT
TACGGAGGGTCCAAGCGTTATCCGGAATTATTGGGTTTAAAGGGTCCGCAGGCGGATTAATAAGTCAGTGGTGAAATCTCCAAGCTCAACTTGGAAACTGCCATTGATACTGTTAGTCTTGAATTCAGTCGGAGTAGGCGGAATGTGTAGTGTAGCGGTGAAATGCATAGATATTACTTAGAATACCGATTGCGAAGGCAGTCTACTACGTATATACTGACGCTCATGGACGAAAGCGTGGGGAGCGAACAGGATTAGATACCCTGGTAGTCCACGCCGTAA
+
GFGFGFGGGFGGGFGGGCEGGGGGGC:FFDGGGFGGGGGAEFGGGGGGGGGGGGGGGGG9FGGGGGGGGGGFFGGFGGGGGGFEFDEFGGGGGGGGGGGGGGGGGGCGFGGGGEGGGGGGGGFGGFEFGGGGGGGGGGGGGGDFFEFGFGGGGGGGGGGCGFFGGGFFGFFGGGGGGGG,>FEGCGGGGGGGGGGDEGGGGGGGGGGGGC<AFEGGGGGGGGEGGGCFEFGGGE559EGGGG:?6DGGGGFFF09:>7AFGGGFFFGFBFAA9FFFFFE;DC
@M02352:288:000000000-CKWC8:1:1101:12167:6208 1:N:0:ATGCGCAG+CTAAGCCT
TACGGAGGATCCAAGCGTTATCCGGAATCATTGGGTTTAAAGGGTCCGTAGGTGGATGATTAAGTCAGAGGTGAAATCCTGCAGCTCAACTGTAGAATTGCCTTTGATACTGGTTATCTTGAGTTATTATGAAGTAGTTAGAATATGTAGTGTAGCGGTGAAATGCATAGATATTACATAGAATACCAATTGCGAAGGCAGATTACTAATAATATACTGACACTGATGGACGAAAGCGTGGGGAGCGAACAGGATTAGATACCCTGGTAGTCCACGCCGTAA
+
GGGGGGGGEFFGGGGGGGGGFGGGGFCGGGGGGGGGGGGGGGGGGGGGGGGGGGGFFEDGGGFGGGGGGGGGGFGGGGGFFGFGGGGGGGGFGGGGGGGGGGGGGGGFGGGGGGGGGGGGG9FGGGGGGGGFGGGGGFGGGGGGGGGGGGGGGGGGGGGGGGGGGGGGGGGGGGGGGGGGGGGGGGGGGGGGGGGGGGGGGGGGGFGGGGGCGGGGGGGGGGFGGFGGG?FGGGGFGGGGGGFFFFGG5<5@??GGFFFFFGGGFFGFFFFFFGFBFFEFGD
@M02352:288:000000000-CKWC8:1:1101:11826:6210 1:N:0:ATGCGCAG+CTAAGCCT
TACGGAGGGTCCAAGCGTTATCCGGAATCATTGGGTTTAAAGGGTGCGCAGGCGGTTTATTAAGTCAGTGGTGAAATCTCGGGGCTCAACTTCGAAACTGCCATTGATACTGATAAACTTGAGTTCAGTTGGAGTAGGCGGAATGTGTAGTGTAGCGGTGAAATGCTTAGATATTACACAGAACACCGATAGCGAAGGCAGCTTACTAAACTGATACTGACGCTGAGGCACGAAAGCGTGGGGAGCGAACAGGATTAGATACCCTGGTAGTCCACGCCGTAA
+
GGGGGGGGGGGGGGGGGGGGGGGGGGGGGGGGGGGGGGGGGGGGGGGGGGGGGGGFGCFGGGGGGGGGGGGGGGGGGGGGFDFGEEGGGGGFGG@FGGGGGGGGGGGGFGGGGGGFFGGGGGGGGGGGGFGFFFGGGFGGDGGGGGGGGGGGGGGGGGGGGGGGGGGFGGGGGGGGGGGGGGGGGGGDECGGGGGDGGFGGDFFGGGGGFGGGGGGGGG?CEGGGDCEFEGGDGDFGGGGGGFFFEGCEGFFBFGG?FFFGGGGFFGFFFFFFGFFFFFBDD
@M02352:288:000000000-CKWC8:1:1101:25053:6220 1:N:0:ATGCGCAG+CTAAGCCT
TACGGGGGATCCAAGCGTTATCCGGAATCATTGGGCTTAAAGGGTCCGTAGGTGGATTATTAAGTCAGAGGTGAAATCTTGCCGCTTAACGGTAAAATTGCCTTTGATACTGGTTGTCTTGAGTTATTATGAAGTGGTTAGAATATGTAGTGTAGCGGTGAAATGCATAGATATTACACAGAACACCGATAGCGAAGGCAGCTTACTAAACTGATACTGACGCTGAGGCACGAAAGCGTGGGGAGCGAACAGGATTAGATACCCTGGTAGTCCACGCCGTAA
+
GGGFD+@F:CFGGGGGGGGGFFEGGFGG,F@CFGG,@FFGFG<CF<EGGGGGCFG,F,,CFFFG,,<FCEGFDGFGGGDE,B?CGCFEGCC7B7BEF,FFGAFGGA,CEFGGG5,++AF?FC<AD9FGAFGD9FF,CFFC=F9FBF9FFFGGGFGGGGFGFGFGGG@FCCFDBFFCFGGGGGGGGFGGGG*=FEEEGGGCEEGG,?F++>CC9CF9EGG?F5CGGDGFGEFDCEDBGGGGGEB<>DD35CEFF:GF)9<B7?FGFFGFAFAAFCF?BB>>39
@M02352:288:000000000-CKWC8:1:1101:16469:6292 1:N:0:ATGCGCAG+CTAAGCCT
TACGGAGGGTCCAAGCGTTATCCGGAATCATTGGGTTTAAAGGGTGCGCAGGCGGTTTATTAAGTCAGTGGTGAAATCTCGAGGCTCAACCTCGAAACTGCCATTGATACTGATAAACTTGAGTTCAGTTGGAGTAGGCGGAATGTGTAGTGTAGCGGTGAAATGCTTAGATATTACACAGAACACCGATAGCGAAGGCAGCTTACTAAACTGATACTGACGCTGAGGCACGAAAGCGTGGGGAGCGAACAGGATTAGATACCCTGGTAGTCCACGCCGTAA
+
GGGGGGGGGGGGGGGGGGGGGGGGGGEFFGGGGGGGGGGGGGGGGGGGGGGGGGGFFFGGGGGGGGGGFGGGGGGGGFGGGGGGGGGGGGGGGDG<FGGGGGGGGGGGGFFGGGGGGGGGGGFGGGGGDFGGGGGFGDFGGGGGCBGGGGGGGGGGGGCFGGGGGGGGGGG9;DEFGGGGGGGGGGGGGGCCFGGGDGGGGGGGGGGGFEFCFGGGGGGGGGEGGGGFFEFGGGGFGGGGGGFFFDDDEGFFFFGFFFAFFCFGFF*0:=3<FG??FFBFCC
@M02352:288:000000000-CKWC8:1:1101:13008:6333 1:N:0:ATGCGCAG+CTAAGCCT
TACGGAGGATCCAAGCGTTATCCGGAATCATTGGGTTTAAAGGGTCCGTAGGTGGATAATTAAGTCAGAGGTGAAATCCTGCAGCTCAACTGTAGAATTGCCTTTGATACTGGTTATCTTGAGTCATTATGAAGTAGTTAGAATATGTAGTGTAGCGGTGAAATGCATAGATATTACATAGAATACCAATTGCGAAGGCAGATTACTAATAATGTACTGACACTGATGGACGAAAGCGTGGGGAGCGAACGGGATTAGATACCCCGGTAGTCCACGCCGTAA
+
GGGGGGGGGGGGGGGGGGGGGFGGGGGGGGGGGGGGGGGGGGGGGGGGGGGGGGGGGGGGGGGGGGGGGGGGGGGGGGGGGGGGGGGGGGGGGGGGGGGGGGGGGGGGGGGGGGGGGGGGGGGGGGGGGGGGGGGGGGGGFGGGGGGGGGGGGGGGGGGGGGGGGGGGGGGGGGGGGGGGGGGGGGFGGGGGGGGGGGGGGGGGGGGGGGGGGGGGGGGGGGGFGGGGGGGGGGGFFGDGGGFFFFGGGGFFFFGG7FBFGGGGF>GFFFFFFGFFFFFFGG
@M02352:288:000000000-CKWC8:1:1101:17090:6427 1:N:0:ATGCGCAG+CTAAGCCT
TACGGAGGGTCCAAGCGTTATCCGGAATCATTGGGTTTAAAGGGTGCGCAGGCGGTTTATTAAGTCAGTGGTGAAATCTCGGGGCTCAACCTCGAAACTGCCATTGATACTGATAAACTTGAGTTCAGTTGGAGTAGGCGGAATGTGTAGTGTAGCGGTGAAATGCTTAGATATTACACAGAACACCGATAGCGAAGGCAGCTTACTAAACTGATACTGACGCTGAGGCACGAAAGCGTGGGGAGCGAACAGGATTAGATACCCTGGTAGTCCACGCCGTAA
+
GGGGGGGGGGGGGGGGGGGGGGGGGGGGGGGGGGGFGDGGGGGGGGGGGGGGGGGFGGGGGGGGGGGGGGGGGGGGGGGGGGGGGGGGGGGGGGGGGGGGGGGGGGGGGFGGGGGGGGGGGGGGGGGGGGGGGGGGGGGGGGGGGGGGGGGGGGGGGGGGGGGGGGGGGGGGGGGGGGGGGGGGGGGGGGGGGGGGGGGGGGGGGGGGGGGGGGGGGGGGGGGDGGGGGGGGGGGFGGGGGGFFFFGGGGFF?FGGFFFFGGGGFFGFFFFFFGFB>BFFGG
@M02352:288:000000000-CKWC8:1:1101:16548:6431 1:N:0:ATGCGCAG+CTAAGCCT
TACGGAGGGTGCAAGCGTTATCCGGAATCATTGGGTTTAAAGGGTCCGCAGGCGGTCAATTAAGTCAGAGGTGAAATCCCATAGCTTAACTATGGAACTGCCTTTGATACTGGTTGACTTGAGTTATACGGAAGTGGATAGAATGTGTAGTGTAGCGGTGAAATGCATAGATATTACACAGAATACCGATTGCGAAGGCAGTCCACTACGTATATACTGACGCTCATGGACGAAAGCGTGGGGAGCGAACAGGATTAGATACCCTGGTAGTCCACGCCGTAA
+
GGGGGGGGGGGGGGGGGGGGGGGGGGGGGGGGGGGGGGGGGGGGGGGGGGGGGGGGGGGGGGGGGGGGGGGGGGGGGGGGGGGGGGGGGGGGGGGGGGGGGGGGGGGGGFGGGGGGGGGGGGGGGGGGGGGGGGGGGGGGGGGGGGGGGGGGGGGGGGGGGGGGGGGGGGGGGGGGGGGGGGGGGGGGGGGGGGGGGGGGGGGGGGGGGGGGGGGGGGFGGGGGGGGGFGGDGGGFGGGGGGFFFEGGGCDF?FGGFFFFGGGGFFFFB=AAFGFFFF>BGG
@M02352:288:000000000-CKWC8:1:1101:18460:6436 1:N:0:ATGCGCAG+CTAAGCCT
TACGGAGGGTGCAAGCGTTATCCGGAATCATTGGGTTTAAAGGGTCCGCAGGCGGACTAATAAGTCAGTGGTGAAATCCCATCGCTTAACGATGGAACTGCCATTGAAACTGTTAGTCTTGAATTCGGTCGAAGTGGGCGGAATGTGTCATGTAGCGGTGAAATGCATAGATATGACACAGAACACCGATAGCGAAGGCAGCTCACTAGGCCTGAATTGACGCTCAGGGACGAAAGCGTGGGGAGCGAACAGGATTAGATACCCTGGTAGTCCACGCCGTAA
+
GGGGGGGGGGGGGGGGGGGGGGGGGGGGGGGGGGGGGGGGGGGGGGGGGGGGGGGGGGGEGGGGGGGGGGGGGGGGGGGGGGGGGGGGGGGGGGGGGGGGGGGGGGGGGGGGGGGGGGGGGG8FGGGGGGGGGGGGGGGGGGGGGGGGGGGGGGGGGGGGGGGGGGGGGGGGGGGGGGGGGGGGGGGGGGDGGGGGGGGGGGGGGGGGGGGGGGGGGGGGGGGGGGGGF5FGGGGFGGGGGGFFFFGGGGFFBBGGFFFFGGGGFFGFAFFFFGFFFFFFGD
@M02352:288:000000000-CKWC8:1:1101:24504:6460 1:N:0:ATGCGCAC+CTCAGCCT
TACGGGGGGGGCTAGCGTTATTCGGAATTACTGGGCGTAAAGCGTTCGTAGGCGGATTAGTAAGTAAGGTGTGAAATCCCAGGGCTCAACCTTGGAACTGCCTTTTGAACTACCAACCTAGAGTTCTAGAGAGGTTGGTGGAATTTCGAGTGTAGCGGTGAAATTCGTAGATATTCGAAGGAACATCAGTGGCGAAGGCGGCTACCTGGACCGATACTGACGCTGAGGTACGAAAGTGTGGGGAGCGAACAGGATTAGATACCCTGGTAGTCCACGCCGTAA
+
GGGG76FGD*:*/;EGGGG85CFFE?ECGGGGGGGGGGGGGGGGG>EEGGGDFGG*:E,,0<CG:@,<,,3CCFFGGGGGGGGGGGGG?FG6EGFC9CC<F:C?,3,;,AF,,,<,*2<FFC6C,,0++<EGEE<@*:EFEGF7<:C*;8CC0+3:>5CCEFGEF:8<*:=7EFF9C2;*:E8@C,+<9CECGGGGG>FD*?:/:CFG8*001:8*?FE@C8=?EGGG+?F:ECG>*<FGG5>6;E)/:C@F:?F7?F2@+CFGFF*0664A*:6(24B>DC
@M02352:288:000000000-CKWC8:1:1101:24485:6462 1:N:0:CTGCGCAG+CTAAGCCT
TACGGAGGGGGTTAGCGTTGTTCGGAATTACTGGGCGTAAAGCGTACGTAGGCGGATTAGTAAGTATGGGGTGAAATCCCAGGGCTCAACCCTGGAACTGCATCATAAACTACTAGTCTAGAGTTCGATAGAGGTGAGTGGAACTCCGAGTGTAGAGGTGAAATTCGTAGATATTCGGAAGAACACCAGTGGCGAAGGCGGCTCACTGGCTCGATACTGACGCTGAGGTACGAAAGTGTGGGGAGCAAACAGGATTAGATACCCTGGTAGTCCACACCGTAA
+
GGGGGFGGDC:7CFFGGGGEGFGGGGGGGGGGGGGG:FGGGGGGC:FGGFGGCFGGEC5,5CFGGC?E,,BFGGGGDC=FF=FGGGGGGGGCE<+BF<FGG,:33BFDFGG<=3BDFGGGAFFGFG+3,8>FGGGE:DEFGGGFGGF7*>FGGGGCGGGGGGGG;FCFGGGGGGGC8CEGGGGGCFGE:F,BEGGGGGGCGGGGGGGGG5*0:*;CEGGGG*AEGG*A7+?DGGGFGGGFGG36(<FGGGFFBBGGFFDFGGGGFFGF<FDDFGFFF:5?FD
@M02352:288:000000000-CKWC8:1:1101:10910:6484 1:N:0:ATGCGCAG+CTAAGCCT
TACGGAGGATCCAAGCGTTATCCGGAATCATTGGGTTTAAAGGGTCCGTAGGTGGATGATTAAGTCAGAGGTGAAATCCTGCAGCTCAACTGTAGAATTGCCTTTGATACTGGTTGTCTTGAGTTATTGTGAAGTGGTTAGAATATGTAGTGTAGCGGTGAAATGCTTAGATATTACATAGAATACCGATTGCGAAGGCAGATCACTAACAATATATTGACGCTGATGGACGAAAGCGTAGGTAGCGAACAGGATTAGATACCCTGGTAGTCCACACCGTAA
+
GGGGGGGGGGGGGGGGGGGGGFGGGGGGCGFGGGGFEGGGGGGGGGGGGGGGGGGFGFDFGGGGGGGGGGGGGGGGGGGGGGGGGGGGGGGFGGGGGGGGGGGGGGEGGGGGGGGGGGGGGGGGGFFGFEFGGGGGGGGGGGGGFGCFDFGGGGGGGGGGGGGGGGFGGDFGGGGFGGGGGGGGGAFCGGGGGGGGGGGGDCGFGGGGFGGCFGGGGGFGGEGGGGGEFGGGGEGDGGGEGGFCFFDG:CEF0?GGFF2@FGGGFFGFFFFFFFFFFFFFGG
@M02352:288:000000000-CKWC8:1:1101:18566:6484 1:N:0:ATGCGCAG+CTAAGCCT
TACGGAGGGTCCAAGCGTTATCCGGAATCATTGGGTTTAAAGGGTGCGCAGGCGGTTTATTAAGTCAGTGGTGAAATCTCGAGGCTCAACCTCGAAACTGCCATTGATACTGATAAACTTGAGTTCAGTTGGAGTAGGCGGAATGTGTAGTGTAGCGGTGAAATGCTTAGATATTACACAGAACACCGATAGCGAAGGCAGCTTACTAAACTGATACTGACGCTGAGGCACGAAAGCGTGGGGAGCGAACAGGATTAGATACCCTGGTAGTCCACGCCGTAA
+
GGGGGGGGGGEFFFGGEGGGGGGGGGGGGGGGGGGGGGGFFGGGGGGGGEGGGGGGEFCFFGGGFGGGGGGGGFGGGGGGGGGGEGGGGFGGGECFGGGGGF8FGDFGG,?FFFGGFGGGGGFGGGGGGGFFGGGFGFGGGG<FGCFFGGG@FGGGGDFFGGCE9EFGGGGFFGGDGFGGGGCG,FFE@FF8E:EG88CEGGGGFGGGGGGGDGGD9<C:E5EGGD@=F5FCEDGDGDGGGED?BBGGGGFFFFGG<=2@CFGG=537<6A<FGF0(4>,9C
@M02352:288:000000000-CKWC8:1:1101:16915:6508 1:N:0:ATGCGCAG+CTAAGCCT
TACGGAGGGTCCAAGCGTTATCCGGAATCATTGGGTTTAAAGGGTGCGCAGGCGGTTTATTAAGTCAGTGGTGAAATCTCGGGGCTCAACCTCGAAACTGCCATTGATACTGATAAACTTGAGTTCAGTTGGAGTAGGCGGAATGTGTAGTGTAGCGGTGAAATGCTTAGATATTACACAGAACACCGATAGCGAAGGCAGCTTACTAAACTGATACTGACGCTGAGGCACGAAAGCGTGGGGAGCGAACAGGATTAGATACCCTGGTAGTCCACGCCGTAA
+
GGGGGGGGGGGGGGGGGGGGGGGGGFGGGGGGGGGGGGGGGGGGGGGGGGGGGGGCEGGGGFEFGGGGGGGGGGGGGDFGGGGGEGGGGGGGGGGGGGGGGGGGFGGGGGGGGGDGGGGGGGGGGGGGGGGGGGGGGGGGGGGGGGGFGGGGGGGGGGGGGGGGGGGGGGGGGGGGGGCGGGGGGGGGGGGGGGGGGGGGGGGGGGGGFGGGGGGGGGGGGGGGGCFDGGGG=EGFGGGGGG301;DGGGFFFFGG?FFFFGFGFFGFFFFFFGFFB?FFGG
@M02352:288:000000000-CKWC8:1:1101:17076:6513 1:N:0:ATGCGCAG+CTAAGCCT
TACGAGGGGTGCAAGCGTTAATCGGAATTACTGGGCGTAAAGCGTGCGTAGGTGGTTTGTTAAGCAAGATGTGAAAGCCCCGGGCTCAACCTGGGAACTGCATTTTGAACTGGCAAACTAGAGTATTGTAGAGGGTAGTGGAATTTCCAGTGTAGCGGTGAAATGCGTAGAGATTGGAAGGAACATCAGTGGCGAAGGCGGCTACCTGGACAAATACTGACACTGAGGCACGAAAGCGTGGGGAGCAAACAGGATTAGATACCCTGGTAGTCCACGCCGTAA
+
GGGGGGGGGGGGGGGGGGGG,CFGGGGGGGGGGGGGGGGGGGGGGGGGFFFGFGGGGGGGGGGGGGGGGGGGGGGGGGGGGGGGGGGGGGGGGGGGGGGGGGGGGGGGGGGGGGGGGGGGGGGGGGGGGGGGGGGGGGGGGGGGGGGGGGGGGGGGGGGGGGGGGGGGGGGGGGGGGGGGGGGGGGGGGGGGGGGGGGGGGGGGGGGGGGGGGGGGGGGGGGGFFGGGFGGGGGGFGGGGGGFFFFGGGGFFFFGGBFAFGGGGFFGFFFFFFGFFFFFBGG
@M02352:288:000000000-CKWC8:1:1101:15783:6514 1:N:0:ATGCGCAG+CTAAGCCT
TACGGAGGGTCCAAGCGTTATCCGGAATCATTGGGTTTAAAGGGTGCGCAGGCGGTTTATTAAGTCAGTGGTGAAATCTCGGGGCTCAACTTCGAAACTGCCATTGATACTGATAAACTTGAGTTCAGTTGGAGTAGGCGGAATGTGTAGTGTAGCGGTGAAATGCTTAGATATTACACAGAACACCGATAGCGAAGGCAGCTTACTAAACTGATACTGACGCTGAGGCACGAAAGCGTGGGGAGCGAACAGGATTAGATACCCTGGTAGTCCACGCCGTAA
+
GGGGGGGGGGGGGGGGGGGGGGGGGGGGGGGGGGGGGGGGGGGGGGGGGGGGGGGGGGGGGGGGGGGGGGGGGGGGGGGGGGGGGGGGGGGGGGGGGGGGGGGGGGGGGGGGGGGGGGGGGGGGGGGGGGGGGGGGGGGGGGGGGGGGGGGGGGGGGGGGGGGGGGGGGGGGGGGGGGGGGGGGGGGGGGGGGGGGGGGGGGCGGGGGGGGGGGGGGGGGGGGGGGGGGGGGGGGFGGGGGGFBFFGGGGFFFFGGFFFF9EGGFFGF<FFFFGFF>FFFGG
@M02352:288:000000000-CKWC8:1:1101:8173:6536 1:N:0:ATGCGCAG+CTAAGCCT
TACGGAGGGTCCAAGCGTTATCCGGAATCATTGGGTTTAAAGGGTGCGCAGGCGGTTTATTAAGTCAGTGGTGAAATCTCGAGGCTCAACCTCGAAACTGCCATTGATACTGATAAACTTGAGTTCAGTTGGAGTAGGCGGAATGTGTAGTGTAGCGGTGAAATGCTTAGATATTACACAGAACACCGATAGCGAAGGCAGCTTACTAAACTGATACTGACGCTGAGGCACGAAAGCGTGGGGAGCGAACAGGATTAGATACCCTGGTAGTCCACGCCGTAA
+
GGGGGGGGGGGGGGGGGGGGGGGGGGGGGGGGGGGGGGGGGGGGGGGGGGGGGGGFGGGGGGGGGGGGGGGGGGGGGGGGGGGGGGGGGGGGGGGGGGGGGGGGGGGGGGGGGGGGGGGGGGGGGGGGGGGGFGGGGFGGEGGGGGGGGGGGGGGGGGGGGGGGGGGGGGGGGGGGGGGGGGGGGGGGGGGGGGGGGGGGGGGGGGGGGGGGGGGGGGGGFGGGGGGGGGGGGGGFGGGGGGFFFFGGGGFFFFGGDFFFGGGGFFGFFFFFFGFFFFFFGG
@M02352:288:000000000-CKWC8:1:1101:5787:6542 1:N:0:ATGCGCAG+CTAAGCCT
TACGGAGGGTGCAAGCGTTATCCGGAATCATTGGGTTTAAAGGGTCCGCAGGCGGTCAATTAAGTCAGAGGTGAAATACCATAGCTCAACTATGGAACTGCCTTTGATACTGGTTGACTTGAGTTATACGGAAGTAGATAGAATAAGTAGTGTAGCGGTGAAATGCATAGAGATTACTTAGAATACCGATTGCGAAGGCAGTCTACTACGTATATACTGACGCTCATGGACGAAAGCGTGGGGAGCGAACAGGATTAGATACCCTGGTAGTCCACGCCGTAA
+
GGFFE7@:CFG;@<FCGFGGFGDEG7:,ECDFFGGFFDGFGFGGGGGEDFGDGGG=4F9FGAFF,?9,9?FFFGGFGFGGG@<?@FGGGGGGGAF9FFGGFGGGGFFEFGGGG,CF<EGFCFFGGGG9FFGCFEGFGGFACFFF=<FFGF:>FFGGGGGEGGGGGGGGGCCGGCFCE,@BGGGG;3>CG7F5D5:CEEGGGGGD?99<C=FGGGB>+>;;:BGG*:<9?CDDEDG)CEC8EEFF>@CCGG)7419><?)*+3+2*8<F27A)9>*4;-)-95
@M02352:288:000000000-CKWC8:1:1101:20772:6571 1:N:0:ATGCGCAG+CTAAGCCT
TACGGAGGGTCCAAGCGTTATCCGGAATCATTGGGTTTAAAGGGTGCGCAGGCGGTTTATTAAGTCAGTGGTGAAATCTCGGGGCTCAACTTCGAAACTGCCATTGATACTGATAAACTTGAGTTCAGTTGGAGTAGGCGGAATGTGTAGTGTAGCGGTGAAATGCTTAGATATTACACAGAACACCGATAGCGAAGGCAGCTTACTAAACTGATACTGACGCTGAGGCACGAAAGCGTGGGGAGCGAACAGGATTAGATACCCTGGTAGTCCACGCCGTAA
+
GGGGGGGGGGGGGGGGGGGGGGGGGGGGGGGGGGGGGGGGGGGGGGGGGGGGGGGFGGGGGGGGGGGGGGGGGGGGGGGGGGGGGGGGGGGGGGDGGGGGGGGGGGGGGGGGGGGGGGGGGGGGGGGGGGGGGGGGGGGGGGGGGGGGGGGGGGGGGGGGGGGGGGGGGFFGGGGGGGGGGGGGGGGGGGGGGGGGGGGGGGGGGGGGGGGGGGGGGGDGGGGGGGGCDGGDGEGFGGGGGGFFFFGDGGFFF?CFBFFFFGGGFFGFFFFFFGF?BFFFGG
@M02352:288:000000000-CKWC8:1:1101:10758:6579 1:N:0:ATGCGCAG+CTAAGCCT
TACGGAGGGGGTTAGCGTTGTTCGGAATTACTGGGCGTAAAGCGCACGTAGGCGGATCAGAAAGTATAGGGTGAAATCCCAGGGCTCAACCCTGGAACTGCCTTGTAAACTCCTGGTCTTGAGTTCGAGAGAGGTGAGTGGAATTCCGAGTGTAGAGGTGAAATTCGTAGATATTCGGAGGAACACCAGTGGCGAAGGCGGCTCACTGGCTCGATACTGACGCTGAGGTGCGAAAGTGTGGGGAGCAAACAGGATTAGATACCCTGGTAGTCCACACCGTAA
+
FEFFF;BFGEGGGCFFGFEFGGGGGGDFGGGGGGGGGGGGGGGGGCFGGGGGGGGGGGGGGEGGFFGGGGGGGGGGFFFGGGGGGCGGFFGFGGGGGGGGGGGGFGGADFGGGGGGGGGGGGGGGGGCDFGGGGGFGGGFFFFFFFGGGGGFFFFGCFGDBFGGFGGG6FCGGGGGGGEEGGGGGGGGGGGGGEEGGDGGGGGGGGGCDGGGGGGGC@FFGGGEE58AFGFGCEGEFGGGCEE?BFGC<FFF?BDF?FFFGEGC@FFF<4<<F*9:13>BF<
@M02352:288:000000000-CKWC8:1:1101:4027:6611 1:N:0:ATGCGCAG+CTAAGCCT
TACGGAGGGTCCAAGCGTTATCCGGAATCATTGGGTTTAAAGGGTGCGCAGGCGGTTTATTAAGTCAGTGGTGAAATCTCGGGGCTCAACCTCGAAACTGCCATTGATACTGATAAACTTGAGTTCAGTTGGAGTAGGCGGAATGTGTAGTGTAGCGGTGAAATGCTTAGATATTACACAGAACACCGATAGCGAAGGCAGCTTACTAAACTGATACTGACGCTGAGGCACGAAAGCGTGGGGAGCGAACAGGATTAGATACCCTGGTAGTCCACGCCGTAA
+
GGGGGGGGGGGGGGGGGGGGGGGGGGGGGGGGGGGGGGGGGGGGGGGGGGGGGGGFGGGGGGGGGGGGGGGGGGGGGGGGGGGGGGGGGGGGCFGGGGGGGGGGGGGGFGFGGGGFGGGFGGGGGGGGGGGGGGGGGGGGGGGGGGGGGGGGGGFGGGFGGGGGGGGGGGGGGGGGGGGGGGGGGGGGGG7CGEGGGGCDEGGGGGFFGFGGGGGGGGGGGGGGGGGFGGGGGGGEFGGGGDEF9EGGGGFFFFGGFFBFGGGGFFFFFFBA8DFFF0<9CD
@M02352:288:000000000-CKWC8:1:1101:5149:6617 1:N:0:ATGCGCAG+CTAAGCCT
TACGGAGGGGGTTAGCGTTGTTCGGAATTACTGGGCGTAAAGCGTACGTAGGCGGATCAGAAAGTATAGGGTGAAATCCCAGGGCTCAACCCTGGAACTGCCTTATAAACTCCTGGTCTTGAGTTCGAGAGAGGTGAGTGGAATTCCAAGTGTAGAGGTGAAATTCGTAGATATTTGGAGGAACACCAGTGGCGAAGGCGGCTCACTGGCTCGATACTGACGCTGAGGTACGAAAGTGTGGGGAGCAAACAGGATTAGATACCCTGGTAGTCCACACCGTAA
+
GFGFF;EEEGGGGGGGGFEEGGGGGGGGGGGGGFGGGFGDDFGGGGGGGGGGGGG7FGGFGGGGGGGEGGGFGGGGGGFGEGGGGFGGGGGGGGGGGGGFGC<F<FFFFG<FGGG8FGGGGFGGGGDFFCGGGGGGGGGGGGGGGGGGFFFGE5?FCFGGFFGGGGGGGGGGGGGGGGGGEEGGGGGGEEGGGGGDGGGDGGEEGGGGFFFCEGGGGGGGFEGGD3ECGGFCCGG@DGGGGGF01:CD67>F?FGG4F>FG9CFF:GFBFFBFGF>?FF0C9
@M02352:288:000000000-CKWC8:1:1101:4700:6643 1:N:0:ATGCGCAG+CTAAGCCT
TACGAGGGGTGCAAGCGTTAATCGGAATTACTGGGCGTAAAGCGTGCGTAGGTGGTTTGTTAAGCAAGATGTGAAAGCCCCGGGCTCAACCTGGGAACTGCATTTTGAACTGGCAAACTAGAGTATTGTAGAGGGTAGTGGAATTTCCAGTGTAGCGGTGAAATGCGTAGAGATTGGAAGGAACATCAGTGGCGAAGGCGGCTACCTGGACAAATACTGACACTGAGGCACGAAAGCGTGGGGAGCAAACAGGATTAGATACCCTGGTAGTCCACGCCGTAA
+
GGGG9FGGGGGGGGGGGGGGC@FGGGEGGGGGGGGFGGGGGGGGGGGGGGGGFGGGGGFFEGGGGGGGGGGGGGGGGGGGGGGGGGGGGGGFFGGGGGGGGDGGGGGGGGGGGGGGGFGGGGGGGC=FGGGGGGDCFGCFGGGGGAF=FGGGGGGGGGGGGGGGGGGGGGG9EGFFGFGGGGGGGGGGGGGGGGGGGGGGGGGCFGGGGGGCF@FGGGFGGGFGGGGGG=GGGGGFGGGGGGFFFFGGGGFFBFGGFFFFGGFGFFFFFFFFFGFFFFFBGG
@M02352:288:000000000-CKWC8:1:1101:12703:6655 1:N:0:ATGCGCAG+CTAAGCCT
TACGGAGGGTCCAAGCGTTATCCGGAATCATTGGGTTTAAAGGGTGCGCAGGCGGTTTATTAAGTCAGTGGTGAAATCTCGAGGCTCAACCTCGAAACTGCCATTGATACTGATAAACTTGAGTTCAGTTGGAGTAGGCGGAATGTGTAGTGTAGCGGTGAAATGCTTAGATATTACACAGAACACCGATAGCGAAGGCAGCTTACTAAACTGATACTGACGCTGAGGCACGAAAGCGTGGGGAGCGAACAGGATTAGATACCCTGGTAGTCCACGCCGTAA
+
GGGGGGGGGGGGFGGGGGGGGGGGGGEFCFGGGGGGGGGGGGGGGGGGGGGGGGG8>FGGGGGGGGGGGGGGGGGGGGGGGFGGGGGGGGGGGG7FCGGGGGGFFDGGGFGGFFGGGGGGGGEGGGFGGGGGGGGGGGGGGGGGDFFFFGGEGGGGGGGGGGGGGGGGGDGGGGGGGGGGGG@FFGFGGGGGGGGGGGGGGGGGGGGGGGGGGFFCFGFGGGGGGGGCGGGGDGGFGGGGGGF<FFGDGGFFFFGG?FBFGGGGFF:FAB<<F>F?;0<BDD
@M02352:288:000000000-CKWC8:1:1101:16253:6664 1:N:0:ATGCGCAG+CTAAGCCT
TACGTATGTCTCGAGCGTTACCCGGAATCACTGGGTGTAAAGGGTTCGTAGGCGGTTTAATAAGTTGGATATGAAAGACCGAAGCTCAACTTCGTGTTTGTGTTCAAAACTGTTAAACTAGAATTAGGGAGAGGTAAGCGGAATTCTAAGTGTAGGGGTGCAATCCGTAGATACTTAGAGGAACACCAAAAGCGAAGGCAGCTTACTGGAACTATATTGACGCTGAGGAACGAAAGCGTGGGGAGCGAAAAGGATTAGATACCCTTGTAGTCCACGCCCTAA
+
GGGGGFGFGGFGGFGGGGGGGGGGGEGGGGGGGGGGEFFFGGGGGGGGGGGGGGGCGGGGGGGGGGGGGGDFGGGGGGGGGGFEGGGGGGGFFGGGGGGGGGGFGGGGGGGGGGGGGGGFGCFFFFGGGGGGGGGGFFGGDCCGGGGGGGFFF;BDDGGGGGGGGGGGGGGGGGFGGGGGGGGEFGGGGGFFFGEGGGGGGGGGGGGGGGGGGGGGCG?FGGGGGDGGFGGGGGGEGGGGDGEB0BGGGGFFFFGF7@AFGFEGFF<FDFAFFGFF1?59FF
@M02352:288:000000000-CKWC8:1:1101:18183:6673 1:N:0:ATGCGCAG+CTAAGCCT
TACGGAGGGTCCAAGCGTTATCTGGAATCATTGGGTTTAAAGGGTCCGCAGGCGGTCAATTAAGTCAGAGGTGAAAGCCCATCGCTCAACGATGGAACTGCCTTTGATACTGGTTGACTTGAGTTATACGGAAGTAGATAGAATAAGTAGTGTAGCGGTGAAATGCATAGATATTACTTAGAATACCAATTGCGAAGGCAGATTACTAATAATATATTGACACTGATGGACGAAAGCGTGGGGAGCGAACAGGATTAGATACCCTGGTAGTCCACGCCGTAA
+
GGGGGGGGGGGGGGGGGFGGGG<FGCGFGGGGGGGGGGGGGGGGGGGGGGGGGGGGGGGGGGGGGGGGGGGGGGGGGGGGGGGGGGGGGGGGGGGGGGGGGGGGGGGGGFGGGGGGGGGGGGGGGGGGGGGGGGGGGGGGGGGGGGGGGGGGGGGGGGGGGGGGGGGGGGGGGGGGGGGGGGGFGGGGGGGGGGGGGGGGDGGGGGGGGGGGGGGGFGGGGGGGGGGGGGGGGGGFFGGGGDD<9EGGEC@F?FGGFFBFGGFFFFGFFFFFFGFFFFFFGG
@M02352:288:000000000-CKWC8:1:1101:18166:6680 1:N:0:ATGCGCAG+CTAAGCCT
TACGGAGGGTCCAAGCGTTATCCGGAATCATTGGGTTTAAAGGGTCCGCAGGCGGTCAATTAAGTCAGAGGTGAAAGCCCATCGCTCAACGATGGAACTGCCTTTGATACTGGTTGACTTGAGTTATACGGAAGTAGATAGAATAAGTAGTGTAGCGGTGAAATGCATAGATATTACTTAGAATACCAATTTCGAAGGCAGATTACTAATAATATATTGACACTGATGGACGAAAGCGTGGGGAGCGAACAGGATTAGATACCCTGGTAGTCCACGCCGTAA
+
GGGGGEEGGGGGFGGGGGGGGGGGGGEEGGGGGGGFCEGGGGGGGGGGGGGGGGGGDGGGGGGGGGGGGGGGGGGGGGGGGGGGGGGGGGGGGGCGGGGGGGGGGG9FFDGGGGGGCFGGCFFGGGGGGGGEGGGGGGF9FEGFGFGGCFGEG:FGGGGGGGGFGGGGG97;;EC@FFFGCGGGGGGG,D9,?CFGDGGGGGCFGGGFGGGGDCCEGGGGGGGGGGGGGGGGGGGFDECGEEFFFFGGGDD@F?DF<FAFGGGGF4CF<FAFFCF01<EF39
@M02352:288:000000000-CKWC8:1:1101:16923:6696 1:N:0:ATGCGCAG+CTAAGCCT
TACGGAGGGTCCAAGCGTTATCCGGAATCATTGGGTTTAAAGGGTCCGTAGGTGGATAATTAAGTCAGAGGTGAAATCCTGCAGCTCAACTGTAGAATTGCCTTTGATACTGGTTGTCTTGAGTTATTATGAAGTAGTTAGAATATGTAGTGTAGCGGTGAAATGCATAGATATTACATAGAATACCAATTGCGAAGGCAGATTACTAATAATCAACTGACACTGATGGACGAAAGCGTGGGGAGCGAACAGGATTAGATACCCTGGTAGTCCACGCCGTAA
+
GGGGGGGGGGGGGGGGGGGGGGGGGGGFGGGGGGGGGGGGGGGGGGGGGGGGFGGFGGGGGGGGGGGGGGGGGGGGGGGGGGGGGGGGGGGGGGGGGGGGGGGGGGGGGGGGGGGGGGGGGGGGGGGGGGGGGGGGGGGGGGGGGGGGGGGGGGGGGGGGGGGGGGGGGGGGGGGGGGGGGGGGGGGGGGGGGGGGDGGGGGGGGGGGGGGGGGGGGGGGGGGGGGGGGGGDGGGFGGGGGGFFBEGGEGFF?FGG?FFFGGGGFFGFFFFFFGFFFFDFGG
@M02352:288:000000000-CKWC8:1:1101:14077:6699 1:N:0:ATGCGCAG+CTAAGCCT
TACGGAGGATCCAAGCGTTATCCGGAATCATTGGGTTTAAAGGGTCCGTAGGTGGATAATTAAGTCAGAGGTGAAAGTTTGCGGCTCAACCGTAAAATTGCCTTTGATACTGGTTATCTTGAATTATTATGAAGTAGTTAGAATATGTAGTGTAGCGGTGAAATGCATAGATATTACATAGAATACCAATTGCGAAGGCAGATTACTAATAATATATTGACACTGATGGACGAAAGCGTGGGGAGCGAACAGGATTAGATACCCTGGTAGTCCACGCCGTAA
+
GGGGGGGGGGGGGGGGGGGGGGGGGGGGGGGGGGGGGGGGGGGGGGGGGGGGGGGGGGGGGGGGGGGGGGGGGGGGGGGGGGGGGGGGGGGGGGGGGGGGGGGGGGGGGGGGGGGGGGGGGGGGGGGGGGGGGGGGGGGGGGGGGGGGGGGGGGGGGGGGGGGGGGGGGGGGGGGGGGGGGGGGGGGGGGGGGGGGGGGGGFGGGGGGGGCFGGGGGGGGGGGGGGGGGFGGGGGFGGGGGGFD;FGGGGFFFFGGFFFFGGGGFFGFFFFFFGFFFFFFGG
@M02352:288:000000000-CKWC8:1:1101:20826:6702 1:N:0:ATGCGCAG+CTAAGCCT
TACGGAGGGGGTTAGCGTTGTTCGGAATTACTGGGCGTAAAGCGCACGTAGGCGGATCAGAAAGTTAGGGGTGAAATCCCGAGGCTCAACCTCGGAACTGCCTCTAAAACTCCTGGTCTTGAGTTCGAGAGAGGTGAGTGGAATTCCAAGTGTAGAGGTGAAATTCGTAGATATTTGGAGGAACACCAGTGGCGAAGGCGGCTCACTGGCTCGATACTGACGCTGAGGTGCGAAAGTGTGGGGAGCAAACAGGATTAGATACCCTGGTAGTCCACACCGTAA
+
GAC9B8@@F:C7F<FGE@6CFEECFC7FGEFFG=FGGFCECFGGGEEGGGGEGGG:@FFGCEGFGGGGDFG:@F<CFDAFEEG@C<DFGF<EGGGEGGCFGGGGGECFGGGEFFFCDGGGGFFFFGEFEGGGGGGGGFGGGGFGGGFGGGGGCGFCFGGGGGGCGGGGGFGGGGGGFGGGGDFGGGGGGGGFGEGEGGGGGGGGFGGFFF9EEEGGGGGF?CEGEDGGFGGGGGC@CFGGGD:<BFGFGGFF<0>F?FBFF?6CF@CF2=<ABCFF?B@?GG
@M02352:288:000000000-CKWC8:1:1101:26519:6749 1:N:0:ATGCGCAG+CTAAGCCT
TACGGAGGGTCCAAGCGTTATCCGGAATCATTGGGTTTAAAGGGTGCGCAGGCGGTTTATTAAGTCAGTGGTGAAATCTCGAGGCTCAACCTCGAAACTGCCATTGATACTGATAAACTTGAGTTCAGTTGGAGTAGGCGGAATGTGTAGTGTAGCGGTGAAATGCTTAGATATTACACAGAACACCGATAGCGAAGGCAGCTTACTAAACTGATACTGACGCTGAGGCACGAAAGCGTGGGGAGCGAACAGGATTAGATACCCTGGTAGTCCACGCCGTAA
+
G9FFG,@FGGGGFFGGGGGGGGGGG@FFFFGGGDGFGGGFFGGGGGGGGFGCFGGGEGFFFFFFGGGGGGGFGGGFFFGGGFGGEFGGGCGGGGGGGGGGGG8FGGFGGFGGBFFFGGGGGFGGFFGGGGGGGGGGDFFGG>FFGGGFCGGGGAEA<FGGFCFCGGGGDF,D;DGGGGGBCFAF?CFGGC*BFGCGDGGGGGFGCGGG7FDGG7ECCCCEF8C==CGEFEFGGG:>FDDDGDFF6B5DEGFFF0<FBFAF:70>FFGFFFFA67@696B>C*
@M02352:288:000000000-CKWC8:1:1101:24160:6755 1:N:0:ATGCGCAG+CTAAGCCT
TACGGAGGGGGTTAGCGTTGTTCGGAATTACTGGGCGTAAAGCGCACGTAGGCGGATCAGAAAGTATAGGGTGAAATCCCAGGGCTCAACCCTGGAACTGCCTTATAAACTCCTGGTCTTGAGTTCGAGAGAGGTGAGTGGAATTCCGAGTGTAGAGGTGAAATTCGTAGATATTCGGAGGAACACCAGTGGCGAAGGCGGCTCACTGGCTCGATACTGACGCTGAGGTGCGAAAGTGTGGGGAGCAAACAGGATTAGATACCCTGGTAGTCCACACCGTAA
+
GGGGGGGGGGGGGGGGGGGGGGGGGGGGGGGGGGGGGGGGGGGGGGGGGGGGGGGGGGGGGGGGGGGGGGGGGGGGGGGGGGGGGGGGGGGGGGGGGGGGGGGGGGGGGGGGGGGGGGGGGGGGGGGGGGGGGGGGGGGGGGGGGGCGGGGGGGGGGGGGGGGGGGGGGGGGGGGGGGGGGGGGGGGGGGGGGGGGGGGGGGGGGGGGCFGGEGGGGGGGGGDGGGGGGGGGGGCEGGGGCEFFFFGGGGFFFFGG?F4FFGGGF:FF>FFFFGFFFFB?GG
@M02352:288:000000000-CKWC8:1:1101:11870:6803 1:N:0:ATGCGCAG+CTAAGCCT
TACGGAGGGTGCAAGCGTTATCCGGAATCATTGGGTTTAAAGGGTCCGTAGGCGGGCATATAAGTCAGTGGTGAAATGCTGTGGCTCAACCATAGCACTGCCATTGATACTGTATGTCTTGAATTATTGTGAAGTGGTTAGAATATGTAGTGTAGCGGTGAAATGCTTAGATATTACATAGAATACCGATTGCGAAGGCAGATCACTAACAATATATTGACGCTGATGGACGAAAGCGTAGGTAGCGAACAGGATTAGATACCCTGGTAGTCTACGCCGTAA
+
GDEEFCECF@@FC<FFGFGGGGGGD:@F,CF<@<F88:<C<F<CFFGGGGGCGCDEGGGGGGGGGGGGGGGGGGGDFFGGEGGDGAFGGFGGDFDFGGGCFGGFBFDDGFGGG9FFFGGGCGGGGGGFFGGGGFGGGGGGDCCFFGGGGGGGGGD9FGGEFGGFGFFGGGFFGGGGCFGGGGCFFGGG@GGGGGGGCEFGGCFG7FGGGG6+5CFFGFCGCECEEGGGGGFCCC<>FGGEGD@A2<C<EGBF?6FC<=AFGFFG?4CF<43<?FFFB7D>G<
@M02352:288:000000000-CKWC8:1:1101:17341:6868 1:N:0:ATGCGCAG+CTAAGCCT
TACGGAGGGTCCAAGCGTTATCCGGAATCATTGGGTTTAAAGGGTGCGCAGGCGGTTTATTAAGTCAGTGGTGAAATCTCGAGGCTCAACCTCGAAACTGCCATTGATACTGATAAACTTGAGTTCAGTTGGAGTAGGCGGAATGTGTAGTGTAGCGGTGAAATGCTTAGATATTACACAGAACACCGATAGCGAAGGCAGCTTACTAAACTGATACTGACGCTGAGGCACGAAAGCGTGGGGAGCGAACAGGATTAGATACCCTGGTAGTCCACGCCGTAA
+
GGGGGGGGDFFGGGGGGGGGGGGGGGGGGGGGGGF@B7FGGGGGGGGGGGGGEGG@FE@FGFFFGGFFFGGGGGGGGGFGGGDGFGGGGGFFG@CFCEGGGE<FGGGGGGGGGGGGGGGGGGGGF=FGGGGGGGGCGBCFGGFGFFEGGGGGGGGGGGGGGGGGGGFGGGGGGGGGGGGGFFFGCGGGGGGGGGGGGGGGGDCEGGGGGGGGGGFGGGFEGCEEC3CFFCFGGGGFGGDGGG>B>DG<EGBF:?GGFFF?GGGGFF:FAFFFFGF?BFFFGD
@M02352:288:000000000-CKWC8:1:1101:10447:6871 1:N:0:ATGCGCAG+CTAAGCCT
TACGGAGGGTGCAAGCGTTAATCGGAATTACTGGGCGTAAAGCGCGCGTAGGTGGTTTGGTAAGTCAGATGTGAAAGCCCCGGGCTCAACCTGGGAACTGCATTTGATACTGCCTTACTAGAGTATGGTAGAGGGAAGTGGAATTCCACATGTAGCGGTGAAATGCGTAGAGATGTGGAGGAACACCAGTGGCGAAGGCGGCTCACTGGCTCGATACTGACGCTGAGGTGCGAAAGTGTGGGGAGCAAACAGGATTAGATACCCTGGTAGTCCACACCGTAA
+
GGGGGGGGGGGGGGGGGGGGGGGGGGGGGGGGGGGGGFGGGGGGGGGGGGGGFFGGFGGGGGGGGGGGGGGGGGGGGGGGGGGGGGGGGGGGGGGGGGGGGGGGGGGGGGGGGGGGGGGGGGGGGGGGGGGGGGGGGGGGGGGGGGGGGGGGGFGGGGGGGGGGGGGGGGGGGGGGGGGGGGGGGGGGGGGGGGGGGGGGGGGDGGGGGGGGGCGGGGGGGGGGGGGGG=CGGGGFGGGGGGEBFFGG6*886:GCBFBFFGGGFFGFAFFFFGFBFBB?GG
@M02352:288:000000000-CKWC8:1:1101:17132:6876 1:N:0:ATGCGCAG+CTAAGCCT
TACGGAGGGTCCAAGCGTTATCCGGAATCATTGGGTTTAAAGGGTGCGCAGGCGGTTTATTAAGTCAGTGGTGAAATCTCGAGGCTCAACCTCGAAACTGCCATTGATACTGATAAACTTGAGTTCAGTTGGAGTAGGCGGAATGTGTAGTGTAGCGGTGAAATGCTTAGGTATTACACAGAACACCGATAGCGAAGGCAGCTTACTAAACTGATACTGACGCTGAGGCACGAAAGCGTGGGGAGCGAACAGGATTAGATACCCTGGTAGTCCACGCCGTAA
+
GGGGCE+@FCEFGGGFGGGCGEFFGEEG@FEFFGG,,8CEEFGGCFFFCFGGGGGGGGFFGGGGFA9F?EFFGGGGG9?B<<FEFFGGGGG8FGCAGEFGGGGC?FFFGFGGADF9FFFDGEGGGGGGFDFGBFFFGF?FGGGGFFAFAFGGGGGGGGGGGGGGC9,@FGCFGGCFF99CGGGGGGGEEGCEDGGGGGGG5E@C<EFGCFGFF9<CFGGGGDGGGCCGGEGDGGGFGGGGGGFFFFDDGGE??BGC?FA?GGGGF:CFD=>BFGFFF0>BGD
@M02352:288:000000000-CKWC8:1:1101:25195:6879 1:N:0:ATGCGCAG+CTAAGCCT
TACGGAGGGTCCGAGCGTTATCCGGAATCATTGGGTTTAAAGGGTCCGCAGGCGGTCAATTAAGTCAGAGGTGAAATCCCATCGCTCAACGATGGAACTGCCTTTGATACTGATTGACTTGAGTTATATGGAAGTAGATAGAATAAGTAGTGTAGCGGTGAAATGCATAGATATTACTTAGAATACCGATTGCGAAGGCAGTCTACTACGTATATACTGACGCTGAGGGACGAAAGCGTGGGGAGCGAACAGGATTAGATACCCTGGTAGTCCACGCCGTAA
+
GGGGGDGGGGGGGGGGGGGGGGGGGCEGGGGGGGGFGGFEEGGGGGGGGGGGGGGGGGGGGGGGGGGGGGGGGGGGGGGGGGGGG=FGGGGGGGGGGGGGGGGGGGGGGGFBGFFG@FGGGDGFGGGGGGGGGGGGGGGFGGFFFCFGGGGGGGGDFEGGGGFGGGGFFFGFGGGGGGGGCGGGFFGGGGGGGGGGGGGGGGGGGGGGGGGGGGGGGFGGGGGGGGDFEGG<EGG:FGGGGGFB9EGGGGFFFFGGFFAFGGGFFFCFFFFFBGFFBFFFGD
@M02352:288:000000000-CKWC8:1:1101:10458:6886 1:N:0:ATGCGCAG+CTAAGCCT
TACGGAGGGTGCAAGCGTTAATCGGAATTACTGGGCGTAAAGCGCGCGTAGGTGGTTTGGTAAGTCAGATGTGAAAGCCCCGGGCTCAACCTGGGAACTGCATTTGATACTGCCTTACTAGAGTATGGTAGAGGGAAGTGGAATTCCACATGTAGCGGTGAAATGCGTAGAGATGTGGAGGAACACCAGTGGCGAAGGCGGCTCACTGGCTCGATACTGACGCTGAGGTGCGAAAGTGTGGGGAGCAAACAGGATTAGATACCCTGGTAGTCCACACCGTAA
+
GGGGG;CGGGGGFGGGGGGGFGGGGFGGGGGGGGGGGGGGGGFGGGGGGGGGCFFGGGC:FFGGGGGFFGGGGGGGGGGGGGGGGGGGGGGGGGGGGGGGGGGGGGGGFGGGGCFGDGGGGGGGGGGGGGGGGGGGGGGGGGGGGGGGGGFGGGFGGGGGGFGGGGCGGGGCGGGCCFGGGGGGGFGGGGGGGGGGGGGG>EGGGGGGGFGGGGGGGGFGGGGGGGGGGGGGGGDEFGGGEGFFBFGGGGFF<?GGFF>BGGGGFFGFBFFFFGFBBFB:CD
@M02352:288:000000000-CKWC8:1:1101:13869:6924 1:N:0:ATGCGCAG+CTAAGCCT
TACGGAGGGTCCAAGCGTTATCCGGAATCATTGGGTTTAAAGGGTCCGCAGGCGGTCAATTAAGTCAGAGGTGAAATCCCGTCGCTCAACGACGGAACTGCCTTTGATACTGGTTGACTTGAGTTATACGGAAGTAGATAGAATAAGTAGTGTAGCGGTGAAATGCATAGAGATTACTTAGAATACCGATTGCGAAGGCAGTCTACTACGTATATACTGACGCTCATGGACGAAAGCGTGGGGAGCGAACAGGATTAGATACCCTGGTAGTCCACGCCGTAA
+
GGGGEFGGGFGGGGGGGFGGGGGGGGCF<FDGGGGGGGGGGGGGGGGGGGGGGGGGGGGGGGGGGGGGGGGGEGGGG<FEGGDEGGGGGG7FGGGGDGGGGGGGGGGGGFFFCFGGAGGGGGGGGGGGGGGGGGGEGFCFGGGGEAFGGGGFGGDFGEGGGGGGGGGGGGGGGGGGGGGGGGGGGGGGGGGGGGGGGGGGGEGGGGGGGGC9E8CEGGCFGEGGGGGGFGG3CEDFFED>CEE<9BGGDGFFFFGGFFFFGGGF@>FFFFAFFGF?>FFFGG
@M02352:288:000000000-CKWC8:1:1101:3196:6949 1:N:0:ATGCGCAG+CTAAGCCT
TACGGAGGGTCCAAGCGTTATCCGGAATCATTGGGTTTAAAGGGTGCGCAGGCGGTTTATTAAGTCAGTGGTTAAATCTCGAGGCTCAACCTCGAAACTGCCATTGATACTGATAAACTTGAGTTCAGTTGGAGTAGGCGGAATGTGTAGTGTAGCGGTGAAACGCTTAGATATTACACAGAACACCGATAGCGAAGGCAGCTTACTAAACTGATACTGACGCTGAGGCACGAAAGCGTGGGGAGCTAACAGGATTAGATACCCTGGTAGTCCACGCCGTAA
+
GCEDC7+C+BFFD@FFEF:FGGFGG,@7,6E<@CFCB:@66CFGGDDGGEEDG@FEEFFGGF<FFG<F@FEF+BEGFEEEFF:BCABFG<?FF:CFGGGFGG@C?FC<FDGGGGGGGGFGGAFFFFF,9EAFACGGFECGG7CFFGCGGFDFGGFA*1*>FG>,68FGEFFGGG722CEE,?CFGGGCECB8CEEGE5CGG5CFFGGG7EC+0+3<CGF:+;EGC)**:AD*1/9:4CDE8*.213*:CFF*8<<FD74=C<+7?><?D44)*29076)49*
@M02352:288:000000000-CKWC8:1:1101:18693:6952 1:N:0:ATGCGCAG+CTAAGCCT
TACGGAGGGTCCAAGCGTTATCCGGAATCATTGGGTTTAAAGGGTCCGTAGGCGGGCTGATAAGTCAGTGGTGAAATGCAGAGGCTCAACTTCGGCACTGCCATTGATACTGTTAGTCTTGAATTATTGTGAAGTGGTTAGAATATGTAGTGTAGCGGTGAAATGCTTAGATATTACATAGAATACCGATTGCGAAGGCAGATCACTAACAATATATTGACGCTGAGGGACGAAAGCGTAGGTAGCGAACAGGATTAGATACCCTGGTAGTCTACGCCGTAA
+
GGGGGGGGGFGGGGGGGGGGGGGGGFGGCGDGGGGGGGGGGGGGGGGGGGGGGGGGGGEDFGGGGGGGGGGGGGGGGGGDCGGGGGGGGGGGGGGGGGGGGGGGGGGGGFGGGGGGGGGGGG>FGFGGCFGGGGGGGGGGGGGGCGGGFGGGGGFGGGGGGGGGGGGGFFGGGGGGGGGGGGGGGGGGGGGGGGGGGGGGDGGGGGGGGGGGGGGGGGFGGGGGGGGGGEGGGGGBGGGGGGFFFFGGDGEF?FGG<FAFGGGGFFGFFFFFFGFFFFFFGG
@M02352:288:000000000-CKWC8:1:1101:25319:6972 1:N:0:ATGCGCAG+CTAAGCCT
TACGGAGGGTCCAAGCGTTATCCGGAATCATTGGGTTTAAAGGGTGCGCAGGCGGTTTATTAAGTCAGTGGTGAAATCTCGGGGCTCAACTTCGAAACTGCCATTGATACTGATAAACTTGAGTTCAGTTGGAGTAGGCGGAATGTGTAGTGTAGCGGTGAAATGCTTAGATATTACACAGAACACCGATAGCGAAGGCAGCTTACTAAACTGATACTGACGCTGAGGCACGAAAGCGTGGGGAGCGAACAGGATTAGATACCCTGGTAGTCCACGCCGTAA
+
GGGGGGGGGGGGGGGGGGGGGGGGGFGGGGGGGGGCFGGGGGGGGGGGGGGGGGGFGGGGGGGGGGGGGGGGGGGGGGGGGGGGGGGGGGGGGGGGGGGGGGGGGGGGGGGGGGGGGGGGGGGGGGGGGGGGGGGGGGGGGGDGGGGGGGGGGGGGGGGGGGGGGGGGGGGGGGGGGGGGGGGGFGGGGGGGGGGGGGGGGGGGGGGGGGGGGGGGGGGGGGGGGGGGGGGGGGGFGGGGGGFFFFGGGGFFFFGG?FFBCFGGFFGFFFFFFGFFBFFFGG
@M02352:288:000000000-CKWC8:1:1101:14059:7016 1:N:0:ATGCGCAG+CTAAGCCT
TACGGAGGATCCAAGCGTTATCCGGAATCATTGGGTTTAAAGGGTCCGTAGGTGGATGATTAAGTCAGAGGTGAAATCCTGCAGCTCAACTGTAGAATTGCCTTTGATACTGGTTGTCTTGAGTTATTATGAAGTAGTTAGAATATGTAGTGTAGCGGTGAAATGCATAGATATTACATAGAATACCAATTGCGAAGGCAGATCACTAACAATATATTGACGCTGATGGACGAAAGCGTGGGTAGCGAACAGGATTAGATACCCTGGTAGTCCACGCCGTAA
+
GGDGFEEGGGGGGGGGGFGGGGFFGEGGFGGGGGGFGGGGGGGGGGGGGGGGCEGGGGGGGGGGGGGGGGGGGGGGGGGGGGFFGFGGGGGGGGGGGGGGGGGGGGGGGGGGGGGGGGGGGGGGGGGGGGGGGGGGGGGGGGGGGGGGGGGGGGGGGGGGGGGGGGGGGGGGGGGGGGGGGGGGGGGGGGGGGGDGGGGGDGGGGGGGGGFGGGGGGGGCGGGGGGGFGGGGGGGFGGGGGGFEDFGGGGFFF?GGDFFFGGGGFFGFFFFFFGFFFFFFGG
@M02352:288:000000000-CKWC8:1:1101:12727:7030 1:N:0:ATGCGCAG+CTAAGCCT
TACGGAGGGTCCGAGCGTTATCCGGAATCATTGGGTTTAAAGGGTCCGCAGGCGGTCAATTAAGTCAGAGGTGAAATCCCATCGCTCAACGATGGAACTGCCTTTGATACTGATTGACTTGAGTTATATGGAAGTAGATAGAATAAGTAGTGTAGCGGTGAAATGCATAGATATTACTTAGAATACCGATTGCGAAGGCAGTCTACTACGTATATACTGACGCTGAGGGACGAAAGCGTGGGGAGCGAACAGGATTAGATACCCTGGTAGTCCACGCCGTAA
+
GGGGGGGGEGGGGGGGGGGGGGGGGGGGFGGGGGGGGGGGGGGGGEFGEGGGEGG@FGGGGGGGGGGGCFGGGGGGGG8=FCEFGGGGGGGDFBEGGFGGGDFGGGGGGGGGFDFG<FGGGGGGGCFCGDGGFGGGGGGFFGGGFCGGGGGGGGGGGGGGGGGGGGGGGGGGGGGGGFCFGGGFEGGGGGGGGGGGGGGGGGGCGGGGGECFFFGGGGGGGCGGDGFGE5CGGGGFFGGGGGFF0BDGGGFFFFGGFFFFGGGGFFGFFFFFFGFFFFFFGG
@M02352:288:000000000-CKWC8:1:1101:21695:7031 1:N:0:ATGCGCAG+CTAAGCCT
TACGGAGGGTCCAAGCGTTATCCGGAATCATTGGGTTTAAAGGGTGCGCAGGCGGTTTATTAAGTCAGTGGTGAAATCTCGGGGCTCAACCTCGAAACTGCCATTGATACTGATAAACTTGAGTTCAGTTGGAGTAGGCGGAATGTGTAGTGTAGCGGTGAAATGCTTAGATATTACACAGAACACCGATAGCGAAGGCAGCTTACTAAACTGATACTGACGCTGAGGCACGAAAGCGTGGGGAGCGAACAGGATTAGATACCCTGGTAGTCCACGCCGTAA
+
GGGGGGGGGGG@FGGGGGGGGGGGGGGGGGGGGGGGGGGGGGGGGGGGGGFGGGG@CFGGGGGFGGGGGGGGGGGGGGGGGGGGGGFGGGGGGGGGGGGGGGGGGGGGGGFGGGGGGGGGGGGGGGGGGGGGFGGGGGGGGGGGGGGGGGGGGGGGGGGGGGGGGGGGGGGGGGGGGGGGGGGGGGGGGGDGGGGGGGGGGGGGGGGGGGGGGGGGGGGGGGGGGGGGGGGGGGGFGGGGGGFFFFGGGGFFFFGGFFFFGGGGFFGFFFFFFGFFFBFBGG
@M02352:288:000000000-CKWC8:1:1101:4416:7050 1:N:0:ATGCGCAG+CTAAGCCT
TACGGAGGGTCCAAGCGTTATCCGGATTTATTGGGTTTAAAGGGTCCGTAGGCGGGCTTATAAGTCAGAGGTGAAATCCCATCGCTCAACGATGGAACTGCCTTTGATACTGTAGGTCTTGAATATATTTGAAGTAGGTGGAATATGTAGTGTAGCGGTGAAATGCTTAGATATTACATAGAACACCAATTGCGAAGGCAGCTTACTAAGATATTACTGACGCTGATGGACGAAAGCGTGGGTAGCGAACGGGATTAGATACCCTGGTAGTCCACGCCGTAA
+
GFGGGGGGGG8FEEFGGFGGGGFFGG@GFGGGGGG@FGGFFGFGGGGGGGGGGGGGGCA,C<FGGGGGGGGGGGGGGGGGGA<?FCFGGGD=FGGGGGGGGGGGGGGGGGGGG,,FFFGGGF8F,,,,@DGGGGG<@F,,@>>FFFGGGGGGGGGGGGGGGGGGGG,@EGGGGGGGGGGGGDG:<BF7<FFFFGGGGGGGGGFCGGGFFC7:9;CF+?CEGGGGGGGGF?FDEGDEGGGGGGDFFFGGGGDEFFGGBFAFDFFG*7DFFFDF@GFBFBFFGG
@M02352:288:000000000-CKWC8:1:1101:24642:7070 1:N:0:ATGCGCAG+CTAAGCCT
TACGGAGGGTGCAAGCGTTAATCGGAATTACTGGGCGTAAAGCGCGCGTAGGCGGTTATTTAAGTCAGATGTGAAAGCCCTGGGCTCAACCTAGGAACTGCACCTGATACTGGATAACTAGAGTACAGAAGAGGGTGGTGGAATTTCCTGTGTAGCGGTGAAATGCGTAGATATAGGAAGGAACATCAGTGGCGAAGGCGGCCACCTGGTCTGATACTGACGCTGAGGTGCGAAAGCGTGGGGAGCAAACAGGATTAGATACCCTGGTAGTCCACGCCGTAA
+
GGGGDFGD>FGGGGGGGGGGGGFGGGGGGGGGGG?FGGGGGFGGEGGGGGGGGGGGGGDGGGGAGGGGGFGGGGGG,EFGF?<<FFGGGGCF@FGGGGGGGGFDGGDGFFGGCCFGGGGGFEGGGGGGCFGA<DF3FBCFGGGGCGGGGFGGFG>FGEGEGGGGFGDGGGGGGGGCFFG@CGG>F@FGGGD?EEG5EEFE5CGCGGGFCFGG6<FGGG+<F>EGGDGGGFGGDGGBFGGEGCE?9>FFGF>?((9>>F<FCGGGFFFF>*34FGF?FFFFGC
@M02352:288:000000000-CKWC8:1:1101:14386:7070 1:N:0:ATGCGCAG+CTAAGCCT
TACGGAGGGGGTTAGCGTTGTTCGGAATTACTGGGCGTAAAGCGTACGTAGGCGGATTGGAAAGTTGGGGGTGAAATCCCAGGGCTCAACCCTAGAACTGCCTCCAAAACTATCAGTCTAGAGTTCGAGAGAGGTGAGTGGAATTCCAAGTGTAGAGGTGAAATTCGTAGATATTTGGAGGAACACCAGTGGCGAAGGCGGCTCACTGGCTCGATACTGACGCTGAGGTACGAAAGTGTGGGGAGCAAACAGGATTAGATACCCTGGTAGTCCACACCGTAA
+
GFGFGCEDGGGFGCGGGFCFGFGEGDFGGFGGGFGGGFEFDGGGEFBFFGGGGGGC>FFGCAFFGGGGGGGBFGGGGGGGGGGDGFGGGG<FFGGEGGGGGGGGGGGGGGGEGGGGEF;FGDGGFGCFGGGGGG:F@FFGGGFGGGFCFGFCFGFGEGGFGGGGGGGGGFGCEGGGGGFCCGGDGGD@FFGGGGGGGGGGGGDGGGGGGG<FGGGGGGFGFGEGGGFFFGGGGGGFGFGGDGFF;EGFGGFFFBCC?FDFGCCCFFGFAF>BFC@BBFFFGG
@M02352:288:000000000-CKWC8:1:1101:23948:7101 1:N:0:ATGCGCAG+CTAAGCCT
TACGGAGGGTCCAAGCGTTATCCGGAATCATTGGGTTTAAAGGGTGCGCAGGCGGTTTATTAAGTCAGTGGTGAAATCTCGAGGCTCAACCTCGAAACTGCCATTGATACTGATAAACTTGAGTTCAGTTGGAGTAGGCGGAATGTGTAGTGTAGCGGTGAAATGCTTAGATATTACACAGAACACCGATAGCGAAGGCAGCTTACTAAACTGATACTGACGCTGAGGCACGAAAGCGTGGGGAGCGAACAGGATTAGATACCCTGGTAGTCCACGCCGTAA
+
GGGGGGGGGGGGGGGGGGGGGGGGGGGGGGGGGGGGGGGGGGGGGGGGGGGGGGGGGGGGGGGGGGGGGGGGGGGGGGGGGGGGGGGGGGGGGGGGGGGGGGGGGGGGGGGGGGGGGGGGGGGGGGGGGGGG7FGGGGGGGGGGGGGGGGGGGGGGGGGGGGGGGGGGGGGGGGGGGGGGGGGGGGGGGGGGGGGGGGGGGGGGGGGCFCGGGGGGGGGGGGGGGGGGGGGGGGGFGGGGCGFFFFGGGGFFFFFFFFFFGGGGFFGFBFDFFGFFFFFFGC
@M02352:288:000000000-CKWC8:1:1101:23297:7103 1:N:0:ATGCGCAG+CTAAGCCT
TACGGAGGGTTCAAGCGTTATCCGGAATCATTGGGTTTAAAGGGTGCGCAGGCGGTTTATTAAGTCAGTGGTGAAATCTCGGGGCTCAACCTCGAAACTGCCATTGATACTGATAAACTTGACTTCAGTTGGAGTAGGCGGAATGTGTAGTGTAGCGGTAAAATGCTTAGATATTACCCAGAACACCGATGGCGAAGGCAGCTAACTACATTCATACTGCCGCTGAGGCACGAAAGCGTGGGGACAGAACAGGATTAGTTCCCCTGGTAGCCCACGCCGTAA
+
GGGGGGGG7FFGCGGGGGGGGGGGGG@F,EGGGGGFFGGGGGGGGGGG7FGGGGG4+B,C<FGGGGGG<EGG7FGGG,95F7FGGGGGGGGGGE7A4CE5F<=CDAFF<,,B,:B?,5E<<=<=@33E3C=@8@=>FADFEG7:,7@@=9EC;<A;F:5*>F;,2,@2<:,7>,1,,,,,2C,3,@::*C**31CCG>52*3=+,?;++<*3+<9++<++0**2*/;/1*1*:C5)*//;EE@:(.*C+2)0((2*8?)*+3C*).70)*)5?7)(((.,7>
@M02352:288:000000000-CKWC8:1:1101:23282:7113 1:N:0:ATGCGCAG+CTAAGCCT
TACGGAGGGTTCAAGCGTTATCCGGAATCATTGGGTTTAAAGGGTGCGCAGGCGGTTTATTAAGTCAGTGGTGAAATCTCGGGGCTCAACCTCGAAACTGCCATTGATACTGATAAACTTGACTTCAGTTGGAGTAGGCGGAATGTGTAGTGTAGCGGTGAAATGCTTAGATATTACACAGAACACCGATAGCGAAGGCAGCTTACTAAACTGATACTGACGCTGAGGCACGAAAGCGTGGGGAGCGAACAGGATTAGATACCCTGGTAGTCCACGCCGTAA
+
GGGGGGGGGGGGGGGGGGGGGGGGGGGGGGGGGGGFGGGFGGGGGGGGGGGGGGGGGGGGGGGGGGGGFFGGGGGGGGGGGGGGGGGGGGGGGGCGGGGGGGGGGGGGGGGGGGGGGGGGGGGGGGGGGGGGGGGGGGGGGGGGFCCFCFGGGGGGGGGGGGGGGGGGGGGGGGGGGGGGGGGGGGGGGGFGGGGGGGGGEGGGGGGGGGGGGGGGGG?FGGGGGGGGGDFGGGGFGGGGGGFFB>CDEGEFFFCDDFBFFEGGFFGFFFAFFGFFFFFBGG
@M02352:288:000000000-CKWC8:1:1101:3689:7118 1:N:0:ATGCGCAG+CTAAGCCT
TACGGAGGGGGTTAGCGTTGTTCGGAATTACTGGGCGTAAAGCGTACGTAGGCGGATTGGAAAGTTGGGGGTGAAATCCCAGGGCTCAACCCTGGAACTGCCTCCAAAACTATCAGTCTAGAGTTCGAGAGAGGTGAGTGGAATTCCAAGTGTAGAGGTGAAATTCGTAGATATTTGGAGGAACACCAGTGGCGAAGGCGGCTCACTGGCTCGATACTGACGCTGAGGTACGAAAGTGTGGGGAGCAAACAGGATTAGATACCCTGGTAGTCCACACCGTAA
+
GGGGDCFGEGD@FGGGGGGGGFGGGGCFGGGGGGGGGGGGGGAFEFEGGGGGFGGG@:EF,FFGG<EE77FGGGGGGGGFGFGGGGGGGGGGGBFFGGGGGGFCE,@@FGGAAF<CGGGGGGGGFGGGAFGGGGGGFG<DGGGGGGC;,<FFG7ECFGGGGGGGFGFGGGGGGGGFCFFGGDFGFCEFGFGGGGGGGGG5CDGGGGGGGGFFG58FGGGGG5>=E<8EC<DDGF5>FGGGGGB02BGCGGFFB:GGFFAFFFGFFFCFFFFFFGFFF0@?C9
@M02352:288:000000000-CKWC8:1:1101:18069:7143 1:N:0:ATGCGCAG+CTAAGCCT
TACGGAGGGTCCAAGCGTTATCCGGAATCATTGGGTTTAAAGGGTGCGCAGGCGGTTTATTAAGTCAGTGGTGAAATCTCGAGGCTCAACCTCGAAACTGCCATTGATACTGATAAACTTGAGTTCAGTTGGAGTAGGCGGAATGTGTAGTGTAGCGGTGAAATGCTTAGATATTACACAGAACACCGATAGCGAAGGCAGCTTACTAAACTGATACTGACGCTGAGGCACGAAAGCGTGGGGAGCGAACAGGATTAGATACCCTGGTAGTCCACGCCGTAA
+
GGGGGGEGGGGGGGGFGFGGGGGGFFEGGGGFGGGG:CGGGGGGGGGGGGGGGGGF7FFGGGGGGGGGGGGFGGGGGDGFGGGGGGGGGGFGGGGGGGGGGGGGGGGGG,CFGGGGGGGGGFGGGGGGFGGGGGGGGGGGGGGGGGGGGGGGGGGGGGGGGGGGGGGGGFFGGGGGGGGGGGGGGGGGGGCEGGGGGGGGGGGGGGGGGGGGGGGGFFGGGCGGGG58=EGDEGGFGGGDGGFFFFGGGGEFFFGF?FFFGGGGFFGFFFADFGFFBBFFGG
@M02352:288:000000000-CKWC8:1:1101:12409:7145 1:N:0:ATGCGCAG+CTAAGCCT
TACGGAGGGTCCGAGCGTTATCCGGAATCATTGGGTTTAAAGGGTGCGCAGGCGGTTTATTAAGTCAGTGGTGAAATCTCGAGGCTCAACCTCGAAACTGCCATTGATACTGATAAACTTGAGTTCAGTTGGAGTAGGCGGAATGTGTAGTGTAGCGGTGAAATGCTTAGATATTACACAGAACACCGATAGCGAAGGCAGCTTACTAAACTGATACTGACGCTGAGGCACGAAAGCGTGGGGAGCGAACAGGATTAGATACCCTGGTAGTCCACGCCGTAA
+
GGGGGGGGGGFGGGGGGGGGGDGGGGGGFGAFGGGBBFGGGGDGFF7FGFGGDGGFGEGGGGGGGGGGGGGGGGGGGGAFGGGGGGGGGGGGGGEGGGGGGFFGGGGGGGGGFGGGGGGGGGGGGGDFGGGGGGGGGGGGGGGGGGGGGGGGGGGGGGGGGGGGGGFGGGGGGGFFFGGFGGGGGGGGGGGGGGGGGGGGGGCFGFGFCFGGGGGGGGGGGGGG=DGGFGGGGGGFGGGGGGFFFFGGGGFFF?FGFFFFGGGGFFGFA?>AFGFFFFFFGG
@M02352:288:000000000-CKWC8:1:1101:27349:7163 1:N:0:ATGCGCAG+CTAAGCCT
TACGGAGGGTGCAAGCGTTATCCGGAATCATTGGGTTTAAAGGGTCCGTAGGCGGGCTATTAAGTCAGAGGTGAAAGTTTGTGGCTCAACCATAAAATTGCCTTTGATACTGGTAGTCTTGAATTATTGTGAAGTGGTTAGAATATGTAGTGTAGCGGTGAAATGCTTAGAGATTACATAGAATACCGATTGCGAAGGCAGATCACTAACAATATATTGACGCTGATGGACGAAAGCGTAGGTAGCGAACAGGATTAGATACCCTGGTAGTCCACGCCGTAA
+
GGGGGGGGGGGGGGGGGGGGGGGGGGGGGGGGGGGGGGGGGGGGGGGGGGGGGGGGGGGGGGFFGGGGGGGFGGGGGGGGGGGGGGGGGGGGGGGGGGGGGGGGGGGGGGGGGGGGGGGGGGGGGGGGGGGGGGGGGGGGGGGGGGGGGGGGGGGGGGGGGGGGGGGGGGGGGGGGGGGGGGFGGGGEGGGGGGGGGGGGGGGGGGGGGGGGFGGGGGGGGGGGGGGGGGGGGGGFGGGGGGFFFFGGGGFFFFGGFFFFGGGGFFGFDF>BFG6<BFFBGG
@M02352:288:000000000-CKWC8:1:1101:13554:7166 1:N:0:ATGCGCAG+CTAAGCCT
TACGGAGGGTCCAAGCGTTATCCGGAATCATTGGGTTTAAAGGGTGCGCAGGCGGTTTATTAAGTCAGTGGTGAAATCTCGGGGCTCAACCTCGAAACTGCCATTGATACTGATAAACTTGAGTTCAGTTGGAGTAGGCGGAATGTGTAGTGTAGCGGTGAAATGCTTAGATATTACACAGAACACCGATAGCGAAGGCAGCTTACTAAACTGATACTGACGCTGAGGCACGAAAGCGTGGGGAGCGAACAGGATTAGATACCCTGGTAGTCCACGCCGTAA
+
GGGGGGGGGGGGGGGGGGGGGGGGGGGGGGGGGGGGGGGGGGGGGGGGGGGGGGGFGGGGGGGGGGGGGGGGGGGGGGGGGGGGGGGGGGGGGGDGGGGGGGGGGGGGGGGGGGGGGGGGGGGGGGGGGGGGGGGGGGGGGGGGGGGGGGGGGGGGGGGGGGGGGGGGGGGGGGGGGGGGGGGGGGGGGGGGGGGGGGGGGGGGGGGGGGGGGGGGGGGGGGGGGGGGGGGGGGDDGGGGGGFFBEGG5DEFFFGF?FB?EFGGFFGFFFFFFGFFFFFFDD
@M02352:288:000000000-CKWC8:1:1101:16401:7167 1:N:0:ATGCGCAG+CTAAGCCT
TACGGAGGGTCCAAGCGTTATCCGGAATCATTGGGTTTAAAGGGTGCGCAGGCGGTTTATTAAGTCAGTGGTGAAATCTCGGGGCTCAACCTCGAAACTGCCATTGATACTGATAAACTTGAGTTCAGTTGGAGTAGGCGGAATGTGTAGTGTAGCGGTGAAATGCTTAGATATTACACAGAACACCGATAGCGAAGGCAGCTTACTAAACTGATACTGACGCTGAGGCACGAAAGCGTGGGGAGCGAACAGGATTAGATACCCTGGTAGTCCACGCCGTAA
+
GGGGGGGGGGGGGGGGGGGGGGGGGGGGGGGGGGGGGGGGGGGGGGGGGGGGGGGFGGGGGGGGGGGGGGGGGGGGGGGGGGGGGGGGGGGGGDGGGGGGGGGGGGGGGGGGGGGGGGGGGGGGGGGGGGGGGGGGGGGGGGGGGGGGGGGGGGGGGGGGGGGGGGGGGGGGGGGGGGGGGGGGGGGGGGGGGGGGDGGGGGGGGGGGGGGGGGGGGGGGGGGGGGGGGGGGGGGFGGGGGGFFFFGGGGFFFFGGFFFFGGGGFFGFFFFAFGFFFFFFGG
@M02352:288:000000000-CKWC8:1:1101:21461:7256 1:N:0:ATGCGCAG+CTAAGCCT
TACGGAGGATCCAAGCGTTATCCGGAATCATTGGGTTTAAAGGGTCCGTAGGTGGATAATTAAGTCAGAGGTGAAAGTTTGCGGCTCAACCGTAAAATTGCCTTTGATACTGGTTATCTTGAGTTATTATGAAGTAGTTAGAATATGTAGTGTAGCGGTGAAATGCATAGATATTACATAGAATACCAATTGCGAAGGCAGATTACTAATAATCAACTGACACTGATGGACGAAAGCGTGGGGAGCGAACAGGATTAGATACCCCGGTAGTCCTAGCTGTAA
+
GGGGGGGGGGGGGGGGGGGGGGGGGFGGGGGGGGGFGGGGGGGGGGGGGGGGGGGGGGGGGGGGGGGGGGGGGGGGGGGGGGGGGGGGGGGGGGDGGGFGGGGGGGGGGGGGGGGFGGGGGGGGGGGGGGGGGGGGGGGFGGGGGGGGFGGGGGGGGGGGGGGGGGGGGGGGGGGGGGFFFGFGGGGGGGGGGGGGGGGGGFGGGGGGGGGEGGGGGGGGGGGGGGGGGGGGGGGFGGGGGGFFFFGDGGFFFFGG7F>@FGGGFFGFBDABFGFFFFF<GG
@M02352:288:000000000-CKWC8:1:1101:18186:7267 1:N:0:ATGCGCAG+CTAAGCCT
TACGGAGGGTCCAAGCGTTATCCGGAATCATTGGGTTTAAAGGGTGCGCAGGCGGTTTATTAAGTCAGTGGTGAAATCTCGAGGCTCAACCTCGAAACTGCCATTGATACTGATAAACTTGAGTTCAGTTGGAGTAGGCGGAATGTGTAGTGTAGCGGTGAAATGCTTAGATATTACACAGAACACCGATAGCGAAGGCAGCTTACTAAACTGATACTGACGCTGAGGCACGAAAGCGTGGGGAGCGAACAGGATTAGATACCCTGGTAGTCCACGCCGTAA
+
GGGGGGGEGGGGGGGGGGGGGGGFGFFGGGGGGGGFGGGGGGGGGGGGGGGGGGGFGEGGGGGGGGGGGGGGGGFFGGGGGGGGGGGGGGGGGGGGGGGGGGGGGGGGGCGGGGECFGGGGGGGGGGGGGGGGGGGGGGGGGGGGGGGGDGFFEGGEGGGGGGGGGGGGGGGGGGGGGGGGGGGGGGGGGGGGGGGGGGGGGGGGGGGCFGGGGGGGGGGGGDEGC=FGGGGDCDDGGGGGGFFFFGDED>FBBDGFFBFGGGGFFGFFFFFFGFFBBF>GD
@M02352:288:000000000-CKWC8:1:1101:4972:7271 1:N:0:ATGCGCAG+CTAAGCCT
TACGGAGGGTCCAAGCGTTATCCGGATTTATTGGGTTTAAAGGGTCCGTAGGCGGGCTTATAAGTCAGAGGTGAAATCCCATCGCTCAACGATGGAACTGCCTTTGATACTGTAGGTCTTGAATATATTTGAAGTAGGCGGAATATGTAGTGTAGCGGTGAAATGCATAGATATTACATAGAACACCAATTGCGAAGGCAGCTTACTAAGATATTATTGACGCTGATGGACGAAAGCGTGGGTAGCGAACGGGATTAGATACCCCGGTAGTCCACGCCGTAA
+
GGGGGGGEGEGGGGGGGGGGGGGGGGCFFFFDFEFFEGF<@FGGGGGEFGGGFGDGGGGFFFFFFGGGGGGGGGGGGGEGGGGGGGGGGFGGGFEFFGGGGGGFGGGGGGGGGEFFFGFGGFCFGGGGGFGAAFGGGGGGGGGGGGGFFFFGGGGGGGGGGGGFGGGGGFGGGGGGGGFEEGGFGGGGFGGGGGGECCGGGGGGGGGFGGFCFGGGGGG7<EEGGGGGGFGGEGGFGGGGGGFAFFGGGGDD1:CCDFFFFC@DFFG51584@C??B1;>GC
@M02352:288:000000000-CKWC8:1:1101:9201:7295 1:N:0:ATGCGCAG+CTAAGCCT
TACGGAGGGTCCAAGCGTTATCCGGAATCATTGGGTTTAAAGGGTGCGCAGGCGGTTTATTAAGTCAGTGGTGAAATCTCGAGGCTCAACCTCGAAACTGCCATTGATACTGATAAACTTGAGTTCAGTTGGAGTAGGCGGAATGTGTAGTGTAGCGGTGAAATGCTTAGATATTACACAGAACACCGATAGCGAAGGCAGCTTACTAAACTGATACTGACGCTGAGGCACGAAAGCGTGGGGAGCGAACAGGATTAGATACCCTGGTAGTCCACGCCGTAA
+
GGGGGGGGGGGGGGGGGGGGGGGGGGGGFGGGGGGFGGGGGGGGGGGGGGGGGGGFGGGGGGGGGGGGGGGGGGGGGGGGGGGGGGGGGGGGGGGGGGGGGGGFGGGGGGGGGGGGGGGGGFGGGGGGGGGGGGGGGGGFGGGGFGGGGGGGGGGGDGGGGGGGGGGGGGGGGGFGGGGGGGGGGGGGGGGEGGGGGGGGGGGGGGGGFGGGGGGGGGGGGCGGGGGGGGGGGGGFFGDCEGFFFEGGGGFF?BGG?FFFGGFGFFGFFFFFFGFFFFFFGG
@M02352:288:000000000-CKWC8:1:1101:16611:7309 1:N:0:ATGCGCAG+CTAAGCCT
TACGGAGGGTCCGAGCGTTATCCGGAATCATTGGGTTTAAAGGGTCCGCAGGCGGTCAATTAAGTCAGAGGTGAAATCCCATAGCTTAACTATGGAACTGCCTTTGATACTGGTTGACTTGAGTCATATGGAAGTAGATAGAATGTGTAGTGTAGCGGTGAAATGCATAGATATTACACAGAATACCGATTGCGAAGGCAGTCTACTACGTATGTACTGACGCTCATGGACGAAAGCGTGGGGAGCGAACAGGATTAGATACCCTGGTAGTCCACGCCGTAA
+
GGGGGGGGGGGGGGGGGGGGGGGGGGGGGGGGGGGGGGGGGGGGGGGGGGGGGGGGGGGGGGGGGGGGGGGGGGGGGGGGGGGGGGGGGGGGGGGFGGGGGGGGGGGGGEGGGGGGGGGGGGCFGGGGGGGGGGGGGGGGGGGGGGGGGGGGGGFGEGGGGGGGGGGGGGGGGGGGGGGGGGGGGGGGGGGGGGGGGGGGGGGGGGGGGGGGGGGGGGGGGGGGGGFGGGGGGGGFGGGGGGFBBFGGGGFFFFGGFFFFGGGGFFGFFBA>FGFFBFD0C>
@M02352:288:000000000-CKWC8:1:1101:6220:7333 1:N:0:ATGCGCAG+CTAAGCCT
TACGGAGGGTCCAAGCGTTATCCGGAATCATTGGGTTTAAAGGGTGCGCAGGCGGTTTATTAAGTCAGTGGTGAAATCTCGGGGCTCAACCTCGAAACTGCCATTGATACTGATAAACTTGAGTTCAGTTGGAGTAGGCGGAATGTGTAGTGTAGCGGTGAAATGCTTAGATATTACACAGAACACCGATAGCGAAGGCAGCTTACTAAACTGATACTGACGCTGAGGCACGAAAGCGTGGGGAGCGAACAGGATTAGATACCCTGGTAGTCCACGCCGTAA
+
GFGGEEFGGCCGCFGGGGGGGGGGGEFGGGGDFGG@,@FDEGFGCFGGGGGEGGG@>FFGGGCFGG?F?,FFDGGGG<FGGGGEGEGGGFGGGGG8@FEFCFB<FF<@<FGGGGFCE<DFD9FGGA9FDFFGGGGGGGGGEFCDG3@@CFGGGGGFGGGGGGFGECFCFGGGGGG@EFCF,FFGDGGG7F@EFEC8EC>>EEGGFFCECECFG<E@EGGGGC*?CDF=FEDGGGD:4E<CCEEF>@GGGGBFB0>F<?2=?G67?@F?A=.6*:=07?E>GG
@M02352:288:000000000-CKWC8:1:1101:7521:7342 1:N:0:ATGCGCAG+CTAAGCCT
TACGGAGGGTGCGAGCGTTAATCGGAATTACTGGGCGTAAAGCGCATGCAGGTGGTTCATTAAGTCAGATGTGAAAGCCCGGGGCTCAACCTCGGAACTGCATTTGAAACTGGTGAACTAGAGTGCTGTAGAGGGGGGTAGAATTTCAGGTGTAGCGGTGAAATGCGTAGAGATCTGAAGGAATACCAGTGGCGAAGGCGGCCCCCTGGACAGACACTGACACTCAGATGCGAAAGCGTGGGGAGCAAACAGGATTAGATACCCTGGTAGTCCACGCCGTAA
+
GGGGGGGGGGGGGGGGGGGGGGGGGGGGGGGGGGGGGGGGGGGGGGGGGGGGGGGGGGGGGGGGGGGGGGGGGGGGGGGGGGGGGGGGGGGGGGGGFFGGGGGGGGGGGGGGGGGGGGGGGGGGGGGGGGGGGGGGGGGGGGGGGGGGGGGGGGGGGGGGGGGGGGGGGGGGGGGGGGGGGGGGGGGGGGGGGGGGGGGGGGGGGGGGGFFGGGGGGGGGGGGGGGGGGGGGGGGEGGGGGGF?FFGFGGFFFFGGBFFFFGGGFFGFFFAFFGFFFFFFGD
@M02352:288:000000000-CKWC8:1:1101:19168:7366 1:N:0:ATGCGCAG+CTAAGCCT
TACGGAGGGTCCAAGCGTTATCCGGAATCATTGGGTTTAAAGGGTGCGCAGGCGGTTTATTAAGTCAGTGGTGAAATCTCGGGGCTCAACTTCGAAACTGCCATTGATACTGATAAACTTGAGTTCAGTTGGAGTAGGCGGAATGTGTAGTGTAGCGGTGAAATGCTTAGATATTACACAGAACACCGATAGCGAAGGCAGCTTACTAAACTGATACTGACGCTGAGGCACGAAAGCGTGGGGAGCGAACAGGATTAGATACCCTGGTAGTCCACGCCGTAA
+
GGGGGGGGGGGGGGGGGGGGGGGGGGGGGGGGGGGGGGGGGGGGGGGGGGGGGGGFGGGGGGGGGGGGGGGGGGGGGGGGGGEGGGGGGGGGGGGGGGGGGGGGGGGGGGGGGGGGGGGGGGGGGGGGGGGGGGGGGGGEGGGGGGGGGGGGGGGGGGGGGGGGGGGGGGGGGGGGGGGGGGGGGGGGGGGGGGGGGGGGGGGGGGGGGGGGGGGGGGGGGGGGGGGGGGGGGGGFGGGGGGFB9FGGGGFFFFGGFFFFFFGGFFGFFFFFFGFFFFFFGG
@M02352:288:000000000-CKWC8:1:1101:16780:7384 1:N:0:ATGCGCAG+CTAAGCCT
TACGGAGGATCCAAGCGTTATCCGGAATCATTGGGTTTAAAGGGTCCGTAGGTTGATAATTAAGTCAGAGGTGAAATCCTGCAGCTCAACTGTAGAATTGCCTTTGATACTGGTTATCTTGAGTCATTATGAAGTAGTTAGAATATGTAGTGTAGCGGTGAAATGCATAGATATTACATAGAATACCAATTGCGAAGGCAGATTACTAATAATGTACTGACACTGATGGACGAAAGCGTGGGGAGCGAACAGGATTAGATACCCTGGTAGTCCACGCCGTAA
+
GGGGGGGGGGGGGGGGGGGGGGGGGGFGFGGGGGGGGGGGGGGGGGGG<FGGGGGGGGGGGGGGGGGGFGGGGGGGGFGFGGFGGGGGGGFGFFGGFGGGGGGGFGGGGGGGGGGGGGGGGGEGDGGGGGGGGGGFFFGGGGDGGGEGGFGGGFGGGGGGGGGGGGGGGGEFFGGCFGGGGGDFGGGGGGGGGGGGEGGGDFGGFGFGGGGFGFGGFGGCC,<CFFFFGGGDGGGFGDGGGEFDFFGGDGFFF:GGFFBFCFGC4@CF<6<<FGF:3:B>DC
@M02352:288:000000000-CKWC8:1:1101:5443:7386 1:N:0:ATGCGCAG+CTAAGCCT
TACGGAGGGTCCAAGCGTTATCCGGAATCATTGGGTTTAAAGGGTGCGCAGGCGGTTTATTAAGTCAGTGGTGAAATCTCGAGGCTCAACCTCGAAACTGCCATTGATACTGATAAACTTGAGTTCAGTTGGAGTAGGCGGAATGTGTAGTGTAGCGGTGAAATGCTTAGATATTACACAGAACACCGATAGCGAAGGCAGCTTACTAAACTGATACTGACGCTGAGGCACGAAAGCGTGGGGAGCGAACAGGATTAGATACCCTGGTAGTCCACGCCGTAA
+
GGGGGGGGGGGGGGGGGGGGGGGGGGGGGGGGGGGGGGGGGGGGGGGGGGGGGGGGGGGGGGGGGGGGGGGGGGGGGGGGGGGGGGGGGGGGGGGGGGGGGGGGGGGGGGGGGGGGGGGGGGGGGGGGGGGGGGGGGGGGGGGGGGGGGGGGGGGGGGGGGGGGGGGGGGGGGGGGGGGGGGGGGGGGGGGGGGGGGGGGGGGGGGGGGGGGGGGGGGGGGGGGGGGGGGGGGGGFGGGGGGFFF>GGGGFFFFGGFFFFGGGG@FGFFFFFFGFF>BE>GD
@M02352:288:000000000-CKWC8:1:1101:20445:7417 1:N:0:ATGCGCAG+CTAAGCCT
TACGGAGGGTCCAAGCGTTATCCGGATTTATTGGGTTTAAAGGGTCCGTAGGCGGGCTTATAAGTCAGAGGTGAAATCCCATCGCTCAACGATGGAACTGCCTTTGATACTGTAGGTCTTGAATATATTTGAAGTAGGCGGAATATGTAGTGTAGCGGTGAAATGCATAGATATTACATAGAACACCAATTGCGAAGGCAGCTTACTAAACTGATACTGACGCTGAGGCACGAAAGCGTGGGGAGCGAATAGGATTAGATACCCTGGTAGTCCACGCCGTAA
+
GGGGGGGGGGGGGGGGGGGGGGGGGGGGGGGGGGGFGGGGGGGGGGGGGGGGGGGGGGGGGGGGGGGGGGGGGGGGGGGGGGGGGGGGGGGGGGGGGGGGGGGGGGGGGGGGGFGGGGGGGGGGGGGGGGGGGGGGGGGGGGGGGGGGGGGGGGGGGGGGGGGGGGGGGGGGGGFGGGGGFGGGGGGGGGGGGGGGDEGGGGGGGGGGGGGGGGGGGGGGGGGGGGGFGGGGGGGBGGGGGGDFFFGGGCFFFFGGFFFFGFGGFFGFFFFFFGFFFFF>GG
@M02352:288:000000000-CKWC8:1:1101:18402:7484 1:N:0:ATGCGCAG+CTAAGCCT
TACGGAGGGTTCAAGCGTTATCCGGAATCATTGGGTTTAAAGGGTGCGCAGGCGGTTTATTAAGTCAGTGGTGAAATCTCGGGGCTCAACCTCGAAACTGCCACTGATACTGATAAACTTGAGTTCAGTTGGAGTAGGCGGAATGTTTAGTGTAGCGGTGAAATGCTTAGATATTACACAGAACACCGATAGCGAAGGCAGCTTACTAAACTGATACTGACGCTGAGGCACGAAAGCGTGGGGAGCGAACAGGATTAGATACCCTGGTAGTCCACGCCGTAA
+
GGGGFGGD7FGGFGGGGGCCFGGEGD@EGFF,CF8BBFFGCE9@FEDGGGGDGGEGG@<FEG?BE<?9AFGFC,?CF<FFEG7C:CFGGFAFG7+D7FFAFGF,B=FFGGGGFC=<BFFDF,BFF9<FFFGGG@FGG<FCEDECB=,@@FDFGGFD**>FF9CFGFA@FGGGGGG9FCG97>CFDGG8EEGEGCC*85B6>CFDCFF7:CFEGGCFC79C8CDC85/85*///17BF*C**8;?05)9*55<(4C:79AFGGC66FC@<7<AFCF0;0)7D<
@M02352:288:000000000-CKWC8:1:1101:6564:7485 1:N:0:ATGCGCAG+CTAAGCCT
TACGGAGGGTCCAAGCGTTATCCGGAATCATTGGGTTTAAAGGGTGCGTAGGTGGACTAGTAAGTCAGAGGTGAAATCCCGTCGCTTAACGACGGAACTGCCTTTGATACTGCTTGTCTTGAATCAGGTTGAGGTATGCGGAATGTGGCATGTAGCGGTGAAATGCGTAGATATGCCATAGAACACCGATAGCGAAGGCAGCTTACTAGGTTTGAATTGACGCTGATGGACGAAAGCGTGGGTAGCGAACAGGATTAGATACCCTGGTAGTCCACGCCGTAA
+
GGGGGGGGGGGGGGGGGGGGGGGGGGGGGGGGGGGEGGGGGGGGGGEGGGGGGGGGGGFGGGGGGGGGGGGGGGGGGGGGGGGGGGGGGGGGGGGGGGGGGGGGGGGGGGGGGGGGGGGGGGGGGAFGFGGGGGGGGGGGGGGGGGGGGFGGGGCGGDEGGGGGGGGGGGGGGGGGGGG?FGGGGGGGGGGDFGGGGGGGGGGGGGGCGGFGGGG?EGFGGGGGGGGGGGGGDGGFGGGGGGFFBFGGGDFFFFGGFFAFGGFGFFGFFFFFFGF:96@BC>
@M02352:288:000000000-CKWC8:1:1101:6141:7487 1:N:0:ATGCGCAG+CTAAGCCT
TACGGAGGGTCCGAGCGTTAATCGGAATTACTGGGCGTAAAGCGCACGCAGGCGGATTGTTAAGCTAGATGTGAAAGCCCTGGGCTCAACCTGGGAATTGCATTTAGAACTGGCAGGCTAGAGTTTTGGAGAGGGGAGTGGAATTCCAGGTGTAGGGGTGAAATGCGTAGTTATATGGAGGAACATCAGTGGGGAAGGCGACTACCTGGTCCGTACCGGACGCTCATGTGCGAAAGTTTGGGTAGCGAACAGGATTAGATACCCTGGTAGTCACCAACGTAA
+
GGGGGGGG7F@FGFGGGGGG7CFFGG:FGGCGGGG<FGGGGGAF@6FF:FFGGGG+4BFGCGGGDFGGF9FFFGGGF8,:?BFFGGGGGGGG<<<=,:>>F=FGDFBG,>3C,:3BC+D,8,@3,,@F<35CF*3**11>*>,?:,7,@,?3?1>,<FECGG9,2+4*2**,25+2?+?E7F,+82:CFGG?*2;*;*/:*/C*@?+<*0*+21;*2*/*1/78//<+0+**:E5)0+*<>E>4,)19*1)81.9*)9)/0<F*6@<9)*../:*,,,5,9>
@M02352:288:000000000-CKWC8:1:1101:18320:7489 1:N:0:ATGCGCAG+CTAAGCCT
TACGAGGGGTGCAAGCGTTACTCGGAATTACTGGGCGTAAAGCGTGCGTAGGTGGTTTGTTAAGCAAGATGTGAAAGCCCCGGGCTCAACCTGGGAACTGCATTTTGAACTGGCAAACTAGAGTACTGTAGAGGGTGGTGGAATTTCCAGTGTAGCGGTGAAATGCGTAGAGATTGGAAGGAACATCAGTGGCGAAGGCGGCCACCTGGACAGATACTGACGCTGAGGAACGAAAGCGTGGGGAGCGAACAGGATTAGATACCCTGGTAGTCCACGCCGTAA
+
GGGGFFGGGGGGGGGGGGGG,CFGGGGGGGGGGGGGECFEGFGGGGGGEGGGGGGGGGEGGGGGGGFGGGGGGGGGGGGGEDGGGGGGGGGGGGGGGGGGFGGGGGGGG<FGGGGGGGGFGGGGGGGGGGGGGGGGGEGGGFGGGGFGGFGFGGGGGGGGGF?FGGGGEGGGGGFGFGFGGGGFCCGGGGGGGGGGEGGGGGGGGGGGGGGGGGGFGGGGGGG=GDCFGGGGGCCDGGDEDGFFFFGGGGEFFFGGFFAFG?CFFF3?AFAB=CFFBFF>GG
@M02352:288:000000000-CKWC8:1:1101:17400:7511 1:N:0:ATGCGCAG+CTAAGCCT
TACGGAGGGTGCAAGCGTTATCCGGAATCATTGGGTTTAAAGGGTCCGTAGGCGGGCATATAAGTCAGTGGTGAAATGCTGTGGCTCAACCATAGCACTGCCATTGATACTGTATGTCTTGAATTATTGTGAAGTGGTTAGAATATGTAGTGTAGCGGTGAAATGCTTAGATATTACATAGAATACCGATTGCGAAGGCAGATCACTAACAATATATTGACGCTGATGGACGAAAGCGTAGGTAGCGAACAGGATTAGATACCCTGGTAGTCCACGCCGTAA
+
GGGGGGGGGGGGGGGGGGGGGGGGGGGGGGGGGGGGGGGGGGGGGGGGGGGGGGGGGGGDGGGGGGGGGGGGGGGGGGGGGGGGGGGGGGGGGGGGGGGGGGGGGGGGGGGGGGGGGGGGFG8FGGGGGGGGGGGGGGGGGGGGGGGGGGGGGGGGGGGGGGGGGGGGGGGGGGGGGGGGFGGGGGGGGGGGGGGGGGGGGGGGGGGGGGGGGGGGGGDGGGGGGGFGFGGGGEGEGGGGGGFFFFGGDGDF:<GG?FFFGGGGFFFFFFFFFGFFBFFFGD
@M02352:288:000000000-CKWC8:1:1101:27685:7511 1:N:0:ATTCGCAG+CTAAGCCT
TACGGAGGATCCAAGCGTTATCCGGAATCATTGGGTTTAAAGGGTCCGCAGGCGGTTGTTTAAGTCAGAGGTGAAAGTTTGCAGCTCAACTGTAAAATGGCCTTTGATACTGAATAACTTGAGTTATAATGAAGTGGCTAGATTATTTAGTGTAGCGGTGAAAGGCATAGATATTACATAGAATACCGATTGCGAAGGCAGATCACTAATTATATCCTGACGCGGAGGGCCGAAACCGGGGGGACCGAACAGGATTAAATACCCTGGTAGTCAACGCCGTAA
+
GGGGGGGGGG8FCGGGGGGGGGGGGG:F9FGGGGGGGGGGGGGGG8FG+CFGGGG84+8CCFFGGGGGEFFG@FGG9FE9F9,EFGGGGG9<99,<5<,,B<FGABF9F<,C,,59E=F?B,,<AFG9F<?F<,:7C+,33C,3,,,9,CD,9,,,@+58@F,,8>,8,,,7,35@;CC,3ECGFG@8:F7*21BCE:E88*>8,?,,,,;+?B+5+25<<8*/35C***/)1?5)0*):CG>1())9*).811C7,*)10CG69@59)*..*:=211)-DG
@M02352:288:000000000-CKWC8:1:1101:11904:7527 1:N:0:ATGCGCAG+CTAAGCCT
TACGAGGGGTGCAAGCGTTAATCGGAATTACTGGGCGTAAAGCGTGCGTAGGTGGTTTGTTAAGCAAGATGTGAAAGCCCCGGGCTCAACCTGGGAACTGCATTTTGAACTGGCAAACTAGAGTATTGTAGAGGGTAGTGGAATTTCCAGTGTAGCGGTGAAATGCGTAGAGATTGGAAGGAACATCAGTGGCGAAGGCGGCTACCTGGACAAATACTGACGCTGAGGTACGAAAGCGTGGGGAGCGAACAGGATTAGATACCCTGGTAGTCCACGCCGTAA
+
GGGGCFGGGGGGGGGGGGGGCFGGGGGGGGGGGGGGGGGGGGGGGGGGCGGGFGGFGGGGGGGGGGGGGGGGGGGGGGGGGGGGGGGGGGGGGGGCGGGGGGGGGGGGGGGGGGGGCGGGGGFGGGEGGFGGGGGGFEGGGGEGGGGGGGGFGGGGGGGGGGGGGGGEGGCF9DFFFFGGGGGGFFGGFFGGGGGGGEGGEGEEGGGGGGGGGGGGGGGGGGC5C3EFFGGGGGGFGCGGGGE:9BGGGGDFBBGGFFBFGGGGFFGFFFBAFFFBFFEFGG
@M02352:288:000000000-CKWC8:1:1101:10667:7581 1:N:0:ATGCGCAG+CTAAGCCT
TACGAGGGGTGCAAGCGTTAATCGGAATTACTGGGCGTAAAGCGTTCGTAGGCGGTCTATTAAGCAAGATGTGAAAGCCCAGGGCTCAACCTTGGAACTGCATTTTGAACTGGTAGACTAGAGTACTGTAGAGGGTGGTGGAATTTCCAGTGTAGCGGTGAAATGCGTAGAGATTGGAAGGAACATCAGTGGCGAAGGCGGCCACCTGGACAGATACTGACGCTGAGGAACGAAAGCGTGGGGAGCGAACAGGATTAGATACCCTGGTAGTCCACGCCGTAA
+
GGGGFGGGGGGGGGGGGGGGDGGGGGGGGGGGGGGGGGGGGGGGGGGGGGGGGGGGGGGGGGGGGFGGGGGGGGGGGGGGGGGGGGGGGGGGGGGGGGGGGGGGGGGGGGGGGGGGGGGGGGGGGGGGGGGGGGGGGGGGGGGGGGGGGGGGGGGGGGGGGGGGGGGGGGGGGGGGGGGGGGGGGGGGGGGGGGGGGGGGGGGGGGGGGGGGGGGGGGGGGGGGGGGGGGGGGGGFGGGGGGFFFEGGCDDFBFFFFFFFGG@FF:FFFFFFFGFFF?FFGG
@M02352:288:000000000-CKWC8:1:1101:9953:7584 1:N:0:ATGCGCAG+CTAAGCCT
TACGGAGGGTGCAAGCGTTATCCGGAATCATTGGGTTTAAAGGGTCCGTAGGCGGGTCATTAAGTCAGAGGTGAAATCCCACAGCTTAACTGTGGAACTGCCTTAGATACTGGTGATCTTGAGTTTTAGTGAAGTAGATAGAATATGTAGTGTAGCGGTGAAATGCTTAGATATTACATAGAATACCGATTGCGAAGGCAGTCTACTAACTAACAACTGACGCTAATGGACGAAAGCGTGGGGAGCGAACGGGATTAGATACCCCGGTAGTCCACGCCGTAA
+
GGGGGGGGGGGGGGGGGGGGGGGGGGGGGGGGGGGGGGGGGGGGGGGGGGGGGGGGGGGGGGGGGGGGGGGGGGGGGGGGGGGGGGGGGGGGGGGGGGGGGGGGGGGGGGGGGGGGGGGGGGGGGGGGGGGGFGGGGGGGGGGGGGGGGGGGGGGGGGGGGGGGGGGGGGGGGGGGGGGGGGGGGGGG*FEGGGGGGGGGGGGGGGGGGGGGGGGGGGGGGGGGGGGGGGGGGGGFGGGGGGFF>DGGGGFFF:GF?FFFGGFGFFDE>EFFFGFFFFFFDC
@M02352:288:000000000-CKWC8:1:1101:4950:7591 1:N:0:ATGCGCAG+CTAAGCCT
TACGGAGGGTCCAAGCGTTATCCGGAATCATTGGGTTTAAAGGGTGCGCAGGCGGTTTATTAAGTCAGTGGTGAAATCTCGGGGCTCAACCTCGAAACTGCCATTGATACTGATAAACTTGAGTTCAGTTGGAGTAGGCGGAATGTGTAGTGTAGCGGTGAAATGCTTAGATATTACACAGAACACCGATAGCGAAGGCAGCTTACTAAACTGATACTGACGCTGAGGCACGAAAGCGTGGGGAGCGAACAGGATTAGATACCCTGGTAGTCCACGCCGTAA
+
GGGGGGFGGGGGGGGGGGGGGFGGEGGGGGGGGGGCFGGGGGGGGGGGGGGGGGGGGGGGGGGGGGGGGGGGGGGGGGFGGGGGGGGGGGGGGCCEGGGGGBFGGGGGGGGGGGGGGGGGGGGGGGGGGFGGGGGGGFGDGGGGEGGGGGGGGGGGGGGGGGGGGGFFEFFFFGGGGGGGGGGGFGG8FGCEGEDEEGGGGGGGGGGGGGGGFGFGGGFGGGGGEGGGGGGGGGGFGGGGEGFFFFG3:55:60DF?F>79?FF*<F6)9<AFFFB>089GG
@M02352:288:000000000-CKWC8:1:1101:23899:7625 1:N:0:ATGCGCAG+CTAAGCCT
TACGGAGGGTTCAAGCGTTATCCGGAATCATTGGGTTTAAAGGGTGCGCAGGCGGTTTATTAAGTCAGTGGTGAAATCTCGAGGCTCAACCTCGAAACTGCCATTGATACTGATAAACTTGAGTTCAGTTGGAGTAGGCGGAATGTGTAGTGTAGCGGTGAAATGCTTAGATATTACACAGAACACCGATAGCGAAGGCAGCTTACTAAACTGATACTGACGCTGAGGCACGAAAGCGTGGGGAGCGAACAGGATTAGATACCCTGGTAGTCCACGCCGTAA
+
GGGGGEFGGEFGGGGGGGGGGGGGGGGGGGGGGGGGGGGGGGGGGGGFGGGGGGGGGGGGGGGGGGCGGGGGGGGGGGGGGGGGGCGGGGGGGGGFGGGGGGGGGFGGGGGGFGFFFGGGGGGGGGDGGGGF@FGGGFGGGGGGGGAFCEGGG,BEGGEE:FGFCFGGFGFGCGGDGCFGGGGGGGGGGGCEGGDCCCGGGGGGGGG9EGGGDFGGGGGFGGGGGGGGGGGGGGGFGDDGGGFF6BGGGGFFF0<D?FAFGGGGFFGFBFB>FGFFFFFFGC
@M02352:288:000000000-CKWC8:1:1101:17662:7670 1:N:0:ATGCGCAG+CTAAGCCT
TACGGAGGGTCCAAGCGTTATCCGGAATCATTGGGTTTAAAGGGTGCGCAGGCGGTTTATTAAGTCAGTGGTGAAATCTCGAGGCTCAACCTCGAAACTGCCATTGATACTGATAGACTTGAGTTCAGTTGGAGTAGGCGGAATGTGTAGTGTAGCGGTGAAATGCTTAGATATTACACAGAACACCGATAGCGAAGGCAGCTTACTAAACTGATACTGACGCTGAGGCACGAAAGCGTGGGGAGCGAACAGGATTAGATACCCTGGTAGTCCACGCCGTAA
+
GFGGGGGGGFGGGFGGGGGGGGGGGGGGGGGGGGGCCGGGGGGGGGGGGGGGGGGGGGGGGGGGGGGGGGGGGGGGGFGGGGGGGGFGGGFFGGGGGGGGGGGGFGDFGFGGFGGGGGGGGGGGGGGGGGGGGGGGGGGGGGGGGGGGFGGGGGGGDGGGGGGGFGGGGEFGGGGGGGGGGGGGGGGGGGGDGEGGEGGGGGGGGGGG?FGGGGGGGGGGGGGGGGGGFGGGGGGFGGGGGGF?FFDGEGFF<?GGFFFFGGFGFFGFFFFFFGF?9F@BGG
@M02352:288:000000000-CKWC8:1:1101:14628:7674 1:N:0:ATGCGCAG+CTAAGCCT
TACGGAGGGTTCAAGCGTTATCCGGAATCATTGGGTTTAAAGGGTGCGCAGGCGGTTTATTAAGTCAGTGGTGAAATCTCGGGGCTCAACCTCGAAACTGCCATTGATACTGATAAACTTGAGTTCAGTTGGAGTAGGCGGAATGTGTAGTGTAGCGGTGAAATGCTTAGATATTACACAGAACACCGATAGCGAAGGCAGCTTACTAAACTGATACTGACGCTGAGGCACGAAAGCGTGGGGAGCGAACAGGATTAGATACCCTGGTAGTCCACGCCGTAA
+
FGGGGGGGGGGGGGGGGGGGGGGGGFGGGGGGGGGGGGGGGGGGGGGGGGGGGGGGGGGGGGGGGGGGGGGGGGGGGGGGGGGGGGGGGGGGGGGGGGGGGGGGGGGGGGGGGGGGGGGGGGGGGGGGGGGGGGGGGGGGGGGGGGGGGGGGGGGGGGGGGGGGGGGGGGGGGGGGGGGGGGGGGGGGGGGGGGGGGGGGGGGGGGGGGGGGGGGGGGGGGGGGGGGGGGGGGGG>FGDGGEF?;EGGGGFFFFGGBF9FGGGGFFGFFFFFFGFFFFFFGC
@M02352:288:000000000-CKWC8:1:1101:8943:7676 1:N:0:ATGCGCAG+CTAAGCCT
TACGGAGGGTCCAAGCGTTATCCGGAATCATTGGGTTTAAAGGGTGCGCAGGCGGTTTATTAAGTCAGTGGTGAAATCTCGGGGCTCAACCTCGAAACTGCCATTGATACTGATAAACTTGAGTTCAGTTGGAGTAGGCGGAATGTGTAGTGTAGCGGTGAAATGCTTAGATATTACACAGAACACCGATAGCGAAGGCAGCTTACTAAACTGATACTGACGCTGAGGCACGAAAGCGTGGGGAGCGAACAGGATTAGATACCCTGGTAGTCCACGCCGTAA
+
GGGGGEGGGGGGGGGGGGGGGGGGGGGGGGGGGGGGGGGGGGGGGGGGGGGGGGGGGGGGGGGGGGGGGGGGGGGGGGGGGGGGGGGGGGGGGGGGGGGGGGGGGGGGGGGGGGGGGGGGGFGGGGGGGGGGGGGGGGGGGGGGGGGGGGGGGGGGGGGGGGFGGGGGGGGGGGGGGGGGGGGGGGGGGGGGGGGGGGGGGGGGGGGGEGGGGGGGGGGGGGGGGGGGGGGGGGGFGGGGGGFBBFGGGGFFF6FGFFFFGGGGFFGFFFFFFGFBFFFFGD
@M02352:288:000000000-CKWC8:1:1101:21842:7732 1:N:0:ATGCGCAG+CTAAGCCT
TACGGAGGGTCCAAGCGTTATCCGGAATCATTGGGTTTAAAGGGTCCGCAGGCGGTCAATTAAGTCAGAGGTGAAATCCCATCGCTCAACGATGGAACTGCCTTTGATACTGGTTGACTTGAGTTATACGGAAGTAGATAGAATAAGTAGTGTAGCGGTGAAATGCATAGATATTACTTAGAATACCGATTGCGAAGGCAGTCTACTACGTATATACTGACGCTCATGGGCGAAAGCGTGGGGAGCGAACAGGATTAGATACCCTGGTAGTCCACGCCGTAA
+
GGGGGEGGGGGGGGGGGGGGGGGGGGDGGGGGGGGBFGGGGGGGGG<FGGGGGGGGECFGGGGGGGGGGGGGGGGGGGGGFFEGGGGGGGGBDFGGG?FGGGGGFGGGGGGGGGGGGGGGGGGGGGGGGGGG>FFGGGGGGGGFFBCCFFGGGGGGGGGGGGGGGGGGGGGGGGGGGGGGGGGGGGGGGGGGGGGGGGGGGGGGGGGGGGFFGGGGGGDFGGGGGGGGGFGGGGGFGGGGGGFB>FGGGGFFFFGGFFFFGGGGFFGFFFBFFGFFBFF9GD
@M02352:288:000000000-CKWC8:1:1101:19339:7735 1:N:0:ATGCGCAG+CTAAGCCT
TACGGAGGGTCCAAGCGTTATCCGGAATCATTGGGTTTAAAGGGTGCGCAGGCGGTTTATTAAGTCAGTGGTGAAATCTCGAGGCTCAACCTCGAAACTGCCATTGATACTGATAAACTTGAGTTCAGTTGGAGTAGGCGGAATGTGTAGTGTAGCGGTGAAATGCTTAGATATTACACAGAACACCGATAGCGAAGGCAGCTTACTAAACTGATACTGACGCTGAGGCACGAAAGCGTGGGGAGCGAACAGGATTAGATACCCTGGTAGTCCACGCCGTAA
+
GGGGGFGGGGGGGGGGGGGGGGGGGGGGGGGGGGGFGGGGGGGGGGGGGGGGGGGFGGGGGGGGGGGGGGGGGGGGGGGGGGGGGGGGGGGGGGGGGGGGGGGGGGGGGGGGGFFGGGGGGGGGGGGGGGGGGGGGGGGGGGGGGGGGGGGGGGGGEGGGGGGGGGGGGGGGGGGGGGGGGGGGGGGGGGGGGGGGGGGGGGGGGGGGGGGGGGGGGGGGGGGGGGGGGGGGGGGFGGGGGGFFFFGGGGFFFFGGFFFFGGGGFFGFFFFFFGF<FFFFGD
@M02352:288:000000000-CKWC8:1:1101:4752:7747 1:N:0:ATGCGCAG+CTAAGCCT
TACGGAGGGTCCAAGCGTTATCCGGAATCATTGGGTTTAAAGGGTGCGCAGGCGGTTTATTAAGTCAGTGGTGAAATCTCGGGGCTCAACCTCGAAACTGCCATTGATACTGATAAACTTGAGTTCAGTTGGAGTAGGCGGAATGTGTAGTGTAGCGGTGAAATGCTTAGATATTACACAGAACACCGATAGCGAAGGCAGCTTACTAAACTGATACTGACGCTGAGGCACGAAAGCGTGGGGAGCGAACAGGATTAGATACCCTGGTAGTCCACGCCGTAA
+
GFGFGEEGGFGGGFGGGGGGGGGEGCCG9FGFGFGEFGF<@FGGGGCFGGGGGGGGGGGGGGGGGGGGGGGECFGGGGGGGGGGGCGGGGFGGGGGGGGGGGGGGGGGGGGGGGGFGGGGGGGGGGGGGGGGGGGGGGGGGDEGGGGGGGGGGGGGGGGGGGGGGGGGGGGGGGGGGGGGFGGGGGGGGGGCFEEGGGGGGGGGGGGGCCGGFFGGGGGGFGGGGGGFGGGGGGGFGGGDGGFF>BDGGGFF?:CFFFFFGGFCFFGFAFB<BFFFFFFFGD
@M02352:288:000000000-CKWC8:1:1101:3239:7772 1:N:0:ATGCGCAG+CTAAGCCT
TACGGAGGGTTCAAGCGTTATCCGGAATCATTGGGTTTAAAGGGTGCGCAGGCGGTTTATTAAGTCAGTGGTGAAATCTCGGGGCTCAACCTCGAAACTGCCATTGATACTGATAAACTTGAGTTCAGTTGGAGTAGGCGGAATGTGTAGTGTAGCGGTGAAATGCTTAGATATTACACAGAACACCGATAGCGAAGGCAGCTTACTAAACTGATACTGACGCTGAGGCACGAAAGCGTGGGGAGCGAACAGGATTAGATACCCTGGTAGTCCACGCCGTAA
+
GFFGGGGGGGFFFFGFGCFG@CFCGGGGGGFFFGGFFF8CFDGCFGGGGDGGGGGGGGGGCF9<FGGFFGG9FFGGFGEFDDFGGEGGGGGGGGCAFCGEFDFGFFCGGAFFGGGGDGGGGF>FGGFGGGFFFFFGGECE@FCGF>DCFFGGGGF@*FFGFFGGGGGEGFGGGC;CCCFFCGCGF<<B:C:8+=EG5CEFGGGGGFGGGG4CCFGGGG7EF5=;EDGGGGGCED5@FGDEGD><B3D3C7>?64D737-9CF<D?FF@4@><FG@B>6D>DD
@M02352:288:000000000-CKWC8:1:1101:11852:7775 1:N:0:ATGCGCAG+CTAAGCCT
TACGTATGTCTCGAGCGTTACCCGGAATCACTGGGTGTAAAGGGTTCGTAGGCGGTTTAATAAGTTGGACATGAAAGACCGGAGCTCAACTCCGTGTTTGTATTCAAAACTGTTAGACTAGAATTAGGGAGAGGTAAGCGGAATTCTAAGTGTAGGGGTGCAATCCGTAGATACTTAGAGGAACACCAAAAGCGAAGGCAGCTTACTGGAACTATATTGACGCTGAGGAACGAAAGCGTGGGGAGCGAAAAGGATTAGATACCCTTGTAGTCCACGCCCTAA
+
GGGGGGGGGGGGFGGGGGGGGGGGGGGGGGGGGGGGGGGGGGGGGGGGGGGGGGG@FGGFGGGGGGGFGGGGGGGGGGGGGGGGGGGGGGGGGGGGGGGGGGGGGGGGGGGGGGGGGGGGGGGGGGGGGGGGGGGGGGGGGGGGGGGGGGGGGGGGGGGGGGGGGGGGGGGGGGGGGGGGGGGGGGGGGGGGGGGGGGGGGGGGGGGGGGDGFGGGGGGGGGGGGGGGFGGGGGGFGGGGGGFFFFGGGGBFFFGGFFBFGGGGFFGFFF<BFGFFF?FBFF
@M02352:288:000000000-CKWC8:1:1101:9860:7777 1:N:0:ATGCGCAG+CTAAGCCT
TACGGAGGGTGCGAGCGTTAATCGGAATTACTGGGCGTAAAGCGCATGCAGGTGGTTCATTAAGTCAGATGTGAAAGCCCGGGGCTCAACCTCGGAACTGCATTTGAAACTGGTGAACTAGAGTGCTGTAGAGGGGGGTAGAATTTCAGGTGTAGCGGTGAAATGCGTAGAGATCTGAAGGAATACCAGTGGCGAAGGCGGCCCCCTGGACAGACACTGACACTCAGATGCGAAAGCGTGGGGAGCAAACAGGATTAGATACCCTGGTAGTCCACGCCGTAA
+
GFGFGFGGGGGGGFGGGGGGGGGGGGEFGGGGGGGGGEEGGGGGGGFGGGGGFGGGGGGGGGGGGDEFDFGGGGGGGGGGEGGGGGGGGGGGGGGGGGGGGGGGFGGGGGGGGGFGGGGGGGGGGGGGGGGGGGGDGGGGGGCFGGG?FGGGGCFGGGGGGGFGGGGGGGDGGGGFGGGGGGGGGGGGGGGGGGEGGGGGGGGGGGGGGGGGGGFGFGGFGGGGGGGE??CCGGGFGDGGGGFFFDGFGGFFFFGGBFFFGGFGFFGFAFFF@7??BBFFGD
@M02352:288:000000000-CKWC8:1:1101:26097:7781 1:N:0:ATGCGCAG+CTAAGCCT
TACGGAGGGTCCAAGCGTTATCCGGATTTATTGGGTTTAAAGGGTCCGTAGGCGGGTTTATAAGTCAGAGGTGAAAGCCCATCGCTCAACGATGGAACTGCCTTTGATACTGTAGACCTTGAATATATTTGAAGTAGGCGGAATATGTAGTGTAGCGGTGAAATGCATAGATATTACATAGAACACCAATTGCGAAGGCAGCTTACTAAGATATTATTGACGCTGATGGACGAAAGCGTGGGTAGCGAACGGGATTAGATACCCCGGTAGTCCACGCCGTAA
+
GGGGGEGGGGCEDFGGGGGFFGGGGFGEGFGGGGGGGGGGGGGGGGFFGGGGGEGEFGGGGGGGGGDGFGGGGGGGGFGGGGFGGGGEGFCFGGGGGGFFGGGGGGGGGGGAFFFCFGGGGGCFFGFAFGFGFGGGGGGGGGDFFFGGG9FGGGFGGGGDGGGGFGGFFGGGFFF;@9FGGGGGFGGGGGGFGGGGGGFGGGGGF?9B<CGGFGGFGGEGCCC=CCFFFG4>EGC>FGGEGGFFFFGGGGD3::DFBF<*A9FG5>5>1>ADFGFF08<-*1
@M02352:288:000000000-CKWC8:1:1101:25539:7796 1:N:0:ATGCGCAG+CTAAGCCT
TACGGAGGGTGCAAGCGTTATCCGGAATTATTGGGTTTAAAGGGTCCGTAGGCGGGCTTATAAGTCAGAGGTGAAATCCCATCGCTCAATGATGGAACTGCCTTCGACACTGTCGGTCTTGAATATATTTGAAGTAGGCGGAATATGTAGTGTAGCGGTGAAATGCATAGATATTACATAGAACACCAATTGCGAAGGCAGCTTACTAAGATATTATTGACGCTGATGGACGAAAGCGTGGGTAGCGAACGGGATTAGATACTCCGTTAGTCCACGCCGTAA
+
GAC<-;77+,8C<;F8788BFFDCC,8D,,C,<,C88,:,-<CF<FDGFGGCFEC4@FG,C,FFEE,?,BF5B9FFF9B5=B,4+,4+C,CC<E,<<FG=FGF?,<=+BFDC,,:+@FFGG9D,@CFG9FC<<FFFGF,@@C7FCFCFF;7?FFGFE><:<FFF@;3@,CF@E;EGEFFFGGGFGGGFFGGGFCCEGGGGDGG+?CEC9<7CGFE9ECCFCE=8=CFGCFCCE=>BGGDCEEEFBFGD/97>:8DGFF>6+<+20<*/8B5<?F@:><@9*1
@M02352:288:000000000-CKWC8:1:1101:23896:7832 1:N:0:ATGCGCAG+CTAAGCCT
TACGGAGGGTGCAAGCGTTATCCGGAATCATTGGGTTTAAAGGGTCCGCAGGCGGTCAATTAAGTCAGAGGTGAAATCCCATAGCTTAACTATGGAACTGCCTTTGATACTGGTTGACTTGAGTTATACGGAAGTAGATAGAATAAGTAGTGTAGCGGTGAAATGCATAGATATTACTTAGAATACCGATTGCGAAGGCAGTCTACTACGTATATACTGACGCTCATGGACGAAAGCGTGGGGAGCGAACAGGATTAGATACCCTGGTAGTCCACGCCGTAA
+
GGGGGFGGGGGGGGGGGGGFGGGGGGGGGFGGGGGGGGGGGGGGGGGGGGGGGGGGGGFFGGGGGGGGGGGGGGGGGGGGGGGGGGGGGGG9FGGGGGGGGGGGGGGGGGGGGGGGGGGGGGGGGGGFGGGG:>FGGGGCC<FGGGGGGGGGGGFGGGGGGGGGGGGGGGGGGFGGGGGFFGGGFGGGGGGGGGGGGGGGGGGGGGGDGGGGGGGGGGGGGEECGGGGGGGGCGGFGGGGGGFFFFGGGGEFF?GGFFFFGGGGFFGF46ADFF??>FF>GD
@M02352:288:000000000-CKWC8:1:1101:25836:7858 1:N:0:ATGCGCAG+CTAAGCCT
TACGGAGGGGGTTAGCGTTGTTCGGAATTACTGGGCGTAAAGCGCACGTAGGCGGATCAGAAAGTATAGGGTGAAATCCCAGGGCTCAACCCTGGAACTGCCTTATAAACTCCTGGTCTTGAGTTCGAGAGAGGTGAGTGGAATTCCAAGTGTAGAGGTGAAATTCGTAGATATTTGGAGGAACACCAGTGGCGAAGGCGGCTCACTGGCTCGATACTGACGCTGAGGTGCGAAAGTGTGGGGAGCAAACAGGATTAGATACCCTGGTAGTCCACGCCGTAA
+
GGGGGBFEGGGGDFGGGGGGGGGGGGGGGGGGFGGGGFGGGGGGGGGGGFGGGGGGGGGGGGGGGFGFGGGGGGGGGGGGGGGGGGGFGFGGGGGGGGGGGGGGGGGDGFFGGGGGGGGGGDCGGGGGGGDCGGGGGGGFGGGGG?FGGFGGGGGFGGGGFG?FGGGGGGGGFGGGGG<CCCFGGFGGGGGGGGGGGGGGGGG8@FGGFDGGEGGGGGCGGGDG5)/8C=>D=EGDFGGCECB29EFF6F>?F6CC)*)9C?8C?@GFA?AAFF@?>6>>G>
@M02352:288:000000000-CKWC8:1:1101:7065:7860 1:N:0:ATGCGCAG+CTAAGCCT
TACTAAAGGTGCAAGCGTTAATCGGAATTACTGGGCGTAAAGCGCGCGTAGGTGGTTTGTTAAGTTGGATGTGAAAGCCCAGGGCTCAACCTTGGAACTGCATTCAAAACTGACTCACTAGAGTACGAGAGAGGTTAGTGGAATTTCCTGTGTAGCGGTGAAATGCGTAGAGATGGGAAGGAACACCAGTGGCGAAGGCGACTGACTGGCTCGATACTGACACTGAGGTGCGAAAGCGTGGGGAGCAAACAGGATTAGATACCCTGGTAGTCCACGCCGTAA
+
GGGGGGGGGGGGGGGGGGGGGGGGGGGGGGGGGGGGGGGFGGGGGGGGGGGGGGGGGGGGGGGGGGGGGGGGGGGGGGGGGGGGGGGGGGGGGGGGGGGGGGGGGGGGGGGGGGGGGGGGGGGGGGGGGGGGGGGGGGGGGGGGGGGGGGGGGGGGGGGGGGGGGGGGGGDGCFFFGGGGGGGGGGGGGGGGGGGGGGGGEEGGGGGGGGGGGEGGGGGGGGGGGGGGGGGGGGGFGGGGGGF?BEGGFFFFFFGGFFFFGGGGFFGFFFFFFGFF>FFFGG
@M02352:288:000000000-CKWC8:1:1101:26217:7861 1:N:0:ATGCGCAG+CTAAGCCT
TACTAAAGGTGCAAGCGTTAATCGGAATTACTGGGCGTAAAGCGCGCGTAGGTGGTTTGTTAAGTTGGATGTGAAAGCCCAGGGCTCAACCTTGGAACTGCATTCAAAACTGACTCACTAGAGTACGAGAGAGGTTAGTGGAATTTCCTGTGTAGCGGTGAAATGCGTAGAGATGGGAAGGAACACCAGTGGCGAAGGCGACTGACTGGCTCGATACTGACACTGAGGTACGAAAGTGTGGGGAGCAAACAGGATTAGATACCCTGGTAGTCCACGCCGTAA
+
GGGGGGGGGGGGGGGGGGGGGAFGGGGGGGGGGGGGGGGGGGGGGGGGGGGGFGGGGGGGGGGGGGGGGGGGGGGGGGGGGGGGGGGGGGGGGGGGGGGGGGGGGGGGDGGGGGGGGGGGGFFFGGGGGGGGGGGGGGGGGGGGFGGGFGGGGGGGGGGGGGFGGGGGGGGGGGFFGGGGGGGGGGGGGGGFGGGGGGGGGGGGGGGGGGGGGGFFGFFGGGGGGGGGGGGGG5CDGGGGGG@?F>CF69FFFFFGFFF4EFGGFFGF>=<AFF@?06D;GG
@M02352:288:000000000-CKWC8:1:1101:25822:7874 1:N:0:ATGCGCAG+CTAAGCCT
TACGGAGGGGGTTAGCGTTGTTCGGAATTACTGGGCGTAAAGCGCACGTAGGCGGATCAGAAAGTCTAGGGTGAAATCCCAGGGCTCAACCCTGGAACTGCCTTATAAACTCCTGGTCTTGAGTTCGAGAGAGGTGAGTGGAATTCCAAGTGTAGAGGTGAAATTCGTAGATATTTGGAGGAACACCAGTGGCGAAGGCGGCTCACTGGCTCGATACTGACGCTGAGGTGCGAAAGTGTGGGGAGCAAACAGGATTAGATACCCTGGTAGTCCACGCCGTAA
+
GGGGGGGGGDGEGGGGGGGGGFFGGGEGGGGGGGGGGGGGGGGGGGGGGGGGGGGGGGGE<FFGG,CEFGGGGGGGGFGGGGGGGGGGGGGGGFGGGGGGGGGGGGGGGGFGGDG8FFFCBC,<FF@FFGGGDEGGFFFGGGFFGGGGGDFFGAE@FCEFFGGGGGGGGGEFGGGGGFGGGGGGGGGGFGGGGDGGGGGGEGGGFGGGFGGGEGGGDC7:CCGGG7=FGFGGGGCBCFFFGGF<65C9EGF?BFGF<6)9?GGGFF<FA6<>FGF:>?33CC
@M02352:288:000000000-CKWC8:1:1101:22649:7881 1:N:0:ATGCGCAG+CTAAGCCT
TACGGAGGGTCCAAGCGTTATCCGGAATCATTGGGTTTAAAGGGTGCGCAGGCGGTTTATTAAGTCAGTGGTGAAATCTCGGGGCTCAACCTCGAAACTGCCATTGATACTGATAAACTTGAGTTCAGTTGGAGTAGGCGGAATGTGTAGTGTAGCGGTGAAATGCTTAGATATTACACAGAACACCGATAGCGAAGGCAGCTTACTAAACTGATACTGACGCTGAGGCACGAAAGCGTGGGGAGCGAACAGGATTAGATACCCTGGTAGTCCACGCCGTAA
+
GGGGGGGGGGGGGGGGGGGGGGGGGGGGGGGGGGGFEGGGGGGGGGGGGGGGGGGFGGGGGGGGGGGGGGGGGGGGGGGGGGGGGGGGGGGGGGGGGGGGGGGGGGGGGGGGGGGGGGGGGGGGGGGGGGGGGGGGGGGGGGGGGGGGGGGGGGGGGGGGGGGGGGGGGGGGGGGGGGGGGGGGGGGGGGGGGGGGGGGGGGGGGGGGGGGGGGGGGGGGGGGGGGGGGGGGGGGFGGGGGGFFFFGGGGFFFFGGFFFFGGGGFFGFFFFFFGFFFFF>GG
@M02352:288:000000000-CKWC8:1:1101:21165:7923 1:N:0:ATGCGCAG+CTAAGCCT
TACGGAGGGTCCAAGCGTTATCCGGAATCATTGGGTTTAAAGGGTGCGCAGGCGGTTTATTAAGTCAGTGGTGAAATCTCGAGGCTCAACCTCGAAACTGCCATTGATACTGATAAACTTGAGTTCAGTTGGAGTAGGCGGAATGTGTAGTGTAGCGGTGAAATGCTTAGATATTACACAGAACACCGATAGCGAAGGCAGCTTACTAAACTGATACTGACGCTGAGGCACGAAAGCGTGGGGAGCGAACAGGATTAGATACCCTGGTAGTCCACGCCGTAA
+
GGGGGGGGGGGGGGGGGGGGGGGGGGGGGGGGGGGGGGGGGGGGGGGGGGGGGGGFGGGGGGGGGGGGGGGGGGGGGGAGGGGGGGGGGGGGGGGGGGGGGGGGGGGGGGGGGGGFGGGGGGGGGGGGGGGGGGGGGFFGGGGGGFFGGGGGGGFGGGGGGFGFGGGGGGGGGGGGGGGGGGGGGGGGGGGGGGGGGGGGGGGGGGGGFGGGGGGGGGGGGCEGGGGGGDGGGGGFGGGGGGFFFFGGGGFFFFGGFFAFGGGGFFGFFFBFFGFFFFFFGG
@M02352:288:000000000-CKWC8:1:1101:9841:7935 1:N:0:ATGCGCAG+CTAAGCCT
TACGGAGGGTGCAAGCGTTATCCGGAATCATTGGGTTTAAAGGGTCCGCAGGCGGTCAATTAAGTCAGAGGTGAAATCCCATAGCTTAACTATGGAACTGCCTTTGATACTGGTTGACTTGAGTTATACGGAAGTGGATAGAATGTGTAGTGTAGCGGTGAAATGCATAGATATTACACAGAATACCGATTGCGAAGGCAGTCCACTACGTATATACTGACGCTCATGGACGAAAGCGTGGGGAGCGAACAGGATTAGATACCCTGGTAGTCCACGCCGTAA
+
GGGGGGGGGGGGGGGGGGGGGGGGGGGGFGGGGGGGGGGGGGGGGFGGGGGGGGGGGGGGGGGGGGGGGGGGGGGGGGGGGGFGGGFGGGGGGGFGGGGGGGGGGGGGGGGGGGGGGGGGGGGGGGGFDFGGGGGGGGGGGGGGGGGGGGGGGGGGGGGGGGGGGGGGGGGGGGGGGGGGGGGGGGFGGGGGGGGGGGGGGGGGGGGGGGGGGGGGGGGGGGGGGGGGFCGGGGGFGGGGGGFFFFGGGGFFFFGGFFFFGGGGFFGF>FA<FGFFFFFFGG
@M02352:288:000000000-CKWC8:1:1101:18241:7953 1:N:0:ATGCGCAG+CTAAGCCT
TACGGAGGGTGCAAGCGTTATCCGGAATCATTGGGTTTAAAGGGTCCGTAGGCGGACTAATAAGTCAGAGGTGAAATCCCGCAGCTCAACTGTGGAACTGCCTTTGAAACTGTTAGTCTTGAGTTATTGTGAAGTGGTTAGAATATGTAGTGTAGCGGTGAAATGCTTAGAGATTACATGGAATACCGATTGCGAAGGCAGATCACTAACAATATACTGACGCTGATGGACGAAAGCGTGGGGAGCGAACAGGATTAGATACCCTGGTAGTCCACGCCGTAA
+
GGGGGGGGGGGGGGGGGFGGGGGFGGGGGGGGGFFFFGGGGGGGGGGGFFGGGGGGGGGGGGGGGGGGGGGGGGGGGGGGGGGGGGEGGFGGGGGGFGGGGGGGGGGGGFGGGGGGGGGGGGGGGGFGGGGCCGGGGGGGGGGGGGGGGGGGGGGGGGGGGGGGGGGGGGGGGGGGGGGGGGGGFGGGEGGGGGGG5ECFGFFGGGGGGGGGGGCCCFGGGGGDGGGGFCFGGGGFGGGGGGFFFFGGEDEFFFGFFFFFGGGGFFGF>FFFBFFFFFFFGG
@M02352:288:000000000-CKWC8:1:1101:25028:7982 1:N:0:ATGCGCAG+CTAAGCCT
TACGGAGGATCCAAGCGTTATCCGGAATCATTGGGTTTAAAGGGTCCGTAGGTGGATAATTAAGTCAGAGGTGAAAGTTTGCGGCTCAACCGTAAAATTGCCTTTGATACTGGTTATCTTGAGTTATTATGAAGTAGTTAGAATATGTAGTGTAGCGGTGAAATGCATAGATATTACATAGAATACCAATTGCGAAGGCAGATTACTAATAATCAACTGACACTGATGGACGAAAGCGTGGGGAGCGAACAGGATTAGATACCCTGGTAGTCCACGCCGTAA
+
GGGGGEFFE@FGGGGGGGFGFGGGGGEGFGGGGGGGGGGGGGGGFF<FFGGGEFGGGFGGGGGGGGGGGGGFGGGGGGFGFCFFGGGGGGGGFGGGGGGGGGGGGCFGGGGGGGGGGGGGGFGDECFGGGGGGGGGGGGGGGGGGGGGGGGGGGGGGGGGGGGGGGFFGFGGGGGGGGGGGGGGGGGGGGGGGGGGGGGGGGFFGFGGGGGGGGGGGGGGGFGGCFGGC?FGGGGEGGGEGGEFFFGGGGFFFFGGFFFFGFGGFFGFABAA?FFFFFEFGG
@M02352:288:000000000-CKWC8:1:1101:13291:7987 1:N:0:ATGCGCAG+CTAAGCCT
TACGGAGGGTCCAAGCGTTATCCGGAATCATTGGGTGTAAAGGGTGCGCAGGCGGTTTATTAAGTCAGTGGTGAAATCCCGAGGCTCAACCTCGAAACTGCTATTGATACTGTTAAACTTGAGTTCAGTTGGAGTAGGCGGAATGCGTAGTGTAGCGGTGAAATGCTTAGATATTACACAGAACACCGATAGCGAAGGCAGCTTACTAAACTGATACTGACGCTGAGGCACGAAAGCGTGGGGAGCGAACAGGATTAGATACCCTGGTAGTCCACGCCGTAA
+
GGGGCCFGGB<FFG9FGGGGGGGGEGB<,F,FGGGG,@FEGGGGFFGG+CCCGGE7>+<<,CFFGGC?CAEFFG@FFC,:FCCFGAFGGGG8FCFGGEDDG,AFFGGCGFFF,:8CBFGF9<FGDFEGFAC<<FFGAF9FGGDGF,>CFEGFGGCFGDFFFFGGGGGGGGGGGGGGG9E?FGGGFFGECF<8C>EGGDGFGEGGGGGFFGGC?+0AFE9FGGCEGGGGGDGGGGGFDGGEGCBBFFCGEGEFBF6D<?<FG?0767CFBFAD?C?BF?5,CC
@M02352:288:000000000-CKWC8:1:1101:27055:7993 1:N:0:ATGCGCAG+CTAAGCCT
TACGGAGGGTCCAAGCGTTATCCGGAATCATTGGGTTTAAAGGGTGCGCAGGCGGTTTATTAAGTCAGTGGTGAAATCTCGAGGCTCAACCTCGAAACTGCCATTGATACTGATAAACTTGAGTTCAGTTGGAGTAGGCGGAATGTGTAGTGTAGCGGTGAAATGCTTAGAGATTACATGGAATACCGATTGCGAAGGCAGTCTACTACGTATATACTGACGCTCATGGACGAAAGCGTGGGGAGCGAACAGGATTAGATACCCTGGTAGTCCACGCCGTAA
+
GGGGGEFEEGGGGGGGGCEGGGGGGDGGGGGGGGGFGGGFGGGGGGGGGGGFGGGFEGGGGGGGGGGGGGGGGGGGGGGGGGGGGGGGGGGGGGGGGGGGGGGGGGGGGGGGGGGGGGGGGGGEGGGFGGGGGGGGGGGGGGGGCGGGGGGGGGGGGGGGGGGGGGGGEFEGGGGGGGGGGGGGG<FEGGGGGGGGGGGGGGGGGGGGGGFGGGGGGGGGGG=EGGGGFGGGGGGFGGGGGEE6>EGGGDFF??6:>FFFGGCFF@GFFFFBBFFF;BDFGD
@M02352:288:000000000-CKWC8:1:1101:20459:7999 1:N:0:ATGCGCAG+CTAAGCCT
TACGGAGGATCCAAGCGTTATCCGGAATCATTGGGTTTAAAGGGTCCGTAGGTGGATAATTAAGTCAGAGGTGAAAGTTTGCGGCTCAACCGTAAAATTGCCTTTGATACTGGTTATCTTGAGTTATTATGAAGTAGTTAGAATATGTAGTGTAGCGGTGAAATGCATAGATATTACATAGAATACCAATTGCGAAGGCAGATTACTAATAATCAACTGACACTGATGGACGAAAGCGTGGGGAGCGAACAGGATTAGATACCCTGGTAGTCCACGCCGTAA
+
GGGGGGGGGGGGGGGGGGGGGGGGGGGGFGGGGGGGGGGGGGGGFFGGGGGGFGGGGGGGGGGGGGGGGGGGGGGGGGGGGGGGGGGGGGGGGGGGGGGGGGFGGGGGGGGGGGGGGGGGGGGGGGGGGGGGFGGGGFFFGGGGGGGGGGGGGGGGGGGGGGGGGGGGGGGGGGGGGGGGGGGGGGGGGGGGGGGGGGGGGGGGGGGGGFGGGGGGGGGGGGGGGGGGGGGDEGGFFGGGGGFFFFGGGGFFFFGGFFFFGGGGFFGFFFFFFGFFF:EFGG
@M02352:288:000000000-CKWC8:1:1101:25477:8004 1:N:0:ATGCGCAG+CTAAGCCT
TACGGAGGGGGTTAGCGTTGTTCGGAATTACTGGGCGTAAAGCGCACGTAGGCGGATCAGAAAGTTAGGGGTGAAATCCCGAGGCTCAACCTCGGAACTGCCTCTAAAACTCCTGGTCTTGAGTTCGAGAGAGGTGAGTGGAATTCCAAGTGTAGAGGTGAAATTCGTAGATATTTGGAGGAACACCAGTGGCGAAGGCGGCTCACTGGCTCGATACTGACGCTGAGGTGCGAAAGTGTGGGGAGCAAACAGGATTAGATACCCTGGTAGTCCACACCGTAA
+
GGGGGCFGGGGGGGGGGGGGGGGGGGGGGGGGGGGGGGGGFGGGGGGGGGGGGGGGGGGGGGGGGGGGGGGGGGGGGFGGGGGGGGGGGGGGGGGGGGGGGGGGGGGGGGGGGGGGGGGGGFGGGGGGFGGGGGGGEGGGGGGGGGGGGGGGFFGGGGGGGGFGGGGGGGGGGGFGGGGGGGGGGGDFGGGGGGGGGGGGGGGGGGGGGGGGGGFGGGGGGGGGGGGGGGGDEGGFGGGGGGFFFFDGGFFF:?CFB?FFGFGGFFGFAFFFFGFFFFFFGD
@M02352:288:000000000-CKWC8:1:1101:13292:8006 1:N:0:ATGCGCAG+CTAAGCCT
TACGGAGGGTCCAAGCGTTATCCGGAATCATTGGGTTTAAAGGGTGCGCAGGCGGTTTATTAAGTCAGTGGTGAAATCTCGAGGCTCAACCTCGAAACTGCCATTGATACTGATAAACTTGAGTTCAGTTGGAGTAGGCGGAATGTGTAGTGTAGCGGTGAAATGCTTAGATATTACACAGAACACCGATAGCGAAGGCAGCTTACTAAACTGATACTGACGCTGAGGCACGAAAGCGTGGGGAGCGAACAGGATTAGATACCCTGGTAGTCCACGCCGTAA
+
GGGFGEGEGFGGGGGGGGGGGGGGGDGGFGGGGGGBFGFFFGGGGGGGGGGGGGGGFGGGGFGGGGGGGGGGGGGGGGGGGGGGGGGFGFGGGGGGGGGGGGGGGGGGGGGGGGGGGGGGGFGGGGGGGGGGGGGGGFGGGGGGGGGGGGGGGGGCGGGGDGGGGGFGGGGGGGGGGGGGGGGGGG@CGGGGGGGGGGGGGGGGGGGGGGGGGGGGGGGGGGGGGGGGGGGGGGGFGGDGD=D07>GGEGFFF?6C?FAF?9<F=@GFBFFFBDF?FBE>CC
@M02352:288:000000000-CKWC8:1:1101:20148:8017 1:N:0:ATGCGCAG+CTAAGCCT
TACGGAGGGTCCAAGCGTTATCCGGAATCATTGGGTTTAAAGGGTGCGCAGGCGGTTTATTAAGTCAGTGGTGAAATCTCGAGGCTCAACCTCGAAACTGCCATTGATACTGATAAACTTGAGTTCAGTTGGAGTAGGCGGAATGTGTAGTGTAGCGGTGAAATGCTTAGATATTACACAGAACACCGATAGCGAAGGCAGCTTACTAAACTGATACTGACGCTGAGGCACGAAAGCGTGGGGAGCGAACAGGATTAGATACCCTGGTAGTCCACGCCGTAA
+
GGGGGGGGGGGGGGGGGGGGGGGGGGGGGGGGGGGFGGGGGGGGGGGGGGGGGGGGGGGGGGGGGGGGGGGGGGGGGGGGGGGGGGGGGGGGGGGGGGGGGGGGGGGGGGGGGGFGGGGGGGGGGGGGGGGGGGGGGFGGGGGGGGGGGGGGGGGGGGGGGGGGGGGGGGGGGGGGGGGGGGGGGGGGGGGGGGGGGGGGGGGGGGGGEFGGGGGGGGGGGGGEGGGGGGGGGGGFGGGGGGEF>FGGGGFFFFGGFFFFFGGGFFGFFFFFFGFFFFFFGG
@M02352:288:000000000-CKWC8:1:1101:28492:8041 1:N:0:ATGCGCAG+CTAAGCCT
TACGGAGGGTCCGAGCGTTAATCGGAATTACTGGGCGTAAAGCGCACGCAGGCGGTTTGTTAAGCTAGATGTGAAAGCCCTGGGCTCAACCTGGGAATTGCATTTAGAACTGGCAGGCTAGAGTTTTGGAGAGGGGAGTGGAATTCCAGGTGTAGCGGTGAAATGCGTAGATATCTGGAGGAACATCAGTGGCGAAGGCGACTCCCTGGTCAGTAACTGACGCTCATGTGCGAAAGTGTGGGTAGCGAACAGGTTTAGATACCCTGGTAGTCCACACCGTAA
+
GGGGGGGGGGDGEGGGGGGGGGGGGGGGGGGGGGGGGGGGGGFGECGGGGGCFGGC=CBFFGGGGGFGFGGGGGGGGGGGF,FGGGDFGGGCFGGGGGGGGGGFGFFGGGGGGEFGGGGCGGGGGGFFGGGGGGE7CGEGGGGGGGGG;FGGGGGGGGGGGGGGGGGGGGGGGGF9FFFFGGFFFFGGGGGGGGGGGGGGEGGD8CFGGCGGGGGGGGGGGGEGDDGGCGGDGGGFGGGGGGEDFFGGGGFFF>DGBFFFGGFGFFGFFFBFFGFFF4>:FC
@M02352:288:000000000-CKWC8:1:1101:19639:8045 1:N:0:ATGCGCAG+CTAAGCCT
TACGGAGGGTGCAAGCGTTATCCGGAATCATTGGGTTTAAAGGGTCCGCAGGCGGATTAATAAGTCAGTGGTGAAATCTCCAAGCTCAACTTGGAAACTGCCATTGATACTGTTAGTCTTGAATTCAGTCGGAGTAGGCGGAATGTGTAGTGTAGCGGTGAAATGCATAGATATTACACAGAACACCGATAGCGAAGGCAGCTTACTAGGTTTGAATTGACGCTGATGGACGAAAGCGTGGGTAGCGAACAGGATTAGATACCCTGGTAGTCCACGCCGTAA
+
GGGGGGGGGGGGGGGGGGGGGGGGGGGGGGGGGGGFGGGGGGGGGGGGGGGGGGGGGGGDFGGGGGGGGGGGGGGGGGGGGGGGGGGGGGGGGGFGGGGGGGGGGGGGGFGGGGGGGGGGGGGGGGGGGGGGGGGGGGGGGGGGGGGGGGGGGGGGGGGGGGGFGFGGGGGGGGGGGGGGGGGGGGGGGGGGGGGGGGGGGGGGGGGGGGGGGGGGGGGGGGGEGDGGGGGGGGGFCGDGGGFFFFGGGGFFFFGGFFFFGGGGFFGFFFDFFGFFFFEBGC
@M02352:288:000000000-CKWC8:1:1101:28481:8058 1:N:0:ATGCGCAG+CTAAGCCT
TACGGAGGGTCCGAGCGTTAATCGGAATTACTGGGCGTAAAGCGCACGCAGGCGGTTTGTTAAGCTAGATGTGAAAGCCCTGGGCTCAACCTGGGAATTGCATTTAGAACTGGCAGGCTAGAGTTTTGGAGAGGGGAGTGGAATTCCAGGTGTAGCGGTGAAATGCGTAGATATCTGGAGGAACATCAGTGGCGAAGGCGACTCACTGGTCAGTAACTGACGCTCATGTGCGAAAGTGTGGGTAGCGAACAGGTTTAGATACCCTGGTAGTCCACACCGTAA
+
GGGGGGDGGGGFEEGGGGGGGGGEGGGGGFGFGGGGGGGGGGGGEEGGGGGFGGGFDEGFEFCFFGGFFEGFFFGGGGGGGGGGGGGFGGF,<DCFGCFFGGFG9FFFGGGGFGFE@FGGFGD,<C=FFFFGGGFECGFFGF>9DFGF9EGG<?DFCDF7*?FFFGGCGGGFFF7ECFGFCECC8C@FF@:FEGGEEEGECG5C0CFEF?DCGGGGGGGEEE5/8770<EFGGGGFGGGGEE@<?4>DEDEFF2>73@BFFFE<FFC6:B8<F7@:41@?CC
@M02352:288:000000000-CKWC8:1:1101:4616:8066 1:N:0:ATGCGCAG+CTAAGCCT
TACGGAGGGTCCAAGCGTTATCCGGAATCATTGGGTTTAAAGGGTCCGCAGGCGGTCAATTAAGTCAGAGGTGAAAGCCCATCGCTCAACGATGGAACTGCCTTTGATACTGGTTGACTTGAGTTATACGGAAGTAGATAGAATAAGTAGTGTAGCGGTGAAATGCATAGATATTACTTAGAATACCGATTGCGAAGGCAGTCTACTACGTATATACTGACGCTGAGGGACGAAAGCGTGGGGAGCGAACAGGATTAGATACCCTGGTAGTCCACGCCGTAA
+
GGGGGGGGGGGGGGGGGGGGGGGGGGGGGGGGGGGGGGGGGGGGGGGGGGGGGGGGGGGGGGGGGGGGGGGGGGGGGGGGGGGGGGGGGGGGGGGGGGGGGGGGGGGGGGGGGGGGGGGGGGGGGGGGGGGGGGCGFFFGGFGGGGGGGGGGGGGGGGGGGGGGGGGGGGGGGGGGGGGGGGGGGGGGGGGGGGGGGGGGGGGGGGGGGGGGGGGGGGGGGGGGGGGGGGGGGGGFGGGGGGFFFFGGGGFFFFGGFFFFGGGGFFGFFFFF4FFFFFFFGD
@M02352:288:000000000-CKWC8:1:1101:3145:8165 1:N:0:ATGCGCAG+CTAAGCCT
TACGGAGGGTCCGAGCGTTATCCGGAATTATTGGGTTTAAAGGGTGCGTAGGCGGGCAGTTAAGTCAGAGGTGAAATTTTGCGGCTCAACCGCAAAATTGCCTTTGATACTGATTGTCTTGAGTTATGGTGAAGTAGGCGGAATGTGTAGTGTAGCGGTGAAATGCATAGATATTACATAGAACACCGATTGCGAAGGCAGCTGACTAACCATGTACTGACGCTGAGGGACGAAAGCGTGGGGAGCGAACAGGATTAGATACCCTGGTAGTCCACGCCGTAA
+
GGGGGGGGGGFEGGGGGFGGGGGGG@B,CFGDFFGFEGGFGGFGG7BF?FGFGGG7B+8EEEFGGGEF,CFGGGGG<BEAFEFGGCFFGGG7+@CCE,BEGF,CFGGFAFCGFFF933EFF9EG,@=FCEGCG;F,@FA<:B*<,@FFFFGFGD@9FGGCEC9FCF<EDF9EEBFGGG?99A@CFGGGC:<:+AEEGGFGGGGGGGGGC8/++2<C:CFFFCGGGG5@*:CCDGGBFGGDGGFFFEGGEDD?617C<@AFGGGGFFGF<BAA*:?:BFB;79
@M02352:288:000000000-CKWC8:1:1101:15659:8174 1:N:0:ATGCGCAG+CTAAGCCT
TACGGAGGGTGCAAGCGTTATCCGGAATCATTGGGTTTAAAGGGTCCGCAGGCGGTCAATTAAGTCAGAGGTGAAATCCCATAGCTTAACTATGGAACTGCCTTTGATACTGGTTGACTTGAGTTATACGGAAGTAGATAGAATAAGTAGTGTAGCGGTGAAATGCATAGATATTACTTAGAATACCGATTGCGAAGGCAGTCTACTACGTATATACTGACGCTCATGGACGAAAGCGTGGGGAGCGAACAGGATTAGATACCCTGGTAGTCCACGCCGTAA
+
GGGGGGGGGGGGGGGGGGGGGGGGGGGGGGGGGGGBGGGGGGGGGGGGGGGGGGGGGGGGGGGGGGGGGGGGGGGGGGGGGGGGGGGGGGGGGGGGGGGGGGGGGGGGGGGGGGGGGGGGGGFGGGGGGGGGGGGGGGGGGGGGGFGGGGGGGGGGGGGGGGGGGGGGGGGGGGGGGGGGGGGGGGGGGGGGGGGGGGGGGGGGGGGGGDGGGGGGGGGGGGGGGGGGCGGGGGGFGGGGGGFFFFGGGGFFFFGGFFFFGGGGFFFFFFFFFGFFFF:9DG
@M02352:288:000000000-CKWC8:1:1101:20865:8190 1:N:0:ATGCGCAG+CTAAGCCT
TACGGAGGATGCAAGCGTTATCCGGAATCATTGGGCGTAAAGCGTCCGCAGGTGGCGATTCAAGTCTGCTGTTAAAGACAGAAGCTCAACTTCTGAACAGCGGTGGAAACTGGATAGCTAGAGTACGGTAGGGGTTGAGGGAATTCCCAGTGTAGCGGTGAAATGCGTAGATATTGGGAAGAACACCAGTGGCGAAGGCGCTCAACTGGGCCGTAACTGACACTCAGGGACGAAAGCTAGGGTAGCGAAAGGGATTAGATACCCCTGTAGTCTTAGCTGTAA
+
GGGGGGGGGGGGGGGGGGGGGGGGGGGGGGGGGGGGGGGGGGGGGGGGGGGGGGGGGGGGGGGGGGGGGGGGGGGGGGGGGGGGGGGGGGGGGGGGGGGGGGGGGGGGGGGGGGGGGGGGGGGGGGGGGGGGGGGGGGGGGGGGGGGGGGGGGFGGGGGGGGGGGGGGGGGGGGGGGGGGGGGGGGGGGGGGGGGGGGGGGGGGGGGGGGGGGGGGGGGGGGGGGGGGGGGDGGGFGGGGGGF?FFGGGGFFFFGGFFFFCGFGFFFFFFFFFGF<ABFFFF
@M02352:288:000000000-CKWC8:1:1101:14873:8193 1:N:0:ATGCGCAG+CTAAGCCT
TACGGAGGGTCCAAGCGTTATCCGGAATCATTGGGTTTAAAGGGTGCGCAGGCGGTTTATTAAGTCAGTGGTGAAATCTCGGGGCTCAACTTCGAAACTGCCATTGATACTGATAAACTTGAGTTCAGTTGGAGTAGGCGGAATGTGTAGTGTAGCGGTGAAATGCTTAGATATTACACAGAACACCGATAGCGAAGGCAGCTTACTAAACTGATACTGACGCTGAGGCACGAAAGCGTGGGGAGCGAACAGGATTAGATACCCTGGTAGTCCACGCCGTAA
+
GGGGGGGGGGGGGGGGGGGGGGGGGGGGFGGGGGGGGGGGGGGGGGGGGGGGGGGFFGGGGGGGGGGGGGGGGGGGGGGGGGGGGGGGGGGGGGGGGGGGGGFGGGGGGGGGGGGGGGGGGGGGGGGGGGGGGGGGGGGGGGGGGGGGGGGGGGGGGGGGGGGGGGGGGGGGGGGGGGGGGGGGGGGGGGGGGGGGGGGGGGGGGGGGGGGGGGGGGGGGGGGGGGGGGGGGGGGFGGCCGGFFBEGGGDEFFBG77@>FF9FGFFG?A=AFFGFFF?F>GG
@M02352:288:000000000-CKWC8:1:1101:27585:8255 1:N:0:ATGCGCAG+CTAAGCCT
TACGGAGGGTCCAAGCGTTATCCGGAATCATTGGGTTTAAAGGGTGCGCAGGCGGTTTATTAAGTCAGTGGTGAAATCTCGGGGCTCAACCTCGAAACTGCCATTGATACTGATAAACTTGAGTTCAGTTGGAGTAGGCGGAATGTGTAGTGTAGCGGTGAAATGCTTAGATATTACACAGAACACCGATAGCGAAGGCAGCTTACTAAACTGATACTGACGCTGAGGCACGAAAGCGTGGGGAGCGAACAGGATTAGATACCCTGGTAGTCCACGCCGTAA
+
GGGGGGGGEGGGGGGGGGGGGGGGGGGGGGGGGGGGGGGGGGGGGGGGGEGGEGGFBFGGGGFGGGGGBFGGCGGGGGCGGGGGGGGGGGGGGGGGGGGGGGGFGGGGGGGGFGGGFGGGGGGGGGFGGGGGGFGGGGGGEGDGFGGGGGGGGGGGGGGGGGGGGGFGGGGGGGGGGGGGGGGDFGGGGGGGGDGEGG>CGGGGGGGG7CGGGGGGFFFGGEGGGGGFCCGDGGGFGGDGGGF<FFGGG57<24*;?FAFFF8FFFG:AFA2@FFFFB>>GD
@M02352:288:000000000-CKWC8:1:1101:22865:8260 1:N:0:ATGCGCAG+CTAAGCCT
TACGGAGGGTCCGAGCGTTAATCGGAATTACTGGGCGTAAAGCGCACGCAGGCGGTTTGTTAAGCTAGATGTGAAAGCCCTGGGCTCAACCTGGGAATTGCATTTAGAACTGGCAGGCTAGAGTTTTGGAGAGGGGAGTGGAATTCCAGGTGTAGCGGTGAAATGCGTAGATATCTGGAGGAACATCAGTGGCGAAGGCGACTCCCTGGTCAGTAACTGACGCTCATGTGCGAAAGTGTGGGTAGCGAACAGGATTAGATACCCTGGTAGTCCACACCGTAA
+
GEGFGEGGGGGGGDGGGFFG@FGGGGEGGGGGGGGGGGGGFGGGGGGGGGGGGGGFFGGGGGGGGGGGGGGGGGGGGGGGGGGGGGGGGGGGGGGGGGGGGGFGGGGCGGGGGGGGEGGGGCGDDGGGGFGGGGGGDGGGGGGGGGGGGGFGGGGGGGGGGGGGGGGGGGGGGGGGFGGGGGGGFGGGGGFGGGGGGEGGGGGGGGGCGGGGGGGGGGGGGGGEGGFFGGGDGEDDGGGGGGFBBFGGGGFFFFGG?FFFGGGGFFFFFFFAFGF>?6>?C<
@M02352:288:000000000-CKWC8:1:1101:27313:8263 1:N:0:ATGCGCAG+CTAAGCCT
TACGGAGGGTCCAAGCGTTATCCGGAATCATTGGGTTTAAAGGGTCCGTAGGCGGGATGATAAGTCAGTGGTGAAATCCTACAGCTCAACTGTAGAACTGCCATTGATACTGTCGTTCTTGAATTTGGTCGAAGTGGGCGGAATAAGTAGTGTAGCGGTGAAATGCATAGATATTACTTAGAACACCGATAGTGAAGACAGCTCACTAGGCCTGAATTGACGCTGAGGGACGAAAGCGTGGGGAGCGAACAGGATTAGATACCCTGGTAGTCCACGCCGTAA
+
GGGCFEGGGGGGGEGGGEFGGGGEGDGGCFFGGGG@CFFCDEFGFGDGFGGGGGGGGDGGGGGGGGGGGFGEDFEFFGGGGGF@FDFGGGGGFGGGGGGG9FFFCGFDGGGGGGGFDGGCGGGGGGGGGGGGGGGGGGGGGGGGGGGGGGFFGCGGGGGGGGGGGGGGFCCGGGGGGGGGGGGGGGGGGGDEEGGG9?CFFFFCFGGGGGFGGGGFGFGFGGGGDGGFGGGGGGGFGGGGEED?BFGGGGB@??673FDFGGEFF>FF<?AD?CF?F6>>DC
@M02352:288:000000000-CKWC8:1:1101:24020:8268 1:N:0:ATGCGCAG+CTAAGCCT
TACGAAGGGGACTAGCGTTGTTCGGAATTACTGGGCGTAAAGCGCGTGTAGGCTGATTAGTCAGTCAGGGGTGAAATCCCAGGGCTCAACCCTGGAACTGCCTTTGATACTGCTAGTCTTGAGACCGGTAGAGGTGAGTGGAATTCCGAGTGTAGAGGTGAAATTCGTAGATATTCGGAGGAACACCAGTGGCGAAGGCGGCTCACTGGACCGGTACTGACGCTGAGACGCGAAAGTGTGGGGAGCAAACAGGATTAGATACCCTGGTAGTCCACACCGTAA
+
GGGGFGGGGGGGGGGGGGGGGGGGGGGGGGGGGGGGGGGGGGGGGGGGGGGGGGGGGGEGGGGGGGGGGGGGGGGGGGGGGGGGGGGGGGGGGGGGGGGGGGGGGGGGGGGGGGGFGGGGGGGGGGGGGGGGGGGFGGGGGGGGGGGGGGGGGGGGGGGGGGFGGGGGGGGGGGGGGGGGGGGGGGGGGGGGGGGGGGGGGGGGCGGGGGGGGGGGGGGGGGGGGGGGGGGGEGGFGGGGGGFFFFGFFGFFFBGGFFFFGGGGFFGFFFBBFGFFFFF:FC
@M02352:288:000000000-CKWC8:1:1101:10198:8278 1:N:0:ATGCGCAG+CTAAGCCT
TACGGAGGATCCAAGCGTTATCCGGAATCATTGGGTTTAAAGGGTCCGCAGGCGGTTGTTTAAGTCAGAGGTGAAAGTTTGCAGCTCAACTGTAAAATTGCCTTTGATACTGAATAACTTGAGTTATAATGAAGTGGTTAGAATATGTAGTGTAGCGGTGAAATGCATAGATATTACATAGAATACCGATTGCGAAGGCAGATCACTAATTATATACTGACGCTGAGGGACGAAAGCGTGGGGAGCGAACAGGATTAGATACCCTGGTAGTCCACGCCGTAA
+
GGGGGGGGGGGGGGGGGGGGGGGFCCFGCGGFGFGFGGGGGGGGGGGGFGGGGGGFGGGGGGGGGGGGGGGGGGGGGGGGGGFFFFGGGGGGGCGGGGDGGGFGGGGGGGGGGGGGGGGGGGGGGFGGGGGGGGGGFGFGFGGGDCFFFGGGGGGGGGGGGFGFFGGGFFGGGFGGGGGFCFGGFGGGGEGGG5EGCECGGGGGGGGGGGGGCFFFFGGGG8AEG8CFGEFDGDGFGGGGGGFF1>5CEG:;?B4>?F<F?E?C@FD6.989@FFFFFFFGG
@M02352:288:000000000-CKWC8:1:1101:8321:8293 1:N:0:ATGCGCAG+CTAAGCCT
TACGGAGGGGGTTAGCGTTGTTCGGAATTACTGGGCGTAAAGCGTACGTAGGCGGATTGGAAAGTTGGGGGTGAAATCCCAGGGCTCAACCCTGGAACTGCCTCCAAAACTATCAGTCTAGAGTTCGAGAGAGGTGAGTGGAATTCCAAGTGTAGAGGTGAAATTCGTAGATATTTGGAGGAACACCAGTGGCGAAGGCGGCTCACTGGCTCGATACTGACGCTGAGGTACGAAAGTGTGGGGAGCAGACAGGATTAGATACCCTGGTAGTCCACACCGTAA
+
GGGGGGGGGGGGGGGGGGGGGGGGGGGGGGGGGGGGGGGGGGGGGGGGGGGGGGGGGGGGGFEFGGDFGGGGGGGGGGGGGGGGGGGGGGGGGGGGGGGGGGGGGGGGGGGGGGGGGGGGGFFGGGGGGGGGGGGGGGGGGGGGGGFGGGGGGGGGGGGGGGGGGGGFGGGGGGGGGGGGGGGGGGGGGGGGGGGGGGGGGGGGGGGGGGGGGCGGGGFGGGGGGGGGGGGGGGGFGGGGGGFFFFGGGGFF??CF<F<BGGGGFF<FAFFFFGFF6:D4FG
@M02352:288:000000000-CKWC8:1:1101:8167:8296 1:N:0:ATGCGCAG+CTAAGCCT
TACGAGGGGTGCAAGCGTTAATCGGAATTACTGGGCGTAAAGCGTGCGTAGGTGGTTTGTTAAGCAAGATGTGAAAGCCCCGGGCTCAACCTGGGAACTGCATTTTGAACTGGCAAACTAGAGTATTGTAGAGGGTAGTGGAATTTCCAGTGTAGCGGTGAAATGCGTAGAGATTGGAAGGAACATCAGTGGCGAAGGCGGCTACCTGGACAAATACTGACACTGAGGCACGAAAGCGTGGGGAGCAAACAGGATTAGATACCCTGGTAGTCCACGCCCTAA
+
GFGFCFGGGGGGGGGGGGGCDDDGGCGGGGGGGGGGGFCEFGGGCFGGFGGGGGGCFGGGGFGGGGGGGGGFGFGGGCGGGGGGDGGGGGFGGGGGGGGGGGGFGGGGGGFGGGDFFGGGGGGGGGGGGGGFGGGGGGGGGGGGFGGGGGGGGGGGGGGGGGGGGGGGGGGGGGGFDFFGEGGFGGDEFFGGGGGGDCCEDEGGGGGGGGFFFF?FGGGGFGGFCFGGGGGGGGGFGEGGGGFFFFFGGG5F??GGFFFF<CFD=@F?<BBAFGF060>>GG
@M02352:288:000000000-CKWC8:1:1101:16559:8327 1:N:0:ATGCGCAG+CTAAGCCT
TACGGAGGGTCCAAGCGTTATCCGGAATCATTGGGTTTAAAGGGTCCGCAGGCGGTCAATTAAGTCAGAGGTGAAATCCTGCAGCTCAACTGTAGAATTGCCTTTGATACTGGTTATCTTGAGTTATTATGAAGTAGTTAGAATATGTAGTGTAGCGGTGAAATGCATAGATATTACACAGAATACCGATTGCGAAGGCAGTCTACTACGTATGTACTGACGCTCATGGACGAAAGCGTGGGGAGCGAACAGGATTAGATACCCTGGTAGTCCACGCCGTAA
+
GGGGGGGGGGGGGGFGGFFGGGGEGECFGGGGFGGGGGGGGGGGGGGGGGGGGGGFGGGGGGGGGGGGGGGGGGGGGGGGFGGGGGGGGGGGGCFGGFGDDGFGGFGGG<FGGGGGGDGGGCBFFGGGGGFGGGGGGGGDFFAFGFCFGGGGGGFGGGGGGGFFGGGGGDFGGGGGGGGFGGGFGFG7F*FFG5EG8EGFGCGFG?FGGDGGFCFGGGGFGGGEGGDCCFGGGGGFGGDGGGFFFBDGGGEF?BFGBFFFGGGGFFGFAF)647*49?@(79
@M02352:288:000000000-CKWC8:1:1101:24555:8355 1:N:0:ATGCGCAG+CTAAGCCT
TACGGAGGGTCCAGGCGTTATCCGGAATCATTGGGTTTAAAGGGTCCGCAGGCGGTCAATTAAGTCAGAGGTGAAATCCCATCGCTCAACGATGGAACTGCCTTTGATACTGGTTGACTTGAGTTATACGGAAGTAGATAGAATAAGTAGTGTAGCGGTGAAATGCATAGATATTACTTAGAATACCAATTGCGAAGGCAGATCACTAACAATATATTGACGCTGATGGACGAAAGCGTAGGTAGCGAACAGGATTAGATACCCTGGTAGTCTACGCCGTAA
+
FGGGGGGGGGGGGGGGGGGGGGGGGFGGGGGGGGGFGGGGGGGGGGGGGGGGGGGGGGGGGGGGGGGGGGGGGGGGGGGGGGGGGGGGGGGGGGGGGGGGGGGGGGGGGGGGGGGGGGGGGGGGGGGGGGGGGGGGGGGGGGGGGGGGGGGGGGGGGGGGGGGGGGGGGGGGGGGGGGGGGGGFGGGGGGGGGGGGGGGGGGGGGGGGGGGGEGGGGGGGGGGGGGGGGGGGGGGFGG<EEEFFFFGGGGFFFFGGFFFFGFGGFFGFFFAFFGFFFFFFGG
@M02352:288:000000000-CKWC8:1:1101:8440:8377 1:N:0:ATGCGCAG+CTAAGCCT
TACGGAGGGTCCAAGCGTTATCCGGAATCATTGGGTTTAAAGGGTGCGCAGGCGGTTTATTAAGTCAGTGGTGAAATCTCGAGGCTCAACCTCGAAACTGCCATTGATACTGATAAACTTGAGTTCAGTTGGAGTAGGCGGAATGTGTAGTGTAGCGGTGAAATGCTTAGATATTACACAGAACACCGATAGCGAAGGCAGCTTACTAAACTGATACTGACGCTGAGGCACGAAAGCGTGGGGAGCGAACAGGATTAGATACCCTGGTAGTCCACGCCGTAA
+
GGGGGGGGGGGGGGGGGGGGGGGGGGGGGGGGGGGGGEGGGGGGGGGGGGGGGGG@CGGGFGGGGGGGGGGGGGGGGGFGGGGCGGGGGGGGGGGGGGGGGFGGGGGGGGGGGGGFGGGGFGGGGGGGGGGGGGGGGGGGGGGGGEFGGGGGGGGGGGGGGGGGGGGGGGGGGGGGGGGGFGGGGGGGGGEEGGGGGGGGGGGGGGGGGGGGGCCFGGGGGGDGGGGGGGGGGGGEGGGGGGFFFFGGGGFFF?GGFFFFGGGGFFGFFFFFFGFFFFFFGD
@M02352:288:000000000-CKWC8:1:1101:7751:8416 1:N:0:ATGCGCAG+CTAAGCCT
TACGGAGGGGGTTAGCGTTGTTCGGAATTACTGGGCGTAAAGCGTACGTAGGCGGATCAGAAAGTAGGGGGTGAAATCCCGAGGCTCAACCTCGGAACTGCCTCCTAAACTCCTGGTCTTGAGTTCGAGAGAGGTGAGTGGAATTCCAAGTGTAGAGGTGAAATTCGTAGATATTTGGAGGAACACCAGTGGCGAAGGCGGCTCACTGGCTCGATACTGACGCTGAGGTACGAAAGTGTGGGGAGCAAACAGGATTAGATACCCTGGTAGTCCACACCGTAA
+
GGGGGFGGGGGGGGGGGGGGGGGGGGGGGGGGGGGGGGGGGGGGGGGGGGGGGGGGGGGGGGGGGGGGGGGGGGGGGGGGGEGGGGGGGGGGGGGGGGGGGGGGGGGGGGGGGGGGGGGGGGGGGGGGGGGGGGGGGGGGGGFGGGGGGGGGGGGGGGGFCGGGGGGGGGGGGGGGFGGGGGGGGGGGGGGGGGGGGGGGGGGGGGGGGGGGGGGGGGCGGGGGGGGGGFFGGCCBGCDFEGFFFFGGGGFFFBGGFFFFGFGGFFGFFFBFFFFF?F>BGD
@M02352:288:000000000-CKWC8:1:1101:17257:8434 1:N:0:ATGCGCAG+CTAAGCCT
TACGGAGGGTCCAAGCGTTATCCGGAATCATTGGGTTTAAAGGGTGCGCAGGCGGTTTATTAAGTCAGTGGTGAAATCTCGAGGCTCAACCTCGAAACTGCCATTGATACTGATAAACTTGAGTTCAGTTGGAGTAGGCGGAATGTGTAGTGTAGCGGTGAAATGCTTAGATATTACACAGAACACCGATAGCGAAGGCAGCTTACTAAACTGATACTGACGCTGAGGCACGAAAGCGTGGGGAGCGAACAGGATTAGATACCCTGGTAGTCCACGCCGTAA
+
GGGGGGGGGGGGGGGGGGGGGGGGGGGGGGGGGGGFGGGGGGGGGGGGGFEGGGGFGGGGGGGGGGGGGGGGGGGGGGGGGGGGGGGGGGGGGGGGGGGGGGGGGGGGGFGGGGGGGGGGGGGGGGGGGGGGGGGGFCFGGGGGGGGGGGGGGGGGGGGGGGGGGGGGGGGGGGGGGGGGGGGGGGGGGGGGGGGGDGGGGEGGGGGGGGGGGGGGGGGGGGGGGGGDGDGDGGGFGGGGGGFFFFGGCD@?:?GGDFAFFGGFFFGFFFFABGFF>?FF39
@M02352:288:000000000-CKWC8:1:1101:19959:8443 1:N:0:ATGCGCAG+CTAAGCCT
TACGGAGGGTCCAAGCGTTATCCGGAATCATTGGGTTTAAAGGGTGCGCAGGCGGTTTATTAAGTCAGTGGTGAAATCTCGAGGCTCAACCTCGAAACTGCCATTGATACTGATAAACTTGAGTTCAGTTGGAGTAGGCGGAATGTGTAGTGTAGCGGTGAAATGCTTAGATATTACACAGAACACCGATAGCGAAGGCAGCTTACTAAACTGATACTGACGCTGAGGCACGAAAGCGTGGGGAGCGAACAGGATTAGATACCCTGGTAGTCCACGCCGTAA
+
GGGGGFGGGGGGGGGGGGGGGGGGGGGGGGGGGGGBFGGGGGGGGGGGGGGGGGGFGGGGGGGGGGGGGGGGGGGGGGGGGGGGGGGGGGGGGGGGGGGGGFGGGGGGGGGGGGGGGGGGGGGGGGGGGGGGGGGGGGGGGGGGGGGGGGGGGGGGGGGGGGGGGGGGGGGGGGGGGGGGGGGGFGGGGGGGGGGGGGGGGGGGGGGGCGGGGGGGGGGGGGGGCDGFGGGGGGGFGGGGGGFFFFGGEDFFFFGGFFFFGGGGFFGF<@FFFGFFFFF>GD
@M02352:288:000000000-CKWC8:1:1101:11261:8477 1:N:0:ATGCGCAG+CTAAGCCT
TACGGAGGGTCCGAGCGTTAATCGGATTTACTGGGCGTAAAGCGCACGCAGGCGGTTTGTTAAGCTAGATGTGAAAGCCCTCGGCTCAACCTGGGAATTGCATTTAGAACTGGCAGGCTAGAGTTTTGGAGAGGGGAGTGGAATTCCAGGTGTAGCGGTGAAATGCGTAGATATCTGGAGGAACATCAGTGGCGAAGGCGACTCCCTGGTCAGCAACTGACGCTCATGTTCGAAAGTGTGGGTAGCGAACAGGATTAGATACCCTGGTAGTCCACACCGTAA
+
GGGG7FGG7:,C6@FEGGG7,;CFGG,CGG,FFGGGGGGGGGGG7:+CFGGGGGGFG+4,BFGGCE,FGGGGGGGGGGG7F,CFFGGGGGGDCDGGGGGGGGG95,<BFGGG8,B++@F,DFGG<,3D:>FGGG:FGGGGGGGFGGGG;DFGGGGGGGGG<CFGFGDGCGGGFG7@FGGFEGGGG:FGGGGGGDGGGEGDCEEG8CGCCGG+A+AFGGFGGGGG8D:C3+:CFGGD::>7ECE2:FGGCDFFBBDF?FFFGGGGFFGFFFFFFG?,8?EFDC
@M02352:288:000000000-CKWC8:1:1101:4650:8514 1:N:0:ATGCGCAG+CTAAGCCT
TACGGAGGGTGCAAGCGTTATCCGGAATCATTGGGTTTAAAGGGTCCGCAGGCGGACTAATAAGTCAGTGGTGAAATCCCATCGCTTAACGATGGAACTGCCATTGAAACTGTTAGTCTTGAATTCGGTCGAAGTGGGCGGAATGTGTCATGTAGCGGTGAAATGCATAGATATGACACAGAACACCGATAGCGAAGGCAGCTCACTAGGCCTGAATTGACGCTCAGGGACGAAAGCGTGGGGAGCGAACAGGATTAGATACCCTGGTAGTCCACGCCGTAA
+
GGFFGEEGG@FGGCFFGC@CFGGGG@FGEEGFFEGEFGGAEGGGGGEGGGGGGGGGGGGGGGGGGGGGGGGGGGEGGGFGGGCCE<FGGGGGGGGFFGGGGGGGF<DCFDGGGFGGGGGGGFFFGGGFGGGGGGGFGGGGGGGGGGGGGGFGGFGGGGGGFGGEG9CFFGGGGGGGGGGGGGGGGGGGGG>EGGDGCCFGGGGGGGGGGGGGGGGGGGGFGGGEEGGGGGGGGGGFGGGGGGB?;FGGGGFF<FFGFFAFEAFC?FGFFFA9FGFFFFFFGD
@M02352:288:000000000-CKWC8:1:1101:12831:8517 1:N:0:ATGCGCAG+CTAAGCCT
TACGGAGGGTGCAAGCGTTATCCGGAATCATTGGGTTTAAAGGGTCCGTAGGCGGACTAATAAGTCAGAGGTGAAATCCCGCAGCTCAACTGTGGAACTGCCTTTGAAACTGTTAGTCTTGAGTTATTGTGAAGTGGTTAGAATATGTAGTGTAGCGGTGAAATGCTTAGAGATTACATGGAATACCGATTGCGAAGGCAGATCACTAACAATATACTGACGCTGATGGACGAAAGCGTGGGGAGCGAACAGGATTAGATACCCTGGTAGTCCACGCCGTAA
+
GGGGGGGGGGGGGGGGGGGGFFGGGGGGGGGGGGGFGGGGGGGGGGGGGGGGGGGEGGGGGGGGGGGGGGGGGGGGGGGGGGGGGGCGGGGFGFGGGGGGGGGGGGGGGGGGGGGGGGGGGGGGGGGGGGGGGGGGGGGGGGGGFGGGGGGGGGGGGGGGGGGGGGGG?CGGGGGGGGGGGGFGGGGGGGGGGGGGDGGGGGGGGGGGGGGGFGGGGGEFGGGGGGGGGGGGGGGFGGGGCEE?>FGGGGFFFBGGFFFFGGGGFFGFFFFFFGFFFFFFGG
@M02352:288:000000000-CKWC8:1:1101:19965:8571 1:N:0:ATGCGCAG+CTAAGCCT
TACGGAGGGTGCAAGCGTTATCCGGAATCATTGGGTTTAAAGGGTCCGTAGGCGGGCTTATAAGTCAGAGGTGAAATCCCATCGCTCAACGATGGAACTGCCTTTGATACTGTAGGTCTTGAATATATTTGAAGTAGGCGGAATATGTAGTGTAGCGGTGAAATGCATAGATATTACATAGAATACCAATTGCGAAGGCAGATTACTAATAATATACTGACACTGATGGACGAAAGCGTGGGGAGCGAACAGGATTAGATACCCTGGTAGTCCACGCCGTAA
+
GGGGGFGGGGGGGGGGGGGGGGGEGEEGGGGGGGGGGGGGGGGGGGGGGGGGG@C@FGG8FFGCGGGGGGGGGGFGFGGGGGGGGGGGGGGGGFGGGGGGGGGGGGGGFFGCFGGGGGGGGGGGGGEFGGFFFGGGGEGGGGGGGGGGGFGGGF;FCEGCEDEDEFGGEFGGGGGDDGGC9FFGGGGGGGGGGGG88EFGGFFGGGGGGGG7FGGFGGCFGFFE<>FGDCFC=8DDGDG5EEF:9BGG5DEF?FGG74)0+:CGF@FFFFFFFGFBFFFF39
@M02352:288:000000000-CKWC8:1:1101:17012:8605 1:N:0:ATGCGCAG+CTAAGCCT
TACGGAGGGTCCAAGCGTTATCCGGAATCATTGGGTTTAAAGGGTGCGCAGGCGGTTTATTAAGTCAGTGGTGAAATCTCGGGGCTCAACTTCGAAACTGCCATTGATACTGATAAACTTGAGTTCAGTTGGAGTAGGCGGAATGTGTAGTGTAGCGGTGAAATGCTTAGATATTACACAGAACACCGATAGCGAAGGCAGCTTACTAAACTGATACTGACGCTGAGGCACGAAAGCGTGGGGAGCGAACAGGATTAGATACCCTGGTAGTCCACGCCGTAA
+
GGGGGGGGGGGGGGGGGGGGGGGGGFGFGGGGGGGGGGGGGGGGGGGGGGGGGGGFGGGGGGGGGGGGGGGGGGGGGGGGGGGGGGGGGGGGGGGGGGGGGGGGGGGGGGGGGGGGGGGGGGGGGGGCFGGGGGGGGFGGGGFGGGGGGGGGGGGGGGGGGFGGGGGGGGGGGGGGGGGGGGGGGGGGGGGGGGGGCGGGGGGGGGGGGGGGGGGGGGGGGGGGGGDGGCFDGGGBGGGGGGFBFFGGGDEFBFGGFFFFGGGGFFFFAFDBFFF:BB3>5>
@M02352:288:000000000-CKWC8:1:1101:4524:8606 1:N:0:ATGCGCAG+CTAAGCCT
TACGGAGGGTCCAAGCGTTATCCGGAATTATTGGGTTTAAAGGGTGCGCAGGCGGTTTATTAAGTCAGTGGTGAAATCTCGAGGCTCAACCTTGAAATTGCCATTGATACTGATAAACTTGAGTTCAGTTGAAGTAGGCGGAATTTGTAGTGTAGCGGTGAAATGCTTAGATATTACACAGAACACCGATAGCGAAGGCAGCTTACTAAACTGATACTGACGCTGAGGCACGAAAGCGTGGGGAGCGAACAGGATTAGATACCCTGGTAGTCCACGCCGTAA
+
GGGGF>FGGGCGCGGGGGGGF9FGGGGG,CCFGGG,,BEFGG<FGCGG7FFGGGGFGG8FFGGG<<FG@5EFFFGGFG,FE8FFGGGGGGGG,B,BF,CFGE<E9FFGGGGG<BDA,FG<FGGGCF9AF?F,3CF93B,>FFGG,@=F<FGGGGGGGGGGGGGGGG9EGGGGGGFFCGGGGGGGG8FB<F1CGGGGGGGDEGD+<CFE7C6@9FGGGGGGGEGGGGGG5:>GGGGFGGGGGGFFFFGGEGFFFBGGFFFFGGGGFFGFFFFFFGFFBFFFGD
@M02352:288:000000000-CKWC8:1:1101:14760:8615 1:N:0:ATGCGCAG+CTAAGCCT
TACGAGGGGTGCAAGCGTTAATCGGAATTACTGGGCGTAAAGCGTGCGTAGGTGGTTTGTTAAGCAAGATGTGAAAGCCCCGGGCTCAACCTGGGAACTGCATTTTGAACTGGCAAGCTAGAGTATTGTAGAGGGTAGTGGAATTTCCAGTGTAGCGGTGAAATGCGTAGAGATTGGAAGGAACATCAGTGGCGAAGGCGGCTACCTGGACAAATACTGACACTGAGGCACGAAAGCGTGGGGAGCAAACAGGATTAGATACCCTGGTAGTCCACGCCGTAA
+
GGGGFFGGGGGGGGGGGGGGGGGGGGGGGGGGGGGGGGGGGGGGGGGGGGGGGGGGGGGGGGGGGGGGGGGGGGGGGGGGGGGGGGGGGGGGGGGGGGGGGGGGGGGGGGGGGGGGGGGGGGGGGGGGGGGGGGGGGGGGGGGGGGGGGGGGGGGGGGGGGGGGGGGGGGGGGGGGGGGGGGGGGGGGGGGGGGGGGGGGGGGGGGGGGGGGGGFGGGEGGGGGGGGGGGGGGGGFGGGGGGFFFFGGGGFFFFFGBFBFFGGGFFGFFFFFFGFFFFFFGC
@M02352:288:000000000-CKWC8:1:1101:4991:8637 1:N:0:ATGCGCAG+CTAAGCCT
TACGGAGGGTCCAAGCGTTATCCGGATTTATTGGGTTTAAAGGGTCCGTAGGCGGGCTTATAAGTCAGAGGTGAAATCCCATCGCTCAACGATGGAACTGCCTTTGATACTGTAGGTCTTGAATATATTTGAAGTAGGCGGAATATGTAGTGTAGCGGTGAAATGCATAGATATTACATAGAACACCAATTGCGAAGGCAGCTTACTAAGATATTATTGACGCTGATGGACGAAAGCGTGGGTAGCGAACGGGATTAGATACCCCGGTAGTCCACGCCGTAA
+
GGGGGGGGGGGGGGGGGGGGGGGGGGGGGGGGGGGGGGGGGGGGGGGGGGGGGGGGGGGGGGGGGGGGGGGGGGGGGGGGGGGGGGGGGGGGGGGGGGGGGGGGGGGGGGGGGGGGGGGGGGGGGGGGGGGGGGGGGGGGGGGGGGGGFGGGGGGGGGGGGGGGGGGGGGGGGGGGGGGGGFGGGGGGGGGGGGGGGGGGGGGGGGGCGGGGGGGGGGGGGGGGGGGGGGGGGGGFGGGGGGFAFFGGGGFEFFGGFFFFGFF9>BGFFFFFFFFFFFF>DD
@M02352:288:000000000-CKWC8:1:1101:10493:8678 1:N:0:ATGCGCAG+CTAAGCCT
TACGGAGGATCCAAGCGTTATCCGGAATCATTGGGTTTAAAGGGTCCGTAGGTGGATAATTAAGTCAGAGGTGAAATCTTGCCGCTTAACGGTAAAATTGCCTTTGATACTGGTTGTCTTGAGTTATTATGAAGTGGTTAGAATATGTAGTGTAGCGGTGAAATGCATAGATATTACATAGAATACCAATTGCGAAGGCAGATCACTAATAATATACTGACACTGATGGACGAAAGCGTGGGGAGCGAACAGGATTAGATACCCTGGTAGTCCACGCCGTAA
+
GGGGGGGGGFGGGGGGGGGGGGGFGFGGDFGGGGGFFCEFGGGGGGGGFGGGEFGGGGGGGGGGGGGGGGGGGGGGGGGGGGGGGFGGGGGGGGGFGGGGGGGGGGGGGGGGGGGGGGGGGGGGGGGGFFGGGGGGGGGGGGGGGGGGGGGGGGGGGGGGGGGGGGFGGGGGGGGGGGGGGGG9DFFFGGGGGGGGGGGGGG6EGGGGGGGGGFGGCFGGFF6AFGFGFF;>EEGEFEDEEGFFFEGGGGF@03<C?FBFG786=:FFFFFBFGFF>?B>GD
@M02352:288:000000000-CKWC8:1:1101:18255:8688 1:N:0:ATGCGCAG+CTAAGCCT
TACGGAGGGTCCAAGCGTTATCCGGAATCATTGGGTTTAAAGGGTGCGCAGGCGGTTTATTAAGTCAGTGGTGAAATCTCGAGGCTCAACCTCGAAACTGCCATTGATACTGATAAACTTGAGTTCAGTTGGAGTAGGCGGAATGTGTAGTGTAGCGGTGAAATGCTTAGATATTACACAGAACACCGATAGCGAAGGCAGCTTACCAAACTGATACTGACGCTGAGGCACGAAAGCGTGGGGAGCGAACAGGATTAGATACCCTGGTAGTCCACGCCGTAA
+
GGGGGGGGGGGGGGGGGGGGGGGGGGGGGGGGGGGGGGGGGGGGGGGGGGGGGGGGGGGGGGGGGGGGGGGGGGGGGGGGGGGGGGGGGGGGGGGGGGGGGGGGGGGGGGGGGGGGGGGGCFFGGGGGGGGGGGGGG>CGGGGGGGGGGGGGGGGGGGGGGGGGGGGGGGGGGGGGGGGGGGGGGGGGGGGGGGGGGGGGGGGGGGGGGGGGGGGGGGECFEEEGGGGGGGDEDGFGGGGGGE?F:DD5DDFFFGGFFFFGGGD?FCF<FFDFGFFFFFFGG
@M02352:288:000000000-CKWC8:1:1101:24520:8703 1:N:0:ATGCGCAG+CTAAGCCT
TACGGAGGGTCCAAGCGTTATCCGGATTTATTGGGTTTAAAGGGTCCGTAGGCGGGCTTATAAGTCAGAGGTGAAATCCCATCGCTCAACGATGGAACTGCCTTTGATACTGTAGGTCTTGAATATATTTGAAGTAGGCGGAATATGTAGTGTAGCGGTGAAATGCATAGATATTACATAGAACACCAATTGCGAAGGCAGCTTACTAAGATATTATTGACGCTGATGGACGAAAGCGTGGGTAGCGAACGGGATTAGATACCCCGGTAGTCCACGCCGTAA
+
GFCDF@CEGFFGFAFGGGGGGGFFE@FGGGGGGFGCFD@ACFFGGGFGGGGGGGGDGGGDFGGGGGGGFGGFGGGGGFFGGGGGGGGGGFGGFGGGGGGGGGGGFGGGGGGGAEFGDFGGGDFFGGGGGGGGGGGGGGGGGGGGGGGGGGGGGGGGDGFGGGGGFGFFG9EGGGGGGGGGGGGGGGGGGGGGGGGGGGDGGGGFG?CGEFFEGGBFGGCG98EGGGGGDCFD=ED@FDDEGCEB<FGDCDEEF?5C?F<FCDGGFFDB1>DFFGFF>FBFGG
@M02352:288:000000000-CKWC8:1:1101:10052:8726 1:N:0:ATGCGCAG+CTAAGCCT
TACGGAGGGTCCAAGCGTTATCCGGAATCATTGGGTTTAAAGGGTGCGCAGGCGGTTTATTAAGTCAGTGGTGAAATCTCGAGGCTCAACCTCGAAACTGCCATTGATACTGATAAACTTGAGTTCAGTTGGAGTAGGCGGAATGTGTAGTGTAGCGGTGAAATGCTTAGATATTACACAGAACACCGATAGCGAAGGCAGCTTACTAAACTGATACTGACGCTGAGGCACGAAAGCGTGGGGAGCGAACAGGATTAGATACCCTGGTAGTCCACGCCGTAA
+
GGGGGGGGGGGGGGGGGGGGGGGGGGGGGGGGGGGFGGGGGGGGGGGGGGGGGGGGGGGGGGGGGGGGGGGGGGGGGGGGGGGGGGGGGGGGGGGGGGGGGGGGGGGGGGGGGGGGGGGGGGGGGGGGGGGGGGGGGGFGGGGGGGGGGGGGGGCGGGGGGGGGGGGGGGGGGGGGFGGGGGFGGGDGGGGGGDGGGGGGGGGGGGGGGGGGGGGGGGGGGGGGGGGGGDGDGGDFGGGGGGFFFFGGGGFFBFGGFFFFGGGGFFGFFFAFFGFFFFE9CD
@M02352:288:000000000-CKWC8:1:1101:12964:8734 1:N:0:ATGCGCAG+CTAAGCCT
TACGGAGGGTCCAAGCGTTATCCGGAATCATTGGGTTTAAAGGGTGCGCAGGCGGTTTATTAAGTCAGTGGTGAAATCTCGGGGCTCAACTTCGAAACTGCCATTGATACTGATAAACTTGAGTTCAGTTGGAGTAGGCGGAATGTGTAGTGTAGCGGTGAAATGCTTAGATATTACACAGAACACCGATAGCGAAGGCAGCTTACTAAACTGATACTGACGCTGAGGCACGAAAGCGTGGGGAGCGAACAGGATTAGATACCCTGGTAGTCCACGCCGTAA
+
GGGGGGGGGGGGGGGGGGGGGGGGGGFG@FGGGGGFFGGGGGGGGGGGGGGGGGG@FGGGEFGGGGGGGGGFGGGGGGGGGGGGGGGGGGFGFGCFGGGGGF@DGAFGGGGDGGGCCFGGGGGGGGGGGGGGGGGGGGGGEGEGFFGGGGGCFF;FEDFGGFGGGGGGGFGGC;FGGDCCFGGG@FGGGGEGGGGCEGGGGGGDFGFGGGGEF@EGFEFGGGEGGGGGGD<DGGGFGGGCGGEB>DGDGGFFFFGCB@BFFGCGFFG@>FFFFGFFFFEFGD
@M02352:288:000000000-CKWC8:1:1101:28560:8851 1:N:0:ATGCGCAG+CTAAGCCT
TACGGAGGGTCCAAGCGTTATCCGGAATCATTGGGTTTAAAGGGTGCGCAGGCGGTTTATTAAGTCAGTGGTGAAATCTCGAGGCTCAACCTCGAAACTGCCATTGATACTGATAAACTTGAGTTCAGTTGGAGTAGGCGGAATGTGTAGTGTAGCGGTGAAATGCTTAGATATTACACAGAACACCGATAGCGAAGGCAGCTTACTAAACTGATACTGACGCTGAGGCACGAAAGCGTGGGGAGCGAACAGGATTAGATACCCTGGTAGTCCACGCCGTAA
+
GGGGGGGGGGGGGGGGGGGGGGGGGGGGGGGGGGGFGGGGGGGGGGGGGGGGGGGBFGGGGGFGGGGGGGGGGGGGGGGGGFGGGGGGGGGGGGGGGGGGGGF<FFGFEGGGGGGGGGGGGGGGGGGGGGGGGGGGGGGGGGGGGFGGDFGGGGGGGGGGGGGGGGGGGGGGGGGGGGFGGGGGGGGGGGGGGGGGGGGGGGGGGGGCFFGGGGFGGGGGGGGGGDFGGGGGGGGFGGGGGGBBB>GGGGFF?6GGFFFFGGGGFFGFFFFFFGFFFFFBCC
@M02352:288:000000000-CKWC8:1:1101:24780:8858 1:N:0:ATGCGCAG+CTAAGCCT
TACGGAGGGGGTTAGCGTTGTTCGGAATTACTGGGCGTAAAGCGTACGTAGGCGGACCAGTAAGTCTGGGGTGAAATCCCGAGGCTCAACCTCGGAACTGCCTCATAAACTCCTGGTCTTGAGTTCGAGAGAGGTGAGTGGAATTCCAAGTGTAGAGGTGAAATTCGTAGATATTTGGAGGAACACCAGTGGCGAAGGCGGCTCACTGGCTCGATACTGACGCTGAGGTACGAAAGTGTGGGGAGCAAACAGGATTAGATACCCTGGTAGTCCACACCGTAA
+
GGGGEFEDEGGCC@FGEGGGGGGGGE@FGGGGGFGGGFGCEGGGFGGFGGGGFGGD++A<,CFFF,5EEFGGGFGGGDFGGDEECFFEGGE>8FEGGGGGGGGG8FGGGGGCFCGGGGGGG;E>FGGGGGGGGGGFCCGGGGFFGGFDGGFFGGGGG7FGGFGFGGEFFFGFFGGECGGGGGFGGGGGGGGGGGGGGGDGGCEGGGGGGGGGGEFGGGFFFECEGGFGGCFGGGGEGGGGGGFFFFFGFGFF6<DFBFFFGGGGFFGFFFFFFGFFFFEFDC
@M02352:288:000000000-CKWC8:1:1101:28542:8862 1:N:0:ATGCGCAG+CTAAGCCT
TACGGAGGGTCCAAGCGTTATCCGGAATCATTGGGTTTAAAGGGTGCGCAGGCGGTTTATTAAGTCAGTGGTGAAATCTCGAGGCTCAACCTCGAAACTGCCATTGATACTGATAAACTTGAGTTCAGTTGGAGTAGGCGGAATGTGTAGTGTAGCGGTGAAATGCTTAGATATTACACAGAACACCGATAGCGAAGGCAGCTTACTAAACTGATACTGACGCTGAGGCACGAAAGCGTGGGGAGCGAACAGGATTAGATACCCTGGTAGTCAACGCCGTAA
+
GEGGGGGGGGGGGGGGGGGGGGGGGGEFGGGCFGGBBFFGGGGGGGGGGGGGGGGF@:F9FCFGFGGGCFGFGGGFAAFGGGGGFGFFFFGEFEGGGGGGGGGDFGEFEGGFGCGGGGBFCFGGGFFGFGGFGGGFGDFFEGGGFFFGGGFGFGFGGGEFGGGGFG;EBFGFG;EFGGFGGGGGGGGGGCEGFGGDGGGFE5EFFFGGGFGFFFFGGGGG@EEDGGGGGGGDGGDFCG<>EGBB>EGDGGEFBFGC<FFFGF<F6;C?:@<B*:?:29B3DD
@M02352:288:000000000-CKWC8:1:1101:19171:8889 1:N:0:ATGCGCAG+CTAAGCCT
TACGGAGGGTGCAAGCGTTATCCGGAATCATTGGGTTTAAAGGGTCCGCAGGCGGACTAATAAGTCAGTGGTGAAATCCCATCGCTTAACGATGGAACTGCCATTGAAACTGTTAGTCTTGAATTCGGTCGAAGTGGGCGGAATGTGTCATGTAGCGGTGAAATGCATAGATATGACACAGAACACCGATAGCGAAGGCAGCTCACTAGGCCTGAATTGACGCTCAGGGACGAAAGCGTGGGGAGCGAACAGGATTAGATACCCTGGTAGTCCACGCCGTAA
+
GGGGGGGGGGGGGGGGGGGGGGGGGGGGGGGGGGGEGGGGGGGGGGGGGGGGGGGGGGG9FGGGGGGGGGGGGGGGGGGGGGGGGGGGGGGGGGGGGGGGGGGGGGGGGGGGGGGGGGGGGGGGGGGGGGGGGGGGGGGGGGFGGGGGGGGGGGGGGGGGGGGGGGGGGGGGGGGGGGGGGGGGGGGGGGGGGGGGGGGGGGGGGGGGGGGGGGGGGGGGGGGGGGGGGEGGGGGFGGGGGGFB;FGDGGFFBFGGFFDFGGGGFFGFFFFFFGF?BFFBGG
@M02352:288:000000000-CKWC8:1:1101:19593:8926 1:N:0:ATGCGCAG+CTAAGCCT
TACGGAGGGTCCAAGCGTTATCCGGAATCATTGGGTTTAAAGGGTGCGCAGGCGGTTTATTAAGTCAGTGGTGAAATCTCGGGGCTCAACCTCGAAACTGCCATTGATACTGATAAACTTGAGTTCAGTTGGAGTAGGCGGAATGTGTAGTGTAGCGGTGAAATGCTTAGATATTACACAGAACACCGATAGCGAAGGCAGCTTACTAAACTGATACTGACGCTGAGGCACGAAAGCGTGGGGAGCGAACAGGATTAGATACCCTGGTAGTCCACGCCGTAA
+
GGGGGGGGGGGGGGGGGGGGGGGGGGGGGGGGGGGFGGGGGGGGGGGGGGGGGGGFGGGGGGGGGGGGGGGGGGGGGGGGGGGGGGGGGGGGGGGGGGGGGGGGGGGGGGGGGGGGFGGGGGGGGGGGGGGGGGGGGFGGGGGGGGGGGGGGGGGGGGGGGGGGGGGGGGGGGGGGGGGGGGGGGGGGGGGGGGGGGGGGGGGGGGGGGGGGGGGGGG7EGGGGGGGGGGGGGGGFGGDGGGFF>@DGGGB?BFGGFFFFGGGGFFGFBFAFFGFFF?FBGG
@M02352:288:000000000-CKWC8:1:1101:12009:8927 1:N:0:ATGCGCAG+CTAAGCCT
TACGGAGGGTCCAAGCGTTATCCGGAATCATTGGGTTTAAAGGGTCCGTAGGTGGATAATTAAGTCAGAGGTGAAAGTTTGCGGCTCAACCGTAAAATTGCCTTTGATACTGGTTATCTTGAGTTATTATGAAGTAGTTAGAATATGTAGTGTAGCGGTGAAATGCATAGATATTACATAGAATACCAATTGCGAAGGCAGATTACTAATAATCAACTGACACTGATGGACGAAAGCGTGGGGAGCGAACAGGATTAGATACCCTGGTAGTCCACGCCGTAA
+
GGGGGGGGGGFGGGGGGGGEFGGGGGDGCFGGGGGGGEFFGGGGGGGGGGGGGGGGFGFFGGGGGGGGGGGGGGGGGGGGGGGGGDGGGGGGGGGFGGGGGGGGGGGGGGGGCGGGGGGGGCCFGGGGGGGGGGGGGEFFGGCFGGGGGGGFGGGFGGGGGGGGGGGGGGFGGGGGGGGGGFGGAGGFFGGGGGGGGGGGGFGGCFDCEGGGGGGGFGCCGGGGGGGC9FG5EG:BCCD>EGED9DCCGGFFFFGGFFFFGGFGF<FFFFABFGF?FFFFGG
@M02352:288:000000000-CKWC8:1:1101:24567:8940 1:N:0:ATGCGTAG+CTAAGCCT
TACGGAGGATCCAAGCGTTATCCGGAATCATTGGGCGTAAAGGGTCCGTAGGTGGATTATTAAGTCAGAGGTGAAATCCTGCAGCTCAACTGTGGAACTGCCTTTGATACTGGTTGTCTTGAATTTTAGTGAAGTAGATAGAATATGTAGTGTAGCGGTGAAATGCATAGATATTACATAGAATACCGATTGCGAAGGCAGTCAACTAACTAACAATTGACGCTAATGCACGAAAGCGTGGGGAGCGAACAGGATTAGATACCCTGGTAGTCCACGCCGTAA
+
GGGGC,CG7E,EFFGGGGGGE<FFGEGG<F<FGGG8+CEEGG9FG,CFFGGGFGG@F,5FGGGGC5EFG9FFGGGGFGG?,9,FGGGGGGA@@FFGGGGGGCFGG,,,CFGGGA948CFEFD<FBGGF@5EF<FC55,C,CFFG,E<@DGGGGGGGGGGGGGGGGG<CFGGDGGGA@E,3DFG9D8D*35*>FGGGGGGFG0<,7?F,1:8@FC,B:CGGG5EG87<F+AFGGGGEGGGGGGFFFFDDEGFFFFGGFFFFGGGGFFGFFFFFFGF:BFFFGG
@M02352:288:000000000-CKWC8:1:1101:14833:8949 1:N:0:ATGCGCAG+CTAAGCCT
TACGGAGGGTCCAAGCGTTATCCGGAATCATTGGGTTTAAAGGGTGCGCAGGCGGTTTATTAAGTCAGTGGTGAAATCTCGAGGCTCAACCTCGAAACTGCCATTGATACTGATAAACTTGAGTTCAGTTGGAGTAGGCGGAATGTGTAGTGTAGCGGTGAAATGCTTAGATATTACACAGAACACCGATAGCGAAGGCAGCTTACTAAACTGATACTGACGCTGAGGCACGAAAGCGTGGGGAGCGAACAGGATTAGATACCCTGGTAGTCCACGCCGTAA
+
GGGGGGGGGGGGGGGGGGGGGGGGGGGGGGGGGGGBFFGFGGGGGGGGGGGGGGGCCFGGGGGGFGGGGGGGGGGGGGGGGGGGGGGGGGGGGGGGGGGGGGGGGGGGGGGGGGGGGGGGGGGGGGGGGGGGGGGGGGGGGGGGFFGFGGFGGGGGGGGGGGGGGGGGGGGGGGGGGGGGGGGGGGGGGGGGGGGGGGGGGGGGGGGGGGGFFGGGGGGGGGGGGGGGGGGGGGGFGGGGGGFFFFGGGGFFFFGG<FFFGGGGFFFFFFAFFGF?BFF>DD
@M02352:288:000000000-CKWC8:1:1101:10859:8949 1:N:0:ATGCGCAG+CTTAGCCT
TACGGAGGGTCCAAGCGTTATCCGGAATCATTGGGTTTAAAGGGTCCGCAGGCGGTCAATTAAGTCAGAGGTGAAATCCCATAGCTTAACTATGGAACTGCCTTTGATACTGGTTGACTTGAGTCATATGGAAGTAGATAGAATGTGTAGTGTAGCGGTGAAATGCATAGATATTACACAGAATACCGATTGCGAAGGCAGTCTACTACGTATGTACTGACGCTCATGGACGAAAGCGTGGGGAGCGAACAGGATTAGATACCCTGGTAGTCCACGCCGTAA
+
GGGFGGGGGG,FGGGGGGGGFFGFGGGG<F@FGGG@,BFGGGFGF<FGEGGGEEGF@?=FGGGGG9BEGCFGGGGGGGGGGC<FGG9FGGE,BFGGGGGGG,FG<?F?DGGGCBFGGGG<FFGGCF,=F<BD<F<EFADAFGGGAFE@BFGGGGGGGGGGGGGGGG;FFFGGGGC=;D>;8FF?FGG@7F:BFEGGGGGFCEF9CFF@988C+5?FGGGGG5CE8D7C6<CGGGGFGGGGGGFFFF3<EGFFFFGGFFFFGGGGFFGFFFFFFGFFBFF9DD
@M02352:288:000000000-CKWC8:1:1101:14827:8966 1:N:0:ATGCGCAG+CTAAGCCT
TACGGAGGGTCCAAGCGTTATCCGGAATCATTGGGTTTAAAGGGTGCGCAGGCGGTTTATTAAGTCAGTGGTGAAATCTCGAGGCTCAACCTCGAAACTGCCATTGATACTGATAAACTTGAGTTCAGTTGGAGTAGGCGGAATGTGTAGTGTAGCGGTGAAATGCTTAGATATTACACAGAACACCGATAGCGAAGGCAGCTTACTAAACTGATACTGACGCTGAGGCACGAAAGCGTGGGGAGCGAACAGGATTAGATACCCTGGTAGTCCACGCCGTAA
+
GGGEF@FEGFGGGFGGGGGGGGGEGGEGFGGFFGGFCCGGGFGGGGEGD7FGGGGGGGGGGGGCGGGGGGGFGGGGGGGGGGGGGGGFGGGGGGGGGEFGGGGGGGGGGGGGGGGGGGCGGA@EFGGGFGFGGGGGGFFGGGGGGGGGGGGGGGGGGGGGGGGGGDFGGGGGGFGGGGGGGGGGGGGCGEGGFGGGGGGGGGGGGGGGGCFGGDGCCCGGGE=EGGGGG5F:*:C)7:58CEE?FFGG55@?<0F7<=)9CEGG4:G49=<4@CF<>?>;GD
@M02352:288:000000000-CKWC8:1:1101:8960:8980 1:N:0:ATGCGCAG+CTAAGCCT
TACGGAGGGTCCAAGCGTTATCCGGAATCATTGGGTTTAAAGGGTGCGCAGGCGGTTTATTAAGTCAGTGGTGAAATCTCGAGGCTCAACCTCGAAACTGCCATTGATACTGATAAACTTGAGTTCAGTTGGAGTAGGCGGAATGTGTAGTGTAGCGGTGAAATGCTTAGATATTACACAGAACACCGATAGCGAAGGCAGCTTACTAAACTGATACTGACGCTGAGGCACGAAAGCGTGGGGAGCGAACAGGATTAGATACCCTGGTAGTCCACGCCGTAA
+
GGGGGGGGGGGGFFGGGGGGGGGGGE@FFGGDGGGE@FEEGGGEGGEGGGGGGGG>FGGGGGGCGGGGGGGGGGGGGGGGGGGGGGGGGGGGGGGGGGGGGGGGFGFGGGGGCGFFGGGFGGGGGGCFEFFFGGGGGFCEEGFFGGGGGGGGGGGGGGGGGGGGGGAFFGGGGGGFGFGFG?FGGGGGGGGGGGGEGDGGGGCFGGGGGGGGGFGGGGFGGDGGGGGFGGGDG57>GGGEEGFFFFGGGCEFF?GF??AFGGFGFFGFFFFFFGFBF:DFG9
@M02352:288:000000000-CKWC8:1:1101:20413:9012 1:N:0:ATGCGCAG+CTAAGCCT
TACGGAGGGTGCAAGCGTTATCCGGAATCATTGGGTTTAAAGGGTCCGTAGGCGGGCAATTAAGTCAGAGGTGAAATCCCACAGCTCAACTGTGGAACTGCCTTTGATACTGGTTGTCTTGAGTTATATTGAAGTGAGTAGAATATGTAGTGTAGCGGTGAAATGCTTAGATATTACATAGAATACCGATTGCGAAGGCAGCTCACTAAGTATATACTGACGCTGATGGACGAAAGCGTGGGGAGCGAACAGGATTAGATACCCTGGTAGTCCACGCCGTAA
+
GGGGGGGGGGGGGGGGGGGGGGGGGEGGGGGGGGGGGGGGGGGGGGGGGGGGGGGGGGGGGGGGGGGGGGGGGGGGGGGGGGGGGGGGGGGGGGGGGGGGGGGGGGGGGGGGGGGGGGGGGGGGGGGGGGGGGGGGGGGGGGGGGGGGGGGGGGGGGGGGGGGGGGGGGGGGGGGGGGGGGGGGGGGGGGGGGGGGGGGGGGGGGGGGGGGGGGGGGGGGGGGGGG?CF?FDGGGFGGGGGGFFFFGGGGFFFFGGFFFFGGGGFFGFFFFFFGFFBFFFGG
@M02352:288:000000000-CKWC8:1:1101:7941:9045 1:N:0:ATGCGCAG+CTAAGCCT
TACGGAGGGTCCAAGCGTTATCCGGAATCATTGGGTTTAAAGGGTGCGCAGGCGGTTTATTAAGTCAGTGGTGAAATCTCGGGGCTCAACTTCGAAACTGCCATTGATACTGATAAACTTGAGTTCAGTTGGAGTAGGCGGAATGTGTAGTGTAGCGGTGAAATGCTTAGATATTACACAGAACACCGATAGCGAAGGCAGCTTACTAAACTGATACTGACGCTGAGGCACGAAAGCGTGGGGAGCGAACAGGATTAGATACCCTGGTAGTCCACGCCGTAA
+
GGGGGFEGGGGGGGFGGGGGGGGGGGGGGGGGGGGGGDGEGGGGGGGGGGFGEGGC:CFGGFGCFGGGGGGGGGGGGGGGFEGGGGGGGGGGGGGGGGGGGGGGGGGGGGGGGGGGGGGGGCFGCFGGFFGGCFGGGGFGGEFGFGGGGGGGGGGGGEFGGGFGGGGGGGGGGGGGGGGGGGGGFGGGGGGDGCGGGEGGGGGGGGGGGFGGGGGGGGFGGGGGGDGGGGGGGGGFGGGEGDDBBDGDGGFFFBGGFFFFGG8<FF9@<F<>FFF?BFFFG<
@M02352:288:000000000-CKWC8:1:1101:24444:9054 1:N:0:ATGCGCAG+CTAAGCCT
TACGGAGGGTCCAAGCGTTATCCGGAATCATTGGGTTTAAAGGGTGCGCAGGCGGTTTATTAAGTCAGTGGTGAAATCTCGAGGCTCAACCTCGAAACTGCCATTGATACTGATAAACTTGAGTTCAGTTGGAGTAGGCGGAATGTGTAGTGTAGCGGTGAAATGCTTAGATATTACACAGAACACCGATAGCGAAGGCAGCTTACTAAACTGATACTGACGCTGAGGCACGAAAGCGTGGGGAGCGAACAGGATTAGATACCCTGGTAGTCCACGCCGTAA
+
GGGGGGGGGGGGGGGGGGGGGCGGGGGGGGFGGGG:BFGGGGGGGGGGGGGGGGGGGECFGG9?5@EEFFCGEGGGFG,C8=FFEG=FFGGG?CFFEGGGG<,CFD9@FFGGACFGFGG>><BFG9BFF<FABFFGG9>FDFGGFGD@@>D:@DFFGEBCFGGGGGGFDFGGGGFCEGE9,<FCCGE7CB1BB*BEDEEEGGG9+<@CFGCGCCCFGGFFGCEC5C5:**95CEC@CCDGGGB:3./>5>>?((CC?FF7<FGGFF*9)6<A47?BBFD9GG
@M02352:288:000000000-CKWC8:1:1101:19955:9160 1:N:0:ATGCGCAG+CTAAGCCT
TACGGAGGGTCCAAGCGTTATCCGGAATCATTGGGTTTAAAGGGTCCGCAGGCGGTCAATTAAGTCAGAGGTGAAATCCCATCGCTCAACGATGGAACTGCCTTTGATACTGTAGGTCTTGAATATATTTGAAGTAGGCGGAATATGTAGTGTAGCGGTGAAATGCATAGATATTACATAGAACACCAATTGCGAAGGCAGCTTACTAAGATATTATTGACGCTGATGGACGAAAGCGTGGGTAGCGAACAGGATTAGATACCCTGGTAGTCCACGCCGTAA
+
GDF@C@@CGBFGG<FGG@@FGGGEGCCG@EGFEAF88CDA@FCFEGCGEGGDGDGGGGGGGGGGGGGGFGGGGGGGGGGGGGCCG<FGGGGGGGGGGGGFGGGFFDDFGGGGGGGGGGGGGGGFGFFGGGGGGGGGGGGGGGGGGGGGGGEFFGDFGC<FGGGGGGGGGGGGGGGGGGGGGGGGGGGGGGGFGGEGGGGGGD6CFGGGGGGEGGGGGGGFGGDGEGGFGGGCEEGFGGGGGGFFFFDDGGFFFBFF?@FFGG6>@FGFFFFA@GFFF:DFGD
@M02352:288:000000000-CKWC8:1:1101:11996:9173 1:N:0:ATGCGCAG+CTAAGCCT
TACGGAGGGTCCTAGCGTTGTTCGGAATTACTGGGCTTAAAGGGTACGTAGGTTGATAAAAAAGTCAGAGGTGAAATCCCGCGGCTCAACCGTGGAACTGCCTTTGAAACTGGTTATCTTGAGTCAGTGAGAGGTGAGTAGAATTTCTAGTGTAGAGGTGAAATTCATAGATATTAGAAAGAATACCAATTGCGAAGGCAGCTCACTGACTCTTTACTGACACTGAGGGACGAAAGCGTGGGGAGCGAACAGGATTAGATACCCTGGTAGTCCACGCCGTAA
+
GGGGGGGG:,;C6EFGGGD+C,EEGGGG,F6FFGG@<FGGGG9FG,CFGGGGF9F<F,C,,:FFG,CF,CFGGGGG9,4,8+4CFG@FGGC+B,+BF<FGGGGGF,E,CFG,,C,?BFGFGGCG9,,,,3CF<FBF,,@=FGGG,@3=FGGGGGG;FGGGGGGG,E,@EFGGGGGF,3,6?FGGGGGGCGDGGGGGGGGGG5FCBFG9+++1++5<+BFGGEGGGG88/CGGGGGBGEGGGG3:BF3CE<)8?FGGFFFFGGGG*.CFFFFFFG=BFFFFGG
@M02352:288:000000000-CKWC8:1:1101:8781:9175 1:N:0:ATGCGCAG+CTAAGCCT
TACGGAGGGTCCAAGCGTTATCCGGAATCATTGGGTTTAAAGGGTGCGCAGGCGGTTTATTAAGTCAGTGGTGAAATCTCGAGGCTCAACCTCGAAACTGCCATTGATACTGATAAACTTGAGTTCAGTTGGAGTAGGCGGAATGTGTAGTGTAGCGGTGAAATGCTTAGATATTACACAGAACACCGATAGCGAAGGCAGCTTACTAAACTGATACTGACGCTGAGGCACGAAAGCGTGGGGAGCGAACAGGATTAGATACCCCGGTAGTCCACGCCGTAA
+
GGGGGFGGGGGGGGGGGGGGGGGGGFGGGGGGGGGFGGGGGFGGGGGGGGGGGGGGGGGGGGGGGGGGGGGGGGGGGGGGGGGGGGGGGGGGGGGGGGGGGGGGGGGGGGGGGGGGGGGGGGGGGGGGGGGGGGGGGGGGGGGGGGGGGGGGGGGGGGGGGGGGGGGGGGGGFGGGGGGGGGGGGGGGGGGGGGGCCGGGGGGGGGGGGGGGGGGGGGGGGGGEGGGGGGGGGGGEGGGGGGFFFFGGGGFFF?DGFFFFGG<DFBGFFFFFFGFFFFFFGD
@M02352:288:000000000-CKWC8:1:1101:12009:9188 1:N:0:ATGCGCAG+CTAAGCCT
TACGGAGGGGGTTAGCGTTGTTCGGAATTACTGGGCGTAAAGCGTACGTAGGCGGATCAGAAAGTAGGGGGTGAAATCCCGAGGCTCAACCTCGGAACTGCCTCCTAAACTCCTGGTCTTGAGTTCGAGAGAGGTGAGTGGAATTCCAAGTGTAGAGGTGAAATTCGTAGATATTTGGAGGAACACCAGTGGCGAAGGCGGCTCACTGGCTCGATACTGACGCTGAGGTACGAAAGTGTGGGGAGCAAACAGGATTAGATACCCTGGTAGTCCACGCCGTAA
+
GGGGG@FGGGGGGGGGGGGGGGGGGGGGGGGGGGGGGGGGGGGGGGGGGGGGGGGGGGGGGGGGGGGGGGGGGGGGGGGGGGGGGGGGGGGGGGGGGGGGGGGGGGGFFGGGGGGGGGGGGGGGGGGGGGGGGGGGGGGGGGGGGGGGGGGGGGGGGGGGGGGGGGGGGGGGGGGGGGGGGGGGGGGGGGGGGGGGGGGGGGGGGGGGGGGGGGGGGGGGGGGGGGGGGGGGGGG@CGGGGGFFFFGFEGFFFFGGFFFFGGGGFFGFDFFF4CFFBFFFCC
@M02352:288:000000000-CKWC8:1:1101:7463:9224 1:N:0:ATGCGCAG+CTAAGCCT
TACGGAGGATCCAAGCGTTATCCGGAATCATTGGGTTTAAAGGGTCCGTAGGTGGATAATTAAGTCAGAGGTGAAAGTTTGCGGCTCAACCGTAAAATTGCCTTTGATACTGGTTATCTTGAATTATTATGAAGTAGTTAGAATATGTAGTGTAGCGGTGAAATGCATAGATATTACATAGAATACCAATTGCGAAGGCAGATTACTAATAATATATTGACACTGATGGACGAAAGCGTGGGGAGCGAACAGGATTAGATACCCTGGTAGTCCACGCCGTAA
+
GGGGG;FG@F<FGGGGGGG@FGGGGGGG<F9FGGG6,CFGGGGGE66@FGGGCFG<9<FGGGGGGGGGGGGGGGGGGC5,5EFGGG@GGGGGGGCGG9FFG9FGGGG9EGGGGGA<?FFGGG@G??8<?ACA,EA@@8EAFGGG<,59@FGGGGGGGGGGGGGGGGE;EGGGGG7;=;>=FGGFGGGGGG9CGGGGGGGGGCG,>DG@<>8<<EGGF<FFGFGGGGFG96CGGGGFG=1CGGFFFFDGGGFFFFGGFFFFGGGGFFGFFFFFFC@?FFFFGG
@M02352:288:000000000-CKWC8:1:1101:24515:9266 1:N:0:ATGCGCAG+CTAAGCCT
TACGAGGGGTGCAAGCGTTAATCGGAATTACTGGGCGTAAAGCGTGCGTAGGTGGTTTGTTAAGCAAGATGTGAAAGCCCCGGGCTCAACCTGGGAACTGCATTTTGAACTGGCAAACTAGAGTATTGTAGAGGGTAGTGGAATTTCCAGTGTAGCGGTGAAATGCGTAGAGATTGGAAGGAACATCAGTGGCGAAGGCGGCTACCTGGACAAATACTGACACTGAGGCACGAAAGCGTGGGGAGCAAACAGGATTAGATACCCTGGTAGTCCACGCCGTAA
+
GGGGFEFGGGGGFFGGGFEGGCFDFGGGGGGGGGGGGCBFGGGGGGGGGGGG<EFFFGGGGGGGGGGGGGGGGGGGGGGGGGGGGD@EGGGGGGGGGGGGGGGGGACGFGGGGGGGGGGGGFGFGGGGGGGGGGGGGGGGGGFGGGGGGGFGGGGGGGGGGGGGGGGEGCEGFF@FGGGGGGGGGGGGGGGGGGGGGGGEGDGG6CCFGGGGGGGGGG?FGGGGGGGGFGGGGGG@<CCEEC3<>FGGCFFFFFCFD@AFFGGGFFGFDFFF?F?<18D179
@M02352:288:000000000-CKWC8:1:1101:3858:9292 1:N:0:ATGCGCAG+CTAAGCCT
TACGGAGGGTGCAAGCGTTATCCGGAATCATTGGGTTTAAAGGGTCCGCAGGCGGACTAATAAGTCAGTGGTGAAATCCCATCGCTTAACGATGGAACTGCCATTGAAACTGTTAGTCTTGAATTCGGTCGAAGTGGGCGGAATGTGTCATGTAGCGGTGAAATGCATAGATATGACACAGAACACCGATAGCGAAGGCAGCTCACTAGGCCTGAATTGACGCTCAGGGACGCAAGCGTGGGGAGCGAACAGGATTAGATACCCTGGTAGTCCACGCCGTAA
+
FGGGGGGDCFGGFEGCFGGEGGGDG@:DFFGGGGGGGGGGGGFEGGFGG@EGGGGDGFF<EFFGGGGGGEFGGFGFFCGGGGGGGGGGGGG@FGEGGGGGGGGGGFCFGGGGGGG<CEGGFE8FCGEFGGECFGGFFF7:BF@CGCF9D@F;FFGGGGCFGCGGGGCDFGGFGGD,?BE@*?<FFGGGCFCCFEGGGGGF>:CGGGG73AFFGF>F?CC:EEEEGDDF5*><*:)83=7CEGD29EGG5D5???GGFF2F+<FD*)9?)9<<=>?:BF:(97
@M02352:288:000000000-CKWC8:1:1101:4619:9292 1:N:0:ATGCGCAG+CTAAGCCT
TACGGAGGGTCCAAGCGTTATCCGGAATCATTGGGTTTAAAGGGTGCGCAGGCGGTTTATTAAGTCAGTGGTGAAATCTCGGGGCTCAACCTCGAAACTGCCATTGATACTGATAAACTTGAGTTCAGTTGGAGTAGGCGGAATGTGTAGTGTAGCGGTGAAATGCTTAGATATTACACAGAACACCGATAGCGAAGGCAGCTTACTAAACTGATACTGACGCTGAGGCACGAAAGCGTGGGGAGCGAACAGGATTAGATACCCTGGTAGTCCACGCCGTAA
+
GGGGGGGGGGGGGGGGGGGGGGGGGGGGFGGGGGGGGGGGGGGGGGGGGGGGGGGGCGFGFGGGGGGGFGGGGGDGGFFGGGGGGGGGGGGGGGGGGGGGGGGGGGGGGGGGGGGGGGGGGGGGGGGGGGGGGGGGGFGGGGGGGGGGGGGGGGGGGGGGGGGGGGGFFGGGGGGGGGGGGGGFGGGGGGGGGGGGGGGGGGGGGGGFFFFGGFGGFGGGF>EEGGCFGGGGGGDEGGDGGGFFFFGGGGDFFFGGFFFFGGGFFFGFFF>BFGFFFFFBCD
@M02352:288:000000000-CKWC8:1:1101:2329:9292 1:N:0:ATGCGCAG+CTAAGCCT
TACGGAGGGGGTTAGCGTTGTTCGGAATTACTGGGCGTAAAGCGCACGTAGGCGGATCAGAAAGTATAGGGTGAAATCCCAGGGCTCAACCCTGGAACTGCCTTGTAAACTCCTGGTCTTGAGTTCGAGAGAGGTGAGTGGAATTCCGAGTGTAGAGGTGAAATTCGTAGATATTCGGAGGAACACCAGTGGCGAAGGCGGCTCACTGGCTCGATACTGACGCTGAGGTGCGAAAGTGTGGGGAGCAAACAGGATTAGATACCCTGGTAGTCCACACCGTAA
+
GGGGGGGGGGGGGGGGGGGGGGGGGGGGGGGGGGGGGGGGGGGGGGGGGGGGGGGGDGGGGGGGGGGGGGGGGGGGGGGGGGGGGFGGGGGGGGGGGGGGGEGGGGGGGDGGGGGFGFGGGGGFGGGGGGGGGGGGGGGGGGFGGGGGGGGGGGGGGGGGGGGGGGGGGGGGGGGEGGGGGGGGGGGGGC9CEGGGGGGGGGGGGGFCFGGGGGFGEGFG?EDEDGGGGGGGDGGFDGGGGC>?>FGGGFF@?BFDBFDFFEGGFFGFFFFFFGFFFFFFGG
@M02352:288:000000000-CKWC8:1:1101:4215:9313 1:N:0:ATGCGCAG+CTAAGCCT
TACGGAGGATCCAAGCGTTATCCGGAATCATTGGGTTTAAAGGGTCCGTAGGTGGATAATTAAGTCAGAGGTGAAAGTTTGCGGCTCAACCGTAAAATTGCCTTTGATACTGGTTATCTTGAGTTACTATGAAGTAGTTAGAATATGTAGTGTAGCGGTGAAATGCATAGATATTACATAGAATACCAATTGCGAAGGCAGATTACTAATAATCAACTGACACTGATGGACGAAAGCGTGGGGAGCGAACAGGATTAGATACCCTGGTAGTCCACGCCGTAA
+
FCFGGGEGCFFGFEGGG@CCFGEGG@@FCEGGGEGEFGGEEGAFGGFGGGGEEFGFGGGGGFGGGGGFGGGEGGGGGGGGGGGEG7FGGEFGGCEDGGCGGGFFGGCE?FAFGGGGGGGGFCFGGGFFGGGGFGGDGGGGGGGGCFFGGGGGGFFDEDFGGGGCCGGGGGGGGGGGGGGGGGGGGGGGGGGGGGGGG5FGGFGGGGGG;EGGGGGCFGCFEFCGGGGGGGGGGGGFGGGGGGF<B>D5EGFFF?DFBFFFFGCFFFCFF=A9=FFFFF@BC>
@M02352:288:000000000-CKWC8:1:1101:6763:9323 1:N:0:ATGCGCAG+CTAAGCCT
TACGGAGGGTCCAAGCGTTATCCGGAATCATTGGGTTTAAAGGGTGCGCAGGCGGTTTATTAAGTCAGTGGTGAAATCTCGAGGCTCAACCTCGAAACTGCCATTGATACTGATAAACTTGAGTTCAGTTGGAGTAGGCGGAATGTGTAGTGTAGCGGTGAAATGCTTAGATATTACACAGAACACCGATAGCGAAGGCAGCTTACTAAACTGATACTGACGCTGAGGCACGAAAGCGTGGGGAGCGAACAGGATTAGATACCCTGGTAGTCCACGCCGTAA
+
GGGGGFGGGGGGGGGGGGGGGGGGGGGGGGGGGGGFGGGGGGGGGGEGGGGGGGGGGGGGGGGGGGGGGGGFGGGGGGGGGGGGGGGGGGGGGGDFGGGGGGGGGGGFDFFGGGGFGGGGGGGGGFFGGGGGFGGGGGGGEGEGGFGFFGGGGGGGGGGGGGGGGGGGGGGGGGFGFGGGGGGGGGGGEGG5FGEEEGGGGGGGGGGGGGGGGGGGGGGGGGGGGGGGGGGGGGGFGGGEEGF:>FDDGGFFFFGGFFFFGGF46@GFAFFFF=FFFFFBGD
@M02352:288:000000000-CKWC8:1:1101:2484:9339 1:N:0:ATGCGCAG+CTAAGCCT
TACGGAGGGTCCAAGCGTTATCCGGAATCATTGGGTTTAAAGGGTGCGCAGGCGGTTTATTAAGTCAGTGGTGAAATCTCGAGGCTCAACCTCGAAACTGCCATTGATACTGATAAACTTGAGTTCAGTTGGAGTAGGCGGAATGTGTAGTGTAGCGGTGAAATGCTTAGATATTACACAGAACACCGATAGCGAAGGCAGCTTACTAAACTGATACTGACGCTGAGGCACGAAAGCGTGGGGAGCGAACAGGATTAGATACCCTGGTAGTCCACGCCGTAA
+
GGGGGFGGGGGGGGGGGGGGGGGGGGGGGGGGGGGCEGGGGGGGGGGGGGGGGGGFGGGGGGGGGGGGGGGGGGGGGGGGGGGGGGGGGGGGGGGGGGGGGGGGGGGGGGGGGGGGGGGGGGGGGGGGGGGGGGGGGGGGGGGGGGGGGGGGGGGGGGGGGGGGGGGGGGGGGGGGGGGGGGGGGGGGGEEGDGGGGGGGGGGGGGGGGFGGGGGGGGGGGGGGGGFGFGGGGGGDGGGGGGFFFFGGGGFFFFG>7FBFGCFGFFGFFFAFFGFFFFFFGG
@M02352:288:000000000-CKWC8:1:1101:6884:9364 1:N:0:ATGCGCAG+CTAAGCCT
TACGGAGGGGGTTAGCGTTGTTCGGAATTACTGGGCGTAAAGCGCACGTAGGCGGATCAGAAAGTAAGGGGTGAAATCCCAGGGCTCAACCCTGGAACTGCCTCTTAAACTCCTGGTCTTGAGTTCGAGAGAGGTGAGTGGAATTCCGAGTGTAGAGGTGAAATTCGTAGATATTCGGAGGAACACCAGTGGCGAAGGCGGCTCACTGGCTCGATACTGACGCTGAGGTGCGAAAGTGTGGGGAGCAAACAGGATTAGATACCCTGGTAGTCCACGCCGTAA
+
FGGGGGGGGGGGGGGGGGGGGGGGGGGGGGGGGGGGGGGGGGGGFGGGGGGGGGGGGGGGGGGGGGGGGGGGGGGGGGGGGGGGGGGGGGEFGGGGGGGGGGGGGGGGGGGGGGGGGGGGGFFGGGDDGFGGGCGFFGGGGGGGGGGGGGGGGGGFGGGGGGGGGGGGGGGGGGGGGGGGGGGGGGGGGGGGGGGGGGGGGGGGGGGGGGGGEGGGGGGGGGGGGGCF0=FGEEGBGGGGGGFFFFGGGGFFFFGGFFFFGGGGFFGFFFFFFGFFFFFFGC
@M02352:288:000000000-CKWC8:1:1101:28401:9403 1:N:0:ATGCGCAG+CTAAGCCT
TACGGAGGGTCCAAGCGTTGTCCGGAATCATTGGGCTTAAAGGGTGCGCAGGCGGTTTAATAAGTCAGTGGTGAAATCTCGAGGCTCAACCTCGAAACTGCCATTGATACTGTAGGTCTTGAATATATTTGAAGTAGGCGGAATATGTAGTGTAGCGGTGAAATGCATAGATATTACATAGAACACCAATGGCGAAGGCAGCTTACTGAGATATTATTGACGCTGATGGACGAAAGCGTGGGTAGCGAACGGGATTAGATACCCCGGTAGTCCACGCCGTAA
+
GGGG@FGG7B,CFGGGGGG7FFGGGG+C,EFGGGG8,CFGGG9B6C,@EGGGGGGGG:F,EFFGGGGG??FFGGGGC<,CF<FGGGGGGGG=FG:F:FFGG,,CFGG<FFGGG,,C8AF,FD,C,3F,,,CF,FGG<F,CFGFG9<3EFGGGGGGGGGGGGGGGGG9DGGGGGGGG,,2,>FGGGGGG7F,BFGGGGGG6EEGGGGG+132@+C2B7CFGGGGGGGCG66DGGGGFG7DGGGFFFFGGG<@BF?GGFFDFFGGG)8DFFFF>FGF?B:B>CD
@M02352:288:000000000-CKWC8:1:1101:10452:9410 1:N:0:ATGCGCAG+CTAAGCCT
TACGGAGGGTGCAAGCGTTAATCGGAATTACTGGGCGTAAAGCGCACGCAGGCGGTCAATTAAGCTAGAAGTGAAAGCCCCGCGCTCAACGTGGGAAGGCCCTTTAGAACTGGTTGACTAGAGTCCTGGAGAGGGGAGTGGAATTTCTGGTGTAGCGGTGAAATGCGTAGAGATTGGCAGGAACATCAGTGGCGAAGGCGGCTACCTGGACAAATACTGACACTGAGGCACGAAAGCGTGGGGAGCAAACAGGATTAGATACCCTGGTAGTCCACGCCGTAA
+
GFFDF,@:B,CF@CFFGCEE,CC<F7,CFFFEECFFECF:CFGGG>FGCFGGGC:C=CGGGFGGFAEDC,5@AFBF<FFGGG7=@3F>FDGF@CC<F=7FG+DBC,>,=DGGGGECEFF9FCFB:,,,@FGCFCEEFCFFGGGGC9C;FCFFG7CFCFCC<F?<BFCG58/?<C;BF+:18BGGGEFFGGGGG>EGE*;EEGE>FFGGG6*+*A99FFGGF9CFGDD85EFCC55:FGGCCCD097*2<C5??67?2FBFFG6C@5DF)*569:??F?>>GD
@M02352:288:000000000-CKWC8:1:1101:22170:9435 1:N:0:ATGCGCAG+CTAAGCCT
TACGGAGGGTCCAAGCGTTATCCGGAATCATTGGGTTTAAAGGGTGCGCAGGCGGTTTATTAAGTCAGTGGTGAAATCTCGAGGCTCAACCTCGAAACTGCCATTGATACTGATAAACTTGAGTTCAGTTGGAGTAGGCGGAATGTGTAGTGTAGCGGTGAAATGCTTAGATATTACACAGAACACCGATAGCGAAGGCAGCTTACTAAACTGATACTGACGCTGAGGCACGAAAGCGTGGGGAGCGAACAGGATTAGATACCCTGGTAGTCCACGCCGTAA
+
GGGGGGGGGGGGGGGGGGGGGGGGGGGGGGGGGGGGGGGGGGGGGGGGGGGGGGGFGGGGGGGGGGGGGGGGGGGGGGGGGGGGGGGGGGGGGGGGGGGGGGGGGGGGGGGGGGGGGGGGGGGGGGGGGGGG8FGGGGGGGGGGGGGGGFGGGGGGGGGGGGGGGGGGFGGGGGGGGGGGGGGGGGGGGGGGGGGGGGGGGGGGGGGGGGGGFEFFGGGGGGGGGGGGCGGCGGGF5EDGGGFFBFCGEGFFFFGGFFFFGGGGFFGFDFFFFFF:>FEFGG
@M02352:288:000000000-CKWC8:1:1101:11047:9443 1:N:0:ATGCGCAG+CTAAGCCT
TACGGAGGGTCCGAGCGTTATCCGGAATCATTGGGTTTAAAGGGTTCGTAGGCGGGTCAATAAGTCAGAGGTGAAATCTTGCAGCTTAACTGTAAAATTGCCTTGATACTGTTGACCTTGAATTACTGTGAAGTGGTTAGAATATGTAGTGTAGCGGTGAAATGCTTAGAGATTACATAGAATACCGATTGCGAAGGCAGATCACTAACAGTATATTGACGCTGATGAACGAAAGCGTGGGTAGCGAACGGGATTAGATACCCCGGTAGTCCACGCCGTAAA
+
GGGGGGGGGGGGGGGGGGGGGGGGGGGGGGGGGGGGGGGGGGGGGGGGGGGGGGGGGGGCGGGGGGGGGGGGGGGGGGGGGGGGGGGGGGGGGGGGGGGGGGGGGGGGGGGGGGGGGGGGGGGGGGGGGGGGGGGGGGGGGGGGGGGGGGGGGGGGGGGGGGGGGGGGGGGGGGGGGGGGGGDGGGGGGGGGGGGGGGGGGGGGGGGGGGGGGGGGGGGGGGGGGGGGGGGGGGGFGGGGGGFFFFGGGGFEB>FGFFDFGGGGFFGFFBFAFGFBBFEFGG
@M02352:288:000000000-CKWC8:1:1101:12450:9449 1:N:0:ATGCGCAG+CTAAGCCT
TACGGAGGGTCCAAGCGTTATCCGGATTTATTGGGTTTAAAGGGTCCGTAGGCGGGCTTATAAGTCAGAGGTGAAATCCCATCGCTCAACGATGGAACTGCCTTTGATACTGTAGGTCTTGAATATATTTGAAGTAGGCGGAATATGTAGTGTAGCGGTGAAATGCATAGATATTACATAGAACACCAATTGCGAAGGCAGCTTACTAAGATATTATTGACGCTGATGGACGAAAGCGTGGGTAGCGAACGGGATTAGATACCCCGGTAGTCCACGCCGTAA
+
GGGGGGGGGGGGGGGGGGGGGGGGGGGGGGGGGGGGGGGGGGGGGFGGGGGGGGGGGGGGGGGGGGFGGGGFGGGGGGGGGCFGG8DEGFEGGGGGGFGGGCFGGGG=BFFGFFGGFGGGGGGGFFGGGGGGGGCCEFGGGGGGCCFC@FGGGFGGG>FCFGGGGGFGGGGGGG@;CF;C9FCFFGGGCGGGGCGGGCFCGDGGGGGGG8CFFGDGGGFFGGGDCDGG9?DGDGGFGDGGGGE>?FGGG<BB:0DD26>BCGGG@EDFBEDAFGFFBFF>DG
@M02352:288:000000000-CKWC8:1:1101:21078:9468 1:N:0:ATGCGCAG+CTAAGCCT
TACGGGGGGTCCAAGCGTTATCCGGAATCATTGGGTTTAAAGGGTGCGCAGGCGGTTTATTAAGTCAGTGGTGAAATCTCGAGGCTCAACCTCGAAACTGCCATTGATACTGATAAACTTGAGTTCAGTTGGAGTAGGCGGAATGTGTAGTGTAGCGGTGAAATGCTTAGATATTACACAGAACACCGATAGCGAAGGCAGCTTACTAAACTGATACTGACGCTGAGGCACGAAAGCGTGGGGAGCGAACAGGATTAGATACCCTGGTAGTCCACGCCGTAA
+
GGGGGGGGGGGGGGGGGGGGGGGGGGGGGGGGGGGGGGGGGGGGGGGGGGGGGGGFEGGGGFFGGGGGGGGGGGGGGGGGGGGGGGGGGGGFGGGGGGGGGEGGGGGGGGGGGGGGGGGGGGGGGGGGGGGCGGGGGGGGGGGGGGGGGGGGGGGGGGGGGGGGGFGGGGGGGGGGGGGGGGGGGGGGGGGEEGGGDGGGGGGGGFGGGGGGGGGGGGGGGGGGGGGGGGGGGGGFGGGGGGFFFFGGGGEF?FGGDFFFGGCFFFGFFFFBFGF?BBFBGD
@M02352:288:000000000-CKWC8:1:1101:12853:9495 1:N:0:ATGCGCAG+CTAAGCCT
TACGGAGGGTCCAAGCGTTATCCGGAATCATTGGGTTTAAAGGGTGCGCAGGCGGTTTATTAAGTCAGTGGTGAAATCTCGAGGCTCAACCTCGAAACTGCCATTGATACTGATAAACTTGAGTTCAGTTGGAGTAGGCGGAATGTGTAGTGTAGCGGTGAAATGCTTAGATATTACACAGAACACCGATAGCGAAGGCAGCTTACTAAACTGATACTGACGCTGAGGCACGAAAGCGTGGGGAGCGAACAGGATTAGATACCCTGGTAGTCCACGCCGTAA
+
GGGGGGGGGGGGGGGGGGGGGGGGGGGGGGGGGGGGGGGGGGGGGGGGGGGGGGGGGGGGGGGGGGGGGGGGGGGGGGGGGGGGGGGGGGGGGGGGGGGGGGGGGGGGGGFGGGGGGGGGGGGGGGGGGGGGGGGGGGGGGGGGGGGGGGGGGGGGGGGGGGGGGGGGGGGGGGGGGGGGGGGGGGGGGGGGGGGGGGGGGGGGGGGGFGGGGGGGGGGGGGGGGGGGGGGGGGGFGGGEEGFFFFGGGGFFFFGGFFFFGGGGFFGFFFFFFGFFFFFBGD
@M02352:288:000000000-CKWC8:1:1101:29087:9504 1:N:0:ATGCGCAG+CTAAGCCT
TACGAGGGGTGCAAGCGTTAATCGGAATTACTGGGCGTAAAGCGTACGCAGGCGGTTTGTTAAGCGAGATGTGAAAGCCCCGGGCTCAACCTGGGAACTGCATTTCGAACTGGCAGACTAGAGTATGATAGAGGGTGGTAGAATTTCAGGTGTAGCGGTGAAATGCGTAGAGATCTGAAGGAATACCGATGGCGAAGGCAGCCACCTGGGTCAATACTGACGCTCATGTACGAAAGCGTGGGGAGCAAACGGGATTAGATACCCTGGTAGTCCACGCCGTAA
+
GGGGFEGGGGCGGGFGGGGC,CFDG,FGGFGGGGGGGFGGGGFGGGGGGGGDGGGFFFCGGGGGGECEGGGGGGFGGGGGGGGGGFGFB@FGGGGGGGGFGGGGGGDD8FGACEFG<FGFF=DGGFGFGGGGGGGEC<FGGGFFGGGGGGGGGGDFFGGEGGFGFFGEGC=FFFFG?<<98CFGE,FEDGGGGEG5EEGG5CFGGGGFFGGGFGGGFFGGGGEEGGGGGCGGDC<EGGG58ED,(8DFG<D<?BGG<FAF??CCFFGFAF>A6C61>?EB39
@M02352:288:000000000-CKWC8:1:1101:13608:9504 1:N:0:ATGCGCAG+CTAAGCCT
TACGGAGGGTCCAAGCGTTATCCGGAATCATTGGGTTTAAAGGGTCCGCAGGCGGTTTATTAAGTCAGTGGTGAAATCTCGGGGCTCAACCTCGAAACTGCCATTGATACTGATAAACTTGAGTTCAGTTGGAGTAGGCGGAATGTGTAGTGTAGCGGTGAAATGCTTAGATATTACACAGAACACCGATAGCGAAGGCAGCTTACTAAACTGATACTGACGCTGAGGCACGAAAGCGTGGGGAGCGAACAGGATTAGATACCCTGGTAGTCCACGCCGTAA
+
FGGGGGE:FGGGGGGGGGGCCFCGGGEGGGEFGGGGDGGGGGGGGFGGGEGGGGGGDC<FEAE9EFGFGGGGGGGFGGCGGFE7:FGGGGGGFGGGDGGGFFG9D,?DFFGAFGGGFFGGGGGGD=FGFDCGGGGGGCGGGGDG7F;FCF@CBEAC:ECFGFGG9E<DCFFFG9CFFGGGFFFFGG::F7FECCG>8EFGCCFGGGFGGGCF+<:FFGFFGGEG*9:CCEF*:EGFGD95:CEBBFCDED>;6:7F?FAFG+8D?)>F:=<9BF4816)4C9
@M02352:288:000000000-CKWC8:1:1101:9277:9620 1:N:0:ATGCGCAG+CTAAGCCT
TACGAGGGGTGCAAGCGTTAATCGGAATTACTGGGCGTAAAGCGTGCGTAGGTGGTTTGTTAAGCAAGATGTGAAAGCCCCGGGCTCAACCTGGGAACTGCATTTTGAACTGGCAAACTAGAGTATTGTAGAGGGTAGTGGAATTTCCAGTGTAGCGGTGAAATGCATAGATATTACTTAGAATACCGATTGCGAAGGCAGTCTACTACGTATATACTGACGCTCATGGACGAAAGCGTGGGGAGCGAACAGGATTAGATACCCTGGTAGTCCACGCCGTAA
+
GGGGGGGGGGGGGGGGGGGGGGGGGGGGGGGGGGGGGGGGGGGGGGGGGGGGGGGGGGGGGGGGGGGGGGGGGGGGGGGGGGGGGGGGGGGGGGGGGGGGGGGGGGGGGGGGGGGGGGGGGGGGGGGGGGGGGGGGGGGGGGGGGGGGGGGGGGGGGGGGGGGGGGGGGGGGGGGGGGGGGGGGGGGGGGGGGGGGGGGGGGGGGGGGGGGGGGGGGGGGGGGGGGGGGGGGGGGFGGGGGGFFFFGGGGFFFFFGFFFFGGGGFFGFDFFFFGFFFFFBGG
@M02352:288:000000000-CKWC8:1:1101:9292:9628 1:N:0:ATGCGCAG+CTAAGCCT
TACGAGGGGTGCAAGCGTTAATCGGAATTACTGGGCGTAAAGCGTGCGTAGGTGGTTTGTTAAGCAAGATGTGAAAGCCCCGGGCTCAACCTGGGAACTGCATTTTGAACTGGCAAACTAGAGTATTGTAGAGGGTAGTGGAATTTCCAGTGTAGCGGTGAAATGCATAGATATTACTTAGAATACCGATTGCGAAGGCAGTCTACTACGTATATACTGACGCTCATGGACGAAAGCGTGGGGAGCGAACAGGATTAGATACCCTGGTAGTCCACGCCGTAA
+
GGGGCFGGGGGGGGGGGGGGGGGGGGGGGGGGGGGGGGGGGGGGGGGGGGGGGGGGGGGGGGGGGGGGGGGGGGGGGGGGGGGGGGGGGGGGGGGGGGGGGGGGGGGGGGGGGGFGGGGGGGGGGGGGGGGGGGGGGGGGGGGGGGGGGGGGGGGGGGGGGGGGGGGGGGGGGGGCFGGGGGGGGGGGGGGGGGGGGGGGGGGGGGFGGGGGGGGFGGGGGGGGGGGGGGGGGGGFGGGGGGFFFFGGEGFF:<GGFFFFGGGG@FGFFFFFFGFFFBFBDG
@M02352:288:000000000-CKWC8:1:1101:15524:9651 1:N:0:ATGCGCAG+CTAAGCCT
TACGGAGGGTGCAAGCGTTATCCGGAATCATTGGGTTTAAAGGGTCCGTAGGCGGACTAATAAGTCAGAGGTGAAATCCCGCAGCTCAACTGTGGAACTGCCTTTGAAACTGTTAGTCTTGAGTTATTGTGAAGTGGTTAGAATATGTAGTGTAGCGGTGAAATGCTTAGAGATTACATGGAATACCGATTGCGAAGGCAGATCACTAACAATATACTGACGCTGATGGACGAAAGCGTGGGGAGCGAACAGGATTAGATACCCTGGTAGTCCACGCCGTAA
+
GGGGGBFGGGGGGGGGGGGGGGGGGGGGGGGGGGGFGGGGGGGGGGGGGGGGGGGGGGGGGGGGGGGGGGGGGGGGGGGGGGGGGGGGGGGGGGGGGGGGGGGGGGGGGGGGGGGGGGGGGGGGGGGGGGGGGGGGGGGGGGGGGGGGGGGGGGGGGGGGGGGGGGGGGGCGFGGGGGGGGGGGGGGGGGGGGGGGGGGGGFGGGGGCGGFGGGGGGGGGGGGGGGGGGGGGGGGFGGGGGGF<FEGGDGFFFFFGFFFFGGGGFFFFFFFAFGFBBFFFGD
@M02352:288:000000000-CKWC8:1:1101:5005:9660 1:N:0:ATGCGCAG+CTAAGCCT
TACGGAGGGTCCAAGCGTTATCCGGAATTATTGGGTTTAAAGGGTGCGCAGGCGGTTTATTAAGTCAGTGGTGAAATCTCGGGGCTCAACTTCGAAACTGCCATTGATCCTGATAAACTTGAGTTCAGTTGGAGTAGGCGGAATGTGTAGTGTAGCGGTGAAATGCTTAGATATTACACAGAACACCGATAGCGAAGGCAGCTTACTAAACTGATACTGACGCTGAGGCACGAAAGCGTGGGGAGCGAACAGGATTAGATACCCTGGTAGTCCACGCCGTAA
+
GGGGGGGG7FFGFEFGGGGGGGGGGGFG,@FGGGGCCFGCFGGGGGGGGGGGGGGF=FDFAFGGGGGG<FGGCFGGG?FFGDEGGGGGGGGGGD@,4FF<FDDGFC?A5C,FBC9<,?FFD<DFGFGGF<<B@==8><<F@F*>F>CC,7E7@A;CFEFCECGC;DG@F99,2,,,6>,,,@B:8F@8<F*19*=8E>**1;E9CC7;+AF?:<+<9CCFF85CC9C8//77=E<><EGGGG>11773=D>F:(978649:<C49FF)6@<AFGF:0()-9C
@M02352:288:000000000-CKWC8:1:1101:21671:9689 1:N:0:ATGCGCAG+CTAAGCCT
TACGGAGGATCCAAGCGTTATCCGGAATCATTGGGTTTAAAGGGTCCGTAGGTGGATAATTAAGTCAGAGGTGAAAGTTTGCGGCTCAACCGTAAAATTGCCTTTGATACTGGTTATCTTGAGTTATTATGAAGTAGTTAGAATATGTAGTGTAGCGGTGAAATGCATAGATATTACATAGAATACCAATTGCGAAGGCAGATTACTAATAATCAACTGACACTGATGGACGAAAGCGTGGGGAGCGAACAGGATTAGATACCCTGGTAGTCCACGCCGTAA
+
GFGEGDEGDCGGG<FGGBBGGGFEGCEGCCFAFCF68BEDFGGGGGFGCFFECECFFAFGGGGGGGGFGGFFGFEFFFGFEEEC@CEEGEDFFGGGGCEA<FFGGD,?AFFGCFGCCDFGGCFFGGGGGGGG,7FFGFFGGGGGFGGGGGFFFG9BFDBFCFFFGGGGGGGGGGGGFFFCFGGGGAFCDFGGC:CGGGFGGEGGGGC2CCCFGGGGFGGGGG?CFGGGFGGDGG<BCGGGGCE19DDCGGDFF?FG?FFFGGDC@:D:<FFBBGF6,4:3C9
@M02352:288:000000000-CKWC8:1:1101:4743:9697 1:N:0:ATGCGCAG+CTAAGCCT
TACGGAGGGTCCAAGCGTTATCCGGAATCATTGGGTTTAAAGGGTGCGCAGGCGGTTTATTAAGTCAGTGGTGAAATCTCGGGGCTCAACTTCGAAACTGCCATTGATACTGATAAACTTGAGTTCAGTTGGAGTAGGCGGAATGTGTAGTGTAGCGGTGAAATGCTTAGATATTACACAGAACACCGATAGCGAAGGCAGCTTACTAAACTGATACTGACGCTGAGGCACGAAAGCGTGGGGAGCGAACAGGATTAGATACCCTGGTAGTCCACGCCGTAA
+
GGGGGGGGGGGGGGGGGGGGGGGGGGGGGGGGGGGFGGGGGGGGGGGGGGGGGGGGGGGGGGGGGGGGGGGGGGGGGGGGGGGGGGGGGGGGGGGGGGGGGGGGGGGGGGGGGGGGGGGGGGGGGGGGGGGGGGGGGGGGGGGGGGGGGGGGGGGGGGGGGGGGGGGGGGGGGGGGGGGGGGGGGGGGGGDGGGGGGGGGGGGGGGGGGGGGGGGGGGGGGGGGGGGGGGGGGGGFGGGGGGFFFFGGGGFFFFGGFFFFGGGGFFGFFFFFFGFFFFFFGG
@M02352:288:000000000-CKWC8:1:1101:7736:9746 1:N:0:ATGCGCAG+CTAAGCCT
TACGGAGGGGGTTAGCGTTGTTCGGAATTACTGGGCGTAAAGCGCACGTAGGCGGATCAGAAAGTATAGGGTGAAATCCCAGGGCTCAACCCTGGAACTGCCTTGTAAACTCCTGGTCTTGAGTTCGAGAGAGGTGAGTGGAATTCCGAGTGTAGAGGTGAAATTCGTAGATATTCGGAGGAACACCAGTGGCGAAGGCGGCTCACTGGCTCGATACTGACGCTGAGGTGCGAAAGTGTGGGGAGCAAACAGGATTAGATACCCTGGTAGTCCACACCGTAA
+
GGGGGEDEGGGCFFFGGFBFGGFGGGGGGGGGGFGGGFECDGGGGGGGGFGGGGGGCEGGGFGGGGGGGGGFGGGGGGGGGGGGGGGFGFGGGGGGGGGGFGGGGGGFFGGGGGGGFGFGGFGGGGGGGGGGGGGGGGGGGGFFGGGGGGGGGGGGGFGGGGGCFGGGGGGGGGGGGFGGGGGCGFGGGGGFGCEEGGGGGEDGGFCFGGF?ECG8CFGFCGDEGGGGGGGGGGG@FGGGGGF?>FD7FFFF?6>F?FFFGGAFFFCFA=>>FGFFFFE<FD
@M02352:288:000000000-CKWC8:1:1101:20123:9758 1:N:0:ATGCGCAG+CTAAGCCT
TACGGAGGGTTCAAGCGTTATCCGGAATCATTGGGTTTAAAGGGTGCGCAGGCGGTTTATTAAGTCAGTGGTGAAATCCCGGGGCTCAACCTCGAAACTGCCATTGATACTGATAAACTTGAGTTCAGTTGGAGTAGGCGGAATGTGTAGTGTAGCGGTGAAATGCTTAGATATTACACAGAACACCGATAGCGAAGGCAGCTTACTAAACTGATACTGACGCTGAGGCACGAAAGCGTGGGGAGCGAACAGGATTAGATACCCTGGTAGTCCACGCCGTAA
+
GGGFGGGGG6FFGGGGGGGDG,EGGGGGGGCGGGGCGGGGGGFGGGGGEGGGGEFFGG@AFGGGGGC9F9EFGGGGGG,B=FGGGGGGGGG8B:4=FGGGG<,,EFFGGGGGAAFFGGGCGGGGGC=F@=DFDGGG<,FGGGGGF,@D@CFGGGFGEGGGGGGGGGFGGGGGGG@@BECCFGGGGGE1<C<8CCGGGGGFGEGGGGGF9CDF+00CGGG?FGEGGGGGGGGGGGGFGE5>EGFFBFGGG)77<FGGF@DFFGGGFFF?4FBBFFF:>0B>DC
@M02352:288:000000000-CKWC8:1:1101:23563:9789 1:N:0:ATGCGCAG+CTAAGCCT
TACGGAGGGTCCAAGCGTTATCCGGATTTATTGGGTTTAAAGGGTCCGTAGGCGGGCTTATAAGTCAGAGGTGAAATCCCATCGCCCAACGATGGAACTGCCTTTGCTACTGTAGGTCTTGAATATATTTGAAGTAGGCGGAATATGTAGTGTAGCGGTGAAATGCATAGATATTACATAGAACACCAATTGCGAAGGCAGCTTACTAAACTGATACTGACGCTGAGGCACGAAAGCGTGGGGAGCGAACAGGATTAGATACCCTGGTAGTCCACGCCGTAA
+
GFGDFEFE7@FGGAFGGGEGGGGGGC,CFFGGGGG@CFG9CFFDGFCFGGGGGEDGGGGFGFFEGGGGGGGFFG<EFFGGFG<=C@FGGGG=BFEFGGGGGGGFFG,B?BGGFFEFCFGGGGGGFGGGEGGF=DF=FGGGGGGGFGGGFGGFGFFGGDC:@ECFFG9FFF?FGGGCFFGCEGGGGGGGGGGFGEGDGCGGDEGC<CFC@EGGFGCF??7EFG5EGC*AECFDGGDFFCDEGDB:9>CGDD:4.49C7?9?9:@6=>C?94<<=*72>:.93C
@M02352:288:000000000-CKWC8:1:1101:16333:9797 1:N:0:ATGCGCAG+CTAAGCCT
TACGGAGGGGGTTAGCGTTGTTCGGAATTACTGGGCGTAAAGCGCGCGTAGGCGGATCGGAAAGTATAGGGTGAAATCCCAGGGCTCAACCCTGGCACGGCCTTGTAAACTCCTGGTCTTGGGTTCGAGAGAGTTGAGTGGAATTCCGAGTGTAGAGGTGAAATTAGTAGCTATTCGGAGGAACACCAGTGGCAAAGGAGGCTCACTGGCTCGATACTGACGCGGAGGTGCGAAGCTGTGGGGAGCAAACGGGATTGGATACCCTGGTAGTCCACACCGAAA
+
GGGGGFFG+8C8+CFFGGG+C@FGGG:FGGFGGGGGDGGGFG9FE+FGGGGGGGGG7C++48FFGG<,5CFG+DDFGA=,,,BCGGGGGGGD<,+,3C+3@+CFGFGG=E,,83F8@DF,,,,*1,*3351DF,77,,7C7F<<,,7F::1*212,?<C*<F9+4+25+++2+?+?F6EG*F<82C*A5AG6**2*A*;C;8C6+<0C8*9F8E@*:+3++/**/1::5:2):E))2<>GGG5(-7DG?*)040D5(..907C74<*/)/.<60*((()(19
@M02352:288:000000000-CKWC8:1:1101:23565:9808 1:N:0:ATGCGCAG+CTAAGCCT
TACGGAGGGTCCAAGCGTTATCCGGATTTATTGGGTTTAAAGGGTCCGTAGGCGGGCTTATAAGTCAGAGGTGAAATCCCATCGCTCAACGATGGAACTGCCTTTGATACTGTAGGTCTTGAATATATTTGAAGTAGGCGGAATATGTAGTGTAGCGGTGAAATGCATAGATATTACATAGAACACCAATTGCGAAGGCAGCTTACTAAACTGATACTGACGCTGAGGCACGAAAGCGTGGGGAGCGAACAGGATTAGATACCCTGGTAGTCCACGCCGTAA
+
GGGGGGGGGGGGGGGGGGGGGGGGGGGGGGGGGGGFGGGGGGGGGGGGGGGGGGGGGGGGGGGGGGGGGGGGGGGGGGGGGGGGGBFGGGG<<FGGGGGGGGGGGGGGGGGGGGGGGGGGGGGGGGGGGGGGCFGGGGGGGGGGGGGGGGGGGGCFGGGGGGGGGGGGGGGGGGGGGGGGGGGGGGGGGGGGGGGGGGGGGGGGGGGGGGGGGGGGGGGGGGGGGGGGGGGGGGGFGGGGGGFFFFGGGGFFFFGGFFFFGGGGFFGFFFFFFGFFFFFFGG
@M02352:288:000000000-CKWC8:1:1101:17924:9839 1:N:0:ATGCGCAG+CTAAGCCT
TACGGAGGATCCAAGCGTTATCCGGAATCATTGGGTTTAAAGGGTCCGTAGGTGGATAATTAAGTCAGAGGTGAAAGTTTGCGGCTCAACCGTAAAATTGCCTTTGATACTGGTTATCTTGAGTTATTATGAAGTAGTTAGAATATGTAGTGTAGCGGTGAAATGCATAGATATTACATAGAATACCAATTGCGAAGGCAGATTACTAACAATATATTGACACTGATGGACGAAAGCGTGGGGAGCGAACAGGATTAGATACCCTGGTAGTCCACGCCGTAA
+
GGGGGGGGGGGGGGGGGGGGGGGGGGGFGGGGGGGGGGGGGGGGGGGGGGGGGGGGGGGGGGGGGGGGGGGGGGGGGGGGGGGGGGGGGGGGGGGGGGGGGGGGGGGGGGGGGGGGGGGGGFGGGGGGGGGGGGGGGGGGGGGGGGGGGGGGGGGFGGGGGGGGGGGGGGGGGGGGGGGGGGGGGGGGGGGGGGGGGGGGGGGGGGGGGGFFGGGGFGGGGGGGGGGGEGGGGGGFGGGGGGFFFFGGGGFFFFGGFFFFGGGGFFGFFFBFFF??9BFFGG
@M02352:288:000000000-CKWC8:1:1101:25656:9841 1:N:0:ATGCGCAG+CTAAGCCT
TACGGAGGGTGCAAGCGTTATCCGGAATCATTGGGTTTAAAGGGTCCGCAGGCGGTCAATTAAGTCAGAGGTGAAATACCATAGCTCAACTATGGAACTGCCTTTGATACTGGTTGACTTGAGTTATACGGAAGTAGATAGAATAAGTAGTGTAGCGGTGAAATGCATAGATATTACTTAGAATACCGATTGCGAAGGCAGTCTACTACGTATATACTGACGCTCATGGACGAAAGCGTGGGGAGCGAACAGGATTAGATACCCTGGTAGTCCACGCCGTAA
+
GGGGGFGGGGGGFGGGGGGGGGGFGEGGGGGGGGGFFGGGGGGGGGGGGGGGGGGFGGGGGGGGGGGGGGGGGGGGGGGGGGGFGGGGGGGGGGGGGGGGGGGGGGGGGGGGGGGGGGGGGGGGGGGGGGGGGGGGFGCGGGGGGGGGGGGGGGGGGGGGGGGGGGGGGGGGGGGGGGGGGGGFGGFGGGGGGGGGGGGGGGGGGGGGGGGGGGGGGGGGGGGGGGGGGGGGGGGFGGGGGGF?FEGGGGFFFFGGFFFFGGGGFFGFFFFBFGFFFFFFGG
@M02352:288:000000000-CKWC8:1:1101:26571:9849 1:N:0:ATGCGCAG+CTAAGCCT
TACGGAGGGTCCAAGCGTTATCCGGAATCATTGGGTTTAAAGGGTGCGCAGGCGGTTTATTAAGTCAGTGGTGAAATCTCGAGGCTCAACCTCGAAACTGCCATTGATACTGATAAACTTGAGTTCAGTTGGAGTAGGCGGAATGTGTAGTGTAGCGGTGAAATGCTTAGATATTACACAGAACACCGATAGCGAAGGCAGCTTACTAAACTGATACTGACGCTGAGGCACGAAAGCGTGGGGAGCGAACAGGATTAGATACCCTGGTAGTCCACGCCGTAA
+
GGGGGCFEGFGGGGGGGGGDFFGGGGGGGGGGGGGGGGGCFGGGGEGGGGGGGGGGGGGGGGGGGGGGGGGGGGGGGGGGGGGGGGGGFGGGGGDFGGGGGGGGGGGGD<FGGGGGGGGGGFGGGGGGGGGFFGGGGFFGGGFFGGGGFGGGGGGGGGGGGGGGGGGGGGGGGGGCCFGGFFFFCFFGDG7EGGDCGGGGGGGGGGGGGGGFGGFGGGGGGGGEDGGFGDGGGGDEGGGEGGF?FFGGDDFFF?CF<FAFGFFGFF<@DFFFFGFFFFFFGD
@M02352:288:000000000-CKWC8:1:1101:27339:9877 1:N:0:ATGCGCAG+CTAAGCCT
TACGGAGGGTCCGAGCGTTAATCGGAATTACTGGGCGTAAAGCGCGCGTAGGTGGTTATTTAAGTCAGATGTGAAAGCCCTGGGCTCAACCTAGGAACTGCACCTGATACTGGATAACTAGAGTACAGAAGAGGGTAGTGGAATTTCCTGTGTAGCGGTGAAATGCGTAGATATAGGAAGGAACATCAGTGGCGAAGGCGGCTACCTGGACAAATACTGACACTGAGGCACGAAAGCGTGGGGAGCGAACAGGATTAGATACCCTGGTAGTCCCCGCCGTAA
+
GGGGGGGGDGFGGGGGGGGG86CDGCGFGGGGFGGCGGGGGGGGEGGGGEGGCFG??AFFGFGGGGGFFFGFCGGGCFFGGGGDGDGGGGGGFEFGGGGGGFCDFCDFGGGGF<ABFCGGGFGGGFGGGGGGGFDCFGEFGGCC<BGCFGGC@<,,@@:*@FFGEEC>9C7@;DFCGGGGCGGD8:<CFGGDECE*BCGGC=EGGFFG8C>G5CEECC0+:?6CCFG57ECCEG<)9E5EGG)((0>C=/)80,>7,9)0+:E>?FF6)*.66*)-42>3CD
@M02352:288:000000000-CKWC8:1:1101:27395:9910 1:N:0:ATGCGCAG+CTAAACCT
TACGGAGGGGGTTAGCGTTGTTCGGAATTACTGGGCGTAAAGCGTACGTAGGCGGATTGGAAAGTTGGGGGTGAAATCCCAGGGCTCAACCCTGGAACTGCCTCCAAAACTATCAGTCTAGAGTTCGAGAGAGGTGAGTGGAATTCCAAGTGTAGAGGTGAAATTCGTAGATATTTGGAGGAACACCAGTGGCGAAGGCGGCTCACTGGCTCGATACTGACGCTGAGGTACGAAAGTGTGGGGAGCAAACAGGATTAGATACCCTGGTAGTCCACACCGTAA
+
GGGGGGGE@FEGGGGGEECGGGGFGGGGGFFGGGGGG@BCEGGGFEGGGGGGGGGGGGGGGDDGGGGGGGGCFFGGGGGGFGGGGGGFFFGGGGGGGFGGGGG<EEGGGG8FCGGGGGACBCF;FGEFGGGGGGGGGGGGGGDFFFGGGGCFBFFGGGCCFDGFDEGFGEEGGBCGFGGGGGGGGGGGG:FGEGEEG>FGGGGGGGFGGGFEEG6C59:CCEEEDCGF?EFDGGDDGFGGGGD6;BFF3>>FFFFF<=AFGG+C?>FF<F<<FDFBFFFFGC
@M02352:288:000000000-CKWC8:1:1101:27415:9915 1:N:0:ATGCGCAG+CTAAACCT
TACGGAGGGGGTTAGCGTTGTTCGGAATTACTGGGCGTAAAGCGTACGTAGGCGGATTGGAAAGTTGGGGGTGAAATCCCAGGGCTCAACCCTGGAACTGCCTCCAAAACTATCAGTCTAGAGTTCGAGAGAGGTGAGTGGAATTCCAAGTGTAGAGGTGAAATTCGTAGATATTTGGAGGAACACCAGTGGCGAAGGCGGCTCACTGGCTCGCTACTGACGCTGAGGTACGAAAGTGTGGGGAGCAAACAGGATTAGATACCCTGGTAGTCCACACCGTAA
+
GGGGGCFGEFG:@FGGGGGGG8FGDGEGGGGGGGGGGGGGFGGG=B+8EFG7FGG+@FBB<FFGGA?F++CFGDGFGGG8C5DCGG7CFFFC38<FGGGGGFGD<@FGGGGGGFGGFGG9FFFFFG7CFGGGGG>7:FCFGGGGFGG9@CBCFCF;EFGGFGGGFGGGGD*<9FGECFFGGGGGGGGEFF9?E5EGGGG5EEEGFGGFGC*<>*8CEGFCE>5=C7;E6<C3AE*.:<F+8CD:3>3CG5)7?<FF7?BFECFGFFGF<FAAF=F412>659
@M02352:288:000000000-CKWC8:1:1101:15407:9942 1:N:0:ATGCGCAG+CTAAGCCT
TACGGAGGATCCAAGCGTTATCCGGAATCATTGGGTTTAAAGGGTCCGTAGGTGGATAATTAAGTCAGAGGTGAAAGTCTGCAGCTCAACTGTAGAATTGCCTTTGATACTGGTTATCTTGAATTATTGTGAAGTGGTTAGAATATGTAGTGTAGCGGTGAAATGCATAGATATTACATAGAATACCAATTGCGAAGGCAGATCACTAACAATATATTGACACTGATGGACGAAAGCGTGGGGAGCGAACAGGATTAGATACCCTGGTAGTCCACGCCGTAA
+
GGGGGGGGGGGGGGGGGFGGGGGGGGGGGGGGGGGGGGGGGGGGGGGGFGGGGGGGGGGGGGGGGGGGGGGGGGGGGGGGGGGGGGGGGGGGGGGGGGGGGGGGGGGGGGGGGGGGGGGGGGGGGGGGGGGGGGGGGGGGGGGGGGGGGGGGGGGGGGGGGGGGGGGGGGGGGGGGGGGGGGGFGGG@FFFGDGGGGGGGGGGGGGGGGGGGGGFGGGGGFGGGGGGGGGGGGGGFGGDGGGFFFEGGGGFFFFGGDFFFGGGFFFGFFFFFFGF?6?FFGG
@M02352:288:000000000-CKWC8:1:1101:28490:9990 1:N:0:ATGCGCAG+CTAAGCCT
TACGGAGGATCCAAGCGTTATCCGGAATCATTGGGTTTAAAGGGTCCGTAGGTGGATAATTAAGTCAGAGGTGAAATCCTGCAGCTCAACTGTAGAATTGCCTTTGATACTGGTTGTCTTGAGTTATTATGAAGTAGTTAGAATATGTAGTGTAGCGGTGAAATGCATAGATATTACATAGAATACCAATTGCGAAGGCAGATTACTAATAATATACTGACACTGATGGACGAAAGCGTGGGGAGCGAACAGGATTAGATACCCTGGTAGTCCACGCCGTAA
+
GGGGGGGGGGGGGGGGGGGGGGGGGFCGAFFGGGGBFGGGGGGGFCGGGGGGFGGG?FFGGGGGGGGGGDGGGGGGGGGFGGGGGGGGGGFGGGGGGCFGG9FGGGGGGGGGGFFGGGGGGGGGD55@AFGGFGGGFFFAFGGG,@FGGGGGGGGGGGGGGGGGGGDEFGGGGGGGGGGGGGGGGFEGGDEGGGGGGGGGGGGCFGGGFFC,=FGGGGGFEFGGGGGGG6DDGGGFFGGGGGFFFFGGGGFFFFGGFFFFGGGGFFFFBFAAFG@BB1>BGG
@M02352:288:000000000-CKWC8:1:1101:17910:9999 1:N:0:ATGCGCAG+CTAAGCCT
TACGGAGGGTCCAAGCGTTATCCGGAATCATTGGGTTTAAAGGGTGCGCAGGCGGTTTATTAAGTCAGTGGTGAAATCTCGGGGCTCAACCTCGAAACTGCCATTGATACTGATAAACTTGAGTTCAGTTGGAGTAGGCGGAATGTGTAGTGTAGCGGTGAAATGCTTAGATATTACACAGAACACCGATAGCGAAGGCAGCTTACTAAACTGATACTGACGCTGAGGCACGAAAGCGTGGGGAGCGAACAGGATTAGATACCCTGGTAGTCCACGCCGTAA
+
FGGGGGCFCGFGFCEFGCGEGGGEFGDFFGGGGGGGGCFEFGGGGGGEEE7F+:F8>+BAA,@?FFFGGGGGGGGGGFGGGGGGGGGGGFFFG@FFGGGGGGFGGGGGEFGGGGGGFGGGGGDE9FCFGGFGFGGGGCCFFGGFFGFFDDGGGGGFGGGGGGGGGGGGGFGGGGGGCEFFFGGGFGGGCFEGFE7EGGGGGDGGGGGG?<FGGFGGGGGGGGCDGGFGDGGGGC<BCEGD8EE66@DCEDF:?:C>?=>FGGGFFFGFA4>FFF@:9:>>39
@M02352:288:000000000-CKWC8:1:1101:14401:10013 1:N:0:ATGCGCAG+CTAAGCCT
TACGGAGGGTCCAAGCGTTATCCGGAATCATTGGGTTTAAAGGGTGCGCAGGCGGTTTATTAAGTCAGTGGTGAAATCTCGGGGCTCAACTTCGAAACTGCCATTGATACTGATAAACTTGAGTTCAGTTGGAGTAGGCGGAATGTGTAGTGTAGCGGTGAAATGCTTAGATATTACACAGAACACCGATAGCGAAGGCAGCTTACTAAACTGATACTGACGCTGAGGCACGAAAGCGTGGGGAGCGAACAGGATTAGATACCCTGGTAGTCCACGCCGTAA
+
GGGGGGGGGGGGGGGGGGGGGGGGGGGGGGGGGGGGGGGGGGGGGGGGGGGGGGGCEGGGGGGGGGGGGGGGGGGGGGGGGGDGGGGGGGGGGGGGGGGGGGGGGGGGGGGGGGGGGGGGGGGGGGGGGGGCFGGGGGGGGGGGGGGGGGGGGGGGGGGGGGGGGGDEGGGGGGGGGGGGGGGGGGGGGGCEGGGGGGGGGGGGFGGGGGGGGGGGGGGGGGGGGGGGGGGGGGGFGGGGGGFF0>GGGGFFFFGGFFFFGGGGFFGFFF<AFGFFFFFFGG
@M02352:288:000000000-CKWC8:1:1101:14956:10013 1:N:0:ATGCGCAG+CTAAGCCT
TACGGAGGATCCAAGCGTTATCCGGAATCATTGGGTTTAAAGGGTCCGTAGGCGGTTTTATAAGTCAGTGGTGAAATCCGGCAGCTCAACTGTCGAACTGCCATTGATACTGTAGAACTTGAATTATTATGAAGTAACTAGAATATGTAGTGTAGCGGTGAAATGCTTAGAGATTACATGGAATACCAATTGCGAAGGCAGGTTACTAATAATACATTGACGCTGATGGACGAAAGCGTGGGTAGCGAACAGGATTAGATACCCTGGTAGTCCACGCCGTAA
+
GGGGGGGGGGGGGGGGGGGGGGGGGGGGGGGGGGGGGGGGGGGGGFGGGGGGGGGGGGGGGGGGGGGGEFGGGGGGGGGGGGGGGGGGGGFFFEFGFFGGGE?FGGGGGGGGGGGGGGGGGGFGGGGGGCDFGGGGGGGGGGGGGGCGGGGFGDGGGGGGGGGGGGGGGFFGGGGGGGGGGGGGGGGGFGFFGGGGGG>CEGGGGGGGGGGCFCEGGGGGGGGGGGGGGGGGGGDEGGCGEGD>BFGGGGFF?0>G?FAFGGGGFFGFFFFFFFFFFFFFGG
@M02352:288:000000000-CKWC8:1:1101:15071:10038 1:N:0:ATGCGCAG+CTAAGCCT
TACGGAGGATCCAAGCGTTATCCGGAATCATTGGGTTTAAAGGGTCCGTAGGTGGATGATTAAGTCAGGGGTGAAAGTCTGCAGCTCAACTGTAGAATTGCCTTTGATACTGGTCATCTTGAATTATTGTGAAGTGGTTAGAATATGTAGTGTAGCGGTGAAATGCATAGATATTACATAGAATACCAATTGCGAAGGCAGATCACTAACAATATATTGACACTGATGGACGAAAGCGTGGGGAGCGAACAGGATTAGATACCCTGGTAGTCCACGCCGTAA
+
GGGGGGGGGGGGGGGGGGGGGGGGGFGGGGGGGGGFGGGGGGGGGGGGGGGGFGGGGGGGGGGGGGGGGGGGGGGGGGGGGGGGGGGDFGGGGGGGGGGGGGGGGGGGGGGGGGFGGGGGGGFGGGGGGGGGGGGGGGGGGGGGGGGGGGGGGGGGGGGGGGGGGGGGGGGGGGGGGGGGGGGGGGGEFGGGGGGGGGFGGGGGGGGGGGGGGGGGGGGGGGGGGGGGGGGGGGGFGGDGGGFFFFGGGGFFFFGGFFFFGGGGFFGFFFFFFGFFFFFFGG
@M02352:288:000000000-CKWC8:1:1101:19868:10062 1:N:0:ATGCGCAG+CTAAGCCT
TACGGAGGGTCCAAGCGTTATCCGGAATCATTGGGTTTAAAGGGTCCGCAGGCGGTCAATTAAGTCAGAGGTGAAAGCCCATCGCTCAACGATGGAACTGCCTTTGATACTGGTTGACTTGAGTTATACGGAAGTAGATAGAATAAGTAGTGTAGCGGTGAAATGCATAGATATTACACAGAACACCGATAGCGAAGGCAGCTTACTAAACTGATACTGACGCTGAGGCACGAAAGCGTGGGGAGCGAACAGGATTAGATACCCTGGTAGTCCACGCCGTAA
+
GGGGGGGGGGGGGGGGGGGGGGGGGCGGGGGGGGGFGGGGGGGGGGGGGGGGGGGGGGGGGGGGGGGGGGGGGGGGGGGGGGGGGGGGGGGGGGGGGGGGGGGGGG9DFGGGGGGGGGGGGGGGGGGGGGGGGGGGGGFFGGGGGGGGGGGGGGGGGGGGGGGGGGGGGGGGGGGGGGGFGGGGGGGGGGGGGGGGGGGGGGGGGGGGGGGGGGGGGGGGGGGGGGGGGGGGGDGFGGGGGGFFFFGGGGFFFFGGFFFFGGGGFFGFAFFFFGFFFFFFGG
@M02352:288:000000000-CKWC8:1:1101:19764:10104 1:N:0:ATGCGCAG+CTAAGCCT
TACGGAGGGTCCAAGCGTTATCCGGAATCATTGGGTTTAAAGGGTGCGCAGGCGGTTTATTAAGTCAGTGGTGAAATCTCGAGGCTCAACCTCGAAACTGCCATTGATACTGATAAACTTGAGTTCAGTTGGAGTAGGCGGAATGTGTAGTGTAGCGGTGAAATGCTTAGATATTACACAGAACACCGATAGCGAAGGCAGCTTACTAAACTGATACTGACGCTGAGGCACGAAAGCGTGGGGAGCGAACAGGATTAGATACCCTGGTAGTCCACGCCGTAA
+
GGGGGEFGGGGGGGGGGGGGGGGGGGGGGGGGGGGFEGGGGGGGFGGGGGGGGGGFDGGGGFFGGGGGGGGFGGGGGGGGGGGGGFGGGGGGGGGGGGGGGGGGGGGGGGGGGGGGGGGGGFFFGGGGGGGGGGGGGGGGGGGGGGGGGGGGGGGGGGGGGGGGGGFGGGGGGFGGGGGGGGGGGGGGGEGEDGGGGGGGGDGGGGGFGGGGGGGGGGGGGGGGGGGGGGGGGGGFGGGGGGFFF>GGGGFFFBGG<FBFGGGGFFGFFFFFFFFF>FF>DD
@M02352:288:000000000-CKWC8:1:1101:14832:10118 1:N:0:ATGCGCAG+CTAAGCCT
TACGGAGGGTTCAAGCGTTATCCGGAATCATTGGGTTTAAAGGGTCCGCAGGCGGTCAATTAAGTCAGAGGTGAAATCCCATCGCTCAACGATGGAACTGCCTTTGATACTGGTTGACTTGAGTTATACGGAAGTAGATAGAATAAGTAGTGTAGCGGTGAAATGCATAGATATTACTTAGAATACCGATTGCGAAGGCAGTCTACTACGCATATACTGACGCTCAGGGACGAAAGCGTGGGGAGCGAACAGGATTAGATACCCTGGTAGTCCACGCCGTAA
+
GGGGGGGGGG,EGGGGGGGGGGGGGGCFEGGGGGGGGGGGGGGGG,FG:FGGGGGGG>C<FFGGGCFGGGGGGGGGGGGG?5,BFGGGGG7<=FGGGCFGGGG<FGGGGGGG8F,F3FG<FGGD,DF,,,@>+@FGGE,3CFGG9<>F=FGGGGGGGGGGGGGGGGCFGGGBGG7E;,2DFGGBGGGGGGGGGGGGGGGGGE6CGGCF7E)::*?+<EGGGG=E8D8C7FGDGGGFGGGGGGFFFF3CGGFFFFGGFFFFGGGGFFGFFFFFFGFFF0BBGD
@M02352:288:000000000-CKWC8:1:1101:26906:10120 1:N:0:ATGCGCAG+CTAAGCCT
TACGGAGGGTTCAAGCGTTATCCGGAATCATTGGGTTTAAAGGGTGCGCAGGCGGTTTATTAAGTCAGTGGTGAAATCTCGGGGCTCAACCTCGAAACTGCCATTGATACTGATAAACTTGAGTTCAGTTGGAGTAGGCGGAATGTGTAGTGTAGCGGTGAAATGCTTAGATATTACACAGAACACCGATAGCGAAGGCAGCTTACTAAACTGATACTGACGCTGAGGCACGAAAGCGTGGGGAGCGAACAGGATTAGATACCCTGGTAGTCCACGCCGTAA
+
GFFCEDEEC@CFGADGG@@FFGFGGDEGDEFGGEG8BFAEEFFGDF:FGGGCGFEGGGGGGGGFGGFGFF@A?EFDGFFGDG7:C+CFGF<FGGCFGGFDFGFFGFGAFGGADGGGGGFFAFFFEFDGGFGGCGFGF9FGCGCF@B9FEFFGGCFGGGGGGFGGGGCFFD7FGCC@EFGG>GGFGFF@FCECGGGDGCGGGGGGGGGFGGGGGGGGGGGG+CGG*CF57CDDGGDEGC58?C@B;EGGEGFFF07D>FAFFCAF?>CFFFB<*:FFFF3>*1
@M02352:288:000000000-CKWC8:1:1101:11484:10125 1:N:0:ATGCGCAG+CTAAGCCT
TACGGAGGGTGCAAGCGTTATCCGGAATCATTGGGTTTAAAGGGTCCGCAGGCGGACTAATAAGTCAGTGGTGAAATCCCATCGCTTAACGATGGAACTGCCATTGAAACTGTTAGTCTTGAATTCGGTCGAAGTGGGCGGAATGTGTCATGTAGCGGTCAAATGCATAGATATGACACAGAACACCGATAGCGAAGGCAGCTCACTAGGCCTGAATTGACGCTCAGGGACGAAAGCGTGGGGAGCGAACAGGATTAGATACCCTGGTAGTCCACGCCGTAA
+
GGGGGGGGGGGGGGGGGGGGGGGGGEGGGGGGGGGFFEGGGGGGGGGGGGGGGGGGGGGGGGGGGGGGGGGGGGGGGGGGGGGGGGGGGGGGGGGGGGGGGGGGGFGGGGGGGGGGGGGGGGGGGGGGGGGGGGGGGGGGGGGGGGGGGFGGGGGGGGGGGGGGGGGGGGGGGGGGGGGGGGGGGGGGGGGGGGGGGGGGGGGGGGGGGGGGGGGGGGGGGGGGGGGGGGGGGGGFGGGGGGFFFFGGGGFFF?CGFFFFGGGGFFGFBFAAFGFFB?EFGD
@M02352:288:000000000-CKWC8:1:1101:14840:10134 1:N:0:ATGCGCAG+CTAAGCCT
TACGGAGGGTCCAAGCGTTATCCGGAATCATTGGGTTTAAAGGGTCCGCAGGCGGTCAATTAAGTCAGAGGTGAAATCCCATCGCTCAACGATGGAACTGCCTTTGATACTGGTTGACTTGAGTTATACGGAAGTAGATAGAATACGTAGTGTAGCGGTGAAATGCATAGATATTACTTAGAATACCGATTGCGAAGGCAGTCTACTACGTATATACTGACGCTCATGGACGAAAGCGTGGGTAGCGAACAGGATTAGATACCCTGGTAGTCCACGCCGTAA
+
GGGGG@FG7BAFCCFGGGGGGGGGGD@FFGGGGGGFGGGGGGGGF8FG7FGGGGGEFG,CFFGGGGGC?EFGGGGG99FAED=FGGGGGG++F@CGGGGGGGFGGGGFCFGGGDFGFFGGGFGGAAF<C=@FFGGFGD,=EFCF<,>@AGGGGGGGGGGGGGGGGGCFGCEGGGGGGF9EGGGG?FFEGGGGFEGGGGGGGCFFFFF+5*0398+?CGGDG*AEEGGG+CDDGCDEGDGGGG391?7<EGFF??GGBFAFGGGGFFGFFFFBFGFF>()->C
@M02352:288:000000000-CKWC8:1:1101:24130:10162 1:N:0:ATGCGCAG+CTAAGCCT
TACGGAGGGTGCGAGCGTTAATCGGAATTACTGGGCGTAAAGCGCATGCAGGTGGTTCATTAAGTCAGATGTGAAAGCCCGGGGCTCAACCTCGGAACTGCATTTGAAACTGGTGAACTAGAGTGCTGTAGAGGGGGGTAGAATTTCAGGTGTAGCGGTGAAATGCGTAGAGATCTGAAGGAATACCAGTGGCGAAGGCGGCCCCCTGGACAGACACTGACACTCAGATGCGAAAGCGTGGGGAGCAAACAGGATTAGATACCCTGGTAGTCCACGCCGTAA
+
GGGGGGGGGGGGGGGGGFGG7AFGGGGGGGGGGGGGGGGGGGGGDGGGGGGGGGGGGGGGGGGGGGGGGGGGGGGGGGGGGGGGGGGDFFGGGGGGCCFFFGFFGGGGGGGGGGGGGGGGGFGGGGGGGGGGGGGGGGDEGGGGGGGGGGGGGGGGGGGGGGGGFGGGGGGGGGGGGGGGGGGCFGGGGGGGG>EGDEGGGGGGGGGGGGGGGGGGGGFGGGGGGFGGGGGGGGGFFGGGGGFFFFGGGGFFFFDC?FFF?FGF@FGFFFAFFGFFF?B1CC
@M02352:288:000000000-CKWC8:1:1101:13498:10187 1:N:0:ATGCGCAG+CTAAGCCT
TACGGAGGGTCCAAGCGTTATCCGGAATCATTGGGTTTAAAGGGTCCGTAGGCGGGTATCTAAGTCAGTGGTGAAATCTCACAGCTCAACTGTGAAACTGCCATTGATACTGGATATCTTGAATTGTTGTGAAGTGGTTAGAATATGTAGTGTAGCGGTGAAATGCTTAGATATTACATAGAATACCGATTGCGAAGGCAGATCACTAACAACATATTGACGCTGATGGACGAAAGCGTGGGGAGCGAACGGGATTAGATACCCCGGTAGTCCACGCCGTAA
+
GGGGGGGGGGGGGGGGGGGGGGGGGFGGGGGGGGGGGGGGGGGGGGGGGGGGGGGGGGGGGGGGGGGGGGGGGGGGGGGGGGGGGGGGGGGGGGGGGGGGGGGGGGGGGGGGGGGGGGGGGGGGGGGGGGGGGGGGGGFGGGGGGGGGGGGGGGGGGGGGGGGGGGFGGGGGGGGGGGGGGGGGGGGGGGGGGGGGGGGGGGGGGGGGGGGGGGGGGGDGFCEGEGGGGGGGGGGFDG<EGGBFFFGGEGFEFFGGFFAFGCFGFEGFFFFFFGFFFFFFGG
@M02352:288:000000000-CKWC8:1:1101:5891:10192 1:N:0:ATGCGCAG+CTAAGCCT
TACGGAGGGTCCAAGCGTTATCCGGAATCATTGGGTTTAAAGGGTGCGCAGGCGGTTTATTAAGTCAGTGGTGAAATCTCGAGGCTCAACCTCGAAACTGCCATTGATACTGATAAACTTGAGTTCAGTTGGAGTAGGCGGAATGTGTAGTGTAGCGGTGAAATGCTTAGATATTACACAGAACACCGATAGCGAAGGCAGCTTACTAAACTGATACTGACGCTGAGGCACGAAAGCGTGGGGAGCGAACAGGATTAGATACCCTGGTAGTCCACGCCGTAA
+
GGGGGGGGGG@FFFGGGGGGGGGGGGGG<F<FGGGF@CFFGGGG<FFG7FGGGGGFFGGEFGGGGGGGFAFGGGGGFG<FF=CEGGGGGGGG@FGGGGGGG<BFGGGGGGGGCGGFCGGGGGGGGGCF@DF<=DFGGFGGGGGGC37EFGGGGGGGGGGGGGGGGG,BFGGGGGGGF9F9EGGGGGGGGGEEGGGGGGGGGDFGFGGG?GG7CCCGGGGGGGGGGGGGGEFGGGGFGGGGGGFFFFDGGGEFBFGGFFFFGGGGFFGFFFAB?GFBF?D>DD
@M02352:288:000000000-CKWC8:1:1101:20320:10224 1:N:0:ATGCGCAG+CTAAGCCT
TACGGAGGATCCAAGCGTTATCCGGAATCATTGGGTTTAAAGGGTCCGTAGGTGGATAATTAAGTCAGAGGTGAAAGTCTGCAGCTCAACTGTAGAATTGCCTTTGATACTGGTTATCTTGAATTATTGTGAAGTGGTTAGAATATGTAGTGTAGCGGTGAAATGCATAGATATTACATAGAATACCAATTGCGAAGGCAGATCACTAACAATATATTGACACTGATGGACGAAAGCGTGGGGAGCGAACAGGATTAGATACCCTGGTAGTCCACGCCGTAA
+
GGGGGGGGGGGGGGGGGGGGGGGGGEGGGGGGGGGGGGGGGGGGGGGGGGGGGGGGGGGGGGGGGGGGGGGGGGGGGGGGGGGGGGGGGGGGGGGGGGGGGGGGGGGGGGGGGGGGGGGGGGGGGGGGGGGGGGGGGGGGGGGGGGGGGGGGGGGGGGGGGGGGGGGGGGGGGGGGGGGGGGGFGGGGGGGGGGGGGGGGGGGGGGGGGGGGGGGGGGGGGGGGGGGGGGGGGEGFGGGGGGFFFFGDGGFFFFGGFFFFGGGGFFGFFFFFFGFFFFFFGG
@M02352:288:000000000-CKWC8:1:1101:24056:10232 1:N:0:ATGCGCAG+CTAAGCCT
TACGGAGGGTCCAAGCGTTATCCGGAATCATTGGGTTTAAAGGGTGCGCAGGCGGTTTATTAAGTCAGTGGTGAAATCTCGGGGCTCAACTTCGAAACTGCCATTGATACTGATAAACTTGAGTTCAGTTGGAGTAGGCGGAATGTGTAGTGTAGCGGTGAAATGCTTAGATATTACACAGAACACCGATAGCGAAGGCAGCTTACTAAACTGATACTGACGCTGAGGCACGAAAGCGTGGGGAGCGAACAGGATTAGATACCCTGGTAGTCCACGCCGTAA
+
GGGGGEGGGGGGGGGGGGGGEGGGGGGGGGGGGGGFGGGGGGGGGGGGGGGGGGGGGGGGGGGGGGGGGGGGGGGGGGGGGGGGGGGGGGGGGGGGGGGGGGGGGGGGGGGGGGGGGGGGGGGGGGGGGGGGGGGGGGGGGGGGGGGGGGGGGGGGGGGGGGGGGGGGGGGGGGGGGGGGGGGFGGGGGEGGGGGGGGGGGGGGGGGGFGGGGGGGGGGGGGGGGGGGGGGGGGGFGC<CGGFBBDDCEGEFF6FGFFAFGGGGFFGFA@<<FGFF>?FFGG
@M02352:288:000000000-CKWC8:1:1101:6972:10256 1:N:0:ATGCGCAG+CTAAGCCT
TACGGAGGGTGCAAGCGTTATCCGGAATCATTGGGTTTAAAGGGTCCGCAGGCGGTCAATTAAGTCAGAGGTGAAATCCCATAGCTTAACTATGGAACTGCCTTTGATACTGGTTGACTTGAGTTATACGGAAGTGGATAGAATGTGTAGTGTAGCGGTGAAATGCATAGATATTACACAGAACACCGATAGCGAAGGCAGCTTACTAGGTTTGAATTGACGCTGATGGACGAAAGCGTGGGTAGCGAACAGGATTAGATACCCTGGTAGTCCACGCCGTAA
+
GGGGGGGGGGGGGGGGGGGGGGGGGGGGGGGGGGGGGGGGGGGGGGGGGGGGGGGGGGGGGGGGGGGGGGGGGGGGGGGGGGGGGGGGGGGGGGGGGGGFGGGGGGGGGGGGGGGGGGGGGGGGGGGGGGGGGGGGGGGGGGGGGGGGGGGGGGGGGGGGGGGGGGGGGGGGGGGGGGGGGGGGGGGGGGGGGGGGGGGGGGGGGGGGGGGGGGGGGFGGGGGGGGGGGGGGGGGFGGGGGGFFFFGGGGFFFFGGFFFFGGGGFFGFFFFFFGFFFFFFGG
@M02352:288:000000000-CKWC8:1:1101:2305:10264 1:N:0:ATGCGCAG+CTAAGCCT
TACGGAGGGTGCAAGCGTTATCCGGAATCATTGGGTTTAAAGGGTCCGTAGGCGGACTAATAAGTCAGAGGTGAAATCCCGCAGCTCAACTGTGGAACTGCCTTTGAAACTGTTAGTCTTGAGTTATTGTGAAGTGGTTAGAATATGTAGTGTAGCGGTGAAATGCTTAGAGATTACATGGAATACCGATTGCGAAGGCAGATCACTAACAATATACTGACGCTGATGGACGAAAGCGTGGGGAGCGAACGGGATTAGATACCCCGGTAGTCCACGCCGTAA
+
GGGGGGGGGGGGGGGGGGGGGGGGGEGGGGGAFGGGGGGFFGGGGGGGGGGGGGGGGGGGGGGGGGGGGGGGGGGGGGGGGGGDGFGGGGGGGGGGGGGGGGGGGGGGGGGGGGGGFGGGFGGGGGGGGGGFFGGGGGGGGGGGGGGGGGGGGGGGGGGGGGGGGGGGGGGGGGGGGGGGGFFGGGGGGGGGGGGGGGGGGGGGGGGGGGGGGGGFGGGGGGGGGGGGGGGGGGGFGGGGGGF:>FGGGGEFF?DGFFBFFFCCFFCE>DFAFGFFF<EFGG
@M02352:288:000000000-CKWC8:1:1101:22958:10275 1:N:0:ATGCGCAG+CTAAGCCT
TACGGAGGGTCCAAGCGTTATCCGGAATCATTGGGTTTAAAGGGTGCGCAGGCGGTTTATTAAGTCAGTGGTGAAATCTCGAGGCTCAACCTCGAAACTGCCATTGATACTGATAAACTTGAGTTCAGTTGGAGTAGGCGGAATGTGTAGTGTAGCGGTGAAATGCTTAGATATTACACAGAACACCGATAGCGAAGGCAGCTTACTAAACTGATACTGACGCTGAGGCACGAAAGCGTGGGGAGCGAACAGGATTAGATACCCTGGTAGTCCACGCCGTAA
+
GGGGGGGGGGGGGGGGGGGGGGGGGGGGGGGGGGGFGGGGGGGGGGGGGGGGGGGGGGGGGGGGGGGGGGGGGGGGGGGGGGGGGGGGGGGGGGGGGGGGGGGGGGGGGGGGGGGGGGGGGGGGGGGGGGGG,DFGGFGGGGGGGGGGGGGGGGGGGGGGGGGGGGGGGGGGGGGGGGGGFGGG8FGGGGGGGGGGGGGGGGGGGGGGGGGGGGGGGGGGGGGGGGGGFEGGGGGFGGGGGGEFFFGGEGFFFFGGFFFFCGGGFFGFFFFFFGFFFFEFGG
@M02352:288:000000000-CKWC8:1:1101:19633:10286 1:N:0:ATGCGCAG+CTAAGCCT
TACGGAGGGGGTTAGCGTTGTTCGGAATTACTGGGCGTAAAGCGCACGTAGGCGGATCAGAAAGTAAGGGGTGAAATCCCAGGGCTCAACCCTGGAACTGCCTTGTAAACTCCTGGTCTTGAGTTCGAGAGAGGTGAGTGGAATTCCGAGTGTAGAGGTGAAATTCGTAGATATTTGGAGGAACACCAGTGGCGAAGGCGGCTCACTGGCTCGATACTGACGCTGAGGTACGAAAGTGTGGGGAGCAAACAGGATTAGATACCCTGGTAGTCCACACCGTAA
+
GGGGGGGGGGGGGGGGGGGGGGGGGGGGGGGGGGGGGGGGGGGGGGGGGGGGGGGGGGGGGGGGGGGGGGGGGGGGGGGGGGGGGGGGGGGGGGGGGGGGGGGGGGGGGGGGGGGGGGGGGGGGGGGGGGGGGGGGGGGGGGGGGGGGGGGGGGGGGGGGGGGGGGGGGGGGGGGGGGG?EGGGGGGGGGGGGGGGGGGGGGGGGGGGGGGGGGGGGGGGGGGGGGGGGGGGGGGFGGGGGGFFFFGGGGFFFFGGFFFFGGGGFFGFFFFFFGFFFFFFGD
@M02352:288:000000000-CKWC8:1:1101:12829:10328 1:N:0:ATGCGCAG+CTAAGCCT
TACGGAGGGTCCAAGCGTTATCCGGAATCATTGGGTTTAAAGGGTGCGCAGGCGGTTTATTAAGTCAGTGGTGAAATCTCGAGGCTCAACCTCGAAACTGCCATTGATACTGATAAACTTGAGTTCAGTTGGAGTAGGCGGAATGTGTAGTGTAGCGGTGAAATGCTTAGATATTACACAGAACACCGATAGCGAAGGCAGCTTACTAAACTGATACTGACGCTGAGGCACGAAAGCGTGGGGAGCGAACAGGATTAGATACCCTGGTAGTCCACGCCGTAA
+
GGGGGGGGGGGGFFFGGGGGGGGGGGCFFGGGGGGFGGGGGGGGGGGGGGGGGGGGGGGGGGGGGGGGGGGFFGGGGGGGGGGGGGGGGGGGGGGFGDGEGGFGFGGGFGGGBD9BFFGGGAFGAFEFDFGCDFCEGGGGGGEECEGFEFFGGGGFGC:CFFFGEDGGGFGGFGGGGFGF8CAGCFGGGGDCGGGGGDGGE=FC<EFGGCGGE7<09@9+2;=CGGGDGGGGGEDDGGGGGGB14:3C57<<:?GD29<FECGF=FGFFFFFFFF:>BEFGG
@M02352:288:000000000-CKWC8:1:1101:12527:10331 1:N:0:ATGCGCAG+CTAAGCCT
TACGGAGGGTGCAAGCGTTATCCGGAATCATTGGGTTTAAAGGGTCCGTAGGCGGGCATATAAGTCAGTGGTGAAATGCTGTGGCTCAACCATAGCACTGCCATTGATACTGTATGTCTTGAATTATTGTGAAGTGGTTAGAATATGTAGTGTAGCGGTGAAATGCTTAGATATTACATAGAATACCGATTGCGAAGGCAGATCACTAACAATATATTGACGCTGATGGACGAAAGCGTAGGTAGCGAACAGGATTAGATACCCTGGTAGTCTACGCCGTAA
+
GGGGGGGGGGGGGGGGGGGGGGGGGGGGGGGGGGGGGGGGGGGGGGGGGGGGGGGGGGGGGGGGGGGGGGGGGGGGGGGGGGGGGGGGGGGGGGGGGGGGGGGGGGGGGGGGGGGGGGGGGGGGGGGGGGGGGGGGGGGGGGGGGGGGGGGGGGGGGGGGGGGGGGGGGGGGGGGGGGGGGGGGGGGGGGGGGGGGGGGGGGGGGGGGGGGGGGGGFGGGGGGGGDCGGGGGGGGFGGGGGGFFFFGGGGFFFFGGFFFFGGGGFFGFFFFFFGFFFFF>DD
@M02352:288:000000000-CKWC8:1:1101:19732:10341 1:N:0:ATGCGCAG+CTAAGCCT
TACGGAGGGTCCGAGCGTTATCCGGAATCATTGGGTTTAAAGGGTCCGTAGGCGGGCAGCTCAGTCAGTGGTGAAAGTCTGCAGCTCAACTGTAGAATTGCCATTGATACTGGTTGTCTTGAATTATTGTGAAGTATTTAGAATAAGTAGTGTAGCGGTGAAATGCATAGATATTACTTAGAATACCAATTGCGAAGGCAGAGTACTAACAATATATTGACGCTGATGGACGAAAGCGTGGGGAGCGAACAGGATTAGATACCCTGGTAGTCCACGCCGTAA
+
GGGGGGGGGGGGGGGGGGGGGGGGGGGGGGGGGGGGGGGGGGGGGGGGGGGGGGGGGGGGGGGGGGGGGGGGGGGGGGGGGGGGGGGGGGGGGGGGGGGGGGGGGGGGGGGGGGGGGGGGGGGGGGGGGGGGGGGGGGGGGGGGGGGGGGGGGGGGGGGGGGGGGGGGGGGGGGGGGGGGGGGGGGGGGGGGGGGGGGGGGGGGGGGGGGGGGGGGGGGGGGGGGGGGGGGGGGGFGGGGGGFFFFGGGGFFFFGGFFDFGGGGFFGFFFFFFGFFFFFFGG
@M02352:288:000000000-CKWC8:1:1101:22277:10366 1:N:0:ATGCGCAG+CTAAGCCT
TACGGAGGGTCCAAGCGTTATCCGGAATCATTGGGTTTAAAGGGTGCGCAGGCGGTTTATTAAGTCAGTGGTGAAATCTCGAGGCTCAACCTCGAAACTGCCATTGATACTGATAAACTTGAGTTCAGTTGGAGTAGGCGGAATGTGTAGTGTAGCGGTGAAATGCTTAGATATTACACAGAACACCGATAGCGAAGGCAGCTTACTAAACTGATACTGACGCTGAGGCACAAAAGCGTGGGGAGCGAACAGGATTAGATACCCTGGTAGTCCACGCCGTAA
+
GGGGGGGGGGGGGGGGGGGGGFGGGGGGDGGGGGGCGGGGGGGGGGDGGGGGGGGFGDGGGGGGGGGGGGGGGGGGGGDGGFGGGGGGGGGGGGGGGGGGGGGGCGGGGGGGGGGGGGGGGGGGGGGGGCFF,@FGGGGGGGGGGC;FGGGGGGGGGGGGGGGGGGGGGGGGGGGGGGCGGGGGGGGDGG:EGGGGGGGGEGGGGGGFGGGGGFGGGGGGGGCEGGGGGGGGGGGFGGGGEEFFFFGGGGFF<FGGFFFFGGGGFFGFBFFFFGFFFFF>GG
@M02352:288:000000000-CKWC8:1:1101:8385:10373 1:N:0:ATGCGCAG+CTAAGCCT
TACGGAGGGTGCAAGCGTTATCCGGAATCATTGGGTTTAAAGGGTCCGTAGGCGGGCTATTAAGTCAGAGGTGAAATCCTACAGCTTAACTGTAGAACTGCCTTTGATACTGGTAGTCTTGAGTTATTGTGAAGTGGTTAGAATGTGTAGTGTAGCGGTGAAATGCATAGATATTACACAGAATACCGATTGCGAAGGCAGATCACTAACAATATACTGACGCTGATGGACGAAAGCGTGGGGAGCGAACAGGATTAGATACCCTGGTAGTCCACGCCGTAA
+
GGGGGGGGGGGGGGGGGGGGGGGGGGGGGGGGGGGGGGGGGGGGGGGGGGGGGGGGGGGGGGFGGGGGGGGGGGGGGGGGGGGGGGGGGGGGGGGGGGGGGGGGGGGGGGGGGGGGGGGGGGGGGGGGGGGGCGGGGGGGGGGGGGGGGGGGGGGGGGGGGGGGGGGGGGGGGGGGGGGGGGGGGGGGDGGGGGGGEGGGGGGGGGGGGGGGGGGGGGGGGGGGGGGGGGGGGGDBFGGGGGF<BBDGGGFFFFFGDFFFGGGFFFGFFF>AFGFFFFFFGG
@M02352:288:000000000-CKWC8:1:1101:24922:10381 1:N:0:ATGCGCAG+CTAAGCCT
TACGGAGGGTCCAAGCGTTATCCGGATTTATTGGGTTTAAAGGGTCCGTAGGCGGGCTTATAAGTCAGAGGTGAAATCCCATAGCTCAACTATGGAACTGCCTTCGATACTGGTTGACTTGAGTCATATGGAAGTAGATAGAATGTGTAGTGTAGCGGTGAAATGCATAGATATTACACAGAATACCGATTGCGAAGGCAGTCTACTACGTATGTACTGACGCTCATGGACGAAAGCGTGGGGAGCGAACAGGATTAGATACCCTGGTAGTCCACGCCGTAA
+
GGGGDGGGGGGGGGGGGGGDGGGGGGGGGGGGGGGF7FFGGGGGGGFGEGGGGGGCCGGGGGGGGGGFE?FFGGGGGGGFGFFGGGGGGGGFGGGGG<FGGFGF<FGFGGGGCGGEGGGGGGGGGGGFFGGGGGCGGGGGGGGGGGGGGGGGGGGGGGGGGGGGGGFGGCFGGGGGFFGGGGFCGGGGGGGGGGGGGGGGGFGFGGGGGCFCCGGGGGGGGGGGGGGGGCFC5EDBGGDDGGFFFFGGGGFFFFFFDFFFGGGF?FFFAFFFFGFFFFFFGG
@M02352:288:000000000-CKWC8:1:1101:23143:10481 1:N:0:ATGCGCAG+CTAAGCCT
TACGGAGGGTTTAAGCGTTATCCGGAATCATTGGGTTTAAAGGGTGCGCAGGCGGTTTATTAAGTCAGTGGTGAAATCTCGGGGCTCAACCTCGAAACTGCCATTGATACTGATAAACTTGAGTTCAGTTGGAGTAGGCGGAATGTGTAGTGTAGCGGTGAAATGCTTAGATATTACACAGAACACCGATAGCGAAGGCAGCTTACTAAACTGATACTGACGCTGAGGCACGAAAGCGTGGGGAGCGAACAGGATTAGATACCCTGGTAGTCCACGCCGTAA
+
GGGGGGGGGGGGGGGGGGGGGGGGGGGGGGGGGGGGGGGGGGGGGGGGGGGGGGG@FGGGGGGGGGGGGGGGGGGGGGGGGGGGGGGGGGGGGGDFGGGGGG?FGGGGGGGGGGGGGGGGGGGGGGGGGGGGDDGGGGGGGGGGGGGGGGGGGGGGGGGGGGGGDGGGGGGGGGGGGGGGGGGGFGGGGGCEGGGGGGGGGGGGGGGCFGG??CFGGGGGGGGGGGGGGGGGGGGFGGGGGGFFFFGGGGFFFFGGFFFFGGGGFFG?<F>BFGFFF:EBGD
@M02352:288:000000000-CKWC8:1:1101:18004:10504 1:N:0:ATGCGCAG+CTAAGCCT
TACGAGGGGTGCAAGCGTTACTCGGAATTACTGGGCGTAAAGCGTACGTAGGCGGTTTGTTAAGCAAGATGTGAAAGCCCAGGGCTCAACCTTGGAACTGCATTTTGAACTGGCAAACTAGAGTACTGTAGAGGGTGGTGGAATTTCCAGTGTAGCGGTGAAATGCGTAGAGATTGGAAGGAACATCAGTGGCGAAGGCGGCCACCTGGACAGATACTGACGCTGAGGTACGAAAGCGTGGGGAGCGAACAGGATTAGATACCCTGGTAGTCCACGCCGTAA
+
GGAFCFE@FECE@FGFGCFF,@@FEEGGGGFGGGGGEBGGGGGGGGEGGCFGGGGCEGEGGFEFAFGGGGGGFGGGGGGCFGGEGGGGGG?GGGGFGGGGGGGCGFGGGFGGGGGGGGGGGADGFGGGGGGAFE:FGGGGGGGGGGGGGGGGGGGDGGGEFFGGGGGGECGCCFGGGGEGEF<FCBF@FGGGGGGGGEGGGGGGGGGGGGGGGGFGGGGGFG==:CGGGGGGEGGEGGGGGGBF>FGG5DEF0?GG7FFF9?@GFFGFA=AFFGFFFFF>GC
@M02352:288:000000000-CKWC8:1:1101:7831:10510 1:N:0:ATGCGCAG+CTAAGCCT
TACGGAGGGTCCAAGCGTTATCCGTAATCATTGGGTTTAAAGGGTGCGCAGGCGGTTTATTAAGTCAGTGGTGAAATCTCGGGGCTCAACCTCGAAACTGCCATTGATACTGATAAACTTGAGTTCAGTTGGAGTAGGCGGAATGTGTAGTGTAGCGGTGAAATGCTTAGATATTACACAGAACACCGATAGCGAAGGCAGCTCACTAAACTGATACTGACGCTGAGGCACGAAAGCGTGGGGAGCGAACAGGATTAGATACCCTGGTAGTCCACGCCGTAA
+
GGGGGGGGGGGGGGGGGGGGGGGGGFGGGGGGGGGGGGGGGGGGGGGGGGGGGGGGGGGGGGGGGGGGGGGGGGGGGGGGGGGGGGGGGGGGGGGGGGGGGGGGGGGGEGGGGGGGGGGGGGGGGGGGGGGGGGGGGGGGGGGGGGGGGGGGGGGGGGGGGGGGGGGGGGGGGGGGGGGGGGGGGGGDEF78FD7EEGGGGGGGGGGFGGGGD7EEGGFDGGGGGGFGGGGGGGGFGGGGGGFFFF:>EGF?61CGBFFFGFGFFFGFAFAAFGFFFFFBG7
@M02352:288:000000000-CKWC8:1:1101:25935:10556 1:N:0:ATGCGCAG+CTAAGCCT
TACGGAGGGTCCAAGCGTTATCCGGAATCATTGGGTTTAAAGGGTGCGCAGGCGGTTTTTTAAGTCAGTGGTGAAATCTCGGGGCTCAACCTCGAAACTGCCATTGATACTGATAAACTTGAGTTCAGTTGGAGTAGGCGGAATTTGTAGTGTAGCGGTGAAATGCTTAGATATTACACAGAACACCGATAGCGAAGGCAGCTTACTAAACTGATACTGACGCTGAGGCTCGAAAGCGTGGGGAGCGAACAGGATTAGATACCCTGGTAGTCCACGCCGTAA
+
FGGG>CEFGE,CFFGGGGGGGGGGGDGGGF<FGGGG@CFCDFCECEGG+FF7BEG+@:,::FAEEF9?FFGGGGFFC<,CEFDGC:FFGGG@F==3=FDECG,FEACCFGGG9FG<9FG<<,BFGEA==DFFFFGCCGFFGGFG7@;FEGGGGGGGGGGGGGGGCF;CGGGGGGGG9,BCGGGGGGG7<B@EGGGEECF6EGGGGGF9+<6<C++<FGCFFEGGGGGGF**9>?DDGGGECEDB9B3CGGFFFFGG2?AFGFGGFFD@AF<<FGFB;:;B59
@M02352:288:000000000-CKWC8:1:1101:21918:10566 1:N:0:ATGCGCAG+CTAAGCCT
TACGAGGGGTGCAAGCGTTAATCGGAATTACTGGGCGTAAAGCGTTCGTAGGCGGTCTATTAAGCAAGATGTGAAAGCCCAGGGCTCAACCTTGGAACTGCATTTTGAACTGGTAGACTAGAGTACTGTAGAGGGTGGTGGAATTTCCAGTGTAGCGGTGAAATGCGTAGAGATTGGAAGGAACATCAGTGGCGAAGGCGGCCACCCGGACAGATACTGACGCTGAGGAACGAAAGCGTGGGGAGCGAACAGGATTAGATACCCTGGTAGTCCACGCCGTAA
+
GGGGFGGGGGGGGGGGGGGGFGGGGGGGGGGGGGGGGGGGGGGGGGGGGGGGGGGGGGGGGGGGGGGGGGGGGGGGGGGGGGGGGGGGGGGGGGGGGGGGGGGGGGGGGGGGGGGGGGGGGGGGGGGGGGGGGGGFGGGGGGGGGGGGGGGGGGGGGGGGGGGGGGGGGGGGGGGGGGGGGGGGGGGGGGGGGGGGGGGGGGGGGGGGGGGGGGGGGGGGGGGGGGGGGGGGGGGFGGGGGGFFFEGGGGFFFFFGFFFFGGGGFFGFFFFFFGFFFFF><C
@M02352:288:000000000-CKWC8:1:1101:27544:10571 1:N:0:ATGCGCAG+CTAAGCCT
TACGGAGGGTCCAAGCGTTATCCGGAATCATTGGGTTTAAAGGGTGCGCAGGCGGTTTATTAAGTCAGTGGTGAAATCTCGAGGCTCAACTGTGAAACGGCCATTGATACTGTTAGTCTTGAATGATTTTGTAGTGGTTAGAATGTGTAGTGTAGCGGTGAAATGCATAGATATTACACAGAATACCGATTGCGAAGGCAGATCACTAACAATATATTGACGCTGATGGACGAAAGCGTGGGGAGCGAACAGGATTAGATACCCTGGTAGTCCACGCCGTAA
+
GGGGGGEGDFGGGGG<FGGGGFGDGGGG@<FFGGGGGGGGGGGG@FGC+CFE@FG+==<CFFFGGDFCG,FGGGGGC,CEA8@ECFGGGGGGGFFFG<7CFGDGGCFGGAFFDG<DFGGGGFBD@=,C,3C><FGGGC+>FGFGCDFGFGGGGGGGDGGDGGGGGGGGFAFFGECFGFFGCEGC>CFGGGGGGGGGDEGGGGG<<CFFFGG??CCEGGGEGCGGGCFG?6DDCGGDCEDE>EF?0<9DGGFF<BGG<=9BFGGG47DFAFA<?DF138@7DD
@M02352:288:000000000-CKWC8:1:1101:27729:10603 1:N:0:ATGCGCAG+CTAAGCCT
TACGGAGGGGGTTAGCGTTGTTCGGAATTACTGGGCGTAAAGCGTACGTAGGCGGATCAGAAAGTATGGGGTGAAATCCCAGGGCTCAACCCTGGAACTGCCTCATAAACTCCTGGTCTTGAGTTCGAGAGAGGTGAGTGGAATTCCGAGTGTAGAGGTGAAATTCGTAGATATTCGGAGGAACACCAGTGGCGAAGGCGGCTCACTGGCTCGATACTGACGCTGAGGTACGAAAGTGTGGGGAGCAAACAGGATTAGATACCCTGGTAGTCCACACCGTAA
+
GGGGGGGGGGGGGGGGGGGGGFGDDFGGGGGGGGGGGGGGGGGGGGGGGGGFGGGGGDFG?EEFGGGGGGGGGGGGGGGGGFGGGGGGGG@GGGGGGGGGGGGGGGGGGGGGGGGGGGGGGGGGGFEDGFGGGGGFFCGGGFGGF@FFDGGGGGGGGGGGGFGGGGGGG8EFFGGFGGDGGGGGGGGFGGGGGGGGGGGGGGGGGGGGGGGCEGGGGGGGGGGGGGFGGGGGGCDFGGGG>EEFFFFFFGFFF0DFBF2?CEEF@>GFFFDFFGFFFFFFGG
@M02352:288:000000000-CKWC8:1:1101:18991:10649 1:N:0:ATGCGCAG+CTAAGCCT
TACGGAGGGTTCAAGCGTTATCCGGAATCATTGGGTTTAAAGGGTGCGCAGGCGGTTTATTAAGTCAGTGGTGAAATCTCGGGGCTCAACCTCGAAACTGCCATTGATACTGATAAACTTGAGTTCAGTTGGAGTAGGCGGAATGTGTAGTGTAGCGGTGAAATGCTTAGATATTACACAGAACACCGATAGCGAAGGCAGCTTACTAAACTGATACTGACGCTGAGGCACGAAAGCGTGGGGAGCGAACAGGATTAGATACCCTGGTAGTCCACGCCGTAA
+
GGGGGGGGGFFGGFGGGGGGGGFGGGEGGGGGGGGFEGGFGGGGGGGGGGGGGGGGGGGGGGGGGGGGFGGFGGGGGGGGGGGGGGGGGGGGGGGGGGGGGGGGFGGGGGGGGGGGGGGGGGGGGFGGGGGGGGGGGFGGGGGGGGFGGGGGGGGGGGGGGGGGGGGGGGGGGFGGGGGGGGGGGGGGGGEGGGGGGGGGGGFCGGGGEFGGGGGGGGGGGGGGGGGFGGGGGGGFFGGGGGFFFFGGGGF??FFFBFFFGGGGFFGFFF>AFGFFFFFFGD
@M02352:288:000000000-CKWC8:1:1101:7525:10662 1:N:0:ATGCGCAG+CTAAGCCT
TACGGAGGGTCCGAGCGTTAATCGGAATTACTGGGCGTAAAGCGTACGTAGGCGGATTGGAAAGTTGGGGGTGAAATCCCAGGGCTCAACCCTGGAACTGCCTCCAAAACTATCAGTCTAGAGTTCGAGAGAGGTGAGTGGAATTCCAAGTGTAGAGGTGAAATTCGTAGATATTTGGAGGAACACCAGTGGCGAAGGCGGCTCACTGGCTCGATACTGACGCTGAGGTACGAAAGTGTGGGGAGCAAACAGGATTAGATACCCTGGTAGTCCACACCGTAA
+
GGGGGGGGGGGGGGGGGGGEGGGGCGGGGGGFGGGGGGGGGGGGGGGGGGGGGGGGDGGGGGGFGGGGGGGGGGGGGGGGGGGGGGGGGGGGGGGGGGGFGGGGGGFGGGGFGGFGGGGGFGGGGGGGGGGGGGGGGGGGGGFGGGGGGGGGGGGGGGGGGGGGGGGGGGGGGGGGGGGFGGGGGGGGGGGGGDCEGGGGGGGGGGGGGGGGGGC5EGFGGGEGGDGDFGGGDGGFGGFFGGF:BFGFGGFFFFGGBFFFGGGD=FFFFFFF?GFFFFFFGD
@M02352:288:000000000-CKWC8:1:1101:4276:10667 1:N:0:ATGCGCAG+CTAAGCCT
TACGGAGGGTTCAAGCGTTATCCGGAATCATTGGGTTTAAAGGGTCCGCAGGCGGTCGATTAAGTCAGAGGTGAAATCCCATAGCTCAACTATGGAACTGCCTTTGATACTGGTTGACTTGAGTCATATGGAAGTAGATAGAATGTGTAGTGTAGCGGTGAAATGCTTAGATATTACACAGAACACCGATAGCGAAGGCAGCTTACTAAACTGATACTGACGCTGAGGCACGAAAGCGTGGGGAGCGAACAGGATTAGATACCCTGGTAGTCCACGCCGTAA
+
GGGGGGGGGFGGGGGGGGGGGGGGGGGGGGGGGGGGGGGGGGGGGGGGGGGGGGGGGGGGGGGGGGGGGGGGGGGGGGGGGGGGGGGGGGGGGGGGGGGGGGGGGGGGGGGGGGGGGGGGGGGGGGGGGGGGFGGGGGGGGGGGGGGGGGGGGGGGGGFGGGGGGGGGGGGGGGGGGGGGGGGGGGGGGGDGGGGGGGGGGGGGGGGGGGGFGGGGGGGGGGGGGGGGGGGGGGGFGGGGGGFFFEDGGGFFFFGGFFFFGFGGFFGFFFFFFGFFFFFFGG
@M02352:288:000000000-CKWC8:1:1101:9813:10667 1:N:0:ATGCGCAG+CTAAGCCT
TACGGAGGATCCAAGCGTTATCCGGAATCATTGGGTTTAAAGGGTGCGCAGGCGGTTTATTAAGTCAGTGGTGAAATCTCGAGGCTCAACCTCGAAACTGCCATTGATACTGATAAACTTGAGTTCAGTTGGAGTAGGCGGAATGTGTAGTGTAGCGGTGAAATGCTTAGATATTACACAGAACACCGATAGCGAAGGCAGCTTACTAAACTGATACTGACGCTGAGGCACGAAAGCGTGGGGAGCGAACAGGATTAGATACCCTGGTAGTCCACGCCGTAA
+
GGGGGGGGGGGGGGGGGGGGGGGGGGGGGGGGGGGGGGGGGGGGGGGGGGGGGGGEGGGGGGGGGGGGGGGGGGGGGGGGGGGGGGGGGGGGGGGGGGGGGGGGGGGGGGGGGGGGGGGGGGGGGGGGGGGGGGGGGGGGGGGGGGGGGGGGGGGGGGGGGGGGGGGGGGGGGGGGGGGGGGGGGGGGGGGGGGGGGGGGGGGGGGGGGGGGGGGGGGGGGGGGGGGGGGGGGGGFGGGGGGFFFFGGGGFFFFGGFFFFGG?FFFGFFFAFFGFFFFFFGG
@M02352:288:000000000-CKWC8:1:1101:24928:10701 1:N:0:ATGCGCAG+CTAAGCCT
TACGGAGGGTGCAAGCGTTATCCGGAATCATTGGGTTTAAAGGGTGCGTAGGTGGATGATTAAGTCAGAGGTGAAATCCTGCAGCTCAACTGTAGAATTGCCATTGATACTGGTTGTCTTGAATTATTGTGAAGTGTTTAGAATAAGTAGTGTAGCGGTGAAATGCATAGATATTACTTAGAATACCAATTGCGAAGGCAGAACACTAACAATATATTGACGCTGATGGACGAAAGCGTGGGGAGCGAACAGGATTAGATACCCTGGTAGTCCACGCCGTAA
+
GGGG7CEGGEFGGGGGGGGGGGGGGGCGGF9FGGGC7FGDFFCCE,BFEGEGFGG<9=E,,CFGGGGGGDFGGGGFGCF?,,,:BFGFGGF,F<FCFGFFG?FFFGF,?EAF8FF>FFGGGG,EECF9DDFGGGF@,F85<FGGGGCF=F<AFGDGGGCCGGDGGGCCFA7C>E:;;,,@;@8@FGGGCFFCFGGGGGGDG5,,,6A7C@6CGFCFCGF?CCGGGGGGF7CCGDDFGC>EGGFFFF3DEDBF::CF?F9FGCFFF:FF>4AFF76116>9DD
@M02352:288:000000000-CKWC8:1:1101:24908:10703 1:N:0:ATGCGCAG+CTAAGCCT
TACGGAGGGTGCAAGCGTTATCCGGAATCATTGGGTTTAAAGGGTCCGTAGGTGGATGATTAAGTCAGAGGTGAAATCCTGCAGCTCAACTGTAGAATTGCCATTGATACTGGTTGTCTTGAATTATTGTGAAGTGTTTAGAATAAGTAGTGTAGCGGTGAAATGCATAGATATTACTTAGAATACCAATTGCGAAGGCAGAACACTAACAATATATTGACGCTGATGGACGAAAGCGTGGGGAGCGAACAGGATTAGATACCCTGGTAGTCCACGCCGTAA
+
GGGGGGGGGGGGGGGGGGGGGGGGGGGGGGGGFFGFGGGGGGGGGGGGGGGGGGGGGGGGGGGGGGGGGFGGGGGGGGGGGGGGGGGGGGGGGGFGGGGGGGFGGGFFGGGFGGGGGGGGGGGGGGGGCFGGGGGGGGGGGGGGGGGGGGGGGGGGGGGGGGGGGGFFGGGGGGGGGGGGGGGGFGCG?BFFGEGGGGGGGGGGGGGGGGGGGGGFGGFGGGGDEGGGF?FGGGGFGGGGGGF?>FCGEGFFF?GGFFFFGGGGFFGFFFFFFGF:BFFFGG
@M02352:288:000000000-CKWC8:1:1101:18780:10741 1:N:0:ATGCGCAG+CTAAGCCT
TACGAGGGGTGCAAGCGTTACTCGGAATTACTGGGCGTAAAGCGTTCGTAGGCGGTCTATTAAGCAAGATGTGAAAGCCCAGGGCTCAACCTTGGAACTGCATTTTGAACTGGTAGACTAGAGTACTGTAGAGGGTGGTGGAATTTCCAGTGTAGCGGTGAAATGCGTAGAGATTGGAAGGAACATCAGTGGCGAAGGCGGCCACCTGGACAGATACTGACGCTGAGGAACGAAAGCGTGGGGAGCGAACAGGATTAGATACCCTGGTAGTCCACGCCGTAA
+
GGGGGGGGGGGGGGGGGGGG,CFFGGGGGGGGGGGGGGGGGGGGGGGGGGGGGGGGGGGGGGGGGGGGGGGGGGGGGGGGGGGGGGGGGGGGGGGGGGGGGGGGGGGGGGGGGGGGGGGGGGGGGGGGGGGGGGGGGGGGGGGGGGGGGGGGGGGGGGGGGGGGGGGGGGGGGGGGGGGGGGGGGGGGGGGGGGGGGGGGGGGGGGGGGGGGGGGGFDGGGGGCGGGGGGGGGGGFGGGGGGFFFFGGGGFFFFGGFFFFGGGGFFFFFFFFBGFFFFFFGG
@M02352:288:000000000-CKWC8:1:1101:14374:10775 1:N:0:ATGCGCAG+CTAAGCCT
TACGGAGGGTCCGAGCGTTATCCGGAATCATTGGGTTTAAAGGGTCCGCAGGCGGTCAATTAAGTCAGAGGTGAAATCCCATAGCTTAACTATGGAACTGCCTTTGATACTGGTTGACTTGAGTCATATGGAAGTAGATAGAATGTGTAGTGTAGCGGTGAAATGCATAGATATTACACAGAATACCGATTGCGAAGGCAGCCTACTACGTATGTACTGACGCTCATGGACGAAAGCGTGGGGAGCGAACAGGATTAGATACCCTGGTAGTCCACACCGTAA
+
GGGGGGGGGGGGGGGGGGGGGGGGGGGGGGGGGGGGGGGGGGGDFGGGGGGGGGGFEGGFGGGGGGGGGGGGGGGGGGGGGGGFFGCGGGGFGGGGGGFGGGGGGGGGGGGFFGGGGGGGGFGFGEGGGGGGGGGGFF9FFGDGGACCFFGGGGGGGEGGGGFEGGGGFGEFFGGFGGGGGGE;FGGEEGGFGGGEEGGFCGCCEFGFDCFFGFFFFFFCGCE88CGGGCFDGGGBFEGGGGFF>BDGEGFF?BGGFF<?FGGGFF::<?<AFGFFF?5<DG
@M02352:288:000000000-CKWC8:1:1101:10837:10793 1:N:0:ATGCGCAG+CTAAGCCT
TACGGAGGGTGCAAGCGTTAATCGGAATTACTGGGCGTAAAGCGCGCGTAGGCGGTTATTTAAGTCAGATGTGAAAGCCCTGGGCTCAACCTAGGAACTGCACCTGATACTGGATAACTAGAGTACAGAAGAGGGTGGTGGAATTTCCTGTGTAGCGGTGAAATGCGTAGATATAGGAAGGAACATCAGTGGCGAAGGCGGCTACCTGGACAAATACTGACACTGAGGCACGAAAGCGTGGGGAGCAAACAGGATTAGATACCCTGGTAGTCCACGCCGTAA
+
GGGGGGGGGGGGGGGGGGGGGGGGGGGGGGGGGGGGGGGGGGGGGGGGGGGGGGGGGGGGGGGGGGGGGGGGGGGGGGGGGGGGGGGGGGGGGGGGGGGGGGGGGGGGGGGGGGGGGGGGGGGGGGGGGGGGGGGGGGGGGGGGGGGGGGGGGGGGGGGGGGGGGGGGGGGGGGGGGGGGGGGGGGGGGGGGGGGGGGGGGGGGGGGGGGGGGGGGGGGGGFFGGGGGGGGGGGGFGGGGGGFBFFGGGF4FFFGGFFFFGGGGFFGFFFFFFGFFFFFFGG
@M02352:288:000000000-CKWC8:1:1101:3642:10808 1:N:0:ATGCGCAG+CTAAGCCT
TACGGAGGGTCCAAGCGTTATCCGGAATCATTGGGTTTAAAGGGTGCGCAGGCGGTTTATTAAGTCAGTGGTGAAATCTCGAGGCTCAACCTCGAAACTGCCATTGATACTGATAAACTTGAGTTCAGTTGGAGTAGGCGGAATGTGTAGTGTAGCGGTGAAATGCTTAGATATTACACAGAACACCGATAGCGAAGGCAGCTTACTAAACTGATACTGACGCTGAGGCACGAAAGCGTGGGGAGCGAACAGGATTAGATACCCTGGTAGTCCACGCCGTAA
+
GGGGGFGGGGGGGGGGGGGGGGGGGGGGGGGGGGGGGDFGGGGGGGEGGGGGGGGFGGGGGGFGGGGGGGGGGGGGGGGGGGGGGGGGGGGGGGGGGGGGGGGGGGGGGGGGGGGGGGGGGGGGGGGGGGGGGGGGGGGGGGGGGGGGGGGGGGGGGGGGGGGGGGGGGGGGGGGGGGGGGGGGGGGGGGGGGGGGGGGGGGGGGGGGGGGGGGGGGGGGGGGGCGGGGGGGGGGFGGGGGGF?FFGGGGFFFFGGFFFFGGGGFFFFFFFFFGFBF<DFGG
@M02352:288:000000000-CKWC8:1:1101:27213:10816 1:N:0:ATGCGCAG+CTAAGCCT
TACGGAGGGTCCGAGCGTTAATCGGAATTACTGGGCGTAAAGCGCGCGTAGGTGGTTATTTAAGTCAGATGTGAAAGCCCTGGGCTCAACCCTGGAACTGCCTTTGATACTGCTAGTCTTGAGTTCGAGAGAGGTGAGTGGAATTGCGAGTGTAGAGGTGAAATTCGTAGATATTCGCAGGAACACCAGTGGCGAAGGCGGCTCACTGGCTCGATACTGACGCTGAGGTACGAAAGTGTGGGGAGCAAACAGGATTAGATACCCTGGTAGTCCACACCGTAA
+
GGGGGGGGGGGGGGGGGGGGGGGGGGGGGGGGGGGGGGGGGGGGGGGGGGGGGGGFGGGGGGGGGGGGGGGGGGGGGGGGGGGGGGGGGGGGGGGGGGGGGGGGGGGGGGGGGGGGGGGGGGGGGGGGGGGGGGGGGGGGGGGGGGGGGGGGFGGGGGGGGGGGGGGGGGGFGGGGGGGGGGGGGGGGGGGGGGGGEGGGGGGGGFGGGGGGGGGGGGGGGGGEGDGGGDFGGGGFGGFFGGF?>EGGGFFFB?CGFFFFGGFGFFG)594:BDF?FFF<GG
@M02352:288:000000000-CKWC8:1:1101:25466:10819 1:N:0:ATGCGCAG+CTAAGCCT
TACGGAGGGTCCAAGCGTTATCCGGAATCATTGGGTTTAAAGGGTCCGTAGGCGGGTATCTAAGTCAGTGGTGAAATCTCACAGCTCAACTGTGAAACTGCCATTGATACTGGATATCTTGAATTGTTGTGAAGTGGTTAGAATATGTAGTGTAGCGGTGAAATGCTTAGATATTACATAGAATACCGATTGCGAAGGCAGATCACTAACAACATATTGACGCTGATGGACGAAAGCGTGGGGAGCGAACGGGATTAGATACCCCGGTAGTCCACGCCGTAA
+
GGGGGGGGGGGGGGGGGGGGGGGGGGEGGGGGGGGGGGGGGGGGGGGGGGGGGGGGGGGGGFGGGGGGFGGGGGGGGGGGGGGGGGGGGGGGGGGGGGGGGGGGGGGGGGGGGGGGFGGGGGGGGGGGGGGGGGGFGGGGGGGGGGGGGGGGGGGGGGGGGGGGGGGGGGGGGGGGGGGGGGGGGGGGGGGGGGGEGGGGGGGGGCFGGGGGGGGGGGFGGGGGGGGGGGFDGGGFGGDGGGE<BFDGGGFFFFGGFFFFGCEG@DGFFFFFFGFFFBF9DD
@M02352:288:000000000-CKWC8:1:1101:12430:10823 1:N:0:ATGCGCAG+CTAAGCCT
TACGGAGGGGGTTAGCGTTGTTCGGAATTACTGGGCGTAAAGCGTACGTAGGCGGATTGGAAAGTTGGGGGTGAAATCCCAGGGCTCAACCCTGGAACTGCCTCCAAAACTATCAGTCTAGAGTTCGAGAGAGGTGAGTGGAATTCCAAGTGTAGAGGTGAAATTCGTAGATATTTGGAGGAACACCAGTGGCGAAGGCGGCTCACTGGCTCGATACTGACGCTGAGGTACGAAAGTGTGGGGAGCAAACAGGATTAGATACCCTGGTAGTCCACACCGTAA
+
GGGGGEGGGGGGGGGGGGGGGGGGGGGGGGGGGGGGGGGGGGGGGGGGGGGGGGGGGGGGGGGGGGGGGGGGGGGGGGGGGGGGGGGGGGGGGGGGGGGGGGGGGGGGGGGGGGGGGGGGGGGGGGGGGGGGGGGGGGGGGGGGGGGGGGGGGGGGGGGGGGGGGGGGGGGGGGGGGGGGGGGGGGGGGGGGGGGGGGGGGGGGGGGGGGGGGDCGGGGGGGGGGDGGGGGGGGGFGGGGDGEFFFGGGGFFFFGGFFFFGGGGFFGFFFFFFCF?BBF?GG
@M02352:288:000000000-CKWC8:1:1101:24199:10824 1:N:0:ATGCGCAG+CTAAGCCT
TACGGAGGGTCCGAGCGTTAATCGGAATTACTGGGCGTAAAGCGCACGCAGGCGGTTTGTTAAGCTAGATGTGAAAGCCCTGGGCTCAACCTGGGAATTGCATTTAGAACTGGCAGGCTAGAGTTTTGGAGAGGGGAGTGGAATTCCAGGTGTAGCGGTGAAATGCGTAGATATCTGGAGGAACATCAGTGGCGAAGGCGACTCCCTGGTCAGTAACTGACGCTCATGTGCGAAAGTGTGGGTAGCGAACAGGATTAGATACCCTGGTAGTCCACACCGTAA
+
GGGGGGGGGGGGGGGGGGGGGGGGGGDGGGGGGCFGGGGGGGGGGGGGGGGGGGG@CFGGGGGGGGGGGDGGGGGGGGGGGCGGGFGGGGGGGGGGGGGGGGGGGGGGGGGGGGGGGGGGGGGGFFGGGGGGGGGGDGGGGGGGGGGGGGGGGGGGGGGGGGGGGGGGGGGGGGGFGGGGGGGGFFGGGEGFGGGGDGGGGGGGGGGGGGGGGGGGGGGGGGGGGGGG:CGGCE3@FGGGGGF<6FGGGGFFFFGGFFAFGGGGFFGFFFFFFGFFFFFFGG
@M02352:288:000000000-CKWC8:1:1101:14186:10828 1:N:0:ATGCGCAG+CTAAGCCT
TACGGAGGGTGCGAGCGTTAATCGGAATTACTGGGCGTAAAGCGCATGCAGGTGGTTCATTAAGTCAGATGTGAAAGCCCGGGGCTCAACCTCGGAACTGCATTTGAAACTGGTGAACTAGAGTGCTGTAGAGGGGGGTAGAATTTCAGGTGTAGCGGTGAAATGCGTAGAGATCTGAAGGAATACCAGTGGCGAAGGCGGCCCCCTGGACAGACACTGACACTCAGATGCGAAAGCGTGGGGAGCAAACAGGATTAGATACCCTGGTAGTCCACGCCGTAA
+
GGGGGFGGGGGGGGGGGGGGFGGGGGGGGGGGGGGGGGGGGGGGGGGGGGGGFGGFGGGGGGGGGGGGGGGGGGGGGGGGGGGGGGGGGGGGGGGGFFFGGGGGGGGGGGGGGFGGGGGGGGGGGGGGGGGGGGGGGGGGGGGGGGGGGGGGGGGGGGGGGGGGGGGGGGGGGGGGGGGGGGGGGGGGGGGGGGGGGGGGGGEGGGGGGGGGGFGGGGGGGGGGGGGGGGGGGGGFGGGGGGFFFFGGGGFFF?6FFFFFGGGGFFGFFFFFFGFFBFFFGG
@M02352:288:000000000-CKWC8:1:1101:24829:10831 1:N:0:ATGCGCAG+CTAAGCCT
TACGGAGGGTCCAAGCGTTATCCGGATTTATTGGGTTTAAAGGGTCCGTAGGCGGGAGATTAAGTCAGTGGTGAAAGCCTACAGCTCAACTGTAGAACTGCCATTGAAACTGATCTTCTTGAATTTAGATGAAGTGGGCGGAATATATCATGTAGCGGTGAAATGCATAGATATTACACAGAATACCGATTGCGAAGGCAGTCTACTACGTATATACTGACGCTGAGGCACGAAAGCGTGGGGAGCGAACAGGATTAGATACCCTGGTAGTCCACGCCGTAA
+
GGGGGGGGGGGGGGGGGGGGGGGGGGGGGGGGGGGGGGGGGGGGGGGGGGGGGGGGGGGGGGGGGGGGGGGGGGGGGGGGGGGGGGGGGGGGGGGGGGGGGGGGGGGGGGGGGFFGGGGGGGGGGGGGGGGGGGGGGGGGGGGGGGGGCCGGGGGGGGGGGGGGGGGGGGGFGGGGGGGGGGGFGGFEGGGGGGGGGGGGGGGGGGGGGGGGFGGGGGGGFEGDEGFGGGGGGGGFGGGGGGFFFFGGGGFFBFGGFFFFGGGGFFGFFFBFFGFFBFFFDC
@M02352:288:000000000-CKWC8:1:1101:21773:10863 1:N:0:ATGCGCAG+CTAAGCCT
TACGGAGGGTGCAAGCGTTATCCGGAATCATTGGGTTTAAAGGGTCCGTAGGCGGATAGATAAGTCAGAGGTGAAATCCTGCAGCTCAACTGTAGAATTGCCTTTGAAACTGTTTATCTTGAGTTATTGTGACGTGGTTAGAATATGTAGTGTAGCGGTGAAATGCTTAGAGATTACATGGAATACCGATTGCGAAGGCAGATCACTAACAATATACTGACGCTGATGGACGAAAGCGTGGGGAGCGAACAGGATTAGATACCCTGGTAGTCCACGCCGTAA
+
GGGGGGGGGGGGGGGGGGGDGGGGGGGGGGGGGGGGGGGGGGGGGGGGGGGGGGGGGGGGGGGGGGGGGGGGGGGGGGGGGGGGGGGGGGGGGGGGGGGGGGGGGFGGGFFGGGGFGGGGFGGGGGGGFGGG,>CFGFGGDGADFGFDFGGCGGGGGGGGGGGGGGGGFCFFCECFFGFGGGFFFGGGGGGGGGGGGGGFEFGFFGFFGGGFCFGGGGGFGEDGGGGGFFGGGGGFGDDGEGFB055D:<;FB?GF2/:=9AFGFFGFA84AFF??BFDFGG
@M02352:288:000000000-CKWC8:1:1101:23918:10868 1:N:0:ATGCGCAG+CTAAGCCT
TACGGAGGGTCCAAGCGTTATCCGGAATCATTGGGTTTAAAGGGTGCGCAGGCGGTTTATTAAGTCAGTGGTGAAATCTCGAGGCTCAACCTCGAAACTGCCATTGATACTGATAAACTTGAGTTCAGTTGGAGTAGGCGGAATGTGTAGTGTAGCGGTGAAATGCTTAGATATTACACAGAACACCGATAGCGAAGGCAGCTTACTAAACTGATACTGACGCTGAGGCACGAAAGCGTGGGGAGCGAACAGGATTAGATACCCTGGTAGTCCACGCCGTAA
+
GGGGGGGGGGGGGGGGGGGGGGGGGGGGGGGGGGGGGGGGGGGGGGGGGGGGGGGGCFFGGGGGGGGGGGGGGGGGGG<FD@CEGGFGGGFEFGGGGGGGGGFGGGGGGFGGFGAFGGGGGGGGFEFGGGGG8DGGGGGEFGGGGGGGGGGGGGFGGGGGGGGGGGGGGGGGGGGGGGCGGGGFGGGGGGCGGGGEGGGGGGGA9CGCG6CFGGGGGGGFGEGGGGGGGGGGEGDFGGGGGGFFBFGGGGBFFFGGFFFFGGGG=FGFFFFFFCFFFFD>DC
@M02352:288:000000000-CKWC8:1:1101:21680:10871 1:N:0:ATGCGCAG+CTAAGCCT
TACGGAGGGTCCAAGCGTTATCCGGATTTATTGGGTTTAAAGGGTCCGTAGGCGGGCTTATAAGTCAGAGGTGAAATCCCATCGCTCAACGATGGAACTGCCTTTGATACTGTAGGTCTTGAATATATTTGAAGTAGGCGGAATATGTAGTGTAGCGGTGAAATGCATAGATATTACATAGAACACCAATTGCGAAGGCAGCTTACTAAGATATTATTGACGCTGATGGACGAAAGCGTGGGTAGCGAACGGGATTAGATACCCCGGTAGTCCACGCCGTAA
+
GGGGGGGGGGGGGGGGGGGGGGGGGGGGGGGGGGGGGGGGGGGGGGGGGGGGGGGGGGGGGGGGGGGGGGGGGGGGGGGGGGGGGGGGGGG+BFGGGGGGGGGGGGGGGGGGGGGGGGGGGGGGGGGGGGGG,EGGGGGGGGGGGGGGGGGGGGGGGGGGGGGGGGGGGGGGGGGGGGGGGGGGFGGGGGGGGGGGGGGGGGGGGGGGGGGGGGGGGGGGGGGDDDGGGGGGGGGFGGGGGGFFFFGGGDFFF<GGFFFFGGGGFFG>1>DFFGFFFFFFGG
@M02352:288:000000000-CKWC8:1:1101:17994:10909 1:N:0:ATGCGCAG+CTAAGCCT
TACGGAGGGTCCAAGCGTTATCCGGAATCATTGGGTTTAAAGGGTGCGCAGGCGGTTTATTAAGTCAGTGGTGAAATCTCGAGGCTCAACCTCGAAACTGCCATTGATACTGATAAACTTGAGTTCAGTTGGAGTAGGCGGAATGTGTAGTGTAGCGGTGAAATGCTTAGATATTACACAGAACACCGATAGCGAAGGCAGCTTACTAAACTGATACTGACGCTGAGGCACGAAAGCGTGGGGAGCGAACAGGATTAGATACCCTGGTAGTCCACGCCGTAA
+
GGGGGEFEGGGGGGFGDFFGGGFGGCFFGFGFFGGFFEG<CFFGFGGGGGGGGGGGGGGGGGGGFFCGGEGFGGGGGGGGGFGGGGGGGGGGGGGGGGGGGGGGGFGGGGGGGGGGGGFFGGDGGGGGGGGGGGGGGGGGGGEFGGGGGGGGGGGGGGGGGGGGGGGGFGGGGGGGGGGGGGCGFGGGGGGGGG:CGEFFGEGGGGGGGGGEFFGGGGGGDEGGGD8CGGGGGGGEGGGGGDB<BFGGEDEFFFGGFFBFFGCFFFGFAFA>BC??FFFFGG
@M02352:288:000000000-CKWC8:1:1101:3991:10911 1:N:0:ATGCGCAG+CTAAGCCT
TACGGAGGGTCCAAGCGTTATCCGGAATCATTGGGTTTAAAGGGTGCGCAGGCGGTTTATTAAGTCAGTGGTGAAATCTCGAGGCTCAACCTCGAAACTGCCATTGATACTGATAAACTTGAGTTCAGTTGGAGTAGGCGGAATGTGTAGTGTAGCGGTGAAATGCTTAGATATTACACAGAACACCGATAGCGAAGGCAGCTTACTAAACTGATACTGACGCTGAGGCACGAAAGCGTGGGGAGCGAACAGGATTAGATACCCTGGTAGTCCACGCCGTAA
+
GGGGGGGGGGGFFGGGGGGFF<FGGGGGGGFGGGGEGGGGGGGGGGGGGGGGGGGEGCGGGGGGGGGGGGGGGGGGGGCGGGGGGGGGGGGGGGGGGGGGGGGGGGGGGGGGGGGGGGGGGGGGGGGGGGGGGGGGGGGGGGGGGCFFGGGGGGGGGGGGGGGGGGGGGGGGGGGGGGGGFGGGGGGGGGGGGGGGGGGGGGGGGGGGFFDCGGGGGGGGGGGGGGGGGGGGGGCEGGGGGGFFFFGGGGFFFFGGFFFFFGGGFFGFFFDDFGFFFFFFGD
@M02352:288:000000000-CKWC8:1:1101:6393:10918 1:N:0:ATGCGCAG+CTAAGCCT
TACGGAGGGTCCAAGCGTTATCCGGAATTATTGGGTTTAAAGGGTCCGCAGGCGGATTAATAAGTCAGTGGTGAAATCTCCAAGCTCAACTTGGAAACTGCCATTGATACTGTTAGTCTTGAATTCAGTCGGAGTAGGCGGAATGTGTAGTGTAGCGGTGAAATGCATAGATATTACACAGAACACCGATAGCGAAGGCAGCTTACTAGGTTTGAATTGACGCTGATGGACGAAAGCGTGGGTAGCGAACAGGATTAGATACCCTGGTAGTCCACGCCGTAA
+
GGGGGGGGGGFA@FGGGGGDGAFGGGGGGGFGGGG@@FGGGGGGFFGG>FGGGGGGGGGEEFGGGF?ABFGGGGGGGGCGEG=FGGGGGGGD<FCGGGGGGGGGF9FFGGGEFGFGGGGGGGGGGGGF??F:+FGFDGCGGGGGGFA@FGGGGGGFGGGGGGGGFGCFGGGGGGGF99>BFGGGGGGGEEEEGGGGDGGGGGGDGGGEFCG@919CFGGG?GGGGG7CC?FGGGGFGGGGGG>A?FCGGGFFF?CGFFFFGGGGFFGFFFFFFGF?F?FBDD
@M02352:288:000000000-CKWC8:1:1101:25147:10932 1:N:0:ATGCGCAG+CTAAGCCT
TACGGAGGGTCCAAGCGTTATCCGGATTTATTGGGTTTAAAGGGTCCGTAGGCGGGCTATTAAGTCAGTGGTGAAATCTCGAGGCTCAACCTCGAAACTGCCATTGATACTGATAAACTTGAGTTCAGTTGGAGTAGGCGGAATGTGTAGTGTAGCGGTGAAATGCTTAGATATTACACAGAACACCGATAGCGAAGGCAGCTTACTAAACTGATACTGACGCTGAGGCACGAAAGCGTGGGGAGCGAACAGGATTAGATACCCTGGTAGTCCACGCCGTAA
+
GGGGGGGGGGGGGGGGGGGGGGGGGGGGGGGGGGGEGGFGGGGGGGGGGGGGGGGGGGGGGGGGGGGGFGGGGGGGGGGGGGGGGGGGGGGGGGGGGGGGGFFGGGGGGFGFGGGGGGGGGFG9FFGGGGGGGGGGGGGGGGGGGGGGGGGGGGGGGGGGGGGGGGGGGGGGGGCGGGGGGGGGGGDEGCFGFEGGGGGGGGFGGGGGGGGGGGFGGGGGFGDECDGEGGGGGGGFGGGGGGEF>BDGGGEF??FC3=>FGGFGFFGFAFABFGFBF<F>GG
@M02352:288:000000000-CKWC8:1:1101:26604:10938 1:N:0:ATGCGCAG+CTAAGCCT
TACGGAGGGTGCAAGCGTTATCCGGAATCATTGGGTTTAAAGGGTCCGCAGGCGGACTAATAAGTCAGTGGTGAAATCCCATCGCTTAACGATGGAACTGCCATTGAAACTGTTAGTCTTGAATTCGGTCGAAGTGGGCGGAATGTGTCATGTAGCGGTGAAATGCATAGATATGACACAGAACACCGATAGCGAAGGCAGCTCACTAGGCCTGAATTGACGCTCAGGGACGAAAGCGTGGGGAGCGAACAGGATTAGATACCCTGGTAGTCCACGCCGTAA
+
GGGGG@FGGGGEDFGGGGGGGFGGGEGGGGCGGGGFGGGGGGGGGGGGGGGGGGGGGGGGGGGGGGGGGGGGGGGGGGGGGGGGGGGGGGGEGGGGGGGGGGGGGGGGGGGGGGGGGGGGGGGGGGGGGGGGGGGGGGGGGGGGGGGGGGGGGGFGGGGGFFGGGGGGGGGGGGGGFGGGGGGGGGGGGGDGGGGGGGGGGGGGGGGGGGGGFFEFFGCFGEDGGGGGGGGGGGGFGGGGGGFFFFGGGGFFFFFGFFAFGGGGFFGFBFFFFGFFFFFFGG
@M02352:288:000000000-CKWC8:1:1101:18035:10953 1:N:0:ATGCGCAG+CTAAGCCT
TACGGAGGGTCCAAGCGTTATCCGGAATCATTGGGTTTAAAGGGTGCGCAGGCGGTTTATTAAGTCAGTGGTGAAATCTCGAGGCTCAACCTCGAAACTGCCATTGATACTGATAAACTTGAGTTCAGTTGGAGTAGGCGGAATGTGTAGTGTAGCGGTGAAATGCTTAGATATTACACAGAACACCGATAGCGAAGGCAGCTTACTAAACTGATACTGACGCTGAGGCACGAAAGCGTGGGGAGCGAACAGGATTAGATACCCTGGTAGTCCACGCCGTAA
+
GGGGGGGGGGGGGGGGGGGGGGGGGGGGGGGGGGGFGGGGGGGGGGGGGGGGGGGBFGGGGGGGGGGGGGGGGGGGGGGGGGGGGGGGGGGGGGGGGGGGGGGGGGGGGGGGGGGGGGGGGGGGGGGGGGGGGGGGGGGGGGGGGGGGGGGGGGGGGGGGGGGGGFGFGGGGGGGGGGGGGGGGGGGGGGGGGGGGGGGGGGGFFGGGGGFGGGGGGGGGGGDGGGCGGGGGGGGEGGGGGGFFFFGGGGFFFFGGFFFFGGGGFFGFBFFFFGFFFFFFGC
@M02352:288:000000000-CKWC8:1:1101:24859:10954 1:N:0:ATGCGCAG+CTAAGCCT
TACGGAGGGGGTTAGCGTTGTTCGGAATTACTGGGCGTAAAGCGCACGTAGGCGGATCAGAAAGTTGGGGGTGAAATCCCGGGGCTCAACCCCGGAACTGCCTCCAAAACTCCTGGTCTTGAGTTCGAGAGAGGTGAGTGGAATTCCGAGTGTAGAGGTGAAATTCGTAGATATTCGGAGGAACACCAGTGGCGAAGGCGGCTCACTGGCTCGATACTGACGCTGAGGTGCGAAAGTGTGGGGAGCAAACAGGATTAGATACCCTGGTAGTCCACACCGTAA
+
GGGGGGGGGGGGGGGGGGGGGGGGGGGGGGGGGGGGGGGGGGGGGGGGGGGGGGGGGGGGFFGGGGGGGGGGGGGGGGGGGGGGGGGGGGGGGGGGGGGGGGGGGGGGGGGGGGGGGGGGGGGGGGGGGGGGGGGGGGGGGGGGGGGGGGGGGGGGGGGGGGGGGGGGGGGFGGGGGGGGGGGGGGGGGGGGGGGGGGGDGGGGGGGGGGGGGGGGGGGGGGGGGGGGGGGGGGGFGGFGGGFB>FGGGGFFBFGGFFAFGFGGFFGFBFFFFGFBF?F<<D
@M02352:288:000000000-CKWC8:1:1101:6728:10966 1:N:0:ATGCGCAG+CTAAGCCT
TACGGAGGGTCCAAGCGTTATCCGGAATCATTGGGTTTAAAGGGTGCGCAGGCGGTTTATTAAGTCAGTGGTGAAATCTCGAGGCTCAACCTCGAAACTGCCATTGATACTGATAAACTTGAGTTCAGTTGGAGTAGGCGGAATGTGTAGTGTAGCGGTGAAATGCTTAGATATTACACAGAACACCGATAGCGAAGGCAGCTTACTAAACTGATACTGACGCTGAGGCACGAAAGCGTGGGGAGCGAACAGGATTAGATACCCTGGTAGTCCACGCCGTAA
+
GFGGGGGGGEGGFGGGGGGGGGGGGGGGGGGGFGGGG7ECFFGGGGGGGGGDGGGFGGGGGGGEFFFGGGGGGGGGGGGGGGGGGGGGGFFGGGGGGGGGGGGG9DGGGEGGGGDGGGGGGGGGGGGGGGGGGGGGGGGGGGGGGGGGGGGGGGGGGGEEGFFGFGGGGGGGGFGGCFGFFGFGGGGGGGGGGGGGGGGGGDGGGGGFGGGGGFGEFGGGGGGGGGGGGGGGGGGFGGGGGGF6;@GGEGBFFFFG?F<FGFCFF>GFFFBFFFFFF<EFGG
@M02352:288:000000000-CKWC8:1:1101:26882:10983 1:N:0:ATGCGCAG+CTAAGCCT
TACGGAGGGTCCAAGCGTTATCCGGAATCATTGGGTTTAAAGGGTGCGCAGGCGGTTTATTAAGTCAGTGGTGAAATCTCGAGGCTCAACCTCGAAACTGCCATTGATACTGATAAACTTGAGTTCAGTTGGAGTAGGCGGAATGTGTAGTGTAGCGGTGAAATGCTTAGATATTACACAGAACACCGATAGCGAAGGCAGCTTACTAAACTGATACTGACGCTGAGGCACGAAAGCGTGGGGAGCGAACAGGATTAGATACCCTGGTAGTCCACGCCGTAA
+
GGGGGGGGGGGGGGGGGGGEGGGGGGEFGGGGGGGGGGGGGGCFGDGGGGDGGGEFCGFCFFGGGGGGGGGGGGGGGGGGGCEGGGGGGGGGGGGGGGGGGEFGGFGGGGGGGGDECFGG,CFGGGCGFGFDCFGGF,C:FFGGGGGGGGGGGFGGGGGGGGGGGGFFGGGGGGGGGGGGFGGC:<<C@FEGGGDGGGGGGEGGFGGEEFGGGGGGGGGCFGEGGGGFGDGGEGDDGDGGEEB?FFGDGG>F:?GGFFAFGGGGFFGFFFFFFGFFFFFFGG
@M02352:288:000000000-CKWC8:1:1101:7779:11037 1:N:0:ATGCGCAG+CTAAGCCT
TACGGAGGGTCCGAGCGTTATCCGGAATTACTGGGCGTAAAGCGCATGCAGGTGGTTCGTTAAGTCAGATGTGAAAGCCCGGGGCTCAACCTCGGAACTGCATTTGAAACTGGCGGACTAGAGTACTGTAGAGGGGGGTAGAATTTCAGGTGTAGCGGTGAAATGCGTAGAGATCTGAAGGAATACCAGTGGCGAAGGCGGCCACCTGGACAGATACTGACGCTGAGGTACGAAAGCGTGGGGAGCGAACAGGATTAGATACCCTGGTAGTCCACGCCGTAA
+
GGGGG@FGGGGGGGGGGGGGGGGGGGGGGGGGGGGGGGGGGGGGGGGGGGGGGGGEGGGGGGEEFGGGGGGGGGGGGGGGGGGGGGGGGGGGGGGGGGGGGGGGGGGGGGGGGGGGGGGGGGGGGGGGGGGGGGGGGGGGGGGGGGGCFGGGGGGGGEGGGGGGGGGGGGGGGGGGGGGGGGGGGGGGGGGGGGGGGGGGGGGGGGGGGGGGGGGGGGGGGGGGGGGGGGGGGGGFGGGGGGFBFFD3CGFFBFGGFFFFGGGGFFGFFFFFFGFFFFFFGD
@M02352:288:000000000-CKWC8:1:1101:28522:11041 1:N:0:ATGCGCAG+CTAAGCCT
TACGGCGGGTCCAAGCGTTATCCGGAATCATTGGGTTTAAAGGGTGCGCAGGCGGTTTATTAAGTCAGTGGTGAAATCTCGAGGCTCAACCTCGAAACTGCCATTGATACTGATAAACTTGAGTTCAGTTGGAGTAGGCGGAATGTGTAGTGTAGCGGTGAAATGCTTAGATATTACACAGAACACCGATAGCGAAGGCAGCTTACTAAACTGATACTGACGCTGAGGCACGAAAGCGTGGGGAGCGAACAGGATTAGATACCCTGGTAGTCCACGCCGTAA
+
GGGGG+@@B6CEDFFGCGGDEEGEG:FGFECGGGFCFGGCFFGGGGGG:FC==FD@FCFFGGGGGCFEEFCF=FFGGGGGG,FGGFDFEGDGECEGEEFF@FFF<>CF93@D<FDFE9@FAAFGGGGGGE=C,FFGG:FF<F:FGGGGGGFFGEGDFGF<FFGGC+CFFGFFGFGGCFC@FGFGFGGGGGGE7:8CECEGGGGGGFGFFGFGGGGC<C:EFGCGGGGF5ECDGGGFGGDGGGFF>EGGEG>?2:>F?F2BFGFGFFGF4@<>FGF3(8:2DC
@M02352:288:000000000-CKWC8:1:1101:16560:11126 1:N:0:ATGCGCAG+CTAAGCCT
TACGGAGGGTCCAAGCGTTATCCGGAATCATTGGGTTTAAAGGGTGCGCAGGCGGTTTATTAAGTCAGTGGTGAAATCTCGAGGCTCAACCTCGAAACTGCCATTGATACTGATAAACTTGAGTTCAGTTGGAGTAGGCGGAATGTGTAGTGTAGCGGTGAAATGCTTAGATATTACACAGAACACCGATAGCGAAGGCAGCTTACTAAACTGATACTGACGCTGAGGCACGAAAGCGTGGGGAGCGAACAGGATTAGATACCCTGGTAGTCCACACCGTAA
+
GGGGGGGGGGGGGGGGGGGGGGGGGGGGGGGGGGGFGGGGGGGGGGGGGGGGGGGGGGGGGGGGGGGGGGGGGGGGGGGGGGGGGGGGGGGGGGGGGGGGGGGGGGGGGGGGGGGGGGGGGGGGGGGGGGGGGGGGGFGGGGGGGGGGGGGGGGGGGGGGGGGGGGGGGGGGGGGGGGGGGGGGGGGGGGGGGGGGGGGGGGGGGGGGGGGGGGGGGGGGGGGGGGGGGGGGGGGFGGGGGGFFFFGGGGFFFFGGDF9FGGFGFFGFFFFFFGFFFFFFGG
@M02352:288:000000000-CKWC8:1:1101:7891:11160 1:N:0:ATGCGCAG+CTAAGCCT
TACGGAGGGTGCAAGCGTTATCCGGAATCATTGGGTTTAAAGGGTCCGCAGGCGGTCAATTAAGTCAGAGGTGAAATACCATAGCTCAACTATGGAACTGCCTTTGATACTGGTTGACTTGAGTTATACGGAAGTAGATAGAATAAGTAGTGTAGCGGTGAAATGCATAGATATTACTTAGAATACCGATTGCGAAGGCAGTCTACTACGTATATACTGACGCTCATGGACGAAAGCGTGGGGAGCGAACAGGATTAGATACCCTGGTAGTCCACGCCGTAA
+
GFGGGGGGDGGGGGGGGGGEGGFGGGGGGGGFGFFGEGGGGGGGGGGGGDGEGGGGGGGGGGGCFGGGCFGEGFGGGGGGGGFGGDGFGGGGGGGFGGGGGGGGGGGGFGGGGGGGGGGGGGGFGGGGGGGGGGGGGGGDGGGGCCGGGGFGGGGGGG:FFGFFGGGGGGGGGGGGGGGGGGGGGGGGGGGGGGDEEDFGEGGGGGG@EGGGGGGGGGGGGEGGGGGGCFGGGEGFGGGGCEF09EGGCGFFB?GGFFFFGGGGFFC?47AFFGFFFF@>GD
@M02352:288:000000000-CKWC8:1:1101:26326:11166 1:N:0:ATGCGCAG+CTAAGCCT
TACGGAGGGTCCAAGCGTTATCCGGAATCATTGGGTTTAAAGGGTGCGCAGGCGGTTTATTAAGTCAGTGGTGAAATCTCGGGGCTCAACCTCGAAACTGCCATTGATACTGATAAACTTGAGTTCAGTTGGAGTAGGCGGAATGTGTAGTGTAGCGGTGAAATGCTTAGATATTACACAGAACACCGATAGCGAAGGCAGCTTACTAAACTGATACTGACGCTGAGGCACGAAAGCGTGGGGAGCGAACAGGATTAGATACCCTGGTAGTCCACGCCGTAA
+
GGGEFFEFGFDGDEFFGGGGGGGFGECF,CEFGFGB,FFGGGFGCFEGEGGGGGGF=CEFGGGGGGEFFGGGGGGGGCFFFFGEGDGGGGGAEFF=FEGGGG>FFGDFGGGGCC<DFFGGGGGFCFGGGAFCB@FFFGGGGEGGGCGGCFFGGGGGGGGGFGGGGGGGGGGGGGCGGFFGGGGGGGGGGG@EGGGGGGGGGGGGDGGGF8FE00<FGGGGGGGGGGGFGGGGGGGFGGGGGGF?BFGGDGFFBBGGFF>FGGGGFFGFFFFFFGFFF0>>GG
@M02352:288:000000000-CKWC8:1:1101:13907:11168 1:N:0:ATGCGCAG+CTAAGCCT
TACGGAGGGTTCAAGCGTTATCCGGAATCATTGGGTTTAAAGGGTGCGCAGGCGGTTTATTAAGTCAGTGGTGAAATCTCGGGGCTCAACCTCGAAACTGCCATTGATACTGATAAACTTGAGTTCAGTTGGAGTAGGCGGAATGTGTAGTGTAGCGGTGAAATGCTTAGATATTACACAGAACACCGATAGCGAAGGCAGCTCACTAGGCCTGAATTGACGCTCAGGGACGAAAGCGTGGGGAGCGAACAGGATTAGATACCCTGGTAGTCCACGCCGTAA
+
GGGGGGGGGGGGGGFGGGGGGGGGGGGGGGGGGGGEGGGGGGGGGGGGGGGGGGGFEGGGGGGGGGFGGGGGGGGGGGFGFGGGGGGGGGGGGGCFGGGGGGGGGGGGGGGGGGGGGGGGGGGGGGGGGGGGGGGGGGGGGGGGGFGGGGGGGGGGGGGGGGGGGGGGGGGGGGGGGGGGGGGGGGGGGGGGGGGGGGGGGGGGGGGFGGGGGGFGGGGGGGGGGGGGGDFGGGGFGGGGGGFFFFGGGGFF:6FG?FAFGGGGFFGFFFFFFGFFFFE;GC
@M02352:288:000000000-CKWC8:1:1101:10037:11169 1:N:0:ATGCGCAG+CTAAGCCT
TACGGAGGGTCCAAGCGTTATCCGGAATCATTGGGTTTAAAGGGTCCGCAGGCGGTCAATTAAGTCAGAGGTGAAATCCCATCGCTCAACGATGGAACTGCCTTTGATACTGGTTGACTTGAGTTATACGGAAGTAGATAGAATAAGTAGTGTAGCGGTGAAATGCATAGATATTACTTAGAATACCGATTGCGAAGGCAGTCTACTACGTATATACTGACGCTCATGGACGAAAGCGTGGGGAGCGAACAGGATTAGATACCCTGGTAGTCCACGCCGTAA
+
GGGGGGGGGGGGGGGGGGGGFGGGGGGGGGGGGGGGGGGGGGGGGGGGGGGGGGGGGGGGGGGGGGGGGGGGGGGGGGGGGGGGGGGGGGGGGGGGGGGGGGGGGGGGGGGGGGGGGGGGGGGGGGGGGGGGGGGGGFGGGGGGGGGGGGGGGGGGGGGGGGGGGGGGGGGGGGGGGGGGGGGGGGGGGGGGGGGGGGGGGGGGGGGGGGGGGGGGGGGGGGGGGGGGGGGGGGGFGGGGGGFFFFGGGGFFFBGGFFFFGGGGFFGFFFFFFGFFFFFFGD
@M02352:288:000000000-CKWC8:1:1101:14935:11179 1:N:0:ATGCGCAG+CTAAGCCT
TACGGAGGGTCCAAGCGTTATCCGGAATCATTGGGTTTAAAGGGTGCGCAGGCGGTTTATTAAGTCAGTGGTGAAATCTCGAGGCTCAACCTCGAAACTGCCATTGATACTGATAAACTTGAGTTCAGTTGGAGTAGGCGGAATGTGTAGTGTAGCGGTGAAATGCTTAGATATTACACAGAACACCGATAGCGAAGGCAGCTTACTAAACTGATACTGACGCTGAGGCACGAAAGCGTGGGGAGCGAACAGGATTAGATACCCTGGTAGTCCACGCCGTAA
+
GGGGGGGGGGGGGGGGGGGGGGGGGGGGGGGGGGGCFGGGGGGGGGGGGGGGGGGFFGGGGGGGGGGGGGGGGGGGGGGGGGGGGGGGGGGGGGBEFFGGGGGGGGGGGGGGGGGGGGGGGGGGGGGGGGGGGGGGGGGGGGGGGGGGGGGGGGGGGGGGGGGFFGGGGGGFGGGGGGGGGGGGGGGGGGGGGGGGGGGGGGGGGGGGGFGGGGGGGGGGGGGGGGGGGGGGGGGFGGGGGGFFFFGGGGFFFFFGBF<7FFGGFFGFFFADFGF?BFB>GD
@M02352:288:000000000-CKWC8:1:1101:12035:11185 1:N:0:ATGCGCAG+CTAAGCCT
TACGGAGGGTGCGAGCGTTAATCGGAATTACTGGGCGTAAAGCGTACGCAGGCGGTTTGTTAAGCGAGATGTGAAAGCCCCGGGCTCAACCTGGGAACTGCATTTTAAACTGGCAAACTAGAGTATTGTAGAGGGTAGTGGAATTTCCAGTGTAGCGGTGAAATGCGTAGAGATTGGAAGGAACATCAGTGGCGAAGGCGGCTACCTGGACAAATACTGACACTGAGGCACGAAAGCGTGGGGAGCAAACAGGATTAGATACCCTGGTAGTCCACGCCGTAA
+
GGGGGGGGGGGGGGGGGGGG7CFGGGGGGGGGGGGGGGGGGGGGGGGGGGGGGGGFGGGGGGGGGGGGGGGGGGGGGGGGGGGGGGGGGGGGGGGGGGGGGGGGGGGGFDGGGGGGGGGGGGGGGGGGGGGGGGGGGGGGGGGGGGGGGGGGGGGGGGGGGGGGGGGGGGEGGGGGGGGGGGGGGCFGGGGGGGGGGGGGGGDGGGGGGGGGGGGGFGGGFGGGC>FGFDGGGGGFGGGGGGFFFFGGGFFFFFGGFFFFGGFGFFGFFFFFBG?BF?E>GG
@M02352:288:000000000-CKWC8:1:1101:21771:11195 1:N:0:ATGCGCAG+CTAAGCCT
TACGGAGGGTCCAAGCGTTATCCGGAATCATTGGGTTTAAAGGGTCCGCAGGCGGTCAATTAAGTCAGAGGTGAAATCCCATCGCTCAACGATGGAACTGCCTTTGATACTGGTTGACTTGAGTTATACGGAAGTAGATAGAATAAGTAGTGTAGCGGTGAAATGCATAGATATTACTTAGAATACCGATTGCGAAGGCAGTCTACTACGTATATACTGACGCTCATGGACGAAAGCGTGGGGAGCGAACAGGATTAGATACCCTGGTAGTCCACGCCGTAA
+
GGGGGGGGGGGGGGGGGFGGGGGGGGGGGGGGGGGFGGGGGGGGGGGGGGGGGGGGGGGGGGGGGGGGGGGGGGGGGGGGGGFFGGGGGGGCGGGGGGGGGGGGGGGGGGGGGGGGGGGGGGGGGGGGGGGGFFGGGGGGGGGGGGGGGGGGGGGGGGGGGGGGGFFGGGGGGGGGGGGGGGGGGGGGGGGGGGGGGGGGGGGGGGGGGGGGGGGGGGGGGGDEGGGGGGGGGEGFGGGGGGFFFFGGGGFFFFCF?FBFGGGGFFGFFFFAFGFFF<@BGD
@M02352:288:000000000-CKWC8:1:1101:23820:11211 1:N:0:ATGCGCAG+CTAAGCCT
TACGGAGGGTGCAAGCGTTATCCGGAATCATTGGGTTTAAAGGGTCCGCAGGCGGTCGATTAAGTCAGAGGTGAAATCCCATAGCTCAACTATGGAACTGCCTTTGATACTGGTTGACTTGAGTCATATGGAAGTAGATAGAATGTGTAGTGTAGCGGTGAAATGCATAGATATTACACAGAATACCGATTGCGAAGGCAGTCTACTACGTATGTACTGACGCTCATGGACGAAAGCGTGGGGAGCGAACAGGATTAGATACCCTGGTAGTCCACGCCGTAA
+
GGGGECFGGGGGGFFDGGGGGGGGGGGGGGFGGFGGGGGGGGGGGGGGGGGGGGGGGGGGGGGGGGGGGGGGGGGGGGGGGGGGGGGGGGG<FGGGFGGGGGGGGGGGGGGGGGGGGGGGGGFGGGGGGGGGFFGCGFGGGGGGGGGGGGGGG7FGGGGGGGGGGGCFDFGGGGGGGFFGGGGGFGGGCCGGGEGGGGGGGGGGGGGGGGGGGGF9EGGGGGGGGGGGFFGGGG3>GGGGGGF6>FGGGGFF?<GGFFFFGGGGFFGFFFA<FGFFFBFFGD
@M02352:288:000000000-CKWC8:1:1101:12892:11246 1:N:0:ATGCGCAG+CTAAGCCT
TACGGAGGGTCCAAGCGTTATCCGGATTTATTGGGTTTAAAGGGTCCGTAGGCGGGCTTATAAGTCAGAGGTGAAATCCCATCGCTCAACGATGGAACTGCCTTTGATACTGTAGGTCTTGAATATATTTGAAGTAGGCGGAATATGTAGTGTAGCGGTGAAATGCATAGATATTACACAGAATACCGATTGCGAAGGCAGTCTACTACGTATGTACTGACGCTCATGGACGAAAGCGTGGGGAGCGAACAGGATTAGATACCCTGGTAGTCCACGCCGTAA
+
GGGGGGGGGGGGCGGGGGGCFFGGGGCGGGGGGGG:CGGGGGGGGGGGGGGGGGGDGGGGGGGGGGGGGGGGGGGGGGGGGGGGGGEGGGGCFGGGGGGGGGGGGGGGGGGGD<DGFGGGGG>FFGCFCDGGGFGGGGFFGEGGGFGGGGGGGGGGGGGGGGGGGGFGGGGGGGGGC?CFGGGFGGGGGFGGGGGGGGGGGGGGGGGCFEG9:CFGGGGGGGGGGGGGGGGGGGGEGGGGGGFFBEDGGGFFFFGGFFBFGGGGFFGFFFFFFDF67?FBGG
@M02352:288:000000000-CKWC8:1:1101:28078:11249 1:N:0:ATGCGCAG+CTAAGCCT
TACGGAGGGTCCAAGCGTTATCCGGAATCATTGGGTTTAAAGGGTCCGCAGGCGGTCAATTAAGTCAGAGGTGAAATCCCGTCGCTCAACGACGGAACTGCCTTTGATACTGGTTGACTTGAGTTATACGGAAGTAGATAGAATAAGTAGTGTAGCGGTGAAATGCATAGAGATTACTTAGAATACCGATTGCGAAGGCAGTCTACTACGTATATACTGACGCTCATGGACGAAAGCGTGGGGAGCGAACAGGATTAGATACCCTGGTAGTCCACGCCGTAA
+
GGGGGGGGGGGGGGGGGGGGGGGGGGGGGGGGGGGGGGGGFGGGGGGGGGGGGGGGGGGGGGGGGGGGGGGGGGGGGGGGGGGGGEGGGFFGGGGGGGGGGGGGGGGGGGGGGGGGFGGGGGGGGGGGGGGGGGGGGGGGGGGGGGGGGGGGGGGGGGGGGGGGGGGGGGGGGGGGGGGGGGGGGGGGGGGGGGDGGGGGGGGGGGGGGGGGGGGGGGGGGGGGGGGGGGGGGGGFFGGGGGFBBEGGGGFFFBDGDFBFGGFGFFGFFFFFFGFF6?DFGG
@M02352:288:000000000-CKWC8:1:1101:17068:11252 1:N:0:ATGCGCAG+CTAAGCCT
TACGGAGGATCCAAGCGTTATCCGGAATCATTGGGTTTAAAGGGTCCGTAGGTGGATAATTAAGTCAGAGGTGAAATCTTGCAGCTCAACTGTAAAATTGCCTTTGATACTGGTTATCTTGAATTATTATGAAGTAGTTAGAATATGTAGTGTAGCGGTGAAATGCATAGATATTACACAGAACACCGATAGCGAAGGCAGCTTACTAAACTGATACTGACGCTGAGGCACGAAAGCGTGGGGAGCGAACAGGATTAGATACCCTGGTAGTCCACGCCGTAA
+
GGGGGGGGGGGGGGGGGGGGGGGGGGGGGGGGGGGGGGGGGGGGGGGGGGGGGGGGGGGGGGGGGGGGGGGGGGGGGGGGGGGGGGGGGGGGGGGGGGGGGGGGGGGGGGGGGGGGGGGGGGGGGGGGGGGGGGGGGGGGGGGGGGGGGGGGGGGGGGGGGGGGGGGGGGGGGGGGGGGGGGGGGGGGGGGGGGGGGGGGGGGGGGGGGGGGGGGGGGGGGGGGGGGGGGGGGGGFGGGGGGFFFFGCEGFFFFGGFFFFGGGGFFGFFFFFFGFFFFFFGG
@M02352:288:000000000-CKWC8:1:1101:20221:11270 1:N:0:ATGCGCAG+CTAAGCCT
TACGGAGGGTCCAAGCGTTATCCGGATTTATTGGGTTTAAAGGGTCCGTAGGCGGGCATATAAGTCAGTGGTGAAATGCTGTGGCTCAACCATAGCACTGCCATTGATACTGTATGTCTTGAATTATTGTGAAGTGGTTAGAATATGTAGTGTAGCGGTGAAATGCTTAGATATTACATAGAATACCGATTGCGAAGGCAGATCACTAACAATATATTGACGCTGATGGACGAAAGCGTAGGTAGCGAACAGGATTAGATACCCTGGTAGTCTACGCCGTAA
+
GGGGGGGGGGGGGGGGGGGGGGGGGGGGGGGGGGGGGGGGGGGGGGGGGGGGGGGGGGGGGGGGGGGGGGGGGGGGGCGGGGGGGGGGGGGGGGGGGFGGGGGGGGGGGGGGGGGGGGGGGFFGGGGGGGGFGGGGGGGGGGGGGGAFGGGGGGGGGGGEGGGEFGGGGGGGGGGGGGGGGGGGGGGGGGGCFGGGGGGGGGGGGGGCFGGGGGGGFGFDGDGEGGGGGFFDGGGFGGGGGGFFFFCGGGFFFFGGFFFFGGGGFFGFFFFFFGFB>FFFGD
@M02352:288:000000000-CKWC8:1:1101:13614:11271 1:N:0:ATGCGCAG+CTAAGCCT
TACGGAGGGTCCAAGCGTTATCCGGAATCATTGGGTTTAAAGGGTGCGCAGGCGGTTTATTAAGTCAGTGGTGAAATCTCGGGGCTCAACCTCGAAACTGCCATTGATACTGATAAACTTGAGTTCAGTTGGAGTAGGCGGAATGTGTAGTGTAGCGGTGAAATGCTTAGATATTACACAGAACACCGATAGCGAAGGCAGCTTACTAAACTGATACTGACGCTGAGGCACGAAAGCGTGGGGAGCGAACAGGATTAGATACCCTGGTAGTCCACGCCGTAA
+
GGGGGGGGGGGGGGGGGGGGGGGGGFGGGGGGGGGGGGGGGGGGGGGGGGGGGGGGGGGGGGGGGGFGGGGGGGGGGGFGGGGGGGGGGGGGGGGGGGGGGGGGGGGGGGGGGGGGGGGGGGGGGGGGGGGGGGGGGGGGGGGGGGFGGGGGGGGGGGGGGGGGGGFGGGGGGGGGGGGGGGGGGGGGGGGGGGGGGGGGGGGGGGG?FGGGGGGGGGGGGGGGGGGGGGGGGGGFGGGGGGFBFFGGGGFFFFGGFFFFFGGGFFGFFFBFFGFBFFFFGG
@M02352:288:000000000-CKWC8:1:1101:16435:11352 1:N:0:ATGCGCAG+CTAAGCCT
TACGGAGGGTCCAAGCGTTATCCGGAATCATTGGGTTTAAAGGGTGCGCAGGCGGTTTATTAAGTCAGTGGTGAAATCTCGAGGCTCAACCTCGAAACTGCCATTGATACTGATAAACTTGAGTTCAGTTGGAGTAGGCGGAATGTGTAGTGTAGCGGTGAAATGCTTAGATATTACACAGAACACCGATAGCGAAGGCAGCTTACTAAACTGATACTGACGCTGAGGCACGAAAGCGTGGGGAGCGAACAGGATTAGATACCCTGGTAGTCCACGCCGTAA
+
GGGGGGGGGGGGGGGGGGGGGGGGGGGGGGGGGGGGGGGGGGGGGGGGGGGGGGGGGGGGGGGGGGGGGGGGGGGGGGGGGGGGGGGGGGGGGGGGGGGGGGGGGGGGGGGGGGGGGGGGGGGGGGGGGGGGGGGGGGGGGGGGGGGGGGGGGGGGGGGGGGGGGGGGGGGGGGGGGGGGGGGGGGGGGGGGGGGGGGGGGGGGGGGCGGGGGGGGGGGGGGGGGGDFGGGGGGGFGGGGGDEF>FGGGGFFFFGGFFFFGGFGFFGFAFDF@FFFFFFBGD
@M02352:288:000000000-CKWC8:1:1101:28052:11354 1:N:0:ATGCGCAG+CTAAGCCT
TACGGAGGGTCCAAGCGTTATCCGGAATCACTGGGTTTAAAGGGTCCGTAGGCGGGTATCTAAGTCAGTGGTGAAATCTCACAGCTCAACTGTGAAACTGCCATTGATACTGGATATCTTGAATTGTTGTGAAGTGGTTAGAATATGTAGTGTAGCGGTGAAATGCTTAGATATTACAAAGAATACCGATTGCGAAGGCAGATCACTAACAACATATTGACGCTGATGGACGAAAGCGTGGGGAGCGAACGGGATTAGATACCCCGGTAGTCCACGCCGTAA
+
GEFDEC7FFBFGG<FGGGEGGGGEGEGG<EFA<CF6BFFFEG@FGGGGFGGGGGG7FEFEFFGGGG9B@FCE=EEFFGFGGG=<<9FGGGBFGGC?FGGFFFFFGEFD,EFDF8DB<FGAFFFGGFGFCDG,@DGGGFGGGFGGGGGGGFGGGCFFFGEGGGGCFGGGGGGGGG:CDG;;DGFGGFGDGGGGGGGGEGGGGGGGGGGGFGFF>BEGGGGFFGGEGCFCFGDCEE*<FGGCEC@6>FGGGGEEF<DG?FBFGGGG@FDF;D>4FGFBFFBFDD
@M02352:288:000000000-CKWC8:1:1101:28685:11362 1:N:0:ATGCGCAG+CTAAGCCT
TACGGAGGGTCCGAGCGTTATCCGGAATCATTGGGTTTAAAGGGTCCGCAGGCGGTCAATTAAGTCAGAGGTGAAATCCCATCGCTCAACGATGGAACTGCCTTTGATACTGATTGACTTGAGTTATATGGAAGTAGATAGAATAAGTAGTGTAGTGGTGAAATGCATAGATATTACTTAGAATACCGATTGCGAAGGCAGTCTACTACGTATATACTGACGCTGAGGGACGAAAGCGTGGGGAGCGAACAGGATTAGATACCCTGGTAGTCCACGCCGTAA
+
GGGGGDGGGGGGGGGGGGGGGGGGGGGGEGGGGGGGGGGGGGGGGGGGGGGGGGGGGGGGGGGGGGGGGGGGGGGGGG8E<EAFGFGGGGFFGGGGGGEGGDFGGGGGCGGGFGGGFGGGGFGGFGGGGGGGFFGGGGFGGGGGGGGGFGGGGGGGFGGGGGGFFGGGGGGGGGGGGFGGGGGGGGFEGGGGGGGGGGGGGGGGGGGGGGGGGGGGGGGGGGGGGGCFDECDEDDF4EGGGGFFFFGDGGEFF6FG?FFFGGGGFFGFFFFFFGFFF:D>GC
@M02352:288:000000000-CKWC8:1:1101:14949:11372 1:N:0:ATGCGCAG+CTAAGCCT
TACGGAGGGTCCAAGCGTTATCCGGAATCATTGGGTTTAAAGGGTGCGCAGGCGGTTTATTAAGTCAGTGGTGAAATCTCGAGGCTCAACCTCGAAACTGCCATTGATACTGATAAACTTGAGTTCAGTTGGAGTAGGCGGAATGTGTAGTGTAGCGGTGAAATGCTTAGATATTACACAGAACACCGATAGCGAAGGCAGCTTACTAAACTGATACTGACGCTGAGGCACGAAAGCGTGGGGAGCGAACAGGATTAGATACCCTGGTAGTCCACACCGTAA
+
GGGGGGGGGGGGGGGGGFGGFGGGGGGGGGGGGGGFGGGGGGGGGGGGGGGGGGGCEGGGGGGGGGGGGGDFGGGGGGGGGGGGGGGFFFGGGGEFGGCGGGGGGGGGGGGGGGGGGGGGGGGGGGGGGGGFDGFGFBFGGGGGGGGGGGGGGGGGGGGGGGGGGGGGGGGGGGGGGGGGGGGGGGGGGGGGGGGEGGGGGGGGGGGFGGGGGGGGGGGGFGDGGDGGGGGGGGGFGDDGGGF?F:DGGGFFFFGGFFFFGGEGFFGFFFFFFGFFFFFFGG
@M02352:288:000000000-CKWC8:1:1101:28361:11374 1:N:0:ATGCGCAG+CTAAGCCT
TACGGAGGGTGCAAGCGTTATCCGGAATCACTGGGTTTAAAGGGTGCGTAGGCGGGTATGTAAGTCAGAGGTGAAAGGTGGTCGCTCAACGATCAAATTGCCTTTGAAACTGTATATCTTGAATCAAGTTGAGGTTGGCGGAATGAGTCATGTAGCGGTGAAATGCATAGATATGACTTAGAACACCAATTGCGAAGGCAGCTGACTAGACTTGTATTGACGCTGAGGCACGAAAGCGTGGGGAGCGAACAGGATTAGATACCCTGGTAGTCCACGCCGTAA
+
GFGGGEEGGGGGGGGGGGGGGGGGGDGGFFGFGGGCFGGGFGFGGGGGGGGGGGGGGGGGGGGGGGGGGGGGGGGGGGGGGGGGGGGGGGGGGGGGGGGGGGGGCGFGE9FFGGGGGFGGGDGGGGGGGGGGGGGGGGGGGGDFGGGCFCGGGGGFGGGGGGGGGDCCFGGGGGGGGGGGGGGGGGGGGGGGGGGGGGGGGGGGGGGGGFGGGGGGGGGFFGCEGGGGGGGGGGGFGGDGGDFBB@DDGGDFB?GGFFBFGDGGFFDFAFAFFFFFF?FFDD
@M02352:288:000000000-CKWC8:1:1101:22495:11389 1:N:0:ATGCGCAG+CTAAGCCT
TACGGAGGGTCCAAGCGTTATCCGGAATCATTGGGTTTAAAGGGTCCGCAGGCGGTCAATTAAGTCAGAGGTGAAAGCCCATCGCTCAACGATGGAACTGCCTTTGATACTGGTTGACTTGAGTTATACGGAAGTAGATAGAATAAGTAGTGTAGCGGTGAAATGCATAGATATTACTTAGAATACCGATTGCGAAGGCAGTCTACTACGTATATACTGACGCTCATGGACGAAAGCGTGGGGAGCGAACAGGATTAGATACCCTGGTAGTCCACGCCGTAA
+
GGGGDGGGGCEGGGGGGGGGGGGGGGCG<FFGGGG@FGGGGGGGGD@FGGGGCGGGGGGGGGCGGGFGGGGGGGGGGG8AE?BFFGGGGGG+FCEGGEGGG8<FGGGGGGGGGDGG@FFGGGGGGGGGFFGG>FGGGG=DGGGGFGGGGGGGGGGGGGGGGGGGGG;EGGGGGGFGGG9DCGGF<CGGGGGGGGGGGGGGGCA;FGGFGGDE?CBFGGGGGEGG=DGG?+>GEGGD*>DGGGFF9DC3EGFFFFGGFFFFGGGGFFGFDFFFFGF:>1DFDG
@M02352:288:000000000-CKWC8:1:1101:16435:11391 1:N:0:ATGCGCAG+CTAAGCCT
TACGGAGGGTCCAAGCGTTATCCGGAATCATTGGGTTTAAAGGGTGCGCAGGCGGTTTATTAAGTCAGTGGTGAAATCTCGGGGCTCAACCTCGAAACTGCCATTGATACTGATAAACTTGAGTTCAGTTGGAGTAGGCGGAATGTGTAGTGTAGCGGTGAAATGCTTAGATATTACACAGAACACCGATAGCGAAGGCAGCTTACTAAACTGATACTGACGCTGAGGCACGAAAGCGTGGGGAGCGAACAGGATTAGATACCCTGGTAGTCCACGCCGTAA
+
GGGGGGGGGGGGGGGGGGGGGGGGGGGGGGGGGGGGGGGGGGGGGGGGGGGGGGGCFGGGGGGGGGGGGGGGGGGGGGGGGGGGGGGGGGGGGGGGGGGGGGGGGGGGGGGGGGGGGGGGGGGGGGGGGGGGGGGGGGGGGGGGGGGGGGGGGGGGGGGGGGGGGGGGGGGGGGGGGGGGGGGGGGGGGGGGGGGGGGGGGGGGGGGGGGGGGGGGGGGGGGGGGGGGGGGGGGGFGGGGGGFBFFGGEGFFFFGGBFFFGGGGFFGFFFFFFGFFFFFFGG
@M02352:288:000000000-CKWC8:1:1101:27851:11409 1:N:0:ATGCGCAG+CTAAGCCT
TACGGAGGGTCCAAGCGTTATCCGGATTTATTGGGTTTAAAGGGTCCGTAGGCGGGCTTATAAGTCAGAGGTGAAATCCCATCGCTCAACGATGGAACTGCCTTTGATACTGTAGGTCTTGAATATATTTGAAGTAGGCGGAATATGTAGTGTAGCGGTGAAATGCATAGATATTACATAGAACACCAATTGCGAAGGCAGCTTACTAAGATATTATTGACGCTGAGGCACGAAAGCGTGGGGAGCGAACAGGATTAGATACCCTGGTAGTCCACGCCCTAA
+
GGGGGGDGGGGGGGGGGGGGGGGGGGEGGGGGGGGGGGGGGGGGGGGGGGGGGGGGGGGGGGGGGGGGGGGGGGGGGGGGGGGGGGGGGGGGGGGGGGGGGGGGGGFGGGGGGGGGGGGGGGGGGGGGGGGGGGGGGGGGGGGGGGGGGGGGGGGGGGGGGGGGGGGGGGGGGGGGGGGGGGGGGGGGGGGGGGGGGGGGGGGGGGGGGGGGGGGGGGGGGGGGGGGGGGGGGGGFGGGGGGFFFFGGGGFF:?GGFFFFGGGGFFCFFFFFFGFFFBEBGG
@M02352:288:000000000-CKWC8:1:1101:19056:11480 1:N:0:ATGCGCAG+CTAAGCCT
TACGGAGGGTCCAAGCGTTATCCGGAATCATTGGGTTTAAAGGGTGCGCAGGCGGTTTATTAAGTCAGTGGTGAAATCTCGAGGCTCAACCTCGAAACTGCCATTGATACTGATAAACTTGAGTTCAGTTGGAGTAGGCGGAATGTGTAGTGTAGCGGTGAAATGCTTAGATATTACACAGAACACCGATAGCGAAGGCAGCTTACTAAACTGATACTGACGCTGAGGCACGAAAGCGTGGGGAGCGAACAGGATTAGATACCCTGGTAGTCCACGCCGTAA
+
GGGGGGGGGGGGGGGGGGGGGGGGGGGGGGGGGGGFEGGGGGGGGGGGGGGGGGGGGGGGGGGGGGGGGGGGGGGGGGGGGGGGGGGGGGGGGGGGGGGGGGGGGGGGGGGGGGGGGGGGGGGGGGGGGGGGGGGGGGGGGGGGGFGGGGGGGGGGGGGGGGGGGGGGGGGGGGGGGGFGGGGGGGGGGGGGGGGGGGGGGGGGGGGGGFGGGGGGGGGGGGGGGGGGGGGGGGGFGGGGGGFFFFGGGGFFFFGGFFFFGGGGFFGFFFAAFGFFFFFFGG
@M02352:288:000000000-CKWC8:1:1101:21680:11493 1:N:0:ATGCGCAG+CTAAGCCT
TACGGAGGATCCAAGCGTTATCCGGAATCATTGGGTTTAAAGGGTCCGTAGGTGGATGATTAAGTCAGAGGTGAAATCCTGCAGCTCAACTGTAGAATTGCCTTTGATACTGGTTGTCTTGAGTTATTATGAAGTAGTTAGAATATGTAGTGTAGCGGTGAAATGCATAGATATTACATAGAATACCAATTGCGAAGGCAGCTTACTAAACTGATACTGACGCTGAGGCACGAAAGCGTGGGGAGCGAACAGGATTAGATACCCTGGTAGTCCACGCCGTAA
+
GGGGGGGGGGFGEGGGGGGGGGGGGFEGDFEGGGGFGGGGGGGGFEGGGGGG:FFFGGFGFGGGGGGGGGGGGGGGGGGFGFGGGGGGGGGGGGGGGCFGGFGGGGGGGGGGGGGGGGGFGGFGGGGGGGGGGFGGGEGGGGGGABFGGGGGGGGGGGGGGGGGGGGGGGGGGGGGGGGGGGGGGGGGGGGGGGGGGGGGGGGGGGGGFGGGGFGGGGGGGGGGGGGGG5?DGGGFGGGGGGFFFFGGGGFFFFGGFFFFGGGGFFGFAFDFFGFFFFFFGG
@M02352:288:000000000-CKWC8:1:1101:13992:11533 1:N:0:ATGCGCAG+CTAAGCCT
TACGGAGGGTGCAAGCGTTATCCGGAATCACTGGGTTTAAAGGGTGCGTAGGCGGCCTGACAAGTCAGAGGTGAAATGCACGAGCTTAACTGGTGAATTGCCTTTGAAACTGTCAAGCTAGAATTATGTTGAGGTTAGCGGAATGAGTCATGTAGCGGTGAAATGCATAGATATGACTTAGAACACCAATTGCGTAGGCAGCTAGCTAGGCATATATTGACGCTGAGGCACGAAAGCGTGGGGAGCGAACAGGATTAGATACCCTGGTAGTCCACGCCCTAA
+
GGGGGFGGGGGGGGGGGGGGGGGGGGGGGGGGGGGGGGGGGGGGGGGGGGGGGGGGGGGCGGGGGGGGGGGGGGGGGGGGGGGGGG<EGGGGGFGGGGGGGGGGGGGGGGGGGGGGGGGGGGGGGGGGGGGGGGGGGGGGGGGGGGGGGGGGGGGGGGGGGGGGGGGGGGGGGGGGGGGGGGGGGGGGGGGGGGGGGGGGGGGGGGGGGGGGGGGGGGGGGEGGGGGGGGGGGEGFGGGGGGFFFFGGGGFFFFGGFFFFGGGGFFGFFFFFFGFFFFFFGG
@M02352:288:000000000-CKWC8:1:1101:21595:11559 1:N:0:ATGCGCAG+CTAAGCCT
TACGGAGGATCCAAGCGTTATCCGGAATCATTGGGTTTAAAGGGTCCGTAGGTGGATGATTAAGTCAGAGGTGAAATCCTGCAGCTCAACTGTAGAATTGCCTTTGATACTGGTTATCTTGAGTTATTATGAAGTAGTTAGAATATGTAGTGTAGCGGTGAAATGCATAGATATTACATAGAATACCAATTGCGAAGGCAGATTACTAATAATATACTGACACTGATGGACGAAAGCGTGGGGAGCGAACAGGATTAGATACCCTGGTAGTCCACGCCGTAA
+
GGGGGGGGGGGGGGGGGGGGGGGGGGDGGGGGGGGGGGGGGGGGGGGGGGGGGGGGGGGGGGGGGGGGGGGGGGGGGGGGGGGGGGGGGGGGGGGGGGGGGGGGGGGGGGGGGFGGGGGGGGGGGGGGGGGGEFGGGFGGGGGGEFGGFGGGGGGGGGGGGGGGGGFEGGGGGGGGGGFGGGGGCGGGGGGGGGGGGGGGGCG;FFGGC925DFFGGGFCFGGFGGGGC6CGGGGFFGGGGG)(2>GGGGFFFFGG?FFFGGGGFFC?29<D7FF?>:E;DD
@M02352:288:000000000-CKWC8:1:1101:6573:11573 1:N:0:ATGCGCAG+CTAAGCCT
TACGGAGGGTCCAAGCGTTATCCGGAATCATTGGGTTTAAAGGGTGCGCAGGCGGTTTATTAAGTCAGTGGTGAAATCTCGGGGCTCAACCTCGAAACTGCCATGGATACTGATAAACTTGAGTTCAGTTGGAGTAGGCGGAATGTGTAGTGTAGCGGTGAAATGCTTAGATATTACACAGAACACCGATAGCGAAGGCAGCTTACTAAACTGATACTGACGCTGAGGCACGAAAGCGTGGGGAGCGAACAGGATTAGATACCCTGGTAGTCCACGCCGTAA
+
GGGG@FFGGF<FGGGGGGGGGGGGGG7F6F@FGGGG7FGGGGGGAFGG:FG=FGG:4C,<,CFGGG9F?9FFGGGGFGEGGGGGGGGGGGGGGGE<FGGGG<<F,BFFFGGGCDG,BFFGGGGG,F,F7<FD,F>FGGGGGGGGG@@FGGGGGGGGGGGGGGGGGGCGGGGGGGGG9?C9FGGGGGGGDF1BFGGGGGG6EGGGBFF?+<FCF+AFGGGGGGDEGGGGGCFGGGGFGGGGGGFFFDDGGGFFFBGG7*4?CCGGFFGFFFFFFFFFB?EFGG
@M02352:288:000000000-CKWC8:1:1101:10150:11616 1:N:0:ATGCGCAG+CTAAGCCT
TACGGAGGGTCCAAGCGTTATCCGGAATCATTGGGTTTAAAGGGTCCGCAGGCGGTCAATTAAGTCAGAGGTGAAATCCCATCGCTCAACGATGGAACTGCCTTTGATACTGGTTGACTTGAGTCGTATGGAAGTAGATAGAATGTGTAGTGTAGCGGCGAAATGCATAGATATTACACAGAATACCGATTGCGAAGGCAGTCTACTACGTATGTACTGACGCTCATGGACGAAAGCGTGGGGAGCGAACAGGATTAGATACCCTGGTAGTCCACGCCGTAA
+
GGGGGGGGGGGGGGGGGGGGFGGGGGGGGGGGGGGGGGGGGGGGGGGGGGGGGGGGGGGGGGGGGGGGGGGGGGGGGGGGGGGGGGGGGGGGGGGGGGGGGGGGGGGGGGGGGGGGGGGGGGGGG7FGGGGGGGGGGGGGGGGGGGGGGGGGGGGGGGGGGGGGGGGGGGGGGGGGGGGGGGGGGGGGGGGGGGGGGGGGGGGGGGGGGGGGGGGGGGGGGGGGGGGGGGGGGGGFGGGGGGFFFFGGGGFFFFGGFFFFGGGGFF36<FDFFGFFBFFFGG
@M02352:288:000000000-CKWC8:1:1101:4119:11619 1:N:0:ATGCGCAG+CTAAGCCT
TACGGAGGGTCCAAGCGTTATCCGGAATCATTGGGTTTAAAGGGTGCGCAGGCGGTTTATTAAGTCAGTGGTGAAATCTCGAGGCTCAACCTCGAAACTGCCATTGATACTGATAAACTTGAGTTCAGTTGGAGTAGGCGGAATGTGTAGTGTAGCGGTGAAATGCTTAGATATTACACAGAACACCGATAGCGAAGGCAGCTTACTAAACTGATACTGACGCTGAGGCACGAAAGCGTGGGGAGCGAACAGGATTAGATACCCTGGTAGTCCACGCCGTAA
+
GGGGGGGGGGGGGGGGGGGGGGGGGFGGGGGGGGGFGGGGGGGGGGGGGGGGGFGGGGGGGGGGGGGGGGGGGGGGGGGGGGGGGGGGGGGGGGGGGGGGGGGGGGGGGGGGGFGGGGGGGFGGGGGGGGGGGGGGGGGGGGGGGGGGGGGGGGGGGGGGGGGGGGGGGGGGGGGGGGGGGGGGGGGGGGGGGGGGGGGGGGGGGGGGGGGGGDGGGGGGGGGGGGGGGGGGGGGFGGGGGGBBBFGGGGFFFFFGFFFFGGGGFFGFFFFFFGFBFFFFGD
@M02352:288:000000000-CKWC8:1:1101:29621:11631 1:N:0:ATGCGCAG+CTAAGCCT
TACGGAGGGTCCAAGCGTTATCCGGAATCATTGGGTTTAAAGGGTGCGCAGGCGGTTTATTAAGTCAGTGGTGAAATCTCGAGGCTCAACCTCGAAACTGCCATTGATACTGATAAACTTGAGTTCAGTTGGAGTAGGCGGAATGTGTAGTGTAGCGGTGAAATGCTTAGATATTACACAGAACACCGATAGCGAAGGCAGCTTACTAAACTGATACTGACGCTGAGGCACGAAAGCGTGGGGAGCGAACAGGATTAGATACCCTGGTAGTCCACGCCGTAA
+
G<FFGCGGGGGEGGGDCFGCFGGFF@FFFGGFGGGGDGGGGGGGFEDGG@FFFEEFGEGGGGFGGGGGGGGGGGGGGGGGGGEF+AFEFGFGFGFDEEGG,=FFGGBFFFFGGF9@DBFFCGABFEFFDGF8FFGGGAFEE:FFGEFGABEFGGGGGGFD7FFGFGGGGFFGEGGFC9F@CFFCA,CEGCFC9:B8CEFGGGGGGGGGFGGGGCFEGFGGGGGGGDFGFGGGGGGFGGGDGG:29ED7C).7317??@<=FGGGFFFFFFAAFGFFF00477
@M02352:288:000000000-CKWC8:1:1101:10734:11679 1:N:0:ATGCGCAG+CTAAGCCT
TACGGAGGGTCCGAGCGTTAATCGGAATTACTGGGCGTAAAGCGCACGCAGGCGGTTTGTTAAGCTAGATGTGAAAGCCCTGGGCTCAACCTGGGAATTGCATTTAGAACTGGCAGGCTAGAGTTTTGGAGAGGGGAGTGGAATTCCAGGTGTAGCGGTGAAATGCGTAGATATCTGGAGGAACATCAGTGGCGAAGGCGACTCCCTGGTCAGTAACTGACGCTCATGTGCGAAAGTGTGGGTAGCGAACAGGATTAGATACCCTGGTAGTCCACACCGTAA
+
GGGGGGGGEGGGGGFGGGGF@FGGGGGGGGGGGGGGGGGGGGGGGGGGGGGGGGGFGGGGGGGGGGGGGGGGGGGGGGGGGFCFGGGGGGGGGFGGGGGGGGGGGF9DFGGGGGFGGGGGGGGGGGGCDGGGGGGG7>FFGGGGGGGGGGGGGGGGGGGGGGGGGGGEGGGGGGFGDCFGGGGGGGGGGGGGGGGGGGGC>CGGGGGFFGGGGGGGGGGGGGGGCGGGGFGGGGGFGGGGGGBDFFGGGGEF<6FGFFBFGFGGFFGFBFBFFDFFFFFFGG
@M02352:288:000000000-CKWC8:1:1101:13087:11690 1:N:0:ATGCGCAG+CTAAGCCT
TACGAAGGGTGCTAGCGTTGTTCGGAATTACTGGGCGTAAAGGGCGTGTAGGCGGCTTGTTTAGTTAGGCGTGAAAGCCCAGGGCTTAACCTTGGAACTGCGCTTAATACTAACAGGCTTGAATCCAGGAGGGGAATGTGGAATTCCGAGTGTAGAGGTGGAATTCGTAGATATTCGGAAGAACACCAGTGGCGAAGGCGACATTCTGGACTGGTATTGACGCTGAGGCGCGAAAGCGTGGGGAGCAAACAGGATTAGATACCCTGGTAGTCCACGCTGTAA
+
GGGGFFFGGGGGGGGGGGGGGGGGGGGGGGGGGGGGGGGGGGGGGGGGGGGGGGGGGGGGGGGGGGGGGGGGGGGGGGGGGGGGGGGGGGGGGGGGGGGGGGDGGGGGFGGGGGGGGGGFGGBFGGGGDFGGGGGGGGGGGGGGGGGGGGGGGGGGGGGGGGGGGGGGGGGGGGFGGGGGGGGGGGGGGGGGGGGGGGGGGGGGGGGGFCGFFCCFGFGGFGGGGGFGGGGGGGGFGGGGGGFFFEGF<FFFF?GGFFFFGFFFFFGFFFFFFGFFBFFBGD
@M02352:288:000000000-CKWC8:1:1101:24693:11691 1:N:0:ATGCGCAG+CTAAGTCT
TACGGAGGGTCCAAGCGTTATCCGGAATCATTGGGTTTAAAGGGTGCGCAGGCGGTTTATTAAGTCAGTGGTGAAATCTCGGGGCTCAACTTCGAAACTGCCATTGATACTGATAAACTTGAGTTCAGTTGGAGTAGGCGGAATGTGTAGTGTAGCGGTGAAATGCTTAGATATTACACAGAACACCGATAGCGAAGGCAGCTTACTAAACTGATACTGACGCTGAGGCACGAAAGCGTGGGGAGCGAACAGGATTAGATACCCTGGTAGTCCACGCCGTAA
+
GFGGGCBFDGGGGGGGGGGGGGGGGGGG<EFEGGGFFGGGFGGGGG,C=FFEGGGFEBEGGFGGGGGGBFFGFGFGGG,,:ACEGECFGGGGFFFCFGGGGGFGGGFGGGGG9E9==FGGGGGGCFGGGGG7FFGFGGGGGGGGGGGGGGGGGGFFEEGGGGGGGGGGGGGFGGGGFGGGGGGGGGGGGG7CGGEGGCFGGGGDFGGFGGGGDC9CFEGFGD7EGG*:FGGGGGDFGGGGGEE09BDDGGDF?FGGBFFFGGFGFFGFFFFBFGFFBBDFGD
@M02352:288:000000000-CKWC8:1:1101:8641:11692 1:N:0:ATGCGCAG+CTAAGCCT
TACGGAGGATCCAAGCGTTATCCGGAATTATTGGGTTTAAAGGGTCCGTAGGCGGGCTTATAAGTCAGAGGTGAAATCCCATCGCTCAACGATGGAACTGCCTTGGATACTGTAGGTCTTGAATATATTTGAAGTAGGCGGAATATGTAGTGTAGCGGTGAAATGCATAGATATTACATAGAACACCAATTGCGAAGGCAGCTCACTAAGACATTATTGACGCTGATGGACGAAAGCGTGGGTAGCGAACGGGATTAGATACCCCGGTAGTCCACGCCGTAA
+
GGGGGFFG7@6@,CFFGGG:F9FFGEEG,F6FFFG6,8ECCG,CFAFFGGGGGGG7=F<,9EEFGEEF,CDFGGGGGGGGG9,BFCEGGG@FGGGGGGGGGGAF,,B9FGGCGDAEFGG=FG@FA,,:33CD,=FA,D,@FGGG9,73@FGGGGGBFGGGGGGF;F9CFFFGGGG,4<22BGGGGGGGFFGGGGGGGDGCGGG+FFF?03*+3+?E?FGGGGGGDG+<?FFGGGGF>CGGGG>AFF3CED>EFFGGFFDFGFGG)<DB>DFFFFF:;FFFGG
@M02352:288:000000000-CKWC8:1:1101:23725:11729 1:N:0:ATGCGCAG+CTAAGCCT
TACAGAGGATCCAAGCGTTGTCCGGAATCATTGGGCGTAAAGGGTGCGTAGGTTGATAAGTAAGTCGGAGGTGAAAGTTTGCGGCTCAACCGTAAAATGGCCTTTGATACTGGGAGTCTTGAGTAATTGTGGGGGAATTGGAATTTGTGGTGTAGCGGTGAAATGCGTAGATATTACATAGAATACCAATTGCGAAGGCAGATTCCTGGACATTTATTGACACTGATGCACGAAGGCGTGGGGAGCGAACAGGATTAGATACCCTGGTAGTCCACGCAGTAA
+
GGG,FFGG<66CFGGGGGG7F,EFGGGGGG<FGGG,+@FGGGAFG,FFGGGGC,C,C,,,CFFFGG7+++@FGGGGGC<,,5@FGGGGGGG7++++<@,EF,A?FGGGGGGG8,,+8AF,EE5F,EF,,9C++@+C+,,,@FGG,,38,5FGGGGG7FGGGGGGGG*CGGGGGG7,2,,,?FGFGGC9,@,BFGGGGGG*B/>C,BF++*2=E++?1CFGG+?FGG9F+AGGGG*8F51?GGFFFFGGG3)8<FGGFFFFGGGGF)7?9FDFF**49(7:DF
@M02352:288:000000000-CKWC8:1:1101:27812:11747 1:N:0:ATGCGCAG+CTAAGCCT
TACGGAGGGTCCAAGCGTTATCCGGAATCATTGGGTTTAAAGGGTGCGCAGGCGGTTTATTAAGTCAGTGGTGAAATCTCGAGGCTCAACCTCGAAACTGCCATTGATACTGATAAACTTGAGTTCAGTTGGAGTAGGCGGAATGTGTAGTGTAGCGGTGAAATGCTTAGATATTACACAGAACACCGATAGCGAAGGCAGCTTACTAAACTGATACTGACGCTGAGGCACGAAAGCGTGGGGAGCGAACAGGATTAGATACCCTGGTAGTCCACGCCGTAA
+
GGGGEEGG@@@FGGGGGGGCGGGGGGFG<FGGGGGGGGGGGGGGGGGG7CGGGGGEC:CFFGGGGGGGFGGGFGGGGFFGGGGGGGGGGGGAFE7FCFF<EE?FCAF<,,,C@FFGC,FDA58FFFFGG,,3DFFGG>FGFF+*>>CDFGGFFC=@F71>FFF;@FG9C?CF9D:FCFGGGGG7<CFG<FDCCEGCEEGFEE?C9C?CC6CF:E@FGFGGGECECDGE5:CDCE3:C=CGEGBFB:<C*10)2:FG<=A6<FGG@FC?<64AFF4:>(),99
@M02352:288:000000000-CKWC8:1:1101:25542:11757 1:N:0:ATGCGCAG+CTAAGCCT
TACGGAGGGTCCAAGCGTTATCCGGAATCATTGGGTTTAAAGGGTGCGCAGGCGGTTTATTAAGTCAGTGGTGAAATCCCGGGGCTCAACTTCGAAACTGCCATTGATACTGATAAACTTGAGTTCAGTTGGAGTAGGTGGAATGTGTAGTGTAGCGGTGAAATGCTTAGATATTACACAGAACACCGATAGCGAAGGCAGCTTACTAAACTGATACTGACGCTGAGGCACGAAAGCGTGGGGAGCGAACAGGATTAGATACCCTGGTAGTCCACGCCGTAA
+
GGGGCGGGDFCFGGGGGGGGGGGGGGGG<FEGGGG:8FGGGGGGFGGGCFGG:FGFGCFGFFGGGG<FCAFGGGGGGG@=F7:FGGGGGG9?,:+BF+CFGD,CFFGGGGGG9FFGCFGGGGGGGGFGFEF,<FD<CF,EGGGGGFAFFGGGGGGGGGGGGGGGGG9FGGGGGGGGFF?GFGGGGGGDCF*BFGGGGGGFGGF+2CGFCEGGGGGGGGGGGDGGGGGGG5CGGGGFGGGGGGFFFFGGGGFFFFGGFFAFGGGGFFGFFFFFFGFFFFFBGD
@M02352:288:000000000-CKWC8:1:1101:13812:11759 1:N:0:ATGCGCAG+CTAAGCCT
TACGGAGGATCCAAGCGTTATCCGGAATCATTGGGTTTAAAGGGTCCGTAGGTGGATAATTAAGTCAGAGGTGAAATCCTGCAGCTCAACTGTAGAATTGCCTTTGATACTGGTTGTCTTGAGTTATTATGAAGTAGTTAGAATATGTAGTGTAGCGGTGAAATGCATAGATATTACATAGAATACCAATTGCGAAGGCAGATTACTAATAATATACTGACACTGATGGACGAAAGCGTGGGGAGCGAACAGGATTAGAAACCCTGGTAGTCCACGCCGTAA
+
GGGGGGGGGGGGGGGGGFGGGGGGGGGFGGGGGGGFGGGGGGGGGGGGGGGGFGGGGGGGGGGGGGGGGGGGGGGGGGGGGGFGGGGGGGGGGGGGGGGGGGGGGGGGGGGGGGGGGGGGGGGGGGGGGGGGGGGGGGGGGGGGGGGGGGGGGGGGGGGGGGGGGGGGGGGGGGGGGGGFGGFGGGGGGGGGGGGGGGGGGGGGGGGGGGGGGGGGGGGGGGGGGGGGGGGGGGGFGGGGGGFFFFGGGGFFFBGG??BFGGGGFFFFFBAF=CFFFFF>GG
@M02352:288:000000000-CKWC8:1:1101:9317:11763 1:N:0:ATGCGCAG+CTAAGCCT
TACGGAGGGTCCAAGCGTTATCCGGAATCATTGGGTTTAAAGGGTGCGCAGGCGGTTTATTAAGTCAGTGGTGAAATCTCGAGGCTCAACCTCGAAACTGCCATTGATACTGATAAACTTGAGTTCAGTTGGAGTAGGCGGAATGTGTAGTGTAGCGGTGAAATGCTTAGATATTACACAGAACACCGATAGCGAAGGCAGCTTACTAAACTGATACTGACGCTGAGGCACGAAAGCGTGGGGAGCGAACAGGATTAGATACCCTGGTAGTCCACGCCGTAA
+
GGGGGGGGGGGGGGGGGGGGGGGGGGGGGGGGGGGGGGGGGGGGGGGGGGGGGGGFGGGGGGGGGGGGGGGGGGGGGGGGGGGGGGGGGGGGGGGGGGGGGGGGGGGGGGGGGGGGGGGGGGGGGGGGGGGGGGGGGGGGGGGGGGGGGGGGGGGGGGGGGGGGGGGGGGGGGGGGGGGGGGGGGGGGGGGGGGGGGGGGGGGGGGGGGGGGGGGGGGGGGGGGGGGGGGGGGGGFGGGGGGFFFFGGGGFFFFGGFFFFGGGGFFGFDFFFFGFFFFFFGG
@M02352:288:000000000-CKWC8:1:1101:12035:11789 1:N:0:ATGCGCAG+CTAAGCCT
TACGGAGGGTCCAAGCGTTATCCGGAATCATTGGGTTTAAAGGGTGCGCAGGCGGTTTATTAAGTCAGTGGTGAAATCTCGAGGCTCAACCTCGAAACTGCCATTGATACTGATAAACTTGAGTTCAGTTGGAGTAGGCGGAATGTGTAGTGTAGCGGTGAAATGCTTAGATATTACACAGAACACCGATAGCGAAGGCAGCTTACTAAACTGATACTGACGCTGAGGCACGAAAGCGTGGGGAGCGAACAGGATTAGATACCCTGGTAGTCCACGCCGTAA
+
GGGGGGGGGGGGGGGGGGGGGGGGGGGGGGGGGGGGGGGGGGGGGGGGGGGGGGGGGGGGGGGGGGGGGGGGGGGGGGGGGGGGGGGGGGGGGGGGGGGGGGGGGGGGGGGGGGGGGGGGGGGGGGGGGGGGGGGGGGGGGGGGGGGGGGGGGGGGGGGGGGGGGGGGGGGGGGGGGGGGGGGGGGGGGGGGGGGGGGGGGGGGGGGGGGGGGGGGGGGGGGGGGGGGGGGGGGGFGGGGGGFFF>GGCGFFFFFGBFFFGGGGFFGFFFFFFGFFFFFFGG
@M02352:288:000000000-CKWC8:1:1101:19013:11811 1:N:0:ATGCGCAG+CTAAGCCT
TACGGAGGGTGCAAGCGTTATCCGGAATCATTGGGTTTAAAGGGTCCGCAGGCGGTCAATTAAGTCAGAGGTGAAATCCCATAGCTTAACTATGGAACTGCCTTTGATACTGGTTGACTTGAGTTATACGGAAGTAGATAGAATAAGTAGTGTAGCGGTGAAATGCATAGATATTACTTAGAATACCGATTGCGAAGGCAGTCTACTACGTATATACTGACGCTCATGGACGAAAGCGTGGGGAGCGAACAGGATTAGATACCCTGGTAGTCCACGCCGTAA
+
GGGGGCEGGFGGGGGGGFGGGGGGGEGGGGGGGGGFCEFGGFGGGGGGGDGGGGGFGGGGGGGGGGGGGGGGGGGGGGGGGGGGGGGGGGGGCFGGGFGGGGGGFFFGGGGGGGGGGGGFGGGGGGGGGFGGGGGGGGFDFFGGGGGGGGGGGGGGGGGGGFGGGGGGGGGGGGGGGFCEGGGGCFFGEGGGGGGGGGGFGGCGGGFGGGGGGGGG?F?CCEGE8)@CCGGGEGGFGGDGGGDBFE)7:CEFBBG=29<=FCFFF:FF<9A>FG410(8;GG
@M02352:288:000000000-CKWC8:1:1101:10684:11813 1:N:0:ATGCGCAG+CTAAGCCT
TACGGAGGGTCCAAGCGTTATCCGGAATCATTGGGTTTAAAGGGTGCGCAGGCGGTTTATTAAGTCAGTGGTGAAATCTCGAGGCTCAACCTCGAAACTGCCATTGATACTGATAAACTTGAGTTCAGTTGGAGTAGGCGGAATGTGTAGTGTAGCGGTGAAATGCTTAGATATTACACAGAACACCGATAGCGAAGGCAGCTTACTAAACTGATACTGACGCTGAGGCACGAAAGCGTGGGGAGCGAACAGGATTAGATACCCTGGTAGTCCACGCCGTAA
+
GGGGGGGGGGGGGGGGGGGGGGGGGGGGGGGGGGGGGGGGGGGGGGGGGGGGGGGGGGGGGGGFGGGGGGGGGGGGGGGGGGGDFGGGGGGGGGGGGGGGGGGGGGGGGGGGGGGGGGGGGGGGGGGGGGGGGGGGGGGGGGGGGGGGGGGGGGGGGGGGGGGGGGGGGGGGGGGGGGGGGGGGGGGGGGGGGGGDGGGGGGGGGGGGGGGGGGGGGGGGGGGGGGGGGGGGGGGFGGGGGGFFFFGDGGFFFFGG?FFFGGGGFFGFFFFFFGFFFFFFGG
@M02352:288:000000000-CKWC8:1:1101:27310:11819 1:N:0:ATGCGCAG+CTAAGCCT
TACGGAGGGTCCAAGCGTTATCCGGAATCATTGGGTTTAAAGGGTGCGCAGGCGGTTTATTAAGTCAGTGGTGAAATCTCGAGGCTCAACCTCGAAACTGCCATTGATACTGATAAACTTGAGTTCAGTTGGAGTAGGCGGAATGTGTAGTGTAGCGGTGAAATGCTTAGATATTACACAGAACACCGATAGCGAAGGCAGCTTACTAAACTGATACTGACGCTGAGGCACGAAAGCGTGGGGAGCGAACAGGATTAGATACCCTGGTAGTCCACGCCGTAA
+
GGGGGGEGGGGGGGGGGGGGGGGGGGGGGGGGGFGGGGGFFGGGGGGGGGEFGEGGGGGGGGGGGFGGGGGGGGGGGGGGGGGGGGGGGGGGGEGGGGGGGGGGCGGGGGGGGGGGGGGGGGGGGGGGGGGGGGGGGGGGGGGGGGGGGGGGGGGGGGGGGGFGGGGGGGGGGGGGGGGGGGGGGGGGDFGGGGGGGGGGGGGGGGGGGGGGGGGGGGGGGGGGGGGGGGGGGGGFGGDGGGF:>EGGGGFFFFFD>FFFGGGGFFGFFFFFFGFFFFD>DC
@M02352:288:000000000-CKWC8:1:1101:24375:11847 1:N:0:ATGCGCAG+CTAAGCAT
TACGGAGGGGGTTAGCGTTGTTCGGAATTACTGGGCGTAAAGCGTACGTAGGCGGATTAGTCAGTTAGGGGTGAAATCCCAGGGCTCAACCCTGGAACTGCGTCTAATACTGCTAGTCTTGAGTTCGAGAGAGGTGAGTGGAATTCCAAGTGTAGAGGTGAAATTCGTAGATATTTGGAGGAACACCAGTGGCGAAGGCGGCTCACTGGCTCGATACTGACGCTGAGGTACGAAAGTGTGGGGAGCAAACAGGATTAGATACCCTGGTAGTCCACACCGTAA
+
EGGG;C7+FC:66CCFGGG@FGGFG,FG@FGGGGGGEGGGGGGGG7FGGGGGGGG7FG<FGC<FGAFG8,CFGGGGFGGGG,DFGGGGGGG+FGGGG<FGG+F:F+E<FG,=F<FFFFGBFGG>==FF,DF:FGGGG>BFGGG@F<9,7DGG<CE,FGGGGGGG,BFG6FGGGGC2;9<CEGFGGGGFGGGGGGGGCGGG>5CEGGGGG5CG8*;*?FGGGGGGGGGG?FGGGGGFCC0CEGEBFECFGG>?BFGG?FAFGGFF4>FFAFAFF762:BFFGG
@M02352:288:000000000-CKWC8:1:1101:22269:11934 1:N:0:ATGCGCAG+CTAAGCCT
TACGGAGGGTGCAAGCGTTATCCGGAATCATTGGGTTTAAAGGGTCCGCAGGCGGTCAATTAAGTCAGAGGTGAAATACCATAGCTCAACTATGGAACTGCCTTTGATACTGGTTGACTTGAGTTATACGGAAGTGGATAGAATGTGTAGTGTAGCGGTGAAATGCATAGATATTACACAGAATACCGATTGCGAAGGCAGTCCACTACGTATATACTGACGCTCATGGACGAAAGCGTGGGGAGCGAACAGGATTAGATACCCTGGTAGTCCACGCCGTAA
+
GGGGGFGGGGGGGGGGGGGGGGGGGGGGGGGGGGGGGGGGGGGGGGGGGGGGGGGGGGGGGGGGGGGGGGGGGGGGGGGGGGGGGGGGGGGCGGGGGGGGGGGGGGGGGGGGGGGGGGGGGGGGGGGGGGGGCGGGGGGGGGGGGGGGGGGGGGGGGGGGGGGGGGGGGGGGGGGGGGGGGGGGGGGGGGGGGGGGGGGGGGGGGGGGGGGGGGGGGGGGGGGGGGGGGGGGGGGFGGGGGGFF9;DGGGBFFBFGFFFFGGGGFFGFBFFBFGFFBBEFGG
@M02352:288:000000000-CKWC8:1:1101:11281:11948 1:N:0:ATGCGCAG+CTAAGCCT
TACGGAGGGTCCGAGCGTTATTCGGAATTACTGGGCGTAAAGCGCACGCAGGCGGTTTGTTAAGCTAGATGTGAAAGCTCTGGGCTCAACCTGGGAATTGCATCTAGAACTGGCAGGCTAGAGTTTTTGAGAGGGGAGTGGAATTCTAGGTGTAGCGGTGAAATGCGTAGATATCTGGAGGAACATCAGTGGCGAAGGCGACTCCCTGGCCAGTAACTGACGCTCATGTGCGAAAGTGTGGGTAGCGAACAGGATTAGATACCCTGGTAGTCCACACCGTAA
+
GGGGEEFFCCFGGDFGGGGD8,CFGEGGGGGGGGGFGGGEDGGGGFFGDGGGGGGF:BFGGGGG9FGFGGGGG9FG9F,B<,EFGGEGGGGFCFGGG,B5<CF,8E=FDDFF8D>:7:FFG9<<,,@++3@7F*@F*>>FFGCG7F,@FG;>?F29C:CFFG9;,,1=CECF;C9BE?FGDGGC,8FFFEF6B>EGGCCG8/:5CCFF=**<83A@+<@?:C*AEDF0A?F<EDG@7:>FG*84,09C5<7?41CGFF)8+<C<9>GF<65AFFFBF6><GG
@M02352:288:000000000-CKWC8:1:1101:17032:11960 1:N:0:ATGCGCAG+CTAAGCCT
TACGGAGGGTGCAAGCGTTATCCGGAATCATTGGGTTTAAAGGGTCCGTAGGCGGGCATATAAGTCAGTGGTGAAAGTCTGTGGCTCAACCATAGAATTGCCATTGATACTGTATGTCTTGAATTATTGTGAAGTGGTTAGAATATGTAGTGTAGCGGTGAAATGCTTAGAGATTACATGGAATACCGATTGCGAAGGCAGATCACTAACAATATACTGACGCTGATGGACGAAAGCGTGGGGAGCGAACAGGATTAGATACCCTGGTAGTCCACGCCGTAA
+
GGGGGFGGGGGGGGGGGGGGGGGGGFGGGGGGGGGGGEGGGGGGGGGGGGGGGGGGGGGGGGGGGGGGGGGGGGGGGGGGGGGGGGGGGGGGGGGGGGGGGGGGGGGGGGGGGGGGGGGGGGGGGGGGGGGGGGGGGGGGGGGGGGGGGGGGGGGGGGGGGGGGGGGGGGGGFGGGGGGGGGGGGGGEGGGGGGGGGGGGGGGGGGGGFGGGGGGGGGGGGGG=EGGGGGGGGGGFGGGGGGFFFFGGECEFFFGGFFFFGGGGFFGFFFFFFGF?9271DG
@M02352:288:000000000-CKWC8:1:1101:25493:12002 1:N:0:ATGCGCAG+CTAAGCCT
TACGGAGGGTGCGAGCGTTAATCGGAATTACTGGGCGTAAAGCGCATGCAGGTGGTTCATTAAGTCAGATGTGAAAGCCCGGGGCTCAACCTCGGAACTGCATTTGAAACTGGTGAACTAGAGTGCTGTAGAGGGGGGTAGAATTTCAGGTGTAGCGGTGAAATGCGTAGAGATCTGAAGGAATACCAGTGGCGAAGGCGGCCCCCTGGACAGACACTGACACTCAGATGCGAAAGCGTGGGGAGCAAACAGGATTAGATACCCTGGTAGTCCACGCCGTAA
+
GGGGGGFGGGGGGFGGGFGGEFGGGGGGGGGGGGGGGFEEFGGGFGGGGFFGFGGCEGGGGFGGFGGGGGGGGGGGGGFGGGGGGGGCFGGFGGGGFFFGFGGFFFGGGGGGGGGGGGGGGGGGGFFFGGGGGGGGGGGGGGGGGGGGGGGGGGGGGGGGGGGGGGGGGGGGGGGCFGGGGGGGFFGGGGGFGGGGGGGGGG8CEGDGGGGGGGGGGGGGCFGCFGGGFGGDGGGFGGGGGGFFFFGGGGFFFFGG<FB?CFGFFFGFFFFF6F@?FFEFDC
@M02352:288:000000000-CKWC8:1:1101:17053:12008 1:N:0:ATGCGCAG+CTATGCCT
TACGGAGGGTCCGAGCGTTATTCGGAATCATTGGGTTAAAAGGTCCGTTGGCGGGCAGCTCAGTCGGGGGGGAAAGTCTGCAGCTCAACTGTAGAATTTCCATTGATACTGGTTGTCTTGAATTATTGTGGAGTATTTAGAATATGTAGTGTAGCGGTTAAATGTATAGGTATTACTTAGAATAACAATTGCGAAAGCCGAGTACTAACATTATATTTACGCTGATGGACGAAAGCGGGGGGAGCGAAAAGGAATAGATAACCTGGTAGTTCAAGCCGGAAA
+
GGGGGGGGG:,6+@FFGGG,E,CFGGGG9F6FGGG6,,CF-E@EG966,6C66@F++8+B5E<A5+6+@F**/;E+AF,2<2C0,,,<,,22,<,A,,,,<2A9<,0,000<0A:1,2<,2A9E,2,+2+*<E00+0,+<+A+++00++03<+++1:/**<E9:002+++0+0<+<++<E+A,00<+<6CF+2*:*:**:*/A6<?0+0+*++2++++0+*/*122CF7+)):C))/*):EC3,()9DC3/7((9*)/./2<F*)87/-/-67*/)-()(9>
@M02352:288:000000000-CKWC8:1:1101:23892:12022 1:N:0:ATGCGCAG+CTAAGCCT
TACGGAGGGTCCAAGCGTTATCCGGAATCATTGGGTTTAAAGAGTGCGTAGGTGGATAATTAAGTCAGGGGTGAAAGTCTGCGGCTCAACCCTAGAATTGCACTTGATACTGGTTATCTTGAATCATTGTGAAGTGGGTAGAATATGTAGTGTAGCGGTGAAATGCATAGATATTACGTAGAATACCAATTGCGAAGGCGGACCCCTGACAATGTATTGACACTGATGCGCGAAAGCGTAGGTAGCGAACGGGATTAGATACCCCGGTAGTCTACGCCGTAA
+
GGGGGGGG+C,CFGGGGGG,F,FGGGGGFGGGGGG:,BFFGG,C9,CFGGGG<FG,66,6<FGGGGGG84@FGGGG9<95,CFGGGGGGGG+,,8CF,EFG,,CFGG,FFGC,855CEFGGC,C58,,CAFG,F37C,@,@FFGA<@7@FGGGGGEGGGGGGGG9C,@:FGGGGGA@*22>FG9AFGG7F;DGGGG:EG5C*/1*=C*5+*4:9BFDGFGGFGGGG7C+*9C5EDFGGG5CGF2?F)95C7<0:GFBFFFFGGG5BDFFEAD*0@?FB)4CC
@M02352:288:000000000-CKWC8:1:1101:6450:12034 1:N:0:ATGCGCAG+CTAAGCCT
TACGGAGGGTCCAAGCGTTATCCGGAATCATTGGGTTTAAAGGGTGCGCAGGCGGTTTATTAAGTCAGTGGTGAAATCTCGGGGCTCAACCTCGAAACTGCCATTGATACTGATAAACTTGAGTTCAGTTGGAGTAGGCGGAATGTGTAGTGTAGCGGTGAAATGCTTAGATATTACACAGAACACCGATAGCGAAGGCAGCTTACTAAACTGATACTGACGCTGAGGCACGAAAGCGTGGGGAGCGAACAGGATTAGATACCCTGGTAGTCCACGCCGTAA
+
GGGGGGGGGGGGFGGGGGGGGGGGGFGGGGGGGGGEGGGGGGGGGGGGGGGGGGGFFCGGGGGGGGGGBFGGGGGGGGDGFC=FGGGGGGEABFEGGGGGGGFGGGGGGGGGFGFDFGGGGGGGGGEFGGFFGGGGGFGGGGGGGGGGGGGGGGGGGGGGGGGGGG9EFGGGGGGGGGGGGGGFGGGGGGDGGGGGGGGGGDEGGGGG98>9CFGGGGGGGGGGGGGGGGGGGGGFGGGGGGFFFFGGGGFFFFGGFFFFGGDGFFGFFFFFFGFF9?BFGG
@M02352:288:000000000-CKWC8:1:1101:21529:12036 1:N:0:ATGGGCAG+CTAAGCCT
TACGGAGGGTCCAAGCGTTATCCGGATTCATTGGGTTTAAAGGGTGCGTAGGCGGTTTTTTAAGTCAGTGGTGAAATCTCGAGGCTCAACCTCGAAACTGCCTTTGATACTGTTAAACTTGAGTTCAGTTGGAGTAGGCGGAATGTGTAGTGTAGCGGTGAAATGCTTAGATATTACACAGAACACCGATGGCGAAGGCAGCTTACTAAACTGATACTGACGCTGAGGCGAAAGCGCGGGGGGCGAAAAGGGTTAGATACCCTGGTAGTCCACGCCGTAAAA
+
GGGGGGGG+BEF,CEGGGGGGGGGGG,B6E<EFGG@@FFFEGGGAFCG,CF@FEG=+B+B+BFABFGG,EFGFGGGGG9FFFGCFFGGGGE8FG7<FFGFGF<?<?C,@DFG,:3<:CFAFGGG9=<F73@3,>3@FFGGGGGG7,,7@@<FGGF;@E@CFGDG9BFFFGFGGGGF,22,=?<FCGG71C*;:BEGGDF*2C8:<CE3+<C7++3C?9FFGG*AEDFGG=)7C:7>)*)*:*7(3)9)/*0)33F*6/6*2<9*57*92*)-9*8-(,),7*
@M02352:288:000000000-CKWC8:1:1101:11230:12048 1:N:0:ATGCGCAG+CTAAGCCT
TACGGAGGGTCCAAGCGTTATCCGGAATCATTGGGTTTAAAGGGTCCGCAGGCGGTCAATTAAGTCAGAGGTGAAATCCCATCGCTCAACGATGGAACTGCCTTTGATACTGGTTGACTTGAGTTATACGGAAGTAGATAGAATAAGTAGTGTAGCGGTGAAATGCATAGATATTACTTAGAATACCGATTGCGAAGGCAGTCTACTACGTATATACTGACGCTCATGGACGAAAGCGTGGGGAGCGAACAGGATTAGATACCCTGGTAGTCCACGCCGTAA
+
GGGGGGGGGGGGGGGGGGGGGGGGGGGGGGGGGGGGGGGGGGGGGGGGGGGGGGGGGGGGGGGGGGGGGGGGGGGGGGGGGGGGGFGGGGGGGGGGGGGGGGGGGGGGGGGGGGGGGGGGGGGGGGGGGGFFGGGGGGGGGGGGGGGGGGGCGGGGGGGGGGGGGGGGGGGGGGGGGGGGGGGGGGGGGGGGGGGGGGGGGGGGGGGBGEGGGGGGFGGGGGGGDCFGGGGGGGGFGGGGGGFB>FGGEGEF?:FFFFFFGGGGFFGFAFFFFCFBB?F9GC
@M02352:288:000000000-CKWC8:1:1101:23062:12048 1:N:0:ATGCGCAG+CTAAGCCT
TACGGAGGGTCCAAGCGTTATCCGGAATCATTGGGTTTAAAGGGTCCGCAGGCGGTCAATTAAGTCAGAGGTGAAATCCCATCGCTCAACGATGGAACTGCCTTTGATACTGGTTGACTTGAGTTATACGGAAGTAGATAGAATAAGTAGTGTAGCGGTGAAATGCATAGATATTACTTAGAATACCGATTGCGAAGGCAGTCTACTACGTATATACTGACGCTCATGGACGAAAGCGTGGGGAGCGAACAGGATTAGATACCCTGGTAGTCCACGCCGTAA
+
GGGGGGGGGGGGGGGGGGGGGGGGGFGGGGGGGGGGGGGGGGGGGGGGGGGGGGGGGGGGGGGGGGGGGGGGGGGGGGGGGGGGGGGGGGGDFGGGGGGGGGGGGGGGGGGGGGGGGGGGGGGGGGGGGGGGEGGGGGGGGGGGGGGGGGGGGGGGGGGGGGGGGGGGGGGGGGGGGGGGGGGGGGGGGGGGGGGGGGGGGGGGGGGGGGGGGGGGGGGGGGGGGGGGGGGGGCDFGGGGGGFFFFGGGGFFFFGGFFFFGGGGFFGFFFFFFGFBFFFFGD
@M02352:288:000000000-CKWC8:1:1101:24075:12048 1:N:0:ATGCGCAG+CTAAGCCT
TACGGAGGGGGCAAGCGTTATCCGGAATCATTGGGTTTAAAGGGTGCGCAGGCGGTTTATTAAGTCAGTGGTGAAATCTCGAGGCTCAACCTCGAAACTGCCATTGATACTGATAAACTTGAGTTCAGTTGGAGTAGGCGGAATGTGTAGTGTAGCGGTGAAATGCTTAGATATTACACAGAACACCGATAGCGAAGGCAGCTTACTAAACTGATACTGACGCTGAGGCACGAAAGCGTGGGGAGCAAACAGGATTAGATACCCTGGTAGTCCACGCCGTAA
+
GGGGGGGGG++6+CFGGGGCG<FGGGGG<F<FGGG6,BFGGGCGG7FG7FGGGGG4FG<5AFGGG9,E?FGGGGGGGG?F<=FGGGGGGGGF=F+BFGGGGG<C=,C<CFG<,BD3,@F<FGGGGGEC@,E,<DFD=F9FGGGG7777FGGGGGG@GGGGGGGGFG@FGGGGGGGC99<9BFGGGGG>FF*CGGGGGGG6EGG<CGG7+32<FGGGGGGFGGGGGGGG5EGGGGGF:GGGGGFFFF*9EGFFFFGGFFFFFGGGFFFFFFFFFGFBFFFFGG
@M02352:288:000000000-CKWC8:1:1101:19348:12062 1:N:0:ATGCGCAG+CTAAGCCT
TACGGAGGGTCCAAGCGTTATCCGGAATCATTGGGTTTAAAGGGTGCGCAGGCGGTTTATTAAGTCAGTGGTGAAATCTCGAGGCTCAACCTCGAAACTGCCATTGATACTGATAAACTTGAGTTCAGTTGGAGTAGGCGGAATGTGTAGTGTAGCGGTGAAATGCTTAGATATTACACAGAACACCGATAGCGAAGGCAGCTTACTAAACTGATACTGACGCTGAGGCACGAAAGCGTGGGGAGCGAACAGGATTAGATACCCTGGTAGTCCACGCCGTAA
+
GGGGGGGGGGFGGGGGGGGGGGGGGGGGGGGGGGGGGGGGGGGGGGGGGGGGGGG=CFFGFGGGGGGGGGGGFGGGGGGGGGGGGGGGGGGGGGGGG7FFGFGGGGGFDGFGGFGGGGGGFFFGCF=FCFGFGFFGGFFGDEFGGAA@FCFDAEGGGGGGGGGFGFGGGGGFFCCFCCCB7FGFFGG8CFCCCEEEGGG>EDGGGGGFFFGGFGFGFGCFGEG88CGGGGCDGGG@:E<EGGBB>>DGGGFFFFGG?FBFFGGGFFGFAF>DFGFF;?F;DD
@M02352:288:000000000-CKWC8:1:1101:15813:12096 1:N:0:ATGCGCAG+CTAAGCCT
TACGGAGGGTCCAAGCGTTATCCGGATTTATTGGGTTTAAAGGGTCCGTAGGCGGGCTTATAAGTCAGAGGTGAAATCCCATCGCTCAACGATGGAACTGCCTTTGATACTGTAGGTCTTGAATATATTTGAAGTAGGCGGAATATGTAGTGTAGCGGTGAAATGCATAGATATTACATAGAACACCAATTGCGAAGGCAGCTTACTAAGATATTATTGACGCTGATGGACGAAAGCGTGGGTAGCGAACGGGATTAGATACCCCGGTAGTCCACGCCGTAA
+
GGGGGFGGGGGGCFFGGGGGGGGGGFGGGGGGGGGFEGGGGGGGGGGGGGGGGGGGGGGGGGGGGGGGGGGGGGGGGGGGGGGGGGGGGGEFGGGGGGGGGGGGGGGGGGGGGGGGGGGGGGGGGGGGGGGGGGGGGGGGGDGGGGGGGGGGGGGGGGGGGGGGGGGGGGGGGGGGGGGGGGGGGGGGGGGGGGGGGGGGGGGGGGGGGGGGGGGGGGGGGGGGGGGGGGGGGGGFGGGGGGFFBFGGGGFFFFGGBFAFGGGGFFGFFFFFFGFFFFFFGG
@M02352:288:000000000-CKWC8:1:1101:2302:12111 1:N:0:ATGCGCAG+CTAAGCCT
TACGGAGGGTGCGAGCGTTAATCGGAATTACTGGGCGTAAAGCGCATGCAGGTGGTTCATTAAGTCAGATGTGAAAGCCCGGGGCTCAACCTCGGAACTGCATTTGAAACTGGTGAACTAGAGTGCTGTAGAGGGGGGTAGAATTTCAGGTGTAGCGGTGAAATGCGTAGAGATCTGAAGGAATACCAGTGGCGAAGGCGGCCCCCTGGACAGACACTGACACTCAGATGCGAAAGCGTGGGGAGCAAACAGGATTAGATACCCTGGTAGTCCACGCCGTAA
+
GGGGGCEGGGGGGGGGGGGGGGGGGGGGGGGGGGGGGGGGGGGGGGGGGGGGGGGGGGGGGGGGGGGGGGGGGGGGGGGGGGGGGGGGGGGGGGGGFFGGGGGGGGGGGGGGGGGGGGGGGGGGGGGGGGGGGGGGGGGGGGGGGGGGGGGGGGGGGGGGGGGGGGGGGGGGGGGFGGGGGGGGGGGGGGGGGGGGGGGGGGGGGGGGGGGGGGGGGGGGGFFGGGGFGGGGGGGEGGGGGGFFFFGGGGFFFFGGFFFFGDGGFFGFFFFFFGFFFFFFGG
@M02352:288:000000000-CKWC8:1:1101:25523:12125 1:N:0:ATGCGCAG+CTAAGCCT
TACGGAGGATCCAAGCGTTATCCGGAATCATTGGGTTTAAAGGGTCCGTAGGTGGATGATTAAGTCAGAGGTGAAATCCTGCAGCTCAACTGTAGAATTGCCTTTGATACTGGTTATCTTGAGTTATTATGAAGTAGTTAGAATATGTAGTGTAGCGGTGAAATGCATAGATATTACATAGAATACCAATTGCGAAGGCAGATTACTAATAATATACTGACACTGATGGACGAAAGCGTGGGGAGCGAACAGGATTAGATACCCTGGTAGTCCACGCCGTAA
+
GGGGGGGGGFFGGGGGGGGGGGGGGEGGGGGGGGGGGGFGGGGGGGGGGGGGFFGFGGGGGGGGGGGGGGGGGGGGGGGGGFFFCFGGGGGGGGGGGGGGGGGGGGGGGGGGGGGGGGGGGCFFGGGGGGGGGGGGGGGGGGGGGGGGGGGGGGFGGGGGGGGGGGGGGGGGGGGGGFGGGGGGGGGGGGGGGGGGGGGGDFGGGGGGF7BEFGGGGGGG?FGGGGGGFGGGGGGFGGDGGGFFBFDGGGFF?FGGBFFFGGGGFFGFFFFF6CFBBFFBGG
@M02352:288:000000000-CKWC8:1:1101:24357:12126 1:N:0:ATGCGCAG+CTAAGCCT
TACGGAGGGTCCAAGCGTTATCCGGATTTATTGGGTTTAAAGGGTCCGTAGGCGGGCTTATAAGTCAGAGGTGAAATCCCATCGCTCAACGATGGAACTGCCTTTGATACTGTAGGTCTTGAATATATTTGAAGTAGGCGGAATATGTAGTGTAGCGGTGAAATGCATAGATATTACATAGAACACCAATTGCGAAGGCAGCTTACTAAGATATTATTGACGCTGATGGACGAAAGCGTGGGTAGCGAACGGGATTAGATACCCCGGTAGTCCACGCCGTAA
+
GGGGGGGGGGGGGGGGGGGGGGGGGGGGGGGGGGGGGGGGGGGGGGGGGGGGGGGGGGGGGGGGGGGGGGGGGGGGGGGGGGGGGGGGGGGGGGGGGGGGGGGGGGGGGGGGGGGGGGGGGGGGGGGGGGGGGGGGGGGGGGGGGGGGGGGGGGGGGGGGGGGGGGGFGGGGGGGG?CEGGGGGGGGGGGGGGGGGGGGGGGGGGGGGGGFCFGGGGGFGGGGGGGFFGCFGGGGEFGGGGGFBFFGGGGFFF?GGFFFFGGGGFBGE;EFFFGFFFFFFGG
@M02352:288:000000000-CKWC8:1:1101:18506:12133 1:N:0:ATGCGCAG+CTAAGCCT
TACGGAGGGTGCAAGCGTTATCCGGAATCATTGGGTTTAAAGGGTCCGTAGGCGGGCATATAAGTCAGTGGTGAAAGTCTGCAGCTCAACTGTAGAATTGCCATTGATACTGTATGTCTTGAATTATTGTGAAGTGGTTAGAATATGTAGTGTAGCGGTGAAATGCTTAGAGATTACATAGAATACCGATTGCGAAGGCAGATCACTAACAATATATTGACGCTGATGGACGAAAGCGTAGGTAGCGAACAGGATTAGATACCCTGGTAGTCTACGCCGTAA
+
GGGGGGGGGGGGGGGGGGGGGGGGGGGGGGGGGGGFGGGGGGGGGGGGGGGGGGGGGGGGGGGGGGGGGGGGGGGGGGGGGGGGGGGGGGGGGGGGGGGGGGGGGGGGGGGGGGGGGGGGGGGGGGGGGGGGGGGGGGGGGGGGGGGGGGGGGGGGGGGGGGGGGGDFGGGGGCGGGGGGGGGGGGGGGGGGGGGGGGGGGGGGGGGGGGGGGGGGGGGGGGGGGGGGGGGGGGGFGGGGGGFFFFGGGGFFFFFGFFFFGGGGFFGFFFFFFGFF9FFFGC
@M02352:288:000000000-CKWC8:1:1101:9240:12135 1:N:0:ATGCGCAG+CTAAGCCT
TACGGAGGGTTCAAGCGTTATCCGGAATCATTGGGTTTAAAGGGTGCGCAGGCGGTTTATTAAGTCAGTGGTGAAATCTCGGGGCTCAACCTCGAAACTGCCATTGATACTGATAAACTTGAGTTCAGTTGGAGTAGGCGGAATGTGTAGTGTAGCGGTGAAATGCTTAGATATTACACAGAACACCGATAGCGAAGGCAGCTCACTAGGCCTGAATTGACGCTCAGGGACGAAAGCGTGGGGAGCGAACAGGATTAGATACCCTGGTAGTCCACGCCGTAA
+
GGGGGGGGGG<FGGGGGGGGGGFGGDEGGGGGGGGFFGGEGGGGGGGGGGFGGGG7C7FFGGGGGGGGCFGGGGGGGG,9E<BFFEGGGGDF@:?FGBFGGGCFGGGGGGGGGGF9AFGGGGGGGGFF@FGEGGGGG9=CGGGGFGGGGGGGGGGGGGGGGGGGGGGGGGGGGGGGGG,CGGGFGGGGGGCGGGGGGGGGGGGFGGGGF?F6EC6F9CFGGGGGEDEFGGFGGGGEDGGGGGFFFFGGGGEFFFFGFFFFGGGGFFGFFFFFFGFFFFFFGC
@M02352:288:000000000-CKWC8:1:1101:2003:12148 1:N:0:ATGCGCAG+CTAAGCCT
TACGAGGGGTGCAAGCGTTAATCGGAATTACTGGGCGTAAAGCGCGCGTAGGTTGATTGGTCAGTCAGATGTGAAAGCCCAGGGCTCAACCTTGGAACTGCATCTGATACTGCTAGTCTAGAATACAGTAGAGGGTAGTGGAATTTCCTGTGTAGCGGTGAAATGCGTAGATAAAGGAAGGAACACCAGTGGCGAAGGCGACTACCTGGACTGATATTGACACTGAGGTGCGAAAGCGTGGGGAGCAAACAGGATTAGATACCCTGGTAGTCCACGCCGTAA
+
GGGGEFGGGGGGGGGGGGGGGGGGGGGGGGGGGGGGGGGGGGGGGGGGGGGGGGGGGGGGGGGGGGGGGGGGGGGGGGGGGGGGGGGGFGGGGGGGGGGGGGGGGGGGGGGGGGGGGGGGGGGGGGGGGGGGGGGGGGGGGGGGGGGGGGGGGGGGGGGGGGGGGGGGGGGGFEFGGGGGGGGGGGGGGGGGGGGGGGGGGGGEFGGGGGGGGGGGGGGGGGGGGGGGGGGGGGGFGGGGGGFFFEGGGGFFFFGGFFFFGGGGFFGFFFFFFGFFFFFFGD
@M02352:288:000000000-CKWC8:1:1101:7839:12150 1:N:0:ATGCGCAG+CTAAGCCT
TACGGAGGGTGCGAGCGTTAATCGGAATTACTGGGCGTAAAGCGCGCGTAGGCGGCTTGTTAAGCCAGATGTGAAAGCCCTAGGCTCAACCTGGGAACTGCATTTGGAACTGGCAGGCTAGAGTACAGAAGAGGGTGGTAGAATTTCCTGTGTAGCGGTGAAATGCGTAGATATAGGAAGGAATACCAGTGGCGAAGGCGGCCACCTGGTCTGATACTGACGCTGAGGTGCGAAAGCGTGGGGAGCAAACAGGATTAGATACCCTGGTAGTCCACGCCGTAA
+
GGGGGGGGGGGGGGGGGGGG<FGGGGEGGGGGGGGGGGGGGGGGGGGGGGGGGGGGGGGGGGGGGGGGGGGGGGGGGGGGGGGGGGGGGGGGGGGGGGGGGGGGGGGGGGGGGGGGGGGGGGGGGGGGGFGGGGGGGGGGGGGGGGGGGGGGGFGGGGGGGGGGGGGGGGGGGGGGGCGGGGGGGGGGGGGGGGGGGGGGGGGGGGGGGGGGGGGGGGGGGGGGGGGFF5CGEGGFGGGGGGFFFFGGGGFFBFGGF?2FFGDFFFGFFFFFFGFFF?BFGC
@M02352:288:000000000-CKWC8:1:1101:13485:12176 1:N:0:ATGCGCAG+CTAAGCCT
TACGGAGGGTCCGAGCGTTATCCGGAATCATTGGGTTTAAAGGGTCCGCAGGCGGTCGATTAAGTCAGAGGTGAAATCCCATAGCTCAACTATGGAACTGCCTTTGATACTGGTTGACTTGAGTCATATGGAAGTAGATAGAATGTGTAGTGTAGCGGTGAAATGCATAGATATTACACAGAATACCGATTGCGAAGGCAGTCTACTACGTATGTACTGACGCTCATGGACGAAAGCGTGGGGAGCGAACAGGATTAGATACCCTGGTAGTCCACGCCGTAA
+
GGGGGGGGGGGGGGGGGGGGGGFGGCBD@FDFGGGFCGFGGGGGG@FGEGGGGGGGCE+=AFGGGGGGGFGGGGGGGGGGGDEFGGGGGGGFGGGFGGGGGFGGGGGGGGGGGGGGGGGADEFGFGGGGGGGGGGGGGGGGGGGGCGGGGGGGGGAFGGGGGGGGGFGGGGGGGGGE?EFGGG;FGGGGGECGGGGGGGGGEEFGGGECEC9?8BEFGGGGGGGGGGGGFGGGEGDGGGGGGFFFFGGGGFFFFGGFFFFGGGGFFGFFFFFFGFBFFFFGG
@M02352:288:000000000-CKWC8:1:1101:8293:12198 1:N:0:ATGCGCAG+CTAAGCCT
TACGGAGGGTCCAAGCGTTATCCGGAATCATTGGGTTTAAAGGGTGCGCAGGCGGTTTATTAAGTCAGTGGTGAAATCTCGGGGCTCAACCTCGAAACTGCCATTGATACTGATAAACTTGAGTTCAGTTGGAGTAGGCGGAATGTGTAGTGTAGCGGTGAAATGCTTAGATATTACACAGAACACCGATAGCGAAGGCAGCTTACTAAACTGATACTGACGCTGAGGCACGAAAGCGTGGGGAGCGAACAGGATTAGATACCCTGGTAGTCCACGCCGTAA
+
GGGGGGGGGGGGGGGGGGGGGGGGGFGGGGGGGGGGGGGGGGGGGGGGGGGGGGGFGGGGGGFGGGGGGGGGGGGGGGGGGGGGGGGGGGGGGGGGGGGGGGFGDGGGGGGGGGGGGGGGGGFGGGGGGGGGGGGGGGGGGGGGGGGGGGGGGGGGGGGGGGGGGGGGGGGGGGGGGGGGGGAFFGGGGGEGGGGGGGGGGGFFGGGGFGGGGGGFFGGGGGGGGGGGGGGGGGGFGGGGGGFFFFGGGGFFFFGGFFFFGGGGFFGFFFFFFGFFFFFFGG
@M02352:288:000000000-CKWC8:1:1101:22958:12201 1:N:0:ATGCGCAG+CTAAGCCT
TACGGAGGGTGCAAGCGTTATCCGGAATCATTGGGTTTAAAGGGTCCGCAGGCGGTCAATTAAGTCAGAGGTGAAATACCATAGCTCAACTATGGAACTGCCTTTGATACTGGTTGACTTGAGTTATACGGAAGTAGATAGAATAAGTAGTGTAGCGGTGAAATGCATAGATATTACTTAGAATACCGATTGCGAAGGCAGTCTACTACGTATATACTGACGCTCATGGACGAAAGCGTGGGGAGCGAACAGGATTAGATACCCTGGTAGTCCACGCCGTAA
+
GGFFGEEGGEGGGFGGGFGGGGFFGDEGCFGGGGGCGGGGFGFGGGGGGGGGGGGGGGGGGGGGGGGGGGGGGGGGGGGGGGGFGAFGGGG<FGGGGGGGGGGGFFGFGGFGGGGGFFGGGGGGGGGGGGGGGGGGGGGGGGGGGGGGGGGGGGGGGGGGGGGGGGGGGGGGGGGGGGGGGGFGGGGGGGGGGGGGGGGGGGGGGGGGGGGGGGGGGGGGGGGGGDFFGEGGGGDEFGGGGDEFFFGDGGFFFFGGFFFFGCFGFFGFFFFFFGFFFFFFGG
@M02352:288:000000000-CKWC8:1:1101:16344:12202 1:N:0:ATGCGCAG+CTAAGCCT
TACGGAGGGTCCGAGCGTTAATCGGAATTACTGGGCGTAAAGCGCACGCAGGCGGTTTGTTAAGCTAGATGTGAAAGCCCTGGGCTCAACCTGGGAATTGCATTTAGAACTGGCAGGCTAGAGTTTTGGAGAGGGGAGTGGAATTCCAGGTGTAGCGGTGAAATGCGTAGAGATCTGAGGAATACCAGTGGCGAAGGCGGCCACCTGGACAATAACTGACGCTCATGTACGAAAGCGTGGGGAGCAAACGGGATTAGATACCCCGGTAGTCCACGCCGTAAA
+
GGGGGEGGGGGGGEGGGGGGGGGGGGGGGGGGGGGGGGGGGGGGGGGGGGGGGGGGGGGGGGGGGGGGGGGGGGGGGGGGGGGGGGGGGGGGGGGGGGGGGGGGGGGGGGGGGGGGGGGGGFGCFGGGGGGGGGGGGGGGGGGGGGGGGGGGGGGGGGGGGDGGGGGGGGGGGGGGGGGFGFGGGGGGGGGGGGGGGGDEGGGGGGGGGGGGGGGGGGGGGGGGGGGGGGGGGGGFGGGCEGFFFFFFGGFFBFGGBFBBGCFFFFGFFFBFFGE><>D:DF
@M02352:288:000000000-CKWC8:1:1101:20602:12207 1:N:0:ATGCGCAG+CTAAGCCT
TACGGAGGGTCCAAGCGTTATCCGGAATCATTGGGTTTAAAGGGTGCGCAGGCGGTTTATTAAGTCAGTGGTGAAATCTCGAGGCTCAACCTCGAAACTGCCATTGATACTGATAAACTTGAGTTCAGTTGGAGTAGGCGGAATGTGTAGTGTAGCGGTGAAATGCTTAGATATTACACAGAACACCGATAGCGAAGGCAGCTTACTAAACTGATACTGACGCTGAGGCACGAAAGCGTGGGGAGCGAACAGGATTAGATACCCTGGTAGTCCACGCCGTAA
+
GGGGGGGGGGGGGGGGGGGGGGGGGGGGCFGGGGGGGGGGGGGGGGGGGGGGGGGFFGGGGGGGGGGGGGGGGGGGGCGFGGGGGGGGGGGGGGGGGGGGGGGGGGGGGGGGFGGGEFGGGGGGGGGGGGGGGGGGGGGGGGGGGFGGGGGGGGGGGGGGGGGGGGGGGGGGGGGGGGGGGGGGGGGGGGGEGGGGGGGGGGGFGGGGGGGGGDFGGGGGGGGGGGGGGGGGGGGFCEGGGG@B9BDGGGFFFFGG?FFFGFGGFFGFFFD<FGFFFFFFGG
@M02352:288:000000000-CKWC8:1:1101:10694:12243 1:N:0:ATGCGCAG+CTAAGCCT
TACGGAGGGTCCAAGCGTTATCCGGAATCATTGGGTTTAAAGGGTGCGCAGGCGGTTTATTAAGTCAGTGGTGAAATCTCGAGGCTCAACCTCGAAACTGCCATTGATACTGATAAACTTGAGTTCAGTTGGAGTAGGCGGAATGTGTAGTGTAGCGGTGAAATGCTTAGATATTACACAGAACACCGATAGCGAAGGCAGCTTACTAAACTGATACTGACGCTGAGGCACGAAAGCGTGGGGAGCGAACAGGATTAGATACCCTGGTAGTCCACGCCGTAA
+
GGGGGGGGGGGGGGGGGGGGGGGGGGGGGGGGFGGGGGGGGGGGGGGGGGGGGGGGGGGGGGFGGGGGGGGGGGGGGGGGGGDGGGGGGGGGGGGGGGGGGGGGGGGGGGGGGGGGGGGGGGGGGGGGGGGGGGGGGFFEGGGGGGGGGGGGGGGGGGGGGGGGGGGGGGGGFGGGGGGGGGDGGGGGGGGGGGGGGGGGGGGGGGGGGGGGGFFGGGGGGGGGGGGFFGGCEGCDFGGGGGFFFFDCGDB?0:6>>FFFGGGFFFGFFFFDFG@FFFFF:9
@M02352:288:000000000-CKWC8:1:1101:4791:12247 1:N:0:ATGCGCAG+CTAAGCCT
TACGGAGGGTCCAAGCGTTATCCGGAATCATTGGGTTTAAAGGGTGCGCAGGCGGTTTATTAAGTCAGTGGTGAAATCTCGAGGCTCAACCTCGAAACTGCCATTGATACTGATAAACTTGAGTTCAGTTGGAGTAGGCGGAATGTGTAGTGTAGCGGTGAAATGCTTAGATATTACACAGAACACCGATAGCGAAGGCAGCTTACTAAACTGATACTGACGCTGAGGCACGAAAGCGTGGGGAGCGAACAGGATTAGATACCCTGGTAGTCCACGCCGTAA
+
GGGGGGGGGGGGGGGGGGGGGGGGGGGGGGGGGGGFCEGGGGGGGGGGGGGGGGGFGGGGGGGGGGGGGGGGGGGGGGFGGGGGGGGGGGGGGGGGGGGGGGGGGGGGGGGGGGGGGGGGGCFGGGGGGGGGGGGGGGGGGGGGGGGGGGGGGGGGGGGGGGGGGGGGGGGGGGGGGGGGGGGGGGGGGGDGGGGGGGGGGGGGGGGGGGGGGGGGGGGGGGGGGGGGGGGGGGGFGGGGGGFFFFGGGGFFFFGGFFFFGGGGFFGFFFFFFGFFFFFFGD
@M02352:288:000000000-CKWC8:1:1101:10682:12259 1:N:0:ATGCGCAG+CTAAGCCT
TACGGAGGGTCCAAGCGTTATCCGGAATCATTGGGTTTAAAGGGTGCGCAGGCGGTTTATTAAGTCAGTGGTGAAATCTCGAGGCTCAACCTCGAAACTGCCATTGATACTGATAAACTTGAGTTCAGTTGGAGTAGGCGGAATGTGTAGTGTAGCGGTGAAATGCTTAGATATTACACAGAACACCGATAGCGAAGGCAGCTTACTAAACTGATACTGACGCTGAGGCACGAAAGCGTGGGGAGCGAACAGGATTAGATACCCTGGTAGTCCACGCCGTAA
+
GGGGCFGGGGAFGGGGGGGGGGGGGGCFEGFGGGGG:FGGGGGGGGGGGGG7FGG@FCFFCFGGEGGGFFGGGGGGGGFGGFGGGGGGGGGGGGDEGGGGGGFGGGFFGGGGDDD?9EFGGGGGGFEGGEGC8FEGFFGGGGGGGC;FCGGGGGGGGGGGGGGGGGCFGGGGGGGGFG99BGGGGGGEGG:EGGGGGGG*BEGGFGGDAFGG;2AEGGGGGGCEGDGGG5DCEGDFGGGGGGDFFF<DGGFFBBGGFFFFGGGGFFFFFFDBFGFFFFFFGG
@M02352:288:000000000-CKWC8:1:1101:26706:12262 1:N:0:ATGCGCAG+CTAAGCCT
TACGGAGGGTGCAAGCGTTATCCGGAATCATTGGGTTTAAAGGGTCCGCAGGCGGTCAATTAAGTCAGAGGTGAAATACCATAGCTCAACTATGGAACTGCCTTTGATACTGGTTGACTTGAGTTATACGGAAGTAGATAGAATAAGTAGTGTAGCGGTGAAATGCATAGAGATTACTTAGAATACCGATCGCGAAGGCAGTCTACTACGTATATACTGACGCTCATGGACGAAAGCGTGGGGAGCGAACAGGATTAGATACCCTGGTAGTCCACGCCGTAA
+
GGGGGGGGGGGGGGGGGGGGGGGGGGGGGGGFGGGGGGGGGGGGGGGGGGGGCFE+@FGGGGGGGGGGGGGGGGGGCFFCC@AFGGGGGGDEF9=FF=EGGGFGGGGGGGGGGGGGFFGGFGGGGGFFABFGGGGGGFGGGGGGGCGGGGGGGGGGGGGGGGFGGGGGGGG,EGGGGDGGGGGFGCGCFGGDGGGGGGGGGEFGGGGGG80=FGGGGGGGGCGEGGFCFGGGGGGFGGGEEGB?FFGGEG>5??CFBFFFGGGG@FGFAF<4=FFBFFFFDD
@M02352:288:000000000-CKWC8:1:1101:8273:12283 1:N:0:ATGCGCAG+CTAAGCCT
TACGGGGGGTGCAAGCGTTATTCGGAATTATTGGGCGTAAAGCGCGCGTAGGCGGTTTGTTTAGCAAGATGTGAAAGCCCCGGGCTCAACCTGGGAACTGCATTTTGAACTGGCAAACTAGAGTATTGTAGAGGGTAGTGGAATTTCCAGTGTAGCGGTGAAATGCGTAGAGATTGGAAGGAACATCAGTGGCGAAAGCGGCTCCCTGGACCAATACTGACACTAAGGCACGAAAGCGTGGGGAGCAAACAGGATTAGATACCCTGGTAGTCCACGCCGTAA
+
GGGG-@FGGGGGGGGGGGGG8FFGGG:FGG,CFGGGGFEGGG<E+@FGGGGG9FGG7F:F8,@F,3DFGGGGGGGGGGGG@FGGGG*CFGGF,CFGG*FGGGGGG9,=FGG9,203@FGFGFGFGGCF@FGFGGGCGGGGGGGGG7E++<EGGGGGGGGGGGGGGGGGGGG7CF++;<FGDGFFGGG7+<EGGDGG*:F5*:C*/;CGG***/2CFGGGGGCFG+C+AF6DGGGGFGG5CEGFFFF*>FGFF?FGGFF9BEFGGFFFFFFFFFGFFBFFFGD
@M02352:288:000000000-CKWC8:1:1101:15547:12308 1:N:0:ATGCGCAG+CTAAGCCT
TACGGAGGATCCAAGCGTTATCCGGAATCATTGGGTTTAAAGGGTCCGTAGGTGGATAATTAAGTCAGAGGTGAAAGTTTGCGGCTCAACCGTAAAATTGCCTTTGATACTGGTTATCTTGAATTATTATGAAGTAGTTAGAATATGTAGTGTAGCGGTGAAATGCATAGATATTACATAGAATACCAATTGCGAAGGCAGATTACTAATAATATACTGACACTGATGGACGAAAGCGTGGGGAGCGAACAGGATTAGATACCCTGGTAGTCCACGCCGTAA
+
GGGGGGGGGGGGGGGGGGGGGGGGGGGGGGGGGGGGGGGGGGGGGGGGGGGGGGGGGGGGGGGGGGGGGGGGGGGGGGGGGGGGGGGGGGGGGGEFGGGGGGGGGGGGGGGGGGGGGGGGGGGGGGGGGGGGGGGGGGGGGGGGGGGGGGGGGGGGGGGGGGGGGGGFGGGGGGGGGGGGGGGGGGGGGGGGGGGGGGGGGGGGGGGGGGGGGGGGGGGGGGGGGGGGGGGGGGGFGGGGGGFFFFGGGGFFFFGGFFFFGGGGFFGFFFFFFGFFFFFFGG
@M02352:288:000000000-CKWC8:1:1101:23425:12314 1:N:0:ATGCGCAG+CTAAGCCT
TACGGAGGATCCAAGCGTTATCCGGAATCATTGGGTTTAAAGGGTCCGTAGGTGGATTATTAAGTCAGAGGTGAAAGTCTGCGGCTCAACCGTAGAATTGCCTTTGATACTGGTAATCTTGAGTCATTATGAAGTGGTTAGAATGTGTAGTGTAGCGGTGAAATGCATAGATATTACACAGAATACCGATTGCGAAGGCAGATCACTAATAATGTACTGACACTGATGGACGAAAGCGTGGGTAGCGAACAGGATTAGATACCCTGGTAGTCCACGCCGTAA
+
GGGGGGGGGGGGGGGGGGGGGGFFGFGGGGGGGGGGGGGGGGGGGGGGGGGGGGGGGGGGGGGGGGGGGGGGGGGGGGGGGGGGGEGGGGGGGGGGGGGGGGGGGGGGGGGGGGGGGGGGGFGGGGGGGGGGGGGGGGGGGFGGGGGGGGGGGGGGGGGGGGGGGGGGGGGGGGGGGGGGGGGGGGGGGGGGGGGGGGGGGGGGGGGFGGGGGGGGGGGGGGGGGGGGFGGGGGGFGGGGGGFFFFGGCGEFFFGGFFFFGGGGFFGFFFFFFGFFBFFBGG
@M02352:288:000000000-CKWC8:1:1101:10145:12368 1:N:0:ATGCGCAG+CTAAGCCT
TACGGAGGGTCCAAGCGTTATCCGGAATCATTGGGTTTAAAGGGTTCGCAGGCGGTTTATTAAGTCAGTGGTGAAATCCCGTAGCTCAACTACGGAACTGCCATTGATACTGATAGACTTGAATACAGTTGGAGTAGGCGGAATGTGTAGTGTAGCGGTGAAATGCTTAGATATTACACAGAACACCGATAGCGAAGGCAGCTTACTAAACTGTGATTGACGCTCATGAACGAAAGCGTGGGGAGCGAACAGGATTAGATACCCTGGTAGTCCACGCCGTAA
+
GGGGGGGGGGGGGGGGGGGGGGGGGGGGGGGGGGGGGGGGGGGGGGGGGGGGGGGGGGGGGGGGGGGGGGGGGGGGGGGGGGGGGGGGGGGGGGGGGGGGGFGGGGGGGGGGGGGGGGGGGGGGGGGGGGDGGGGGGGGGGGGGGGGGGGGGGGGGGGGGGGGGGGGGGGGGGGGGGGGGGGGGGGGGGGGGGGGGGGGGGGGGGGGF@FGGGGGGGGGGGGGGGGGGFFGGGGDEGGGGGGFFFFGGGGFFFFGGFFAFGGGGFFGFFFAFFGFFFFFFGG
@M02352:288:000000000-CKWC8:1:1101:27896:12370 1:N:0:ATGCGCAG+CTAAGCCT
TACGGAGGGTGCAAGCGTTATCCGGAATCATTGGGTTTAAAGGGTCCGCAGGCGGACTAATAAGTCAGTGGTGAAATCCCATCGCTTAACGATGGAACTGCCATTGAAACTGTTAGTCTTGAATTCGGTCGAAGTGGGCGGAATGTGTCATGTAGCGGTGAAATGCATAGATATGACACAGAACACCGATAGCGAAGGCAGCTCACTAGGCCTGACTTGACGCTCAGGGACGAAAGCGTGGGGAGCGAACAGGATTAGATACCTTGGTAGTCCACGCCGTAA
+
GGFGGDGGGEEGECFGGGEGGGGGGEFGGCFFGGG:FFFGCFEFEF8FGEGEGGGDEEG,CEFFGGGGGGFFCGGGGD?FEFACDAFGGGGGDG@<AFD,FFGFCCFEDGFFGGGG@DGF9<<?DFFFFGGGDGFGGEGGGGCFGGCGGEDEFFBGG7FFGGGG9CFFGF?CCFCGFEGEGGGGEFGCCGGGG5C>E*888EGFGGFGGFGGFDC0ACEDGDEG=3@*:CFDCGD:CEGCEG>(3>GD=D:?:1F7)15@ECF*969F4/5<*:FB;B5499
@M02352:288:000000000-CKWC8:1:1101:23438:12388 1:N:0:ATGCGCAG+CTAAGCCT
TACGGAGGGGGCTAGCGTTGTTCGGAATTACTGGGCGTAAAGCGCACGTAGGCGGATCAGTCAGTTAGGGGTGAAATCCCAGGGCTCAACCCTGGAACTGCCTCTAATACTGCTGATCTAGAGATCGAGAGAGGTGAGTGGAATTCCGAGTGTAGAGGTGAAATTCGTAGATATTCGGAGGAACACCAGTGGCGAAGGCGGCTCACTGGCTCGATACTGACGCTGAGGTACGAAAGTGTGGGGAGCAAACAGGATTAGATACCCTGGTAGTCCACGCCGTAA
+
GGGGGGGGGGGGGGGGGGGGGGGCGGGGGGGGGGGGGGGGGGGGGGGGGGGGGGGGGGGGGGGGGGGGGGGGGGGGGGGGGGGGGGGGGGGGGGGGGGGGGFFGGGGGGGGGGGGGFGGGGGGGGGGGGGGGGGGGGGGGGGGGGGGGGGGGGGGGGGGGGGGGGGGGGGGGGGGGGGGGGGGGGGGGGGGGGGGGGGFGGGGGGGGGGGGGGGGGGFFGGGGEGGGGGGGGEFD>DFGGGGF?BFG5EF:??:<FFFBF?FGGF>G::FFFFGFBFFF139
@M02352:288:000000000-CKWC8:1:1101:27443:12399 1:N:0:ATGCGCAG+CTAACCCT
TACGGAGGGTGCAAGCGTTAATCGGAATTACTGGGCGTAAAGCGCGCGCAGGCGGTTTATTAAGTCAGATGTGAAATCCCCGGGCTCAACCTGGGAACTGCACTTGATACTGCTAGGCTAGAGTACAGTAGAGGTAGGTGGAATTTCCTGTGTAGCGGTGAAATGCGTAGATATAGGACGGAACACCAGTGGCGAAGGCAGCTAACTGGACTGATACTGACGCTGAGGTACGAAAGCGTGGGGAGCAAACAGGATTAGATACCCTGGTAGTCCACGCCGTAA
+
GGGGGGGGGG;FGGGGGGGG<6EFGGGG,FCFGGGC7FFFGGCG7FGG7F@FGGG:++B,C,EGGGFG<<FGGGGG9F,B++@CFGGGGGGG,F+BFFGGGCE,BFGGGGGG9FA9,@F,FCGGCGGG<7F<,@3,@F3DFGGG,D,3,?FFGGGGGGGGGGGGGG*BEGGGGG,,4?68CGGGG,C8*C,BEEGGGEG*8C8++<C++*9EGGGGGGGGGGGGGDGG6+;CGGGFGGGEEGF?FE35CGF@?FGGFFFFGGGGFFGFFFFFFGFFFFFBGD
@M02352:288:000000000-CKWC8:1:1101:8382:12403 1:N:0:ATGCGCAG+CTAAGCCT
TACGGAGGATCCAAGCGTTATCCGGAATCATTGGGTTTAAAGGGTCCGTAGGTGGATAATTAAGTCAGGGGTGAAAGTCTGCGGCTCAACCGTAGAATTGCCCTTGATACTGGTTATCTTGAATCATTGTGAAGTGGTTAGAATATGTAGTGTAGCGGTGAAATGCATAGATATTACATAGAATACCAATTGCGAAGGCAGATCACTAACAATGTATTGACACTGATGGACGAAAGCGTAGGTAGCGAACGGGATTAGATACCCCGGTAGTCTACGCCGTAA
+
GGGGGGGGGGGGGGGGGGGGGGGGGGGGGGGGGGGFGGGGGGGGGGGGGGGGGGGGGGGGGGGGGGGGGGGGGGGGGGGGGGGGGGGGGGGGGGGGGGGGGFGGGGGGGGGGGGGGGGGGGGFGGGGGGGGGGGGGGGGGGGGGGGGGGGGGGGGGGGGGGGGGGGGGGGGGGGGGGGFGGGGGGGGGGGFGGGGGGGGGGGGGGGGGGGGGFGGGGGGGGGGFGGFFGGGGGGGFGGGGGGFFFFGGEGFDFFGGFFFFGGGGFFGFFFFFFGFFFFFBGG
@M02352:288:000000000-CKWC8:1:1101:7405:12410 1:N:0:ATGCGCAG+CTAAGCCT
TACGGAGGGTCCAAGCGTTATCCGGAATCATTGGGTTTAAAGGGTGCGCAGGCGGTTTATTAAGTCAGTGGTGAAATCTCGAGGCTCAACCTCGAAACTGCCATTGATACTGATAAACTTGAGTTCAGTTGGAGTAGGCGGAATGTGTAGTGTAGCGGTGAAATGCTTAGATATTACACAGAACACCGATAGCGAAGGCAGCTTACTAAACTGATACTGACGCTGAGGCACGAAAGCGTGGGGAGCGAACAGGATTAGATACCCTGGTAGTCCACGCCGTAA
+
GGGGGGGGGGGGGGGGGGGGGGGGGGGGFFGGGGGGGGGGGGGGGGGGGGGGGGGGGGEGGGGGGGGGGGGGGGGGGGGGGGGGGGGGGGGGFGGGGGGGGGGGGGGGGGGGFGGGGGGGGGFGGGGGFGGGGGGGGGGGDGGGGGGGGFGGGGGGGGGGGGGGGGGGGGGGGGGGGGGGFGBCFGGGGGGGGGGGGGGGGGGGGGG?@FFFG7CFGGGGGCEGGGGGGGFG=EGFGGDGGGFBFFGCEGDFFFGGFFAFGGCFFFGFFFFFFGFFFFFFGG
@M02352:288:000000000-CKWC8:1:1101:7406:12428 1:N:0:ATGCGCAG+CTAAGCCT
TACGGAGGGTCCAAGCGTTATCCGGAATCATTGGGTTTAAAGGGTGCGCAGGCGGTTTATTAAGTCAGTGGTGAAATCTCGAGGCTCAACCTCGAAACTGCCATTGATACTGATAAACTTGAGTTCAGTTGGAGTAGGCGGAATGTGTAGTGTAGCGGTGAAATGCTTAGATATTACACAGAACACCGATAGCGAAGGCAGCTTACTAAACTGATACTGACGCTGAGGCACGAAAGCGTGGGGAGCGAACAGGATTAGATACCCTGGTAGTCCACGCCGTAA
+
GGGGGGGGGGGGGGGGGGGGGGGGGGGGGGGGGGGFGGGGGGGGGGGGGGGGGGGGGGGGGGGGGGGGGGGGGGGGGGGGGGGEGGGGGGGGGGGGGGGGGF8FGGGGGGGGGGFFGGGGGGGGGGGGGGGGGGGGGGGGGGGGGGGGGGGFFDFFDGGGGGGGGGGGGGGFGGGGGGGGGGGGGGGGGGEEGGGGGGGFGGFGGGGEFGGFGGGFGGGGGGGGGGGGGGGGGGDBGGGGGGFFFFGGECEFF?GGFFAFGGGGFFGFFFFFFFFFFBFFGD
@M02352:288:000000000-CKWC8:1:1101:14226:12434 1:N:0:ATGCGCAG+CTAAGCCT
TACGGAGGGTCCGAGCGTTATCCGGAATCATTGGGTTTAAAGGGTCCGCAGGCGGTCAATTAAGTCAGAGGTGAAATCCCATAGCTCAACTATGGAACTGCCTTTGATACTGGTTGACTTGAGTTATATGGAAGTAGATAGAATGTGTAGTGTAGCGGTGAAATGCATAGATATTACACAGAATACCGATTGCGAAGGCAGTCTACTACGTATGTACTGACGCTCATGGACGAAAGCGTGGGGAGCGAACAGGATTAGATACCCTGGTAGTCCACGCCGTAA
+
GGGGGGGGGGGGGGGGGGGGGGGGGGGGGGGGGGGFGGGGGGGGGGGGGGGGGGGGGGGGGGGGGGGGGGGGGGGGGGGGGGGGGGGGGGGGGGGGGGGGGGGGGGGGGGGGGGGGGGGGGGGGCFGGGGGGGGGGGGGGGGGGGGGGGGGGGGGGGGGGGGGGGGFGGGGGGGGGGGGGGGGGGGGGGGGGGGGGGGGGGGGGGGGGGGFGGGGGGGGGGGGGGGGGGFGGGGGFGGGGGGFFFFGGGGFFFFGGFFFFGGGGFFGFFFFFFGFF>FFFGG
@M02352:288:000000000-CKWC8:1:1101:3112:12441 1:N:0:ATGCGCAG+CTAAGCCT
TACGGAGGGGGTTAGCGTTGTTCGGAATTACTGGGCGTAAAGCGTACGTAGGCGGATCAGAAAGTATGGGGTGAAATCCCAGGGCTCAACCCTGGAACTGCCTCATAAACTCCTGGTCTTGAGTTCGAGAGAGGTGAGTGGAATTCCGAGTGTAGAGGTGAAATTCGTAGATATTCGGAGGAACACCAGTGGCGAAGGCGGCTCACTGGCTCGATACTGACGCTGAGGTACGAAAGTGTGGGGAGCAAACAGGATTAGATACCCTGGTAGTCCACACCGTAA
+
GGGGGFGGGGGGGGGGGGGGGGGGGGGEGGGGGGGGGGGGGGGGGGGGGGGGGGGGGGGGGGGGGGGGGGGGGGGGGGGGGGGGGFGGGGGGGGGGGGFGGGFGGGGGGGFGGGGGGGGGGGGGGGGGGGGGGGGGFGGGGGGGGGGGGGGGCFGGGGGGGGGGGGGGGGGGGGGGGGGGGCGGGGGGGFDFGGGGGGGGGGGGGGGGGG4CEGGGEFGFFGGCCDFGGGGGGGGDFGGGGG@:13CFGGFF<FGG?FDFGGGGFFGF4/-:FFFFF?@3FG
@M02352:288:000000000-CKWC8:1:1101:21014:12453 1:N:0:ATGCGCAG+CTAAGCCT
TACGGAGGGTGCAAGCGTTATCCGGAATCATTGGGTTTAAAGGGTCCGCAGGCGGACTAATAAGTCAGTGGTGAAATCCCATCGCTTAACGATGGAACTGCCATTGAAACTGTTAGTCTTGAATTCGGTCGAAGTGGGCGGAATGTGTCATGTAGCGGTGAAATGCATAGATATGACACAGAACACCGATAGCGAAGGCAGCTCACTAGGCCTGAATTGACGCTCAGGGACGAAAGCGTGGGGAGCGAACAGGATTAGATACCCTGGTAGTCCACGCCGTAA
+
GGGGGEFGGGGGGGGGGGGGGGGEGEGGGGGGGGGFGGGGGGGGGGGGGGGGGGGGGGGGGGGGGGGGGGGGGGGGGGGGGGGGGGGGGFFGGGGGGFGGGGGGGGGGGGGGGGGGGGGGGGGGGGGGGGGGGGGGFGGGGGGGGGGGGGGGGGGGGGGGGGGGGGGGGGGGGGGGGGGGGGGGGGGGGGGGGGGGGGGGGGFGGGGGGGG6EGGGGGGGGGCEGGGGGGGGGGGFGGGGGGFFFFGGGGFFFFGGBFFFGFCFF:FFAFADFFFFBFFFGD
@M02352:288:000000000-CKWC8:1:1101:2232:12473 1:N:0:ATTCGCAG+CTAAGCCT
TACGGAGGATCCAAGCGTTATCCGGAATCATTGGGTTTAAAGGGTGCGTAGGCGGACTATTAAGTCAGTGGTAAAATTTCGAGGCTCAACCTCTTCCCGCCGATGAATCCTGTTAACCTTGGTTGCTGATGGATTCGCCGAATTGGGTATTTTACCGTGGAATGCATAAATATCAACCCAGACTCCGGATACCGAGGCAGCGTTACTAAATCGATCTGACCCTGAAGCCCCAAAACGTTGGGATCAGACAGGGTTAGATACCCTTGGTGTCCCCGCACTAAA
+
GGGGGGGG,E,E,EFGGGGGGGGGGG+C,EFFGGGGGGGGGGGGGGGG,BFGGGG7+@,E,CFGGGGG<EGG,FFGG,,5BFGGGGGGGGGGG9,,,B++@+6@+,<,,,,C,8,,,,:3,,,++:,@,,,,,83,8+8F*@73,,,6,7,3,,,,>>,1=FC,,2@;,,1,,,,,2,1*,=<,8F***4*++*43=*****2**;20+<7+*2***+30+0****<80***:C7))2*;>E)((.09+0)0(,9*(1)*+3A4)5**(0.<**.(((.)9C
@M02352:288:000000000-CKWC8:1:1101:4044:12477 1:N:0:ATGCGCAG+CTAAGCCT
TACGGAGGGTCCAAGCGTTATCCGGAATCATTGGGTTTAAAGGGTCCGCAGGCGGTCAATTAAGTCAGAGGTGAAATCCCATCGCTCAACGATGGAACTGCCTTTGATACTGATTGACTTGAGTTATATGGAAGTAGATAGAATAAGTAGTGTAGCGGTGAAATGCATAGATATTACTTAGAATACCGATTGCGAAGGCAGTCTACTACGTATATACTGACGCTGAGGGACGAAAGCGTGGGGAGCGAACAGGATTAGATACCCTGGTAGTCCACGCCGTAA
+
GGGGGGGGGGGGGGGGGGGGGGGGGGGGGGGGGGGGGGFGFGGGGGGGGGGGGGGGGGGGGGGGGGGGGGGGGGGGGGGGGGGGGGGGGGGGGGGGGGGGGGGGGGGGGGGGCGGGFGGGGCFFGGGGGGGGGGGGGGGGGGFGGCFGGGGGGGGFGGGGGGGGGGGGGGGGGGGGGFGGGGGGGGFGCGGGGGGGGGGGGGGGGGGGGGGGGGGGGGGGGGGGGCGGGCGGGGDDGGGGGGFFFFGGGGFFFFGGDFFFGGGGF@FFFFAFFGFFFFFFGC
@M02352:288:000000000-CKWC8:1:1101:20341:12500 1:N:0:ATGCGCAG+CTAAGCCT
TACGGAGGGTCCGAGCGTTATCCGGAATCATTGGGTTTAAAGGGTCCGCAGGCGGTCGATTAAGTCAGAGGTGAAATCCCATAGCTCAACTATGGAGCTGCCTTTGATACTGGTTGACTTGAGTCATATGGAAGTAGATAGAATGTGTAGTGTAGCGGTGAAATGCATAGATATTACACAGAATACCGATTGCGAAGGCAGTCTACTACGTATGTACTGACGCTCATGGACGAAAGCGTGGGGAGCGACAAGGATTAGATACCCTGTTAGTCCACGCCGTAA
+
FGCECFFGGGGGGGGGGGEEFGF@@8@EGF9FGGG7FFFGGGGGGG<CGC=CFGC=FGDG<?EFGGGFFGGG@EFFEEGGFDGGG9FFFDFEF9FFF8FGGGGFFFFFF<FFGGFGG@FG9<D>>FCFG9CC<<>FF9CCFGFGC>;FEGEEGEGF:*CFDFGFGGGGGGC;DD,;2?<BFGDECCG7:CFF?ECEECFGG:8CCG9CGD<?FFGFFGFFCCE*:9CF6?DGCECBF=CEDG36059C*))0((*2492@FGGCFF*94@4<FG@?6:>BD5
@M02352:288:000000000-CKWC8:1:1101:16538:12507 1:N:0:ATGCGCAG+CTAAGCCT
TACGGAGGATCCAAGCGTTATCCGGAATTATTGGGTTTAAAGGGTCTGTAGGCGGATGATTAAGTCAGAGGTGAAATCCTGCAGCTCAACTGTAGAACTGCCTTTGATACTGGTTGTCTTGAGTAATTATGAAGTAGTTAGAATATGTAGTGTAGCGGTGAAATGCATAGATATTACATAGAATACCAATTGCGAAGGCAGATTACTAATAATATACTGACACTGATGGACGAAAGCGTGGGGAGCGAACAGGATTAGATACCCTGGTAGTCCACGCCGTAA
+
GCFC-@6@,,CF,6EEBCEGGGGEG@6D,C,9CAFC,8CC@FDG@@,CFGG,,@C7+8,CEFGGFGFD,EFFFGAAFEFE<<8B=AFFGFFEF<E?F,B=FBE?FA,,8CFG8F?=BADFG<FF,,B@<FE<<E<<F?,7CEFGEF9FFFFFGAFGECE7BFFGFG9CCC,DCFFE99,@DFGCGFGF<FG?GCEGECGFC@6;,2>,<>+<;CFFFFG7B,2>FCGF6?FGGG3;FGGEDGF?FFCDEGFF6?GGBFAFFF+9@>FFFBBFFFF?025>C>
@M02352:288:000000000-CKWC8:1:1101:20323:12508 1:N:0:ATGCGCAG+CTAAGCCT
TACGGAGGGTCCGAGCGTTATCCGGAATCATTGGGTTTAAAGGGTCCGCAGGCGGTCGATTAAGTCAGAGGTGAAATCCCATAGCTCAACTATGGAACTGCCTTTGATACTGGTTGACTTGAGTCATATGGAAGTAGATAGAATGTGTAGTGTAGCGGTGAAATGCATAGATATTACACAGAATACCGATTGCGAAGGCAGTCTACTACGTATGTACTGACGCTCATGGACGAAAGCGTGGGGAGCGAACAGGATTAGATACCCTGGTAGTCCACGCCGTAA
+
GGGGGCGGGGGGGGGGGGGGGGGGGGGGGGGGGGGGGGGGGGGGGGGGGGGGGGGGGGGGGGGGGGGGGGGGGGGGGGGGGGGGGGGGGGGGGGGGGGGGGGGGGGGGGGGGGGGGGGGGGGGGGGGGGGGGGGGGGGGGGGGGGGGGGGGGGGGGGGGGGGGGGGGGGGGGGGGGGGGGGGGGGGGGGGGGGGGGGGGGGGGGGGGGDEGGGGGFGGGGGGGGGGGGGGGGGGGFGGGGGGFFFFGGEDEF?BGGFFAFGGGGFFGFFFFFFGFFFFFFGG
@M02352:288:000000000-CKWC8:1:1101:14816:12511 1:N:0:ATGCGCAG+CTAAGCCT
TACGGAGGGTGCAAGCGTTATCCGGAATCATTGGGTTTAAAGGGTCCGCAGGCGGTCAATTAAGTCAGAGGTGAAATACCATAGCTCAACTATGGAACTGCCTTTGATACTGGTTGACTTGAGTTATACGGAAGTAGATAGAATAAGTAGTGTAGCGGTGAAATGCATAGAGATTACTTAGAATACCGATTGCGAAGGCAGTCTACTACGTATATACTGACGCTCATGGACGAAAGCGTGGGGAGCGAACAGGATTAGATACCCTGGTAGTCCACGCCGTAA
+
GGGGGGGGGGGGGGGGGFGGGGGGGGGGGGGGGGGGGGGGGGGGGGGGGGGGDGGCCGGGGGGGGGGGGGGGGGGGGGGGGGGGGGGGGGGGGGGGGGGGGGGGGGGGGGGGGGGGGGGGGGGGGGGGGGGGEGFGGGFFCGGGGGGGGGGGGGGGGDGGGGGGGGGGGGGGGGFGGGGGGGGGGGGGGGGGGGGGGGGGGGGGGGGGGGGFGGGGFGGGGGGEGGGGGGGGGGGFGGGGGGF:BFGGGGFFFFFGFFFFGGGDFFGF99<AFGFFFFFBDD
@M02352:288:000000000-CKWC8:1:1101:7991:12518 1:N:0:ATGCGCAG+CTAAGCCT
TACGGAGGGTCTAAGCGTTATCCGGAATCATTGGGTTTAAAGGGTGCGCAGGCGGTTTATTAAGTCAGTGGTGAAATCTCGAGGCTCAACCTCGAAACTGCCATTGATACTGATAAACTTGAGTTCAGTTGGAGTAGGCGGAATGTGTAGTGTAGCGGTGAAATGCTTAGATATTACACAGAACACCGATAGCGAAGGCAGCTTACTAAACTGATACTGACGCTGAGGCACGAAAGCGTGGGGAGCGAACAGGATTAGATACCCTGGTAGTCCACGCCGTAA
+
GGGGGGGGGGGGGGGGGGGGGGGGGGGGGGGGGGGGGGGGGGGGGGGGGGGGGGGGGGGGGGGGGGGGGGGFGGGGGGGGGGGGGGGGGGGGGGGGGGGGGGGGGGGGGGGGGGGGGGGGGGGGGGGGGGGGGGGGGGGGGGGGGGGGGGGGGGGGGGGGGGGGGGGGGGGGGGGGGGGGGGGGGGGGGGGGGGGGGGGGGGGGGGGGGGGGGGGGGGGGGGGGGGGGGGGGGGGFGGGGGGFFFFGGGGFFFFGGFFBBGGGGFFGFAFFFFGFFFFFFGG
@M02352:288:000000000-CKWC8:1:1101:14837:12527 1:N:0:ATGCGCAG+CTAAGCCT
TACGGAGGGTGCAAGCGTTATCCGGAATCATTGGGTTTAAAGGGTCCGCAGGCGGTCACTTAAGTCAGCGGTGAAATACCATAGCTCAACTATGGAACTGCCTTTGATACTGGTTGACTTGAGTTATCCGGAAGTAGATAGAATAAGTAGTGTAGCGGTGAAATGCCTAGAGATTACCTAGAATACCGATTGCGAAGGCAGTCTACTACGTCTATACTGACGCTCATGGACGAAAGCGTGGTGAGCGACCCGGATTAGATACCCTGGTAGTCCACGCCGTAA
+
CGGGEGGG+FFGC@@FGFE7FDFC+C+C@CFGGCFC@FF,CFGEFAFG7B7BCFG=>:,C595CEFDF,CFC:+BEGC?ACEECFEF==FFF,,B,,BF=F<<D?DD<,A,<,CF=8B9FFA=F9FF,9:B=+8@3D9CFGABFCGGC,7@<@,,3*5@:<:DF9>,,,=9,>9D@@,2<CG,@,,?8F:<5EECGGE5C8EC;FGG+>87:BCCEGGCCFGDEGGGFD6DCCGGFCEC88*5:1F:3*/).-(*/)0<F?FFFF>:F)=)6*20,405(*/
@M02352:288:000000000-CKWC8:1:1101:28211:12530 1:N:0:ATGCGCAG+CTAAGCCT
TACGGAGGATCCAAGCGTTATCCGGAATCATTGGGTTTAAAGGGTCCGTAGGCGGGTTTATAAGTCAGTGGTGAAAGTTTGCGGCTCAACCGTAAAATTGCCATTGATACTGTAGCTCTTGAATTAGTGTGAAGTGGTTAGAATAAGTAGTGTAGCGGTGAAATGCATAGATATTACTTAGAATACCAATTGCGAAGGCAGATCACTAACACTATATTGACGCTGAGGGACGAAAGCGTGGGGAGCGAACAGGATTAGATACCCTGGTAGTCCACGCCGTAA
+
GEEC@CCC7@EG9@F8C8BFGGGDG@:F,CFEEEG6BFGA@FFGGFGGEFGDGGGC4=F<CDBFFF<?9EE?FFEC?FFF?CC:F=BEGDEG7B=F9?C?FGGDDBFFBDDF<=D<FFGFGGCFGFDCFFGG=@@FGFGGEFCF;;CA@AFGGGGG@CFFGGGGGF?EFFC@CC,2@,>EGFB;<C7:<F<CGCGCE>5CEGC<FGGCEC6EC8+<;92@CBEGEGGCC5>5EEDEGGGGGGB6>3CDGDEFF<GGBF48CAF4=:5?9=<49:630139DD
@M02352:288:000000000-CKWC8:1:1101:24689:12534 1:N:0:ATGCGCAG+CTAAGCCT
TACGGAGGATCCAAGCGTTATCCGGAATCATTGGGTTTAAAGGGTCCGTAGGTGGATAATTAAGTCAGGGGTGAAAGTCTGCGGCTCAACCGTAGAATTGCCCTTGATACTGGTTATCTTGAATCATTGTGAAGTGGTTAGAATATGTAGTGTAGCGGTGAAATGCATAGATATTACATAGAATACCAATTGCGAAGGCAGATCACTAACAATGTATTGACACTGATGGACGAAAGCGTAGGTAGCGAACGGGATTAGATACCCCGGTAGTCTACGCCGTAA
+
GGGGGGGGGGGGGGGGGGGGGGGGGGGGGGGGGGGGGGGGGGGGGGGGGGGGGGGGGGGGGGGGGGGGGGGGGGGGGGGGGGGGGGGGGGGGGGGGGGGCGFGGGGGGGGGGGGGGGGGGGGFGGGGGGGGGFGGGGFGGGGGGGGGGGFGGGGFGGGGGGGGGGGGGGGGGGGGGGGGGFGGGGGGGFGFFGGGGGGGGGGGGGGGGGGGFGGGGGGFGGFGGGGGGFGGGGGGFGGGGDGFEFFGDGGFEFFGG26>FGGGGFEGF>BA<=FFB>BF0DD
@M02352:288:000000000-CKWC8:1:1101:19223:12537 1:N:0:ATGCGCAG+CTAAGCCT
TACGGAGGGGGTTAGCGTTGTTCGGAATTACTGGGCGTAAAGCGTACGTAGGCGGATTGGAAAGTTGGGGGTGAAATCCCAGGGCTCAACCCTGGAACTGCCTCCAAAACTATCAGTCTAGAGTTCGAGAGAGGTGAGTGGAATTCCAAGTGTAGAGGTGAAATTCGTAGATATTTGGAGGAACACCAGTGGCGAAGGCGGCTCACTGGCTCGATACTGACGCTGAGGTACGAAAGTGTGGGGAGCAAACAGGCTTAGATACCCTGGTAGTCCACACCGTAA
+
GFEDF@EE7BC@FDFGGGEEGGGCGEFFGFGCA@FGGGGEGGGGEFGGD<FFGEG:@FGGDEGGFFFFGGG>FGDEGGGG8FC=CFGGGEFGGGGGGGGGGGGGGGGGGGGGGGGGFGGGGGFFGGGGFGGFFEGGGGGGGGGCCFF9CFCFGGF9FFGGGCCFCGFFFGGGGGGGGGGGGGFFFGGFGGGGGD@CGDGGGGGGGGGCFFGGGEGG5CCC@CE;EGGGCFFDEG3>F:*+1A)31>GCCFF@6(>D?FFFFGCC?55@AB>BFGF?FFF:7>
@M02352:288:000000000-CKWC8:1:1101:19928:12587 1:N:0:ATGCGCAG+CTAAGCCT
TACGAGGGGTGCAAGCGTTAATCGGAATTACTGGGCGTAAAGCGTGCGTAGGTGGTTTGTTAAGCAAGATGTGAAAGCCCCGGGCTCAACCTGGGAACTGCATTTTGAACTGGCAAACTAGAGTATTGTAGAGGGTAGTGGAATTTCCAGTGTAGCGGTGAAATGCGTAGAGATTGGAAGGAACATCAGTGGCGAAGGCGGCTACCTGGACAAATACTGACACTGAGGCACGAAAGCGTGGGGAGCAAACAGGATTAGATACCCTGGTAGTCCACGCCGTAA
+
GGGGCGGGGGGGGGGGGGGGGGGGGGGGGGGGGGGGGGGGGGGGGGGGGGGGGGGFGGCGGGGGGGGGGGGGGGGGGGGGGGGGGGGGGGGGGGGGGGGGGGGGGGGGGGGGGGGGGGGGG9FDGGGGGGGGGGGGGGGGGGGGGGGGGGGGGGFCGGGGGGGGGGGGGGGGGGGGGGGGGGGGGGGGGGGGGGGGGGGGGGGGGGGGGGGGGFGGGGFGGGGGGGGGGEG<EGGFGCGGGEF?FFGFFGFFFFGGFF<BFGGGFFCFAFFFFCFBBB53CD
@M02352:288:000000000-CKWC8:1:1101:24159:12677 1:N:0:ATGCGCAG+CTAAGCCT
TACGGAGGGTCCAAGCGTTATCCGGAATCATTGGGTTTAAAGGGTGCGCAGGCGGTTTATTAAGTCAGTGGTGAAATCTCGAGGCTCAACCTCGAAACTGCCATTGATACTGATAAACTTGAGTTCAGTTGGAGTAGGCGGAATGTGTAGTGTAGCGGTGAAATGCTTAGATATTACACAGAACACCGATAGCGAAGGCAGCTTACTAAACTGATACTGACGCTGAGGCACGAAAGCGTGGGGAGCGAACAGGATTAGATACCCTGGTAGTCCACGCCGTAA
+
GGGFGGGGGG8FGGGGGGGGC6FGGGGG<FCFGGG@:FGGGGFGCFGG7FFGCFGGGGCFGGGGGGCGD<FGGGGGGGCFFEFGGGGGGGGGCGCFG:FGGC855C?FGGGGFBFF?FG9DFGGGGCEFEGCFF>DDC9CEEGG:F=@=FGGGGGGGGGGGFGGGG9DFGGGGG,@,BCCGGGGG8FCCG:CGGGEEGGFGGC9:CG@5A6EGGGGGGGGGEDGGGFG55CDGEGFGGGGGGFF>>DGGGFFFFGG?@AFCGGGFFGFFFFFBF@BFFFFGG
@M02352:288:000000000-CKWC8:1:1101:15745:12677 1:N:0:ATGCGCAG+CTAAGCCT
TACGGAGGGTCCAAGCGTTATCCGGAATCATTGGGTTTAAAGGGTGCGCAGGCGGTTTATTAAGTCAGTGGTGAAATCTCGAGGCTCAACCTCGAAACTGCCATTGATACTGATAAACTTGAGTTCAGTTGGAGTAGGCGGAATGTGTAGTGTAGCGGTGAAATGCTTAGATATTACACAGAACACCGATAGCGAAGGCAGCTTACTAAACTGATACTGACGCTGAGGCACGAAAGCGTGGGGAGCGAACAGGATTAGATACCCTGGTAGTCCACGCCGTAA
+
GGGGGGGGGGGGGGGGGGGGGGGGGGGGGGGGGGGGGGGGGGGGGGGGGGGGGGGFGGGGGGGGGGGGGGGGGGGGGGGGGGGGGGGGGGGGGGBBFGGGGGGGGGGGGGGGGGGGGGGGGGGGGGGGGGGGGGGGGGGGGGGGGGGGGGGGGGGGGGGGGGGGGGGGGGGGGGGGGGGGGGGGGGGGGGGGGGGGGGGGGGGGGGGGGGGGGGGGGGGGGGGGGGFGGGGGGGGFGGGGGGFFFFGGGGFFBFGGFFFFGGGGFFGFBFFFFGFFFFFFGG
@M02352:288:000000000-CKWC8:1:1101:24141:12680 1:N:0:ATGCGCAG+CTAAGCCT
TACGGAGGGTCCAAGCGTTATCCGGAATCATTGGGTTTAAAGGGTGCGCAGGCGGTTTATTAAGTCAGTGGTGAAATCTCGAGGCTCAACCTCGAAACTGCCATTGATACTGATAAACTTGAGTTCAGTTGGAGTAGGCGGAATGTGTAGTGTAGCGGTGAAATGCTTAGATATTACACAGAACACCGATAGCGAAGGCAGCTTACTAAACTGATACTGACGCTGAGGCACGAAAGCGTGGGGAGCGAACAGGATTAGATACCCTGGTAGTCCACGCCGTAA
+
GCFGGGGGGGGGGGGGGGGGGGGGGCFGGFGGGGGECFEEGGGGFGGGGEGGGGGCFGGGGFFGGGGGGGGFCFGGGGFGGGCFGFGGFGGGG77FEGGGGFGGGGFGEFGGGFGFFFFGGGGGGGGGGGGGGGGGGGGGGGGGGGGGFGGGGGFGGGF7@CFFFGGGGDGGGFFG@CGGGFGGFCFGGGD>FGGGGGGGGGGGGGGGGCG?CGGGDFD:CECGGGGGCEFGGGC35EGEGGFBBFGGGDEFFFGGF?<FEGGGFFGF<@2A=C?BF<>(*1
@M02352:288:000000000-CKWC8:1:1101:17821:12688 1:N:0:ATGCGCAG+CTAAGCCT
TACGAACTGTGCAAACGTTATTCGGATTCACTGGGCTTAAAGGGTGCGTAGGCGGACTTGAAGGTCTGATGTGAAATCCCACGGCTCAACCGTGGAATTGCGTCGGAAACCATGAGTCTTGAGGAGATCAGAGGTAAGCGGAACTGATGGTGGAGCGGTGAAATGCGTTGATATCATCAGGAACACCGGTGGCGAAAGCGGCTTGCTGGGATCTTTCTGACGCTGAGGCACGAAAGCTAGGGGAGCGAACGGGATTAGATACCCCGGTAGTCCTAGCTGTAA
+
GGGGGGGGGGGGGGGFGGGGGGGGGGFGGGGGGGGGGGGGGGGGGGGGGGGGGGGGGGGGGGGGGGGGGGGGGGGGGGGGGGGGGGGGGGGGGGGGGGGGGGGGGGGGGGGGGGGGGGGGGGGGGGGFGGGGGGGGGGGGGGGGGGGGGGGGGFGGGGGGGGGGGGGGGGGGGGGGGGGGGGGGGGGGGGGGGGGGEGGGGGEGGGGGGGGGGGGFFCGGGGGGGGGGGDGGGGGFGGGGGGFFFFGGGGFFFBDFDFFFGGGGFFGFFFAFFG?AFAFF>>
@M02352:288:000000000-CKWC8:1:1101:5554:12738 1:N:0:ATGCGCAG+CTAAGCCT
TACGGAGGGTCCAAGCGTTATCCGGAATTATTGGGCTTAAAGGGTGCGCAGGCGGTTTATTAAGTCAGTGGTGAAATCTCGGGGCTCAACCTCGAAACTGCCATTGATACTGATAAACTTGAGTTCAGTTGGAGTAGGCGGAATGTGTAGTGTAGCGGTGAAATGCTTAGATATTACACAGAACACCGATAGCGAAGGCAGCTTACTAAACTGATACTGACGCTGAGGCACGAAAGCGTGGGGAGCGAACAGGATTAGATACCCTGGTAGTCCACGCCGTAA
+
GCF@@@CDE@FGF<FGCB@FGGA@F7CF,CEE@CF,9CA,6E6C98@FGGGDGEEG>FCFGCFGGGGGEFGE@FFFG?,E4FC>F+FFGCEEFGGGGGGFGGF?,?BFFGGG9FGFFGGGGGGGGGGF,3F<<DGGGGGCGGGGCFFFFEGGGGFACGCECGGFFGGGGFGGGGGFEFG@FFGGGGGGGG:CFGGGGGGGGGFD,8@CC6CFGFGCFCF:EG=EGCGFGGGGGEGFGGGGDEF09>57CD5F,49D?F<FEC8CF5FFFFF9@:F:>?DF<>
@M02352:288:000000000-CKWC8:1:1101:9917:12745 1:N:0:ATGCGCAG+CTAAGCCT
TACGGAGGGTCCGAGCGTTAATCGGAATTACTGGGCGTAAAGCGCACGCAGGCGGTTTGTTAAGCTAGATGTGAAAGCCCTGGGCTCAACCTGGGAATTGCATTTAGAACTGGCAGGCTAGAGTTTTGGAGAGGGGAGTGGAATTCCAGGTGTAGCGGTGAAATGCGTAGATATCTGGAGGAACATCAGTGGCGAAGGCGACTCCCTGGTCAGTAACTGACGCTCATGTGCGAAAGTGTGGGTAGCGAACAGGATTAGATACCCTGGTAGTCCACGCCGTAA
+
GGGGGGGGGGGGGGGGGGGG@CFGGGGGGGGGGGGGGGGGGGGGGGGGGGGGGGGFGGGGGGGGGGGGGGGGGGGGGGGGGFGGGGGGGGGGGGGGGGGGGGGGGGGGGGGGGGGGGGGGGGGGGGGGGGGGGGGGCFGGGGGGGGGGGGGGGGGGGGGGGGGGGGGGGGGGGGGGGGGGGGGGGGGGGGGGGGGGGGGGGGGGGGGGGGGGGFGGGGGGGGGGGGGGGFGGEE5>FGGGGGFFFFGGGGFFFFGGFFFFGGGGFFGFFFFFFGFFFFFFGG
@M02352:288:000000000-CKWC8:1:1101:17959:12756 1:N:0:ATGCGCAG+TTAAGCCT
TACGGAGGGTGCAAGCGTTACTCGGAATCACTGGGCGTAAAGAGCGTGTAGGCGGGTTTGTAAGTTTGAAGTGAAATCCAATGGCTCAACCATTGAACTGCTTTGAAAACTGCTTACCTAGAATATGGGAGAGGTAGATGGAATTTCTGGTGTAGGGGTAAAATCCGTAGAGATCAGAAGGAATACCGATTGCGAAGGCGATCTACTGGAACATTATTGACGCTGAGACGCGAAAGCGTGGGGAGCAAACAGGATTAGATACCCTGGTAGTCCACGCCCTAA
+
GGGGGGGGGGGGGGGGGGGGGGGGGGGGGGGGGGGGGGGGGGGGGGGGGGGGGGGGGGGGGGGGGGGGGGGGGGGGGGGGGGGGGGGGGGGGGGGGGGGGGGGGGGGGGGGGGGGGFGGFGGGGGGGGGGGGGGGGGGGGGGGGGGGGGGGGGGGGGGGGGGGGGGGGGGGFGGGGGDGGGGGGGGGGGGGGGGGGGGGGGGGGGGGGGGGGGGGGGGGGGGGGGGGGGGGGGGGDGGGEGGFFFFGGGGFFFFGG?FBFGGGGFFGFFFFFFGFFF?@BGF
@M02352:288:000000000-CKWC8:1:1101:29045:12776 1:N:0:ATGCGCAG+CTAAGCCT
TACGGAGGGGGTTAGCGTTGTTCGGAATTACTGGGCGTAAAGCGCACGTAGGCGGATCAGAAAGTAAGGGGTGAAATCCCAGGGCTCAACCCTGGAACTGCCTCTTAAACTCCTGGTCTTGAGTTCGAGAGAGGTGAGTGGAATTCCGAGTGTAGAGGTGAAATTCGTAGATATTCGGAGGAACACCAGTGGCGAAGGCGGCTCACTGGCTCGATACTGACGCTGAGGTGCGAAAGTGTGGGGAGCAAACAGGATTAGATACCCTGGTAGTCCACACCGTAA
+
GGGGEFGGGGGFEGEGGGGGGGGGGGEGGGGGGGGGGGGGGGGGGGGGGGGGGGGDCFGG,CFFGFFGGGGGGGGGGGGGGGGGGGGGGGGGGGGGGGGGGGGGGGGFGGGGGGGGGGGGGDFGGGGFG@FFGGGGFGFGGGGGGGGGGGGGGGGGGGGGG,CFGGGGGGGGGGGGGGEGGGGGGGGCFGGGGGGEGGGGGGDECFGGGGGFE8FGGGGGGGGGGGCFFFF5CE<7CFGGGGFFFFGG+>>FBFGGFFFFGGGGFFFF<BAFF7?>F?FFGD
@M02352:288:000000000-CKWC8:1:1101:28113:12808 1:N:0:ATGCGCAG+CTAAGCCT
TACGTAAGGGGCAAGCGTTGTTCGGATTTATTGGGCGTAAAGTGCACGTAGGCGGATAGGTAGGCATTATGGTAAAGGTCGCAGCTCAACTACGGTGTACTGTAATGAACCACCTGTCTTGAGTTATGGAGGGGGAACTGGAATTCCTGGTGTAGGGGTGATATCCGTAGATATCAGGAAGAACACCAGAGGCGAAGGCGAGTTCCTGGCCAATAACTGACGCTGAGGTGCGAAAGCGTGGGGAGCGAACAGGATTAGATACCCTGGTAGTCCACGCCGTAA
+
GGGGGGFFGGEGGGGGGGGGGGGGGG,CFGGGGGGGGGGGGGGGGGGGEGGGGGGEGDFFGGGGDGGGFGGGGGGGGCFGGGGGGFGGGGGGGGGDDBEGD@FCDGDCFGDF<>F8BFGGGGGGGGGGGCFGEGCGCCEGGGGGGDCFBFGGGGGGGGGGGGGGGGGGGGGGGGGGGGGGGGGGGGGGG7<FGGGGEGGGGGGGGGGGFCFFE?CFGGGGGGGGGGGGGCFGGGGEGGGGGGEFFFGGGGFFFFGGFFFFGGGGFFGFFFFFFGFFFFFFGG
@M02352:288:000000000-CKWC8:1:1101:13706:12812 1:N:0:ATGCGCAG+CTAAGCCT
TACGGAGGATCCAAGCGTTATCCGGAATCATTGGGTTTAAAGGGTCCGTAGGTTGATAATTAAGTCAGAGGTGAAAGTTTGCCGCTTAACGGTAAAATTGCCTTTGATACTGTTTATCTTGAATCATTATGAAGTGGTTAGAATATGTAGTGTAGCGGTGAAATGCATAGATATTACATAGAATACCAATTGCGAAGGCAGATCACTAATAATGTATTGACACTGATGGACGAAAGCGTGGGGAGCGAACAGGATTAGATACCCTGGTAGTCCACGCCGTAA
+
GGGGGGGGGGGGGGGGGGGGGFGGGEGGGGGGGGGFGDGGGGGGGGGGGGGGGGFGGGGGGGGGGGGGGGGGGGGGGGGGGGGGGGGGGGGGGGGGGGGGGGGGGGGGGGGGGGGGGGGGGGCGGGGGGGGGGGGGGGGGGGGGGGGGGGGGGGGGGGGGGGGGGGGGGGGGGGGGGGGGGGGGGGGEFGGGGGGGGGGGGGGGGGGGGGGGGGGGGGGGGGGGGGGGGGGGGGGFGGGGGGFFFFGGGGFFFFGGFFFFGGGGFFGFFF>FFGFFF6>9DG
@M02352:288:000000000-CKWC8:1:1101:28434:12834 1:N:0:ATGCGCAG+CTAAGCCT
TACGGAGGGTGCAAGCGTTATCCGGAATCATTGGGTTTAAAGGGTCCGCAGGCGGTCAATTAAGTCAGAGGTGAAATCCCATAGCTTAACTATGGAACTGCCTTTGATACTGGTTGACTTGAGTTATACGGAAGTGGATAGAATGTGTAGTGTAGCGGTGAAATGCATAGATATTACACAGAATACCGATTGCGAAGGCAGTCCACTACGTATATACTGACGCTCATGGACGAAAGCGTGGGGAGCGAACAGGATTAGATACCCTGGTAGTCCACGCCGTAA
+
GGGGGGGGGGGGGGGGGGGGGGGGGGEGGGGGGGGGGGGGGGGGGFGGDGGGGGG@FFGGFGGGGGGGGGGGGGGGGGGGD?FFGGDFGGGGGGGGGGFFGGGGGGGGGCAGGGGGGGGGGFDFGGGGFGGGGGGFG<DGGGCFDGGGGFGGGFFFGEEFGGCBDFEFFGGFFFGGGGGGGGGDFGGGEGGGGCEGGGFGGFG7FGGFGGGGGGGGGGGGGG=8CCCCF?FDGGDBGGCEGGD:>DDG595?<?GGFF<7CGGFFFG@AF7AFFF:>BF1DD
@M02352:288:000000000-CKWC8:1:1101:27689:12843 1:N:0:ATGCGCAG+CTAAGCCT
TACGAGGGGTGCAAGCGTTAATCGGAATTACTGGGCGTAAAGCGTACGCAGGCGGTTTGTTAAGCGAGATGTGAAAGCCCCGGGCTCAACCTGGGAACTGCATTTCGAACTGGCAAACTAGAGTCTTGTAGAGGGGGGTAGAATTTCAGGTGTAGCGGTGAAATGCGTAGAGATTGGAAGGAACATCAGTGGCGAAGGCGGCTACCTGGACAAATACTGACACTGAGGCACGAAAGCGTGGGGAGCAAACAGGATTAGATACCCTGGTAGTCCACGCCGTAA
+
GGGGFGGGGGGEGGGGGGGGGGGGGGGGGGGGGGGGGGGGGGGGDFGGGGGGGGGFGGGGGGGGGGGDGGGGGGGGGGGGGGGGGGGGGGGGGGGGGFGGGGGGGGGGGGGGGGGGEGGFGGGGGGGGGGGGGGGGGGGGGGGGGGGGGGGGGGGGGGGGGGGGGGGGGGGGGGGGGGGGGGGGGGGGGGGGGGGGGGGGGGGGGGGGGGGGGGGGGGFGGGGGGGGGGDGGGGGFCGGGGGFFFEGFGGFFF?9CBFFFGGGGFFFFA?AF?F4:BFFFGG
@M02352:288:000000000-CKWC8:1:1101:3981:12896 1:N:0:ATGCGCAG+CTAAGCCT
TACGGAGGGTCCAAGCGTTATCCGGAATCATTGGGTTTAAAGGGTGCGCAGGCGGTTTATTAAGTCAGTGGTGAAATCTCGAGGCTCAACCTCGAAACTGCCATTGATACTGATAAACTTGAGTTCAGTTGGAGTAGGCGGAATGTGTAGTGTAGCGGTGAAATGCTTAGATATTACACAGAACACCGATAGCGAAGGCAGCTTACTAAACTGATACTGACGCTGAGGCACGAAAGCGTGGGGAGCGAACAGGATTAGATACCCTGGTAGTCCACGCCGTAA
+
GGGGGFEEGGFGGGGGGGGGGGGFGDGGGGGGGGGBFGGFFGGGGGGGGEFFGGGGGGGGGCGGGGFGGGGGGGGGGGGGGGGGGGGDFFGGGGGGGGGGGGGGGGGGGGGGGGGFGGGGGGGGGGGGGGGGFGGGGGGGGGGGGGGGGGGGGGGGGGGGGF;EFFGGGGGGGGGGGGGGCEFGGGGGGGGGGGGGGGGFGGGCGGFGGGGGFFGGGGGGGGGGGGGGGGGDGGGFFEDGGGD0;BGD:DDF<:7F?FBFGGGFFFC?AFBFFFFFF6@BGD
@M02352:288:000000000-CKWC8:1:1101:17146:12938 1:N:0:ATGCGCAG+CTAAGCCT
TACGGAGGGTTCAAGCGTTATCCGGAATCATTGGGTTTAAAGGGTGCGCAGGCGGTTTATTAAGTCAGTGGTGAAATCTCGGGGCTCAACTTCGAAACTGCCATTGATACTGATAAACTTGAGTTCAGTTGGAGTAGGCGGAATGTGTAGTGTAGCGGTGAAATGCTTAGATATTACACAGAACACCGATAGCGAAGGCAGCTTACTAAACTGATACTGACGCTGAGGCACGAAAGCGTGGGGAGCGAACAGGATTAGATACCCTGGTAGTCCACGCCGTAA
+
GGGGGGGGGFGGGGGGGGGGGGGGGEGGGGGGGGGFGGGGGGGGGGEGGGGGGGGGGGGGGGGGGGGGGGGGGGGGGGGGGGGGGGGGGGGGGGGGGGGGGGGGGGGGGGGGGGGGGGGGGGGGGGGGGGGGGGGGGGGGGGGGGGGGGGGGGGGGGGGGGGGGGGGGGGGGGGGGGGGGGGGGGGGGGGGGGGGGGGGGGGGGGGGGGGGGGGGGGGGGGGGGGGGGGGGGGGGFGGGGGGDBFFGGGGFFFFGGFFFFGGFGFFGFFFFAFGFFBBFFGG
@M02352:288:000000000-CKWC8:1:1101:15864:12957 1:N:0:ATGCGCAG+CTAAGCCT
TACGGAGGGTCCAAGCGTTATCCGGAATCATTGGGTTTAAAGGGTGCGCAGGCGGTTTATTAAGTCAGTGGTGAAATCTCGAGGCTCAACCTCGAAACTGCCATTGATACTGATAAACTTGAGTTCAGTTGGAGTAGGCGGAATGTGTAGTGTAGCGGTGAAATGCTTAGATATTACACAGAATACCGATTGCGAAGGCAGTCCACTACGTATATACTGACGCTCATGGACGAAAGCGTGGGGAGCGAACAGGATTAGATACCCTGGTAGTCCACGCCGTAA
+
GGGGGGGGGGGGGGGGGCGGGGGGGGGGGGGGGGGFEGGGGGGGGGGGGGGGGGGFGGGGGGGGFFGGGGGGGGGGGGGGGGGGGGGGFGGGGG?BCFGGGGGFGGGGGGGGGGGGGGGGGGGGGGGGFGGGGGGGGGGGGGGGAFGGGGGGGGGGGGGGGGGGGGGGGGGGGGGGGGGGGGGGGGGGGGGGGGGGGGGGGGGFGGGGGGGGGGGGGGGGGGGGGGGGGGGGGGGFGGGGGGFFFFGGGGFFFFGGFFFFGGGFFFG@AFABFGFF>FEFGG
@M02352:288:000000000-CKWC8:1:1101:3589:12958 1:N:0:ATGCGCAG+CTAAGCCT
TACGGAGGGTCCGAGCGTTATCCGGAATCATTGGGTTTAAAGGGTCCGCAGGCGGTCGATTAAGTCAGAGGTGAAATCCCATAGCTTAACTATGGAACTGCCTTTGATACTGGTTGACTTGAGTCATATGGAAGTAGATAGAATGTGTAGTGTAGCGGTGAAATGCATAGATATTACACAGAATACCGATTGCGAAGGCAGTCTACTACGTATGTACTGACGCTCATGGACGAAAGCGTGGGGAGCGAACAGGATTAGATACCCTGGTAGTCCACGCCGTAA
+
GGGDGFEGGFGGGEGGGFGGGGGFGEFCGGGFFFGCFFGGGGGGGGGGGGGGGGGGGGGGGGGGGGGGGGGGGGGGGGGGGGGGGFFGGGGGGGGGGGGGGFGGGFGGGGGGGGGGGGGGGGGGGGGGGGGGGGGGGGGGGGGGGGGGGGGGGGGGGGGGGGGGGGGGGGGGGGGGGGGGGGGGGGGGGGGGGGGGGGGGGGGGGGGGGGGGGGGGGGGGGGGGGGGGGGGGGGGFGGGGGGFFFFGGGGFFFFGGFFFFGGDGFFGFFFFFFGFFFFFFGG
@M02352:288:000000000-CKWC8:1:1101:21294:12959 1:N:0:ATGCGCAG+CTAAGCCT
TACGGAGGGTCCAAGCGTTATCCGGAATCATTGGGTTTAAAGGGAGCGCAGGCGGTTTATTAAGTCAGTGGTGAAATCCCGGGGCTCAACCTCGAAACTGCCATTGATACTGATAAACTTGAGTTCAGTTGGAGCAGGCGGAATGCGTAGTGTAGCGGTGAAATGCTTAGATATTACAAAGAACACCGATAGCGAAGGCAGCTTACTAAACTGATACTGACGCTGAGGCACGAAAGCGTGGGGAGCGAACAGGATTAGATACCCTGGTAGTCCACGCCGTAA
+
GGGGCGGGGC<FGGGGGGGGGGGGGG7FGG<FGGGG,CFGGGGG,CFGEGF:FGG7@:ECCFGGFG<FBDFGGGGGFG,FFGGGGFGGGGGGGGF8FGGGGD8F?FGFGGDG9,8B,CFAFGGG9FDG9,@FEG,@FDGGGGGG,35>>FGGGGGGGGGGGGGGGGCGGGGGGGFG,++5BFGGGGG7:F*;FGGGDGGDGGGGGGG:+CGCF+:CFGGGGG5EEGGFGCFDEGDFGGGE5EFFFFCDGDFF?69CDFDFFGGGFFGFDFFF?F?BFFFFGD
@M02352:288:000000000-CKWC8:1:1101:16156:12982 1:N:0:ATGCGCAG+CTAAGCCT
TACGGAGGGTGCAAGCGTTATCCGGAATCATTGGGTTTAAAGGGTCCGCAGGCGGACTAATAAGTCAGTGGTGAAATCCCATCGCTCAACGATGGAACTGCCATTGAAACTGTTAGTCTTGAATTCGGTCGAAGTGGGCGGAATGTGGCATGTAGCGGTGAAATGCATAGATATGACACAGAACACCGATGGCGAAGGCAGCTCACTAGGCCTGAATTGACGCTGAGGGACGAAAGCGTGGGGAGCGAACAGGATTAGATACCCTGGTAGTCCACGCCGTAA
+
GGGGGGGGG,F,,CFFGGG7F6EFGGGG9F6FGGG6,BFGGGCFC,CF+FGGGGGGGGC5FGGGG?FG,EFGGGGGGGGGG?4CFG,CFGC+DGGGGGGGGG8FG<F,BFFG<<FGGGGGGGCGGGGC+>@F+CFG9F+CFGGGF<<,1,@FGGG;FGGGGGGGEG9CGGGGGGC;,23+=FGGGGGC*F*=EGGGGGG>EGGGGGG7C8*A02*<9EGGGGGG*>GG**9CGGGFGGGGGGFFFF<DCGFF?FGGFFFFGGGGFFGFFFFFFGFFFFFFGG
@M02352:288:000000000-CKWC8:1:1101:23472:12990 1:N:0:ATGCGCAG+CTAAGCCT
TACGGAGGGTCCAAGCGTTATCCGGAATCATTGGGTTTAAAGGGTGCGCAGGCGGTTTATTAAGTCAGTGGTGAAATCTCGAGGCTCAACCTCGAAACTGCCATTGATACTGATAAACTTGAGTTCAGTTGGAGTAGGCGGAATGTGTAGTGTAGCGGTGAAATGCTTAGATATTACACAGAACACCGATAGCGAAGGCAGCTTACTAAACTGATACTGACGCTGAGGCACGAAAGCGTGGGGAGCGAACAGGATTAGATACCCTGGTAGTCCACGCCGTAA
+
GGGGGGGGGFGGGGGGGGGGGGGGGGGGGGGGGGGCGDGGGGGGGGGGGGGGGGG:>CFGGGFGGGGGGGGGGGGGGGGGGGGGGGGGGGGFGGGGGGGGGGGGGGGGGGGGFFGGGGGGGGGGGGGGFGGGGGGGGGGGGGGGGGGGGGGGGFGGGGFEGGGGGGDGGGFCGGFFFGGFGGGGGGGGEGFGGGGGGGGGGGGGGGGGGGGGGGGGGGGGGGGGGGGGGGGGGGGFGGGGGGFFFFGGGGFFFFGGFFFFGGGGFFGFFFFB?FFFF4BBGG
@M02352:288:000000000-CKWC8:1:1101:25443:13038 1:N:0:ATGCGCAG+CTAAGCCT
TACGGAGGATCCAAGCGTTATCCGGAATCATTGGGTTTAAAGGGTCCGTAGGTGGATAATTAAGTCAGAGGTGAAAGTTTGCAGCTCAACTGTAAAATTGCCTTTGATACTGGTTATCTTGAATTATTGTGAAGTGGTTAGAATATGTAGTGTAGCGGTGAAATGCATAGATATTACATAGAATACCAATTGCGAAGGCAGATCACTAACAATATATTGACACTGATGGACGAAAGCGTGGGGAGCGAACAGGATTAGATACCCTGGTAGTCCACGCCGTAA
+
GGGGGGGGGGGGFGGGGGGGGGGGGGGGFGGGGGGGGGGGGGGGGGGGFGFGFGGFGGGGGGGGGGGGGGGGGGGGGGGGGFEGGGGGGGGGGGCGGGGGGGGGGGGGFEFGGGGGFGGGGFFGGGGGGGGGFGGGGGGGGGFGGFGGGGGGGGGFGGGGGGGGGGGGGGGGGGGGGGGGGGGGGGGGFGGGGGGGGGGGEGGGGGGGGGGGGGGGFGGGFGFGGFGGGGGGGGGFFGGGGGFFFBGDGGFFFFGGFFFFGGGGFFGFBFFDFGFFFFFFGG
@M02352:288:000000000-CKWC8:1:1101:23190:13074 1:N:0:ATGCGCAG+CTAAGCCT
TACGGAGGGTCCAAGCGTTATCCGGAATCATTGGGTTTAAAGGGTGCGCAGGCGGTTTATTAAGTCAGTGGTGAAATCTCGAGGCTCAACCTCGAAACTGCCATTGATACTGATAAACTTGAGTTCAGTTGGAGTAGGCGGAATGTGTAGTGTAGCGGTGAAATGCTTAGATATTACACAGAATACCGATTGCGAAGGCAGTCTACTACGTATATACTGACGCTGAGGGACGAAAGCGTGGGGAGCGAACAGGATTAGATACCCTGGTAGTCCACGCCGTAA
+
GGGGGGGGGGGGGGGGGGGGGGGGGGGGGGGGGGGFGGGGGGGGGGGGGGGGGGGGGGGGGGGGGGGGGGGGGGGGGGGGGGGGGGGGGGGGGGGGGGGGGGGGGGGGGGGGGGGGGGGGGGGGGGGGGGGGGGGGGGGGGGGGGGGGGGGGGGGGGGGGGGGGGGGGGGGGGGGGGGGGGGFFGGGGGGGGGGGGGGGGGGGGGGGGGGGGGGGGGGGGGGGGGGGGGGGGGGGFGGGGGGFF9EGGGGFFFFGGDFFFGGGGFFGFFFFFFGFFFFF>DD
@M02352:288:000000000-CKWC8:1:1101:2819:13132 1:N:0:ATGCGCAG+CTAAGCCT
TACGGAGGGGGTTAGCGTTGTTCGGAATTACTGGGCGTAAAGCGTACGTAGGCGGATTAGTCAGTTAGGGGTGAAATCCCAGGGCTCAACCCTGGAACTGCCCTTAATACTGCTAGTCTTGAGTTCGAGAGAGGTGAGTGGAATTCCGAGTGTAGAGGTGAAATTCGTAGATATTCGGAGGAACACCAGTGGCGAAGGCGGCTCACTGGCTCGATACTGACGCTGAGGTACGAAAGTGTGGGGAGCAAACAGGATTAGATACCCTGGTAGTCCACACCGTAA
+
GGGGGFGGGGGGGGGGGGGGGGGGEGEGGGGGGGGGGGGGGGGGGGGGGGGGGGGGGGGGGGGGGGGGGGGGGGGGGGGGGFGGGGGGGGGGGFGGG<FGGFGGGGGGGGGGGGGGFGGGGGGGGGGGGGGGGGGGGGGGGGGGGGGGCGGGGGGGGGGGGGGGFGGGGGGGGGFFGGGGGGGGGGGGGGGGGGGGGGGGGGGGFGGGGFCCEEGGGGGGGGGGGG=CFDFGGFGFGGGGGGEBBFGGGGFFFFGGFFBFFGGGFFGF9=AFFGFFFFEBGD
@M02352:288:000000000-CKWC8:1:1101:20946:13150 1:N:0:ATGCGCAG+CTAAGCCT
TACGGAGGGTCCAAGCGTTATCCGGAATCATTGGGTTTAAAGGGTGCGCAGGCGGTTTATTAAGTCAGTGGTGAAATCTCGGGGCTCAACTTCGAAACTGCCATTGATACTGATAAACTTGAGTTCAGTTGGAGTAGGCGGAATGTGTAGTGTAGCGGTGAAATGCTTAGATATTACACAGAACACCGATAGCGAAGGCAGCTTACTAAACTGATACTGACGCTGAGGCACGAAAGCGTGGGGAGCGAACAGGATTAGATACCCTGGTAGTCCACGCCGTAA
+
GGGGGGGGGFGGGGGGGGGGGGGGGGGGGGGGGGGFGGGGGGGGGGGGGGGGGGGGGGGGGGGGGGGGGGGGGGGGGGGGGGGGGGGGGGGGGGGGGGGGGGGGGGGGGGGGGGGGGGGGGGGGGGGGGGGGGGGGGGGGGGGGGGGGGGGGGGGGGGGGGGGGGGGGGGGGGGGGGGGGGGGGGGGGGGGGGGGGGDGGGGGGGGGGGGGGGGGGGGGGGGGGGGGGGGGGGGGFGGGGGGFFFFGGGGFFBFFGFFFFGG@FFFGFFFFFFGFFFFFFGD
@M02352:288:000000000-CKWC8:1:1101:12541:13167 1:N:0:ATGCGCAG+CTAAGCCT
TACGGAGGGTCCGAGCGTTATCCGGAATTATTGGGTTTAAAGGGTCCGTAGGCGGGCAGTTAAGTCAGAGGTGAAAGTTTGCGGCTCAACCGTAAAATTGCCTTTGATACTGATTGTCTTGAGTCATGGTGAAGTTGGCGGAATATGTAGTGTAGCGGTGAAATGCATAGATATTACATAGAATACCAATTGCGAAGGCAGATCACTAACAATGTATTGACACTGATGGACGAAAGCGTAGGTAGCGAACGGGATTAGATACCCCGGTAGTCTACGCCGTAA
+
GGGGGGGGGGGGGGGGGGGCFGGGGGGGGGGGGGGGGGGGGGGGGGGGGGGGGGGGGGGGGGGGGGGGGGGGGGGGGGGGGGGGGGGGFGGGGGGGGGGFGGGGGGGGGGGGGGGGGGGGG9FGGGGGGGGGGGGGGGGGGGGGGGGGDGGGGGGGGGGGGGGGGGGGGGGGGGGGGGGGGGGFFGFGGGGFGGDGGGGGGGGGGGGGGGFGGGGGGGGGGGGGGGGGGGGDEEGEGGGGGGFFFFGGGGFFFFGGBFAFEFGGFFGF6@BFFGFBB>E;GG
@M02352:288:000000000-CKWC8:1:1101:9752:13176 1:N:0:ATGCGCAG+CTAAGCCT
TACGGAGGGTCCGAGCGTTAATCGGAATTACTGGGCGTAAAGCGCACGCAGGCGGTTTGTTAAGCTAGATGTGAAAGCCCTGGGCTCAACCTGGGAATTGCATTTAGAACTGGCAGGCTAGAGTTTTGGAGAGGGGAGTGGAATTCCAGGTGTAGCGGTGAAATGCGTAGATATCTGGAGGAACATCAGTGGCGAAGGCGACTCCCTGGTCAGTAACTGACGCTCATGTGCGAAAGTGTGGGTAGCGAACAGGATTAGATACCCTGGTAGTCCACACCGTAA
+
GGGGGGGGGGGGGGGGGGGGCFFGGGGGGGGGGGGGGGGGGGGGGGGGGGGGGGGFGGDGGGGGGGGGGGGGGGGGGGGGGGGGGGGGGGGGGGGGGGGGGGGGGGGGGGGGGGGGGGGGGEFGGGGGGGGGGGGGCFGGGGGGGGGGGGGGGGGGGGCGGGGGFGGGGGGGGGGGGGGGGGGGGGGGGGGGGGGGGGGGGGGGGGGGGGGGGGGGGGGGGGDGGGGGGGGGGGGFGGGGGGFFFFGGEGFFFFGGFFFFGGGGFFGFAFFFFGFFFF>6FC
@M02352:288:000000000-CKWC8:1:1101:20676:13228 1:N:0:ATGCGCAG+CTAAGCCT
TACGGAGGGTCCAAGCGTTATCCGGAATCATTGGGTTTAAAGGGTGCGCAGGCGGTTTATTAAGTCAGTGGTGAAATCTCGGGGCTCAACCTCGAAACTGCCATTGATACTGATAAACTTGAGTTCAGTTGGAGTAGGCGGAATGTGTAGTGTAGCGGTGAAATGCTTAGATATTACACAGAACACCGATAGCGAAGGCAGCTTACTAAACTGATACTGACGCTGAGGCACGAAAGCGTGGGGAGCGAACAGGATTAGATACCCTGGTAGTCCACGCCGTAA
+
GGGGGFGGGGGGGGGGGGGCGFGGGGGGFGFGGGGBFGGGGGGGGGGGGGGGGGGCBFGGGGGGGGGGGGGGGGGGGGFGGGGGGGGGGGGFGGGGGGGGGGGGGGGGGGGGFGGGDGGGGGGGGGGFGFGGGGGGGGGGGGGGGDFGGGGGGGGGGGGGGGGGGGGGGGGGGGGGGGGGGGGGGGGGGGGGGGGGGGGGGGGCEGGGGGGGGGGGGGGGGGDGEGGGGGGGGGGFGGGEGGFFFFGGGGFFFFGG??BFGGGGFFGFFFFFFGFFB?FFGC
@M02352:288:000000000-CKWC8:1:1101:4232:13246 1:N:0:ATGCGCAG+CTAAGCCT
TACGGAGGGGGTTAGCGTTGTTCGGAATTACTGGGCGTAAAGCGTACGTAGGCGGATCAGAAAGTATGGGGTGAAATCCCAGGGCTCAACCCTGGAACTGCCTCATAAACTCCTGGTCTTGAGTTCGAGAGAGGTGAGTGGAATTCCAAGTGTAGAGGTGAAATTCGTAGATATTTGGAGGAACACCAGTGGCGAAGGCGGCTCACTGGCTCGATACTGACGCTGAGGTGCGAAAGTGTGGGGAGCAAACAGGATTAGATACCCTGGTAGTCCACACCGTAA
+
G@EFG;FCCEGGGCGGGEFGGGGGGC:FGGFGGDFGGFC:FGGGGEGGGGGEGGDEGGGGFCFGGGGGGGGGGGGGFEFFFGGEE@FGGGGGGGGGGGGGGGGGGGGF,FFGGGGGGGGFGFGGGGGFFFGGGGGGGGGGGGGGGFFGGFFCCFCFGFGGDGGGGGFGDCC<CGGGGGFFEGGGGGGGGGGGGG>GEGGGEGEGGFGGGGGGDGGFGGGGGGGGG<FGGGGGGGGFGGGGGG:?>FDCFCFF?F4C<F>FFF@FFFGFBFFFBCFBFFF?59
@M02352:288:000000000-CKWC8:1:1101:18347:13254 1:N:0:ATGCGCAG+CTAAGCCT
TACGGAGGGTCCAAGCGTTATCCGGAATCATTGGGTTTAAAGGGTGCGCAGGCGGTTTATTAAGTCAGTGGTGAAATCTCGAGGCTCAACCTCGAAACTGCCATTGATACTGATAAACTTGAGTTCAGTTGGAGTAGGCGGAATGTGTAGTGTAGCGGTGAAATGCTTAGATATTACACAGAACACCGATAGCGAAGGCAGCTTACTAAACTGATACTGACGCTGAGGCACGAAAGCGTGGGGAGCGAACAGGATTAGATACCCTGGTAGTCCACGCCGTAA
+
GGGGGFGGGGGGGGGGGGGGGGGDGGGGGGGGGGGFGGGGGGGGGGGGGGGGGGGGGGGGGGGGGGGGGGGGGGGGGGGGGGGGGGGGGFGGGGGGGGGGGGGGGGGGGGGGGGGGGGGGGGGGGGGGGGGGGGGGGGGGGGGGGGGGGGGGGFGGGGGGGGGGGGGGGGGGGGGGGGGGGGGGGGGGGGGGGGGGGGGGGGFGGGF<FGGGFDGGGGGFGGGGGGGGGGGGGGGFGGGGGGFFFFDCEGFFF?GF?FBFCDGDFFGFDFFFFGFBFFEFGG
@M02352:288:000000000-CKWC8:1:1101:18364:13264 1:N:0:ATGCGCAG+CTAAGCCT
TACGGAGGGTCCAAGCGTTATCCGGAATCATTGGGTTTAAAGGGTGCGCAGGCGGTTTATTAAGTCAGTGGTGAAATCTCGAGGCTCAACCTCGAAACTGCCATTGATACTGATAAACTTGAGTTCAGTTGGAGTAGGCGGAATGTGTAGTGTAGCGGTGAAATGCTTAGATATTACACAGAACACCGATAGCGAAGGCAGCTTACTAAACTGATACTGACGCTGAGGCACGAAAGCGTGGGGAGCGAACAGGATTAGATACCCTGGTAGTCCACGCCGTAA
+
GGGGGFGGGGF@@EFGGGGDGDGGGGGG9FEGGGGB@FGGGGGGE@FGCGGGGGG7F7FGFGGGGG9FFGGGGGGGGG<FGGGGGGGGGGGGGGGGGGGGGGGGE,DFGGGCFFFFEFGGGGGGGGCFFAFFCFGGCF@FGGGG@C=FGGGGGGCFGGGGGGGGGGGGGGGGGGG9@9CEEGGGGGGCCC<CGGDGGGGFGGGGGGGC?C7=FGFGGGGGGGGGGGGGGGFDGGGFFGGGGGFFFB>DEGFFFFGGFF<BCGGGFFGFAFBFF=F6>FFBGC
@M02352:288:000000000-CKWC8:1:1101:25336:13268 1:N:0:ATGCGCAG+CTAAGCCT
TACGGAGGGTCCAAGCGTTATCCGGAATCATTGGGTTTAAAGGGTCCGTAGGTGGATAATTAAGTCAGGGGTGAAAGTCTGCGGCTCAACCGTAGAATTGCCCTTGATACTGGTTATCTTGAATCATTGTGAAGTGGTTAGAATATGTAGTGTAGCGGTGAAATGCATAGATATTACATAGAATACCAATTGCGAAGGCAGATCACTAACAATGTATTGACACTGATGGACGAAAGCGTAGGTAGCGAACGGGATTAGATACCCCGGTAGTCTACGCCGTAA
+
GGGGGGGGGGGGGGGGGGGGGGGGGGEGEGGGGGGCFEEGGGGGGGGG8FFGFGGGGGGGGGGGGGFGFGGGGGGGGFGGFGGGGGGGGGGGGGGGGGGGGCAAFGG<FGGGGGGGGGGGGGGGDGGGGGGGEGFGFGGGGGGGGGGGGGGGGGGGGGGGGGGGGGGGGGGGGGGGFFGGGGGGGGGGGGGGGGGGGGGGGGGGFGGGGGGGFGGGGGGGGGGGGFCGGCDGGGGFGGGDGGFFFFGGGGEFFFGGFFFFGGGG5>DFFFFFFG8:FFFFGG
@M02352:288:000000000-CKWC8:1:1101:24491:13278 1:N:0:ATGCGCAG+CTAAGCCT
TACGGAGGATCCAAGCGTTATCCGGAATCATTGGGTTTAAAGGGTCCGTAGGTGGATAATTAAGTCAGAGGTGAAAGTTTGCGGCTCAACCGTAAAATTGCCTTTGATACTGGTTATCTTGAGTTATTATGAAGTAGTTAGAATATGTAGTGTAGCGGTGAAATGCATAGATATTACATAGAATACCAATTGCGAAGGCAGATTACTAATAATCAACTGACACTGATGGACGAAAGCGTGGGGAGCGAACAGGATTAGATACCCTGGTAGTCCACGCCGTCA
+
GFGGG7FGCFFF@FCFGFEEFFFG@C:F,E,CFCEB@FFGGGFGFFFFGFGGDFFG,,6CFCEEF<FGFGGFFGGGCFE,,EF@FEGGGEGEGFFFCB@AFGG<B<EGGFADGGGFGGGGGGGGGGGFFGFFF,FCBFGCEF9DDFEFFEGGGCFCEGG><FGG9EDDCFCEFGG,8,E,3=,@DFGGGGCGG*@C>EGGGGE,DECCFD+,,;4C?C6EGGGGF7@7E*;5EEGFG59BEEB0>FDGEDF4:(2:7=<FGGGG@:7?4*8<7CF((6B>)/
@M02352:288:000000000-CKWC8:1:1101:11918:13292 1:N:0:ATGCGCAG+CTAAGCCT
TACGGAGGGGGTTAGCGTTGTTCGGAATTACTGGGCGTAAAGCGCACGTAGGCGGATCAGAAAGTAAGGGGTGAAATCCCAGGGCTCAACCCTGGAACTGCCTCTTAAACTCCTGGTCTTGAGTTCGAGAGAGGTGAGTGGAATTCCAAGTGTAGAGGTGAAATTCGTAGATATTTGGAGGAACACCAGTGGCGAAGGCGGCTCACTGGCTCGATACTGACGCTGAGGTACGAAAGTGTGGGGAGCAAACAGGATTAGATACCCTGGTAGTCCACACCGTAA
+
GGGGGGGGGGGGGGGGGGGGGGGGGGGGGGGGGGGGGGGGGGGGGGGGGGGGGGGGGGGGGGGGGGGGGGGGGGGGGGGGGGGGGGGGGGGGGGGGGGGGGGGGGGGGGGGGGGGGGGGGGGGGGGGGGGGGGGGGGGGGGGGGGGGGGGGGGGGGGGGGGGGGGGGGGGGGGGGGGGGGGGGGGGGGGGGGGGGGGGGGGGGGGGGGGGGGGGGGGGGGGGGDEGGGGGGGGGGFGGGGGGFFFFGGGGFFFBGG<FBFGGGGFFGFA?AAFGFFFFFFGG
@M02352:288:000000000-CKWC8:1:1101:20219:13301 1:N:0:ATGCGCAG+CTAAGCCT
TACGGAGGGTCCAAGCGTTATCCGGAATCATTGGGTTTAAAGGGTGCGCAGGCGGTTTATTAAGTCAGTGGTGAAATCTCGAGGCTCAACCTCGAAACTGCCATTGATACTGATAAACTTGAGTTCAGTTGGAGTAGGCGGAATGTGTAGTGTAGCGGTGAAATGCATAGATATTACGTAGAATACCAATTGCGAAGGCAGATTACTAATAATATACTGACACTGATGGACGAAAGCGTGGGGAGCGAACAGGATTAGATACCCTGGTAGTCCACGCCGTAA
+
GGGGGGGGGGGGGGGGGGGGGGGGGGGGGGGGGGGGGGGGGGGGGGGGGGGGGGGGGGGGGGGGGGGGGGGGGGGGGGGGGGGGGGGGGGGGGGGGGGGGGGGGGGGGGGGGGGGGGGGGGFGGGGGGGGGGGGGGGGGGGGGGGGGGGGGGGGGGGGGGGGGGGGGGGGGGGGGGGGGGGGGFGGGGGGGGGGGGGGGGGGGGGGGGGGGGGGGGGGGGGGGGGGGGGGGGGGGFGGGGGGFF>FDD5DEFFFGGFFFFGGGGFFGFFFFFFGFFFFDFGD
@M02352:288:000000000-CKWC8:1:1101:20232:13314 1:N:0:ATGCGCAG+CTAAGCCT
TACGGAGGGTCCAAGCGTTATCCGGAATCATTGGGTTTAAAGGGTGCGCAGGCGGTTTATTAAGTCAGTGGTGAAATCTCGAGGCTCAACCTCGAAACTGCCATTGATACTGATAAACTTGAGTTCAGTTGGAGTAGGCGGAATGTGTAGTGTAGCGGTGAAATGCATAGATATTACGTAGAATACCAATTGCGAAGGCAGATTACTAATAATATACTGACACTGATGGACGAAAGCGTGGGGAGCGAACAGGATTAGATACCCTGGTAGTCCACGCCGTAA
+
GGGGGGGGGGGGGGGGGGGGGGGGGGEGFGGGGGGFGGGGGGCGFGCGGFGGGGGGGGGGGGGGGGGGFGGGGGGGGGCEF,BFGGGGGGGGGGGGGGGGGFGGGGGGGGGGGGGGGGGGGFFGGGGGDDGDFFFGGGGGGGGGGEDFGEGGGGGGGGGGGGGGGGFGGGGGGGGGGGGFGGGFGGGG7FGGGGGGGGGGG5C<FFGFCGGEGEFGGGGGGGGGGGCG+:CDGGGFGEGGGG@01>DCEGFF0?FGFFFFGGGGFFGFFFFFFGFBFFFFGG
@M02352:288:000000000-CKWC8:1:1101:4157:13316 1:N:0:ATGCGCAG+CTAAGCCT
TACGGAGGGGGTTAGCGTTGTTCGGAATTACTGGGCGTAAAGCGCACGTAGGCGGATCAGAAAGTATAGGGTGAAATCCCAGGGCTCAACCCTGGAACTGCCTTATAAACTCCTGGTCTTGAGTTCGAGAGAGGTGAGTGGAATTCCGAGTGTAGAGGTGAAATTCGTAGATATTCGGAGGAACACCAGTGGCGAAGGCGGCTCACTGGCTCGATACTGACGCTGAGGTGCGAAAGTGTGGGGAGCAAACAGGATTAGATACCCTGGTAGTCCACACCGTAA
+
GGGGGFGGGGGE@DFGGGGGGGGGGGDFGGGGGGGGGGGGGGGGGGGGGGGGGGGGGGGGGGGFGGGGGGGGGGGGGGGGGGGGGGGGGGGGGGGGGGGGGGGGGGGDGGGFGGGGGGGGGFGGGGGGGGGGGGGGGGGGGGGGGGGGGGGGFGFGGGGFGGCCFGGGDGDGGGGGG>GGGGFCFGGGGGGGGGGGGGGGEGGGGGGGGGGGGGGGGGGDGGGGGGGGGGGGGGGEGGGGGGFB>EFCFG@??6FGFF<FGGGFFFGFBFFF*:@FB17?GD
@M02352:288:000000000-CKWC8:1:1101:28645:13332 1:N:0:ATGCGCAG+CTAAGCCT
TACGGAGGATCCAAGCGTTATCCGGAATCATTGGGTTTAAAGGGTCCGTAGGTGGATGATTAAGTCAGAGGTGAAATCCTGCAGCTCAACTGTAGAATTGCCTTTGATACTGGTTATCTTGAGTCATTATGAAGTAGTTAGAATATGTAGTGTAGCGGTGAAATGCATAGATATTACATAGAATACCAATTGCGAAGGCAGATTACTAATAATGTACTGACACTGATGGACGAAAGCGTGGGGAGCGAACAGGATTAGATACCCTGGTAGTCCACGCCGTAA
+
GGGGGGGGGGGGGGGGGGGGGGGGGGGGGGGGGGGFGGGGGGGGGGGGGGGGEFGGGGGGGGGGGGGGGGGGGGGGGGGGGGFGGGGGGGGGGGGGGGGGGGGGGGGGGGGGGGGGGGGGDDFGGGGGGGGGGGGGGGGGGGGGGGGGGGGGGGGGGGGGGGGGGGGGGGGGGGGGGGGGGGGGEGF@FFGGFGGGGGGGGGGGGGGGGGGGGGGGGGGGGGGGGGGGGGGGGEDDCGGGG5B?FFGDGGEF0:GGFFFFGGEGFFGF>FFBFGFFF?FFGG
@M02352:288:000000000-CKWC8:1:1101:24017:13359 1:N:0:ATGCGCAG+CTAAGCCT
TACGGAGGGTTCAAGCGTTATCCGGAATCATTGGGTTTAAAGGGTGCGCAGGCGGTTTATTAAGTCAGTGGTGAAATCTCGGGGCTCAACCTCGAAACTGCCATTGATACTGATAAACTTGAGTTCAGTTGGAGTAGGCGGAATGTGTAGTGTAGCGGTGAAATGCTTAGATATTACACAGAACACCGATAGCGAAGGCAGCTTACTAAACTGATACTGACGCTGAGGCACGAAAGCGTGGGGAGCGAACAGGATTAGATACCCTGGTAGTCCACGCCGTAA
+
GGGGGEGGGGFG9FGGGGGGGGGGGGFFDCFGGGGGGGGGGGGGGGGGGGGGGGGFGGDFGGGGGGGGGGGGGGGGGGGGGDGGFGGGGGGEFBEFGGGFGGFFGGGFDFGGFFD9DDFGGGDGFGGGGGGCAFFDFFGGGGGGCFGGGGGGGGGGGGGGGGGGGGGGGGGGGGGGGCGGGGGGEGGGGG*CGGGGGGGGGGGGGGG91CFGG+ACFGGCGEEGG3CFGEFD5C5>GGGGGGF?6>CDEGEFFFGGBFFFGGGGFFGFFFFFFGF<>F@FGD
@M02352:288:000000000-CKWC8:1:1101:20183:13361 1:N:0:ATGCGCAG+CTAAGCCT
TACGGAGGGGGTTAGCGTTGTTCGGAATTACTGGGCGTAAAGCGCACGTAGGCGGATCAGAAAGCAAGGGGTGAAATCCCAGGGCTCAACCCTGGAACTGCCTCTTAAACTCCTGGTCTTGAGTTCGAGAGAGGTGAGTGGAATTCCGAGTGTAGAGGTGAAATTCGTAGATATTCGGAGGAACACCAGTGGCGAAGGCGGCTCACTGGCTCGATACTGACGCTGAGGTGCGAAAGTGTGGGGAGCAAACAGGATTAGATACCCTGGTAGTCCACACCGTAA
+
GGGGGFGGGGGGGGGGGGEGEGGGGGGGGGGGGGGGGGGGGGGGGGGGGGGGGGGGGGGGGGGGGGGGGGGGGGGGGGGGGGGGGGGGGGGGGGGGGDGGGGGGGGGGGGGGGGGGGGGGGGGGGGGGGGGFEGGGGGGGGGGGGGGGGGGGGGGGGGGGGGGGGGGGGGGGGGGGGGGGGGGGGGGGGGGGGGGGGEGGGGGGGGGGGGGCEDFGDGGGGGEEGGGGGGGGGGGFGGGGGGD?BFGGGGFFF:CGFFF@9CFC@FGFBFFFFGFFFBFFGD
@M02352:288:000000000-CKWC8:1:1101:16322:13369 1:N:0:ATGCGCAG+CTAAGCCT
TACGGAGGGTCCGAGCGTTATCCGGAATCATTGGGTTTAAAGGGTCCGCAGGCGGTCGATTAAGTCAGAGGTGAAATCCCATAGCTCAACTATGGAACTGCCTTTGATACTGGTTGACTTGAGTCATATGGAAGTAGATAGAATGTGTAGTGTAGCGGTGAAATGCATAGATATTACACAGAATACCGATTGCGAAGGCAGTCTACTACGTATGTACTGACGCTCATGGACGAAAGCGTGGGGAGCGAACAGGATTAGATACCCTGGTAGTCCACGCCGTAA
+
GGGGGGGGGGGGGGGGGGGGGGGGGGGGGGGGGGGFGGGGGGGGGGGGGGGGGGGGGGGGGGGGGGGGGGGGGGGGGGGGGGGGGGGGFGGGGGGGGGGGGGGGGGGGGGGGGGGGGGGGGGGGGGGGGGGGGGGGGGGGGGGGGGGGGGGGGGGGGGGDGGGGFGFGGGFGGGGGGGGGFGFGGGGGGGGGGGGGGGGGGGGGGGGGGGGGGGGGGGFGGGGGGGGGGGGGGGGDGGGGGGFFFFGGGGFFFFGGF@FFGGGGFFGFAFAFFGFFFBE;DD
@M02352:288:000000000-CKWC8:1:1101:4454:13392 1:N:0:ATGCGCAG+CTAAGCCT
TACGGAGGGTCCGAGCGTTAATCGGAATTACTGGGCGTAAAGCGCGCGTAGGTGGTTATTTAAGTCAGATGTGAAAGCCCTGGGCTCAACCTAGGAACTGCACCTGATACTGGATAACTAGAGTACAGAAGAGGGTAGTGGAATTTCCTGTGTAGCGGTGAAATGCGTAGATATAGGAAGGAACACCAGTGGCGAAGGCGACTACCTGGTCTGATACTGACACTGAGGTGCGAAAGCGTGGGGAGCAAACAGGATTAGATACCCTGGTAGTCCACGCCGTAA
+
GGGGGFGGGGGGGDGGGGGGFFGGGGGGGGGGGGGGGFCFGGGGGGGGGGGGGGGGGGGGGGGGGGGGGGGGGGGGGGGGGGGGGGGGGGGGGGGGGGGGGGGGGGGGGGGGGGGFGGGGGGGGGGGGGGGGGGGGGGGGGGGGGGGGGGGGGGGGGGGGGGGGGGGGGGGFGGGGGGGGGGGGGGGGGGGGGGGGGGGGGGGGGGGGGGGGGGGFFFGGGGGGGGGGGGGGGGGFGGGGGGFFFFGGGGFFFFGGFFFFGGGGFFGFFFFDFGFFFFFFGG
@M02352:288:000000000-CKWC8:1:1101:4654:13394 1:N:0:ATGCGCAG+CTAAGCCT
TACGGAGGATCCAAGCGTTATCCGGAATCATTGGGTTTAAAGGGTCCGTAGGTGGATGATTAAGTCAGAGGTGAAATCCTGCAGCTCAACTGTAGAATTGCCTTTGATACTGGTTGTCTTGAGTTATTATGAAGTAGTTAGAATATGTAGTGTAGCGGTGAAATGCATAGATATTACATAGAATACCAATTGCGAAGGCAGATTACTAATAATATACTGACACTGATGGACGAAAGCGTGGGGAGCGAACAGGATTAGATACCCTGGTAGTCCACGCCGTAA
+
GGGGGGGGGFGGGGGGGGGGGFGGGGGGGGGGGGG@CGGGGGGGGFGGGGGGCFGFGGGGGGGGGGGGGGGGGGGGGGGFGGGGGGGGGGGGGGGGGGGGGGGGGGGGGGGGGGGGGGGGGGGGGGGGDGGGFGGGGEFFGGGGGGGGGGGGGGGGGGGGGGGGGGGGGGGGGGFGGGGGGGGGGGGGFGGGGGGGGGGGGGGGGGGFGGGGGGFGGGGGGGGGGGGGEGGGGGGEGGDGGGFFFFGGGGEFFFGFDFFFGGGGFFGF<9AFFGFFF?EFGD
@M02352:288:000000000-CKWC8:1:1101:19353:13406 1:N:0:ATGCGCAG+CTAAGCCT
TACGGAGGGTCCGAGCGTTAATCGGAATTACTGGGCGTAAAGCGCGCGTAGGTGGTTATTTAAGTCAGATGTGAAAGCCCTGGGCTCAACCTAGGAACTGCACCTGATACTGGATAACTAGAGTACAGAAGAGGGTAGTGGAATTTCCTGTGTAGCGGTGAAATGCGTAGATATAGGAAGGAACACCAGTGGCGAAGGCGACTACCTGGTCTGATACTGACACTGAGGTGCGAAAGCGTGGGGAGCAAACAGGATTAGATACCCTGGTAGTCCACGCCGTAA
+
GGGGGCGGGGGGGGGGGGGGGGGGGGGGGGGGFGGGGGG>FGGGDGGGGGGGGGGGGGGGGGGGGGGGGGGGGGGGGGGGGGGGGGGGGGGGGGGGGGGGGGGG?DFGGGGGGGGGGGGGGGGGGGGGGGGGGGGGCGGGGGGGGGGGGGGGGGGGGGGGGGGGGGDGGGGGFGGGG9BFGGGGFGGGGGGGGGGGGGCEGGGGGGGGGGGGGGFGGGFCGCCC6>FDG=DGGGGFGGGGGGF0>BGFCFFF61CF<?AFGGCFFF3F4/8<87@?F<B4DD
@M02352:288:000000000-CKWC8:1:1101:11651:13407 1:N:0:ATGCGCAG+CTAAGCCT
TACGGAGGGTGCAAGCGTTATCCGGAATCATTGGGCTTAAAGGGTGCGCAGGCGGTTTATTAAGTCAGTGGTGAAATCCCGGGGCTCAACCTCGAAACTGCCATTGATACTGATAAACTTGAGTTCAGTTGGAGTAGGCGGAATGTGTAGTGTAGCGGTGAAATGCTTAGATATTACACAGAACACCGATAGCGAAGGCAGCTTACTAAACTGATACTGACGCTGAGGCACGAAAGCGTGGGGAGCGAACAGGATTAGATACCCTGGTAGTCCACGCCGTAA
+
GGGGDGGGGGGGGGGGGGGDGGGG7F:F@FGGGGG,CFGGGGCGFGEGGGGGGGGFG=F?FGGGGG<F95FGGGGGGG,B:+@FFGGGGGGGAFFFG@FGGD<?DFGGGGGG9FEGGGGGGGGG<FGGB<F<FFF<DF9CGDFB<7,@;FGGGGGGGGGGFGGGGGFGGGGGGGGFFECGGGGGGGGGGGCEGGGGGGGDGGGFFFG99<CGGFFFGGGGGGGGGGGGGCGGGGGFGGGGGG>?FFGGGGFFF?CGFFFFGGGGFFGFFFFFFG?BFFFFGG
@M02352:288:000000000-CKWC8:1:1101:25481:13421 1:N:0:ATGCGCAG+CTAAGCCT
TACGGAGGATCCAAGCGTTATCCGGAATCATTGGGTTTAAAGGGTCCGTAGGTGGATGATTAAGTCAGAGGTGAAAGCCTGCAGCTCAACTGTAGAATTGCCTTTGATACTGGTTATCTTGAGTTATTATGAAGTAGTTAGAATATGTAGTGTAGCGGTGAAATGCATAGATATTACATAGAATACCAATTGCGAAGGCAGATTACTAATAATATACTGACACTGATGGACGAAAGCGTGGGGAGCGAACAGGATTAGATACCCTGGTAGTCCACGCCGTAA
+
GGGGGGGGGFGGGGGGGGGGGGGGGGGGGGGGGGGGGGGGGGGGGGGGGGGGEEGGGGGGGGGGGGGGGGGGGGGGGGGGGGFGGCGGGGGGGGGGGGGGGGGGGGGGFGGGGGGGGGGGGCFGFGGGGGGGGGGGGGGGGGDGGGGGGGGGGGGGDGGGGGGGGGGGGGGGGGGGGGGGGGGGGGGGGGGGGGGGEGFGGFGFGGGGGGGFGGGGGGGGGGGGGGGGCEF:CGGEGDGGGGFFFFGDGGFFBBGG?FFFGGGGFFGFFFFFFGFFF:EFGG
@M02352:288:000000000-CKWC8:1:1101:17452:13436 1:N:0:ATGCGCAG+CTAAGCCT
TACGGAGGGTGCAAGCGTTATCCGGAATCATTGGGTTTAAAGGGTCCGCAGGCGGTCAATTAAGTCAGAGGTGAAATACCATAGCTCAACTATGGAACTGCCTTTGATACTGGTTGACTTGAGTTATACGGAAGTAGATAGAATGTGTAGTGTAGCGGTGAAATGCATAGATATTACACAGAATACCGATTGCGAAGGCAGTCTACTACGTATGTACTGACGCTCATGGACGAAAGCGTGGGGAGCGAACAGGATTAGATACCCTGGTAGTCCACGCCGTAA
+
GGGGGEGDGGGGGGGGGGGGGGGGGGGGGGGGGGGGGGGGGGGGGGGGGGGGGGGGGGGGGGGGGGGGGGGGGGGGGGGGGGGGGGGGGGGGGGGGGGGGGGGGGGGGGGGGGGGGGGGGGGGGGGGGGGGGGGGGGGGGGGGGGGGGGGGGGGGGGGGGGGGGGGGGGGGGGGGGGGGGGGGGGGGGGGGGGGGGGGGGGGGGGGGGGGGGGGGGGGGGGGGGGGGGGGGGDGGFGGGGGGBFFFGGDDFFFBFFDFFFGGGGFFGFAFBFBC?:FFF9DC
@M02352:288:000000000-CKWC8:1:1101:23632:13462 1:N:0:ATGCGCAG+CTAAGCCT
TACGGAGGGTCCAAGCGTTATCCGGAATCATTGGGTTTAAAGGGTGCGCAGGCGGTTTATTAAGTCAGTGGTGAAATCTCGGGGCTCAACTTCGAAACTGCCATTGATACTGATAAACTTGAGTTCAGTTGGAGTAGGCGGAATGTGTAGTGTAGCGGTGAAATGCTTAGATATTACACAGAACACCGATAGCGAAGGCAGCTTACTAAACTGATACTGACGCTGAGGCACGAAAGCGTGGGGAGCGAACAGGATTAGATACCCTGGTAGTCCACGCCGTAA
+
GGGGGGGGGGGGGGGGGGGGGGGGGGGGGGGGGGGFGGGGGGGGGGGGGGGGGGGGGGGGGGGGGGGGGGGGGGGGGGGGGGGGGGGGGGGGGGGGGGGGGGGGGGGGGGGGGGGGGGGGGGGGGGGGGGGGGGGGGGGGGGGGGGGGGGGGGGGGGGGGGGGGGGGGGGGGGGGGGGGGGGGGGGGGGGGGGGGGGGGGDGGGGGGGGGGGGGGGGGFGGGGGGGGGGGGGGGGFGGGGGGFFFFGGGGFFFFGGFFFFGGGGFFGFFFFFFFFBFFFFGG
@M02352:288:000000000-CKWC8:1:1101:15449:13481 1:N:0:ATGCGCAG+CTAAGCCT
TACGGAGGGTCCGAGCGTTAATCGGAATTACTGGGCGTAAAGCGCACGCAGGCGGTTTGTTAAGCTAGATGTGAAAGCCCTGGGCTCAACCTGGAAATTGCATTTAGAACTGGCAGGCTAGAGTTTTGGAGAGGGGGGTGGAATTCCAGGTGTAGCGGTGAAATGCGTAGAGATCTGAAGGAATACCAGTGGCGAAGGCGGCCCCCTGGACAGACACTGACACTCAGATTCGAAAGCGTGGGGAGCAAACAGGATTAGATACCCTGGTAGTCCACGCCGTAA
+
GGGGGGGGEGGGGGGGGGGGFAFGGGEGGGGGGGGFDGGGGGFF@=FGDGGGEGG>F:FGGGGGFFGGGGGGGGGGGFEEEAFGGGGGGGGEFE,:FGGGGG,EG?<,EFGGGGFG7FGDGGGGA>CF+DFGGG7F*?:?EGGGGG7+AGGGGGGGGGGGGGGGGG5CGGG9FFG7++AAEGGG6EF9@F+CEGGGGGG8EG=G5CGGGGGFF**;EGGGGGGG?F82++2CFGGFFGGGGGFF;FGGGGFFFFGG?FFFGGGGFFGFFFFFFGF6B6BBGD
@M02352:288:000000000-CKWC8:1:1101:4219:13488 1:N:0:ATGCGCAG+CTAAGCCT
TACGGAGGGTCCAAGCGTTATCCGGATTTATTGGGTTTAAAGGGTCCGTAGGCGGGCTTATAAGTCAGAGGTGAAATCCCATCGCTCAACGATGGAACTGCCTTTGATACTGTAGGTCTTGAATATATTTGAAGTAGGCGGAATATGTAGTGTAGCGGTGAAATGCATAGATATTACATAGAACACCAATTGCGAAGGCAGCTTACTAAGATATTATTGACGCTGATGGACGAAAGCGTGGGTAGCGAACGGGATTAGATACCCCGGTAGTCCACGCCGTAA
+
GGGGGGGGGGGGGGGGGGGGGGGGGGGGGGGGGGGGGGGGGGGGGGGGGGGGGGGGGGGGGGGGGGGGGGGGGGGGGGGGGGGGGGGGGGGGGGGGGGGGGGGGGGGGGGGGGGGGGGGGGGGGGGGGGGGGGGGGGGGGGGGGGGGGGGGGGGGGGGGGGGGGGGGGGGGGGGGGGGGGGGGGGGGGGGGGGGGGGGGGGGGGGGGGGFGGGGGGGGGFGGGGGGGGGGGGGGGFGGGGGGFFFFGGGGFFFFGGFFDFGGGGFFGFFFFFFC=?FFF>DG
@M02352:288:000000000-CKWC8:1:1101:14175:13489 1:N:0:ATGCGCAG+CTAAGCCT
TACGGAGGGTCCAAGCGTTATCCGGAATCATTGGGTTTAAAGGGTGCGCAGGCGGTTTATTAAGTCAGTGGTGAAATCTCGAGGCTCAACCTCGAAACTGCCATTGATACTGATAAACTTGAGTTCAGTTGGAGTAGGCGGAATGTGTAGTGTAGCGGTGAATTGCTTAGATATTACACAGAACACCGATAGCGAAGGCAGCTTACTAAACTGATACTGACGCTGAGGCACGAAAGCGTGGGGAGCGAACAGGATTAGATACCCTGGTAGTCCACGCCGTAA
+
GGGGGGGGGGAGGGGGGGGGEGGGGGGG9F@FGGG@,BEFGGFGCFGGCEGGDGGGGGFGGGGGGACFFFGGGGGGFG<FEFGGGGGGGGGGGGCFGGGGGGGGCEGFGGGGGGGGGGGDGGGGDDEFGCFGGGGGGGGGGGGGGGGFFGGGGGGGGGGGGGCFGGBFGGGEGG7D@FCCGGGGGCGGGGEEGGGGGGGCEGGBFGGGGGGDBGGGGGGGGDGGGGGGGGGGGGGFGGGGGGFFFFCDGGFFFFGGFFFFEFGGFFGFFFFFFGFFFFFFGG
@M02352:288:000000000-CKWC8:1:1101:14192:13498 1:N:0:ATGCGCAG+CTAAGCCT
TACGGAGGGTCCAAGCGTTATCCGGAATCATTGGGTTTAAAGGGTGCGCAGGCGGTTTATTAAGTCAGTGGTGAAATCTCGAGGCTCAACCTCGAAACTGCCATTGATACTGATAAACTTGAGTTCAGTTGGAGTAGGCGGAATGTGTAGTGTAGCGGTGAATTGCTTAGATATTACACAGAACACCGATAGCGAAGGCAGCTTACTAAACTGATACTGACGCTGAGGCACGAAAGCGTGGGGAGCGAACAGGATTAGATACCCTGGTAGTCCACGCCGTAA
+
FGGGGEEGGGGGGGGGGGGGGGGGGGGGGGGGGGGGGGGGGGGGGGGGGGGGGGGGGGGGGGGGGGGGGGGGGGGGGGGGGGGGGGGGGGGGGGFGGGGGGGGGGGGGGGGGGGGGGGGGGGGGGGGGGGGGGGGGGFFEGGGGGGGGGFGGGGGGGGGGGGGGGGGGGGGGGGGGGGGGGGGGGGGGGGGGGGGGGGGGGDGGGGGGGGGGFGGGGGGGGGGGGGGGGGGGCGGFGGGGGGFFFFGGGGFFFFGGFF989FGGFFGFAFFFFGFFF?FF3C
@M02352:288:000000000-CKWC8:1:1101:28629:13528 1:N:0:ATGCGCAG+CTAAGCCT
TACGGAGGGTGCAAGCGTTATCCGGAATCATTGGGTTTAAAGGGTCCGCAGGCGGTCAATTAAGTCAGAGGTGAAATACCATAGCTCAACTATGGAACTGCCTTTGATACTGGTTGACTTGAGTTATACGGAAGTAGATAGAATAAGTAGTGTAGCGGTGAAATGCATAGAGATTACTTAGAATACCGATTGCGAAGGCAGTCTACTACGTATATACTGACGCTCATGGACGAAAGCGTGGGGAGCGAACAGGATTAGATACCCTGGTAGTCCACGCCGTAA
+
GGGGGGGGGGGGGGGGGGGGGGGGGFGGGGGGGGGGGGGGGGGGGGGGGGFGGGGGGGGGGGGGGGGGGGGFGGGGGGGGGGGGGGGGGGGGGGGGGGGGGGGGGGGGGGGGGGGGGGGGGGGGGGGGGGGGGGGGGGGGGGFGGGGGGGGGGGGFGGGGGGGGGGGGGGGGGGGGGGGGGGGGGGGGGGGGGGGGGGGGGGGGGGGGGGFGGGGGGGGGGGGGGGGGGGGGGGGFGGGGGGF:9DGGGGFFFFGGFFAFGFGGFFGF9FDFFG@?;?FBDD
@M02352:288:000000000-CKWC8:1:1101:10419:13589 1:N:0:ATGCGCAG+CTAAGCCT
TACGGAGGGTCCAAGCGTTATCCGGAATCATTGGGTTTAAAGGGTGCGCAGGCGGTTTATTAAGTCAGTGGTGAAATCTCGAGGCTCAACCTCGAAACTGCCATTGATACTGATAAACTTGAGTTCAGTTGGAGTAGGCGGAATGTGTAGTGTAGCGGTGAAATGCTTAGATATTACACAGAACACCGATAGCGAAGGCAGCTTACTAAACTGATACTGACGCTGAGGCACGAAAGCGTGGGGAGCGAACAGGATTAGATACCCTGGTAGTCCACGCCGTAA
+
GGGGGGGGGGGGFGGGGGGGGGGGGGGGGGGGGGGFGGGGGGGGGGGGGGGGGGGFFGGGGGGGGGFGGGGGGGGGGGGGGGGGGGGGGGGGGGGGGGGGGGGGGGGGGGGGGGGGGGGGGGGGGGGGGGGGGGGGGFGGGGGGGGGGGGGGGGGGGGGGGGGGGGGGGGGGGGGGGGFGGGGGCGGGGGGGGGGGGG>FGGGGGGGGFGGGGGEFGGGGGGGGGGGGGGFDGGGFGGGGGGFFF@DCGGFFBFGGFFFFFGGGFFGFFF<<7CFFFFFFDD
@M02352:288:000000000-CKWC8:1:1101:19664:13596 1:N:0:ATGCGCAG+CTAAGCCT
TACGGAGGGTCCGAGCGTTATCCGGAATCATTGGGTTTAAAGGGTTCGTAGGCGGGTCAATAAGTCAGAGGTGAAATCTTGCAGCTTAACTGTAAAATTGCCTTTGATACTGTTGACCTTGAATTACTGTGAAGTGGTTAGAATATGTAGTGTAGCGGTGAAATGCTTAGAGATTACATAGAATACCGATTGCGAAGGCGGATCACTAACAGTATATTGACGCTGATGAACGAAAGCGTGGGTAGCGAACGGGATTAGATACCCCGGTAGTCCACGCCGTAA
+
GFECEEEEGEGGGCGGGCCFGGFFG@FGEGGDGGGCFGGC<FEFEFDGFGGGGEGGFGGGGGGGGGGGGGGGGGFGGGGGGGGEGCGDGDGGGGGGGGGGFGGGG?CBFFGGGGGGGGGGGGGGGGGGGGGCDFFGGGGGFGCGFGGGGGGGGGGGGGGGGGGGGGGGGGFFFGGFGFFGGGGGGGGGGGGGGGGGGGG*BEGGGGGGGGGDEFGGGGGGGGGGGGGGGGGFGGGFGGGGGGEFFFGDGGFFB?DG?FDFGGCFFFGFFFFFFGFFFFFFGG
@M02352:288:000000000-CKWC8:1:1101:23594:13608 1:N:0:ATGCGCAG+CTAAGCCT
TACGGAGGGTCCAAGCGTTATCCGGAATCATTGGGTTTAAAGGGTGCGCAGGCGGTTTATTAAGTCAGTGGTGAAATCTCGAGGCTCAACCTCGAAACTGCCATTGATACTGATAAACTTGAGTTCAGTTGGAGTAGGCGGAATGTGTAGTGTAGCGGTGAAATGCTTAGATATTACACAGAACACCGATAGCGAAGGCAGCTTACTAAACTGATACTGACGCTGAGGCACGAAAGCGTGGGGAGCGAACAGGATTAGATACCCTGGTAGTCCACGCCGTAA
+
GGGGGGGGGGGGGGGGGGGGGGGGGGGGFGGGGGGGGGGGGGGGGGGGGGGGGGGFGGGGGGGGGGGGGGGGGGGGGGGGGGGGGGGGGGGGGGGGGGGGGGGGGGGGGGGGFGGGGGGGGGGGGGGGGGFGGGGGGGGGGGGGGGGGGGGGGGGGGGGGGGGGGCGGGGFFGGGGGGGGGGGGGGGGGGEGGGGGGGGGGGGFGGGGGGGGGGGGGGGGGGGGGGGGGGGGGGGFDEGGGGFFFFGGGGFF?FGGFFFFGGGGFFGFFFFFFGF?>?F>DD
@M02352:288:000000000-CKWC8:1:1101:18683:13622 1:N:0:ATGCGCAG+CTAAGCCT
TACGGAGGATCCAAGCGTTATCCGGAATCATTGGGTTTAAAGGGTCCGTAGGTTGATAATTAAGTCAGAGGTGAAATCCTGCCGCTTAACGGTAGAATTGCCTTTGAAACTGGGTATCTTGGGGTATGATGAAGTAGTTAGAATATGTAGTGTAGCGGGGAAATGCATAGATATTACATAGAATACCAATTGCGAAGGCAGATTACTAATAATCAACTGACACTGATGGACGAAAGCGTGGGGAGCGAACAGGATTAGATACCCTGGTAGTCCACGCCGTAA
+
GGGGGGGGGGCF<FGGGGGGGGGGGECF@FGGGGGFGGGGGGGGC,CFFGGG,6CF,69C?EGGGGGGFFGG<FGGGD89F8=FGG+FFGG7F<:F,B9<F,AF,<F,:5,CB,455,CA,,,+8BF,EC5F<?ADF<,7<E55<,557373,363@++*@FC9>9;3,,,7;,,62252,?,@,D:?:FF94*=:B*88B/A,<CC+>9:F+2CF??20?+<++2;@C?C<EGCBFC7EGG533>5C57<?22F*4=9*<CC<FF*0.88:?FF<2(.-9C
@M02352:288:000000000-CKWC8:1:1101:13815:13624 1:N:0:ATGCGCAG+CTAAGCCT
TACGGAGGGTGCAAGCGTTATCCGGAATCATTGGGTTTAAAGGGTCCGTAGGCGGGCATATAAGTCAGTGGTGAAATGCTGTGGCTCAACCATAGCACTGCCATTGATACTGTATGTCTTGAATTATTGTGAAGTGGTTAGAATATGTAGTGTAGCGGTGAAATGCTTAGATATTACATAGAATACCGATTGCGAAGGCAGATCACTAACAATATATTGACGCTGATGGACGAAAGCGTAGGTAGCGAACAGGATTAGATACCCTGGTAGTCTACGCCGTAA
+
GGGGGGGGGGGGGGGGGGGGGGGGGGGGGGGGGGGFGGGGGGGGGGGGGGGGGGGGGGGGGGGGGGGGGGGGGGGGGGGGGGGGGGGGGGGGGGGGGGGGGGGGGGGGGGGGGGGGGGGGGGGGGGGGGGGGGGGGGGGGGGGGGGGGGGGGGGGGGGGGGGGGGGGGGGGGGGGGGGGGGGGGGFGGGGGGGGGGGGGGGGGFGGGGGGGGGGGGGGGGGGGGGGGGGGGGGGGFGGGGGGFFFFGGGGFFFFGGFFFFGGGGFFGFFFFFFGFF>FFFGG
@M02352:288:000000000-CKWC8:1:1101:25229:13666 1:N:0:ATGCGCAG+CTAAGCCT
TACGGAGGGTCCAAGCGTTATCCGGAATCATTGGGTTTAAAGGGTCCGTAGGCGGGCAGCTCAGTCAGTGGTGAAAGTCTGCAGCTCAACTGTAGAATTGCCATTGATACTGGTTGTCTTGAATTATTGTGAAGTATTTAGAATAAGTAGTGTAGCGGTGAAATGCATAGATATTACTTAGAATACCAATTGCGAAGGCAGAGTACTAACAATATATTGACGCTGATGGACGAAAGCGTGGGGAGCGAACAGGATTAGATACCCTGGTAGTCCACGCCGTAA
+
GGGGD;FGGG,FFGGGGGGGC6FCGGGG<F,EFGG@@CFGGGFGG?FGGGGG@FGC+:F7F<FG<<FGEAFGGGGGG?F,AE@FFGGGGGFFD?FGG,FGGB9FGA<,BFDGGA==BFGAGG<F<>FCC3@F@F<@@,@@DFFGA3@DFGGGGGGGGGGGGGGGGGCGGGGFGGGCD;55CGGCG,CF<FEGGGGGGGGCEC85<CGF;97A9CGG@GGGGDGGGG9EFGGGGGGFGGDGGGFF>FDGGGFFFFGFFFFFGGGGFFGFFFFFFGFFFFFFGG
@M02352:288:000000000-CKWC8:1:1101:19882:13680 1:N:0:ATGCGCAG+CTAAGCCT
TACGGAGGGGGTTAGCGTTGTTCGGAATTATTGGGTTTAAAGGGTCCGCAGGCGGGCTTATAAGTCAGAGGTGAAATCCCATCGCTCAACGATGGAACTGCCTTTGATACTGTAGGTCTTGAATATATTTGAAGTAGGCGGAATATGTAGTGTAGCGGTGAAATGCATAGATATTACATAGAACACCAATTGCGAAGGCAGCTTACTAAGATATTATTGACGCTGATGGACGAAAGCGTGGGTAGCGAACGGGATTAGATACCCCGGTAGTCCACGCCGTAA
+
GGGGGGGGGGGGGGGGGFGGGGGFGEGGGGGGGGGGGGGGGGGGGGGGGGGGGGGGGGGGGGGGGGGGGGGGGGGGGGGGGGGGGGGGGGGGGGGGGGGGGGGGGGGGGGGGGGGGFGGGGGGGGGGGGGGGGGGGGGGGGGGGGGGGGGGGGGGGGGGGGGGGEGGGGGGGGGGGGGGGGGGGGGGGGGGGGGGGGGGGGGGGGGGGGGGGGGGGGGFEGEGGGGGGFGGGGGGFGGGGGGFFFFGGGGFFFFGGFFFFGFGGFFGFFFFFFGFFFFEBGD
@M02352:288:000000000-CKWC8:1:1101:22394:13755 1:N:0:ATGCGCAG+CTAAGCCT
TACGGAGGGTCCAAGCGTTATCCGGAATCATTGGGTTTAAAGGGTGCGCAGGCGGTTTATTAAGTCAGTGGTGAAATCTCGGGGCTCAACCTCGAAACTGCCATTGATACTGATAAACTTGAGTTCAGTTGGAGTAGGCGGAATGTGTAGTGTAGCGGTGAAATGCTTAGATATTACACAGAACACCGATAGCGAAGGCAGCTTACTAAACTGATACTGACGCTGAGGCACGAAAGCGTGGGGAGCGAACAGGATTAGATACCCTGGTAGTCCACGCCGTAA
+
GGGGGGGGGGGGGGGGGGGGGGGGGGGGGGGGGGGFGGGGGGGGGGGGGGGGGGGFGGGGGGGGGGGGGGGGGGGGGGGGGGGGGGGGGGGGGGGGGGGGGGGGGGGGGGGGGGGGGGGGGGGGGGGGGGGGGGGGGGGGGGGGGGGGGGGGGGGGGGGGGGGGGGGGGGGGGGGGGGGGCFGGGGGGGGGGGGGGGGGGGGGGGGGGGGGFGGGGGGGGGGGGGGGGGGGGGGGFGGGGGGFFFFGGGGFFFFGGFFFFGGGGFFGFFFFFFGFFFFFFGG
@M02352:288:000000000-CKWC8:1:1101:18116:13767 1:N:0:ATGCGCAG+CTAAGCCT
TACGGAGGGTCCAAGCGTTATCCGGAATCATTGGGTTTAAAGGGTCCGCAGGCGGTCAATTAAGTCAGAGGTGAAATCCCATCGCTCAACGATGGAACTGCCTTTGATACTGGTTGACTTGAGTTATACGGAAGTAGATAGAATAAGTAGTGTAGCGGTGAAATGCATAGATATTACTTAGAATACCGATTGCGAAGGCAGTCTACTACGTATATACTGACGCTCATGGACGAAAGCGTGGGGAGCGAACAGGATTAGATACCCTGGTAGTCCACGCCGTAA
+
GGGGGGGGGGGGGGGGGGGGGGGGGGGGGGGGGGGGGGGGGGGGGGGGGGGGGGGFGGGGGGGGGGGGGGGGGGGGGGGGGGGGGGGGGGGGGGGGGGGGGGGGGGGGGGGGGGGGGGGGGGGGGGGGGGGFGGGGGGGGGGGGGGGGGGGGGGGGGGGGGGGGGGGGGGGGGGGGGGGGGGFGGGGGGGGGGGGGGGGGGGGGGGGGGGGGGGGGGGGGGGGGGGGGGGGGGGGFGGGGGGFFFFGGGGFFFFGGBFFFGGGGFFGFFFFFFGFFFFFFDG
@M02352:288:000000000-CKWC8:1:1101:20853:13803 1:N:0:ATGCGCAG+CTAAGCCT
TACGGAGGGTCCGAGCGTTATCCGGAATCATTGGGTTTAAAGGGTCCGCAGGCGGTCGATTAAGTCAGAGGTGAAATCCCATAGCTCAACTATGGAACTGCCTTTGATACTGGTTGACTTGAGTCATATGGAAGTAGATAGAATGTGTAGTGTAGCGGTGAAATGCATAGATATTACACAGAATACCGATTGCGAAGGCAGTCTACTACGTATGTACTGACGCTCATGGACGAAAGCGTGGGGAGCGAACAGGATTAGATACCCTGGTAGTCCACGCCGTAA
+
GGGGGEEGGEGGGDGGGFFGGFGEGCGGGEFFFFG@@FFFFGGGGGDGGGGGGGGGGGGGGGGGGGGGGGGGGGGGGGGGGGGFGEGGGGGGGGGGGGGGGGGGGGGGGGGGGGGGGGGGGGGGGGFGGGGGGGGGGGGGGGGGGFGGGGGGGGGGGGGGGGGGGGGGGGGGGGGGGGGGGGGFGGGGGGGGGGGGGGGGGGGGGGGGGEGGGGGGGGGGGGGGGGGGGGGDGGGFGGDGGGFF>EGGGGFFFFFGFFBBE7CGFFGFFFFFFC?FFFFFGD
@M02352:288:000000000-CKWC8:1:1101:3753:13805 1:N:0:ATGCGCAG+CTAAGCCT
TACGGAGGGTCCAAGCGTTATCCGGAATCATTGGGTTTAAAGGGTGCGCAGGCGGTTTATTAAGTCAGTGGTGAAATCTCGAGGCTCAACCTCGAAACTGCCATTGATACTGATAAACTTGAGTTCAGTTGGAGTAGGCGGAATGTGTAGTGTAGCGGTGAAATGCTTAGATATTACACAGAACACCGATAGCGAAGGCAGCTTACTAAACTGATACTGACGCTGAGGCACGAAAGCGTGGGGAGCGAACAGGATTAGATACCCTGGTAGTCCACGCCGTAA
+
GGGGGGGGGGGGGGGGGGGGGGGGGGGGGGGGGGGFFDGGGGGGGGGGGGGGGGGFFGGGGGGGGGGGGGGGGGGGGGGGGGGGGGGGGGGGGGGGGGGGGGGGGGGGGGGGGGGGFGGGGGGGGGGGGGGGGGGGGGGGGGGGGGGGGGGGGGGGGGGGGGGGGGGGGGGGGGGGGGGGGGGGGGGGGGGGGGGGGGGGGGGGGGGGGGGGGGGGGGGGGGGGGGGGGGGGGGGFGGGGGGFFFFGGGGFFFFGGFFFFGFGG?FGFFFAF6DF?BFEFGC
@M02352:288:000000000-CKWC8:1:1101:28076:13820 1:N:0:ATGCGCAG+CTAAGCCT
TACGGAGGGGGTTAGCGTTGTTCGGAATTACTGGGCGTAAAGCGTACGTAGGCGGATCAGAAAGTATGGGGTGAAATCCCAGGGCTCAACCCTGGAACTGCCTCATAAACTCCTGGTCTTGAGTTCGAGAGAGGTGAGTGGAATTCCGAGTGTAGAGGTGAAATTCGTAGATATTCGGAGGAACACCAGTGGCGAAGGCGGCTCACTGGCTCGATACTGACGCTGAGGTACGAAAGTGTGGGGAGCAAACAGGATTAGATACCCTGGTAGTCCACACCGTAA
+
FFGFEGGGGGGGECFGEGGCGGGG:FFFDEGGFFFFGGC?<EDEFCFFF<FFGGG77+,C,CFG?,CEFGGGGFGGGGGGGGGGGGFGFGGG<FGGFGFFGFF,BEFFGGG,BFG8FFGGF<FGGFGFGCE5@F<7:A>CCGGGGGG7>:FGGGGA;CFGFFGFFGGGGG5B@FC,:C;B7CGFGGGEFGGFGG*=EEGGGGGGCFGGCFGGDCG>EECFG>E55D5CF0:55@DDFCFCED3195127DF),(*:)04FFGCFF>FFA@2>@C?7<BF1F3
@M02352:288:000000000-CKWC8:1:1101:28059:13825 1:N:0:ATGCGCAG+CTAAGCCT
TACGGAGGGGGTTAGCGTTGTTCGGAATTACTGGGCGTAAAGCGTACGTAGGCGGATCAGAAAGTATGGGGTGAAATCCCAGGGCTCAACCCTGGAACTGCCTCATAAACTCCTGGTCTTGAGTTCGAGAGAGGTGAGTGGAATTCCGAGTGTAGAGGTGAAATTCGTAGATATTCGGAGGAACACCAGTGGCGAAGGCGGCTCACTGGCTCGATACTGACGCTGAGGTACGAAAGTGTGGGGAGCAAACAGGATTAGATACCCTGGTAGTCCACACCGTAA
+
GGGGGFCGGGGGGGGGGGGGGGGGGGGGGGGGGGGGGGGGGGGGGGGGGGGGGGGGGGGGGGGGGGGGGGGGGGGGGGGGGGGGGFGFFFGGGGGGGGGGGGGGGGGGGGGGFGGGGGGGGGGGGGGGGGGGGGGG:FGGGGGGGGGGGGGGGGGGGGGGGGGGGGGGGGGGGGGGGGGGGGGGGGGGGGGGGGGGGGGGGGDGGGGGGGGGGGGGG@FGGGGGGGGGGGGGGGGFGGGGGEF?FFGGGGFFFFFC<?B?FGGG?FFFAFDFFGFFB<DFGG
@M02352:288:000000000-CKWC8:1:1101:9629:13845 1:N:0:ATGCGCAG+CTAAGCCT
TACGGAGGGTGCAAGCGTTAATCGGAATTACTGGGCGTAAAGCGCGCGTAGGCGGCTTGTTAAGCCAGATGTGAAAGCCCCGGGCTCAACCTGGGAACTGCATTTGGAACTGGCAGGCTAGAGTACAGTAGAGGGTGGTGGAATTTCCAGTGTAGCGGTGAAATGCGTAGAGATTGGAAGGAACATCAGTGGCGAAGGCGGCCACCTGGACTGATACTGACGCTGAGGTGCGAAAGCGTGGGGAGCAAACAGGATTAGATACCCTGGTAGTCCACGCCGTAA
+
GGGGGCFGGGGGGGGGGGGG@EFGGGGGGGGGGGGGGGGGGGGGGGGGDGGGGFGGGGFGGGGGGGGGGGGGGGGGGGGGGGGGGGGGGGGGGFGGGGGGGGFGGGGGGGGGGGGGGGGGGGGGGGGGGGGGGGGGGGGGGGGGGGGGGGGGGGGGGGGGGGGGGGGGGGGGGGGGGGGGGGGGFGGFFGGGGGEGGGGGGGGGGGGGGGGGGGGGGGGGGGGEGGGGGGGGGGGFGGGGGGFF>FGGGFFFF?FG?F>FGGGGFFGF9FFD?FFFFFFFGG
@M02352:288:000000000-CKWC8:1:1101:18119:13855 1:N:0:ATGCGCAG+CTAAGCCT
TACGGAGGGTCCAAGCGTTATCCGGAATCATTGGGTTTAAAGGGTGCGCAGGCGGTTTATTAAGTCAGTGGTGAAATCTCGGGGCTCAACCTCGAAACTGCCATTGATACTGATAAACTTGAGTTCAGTTGGAGTAGGCGGAATGTGTAGTGTAGCGGTGAAATGCTTAGATATTACACAGAACACCGATAGCGAAGGCAGCTTACTAAACTGATACTGACGCTGAGGCACGAAAGCGTGGGGAGCGAACAGGATTAGATACCCTGGTAGTCCACGCCGTAA
+
GGGGG@FGGG@FGGGGGGGGGGGGGGGGGGGGGGGGGGGGGGGGGGGGGEGGGGGGGGGGGGGG9FFGGGGGGGGGFG<EGGGGGGGGGFGGGGGGGGGGGGGGGGGGGGGGCGGGGGGGGGGGGGGGGGGGGDGGGGGGGGGCFFGGGGGGGGGGGGGGGGGGGGGGGGGGGGGGGGGGGGGGGGGGGGGEGGGGGGGGGGGGGGGGGGGGGGGGGGGGGEGGGGGGGGGGGGGEFGGGGGFBFFGGGGFFBFGGFFFFGGGGFFGFFFFDF=FB>BEFGD
@M02352:288:000000000-CKWC8:1:1101:4047:13896 1:N:0:ATGCGCAG+CTAAGCCT
TACGGAGGATCCAAGCGTTATCCGGAATCATTGGGTTTAAAGGGTCCGTAGGTGGATAATTAAGTCAGAGGTGAAATCCTGCAGCTCAACTGTAGAATTGCCTTTGAAACTGGTTATCTTGAATTATTGTGAAGTGGTTAGAATATGTAGTGTAGCGGTGAAATGCATAGATATTACATAGAATACCAATTGCGAAGGCAGATCACTAACAATATATTGACACTGATGGACGAAAGCGTGGGGAGCGAACAGGATTAGATACCCTGGTAGTCCACGCCGTAA
+
GEGGGGGG@CEGGFGGGGGGGGFGGEGGEEGGGGG:BEEDEGGGGGGGEGGGEFGCFFDGGGGGGGGGGGGGFGGGGFGGGGFFGFGGGDGGGGGGGFGGGGGFFGFGGGGGGGGFGFGGGGGGG<FFGGGGGGGGGGGCGGGGGGGGGGGGGGGGGGGGGGDGGGFGFGGGGGFGGGGGGGGFGGGGGGGGGGGGGGGGGGGGGGGDGGGGGGGGGGGGGGGGGGGGGGFGGGGFGGDGEGF<BFGGGGFFFFGGFF2@FG?<?FDFF4AFFFF?><B>GD
@M02352:288:000000000-CKWC8:1:1101:19695:13906 1:N:0:ATGCGCAG+CTAAGCCT
TACGGAGGGTCCAAGCGTTATCCGGAATCATTGGGTTTAAAGGGTCCGTAGGTGGATAATTAAGTCAGAGGTGAAAGTTTGCAGCTCAACTGTAAAATTGCCTTTGATACTGGTTATCTTGAATTATTGTGAAGTGGTTAGAATATGTAGTGTAGCGGTGAAATGCATAGATATTACATAGAATACCAATTGCGAAGGCAGATTACTAATAATCAACTGACACTGATGGACGAAAGCGTGGGGAGCGAACAGGATTAGATACCCTGGTAGTCCACGCCGTAA
+
GGGGGGEGGGGGFGGGEFGGGGFGGCFGGGGGGGGGGDGGGGGGEFGGGFBCGGGGGGDFGGFAFGGGGGGGGGGGGGGGGGGGGGGGGGGGGGGGGGGGGFGGGGFGGGGGGFFGGGGGGGGGGGGGGGGGGGGGGFFFGGGGGGGGGGGGGGGGGGGGGFFGGGGGGGGGGGGGGGGGGGGGGGFFFGGGGGGCGGFGGC@BFGGGGGGGGFFFGGGFGFGGGGGFFCFGGGGFFGGGGGDF>FGGGGFFFBGGFFFFGGCF=FFFAF>FFG@6>BDBGG
@M02352:288:000000000-CKWC8:1:1101:1853:13915 1:N:0:ATGCGCAG+CTAAGCCT
TACGGAGGGTCCGAGCGTTAATCGGAATTACTGGGCGTAAAGCGCGCGTAGGTGGTTATTTAAGTCAGATGTGAAAGCCCTGGGCTCAACCTAGGAACTGCACCTGATACTGGATAACTAGAGTACAGAAGAGGGTAGTGGAATTTCCTGTGTAGCGGTGAAATGCGTAGATATAGGAAGGAACACCAGTGGCGAAGGCGACTACCTGGTCTGATACTGACACTGAGGTGCGAAAGCGTGGGGAGCAAACAGGATTAGATACCCTGGTAGTCCACGCCGTAA
+
GGGGDFDCEFFGDCEGGGCCFFGG@CCCFFFGF@FDCCF,<@EFGEGGFECEGGGGGGFFE?EGGE?FAFFEFAGGGFEDGGGGFFFDE<EFBFGGGGGGGDEGGGFGGGGCDDCGGFGGGGGGGFFAFGGEGGGGGDGGGC<9@@FFFGCEGFFFCGEGFD>?FGGGGGGGGF7CDFGGGCCC:FGGGGCGGGG8EGCG5CECC:CFGGGGGGGG<ECFFGC6C7@CCCGD7C3;CEDGDG3?>EGCEGFFB?DD>?9BC?C<?FGFFFA)8CFFFFD6<<
@M02352:288:000000000-CKWC8:1:1101:5807:13930 1:N:0:ATGCGCAG+CTAAGCCT
TACGAGGGGTGCAAGCGTTAATCGGAATTACTGGGCGTAAAGCGTGCGTAGGTGGTTTGTTAAGCAAGATGTGAAAGCCCCGGGCTCAACCTGGGAACTGCATTTTGAACTGGCAAACTAGAGTATTGTAGAGGGTAGTGGAATTTCCAGTGTAGCGGTGAAATGCGTAGAGATTGGAAGGAACATCAGTGGCGAAGGCGGCTACCTGGACAAATACTGACACTGAGGCACGAAATCGTGGGGAGCAAACAGGATTTAATACCCTGGTAGTCCACGCCGTAA
+
C66F<CC:7B:@E<@,BF@,6CEDE,FFGE,C@C<E@7+8-<?:?:7C=,@F<C=8DFBBE<@<9?=FDE?9C?B??=FF:===:+B558B?>=BD<F<F9:A5F<?:=3><F=,33333,CC8@F=F=CF@FGGC<F>C7:,@FA@C,,7@=:E,>*65:35,,5FCC5*@E;9?F:F7;F<FGG,9B<FB8E78CGG>CCC?@8+2;8*<@*A:<@E7+<?+<*<*/A/*/**)*:9E8C;<9>CF77>F0:40)*.9++229.>F<6.69*9:1(7(/1
@M02352:288:000000000-CKWC8:1:1101:26372:13930 1:N:0:ATGCGCAG+CTAAGCCT
TACGGAGGGTCCAAGCGTTATCCGGAATCATTGGGTTTAAAGGGTGCGCAGGCGGTTTATTAAGTCAGTGGTGAAATCTCGAGGCTCAACCTCGAAACTGCCATTGATACTGATAAACTTGAGTTCAGTTGGAGTAGGCGGAATGTGTAGTGTAGCGGTGAAATGCTTAGATATTACACAGAACACCGATAGCGAAGGCAGCTTACTAAACTGATACTGACGCTGAGGCACGAAAGCGTGGGGAGCGAACAGGATTAGATACCCTGGTAGTCCACGCCGTAA
+
FFGGGFEGGGGGGGGGGGGGGCEFFGGGGGGGGGGGGGGGGGGGGGGGGGGGGGGFGGGGGGGGGGGGGFGGGGGGGGGGFGGGGGGGGFFGGGGGGGGGGGGGGGGGEFGGGGGGGGGGGGGGGGGGGFGGGGGCFFGGGGGGGFGGGGGGGGGGGGGGGGGGGGGGGGGGGGGGGGGGGGGGGGGGGGCEGDGGGGGGGGGGGGGFGGGGGGGGGGG?FEGGGGCGGGGDGGGFGGGGGGFFFFGGDGFFF?FG?FAF7FCFFFGFAFDFFGF?FFEFDC
@M02352:288:000000000-CKWC8:1:1101:11334:13938 1:N:0:ATGCGCAG+CTAAGCCT
TACGGAGGGTCCAAGCGTTATCCGGAATCATTGGGTTTAAAGGGTGCGCAGGCGGTTTATTAAGTCAGTGGTGAAATCTCGGGGCTCAACCTCGAAACTGCCATTGATACTGATAAACTTGAGTTCAGTTGGAGTAGGCGGAATGTGTAGTGTAGCGGTGAAATGCTTAGATATTACACAGAACACCGATAGCGAAGGCAGCTTACTAAACTGATACTGACGCTGAGGCACGAAAGCGTGGGGAGCGAACAGGATTAGATACCCTGGTAGTCCACGCCGTAA
+
GGGGGGGGGG<FCGGGGGGGGGGGGG@F<FGGGGGGGGGGGGGGGGGG7FGGGGG4+B<F<FGGGGGG?FGGFFGGG9<EFEGGGGGGGGGGG7:<BFD?F=,FABF?,33F,8B3:>ED<93<==9F@<D<@,@>F,>FFG:@>E;D@<F,@D>CGEGDFG?ECCGCFF9<<2;C@;;BBFGC,FCC7F:8?BEDG>EC>EGFEGF<CF60:EC?9<<0<2*:8CGCF579EEG7D=CEGG>69>CGGG>F?(C>4?9B+CG7@FF?AB3>B>=(-3>,>D
@M02352:288:000000000-CKWC8:1:1101:25104:13941 1:N:0:ATGCGCAG+CTAAGCCT
TACGGAGGATCCAAGCGTTATCCGGAATCATTGGGTTTAAAGGGTCCGTAGGTGGATAATTAAGTCAGAGGTGAAATCCTGCAGCTCAACTGTAGAATTGCCTTTGAAACTGGTTGTCTTGAATTATTGTGAGGTGGTTAGAATATGTAGTGTAGCGGTGAAATGCATAGATATTACATAGAATACCAATTGCGAAGGCAGATCACTAACCATATATTGACACTGATGGACGAAAGCGTGGGGAGCGAACAGGATTAGATACCCTGGTAGTCCACGCCGTAA
+
GGGGGGGGGFGGCEFGGGGGGGGGGE+D,FGGGGGCFGGFFGFGE@EFGGGGFGGGEFAFGGGGGGGGCFGGGGGGGEDGGGCEGFGGGGFGGGFGGGGFGFDEFGGAFFGGGBF+BFFFGG8E5,:?FFGF,AFGG==?FFFFGGGG9FGGGGGGGDEFGGEFFG,@EGGGGG7FGECCDFGA>FGDGGGGGGGGGGGGGFGGGGG9>,*4<C;C;EGGGGGGGGGG669CEEGFGGGEGGF21<)9EGFF?FGG?FDFGGGFFFC@BBA<FFF49?E>GG
@M02352:288:000000000-CKWC8:1:1101:1789:13949 1:N:0:ATGCGCAG+CTAAGCCT
TACGGAGGGTGCAAGCGTTATCCGGAATCATTGGGTTTAAAGGGTCCGTAGGCGGGCATATAAGTCAGTGGTGAAATGCTGTGGCTCAACCCTAGCACTGCCATTGATACTGTATGTCTTGAATTATTGTGAAGTGGTTAGAATATGTAGTGTAGCGGTGAAATGCTTAGATATTACATAGAATACCGATTGCGAAGGCAGATCACTAACAATATATTGACGCTGATGGACGAAAGCGTAGGTAGCGAACAGGATTAGATACCCTGGTAGTCCACACCGTAA
+
GGGGGGGGGGGGGGGGGGGGGGGGGG@CFGGGGGGGGGGGGGGGGGGGGGGGGGGGGGGGGGGGGGGGGGGGGGGGGGGGGGGGGGGGGGG+DGGGGGGGGGGGGGFGGGGGGGGGGGGGGGGGGGGGGGGGGGGGGGGGGGGGGGGGGGGGGGGGGGGGGGGGGGGGGGGGGGDGGGGGGGGGGGGGGGGGGGGGGGGGGGGFGGGGGGGGGGGGGGGGGGDGGDGGFGGGGGGFGGGGGGFFFFGGGGFFBFGGBFBFGGFGFFGFFFFFFGFFFFFFGG
@M02352:288:000000000-CKWC8:1:1101:18176:13966 1:N:0:ATGCGCAG+CTAAGCCT
TACGAACTGTGCAAACGTTATTCGGAATCACTGGGCTTAAAGGGTGCGTAGGCGGCTATGAAGGTCAGGTGTGAAATCCCACGGCTCAACCGTGGAACTGCGCCTGAAACCACATAGCTTGAGGAAGTCAGAGGTAAGCGGAACTGATGGTGGAGCGGTGAAATGCGTTGATATCATCAGGAACACCGGTGGCGAAAGCGGCTTACTGGGACTTTTCTGACGCTGAGGCACGAAAGCTAGGGGAGCGAACGGGATTAGATACCCCGGTAGTCCTAGCTGTAA
+
GGGGGGGGGGGGGGGGGGGGGGGGGGGGGGGGGGGGGGGGGGGGGGGGGCFGGGGGGGGGGGGGGGGGGGGGGGGGGGGGGGGGGGGGGGGGGGGGGGGGGGGGGGGGGGGGGGGGGGGGGGGGGGGGGGGGGGGGFFGGGGGGGGGGGGGGGGGGGGGGGGGGGGGGGGGGGGGGGGGGGGGGGGGGGGGGGGGGDEFGGGGGGGGGGGGGFGGGGGGGGGGGGGGGGGGGGGGFGGGGGGFFFFGGGGDEFBGFBFAFFFGGFFGFFBA<FGFFFA?>FF
@M02352:288:000000000-CKWC8:1:1101:4803:13967 1:N:0:ATGCGCAG+CTAAGCCT
TACGGAGGGTCCAAGCGTTATCCGGAATCATTGGGTTTAAAGGGTGCGCAGGCGGTTTATTAAGTCAGTGGTGAAATCTCGGGGCTCAACTTCGAAACTGCCATTGATACTGATAAACTTGAGTTCAGTTGGAGTAGGCGGAATGTGTAGTGTAGCGGTGAAATGCTTAGATATTACCAGAAACCCCGATGGCAAAGCCAGCTTACTAAACTGATCTGGACCCTAAGCACGAAAAGCGTGGGGAGCAACAAGAATTGGATCCCCGGGAGGTCACGCCGTTAA
+
GGGGGFGGGGGGGGGGGGGGGGGGGGGGGGGGGGGGGGGGGGGGGGGGGGGGGGGFGGGGGGGGGGGGGGGGGGGGGGGGGGGGGGGGGGGGGGGGGGGGGGGGGGGGGGGGFGGGGGGGGGGGGGGGGGGGGGGGGGGGGGCFGGGGGGGGGGGGGGGGGGGGGGGGGGGGGGG,,,,,,6?<,F*:*<**2*5*B22***>+,2+?A66+++24+++00****0<*+0)*2C/)1*9CEG:-()*9:*)8((;*)/)1+:E/)8))()(4)*)(-()(99
@M02352:288:000000000-CKWC8:1:1101:4823:13973 1:N:0:ATGCGCAG+CTAAGCCT
TACGGAGGGTCCAAGCGTTATCCGGAATCATTGGGTTTAAAGGGTGCGCAGGCGGTTTATTAAGTCAGTGGTGAAATCTCGGGGCTCAACTTCGAAACTGCCATTGATACTGATAAACTTGAGTTCAGTTGGAGTAGGCGGAATGTGTAGTGTAGCGGTGAAATGCTTAGATATTACACAGAACACCGATAGCGAAGGCAGCTTACTAAACTGATACTGACGCTGAGGCACGAAAGCGTGGGGAGCGAACAGGATTAGATACCCTGGTAGTCCACGCCGTAA
+
FGFFGGGGGGGGFGGGGGGGFFGGGGGGGGGGGGGEEFGGGGGGGGGGGGGGGGG=FGGFGCEGGGEFGDFGGGGGGFGGGGDEEGGGGGGGG7FFGGGGGGGGGGGGFGGGGGGCDFGGGGGGGGGGGGGFDGGGGGGGCGCFEFEF,@DFGGDDGD>1D,>;,BGGFFFGGEF9BEGEFEBE,FE@FG7CGGGDCEEC=CEGGGGGCFGGECCGGGEEC5C5;<FFGGGGGGGFGGDGDGD?4BGDED:F08CC806BGGGCFFG@)/5>FGF6>0),/1
@M02352:288:000000000-CKWC8:1:1101:4801:13984 1:N:0:ATGCGCAG+CTAAGCCT
TACGGAGGGTCCAAGCGTTATCCGGAATCATTGGGTTTAAAGGGTGCGCAGGCGGTTTATTAAGTCAGTGGTGAAATCTCGGGGCTCAACTTCGAAACTGCCATTGATACTGATAAACTTGAGTTCAGTTGGAGTAGGCGGAATGTGTAGTGTAGCGGTGAAATGCTTAGATATTACACAGAACACCGATAGCGAAGGCAGCTTACTAAACTGATACTGACGCTGAGGCACGAAAGCGTGGGGAGCGAACAGGATTAGATACCCTGGTAGTCCACGCCGTAA
+
GGGGGGGGGGGGGGGGGGGFGGGGGFGGEFGGGGGGGGGGGGGGGGGGDGGGGGG7>FGGGGGGGGGGGGGGGGGGGGCGFBCGGGGGGGGGFGGGGGGGGGGGGGGGGGGGFGF9BFGGGGGGGGEDFGGGGGGGGGGEGGGGGGGGGGGGGGGGGGGGGGGGGGFGFFGGGGGGGGCFGGGGGGGGGG:CGGGGGGGGGGGGGGGGGDGGEGGGGGGGGGGGGG8FGDGGGGGFGGGGGGF?FFGGGGEFF?*:>FFFGGGGFFGFFFFFFGFBF:EFGG
@M02352:288:000000000-CKWC8:1:1101:11290:14005 1:N:0:ATGCGCAG+CTAAGCCT
TACGGAGGGTCCAAGCGTTATCCGGAATCATTGGGTTTAAAGGGTCCGCAGGCGGTCAATTAAGTCAGAGGTGAAATCCCATCGCTCAACGATGGAACTGTCTTTGATACTGGTTGACTTGAGTTATACGGAAGTAGATAGAATAAGTAGTGTAGCGGTGAAATGCATAGATATTACTTAGAATACCGATTGCGAAGGCAGTCTACTACGTATATACTGACGCTCATGGACGAAAGCGTGGGGAGCGAACAGGATTAGATACCCTGGTAGTCCACGCCGTAA
+
GGGGGGGGGGGGGGGGGGGGGGGGGGGGGGGGGGGGGGGGGGGGGGGGGGGGGGGGGGGGGGGGGGGGGGGGGGGGGGGGGGGGGGGGGGGEGGGGGGGGGGGGGGGGGGGGGGGGGGGGGGGGGGGGGGGGGGGGGGGGGGGEGGGGGGGGGGGGGGGGGGGGGGGGGGGGGGGGGGGGGGGGGGGGGGGGGGGGGGGGGGGGGGGGGGGGGGGGGGGGGGGGGGGGGGGGGGGFGGGDGGEFFFGGGGFFFFGGFFFFGGGGFFGFFFFAFGFFFFFBGD
@M02352:288:000000000-CKWC8:1:1101:12096:14021 1:N:0:ATGCGCAG+CTAAGCCT
TACGGAGGGTCCAAGCGTTATCCGGAATCATTGGGTTTAAAGGGTCCGCAGGCGGTCAATTAAGTCAGAGGTGAAATCCCATCGCTCAACGATGGAACTGCCTTTGATACTGGTTGACTTGAGTTATACGGAAGTAGATAGAATAAGTAGTGTAGCGGTGAAATGCGTAGATATCTGGAGGAACATCAGTGGCGAAGGCGACTCCCTGGTCAGTAACTGACGCTCATGTGCGAAAGTGTGGGTAGCGAACAGGATTAGATACCCTGGTAGTCCACACCGTAA
+
GGGGGGGGGGGGGFGGGFFGGGFGGEGGGFGFGGGFGGGFFGGGGGGGGGGGGGGGGGGGGGGGGGGGGGGGGGGGGGGGGGGGGGGEGFGGGGGGGGGGGGGGGGGGDGFGGGGGGGGGGFGGGGGGGGGGGGGGGDFFFGFGGCFFFGGGGGGFGGGGGGGGGGGGGGGGGFFGGGGGGGGGFDGGGGGGGGGGGGGGGGGGGGGFFFFGGGGGGGG7CEGGGGGFEGGGGGGFFFFGGGFFFFGD=DDF?1<F<FFF9ECG@FFF9BF2BGFFFFF?FC
@M02352:288:000000000-CKWC8:1:1101:22209:14073 1:N:0:ATGCGCAG+CTAAGCCT
TACGGAGGGTTCAAGCGTTATCCGGAATCATTGGGTTTAAAGGGTGCGCAGGCGGTTTATTAAGTCAGTGGTGAAATCTCGAGGCTCAACCTCGAAACTGCCATTGATACTGATAAACTTGAGTTCAGTTGGAGTAGGCGGAATGTGTAGTGTAGCGGTGAAATGCTTAGATATTACACAGAACACCGATAGCGAAGGCAGCTTACTAAACTGATACTGACGCTGAGGCACGAAAGCGTGGGGAGCGAACAGGATTAGATACCCTGGTAGTCCACGCCGTAA
+
GGGGGGGGGGGGGGGGGGGGGGGGGGGGGGGGGGGGGGGGGGGGGGGGGGGGGGGGGGGGGGGGGGGGGGGGGGGGGGGGGGGGGGGGGGGGGGGGGGGGGGGGGGGGGGGGGGGFGGGGGGGGGGGGGGGGFGGGGGGGGGGGGGGGGGGGGGGGGGGGGGGGGGGGGGGGGGGGGGGGGGGGGGGGGGDEGGGGGGGGGGGGGGGGGGGGGGGGGGGGGGGGGGGGGGGDEGGFGGGGEGF?FFGGGGFFFFFGFFFFGGGGFFGFFFFFFGFFFFFFGG
@M02352:288:000000000-CKWC8:1:1101:16734:14073 1:N:0:ATGCGCAG+CTAAGCCT
TACGGAGGGTCCAAGCGTTATCCGGATTTATTGGGTTTAAAGGGTCCGTAGGCGGGCTTATAAGTCAGAGGTGAAATCCCATCGCTCAACGATGGAACTGCCTTTGATACGGTAGGTCTTGAATATATTTGAAGTAGGCGGAATAGGTAGTGTAGCGGGGAAATGCATAGATATTACATAGAACACCAATTGCGAAGGCAGCTTACTAAACTGATACTGACGCTAAGGCACAAAAGCGGGGGGAGAGACCAGGATTAATTACCCGGGTAGTCCAGGCCGTAA
+
GGGGGGGG:F<F<FGGGGGGGGGGGGGGGGGGGGGFGGGGGGGGG,EFGGGGGGG+FG<5<FGGGGGG9FGG+EGGG,455,,BFGGGGG@+8B:==B,,C,CF,8F,33+BF+F7,,@=,,3,8,,,,,,:3373@,,@:F*13,33,773,527=1**=F53?+2+4+1724+54<+++?,<<F:;*<+00*:/?/****;++A:+0<*3+<0<++0+0****1<*0*/*:C5)**/:EG50()/9*/.8,(9*,*)00<E*)7/.(0-6**)((()(19
@M02352:288:000000000-CKWC8:1:1101:25934:14077 1:N:0:ATGCGCAG+CTAAGCCT
TACGGAGGATCCAAGCGTTATCCGGAATCATTGGGTTTAAAGGGTCCGTAGGTGGATAATTAAGTCAGAGGTGAAATCCTGCAGCTCAACTGTAGAATTGCCTTTGATACTGGTTGTCTTGAGTTATTATGAAGTAGTTAGAATATGTAGTGTAGCGGTGAAATGCATAGATATTACATAGAATACCAATTGCGAAGGCAGATTACTAATAATATACTGACACTGATGGACGAAAGCGTGGGGAGCGAACAGGATTAGATACCCTGGTAGTCCACGCCGTAA
+
GGGGGGGGGGGGGGGGGGGGGGGGGEGGGGGGGGGGGGGGGGGGGGGGGGGGGGGGGGGGGGGGGGGGGGGGGGGGGGGGGGGGGGGFFGFGGGGGGGGGGGGGGGGGGGGGGGGGGGGGGGFFGGGGGGGGGGGGGGGGGGGGGGGGGGGGGGGGGGGGGGGGGGGGGGGGGGGGGGGGGGGGGGGGGGGGGGGGGGGGGGGGGGGGGGGGGGGGGGGGGGGGGFGGGFGGGGGFGGGGGGFFFFGGGGFFFFGGFFFFGGGGFFGFFFFFFGFF>FFFGD
@M02352:288:000000000-CKWC8:1:1101:6118:14128 1:N:0:ATGCGCAG+CTAAGCCT
TACGGAGGGTGCAAGCGTTATCCGGAATCATTGGGTTTAAAGGGTCCGTAGGCGGGCTATTAAGTCAGAGGTGAAATCCCACAGCTTAACTGTGGAACTGCCTTTGATACTGGTAGTCTTGAGTTATATGGAAGTAGATAGAATGTGTAGTGTAGCGGTGAAATGCATAGATATTACACAGAATACCGATTGCGAAGGCAGTCTACTACGTATATACTGACGCTAATGGACGAAAGCGTGGGGAGCGAACAGGATTAGATACCCTGGTAGTCCACGCCGTAA
+
GFEFGCFEEFGGGAFEGFGGGGGGGDCFDEGFGGGFFFFFDFGGGGGGGGGGGGCGGEFFGFGGGFFGGGGGGGGGGEFFGGCEFGGGGFGGGGGGGGGGGGGGDCGGGGGGGGGGGGGGGFGGGGFGGGGGGGGGGGGGGFCFFEGGGGGGGGFGFGFGGGGFGGGGGGGGGGGGCGGGGGFFFGDGGG>CGGGGGGGGGGGGGGGFFEGGFFGGFCEGFGGCEDCFE6CDDGGFGGDCGGFFFD3<G5>FFBGG>F>F??CGFFG:A?<BFGFFF?DBDC
@M02352:288:000000000-CKWC8:1:1101:15729:14130 1:N:0:ATGCGCAG+CTAAGCCT
TACGGAGGGTCCGAGCGTTAATCGGAATTACTGGGCGTAAAGCGCGCGTAGGTGGTTATTTAAGTCAGATGTGAAAGCCCTGGGCTCAACCTAGGAACTGCACCTGATACTGGATAACTAGAGTACAGAAGAGGGTAGTGGAATTTCCTGTGTAGCGGTGAAATGCGTAGATATAGGAAGGAACACCAGTGGCGAAGGCGACTACCTGGTCTGATACTGACACTGAGGTGCGAAAGCGTGGGGAGCAAACAGGATTAGATACCCTGGTAGTCCACGCCGTAA
+
GGGGG;FFGGGGGGGGGGGGGGGGGGGGGGGGGGGGGGGGGGGGGGGGGGGGGGGGGGGGGGGGGGGGGGGGGGGGGGGGGGGGCFGGGGGGFGGGGFGGGGGGGGGGGGGGGGGGGGFFGGGGGGGGGGGGGGGGGGGGGGGGFGGGGGGGGGGGGGGGGGGGGGDEEGGCE@CCCGGGGGGFGGGGGGGGGGGGGGGGGGGGGFGGGG=FFGGEEFFFGGGCFGGGEGFGECDFGGGEDDEFFFGGGGFF:?6><FFFGDFGFFG6<FFFFGFBFFFF<9
@M02352:288:000000000-CKWC8:1:1101:24556:14147 1:N:0:ATGCGCAG+CTAAGCCT
TACGGAGGGTCCAAGCGTTATCCGGAATCATTGGGTTTAAAGGGTGCGCAGGCGGTTTATTAAGTCAGTGGTGAAATCTCGAGGCTCAACCTCGAAACTGCCATTGATACTGATAAACTTGAGTTCAGTTGGAGTAGGCGGAATGTGTAGTGTAGCGGTGAAATGCTTAGATATTACACAGAACACCGATAGCGAAGGCAGCTTACTAAACTGATACTGACGCTGAGGCACGAAAGCGTGGGGAGCGAACAGGATTAGATACCCTGGTAGTCCACGCCGTAA
+
GGGGGCGGGGGGGGGGGGGGGGGGEGGGGGGGGGGGEGGGGGGGGGGGGGGGGGGGGGGGGGGGGGGGFFGFGGGGGGGGGGGGGGGGGGGGGGGGGGGGGGGGGGGGDGGGGGGGGGGGGFGGGGGGGDFFGGGGGGGEGGGGGGGGGGGGGGGGEGGGGGGGGGGGGGGGGGGGGGGGFGGGGGGGGGGGGGGGGGGGGGGGGGGGGGGGGGGGGGGGGGGGGGGGGGGGGGGFGGGGGGE<9DGGEGFFFFGGFFFFFCGFFFGFFFFFFGFFFFFFGC
@M02352:288:000000000-CKWC8:1:1101:18363:14194 1:N:0:ATGCGCAG+CTAAGCCT
TACGGAGGGTCCAAGCGTTATCCGGAATCATTGGGTTTAAAGGGTGCGCAGGCGGTTTATTAAGTCAGTGGTGAAATCTCGGGGCTCAACTTCGAAACTGCCATTGATACTGATAAACTTGAGTTCAGTTGGAGTAGGCGGAATGTGTAGTGTAGCGGTGAAATGCTTAGATATTACACAGAACACCGATAGCGAAGGCAGCTTACTAAACTGATACTGACGCTGAGGCACGAAAGCGTGGGGAGCGAACAGGATTAGATACCCTGGTAGTCCACGCCGTAA
+
GGGGGFGGGGGGGGGGGGGGGGGGGGGGGGGGGGGGGGGGGGGGGGGGGFGGGGGGGGGGGGFGGGGGGGGGGGGGGGGGGGGGGGGGGGGGGGGGGGGGGGGGGGGGGGGGGGGGGGGGGGGGGGFGGGGGGGGGGGGGGGEGGGGGGGGGGGGGGGGGGGGGGGGGGGGGGGGGGGGGGGGGGGGGDGGGGGGGGGGGGGGGGGGFGGGGGGGGGGGGGGGEGGGGGGGDEGGFGGGGGGFFFFGGEGDF<FGGFFFFCFFFFFGFFFBBFGFFB?EFGD
@M02352:288:000000000-CKWC8:1:1101:10632:14240 1:N:0:ATGCGCAG+CTAAGCCT
TACGGAGGGTCCAAGCGTTATCCGGAATCATTGGGTTTAAAGGGTCCGTAGGCGGGACGATAAGTCAGTGGTGAAATCCTACAGCTTAACTGTAGAACTGCCATTGATACTGTCGTTCTTGAATTTGGTCGAAGTGGGCGGAATAAGTAGTGTAGCGGTGAAATGCATAGATATTACACAGAACACCGATAGCGAAGGCAGCTTACTAAACTGATACTGACGCTGAGGCACGAAAGCGTGGGGAGCGAACAGGATTAGATACCCTGGTAGTCCACGCCGTAA
+
GGGGGGGGGGGGGGGGGGGGGGGGGGGGGGGGGGGGGGGGGGGGGGGGGGGGGGGGGGG7FFGGGGGGGGGGGGGGGGGGGGGGGGGGGGGGGGGGGGGGGGGGGGGGGGGGGGGGGGGGGGGGGGGGGGGGGGGGGGGGGGGGGGGGGGGGGGGGGGGGGGGGGGGGGGGGGGGGGGGGGGGGGGGGGGGGGGGGGGGGGGGGGGGGFGGGGGGGGGGGGGGGGDGGGGFGGGGEGGGGGGFBFFGGGGFFFFGGFFFFFGGFFFFFBFFFFGFBFFFFGD
@M02352:288:000000000-CKWC8:1:1101:13748:14242 1:N:0:ATGCGCAG+CTAAGCCT
TACGGAGGATCCAAGCGTTATCCGGAATCATTGGGTTTAAAGGGTCCGTAGGCGGGTTTATAAGTCAGTGGTGAAAGTTTGCGGCTCAACCGTAAAATTGCCATTGATACTGTAGATCTTGAATTAGTGTGAAGTGGTTAGAATAAGTAGTGTAGCGGTGAAATGCATAGATATTACACAGAACACCGATAGCGAAGGCAGCTTACTAAACTGATACTGACGCTGAGGCACGAAAGCGTGGGGAGCGAACAGGATTAGATACCCTGGTAGTCCACGCCGTAA
+
GGGGGGGGGGGGGGGGGGGGGGGGGGGGGGGGGGGGGGGGGGGGGGGGGGGGGGGGFGGGGGGGGGGGGGGGGGGGGGGGGGGGGGGGGGGGGGGGGGGGGGGGGGGGGGGGGGGFDGGGGG=FGDFGGGGFGGGGGFGGGCFFGFGGGGGGGGGGDGGGGGGGGGFGGGGGGGGGGGGGGGGGGGGGDFGGGGGGGGGGGGGGGGGGGGGGGGGGGGGGGGGGGGGGGGGGGGGEGGGGGGFFFFGGGGFFFFGF?FFFGGGGFFGFFFFAFGFFFFFFGG
@M02352:288:000000000-CKWC8:1:1101:26067:14248 1:N:0:ATGCGCAG+CTAAGCCT
TACGGAGGGTCCAAGCGTTATCCGGAATCATTGGGTTTAAAGGGTGCGCAGGCGGTTTATTAAGTCAGTGGTGAAATCTCGGGGCTCAACCTCGAAACTGCCATTGATACTGATAAACTTGAGTTCAGTTGGAGTAGGCGGAATGTGTAGTGTAGCGGTGAAATGCTTAGATATTACACAGAACACCGATAGCGAAGGCAGCTTACTAAACTGATACTGACGCTGAGGCACGAAAGCGTGGGGAGCGAACAGGATTAGATACCCTGGTAGTCCACGCCGTAA
+
[truncated: 27,930,121 more chars]
