# Supplementary material for: Hidden interactions in the intertidal rocky shore: variation in pedal mucus microbiota among marine grazers that feed on epilithic biofilm communities
Source: PeerJ. 2022 Sep 23;10:e13642. doi: 10.7717/peerj.13642 (PMC9512015; doi:10.7717/peerj.13642)
Supplement: Supplemental Information 17 [file peerj-10-13642-s017.gz › peerj-10-13642-s017]

@M02352:288:000000000-CKWC8:1:1101:14520:2008 2:N:0:ATGCGCAG+CTAAGCCT
TAATCTTTCGTCCGTACTCCCCAGTCGTTCTACTTATCTCTTTATCTGCGCCACTAAAGGGTAACCCCTCCTACCTCTAGTTGACATCGTTTACGGCGTTGACTACCAGGGTATCTTATCCTGTTTGCTCCCCACGCTTTCGCACCTCAGTGTCTGTTTTTTTCCAGTAATTCGCCTTCTCCACTGCTTTTCCTCCACATCTCTACGCTTTCCTCTCCTCCATGTTGTTTTCCCCTTCCCTCTCTCATACTCTAGTACGCCTGTTTCTATTGCTTTTCCC
+
@66@@EG,C,-866CC@FFFE@,,;,,,8;,,6CE<C@,;,CE,,5B,,6+6+8C,,,,,,:,,6:,BD@B,,,,,6C,A<C,,,,<?7FBC,,,8+@F+++:F,=9:,+8:4A9E,9F;;F<?FA,C;,E+4,+++66@=+663@,=,@=,@:,,7,36>+8:37,@,7,,3**3<DD*<2,,=4,>A,>+4>80)/*48DCG51))*48+++0+,/)((.)+1+/*(08A**/6,6(3;@F1)7)))))7?)./)))(-(,.))6)))..))*)0.).
@M02352:288:000000000-CKWC8:1:1101:9437:2086 2:N:0:ATGCGCAG+CTAAGCCT
TAATCTTGCGACCGTACTCCCCAGGCGGAATGCTTAATCCGTTAGGTGTGTCACCGAATCGCATGCTACCCGACGACTGGCATTCATCGTTTAAGGCGTGGACTACCAGGGTATCTAATCCTGTTCGCTCCCCAAGCTTTCGTCCAGCAGCGTCAGTATATGGTTAGTCACCTGCCTTCGCAATCGGTGTTCTATGTAATATCTATGCATTTCACCGCTACACTACATATTCCGGCAACTTCACCATACCCTAATACACACATAATCTAAGGCAATTCTAA
+
EF<<EEGGGD7C:@BCFG<FCCGEGGDGGFGFGGGGCEE@FGGGGGGFECFFGFE,@FF7F<,BCDE9FCFCGGG>+F@EFFGAFGFFFFGGF,FGGGDEEFD964BFGDEAFGAEFGA:EADFD<>@CE7DFG+,@39EFGC8C8,37@8CGECEGCGGGGFCFFGG?C;>:1;DGGGFA7C*6CD:/A5:@775.A6:82+;<+3::@FGFFFF5=>6@AD?6*.*6=***/2(4432664)83))((().4-*4-7)-,)))-4):)).4()./464)
@M02352:288:000000000-CKWC8:1:1101:19641:2090 2:N:0:ATGCGCAG+CTAAGCCT
CACTGTTGCCAGCGTACTCCCCAGGTCGCTAACTTAATACTTTCGCTTTGGCACTCATCTTCAAGTAGACAAGCACCGAGTTAGCATCGTTTACGGCGTGGACTACCGGGGTATCTAATCCCGTTCGCTACCCACGCTTTCGTCCATCAGCGTCAATAATATCTTAGTAAGCTGCCTTCGCAATTGGTGTTCTATGTAATATCTATGCATTTCACCGCTACACTACATATTCCGCCTACTTAAAATTTATTCAAGCACTACAGTATCTAAGGCTGTTCCAT
+
C<BAEEGGFCCG?GFEEF,EFEF@DD,8@CECFFGFFA<EGFGF,,,@DFCC<F,FGFGFCFDC@,C<@<F@ED,@6FFGFGGGGGG?,BEC<?7,+4+>+8,FGF<@>=:>@D4;EFEFF:CFGGDDE>CE83CFG+=8,8@+@C78CDFCBE587DD=;CE;;9,7,7,>CCGD4+79?DD>*,<CF,;::?8?*4=FF71+/4+::<A:7C9*3)(.:8;F7C)C<=+:741;2(:?A)-)5<(65:6))6)*(,05?0)66<6))).(.(0.=9)))
@M02352:288:000000000-CKWC8:1:1101:14882:2117 2:N:0:ATGCGCAG+CTAAGCCT
CAATCTTGCGATCGTACTCCCCAGGTGGGACACTTATCACTTTCGCTTAGTCACTGAGATAAATCCCAACAACTAGTGTCCATCGTTTACGGCGTGGACTACCAGGGTATCTAATCCTGTTCGCTCCCCACGCTTTCGTCCATGAGCGTCAGTATATACGTAGTGGACTGCCTTCGCAATCGGTATTCTGTGTATTATCTAAGCATTTCACCGCTACACTACATATTCTAACAACTTCACAATATTTCAAGACATACAGTATCCATGTAAGTGCTATGTTT
+
GDFGGGAFFGDFF7FEDFCGG>8CEF<@EEFGGGGDFFGCFFFFGEDGBFFGGAFFEGGGAFGGFFGCFGFGFGGFFCGG,?<<FFCGFGGFDDGGGGGGGGGGGGGB<FEFGF9>9EFGGGGDF=++4ECFGE:FDCEG@6,,9DEGGGGGFFFF8;@BEE7:D@DFCFCGGG5>DGG5>7=7CFC7>=DFGA+*2=6+B2=*>C+1+,+4*)(8:*6)5=4+:;)+1;AF)/(/7)5=C)44))79C).;(../74*6><)).:>5)669>68)*6)).
@M02352:288:000000000-CKWC8:1:1101:20055:2201 2:N:0:ATGCGCAG+CTAAGCCT
CAATCTTGCGACCGTACTCCCCAGGTGGATTACTTATCACTTTCGCTTAGACACTGACTGTATATCGCCAATATCGAGTAATCATAGTTTACGGCGTGGACTACCAGGGTATCTAATCCTGTTCGCTCCCCACGCTTTCGTGCCCCAGCGTCAGTATCAGTTTAGTAAGCTGCCTTCGCTATCGGTGTTCTGTGTAATATCTAAGCATTTCACCGCTACACTACACATTCCGCCTACTCCAACTGAACTCAAGTTTACCAGTATCAATGGCAGTTTCCAGG
+
GFGGGGGGGGGGGECFFGFGGGGCDFDFFDGGGGGGFGGDFGFGGGGGGGGGGGGGGGCGGGGGGGGDGGGGGGGGGGF8FEF9B<FGGGGGEGGECGGGGGFGGGGGGGGGGGGGFGGGCFFDEEGFGG8==7FFGDFDFGC@,@88FGGGDEGDFF9C@EGE9F9;9FEGGGCFFGDB>DDCDGEEGGGGGFFECAFFA8A:<FAFGGFFGAD>8>;@;A;6FFEGFFFFF>?;D3)5@13:(5<?>DF:2)6=A)16)654>A))).1?:7?AF))).
@M02352:288:000000000-CKWC8:1:1101:18140:2204 2:N:0:ATGCGCAG+CTAAGCCT
CAATCTTGCGACCGTACTCCCCAGGTGGATTACTTATCACTTTCGCTTAGACACTGACTGTATATCGCCAATATCGAGTAATCATAGTTTACGGCGTGGACTACCAGGGTATCTAATCCTGTTCGCTCCCCACGCTTTCGTGCCTCAGCGTCAGTATCAGTTTAGTCAGCTGCCTTCGCTATCGGTGTTCTGTGTAATATCTAAGCATTTCACCGCTACACTACACATTCCGCCTACTCCCACTGAACTCAAGTTTATCCGTATCAATGTCAGTTTCGAGG
+
FEEEFGGGGDEG+CCFGGFFFFG:DCCCFGGDGGGGGDFGGGGGGGGGGFFGGGGGAF9CGGGGCGEEGGCEF9E:@DFFGGGGGC,AFEEFC,=48F@=BEFGGF<F?FFFFGGFDAFEEFF@CEBF@D7FG+C:+@D>FC3@>@@DCCECEGG;,,7,EDFCGF,@CCFG,CFFG*;BB>8=*;;1:<DDG<F6?AFGFD>8*84DDG68+4558ABF31;6*;)2<FCA>>088E@((/,(5372<>B0><695292(,,,:5<4<).4)46)/(116
@M02352:288:000000000-CKWC8:1:1101:20930:2241 2:N:0:ATGCGCAG+CTAAGCCT
CATTCTTGCGAACGTACTCCCCAGGTGGGATACTTATCACTTTCGCTTAGTCACTCAGATTAATCCAAACAACTAGTATCCATCGTTTACGGCGTGGACTACCAGGGTATCTAATCCTGTTCGCTCCCCACGCTTTCGTCCATCAGCGTCAGTATATACTTAGTGAGCTGCCTTCGCAATCGGTATTCTATGTAATATCTAAGCATTTCACCGCTACACTACATATTCTACTCACTTAAATATAACTCAAGACAACCAGTATCAAAGGCAGTTCCACAGTT
+
GDEFFGGGGGGGGCCDFFFGGGGEGFAFGCFEFGGGCEGGGGGGGGGGGGFDEFFFGGGDGFGGGGGGGGGGFGGFGGFGGGCFEG@FFCGGGGGGDGGGGGGGGDGCD8,EFGFGC;FGGGGGEEGGEGGGGGGG9CG6EEFGGGGCE6EGGGFGGGGGGGGGGAFFACFGCGGF5C?5A5CCFGFEGGGGCA+9A9F79:>FEFFGGGFFG>@DEFB3=FE=F>3C)1;+;8=3;)9)95)<5C3>83;)35(=16>AAA><44)((4(.:</<B?FFB
@M02352:288:000000000-CKWC8:1:1101:8910:2242 2:N:0:ATGCGCAG+CTAAGCCT
CAATCTTGCGACCGTACCCCCCCGGTGGAATAATTATAACTTTCGCTTTGACACTGTCTGTATATCGCCAATAACCAGTAATCATTGTTTAACGCGTGGAATAACAAGGTATCTAATTCTGTTTGCTCACCCCCATTTCGTGCCTCCGCGTCAGTTTCAGTTTAGTAAGCCGCCTTTCCTATCGGTGTTTTTTGTAGTTACTAAGCCTTTCACCGCTACACTCACCATTCCGCCCACTCTATCTGAACCTAAATTTATCAGTATCAATCTCAGTTTCGACG
+
,,C;C6F66++8+6@<,,;DCG++@8+@:,,,,6C,,,6,,<F,,8,B,C<F,,,6,,,<<,6<,:?BFFF,,,,,59C5EF9,<,A5CF@,,+48@+@+,5:,C<,BFF,,5,,8,,C=9EF9A,,,,8D,+33,8E,,,3+@3,,++441**3,@,,,,@,,,@,,37,4*4/;*+51B8,:D74:C,,*:(05)1++++1+)))2;E;+1;13=)13(*()**.7496)07((33:)4)4)).)(((,))))/64FA2))-))))))-.).1)*(-(-
@M02352:288:000000000-CKWC8:1:1101:12504:2251 2:N:0:ATGCGCAG+CTAAGCCT
TAACCTTGCGGCCGTACTCCCCAGGCGGTCAACTTAGTGCGTTAGCTGCGCCACCCACGACTCAAGGTCACAGACGGCTAGTTGACATCGTTTACGGCGTGGACTACCAGGGTATCTAATCCTGTTTGCTCCCCACGCTTTCGTGCCTCAGTGTCAGTATTTGTCCAGGTAGCCGCCTTCGCCACTGATGTTCCTTCCAATATCTACGCATTTCACCCCTACACTGGTAATTCCACTACCCTCTACACTACTCTAGTTTGCCAGTTCAACATGTCTTTCC
+
AFGGDGGGGDEGGCCFGGGGGGGGGFGG6+:FGGGFEFFGCFGEGGGGGGGGFGGGGGEFEFD8,=FEEFFFGGGE7:FF?FEE?FCFE:DFGFDFGDGF7=FGGG>FC,B+3>FGGC,@A3@<FGFFFFGGG@F<:+;CFG:D8C:DGC82@CC:FF9;DC@C;<;,,?>DGFD)7CCF85E=7?+0@+A@D)@?A):++*+39AC*)259:7);C.43(>0@C4:*)97@?FA>4::?6)34<A<(634.)).*6)9492<:?2)))),.:)*)1.<A
@M02352:288:000000000-CKWC8:1:1101:8911:2262 2:N:0:ATGCGCAG+CTAAGCCT
CAATCTTGCGACCGTACTCCCCAGGTGGATTACTTATCACTTTCGCTTCGACACTGACTGTATATCGCCAATATCGAGTAATCATAGTTTACTGCGTGGACTACTAGGGTATCTAATCATGTTCGCTCCCCACGCTTTCGTGCCTCAGCGTTAGTATCAGTTTTGTAAGCTGCCTTCGCTATCGGTGTTCTGTGTAATATCTAAGCATTTCACCGCTACACTACCCATTCCGCCTATTCCATCTGAACTCAAGTTTATCAGTATCAATGGCAGTTTTGAGG
+
9FFEEGGGGGGGGEEFEGGGGGFGF@CF<BFFGGGGD,,C,CF@CFG<4@,BFGGCFG9,C,EF<,4,C77:E,C:,6CF<F,,BE<A??55,<CC88C+4BEG,@5:?44,??=,@E<FCEA,?+@=B+4,@:C:B=3+@D68,@,68+61@=7=D,33CF,,,8C9;9,@8:+?C+*3*3,C*AE*;77+5:E*7B1++5++**0+=C+++*/5/)6*0+76**)278+)):31)6?7))..))13;<);)73+/7A<-55))-).)4((,./)*(,((
@M02352:288:000000000-CKWC8:1:1101:10909:2342 2:N:0:ATGCGCAG+CTAAGCCT
CACTGTTGCCAGCGTACTCCCCAGGTGGTTAACTTAATACTTTCGCTTTGGCACTCATCTTCAAGTAGACAAGCACCGAGATAACATCTTTTACGGCGTGGACTACCGGGGTATCTATTCTCGTGCGCTACCCACGCGTTCGTGCGTCAGCGTCAATAATATCTTAGTGAGCTCCCTTCGCGATTGGTGTTTTCTGTAAGATATATACATTTTACCCCGACACTACCTACTTCTCTCTTTTCAAATGTCTTCAATACCTACAGTTTCAAAAGCAGTTTAA
+
GF9FEFGGGF-@FCCEGG9@E7@@@C6CC8FECFFGAE@96FF,BCGF,C<AFGGDFFDCCF<6,:,CC9C@CFFD<@B4+6?,:,99,,,C?,8448@F7+<<FC,7:F>B+AED,,,7,94A,+++++@DF=7+@+3@86++++5=+*,@31**3,3@,7,,2,22,,2?,,9**5**0)*/**0>FG**7<FF)1+1;C+;)3+@7<+;++72+)(.,A7409(9))/*1*.),))).64)-)))-))).))9))/-(.)-)-4)64.(:())*)..
@M02352:288:000000000-CKWC8:1:1101:23948:2344 2:N:0:ATGCGCAG+CTAAGCCT
CAATCTTGCGACCGTACTCCCCAGGTGGATTACTTATCACTTTCGCTTAGACACTGACTGTCTATCGCCACTATCGAGTAATCATAGTTTACGGCGTGGACTACCAGGGTATCTAATCCTGTTCGCTCCCCACGCTTTCGTGCCTCAGCGTCAGTATCAGTTTAGTACGCTGCCTTCGCTATCGGTGTTCTTTGTAATATCTAAGCATTTCACCGCTACACTACACATTCCGCCTACTCCCACTGAACTCAAGTTTATCAGTCTCAACGGCCGTTTCGAGG
+
FFGGGGGGGGDGGGGGGGGFGGGGGG@@DGGGFGGFECDCFGCGGGGG7F,FGGEFGGGGE,CFFDFFGG,CF,?8D7F8F99FEEFFFF,FFCG7CFGDEG8?FG<FEGFGGGFGFFGA,E<,=+?E6>ECE:FG+@EEGG>+,@,0=CE8BEGDFFF,,8D@,FD,>>EEGGGGGFGE>D81***=EGF++/1*1=8@@+B+>F=:CFF=>FFF5B6EFC8A6C<*<AF)>33;@E@8(3815)54)67?2:>FFFF2<:)..))((-((-482:1421
@M02352:288:000000000-CKWC8:1:1101:24413:2355 2:N:0:ATGCGCAG+CTAAGCCT
CATTCTTGCGAACGTACTCCCCACGTGGGATACTTATCACTTTCGCTTAGCCATTCAGACCGAAGTCCGAACAGCTAGTATCCATCGTTTACGGCGTGGACTACCAGGGTATCTAATCCTGTTCGCTCCCCACGCTTTCGTCCATCAGTGTCAGTTGATTATTAGTAATCTGCCTTCGCAATTGGTATTCTATGTAATATCTATGACTTTCAACGCCACACTACATCTTCTAACTACTTCATAATAACTCAAGATAACCAGTCTCAACGGCAATTTTACGG
+
@9@,CFF<<F7:@FFG,CC@F7E++C<,@,C@DFGFFGGFFGFD@@FFGGAFF,C,CF9FFGGCCF<DFEG@+CC,C,,CEF<FDAC,<FFF7+>:4++8,CFE<<DC7E<5CFEF9=FFGGFFE7F8>=+3@CGDEDFGF68+@,4:EC=CC,33,,@E@FGGF@@FE,3@,@C77**:9;;9*,,,>C,=CE85CF688+1:C++4=?@7+16)*.,3(;@FGG)1)++;CF<C;93))<)9))73.)7:2),/-.).4A))-.).26(((,14@>421
@M02352:288:000000000-CKWC8:1:1101:14750:2365 2:N:0:ATGCGCAG+CTAAGCCT
CAATCTTGCGACCGTACTCCCCAGGTGGATTACTTATCACTTTCGCTTAGACACTGACTGTATATCGCCAATATCGAGTAATCATAGTTTACGGCGTGGACTACCAGGGTATCTAATCCTGTTCGCTCCCCACGCTTTCGTGCCTCAGCGTCAGTATAAGTTTAGTAAGCTGCCTTCGCTATCGGTGTTCTGTGTAATCTCTAAGCATTTCACCGATACACTACACATTCCGCCTATTCCAACTCAACCCAAGTTTATCAGTATCAATGGCATTTCCGAGG
+
E9EGGGFGGGGCECFCEGGGGGFBFGGGGGGGGGGGFGGGGGGGGGGGGGAFGGGGGGFFGFFGFGCECFGGFFDC=FGCDDFGGF,EFDGAC@7FFED:F9FFFDFGEF,:5AE9,,CFFFFC+C:FGCGF7+>F@+9C@+3@==FF8EGE=CFFA,33EAEGG<F,D@E8,1;8FFGFEDEE>7**=CFGFAB86B+=AFAC<ABG>?A@FA2)*:;4@+6/*;7*7AFFB>(4)/9))151)7(((-3(49<7>49<A92)4<<))(37)4/4=-,71
@M02352:288:000000000-CKWC8:1:1101:17291:2377 2:N:0:ATGCGCAG+CTAAGCCT
CATTCTTGCGAACGTACTCCCCAGGTGGGTCACTTATCACTTTCGCTTAGCCACTCAAACCGAAGTCCGAACAGCTAGTGACCATCGTTTACGGCGTGGACTACCAGGGTATCTAATCCTGTTCGCTCCCCACGCTTTCGTCCATCAGTGTCAGTATATTATTAGTAATCTGCCTTCGCAATTGGTATTCTATGTAATATCTATGCATTTCACCGCTACACTACATATTCTAACCACTTCACAGTAATTCAAGGTCAACAGTATCAAAGGCAATTTTACAG
+
GGGFGGGGGGCFFG<FFF9EFGGGGEGGGGGFGGGGGGGGGGG@FGGGGGGGGGGGGGGFGCGGEG5FFDGGCFGGGGFCGGCBFFCGGGGFCEEGF@FEFGGGGGFEGGFDGGGCGGGGGGGCF@:DGECEGEF@E89EFGCEGF??FGGGFGA;:,33,=,3@FEFGFGGCGGCFCDF4>FCCF<DG7FFCEFFFFFC6@BGE4@FF@BC7A@;CB>88A@ADG329A@FFFFF?;<E)7?EEFF<?<C<);,@:2=)4-456)695::7:??<F-)))
@M02352:288:000000000-CKWC8:1:1101:17277:2388 2:N:0:ATGCGCAG+CTAAGCCT
CATTCTTGCGAACGTACTCCCCAGGTGGGTCACTTATCACTTTCGCTTAGCCACTCAAACCGAAGTCCGAACAGCTAGTGACCATCGTTTACGGCGTGGACTACCAGGGTATCTAATCCTGTTCGCTCCCCACGCTTTCGTCCATCAGTGTCAGTATATTATTAGTAATCTGCCTTCGCAATTGGTATTCTATGTAATATCTATGCATTTCACCGCTACACTACATATTCTAACCACTTCACAGTAATTCAAGGTCAACAGTATCAAAGGCAATTTTACAG
+
GFGGFGGGFGGGEGEFGGACFGEFGGGGGFGGGFGGCFFGGGGGGGGGGGGGGGGFFGGGGD7FDGGEF@GGGGGFGGGGGGGGGGDGGGGG+FFGCECFFFGGGGF:?FGGFFGGGGGGGFCFEEGFGGCGGGGFEGFDGGGGGG?6@EGGFBDEFCFG=FCAFG9EF=EEFCCGGGGFFGGG>CFFFECCGCFEFFFGACAGFFFG@FADGFD>ED3@DCEFGGEC?FF+;A?EDFFFEF<7=EE3?EE5<@B40<7<:9<:><AFA7:0:BFBF48A)
@M02352:288:000000000-CKWC8:1:1101:18131:2390 2:N:0:ATGCGCAG+CTAAGCCT
CATTCTTGCGAACGTACTCCCCAGGTGGGATACTTATCACTTTCGCTTAGTCACTCAGCCCGAAAGCCAAACAACTAGTATCCATCGTTTACTGCGTAGACTACCAGGGTATCTAATCCTTTTCGCTACCTACGCTTTCGTCCATCAGCGTCCATCTATTGTTAGTGATCTGCCTTCCCACTCGGTATTTGTTGTAATATCTAAGCATTTCACCGCCACCCTACATATTCTAACCACTTCACTATACTTCAATACATACATACTCTATGTCATTTCTATGT
+
GG,,=CFFGG++@CFEGGFGGGECGE8D+6ECFFGGC,6FFGDCFFEF7<6CEFF@FGG876+8@+:CFFDF,F<,E,C5,,CEFGD,A<?FEFE,B4+?,?FFF,,4:BEFF?F9,4C,,459F+@7>E=?F+@+@6=@>8C+,D,+,3@=++@,7,@@9ED,@33@D=;,@@:CF++;**:**1,*@,,+089*;++++5++**+5+,++2/5)*)-72)00*49777@++063=3).))))97)9?EE).)3=<)8)/)))))97))..).*)94<9-
@M02352:288:000000000-CKWC8:1:1101:15740:2405 2:N:0:ATGCGCAG+CTAAGCCT
CAGTCTTGCGACCGTACTCCCCAGGTGGGATACTTATCACTTTCGCTTAGTCTCCAACTGTATATCGCTGAAAACGAGTATTGATAGTTTACGGCGTGGACTACCAGGGTATCTAATCCTGTTCGCTCCCCACGCTTTCGTCCCTGAGCGTCAATTCAGGCCTAGTGAGCTGCCTTCGCTATCGGTTTTCTGTGTCATATCTATGCATTTTACCGCTACATGACCCATTCCGCCCACCTCGATCGAATTCAAGACTAACAGTTTCAATGGCAGTTCCATC
+
GGFFGGGGGCCGGGB@FFFGGGGGGGFGFGFFGGGGF,CFGGFFGGEGCEEFFEGGGGGGFFGGEFFGF7>FGGGDDEGGACCFDFDFGGGF7BCEG7:CAEGFG?F=FFFFGGCAFFF;,FDE+:+@+DEFFEFG8FECFEGGGFGFF+@EG6DC;FEGG@D>,@;EGC33DC7CCDD>>DGE*4**AE?BCC8*1BB7FFF74AFGG?++;4(88)7;?+)6*227<C868>((,,4<<3(203(4:A>2>)2*5>6?<5:<26)).(((,.@B*4).
@M02352:288:000000000-CKWC8:1:1101:7918:2420 2:N:0:ATGCGCAG+CTAAGCCT
TAATCTTGCGACCGTACTCCCCAGGCGGAATGCTTAATCCGTTAGGTGTGTCACCGAATAGCATGCTACCCGACGACTGGCATTCATCGTTTACGGTGTGGACTACCAGGGTATCTAATCCTGTTTGCTCCCCACACTTTCGCACCTCAGTGTCAGTATCGAGCCAGTGAGCCGCCTTCGCCCCTGGTGTTCCTCCAAATATCTACGAATTTCACCCCTACACTTGGAATTCTACCCACCTCTCTCGAACTCAAGACCAGGTGATTATACGGAAGTTCCAG
+
DACECFGC9:CGGGF@FDEEFFCCFDGGGDG?FGGGFA6EFFGGG?FGA7FFC6CCG7FFGG9FG<FFGFGGGGG7CGGGGCEFGGEFC@FFFEEDGFC:FEDF=AFGGGCEDFFD9@FFEGAFGG<;EDCGGG7+BEGF;@8>CE6C7:@5,7@;<FG98C7CCFFGG>9BD5*;?D=6?*//CFF<CEGGGFFF@F4FA+8C5835FGFGGFFF*:31(/47D72DDB:?**.-(.4((.)4).122144<0.*.2).()()..-.))((((.58:<<6
@M02352:288:000000000-CKWC8:1:1101:23257:2429 2:N:0:ATGCGCAG+CTAAGCCT
CATTCCTGCGAACGTACTCCCCAGGTGCGTCACTTATCACTTTCGCTTAGCCACTCAACCGCCGAGGCGGTCGAACAGCTAGTGACCATCGTTTACGGCGTGGATTACCAGGGTATCTAATCCTGTTCGCTCCCCACGCTTTTCTCCATCCGTGTCATTTTATTATTAGTAATCTGCCTTCGCAATTGGTATTCTAAGTAATATCTAAGCATTTCACCGCTACACTACATATTCTAACTACTTTATAATAATTCAAGATAACCCGTACTAAAGGCAATTTT
+
FF,,C,E,CF7@@FFC,CFGF7A,,C<,6B+8BCEEFGGFFGEF7E:,,,6CFCC,EFGFC+C++4:F+=+4C4FFCF,,C=F9,FFEC8BDC7F,+@@+@F+C,CFEGDCE@DE@,;7>CC<<9E>B6C@<FGC,@8CEDF6,,,>7,,,1*1<EC,@,,,2B;FGG,@;;?,+:+C6:**8:/=?<+2>DF)+1)+1287+:C8A+@6AD71)1AB3>3),9C7.94647*8)<2))6:)6))).6)665A44664=9>4:((((((-.2)2)103)).
@M02352:288:000000000-CKWC8:1:1101:14265:2455 2:N:0:ATGCGCAG+CTAAGCCT
CAATGTTGCGAACGTACTCCCCAGGTGGGTCACTTAGTACTTTCGCTTAGCCACTCAGTCTGAAGTCATAACTGCTGGTAACCATCGCTTACGTCGTGGATTACCAGGGTATCTAATCCTGTTCGCTCCCCACGCTTTCGTCCAGCAGTGTCTGTATACTACTAGTAATCTTCCTTCGCAATCGGTTTACTATGTAGTATCTAAGCATTTTACCGCTACACAACACATTCCGCCTACTCAAACTGAACCCAATTCTATCAGTATCAAGGTACGTGTCGAAG
+
66,66=CAD7++68CCDF,,;8,,,;,6+8;C8F,@,66,CEC66FEC8FFF,,C,,:6:,669,<,,6,@,,<6F,,C,6,6,:,,,=A7C:4BB@7C+,5:,,99CCF8<,CAEFC9?=9,FCC@>+=+4@++@=+,+6+3@,8FFGGCD,7EACA9,,,C@;=,@,,,,,,5+=?+:*;:?5114,5,;+3+**43+3=9+1*;75,+5*;=4*895(*(8648C7+;6))(65))).4==@3);1(4(())115A53<56.)),),))-4.,)(34-
@M02352:288:000000000-CKWC8:1:1101:11942:2483 2:N:0:ATGCGCAG+CTAAGCCT
CAATCTTGCGACCGTACTCCCCAGGTGGATTACTTATCACTTTCGCTTAGACACTGACTGTATATCGCCAATATCGAGTAATCATAGTTTACGGCGTGGACTACCAGGGTATCTAATCCTGTTCGCTCCCCACGCTTTCGTGCCTCAGCGTCAGTATCAGTTTAGTAAGCTGCCTTCGCTATCGGTGTTCTGTGTAATATCTATGAATTTAACCGCAACACTACACATTCCGCCTCCTCCAATGCACCTCAATTTTACCAGTACCAATGGCATTTTCGAGG
+
FEFGFFFGGGDGGCFGGGFGFGFGFFCFGGGGGGGGGGGGGGGGGGGGGGGGGGGGGGGGGGGGGGGGEEGGGGGGGFGFGGGGGGGGGGGFGEG7FFE=FGGGFGEG7EFGGGFGGGGGCGGFGGDFGFGGGCCCGGGEGGE+>FGGGGGGGGGGGGCCDGGFFGGEFFGGGGFGF9>BEGGGDGEGCGGGCECEE9+=9+1+0++4=<++=8()*)(3(*.)*0);)+3)0:3(((/:@;)((1.(.34,)6:*.)*.))))).))(((,)-*)*((((
@M02352:288:000000000-CKWC8:1:1101:21233:2486 2:N:0:ATGCGCAG+CTAAGCCT
CAATCTTGCGACCGTACTCCCCAGGTGGATTACTTATCACTTTCGCTTAGACACTGACTGTATATCGCCAATATCGAGTAATCATAGTTTACGGCGTGGACTACCATGGTATCTAATCCTGTTCGCTCCCCACGCTTTCGTGCGTCAGCGTCAGTATCATTTTAGTAAGCTGCCTTCGCTATCGGTGTTCTGTGTAATATCTAATCCTTTAACCGCTACATTACACATTTCGTCTACATCTACGTACCTCAAGTTTACTAGTAAGACGTGCCTGTCTCAGG
+
GEF,6CFEFC7+@+8<FFFGGDCECF@DC@F@EFGFDG9FFDGGFCF@:,6CEF8EFFGC,<CECFDEG@C8EF,86,:,6CF,9<,9CFC,,,@=FF++,:BAAF,,B9,?AE,,C9?F,A5,8+86@+>4@++@@FD>,=C+3+6@F>C++@F,E8@,3@,,,87@;<,,375+?95*3*4*9*4:E,>+=*408A8+8C>+*4+8C,+++4()*0.7)+)1;F3;)+1=880(1.1))96(53(()-())).9-)*)-)).).)((((())1)*))-,
@M02352:288:000000000-CKWC8:1:1101:11948:2500 2:N:0:ATGCGCAG+CTAAGCCT
CAATCTTGCGACCGTACTCCCCAGGTGGATTACTTATCACTTTCGCTTAGACACTGACTGTATATCGCCAATATCGAGTAATCATAGTTTACGGCGTGGACTACCAGGGTATCTAATCCTGTTCGCTCCCCACGCTTTTGTGCCTCAGCGTCAGTATCAGTTTAGTAAGCTGCCTTCGCTATCGGTGTTCTGTGTAAATCTAAGCATTTCACCGCTACACTACCACTTCCGCCTACTCCAACTGACATTCAGTTTATCAGTATCAATGGCAGTTTCGACGT
+
FEGGGGGGGGEEGGEGGGGGGEGGEFFFGGGGGGGGD<FGGGG<C7FGFGFGGGGGGGGGAFGCDFGDGGCCF,,8D7E?CFCFFFFGGGFDEFGGGGEEGGGCFGG7FFFFEFG9ED@EEDFE+=CGC+@EFCF>CD,@DF,=;E8FGC>CCGGGDACCCFG;DCFFGGFCFF+<*9>BFDFC*4=EGFG8DCFEC6B+3+=+7+=@C,=208>)8/*6>9()0*6C76).8)(())/;((/()/./))-).6<F4<F).6:)6<A23(44:9?))((((
@M02352:288:000000000-CKWC8:1:1101:14538:2519 2:N:0:ATGCGCAG+CTAAGCCT
CAATCTTGCGATCGTACTCCCCAGGTGGGACACTTATCACTTTCGCTTAGTCACTGAGTATAAACCCAACAACTAGTGTCCATCGTTTACGGCGTGGACTACCAGGGTATCTAATCCTTTTCGCTCCCCACGCCTTCGTCCATTAGCGTCAGTACATACGTAGTAGACTGCCTTCGCAATCGGTGTTCTATGTAATATCTATGCATTTCACCGCTACACTCCATTTTCCGCCTACTCCAAATATATTAAATACCTACAGTATCACAGGCAGTTCCATCGTT
+
DEAF@FGGGGCGFGFGGFDF@CFGD6EF@FFFGGGGCFFFAFEGGGGFEGFFGG<FGGFFCAFDGGGE<FFECEC,C<CEADF<?FGFGF7,C7>C77FFEFGF,+4BE@FGFGG,,@,AEEFGDDCD+44+=+>F9+DCE@E,,,6=CEEEGF8=FGGGFEE+>@@>;,@D,,=;7**3;0**3;>,2,>@FE9EEA>FFG>+*=:1@7=?*:>;?*(9(06:+3.:)08)):5=)()(7))/5?5).1))7447:()).445<).(((-462*5*)-(4
@M02352:288:000000000-CKWC8:1:1101:23640:2524 2:N:0:ATGCGCAG+CTAAGCCT
CATTCTTGCGAACGTACTCCCCAGGTGGGTTACTTATCATTTTCGCTTAGTCACTCAGTTCGAAAACCAAACAACTAGTAACCATCGTTTACGGCGTGGACTACCAGGGTATCTAATCCTGTTCGCTCCCCACGCTTTCGTCCATTAGTGTCAGTACATTATTAGTGATCTGCCTTCGCAATCGGTATTCTGTGTAATATCTATGCATTTCACCGCCACACTACACATTCTAACCACTTCATAATGCATCAAGATAAACAGTTTCAAAGGCAATTCTAAAT
+
GFEFCFFGFE@F@7DFFFGFFDEFFFGGGEF8FGGFGEFFGGGG+@FFDCECGFGGF<E,CC@FGGGGGGFEGGG8EFFAECAFGGFGGGED7:CCCGG@EFE=EC8EFG8FEF9EDAFECAACF>+4CEGGGG7EEGFGFDCGG,=DA9@=A;EEAFF@DFGF;F,>C99,3@C+ACCBB7FFDE7;2=;7BABE<E9:F+B+19B8CC8+@ADA*)5;?F16*;<C78+;+02=?=E)1<?.1//)))/4)))1:AFA2))).)).6((364F<*))))
@M02352:288:000000000-CKWC8:1:1101:17582:2529 2:N:0:ATGCGCAG+CTAAGCCT
CAAACTTGCGTTCGTACTCCCCAGGTGGGATACTTATCACTTTCGCTTAGCCACTCAGTATTGCTACCGAACAGCTAGTATCCATCGTTTACGGCGTGGACTACCAGGGTATCTACTCCTGTTCGCTACCCCCCCTGTCGTCCATCCGCGTCCATGTATTCTTAGTAACCTGCCTTCGCAATTGGTATTCCTTGTAATCTCTAAGCATTTCACCGCTACACTACTTATTCTAGTTACTTCATATTAATTCCAGTTCTATAGTAACTATGCCAGTTCGACA
+
FFF9FGFGGGBCFCCCFFCFEGGGG@AF7EFFFGGGE<,CFFG<BBEFBG9FGG8EFCA9<E,@<9,,6,+@+,C9,,CF9CCCFGCGBD<,4?C:C:FF=FFCEGA=BFFFFA4,@=,CE=E9=+@CC8F+=++8+6,+@FCEGD,0@CCE*:;,33E;,,37,@;DC,?,>9*=C4*32*19*C7CF77+=*4**==+14++)4AF+1+3+=2A=8;)(16A++)+1@F6::))-66>:<>))).4-)).)6)0))*..6)).).6<))).44-).(-
@M02352:288:000000000-CKWC8:1:1101:9231:2538 2:N:0:ATGCGCAG+CTAAGCCT
CAATCTTGCGACCGTACTCCCCAGGCGGAATGCTTAATCCGTTAGGTGTGACACCAACAAGCATGCTTGCTGACGTCTGGCATTCATCGTTTACGGTGTGGACTACCAGGGTATCTAATCCTGTTTGCTCCCCACACTTTCGCACCTCAGCGTCAGTATCGAGCCAGTGAGCCGCCTTCGCCACTGGTGTTCCTCCGAATATCTACGAATTTCACCTCTACACTCGGAATTCCACTCACCTCTCTCGAACTCAAGACCCGGAGTTTAAAAGGACGTTACAG
+
FDGGDGGGEF>FGGGGGGCCCGFGGGGGGGGGGGGGGFGGFGGGGGGGGGGFGGGGGGGGGGGGDGGGGGGGGFGGGFGGGCFFGG9FEGGGGGGGEF:@FCFEEFFGGGGEFCGGAFECGGGGGGGGGGFGGFEEDC9DDE6@E@FGGG?EEGEGGC,ECF@EGC:DEFBFFD>CDGG>?DGGGGGGC/C7C5+3>>A5;7617185F=5CC1);<;<E<FFA77;G0))*1@4<(17().514<0426?222)92(),,-2:BB<)69A0,(0()(,5)
@M02352:288:000000000-CKWC8:1:1101:14207:2575 2:N:0:ATGCGCAG+CTAAGCCT
CACTGTTGCCAGCGTACTCCCCAGGTGGTTAACTTAATACTTTCGCTTTGGCACTCATCTTCAAGTAGACAAGCACCGAGTTAACATCGTTTACGGCGTGGACTACCGGGGTATCTAATCCCGTTCGCTACCCACGCTTTCGTCCATCAGCGTCAATTCAAACCTAGTAAGCTGCCTTCGCTATCGGTGTTCTGTGTAATATCTATGCATTTCACCGCTACACTACACATTCCGCCTACTCCGACTGAATTCAAGACTAACAGTATCAATGGCAGTTTCCA
+
FF9FFGGGFFFFFC@CEFCFCGGGGGGG:FFFEFFFGGGGGGGCFCCGFGGGGGGFGGGGGGGGGGGCGGGFGCFGFGEGDGGGGGGGDGGGGGEGGGGGGGGGGGGGGGGEFF9FGGGGCG7EFGEEDGDG8FECEGGGGGEEGGGFEGGGGGGGGGFGGGGGGGGGFGGFF?C5CFGFFGGEDGGGGGGGCEFEEFADFFCFFFF7DGFF=A)/=BF;(=@FGGEGEFFFFFFF@?:?28:0,13:<24<DB4*.61).42:>4<AF<A>((.:F9>)6
@M02352:288:000000000-CKWC8:1:1101:20343:2587 2:N:0:ATGCGCAG+CTAAGCCT
TAATCTTGCGACCGTACTCCCCAGGCGGGACACTTCACGCGTTAGCTACGGCACTGAAGGGGTCAATACCTCCAACACCAAGTGTCCATCGTTTACGGCGTGGACTACCAGGGTATCTAATCCTGTTCGCTCCCCACGCTTTCGGGTCTGAGCGTCAGTAACAGTCCAGATAGCCGCCTTCGCCCCTGATGTTCCTCCAGCTATCTTAGTACTTCACCACTACACCTGGCATTACCCTTTCTTCTACTGCACGCCACACCGCCTGATTCATACGCACTTC
+
E6FFF9FDEGDGFCFFDGCFDBC,,<@+:+8<<DF,6EEEEGGG,?BF=?FEF@,CCCE@C=4C@E@<A8<FA<A,DCCF,9,,5BF,5?BF8F+EC7F:FFEDFGFGGF@FGFGCEADF9@@9A,FCGC+@7DFFC**3B5CE>CD9:?,5BE=C8CE,@B@9BEGGFB9<+<;3CC*8=*/A**2/:<F7C2B4)00*0**2:B***397>1:1A*)4(/()02103)76=*.)(.().))..).).6)4(((7-(0(,(((-(.46:).63B?D9)5
@M02352:288:000000000-CKWC8:1:1101:15686:2591 2:N:0:ATGCGCAG+CTAAGCCT
CACACTTGCGTGCGTACTCCCCAGGCGGAACACTTAACGCGTTAGCTCCGAAACCCACGGCTCAAGGCCACAACCTCCAAGTAGACATCGTTTACGGCGTGGACTACCAGGGTATCTAACCCTTTTTGCTCCCCACGCTTTCGCATCTGAGTGTCAGTGTCTGTTCAGGGGGCCGCCTTCGCCACTGGTATTCCTTCAGATCTCTCCGCTTTTCACCGCTACACCTGAACTTCTACCCCCCTCTACATCCCTATAGTCCACCAGTTTAAAATCTACTGCCG
+
ACF9CFGGGG+6BFFDFDEGGGGGGGCCGG7CFGGGE,F7CGGGGGG9BF+,88EE,:+87+,5,,,4A,+,BFG=FF,FEE9?F??BE7DFFFC+++483@+,583==A++83,3C=,,@DD8,9FCE;9CFFG78*@C*33CE:C+,,,5,52:,62DCCGF,@,?C,**1CDCCDDFF3E**++9@99>D4BBFF**06*:<4))9*07C*)6956118<49*5C7)9*1*)--3(43(((.6))43())).9))1-,,(..6-)).))(-/)1.)4,
@M02352:288:000000000-CKWC8:1:1101:17848:2641 2:N:0:ATGCGCAG+CTAAGCCT
CACTGTTGCCAGCGTACTCCCCAGGTGGTTAACTTAATCCTTTCGCTTTGGCACTCATCTTCAAGTAGACATGCACCGAGTTAATATCGTTTACGGCGTGGACTACCCGGGGATCTAATCCCGTTCGCTACCCACGATTTCGTCCATCAGCGTCACTAACATCCCAGTAAGCTGCCTTCGCAATTGGTGTGCCATGTAATATCTATGCATTTCACCGCTATACTACATAATCCGACTACTTCAACTCTTTTCAATAACTCCATTATCTAAGCACCTTCCA
+
FCE@CFG<C6CFDCFCCFFF8FF,CC@F,6;CEFGCGF,CFGG9@@@DF@88EFFDCEFFG<66C<<,,CC,9C<C@C7@6,,:,,6CCECF7,,8+:=++89<,,:,+=B++6+8E;BFCE:::F?CG++,B=+++6,@==8C+3,+4@,;B6883,,,,,,,3,,,>@9,,2;*;+*3***442,,4?*++*1.88=+4+1=*41++,1+4+9/*:9((+/++3)+)++3+8(4903<ABA9)).--))..))*5.0-.)-)..-).4)()()47(()
@M02352:288:000000000-CKWC8:1:1101:6521:2649 2:N:0:ATGCGCAG+CTAAGCCT
CACTCTTCAGCGCATATTTCTCCGTCGGGATACTTCACGCGTTAGCTTTGATACTCCGGAAGTCGGGTTGTGCAACATTTAGTATCTATTGTTTACAGCTAGACCTCCTGGGGTCTCTAATCCCATTTGCTCCCATAGCTTTCTTATCTGAGTGTCCGATATAGACCAGTAAAGTGCCTTCGCCTTGGGTATTCTTTGCACTCTCTAGCCATTTCACAGCTTCACTGAACGTTTCATTTACCCCTACTAGACTCTATTCTACTCGTTTCCCCTGCATTTTT
+
@,B,,EF,,;-+788C,@,E,,,+,;6@C:7EEAF,CE,6@@FG7EF,C,96,<,,,,78+66,@++9,+8,:,C8,4<<EF?,9,,9CEFECC,BE<,,,9,5,5,4B,F@CE7@,@,CE4@FEEGE,4E,A<6A8DD,,@=333,+3=,3,6@:,++++8,3,,8D,73E,,5+;+5;*+++*14@,4,*50B5*+4+*+*+0/++2,3:89AB:6*(.449;:**0)/2?).*18**1//(/(()))))16)+)13/)))6641=;)),(/)(*).49
@M02352:288:000000000-CKWC8:1:1101:22528:2655 2:N:0:ATGCGCAG+CTAAGCCT
CAACCTTGCGACCGTACTCCCCAGGTGGATTACTTAACACTTTCGCTTCGACACTGACTGTATATCGCCAATAGCGAGTAATCATAGTTTACGGCGTGGACTACCAGGGTATATAATCCTGTTCGCTCCCCACGCTTTCGTGCCTCAGCGTCAGTATCAGTTTAGTAAGCTGCCTTCGCTATCGGTGTTCTGTGTAATATCTAAGCATTTCACCGCTACACTACACATTCCGCCTACCCCAACTGAACTCTAGTTTATCAGTAGACACGGTAGTTTCGATG
+
FDG,,CFFG778@FGGEFGG8@FEGGEDG9FGGGFG<,6CFGGGGGGG,@,B@CDGDFFGFGGGCFFCCEGGF,,+@7@FEDGGF9EFGFF<:B+CF=FCCBFGGCF7==8F,:4@9EE9E,F5C+6@CFGF7FE7EG8>8@=E;,D9?6:EGGGD,DF;=@;B@@DCGG9EC>*?FCC?5?D**4*/=:C1CEF?>F87=86B76A:DFF7C42>E:@E;A;F4*7*96AF)>(,((,4,,3:024(.-)6:))*.)*.6<4))).((((,()*69(().
@M02352:288:000000000-CKWC8:1:1101:6539:2657 2:N:0:ATGCGCAG+CTAAGCCT
CACTCTTGCGAGCATACTTCCCAGGCGGGATACTTAACGCGTTAGCTTTAATACTGCACAAGTCGGGTTGTGCAACATTTAGTATCCATTGTTTACAGCTAGGACTACTGGGGTATCTAATCCCATTTGCTCCCCTAGCTTTCGTCTCTGAGTGTCAGTTATAGCCCAGTAAAGTGCCTTCGCCATCGGTGTTCTTTCCAATCTCTACGCATTTCACCGCTTCACTGGAAATTCCCTTTACCCCTACTATACTCTAGTCTAATAGTTTCGACTGCAGTTTT
+
GFGGGGGGGGDGDGEFGGFGGGFFGFF7FEG?FFFGGGGGDFF@FFFGGFGGFGFFGGGGGFGGEGEGDFGGGGGGD8EFGC@,,CECFFAFGGGD?FEEFFGFGGGGGFGG7>=@EFFFA:<=<FGFF;FGGGGF>FGGGGGGGE8=EEEADFFGGFGG9FGGGCFGGGGG9CC78FGFFGC5>E7?EG5CCEFFEF>98=;CCFFGGE;DDFFFGF033>@A4745@A/AFAE<AA@3)450((/74469<))7-:?2.)-6)6<<<,23?172))6:>
@M02352:288:000000000-CKWC8:1:1101:13095:2673 2:N:0:ATGCGCAG+CTAAGCCT
CAATCTTGCGACCGTACTCCCCAGGTGGGATACTTATCACTTTCGCTTGGCCGCCCAGTACTTAAAGCACCGGACAGCTAGTATCCATCGTTTACGGCGTGGACTACCAGGGTATCTAATCCTGTTCGCTCCCCACGCTTTCGTCCATCAGCGTCAGTATATAGTTAGTCACCTGCCTTCGCAATCGGTGTTCTATGTAATATCTATTCATTTCACCGCTACACTACATATTCCGGCAACTTCACTATAACTCAAGACCGACAGTATCAAAGGCAGTTCTA
+
FAECFFGGGGGGEGCDFFFGF@FEFGGGGGGGGGGGGFGFGD@FFFGGGDGFCEC@EGGGGGGGGGCDFFFGGGGFGGGGGGGGGFGFGEGGGGGCFGGCCFEGGGCFFGEGGG?DGGGGGCFEGGGD>EGGGGDEGGGGGGEGGGGGGF6CEEGGGGGC@C;DGGCDGFEFGFFGFGFFFGEGC?=EE*:<@58??777A1+39AA779AF77CFFFFFFF34105<;=AF??(499((,65:?5<AAD<<<<?/82>611293)))-:A-10F(066))
@M02352:288:000000000-CKWC8:1:1101:11877:2679 2:N:0:ATGCGCAG+CTAAGCCT
CAATCTTGCGACCGTACTCCCCAGGTGGATTACTTATCACTTTCGCTTAGACACTGACTGTATATCGCCAATATCGAGTAATCATAGTTTACGGCGTGGACTACCAGGGTATCTAATCCTGTTCGCTCCTCACGCTTTCGTGCCTCAGCGTCAGTATCCGTTTAGTAAGCTGCCTTCGCTATCGGTGTTCTGTGTAATATCTAAGCATTTCACCTCTACACTACACATTCCGCCTACTCCAACTGAACTCAAGTTTATCAGTATCAATGGCAGTTTCTAAG
+
FAFGFDFGDFCEC>FFGC9EFGG7FFFGCGGGGGGEE,;E<E,CCFGCGFFGGGGGEFGCFFGGG9,,@@:8=EGC,DFFCG9EF9,EFFFFEEG>B@C+?F,?<E=FGFG<<E;9EEFFFF<E+444+,8=EAF:CGEEFC=+@F8+@+ACCCEFG,,8@FC+37@,,,33B7>DCFC>B78:9E>CCCGCCA+/*=9=EFCF5AFFCC>::**2>*@>58@A<;=45;7ADA7(()6@@FEF(7)3?6AE)))1/4=-:454<96))504(.15*).))
@M02352:288:000000000-CKWC8:1:1101:7324:2686 2:N:0:ATGCGCAG+CTAAGCCT
CAACCTTGCGATCGTACTCCCCAGGTGCAGTACTTATCACTTTCGCTTAGTCTCCAACTGTATATCGCTGAAACCGAGTATTGATAGTTTACGGCGTGGACTACCAGGGTATCTAATCCTGTTCGCTCCCCACGCTTTCGTGCCTCAGCGTCAGTATCAGTTTAGTAAGCTGCCTTCGCTCTCGGTGTTCTGTGTAATATCTAAGCATTTAACCGCTACACTACACATTCCGCCCACTCCAACTGAAATCAAGTTTACCAGTCTCAATGGCAGTTTCGACG
+
F,EAEGGFGGGGC+C-<CEFGGGGGG<EFGGFGGGGGG@EEFEGDGGDCEGG96FCEGFE<E,F9AF,,BCEC6EFGGGGFGGFGF9@FDAFF>FFF@FFDEE@D8ECEEFFFFFADA<;=EECCEDF+@6AC6+6@D,>FF>+3D,8DEE8CE3=EE3ECFA,,@,,;F;DEE9DF7*@*9:ADG5:EGD7CECA:>++12+5:>>C=:++4*84/8>=2+8)0*)*)1:4>5(,((/3@1.(().))1))4))/.)1<7))).)..),((((0)*4((-
@M02352:288:000000000-CKWC8:1:1101:23552:2710 2:N:0:ATGCGCAG+CTAAGCCT
CACTCTTGCGAACGTACTCCCCAGGTGGGATACTTATCACTTTCGCTTAGTCACTTAGCTCGAAAGCCAAACAACTAGTATCCATCGTTTACGGCGTAGACTACCAGGGTATCTAATCCTGTTCGCTACCTACGCTTTCGTCCATCAGCGTCAATATCTTGTTAGTGATCTGCCTTCGCAATCGGTATTCTATGTAATATCTAAGCATTTCACCGCTACACTACATATTCTAACCACTTCACAATAATTCAAGACATCCAGTATCAATGGCAGTGCTATGG
+
GF,<6FGFGGC@FCFGGFGDGEG@FFGG@FGGGGGGGDEFGGGGGGGG7F@FDFG,FAAED6+C@B,FGGGGG?A<F9FFF,9BFGEF8FGGDC@CFEGGFEDG@FFEGFFFGGCGEGGGGGG5C>CE6DDGG7=@EFGG,6+=;BDG,BCGGCGEF,,@@FFGGGE>D3EC929CFGG>BDEGG7CGGGGGGEF4>FAEFCFFEFFFF7@FFFD4?A@3/:@ACC?7?+11+;7=?EE@?37<).77CEE)9)(2:))54)-)).6)65(313):8>)62
@M02352:288:000000000-CKWC8:1:1101:22918:2716 2:N:0:ATGCGCAG+CTAAGCCT
CATTCTTGCGAACGTACTCCCCAGGTGGGTTACTTATCACTTTCGCTTAGCCACTCAGACCGAAGTCCGAACAGCTAGTAACCATCGTTTACGGCGTGGACTACCAGGGTATCTAATCCTGTTCGCTCCCCACGCTTTCGTCCATCAGTGTCAATACATTATTAGTGATCTGCCTTCGCAATTGGTATTCTATGTAATATCTCTGCATTTCACCGCTATACTAAATATTCTAACCATTTCATAATGTTTCAAGATAAACAGTATCCAAGGCAATTTTAC
+
GGGGCEGGGGG@CEEGGGGFFDFGFG,C7@CC,CFGFFGGGGGF7FFF@FD8FFGD8ECE7CCFFFFGGGC+FFDFAFEFFG?=EF4AFGGGGGGCEGDG@EDDCGGGDGCF,CD=BEFFGGFGECCFC8>,6=CGBDFEDGECFFC9<EFC><:3:BFGGGFGGGGGGGG,99?FG44599CF*BFGFCCCGEFFCA+=BD+:66@>DGFF:8<3/)(19C?+;+1;?A:=A96=))9)59C3<6)7<CF3<),*5496<<-4))4470((((/6@<<
@M02352:288:000000000-CKWC8:1:1101:23322:2739 2:N:0:ATGCGCAG+CTAAGCCT
TTACCTTGCGGCCGTACTCCCCAGGCGGTTAACTTAGCGCGTTAGCTACGCCACCCACGGTTCAAGACCACAGACGGCTAGTTGACATCGTTTACGGCCTGGACTACCAGGGTATCTAATCCTGTTTGCTCCCCACGCTTTCGTGCCTCAGTGTCAGTATTTGTCCATGTAGCCGCATTCGCCACTGATGTTCCTTCTAATGTCTACGCTTTTCCCCGACACACCGGAAATTCCATTACCCTCTATACTACGCTCACTCTACCGTTCCATATCCAGGTCC
+
F,E@9FD9,F+@:FCC:CFCFB<,C8@C7+66CEFGGFG7+FFFE9EE,BFFCEGGGGGGFC7C5<CE,,44,BEF7FEF,?E,<?BBA+BEEGGGGGG+=7D<AFC@FFDGGG:EFDGF,;@@>DFC,5=>>FGF@6?EDA*4>*32@DD<;CD,<@,@D,,6,,,,6@;D?FD4/*/=CC*41+2><:+;D3+<<*1+++31)3+*)*)*01)0:8((().0*1(14)9*0*)).64-8)4(4)6)6<)(((()-)0))6)(-(,(6)))))*.).,3
@M02352:288:000000000-CKWC8:1:1101:14320:2756 2:N:0:ATGCGCAG+CTAAGCCT
CAATCTTGCGACCGTACTCCCCAGGTGGATTACTTATCACTTTCGCTTAGACACTGACTGTATATCGCCAATATCGAGTAATCATAGTTTACGGCGTGGACTACCAGGGTATCTAATCCTGTTCGCTCCCCACGCTTTCGTGCCTCAGCGTCAGTATCAGTTTAGTAAGCTGCCTTCGCTATCGGTGTTCTGTGTAATATCTAAGCATTTCACCGGTACACTACACATTCCGCCTACTCCAACTGAACACAAGTTAAACAGGATCAATGGCAGGTGAGAGG
+
EAFFGFFFEECC7@-DEFC<ECFCF@EFGFAEG9FE<EECG9CEFG7FFFGGGFFFG8FFCECE,,@FECFFGCAEDFGGGDGGGFD<FFGGEGD@FGGGFFFGGGGDGGG,EFGA;E,CCE?ECEEF8D78CCF7BDFCGFG6;FFGGGGEGCA7E;AC@CFGFCFGGFD8DFC>F?DBDDGGC:EGCFCCFEFCEFFCAFF>?FF719@8+/>)3><ECA4AG472)+;4)8(1(751=;6(()45),38:.6*.)1.((,)((56),(((,7(*..)4
@M02352:288:000000000-CKWC8:1:1101:9661:2766 2:N:0:ATGCGCAG+CTAAGCCT
CAATCTTGCGATCGTACTCCCCAGGTGGGACACTTATCACTTTCGCTTAGTCACTGAGATAAATCCCAACAACTAGTGTCCATCGTTTACGGCGTGGACTACCAGGGTATCTAATCCTGTTCGCTCCCCACGCTTTCGTCCATGAGCGTCAGTATATACGTAGTGGACTGCCTTCGCAATCGGTATTCTGTGTAATATCTATGCATTTCACCGCTACACTACACATTCTATCCACTTCCGTATAACTCAAGTCAACCATTATCAAAGGCAGTTCCATAGTT
+
G9FFEFGGGGDGGDGGGGGGGGGGFGEC7FFFGGGGGGGGGGFGGGGGD9CFGGFFGGGGFGFGGGGGGGGGFFFDGGGGFGFGGGGFFGCEEFFEG:FFGF,,,844,EFGGFF9EF9E>DBCEEFFG8EGF=FFFEGEECEGDFFCEBCEGFE:E;F7@:3CGGCEG7F63EFFGC75AGGG4;FFFGG7C*+9AE+=9C1?5BA78E8:DA5)CF;9@F8A6CCGEFFFFC3CAFAFE06)1.6@34)977<=8?*649AF22)30(439>694:7).
@M02352:288:000000000-CKWC8:1:1101:12629:2800 2:N:0:ATGCGCAG+CTAAGCCT
TAACCTTGCGGCCGTACTCCCCAGGCGGTCTACTTAATGCGTTAGCTTGGGAGCCCAGTGCTCAAGCCACCAAACTCCGCGTAGATCTTGTTTACGGCGTTGACTACCAGGGTATCTAATCCTGTTTGCTTCCCCCCCTTTCGTACATGAGCGTCAGTTTTTGTTCAGGGGGCCGCCCTCGCCACCGGTATTCCTTCAGATCTCTACGCATTTCAACCTTTCACCTGAACTTTTCGCACACTCTACAAGACTCTAGTCCACCAGTTCCAACTGGAAGTAC
+
<AFE,EACGGEFEEGGGG,E<FEFD,@C++CDFGGGGDGGGGF,@FFFFGGFGCGGFG@EE,EG9F,CEFG8C=F,5C,,+@+@C9<,,5,CFAF++@4=+4+:@,,DF<=CFD,=C,D,3;3=>FF8DA;DFGGD+*3@B9:8>8*B,,,,4=8:>D;@,<:B27,,2,**:CDDG)980::CD*25**/:0.*4<**2*0/0.*9*C*8CC9)9C)(.)*)*20(*,6@F*=:--(((.(84)6).).7>22:/6)064((.-44))6((,().).)4
@M02352:288:000000000-CKWC8:1:1101:24057:2806 2:N:0:ATGCGCAG+CTAAGCCT
CATTCTTGCGAACGTACTCCCCACGTGGGTCACTTATCACTTTAGCTTAGCCACCCAAACCGAAATTCGAACAGCTAGTGACCATCGTTTACGGCGTGGACTACCAGGGTATCTAATCCTGTTCGCTCCCCACGCTTTCGTCCATAAGTGTCAGTATATTATTAGTAATCTGCCTTCGCAATTGGTATTCTATGTAATACCTCTGCATTTCAACGCTAAACTACATATTCTAACTACTTCATCATAACCCAAGATACCCAGTATCAAAGGCCATTCTACAG
+
<@FA,<F,,@+C7@FFGGGFCDF+@C<8CF@8EFA,CFGEEDF,CFEF@6,6CF<@<,C,@@F7@FFFFG8FCCC8?FF<,EF,E,:FB<=,?+C44@7:AA<<,<,:+,45C@=4C,AC=?5@8F6,@8+AB3+=>+3+@A3@;,,57,;=D7@FF@CG,@EDFFCGGFCFD2A+3*;0*;D?9CFFF,>EG4B4799+*4*;)6=C@CF1415)A)(/(1/6*;)@5@FFC89C@39;E?)/<?C(((((6(.;)5)5(5<:)6:2):0(4:449)).,
@M02352:288:000000000-CKWC8:1:1101:12834:2813 2:N:0:ATGCGCAG+CTAAGCCT
CAATCTTGCGACCGTACTCCCCAGGTGGATTACTTATCACTTTCGCTTAGACACTGACTGTATATCGCCAATATCGAGTAATCATAGTTTACGGCGTGGACTACCAGGGTATCTAATCCTGTTCGCTCCCCACGCTTTCGTGCCTCAGCGTAAGTATCAGTTTAGTAAGCTGCCTTCGCTATCGGTGTTCTGTGTAATATCTAAGCATTTCACCGCTACACTACACATTCCGCCTACTCCTACTGAACTCAAGTTTAATAGTATCAAAGGCAGGTTCGAGG
+
GGGGGGGGGGDGGGGGGGCGG7EFFFFGCFGGGGGGGEFCGGAFFGGGGCEGGGGGGFGGGGGGGGGGGGGGD,C?D7F@ACFGFGEFFGGEGGDFFGGGC,FGGGGGGG8FFGFDFGGGGGC@B@C@E8CFGCFGGG@8>+6+,8=DGDE+37<,,@@=FGGFFFFCA,;8DF9FG*7>DCCG49*;E7;+:*197B+=FFF+*2+:C=B7FF(::)()(2/=DC@FEFF4=:;;8))()/7@3.=@E)8?<9<6-)*.-64)66)))(.,((0.0,,49
@M02352:288:000000000-CKWC8:1:1101:19500:2836 2:N:0:ATGCGCAG+CTAAGCCT
CACTGTTGCCAGCGTACTCCCCAGGTGGCTAACTTAATACTTTCGCTTTGGCACTCATCTTCAAGTAGACAAGCACCGAGTTAGCATCGTTTACGGCGTGGACTACCGGGGTATCTAATCCCGTTCGCTACCCACGCTTTCGTCCATCAGCGTCAATAATATCTTAGTAAGCTGCCTTCGCAATTCGTTTTCTCTCTAATATCTATGCATTTCACCGCTACACTACATAATCCGACTACTTTCAATCTCTTCAATACCTAAACAATCAAACGCAGTTCCA
+
GGGGFDFFGG<FDGBFE8FFGGGGFFACFFDFFFGGGGGGGGGGGGCFFGCGGG8FFFFGGGGCEFGG9FFGGG<FGCF@DEA9F9FE=FGGGGF:FFCG+BEFFGGC@7C:CFGEE;@FFG7:AE+B>EEGC,>F@E38BEGCEGFGG9D68C8@,=9;;;=>;9;EFGFF;CGF7<F*@DC*7,=D,=CF+7+*0=B88D>@*=+?BCFDC859E>61;FDFFG=CC+:+:)(,.((6)))6AB))))6<>9./3)*.).()(),4,))(,(74F)44
@M02352:288:000000000-CKWC8:1:1101:14902:2880 2:N:0:ATGCGCAG+CTAAGCCT
CAATCTTGCGACCGTACTCCCCAGGCGGTCTACTTATCGCGTTAGCTTCGCTACTCACGGATTAAATCCACAAACAGCTAGTAGACAGCGTTTACGGTGTGGACTACCAGGGTATCTAATCCTGTTTGCTCCCCCCACTTTCGTACCTCAGCGTCAGTATCGAGCCAGTGAGCCGCCTTCGCCACTGGTGTTCCTCCAAATATCTACGAATTTCACCCCTACACTTGGAATTCCCATCACCTCTCTCTAACTCTAGACTGATAGTTTTGGAGGCAGTTCC
+
EEGGGGGGGGCEC@@FGGGGGGFGG?FEF7FGGGGGGFF>FGGGCFGGGGGFGG8EFGGGGDGGG9EFGG8DFGGGFGGGGGFGCFGGC7FEGGGE7EFGGGGGGGGGFFGG<FDECCFGGGGGAGGECEFFGF+>C>FFFGEGG8CEGFFFDGE>EFFFF:CFGGG,?CC9CFGGGGG4?4EEDGF=+;ACG<7>3A;7/;@75AFGGGAGFF3A?).(,85@G7-97?FF?6)))(.)(31383<22).--).*--8:?<9AFFFA70:20(01?A>>
@M02352:288:000000000-CKWC8:1:1101:20599:2884 2:N:0:ATGCGCAG+CTAAGCCT
TAACCTTGCGGCCGTACTCCCCAGGCGGCCAACTTAGTGCGTTAGCTGCGCCACCCACGACTCAAGGTCACAGACGGCTAGTTGTCTGCGGTTCCGGCCTGGACTACCAGGGTTTTTAATTCCGTTTGCTCCCCCACCTTTCGTGCCCCCGCATCAGTATCAGTGTATTCAGCCGGCTTCCCTACCGGTTTTCTGTGTAACAACCAATCATTTCCACCCACACCTCGTCCTTCCGGCTACTCCCCCCTACCTCACGTCTAGCATTATTAACAGCAGTGTCG
+
F9EF,CF@FFE+6@CC@FFGGGG7DCB7+++69CFC9,,<+BF7@EFACCFGCCF@FC=+@BF<,C,9,5?,,,B++++4,5<C59,,9++8++4+++3+B=AD,ADF8=CE,,++8D89,C,,:<,+@>,@CFG7*5,,3@5:3@C*1*=@:*:<,,,,6,,6,,,,67B;;7)):8:))29<*2:=8*/**)*6)/0*****-7:*9A*0**)*<)-(()(.01(*-08**.(-4((4)).((-(,((()5(().()()6)))6))64-.31<(0()6,
@M02352:288:000000000-CKWC8:1:1101:22768:2884 2:N:0:ATGCGCAG+CTAAGCCT
CATTCTTGCGAACGTACTCCCCAGGTGGGATACTTATCACTTTCGCTTCGCCACTCAGACCGAAGTCCGAACAGCTAGTATCCATCGTTTAAGGCGTGGACTACTAGGGTATCTAATCCTGTTCGCTCCCCACGCTTTCGTCCATCAGTGTCAGTTGATTATTAGTAATCTGACTTCGCAAGTGGTATTCTATGTAATATCTATGCCTTTCACAGATACATTACGTATTCTAACTACTTCATCATAACTCAAGCTAACCAGTCTAAAAGGCAATTCTACGG
+
<ED<@CF@EFG++@CFFGCGG7FBFCEC@DFECCFF9EC,FC9E,@F@,@FDFGD,<,,CC:C>CGA9,C=::=8FF?FA?EC?EFE?FFF,,=,=CF:B=F8FGCEEFFGGCGGDFAF9,CEF@7@DECEFC@FFGCGCD88+D;,=<9,EFGGFA9C;AFGG;D@FDBFC9:+9<DDD**5=*5=:,,5B:/1/:C@++5=CC+*2=<++B+*),488*16+*08>;+;+3+733496<?)9<))6>EA@<3)19()4=E)1..<-)-,,23?)84:38
@M02352:288:000000000-CKWC8:1:1101:13795:2976 2:N:0:ATGCGCAG+CTAAGCCT
CAATCTTGCGACCGTACTCCCCAGGTGGATTACTTATCACTTTCGCTTAGACACTGACTGTATATCGCCAATATCGAGTAATCATAGTTTACGGCGTGGACTACCAGGGTATCTAATCCTGTTCGCTCCCCACGCTTTCGTGCCTCAGCGTCAGTATCAGTTTAGTAAGCTGCCTTCGCTATCGGTGTTCTGTGTAATATCTAAGCATTTCACCGCTACACTACACATTCCGCCTACTCCAACTGAACTCAAGTTTATCAGTATCAATGGCAGTTTCGAGG
+
FGCFGGGGGGGGGDFGGGGGGGGGGDGGFGGGGGGGGGGGGGGGGGDFGGAEFGFGGGGGGGGD9A@CGEGGGFFFGFFGCCFDFAEFFFFFEGGDGDGCFGFGGGC+FF<F,AFEFGGGGGGGGGGF+>CFGC@E8DEEE6EFGGFGGGGEEGCGDFCFFGFGGFFFFGGGGFFGFGGFFD@*@EGEGFF:F>9ACFFGFGF778ACF7=+1*/)=59@31=669<CCF=A35133<E1)6=;;3<:44A086<4<AFA2<45524>F:<BF?FBFFF0(
@M02352:288:000000000-CKWC8:1:1101:7580:3012 2:N:0:ATGCGCAG+CTAAGCCT
TAATCTTGCGACCGTACTCCCCAGGCGGAATGCTTAATCCGTTAGGTGTGTCACCGAACAGTATACTGCCCGACGACCGGCATTCATAGTTTACGGTGTGGACTACCAGGGTATCTAATCCTGTTCGCTCCCCCCGCTTTCGTGCCTCAGCGTCAGTATCAGTTTAGTAAGCTGCCTTCGCTATAGGTGTTCTGTGTAATATCTAAGCATTTTACCGCTACACTACACCTTCCGCCTACTCCACCTAAACTCCAGTTTATCAGTATCAATGACAGTTTCGA
+
9FFA@FGGGD7@FFGGEGFGGGGGG,@FEGGGGGGGGFEC7FGGGGGGGGGGGGGCFGD>EFC<<A<FFFG7>FFD:++>B@FC,?@,A9CF,,8?BCFGGF=DFG,>F>FG,A>CDD?=DFDGG9:CC@CGG+C>EG8F9C:@8D9DC86?*1==FF@B;CCGGG9<,,6?FG6;6CF:3*=/++:+<=?7@775771@FGFGF6747C+:+34*27417=?@FCB*()9:))-08?744(3(,.(.,523)44*)./)-44:A<9)--.)5-*)/)60-
@M02352:288:000000000-CKWC8:1:1101:11715:3038 2:N:0:ATGCGCAG+CTAAGCCT
CAATCTTGCGACCGTACTCCCCAGGTGGATTACTTATCACTTTCGCTTAGACACTGACTGTATATCGCCAATATCGAGTAATCATAGTTTACGGCGTGGACTACCAGGGTATCTAATCCTGTTCGCTCCCCACGCTTTCGTCCATCAGCGTCAATATATTTTTAGTGTTCTGCCTTCGCAATTGGTATTCTAAGTAATATCTATGCATTTCACCGCTACACTACTTATTCTAAACATGTCACAGTAATTCAATACAACCAGTATCCATGGCCAATCTACAA
+
G9FEFFDF,@BFGGEGGGGGGEGGGGDEFGFCE9FGGGFCFFFGGGGGGFGGGGGGDFGCE9FF9E7F:FGCF,E?F?FCCGGFF,E?FF?CFEGGFGD@@EDFGG?FGGGFFGFFGCFGGGGG7FCE8=C:FG7+@DA=FGCCB99DFECCCGGGGGGG9;E6D@CFGEE;FGGF5DGEEGFGGFGGFGG@F4B4*6@CFGFGFAA7D@688*9?=/5>5=./+7<G)3;=FF1))(1))9>37C?<EEE?)1=6;)8((/)))).))(((,(0(/)-4)
@M02352:288:000000000-CKWC8:1:1101:13043:3044 2:N:0:ATGCGCAG+CTAAGCCT
CACTGTTGCCAGCGTACTCCCCAGGTGGCTAACTTAATACTTTCGCTTTGGCACTCATCTTCAAGTAGACAAGCACCGAGTTAGCATCGTTTACGGCGTGGACTACCGGGGTATCTAATCCCGTTCGCTACCCACGCTTTCGTCCATCAGCGTCAATAATATCTTAGTAAGCTGCCTTCGCAATTGGTGTTCTATGTACTATCTATGCATTTCACCGCTACACTACATATTCCGCCTACTTCAAATATATTCAAGACCTACAGTATCAAAGGCAGTTCCAT
+
CFGGFGGGGDE9D7FEFGGFGEFEFFFFFGGGCFGGGGGGGGFGGGG<FEFGFGDGGGGGGEF9FFGGFGFFGGGGGGD@FCE9FFGFGGGGGGEGGFFGGCB<FCFFECFFCFFFFGGGC:CFFFGEGGGGGEGGGGDGGGFC8@FGCCCEEGDCE;=B3@F3,7EEEFFGGGGF7FFFF4E589C989EF9<AECF+=AGFGFFC7:CADGFE?C3(33;;FGF;C?FFFFAD08DF3?EF<6?4AA26)-))9:())588><><A>AA0?B@??)42)
@M02352:288:000000000-CKWC8:1:1101:14314:3051 2:N:0:ATGCGCAG+CTAAGCCT
CAATCTTGCGACCGTACTCCCCAGGTGGATTACTTAACACTTTCGCTTAGACACTGACTGTATATCGCCAATATCGAGTAATCATAGTTTACGGCGTGGACTACCAGGGTATCTAATCCTGTTCGCTCCCCACGCTTTCGTGCCTCAGTGTCAGTATCAGTTTAGTAAGCTGCCTTCGCTATCGGTGTTCTGTGTAATATCTACGCATTTCACCGCTACACCACCCATTCCGCCTACTCCACCTGCACTCAAGTTTATCAGTATCAATGGCAGTTTCGAGG
+
FGGGAFGGGGFFGGGGGGGGGGCCF@FGGGGGGGGG,@,EGFFFGGGGGGGGGGDFCFDGFGEGDFGGDGGCC<FF@=EGCFFFFAFEFGFE:CBFGGGGEGGG8EEGEGGGCFGGGFGGGFG,?+@8C7BFF7C:CGG8@DD?;=D?,DADFFGD7,@DF;FFFFGGG?FGGGGGD>*9@5D5CEEGGGG>96F6AFABF91+(2)17B+8C?@D5.6)()/;**6<<@8AE3?06)/4.(/::(48>??7>94*).0-<5:-)4499(10:?42/8??>
@M02352:288:000000000-CKWC8:1:1101:16455:3068 2:N:0:ATGCGCAG+CTAAGCCT
CAATCTTGCGACCGTACTCCCCAGGTGGATTACTTATCACTTTCGCTTAGACACTGACTGTATATCGCCAATATCGAGTAATCATAGTTTACGGCGTGGACTACCAGGGTATCTAATCCTGTTCGCTCCCCACGCTTTCGTGCCTCACCGTCAGTATCAGTCTAGTAAGCTGCCTTCGCTATCGGTGTTCTGTGTAATATATAAGCATTTCATCGCTACACTACACATTCCGCCGAATCCAACTGAACTCACGTTTAGCAGTATCAATGGCAGTTTCGAGG
+
FC<C@FCCCFGFCC6CCF9,C@DCCGGGGGGGFGGGGGFGGFC<@BCGGFG<9FFCFGF9FFCFD,BFFGGGG9?,C,CFFGGGGF9FCEFGBFECGGCFGGG?FC<7FF8FDGCB;4AFEFC9@+8>E=B@FCECE?DEFD>CEGC+1@EEEGA@CFFGF,;E9@F,3F>FCGG8CGGEEDDE49CE8=FGGEFF4@+++48758A8+:1:+=>)4)6>3@8=C7<FCF+0).(../6)))6=?FFF4:A2:1251)9<-4<64).6<:73::/)14((-
@M02352:288:000000000-CKWC8:1:1101:22950:3078 2:N:0:ATGCGCAG+CTAAGCCT
TAACCTTGCGGCCGTACTCCCCAGGTGGGTCACTTATCACTTTCGCTTAGCCACTCAAACCGAAATTCGAACAGCTAGTGACCATCGTTTACGGCGTGGACTACCAGGGTATCTAATCCTGTTCGCTCCCCACGCTTTCGTCCATCAGTGTCAGTATATTATTAGTAATCTGCCTTCGCAATTGGTATTCTATGTAATATCTATGCATTTCACCGCTACACTACTTATTCTATCTACTTCCGTATAACTCAAGTAACCCAGTATCAATGGCAGTCCCATC
+
CGGGFFGGGGGGGGGEGGFF<FGGGFGG7FAFFGGGECFFGGGCFGGG,6FFGGGGGFGEGGGGGGDGGGFGGGGGGGFGFEFCFGGGGGGEGGGGGECCFGFFGGGG7AEGFGG9EF<=EFFGG:FGGG>FGGGCED8CF>88EC,=EDFGFEGCEBFGGGFCFGGFCFEGFCDC9DD4*/<9*=:DFC7++9BEC>C7++BFE4+=7:1=:4>B*).78+;AFF?FEF=+AF?37?C?A;EF;3<)/7A(46)7-).41:FFF<<)6:0(84))0448
@M02352:288:000000000-CKWC8:1:1101:14899:3079 2:N:0:ATGCGCAG+CTAAGCCT
TAACCTTGCGGCCGTACTCCCCAGGCGGTCAACTTAGTGCGTTAGCTGCGCCACCCACGACTCAAGGTCACAGACGGCTAGTTGACATCGTTTACGGCGTGGACTACCAGGGTATCTAATCCTGTTTGCTCCCCACGCTTTCGTGCCTCAGTGTCAGTATTTGTCCAGGTAGCCGCCTTCGCCACTGATGTTCCTTCCAATCTCTACGCATTTCACCGCTACACTGGAAATTCCACTACCCTCTACAATACTCTAGTTTGCCAGTTCAAAATGCAGTTCC
+
FGGGFGGGGGGGGGGGGGGGGGGDFFGGGGGGGGGGFGGGGGGGGGGGGGGGGGGGGGGDGGGGGGGGGGGGGGGGGGGGGGGGGGFFGGGGGFGGGDFFFGCFGFGGGGGGGGDCFGGGGGGGGGGGGGGGGGGGCDGGDFGGGGF>GGGGCFGGGGGGGGGGGGGGGGF9>E5DGGGFFDC=CFFFCFGGGFFEEFFGFFAFEFFDDGFGGFFCGB>99EDFDD?:7*88F=<BDBFBFF?<3<B?A>2A<A>44:FA<<A0:AF94<A><4@)16):
@M02352:288:000000000-CKWC8:1:1101:17847:3093 2:N:0:ATGCGCAG+CTAAGCCT
CACTCTTGCGAACGTACTCCTCAGGTGGCATACTTATCACTTTCGCTTAGTCACTCAGCTCGAAAGCCAACCAACTAGTATCTATCGTTTACGGCGTAGACTACCAGGGTATCTAATCCTGTCCGCTACCTCCGCTTTCGTCCCTCAGCGTCAATATATTGTTAGTGATCTGCCTTCGCAATCGGTATTCTATGTAATATCTAAGCATTTCACCGCTACACTACATATTCTAACCTCTTCACAATAATTCAAGACATACAGTATCAATGGCAGTGCTATGG
+
FA,@FGGAE::F+6:C,C@C,;C,CE<E,A6EEEFA,6<AFGG6B,B,8EF<<EC<E8CC<B+FEC,,CF,,,,,C,CCFF9,,<@:AFFF9F:FECC7CAFGCF,5CF<<E,CE;@,F,9,,:6@EG6EE,BC:++=9CGDC+,D=8,68=89;@CDGCBF;>C,,>;FF9E?*<7;C99>DFGGGCE7D2=A=669+BFGF>C6;FF,+2+;2?E>2>@+(/*39CC7+A7F()/7;)1.)/4)756).75739CEFF<4).4-64440044:A=<>A4
@M02352:288:000000000-CKWC8:1:1101:18143:3104 2:N:0:ATGCGCAG+CTAAGCCT
TAACCTTGCGGCCGTACTCCCCAGGCGGTCAACTTAGCGCGTTAGCTACGCCACCCACAGATCAAGTCTACAGACGGCTAGTTGACATCGTTTACGGCGTGGACTACCAGGGTATCTAATCCTGTTTGCTCCCCACGCTTTCGTGCCTCAGTGTCAGTATTTGTCCAGGTAGCCGCCTTCGCCACTGATGTTCCTTCCAATCTCTACGCATTTCACCGCTACAATGGAAATTCCACTACCCTCTACAATACTCTAGCTTGCCAGTTCAAACTGCAGTTCC
+
EDGGEFGGGGGGE7@FFFGFFGE7FFC@@FFFGGGGGGGGGGGGGGGGGEGGGGGGGGGGGGFGGGGGGGDG?<=FDFDGGCD,BFFFGEGF7=FFCFCFFGGGGGGC<<CEGD@BFAF9EGFFGFGGGFGCFF:+4>EEFGGFDEF@FGGGG<:CFGF9FFD;EEFGFDEFFCG)?DGAFGGGGGGGGGGGGCFFF4+;6C6@);A3355*:AE6C50,4D8*2:,7<FBBFFFA52211>?B74.<><:4))6B25B?:,6)).52.)349<F(*)-6
@M02352:288:000000000-CKWC8:1:1101:19351:3123 2:N:0:ATGCGCAG+CTAAGCCT
CAACCTTGCGGCCGTACTCCCCAGGCGGTCAACTTAGTGCGTTAGCTGCGCCACTCACGACTCAAGGTCACAGACGGCTAGTTTCCATCGTTTACGGCGTGGACTACCAGGGTATCTAATCCTGTTTGCTCCCCACGCTTTCGTGCCTCCGTGTCAGTATTTGTTCAGGTAGCCGCCTTCGCCACTGATGTTCTTTCCAATCTCTAAGCATTTCCGCGCTACACTGGAGATTCCCCTACCCCTAGCAATTCCTCTTTTTACCACTTCAAAACTGAGTTCT
+
,AAFDGGGCGG7:F6FFFAF<@FCGGDFC7:CF9FCEFFEFGGGEEF9F+6FCE,:E=C,+6B,CF8,E<EF?<<@+>FF8CF,5AB,,+BFG7?+4@CCE@FF<B=FC,=BEFEDE9FFCDADFGGFFFG,BF,CCE>C79:3**D@C,@4*4,,,6@DDC;;,3;,;3D,647??DC/:5=?*0++5<+++)+)10:+1*+1.31+*217:+))35(1(5<@CF00(08**9)..(.(.((((().8))))))*))*()44)()).).21,)*)*-).
@M02352:288:000000000-CKWC8:1:1101:23990:3151 2:N:0:ATGCGCAG+CTAAGCCT
TAACCTTGCGGCCGTACTCCCCAGGCGGTCTACTTATCGCGTTAGCTTCGCCACCCACGGACTAAATCCACAAACAGCTAGTAGACAGCGTTTACGGTGTGGACTACCAGGGTATCTAATCCTGTTCGCTACCCACACTTTCGCACATGACCGTCAGTTCCTGCCAAGGGAGTCGCCTTCGCCACTGCTGTTCTCCCAGTTTCCTACGCTTTCCACCGCAACACTGGGACTTCCACTACCCTCTACAGCCCTCTAGTTCACACGTTTCACATGAAGTCCCG
+
FGG9EFGFGGEFFFGGGGGGGGGGGGCF6+BCFGGFC,9C@GGGDFGG,=B,CF<CCGGDF+4CC,55F9FAD,A=,,,?,9?95C,,ACFG@+CC+A8FF+,,,,:A=FGCF8,,,EA,C3><DF,=6>=FG89++4DF998++@5+45,,4***4,@,6,>,4,,>*1,*6=5C/C76AD5CCCC+1+>6C)+75F)*+++17+22)*2C++)9*)((,74>7*,*3)0*7*)-).5:1<:1):64)-((.8)*).944)5(.1(..))..)*)1)63(
@M02352:288:000000000-CKWC8:1:1101:8463:3206 2:N:0:ATGCGCAG+CTAAGCCT
CAATCTTGCGACCGTACTCCCCAGGTGGATTACTTATCACTTTCGCTTAGACACTGACTGTATATCGCCAATATCGAGTAATCATAGTTTACGGCGTGGACTACCAGGGTATCTAATCCTGTTCGCTCCCCACGCTTTCGTGCCTCAGTGTCAGTATCAGTTTAGTAAGCTGCCTTCGCTATCGGCGTTCTGTGTAATATCTAAGTATTTCACCGATACACTACACATTCCGCCTACTCATACTGACCTCAAGTTTATCAGTATCAATGGCAGTTTAGAGG
+
EFGFFFGGGD7++@BC7CGFGFC@FEADF9FF9FGG,,<C@CFDFDDGFFGGGGGGGGFGG9FFFF,@BFFDGCG=CFFFFGFEEFFFFFF9,BEGGFEGD9?<=ECFCF8FEFGGFEF9=FE,@+?=++@:F@@@E8FGGGG6@FG6,@,7,6EC=@F9;FFGCGGG98,8,1+2?C75**:@5*1*=?C:B?F**1==+=B:*+111<+24855*247/+6);C<45=A;>573(44))6:)).(..473269*4)*.6:A)6<<<A04:<<F>F),42
@M02352:288:000000000-CKWC8:1:1101:22688:3208 2:N:0:ATGCGCAG+CTAAGCCT
CATTCTTGCGAACGTACTCCCCAGGTGGGTCACTTATCACTTTCGCTTCGCCACTCAAACCTAAGTTCGAACAGCTAGTGACCATCGTTTACGGCGTGGACTACCAGGGTATCTAATCCTGTTCGCTCCCCACGCTTTCGTCCATCAGTGTCAGTATATTATTAGTAATCTGCCTTCGCAATTGGTATTCTATGTAATATCTATGCATTTCACCGCTACACTACATATTCTAACTACTTCATAATACCTCAAGACAACCAGTCACAAAGGAAATTCTACAG
+
ECFGADGDFGFG7@<F,CECF,E:DEF?FGDAFGGGGGGGGGGGGGGG,@@FGFFFGGGGFGFGEEFFGCCCCEF@EFGGGGGGCFEGGGGGGCFECGCCFCFF8FFGEGCF,CEFGGGFF9?EEEE8CFGFFFC>>CFC>=CEFFGGGGGFFFFCFEFGGGGGGGCEA,E,;ECF7DD>?*>E4=FC:CFGGEFFEB+:@FFF?FFC+CFGGF9?ED2;;6(;FGF7.+@FABE96>C3C?3<<?)))/5).)(2;<)4:))).4)4:((4:4*)*-):,
@M02352:288:000000000-CKWC8:1:1101:13579:3216 2:N:0:ATGCGCAG+CTAAGCCT
TAATCTTGCGACCGTACTCCCCAGGCGGTCTACTTAACGCGTTAGCTCCGAAAGCCACGGCTCAAGGCCACAACCTCCAAGTAGACATCGTTTACGGCGTGGACTACCAGGGTATCTAATCCTGTTTGCTCCCCACGCTTTCGCATCTGAGTGTCAGTATCTGTCCAGGGGGCCGCCTTCGCCACTGGTATTCCTTCAGATCTCTACGCATTTCACCGCTACACCTGAAATTTTACCACCCACCATCACACTCTACTTTGCCAGTTCTGAATGCAGTTCC
+
F@BEFFG9CFEECCFFGGGGGGGC8F:@@@FGFGGAEGGGGGGGG9EF8,@:FFGFCGGGGGG<FGFGFGG<BBFFF?,E,:FEFAA<?C<F@ECFFDC>CFGGGB8FFGGGGG8=@EF9ECD@CFFGGGF,+8,+@>+6+<CE58C+,@ECGCA7DEFD,2,?E@@C,*B**:7>1>79>D=EGCFGG?FGF3:572+3**12-/719E5CC4)9<),(,8285*.2)19***)5-6,43(((..532).4.-4*.5*))4)),)).))).).*)*))6
@M02352:288:000000000-CKWC8:1:1101:18117:3315 2:N:0:ATGCGCAG+CTAAGCCT
CAATCTTGCGACCGTACTCCCCAGGTGGATTACTTATCACTTTCGCTTAGACACTGACTGTATATCGCCAATATCGAGTAATCATAGTTTACGGCGTGGACTACCAGGGTATCTAATCCTGTTCGCTCCCCACGCTTTCGTGCCTCAGCGTCAGTATCAGTTTAGTAAGCTGCCTTCGCTATCGGTGTTCTGTGTAATATCTAAGCATTTCACCGCTACACTACAAATTCCGCCTACTCCAACTGAACTCAAGTTTATCAGTATCAATGGCAGTTTCGCGG
+
GFDFCEFGGGGGEGEEGFGFFCG@DFFGGGGGGGGGGGGGGGGGGGGGGGGGGGGGGGGFFFGGCGGGGGGGGGGGG7FGGGDGGGGGGGGGEGCEGGGGCFFG?C=@FFFGFFGGEFGGFGFFGGCFGGGECGGGGFA6F?CFEDDCFDGGGGGA7ECGFFFGCF9EC<DFGGGGGCDDEGFGDE>CCCGGGFF4AFFFFGFG<);FFD+4+A=>GEFE@FEFC6);?FFAAFD0:.5;EEF@(4=@AAA().4@5-*.6:4)456<27<76(*:=,((4
@M02352:288:000000000-CKWC8:1:1101:14803:3322 2:N:0:ATGCGCAG+CTAAGCCT
CAACCTTGCGATCGTACTCCCCAGGTGGATTACTTAATACTTTCGCTTGGACACTGACATAAATGCCAATATCGAGTAATCATCGTTTACGGCATGGACTACCAGGGTATCTAATCCTGTTCGCTCCCCATGCTTTCGTACCTCAGCGTCAGTAATAGCTTAGTAGACTGCTTTCGCGATTGGTGTTCTGTGTTATATCAATGCATTTCACCGCTACACAACACATTCCATCTACTCCAACTATACTCAAGAATAACAGTATCAATGGCAGTTTTACAGTT
+
GGFF@FGGGGGGFGFGGDF@FGGGFFGGGGGGGGGGGGGGGGGGGGGGGGGGGGGGGGGGGGGGGGGGGGGEEGFGGGFCEFFGFGGGGFGGC=CGGGGGGGGGGG7?F8AFGEFFFFGGGGEG:FFGGGFFFFFGGGGGGGGGGGGGGGGGDFFGADFFGGGGFDDFGGGGFDFGCGD*:CFGDFGGFGGGGCFE=AFE;+9DEF6@+=BCD42??F::BE=BDD<F4BBAAFFFF3;;E@EEE<C<<@EFFE<673FCC39<?<61(363<A9A=<?A:
@M02352:288:000000000-CKWC8:1:1101:18268:3368 2:N:0:ATGCGCAG+CTAAGCCT
CAATCTTGCGACCGTACTCCCCAGGTGGATTACTTATCACTTTCGCTTAGACACTGACTGTATGTCGCCAATATCGAGTAATCATAGTTTACGGCGTGGACTACCAGGGTATCTAATCCTGTTCGCTACCCACGCTTTCGTTCATCAGCGTCAATATATTGTTAGTGATCTGCCTTCGCAATCGGTATTCTATGTAATATCTAAGCATTTCACCGCTACACTACATATTCTAACCACTTAACCATAATTCAAGACCAACAGTATCAATGGCAGTGCCGGAG
+
GGGGGGGGGGGGGGGGGGG,C@FEFFFFGGGGGGGGGGGAFEGGCGGFGGFGGGGGGGGGGCGGGGGGGGGGGGGGGCGGGGGGGGGGGGGGGGGGGGGGGGGGGGGGGDF?<FAFFFGGGGG<FGGGEFGGGCDGGGGGFCGGGGG?CGGGGGGGGGGFAFDGC9@DDFGFGGDFDDGFF>@CDEFFF:EDFEFEFA+:BGFF?ABG7CF8+A@DE59EBCEFGGEDEFFFFFF@2(7))))/=E@C<?CEE33A@8>6<A9.).66>23((46:BB;0(
@M02352:288:000000000-CKWC8:1:1101:10282:3443 2:N:0:ATGCGCAG+CTAAGCCT
CAATCTTGCGACCGTACTCCCCAGGTGGATTACTTATCACTTTCGCTTAGACACTGACTGTATATCGCCAATATCGAGTAATCATAGTTTACGGCGTGGACTACCAGGGTATCTAATCCTGTTCGCTCCCCACGCTTTCGTGCCTCAGCGTCAGTAACAGTTTAGTAAGCTGCCTTCGCTATCGGTGTTCTGTGTAATATCTAAGCATTTAACAGCTACAATACACATTCCGCCTACTCCAACTGAACTCAAGTTTAGCAGTAACAATGGCAGTTTCGAGG
+
E@FCFFGGFEDGF:F<@DFEFEFEGFCFG9CFFFGF9<ECCEF<CEEC,CEFFGFGGGFGGG9C9C,BF7FEA?,?<CCFFFGFCFGAFEE<,B+>+@C:8,BCGGGDEFCEFGGEE,9FFGGGE:FFGGEFECGDE@9C8@C@9>DD,8=@CC:E@9=9,@=FCFG,,>CFGC5B7*9?**@CGG9:*,5@F4EE*:1+::@CCFFF7@8+4+0;6073*+7AF73>7+:9B8(36481;((/(;@;C).=3159A)05<65)--))5,.21(1.9?(8>
@M02352:288:000000000-CKWC8:1:1101:18708:3451 2:N:0:ATGCGCAG+CTAAGCCT
CAGTCTTGCGACCGTACTCCCCAGGTGGGATACTTATCACTTTCGCTTAGTCACTGAGACTAAATCCCAACAACTAGTATCCATCGTTCACGGCGTGGACTACCAGGGTATCTAATCCTGCTCGCTCCCCACCCTTTCGTCCATGCGCGTCAGTATATACGTAGTAGACTGCCTTCGCAATCGGTATTCTTAGTAATCCTTATGCATTTCACCGCTACCCTACTTATTCTAACCCATTCACCCTGATTCAAGCTACCCAGTCTCAAAGGCAATTTTACGGT
+
GFGGGGGFGGDEGEGGGGFGGGGGGEGGEFGFGGGGC,EFGGGGGGGGDFFGGGGGGG96@,C8@FGGGGGCFFEGFGD9FC9EECFGB,C8,C+@7F+=E,AEEE+BFFE,C,AE=AGCFF,+@?=CFG,@+@:DE,@FG6+=;,=CEE>++,5:3,,@DGDCEC,,@3BFG,?C5*/9:>;EC,7D7@,++/+8<8++11+4>+=B>=F:C89:*0((7AD6CC6D6==@=F((,.1..),,(44:9)-44)-*.4=??)-6)63:001::>F984(((
@M02352:288:000000000-CKWC8:1:1101:10504:3467 2:N:0:ATGCGCAG+CTAAGCCT
CAATCTTGCGACCGTACTCCCCAGGTGGATTACTTATCACTTTCGCTTAGACACTGACTGTATATCGCCAATATCGAGTAATCATAGTTTACGGCGTGGACTACCAGGGTATCTAATCCTGTTCGCTCCCCACGCTTTCGTGCCTCAGCGTCAGTATTTGTCCAGGTAGCCGCCTTCGCCACTGATGTTCCTTCCAATCTCTACGCATTTCACCGCTACACTGGAAATTCCACTACCCTCTACAATACTCTAGTTTGCCAGTTAAAAATGCAGTTCCCAGG
+
GGGGFGGGGGDGGF;DF8CEGEFEGGGEFGGGGGGGGCFFGGGGGGGGGGGGGGGGFGGGGGGGGGGCEGGGGGGGGGGGGGGGGE?FGGGGGGGGGGGGGGGGGGGGGGGGGGFGGGGFGGGGGF+EEFGGGGG7EFGGFFCDECFFGGGGGGGGGGGGGGGFFC>F9FFEGGGDFG??DGGGGGGFGGGDDEFFEFA+=@BFFFFGGGFGGFFF55:3=68ACGEGFFFFFA1(=(7=;AE4869?)<>DBFFFFFFF>22))69<?B)-64=AB23:1
@M02352:288:000000000-CKWC8:1:1101:21213:3524 2:N:0:ATGCGCAG+CTAAGCGT
CAATCTTGCGACCATACTCCCCAGGTGGATTACTTATAGCTTTCGCTTAGACACAGACTGTATATCGCCAATATCAAGTAATCATAGTCAAAGGCTAGGACTACCAGTACCACTAATCCTATTCCTGCCTCCCACCTTCGCTCTTCAGCGTCAGCATCAGTTTAGTAAAAAGCCTCCGCTTTCGTTTTACTGGTTATCATTTATACATTTAAAGGTTTCACCACATATTATAACCTTCTAACAATATGTTAAAACTTAAAGTAACAAAGAACTATGTGGGG
+
DFE,CFGDFEG+@+;CFFGG8FGGG8FFF,C,FFGGG9,C,CF,@FGGG<F@F,,,,:,:C,,C,@,,86:,CF,,CEF9F,,,6C,C,,,,,,,,,4,,5,,,,A5,,,,,,,,,,,CF,,CF,,,44,,,+,9+99@8++,4,,46=6@CC+,,@FGGGFG,,,,3,,,@,,6+0+=?*;A6:F+@,,@E6:***++51=<+*+?=+@++216/53////*3**:+8+BFC6(**07**0)*7.*/**19*8*)*.+11).)7?)(((/())+)+1)((
@M02352:288:000000000-CKWC8:1:1101:25489:3543 2:N:0:ATGCGCAG+CTAAGCAT
TAATCTTGCCACCGTACTCCCCAGGCGGAATGCTTAATCCGTTAGGTTTGTCACCGAACAGTATACTGCCCGACGACTGGCATTCAGCGTTTACGGTGTAGACTACCAGGGTATCTACTCCTGTTAGCTCCCCACACTTCCGTACCTCAGCGTCATTCACGAGCCAGTGAGCCCCCTTCGCCACCGGTTCTCCGCCAAATCCACACGACTTCCACCTCTACACTTGCACTTCCACACCCCTCCCTCTATCTAAAGACCCGGACTTAACGAGACCTTTCACG
+
,EF,;CFCC,-;;CFFGGGGGCG7FCCCC@D<FGGDCFEACGFFC<<,@FCEFGC,6+7:,<C?AFA,C,,8=F@+>7F@8,:CC,,C+B+@7?++B?:,,,,99?<,=++:,AEF9,58EGFA5,,8>ECBECEFCGA,9==D>EDF,DF++1@,@,383***5:7:,,,@:**3*0?*57A?*/4*/*5=>()/105:****/8)8)25:7+7A65)36*(/**)*.8)1/*4(4(,7:((,80,)).)))))*.4<>004,)-6)4(-((())*.).,
@M02352:288:000000000-CKWC8:1:1101:15011:3551 2:N:0:ATGCGCAG+CTAAGCCT
TAACCTTGCGGCCGTACTCCCCAGGCGGTCTACTTAATGCGTTAGCTGCGCAAGACAGAGCTTAAGCTCCAAACTGCTAGTAGACATCGTTTACGGCGTGGACTACCAGGGTATCTAATCCTGTTCGCTCCCCACGCTTTCGTGCCTCAGCGTCAGTATCAGTTTAGTAAGCTGCCTTCGCTATCGGTGTTCTGTGTAATATCTAAGCATTTCACCGCTACACTACACATTCCGCCTACTCCAACTGAACTCAAGTTTATCAGTATCAATGGCAGTTTCGG
+
AEGGFFGGGGDG7F:FCD<FGGGEGFEFF@FGFGGFGEGGGEGGGGGGGGGGG:EGFFFGFFGGGGGFGGEGFGGGGGDGFG,BEGEFGGGGGGGGGGGGGG89FFCGGGGGGGGGGFFGFGGDFDFGGGEG7FE@EEEDFGGGGGFGGGGGEGGGEC,@DCDCGGGGGGGGFGGGGGGFF<?EFGEE5CEFC;FFFFFC=7AGFAFFDFFGG+76A>;@@F=6CF0*4?FFF4<:<67)5:7(5?F28>6<AF)144@A>BBAF9BFA<AFFFE:?<B<(
@M02352:288:000000000-CKWC8:1:1101:21100:3552 2:N:0:ATGCGCAG+CTAAGCCT
TAACCTTGCGGCCGTACTCCCCAGGCGGTCAACTTAGTGCGTTAGCTGCGCCACTCACGTCTCAAGGACACAAACGGCTAGTTGACATCGTTTACGGCGTGGACTACCAGGGTATCTAATCCTGTTCGCTCCCCACGCTTTCGTACCTCAGCGTCAGTATCTGTCCAGGTGGCCGCCTTCGCCACTGATGTTCCTTCCAATCTCTACGCATTTCACCGCTAAACTGGAAATTCCACCACCCTCTACAGTACTCTAGTCTGCCAGTTCAAAATGCAGTTCCA
+
DFF@EFGGGGGDFEBCEFFGGGGGGGED@FFGGGGGGFGGGGGGGGGGGGGGFF6EFFGGGDEDGA=CCFFG=FGCFGCFEF,BEFGFGGGGGGGEGGEGG>FFCG,BDEFGGG?ECCFFDFFFGG,@C@DGFGFCE+;EFCCFFFC;A,<6C7CGGCFF,@,DDBFGG7,=CF47D::FFGGGC6+>1+3;+.17>F6:+9;7<AAFDC>DGFA=EE((,).6C::C7?=FFFA4123221<:))),64<<2)475)92)4.),6:<B<A<44=)15<-.
@M02352:288:000000000-CKWC8:1:1101:21520:3578 2:N:0:ATGCGCAG+CTAAGCCT
TAACCTTGCGGCCGTACTCCCCACGCGGTCAACTTAATGCGTTAGCTGCGCCACCCAGTCCTTCAGGCCCCACACCGCTAGTTGACATCGTTTACGGCGTGCACTCCCAGGGTATCTAATCCCGTTTGCTCCCCACGCTTCCGTGCATGAGCGTCAGTTATTGTCCAGTCGTCCGCCTTCGCCACCGGTCTTCCTTCACATCCCTACGCATTTCACCGCTACACTTGAAATTCAACTACCCTCTACAAAACTCTAGTTAGCCAGTTTCAAATGCAGTTCC
+
,6EE<FG,CF++6CCFCGGG8:F+++6@@@,@,9CFC<,<FGGG,A<EFCFCFC,B=,,,6<,6,:,,,B7,+,8,4@:F+?,,C?ECE+:9?FE7+CBF++3:,3:B,8+:>8,>EF,,,3,3FF8>A3C,DCECGG83*,3,*33+76<,1=:*=F,@,@;EG,@,,7=:C?CC*?CFFDCED*1?E1?C@3A)7**;+;)*)/7C5:7/:84=F@012;>F7:9*4=@*9*)-).)(4)4()6<)),4)..)*.-*.)))(.-).-4))6)*)*.))
@M02352:288:000000000-CKWC8:1:1101:15852:3588 2:N:0:ATGCGCAG+CTAAGCCT
CAATCTTGCGACCGTACTCCCCAGGTGGATTACTTATCACTTTCGCTTAGACACTGACTGTATATCGCCAATATCGAGTAATCATAGTTTACGGCGTGGACTACCAGGGTATCTAATCCTGTTCGCTCCCCACGCTTTCGTGCCTCAGCGTCAGTCTCAGTTTAGTAAGCTGCCTTCGCTATCGGTGTTCTGTGTAATATCTAAGCATTTCACCGCTACACTACCCATTCCGCCTACTCCAACTGAACTCAAGTTTATCAGTATCAATGGCAGTTTCGAGG
+
C,C<9EFGGGGGFG@@FFCFGE8:DFFFDGGGGGGGAFEFGGGGGC:DFFCGGFGGGGGGGGDGEFEEFEGDFEFGGCFFG9CAF<<FFGGGFEC@CFCFG<EAEF=CEFGGGGGGFCFGGFEFCFFG6D@EE:F:7DFGFFCGF,68?EEGDDG7<DDF=CFGGF95,<D,DFFDGFGEF9DEGGCGGFGGGFF?<@E7A8++/;AF8ECB@?@FE)44,83)81);.730:)(:()/(.6481;4?>..584<9<AFBF2).)-6)6:?BB27)/(((-
@M02352:288:000000000-CKWC8:1:1101:11806:3615 2:N:0:ATGCGCAG+CTAAGCCT
CAGTCTTGCGACCGTACTCCCCAGGTGGGATACTTATCACTTTCGCTTAGTCACTGAGATTAAATCCCAACAACTAGTATCCATCGTTTACGGCGTGGACTACCAGGGTATCTACTCATGTTCGCTCCCCACGCTTTCGTCCATGAGCGTCAGTATATACGTAGTAGACTGCAGTCGCACTCGATATTCTAAGTAATCTTTATGAATTTCACCGCTACACTACTTATTCTATCTACTTCCGTATAACTCATGTCACCTCATATTAACTGCAGTTCCATAGT
+
DGAFFFGGFCFGG>@FGGFGGGGGG@@<FFGEFGGGF9FGGGGFG,B@:9CAFGE@E8<FGA9A<AFGFG7FGGGE,,CBFG9F9=?AFFE7,@@FEGGGCFGCF=:+?E8FEG,EE,C;4EEE:?E@8CCE@@FF=@EGGE6EG9,=+6;EEE,=;CCF7@;:3@F,@>F?,,2;;***37D,*,=,>@7=98+19+++111=*++=1,1+:/>)35;8>6@FF7<;7A+++;7)9497440=E<767;)56).*.))(.6))).))-)),.4@2*4.).
@M02352:288:000000000-CKWC8:1:1101:15106:3623 2:N:0:ATGCGCAG+CTAAGCCT
TAACCTTGCGGCCGTACTCCCCAGGCGGTCAACTTAGCGCGTTAGCTACGCCACCCACAGATCAAGTCTACAGACGGCTAGTTGACATCGTTTACGGCGTGGACTACCAGGGTATCTAATCCTGTTTGCTCCCCACGCTTTCGTGCCTCAGTGTCAGTATTTGTCCAGGTAGCCGCCTTCGCCACTGATGTTCCTTCCAATCTCTACGCATTTCCCCGCTACACTGGAAATTCCACTACCCTCTACAATACTCTATCTTGCCAGTTCAAAAGGCAGTTCC
+
FGFGGGGGGGGGGGGGGFAFGGGEGGGG7FGGGGGGGGGGGGGGGGGGEGGGGDGDCFGGGGGGGGFGGGGGGGGGGGGGGGGDAFGGFGGGGGGGGGGGGGEGGGGGGGGGGGGGGGGGGGCAFGGGGGCFGGGGGGGGFGG85CGF6DFFCFFG?;CC;CFCDFGFGDF9?EGGGGDFFGE58+++>FGDDCFC@FFCFGF7?7+*<E>DC4)/;5>09@FFF6:5??F?7624)7::?231)))4)).)))-*.)64>04::)-.<A)((4;?F9<A
@M02352:288:000000000-CKWC8:1:1101:15728:3650 2:N:0:ATGCGCAG+CTAAGCCT
CACACTTGCGTGCGTACTCCCCAGGCGGTTCACTTATCGCGTTAGCTTCGGCACAGAGGTTCGACCCCCTACACCCAGTGAACATCGTTTACGGCGTGGTCTACCAGGGTCTCTAATCCTGCTCGCTCCCCACGCTTTCGTGCCTCAGCGTCAGTATCCGTTTAGTAATCTGCCTTCGCTATCGGTGTTCTGTGTAATATCTAAGCATTTCACCGCTACACTACCTATTCCGCCCACTCCAACTACACTAAAGTTTTACTGAATCAAGGGCCGCTTCGAGG
+
FFGGGGGDGFFE7FBFFGGFGGF,C8@:+@BEFFGDCFDC@FGGGGGGGGGGEC<DGG@FFECGGCEEGGGGFG<BAFGF9EEG,F@FF+B?=FD:+@C+C95EE<5FCG8FGG;BCCFG9,@F7FC8CEEFGD:++@9CC@*4,,3;CCGG5EF7:,,*>FF89@F,,,,,,0;:F*//85F5)A*3*2+:C?F<3::+;7ACE;=F7:A77;<3*09<3*4;**)2)0995)(((.3(,52<().1644)).41)-*).))))),))(((((0,)((.(
@M02352:288:000000000-CKWC8:1:1101:9904:3650 2:N:0:ATGCGCAG+CTAAGCCT
TAACCTTGCGGCCGTACTCCCCAGGCGGTCAACTTAGTGCGTTAGCTGCGCCACTCACGTCTCAAGGACACAAACGGCTAGTTGACATCGTTTATGGCGTGGACTACCAGGGTATCTAATCCTGTTCGCTCCCCACGCTTTCGTTCCTCAGCGTCAGTATCTGTCCAGGTGGCCTCCTTCGCCACTGATGTTCCTTCCAATCGCTACGCATTTCACCGCTACACCGGAAATTCCACAACCCTCTACATTACCTCAGTCTACCAGTTCCAACAGCAGTTCCA
+
CFGGCGGGGGDGDCGGEGGGCFF@DFGGGGGGGGGGFGDFGGGGDFFGGGGEFD8FCFFFGGGFDGGEGGGAFGGGEGGEGGGGGGGGGGGGGGGGGGECCCFGG@,EFEFGGF8CEGFDFFDAFFFEGE8FDFFC+@EGGGCCGB:9@34?ECEAC,,@B@;2>7@BC<EGG,*;C6?F)7?EGGF,5,11118?>;@C8*)*68><D58/@FCAC)(39E?0*94C9B4?FF))((-12261<)))).-)))(/6<44:<>))6.)644(.(5(9))))
@M02352:288:000000000-CKWC8:1:1101:16804:3652 2:N:0:ATGCGCAG+CTAAGCCT
CAATCTTGCGACCGTACTCCCCAGGTGGGACACTTATCACTTTCGCTTAGTCACTGAGATAAATCCCAACAACTAGTGTCCATCGTTTACGGCGTGGACTACCAGGGTATCTAATCCTGTTCGCTCCCCACGCTTTCGTCCATGAGCGTCAGTACATACGTAGTAGACTGCCTTCGCAATCGGTATTCTGTGTAATATCTATGCATTTCACCGCTACACTACACCTTCTATCTACTTCCATATGACTCAAGTCAACCAGTATCAAAGGCAGTTCCATAGTT
+
GFGGGGGGGGGGGGCEGGGGGGGGGGGGCFGGGGGGGFGGGGGGGGGG@FGGGGGGGGGGCGF9CEGGGGGGGGGEFFGGGGGGGGGGGGGGDEGGDGGGFGGGFGCFGGFGGGF9EFEGGGDE=EEGEFEEGFGFFDF8EGGFGFCCECEGDGGCEGGC9FFECFCE9:@FGGGGGG4?FF8;D>CA:CGFFEAECFFGFGFGE>:88EFFDEFFGA1).;))**)2)8+133;56?4;E)))19))..36:AAFFFFFFAB922.4?:?F<)=<4)4:A
@M02352:288:000000000-CKWC8:1:1101:7913:3682 2:N:0:ATGCGCAG+CTAAGCCT
CAATCTTGCGACCGTACTCCCCAGGTGGATTACTTATCACTTTCGCTTAGACACTGACTGTATATCGCCAATATCGAGTAATCATAGTTTACGGCGTGGACTACCAGGGTATCTAATCCTGTTCGCTCCCCACGCTTTCGTGCCTCAGCGTCAGTATCAGTTTAGTAAGCTGCCTTCGCTATCGGTGTTCTGTGTAATATCTAATCATTTCACCGCTACACTACATATTCTAACTACTTCATAATAACTCAAGATAACCATTATCAAAGGCCATTCTA
+
FF<FDGFCAFFEEGFGGGGGFEG7DFFGGGGGGFFGGCAFFGFGE7FF@<FFFGGGDGFGGFFCF,B,C@CEE9FCDFF8FGGGGGGGGGCC@FDC@FGC8FGCF?FDGGDFGGG9EFGC>FFA@C+@E7ECEF::ED33=@@+>D8=C+6@C>F7C@;EFGE9,@,@>CGGGGGGGG*99*5C7EGE5CFF:*1//=99EDF7*48:BEFGFF2;E>BF365F7C?DFFFFFFEFFEFFFF<<6?E@4)7()74F47)2).66<4<AA:((3:7)0-
@M02352:288:000000000-CKWC8:1:1101:7228:3717 2:N:0:ATGCGCAG+CTAAGCCT
CAATCTTGCGACCGTACTCCCCAGGTGGATTACTTATCACTTTCGCTTAGACACTGACTGTATATCGCCAATATCGAGTAATCATAGTTTACGGCGTGGACTACCAGGGTATCTAATCCTGTTCGCTCCCCACGCTTTCGTGCCTCAGCGTCAGTATCAGTTTAGTAAGCTGCCTTCGCTATCGGTGTTCTGTGTAATATCTAAGCATTTCACCGCTACACTACACATTCCGCCTACTCCAACTGAACTCAAGTTTATCAGTATCAATGGCAGTTTCGAGG
+
GGGGFGGGGGGGGGGGFEFDGGFGGGGGGGGGGGGGGGGGGGGGGGGGGGGGGGGGGFGGGGGGGGCEGGGGGAAFFFGGGGGGGGGGGGGFGEGGGGGGGGGGGGGGGGGCEGGCDFGGGGGGGGGFGG>FCFGDGGGG8EC?;,@DFDCCEEGGFC;FFFC;CFFEGF986ACGF5CADC8CGEGGEGCGGCA<C6=8BGFDEFFGGG614*5?EB>FDFEA<5;D?=18):1;DE;;@EF;EEF@9)-8?FF?A4*65<<<)).497(.47F<63(46
@M02352:288:000000000-CKWC8:1:1101:6447:3735 2:N:0:ATGCGCAG+CTAAGCCT
CAATCTTGCGACCGTACTCCCCAGGTGGATTACTTATCACTTTCGCTTAGACACTGACTGTATATCGCCAATATCGAGTAATCATAGTTTACGGCGTGGACTACCAGGGTATCTAATCCTGTTCGCTCCCCACGCTTTCGTGCCTCAGCGTCAGTATCAGTTTAGTAAGCTGCCTTCGCTATCGGTGTTCTGTGTAATATCTAAGCATTTCACCGCTACACTACACATTCCGCCTACTCCAACTGAACTCAAGTTTATCAGTATCCATGGCAATTTCGAGG
+
GFGFDFGGCFEGECFCCFGGGDE@DF@FGGGCEFFGFGAFGGGGDCCFGFACEGGCCEEGGGE9CE:F@BCDGDFFGFFFFFAFGFG<FGC9FFGGGG@7F=FABFGGG<8?<F;EEGCFF=?E@CFG67CEFCGDGCCEF6E=;DFGGGEC67D;CCDFDFG9;C@CFF;C6EFCGFC>BGGEGG5E>,,2BEF?*=FFADF+>6BG>FFCF8@DED>)(8(/*279CF+)25(//3.()/6@@)2249-()))1))*)).642)6<4(((),9604(((
@M02352:288:000000000-CKWC8:1:1101:7180:3742 2:N:0:ATGCGCAG+CTAAGCCT
CAATCTTGCGACCGTACTCCCCAGGTGGATTACTTATCACTTTCGCTTAGACACTGACTGTATATCGCCAATATCGAGTAATCATAGTTTACGGCGTGGACTACCAGGGTCTCTAATCCTGTTCGCTCCCCAAGCTTTCGTGCCTCAGCGTCAGTATCAGTTTAGTAAGCTGCCTTCGCTATCGGTGCTCTGTGTAATATCTAAGCATTTCACCGCTACACTACACATTCCGCCTACTCTCACTTAACTCAAGTTTATCAGTATCCATGGCAGTTTCGCGG
+
FAEGGFFFGDCF:FFG,DFGF@FEFFAFDCFFFFGGGGCCGDE<,@,F7F9FGG<CFC,C6BCFF,B7FCFG8,F:CFGGGFCCFCAEDGFFGGD7=FG7EDAFFCGG+A,B?EF,CFGGGGGC::+,@D+4+>ADEGCEEE6DGGF+,8CCECAFGFDAFCFAEGCGFCC,@EFGGGG5ACF*7E5*>9D*=/1**BB+B+=:EAADD,+B785)4:@E@F19*27>56@))838=<@)...))/7))7<@3.68)5*65<<25):A2013((/)*-(,-
@M02352:288:000000000-CKWC8:1:1101:12695:3765 2:N:0:ATGCGCAG+CTAAGCCT
TAACCTTGCGGCCGTACTCCCCAGGCGGTCAACTTAGCGCGTTAGCTACGCCACCCACGGTTCAAGACCACAGACGGCTAGTTGACATCGTTTACGGCGTGGACTACCAGGGTATCTAATCCTGTTTGCTCCCCACGCTTTCGTTCCTCAGTGTCAGTATTTGTCCAGGTAGCCGCCTTCGCCACTGATTTTCCTTCCAATCTTTACGCATTTCACCGCTACCCTGGAAATTCCACTAACCTCTCCAATACTCTAGCATGCCCGTTCAAAATGACGTTAC
+
ECGFEFEFC:FGEGGGGGG8EBFGGCCGFFGGGFGFA,CCGGGGGFGDFGDE@FGGGGEGEFGGAF94,?F=FGCFGE+=FGFFEGG,CBFFGGGGEGDFGDCFGGGGEGEGGFGGDFGF3C==FGFGG99>BFFC8CCEGGGG,4899>8C9=FC?;D@BFECC;92CFG9?:?C<CG45C=E77A9+++@C):?AF++;*++)38/:*)9FF48FFFB2;0)296*:=FFFF).44(.261)(().-,).544*6)0)),1((.8:)6223)*-84(4
@M02352:288:000000000-CKWC8:1:1101:16104:3766 2:N:0:ATGCGCAG+CTAAGCCT
CAGTCTTGCGACCGTACTCCCCAGGTGGGATACTTATCACTTTCGCTTAGTCACTGAGATTAAATCCCAACAACTAGTATCCATCGTTTACGGCGTGGACTACCAGGGTATCTAATCCTGTTTGCTACCCACGCTTTCGCACCTCAGCGTCAGTGTTGGTCCAGGAAGTCGCCTTCGCCACTGGTGTTCCTCCAGATATCTACGCCTTTCCCCGCTACACCTGGAATTCCACTTCCCTCTACCACACTCTAGCCCAGCAGTATCAAATGCAATTCCCAGGT
+
@FFFGGGFGGGGEGCGGGGGGGGGGGFGGGGGGGGGGGGGGGGGGGGGGGGGGGGGGGFFFCFGFGGGFFCCFGGFGGGGGGGFG>FGGFFE?FCFEGBFGGFGGFE@FEC9?5=EGGGGGGG8AFFGFE@E+CEEDGDDEECDGG?FEEEECF7EFFCCFFGFGGGCDFE>EECGCDGDFGC,54CEGGGGGFF3>FFFB+B9>8;DDC+65AB>8>3(=;.)*27CCFA=FFE3:91:3A)))(80:).-20(72343-).6<B>-45>AAAF2=7?(,
@M02352:288:000000000-CKWC8:1:1101:17285:3768 2:N:0:ATGCGCAG+CTAAGCCT
CAATCTTGCGACCGTACTCCCCAGGTGGATTACTTATCACTTTCGCTTAGACACTGACTGTATATCGCCAATATCGAGTAATCATAGTTTACGGCGTGGACTACCAGGGTATCTAATCCTGTTTGCTCCCCACACTTTCGCACCTCAGCGTCAGTATCGAGCCAGTGAGCCGCCTTCGCCACTGGTGTTCCTCCGAATATCTACGAATTTCACCTCTACACTCGGAATTCCACTCACCTCTCTCGACATCAAGACTACCAGTATCAAAGTCAGTTCCAGGG
+
GFCDFGGGGGDGGFBFGFGGGCFEGGGGGGGGGGGGGGGGGGGF@7CFGGGGGGGGFGGGGGGGEGGGGCGGGDGCFGGGGGGGFGFFGGFGEEGGGGEGCFGFFECGGGGGGGGGGGFCEGFCFFGG@EEF=+?A9D,6@EE636,+@6CGGGGGED@@CEEGFG99@FDEEEDGGGD>AG?CF:7EEGGDG3)(6;5CB7CF2B4/*<1CFF);A6>C@+/8CD@GFFAFF+3(/3.3).4)()(((44234<62(.,).5)64<9<)4:446)*.:?B
@M02352:288:000000000-CKWC8:1:1101:13241:3785 2:N:0:ATGCGCAG+CTAAGCCT
CAATCTTGCGATCGTACTCCCCAGGTGGGACACTTATCACTTTCGCTTAGTCACTGAGCTAATGCCCAACAACTAGTGTCCATCGTTTACGGCGTGGACTACCAGGGTATCTAATCCTGTTTGCTCCCCACGCTTTCGCACCGCAGTGTCAGTATTGGTCCAGGAAGTCGCCTTCGCCACTGGTGTTCCTCCACATCTCTACGCATTTCACCGCTACATGTGGAATTCCACTTCCCCCTACCATACTCTAGTTGCCTATGTTTTAATGCAATTCCTAGGTT
+
GGGGGGGGFGDFGEDFGGGGGGGGGFCFGGGFFFGFGGGGGGGGGGGGGGGFGGGCFFEGFGGCFGGGGGGGGGGFGGGGGGGGGGGGGGGGGCGGGGGGGGGGGGC<<BGGDGGGFFFGGFFFGGGFGGGGGEFFGGG>CC+++BEGFCF9FDFFCGGG;F7:8@FGGGGCCCGFGGGEAFGGFGGGG?FFFFAE98BF4:6D@DDFGG6>DABBGF4)<6399*6C37AFFF<3(61=6<?)5:ABFA9>2:AF))*).4-(.542)69AA464@),6)
@M02352:288:000000000-CKWC8:1:1101:17631:3820 2:N:0:ATGCGCAG+CTAAGCCT
CATTCTTGCGAACGTACTCCCCAGGTGGGATACTTATCACTTTCGCTTAGTCACTCAGCTCGAAAGCCAAACAACTAGTATCCATCGTTTACGGCGTAGACTACCAGGGTATCTAATCCTGTTCGCTACCTACGCTTTCGTCCATCAGCGTCAATATATTGTTAGTGATCTGCCTTCGCAATCGGTATTCTATGTAATATCTAAGCATTTCACCGCTACACTACATCTTCTAACCACTTCACAATAATTCAAGACCTACAGTATCAATGGCAGTGCTATGG
+
GGGGGGGEFGGGFFGCDDGGGGFG<FFDCFGGGGGGGFGGGGGGFCFGGFEGFGGGGGGGGGEFEFEGGGGGFEFFGGGFFFAFFG,9?DFGDFGGGGGEGFGFGGGGGGG8<FFGGGGGFEFGGFFEGF=DFGGGGGGGGGGGGGGGFCEGGEGGGCCEGFGGGGG9,@BFGGGGGGDE5?FGDC,==:DFFEAE:C6=FDA:<FFGGFFCDA>DGF>*,;@F*+)2)1:F+;670(/7<@C<<A35<355)/()))04:B26:A)44(4:,,6)6))),
@M02352:288:000000000-CKWC8:1:1101:10348:3853 2:N:0:ATGCGCAG+CTAAGCCT
CAATCTTGCGACCGTACTCCCCAGGTGGATTACTTATCACTTTCGCTTAGACACTGACTGTATATCGCCAATATCGAGTAATCATAGTTTACGGCGTGGACTACCAGGGTATCTAATCCTGTTCGCTCCCCACGCTTTCGTGCCTCAGCGTCAGTATCAGTTTAGTAAGCTGCCTGCGCTATCGGTGTTCTGTGTAATATCTAAGCATTTCACCGCTACACTACACATTCCGCCTACACCAACAGAACCCAAGTTTATCAGTACTAATGGCAGCTTCGAGG
+
FFGFFGGGGGEGCEBFGFGFGGGGFFGGGGGGGGGGGFGGGGGGDGGGDGCGFGE@FGAFFGGG9FECFEEFGDGCDFGGFGGFFGGEFFEFEDGGGGGEF9FCFFGCGFGGGFG=C9CEDGGG77+@EFEFGEGEEF8+8++DDDEFEEEEGGGFGGGCBBCCCFFFGGGGGGG*95CADC,;;*=CEGGFGEFCEFFCAC8+96?8CC=7B1(0/:(73+(;;FFGF6CFED@0=(3=<@3(,,82((3(..)/5)664..))).)662(,())1(-:4
@M02352:288:000000000-CKWC8:1:1101:12839:3882 2:N:0:ATGCGCAG+CTAAACCT
TAATCTTGCGACCGTACTCCCCAGGCGGAATGCTTAATCCGTTAGGTGTGTCACCGAACAGTATACTGCCCGACGACTGGCATTCATCGTTTACGGTGTGGACTACCAGGGTATCTAATCCTGTTTGCTCCCCACACTTTCGTACCTCAGCGTCAGTATCGAGCCAGTGAGCCGCCTTCGCCACTGTTGTTCGTCCCAATATATCATACTTTCACATCTACACTTGGCATTCTACTCATCTACTTCGAAATCTAGACTGATAGTTTTGCATACAGTTCAAG
+
CGGGGGGGFCD@CCCFEC9CFCFCFGGGGFFFGGGGFFF9FFFE7@F<BCG9<FDGG7CGGGGGGG,CE@<CFDGGGD788BFFFDFF<C8=BFE+:ACC7EBCF<,B8BBFDFGG9,DF;;,F<BF;EG,DB8BF@8@=FC@6D4::?DFEE1@C:CF=:<>:EFFD,,,?DEGDC56))*:C6<41>:37*,),(2)0=C+1)++3341+;7?+9/?C<A@60+)*.1=F*06-82).))))..(4((,6:92@A9)4<2<)64444.)))5*-=))).
@M02352:288:000000000-CKWC8:1:1101:17242:3915 2:N:0:ATGCGCAG+CTAAGCCT
CACTGTTGCCAGCGTACTCCCCAGGTGGCTAACTTAATACTTTCGCTTTGGCACTCATCTTCAAGTAGACAAGCACCGAGTTAGCATCGTTTACGGCGTGGACTACCGGGGTATCTAATCCCGTTCGCTACCCACGCTTTCGTCCATCAGCGTCAATAATATCTTAGTAAGCTGCCTTCGCAATTGGTGTTCTATGTAATATCTATGCATTTCACCGCTACACTACACATTCCGCCTACTCCAACTGAACTCAAGTTTATCCGTATCAATGGCAGTTTCGT
+
GGGGGGGGGFCCF+BFFFGGGGGGGFFFFGGGGGGGGGGFGGGGEFFFFGCFGGGGGGGGGGFGGGGGFGGGCFGG@CC:DCF9EGGEFGGGGGDDECF:@:CFGDE>C7FGGAF;EFGCF@FGEEFEEEGG@FCBEEEDFGGGGGGD,EEGGGEDC9FCC3@DFFF;,7;BE?D5AD>>9?4=*,,5*ACFGEFCF>6:8FFGCFA:FG>CDFE8EBB9>A@C4>35=FA@FA@2;6@8);8BFB0<A?AB<?>6)46<)),-4116<-<2<7BBFA<6(
@M02352:288:000000000-CKWC8:1:1101:11714:3953 2:N:0:ATGCGCAG+CTAAGCCT
CATTCTTGCGAACGTACTCCCCAGGTGGGATACTTATCACTTTCGCTTAGCCACTCAGTCCGAAAACCGAACAGCTAGTATCCATCGTTTACGGCGTGGACTACCAGGGTATCTAATCCTGTTCGCTCCCCACGCTTTCGCACCTCAGCGTCAGTGTCCAGCCAGGAGGCCGCCTTCGCCACCGGTATTCCTCCACATATCTACGCATTTCACCGCTACACGTGGAATTCTACCTCCCTCTCCCGCACTCCAGTCGGCCAGTATCGAATGCAATTCCCAGG
+
GGFFFGGGGGDCFFDGGGGGGGGDCCFGGFGGGGGG<FFFFFGC@EGGGGGFFG<CF8CCCE7CFGFEFCGGG<=FFGGCEGG?FGEGFFGGFGGGGGGGGGC,EDB+4EFFAFEEEDEDFGC<FECF>FGGDBFG7ECCCCCE8D8?FEGGG5EAC5,@;<CGFG@CC@F5C775?758BG=EDE5CECGGD=.=@FFF6C+36>A75CF7CF;B*522?E?FG5<F?FF*9?))4::2..(,(((--5::2625417905:4A(3()3)--67<@<-)4
@M02352:288:000000000-CKWC8:1:1101:9014:3959 2:N:0:ATGCGCAG+CTAAGCCT
CATTATTGCGAACGTACTCCCCAGGTGGGTCACTTATCACTTTCGCTTAGCCACTCAAACCGAAATTCGAACAGCTAGTGACCATCGTTTACGGCGTGGACTACCAGGGTATCTAATCCTGTTCGCTCCCAACGCTTTCGTCCATAAGTGTCAGTATATTATTAGTAATCTGCCTTCGCAATTGGTATTCTATGTAATATCTATGAATTTCACCGCTACACTAAATATTCTAATTACTTCATAATAACTCAAGATAACCAGTATCAAAGGCAATGACAAAG
+
DA,@,@FCEFBE:FFFCFGCFEG7FE@@6C,CC<FC<FEEGF<@@,BBCE9AEF<,EAEGGGE7C,CEFG8EFE<EAFG9CFCFG@@DFFGCFDFD>FCFEAF8?AEEF?EFFFE>BECFF,5C::+,@8>DFFDF@D=>@E+=>,@FCFGCGCGGA;,@;FFFFGGGGGGGGGGF5CDEDDDFGEEFFCCC79EC?FFFF5=@E+4=7=CFGF@BGE9BFCE)*3):<6+AF:67)9?)/)9).<5393.=77;F336;0/;)).)4:70(.4*)*.),(
@M02352:288:000000000-CKWC8:1:1101:10087:3969 2:N:0:ATGCGCAG+CTAAGCCT
CATTCTTGCGAACGTACTCCCCAGGTGGGATACTTATCACTTTCGCTTAGTCACTCAGCTCGAAAGCCAAACAACTAGTATCCATCGTTTACGGCGTAGACTACCAGGGTATCTAATCATGTTCGCTACCTACGCTTTCGTCCATGAGCGTCAATATATTGTTAGTGATCTGCCTTCTCAATCGGTATTCTATGTAATATCTAAGAATTTCACCGCTACACTAACTACTCTAACCACTTAACAATAATTCAAGACATACAGTAACAATGGCAGTGCTATGG
+
GGFFAEGGGGDFFF@FGDGGGGGGFFGG+EF8FGGGFFFGGGGGGDGC,@FFGGCFGGDFFE7@:+FDF,=CEFAFGAFD9F99F,8AFBD,F,=+@:>BFAFGGGGD+AFCEEGC948;,875FC=8BGGCF:CC++@+@+6=E,,+,63=C+,,,@FC,@,>,88EGA9,@CFGG?>+B77A>@,;:CG@E6B6*==9EGF+**+=:1B8+;8)*:>E21()2+.*9)+16=@30(7744.7;)7)))9)7),/)76)).-)65)83((,(4)<6-..,
@M02352:288:000000000-CKWC8:1:1101:23516:3988 2:N:0:ATGCGCAG+CTAAGCCT
CACTCTTGCCAGCGTACTCCCCAGGTGGCTAACTTAATACTTTCGCTTTGGCACTCATCTTCAAATAGACAAGCACCGAGTTAGCATCGTTTACGCCGTGGACTACCAAGGTATCTACACCTTTTCTCTCCCCACGCTCTCGTGCCTCAGCGGCAGTATCTCTTTAGTAAGCCCCCTTCCCTCTCGTTGTTTTGTGTACTATCTCACCATTTCACCGCTACCCCAAACATCTCGCCTCCTCCAACTACACACAAGTTCATCTGTACCAAATCAACTTTAG
+
GEE,,;C@F<--CC@FGGGGC,C,CCCF,<,;EEGFGG,EFGCE@FGGDAFFGGC,E,C,,FF,,:C@,,<C,CEFF+:+66CB<F,,,B8C<,,,8@=++4,,,?,5,:B,?E;ED9,A8D,CE@,C,@,EF=C=+++63++3@D,==,,6+18+5,@D,,3@D,853,3,,+****;*;+,,***4<;,*0)3)09+4+=8B*+4*00+=8158*:0:;=1)**(*,8/+1222,(/(/(((4(,)51)4(((/6)*))))..).53())))))*)))
@M02352:288:000000000-CKWC8:1:1101:8292:4010 2:N:0:CTGCGCAG+CTAAGCCT
CATTGTTGCGAACGTACTCCCCAGGTGGGATACTTATCACTTTCGCTTCGTCACCCAGCTCGAACGCTACCCAAACAGCAACCATTGATTACGTAGTACACTACCAGGGTATCTAACCCAGTTCGCTACCTCCGCTTTCGTTCATCCCCCTCCATATGTTGTTAGTGATCTGCCTTCCCTATCAATCTTCTCTGTAATCGATATGCATTTCACTCACACACTACCTATTCTATCCACTTACCTCTCATCCAAGCAATACAGTCACCATGAACATCCTCTGG
+
GG<,<CFFE+++@FFGGGGFFGGDGGFF+EF8FGGG9F<EGGGGGGG74@6BFG9FGF@,C,7F8BF,B+,C,,,,C,,4,:EFF,,,95@<4,,,B59<,:,,?,,+4,,,,:C,,,,+9,5,@+@++,C4B7F+=+E=D,@,@,,+6+6+3,7,,,@EE:,5E,,,73,;5EF793*+**@,+7,,,,,+56B**++**4**/+=C+,+2++0/,1(-(6;4**9+0:+1+33<;3@;./)).(7?3)4)/(()).))1.))))/5))).-)).7))))
@M02352:288:000000000-CKWC8:1:1101:10353:4014 2:N:0:ATGCGCAG+CTAAGCCT
TAATCTTGCGACCGTACTCCCCAGGCGGTCTACTTATCGCGTTAGCTGCGCCACTAAGACCTCAAGGGTCCCAACGCCTAGTAGACATCGTTTACGCCTTGGACTACCAGGGCATCTAATCCTTTTTGCCCCCCACCCTTTCTCACCCAAGCGCCAGTTTCCGCCCCGGTGGCCCCCTTCGCCCTGGGTATCCCTTCCTATTCCTACCCTTTTCACCGCAAACCAGGAATTCCCACTACCCCATTCTTTATTTAGGTCCGCAGTTTCCACATCTATTTCC
+
FCF9EFF<FF:F:FFGGGGGG@C6<CCF6+@6EFG,,:FFGGDGGCFGGC@FG>ECF@,C=EC8CAEC4EFGG,,?++94=A<,,C,?A+?FFGGG+>,4E=,=?B,A,B?73+,3,CCADFD,?CD8@9,>F+<+++56><,;,@5***,*@***4>,,2,>CE:*1=<8*=**/)1*0:C/1)*1*0+>+2)))()1:9**0)*10*+.2*969+)(-(0(.*9:*(/9***-,.(430(((.4)))))-))-)))*-,(((.))6640).)1-*).-
@M02352:288:000000000-CKWC8:1:1101:8293:4031 2:N:0:ATGCGCAG+CTAAGCCT
CATTCTTGCGAACGTACTCCCCAGGTGGGATACTTATCACTTTCGCTTAGTCACTCAGCCCGAAGGCCAAACAACTAGTATCCATCGTTTACGGCGTAGACTACCAGGGTATCTAATCCTGTTCGCTACCTACGCTTTCGTCCATCAGCGTCAATATATTGTTAGTGATCTGCCTTCGCAATCGGTATTCTATGTAATCTCTAAGCATTTCACCGCTACACTACATATTCTAACCACTTCACAATAATTCAAGACATACAGTATCAATGGCAATTCTATGG
+
CF9EEGGGGGGGGGGGGGGGGGG>E@FFGG8EFGGGC<EFCFGGGGGC@FCFGG9EFGGGG@F7B@AFCCFGGCFFFF?<CFFGGGGGGGGGGEF@@BEFGGGGGGGDGEFGGGGGGCFFGGFGGGGGGGGDGDGGGGGG@?=8FGGGGGGCEEGEGG993@DFGGFGGF9FCFGGGGGDFCGGDGCGGGGCG*97>8BCFGF7>F4CFCCD+;=??DBFFF;AFGEG37+3:A;.=8);<@F<))7?)5)96)462<F2AAB2A<<A22274>64*))6)
@M02352:288:000000000-CKWC8:1:1101:6832:4076 2:N:0:ATGCGCAG+CTAAGCCT
CAATCTTGCGACCGTACTCCCCAGGTGGATTACTTATCACTTTCGCTTAGACACTGACTGTATATCGCCAATATCGAGTAATCATAGTTTACGGCGTGGACTACCAGGGTATCTAATCCTGTTCGCTCCCCACGCTTTCGTGCCTCAGCGTCAGTATCAGTTTAGTAAGCTGCCTTCGCTATCGGTGTTCTGTGTAATATCTAAGCATTTCACCGCTACACTACACATTCCGCCTACCACAACTCAACCCAAGTTCATTAGTATCTATGGCAGTTTCGAGG
+
CEGGGFGGGGGGGGGGGFFGGGG:CF8F,B@CEFGGGGGGGGGGGDFGGCGGGCEEDGFAFFGGGGGCCECCE9CC<FG=FFGGGG9FEGGFCFG>FGG7EFGCFG?FEFC:?F;EGGGGFC?<FGG8=EEGGDDG+@DBF6@83>,=D@EGGGGFCGCGGDGGF,8,7,,3D,*=709>?CGCD9>?4=F+B*3**4+2:CF78A4+2=@DFF2?E53@=FEA7CE*96+).8(,(()/(/34)/51(4(-,.<*5)*.--4)5)45603((.@4F((82
@M02352:288:000000000-CKWC8:1:1101:17729:4088 2:N:0:ATGCGCAG+CTAAGCCT
CACTGTTGCCAGCGTACTCCCCAGGTGGTTAACTTAATACTTTCGCTTTGGCACTCATCTTCAAGTAGACAAGCACCGAGTTAACATCGTTTACGGCGTGGACTACCGGGGTATCTAATCCCGTTCGCTACCCACGCTTTCGTCCATCAGCGTCAATAATATCTTAGTAAGCTGCCTTCGCACTTGGTTTTCTATGTAATATCTATGCATTTCACCGCTACACTACATATTCCGCCTACTTCAAATATATTCAAGACCTACAGTATCAAAGGCAGTTCCAT
+
GGGGGGGGGGFFFGGGGFGGGGGGG6FFCCGCFFFGGFFGGGGGGGGGGGDF?GFGGCE<FGGGGGGGFGGGGGGGGG@CFECFGFFGGGGGGGGGGEGGGGGFEGGEGGGCBEE;EFGFGGGGGBFGC7BFGFC+@8EGCEGGECFCFGFDGGCEGGGGCC9>DCFE;,EE,@D5?FF9:D*=>7C;*8CC=8F4*+B:8=BC?AFGGGFGCCCF*529>F1+*>3+7AFFFFF71;@FEEF2)6:<A2:9A<>6<:FF:B:926464<2:0()4@<44)
@M02352:288:000000000-CKWC8:1:1101:24637:4190 2:N:0:ATGCGCAG+CTAAGCCT
CATTCTTGCGAACGTACTCCCCAGGTGGGATACTTATCACTTTCGCTTAGTCACTCAGCTCGAAAGCCAAACAACTAGTATCCATCGTTTACGGCGTAGACTACCAGGGTATCTAATCCTGTTCGCTACCTACGCTTTCGTCCATCAGCGTCAATATATTGTTAGTGATCTGCCTTCGCAATCGGTATTCTATGTAATATCTAAGCATTTCACCGCTACACTACATATTCTAACCACTTCACAATAATTCAAGACATACAGTATCAATGGCAGTCCTATGG
+
GGGGGFGFGGGEE7FFGGGGCFGEGGGGGGGDFGGGGGGFGGFFGDCGGGGGGGGGGGGACEFGE7FEFGGGGGGGGGGGGCDGFGEGGGGGCFGGGGECFGGGCGDEDGGFGGGGGGGGFFGGGGGGGGGFFGGEEGGGFEEEF;DFGGGGG>CGGGGGGGGF,EFFG<EF999@FGGFFC?5/:C5C:CFGFFECFF7EFFF*)8C=FFFFF(?EDF33C4AFCE7<67CFF<8?EE)93?@A<;C?)75C33424??2:<499)<A:1(8:).64443
@M02352:288:000000000-CKWC8:1:1101:22974:4201 2:N:0:ATGCGCAG+CTAAGCCT
TAATCTTGCGACCGTACTCCCCAGGCGGAATGCTTAATCCGTTAGGTGTGACACCGAATTGCATGCAACCCGACGTCTGGCATTCATCGTTTACGGTGTGGACTACCAGGGTATCTAATCCTGTTTGCTCCCCACACTTTCGTACCTCAGCGTCAGTATCGAGCCAGTGAGCCGCCTTCGACACTGGTGTTCCTCCAAATATCTAAGAATGTCACCCCTACACTTGGAATTCCACCCACCTCTCTAGAACTCAAGACTAGCACTATTAAAGGCCGTTCCAA
+
CC@FF<EEFDCG:FFFGFGG8@@,CD@7@@F,6CF9E9<C+DEGGGFGFF@FG,@CFEF@CFGA<<A6CFGGGGEFFG@FF8<BFGAFABFFFF?+9A?FCCCFGF,EFDG<=EGFG9FFFGFBGGGGFFGGGC:+@8AG,=D8D+,+@B8C>EE+7,,33@E8CCBDC?EFB*;**:??)?55??658;ED+)3=@4ACA>CC)++2:C6:FF3A*./3;)/87+4C6?FF@?).(-3-3()(,)-645><)(.?(674()))4-).)).).(.-)3().
@M02352:288:000000000-CKWC8:1:1101:22360:4203 2:N:0:ATGCGCAG+CTAAGCCT
CAGCCTTGCGACCGTACTCCCCAGGTGGGATACTTATCACTTTCGCTTCGTCACTGAGAATTAACCCAACAACTAGTATCCATCGTTTACGGCGTGGACTACCAGGGTATCTATTCCTGTTCGTTCCCCCCGCTTTCGTCCATGAGCGTCAGTATATACGTAGTAGCCTGCCTTCGCCTTCGGTATTCTAAGTAATATCTATGCATTTCACCGCTACACTACTTATTCTATCTACTTCCATATAACTCAAGTCAATCAGTATCAAAGGTAGTCCCATCGT
+
FGG,CFGGGGGGGGGGGGGGFGGGG,,C@EFFGGGGAFGGGGGCFFGG,@6,,B<EFCEAF,E<C<FFCFG,E=CEE9,,<CFGED<=@FC,+44@+6B944:A<@74E=EEC,C,CE,8CE?+A,,,3+86F+++CAD>++,@;;E>EGGGEFGA@E,3DFFC9,,?B7,:,=9@D9*0;5/*9CFFC:,+2*4841BCCGFFFF+++=7*:53;5*,15AC++;?;);++17;))).6<):<-6464>7<F2)1),956><46))().)-).08*((-
@M02352:288:000000000-CKWC8:1:1101:7973:4207 2:N:0:ATGCGCAG+CTAAGCCT
TAATCTTGCGACCGTACTCCCCAGGCGGAATGCTTAATCCGTTAGGTGTGTCACCGAACAGTATACTGCCCGACGACTGGCATTCATCGTTTACGGTGTGGACTACCAGGGTATCTAATCCTGTTTGCTCCCCACGCTTTCGTGCCTCAGTGTCAATATAGGTCTAGTATGCCGCCTTCGCCATCGGTGTTCTATGACATATCTATGCATTTCACCTCTACATGTCACATTCCGCACACCTCTTCCTAACTCAAGATTTGCCGTATACAAGGCCATTCTA
+
FCGGGFGGGGGGGFGGGFGGDGGEGGGGGGGGGGGGGGGGGGGE7EFGGG<FGGGGCFGGGGGGGFGGGGGGGGGCGGGGGGGGGGGGFGGGGGGG4AFGG98FFC8<EEFGGGGGG9FFGGGGG,AEFFGGGGGGGGGGGG84@7FGEGCFFCGFGCC;D9;;,=,@7@EG,;CGCDGFF4C5;EGGGGEF7>8))1*;A@A>C7C++<7CGFFF654.71.1;:5CCFCAF;;6(4:?7:)).66AF1<A<7,6,.*)-)(((45)6<2(((828:)6
@M02352:288:000000000-CKWC8:1:1101:20703:4268 2:N:0:ATGCGCAG+CTAAGCCT
CACTGTTGCCAGCGTACTCCCCAGGTGGCTAACTTAATACTTTCGCTTTGGCACTCATCTTCAAGTAGACAAGCACCGAGTTAGCATCGTTTACGGCGTGGACTACCGGGGTATCTAATCCCGTTCGCTACCCACGCTTTCGTCCATCAGCGTCAATAATATCTTAGTAAGCTGCCTTCGCAATTGGTGTTCTATGTAATATCTATGCATTTCACCGCTACACTACATATTCCGCCTACTTCAAATATATTCAAGACCTACAGTATCAAAGGAAGTTCCAA
+
GGGGGGGGGG<FFC;FEGGGGCFGEEEFGGGFGFGDFGGGGGGGGGGGGGCGGGFGGGGGGGGGGGGGGGGGGGGGGGGGGGGGGGGGEGGGGGGDGGGGGGGGGBAFGGDFGGGGGGGGFF@FFFCEGEGFGGGGGGGGGGG8CGGGGGGCC>EEFGGGGFGGGDFFGBFGFFGGCFFFEGGGGGFG59CF>CFEFF>FFGFGEFF7BFFFFC?8*89BFF1CF447?FFFF4<8?13;))<;)564<BF>9.-91?F???>AF<<)54::0().924:)
@M02352:288:000000000-CKWC8:1:1101:22291:4277 2:N:0:ATGCGCAG+CTAAGCCT
TAATCTTGCGACCGTACTCCCCAGGTGGATTACTTATCACTTTCGCTTAGACACTGACTGTATATCGCCAATATCGAGTAATCATAGTTTACGGCGTGGACTACCAGGGTATCTAATCCTGTTCGCTCCCCACGCTTTCGTGCCTCAGCGTCAGTCTCAGTTTAGTAAGCTGCCTTCGCTATCGGTGTTCTGTGTAATATCTAAGCATTTAACCGCCACACTACACATTCCGCCTACTCCAACTTAACTCAAGTTTACCAGTATCAATGCACTTTCCGCGG
+
EFFFGGGGGGGGGDGGECCEFEFGG@EDCFGGCECCAFGFGGG9CEFCFFGGGGG9FFGGADFGFG@FG,FDGF97<@F8FGFFFFBBEFC<FBCFEEE+EFD8EFFCFGGFGG9EEFGAA??FEG=EGG8FFCGDEF88@DCC;=,+@@=?E+E,,=EFCFGG9@DCFGF3@CFFGCC9>*1****4;::=:*1856:7FFF78AF8C,++=A@E*.636;EFGF<*):6;.>;;(73()502)364>))526995)*-)-))))))-(--))*)*-((-
@M02352:288:000000000-CKWC8:1:1101:23047:4390 2:N:0:ATGCGCAG+CTAAGCCT
CATTCTTGCGAACGTACTCCCCAGGTGGGATACTTATCACTTTCGCTTAGCCACCCAGACCGAAGTCCGGACAGCTAGTATCTATCGTTTACGGCGTGGATTACCGGGGTATCTAATCCCGTTCTCTACCCACGCTTTCGTCCATCAGTGTCCATATATTATAAGTAACCTGCCTTCGCAATCGGTATTCTATGTAATCTCTATGCATTTCACCGGTCAATTACATTTTATAGCTTCTTATTAATAATTCAAGTAAACCAGTATAAAAGGCAATTCTACGG
+
G9,@EFFGEFC:+@--DD,CA,C:FEF<7,@F<FFGFCC,C@FC68@F,69:C6,BDE8F<CCCF,?,:@,FCEGGGEC9C,,:?,49=CCFC:=F++@+,,:5,C+>F=CD5@FDFE9:CF8F+8@,@D>AF=FF8DC>DE6;E33*E;D7,7,E:,;EEF,>9D,3,,5:D6*2*****2<7?5787@EGGFF?CF++4=+37+377EA7:84)/)())+.30@)39++++3)))).)-.))).)6))-)4))1))).8<-)6))..1((.4*6*)-(-
@M02352:288:000000000-CKWC8:1:1101:22764:4391 2:N:0:ATGCGCAG+CTAAGCCT
CAATCTTGCGACCGTACTCCCCAGGTGGATTACTTATCACTTTCGCTTCGACACTCACTGCACACCGCCAATATCCAGTAATCATACTTTATAGCGTGGACTAACAGGGTATCTAATCCTGTTGGTTCCCCACGCTCCCGTGCCTCTGTGTCAGTACTTGTTTAGTAAGCTGCCTTCGCTATCGGTGTTCTATGTAATATCTATGAATTCCACAGCCACACTACCAATTACGCCTACTCAAACTGCACTCAAGTTTATCAGTCTAAATCGCAGTTGGGAGG
+
D<F9,C<C@CFE7FGGGGG8F,@:DFFFFGG?FGGD<,@FGGFGGGBD:@CFGDF,@C9E,<,:,48@+C+,:CA<C,ECF,5EF<,,C,B,<9,+8C++,,=,:=,,+,:<,AFF,,,94=,:A8+,4,@4F7C3++6=3ACD,@,6,,37,@F=,,,,,9,6;3,7E,@8,@97=+;959,*?5***5,+2*33:+++=+B+>+3+=,+5:)-/*;572)0/0*.2*++08>1(/73)()./))/37631)))+))1/9.)))).5)((,4(0))((--
@M02352:288:000000000-CKWC8:1:1101:15815:4410 2:N:0:ATGCGCAG+CTAAGCCT
TAATCTTGCGACCGTACTCCCCAGGCGGAATGCTTAATCCGTTAGGTGTGTCACCGAACAGTATACTGCCCGACGACTGGCATTCATCGTTTACGGTGTGGACTACCAGGGTATCTAATCCTGTTTGCTCCCCACACTTTCGTACCTCAGCGTCAGTATCGAGCCAGTGAGCCGCCTTCGCCACTGGTGTTCCGCCGAATATCTACGACTTTCACCTCTACACTCGGAATTCCACTCACCTCTCTCGAACACAAGACTAGGAGTTTATGCGGCAGTTCCAG
+
FGGGGGGGGGGG@EEFGGFFCFG:FFEFDGD8EGGGGAFEGFEGGFGFFGGDGFGGGGGDFGGACAFFGGGDEGGGGG+FGGFGGDGFFFGD+FFEG7??FCGGGGCFDB?<DGGE;DDFGABFEC@DGGFF7FFBEGCFG6,5DE:CF68C:7EC7=BFGGGCGGF,9?9,?=>??8CF>D*CFF64818C+/84()088CAD)1)/)2;:CFAF@F)-6?:*2/4/(7?F=/6),,3(.43<)5:7(.(,4((7<)0((.(4(6.)).(((()(*-4:.
@M02352:288:000000000-CKWC8:1:1101:15797:4411 2:N:0:ATGCGCAG+CTAAGCCT
TAATCTTGCGACCGTACTCCCCAGGCGGAATGCTTAATCCGTTAGGTGTGTCACCGAACAGTATACTGCCCGACGACTGGCATTCATCGTTTACGGTGTGGACTACCAGGGTATCTAATCCTGTTTGCTCCCCACACTTTCGCACCTCAGCGTCAGTATCGAGCCAGTGAGCCGCCTTCGCCACTGGTGTTCCTCCGAATATCTACGAATTTAACCTCTACACTCGGAATTCCACTCACCTATCTCGAACTCAAGACCAGGAGTTTATGAGTCAGTTCCAG
+
GFGGGGGGGGGGGG@DGF9EFGGGGGGGGGEGGGGGGDGGGGGGGGGGGEFGGGGGGG@FGGGGGGG<FFGGGGGGGGDGGGFFGGFGGGGGGGGGGDEFDGGGGGGGGGGGGFGGGGGGGGGFGGGGGGGGGGGGGGGGDG+@EBFDGFGGEGDGGGFGGGGGGGGGF>9>FDGG:DGFDGGGGG6<FGGFFEFFBF>CAGFGEF:3*A37+1.92?>A2*.67C?3:>?FFFBF?0??<().).3214?F72)*.(0.46::066)6<<5569:7).5-
@M02352:288:000000000-CKWC8:1:1101:10870:4465 2:N:0:ATGCGCAG+CTAAGCCT
TAATCTTGCGACCGTACTCCCCAGGCGGTCAACTTATCGCGTTAGCTGCGCCACTAAAGGGTAACCCCCCCAACGGCTAGTTGACATCGTTTACGGCGTGGACTACCAGGGTATCTAATCCTGTTCGCTCCCCACGCTTTCGTGCCTCAGCGTCAGTATCAGTTTAGTAAGCTGCCTTCGCTATCGGTGTTCTGTGTAATATCTAAGCATTTCACCGCTACACTACACATTCCGCCTACTCCAACTGAACTCAAGTTTATCAGTATCAATGGCAGTTTCGA
+
G<E,CFGFFGGGGFFFGGGGGEF@FGEECC@EGGGGGGGDCGGGGGGGGGEGGGDGGGGFGGGGGGFGGGGGGGGG>CGGFGGGGFGGGGCGFGGGGGGGGEDGGGGGFGG<AFCF9,@FGGGGGCCCEGEGGGGGGGGGGGGFGFGCCCGCEGGGFGCFGFEG@BAFG99C9CFGGGGFEDEEGE5CEGG=7CFE<C77@FF74*/CCCFCF@>6CDFFFF?FC<8*4F66@:<02:<?>42::0(5444:).58:4*):5464-:9AA>708..8A21-
@M02352:288:000000000-CKWC8:1:1101:6997:4503 2:N:0:ATGCGCAG+CTAAGCCT
CAATCTTGCGACCGTACTCCCCAGGTGGATTACTTATCACTTTCGCTTAGACACTGACTGTATATCGCCAATATCGAGTAATCATAGTTTACGGCGTGGACTACCCGGGTATCTAATCCTGTTCGCTCCCCACGCTTTCGTGCCTCAGCGTCAGTATCAGTTTAGTAAGCTGCCTTCGCTATCGGTGTTCTGTGTAATATCTAAGCATTTCACCGCTACACTACACCTTCCGCCTACTCCAACTGAACTCAAGTTTATCAGTATCCATGGCCGTTTCGAAG
+
F<FFFGGFGEGGECFGGGGGGGGGGGGFFFGGGGGGGGGFGGGGGGGGDGGEFGGGGGGFEFGGGGGGD@FGFCFB<=FGGFFGGGFGGGGGEFGGGGGCGGGGG8CFCCFDGFFGCGGGGGGGCGFGGEGFGFGGGGG6DFEGFDFGGGGC6CCC,,=ECECFCFDBDF;,@?FGGGGF47EEDGGGGGGG@4B??>FCFG6CEFFGGGFC@F=>DDBEF6;6**(*6;A)5:;<F<6>77?F(482)57:26:@2)99<<<99)-6<:?(((0./(41-
@M02352:288:000000000-CKWC8:1:1101:7447:4530 2:N:0:ATGCGCAG+CTAAGCCT
CAATCTTGCGACCGTACTCCCCAGGTGGATTACTTATCACTTTCGCTTAGACACTGACTGTATATCGCCAATATCGAGTAATCATAGTTTACGGCGTGGACTACCAGGGTATCTAATCCTGTTCGCTCCCCACGCTTTCGTGCCTCAGCGTCAGTATCAGTTTAGTAAGCTGCCTTCGCTATCGGTGTTCTGTGTAATATCTAAGCATTTCACCGCTACACTACACATTCCGCTTACTCCAACTGAACTCAAGTTTATCAGTATCAATGGCCGTTCCGAGG
+
G9FGFGGGGGGGCFGGGGGGGEGCDFFFFGGGCGGFGGGGFG9CFEFFEFGGGGFFFGC@FFGGGGGGDEEGGAE@EGGFG9AFGGGGGGGGGEDEGGEGGGGGGGCGEGFGGGGFGDFGDFFGGGEGEGDECBFCEGGEFFC?DFD8EEEGGDC,=@FGGGGGGGGGDGGGGGGGGFGFFGGEDEGECGGG+*4:A6BDA+8:>FFGGDF+1;:D=>@FFFFFF<36CF6;>)6;@E<@3(435<A,4<3.46<F<)/:9)6)6:AA>7?(,-8(04039
@M02352:288:000000000-CKWC8:1:1101:18816:4537 2:N:0:ATGCGCAG+CTAAGCCT
CAATCTTGCGACCGTACTCCCCAGGTGGATTACTTATCACTTTCGCTTAGACACTGACTGTATATCGCCAATATCGAGTAATCATAGTTTACGGCGTGGACTACCAGGGTATCTAATCCTGTTCGCTCCCCACGCTTTCGTGCCTCAGCGTCAGTATCAGTTTAGTAAGCTGCCTTCGCTATCGGTGTTCTGTGTAATATCTAAGCATTTCACCGCTACACTACCCATTCCGCCTACTCCAACTGAACTCAAGTTTATCAGTACCAATGGCAGTTTCGAGG
+
GGFFFGGGGGG7FCFFGGGGGGGGGGGGGGFGGGGGGGGGGGGGFGGGGGGGGGCF,FFGGGAF9FFE7:FF8CE,<CFFFFDGGFFFGEFFCCEGGGFGGFGGFGGGGD@FFGF;=AGGFAFGGCF>>E8:FGGECFGGFC>@;83=,CEGGGGAEFAFCEEC;FF;FG9CFGGCG55@DDGGG79EG?,+5/=<49+:BGF>?/AFG,+4C*6)*)681+/)*2)C4FFA>:(633433(=D13384<AF754*.)=4)-)))644:43<01?<F1:?0
@M02352:288:000000000-CKWC8:1:1101:6056:4574 2:N:0:ATGCGCAG+CTAAGCCT
TCAATCTTGCGACCGTACTCCCCAGGTGGATTACTTATCACTTTCGCTTAGACACTGACTGTATATCGCCAATATCGAGTAATCATAGTTTACGGCGTGGACTACCAGGGTATCTAATCCTGTTCGCTCCCCACGCTTTCGTGCCTCAGCGTCAGTATCCGTTTAGTAAGCTGCCTTCGCTATCGGTGTTCTGTGTAATATCTAAGCATTTCACCGCTACACTACACATTCCGCCTACTCCAACTGAACTCAAGTTTATCAGTCACAATGGCAGTTTCGAAG
+
FDFFGGGGGGGGEEEFCEFEEF7FFCFGGGGGGCFFFGFFEEGGGGGGGGFGFGGGFFGGGGGGGGGGGGGGDF9ECC@FGGGFFGFFAFGGGGGGD@FGGGGGGGGGGGFC,E@,ECGGGGGCFFGGFGGGGF>=BCCDEFC>F9DFD,@A8CE@37,,8>D,@DFDGGGCFFGGDFFD>>DFEGG>EGGGC2*+87=A:FCFCEFA+=CFFFF@DC51<@+;AD*)7?FFAE>;@;@@(;@831;<.-)5:2)40<9?A<F2)))2--(31::?<B:BF0
@M02352:288:000000000-CKWC8:1:1101:8817:4585 2:N:0:ATGCGCAG+CTAAGCCT
CAATCTTGCGACCGTACTCCCCAGGTGGATTACTTATCACTTTCGCTTAGACACTGACTGTATATCGCCAATATCGAGTAATCATAGTTTACGGCGTGGACTACCAGGGTATCTAATCCTGTTCGCTCCCCACGCTTTCGTGCCTCAGCGTCAGTATCAGTTTAGTAAGCTGCCTTCGCTATCGGTCTTCTGTGTAATATCTAAGCATTTCACCGCTACACTACACATTCCGCCTACTCCAACTGAACTCAAGTTTATCAGTATCAATGGCCGGTTCGAGG
+
GFGGGGGGFGGGD:FFCFGFGGF:<FFFGGGGGGGCFGGGGGGFCGGGGFGGGGGFGGGCG9FGFGGDEGGDFFFFD7FGFGGFGFDFGGGG@FFGFGGDGGEGFCFCGGGGGGGDEEDFGGFGGE7,>DEGGGGDGFFGGGDFG>,=ABEC+CC,,@F,;DFCEF9EAC;EFEC8;97DFGFE***4>FGGGFF?CFF@88AC?AAFGD+=8BFBEB@F86;;7C@<511=DD1,6<E=E@EF;<AB9AF0).4=-.9>>)))4))-)4.(((04<;?(,
@M02352:288:000000000-CKWC8:1:1101:13126:4591 2:N:0:ATGCGCAG+CTAAGCTT
CAACCTTGCGATCGTACTCCCCAGGTGCAATACTTATCACTTTCGCTTAGACACTGACTGTATATCGCCAATATCGAGTAATCATCGTTTACGGCGTGGACTACCAGGGTATCTAATCCTGTTCGCTCCCCACGCTTTCGTGCCTCAGCGTCAGTATCAGTTTAGTAAGCTGCCTTCGCTATCGGTGTTCTGTGTAATATCTAAGCATTTCACCGCTACACTACACATTCCGCCTCCTCCAACTGAACTCAAGTCTTACAATATCCATGGCATTTTCGAGG
+
EEFG8FGCFE+-CFFDFGGD<FFGGGFAFGGGGGGG<E9EEGFGGGGEFGCE,EE9FFF<@FFGGGGGGGGDCAF:FEFFCEFFF,<A@F7FFG7@FE>EGGFGGG@FG,?FFGGGGFGGCGGFGGECEFEFE:FEEGGGB@C8FFC8,=CCEC8,78,EEFFGFCC9DFFF?@?FF9D>*?C97C**AFG+5*=6*=9CFDA8*8?FFF=F@A9ECB9)36;FDC@4);+/:>;(/36,3;83()/;3)4>>:)1))1))).)6)6))(.4)./)/(,,(
@M02352:288:000000000-CKWC8:1:1101:19993:4621 2:N:0:ATGCGCAG+CTAAGCCT
CAATCTTGCGACCGTACTCCCCAGGTGGATTACTTATCACTTTCGCTTAGACACTGACTGTATATCGCCAATATCGAGTAATCATAGTTTACGGCGTGGACTACCAGGGTATCTAATCCTGTTCGCTCCCCACGCTTTCGTGCCTCAGCGTCAGTATCAGTTTAGTAAGCTGCCTTCGCTATCGGTGTTCTGTGTAATATCTAAGCATTTCACCGCTACACTACACATTCCGCCTACTACAACTGAACTCAAGTTTATCAGTATCAATGGCAGTTTCGAGG
+
FFFGFGGGGGDGFGEGGFFGGGGGFFFFDGFFGGGGGGGGGGGGCGE<FFEGGGGGGGGGGGGGGGGCDEG?C9FCFDFFGGAFGGGGGGGFEGDFGDD7,FGGGGGGGFFC9FGG;FFGGGFFFGD,@DEDECBFGFAB>6CFED8+=C68EDCE:@=EECDFG9DC,D9FGGG>FGG>E>8A71;CEFGGGEACCAFFF7A=?FFC=94B>F@BGFBF1+4=FFECEFFFFD;?;).9=73334A()-.8?A<B2)8)65>BDF<25(((3,9<F?BFB
@M02352:288:000000000-CKWC8:1:1101:13266:4749 2:N:0:ATGCGCAG+CTAAGCCT
CAATCTTGCGACCGTACTCCCCAGGTGGATTACTTATCACTTTCGCTTAGACACTGACTGTATATCGCCAATATCGAGTAATCATAGTTTACGGCGTGGACTACCAGGGTATCTAATCCTGTTCGCTCCCCACGCTTTCGTGCCTCAGCGTCAGCATCAGTTTAGTAAGCTGCCTTCGCTATCGGTGTTCTGTGTAATATCTAAGCATTTCACCGCTACACCACACATTCCGCCTACTCCAACTGAACTCAAGTTTACCAGTAACAATGGCAGTTTCGAGG
+
FGFGGGGGGGDGCCGGFFGGDGFEG@EFEGGGGGGGFDFGGGEFGGGGGG<DGGGFGGFGFGFGCFGGGG@AFCEF@@FFFC,EFAECFFFEEEGCGFGDF9FCAFECC<DEGDE;EFFFGE<:?7FEB+CEFB7++@,@FFGGCFG6DCGGGD,@7>>@CFCFGFGFA<5@,A5CF5**:3D59EGGGFFDG4FECCA@=768C48FD=1=F4>A=53<1)38**(7<6A;8A<137;=4.=7:AA:)6AB26)9-.*5.4))))527?((4,*)/(-:>
@M02352:288:000000000-CKWC8:1:1101:7110:4787 2:N:0:ATGCGCAG+CTAAGCCT
CATTCTTGCGACCGTACTCCCCAGGTGGATTACTTATTACTTTCGCTTCGACACTGACCGTTTATCGCCACTCTCGAGTAATCATAGATTACGGCGTGGACTACCAGGGTATTTATTCCTGTTCGCTCCCCACCCTCTCGTGCCGCCGCGTCAGTATCAGTCTAGTCAGCTGCCTTCGCTCTCGGTGTTTTTTGTAATATCTACGCATTTCACCGCCACACTACCCATTCCTCCTACTCACCCTGACAGCAAGCTTATCACTCTCAATCGCAGTTCCTTG
+
G<,BEFGGGGG7CCFGGGGGGG8FFCGGGFGFGGGGA,,<,CF,BFG,,@,8@F6ECF,66,,,,,AFC,,6,6,,:,:,E,5?,?<,9:B,,+74+@++4,:4AA5B@EB8,:,,,6,4,,,,8+@>6D8,@3B7+,@8D8A6+@8;::3987<,,672;,?,,72?B,56,=*78**8;*>7445:**8*9(..)1++;C+7()5**1;++/(7/54(-8()**.9<F***0(),))).(.(4(()).(.((./)6*6)-.))))6)((--(/)*5))
@M02352:288:000000000-CKWC8:1:1101:7129:4797 2:N:0:ATGCGCAG+CTAAGCCT
CTATCTTGCGACCGTACTCCCCAGGTGGATTACTTATCACTTTCGCTTCGACACTGACTGTATATCGCCAATATCGAGTAATCATAGTTTACGGCATGGACTACCAGGGGTTCTCATCCTGTTTGCTCCCCACCCTTTCGTGCCTCAGCGTCAGTATCAGTTTATTAATCTGCCTTCGCTACCCGTGTTCTTTGTAATATCTAAGCACTTCACCACTACCCTACCCATTCCGCCTCCTCCAACTGAACTCCACTTTACCCGCATCAATACCGGTTTCGAGG
+
E9FGF<F<FE+@6:FFCFEGGGC66C<<@F9<EDF,,CECFGCDFEC<4@,FFGG@,C,CF9CAFF:@CC+9C,6?F@FF<?FAFFF?FFF<,,@7FFF8E9?=E,,4++++9?,CE9F:EED?F9?E,DEGG:F+8==E8D+=,,6+@33=86FGGG3,,3E,,@,,37,3>E+8;:C***4,0@C335,+5*3*8BB+B@+2*;+*4?6CCF*012;((6(0*1*;4A7)=0:(:838=1;(()./;)//())/))2(((((())))))((,),131(4
@M02352:288:000000000-CKWC8:1:1101:10113:4821 2:N:0:ATGCGCAG+CTAAGCCT
CACTGTTGCCACCGTACTCCCCAGGTGGCTAACTTAATACTTTCGCTTTGGCACCCATCTTCAAGTAGCCAAGCACCGAGTTTGCATCGTTTACGGCGTGGACTACCGGGGTATCTAATCCCGTTCGCTACCCACGCTTTCGTCCATCAGCGTCAGTAATATCTTAGTAAGCTGCCTTCGCCACTGGTGTTCTTTGTAATATCTATGCATTTCACCGCTACACTACATATTCCGCCTACTTCAAATATATTCAAGACCTACAGTATCAAAGGCAGTTCCAT
+
CEFG<FGGG<F-C7FFFDFGGGGGG8AF,,,CEFGFFF,C<FGECF@8FF,CDF,6C,@96CF,C5,<,C,96@86C++8,6,,BFFGGGGGGGDG7+@FGDGFGGG>GEGGDGGGFGGFG8FDG8FEEDGGGGGC>EE?GG3+B7:=EEGGGGG+EFE;@,@,,,@F;FFGAFFGDFGFF4C*;?FGCCCG8*1**48:8CFGC6C+47BDGFFF*89FBF;=6*.:7AFFF6;11;33;69))).)).<9)6272:6?:B)56422))448:.2=29<)
@M02352:288:000000000-CKWC8:1:1101:20104:4845 2:N:0:ATGCGCAG+CTAAGCCT
TAATCTTGCGACCGTACTCCCCAGGCGGTCTACTTAACGCGTTAGCTCCGAAAGCCACGGCTCAAGGCCACAACCTCCAAGTAGACATCGTTTACGGCGTGGACTACCGGGGTATCTAATCCCGTTTGCTCCCCACGCTTTCGTACATGAGCGTCAGTGTTGACCCAGGTGGCTGCCTTCGCCATCGGTATTCCTTCAGATCTCTACGCATTTGACCGCTACACCTGAAATTCTACCACCCTCTATCACCATCTAGTTTGCCAGTTCGCAATTGCAGTTC
+
9FGGGFGGGGDGGGGGGG9FCGGGCFEECCGGGGGGGGGGGGGDFFGGGGGGGCFFGGCEGFGGGGGGGGGGGGGGGFGGGGCFGGGGGGGGGFGGGGGGGGGGGGGGGD@BFEFFDFGGGFGGCFGGFGGCFG7FGGGGCFCDGF8EFGDG8CEEGGFGGCGGGGFCFC6CF5*1;6DFFDCE<C==EF=>FEFF9*:;*74C<=F*)/>DD/4*A3(4(<>F*53*)9@@BF<44:?BF6612).4<3)-54>946*-:>4)4)61(811))0)*)).
@M02352:288:000000000-CKWC8:1:1101:22918:4869 2:N:0:ATGCGCAG+CTAAGCCT
TAATCTTGCGACCGTACTCCCCAGGCGGAATGCTTAATCCGTTAGGTGTGTCACCGAATAGCATGCTACCCGACGACTGGCATTCATCGTTTACGGTGTGGACTAACAGGGTATCTAATCCTGTTTGCTACCCACGCTTTCGCACCTCAGCGTCAGAACCGAGCCAGAGAGTCGCTTTCGCCACCGGTGTTCCTTCTGATATCTACGCATTTCACCGCTCCACCAGAAGTTCCACTCTCCCCTCTCGGCCTCACGAAAAACAGTTTCGGACGCAGTTCCC
+
F,AEFGGGEFEGGDFGEGG<EFGGGGGGGGGGGGGGFFGGGGGGGGGGGGGGGGGGGGGGGGGGDGGGGFGGGEGGGGGDGFGFGGGGGGGGGGGGGGGGEF8FFGGGGGEFGGGGGGGDGFGDDGGGGGDGFGGGDGGGGDDGGGG+7DFEEEGG7FFCEE7CEG7EGGGGFGGC*9:;><E5CEDC=EGFGFFE<6@F7CFFFFF:>C>>F6A??@229@1>C9:C?FFFFFFA<4:(,4::0<?0:3(3:((741:(30:B9<9(14(4((04B>AF
@M02352:288:000000000-CKWC8:1:1101:22479:4876 2:N:0:ATGCGCAG+CTAAGCCT
CAGTCTTGCGACCGTACTCCCCAGGTGGGATACTTATCACTTTCGCTTAGTCACTGAGAATTAACCCAACAACTAGTATCCATCGTTTACGGCGTGGACTACCAGGGTATCTAATCCTGTTCGCTCCCCACGCCTTCGTCCATGAGCGTCAGTATATCCGTAGTAGACTGCCTTCGCAATCGGTATTCTAATTAATAACTATGCATTTCACCGCTACCCTAATTATTCTATTTACTTCCGTATAACTCAGGACACCCAGTATCAAAGGACTTTCCATCGTT
+
FFGGGGGGGGGGGG;DFGGGGFF,CFFCGEEFGCFGGCGGGGGCFGG@,CFGGGGGGFGGGGFGGGGGGGGGGGEFGGFGGADGDDFGGGDGGDFCGGGGGFGG8FFDGGG,AEF9@ECA4@=FG=4D=4=+++,3BDDBECGFFF8?EECE9@CG,,7@+>EGGGGGGD6FFFGFG73?99EEC?CG7,,++/+18+*118=C/BB+4C8*:?@ED),7())11;5C)+3+++7979),6:;;))77).((-4.)-4),).6-:9).(4().)169>?14
@M02352:288:000000000-CKWC8:1:1101:22925:4887 2:N:0:ATGCGCAG+CTAAGCCT
TAATCTTGCGACCGTACTCCCCAGGCGGAATGCTTAATCCGTTAGGTGTGTCACCCAATAGCATGCTACCCGACGCATGTCATGCATCTTTTACGCTGTGGACTAACAGGGTATCTCATCCTGTTTGCTACCCACGCGTTCGCACCTCACCGTCAGAACCGAGCCAGAGAGTCGCGTTCGCCCCCCGTGTTCCCTCTGCTATCCACGCATTTCACCGCTCTCCCCGAAGCTCCACTCCCCCCTCTCGCACTCTACACACACAGTTTCGTAGGCATGTACC
+
FGGACEGGGDCEC7@CF<@FE@FCFFGGGC@FFFFGF<<E@GFGD<BE9B<FFGG,<9,:C?CE,<?CEFF:CF>+++4,<,,,,BA<,,,C,?7+B++4:B8,,,:=?8BB,F;@,4,C@,5:EF@FCCDCG9=+=+66=+@6+@,+,,3A>7?*7,5,*>18CF7DGGC26*)2)/*:59**2**3*=*+2)14(/***09*./7C)*.*0949*7(((*.0>91/())09),-.(,((((-,833(472)))*.))(--()))),,(,-52/8=)))
@M02352:288:000000000-CKWC8:1:1101:25416:4899 2:N:0:ATGCGCAG+CTAAGCCT
CAATCTTGCGACCGTACTCCCCAGGTGGATTACTTATCACTTTCGCTTAGACACTGACTGTATATCGCCAATATAGAGTAATCATAGTTTACGGCGTGGACTACCAGGGTATCTAATCCTGTTCGTTTCCCCCGCTCTCGTGCCTCAGCGTCAGTATCAGTTTAGTCAGCAGCCTTCGCTATCGGTGTGCTGTGTAATATCTAAGCATTTCACCGCCACACTACACATTCCGACTACTCTATCTGAACTCAATTTTATCCGTATCAATGTCAGTTCCTAGG
+
GD@ACEGEFEFEEGGGGGGGGFF@FFFFGGGGGGGG9<CFGGFGGGGFGGGGFF,:FFAC6ACF,58:@:FD8?,6CCCEFDG<FFEDF<F,,,++CE>+9<=8<E844:B<,FFB@9AAAAC,@BA+6,,4=+8+++@C@,3+E=,+,+3++4EC:A,93;=;E,,>A,,,@@DGG>>?>DF*;*=:*,>:C4B97B8DAFC:7AFF776:=4()*.((,).=FF@C5A+))22(63))))1))).:<<23)../-5@)(,((4..:4).9))*)*)647
@M02352:288:000000000-CKWC8:1:1101:25397:4906 2:N:0:ATGCGCAG+CTAAGCCT
CAATCTTGCGACCGTACTCCCCAGGTGGATTACTTATCACTTTCGCTTAGACACTGACTGTATATCGCCAATATCGAGTAATCATAGCTTACGGCGTGGCCTAACAGGGTATCTAACCCTGTTCGCTCCCCACGCCTTCGCGCCTCAGCGTCCGTATAAGTTTAGTAAGCTGCCTGCGCTATCGGAGTTCTGTGTAATCTCCAAGCACTTCACCGCTACGCTACACATACCGCCTAGCACCACTGAACTCAAGTGTATCAGTACTCTAGGTCGATACGGGG
+
E6@@FGGF,::B+FCFGGD@FCC:FFGF,BFGEAFBFGGD9AFFFGEDFCEGFFCEFFC<F@@FE@:FCEFA<?C:C,C8?,<?,@F8@AFG7BC+>>++B,E,9F,A=FFC?E9=,,A?,A<A+@4>4B86C>:+866++6+@+8D77CE7+@EF@,@ADFFA>EA,,<DFBCF*337*3*,1)**4015715=*88+11*1;3)=**39:6/(58:6(()/>CCE*)*0)8080((.5(,(,).)4.)-5)6)*).74)6:2)))-.5.60()(0,(((
@M02352:288:000000000-CKWC8:1:1101:6969:4984 2:N:0:ATGCGCAG+CTAAGCCT
CATTCTTGCGAACGTACTCCCCAGGTGGGTCACTTATCACTTTCGCTTAGCCACTCAAACCGTAATTCGAACAGCTAGTGACCATCGTTTACGGCGTGGACTACCAGGGTATCTAATCCTGTTCGCTCCCCACGCTTTCGTCCATCAGTGTCAGTATATTATTAGTAATCTGCCTTCGCAATTGGTATTCTATGTAATATCTATGCATTTCACCGCTACACTACATCTTCTAACTACTTCCTAATAACTCAAGATAACCAGTATCAAAGGCTATTCTACAG
+
GFBE@FGGGGC@@FFFGGGGGGGGGEGDCFFAFGGG<@9FFGGGGGGGDGGGFGFFG86:,6,:@=,C7FGGGFGGFGGB<C<,BFCFGGGG7F:C:CDGGGGGGGGGGFGGGGGGGGGGGGGGCFGG>FGFGCGEEGGGGGE+@F9D=DGGGGGC,=,8@3@,@FF;;CFFFGCDGFGBEGF6CB,>FGG+=79A4:9C>CFGFAFFGGFGF8>ECB@3B86;;>)@)@81++97;;37)9)9)96)9@7;)7;=7@F3,736>24)5(4(.5/6*6)))
@M02352:288:000000000-CKWC8:1:1101:18809:4984 2:N:0:ATGCGCAG+CTAAGCCT
CACTGTTGCCAGCGTACTCCCCAGGTGGCTAACTTAATACTTTCGCTTTGGCACTCATCTTCAAGTAGACAAGCACCGAGTTAGCATCGTTTACGGCGTGGACTACCGGGGTATCTAATCCCGTTCGCTACCCACGCTTTCGTCCATCAGCGTCAATAATATCTTAGTCAGCTGCCTTCGCAATTGGTGTTCTATGTAATATCTATGCATTTCACCGCTACACTACATATTCCGCCTACTTCAAATATATTCAAGACCTACAGTATCAAAGGCAGTTCCAT
+
GFGGFGGFFFGG?7FCGGGGGGGDGFCDGGGGGGGGGGGGGGGGGGEGGGGGGG@FGGGGGGGFGGGG9FFGGGGF8CC7CFGC9EFF=FGGGGGGGFCFC:FFFG@@@FGGEGGFGGGGGGGEDGGGGGGF89>FGE?=EEGGGGGD?9DGGGEGC@3@DCCCGCAD,@;CFGGGGGF?>9EC7=FGGG59:9CE5AF7BBFGFFF=CFFFGF?FCE6446;FGF;C?A=A6;;<@?FECEEFE?CB24>>AAA4<?4<:B?AA6544948:18?4)6A)
@M02352:288:000000000-CKWC8:1:1101:11648:5031 2:N:0:ATGCGCAG+CTAAGCCT
CATCGTTGCCGACGTACTCCCCAGGTGGCTCACTTAACGGTTTCCCTTGGACGCGCAATCATAAAGATCACACATCGAGTGAGCATCGTTTAGGGCGTGGACTACCAGGGTATCTAATCCTGTTCGCTCCCCACGCTTTCGTGCCTCAGCGTCAATATAGGTTTAGTCAGCTGCCTTCGCAATTGGTGTTCTATGACATATCTAAGCATTTCACCGATACATGTTACATTCCGCCGACCTCAACCTAATTCAAGCACGGCAGTAACAAAGGCAGTTCCGCA
+
EFGGFFGFGCFGDGEFGGGGGGGD@F<CDFG9FFFAEGGGFFGG9EFFGGFGDG+@FGCGFGGGGGGGGFDGGG<FEGFGGDGGGGGGGGGFG@EFD>:CFG9EFG8B?FF?FF4@9EEFCA?DD>FE=8FGGGG@=EDFCGGGD3DGGGEGGD*,@,FEFC,,3,@DCGDED7C9@CC>*;>C8,<8;:9+1/BCFA8:+=8C?FFFF++;7A8)*).(.+)1+3/+.36@)24(49;,:B:2:7:86-:6642)(()4(3.)))).(43:0274F22(-
@M02352:288:000000000-CKWC8:1:1101:24351:5046 2:N:0:ATGCGCAG+CTAAGCCT
TAACCTTGCGGCCGTACTCCCCAGGCGGTCTACTTATCGCGTTAGCTTCGCCACTAAGAGATCAAGTCTCCCAACGGCTAGTAGACATCGTTTACGGCGTGGACTACCAGGGTATCTAATCCTGTTCGCTCCCCACGCTTTCGTCCATCAGCGTCAGTACATGGTTAGTCAGCTGCCTTCGCAATCGGTGTTCTATGTAATATATATGCATTTCACCGCTACACTACATATTCCGCCAACTTCACCATGACTCAAGACAATCAGTATCAAAGGCAATTTTA
+
FGGFGGGFGCGGGGGGGFEGGGGCFFEG@CGFGGGGGGGGGGGGGGGGGGGFCGGGGGGGGFGGGGGGCGGGGGGGGGGGGGGFGGFFGGGFGGGGGGGGGGGGGGFGFGGGGGGGGGGGGGGGFGGGG7>FGGGGG@E>FGGGDGGGFGEGGGEGGGGGGGGF;FGFGDFDF76FGFGFFGGG4<E5CEG3DEFEEFFCFFF+);=CFCADFFFFGF96>DFFCG0DABFF74((366?49>F?BFFAFF>DB0/4:F<),226A>AD2>:02F:@<A4)
@M02352:288:000000000-CKWC8:1:1101:21285:5052 2:N:0:ATGCGCAG+CTAAGCCT
CAACCTTGCGATCGTACTCCCCAGGCGCAATACTTATCACTTTCGCTTAGCCACTCAGATCGAAATCCCAACAGCCAGTAACCATCGTTTACGGCGTGGACTACCAGGGTATCTAATCCTGTTTGATCCCCACCCTTTCGTCCATCAGTGTCAGTTGCTTATTAGTAATCTGCCTTCGCAATCGGTATTCTATGTAATATCTATGCATTTCACTGCTACACTACATATTCTAACTACTTCATAACTACTCACGATAACCAGTAACAAATCCAATTATACGG
+
GFGGEFGGGF7-:@FGGGGG?FGDE8F:F@FFFGGG<,<CFGGGGGGG,CFGGGFCC@,66,,C7<ED,,CFEEF,CFGG6CFFGGEGGGGG7EG>FFCCFGGGGGE@BEFGGGGGFGG9EEF<?,CE@EDCG+@FFDGGDEG6,69DGG,=;E@:@9D;;,5@9F;;,FECEFGCG67*9;,@DC5:7=D+98E;<A+=EF9=6?F7CC6FC+8698>3@B()2184488++;*6>)495)1)().66;E((((.()/)4;))/.=@))/=>28)1)-,-
@M02352:288:000000000-CKWC8:1:1101:19058:5063 2:N:0:ATGCGCAG+CTAAGCCT
CATTCTTGCGAACGTACTCCCCAGGTGGTTAACTTAACGGTTTCCCTTGGATGCGCAAGCTTACACCCACACATCGAGTTAACATCGTTTAGGGCGTGGACTACCAGGGTATCTAATCCTGTTCGCTCCCCACGCTTTCGTGCCTCAGCGTCAGTATGAGTTTAGTAAGCTGCCTTCGCTATCGGTGTTCTGTGTAATATCTAAGCATTTCACCGCTACACTACACATTCCGCCTACTCCAACTGAACTCAAGTTTAACAGTATCACTGGCAGTTTCGGAG
+
GGBC<FFGGGGEECDFDFGGGGEC?FFF8FFAFFGGGGGGGGGCCGDGCFGFEGEGGEGGCFFGF9FFGGGGDF,?FFCEGGGGGG79EFFGGG,@@CCFA9B<<=?8:EABEGGF9@FADFEFE7CE88@FEC@:=6ECE6EDFFFF8CGGGGGGF,3;DA;CFGCF;:3@DGGGGGCEFGGGGGCEGGFGG<:7@6:@ACF=<);>=C+B1A@ECE9)(@4)*;7*9A8ABEFD;335;2(.42<:A>AF?6465-=>BAF<<A)6-((42(/)7((,,
@M02352:288:000000000-CKWC8:1:1101:11200:5143 2:N:0:ATGCGCAG+CTAAGCCT
CATTCTTGCGAACGTACTCCCCAGGTGGGATACTTATCACTTTCGCTTAGTCACCCAGTCCGAAAACCAAACAACTAGTATCCATCGTTTACGACGTAGACTACCAGGGTATCTAATACTGTTCGCTACCTACCCTTTCGTCCTTCAGCGTCAATATATTGTTAGTGATCTGCCTTCGCAATCGGGAATCTATGTAATCTCTAAGCATTTCACCGCTACACTACATATTCTAACCACTGCACAATAATTCAAGACATACACACTCATTAGCAATTCTACAG
+
;6,6C,E<@@F8@@FF?FGGGEF7CA<6@A6@EFFFFGC,EEF,,B@,@ECFF9,:CFCF,@FC@C@@F,CF8==CC,C<,6,,,C,AE7,,8,F>>+48<,,,AF,+4BEEC<,@E,5F;FB<4>C>+@EB4,A38DE+@EC+,C88E8@88+@8AFBFBCEEEFC,,8;EC6++3+0<*;:7****4,>CCEFE49E+4C>+6A?:748DCF=)*)/7(1();+6+)+1;++/)1().74@()..))9<).736)7A33)(,(().)-4:))*.1-<4)
@M02352:288:000000000-CKWC8:1:1101:8738:5146 2:N:0:ATGCGCAG+CTAAGCCT
CAATCTTGCGACCGTACTCCCCAGGTGGATTACTTATCACTTTCGCTTAGACACTGACTGTATATCGCCAATATCGAGTAATCATAGTTTACGGCGTGGACTACCAGGGTATCTAATCCTGTTCGCTCCCCACGCTTTCGTGCCTCAGCGTCAGTATCAGTTTAGTAAGCTGCCTTCTCTATCGGTGTTCTGTGTAATATCTAAGCATTTCACCGCTACACTACACATTCCGCCTACTCCAACTGAACTCAAGTTTATCAGTATCAATGGCAGTTTCCAGG
+
GFCGGGGGGGGDGDFGGGGGFBD@DFFGF9ECFGGGGGGGGGGGGGGGGGGGGGGFFFGGGGGGFFFGGEGGFFGEGGGGFGGGGGGGGGGCFFGDFGGGGGGGGG8FGGGGGGCGGGFGCFFGGGGGGGGGGGEGGGA8,=CFFG=+AECEECFFFFGGFGGGGGFFAEFFGGGGG*:EFC@C>E5:EGGGC*+7*=B:@CA>*/+=CGF+=F=):?@:(+.)*;)*6:A)>5;;DF@EFEFFFFEF363:24<64495))).:2))67?BF8B>=)-.,
@M02352:288:000000000-CKWC8:1:1101:5760:5146 2:N:0:ATGCGCAG+CTAAGCCT
TAACCTTGCGGCCGTACTCCCCAGGCGGTCTACTTAGTGCGTTAGCTGCGCCACTAAGAAATCAAGTCTCCCAACGGCTAGTAGACATCGTTTACGGCGTGGACTACCAGGGTATCTAATCCTGTTCGCTCCCCACGCTTTCGTGCCTCAGCGTCAGTATCAGTTTAGTAAGCTGCCTTCGCTATCGGTGTTCTGTGTAATATCTAAGCATTTCACCGCTACACTACATATTCCGCCTCCTTCACATATAGTCAAGACCATCAGGATCACAGGCAGTTCCA
+
FEGGFGGGGGGGEEFGGFGG8FFCGGDFCFGFGGGE<CAFGCEGGFGG,CEFEGGGCDFE@<DGGGGFFGF@CGGECECFGF9<?FFDGGGFGGGG>FGGE:+:EFGGEGCCFFGCFADDGGGGGG98BEFGGEFGGG>EG7C@:C8+@DCC8@ECEDF@E;@B;FDEGE9>BEDG4FGA)?CE4,//32/::):CC+8+@CFG<F8:FFF7:7?CC>(608<5>9(6<=7?FF06(8(,:>9?)).)6)-64.:*)37()().)(5.2()).00(.6)6)
@M02352:288:000000000-CKWC8:1:1101:8162:5183 2:N:0:ATGCGCAG+CTAAGCCT
TAATCTTGCGACCGTACTCCCCAGGCGGAGAGCTTAATGCGTTAGCTGCGTCACCTACAGGCATGCCTGCAGACAACTAGCTCTCATCGTTTACGGTGTGGACTACCAGGGTATCTAATCCTGTTTGCTCCCCACACTTTCGTGCCTCAGCGTCAGTATCTGTCCAGTAAGCCGCCTTCGCCTCTGGTGTTCCTCCTAATATCTACGAATTTCACCTCTACACTAGGAATTCCACTTACCTCTCCAGAACTTCAGACCAACAGTTTTAAAGGCAGTTCCAG
+
GGGGGGGGGGDGGGGGGGFGGGGGGGGGG>FCFGGGGCEGGGGGGGGGGG:FGGGCEFGGDDCFCFGFFGEFCFFC<<EFGGGFGAFDFFGGFGGGFFEGGG8ECFGGFGGFGGGFGFGGGGGGGGFGFB8FG8C7BEDCAEGDGGGGEGGGEEGGGDCCFFEDFAFF>@FGGGGG7DC?>GEGG6FC8,=CG?F:BAFGF++2*:=C8A:FG65ACFEEFFF=CF;FFFFFF=EEFCFEC4)(.5(<7?2))-.98?F4<(46>A9>7<A)8:54F9)4)
@M02352:288:000000000-CKWC8:1:1101:21342:5238 2:N:0:ATGCGCAG+CTAAGCCT
TAATCTTGCGACCGTACTCCCCAGGCGGTCTACTTATCGCGTTAGCTGCGCCACTAAAGGATCAAGTCCTCCAACGGCTAGTAGACATCGTTTACGGCGTGGACTACCAGGGTATCTAATCCTGTTCGCTCCCCACGCTTTCGTCCATCAGTGTCAGTATATTATTATTAATCTGCCTTCGCAATTGGTATTCTATGTAATATCTATGCATTTCACCGCTACACTACATCTTCTAACTACTTCATAATAACTCAAGATAACCAGTATCAAAGGCAATTCTA
+
GGFGGAFCFGDE+C@CFFFGGGFDCF:@@FGEGGGGGGGGGGGGGGGCC+CEFEFGCCFD8BFCG@<FEFGGGGG>EGGGGEF9,A?EFGFGG?FGG7>@4CFGFGGGGCCGG8FFFGDGGGGFGGGCEGD3+@,FEGGGGGC@*@EFCFFECCAF?F,@DCGCEGCCFA;@;C:FCFFFFG=*:?9CCFGGGFFEFFF77+:@?FF=FFFCFFE+554((.75;4;7?+@76@2<A4<7>AA)6<49>A<<4>(/2494<3<2<>:24622(15(97AF)
@M02352:288:000000000-CKWC8:1:1101:27146:5259 2:N:0:ATGCGCAG+CTAAGCCT
CATTGTTGCCAGCGTACTCCCCAGGTGGCTAACTTAATACTTTCGCTTTGGCACTCATCCCTCAGCAGACAAGCACAGAGTTAGCATCGTTTACGACGTGGACTTCCGTGGTATCCACTCCCGTTCGCGACCCACGCTTTAGTCCATCAGTGTCAGTATCTGTTCTGGTGGCCGCCTTCGACACTGTTGTTCATTTCAATCTTTACGTATTTCACCGCTACACTGGAAATTCCAACACCCCTTACTGTCATCCTCCCTGCCCGTTCACAACTCAGTTCTAA
+
G@,;C6C8F,-;@@B;@@F<,8C,CC,,,@C;@FEC,,CEFGFFBE@F<FFE9@8<<,,,,,,::,59CCFD<FFF,C<,C,6EA,,,4FGG=F,,++4,,,4,,,CF,+@4,,,,9,5AEDCGE8+++++++,+8@++@,3@8,33+,,,7@CE,@,,,@=8,7,,7@76DC6***;*30<;9FC,5,,;F+;+2/B++4++2*85*29?D+48A*/.2.*6+**/7)886C+)/6(6(((/)())-.-4)))))(.7(1(((,(,)))(.)-6-94)))
@M02352:288:000000000-CKWC8:1:1101:15982:5279 2:N:0:ATGCGCAG+CTAAGCCT
TAATCTTGCGACCGTACTCCTCAGGTGGATAACTTAACGCGTTAGCTACAGCACTGCACCAAAGTGCAACACTTAGTTATCATCGTTTAGGGCGTGGACTACAAGGGTATCTAATCCTTTTCGCTCCCCACGCTTTCGTTCCTCAGCGTCAATATAGTTCCAGTAAGCTGCCTTCGCTTTTGGTGTTCCTCTAAGTATCTACGGATTGCACCCCTACACTTAGAATTCCGCTTACCTCTCCCTAATTCTAGTTTAACAGTTTTGAAAACAAACACGAAGTT
+
FGGGGGGGDCEGDCFGGGGGGGGGGGGGGGGGGGGGFGGGGGGGGGGGGGGGGGGGGGGGGGGGGGGGGFGGECFCFFFGGGGGGGGCFFGFGEGGGGGGGGGGGGGGGGFGGGFFFGFGGGDGGGG?CDGGDFCFECDFG8:EEGCGGGGGGGGGGGGGGGGGGCFGGGFGGFGGGGGFFGGF>FGGFCCFDEFEFFF7B=99=DD8;CFCDF=FGF@)7AEFFGFG1A>3BBF@C<3@1=@E@39?C?3<2)6@9AFB4<24<9))4.82:<F(0,845
@M02352:288:000000000-CKWC8:1:1101:21501:5338 2:N:0:ATGCGCAG+CTAAGCCT
CATTCTTGCGAACGTACTCCCCAGGTGGGTCACTTATCACTTTCGCTTAGCCACTCAAACCGAAATTCGAACAGCTAGTGACCATCGTTTACGGCGTGGACTACCAGGGTATCTAATCCTGTTCGCTCCCCACGCTTTCGTCCATCAGTGTCAGTATATTATTAGTAATCTGCCTTCGCAATTGGTATTCTATGTAATATCTATGCATTTCACCGCTACACTACATATTCTAACTACTTCATAATAACTCAAGCTAACCAGTATAAAAGGCAATTCTACAA
+
FAFFGGGFGGEEDEFGGFGGGGGGGGGFGGGGGGGGGGGGGGGGGGGG,CFGGGGCDFGCFE@C@FFGCFGGGCGGGGGGGGGGGGGGG7FFF+@=FCGCFGEEFEFEGFGGFGGGGFGGGCFGGDFGGGGGGBFDE8EEGGGGGGGGGGGGGGGFFGGDGGGFGGGGGFGFGCGGGGG5??FFFC??F@,2@<FEEFFFFCAFC8FGDG6DCBD>:4573264*;?>CCAC+;CE873?6<75671=C)343));6(28399:)).6<8<?(./46))6)
@M02352:288:000000000-CKWC8:1:1101:16086:5342 2:N:0:ATGCGCAG+CTAAGCCT
CATTCTTGCGAACGTACTCCCCAGGTGGGATACTTATCACTTTCGCTTAGTCACTCAGTCCGAAAACCAAACAACTAGTATCCATCGTTTACGGCGTAGACTACCAGGGTATCTAATCCTGTTCGCTACCTACGCTTTCGTCCATCAGCGTCAATCTATTGTTAGTGATCTGCCTTCGCAATCGGTATTCTATGTAATATCTAAGCATTTCACCGCTACACTACATCTTCTAACCACTTCACAATAATTCACGACATACAGTATCAATGGCAGTGCTATGG
+
EF9;CFGGGGGDEFGGGGGGGGGG8EEFEDFGGGGG,CCFFGGGGEEGGGCFGGGGF,96CF7,6@F78CFEECFCE,<C?F,?,CF=EEFF7CEEGGEGE9F<<F<C:??=FFE@@9FEC=?<@FCE>8F,BF@+=@3+3=?8=FFCFEGGGGG,@EC,EDD,7,EFCA;FGGG+9FGB>4,;91,12=,5BEFF?91B88=+9ABFD@F+2;>>E>BF@6;;D7)39++;;=13=4<33;CE8;3??)<)4((8(-63):AAA<9))4(((./:*6<A:
@M02352:288:000000000-CKWC8:1:1101:20417:5404 2:N:0:ATGCGCAG+CTAAGCCT
TAACCTTGCGGCCGTACTCCCCAGGCGGTCTACTTAGCGCGTTAGCTTCGCTACGCACGAATTAAATTCACACACAGCTAGTAGACAGCGTTTACGGTGTGGACTACCAGGGTATCTAATCCTGTTCGCTACCCACACTTTCGCACATGAGCGTCAGTCTTTGGCCAGAGAGTCGCCTTCGCCACTGATGTTCCTTCTGATATCTACGCATTTCACCGCTACACCAGAAATTCCACTCCCCTCTCCAAGACTCTATTCAACCAGTTCTAAAAGGCCTTCC
+
FDFGGGGGGGGGFEGGGGGGGGG@FFDFBCFGGGGGDDEGGGGGDFGGFGGDGEGGGEG7CEGGGGGGGGEFGGGGGGGGGGGGGGGFGGGGGGGBG8BFCCFFGFGFGGG@DGFCGGGCG,>FFFGGGGGGF@FGGGGEGGDGGGGGGGGFGGGDEDFFFFEGGFF>FGFE:C<DC<DFFG==DFGDFFGGG3A5>FFFACFGCF=<DE)9DF4B0<01-7<?CC3D(6B*=0)64:231:B??3)()(42846*.)8)6:::466662).4(86922:
@M02352:288:000000000-CKWC8:1:1101:8853:5426 2:N:0:ATGCGCAC+CTAACCCT
TAACCTTGCGGTCGTACTCCCCAGGCGGTTTGCTTATCGGTTTCCCTTCGACACTGAATGTATATCTCCAACGTCTAATAATCATCGTTTACGGCGTGGACTACGAGGGTATCTAATCCTCTTCGCTACCCACGCTTTCGTTCCTCAGCGTCAGTTATCATCTAGTAAGCTGCCTTCGCAATTGGTGTTCTTTCTAATATCTACGCATTTCACCTCTACACTAGACATTCTGCTTTCCTTCATTATACTCAAGCTCATCAGTTTTACTGGCAGTTTCCAAG
+
,@F9EFGGGGC-8@FGGGGGGGGEG,@C++B6,CF9<F,+BFGE,CB,,C@FGGGFG,,,CF,C<,,CFGGC,CF<F99?,,CFF9<FFGGGGGG+CFEGGGGD+8BFEGGGGGFFGGGG,EFC7FGGG@EF=:CF7DFGG,5DF9CC,@8@EECC,,,353,@37F,D9DFGGGFFGC*9;2<8C*=:=F7D4CFEF6DF+=@;)5CDF++3;3=+;;6=A;A7+.;CF+;A:7)77))-.))))--6<)(8)4)))1.89).5<))5)(,(,*.8))-)
@M02352:288:000000000-CKWC8:1:1101:24827:5427 2:N:0:ATGCGCAG+CTAAGCCT
TAATCTTGCGACCGTACTCCCCAGGCGGAATGCTTAATCCGTTAGGTGTGACACCGAAGGGCAAGCCCCCCGACGTCTGGCATTCATCGTTTACGGTGTGGACTACCAGGGTATCTAATCCTGTTTGCTCCCCACACTTTCGTACCTCAGCGTCAGTATCGAGCCAGTGAGCCGCCTTCGCCACTGGTGTTCCTCCGAATATCTACGAATTTCACCTCTACACCCGGCATTCCCCTCACCTCTCTCGAACTCAAGACTAGCCGTATCAAAGGCAGTTACAG
+
FFFGGDGFGGGGGGFGGGGGGDG,FGD@FEGGGGGGFEFFGGGGGGGGGGGFGGGEEEGCFGGGFFFGGDEG:E:@CFGGFFGGGFFGGFGDGGG74AFFDFG,>FFFFFEGGGGGFGDGGGGGGGFGGGFG>FGGGGFGGCFGGGGFF6DEGGGEFCCECGGGGGGGCGGGGCD5D**:AGGG*<*5CFE+;E=@BFAGFC7@CF>DCG3FGFFFE@)8>7()9D1)7>FF4*4:B::02:24232?F?<<738B(6=((((48<F24<<:(()(/).6,
@M02352:288:000000000-CKWC8:1:1101:11736:5448 2:N:0:ATGCGCAG+CTAAGCCT
CAATCTTGCGACCGTACTCCCCAGGTGGATTACTTATCACTTTCGCTTAGACACTGACTGTATATCGCCAATATCGAGTAATCATAGTTTACGGCGTGGACTACCAGGGTATCTAATCCTGTTCGCTCCCCACGCTTTCGTGCCTCAGCGTCAGTATCAGTTTAGTAAGCTGCCTTCGCTATCGGTGTTCTGTGTAATATCTAAGCATTTCACCGCTACACTACACATTCCGCCCACTCCAACTGAACTCAAGTTTATCAGTATCTATGGCAGTTCTGAAG
+
GGFGGGGFGGGGGGGGGFDGGGGGGDFFGGGGGFGGGGGGGGGFEGGGGGGGGG<FGFFGGFGGGGGGGG7E,CFFF7FFGGGGGGGFFGGGEDGGGGEGGGGGFGCGEGGGGGFCFG9FEFEG?FGFGF=FGFFGDGFGG6C6,@?8?EECE6<7,58=8@@DFGCGF9CC,ADDG7*0*@FE>C5CCFF>9*=A668+BCFG4;+4B,4=FFDFC514=FFFFC)*161)))(,653@@8@?0))4)-584-)1).7:9).4<)5)).((3,=)*6)))
@M02352:288:000000000-CKWC8:1:1101:23978:5469 2:N:0:ATGCGCAG+CTAAGCCT
CAATCTTGCGACCGTACTCCCCAGGTGGATTACTTATCACTTTCGCTTAGACACTGACTGTATATCGCCAATATCGAGTAATCATAGTTTACGGCGTGGACTACCAGGGTATCTAATCCTGTTCGCTCCCCACGCTTTCGTGCCTCAGCGTCAGTATCAGTTTAGTAAGCTGCCTTCGCTATCGGTGTTCTGTGTAATATCTAAGCATTTCCACGCTACACTACACATTCCGCCTACTCCAACTGAACTCAAGTTTAACAGTATCAATGTCAGTTTAGAGG
+
GC,EFGGDCG7F@:FFFGGDGGGEGFFDGFGFGGFAFGGGGGGGGGGG@AEGGGEF<FFFGFG,CFEGGCEFFEG=,,CAFGEEF9EGFFFDCBC4>CFEFGGCF<CCEFFFGFF9EFGF9FGFCGCEGBE,@BE73DDCF?6FFGDDGC=+81;ECC9CEFGFACF,;CD,>CFGF7?>59?*9CCEG7;CC*:A*=+=CGFFCAFGGGF++;()45:86+.)20.;CAA6552<3.4;3/;863A72<A(,:)1))165A<<2)).6.:>9<?)*)))(
@M02352:288:000000000-CKWC8:1:1101:26905:5475 2:N:0:ATGCGCAG+CTAAGCCT
CAATCTTGCGACCGTACTCCCCAGGTGGATTACTTATCCCTTTCCTTTAGACACTGACTTTATATCGCCAATATCGAGTATTCATATTTTACGGCGTGGACTACCAGGGTATCTAATCCTTTTCGCCCCCCACGCTTTCGGGCCTCAGCGTCAGTATCAGTTTAGTAAGCTCCCTTCGCTACGGGTTTTCTGTTTAATATCTAAGCATTTCACACCTACACTACACATTCTGCTTACTCCAACTACAATAAAGTTTACCAGTATCAATGGCAGTTCCGAGG
+
EB,@,C,,;8+@++8FC<@EF@<C@FGC,C6,,C@@96,;CF,,,,C<966,,CC6,C@,C@99<,,B,B6:C,,,,,:B,,<,6,,:EE<FE,++8C++4,4?,AAF+:4?,@;,9>,,9C,94++>8C=:FEEF8D,@+++=+3<+,+++3+,7@,@9EFC9;@;73,7,8@C:****/**4)44=*197+/=@7B++12=+*)+3:CA>F+(886;;8+.;<C3CCF++;+.66;C;;E23(,.))-).).<8:)*-,4))-)4)).((-4@)1,((,
@M02352:288:000000000-CKWC8:1:1101:11724:5487 2:N:0:ATGCGCAG+CTAAGCCT
CAATCTTGCGACCGTACTCCCCAGGTGGATTACTTATCACTTTCGCTTAGACACTGACAGTATATCGCCAATATCGAGTAATCATAGTTTACGGCGTGGACTACCAGGGTATCTAATCCTGTTCGCTCCCCACGCTTTCGTGCCTCAGCGTCAGTATCAGTTTAGTAAGCTGCCTTCGCTATCGGTGTTCTGTGTAATATCTTAGCATTTCACCGCTACACTACACATTCCGCCTACTCCAACTGAACTCAAGTTTACAAGTATCAATGGCAGTATCGAGG
+
FDFGGGGGGGGGGCFFFFGGGGGGGGGGGGGGGGGGGEEFFFGGGGGGGGGGGGF<FGGGFEGGFGGEECCGF9FEG7CFAEFFFGGGFGGG>=FFGGC@EFA8?F8:FEEGGGGFD,AE>FDFGDGGEBE,>7FCDFG+@@>+,8==DBCG>63=FFC9DCFA9FF9;<>?CEFGG5>>5>F5?7>*=?FCGF9A*=BG>G+=>A6CF1=C:4>D5:6E@A@FDG@*5;AAD31;@)35)4=;(;)4))804<27<)*.,6-)).<45(27?.*)1(,--
@M02352:288:000000000-CKWC8:1:1101:9740:5509 2:N:0:ATGCGCAG+CTAAGCCT
CATTCTTGCGAACGTACTCCCCAGGTGGGTCACTTATCACTTTCGCTTAGCCACTCAGACCGAAGCCCGAACAGCTAGTGACCATCGTTTACGGCGTGGACTACCAGGGTATCTAATCCGTTCGCCCCCCACGCTTTCGTCCATAAGTGTCAGTATATTATTAGTGTTCTGCCTTCGCACTTGGGATTCTATGTAATATCTATGAATTTCACCGCTACACTACTCATTCACACCACTTAACAATAATTCAAGACTTCCAGTATCAATGGCAATTTTCCGGT
+
@BFF<FGFGG>CFGGFGCGG8@<FFGCF7@CFFGG,C6<EFGGGGDGGDCFCGFFFFFEEFECGFCG=BCCFEGCGEFEC<E<,,=74?=??=+CFC+@BEE@<<FFG@<<,FCGFFGCFFD@:F++CEE@C7>7@:E8@*4*;,4,?,5@:,=:=5@;DEG@FF97,>,,>:CDF*84):6,0*/=,,4ADC9+)/13:7+8:)38F+<7+>>1)*)/,.A;+*3.:AB*1<)(,()).))-)))))662))()*))/.4<4--)662(,804*)/4(2-
@M02352:288:000000000-CKWC8:1:1101:20419:5510 2:N:0:ATGCGCAG+CTAAGCCT
CAATCTTGCGACCGTACTCCCCAGGTGGATTACTTATCACTTTCGCTTAGACACTGACTGTATATCGCCAATAGCGAGTAATCATAGTTTACGGCGTGGACTAACAGGGTATGTAATCCTGTTCGCTACCCACCCCTTCGTTCCTCCGTGTCAGTCACAGTTCAGTAAGCTGCCTTCGCTATCGGTGGTCTGTTTGATATCTAAGCATTTCACCGCCACACTACACATTCACGCTACCTCCTCCGACCCCCACTCATACCATCACAATCGCAATTTCCAGG
+
GFE,@FAEFE++@CFCGGFDFEF@@FEFG@FGGGGGGACF,CE<FF,,8E<FGGCEFF,9C,C<EGEC7,@,,,68668,CF9FG9,9EAFD7,++8@:B<A8,:9<F:BF8,9AE;4F,CAA9F7+4+8@,B+++86@D6,6@,,,0+6D=,E@,,8,83,,758,5@C,DCE7+C<D99CF*;=4*=C:*5/+):++11:187F++:98:+*(/4)/33..;69<*)3++).(((,/.,(/,((-,((-3(.4)).9())()))))((--((*)*))-.
@M02352:288:000000000-CKWC8:1:1101:8876:5560 2:N:0:ATGCGCAG+CTAAGCCT
CAATCTTGCGACCGTACTCCCCAGGTGGATTACTTATCACTTTCGCTTAGACACTGACTGTATATCGCCAATATCGAGTAATCATAGTTTACGGCGTGGACTACCAGGGTATCTAATCCTGTTCGCTCCCCACGCTTTCGTGCCTCAGCGTCAGTCTCAGTTTCGTAAGCTGCCTTCGCTATCGGTGTTCTGTGTAATATCTATGCATTTCACCGCTACACTACACATTCCGCCTACTCCAACCGAACTCACGTTTATCACAGTCACTGCCCATCTCGAGG
+
GE,66CFFGF7B@BFGGGFGFEGGGGGGGGGFGFG9EFFGGGGDGFEGFF<FGGA@CFFCFF<FFF7::FF<FE?,DFGFFGGGGE<BFFG?=,@>F@F7FF?@E<FFGGGGFFGGFFFFFGFFGGGDEGGCG@FG@FFC,3+DFD,+68=C++,,@,@=E9A,@DF,>C53D;FF?9DFEGGGDG:CCC@>E4B*1=:8=:>+88+4=:=CDB2?8;9EFA;F44.*9664:=/4=4.64(//((414>)(.,()4)9<)))).)-)-).4),).7(),(
@M02352:288:000000000-CKWC8:1:1101:19750:5575 2:N:0:ATGCGCAG+CTAAGCCT
CAATCTTGCGACCGTACTCCCCAGGTGGATTACTTATCACTTTCGCTTAGACACTGACTGTATATCGCCAATATCGAGTAATCATAGTTTACGGCGTGGACTACCAGGGTATCTAATCCTGTTCGCTCCCCACGCTTTCGTGCCTCAGCGTCAGTATCAGTTTAGTAAGCTGCCTTCGCTATCGGTGTTCTGTGTAATATCTAAGCATTTCACCGCTACACTACACATTCCGCCTACTCCAACTCAACTCAAGTTTATCAGTATCAATGGCAGTTTCGAGG
+
GGGGFGGG<FEFGCBEGGGGG@EGGGGGGGGGCAFGGFGGGGGG@FGGGGGGFEGGFG,CFGGGGGGGGGGGFFGGDFGGGGGGGGGGGGBFGGGGGFDEDGGFEGDGGGGGGGDGGGFGGGGDEECFE@C,=CCEGFFGGFGD=DGFG6AEBEFGCEGGEGGAEGGC9CFECG>>D9*<9*D*;9EGGGGFFCFAEFFG64=:?AACFGFGGFFFC>@<@C1AFGFG36CF>A;;@@;@8(/3).;36472444@<<FAF<A<>2><A02((4629(2(4
@M02352:288:000000000-CKWC8:1:1101:18933:5578 2:N:0:ATGCGCAG+CTAAGCCT
CACTGTTGCCAGCGTACTCCCCAGGTGGCTAACTTAATACTTTCGCTTTGGCACTCATCTTCAAGTAGACAAGCACCGAGTTAGCATCGTTTACGGCGTGGACTACCGGGGTATCTAATCCCGTTCGCTACCCACGCTTTCGTCCATGAGCGTCAGTATATACGTAGTGGACCGCCTTCGCAATCGGTATTCTGTGTAATATCTATGCATTTCACCGCTACACTACACATTCTATCCACTTCCGTATAACTCAAGTCAACCAGTATCAAAGGCAGTTCCAT
+
GGGGGGGGGFGGGGGGGGGGGGGGGGGDGCFGGGGEFGGGGFGGGGGGGGGGGG8CFGGGGGGGGGGGFDGGFFGGGGGGFGFGGGGFGGGGGGGGCGGGDEGGGGGGGGGFGGGGGGGGDGGGGGGGGGGFFCCFGGGGGGEEGGGFGGGGGGGEGGGGGFGFFGFGGGGG>ECCDDGFFGGGGFEE@FGFGFC?EFFGFGFGFFFGGGFG+:?68BB996;=FGE*.AFFFFFFF<7A9?FF:11:B9<AD:<?BAF<?F?FA<2<A96<?BFFF<AF)
@M02352:288:000000000-CKWC8:1:1101:22817:5621 2:N:0:ATGCGCAG+CTAAGCCT
CATTCTTGCGAACGTACTCCCCAGGTGGGATACTTATCACTTTCGCTTGGCCGCCCAGTGCTCAAGGCACCGGCCAGCTAGTATCCATCGTTTACGGCGTGGACTACCAGGGTATCTCATCCTGTTCGCTCCCCACGCTTTCGTCCATCAGCGTCAGTTTATGGTTAGTGAGCTGCATTCCCGATAGGTGGTCTATGTAATATCTATGCATTGCACCGCTACACTACATCTTCCGCCCACTCCACCATCACACAAGGCCACCAGAATCAAGGGCATATCGA
+
E@FE@,E,C:@6C+6@FFG,C@E:FEFFEGA,C<F<CFAFFFE<:CFF<,FFCFGGGCE99ACF<9E@F,F:>+8><<FFF5EGDFG9E+B=DDGGCGG>F+4<EFFFGGG7,AAE3,9AF=<,7EABB+>CFGGDCG:CBCG:EEGCA:,C8C588DFFD@D8DC,>,>C,?,4?*+5++*475C58C?*8*/61<F++31+:5:7+:AF>*17=9B0228@F7*.0)**09B6:6((3(,(43(24(3<).(-)(,)(-(.(((.94)).(454).)((
@M02352:288:000000000-CKWC8:1:1101:24259:5634 2:N:0:ATGCGCAG+CTAAGCCT
TAATCTTGCGACCGTACTCCCCAGGCGGAATGCTTAATCCGTTAGGTGTGTCACCGAACAGTATACTGCCCGACGACTGGCATTCATCGTTTACGGTGTGGACTACCAGGGTATCTAATCCTGTTTGCTCCCCACACTTTCGTACCTCAGCGTCAGTATCGCGCCAGTGAGCCGCCTTCGCCACTGGTGTTCCTCCAAATATCTACGAATTTCACCTCTACACTTGGAATTCCACTCACCTCTCTCGAACTATACACTGATAGTTTTGGAGGCCGTTCCAG
+
GFGGGGGGGGGEGGCFGGAFFGGFGGGGDGGGGGFFGGGGGGGGDFFFGFGGGGGGGGGGGGGGGGGFGGGGGGGGGD7BGFGFGGGGGGGGGGGGGGGDGCEEGGFF8CFFFGGGDGGGFGGGGGGGGGGFEGG+3@DGFGGGGGGGC?CGGGGGGGGGC*:EGGGGEFCGFEGGGGGFFGG*6+=<*1;CCC6;@FFG=CFGFCF3C5;FGFEF@><B<B<?GG>F2?FF09>AB7::31482>:2?B(-.4)/39@<AA<>BAB0023(-()(.4(6.
@M02352:288:000000000-CKWC8:1:1101:5346:5640 2:N:0:ATGCGCAG+CTAAGCCT
CACTGTTGCCAGCGTACTCCCCAGGTGGCTAACTTAATACTTTCGCTTTGGCACTCATCTTCAAGTAGACAAGCACCGAGTTAGCATCGTTTACGGCGTGGACTACCGGGGTATCTAATCCCGTTCGCTACCCACGCTTTCGTCCATCAGCGTCAATAATATCTTAGTAAGCTGCCTTCGCAATTGGTGTTCTATGTAATATCTATGCATTTCACCGCTACACTACATATTCCGCCTACTTCAAATATATTCAAGACCTACAGTATCAAAGGCCGTTCCAT
+
FFGEGGFGFGFGFGGGGGGGFGG@FGCCFFFFGGGGDGCFGGGGGEGGGGGGGGGGG9FGGGG<FGFGGAFFGGGGGDEGGCFFGGFECGGGGGGGGGCCECFGGEFGGGDFGGGG9FGF,ECFGFDGGEGFGGC:8>6DAEGEGE8D?FGGGGD+ECC,EEF9DEGGG9;9F6FGG;FF>*?EF?DG5FCFGCFEEF8:BCFGCFCF79:CGFF?;BBB6*3C7FED38AC6F;@<@@FE)))96A<ADABFF29(4977226<4<<26<?6(89DF2<2
@M02352:288:000000000-CKWC8:1:1101:19275:5670 2:N:0:ATGCGCAG+CTAAGCCT
CAATCTTGCGACCGTACTCCCCAGGTGGATTACTTATCACTTTCGCTTAGACACTGACTGTATATCGCCAATATCGAGTAATCATAGTTTACGGCGTGGACTACCAGGGTATCTAATCCTGTTTGCTCCCCACGCTTTCGTATCTCAGCGTCTGTACCCGTCCAGTTGACCGCCTACGCCACTGGTGTTCCTCCTAATATCTGCGAATTTCACCTCTACACTAGGCATTCCGTCAACCCCTCCGTGACACTCTCACAGAAGTTTGAAAAGCAATTCCGACG
+
FG<AFGGGGEGEF>CFG8FFGGGDFGDFGGGGGGGGGF9EEFGGGGE7@CEFDG<CFG,CE9FEFEG7B@@E@CFC,<CFG9<EEEGFFGGCF7F@FGECFGGGGFGDC?=<EF;4@CFFFGFGGADFFFEGGDFE@DFGGGFF,EF+@BC1BFGD8D=+4@+:BFG9DGGCBC9<FC595C6,*2=D8?FG2>4**1=+1=+=()8/8<A>F6).9BCE(+(2**4*7A:6AF0;<((67?06(((4<?0(),4@?-9:(..-))))..8?7<*)=?F(-
@M02352:288:000000000-CKWC8:1:1101:18638:5673 2:N:0:ATGCGCAG+CTAAGCCT
CAATCTTGCGACCGTACTCCCCAGGTGGATTACTTATCACTTTCGCTTAGACACTGACTGTATATCGCCAATATCGAGTAATCATAGTTTACGGCGTGGACTACCAGGGTATCTAATCCTGTTCGCTCCCCACGCTTTCGTGCCTCAGCGTCAGTATCAGTTTAGTAAGCTGCCTTCGCTATCGGTGTTCTGTGTAATATCTAAGCATTTCACCGCTACACTACACATTCCGCCTACTCCAACTGAACTCAATTTTACCAGTAACAATGGCAGTTTCGAGG
+
FFGFFGGGGGGGGGCFGGGFGGGGFFFGGGGFGGGGGGGGGGGCCGEGGGGGGGGGGGGGGGGGGGGGGGGGGEGFGFGGGGGGGGGGCFFGGGGGGGGGGGGGGGGGGGGGGGGFGFGGGGGABC+E>FGGGGGGGGGGGGGFFGGFFCC=:CGCCFAGEFGFCFFFGGFFFGC7CFGEFGCCGGGGGGGGGE:<*8B8FGF7CAFG7CF:GFFFC56EDA;FFGFGFFAFFF@;;)5;34((.7242<B:).6@B)064<)).)54<4:BB.96B(((-
@M02352:288:000000000-CKWC8:1:1101:19418:5677 2:N:0:ATGCGCAG+CTAAGCCT
CAATCTTGCGACCGTACTCCCCAGGTGGATTACTTATCACTTTCGCTTAGACACTGACTGTATATCGCCAATATCGAGTAATCATAGTTTACGGCGTGGACTACCAGGGTATCTAATCCTGTTCGCTCCCCACGCTTTCGTGCCTCAGCGTCAGTATCAGTTTAGTAAGCTGCCTTCGCTATCGGTGTTCTGTGTAATATCTAAGCATTTCACCGCTACACTACACATTCCGCCTACTCCAACTGAACTCAAGTTTATCAGTATCAATGGCAGTTTCGAGG
+
GDFGGGGGGGGGDEFGGGGGGGGEFFGGGGGGGGGGGGGGGGGGDGGGGGGFGGGGGGGGGGGGGGEGGGGGGFGDFDCGGGGGGGGGGGGGGGG@FGDC==FGGGFFGGFFFGGGGGGGFFGGEGGGCGEGEGG7EF8EGDDFFGG?D63++:EGGGCFE;F;AFGGGFCFCFFFFDCDDC@CGGDEGGFGFEFE6BF8BFFF4AFGGGFC7;5?E>6<@A@A0>@GFFA;B:??D<;1;4@;8E8E<AB?2.:?2.645).-6A<AF30(,444=00.3
@M02352:288:000000000-CKWC8:1:1101:15877:5680 2:N:0:ATGCGCAG+CTAAGCCT
CAATCTTGCGACCGTACTCCCCAGGTGGATTACTTATCACTTTCGCTTAGACACTGACTGTATATCGCCAATATCGAGTAATCATAGTTTACGGCGTGGACTACCAGGGTATCTAATCCTGTTCGCTCCCCACGCTTTCGTTCCTCAGCGTCAGTATCTGTCCAGGTGGCCGCCTTCGCCACTGATGTTCCTTCCAATCTCTACGCATTTCAACGCTACACTGGAAATTCCCACACCCTCTACCTTACTTTAGTCTACCAGTTCAAAAGGATATTCCAGGG
+
GGCFFGGGGGGGDCGGGDDCFEGGGFGGGGGGGGGGGGGGGGGGGDGGGGGGGGGGGGGGFFGGGGGGEFGGGGGCGFFGGGDGFFFGGGGFGGEGGGGGGGGGGFGGGGG=<FFGFGGFDGGGGGFFGGG=FGCFGFFGGD,@C9DFGGGGGEGEGCCGEGGFCF>BBFEB:CGCF44/?CCC*,=FFGGGC5;>78;CFFFD2??GGGF7+;<>C>;F(;@F<C)09CA**;2<;0(-()))))-.)-))).-*.:F7?4))-<>).(().)*)96)(,
@M02352:288:000000000-CKWC8:1:1101:8279:5759 2:N:0:ATGCGCAG+CTAAGCCT
CAATCTTGCGACCGTACTCCCCAGGCGGATTACTTATCACTTTAGCTTAGCCACCCAGACCGAAGCCCGCACAGCTCGTACCCACCGCTTACGCCGTGGACTCCAAGGGTGTCTCATCTTGTGCGTTACCCCCACTTTTGCCCATTAGCGTCACTGAATTGTGACTGAGCTGCCCTCGCAATCGGTATTGTCTGCCATATCTATGCATTTCACCCCTACACTACTTATTCTATCTACACCCATATTACTCTAGTCAATCAGTATAATACGAACTTCCACAT
+
,AB,CEGGCC+CC@FFFFFGGGGED,6@@CF9EFGG9,,CCFG9CFGA,CFDEG<7C,,,:+@CG+,,+++4>=<B,+8++4F,+B++8B+54++@+@+>,,,,,,8:=38@<F,86,,,,93,+++++@B+@+@,3@,,,,@,,,7+@8****5,,,,,67,,,,7,,,4,?4***2750*525>*;>+57+)+))+/;+@67)A:C7E1+3*(7;.,5<*577*.0.7@***)).)(.(-4(6))))5)).))*.)*.)-6))))))(((((*)*)).)
@M02352:288:000000000-CKWC8:1:1101:11177:5789 2:N:0:ATGCGCAG+CTAAGCCT
CAATCTTGCGACCGTACTCCCCAGGTGAATTACTTATCACTTTCGCTTAGACACTGACTGTATATCGCCAATATCGAGTAATCATAGTTTACGGCGTGGACTACCAGGGTATCTAATCCTGTTCGCTCCCCACGCTTTCGTCCCTCAGCGTCAATTCAGGCCTAGTGAGCTGTCTTCACTATCGGTGTTCTAAGTAATATCTATGCATTTCACCGCTACACTACTTATTCCGCCCACTTCGACCAAATTCAAGAACGACCGTAACAATGCCCGTTCTACAT
+
GBGFFGGGGGGGGECFGGCFGGGEGGGGGFGGGGGGFGGFGGG9FFGGDGGGGGGFGGGGGFFG9FGGGGGGCEGGGGGGGGGGGGGEGGGGGGCFCGDGGFF8BFFEEGFGGGGGGGGFGGGFGGGGGGGGGCFE7+=EFCE69DFFFEEGDEGF;E=C?:DGG=9>,,;>FFFFFFGFFF7*<95;C:CC=EF4<FF@FG>G?4=@FF67CF=?C>@B5+5A7:?FEFA))030(/4/((39;F<>2AFA<A()(4.((-1-,).<A()((4)(04)6)
@M02352:288:000000000-CKWC8:1:1101:24644:5823 2:N:0:ATGCGCAG+CTAAGCCT
CACTATTCCCAGCGTACTCCCCCGGTGGCTAACTTAATACTTTCGCTTTGGCACTCATCTTCCAGTAGACAAGCACCGAGTTAGCATCGTTTCCGGCGTGGAATACCGGGGTATCTAATCACGTTAGCTACCACCGCTATTGTCCATCAGCGTCAATAATATCATAGTCAGCTGCCGTCGACATCGGTGTTCTCTGTACTATCTATGCATTTCACCGCTACACTACATATTCCGCCTACTTAAAATATATTCAAGACCTACAGTATCCAAGGCAGTTCCAT
+
<,,;,6C,<<<-9+BC@DGGG8+6+8++C<,CCDE9C<DFG9EEFC,4B,,,C,,:FD@@,C,C<59,CE6,@,C,:+C@F:EC,,,,,:4:,58C:CCGGC,<B,9?7+++@?FAFGAF9=FAFB:=FDFF,586B+++,37=,,@+<EGC++@+@9:@A,@9EFAD3333@657*3/59**1*4*4*=E=8*+/1B+==8F7<787:+3:C7);8=6;>FD=DG8+9+3+7;2:BB0).)-.5A2955<))))/(.9),(..)).)..<<:0)36).6)
@M02352:288:000000000-CKWC8:1:1101:9868:5829 2:N:0:ATGCGCAG+CTAAGCCT
CAACCTTGCGGCCGTACTCCCCAGGCGGTCTACTTAATGCGTTAGCTTTGAAAAACAGAACCGAGGTTCCGAGCTTCTAGTAGACATCGTTTACGGCGTGGACTACCGGGGTATCTAATCCCTTTCGCTACCCTAGCCTTCGAGCCTCAGCGTCAGTGAATGTCCAGTAACCTGCTTTCGCCATTGGTCTTCCTCTCGATATCTACGCATTTCACTGCTACACCGAGAATCCCAGTCACCTCTCCACTACGCTAGACCGCCCGTATCGAATGCAGCTTGC
+
FGGGGGGGGGDGGC:CFFGGFFG:FGDF@@CFGFGFFAEFGGGGDGGGAEC9FFGGGF9FGGGCCCFFGGDE>FEDD:?ACE,CEG,AF+BBEDE=CC@@>7F<ABF@>C73+@FDFAFF;D@F?C+BB8EGG,@BFC;>9*8E5EGGC88E8>**>DFFGFFC9,>;B<;B9EC47:7):9;=:@C9C:9:CCFC()02=G+;CFF3:C);*9AB+9>>A4:;C)3C1**0944:).)4)()42)(.(.,-:(,*).8(((((,4:1((4(56*)5),(
@M02352:288:000000000-CKWC8:1:1101:11696:5886 2:N:0:ATGCGCAG+CTAAGCCT
CAACCTTGCGGCCGTACTCCCCAGGCGGGCTACTTAGTGTGTTAACTGCGCCACTGACGTCGCCAGGCCCCCCACACCTAGTTGCCATCGTTTACGGCGTGGACTACCAGGGTATCTAATCCTGTTTGCTCCCCACGCTTTCGTTCCTCAGCGTCAGTTTCTGTCCAGCTGGCCGCCTTCGCCACTGATGTTCCTCCCAATCTCTACGCATTTCACCGCTACACCTGCAATTCTACCTCCCTCTCCAGCACTCTAGTACAACAGTTTCAAATGCAGTTCA
+
9FFGGGGGGG@+8+@@FFGFGGGGG,6B@++:CEGG@FGCFGGGCFGGGG+BFG,,:<F,84++8C+:B+F++@C+4BFCFG9,,CBFFCFFGFG=>F>=CGGGGDGGGFGGFGCFGGEACFC:EF,DFCCCGGGGDGEGGGG1,>:8ECFGDGEDGG,6CGGGGGGF+7?*=CDCDDGF>CE5CCC+<+<>FAF<<3F47*/:<FFFGCDGG4)1<)019D?F52(*(199=*))6))4(,8<(4)5(4:>7-)*))*-)54?-:<<B>A<)44<*-6-
@M02352:288:000000000-CKWC8:1:1101:27164:5896 2:N:0:ATGCGCAG+CTAAGCCT
CAATCTTGCGACCGTACTCCCCAGGTGGATTACTTATCACTTTCACTTAGACACTGACTGTATATCCCCAATATCGAGTAATCATAGTTTACGGCGTGGACTACCAGGGTATCTAATCCTGTTCGCTCCCCACCCTTTCGTGCCTCAGCGTCAGTATCAGTTTAGTAAGCTACCTTCGCTATCGGTTTTCTGTGTAATATTTACGCATTTCACCGCTACACTACACATTCCGCCATCTCCAACTTAACTATAGTTTATCAGTATCATTGGCAGTTTCCAGG
+
<AFFFFGFFEEGEEFGGFGGGGGCGCC<<ACFFGGGG,66CFEF,EDFAE9FGGF9ACEAFEEGA@,CDFGFG,@,9<FFAEFF??BFE9,CF=C+@+:+?<BF=F,48,9EE<E,9@FF,AA?++@EEGG,@+@AE=38368=9=,=D=EAC8DF8,3@EGG93@C>;9,,6?CC?CC5@*,A51**@;E+=*=*9A++++1+-9@DD:18:?25:52*8==A**/><A+=DB(,6763./51))6)/))1)9?@?>*4<-6464)-),533<=)*.4)(
@M02352:288:000000000-CKWC8:1:1101:23726:5958 2:N:0:ATGCGCAG+CTAAGCCT
CAATCTTGCGGTCGTACTCCCCAGGCGGGGCACTTATTACTTTCGCTTAGCCACTAAGATAAATCCCAATAACTAGTGTCGATCATTTACTTTACGGACTACACGGGTAGCTAATCTAGTTCTCTCCCCACCCTTTCGTCCAGGAGCGCAAATATATACTTAGTGGACGTCCTTCGCAACGGGTCTGGTGTTCATTATCATAGCATTGCATCTCAACACTACACATTATATTCAATTCCGTACAACCCAACTCAACCAGTTTCAACTTCAATTCAATAGTT
+
9FG,CFGFGG+8@@FGGFFFGGGGG,CF+6@CEGGG,,,C?FGEEGG<,C,<FGG,C5F,5,,,,45,4,:,55,B,,ED++B,+,<C,,,,,,,8F+4=4,,,++88@+,8,C;E,,,C,@@3C,,,@>E+@+8,,+5>@+,3>3D9****,,,5,;@,@B;DF<@,*1**6,+*:*).)2*2)=**>?C32)+97+++3++*)3+*2+***1)1:*,)5F?FF*)*-96/@=).))..,(-(.5(((-,(.)(5(30))).---)-)--5)6*)1.--)
@M02352:288:000000000-CKWC8:1:1101:21964:5971 2:N:0:ATGCGCAG+CTAAGCCT
TAATCTTGCGACCGTACTCCCCAGGCGGAATGCTTAATCCGTTAGGTGTGACACCGAAGGGCAAGCCCCCCGACGTCTGGCATTCATCGTTTACGGTGTGGACTACCAGGGTATCTAATCCTGTTTGCTCCCCACACTTTCGTACCTCAGCGTCAGTATCGAGCCAGTGAGCCGCCTTCGCCACTGGTGTTCCTGCGAATATCTACGAATTTCACCTCTACACTCGCAATTCCACTCACCTCTCTCGAACTCAAGACTAGCAGTATCAAAGGCAGTTCCAG
+
9CFGGGGGGGGGGGEGGGGCGGGGGGGGGGGEGGGGGFGFGGGGFFGGGGGGGGGE7FGGGFGGGGCFGGC@CCFCEEFDDECCEAEFCFGGGGGGEFGGEGFFFFGGGGGGF,=EGGFGGDFFGGGGGGGGGCFGDGFFGGGGGGACFGGGGGGGGGGGEG>CEGGGGFC66:DCCDG>>:EE<6;<FCEFFE=@BABDFFF79?FGGGFC7@6?+055<B?**99DF>FF66):?FFF<().<?:?:1(67:?=()/(424<4)69>A<2615844<9-
@M02352:288:000000000-CKWC8:1:1101:5901:5977 2:N:0:ATGCGCAG+CTAAGCCT
CAATCTTGCGATCGTACTCCCCAGGTGGGACACTTATCACTTTCGCTTAGTCACTGAGCTAATGCCCAACAACTAGTGTCCATCGTTTACGGCGTGGACTACCAGGGTATCTAATCCTGTTCGCTCCCCACGCTTTCGTCCATGAGCGTCAGTACATACGTAGTAGACTGCCTTCGCAATCGGTATTCTGTGTAATATCTATGCATTTCACCGCTACACTACACATTCTATCTACTTCCATATGACGCAAGTCAACCAGTATCAAAGGCAGTTCAATAGTT
+
GFGGCFGGGGCFF7FGFGGGGGGEFGGG7FFGGGGGGFCFGFGGGGGGCE6ECFGGGDGGGGGGGGEGGGGGGGGGGGGGGGCCCGGGG9BB:+@FDEFG@E?FGG+4EFGFG<FEE,54=4+CCGEFGDEGC8+F9AD>EGGGA8,=E>=@>E7EEGG7BFFECFGGGF6?,2;CDCGEFFEEGC,DEFFCC69EEFFGFGFG<B8C71BF*:28**6;=F@F=FCF?+@@A=;6)9=<C7C)57(416664:4??174:)).)))4033().*)05<-)
@M02352:288:000000000-CKWC8:1:1101:13032:5984 2:N:0:ATGCGCAG+CTAAGCCT
CAATCTTGCGACCGTACTCCCCAGGTGGATTACTTATCACTTTCGCTTAGACACTGACTGTATATCGCCAATATCGAGTAATCATAGTTTACGGCGTGGACTACCAGGGTATCTAATCCTGTTCGCTCCCCACGCTTTCGTTCCTCAGCGTCAGTATCTGTCCAGGTGGCCGCCTTCGCCACTGATGTTCCTTCCAATCTCTACGCATTTCACCGCTACACTGGAAATTCCACCACCCTCTACAGTAATCTAGTCTACCAGTTCAAAATGCAGTTCCAAGG
+
GGGGGGGGGGGGDECFFDFGG>FEFFGDGGGFGGGGGGGGGGGGEGDGGGGGGGGGFGAFGFFFFGGGGDG@FEFFGGFFGGF,<EDFGGFGGEGFGEG@89FFGGGGGGCFGFGADFGDGGFGGGEGCGCAC@CEBEGGFCDFCFFD?EGGGG;EEFGGGCFCFGFEFFGEGD*;>FDEEGCC*=9DGF?=C=8CCCF8FGFGFFED3EFC7A:DC>4=@A88CGFF;6FFF46=111:?B<>?A)))..56<57<9F?:A46<<>)34A24./)9AFF4
@M02352:288:000000000-CKWC8:1:1101:25048:5996 2:N:0:ATGCGCAG+CTAAGCCT
CAATCTTGCGACCGTACTCCCCAGGTGGATTACTTATCACTTTCGCTTTACCACCGACTGCATATCGCCAATAGCCAGTAAGCATAGTTTACTTCCTGGATTACCTAGCTATCTAATCCTTTCTGCTTGCCACCCTCTCGTGCCTCCCCCTTAGTCACATTTTAGTCAGCCGCCTTCCTTCTCGGTCTTCTGTGTACTATCTAAGCATTTCACTGCTACACAACACATTCCGTCCACTCCCACTCAATCCAATTTTATCAGTCTCAATGCCCGTTTCGAAA
+
G<6A6FFGG++8@FFFGGGGGGG@FFFGF<FFFGGGCFCFFFGGEFE,,,,CFF,+@:7:,,6CFA:8B,6,,,,,CE8,?,,BF9,5A,,<,55,C,,,,::9E,55,5<54F;,,,59,4,,C,C,,4,,:4F++=D8D=68B@,+6+3,,6D,,8,,@,;,337@>,,63:=DF9+<++@**1*4,,<+<*?**5+28=++**4=+,4+54**;117-*08CDD*8@+2);((/66(,(,((/;).,)6)))+1183)16)/)).7.)/3(..)((4(
@M02352:288:000000000-CKWC8:1:1101:23425:6004 2:N:0:ATGCGCAG+CTAAGCCT
CAACCTTGCGATCGTACTCCCCAGGTGCAATACTTATCACTTTCGCTTAGTCTCCAACTGTATATCGCTGAAAACGAGTATTGATAGTTTACGGCGTGGACTACCAGGGTATCTAATCCTGTTCGCTCCCCACGCTTTCGTCCCTGAGCGTCAATTCAGGCCTAGTGAGCTGCCTTCGCTATCGGTGTTCTGTGTCATATCTATGCATGTCACCGCTACATGACACATTCCGCCCACTTCGACCGAATTCAAGACTAACAGTTTCAATGGCAGTTCCATCG
+
EFFGGGFFGGDFGD@FGGDFGGGGGGGGGGGGGGGGGGGGGGGGGGGGGGGGFGGGGGGGGGGGDGGGFGCFEFGDDGGFGFFFGCFFCFFGEGGGGGGGGGGGGGGGDGGGGGDGGGGGFGGGGGGGDEGGGGFFGGGGFGGGGG,+DCGGGCFFFGGFGGGGGCEDGCFGEFFGGGGFFGCEGC>EGCCF@CFEEFFCAC@DEFFG+=8+BA@DE?@EEFFAFGFGFFFABD9<;@<E?;?;FF616<>AF7??><FF))65<49AB?0:?:467249(
@M02352:288:000000000-CKWC8:1:1101:14726:6016 2:N:0:ATGCGCAG+CTAAGCCT
CAACCTTGCGATCGTACTCCCCAGGTGCAATACTTATCACTTTCGCTTAGTCTCCAACTGTATATCGCTGAAAACGAGTATTGCTAGTTTACGGCGTGGACTACCAGGGTATCTAATCCTGTTCGCTCCCCACGCTTTCGTCCCTGAGCGTCAATTCAGGCCTAGTGAGCTGCCTTCGCTATCGGTGTTCTTTGTCATATCTATGCATTTCACCGCTACACTACATATTCTAACTACTTCATAATAACTCAAGACAACCAGTATCAAAGGCAATTCTACAG
+
GFFFADFGGGE@@@EEG<E<FEGDFCFFGGGGGGFGFGFGGGFGEGGGGGFGCGGGFGGGFFFGGFGGF7FGGGGG7CFCDGG,B,6?AFFF6FFCGG>CFGGGGG8FGG8FFGFFFAFGFECFEG@>BF>EFEFGGGFGGGGGG8DDGGGGGEGGGGCCEEFCFGGEGGGGGGGGGCDAFGGGDECCGG7+:ABECFFDFFFGFFAF+:8FGF94*86=3+(;;@?:567;7AE333?CFE?CE<<@>983@F;)=?)1:AA>DFF)6(,3?:*)9<>F)
@M02352:288:000000000-CKWC8:1:1101:9304:6026 2:N:0:ATGCGCAG+CTAAGCCT
TAATCTTGCGGCCGTACTCCCCAGGCGGTCTACTTATCGCGTTAGCTTCGCTACTCACGGATTAAATCCACAAACAGCTAGTAGACAGCGTTTACGGTGTGGACTACCAGGGTATCTAATCCTGTTCGCTACCCACACTTTCGCACATGAGCGTCAGTTACTGACCAGGGAGTCGCCTTCGCCACTGATGTTCCTCCAGATATCTACGCATTTCACCGCTACACCTGGAATTCCACTCCCCTCCCCAAAACTCTAGCCTGCCAGTTCTAAATGCAATTCC
+
EFGFGGGGGGGGGGGGGGGGGGDEGGEEFGGGGGGGGGGGGGGGGGGGGGGDGGFGGGGGGEGGGGGGGGGGGGGGGGGGGGGGGGGGGGGGGGGGGFGGGGGGGGGFGGGGGGGGGGGGGGGGGGGGGGDGGGGGGGGGGGGGGGGGGGGGGGGGGGGGGGGGG7CGGGGGGGGGG4CFFGGGGGGFEFCGGFFFFFFGFGFG3+;<<E3C;@CCGEF>;FBFG4:C:F49@@9A44:?123,(4:8:8??FF96477?:?0).)64<<A>AFFF42<>
@M02352:288:000000000-CKWC8:1:1101:22836:6038 2:N:0:ATGCGCAG+CTAAGCCT
CAACCTTGCGACCGTACTCCCCAGGTGGATTACTTATTACTTTCGCTTCGACACCGACTGTCTATCGCCACCCTCCACTAATCATTCTTTACGTCCTGCACTACCAGCGTATCTAACCCTTTCTGCTCCCTCCGCTTTCTTGCCTCCCCGTCCGTCTACGTTTTGTACGCTCCCTGCCCTCTCGGTCTTCTGTGTAATATCTATGCATTCCACTGCTACCTTCCCCATTCCGTCCACTCCCACTTCACTCAAGTTTATCCGTATCTATCACAGTTTGTGTG
+
GF,,,CFFG++7@+BEGFFFGGGGGFFGG,EFFFGGG,;C<FG6@FED,BCFFG<FD@+:F,EEFAFG:,,,,9:,4,,4:C?EF,,,95C,+:44+C,,,5?EF,9,+8+B=FF,44,,,4,,:,A,6+,,B+@>+3E,C,@,=>,++++++@D,,+,+@>83>3@,>***5;;*;**;*0D*3=**>CC:B*B4*+4+++++*0+BC++103);1+95)+(82>1*/;60)0(/;C1((,,(.)6,.<?()))*..9)(,(4:)).))..44*.*.((.
@M02352:288:000000000-CKWC8:1:1101:27156:6134 2:N:0:ATGCGCAG+CTAAGCCT
CAATCTTGCGACCGTACTCCCCAGGTGGCTTACTTATCACTTTCGCTTCGACACTGACTGTATCTCGCCCCTATCCAGTAATCATACTTTCCGGCCTGCCCTCCCAGCATATCTATTCATGTTCTCTCCCCACCCTTTCGTGCCTCACCGTCAGTCTCTGTTTCTTCCGCTACCCTCCCTCTCCGTGTTCTGTGTTCTCTCTATGCATTTCACCGATACCCTCCACATTCCGCCTACTCCACCCTACCTCCATTTTCTCCGTCTCTATGTCATTTCCTCA
+
<F<FFGGGGDCG@CFDFCGGGG88F6;8<8<,CFGG9F,CFFA68@F,,@DFEGF<CDDGG9D,,,,6C,+,6,:,C95?CFE,FB,,9,,58+++BA,A=<,+84:,,5,,@CF,,95,,4,C,5CB4@+4F+CF,=E+D+=6@D,+1+6AE>D@,8,,,7@,,,3,6@8+@C*;C5*;**3,31=,<CF+=*+0/1+5;*B+/08+:,1+2*()*).)(*4)0;3;<A+8):(((//5.(3(((,.))(.)6:?.)*)-,.(().-.-)))6*)1)-)
@M02352:288:000000000-CKWC8:1:1101:27137:6148 2:N:0:ATGCGCAG+CTAAGCCT
CAATCTTGCGACCGTACTCCCCAGGTGGCTTACTTATCACTTTCGCTTATACACCGACTGTATATCGCCAATATCGATTAATCATATTTTACTTCCTGCTCTACCAACGCGTCTAATCCTGTTCGCTCCTCACCCTCTCCTACCTCAGCGTCAGTTGCATTTTATTCCGCTTCCTTCCCTATCCGTGTTCTGTGCAGTATCTAAACATTCCACCGCTACACCACACATACCTCCTACTGCTACTGCACTCACTTCTATCAGAAACACTCACATGTCGCAAG
+
66A<CCF,,@+6:@F-,CFGF>,,9C<,,B@;CFF,,C,@F,C,,8,,,,,9,E,+87++:CC,,C,=6?CC,CF7,,,4C,,?,,,:A,5C<BABEC,,:,,5C,,8+++8+64,,C5,,8,<+4C,4,@=D3D83,,,C36,3,,=,@=C++@,7,,,,8,3,33,,3:+*<C+=*9?**510411,52@B8+:*+4+=9++1*4*+,++20()*29>@4;>*C86)=F+*)5))))))1.)))/()((()))/.44))))).(()(,()-)0)0((--
@M02352:288:000000000-CKWC8:1:1101:25945:6149 2:N:0:ATGCGCAG+CTAAGCCT
CAGTCTTGCGACCGTACTCCCCAGGTGGGATACTTATCACTTTCGCTTAGTCACTGAGTCGAAACCCAACAACTAGTATCCATCGTTTACGGCGTGGACTACCAGGGTATCTACTCCTGTTCGCTCCCCACGCTTTCGTCCATGCGCGTCAGTATATACGTAGTAGACTGCCTTCGCAATCGGTATTCTAAGTAATATCTATGCATTTCACCGCTACACTACACATTCCGCCTACTCCGACTGACTTCACGACTAACAGTATCAATGTCAGTTTCCAAGTT
+
GEGFGGGFFG:GGGFGGGGGGED8DFFDFFGGGGF@FD@EEFFFGGCFBFGGGGGEGGGGG7D:BGD,CCG?CFDFGCFFGGGGEFGDFGG:F@FDGEFGGGGGGGEG,E,,A,AFGD=FBF7FGDCFEFE+=:CFGD8BEGFC,@CDECC>5:CCE,@CGFCC,@,3E,2>CGGGG79/@98CFG9EG71+=<+9*=CF+CA8?6@@F9;79:6BEA17=F;50;)196A5;)8)830763(.(64<4<?06496:2*<<-44)64-646)).9>*629<
@M02352:288:000000000-CKWC8:1:1101:12167:6208 2:N:0:ATGCGCAG+CTAAGCCT
CAATCTTGCGATCGTACTCCCCAGGTGGGTCACTTATCACTTTCGCTTAGCCACTCAAACCGAAATTCGAACAGCTAGTGACCATCGTTTACGGCGTGGACTACCAGGGTATCTAATCCTGTTCGCTCCCCACGCTTTCGTCCATCAGTGTCAGTATATTATTAGTAATCTGCCTTCGCAATTGGTATTCTATGTAATATCTATGCATTTCACCGCTACACTACATATTCTAACTACTTCATAATAACTCAAGATAACCAGTATCAAAGGCAATTCTACAG
+
GGE9FFGGGGCFFFGDFGGGGG@CGA<FGECFGGGGFFCFGGGGGGGF@@EFFFFDC@F9F:CF7EFGDE,C=EFC<CFGGGGCFFFDGFGGG7FCFGDDDGGGGGGGD8FFFFGGFGGG9AFECGEGGDECGCFGCEFC>@EGGG8AEFGGDFF,78EFFG;DCFFGGFFE9?>FG5D5*7AE4@,>CCGC@7EAEFFGCGFGEAFFFFFF>A@EE49B:=;A8;3F<A7A=B.936;C3<E?))7;EEE;@)/8CE6E?<))62)6)1(3(4*)*))))
@M02352:288:000000000-CKWC8:1:1101:11826:6210 2:N:0:ATGCGCAG+CTAAGCCT
CAATCTTGCGACCGTACTCCCCAGGTGGATTACTTATCACTTTCGCTTAGACACTGACTGTATATCGCCAATATCTAGTAATCATAGTTTACGGCGTGGACTACCAGGTTATCTAATCCTGTTCGCTCCCCACGCTTTCGTGCCTCAGCGTCAGTATCAGTTTAGTAAGCTGCCTTCGCTATCCGTGTTCTGTGTAATATCTAAGCATTTCACCGCTACCCTACACATTCCGCCTACTCCATCTGAACTCAAGTTTATCAGTATCAATGGCAGTTTCGAAG
+
FE<FGGGGGECGE7CFGFGGFGGGFEFG8FFFGGGGGGAFGGFGGGGGGGFFGGGAEGGAE@FGGGCFFCFD8FC,CEE9FFF,CEAFFG9CF=F+@FG7EF8AFDFC5A<EAE9EEGGG9FFCFGGGBFE=F:@EEF,@B6@FGFD+ACE>8C6@7E,@@DFFED;,3>;,@FFFG7C*<7C,<@*D:==+:>FFFFAGFC1+:*+=@9CCF8-2:?2(583F*;@F?:+6=3(,:E;@@))..9)4?CA;4C>F)-9)6><A))62:02:048<7(-1(
@M02352:288:000000000-CKWC8:1:1101:25053:6220 2:N:0:ATGCGCAG+CTAAGCCT
TAACCTTGCGACCGTACTCCCCAGGCGGATTACTTATCACTTTCGCTTCGCCACCCACGGCATATCGCCACTATCGAGTAATCGTCGTTTACTGCGTCGTCTACTACCATGTCATCTCCTGTTCTTTCCTCCCCACTCCGTGCTTCTGCGTCAGCATCATTTTTGTATGTTGCCTTCGCTACCACTGTTCTTCCTTCCATCTTTGCCTCTTCTCACTGCTCCACTTTTACTACCCCCTTCATACTAATTACTGTCAACCACTAGCTACGGCAATTTTACC
+
,CE,CFGFFG+CB@FFFGGGGGG:F,@C+7,,CFFF<,,9CFGC@F74:B,BFG,,:C+7+++9,9B7FE+=,,C=4+CE,C5+4,+@+:+,5,C+4+@+B,+C,5,,,58<,,,,83,C,,C,,,9,@,C3F:,>:,,+@+++5@,5943***,7,,7,5@,,*6,,636,,=++;*/))1:00A6,>1>++*=*))+31+++)+*2*+/+1;);++.)/04)+0/1);@7+=(,(((,)6))-).)-)..)))1)-.--(.)4)-)((,(((0)06<A
@M02352:288:000000000-CKWC8:1:1101:16469:6292 2:N:0:ATGCGCAG+CTAAGCCT
CAATCTTGCGACCGTACTCCCCAGGTGGATTACTTATCACTTTCGCTTAGACACTGACTGTATATCGCCAATATCGAGTAATCATAGTTTACGGCGTGGACTACCAGGGTATCTAATCCTGTTCGCTCCCCACGCTTTCGTGCCTCAGCGTCAGTATCATTTTAGTAAGCTGCCTTCGCTATCGGTGTTCTGTGTACTATCTAAGCATTTCTCCGCTCCACTACACATTCCGTCTACTCCAACTGAACTCAAGTTTAACAGTATCAATGGCAGTTTCGAGG
+
F<F,CFGGG77FEGGFGFFGGGFFGGGGGGGGGGGFGDFGGGGGEGGGGGGGGGG9EGGDEFFFFFCF,,8CFF9,CFCFC9EGGF9@FDEF7,74FF=B,,?FFD?::FGG,CFE99?FBFAECCFFGDEDGDD>@DFCD?C+@8=0,3ACE+@;;FA,,7@D8<,DC<9CGGGDGFCEFGGG>:*=5:D:FFF?*==@8DFDEAFGG7++14(5A)(3(3526C<8CF+/);=DEFF@@(;54<)(19)52)6*.)16-6:<5<AA)(((-(9)*((((
@M02352:288:000000000-CKWC8:1:1101:13008:6333 2:N:0:ATGCGCAG+CTAAGCCT
CATTCTTGCGAACGTACTCCCCAGGTGGGTCACTTATCACTTTCGCTTAGCCACTCAAACCGAAGTTCGAACAGCTAGTGACCATCGTTTACGGCGTGGACTACCGGGGTATCTAATCCCGTTCGCTCCCCACGCTTTCGTCCATCAGTGTCAGTACATTATTAGTAATCTGCCTTCGCAATTGGTATTCTATGTAATATCTATGCATTTCACCGCTACACTACATATTCTAACTACTTCATAATGACTCAAGATAACAAGTATCCAAGGCAATTCTACAG
+
FFGGGFGDGEFGGGGCGF<F@FFGCGGGCFGGGGGFFGGGGGGGCEGGGGGGGGGGGGGGGGGC@FGGEGFGGFEFGGGG9EGGGG>FCFGGEGG@B+FC==FGG>FDDFFCEFGDGFF?8FDGGG@FGGGGGGFGGGGGGGGGGGC?EEGGF7EGGGGG9FGGFF9,D@AFGFC@FGGF*CGGFGCGGGGGG4BC4BFG6FFG4A>FFFC7CF;EE>1<@6=F6+)39;A=+8C<39CCECE?ECEF2<BB?<36<B*52<-6)4::766?((94*5<A)
@M02352:288:000000000-CKWC8:1:1101:17090:6427 2:N:0:ATGCGCAG+CTAAGCCT
CAATCTTGCGACCGTACTCCCCAGGTGGATTACTTATCACTTTCGCTTAGACACTGACTGTATATCGCCAATATCGAGTAATCATAGTTTACGGCGTGGACTACCAGGGTATCTAATCCTGTTCGCTCCCCACGCTTTCGTGCCTCAGCGTCAGTATCAGTTTAGTAAGCTGCCTTCGCTATCGGTGTTCTGTGTAATATCTAAGCATTTCACCGCTACACTACACATTCCGCCTACTCCAACTGAACTCAAGTTTATCAGTATCAATGGCAGTTTCGAGG
+
GFGGFGGGGGGGGGGGGGFGGGGGCGGGFGGGGGGGGGGGGGGGGGGGGGFGGGFGGGGGGGGGFGGGGGGGGGG>DGGGFGGGGGFGGGGGGGDGGGGFGGGGGGGGGGGCFFGGF9,FEFCEGGGGGG8FCEFGGGGEGGGFFGGGGCECEGGGGGGGFGGGGGGCCFGGGFGGGGGFF>FGCC7E8FF7CCFE*=F7BFF@CFFFD9FDGFDFGF;EFFEAFGFGFFFABD@D@FF14;@;@F)6><<0)6>?>66:>D<BB2<4>((,8:=-=11?1
@M02352:288:000000000-CKWC8:1:1101:16548:6431 2:N:0:ATGCGCAG+CTAAGCCT
CAATCTTGCGATCGTACTCCCCAGGTGGGACACTTATCACTTTCGCTTAGTCACTGAGATAAATCCCAACAACTAGTGTCCATCGTTTACGGCGTGGACTACCAGGGTATCTAATCCTGTTCGCTCCCCACGCTTTCGTCCATGAGCGTCAGTATATACGTAGTGGACTGCCTTCGCAATCGGTATTCTGTGTAATATCTATGCATTTCACCGCTACACTACACATTCTATCCACTTCCGTATAACTCAAGTCAACCAGTATCAAAGGCAGTTCCATAGTT
+
GGGGGGGGGGDGGGGFGFGGGGGGGGGGGGGGGGGGGGGGGGGGGGGGGGFGGGGGGFGGGGGGGGGGGGGGGGGGGGGGGGGGGGGGGGGGGGGGGGGGGGGGGGDGGGGGGGGGGCFFGEFGGFGGGGGGGGFDFGGGDEGGGFFGGEGDGGGGGGGGGG,BEGGGFGFGFGGGGGG55F>EGGGGGDGGG?AE<:=CAC>79B>GGGFCGF>?EA=EEFFF48C>5FFFAF3CEFF@EFFFFFFFFFEEE<EFFFF6<<AAF2630,(:A<?AF2)6:
@M02352:288:000000000-CKWC8:1:1101:18460:6436 2:N:0:ATGCGCAG+CTAAGCCT
CAACCTTGCGATCGTACTCCCCAGGTGCAATACTTATCACTTTCGCTTAGTCTCCAACTGTATATCGCTGAAAACGAGTATTGATAGTTTACGGCGTGGACTACCAGGGTATCTAATCCTGTTCGCTCCCCACGCTTTCGTCCCTGAGCGTCAATTCAGGCCTAGTGAGCTGCCTTCGCTATCGGTGTTCTGTGTCATATCTATGCATTTCACCGCTACATGACACATTCCGCCCACTTCGACCGAATTCAATACTACCATTTTCAATGGCAGTTCCAT
+
FFGGGGGGGGEGGGGGGGGGGGGGGGFGGGGGGGGGGGGGGGGGGFGGGCGGFGGGGGGCFGGGGGGGGGGGGGGGGDFGGGGGGGFFGGGGG@FCGGEGGFEGGGGGDGGGGGGGGGGGGGGGEGGGGGGGGGDGEFGGGGGGADDFFGGGGGGGGGGGGGGEFGGGGGGGGGGGGCGFFGCG5C*=EGGFGEFEEAF@FCCFCFFGFGFGGF>DGFFFEC38:DDGF=8).81;<@EF6((6(471?>2))679A45:2<BAA246)22((,9:FB<
@M02352:288:000000000-CKWC8:1:1101:24504:6460 2:N:0:ATGCGCAC+CTCAGCCT
TAATCTTGCGACCGTACTCCCCAGGCGGACTACTTAGTGCGTTAGCTGTGCCACCAAAGTCTCAAGTACCCCAACAGCTAGTTTCCCTCTTTTACCTCTTGGACTACCAGGGTATTCAATCCTTTTCCCTCCCCAACCTTTGTTTCCTCACGTGACTAATGTGTCCATGTGCCCCCCTTCCCCCCGGTTTTTTCTTCCATTTTCTACACATTTTCCCGCAACCCTGGACTTCCCCCCACCCTCCTCAGTCCTCTAATCTGCCCTTTCAACACTCAGTTCC
+
EG<ECFGGGC:FFGFGFGGGGGGGGGGG7+@,CFFG,C@FFGF@@BFG,CEFGG8CFG=,C,C,,,:EEFG78=:,,,5,,,<,,,,,,,:EF9,,,,5,5,:,,,,B,5C7A,,4,@5,>A,:EG,,,,@FGF,+8+DDF,@@=;=+@,,,6,,3,,,,,9C@EG=3@<@,@:+00776*A6***4/**4?)(+18:8+++++)+3+2+/@7+)2<)((()(.**/;,*9**..(((761,(((46()).))))1))1)))((.344)))().))16A)
@M02352:288:000000000-CKWC8:1:1101:24485:6462 2:N:0:CTGCGCAG+CTAAGCCT
TAATCTTGCGACCGTACTCCCCAGGCGGAATACTTAATGCTTTAGGTGTGCCACTGAATAGCATTCTACCAGACCACTGGCATTCATTGTTTACGGTGTAGACTACCAGTGTATCTTCTCCTTTTTGATCCCCACTCTTTCGTACCTCAGCGTCAGTCTCTCGCCTGAGATCCCCTCTCGACCCTAGTTTTTTTCCGACTATCTACGTATTACACCTCTACACCTGACTTTCCACACCCCTCCCGTGCTCTATACACTATGTGTCTACGACTAGTTTTCAG
+
9F,C;EFGG:+6CFFDGGFGGFFGGGGGGDG,CFGGFG,E6FF9F,C,CF,E6C,,C,C,,,6,,C,C?C,,C=,,CC5,,,,,<,9,,C,C5B,8EF=,<,,,:AE,B,5C,C,4,,9,,9AFEFF+,CE,BEF,,@4;,=3D+3,6,,,13==+7,,8,,++6++,47,,@,++++;*3;*73,:D:=F**)*.-)):/C88*=2*;@;+;83FFF@AC+()*2(*)1+16+;(681;;((((,(,-)))).)9)-0)))).)).),((--(9<=)-).
@M02352:288:000000000-CKWC8:1:1101:10910:6484 2:N:0:ATGCGCAG+CTAAGCCT
TAATCTTGCGACCGTACTCCCCAGGCGGAATGCTTAATCCGTTAGGTGTGACACCAACAAGCATGCTTCCTGACGTCTGGCATTCATCGTTTACGGTGTGGACTACCAGGGTATCTAATCCTGTTCGCTACCTACGCTTTCGTCCATCAGCGTCAATATATTGTTAGTGATCTGCCTTCGCCATCTGTATTCTATGTAATATCTAAGCATTTCACCGCTACACTACATATTCTAACCACTTCACAATAACTCATGACAACCCGTATCAAAGGCCATTCTA
+
FGFGGGGGGGEGGFGGGGGGGGGGGGGG@:FCFFGFEF<CFGGGG8FGDF9FFGCFE:@=A=C<CFFG,E6CC<CFED7EC=FFF?E?EDFG<ECE=<F@FFDFE<F8=FEF8B;@@;?9EFAFF9:>=@=FB,:3@+@F,@=+@+@=,,@6B+5CF,;@EFFFF;@EC93EF,+;*;;***=?F,B:2BFFC*B>8+=C9+1=4C6CCDBC+1>8=5((366+;<@73+;A=+.;(73(/7<8)3);;@C))).3.4=?((-8>F:A)4).((7:?:2)
@M02352:288:000000000-CKWC8:1:1101:18566:6484 2:N:0:ATGCGCAG+CTAAGCCT
CAATCTTGCGACCGTACTCCCCAGGTGGATTACTTATCACTTTCGCTTAGACACTGACTGTATATCGCCAATATCGAGTAATCATAGTTTAAGGCGTGGACTACCATGGTATCTACTCCTGTTCGCTCCCCTCGCTTTCGTGCCTCAGCGTCAGTACCAGTTTCGTACGCTGCCTTCGCTATCGCTGTTCTTTGTAATATCTAAGCATTTCACCGCTCCACTACCCATTCCTCCTACTCACACTGAACCCAAGCTTACCAGTATCAATGGCAGTTTCCAGG
+
DA@,,CFDFG7CCFCFG@FGCFFCFGDGGFGGFGFFAFFGGGGGDEGGGG,CFGGGCE,6C@<,CFBFG,F@FEF,C7C<CC,CFAEAFF<,CE8+BCC@FFFFC,,9,:CFFGG4CEFF,C5ECEG8=>+,4>CB7=FEG6C+>@,+@BA+C8E,,C;8,C;,+55+8:::+@@DF7*<3?:E*1*=,<>+2*=2*19:BC+=<*8C7,=+1;>?:)8B@=(;01.*7AF+1),7<@))(/(()74((,/6(,46))06.6)))).6-((.(,94=4)60
@M02352:288:000000000-CKWC8:1:1101:16915:6508 2:N:0:ATGCGCAG+CTAAGCCT
CAATCTTGCGATCGTACTCCCCAGGTGGGACACTTATCACTTTCGCTTAGACACTGACTGTATATCGCCAATATCGAGTAATCATAGTTTACGGCGTGGACTACCAGGGTATCTAATCCTGTTCGCTCCCCACGCTTTCGTGCCTCAGCGTCAGTATCAGTTTAGTAAGCTGCCTTCGCTATCGGTGTTCTGTGTAATATCTAAGCATTTCACCGCTACACTACACATTCCGCCTACTCCAACTGAACTCAAGTTTATAAGTATCAATGGCAGTTTCGAGG
+
GFGGGCFGGGDFFEFGGDFCDGGGFFFFGGGGGGGGGGGGGGGGGGGGGGGGGGCFGGFFCFFGGGGGGEDGGGGDGGCGGGGGGGFGGGGGEDFGGGGEGGG,EC<BFF@FFFGDFG9FFGFFEEFGGG8FGEGGGF9=D=ED;,,+@=EE>EFGE;9=DGGCGGC9>FFFGGG8C<DE*7ECDG78*,5+5*BEEAFFFG>8C;B>CFFFGF9B=AFFDFEFGGEGF67AE3;DFFF;E15;4AFFFFF0<9AFF>*)).<AA6>AA(81?7*4@1102
@M02352:288:000000000-CKWC8:1:1101:17076:6513 2:N:0:ATGCGCAG+CTAAGCCT
TAACCTTGCGGCCGTACTCCCCAGGCGGTCAACTTAGTGCGTTAGCTGCGCCACCCACGACTCAAGGTCACAGACGGCTAGTTGACATCGTTTACGGCGTGGACTACCAGGGTATCTAATCCTGTTTGCTCCCCACGCTTTCGTGCCTCAGTGTCAGTATTTGTCCAGGTAGCCGCCTTCGCCACTGATGTTCCTTCCAATCTCTACGCATTTCACCGCTACACTGGAAATTCCACTCCCCTCTACAATACTCTAGTTTGCCAGTTCAAAATGCAGTTCC
+
EFGGGGGGGGGGGGGGFFFFGGGGGGGGGGGFGGGGGFEFGEFGGGGCGGGGGGGGGGGGGGGGGGGGGGGGGGGGCGGGGGGCFGGGGDGGGGGGGGGGGGGGGGGGGFGGGGGG9DDFAEDDGFGGFGGGGGGGGGGCGGGG>EGFEGGGGGGG7D9EFGGGGGFFFGGGGFCDDGGFFGGGGG?FGCGGGFFCEFFG6CFGFCF55:>GGF?+<0411>?FGG?D3FFFF?<AF((43:?FFFA?F<DA2.4BA4=2-5<7:6AF928B<)*)/:<A
@M02352:288:000000000-CKWC8:1:1101:15783:6514 2:N:0:ATGCGCAG+CTAAGCCT
TAATCTTGCGACCGTACTCCCCAGGCGGGAAGCTTAATGCGTTAACTGCGCCACCGAACAGTATACTGCCCGACGGCTAGCTTCCATCGTTTACGGCGTGGACTACCAGGGTATCTAATCCTGTTCGCTCCCCACGCTTTCGTGCCTCAGCGTCAGTATCAGTTTAGTAAGCTGCCTTCGCTATCGGTGTTCTGTGTAATATCTAAGCATTTCACCGCTACACTACACATTCCGCCTACTCCAACTGAACTACAGTTTATCAGTATCAATGGCAGTTTCGA
+
EEFEFFEFDEDGGGFGGGGGGGGGGGGCG7FFFGGGGGFGGGGGGGGFFGGGGGGGEGGGGGGGGGGFGGGGGGGDFGGGGGGGGGGFCGGGDECEFEG7FEGGGGGGG7@FEGGGGGGGGGGGGCEGGGGGGGGGGGGGGGG5CCFGFGFDGGG5FCGG9BFGF,>?C?+C9CFGGGFADGGDF5>E8EEGG<F46*9CBFFC)76CDGFGGF>=/>>FB*4@C>:G2??F*713:<?<>24?BF2><B)-).:?<A4545)664:>5<421,<<?))--
@M02352:288:000000000-CKWC8:1:1101:8173:6536 2:N:0:ATGCGCAG+CTAAGCCT
CAATCTTGCGACCGTACTCCCCAGGTGGATTACTTATCACTTTCGCTTAGACACTGACTGTATATCGCCAATATCGAGTAATCATAGTTTACGGCGTGGACTACCAGGGTATCTAATCCTGTTCGCTCCCCACGCTTTCGTGCCTCAGCGTCAGTATCAGTTTAGTAAGCTGCCTTCGCTATCGGTGTTCTGTGTAATATCTAAGCATTTCACCGCTACACTACACATTCCGCCTACTCCAAATGAACTCAAGTTTATCAGTATCAATGGCAGTTTCGAGG
+
GGGGGGGFFGGGGCB@FGFGGGGGGFFF@FFGGGGGGGFGGGFGDCFGGGGGGGGGGGGGGGFGGGGGGGGGFFG7D7FGGCFGGGGFGGGFGGGCFDEGGGGGGG@@EFGGGGGGGGGGGGGGGGCDCFEGGGGGEEGGGGGGFDD6=EGG8CGC<F;EAFFFGGFFGC;F6:?<5?C?FGGDGC>EGGGG:*87*=8CA7B1<ABCFGFCBF24:5;<;A@F6FE<<+1/0)/28;@13=))94>B<<>?F4)1))9>4>AA4<9<A7?F1:@<8112(
@M02352:288:000000000-CKWC8:1:1101:5787:6542 2:N:0:ATGCGCAG+CTAAGCCT
CAGTCTTGCGACCGTACTCCCCAGGTGGGATACTTATCACTTTCGCTTAGTCACTGAGATTAAATCCCAACAACTAGTATCCATCGTTTACGGCGTGGACTACCAGGGTATCTAATCCTGTCCGCTCCCCACGCTCTCGTCCATGAGCGTCAGTATATACGTAGTAGACTGCCTTCGCAATCGCTATTCTAAGTAATCTCTATGCATTTCTCCGCTACACTACTTATTCTATCTACTTCCGTATTACTCAAGTCAACCAGTATAAAAGGCAGTTCCATCGT
+
FEFFFFF<A::FGGF@,,CEFEG@CFFG+BE@FGGC96C<CFF<,:@F:CC,C9C,CEGGFCF<C9FFGGFGGGFDCFFG<EA,:BFFGFF,7B4@FEC,C?=8?,BE?,A99EA=,994C,8@FE:EGDFG:F++3=>F>@+ED,,+1@C+@C,3:EC,>>;CE,,357D,DF>D59**/A8*;>E72=257>C@7BBFB2B:*=A+1,14+26>CD@())/+@:););+@61175?))(63@().)))(,66</)().-64)-6))((,(34=29)-((
@M02352:288:000000000-CKWC8:1:1101:20772:6571 2:N:0:ATGCGCAG+CTAAGCCT
CAATCTTGCGACCGTACTCCCCAGGTGGATTACTTATCACTTTCGCTTAGACACTGACTGTATATCGCCAATATCGAGTAATCATAGTTTACGGCGTGGACTACCAGGGTATCTAATCCTGTTCGCTCCCCACGCTTTCGTGCCTCAGCGTCAGTATCAGTTTAGTAAGCTGCCTTCGCTATCGGTGTTCTGTGTAATATCTAAGCATTTCACCGCTACACTACACATTCCGCCTACTCCAACTGAACTCAAGTTTATCAGTATCAATGGCAGTTTCGAAG
+
GA<<EFG9FFD:CGGGGGCFGGGGGGFEFGGGGGGGGGFGGGGGEGGGGF<EGGGGGGGGGFFCFGGCFFGGGDF,DFFGFFD9FCGEGGGGE@CEGGGGGGGGGGGGGGGFFGDFG9FFGGGG@FE8>>CFECEGGGGGECGF9E8+DGG>CEGGGF=FGGGGFGGCFFC6CFGGG*@ABDFECGGGGGGCE<FE*=BFFGFG4ABFGGAFGF@BGEF<DFEFFG3CEFFFBED?F@EF3;EF(.)(74)435<FAAFFFA49<<:99(2(:2@AF((,(
@M02352:288:000000000-CKWC8:1:1101:10758:6579 2:N:0:ATGCGCAG+CTAAGCCT
TAATCTTGCGACCGTACTCCCCAGGCGGAATGCTTAATCCGTTAGGTGTGACACCAACAAGCATGCTTGCTGACGTCTGGCATTCATCGTTTACGGTGTTGACTACCAGGGTATCTAATCCTGTTTGCTCCCCACCCTTTCGCACCTCCGCGTCAGTATCGAGCCAGTGAGCCGCCTTCGCCACTGGTGTTCCTCCGAATATCTACGAATTTCACCTCTCCACTCGGAATTCCACTCACCTTCCTCGACTGCCATACAAGGATATTACTATGCCGTTCCAG
+
C@@F9CE,,@FGDGFFGGGGGGFC8C:6@+,<CFGGCF9F+DFGGGFDF7E@F<D@F@F,6E,C<FFFCDFCEF=?FGGGG8<5,5CF=DFF@<@F<<++B@FGGGG8=BFGFGCEG9FCEFGGGGG,@E8FGGE:>?DEFGCEC8E?,@8EC6+4@AFGC**3B<<FE,,,21@**:CF45*:86,>:;=CC?A;>)59AG67/8)//=::C@C=+;)((+,/9385-8?B4/6.(2327)(.--1((((((,)0.)/)(,))).4))))-)).-).8A)
@M02352:288:000000000-CKWC8:1:1101:4027:6611 2:N:0:ATGCGCAG+CTAAGCCT
CAATCTTGCGACCGTACTCCCCAGGTGGATTACTTATCACTTTCGCTTAGACACTGACTGTATATCGCCAATATCGAGTAATCATAGTTTACGGCGTGGACTACCAGGGTATCTAATCCTGTTCGCTCCCCACGCTTTCGTGCCTCAGCGTCAGTATCAGTTTAGTAAGCTGCCTTCGCTATCGGTGTTCTGTGTAATATCTAAGCATTTCACCGCTACACTACACATTCCGCCTACTCCAACTGAACTCAAGCTTATCAGTATCACTGGCAGTTTCGAGG
+
ECAFEFFCA77FGEGGGGGGFGGGFGGGGGGGGGGDFEFFGGGGGGGGGGGGEFGGFGGGGGGFGGDGGGGGGFG>FGFDFGGGGCFFGG9EF7FFEGCCGGGDEFGGGGGGFGGCFGGFGGGGGGGGGGCFGGGGGGGGGGGC,,@DCEGGGGGC,5FDCCFFGGFGFGGGGGGGF>DEFDFE>C7EE?CFF6BCAF=DFD>7>ABFFGFGGFF>EEFFFF1ACFEGCFFFE5<FF7)5@4;8(7)().-8?))16<FA>DADA9)).(4(-4F9BBF(,
@M02352:288:000000000-CKWC8:1:1101:5149:6617 2:N:0:ATGCGCAG+CTAAGCCT
TAATCTTGCGACCGTACTCCCCAGGCGGAATGCTTAATCCGTTAGGTGTGTCACCGAACAGTATACTGCCCGACGACTGGCATTCATCGTTTACGGTGTGGACTACCAGGGTATCTAATCCTGTTTGCTCCCCACACTTTCGTACCTCAGCGTCAGTATCGAGCCAGTGAGCCGCCTTCGCCACTGTTGTTCCTCCAAATATCTACGAATTTCACCTCTACACTTGGAATTCCACTCACCTCTCTCGAACTCAAGACCAGGAGTTTATAAGGCAGTTCCAG
+
FBF9EFGGGGGG>FGGGGGGDFFB8F@CFEGCFFFGDCFGGGFFEGDGGDGCFGCEEEGGGFGGGDF,CFFGCF=:CCECFFFFGGGGGGGGGF+B:AFG7FGGGG,?A:FGGGGDFEEFD,5CCD@FGDCF:,++=,@EDEF?EGAFCFFCEGGEFFFFG7DG*3>D?<DCCEDGGDGFFDCCGF,>CF;C+);81A4D677+7A)15C::7:?FCFFFF=3+7;3*.=9FF?9)24>6??)4<73)16<).,)*,(.4066(3):<A>F)8754/6)..
@M02352:288:000000000-CKWC8:1:1101:4700:6643 2:N:0:ATGCGCAG+CTAAGCCT
TAACCTTGCGGCCGTACTCCCCAGGCGGTCAACTTAGTGCGTTAGCTGCGCCACTCACGTCTCAAGGACACAAACGGCTAGTTGACATCGTTTACGGCGTGGACTACCAGGGTATCTAATCCTGTTTGCTCCCCACGCTTTCGTGCCTCAGTGTCAGTATTTGTCCAGGTAGCCGCCTTCGCCACTGATGTTCCTTCCAATCTCTACGCCTTTCACCGCTACACTGGAAATTTCACTTCCCTCTACCTTACTCTAGTTTCCCAGTTCAAAATGCAGTTCC
+
9A8BFGGGGGGGGFGGGGGFGGGGG8CFCE@FGGGGDFCDDGGGGGGFGCCGGG8<EF<CCEGFCGG8=<FDEAFDCE@4=FGF9,9@E:FGGFG@CF+@=BFG@=BFFDCEBC836:A@,C>,:FF@9;>FFF8C@:6CF;:3*@DFC8,5;<,@9EFCEFFG,FB:,3?DCF>D5*:;6?ECC0,,41<FCFACFF+;+2+19:+*)*27C+);C5269E).**,0.=?=*/-66)))3-3().),.4:>>>)/:41))54)5:).5)4<32/./.6>
@M02352:288:000000000-CKWC8:1:1101:12703:6655 2:N:0:ATGCGCAG+CTAAGCCT
CAATCTTGCGACCGTACTCCCCAGGTGGATTACTTATCACTTTCGCTTAGACACTGACTGTATATCGCCAATATCGAGTAATCATCGTTTACGGCGTGGCCTACCAGGTTATCTAATCCTGTTCGCTCCCCACGCTTTCGTGCCTCAGCGTCAGTCTCAGTTTAGTAAGCTGCCTTCGCTATCGGTGTTCTTCGTAATATCTAAGCATTTCACCGCTACCCTACACATTCCGCCTCCCCCTACTGAACTCAAGTTTATCAGTATCCATGGCACTTTCGCGG
+
GEF@CEFGGGDGGCFFGCFGGGGGGG?CFGGDFGGGG9,EFGGGGGGGDFCCFGGGGGGGF9ECGF:FCE+=,<F=C7FE<FF,BBBDFFDEC,>FFG7+A?FEFGF+,:BFGFGFEFGGAFD?4+=EEEG,@+=@CFG6>+6=>D@+,BEG+9E,;DD,@BA3;@=,,D;DC>2B70C>?DCA4*=EGGG++()(-:+4=@68*;88CEA=DAD)3.6(,*/A*7;<CA66)23(,((-(,,.2)),:<A0).)*)-*)644))6).-(37)2:-*((4(
@M02352:288:000000000-CKWC8:1:1101:16253:6664 2:N:0:ATGCGCAG+CTAAGCCT
TAATCTTGCGACCGTACTCCTCAGGTGGATAACTTAACGCGTTAGCTACAGCACTGCACCAAAGTGCAACACTTAGTTATCATCGTTTAGGGCGTGGACTACAAGGGTATCTAATCCTTTTCGCTCCCCACGCTTTCGTTCCTCAGCGTCAATATAGTTCCAGTAAGCTGCCTTCGCTTTTGGTGTTCCTCTAAGTATCTACGGATTGCACCCCTACACTTAGAATTCCGCTTACCTCTCCCTAATTCTAGTTTAACAGTTTTGAACACAAACACGAAGTT
+
F9FEFGGGGG>GDEFGGGGGAFG@FGGGGFFFGGGGGGEGGGGGGGGGFGEGCGFAFGFFFG@FFGGFGGFDFC6EFGGGGGAFFGGGGFF<EEFG:FBEFGGGFG>FGGFFF9FFGCFGGGDDEG>DE=E:FCFGGGGDFGGGGC?GGGGGG8E8CEFG9F;EGGAEF7D?FGG5DG>>FD*AFGEGGFEFG4@9ABBFAFFD?FF8FGFCDB=?FFFE@F3CFGEG36>BF:EEF3.8@83A6EF5?3<?AFFFF<FB<>A1067>FFFF:<F:E0(46
@M02352:288:000000000-CKWC8:1:1101:18183:6673 2:N:0:ATGCGCAG+CTAAGCCT
CATTCTTGCGAACGTACTCCCCAGGTGGGTCACTTATCACTTTCGCTTAGCCACTCAATCGCCGAGGCGGTCGAACAGCTAGTGACCATCGTTTACGGCGTGGACTACCAGGGTATCTAATCCTGTTCGCTCCCCACGCTTTCGTCCATCAGTGTCAATATATTATTAGTAATCTGCCTTCGCAATTGGTATTCTAAGTAATATCTATGCATTTCACCGCTACACTACTTATTCTATCTACTTCCGTATAACTCAAGTCAACCAGTATCAAAGGCAGTTC
+
FGFFFGGGGGG7FFEGGGGGGGGGGGGGGGGCFGGGGGGGGGGGEGGGGFGGGGGGGGFGGGDFGGGGGGGGGGGCGFGGGGGGGDGGGGECGFGGGGGGEEDGGGGAFAFGGGGGGGDGGGAFGGFFGGGGEGGFGGGGGFFGGGGCCFGFD,>FGCD@;ADFEGGGGGGGGGGGGGGFFGGDDGG?FGGGGFFE?FFGFGFFCA7F7CAGGFCAF4;@BAF?DD?6)9BFFFA4<<<AAA<AF6307:2<)93F<4*69A:?064AB4:>>?FF346>
@M02352:288:000000000-CKWC8:1:1101:18166:6680 2:N:0:ATGCGCAG+CTAAGCCT
CATTCTTGCGAACGTACTCCCCAGGTGGGTCACTTATCACTTTCGCTTAGCCACTCAATCGCCGAGGCGGTCGAACAGCTAGTGACCATCGTTTACGGCTTGGACTAACAGGGTATCTAATCCTGTTCGCTCCCCACGCTTTCGTCCATCTGTGTCAATATATTATTATTAATCTGCCTTCTCAATTGGTATTCTAAGTAATATCTATGCATTTCACCGCTACACTACTTATTCTATCTACTTCCGTATAAATCAAGTCAACCAGTATCAAAGGCACTTC
+
GGGGFFGGGDE+@+:CDGGGG7FEDGF8F@FCFGGG@FFAFGGG@EEGGGFGGGFFCGFGGFECF7+F:@CF7CFGGCEGG,5:5EEFGGDGGGDGCED4>@EFGGG,A,CDCFFGGGG9389F<FGGDGDGGCC:C3@+@@3@FBE*E,,7@CFGF2@;DFFC;;B,,@9DDFG97CGF**>,+1:,8=BFFFFE?6BCFGAFFFA>+9CD++1;EA?015(2;@EG);+;7=3795?:9<<236?:8:<))6-*)5@AF7<<04<2)))))453),8)
@M02352:288:000000000-CKWC8:1:1101:16923:6696 2:N:0:ATGCGCAG+CTAAGCCT
CATTCTTGCGAACGTACTCCCCAGGTGGGTTACTTATCACTTTCGCTTAGCCACTCAGACCGAAATCCGAACAGCTAGTAACCATCGTTTACGGCGTGGACTACCAGGGTATCTAATCCTGTTCGCTCCCCACGCTTTCGTCCATCAGTGTCAGTTGATTATTAGTAATCTGCCTTCGCAATTGGTATTCTATGTAATATCTATGCATTTCACCGCTACACTACATATTCTAACTACTTCATAATAACTCAAGCCAACCAGTATCAAAGGCAATTCTACAG
+
GGGGGGGGGGG+@FGGGGGGGGGGGGGGGGGGGGGGGGGGGGGGGGGGGGGGGGGGGGGGGGGGGGGGGGGGGGGGGGGGGGGFGGGGGGGGGGGGGGGGGGGGGGGGGGGGGGGGGGFFGGGGGGGGGGGFGGGGEGGGGGGGGGFDGGGGGFGGGGGGFGGGDGGGGGGEGGGGGGDBFCGGGG?FGGGFGFFFFFFGFGFGFFFGGGCGGF@FE:>E(+(6CGCG<:F=A=<<;<9C<EC?ECEEEE<E<)(83?E?B944AAAA40:<(.=296AF)
@M02352:288:000000000-CKWC8:1:1101:14077:6699 2:N:0:ATGCGCAG+CTAAGCCT
CATTCTTGCGAACGTACTCCCCAGGTGGGTCACTTATCACTTTCGCTTAGCCACTCAACCGCCGAGGCGGTCGAACAGCTAGTGACCATCGTTTACGGCGTGGACTACCAGGGTATCTAATCCTGTTCGCTCCCCACGCTTTCGTCCATCAGTGTCAATATATTATTAGTAATCTGCCTTCGCAATTGGTATTCTATGTAATATCTATGCATTTCACCGCTACACTACATATTCTAACTACTTCATAATAATTCAAGATAACCAGTATCAAAGGCAATTTT
+
GFGDFGGGFEEFGEFFGGFGGGGGGG8FFFGFGGGGGGGGGGGGGGGGGGGGGGGGGGGGGGGGGGGGGGGGDDGGGDFGGGGGGGGGGGGGGGGGGGGDGGGGGGGGG,DEGGGGGGGGGGGGGGGGGGGGGGGGGGGGGGGGGGGG7EFCFGFG?FGDFFFGFGGGGGGGGGGGGGGFFD5E3CFGFGFGGCAEFFFGFD=F?FFFFGFGGFFFGA06>DF@FFFGFFFFFFFBDDB>?2<B4<26<9>ABDAFB264:?(56A4)55<))4:0>,3<A
@M02352:288:000000000-CKWC8:1:1101:20826:6702 2:N:0:ATGCGCAG+CTAAGCCT
TAATCTTGCGACCGTACTCCCCAGGCGGAATGCTTCATCCGTTAGGTGTGTCACCGAATAGCATGCTACCCGACGACTGGCATTCATCGTTTACGGCGTGGACTACCAGGGTATCTAATCCTGTTTGCTCCCCACACTTTCGCACCTCAGCCTCAGTATCGAGCCAGTGATCCGCCTTCGCCACTGGTGTTCCTCCAAATATCTACAAATTTCCCCCCTAAACTTGGAATTCCACTCACCCCTACAGAACTCATTACCAGCACTTTTAGGGCCATTTCCG
+
C,@EFGGDFG7C@FFGGGGGGD@:8,+:77CF<FG9C@DE7FFGGGFFECGGGG9FF@,,C9CECEFCEAEE:FFFGGCFEC,CE9,AF?FB<E+8+8@7@FFE4=D>A:FB<FC9;,9,@;CFGG8>=DEFGFGFEFCFCE++@CFC7:C,@FG6ADFGCG*>>?<D9F2?F5CGG*;;>G:EF?,0*/=CCE=38)+:+;+;?A+*;E87C+/5*.30(*./**,*.1)0/*6)((.4(-(((.)).24AA))94)/,(.(5)3<A2)(,(-))/)--
@M02352:288:000000000-CKWC8:1:1101:26519:6749 2:N:0:ATGCGCAG+CTAAGCCT
CAATCTTGCGACCGTACTCCCCAGGTGGATTACTTATCACTTTCGCTTAGACACTGACTGTATATCGCCAATATCTAGTAATCATCGTTTACGGCGTGGACTACCAGGGTATCTAATCCTGTTCGCTCCCCACGCTTTCGTGCCTCAGCGTCCGTATCAGCTTAGTAAGCTGCCTTCGCTATCGGTGTTCTGTGTACTATCTAAGCATTTCACCGCTACACTACACATTCCGCCTACTCCAACTGAACTCAAGCTTATCAGTATCAATGGCCGTTCCGAGG
+
C6,CCFGFF@+F:+CFGGGGGEC@EED@DEGFGGG,CCCEECFGFGGFEGGGF<ED<CFFF9F,C<FCCFCFCFF,,<C<FGF,@,BDEFFFEFFEGGGDG988F8,=FGCFCA=,CEFGGGGF+C:@E8C,6C::CFGCFFC6;B,=86EG++5,5>,@,8D;9D,5;<;8E>?CFC75:@,*7:7;CCGFF4B<*@>FFC8+*6+:2<CCGA2>E=4<D6(98*3CE6+9)06;@FE1)483(5)5<FA0)).=<AFAF<<4-))6<((5(-<(71194
@M02352:288:000000000-CKWC8:1:1101:24160:6755 2:N:0:ATGCGCAG+CTAAGCCT
TAATCTTGCGACCGTACTCCCCAGGCGGAATGCTTAATCCGTTAGGTGTGACACCAACAAGCATGCTTGCTGACGTCTGGCATTCATCGTTTACGGTGTGGACTACCAGGGTATCTAATCCTGTTTGCTCCCCACACTTTCGCACCTCAGCGTCAGTATCGAGCCAGTGAGCCGCCTTCGCCACTGGTGTTCCTCCGAATATCTACGAATTTCCCCTCTACACTCGGAATTCCACTCACCTCTCTCGAACTCAAGCCCAGGAGTTTATAAGGCAGTTCCAG
+
FEEFFGGGGG7FGCFF7DF@FEG7FFB@FFGCFGGGGGGGGGGGGGGFF:FFGGGG8F<FGGGGGGGGGGGGGDDGGF78E,CFEAFGGEAEDGGGDDCFD9AFGGGGGGGGGCFGGFF9FDFGFGGGGFGEGFGGGCFGGGGGEGGFFFF7E9CCFGGGGD:BCC>F9@EGFCCGGGGF>7CEFC8;,==C7?=>@B335C=DEF3DGG>F>+).00(7>6:@DF6D(7)9*94)(((.)43(<?:>::?DB0)*,(0,-2(,44)6).4),3;?F>>2.
@M02352:288:000000000-CKWC8:1:1101:11870:6803 2:N:0:ATGCGCAG+CTAAGCCT
CATTCTTGCGAACGTACTCCCCAGGTGGGTTACTTATCACTTTCGCTTAGTCACTCAGCCCGAAAGTCAAACAACTTGTATCCATCGCTTACGGCGTAGACTCCCAGGGTATCTAATCCTGTTCGCTACCTACGCTTTCGTCCATCAGCGTCAATATATTGTTATTGTTCTGCCCTCGCAATCGGTATTCTATGTAATATCTTAGCATTTCACCGCTACACTACATATTCCAACCACTTCACAATAATCAAAGACTTACACTCTCAATGGCATTCCTATGG
+
D,<6C,C,,6+@CFFCDFFF8@,,<FC,6+6CC<F9EFE@F<FF@:,@,,E9,C<,CCF,CC:@::,66CEC8,EE,CEA<9C,,E4,?F==D7FC4@:7,,,A<E,<BECDEF,CEF,A=EF<++CEGE?,:6>++6@+@8@C;;9+=+@C:@ACC@FFGFGFEG,,5,@@,2*4335***<:CCFFCFC@FFF?<+B81B8+881=C:B7@*54?A676+/8CC);?8+13),(,()7?@<3)73))),-533*446A)),)).)6>((())*)*).))
@M02352:288:000000000-CKWC8:1:1101:17341:6868 2:N:0:ATGCGCAG+CTAAGCCT
CAATCTTGCGACCGTACTCCCCAGGTGGATTACTTATCACTTTCGCTTAGACACTGACTGTATATCGCCAATATCGAGTAATCATAGTTTACGGCGTGGACTACCAGGGTATCTAATCCTGTTCGCTCCCCACGCTTTCGTGCCTCAGCGTCAGTATCAGTTTAGTAAGCTGCCTTCGCTATCGGTGTTCTTTGTAATATCTAAGCATTTCACCGCTACACTACACATTCCTCCTCCCTCAACTGAACTCACTTTTACCAGTATCAATTGCAGTTTCGTGG
+
GGAFFGGGGE7@@@B9FDCFGGGGFC8FGGGFGGGFFGFGGGGGGDFFGF<FGGGGGC@CEFGFGF>FGGGGGDG?@EF8?FF<F?AAFFGCFED7@:>:EF<4AE?++B<?FFGDE999,CAF=:F>=DC:F>CG8D8=E6>+=D,6=EC8C+@C<,;;FFEB;@9EC?;:F,*?C9DA>56?D**=CFG+:*BCA>++=FF854=::CCFC8>B*89)/+.;C78CEF++12,,/,(///39(77@4)7()))1))*6))))6)4.)).)))9)1(.((
@M02352:288:000000000-CKWC8:1:1101:10447:6871 2:N:0:ATGCGCAG+CTAAGCCT
TAATCTTGCGACCGTACTCCCCAGGCGGAATGCTTAATCCGTTAGGTGTGTCACCGAATAGCATGCTACCCGACGACTGGCATTCATCGTTTACGGTGTGGACTACCAGGGTATCTAATCCTGTTTGCTCCCCACACTTTCGCACCTCAGCGTCAGTATCGAGCCAGTGAGCCGCCTTCGCCACTGGTGTTCCTCCACATCTCTACGCATTTCACCGCTACATGTGGAATTCCACTTCCCTCTACCATACTCTAGTAAGGCAGTATCAAATGCATTTCCCA
+
GCFGGGGGFGGGGGEGGGGGGGGGGGGEGGGGGGGGGGGGGGGGGGGFFGGGGGGGGGGGGGGGGGGGGGGGGGGGGGGGGGGGGGFGGGGGGGGGGGGGEAF9FFGGGCDF@FEGGGGFGGGGGGGGGGGGGFGGGGFGGGGGGGGGGGGDEGGEGCEG7BF5CF7FGF?EGGGGGGG>6DEGG6AGFGGGGCFDFFFGFC@FFFFGDCAGGFFA8>,9;@>7:7):7?FFF4<DF?2(9:?AA2364:42:A)/4)=:7<:1))4::4:229*6=62<)
@M02352:288:000000000-CKWC8:1:1101:17132:6876 2:N:0:ATGCGCAG+CTAAGCCT
CAATCTTGCGACCGTACTCCCCAGGTGGATCACTTATCACTTTCGCTTAGACACTGACTGTATATCGCCAATATCGAGTAATCATAGTTTACGGCGTGGACTACCAGGGTATCTAATCCTGTTCGCTCCCCACGCTTTCGTGCCTCAGCGTCAGTATCAGTTTAGTAAGCTGCCTTCGCTATCGGTGTTCTGTGTAATACCTAAGCATTTCACAGCTACACTACACATTCTGCCTACTCCAACTCAACTCGAGTTTATCAGTATCAATGGCACTTTCCAAG
+
DEFAEGGGGGGDG@FFGGGFGGGGGCCCFC,CEFGF,E6EFCF6BCFGECCFGGCFGFGA9@FFG?,@CF7EFC9,6,9B<CCFFF9EEFFG:,=F=:CCFAC,,,:=FFEGCGC=B9?A9BF9:B@EEGE,83++3D78>+CF9DDD,@88E7FFGF;9ECGAGAB>,73,4,2<2*<??DFC*;CG5,=+=8B7<FFGFG88(8ACBF8DF+>AE4333@4A45=C?A+;A6@>@EE1)(.()/;@F<((-46*)4*-)644:-4)4(.4)(02*).)5
@M02352:288:000000000-CKWC8:1:1101:25195:6879 2:N:0:ATGCGCAG+CTAAGCCT
CAGTCTTGCGACCGTACTCCCCAGGTGGGATACTTATCACTTTCGCTTAGTCACTGAACCGAAGTCCAACAACTAGTATCCATCGTTTACGGCGTGGACTACCAGGGTATCTAATCCTGTTCGCTCCCCACGCTTTCGTCCCTCAGCGTCAGTATATACGTAGTAGACTGCCTTCGCAATCGGTATTGTAAGTAATATCTATGCATTTCACCGCTACACTACTTATTCTATCTACTTCCATATAACTCAAGTCAATCAGTATCAAAGGCAGTTCCATCT
+
FCGFGGGGGGGGGGGGGFFGG:CECFGCEGGFGFFGGGGGGGCFGGGGGGGGGGGGGGGGGEGCGGGGCC7EEFGGGGFFGGGG7FGGFGG7FFGGGGGGGGGC<C7EGFGGGGGFDG<EFA@BFGGDECE7FF@FF=3CBEFGGEFGGEGGFFGFGCF8@,,@;;FFC<EDFFG47>4@FF:CGGG,5C,2=C=87F8@ACAFEFFCFFFGGE@3**:<;);A:CEG)+117A>ECE).575<CFF<AB).46)74)95<A24<9)((((,.6*5*--
@M02352:288:000000000-CKWC8:1:1101:10458:6886 2:N:0:ATGCGCAG+CTAAGCCT
TAATCTTGCGACCGTACTCCCCAGGCGGAATGCTTAATCCGTTAGGTGTGTCACCGAATAGCATGCTACCCGACGACTGGCATTCATCGTTTACGGTGTGGACTACCAGGGTATCTAATCCTGTTTGCTCCCCACACTTTCGCACCTCAGCGTCAGTATCGAGCCAGTGAGCCGCCTTCGCCCCTGGTGTTCCTCCACATCTCTACGCATTTCACCGCTACATCTGGAATTCCCCTTCCCTCTACCATACTCTAGTAAGTCATTATCAAATGCAGTTCAC
+
CFGDGGGGGGCGDEGGGGGGGGGGFGGGGGGCFGGGGGAFEGG,B8FCF:@EFDGGCCGGGEF<FCFFGGGC+@7>EF7,=EFGA<?EB=FF+CC:FGFG75FFFFC,EB:F88FF9,?=CDEGGG8=FCGGG8=+@88DDCEGEG,@7?8EB?*3<=FG7**6>F,?9>CDFGGGCD4?;4*?757F*;E+@7F(:F;*);=:)@5C*5:D++9=*<>;1?A*:*.*5?F60*4::???AB:2<D>9?F44:46/6-*).4).--662-642A*-1<)-
@M02352:288:000000000-CKWC8:1:1101:13869:6924 2:N:0:ATGCGCAG+CTAAGCCT
CAGTCTTGCGACCGTACTCCCCAGGTGGGATACTTATCACTTTCGCTTAGTCACTGAGATAAATCCCAACAACTAGTATCCATCGTTTACGGCGTGGACTACCAGGGTATCTAATCCTTTTCGCTCCCCACGCTTTCGTCCCTGAGCGTCAGTATATACGTAGTAGACTCCCTTCGCAACCGGTATTCTAAGTATTCTCTATGCATTTCACCGCTCCACTACTTTTTCTATCTACTCCCGTATACCTCAATTCAACCACTATCAAAGGCAGTTCCTGCTTT
+
GGFEFFGGGGGGECFFGGGGGGFCFF8DFGGGGGGGGF@EFGFEFGEGGGFEFG<EF@9CFE,CFC<<CF,CFEFFG9CFGGE,BFGG7F7,:>@7FFFGGGG8AF7?E=EF9<FF;E,CEDBE7?C=E@EBE+>>9363>=D8,3=+18CCG7DAFDA:F9,>,,3@;,>E,@D7C*/**91;*:97;,4+2/+**+4++++:*B=FG7+0/=(859;1=A);+;)*9A8+1+.9)/6,=128)6)-(.)-6<477()54)4)-.).(,-.))1.*.(62
@M02352:288:000000000-CKWC8:1:1101:3196:6949 2:N:0:ATGCGCAG+CTAAGCCT
CATTCTTGCGAACGTACTCCCCAGTTGGGTCACTTATCACTTTCGCCTAGCCACTCAAACCGAAATTCGAATACCTATTGACCATCGTTTACGGCGTTGACTACCAGGGTATCTAATCCTGTTCGCTCCCCACGCTTTCGTTCCTCAGCGTCAGTATCAGTTTAGTAAGCTGCCTTCGCTATCGGTGCTCTGTGTAATATTTAAGCATTTCACCGCTACACTCCATCTTCCCCCTACTCCAACTCAACTCAAGTTTTTCATTATCCAGGGCAGTTCAGCTT
+
@@,;CCFCFG+@::FEEGEFGBE76C96:FE8CFG9CAG<FFFGD>,BB,@FC8E@CC9CFGGGEFGGFF8,9,,6C66,6<FGDGG@EFFG:?++4+749CEG,?,++BF=<F=F,CF,=FGA=@CDEDG=FFD:C==+D,@,7,7=?+@EC+E;:,,8ECEF98,37:E,,,*+30;5@7<73:;*2,>C:*=45>B+++4+*4+:CC=CGF(?:)7@;F;)*+.1):+)0).((/.()65()..,<3)4)-.*)-))))6)-)))(((,,(*)*)).)
@M02352:288:000000000-CKWC8:1:1101:18693:6952 2:N:0:ATGCGCAG+CTAAGCCT
CATTCTTGCGAACGTACTCCCCAGGTGGGATACTTATCACTTTCGCTTAGTCACTCAGCTCGAAAGCCAAACAACTAGTATCCATCGTTTACGGCGTAGACTACCAGGGTATCTAATCCTGTTCGCTACCTACGCTTTCGTCCCTCAGCGTCAATATATTGTTAGTGATCTGCCTTCGCAATCGGTATTCTATGTAATATCTATGCATTTCACCGCTACACTACATATTCTAACCACTTCACAATAATTCAAGACTAACAGTATCAATGGCCGTGCCTAA
+
GGGGGGGGGGC+CFDFGGGFGGGGFAFFEGGGGFFGFEFGGGGGGGGGGDGGFGFDFGG,F:C<6FFGGDFGGGGGCCFDCCEAFFGFGGGG@CGGGGCFGGGGGGGCF,EFFGGGCFGGGEFFGGGGGGGFGFGG8FG>DGGDFC?FCCEEGEG7C=EF9FFGGGGGGFGFF,;<CGC>DDFFGC7FGGFCGEFF*+9:+CA+7=BFGE@C@89D=4>E;A3A4;);7A=7:AD8<@FEE@C))7=<67795)(+73482>264)).)(4(,4)3>-62
@M02352:288:000000000-CKWC8:1:1101:25319:6972 2:N:0:ATGCGCAG+CTAAGCCT
CAATCTTGCGACCGTACTCCCCAGGTGGATTACTTATCACTTTCGCTTAGACACTGACTGTATATCGCCAATATCGAGTAATCATAGTTTACGGCGTGGACTACCAGGGTATCTAATCCTGTTCGCTCCCCACGCTTTCGTGCCTCAGCGTCAGTATCAGTTTAGTAAGCTGCCTTCGCTATCGGTGTTCTGTGTAATATCTAAGCATTTCACCGCTACACTACACATTCCGCCTACTCCAACTGAACTCAAGTTTATCAGTATCAATGGCAGTTTCGAAG
+
GECGGGGGGGDG@FFFGGEGGGGGGFGGGGGGGGGGGGGGGGGGGGGGGGGGGGGGGGGGGGGGGGGGGGGGGGGCGGGGGGGGGGGGGGGGGGGGGGGGGFGGGGGGGGGGGGGGGGGGGFGGGFEFCFGGEFEGEGGGGFDGGGGGFGGGGDGGGGGGGGGGGGGGGFGFCE5D75DFBGGGGEGGGGGGGFFF:FFGFCFC5AFFGGF8DFDE586@@FEFCGF;<FAFFEDFFF@E;@FD@EBFFA>7<DFFBB49AAA))56:<:(.3:FBF??3,
@M02352:288:000000000-CKWC8:1:1101:14059:7016 2:N:0:ATGCGCAG+CTAAGCCT
CAATCTTGCGATCGTACTCCCCAGGTGGGACACTTATCACTTTCGCTTGGCCACTCAGTACTCAATCGTACCGAACAGCTAGTAACCATCGTTTACGGCGTGGACTACCAGGGTATCTAATCCTGTTCGCTACCCACGCTTTCGTCCATCAGCGTCAATATATTGTTAGTGATCTGCCTTCGCAATTGGTATTCTATGTAATATCTATGCATTTCACCGCTACACTACATATTCTAACTACTTCATAATAACTCAAGACAACCAGTATCAAAGGCAATTAT
+
FFFFGFFGGCEGCFGGGGGGGGGEGGGGDEGGGGGGGGGGGGGGGG@FFECFGGGGGGGGGGGGGGGGGGFGGGGGGCGGGGGGGGGFGGGGGGGGEGGGGGGGEGGGGGGEGGGGFGGGGGGGGGGGGGGGGGGGGEGGGGGGFGGGGGGGGGGGCEGFGGGGFFFG9CFFG:CFFFDAFCEGDGCACGCFC?>AEFAC+=BD?>AFF9BDC>5@CFD>FFFFGC448@FFCFC66;EFFFFC5?ECEF?3>><A@FA??FF??ABB9A<9A<41>0)))
@M02352:288:000000000-CKWC8:1:1101:12727:7030 2:N:0:ATGCGCAG+CTAAGCCT
CAGTCTTGCGACCGTACTCCCCAGGTGGGATACTTATCACTTTCGCTTAGTCACTGAACCGAAGTCCAACAACTCGTATCCATCGTTTACGGCGTGGACTACCAGAGTATCTAATCTTGTTCGCTCCCCACGCTCTCGTCCCTCACCGTCAGTATATACGTAGTAGACTGCCCTCGCAATCTGTATTCTATGTTATATCTATGCATTTCACCGCTCCACTACTCATTCTATCTACTTCCATATTACTCAAGTCAATCCATATCACAGGCAGTTTCTTCGTT
+
GGAB<FGGGC>FGGGGGGGGGGGGGGCGGGGGGGGGG@<DGGGGGGGGGGAFCFG,66C@+@6@FGDCFFE<EF,?CCFA<C?544BF@?B4:CFC+@?BAFA8,,9BBFFGCBCF,65CE94+@FCGCDE3F7+@=+66CEFE,,;CGC>EDFF@:,,4@,6@,,77E,,4,4/*;**/@+,4:@F,>,,+1/=9*=+B+=+:86=C+,=:*:0)=A@36A3)++)19+88+;<)74;)95))-))6)().<227-.*-64))).),42:(62*)14((.
@M02352:288:000000000-CKWC8:1:1101:21695:7031 2:N:0:ATGCGCAG+CTAAGCCT
CAATCTTGCGACCGTACTCCCCAGGTGGATTACTTATCACTTTCGCTTAGACACTGACTGTATATCGCCAATATCGAGTAATCATAGTTTACGGCGTGGACTACCAGGGTATCTAATCCTGTTCGCTCCCCACGCTTTCGTGCCTCAGCGTCAGTATCAGTTTAGTAAGCTGCCTTCGCTATCGGTTTTCTGTGTAATATCTAATCATTTCACCGCTACACTACACATTCCGCCTACTCCAACTGAACTCAAGTTTATCAGTATCAATGGCCGTTTCGAGG
+
GGGGGGGGGDEEC:B<FDFG8FGGGFDCFGGGCFFFFGGGGGGGGGGGGD9EFFGGCFFGFGGFGGGEDCEGFGF7FDEFDGG9CFEFEGGFC7@CF:7C85FEGC8+7E<ECFFCFGFFGGF9?CCCGDBEC=CFGF,>FFGDCG8?FCECD6C,@F9,@FD;DE3;DGCFGFCF>*;5*?@ECE>8>CFCDEFC7BAFFDC8*;FDGFF7F42?G:6),638*>@GCFA):)4(63=1=1@=1=)().8:D<A46<*55><9A<BD23:(-4>2),((,
@M02352:288:000000000-CKWC8:1:1101:4416:7050 2:N:0:ATGCGCAG+CTAAGCCT
CACTGTTGCCAGCGTACTCCCCAGGTGGTTAACTTATTACTTTCGCTTTGGCACTCATCTTCAAGTAGACAAGAACCGAGTCAACATCGTTTGCGGCGTGGACTACTGGGGTATATAATCCTGTTCGCTACCCACGCTTGCCTCCATCAGCGTCTATAATCTCTTAGTGAGCTGCCTTCGAAATGGGTGTTCTTTGTAATATCTATGCATTTCACCGCTACACTATATTTTCCGCCTACTTCAAATATATTACAGACATACAGTCACAAAGGCAGTTCAAT
+
FFFG<EFGG,E@DEFGGGGGGDGCGGFF,B@CFGGG,6EFGGGGGGGGDG,CFCEFGEF,E<FFFGE,,9@F@,9,,@:=:,,56,954B<C,C:F7FF+++4:,,,9?8+@+A,C,@E,4,577@7+++@:F9C:+@=+>,7,383B=D8E34+5EC,,,@,,,,8,,,3@,1*0;=C5>*5;+,=F:*;9@*=62++41++15+++1=1+BA<8/5(69481;+.+)+3;*)/(,6(/)))/)76)1/<)/4)96(/93.)-,)-)4(((4(5(*.)))
@M02352:288:000000000-CKWC8:1:1101:24642:7070 2:N:0:ATGCGCAG+CTAAGCCT
TAATCTTGCGACCGTACTCCCCAGGCGGTCTACTTAATGCGTTAGCTGCGCCACTAAAGAGACAAGCTCCCCAACGTCTACTAGACATCGTCTACGGCGTGGACTACCAGGGTATCCAATCCTGTTTGCTCCCCACGCTCTCGCACCTCAGCGTCAGTCTCAGTCCAGTTGGCCGCCTTCCCCTCTGCTGTTCCATCCCATCTCTACGCATTTCACCGCTACACAGTAACTCCCACCACCCTTCTCTCTACTATACTCATCCAGTCTCAGGTTCACTTCTT
+
9@BEFGFCG7C+@BFE:FFFGGGGC,@@+@:FFEFF,9<@:FE:@FF,@CFB7FGFGDF,,BF8FEFEEGFGG7FF,=E7,,@AF??F==F,4?EFE7=66>+6,AE=F,3+6,8D,85A=FD,AC@,@=F:F@:++3@++@+A+@E>,@<@**5C*;,?DFF,,>FC,3,,2,///*:/)0,,2:++<2A=>?+/95)212+@661/:58C+:)8@;>B(7<4**)0)*9*)0.3((-(-(((..6))64))))*.)*))-),))..))..)58)142))
@M02352:288:000000000-CKWC8:1:1101:14386:7070 2:N:0:ATGCGCAG+CTAAGCCT
TAATCTTGCGACCGTACTCCCCAGGCGGAATGCTTAATCCGTTAGGTGTGTCACCGAACAGTATACTGCCCGACGACTGGCATTCATCGTTTACGGTGTGGACTACCAGGGTATCTAATCCTGTTTGCTCCCCACACTTTCGTACCTCAGCGTCAGTATCGAGCCAGTGAGCCGCCTTCGCCACTGGTGTTCCTCCAAATATCTACGAATTTCACCTCCACACTTGGACTTCCGCTCACCTCTCTCTAACTCTAGACTGATAGTTTTGGAGGCTGTTCTAG
+
F@FDGEF9CE7@FEGGGGGGGDG:,C:C7CEFGGGGFFFFFGGGGGGC@:@FDGC:@@FGGGFEDCEEFFGGFG>7=FCDFE<?E99BF=EFCGDFGGGCCDEFGG,EEC7FF,D,CD<ADDFGGG<FFGFGDGGDEGGGGGFGGEF+@:DECCE5FGGGG***>,>F9,,6:>DG5?D;47CECE69,AE7FEC;@46DFGF1<FA<7C);:FCA6)(6=A17*;?*)97@*)(,-(61).5().).69694-6*.5),.<:-.44(4(461(0,9<))-
@M02352:288:000000000-CKWC8:1:1101:23948:7101 2:N:0:ATGCGCAG+CTAAGCCT
CAATCTTGCGACCGTACTCCCCAGGTGGATTACTTATCACTTTCGCTTAGACACTGACTGTATATCGCCAATATCGAGTAATCATAGTTTACGGCGTGGACTACCAGGGTATCTAATCCTGTTCGCTCCCCACGCTTTCGTGCCTCAGCGTCAGTATCAGTTTAGTAAGCTGCCTTCGCTATCGGTGTTCTGTGTAATATCTAAGCATTTACCCGCTACACTACACATTCCGCCTACTCCAACTGAACTCAAGTTTATCAGTATCAATGCCAGTTCCGAGG
+
FCEGGGGFFG>EFCFFFGFGGGGGGGGGGGGGFGFFFGGGGGGGGGGGGGGGGGGGGGGGG9FFGGCGGGCFDFF?7<CFFGGDFD9AFFGCC:FFGGGGGGCFCG<CGFFGGGDAEGGGFGEAFEG8@FGCEFGGGGGDGDEFG@8+ACEG87@@A9;@DFGG,@9;;FGCFFFGG>DB*CFC7CEEEGF7EEFF49=:EF6+1?FGF?++;;=5:59@@F@FGC@47CFAB3<;846(/3;33)7:BFF07<BF9)*).6<4<2A))(5)546)0,(4(
@M02352:288:000000000-CKWC8:1:1101:23297:7103 2:N:0:ATGCGCAG+CTAAGCCT
CAGTCTTGCGATCGTACTCCCCAGGTGGATTACTTATCACTTTAGCTTCGACACTGACTGTATATCGCCCATAACACCTAATCTTCGTCTACTGCGTGGACTACCACGATATCTACTCCTGTTCTTTCCCCCCGCCTTCGTCCCTCCGCGTCAGTATTTGTTTAGTAAGCCGCCTCCTCCCTCGGCGTTCTTCTTAATCTCTACTCATTTTTTCCCTTCACCACACCTTCTGCCTCTTACAACTCAAGTCACGTTTATCAGTATCAACGGCAGCGTCGAGG
+
GGEEFGGFFEG-C@FGFGGGGGGGGGGG<@FEGFFGG<,CEGC6CEFB@C6CFGGFF,,EC,E,6,,BF,,6,,C,6,CF<F,,,6,A,:,,,,:,8,4,=<FF,?,+++8:<54,C,<F,9C?,,C94,@+C+6+++,+3+++7@6+@>@@++5@D,,@@3@,,7,7,,,5@:4*;*0*/*4***4*:*=++*4*);121;+1)23@71++/;)6+//)/*7>**(2)9**8F>)(-)6))52)5()).<)4(4)(.=>2542)))(((-(3(.,0(71,
@M02352:288:000000000-CKWC8:1:1101:23282:7113 2:N:0:ATGCGCAG+CTAAGCCT
CAGTCTTGCGACCGTACTCCCCAGGTGGATTACTTATCACTTTCGCTTAGACACTGACTGTATATCGCCAATATCGAGTAATCATAGTTTACGGCGTGGACTACCAGGGTATCTAATCCTGTTCGCTCCCCACGCTTTCGTGCCTCAGCGTCAGTATCAGTTTAGTAAGCTGCCTTCGCTATCGGTGTTCTGTGTACTATCTAAGCATTTCACCGCTACACTACACATTCCGCCTACTCCAACTGAAGTCAAGTTTATCAGTATCAATGGCTGTTTCGAGG
+
GGGGGGGFFGGGGGGGGGFGGGGGGFCFGGGFGGGGGGCFGGGGGGGGCGFGGGGGGGGGGCGGGGGGGGGGGGGBFFG?EFGGGGGGGGGFG,=>FG:FGFGGFGFCGCGGGGGGGGGGEGGCGGGGGGGFGGGGDFGGGGG6DGGFFEEGD>EFCACC@AEGGGGGFGGGGFGFGGGFA5@EDECG>FGGGFFF*+++=BAB*?=CFGFGGFFFGBBFFF1ACGEG3;@F):<@DFE88(;@8@E<9<A<2<AF)69)4)-5A94)6(((,.?<*80(-
@M02352:288:000000000-CKWC8:1:1101:3689:7118 2:N:0:ATGCGCAG+CTAAGCCT
TAATCTTGCGACCGTACTCCCCAGGCGGAATGCTTAATCCGTTAGGTGTGTCACCGAACAGTATACTGCCAGACGACTGGCATTCATCGTTTACGGTGTGGACTACCAGGGTATCTCATCCTGTTTGCTCCCCACACTTTCGTACCTCAGCGTCAGTATCGAGCCAGTGAGCCGCCTTCGCCACTGGTGTTCCTCCAAATATCTACGAATTTCACCTCTACACTTGGTATTCCCCTCACCTCTCGTGCACTATCAACCGATAGTTTTGGCGGCAGTTTCAG
+
9E<9CFGGG+7FFCFFFGEFEFGFGFEGEDG,EFGGGGE<:FE,CFG9@FEFEF<FFGCC=F9FFGG9F@,:EFC7FF+EE,CFAAF<A@EFBD7+==B?:54,,ABF,C+BFFAD,,C44E,FAF>,,CD+CFC@3D9DC=F8FGCCFC8:EG6:DACFC@E5*,@CFGGFF5*;;CG9*1*:64:90=?DFE==@;+*+;A;9AA5*/=C7+76CF<)76(1?;3*1AAF+*/1:(40.()(-((,4422:)-*((),3(().4<?(),,(4)4@)<..
@M02352:288:000000000-CKWC8:1:1101:18069:7143 2:N:0:ATGCGCAG+CTAAGCCT
CAATCTTGCGACCGTACTCCCCAGGTGGATTACTTATCACTTTCGCTTAGACACTGACTGTATATCGCCAATATCGAGTAATCATAGTTTACGGCGTGGACTACCAGGGTATCTAATCCTGTTCGCTCCCCACGCTTTCGTGCCTCAGCGTCAGTATCAGTTTAGTAAGCTGCCTTCGCTATCGGTGTTCTGTGTAATATCTAAGCATTTCACCGCTACACTACACATTCCGCCTACTCCAACTGAACTCAAGTTTATCAGTATCAATGCCAGTTTCGAGG
+
GFFGFGGGGGGGDCGGGGGGGGGG@FFGFFGFGFGGFGFGGGGGDGGGGGAFFGGGFGGC@F<<DFEGGDEFAFG7DFCEF?,C<AAABEEE@@FCG7+:FEFGGGGC=EFFFGFGGGGGFGGAFE:BE>EEEGGG>FFGGGGGDGFFGGGGGGGGGFDFGGGCGG9;F,,>EGGGGGGFFG?7D7:CEGFGFFFF<B+=F@C8C68DGFF@FF2>EDFFFFE48FE6?AFFEE??F3)5;;(3;<384>A>,659)6*)6<A269>D<(.82.944:??6
@M02352:288:000000000-CKWC8:1:1101:12409:7145 2:N:0:ATGCGCAG+CTAAGCCT
TAATCTTGCGATCGTACTCCCCAGGTGGTACACTTATCACTTTCGCTTAGTCACTGAGATAAATCCCAACAACTAGTGTCCATCGTTTACGGCGTGGACTACCAGGGTATCTAATCCTGTTCGCTCCCCACGCTTTCGTGCCTCAGCGTCAGTATCAGTTTAGTAAGCTGCCTTCGCTATCGGTGTTCTGTGTATTATCTAAGCATTTCACCGCTACACTACACATTCCGCTTACTCCAACTGAACTCAAGTTTATCAGTATCAATGGCAGTTTCGTGGTT
+
CBGGGGGCDEDFFFFGGGFFGGGGG@,D,@CEFGGGGGGGGGGFFGGCFGFGFGGFF8CFCF,<ECEC@F@EEFECFEFFGFF9,BFF7E@,=+@7F7FFGGGG,CEAFFFF<DEG;EDFGGGGGD>DCFE7F+7:DCF6=DDEFGE6=+86=,=AE9EDDFGGGCF9>CCF?FFDGDGA6?5A5@CFGGGGG4+:*=@F+2+;*=+:DG=09:(0C*>:EF@FCFEFEFF)))/)9()(6@8).6)))/)97)57-6/64-.6).5,(((449FB.1<((
@M02352:288:000000000-CKWC8:1:1101:27349:7163 2:N:0:ATGCGCAG+CTAAGCCT
CAATCTTGCGACCGTACTCCCCAGGTGGATTACTTATCACTTTCGCTTAGACACTGACTGTATATCGCCAATATCGAGTAATCATAGTTTACGGCGTGGACTACCAGGGTATCTAATCCTGTTCGCTACCTACGCTTTCGTCCATCAGCGTCAATATATTGTTAGTGATCTGCCTTCGCAATCGGTATTCTATGTAATCTCTAAGCATTTCACCGCTACACTACATATTCTATCCCTTTAACAATAATTCAAGACTCACAGTATCAACGGAAATTTTATGT
+
GF9FGGGGGDGGGEECFFFGGGDFFF<FGGGFGGGGGGGGFGGGGGGGEFFFFGFF<FEFFGGGGGEEG7CGGEGCCDGGFGG,@AF?FGGFFGCCGDD@<ECGGGGEDGCDFFFGFFGCE;?FEC4BEE9AFCFGD==6D>>8EA8D8EGCDEGGGGGFCGGG9FGFF9>;F,2DC57<<C:CDGGFG,>CF*=9*=EFF:9C?4+8BFC7C89;:AF*762A*1);?CFF++.))/4/)1)7<<3<<6C6)73+/))/)7?<<4A((((((./5@BFA-
@M02352:288:000000000-CKWC8:1:1101:13554:7166 2:N:0:ATGCGCAG+CTAAGCCT
CAACCTTGCGACCGTACTCCCCAGGTGGATTACTTATCACTTTCGCTTAGACACTGACTGTATATCGCCAATATCGAGTAATCATAGTTTACGGCGTGGACTACCAGGGTATCTAATCCTGTTCGCTCCCCACGCTTTCGTGCCTCAGCGTCAGTATCAGTTTAGTAAGCTGCCTTCGCTATCGGTGTTCTGTGTAATATCTAAGCATTTCACCGCTACACTACACATTCCGCCTACTCCAACTGAACTCAAGTTTATCAGTATCAATGGCAGTTTCGAGG
+
GDFGGGGGGGCGEGGGGGGGGGGGGFGGGGGFGGGGGGGGGGGGGGGGGGDGGGGGGGGGGGGGFF@FGGGFGGGGGGGGGGGGGGGGGGGGGEGGGGG:FFGGGGFG>FGGFGEFCGFGGGGGGGGGGGGGGDGGGGGGGGGGFG8+AEGGGGGGGGGGGGGGGGGGGFGGGGGGGGCE5;?:9;7CEFGGGCB7CFFGFGF+9AFG7BBFFF2?GAB@@FFFCFFGF=F4B3;;@@@;=@E@;)=BAF)82A<F24*64<<4))))).((-2=A=:679
@M02352:288:000000000-CKWC8:1:1101:16401:7167 2:N:0:ATGCGCAG+CTAAGCCT
CAATCTTGCGACCGTACTCCCCAGGTGGATTACTTATCACTTTCGCTTAGACACTGACTGTATATCGCCAATATCGAGTAATCATAGTTTACGGCGTGGACTACCAGGGTATCTAATCCTGTTCGCTCCCCACGCTTTCGTGCCTCAGCGTCAGTATCAGTTTAGTAAGCTGCCTTCGCTATCGGTGTTCTGTGTAATATCTAAGCATTTCACCGCTACACTACCCATTCCGCCTACTCCAACTGAACTCAAGTTTATCAGTATCCATGGCAGTTTCGAGG
+
GFFGGGGGFGGGDCFEGFFFGGGGGGEGFGGGGGGGGGFFGGGGGDGGGGDGGGCFFGGGGGGGGGGGGGGGGGGCCFFGGGGFGGDGGGGGGDFGGGGGGGF<FFGEGGGGGGGGGGGGGGGFDGGGGGGGGE@FEFGGGGGGGGDGGGGGGGGEDFGCGGGGAFGGGGGCEFGGGFD?AD@CDC*=CGG7CEFFEFAGFGF8>4+8DGF@>/(5E3()6C86*;@GFFFFF3?@8EF;@F@FE3A74>)52-66)6@B292--)6>>1<?BFB<4(1(-
@M02352:288:000000000-CKWC8:1:1101:21461:7256 2:N:0:ATGCGCAG+CTAAGCCT
CAGCCTTGCGACCATACTCCCCAGGCGCAGTACTTAACACTTTCGCTACGTCCGAGAGGATGTGGAAGTCCCCACAGACTAGTACTGATCGTTTACAGCTAGGACTACCGGGGTATCTAATCCTGTTCGCTCCCCACGCTTTCGTCCATCAGTGTCAGTTGATTATTAGTAATCTGCCTTCGCAATTGGTATTCTATGTAATATCTATGCATTTCACCGCTACACTACATATTCTAACTACTTCATAATAACTCAAGATAACCAGTATCAAAGGCAATTTT
+
EFGGGGGGGGDCCCEGGGGGGGGGGGGGGFGGFFFFFFGGGGGGGGGCGGGGGG7CGGGGGGGGGG9FFGGGGGGEGDGGFGGGGG9FFGGGGGGGGGGGGGFGGGGGGGGGGGGGGGFFGGGGGGGGGGGGGGGGEGGGGGFGGDEDFGGGFFGGGGGGGGGGCFGCCFCFGGGGGGGFFGGGDDGG?CDFGFFFFFB71=6CECFFGFAFGFFFGF2=1>16CC@FFFAFFFEFFE96;EFEEE39CC?@EFEF28?<2<371>4<49AA<?F?F:<29
@M02352:288:000000000-CKWC8:1:1101:18186:7267 2:N:0:ATGCGCAG+CTAAGCCT
CAATCTTGCGATCGTACTCCCCAGGTGGGACACTTATCACTTTCGCTTAGTCACTGAGATAAATCCCAACAACTAGTGTCCATCGTTTACGGCGTGGACTACCAGGGTATCTAATCCTGTTCGCTCCCCACGCTTTCGTGCCTCAGCGTCAGTATCAGTTTAGTACGCTGCCTTCGCTATCGGTGTTCTGTGTAATATCTAAGCATTTCACCGCATCACTAAAAATTCCCACTACTCTAACTGAACTCAAGTTTTTCAGTAGATATGGCCGTTCAGAGGTT
+
G,F@FFGGGCC<@FFCFGGFG7FCGGG@:FGGGGGGGFFAFGFAFCGGFCEFFEFFGGGGGGGGGGFEGGFFGGGCF,?,C,,C7FFGGGEFGGFG7FFECGGGF+8B<F9E<5EFB99=EFCEBGCFE8B>73CFG8,6BFFG8=DDGGG6FFFGC,@@C@,7>,33BFDGFGFFDDCB>DCC*:9>C7DCD6+9/BCG=C69*48CFGAG7?()=);))))*226@?**2;)66;)))/;6=.3?C)4)17))0()*--))).5))((-73())/)-.:
@M02352:288:000000000-CKWC8:1:1101:4972:7271 2:N:0:ATGCGCAG+CTAAGCCT
CACTGTTGCCAGCGTACTCCCCAGGTGGCTAACTTAATACTTTCGCTTTGGCACTCATCTTCAAGTAGACAAGCACCGAGTTAGCATCGTTTACGGCGTGGACTACCGGGGTATCTAATCCCGTTCGCTACACACGCTTTCGTCCATCAGCGTCAATAATATCTTAGTAAGCTGCCTTCGCAATTGGTGTTCTATGTAATATCTATGCATTTCACCGCTACACTACATATTCCGCCTACTTCAAATATATTCAAGACCTACAGTATCAAAGGCCGTTCCAT
+
D9EECFF@<C@AEGGGGGGGGDC@@FFDGGGGGGGFEEGGGGGGGGGGGGGGGGGGFAFGGGGGFFGGGGCFFGGG87FFGEFGGGGFEGCFGFDEG7@FECF=AFGCBEF@FFGFGCCFGGEAFF:EGGG7F,>+BEGGGGGGGGFD?F6CCEGCFGDGGGGC;@=>,,3:EEFFGGGF*3CEGG6<8CCFDECEEAC+8+8@CA8DFG>FGF4AED>66F@:CF@FEFFF=;<0<6@EECEF35<4))..:56603?7?72<24<<-62(((045:())
@M02352:288:000000000-CKWC8:1:1101:9201:7295 2:N:0:ATGCGCAG+CTAAGCCT
CAATCTTGCGACCGTACTCCCCAGGTGGATTACTTATCACTTTCGCTTAGACACTGACTGTATATCGCCAATATCGAGTAATCATAGTTTACGGCGTGGACTACCAGGGTATCTAATCCTGTTCGCTCCCCACGCTTTCGTGCCTCAGCGTCAGTATCAGTTTAGTAAGCTGCCTTCGCTATCGGTGTTCTGTGTAATATCTAAGCATTTCACCGCTACACTACACATTCCGCCTACTCCAACTGAACTCAAGTTTATCAGTATCAATGGCAGTTTCGAGG
+
GGGGGGGGGGGGEECFEFC8FBFCGGFEGGGCFFGGGGGDGGGGGGGGGGGGGGGGGGGGGCGGGFECGGEGGEFFFGGGGGFEFFCFEGF?FFGDG7FCEFEFFEEBEGCFGGGGGGGGGGGAFD7>CFEEGGDG7@DEGGG?DGGCFEGCEGGGGFGFGFGGEA=EGFFGGGGGG*@A>D?EG:EGGGFGGFFF6FF98CFD?FFGFGF78A@DEFFE;FFFGC<GFFFA>)4;=<@EF@E@;8.()62,5A<4<446A>A<44<<A((.(4669<4(2
@M02352:288:000000000-CKWC8:1:1101:16611:7309 2:N:0:ATGCGCAG+CTAAGCCT
CAATCTTGCGATCGTACTCCCCAGGTGGGACACTTATCACTTTCGCTTAGTCACTGAGATAAATCCCAACAACTAGTGTCCATCGTTTACGGCGTGGACTACCAGGGTATCTAATCCTGTTCGCTCCCCACGCTTTCGTCCATGAGCGTCAGTACATACGTAGTAGACTGCCTTCGCAATCGGTATTCTGTGTAATATCTATGCATTTCACCGCTACACTACACATTCTATCTACTTCCATATGACTCAAGTTAACCAGTCTCAAAGGCAGTTCCATAGTT
+
FEGGGGGGGG@GGEFGGGGDGGGGGEAFCFGCFGGGGGGGGGGGGGGGGGGGGGGGGGGGFGGFFGGGGGGGGGGG<C<@EGDGEGGGGGGGGGGCGGGGGG,AFDDFGGGGGGGGFCFFCFGGFFFFEFGGGGDGGDDGGGGGFFGGGGGGCDGGGGG?FFGCFFGFGGGGGGGGGGGEFFCG*9EGGGGGGFFFFFFFFGFGFFFGGGFDGDBBEF2CFA8ACC67<8CFFFC<?E3;<5567CE<).)7)96AEE5/)).).))((((.:)=)6436:
@M02352:288:000000000-CKWC8:1:1101:6220:7333 2:N:0:ATGCGCAG+CTAAGCCT
TAATCTTGCGACCGTACTCCCCAGGTGGATTACTTATCACTTTCGCTTAGACACTGACTGTATATCGCCACTATAGAGTAATCATAGTTTACGGCGTGGACTACTAGGGTTTCTAATCCTGTTCGCTCTCCACTCTTTCGTGCCCCTGCGTCAGTATCAGTTTAGTAAGCTGCCTTTGCTATCCGGGTTCTGCTTAATATCTAAGCACTTCACACCTACACTCCAAATTCCGCCTATTCCACCCGAACTCAAGTTTATAATTATCAAAGGCGCGTTCGAGG
+
,<@FGGGFFGE@CECFGFEGGGF:FECCDFEFFGG9EF<6@<E9@CCB,E,:C@FFGACFF<F,,E,@FG,,C<,,,C?,,C<FFGGBCF9<?@:=+@C+,5F,,9,949,BBFC,E9A4,C??4F+E+CE,E,=:,7,63@CC,>++,@+@C+=,@D@,8;=>,87>>FC,BFC+++=B+25,3*4@ECA8+*+*1+=C9:6+:6+*4C4+2+(),/5(0+(2***0/++)053()19.9)3(6(.6;93(.6?73)+)))))-))))(,(,(0-8(,,4
@M02352:288:000000000-CKWC8:1:1101:7521:7342 2:N:0:ATGCGCAG+CTAAGCCT
TAATCTTGCGACCGTACTCCCCAGGCGGTCTACTTAACGCGTTAGCTCCGAAAGCCACGGCTCAAGGCCACAACCTCCAAGTAGACATCGTTTACGGCGTGGACTACCAGGGTATCTAATCCTGTTTGCTCCCCACGCTTTCGCATCTGAGTGTCAGTGTCTGTCCAGGGGGCCGCCTTCGCCACTGGTATTCCTTCAGATCTCTACGCATTTCACCGCTACACCTGAAATTCTACCCCCCTCTACAGCACTCTACTTCACCAGTTTCAAATGCAGTTCC
+
GGGGGGGGGGGGGGGGFFGGGGGEGGDGEGGCGFGGGGGGGGGGGGGGGGDGGGGGGGGGGGGGGGGGGGGGGGGGGGFFGFGFAFFGGGGGGGGGGGGGGGGGGGGGGGGGGGGGGGDAFGFGGGGGFGGGGCFGEGGGGFEGCEGGGFFFGGGEFGFGGDCGD7DFCFGGGGGGGGGF>C85<?GFGGGFCCF?EFF*=C=GF@F3)*0C>=AFF)79(5?FGGFG07@?805:<<0(4634)64?F:BFFFB*.:B>>A76AF<A>62<):F)94<B
@M02352:288:000000000-CKWC8:1:1101:19168:7366 2:N:0:ATGCGCAG+CTAAGCCT
CAATCTTGCGACCGTACTCCCCAGGTGGATTACTTATCACTTTCGCTTAGACACTGACTGTATATCGCCAATATCGAGTAATCATAGTTTACGGCGTGGACTACCAGGGTATCTAATCCTGTTCGCTCCCCACGCTTTCGTGCCTCAGCGTCAGTATCAGTTTAGTAAGCTGCCTTCGCTATCGGTGTTCTGTGTAATATCTAAGCATTTCACCGCTACACTACACATTCCGCCTACTCCAACTGAACTCAAGTTTATCAGTATAAATGGCCGTTTCGACG
+
GFGGGGGGGGGGGFFGGGGGGGGGGFFGGGGGGGGGGGGGGGGGGGGFGGFGGGGGGGGGGCEACGFGGGGGGGGEGDGFGGGGGGFGGGGGEGGCGECGGGGFGEEFEGGGGGGFGGGGGGGGGGGDEFCFGGGGGGG688=?DFFDFCGEC7FGCFCFGGGGAFG,;CCGGDGFGFCEFGGDCGGGGGG7FEFE4@9FFFF=5FA7FCFGGF?EC>F;8AE)<F8C<3;A>>F;@FFF;1=D;7AE>ABF>4A?<2B)664<))):A?0(493>F(8((
@M02352:288:000000000-CKWC8:1:1101:16780:7384 2:N:0:ATGCGCAG+CTAAGCCT
CAATCTTGCGACCGTACTCCCCAGGTGGGTCACTTATCACTTTCGCTTAGCCACCCAGACCTAGGTCCGAACAGCTAGTGACCATCGTTTACGGCGTGGACTACCAGGGTATCTAATCCTGTTCGCTCCCCACGCTTTCGTCCATCAGTGTCAGTACATTATTCGTAATCTGCCTTCGCAATTGGTATTCTATGTACTCTCTATGCATTTCACCGCTACACTACATATTCTAACTACTTCATACTGACTCAAGATAACCAGTATCAAAGCCAATTCTACAT
+
GG,ECFGGFE@GG7BF@FCEFGD7FFE8CFCFGFGEFGGGGGGGGGGGEFEGGG8FGECDF,,CF?FF7>FFFGGFCGFCCFGGGFEEFFDFECF:F+=FCFDFGF=7@FFF9FGF;>BDAD<A@CFGECCDG7FCBGG+@EGGGGCCG9@ECFGCFGGGGGA,>DC6DD9;9CGGGFD5*/>,3B,DCFGCFCFE88+=9FFGC4BGGFCF8*6B88>@3:@AC+);6@A6+87);EE9ECE)9?)64)),37BF9?@?B>)4).-)5((,((*66<4A)
@M02352:288:000000000-CKWC8:1:1101:5443:7386 2:N:0:ATGCGCAG+CTAAGCCT
CAATCTTGCGACCGTACTCCCCAGGTGGATTACTTATCACTTTCGCTTAGACACTGACTGTATATCGCCAATATCGAGTAATCATAGTTTACGGCGTGGACTACCAGGGTATCTAATCCTGTTCGCTCCCCACGCTTTCGTGCCTCAGCGTCAGTATCAGTTTAGTAAGCTGCCTTCGCTATCGGTGTTCTGTGTAATATCTAAGCATTTCACCGCTACACTACACATTCCGCCTACTCCAACTGAACTCAAGTTTATCAGTATCAATGGCAGTTTCGAGG
+
GEFAFGGGGGGGGGGGGGGGGGGGGGGGGGGGGGGGGGGGGGGGGGGGGGGGGGGGGGGGGFGGGGGGGGGGGGGDFFFGGGGGGGGGGGGGGGGGGGGGGGGGGGGGGGFGGGGFGGCFGGGGGGEGGGGGGGGEGGGGGGGGGG??FGGGGGGGFGGGGGGGGGGGFDGFFGGGGGGFFGGGCEE8>EGGGFFFAFFGFGF85AAGFGFGGF(?EDBEFFFFGGFGFFF;DEDDFFF1;@EFFFFFFFBB<AA@>AFAFFFFFF>BF0:B?:FFF0212
@M02352:288:000000000-CKWC8:1:1101:20445:7417 2:N:0:ATGCGCAG+CTAAGCCT
CAATCTTGCGACCGTACTCCCCAGGTGGATTACTTATCACTTTCGCTTAGACACTGACTGTATATCGCCAATATCGAGTAATCATAGTTTACGGCGTGGACTACCAGGGTATCTAATCCTATTCGCTCCCCACGCTTTCGTGCCTCAGCGTCAGTATCAGTTTAGTAAGCTGCCTTCGCAATTGGTGTTCTATGTAATATCTATGCATTTCACCGCTACCCTACATATTCCGCCTACTTCAAATATATTCAAGACCTACAGTAACAAAGGCAGTTCCATTG
+
GGFGGGGFGGGGG7CCGFEFGGGGFFFFGGGGGGGFGGGGGGGGGGGFEFCFGGGGGGGGGGGGGGGGGGGEFFGDGGGGGGGGG<EFGGGGGDCEGDG7FGGGFGFCFGGGGGGGGGGGFFGFGGGGGGG8@FFGGGFEGGGGGG,@ECEGECG7EFEDGGDFGGGGGGGGGGGGGGDE>7FG4=CFGGGGGFFCCFAG69>F<FFF@?FFCF?A88937A;F<C?F?+3):5;;@EF3);?E)9)79?56)/:4:?4()-)).6>0::(,(,7>@4)))
@M02352:288:000000000-CKWC8:1:1101:18402:7484 2:N:0:ATGCGCAG+CTAAGCCT
CAATCTTGCGACCGTACTCCCCAGGTGGATTACTTATCACTTTCGCTTAGACACTGACTTTATATCGCCAATATCGAGTAATCATAGTTTACGGCGTGGACTACCAGGGTATCTAATCCTGTTCTCTCCCGACCCTTTCGTGCCTCAGCGTCAGTCTCAGTTTAGTAAGCTGCCTTCGCTATCGGGTTTCGTTTTAATATCTAAGCTTTTCACCGCTACACTTACCATTCCGCCTACTCCAACTGAATTCGAGTCTATCATTATCAATGGCAATTTC
+
E,6,;FE,C@+BCECGGFGG@:,,:@<FFF9F9FFAE9<FGFGG7:CD,,,CCCCGG8,,CF9,6F,B@C:FF,FEGGG8,C?FF9FFGFF,4B>:FF7F,<,AA8,4+B,5FCFDF9FF945E,FE98E+4@+8A8D83DE6+,68=86@EG6@93@9;;7@3@=,,@FA,452<CF>BDGCC**,*4,*/3)32.9+4==+858++2=B:CF@>583788)1:*)36:AA>5,((75EF(48.)).6)(.3)(1-)*))))---)..(,().*./
@M02352:288:000000000-CKWC8:1:1101:6564:7485 2:N:0:ATGCGCAG+CTAAGCCT
CAACCTTGCGATCGTACTCCCCAGGTGGATTACTTATCACTTTCGCTTAGTCACTGACTGTATATCGCCAATAACGAGTAATCATCGTTTACGGCGTGGACTACCAGGGTATCTAATCCTGTTCGCTACCCACGCTTTCGTCCATCAGCGTCCATTCAAACCTAGTAAGCTGCCTTCGCTATCGGTGTTCTATGGACTACCTACGCATTTCACCGCTACATGCCCCATTCTGCATACCTCAACCTGATTCAAGACAAGCACACTCAAAGTCCCTTCCTCC
+
GGGGGGGGFGC<D@F<FGGGGGGGGGGGGGGGGGGDE9<FGGGFDGFFFFEFGGGGGGCCDFF,9@@EFECGCGFEEGGGGGGGFG@FGGGGGGG+@FG:EEECFE?CGG8<,<CE999A,C?7+@F@>8E:CCCCGFGGFEE6EG?DFEC6+4@,@B9;FGGDFGFFGGFCFFFGF*9*?DFE7C5CEFG+9<>*)2)*28F<25?CCCFG+;(=?.7;474A*1257F+::;66<;1)4),48(3464<294:)4257(((..(4-6)))))*(8)).
@M02352:288:000000000-CKWC8:1:1101:6141:7487 2:N:0:ATGCGCAG+CTAAGCCT
TAACCTTGCGGCCGTACTCCCCAGGCGGACTCCTTATCGCGTTCGCTTCGCTACTCACGGCTTAAATCCACAAACAGCTAGTCGACAGCGTTTACGGTGTGGACTAACAGGGTATCTAAACCTGTTTGCTACCCCAACTTTCCCACCTGCACGTCAGTTACTGACCAGGGAGTCGCCTTCGCCACTCATGTTTCTCCCGATATCTACGCCTTTCACCGCTGCACCTGGACTTCCCCCCCGCCTTCCAACACTCTAACCTGCCAGTTCTAAATGCCAGTCC
+
<F6E,CFFG:E6@FGEGGGGGGGGGCGG+@F,EFGGGDFF7FG,BFEFCGF:FG,CFEFGCC:F,,:,B?F8?B,EEF5?,C?@+4++9+8CF=F4+84B:B5,5,,B,,B:,<8>A,C,,@=,CB,@=3,@FF++++5BCD,,@8*07,31*,5**@D,@@9;?E:>5<5:*42):?C48DGEGG**+1>7+9:.)).8):8C)+1*/:)1>7)*<)3(().)>*,/3)0686(,(--(4((,584:?(,.(.<*4:*(3:2)).)6)-6:A>/5),,)
@M02352:288:000000000-CKWC8:1:1101:18320:7489 2:N:0:ATGCGCAG+CTAAGCCT
TAACCTTGCGGCCGTACTCCCCAGGCGGTCAACTTAGTGCGTTAGCTGCGCCACTCACGTCTCAAGGACACAAACGGCTAGTTGACATCTTTTACGGCGTGGACTACCAGGGTATCTAATCCTGTTCGCTCCCCACGCTTTCGTTCCTCAGCGTCAGTATCTGTCCAGGTGGCCGCCTTCGCCACTGATGTTCCTTCCAATCTCTACCCATTTCACCGCTACACTGGAAATTCCACCACCCTCTCCAGTACTCTAGGTTGCCAGTTCAAACTGCAGTTCC
+
FEFECFGCDFEECEGEEGGGGEFC8F+7FF:FGGG<F9CFGGCFEGDGG@EEEFCF?F@EFFGF,AADFGA<@=FD+74+EF9,ABA<A55<?DGGGGGGC+8=F,B>AE7CF,,3;EFD,E9>FGGE6CF7>F:@B66>F,3@F7@CC987BEGGDG9;DF,?,<A8>?D5B?77DGGF4CC53A6+>+51@<A54=+:696@);++*+)27A31A:993))0*9:<01**9?A),.((3(-,((.2.4<>)-)/).7:(4>2,<2).6)5-)*,/.-<
@M02352:288:000000000-CKWC8:1:1101:17400:7511 2:N:0:ATGCGCAG+CTAAGCCT
CAGTCTTGCGACCGTACTCCCCAGGTGGGATACTTATCACTTTCGCTTAGTCACTGAGCTAATGCCCAACAACTAGTATCCATCGTTTACGGCGTGGACTACCAGGGTATCTAATCCTGTTCGCTACCTACGCTTTCGTCCATCAGCGTCAATATATTGTTAGTGATCTGCCTTCGCAATCGGTATTCTATGTAATATCTAAGCATTTCACCGCTACACTACATATTCTAACCACTTCACAATAATTCAAGACATACAGTAACAATGGCCGTGCTATGGTT
+
GGGGGGGCFGGGGEEGGGCGGGGGGG,CFDGGGGGGGGGGGGGGGGGGGGGGGGGGGGGGFFGGGGGGGGGGGGFGGGGGGGGGGGGGEGEGGGGFEGGGGGFF8:@EFGGG<DAGGFEFGGGGGDF@DFGGEGEGGGGGE8EGCFGGEEE>F:ECFF;FGGDGGFFGF=EFGGGGGDGDFDCEDGG@F<7+=A67*=FFFC9C6BAFFGFGGDFDGFFF@F;FCG?GEFFFFADFFFEEF3@><EFFFFE)6;384<+6)..684<7((-4(475@4).6
@M02352:288:000000000-CKWC8:1:1101:27685:7511 2:N:0:ATTCGCAG+CTAAGCCT
CAATGTTGCGATCGTACTCCCCAGGTGGGTTACTTATCACTTTCGCTTAGCCACCCAGATCTAAGTCCACACAGCTAGCTACCATCGTTTACTTCCTGGATTACCTGCGTATCTAATCCTTCTTGCTCCCCACCCCCTCTTTCCTCCGCGTCAGTCTATAATTTGTGGGTTCCCTTCCCTATCGTTATCTTATCTAATATCTATGTATTTCACTGCCACACAAACTAACATATCCACTTCATTATAATTCAATTACTCCAGTATTTATCACAATTTTACAG
+
FF@,,CEEF++CCFFGFFGGGGFBFFGF@+B<FEFF,C,CFGGGGDE,,C,C<A,B@F8,:,C@9CF<F,,8,C@CE<,,<,6=FB,,9,,,,,<,:F495,,9C,,,88+8,FB,@9F,@,,,:,C,,9+9F+@6++@,>,@@FD,06+@=BEG,66,,8,3,7@36+36,,4=8:+3+**34*@*,,,7+?*1;*199FGA+*+4=+,++++*/5**(/)()*48*()+++48*8CE3<7<?C)9)).)1)<3+.)/)()).))1))))).)35+97/)
@M02352:288:000000000-CKWC8:1:1101:11904:7527 2:N:0:ATGCGCAG+CTAAGCCT
CAATCTTGCGACCGTACTCCCCAGGTGGATTACTTATCACTTTCGCTTAGACACTGACTGTATATCGCCAATATCCAGTAATCATAGTTTACGGCGTGGACTACCAGGGTATCTAATCCTGTTCGCTCCCCACGCTTTCGTACCTCAGCGTCAGTATTTGTCCAGGTAGCCGCCTTCGCCACTGATGTTCCTTCCAATCTCTACGCATTTCACTGCTACACTGGACATTCCACTACCCTCTACCATACTCTAGTTTGCCAGTTCAAAATGCAGTTCCCAGG
+
FE<@CEGGGECFFFGGFFGGGGGGGGGGGGGGGGGGGGDGGGGGGGGGGG<EGGGCFGGGEB<FFGCEG7+:CFF,C@FADGFDFA,ACDF?:,>>FG:?EF8FGDE+4BECGFG;,9<?4A<,@=CF6F7BG+F@+DFCG8D+7>,6288A8CF,<FGFFCA93,8,3<;887DGG5*3*C:9?FCEGGEFGFFF*@4:BCF82>DGDF6FF+*9,+))66);<*67?FF+81(;@;E1(/)))))(.)././61-.7)).)62-484))))-/69<BF3
@M02352:288:000000000-CKWC8:1:1101:10667:7581 2:N:0:ATGCGCAG+CTAAGCCT
TAACCTTGCGGCCGTACTCCCCAGGCGGTCAACTTAGTGCGTTAGCTGCGCCACTCACGTCTCAAGGACACAAACGGCTAGTTGACATCGTTTACGGCGTGGACTACCAGGGTATCTAATCCTGTTCGCTCCCCACGCTTTCGTTCCTCAGCGTCAGTATCTGTCCAGGTGGCCGCCTTCGCCACTGATGTTCCTTCCAATCTCTACGCATTTCACCGCTACACTGGAAATTCCACCACCCTCTCCAGTACTCTATTCTACCAGTTCAAAATGCAGTTCC
+
FFGGGGGDFEEGGGGGFFCFGGGDGGEFGGGGGGGGGGDGGGGGGFGGGGGGGGFGGG?GGGGGGGF8FGG,=<EE+@FGCFGGGGGGGGGGGGGGDEGGGGGGGGGGBFCCFD:EEFFGGDGGGGGGEEGEGE7FEGGGGGGGGGGGGA@?EGEEGF9@EFC;DFG?CC?FGGGGGGGF3DCCGFD+<CFGCCFCEFFGFG8CEAF3D=>DGF2?GF>>BD>FG*40,76B?929?02(4<<B(44,:446)65*-.9)-6,3AA>26<-2)67)1))4
@M02352:288:000000000-CKWC8:1:1101:9953:7584 2:N:0:ATGCGCAG+CTAAGCCT
CATTCTTGCGAACGTACTCCCCAGGTGGGATACTTATCACTTTCGCTTAGTCACTGAACATAAGTCCAACAACTAGTATCCATCGTTTACGGCGTGGACTACCGGGGTATCTAATCCCGTTCGCTCCCCACGCTTTCGTCCATTAGCGTCAGTTGTTAGTTAGTAGACTGCCTTCGCAAACGGTATTCTATGTAATATCTAAGCATTTCACCGCTACACTACATATTCTATCTACTTCACTAAAACTCAAGATCACCAGTATCTAAGGCAGTTCCACAGTT
+
FGGGGGGGGGGGG:FFGGDGGGGCCFFGGGGGFFGGGGGGGGGGGGGGGGGGGGGCG,FGF<<FFGFCFGGFGGF9FFGGFGGG@FFGGGEEGDEGCFFGGGGG@FGGGGAEBFGGGG+AEFGEGGGGGFGCFEGGGGGDEGGF;EEGGGGGGGGGGAFFGGGGCFCFGGGGGGGFDG44;4?EFG,144BFG4=@4BFG6CC;=FFFGGFGDF@EGFFEEF3AD:CFFFFFFFCCECC@??(/7=;?A()3<A:F(45<AAA>4-)1333(697:=?(-6
@M02352:288:000000000-CKWC8:1:1101:4950:7591 2:N:0:ATGCGCAG+CTAAGCCT
CATTCTTGCGACCGTACTCCCCAGGTGGATTACTTATCACTTTCGCTTAGACACTGACTGTATATCGCCCATATCGAGTAATCATAGTTTACGGCCTGGACTACCAGGGTATCTAATCCTGTTCGCTCCCCACGCTTTCGTGCCTCAGCGTCAGTATCAGTTTAGTAAGCTGCCTTCGCTATCGGTGTTCTGTGTAATTTCTAATCATTCAACTGCTACACTACACATTCCGCCTACTCCAACTGAACTCACTTTTATCATTATCAATGCCATTTTCGCGG
+
FFGFEFFFF:@@FEFDGFGGG@DCGGGGCGGGGGGGGFFCEFCE,CFDEDFDFGGG9FFCFFGGDG:7C,@<@,C7CCC8?9CEFEFFFGFF>,C+8,?EGGGGF=FGGGGGFF@FF9AFGD<F+@+@>BCF:++@8DD+88==>F8=DEECC6@D:AD9@FEA,,,,,>>,@EG+=C+:@DF@*4AE*,,5=99*2=++++4+*/=CF,+5=+(2BAE*71.)*;>6488?>)(//.6;35@D1))(1><()//;5)8)))./7.)1<02).)7)0((-,
@M02352:288:000000000-CKWC8:1:1101:23899:7625 2:N:0:ATGCGCAG+CTAAGCCT
CAATCTTGCGACCGTACTCCCCAGGTGGATTACTTATCACTTTCGCTTAGACACTGACTGTATATCGCCAATATCGAGTAATCATAGTTTACGGCGTGGCCTCCCAGGGTATCTAATCCTGTTCGCTCCCCACGCTTTCGTGCCTCAGCGTCAGTATCAGTTTAGTAAGCTGCCTTCGCTATCGGTGTTCTGTGTAATTTCTACGCATTTCACCGCTACACTACACATTCCGCCTACTCCACCTGAACTCAAGCTTATCAGTATCAATGTCAGTTTCGAGG
+
F@EFGGFCEFGFC@FFGFGAFF,BDE,C@FGGFGGFGG<CEGGG>F>F,CCFFGGGC8C,EFF,FFEEGC7E,CE:F@FGFFE,C,<FFGGG,BFCFCC+BF,,@<57+F,B9E;EAFGGEFGFFGGGGGG8F=FGGFGGGGCG>@8+D6CEE6EDDE@9FEDA>@CA;DDBCFGF;*<994D*9?EEEGC7DAFE48+=BDF+(8?<DF678;8DE3988+/00>8*96AFD:;,3=F;:714(27::<22))5*).*).4-.4)-))).-6<F4@1671
@M02352:288:000000000-CKWC8:1:1101:17662:7670 2:N:0:ATGCGCAG+CTAAGCCT
CAATCTTGCGACCGTACTCCCCAGGTGGATTACTTATCACTTTCGCTTAGACACTGACTGTATATCGCCAATATCGAGTAGTCATAGTTTACGGCGTGGACTACCAGGGTATCTAATCCTGTTCGCTCCCCACGCTTTCGTGCCTCAGCGTCAGTATCAGTTTAGTAAGCTGCCTTCGCTATCGGTGTTCTGTGTAATATCTAAGCATTTCACCGCTACACTACACATTCCGCCTACTCCAACTGAACTCAAGTCTATCAGTATCAATGGCAGTTTCAAGG
+
FCFCFFGGFF>FEEFGEGGGGGGEGGGGCDGGGGGGFGGFGGGGGGCFEGGGGGGGEFFGGGGGGGGGGFEGGGGDGDGGGGGGGG9FGFFF,FFCFEGG8AAFGCFG>FDFGGGGGFFDGGGGCGG@CFGGGGGC>EFED?6=@>8?FGGGGEG7<ECGGFFGGGCFFGG?DC7FGGGDFDGG47EE>EGFGFF?EABF88+BCFFCC?:BCA??E>BFFF166;36<:1)0.60/;@(;;@DE3/4)6).).-9-57-).665).)).1:1:=AB).))
@M02352:288:000000000-CKWC8:1:1101:14628:7674 2:N:0:ATGCGCAG+CTAAGCCT
CAATCTTGCGACCGTACTCCCCAGGTGGATTACTTATCACTTTCGCTTAGACACTGACTGTATATCGCCAATATCGAGTAATCATAGTTTACGGCGTGGACTACCAGGGTATCTAATCCTGTTCGCTCCCCACGCTTTCGTGCCTCAGCGTCAGTATCAGTTTAGTAAGCTGCCTTCGCTATCGGTGTTCTGTGTAATATCTAAGCATTTCACCTCTACACTACACATTCCGCCTACTCCAACTGAACTCAATTTTATCAGTATCAATGGCAGTTTCGAGG
+
GCGGGGGGGEDGDGGGGGGGGGGGGEEFGGGGGGGGGGDGFGGGGGGGGCGGCGGFCFGGGFGGGGFGGGGGGFGC7CFGGGGGGC,EFGGGF7FFGG:CDFDFG8BFGFFFAFAEFGGGAEFGEGDGGGGGGBFGGGG6FCEE;EC+A8=C+CFFAFCFFGGGGGD9EGG6DFFCD5CA>DECDE9CGFGFGEFCCFFDFGA:5?AGGGFFC8*;FFE43C8A67@DEFF4>A0;88@@)6=@(.7=E37()6<624?<-4)-44)5)3(,((95=-41(
@M02352:288:000000000-CKWC8:1:1101:8943:7676 2:N:0:ATGCGCAG+CTAAGCCT
CAATCTTGCGACCGTACTCCCCAGGTGGATTACTTATCACTTTCGCTTAGACACTGCCTGTATATCGCCAATATCGAGTAATCATAGTTTACGGCGTGGACTACCAGGGTATCTAATCCTGTTCGCTCCCCACGCTTTCGTGCCTCAGCGTCATTATCAGTTTAGTAAGCTGCCTTCGCTATCGGTGTTCTGTGTAATATCTACTCATTTCACCGCTACACTCCACATTCCGCCTACTCCAACTGAACTCACGTTTACCAGTATCCCTGGCCGTTTCACGG
+
G@FFFGGGGDCGGEGGGGGGGGGGFFFGGGGFFGGGGGDGGGGGGGGGGCFGGGGG,ECCFEGFGGGGGGEF?DG,CCCF9FF9FD<FFGGGCFFEFEDGGGGGGGGDCG@FGGGGGGGGGGGGGGEFGFDFGEGGGGDEGFG6,@D6EGGGG,EFGGFFCFFFCG,DDF;DB@FG59*5*@F**=?EGGGCF*=66BFF6=++*8++B@CGG82?EEF38A()005<7C@):8?(675@83;@3<)=;:A(23?),)9<)-).6)).4-8(-,84:2)((
@M02352:288:000000000-CKWC8:1:1101:21842:7732 2:N:0:ATGCGCAG+CTAAGCCT
CAGTCTTGCGACCGTACTCCCCAGGTGGGATACTTATCACTTTCGCTTAGTCACTGAGAATTAACCCAACAACTAGTATCCATCGTTTACGGCGTGGACTACCAGGGTATCTAATTCTGTTCGCTCCCCACGCTTTCGCCCATGAGCGTCAGTATATACGTAGTAGACTGCCTTCGCAATCGGTATTCTAAGTAATATCTATGCATTTCACCGCTACACTACTTCTTCTATCTCCCTCCGTATAACTCAATTCAACCAGTATCAAAGGCATATCCATGGTT
+
GGGGGGGGGGDEGCCFGGFGGGGGGCEF@FGDFGGGGFGGGGGFEGGG7CFGGGGGGGGGGFGE<FB7@BFGGGGCF9EFFGGDGGGGGGGC@44CF?FFFFAF<FCA85BEEAF,@F5CE9:=@=+DCFECC+>FFCGEG+@,EEG6CEDGF7EGD9@DEG@ED=9EFGFGGAC7D59A>C8;7=CD7:=9E?=9?+8C+==C*=B@+11?5?25EF@34;9:+@9+7+31:+)(6(/6=(3).))).,)6-:4@?:4<))-4:<4:0())-)16*)(..
@M02352:288:000000000-CKWC8:1:1101:19339:7735 2:N:0:ATGCGCAG+CTAAGCCT
CAATCTTGCGACCGTACTCCCCAGGTGGATTACTTATCACTTTCGCTTAGACACTGACTGTATATCGCCAATATCGAGTAATCATAGTTTACGGCGTGGACTACCAGGGTATCTAATCCTGTTCGCTCCCCACGCTTTCGTGCCTCAGCGTCAGTATCAGTTTAGTAAGCTGCCTTCGCTATCGGTGTTCTGTGTAATATCTAAGCATTTCACCGCTACACTACACATTCCGCCTACTCCAACTGAACTCAAGTTTATCAGTATCAATGGCAGTTTCGAGG
+
GFGGGGGGGGGGGGGGGGFGGGGGGFGGGGGGGGGGGGGGGGGGGGGGGGGGGGGGGGGGGFGGGGGGGEGGGGG7FEEFGGGGGGFGGGGGGGGGGGDEGGG@FGGGGG8=FGGCGGGGGGGAEGFGGG7=FEFGGGGGCDGFCF?8FECEGDGG7CCFFCFGCECFFEE,DCFGGFGEFGGEDGEGD?F7C<@EFFFGFGFFE4AGGGFGGFFFGFF3;F8AGFEDCFFFFFFDF@;;;@E88<76AABF<)695:BBFFF<AAAFF(2(,4F<?:229
@M02352:288:000000000-CKWC8:1:1101:4752:7747 2:N:0:ATGCGCAG+CTAAGCCT
CAATCTTGCGACCGTACTCCCCAGGTGGATTACTTATCACTTTCGCTTAGACACTGACTGTATATCGCCAATATCGAGTAATCATAGTTTACGGCGTGGACTACCAGGGTATCTAATCCTGTTCGCTCCCCACGCTTTCGTGCCTCAGCGTCAGTATCAGTTTAGTAAGCTGTCTTTGCTATCGGTGTTCTGTGTAATATCTAAGCATTTCACCGCCCCACTACACATTCCGCCTACTCCAACTGAACTCAAGTTTATCAGCATAAATGGCACATTCGAGG
+
G,,CCFFAAF7FFGFFGGGGGGF,,C<9@FFD@DEA<FFFGGGGGGGGGGGGG?FCEGGGGG9FF9@FGGFCA<?CFFFEA<FGGCBAFFGG7,BF:F7=?FEG8EDE+:B<FFFA;@C9EEDE:FF?8EGGG+=>+DD=@F6E9D86,@EECGGEF9@FGGGGGFCEACF6,@<>++58@CFC0@1;*=>8CAF4/+1=ADFG7AAC1CAFG4>A*).(6A8AG4;7)1108B3153;(3(6((/).6))5<):=24*-)).))))))4:0)(*)1):14
@M02352:288:000000000-CKWC8:1:1101:3239:7772 2:N:0:ATGCGCAG+CTAAGCCT
CATTCTTGCGAACGTACTCCCCAGGTGGGTCACTTATCACTTTCGCTTAGCCACTCAAACCGAAGTTCGAACAGCTAGTGACCATCGTTTACGGCGTGGACTACCAGGGTATCTAATCCTGTTCGCTCCCCACGCTTTCGTTCCTCAGCGTCAGTATCAGTTTAGTAAGCTGCCTTCGTTATCGGTGTTCTGTGTATTATCTAAGCATTTCACCGCTACACTATACATTCCGCCTACTCCAACTGAACTCAAGTTCATCAGTATCAATGGCAGTTTCGAGG
+
EE@EGFEGF7+FFEGEFFEE8@AFF<@87FE@FGGFFFCFFGAFCDEFG9ECFGFG8F9F<@+@FFFGG,ECF<CFEDD9D<CBEB?==F=FCFFGGCGCFFFGFCEECFFGGFGFD9E=,9?F:>+6C8=8FE:7CDFG8,637;,A?++;BC:,3@8@DFFA,FGGFEB,@7?BD?****D**4*=CF?FC484/=C@8+=:*0+4=4++=4-5E5()(;(+3;CG?+1;)2(/6;E1.6;??FB:)6)52-)*..9)4<2<A4))6(31?(9:B(3((
@M02352:288:000000000-CKWC8:1:1101:11852:7775 2:N:0:ATGCGCAG+CTAAGCCT
TAATCTTGCGACCGTACTCCTCAGGTGGATAACTTAACGCGTTAGCTACAGCACTGCACCAAAGTGCAACACTTAGTTATCATCGTTTAGGGCGTGGACTACAAGGGTATCTAATCCTTTTCGCTCCCCACGCTTTCGTTCCTCAGCGTCAATATAGTTCCAGTAAGCTGCCTTCGCTTTTGGTGTTCCTCTAAGTATCTACGGATTGCACCCCTACACTTAGAATTCCGCTTACCTCTCCCTAATTCTAGTCTAACAGTTTTGAATACAAACACGGAGTT
+
GGFEFGFGGGGGGFFFGGGGEFGGFFEGGGGGGFFGGGGGDFF@CFGFGFGGGGGDGGGGDGGGGGGGGGFEGFCCFGGGGGGGGGGGGF8EEFFC@:FGGGGGGFGGGGGFGCF=FGGGGGGGGGGGGGGEFDECGGGGGGGGGCEDGEGCC7;:EFGGGGFGCFG9F<DCGGFC5@FFFG5ECFEGGGGGFAF<ECFDFGF49BACGGFF4?D>=45CFF38:F?+?;5AB>@@FFEFDF@=34)1962<AABF28F>AAF7<)6)6472,4@?E0(,.
@M02352:288:000000000-CKWC8:1:1101:9860:7777 2:N:0:ATGCGCAG+CTAAGCCT
TAATCTTGCGACCGTACTCCCCAGGCGGTCTACTTAACGCGTTAGCTCCGAAAGCCACGGCTCAAGGCCACCACCTCCAAGTAGACATCGTTTACGGCGTGGACTACCAGGGTATCTAATCCTGTTTGCTCCCCACGCTTTCGCATCTGAGTGTCAGTGTCTGTCCAGGGGGCCGCCTTCGCCACTGGTATTCCTTCAGATCTCTACGCATTTCACCGCTACACCTCAAATTCTACCCCCCTCTACAGCACTCTAGTTCACCAGTTTCAAATGCAGTTCC
+
FEGGGGGFGDCFGGGGGGGGGGFGGFEFFFFGGGG,C@FEEGED@FFAF@+F>+C,CF@G@GGGGGCGG<F,E+?E=FGG?FG9FFFC=EFFGGGEGEGEG>FGGFFGFFGFC,DFGGGFGGGGGGG?DGGDFEGGGDGGGGEG5*@8;,@EEGGF?@9E;2,?2,@D?*>C>?DGGGGFFGGEGGG*51AFGFF?A467=C=C9=F3CE>3D?BBF:>>9FFFCD173/@BF6A>A2(-9(4?A9<)3(4?:D>=69?)-).(62<A2<)6)669B<>A
@M02352:288:000000000-CKWC8:1:1101:26097:7781 2:N:0:ATGCGCAG+CTAAGCCT
CACTGTTGCCAGCGTACTCCCCAGGTGGTTAACTTAATACTTTCGCTTTGGCACTCATCTTCAAGTAGACAAGCACCGAGTTAACATCGTTTACGGCGTGGACTACCGGGGTATCTAATCCCGTTCGCTACCCACGCTTTCGTCCATCAGCGTCACTAATATCTTAGTAATCTGCCTTCGCAATTTGTGTTCTATGTAATATCTATGCATTTCACCGCTACACTACATATTTCGCCTACTTCAAATATATTCAAGGTCTACAGCATCCAAGGCATTTCCA
+
FDFFGEG,,66F?@FEGGAFF7FGGGGGBDFC9CFAFGGCFFEF,FFFFGGG9FFGGDFGGEFFDFDFDGG?FD,C<B:F<FFGGDFGGGGG@E7F@FGGGGFGE8==7CEG@F9;E9<FGGGGGC4@EGCFGG@+BCE8>>E+@8@F6E@@BC>+;=:F;A9,@;;@>F,3,,?9CCF5*;8C?,=>,CFDFFFE?F6:BF6+*=8C+4=7:B?AC8(.7*38*2)+78:+3;;(21=7CCEC<E<?)<A4)650,68)-))).).(),)-(()./494
@M02352:288:000000000-CKWC8:1:1101:25539:7796 2:N:0:ATGCGCAG+CTAAGCCT
CACTGTTGCCAGCGTACTCCCCAGGTGGCTAACTTAATACTTTCGCTTTGGTACTCATCTTCAAGTAGACAAGCACCGAGTTAGCATCGTTTACGGCGTGGACTACCGGGGCATATACTCCCGTTCGCTACCCACGCCTTCGTCCATCAGCGTCAATAATATCTTAGTAAGCTTCCTTCGCAATTGCTGTTCTATGTAATATCTATGAATTTCAACCCTACACTACATATTCCGCATACTTCAACTATATTCACGACCTACAGTATCAAACGCAGCTCCA
+
6,<<CCF<,,;E9BFFFGG@C@@@8F@D8FECEFG,,@FCFCG,,,8BC,E,C6CEFDC@FED9FGFA<C6,C,C@CC8:C:F,BEFGC4,C=E=CEE@+@+,::9,4+@:+@A,C=,C=8FF4:=:CC=C,,5@=88,6,@DA6+,<2DDEGC+3E@FFFC;,,7,7@CC,7,=*5=??495*=F,,,2,=+*+*0142=+=:?+4:7<6+++*4,0(5;9(+2;@7<=CF=4((6136)1).))./17)).),0(-)4833<>2)6)),4(,8(0)((
@M02352:288:000000000-CKWC8:1:1101:23896:7832 2:N:0:ATGCGCAG+CTAAGCCT
CAATCTTGCGATCGTACTCCCCAGGTGGGACACTTATCACTTTCGCTTAGTCACTGAGCATAAGCCCAACAACTAGTGTCCATCGTTTACGGCGTGGACTACCAGGGTATCTAATCCTGTTCGCTCCCCACGCTTTCGTCCATGAGCGTCAGTATATACGTAGTAGACTGCCTTCGCACTCGGTATTCTAAGTAATATCTATGCATTTCACCGCTACACTACTTATTCTATCTACTTCCTTATCACTCAAGTCAACCAGTATCAAAGGCAGTTCCCTTGTT
+
FGFFFGGGDC@GFGGGFGGF@FGGGGDC@FGCGGGGGGEGGGGGGGGGCEFGGGGFF<FEGCF9FEGGGG<FGFG<FFGGGGGG7FGGBF,,@7FC7FGGFGG<,@7FFFFEFFGCGG9?EBFE+BF7CEG+CFCFCGGGG6E=9=E6CC>6E7EEDFF8EF7>FCFEF7CGFGGGGG*<F78CCEGCF,2:=66A4=6@+=FG7C@FGFFG*?>6E4(>;F9F7@7CC=CCFFFFFFF)13?;CFE<(43<)5)968)6>2>F)-6(332?BFF)1),6<
@M02352:288:000000000-CKWC8:1:1101:25836:7858 2:N:0:ATGCGCAG+CTAAGCCT
TAACCTTGCGGCCGTACTCCCCAGGCGGTCAACTTAGTGCGTTAGCTGCGCTACCCACGACTCAAGGTCACAGACGTCTCGTTGACATCGTTTACGGCGTGGACTACCAGGGTATATACTCCTGTTTGCTCCCCACACTTTCGCACCTCAGCGTCAGTATCGAGCCAGTGAGCCGCCTTCGCCACTGGTGTTCCTCCAACGATCTACGAATTTCACCTCTACACTTGGACTTCCCATCACCCCTCTCGAACTCCAGACCAGGAGTTTATAAGGCAGTTCAA
+
FFCFEEFGGGEGEEE7,,EFFGG:<D@@8BFGCFFGFGGFEFBB@FGGGGD+@@FF9CGDEGGG8FCGFCFFGGGG7+E,?9+BFGFGCCFGGG9FCCFGGD:FFF8FAGGGG@D,,C,,==>FGGGDDFE7@7,@CEC>DF*3BB>*1@?F>CEE5D,,2*6DCCEEGG9:EF<48<C4)7=59?C*<*;CC33>;AA*)*)1.@FGDG5*:F29EF6)5*6@7?<D2)9*17()-(,)((,((.46??:05))0)45(((4((..4))).),)(05<4)
@M02352:288:000000000-CKWC8:1:1101:7065:7860 2:N:0:ATGCGCAG+CTAAGCCT
TAATCTTGCGACCGTACTCCCCAGGCGGTCTACTTATCGCGTTAGCTGCGCCACTAAAGGATCAAGTCCTCCAACGGCTAGTAGACATCGTTTACGGCGTGGACTACCAGGGTATCTAATCCTGTTTGCTCCCCACGCTTTCGCACCTCAGTGTCAGTATCGAGCCAGTCAGTCGCCTTCGCCACTGGTGTTCCTTCCCATCTCTACGCATTTCACCGCTACACAGGAAATTCCACTAACCTCTCTCGTACTCTATGTAGTCAGTTTTGAATGCAGTTCCA
+
C9EFGGGGGGGEGGFGG@EGGGGGGGGGFGGGGGGGGGGGGGGGGGGGGGGGGGCFGGGGFGGDGGGGGGGGGGGGGGGGGFG9FGFFGGGGGGGGGDEEGGGGGGGGGGCEGGDFFGFDFFGGGGGGGGGGGGGGCEGGGGGEC:EGGGGGGFFGGEGAF:D8BEE5FF9FFFDDCDGF?D?CCGG6;;C7CEFEFFF>8<11<6;FD*=C:=CF9<;>0:<FG44*:FF*@4466::BF2(48?D?33<02))*))*-6<AA<A2:<()6A9=2*)).)
@M02352:288:000000000-CKWC8:1:1101:26217:7861 2:N:0:ATGCGCAG+CTAAGCCT
CATTCTTGCGAACGTACTCCCCAGGTGGGATACTTATCACTTTCGCTTAGCCACTCAGCCTTACGGCCGAACAGCTAGTATCCATCGTTTACGGCGTGGACTACCAGGGTATCTAATCCTGTTTGCTCCCCACACTTTCGTACCTCAGTGTCAGTATCGAGCCAGTCAGTCGCCTTCGCCACTGGTGTTCCTTCCCATCCCTACGCATTTCACCGCTACACAGGAAATTCCACTAACCCCTCTCGTACTCTAGTGAGTCAGTTTTGAATGAAGTTCCAAGG
+
GDCEEEGGFGCGGEGGFFFEFGGGDGFFGFGGGGGFGGGGGGGGGGGGGGGGGDEGGGFFGFGGGGG7F@EGGGGFG9FGFGGCFGCGGGGGGECFEGGDGGCFGGFGGBFFFGFCFF9FGCFGGFGAF+@DF@CGGGGGGGGDC9DCF9@FC;C;EECFCFC?DCFFAC@EEECD;CD>>DGGCE6DCFCFGEF(7C6*;88FFFFGGGFD+87E85()(*/;CC@GFFFA9+,4:1(4:?7?FFBFFDFBFAB=)6BB<B6444(6>)-.9<F49A<<4
@M02352:288:000000000-CKWC8:1:1101:25822:7874 2:N:0:ATGCGCAG+CTAAGCCT
TAACCTTGCGGCCGTACTCCCCAGGCGGTCAACTTAGTGCGTTAGCTGCGCCACCCACGACTCAAGGTCACAGACGGCTAGTTGACATCGTTTACGGCGTGGACTACCAGGGTATCTAATCCTTTTTGCTCCCCACACTTTCGCACCTCAGCGTCAGTATCGAGCCCGTGAGCCGCCTCCGCCACTGGTGTTCCTCCAAATATCTACTAATTTCACCTCTACACTCGGATTTCCACTCACCCCTCCCGAACTCACGACCAGGAGTTTATACGGCAGTTCA
+
FEGGEGGEGGDCFCFEFGGGGGGGE,@B:@CFGGGGFGAF:BF:FGGCFGGGCGGGGG7>FFCFGFG9EFGGGDE@CGGG@FF9,:FFF7+BFEAEEGGGCEGGG,B>>D:@FFCFG=,E93E,7CFBEFGFFD,+8;DF99*@*3CDFF,48CEE>E,@,1:8EE*1=FCEGGD395*.85;55C6*>?FDF2FA1)97970*)7@77<***16@F?B?>F)5>*(*()0=61-9<?(4((-80(-,,,7<)3(.(40(.(((.(4)).)(417(.).)
@M02352:288:000000000-CKWC8:1:1101:22649:7881 2:N:0:ATGCGCAG+CTAAGCCT
CAATCTTGCGACCGTACTCCCCAGGTGGATTACTTATCACTTTCGCTTAGACACTGACTGTATATCGCCAATATCGAGTAATCATAGTTTACGGCGTGGACTACCAGGGTATCTAATCCTGTTCGCTCCCCACGCTTTCGTGCCTCAGCGTCAGTATCAGTTTAGTAAGCTGCCTTCGCTATCGGTGTTCTGTGTAATATCTAAGCATTTCACCGCTACACTACACATTCCGCCTACTCCAACTGAACTCAAGTTTATCAGTATCAATGGCAGTTTCGAGG
+
GGGGGGGGGGGGGGGGGGGGGGGGGGGGGGGGGGGGGGGGGGGGGGGGGGGGGGGGGGGGGGGGGGGGGGGGGGGEGGFGGGGGGGFEGGGGGEGCGGGGGFGGGGGGGGGGGGGGGGGGGGGFEGGDEFGGGGGGDGGGGGGGGGGGFGGGGDGGGGFGFGGFGGCFGGGFGGGGF*?ADGGGGGGG5@FGGFFF6A@CFGACCFFGGGFGG=>EGFFFDFFFFFFGFFFFDEFFFF@E@E@DEEFFFAF(<ADF99@ADADA2)64)8??<?F<63:09
@M02352:288:000000000-CKWC8:1:1101:21165:7923 2:N:0:ATGCGCAG+CTAAGCCT
CAATCTTGCGACCGTACTCCCCAGGTGGATTACTTATCACTTTCGCTTAGACACTGACTGTATATCGCCAATATCGAGTAATCATAGTTTACGGCGTGGACTACCAGGGTATATAATCCTGTTCGCTCCCCACGCTTTCGTGCCTCAGCGTCAGTATCAGTTTAGTAAGCTGCCTTCGCTATCGGTGTTCTGTTTAATATCTAAGCATTTCACCGCTACACTACACATTCCTCCTACTCCAACTGAACTCAAGTTTATCAGTATCAATGGCTGTTTCGAGG
+
EDGGGGGGGGGGGGGGGGAFGGFGFFFGGGGCFGGGGDFGGGGGGGGG7DCEFGGDFFGGGGGGGGEEG:CFCGG,CCEFFGGDGC<EEFGFFGF=FFD7F9EG,FFGGGGG,?FFGGCFFGGC@BC@CFC8FED7EE,B8=6DAFE?AGGGD+5:C,3,@@=;;@;,,E9>CCF+9*;>?DDEDEEC?7A8=*:A*=378=+:*2+CCE8+=9>BE5:33+6F6*;<<:++;AD3)7=@E(=@8<)67)7(46A492*)64-424<4901(48@)/-(:(
@M02352:288:000000000-CKWC8:1:1101:9841:7935 2:N:0:ATGCGCAG+CTAAGCCT
CAATCTTGCGATCGTACTCCCCAGGTGGGACACTTATCACTTTCGCTTAGTCACTGAGATAAATCCCAACAACTAGTGTCCATCTTTTACGGCGTGGACTACCAGGGTATCTAATCCTGTTCGCTCCCCACGCTTTCGTCCATGAGCGTCAGTATATACGTAGTGGACTGCCTTCGCAATCGGTATTCTGTGTAATATCTATGCATTTCACCGCTACACTACACATTCTATCCACTTCCGTATAACTCAAGTCAACCAGTATCAAAGGCAGTTCCATAGTT
+
GG9FFGGGGGCFGFGGGGGGGGGGGGGG7FFGGGGGGFFGGGGGDEGGGFGGGGGGGGGGGFGGGGFFGGG<FGC<CFGF9E<<,<EFG<B?7CFFCFFGGDEFE7@EFGGGEFGG;E9EFE77CF7DB8ECEGEFC8EEGCEF9@EGGE>CFGGGGGGGGF7BFF:CCB8EGG+;>7?5;D5CCFFFGFGG7A9**=6CFF6899EG7CCFC;=DCF:E=F@F=F<FECFFFF5)7;313;(/5)77)/=6;C3A@@:64AA<9A<:(.-25<6)9:)-6
@M02352:288:000000000-CKWC8:1:1101:18241:7953 2:N:0:ATGCGCAG+CTAAGCCT
CATTCTTGCGAACGTACTCCCCAGGTGGGATACTTATCACTTTCGCTTAGCCACTCAGCCTTACGGCCGAACAGCTAGTATCCATCGTTTACGGCGTGGACTACCAGGGTATCTAATCCTGTTCGCTCCCCACGCTTTCGTCCATCAGCGTCAGTATATTGTTAGTGATCTGCCTTCGCAATCGGTATTCCATGTAATCTCTAAGCATTTCACCGCTTCATTACATATTCTAACCACTTCACAATAACTCAAGACTAAAAGTTTCAAAGGCAGGTCCACAG
+
CFGGGFG<FFG7+@DFFFFGGG8BFGCFGFGGFFGGGGGGGGGGEGEGEGGGFC<EFFFFFFEGGG@FCEG:FFGFGGAFCGGFFFCFGGGGE@F:CFGDCC8FCDFEBF8EGGGC,9FEEFFG>+@8EFE8FCE+6DGEECECFFFGCGGGC>AA7EFGDCGGGF;F;ABCCCGGF*3/9;<ADECCFCEGFEF<*11=B7+494=FGGFGGF0)*)/>)+787@3+)+;ACA;@(6;..<))54<4>9<02<:@)8)4<3<A)4)627<(((036))5,
@M02352:288:000000000-CKWC8:1:1101:25028:7982 2:N:0:ATGCGCAG+CTAAGCCT
CATTCTTGCGAACGTACTCCCCAGGTGGGATACTTATCACTTTCGCTTAGCCACTCAGACCGAAGTCCGAACAGCTAGTATCCATCGTTTACGGCGTGGACTACCAGGGTATCTAATCCTGTTCGCTCCCCACGCTTTCGTCCATCAGTGTCAGTTGATTATTAGTAATCTGCCTTCGCAATTGGTATTCTATGTAATATCTATGCATTTCACCGCTACACTACATATTCTTACTACTTTCTAATAACCTAAGATAACCAGTATCAAAGGCTATTTTACGG
+
GGEEFGGFFGGGGGGFDGGGGGGDGGGDCDGFFFGGC@FCFGGGCGGG7EFGGGGCFGGFF+@:+DEFGG>FGGGEG,EC,F<EFE,9?FGGD7F:C:7F8=EBFFFC7B<FFFFG9@FEE;EFE:BD8E7FG+:+8=E6@3ACFA6?EEEAFGDFC9DFAFGGFGFGG9;D3EGFF7;9>DF9*=CFGCG976FF468BFFAC?ABDF,++282B*).)513A*;5>68+++37);C3))))19)7<()6)4.9A934),9)4<<<<)(((5<4:6<241
@M02352:288:000000000-CKWC8:1:1101:13291:7987 2:N:0:ATGCGCAG+CTAAGCCT
CAATCTTGCGACCGTACTCCCCAGGTGGATTACTTATTACTTTCGCTTAGACACTGACTGTATATCGCCCATATCGAGTAATCATAGTGTATGGCGTGGACTACCAGGGTATCTACTCCTGCTCGTTCCTCCCGCCTTTGTGCCTCAGCGGCATCATTCGTTTAGTAAGCTGCCTTCTCCATCGGTGTTCTGTGTAATATTCTCTCCTTTCACCGCTACACTACACATTCTGCCTCTTCCCACTCATACCCAGTTTCTCAGTATCTACCGCAGTTTTGCGG
+
GF,EEGGGGGDGG7FDEFGGGGGGGGGGGAFFGGGG9,<FFFE6CECC,ECFFG,CAFGG,A,,CECEG@,C@,C6,9CE,CE,BA?F,C5,,4=FF7C,,C?F,F878,:EEF,,44EE=,9,++94@,,,B6C+>+,,8,,36@8+26+@B+,6,,,6@,3+,7@@,,,,3A62=+204+7**4@@CAA8+*3:6EA:++++*;3:+=122A=;5)6*81(;*0)09A++12).(47>(333(()1)6(73..;<3A)1).))).))(-44(9-6()--
@M02352:288:000000000-CKWC8:1:1101:27055:7993 2:N:0:ATGCGCAG+CTAAGCCT
CAGTCTTGCGACCGTACTCCCCAGGTGGGATACTTATCACTTTCGCTTAGTCACTGAGGTAAACCCCAACAACTAGTATCCATCGTTTACGGCGTGGACTACCAGGGTATCTAATCCTGTTCGCTCCCCACGCTTTCGTCCATGAGCGTCAGTATATACGTAGTAGACTGCCTTCGCAATCGGTATTCCATGTAATCTCTAAGCATTTCACCGCTACACTACACATTCCGCCTACTCCAACTGAACTCAAGTTTATCAGTATCAATGGCAGTTTCGAGGTT
+
EGGGGGGGGEEGG:FG7DGGG>@F<FGD@EEFCGGGEGGGGGGGGGGGGGDGFGGCEFGGGGGGGGDGGDFEEFFEGGGGGGGGDGGGGGCCGGGGGGGGGGGG?CFBFFCFFFGCGGGFGGGGEGDG6>CGGDEDEGFGGGGDGFGCEGEGGGDFGFFGF<7C;A9BFGFGGGGGGGGDFFGG>*=CCFGGGF>@5=CFFGFFF=B>CCCCGF;F5/6>EFFFGF3@3)5=;3(7)6@1;D8ABBFA<:).6<<62)*.66-::).(((:3<673)49B:
@M02352:288:000000000-CKWC8:1:1101:20459:7999 2:N:0:ATGCGCAG+CTAAGCCT
CATTCTTGCGAACGTACTCCCCAGGTGGGATACTTATCACTTTCGCTTAGCCACTCAGACCGAAGTCCGAACCGCTAGTATCCATCGTTTACGGCGTGGACTACCAGGGTATCTACTCCTGTTCGCTCCCCACGCTTTCGTCCATCAGTGTCATTTGTTTATTAGTAATCTGCCTTCGCAATTGGTATTCTATGTAATATCTATGCATTTCACCGCTACACTACATATTCTAACTACTTCCTAATAACTCACGATAACCAGTATCATAGGCAATTTTA
+
GGG,<EFGGGECGEGGGFEFGGGDGGFFGGGGGFGGG9CEDFGGGGGGFFEGGGFFF@AF?C@:6FAFC+BF++>>@+EEE?F?<FCB8DFF+:+8C=@FECFF,AE>BFFGBC@=F8FG87CD++@>E7C,C+@+++,+8@+@;E,+25E:,,@E7,DD,EFD,@;,E;DCC?F7C**99*24*,4>C@F++*=/9ABFACAC8=+==C6:CF6>E:63=:;F9+):?67++2734;4C)7))))63:AA(31,7?BF<:AABAA):<)(,24F494
@M02352:288:000000000-CKWC8:1:1101:25477:8004 2:N:0:ATGCGCAG+CTAAGCCT
TAATCTTGCGACCGTACTCCCCAGGCGGAATGCTTAATCCGTTAGGTGTGTCACCGAATAGCATGCTACCCGACGACTGGCATTCATCGTTTACGGTGTGGACTACCAGGGTATCTAATCCTGTTTGCTCCCCACACTTTCGCACCTCAGCGTCAGTATCGAGCCAGTGAGCCGCCTTCGCCACTGGTGTTCCTCCAAATATCTACGAATTTCACCTCTACACTTGGAATTCCACTCACCTCTCTCGACCTCAAGACCAGGAGTTTTAGAGGCAGTTCCGA
+
FFB@CEGFFG@FECFFGFG?FGFEGGGFGEG8EFFGGGGCFGGGCFFEFEGFGGCGGEDGFFF9FFGGGFGGGGGE>CFGGGFCFEFFFGGGGGGGGGEEGFGGGGGGGGDFFGGGGDGGFGGGGFFGCEFFGGGDGGG9EEEEE8:?FCF>B5CEGA=B*@7CEFFECF?EC5CDDCGFDGGGFGFF6:CGC?6@DF+>F+8:?FFGGF>F7A?B<4).9A8=C*476BFF?FFAFBF<BFDF???:(-9?FF24:?)40((.(64<043::?)2@<<0-
@M02352:288:000000000-CKWC8:1:1101:13292:8006 2:N:0:ATGCGCAG+CTAAGCCT
CAATCTTGCGACCGTACTCCCCAGGTGGATTACTTATCACTTTCGCTTAGACACTGACTGTATATCGCCAATATCGAGTAATCATAGTTTACGGCGTGGACTACCAGGGTATCTAATCCTGTTCGCTCCCCACGCTTTCGTGCCTCAGCGTCAGTATCAGTTTAGTAAGCTGCCTTCGCTATCGGTGTTCTGTGTCATATCTAAGCATTTCACCGCTACACTACACATTACGCCTACTCCAACTGAACTCAAGTTTATCAGTATCCATGGCAGTTTCGAGG
+
GCGGGGGGFGEE@FFGGGFGGGGEGGGFFGGGGGGGGGG9,E@CFGEG7FGGGGGGGGAFGGGGGG@FGGGGGGG?=CFGEGGGFDFGGGGGE7FEFBFDGGFFGDFGGGGGGGGGGGFGGGFDFG:BEGGFG7CECDEE@6CC,3DFGDGGGGG7;FFFGFGF9@9D9E;CFGGGGGGDEGE771*;EGCDFCA*9FF9B88C/8B>FF++8A=;:).7=FF409=4)+125>D;@@F135;14=<@A2<(3::?AAF<BF>24).69(33:1*)1(((4
@M02352:288:000000000-CKWC8:1:1101:20148:8017 2:N:0:ATGCGCAG+CTAAGCCT
CAATCTTGCGACCGTACTCCCCAGGTGGATTACTTATCACTTTCGCTTAGACACTGACTGTATATCGCCAATATCGAGTAATCATAGTTTACGGCGTGGACTACCAGGGTATCTAATCCTGTTCGCTCCCCACGCTTTCGTGCCTCAGCGTCAGTATCAGTTTAGTAAGCTGCCTTCGCTATCGGTGTTCTGTGTAATATCTAAGCATTTCACCGCTACACTACACATTCCGCCTACTCCAACTGAACTCAAGTTTATCAGTATCAATGGCAGTTTCGAGG
+
FFGGGGGGGGGGGEGGGDGGFGGGFGFGGGGFGGFFGGGGGGGGGGGGGG<FGGGFGGGGGGGGGGCGGGGGGGG7F?FFFFFGGCFGGGGGGCFGGEEEGGGGGGFGGGGGCFGGGGGGGGGGGGG8@DEGGGGDEFGEGGGGGGG+@EECECDEGGG9@FCGCGFGGGG6FFFFF5@>EGGG4;*CEGGFG*=E*BFGA@AC5AAFGGFGGFDEGDFE@AEFFF<FFFF4;E;?@8@=E;F@1=3;>F7?)-)9<4FA2<A>4<<AF0(((3=<B<:76
@M02352:288:000000000-CKWC8:1:1101:28492:8041 2:N:0:ATGCGCAG+CTAAGCCT
TAACCTTGCGGCCGTACTCCCCAGGCGGTCTACTTATCGCGTTAACTTCGCTACTCACGGATTAAATCCACAAACAGCTAGTAGACAGCGTTTACGGTGTGGACTACCAGGGTATCTAAACCTGTTCGCTACCCACACTTTCGAACCTGAGCGTCAGTTACTGACCAGGGAGTCGCCTTCGCCACTGATGTTCCTCCAGATATCTACGCATTTCACCGCTACACCTGGAATTCCACTACCATCTCCAACACTCTAGCTTCCCAGTTCTAAATGCAATTCC
+
,BDFDGGGGGGGGGC;FFGG8CGEGFGGC7@FFGGGGCF7FGGE,EFEFDCF>F8EFFFGEDGCFEFGG,EFGF8FFCFGGGFG9FE<AEGGDFGFF4DFGGGGGFFFGGGGGGFGGFG=FCCEFG9BCE8:BDGGG@FGGGG:,@+3,@8CC9:A>FGGGGC?FCF>>:EG>CCGGGGF4CCEGGC>>EGGGFFEF;A>FDFGEFFGG5>CFFCFE5>>FEB4CC:C7FFFF*-6:(4:)).<:)),(8?F?<69<)7))32).-65--6)5<4.98>>
@M02352:288:000000000-CKWC8:1:1101:19639:8045 2:N:0:ATGCGCAG+CTAAGCCT
TAATCTTGCGACCGTACTCCCCAGGCGGGAAGCTTAATGCGTTAACTGCGCCACCGAACAGTATACTGCCCGACGGCTAGCTTCCATCGTTTACGGCGTGGACTACCAGGGTATCTAATCCTGTTCGCTACCCACGCTTTCGTCCATCAGCGTCAATTCAAACCTATTAAGCTGCCTTCGCTATCGGTGTTCTGTGTAATATCTATGCATTTCACCGCTACACTACACATTCCGCCTACTCCGACTGAATTCAAGCCTAACAGTATCAATGGCCGTTTCCA
+
GGGGGGGGFGDGEGGDGGGGGGGGGGGGGGGGGGGFGGFGGGGGGGGGGGGGGGGGGGGGGGGGGGGGGGGGGGGDEGGGG9FG@FFGFFGF+FCFGGCFE+DFFGD@F7FGGGGGGFGGCCFFGF:7EEGGG9F:ECGFF8FEGGGGGFDCGEG=FGC9FFGDFC,2BG;EFFFFDF=>>5?C*:=88ECC:48><4*>FG@:2**0?EFFGFA=8>>03*(*9C7D<FFF?@?(80:>?:?09;07)4:AA92/(8????AAD2)).)43((),082A)
@M02352:288:000000000-CKWC8:1:1101:28481:8058 2:N:0:ATGCGCAG+CTAAGCCT
TAACCTTGCGGCCGTACTCCCCAGGCGGTCTACTTATCGCGTTAGATTCGCTACTCACGGATTAAATCCACAAACAGCTAGTAGACAGCGTTTACGGTGTGGACTACCAGGGGATCTAAACCTGTTCGCTACCCACACTTTCGCACATGAGCGTCAGTTACTGACCAGGGAGTCGCCTTCGCAACTGATGTTCCGCCAGATATCTACGCATTTCACCGCTACACCTGGAATTCCACTCCCCTATCCAAAACTCTAGCCTGCAAGTTCTAAATGCAAATCC
+
AFAFFF,@CGCGGG@;C@,C8CF@<D@@@BFFGGFFFGGDCFFEC,,:<FF7?F<6E8FCC,FDFFFG8FFGC<@F8DF9DFEFDFFC8:BFEGFC@<BCEFDG9EBEFBEG+@FF9@D9>FFGDA9@6EEF8D:@BCFA9DCEGEEGFG?7@;8CEC;@DCFCE@GGDGGGGG45*C<?FG**)<C?CC7CGE);(.)0;78:<619>C>>*@>=@36(().)**(1(01<//<2)(.131:245<09872826*4(91<(43-:).4:<A9)9)/).4
@M02352:288:000000000-CKWC8:1:1101:4616:8066 2:N:0:ATGCGCAG+CTAAGCCT
CAGTCTTGCGACCGTACTCCCCAGGTGGGATACTTATCACTTTCGCTTAGTCACTGAACCGAAGTCCAACAACTAGTATCCATCGTTTACGGCGTGGACTACCAGGGTATCTAATCCTGTTCGCTCCCCACGCTTTCGTCCCTCAGCGTCAGTATATACGTAGTAGACTGCCTTCGCAATCGGTATTCTAAGTAATATCTATGCATTTCACCGCTACACTACTTATTCTATCTACTTCCGTATAACTCAAGTCAACCAGTATCCAAGGCAGTTCCATCGTT
+
GGGDFGGGGGGGGGGFGGGGGGGEGGGGGGGGGGGGGGGDGGGFEGGGGGGGGGGGGGGGGGGEGGGGGGGFGGGGG?CFGGGGDFGGGGGGG7FFGCEFGFGGGGEGDGFGGGFGGFFCG9B@:EFGGGGEG@GFGGGDCEDEFGGGGEGGGGFGGFGGGGF>;FFGEFFFFFDGC*9*;9EGGGGGGGGGGFFFFFFGFGAG?88FCGFFG305EFFCEFFFFGE>5C=@@@469C8<@D@EFFFFFFFA<<AB0,7<<A))63>?<:(4<ABAFFB6<
@M02352:288:000000000-CKWC8:1:1101:3145:8165 2:N:0:ATGCGCAG+CTAAGCCT
CATTCTTGCGAACGTACTCCCCAGGTGGCATACTTATCACTTTCGCTTGGCCGCCCAGTGCTCAAGGCACCGGACCGCTAATATCTATCTTTTTCGTCGTCGACTACCCGGGCTTATAATCCTCTTCTCTCCCCATGCCTTCCTCCACCAGCGTCAGTACTTTATTAGCCAGCTTACGTCGTAATCGGTCTTCTATGTTCTCATCAATCCTTTCCCCTCCTCACCACTTCTTCCTCCTCCCTCATCATCACACCATACCACCATCAATAACAGCTACTCTA
+
FC,;,EF,C8+@@BFFGGGGGGG7@ECD,6CFGGG@EFDEFGFGGGCB,6,C:@C+6,C6EF,<@<=<EGF@:67+8@4@+C,,,,C<,,59,,:>9+@4++8++@,,8+++++6,,,,7@,,,,,9,6,9,B@>,8,3,@6:5,8,+A,@9*4*53,7>,3,3@=,,,,,2>,;+3*43)240*,*/44C++*+1.;+++3++)1*++2++1+)/98(((0.5/*2*.6+66*:4(((((,(()-.)-...(((04()4),()()))-)))).))0.).)
@M02352:288:000000000-CKWC8:1:1101:15659:8174 2:N:0:ATGCGCAG+CTAAGCCT
CAATCTTGCGATCGTACTCCCCAGGTGGGACACTTATCACTTTCGCTTAGTCACTGAGCATAAGCCCAACAACTAGTGTCCATCGTTTACGGCGTGGACTACCAGGGTATCTAATCCTGTTCGCTCCCCACGCTTTCGTCCATGAGCGTCAGTATATACGTAGTAGACTGCCTTCGCAATCGGTATTCTAAGTAATATCTATGCATTTCACCGCTACACTACTTATTCTATCTACTTCCGTCTAACTCAAGTCAACCAGTATCAAAGTCAGTTCCATAGTT
+
FEBEFGGGGEDGGGFFGGGDFGGGGGFECGGGGGGGGGGGGGGGGGGGGGGGGGGGGGGGGGFGGFGGGGGGGGGGGCGGGGGGGGGG?DGCFEGGGGFGGGGGGGGGGGGGGGFGFF,CFCFFGGCDEEECFGGGGGGGGGGEDGGDGGG>DDFFFGGGGGFGGGGGGGGGGGGGGGGEFF5EGGGFFGC9EC6AE>999E>CCFCGFCFF:?@5*;8C;FEFFDECE=FFF6CCEFF6@(6;?><A83)1;)<AD?59A>BF))-)-))6--94947:>
@M02352:288:000000000-CKWC8:1:1101:20865:8190 2:N:0:ATGCGCAG+CTAAGCCT
CACACTTGCGTGCGTACTCCCCAAGCGGAACACTTAACGCGTTGGCTACGGCACTGCTCGGGTCGATACAAGCAACGCCTAGTGTTCATCGTTTACAGCTAAGACTACAGGGGTATCTAATCCCTTTCGCTACCCTAGCTTTCGTCCCTGAGTGTCAGTTACGGCCCAGTTGAGCGCCTTCGCCACTGGTGTTCTTCCCAATATCTACGCATTTCACCGCTACACTGGGAATTCCCTCAACCCCTCCCGTACTCTAGCTATCCAGTTTCCACCGCTTTTC
+
GGGGFGGGGGGDGGGEGGGGGGG:FFGGGGGGGGGGGCFGGGGGGGGGGGGGGGGGGGGGGGGGGGGFFEGGGGFGGGDGGGFFGGGFGGGGGGGGDFGGC<FGGGGGGGGGGCGGFGGGGGGGGGGGGGGGGGGGC6DFGGAEGEEDGGGGGGGGGGGGCFGGGGGGGFFDDGGDG7D46FGGCEFGFGFC<5+9<6AFFGFGFFFG3CDG<ACCFB(397>=<>)04)7;4*<?<03:?7?FF4(3(8(8:2<*6:6-62>>4---:4))4(),.(.<
@M02352:288:000000000-CKWC8:1:1101:14873:8193 2:N:0:ATGCGCAG+CTAAGCCT
CAATCTTGCGACCGTACTCCCCAGGTGGATTACTTATCACTTTCGCTTAGACACTGACTGTATATCGCCAATATCGAGTAATCATAGTTTACGGCGTGGACTACCAGGGTATCTAATCCTGTTCGCTCCCCACGCTTTCGTGCCTCAGCGTCAGTATCAGTTTAGTAAGCTGCCTTCGCTATCGGTGTTCTGTGTAATATCTAAGCATTTCACCGCTACACTACACATTCCGCCTACTCCAACTGAACTCAAGTTTATCAGTATCAATGGCAGTTTCGAAG
+
FFFGGGGGFGGGGEFFEGGGCGGGGGGGGGGGGGGGGGGGGGGGGGGGGFGGGGGGFGGFFFGFGGGGGGGGGGGGGFGGGGGCGGGGGGGGGCGD>FFGGGGGGGGGGGGGFFGGGGFGGGDFGGEFGGGFGGGGGGGDDGGGGGGFCGEGGDGGFGGGGGGG9FCFGGGGGFFGGFGFFGGDGGDGGGGGGEFF4A>@+=CFCFFGFGAFG=28EA@EFFFFGGFGEFAFFE;D;<3;;@@3(;AF>24:45<B))9><BFAAB29)5:<?:?>F08:4
@M02352:288:000000000-CKWC8:1:1101:27585:8255 2:N:0:ATGCGCAG+CTAAGCCT
CAATCTTGCGACCGTACTCCCCAGGTGGATTACTTATCACTTTCGCTCAGACACTGACTGTATATCGCCAATATCGAGTAATCATAGTTTACGGCGTGGACTACCAGGGTCTCTAATCCTGTTCGCTCCCCACGCTTTCGTGCCTCAGCGTCAGTATCAGTTTAGTAAGCTGCCTTCGCTATCGGTGTTCTGTGTACTATCTAAGCATTTCACCGCTACCCTACACATTCCGCCTACTCCAACTGAACTCCAGTTTATCAGTATCACTGGCAGTTTCGAGG
+
GFFFFGGGGEDGGGGGGGGGGGGGGFFGGGGGGGGGGGAFGGGGGGDGDGGGGGGGGFCFFFGEFGFGGDGFFGFEFGGG<EEFGGGEFDFG>@FCFGGCAFEEF<FEGBB<FGFGCF<F,E?AEGGGG8CGGEF:=DDCGF=+@DCDCC>CCEGA3@;,@DEFFGG9FGGGGFGGGFDB5DEECGDEEGGGF*:E*B+=+8@B5AFFFF++216)*81((;=A*;@DCFA4:)2(:3)///=@(5<>:6))5<>6))*.46<BFA<<2161036:=0((2
@M02352:288:000000000-CKWC8:1:1101:22865:8260 2:N:0:ATGCGCAG+CTAAGCCT
TAACCTTGCGGCCGTACTCCCCAGGCGGTCAACTTAGCGCGTTAGCTTCGCTACTCACGGATTAAATCCACAAACAGCTAGTAGACAGCGTTTACGGTGTGGACTACCAGGGTATCTAATCCTGTTCGCTACCCACCCTTTCGCACATGAGCGTCAGTTACTGACCAGGGAGTCGCCTTCGCCCCTGATCTTCCTCCAGATATCTACGCATTTCACCTCTACACCTGGAATTCCCCTCCCCTCTCCAAAACTCTAGCCTGCCAGTTCTAAATGAAATTCC
+
FGFFCFGAFGGGEGGGGGGGGGGEGGGEFGGGGGGGGGGGGGGGFGGGGGGGGG,EFGGD7FFFGGGG8FFDGGGGFFFGFEFGGGGFGDFGDGGGEGGGF7FCGC,=FFCGGF:@DGGDFFA9DFGGGGDEFGF7+3@,>F>C8*3B,E8E5CG**@D@DF;,>:,,>@D>:<5CDD<4/C**:57*++5;@C+4156:6+1:<7ACDC><>BAFF*,57?25C43C??F?F6)48?BBB(41:?2?212,44)168@(3:)).69>A><A2)0466)6
@M02352:288:000000000-CKWC8:1:1101:27313:8263 2:N:0:ATGCGCAG+CTAAGCCT
CAACCTTGCGATCGTACTCCCCCGGTGGATTACTTATCACTTTCGCTTAGACACTGACCGTATATCGCCAATATCGAGTAATCATCGTTTACGGCGTGGACTACTAGGGTATCTAATCCTGTTCGCTCCCCACGCCTTCGTCCCTCAGCGTCAATTAAGGCCTAGTGTTCTGTCTTCCCTATCGGTGTTCTACGTAATATCTATGCATTTCACCGCCACACCACTTATTCCCACCACTTCGACCAAATTCAAGAACGAAAGTATCCATTGCAGTTCTACCA
+
CEGEEGFDCF+C<6CEF8EF<C+6CB7@@@FCEGFFFF9<EFDFGGGGGGGGGGGF,FFFB,66C,:BCFEFGAEF,CFFGF9,9BEGDGGGD>FCG=>+:BEF,9,9,B<A<<@=EA,E9??<+++8B+>,8+F+@+3+D8=C9EF6CE:9@C,=,,8,35@,:3>3,,33@ED>F+099*D5*4*1;,,2+(2*(86881+1*+++11+4;B;D*)6(2)(:C7)+.;1**0/(4;))4:<61(()-).9).(7(()(-.54))-6)).))-*)1-).)
@M02352:288:000000000-CKWC8:1:1101:24020:8268 2:N:0:ATGCGCAG+CTAAGCCT
TAACCTTGCGGCCGTACTCCCCAGGCGGAATGCTTAAAGCGTTAGCTGCGCCACCGAATTGCATGCAACCCGACAGCTGGCATTCATCGTTTACGGTGTGGACTACCAGGGTATCTAATCCTGTTTGCTCCCCACACTTTCGCGTCTCAGCGTCAGTACCGGTCCAGTGAGCCGCCTTCGCCACTGGTGTTCCTCCGAATATCTACGAATTTCACCTCTACACTCGGAATTCCACTCACCTCTACCGGTCTCAAGCCTACCAGTATCCAAGGCCGTTCCAG
+
FFFFFGGGGGDGGGGGGGGGGGGGGGCFGGGGGGGGGFGGGGGGGGGFGEGGGGGGGDGGGGCGFGECGGGGGGGEGCFGGGGGGFGGFG?F7FFGEEFGD,BEFFC,FF7F,ADDGCGGGGGGGGFGGGGGGCFCBFFGF8CGGD5CCEFEE>C8DBBCB7CBE9,BF92:EGDDGGG:BG8EFGFF6FEGGCFF6A3C:+:C):87FGFCD=<F?FF>A4:49C1317FFF*--47::2457<>(1-466)68?020(,.)))))).)401(),).89)
@M02352:288:000000000-CKWC8:1:1101:10198:8278 2:N:0:ATGCGCAG+CTAAGCCT
CAATCTTGCGATCGTACTCCCCAGGTGGGTTACTTATCACTTTCGCTTAGCCACTCAGACCGAAGTCCAAACAGCTAGTAACCATCGTTTACGGCGTGGACTACCAGGGTATCTAATCCTGTTCGCTCCCCACGCTTTCGTCCCTCAGCGTCAGTATATAATTAGTGATCTGCCTTCGCAATCGGTATTCTATGTAATATCTATGCATTTCACCGCTACACTACATATTCTAACCACTTCATTATAACACAAGTTATTCAGTAACAAAGGCTATTTTACAT
+
GFAFGGGGCGEGGGEFFGGGGGGGFGGGEFGFGGGGFGGAFGGA:FGGCEGFGEF?E,,CFFGDEFG9E<FGGCFGGGGGGDE<DGDGGGGGGGGEEG7FGGGGCFFG7FGFGGFGFCFDEFGFECC@E8EGGCE+B+,BD?CCFGG6CEEG>7ECCG9FFGGF:@F,D@E9F?CFG>CAFGFG**;*>B@FCEF4>8:+==:B?4:DGC8:+;538BB@;63A*2)+)++;AF;@<EE@<EFFFE?7)5<02:)*6)*)-6)))64?:((().92*6<4-
@M02352:288:000000000-CKWC8:1:1101:8321:8293 2:N:0:ATGCGCAG+CTAAGCCT
TAATCTTGCGACCGTACTCCCCAGGCGGAATGCTTAATCCGTTAGGTGTGACACCAACAAGCATGCTTGCTGACGTCTGGCATTCATCGTTTACGGTGTGGACTACCAGGGTATCTAATCCTGTCTGCTCCCCACACTTTCGTACCTCAGCGTCAGTATCGAGCCAGTGAGCCGCCTTCGCCACTGGTGTTCCTCCAAATATCTACGAATTTCACCTCTACACTTGGAATTCCACTCACCTCTCTCGAACTCTAGACTGATAGTTTTGGAGGCAGTTCCAG
+
CFGGGGGFFF>CCEEFGGGGGGGGDEFGGGGCFGGGGGGGDGGGEFGCGEGGFFGGGGGGGGGFGGGGGGGGGGGFGGGGGGGFGGGGGGGGGGEGGGGGGGGCGGGGFGGGGGAFGGGGGGGGGGGDF9FGG<FEGDDFGGGGGGGGGFFGCGEDEEBFEBFDGFFF?ACGFGD49DGFACGGGCFF6:EGGFF3@FFG8=88?FFDC5=DGFFFFA38ECDFGG);;AAF6@4)5@;37(4:7?4:?FFB462644)0-:)45:9((.4(26::44)))
@M02352:288:000000000-CKWC8:1:1101:8167:8296 2:N:0:ATGCGCAG+CTAAGCCT
CAACCTTGCGGTCGTACTCCCCAGGCGGAGAACTTAACGCGTTAGCTTCGCTACCAATGCGTCTATAGCACTGACAGCCAGTCCTCATCGTTTAGGGCGTGGACTACCAGGGTATCTAATCCTGTTTGCTCCCCACGCTTTCGTGCCTCAGTGTCAGTATTTGTCCAGGTAGCCGCCTTCGCCACTGATGTTTCTTCCAATCTCTACGCCTTTCACCTCTACACTGGAAATTCCACTACCCTCTACAATACTCTAGTTTGCCAGTTCAAAATGGAGTTCC
+
FF@FCFGCEFC@CFGGGEFGGGGGF8CEGG7EFFGGGGDGEGGEEGGGGEG7CFG8FF@AEGGGGG9FGCGG?EG9EFGGGGGGG9EA5BFGFCF8FGDGGGCCADFGGDFFDGGG9@CF=F?AFFG@FGGGGGD@EEGGGG>@>7D+7:EG9EGG9D,@FGDG3D;68D,:8CC;DDGF5CC5CFFFD,,=+1B?5BA7+8611;6*)*)7017FG*,..@;F+C1C;FBFFF))),.16)(().),464))-:*..*-639),-)66AFA))*.94<)
@M02352:288:000000000-CKWC8:1:1101:16559:8327 2:N:0:ATGCGCAG+CTAAGCCT
CAATCTTGCGATCGTACTCCCCAGGTGGGACACTTATCACTTTCGCTTAGTCACTGAGATAAATCCCAACAACTAGTGTCCATCGTTTACGGCGTGGACTACCAGGGTATCTAATCCTGTTCGCTCCCCACGCTTTCGTCCATGAGCGTCAGTACATACGTAGTAGACTGCCTTCGCAATCGGTATTCTGTGTAATATCTATGCATTTCACCGCTACACTACATATTCTAACTACTTCATAATAACTCAAGATAACCAGTATCAAAGGCAATTCTCCAGTT
+
GFFFAFGGGGCGGGGGFGGGGGGG@FCC7EEFGGGCFGGGGGGFCGDGGFGFGGGCGECEFG<FGFFFGEEEFGFEFGFGGGGG=,BFFFFEGGGGGGGGC<FFFD7FFE,BBAE9E9EFEFBFFGEGDGGEEEG7DE@6CEG8AD98=8EEGGGGGCFG@F7CEADFGCFFFGDGGD9@FD:CGFCE,CFGG<9AAF>DA=FGC8FFCFFGGD>A*8:=3;=@+;3+9@+;AAFEE?EE3<C<C@9)74<)=))/54AE<2<94A>0:04>548)*-(.6
@M02352:288:000000000-CKWC8:1:1101:24555:8355 2:N:0:ATGCGCAG+CTAAGCCT
CATTCTTGCGAACGTACTCCCCAGGTGGGATACTTATCACTTTCGCTTAGTCACTCAGCTCGAAAGCCAAACAACTAGTATCCATCGTTTACGGCGTAGACTACCAGGGTATCTAATCCTGTTCGCTACCTACGCTTTCGTCCATCAGCGTCAATATATTGTTAGTGATCTGCCTTCGCAATTGGTATTCTAAGTAATATCTATGCATTTCACCGCTACACTACTTATTCTATCTACTTCCGTATAACTCAAGTCAACCAGTATCAAAGGCAGTTCCAT
+
GGGGGGGGGGEGGGGGGGGGGGGGGFFGGGGEEFGGGGGGGGGGGGGGGGGGGGGGGFGGGDG<FGGGGGGGGGGGGGGGGGGGFGGGFGGGGFGGGGCFGGGGGGGGGGGGGGGGGGGGGGGGGGGGDECFGGGGGGGGGGEEGGGGGGGGGGGGGGGFDGGGFGGGGGFFGGGGGFDEFGGGGGGGGGGGGFFFFFFGFGFGCFFGFC>8DA=EGFBFBFEFGGFG?AFFFF??EFFF37EDFF5;>EEEECEFFFFFBAA<4A<<A0:0:<4<?AA
@M02352:288:000000000-CKWC8:1:1101:8440:8377 2:N:0:ATGCGCAG+CTAAGCCT
CAATCTTGCGACCGTACTCCCCAGGTGGATTACTTATCACTTTCGCTTAGACACTGACTGTATATCGCCAATATCGAGTAATCATAGTTTACGGCGTGGACTACCAGGGTATCTAATCCTGTTTGCTCCCCACCCTTTCTTGCCTCAGCGTCAGTATCAGTTTAGTAAGCTGCCTTCGCTATCGGTGTTCTTTGTAATTTCTAAGCATTTCACCGCTACACTACACATTCCGCCTACTCCAACTTAACTCAAGTTAATCAGTCACACTGGCAATTTCGAGG
+
GG<EFGGGGGGCE+BFGGGFGGGGGFFGGGGGGGGGGCEGGGFFGGGGCFGGGGFGGFF9FDFF<@@GEE@CFFG7<CFEEGGGGFFEFFF9,,@>F74BEFFCFE<F@FAACFG,@>AF9AB,4,8,@DGFG+@:@FD=D8=6>B,0=+=C>EGC,39,8=DD,F;DFGA,>CCFG6@95CFED1*@EEG+=6BA*4+2=C6:*9+=FCBG+;968?@3(=@6*83CC=F4556;D<@EE8;@)7.)9;E@3E5+17C4):))))(....()(0)/((.3
@M02352:288:000000000-CKWC8:1:1101:7751:8416 2:N:0:ATGCGCAG+CTAAGCCT
TAATCTTGCGACCGTACTCCCCAGGCGGAATGCTTAATCCGTTAGGTGTGTCACCGAACAGTATACTGCCCGACGACTGGCATTCATCGTTTACGGTGTGGACTACCAGGGTATCTAATCCTGTTTGCTCCCCACACTTTCGTACCTCAGCGTCAGTATCGAGCCAGTGAGCCGCCTTCGCCACTGGTGTTCCTCCAAATATCTACGAATTTCACCTCTACACTTGGAATTCCACTCACCTCTCTCGAACTCAAGACCAGGAGTTTAGGAGGCAGTTCCGA
+
CGGGGGGGGFDCFGCGGGFGGGGCGFGGGGGGGGGGDFGGGGGGGDGFGGGGGGFFGGGGFEFGDGGCFGGGGDGGGGGGDCCFG,@FFGGGGGFFGFGGGGGGGGG8FE>GCFGGGGGGCFFGGGGGCDCDFDCFEGGGGGGGGEFDG?FDEGGGGCFFEDFCCFGGGGCFGDCCDGGFFGEGD?=>8CEGGFF3;FFGACF7?F3:8*.13+);CAEEC6?FF727<?FFF?9)47?F<B<<776741(48()9:3>?6:<38AFF:>7:BF@74><:(
@M02352:288:000000000-CKWC8:1:1101:17257:8434 2:N:0:ATGCGCAG+CTAAGCCT
CAATCTTGCGACCGTACTCCCCAGGTGGATTACTTATCACTTTCGCTTAGACACTGACTGTATATCGCCAATATCGAGTAATCATAGTTTACGGCGTGGACTACCAGGGTATCTAATCCTGTTCGCTCCCCACGCTTTCGTGCCTCAGCGTCAGTATCAGTTTAGTAAGCTGCCTTCGCTATCGGTGTTCTGTGTACTATCTAAGCATTTCACCGCTACACTACACATTCCGCCTACTCCAACTGAACTCAAGTTTATCAGTATCAATGGCAGTTTCGAGG
+
FFEGFGGGFEDGEFGGFFFFE@FGCDFGGGGGGGGGGGGFGGGGGGGGGGCGGGGGDFFDFFGGFFDEGGGGGGGGCCFFFFGFGGCGGGGGEGGGGGGGGGGGGGGGGG8BDFGGGGGGFGGFGGFEGCDGGGGGGGGGGFG=FG?DGGGGGGGGGGGGFGEGFFCGGGFFGFFGGGGBDGFCG;EGGGGGG?FE*BBFFGFG4AFGGEFGGF9>E>@FFFFFFGFGFFFFF>DFFFFFE@@DF<E:44A??<A46<=A<:A>A)6>A:0.(499?:??0
@M02352:288:000000000-CKWC8:1:1101:19959:8443 2:N:0:ATGCGCAG+CTAAGCCT
CAATCTTGCGACCGTACTCCCCAGGTGGATTACTTATCACTTTCGCTTAGACACTGACTGTATATCGCCAATATCGAGTAATCATAGTTTACGGCGTGGACTACCAGGGTATCTAATCCTGTTCGCTCCCCACGCTTTCGTGCCTCAGCGTCAGTATCAGTTTAGTAAGCTGCCTTCGCTATCGGTGTTCTGTGTAATATCTAAGCATTTCACCGCTACACTACACATTCCGCCTACTCCAACTGAACTCAAGTTTATCAGTATCAATGGCAGTTTCCAGG
+
FEEFGGGGFGD:EFFGG?FGGGGDCDEFGGGGGGGGFEFGGGGGGGGGGGFGGGGFGGGGGGGGGGFGGFEG8DF7<FFGGFGFFFGGGGGGGGGEGGGEGG=FFGFGGGGGGGGGGGGGGGGGGGDGEGGGGDFEGGFGGGGCFGGGGGGEG6EFFF9FGGAFGGC9EGF8>CFFF5DEEGGGD>CEEGGGF499AF>DFG6C4AFGFFFDFF>BDE>E@@@FFC)>CAFFA38@@3)=@8@@1<>?BD)44)59A4@2.<44:2624:2(4:F>/).)3
@M02352:288:000000000-CKWC8:1:1101:11261:8477 2:N:0:ATGCGCAG+CTAAGCCT
CAACCTTGCGGTCGTACTCCCCAGGCGGTCTACTTAATGCGTTAGCTTCGCCACTCACGGACTAAATCCACCCACCACTAGTCACCCATCTTTTCCGTCTTGGCTACCCAGGTTTTCAATTCTGTTTCCCTCCCAATCCTTTCCACATTCGCGTCCGTTACCGACCAGGAAGTCGCCCTCCCCCCTTATTTTCCTCCCGTTATCTTCGCCTTTCACCCCTACCCCTGGGATTCCACTTCCCTCTTCATACCCCTAACCTCCCCTTTCTATTTGCCAATCC
+
,CFGGGGCFGGC@@CFGGGGGGGGDFBF6+B,CFFG9,CFCGGGCFGFG+,,BFF,=86?87>FC<,CF5E=,CB,,:E<,B?,,54+,,:?F,5,+5?4+,,,,,4B,,B7,,,+,,8,,9,,7C,,,3,3BF,,,3,>D,,,7,,+,,,++1+++8F+37+*3@*6@*,665**9*@**1=*/*:,,15;17F38..*2*2:5+;**/)1CF<=G4-(-.(09/(*()9<*1-6))..4)(()....-2(((-),(/(((-((5)5.))..)*)0.,8
@M02352:288:000000000-CKWC8:1:1101:4650:8514 2:N:0:ATGCGCAG+CTAAGCCT
CAACCTTGCGATCGTACTCCCCAGGTGCAATACTTATCACTTTCGCTTAGTCTCCAACTGTATATCGCTGAAAACGAGTATTGATAGTTTACGGCGTGGACTACCAGGGTATCTAATCCTGTTCGCTCCCCACGCTTTCGTCCCTGAGCGTCAATTCAGGCCTAGTGAGCTGCCTTCGCTATCGGTGTTCTGTGTCATATCTATGCATTTCACCGCTACCTGACACATTACGCCCACTTCGACCGAATTCAAGACTAACAGTTTCAATGGCAGTTCCATC
+
D,BFFEGCFGGG<FFDGGFGGG@:<FFFF@FGFFGGGGGGGGGGGG7FGEFF,C@FFFGFFGGGGGGCGCECAFFF7CFGG<C?FEFGGGGFGGEC=FGEGGGG,FFCGGDGGGGGGGGGCFEFCFEGGD+8CCCG+DFCEC6638D+AE>>EEF89@,@85@C6FGGDGFGF,;DDCC>9>D**;:CGGG>@AA*:AA9=@+=*8+=FGCFGF(:*:0(/859D45C?:+)0=101=E@;((.((4(454)-)1*.<@4))5:AAFB22013.166).)
@M02352:288:000000000-CKWC8:1:1101:12831:8517 2:N:0:ATGCGCAG+CTAAGCCT
CATTCTTGCGAACGTACTCCCCAGGTGGGATACTTATCACTTTCGCTTAGCCACTCAGCCTTACGGCCGAACAGCTAGTATCCATCGTTTACGGCGTGGACTACCAGGGTATCTAATCCTGTTCGCTCCCCACGCTTTCGTCCATCAGCGTAAGTATATTGTTAGTGATCTGCCTTCGCAATCGGTATTCCATGTAATCTCTAATCATTTCCCCGCTACACTCCATATTCTACCCACTTCACAATAACTAAAGACTCACAGTTTAAAAGGCAGTTCCACAG
+
F<FGCFGFCB@BCFD<FGFGC@CE8;;,+,C,CF<<FF@E<F,C7FGGC@AFGG8FFFGGGGFGG7CGGGCECFFGAFGFGGGFFGBFGFFEF7FCFDC7,5,E=FAFEGCF<ABDEF@F9F?E+=+>BFG:C++8@E,>DGG8EC,=CEA+3437@@FFGGF,@F,5>=@,@EFC*3?A4C:F4C,;>CCC=>F*/=BG8=+=*;AFG@6+;5()/83)(:();1)+)+1+++,72042-).).6).-)).))4=)4F2).:-))6.6(2(4,*)99<:(
@M02352:288:000000000-CKWC8:1:1101:19965:8571 2:N:0:ATGCGCAG+CTAAGCCT
CATTCTTGCGAACGTACTCCCCAGGTGGGTCACTTATCACTTTCGCTTAGCCACTCAAACCGAAATTCGAACAGCTAGTGACCATCGTTTACGGCGTGGACTACCAGGGTATCTACTCCTGTTCGCTCCCCACGCTTTCGTCCATCAGTGTCAGTATATTATTAGTAATCTTCCTTCTCAATTGGTATTCTATGTAATATCTATGCATTTCACCGCTACACTACATCTTCCTCCTACTTCCACTATATTCACGACCTACAGTATCAAAGGCAGTTCCATC
+
GFFGGGGCCFCGGCFFFCF@FFFE<FEFDGG<EFFFGGGGGGGGGGGGGFGGGGFF8FCEG78FGGGGDAFFGCCFF9FE,CEEFG:FFGGGGGGCG77?EFFGG@8++BBFFGF9E8FAEFEFCGCD>DE:C:FFEF8+6CC6EF96ECGGGGG7C;C=9FG;;FFCCCF,@CFGG*@F?CF,*2,>;FG7CEFF<FFGF@+=6?+=CFFFFB2;G4:*(4.8*;)1)11+3)67EFF3).)16C3?CEC)(/359?).)6<BB4)))(.,42*.6<<>
@M02352:288:000000000-CKWC8:1:1101:17012:8605 2:N:0:ATGCGCAG+CTAAGCCT
CAATCTTGCGACCGTACTCCCCAGGTGGATTACTTATCACTTTCGCTTAGACACTGACTGTATATCGCCAATATCGAGTAATCATAGTTTACGGCGTGGACTACCAGGGTATCTAATCCTGTTCGCTCCCCACGCTTTCGTGCCTCAGCGTCAGTATCAGTTTAGTAAGCTGCCTTCGCTATCGGTGTTCTGTGTAATATCTAAGCATTTCACCGCTACACTACCCATTCCGCCTACTCCACCTGAACTCAAGTTTATCAGTATCAATGGCATTTTCGAAG
+
G<FGGGGGGGDFGFCDFGGGGG8CFEFFFGGCFGGAFGEGGGGGGGFFEF9FGGFC9FDFGFG,EFFGGG@F8AFF7CFECEGCFGFFGGFFFCDEEFGCE@GGG@FFGGDDFF9EGFGGGGGD:C7EEGGGGCG@CGG8FFEGGFCCCEEDGGC73=@=EFD,,@@,@FFBFGGGGFGFEGGC7=*:CFFFG<F4*B+=CFFGFF=FGFFGGF@E5).=@6@A*84<>FF)=)3(()/66(6;(4::)6-42<4@<4@>AB)6:))64(.()-*-6(-3(
@M02352:288:000000000-CKWC8:1:1101:4524:8606 2:N:0:ATGCGCAG+CTAAGCCT
CAACCTTGCGACCGTACTCCCCAGGTGGATTACTTATCACTTTCGCTTAGACACTGACTGCATACCGCCAATATCGAGTAATCATAGTTTACGGCCTTGACTACCAGGGTATCTAATCCTGTTCTCTTCCCACCCTTTTCTCCCCCCGCTTCAGTATAAGTTTAGTAAGCTGCCTTCGCCATCGGTTTTCTGTTTATTTACCAAAGATTTCCCCGCCACTCTATACATTCCGACTCCTCCATCTGATATCAATTTTTTCCGTTTCAATGTCACTTTCCAGG
+
,CE,CFFFGGDGGGGGGGGGGGFEF<ED,@EFCFGGGGAFFGGCCCEFC<6E,CE,C<,:,6<F,<,B@CE,C,E7,6:,CA<A<,5CFG,C,B7+8,B,A<<8E,::F<<A,5,>,,C,,9C,5,,,7E@F,+884D,4,,3=+8+0++++373,3,,,5FE,@C3>,,7,,@DG5**03*@7*1*;E,55=*1:*++++01*())4=C++00()*)/(,+9+3+/:98+/)2.(.)((,))))))))))))))*)(04(4).4-))-.))-.98464)(
@M02352:288:000000000-CKWC8:1:1101:14760:8615 2:N:0:ATGCGCAG+CTAAGCCT
CAATCTTGCGACCGTACTCCCCAGGTGGATTACTTATCACTTTCGCTTAGACACTGACTGTATATCGCCAATATCGAGTAATCATAGTTTACGGCGTGGACTACCAGGGTATCTAATCCTGTTTGCTCCCCACGCTTTCGTGCCTCAGTGTCAGTATTTGTCCAGGTAGCCGCCTTCGCCACTGATGTTCCTTCCAATCTCTACGCATTTCACCGCTACACTGGAAATTCCACTACCCTCTACAATACTCTAGCTTGCCAGTTCAAAATGCAGTTCCCAGG
+
GFGGGGGGGFGGGGFFGGGGGGGGGGGGGGGGGGGGGGGGGGGGGGGGGCEGGGGGGGGGGGGGGGGEGGGGGGGD7FGFGGGEGGGFGGGGGFGGGGDGGGGGGGEEGGGGGGGGGGGGAGGGEDFGGGCGGEGGDCGEGGGGGGGGGAEDF=FCFGGGDDEFFFGGGFGGGEGGGFDEBGGGFGCACGFGGFFCECFGFGFFFD?CCGFGGFDBGEFEDF<FD<3CEFFCAF@EF@EDFFEF=C4@E@?E)9C42(<<B?<A962772>>BDB>=<<?:
@M02352:288:000000000-CKWC8:1:1101:4991:8637 2:N:0:ATGCGCAG+CTAAGCCT
CACTGTTGCCAGCGTACTCCCCAGGTGGCTAACTTAATACTTTCGCTTTGGCACTCATCTTCAAGTAGACAAGCACCGAGTTAGCATCGTTTACGGCGTGGACTACCGGGGTATCTAATCCCGTTCGCTACCCACGCTTTCGTCCATCAGCGTCAATAATATCTTAGTAAGCTGCCTTCGCAATTGGTGTTCTATGTAATATCTATGCATTTCACCGCTACACTACATATTCCGCCTACTTCAAATATATTCAAGAACTACAGTATCAAAGGCAGTTCCAT
+
FDFFEGGGCGFGFGGGGGGGEEFCCGGFFGGGGGGGGGGGGGGG@FCEGGGGGGGGGFGGFGFGGGGCFFGGFAFGGGGEFGGGGFAFCFEF7DFGGGEGGGGGGGGDGGDFEGDFGGGG,EBFGFGDEC@EGGGGG>EFGGGG>3DFF:DG>ECGGGGGF;@EFFFC,33DG6CCFGGF>*CEG6CGGFEGGFF??CFGFCCFFFFGGGFGDFFAC>B90611864FEFFFFAD?:1@@?)5;)))-6)44<6)/(.9<703<<6:)<4:?B(0:FFAB)
@M02352:288:000000000-CKWC8:1:1101:10493:8678 2:N:0:ATGCGCAG+CTAAGCCT
CATTCTTGCGAACGTACTCCCCAGGTGGGTCACTTATCACTTTCGCTTAGCCACTCAAACCGAAGTCCGAACAGCTAGTGACCATCGTTTACGGCGTGGACTACCAGGGTATCTAATCCTGTTCGCTCCCCACGCTTTCGTCCATCATTGTCAGTATATTATTAGTGATCTGCCTTCGCAATTGGTATTCTATGTAATATCTATGCATTTCACCGCTACACTACATATTCTAACCACTTCATAATAACTAAAGACAACCAGGATCAACGGAAATTTTACC
+
GGGGGGGFFGDGFCDDCC<FFD?@DFC@7@FFGGGFFFGGGGGG:GEGGGGGGG@FGGCFGGG@CFED,@CGGGGGGGGGGGGGGGGGGGGDC:=FEE7FFGGG@EDFGGGFGGFGGFBFGGAFFGC8EG78FCFGGGF>FE=CFGG+@FGGG73:EFGGCCG,3@CFC;E;FGGGGGGEDDG6?CCEF@C@CEFF?FFGFC:C<4:7BCFCGF-?E>@EFF()*3<F):7A@A1=;;>E?C<CE5?<>)/).18@7?384((5((.(((--()1)=))5
@M02352:288:000000000-CKWC8:1:1101:18255:8688 2:N:0:ATGCGCAG+CTAAGCCT
CAATCTTGCGACCGTACTCCCCAGGTGGATTACTTATCACTTTCGCTTAGACACTGACTGTATATCGCCAATATCGAGTAATCATAGTTTACGGCGTGGACTACCAGGGTATCTAATCCTGTTCGCTCCCCACGCTTTCGTGCCTCAGCGTCAGTATCAGTTTGGTAAGCTGCCTTCGCTATCGGTGTTCTTTGTAATATCTAAGCATTTCACCGCTACACTACACATTCCGCCTACTCCAACTGAACTCAAGTTTATCAGTATCAATGGCAGTTTCGAGG
+
GGGGGGGGGECFE@FCGFGGGGGGGGGGGGGGGGGFFGGGGGGGGGGGGG<FGGGG9FFFGGGGCGEGGGFGGGG7FCFGGGGGGGGGEFFGGCEGGGGFGGGFGF,BFGGGCFGGGGGGCFGGGGGGGFEFGGGGEGGGGGGGGGFGEGE6EDF;DC;EGFFCGGCGGGGGGG>F>9>5*0>*?G>ECF>2B6:4>F+BAFA+5AA:DFFFGF=?:>973@1A*C7DE=7;DD;(6@E;EE@;3>AFA<)4)656)6F<<>4AADAF<08(,4F<F((((
@M02352:288:000000000-CKWC8:1:1101:24520:8703 2:N:0:ATGCGCAG+CTAAGCCT
CACTGTTGCCAGCGTACTCCCCAGGTGGCTAACTTAATACTTTCGCTTTGGCACTCATCTTCAAGTAGACAAGCACCGAGTTAGCATCGTTTACGGCGTGGACTACCGGGGTATCTAATCCCGTTCGCTACCCACGCTTTCGTCCATCAGCGTCAATAATATCTTAGTAAGCTGCCTTCGCAATTGGTGTTCTATGTAATATCTATGCATTTCACCGCTACACTACATATTCCGCCTACTTCAAATATATTCATGACCTACAGTATCAAAGGCAGTTCCAT
+
FFGAFFGGGGAG9FFGGGGGGFGEGGC8AFF8EEFGFFGCFGGGDGEGGGFGFGFF@FFFDGGGFFFGGGFFDFFGGGGGGGFFGGGGGFGGGGCDGGECGDGGGFGEGEGFGGGAGEGFFGGGGFGGEGGGG@F+C>8DEEGECDAF9EGG:CE67@BFCECCA9CEC9>9B,;>CFC5?CCG8,4D8;CFG<FFF8+=FFFGFFFGGGFGGF?AEB;BF=;AGG47<FFFFA;@DF1@?)196C<<AF<>A))123B?F:)))-.).)),(.).842))
@M02352:288:000000000-CKWC8:1:1101:10052:8726 2:N:0:ATGCGCAG+CTAAGCCT
CAGTCTTGCGACCGTACTCCCCAGGTGGGATACTTATCACTTTCGCTTAGTCACTGAGATAAATCCCAACAACTAGTATCCATCGTTTACGGCGTGGACTACCCGGGTATCTAATCCTGTTCGCTCCCCACGCTTTCGTGCCTCAGCGTCAGTATCAGTTTAGTAAGCTGCCTTCGCTATCGGTGTTCTGTGTAATATCTAAGCATTTCACCGCTACACTACACATTCCGCCTACTCCAACTGAACTCAAGTTTATCAGTATCAATGGCAGTTTCGAGGTT
+
GGGGGGGAFGGGGGGGGGGGGGGGGD<CECFCEGGGGGGGGGGGGGGGG9EFFFFFACFGD<FGGGGDFGG8FGGGGGGGGFFGG6EFF?7FFGEGG+EEGGF,+::CFCAFCEFFAF?FF;=:=FGGGGGDG7>FFCDFEG8A,=D7CGG>><CG7C@FF9BEC@3:DFFGFGFC>DDD9;>ECEEGGCFCGCA5718@AF6?=FC@DFF7*=9>EF@EEAEFFCC7C455:A8@F3?:BB>7A?>F<87>6)6@BFF>4))4)..0(8(2-68,)4044
@M02352:288:000000000-CKWC8:1:1101:12964:8734 2:N:0:ATGCGCAG+CTAAGCCT
CAATCTTGCGACCGTACTCCCCAGGTGGATTACTTATCACTTTCGCTTAGACACTGACTGTATATCGCCAATATCGAGTAATCATAGTTTACGGCGTGGACTACCAGGGTATCTAATCCTGTTCGCTCCCCACGCTTTCGTGCTTCAGCGTCAGTATCAGTTTAGTAAGCTGCCTTCGCTATCGGTGTTCTGTGTAATATCTAAGCATTTCACCGCTACACTACACATTCCGCCTACTCCAACTGAACTCAAGTTTATCAGTATCAATGGCAGTTTCGAAG
+
FF9FDFGGGGGGGGGFGGGGGGGGGGFDGGGGGGGGGFCCFGFGGGGGEG<CFGGGGGCEFCEEGFC7BFCEFFF,,9FFFGE?F?BF9FFGGFGGEGGGGGGGFFE@EG8FFGCFFGFGFFGECF7,@@BFGEGGG68CDGG+3EC@FGGGG6E<,@@DFCGDGG@EEFGGGG7CGCGB5DC5*4*;?@FGCEB*:FFCAFFFEFFGGG8CCADDEBBF@FFA083C?@F4>.;@@).6===@;<34))5429A=<:F-4AB2--5<AB((4?4<9(4((
@M02352:288:000000000-CKWC8:1:1101:28560:8851 2:N:0:ATGCGCAG+CTAAGCCT
TAATCTTGCGACCGTACTCCCCAGGTGGATTACTTATCACTTTCGCTTAGACACTGACTGTATATCGCCAATATCGAGTAATCATAGTTTACGGCGTGGACTACCAGGGTATCTAATCCTGTTCGCTCCCCACGCTTTCGTGCATCAGCGTCAGTATCAGTTTAGTAAGCTGCCTTCGCTATCGGTGTTCTGTGTAATATCTAAGCATTTAACCGCTACACTACACATTCCGCCTACTTCCACTGAACTCAAGTTTATCAGTATCAATGGCAGTTTCGAGG
+
FGGGDFFCEGGGGEGGGGGGFDFGGAFFFFEE9FEE<CC@DECEFGEFF9F9FFFFFGGGGGGFGCGFF@CEDFE:FFFGGGGFGGFGFFFGFFGGFFEC<FF8FG87:FFFGGG9=E9;9FFFGGGCC7CB:CCFDFFGG6E+@EDFGDEC6@FF7@=EEGGGGE=DEGFGGGGGF9?BFDF54;>?CGFGGFFFFFAC6C+8<;ADG7++4*(2?31=868A2*)0)+1).>12@)))))).).735<A3<)59654:9<))66)-)(,31:F)12(3,
@M02352:288:000000000-CKWC8:1:1101:24780:8858 2:N:0:ATGCGCAG+CTAAGCCT
TAATCTTGCGACCGTACTCCCCACGCGGAATGCTTAATCCGTTAGGTGTGTCACCGAACAGTATACTGCCCGACGACTGGCATTCATCGTTTACGGTGTGGACTACCAGGGTATCTAATCCTGTTTGCTCCCCAAACTTTCGTACCTCAGCGTCAGTATCGAGCCAGTGAGCCTCCTTCGCCACTGGTGTTCCTCCCAACATCTACGAATTTCACCTCTACACATGTAATTCCACACCCCTCTCTCGAACACAAGACACGGACTTTATGAGTAAGTTCCGA
+
E6EDCFGAFCC@6CFGFGGGEFG++@@F+6C@@FF<FFGFGGG@FFFFF@FEFEE,C>F@E?F,CFF5EFF:@F:FBCGG8FDFEAFFF?EEFEF@F7F@FF8,AFF,5>=F,DF33>?BFGF<,F<;,3DG@<+,8,@;FCCCCGGFF6DEG>*5<@CC7**BC,:?9,,,6,394CF)?5:/*0,,5=CCGFF;1=.*0;AF?F)*>=5CFFFA9;33>C8*27.25@*/==A(((,(,42().8>(4(,4((84()--2(,.6:)))6)-)*.=AA((
@M02352:288:000000000-CKWC8:1:1101:28542:8862 2:N:0:ATGCGCAG+CTAAGCCT
TAATCTTGCGACCGTACTCCCCAGGTGGATTACTTATCACTTTCGCTTAGAAACTGACTGTATATCGCCAATATCGAGTAATCATAGTTTACGGCGTGGACTAACAGGGGATCTAATCCTGTTCGCTCCCAACGCTTTCGTGCCTCAGCGTCAGTATCAGTTTAGTAAGCTGCCTTCGCTATCGGTGTTCTGTGTAATATCTAAGCATTTCACCGCTACACTACACATTCCGACGAATCAAACTGAACTCAAGTTTATCAGTATCAATGGCAGTTACGAGG
+
CEED,C,,;:@@@66<@,CC,,<CFFF?ECFF99C<ADC6C<FCFGGFCFF,F@<FCFGGE9<ECEC7B@@DEFD?D7FGGGFEFDEE<AFEC@GGG:B:=FAAF8EFE+@C<9F9;A,C9;EEC++8CC==:F@@+@,@D6@@FCD+@B8=8+3@,8EECE@;93=DFGGGC@5?9DG550549=E;>C,=+::EEFF+B+1=/;8=8,1B+/:)/0(;36;4CF8DFFAA))(,(((-542).52(.435<A9=)6*--.6<<A9)-(.3:(*)1-((4
@M02352:288:000000000-CKWC8:1:1101:19171:8889 2:N:0:ATGCGCAG+CTAAGCCT
CATTCTTGCGAACGTACTCCCCAGGTGGGTCACTTATCACTTTCGCTTAGCCACTCAAACCGAAGTTCGAACAGCTAGTGACCATCGTTTACGGCGTGGACTACCAGGGTATCTAATCCTGTTCGCTCCCCACGCTTTCGTCCCTGATCGTCAATTCAGGCCTAGTGAGCTGCCTTCGCTATCGGTGTTCTGTGTCATATCTATGCATTTCACCGCTACATGACACCTTCCGCCCACTTCGACCGAATTCAAGACTAACAGTTTAAATGGCAGTTCCATC
+
G9FFFGGGGGDCFFGGGFFGGGGGGGGGGGGFGGGGGGGGGGGGGGGGDGGGGGGGGGGGGGFGFGGG@FFGG?EGGGGGGGGGGGFGGGGG7@FFGGGGGGGGGGGGEGFGGGGGGGGGFGGGGGGCBDEDG7CCEGGGGGGGFC,+5@DEG>FCCACFGGDGFGG9EDG8DFGGGCDEFGGGD>*4CGG7C<BEFF8+=DFC<FFFGGFGGFFDCDF3777)0;(03;A)8A;<BBFF231304(,3<4))3(*48F>44A:).)4))(((,9AFB<<
@M02352:288:000000000-CKWC8:1:1101:19593:8926 2:N:0:ATGCGCAG+CTAAGCCT
CAAACTTGCGTTCGTACTCCCCAGGTGGGATACTTATCACTTTCGCTTAGCCACTCAGAATTGCTTCCGAACAGCTAGTATCCATCGTTTACGGCGTGGACTACCAGGGTATCTAATCCTGTTCGCTCCCCACGCTTTCGTGCCTCAGCGTCAGTATCAGTTTAGTAAGCTGCCTTCGCTATCGGTGTTCTGTGTAATATCTAAGCATTTCACCGCTACACTACACATTCCGCCTACTCCAACTGAACTCAAGTTTAACAGTAACAATGGCAGTTTCACGG
+
GG9FFGGFGGGGGGFD@FFGGGGGDFFGGGGGGGGGGGGGGGGGGGGGFFGGGGGGGGGGFGFGGGGGEGGGGGGGGFGDGGGGGGGGGGGGFFFGGGDCFGGFGGGGCGCFGGGGGGFGFGGGGGGGGGGFGGGGGGF6D6EEDGCF?8C68+EFGACGGCAC;FCBFFFGGFFGGGGEFCFEGG>?CFFDFEFEFF6=CFFF4AFGFFFCF=@BGEFFFFEF7<8FFFFABB?(,)6=E;@;3-8>AA)426<F4)1))64).))..4:?<2967)),,
@M02352:288:000000000-CKWC8:1:1101:12009:8927 2:N:0:ATGCGCAG+CTAAGCCT
CATTCTTGCGAACGTACTCCCCAGGTGGGATACTTATCACTTTCGCTTAGCCACTCAGACCGAAGTCCGAACAGCTAGTATCCATCGTTTACGGCGTGGACTACCAGGGTATCTAATCCTGTTCGCTCCCCACGCTTTCGTCCATCAGTGTCAGTTGATTATTAGTAATCTGCCTTCGCAATTGGTATTCTATGTAATATCTATGCATTTCACCGCTACACTACATATTCTAACTACTTCATAATAACTCAAGATAACCAGTATAAAAGGCAATTTTCCGG
+
GGGGGGGGGGD>@FEFGGGGGGGGFEDDF8FFGGGGGGFGGGGGEGGGGGGGGGDGGGGFG>F:FFGGC:FCGDDC,EFGFGGFGCCDFGGGE>F7FCEEGGGGGFGEGGGGCFFGGFGFGGG9FGDG8D8DCGGDEFGDGCC8FGGGGGGGGCEC7;FF9FGEFGGFGA,@;95CF?DF>DG,0CFFCCFCFE=A9FCC+CFF588=CFAGCFD):A3):AEF<D):<8AFF=<46>CC)?)<CCC<CF<8)7.9A??7(64)))-4-417(3?:4))-4
@M02352:288:000000000-CKWC8:1:1101:24567:8940 2:N:0:ATGCGTAG+CTAAGCCT
CATCCTTGCGGCCGTACTCCCCAGGTGGGATACTTATCACGTTCGCTTCGCCACTGACGTAAACCCCAACAACTAGTATCGATCGCTTACGGCATGGACTACCAGAGCATCTAATCCTGTTCGCTTCCCACCCCATCCTCTCTTGCCTCCATTTCAGAGTTAGTACACTTCCTTCGCTCTCGCTATGCTATGTATTATCTATTCATCTCACTGCTACACTACATATTCTATCTACCTCACTTCAATCCAACACTACCATTATCAATCCAAGTTCCACAGT
+
,@;BFGGGGG@+@FFGGGFGGGGEG<CC+,,CEFGGC,,C6FECFEG7,@,FFG,6C,B6,:,<=,4,,8,C4,,C,,CA,,C44+4A+,++++6B<<,C,,4,,,,,:,,8AEAE,8,C9BB7F+3,@,@3>++38,@,,,,=,55+,,,,7=,,,,,8E;=E,,@C;,,,,,+*3*/*9**1*=7,>,>;=*188+=+1++=*111=C++1;*+=*6C@F@6+11:)+;@++7)7).=C)))/9.()/((6)./,)*-4))).))(,4...<F4/2()
@M02352:288:000000000-CKWC8:1:1101:14833:8949 2:N:0:ATGCGCAG+CTAAGCCT
CAATCTTGCGACCGTACTCCCCAGGTGGATTACTTATCACTTTCGCTTAGACACTGACTGTATATCGCCAATATCGAGTAATCATAGTTTACGGCGTGGACTACCAGGGTATCTAATCCTGTTCGCTCCCCACGCTTTCGTGCCTCAGCGTCAGTATCAGTTTAGTAAGCTGCCTTCGCTATCGGTGTTCTGTGTAATATCTAAGCATTTCACCGCTACACTACACATTCCGCCTACTCCAACTGAACTCAAGTTTATCAGTATCAATGGCAGTTTCGAGG
+
GGFFGGGGGGGGCGGFGDGGGGGGGGGGGGFDGGGGGGGGGGGGGGGGGGGGGGGGGGEFEFGGGGGGFGGGGGG,CFFFGGGGGGGGGGGFG7EFGGG=EGGGGGCFGDDGGGGCGGDF,EEFFG7,C8BFG7FFEF,=D6@=EFG6DEGGEGDGGFCGGGGG9FGGG9DFDGGGG>CE>GCEGC9;:CD7C<EE*=@FC7FC56FGGFF7CA>;E>9@@FE;FDFGEA66>5;?@EF1)6@@EF3=4<<BDFF=A2@A>ADB>44<4,(((.74*(-(-
@M02352:288:000000000-CKWC8:1:1101:10859:8949 2:N:0:ATGCGCAG+CTTAGCCT
CATCCTTGCGAACGTACTCCCCAGGTGGGACACTTATTACTTTCGCTTCGCCACTGAACTACTGCGCAACACCTAGTGTCCATCGTTTACTGTGTGGCCTACCCTGCTCTGTAATCCTGTTCGCTTTCCACGCCTACGTCCAGGACCGTCAGTACATACGTAGTAGACTGCCTTCGCATTCGGTATTCTGTGTATTACCTATGCATCTCACCTCTACTCTACACATTCTATCTACATCCATATGACTCAATTCAACCAGTACAAACGCTCGTTCCATAGTT
+
9<6,C@FGGG7:FECFFGGGFGGGGCFG7@,CFFFG96,C6EF<FEG@,@,BFGF,C6CF,,6,,,87++6,,,C9E,F<<<FC,9,AA99,,55AF@<F,4,,,,,4,,,<,AE9;=9FC97+C+64@9C6+64+83=,@+,,6+@=6C++7==@,68@@FC8,,@,3@B,:=*0<;**1+,*;9:;@,,+5*+9*++58?45>>+=BC+6*85*;+>E?A*/6*/75@A=+;>))1()7)995)/9).977/<A(()76))).((((((-(.0.6),6)
@M02352:288:000000000-CKWC8:1:1101:14827:8966 2:N:0:ATGCGCAG+CTAAGCCT
CAATCTTGCGACCGTACTCCCCAGGTGGATTACTTATCACTTTCGCTTAGACACTGACTGTATATCGCCAATATCGAGTAATCATAGTTTACGGCGTGGACTACCAGGGTATCTAATCCTGTTCGCTCCCCACGCTTTCGTGCCTCAGCGTCAGTCTCAGTTTAGTAAGCTGCCTTCGCTATCGGTGTTCTGTGTAATATCTAAGCATTTCACCGCTACCCTACACATTCCGCCTCCTCCAACTTAACTCAACGTTCTCTGTATCAATGGCAGATTCAAGG
+
B<EFGGGFCCEF:CFFGFGDGGGG8FFGGGGGGGGGGGDAFGGGGGGGDGFGGGGGFGFGEG9FFECEGECCEFGE7CFFGFFGFGC?FFF<:BC7FE@+ABFGGF=?CE8BEG9EEGGGGGFGEGGGEBC,CFG@>FFEBFECFGG+@C81@+@,7,8=CCFFAF,;B9,4D>9CFC*90@,@*:14:2D8@*=*:@BFFDB+*;8C:1=8:884E56(:FFF4C);C=@8;)(((,/1(4;()/).6.)((,-8,(*))-.))))))(.(((*./))-)
@M02352:288:000000000-CKWC8:1:1101:8960:8980 2:N:0:ATGCGCAG+CTAAGCCT
CAATCTTGCGACCGTACTCCCCAGGTGGATTACTTATCACTTTCGCTTAGACACTGACTGTATATCGCCAATATCGAGTAATCATAGTTTACGGCGTGGACTACCAGGGTATCTAATCCTGTTCGCTCCCCACGCTTTCGTGCCTCAGCGTCAGTATCTGTTTAGTAAGCTGCCTTCGCTATCGGTGTTCTGTGTAATATCTAAGCATTTCACCGCTACACTACACATTCTGCCTACTCCAACTGAACTCAAGTTTATCAGTATCAATGACAGTTTCGAGG
+
GFGGGGG9DGCEF7CFFDFGGGGGGCCFFFGGFGGDFD,CFFGGGGGFGFFGGGGFGGECE<CAFGFGGF:FECF,C,EE<FFBFEE@FEF9,?FF=F+:==@FGC<CFEGGGG9=AFEAEFF,4=CF8DEAFEG++6,3DG+=3=,+,@@ECCG,@;,@EFGGGCF,@<E,@,*5;*;@>DGD**14:,>=F*=*9BFGFG>8568>FCFF78()*)6@DC3A;F)*1;++1;3)8@;E)/;3(..;)1)5269?D>B2:4.).)--4))))4=47-3:0
@M02352:288:000000000-CKWC8:1:1101:20413:9012 2:N:0:ATGCGCAG+CTAAGCCT
CATTCTTGCGAACGTACTCCCCAGGTGGGATACTTATCACTTTCGCTTAGTCACTCAGATTAATCCAAACAACTAGTATCCATCGTTTACGGCGTGGACTACCAGGGTATCTAATCCTGTTCGCTCCCCACGCTTTCGTCCATCAGCGTCAGTATATACTTAGTGAGCTGCCTTCGCAATCGGTATTCTATGTAATATCTAAGCATTTCACCGCTACACTACATATTCTACTCACTTCAATATAACTCAAGACAACCAGTATCAAAGGCAGTTCCCCAGTT
+
GFGGGGGGGGGE@@FCGFGGGGGGGGGGGGGGGGGGGGGGGGGGGGDGGGGGGGGGGGGGGGGGGGGDCFGGGGGFGGGGGGGGGGGGGGGFGGGGGGGGGGGGGGGGGGGGGGGGGC9FGBFEGGGGGGGEGGGGGCFCB6FGGGGGGGGDDGGGGFGGGGGGGF@CGGFGGGGGGC5?FF5;*CFEGFFFGFA*>BFCF=6;4BFGCGF*:4558?(934/:>C<76ACCA=;37)7)?????CCE@6)7,/(=13>46<4>A<D((3,42:4)58186
@M02352:288:000000000-CKWC8:1:1101:7941:9045 2:N:0:ATGCGCAG+CTAAGCCT
CATTCTTGCGAACGTACTCCCCAGGTGGGTCACTTATCACTTTCGCTTAGCCACTCAAACCGAAGTTCGAACAGCTAGTGACCATCGTTTACGGCGTGGACTACCAGGGTATCTAATCCTGTTCGCTCCCCACGCTTTCGTGCCTCAGCGTCAGTATCAGTTTAGTAAGCTGCCTTCGATATCGGTGTTCTGTGTAATATCTAAGCATTTCACCGCTACACTACACATTCCGCCTACTCCAACTGAACTCAAGTTTATCAGTATCAATGGCAGTTTCGAAA
+
GGGGCFGGGC:FE+CFFFGGE7C@FFEGGFD8FGGGCFFGGGCE@CF@CF9CEFGGCCE,,@E7FAEGCGGGDGGGFCGC,C?8FGG?=FCECCC=FFFGGCFG?FFEGGFFFGG,4E<=EFFEEGBB6BCCG=C3@FAE>=C@EDF6,BCGG6@;;C;F@=E;EGF;>A;ECEC<>7*1/@F*7CGEEGG=FEFFCCFGFGF>7AAF8CCGGF(:C363=A;F;F<496:/5)3/5)8::4?B(<B:2:<,).:65)/:<26A>26-:20((.9)*(48,
@M02352:288:000000000-CKWC8:1:1101:24444:9054 2:N:0:ATGCGCAG+CTAAGCCT
CAATCTTGCGACCGTACTCCCCAGGTGGATTACTTATCACTTTCGCTTAGACACTGACTGTATATCGCCAATATCGAGTAATCATAGTTTACGGCGTGGACTACCAGGGTATCTAATCCTGTTCGCTCCCCACGCTTTCGCGCCTCTGCGTCAGTATCAGTTTAGTAAGCTGCCTTCGCTATCGGTGTTCTGTGTAATATCTAAGCATTTCACCGCTACACTACACATTCCCCCTACTCCAACTGAACTCAAGTTTATCAGTATCCATGGCAGTTTCCAGG
+
FFFGGGGGG77FE@FFGGGGGGGGG@FCFFFGGGGGGCCFGGFGGGGGEGGGGGG9FFFG<@<CFFG@FFDFGCD,CCFFA?EFAF,:CFFCC@EGCGDEGGC=FG8FDGGGGG9EEDEDEGF,?8@ECFGCGEFE=F9++6+@+8,6EG84B+75EDFFFF9C9,;E,:5:B>;=77CEEGG74=C??9=:D4=74BFGAGC+>;=889=@FF?:==1@8C8620);C6+*0)(/==EFE:7(2)4:):222.)=9<6)6-6A)).440((-,*69)6)(
@M02352:288:000000000-CKWC8:1:1101:19955:9160 2:N:0:ATGCGCAG+CTAAGCCT
AACCTTGCGGCCGTACTCCCCAGGCGGTCAACTTAGTGCGTTAGCTGCGCCACCCACGACTCAAGGTCACAGACGGCTAGCTGACATCGTTTACGGCGTGGACTACCAGGGTATCTAATCCTGTTCGCTACCCACGCTTTCGTCCATCAGCGTCAATAATATCTTAGTAATCTGCCTTCGCAATTGGTGTTCTATGTAATATCTATGCATTTCACCGCTACACTACATATTCCGCCTACTTCAATTATATTGAAGACATACAGTATCAAGGGCAGTTCC
+
<FAFCF<@F7+6@CF@FFGG>,,,FC7++BFFFFGG<CCFGGGGGCCF@FEG7E7CFE@EEFGFCF=FEFFCFGED7=CF,<BFGGGGDEFCFFGDCCFGGEGGGGG@DC7FDDD;EGCFGGGGG9>E>EEGG9F>C:EFG53B8*=,D,=:C81*@<>;;@FF;C?F92,?BCGF*:A>D5:9C0<>7CD7)196@F@6;C@51+2C9@F>C?FG)6(4<77000*6*9/4*.03-2:)599))652)-)))-*-.))-37>F)).:6))21)-8:<4
@M02352:288:000000000-CKWC8:1:1101:11996:9173 2:N:0:ATGCGCAG+CTAAGCCT
CAATCTTGCGATCGTACTCCCCAGGTGGTTTACTTATCACTTTCGCTTCGACACTGAAACTAAATTTCCAACATCTAGTAACCATCGTTTACGGCATGGACTACCAGGGTATCTAATCCTGTTCGCTCCCCACGCTTTCGTCCATCAGTGTCAGTAATTTGCCAGTGAGCTGCCTTCGCAATTGGTATTCTATCTAATATCTATGAATTTCACCGCTACACTACAAATTCTACCCACCTCACTCATACTCAAGCTAAAAAGTTTAAATGGCAGTTCCACGG
+
,C@<FGGGGF7-CCFGGGGGGGGGG8FG,6F,;EDGGG9,FGGG:FG84@,@FGG,E<E,69EFEGGGEAFG7,CFG<6C,,CFGGCFGGGGGGG+CFGEGGGGC<FGGGGGGGGGGGGC4EFFFGG8CFGG:=FEGGGGG+=+@FGGDFGGF,EA=,,3,,,@?37E,@FGFGGGGFDDBDGGGGAFFFG+B*4@;AF;BGF7A9BFGGFDFB)9:9>=>F=)0*7CCC>+++(081=;(,))(.9)9@)(;<=AC)*71=5?3.6.?3@F28F)*6),-
@M02352:288:000000000-CKWC8:1:1101:8781:9175 2:N:0:ATGCGCAG+CTAAGCCT
CACTGTTGCCAGCGTACTCCCCAGGTGGTTAACTTAATACTTTCGCTTTGGCACTCATCTTCAAGTAGACAAGCACCGAGTTAACATCGTTTACGGCGTGGACTACCGGGGTATCTAATCCTGTTCGCTCCCCACGCTTTCGTGCCTCAGCGTCAGTATCAGTTTAGTAAGCTGCCTTCGCTATCGGTGTTCTGTGTAATATCTAAGCATTTCACCGCTACACTACACATTCCGCCTACTCCAACTGAACTCAAGTTTATCAGTATCAATGGCAGTTTCGA
+
FFGGFGGFCEFGGCCEEGGGGGGGFFFGGFGGGGGGGFFGGGGG7FGFGGGGGGGGGGGGGGGGGFGGGGG@DFGGGGGGGGGGGGCFGGGGGGDGGGGGG7FGGGFCGGGGGGCFGGE,EFDFGCCEEGGFGGGGGGGGGGG?EGE68FFGGGG>AADFGDEFFF,EEC9D;7CGGCGFFDEC9:*:CEEFGCF<7+=D68BF*1+2:FADGF5;=>FFB83+6>;G86AFFA7?@FF@@?7(58(<)4AFF0,/447AA))..5AB4).(4,7?FDA1(
@M02352:288:000000000-CKWC8:1:1101:12009:9188 2:N:0:ATGCGCAG+CTAAGCCT
CAATCTTGCGACCGTACTCCCCAGGTGGATTACTTATCACTTTCGCTTAGACACTGACTGTATATCGCCAATATCGAGTAATCATAGTTTACGGCGTGGACTACCAGGGTATCTAATCCTGTTTGCTCCCCACACTTTCGTACCTCAGCGTCAGTATCGAGCCAGTGAGCCGCCTTCGCCACTGGTGTTCCTCCAAATATCTACGAATTTCACCTCTACACTTGGAATTCCACTCACCTCTCTCGCACTCAAGACCAGGAGTTTAGGAAGCAGTTCCGAGG
+
GGGGGGGGGGGGGGGGGGGGGGGGGGGGGGGFGGGGGGGGGGGGGGGGGGGGGGGGGGGGGGGGGGGGGGGGGGGGGGGGGGGGFDGGGGGFGGGGGGGGGGGGGGFEFGGGFFGGEE<FGGGGDFGGGGG@EGGGGGD6DGGGGGCGGDECGEG8,CCFGGCBGGF,@CGGGGDDGCGDBDG,9EEGEFCFGFF2488+1=A:5;FGGGA7CFBAEA<),;.+;74C@FFFF=@;81)3)(.;((6>FF022),<13>?(4:<:A7)).4:?B79@??>>
@M02352:288:000000000-CKWC8:1:1101:7463:9224 2:N:0:ATGCGCAG+CTAAGCCT
CATTCTTGCGAACGTACTCCCCAGGTGGGTCACTTATCACTTTAGCTTCGCCACGCAATCGCCGAGGCGGTCGAACAGCCAGTGACCATCGTTTACGGCGTGGACTACCCGGGTATCTCATCCTGTTCGCTCCCCACGCTTTCGTCCATCAGTGTCAATATATCATCAGTGATCTGTCTTCGCAATTGTTGTTCTATGTACTATCTATGCATTTCACAGCTACACTCCATATTCTACATACTTCATTATCATTCAAAATAATCAGTATCAAAGGCAATTTT
+
9E@@EGGGGGGEGGGGGGGGGGGGG<FGGCEGGGGG<6,C@FG,CFF<,@@F@F+6+@,9,9,6C++++@FG=44BC8,+:,:E9?F,5,++8F+5843@63++63,3,,++@C:@;D,,,83,,@>,***63DF7BCC**;<*,*4/,?,,6=;>,,2,@FG,,@,4+,+59=D7++211*=*/=+03+*;C4;).+3++++;<FFDCFB>>F>*A*)42=3FFC2D0=**1*6<44))))..)2)-:)6>)))*)-*))))-..6A94)6-()150<AB
@M02352:288:000000000-CKWC8:1:1101:24515:9266 2:N:0:ATGCGCAG+CTAAGCCT
TAACCTTGCGGCCGTACTCCCCAGGCGGTCAACTTAGTGCGTTAGCTGCGCCACCCACGACTCAAGGTCACAGACGGCTAGTTGACATCGTTTACGGCGTGGACTACCAGGGTATCTAATCCTGTTTGCTCCCCACGCTTTCGTGCCTCAGTGTCAGTATTTGTCCCGGTAGCCGCCTTCGCCACTGATTTTCCTTCCCATCTTTACGCATTTCACCGCTACACAGGAAATTCCACTACCCACTGCAATACCATAATTTGCCAGTTACAAATGGCGTTCC
+
EGECFFGGGGGD+@@CFGGGGGGGG8CC@F@9FGGG9EAAEFEG@FA5BFGGGGGDGGGC7:,EFGGGGFEFGGGCC@FGGFC5?EFGGGFGCGG??F:FGD=F<AEGGGGGAFGGEEAFDFE,CDGGFFGFGGGG8@+@@C5;*>DCG?DFGF@2DFFCCFDD2>,*4<:8,=5):7CF)5C*2+<<;+>:+)+975)010++)12**2)9**)*3.99,),5**.53666**).5((.4)(())-)642))))*-69)-442)-)).)).)))(),-(
@M02352:288:000000000-CKWC8:1:1101:3858:9292 2:N:0:ATGCGCAG+CTAAGCCT
CACTCTTGCGACCGTACTCCCCAGGTGGATTACTTATCACTTTCGCTTAGACACTGACTGTATATCGCCAATATCGAGTAATCATAGTTTACGTCGTGGACTACCAGGGTATCTAATCCTTTTCGCTCCCTACCCTTTCGTCCGTGAGCGTCAATTCAGGCCTAGTGAGCTGCCTTCGCTATCGGTTTTCTGTGTCATATCTATGCATTTCATCGACACATGACCCATTCCGCCCCTTTCCACCGAATTCAATACTAACATTTTCAATGGCCCTTCCAT
+
FE,CEFGGGG7CF@FFGGGGGGGGFFAFGGGGGGGG9F<FFGGGGGGFGFEGGGGFFG9EEGFG9<C@FC7CCFF7C<F8F<FDFC?:F??CB,B4>::+,,49?,:?:E:B<FBC=4?,4@<FECGG+>8=F,A:6@=+83A3@8++,@3++6@=A,3,,8>8,>,@B,3,,,5=C?;<**<;*@*15<E+B6=**+1+=FCFE+4=+,=++1()*)0(02>A*5(CEAFA)56((//7)1)6(.(3(.-)--8?DBF:49A)))).).(,(,)4?4:
@M02352:288:000000000-CKWC8:1:1101:4619:9292 2:N:0:ATGCGCAG+CTAAGCCT
CAATCTTGCGACCGTACTCCCCAGGTGGATTACTTATCACTTTCGCTTAGACACTGACTGTATATCGCCAATATCGAGTAATCATAGTTTACGGCGTGGACTACCAGGGTATCTAATCCTGTTCGCTCCCCACGCTTTCGTGCCTCAGCGTCAGTATCAGTTTAGTAAGCTGCCTTCGCTATCGGTGTTCTGTGTAATATCTAAGCATTTCACCGCTACACTACACATTCCGCCTACTCCAACTGAAATCAAGTTTATCAGTATCCATGGCAGTTTCGAGG
+
GAFGEGGGG:CFGGGGFFGGCFGGGGGGG9FFGGGGGGFGGGGGGGGFGGGGGG<FEE<EEFGGGGGGGGGFGFGCFC6EEG9FGGDFGFGFFDGEG>:+EEE@FGFGGGGGGGGGGGGGDEF<FFCFGGCFGDEE=?8EFDG8,D?CGE>C6:EF,5EFGFGF,,3@;,@DF>;CC*7?BDDCDG>EGCGGGEFEEAF9B7++7)887CCD8;=EEEF<3F;;FG@<)1:6:8;;@F@;E133;3)))6<D<5-*6)9<<ABA4)::2(1(44*4*4137
@M02352:288:000000000-CKWC8:1:1101:2329:9292 2:N:0:ATGCGCAG+CTAAGCCT
TAATCTTGCGACCGTACTCCCCAGGCGGAATGCTTAATCCGTTAGGTGTGACACCAACAAGCATGCTTGCTGACGTCTGGCATTCATCGTTTACGGTGTGGACTACCAGGGTATCTAATCCTGTTTGCTCCCCACACTTTCGCACCTCAGCGTCAGTATCGAGCCAGTGAGCCGCCTTCGCCACTGGTGTTCCTCCGAATATCTACGAATTTCACCTCTACACTCGGAATTCCACTCACCTCTATCGAACTCAAGACCAGGAGTTGATAAGGCAGTTCCAG
+
FAFGEGGGGGGGGGGFDFGGGGFEGGGGGGG@EFGFD,CFECFG7@FEFCFFFFGGG@@EFCFFGGFFEFGGGGGDGGGGGGGFAEAGFFGGGG@FECFEGFGGF,?FGDGFGGCCFCEEFDAFGGFCFEGFGGE+@FG9DCEGGEF?DDEGEE635;=,@@DCEFFG?,@CFCC4>7F**;;C6EFA,/:C@?FBBFFG31;:<AF9CGF>F=EFC:))983;5D25(86=F?>2:3:BB04)).31,(4A<72*3(88?B(2464)668BB<@<FA)-.
@M02352:288:000000000-CKWC8:1:1101:4215:9313 2:N:0:ATGCGCAG+CTAAGCCT
CTATCTTGCGACCGTACTCCCCAGGTGGGATACTTATCACTTTCGCTTAGCCACTCAGACCGAAGTCCGAACAGCTAGTGTCCATCGTTTACGGCGTGGACTACCAGGGTATCTAATCCTGTTCGCTCCCCACCCTTTCGTCCATCAGTGTCAGTTGATTATTAGTCATCTGCCTTCGCAATTGGTATTCTATGTAATATCTATGCATTTCACCGCTACACTACATATTCTAACTACTTCATAGTAACTCAAGATAACCAGTCTCAAAGGCAATTTTACGT
+
@,EFFFGDGD+@@FFGG8FFF:C6CEC8@<C,CFGFFGGD,CEEFG:BCEGFGF@,CFEEFF7FC4?F:CFCGGGF<9:,CFFDFAEFGG+E+B>+@@F:EF,<45,44B,EFGFE,CCD9C?FCF@DCDC:>+@F8=FEDGE8DFC?5@@CAFD:<,@@CCG,EC,3EFF,,@FCDFG*@>?9*=:DFGFF+*=C*8+:+++=/A+11<B+=86)3>93=A(8C17:6AAF+;7./;?EC79<C739<@A44)3@4>F)89).562)6((4476)*62:(
@M02352:288:000000000-CKWC8:1:1101:6763:9323 2:N:0:ATGCGCAG+CTAAGCCT
CAATCTTGCGACCGTACTCCCCAGGTGGATTACTTATCACTTTCGCTTAGACACTGACTGTATATCGCCAATATCGAGTAATCATAGTTTACGGCGTGGCCTACCAGGGTATCTAATCCTGTTCGCTCCCCACGCTTTCGTGCCTCAGCGTCAGTATCAGTTTAGTAAGCTGCCCTCGCTATCGGTGTTCTGTGTAATATCTAAGCATTTCACCGCTACACTACACATTCCGCCTACTCCAACTGAACTCATGTTTATCAGTATCAATGGCAGTTTCGAGG
+
F<EFGFGCF+@CEEFGGGGFGGG:CFF,,CEAFGFGEF9FGG<F@EF<FACGGGGGFGCGEGGAEGB7BCCEAEC7@DEDEDGCGGCGCFCGE,C:CFF+BE@FE8FC:?8FCGG,;EFFGGGFGG+EEFGCE::=C=7@DG6=;==+,@E>8@EDAE;C@DDECG,,;FF6FE*;?>DAD7<>?C*=CGFFFE8<*B+:B88CE48C7EFFDF>>5)6<86368D=<CFFFF>?;1;48)(/6(2<BA2A)).5=)5*-4<)496-:>02833666(4:1
@M02352:288:000000000-CKWC8:1:1101:2484:9339 2:N:0:ATGCGCAG+CTAAGCCT
CAATCTTGCGACCGTACTCCCCAGGTGGATTACTTATCACTTTCGCTTAGACACTGACTGTATATCGCCAATATCGAGTAATCATAGTTTACGGCGTGGACTACCAGGGTATCTAATCCTGTTCGCTCCCCACGCTTTCGTGCCTCAGCGTCAGTATCAGTTTAGTAAGCTGCCTTCGCTATCGGTGTTCTGTGTAATATCTAAGCATTTCACCGCTACACTACACATTCCGCCTACTCCAACTGAACTCAAGTTTATCAGTATCAATGGCAGTTTCGAGG
+
GGGGGGGGGGGGGGGGGGDDFGGEGGGGGGGGGGGGGGGGGGGGGEGGGEGFGFACFGGGGGGGDFF:FGGGGGG:D@FGGGGGGGGGGGGFGEG7FGCFFFGGGGFD>FFGFFEFEEDGGEFFGG@8ECGGCB@FGGDBD8=DECE?86=EEC;ADCC9@FGGDFFGGFFFFGCCC5DBAD<>GGGEGG77BCF?*=++=CFG<AFGGGFGCFFFC>>@DFEFGGFGC+:)):??@8;E;E@@@F8?ADFB).594.*-6AA-45<A47(,(:6>400:6
@M02352:288:000000000-CKWC8:1:1101:6884:9364 2:N:0:ATGCGCAG+CTAAGCCT
CAATCTTGCGACCGTCCTCCCCAGGTGGATTACTTATCACTTTCGCTTAGACACTGACTGTATATCGCCAATATCGAGTAATCATAGTTTACGGCGTGGACTACCAGGGTATCTAATCCTGTTTGCTCCCCACACTTTCGCACCTCAGCGTCAGTATCGAGCCAGTGAGCCGCCTTCGCCACTTGTGTTCCTCCGAATATCTACGAATTTCACCTCTACACTCGGAATTCCACTCACCTCTCTCCACCTCAAGTCCAGGATTTAAAGAGTCATTTCCTGGT
+
GFFGGGGGFGEGEDF-CFFFFGFCFGGGGFGGGGGFGGGGGGGG7CGFGGFGGGGFFGG9FFDFGGGGCGGDF?F7DDFGDDGFFC?FEFGFFGDEGGG7FGGGEF8++B,B9<F=FGFGFEF<AF9EGFE=FEFGGFG>EECE8D=F88EE=@F,EF:+8>C:BB,;3@DCGEDDGFC45DD,+5,=FFC:C2?@=DF:FFFGBB)*/=7CFF);98CC@A;F7)68.6@FF+3@;:>BFF2)(6(.210)5)69)5)3).,)).)-.).<))*.@)6((
@M02352:288:000000000-CKWC8:1:1101:28401:9403 2:N:0:ATGCGCAG+CTAAGCCT
CACTGTTGCCGGCGTACTCCCCAGGTGGAAAACTTATTACTTTCGCTTCGCCGCTCATCTTCAAGTAGACAAGCACACAGTTCACATAGTTTTTGGTGTGGAGTATAGAGGTATATCTACTCGTGTGCTACCCCCGCGCTTTTGACTCAGCGTGACTGATATATTCGTATGCTGCCTTCTCACTTCGGGTTTTCTTCAATATCTATGCATTTTACCGCTACACTATATATTCTGCCTTCACCTAATATACTCCAGACTTACAGTATTAATGGCAGATTCC
+
GGG9FGGGFG+@FCFGGGG@ACFGGEFF,,,6;FFG96,@EGGFEGGG7F,@+@+@FACF,?,F<C?FFF,,C,CCE,,:,,,:,,,,,,,<,+4+,A,4+,,:,,,,,,B,5C,C,4,,,8+A,46=;=,,DDE:+++6++,3+,3=9,::4++5,,,@9,,,7=3,,,,5,9A9*+**45;2+,1*4=5***+0*4++=:AC78+;@14B++/08;9>0681*+)+)+1+++).)))))/)6))).).5?()(/-)*624).)4-6))))((0(96))
@M02352:288:000000000-CKWC8:1:1101:10452:9410 2:N:0:ATGCGCAG+CTAAGCCT
TAACCTTGCGGCCGTACTCCCCACGCGGTCAACTTCGCGCGTTAGCCACGCCACCCACAGGTCAAGACCACAGCCGCTTAGTTTACACCGTTCACGCCGTGGACTACCCGGGTATATACTCCTGTTTGTCCCCCACCCTTTCGTGCCACAGTGCAAGTATTTGTCCAGGTAGCCGCCTCCGCCCCTGATGTTCCTTCCAATCTCTACGCATTTCCCCCCCACACCAGAATTCCCACTCCCCTCTCAGAGGCTGTAGTCAACCCGTTCTAAAACGCCTCCC
+
A,BE@AF,,@+::CFC@GGGG78+@@:6++,,CFF,FF:66F:@F,,5F++CF?<=DB,,,5C,<,,B<4B,,,9++++8,,,,BC,,4@FB4<E<,4=FGF+,7,B,,@++++7,,5,8@:>FFGG?,,58FFFG8C>DF,*488*24:5,,,,,4?,2,7B;BC,?8F,,,029)/*)29**:C7<+9@+3.3))2:264**)/9*)*0927)9A)((-7(>C5,1(**/9=)403:1674,4))..(,((,)*-.9<<.,(,4(()))))-82.(.:
@M02352:288:000000000-CKWC8:1:1101:22170:9435 2:N:0:ATGCGCAG+CTAAGCCT
CAATCTTGCGACCGTACTCCCCAGGTGGATTACTTATCACTTTCGCTTAGACACTGACTGTATATCGCCAATATCGAGTAATCATAGTTTACGGCGTGGACTACCAGGGTATCTAATCCTGTTCGCTCCCCACGCTTTCGTGCCTCAGCGTCAGTATCAGTTTAGTAAGCTGCCTTCGCTATCGGTGTTCTGTGTAATATCTAAGCATTTCACCGCTACACTACACATTCCGCCTACTCCAACTGAACTCAAGTTTATCAGTATCAATGGCAGTTTCTAGG
+
G@FGGGGGFGGGGGFEGGGGFFGGGGFGGGGGGGGGGGGGGGGGDEGGDGGGGGGGAEGGGGGGGGGGGGGGDFGGGFFGGGGGGGGGGGGGGDFFGGGGFGGGGGCCGGFGDGGGEFGGGGFGFGGGGGGGG@F7BFGGGGGGGGF6D@ECEGG7EGGGFGGFGFDGGGGFGFGGGGGFFGGGGGDC>FD7:7=4AFFGFGFF44FFGGF7@F2;E>@<36;;*04FEFFF>E@FDE6;@;(/4A37AA<:?4)94)154546))6)-230326)9).6)
@M02352:288:000000000-CKWC8:1:1101:11047:9443 2:N:0:ATGCGCAG+CTAAGCCT
CATTCTTGCGAACGTACTCCCCAGGTGGGGTACTTATCACTTTCGCTTAGCCACTCAGTCCGAAGACCGAACAGCTAGTATCCATCGTTTACGGCGTGGACTACCGGGGTATCTAATCCCGTTCGCTACCCACGCTTTCGTTCATCAGCGTCAATATACTGTTAGTGATCTGCCGTCGCAATCGGTATTCTATGTAATCTCTAAGCATTTCACCGCTACACTACATATTCTAACCACTTCACAGTAATTCAAGATCAACAGTATAAAGGCAATTTTACAGT
+
GGGGGGGGGGGGGGGGGGGGGGGGFGGGGGGGGGGGGGGGGGGGGGGGGGGGGGGGGGGGGGGGGGGGGGDGGFGGGGGGFGGGGGGGGGGFFEGEFEGGGGGGFGGGG:FFFGGFFFGFGGGGGGGGGGGFFFDGDEFGGFCGGGGGGGGGGEGGGGGGGGGFFFDFGGGGGG):C4DEFCFGGGGGFFG+CEFFEFFGFFCC?FF:CF=:+A@DED>F:94<*:>GFFFFFFFF6:BBA<<.-<A<<<><A),97?)5:494)-6.30334A6:FFF25
@M02352:288:000000000-CKWC8:1:1101:12450:9449 2:N:0:ATGCGCAG+CTAAGCCT
CACTGTTGCCAGCGTACTCCCCAGGTGGCTAACTTAATACTTTCGCTTTGGCACTCATCTTCAAGTAGACAAGCACCGAGTTAGCATCGTTTACGGCGTGGACTACCGGGGTATCTAATCCCGTTCGCTACCCACGCTTTCGTCCATCAGCGTCAATAATATCTTAGTAAGCTGCCTTCGCAATTGGTGTTCTATGTAATATCTATGCATTTCACCGCTACACTACATATTCCGCCTACTTCAAATATATTCAAGACCTACAGTATCAAAGGCAGTTCCAT
+
GGGGFGGGGGGGGGGGGG<FGGGGGFFFEFGFGGGGGGGGGGGGGGGFGGGGGGGGGFGGGGGGGGGFFGFGGGGGGGGGGG99EFGGGGGGCEFCGGGGGGEFCEF7:FFFGGGGG9F:FGGGGF=BEEG?FFGDEGGGGGG6ECGDFFGDEEEGC,EFC9E9EFFFFA;CFCFDGGGFFGCEFCGG>FGGG*:C<BFCACFG?FAGGGFGDFFFGD@0;FFFF4;FCCFFAFD<D7@@C35;6CCBBFBAFB2FBFF?:7:A544<26416<54FB2<)
@M02352:288:000000000-CKWC8:1:1101:21078:9468 2:N:0:ATGCGCAG+CTAAGCCT
CAATCTTGCGACCGTACTCCCCAGGTGGATTACTTATCACTTTCGCTTAGACACTGACTGTATATCGCCAATATCGAGTAATCATAGTTTACGGCGTGGACTACCAGGGTATCTAATCCTGTTCGCTCCCCACGCTTTCGTGCCTCAGCGTCAGTATCAGTTTAGTAAGCTGCCTTCGCTATCGGTGTTCTGTGTAATATCTAAGCATTTCACCGCTACACTACACATTCCGCCTACTCCAACTGAACTCAAGTTTATCAGTATCAATGGCAGTTTAGAGG
+
FGEFGGGGGGDGGGGGGFF@FFGGGGGGGDFGGGGGGGGGGGGGGGGGGGGGGGGGGGGGGGGGGEGGGGFE<CAFECFFGGGGGGCGGGGFGGGGGGGGGGGGGFEFGCFF9FGGGFGGGGDEFGEGGGDGDGEGGGGGGGGFCF=FGGGEC6FGGGGG;FGGGGGGGFCFFGGGFGGFFGGGCECCEGFGGEF<*BFFF@FCEFFFGGFF@F@DEDBEDF8=CF<FCFFFBA;28@@EE@F@@3=;9<A:?-./<4*.55A9<<<2A(.318F4*.473
@M02352:288:000000000-CKWC8:1:1101:12853:9495 2:N:0:ATGCGCAG+CTAAGCCT
CAATCTTGCGACCGTACTCCCCAGGTGGATTACTTATCACTTTCGCTTAGACACTGACTGTATATCGCCAATATCGAGTAATCATAGTTTACGGCGTGGACTACCAGGGTATCTAATCCTGTTCGCTCCCCACGCTTTCGTGCCTCAGCGTCAGTATCAGTTTAGTAAGCTGCCTTCGCTATCGGTGTTCTGTGTAATATCTAAGCATTTCACCGCTACACTACACATTCCGCCTACTCCACCTGAACTCAAGTTTATCAGTATCAATGGCAGTTTCGAGG
+
GGGGFGFGGDGGGGGGGGGGGGFGGGFFGGG9FGFGGGGGGGGGGGGGGGGGGGGGFFGFGGGGGGGGGGGFFGFCG7EGFFGCEFGGGGGGGDGGGGC7=FGGFGGGGGGGGGGFFGGGGGGGGGGGGGGGGGGDGGGGFGGGGGGGGGGGGEGGGDAFGFGGGCFFGGGGGGGFGFCDFCCDD?7E87,DFFFFCB6:CGFF4F98FGF8DA@AE4;3(:=AFF@GFFFFFDF03<@4@158@;@@:9)54A<FFA=44AD<BA2)4(((-:?<62:B0
@M02352:288:000000000-CKWC8:1:1101:29087:9504 2:N:0:ATGCGCAG+CTAAGCCT
CAGTCTTGCGACCGTACTCCCCAGGTGGGATACTTATCACTTTCGCTTAGTCACTGAACCGAAGTCCAACAACTAGTATCCATCGTTTACGGCGTGGACTACCAGGGTATCTAATCCCGTTTGCTCCCCACGCTTTCGTACATGAGCGTCAGTATTGACCCAGGTGGCTGCCTTCGCCATCGGTATTCCTTCAGATCTCTACGCATTTCACCGCTACACCTGAAATTCTACCACCCTCTATCATACTCTAGTCTGCCAGTTCGAAATGCAGTTACCCGGTT
+
GFGGFGGEGG7BF@CFGGGGGDC:FF<FEDGGGFFFFFGGEFFGGGGGGGGGGGGGGGGGGEGGGGFFGGGGGGFGGGGGGGGFEGGGGG>FGGGC7:FGFFFF8C7F?FFGFGFG,@7FFGGGGGF===BFDEGGFG?8EGGFG=FGGGGGG7EGDEGFFE88F<@GFCGGGGGGGDDFFD*4@CG,BECFGEA?BFFFFGFD>457CFFCGD63C81=;A=6FD;CC=A=4=;:B:(54>26<<2<AA4>AAAFF0)8>62((-4)6)699)9<)249(
@M02352:288:000000000-CKWC8:1:1101:13608:9504 2:N:0:ATGCGCAG+CTAAGCCT
CCATCTTGCGACCGTACTCCCCAGGTGGATTACTTCTCACTTTCGCTTACACACTGTCTGTATATCCAATATCGAGTAATCATAGTTTACAGAGTGGACTACCAGGGTATCTATTACTGTTCGCTACCCACTCTTTCGTGCCTCATCGTCAGTATCAGTTTAGTAAGCTACATTCGCTATCGCTGTTCTGTGTATTATCTAAGAATCTCACCGCTACACTACACATGCCGATTACTCCAACTTAGCTCAATGTTACCAGTATCATTGGCAGTTCCGAGGTT
+
G,BE,EE<,C@:@BFE@DFCFC<:CF<CEEFFEFF,6C@FD9FFDC,BFFE9CCGF,CA,<E<E,9CCC<C<F,CFF,<5C,<9B<6AFF,9,=EFG??E<EFA,,BBFF9?C,9,4@,,4EEE7+6@@D+,BFFA,6@48=E?,,76@,+1E8DE:EBD,3,38A>FE,@,,@BDGCDEFG+,04EF3@;<=7+3;91++54**0+++,349:):*;)94AEA77**0)))2:3<4E@2(()/)/1;<@))1))+)))).)57))1/()/())3(2.(80
@M02352:288:000000000-CKWC8:1:1101:9277:9620 2:N:0:ATGCGCAG+CTAAGCCT
CAGTCTTGCGACCGTACTCCCCAGGTGGGATACTTATCACTTTCGCTTAGTCACTGAGTCGTAAACCCAACAACTAGTATCCATCGTTTACGGCGTGGACTACCAGGGTATCTAATCCTGTTCGCTCCCCACGCTTTCGTCCATGAGCGTCAGTATATACGTAGTAGACTGCCTTCGCAATCGGTATTCTAAGTAATATCTATGCATTTCACCGCTACACTGGAAATTCCACTACCCTCTACAATCCTCTAGTTTGCCAGTTAAAAATGCAGTTCCCAGGT
+
FFGAFGCCFGGGGDFDGFGGGGFCFFGGGGGGGGGGGGGGGGGGEGGGGFGGGGGGG8CEFGGGGGGCFGG<FGGGA?ECGCFGGGGGGGGGGG@FGGGGGGGGGGGGGGGFGGFGG;EAFGGGD+EEFDFGEGGDDF>FGGGGCF8DCEEGGFGGGGFAFGFFEGGGGCEFGGC>CCGDFG5>DF>FG@FC@?A*8BAFFGFC*BADG,=DF40;EA@@EFFFGG3C);76@A;;(4=14>E@4(.4<9>>499@><=:?B)44>2:3<9))-0.9701,
@M02352:288:000000000-CKWC8:1:1101:9292:9628 2:N:0:ATGCGCAG+CTAAGCCT
CAGTCTTGCGACCGTACTCCCCAGGTGGGATACTTATCACTTTCGCTTAGTCACTGAGTCGTAAACCCAACAACTAGTATCCATCGTTTACGGCGTGGACTACCAGGGTATCTAATCCTGTTCGCTCCCCACGCTTTCGTCCATGAGCGTCAGTATATACGTAGTAGACTGCCTTCGCAATCGGTATTCTAAGTAATATCTATGCATTTCACCGCTACACTGGAAATTCCACTACCCTCTACAATACTCTAGTTTGCCAGTTCAAAATGCAGTTCCCAGGT
+
GGGGGGGFGGGGGGGGGGGGGGCGGGGGGGGGGGGGGGGGGGGGGGGGGGGGGGGGGGGGGGGGGGGGGGGFGGGGGFGGGFGFFCFGGGGEEGGGGGGGGGGDFFGGECEGGGGGGGGGGGGGDEGCFGFGEGEGGGE87ECF,96D>CEEGGGGGFFGDGGFGGFFFAFG6FFGGGGEFGGGGF5DF@EDFEFFCABDFFFGF>F@FF8FF)68CD@;EF15>*7C3AFAFFFFF@087;6=AAF<<A94>>495<F0,.56)<244AA9AAF)948B4
@M02352:288:000000000-CKWC8:1:1101:15524:9651 2:N:0:ATGCGCAG+CTAAGCCT
CATTCTTGCGAACGTACTCCCCAGGTGGGATACTTATCACTTTCGCTTAGCCACTCAGCCTTACGGCCGAACAGCTAGTATCCATCGTTTACGGCGTGGACTACCAGGGTATCTAATCCTGTTCGCTCCCCACGCTTTCGTCCATCAGCGTCAGTATATTGTTAGTGATCTGCCTTCGCAATCGGTATTCCATGTAATCTCTAAGCATTTCACCGCTACACTACATATTCTAACCACTTCACAATAACTCAAGACTAACAGTTTCAAAGGCAGTTCCACAG
+
GAFCFGGGGGGGGGGGGGFCEFGFFEFFGGGGGGGGGFGGGGGGGGGGGGGGGGGGGGGGGGGGGGGGGGGGDGCGGGGGFGGGFFFGCFGDGFDGGGGGGGGFGGGGGGFGGGGFGGGGGGGFDGGGEFGGGGGGDGGGGGGDGGGGGGGGGGGGGGGGFGGGFGCE>;EEGGGFG>?ADGFGGGGGG7@FFFACEC6=BGFF5AF7+=;:F=@DGFF@;A@AFG)7<8AF=F;EDFF<)5AB<AFFF25:2)(047??FFF<:<<9>02:0,=>=<<>(
@M02352:288:000000000-CKWC8:1:1101:5005:9660 2:N:0:ATGCGCAG+CTAAGCCT
CAATCTTGCGACCGTACTCCCCAGGTGGATTGCTTATCACTTTCGCTTAGACACTGACTGTATATCGCCCATATCCAGTTATCATACTTTACGGCGTGGACTACCTGGGTATCTAATCCTGTCTGCTTCCCCCCCTTTCGTGCCTCAGTGTCAGTCATTGTTTAGTAAGTTGCCTTCGCTATCGGTGTGCTGTGTATTATCGATGCATTTAATCGACCCACTACCCATTCCGCTATCTCTCACCTACTCCACTCTTAACAGCATCAATGGCTCGTTCCAAG
+
F9,;6EEDF+6+@@FFFGGDGG<@8FFFGFG8FFGFCFCFGGGGGGCD,C<FE899FC99666F95,6,,,:,CC9C,,,C,F,C6,,C,,,8,4+@F++:5B,A,,,+::E,CF,,,,,,,,,5,A,=844C+@+,,@8D+33,6,+,7=239E,,,,88FC;;F93@,;33E=+;97*59E@*C*1*2>+=7=/*++5+*:*/89C@EF+++()*).,3)6)*8;*.;+)0).(./.))..(.65)).,8)()1))*))(.),))6)((,)(0-)(.))
@M02352:288:000000000-CKWC8:1:1101:21671:9689 2:N:0:ATGCGCAG+CTAAGCCT
CATTCTTGCGAACGTACTCCCCAGGTGGGATACTTATCACTTTCGCTTAGCCACTCAGACCGAAGTTCGAACAGCTAGTATCCATCGTTTACGGCGTGGACTACCAGGGTATCTAATCCTGTTCGCTCCCCACGCTTTCGTCCATCAGTGTCAGTTGTTTAGTAGTCATCTGCCTTCGCAATTGGTCTTCTATGTAATATCTATGCATTTCACCGCTACAGCACATATTCTCACTATTGCATAATAACTCAATATAACCAGTATCAAAGGCAATTTTACGG
+
96,<C@F,,C+CCFGGGGGFGFG:FCE<76<C,EFGGFGGGGG,CFGC,,CEFE<,6,FF<F+C:F,CFEFF7C@EFGCF9E9?AFE@DFGG:+>:6C+BE<=E,,:?+4EE,C4E;8E9EF<5:+@F+6BDG7+8@=FGGG68;>DFGGGG9,@;7,@>,,@DDF,>E,,@,4*2979*9;,?4<,,5,>CCCF?<88++:BF<AF@CGFCG49>E),7)),;97)+1++++;>))1)))/.)).1;97)6))-*-))..4<9)54)-14035=)9:762
@M02352:288:000000000-CKWC8:1:1101:4743:9697 2:N:0:ATGCGCAG+CTAAGCCT
CAATCTTGCGACCGTACTCCCCAGGTGGATTACTTATCACTTTCGCTTAGACACTGACTGTATATCGCCAATATCGAGTAATCATAGTTTACGGCGTGGACTACCAGGGTATCTAATCCTGTTCGCTCCCCACGCTTTCGTGCCTCAGCGTCAGTATCAGTTTAGTAAGCTGCCTTCGCTATCGGTGTTCTGTGTAATATCTAAGCATTTCACCGCTACACTACACATTCCGCCTCCTCCAACTGAACTCAAGTTTATCAGTATCAATGGAAGTTTCGAAG
+
GFGGFGGGGGGGGGGGGGGGGGGGGGFFGGGGGGGGEGFGGGGGGGGGGGGGGGGGGGGGGGGGCGGGGEE8FEF:FCFGGGGGGGGGGGGGC7CEGGGGGGGGFGEGDGGGGGFEDFGGGFGGGG@DEGGFGDFFGF8CFGEGGGF6D>=EG6@DF9@EFFGGCGGFGGFG,@>DGCGDFGG5CEEGGGG7BEFC*BFGFFFF?FB+CFFGFF2;C>BFFF;FGG<6CF6AE:@((53(=;;;;37;94804A2BAFFFF><999<A>?),35FFFB:7-
@M02352:288:000000000-CKWC8:1:1101:7736:9746 2:N:0:ATGCGCAG+CTAAGCCT
TAATCTTGCGACCGTACTCCCCAGGCGGAATGCTTAATCCGTTAGGTGTGACACCAACAAGCATGCTTGCTGACGTCTGGCATTCATCGTTTACGGTGTGGACTACCAGGGTATCTAATCCTGTTTGCTCCCCACACTTTCGCACCTCAGCGTCAGTATCGAGCCAGTGAGCCGCCTTCACTACTGGTGTTCCTCCGAATATCTACGACTTTCACCTCTACACTCGGAATTCCACTCACCGCTCCCGAACTTAAGACCAGCAGTTTACAATGCACTTCCAA
+
F<FAFEGDGGE@@:FFGGGGGDD,,C:@@FDFFDF9EAG@FFGEGGFGGF<@9FFGFEFCD8FGFGG9CDE9CEFC?9==FCCAE9FFG=,BFGGCEDF@F,4,E?FFGGD4=<BFGFFFC;E5F5=;FG@FFCFCEFF=EEGGGB6D8,@E3@AE:D93+83@@FDC?FEF6*;4@4;*;+,4+,=>675=7*+(-))/?:BF):5>)/=CG+<A9A3)9+6:7C0<1=);=A2:((53(444(,,890())))150),(((.)).5))).(-*-0)..)
@M02352:288:000000000-CKWC8:1:1101:20123:9758 2:N:0:ATGCGCAG+CTAAGCCT
CAATCTTGCGACCGTACTCCCCAGGTGGATTACTTATCACTTTCGCTTAGACACTGACTGTATATCGCCAATATCGAGTAATCATAGTTTACGGCGTGGACTACCAGGGTATCTAATCCTGTTCGCTCCCCACGCTTTCGTGCCTCCGCGTCAGTATCAGTTTAGTAAGCTGCCTTCGCTATCGGTGTTCTGTGTAATATCTAAGCATTTCACTGCTTCACTACACATTCCGCCTACTCCAACTGAACTTAAGTTTATCAGTATCAATGGCAGTCTCGCGG
+
GFFDGGGGGGDCC@FCFFGFGGGGFG?FCEGFGGGGG,<FFGGFEGGE@FEGGGGFAFCFEFF<F<:,C,:,6,<,C@9FFFGGGE<,9AB,4,>=FF+4,==AF8B:=E=?FFF;9>?C9E,C++@ECG>,@:FGCEGEG6E?FD,+6@C6>EFC;,3@;@FF,=,@EC,>CFFCFC>B>DGED1=;EFG7C4199@8@BFF7@;F88:B:C+)/++/).19A>G86967))26?33.;=;E@1<7(6)-)..57:<?-6.))6)694:B(-8).9(,72
@M02352:288:000000000-CKWC8:1:1101:23563:9789 2:N:0:ATGCGCAG+CTAAGCCT
CATTCTTGCGAACGTACTCCCCAGGTGGGATACTTATCACTTTCGCTTGGCCGCCCAGTGCTCAAGGCACCGTACAGCTAGTATCCATCGTTTACGGCGTGGACTACCAGGGTATCTAATCCTGTTCGCTCCCCACGCTTTCTTGCCTCAGCGTCAGTATCAGTTTAGTAAGCTGCCTTCGCAATTGGTGTTCTTTGTAATATCTATGCATTTCACCGCTACACTACATATTCCGCCTACTTCAAATATATTCAAGACCTACAGTATCAAAGCAAGTTCC
+
CE<FFGGEFG>CCFFGGGGGGGF,9FEC@A@<FGGGGGGGGGGGDFGG@:EFFC@@FDFEGGGG9BFGGFGG,9CEDDGFGEFGGGE,EFFFDGGFFGGGGG:FE8FG8<?=FDGCEGAEFGCEGGCBE8DFGG?FCGGEFA8=DCF?9?6@8:8:8F,@F9@CCC9BF@,;,@**;CFF4D5**<96DEFD878?EFFC87BC4F6+;9=FCC?FF;@>0)/;;6;F)+83;+.62;,6@EAA99<4>4<A2-)*)(0,,:334<AAA:44(4).76AD
@M02352:288:000000000-CKWC8:1:1101:16333:9797 2:N:0:ATGCGCAG+CTAAGCCT
TACTCTTGCGGCCGTACTCCCCAGGCGGAATGCTTAATCCGTTAGGTGTGACACCAACAAGCCTGCTTACTGACATCTGGCATTCATCTTTTACACTGCGGGCTACAAGGGTATCTAATCCTGTTTGCTCCCCCCACGTTCGCACGTCAGCGTCAGTGTCGAGCCCGTGAGCCGCGCTCGCCCATGGTGTTCTTCGTACTATCTCCGTGTATCACACCTCCACTCCGAATACCCCTCACCTTTCTCGTACTCTACACCACGCGATTTCCAAGCCGTTGCCG
+
@E,A,CFCG+7+@FFEGGGGGGGDG8CFCEF8FGGFG<6E7FG:FEFEGC,EFGG7F:CC6666,4,,,CE<99,5,C,,5,,59,?,,,5C,,,,:E,=++8+:,,,,,B84E,C;6,,,95FCG8,6,,8B+>CE+33,5@+B+3:7*@@:*543,@;:<**4*14B*1,,4C)))2)87*****+52*1+)1(.).*1?@D2*)**2):C6.*052,2>B40*-)(0)/0)4686(,).65>90(-80<.<)=2()((,,((--<)6))((04)(()(
@M02352:288:000000000-CKWC8:1:1101:23565:9808 2:N:0:ATGCGCAG+CTAAGCCT
CATTCTTGCGAACGTACTCCCCAGGTGGGATACTTATCACTTTCGCTTGGCCGCCCAGTGCTCAAGGCACCGGACAGCTAGTATCCATCGTTTACGGCGTGGACTACCAGGGTATCTAATCCTGTTCGCTCCCCACGCTTTCGTGCCTCAGCGTCAGTATCAGTTTAGTAAGCTGCCTTCGCAATTGGTGTTCTATGTAATATCTATGCATTTCACCGCTACACTACATATTCCGCCTACTTCAAATATATTCAAGACCTACAGTATCAAAGGCAGTTCCA
+
GGGGGGGGGGGGGGGGGGGGGGGGGF@FEGGGGGGGGGEFGGGGGGGGGGGGGGGGGGGGGGGGGFGGGGGGGGGGFFGGGGGFGGEFGCGGGGGGGGFEGGGGGGGGDGGGGFGFGGGFGFFGGGGDGGGGGGGGGGGGGGGG6CGFG68CGGGEGGGF9FGGGGFCFGFGGFDFFGGAFGGCDFFGGFGGGFACCFFFA+:C5A=DFFFGGFFFGB@B@D@FGG@GC;7A7AEB(4<:?2AD44:9:AD9:24658F:???:B9>2)-698<F0?AD2)
@M02352:288:000000000-CKWC8:1:1101:17924:9839 2:N:0:ATGCGCAG+CTAAGCCT
CATTCTTGCGAACGTACTCCCCAGGTGGGTTACTTATCACTTTCGCTTAGCCACTCAGACCGAAGTCCGAACAGCTAGTAACCATCGTTTACGGCGTGGACTACCAGGGTATCTAATCCTGTTCGCTCCCCACGCTTTCGTCCATCAGTGTCAATATATTGTTAGTAATCTGCCTTCGCAATTGGTATTCTATGTAATATCTATGCATTTCACCGCTACACTACATATTCTAACTACTTCATAATAACTCAAGATAACCAGTATCAAAGGCAATTTTACGG
+
GGGGGGGGGGGFEDFDGGGFGGGFGGGGGGGGGGGGGGGGGGGGGGGGGFGGGGGGGGGGGGGGGGDGGGGGGGGGGGGGGGGGGGGGGGGGGCEGGGGGGGGGGGGGGGGFGGGGGGGFGGGGGGGGGGGGGGGGGGGGGGGEFGGGGFGGGFGFCGGGFFGGGGGGGGFFFGGGGGGFFGGGGGFGGGGGGFFFCFFGFGFGFFFGFGFFGFDFG:6<DFFFFFEGFFFFAFFFEFF3CEEFFCE367>B7<<?A<FD6AA2AA<A9:1<((76F<7:(
@M02352:288:000000000-CKWC8:1:1101:25656:9841 2:N:0:ATGCGCAG+CTAAGCCT
CATTCTTGCGAACGTACTCCCCAGGTGGGTCACTTATCACTTTCGCTTAGTCACTGAGCTAATGCCCAACAACTAGTATCCATCGTTTACGGCGTGGACTACCAGGGTATCTAATCCTGTTCGCTCCCCACGCTTTCGTCCATGAGCGTCAGTATATACGTAGTAGACTGCCTTCGCAATCGGTATTCTAAGTAATATCTATGCATTTCACCGCTACACTACTTATTCTATCTACTTCCGTATAACTCAAGTCAACCAGTATCAAAGGCAGTTCCATAGTT
+
GGGGGGGGGGGGGEFDFGGGGGGGGGGFGGGGGGGGGGFGGGGGGGGGGGFGG9FGGGGGGGGGGGGGGGGGGGGGGGGGGGGCGGGGGGGEGGGGGGGGGGGGGGGGFGGGFGGGAFGGGFEGGFGGGGGFGG7FFGGGGDFG,>8CE8ECFGGFGFFGFFDEGFFGFFEFGGGGGGDDFGECGGGGGG,@EE:AEFFF6=BFCFFF7CF*?A==EFFFEFEFGGEFCFC7ACCCE4<@FFF;<<EEFEEE<D2?8<FFF>FBA<2:01::6A=5FAD45
@M02352:288:000000000-CKWC8:1:1101:26571:9849 2:N:0:ATGCGCAG+CTAAGCCT
CAATCTTGCGACCGTACTCCCCAGGTCGATTACTTATCACTTTCGCTTAGACACTGACTGTATATCGCCAATATCGAGTCATCATAGTTTACGGCGTGGACTACCAGGGTATCTAATCCTGTTCGCTCCCCACGCTTTCGTGCCTCAGCGTCAGTATCAGTTTAGTAAGCTGCCTTCGCTATCGGTGTTCTGTGTAATATCTAAGCATTTCACCGCTACACTACACATTCCGCCTACTCCAACTGAACTCAAGTTTATCATTCTCAATGGCAGTTTCGAGTT
+
F,E<FGAECC7FGCBFCEFCF7,@CE,@:CF76@CCFEEEGGGC7FCDCFAFFGGE,C<<F9FEFFFGGE+C=?F,,,C,C<F9F,?EEE,A,,C@CGG7FF,<FA,=C445EG99EFEF9EG9+>76CFG,>=>+8@DED=>?FGBDDDEG>EF7FC;F@EFF9DCC9,@,@F97CCC7A>5@E;*41>:,:CEFC<CF78+++8++=:C6B8;2?8>E@FFFFC*6CC=)5;D;@FFE@(/:(7)46><(..-:=4)/)6)-69).)(((-4:*6)22)4
@M02352:288:000000000-CKWC8:1:1101:27339:9877 2:N:0:ATGCGCAG+CTAAGCCT
TAACCTTGCGGCCGTACTCCCCAGGCGGTCAACTTAGTGCGTTAGCTGCGCCACCCACGACTCAAGGTCACAGACGGCTAGTTGACATCGTTTAAGGCGTGGACCACCAGGGTATCTAATCCTGTTCGCTCCCCACGCTTTCGTGCCTCAGTGTCAGTATTTGTCCAGGTAGCCGCCCTCGCCCCTGATGTTCCTTCCTATATCTACGCATTTCCCCGCTACCCAGGAAATTCCCCTCCCCTCTTCTTCACTCTAGTTTTCCCGAATCCGCTGCAGTTCC
+
<FFGFGGFGEGGEFGFGGGGGGGEG@ECCF,CFGGFGEDF@FBBEGGGCC7FGEFDFGF7FEEFGGGG9,C?EFG:B@++BFG<,,EEB:FEF<,5=B:BC7C,,33>,,B:FGGA;ED,3F,,EG=>6+8=FGGD8++3DC>FFEG2@C8A>FFCFG7,,,,?;C<?EG9?8<CCD)98)5?*)*=<C@CGCEAFFFF7@7++)+;/)/0C>*)1C3991),0*9,91//994)3((-401:7)64)).544<-*-)*).-.(((((),((-,9(/6<)
@M02352:288:000000000-CKWC8:1:1101:27395:9910 2:N:0:ATGCGCAG+CTAAACCT
TAATCTTGCGACCGTACTCCCCAGGCGGAATGCTTAATCCGTTAGGTGTGTCACCGAACAGTATACTGCCCGACGACTGGCATTCATCGTTTACGGTGTGGACTACCAGGGTATCTAATCCTGTTTGCTCCCCACACTTTCGTACCTCAGCGTCAGTATCGAGCCAGTGAGCCGCCTTCGCCACTGGTGTTCCTCCAAATATCTACGAATTTCACCTCTACACTTGGAATTCCACTCACCTCTCTCGAACTCTAGACTGATAGTTTTGGAAGCAGTTCCAG
+
AEEFDGGGEGGGECFDC@FGGEFDFFEGGGCEFGGFFE9<C<FECGGFG>FEFGGGGGGG<FFGGFGF9CFGDFEFGGCFGGAFFF9FGFGFG9::<FGGDFGGGGGGGDGGGGGGGFCFGFGGGCFFFGGGGGGGGF99DEGEGE7:C?FGEE5CD,,3*@FEC:FECGFFGE9C5D45AGG:CFC<,*/::?F88/;7FFFGFFFDD5>;7F58C5=@EF@FGGBF4666*8>FFFFF<B372?107426446@4<44522<<><((,)43:).0<)))
@M02352:288:000000000-CKWC8:1:1101:27415:9915 2:N:0:ATGCGCAG+CTAAACCT
TAATCTTGCGACCGTACTCCCCAGGCGGAATGCTTAATCCGTTAAGTGTGTCACCGAACAGTCTACTGCCCGACGACTGGCATTCCTCGTTTACGGCGTTGACTACCAGGGTATCTTATCCTGTTTGCTCCCCCCCCTTTCGTCCCTCAGCGTCCGTATCGTGCCCGCGAGCCGCCTTCGCCCCTGCTGTTCCTCCAAATATTTTCCACTTTCCACTCCACCCCTGGACTTCCCACCCCCTCCTACGAACCCTAACCTCATCATTTTGGCAGCAGTTA
+
;6FAAFGEF7E7@@CFCFDGGG8,<@@:6@C,FGGG<9,,@FFG79B<96:EFF@,@FF=EF9,EFF<EFF7+4+4@4=,,,,:A,<F7AFF+?+++48@EFF<,3A,,3+:FF,,,63,3,,:CF,33,@+@+5*@*48,*4**B79,,5*;5*/A,=<*2=8B:<**43*3C<D***05C*:C5*++<C*0.03(09>****)/*02+1>7*.9+53)3),)1/(0(*199)-(-((-((-().((.,((,.()(.)5)44>449.().44().6)
@M02352:288:000000000-CKWC8:1:1101:15407:9942 2:N:0:ATGCGCAG+CTAAGCCT
CATTCTTGCGAACGTACTCCCCAGGTGGGTTACTTATCACTTTCGCTTAGCCACTCAGACCGAAGTCCGAACAGCTAGTAACCATCGTTTACGGCGTGGACTACCAGGGTATCTAATCCTGTTCGCTCCCCACGCTTTCGTCCATCAGTGTCAATATATTGTTAGTGATCTGCCTTCGCAATTGGTATTCTATGTAATATCTATGCATTTCACCGCTACACTACATATTCTAACCACTTCACAATAATTCAAGATAACCCGTATCAAAGGCAATTCTACAA
+
GGGGGGGGFGGGGDFGGGGGGGGGFGGGGGGGGGGGGGGGGGGGGGGGGGCGGGFGGFGGGGGGGGGGGGGGGGGGGGGGGGGGGGGGGGGGGGGGGGGGGFGGGGGGGGGGGGGGGGGGFGFGGGGGGG8DFGG@EGGGGGGGGGFGGGGGG7EFGGGGGGGDFCGF>@FA9EDFGGGE>GGGFFGGGGGF7<B?CCAC6FFG<AFGGGAGGFFFG:@E@F;FFGEGFFFF7A@<6@AFCEC@EF@3<ABF4>BFFF6(,3;?06:<6:28874494AA)
@M02352:288:000000000-CKWC8:1:1101:28490:9990 2:N:0:ATGCGCAG+CTAAGCCT
CATTCTTGCGAACGTACTCCCCAGGTGGGTCACTTATCACTTTCGCTTAGCCACTCAAACCGAAGTTCGAACAGCTAGTGACCATCGTTTACGGCGTGGACTACCAGGGTATCTAATCCTGTTCGCTCCCCACGCTTTCGTCCATCAGTGTCAGTATATTATTAGTAATCTGCCTTCGCAATTGGTATTCTATGTAATATCTATGCATTTCATCGCTACACTACATATTCTAACTACTTCCTCATAACTCAAGACAACCAGTATCAACGGCAACTCTACAA
+
GG<,6EFGG+:6@FGGGGGGGGGGGF8<:7,@CFGGE9<CFGGGGDGGEGGGGGG8@F99<FEGGGGGDFGGGGGGFFEF955AFGDF4B@E?C7FGGGEEFFGDEF:CFFGGGDEE9EFG;EC=7CFG+BFGGG7+=,BBEEE;FECGCFA9EFF7,8=@CECGGGBA9AB;?CFG>**9C,49:<DCCG729:/2=B@:=CC7=87BCAD+=>>ABFB26=9CF?:<FFF+;C<@<6)).17375(6><1=)(;,18:?AA92:A(((((-().94:<)
@M02352:288:000000000-CKWC8:1:1101:17910:9999 2:N:0:ATGCGCAG+CTAAGCCT
CAATCTTGCGACCGTACTCCCCCGGTGGACTACTTATCACTTTCGCTTAGACACTGACTGTATATCGCCCATCTCCAGTACTCCTAGTTTACTGCGTGGACTACCAAGGTATCTAATCCTGTTCGCTCCCCCCACTTTCGTGCCTCAGTGTCAGTCTCAGTTTAGTAAGCTGCCTTCGCTATCTGTGTTCTGTGTAATCTCTAAGCATTTCACCGCTCCACTACCCATTCCGCCCACCCCAACTCAACTCTAGTTTATCAGTATCCATGGCACTTTTAATG
+
@=@6,CE9A7+6@@FCEEGG,6++6@:76,C,EFF<6,,C@FEC:@@C,:FF9@6,6CC<FEFF,CB,B:FC8,C,C8E,,??<?,A?F<<E,,C7?F@7<EBEFE,,+,,5A,,9;C<,9,9,6@+=+DCFE:F,,@3+@+==;F,0,7=D;BE,,@,,8@;C,3353<F,642?5*<***@2+,,2,=D+=*=/*9+:==6B4A4+4C@+14(8:/(.7+(0*/)9);@).0(/3(/(/323)34().)6).)*)-0.46)))-.)5(2(),))*..))
@M02352:288:000000000-CKWC8:1:1101:14401:10013 2:N:0:ATGCGCAG+CTAAGCCT
CAATCTTGCGACCGTACTCCCCAGGTGGATTACTTATCACTTTCGCTTAGACACTGACTGTATATCGCCAATATCGAGTAATCATAGTTTACGGCGTGGACTACCAGGGTATCTAATCCTGTTCGCTCCCCACGCTTTCGTGCCTCAGCGTCAGTATCAGTTTAGTAAGCTTCCTTCGCTATCGGTGTTCTGTGTAATATCTAAGCATTTCACCGCTCCACTACCCATTACGCCTACTCCCACTGAACTCCATATTCACAGTATCATTGGCAGTTTCGAAG
+
GGGGGGGGGGGGGGGGGGGGGGGGGGFGGGGGGGGGGGGGGGGGGGGGDGGGGGEFFFGGGCFGFGGGGEGGGCG,CFFGGFGGGCCFGGFFG7CCFDGDFCFFFGGEEBCGGG9EFD9=EFFECECFGGGAE:7FGD,=DFGFFFEFGCGGEEGGFE9EGCGEFG9FGGG9EFGGG9CABGGC>E*1?<>8C4+**=>DFGA7<AFGF?C8CB9D5)6=@F@4014DA+;)))(65)/.(3=D37A?6<)8)).8))*.).-.:A)-),.2347:?:?((
@M02352:288:000000000-CKWC8:1:1101:14956:10013 2:N:0:ATGCGCAG+CTAAGCCT
CAAACTTGCGTTCGTACTCCCCAGGTGGGATACTTATCACTTTCGCTTAGCCACTCAGAATTGCTTCCGAACAGCTAGTATCCATCGTTTACGGCGTGGACTACCAGGGTATCTAACTCTGTTCGCTACCCACGCCTTCGTCCATCAGCGTCAATGTATTATTAGTAACCTGCCTTCGCAATTGGTATTCCATGTAATCTCTAAGCATTTCATCGCTACACTACATATTCTAGTTACTTCATAATAATTCAAGTTCTACAGTATCAATGGCCGATCGACAG
+
G@<<FGGGGGEGGGFFGFFFGGGGGFFFD@FFGGGGGEEFFGGGDGGGGGCGGG<FFGGGGFE9EFFGC@FGGGGFGF<A6E,BAEEDFDD9?7F:FGCCFG<FE,,44?8FCAF9,,AA;E@<FECCCC8:F3++36E6D+@8E,3=DBE+@@:<;DGFAF9>938EEBB?8CFGGG53@C;CCG??@@,+=A17EFFCFFFFCFAD+:BF7:55,05=-+.6*:6D<6++111?EEFF?C??EEF37.5<?E<ACECCEC)))9)6<10(((0()-2--
@M02352:288:000000000-CKWC8:1:1101:15071:10038 2:N:0:ATGCGCAG+CTAAGCCT
CATTCTTGCGAACGTACTCCCCAGGTGGGTTACTTATCACTTTCGCTTAGCCACTCAGACCGAAGTCCGAACAGCTAGTAACCATCGTTTACGGCGTGGACTACCAGGGTATCTAATCCTGTTCGCTCCCCACGCTTTCGTCCATCAGTGTCAATATATTGTTAGTGATCTGCCTTCGCAATTGGTATTCTATGTAATATCTATGCATTTCACCGCTACACTACATATTCTAACCACTTCACAATAATTCAAGATGACCAGTATCAAAGGCAATTCTACAG
+
GGGGFGGGGGGGGGGFGGGGFGGGGFEFGGGGGGGGGGGGGGGGGGGGGGGGFFFFFGGGFGGFGEFGGDGEDG?GFDGGGGGGGGGGGGGGEEDEFFEFFGGFGGGGFFGGGGDGGGGFGGGGGGGGGGGFCGGGGGGGGGGGG9ECCCGAFGGGGGG9CFGGGFGGGGGGFGGFCGC>57DGGFFGFCFGFFFC5FFFFFFGFFFGCFFGG=>EGDFFFFFACF?7CFFFFFFF6@E35=383;)1??C?B<>4>>F:6><<BAFFF08:00?266AA)
@M02352:288:000000000-CKWC8:1:1101:19868:10062 2:N:0:ATGCGCAG+CTAAGCCT
CAATCTTGCGACCGTACTCCCCAGGTGGATTACTTATCACTTTCGCTTAGACACTGACTGTATATCGCCAATATCGAGTAATCATAGTTTACGGCGTGGACTACCAGGGTATCTAATCCTGTTCGCTCCCCACGCTTTCGTGCCTCAGCGTCAGTATCAGTTTAGTAAGCTGCCTTCGCTATCGGTGTTCTGTGTAATATCTATGCATTTCACCGCTACACTACTTATTCTATCTACTTCCGTATAACTCAAGTCAACCAGTATCAAAGGCAGTTCCATC
+
F9EGGGGGGGGEGGGGGGGGGGG@FFFGGGGEFFFGGGGGGGGGGG>GEGGGGGGGGGGGGGGGGGGGGGGGGEF7FFGGFGGGGGGGGGGEFFG@FGGGGGGGGFFBFEGGGGGGFFGGGFDFGEGGGGGGGDG7CFGG@GGFDGFCFGEEGGGG7CCFEFGGCFFGGGFCFGGGGFC5ADFECGGCGFFGG<FF<F+4B:>FCB@8CC>CD8>EGE><@F3FDF);?F6+3:??C?EFA@;2337>64@1=64FAAFB:A4.4:2<>060::?AF<4-
@M02352:288:000000000-CKWC8:1:1101:19764:10104 2:N:0:ATGCGCAG+CTAAGCCT
CAATCTTGCGACCGTACTCCCCAGGTGGATTACTTATCACTTTCGCTTAGACACTGACTGTATATCGCCAATATCGAGTAATCATAGTTTACGGCGTGGACTACCAGGGTATCTAATCCTGTTCGCTCCCCACGCTTTCGTGCCTCAGCGTCAGTATCAGTTTAGTAAGCTGCCTTCGCTATCGGTGTTCTGTGTAATATCTAAGCATTTCACCGCTACACTACACATTCCGCCTACTCCAACTGAACTCAAGTTTATCAGTACCAATGGCAGTTTCGAGG
+
GGGGGGGFFGGEGGGFGGG8FGGGGGGGGGGGGGG<CEFGGGGGGGGGG99FGGGGC8EFGGGGGGGGGGGGFFGGGCFGCFFCGGGGGFEFG7BFGGFG8FFDGDCEGGGGCFGBFFGGGGFBF7FFEGCGGFDGG@D>D8E8;D=6?6AEEEFG:ECDEGGGGGGFC<B8EGF>5C*<ADGGDEEGGCFCGFFE*BF+++:=>)AFCCAGFA@BE4;E@A@;DF<CCF=655/;878;84=5;AAE?2<(35<F9:?446A)6>528((2(4@4@667(
@M02352:288:000000000-CKWC8:1:1101:14832:10118 2:N:0:ATGCGCAG+CTAAGCCT
CAGTCTTGCGACCGTACTCCCCAGGTGGGAAACTTATCACTTTCGCTTAGTCACTGAGAATTAACCCACCAACTAGTATCCACCGTTTACGGCGCGTACTACCACGGTATCTATTCCTCTTCGCTCTCCCCCCTCTCGTCTATGAGCATCAGTATATTCGTATGATACTGTCCTCGCACTCGCTATGCTCAGTATTATCTATGCATTTCCCCCCTACACTACATATTTTATCTACTTCTGTATAACTCAAGTCAACCACTATCAAAGTCCTTTCCATGCTT
+
CG<FGGGGGGGCFFFGFGEGGGGGGGGG7,,CEFGGGG9FGGGGDGG7FGGGGG,CF<F,C,,C,C8,,8F,=,6C,,E<,,,,+9,A,5B,+4+7++845,4A,4F+BFEF,,,6,;,A@,+++:+CD,B+@+3@8=36,5,5,3,+,4:?,,3@3,3>,33,,,75;,,73,2/?C*:A7:=?C,,=,,*=/+/7BFFCF8+5:AF7+25)0.8365)(0);7+)+1:877*))).)).))-:<:A2())--)02:)..6<))69)))))).*-/),)-
@M02352:288:000000000-CKWC8:1:1101:26906:10120 2:N:0:ATGCGCAG+CTAAGCCT
CAATCTTGCGACCGTACTCCCCAGGTGGATTACTTATCACTTTCGCTTAGACACTGACTGTATATCGCCAATACCGATTAATCATAGTTTACGGCGTGGACTACCAGGGTATCTAATCCTGTTCGCTCCCCACCCTTTCGTGCCTCAGCGTCAGTAGTAGTTTAGTAAGCTGCCTTCGCTATCGGTGCTCTGTGTAATATCTTAGCATTTCTCCGCTCCACTACACATTCCGCCTCCTCCAACTGATCTCAACTTTATCAGCATCAATGGCATGTTCGAGG
+
@,BFGCEEFGGGECFFEGGGGE,B8EC<EFFFFGG9EFGGGGGGGGGGDDFGGFG9FGGGD<<F6?,BFB@F6,,8?+CFEFGGGGAEA@A<,844@F7+B,B,A??=:AF@FFFC;CFCCAFF++F=8E+,C+@F8DF+@88D933=2>C@:EGC,,,3,@,@,833,,D,,@C8F7@B*@C*347*5,:;=EFE<:F=++++9A@7CG6+BF2;;8,.68@ADF32)+;=BF2((/3/((6/(7))54).(.6*.)*)-))).)4A4:0()(/-9(.((
@M02352:288:000000000-CKWC8:1:1101:11484:10125 2:N:0:ATGCGCAG+CTAAGCCT
CAACCTTGCGATCGTACTCCCCAGGTGCAATACTTATCACTTTCGCTTAGTCTCCAACTGTATATCGCTGAAAACGAGTATTGATAGTTTACGGCGTGGACTACCAGGGTATCTAATCCTGTTCGCTCCCCACGCTTTCGTCCCTGAGCGTCAATTCAGGCCTAGTGAGCTGCCTTCGCTATCGGTGTTCTGTGTCATATCTATGCATTTGACCGCTACATGACACATTCCGCCCACTTCGACCGAATTCAAGACTAACGGTTTCAATGGCAGTTCCATCG
+
GFEGFGGFGGGGGGGGGGFGGGGGGGGGGGGGGGGGGGGGGGGFGGGGDGFFGGFGGGGGGGGGGGGEFGGGGGGGGGGGGGFAFFGEGFGGGEGDGFEFGGFGCFEGEGEGAFGGGGGFGFGFGDD8BEEFG7C@GGGGGGE8D@E8@6?EEDGG@E;9FEGGFGGGGGGGGGFGGGGF>DGGGEEGEGF+=7=*9BA:+8BD<BFFDF6:CF>DE>1=EF)/*256CFAA>>;DD@<E;(299(38:AFAB)274>)(3(4(:A<AF7<:0?FF44)6(
@M02352:288:000000000-CKWC8:1:1101:14840:10134 2:N:0:ATGCGCAG+CTAAGCCT
CAGTGTTGCGACCGTACTCCCCAGGTGGGATACTTATTACTTTCGCTTAGTCACTGAGAATTAACCGCACAAATAGTATCCACCGTTTACACTGTGTGCTACCAGAGTATCTAATCCTCTTCTCTACACACGCTCTCGTCATCATGCGTCAGTATATCAGTCGTGGGCGGCCTCCGCACTCTGTATTCTATGTGATATCTCTGCATTTTACAGCTCCACTACTTGTACTATCTCCTTCCTTATAACTCTACTACTCCACTATCAAAGGCAGTTCCTTTCTT
+
GG9C,CFFF+@@FEGCFGGGGGDGGGFG7FFGGGGG9,,CFGGGGGGG7F,E,CA,E,,,C@,C,E++@:=,,,,C9CC?9,,B+:,A7?,,,:CF5,,55,4:5,B<,C,C@,,,4>,A>C,A<,,9>,=:F++A,+4++,,,,,,0A36+,,@=C;;9E,@8++++3****,3*997*/+,5+=B1B7,+1*+/9A+=:D8**112+,;1*;.)8)6)/;4++2)+1++:;67)).()).).11)/)))).)))(4)),65)64)((((().*)1))))
@M02352:288:000000000-CKWC8:1:1101:24130:10162 2:N:0:ATGCGCAG+CTAAGCCT
TAATCTTGCGACCGTACTCCCCAGGCGGTCTACTTAACGCGTTAGCTCCGAAAGCCACGGCTCAAGGCCACAACCTCCAAGTAGACATCGTTTACGGCGTGGACTACCAGGGTATCTAATCCTGTTTGCTCCCCACGCTTTCGCATCTGAGTGTCAGTGTCTGTCCAGGGGGCCGCCTTCGCCACTGGTATTCCTTCAGATCTCTACGCATTTCACCGCTACACCTGAAATTCTACCCCCCTCTACAGCACTCTAGTTCACCAGTTTCAAATACAGTTCCG
+
GGDEAFFGFGGGGGGFGC9F8CFGCFGG7FGGFFGFGGGGGGGGGGGGGGGGGGGGGGGGGEEGGGDFGGGGGEGGGGGGGGGGGDGGGGGFCGGGGGDGGGGGGGFFGFDGGGFFGGGCGGGGGGGGFFFGGGAFGGGGGFDEG@CDACE9>C<D,@FGFG9ECFFGE:EG5CDGGD:FFGGGGGGGCFC7@?6?EFFF4CF7>FFFDE:5:FFF97(,9B?FGG:C7=**09AA2(49>9??A9<D>::?7>46<)/692),69244)6<)6?2/4<:(
@M02352:288:000000000-CKWC8:1:1101:13498:10187 2:N:0:ATGCGCAG+CTAAGCCT
CATTCTTGCGAACGTACTCCCCAGGTGGGTTACTTATCACTTTCGCTTAGCCACTCAGTACTCAATCGTACCGAACAGCTAGTAACCATCGTTTACGGCGTGGACTACCGGGGTATCTAATCCCGTTCGCTCCCCACGCTTTCGTCCATCAGCGTCAATATGTTGTTAGTGATCTGCCTTCGCAATCGGTATTCTATGTAATATCTAAGCATTTCACCGCTACACTACATATTCTAACCACTTCACAACAATTCAAGATATCCAGTATCAATGGCAGTTT
+
GGGGGGGGGGGCFDFGGGGGGGGGGGGGGGGGGGGGGGGGGGGGCGGGGGGGGGGCFGGFFGGGGGGGGFEGGGGGGGGGGGGGGGGGGGDGGGGGGCGGGGGGGGGGGGGGG=FGGAFGGGGGGFFGGDCFGGG8EDGCEGGGGGGDGD?EGGGGEGGGGGGGGGGGEGFCFGGGGGFFAFGG5EGFEGFGGFFFFFFFFGFGFFF77CFGGFFFGFFBFEBFGFEGFFF??=>A26<<?FFBA?>?FF:?<B<B43@BAFAA2:>>994<<(835:4)
@M02352:288:000000000-CKWC8:1:1101:5891:10192 2:N:0:ATGCGCAG+CTAAGCCT
CAATCTTGCGACCGTACTCCCCAGGTGGATTACTTATCACTTTCGCTTAGACACTGACTGTATATCGCCAATATCAAGTAATCATAATTTACGGCGTGGACTACCAGGGTATCTAATCCTGTTCGCTCCCCACGATTTTGTGCCTCAGCGTCAGTATCAGTTTAGTAAGCTGCCTCCGCTATCGGTGTTCTGTGTAATATCTAAGCCTTTCACCGCTACACTACACATTCTGCATACTCCATATTCACTCAAGTTTATCAGTATCAATGGCAGCTTCTAGG
+
DFGGGGGGGGGGGGGGGGGGGGGGGGGGDFFCFFGFGCDD,FFGGGEDGG9FGG@FGG9FE@FFAF7FGCEGG9F,,,<F,CCFFC,9@?E<B:F:@6>7,CEF8EBB@4B8A9C,@>F;,9??++4@B+C:C38>EG,,D89A3@E6?B+@8>,=,C=EDF=,@DEFCGDGDFG6?9C*<7EC5CECE:F75:=*9B+++++=*)/**048BB2AE)()38=;7;)*1;+18+.)/;)(..))))11))(/79?FC)1:).))--.).,((((0)*))-.
@M02352:288:000000000-CKWC8:1:1101:20320:10224 2:N:0:ATGCGCAG+CTAAGCCT
CATTCTTGCGAACGTACTCCCCAGGTGGGTTACTTATCACTTTCGCTTAGCCACTCAGTCCGAAAACCGAACAGCTAGTAACCATCGTTTACGGCGTGGACTACCAGGGTATCTAATCCTGTTCGCTCCCCACGCTTTCGTCCATCAGTGTCAATATATTGTTAGTGATCTGCCTTCGCAATTGGTATTCTATGTAATATCTATGCATTTCACCGCTACACTACATATTCTAACCACTTCACAATAATTCAAGATAACCAGTATCAAAGGCAATTCTACAG
+
GCFFFEGGGGG@C+CCFFFCFGGGCFDGGGGGGGGGGEFGGGFGGGGGGDGGGGCGGGGFGGG@FGGGGGGGGFGGGGGGGGFFGGDGGGGGGDGGGGGGGGCDFGFGGGGGGDAAEGGGGGGGGGGGGGG8FEGD@EACDGGGGGGGF9=,57EFGGGGGGGG9CGFGGG,D9C8C;*9ACFGGGCGGGGCFCFF588CF+:@CFFGGGFGGF@DGE93=F@A473:7:=AABDF@EF@E@E<A)7??EFFFA<?A>F<6665A<<BA01(4??>*5>A.
@M02352:288:000000000-CKWC8:1:1101:24056:10232 2:N:0:ATGCGCAG+CTAAGCCT
CATTCTTGCGAACGTACTCCCCAGGTGGGTCACTTATCACTTTCGCTTAGCCACTCAAACCGAAGTCCGAACAGCTAGTGACCATCGTTTACGGCGTGGACTACCAGGGTATCTAATCCTGTTCGCTCCCCACGCTTTCGTGCCTCAGCGTCAGTATCAGTTTAGTAAGCTGCCTTCGCTATTGGTGTTCTGTGTAATATCTAAGCATTTCACCGATACACTACACATTCCGCCTACTCCAACTGAACTCAAGTTTATCAGTATCCATGCCAGTTTCGAAG
+
FFFFGGGGGGGGGGCFFFGGGGGGGGGGEGGGGGGGGGGGGGGGGGGGGFFGGGCFGGGGG+:@FFFGGCFGGGGGGGGGGGF<FGGGGFGGG@FGGGGCEGC@FGGGGGGGGAFGGGGCGGFGGGEE88EFE7@FEGF8>++DFFC9<3AC>>G,7@@EDFC9;FFF;,EDCFFFG?D599,,;C*A8CC8=5C77BA:BCFC?ABFCC@7+;02/:,;)+.82C@GFFA))8((4<??DF042A72)).(5656A2*)))64)45>2,)52)9-8,-.(
@M02352:288:000000000-CKWC8:1:1101:6972:10256 2:N:0:ATGCGCAG+CTAAGCCT
CAACCTTGCGGTCGTACTCCCCAGGTGGATTACTTATCACTTTCGCTTAGTCACTGACTGTATATCGCCAATAACGAGTAATCATCGTTTACGGCGTGGACTACCAGGGTATCTAATCCTGTTCGCTACCCACGCTTTCGTCCATCAGCGTCAATTCAAACCTAGTAAGCTGCCTTCGCTATCGGTGTTCTGTGTAATATCTATGCATTTCACCGCTACACTACACATTCTATCCACTTCCGTATAACTCAAGTCAACCAGTATCAAAGGCAGTTCCATAG
+
FFGGGGGGGGGGGGGGGGGGGGGGGGGGGGGGGGGGGGGGGGGGGGGGGGGGGGGGGGGGGGGGGGGGGDGGGGGGGGFGGGGGGGGGGGGGGGGGGGGEEFGGC@CGGGGGGGGGGGGGGGGGGGGGGGGGGGGGGGGGGGGGGGGGGGGGGEGGFGGGGGGGGFGDEGGFFGGFGFGDEDGGGGGGGDGGGFFFFFFFFGFFCFFFGFCFGFDFEF935FFFGGFGEFFFFF;CFFA@A?E;@EFE)9A2<49=AF5:0994<2AAF7((8?F4BB<6)
@M02352:288:000000000-CKWC8:1:1101:2305:10264 2:N:0:ATGCGCAG+CTAAGCCT
CATTCTTGCGAACGTACTCCCCAGGTGGGATACTTATCACTTTCGCTTAGCCACTCAGAATAAATTCCGAACAGCTAGTATCCATCGTTTACGGCGTGGACTACCGGGGTATCTAATCCCGTTCGCTCCCCACGCTTTCGTCCATCAGCGTCAGTATATTGTTAGTGATCTGCCTTCGCAATCGGTATTCCATGTAATCTCTAAGCATTTCACCGCTACACTACATATTCTAACCACTTCACAATAACTCAAGACTAACAGTTTCAAAGGCAGTTCCACAG
+
EFGAEFGCCECFGCFFFGGGGGGDFGFFGGGGGGGGGGGGGGGFGDGFCFGGGGFFGGGGGGCFGFFGGGGGGFFGGGFCFGGGGGGGGGGGGDGGEE@BFFFGGCEGEGGDFFGGC>CBCDDDFEGGE=C8FFEGGGGGF>;EGFGGGGGGGGGGGGGGAEGGFGGGCFEC;CFFGCDEFGCFCEG57=CFF?FFFFFGFGF:7AFCCE@C>B;FG)():@1;*:?C?CF=A83@@F<)4<>FD<)).9A7<AFFB?F:>B249462.(8:??FF?<2((
@M02352:288:000000000-CKWC8:1:1101:22958:10275 2:N:0:ATGCGCAG+CTAAGCCT
CAATCTTGCGACCGTACTCCCCAGGTGGATTACTTATCACTTTCGCTTAGACACTGACTGTATATCGCCAATATCGAGTAATCATAGTTTACGGCGTGGACTACCAGGGTATCTAATCCTGTTCGCTCCCCACGCTTTCGTGCCTCAGCGTCCGTATCAGTTTAGTAAGCTGCCTTCGCTATCGGTGTTCTGTGTACTATCTAAGCATTTCACCGCTACACTACACATTCCGCCTACTCCAACTGCACTCAATCTTATCATTATCAATGGCAGTTTCGAGG
+
GGAEEGGFFGEGGGGGGGFCCFFGGGGGGGG<ECFGGGGGGGGGGGGG7<EGGGGGGGGGGGGGGGGEGCFGGGC7FFFCFGGGGFDFGGAF@7FCGGDB=EFFGGFCEF8<EFCC,9EDAFFCFE4@CE+AFGE++=ACGGGFGGFCFCGG+CF,,@7@EGFA,@@DA,3,DEFDGC7>@9FGGE54:FGGGCFE4BFG6CF+*/88F98CC8>>E>63(@;ACC@CCAFFB>@(3.6@@E7(()5:9:7>))./)5B<)--)))))-(80(.*)10(42
@M02352:288:000000000-CKWC8:1:1101:19633:10286 2:N:0:ATGCGCAG+CTAAGCCT
TAATCTTGCGACCGTACTCCCCAGGCGGAATGCTTAATCCGTTAGGTGTGTCACCGAACAGTATACTGCCCGACGACTGGCATTCATCGTTTACGGTGTGGACTACCAGGGTATCTAATCCTGTTTGCTCCCCACACTTTCGTACCTCAGCGTCAGTATCGAGCCAGTGAGCCGCCTTCGCCACTGGTGTTCCTCCAAATATCTACGAATTTCACCTCTACACTCGGAATTCCACTCACCTCTCTCGAACTCAAGACCAGGAGTTTACAAGGAAGTTCCAG
+
GGGGGGGGGGG7@FGGGDGGGGGGGGGGGGGGGGGGGGGGGGGGGGGGGGGGGGGGGGFGGGGGGGGFGGGGGGGGGGGGGGFGGGGCFGGGGGGGGGGGGGGGGFGGGGGGGGGGGGGGGGGGGGGGGGGGGGGGGGGGGGGGGEFFFFGGGGGDGGGGGGGGGGGGEFGGFGDGDDGFBGGGCCFFFFGGFFFFFFFG@C=CEFFCFF>GFFFF9A3AFA;847:D?FFFF?451(,22(),)514?06<A7,98(7<0141.6<<9),1(,))1244.
@M02352:288:000000000-CKWC8:1:1101:12829:10328 2:N:0:ATGCGCAG+CTAAGCCT
CAATCTTGCGACCGTACTCCCCAGGTGGATTACTTATCACTTTCGCTTAGACACTGACTGTATATCGCCAATATAGAGTAATCATAGTTTACGGAGTGGACTACCAGGGTATCTAATCCTGTTCGCTCCCCACGCTTTCGTGCCTCAGCGTCAGTCTCAGTTTAGTAAGCTGCCTTCGCTCTCGGTGTTCTGTGTAATATCTAAGCATTTAACCGCCACACTACACATTCCGCCTCCTCAAACTGAACCTAAGTTTATCAATATCATTGGCAGTTTCGAGG
+
GF9F<FGGCFFGGGGFGGGFEFGGGGGGDFGGGGGGDFEGGGGDEGGGGG,EFFFEFAFEGG@FG<,CF:FG8<,9C,FFFFDGGC<EEECF7B,8BFC9==FFGG?C74<B,CE9E>B9,9A9?BFGC7>?F@C?C8E6,+=+,>,DEE=C6EG=33,8@9;DFDE99>,:,@FGG?D50;ECF;*4A<,<EAB*6+1CCF++86FGFF+2C/:?*)059AEF*9@*)6:)=82(/(/))/)7)7)(((().<);.673)).).5)-4)()(./-0(-:4
@M02352:288:000000000-CKWC8:1:1101:12527:10331 2:N:0:ATGCGCAG+CTAAGCCT
CAATCTTGCGACCGTACTCCCCAGGTGGGATACTTATCACTTTCGCTTAGTCACTCAGCTCGAAAGCCAAACAACTAGTATCCATCGTTTACGGCGTAGACTACCAGGGTATCTAATCCTGTTCGCTACCTACGCTTTCGTCCATCAGCGTCAATATATTGTTAGTGATCTGCCTTCGCAATCGGTATTCTATGTAATATCTAAGCATTTCACCGCTACACTACATATTCTAACCACTTCACAATAATTCAAGACATACAGTATCAATGGCAGTGCTATGG
+
GGFFFGGGGGGGGGGGGGGGFGGGGGGGGGCFGGGGGGGGGGGGGGGGGGGGGGCFDGGFGGGGGGGGGGGCGGGGGGGGA<CEFGGGGGGGGGGGGGDGGGGDGGGDGGGGGFGFFFG9EFGFEGGGGGGFFFGDEGEGGGGGGGGGGGE>>EGGGGGGGGGGCFFGGFFFFFGFGGGFFC6CDEGDEFFGGEFFCFC78DFG4FFGGF8@>F@EGBBF@FFF4C<FEF@AFF;)/3;@E3?@8A)77?EF<3?F>AF))..4<5A2428?8?F>*):A7
@M02352:288:000000000-CKWC8:1:1101:19732:10341 2:N:0:ATGCGCAG+CTAAGCCT
CATTCTTGCGAACGTACTCCCCAGGTGGGATACTTATCACTTTCGCTTAGCCACTCAACCGCCGAGGCGGTCGAACAGCTAGTATCCATCGTTTACGGCGTGGACTACCAGGGTATCTAATCCTGTTCGCTCCCCACGCTTTCGTCCATCAGCGTCAATATATTGTTAGTACTCTGCCTTCGCAATTGGTATTCTAAGTAATATCTATGCATTTCACCGCTACACTACTTATTCTAAATACTTCACAATAATTCAAGACAACCAGTATCAATGGCAATT
+
GFGGGGGGGGGCF:CEGFFGGGGGGGGGGGGGGGGGGGGGGGGGGGGGGGGGGGFGGGGGGGGGDGGGGGGGDGGGGGGGGGGGGGGGGGGGGGGGGGGGGGGGGGGGG?FGGCFGGGFFGFGCCGGGGGGFGGGGGGGGGGGGGGED,DAE?EEGGGG99CFFCFFF?<2BFGG=C4CFACGGGGGGGF?FGFFCCFFGFGF778AF+:AGGFFFFF:;>E66F>>4<B@FF?FFF>>9>A<A9)-5A>DFF9>F)8).4:?F6<A))66<4:48F><
@M02352:288:000000000-CKWC8:1:1101:22277:10366 2:N:0:ATGCGCAG+CTAAGCCT
CAATCTTGCGACCGTACTCCCCAGGTGGATTACTTATCACTTTCGCTTAGACACTGACTGTATATCGCCAATATCGAGTAATCATAGTTTACGGCGTGGACTACCAGGGTATCTAATCCTGTTCGCTCCCCACGCTTTTGTGCCTCAGCGTCAGTATCAGTTTAGTAAGCTGCCTTCGCTATCGGTGTTCTGTGTAATATCTAAGCATTTAACCGCTACACTACACATTCCGCCTACTCCAACTGTACTCAAGTTAATCAGTATCAATGTCAGTTTCGAGG
+
GGFCGGGGGGCEGGGGGGGGGGGGGCFGGGGCFGGGA@CEFGGGGGGG7CCFFGGGGGGGFFGEFGEGGG@AE9F8CCCFGFFGECEFFGEA@,@=FG@@BAEEDDCC:FGFFGGGGF9E9CC5F7FE>D+,@CF:CFCDGGF=;DF8=BG68@E,7@;=@@FC9DFGG@CDG?C899D?*0@C5=*4C77=E<EE*+1=+:B:*4AFG?+++4(::5:@36=F*;=CFFF4=)(/8@;EE;.66).56CE8464*4-*63-6A9A262)-6).*)*,4((
@M02352:288:000000000-CKWC8:1:1101:8385:10373 2:N:0:ATGCGCAG+CTAAGCCT
CAATCTTGCGATCGTACTCCCCAGGTGGGATACTTATCACTTTCGCTTAGTCACTGAATAATTCCAACAACTAGTATCCATCGTTTACGGCGTGGACTACCAGGGTATCTAATCCTGTTCGCTCCCCACGCTTTCGTCCATCAGCGTCAGTATATTGTTAGTGATCTGCCTTCGCAATCGGTATTCTGTGTAATATCTATGCATTTCACCGCTACCCTACACATTCTAACCACTTCACAATAACTCAAGACTACCAGTATCAAAGGCAGTTCTACAGTTAA
+
GCFGFGGG9FGCFFFFF@EGFEGGGG?FGGGGGGGAEGGGGDEFDGGGGGGGGGGGGDGGFGGGGGGGGGFFGGGCFGGGGGEGGGGGGGG7BFEGGGGGGGGF7FFFGGFGGGFGGGGGGGEFGGGGGCEGGGGGGGGGG8EFFDEDGGGGGGGGGGGFFF9DGFG9BGGEG+=CDGGF>GCFFCAFFFGFFCF?E>:C6FFFECFFGF><DE=)=85=EFFFGFCCEB443AE@C)?@))7434=47AD).43A;AF)7<?39:B<6?496)7<4)456
@M02352:288:000000000-CKWC8:1:1101:24922:10381 2:N:0:ATGCGCAG+CTAAGCCT
CAATCTTGCGATCGTACTCCCCAGGTGGGACACTTATCACTTTCGCTTAGTCACTGAGATAAATCCCAACAACTAGTGTCCATCTTTTACGGCGTGGACTACCAGGGTATCTAATCCTGTTCGCTCCCCACGCTTTCGTCCATGAGCGTCAGTACATACGTAGTAGACTGCCTTCGCAATCGGTATTCTGTGTAATATTTATGAATTTCACCGCTACACTACACATTCTATCTACTTCCATATGACTCAAGTCACCCAGTATAGAAGGCAGTTCCATAGTT
+
FFGG9CEFAF766+-;FCF,CFFGDFGCCEGG8F@EFFGCFGF@C:7FEGC,E,@<EGDC9EEF9EF@CF@EGF@CF,EF<EFG9,CFD97,8@>FCCFFFCB9AEED<BEFEGFG9=AF,F?CGGGFG=E+:F::DGFGC8:9D=A+@CCEEDECCDBFFGGGDA,@DFGG?223C7**;>5:**=;>@FDCA+;*++5++=+/=87C:+**/2656>:B4@;D*6CE@A6;+;5)7.;CEE?.>CEF@)?CC)=(/5.1))..)-,.(,452@<B)3<:
@M02352:288:000000000-CKWC8:1:1101:23143:10481 2:N:0:ATGCGCAG+CTAAGCCT
CAATCTTGCGACCGTACTCCCCAGGTGGATTACTTATCACTTTCGCTTAGACACTGACTGTATATCGCCAATATCGAGTAATCATAGTTTACGGCGTGGACTACCAGGGTATCTAATCCTGTTCGCTCCCCACGCTTTCGTGCCTCAGCGTCAGTATCAGTTTAGTAAGCTGCCTTCGCTATCGGTGTTCTGTGTAATATCTAAGCATTTCACCGCTACACTACACATTCCGCCTACTCCAACTGAACTCAAGTTTATCAGTATCAATGGCAGTTTCGAGG
+
GFFFFGGGGGGGGEEFGGGGGGFDFFCFGFGGGGGFFFCFGGGGGGGG@9<FGGGGGGGGG9FGGGEDF7@FC,FFGGFEGGGGGGGGGGCEF>FCFGGGGFGGGGG7CEEGGGGGGGEFFGGFGGCFGGGGGGGGEEFGGGGGGGGFGGGGGGFEGGFGGFGGGG@FEFGGGFDCGCGD5CFDDC>E>C?8FCF<7@6CFGF7@6AGGGFGGF?;:89;;FEADGFGFFF;DA?@D@EFFE@@;<8@<A7:2<A=<>F42:-464)))41:((96*,3(-
@M02352:288:000000000-CKWC8:1:1101:18004:10504 2:N:0:ATGCGCAG+CTAAGCCT
TAACCTTGCGGCCGTACTCCCCAGGCGGTCAACTTAGTGCGTTAGCTGCGCCACTCACGTCTCAAGGACACAAACGGCTAGTTGACATCGTTTACGGCGTGGACTACCAGGGTATCTAATCCTTTTCGCTCCCCACGCTTTCGTACCTCAGCGTCAGTATCTTTCCGGGTGGCCGCCTTCGCCACTGATTTTCCTTCCATTCTCTACCCATTTCACCGCTACACTGGAAATTCCACCTCCCTCTACATTACTCTAGTTTGCCAGTTCAAAATGCAGTTTC
+
@6FFFGGGCCGGGGGGGFGGFEGGGGGGGGD@FFCFFFGGGGEGGGGFGGDEFGGGCFFGGGGGGGGGG8FEF8A@EDE:E,E9,C<FFGGGFCA=+4>FGC+=9BCFFG:FFC,>,@FGFA=,@DF+CEFFFF,@EE>CFCEGCFE+@3@C5@;>1;@CCF,?D:**:*4C8?<DGG5F)*=*>CF7@+>7@=F?AFF+3111746*10.::BAFG),-4>))**.*(/9*782<<(2(47?:AA>).4449)5/6>=<2<98).)-)).4<<?6@)).
@M02352:288:000000000-CKWC8:1:1101:7831:10510 2:N:0:ATGCGCAG+CTAAGCCT
CAATCTTGCGACCGTACTCCCCAGGTGGATTACTTATCACTTTCGCTTAGACACTGACTGTATATCGCCAATATCGAGTAATCATAGTTTACGGCGTGGACTACCAGGGTATCTAATCCTGTTCGCTCCCCACGCTTTCGTGCCTCAGCGTCAGTATCAGTTTAGTGAGCTGCCTTCGCTATCGGTGTTCTGTGTAATATCTAAGCATTTCCCCGCTACACTACACATTCCGCCTACTCCACCTGAACTCAAGTTTATCCGTATCAATGGCAGTTTCGAGG
+
GAFFGGGGGGGGEFGGGCFGGGFGGGGGFGGGGFGGGGGGGGGGGGGGGGGGGGGGGGGGGDGGGFFGGGGGGGGCFGGGGGGGGGGGGGGGEGGFGDGGGGGGGGFGGGGGGGGFAEEFFGGGGGGF8DGGGGGD@FACGGDGGG8FFGGD89EGFFCFGGGFGG9EGGG?BFGGGGGFAGFEC*1AEFG>@4@A?FFDFGF><FFGGG:+2?(.=)()3:()*2)2/8@)=)1(8@@E@7(4(4,(-6)5):A46)9)(-(.8).)-.8(4:B4=1433
@M02352:288:000000000-CKWC8:1:1101:25935:10556 2:N:0:ATGCGCAG+CTAAGCCT
CAATCTTGCGACCGTACTCCCCAGGTGGATTACTTCTTACTTTTGCTTCGACACTGACGGTAGCTCGCCACCACCGAGTAATTATAGTTTATGGCGTGCATTGTCTGCGTATCTAATCCTGTTCGCTTCTCCCCCATTCGTTCCTCAGCCTCAGTCCCGTTTTACTAAGCTAGCCTCGTTTCCCGTTTTCTGTCTACTATCTATGCATTTCACCCATACCTCACATATCTCTCTCACTCCAACTTCAATCAAGTTTTCCAGTAATTACTGCAATCTCCATG
+
F=<<<FG9,@+7@FCDFFGGGF,,:C6C8AEFGGG9,,<<EFF,,@F@,+,@FEC<,,,:F,,,<9BF+6,6C,B7=@,,<,,:@A?,,5,,<=<+8@++,<,,9,,,84+B,5,=E,?9C,,,8+++6,,9>+@+,,,,363@,C=+,,,6D=E,,,+,,,87,3,7,,7,,4*D>5****,,3C,,1,5+5*+**41+4==+*++=+,+=+*(),)(-*47?*24C3+;+/*/)1743)(//7?))))).)1)+).19)1))))1)))))))))*))))
@M02352:288:000000000-CKWC8:1:1101:21918:10566 2:N:0:ATGCGCAG+CTAAGCCT
CAATCTTGCGACCGTACTCCCCAGGTGGATTACTTATCACTTTCGCTTAGACACTGACTGTATATCGCCAATATCGAGTAATCATAGTTTACGGCGTGGACTACCAGGGTATCTAATCCTGTTCGCTCCCCACGCTTTCGTTCCTCAGCGTCAGTATCTGTCCGGGTGGCCGCCTTCGCCACTGATGTTCCTTCCAATCTCTACGCATTTCACCGCTACACTGGAAATTCCACCACCCTCTACAGTACTCTAGTCTACCAGTTCAAAATGCAGTTCCAAGG
+
GFGGGGGGGG>FFEF<FFGGGGGGGFEGGGGGGGGGGGGGGGGGGGGG7CCFGGGGGGGGGGGGGGGGGGGGGFF@FGGFGGFFFGFGGGGGFCFFGGGGGGGGGG8?CFFGGGGGGGGGGGGAF7CFGGGGG7CEGFG>DGGGDADGGGGGC>FEFGGFE9DE6CFGGFGGGGDGG44>?DFG79CE9CGGGFFF<AFGFGFGFFDGGGFGFF;A?B@3;F@F4DECAFF*8>68<:027)6<0<2><4).6<2*6>F7)-)-)6)4.4<4)4/66<4<8
@M02352:288:000000000-CKWC8:1:1101:27544:10571 2:N:0:ATGCGCAG+CTAAGCCT
CATCCTTGCGAACGTACTCCCCAGGTGGGATACTTACTACTTTCGCTTAGTCACTGAGTTAAACCCCAACAACTAGTATCCATCGTTTACGGCGTGGCCTACCAGGGTATCTAATCCTGTTCGCTCCCCACGCTTTCGTCCATCAGCGTCAATATATTGTTAGTGAGCTTCCTTCGCAATCGGTATTCTGTGTAATATCTATGCATTTCACCGCTATACTACACATTCTAACCACTCAACAACCATCCAAGACTAACAGTATCAATGGCCTTTTCACAGTT
+
FFAFAFG<F:FGFEFGFCFFGGGF8C,<CCGFFGGG,,6CCFGGGGDGGGEFFGG<E8,6EFGGDGDDFECG,,,,,CFGF?CB,6BFGEB,>>CF7+BFFC8?ECE,4B??FG,@,=5EA;F7:8=8B=>FF73ABGD@CC,E9,88CGGEGFG7<,,@@C9EC9,,,,78C:<*@9?5A*;CC*DF7,D92>=<>++:CG+:C6=F8:BFCDFF*+.7);456*)1<F6AFF?;(,/6)(((/=(8E?204))9:)*-.))-5--((.)).)*.9<2).
@M02352:288:000000000-CKWC8:1:1101:27729:10603 2:N:0:ATGCGCAG+CTAAGCCT
TAATCTTGCGACCGTACTCCCCAGGCGGAATGCTTAATCCGTTAGGTGTGTCACCGAACAGTATACTGCCCGACGACTGGCATTCATCGTTTACGGTGTGGACTACCAGGGTATCTAATCCTGTTTGCTCCCCACACTTTCGTACCTCAGCGTCAGTATCGAGCCAGTGAGCCGCCTTCGCCACTGGTGTTCCTCCGAATATCTACGAATTTCCACTCTACACCCGGAATTCCACTCACCTCTCTCGAACTCAAGACCAGGAGTTTCAGAGGCAGTTCCAG
+
@6FFFGGFGGGGGGGG,D,CA@@FFF:CEGGGGGGG@EEFDGGGGFGGFGEGGGFECGG7FGGGGFG,C,CCEG@EEECFF,CFGGFF<FFGGGGGGGGG?ECEF8FGGGCD=D9@BFFC;FFCCGGFA3>3CB7+@DFE=+@FG@;FFCCCGGEGGBFFGDCCGF>E,,6>EDDGDGGF>G8CG6CC6*=DC3;393:D;++:)@37CGFC:61AFFAF<=()13(7;5F4=*--48:<2??F452),(44)()/(4>?:6-4(6))-).(,153945>.
@M02352:288:000000000-CKWC8:1:1101:18991:10649 2:N:0:ATGCGCAG+CTAAGCCT
CAATCTTGCGACCGTACTCCCCAGGTGGATTACTTATCACTTTCGCTTAGACACTGACTGTATATCGCCAATATCGAGTAATCATAGTTTACGGCGTGGACTACCAGGGTATCTAATCCTGTTCGCTCCCCACGCTTTCGTGCCTCAGCGTCAGTATCAGTTTAGTAAGCTGCCTTCGCTATCGGTGTTCTGTGTAATATCTAAGCATTTCACCGCTACACTACACATTCCGCCTACTCCAACTGAACTCAAGTTTACCAGTATCAAAGGCAGTTCCGAGG
+
GGGGGGGGGGDG@FCFGGGGGGGGGGGGGGGFGGGFGGGGGGGGGGGGGGGGGGFGGGGGGGGGGGGGGGGGGDGGGGFGGGGGGGFGGEFFCBFFGGGDF<F@FFFGGGGGGFGFGFGGDFFFFECGGEGDDCFGCEFEEDE6>FF?EEE6CEFFGCFGEFCFGGGFF?9DFGGGGGD5BGGGG5C:CFGC:EA<*=EC88+=5;FGFGCF7A>;?;;3=FEA407CC6@AD3(1333@E;(8@@FE442:2.6@A)/)).<2)-.).(8:0.*)*,393
@M02352:288:000000000-CKWC8:1:1101:7525:10662 2:N:0:ATGCGCAG+CTAAGCCT
TAATCTTGCGACCGTACTCCCCAGGCGGAATGCTTAATCCGTTAGGTGTGTCACCGAACAGTATACTGCCCGACGACTGGCATTCATCGTTTACGGTGTGTACTACCAGGGTATCTAATCCTGTTTGCTCCCCACACTTTCGTACCTCAGCGTCAGTATCGAGCCAGTGAGCCGCCTTCGCCACTGGTGTTCCTCCAAATATCTACGAATTTCACCCCTACCCTTGGAATTCCACTCCCCTCTCTCGAACTCTAGACTGATAGTTTTGGAGGCATTTCCAG
+
FFEGGGGCAE@CECFGGGGGGGG@FFCEGGFGGGGGGGFAFDGE7FBFFFGGFGGGGGGGGGFGAG9CFFGC7C+CBF7<B8?FFGCGDFGGFFGGF7FC,BFCAFCFEGGECFGFFFFFGCDCDCCFGGG7EBFFEFE=E>FGFGGGGGFEGGCEEEAFDGFEEFFF9,,?F54CC8D58::EGG6;,;AFGFF@@F+:6@C>5@23*75:C6?=*)6(4),*9C(26*9F?*9)((43<B0222,)3((-5:4*-4)49<)6:<A<9(((,())0).-.
@M02352:288:000000000-CKWC8:1:1101:4276:10667 2:N:0:ATGCGCAG+CTAAGCCT
CAATCTTGCGACCGTACTCCCCAGGTGGATTACTTATCACTTTCGCTTAGACACTGACTGTATATCGCCAATATCGAGTAATCATAGTTTACGGCGTGGACTACCAGGGTATCTAATCCTGTTCGCTCCCCACGCTTTCGTGCCTCAGCGTCAGTATCAGTTTAGTAAGCTGCCTTCGCTATCGGTGTTCTGTGTAATATCTAAGCATTTCACCGCTACACTACACATTCTATCTACTTCCATATGACTCAAGTCAACCAGTATCAAAGGCCGTTCCATAT
+
GFFGGGGGGGGGDFGEGFGFGGGGGGGGGGGFGGFGGGCFGGGGEGGGGGGGGGGGGGGCGGGGGGGGGGGFFEFGGFGGGGGFFFFGGGGGDGGGGEFGGGG<FGGGGFGFGGGGGGGGFFFFGDB8EGGGCBCFGGGG@EGGFGF6=EGGEEFCGCCEFGGD9FEGGFGGGGGGGF9>BDGDGG5EGGGGG?FEEF==CFFG<FFGGGFGGF@FGFBF@638*;<F?CCFA@?CE5393>CEF5))7;E@3))+92>:046.44<AFF1((45?)5<>)
@M02352:288:000000000-CKWC8:1:1101:9813:10667 2:N:0:ATGCGCAG+CTAAGCCT
CAATCTTGCGACCGTACTCCCCAGGTGGATTACTTATCACTTTCGCTTAGACACTGACTGTATATCGCCAATATCGAGTAATCATAGTTTACGGCGTGGACTACCAGGGTATCTAATCCTGTTCGCTCCCCACGCTTTCGTGCCTCAGCGTCAGTATCAGTTTAGTAAGCTGCCTTCGCTATCGGTGTTCTGTGTAATATCTAAGCATTTCACCGCTACACTACACATTCCGCCTACTCCAACTGAACTCAAGTTTATCAGTATCAATGGCAGTTTCGAGG
+
GFGGGGGGGGGGG7FFGGGEGCGGDE@FGGGGGGGGGGGGGGGGGGGGGFGGGGGGGGGGGGGGGGGGGGGGGFF7FFGGFGGGGGGGGGGGDFGGGGGGGGGGGDFCEGCGGGGFFGFFGGGGGGDGGGGFGEDFEGGGGGGGFGD?DCECC+@FGGGGFGGGFFFGGGFFGDGGGGGFDCFGGEGEGGF7:4=A?FFGFGFGCFFGFGFCFFFDEABE@FFFF<@G?CFA:B??D)4;;E@F;)3()62??<AFA4*))6:4))6<432((.9AF6022
@M02352:288:000000000-CKWC8:1:1101:24928:10701 2:N:0:ATGCGCAG+CTAAGCCT
CATTCTTGCGAACGTACTCCCCAGGTGGGATACTTATTACGTTAGCTTCGCCACGCAGTATTGCAGCCGCCCAACAACTAGCCTTCATCTTTGGCGTCGTCGACTAGGATGTTCACTCATCTTCGTTGCTCCCGATTTCGTCTCTCCGCGTCGTCATTTATTTTGTGGTCTGCCTTCGCACTTGCTTTTGTAACTACTATTTATTCATCTTCACGCTTCTCTACTCATAATACAACATTCCTCTCAATCACACACCAATCACAGCATCAGACATTCTACCA
+
FC@@A9CFFED@C:-<FCF<@FAF?FE,BFFFGGGGG,,<,CF,@EGE9C7F7@++86,,69,C,,,:8++8,,B,,,5,,,,55E,A,5,5,,?+4446++++++,8,8,4,7,,4CEF,,9,+:A3B3>,:++6++,,83,@,,,+4+3@**3@63@9,@;,,5,*6,,6,4*+9*1)87,0+<,,10<+4*+*/++++++3)++3+++++2(5*)(/)3)37*)1)+11;*..(().).-)().644:47(()-(/()(--((..).2)3)9)*))-.
@M02352:288:000000000-CKWC8:1:1101:24908:10703 2:N:0:ATGCGCAG+CTAAGCCT
CATTCTTGCGAACGTACTCCCCAGGTGGGATACTTATCACTTTCGCTTAGCCACTCAGTATTGCTACCGAACAGCTAGTATCCATCGTTTACGGCGTGGACTACCAGGGTATCTAATCCTGTTCGCTCCCCACGCTTTCGTCCATCAGCGTCAATATATTGTTAGTGTTCTGCCTTCGCAATTGGTATTCTAAGTAATATCTATGCATTTCACCGCTACACTACTTATTCTAAACACTTCACAATAATTCAAGACAACCAGTATCAATGGCAATTATACAG
+
F9<AAEFGGG>GGGFFGGGGGEGGCGFG+FGGGGGGGFGGGGGGGGGGFDGGDGGGG?FFGG9FFA<FGFGGGGGED,CEFGGGGDGGGGGGGCF>FGGGGGGGGGGGGGGGGGGFFFGGGGGEEEGCEFGGGCFFGCGGFGGGFGGGDCEGGGDCEGA;DFCCCCAB9@DFG9FGGFDABDC6CF?FGGGG@EFFFFFGAFFGFBFGGFFGGA=BE4@@@A;F+@?F<AA6:A44;)7@E<C3@A@<?CFCC33)(:7:6AFFFAFBB?BF?0?4@<AD.
@M02352:288:000000000-CKWC8:1:1101:18780:10741 2:N:0:ATGCGCAG+CTAAGCCT
TAACCTTGCGGCCGTACTCCCCAGGCGGTCAACTTAGTGCGTTAGCTGCGCCACTCACGTCTCAAGGACACAAACGGCTAGTTGACATCGTTTACGGCGTGGACTACCAGGGTATCTAATCCTGTTCGCTCCCCACGCTTTCGTTCCTCAGCGTCAGTATCTGTCCAGGTGGCCGCCTTCGCCACTGATGTTCCTTCCAATCTCTACGCATTTCACCGCTACACTGGAAATTCCACCACCCTCTACAGTACTCTAGTCTACCAGTTCAAAATGCAGTTCC
+
GA<FFGGGFGGGGEGGGGGGGGGGFGGGEFFGGGGGGGFGGGGGGGGGGGGFGGDGGGGGGGGFEGGGGGGCGGGGGGGGGEFEGGEDCFGGGGFCGGGGEGGGGGGGGGGGGGCGGGGGGGGCFGG@EG?EGGGGGGDGGGGGGCFGG9EFGGGGGFC@FE;B9F,?CFCGCGDGGDDF=CEGD66+5+;@7CFF<FF7FFFG?FF*2/7DG=)7CD029D?F7*3<(97BF?>4816?:?(()6:>A4<<A)67696<>A07)6>A))-.2<B494<B
@M02352:288:000000000-CKWC8:1:1101:14374:10775 2:N:0:ATGCGCAG+CTAAGCCT
TAATCTTGCGACCGTACTCCCCAGGCGGAATGCTTAATCCGTTAGGTGTGTCACCAACAAGCATGCTTGCTGACGACTGGCATTCATCGTTTACGGTGTGGACTACCAGGGTATCTAATCCTGTTCGCTCCCCACGCTTTCGTCCATGAGCGTCAGTACATACGTAGTAGGCTGCCTTCGCAATCGGTATTCTGTTTAATATCTATGCATTTCACCGCTACACTACACATTCTATCTACTTCCATATGACCCAAGTCAACCAGTATCACACGCAGTTCCAA
+
FDGGGGGGGGGGGGEFGGGGGGGDFGGGGGGDGGGGGGGFGGGGDGGGGGEFFGGGGGGGGGGFGG9FGGGGCGGDEGGFGFFGGGGCGGGGGGGDGGGGFGGGGGDEGCGGGGGCGFGGGGGFGCFGGGGGG<C@EEGGGGGGGGGGAFFGGGGDFDG9FGGDF:FG9@ECE5DG4FGFDDGGF5CGCCC71*+*1=CFF8==<A8C+AFDGF<A*:.39*3+*;)07AFF6;...//7<<B<<)6).4((.3(064=<?0.9)).<24,236826..-)
@M02352:288:000000000-CKWC8:1:1101:10837:10793 2:N:0:ATGCGCAG+CTAAGCCT
TAACCTTGCGGCCGTACTCCCCAGGCGGTCAACTTAGTGCGTTAGCTGCGCCACCCACGACTCAAGGTCACAGACGGCTAGTTGACATCGTTTACGGCGTGGACTACCAGGGTATCTAATCCTGTTTGCTCCCCACGCTTTCGTGCCTCAGTGTCAGTATTTGTCCAGGTAGCCGCCTTCGCCACTGATGTTCCTTCCTATATCTACGCATTTCACCGCTACCCAGGAAATTCCACCACCCTCTTCTGTACTCTAGTTATCCAGTCTCAGGTGCAGTTCC
+
FGGGGGGGGECGFFEEGGGGGGGGGG7CCFGFGEGGGGGGGGGGGGGGGGGGGGGGGGGGGGGGGGGGGGGDGFGFGGGGGFGFDGGGGDGGGEGCCFC@@EEDFGGGGGGGGGGGGGGGGGFGGGGGFGGGGGGGGGGCGGGGFGGCFGDGGGGGGGGGGG,?BFFGGGGGGFGGGGCF:DGGG6C7@9>DGFFCEFFGA>CDEFF3<:>DFC?FF301-.(79<:GB?FF=FFB:?BF((-3>A<>F<BDF969<B=<5):?D)5))684(30-164A
@M02352:288:000000000-CKWC8:1:1101:3642:10808 2:N:0:ATGCGCAG+CTAAGCCT
CAATCTTGCGACCGTACTCCCCAGGTGGATTACTTATCACTTTCGCTTAGACACTGACTGTATATCGCCAATATCGAGTAATCATAGTTTACGGCGTGGACTACCAGGGTATCTAATCCTGTTCGCTCCCCACGCTTTCGTGCCTCAGCGTCAGTATCAGTTTAGTAAGCTGCCTTCGCTATCGGTGTTCTGTGTAATATCTAAGCATTTCACCGCTACACTACACATTCCGCCTACTCCAACTGAACTCAAGTTTATCAGTATCAATGGCAGTTTCGAGG
+
GGFGGGFGFGDGE7CFGGGGGGFEFFGGFFGGGGFFFGGGGFGGGFCGGGGGGGGGGGGGGGGGGGGGGGGGGGCCDFGFGGGFGGGFGGGGGGGGGGGGGGFFGGGGGCGGGGGGGGGFGGGFGGGF>@C@FGGGGGGGGGGGGGGCFGGGGDGGGGGGGFFCCFGG,@DGGGGGGGGBEGG*9CGEGGGGGEF?4=AGFGFD*;AGGCF@FF=5EFF@@FFFFG@GFFFAE>?D@E;EFE@FFFAE2<A?<9AF2>74><BBBAFFF:BB14=6=???1
@M02352:288:000000000-CKWC8:1:1101:27213:10816 2:N:0:ATGCGCAG+CTAAGCCT
TAATCTTGCGACCGTACTCCCCGGGCGGAATGCTTAATCCGTTAGGTGTGACACCGAAGGGCAAGCCCCCCGACGTCTGGCATTCATCGTTTACGGTGTGGACTACCAGGGTATCTAATCCTGTTTGCTCCCCACACTTTCGTACCTCAGCGTCAGTATCGAGCCAGTGAGCCGCCTTCGCCACTGGTGTTCCTGCGAATATCTACGAATTTCACCTCTACACTCGCAATTACACTCACCTCTCTCGAACTCAAGACTAGCAGTATCCAAGGCAGTTCCAG
+
EGGGGGGGGGGGGGFFGGGGGGGGGGGGGGGGGGGGGGGGGGGGGGGGFCFGGGGGGGGGGGGFGGFGEGGGGGGGGGGGGGGGGGGGGFGGGGGGGGFGGGGGGFGGGEFFFFGGDCCGGGGGGGGGCF8FGGGGGGGGGGFGGEEFGGGGGGGGFGEGGGGGGGGGGGFCCEGGGGGFFGGGGGFFGED7C2=7>D<DFDFGDFFGGGF=FFBFC>>BA4:6C<>C(;**077<::FF>B7:)21>:<1<A(4?()0(443.4))).2,28:53@29A)
@M02352:288:000000000-CKWC8:1:1101:25466:10819 2:N:0:ATGCGCAG+CTAAGCCT
CATTCTTGCGAACGTACTCCCCAGGTGGGTTACTTATCACTTTCGCTTAGCCACTCAGTACTCAATCGTACCGAACAGCTAGTAACCATCGTTTACGGCGTGGACTACCGGGGTATCTAATCCCGTTCGCTCCCCACGCTTTCGTCCATCAGCGTCAATATGTTGTTAGTGATCTGCCTTCGCACTCGGTATTCTATGTAATATCTAAGCATTTCACCGCTACACTACATATTCTAACCACTCCACAACAATTCAAGATATCCAGTATCCATGCCAGTTC
+
GGGGGGGGGGGGGGGGGGGGFGGCFF8DC+CDGGGGGGFGGGGFCGGGEGGGGD8CE<FFGGG9DFFFDFCFEGGEG8C<EFCE<FFGGF:FDFFFEB+=FGDCE@FGGG7EE=:8=;FFE,,=>AFGGGEGGCCFC3@>C8,@>:@>7EGGFGCGG7,@EDAEDGGF9FFFGGC@D4;8FGG=)/,=EGFFGFFEC6CGFFADCFF7@6FFFFE67969;B1;>F@F@6+979<A<4.)-4((5:?B01:?)6A@429-45).3)64)).<)(0)0,:2
@M02352:288:000000000-CKWC8:1:1101:12430:10823 2:N:0:ATGCGCAG+CTAAGCCT
TAATCTTGCGACCGTACTCCCCAGGCGGAATGCTTAATCCGTTAGGTGTGTCACCGAACAGTATACTGCCCGACGACTGGCATTCATCGTTTACGGTGTGGACTACCAGGGTATCTAATCCTGTTTGCTCCCCACACTTTCGTACCTCAGCGTCAGTATCGAGCCAGTGAGCCGCCTTCGCCACTGGTGTTCCTCCAAATATCTACGAATTTCACCTCTACACTTGGAATTCCACTCACCTCTCTCGAACTCTAGACTGATAGTTTTGGAGGCAGTTCCAG
+
GCGGGGGGGGGGGGGGGFGGGEGGGGGGGGGGGGGDGGGGGFGGGGGGGGGFGGGGGGGGGGGGGGGGG?FFGGGGGGGGGGGG9FDFGFGGGGGGGGGGGGGGGGGGGGGGFCFFGCBFGFFFGGFGGFFGGGGGGGGGGEGGGEGGGCFGEEGGGC@F@DFGGGGGGCFGGEGGGGGFE:EGGGGGGGEGFFFFFF+:6:FGFFFGGGFDCC?FCF889ADFFG?FAF4/98)),(58><?1)8:??F?45<6=<<)4><<ABA)29?::?F::6422-
@M02352:288:000000000-CKWC8:1:1101:24199:10824 2:N:0:ATGCGCAG+CTAAGCCT
TAACCTTGCGGCCGTACTCCCCAGGCGGTCTACTTATCGCGTTAGCTTCGCTACTCACGGATTAAATCCACAAACAGCTAGTAGACAGCGTTTACGGTGTGGACTACCAGGGTATCTAATCCTGTTCGCTACCCACACTTTCGCACATGAGCGTCAGTTACTGACCAGGGAGTCGCCTTCGCCACTGATGTTCCTCCAGATATCTACGCATTTCACCGCTACACCTGGAATTCCACTCCCCTCTCCAAAACTCTACCCTGCCAGTTCTAAATGCAATTCC
+
;,BFFGG9F7FGEGFGGGGGGGGGGGCCFEGFFGGGGFGGGGFBFGGGGFGGDGAFEGGGGGGCE<9E<=CEGGGGGGGEGGGGFGGDEGGGGGFEDAFE@FGGGGGGGGGCFFDEGDFGGGA?DFGGGDGGGGF7>8DGFGDGEGG79B8,BE8*ADGG9F;FF3?C5BCEE64C4/:A?DEEGD6FCGEGF)77(.;:=@AFC+:955)9:C?CF)(41>2FF*5*(/*988<A:7<03??:1(-5):(),64*)./,.25),4:)4)6-<)99=79>
@M02352:288:000000000-CKWC8:1:1101:14186:10828 2:N:0:ATGCGCAG+CTAAGCCT
TAATCTTGCGACCGTACTCCCCAGGCGGTCTACTTAACGCGTTAGCTCCGAAAGCCACGGCTCAAGGCCACAACCTCCAAGTAGACATCGTTTACGGCGTGGACTACCAGGGTATCTAATCCTGTTTGCTCCCCACGCTTTCGCATCTGAGTGTCAGTGTCTGTCCAGGGGGCCGCCTTCGCCACTGGTATTCCTTCAGATCTCTACGCATTTCACCGCTACACCTGACATTCTACCCCCCTCTACAGCACTCTAGTTCCCCAGTTTCAAATGCAGTTCCG
+
GFGGGGGFGGGGGGGGGF9FGGGGGGGGGGGGGFGGGGGGGGGGGGGGGCFGGEGGGGGGGGGGGGGGGFFGGGG,EFGGGGGGFGGGGGGGFFGGGG:FFGGGGGGGGGGGGGGGDGFD,FF<BGGGGFGGGGGGGGGGGGEGC@EFDGGGCF7:EGFGGGGGGGF6FEGCEEGGGGDFAGGGG6EGC7ECFF=?FFA09>BC9*85C53>CFAFGDB(,))895:C(?FF?@9><08>>1122<A:708>0)474)*-)402?>4)-6)))6=46<24,
@M02352:288:000000000-CKWC8:1:1101:24829:10831 2:N:0:ATGCGCAG+CTAAGCCT
CAATCTTGCGACCGTACTCCCCAGGTGGATTACTTATCACTTTCGCTTAGACACTGACAGTATATCGCCAATATCGAGTAATCATAGTTTACGGCGTGGACTACCAGGGTATCTAATCCTGTTCGCTCCCCACGCTTTCGTGCCTCAGCGTCAGTATATACGTAGTAGACTGCCTTCGCAATCGGTATTCTGTGTAATCTCTATGCATTTCACCGCTACATGATATCTTCCGCCCACTTCATCTAAATTACAGAAGATCAGTTTCAATGGCAGTTCTACAA
+
GFFFFGGGGGGGGGFGGGGGCFGGFGFDGGGGGGGGFGGGGGGGDGGGDGGGGGFGGGGGGGGGFGGDEGGG@EFCDGGGGGGGGGGCGGGFG>FCCGGGGGGGFGGGGGFGCFGGGAFGGGGEFFGF+4@=FGG>EEGGGGGGE8ECFGGGEGGGGGGD9AFFCFFFADDFGGGGGGGFDCF>9ACFGGGGGE>>7@+=1=CG<A=1=CAFD*(6CD63?F9=C7);?FFF3>(:;3.7?CEFE?77)))-.62706@4).6)))-).434(44)16<.)
@M02352:288:000000000-CKWC8:1:1101:21773:10863 2:N:0:ATGCGCAG+CTAAGCCT
CATTCTTGCGAACGTACTCCCCAGGTGGGATACTTATCACTTTCGCTTAGCCACTCAGACCGAAGTCCGAACAGCTAGTATCCATCGTTTACGGCGTGGACTACCAGGGTATCTAATCCTGTTCGCTCCCCACGCTTTCGTCCATCAGCGTCAGTATATTGTTAGTGATCTGCCTTCGCAATCGGTATTCCATGTAATCTCTATGCATTTCACCGCTACCCTACATATTCTACCCACTTCACAATAACTCAAGATAAACAGTTTCAAAGGCAATTCTACAG
+
GGGFFGGGFFC:CEFGGGGGGGGGGGGGEFGGGGGGG<EFGGGGGGGG:DGGGGFGGDGGG@::>FFGCFGGGGGGGFGGGGGGGG@DGGGGEGGGGEEEGGGGGGGDGGGGGGGGGGGGFGGGGDEGGGGGG7FEGGGGGGD>EGFFFEGGG>D,5,EGCCF9DFD;BFG;>CG>G4CA*@FC4*4AFCF@CCFCEFFFFGF+8FAFFF+;@F;EG:2((6@A2;)C?A6F6B2;@FAF2<<2<4<DBFFB<<2859FA:AA<A<A<A(31,:=)8:<A)
@M02352:288:000000000-CKWC8:1:1101:23918:10868 2:N:0:ATGCGCAG+CTAAGCCT
CAATCTTGCGACCGTACTCCCCAGGTGGATTACTTATCACTTTCGCTTAGACACTGACTGTATATCGCCAATATCTAGTAATCATAGTTTACGGCGTGGACTACCAGGGTATCTAATCCTGTTCGCTCCCCACGCTTTCGTGCCTCAGCGTCAGTATCAGTTTAGTAAGCTGCCTTCGCTATCGGTGTTCTGTGTAATATCTAAGCATTTCACCGCTACACTACACATTCCGCCTACTCCAACTGAACTCAAGTTTATCAGTATCAATGGCAGTTTCGAGG
+
GE9FFFGGFEGD7@CFFGFGGGCCDA<DFG<9CEFGGGGGFGGGCEFG:<,CEGG99EC,,696C<,FEC:E<EF,EFFEAEFCG?AFGGGG:BFFFG7EGFGGGFEGGGGGGGFDFGGFGGGGGGEFEGGFGGG>EGGGG68+>FFG?EEEGDFGGGFG;FGFGGAC,>FFGGGGGGDA5DGEDGDEGGGFFFF?AF+=6BE7>;BFFGFGGF9DD>:<=FEADGEGFF=;5>@;FFFE;E@;()7EEFF07<29))96)6469<B><?03((@<?((.(
@M02352:288:000000000-CKWC8:1:1101:21680:10871 2:N:0:ATGCGCAG+CTAAGCCT
CACTGTTGCCAGCGTACTCCCCAGGTGGTTAACTTAATACTTTCGCTTTGGCACTCATCTTCAAGTAGACAAGCACCGAGTTAACATCGTTTACGGCGTGGACTACCGGGGTATCTAATCCCGTTCGCTACCCACGCTTTCGTCCATCAGCGTCAATAATATCTTAGTAAGCTGCCTTCGCAATTGGTGTTCTATGTAATATCTATGCATTTCACCGCTACACTACATATTCCGCCTACTTCAAATATATTCAAGACCTACAGTATCAAAGGCAGTTCCAT
+
GGGGGGGGGGFEEGGGGGGGGGGGGGGG@FGGGGGGGG9@FGGGGGGGGGGGGGGGGGGGGGGGGGGGGGGGGGGGGGGGFGGCGFFGGGGGGGFGGGGGGGGFGGGGG>EEGGGGGGGGFFGGGFGGGGGGGGGDGGGGGDGGGGGGGGGGEGGGGGGFGFFAFFFFGGFGGGCCCGF9?C>7DE65:AGFGFF?EFFGFFFGCFFGGGFGGFFFE:6219;6>4)+9;AFFFDFDFFFF??4<<BFAFBFFA9F?FF??F7AAFFFFF21::>??A45)
@M02352:288:000000000-CKWC8:1:1101:17994:10909 2:N:0:ATGCGCAG+CTAAGCCT
CAATCTTGCGACCGTACTCCCCAGGTGGATTACTTATCACTTTCGCTTAGACACTGACTGTATATCGCCAATATCGAGTAATCATAGTTTACGGCGTGGACTACCAGGGTATCTAATCCTGTTCGCTACCCACGCTTTCGTGCCTCAGCGTCAGTATCAGTTTAGTAAGCTGCCTTCGATATCGGTGTTCTGTGTAATATCTAAGCATTTCACCGCTACACTACACATTCCGCCTACTACAACTGAACTCAAGTTTATCAGTAACCATGCCAGTTTCGAGG
+
A6@,,<ECCE+@@@FFGFGFGGDCDF<@,CFFFGGAFFGFGGGGGGGGG9FFEAE,CFFFEGGGFFGGGG:FGAEC@GGG,CFFG9EE??FGG7@CFGGD,?FFFGGDCEFCGGC;FF<E,CFFCC4++4@@FGEEE@AE,@C=DD=??EDEE=FG7=F9@FGGFCGGGGEFFGG>F7*?@7FGG*;C*:;CCAFFC9BC==ADE4+:+=B@8F2B:5@;;A4;6*);<1;A::<DF)).53=35A@@643;))-/))06).))).4>A(44324)/(-(-
@M02352:288:000000000-CKWC8:1:1101:3991:10911 2:N:0:ATGCGCAG+CTAAGCCT
CAATCTTGCGACCGTACTCCCCAGGTGGATTACTTATCACTTTCGCTTAGACACTGACTGTATATCGCCAATATCGAGTAATCATAGTTTACGGCGTGGACTACCAGGGTATCTAATCCTGTTCGCTCCCCACGCTTTCGTGCCTCAGCGTCAGTATCAGTTTAGTAAGCTGCCTTCGCTATCGGTGTTCTGTGTAATATCTCAGCATTTCACCGCTACACTACACATTCCGCCTACTCCAACTTAACTCAAGTTTATCAGTATCCATGGCCATTTCGAGG
+
GFGGGGGGGGDGGCF9FGGGGFGGF@DGGGGFEFGGE,,CEFGC,:CF@9FGGG@A<F@@FAA,,C@FE@@EF<?8DCCE<E,9EE,:<FEFC,@CF+:8?F<,A<,C7EFG9F9;@ECEFGFEBC@E8EG,FFFG7D,+,=+@BD8=D+31@7@;<,@@FFG9>FF,@@;EEFD;;9CDE*,**=*=ECFF9/B<EA+:+=88@4A8>F++=B@AE>(4=A@66>);?87)05;0=<@E);@3.7)73;)8?4)*6)966:44)))-)(((((1671(((
@M02352:288:000000000-CKWC8:1:1101:6393:10918 2:N:0:ATGCGCAG+CTAAGCCT
CAACCTTGCGATCGTACTCCCCAGGTGGATTACTTATCACTTTCGCTTAGTCACTGACTGTATATCGCCAATAACGAGTAATTATCGTTTACGGCGTGGACTACCAGGGTATCTAATCCTGTTCGCTACCCACGCTTTCGTCCATCAGCGTCAATTCAAACCTAGTAAGCTGCCTTCGCTATCGGTGTTCTGTGTAATATCTATGCATTTCACCGCTACACTCCACATTCCCCCTACCCCGACTGAATTCAAGACTAACAGTATCAATGACAGTTTCCAAG
+
CGG9FFGGGGGFGGGFGGGGGGGGGEEGGCFFGGGGA,;EAFG9FDGE4FEFGGAE9F<CC,69@FF:@CC@GGFC:+8B69,:AF,94D<CB=:FFG+B4AF=45B?F<FFGGFCF,,,4CE,+>+BEGFEG+C76D,+8+AE9F,28CEE+=:@=A99DFG,>F;DEGGFFC>D99D>?5D5*=CG>CG7=*47*=BFFG+B8?8+==++=F:BEE9<@A()80467+3/886?0(640(.43:<<).6<5884)8F04).6))6)).))..7>4<2<)
@M02352:288:000000000-CKWC8:1:1101:25147:10932 2:N:0:ATGCGCAG+CTAAGCCT
CAATCTTGCGACCGTACTCCCCAGGTGGATTACTTATCACTTTCGCTTAGACACTGACTGTATATCGCCAATATCGAGTAATCATAGTTTACGGCGTGGACTACCAGGGTATCTAATCCTGTTCGCTCCCCACGCTTTCGTGCCTCAGCGTCAGTATCAGTTTAGTAAGCTGCCTTCGCTATCGGTGTTCTGTGTAATATCTAAGCATTTCACCGCTACACTACACATTCCGCCTACTCCAACTGAACTCAAGTTTAGCAGTACAAATGGCAGTTTCGAGG
+
FEEFCFFGFE@GGFCDEGFFGGGGGGGGGGGFGGGGGGFFGGGGGGG7,EFGGGGGGGGGCFCFGGGECFGFF9F7CFGGGGGGGGCGGGGGDB@:CFGGGGGEGDFGGGGGGGDFFCG9AFGAE7F86D=F:3>+>FGGGGCGFFD?FGG=+;F7EGFAEGGCAGGG,87DFC5DF>7?ECF97;CCG7DCGEF?7A6C>DF78);FFCA@F*8?E):;(@;FFCE<C@+;)218@E@EFE@@18AE2:<0)--9>)042><)))5)630((.94*(((-
@M02352:288:000000000-CKWC8:1:1101:26604:10938 2:N:0:ATGCGCAG+CTAAGCCT
CACTGTTGCCAGCGTACTCCCCAGGTGGTTAACTTAATACTTTCGCTTTGGCACTCATCTTCAAGTAGACAAGCACCGAGTTAACATCGTTTACGGCGTGGACTACCAGGGTATCTAATCCTGTTCGCTCCCCACGCTTTCGTCCCTGAGCGTCAATTCAGGCCTAGTGAGCTGCCTTCGCTATCGGTGTTCTGTGTCATATCTATGCATTTCACCGCTACATGACACATTCCGCCCACTTCGACCGAATTCAAGACTAACAGTTTCACTGGCCGTTCCAT
+
DFFFDGGGGEGCFGFGGGGGGGGGG<EFC@GFGGGGGGGFAFG9BCEEFFFGFGG<E9FGEGF9F<FG9<9CC8FEGGG+CB,AFGGGGGGGGDE,+@@C7FCFA<FGFEGGGGGGGDDGGGFGG,C+@FDGGGGDGC>FFGGGGGG2=3D6BGG>C,7EGCG:DFFDF,,@;CFGF7;5?*@*3*4=*=EDGC9*:FFFA+1:8BCGFG+B8B84=?B0:A)1+277(/11:)3;B<2(7@7@712((,4<)).*.-7)502>AAF<)65:((04)(.))
@M02352:288:000000000-CKWC8:1:1101:18035:10953 2:N:0:ATGCGCAG+CTAAGCCT
CAATCTTGCGACCGTACTCCCCAGGTGGATTACTTATCACTTTCGCTTAGACACTGACTGTATATCGCCAATATCGAGTAATCATAGTTTACGGCGTGGACTACCAGGGTATCTAATCCTGTTCGCTCCCCACGCTTTCGTGCCTCAGCGTCAGTATCAGTTTAGTAAGCTGCCTTCGCTATCGGTGTTCTGTGTAATATCTAAGCATTTCACCGCTACACTACACATTCCGCCTGCTCCAACTGAACTCAAGTTTATTAGTATCAATGGCAGTTTCGAGG
+
G<FGFGGGFGGGGEFGGGGGGCFDGFGGGGGGGGGG9FFGGGGGDGGGGFFGGGGGGGGFFGGGGGDFGEEGCCG@FGGGGGGFGGGGGGGGGGGCGEFFGGGFFGGGGGG?FGFEGGFGFED?ECC@C+>FECGECECEGFCD9DC?GGGGGGFGG;BFGGGF;FCEGDC,,@C>FGGFFGGGC;:E5CF+=639AA11B@>FEFAC898@CFFDEBB318;F*;=G?1;;:8<((()/44;@;AFB2)-(<4<74)*-:4)-624)),42:(96*(2:3
@M02352:288:000000000-CKWC8:1:1101:24859:10954 2:N:0:ATGCGCAG+CTAAGCCT
TAATCTTGCGACCGTACTCCCCAGGCGGAATGCTTAATCCGTTAGGTGTGACACCGAACAGTATACTGCCCGACGTCTGGCATTCATCGTTTACGGTGTGGACTACCAGGGTATCTAATCCTGTTTGCTCCCCACACTTTCGCACCTCAGCGTCAGTATCGAGCCAGTGAGCCGCCTTCGCCACTGGTGTTCCTCCGACTATCTACGAATTTCACCTCTACACTCGGAATTCCACCCACCTCTCTCGAACTCAAGACCAGGAGTTTTGGAGGCAGGTCCGG
+
<FGGGGGGGGGGG@FFGGDDFGGGGGFGEGGGGGGGGGGGGGGGDGG?FFGGGGCFBCFGGGGGGGGGGGGGGGGGGGGGGGG9FFGCGGDFGC@FFFGCEFFAEFFD87FCDGGGGGGGGGGGGG8,EF,ABFGECECFGGGD>GFF7FFCBEC8E;,3*@8BECDG9CGF,9?C*CF>?48EC60>,=CG>)1:>B))57@C?F59<C3C7+.;9<<B<??4CF()4897=4-((-4:((,.)32).(()-22*(84:<?(4.46:3:10(()(8230(
@M02352:288:000000000-CKWC8:1:1101:6728:10966 2:N:0:ATGCGCAG+CTAAGCCT
CAATCTTGCGACCGTACTCCCCAGGTGGATTACTTATCACTTTCGCTTAGACACTGACTGTATATCGCCAATATCGAGTAATCATAGTTTACGGCGTGGACTACCAGGGTATCTAATCCTGTTCGCTCCCCACGCTTTCGTGCCTCAGCGTCAGTATCAGTTTAGTAAGCTGCCTTCGCTATCGGTGTTCTGTGTAATATCTAAGCATTTCACCGCTACACTACACATTCCGCCTACTCCAACTGAACTCAAGTTTATCAGTATCAATGGCAGTTTCGAGG
+
FFDEEEEGCFGGCFFFF<F,CFFEFGFGFFGGGEGGGFGFEFFGGGGFGGGGGGGGGDGGGGGGGGEC7EGFFCE?DFFGGFFFCAFGGGGGGCFC:ECG@ABCFF8CFGC<FFFGGFGGFFFD@E:=CEE:@FFEEFGGGGCDDEGGGCEGGDFGF97@DFFCGCCCGC;FCF>;997*93@49*=C*=,7+*=A<FFD8=1+>4+++B6CDA@4EDFEFC;AC54C6+;A:)3/5@FE;1=884<(-63:264=9)64<A).4<<A)287<7F4@1(.(
@M02352:288:000000000-CKWC8:1:1101:26882:10983 2:N:0:ATGCGCAG+CTAAGCCT
CAATCTTGCGACCGTACTCCCCAGGTGGATTACTTATCACTTTCGCTTAGACACTGACTGTATATCGCCAATATCGAGTAATCATAGTTTACGGCGTGGACTACCAGGGTATCTAATCCTGTTCGCTCCCCACGCTTTCGTGCCTCAGCGTCAGTATCAGTTTAGTAAGCTGCCTTCGCTATCGGTGTTCTGTCTAATATCTAAGCATTTCACCTCTACACTACACATTCCGCCTACTCCAACTCACCTCAATTTTATCAGTATCAATGGCAGTTTCCAGG
+
F9EDFGGGGGGGGEB@CFFFGGFFC@@FFGGGGGGGACEC@FEEEGEG@DFFGGGGGGGGGCGFA9C@FBCFGGG7FCFGEFGGGAEFGGGF7FF+@CEGGGGGG@FGGGGFCEEFGGCEEEFFEGDGEGGGG7>:8FFCF@EFGGF6,+++6+7@CC9=@FFF;=;;FGG??CCGG5CD5CF7CEC8CCC=7*1**41B8+849AFGDGF:8A*;,*167@@;6F747:7;A)(/6)4()6;;)7((/,(5)-6?<>=<<<9)5--):4:,(,9)1-6)(
@M02352:288:000000000-CKWC8:1:1101:7779:11037 2:N:0:ATGCGCAG+CTAAGCCT
TAACCTTGCGGCCGTACTCCCCAGGCGGTCAACTTAGTGCGTTAGCTGCGCCACTCACGTCTCAAGGACACAAACGGCTAGTTGACATCGTTTACGGCGTGGACTACCAGGGTATCTAATCCTGTTCGCTCCCCACGCTTTCGTACCTCAGCGTCAGTATCTGTCCAGGTGGCCGCCTTCGCCACTGGTATTCCTTCAGATCTCTACGCATTTCACCGCTACACCTGAAATTCTACCCCCCTCTACAGTACTCTACTCCGCCAGTTTCCAATGCAGTTCC
+
FEGGCFGGF++FE@CGGDFGGGG@CF7CFFGGGGGG9CFGEFGGGGGGFBEGGGEGCFGFCFGFGGE?GCFGGGGGGEEEEFGG<FGGGGGGGGGGDF:>=CFGGFGGGGG7F=FGGCFFGGGFDGGGEEGGGGGD7EEEGGGGCEGCFFCFE7ECCECCEGFFFF,<C<C*<CGGGDGF3CEG5CEF+<;D7<+7;6:7:CFC6AF3<=BGCF>FGB9(-<>FCC2<299***-49<(229??<><:<29AA24*.44,8:6(4:<4):)6>?44@BFF
@M02352:288:000000000-CKWC8:1:1101:28522:11041 2:N:0:ATGCGCAG+CTAAGCCT
CACTCTTGCGACCGTACTCCCCAGGTGGATTACTTATCACTTTCGCTTAGACACTGACTGTATATCGCCAATATCGACTAATCATAGTTTACGGCGTGGACTACCAGGGTATTTTATCCTGTTCGCTCCCCTCGCTTTAGTGCCTCAGCGTCAGTATCAGTTTAGTAAGCTGCCTTCGCTATCGGTCTTCTGTGTAATTCCTTAGCATTTTATCGCTACCCTACACATTTCGCCTACCCCAACTGAACTCAAGTTTATCAGTACTAATGGCAGTTTCGGGG
+
FGCGFCFFGE7F:+B-B@FFG7C:@@,CCFA<;<;C@CCCEGGGCCG,8,,FCFCGFCCFFEF,,E,BF@+EC,,,:+BFDD,C?@EFGGCE,=+4FFG7,CEFFDFD:9,A,C,4CD,AEB974==@E7+,33C+@=,3CA,,@,=+A+@@+=E:E,,@@@CACF9,3,,44@CFG*@**?C:*4*4,,5++*4*21+2=C++*++4B:+++49?,)(7(*,00;36)+3)))6,=(/81(:@8))()..().)/-)9)).))).)6))41((*6*-(((
@M02352:288:000000000-CKWC8:1:1101:16560:11126 2:N:0:ATGCGCAG+CTAAGCCT
TAATCTTGCGACCGTACTCCCCAGGCGGAATGCTTAATCCGTTAGGTGTGTCACCGAATAGCATGCTACCCGACGACTGGCATTCATCGTTTACGGTGTGGACTACCAGGGTATCTAATCCTGTTCGCTCCCCACGCTTTCGTGCCTCAGCGTCAGTATCAGTTTAGTAAGCTGCCTTCGCTATCGGTGTTCTGTGTAATATCTAAGCATTTCACCGCTACACTACACATTCCGCCTACTCCAACTGAACTCAAGTTTATCAGTATCAATGGCAGTTTCTA
+
GFGGGGGGGGGGGGGGGGFGGGGGGGGGGGGGGGGGFGGGGGGGGGGGG7FFGGGGGGGGGGGGDFGGGGGGGGGDEG@GGGGGGGGGGGGGGGGGGGGGGGGGGFGGGDEGGGGGGFGGGGGGGGGDEGEGGGGGGGGGCEGDEGEGGGGGGGGGGGFGEGGGGCFGFCFCF797DGGFFGGGDGGGGGGGGEAEF6AGFGFGEFAGFDFCC@3A5>6;FA@ACF@G@@F?7?1?FF?>?F2(,,(.4><AB8<B-</:5<9<A2)-<A9:((87=:2)-
@M02352:288:000000000-CKWC8:1:1101:7891:11160 2:N:0:ATGCGCAG+CTAAGCCT
CAATCTTGCGATCGTACTCCCCAGGTGGGACACTTATCACTTTCGCTTAGTCACTGAGATAAATCCCAACAACTAGTGTCCATCGTTTACGGCGTGGACTACCAGGGTATCTAATCCTGTTCGCTCCCCACGCTTTCGTCCATGAGCGTCAGTATATACGTAGTAGACTGCCTTCGCAATCGGTATTCTAAGTAATATCTATGCATTTCACCGCTACACTACTTATTCTATCTACTTCCGTATAACTCAAGTCAACCAGTATCAATGGCAGTTCCATAGTT
+
E@FGGGGFGGEF9CFGFGGGGGC@DFCFE<CFGGG9FGGGGGFGGGEFDGGGGGGGGGGGGGGGGGGGGGGEGGGFC,CFA<FFGGGGGFGGGGGCEGGGGGGGGGG8F8E<?FEGC;FFGGGGCGCFECG7FEGGCC=EGGF9EFGDEGGGFFGFGFG@DC7E,,3@BFFFFFGGDCDB>CEECF=D7<7CCAFEFFFDFGFG4+=BFFFFDFF>E*(/66)13CEGE7:F=FEC9?7(.:;;CEFF3=)7;.76;;))..444).(43(,6<?B=6066
@M02352:288:000000000-CKWC8:1:1101:26326:11166 2:N:0:ATGCGCAG+CTAAGCCT
CAATCTTGCGACCGTACTCCCCAGGTGGATTACTTATCACTTTCGCTTAGACACTGACTGTATACCGCCCATATCGAGTAATCATCCTTCACGGCGTGGTCTACCAGCCTACCTAATCCTGTTCGCTCCCCACGCTTTCGTGCCTCCGTGTCAGTCTCTGTTTAGTCGGCTGCCTTCCCTATCGGTGTTCTGTGTACTATCTACGCATTTCACCGCTCCACTACCCATTCCGCCTACTCCAACTGAACGCAAGCTTATCAGTCTCAATGGCCGGTCACAGG
+
FE,,6CF9<@+8@FFEEGGGGG@@FDD@C@FCFGGGGF9CFGGGGGGG76,C<86CE,C<EA,E,,BF++8=,9,,9,,:C9EFF9,,A,:C,B:+@F7+95?F<,,,+:A9AFGG,68,,45,8+@@@C7,@+@++6E+@E6=F,6++>DE,=F9,,3@CFD9,7,*3*@8*,;;F*;>4*D7*A748CF7=<C5/B+C+B++(2893<6+3;()3)63(+(;*;)*4;60):,-(.8()(.3(4..((4(,(.0.)*)462)6))6)(40(()())))(
@M02352:288:000000000-CKWC8:1:1101:13907:11168 2:N:0:ATGCGCAG+CTAAGCCT
CAATCTTGCGACCGTACTCCCCAGGTGGATTACTTATCACTTTCGCTTAGACACTGACTGTATATCGCCAATATCGAGTAATCATAGTTTACGGCGTGGACTACCAGGGTATCTAATCCTGTTCGCTCCCCACGCTTTCGTCCCTGAGCGTCAATTCAGGCCTAGTGAGCTGCCTTCGCTATCGGTGTTCTGTGTAATATCTAAGCATTTCACCGCTACACTCCACATTCCGCCTACTCCAACTGAACTCAAGTTTATCAGTATCAATGGCAGTTTCGAGG
+
GCFAEGGGGGGGGGGGGGGGGGGGGFEGGGGGGFFEGF@FGGGGDGGGGGGGGGGGGGDFGFGFDACFFGG@FDEEC7FGGGGGGFFFGGGGEGGGGGGDFGFGGGGGGFGGGGGGGCFF,FFGEGGGGGCGEGGGDGGDCEGEFGGDGDEGEDEAAEECF7,,DFGAEGG?DG>CC;DE4DGC4:CGECE8FCFECF6:CCF:?ABCGGFGGF<A?:()(;()*;=DFFFF55;6@3=@D(,,(-.3:AA27AB64)*6<65))6)5587038@908<?(
@M02352:288:000000000-CKWC8:1:1101:10037:11169 2:N:0:ATGCGCAG+CTAAGCCT
CAGTCTTGCGACCGTACTCCCCAGGTGGGATACTTATCACTTTCGCTTAGTCACTGAGAATTAACCCAACAACTAGTATCCATCGTTTACGGCGTGGACTACCAGGGTATCTAATCCTGTTCGCTCCCCACGCTTTCGTCCATGAGCGTCAGTATATACGTAGTAGACTGCCTTCGCAATCGGTATTCTAAGTAATATCTATGCATTTCACCGCTACACTACTTATTCTATCTACTTCCGTATAACTCAAGTCAACCAGTATCAAAGGCACTTCCATCGTT
+
GGGGGGGCFGDGGEGGFGFFGGGGDFFGGFFGGGGGGGGGGGGGGGGGGGGFGGGGAFCFGFGGGGGGGGGGGGGAEFGGCFGGGGGGFG@CGCCECGFGFGGGGGGCFGGGGGGGCGGFGGG=:FGFGGGGGE7FDCFGGEFGCDFGGGGGGGGGGGGGGG8CFFFFF<,>BFGGGDG>4?EG>F@:EEAFGF+9*8CFFC67*88@CC6:CA>5*;;CEF3AGFECECF@=6;?CE<<FFF@FF4.7()/:6AFFB:<<45)64)112(.22B)9)(-.
@M02352:288:000000000-CKWC8:1:1101:14935:11179 2:N:0:ATGCGCAG+CTAAGCCT
CAATCTTGCGACCGTACTCCCCAGGTGGATTACTTATCACTTTCGCTTAGACACTGACTGTATATCGCCAATATCGAGTAATCATAGTTTACGGCTTGGACTACCAGGGTATCTAATCCTGTTCGCTCCCCACGCTTTCGTGCCTCAGCGTCAGTATCAGTTTAGTAAGCTGCCTTCGCTATCGGTTTTCTGTGTAATATCTAAGCATTTCACCGCTACACTACACATTCCGCCTTCTCCATCTTAACTCAATTTTATCTGTATCAATGGCATTTTCGAGG
+
GFGGGGGCECFGCEFF,CFF8FF,FEFEFGGGFGGFEGFGGCFFFGGCEGGGGFGC9FGDGGGGGGBGG:FFFEF7FFEFGG,?F,@EFGGG,,:+@=+AEGGAGGGGGFEFGG;>EGFGFGGGEGGDG8+A@:CFGC,>D8EDFFGGFGEEG6@E:C9C=CFECFAFFGG6>?:@F7C93<F>*1*4*=ABFFFCAF+B9=B+664CG7FFD?8?C)-37:3;CG3<3:+2))/(/;;;6)14)7.7C37(15<+))1).5<2).6:2(8())/)*32((
@M02352:288:000000000-CKWC8:1:1101:12035:11185 2:N:0:ATGCGCAG+CTAAGCCT
TAACCTTGCGGCCGTACTCCCCAGGCGGTCAACTTAGTGCGTTAGCTGCGCCACCCACGACTCAAGGTCACAGACGGCTAGTTGACATCGTTTACGGCGTGGACTACCAGGGTATCTAATCCTGTTTGCTCCCCACGCTTTCGTGCCTCAGTGTCAGTATTTGTCCAGGTAGCCGCCTTCGCCACTGATGTTCCTTCCAATCTCTACGCATTTCACCGCTACACTGGAAATTCCACTACCCTCTACAATACTATAGTTTGCCAGTTTAAAATGCAGTTCC
+
GGGGGGGGGGGGGGGGGGFGCGGGGGFGGGGGGGGGGFGGGGGFCEGGGFGGGGGGGGGGGGGGGGGGGGGDFGGGGGGGGGGDFGFGGFGGGGGGGGGGEGGGGF?FGGGGEEGGGGGGGGGGGGGGGGGGGGGGGGGGGGGGFGGGGGC:2BEFFFGGGGGGFFEFGGGGGFGGGGGFFGGGGFFGG?FGG?=CAA@FFGFFFFFGGGFGGFFFC>>9>FFFFGBG0=FF?FF947?F?7?FDFF726:4).68<>F)6AF:?DFF<AFBAA?<FDF<
@M02352:288:000000000-CKWC8:1:1101:21771:11195 2:N:0:ATGCGCAG+CTAAGCCT
CAGTCTTGCGACCGTACTCCCCAGGTGGGATACTTATCACTTTCGCTTAGTCACTGAGAATTAACCCAACAACTAGTATCCATCGTTTACGGCGTGGACTACCAGGGTATCTAATCCTGTTCGCTCCCCACGCTTTCGTCCATGAGCGTCAGTATATACGTAGTAGACTGCCTTCGCAATCGGTATTCTAAGTAATATCTATGCATTTCACCGCTACACTACTTATTCTATCTACTTCCGTATAACTCAAGTCAACCAGTATCAAAGGCAGTTCCATCGTT
+
F<EFFGGGGGEGGGGEGGGGGGGGFGFGGGGGFGGGGGGGGGGGGGGGCGGGGGGGGGGGGGGGGGEG@FGFFGGGGGGCFGGGFFFFGGGGGCGGEGGGGGGFFGGF<FGGGGGGGGFGGGGGEFGFG@EEGGEGGEGG>C=CFGFGGGGGFFGGGGGGGFFCFGGFG@6BCFGGDGGEFGGGGGGGFFG@F?9EFFFGFGFFFFFGC,B2/5@FEFD<EFCFCGFGFFF=7FFFFE@?E@F@?CE<@EFCEF<FB?F4).6<<<B0(46<<A?)1)4:1
@M02352:288:000000000-CKWC8:1:1101:23820:11211 2:N:0:ATGCGCAG+CTAAGCCT
CCATCTTGCGACCGTACTCCCCAGGTGGATTACTTATCACTTTCGCTTAGCCACTCAAACCGAAGTCCGAACAGCTAGTAACCATCGTTTACGGCGTGGACTACCAGGGTATCTAATCCTGTTCGCTCCCCACGCTTTCGTCCATGAGCGTCAGTACATACGTAGTAGACTGCCTTCGCAATCGGTATTCTGTGTAATATCTATGCATTTCACCGCTACACTACACATTCTATCTACTTCCATATTACTCAAGTCAACACGTATCAAAGCCCGTTCCATAT
+
G,CEFFGFGGFGGGEGGGGGGG,BDF@?FCGFFGFFFCFGGGGGGGGGC@FGGGGGC@DCF@C+7FFG7>FCFEFFGGGFGGGFDFEGCGGGGCE@FBC:FCFFFGCECFDCEFG,EFEFEFFGCFEFGGEFGFGCC=938A?CGF,=ECEGGGG,,@F,@:DCDF9B;CFGGGGFGGDEB*:75EC;FGGCG?F**=6=@CFCCFFGG7+11;;DG5;<8A3A4FEG)8:11;?399CCD<A))--464:72<<*4<*4((()4<)69(((-473?26).
@M02352:288:000000000-CKWC8:1:1101:12892:11246 2:N:0:ATGCGCAG+CTAAGCCT
CAATCTTGCGATCGTACTCCCCAGGTGGGACACTTATCACTTTCGCTTCGTCACTGAGATAAATCCCAACAACTAGTGTCCATCGTTTACGGCGTGGACTACCAGGGTATCTAATCCTGTTCGCTCCCCACGCTTTCGTCCATTAGCGTCAGTACATACGTAGTAGACTGCCTTCGCAATCGGTATTCTTTGTAATATCTATCCATTTCTCCGCTACACTACATATTCCGCCTACTTCAACTATATTCAAGACCTACAGTATCAAAGGCATTTCCATCGTT
+
ACEGGGGGGGGCF7CEFGGGGGGEFECDFFGFGGGCAEEFFGGFGGGG7FDFGGGGGG9CFCFFFF<FCGFFE=F<EDGFG9EF6BB?=,B7C+CF7@EEEEF8==+B=FFFD<E,,C,C====C=:B8>C7F733EGGCG8F,,,,=@8+@B,,,88,3@,8+,373@:DGDFG5*0*<;;?C*:CC>,5+=*+9<+=CFG+2*=CC@7BC/)(2?4:44A)AC>?DF6;55)6.?;1).936??<3))92803=?09A)4))..-80:,)).9494((,
@M02352:288:000000000-CKWC8:1:1101:28078:11249 2:N:0:ATGCGCAG+CTAAGCCT
CAGTCTTGCGACCGTACTCCCCAGGTGGGATACTTATCACTTTCGCTTAGTCACTGCGATAAATCCCAACAACTAGTATCCATCGTTTACGGCGTGGACTACCAGGGTATCTAATCCTGTTCGCTCCCCACGCTTTCGTCCATGAGCGTCAGTATATACGTAGTAGACTGCCTTCGCAATCGGTATTCTAAGTAATCTCTATGCATTTCACCGCTACACTACTTATTCTATCTACTTCCTTCTAACTCAAGTCAACCAGTATCAAAGGCAGTTCCGTCGTT
+
FFGGFGGGFCGG7@BFGFGGGGA6DCCCFFGGGGGGGFGGGGEFEGGGGGGGFGGG,F@GGGGFEFFFFGGGGGGGGGEGCFD<FFFFGGGDGDGGDGGFGGGFFGDG8ED?DFGF9EAFCC=FEGGDGBEDCCFDDEGGC+@E,8E67CGCFF5,@;,,><8C9FG9,@D6:EFCCCDBFDGE7>FGCECGFE8?4=B=88FG?:8DGGCFDB()*/634A<A>7?FEFFFCACE?CA)9))9).9<D:)624)920<9).64<257(,-..274/1,42
@M02352:288:000000000-CKWC8:1:1101:17068:11252 2:N:0:ATGCGCAG+CTAAGCCT
CAATCTTGCGACCGTACTCCCCAGGTGGATTACTTATCACTTTCGCTTAGACACTGACTGTATATCGCCAATATCGAGTAATCATAGTTTACGGCGTGGACTACCAGGGTATCTAATCCTGTTCGCTCCCCACGCTTTCGTGCCTCAGCGTCAGTATCAGTTTAGTAAGCTGCCTTCGCTATCGGTGTTCTGTGTAATATCTATGCATTTCACCGCTACACTACATATTCTAACTACTTCATAATAATTCAAGATAACCAGTATCAAAGGCAATTTTACAA
+
GGGGGGGGGGGG7CFFGFEGGGGGFGGGGGGFGGGGGFGGFGGGGDGGGGGGGGGGGGGGGGGGFGGGGGGGGFGCFFGGGGGGGFGGGGGGGGGGGGGGGGGGGGGGCGGGGGGGGGGGGGGGGGGFCGGGGGGGGGGGGGGGGGGGGGCEGGGGFGGGGGGCFGFGGGGFGGGGGFGFD7@EDGGGGGGGGFFC?AFGFGFG4ACGGGFGGFFFD493;FEFFGEGEF8CAFFFFFFCFF3CECFFC?3<37@F44A>4A95<><AA<<0(.0<FB<>)
@M02352:288:000000000-CKWC8:1:1101:20221:11270 2:N:0:ATGCGCAG+CTAAGCCT
CATTCTTGCGAACGTACTCCCCAGGTGGGATACTTATCACTTTCGCTTAGTCACTCAGCTCGAAAGCCAAACAACTAGTATCCATCGTTTACGGCGTAGACTACCAGGGTATCTAATCCTGTTCGCTACCTACGCTTTCGTCCATCAGCGTCAATATATTGTTAGTGATCTGCCTTCGCAATCGGTATTCTATGTAATATCTAAGCATTTCACCGCTACACTACATATTCTAACCACTTCACAATAATTCAAGACATACAGTATCAATGGCATTGCTATGG
+
GFGGGGGGGGCGEEFGGGGGGGGCFGGGGGGGGGGGGGGGGGGGGGGG@FGGGFFFGGGEGGGGGGGGGGGGGGGGGGGGFGFFGGGBFGGGCFGGGGGGGGGGGGGGGFGGGGGGGFFGGGGFGGGCEGGGC:FFE?9+D=CEGFGGGDGGECGGGFFF@FFGAFGGGCGFFGGFGGDBDGGCDGGGGCFGGCFCFFFGFGFFEAFGGGFFG4@EG>5B=6;6<CCC?AFC=B<FFEFEEEE@AFF?E?C?5),=CEA7-64.5A)6<32())069).<0
@M02352:288:000000000-CKWC8:1:1101:13614:11271 2:N:0:ATGCGCAG+CTAAGCCT
CAATCTTGCGACCGTACTCCCCAGGTGGATTACTTATCACTTTCGCTTCGACACTGACTGTATATCGCCAATATCGAGTAATCATAGTTTACGGCGTGGACTACCAGGGTATCTAATCCTGTTCGCTCCCTACGCTTTCGTGCCTCAGCGTCAGTCTCAGTTTAGTAAGCTGCCTTCGCTATCGGTGTTCTGTGTAATATCTAAGCATTTCACCGCTACACTACACATTCCTCCTACTCCCACTGAACTCAAGTTTATCAGTATCAATGGCAGTTTCGAGG
+
GGGGGGGGGGGGDECDFFGGGGGGGGGGGGGCGGGFECFFGGEGGGGG,@<FEGFGFGFGGGGGGGGGGD+CCFGEFGGECCF9?FDFFGFGGEFCGEGD8DFCGFG7FGGGEFFCFGFGAF<CFEG8CD,DFCG@EFFGF?EFGGG6FE6@E6D,,@8,@;;C,@C9FCFGFEGFFF5@9;>?D**=ECG7F<:*1=CC8:A+/);@G78@+455CE,.(A8F<F<0?AA+;),773;@(6=;).)/6.7(5:<7>9=B2<>5<9))).3((.7)*4(4,
@M02352:288:000000000-CKWC8:1:1101:16435:11352 2:N:0:ATGCGCAG+CTAAGCCT
CAATCTTGCGACCGTACTCCCCAGGTGGATTACTTATCACTTTCGCTTAGACACTGACTGTATATCGCCAATATCGAGTAATCATAGTTTACGGCGTGGACTACCAGGGTATCTAATCCTGTTCGCTCCCCACGCTTTCGTGCCTCAGCGTCAGTATCAGTTTAGTAAGCTGCCTTCGCTATCGGTGTTCTGTGTACTATCTAATCATTTCACCGCTACACTACACATTCCCCATACTCCAACTGAACTCAAGTTTATCAGTATCAATGGCAGTTTCGAGG
+
GFFGGGGGGGDGGGGGGGFFGEFGGGFGGGG?FFGGGGGGGGGGGGGGEFGGGGFGDGGGGGGGGGGGGGDGG9A,D7FFFGGFGGFFGGGGGGCFGGGCGGGGGGCEGGGFGFGFGDFFGGGGGECFE=CFG+=FEGGGGG6CEFF?FCEGC6E:CGFCFFGA,@,@9FGGGGFGGG5@5*DE***=E?E>F<FC4@CFFFFF*?FGG@A+BF@4E)6;1CE)*7)8CFF*8)(63./5@;@;@E<(.)384A<72)/))6:<>F)).(4(8(*.*(4(-
@M02352:288:000000000-CKWC8:1:1101:28052:11354 2:N:0:ATGCGCAG+CTAAGCCT
CACTCTTGCGAACGTACTCCCCAGGTGGGTTACTTATCACTTTCGCTTAGCCACTCAGTACTCAATCGTACCGACCTGCCAGTAACCATCGTTTACGGCGTGGCCTATCGGTGTCTCTAATCCCGTTCGCCCCCCACGCTTTCGCCCATCAGCGTCCATATGTTGTTCCTGCTCCTCCTTCGCAATCCGTTTTCTTTGTAATCTCTCAGCATTTCACCGCTCCCCTACATCTTCTAACCACTTCACTACAATTCAATATATCCATTCTAACTTGCACTTTT
+
DF,B<CE,@@+8@@DCFFGGGGF,,;,,+76,CEFDGFCFGGFG7FCE,,,C,CCA,<6,C<C,,:CCEFGD:,+@+,,,5CFFFF9,A==F<B+F7+>46+++,5,,:C:48=,8@E<,=9<A+36D6>++@C++@;;33:,3**@3C8,4,*;?*>F,,,6>9DF9,,,,?7**2;;8?5*4)4+**2+*/7+).3++++++7A**+7+?1+<+;6,(4)(01715(**9/94)-6(.-,-4)8))50)))))1.6*))6.).-))))))))9)*)..)
@M02352:288:000000000-CKWC8:1:1101:28685:11362 2:N:0:ATGCGCAG+CTAAGCCT
CAGTCTTGCGACCGTACTCCCCAGGTGGGATACTTATCACTTTCGCTTAGTCACTGAACCGAAGTCCAACAACTAGTATCCATCGTTTACGGCGTGGACTACCAGGGTATCTAATCCTGTTCGTTCCCCACGCTTTCGTCCCTCAGCGTCACTATATACGTATTACACTTCCTTCGCAATCGGTATTCTAAGTAATATCTATGCATTTCACAACTACACTACTTATTCTATCTACTTCCATATCACTCAAGTCACTCAGTATCAAAGGCAGTTCCATCGTT
+
GGGFCFGAF:+FC+CFCFDGGGC,FE<FFGGGFGGGGFAFFG@6BF@G@EFGGGDGGF?F+@:FFGF9EFGGFEFGGGGGAADGECFF<<?:BFFG7?==ECFGGGEAEFEF,:@EE;AFGGG+4:,9>6+@=@+DCCF>@CEDD8D>EEE+7;E,,,@7@B;D;,:,;,@9322*<**99*44;CC,>,,2=*+9<:6=+:BF7:=C+<B+*:))0)67(;;=+;5+9+;F@:43CF<)??E))979143?><)37(06<AA4))5((,(42.*-=42::
@M02352:288:000000000-CKWC8:1:1101:14949:11372 2:N:0:ATGCGCAG+CTAAGCCT
TAATCTTGCGACCGTACTCCCCAGGCGGAATGCTTAATCCGTTAGGTGTGTCACCGAACAGTATACTGCCCGACGACTGGCATTCATCGTTTACGGTGTGGACTACCAGGGTATCTAATCCTGTTCGCTCCCCACGCTTTCGTGCCTCAGCGTCAGTATCAGTTTAGTAAGCTGCCTTCGCTATCGGTGTTCTGTGTAATATCTAAGCATTTCACCGCTACACTACACATTCCGCCTACTCCAACTGAACTCAAGTTTATCAGTATCAATGGCAGTTTCGA
+
GFFGGGGGGGGGGGGGGGGGGGGGFGGGGGGFGFGGGGGGGGGGEGGGGGGGGGGGGGGGGGGGGGGGGGGEGGGGGGGGGGGGGGGGGGGGFGFGGGGGGFGGGGFFCGGGGGGGGGGGGGGGGF@EEGGGGGGFGECGGGGGGGGGGGGGGGGGGGGFG@F;DEBFGFGGGGGGGGGFFGGGGGGGGGGGGFFFFFFFFGFGCF7CCGFGGFFAC=>;@F@FGG2C?@FFF@F66<B?D?:::1(428:AABDFFAF2)::>B49).44?(()4B442(
@M02352:288:000000000-CKWC8:1:1101:28361:11374 2:N:0:ATGCGCAG+CTAAGCCT
CAATCTTGCGACCGTACTCCCCAGGTGGATTACTTATCACTTTCGCTTAGACACTGACTGTATATCGCCAATATCGAGTAATCATAGTTTACGGCGTGGACTACCAGGGTATCTAATCCTGTTCGCTCCCCACGCTTTCGTGCCTCAGCGTCAATACAAGTCTAGTCAGCTGCCTTCGCACTTGGTGTTCTAAGTCATATCTATGCATTTCACCGCTACATGACTCATTCTGCCAACCCCAACTTGATTCACGATATACAGTTTCAAAGGCAATTTGATAT
+
GGAFFFGGFFFGCFFFEGGGGGGGGF8CDGGDFGGGGFGDF<AFGGGGD9DFGGAFCDE<FFGGGGGGGGGGGGDCD<FFAAECFFDECF9FFFC@FGF7<F,,A?AFFGGGGGGGFGCFEFDFEFEDC@GGE:FF8DDGD688;F?FFCEEB7DCC,@DDBCAEFF;CFF,>,9BFGD99><99:F1?,<=C*+*2=AC6:>C<B8CFFC8CF>BGF;811/)3+4:5C+1:*)68((,(/48))//)).)(((79<BA29<>))-.-((((4=)*))))
@M02352:288:000000000-CKWC8:1:1101:22495:11389 2:N:0:ATGCGCAG+CTAAGCCT
CAGTCTTGCGACCGTACTCCCCAGGTGGGATACTTATCACTTTCGCTTAGTCACTGAGTCGAAACCCCACAACTAGTATCCATCGTTTACGGCGTGGACTACCAGGGTATATAAACCTCTTCGCTCCCCACGCTCTCGTCCATGAGCGTCAGTATATACGTCGTATACTCCCCTCGCAATCGGTATTCTAAGTAATATCTATGCATTTCACCGCTACACTACTTATTCTATCTACTTCCGTACTACTCAAGTCAACGAGTATCAAAGGCAGTTTCATCGTT
+
GGGE6EFGC+7:@BFGGGGGCCEGGGGGCDFGGGGGA<CFGGGGGGGG7FEF<EFCFCGE@F@CFF@,B:CCEFCGFFFGA?CAC=EFD<44@FCF7?BFF@D<<?C94B,CE9,C4>,CE;F+@E+@CGCCG7+@=C@8C+,3>B99C>:@ECE;;=@79,55,,,,,,34*4//;C4BFC*/*/B,1,1147+/9F+=8C:778+:3+;:*..8*/57())33;):7AAFAFE3?3<1?:1(654?A7)6))-6((7,,6)))6)0(4-4))0)06>2(
@M02352:288:000000000-CKWC8:1:1101:16435:11391 2:N:0:ATGCGCAG+CTAAGCCT
CAATCTTGCGATCGTACTCCCCAGGTGGGACACTTATCACTTTCGCTTAGACACTGACTGTATATCGCCAATATCGAGTAATCATAGTTTACGGCGTGGACTACCAGGGTATCTAATCCTGTTCGCTCCCCACGCTTTCGTGCCTCAGCGTCAGTATCAGTTTAGTAAGCTGCCTTCGCTATCGGTGTTCTGTGTAATATCTAAGCATTTCACCGCTACACTACACATTCCGCCTACTCCAACTGAACTCAAGTTTATCAGTATCAATGGCCGTTTCGAGG
+
GGAEDFGCCFCEC+C@FGGGGGGGGGGGGGGGGFFGGGFGGGGGGGGGGGGGGGGGFGGFFFGGGGEGGGGFFFF7FCFGGGGGGGEFGGGGFEGEFGGGGGGCGG?@FGFGGGGCGGGFCGFGGGGGGGG?EGGGGGFGG6EGGGFGGDCEG>ECGG;;EFGGGG9FGG96BF6CGGGEEDGCGGGGGFECCEF46EACFGFFCFFGGFF7:825//5=@FEF;536?FF4AAD?FF;EF;ED@AFFCEF04)68<47.:BDAB4AFA(4(,,74F(4((
@M02352:288:000000000-CKWC8:1:1101:27851:11409 2:N:0:ATGCGCAG+CTAAGCCT
CATCCTTGCGAACGTACTCCCCAGGTGGCTTACTTAATGGTTTCCCTTGGATGCTCAAGCCGAAGCCCAAACATCGAGTAAGCATCGTTTAGGGCGTGGACTACCAGGGTATCTAATCCTGTTCGCTCCCCACGCTTTCGTGCCTCAGCGTCAATAATATCTTAGTAAGCTGCCTTCGCAATTGGTGTTCTATGTAATATCTATGCATTTCACCGCTACACTACATATTCCGCTTACTTCAAATATATTCAAGACCTACAGTATCAAAGGCATTTCCATAT
+
GFGGGFFGGGGGGGGGGGGFGGGGGGGGGGGGGGGD9CFFGGGGGGGFDDFFGGGGGGFGGDGGGGGGGGGGGGGGGGFGGDGGF8FGGGGGDDFGGGGGGGGGGGGGGGGGGGGGGGGGGGGGGDE8EG@DG7CGGGGGGGGGFGGGGGGGGCD,,@@AGCEFGGF9;FCFCGFFGGC?>CFFCFFDGGGFF?EE4BF+9=FGEFFGGGFGGF(684:<@F@AFG5;<7@6>)30))79?))..<<E7.67<;<F:2?:2<:45AA>A(3:)-/)94:))
@M02352:288:000000000-CKWC8:1:1101:19056:11480 2:N:0:ATGCGCAG+CTAAGCCT
CAATCTTGCGACCGTACTCCCCAGGTGGATTACTTATCACTTTCGCTTAGACACTGACTGTATATCGCCAATATCGAGTAATCATAGTTTACGGCGTGGACTACCAGGGTATCTAATCCTGTTCGCTCCCCACGCTTTCGTGCCTCAGCGTCAGTATCAGTTTAGTAAGCTGCCTTCGCTATCGGTGTTCTGTGTAATATCTAAGCATTTCACCGCTACACTACACATTCCGCCTACTCCAACTGAACTCAAGTTTATCAGTATCAATGGCAGTTTCGAGG
+
GGGGGGGGGGGGGGGGGGGFFGGGFGGGG<CEEFGGGGGGGGGGEGEFGGGGGGGGGGGGGGGFGE>FGGGGGGAFFG=EEGGGGGGEFGGGG@FEGGFGEFDFEFFCEGGGFFGFGEGGGGF5@CCG>EECEGGGGGFGG6CED,=8?@>EGDFF7DGFGGGFAFCFAFGGGGFGG>DAF7?CDECC8<FGGCFE496C8:F786AFGC6BCF>FE?;@1A;6*;;F9F6;>3<06;313@3(3))54:-5,54B2./:<)54>>)4)((.(4?<6((4,
@M02352:288:000000000-CKWC8:1:1101:21680:11493 2:N:0:ATGCGCAG+CTAAGCCT
CATTCTTGCGAACGTACTCCCCAGGTGGGTCACTTATCACTTTCGCTTCGCCACTCAGACCGAAGTCCGAACAGCTAGTATCCATCGTTTACGGCGTGGACTACCAGGGTATCTAATCCTGTTCGCTCCCCACGCTTTCGTGCCTCAGCGTCAGTATCAGTTTAGTAAGCTGCCTTCGCAATTGGTATTCTATGTAATATCTATGCATTTTACCGCCACACTACATCTTCTAACTACTTCATAATAACTCAAGACAACCAGTATCAAAGGCAATTCTA
+
GGGFFGGGGEEGECFFGGFFFGFGGFGGGFEFGGGGGGFGGGGGGCEG7@@FFG8CFGADG7C:7AAFC7FGGGG@ECFFA,CBFGEFGG7,:CFDFG:C<?DDGFD:FGEF9<FDA9<FADD<++3@C+8=F=FC7DD6FFECFG6F,@@>>7EGGG;B=EGGFB,5>:5?FGD7DDD*37<9C@,>EE7+=?F<8A=8+241*;8C77+12815/21(()(;6:)1<F6:+=CE;EFA2>DBB2<?442(.)8?:?>-2626):494??B036694
@M02352:288:000000000-CKWC8:1:1101:13992:11533 2:N:0:ATGCGCAG+CTAAGCCT
TAACCTTGCGGCCGTACTCCCCAGGCGGTCAACTTAGTGCGTTAGCTGCGCCACTCACGTCTCAAGGACACAAACGGCTAGTTGACATCGTTTAGGGCGTGGACTACCAGGGTATCTAATCCTGTTCGCTCCCCACGCTTTCGTGCCTCAGCGTCAATATATGCCTAGCTAGCTGCCTACGCAATTGGTGTTCTAAGTCATATCTATGCATTTCACCGCTACATGACTCATTCCGCTAACCTCAACATAATTCTAGCTTGACAGTTTCAAAGGCAATTCA
+
GGGGFGGGGGDGGGGGGGFGGGGGGCFCFFGGGGGGGGGGGGGGGGGGGGGGGGGGGGGGGGGGGDFFGFGGFGGGGGGGGGGGGGGGGGGGGFFFGEGGGGGGGGGGGGGGGGGGGGGGGGGGGGGGGGGGGGFGGGGGGGGGFGEGGGFFBEGGGCFGGGGGGFG6CDE9CC>FGGFABD=E5?9C77CDGFACFAFGC7@FEFF+:C@DGFC+3546>3?4*7:>)6*99@?F:;>7B-8:2(28BFAAAFB=AF@?FF<<4<AAA2.),8417<5>
@M02352:288:000000000-CKWC8:1:1101:21595:11559 2:N:0:ATGCGCAG+CTAAGCCT
CATTCTTGCGAACGTACTCCCCAGGTGGGTCACTTATCACTTTCGCTTAGCCACTCAAACCGAAATTCGAACAGCTAGTGACCATCGTTTACGGCGTGGACTACCAGGGTATCTAATCCTGTTCGCTCCCCACGCTTTCGTCCATCAGTGTCAGTATATTATTAGTAATCTGCCTTCGCAATTGGTATTCTATGTAATATCTATGCATTTCACCGCTACACAACATATTCTAACTACTTCATATTAACTCAAGATAACCAGTATCAAAGGCAATTCTACAG
+
GGFFDGGGGGCCFECEEGGGGGDGGGCD@CCFFGGCF,CFGGGGFGGG,FGGGGGGGGCFCCCG+AFGGGGGG?F8?FFFFFFCGG@FGGGGEG7FGG@FGCFGGGGCDFFGGGGFFGFGGGG<FFEGEFEBG@FGEGGCDEGGGG67FCFGG7F7:DBF9FCGGF,@BFBDCGGGFGDF57C?4<9DDCGCD4B6*9=@:CFFCFADGGFF7A=BGB@ED*(:97>GC=8C+/)))4?C)<3)77?E7>34)./@E@626AF446-4:(42:0/)7<A<.
@M02352:288:000000000-CKWC8:1:1101:6573:11573 2:N:0:ATGCGCAG+CTAAGCCT
CAATCTTGCGACCGTACTCCCCAGGTGGATTACTTATCACTTTCGCGTCGACACTGCCTGTATATCGCCAATATCAACTAATCATAGTTTATGACGTCGACTACCACGGTATCTAATCCTGCTCGCTGCCCACCCCTTCGTGCCTCATCGTCATTATCTGCTTAGTAAGCGGCCTTCGCTACCGGTGTTCTTTCTACTATCTAATCCTTTCACCGCCACACTACACATCCCTCCTCCTGCCACTGAACTCAACTTTATCGGTAGCCATGGCAGTTTCTCGG
+
G,,CFGGGFEFCFFGFGGGGGGGGFGFF,EFCFGEGG<6C9FF6CC+++8+@FE,C,,,66,<,,,,8C,7,,,<59,CF=E<FF,5C,5,,<,CF4+@77+@F88,+4+:4,77>=,,C4,854+@+@,@AF+@+3=6=D+++,D,+76@F+,3<,,,,,,,3,3,3,,*@EG*2?*////:7)/4:=FG8+*=**=@+::;>)/+31++3+2(2*0:13)6A6D)6)8;)5@011:)(()5(4))(.<)5()-1))/(4((())).)(.((,*.8)6((
@M02352:288:000000000-CKWC8:1:1101:10150:11616 2:N:0:ATGCGCAG+CTAAGCCT
CAATCTTGCGACCGTACTCCCCAGGTGGATTACTTATCACTTTCGCTTAGTCACTGAGATAAATCCCAACAACTAGTGTCCATCGTTTACGGCGTGGACTACCAGGGTATCTAATCCTGTTCGCTCCCCACGCTTTCGTCCATGAGCGTCAGTACATACGTAGTAGACTGCCTTCGCAATCGGTATTCTGTGTAATATCTATGCATTTCGCCGCTACACTACACATTCTATCTACTTCCATATGACTCAAGTCAACCAGTATCAAAGGCAGTTCCATCGTT
+
GGEGGGGGGGGGGGGGGCFGGGGGFFGGGGGGGGGGGGGGGGGGGGGGGGGGGGFGGGGGGGGGFEGGGGGGGGFDGFGGGGGGDGGGGGGGGGGGG@EFGGGGGGGGGGGGGGGGGGGGGGGGGGGGGGGGGGGGFGGGGGGGGGFGGGCEGGGGGGGGGGEGGGFGGGGCEFGGGGDEFCEEFGFGGFFGGECFF>ACF@6>CFFGGGBDGFFEEFFF@AEF;FEGFFFFFFFFFFFEEE)<?>6.3=@AFFFFF<FA).4A4<4<?BF?BFF9?BFF?
@M02352:288:000000000-CKWC8:1:1101:4119:11619 2:N:0:ATGCGCAG+CTAAGCCT
CAATCTTGCGACCGTACTCCCCAGGTGGATTACTTATCACTTTCGCTTAGACACTGACTGTATATCGCCAATATCGAGTAATCATAGTTTACGGCGTGGACTACCAGGGTATCTAATCCTGTTCGCTCCCCACGCTTTCGTGCCTCAGCGTCAGTATCAGTTTAGTAAGCTGCCTTCGCTATCGGTGTTCTGTGTAATATCTAAGCATTTCACCGCTACACTACACATTCCGCCTACTCCAACTGAACTCAAGTTTATCAGTATCAATGGCAGTTTCGAGG
+
GFGGGGGGGG7GGGGGGFGGCGGGGGGGGGGGGGGGGGFGGGGGGGGGCFGGGGGGGGGGGGGDFFGDGGGGGGGGFGFGGGCGGFGGGGGFGFGGGGGGGGFFFGGGGGGGGGGEFDGG9FFFF@7>CFGCFGGGGGCGGFGGADEGGGGGGGGGG99ECFFG;FFAFGG68CGGGGGFFGGGGGDEGGGGFEFF4FFFFGFGCFFGFFFF@FDBE8@EFFFFGGFFEFFFBFFDF@EFE;=@EEAFFFFFBA<7<29>FFF<<<)-)2<(47F<F<??9
@M02352:288:000000000-CKWC8:1:1101:29621:11631 2:N:0:ATGCGCAG+CTAAGCCT
CAATCTTGCGACCGTACTTCCCAGGTGGATTACTTATCACTTTCGCTTAGACACTGACTGTATATCGCCAATATCGAGTAATCATAGTTTACGGCGTGGACTACCAGGGTATCTAATCCTGTTCGCTACCCACGCTTTCGTGCCTCCGCGTCAGTATCAGCTTAGTACGCTGCCTTCGCTATCGGCGTTCTGTGTACTATCTAAGCATTTCACCGTTACACTACACATTCCGCCTACTCCAACTGAACTCAAGTTTATCAGTATCAATGGCATATTCGAGG
+
BDFGGFGG9B+7CC-9C,,,,C@F<<F,CF<CFFFGEEFGFGADGGCFGFFDD8<E,FCFFG<CEGGE,B@6E?E=C=CEGGFFFGFFECFFC>FGGGGGFGECEDEE:??<F<EFF9,,>=<7?@4+@,4C++3FE8,+3+3@,@,=++@EC>F:5@;,,@A;DAB,B@C5BFD759C?>4,***44?7*12>1/*++1;+@@7)++C77CCFD485().;6A;F3;91;))5<BFFF(23((,)8:4637,52/::?945<2)6<AF088))/.7()((
@M02352:288:000000000-CKWC8:1:1101:10734:11679 2:N:0:ATGCGCAG+CTAAGCCT
TAACCTTGCGGCCGTACTCCCCAGGCGGTCTACTTATCGCGTTAGCTTCGCTACTCACGGCTTAAATCCACAAACAGCTAGTAGACAGCGTTTACGGTGTGGACTACCAGGGTATCTAATCCTGTTCGCTACCCACACTTTCGCACATGAGCGTCAGTTACTGACCAGGGAGTCGCCTTCGCCACTGATGTTCCTCCAGATCTCTACGCATTTCACCGCTACACCTGGAATTCCACTCCCCTCTCCAACACTCTCGCCTGCTAGTTCTAACTCAAATTCC
+
EFFFGGGGGG7@FC@FGDFGGGDFGEFC7C@CFGGGGGGGGGGFGGGGFGGDGGC@FGGG+@FFG,<FEFGGGGFCFFGD,C5,,?F<<>?FGCGGD87C?7BGGFFGD,=FFGDAFFGGGGF<DDBEEG7FFF,+3::FFGCC:EEGGAEGGGGG5EFDGGGGGGA:EC:5*4:7DD4A6*;CDFG?9+>@FCF3559C=*;;CF6FGG33:A?FG3>9(7)4<F(91?=)6B9AFB4::7:((2<:(218?2)0-4542().8)).69-)))/)/6<D
@M02352:288:000000000-CKWC8:1:1101:13087:11690 2:N:0:ATGCGCAG+CTAAGCCT
TAACCTTGCGACCGTACTCCCCAGGCGGTCTGCTTAATGCGTTAGCGGCGCCACTGGAAAACAAAGTTTCCCAACAGCTAGCAGACATCGTTTACAGCGTGGACTACCAGGGTATCTAATCCTGTTTGCTCCCCACGCTTTCGCGCCTCAGCGTCAATACCAGTCCAGAATGTCGCCTTCGCCACTGGTGTTCTTCCGAATATCTACGAATTCCACCTCTACACTCGGAATTCCACATTCCCCTCCTGGATTCAAGCCTGTTAGTATTAAGTGCAGTTCC
+
AEGGGGGGGGGDCGGGEGGGGGGGGGDEFCEFGGGGFGGFGGFEGGDGFEGGGGGGFFGGGGGGGFG<AFGGGDEG<FGGGGGAFFGGFEGGGGGGFGGCEGGGGGGGGGGGGGGCCFCFGGGGGGGFFDDGGGGGEGEEGGDGGGCCEF6FGGC>EGEGDGGGGGGG?CCCEF4CDGGFFGGGGGGGFFG5FF=CCED<>CAFFFFFG5)9:F<FFFFDBFFF*72D>EF?FFFB:?95A).(4-,52()-))4/)2?(..-44):9<A>)6416/):2
@M02352:288:000000000-CKWC8:1:1101:24693:11691 2:N:0:ATGCGCAG+CTAAGTCT
CAATCTTGCGACCGTACTCCCCAGGTGGATTACTTATCACTTTCGCTTAGACACTGACAGTATATCGCCAATATCGAGTAATCATCGTTTACGGCATGGACTACCAGGGTATCTAATCCTGTTCGCTCCCCACGCTTTCGTGCCTCAGCGTCAGTATCAGTTTAGTAAGCTGCCTTCGCTATCGGTGTTCTGTGTAATATCTAAGCATTTCACCGCTACACTACACATTCATCCTACTCCAACTGAACTCAAGTTTATAAGTATATATGCCAGTTTCGAAG
+
GFGGGFGAGGGDE7FFGEFFGGG,DF,DFDEECEFGF<DCFGGGDFFGCACFGGG,E<,EEF9FCF,@B:B@,FEBC==<ECFG,6?CEDGCBBC++A=<F,B<ED,BC,B8FFGGC9EE,4C,?+F,8D>FGEE:CDF6>886,,,=,@EGCEG,=;7EFCCFGF9AA,E>6777A+*<@DGGGE@?>=7+CEF4AF9C9CA:AFBGD<88C;9BC)55(16;48@656++;;.<<E)3=133(;<3;7./=<77))+1)-:42)-66.)).)*./831,
@M02352:288:000000000-CKWC8:1:1101:8641:11692 2:N:0:ATGCGCAG+CTAAGCCT
TACTGTTGCCAGCGTACTCCCCAGGTGGCTTACTTAATACTTTCGCTTTGACACTCATCTTCAAGTACACAAGCACCGAGCCAGCATCGTTTACGGCGTGGACTACCGGGGTATCTAATCCCGTTTGCTCCCCACGCTTTCGTCCCTCAGCGTCAATATTATCCCACTAAGCTGCCTTCGCAATTGGTGTTCTATGTAATATCTATGCATTTCACCGCTACACTTCATATTCCACCTACTTCAACTATATTCTAGACTTCCAGTATCATAGGCAGTTCCA
+
,<6C,CFEF,C66@FECEGGFEG:8C6CC,,6CFF@EC,FEGFEC:FFF9,CCC<,C,C,,@9<<BC,CE,6,C,6C++@++6,??,?CFGGFGF>+>F7++EFGGF+@:>+4A=,4>B=@44AF4FFG,DFC,:+8+=EFGGG6@DDFGGGEE>+5@,3@,,,6>,@,,:C,2A*9BF>?**1;EC<FC;8+*+**+1:B8=D<++8:CFDCF?A*2(418@6+*)+.318@+/5/34<C4)/))/-6)))-).*-5*))..6)64:)))).43:*6.)
@M02352:288:000000000-CKWC8:1:1101:23725:11729 2:N:0:ATGCGCAG+CTAAGCCT
CATTCTTGCGAACGTACTCCCCAGGTGGGTCGCTTAACGCGTTCGCTTCGCCACTCAGTGGCTCGAGCCCTCGCACACCTAGCGAGCATCGTTTACTGCCTGGACTACCGGGGTATCTAATCCCTTTCGCTCCCCTGGCCTTCGTCCATCAGTGTCAATTAATTTTTAGGAATCTGCCTTCGCCATGAGTGTTCTATTTAATATCTATGCATTTCACAGCTACACTACATATTCTAGCTCCTCCATAATTATTCTAGTTACACAGTATCAAGGGCACTTGT
+
,@,CFGGGGGG7:@FGGFGFGGGGG,CF++C+FFGG,C6@@FG,CGG,,@,BFG,EE,,,C,,5++,,++:BF@FGG8F,?E,C++@F,EFGGGGGGGG,,CFFGGGG,+>FEEGGFDFGFGG,,3@FGGCGGGG,*@F,@DFGG8E7CFGG;DDGC,@@2DF,,,26:,;E,=+=FGGFFFE=<*++>E<CFC+))+++3:+@CFF7:?87DFFFF+)4=F<FG7(*)**9@?)-))..32(4(-).:):2<A)=)./).).,0)46<<)))-5(.()).
@M02352:288:000000000-CKWC8:1:1101:27812:11747 2:N:0:ATGCGCAG+CTAAGCCT
CAAACTTGCGTTCGTACTCCCCAGGTGGGATACTTATCACTTTCGCTTAGCCACTCAGAATTCCTTCCGAACAGCTAGTATCCATCGTTTACGGCGTGGCCTACCAGGGTATCTAATCCTGTTCGCTCCCCACGCTTTCGTTCCTACGCGTCCGTAGCAGTTTCGTAAGCTCCCTTCGCTATCGGTTTTATGTGTAATATCTAACCATTCCACCGCTACCCTATCCACTCCTCCTACTCCACCTGCACGCAAGCTTATCAGTATCAACTGCAGTTTCGAGG
+
FF,9,CEFF7@7FFFFGGGGGEGGGDFGBFGCFGGGGFCFGGFGEEFGGGFGGG<FGGGECG,,CFCCF@7::EF@ACFF,<<AEA?4ED<?,,4>FE>=,,=<F@B=:4B,<AF,4,594,9,@+?E++>,C+@+++3+@,@898=?8:5@+;:,*4,3@@9,@@,4>,@,6**=A*;9?785)/***,=C+*49CF+1BFC7));67++3+.6:E51(6A()2;)*18)*)08)<23::(4(((,5(((((,.1.46496)).)-(-542:<@)1,-,-
@M02352:288:000000000-CKWC8:1:1101:25542:11757 2:N:0:ATGCGCAG+CTAAGCCT
TAATCTTGCGGACGTACTCCCCAGGCGGTCTACTTATCGCGTTAGCTTCGCCACTAAGAGATAAAGTCTCCCAACGGCTAGTAGATATCGTTTACGGACTGGACTACCAGGGTATCCTATTCTGTTCGCTCCCCACGCTTTCGTGCCTCAGCGTCAGTTTCAGGTTAGTAAGCTCCCTTCTCTAACTGTTTTCTTTATAATATCTACGCATTTCACCGCTACACTATACATTCCCCCTACTCCAATTACACTCACGATTCATAATATCCATTGAAGTTT
+
9<B,CFGFGD++8CFGGGGGGGGGGDED+@FFGGGGF,CF+@FCEGGDA@7FGGGCCF9AF9,,CF,,,C,C<C?B@C@+,9C<?,<,C@F<49,=F++64,:4,?,4FF++,AAE,,5E,CCCFFC=>+D+B=>++636@A>3+3D?76,4*1*5:;,@@,,,@F9:?32,,52*3;CA*=,,+4,4=,9*+*+**=++=1BC4++*/=8CDF38A),66>@F>F)118=+3+.(,3<:.)(),.))).368<()(-8))))).)5:24)-)4*)*..
@M02352:288:000000000-CKWC8:1:1101:13812:11759 2:N:0:ATGCGCAG+CTAAGCCT
CATTCTTGCGAACGTTCTCCCCAGGTGGGTCACTTATCACTTTCGCTTAGCCACTCAAACCGAAGTTCGAACAGCTAGTGACCATCGTTTACGGCGTGGACTACCAGGGTTTCTAATCCTGTTCGCTCCCCACGCTTTCGTCCATCAGTGTCAGTATATTATTAGTAATCTGCCTTCGCAATTGGTATTCTATGTAATATCTATGCATTTCACCGCTACACTACATATTCTAACTACTTCATAATAACTCAAGACAACCAGTATCAAAGGCAATTCTACAT
+
GGGGGGGGGGGGGGGGGGFGGGGGGGGGGGGGGGGGFFGGGGGGGGGFGGGGGGGGGGGGGGGGGGGGGGGGGGGGGGGGGGGGGGCGGGGGGGGGGGG7FFGFGGGGGGGGGGGGGGAFGGGFGFEFEFEGGGGEG68CGGGGGFGGGGFGGGGFAE9DFGGGGGGGGFGGGGGGGG>AEGFGFFGGGGGGGFFFEFECADFGEFFGGGFGGFDFGFB)3FEAFGCGFFFFFFEC;E?EEE?CF<E<94<44=@F37::<FFFFFFFF?0(:(7:@6>A)
@M02352:288:000000000-CKWC8:1:1101:9317:11763 2:N:0:ATGCGCAG+CTAAGCCT
CAATCTTGCGACCGTACTCCCCAGGTGGATTACTTATCACTTTCGCTTAGACACTGACTGTACATCGCCAATATCGAGTAATCATAGTTTACGGCGTGGACTACCAGGGTATCTAATCCTGTTCGCTCCCCACGCTTTCGTGCCTCAGCGTCAGTATCAGTTTAGTAAGCTGCCTTCGCTATCGGTGTTCTGTGTAATATCTAAGCATTTCACCGCTACACTACACATTCCGCCTACTCCAACTGAACTCAAGTTTATCAGTATCAATGGCAGTTTCGAGG
+
GFGGFGGGGGGGDGFGGGGGGGGGGGGGGDFFFGGGGGGGGGGGDGGCEGGGGGGGGGFGFGGGGGGGGGGGGGFFFGGGGGGGGGGGGGGGEGDGGGFGGGGGGG,BCGGGGGGFGGGGAFFGGG7,>DEDGDCCEFFGEFGFG88DGECEGDGGGFFFACFFGGGGGFFFGGGGGFGFBDGGGG>*AFC7=EFA69=C=B8884?FCFA7CF25CBB<;AEFGGFFCFAF3)321==@@E5(.7@;EAF:<9575)*646<6A)5<A:B(24*:*-(32
@M02352:288:000000000-CKWC8:1:1101:12035:11789 2:N:0:ATGCGCAG+CTAAGCCT
CAATCTTGCGACCGTACTCCCCAGGTGGATTACTTATCACTTTCGCTTAGACACTGACTGTATATCGCCAATATCGAGTAATCATAGTTTACGGCGTGGACTACCAGGGTATCTAATCCTGTTCGCTCCCCACGCTTTCGTGCCTCAGCGTCAGTATCAGTTTAGTAAGCTGCCTTCGCTATCGGTGTTCTGTGTAATATCTAAGCATTTCACCGCTACACTACACATTCCGCCTACTCCAACTGAACTCAAGTTTATCAGTATCAATGGCAGTTTCGAGG
+
GGFCFGGGGGGGGGFGGGGGGGGGGGFFGGGFGGGGGGGGGGGGGGGG@CFGGGGGGGGGGGGGGGGGGGGGGGGGGGGGGGGGGGGGGGGGGGGGGGGGGGGGGGGGGGGGGGGGGGGGGGG,CFEGGGGGGCGGGGGGGGGGGGGGFGGGGGGGGGGGFGGGGGGGGGGGGGG;CFGD>DFEGEGEEGGC@AA<*=FGFGFGFAFGGG=DFFDDE;>F@FFFFGEGEFFFFFFFFFFFFFEFFF<3))5><ABFF<*5:AA4>FBFFF?B??B)*,211
@M02352:288:000000000-CKWC8:1:1101:19013:11811 2:N:0:ATGCGCAG+CTAAGCCT
ACAATCTTGCGATCGTACTACCCAGGTGGGACACTTATCACTTTCGCTTAGTCACTGAGCTAATGCCCAACAACTAGTGTCCATCGTTTACGGCGTGGACTACAAGGGTATCTAATCCTGTTCGCTCCCCACGCTTTCGTCCATGAACGTCAGTATATACGTAGTAGACTGCCTTCGCAATCGGTATTCTAAGTAATATCTATGCATTTCACCGCTACGCTACTTATTCTATCTACTTCCGTATAACTAAAGTCAACCAATATCAAAGGCAGTTCCGTAGTT
+
FFEGGFCGGGGDFDEFGCG9FCFFFGGGGDGGGGGGGGGCAFFGGGDGGG,CFFEFAFFFGGGGGF<FFCBEG8F8FG9CF9?AFGDGGGGG7CFCC7FFE@F8FDFGGEC,ECFDFGG,9@FCDEFG@CCGFGGCFCGEE7EEA,,@=1+6=,,6=DEDEFGFEFFGGG788DCC5DGGF6;?CGGEF7=:B:EA?E>B9EGFGEFFCCCF84?24:)(33>8+1:6:5A6:7AE??)7(/61374;))5/9?<?FB<)57444.441:(,,4)0(/((-6
@M02352:288:000000000-CKWC8:1:1101:10684:11813 2:N:0:ATGCGCAG+CTAAGCCT
CAATCTTGCGACCGTACTCCCCAGGTGGATTACTTATCACTTTCGCTTAGACACTGACTGTATATCGCCAATATCGAGTAATCATAGTTTACGGCGTGGACTACCAGGGTATCTAATCCTGTTCGCTCCCCACGCTTTCGTGCCTCAGCGTCAGTATCAGTTTAGTAAGCTGCCTTCGCTATCGGTGTTCTGTGTAATATCTAAGCATTTCACCGCTACACTACACATTCCGCCTACTCCAACTGAACTCAAGTTTATCAGTATCAATGGCAGTTTCGAGG
+
GGGGGGGGGGGGGGGGGGGGGGGGGFGGGGGGGGGGGFGGGGGGGGGGDGFGGGGGCFGGGGGGGGGGGGGGGGGGGGGGGGGGGGGGGGGGCGGGGGGDGFFGGGGGGGGGGGGGGGDFGGGGGGGGGCCGGGGGCC9EG?EGGFC?@CCGGDGGEFGFGGGGGGGGGGGGGGFDGGGFFGGG>*=AEFGG:AFFEFFGFGFG5ABGFGFGGFDEGF@<DFEFFG@466;6);?06@E;E@E@EEFFFBFF2>>?A<9<)6)699AAB01<6:=<7?:<1
@M02352:288:000000000-CKWC8:1:1101:27310:11819 2:N:0:ATGCGCAG+CTAAGCCT
CAATCTTGCGACCGTACTCCCCAGGTGGATTACTTATCACTTTCGCTTAGACACTGACTGTATATCGCCAATATCGAGTAATCATAGTTTACGGCGTGGACTACCAGGGTATCTAATCCTGTTCGCTCCCCACGCTTTCGTGCCTCAGCGTCAGTATCAGTTTAGTAAGCTGCCTTCGCTATCGGTGTTCTGTGTAATATCTAAGCATTTCACCGCTACACTACACATTCCGCCTACTCCAACTGAACTCAAGTTTATCAGTATCAATGGCAGTTTCGAGG
+
G9FFGGGCFGGGGGFFGGGGFEGEGGGGGFGFGGGGFGGGGGGGG>FGGGGGGGDGFGGGGGGGGFEGGGGDF<F:CFF8FDFFGCFGGGGGGDG7C7>?EFFECGFGDEFGGGDEFDECFFCGCF:ECEECF=E7EF=>8+@6@BDDDEGEGGFGFCFGGFGFAFFFFFFCEFGFGGGEFGFEGGGEEGD:CCFFC>ACA76CE;BG=FFGGFFFGF9EDFFFFFEGFFFFFFF@@E.5)4388A@;?AF(44)96)@AFFFA>F<>4((26:6:B0<?9
@M02352:288:000000000-CKWC8:1:1101:24375:11847 2:N:0:ATGCGCAG+CTAAGCAT
TAGTCTTGCGACCATACTCCCCAGGCGGAATACTTAATCCTTTCGGTATGTCCCCAACGATCTGGCATTCTGCTGAATCCCGTGCTCCGTTTTCACGGCTGGCTCCCCGGGTGTCTCTTATTCTTTTCTCTCCCCTCGTTTTCATCCCACCGCGTGAGTCAAGCTACTGTGCTGCCCTTGCCCCACGGGTTCTTCCTATTATATACGCGCATTACCCCGCCACTTCGTATTTCCCCCTCCTCTCTCTCTCCCACGACCAGGAGTATTTGAGTCGATATCA
+
,C,;CFFFGGGGG7FFGGGGGGGEGGGGGF8,CEFGG,,C,CE,B+B,4C,C,6,,B6,C66,,:,,6,C,,,9,C,,,,:,C,,,,,,4:E+,,,,@+++++,,++++8F=4C8E,,,,,,,,,??EAG,3B>E8=+3@++,,,,35,,+4++3***7,7@@,,,7,4,?;9CC**;7*@*,=*****=C***=C7F67@F++)+)*)*)9*+1+0)(((7:)**(04))**/57((-1.4)3<2,)))(4(,,7,()((-4(,62)6)().()-)-4)
@M02352:288:000000000-CKWC8:1:1101:22269:11934 2:N:0:ATGCGCAG+CTAAGCCT
CAGTCTTGCGACCGTACTCCCCAGGTGGGATACTTATCACTTTCGCTTAGTCACTGAGATTAAATCCCAACAACTAGTATCCATCGTTTACGGCGTGGACTACCAGGGTATCTAATCCTGTTCGCTCCCCACGCTTTCGTCCATGAGCGTCAGTATATACGTAGTGGACTGCCTTCGCAATCGGTATTCTGTGTAATATCTATGCATTTCACCGCTACACTACACATTCTATCCACTTCCGTATCACTCAAGTCAACCAGTATCAAAGGCAGTTCCATAGT
+
GGGGGGGGGGCCFGC9FGGGDEGCCFFFGGGGGGFGGGGGGGGGGGGGGGGGGGGGGGGGGGFFGGGGGGGGGGGGFFGGGGGGGGGGGGGCGGGGGGGGGGGGGGDGGGFDFGGGF,EFFFCCGCFEGGCCFFGCFFCB+@8EDCF78C6CCCFGCCCFBACGGGGGGFFGGGFCCGDE>F>EDGGGGCGGGFA?EAC7C8CF4=C@8=8BC>28CEEFEFEFGGEGEFFFF))/;E@E03(,(9EEA0?8<BA=7?3?BABFAFAA((23:>BA?<4).
@M02352:288:000000000-CKWC8:1:1101:11281:11948 2:N:0:ATGCGCAG+CTAAGCCT
TAACCTTGCGGCCGTACTCCCCAGGCGGTCTACTTATCGCGTTAGCTTCGCCACTCACGGACTAAATCCTCACACAGCTAGTAGACAGCGTTTACCGTGTGGACTACCAGGGTATCCAATCCTTTTCGCTACCCACACTTTCGCACATGAGCGTCAGTTTCTGACCAGGGTGTCGCCCTCGCCACTGATGTTCCTCCAGATATCCACCCATTTCACCGCCACACCTGGAATTCCCTCCCCCCCTCCAAAACTCTAACACGCTCCGTCTTAACCCCATTCC
+
6EEGGGGCCFE+@+@FBFGGGGDCFC:C67B<FE@A,6DECFFGGGF@C@C,BBFFFE8C=+@,,A,CE,C,,C=+,BA<,A5,,<,A,+88@<F,FA,:84C,9<EF?<:F88,6,6AAFGA5FF,3@+>FFG,CBE8FF,+5@+3523,@3@8>>,@,@=,26?,,>F,>EF>4C77)/)?*9++5++5:+1A43))*/+1+)+2**25CDF?AG)3((0,;5C(*()*99?))((((4(4(-((.)(..).)*6)7((((((-,.-6<)).7(0).5
@M02352:288:000000000-CKWC8:1:1101:17032:11960 2:N:0:ATGCGCAG+CTAAGCCT
CATTCTTGCGAACGTACTCCCCAGGTGGGATACTTATCACTTTCGCTTAGCCACTCAGACCGAAGTCCGAACAGCTAGTATCCATCGTTTACGGCGTGGACTACCAGGGTATCTAATCCTGTTCGCTCCCCACGCTTTCGTCCATCAGCGTCAGTATATTGTTAGTGATCTGCCTTCGCAATCGGTATTCCATGTAATCTCTAAGCATTTCACCGCTACACTACATATTCTAACCACTTCACAATAATTCAAGACATACAGTATCAATGGCAATTCTATGG
+
GCGDGGGGFGGGGGFGFGGGGEGGGGEFGFGCFFGGGGGGGGGGGGGGGGGGGGGGGGGGGGGEGGGGGGGGGGGGGGGGGGGGGGGGGGGGDFEGGGGGFEGGGGGGGGGGGGGGGGGGGGGGGGGGGGGFGGGDGGFGGGGGGGGGFGGGGGGFGGGGGGGGGGGGGGGGGDGGGGCA*;E>DGGGGFG@FFFE8F>:FGCFEFFGGGFGGB05?B>E38;ACFFGCFFFFFD@DFA@?7A78AB<AAF4AAFFF9485:))6<DAF0:?7?6:499A0
@M02352:288:000000000-CKWC8:1:1101:25493:12002 2:N:0:ATGCGCAG+CTAAGCCT
TAATCTTGCGACCGTACTCCCCAGGCGGTCTACTTAACGCGTTAGCTCCGAAAGCCACGGCTCAAGGCCACAACCTCCAAGTAGACATCGTTTACGGCGTGGACTACCAGGGTATCTAATCCTGTTTGCTCCCCACGCTTTCGCATCTGAGTGTCAGTGTCTGTCCAGGGGGCCGCCTTCGCCACTGGTATTCCTTCAGATCTCTACGCATTTCACCGCTACACCTGAAATTCTACCCCCCTCTACAGCACTCTAGTTCACCAGTTTCAAATGCAGTTCCG
+
FCFAFGGGGGGGECCFFCGGGGF:CFEEF@EFGGGFFEFGGGGGGDFFGG>=FFFFGGGGGGCGGGGGFGG8FFGDGFGFGFCGGFFF=CFGGGGGGGG@FECGGGGGGGGGGGGF9EFGG,<FGGGFCFGFGGC+@CEDFAEGGECFGFGGG:DCCE;DFGGGGEFFGGGGGCGGGG:F3<5EDFGG7FF7D<C5EFFC?97FAFFFDC5D7*67?>>F;>3<FFBF?FF==@954?0;99<0<>24:?2:B<<F<9/.:7?:):2)<<4)--6>4>B>2
@M02352:288:000000000-CKWC8:1:1101:17053:12008 2:N:0:ATGCGCAG+CTATGCCT
CATTCTTGCGACCGTACTCCCCAGGTGGGATACTTATCCCGTTCGCTTAGCCACCCAACCGCAGACGCGGTCGAACCGCTAGTATCTCTCTTTTAGCGCGTGGTCTACCAGGATATATTCTCCTGTTCTCCCCCCACGCTCGCGCCCCTCAGCGACTATCTAGTGTTAGTACCCCCCCTTCGCCATGGGTATTCCCAGTAATCTCTATGCTTTTCACCTCTACACTACTTTCTCTACATACTTCTCCAAAACTCGACACAACCAGTATACAGCGCATTT
+
A,,CFGGGGGG+@@CEGGGGGGGGG<<F7FG,EFFG,,,C,CF,B+CD,C,CFG<6FFC,@C+6+,+@++@++++,++++++C,,,,55,5C5,5,,8+@3+++,,8,,3B++:,C,,,,3,3C,B@F;E,@C:C*@5*6**4**>8)/*,<6**/*42++,22+,2+?:+B99*/))/.7**/1A+**<02*)*.-/0*97*:<4***0/::4<49?)(,7<*9*.0-9***1)))--),-4<-))6.4((.)(0(,),((((.6).)))).(.()-)
@M02352:288:000000000-CKWC8:1:1101:23892:12022 2:N:0:ATGCGCAG+CTAAGCCT
CATTCTTGCGACCGTACTCCCCAGGCGGGCAACTTATCACTTTAGCTTCGCCACTGAGCCCATACCCAACCCCTACTTCCCATCGTTTCCGTCTAGGACGACGGGTGTCTCTAATCCCTTTCGCTACCTACCCTTTCGTCCTTCAGCGTCAATGCCTTTTTCGTGCTATGCCTTCGCACTTGCTATTCTATTTACTCTCTATCCCTTTCACCTCTCCACTTCCACTTCTAACCCCCTCACACTCATTCAAGATAACCATTATCACGTTCAATTCTACTTTT
+
F9A6CFGGGG6+8@F9FFGGGGGDC<@F+++,CEE9CF,C,EE,,?F,,8BFFGG8CEF4,B,,,:95BB++B+9,:,,,::F47+,49:B,:,+,:,B++++++6+83:@<<,,,C,7,8E+++8+8:,3,@,,73:@*B8,,,5,*4CE*,,,,,,,4?78;CEC,,7>,2,;?C3):)+++;:CC9+1+3)+1)+;=+@+8)/+*2@+**08);*4.)*)**:)0)9467)4(-((4)(4(..)6)6)4,)-0,2*)))-64(,(.2)).)*-9)))-
@M02352:288:000000000-CKWC8:1:1101:6450:12034 2:N:0:ATGCGCAG+CTAAGCCT
CACTGTTGCCAGCGTACTCCCCAGGTGGCTAACTTAATACTTTCGCTTTGGCACTCATCTTCAAGTCGACAAGCACCGAGTTAGCATCGTTTCCGGCGTGGACTACCAGGGTATCTAATCCTGTTCGCTCCCCACGCTTTCGTGCCTCAGCGTCCGTATCAGTTTAATACGCTGCCTTCGCTATCGGTTTTCTGTGTACTATCTAAGCATTTCACCGCTACCCTACACATTCCGCCTACTCCAACTTAACTCAAGTCTATCAGTATCGATGGCCGTTTCTT
+
GGFGGGGGG9E@FFGDGGFGGGGGGGGGCD<FFGGGAFGGGGGGDEGGCF8FGGG8E9FG<FGA@C,@CGGGF,F<<:+4:6,:C<E5?D8F,<4C::=+++BED,9<5+8=F,4@;,5,,9?CFF+@8=E+F,@+@+@DGCGFC8,+6>=8C>+;DG73,7@EE;,,3,6@C>>?*B23?>*=F5*4**=+B<B*9:+=BD8:?+1*+<11;1)8*82(()//>*(;36AA+/;(6:<2)(),8:4)6))4)7<=))7)))-5:46((,5((.)-.()))
@M02352:288:000000000-CKWC8:1:1101:21529:12036 2:N:0:ATGGGCAG+CTAAGCCT
CAATCTTGCGACCGTACTCCCCAGGTGGATTACTTATCACTTTCGCTTCGACACTGAATGTATATCGCAAACATAGACTAATCATAGTTTACGGCGTGCACTACTAGGGTATCTAATCCTGCTCGCTCCCCTCGCTCTCGTCTCAGCGTCAGTATCAGTTTAGTCAGCTGCCTTCGCTATCGCTGTTTCGTTTCATATCTCATCATTTCTCCGCTCCACTACACCTTCTGCCTACTCCAACTGAACTCACTTTTATCAGTATCAATGCCACTCTCCAGCTT
+
@<FFDEGGGGCFEGF9CGGFGDECFGF,DFF9FEGGG@<FGGGFEG@F,6,BFFF<F,C9CC,C<@F@,6@,:,,,<,6FAFGGG,9,,,@?,,+++@++,,,,,5,4,:,=,CD>,,5;,,=97+@@=D+,B+3+,6@+++,DB,=66++@3,@EA,@9,@AE,,,4,,333,**<9*969*,*4,,,4,*;)+2/+++1+++*=88=,1+)26)/)64463=**/8)3+1/66..()(/,.3).17<())54)64)8-4))).66(,523(6)(62())
@M02352:288:000000000-CKWC8:1:1101:11230:12048 2:N:0:ATGCGCAG+CTAAGCCT
CAGTCTTGCGACCGTACTCCCCAGGTGGGATACTTATCACTTTCGCTTAGTCACTGAGAATTAACCCAACAACTAGTATCCATCGTTTACGGCGTGGACTACCAGGGTATCTAATCCTGTTCGCTCCCCACGCTTTCGTCCATGAGCGTCAGTATATACGTAGTAGACTGCCTTCGCAATCGGTATTCTAAGTAATATCTATGCATTTCACCGCTACACTACTTATTCTATCTACTTCCGTATAACTCAAGTCCACCAGTAACAAAGGCATTTCCATCGTT
+
EFGGGGGFFGGGGGFGGGGGGGGGGGGGGGGGGGGGFGGGFGGGGGGGDGGGGGGGGFGGGGGGDFFEGGGGGGGDGGGFFGGAFGFFGGGFCEECDCGGGGGGGDC<EGCGDGGGGGGGGGGGCE77EGEGDCEGGGGG8CGGGGGGGGGGGFFGGGCCFGGGAFFFGG6DFGCCDGD**/8AFGGG,5,+=868C8FF8:608CAD7,=D<5()3*,6;ACFGF37<8ACFFEE)43(/63)16))732)-)-*4()9))---4000:)-6<?9F9024
@M02352:288:000000000-CKWC8:1:1101:23062:12048 2:N:0:ATGCGCAG+CTAAGCCT
CAGTCTTGCGACCGTACTCCCCAGGTGGGATACTTATCACTTTCGCTTAGTCACTGAGAATTAACCCAACAACTAGTATCCATCGTTTACGGCGTGGACTACCAGGGTATCTAATCCTGTTCGCTCCCCACGCTTTCTTCCATGAGCGTCAGTATATACGTAGTAGACTGCCTTCGCAATCGGTATTCTAAGTAATATCTATGCATTTCACCGCTACACTACTTATTCTATCTACTTCCGTATACTTCAAGTCAACCAGTATCAAAGGCATTTCCATCGTT
+
GGGGGGGGGGCEEGGGGGGGGGGGGGCFEEFFGGGGGGGGGGGGGGDG7@FGGGGGGGGEFGFEEFFEGGGGGGGFGGGGGGGGGFGGGGG7FGGG7FGGGGGGGGGF@FGGFGEFFFFFGGF>CFEFEFGEFEEGG,@DFFEG9@ACEGDEEAFGGFGGFCFEFGFFG,@:4,@*?D??AG5CFFGGGGG+=A+2*44@>C6:4B@=+,=;CB@B=A;EFFE61C3@/3;6@@7?CE<()(6;)))9<)9?EE7=1(8.):>:9A926()..4*.=<041
@M02352:288:000000000-CKWC8:1:1101:24075:12048 2:N:0:ATGCGCAG+CTAAGCCT
CAATCTTGCGACCGTACTCCCCAGGTGGATTACTTATCACGTTCGCTTAGACACCGACCGGATATCGCCAATATCTAGTAATCATAGTTTACGGCGTGGACTATCAGGGTGTATCATCCTGTTTGCTCCCCACGCTTTCTTGCACCAACGTCACTATCACTTTCGTAAGCTGCCTTCGCTCTCGGTGTTCTGTTCAATATCTACGCATTTCACCCCTACACTACACATTCCCCCTTCTCCCACCTAACTCTATTTTATCAGTATTCATGGCTATTTTGCAG
+
9FGGGGGGGGGGGE@DEGGGGGGGG@FGE,C,FFGG@,6C6CFEEGG@@F,CFG,CE+++++,8,C,4B:=<,,,,,,<@C,B,,C,AEF,,++7@FF++9:A,,7,,B,+@,C,,,3,>=E<,3,7E>@E,C+@+8@9,63,,,3,++65+@+33@@3,3,3,*,,,69,>FG4:4*39*/>95***4,>2+*+**4=7@FF+(:597C++;0(:C>;16@()0*)27++*2:1(4-44(.((((.,)6))-).8-6*.4.)6))-.5)(().*.*-)))
@M02352:288:000000000-CKWC8:1:1101:19348:12062 2:N:0:ATGCGCAG+CTAAGCCT
CACTCTTGCGACCGTACTCCCCAGGTGGATTACTTATCACTTTCGCTTAAACACTGACTGTATATCGCCAATATCGAGTAATCATAGTTTACGGCGTGGACTACCAGGGTATCTAATCCTGTTCGCTCCCCACGCTTTCGTGCCTCAGCGTCAGTATCAGTTTAGTAAGCTGCCTTCGCTATCGGTGTTCTGTGTACGATCTATGCATTTCTCCGCTACACTACACATTCCGCCTACTCCAACTGAACTCAAGTTTATCCGTATCAATGGCCGTTTCGAGG
+
FE,B@FFGG7+CFGGGGGGGGGGGGGGFGCGGGGFC<F6EFGGGGGGF,,,:FF<@FF9FF9CFFF:BFCCFGGC=@FGFGC6FF9,CFFGC?,4+@F=+A==FGC,==FFG,EFDAE<;E45AF@F@44=EG+B+36E6@+=3ED,+ACEC>CFDF,,5,=9,@FCCG9;,@@CCF>*95*:E7EE>*::@C6B4**):0CF+88FFF9++++():8()6+()*;=CEF665:213.6=@(63.2).4>>())-*.)1)4?231)).-(((-4046:B:9
@M02352:288:000000000-CKWC8:1:1101:15813:12096 2:N:0:ATGCGCAG+CTAAGCCT
CACTGTTGCCAGCGTACTCCCCAGGTGGTTAACTTAATACTTTCGCTTTGGCACTCATCTTCAAGTAGACAAGCACCGAGTTAACATCGTTTACGGCGTGGACTACCGGGGTATCTAATCCCGTTCGCTACCCACGCTTTCGTCCATCAGCGTCAATAATATCTTAGTAAGCTGCCTTCGCAATTGGTGTTCTATGTAATATCTATGCATTTCACCGCTACACTACATATTCCGCCTACTTCAAATATATTCAAGACCTACAGTATCACAGGCAGTTCCAT
+
GGGGGGGGGGGGGGEGGGGFGGGGGGGGCFGGGGGGGGGGGGGGGGGGGFGGDGFFFFFEFGFGFEGGGGGGGGGGGGGGFFGGGGGGGGGGGGGGGGGGGGFGGGGFGEGGGFGGGGGFC?FGGGGEGGGGGDGGGGGG9EGDGGDCFGCGEDGEGAFCB;EFGGGGGGGGGGGF9F>FBGGGGGFGGGGGFEFF?BFFF78C<FFGGGFGGFCFEFF@;AFFDG;DCFFF+41;;(3<EFF<EF>A9<6)45-7(4?B2:>AAAA:)3-304)(9<A<)
@M02352:288:000000000-CKWC8:1:1101:2302:12111 2:N:0:ATGCGCAG+CTAAGCCT
TAATCTTGCGACCGTACTCCCCAGGCGGTCTACTTAACGCGTTAGCTCCGAAAGCCACGGCTCAAGGCCACAACCTCCAAGTAGACATCGTTTACGGCGTGGACTACCAGGGTATCTAATCCTGTTTGCTCCCCACGCTTTCGCATCTGAGTGTCAGTGTCTGTCCAGGGGGCCGCCTTCTCCACTGGTATTCCTTCAGATCTCTACGCATTTCACCGCTCCACCTGAACTTCTACCCCCCTCTACAGCACTCTAGTTCACCAGTTTCAAATGCAGTTCC
+
<A8FDFCFD7CG:CFCEFGGCFFGGGDGGGGGGGGFFDEEGGGG:A5<FFD7FFCEFFGEE@FGGGGGGCFDGGGGGGFFGEGGFGCFGEGGGGGEEGGGEGGGDGCGG?FCGGGGGGGGGGG9FGGGGGGGCF?7+8EGGGGGDGGGGD7,2=<FDGFCFGFGGGG6CGGDGGGGGGGF4:7=CCGGG7CFGFFEFFF7CFFCAFFFG>53F*)1AD>F(<?F*92D:)99FF>)6481;>B?FFFFF122:AA*6:6<9AF?BF9A92))6>?2@BA9
@M02352:288:000000000-CKWC8:1:1101:25523:12125 2:N:0:ATGCGCAG+CTAAGCCT
CACTGTTGCCAGCGTACTCCCCAGGTGGTTAACTTAATACTTTCGCTTTGGCACTCATCTTCAAGTAGACAAGCACCGAGTTAACATCGTTTACGGCGTGGACTACCAGGGTATCTAATCCTGTTCGCTCCCCACGCTTTCGTCCATCAGTGTCAGTATATTATTAGTAATCTGCCTTCGCAATTGGTATTCTATGTAATATCTATGCATTTCACCGCTACACTACATATTCTAACTACTTCATAATAACTCAAGATAACCAGTATCAAAGGCAATTCTAA
+
GGGGGGGGGFGGC@FE@<6EFFGEFEGFCFDFGGGGGGGGGGGGGGCFGGDFGGFDGFGGGGGGGGGGGGGGGCFGGGGEEFFFDFGGGGGGGGGGDGGGGGGGGGGG8FGEGGGGGGGGGGGGGFGCEGGGGGGGGGCFCEFGGG:@9?FGFGGGGCFEGFEGFFGGE@EFG7CCFGGFFDEGGCGGCGGGGFFEFFFGFGCGEFF7FG6FGAEFGBB>BABFDF5B<FFFFFF==<EEFE??56CF63>)/474.9A3;@0>)/67<4)(18:1?4)6)
@M02352:288:000000000-CKWC8:1:1101:24357:12126 2:N:0:ATGCGCAG+CTAAGCCT
CACTGTTGCCAGCGTACTCCCCAGGTGGTTAACTTAATACTTTCGCTTTGGCACTCATCTTCAAGTAGACAAGCACCGAGTTAACATCGTTTACGGCGTGGACTACCGGGGTATCTAATCCCGTTCGCTACCCACGCTTTCGTCCATCAGCGTCAATAATATCTTAGTAAGCTGCCTTCGCAATTGGTGTTCTATGTAATATCTATGCATTTCACCGCTACACTACATATTCCGCCTACTTCAAATATATTCAAGACCTACAGTATCAAAGGCAGTTCCAT
+
GFGGGGGGG<FGGFFFGFGGGGGGF@<FFGDFGGGGFFFGGGGGGGGGGGGGGGGGFCFGGGGGFFGFEGFFGFGCGGDEDCFEF9ADCFGGFGGGGGGDEGGGG@E:FGGGGGGFFCGGAFGCF4?BCCGFGFGGGGGGFEF>ECFGCFFGGGDGGD:CFA@;F9FC,DFFC6CFFCC5A>EGDC,>:FGG>CF?C68:AGFG*81;8FFG@+*;*:907A;6*2.7?:86A6;@D?@@EF<E<A<>494)6<)*2(<<(5)6<-)-69>0((0,94<2)
@M02352:288:000000000-CKWC8:1:1101:18506:12133 2:N:0:ATGCGCAG+CTAAGCCT
CATTCTTGCGAACGTACTCCCCAGGTGGGATACTTATTACTTTCGCTTAGTCACTCAGTCCGAAAACCAAACAACTAGTATCCATCGTTTACGGCGTAGACTACCAGGGTATCTAATCCTGTTCGCTACCTACGCTTTCGTCCATCAGCGTCAATATATTGTTAGTGATCTGCCTTCGTAATCGGTATTCTATGTAATCTCTACGCATTTCACCGCTACACTACATATTCTAACCACTTCACAATAATTCATGACATACAGTATCAATGGCTATTCTACAG
+
FFFFGGGGFGGFGGGGGGGGGGGGG<FFDFGFGFGGG,6F<FFC@FFFGGEFGGGDGFG,C,@CF@FE,C<FGGGGFEGGC9F?<FFB,B4C=?FGG7F:CFGGDF<::FAF9<,>E9,F9;EC=+FEE8=,A+=>E6,6DGCEAGCDGGG68:<EG=FG9FGA,@FFFA;;9EF7C**330@?*@11;=C+=*=7*BFD+::+-8/5*1=81;2>:8248+4F4:6CEFFF6;()(.74<EE))).795?)1)/8?<@<455:25):64((.2/6=AA2)
@M02352:288:000000000-CKWC8:1:1101:9240:12135 2:N:0:ATGCGCAG+CTAAGCCT
CAACCTTGCGATCGTACTCCCCAGGTGCAATACTTATCACTTTCGCTTAGCCTCCCACTGTATATCGCTGAAAACGAGTATTGATCGTTTACGGCGTGGACTACCAGGGTATCTAATCCTGTTCGCTCCCCACGCTTTCGTCCCTGAGCGTCAATTCAGGCCTAGTGAGCTGCCTTCGCTATTGGTGTTCTGTGTAATATCTAAGCATTTCACCGCTACACTACACATTCTCCCTACTCCAACTTAACTCAAGTTTATCAGTATCAATGGCAGTTTCGAGG
+
GG<<FFGGFGG<@FEGGGGGGGGGGGG<EBEEFFGGGGGFGGGGGGGGDG,C,C<,C,,,6<CF,5,B@BFDG<F:CFFGC?,CF,DF@FGGGGGGGGGGGDFGGGGFGGGGFGGGGGGGGGGFEGGGEGGGGGGGGGGGGGGEFGGG8CEGG+<C,=3,@+@EGGFG9FGFGGGGGGD59D:,9FFFDGGGGEFFFFFGFGF75ABFGF+8CFFFGFFFFFFAD*7<5F=+1;3@DE3=@(66)=);CEAFFF)9<)945<)6<>))),:?BFF2=0((-
@M02352:288:000000000-CKWC8:1:1101:2003:12148 2:N:0:ATGCGCAG+CTAAGCCT
TAACCTTGCGGCCGTACTCCCCAGGCGGTCTACTTATCGCGTTAGCTTCGCCACTAAGAGATCAAGTCTCCCAACGGCTAGTAGACATCGTTTACGGCGTGGACTACCAGGGTATCTAATCCTGTTTGCTCCCCACGCTTTCGCACCTCAGTGTCAATATCAGTCCAGGTAGTCGCCTTCGCCACTGGTGTTCCTTCCTTTATCTACGCATTTCACCGCTACACAGGAAATTCCACTACCCTTTACTGTATTCTAGACTAGCAGTATCAGATGCAGTCCCA
+
CEFFGGGGGGGGGDECGGGGGGGGGGGEFGGDFFGGFEGGGGGGFFGGGFFCFGGGGG9FFGGGGGGGGGGGGGGGGGECFGGGGGFFGDGGG7EGDCFGDGGFFGGDG8CECFGGGGFGGGGCDFFGGGGF+>EG8EG+DFDCGGCDGFCGDCCGGGFGDFGF;FGGCFGFCG<DDGDF;DGG<<66A6;DD?F?>FFGF7AFFFF*C5B3CACFGBFF6@4?C4:>,)=?F=A<24:?:2(5>D-:AAFB<<)*).=),33)-:)4<4)))4=)9(.)-
@M02352:288:000000000-CKWC8:1:1101:7839:12150 2:N:0:ATGCGCAG+CTAAGCCT
TAATCTTGCGACCGTACTCCCCAGGCGGTCTACTTATCGCGTTAGCTGCGCCACTAAGACCTCAAGGGTCCCAACGGCTAGTAGACATCGTTTACGGCGTGGACTACCAGGGTATCTAATCCTGTTTGCTCCCCACGCTTTCGCACCTCAGCGTCAGTATCAGACCAGTTGGCCGCCTTCGCCACTGGTATTCCTTCCTATATCTACGCATTTCACCGCTCCACAGGAAATTCTACCACCCTCTTCTGTTCTCTAGCCTTCCCGTTCCAAATTCAGTTCC
+
GFEFGGGGFG@GGGGGGGFGGGGGGGEGGGGFGGGGGGGGGGGGDFGFGFGGGGGCGCFFGGG8FFGGGGGFFGG7FEGGGGFGGGGGGEGGFGGFEG=FGFDGGFFGGGGDF<FFFGFGBDF9DFFFGFFGCF7FCEGGGF>E*B@;>8,<8;EG4,@;9,@9BFFG2;;C:E5<DDDA5DECDGCF9+<;+7AEEFFGA7A>CFFCC5>*:94?F:66().<07:C?4@6*15)6))4:<??F<6)6)6<69.*).*).8(((.4<AA))).16FA29
@M02352:288:000000000-CKWC8:1:1101:13485:12176 2:N:0:ATGCGCAG+CTAAGCCT
CAATCTTGCGATCGTACTCCCCAGGTGGGACACTTATCACTTTCGCTTAGTCACTGAGATAAGTCCCAACAACTAGTGTCCATCGTTTACGGCGTGGACTACCAGGGTATCTAATCCTGTTCGCTCCCCACGCTTTCGTCCATGAGCGTCAGTACATACGTAGTAGACTGCCTTCGCAATCGGTATTCTGTGTAATATCTATGCATTTCACTGCTACACTACACATTCTATCTACTTCCATATGACTCAAGTCAACCAGTTTCCAAGCCAGATCCATAGTT
+
GG<FGGGGGGG<FFFGGGGFGGGGGF8F@66CEFGGG,CF9FFFGGG@,C6EGG<FEACC,,9FG,A,CFFCFGGGAF<,6?EDCF@FDEGD>+8:C+BE,=BFCECE,5AFGFF,EAE49FF7C8+4+=8=C++ADEE+@+7EFFFCECEE=C8,7,,DGFGB9,@DF7FCFGFGG>*<>C*4;9C:F,>DF4+9*=+B3=CC4>CFG7>++29CF45CBFEFFG?F<A=CA+7)19)7.)9))))))(.1)1)26()))/.)7).(,4(().94@)06-
@M02352:288:000000000-CKWC8:1:1101:8293:12198 2:N:0:ATGCGCAG+CTAAGCCT
CAATCTTGCGACCGTACTCCCCAGGTGGATTACTTATCACTTTCGCTTAGACACTGACTGTATATCGCCAATATCGAGTAATCATAGTTTACGGCGTGGACTACCAGGGTATCTAATCCTGTTCGCTCCCCACGCTTTCGTGCCTCAGCGTCAGTATCCGTTTAGTAAGCTGCCTTCGCTATCGGTGTTCTGTGTAATATCTAAGCATTTCACCTCTACACTACACATTCCGCCTACTCCAACTGAACTCAAGTTTACCAGTATCAATGGCAGTTTCGAAG
+
GFDGGGG9AF7FGGGGGGGGGGGGG<<FEAFDFFEFFFGGGGFGGGGG:FGGGGGFFGFFFGCFDA@7F7CEFFGDFFEDGGFCC9EFGFGC:FGGGGGGGFFGFGF:C,BF<@;EFFGFFEEF=CGGEFEFGGDCEF8CG6>8>DF68CEGED,5,3,+@CE+,E;ED:;D?EGGFF*?5*<;9EEGGGGFGFF4*=8CFFF7*68F+==:88*0A?7)(14;*;387F8AEDF?D834;(6@;)7;CEFF)6:?4-*6:654<9)<<:((44*56,((,
@M02352:288:000000000-CKWC8:1:1101:22958:12201 2:N:0:ATGCGCAG+CTAAGCCT
CAGTCTTGCGACCGTACTCCCCAGGTGGGATACTTATCACTTTCGCTTAGTCACTGAGCTAATGCCCAACAACTAGTATCCATCGTTTACGGCGTGGACTACCAGGGTATCTAATCCTGTTCGCTCCCCACGCTTTCGTCCATGAGCGTCAGTATATACGTAGTAGACTGCCTTCGCAATCGGTATGCTAAGTAATATCTATGCATTTCACCGCTACACTACTTATTCTATCTACTTCCGTATAACTCAAGTCAACCAGTATCAAAGGCAGTTCCTTAGTT
+
GGGFFGGGGGG7FGGGGFGGFEGGGGEFGGGGGGGGGGGGGGGGGGEGFFGGGGGGGGGGGGGGDEFGGGFCGFFGGGGGGGGGGGGGGGG@EGGGGGGGGGGFCEGGGGGGGGFFFFDGGGCCFGGGGFEF77FGGGGGDEGGGGCGG6CEGGGGGGGGGG789FFCCFFC9@CFGC7:?CCGCE,<DFFFG?6*8@F7BF8:<8::CGF=DFFFGFFFFFF6@7<CCFFFFF3);6A<EF@EE34);0).).4FB?5>45<<944(47124<*)*))..
@M02352:288:000000000-CKWC8:1:1101:16344:12202 2:N:0:ATGCGCAG+CTAAGCCT
TAACCTTGCGGCCGTACTCCCCAGGCGGTCAACTTAATGCGTTAGCTGCGCCACCCAGTCCTCAAGGGACCAGTCGGCTAGTTGACATCGTTTACGGCGTGGACTACCGGGGTATCTAATCCCGTTTGCTCCCCACGCTTTCGTACATGAGCGTCAGTTATTGTCCAGGTGGCCGCCTTCGCCACTGGTATTCCTCAGATTTCTACGCCTTTCACCGCTACACCTGGAATTCCACTCCCCTCTCCAAACCTCTAGCCTGCACGTTTTAAATGCAATTCCC
+
FADEFGGFGGGGGGGGGGGGGGGGGGGGGGGGGGGGFGCFGGGGGGGGGGGGGGGGGGGGGGGGGGGGGGGGGGGGEGGGGGGGGGGGGGGGGGGGGGGGGGGGGGGGGEGGGCFDGGGGGCFGGGGCFFGGFGCGGEGEGGGDGC*=<,>9EGEEG;CFGG9FGFFFGGGGGGGGGGGFFGGGGC?ECGGCD<ACEF41**/:59)/)*0>;66?8596>*27CC1C(=66@F<>B??BBF7::2:A(42,)).9?FFF(((4(((.442)6)941:2)
@M02352:288:000000000-CKWC8:1:1101:20602:12207 2:N:0:ATGCGCAG+CTAAGCCT
CAATCTTGCGACCGTACTCCCCAGGTGGATTACTTATCACTTTCGCTTAGACACTGACTGTATATCGCCAATATCGAGTAATCATAGTTTACGGCGTGGACTACCAGGGTATCTAATCCTGTTCGCTCCCCACGCTTTCGTTCCTCAGCGTCAGTTTCAGTTTAGTAAGCTGCCTTCGCTATCGGTGTTCTGTGTAATATCTAAGCATTTCACCGCTACACTACACATTCCGCCTACTCCAACTGAACTCAAGTTTATCATTATCAATGGCAGTTTTGCGG
+
GEFGFGGFGFC:CFGGGGGGGGGGGGGG,EFFGGGGFFFGGGGGGGGGGGGGGGG@FFGGGGGGGGGG,BFCF9E,DFFGGCFFF,EFFGGG77CFGGDGGGFGCG8CFGGGGGGAEFGGFGFA:@BFEFGGG7CFCFGD@,@,7@EGFEE8EEG,,,@,@,@EGF;FCFD8CF6@FCG5?9FGG55EEGG+BEF6EFFGFFFF?A4FGGFGGFFFGFFEDFFF;CEGCF6):36?@))6;(65(/7().7:)6)95)9))6)--44)62(3((0)*(),(
@M02352:288:000000000-CKWC8:1:1101:10694:12243 2:N:0:ATGCGCAG+CTAAGCCT
CAATCTTGCGACCGTACTCCCCAGGTGGATTACTTATCACTTTCGCTTAGACACTGACTGTATATCGCCAATATCGAGTAATCATAGTTTACGGCGTGGACTACCAGGGTATCTAATCCTGTTCGCTCCCCACGCTTTCGTGCCTCAGCGTCAGTATCAGTTTAGTAAGCTGCCTTCGCTATCGGTGTTCTTTGTAAGATCTAAGCATTTCACCGCTCAACTACACATTCCGCCTACTCCAACTGAACTCAAGTTTATCAGTTACAATTGCAGTTTCGAGG
+
GFGGGGGGDGGGCFFEGGGGGGGGFFGCGGGGGGGGGGGFGGGG7FEGGGGGGGGGGGGFGGGFEFFGCFGFFDG7DFFGGGGFEA<<EFGF,?F@FGGFEDDCGGGGGGGFFFFFEGGGGGFGEGGGGGGGGGFC@EFGG6EEFGGG?63@CEGFFGGGGGG;DFFEFGGC6CFFG5?BD*,1@75AC?F+=6=72++=8:C=CFAGFF6:7/5;E)(78FFF<0);?6;/.=??DFE3)(638<879<A3,.6=A<=<)))).)552))6))/-9((,-
@M02352:288:000000000-CKWC8:1:1101:4791:12247 2:N:0:ATGCGCAG+CTAAGCCT
CAGTCTTGCGACCGTACTCCCCAGGTGGATTACTTATCACTTTCGCTTAGACACTGACTGTATATCGCCAATATCGAGTAATCATAGTTTACGGCGTGGACTACCAGGGTATCTAATCCTGTTCGCTCCCCACGCTTTCGTGCCTCAGCGTCAGTATCAGTTTAGTAAGCTGCCTTCGCTATCGGTGTTCTGTGTAATATCTAAGCATTTCACCGCTACACTACACATTCCGCCTACTCCAACTGAACTCAAGTTTATCAGTATCAATGGCAGTTTCGAGG
+
GGGGGGGGGGCCEEFCFFGFGGFFDEAFGGGGGGGGGAFGGGGGGGEGGGGGGGFGGGGFGFGGGFGGGDGGGEG,:DEEGGGGG9FFFGAFGCG=FGCFGGGGGFFGCFFFGGFBEEEGGGFFEEFFCFGGGGGGEGGGG6C?DG8FFGGG+CFFGGCFGGFG,@FFGFFCCEGFGFDF57EEGGGGEGGGGCFC4EBFFGC:?FACDCAGGF>BG36;3:@FCCEGFF6AD>763))=@@1=(7)/)5<075<@:5=<94:6)62:A((,28F<B<(8(
@M02352:288:000000000-CKWC8:1:1101:10682:12259 2:N:0:ATGCGCAG+CTAAGCCT
CAATCTTGCGACCGTACTCCCCAGGTGGATTACTTATCACTTTCGCTTAGACACTGACTGTATATCGCCAATATCGAGTAATCATAGTTTACGGCGTGGACTACCAGGGTATCTAATCCTGTTCGCTCCCCACGCTTTCGTGCCTCAGCGTCAGTATCAGTTTAGTAAGCTGCCTTCGCTATCGGTGTTCTGTTTAATATCTACGCATTTCCCCGCTACACTACTCATTCCGCCTCCTCCAACTGAACTCAATTTTCTCAGTATCACTGGCAGTTTCGAGG
+
FFCAFFGGGGGEGGGFFGGGGGGGGGGGGGGGGGGGFD,EFGGAFCE77FEEFGFGG?F9E<FCDACEEFB@C,CB76CEEFFAE,?FED?F:,@FFEGFGFFGGEEF@EDFG?@9EAFGFDF?++@>E8C:F>=:++,@D+@8=E,6AC+64+3@,,7,,@D>;DDC;C,D?C9FGCC<<98E*=E:CCG+5*47*18==:++(0):5,++0;6A583/,;EF:*.+97AAE)6(,67:0(4435<?FB2().-*-66))6)6)))64(414(7)*(,(-
@M02352:288:000000000-CKWC8:1:1101:26706:12262 2:N:0:ATGCGCAG+CTAAGCCT
CAGTCTTGCGACCGTACTCCCCAGGTGGGATACTTATCACTTTCGCTTAGTCACTGAGATTAAATCCCAAAAACTATAATCCATCGTTTATGGCGTGGACTATCAGGGTATCTAATCCCGTTCGCTCCACACTCTTTCGTCCATGAGCGTCAGAATATACGTAGTATACTGCCTTCTCGATATGTATTCTCAGTAATATCTATGTATTTCACCGCTACACTACTTATTCTATCTACTTCCGTATAACTCCACTCAAACAGTATAAAAGGCTATTTCTTATT
+
EE<EFEFEEGGECCBDFGFFCFF7FFFFCGGGGGGGGGGGGGGG7CFGGG6EFGGCFCC,C6CF@D,EE8,EFCCC,,,BFF@FA,B,<B,,,<@,@:C4A,,:A9AAEF=,C<E,,,,84,9+=+8+,88@,A:,@E+6+3@,,,6?EEC+6,7EFGF,@3,,6,37EF,>6,=2++=CF+*,5,@,=A,22;9**+5=B7@<*1==D,+=C*)9:*>=EF=AGG<77=:814<:7C*05/(())/.))/()//))/5(1))))7)),6())/+.+))-.
@M02352:288:000000000-CKWC8:1:1101:8273:12283 2:N:0:ATGCGCAG+CTAAGCCT
CAATCTTGCGACCGTACTCCCCAGGTGGATTACTTATCACTTTCGCTTAGACACTGACTGTATATCGCCACTCTCGAGCAATCTTACTTTATGGACTGCACTACCAGGGACTGTAATTCTTTTTGCTCCCCCCCCTTTCGTTCCCCCGTTTCAGTCTTTGTCCAGCTAGCCGCCTTCTCCCCTCATCGTCCTTCCACTCTCTACCCATTCCACTCCTCCCTCCGACATTCCATTACCTTCCCCAATCCCTCATTTTGCCCTTTCAATATGCAGTCCCCTC
+
9FFGGGGFGGGGCEGGGGGGGGGGGCF@,;<EFFGGFCCFEGG9FGG,,:,EF@FGFF,,:EF,,5,8,,,6,,,6:8,+C?=,,9,,9?:,5,,,,A,,955,A,5+4++,4:E4,,99,4,9>9FA,98+8+>:3=@+@@D3,8++4,,5,5E,3;D,EC,@,,,7,,33347CC*+4*/,*;B,,*,*:BBA*5+):6?F8*);*2+;7:+(;+)(((),))).866++1+1)7)-4((3((.((,)(()))1).70(().)))--)).)69)7(((
@M02352:288:000000000-CKWC8:1:1101:15547:12308 2:N:0:ATGCGCAG+CTAAGCCT
CATTCTTGCGAACGTACTCCCCAGGTGGGTCACTTATCACTTTCGCTTAGCCACTCAAACCGAAGTCCGAACAGCTAGTGACCATCGTTTACGGCGTGGACTACCAGGGTATCTACTCCTGTTCGCTCCCCACGCTTTCGTCCATCAGTGTCAGTATATTATTAGTAATCTGCCTTCGCAATTGGTATTCTATGTAATATCTATGCATTTCACCGCTACACTACATATTCTAACTACTTCATAATAATTCAAGATAACCAGTATCAAAGGCAATTTTACGG
+
GGGGGGGGGGGGCFGGGGGGGGGGGGGFGGGGGGGGGGGGGGGGEGGGGFGGGGGFGGGGG7FGGGGGGGGGGGGGGGGGGGGGGGEFGGGGGDFGGGGEEEFGGGGGGGGGDGF,4EFGGFFGGGFGGFEFFGGGGGFGFGGCEGFFFGGGGGGGGGDGGGGCGGFGG@FGFGGGG>DBEGGGGGGGGGGGGFFE<AFGFGFGFF+=FGFCGF?AEDBFFFFFGG)76AFFFA6C399?)7)1?5?EE?CC)4;FCFA??<AFA>AA41:B<BFFFFF0(
@M02352:288:000000000-CKWC8:1:1101:23425:12314 2:N:0:ATGCGCAG+CTAAGCCT
CATTCTTGCGAACGTACTCCCCAGGTGGGTCACTTATCACTTTCGCTTAGCCACTCAGAATCAAGTTCCGAACAGCTAGTGACCATCGTTTACGGCGTGGACTACCAGGGTATCTAATCCTGTTCGCTACCCACGCTTTCGTCCATCAGTGTCAGTACATTATTAGTGATCTGCCTTCGCAATCGGTATTCTGTGTAATATCTATGCATTTCACCGCTACACTACCAATTCTAACCACTTCATAATGACTCAAGATTACCAGTATCAAAGGCAATTCTACG
+
FGFGGGGGGGEG>FFFGGGGFDG,CFA<EFGFGGGFGFCGGGDFFGGGGGGGGGGGGGDGGFG<FGGGGGGGGGGGGFGGGGGFGGGEGGE<FDGEEGCGGCF8=,B8?FFFGGGGGGGGGGGGGGDEGGCF9BCCEGGGGGCEEGDFCDE:>:DGGG;CGDCC,<F>;FFGCF>CDGC5*;>FGCE5@7=F7EFA?EAC988+@8+2CGFGCFEECB(,)09;**)26@63++7(;2=E<??37CE<EF3)(/)/4<F)4.6<4:BA<A0:?FFA=).)-
@M02352:288:000000000-CKWC8:1:1101:10145:12368 2:N:0:ATGCGCAG+CTAAGCCT
CAATCTTGCGACCGTACTCCCCAGGTGGATTACTTATCACTTTCGCTTAGACACTGACCGTATATCGCCAATATCGAGTAATCATAGTTTACGGCGTGGACTACCAGGGTATCTAATCCTGTTCGCTCCCCACGCTTTCGTTCATGAGCGTCAATCACAGTTTAGTAAGCTGCCTTCGCTATCGGTGTTCTGTGTAATATCTAAGCATTTCACCGCTACCATACACATTCCGCCTACTCCAACTGTATTCAATGCTATCAGTCTCAATGGCCGTTCCGTAG
+
GGFFCFFFGGGGEE@FGGGGGGGGGGGFDFFFDFGGGGEFGG<EEEGGFGGGGGG9EFFGGDGGGGGDGGGDGFGFF@FGGGGFF,@FFGGGGGGCCGDF,:BEFGFCFGCEFGFFGDGGGEFFGDEGEGGGGEGC78,BFCDDDFADEC+@CCFGGGFF>CGGGGEEFCFFCECFGCD>>GGGDGEEEGGCFCBE5>ACFFF8764@CC6CFF(88>6()+/)6C88?6@;>B;13@3;;(40().4).)6)),964<A))-).6))687(,48()(),(
@M02352:288:000000000-CKWC8:1:1101:27896:12370 2:N:0:ATGCGCAG+CTAAGCCT
CAACCTTGCGATCGTACTCCCCAGGTGCAATACTTATCACTTTCGCTTAGTCTCCAACTGTATATCGCTGAAAACGAGTATTGATAGTTTACGGCGTGGACTACCAGGGTATCTAATCCTGTTCGCTCCCCACGCTTTCGTCTCTGAGCGTCAATTCAGGCCTAGTGAGCTGCCTTCGCTATCGGTGTTCTGTGTCATATCTATGCATTTCCCCGCTACATGACACCTTCCGCCCACTTCGACCGCATTCAAGTCTAACAGTTTCAATCGCAGTTCCAT
+
FE<EGGGFGDGF<CFGGGGGGGGCG6CFGGGGGGGGGEFFGGGCCFEGGFDF9CC,C@,6EFF<DFGGGGEGDFFGG7FAFFEFF,@@,EGG@?FFBFGDACEG@FC7@FFFGGGGGCFGAGFFGDCGEEGDE:FG8=A8,A,@;>,=86==C8D,@,,@EE,,33F,4>A?EFFGGDDBB5D*049A>CFFGE@6>9A9FF8C>4+1=14+2?@BEFF@?+7;F6(9)98)::9(/64;;(--3(((16))6)69:2F?<4).)---)((((-*6@<<
@M02352:288:000000000-CKWC8:1:1101:23438:12388 2:N:0:ATGCGCAG+CTAAGCCT
CAATCTTGCGACCGTACTCCCCAGGTGGATTACTTATCACTTTCGCTTAGACACTGACTGTATATCGCCAATATCGAGTAATCATAGTTTACGGCGTGGACTACCAGGGTATCTAATCCTGTTTGCTCCCCACACTTTCGTACCTCAGCGTCAGTATCGAGCCAGTGAGCCGCCTTCGCCACTGGTGTTCCTCCGAATATCTACGAATTTCACCTCTACACTCGGAATTCCACTTACCTCTCTCCATCTCTAGATCAGCAGTATTAGAGGAAGTTCCAGGG
+
GG,<CFFGF@FGGGFGGGFGGGGGGGGGGGG9FFGGGGGGGGGGGD7FFGGGGGGGFGGGGGGGGGGGGEGGECGC7@FFGGGEEAFGGGDCFFGEGGGDEFG,AEFG>B<CDGGGGGGGGGEFFGFG,@CF=FGFGGGEFGGE;D,+AC>CGGGG=E:>8FG6:F@FF7:CEGCCGDD>AD8E4<FFGF?@C:;@2?):B81B9A;FFF6D>8))0/9;88=)1><CEAA+;+))/6<478,)(.6.-6<25))*,.9924)6).))5((,,4=)=<:02
@M02352:288:000000000-CKWC8:1:1101:27443:12399 2:N:0:ATGCGCAG+CTAACCCT
TAATCTTGCGACCGTACTCCCCAGGCGGTCTACTTATCACGTTAGCTTCGCCACTAACTAAACAAGTCCCACAACGACTAGTAGACATTTACGACGGCGTCTACCACCAGGTTTTCTCATCCTCTTTGCTCCCCACTCTTTCGCTCATCAGCGTCAGTATCATACTAGGTTGCCTCCTCCGCCACTGCTGTTCCTTCCATTATCGACGCTTTCCACTGCTACACACGATATTCCACCTCCCTCTTCCGTACTCTTTCCAAGAATTATTGGTAGTATTTCC
+
,;AFFFGFFFFGGFBFFGGFGGGCE,7@76B<EFGF<,,<,CEECGGAFE,@CFF@F,6,,:6<,4,9C,,,8:B8,+BF,FE,,95C,,,,+:@F+4F:++4,,85+:,+:,,3,C,,CC:D<<>F,>,C:C7,+,,7,5EC?+:;7A;,,***@*,3,,,3,,33,6,6>,C83;*****4*2C?,=,<2+9A**)++1+++(.0))*.1+;);+/31;6<A=*()()0*7@).((.((.(,)))(.(3(6<)*-.*.)(.)).)).)).6)*./)))
@M02352:288:000000000-CKWC8:1:1101:8382:12403 2:N:0:ATGCGCAG+CTAAGCCT
CATTCTTGCGAACGTACTCCCCAGGTGGGATACTTATCACTTTCGCTTAGCCACTGAGCCGAAACCCAACAGCTAGTATCCATCGTTTACGGCGTAGACTACCGGGGTATCTAATCCCGTTCGCTACCTACGCTTTCGTCCATCAGTGTCAATACATTGTTAGTGATCTGCCTTCGCAATTGGTATTCTATGTAATATCTATGCATTTCACCGCTACACTACATATTCTAACCACTTCACAATGATTCAAGATAACCAGTATCAAGGTCAATTCTACGGTT
+
GGGGGGGGGGGDFFGFFGGGFFGGGGGFEFGGGGGGGGGGGGGGGDGG7FGGGGGGGGGGGGGGGGFGGGGGGGFGGGGGGFGGGGGGGCGGGGGGGGFGGGGGGGGEGGGGFGGGGGGGCG>EGGGGGGGGGGDGCCGGGEFFGGGFFGGCFFGFFFCGFGGGGGCCFDGGGGGGGGGFFGGG7C7FGGGGG?FC5BFGFFFGFFAFGGAFDFFBG=34;FEFGGFGFFCF4=@FEFEFFEEA<CEFAFAFB)<=:?@>D:ABB<0)6:?FAD?AF?:34
@M02352:288:000000000-CKWC8:1:1101:7405:12410 2:N:0:ATGCGCAG+CTAAGCCT
CAATCTTGCGACCGTACTCCCCAGGTGGATTACTTATCACTTTCGCTTAGACACTGACTGTATATCGCCAATATCGAGTAATCATAGTTTACGGCGTGGACTACCAGGGTATCTAATCCTGTTCGCTCCCCACGCTTTCGTGCCTCAGCGTCAGTATCAGTTTAGTAAGCTGCCTTCGCTATCGGTGTTCTGTGTAATATCTAAGCATTTCACCGCTTCACTACCCATTCCGCCTACTCCAACTGAACTCAAGTTTATCAGTATCAATGGCAGTTTCTAGG
+
F@EFFGGCGGGGC@EFGGGGGGAFGGFGGGGFGGGGGGCDGGGGDGGGGGGGGGGGFGGF<FFFGGGGGDGGG9FCFCFGAFFGGGFGGGFG7FGCFED+BFFFGF=7CFGGGFGFGGAFBFEGCECFGD@A@FDE8EGE>=@EGG8DE6==C7E7:C@9FGGFGGGGGG,:DGGGFFG5?CGGGG*4;C<@F<9*9=+:B8:>5FFGCFFFFF26*)67)+)6*/7FEAAAE:??13;@5;@1(3)(-64>?9)0-)*..6444>)64(3312946)).,
@M02352:288:000000000-CKWC8:1:1101:7406:12428 2:N:0:ATGCGCAG+CTAAGCCT
CAATCTTGCGACCGTACTCCCCAGGTGGATTACTTATCACTTTCGCTTAGACACTGACTGTATATCGCCAATATCGAGTAATCATAGTTTACGGCGTGGACTACCAGGGTATCTAATCCTGTTCGCTCCCCACGCTTTCGTGCCTCAGCGTCAGTATCAGTTTAGTAAGCTGCCTTCGCTATCGGTGTTCTGTGTAATATCTAAGCATTTCACCGCTACACTACACATTCCGCCTACTCCAACTGAACTCAAGTTTATCCGTATCAATGGCAGTTTCGAGG
+
GEGGFGGGGGGGGGGGGGGGGGGGGEFGGGGGGGGGCFGGGGGGGGGGGGGGGGGGGCEEFGGGGGGGGGGFGGGGGDFGGGGGFCCFGGGFCGGGGDGDGGGGGGFEDGGGFGGGGGGFFFGFGGGGGDBFF@F@CFGGFGCD=FCFGGEDGDGC7BFC;FGGCFDCGGGC8EGDGGGF>GGG41*=:CF7C<A6E6B@A@:7889:C9A@F*:>8BB<8A@F4;=<?A:6::;?DFEEEEFF@@3><>D?3>BFFB*)(4240)622(1((.9:@:<02
@M02352:288:000000000-CKWC8:1:1101:14226:12434 2:N:0:ATGCGCAG+CTAAGCCT
CAATCTTGCGATCGTACTCCCCAGGTGGGACACTTATCACTTTCGCTTAGTCACTGAGATAAATCCCAACAACTAGTGTCCATCGTTTACGGCGTGGACTACCAGGGTATCTAATCCTGTTCGCTCCCCACGCTTTCGTCCATGAGCGTCAGTACATACGTAGTAGACTGCCTTCGCAATCGGTATTCTGTGTAATATCTATGCATTTCACCGCTACACTACACATTCTATCTACTTCCATATGACTCAAGTCAACCAGTATCAAAGGCAGTTCCATAGTT
+
GGFGGGGGGGGGGGFCGGFFFGFGFG@FEGF8FGGFEGGGGGGGGGGGGGGGGGGGGGGGGGFGGGGGGGGGGFGGFFGFGGFFGGGGGGGGGGGGGGGGGGEFGGCBFGGGGGGGDGGGGGEGGGGGGGGGGGGGGGGGG6DGGGGGGGGGGGGFGG?FFFFGGGGGGDDFDAFGGG5BFG5CDGGGGGGGGF6AFFFGFGFGFFFGGFA8462BGFDEEF8FGGEGFFF7@F9?ECFFF?E)7>)/4;8E<CEFFFAA<).<AA<:B:?1:<BAFFFFF
@M02352:288:000000000-CKWC8:1:1101:3112:12441 2:N:0:ATGCGCAG+CTAAGCCT
TAATCTTGCGACCGTACTCCCCAGGCGGAATGCTTAATCCGTTAGGTGTGTCACCGAACAGTATACTGCCCGACGACTGGCATTCATCGTTTACGGTGTGGACTACCAGGGTATCTAATCCTGTTTGCTCCCCACACTTTCGTACCTCAGCGTCAGTATCGAGCCAGTGAGCCGCCTTCGCCACTGGTGTTCCTCCGAATATCTACGAATTTCCCCCCTACACTCGAACTTCCACTCACCTCCCTCCAACTCAAGACCAGGAGTTTATGAGGCTGTTCCG
+
GFGGGFGDGGEGG>@FCFFGGG<ECF@@GGGCFGGGGGGFFGGG78FFGGGGGCF:FGEGGGGGGCF99FGDECFEGGGFGGGGG<FCFGGGGGGC<<FECFGGGC8FF7CBDFFFGCFGFGGEFGG9,,@FEBEEEFGGFEFGFGGFC,DEECC5DFCF>FFDGCF>9,?EEE4DGDF);CEEGGC;,4;CF?88,50*=@CFEF:C8F5;:+.;*0-(,)4/59(*(8@F4BBFF0(821(1(2(((,2328)=:276,,(..-.6))6,2.)4?<<(
@M02352:288:000000000-CKWC8:1:1101:21014:12453 2:N:0:ATGCGCAG+CTAAGCCT
CAACCTTGCGATCGTACTCCCCAGGTGCAATACTTATCACTTTCGCTTAGTCTCCAACTGTATATCGCTGAAAACGAGTATTGATAGTTTACGGCGTGGACTACCAGGGTATCTAATCCTGTTCGCTCCCCACGCTTTCGTCCCTGAGCGTCAATTCAGGCCTAGTGAGCTGCCTTCGCTATCGGTGTTCTGTGTCATATCTATGCATTTCACCGCTACATGACACATTCCGCCCACTTCGACCGAATTCAAGACTAACAGTTTCAATGGCAGTTCCCTC
+
GFFFFGGGGGE@DFCCFC<FCGGDFFGGGGGFGGFGFGFGGGGGGDCDCFGGFC9FGGGFGGGGGGGGFDGGAFGGGGGFCCFGEFGGFFFFGGGGGGGGGGGGGF?7FFEGGGGGGCFGDFAFCE7E@DEFGCFFGGFCD=EGGFDFGGGGGGGGGGGEFGGGGFGGGGFGGGCFGCGDECFEDC5CCC@8CA:4EF818++C?F+=@FFGGA@EEB9<EF3;:C;DCAFFD3;D@1@@DF@9>;(284A<2).6>7)4)6):-)6AF(4:B?FFF24:
@M02352:288:000000000-CKWC8:1:1101:2232:12473 2:N:0:ATTCGCAG+CTAAGCCT
CAACGTTGCCGCCGTACTCCCCAGGTGGACTGCTTATCGCTTTAGCTTCGCCACCAAGATATCAATTCACCCGACGGCCTATCATTCATCGTTTCCTCCGTGGACTACCAGGGTTCCAATTCCTGTTGCACCCCCCCCCTTTCGTGCCTCACCTTCGTTTCGGTTCCGTTACGCTGCCTCCGCAATGGTAGTTCTGCTTCTTATCTATGCATTTCACCCCTCCCCCACCCTTTCCCCTACTTTCACTTCAACTCAATTTATCCTTATCCATCTCCGGCTCG
+
9B6E,CFAF9F+@+@CGGGGGGGDG,,C:6C,CFGG9FGG,CF,CFG,,+,BFF,,@6,,,CFC<,,6,,:C++6++8++,595,,,,95,:E+??FA,+BD++9,,B,,BF74,,,4C,,C,7,C,,,,3AFE7+3+*@E6,*6*5*@,1,4,2,*,5>,**61*,4,3=8**1*:*;0)1/=7*+0+++;+/+1)+++++++11+**+1;C/.*<*,,3)(0*)(9())8)9)).((()))-)644)4))))))))*))6-.-)-))))))-/-)(,,(
@M02352:288:000000000-CKWC8:1:1101:4044:12477 2:N:0:ATGCGCAG+CTAAGCCT
CAGTCTTGCGACCGTACTCCCCAGGTGGGATACTTATCACTTTCGCTTAGTCACTGAACCGAAGTCCAACAACTAGTATCCATCGTTTACGGCGTGGACTACCAGGGTATCTAATCCTGTTCGCTCCCCACGCTTTCGTCCCTCAGCGTCAGTATATACGTAGTAGACTGCCTTCGCAATCGGTATTCTAAGTAATATCTATGCATTTCACCGCTACACTACTTATTCTATCTACTTACATATAACTCAAGTCAATCAGTATCAAAGTCAGTTCCATCGTT
+
GGGGGGGGECEGEBFFGGGGGGGGGGFGGFGFFGGGGGGGGGGGGGGGFFGFGGFDGGGGG7C:FGCD<FFFGGGFGGGGGGGACFGGGGGCCFGGGGGGGGGGB:CFFFFGGGGGGF9FGGGGGGGGGGGFGCDGGGGGGGGGGDFDGEG>DGGGFGGFGGFGF;FFG7E8:EFFD*3*991=CF:9;CCGFCAE?FFGF78D?>F>:F82*8;DGA=33AEFC77@C6;:FACEE)7)))19<CC33:2<A>264:F.)-6)569)6:A>24*)9<??3
@M02352:288:000000000-CKWC8:1:1101:20341:12500 2:N:0:ATGCGCAG+CTAAGCCT
CAATCTTGCGATCGTACTCCCCAGGTGGGACACTTATCACTTTCGCTTAGTCACTGAGATAAATCCCAACAACTACTGTCCATCGTTTACGGCGTGGACTACCAGGGAATCTAATACTGTTCGCTCCCCACGCTTTCGTCCATGAGCGTCAGTACATAAGTAGTAGACTGCCTTCGCAATCGGTATTCTGTGTAATATCTATGTATTTCACCGCTACACTACACATTCTATCTACTTCCATCTGACTCAAGTCAACTATGATCCTAGGCACCTCCATAGTT
+
EEFE<C6E9F7D9+;FF8EA<BEF?EF,:6;CD8CE9<C,,CCF7F,<C<,@@6FFF8CAF6C9<,B,CC7FFFG,<,C,6,6CCF<DDB8:7FCCC+:,A,A=A+B+:F?B9E=@;E,9498>FG746,++3=+A>@@EEEGA9@A6CEE83,,,7,,,8,3,>,3,,8@@F;*<**39AC*1*4,>>:D+2;+:E:9=AF6+*++1=C8F*)(:8?5/6A5AFC)+97:8:+..19)1<)74?.7))/.9)1)2)/3))1/)).4(()(((.)(/-466
@M02352:288:000000000-CKWC8:1:1101:16538:12507 2:N:0:ATGCGCAG+CTAAGCCT
CAATCTTGCGCGCGTACTCCCCAGGTGGGTCACTTATCACTTTAGCTGAGGCACTCAAACGGAAGTTCGACGAGCTAGTGACCACCGTCTACGACGTGGTGGACTACGCGATCTAATCCTACTCGTTCCCCACCCTCACTTCTCGCAGTGTCCGTATTTTATTAGTAATCGTCCTTCGCAATCGATGTTCTATCTAATAGTGATGACTTATACCGCCGCAGCACCAATTTTACCTACTGCATACCAGATCCAGACAACCAGTCACTATGGAAAGCCTCCCG
+
6<,;CCF,,CC+6@FG7FGGGC8@,,666C,,,CE,96@6FGG@E9<,9:,CFFGCGGDF@F7,+A?F6,,+++++:,CF,C,:+B4A+,B,:+4++6+4+++65A,++4@++3,,8,,9,,3,83@,63>AF+:++,53@,,@++5*1,,7,48,3@F,,,22,,7,?,1,6*;55**))*,40=,44,,::*;.);A+1++3<+*++++++31:*)3(()4>**.*6*1**9).4826)62)(,,(.().)4()..),())..).))))))().)((((
@M02352:288:000000000-CKWC8:1:1101:20323:12508 2:N:0:ATGCGCAG+CTAAGCCT
CAATCTTGCGATCGTACTCCCCAGGTGGGACACTTATCACTTTCGCTTAGTCACTGAGATAAATCCCAACAACTAGTGTCCATCGTTTACGGCGTGGACTACCAGGGTATCTAATCCTGTTCGCTCCCCACGCTTTCGTCCATGAGCGTCAGTACATACGTAGTAGACTGCCTTCGCAATCGGTATTCTGTGTAATATCTATGCATTTCACCGCTACACTACACATTCTATCTACTTCCATATGACTCAAGTCAACCAGTATCAAAGGCAGTTCCATAGTT
+
FFEFGGGGGGEGGDFGGGGGGGFGGGDFEGECFGGGGGFGGGGGGGGGGFGGGGGGGGGGFGGGCFGGGGGGGGGGGFGGGGGGGGGGGGDFEGGGGGGGGGFGGDGGGGGGGGGGGGGGGGGCGFEFEGGGGGGGGGGGGGGGFGGGGGGGGGGGGGGGGGGGGGGGFFFGGGGGGG5AF5:;9FGGGGGGFEFECFFGFGFGFFFFGGFD*4>EGFDF@FFFFGEGEFFFFAFFF?AECEFFFFFFEEEEEEEF1(594<99:AFB03,4>A=<F<356
@M02352:288:000000000-CKWC8:1:1101:14816:12511 2:N:0:ATGCGCAG+CTAAGCCT
CAGTCTTGCGACCGTACTCCCCAGGTGGGATACTTATCACTTTCGCTTAGTCACTGAGATTAAATCCCAACAACTAGTATCCATCGTTTACGGCGTGGACTACCAGGGTATCTAATCCTGTTCGCTCCCCACGCTTTCGTCCATGAGCGTCAGTATATACGTAGTAGACTGCCTTCGCAATCGGTATTCTAAGTAATCTCTATGCATTTCACCGCTACACTACTTATTCTTTCTACTTCCGTATCACTCAAGTCAACCAGTATCAAAGGCAGTTCCATGTT
+
FEFECFGEFEGGDEFGGGGGGGGDGF8DFGGGGGGGGGFGGGGFGGGFBFFFFGFGCFGGGGG9FFFGG<CFFG8E?ECFCFFGGDEGF<,C7=>FG7BFFECFGFE=?EFA<,?,9EFGFGGDGBFG6B8FCCFGGGGGDGEFGG,DC+;EECG=EFGGGGGGGGFGFF8CD6CFCD5?4CFGGFGGCC7EFFFFCFFG+48+5CFFCFFFF)95CA.34A;:FCEGEF+8AFFFFFC30=@@(/<C;DB<AFAFA<F:4<4<):)6(((,456)06)).
@M02352:288:000000000-CKWC8:1:1101:7991:12518 2:N:0:ATGCGCAG+CTAAGCCT
CAATCTTGCGACCGTACTCCCCAGGTGGATTACTTATCACTTTCGCTTAGACACTGACTGTATATCGCCAATATCGAGTAATCATAGTTTACGGCGTGGACTACCAGGGTATCTAATCCTGTTCGCTCCCCACGCTTTCGTGCCTCAGCGTCAGTATCAGTTTAGTAAGCTGCCTTCGCTATCGGTGTTCTGTGTAATATCTAAGCATTTCACCGCTACACTACACATTCCGCCTACTCCAACTGAACTCAAGTTTATCAGTATCAATGGCAGTTTCGA
+
GGECFFGGGGGGGGGGGGGGGEGGFGFGGGGGGGGGGGGGGGGG@@CFECGGGGGGCGGGGGGGGGGGGEGGGGGGGGGGFGGGGGFGGGGGGGDFGGGDGGFGGGFGGGGGGGGGGGGGGGGGGGEGGGGGGGGGGFFGGGGFGGFFG>EEGGFGGGGGGGGGFGF9BFAFGGDGGGDDDGGD4CGCEGGGGEFF4ACFFGFG?AFGGGFGFA@FGFB@@FEFCGFGEAFADA@DFFE=@4@D;E<@F42?)6<F>B=)).6<<2<AA0:06BF)8:1
@M02352:288:000000000-CKWC8:1:1101:14837:12527 2:N:0:ATGCGCAG+CTAAGCCT
CAGTCTTGCGCCCGTACTCCCCAGGTGGGATACTTATCACTTTAGCTTAGGCACTGATATCAACTGACATCCACTAGTATCCATCGTGTACGGTGTGGACTAGCAGTCTATCTAATCCTGTTCGCTCCCCTAGCTTTCGTCCCTGAGCGCCAGTATATTCGTAGCACACTGCCTTCGCATTGGGTATTCTATGTAATCTCTATGCAGTTCACCGCTCCGCTACTTATTCTATTTCCTTCCGTTTAACTCACGTCAACATGTACCAACTGACGTTACCTATT
+
@9,,,CF99B+-++@F@DEG,,<,6C,,+,;C,CFF,<@C<FF,CFF,,6,9CFDD9,C<,,,,,,,,,,:,:C,,,<,,,C<,E?,,9,5C+6,,8,,4C,,AA,,4<:,,,,,,C,,AEE,+@:FCDEC+,,CEEGGG++4@,@,6=+3++,,6=,,88,3++,36@D9=,,?+3++**+,@0,@@,@:++;+*;1BF++++*1+52=B8**0*4/-62//)+4*2*11++1*185)(/6).()))74((//(0)))(1))9))//(),(,4)-7))))
@M02352:288:000000000-CKWC8:1:1101:28211:12530 2:N:0:ATGCGCAG+CTAAGCCT
CATTCTTGCGAACGTACTCCCCAGGTGGGATACTTATCACTTTCGCTTAGCCACTCAGACTGAAGTTCAAACAGCTAGTATCCATCGTTTACGGCGTGGACTACAAGGGTATCTAATACTGTTCGCTCCCCACGCTTTCGTCCCTCAGCGTCACTATAGTGTTAGTGATCTGCCCTCTCAATTGGTATTCTAATTAATATCTATGCATTTCACCGCTACACTACTTATTCTAACCACTTCACACTAATTCAAGACCTACAGTATCAATGGCAACTTTACGG
+
9CAEA<F9EFFGEGFGFFFGGC@:6EECC,;,EFG<FF<CG9FECCFGCGE<F,,,CFAF8,,,:E,CEGGGGCFC,C?E9CCFF9=FFADGGCGDCE=CE,E,5=ECEDBFFFE,:,54@E9,6@=8+@EFE+@CE8,+@@+=3D,02=A+@7E,@=;E,DCDDC>B,7@999*;7033+?:23@9:7:@C7/4/:+=C9C1:69+2+,+2=89):?@EB6>6F85C?+;F+8?4(3><3/.(,.(1.))1))(2)/0(/69397)))(,.5(0)*-642
@M02352:288:000000000-CKWC8:1:1101:24689:12534 2:N:0:ATGCGCAG+CTAAGCCT
CATTCTTGCGAACGTACTCCCCAGGTGGGATACTTATCACTTTCGCTTAGCCACTGAGCCGAAACCCAACAGCTAGTATCCATCGTTTACGGCGTAGACTACCGGGGTATCTAATCCCGTTCGCTACCTACGCTTTCGTCCATCAGTGTCAATACATTGTTAGTGATCTGCCTTCGCAATTGGTATTCTATGTAATATCTATGCATTTCACCGCTACACTACATATTCTAACCACTTCACAATGATTCAAGATAACCAGTATCAAGGGCAATTCTACGGTT
+
GGGGFGGFGGGGGGCFGGGGGGGGGGEG6EFCFGGGGGGGGGGGGGGGGGGGGGGGGGGGGGGGGGDGGGGGGGGGGGGGGGGGGGGGGGGGGGFEGGGGCGGGGE7F:ECFFFGGGGGDEGGGGBEGFGGEGGGGGGGGGGGGGGEGGGGGGGGFGGFGGGGGGFFGGGGGGGGFG4CBFDFGDCECGGGFGFFE<8FGFGFF5@FFDGFGDE9:CF@EE)38>@CGFFFA)21@A@F8<<849CFADA><><274<>BF<BFFF??B:6:22*6=30::
@M02352:288:000000000-CKWC8:1:1101:19223:12537 2:N:0:ATGCGCAG+CTAAGCCT
TAATCTTGCGACCGTACTCCCCAGGCGGAATGCTTAATCCGTTAGGTGTGTCACCGAAAAGTATACTGCACGACGACTGGCATTCATCGTTTACGGTGTGGACTACCAGGGTATCTAATCCTGTTTGCTCCCCCCACTTTCGTACCTCAGTGTCATTAACGAGCCAGTGATTCGCGTTCGCCACTGGTTTTCCTCCAAATATCTACGAATTTCCCCTCTACACTTAGAATTCCACTGACCTCTCTCGAACTTTAGACTGATAGTTTTAGAGGCATGTCCAG
+
C6EFF@C<C@C7+@CFCC9F@:,,69++87<@FAF9ECEC:CEBCC5@F,C6C<,,@F7+C<FDFGGD,6CDEF::@B7,,,9CFFG<8499=,=BFGEF7FECEDA,B?@EE<FF=F<=,FFGGD?9=9=:F+6+=DECF8D6+8@79C,@@F7,,3,5@:*:E,@,?>;,6A4*219):D=C6E6,,*8@:?A(60/CA++:?C>D*2.;;+.)05(73+4@D*6*-8*09*6>).((.)5.)),.4,().6)07.?).6)-64))())(-()(/))))
@M02352:288:000000000-CKWC8:1:1101:19928:12587 2:N:0:ATGCGCAG+CTAAGCCT
TAACCTTGCGGCCGTACTCCCCAGGCGGTCAACTTAGTGCGTTAGCTGCGCCACCCACGACTCAAGGTCACAGACGGCTAGTTGACATCGTTTACGGCGTGGACTACCAGGGTATCTAATCCTGTTTGCTCCCCACGCTTTCGTGCCTCAGTGTCAGTATTTGTCCAGGTAGCCGCCTTCGCCACTGATGTTCCTTCCAATCTCTACGCATTTCACCTCTACACTGGAAATTCCACTACCCTCTACAATGCTCTAGTTCGCCAGTTCAAAATGCAGTTCC
+
EBFGFGGGFGGGGFF;FGGGGGECGE@CFGGGGGGGGGCFGGGF7FFFFDEGGGGCFFF7CE>@GGGDFGGGFEGGGGG7EDD9EGGGGEGFGGGF7FF@+@>FFGGGDDCFGGGCFFGGGGGEDGGGFGGGFGFECEGGGGGEBE5C9DG:EFD7CFFGGGGGDF@>DC??C7<D)?C=A<=5<EG++:ADG7=?E51CAFAF<FACC::3CFCAF*4))9).26:4(//69944)(5(42::<<))-)().)-*.6*(,(,4:5444:)-)-*)944)
@M02352:288:000000000-CKWC8:1:1101:24159:12677 2:N:0:ATGCGCAG+CTAAGCCT
CAATCTTGCGACCGTACTCCCCAGGTGGATTACTTATCACTTTAGCTTAGCCACTAAGTGTATATCGCCAAAATCCTATAATACTTGTTTTCCGCCTGGACCACCCGGGTATTTAAACCTGTTCTCCTCCCACCCTTTTGTCCCTCCGCGTCAGTATCCGTTTCGTAATCTGCCTTTGCCCACGGTGTTTTGTGCATTATCTAACGATTTCCCCCCTACCACAAACATTCCCCCTACCCCATCTCATACTATGTCTATCAATTACAATGTCCTATTCCCAG
+
,BE<FGGGDE7FCCFDGGGGGGGGG,CF8@EFGGGGGG,C9FG,CFGG,C,FGGG,C6C,,6C,,@,BF,@,,6C6,,,,C66,<,,:EF,,,BC,BA<8,,4,8+8@::+,,,,:,,A,,9C5:<5,9@C:B+8+@D9=467E,,6+++6+++@,,,,+3@@,+@F3+,@37A9;+++***5:57*51,,3;)+*/4++45=+*))2;F++2;()3)(())()**,*6+1/2),/,/6(,((6)4:)-))-)5)*))/)).))))-6<)).))92=))))
@M02352:288:000000000-CKWC8:1:1101:15745:12677 2:N:0:ATGCGCAG+CTAAGCCT
CAGTCTTGCGACCGTACTCCCCAGGTGGATTACTTATCACTTTCGCTTAGACACTGACTGTATATCGCCAATATCGAGTAATCATAGTTTACGGCGTGGACTACCAGGGTATCTAATCCTGTTCGCTCCCCACGCTTTCGTGCCTCAGCGTCAGTATCAGTTTAGTAAGCTGCCTTCGCTATCGGTGTTCTGTGTAATATCTAAGCATTTCACCGCTACACTACACATTCCGCCTACTCCAACTGAACTCAAGTTTATCAGTATAAATGGCAGTTTCGAGG
+
FGGGFGGGGGDGGGGGGGDCFGFGGGGGGFFFGGGGGGGGGGGGGGGGGGGGGGGGGGGGGGGGGGGGGGGGGGGDFDFEGGGGGGGGGGGGGDFGGGEGGGGGGGGGGGGGGGGFFGGAEFFGGGEGGGGGGGGGGGGGGGGGGGGGGGGGGGGGGGGGGGGGGEFGGGGGGGGGGFG>DDG*CE7>ECGGGFFF*9B+=@BFEFFGGGFGGF=BE)7<@FEACF<FCFF4BFFFF@EFF;ED17EEE23:7>AF<64426<A)64).3((((1.83871
@M02352:288:000000000-CKWC8:1:1101:24141:12680 2:N:0:ATGCGCAG+CTAAGCCT
CAATCTTGCGACCGTACTCCCCAGGTGGATTACTTATCACTTTCGCTTAGACACTGACTGTATATCGCCAATATCGAGTAATCATAGTTTACGGCGTGGACTACCAGGGTATCTAATCCTGTTCGCTCCCCACGCTTTCGTGCCTCAGCGTCAGTATCAGTTTAGTAAGCTGCCTTCGCTATCGGTGTTCTGTGTAATATCTAAGCATTTCACCGCTACACTACACATTCCGCCTACTCCAACTGAACTCAAGTTTATCAGTACCAATGGCAGTTTCGAGG
+
FEAFAFGGGGGGGGGGGGGGGGFGGGGGGGGGGGGGFFDGGGGGGGGGGGFCEGGFGGGGGGGGGGGGCFGGGGGDG7FGFGGGG,<FGGGG7FGDFEE@FGGGGGFFGGGGGGFGGCGGGGGFGGG@CFGFGGFGGGGG,@EDDFGGFE>EEEGCEGGGGGGFCCFGGGGGFGFFGDDB>DGGDEGGGGGGGFFAEFFGFGF>?FFGGGFGGF@FGDFEF6EFFF<CEFFFF32;@)/;5@;@E3<EA2<:?A<@4)1<<9>)64::(4<03<F4*--32
@M02352:288:000000000-CKWC8:1:1101:17821:12688 2:N:0:ATGCGCAG+CTAAGCCT
CAGCCTTGCGACCATACTCCCCAGGCGCTGTACTTAACACTTTCGCTACGTCCGAGAGGATGTGAGAGTCCCCACAGACTAGTACAGATCGTTTACAGCTAGGACTACCGGGGTATCTAATCCCGTTCGCTCCCCTAGCTTTCGTGCCTCAGCGTCAGAAAGATCCCAGCAAGCCGCTTTCGCCACCGGTGTTCCTGATGATATCAACGCATTTCACCGCTCCACCATCAGTTCCGCTTACCTCTGAACCCCTCAAGACTCATGGTTTCCGACGCAAGTC
+
GGGFFGGFFGGGGGCFGFGGGGGGGGGGGGGFGFGGFGGGGGGGGGGGGGFCFFGGGGGGGGGGGGGGGGGGGGGGGGGFGGGGGGGFGDGGGGGGGGGGGGFCFGGFGDGGGGGEGGGGGCFGGGGGGGGGGGGGGGGGGDGGGGGGGGGFFEGGGGGGF:CFDGGGGGGFCGGDGDGFFGGGGGDEGC:??5@EFAFDFCF7<FFFCEEGGFF6+;<(,=>F<7<>?4=FFFAB<11102)45)5)((-8:6:?<))-52<-)64<AF?-((0()(69
@M02352:288:000000000-CKWC8:1:1101:5554:12738 2:N:0:ATGCGCAG+CTAAGCCT
CAATCTTGCGACCGTACTCCCCAGGTGGATTACTTATCACTTTCGCCTAGACACTGACTGTATATCGCCAATATCGAGTAATCATAGTTTACGGCGTGGACTACCAGGGTATCTAATCCTGTTCGCTCCCCACGCTTTCGTGCCCCAGCGTCAGTATCAGTTTAGTAAGCTGCCTTCGCTATCGGTGTTCTGTGTAATATCTAAGCATTTCACCGCTACACTACACATTCCGCCTACTCCACCTGAACTCAAGTTTACCAGGACAAATGGCAGGTCCGAGG
+
,,@@F@F<AF+B+@BFGGGGGD,:<EC8,EFFGGGGGFGFDCEEFC,B,<,CEFE,EEA<FGDFCC7CFFG,F9<,C<FDFGGDFA<ECEGGFEF+@FE7B=E@E==F+B,A,CEF;=EFFA?AF74=>D+=F+@:+=EB>EE6,36=6CEECCF,,8@EGGFF9@,3B@BDC,CFC5**:*>C7A4::EEFGE88@>F++18=>48C81BC8F2?55;;;CEF*7)>)1;6B:(6()4=;(6=770:2.4(54.95)962((,((,-243(3(.,1(,-(
@M02352:288:000000000-CKWC8:1:1101:9917:12745 2:N:0:ATGCGCAG+CTAAGCCT
CAGTCTTGCGACCGTACTCCCCAGGTGGGATACTTATCACTTTCGCTTAGTCACTGAGTCGAAACCCAACAACTAGTATCCATCGTTTACGGCGTGGACTACCAGGGTATCTAATCCTGTTCGCTACCCACACTTTCGCACATGAGCGTCAGTTACTGACCAGGGAGTCGCCTTCGCCACTGATGTTCCTCCAGATATCTACGCATTTCACCGCTACACCTGGAATTCCACTCCCCTCTCCAAAACTCTAGCCTGCCAGTTCTAACTGCAATTCCCAGGTT
+
GGGGGGGGGGGGGGGGGGGFGGGGGEFFGGGGGGGGGGGGGGGGGGGGGGGGGGGGGGGGEFGFGGGGGGGGGGGGGGFGGGGGGGGGGGFGGGGGG>FFGGGGGGGGGGGGGGGGGGFFGGGCGGGGDFGGGDFGGGGDGGFFGGADGGGGCFGCFFGGFGGEGCBC6:EEGGGGGGGFFG?FDFGCCC?C8>**86BCFGFGF:BFGGACGFFEGF@;@F@FGGFGFFFFFFFFF??FFF09???DBA<A?F:F??F:9BFFF9>D<<ABAFFBB?F?4
@M02352:288:000000000-CKWC8:1:1101:17959:12756 2:N:0:ATGCGCAG+TTAAGCCT
TAATCTTGCGACCGTACTCCCCAGGCGGTACACTTAATGTGTTAACTGCATTACTGCAAGGTCTAGCCTCACAACAACTAGTGTACATCGTTTAGGGCGTGGACTACCAGGGTATCTAATCCTGTTTGCTCCCCACGCTTTCGCGTCTCAGCGTCAATAATGTTCCAGTAGATCGCCTTCGCAATCGGTATTCCTTCTGATCTCTACGGATTTTACCCCTACACCAGAAATTCCATCTACCTCTCCCATATTCTAGGTAAGCAGTTTTCAAAGCAGTTCAA
+
GAFGGGGGGDED@FGGGGGGGGGGGGGGGGGGGGGGGGGGGGGGFGGGGGFFGGGGDGGGGGGGGGAFEE@FFFC8FGGCEGGGGGGABEFGGGGEGGGGEGGGGGFGGFD@FE8FGGGGCFFFGGGGGGGFGGGGCGGGGCEGGGECFE:EEGGGGGGGGGFGGGFGFGGFGGGGGGGFAGECCGGGGGGDFFFFEFF@8:A8?@C5*=):FAEFGFFD7F;F8FDG8AFFFFC3>CC>>;27?::?B?DA>AFBDF?4<?D:<BFAAD4:<0??7:<B2
@M02352:288:000000000-CKWC8:1:1101:29045:12776 2:N:0:ATGCGCAG+CTAAGCCT
TAATCTTGCGACCGTACTCCCCAGGCGGAATGCTTAATCCGTTAGGTGTGTCACCGAATAGCATGCTACCCGACGACTGGCATTCATCGTTTACGGTGTGGACTACCAGGGTATCTACTCCTGTTTGCTCCCCACACTTTCGCACCTCAGCGTCAGTATCGAGCCAGTGAGCCGCCTTCGCCCCTGGTGTTCCTCCGAATATCTACGCATTTCACCTCTACACTCGGCATTCCACTCACCTCTCTCTACCTCACGACCAGGTGTTTCAGCGGCAGTTCCC
+
<9@FFGGGGEGGGGGGGFGGFGGEGGCFGDD@FFGG@CFEFGEFCCFGFCGFFGGGDGCDFGEE9FEEGGGGGGE7FGCGGCGGGGGGGFGGGFC:EFCF>EEGFGGFGGGFE@FGG9FFGFEFFGGFDCBFGGGDGGG9DCDEG@:C6DEEEGGGC;FG><BC>F,?:9:CF78C8DG45D*:DFFFCFC7;);373./0+;C<A:):5>:C*6?9><2:BBFCF:*(817999-8(8:862??B)-)654:18:9>36<).511)).)-((-),8<23
@M02352:288:000000000-CKWC8:1:1101:28113:12808 2:N:0:ATGCGCAG+CTAAGCCT
CACCGTTGCCGGCATACTTCCCAGGCGGCACACTTACCGCGTTAGCTCCGACAGTGAAAGAAACCTCCCACCATCTAGTGTGCATCGTTTACGGCGTGGACTACCAGGGTATCTAATCCTGTTCGCTCCCCACGCTTTCGCACCTCAGCGTCAGTTCTTGGTCAGGAACCTGCCTTCGCTTCTGGTGTTCTTCCTGATATCTACGGATATCACCCCTACACCAGGAATTCCAGTTCCTCCTCCATAACTCAAGACAGCTGGTTCATTACATTACACCGAAG
+
GED<@FGGGEE:7:@FFGCGGGG<F,@F@@7CFFGG9F:CFGE,@FE@BFGGECFFG<C,<FEGCEEGDF@=FEG9FEGFFCFGGGDFGGGGFFFGGGGGGGGG8CFECG8<FGGCGGGGGGGGGGGGCGG8FFGGGGGG*@5:>C,9CE>EE5D,,5?>9,,?>>,=,*,4=:6:DFC)02>@7E6;EGG7:.:4);6CFDFGF)5>*<=CGF;@GF<77.,5*92C:=@6*1-6A)6(02?(443(46-:7).92(0(:326).<<A))).)7442(((
@M02352:288:000000000-CKWC8:1:1101:13706:12812 2:N:0:ATGCGCAG+CTAAGCCT
CATTCTTGCGAACGTACTCCCCAGGTGGGTTACTTATCACTTTCGCTTAGCCACTCAGACCGAAGTCCGAACAGCTAGTAACCATCGTTTACGGCGTGGACTACCAGGGTATCTAATCCTGTTCGCTCCCCACGCTTTCGTCCATCAGTGTCAATACATTATTAGTGATCTGCCTTCGCAATTGGTATTCTATGTAATATCTATGCATTTCACCGCTACACTCCATATTCTAACCACTTCATAATGATTCAAGATAAACAGTATCAAAGGCAATTTTAAC
+
GGGGGGGGGFGGCEFFFGGGEGGGFEAFGGGGGGGGGFGFGGGGGGGGBFGGGGFFGGDGGGGGGGGGGGGGGGGGGGGGGGGGGGGGGG<FCFG@FGGGGGGGGGGDEGGGGFGGGGGGGGDFF=>FGDEFGGGGGGGGGGGGGG9DGFG:E,E7C9FFFGG9DG;FFFC;EGGG7C4?DC,9>F:EFFC:F4B5>C:88:=F<++BCF67:A95859<;=3)*11;C6@F+;?@2@<3<CC3<3CFE?4<A27?A269?AF<<<>4)08<14F>FA)4
@M02352:288:000000000-CKWC8:1:1101:28434:12834 2:N:0:ATGCGCAG+CTAAGCCT
CAATCTTGCGATCGTACTCCCCAGGTGGGACACTTATCACTTTCGCTTAGTCACTGAGATAAATCCCAACAACTAGTGTCCATCGTTTACGGCGTGGACTACCAGGGTATCTAATCCTGTTCGCTCCCCACGCTTTCGTCCATGAGCGTCAGTATATACTTAGTGGACTGCCTTCGCAATCGGTATTCTGTGTAATATCTATGCATTTCACTGCTACACTACACCTTCTATCTACTTCCGTATAACTTAAGTCAACCAGTATCAAAGGCAGTTCCATAGTT
+
GFFCFGGGGB@CDCFFGGGGGGGGGGGGGG<DFGGGFGFGGGGGGGGGCGFGGGEFGGFGFCF<F@F@FGGGGGG9C9C?CE9FCGGGFGG7:+CB@?FB=EEFE@CECEFFE,;=EGF9CFCCF,@8+E=FGCEFGGGEG>CEFGGDGGGGFGGCCFF,,@,>B>EFB,4@,,2@5**<A>=;DGFF@E:CFC=69FAFFGF=CF6C8CF++6CFGFB8.?7)08.07:1:6:>C?E):40=3.;3.7>E?E<C48@FAE5)4>)4(21-4)-9>6))).
@M02352:288:000000000-CKWC8:1:1101:27689:12843 2:N:0:ATGCGCAG+CTAAGCCT
TAACCTTGCGGCCGTACTCCCCAGGCGGTCAACTTAGTGCGTTAGCTGCGCCACCCACGACTCAAGGTCACAGACGGCTAGTTGACATCGTTTACGGCGTGGACTACCAGGGTATCTAATCCTGTTTGCTCCCCACGCTTTCGTGCCTCAGTGTCAGTATTTGTCCAGGTAGCCGCCTTCGCCACTGATGTTCCTTCCAATCTCTACGCATTTCACCGCTACACCTGAAATTCTACCCCACTCTACAAACCTCTCGTTTGCCAGTTCGAAATGCAGTTCC
+
FGGGGGGFFGGGGDFEGGG8FCGDGFGGGDGCFGGGGE9<EGGEGGE@F7FBFFFEGGGGDGGGGCGGGC@CFFFEC@GEBFGCDFGFG7F@FFGCEC7=:FEFFGFFGFGG@FGGGGGCFECGGGGCGCFGGEGGGGGGGGGGC7@8ECFF92<DCFFGFFFFGGFGGGGFFGGGGDGFFDGGGGGGEGFGGFFFFFC;3;@:6AC317>GFAC7C>1(,>))97:F0BF?FF<A>BB034?DBA<<).(,44(),-7242644>4:6:?FD2@2=A><
@M02352:288:000000000-CKWC8:1:1101:3981:12896 2:N:0:ATGCGCAG+CTAAGCCT
CAATCTTGCGACCGTACTCCCCAGGTGGATTACTTATCACTTTCGCTTAGACACTGACTGTATATCGCCAATATCGAGTAATCATAGTTTACGGCGTGGACTACCAGGGTATCTAATCCTGTTCTCTCCCCACGCTTTCGTGCCTCAGCGTCAGTATCAGTTTAGTAAGCTGCCTTCGCTATCGGTGTTCTGTGTAATATCTAAGCATTTCACCGCTACACTACACATTCCGCCTACTCCAACTGAACTCAAGTTTGTCAGTATCAATGGCAGTTTCGAGG
+
F@AFFFGGFGEGCFFGGGGGGD@@FGFDGGAFFFGGGGG9ECEF@@7F@AEGGGGGGGCFGGGGGGEGGGGGGGG7=FGGCFFFCDFDFGGEG:7CFGGGGGFF8FFGGF<FAFGFGG<FFEEE,@,4@ECEF:C@BE,@BDEGDFD0DECEGEGFEFGCGCE@;FGGGFG,DEDDD7CED5@>5A5EEGG7BA9*6BBFFFFF64+4BFFF>894:)-76@366C3966CAB>@<3@@(6146//7@E);826<B)3=:AAA94):42280(,@A6((4(
@M02352:288:000000000-CKWC8:1:1101:17146:12938 2:N:0:ATGCGCAG+CTAAGCCT
CAATCTTGCGACCGTACTCCCCAGGTGGATTACTTATCACTTTCGCTTAGACACTGACTGTATATCGCCAATATCGAGTAATCATAGTTTACGGCGTGGACTACCAGGGTATCTAATCCTGTTCGCTCCCCACGCTTTCGTGCCTCAGCGTCAGTATCAGTTTAGTAAGCTGCCTTCGCTATCGGTGTTCTGTGTAATATCTAAGCATTTCACCGCTACACTACACATTCCGCCTACTCCAACTGAACTCAAGTTTATCAGTATCAATGGCAGTTTCGAAG
+
GFGGGGGGGGDGEGGGGGGGGGG@FGGGGGGFGGGGGGGGGGGGGGGGGGGGGGFGGGGGGGGGGFGGGGGGGFGCFGGGGGGGGGGGGGGGGGGGGGGEGGGCFGGGGGDEFGGGAEEG9FBAF@BECGGCGGGECFGDFFEGFGC=FDEEGDDC:D,EEFGCFGFGGCGGFGC7DDDEFDF5DCGGGGGFGEFCE6BFFGF+96BGFFFFFFD4?>>FDFE;D<=6?@AAE:@D;@EE35@;EABB<4<:?696<<6-66><AAB4971:<1947:?7(
@M02352:288:000000000-CKWC8:1:1101:15864:12957 2:N:0:ATGCGCAG+CTAAGCCT
CAATCTTGCGATCGTACTCCCCAGGTGGGACACTTATCACTTTCGCTTAGTCACTGAGATAAATCCCAACAACTAGTGTCCATCGTTTACGGCGTGGACTACCAGGGTATCTAATCCTGTTCGCTCCCCACGCTTTCGTCCATGAGCGTCAGTATATACGTAGTGGACTGCCTTCGCAATCGGTATTCTGTGTAATATCTAAGCATTTCACCGCTACACTACACATTCCGCCTACTCCAACTGAACTCAAGTTTATCAGTATCAATGGCAGTTTCGAGGTT
+
GFGFFGGEEGGGGGGFGFGGGGGGGGGGGGGGGGGGGGGGGGGCFGGGFGGFFEGGFGFGGGGGDFGGGGGGGGGGGGFGGFGGGGGGGGGGGGGGGGGGGGGGE@BFGGGGGGGGF9FEFGGGEGCGEFGGCGGG=EG>EGGAEGGDEGGGGCGGGAFCEFFGGCEFGGGFGADFCCDBFGDGGCECECFGGE68EBFFFGFGFFFCF@FGDB>;?=19EF@FF<5>CFFF):88;EF@;;EEEEF<E@F<<9<9):BA<A<46))(.4:?9<F?FF9??
@M02352:288:000000000-CKWC8:1:1101:3589:12958 2:N:0:ATGCGCAG+CTAAGCCT
CAATCTTGCGATCGTACTCCCCAGGTGGGACACTTATCACTTTCGCTTAGTCACTGAGATAAATCCCAACAACTAGTGTCCATCGTTTACGGCGTGGACTACCAGGGTATCTAATCCTGTTCGCTCCCCACGCTTTCGTCCATGAGCGTCAGTACATACGTAGTAGACTGCCTTCGCAATCGGTATTCTGTGTAATATCTATGCATTTCACCGCTACACTACACATTCTATCTACTTCCATATGACTCAAGTCAACCAGTATCAAAGGCAGTTCCATAGTT
+
GGGGGGGGGGDGCFGFGGGGGFFGGGGGGFGGGGGGGGGGGGGGGGGGGGGGGGGFGGGGGGGGGGGGGGGGGGGGGFGGGGGGGGGGFGGCGCFGGGGGGGGGGGGGGGGGGGGGGGFGGFGGGGGFGFGGGGGGGGGGGGGGGGGGEEGGEGGGGGGGGGGGFFA;ECEGGG>DGGGFFG5:CFGGGGGGGCFCE>9EFGFF5ABGFGFGGFFFGFDFFA@FCFC@?6AFF+9?CCECEEEFCEFEE;3C<ECF@F:AAA<462<<0((4664<F<?>6
@M02352:288:000000000-CKWC8:1:1101:21294:12959 2:N:0:ATGCGCAG+CTAAGCCT
CAATCTTGCGACCGTACTCCCCAGGTGGATTACTTACCGCTTTCGCTTAGACACTGACTGTATATCGCCAATAACACGTAATAATAGTTTACGACGTGGACTACCAGGGTATCTAATCCTCTTCGCTCCCCCCCCTTTCGTGCCTCAGCGTCAGTATCATTTTTGTAAGCAGACTTCGCTATCGGTGTTCTGTGTACTATCTACTAATTATATCGCTACTATAACAATTCCTCCTACTACCACTGCACTCACGCTTACCAGTATTACTTGCCGCACCCGTT
+
GC@FDFGGGGD+@BFFFGGGGGGGCGFFC6EFGFGG,,,@@FGEGG7,,C@EFG,6FCFEF,E,FFCFGDG8F,C,,,:<<<,5ED<F?,CC?,CF:+++,5:A,A988AB89,9,C9,A,AE,++@4C@+@F++6=5,38++@,D8CF+57>CDC,,7,,7,,4>7?;,,?,4*2=**)/:F*)A5489C+2*;));17+7@+)+1+3++1+1(:8)6))3)3+*)0.66++.(,8)).()..3))(-4((((,0()).,.).)))-)))((()(.((((
@M02352:288:000000000-CKWC8:1:1101:16156:12982 2:N:0:ATGCGCAG+CTAAGCCT
CAGTCTTGCGACCGTACTCCCCAGGTGGGATACTTATTACGTTCGCTTTGACACCGAAAATTAACCCACCCACTAGTTTCCATCCATTATTGCCTGGACGACCTGGGAAGCTAACCCATTTTGTTTCCCCCGCATTCGTTCCCACGCGTGAGTCAAGGCCTAGCGAGCTACCTTCCCTCGCGCTGTTCTGTCCTCTATCTATGCACTTATTCCCCCCCTGCCACCTTCATCCCCCTTCCACCTCACTCAAGCATGACAGACTATATGCACGGTCCTTCCGT
+
,F9FFGGFFGGGGBFGGGGGGGGGG,CF6BF,EFGG9,,C,CF,F+F,,C,CFG,CF:+@9EF,,C,86B,,84:,5,5,CFG,,,C,,,,,,,,:+,,+++4+,,+,,+,:C,,,4+4,,,9,A,,C9,@+@++@D,@,@,,,,3+04+3*@7,,@3*@@FC,*5>*4,,?,59008*)/)*/)2++5+>+01;77+1;@7+:C*+*+1311*,)*)-,(.)/**46)*6=F)4(((,--3,(,(-.4(),())14)/((,)))6))-56((-.)02((.
@M02352:288:000000000-CKWC8:1:1101:23472:12990 2:N:0:ATGCGCAG+CTAAGCCT
CAATCTTGCGACCGTACTCCCCAGGTGGATTACTTATCACTTTCGCTTAGACACTGACTGTATATCGCCAATATCGAGTAATCATAGTTTACGGCGTGGACTACCAGGGTATCTAATCCTGTTCGCTCCCCACGCTTTCGTGCCTCAGCGTCAGTATCAGTTTAGTAAGCTGCCTTCGCTATCGGTGTTCTGTGTAATATCTAAGCATTTCACCGCTACACTACACATTCCGCCTACTCCAACTGAACTCAAGTTTATCAGTATCAATGGCAGTTTCGAGG
+
GFGFGGGGCFEGFEFGFGFGGGGGGGGGGGGFGFGGGGFAFGGGDEGG:EFGGGGFGGGGGGGFGGCGGGDAGFFEGFFGGGFFFFDF?FGFC=FCFEGG8FEGGGG:FGFGFFF,EFGFGFC,C+@,@D@=F:FCEFGGGEEF;BFGGGGGGGGGGCCGFGGGFFCCFGGGGG>CGGGAEDF>D79CEGG>+7BA*+19BCF+8)AFCCFD:;5?8664@F4FFG<GFF+A>>?DFFFF@E@;;3A8).8><.<4:2@>569)66ABF0(.41=<?16:>
@M02352:288:000000000-CKWC8:1:1101:25443:13038 2:N:0:ATGCGCAG+CTAAGCCT
CATTCTTGCGAACGTACTCCCCAGGTGGGTTACTTATCAATTTCTCTTAGCCACTCAAACCGAAGTCCGAACAGCTAGTGACCATCGTTTACGGCGTGGACTACCAGGGTATCTAATCCTGTTCGCTCCCCACGCTTTCGTCCATCAGTGTCAATATATTGTTAGTGATTTGCCTTCGCAATTGGTATTCTATGTAATATCTATGCATTTCACCGCTACACTACATATTCTAACCACTTCACAATAATTCAAGATAACCAGTATCAAAGGCAATTTTACAG
+
GGGGGGGGGDGGGCFFGGGGGGGDGGEFGF,:EFGGGGFGGGGGGGGGACEGGGGGGGGGGGDCGFGFEDGGDFG<FFGGGGFF8FDFGFGDCFFCGGEEEFFFGGGE:BEFFFGF4=,AEEA5C:CB@>8=F=FB3=FEGE>EFG8?C9CFGFDACBFF9@FCGF=;E,@,,@=FGG*0@C9EGFFGG7E@F6AE6F>CCGFG?4BGGEF:+9(4:42@:FEF<CE7CFF=6A?E?@7)93977A)??<)?3;4FC<FE:>>><AAA)4(34:*-1<>2)
@M02352:288:000000000-CKWC8:1:1101:23190:13074 2:N:0:ATGCGCAG+CTAAGCCT
CAGTCTTGCGACCGTACTCCCCAGGTGGGATACTTATCACTTTCGCTTAGTCACTGAGCTAATGCCCAACAACTAGTATCCATCGTTTACGGCGTGGACTACCAGGGTATCTAATCCTGTTCGCTCCCCACGCTTTCGTCCCTCAGCGTCAGTATATACGTAGTAGACTGCCTTCGCAATCGGTATTCTGTGTAATATCTAAGCATTTCACCGCTACACTACACATCCCGCCTACTCCAACTGAACTCAAGTTTATCAGTATCAATGGCAGTTTCGAGGTT
+
GFGGGGGGGGGGGGGCGGGGFGGGFG6FGGGGGGGAFGGGGGGGGDGG><EFGGGGGGGGGGGGGFGGGEGGGGGDGFFGGGGGGGGGGGGCE7FDGGGGFFGGDGGGGGGGGGGGGGCGGGCFEGGGGGGGGCECCEFE+@DFDDFDCE:ECGGGGGGGG,3>;=CFFFFFG7DCGC7BFFCGCF:@CGGDG?:>9AFCFFA;8FBCB9C??;BFGFFFFFFFGG);=;DE>BF3;=E027?22:>AAF7A2:4BFF*).:4442<0171,6<F05:0?:
@M02352:288:000000000-CKWC8:1:1101:2819:13132 2:N:0:ATGCGCAG+CTAAGCCT
TAACCTTGCGACCGTACTCCCCAGGCGGAATGCTTAATCCGTTAGGTGTGTCACCGAATAGCATGCTACCCGACGACTGGCATTCATCGTTTACGGTGTGGACTACCAGGGTATCTAATCCTGTTTGCTCCCCACACTTTCGTACCTCAGCGTCAGTATCGAGCCAGTGAGCCGCCTTCGCCACTGGTGTTCCTCCGAATATCTACGAATTTCACCTCTACACTCGGACTTCCACTCACCTCTCTCGTACTCAACACTACCAGTATTACGGGCAGTTCCA
+
9@EFFGGDGGCEFEGGGGGGGGGGGGGGGGGCFGGGGGEGDGGGGEFCFGGGGGFGGGGGCFCFGGGGGFGECGE7B7>8FFGGGA<A=FGG7EEEGGCG+AAFFEEFGGGGGGGGGAAD@A9FGG8=EGG7FFGG==6ED8D8>CED9,A>@+;5<BCCE*8>BEBDE<EFEED7?54?BCEGG?CC?EEC7)13,)8CFFFGFCA*9=>FFFCF9A@<C+./>C(5(766**6),(83):>B8)((-4,5<:(*38),2,04).:-)(3(43)49544
@M02352:288:000000000-CKWC8:1:1101:20946:13150 2:N:0:ATGCGCAG+CTAAGCCT
CAATCTTGCGACCGTACTCCCCAGGTGGATTACTTATCACTTTCGCTTAGACACTGACTGTATATCGCCAATATCGAGTAATCATAGTTTACGGCGTGGACTACCAGGGTATCTAATCCTGTTCGCTCCCCACGCTTTCGTGCCTCAGCGTCAGTATCAGTTTAGTAAGCTGCCTTCGCTATCGGTGTTCTGTGTAATATCTAAGCATTTCACCGCTACACTACACATTCCGCCTACTCCAACTGAACTCAAGTTTATCAGTATCAATGGAAGTTTCGACG
+
GDFGGGGGGGDGEGGGGGGGGGGGGGFGGGGGGGGGGGGGGGGGGGGGGGGGGCFGGGGGFGGGGCGGGGGGF<EFGCFGGGGGGGGGGGGGE@CCFGEGGGG8FEFECBFGGGGGGGGGGGGFEG>8CF7FEGGGGGCGGG6FBFGCFGGGGGGGFGCCFFFGGGFFGFGGGGGGGGGFFDF1;:7EEGGFEEFF?FFFFCFGC;87CFFGCA55?>18:A8;CC7>CAFFF:;?@;;=;@E@;<A:<<BB7<:6<)*6<:<>))64<B))354698:,(
@M02352:288:000000000-CKWC8:1:1101:12541:13167 2:N:0:ATGCGCAG+CTAAGCCT
CATTCTTGCGAACGTACTCCCCAGGTGGGATACTTATCACTTTCGCTTAGCCACTGAGCCGAAACCCAACAGCTAGTATCCATCGTTTACGGCGTAGACTACCGGGGTATCTAATCCCGTTCGCTACCTACGCTTTCGTCCATCAGTGTCAATACATTGTTAGTGATCTTCCTTCGCAATTGGTATTCTATGTAATATCTATGCATTTCACCGCTACACTACATATTCCGCCAACTTCACCATGACTCAAGACAATCAGTATCAAAGGCAATTTTACGGTT
+
GFGGFGGGGGGEG@FEFGGFGEGGGF8@GGGFGGGFGGFFGGGGCGGG,FGGGGGFGGGGGGGGGGGGGGGGGGGGGGGFGGGGGGGGCGG7FCGGFGGGGGGGGGEGGGGGGGFGFFGFDGGGGGGGGCFGGGGGGGGEEEFGGGGFFFGGGFGAFF,@EGGGG=FGG9DFGGGGGG4@F9@FDFFGGGFGG<:C?+BFFGFF?FFFFGFGCDFBGFFEFFFFGGFG?ABEFFFFFFFEFFF>A::<>?72?::FF?FA4:AAAAA:6148<ABBF00.4
@M02352:288:000000000-CKWC8:1:1101:9752:13176 2:N:0:ATGCGCAG+CTAAGCCT
TAACCTTGCGGCCGTACTCCCCAGGCGGTCTACTTATCGCGTTAGCTTCGCTACTCACGGATTAAATCCACAAACAGCTAGTAGACAGCGTTTACGGTGTGGACTACCAGGGTATCTAATCCTGTTCGCTACCCACACTTTCGCACATGAGCGTCAGTTACTGACCAGGGAGTCGCCTTCGCCACTGATGTTCCTCCAGCTATCTACGCATTTCACCGCTACACCTGGCATTCCACTCCCCTCTCCCAAACTCTCGCCTGCCAGTTCTAAATTCACTTCC
+
GEFGGGGGGGGGGFFFEGGGGGGGGGGC@FG,EEFDGGFGCGFG:FGGGFG7FGGGGGGG7FGGGGGGGGGG?FFGGGGGGG9<FFFGGGGGGGGGFFCGCGGGGGFGG8=FGGGCFGGGGFGCGGGGG@EGGGGGCEGGGGGGCGGF6CFGD98EE;CCEG9>FF:FEDCGGG97DC<F4?EGGF6@?9EG>CC9@F)*;+309@8/:C3C@7.AF319>EFF<C?F(7/=F@>A9((482:04<((.8?22:))4>51(88).69-5)6)-<*)*642
@M02352:288:000000000-CKWC8:1:1101:20676:13228 2:N:0:ATGCGCAG+CTAAGCCT
CAATCTTGCGACCGTACTCCCCAGGTGGATTACTTATCACTTTCGCTTAGACACTGACTGTATATCGCCAATATCGAGTAATCATAGTTTACGGCGTGGACTACCAGGGTATCTAATCCTGTTCGCTCCCCACGCTTTCGTGCCTCAGCGTCAGTATCAGTTTAGTAAGCTGCCTTCGCTATCGGTGTTCTGCGTAATATCTAAGCATTTCACCGCTACACTACACATTCCGCCTACTCCAACTGAACTCAAGTTTATCAGTATCAATGGCAGTTTCGAGG
+
FFDFGGGEEF7FGGGGGGGGCGCFGCEGGFE9FGCF,,EFFGG<@FGGGGGGGG@@F,,@@F@CFFGGGEG?F<EF,CFGFFGA9FC<EFEFC=FGCFGD8FFGC<=FEG8AEFEG9EF=AFFE=BFGGGGCECFE@D9CDGG6=DCDFD8=E@D;7EFGFFFFFGC;EGFCFG*=95CEF7,*/ACC?,>D+:?((?FGBCFFEFFGFGF@FF,)*:27@F3/**7C68@A35<?DEF@EBFB?7<?AAAB>A6/:A*4<)4).<465:((43=<*-436
@M02352:288:000000000-CKWC8:1:1101:4232:13246 2:N:0:ATGCGCAG+CTAAGCCT
TAATCTTGCGACCGTACTCCCCAGGCGGAATGCTTAATCCGTTAGGTGTGTCACCGAATAGCATGCTACCCGACGACTGGCATTCATCGTTTACGGTGTGGACTACCAGGGTATCTAATCCTGTTTGCTCCCCACACTTTCGCACCTCAGCGTCAGTATCGAGCCAGTGAGCCGCCTTCGCCACTGGTGTTCCTCCAAATATCTACGAATTTCACCCCTACACTTGGAATTCCACTCACCTCCCTCGAACTCAAGACCAGGAGTTTATGAGGCAGTTCCAG
+
EDFFA<F@CGGGEEFGEGGGGGD:<FE@FCEGGGF,CFECCFEEGGGGG7CEGFFEGGDFFGGGFCFEGAFE:FFEGGGGGGFGGGFGGGGG7FCFCFBCEGGGGGGGFGE=AFCG,CDFGGGGFGGGFGFGGGGCEDGGFEGGGCFGEC87BCEEF@F;:FC8C3FGFA,>EC*CCDFFAD**9C=9CF=C:7F@39;CFFAF<C:8DD:FGF?B*:2=?@:*:*)*.9FFFFA21(423((4:29326?28,4/(28((-,44<29A-6??(;3=)664
@M02352:288:000000000-CKWC8:1:1101:18347:13254 2:N:0:ATGCGCAG+CTAAGCCT
CAGTCTTGCGACCGTACTCCCCAGGTGGATTACTTATCACTTTCGCTTAGACACTGACTGTATATCGCCAATATCGAGTAATCATAGTTTACGGCGTGGACTACCAGGGTATCTAATCCTGTTCGCTCCCCACGCTTTCGTGCCTCAGCGTCAGTATCAGTTTAGTAAGCTGCCTTCGCTCTCGGTGTTCTGTGTAATATCTAAGCATTTCACCGCTACACTACACATTCCCCCTACTCAAACTGAACTTAAGTTTAACAGTAACAATGGCAGTTTCAAGG
+
GGGGGGGGGGGGDGGGGGGGGGGGFGFGGGGFFFFGGGGGGGGFGGDFGFGGGGGGFGGGGGGGGGGGGGGFGDGBF@FFFGGGGGGFGGGGGFGGGGGGGGFGGDGGGGGGGGGGGGGGGGG<EFEFGGG@CFF=EFGEGDG=CFFGGDG+BCGGEGGGGGGFGGGGGDC88@C7D>>D**513;CAE:,8:*=>AA3=+11+/)8DG?C87B?B8>6)6+5AFC@*96:*0>177361(4;3)7@@)-.6)6<F2)0)5<)).62<7:01029)9)).)
@M02352:288:000000000-CKWC8:1:1101:18364:13264 2:N:0:ATGCGCAG+CTAAGCCT
CAGTCTTGCGACCGTACTCCCCAGGTGGATTACTTATCACTTTCGCTTAGACACTGACTGTATATCGCCAATATCTAGTACTCATCGTTTATGGCGTGGACTACCAGGGTATCTAATCCTCTTTGCTCCCCACGCTTTCGTGCCTCCGCGTCAGTATCAGTTTAGTAAGCTGCCTTCGCTATCGGTGTTCTGTGTCATATCTATGCATTTCACCGCTACACTACCCATTCCGCCTCTTCCAACTGAACTCAAGTTTACCAGTTTCCATGGCCGTTTCTAGG
+
CGCFGGGGDEDGGGFGGGFGDG<@F6CFGAF@EFGG<DCFDGG,CCE<,CFGGG8,<<CFF9,<@F77,6@<C9C,C,<C,969?,,:?D7,<,9CFDCB<BE,4?8CF<,B<F,,9459,?C<<5FC>DE8C+CFEG,BFGGG,8,6=8=8CE,,7=DFEC=,7@C,@<EE?99DF*<A?;8E**98*,>+=79**=EFCC>+*;B@==B:F42?:65>(;3)*//8;+1):):(()9.)1684333)..5)9)*-)*-.6))-).65((((()(0)...
@M02352:288:000000000-CKWC8:1:1101:25336:13268 2:N:0:ATGCGCAG+CTAAGCCT
CATTCTTGCGAACGTACTCCCCAGGTGGGATACTTATCACTTTCGCTTAGCCACTGAGCCGAAACCCAACAGCTAGTATCCATCGTTTACGGCGTAGACTACCGGGGTATCTAATCCCGTTCGCTACCTACGCTTTCGTCCATCAGTGTCAATACATTGTTAGTGATCTGCATTCGCAATTGGTATTCTATGTAATATCTATGCATTTCACCGCTACACTACATATTCTAACCACTTCACAATGATTAAAGATAACCAGTATCAAGGGCCATTCTACGGTT
+
GFCEGGGGFGG+@FFFGGCDGGGGGFEGGGGGGGGGGFFGGGGC7FGGGGGGGGGGGGGGEGGCE@@CGC7FFFGEFGGGGGFCFGGGGGGGDGGGGGGGGFFEEDCCFFDGGGG,E=>ADGC+>7+@DG@FG7CFF8DC+;DFGGGCCFG;CAACCCABCFGGG9C;EF9,7@CGGC4@BC@=D?FC,<CGFC>C4BFDAF6CEAFFGF+**:(8CA645A8FGGEG3F++;*8@<<C3)7=<<C5)17<DB4AF277><)::<7>2?((5:A@A?10(-
@M02352:288:000000000-CKWC8:1:1101:24491:13278 2:N:0:ATGCGCAG+CTAAGCCT
CATTCTTGCGAACGTACTCCCCAGGTGGGTTACTTCTCACTTTCGGTTTGCCACCCAGATCGAAATCCGAATAGCTTGTAACCATCGTTTACCGCGCGGACTACCACGGTATCTAATCCTATTCGCTCTCCACGCTCTCGCACACCACCGTCTGTTGATTATTACTGATCTGCCTTCGCAATTGTTATTCTATGTAATATCTCTGCATTTCACACCTACCCTACATCTCTTCACTACTTCATACTAAATCAAGATACCCAGTATCACAGCCAATTTTAAGG
+
,;<<CFEA,@:+@@CDCCDGGGG@,6,:+889CFF,C@FF9CD9:+B@,8,6CE,,C,6CF,6<,:,C+,,,,,,,,:,:,E,?,,8?EFC,,,77+:>@:=F,,,,44++4,CE;,C,>,C5?,>CF6D8DE7@@+=6++4@;,3++135:,1,<A,@=,7@;,,,,2,,,242:**;**/,0+4=EGFCC@<8?9++=6++=9A8+++++3+(.5A13(2()2:)3)+3+1;))/))163..9))))).,8A<F)))4..65))-.<(-.(.*)9))-)
@M02352:288:000000000-CKWC8:1:1101:11918:13292 2:N:0:ATGCGCAG+CTAAGCCT
TAATCTTGCGACCGTACTCCCCAGGCGGAATGCTTAATCCGTTAGGTGTGTCACCGAACAGTATACTGCCCGACGACTGGCATTCATCGTTTACGGTGTGGACTACCAGGGTATCTAATCCTGTTTGCTCCCCACACTTTCGTACCTCAGCGTCAGTATCGAGCCAGTGAGCCGCCTTCGCCACTGGTGTTCCTCCAAATATCTACGAATTTCACCTCTACACTTGGAATTCCACTCACCTCTCTCGAACTCAAGACCAGGAGTTTAAGAGGCAGTTCCAG
+
GGFFGFGGFEGGGEGGGGGGGGGGGFGGGGGGGGGGGGGGGGFGGGGGGGGGGGGGGGGGGGGGGGGGGGGGGGGGGGGGGDFGGGGGGGGGGGGGGGGGGGGGGGGGFGGGGGGGF,EFGGGGGGGGGGGFGCC7B8FGGGGGGGGGGFGGGGGGCFFGCCFGGGGG9F9FGGGGGDG>;DEEFCFGGGGFGEFFDA6FFGFG3@8><=FGFCEF9A7@EF@AGF?FAFFF?*<A0(48227BFD<7:6:<AB)*41>BF?B??FB9).4(3()4?>)2.
@M02352:288:000000000-CKWC8:1:1101:20219:13301 2:N:0:ATGCGCAG+CTAAGCCT
CAATCTTGCGACCGTACTCCCCAGGTGGATTACTTATCACTTTCGCTTAGACACTGACTGTATATCGCCAATATCGAGTAATCATAGTTTACGGCGTGGACTACCAGGGTATCTAATCCTGTTCGCTCCCCACGCTTTCGTCCATCAGTGTCAGTATATTATTAGTAATCTGCCTTCGCAATTGGTATTCTACGTAATATCTATGCATTTCACCGCTACACTACACATTCCGCCTACTCCAACTGAACTCAAGTTTATCAGTATCAATGGCAGCTTCGAGG
+
G<@ACFGGFGGGEGGFGGC<FGGGFFFEDFGGFGGGGGFFGGGG7FGFFGFGGGGGGGGGGGGGGGGGGGGCFFF7,CFFFCFGFGFGGGGGDEGGGGGGGGCFEGGGDGGGGGGCFAFGGGFGDEG@EGGCFGGGDFAGFDEEFGG?FGGGFGGEFGGGGGGGCF9DFDDCCCCG7C655?FFGG9EFGGCDDFE5?A:EGFCEBFGGECC:A2?EFFFFFFFGGEGFFF6:)66@EEF@EF@83;;?3@;<CFFFCF3<CAFF<<D<:::((0)*-,41
@M02352:288:000000000-CKWC8:1:1101:20232:13314 2:N:0:ATGCGCAG+CTAAGCCT
CAATCTTGCGACCGTACTCCCCAGGTGGATTACTTATCACTTTCGCTTAGACACTGACTGTATATCGCCAATCTCCAGTAATCATAGTTTACGGCGTGGACTACCAGGGTATCTAATCCTGTTCGCTCCCCACGCTTTCGTCCATCAGTGTCAGTATATTATTAGTAATCTGCCTTCGCCATTGGTATTCTACGTACTATCTATGCATTTCATCGCTACACTCCCCATTCCGTCTACTCCAACTGAATTCAAGCTCATCAGTATCAATGGCAGTTTCGATT
+
GGGDGGG<EBE:F@F@FGGFFGGGFCECCCF9EEFEECEFFGG9:FGG:C<FGGG@F<@9C,FC<E:FE::6,,,,<,C,9,EFF,6CF@:<,=7+@C@:?AE8A,5+BFFDFGF9@EFEBF,,4@CF4D@G>8F7>+38D=@66C8+@9@=79D,3,3@,3D9;=9@FCF;;?6+=+0***3,3E@FCAA+5=F559BFAF>F>4>CF:B9+406/)-*0@()2*0?B>@?)810/)=()((/()).996)/)/))7+).7)6))1<5((((4*-1(--)
@M02352:288:000000000-CKWC8:1:1101:4157:13316 2:N:0:ATGCGCAG+CTAAGCCT
CAATCTTGCGACCGTACTCCCCAGGTGGATTACTTATCACTTTCGCTTAGACACTGACTGTATATCGCCAATATCGAGTAATCATAGTTTACGGTGTGGACTACCAGGGTATCTAATCCTGTTTGCTCCCCACACTTTCGCACCTCAGCGTCAGTATCGAGCCAGTGAGCCGCCTTCCCCACCGGTGTTCCTCCGAATATCTATGAATTTCACCTCTACACTCCGCCTTCCACTCACCTCCTCAGAACTCAAGACCAGGACTTTACAAGGCCGTTCCAGGG
+
GFGGGGGGGGEGDGFFGGGGGGGEGGGGGGGGGGGGGGGGGGGFGGGGG@FGGFGGGGCEGFGGDDFFGDGG?CG:F7EGGFDFFFAFEAGGGD4<CFCEFEFFG@=F79FFEFGF9,FFEFEGDAFG8DEGG@CFEGGGG8C88@EFCGGDEEG8=,>+@FE8D<,;FFG8>C>DC*3AAD*17E*;?C7BCB49>5):CG++1+1::EFG>F38+*9>;+3)/*(2845+/+/(.3@0((()(.18)6)22)4;(()(((,))))).((,2,.374404
@M02352:288:000000000-CKWC8:1:1101:28645:13332 2:N:0:ATGCGCAG+CTAAGCCT
CATTCTTGCGAACGTACTCCCCAGGTGGGTCACTTATCACTTTCGCTTAGCCACTCAGACCGAAGTCCGAACAGCTAGTGACCATCGTTTACGGCGTGGACTACCAGGGTATCTAATCCTGTTCGCTCCCCACGCTTTCGTCCATCAGTGTCAGTACATTATTAGTAATCTGCCTTCGCAATTGGTATTCTATGTAATATCTATGCATTTCACCGCTACACTACATATTCTAACTACTTCATAATGACTCAAGATAACCAGTATCAAAGGCAATTCTACAG
+
GFGGGGGGGGDFGEEGGGGGGEFFGGFDFFFGGGGGGGGGGGGGGGGGGGGGGGGGGCGFGGGDGGGGGGGGGGGGGGGGGGGGGGGGGGCFCEGGGDGGGFGGGFGGGFGGGGGAEE9EEGFGGGEGDEEDEGGGGGGGFEGDFGGGFFGGGGGGGGGGAFFEGGCCFGGGGGGGFFGFEGGGGGGGGGGGGFFF*BFGFFBGFFCGCGFGGA2?E59<DFFF;@EGF6+A16>EE3CEEE??C513..6;>ABFF?))4A<<9AFF<(47???4BBFB)
@M02352:288:000000000-CKWC8:1:1101:24017:13359 2:N:0:ATGCGCAG+CTAAGCCT
CAATCTTGCGACCGTACTCCCCAGGTGGATTACTTATCACTTTCGCTTAGACACTTACTGTATATCTCCAATATCGAGTAATCATAGTTTACGGCGTGGACTACCAGGGTATCTAATCCTGTTCGCTCCCCACGCTTTCGTGCCTCAGCGTCAGTATCAGTTTAGTAAGCTGCCTTCGCTATCGGTGTTCTTTGTAATATCTAAGCATTTCACCTCTACACTACCCATTCCTCCTACTCCTACTGAACTCAACTTTATCAGTATCAATTGCATTTTCACGG
+
GEAEEEGCF@FFGGFFEGGGGG88FFF8DBFFGGGDFE@FGGGGGGDF,69CCFG9FFGGGGG<EG,CCFFCFF<BFCFG9FGFG,6AFGEF:C7:FECFFGCGF<<7CFEDFGGGGGGGCFE96=F8BDGDF+>=EFGE>6C?DF8=8+@E>8E3:D;@F9;D,@773>5>DGGGG*><*<F55*4A?CFC74B*9E+=BC9+1;AC:CFCCF*?CFE9=AEF*;:C4AF+;A;@8)5=)/;<))7@CC@1(1.+))3))9)76)7-))69)6=)9)64(
@M02352:288:000000000-CKWC8:1:1101:20183:13361 2:N:0:ATGCGCAG+CTAAGCCT
TAATCTTGCGACCGTACTCCCCAGGCGGAATGCTTAATCCGTTAGGTGTGTCACCGAACAGTATACTGCCCGACGACTGGCATTCATCGTTTACGGTGTGGACTACCAGGGTATCTAATCCTGTTTGCTCCCCACACTTTCGCACCTCAGCGTCAGTATCGAGCCAGTGAGCCGCCTTCGCCACTGGTGTTCCTCCGAATATCTACGAATTTCACCTCTACACTCGGAATTCCACTCACCTCTCTCGAACTCAAGACCAGGAGTTTACGAGGCAGTTCCAG
+
GCFGDFFGCFGGGGGGGGGFGGFGFFFGGGGGGGGGGGGGGFGGGGGGF7FFFGGGGGGGGGGGGGGCGGGGGGGEFGGGGGGGGCCFGGGGGFECFGEEEFGGGFGGFGGFCGGGGGGFFGGGGGGGGGGGGGC@E8FFGGGGGGFCCCGGGGEGGGD;CC@EEF7D9FGGGGDGGDGADGGGC<C?<;EFGEFDBFBGFGF7C68**1:DF67BCF2)66:*55:D?>FF@*648::683,4),-8(((.-44?(15<0((4(4:)1(3((,08*44<5
@M02352:288:000000000-CKWC8:1:1101:16322:13369 2:N:0:ATGCGCAG+CTAAGCCT
CAATCTTGCGATCGTACTCCCCAGGTGGGACACTTATCACTTTCGCTTAGTCACTGAGATAAATCCCAACAACTAGTGTCCATCGTTTACGGCGTGGACTACCAGGGTATCTAATCCTGTTCGCTCCCCACGCTTTCGTCCATGAGCGTCAGTACATACGTAGTAGACTGCCTTCGCAATCGGTATTCTGTGTAATATCTATGCATTTCACCGCTACACTACACATTCTATCTCCTTCCATATGACTCAAGTCAACCAGTATCAAAGGCCGTTCCATAGTT
+
GFFGGGGGGGEGGDGGGGFGGGGGGFFGCGGDFGGGGGFGGGGGGGGGDFGGGGGGGGGFGGGGGGFEFGGGGGDGGGGFGFFGGGGGGGGCCFGGGGGGGGGGGGDECFFGCECGFFFFFFGGGGEDE8@EGGED9CFGGGGGGGGDGDCEDAFAE,@7@FGGGGCGFFFFGGGGGGD9595A*CC,;CFF:*BE4@FDFCFFFFFGDCAFDEBFGFFF@F;F4FFGFFFFF1=AE)3CECFC3>EE)=)9C396;1F<)6<)4--.4((((.<>F))-6
@M02352:288:000000000-CKWC8:1:1101:4454:13392 2:N:0:ATGCGCAG+CTAAGCCT
TAACCTTGCGGCCGTACTCCCCAGGCGGTCTACTTAGTGCGTTAGCTGCGCCACTAAGACATCAAGTGTCCCAACGGCTAGTAGACATCGTTTACGGCGTGGACTACCAGGGTATCTAATCCTGTTTGCTCCCCACGCTTTCGCACCTCAGTGTCAGTATCAGACCAGGTAGTCGCCTTCGCCACTGGTGTTCCTTCCTATATCTACGCATTTCACCGCTACACAGGAAATTCCACTACCCTCTTCTGTACTCTAGTTATCCAGTATCAGGTGCAGTTCC
+
FFGGGGGFGGGGDEGGGGGGGGGEGGED@CFGGGGGGGGGGGGGGGGGGGGGGGGGGGGGGGGGGGGGGGGGGGGGGGGGGGCAFGFCGGGGGGGGGGGGGDGGGGGGGGGGGGGGGGGGGFGGGGGGGGGGGGGGGGGGGGGG>EGGGGGGGEGGFGFFEFGGGGFFGG9DFFGGGGGA)/:CGG?FCGGGDEFFFFCFF78:3FF33*8C7AEAFEF>>EBFGGFGFFFFFFFFFFFFFD?BDBAAADFFBAA?4:?AAF28AF>A29?4829<@<AA
@M02352:288:000000000-CKWC8:1:1101:4654:13394 2:N:0:ATGCGCAG+CTAAGCCT
CATTCTTGCGAACGTACTCCCCAGGTGGGTCACTTATCACTTTCGCTTAGCCACTCAAACCGAAGTCCGAACAGCTAGTGACCATCGTTTACGGCGTGGACTACCAGGGTATCTAATCCTGTTCGCTCCCCACGCTTTCGTCCATCAGTGTCAGTATATTATTAGTAATCTGCCTTCCCAATTGGTATTCTATGTAATATCTATGCATTTCACCGCTACACTACATATTCTAACTACTTCATAATAACTCAAGACAACCAGTATCAAAGGCAATTCTACAG
+
GGGGGGGGGGG:FGGGGGGGGGGGGFGGCCGGGGGGGGGGGGGGGGGF7AFGGGFGGFGGGGDCFFGGG+BFEFGDGFFFGGGGGGGFGGGGGGGFGGG7=<DEFGGGFGGGGGCDEFGDFGGFGFEGGGDFGBCF+@ECEEEEGA,+7;<FGFGEFFFGFG93@F;DFFG9EE7CC*;>6CAC4=,>DEFFF?EECFFG6CFFCFFGGCFGG4@FG;@:;684C7?@ECFFFA;C3>C?5<)9?753>E<E).=FFF>:?D<449)9<03???FFF)-))
@M02352:288:000000000-CKWC8:1:1101:19353:13406 2:N:0:ATGCGCAG+CTAAGCCT
TAACCTTGCGGCCGTACTCCCCAGGCGGTCTACTTAGTGCGTTAGCTGCGCCACTAAGACATCAAGTGTCCCAACGGCTAGTAGACATCGTTTACGGCGTGGACTACCAGGGTATCTAATCCTGTTTGCTCCCCACGCTTTCGCACCTCAGTGTCAGTATCAGACCAGGTAGTCGCCTTCGCCACTGGTGTTCCTTCCTATATCTACGCATTTCACCGCTACACAGGAAATTCCACTACCCTCTTCTGTCCTCTAGTTATCCAGTATCAGGTGCTGTTCC
+
@9EFGGFGFEGGE:FFEGGGGGGCCCEFGDECDFGDGGGGGGGE7FCGGGGGGGGGGFGGGFGFGFFGFGFGFGGGEGGDFFFFBFGGGGGGGFGEGGEG+CFGFDCG8B+BFFFA@E?D3EE,FEDDFGGGGGFG>CGGFA@C**@CFFGCCGGGCFACF,6?FGCFGFGGGG*?CDC6?DC5844*5*=<7CFEEFF=A7++11;85*:CC@3:E):1(7)07*,9:6==*/69<2?(338:954466)).5)*64*)<<)46)-6)6)63)*-18A>
@M02352:288:000000000-CKWC8:1:1101:11651:13407 2:N:0:ATGCGCAG+CTAAGCCT
CAATCTTGCGACCGTACTCCCCAGGCGGATTACTTATCACTTTCGCTTCGACACTGACTGTATATCGCCAATATCGAGTAATCATAGTTTACGGCGTGGACTACCAGGGTATCTAATCCTGTCCGCTCGCTACCCTTTCGTTCCTCCGCGTCAGTCTCAGTTTAGTCAGCTGCCTTCCCTCTCGGTGTTCTTTGTAATATCTATGCACTTCACCGCTACACTACACATTCCTTCTACTCCCACTGAACTCAATTTTATCAGTATCAATGGCCGTTTCGCGG
+
GGFEEFGCCFC+@CFGGGGGGGGGG8:FG@FCFGGG,,6CDFEEFGG@:@CFGGGGAEAFEE,C,:4CFB>,<5C:7,CBF<FF959,C59<4:B4@F+?,=,AF,:=+:4,,EF,,,C3,7,5@+=C+@+3F,@AF8E+D,D,,,53+35***5,,5,@;,@,;<,?D3,,>AF7C**;)28**=5:/,++2);).++2ACF7)0+*2+*1*2()*),4(+()*9)2-****1.6>A7?(,,()).,6A4()))*))969<)))))6)((((4)(<((((
@M02352:288:000000000-CKWC8:1:1101:25481:13421 2:N:0:ATGCGCAG+CTAAGCCT
CAATCTTGCGACCGTACTCCCCAGGTGGATTACTTATCACTTTCGCTTAGACACTGACTGTATATCGCCAATATCGAGTAATCATAGTTTACGGCGTGGACTACCAGGGTATCTAATCCTGTTCGCTCCCCACGCTTTCGTCCATCAGTGTCAGTATATTATTAGTAATCTGCCTTCGCAATTGGTATTCTATGTAATATCTATGCATTTCACCGCTACACTACATATTCTAACTACTTCATAATAACTCAAGATAACCAGTATCAAAGGCAATTCTACAG
+
GG9,CFFFFGGGGGGGGGGGGGGGGFFEGGGGFGGGEEGGGGGFGGGGGGFGGGFGGGGGGGGGGGGG:FGEGFG7FFGGGGGGGGGGGGGGEGCFGGFGFGFFBDEGGGGGFGGGGGGGGGF,@CGGGGGGGECCCGFEEDEGGGGGGDFGGAEGFAFGGDGGGGGFGFGFFGFFG6>?>GGG>FFDD:EC@EF57FEFAGFGEFFGGGFF98>?C8>>BCEFGFEGEFA88ACC;3;3)9<7?5))174=))7AC@FE;>C5<3?<C;@83:4<@A2:.
@M02352:288:000000000-CKWC8:1:1101:17452:13436 2:N:0:ATGCGCAG+CTAAGCCT
CAATCTTGCGATCGTACTCCCCAGGTGGGACACTTATCACTTTCGCTTAGTCACTGAGATAAATCCCAACAACTAGTGTCCATCGTTTACGGCGTGGACTACCAGGGTATCTAATCCTGTTCGCTCCCCACGCTTTCGTCCATGAGCGTCAGTACATACGTAGTAGACTGCCTTCGCAATCGGTATTCTGTGTAATATCTATGCATTTCACCGCTACACTACACATTCTATCTACTTCCGTATAACTCAAGTCAACCAGTATCAAAGGCAGTTCCATAGTT
+
GGGGGGGGGGGGGGGGGGFGGGGGGFFGGGGGGGGGGGGGGGGGGGGGGGGGGGGGGGGGGGGGGGGGGGGGGGFAEFFGGGGGDFGGGGCFGGGGGGGGGGGGFGGFGGFFGGGGGFCGFGG7BACDEGGGG@EFFGGGGCGGGGGGGGGGGGGGFFFFEFFG9@FGG<DGGGG>DGGFFGDC7CFCF@GCGFCE4:BDFFFGEFFGGGF>DB=BGFFFEF;FFGFGE6AFFFEEF?E0=<D8<;CA8@3CCF?FFF4<AADABF)(4(4:F>F9FF0>6
@M02352:288:000000000-CKWC8:1:1101:23632:13462 2:N:0:ATGCGCAG+CTAAGCCT
TAACCTTGCGGCCGTACTCCCCAGGCGGTCAACTTAGTGCGTTAGCTGCGCCACTCACGTCTCAAGGACACAAACGGCTAGTTGACATCGTTTACGGCGTGGACTACCAGGGTATCTAATCCTGTTCGCTCCCCACGCTTTCGTGCCTCAGCGTCAGTATCAGTTTAGTAAGCTGCCTTCGCTATCGGTGTTCTGTGTAATATCTAAGCATTTCACCGCTACACTACCCATTCCTCCTACTCCAACTGAACTCAAGTTTATCAGTATCAATGGCAGTTTCG
+
GDFGFGGGGGGGGGGGGGAFGGGGDFEEFGGGGEGGDFGGGGGGGGGFFGGGDGGGDFCGGGGGGGG8FGGGGGGGGGGGGGFGGGGAFGFFGFG7FF==FE7EFFGGGCGCFGFGFFGGGGG,=FFGGEGGGG?FEGEDFGGGFCGCG,3CG:;EGGGGGGGGGGDCFCFGGG;FD=CFFG:CDFGGGCEGGFFC3C=7C7AC?FFFGGFDCA?FDDF@FF>FGG0*.=746=)-38)47:?08?FB7)()6>5*6<?A4<)--6:A2<4<(,0,.-6<-
@M02352:288:000000000-CKWC8:1:1101:15449:13481 2:N:0:ATGCGCAG+CTAAGCCT
TAATCTTGCGACCGTACTCCCCAGGCGGTCTACTTAACGCGTTAGCTCCGAAAGCCACGGCTCAAGGCCACAACCTCCAAGTAGACATCGTTTACGGCGTGGACTACCAGGGCATCTAATCCTGTTTACTCCCCACGCTTTCGCATCTGAGTGTCAGTGTCTGTCCAGGGTGCCGCCTTCGTCACTGGTATTCGTTCAGATCTCTCCGCATTTCACCGCTACACCTGGACTGCCACTCCCCACCTCAACCCTATCGCCTGCCAGTTCTAACTGTAATTCC
+
<EFE@FGGGFFBFGGGGGGGGGGGGGGG@+BEFGGGGFGG:FF@:FFF,F:,@7EDFGEGGCEGF,EF8C=,,?F8B,BF9F,,,C?FF+94D@EG7+>B+=FG9FDFDF37+6@==9,C9@FDFDG,7CECFGF:786**@8E:@*B,7,26=E7D@,@@F@D>,7,>1,6BF))225*0*37*++*0+>CF(=(,);7:6+77*;)*/2*7@)@9>96>D<FC9(*()9)00,),3((,.-(,(,4((,4(,))-(.46?F:)).64)-62)*6@24)
@M02352:288:000000000-CKWC8:1:1101:4219:13488 2:N:0:ATGCGCAG+CTAAGCCT
CACTGTTGCCAGCGTACTCCCCAGGTGGCTAACTTAATACTTTCGCTTTGGCACTCATCTTCAAGTAGACAAGCACCGAGTTAGCATCGTTTACGGCGTGGACTACCGGGGTATCTAATCCCGTTCGCTACCCACGCTTTCGTCCATCAGCGTCAATAATATCTTAGTAAGCTGCCTTCGCAATTGGTGTTCTATGTAATATCTATGCATTTCACCGCTACACTACATATTCCGCCTACTTCAAATATATTCAAGACCTACAGTATCAAAGGCAGTTCCAT
+
GGGGGGGGCGDCFCFGGGGG@FGGGFFGGGGGGGGGGGGFGGGGFEEGGGGGGGGGGGGGGGGGGGGGGGGFCEAFGDGGGGGGGFGGGGGGGGGGGGGGGGGGGGGGGGGGGGGGGGGDEFFGGEFGGGEFGFGGGGGGGGGGGGGGGGG6>9EEGFFGGFGGFF9@EFGFFFGGFGGFFGEDGGGG>EEGGFFFFFFGFFFGEFF7CGFFC6@=5.26>FFFGGFGFFFFFF<0;7@<CEEF)9).:<BFAA>F?FFF:?FDF<<A24971:38F><9)
@M02352:288:000000000-CKWC8:1:1101:14175:13489 2:N:0:ATGCGCAG+CTAAGCCT
CAATCTTGCGACCGTACTCCCCAGGTGGATTACTTATCACTTTCGCTTAGACACTGACTGTATATCGCCAATATCGAGTAATCATAGTCTATGGCGTGGTCTACCAGGGTATCTACTCCTGTTCGCTCCCCACGCTTTTGTGCCTCCGCGTCAGTATCAGTTTAGTAAGCTGCCTTCTCTATCGGTGTTCTGTGTAATATCTTAGCAACTTACCGCTACACTACACATACCGCCTACTCCAACTGACATCAAGTTTATCAGTATCTATGACTGTTTCTAGG
+
9@@FGGGGGGGGGGFFGGGGGGGGG<CF@,CFGGGGF@<FDFGEFFG<7F,FGGGFGG96CF,C@EGDG7:6C,CFFCFG9FCCG9AC,5A,,,BFF>F7<@FG9F=44B=<9,,,C8,F=4CA++@,@4+4@+@+8+,,@=@A@E88=>>1@+7<C,C;FFFC,77,><,D,CC+ACC+B7E??CEE8CF>9/=/*+153D++/;C@*0+*0)8?/)6*715F4>;F);)0.=1(6<@F3(66(/5))))..6)*)./-).6)-)).))-).-16B2-6)
@M02352:288:000000000-CKWC8:1:1101:14192:13498 2:N:0:ATGCGCAG+CTAAGCCT
CAATCTTGCGACCGTACTCCCCAGGTGGATTACTTATCACTTTCGCTTAGACACTGACTGTATATCGCCAATATCGAGTAATCATAGTTTACGGCGTGGACTACCAGGGTATCTAATCCTGTTCGCTCCCCACGCTTTCGTGCCTCAGCGTCAGTATCAGTTTAGTAAGCTGCCTTCGCTATCGGTGTTCTGTGTAATATCTAAGCAATTCACCGCTACACTACACATTCCGCCTACTCCAACTGAACTCAAGTTTATCAGTATCAATGGCAGTTTCGGGG
+
GFGFGGGGFGGGGGGCGGG@FFFG@FFGGGGGGGGGFGGGGGGGGGGGGGGGGGGGGGGGGGGGGGGGGGGFFFF:F7FFGGCFGGGGGGGG:CFGGGGGGGGGGGGGGGGGGGFGGGGGG;FEGGGGGGDFGDGGGGGGGGGGGGGGFGGGG6D7CGGFGGGGGGGGGGGGGGGGG>DFEGG5>EG?EFC>CEFFFF6BFGFDE)?F7CFGGF9BEF@EFFFFFGEGC6A4ABFDDFFFE1=@@2<?FFFF)-6@))*<AA2)-6><A(.(48@AF(((,
@M02352:288:000000000-CKWC8:1:1101:28629:13528 2:N:0:ATGCGCAG+CTAAGCCT
CAGTCTTGCGACCGTACTCCCCAGGTGGGATACTTATCACTTTCGCTTAGTCACTGAGCTAATGCCCAACAACTAGTATCCATCGTTTACGGCGTGGACTACCAGGGTATCTAATCCTGTTCGCTCCCCACGCTTTCGTCCATGAGCGTCAGTATATACGTAGTAGACTGCCTTCGCAATCGGTATTCTAAGTAATCTCTATGCATTTCACCGCTACACTACTTATTCTATCTACTTCCGTATAACTCAAGTCAACCAGTATCAAAGGCAGTTCTCTAGTT
+
GGGFFGGGFGGG7FFGGGDF,B@CGF@@FGGFFFG9FGGGGGGEGECFEGGGEGGGGGFGFGGGGGGFFFGGGGGFGGGGGFFGGGGGGGDCCFGGDE8?FGGGGGGF=FDEGGGGGDAFGCBFCFFGCECFCEGGG=@CEGGF9>E?C>EGGGGG:,3DFGBEG9@;;FE8CGGD5*9@F4CGFGGGF,>:CE+758F@FDFCCFAFF78FGFF3?=3>EFFFGGFF6ACA=AECEEF;3(56?3))7(/99<<=7?F<2)66:)5((((.6:*)15)6.
@M02352:288:000000000-CKWC8:1:1101:10419:13589 2:N:0:ATGCGCAG+CTAAGCCT
CAATCTTGCGACCGTACTCCCCAGGTGGATTACTTATCACTTTCGCTTAGACACTGACTGTATATCGCCAATATCGAGTAATCATAGTTTACGGCGTGGACTACCAGGGTATCTAATCCTGTTCGCTCCCCACGCTTTCGTGCCTCAGCGTCAGTATCAGTTTAGTAAGCTGCCTTCGCTATCGGTGTTCTGTGTAATATCTAAGCATTTCACCGCTACACTACACATTCCGCCTCCTCCAACTGAACTCAAGTTTATCAGTATCAATGGCTGTTTCGAGG
+
FGGGGGGGGGGGGGGGFGFGGGGGGFFGFCCFFGGGFFFGGGGGGGGGGGGGGGGGGGFGG9CEFGGGGGGGGFGCGGFGCGGGGFGGGGGGFGGGFGGGGGGGGGGGGGGGGGGGGGGGGGGFFGGGGGGFEGGGGGGGFFGGGGGFGGGGGGGFEEFG=FCEFGGGFGFFGGGGCCC9@D?EGCEGGGGGD4BE<>FDFGCF?FFGGFFGGBDFGF@@DCEA<*7FFF66)8;(2=@D(5433))6>FF0<9474AB9>BADF>4<-4:(47?4712<(
@M02352:288:000000000-CKWC8:1:1101:19664:13596 2:N:0:ATGCGCAG+CTAAGCCT
CATTCTTGCGAACGTACTCCCCAGGTGGGATACTTATCACTTTCGCTTAGCCACTCAGTCCGAAGACCGAACAGCTAGTATCCATCGTTTACGGCGTGGACTACCGGGGTATCTAATCCCGTTCGCTACCCACGCTTTCGTTCATCAGCGTCAATATACTGTTAGTGATCCGCCTTCGCAATCGGTATTCTATGTAATCTCTAAGCATTTCACCGCTACCCTACATATTCTAACCACTTCACAGTAATTCAAGTTCAACCGTATCAAAGGCAATTTTACGT
+
EF,EFEGGGGGGEEFGCECFGEFCFGE@C8F88FFFGGGGGGGGE,4F@EEGF@ADGFFGGGCGD7BAEEFGGGGGF9FFCFAFEGGDGGGE:CGGCF7@FC@4EFFECGE<,AFF;CB>CDDD=FEDEF>DF=C+@DGEGGF8@DC5CGEGGEGC:@;DFGGCFB@;;@2DF?*76FD>>5AC<E551<FF@EFFCFFGFGFFCAFGD7A7CA1>?)((//=F<CAC<B=FFF(28?)2:>B).)4><4>2<))/6:*(43((.64>F???13=4=97(.
@M02352:288:000000000-CKWC8:1:1101:23594:13608 2:N:0:ATGCGCAG+CTAAGCCT
CAATCTTGCGACCGTACTCCCCAGGTGGATTACTTATCACTTTCGCTTAGACACTGACTGTATATCGCCAATATCGAGTAATCATAGTTTACGGCGTGGACTACCAGGGTATCTAATCCTGTTCGCTCCCCACGCTTTCGTGCCTCAGCGTCAGTATCAGTTTAGTAAGCTGCCTTCGCTATCGGTGTTCTGTGTAATATCTAAGCATTTCACCGCTACACTACACATTCCGCCTACTCCAACTGAACTCACGTTTATCAGTATCAATGGCAGTTTCGATG
+
GBFFGGFFGCCGECGGGGGGGGGGGG8EGGGFGGGG<FCFGGGGGGGGFFFFGGCD<FGGGGGFEG>FFGGGGFG7,DFFACEGGFAFFGGFECE@FGF?,?FFGEECGFFGFAFDEECGGGC,@@FFCFBGGGGFGGGGG=ECGFFCEGGEGEG7@EF,@FF9BCFGGCG:EFGGGG>B5>F5CEGGCF7+=7B7*=CGAGF7>);@><8C:;2A:?>E@A()*;;6CAA)5ADFDFE3).33()/;6A<((.8F:)9<-6<BF><A<?12:?4<=28))
@M02352:288:000000000-CKWC8:1:1101:18683:13622 2:N:0:ATGCGCAG+CTAAGCCT
CATTCTTGCGGACGTACTCCCCAGGTGGGTCACTTATCACTTTCGCTTAGCCACTCACACTGTATTCCAAACAGCTAGTGACCATCGTTTACGGCGTGGACTACCAGGGTATCTAATCCTGTTCGCTCCCCACGCTTTCGTCCATCAGTGTCAGTTGATTATTAGTACTCTGCCTTCGCAATTGGTGTTCTATGTAATATCTATGCATTTCACCGCTACACTACATATTCCAACTACTTCATAATAACTCAAGATAACCAGTATCAACGGCACGTCTACCG
+
FG@A,CFFG7++@CCGGGGGGGGGFGFG+66CFGGGD,,<EGGGGGGGDGGG@FG8F,,6,,,<,59EFFGGGGGCFGG9<6CECFGGGGGG,?+CGGGGGGGGGGGGGGGGGGGGGGGGGGG,C@FGGGGGGGGGGGGGG6A+@DGF,@EGGGGGG;@F3,8,@FE,,@ECCFGGGGGFFGCFGC*=EGG7=AF*:>EFFGFGFFFGGGFGGF?FGFFFF=@F;@<FEF++3)3;E<;9?E3)?5?EC<E884;+94)/(.-6<AD(8(22,(04)4))(
@M02352:288:000000000-CKWC8:1:1101:13815:13624 2:N:0:ATGCGCAG+CTAAGCCT
CATTCTTGCGAACGTACTCCCCAGGTGGGATACTTATCACTTTCGCTTAGTCACTCAGCTCGAAAGCCAAACAACTAGTATCCATCGTTTACGGCGTAGACTACCAGGGTATCTAATCCTGTTCGCTACCTACGCTTTCGTCCATCAGCGTCAATATATTGTTAGTGATCTGCCTTCGCAATCGGTATTCTATGTAATATCTAAGCATTTCACCGCTACACTACATATTCTACCCACTTCACAATAATTCAAGACATACAGTATCAATGGAAGTGCTATGG
+
GGGGGGGGGGGGGDDEGGGEEFGGGGGFGGGGGGGGGGGGGGGGGGGGGGGGGGGGGGGGGGGGGGGGFCFGGGGGGGGGFFGGGGGDFGGGCDFGGGGGGGGGFGGGDGGF<CFGGGGGGGGGGDGGGGGGGEGGEGGEDGGGGGGGGGE8CCEFGGGGGGGGGGGGGGGGGGGGGCDFDGGGGGFGGFFGFEFFFAFGFGFF?4BGFGFGGFDEEBB<@AEFFFFGFFFF+A@4<D3;5<E@F4;EC3?C37;)7>F725<)6949<(,.,49)/624)
@M02352:288:000000000-CKWC8:1:1101:25229:13666 2:N:0:ATGCGCAG+CTAAGCCT
CATTCTTGCGAACGTACTCCCCAGGTGGGATACTTATCACTTTCGCTTAGCCACCCAGTATTGCTACCGAACAGCTAGTATCCATCGTTTACGGCGGGGAGTACCAGGGTATCTAATACTGTTCGCTCCCCACGCTTTTGTCCTGCCGCGTCAATATTTTGTTAGTACGTTGCCTTCTCAATCGGTATTCTACGTACTAACTATGCATTCTACCGCTACACTACTTATACTTAATACTTCACAATAATTCAAGACAATCAGTATCAATAGAAATTCTACAG
+
9BF<FGGGFG@+@CCFEGGGGGGGG8FG:8CFFGGGF66CCFF9FGGD@FFGGG,CFCCFFE,6C@C,@FC+6,9CECFDD<C<B?=FFCE,8CFC+47@+CFF<@B7>>,,C,@,@,>F,8@=++53@@E7F*@7>D,>DF?:,?@*CEEG8*1B,,224F@=<<:+12**3<:7C*01+:+*:>5E7@?D+(=.(.**)2**)9@CF+9***(.:57)46:FF76:)17**0.:4)-6>?DFA<7:<24).).93))...4644).))))))/-94<4)
@M02352:288:000000000-CKWC8:1:1101:19882:13680 2:N:0:ATGCGCAG+CTAAGCCT
CACTGTTGCCAGCGTACTCCCCAGGTGGTTAACTTAATACTTTCGCTTTGGCACTCATCTTCAAGTAGACAAGCACCGAGTTAACATCGTTTACGGCGTGGACTACCGGGGTATCTAATCCCGTTCGCTACCCACGCTTTCGTCCATCAGCGTCAATAATATCTTAGTAAGCTGCCTTCGCAATTGGTGTTCTATGTAATATCTATGCATTTCACCGCTACACTACATATTCCGCCTACTTCAAATATATTCAAGACCTACAGTATCAAAGGCAGTTCCAT
+
GGGGGGGFGFFGGEFDGGGGGGGGGGFGGFGGGGGGGGGGGGGGGGGGGGGGGGGGGGGGGGGGGGFGGGGGGFGGGGGGGGGGGGGGGGGGGGGGGGGGGGFGGGGGGGGGGGGGGGGGGGGGG8FGGGGGGGGEGGGGGGGGGGGGGGGGGEGGGGGGGGGFFGGGGGFGGGGFGGGFBCGGGGGG*;CGGFFFEFC7>FFFCFF+CGFC++88=B9;FADFGGFGFFFF8;@DFFDFFFF<?CAAAFBAA<56:BF>B0:A464):)-(,(73?4>D)
@M02352:288:000000000-CKWC8:1:1101:22394:13755 2:N:0:ATGCGCAG+CTAAGCCT
CAATCTTGCGACCGTACTCCCCAGGTGGATTACTTATCACTTTCGCTTAGACACTGACTGTATATCGCCAATATCGAGTAATCATAGTTTACGGCGTGGACTACCAGGGTATCTAATCCTGTTCGCTCCCCACGCTTTCGTGCCTCAGCGTCAGTATCAGTTTAGTAAGCTGCCTTCGCTATCGGTGTTCTGTGTAATATCTAAGCATTTCACCGCTACACTAAACATTCCGCCTACTCCAACTGAACTCAAGTTTATCAGTATCAATGGCAGTTTCGAGG
+
GFFGGGGGGGEGGGGGGGGGGGGGFFFGGGGGGGGGGGGGGGGGGGGGDFGGGGGGGGGGGGFGFGGGGGGGGFG7DFGGGGGGGGGGGGGGGGCGGGGGGGGFGGGGGGGGGGGGFGGGGGGGGGC@EEEGG@FGGGGGFGGFFFGGGGGGGGGGFGGGGGGGGGGGGGAEGGDFG>CEFDCEGGDGCFC7:8BE4=ADF:8:5F=DFGFGFA9):013@C19474>?FF;BF1;@8E@EFEFFFF2))5389>*)-=A4<<<AAA<>?B?:<F4*(-(3
@M02352:288:000000000-CKWC8:1:1101:18116:13767 2:N:0:ATGCGCAG+CTAAGCCT
CAGTCTTGCGACCGTACTCCCCAGGTGGGATACTTATCACTTTCGCTTAGTCACTGAGAATTAACCCAACAACTAGTATCCATCGTTTACGGCGTGGACTACCAGGGTATCTAATCCTGTTCGCTCCCCACGCTTTCGTCCATGAGCGTCAGTATATACGTAGTAGACTGCCTTCGCAATCGGTATTCTAAGTAATATCTATGCATTTCACCGCTACACTACTTATTCTATCTACTTCCGTATAACTCAAGTCAACCAGTATCAAAGGCAGTTCCATCGTT
+
GGGGGGGGFGGGGGGGGGGFGGGGGGGGGGGGGGGGGGGGGGGGGGGGGGGGGGGGGGGGGGGGGGGGGGGGGGGFGGGGGGGGGGGGGGGGGGGGGGGGGGGGGGGGGGGGGGGGGGGFFGGEGFGCGFGGGGGGGGFGEGGGGGGGGGGGGGGGGGGFGGGGGFCFGGGFCGGGGG9BFGGGGGGGGGGGGF>EF=FGFGFGFFFGGGFGGF=5:A@CFFFFGGFGCFFFFFFFFCE;@FFFFFFFF@E?AAAFFF><<<B>D>A<BF<BF9FDBA:34
@M02352:288:000000000-CKWC8:1:1101:20853:13803 2:N:0:ATGCGCAG+CTAAGCCT
CAATCTTGCGATCGTACTCCCCAGGTGGGACACTTATCACTTTCGCTTAGTCACTGAGATAAATCCCAACAACTAGTGTCCATCGTTTACGGCGTGGACTACCAGGGTATCTAATCCTGTTCGCTCCCCACGCTTTCGTCCATGAGCGTCAGTACATACGTAGTAGACTGCCTTCGCACTCGGTATTCTGTGTAATATCTATGCATTTCACCGCTACACTACACATTCTATCTACTTCCATATGACTCAAGTCAACCAGTATCAAAGGCCGTTCCATTGTT
+
GFGGGGGGGGGFF@FFFGFGGGGGGGCCGGGGGGGGGFGGGGGGGGGG>FFGGGGGGGGGGGGGGFFFGGGDGFGDFAFG<EEFGGC<FFC@FCCFGGGFGGFGGGGGGEGGGGGGGGGFF=CCFFCGDGE@73@FC@DEEEGGGGGDEEGGGGGGGGGFEFDGGGGGG7DFDFGDGG7A6<89;?@CGFGFGF6CEFFGFG++98ADGGFCGFFEGFF9EFEF6F?+)::;@FFEFFAC<67CCE3446@E))9A@D4<>6949<A::(,(24<>*).).
@M02352:288:000000000-CKWC8:1:1101:3753:13805 2:N:0:ATGCGCAG+CTAAGCCT
CAATCTTGCGACCGTACTCCCCAGGTGGATTACTTATCACTTTCGCTTAGACACTGACTGTATATCGCCAATATCGAGTAATCATAGTTTACGGCGTGGACTACCAGGGTATCTAATCCTGTTCGCTCCCCACGCTTTCGTGCCTCAGCGTCAGTATCAGTTTAGTAAGCTGCCTTCGCTATCGGTGTTCTGTGTAATATCTAAGCATTTCACCGCTACACTACACATTCCGCCTACTCCAACTGAACTCAAGTTTATCAGTATCAATGGCAGTTTCGAGG
+
G<FFGGGGGGDGGGFGGFGGGGGGGGGGGGGFFGGGGGGGGGGGGGGG7FGGGGGGGGGGGGGGFGGGGGGGGGGDGFFGGGGGGGGGGGGGGGGGGGGGGGGGGGFGGE8EFGGGGGGGGFEFEGGGGCEFGECCEDDC8=EFFGGFGGGGGGFFGGGGGGCGFGFFFGGCFEGF>GGD57:EC>>ECEGGGEB67FBGFCFF?FBFFGFGGA>DGDFFFF@AD>@<5@AF):<?@;;@E@=33734<A7:<44@9<=><4AAFFDF>:?:4:4<72,46
@M02352:288:000000000-CKWC8:1:1101:28076:13820 2:N:0:ATGCGCAG+CTAAGCCT
TAATCTTGCGACCGTACTCCCCAGGCGGAATGCTTAATCCGTTAGGTGTGTCACCGAACAGTCTACTGCCCGACAACTGGAATTCATCGTTTACGGTGTGGAATACCAGGGTCTCTATTACTGTTTGCTCCCCACACTCTCGTACCTCAGCGTCAGTATCGCGCCCGTGAGACGCCTTCGCCACTGGTGTTCCTCCGAATATCTCCGCATTTCACCTCTACACTCGCAATTCCACTCACCTCTCTCGAACGCACACCCCGGAGTGTATGAGGCACTTCCC
+
D9,6CFGGC:7+@+8CFGGFFC8:DF@CDEF@EGGG9ECCFGG7,BFFE:,@@FGEGFC>E<,CC?F,9<D,@7++CBA<,B9A,,<E?BEGF,B+BD:B7:,:5,BE,8+:,A,@E95,377FFF8FDF,6>ACCC@,E@=6@8+,=,,,+@+@>73@@***5@**41*1,?9DCC58?;<CC64,5,;;+;.@(.)5>5>1@);:*12.+1+9*0)43<=(/7C(/(0996*6)4(...(,4<>03,(-((((04()(((((.6)65).46()4:)2(
@M02352:288:000000000-CKWC8:1:1101:28059:13825 2:N:0:ATGCGCAG+CTAAGCCT
TAATCTTGCGACCGTACTCCCCAGGCGGAATGCTTAATCCGTTAGGTGTGTCACCGAACAGTATACTGCCCGACGACTGGCATTCATCGTTTACGGTGTGGACTACCAGGGTATCTAATCCTGTTTGCTCCCCACACTTTCGTACCTCAGCGTCAGTATCGAGCCAGTGAGTCGCCTTCGCCACTGGTGTTCCTCCGAATATCTACGAATTTCACCTCTACACTCGGAATTCCACTCCCCTCTCTCGAACTCAAGACCAGGAGTTTATGAGGCAGTTCCAG
+
G,E,EFGFDGGC@+@FGFGGCGGCFFDCFFGGGFGGGGGEGFGGEFEFFFGGGGGGGGGGGGGGGGGGGFE@FGC@CFGGGGCGGCGGFFGGGGGGFGEFCFGGGDFGDG7FFFGGF=CFGGFFGGGGGGGGDDGGEGGCCCFGG+;CF6CEGGGGGGF9EFGDC>FDF::,?>DDDGF5?DGDCCEE8CCGC3:((8)>ADF75FFDD5):DFEFCF@ACF@FDG:D07<=FF).(,.47083,447((8:377*8?>B(3(.2<<AA<<203),05494
@M02352:288:000000000-CKWC8:1:1101:9629:13845 2:N:0:ATGCGCAG+CTAAGCCT
CATCCTTGCGAACGTACTCCCCAGGTGGGATACTTATCACTTTCGCTTAGTCACTGAGGTAAACCCCAACAACTAGTATCCATCGTTTACGGCGTGGACTACCAGGGTATCTAATCCTGTTTGCTCCCCACGCTTTCGCACCTCAGCGCCAGTATCAGTCCAGGTGGCCGCCTTCGCCACTGATGTTCCTTCCAATCTCTACGCCTTTCACCGCTACACTGGCAATTCAACCACCCTCTCCTTTACTCTATCCTGCCAGTTCACAATGCAGTTCCCCGTTT
+
GGGGGGGGGCFF>@FFFFGGGG?FGFGGEGGGGGGGGGGGFEFGCFGGEGFGFGFF9EGF9AEGGDGGGGGGGGFFFGFCFFFGGGGGFFCEEC+@FGGFFGGEEFF,BFFF9F;FCCFDG9<<FGFCE8C:F73FFEEC8CD=BDFD+>CCFGGGCFFF7C3@:,:DE:>CCEGGDDDBF4,4:=CFCCC8C4B;B6++=F)9(.=*2<;;*:08E*:C3;(8C67C)1+))04:???(3)).))).6)-:?))0.40)--.--22)(.4..48))((((
@M02352:288:000000000-CKWC8:1:1101:18119:13855 2:N:0:ATGCGCAG+CTAAGCCT
CAATCTTGCGACCGTACTCCCCAGGTGGATTACTTATCACTTTCGCTTAGACACTGACTGTATATCGCCAATATCGAGTAATCATAGTTTACGGCGTGGACTACCAGGGTATCTAATCCTGTTCGCTCCCCACGCTTTCGTGCCTCAGCGTCAGTATCAGTTTAGTAAGCTGCCTTCGCTATCGGTGTTCTGTGTAATATCTAAGCATTTCACCGCTACACTACACATTCCGCCTACTCCAACTGAACTCAAGTTTATCAGTATCAATGGCAGTTTCGAGG
+
GG<FGGGGF@7FE@FFFGG88BECFFFCGGGGAFGGGGGGGGGG7FGGGGGFGFFFACFGGGGGGGGGEGGGFGG7F@FCCFGGGGDGFGGGGDGGFG7CBF@EGFGDGGGGGGGGGFGGGEAEEEECECBEFEGECFFEGFDGGGGF8CECCGFGD=F9=FGGGGGGGGGGGGDFGFCDFDGCDG>GGGGGDEFE6FFFFGFFF;4+8=8CDA(58::<@+468D@F)+:6:A;1;@FF;@EF(=<6-6>8<447-)9<))..44)54(,4-4?94::((
@M02352:288:000000000-CKWC8:1:1101:4047:13896 2:N:0:ATGCGCAG+CTAAGCCT
CATTCTTGCGAACGTACTCCCCAGGTGGGTCACTTATCAATTTCTCTTCGCCACTCAAACCGAAGTTCGAACAGCTAGTGACCATCGTTTACGGCGTGGACTACCAGGGTATCTAATCCTGTTCGCTCCCCACGCTTTCTTCCATCAGTGTCAATCTATTGTTAGTGATCTGCCTTCGCTATTGGTATTCTATGTAATATCTATGCATTTCACCGCTACACTACCTATTCTAACCACTTCACAATAATTCAAGTTAACCAGTTTCAAAGTCAATTCTACAT
+
DEFGGGGFGG>CFGFGGGGGGGGC?EF@FFFCEAECCFGGGFGGGGGE,9BFGDG?GGCFCGEDCDFG@<<ECEE<F9EEFGGGGGFDF=EFEFCCFD@7BEFG8EEEEEEF9C=E,4CA9EFE@+@FDFEGG+@=+DF3EEF8,>6+EFGGG,7,3,EDGGGF;,,5@<E,;<A@CCD**93:2:7<CCC9E7B<*11B>C>@44EEFG>8CA@F5)5>383A*8);?766AB()/5)/9=<E@7<?5)5?3))11)93(79)))..6))).)*6494))
@M02352:288:000000000-CKWC8:1:1101:19695:13906 2:N:0:ATGCGCAG+CTAAGCCT
CATTCTTGCGAACGTACTCCCCAGGTGGGTCACTTATCACTTTCGCTTAGCCACTCAGTCGAAACCGAACAGCTAGTGACCATCGTTTACGGCGTGGACTACCAGGGTATCTAATCCTGTTCGCTCCCCACGCTTTCGTCCACCAGTGTCAGTTGATTATTATTAATCTGCCTTCGCAATTGGTATTCTATGTAATATCTACGCATTTCACCGCTACACTACATATTCTAACCACTTCACAATAACTCATGATAACCTGTATCAACAGCAATTTTACATTT
+
GFEFDGGAAF7FEFDFGFFGGG,6CCEC@@FCEGG9CFCEEGCGFCGC:@FGF@6,,CCCBBD7CB>6@CEFFCECCC,A9,,B,A4,49B8+>4@>FGF,A,AF:+ABA,C,,8E,,<AE,+:CFGG>,@8CB@@DEFGG6,:,3@9E97,@:57<,@A;,,7,,3,@7BFDCF*7;*5**1:==BFF@A9+*+97CFC1+)2565:::@C*56BEA@C4A3F+1<+/7A4A6134=C8C@</.).-4).44)-?0)0:4)-)-().(.(-3-9<=))-.
@M02352:288:000000000-CKWC8:1:1101:1853:13915 2:N:0:ATGCGCAG+CTAAGCCT
CAATCTTGCGACCGTACCCCCAAGGCGGTCTACTTAGTGCGTTAGATGAGCCACTAAGACATCCAGTGTCCCAACGGCTAGTAGACATCGTTTACGGCGTGGACTACCAGGGTATCTAATCCTGTTTGCTCCCCACTCTTGCGCACCTCAGTGTCAGTATCAGACCAGGTAGGCGCCTTCGCCACTGGTGTTCCTGCCTATATCTACCCATTTCACCGCTACACAGGCAATTCAACTACCCTCTTCTTTACTCTTGTTATCCAGTAACCGGTGCAGGTC
+
<,@<<FFCCFCC@FFGB,CF++6,,C@@+@F9DGG9,9C,@B8CC,@E,CCEGCGG@DG9,?F@E9BFCEEFGGGG@CED=:EEF,,,CF4=?FE@CF>@=CGGF,?8B=C:A,A=,8DAEGGFDF9B,@AD+>8=,6@E,3+5+@;+783@E:AAE@F9BDF,333>*?;>*2/*;;DA;*;5?FG,184?+>8)(.2++;77)+1+2+)++1)13>3.28358F?*,)//69<2<??06<8(--.)))-)--)*.-*)-).).))).((,(())),,
@M02352:288:000000000-CKWC8:1:1101:5807:13930 2:N:0:ATGCGCAG+CTAAGCCT
CAACCTTGCGGCCGTACTCCCCAGGTGGTCAACTTAGTGTGTTAACTGCGCCACCCACGACTCCAGTTCACCGACAGCTAGTAGTCATCGTTTACAGCGTGGACTACCAGGGTATCTAATCCTGTTTGCTCCCCACGCTTTCGTGCCTCAGTGTCAGTTTTTGTCCAGTTAGCCGCCTTCGCCACTGATGTTCCTCCCAATATCTACGCATTTCACCGCTACACTGGGAATTCCACTACCCTCTACGATACTCTAGATTGCCAGTTCCAAATGCATTTCC
+
,CBFGGGGGGGEEGGGGGGGGGFGG,EF@,6CFGGGAFG<FGGG9EGFGG7FGGC,C:C++,,,CF56C,C9,@F++CFGGG,5,CFFGFGGGGG,EEFGGGGGGGGGGCFGGGGGGGDGGGGGGGGGGGGGFGGGGGGGGGG8DDEGGF8,;=EGGG9,,+8@ECFCE;D9ECCDGGGF>DEGGGG@DGGGG?A*:)??F*BFFFFFGE:<:CCFFB627A<FF6@*56;46C.7.547?<:B29(4:<BAD):*-)*.47<??)).6)).<BF)95)-
@M02352:288:000000000-CKWC8:1:1101:26372:13930 2:N:0:ATGCGCAG+CTAAGCCT
CAATCTTGCGACCGTACTCCCCAGGTGGATTACTTATCACTTTCGCTTAGACACTGACTGTATATCGCCAATATCGAGTAATCATAGTTTACGGCGTGGACTACCAGGGTATCTAATCCTGTTCGCTCCCCACGCTTTCGTGCCTCAGCGTCAGTATCAGTTTAGTAAGCTGCCTTCGCTATCGGTGTTCTGTGTAATCTCTAAGCATTTCACCGCTACACTACACATTCCGCCTACTCCAACTGAACTCAAGTTTATCAGTATCAATGACAGTTTCGAGG
+
F@@FFGGFGEGGGGGGGGCFGG8FFEFGGGGFGGGGGGG9FGFGEGGFGGGGGGGGDGDGGGGGGGDGGGGE@CE?CDFGFGGEG9EFGGGGCEGEGDGDGGGGGGC@EF,EAFFFAFGGGGGGGGGGGFGFECFGGGGGGGDGGG?FF>EG6>F7;FC=8DF9FGG;AFGCDGGGGGGFDDFGG;CCCE,=EEF?*=+5=C+476=DGFFFGF=AEEFE@FFF<<=GFF7685?;;@E151;@=8<;<A28?A2=4<@AAB<)6)64<)5))5=948(8,
@M02352:288:000000000-CKWC8:1:1101:11334:13938 2:N:0:ATGCGCAG+CTAAGCCT
CAATCTTGCGACCGTACTCCCCAGGCGGAATGCTTAATGCGTTAGCTGCGACACCAAAGAGTATGCTCCCTGACGTCCAGCATTCATCGTTTACGGCGTGGACTACCAGGGTATCTAATCCTGTTCGCTCCCCACGCTCTCGTGCCCCAGCGTCAGTATCAGCTTAGTAAGCTCCCTTCGCTATCGGTGTTTTGTGTAATATCTAAGCATTTTTCCGCTACACTCCACACTCCGCCTACTCCAATTAAACTCACGTTTATCCCTATCACTGGCAGTTTCAG
+
GG,6,CFFG+@@@FFGGGGGGGGGG,@FEGGGGGGGFAGGCFFEEFGG,C7FGGG7FC=,9,96,9,9CF,,:C:8C,+:BE9?<5?F@?FE+,B44C6B7B<:4?A5,8FFDGFF9,9C;A,C<,+6>8=DE,C+B@+@>63@*@,;**39>:88,,@;,2,?DC,?D,2>,,296+2)2:5*2:*38:***(2(,13::FFG)++*2<::++5A*8622486*92C()0))),-(-(.42,())-).)).-.()(.0)))))-42.-)6(4(7:BB<4)
@M02352:288:000000000-CKWC8:1:1101:25104:13941 2:N:0:ATGCGCAG+CTAAGCCT
CACTCTTGCGAACGTACTCCCCAGGTGGGTTACTTATCAATTTCTCTTAGCCACTCAAACCGAAGTTCGAACAGCTAGTGTCCATCGTTTACTGCGTGGACTACCAGGGTATCTAATCCTGTTTGCTCCCCACGCTTTCGTCCATCAGTGTCAATATATTGGTCGTGATCTGCCTTCGCAATCGGTGTTCTTTGTAATATCTATGCATTTCACCGCTACACCACATATTCTAACCACTTCACAATAATTCAAGAAAACAAGTTTCAAAGCAAATCTTACAT
+
FF,,6CFEF@+6@E@FFGGGGGGEGFFF76,9CFFG<,6;FF<F9BFGFAEFDGG<FC9C67:F74,C:@CCE<F,CFF<6,<C9F@FFGGG,CEFFG7CAEFGGGFB:?=FG?E;,EFGGGG,?,EF87BFG7FFECGE8+@@;ED=CEFF9,@7,@,6,,868F>,,7@,,ECC7++5*;3AG>*4*7=++*=4*4BCFFA7<A>F+=:D>A)6:5>B3/6F<6:@*4+3+;7)((/753)7)73969C<))(8((26@<7<?CC340.(5<*)*.6).
@M02352:288:000000000-CKWC8:1:1101:1789:13949 2:N:0:ATGCGCAG+CTAAGCCT
TAATCTTGCGACCGTACTCCCCAGGCGGAATGCTTAATCCGTTAGGTGTGTCACCGAACAGTATACTGCCCGACGACTGGCATTCATCGTTTACGGTGTGGACTACCAGGGTATCTAATCCTGTTCGCTACCTACGCTTTCGTCCATCAGCGTCAATATATTGTTAGTGATCTGCCTTCGCAATCGGTATTCTATGTAATATCTAAGCATTTCACCGCTACACTACATATTCTAACCACTTCACAATAATTCAAGACATACAGTATCATTGGCAGTGCTAT
+
,CAFGGGGGGEGCFGGGGGGGGGGGGEGGGGGGGGE<FDFGGGGEGGGGGGGGGGGGGGCFFGGGFGGGFGGGG7=FFG8FCFEFAEFFCGGFCGGFFEGEGGGFEFCGGGGGGGGGDCDFGFGGECEEGG8FGGEGEEGCEGGGGGGFCCCCEG>:,EAFGGFFFFGE9DD@EFDF7?A4;5:6?5E:FCDFEFEEF88::FGF++;>FAC77?4;B;9BFDFFF@G?FFFFF?@??0?4<))..8A26<A4A46<?62>?<654:A)--24<<BFD44-
@M02352:288:000000000-CKWC8:1:1101:18176:13966 2:N:0:ATGCGCAG+CTAAGCCT
CAGCCTTGCGACCATACTCCCCAGGCGCTGTACTTAACACTTTCGCTACGTCCGAGAGGATGTGGAAGTCCCCACAGACTAGTACAGATCGTTTACAGCTAGGACTACCGGGGTATCTAATCCCGTTCGCTCCCCTAGCTTTCGTGCCTCAGCGTCAGAAAAGTCCCAGTAAGCCGCTTTCGCCACCGGTGTTCCTGATGATATCAACGCATTTCACCGCTCCACCACCAGTTCCGCTTACCTCTGACTTCCTCAAGCTATGTTGTTTCACGCGCCGTTC
+
GGGGGGGGFGGGEEFFFGCGGGGGFGGGGGGGGGGGFGGGGGGGGGGGGGGGGE@@CEGFFGGFGGGGGGGGGGGGGGGGGGGGGFGGGGGGGGGGGGGGGGFFGGGFGGGGGGGGGGGGCFEFGGGGGGGGGGGGDGGGGGG>D@EFFFGGGEGGGGECFF7DCFGGGGFGFFGGGD>FFGGEGGCGGGDGGEFCF8FGFGFG<FFGGGFGDFFFGF?BBFBFGG?*2)0@984:?:?BFFFF>)646AAB2:<6))0<24)).44?<4).830,<9<:
@M02352:288:000000000-CKWC8:1:1101:4803:13967 2:N:0:ATGCGCAG+CTAAGCCT
CAATCTTGCGACCGTACTCCCCAGGTGGATTACTTATCACTTTCGCTTAGACACTGACTGTATATCGCCAATATCGAGTAATCATAGTTTACGGCGTGGACTACCAGGGTATCTAATCCTGTTCGCTCCCCACGCTTTCGTGCCTCAGCGTCAGTATCAGTTTAGTAAGCTGCCTTCGCTATCGGTGTTCTGTGTATTTCCTAGCCATTCAACGCTTCCCCTAACATTTCCGCCACCTCAACTGAAACTCAAGTTAACCAGTACCATTGGCAGTTTCGAGT
+
GFGGFGGGGEGGGGGGGGGGGGGGFGFGGGGGGGGGGGFGGGGGGGGG7FGGGGGGGGGFGGGGGGGGGGGGFCFBGGGBGDGGGBFFGGGGEGGGGGGGGCGGGGGGGGGGGGGGGGGGGGGFGDFFGGDGGGGGGGFGGGGGGG,?FEEGGGCCFFEGGGGGGG9DFGGGGGGGGCD?DDGGGGGGGGGFGF>E7++++4=+()1;C,+2=)5)*/.((.(08*);9A78>)(((,61;85()))-)).()6:*))*)()))-5-).),)(49)*(41)
@M02352:288:000000000-CKWC8:1:1101:4823:13973 2:N:0:ATGCGCAG+CTAAGCCT
CAATCTTGCGACCGTACTCCCCAGGTGGATTACTTATCACTTTCGCTTAGACACTGACTGTATATCGCCAATATCGAGTAATCATAGTTTACGGCGTGGACTACCAGGGTATCTAATCCTGTTCGCTCCCCACGCTTTCGTGCCTCAGCGTCAGTATCAGTTTAGTAAGCTTCCTTCTCTATCGGTGTTCGGTGTAATATCTAACAATTTCACCGCTACACTACACATTCCGCCTCCTCCACCTGAACTCAAGTTTATCAGTATCACTGGCAGTTTCTAAG
+
FCFCDEFGD:@FF@BDB8CFGFECDF@8FGF,FGGGGGGGFFGF7FCG,6EEDFGCGFFFE9FEGGGDCFCEFGGFFCFGGGGGAE<FGGFE@,C+@C@CDFFGGG?BFGGCBFGFGDG?EFEEEEE,@>BFG++:>F83@8C8DFFGGCE=3CGGGDG,=,35,@ECACG9DFGDG*8;B+@7;C*3?C**;5A*99++=D=:*)*2+=1B>A@AE49),1(;CG=>)38=>)30=D@@1(68E(64).4(.4)1.4@)-6:)4<2<)1::(.=)/)..)
@M02352:288:000000000-CKWC8:1:1101:4801:13984 2:N:0:ATGCGCAG+CTAAGCCT
CAATCTTGCGACCGTACTCCCCAGGTGGATTACTTATCACTTTCGCTTAGACACTGACTGTATATCGCCAATATCGAGTAATCATAGTTTACGGCGTGGACTCCCAGGGTATCTAATCCTGTTCGCTCCCCACGCTTTCGTGCCTCATCGTCACTATCTGTTTATTAAGCTGCCCTCGCTATCTGTGTTCTCTTTAATATCTAAGTATTTCACCGCTACCCTACACATTCCGCCTACTCCAACTGAACTCTACTTTATAAGTATCAATGGAAGTTTTGCA
+
GDCFFGGGGFEGGFGFGGGGGGGFGEGGGGGGGGGGC@AFGGGGCFGG,E9FGG<FGGGGG9FGGGBFG@7<F?F=F<C8?<CFF,@ADFAC:,+4@E>?FE,,A=,BCAEGCFFE;EFE9FFG+@:>CFGGG>FC+@,6@@CFFF,+@@=8@+77EF,@8@E;,<@;,>3,65+43*@>*9<,52=EGFF+:*996A6C6:++1++52<+1B*5?E55(7;:5CCEF?:+)0)1237;()((,(/)()1)1).13).*).69:))-)).))(,*4*.).
@M02352:288:000000000-CKWC8:1:1101:11290:14005 2:N:0:ATGCGCAG+CTAAGCCT
CAATCTTGCGATCGTACTCCCCAGGTGGGACACTTATCACTTTCGCTTAGTCACTGAGCATAAGCCCAACAACTAGTATCCATCGTTTACGGCGTGGACTACCAGGGTATCTAATCCTGTTCGCTCCCCACGCTTTCGTCCATGAGCGTCAGTATATACGTAGTAGACTGCCTTCGCAATCGGTATTCTAAGTAATATCTATGCATTTCACCGCTACACTACTTATTCTATCTACTTCCGTATAACTCAAGTCAACCAGTATCAAAGACAGTTCCATCGTT
+
FFFGGGGGGGGFGGGGGGGGGGGGGF?FGGGGGGGGGGGGGGGGGGGG:FGGGGGGGGGGGGGGGGGGGGGGGGGGGGGGGGGGGGGGGGGGGEGEGGGGGGG<8FFGGGGGFGGGGGGGGGGGEGGGGGGCGGGGGG8CECFGGFFGCEGGG8:EGGGGGCEEFFGFGFFGDFGGGGGFFGGGGGGGCFGGGFA<EFFGF78>CFF>+4BDC6@EGF@CFFFFGGFGFFFFFFFFFFE;3(:@?E34<()747CFFFFA4:A<692:BF04<A729<6?F
@M02352:288:000000000-CKWC8:1:1101:12096:14021 2:N:0:ATGCGCAG+CTAAGCCT
TAACCTTGCGGCCGTACTCCCCAGGCGGTCTACTTATCGCGTTAGCTTCGCTACTCACGGATTAAATCCACAAACAGCTAGTAGACAGCGTTTACGGTGTGGACTACCAGGGTATCTAATCCTGTTCGCTACCCACACTTTCGCACATGAGCGTCAGTTACTGACCAGGGAGTCGCCTTCGCCACTGATGTTCCTCCAGATATCTACGCATTTAACCGCTACACTACTTATTCTATCTCCTTCCGTATAACTAAAGTCAACCAGTATCAAAGGCCGTTCCA
+
EFFGGGGGGGGGGGFGEDFGGGE:<CFEF:EGFGGCFGF::FCEFGEFGGCEGGEGFGGGGGGGGGGGGFGGGGGGCFGGGGGGFGGGGGEFECGGGFFFC@?FEFGD=F:FFGGGGGGFGGGGGGGGGGGGGGGGEGGGGGGEGCEF?FDGGGGCCBFG9CE;FCFC5@8EEG7C*C<FACEDGGF79@CFFEFCFFFGF7F@?68:C5>D7+.;F)431>>?7C?G)*997=-6<<)5<><?()(432<9)),*667:AB?<F449A<<:03)1.4<12
@M02352:288:000000000-CKWC8:1:1101:22209:14073 2:N:0:ATGCGCAG+CTAAGCCT
CAATCTTGCGACCGTACTCCCCAGGTGGATTACTTATCACTTTCGCTTAGACACTGACTGTATATCGCCAATATCGAGTAATCATAGTTTACGGCGTGGACTACCAGGGTATCTAATCCTGTTCGCTCCCCACGCTTTCGTGCCTCAGCGTCAGTATCAGTTTAGTAAGCTGCCTTCGCTATCGGTGTTCTGTGTAATATCTAAGCATTTCACCGCTACACTACACATTCCGCCTACTCCAACTGAACTCAAGTTTATCAGTATCAATGGCAGTTTCCAGG
+
FEFGGGGGGGDGEEFFGGGGGGGGGGFGGGGFGFGGGGGGGGGGGGGGDDFGGGGGGGGGGGGGGGGGGGEGGFGEFGFGGGGGGGGGFFGGGGDFGEGGGGGGGGGGGGGGGGGGGGGGGGGGGGGGGBCFGGGGGGGGGGGGGGGGGGGG>EGGGGFGGGGG9@FFFGGGGGGGGCGEADGG>CCGGGGGGFF4/BAFFGF+76BFGGFGCF@AGFFF@FFFFG@D?AFF3>D;3366;@@@3E3;9BF?)-.*.4*6)6)4:5:A9?<<?:@<44:92
@M02352:288:000000000-CKWC8:1:1101:16734:14073 2:N:0:ATGCGCAG+CTAAGCCT
CAATGTTGCGGCCGTACTCCCCAGGTGGATTACTTATCACTTTCGCTGAGACACTCACTTTATATCCCCAATATACAGTAATCATTGTTTACGGCCTGGACTACCAAGCTATCTAATCATGCTTGCTTCACACGCTCTCGTGCCTCAGCGACAGTAACATTTTTGCAAGCTGCCTTCGCAATCGATCGTCTTTGTAATAGATATGCATTCATTCGATACACAAACTATTCCGCCTACTTCCAATATATTCAAGCACGACAGTCACATAGGACGTTCCAACG
+
GF96,CFGG+++@CFGGGGGGGGGGGGGGAF<AFGG,E,EFGGCFGG,8C9FFF8,C,,,:,,C,5,,,,,,C,,,<,6,C,CFG,,,9,9,4,++BF,4:,A=F<,,+5,5,CF,445,9,,,:+E,,,4,9+@4++@+D,A3@,,+63++=@E,,,,,,9,,3,,56+,6DEC+=0+**3,**4,*4,,*=*=**+1++5=E?>A@751+++*+5)0/.*5)1*8+*B+))22(6;3;))))..1<39E5))(.((2((.))-6))))).4-.25:4:(
@M02352:288:000000000-CKWC8:1:1101:25934:14077 2:N:0:ATGCGCAG+CTAAGCCT
CATTCTTGCGAACGTACTCCCCAGGTGGGTCACTTATCACTTTCGCTTAGCCACTCAAACCGAAGTTCGAACAGCTAGTGACCATCGTTTACGGCGTGGACTACCAGGGTATCTAATCCTGTTCGCTCCCCACGCTTTCGTCCATCAGTGTCAGTATATTATTAGTAATCTGCCTTCGCAATTGGTATTCTATGTAATATCTATGCATTTCACCGCTACACTACATATTCTAACTACTTCATAATAACTCAAGACAACCAGTAACAAAGCCAATTCTACAA
+
GAGGFFCGFGEGC:FCFFFGGGFCCE6<FBFGGGGGGGGGFGGF@FGGGGFFEFF,FFGGGDG:CGDFGFEFGGGGGFGCFGF5BFGFDD7C=F74@F:E@9EAED@C7F,B,EF9EEAFFFGGGGEGDED?@FEGGGGGGGG>CCFGGGGFGAFCCFC@EGGFGEFCFGGCC9DDGCD*<CF6FB,DE@CFFAFE*B6EFGFCCACFFF8++*2?EEF)5:;ACG<FEF=@66>C;;C).9<C?CE<434;@FDF@F54(64)64<??(32(5*66)).)
@M02352:288:000000000-CKWC8:1:1101:6118:14128 2:N:0:ATGCGCAG+CTAAGCCT
CAATCTTGCGATCGTACTCCCCAGGTGGGACACTTATCACTTTCGCTTAGTCACTGAGATAAATCCCAACAACTAGTGTCCATCGTTTACGGCGTGGACTACCAGGGTATCTAATCCTGTTCGCTCCCCACGCTTTCGTCCATTAGCGTCAGTATATACGTAGTAGACTGCCTTCGCAATCGGTATTCTGTGTAATATCTATGCATTTCACCGCTACACTACACATTCTATCTACTTCCATATAACTAAAGACTACCAGTATCAAAGGCAGTTCCACAGTT
+
GEGFAEFE9F7FC@FFFGGGGEGCFGDEEE@@CGGGGGEFGFDFGCFGEFG,FFFGFFCEFC@FGGECCEFCGF8CFGFGGCF<CGGGGFEFFF>FGFGCGGGGFGGGCEFEAEF,CB,CEE=CBFDFE8CF>+@FFEGGECFGG9D8CEEG>,=,@8@:FCBEFFAFGGFFFCFGD7<?AC*4;FGD@,22=A+286B:@+3C<F6B+,+**//8E*7CEF@)8C3C)+3:C745?)7).)7).99)/)7>@43A8@AE32<)-6)4:1632)=98:0).
@M02352:288:000000000-CKWC8:1:1101:15729:14130 2:N:0:ATGCGCAG+CTAAGCCT
CAGTCTTGCGACCGTACTCCCCAGGTGGGATACTTATCACTTTCGCTTAGTCACTGAGATAAATCCCAACAACTAGTATCCATCGTTTACGGCGTGGACTACCAGGGTATCTAATCCTGTTTGCTCCCCACGCTTTCGCACCTCAGTGTCAGTATCAGACCAGGTAGTCGCCTTCGCCACTGGTGTTCCTTCCTATATCTACGCATTTCACCGCTACACAGGAAATTCCACTACCCTCTTCTCAACTCTAGCTATCCAGTATCAGGTGCAGTTCCTAGGTT
+
GGFC<FGCFGGG7:FFGFGGC@ECGFCDGGG<EFEEGGGGFGGG7B@FDFE@FFGGGFAFF@ECFGGGFEGGDFGGGFFGGGGGGGGFFEGGGCFGGCFGACF@@:B=BFGFGCGF9DFEGEEFAFGGGFG7:>F7@C6EEGGGGGEFDDFFDCEDGDFGGGG>FGGG9BEGGGGGG*@@FC8<*=EGGCFC4ABA6@F8@C452?;=CCFDD30):*5@;4752?37;FFFFF;1;18333))).)5<<2).-49:445464<22A:?09.-56576(46
@M02352:288:000000000-CKWC8:1:1101:24556:14147 2:N:0:ATGCGCAG+CTAAGCCT
CAATCTTGCGACCGTACTCCCCAGGTGGATTACTTATCACTTTCGCTTAGACACTGACTGTATATCGCCAATATCTAGTAATCATAGTTTACGGCGTGGACTACCAGGGTATCTAATCCTGTTCGCTCCCCACGCTTTCGTGCCTCAGCGTCAGTATCAGTTTAGTAAGCTGCCTTCGCTATCGGTGTTCTGTGTAATATCTAAGCATTTCACCGCTACACTACACATTCCGCCTCCTCCAACTGAACTCAAGTTTATCAGTATCAATGGCAGTTTCGAGG
+
GFGGGGGGGDGGG:FG@F<FFEFCDFEFGBFDFCGFFFGGGGGGGGGGGFFGGGGGCFGGFFGGGGGGGGGGGEG9FC<FGGGGGGGGGGGGFGG7FFGGGGFFGGGCFCFGGGGGGGDGAEEE@FGFEGGGGGGGGGGDC?E=;DEGGGGGGDGGGGGGGGDFGGFAFFFEGGGGGGG9ADEE99:ECFF7@AEEEFFGFF6=C;FGGGFGF=@DGEFE;AEFGG<CCFAABE<(6;1@@1=3(7@@3972>ADF>B4>AFF9)-:465?(-(069?0:(
@M02352:288:000000000-CKWC8:1:1101:18363:14194 2:N:0:ATGCGCAG+CTAAGCCT
CAATCTTGCGACCGTACTCCCCAGGTGGATTACTTATCACTTTCGCTTAGACACTGACTGTATATCGCCAATATCGAGTAATCATAGTTTACGGCGTGGACTACCAGGGTATCTAATCCTGTTCGCTCCCCACGCTTTCGTGCCTCAGCGTCAGTATCAGTTTAGTAAGCTGCCTTCGCTATCGGTGTTCTGTGTAATATCTAAGCATTTAACCGCTACACTACACATTCCGCCTCCTCCCACTGAACTCAAGTTTATCCGTCTCAATGGCAGTTTCGACG
+
F@FFFFGGGDDGGEFFGGDGGGGGFFFDGGGCFFFGGFFGGGGGGGGDECFGGGGF9FG<FFGGGGCECE@EGGGFG7EFGGGGG<?FFFEFC@FEGGEFGGGGGGGDEGGGGGG9EFGGFGCFCCEFCFE8:FEFGGGEGGGGFGGGGG8CBCGEFGGADFFCF@A>;DGGGGGGGFD>EGF*;EEGGGGGG<:8AF>CFG67*)0=@,++:;():)6@@F1;FF3DCC=4>58(6881((,83<2())5:8<4BF20)41((4:2>2(,3((*.*(4-(
@M02352:288:000000000-CKWC8:1:1101:10632:14240 2:N:0:ATGCGCAG+CTAAGCCT
CAATCTTGCGACCGTACTCCCCAGGTGGATTACTTATCACTTTCGCTTAGACACTGACTGTATATCGCCAATATCGAGTAATCATAGTTTACGGCGTGGACTACCAGGGTATCTAATCCTGTTCGCTCCCCACGCTTTCGTGCCTCAGCGTCAGTATCAGTTTAGTAAGCTGCCTTCGCTATCGGTGTTCTGTGTAATATCTATGCATTTCACCGCTACACTACTTATTCCGCCCCCTTCGACCAAATTCAAGAACTACAGTATCACTGGCAGTTCTACAT
+
F<@@EGGGGGGGGGGGGGGGDFGGGGG?GCGDFGGGGGGGGGGGDGEG>FEGGGGEFFGCFEGGGGGGGDGGGDGFGGFGFGGGFEAFDEGGCCGGGDECEGGGGGAFCGDGGGGGGDEFGFE?C@FGGGGGG@FCEGFGEGEGGGGGG+6=CGGFGGDGGFGFGGFACCGFFGFGFCC*9?EE41;CGCGC=6=6*1351+=:?F>FG:+CC;(?=;9@FF@FGFEGFFAAB>3((3;33((,,(444))-531)-.<7:AD<A2).-((,(,/59)54)
@M02352:288:000000000-CKWC8:1:1101:13748:14242 2:N:0:ATGCGCAG+CTAAGCCT
CAATCTTGCGACCGTACTCCCCAGGTGGATTACTTATCACTTTCGCTTAGACACTGACTGTATATCGCCAATATCGAGTAATCATAGTTTACGGCGTGGACTACCAGGGTATCTAATCCTGTTCGCTCCCCACGCTTTCGTGCCTCAGCGTCAGTATCAGTTTAGTAAGCTGCCTTCGCTATCGGTGTTCTGTGTAATATCTATGCATTTCACCGCTACACTACTTATTCTAACCACTTCACACTAATTCAAGATCTACAGTATCAATGGCAATTTTACGG
+
GEFFGGGGGGGGGGGGGGGCFEFEFFFFGFGFFFGGGGFGGGGGGGGF,EEGGGGFGGGGGGGD<ECECFGGGGGGCFGGGGGGGGGGGFGCFFFCFGGGFGGGFGGGDGCGGGGGGGGGGFGFDGEGGGGFGG7FGGGGFGGFFG?FGGGGGC3:D9CFGGGGGGCEGCGFGGGF57*59;<*;E>CGGGG+*=><8FF+BFDCAFF+9@FDF=A?3;@D668FCCG?CCCCF148=/793<(3;4EEC)97>2*).9A7A<<9<AA9,41<:BDFBA?(
@M02352:288:000000000-CKWC8:1:1101:26067:14248 2:N:0:ATGCGCAG+CTAAGCCT
CAATCTTGCGACCGTACTCCCCAGGTGGATTACTTATCACTTTCGCTTAGACACTGACTGTATATCGCCAATATCGAGTAATCATAGTTTACGGCGTGGACTACCAGGGTATCTAATCCTGTTCGCTCCCCACGCTTTCGTGCCTCAGCGTCAGTATCAGTTTAGTAAGCTGTCTTCGCTATCGGTCTTCTGTGTAATATCTAAGCATTTCACGGCTACACCACACATTCCGCCTCCCCCCACTGAACTCAATTTTTCCAGTATCCATGCCAGTCTCGCGG
+
GF@FDGGGGDCECFGGGGGGGGFFGFFGF,F<FFGG9;CCEGGFGGGGGGACFGFCFFCDF<<9<FEGFGC,CF9,CDF,<F<FFAFGFEDFF::FFC7+,,==FFC7FFCDE?F;,9A4,A5ACFF8+@BDGCEG38AB=+6+3@88,6+637E,75,,@,3EEF3@BFDG,25<E5??>7CC5**==:D+=8B9A9+29C@47;=@898C+)(24)7@F)6=*>;<98;85:1(6((,((-,)-4:DA<2)))*-,/649))-)6))(.8:>*4*.(70
@M02352:288:000000000-CKWC8:1:1101:25593:14268 2:N:0:ATGCGCAG+CTAAGCCT
CATTCTTGCGAACGTACTCCCCAGGTGGGATACTTATCACTTTCGCTTAGCCACTCAGCCTTACGGCCGAACAGCTAGTATCCATCGTTTACGGCGTGGACTACCGGGGTATCTAATCCCGTTCGCTACCCACGCTTTCGTCCATCAGCGTCAATAATATCTCAGTAAGCTGCCTTCGCAATTGGTGTTCTTTGTAATATCTATGCATTTCACCGCTACCTTACATATTCCGCCTACTTCAAATATATTCAAGACCTACAGTATCAAAGGCAGTTCCATCG
+
GGDEFGGGGGGDDFFFFFFFFFGGGC@FDGGGGFGEGGFAGGGGEGGGGFGGGGDFGGGGGGFGDEEFCCFGGCGDCFFEC?EFGFGCFFGG7BE+FCF+AF=<FE+@:FCFGGG=;EGG7FFGGGGGGGB>FBFC8EGDFCEEGG6A?>EEG5F,5@CEFG,5;@,2D<C,>FDDF4D))5<<FF=F*+;+3);5)1@FFGFGFFFGGGFGG*(2?3:()+/AFDA7<F693316?B9<22).6A<B454:))8:))0()6)-6<)).(408:/)9)-:(
@M02352:288:000000000-CKWC8:1:1101:5948:14305 2:N:0:ATGCGCAG+CTAAGCCT
TAATCTTGCAACCGTACTCCCCAGGCGGAATGCTTAATCCGTTAGGTGTGACACCAACAAGCATGCTTGCTGACGTCTGGCATTCATCGTTTACGGTGTGGACTACCAGGGTATCTAATCCTGTTTGCTCCCCACACTTTCGCACCTCAGCGTCAGTATCGAGCCAGTGAGCCGCCTTCGCCACTGGTGTTCCTCCGAATATCTACGAATTTCACCTCTACACTTGGAATTCCACTCACATCTCTCGAACTCAAGACTAGCAGTATTAGAGTCAGTTCCAG
+
FCFGGGGGGDFGGEEFEGGGGGGGG?FEGEGDGGGGCFGGGGGGGGGGGGA@FGGGGGGGGGGE<FGGGGGGGGGGGGGDGGGGGGGGGGGGGGGGGGGGGGGGFFGGDFEGGGGGGCFGGGGGGGGCCG@FGFGGGGGAFEEGG8FFGGGCEGG8E,=CCGGGD?FGC<CFDGGCDDGF>;1AGG9EGFGGGCF22?5D>FFGEFFG<FFGF=C8>F<EEFDFGG3<C46AACAFFF@)1;C9C<0).3:><427:>=4?<A95A)66<<.89*6@BF4.
@M02352:288:000000000-CKWC8:1:1101:25639:14307 2:N:0:ATGCGCAG+CTAAGCCT
[truncated: 27,822,216 more chars]
