# Supplementary material for: Hidden interactions in the intertidal rocky shore: variation in pedal mucus microbiota among marine grazers that feed on epilithic biofilm communities
Source: PeerJ. 2022 Sep 23;10:e13642. doi: 10.7717/peerj.13642 (PMC9512015; doi:10.7717/peerj.13642)
Supplement: Supplemental Information 18 [file peerj-10-13642-s018.gz › peerj-10-13642-s018]

@M02352:288:000000000-CKWC8:1:1101:9674:1985 1:N:0:TAGCGCTC+AAGGAGTA
TACGGAGGGTGCAAGCGTTACTCGGAATCACTGGGCGTAAAGAGCGTGTAGGCGGGTTTGTAAGTTTGAAGTGAAATCCAATGGCTCAACCATTGAACTGCTTTGAAAACTGCTTACCTAGAATATGGGAGAGGTAGATGGAATTTCTGGTGTAGGGGTAAAATCCGTAGAGATCAGAAGGAATACCGATTGCGAAGGCGATCTACTGGAACATTATTGACGCTGAGACGCGAAAGCGTGGGGAGCAAACAGGATTAGATACCCTGGTAGTCCACGCCCTAA
+
GFGGGGGGGGGGGGGGGGGFEGGGGDEGEG8FFFGGDGGDDGGGGGGGGGFFDEGGGGGGGCDDFGGG95BFFFAGGGBBAFGGFEGFFAECFGC9DDFCGGGGF<B9<BDCFGGD=BE9=99E9D,<7<F+@FFEDFFEDF:FF;;FGFGGGCG9:FFFG?FEDEFGFGD<9CGFCGGGGGFGFCFGDGGGGG7CEGCECGFGGGGGGGDCFGGGGGGFGGGEGD@@?CG3C8D>GEDECE311B3CCC>F?BFGDF<FC9<CF>DF2@><@>?B6:>BG4
@M02352:288:000000000-CKWC8:1:1101:21454:2011 1:N:0:TAGCGCTC+TAGGAGTA
TACGGAGGGTGCGAGCGTTAATCGGAATTACTGGGCGTAAAGCGCATGCAGGTGGTTCATTAAGTCAGATGTGAAAGCCCGGGGCTCAACCTCGGAACTGCATTTGAAACTGGTGAACTAGAGTGCTGTAGAGGGGGGTAGACTTTCAGGTGTAGCGGTGAAATGCGTAGAGATCTGAAGGAATACCAGTGGCGAAGGCGGCCCCCTGGACAGACACTGACACTCAGATGCGAAAGCGTGGGGAGCAAACAGGATTAGATACCCTGGTAGTCCACGCCGTAA
+
EFEFECFGGGGGGGGGGGGF7FEDG7:FFFFGD8FFGGGDGGGGGGGGGCFGFGGGGGGGGDDFFG9<,BCEDF9AFCFG@@7CFCFEFDFEGDE@FGGGG<FAF9D99FBFGG8<<DF9>,<@<=@>CFFCEF7CECEE:C+<C?CC?CECGDGGGGGGG+CFFGCECGG+<CFG?FGGGGGGCFFFCGGGGCCEGGGGCECEGGGGGCGFEFG*AF6CE6??E4CCCCG:EE))7CDGEDF07B3C+9>4?B<:2=)8+AE7F>*<298A40789?3>3*
@M02352:288:000000000-CKWC8:1:1101:12699:2064 1:N:0:TAGCGCTC+AAGGAGTA
TACGAGGGGTGCAAGCGTTAATCGGAATTACTGGGCGTAAAGCGTACGTAGGCGGTTTGTTAAGCAAGATGTGAAAGCCCAGGGCTCAACCTTGGAACTGCATTTTGAACTGGCAAACTAGAGTACTGTAGAGGGTGGTGGAATTTCCAGTGTAGCGGTGAAATGCGTAGAGATTGGAAGGAACATCAGTGGCGAAGGCGGCCACCTGGACAGATACTGACGCTGAGGAACGAAAGCGTGGGGAGCGAACAGGATTAGATACCCTGTTAGTCCACGCCGTAA
+
GAEDDEGGEEFGGGFGGFFG<<EFGD,DFEGGGFGGGGGCCFGGFGDGGGGGGGGGGGGGGFGFGCEEFGFG<F9EEFFG@FGEGFGGGFCFFFC@FGGCF9F?FFBFFGFFDFFFGFGFG9FFGGGAFGFECFGGGGGCGGFGGG;@;FFFG7FGEGEGFGGGFG<B=*CAEGFGGGGCEFFGGGGGGGGGGGGGBCGGGGGGGGGGG@CGGGGGFGGGFEGGG3FCE6FDG57@FGGGGGB09:5<EDFF0:FG2=AB??<<@F09<76)17?(6173*/
@M02352:288:000000000-CKWC8:1:1101:9412:2126 1:N:0:CAGCGCTC+AAGGAGTA
TACGAGGGGTGCAAGCGTTAATCGGAATTACTGGGTGTAAAGCGTACGTAGGTGGTTTGTTAAGCTAGATGTGAAAGCCCTGGGCTCAACCTGGGAATTGCATTTAGAACTGGAGGGCTAGAGTTTTGGAGAGGGGGGTGGAATTCCAGTTGTAGCGGTGAAATGCGGAGATATCTGGAGGACCATCAGTGGCGAAGGCGACTCCCTGGTCAGTAACTGACGCTCATGTGCGAAAGTGTGGGTAGCGAACAGGATTAGATACCCTGGTAGTCCACACCGAAA
+
EEGG:,@CEGGG8EFFGGG>8FF<@FBFGF9CFFE6B@EE<FGGECCFE=E=F9FC<8?F@AFE9FGG<,EEFFF?9,,A4FFGGGG<FG,,44F,9,B=?,C?EFFGG,,A,,,+@7F=FFGFD,C<C,AA@:+6+*4=CFE:@+:+<0+<<:00:*CE>6+<0<C**?*0++2+<+2:EE*22<<E6E@0C8EEE5>C>EEC@/A6@+:+*0<<EGGC+A*2//<9?7CCECCB0<::E=.6:?5<GD>F((*0)6<=F?09@>D@494<4C4:?(.(11
@M02352:288:000000000-CKWC8:1:1101:10385:2147 1:N:0:TAGCGCTC+AAGGAGTA
TACGGAGGGTGCAAGCGTTAATCGGAATTACTGGGCGTAAAGCGCACGTAGGTGGTTTGTTAAGTTGGATGTGAAAGCCCAGGGCTCAACCTTGGAACTGCATTCAAAACTGGCGAACTAGAGTATGGTAGAGGTGAGTGGAATTTCCTGTGTAGCGGTGAAATGCGTAGAGATGGGAAGGAACATCAGTGGCGAAGGCGACTCACTGGACCAATACTGACACTGAGGTGCGAAAGCGTGGGTAGCAAACAGGATTAGATACCCTGGTAGTCCACGCCGTAA
+
GGGGGGGGGGGGGGGGGFGGGGGGGFGGGGGGGGGGGGGGGGGGGGGGGGFGFGGFGGGGGGGGGGGGGGGGGGGGGGGGGGGGGGGGGFGGGGGGGGGGGGGGGGGGGGGGGGGGGGGGGGGGGGGGGGGGGGGGGGGGGGGFGGGGGGGGGGGGGGGGGGGGGGGGGGGGGGGGGGGGGGGGGGGGGGGGGGGGGGGGGGGGGGGGGGGGGFGFFGGGGGGGGGGGFGGGGGGEFGGGGGFFFFGGGGFFFFGGFFFFGGGGFFGFAFDFFGFFFFFFGG
@M02352:288:000000000-CKWC8:1:1101:19336:2184 1:N:0:TAGCGCTC+AAGGAGTA
TACAGAGGGTGCAAGCGTTAATCGGAATTACTGGGCGTAAAGCGCGCGTAGGTGGTTTGTTAAGTCGGATGTGAAAGCCCAGGGCTCAACCTTGGAATTGCACCCGATACTGGCAGGCTAGAGTACGATAGAGGAGTGTGGAATTTCCTGTGTAGCGGTGAAATGCGTAGATATAGGAAGGAACATCAGTGGCGAAGGCGACACTCTGGATTGATACTGACACTGAGGTGCGAAAGCGTGGGGAGCAAAAAGGATTAGATACCCTGGTAGTCCACGCCGTAA
+
GGGGFFGGGGGGGGGFGGGC8FFFGGGGGGGGGGGGGGGGGGEF:FGGGGGG5EF==FGGGGGGGGEGDGGGGGGGGDGGEFGGGGGGGGGGGGGGGFGFGGFDCFGGGGGGDFFEFGGGGFGFGFCE7FFFGC7<FCFGGGGGGAEGCFGGGFGGEGGCEGFDGFGE587<CFEGGGGGGGCFD:7?CGGGGGGGGG>E>58*08CCFGGEFFFDGGFF?EGFGGFEA=6):C<BCGCGGGFF>BFG6*0834F*<F<?FGGC?FC92=>D?7*:9:D939
@M02352:288:000000000-CKWC8:1:1101:17942:2217 1:N:0:TAGCGCTC+AAGGAGTA
TACGGAGGGTGCAAGCGTTACTCGGAATCACTGGGCGTAAAGAGCGTGTAGGCGGATAGTTAAGTTTGAAGTGAAATCCAATGGCTCAACCATTGAACTGCTTTGAAAACTGATTATCTAGAATATGGGAGAGGTAGATGGAATTTCTGGTGTAGGGGTAAAATCCGTAGAGATCAGAAGGAATACCGATTGCGAAGGCGATCTACTGGAACATTATTGACGCTGAGACGCGAAAGCGTGGGGAGCAAACAGGATTAGATACCCTGGTAGTCCACGCCCTAA
+
GGGGGFGGGGGGGGGGGGGGGGGGGGGGGGGGGGGGGFGGGGGGGGGGGGGGGGGGGGGGGGGGGGGGGGGGGGGGGGGGGGGGGGGGGGGGGGGGGGGGGGGGGGGGGGGGGGGGGGGGGGDFFGFGGGGGGGGGGGGGGGGGGGGGGGGGGGGGGGGGGGGGGGGGGGGGGGGGGGGGGGGGGGGGGGGGGGGGGGGGGGGGGGGGGGGGGGGGGGGGGGGGGGGGGGDGGGGFGGGGGGFFFFGGGGFFFFGGFFFFGGGGFFGFFFFFFGFFFBD1CF
@M02352:288:000000000-CKWC8:1:1101:17138:2243 1:N:0:TAGCGCTC+AAGGAGTA
TACAGAGGGTGCAAGCGTTAATCGGAATTACTGGGCGTAAAGCGCGCGTAGGTGGTTTGTTAAGTCGGATGTGAAAGCCCAGGGCTCAACCTTGGAATTGCACCCGATACTGGCAGGCTAGAGTACGATAGAGGAGTGTGGAATTTCCTGTGTAGCGGTGAAATGCGTAGATATAGGAAGGAACATCAGTGGCGAAGGCGACACTCTGGATTGATACTGACACTGAGGTGCGAAAGCGTGGGGAGCAAACAGGATTAGATACCCTGGTAGTCCACGCCGTAA
+
GGGGGFGGGGGGGGGGGGGG@EFDGGEGGGGGGGGGGDFGFGGGGGGGFGGGEFG?FFGGGGGGGGGGGGGGGGGGGGGGGGGGGGGGGGGEEGGGGGGGGGFGGGGGGGGGGGGGGGGGGGGGGGGGFGFGGGDGFGGGGGGGGGGGGGGGGGGGGGGGGGGGGGGGGGGGGGGGFCGGGGGGGGGGGGGGGGGGGGGGEGGG?FGGGGGFGGGFGCFGCEGGGGGGGGGGGGGFGGGGGGF?FFG4CGFFF<GG<FFFFGGGFFFF>FFFFGF?>?FFDD
@M02352:288:000000000-CKWC8:1:1101:15323:2268 1:N:0:TAGCGCTC+AAGGAGTA
TACGGAGGGTCCGAGCGTTAATCGGAATTACTGGGCGTAAAGCGCGCGTAGGCGGATTGGTCAGTCAGATGTGAAAGCCCAGGGCTCAACCTTGGAACTGCATCTGATACTGCTAGTCTAGAATATAGTAGAGGGTAGTGGAATTCCCTGTGTAGCGGTGAAATGCGTAGATATAGGAAGGAACACCAGTGGCGAAGGCGACTACCTGGACTGATATTGACGGTGAGGAACGAAAGCGTGGGGAGCGAACAGGATTAGATACCCTGGTAGTCCACGCCGTAA
+
GGGGEGGGCC,E:FGGGGG:,6CFGG7FGGGGGGGDFFGGGGCGGGCFGGGD,@F>++BFE?@FGGGGGGGGGGGGCFFGG<FGEGGGGGGGGGGGGGGGGGG9FFG=FGGG,F3FFGG,@D9FG,@F3FFGGG7+,@7DCFFGG,F3,@FGGGGGGGGGGGGGGGGGGGCFCG7@E<EGGGGGGGGGGGGGGGGGGGEE*C?*0;CFGGG+/++<EFGGFE*;EDGG+0>DEGDDGGGGGGF?9E5DCCE?<?CFFFAFGGGF?>FFFFFFFGF<>BF9GD
@M02352:288:000000000-CKWC8:1:1101:8913:2280 1:N:0:TAGCGCTC+AAGGAGTA
TACGGAGGGTGCAAGCGTTAATCGGAATTACTGGGCGTAAAGCGCACGTAGGTGGTTTGTTAAGTTGGATGTGAAAGCCCAGGGCTCAACCTTGGAACTGCATTCAAAACTGGCGAACTAGAGTATGGTAGAGGTGAGTGGAATTTCCTGTGTAGCGGTGAAATGCGTAGAGATGGGAAGGAACATCAGTGGCGAAGGCGACTCACTGGACCAATACTGACACTGAGGTGCGAAAGCGTGGGTAGCAAACAGGATTAGATACCCTGGTAGTCCACGCCGTAA
+
GGGGGGGGGGGGGGGGGFGGGGGFGGGGGGGGGGGGGGGGGGGGGGGGFFGGFGGGGGGGGGGGGGGGGGGGGGGGGGGGGGGGGGGGGGGGGGGGGGGGGGGGGGGGFGGGGGGGGGGGGGGGGGGGGGGGGGGGGGGGGGGGGGGGGGGGGGGGGGGGGGGGGGGGGGDGGFGGGGGGGGGGGGGGGGGGGGGGGGGGGGEGGGGGGGGGGGGEFFGGGGGGGDGGFGGGGGGFGGGGGGEFFFGGGGFFFFGGFFFFGGGGFFG6<FFF6CFB>FFBGG
@M02352:288:000000000-CKWC8:1:1101:11533:2298 1:N:0:TAGCGCTC+AAGGAGTA
TACGGAGGGGGTTAGCGTTGTTCGGAATTACTGGGCGTAAAGCGTACGTAGGCGGATTGGAAAGTATGGGGTGAAATCCCAGGGCTCAACCCTGGAACTGCCCTGTAAACTATCAGTCTAGAGTTCGAGAGAGGTGAGTGGAATTCCAAGTGTAGAGGTGAAATGCGTAGAGATGGGAAGGAACATCAGTGGCGAAGGCGACTCACTGGACCAATACTGACACTGAGGTGCGAAAGCGTGGGTAGCAAACAGGATTAGATACCCTGGTGGTCCACGCCGTAA
+
GGGGGFGGGGGEGGGGGGGGGGGGGGGGGGGGGGGGGGGGGGGGGGGGGGGGGGGGGGGGGGGGGFFGGGGGGGGGGGGGGGGGGGGGGGGGGGGGGGGGGFGGGGGGGGGGGFGGGGGGGGGGGGEGGGGFFGGGFFFGGGFGGGGFFGGGGGGFGGGFGGGGGGGGGGEGG9EFFGGGGGGGGGGGGGGGGGGGGGGGGGGGGGGGCFFGGGGGFFGGFGGGGFG8FFGDGGGFGGGGGGDDF@FGFFFFF?GGFFFFGGGGFFGF0)4>FGFFF:E;DD
@M02352:288:000000000-CKWC8:1:1101:19650:2305 1:N:0:TAGCGCTC+AAGGAGTA
TACGGAGGGTGCAAGCGTTACTCGGAATCACTGGGCGTAAAGAGCGTGTAGGCGGGTTTGTAAGTTTGAAGTGAAATCCAATGGCTCAACCATTGAACTGCTTTGAAAACTGCTTACCTAGAATATGGGAGAGGTAGATGGAATTTCTGGTGTAGGGGTAAAATCCGTAGAGATCAGAAGGAATACCGATTGCGAAGGCGATCTACTGGAACATTATTGACGCTGAGACGCGAAAGCGTGGGGAGCAAACAGGATTAGATACCCTGGTAGTCCACGCCCTAA
+
GGGGGGGGGGGGGGGGGCGEGGGGGGGGGGGGGGGGG@EEGGGGGEFGGGGGGGGGGGGGGGFFGCFGG9FFGGGGGGGGGGGGGGGGGFFFGGGGGGGGGGGGGGGGGGGGGGGGGGGGGFGGGGCGGGGGGGGGGGGGGGGGGFGGGGFGGGGGGGGGGGGGGGGGGGGGGFGGGGGGGGCGGGGGGGGGGGGGGGGGGGGGGGGGGGGGGFFGGGGGGGGGGGGGGGGGGGGFFGDGGGFBFFGGGFFFFB<F?FFFGGGGFFGFFFFFFGFB>BD>GF
@M02352:288:000000000-CKWC8:1:1101:21921:2343 1:N:0:CAGCGCTC+AAGGAGTA
TACAGAGGGTGCAAGCGTTAATCGGAATTACTGGGCGTAAAGCGCGCGTAGGTGGTTTGTTAAGTCGGATGTGAAAGCCCAGGGCCCAACCTTGGAATTGCACCCGATACTGGCAGGCTAGAGTACGATAGAGGAGTGTGGAATTTCCTGTGTAGCGGTGAAATGCGTAGATATAGGAAGGAACATCAGTGGCGAAGGCGACACTCTGGATTGATACTGACACTGAGGTGCGAAAGCGTGGGGAGCAAACAGGATTAGATACCCTGGTAGTCCACGCCGTAA
+
G9@<C<@@@,8FE9FC@,-C<EC<F:CFGAFE@<FGC6::6EFGGDCG@FGD:<FGDCGGGCGC@C?BFGE4CFGGGF<DBFF7=+8CF?FGCFGGGFGFGGGGGGF:=CFFFFFDC+FFGFGGGGGGGGGCGGDE<FGEGFDFGGAFCCEFGGG?@FFEGGFEE<<:E=5,?FCCFGGGGGGGGFEFCFEGGCEGGGGGGGCGC8EFGCFGGFGDACFFGGGGGGGGCCFDEEC@CEDCEED:209>EFF@FBCGFFFFG<89@FGFBFFFFF?112>BC<
@M02352:288:000000000-CKWC8:1:1101:21603:2393 1:N:0:TAGCGCAC+AAGGAGTA
TACGGAGGGTCCGAGCGTTAATCGGAATTACTGGGCGTAAAGGGCGCGTAGGTGGATTGGTAAGTCAGATGTGAAAGCCCAGGGCTCAACCTTAGAACTGCATCTGATACTGCTAGTCTAGAATACAGTAGAGGGTAGTGGAATTTCCTGTGTAGCGGTGAAATGCGTAGATATAGGAAGGAACACCAATGGCGAAGGCGACTACCTGGACTGATATTGACACTGAGGTGCGAAAGCGTGGGGAGCAAACAGGATTAGATACCCTGGTAGTCCACGCCGTAA
+
GGGGGGGG+FGG:FGGGGGG76FFGGGG,FAFGGG,@FGGGG,F,7CFGGGGGGGGG<,4E,CFGGGGGAFGGGGGCGG==,8CFGGGGG,4E,EFG,EGG<F,FEGEFGGG9F=CFGG<FFGGC,,:@<FGFG7+,8F,DFGG<F;33@FGGGGGGGGGGGGGGG7CGGGGGGG92C;:CGG@FGGG,C:CGGGGGGG51*=*,;C9*0*0*3@GGGGGGGGGGG6@6*9CEGGFGGDGGGFFFFCGGGFFFFGGFFFFGGFGFFGFFFFFFGFFFFFFGG
@M02352:288:000000000-CKWC8:1:1101:10203:2404 1:N:0:TAGCGCTC+AAGGAGTA
TACGGAGGGTGCAAGCGTTACTCGGAATCACTGGGCGTAAAGAGCGTGTAGGCGGGTTTGTAAGTTTGAAGTGAAATCCAATGGCTCAACCATTGAACTGCTTTGAAAACTGCTTACCTAGAATATGGGAGAGGTAGATGGAATTTCTGGTGTAGGGGTAAAATCCGTAGAGATCAGAAGGAATACCGATGGCGAAGGCGATCTACTGGATCATTATTGACGCTGAGACGCGAAAGCGTGGGGAGCAAACAGGATTAGATACCCTGGTAGTCCACGCCCTAA
+
GGGFGGDEGEEGGFGGGFGD@FGFGEGGCFGGFCFGGCF@@FEFGG=CFGGF<FFEGGGGGGGGF<FFG9FFGGGGGGGGGFGGFGGGGEFEGADGGDGGGGG?A<FFDFDBA=FF@FGGGD>DFGGGGDGGGGFEGGGGGGCGGGG;FGFCFGGFGGGDFFGGCFFGFCE<?,4,?EGGGGGCF9FEGG*=FEGGGGGGGGE>7CGGGG*3*<CF9FGCFEGEGDFF9:<CEEGFGGGGEGFFBFGGGGFFBBC74FFFGGD<@FFF:@4<@GF?>1>>FD
@M02352:288:000000000-CKWC8:1:1101:21596:2411 1:N:0:TAGCGCTC+AAGGAGTA
TACGGAGGGTCCGAGCGTTAATCGGAATTACTGGGCGTAAAGCGCGCGTAGGTGGATTGGTCAGTCAGATGTGAAAGCCCAGGGCTCAACCTTGGAACTGCATCTGATACTGCTAGTCTAGAATACAGTAGAGGGTAGTGGAATTTCCTGTGTAGCGGTGAAATGCGTAGATATAGGAAGGAACACCAGTGGCGAAGGCGACTACCTGGACTGATATTGACACTGAGGTGCGAAAGCGTGGGGAGCAAACAGGATTAGATACCCTGGTAGTCCACGCCGTAA
+
GGGGGGGGGGGGGGGGGEGGGGGGGGGGGGGGGGGGGGGEGGGGGGGGGGGGGGGGGFGGGGFGGGGGGCFGGGGGGGGGGGGGGGGGGFGDGGGGGFGGGGGGGGGGFGGGGGGGGGGGGGGGGGGGEFGGGGGFFGGGGGGGFFFGCGGGGGGGGGGGGGGGGGGGGGGGGGGGGGGGGGGGGGGGFGGGGGGGGGGGGGGGGGGGGGGGGG?FFGGGGGGFGGGGGGGGGEGFGGGGGGFFFFGGGGFFFFGGFFFFGGG<FFGFFFBFFGFFFFFFGG
@M02352:288:000000000-CKWC8:1:1101:12978:2425 1:N:0:TAGCGCTC+AAGGAGTA
TACGAGGGGTGCAAGCGTTAATCGGAATTACTGGGCGTAAAGCGTTCGTAGGCGGTTTGTTAAGCAAGATGTGAAAGCCCAGGGCTCAACCTTGGAACTGCATTTTGAACTGGCAAACTAGAGTACTGTAGAGGGTGGTGGAATTTCCAGTGTAGCGGTGAAATGCGTAGAGATTGGAAGGAACATCAGTGGCGAAGGCGGCCACCTGGACAGATACTGACGCTGAGGAACGAAAGCGTGGGGAGCGAACAGGATTAGATACCCTGGTAGTCCACGCCGTAA
+
GGGGCFFGGGGGGGGGGGGGDFGGGGFGGGGGGGGGGGGGGGGGFFGGGGGGGGGFGGGGGGGGGCFGGGGGGGGGGGGGGGGGGGGGGGGGGGGGGGGGGGGGGGGGGGGGGGGGGGGGGGGGGGGGGGGGGGGFFGGGGGGGGGGGGGGGGGGGGGGGGGGGGGGGGGGGGGGGGGGGGGGGGGGGGGGGGGGGGGGGGGEGGFGGGGGGGGGGGGFGGGGGGGGGGGFDGGGFGGGGGGFFFFGGGGEFFFGGFFFFFGGGFFGFFFFFFGFFFFFFGD
@M02352:288:000000000-CKWC8:1:1101:16401:2429 1:N:0:TAGCGCTC+AAGGAGTA
TACGAGGGGTGCAAGCGTTAATCGGAATTACTGGGCGTAAAGCGTGCGTAGGTGGTTTGTTAAGCAAGATGTGAAAGCCCCGGGCTCAACCTGGGAACTGCATTTTGAACTGGCAAACTAGAGTATTGTAGAGGGTAGTGGAATTTCCAGTGTAGCGGTGAAATGCGTAGAGATTGGAAGGAACATCAGTGGCGAAGGCGGCTACCTGGACAAATACTGACACTGAGGCACGAAAGCGTGGGGAGCAAACAGGATTAGATACCCTGGTAGTCCACGCCGTAA
+
GGGG@CGGGGGGFGGGGGGG<FGGGGEFGGFGGGGGGGGGGGGFBFGGGGGGGGGCDFGGGGGGE9FGFGGGGGGGGGFFG:FGGGGGGGG8FFFGGFGGGGGGGGGEGGGGGG@FFGGCFGGFGFFFGGGGGGE<CFFGGGGGGGFCFGGGGGGGGGGGGGGGGGEEEGGFGFEC::E8EGGG:FGFCGDGGGGGGGGDGGGC:EGGGGGF8:EGGGGGGGGGGGFGGCGGGGGF>GGGGG>B>FFCGGFFFFGGFFFFGGGGFFGFFFFFFGFBF0>FGG
@M02352:288:000000000-CKWC8:1:1101:21410:2453 1:N:0:TAGCGCTC+AAGGAGTA
TACGGAGGGTGCAAGCGTTACTCGGAATCACTGGGCGTAAGGCGCGTGTAGGCGGTTTTTTAAGTTTGATGTGAAATCCAATGGCTCAACCATTGAACTGCTTTGAAAACTGCTTACCTAGAATATGGGAGAGGTAGATGGAATTTCTGGTGTAGCGGTAAAATCCGTAGAGATCAGAAGGAATACCGATTGCGAAGGCGATCTACTGGAACATTATTGACGCTGAGACGCGAAAGCGTGGGGAGCAAACAGGATTAGATACCCTGGTAGTCCACGCCCTAA
+
G<C@;B@:+8@FE6F@B6@F@;EBGCEG,CFEFAFGECC,CF,C@:FFEGGDGEG4+BB+@=FF<??DA,CC<F??EEGGFCA<?4?FGFE7=B?FFGFGG,C<B,5CAFGGGBE<EFFFFFAFA9<F,DFCCF<<F>FGCCDFGDCFFGFGFGF,@FGDG;EG@FGGGEEAFG9FFGEBCGGAFFF8=C7EGEGGGDGGG5CCFGCEFGCCFFFFCGGGGGDEDDF<673):EDDGGGGGG@?>FCGGGFFF<9D36<FCC89/5CFBFDF?DF?>F:2D5
@M02352:288:000000000-CKWC8:1:1101:16260:2471 1:N:0:TAGCGCTC+AAGGAGTA
TACAGAGGGTGCAAGCGTTAATCGGAATTACTGGGCGTAAAGCGCGCGTAGGTGGTTTGTTAAGTCGGATGTGAAAGCCCAGGGCTCAACCTTGGAATTGCACCCGATACTGGCAGGCTAGAGTACGATAGAGGAGTGTGGAATTTCCTGTGTAGCGGTGAAATGCGTAGATATAGGAAGGAACATCAGTGGCGAAGGCGACACTCTGGATTGATACTGACACTGAGGTGCGAAAGCGTGGGGAGCAAACAGGATTAGATACCCTGGTAGTCCACGCCGTAA
+
GGGGGGGGGFGGGFGGGEGGFFGFGDGGGGGGGGGGGCFEGGGGGGGGCFFEEFGFGGGGGGGGGGGGGDGGGGGGGGGGGGGDCFGGGFGGFGGGGGGGGGGGGGGGGGGGGGGGGGGGGGGGGGGGFGGGGGFGGGGGGGGGGGGGGGGGGGGGGGGEGGGGGGGGGGGGGGGGGGGGGGGGGGGGGGGGGGGGGGGEGGGGEGGGGFGFGGGEEFGGGGGCFGGGGGGGGCDFGGGGGGFF>BFGGGFF?BGGFFF?:CEDFFGFFFF<@GFFFFFFGG
@M02352:288:000000000-CKWC8:1:1101:24333:2484 1:N:0:TAGCGCCC+AAGGAGTA
TACGAGGGGTGCAAGCGTTAATCGGAATTACTGGGCGTAAAGCGTTCGTAGGCGGTCTATTAAGCAAGATGTGAAAGCCCAGGGCTCAACCTTGGAACTGCATTTTGAACTGGTAGACTAGAGTACTGTAGAGGGTGGTGGAATTTCCAGTGTAGCGGTGAAATGCGTAGAGATTGGAAGGAACATCAGTGGCGAAGGCGGCCACCTGGACAGATACTGACGCTGAGGAACGAAAGCGTGGGGAGCGAACAGGATTAGATACCCTGGTAGTCCACGCCGTAA
+
GFFDCGGGGCEGGFGGFFEG<6FDFC@FGGFEFEGGDGEGFGGGG7=FFGGGGGGGGGGGGFFGGCFFFGGGFGGGGGGGGGGGGFGGGG<FFGGGGGGGGDFGGFF=EFGGGGCFCFFFGGGGF9FGGGGGGG7@BFGGGFGGGG,8<FFGGGGGGGGGGFGGGGGGGGG?EFF@CF;CCCGGGFGGDFCEEEGDEGGGGGGC>ECC8FGGGCFG?FGGGGDGGGGGGGGGG8<BGGGGDGDFFFGDGGDFFF<C<FBFCFGGFFGFBFFFBGFFBFDBGC
@M02352:288:000000000-CKWC8:1:1101:17526:2560 1:N:0:TAGCGCTC+AAGGAGTA
TACGAGGGGTGCAAGCGTTAATCGGAATTACTGGGCGTAAAGCGTTCGTAGGCGGTTTGTTAAGCAAGATGTGAAAGCCCAGGGCTCAACCTTGGAACTGCATTTTGAACTGGCAAACTAGAGTACTGTAGAGGGTGGTGGAATTTCCAGTGTAGCGGTGAAATGCGTAGAGATTGGAAGGAACATCAGTGGCGAAGGCGGCCACCTGGACAGATACTGACGCTGAGGAACGAAAGCGTGGGGAGCGAACAGGATTAGATACCCTGGTAGTCCACGCCGTAA
+
GGGG:@FGGEFGGGGGGGGD@FGGGGGGGGGGGGGGGGGGGGGGGDGGGGGGGGGFGGGGGGGGF9FGGGGGGGGGDFGGFGGGGGGGGGGGGGGGGGGGGGGGGAAFGGGGGGGGEGGGGGGGGGGGGGGGGG75@FGGGGGGGGGGGGGGGGGGGGGGGGGGGGGGGGGGGGGGGGG@EGGGGGGGGGGGGGGGGGGGGGDGGGGGGGGGGG?FGGGGGGGGGGGGFFGGGGGFGGGGGGEF>FGCGGF@?<FF2FAFFGGGFFGFFFFFFGFFF:BBDD
@M02352:288:000000000-CKWC8:1:1101:7433:2584 1:N:0:TAGCGCTC+AAGGAGTA
TACAGAGGGTGCAAGCGTTAATCGGAATTACTGGGCGTAAAGCGCGCGTAGGTGGTTTGTTAAGTCGGATGTGAAAGCCCAGGGCTCAACCTTGGAATTGCACCCGATACTGGCAAACTAGAGTATTGTAGAGGGTAGTGGAATTTCCAGTGTAGCGGTGAAATGCGTAGAGATTGGAAGGAACATCAGTGGCGAAGGCGGCTACCTGGACAAATACTGACACTGAGGCACGAAAGCGTGGGGAGCAAACAGGATTAGATACCCTGGTAGTCCACGCCGTAA
+
GCFGGFFFDCEGG<FGGFEE@FFGGDGGGGGAE@FGEFC@<FGGGGGG7@FEGFFGGGGGGFGGGGGEGGGE<DFG9E?FFGGGG8FEGCFGFGGGGGGGGGGGGGGGGGGGGGGGGGGCGCF@=FGGGFADFFGGGDFGGGGFFGGGGGGGGG@FEGECFFC?FFG@EDGGGGGFGGGGGGGGFGGGGGGGGGGG5C>C>GGGGGGGGGGGGGGFGGFGCGFGGGGGGGGDGDGFGGGGDGF?;3><CGFFBBGG?FFFGF60*7C999A4@FF?9?FFDD
@M02352:288:000000000-CKWC8:1:1101:7903:2627 1:N:0:TAGCGCTC+AAGGAGTA
TACGAGGGGTGCAAGCGTTAATCGGAATTACTGGGCGTAAAGCGTACGTAGGCGGTTTGTTAAGCAAGATGTGAAAGCCCAGGGCTCAACCTTGGAACTGCATTTTGAACTGGCAAACTAGAGTACTGTAGAGGGTGGTGGAATTTCCAGTGTAGCGGTGAAATGCGTAGAGATTGGAAGGAACATCAGTGGCGAAGGCGACACTCTGGATTGATACTGACACTGAGGTGCGAAAGCGTGGGGAGCAAACAGGATTAGATACCCTGGTAGTCCACGCCGTAA
+
GAFFG@CFG@CEGFGGGGGGGFD8@7BFGGGGGFGGDGGEFGGGGGGGFFGDGGGGGGGGGFGGGFCFFFGEFFCFGGGFGGG7CF<FFBGGGGFGGGGGGGGGGDFGFFGGGFG@FDFGGAFFFFGGGGGAEDGEECFGCFGGGGGGGCDCFCGGGDCFGFFFCFGE*;>FDGCGGGFF*=,CFGGGGGFFGCEG8EDGGG8EC8FGGFGGF6FEFGGGG@<FGGDGE5CDE5754>D5EG3:1:FGGGFF?2C72?DFGG+9/57<<?<<?D@061.7D5
@M02352:288:000000000-CKWC8:1:1101:22096:2667 1:N:0:TAGCGCTC+AAGGAGTA
TACGGAGGGTGCAAGCGTTACTCGGAATCACTGGGCGTAAAGAGCGTGTAGGCGGGTTTGTAAGTTTGAAGTGAAATCCAATGGCTCAACCATTGAACTGCTTTGAAAACTGCTTACCTAGAATATGGGAGAGGTAGATGGAATTTCTGGTGTAGGGGTAAAATCCGTAGAGATCAGAAGGAATACCGATTGCGAAGGCGATCTACTGGAACATTATTGACGCTGAGACGCGAAAGCGTGGGGAGCAAACAGGATTAGATACCCTGGTAGTCCACGCCCTAA
+
GGGGGEGGGGGGGGGGGGGGFGGGGGGGFGGGGGG@FGGGGGFGEFEGGGGGGGGGGGGGGGFFFGGGFFGGGGGGGCFGGGGFGGGGGFGGGGGGGFGGDGFGFFGAFCFGFFGD3FGGGGGGGGFFGGGGGGGGGGGGGGFFGD,BEGGGGGGGG>FEGGG@DGGFFEGGGGGGGGGGGGGGGGFGGGGGGCEEGDGD:EFGFGGGFCGFCCGGGGGGGGGEGGGF?EGGGDGFCECCEGFBFB35+15@::FG<?<FGGDF@FFFFFFF?**-46D>GG
@M02352:288:000000000-CKWC8:1:1101:22087:2683 1:N:0:TAGCGCTC+AAGGAGTA
TACGGAGGGTGCAAGCGTTACTCGGAATCACTGGGCGTAAAGAGCGTGTAGGCGGGTTTGTAAGTTTGAAGTGAAATCCAATGGCTCAACCATTGAACTGCTTTGAAAACTGCTTACCTAGAATATGGGAGAGGTAGATGGAATTTCTGGTGTAGGGGTAAAATCCGTAGAGATCAGAAGGAATACCGATTGCGAAGGCGATCTACTGGAACATTATTGACGCTGAGACGCGAAAGCGTGGGGAGCAAACAGGATTAGATACCCTGGTAGTCCACGCCCTAA
+
GGGGGGGGEGEGGGGGGGGGGGGGGGGGGGGGGGGGGGGGGGGGDGEGGGGGGGGGEGEEGGGGGGGGCCFGGGGGGFDFGFGGGGGGGGGGGGGGGGGGGCFGFGGGGGGGGGGGGGGGGGGGGFFGGGGGGGGGGGGGGGFGGFFGGGGGGGGGGGGGGGGGFGEGGGGFGGGGGGGGGGGGGGGGGGGGGGGGGGGGGCGGGGGGGGGGGGFGGGGGGEGGGGGGGGGGGGGFGGGGGGDF>EGGGGFF??GGFFBFGGGFFFC6AFFFFGFFFBFFGG
@M02352:288:000000000-CKWC8:1:1101:13288:2702 1:N:0:TAGCGCTC+AAGGAGTA
TACGGAGGGTGCAAGCGTTAATCGGAATTACTGGGCGTAAAGCGCACGTAGGTGGTTTGTTAAGTTGGATGTGAAAGCCCAGGGCTCAACCTTGGAACTGCATTCAAAACTGGCGAACTAGAGTATGGTAGAGGTGAGTGGAATTTCCTGTGTAGCGGTGAAATGCGTAGAGATGGGAAGGAACATCAGTGGCGAAGGCGACTCACTGGACCAATACTGACACTGAGGTGCGAAAGCGTGGGTAGCAAACAGGATTAGATACCCTGGTAGTCCACGCCGTAA
+
GGGGGGEGGGGGGGGGGGGGCEFFGDGGGGGGGGGGGGGGFGGGGGGGEDFGFFGGGGGGGGGFFGGGGGGGGGGGGGGGGGGDFDFFGGGGGGGGGGFFFGGGGGGFFGGGGGGGGGGGGGGGGGGGGGGGGGGGGGGGGGDGGGGGGGGGGGGGGGGGGGGGGGGGEGDGGFFGGGGGGGGGGFFGGGGGGGGGGGGGGGGGGGGGGGGGGGGFCFFFGFGGGGFGGGFDEGGFGGGGG=DFFFGFFGFFFFGGFFBBFCEFFFGFFF<:FFFBFFF;9<
@M02352:288:000000000-CKWC8:1:1101:9297:2704 1:N:0:TAGCGCTC+AAGGAGTA
TACGGAGGGTGCAAGCGTTAATCGGAATTACTGGGCGTAAAGCGCACGTAGGTGGTTTGTTAAGTTGGATGTGAAAGCCCAGGGCTCAACCTTGGAACTGCATTCAAAACTGGCGAACTAGAGTATGGTAGAGGTGAGTGGAATTTCCTGTGTAGCGGTGAAATGCGTAGAGATGGGAAGGAACATCAGTGGCGAAGGCGACTCACTGGACCAATACTGACACTGAGGTGCGAAAGCGTGGGTAGCAAACAGGATTAGATACCCTGGTAGTCCACGCCGTAA
+
GGGGGGGGGGGGGGGGGGGGGGGGGGGGGGGGGGGGGGGGGGGGGGGGGGFGGGGGGGGGGGGGGGAFGGGGGGGGGGGGGGGGGGGGGGGGGGGGGGGGGGGGGGGGGGGGGGGGGGGGGGGGGGGGGGFGGGFGGGGGGGGGGGGGGGGGGGGFGGGGGGGGGGGGGGGGFFFGGGGGGGGGGGGGGGGGGGGGGGGGGGEGGGGGGGGGGGGFGFFDGGGGGGGGGGFGGEGFGGGGGGFFFFGGGGFFFBGGFFFFGGGGFFGFFFFFFFFFFFFFGD
@M02352:288:000000000-CKWC8:1:1101:13603:2720 1:N:0:TAGCGCTC+AAGGAGTA
TACGGAGGGTGCAAGCGTTACTCGAAATCACTGGGCGTAAAGAGCGTGTAGGCGGGTTTGTAAGTTTGAAGTGAAATCCGATGGCTCAACCATTGAACTGCTTTTAAAACTGCTTACCTAGAATATGGGAGAGGTAGATGGAATTTCTGGTGTAGGGGTAAAATCCGTAGAGATCAGAAGGAATACCGATTGCGAAGGCGATCTACTGGAACATTATTGACGCTGAGACCCGAAAGCGTGGGGAGCAAACAGGATTAGATACCCTGGTAGTCCACGCCCTAA
+
GGGGGGGGGGGGGGGGGGGGCFFE8FGGGGGGGGGGGGGGGG9F@@7BFGGGGGG7FCF:EFGGGA?FC,CFGGGGGGGE@=FGGGGGGGF7A9?FFGGGGBCF,8F,EFFGCGG9DFGFGGFGFDCF@8C+5FGGGCDGGGGG,ECF3FFGGGG:FGGGGGGG:F@FGGG,DGFF9EC,=FGGGGGGGGCFGGGGGGGE5*38CFGCAF*C8CFFGGGGGGGGEG899*9DGGGFF5DGGEFFBF37CFFFFBGG?FFFGGGGFFGFAFD>FGFF>:59FF
@M02352:288:000000000-CKWC8:1:1101:13580:2766 1:N:0:TAGCGCTC+AAGGAGTA
TACGAGGGGTGCAAGCGTTAATCGGAATTACTGGGCGTAAAGCGTTCGTAGGCGGTTTGTTAAGCAAGATGTGAAAGCCCAGGGCTCAACCTTGGAACTGCATTTTGAACTGGCAAACTAGAGTACTGTAGAGGGTGGTGGAATTTCCAGTGTAGCGGTGAAATGCGTAGAGATTGGAAGGAACATCAGTGGCGAAGGCGGCCACCTGGACAGATACTGACGCTGAGGAACGAAAGCGTGGGGAGCGAACAGGATTAGATACCCTGGTAGTCCACGCCGTAA
+
GGGGCFGGGGGGFGGGGGGGGGGGGGFGGGGGGGGGGGGGGGGGGGGGGGGGGGGBFGGGGGGGGCGGGGGGGGGGGGGGGGGGGGGGFGGFGGGGGFGFGGGGGGGGGGGGGGGGGGGGGGGGFFGGCGGDGGGFFGGGGGGGFFDG=CFGGGGGGGGGGGGGGGGEGGGGGGB2C,CGGGGGCEGGGGFGGGGGGGGGGGEGGGGGGGGFCCCFGGGCCEGGD<FFF69DGCDBCGDGGG)29DGGGGFF?<CF<*5@EFGGF4<FDFAF6DF?B07179
@M02352:288:000000000-CKWC8:1:1101:9477:2768 1:N:0:TAGCGCTC+AAGGAGTA
TACGGAGGGTCCGAGCGTTAATCGGAATTACTGGGCGTAAAGCGCACGTAGGCGGATCAGAAAGTATAGGGTGAAATCCCAGGGCTCAACCCTGGAACTGCCTTATAAACTCCTGGTCTTGAGTTCGAGAGAGGCGAGTGGAATTCCGAGTGTAGAGGTGAAATTCGTAGATATTCGGAGGAACACCAGTGGCGAAGGCGGCTCCCGGGCCCGATACTGACGCTGAGGTGCGAAAGTGTGGGGAGCAAACAGGATTAGAAACCCTGGTAGTCCACACCGAAA
+
GGFGGEEGGGGGGGGGGGGG@AFFGG7DFGFFGFG8F:FCDGEF:@FCGEGGGGG7CF<F,,BBF9?,,CFEFGGGG9EFGGGGGGGGFFDFFGC,BFDDF8=?>FGGFCDA=<F<FDFFG9>FF,B<FF>FGC+3*5@FCG:A,>FFFC<FFG;9FG<:FFG;BCEFGG=9;,;@8C8E7FC@GGFG7FFC85CCCE5>>:C8*;*258):**2:C?F+3//*;1*;+/07=ED>:9::CEF:1)9FF*003(7>39)*0:C7).>04*5:B714:63(19
@M02352:288:000000000-CKWC8:1:1101:23188:2841 1:N:0:TAGCGCTC+AAGGAGTA
TACGGAGGGGGTTAGCGTTGTTCGGAATTACTGGGCGTAAAGCGCACGTAGGCGGATCAGAAAGTATAGGGTGAAATCCCAGGGCTCAACCCTGGAACTGCCTTGTAAACTCCTGGTCTTGAGTTCGAGAGAGGTGAGTGGAATTCCGAGTGTAGCGGTGAAATTCGTAGATATTCGGAGGAACACCAGTGGCGAAGGCGGCTCACTGGCTCGATACTGACGCTGAGGTGCGAAAGTGTGGGGAGCAAACAGGATTAGATACCCTGGTAGTCCACACCGTAA
+
GGGGGGGGGGGBFGFGGGGGFFGGGGFGGGGGGGGFGGGGGGFG>>CFFFGGDGGFG:F@EFGGGCE<EFGGGGGGGFGEGCFEGGGGGGGGG8DEFDGGGDGG?FFCFGG9:>DFGGGGGGGGGFCAFGGGGGGDDDFFGGGGGGFGEFGGGGG?ECGGGGGGFGGGFDCGDGGFGF57EGCF<CC@FGCFEGGCGCFEGGGGGGGGGC<6C*2;EFGGGGGGGDGGG5FC5?DFGGGGGGDFBDG<FDFF:<GGFF2FFFGGF@F?<FFFFF@2??>BFD
@M02352:288:000000000-CKWC8:1:1101:9576:2868 1:N:0:TAGCGCTC+AAGGAGTA
TACGAGGGGTGCAAGCGTTAATCGGAATTACTGGGCGTAAAGCGCGCGTAGGTGGTTTGTTAAGTCGGATGTGAAAGCCCAGGGCTCAACCTTGGAATTGCACCCGATACTGGCAGGCTAGAGTACGATAGAGGAGTGTGGAATTTCCTGTGTAGCGGTGAAATGCGTAGATATAGGAAGGAACATCAGTGGCGAAGGCGACACTCTGGATTGATACTGACACTGAGGTGCGAAAGCGTGGGGAGCAAACAGGATTAGATACCCTGGTAGTCCACGCCGTAA
+
GGGGFEGGGGGGGGGGGGGGGGGGGGGGGGGGGGGGDGGGGGGGGGGGGGGGGGGFGGGGGGGGGGFDGGGGGGGGFGGGGGGGGGGGGGGGGFGGEGGGGGGCEGGDF@FG8FGEGDGGGGGGGGCCGDGAF7CFFGGGGGCFFGGGGFGCFGGFGEGGGGGDFFEEGGEGGGFGGGGGGGGGFGGGGGGGGGGGGGGGGGGGFFGGGGGGGGGFEGGCGFFGGGGGGDGGGGGFGGGGGGF0>FGFFGFFFFGGFF<BFFDCFFFF26ADFGFFFFF>DC
@M02352:288:000000000-CKWC8:1:1101:14752:2875 1:N:0:TAGCGCTC+AAGGAGTA
TACGGAGGGTCCGAGCGTTAATCGGAATTACTGGGCGTAAAGCGCGCGTAGGTGGATTGGTCAGTCAGATGTGAAAGCCCAGGGCTCAACCTTGGAACTGCATCTGATACTGCTAGTCTAGAATACAGTAGAGGGTAGTGGAATTTCCTGTGTAGCGGTGAAATGCGTAGAGATTGGAAGGAACATCAGTGGCGAAGGCGGCCACCTGGACAGATACTGACGCTGAGGAACGAAAGCGTGGGGAGCGAACAGGATTAGATACCCTGGTAGTCCACGCCGTAA
+
GGGGGGGGGGGGGGGGGGGGGGGGGGGGGGGGGGGGGGGGGGGGGGGGGGGGFGGGGGGGGGGGGGGGGGGGGGGGGGFGGGGGGGGGGGGGGGGGGGGGGGGGGGGGGGGGGGGGGGGGGGGGGGFFCGGGGGGGGGGGGGGGGGGGGGGGGGGGGGGGGGGGGGGGGGGGGGGGGGGGGGGGGGGGGGGGGGGGGGGDGGGGGGGGGGGGGGGGGGGGGGGGGGGGGGGGGGGFGGGGDGFB>FG5CGFFF:4C?FFFCFDFFFGFAFAF*:F:>?EFGD
@M02352:288:000000000-CKWC8:1:1101:12363:2908 1:N:0:TAGCGCTC+AAGGAGTA
TACGAGGGGTGCAAGCGTTAATCGGAATTACTGGGCGTAAAGCGTTCGTAGGCGGTTTGTTAAGCAAGATGTGAAAGCCCAGGGCTCAACCTTGGAACTGCATTTTGAACTGGCAAACTAGAGTACTGTAGAGGGTGGTGGAATTTCCAGTGTAGCGGTGAAATGCGTAGAGATGGGAAGGAACATCAGTGGCGAAGGCGACTCACTGGACCAATACTGACACTGAGGTGCGAAAGCGTGGGTAGCAAACAGGATTAGATACCCTGGTAGTCCACGCCGTAA
+
GGFFDGGGGGGGGFGGGGGGEFEEGGEGGGGGGEFGGGGGFGGGGGGGGGFFGGGGGGGGGGGGGEFGGGGGGGGGGGGGGGGEFGGGGGGGFGGGGGGGGGGGGGFGGGGGGGGGFGGGGDGGGGGFG9@FGGGCGGGGEFEFGGGAFFGGGAFGGGGGGGGGDDFGGGGGFFCEG6FGGGGEBFGGGGGGGGGCGGGGEEDGGGGGGGGFGDGFFGGGGGGGEFGGGGGGC?DFGEGGGGFF?<>FCCF?6?GC>FDF?GFGFFGFFFFFFGFFFBEFDC
@M02352:288:000000000-CKWC8:1:1101:20165:2923 1:N:0:TAGCGCTC+AAGGAGTA
TACGAGGGGTGCAAGCGTTAATCGGAATTACTGGGCGTAAAGCGTTCGTAGGCGGTCTATTAAGCAAGAGGTGAAAGCCCAGGGCTCAACCTTGGAACTGCATTTTGAACTGGTAGACTAGAGTACTGTAGAGGGTGGTGGAATTTCCAGTGTAGCGGTGAAATGCGTAGAGATTGGAAGGAACATCAGTGGCGAAGGCGGCCACCTGGACAGATACTGACGCTGAGGAACGAAAGCGTGGGTAGCAAACAGGATTAGATACCCTGGTAGTCCACGCCGTAA
+
GGFG9FFEG6FCEGGGGGGCCFGGGGGGGGGGGGGGGGGGFGGG?6CFGGGGGGG=CCEGGGGGG9FFG,EFFGGGGGGGGGGGGGGGGGGDFGGGGGGGGGFFGFFEGGGGGFGFGGGFGGGGFGAFDFGFFFCCFEFFGFGGGAA;FGGGGGGFEEGGGGGGFGGGDGG,BFGDF:EGGGGGG?FFGGGFGGGGGCCE>CCECFGGG=FGGGGGGGFGFGDGEDGGGFDGGEDFGGGGGG5>?FGFFF>@FBCD?FAF9?<FF>D@>FFB?FFF;BFFDD
@M02352:288:000000000-CKWC8:1:1101:12684:2926 1:N:0:TAGCGCTC+AAGGAGTA
TACTAAAGGTGCAAGCGTTAATCGGAATTACTGGGCGTAAAGCGCGCGTAGGTGGTTTGTTAAGTTGGATGTGAAAGCCCAGGGCTCAACCTTGGAACTGCATTCAAAACTGACTCACTAGAGTACGAGAGAGGTTAGTGGAATTTCCTGTGTAGCGGTGAAATGCGTAGAGATGGGAAGGAACACCAGTGGCGAAGGCGACTGACTGGCTCGATACTGACACTGAGGTGCGAAAGCGTGGGGAGCAAACAGGATTAGATACCCTGGTAGTCCACGCCGTAA
+
GGGGGGGGGGGGGGGGGGGGFGGGGGGGGGGGGGGGGGGGGGGGGGGGGGGGGGGFGGGGGGGGGGGGGGGGGGGGGGGGGGGGDGGGGGGGGGGGGGGGGGGGGGGGGGGGGGGGGGGGGGGGGGGGGGGGGGGGGGGGGGGGGGGGGGGGGGGGGGGDGGGGGGGGGDGGGGGGGGGGGGGGGFGGGGGGGGGGGGGGGGGGGCEGGGGDEGGGGFGGGGFGGGGGGGGDGEGFGGCGGGFFFFGGGGF56?CGBF>FGGGGFFGF9*5>@DFFFFE>CD
@M02352:288:000000000-CKWC8:1:1101:17011:2936 1:N:0:TAGCGCTC+AAGGAGTA
TACGAGGGGTGCAAGCGTTAATCGGAATTACTGGGCGTAAAGCGCGCGTAGGTGGTTTGTTAAGTCGGATGTGAAAGCCCAGGGCTCAACCTTGGAATTGCACCCGATACTGGCAGGCTAGAGTACGATAGAGGAGTGTGGAATTTCCTGTGTAGCGGTGAAATGCGTAGATATAGGAAGGAACATCAGTGGCGAAGGCGACACTCTGGATTGATACTGACACTGAGGTGCGAAAGCGTGGGGAGCAAACAGGATTAGATACCCTGGTAGTCCACGCCGTAA
+
GGGGGFGGGGGGGGGGGGGG<CFFGGEGGGGGGGGGGGGGGGGGDGGGGGEGEFGGG,CGGGGGGGGGGGGGGGGGGGFGGGGGDFGGGGGGGGGGGGFGGGGGGGGGGGGGGGGGGGGGGGGGGGGGFGFGGGGGGGGGEGFGGGGGGGGGFGGGGGGGGGGGGGGEGEG9ECGGGGGGEGGGGGGFGGGGGGGGGGGGGG=E8EGGGGGFGGGGGGGGGGGGFGGCFGFGGECBFGGGGGFFFFGFCFFFFBCF?FFFGGGG=>F4<FD<8:?3(:B>DD
@M02352:288:000000000-CKWC8:1:1101:13348:2955 1:N:0:TAGCGCTC+AAGGAGTA
TACGAGGGGTGCAAGCGTTAATCGGAATTACTGGGCGTAAAGCGTTCGTAGGCGGTTTGTTAAGCAAGATGTGAAAGCCCAGGGCTCAACCTTGGAACTGCATTTTGAACTGGCAAACTAGAGTACTGTAGAGGGTGGTGGAATTTCCAGTGTAGCGGTGAAATGCGTAGAGATTGGAAGGAACATCAGTGGCGAAGGCGGCCACCTGGACAGATACTGACGCTGAGGAACGAAAGCGTGGGGAGCGAACAGGATTAGATACCCTGGTAGTCCACGCCGTAA
+
GGGGFGGGGGGGGGGGGFGGFGGGGGGGGGGGGGGGGGGCDGGGFCGGGGGGGGGGGGGGGGGGGFFGFGGFFGGGGGGGGGGGG@FGGGGGGGGGGGGGGFFAFGGGGGGGGGGGGGGGGGGGGGGGGGGGGGGGEEGFGGFGGGGGGGFGGGGFGDFGGGGGGFGGGGGGGCFGGGGGGGGGGGGFFGGGGGGGGGGGGGCGFGGGCCCCF@FCFFGGGGD*:CFGFGGGGGDFDEDGGGEB>EGCE5B@FFGFF?9BGGGGFFGFAFDFFGFFFBF9DC
@M02352:288:000000000-CKWC8:1:1101:12481:3016 1:N:0:TAGCGCTC+AAGGAGTA
TACGAGGGGTGCAAGCGTTAATCGGAATTACTGGGCGTAAAGCGTTCGTAGGCGGTTTGTTAAGCAAGATGTGAAAGCCCAGGGCTCAACCTTGGAACTGCATTTTGAACTGGCAAACTAGAGTACTGTAGAGGGTGGTGGAATTTCCAGTGTAGCGGTGAAATGCGTAGAGATTGGAAGGAACATCAGTGGCGAAGGCGGCCACCTGGACAGATACTGACGCTGAGGAACGAAAGCGTGGGGAGCGAACAGGATTAGAAACCCTGGTAGTCCACGCCGTAA
+
GGGG9@FFGGGGGGGGGGGGGGGGGGGGGGGGGGGFGGGGGGGGFGGGGFCFFGGGGGGGGGGGGFEEGGGGGGGGFGGGGGGGECFGGGGGGFGGGGGGGGGGGGCGGGGGGGGGGGGGGGGGGGGGGGGFGGGGFGGGGFFFGGGGGFGGGGGGGGCFGGGGGGG7>CEGGGGGGGGGG7FFGGGGGCFGGGGGDGCCEEE>FGGGGGGFGEGGGGGGGGGGEDGGGGGGGGGFGGDCGGFB>DGGG3)03:*:<F<*<?675>GF<FF9FGF06BF>37
@M02352:288:000000000-CKWC8:1:1101:20660:3019 1:N:0:TAGCGCTC+AAGGAGTA
TACGAGGGGTGCAAGCGTTAATCGGAATTACTGGGCGTAAAGCGTTCGTAGGCGGTTTGTTAAGCAAGATGTGAAAGCCCAGGGCTCAACCTTGGAACTGCATTTTGAACTGGCAAACTAGAGTACTGTAGAGGGTGGTGGAATTTCCAGTGTAGCGGTGAAATGCGTAGAGATTGGAAGGAACATCAGTGGCGAAGGCGGCCACCTGGACAGATACTGACGCTGAGGAACGAAAGCGTGGGGAGCGAACAGGATTAGATACCCTGGTAGTCCACGCCGTAA
+
GGGG<FGGGGGGGGGGGGGGGGGGGGGGGGGGGGGGGGGGGGGGGGGGGGGGGGGBFEGGGGGGGGGGGGGGGGGGGGGGFGGGGGGGGGFGGGGGGGGGGGGGGGGGGGGGGGGGGGGGGGGGGGGGGFGGGGGEGGGGGGGGGGGGGGGGGGGGGGGGGGGGGGGGGGGGGCGFGGGGGGGGFFGGGGGGGGGGGGGGGGGGGGGGGGGGGGGGFGGGFGGGGGGGGGFGGGGFGGGGGGFFFFGGGGEF<<CFDFFFGGCGFFGFAFFAFFFFFFF>DD
@M02352:288:000000000-CKWC8:1:1101:9090:3023 1:N:0:TAGCGCTC+AAGGAGTA
TACGAGGGGTGCAAGCGTTAATCGGAATTACTGGGCGTAAAGCGTTCGTAGGCGGTTTGTTAAGCAAGATGTGAAAGCCCAGGGCTCAACCTTGGAACTGCATTTTGAACTGGCAAACTAGAGTACTGTAGAGGGTGGTGGAATTTCCAGTGTAGCGGTGAAATGCGTAGAGATTGGAAGGAACATCAGTGGCGAAGGCGGCCACCTGGACAGATACTGACGCTGAGGAACGAAAGCGTGGGGAGCGAACAGGATTAGATACCCTGGTAGTCCACGCCGTAA
+
GGGGC@CEGGGGGGFGGGGEGGGGGGGGGGGGGGGCGGEEFGFGFGGGGGFGDGGGGGGGGGFGGGGGEGGGGGGGGGGGGGGGGGGGFGGGGGGGGGGGGGFFGGGGGGGGGGGGGGGFGCDGGGGEGGGCFGGGGGGGGGFGGGGFGGGGGGGGGGGEGGGGGGGGGGGCFFGFGGGGGGFGGGGGGGGGGGDGGGGGGGGGGGGGGGGFGGGFGGGGGGGGGDGGGGGGGGGFGGDGGGFFFFGDGGF::(CFDF2@CFGGFFGF9FFD=CF?F?D97>
@M02352:288:000000000-CKWC8:1:1101:11768:3070 1:N:0:TAGCGCTC+AAGGAGTA
TACGGAGGGTGCAAGCGTTACTCGGAATCACTGGGCGTAAAGAGCGTGTAGGCGGGTTTGTAAGTTTGAAGTGAAATCCAATGGCTCAACCATTGAATTGCTTTGAAAACTGCTTACCTAGAATATGGGAGAGGTAGATGGAATTTCTGGTGTAGGGGTAAAATCCGTAGAGATCAGAAGGAATACCGATTGCGAAGGCGATCTACTGGAAAATTATTGACGCTGAGACGCGAAAGCGTGGGGAGCAAACAGGATTAGATACCCTGGTAGTCCCCGCCCTAA
+
GGGGGGGGGGGGGGF@FFGF7CCFGGGG9FGGGGGFGGGGGGGG8>FGGGGGCFGGGGGGGGGGGGFFE,EF<EFGGGGGGCFGGGGGGG,3DDGGG,8EF<?FFBFGGGGGFFAC<AFGGG9EGGFGGGECGGGG9DCGGGGFFGF=BFFFFFFC7FGEGGGGDFFGGGGF;B9CCFGGCBFEGGGGEE7FFGG>EEGCBEFGGF?F?CD+;EGGGGGGGGGGCDGGFEGDCC35CE7EGG),4@FGGG40(:6C)7:?FFCF6)7?<6>D9*)421)(29
@M02352:288:000000000-CKWC8:1:1101:16199:3148 1:N:0:TAGCGCTC+AAGGAGTA
TACGGAGGGTGCAAGCGTTAATCGGAATTACTGGGCGTAAAGCGCACGTAGGTGGTTTGTTAAGTTGGATGTGAAAGCCCAGGGCTCAACCTTGGAACTGCATTCAAAACTGGCGAACTAGAGTATGGTAGAGGTGAGTGGAATTTCCTGTGTAGCGGTGAAATGCGTAGAGATGGGAAGGAACATCAGTGGCGAAGGCGACTCACTGGACCAATACTGACACTGAGGTGCGAAAGCGTGGGTAGCAAACAGGATTAGATACCCTGGTAGTCCACGCCGTAA
+
GGGGGEGGGFFFFFGGGFFE<FGFGFGGGGGGGGGGGGEEFGGGGFGGFGGGFFGBFGGGGGGGGGGGGGGGGGGGGGGGGGGGGGGGGGGGGGGGGGGGGGDGGGGGGGGGGGGGGGGGGGGGGGGGGGGGGGGGGGGGGGGGGGGGFGGGGDGGGGGGGGGGGGGGGGGGGGGGGGGGGGGGGFGGGGGGGGGGGGGGGGGGGGGGGGGGGGGGFGGGGGG?GGGGGGGGGGGEFGGGGGDFFFGFGGFFFFGFFFFFGCFGFFGFFF7<8FFF>?FFGG
@M02352:288:000000000-CKWC8:1:1101:10915:3157 1:N:0:TAGCGCTC+AAGGAGTA
TACGGAGGGTGCAAGCGTTACTCGGAATCACTGGGCGTAAAGAGCATGTAGGCGGATAGTTAAGTTTGAAGTGAAATCCAATGGCTCAACCCTTGAACTGCTTTGAAAACTGATTATCTAGAATATGGGAGAGGTAGATGGAATTTCTGGTGTAGGGGTAAAATCCGTAGAGATCAGAAGGAATACCGATTGCGAAGGCGATCTACTGGAACATTATTGACGCTGAGACGCGAAAGCGTGGGGAGCAAACAGGATTAGATACCCTGGTAGTCCACGCCGTAA
+
GGGGGGGGGBGECFGGGGG,:FGGGGGG,FCFGGGGGGGGGGFG@,6CFGGGGGGGG7F9@FGGGG9E5,CFGGGGGGG,E,BFGGGGGGG+F,EFGGGGG?FB5FGGGGGA,,,,CFGGGG<FA,C,DFGGGGGF,,CFGGFGGCG9,EGGGGGCGGG@FGGGCFGGGGG,DG68D9FGGGGAFGGGGG<EGGGGGGGGECCBFGGGGF*=<9FG?FGGGGGGGGGG9/CDGGGFGGGGGGFBFFG<EFFFFFGGFFFFGGGGFFGFFFFFFGF0;?FBGD
@M02352:288:000000000-CKWC8:1:1101:20858:3167 1:N:0:TAGCGCTC+AAGGAGTA
TACGGAGGGTGCAAGCGTTAATCGGAATTACTGGGCGTAAAGCGTACGTAGGTGGTTTGTTAAGTTGGATGTGAAAGCCCAGGGCTCAACCTTGGAACTGCATTCAAAACTGATGAACTAGAGTATGGTAGAGGTAAGTGGAATTTCCTGTGTAGCGGTGAAATGCGTAGAGATGGGAAGGAACATCAGTGGCGAAGGCGACTTACTGGACCAATACTGACACTGAGGTACGAAAGCGTGGGTAGCAAACAGGATTAGATACCCTGGTAGTCCACGCCGTAA
+
GGGGGGGGGFGGGGGGGFGGGGGGGGGGGGGGGGGGGEEGGGGGGGGGFGGGGGGCFGGGGGGGGGGGGGGGGGGGGGGGGGGGGGGFGFGGGGGGGGGGGGGGGGGGGGGGGGGGGGGGGGGGGGGGGGGGGGGGGGGGGGGGGGGGGGGGGGGGGGGGGGGGGGGGGGGGGGGGGGGGGGGGDEFGGGGGGGGGGGGGGGDEGFGGGGGGGGGGGGGGFGGDGGGGGGGGGGGFGGGGGGFFF@GGGGFFFFGFFFFFGGGFFFGFFFFFFGFFBFBBGD
@M02352:288:000000000-CKWC8:1:1101:23608:3184 1:N:0:TAGCGCTC+AAGGAGTA
TACGGAGGGTCCGAGCGTTAATCGGAATTACTGGGCGTAAAGCGCGCGTAGGTGGTTATTTAAGCTAGATGTGAAAGCCCAGGGCTCAACCTTGGAACTGCATTTAGAACTGGGTAACTAGAGTACAGTAGAGGGTAGTGGAATTTCTTGTGTAGCGGTGAAATGCGTAGATATAAGAAGGAACACCAGTGGCGAAGGCGACTGCCTGGACTGATACTGACACTGAGGTGCGAAAGCGTGGGGAGCAATCAGGATTAGATACCCTGGTAGTCCACGCCGTAA
+
GGGGGGGGGGFFGGEFGFGDFGGGGGGGGGGGGGGGGFEGGGGGGEGGFFGGFFG?FFGGGGGGGGGGGGGGGGGGGGGGGGGGFFGFFGGGGGGGGGGGGGGGGGGGFGGGGGGGGGGGGGGGGGGGFGGFGGE@FGGGGGGGGGGGGGGGGGGGGGGGGGGGGGGGGGGGGGGGGGGGGGGGGGGGGGGGGGGGGGGGGGGGEGFGGGGGGGGCACFGGCFGFGGGGGGGGGGFGGGGGGFFFFGGCF@BDFGGFFFFGFFG@FFFFFFFFGF?>FEFGD
@M02352:288:000000000-CKWC8:1:1101:18613:3269 1:N:0:TAGCGCTC+AAGGAGTA
TACGGAGGGTGCAAGCGTTAATCGGAATTACTGGGCGTAAAGCGCGCGTAGGTGGTTTGTTAAGTCGGATGTGAAAGCCCAGGGCTCAACCTTGGAATTGCACCCGATACTGGCAGGCTAGAGTACGATAGAGGAGTGTGGAATTTCCTGTGTAGCGGTGAAATGCGTAGATATAGGAAGGAACATCAGTGGCGAAGGCGACACTCTGGATTGATACTGACACTGAGGTGCGAAAGCGTGGGGAGCAAACAGGATTAGATACCCTGGTAGTCCACGCCGTAA
+
GGGGGGGGGFGGGGGGGGGG@CFFGGEGGGGGGGGGGGGGGGDFGGGGGGGGFGG8DDGGGGGGGGEGGGGGGGGGGGGGFGGGGGGGGGGGGGGGFGGGGGGDFGGGGGGGFGGDDGGGGGGGGGG:CFGGGGACFGGGGGGGGGGGGGGGGGGGGGGGGGGGGGGGGGGGGGGGGCGGGGGGGGGGGGGGGGGGGGGGDGDGCFGGGGGGGGGCFFGGGFGFGFFGGGGGGGGFGGGGGGFBBFGFGGFFFFGGFFFFGGGGFFG):FFFFGFFF:EFDC
@M02352:288:000000000-CKWC8:1:1101:13576:3319 1:N:0:TAGCGCTC+AAGGAGTA
TACGAGGGGGGCAAGCGTTAATCGGAATTACTGGGCGTAAAGCGTTCGTAGGCGGTTTGTTAAGCAAGATGTGAAAGCCCAGGGCTCAACCTTGGAACTGCATTTGGAACTGTCAAACTAGAGTACTGGAGAGGGTGGTGGAATTTCTAGTGTAGCGGTGAAATGCGTAGAGATTGGGAGGAACATCAGTGGCGAAGGCGGCTACCTGGACAGATACTGACGCTGAGGAACGAAAGCGTGGGGAGCGAACAGGATTAGATACCCTGGTAGTCCACGCCGTAA
+
GGGG6,@FG+CFEGGGGGGG4BFFGGCFGGGGGGGGGFGGGGCG3+BFGGGCFGGGGDGACCGG9=FGGGGGGGGGGGGG,BFEGGGGGGG,3@FG;FGGGGGCF;<CFGGG3F;<?FG:EGGGFG9F,?FGGG>14FGGGGGGG+C+CFGGGGGGGGGGGGGGFGGGGGG+AFG?F5CEGGGGG,AEFGGGGGGGGGGGGG*2*;FGGFG6C*2<EGGGGGGGDGGGC6F>EGGFFGGGGGFFFFDCEGFFF?CF?FFFGGGGFFGF>F<:FFFFFFFFGG
@M02352:288:000000000-CKWC8:1:1101:23760:3357 1:N:0:TAGCGCTC+AAGGAGTA
TACGAGGGGTGCAAGCGTTAATCGGAATTACTGGGCGTAAAGCGTGCGTAGGTGGTTTGTTAAGCAAGATGTGAAAGCCCCGGGCTCAACCTGGGAACTGCATTTTGAACTGGCAAACTAGAGTATTGTAGAGGGTAGTGGAATTTCCAGTGTAGCGGTGAAATGCGTAGAGATTGGAAGGAACATCAGTGGCGAAGGCGGCTACCTGGACAAATACTGACACTGAGGCACGAAAGCGTGGGGAGCAAACAGGATTAGATACCCTGGTAGTCCACGCCGTAA
+
GGGGEE@CGGGGCGEGGEGDFGGGGGGGGGCGGFGFF@FCCFFECCEECCFDFGFFDFGGGFGGGEFGGGGGGGGGGFFFGGGGFFFFGFFGGGFGGGGGGGGGFGGGGGGGGEFDFFGGG9FDFGGFGGGGGGGGGGGGGGGGGGGGGGGFGFGGGGGGGGFGCEGGGEEGE;FGGGCGGGGGGEFFGGGGBECEGGGGGGDE?FGGGGGDG6:CG@FGDEGDGGGGGE5CGGGFGGDGGGE?>FGGGGFF?:FGBFAFGG+9?>C@4?>9BGFFFFFFDD
@M02352:288:000000000-CKWC8:1:1101:7018:3457 1:N:0:TAGCGCTC+AAGGAGTA
TACGGAGGGTGCAAGCGTTAATCGGAATTACTGGGCGTAAAGCGCACGTAGGTGGTTTGTTAAGTTGGATGTGAAAGCCCAGGGCTCAACCTTGGAACTGCATTCAAAACTGGCGAACTAGAGTATGGTAGAGGTGAGTGGAATTTCCTGTGTAGCGGTGAAATGCGTAGAGATGGGAAGGAACATCAGTGGCGAAGGCGACTCACTGGACCAATACTGACACTGAGGTGCGAAAGCGTGGGTAGCAAACAGGATTAGATACCCTGGTAGTCCACGCCGTAA
+
GGGGGEGEDFEGGEGGFGGGFGGGGGFGGGGGGGGGGGGGFGGGGGGGCFGGGEGGGGGGGGGEGFGGGGGFGGFGGGGGGGGGGGGGGGGGGGGGGGGGGGGGGGGGGGGGGGGGGGGGGGGFFGFGGGGGGGGGFGGGGGGGGGGGGGFGGGGGGGGGGGGGGGGGGGGGGGGGGGGGGGG7EAFGGGGGGGGGGGGGGGGEFGGGGGFFFFFGGGGGGCCFGGGC?CFDC:DDGGGEGGFFFFGGGGFFFFGG?F2BGGGFFFD65@AABDFF>0<>GD
@M02352:288:000000000-CKWC8:1:1101:22608:3463 1:N:0:TAGCGCTC+AAGGAGTG
TACGAGGGGTGCAAGCGTTAATCGGAATTACTGGGCGTAAAGCGTTCGTAGGCGGTCTATTAAGCAAGATGTGAAAGCCCAGGGCTCAACCTTGGAACTGCATTTGGAACTGGTAGACTAGAGTACTGTAGAGGGTGGTGGAATTTCCAGTGTAGCGGTGAAATGCGTAGAGATTGGAAGGAACATCAGTGGCGAAGGCGGCCACCTGGACAGATACTGACGCTGAGGAACGAAAGCGTGGGGAGCGAACAGGATTAGATACCCTGGTAGTCCACGCCGTAA
+
GGGG<CFGGFGGGGGGGFGDGGGFGGGGGGGGGGGGGEGGGGGGGGGGGGGGGGGGGGGGGGGGGGGGGGGGGGGGGGGGGGGGGGGGGGGGGGGGGGGGGGGGGGGFGGGGGGGGGGGGGGGGGGGGGGGFGGGGGGGGGGGGGGFGGFGGGGGGGGGGGGGGGGGEGGGGGGFGGGGGGGGGGGGGGGGGGGGEGGGGGGGEGCFGGGGGGGFGGFGGGGGGGGGGGGGGGGGFGGGGGGFF97DCGGD??BFG?FFFGGFGFFGFFF<<FFFFFFFFGG
@M02352:288:000000000-CKWC8:1:1101:6763:3516 1:N:0:TAGCGCTC+AAGGAGTA
TACGAGGGGTGCAAGCGTTAATCGGAATTACTGGGCGTAAAGCGTTCGTAGGCGGTCTATTAAGCAAGATGTGAAAGCCCAGGGCTCAACCTTGGAACTGCATTTTGAACTGGTAGGCTAGAGTACTGTAGAGGGTGGTGGAATTTCCAGTGTAGCGGTGAAATGCGTAGAGATTGGAAGGAACATCAGTGGCGAAGGCGGCCACCTGGACAGATACTGACGCTGAGGAACGAAAGCGTGGGGAGCGAACAGGATTAGATACCCTGGTAGTCCACGCCGTAA
+
GGGGFGEDGGGGGGGGGGGGGGGFGGGGGGGGEFGGGGGGGGGGGGGGGGGGGEGFEGGGGGGGGGGGGGGGGGGGGGGGGGGGGFGCFFFGGGGGGGGGGGGGGCFGFGGDFDFGGGGGGGGGFAFFFGGDGGGCFDFCEGGGGGGGGFGGGGGEGGGGGGGGGGGEGGGGGGFGGGGGGGGGFGGFGGGGGGGGGGGGGCCE*;FFGGGGGGGGGFGGGGGGGGGGGGGGGEDDFE>EGDEF>BGD5<BF:<*:<FFFGGGFF@FFAFD<=CF?F<:0CD
@M02352:288:000000000-CKWC8:1:1101:24191:3526 1:N:0:TATCGCTC+AAGGAGTA
TACGGAGGGTGCAAGCGTTAATCGGAATTACTGGGCGTAAAGCGTGCGTAGGCGGTTTGTTAAGCAAGATGTGAAAGCCCAGGGCTCAACCTTTGAACTGCATTTTGAACTGGCAAACTAGAGTACTGTAGAGGATGGTGGAATTTCCAGTGTAGCGGTGAAATGCTTAGAGATTGGAAGGAACATCATTGGCGAAGGCGGCCACCTGGACAGATACTGACGCTGAGGAACGAAAGCGGGGGGAGCAAACAGGATTAGATACCCTGGTAGTCAACGCCGTAA
+
GGGGGGGG+BFEAGGGGGGG8CFGGG7FGG9FGGG8+CCFGG,@B,CFGGGGGGG+4BFGGGGG9EFGF@EG<FFG9,:+9,BFGGGGGGGGF,,CEE?,E,EE5C<??,5E,38<B=D9,<,<?<=FCA,FF8,,@+,C=@<>>,8@,@37@;@CFGE7DGF,,,,,55,756,,D,?D>>>><,3?,@F6:4C:8:2B8=*=CF6C;C*=/*+<CGE9C*::?9F@F659EGC37*):CEB>05/96C5@B2CC2*-/2CGG*73?6*5:*00(-(),19
@M02352:288:000000000-CKWC8:1:1101:23428:3540 1:N:0:TAGCGCTC+AAGGAGTA
TACGGAGGGTGCAAGCGTTACTCGGAATCACTGGGCGTAAAGAGCGTGTAGGCGGGTTTGTAAGTTTGAAGTGAAATCCAATGGCTCAACCATTGAACTGCTTTGAAAACTGCTTACCTAGAATATGGGAGAGGTAGATGGAATTTCTGGTGTAGGGGTAAAATCCGTAGAGATCAGAAGGAATACCGATTGCGAAGGCGATCTACTGGAACATTATTGACGCTGAGACGCGAAAGCGTGGGGAGCAAACAGGATTAGATACCCTGGTAGTCCACGCCCTAA
+
GGGGGGGGGGGGGGGGGGGGGFGGGGGGGGGGGGGGGFGGGGGGGGGGGGGGGGGGGGGGGFFFFGGGGGGGGGGGGGGGGGGGGGGGGGGGGGGGGGGGGGGGGGGGGGGGGGGGGGGGGGGGGGGGGGGGGGGGGGGGGGGGGGGGGGGGGGGGGGGGGGGGGFGGGGGGGGGGGGGGGGGFGFGGGGGGGGGGGGGGGDGGGGGGGGGGGGGGGDGGGGGGGGGGGGGGGGGFGGDGEGFFFFGGGGFFFFGGBFFFGGGGFFGFBFFFFGFFFFFBGG
@M02352:288:000000000-CKWC8:1:1101:12361:3540 1:N:0:TAGCGCTC+AAGGAGTA
TACAGAGGGTGCAAGCGTTAATCGGAATTACTGGGCGTAAAGCGCGCGTAGGTGGTTTGTTAAGTCGGATGTGAAAGCCCAGGGCTCAACCTTGGAATTGCACCCGATACTGGCAGGCTAGAGTACGATAGAGGAGTGTGGAATTTCCTGTGTAGCGGTGAAATGCGTAGATATAGGAAGGAACATCAGTGGCGAAGGCGACACTCTGGATTGATACTGACACTGAGGTGCGAAAGCGTGGGGAGCAAACAGGATTAGATACCCTGGTAGTCCACGCCGTAA
+
GGGGGGGGGGGGGGGGGGGGFGGGGFGGGGGGGGGGGGGGGGGGGGGGGGGGFGGGGGGGGGGGGGGGGGGGGGGGGGGGGGGGGGGGGGGGGGGGGGGGGGGGGGGGGGGGGGGGEGGGGFGGGGGGGGGGGGCGFGGGGGGGGGGGGGGGGGGGGGGGGGFGGGGEEECFGGCFGGGGGGGGGGGGGGGGGGDGGGGGGGDGGGGGGGGGGGGGCFFE@GFFGGGCGGGGGGGFGGGGGGFFFFGGCGFFBFGGFFFFG?FGFFGFFF>DFFFF9?FBGD
@M02352:288:000000000-CKWC8:1:1101:25158:3565 1:N:0:TAGCGCTC+CAGGAGTA
TACGAGGGGTGCAAGCGTTAATCGGAATTACTGGGCGTAAAGCGTACGTAGGCGGTTTGTTAAGCAAGATGTGAAAGCCCCGGGCTCAACCTGGGAACTGCATTTTGAACTGGCAAACTAGAGTATTGTAGAGGGTAGTGGAATTTCCAGTGTAGCGGTGACATGCGTAGAGATTGGAAGGAACATCAGTGGCGAAGGCGGCTACCTGGACAAATACTGACACTGAGGCACGAAAGCGTGGGGAGCAAACAGGCTTAGATACCCTGGTAGTCCACGCCGTAA
+
GGGGFGDGGCFGG<FGGCE@FFGFECGFG<FFFDFGDG@=<FFGG>CGFGFEFGGGGGGGGFABCECFEFFGGGGGGFGGGGDFGGG9AFEGFFGA@FGGGGGFGGFGEGGFGGFG,@EA9,EG9CCFGD9@=FGG7FGGGFFFGGGCCEG9FG,@:FFCB<CCFGGGGC5C?CEFFG++*=FGAFGGEFF6C5:CGGFECEGEFGGFF*>FF*<<@FC+<9?CECE5=CCDD=*521C*88>(4D3>EG476(9<)=A4<08C=@F629>4@C409?5;31
@M02352:288:000000000-CKWC8:1:1101:12153:3608 1:N:0:TAGCGCTC+AAGGAGTA
TACAGAGGGTGCAAGCGTTAATCGGAATTACTGGGCGTAAAGCGCGCGTAGGTGGTTTGTTAAGTCGGATGTGAAAGCCCAGGGCTCAACCTTGGAATTGCACCCGATACTGGCAGGCTAGAGTACGATAGAGGAGTGTGGAATTTCCTGTGTAGCGGTGAAATGCGTAGATATAGGAAGGAACATCAGTGGCGAAGGCGACACTCTGGATTGATACTGACACTGAGGTGCGAAAGCGTGGGGAGCAAACAGGATTAGATACCCTGGTAGTCCACGCCGTAA
+
GGGGGGGGGGGGGGGGGGGGFGGGGGGGGGGGGGGGGGGGGGGGGGGGGGGGGGGGGGGGGGGGGGGGGGGGGGGGGGGGGGGGGGGGGEGGGGGGGGGGGGGGGGGGGGGGGGGGGGGGGGGGGGGGGGGGGGFGFGGGGGGGGGGGGGGGGGGGGGEGGGGGGGGGGGGEGGGGGGGGGGGGGGGGGGGGGGGGGGGGGGGGFCFGGGGGGGGGFGGGGGGGGGGGGFGGGGGFGGGGGEBFFFGGGGFF?FDC?FFFGGFG?FGFDFFFFGFF6:E>GG
@M02352:288:000000000-CKWC8:1:1101:11174:3610 1:N:0:TAGCGCTC+AAGGAGTA
TACAGAGGGTGCAAGCGTTAATCGGAATTACTGGGCGTAAAGCGCGCGTAGGTGGTTTGTTAAGTCGGATGTGAAAGCCCAGGGCTCAACCTTGGAATTGCACCCGATACTGGCAGGCTAGAGTACGATAGAGGAGTGTGGAATTTCCTGTGTAGCGGTGAAATGCGTAGATATAGGAAGGAACATCAGTGGCGAAGGCGACACTCTGGATTGATACTGACACTGAGGTGCGAAAGCGTGGGGAGCAAACAGGATTAGATACCCTGGTAGTCCACGCCGTAA
+
GGGGGGGGGGGGGGGGGGGGFGGDGEFGGGGGGGGGGGGGFFGGGGGGFFGGFGGGGGGGGGGGGGGGGGGGGGGGGGGGGGGGGGGFGFFGGGGGGGFGCCFEFGDGDGGGGFGGGEFGGFGGGGGGGGGGGGFDFGGFGGGGGGGGGGGGGGGGGGGGGGGGG@F8=EC;CCEGGGGGGGGGCCG@FGGG5BEGGGGGCGGG?C<:CEFGEFF@C?EFGGGGGGGGG=DGEG:>FEGCEE@FFBGGCGF?6BGGFF)*20<DFFGF9=<9FG??FBE>GG
@M02352:288:000000000-CKWC8:1:1101:19365:3616 1:N:0:TAGCGCTC+AAGGAGTA
TACGGAGGGTGCAAGCGTTACTCGGAATCACTGGGCGTAAAGAGCGTGTAGGCGGGTTTGTAAGTTTGAAGTGAAATCCAATGGCTCAACCATTGAACTGCTTTGAAAACTGCTTACCTAGAATATGGGAGAGGTAGATGGAATTTCTGGTGTAGGGGTAAAATCCGTAGAGATCAGAAGGAATACCGATTGCGAAGGCGATCTACTGGAACATTATTGACGCTGAGACGCGAAAGCGTGGGGAGCAAACAGGATTAGATACCCTGGTAGTCCACGCCCTAA
+
GGGGGGGGGGGGGGGGGGGGGGGGGGEGFFFGGGGCCGGGGGEGFG=FFGGGGGGC4FCFGGGGGA9FFEFFFGGGGAFGGFGGGGGGGGGDGGFGGGGGGFGGGGGGGGGGGGGFGDGFBFGGGFCFFGGGGDCBFCFFFGFCE@FGGGGGGGFGGGGGGGGGGGGDFEE;9BECGFGGGGFGFGCEFGGGGGGEGGFGGGE>FGCGGGGGFGEGGG7<FGGGDGGFGGGGGGGEFDDGGGFFB3FFGGFF<:DF7?A=CFGGFFDFFFFFFGF?BFB(<C
@M02352:288:000000000-CKWC8:1:1101:25396:3616 1:N:0:TAGCGCTC+AAGGAGTA
TACGGAGGGTGCAAGCGTTAATCGGAATTACTGGGCGTAAAGCGCACGTAGGTGGTTTGTTAAGTTGGATGTGAAAGCCCAGGGCTCAACCTTGGAACTGCATTCAAAACTGGCGAACTAGAGTATGGTAGAGGTGAGTGGAATTTCCTGTGTAGCGGTGAAATGCGTAGAGATGGGAAGGAACATCAGTGGCGAAGGCGACTCACTGGACCAATACTGACACTGAGGTGCGAAAGCGTGGGTAGCAAACAGGATTAGATACCCTGGTAGTCCACGCCGTAA
+
GGGGGGGGGGCCCGGGGGGGDDFGGGGGGGGGGGGGGGGGGGGGDDGGGFGGGGGF7FFGGGGGGFFFCGGGGGGGGF<DEEFGGGGGFFGFGGFGG<FGGGFG<EF9EFGGGGDF7FGAFGGGG,BFFFGGGGGGGGDFGGGGG9EFCFGGGGGGGGGGGGGGGGGGGGGEGGFCB6EGGGGGDFFFGGGGDGGGGGGGDGGGGGGGGGGC8CCCGGGGGGGGGGGF+*9DEGGFCGGGGGFFFFGFGGFFFFFGFFFFGGGGFFGFFFFFFGFFF6BFGG
@M02352:288:000000000-CKWC8:1:1101:12368:3623 1:N:0:TAGCGCTC+AAGGAGTA
TACAGAGGGTGCAAGCGTTAATCGGAATTACTGGGCGTAAAGCGCGCGTAGGTGGTTTGTTAAGTCGGATGTGAAAGCCCAGGGCTCAACCTTGGAATTGCACCCGATACTGGCAGGCTAGAGTACGATAGAGGAGTGTGGAATTTCCTGTGTAGCGGTGAAATGCGTAGAGATTGGAAGGAACATCAGTGGCGAAGGCGGCCACCTGGACAGATACTGACGCTGAGGAACGAAAGCGTGGGGAGCGAACAGGATTAGATACCCTGGTAGTCCACGCCGTAA
+
GGGGGGGGGGGGGGGGGGGGGGGGGGGGGGGGGGGGGGGGGGGGGGGGGGGGGGGEGGGGGGGGGGGGGGGGGGGGGGGGGGGGGGGGGGGGGGGGGGGGGGGGGGGGGGGGGGGGGGGGGGGGGGGGGGGGGGFGGGGGGGGGGGGGGGGGGFFGGGEGGGGGGGGGGGGGGGFFGGGGGGGGGGGGGGGGGGGGGGGGGGGGGGGGGGGGGGGGGGGGGGGGGGGGGGGGGGGFGGDGGGFFFFGGGGFFFBGG?@AFGGGGFFFFFFFFFGFFFFFFGG
@M02352:288:000000000-CKWC8:1:1101:13751:3628 1:N:0:TAGCGCTC+AAGGAGTA
TACGGAGGGTGCAAGCGTTAATCGGAATTACTGGGCGTAAAGCGCACGTAGGTGGTTTGTTAAGTTGGATGTGAAAGCCCAGGGCTCAACCTTGGAACTGCATTCAAAACTGGCGAACTAGAGTATGGTAGAGGTGAGTGGAATTTCCTGTGTAGCGGTGAAATGCGTAGAGATGGGAAGGAACATCAGTGGCGAAGGCGACTCACTGGACCAATACTGACACTGAGGTGCGAAAGCGTGGGTAGCAAACAGGATTAGATACCCTGGTAGTCCACGCCGTAA
+
GGGGGGGGGGGGGGGGGEGGFGGGGFGGGGGGGGGGGGGGGGGGGGGGGGGGGGGFGGGGGGGGGGGGGGGGGGGGGGGGGGGGGGGGGGGGGGGGGGGGGGGGGGGGGGGGGGGGGGGGGGGGGGGGGGGGGGGGGGGGGGGGGGGGGGGGGGGGGGGGGGFGGGGGGGGGGGGGGGGGGGGGFCFGGGGGGGGGGGGGGGGGGGGGGGFFGGGGFFGGGGGGGGGGGGGGGGGDFGGGGGFFFFGGGGFF?:GFDF9@FGGGF>CFFFBAFGFFFFF>GD
@M02352:288:000000000-CKWC8:1:1101:7793:3703 1:N:0:TAGCGCTC+AAGGAGTA
TACGAGGGGTGCAAGCGTTAATCGGAATTACTGGGCGTAAAGCGTTCGTAGGCGGTTTGTTAAGCAAGATGTGAAAGCCCAGGGCTCAACCTTGGAACTGCATTTTGAACTGGCAAACTAGAGTACTGTAGAGGGTGGTGGAATTTCCAGTGTAGCGGTGAAATGCGTAGAGATTGGAAGGAACATCAGTGGCGAAGGCGGCCACCTGGACAGATACTGACGCTGAGGAACGAAAGCGTGGGGAGCGAACAGGATTAGATACCCTGGTAGTCCACGCCGTAA
+
GAFGFGGGGGGGGFGGGGGGGGGGGCGGGDGGGGGGGGG7CCFGFECFCEGGGGGGGGGGGGGGGFFGGGGGDGGGFGFGGGGGGFGGC8ACBFGGGGGGGGGGGDACFFFGGGGGGGFGGGGFCFGGGGGFFGGGGGGGGGDGGGGGGGGGGGGGGGGGGGGFGGGGGGDGGGGGGG;:EGFC,>FFGGGGGGGEEGFGGGG>GGGCGFGCFCGGCFGCGGGGGGFGGGGDGGGEGGGGGDE?6>DDEDDF<17D?F2?C9<*/<DF<FD<@DF<>FEFGC
@M02352:288:000000000-CKWC8:1:1101:15009:3722 1:N:0:TAGCGCTC+AAGGAGTA
TACGGAGGGTGCAAGCGTTAATCGGAATTATTGGGCGTAAAGCGAACGTAGGTGGTTTGTTAAGTTGGATGTGAAAGCCCAGGGCTCAACCGTGGAACTGCATTCAAAACTGGCTAACTTGAGTACGGTAGAGGTGAGTGGAATTTGCTGTGTAGCGGTGAAATGCGTAGATATGAGGAGGAACATCAGTGGCGAAGGCGACTCACTGGACAAATACTGACACTGATGCACGAAAGTGTGGGGAGCAAACAGGATTAGATACCCTGGTAGTCCACGCCGTAA
+
GGGGGGGGCF:F,FFGGGGG76FFGE7FGG,FGGG8CGGGGG,C,+@FFGGGGGG,,,BFGGGGGG,E8BFEGGGGG,,4,4BBFGGGGGG+F,4BF,EFGG,C?,C5?FGGGG,,,AF,EFFFG,>FFGGGGGGG9F7FDDGGG,,,7EFGGGGGGGGGGGGGGGCGGGG,?B7,,,?;EGGG,,C92C,?EGGGGGGC*=CGGGGGGGG6*0+<CFGGGGGGGC+<F+>CEEGF*<FGDG>?(>FFGGFF?FFGFFFFGGGGFFGFAFABFGF0;1>BDD
@M02352:288:000000000-CKWC8:1:1101:17340:3733 1:N:0:TAGCGCTC+AAGGAGTA
TACGGAGGGTGCAAGCGTTAATCGGAATTACTGGGCGTAAAGCGCACGTAGGTGGTTTGTTAAGTTGGATGTGAAAGCCCAGGGCTCAACCTTGGAACTGCATTCAAAACTGGCGAACTAGAGTATGGTAGAGGTGAGTGGAATTTCCTGTGTAGCGGTGAAATGCGTAGAGATGGGAAGGAACATCAGTGGCGAAGGCGACTCACTGGACCAATACTGACACTGAGGTGCGAAAGCGTGGGTAGCAAACAGGATTAGATACCCTGGTAGTCCACGCCGTAA
+
GGGGGFGGGGGGGGGGGGGGFGGGGGGGGGGGGGGGGGGGGGGGGGGGGGGGGGGGGGGGGGGGGGGGGGGGGGGGGGGGGGGGGFGGFGGGGGGGGGGGGGGGGGGGGGGGGGGGGGGGGGGGGGGGGGGGGGGGGGGGGGGGGGGGGGGGGGGGGGGGGGGGGGGGGGGGGGGGGGGGGGGGGCGGGGGGGGGGDGGGGGGDGGGGFFFGGGGEEFGGGGGGGGGGFGGGGGGFGGGGGGFFFFGDGGFFFFGGFFFFGGGGFFGFFFA>FGFFFFFBDD
@M02352:288:000000000-CKWC8:1:1101:19345:3748 1:N:0:TAGCGCCC+AAGGAGTA
TACGGAGGGTGCAAGCGTTACTCGGAATCACTGGGCGTAAAGAGCGTGTAGGCGGGTTTGTAAGTTTGAAGTGAAATCCAATGGCTCAACCATTGAACTGCTTTGAAAACTGCTTACCTAGAATATGGGAGAGGTAGATGGAATTTCTGGTGTAGGGGTAAAATCCGTAGAGATCAGAAGGAATACCGATTGCGAAGGCGATCTACTGGAACATTATTGACGCTGAGACGCGAAAGCGTGGGGAGCAAACAGGATTAGATACCCTGGTAGTCCACGCCCTAA
+
GGGGDFGGGGGGDGGGGGGFCEGFGGGGAFGGGGGGGGGGGGFGDGCFGGGGGGGGGGGGGGGGGGFGF?EFFGGGGGGGFFGGGGGGGGGDAFADBFCFGGGDBFGGGGDGCFFFGAF<,3EBGDGFGFE@CFFFFADGCFCGG;FFGAD<DAEFGGGGGGGGGG@DCEE,2??EGGGGGGCGGGC7:FCCDCECEC>GGGGGGE:FFGC0CFCCG9+<:858;5E9?ED3EG<575>>EC>?F:CGC5>@?6FD,9<FCFFC*7<9<7ABFGFF06>9FG
@M02352:288:000000000-CKWC8:1:1101:25566:3764 1:N:0:TAGCGCTC+AAGGAGTA
TACGGAGGGTGCAAGCGTTACTCGGAATCACTGGGCGTCAAGAGCGTGTAGGCGGGTTTGTAAGTTTGAAGTGAAATCCAATGGCTCAACCATTGAACTGCTTTGAAAACTGCTTACCTAGAATATGGGAGAGGTAGATGGAATTTCTGGTGTAGGGGTAAAATCCGTAGAGATCAGAAGGAATACCGATTGCGAAGGCGATCTACTGGAACATTATTGACGCTGAGACGCGCAAGCGTGGGGAGCAAACAGGATTAGATACCCTGGTAGTCCACGCCCTAA
+
EGGGEG:7BCFGF<AFCGF@CFFGCC,FDFAEF,CFEF7@B=,EFGGGG,C9FC@@CFG>FFA?FCFA<?,CFCCFF?EFDFFEFGFE,>D:5E,<?F?BF?F,,,,8FFFDDFFDEFFD,:,@<FCGCC::7>DC,:FGC<7@@CDGCF>CFF=9<CFCC<,>D7FG,852?<E7,?,,,,:<FGGG7<:BC5811:>EGGGGCFGG?*9ACFCFGGDC7**;85F+<:DC*2).>5>>*C:(-557+9>F?:7:<6<BCF@F?)*<<68A?7F0(359D5
@M02352:288:000000000-CKWC8:1:1101:11071:3767 1:N:0:TAGCGCTC+AAGGAGTA
TACAGAGGGTGCAAGCGTTAATCGGAATTACTGGGCGTAAAGCGCGCGTAGGTGGTTTGTTAAGTCGGATGTGAAAGCCCAGGGCTCAACCTTGGAATTGCACCCGATACTGGCAGGCTAGAGTACGATAGAGGAGTGTGGAATTTCCTGTGTAGCGGTGAAATGCGTAGATATAGGAAGGAACATCAGTGGCGAAGGCGACACTCTGGATTGATACTGACACTGAGGTGCGAAAGCGTGGGGAGCAAACAGGATTAGATACCCTGGTAGTCCACGCCGTAA
+
GGGGGGGGGGGGGGGGGGGGGGGGGGGGGGGGGGGGGGGEFGGGGGGGFGGGFGGGGGGGGGFGGGGGGGGGGGGGGGGGGGGGGGGGGGGGGGGGGGGGGGGGGGGGGGGGGGGGGGGGGGGGGGGGGGGGGGGGFGGGGGGGGGGFFGGGGGGGGGGGGGGGGGG@EGGGFGGGGGGGGGGGGGFGGGGGGGGGGGGGGGEGFGDGGGGGGGGCFCF?CFGGGGGGFFCCCEGFGGGGGGFBBEFCEFFF04CC?FFFGGGG=FGFFF>A4CFFF<BBGD
@M02352:288:000000000-CKWC8:1:1101:12205:3772 1:N:0:TAGCGCTC+AAGGAGTA
TACGGAGGGTCCGAGCGTTAATCGGAATTACTGGGCGTAAAGCGCGCGTAGGTGGATTGGTCAGTCAGATGTGAAAGCCCAGGGCTCAACCTTGGAACTGCATCTGATACTGCTAGTCTAGAATACAGTAGAGGGTAGTGGAATTTCCTGTGTAGCGGTGAAATGCGTAGATATAGGAAGGAACACCAGTGGCGAAGGCGACTACCTGGACTGATATTGACACTGAGGTGCGAAAGCGTGGGGAGCAAACAGGATTAGATACCCTGGTAGTCCACGCCGTAA
+
GGGGGGGGGGGGGGGGGGGGCFGGGGGGGGGGGGGGGGGGGGGGGGGGGGGGFGGGGGGGGFGGGGGGGGGGGGGGGGGGGGGGGGGGGGGGGGGGGGGGGGGGGGGGGGGGGGGGGGGGGGGGGGGGGGGGGGGGGGGGGGGGGGGGGGGGGGGGGGGGGGGGGGGGGGGGGGFGCFGGGGGGGGGGGGGGGGGGGGGGGGGDFGGGGGGDFCCGGGDFGGGGGGGGG5FDGGGDGGGGGGFBFFGGGGFFFFGGBFFFC9FGFFGFFFFFFGFFFBFFGG
@M02352:288:000000000-CKWC8:1:1101:25691:3794 1:N:0:TAGCGCTC+AAGGAGTA
TACGAGGGGTGCAAGCGTTAATCGGAATTACTGGGCGTAAAGCGTTCGTAGGCGGTTTGTTAAGCAAGATGTGAAAGCCCAGGGCTCAACCTTGGAACTGCATTTTGAACTGGCAAACTAGAGTACTGTAGAGGGTGGTGGAATTTCCAGTGTAGCGGTGAAATGCGTAGAGATTGGAAGGAACATCAGTGGCGAAGGCGGCCACCTGGACAGATACTGACGCTGAGGAACGAAAGCGTGGGGAGCGAACAGGATTAGATACCCTGGTAGTCCACGCCGTAA
+
GGGG@FGGGGGCFGGGGGGGGGGGGGGGGGGGGGGGGGGGGGGGGGGGGGGGFGGGGGGGGGGGGGGGGGGGGGGGGGGGGGGGGGGGGGGGGGGGGGGGGGGGGGGGGGGGGGGGGGGGGGGGGGGGGGGGGGGGGGGGGGGGGGGGGGGGGGGGGGGGGGGGGGGGGGGGC;FGGGGGGGGGFGGGGGGGGGGGGGFGDGEGGGGGGCGGGGGGGGGGGGGGGGGGGGGGGGGFGGGGGGF<FEGGCGFFFFGGDFBFGGGGFFGFFFFFFGFFFFFFGG
@M02352:288:000000000-CKWC8:1:1101:23397:3882 1:N:0:TAGCGCTC+AAGGAGTA
TACGAGGGGTGCAAGCGTTAATCGGAATTACTGGGCGTAAAGCGTGCGTAGGTGGTTTGTTAAGCAAGATGTGAAAGCCCCGGGCTCAACCTGGGAACTGCATTTTGAACTGGCAAACTAGAGTATTGTAGAGGGTAGTGGAATTTCCAGTGTAGCGGTGAAATGCGTAGAGATTGGAAGGAACATCAGTGGCGAAGGCGGCTACCTGGACAAATACTGACACTGAGGCACGAAAGCGTGGGGAGCAAACAGGATTAGATACCCTGGTAGTCCACGCCGTAA
+
GGGGDCGGDGGGGGGGGGGECFGGGGGGGGFGGGGDGGGGGGEFFGGGGGEFGFGCFFEGFGGGGGGGGGGGGGGGGGGFEFEFGGGGGGGGFFGGGFGGGAEGGFFGGGGGGFCGCFFEGGGGFGGGFCFGGG7FCFG7DGGGGGGCFGGGGGGGGGGGGGFGGFFGGGDGFGGCFGFFGGG7C<FGGGGGGGGGGGGDGGGGFFGDC8DGE?FGGGGGGGGGGGGGGGGGGGGFGDGEGEF?>FGGFFFFFFGGFFFFGGGGFFCFBFFFFGF?>?EFDD
@M02352:288:000000000-CKWC8:1:1101:5424:3900 1:N:0:TAGCGCTC+AAGGAGTA
TACGGAGGGTGCAAGCGTTACTCGGAATCACTGGGCGTAAAGAGCGTGTAGGCGGGTTTGTAAGTTTGAAGTGAAATCCAATGGCTCAACCATTGAACTGCTTTGAAAACTGCTTACCTAGAATATGGGAGAGGTAGATGGAATTTCTGGTGTAGGGGTAAAATCCGTAGAGATCAGAAGGAATACCGATTGCGAAGGCGATCTACTGGAACATTATTGACGCTGAGACGCGAAAGCGTGGGGAGCAAACAGGATTAGATACCCTGGTAGTCCACGCCCTAA
+
GGGGGGGGGGGGGGGFGGGGGGGGGGGGGGGGGGGGGGEGGGGGGGGGGGGGGGGGGGGGGGGGGGGGGGGGGGGGGGGGGGGGGGGGGGGGGGGGGGGGGGGGGGGGFGGGGGGGGGGGG<FEGGGGGFGFGGGGGGGGGGGGGGGGGGGGGFGGGGGGGGGGGGGEGEEGGGGGGGGGGGGGGGGGGGGGGGGGGGGGEEGFGGGGGGGGGGGGGGGGGGGGGGGGGDDGGCC@FGGGGEEFFFGGGGFFBFGDD=ABFGGGFFG?AFFFFFF031@FGG
@M02352:288:000000000-CKWC8:1:1101:5619:3931 1:N:0:TAGCGCTC+AAGGAGTA
TACGGAGGGTGCAAGCGTTACTCGGAATCACTGGGCGTAAAGAGCGTGTAGGCGGGTTTGTAAGTTTGAAGTGAAATCCAATGGCTCAACCATTGAACTGCTTTGAAAACTGCTTACCTAGAATATGGGAGAGGTAGATGGAATTTCTGGTGTAGGGGTAAAATCCGTAGAGATCAGAAGGAATACCGATTGCGAAGGCGATCTACTGGAACATTATTGACGCTGAGACGCGAAAGCGTGGGGAGCAAACAGGATTAGATACCCTGGTAGTCCACGCCCTAA
+
GGGGGGEDGCGGCAFGGGGD7FFGGGEG@FGGGGGGGGGCFG,FEECFGGGGFGG@CCFGGGGGGFCFD,EFCGGGGGGGE,BFGFGGGGEF<?<FFGFGG,E55,CFGGGCFFGF,FF,FFAFG,EAFEFGGDFGGFGGGGGGG9FFGGDGGGFGD:FEFFGFBFGGGGG9;FFBC?FDFGGDGGGGGGEDGGGGGGGGG5@C<FFGC9F?;@FG9<7CFGDGGGGGC57DGEGEGDGGEEFFF@GGGG@F:87:<?AFGGGFFFGFA4>A=FF<BF36FC
@M02352:288:000000000-CKWC8:1:1101:19289:3932 1:N:0:TAGCGCTC+AAGGAGTA
TACGGAGGGTCCGAGCGTTAATCGGAATTACTGGGCGTAAAGCGCGCGTAGGTGGATTGGTCAGTCAGATGTGAAAGCCCAGGGCTCAACCTTGGAACTGCATCTGATACTGCTAGTCTAGAATACAGTAGAGGGTAGTGGAATTTCCTGTGTAGCGGTGAAATGCGTAGATATAGGAAGGAACACCAGTGGCGAAGGCGACTACCTGGACTGATATTGACACTGAGGTGCGAAAGCGTGGGGAGCAAACAGGATTAGATACCCTGGTAGTCCACGCCGTAA
+
GGGGGGGEGFGGGCGGGFGGGGGGGGGGGGGGGGGGGGGGGGGGGGGGGGGGEGGGGGGGGGGGGGGGGGGGGGGGGGGGGGGGGGGGGGGGGGGGGGGGGGGGGGGGGGGGGGGGGFGGGGGGGGGGGCGFGGGGGGGGGGGGGGGGGGGGGGFFFGGGGGGGGGGGGGGGGGGGFGFFGGGGGGGGGGGGGGEGGGGGGGGGGGFGGGGFGGGFFGGGG7CCGFGGGGGGGGG3CEDGGGFFFFGFCG45<?GF7=29AECC?:FF>7ABFGF?9?@9<9
@M02352:288:000000000-CKWC8:1:1101:23547:3936 1:N:0:TAGCGCTC+AAGGAGTA
TACGAGGGGTGCAAGCGTTAATCGGAATTACTGGGCGTAAAGCGTGCGTAGGTGGTTTGTTAAGCAAGATGTGAAAGCCCCGGGCTCAACCTGGGAACTGCATTTTGAACTGGCAAACTAGAGTATTGTAGAGGGTAGTGGAATTTCCAGTGTAGCGGTGAAATGCGTAGAGATTGGAAGGAACATCAGTGGCGAAGGCGGCTACCTGGACAAATACTGACACTGAGGCACGAAAGCGTGGGGAGCAAACAGGATTAGATACCCTGGTAGTCCACGCCGTAA
+
GGGF:@CFGGGGFFGGGGEG,,CFGECFGFCFGGGGGGGGFGFG?FFGGCFG,CFCCFGGCFGGAFBFGGGGGGGGCEEGGGGGGEGEGGGGGGGGFGGGFFFFGFGCDGCCFF><FDGFGCFGFGGGGGGGGGGCEEFGGGFGFGGGGGGGGGFGGGE>FFGGGDEBEGCF;CFFGCGGGGFFG9<ECGGFCEGGGGGGGCEGGGDFFGCFEGFFCEFFFFFFGGGGG*9CEGG>CGGGGGB:6)97CF>FF0CFD?>F9<<DF@<@4759*?FBBBE1C<
@M02352:288:000000000-CKWC8:1:1101:6284:3943 1:N:0:TAGCGCTC+AAGGAGTA
TACGAGGGGTGCAAGCGTTAATCGGAATTACTGGGCGTAAAGCGTTCGTAGGCGGTTTGTTAAGCAAGATGTGAAAGCCCAGGGCTCAACCTTGGAACTGCATTTTGAACTGGCAAACTAGAGTACTGTAGAGGGTGGTGGAATTTCCAGTGTAGCGGTGAAATGCGTAGAGATTGGAAGGAACATCAGTGGCGAAGGCGGCCACCTGGACAGATACTGACGCTGAGGAACGAAAGCGTGGGGAGCGAACAGGATTAGATACCCTGGTAGTCCACGCCGTAA
+
GGGGDEGGGGGGGGGGGGGGEGGGGGGGGGGGGGGGGGGGGGGGGDGGGGGGGGGFGGGGGGGGGGGGGGGGGGGGEFGGGGGGGGGGGGGGGGGGGGGGGGGGGGGGGGGGGGGGGGGGGGGGGGGGGGGGGGGFFGGGDGCGGFGGGFGGGGGGGGGGGGGGGGGEGGEGFFGGGGGGGGGGGGGGGGGGGGECECFGGGCEGGGGGGGGGGGFGGGGGGGEGGGGGGCDGGGFGGGGGGFF>5DG*>BFBFG7<FAFGGGGFFGFFFFFF>FBFBF939
@M02352:288:000000000-CKWC8:1:1101:9938:3988 1:N:0:TAGCGCTC+AAGGAGTA
TACGAGGGGTGCAAGCGTTAATCGGAATTACTGGGCGTAAAGCGTACGTAGGCGGTTTGTTAAGCAAGATGTGAAAGCCCAGGGCTCAACCTTGGAACTGCATTTTGAACTGGCAAACTAGAGTACTGTAGAGGGTGGTGGAATTTCCAGTGTAGCGGTGAAATGCGTAGAGATTGGAAGGAACTTCAGTGGCGAAGGCGGCCCCCTGGACAGATACTGACGCTGAGGTACGAAAGCGTGGGGAGCGCACAGGATTAGATACCCTGGTAGTCCACGCCGTAA
+
FFGG:BFFCFCGFEGGGGGG86EFGD7FGGCFGGGGGGCCFFFGCFGFGGGGGGGF7FGFGGGGC<FFEECFEFEFG8=FG@FGGCGGGGGGGGGCF8FFGGGGGGFGFGGGGGAF=DF9=CFFGG@DFGGGGG@>FEFGCF9FG,87;FFGGGGGGDFDGGFFGF@EEGGFEGDE8:F8ECGF,8C9FGGGGGGGGGG5EGC5:EE8E6F6CAFFGGGGG8CECDFF?6><C8C59EDDGD)8;D))27>F??FG?FFFGGFFFFGFFFF<4CF69?FFGC
@M02352:288:000000000-CKWC8:1:1101:9932:4006 1:N:0:TAGCGCTC+AAGGAGTA
TACGAGGGGTGCAAGCGTTAATCGGAATTACTGGGCGTAAAGCGTACGTAGGCGGTTTGTTAAGCAAGATGTGAAAGCCCAGGGCTCAACCTTGGAACTGCATTTTGAACTGGCAAACTAGAGTACTGTAGAGGGTGGTGGAATTTCCAGTGTAGCGGTGAAATGCGTAGAGATTGGAAGGAACATCAGTGGCGAAGGCGGCCACCTGGACAGATACTGACGCTGAGGTACGAAAGCGTGGGGAGCGAACAGGATTAGATACCCTGGTAGTCCACGCCGTAA
+
GGGGC@EFDGGGDGGGGGGGGGGGGFEDGGFGGGGCGGGEFGFEFEGGGFFG9FG=7?FFGGFGGFGGGGGGGGGGGFAFECFGGGGGGGGFDFCEGFFGGGGGGGGDGGGGGGFFFDFACFGGGGGGGGGGGGG@FG<FGGFFGGF3@DDGGGGGGGGGGGGGGGGGGGGF?C99:CGGGGGGDCGGGGGGGGGGGGGGGGCEDGGGGGGFGCFGGGGGGGGEGGGGGCFGGGGFGGGGGGDF>FGGGGFFB:D>?FD@GGGGFFGFF?ADFGF:>BBBGD
@M02352:288:000000000-CKWC8:1:1101:6396:4053 1:N:0:TAGCGCTC+AAGGAGTA
TACGGAGGGTCCGAGCGTTAATCGGAATTACTGGGCGTAAAGCGCGCGTAGGTGGATTGGTCAGTCAGATGTGAAAGCCCAGGGCTCAACCTTGGAACTGCATCTGATACTGCTAGTCTAGAATACAGTAGAGGGTAGTGGAATTTCCTGTGTAGCGGTGAAATGCGTAGATATAGGAAGGAACACCAGTGGCGAAGGCGACTACCTGGACTGATATTGACACTGAGGTGCGAAAGCGTGGGGAGCAAACAGGATTAGATACCCTGGTAGTCCACGCCGTAA
+
GGGGGGGGGGGGGGGGGGGGGGGGGGGGGGGGGGGGGGGGGGGGGGGGCFGGGGGGGGGGGGGGGGGGGGGGGGGGGFGGGGGGGFGGGGFGGGGGGGGGGGGGCGGGGGGGGGGGGGGGGGGGGGGGFGGGGGGGEFGGGGGGGGGGGGGGGGGGGGGGGGGGGGGGGGDFGGGGGGGGGGGFGCGGGGGGGGGGGGGGGGGGGGGGGGGGGGGGGGGGGGGGGGGGGGGGGGGEGGGGGGFFFBFFGGFFFBGG?FABFF8>FFGFAFFFBGFBBFFFGG
@M02352:288:000000000-CKWC8:1:1101:6577:4057 1:N:0:TAGCGCTC+AAGGAGTA
TACGGAGGGGGTTAGCGTTGTTCGGAATTACTGGGCGTAAAGCGCACGTAGGCGGATCAGAAAGTATAGGGTGAAATCCCAGGGCTCAACCCTGGAACTGCCTTATAAACTCCTGGTCTTGAGTTCGAGAGAGGTGAGTGGAATTCCGAGTGTAGAGGTGAAATTCGTAGATATTCGGAGGAACACCAGTGGCGAAGGCGGCTCACTGGCTCGATACTGACGCTGAGGTGCGAAAGTGTGGGGAGCAAACAGGATTAGATACCCTGGTAGTCCACACCGTAA
+
GDGGGCFCECFFGFGDGFGEGGGGGDGGGGGGGGGGGGEFGGGGGGGGGGGGGGGGGGGFCFFFGGGGGGGGGGGGGGGGGGGGGGGCFGFFGG7FGGFGGGGGGGGGFGGGGGGFGGGGG,FFGGG?EFGGGGGECGGFGGGGGGGGGGGGGGGGGFE<<FGGGFFGGGEGFGGGGGEEGDFGEGGGGGGGGGGGGGGGGGGGGGGGGGGGGCGGGGGGFEGGE3*8AFGGGEDDGGGGDC7:()19+175:BFF<FDFGCGFF47?ABA>FGF??FF?GG
@M02352:288:000000000-CKWC8:1:1101:13901:4087 1:N:0:TAGCGCTC+AAGGAGTA
TACGAGGGGTGCAAGCGTTAATCGGAATTACTGGGCGTAAAGCGTTCGTAGGCGGTCTATTAAGCAAGATGTGAAAGCCCAGGGCTCAACCTTGGAACTGCATTTTGAACTGGTAGACTAGAGTACTGTAGAGGGTGGTGGAATCTCCAGTGTATCGGTGAAATGCGTAGAGATTGGAAGGAACATCAGTGGCGAAGGCGGCCACCTGGACAGATACTGACGCTGAGGAACGAAAGCGTGGGGAGCGAACAGGATTAGATACCCTGGTAGTCCACGCCGTAA
+
GFGGFFGGGGGGGGGGGGGGFFGGGGGGGGGGGGGGGGGGGGGGFFGGGGGGGGGGGGGGGGGGGGGGGGGGGGGGGGGGGGGGGGGGGGGGGGGGGGGGGGGGGGGGGGGGGGGGGGGGGGGGGGCGGGGGGGGGGGGGGGGGGCGGGGGGGGGGGGGGGGGGGGGGGGGGGGGGGGGGGGGGGGGGGGGGGGGGGGGGGGGGGGGGGGGGGGGGGGGFFGGGGGGGGGGGGGGEGGDGEGFFFFGGGGFFFBGGFFFFGGGGFFGFFFFFFFFF>?FFGD
@M02352:288:000000000-CKWC8:1:1101:12998:4102 1:N:0:TAGCGCTC+AAGGAGTA
TACGAGGGGTGCAAGCGTTAATCGGAATTACTGGGCGTAAAGCGTTCGTAGGCGGTTTGTTAAGCAAGATGTGAAAGCCCAGGGCTCAACCTTGGAACTGCATTTTGAACTGGCAAACTAGAGTACTGTAGAGGGTGGTGGAATTTCCAGTGTAGCGGTGAAATGCGTAGAGATTGGAAGGAACATCAGTGGCGAAGGCGGCCACCTGGACAGATACTGACGCTGAGGAACGAAAGCGTGGGGAGCGAACAGGATTAGATACCCTGGTAGTCCACGCCCTAA
+
GGGG@EGGGGGGGGGGGGGGFGGGGGGGGGGGGGGGGGGGGGGGGGGGGGGGGGGGGEGGGGGGGGGGGGGGGGGGGGGGGGGGGGGGGGFGGGGGGD@GGGGFGGACDGGGGEG@FFGGGGGGGGCCDFGGGGG@FGGGGGGGGGGGGGGGGGGGGGGGGGGGGGGGGGGGGGFGGFGGGGGGGGGFGGGGGGGGGGGEGGGEGGGGGGGGGDFGGGGGGGGGGGGGGGGGGGGFGGGGGGFFFFGGGGFFF?GGBFFFGGGG?FFFFFFFFGFFFFF9FG
@M02352:288:000000000-CKWC8:1:1101:15804:4124 1:N:0:TAGCGCTC+AAGGAGTA
TACGGAGGGTGCAAGCGTTAATCGGAATTACTGGGCGTAAAGCGCACGTAGGTGGTTTGTTAAGTTGGATGTGAAAGCCCAGGGCTCAACCTTGGAACTGCATTCAAAACTGGCGAACTAGAGTATGGTAGAGGTGAGTGGAATTTCCTGTGTAGCGGTGAAATGCGTAGAGATGGGAAGGAACATCAGTGGCGAAGGCGACTCACTGGACCAATACTGACACTGAGGTGCGAAAGCGTGGGTAGCAAACAGGATTAGATACCCTGGTAGTCCACGCCGTAA
+
FGGGGGDGGGGGGGFGG@@FCGGGGGEGGGGGGCFDFFGDFGABFGGEE=EEGGG=FFG=FCGFFGGGDFFFFFGGGGFGFGGGEFGCFEGGGGGGGGGGGGGFFGFGGGGGGGGGGGGGGGGFFGGGGGGGFGFCFGGFGGFGGGGGGGGGGGGGGDGGGGGGGAFGE>E>FFGGFGGGGFGGGGGGF;FFGGGGGGGGGGEGGGGGGGGGFGGEGGGGGGGCCGFGGGGGGGC@<EGGGGEAFFFGGFFF?F4><FAFGE@6FFFFFF4A=C4<>1039C
@M02352:288:000000000-CKWC8:1:1101:17729:4147 1:N:0:TAGCGCTC+AAGGAGTA
TACGAGGGGTGCAAGCGTTAATCGGAATTACTGGGCGTAAAGCGTTCGTAGGCGGTTTGTTAAGCAAGATGTGAAAGCCCAGGGCTCAACCTTGGAACTGCATTTTGAACTGGCAAACTAGAGTACTGTAGAGGGTGGTGGAATTTCCAGTGTAGCGGTGAAATGCGTAGAGATTGGAAGGAACATCAGTGGCGAAGGCGGCCACCTGGTCAGATACTGACGCTGAGGAACGAAAGCGTGGGGAGCGAACAGGATTAGATACCCTGGTAGTCCACGCCGTAA
+
GGGG@FGGCGBFGGGGGGGG?6FFGGGGEGEGGGGFEGGGGG,FG7FGGGGGCFG7F7?FGGGCE,EFG<FGGGGG<F,?,=BCGGGGGGF8F<,BF=FGGBFGGD<=FGGGGC<=,DG?FGGGGAF9@=CFAFC+@:F7CFFGBF,,@FGGGGGGGGGGGGGGGGCBEGG,DFGB,B;2CFGCFBFG9FCFGGGGGGG5C8/*1;FC*+*<*CGGGGGGGCCGGG5F?GGGGGG:DGDGGGF:>EDDGGEFB1CGBFFFGGGGFFGFFFFFFGFBFFFBDC
@M02352:288:000000000-CKWC8:1:1101:14633:4182 1:N:0:TAGCGCTC+AAGGAGTA
TACGGAGGGTGCAAGCGTTACTCGGAATCACTGGGCGTAAAGAGCGTGTAGGCGGGTTTGTAAGTTTGAAGTGAAATCCAATGGCTCAACCATTGAACTGCTTTGAAAACTGCTTACCTAGAATATGGGAGAGGTAGATGGAATTTCTGGTGTAGGGGTAAAATCCGTAGAGATCAGAAGGAATACCGATTGCGAAGGCGATCTACTGGAACATTATTGACGCTGAGACGCGAAAGCGTGGGGAGCAAACAGGATTAGATACCCTGGTAGTCCACGCCCTAA
+
GGGGGGGGGGGGGGGGGGGGGGGGGGGGGGGGGGGGGGGGGGGGDFFGGGGGGGGEGGGGGGGGGCGGFFGGGGGGGFGGGFGGGGGGGGGGGGGGGGGGGGGGAFGCFGGGGGGGGGGGGGGGGFGGGGGFGGGGGGGGGGGGGFCFGGGGGGG:<FGGGGGGGGGGGGG@FGGGGGGGGGGFGGGGGGGGGGGGGGGGGGGGGGGGGGGGGGGGGGGGGGGGGGGGGGGGGGGFGGCECEFFFFGGGGFFFFGGFFFFGGGGF@GFAFBF?CFFB0@;GF
@M02352:288:000000000-CKWC8:1:1101:20099:4226 1:N:0:TAGCGCTC+AAGGAGTA
TACGAGGGGTGCAAGCGTTAATCGGAATTACTGGGCGTAAAGCGTGCGTAGGCGGTCTATTAAGCAAGATGTGAAAGCCCAGGGCTCAACCTTGGAACTGCATTCAAAACTGGCGAACTAGAGTATGGTAGAGGTGAGTGGAATTTCCTGTGTAGCGGTGAAATGCGTAGAGATGGGAAGGAACATCAGTGGCGAAGGCGACTCACTGGACCAATACTGACACTGAGGTGCGAAAGCGTGGGTAGCAAACAGGATTAGATACCCTGGTAGTCCACGCCGTAA
+
CGGG@@FCGFGGGGGGGFGC@EFGGGGGFGFGGGGGGGGGGGFGFGGGGGGGGGGC+BFFGGGGGGFGGGGGGGGGGGGGF8FEGGGGGGGGGGGGGFGGGGGFFGGGGGGGG8FGGGGDGGGGFCF<8@FGGGFGGGGGGGGAFFFDFGGGGGGGGGGGGGGGGGGGGGG9CGDFGGGGGGGGGCGGGGGGGGGGGGGGGGGGGGGGGDGGCFGGGFCGGCFFGGGGGEGGDGGFFEDGGG>A?FGFGGFFFFGGFFFFGGGGFFGFFFFFFGFB>BFFDG
@M02352:288:000000000-CKWC8:1:1101:25751:4237 1:N:0:TAGCGCTC+AAGGAGTA
TACGGAGGGTGCAAGCGTTAATCGGAATTACTGGGCGTAAAGCGCACGTAGGTGGTTTGTTAAGTTGGATGTGAAAGCCCAGGGCTCAACCTTGGAACGGCATTCAAAACTGCCGAATTGGAGTTGGGTAGAGGTGGGGGGAATTCCTGTTGTAGCGGTGAAAGGCGTAGATATGGGAGGGAACTCCAGTGGCGAAGGCGACCCCTGGGATGGAAACTGACACGGAGGTCCGAAAGCGTGGGGAGCAAACAGGATTAGATACCCGGGTATCCCACGCCGTAA
+
GDFEGBEEGCECCEGGGGEG<CFEGDGGGGGGFFGGGGGGFGGGGGGGFGGG<FGFGGG8FFFGGGGGGGGGGGGGGGGGGGGGG?FG<F8=?FFFC<484+@,,<E??,,C:,+@:+8,,,,:,:D7+,3,EF>+53+3:C*AG7E++++3;+++:8/:AF++***2*1:C@:7<:;*:*A/*,02+3+302*:*C8***/**2**;**2***+30+2<CC0**/??**0)2;)7*/1AGG@((07<6*)8(.C>4=)97EG<)730())-)2)(4(.-9C
@M02352:288:000000000-CKWC8:1:1101:25570:4374 1:N:0:TAGCGCTC+ACGGAGTA
TACAGAGGGTGCAAGCGTTAATCGGAATTACTGGGCGTAAAGCGTTCGTAGGCGGTTTGTTAAGCAAGATGTGAAAGCCCAGGGCTCAACCTTGGAACTGCATTTTGAACTGGCAAACTAGAGTACTGTAGAGGGTGGTGGAATTTCCAGTGTAGCGGTGAAATGCGTAGAGATTGGAAGGAACATCAGTGGCGAAGGCGGCCACCTGGACAGATACTGACGCTGAGGCACGAAAGCGTGGGGAGCGAACAGGATTAGATACCCTGGTAGTCCACGCCGTAA
+
GGGGGGGGGFGG8FGGGGG:FGGGGGGGGGGGGGGGGGCEGGGGEGGGGGGGGGGGGGGGGCEFGFFGGGGGFGGGGGGGGGGGGGGGFGGGGGGGGGFGGGGGGGGGGGGGG8DFFFGGF,FFFGGGFGGDGGGFEFFGDG<DCFGGGFFGGFGGGGGGGGGGGGDEGGGC;EDFFEFGGGGG8FGGFGFGGGDGCEGEGGGGGGGGG6CCG*@FGGGDG>CEGDGF*:<DGG*<CED8CEBFFFGC*95?:?FG2F4@:9FF65CF)9A<F>=?BFFFDC
@M02352:288:000000000-CKWC8:1:1101:25557:4388 1:N:0:TAGCGCTC+AAGGAGTA
TACAGAGGGTGCAAGCGTTAATCGGAATTACTGGGCGTAAAGCGTTCGTAGGCGGTTTGTTAAGCAAGATGTGAAAGCCCAGGGCTCAACCTTGGAACTGCATTTTGAACTGGCAAACTAGAGTACTGTAGAGGGTGGTGGAATTTCCAGTGTAGCGGTGAAATGCGTAGAGATTGGAAGGAACATCAGTGGCGAAGGCGGCCACCTGGACAGATACTGACGCTGAGGAACGAAAGCGTGGGGAGCGAACAGGATTAGATACCCTGGTAGTCCACGCCGTAA
+
G9@6CADCD8@FF<FFC@@F666CF:@FGEFEC<FGGFC@6EFG@@@FFGG@FEEFGGGGGGGGGCFFGFE,CFGGGFFGDGG@F?FGGAFFFGGGGGEDGGGE9<FEGGGGCGFFGGGFGFGFGGGGGGGGGGGGEFGFGGGGEGDFFF=F@E=FEFEF:FFFEGEC>E7FFGCFGGGGGGGGGFFFGGGGGEGGEGGGEEGEGGFEC=CGGG?FGGGFFE5:?DFCGGGGGGD:<EGCEEE07>DGGDBF?BFFFFFFCCCFFFGFBFFA6FFBB:@BDC
@M02352:288:000000000-CKWC8:1:1101:12488:4420 1:N:0:TAGCGCTC+AAGGAGTA
TACGAGGCGTGCAAGCGTTAATCGGAATTACTGGGCGTAAAGCGTTCGTAGGCGGTTTGTTAAGCAAGATGTGAAAGCCCAGGGCTCAACCTTGGAACTGCATTTTGAACTGGCAAACTAGAGTACTGTAGAGGGTGGTGGAATTTCCAGTGTAGCGGTGAAATGCGTAGAGATTGGAAGGAACATCAGTGGCGAAGGCGGCCACCTGGACAGATACTGACGCTGAGGAACGAAAGCGTGGGGAGCGAACAGGATTAGATACCCTGGTAGTCCACGCCGTAA
+
GGGGGGGGGGGGGGGGGGGGGGGGGGGGGGGGGGGGGGGGGGGGGGGGGGGGGGGFGGGGGGGGGGGGGGGGGGGGGGGGGGGGGGGGFGGGGGGGGGGGGGGGGGFGGGGGGGGGGGGGGGGGGGGGGGGGGGGGGGGGGGGGGGGGGGGGGGGGGGGGGGGGGGGGGGGGGGGGGGGGGGGGGDGGGGGGGGGGGGGGGGGGGGGGGGGGGGGGGGGGGGGGGGGGGF<DGGGFDGGGGGFFFFGGGGFF<FGGFFFFGGGGFFGFFFFFFGFFFFFBGG
@M02352:288:000000000-CKWC8:1:1101:25945:4442 1:N:0:TAGCGCTC+AAGGAGTA
TACGGGGGGTGCAAGCGTTACTCGGAATCACTGGGCGTAAAGAGCATGTAGGCTGGTTTGTAAGTTGGAAGTGAAATCCTATGGCTTAACCATAGAACTGCTTCCAAAACTGCAGACCTAGAATATGGGAGAGGTAGATGGAATTTCTGGTGTAGGGGTAAAATCCGTAGAGATCAGAAGGAATACCGATTGCGAAGGCGATCTACTGGAACATTATTGACGCTGAGATGCGAAAGCGTGGGGAGCAAACAGGATTAGATACCCTGGTAGTCCACGCCCTAA
+
GGGGGGGGGGGGGGGGGGGGGGGEGGGGGGGGGGGGGGGGGGGGGGGGGGGGGGGGCGGGGGGGGGGGGGGGGGGGGGGGGGGGGGGGGGGGGGGGGGGGGGGGGGGGGGGGGGGGGGGGFGGGGGGGGGGGGGGGGGGGGGGGGGGGGGGGGFGFGGGGGGGGGGGGGGGGGGGGGGGGGGGGGGGGEGGGFEDEGGGGGGGGGGGGGGGGGGGGGGGGGGGGGGGGGGGGGGGFGGGGGGFFFFGFGGFF6<FGFFFFGGGGFFGFFFDFFGF?B6BBGG
@M02352:288:000000000-CKWC8:1:1101:20535:4450 1:N:0:TAGCGCTC+AAGGAGTA
TACGGAGGGTGCAAGCGTTACTCGGAATCACTGGGCGTAAAGAGCGTGTAGGCGGGTTTGTAAGTTTGAAGTGAAATCCAATGGCTCAACCATTGAACTGCTTTGAAAACTGCTTACCTAGAATATGGGAGAGGTAGATGGAATTTCTGGTGTAGGGGTAAAATCCGTAGAGATCAGAAGGAATACCGATTGCGAAGGCGATCTACTGGAACATTATTGACGCTGAGACGCGAAAGCGTGGGGAGCAAACAGGATTAGATACCCTGGTAGTCCACGCCCTAA
+
FGGFGGGGGFEGDEFGDGEGGGGGGGGGGGGGGGFGGEFGGGGGGGGGCEGGFGGGGGGGGGEAFGGGGAFFFFGGGGGGGGGGGGGGGGGEGFFGGGGGGGGGGGGGGAFG9FGGFGGGF<FFFGGGGGEGGGGGGGGGFD@CFFGGGGFGGGG9FGGGGGGGGFGEFECFCFC;EGGGFGCFGGGGGGGGCEECEGGGGGGGGGGGGGGGGGFGGGFGGGGGGGGG?GGGGGDDGGGGGGFFFDFFFG5;184??FFBG?FGFFGFFFAAFGF<0076C9
@M02352:288:000000000-CKWC8:1:1101:9852:4453 1:N:0:TAGCGCTC+AAGGAGTA
TACGGAGGGTGCAAGCGTTACTCGGAATCACTGGGCGTAAAGAGCGTGTAGGCGGGTTTGTAAGTTTGAAGTGAAATCCAATGGCTCAACCATTGAACTGCTTTGAAAACTGCTTACCTAGAATATGGGAGAGGTAGATGGAATTTCTGGTGTAGGGGTAAAATCCGTAGAGATCAGAAGGAATACCGATTGCGAAGGCGATCTACTGGAACATTATTGACGCTGAGACGCGAAAGCGTGGGGAGCAAACAGGATTAGATACCCTGGTAGTCCACGCCCTAA
+
GGGGGGGGGGGGFGGGGGGGGGGGGGGGGGGGGGGGGFGGGGCGGGGGGGGGGGGGGGGGGGGGGGGGGGGGGGGGGGGGGGGGGFGGGGGGGGGGGGGGGGGGGGGGGGGGGGGGGGGGGGGGGFGGGGGGGGGGGGGGGGGGGGGGGGGGGGGGGGGGGGGGGGGGGGDGGGGGGGGGGGGGGGGGGGGGGGGGGGGGGGGGGGGGGGGGGFGGGGGGGGGGGGGGGGGGGGGFCGGGGGFFFFGGGGFFFFGGFFFFGGGGFFGFFFBFFGFFBFFFGG
@M02352:288:000000000-CKWC8:1:1101:16283:4463 1:N:0:TAGCGCTC+AAGGAGTA
TACGGAGGGTGCAAGCGTTGATCGGAATTACTGGGCGTAAAGCGCACGTAGGCGGTTTGTTAAGTTGGATGTGAAAGCCCAGGGCTCAACCTTGGAACTGCACTCAAAACTGGCGAACTAGAGTATGGTAGAGGTGAGTGGAATTCCCTGTGTAGCGGTGAAATGCGTAGAGATGGGAAGGAACATCAGTGGCGAAGGCGACTCACTGGACCAATACTGACACTGAGGTGCGAAAGCGTGGGGAGCAAACAGGATTAGATACCCTGGTAGTCCACGCCGTAA
+
GGGGGGGGG,C;,CFGGFE+,CFFFEGGGGGGGGGGGGGGGGGGCGGGGGGG9FG>CGG8,CEGG95E?,BFGGGGCCGGGGGGEEGGGGGCGGGGGGGGG9,C,:FFGFG9,C7+8FFFGGGG,8C83FFGGGFGFGGGGGGGG;FB,7FGGGG,FFGGGGGG9FGGGGG?GGG7F:FGGGGGG9FFGGGGGGGGGGGGGGGGGGGGGF0:8CGFFFGGG6EFGGGGG5FGGGGF4=DEGG)86DFFGGFFBBGGFFFFGFCFFFG@>FAFFGF09<DBGG
@M02352:288:000000000-CKWC8:1:1101:10394:4472 1:N:0:TAGCGCTC+AAGGAGTA
TACTAAAGGTGCAAGCGTTAATCGGAATTACTGGGCGTAAAGCGCGCGTAGGTGGTTTGTTAAGTTGGATGTGAAAGCCCAGGGCTCAACCTTGGAACTGCATTCAAAACTGACTCACTAGAGTACGAGAGAGGTTAGTGGAATTTCCTGTGTAGCGGTGAAATGCGTAGAGATGGGAAGGAACACCAGTGGCGAAGGCGACTGACTGGCTCGATACTGACACTGAGGTGCGAAAGCGTGGGGAGCAAACAGGATTAGATACCCTGGTAGTCCACGCCGTAA
+
GGGGGGGGGGGGGGGGGGGGGGGGGGGGGGGGGGGGGGGGGGGGGGGGGGGGGGGFGGGGGGGGGGGGGGGGGGGGGGGGGGGGGGGGGGGGGGGGGGGGGGGGGGGGGGGGGGGGGGGGGGGGGGGGGGGGGGGGGGGGGGGGGGGGGGGGGGGGGGGGGGGGGGGGGGGGGGGGGGGEGGGGGGGGGGGGGGGGGGGGGGGGGGGGGGGGGGGFGGGGGGGGGGGGGGGGGGGFGGGGGGFFBFGGGGFFFFGGFFFFGGGGFFGFFFFAFGFFFFFFGG
@M02352:288:000000000-CKWC8:1:1101:9860:4529 1:N:0:TAGCGCTC+AAGGAGTA
TACAGAGGGTGCAAGCGTTAATCGGAATTACTGGGCGTAAAGCGCGCGTAGGTGGTTTGTTAAGTCGGATGTGAAAGCCCAGGGCTCAACCTTGGAATTGCACCCGATACTGGCAGGCTAGAGTACGATAGAGGAGTGTGGAATTTCCTGTGTAGCGGTGAAATGCGTAGATATAGGAAGGAACATCAGTGGCGAAGGCGACACTCTGGATTGATACTGACACTGAGGTGCGAAAGCGTGGGGAGCAAACAGGATTAGATACCCTGGTAGTCCACGCCGTAA
+
GGGGGGGGGGGGGFGGGGGFFGGGGGGGGGGGGGGGGGGEGGGGGGGGGGGGFGGGGGGGGGGGGGGGGGGGFGGGGGGGGGGGGGGGGGGGGGGGGGGGGGGGGGGGGGGGGGGGGGGGGGGGGGGG7FGGFGDFGGGGGGGGGGFGGGGGGGGGGG*<FFGGGGGGGGGGGGGGGGGGGGGGFFGGGGGGGDDCCGGGGG=ECEGGFCGCFGGGFGGGG?FGCGGFGGDGDED>FC>EGGE66<FGGGFFFFGGFFFFCFFGFFG?A=AFFFFFB379DC
@M02352:288:000000000-CKWC8:1:1101:7043:4543 1:N:0:TAGCGCTC+AAGGAGTA
TACGAGGGGTGCAAGCGTTAATCGGAATTACTGGGCGTAAAGCGTTCGTAGGCGGTTTGTTAAGCAAGATGTGAAAGCCCAGGGCTCAACCTTGGAACTGCATTTTGAACTGGCAAACTAGAGTACTGTAGAGGGTGGTGGAATTTCCAGTGTAGCGGTGAAATGCGTAGAGATTGGAAGGAACATCAGTGGCGAAGGCGGCCACCTGGACAGATACTGACGCTGAGGAACGAAAGCGTGGGGAGCGAACAGGATTAGATACCCTGGTAGTCCACGCCGTAA
+
G<C@FGGEG@CFC6FEG@@F<6CDGEGGGFFE<<FGGGE==FGGE,=FCFGCGFGGEFGGGGGGGGGFCEG@EE9E5<AFDGFDD8FFG@EF9F<=FGF<,,C5BF,CFFGGEGFDFGGEGBE3DFAEGGGCGCEGGGEGGGFG<F,=;=7@F7;@:>>BBF;,?D>B:=5FFG7CG9<<@FGFGCFEGF<*B8*CE**8?ECGGGGCC*9FFC:@+AFFFGEGG38@CGGGGDCDGGG5C8B0-5C<57>?112:3?4@9<+0/.5/66<)67?1(-.4CC
@M02352:288:000000000-CKWC8:1:1101:13607:4580 1:N:0:TAGCGCTC+AAGGAGTA
TACGAGGGGTGCAAGCGTTAATCGGAATTACTGGGCGTAAAGCGTGCGTAGGTGGTTTGTTAAGCAAGATGTGAAAGCCCCGGGCTCAACCTGGGAACTGCATTTTGAACTGGCAAACTAGAGTATTGTAGAGGGTAGTGGAATTTCCAGTGTAGCGGTGAAATGCGTAGAGATTGGAAGGAACATCAGTGGCGAAGGCGGCTACCTGGACAAATACTGACACTGAGGCACGAAAGCGTGGGGAGCAAACAGGATTAGATACCCTGGTAGTCCACGCCGTAA
+
GFGG9@FGGGGGGGGGGGGE@FGGGGGGGGGFFGGGGFGGGGGGGGGGGGEEEFDFGGGGGGGGGDFFGGGGGDGGGGGFGGGGCEFGGGGGGGGGGGGGGGFGGGDGGGGGFGGGGGGFGGC<DFGGGGGGGGGGGDFFGGGGGGGAFEFFFDGGDGGGGGFFGGG8CGGC;FFFGGCFGGGGFGGGGGGGDGEECCGGGGGGGGGGGGGGCFGD?GGGGFFGGGEG=5FG5CC>DEDEE*7(4:FF6>><:BGF2@9@<ECFF@399?>FFG@:1<D>DD
@M02352:288:000000000-CKWC8:1:1101:13626:4587 1:N:0:TAGCGCTC+AAGGAGTA
TACGAGGGGTGCAAGCGTTAATCGGAATTACTGGGCGTAAAGCGTGCGTAGGTGGTTTGTTAAGCAAGATGTGAAAGCCCCGGGCTCAACCTGGGAACTGCATTTTGAACTGGCAAACTAGAGTATTGTAGAGGGTAGTGGAATTTCCAGTGTAGCGGTGAAATGCGTAGAGATTGGAAGGAACATCAGTGGCGAAGGCGGCTACCTGGACAAATACTGACACTGAGGCACGAAAGCGTGGGGAGCAAACAGGATTAGATACCCTGGTAGTCCACGCCGTAA
+
GGGGDCGGGGEGFGGGGGGGFGGGGGEGGGFGGGGGGGGGGGFFCGGGGGGGGGG?FFGGGGGGGGGGGGGGGGGGGFFFCBFGGGGGGGGFCEFGGGGGGGGGGGEGGGGGGGGFFFGGGGGGGFFFGGGGGGDFFGCGGGGGG<@CEFFGGGGGGGGGGGGGGGGGGGGGFGFF8BCGGGGGCFGFGGGGGGGGGGGDEGGGGGGGGGGF8:FGGGGGGGGGGGGGGEGGGGGFGGGGEGEBFFGFGGFFFFGGFFFFGGGGFFGF<FFFFGFF>?FFGG
@M02352:288:000000000-CKWC8:1:1101:15912:4596 1:N:0:TAGCGCTC+AAGGAGTA
TACAGAGGGTGCAAGCGTTAATCGGAATTACTGGGCGTAAAGCGCGCGTAGGTGGTTTGTTAAGTCGGATGTGAAAGCCCAGGGCTCAACCCTGGAATTGCACCCGATACTGGCAGGCTAGAGTACGATAGAGGAGTGTGGAATTTCCTGTGTAGCGGTGAAATGCGTAGATATAGGAAGGAACATCAGTGGCGAAGGCGACACTCTGGATTGATACTGACACTGAGGTGCGAAAGCGTGGGGAGCAAACAGGATTAGATACCCTGGTAGTCCACGCCGTAA
+
GFFFGEFGGCGGGFGGGGGGC<FFGC:FGGGGGGGGGGGECGGGGGEGFGGG:EFGGGGGGGGGGGGGGGGGGGGGGGGGGGGGCEGGGGGGGGGGGGGGGGFGGGEGDGGGGGGGGGGGGGFFGGGGEFFGGG@EFGGGGGGGFGFFFFFGGCGGGGGGGFGGGCFEGEEFGGGGGGFGEGGGGFGGGGGGGD7EEEGDGGDC+;FGFF>FGGGECCCFGFGGGDGFGCDGGGGFGGGGGEFBFFG565>FFBGF>FFFCF8DFFGFBBAD6FFFFBFFGD
@M02352:288:000000000-CKWC8:1:1101:24339:4613 1:N:0:TAGCGCTC+AAGGAGTA
TACGGAGGGTGCGAGCGTTAATCGGAATTACTGGGCGTAAAGCGCACGCAGGCGGTTTGTTAAGCTAGATGTGAAAGCCCCGGGCTCAACCTGGGACGGTCATTTAGAACTGGCAGACTAGAGTCTTGGAGAGGGGAGTGGAATTCCAGGTGTAGCGGTGAAATGCGTAGATATCTGGAGGAACATCAGTGGCGAAGGCGACTCCCTGGCCAAAGACTGACGCTCATGTGCGAAAGTGTGGGTAGCGAACAGGATTAGATACCCTGGTAGTCCACACCGTAA
+
GGGGGGGGGGGGGGGGGGGCFGGGGGGGGGGGGGGGGGDGGGGGGGGGGGFGGGGCGGGGGGFGGGFGGGGGGGGGGGGGD:FGGGGGGGGGGGGGGGGGFFFDGG9FGGGGGGGGGGGGGGGGGGF9FGGGGGGGGGGGGGFGGGGGGGGGGGGGGGGGGGGGFGGGCEGGGGGGGFGGGGGGGGGEFGGGGCEGGGGGGGGGGGGGGGFFFGGGGGGGGGGDEGGGGFCDDGDDFGGGGGFFFFGGE<B:0<CF)66FGGGGF@F@A?BBFDFFF<>(9>
@M02352:288:000000000-CKWC8:1:1101:23653:4614 1:N:0:TAGCGCTC+AAGGAGTA
TACGGAGGGTGCAAGCGTTACTCGGAATCACTGGGCGTAAAGAGCGTGTAGGCGGGTTTGTAAGTTTGAAGTGAAATCCAATGGCTCAACCATTGAACTGCTTTGAAAACTGCTTACCTAGAATATGGGAGAGGTAGATGGAATTTCTGGTGTAGGGGTAAAATCCGTAGAGATCAGAAGGAATACCGATTGCGAAGGCGATCTACTGGAACATTATTGACGCTGAGACGCGAAAGCGTGGGGAGCAAACAGGATTAGATACCCTGGTAGTCCACGCCCTAA
+
GGGGGGGGGGGGGGGGGGGGGGGGGGGGGGGEGGGGGGEGGGGGGEGGGGGGGGGGGGGGGGFGFGGGGGGGGGGGGGGGGGGGGGGGGFGGGGGGGGGGGGGGGGGGGGGFGGGGGGGGGGGGGGGGGGGGGGGGGGGGGGGGGGGGGGFGGGGGGGGGGGGGGGGGGGGGGGGGGGGGGGGGG<FEEEGGGGGGGGGGGDCGGFFGGGCGGGGGFGGGGGGGGGGGGGDGGGGFGD<EEGFFFFGGGGFFFF4CFFFFGGFGFFGFBFAFFGFBFFFFGG
@M02352:288:000000000-CKWC8:1:1101:10830:4620 1:N:0:TAGCGCTC+AAGGAGTA
TACGGAGGGTGCAAGCGTTACTCGGAATCACTGGGCGTAAAGAGCGTGTAGGCGGGTTTGTAAGTTTGAAGTGAAATCCAATGGCTCAACCATCGAACTGCTTTGAAAACTGCTTACCTAGAATATGGGAGAGGTAGATGGAATTTCTGGTGTAGGGGTAAAATCCGTAGAGATCAGAAGGAATACCGATTGCGAAGGCGATCTACTGGAACATTATTGACGCTGAGACGCGAAAGCGTGGGGAGCAAACAGGATTAGATACCCTGGTAGTCCACGACCTAA
+
GGGGGGGGGGGGGGGGGGGGGGGGGGGGGGGGGGGGGGGGGFGGGGGGGGGGGGGGGGGGGGGGGGGGGGGGGGGGGGGGGFGFGGGGGGGGGEGGGGGGGGGGGGGGGGGGGGGGFGGGGGGFGGGGGGGGGGGGGGGGGGFFGGGGGGGGGGGGGGGGGGGGFGGGGGGDGGGGFGGGGGGGGGGGGGGGGGGGGGGGGGGGGGGGGGFFFGGGGGGGGGGGGGFFFGGGGGGFGGGGGGBFFFGGGGFFFFGFFFFFGGGGFF<FFFFFFGFFFFFFGG
@M02352:288:000000000-CKWC8:1:1101:24335:4631 1:N:0:TAGCGCTC+AAGGAGTA
TACGGAGGGTGCGAGCGTTAATCGGAATTACTGGGCGTAAAGCGCACGCAGGCGGTTTGTTAAGCTAGATGTGAAAGCCCCGGGCTCAACCTGGGACGGTCATTTAGAACTGGCAGACTAGAGTCTTGGAGAGGGGAGTGGAATTCCAGGTGTAGCGGTGAAATGCGTAGATATCTGGAGGAACATCAGTGGCGAAGGCGACTCCCTGGCCAAAGACTGACGCTCATGTGCGAAAGTGTGGGTAGCGAACAGGATTAGATACCCTGGTAGTCCACACCGTAA
+
GGGGGGCEEGCGGGDGGGGGFGGGGGGGGGGGGGGGGGGGGGFGDEGGDGGGGGG>FCGD<FGGFGFGCFGGGGGGGGGGGCBFGGGGGGFA,FGGG+:3BEG=9FACFGGGGGGDCFGGFGGGC,@:@FGGGGDGGGBFFGG:FGCFGGGGCFGGGGGGGGGGGGGGGGGGGGGGEGGGGGGGGCFFGGGGGGGGCGGG>GEGCFGGGG*<EF?CFGGGGGGC8D+@C9>DGGGF7+:EEGEB:F5DEGF???FFFFFFGGGG4@GFFFFF=7?:B<@BGD
@M02352:288:000000000-CKWC8:1:1101:11886:4640 1:N:0:TAGCGCTC+AAGGAGTA
TACGAGGGGTGCAAGCGTTAATCGGAATTACTGGGCGTAAAGCGTTCGTAGGCGGTCTATTAAGCAAGATGTGAAAGCCCAGGGCTCAACCTTGGAACTGCATTTTGAACTGGTAGACTAGAGTACTGTAGAGGGTGGTGGAATTTCCAGTGTAGCGGTGAAATGCGTAGAGATTGGAAGGAACATCAGTGGCGAAGGCGGCCACCTGGACAGATACTGACGCTGAGGAACGAAAGCGTGGGGAGCGAACAGGATTAGATACCCTGGTAGTCCACGCCGTAA
+
GGGGFGGGGGGGGGGGGGGGGGGGGGGGGGGGGGGGGGGGGGGGGGGGGGGGGGGGGGGGGGGGGFFFGGGGGGGGGGGGGGGGGGGGGGGGGGGGGGGGGGGGGGGGGGGGGGGGGGGGGGGGGGGGGGGGGGDEFGGGGGGGGGGGGGGGGGGGGGGGGGGGGGGGGGGGGGGGGGGFGGGGGGGGGGGGGGGGGGGGGGGGGGGGGGGGGGGGGGGGGGGGGGGGGGGGGGGFGGGGGGFFFFGGEDFFFBGG>FFFGF@F?@FFFFFFFGFFFFFFGD
@M02352:288:000000000-CKWC8:1:1101:7225:4661 1:N:0:TAGCGCTC+AAGGAGTA
TACGGAGGGTGCAAGCGTTACTCGGAATCACTGGGCGTAAAGAGCGTGTAGGCGGGTTTGTAAGTTTGAGGTGAAATCCAATCGCTCAACGATTGAACTGCCTTTAAAACTGCTGACCTAGAATATGGGTGAGGTAGACGGAATTTCTGGTGTAGGGGTAAAATCCGTAGAGATCAGATGGAATACCAATTGCGAAGGCGGTCTACTGGAACATTATTGACGCTGAGAGACGAAAGCGTGGGGAGCAAACGGGATTAGATACCCTGGTAGTCCACGCCGTAA
+
GGGGGGGGGG:FGGGGGGGG76CFGG@G,F@FGGG8BFGGGG<F,=6BFGGGGGGG:FG7FGGGG<5FG+FGGGGGGGG<FG,DFGGGGG+FG<FGGGGGG,EF,,C,EFGG,=,,,@F<FFGGGG9,,,8F<FFGGA,@FGGG7D,@,>FFGGG:FGG:FGGG8F7EGGG,CG,BBF++<FF,FGG+?FGGGGGGGGG5**/;FGG?+*9+;FGGGGGGGGGGGG52+*9CGGGFGGGGGG)4>F*CGG)7??GGFFFFGGGG*7DFFFFFFGFFFF39DD
@M02352:288:000000000-CKWC8:1:1101:5480:4702 1:N:0:TAGCGCTC+AAGGAGTA
TACGGAGGGTGCAAGCGTTAATCGGAATTACTGGGCGTAAAGCGCACGTAGGTGGTTTGTTAAGTTGGATGTGAAAGCCCAGGGCTCAACCTTGGAACTGCATTCAAAACTGGCGAACTAGAGTATGGTAGAGGTGAGTGGAATTTCCTGTGTAGCGGTGAAATGCGTAGAGATGGGAAGGAACATCAGTGGCGAAGGCGACTCACTGGACCAATACTGACACTGAGGTGCGAAAGCGTGGGTAGCAAACAGGATTAGATACCCTGGTAGTCCACGCCGTAA
+
GGGGGFGGGGGGGGGGGGGGGGGGGGGGGGGGGGGGGGGGGGGGGGGGGGGGFGGGGGGGGGGGGGGGGGGGGGGGGGGGGGGGGFFGGGGFGGGGGGGGGGGGGGGGGGGGGGGGGGGGGGGFFGGGGGGGGGGGGGGGGGFFGGFGFGFGGGGGGGGGGGGGGGGGGGGGGGFGGGGGGGGGGGGGGCGGDGGDGGCCEGG@GGGGFFGFCGGCCFGFGGGFGGGGGGGDGEDBGGGGGGFFFFGGGGFFF:FFFFFFGG?FFFGFFFFFFFF60<@BGD
@M02352:288:000000000-CKWC8:1:1101:5310:4722 1:N:0:TAGCGCTC+AAGGAGTA
TACGAGGGGTGCAAGCGTTAATCGGAATTACTGGGCGTAAAGCGTTCGTAGGCGGTTTGTTAAGCAAGATGTGAAAGCCCAGGGCTCAACCTTGGAACTGCATTTTGAACTGGCAAACTAGAGTACTGTAGAGGGTGGTGGAATTTCCAGTGTAGCGGTGAAATGCGTAGAGATTGGAAGGAACATCAGTGGCGAAGGCGGCCACCTGGACAGATACTGACGCTGAGGAACGAAAGCGTGGGGAGCGAACAGGATTAGATACCCTGGTAGTCCACGCCGTAA
+
GGGF<FFGGGGGFGGGGGGG7EFGGG@FGFGGGGGGGGGGGGGGGGGGGGGGGGGGGGGGGGGGGGGGGGGGGGGGFGGG8FGCEEFFGGGGFFCEADA9FFGGGGFEEGGGEDGGGFF>B<EFGFFGFGCGG7BBFCFD@FCCCFGGGGGGGGGGGGFDGGG?9;>8EEDFFGFEG9EGGGCCFG?EFGFGEGGDGGGG58CEGGGGFCGG5;@EFGGGGGGGGGGGG6CCGGGEGGGGGGD?>>GCEG)541F=864@CGFGFFGFFFFF?761(4>6D>
@M02352:288:000000000-CKWC8:1:1101:18015:4734 1:N:0:TAGCGCTC+AAGGAGTA
TACGAGGGGTGCAAGCGTTAATCGGAATTACTGGGCGTAAAGCGTTCGTAGGCGGTTTGTTAAGCAAGATGTGAAAGCCCAGGGCTCAACCTTGGAACTGCATTTTGAACTGGCAAACTAGAGTACTGTAGAGGGTGGTGGAATTTCCAGTGTAGCGGTGAAATGCGTAGAGATTGGAAGGAACATCAGTGGCGAAGGCGGCCACCTGGACAGATACTGACGCTGAGGTACGAAAGCGTGGGGAGCGAACAGGATTAGATACCCTGGTAGTCCACGCCGTAA
+
FGGGC@CEGGGGGGGGGGEG<FDFGGGGFGD9FFFEGFGGDGGEGGCBF=FEEGGCFGGGGGGGGG8AEGGGGGGGGDFGGGGGGGGGFGGGGGGGGGGGGGGGGGGGGGGGGFGGCFFGGGGGGGGGFGFCEFG<CFFGCF@BCFCFGGGGGGGGGGGGGGGCFFGGGGGGGGGGGGGGGGGGGGGGF<CFGGGGGGGGEGEEGGGGGGDFF6C@9FGGGG5A?D=CFDGCEGGFGG7CCEEF;>D:EDD@<?7CBF>FGGGGFFDFBF<<FGF?F8>9DD
@M02352:288:000000000-CKWC8:1:1101:6488:4742 1:N:0:TAGCGCTC+AAGGAGTA
TACAGAGGGTGCAAGCGTTAATCGGAATTACTGGGCGTAAAGCGCGCGTAGGTGGTTTGTTAAGTCGGATGTGAAAGCCCAGGGCTCAACCTTGGAATTGCACCCGATACTGGCAGGCTAGAGTACGATAGAGGAGTGTGGAATTCCCTGTGTAGCGGTGAAATGCGTAGATATAGGAAGGAACATCAGTGGCGAAGGCGACACTCTGGATTGATACTGACACTGAGGTGCGAAAGCGTGGGGAGCAAACAGGATTAGATACCCTGGTAGTCCACGCCGTAA
+
GGG@DFFGGFGG@EFGGGGG,;EGGGGGGGGGFGGGGGGGGGGGCGGGGEGGFGGGGGGGGGGGGGGGGGGGGGGGGDGFGFFGGFGGGGGFGGGDGGGDFCE=FCFGGE<BFCFGGDFCD,<FFFFFCFF=FF7BBBFGGG?=>FCFGGGGGG>FGGEGGGGGDFGG5EEFDCEGGGGGGGCGGG79:FGGCGGDGGFGGDCG<8<EFGGC8@FF?FEGGFCFFFGEEDFGGGDBF5>EDGE?>FGF<DFFF6FGFFFFGGGGFFFFB?DBFGFF>,73CC
@M02352:288:000000000-CKWC8:1:1101:25015:4774 1:N:0:TAGCGCTC+AAGGAGTA
TACGAGGGGTGCAAGCGTTAATCGGAATTACTGGGCGTAAAGCGTGCGTAGGTGGTTTGTTAAGCAAGATGTGAAAGCCCCGGGCTCAACCTGGGAACTGCATTTTGAACTGGCAAACTAGAGTATTGTAGAGGGTAGTGGAATTTCCAGTGTAGCGGTGAAATGCGTAGAGATTGGAAGGAACATCAGTGGCGAAGGCGGCTACCTGGACAAATACTGACACTGAGGCACGAAAGCGTGGGGAGCAAACAGGATTAGATACCCTGGTAGTCCACGCCGTAA
+
GGGGGGGGGGGGGGGGGGGGGGGGGGGGGGGGGGGGGGGGGGGGGGGGGGGGFGGGGGGGGGFGGGGGGGFGGGGGGGGGDGGGGGGGGGGGGGGGGGGGGGGGGGGGGGGGGGGGFGGGGGGGGGGGGGGGGGGGGGGGGGGGGGGGGGGGGGFGGGGGGGGGGGGGGGGGGGGGGGGGGGGGGGGGGGGGGGGCEGGEGCE5CFGGGGGGGGFGGGGFGGGGGGGGGGGGGC>DFEDEDEE6;EGGGG:??BGGFFF4CGFGF@FFFFFFFGF?FFFFGC
@M02352:288:000000000-CKWC8:1:1101:19469:4792 1:N:0:TAGCGCTC+AAGGAGTA
TACGGAGGGTGCGAGCGTTAATCGGAATTACTGGGCGTAAAGCGCATGCAGGTGGTTCATTAAGTCAGATGTGAAAGCCCGGGGCTCAACCTCGGAACTGCATTTGAAACTGGTGAACTAGAGTGCTGTAGAGGGGGGTAGAATTTCAGGTGTAGCGGTGAAATGCGTAGAGATCTGAAGGAATACCAGTGGCGAAGGCGGCCCCCTGGACAGACACTGACACTCAGATGCGAAAGCGTGGGGAGCAAACAGGATTAGATACCCTGGTAGTCCACGCCGTAA
+
GGGGGGGGGGGGGGGGGGGGGGGGGGGGGGGGGGGGGGGGGGGGGGGGGGGGGGGGGGGGGGGGGGGGGGGGGGGGGGGGGEEGGGGGGGGGGGGGGGGGGGGGGGGGGGGGGGGGGGGGGGGGGGGGGGGGGGGGGGEGGGGGGGGGGGGGGGGGGGGGGGGGGGGEGGGGFGGGGGGFGGGGGGGGGGGGGGGGGGGGGGE8EGGGFGGGFGGGGGGCGGFGFGGFFGGGGGDEGGGGGGFFFFGGGGFFBFGGFFDFGGGGF@GF<BBFF:??FFFFGG
@M02352:288:000000000-CKWC8:1:1101:22035:4822 1:N:0:TAGCGCTC+AAGGAGTA
TACGGAGGGTGCAAGCGTTACTCGGAATTACTGGGCGTAAAGAGCGTGTAGGCGGGTTTGTAAGTTTGAAGTGAAATCCAATGGCTCAACCATTGAACTGCTTTGAAAACTGCTTACCTAGAATATGGGAGAGGTAGATGGAATTTCTGGTGTAGGGGTAAAATCCGTAGAGATCAGAAGGAATACCGATTGCGAAGGCGATCTACTGGAACAAAATTGACGCTGAGACGCGAAAGCGTGGGGAGCAAACAGGATTAGATACCCTGGTAGTCCACGCCCTAA
+
GGG,C;FFGCFG8CFGGGGGGGGGGGGG,EGFGCGGGFFGGG,EFEGGGGGGGGG+CCC+BFGGGA,EF9BEFGGGGGG@,9EFFGGGGGF+,:AFFE5ED?FF,58,AFFGG,C<,DFGGGAFDFG9,DFGGGGG9,FFGGEDCF<,@DFGGGGC7*CFFGGC@FCB,4:,>DE;E?CEGGGBF9FC@F:CEGDGGEFG5?EFFGGFGFFFG**;@EGGGGGGGGGGG5CDDE5BGGGEEC@BBFGGEGFFF:7C>@FFCCEG?>F@B6ABB>FFFFFFGF
@M02352:288:000000000-CKWC8:1:1101:15246:4863 1:N:0:TAGCGCTC+AAGGAGTA
TACAGAGGGTGCAAGCGTTAATCGGAATTACTGGGCGTAAAGCGCGCGTAGGTGGTTTGTTAAGTCGGATGTGAAAGCCCAGGGCTCAACCTTGGAATTGCACCCGATACTGGCAGGCTAGAGTACGATAGAGGAGTGTGGAATTTCCTGTGTAGCGGTGAAATGCGTAGATATAGGAAGGAACATCAGTGGCGAAGGCGACACTCTGGATTGATACTGACACTGAGGTGCGAAAGCGTGGGGAGCAAACAGGATTAGATACCCTGGTAGTCCACGCCGTAA
+
GGGGGGGGGGGGGGGGGGGGGGGGGGGGGGGGGGGGGFGGGGGGGGGGGGGGGGGGGGGGGGGGGGGGGGGGGGGGGGGGGGGGGGGGGGGGGGGGGGGGGGGGGGGGGGGGGGGGGGGGGGGGGGGGGGEGGGGGGGGGGGFFGGGGGGGGGGGGGGFGGGGGGFGGGGGGGGGGGGGGGGGGFGGGGFFGGGGGGGGGGGGGCG9CFGFFFGGFFGFFFGGDGFGGFGFCEGGFGGGGGGEFBDGDGF:?BBGGFFAFFGGGFFG?>FFF?GFFFFFBGG
@M02352:288:000000000-CKWC8:1:1101:7730:4883 1:N:0:TAGCGCTC+AAGGAGTA
TACGGAGGGTGCAAGCGTTAATCGGAATTACTGGGCGTAAAGCGCGCGTAGGTGGTTTGTTAAGTCGGATGTGAAAGCCCAGGGCTCAACCTTGGAATTGCACCCGATACTGGCAGGCTAGAGTACGATAGAGGAGTGTGGAATTTCCTGTGTAGCGGTGAAATGCGTAGATATAGGAAGGAACATCAGTGGCGAAGGCGACAGCCTGGATTGATACCGATACTGAGGTGCGACAGCGTGGGGAGCGAACAGGATTAGATACCCAGGTAGTCCACGCCGTAA
+
FE9F;BFEG@CE86E8::6C,C6C:,BFFF@FC,EFE@F,-<<CE:FECBFCCDC4=CF4BF@CF9F@::F?FEEFGGFC<?@7:8+?A?EGFE?FFAB<?D<>F:FE7:F9<FCED7FCF?<@FF:<7::FCFFGB:@DGC,>>9FGGGF@F:B@:FFGGD9B@C@C*=79;C9;,5+:C7<<C<BCE2<2*8BCEEGECCC**;*;8;FCEFCC?C5***2:@DEFGG4CC*9@GG<*:=@0;5<D=53;6:7:<?.6++3>*)CF2FA4=C?6><>1DC
@M02352:288:000000000-CKWC8:1:1101:19693:4944 1:N:0:TAGCGCTC+AAGGAGTA
TACGGAGGGTGCAAGCGTTAATCGGAATTACTGGGCGTAAAGCGCACGTAGGTGGTTTGTTAAGTTGGATGTGAAAGCCCAGGGCTCAACCTTGGAACTGCATTCAAAACTGGCGAACTAGAGTATGGTAGAGGTGAGTGGAATTTCCTGTGTAGCGGTGAAATGCGTAGAGATGGGAAGGAACATCAGTGGCGAAGGCGACTCACTGGACCAATACTGACACTGAGGTGCGAAAGCGTGGGTAGCAAACAGGATTAGATACCCTGGTAGTCCACGCCGTAA
+
GGGGGGGGGGGGGGGGGGGGGGGGGGGGGGGGGGGGGGGGGGGGEGGGFGGGFGGFGGGGGGGGGGGGGGGGGGGGGGGGGGGGGGGGGGGGGGGGGGGGGGGGGGGGGGGGGGGGGGGGGGGGGGGGGGGGGGFGGGGGGGGGGGGGGGGGGGGGGGGGGGGGGGGGGGGGGGGGGGGGGGGGGGGGGGGGGGGGGGGGGGGGGGGGGGGGGGGGGGEGGFCFGGGGCDFGGGGFGDGGGGFDFFGGCFF?:?DF?FFFC7CC=FGFBFFFFGFFFFFFDD
@M02352:288:000000000-CKWC8:1:1101:17277:4957 1:N:0:TAGCGCTC+AAGGAGTA
TACGAGGGGTGCAAGCGTTAATCGGAATTACTGGGCGTAAAGCGTGCGTAGGTGGTTTGTTAAGCAAGATGTGAAAGCCCAGGGCTCAACCTTGGAACTGCATTTTGAACTGGCAAACTAGAGTACTGTAGAGGGTGGTGGAATTTCCAGTGTAGCGGTGAAATGCGTAGAGATTGGAAGGAACATCAGTGGCGAAGGCGGCCACCTGGACAGATACTGACGCTGAGGAACGAAAGCGTGGGGAGCGAACAGGATTAGATACCCTGGTAGTCCACGCCGTAA
+
GGGGFEGGGGGGGGGGGGGGFFGGGGGGGGGGGGGGGGGGGGGGGGGGGGGGFGGGGGGGGGGGGDGGGGGGGGGGFGGGGGGGGGGGGGGGGGGGGGGGGGGGGGGGGGGGGGGGGGGGGGGGGGGGGGGGGGGGGGGGGGGGCGGGGGGGGGGGGGGGGGGGGGGEEECGGGGGGGGGGGGGGGFGGGGGGGGGGGGGGGCEGGGGGCFGGGGGGGGGGEGGGGGGGGGDGGGBFGGGGGFFFFGGGGFFF?GGBFAFGGGGFFFFFFFAFCFFFBEFGG
@M02352:288:000000000-CKWC8:1:1101:26473:4973 1:N:0:TAGCGCTC+AAGGAGTA
TACGAGGGGTGCAAGCGTTAATCGGAATTACTGGGCGTAAAGCGTACGTAGGCGGTTTGTTAAGCAAGATGTGAAAGCCCAGGGCTCAACCTTGGAACTGCATTTTGAACTGGCAAACTAGAGTACTGTAGAGGGTGGTGGAATTTCCAGTGTAGCGGTGAAATGCGTAGAGATTGGAAGGAACATCAGTGGCGAAGGCGGCCACCTGGACAGATACTGACGCTGAGGTACGAAAGCGTGGGGAGCGAACAGGATTAGATACCCTGGTAGTCCACGCCGTAA
+
GGGGCCEGGGGGGGGGGGGGGGGGGGGGGGGGGGGGECGEFGGGGGGCFFFEFGGCEGGGGGGFGGGGGGGGGGGGGGGGGGGGGGGGGEGGGGGGGGGGGGGGGGGGGGGGGGGGGGGGGGGGGGGGGGGGGGGGFFGGGGGGGGGFGEEGGGGGGGGGGGGGGGGGGGGGGEGGGGGGGGGGGGGGGFGFGGGBCGFEGGGGGGGGGGGGGGGGGGGGGGGGGGGGGGGGGGGFGGGGGGE?BFGGGGFFF?*:3?AFGGGGFFGFA?BDFGFFFFFFGG
@M02352:288:000000000-CKWC8:1:1101:16876:4981 1:N:0:TAGCGCTC+AAGGAGTA
TACGAGGGGTGCAAGCGTTAATCGGAATTACTGGGCGTAAAGCGTTCGTAGGCGGTCTATTAAGCAAGATGTGAAAGCCCAGGGCTCAACCTTGGAACTGCATTCAAAACTGACTCACTAGAGTACGAGAGAGGTTAGTGGAATTTCCTGTGTAGCGGTGAAATGCGTAGAGATGGGAAGGAACACCAGTGGCGAAGGCGACTGACTGGCTCGATACTGACACTGAGGTGCGAAAGCGTGGGGAGCAAACAGGATTAGATACCCTGGTAGTCCACGCCGTAA
+
GGGGCEGGGGGGGGGGGFGGCFGGGGGGGGGGGGGFGGGGGGGGGGGBFGGGGGGFGGGGGGGGGGGGGGGGGGGGGGGGGGGGDFGFGFFGGGGGGGGGDGGGGGGGFGGGGGGGGGGGGGGGGGGGGGGGGGFFGGGGGGGGGGGGGGGGGGGGGGFGGGGGGGGGGGGGGGGGGGGGGGGGGGCGGGGGGGGGGGGGGGGGGGGGGGGGGGGGGGGGGGGGGGGGGGGGDGGFGGDGGEEFFFGGGGF@FFGFFFFFGDEGFFFFBF<AFGFFFFFFDD
@M02352:288:000000000-CKWC8:1:1101:22052:5007 1:N:0:TAGCGCTC+AAGGAGTA
TACGAGGGGTGCAAGCGTTAATCGGAATTACTGGGCGTAAAGCGTTCGTAGGCGGTCTATTAAGCAAGATGTGAAAGCCCAGGGCTCAACCTTGGAACTGCATTTTGAACTGGTAGACTAGAGTACTGTAGAGGGTGGTGGAATTTCCAGTGTAGCGGTGAAATGCGTAGAGATTGGAAGGAACATCAGTGGCGAAGGCGGCCACCTGGACAGATACTGACGCTGAGGAACGAAAGCGTGGGGAGCGAACAGGATTAGATACCCTGGTAGTCCACGCCGTAA
+
GGGGCFEGEGGGGGGGGGGGFCFGGG@FGGGGGGFGGFGGGGGGFEGGGGGGGGGFGGGGGGGGGFGFGGGGGGGGDGGGGGGGEFGGGGFGFFFEGGGGFFFGGFGGGGGGGGGFGGGGGGGGGGGGGGGGGGDCGDGGGGGGGGGGGGGGG:EGE7FGFFGGCGGEGGGEFFFFCEGGGGGGGGGFCGFGE>EEDGGGGDGGGGGG=EGGCG7AF99FFECCEGCGGGGGGEGBGGGGGGE?6>DDCGFF?FGG??DFGGGGFFC?>FAFFFFBFFF1D<
@M02352:288:000000000-CKWC8:1:1101:12485:5018 1:N:0:TAGCGCTC+AAGGAGTA
TACGAGGGGTGCAAGCGTTAATCGGAATTACTGGGCGTAAAGCGTGCGTAGGTGGTTTGTTAAGCAAGATGTGAAAGCCCCGGGCTCAACCTGGGAACTGCATTTTGAACTGGCAAACTAGAGTATTGTAGAGGGTAGTGGAATTTCCAGTGTAGCGGTGAAATGCGTAGAGATTGGAAGGAACATCAGTGGCGAAGGCGGCCACCTGGACAGATACTGAAGCTGAGGAACGAAAGCGTGGGGAGCGAACAGGATTAGATACCCTGGTAGTCCACGCCGTAA
+
GGGGGGGGGGGGGGGGGGGGFGGGGGGGGGGGGGGGGGGGGGGGGGGGGGGGGGGCGGGGGGGGGDFGGGGGGGGGGGGGGGGGGGGGGGGGGGGGGGGGGGGGGGGGGGGGGGGGGGGGGGGGGGGGGGGGGGGGGGGGGGGGGGGGGGGGGGGGGGGGGGGGGGGGGGGGGGGGGGGGGGGGGGGGGGGGGGGGGGGGGGGGGGGGGGGGGGFGGFGGGGGGGGGGGGGGGGGFGGGGGGFFFFGGGGFFFFGGFFFFGGGGFFGFFFFFFGFFF?FFGG
@M02352:288:000000000-CKWC8:1:1101:13740:5019 1:N:0:TAGCGCTC+AAGGAGTA
TACGGAGGGTGCAAGCGTTAATCGGAATTACTGGGCGTAAAGCGCACGCAGGTGGAATGTTAAGCTAGATGTGAAAGCCCAGCGCTCAACGTTGGACGGTCATTTAGAACTGGCATTCTAGAGTTTTGGAGAGGGGAGTGGAATTCCAGGTGTAGCGGTGAAATGCGTAGAGATCTGGAGGAACATCAGTGGCGAAGGCGACTCTCTGGCCAAAAACTGACACTCATGTGCGAAAGTGTGGGTAGCGAACAGGATTAGATACCCTGGTAGTCCACACCGTAA
+
GGGGGEGGGGGGGGGGGGGG@EFGGGGGGGGGGGGGGFGGGGGGGGGGGGGGFGGFGGGGGGGGGGGGGGGGGGGGGGGGGGGGGFGGGGEGGGGGGGGFGGGGGGGGGGGGGGGGGGGGGAFFFGGGGGGGGGGGGGGGGGGGGGGGGGFGGGGGGGFGGGFEGGGGGGGGGGGGGGGGGGGGGFGGGGGGGGGGGGGGGGGGFGGGGGGGGGGGGFCGGGGFGGCEFFGGGGGEFCGGGGFFFFGDGGFFF?GC?FFFFGGGFFGFFFFFFGF:?<FFFD
@M02352:288:000000000-CKWC8:1:1101:10648:5044 1:N:0:TAGCGCTC+AAGGAGTA
TACAGAGGGTGCAAGCGTTAATCGGAATTACTGGGCGTAAAGCGCGCGTAGGTGGTTTGTTAAGTCGGATGTGAAAGCCCAGGGCTCAACCTTGGAATTGCACCCGATACTGGCAGGCTAGAGTACGATAGAGGAGTGTGGAATTTCCTGTGTAGCGGTGAAATGCGTAGATATAGGAAGGAACATCAGTGGCGAAGGCGACACTCTGGATTGATACTGACACTGAGGTGCGAAAGCGTGGGGAGCGAACAGGATTAGATACCCTGGTAGTCCACGCCGTAA
+
GGGGGGGGGGGGGGGGGGGGGGGGGGGGGGGGGGGFGGGGGGGGGGGGGGGGFGGBFGGGGGGGGGGGGGGGGGGGGGGGGGGGGGGGGGGGGGGGGGGGGGGCEGGGGGFGGGGGGGGGGGGGGGEGFFFGGGGGEFGGGGGGDGGGCFEGFGGGGGGGGGGGGGGECGGCF@GCGFGGGGGGGGGGFGGGGGGGGGGGGGGGCFEGGGGGGGGGCEGGGFGFFGGGGGGDGDGFGCDGGGFFFFGGGGFFFFGGFFF?FGGGFFGFAFFF47??9?BBGG
@M02352:288:000000000-CKWC8:1:1101:8274:5049 1:N:0:TAGCGCTC+AAGGAGTA
TACGAGGGGTGCAAGCGTTAATCGGAATTACTGGGCGTAAAGCGTTCGTAGGCGGTTTGTTAAGCAAGATGTGAAAGCCCAGGGCTCAACCTTGGAACTGCATTTTGAACTGGCAAACTAGAGTACTGTAGAGGGTGGTGGAATTTCCAGTGTAGCGGTGAAATGCGTAGAGATTGGAAGGAACATCAGTGGCGAAGGCGGCCACCTGGACAGATACTGACGCTGAGGGACGAAAGCGTGGGGAGCGAACAGGATTAGATACCCTGGTAGTCCACGCCGTAA
+
GGGGGGGGGGGGGGGGGGGGGGGGGGGGGGGGGGGGGGGGGGGGGGGGGGGGGGGGGGGGGGGGGGGGGGGGGGGGGGGGGGGGGGGGGGGGGGGGGGGGGGGGGGGGGGGGGGGGGGGGGGGGGGGGGGGGGGGGGGGGGGGGGGGGGGGGGGGGGGGGGGGGGGGGGGGGGGGGGGGGGGGGGGGGGGGGGGGGGGGGGGGGGGGGGGGGGGGGGGGGGGGGGGGGGGGGGGGFGGGGGGFFFFGGGGFF<?FGDFFFGGGG?FFFFFFFFGFF>FEFGC
@M02352:288:000000000-CKWC8:1:1101:18587:5050 1:N:0:TAGCGCTC+AAGGAGTA
TACGAGGGGTGCAAGCGTTAATCGGAATTACTGGGCGTAAAGCGTTCGTAGGCGGTCTATTAAGCAAGATGTGAAAGCCCAGGGCTCAACCTTGGAACTGCATTTTGAACTGGTAGACTAGAGTACTGTAGAGGGTGGTGGAATTTCCAGTGTAGCGGTGAAATGCGTAGAGATTGGAAGGAACATCAGTGGCGAAGGCGGCCACCTGGACAGATACTGACGCTGAGGAACGAAAGCGTGGGGAGCGAACAGGATTAGATACCCTGGTAGTCCACGCCGTAA
+
GGFGCCFGGGGFEFGGGGGE@FFFGGGGGGGGGGGGGEGGGGGGGDGFGGGGGGGGGGGGGGGGGGGGGGGGGGGGGGGGGGGGGGGGGGGGGGGGGGGGGGDCFGGGGGGGGGGGGGGGGGGGGGGGGGGGGGGEEGGGGGGGGGGGGGGGGGGGGGGGGGGGGGGGGGGGGGGGGGGGGGGGFFGGGGGGGGGDGGGGGGGGGGGGGGGGGGGGGGGGGGGGEGFGGGGGGGGFGGGGGGFFBFGGEGFFFFGGBFFFGGFGFFGFFFFF4FFB><FBGD
@M02352:288:000000000-CKWC8:1:1101:12091:5071 1:N:0:TAGCGCTC+AAGGAGTA
TACGGAGGGTGCAAGCGTTAATCGGAATTACTGGGCGTAAAGCGCACGTAGGTGGTTTGTTAAGTTGGATGTGAAAGCCCAGGGCTCAACCTTGGAACTGCATTCAAAACTGGCGAACTAGAGTATGGTAGAGGTGAGTGGAATTTCCTGTGTAGCGGTGAAATGCGTAGAGATGGGAAGGAACATCAGTGGCGAAGGCGACTCACTGGACCAATACTGACACTGAGGTGCGAAAGCGTGGGTAGCAAACAGGATTAGATACCCTGGTAGTCCACGCCGTAA
+
GGGGGGGGGGGGGGGGGFGGFFGGGGGGGGGGGGGGGGGGGGGGGGGGGGGGFGGBFGGGGGGGGGGGGGGGGGGGGGGGGGGGGGGGGGGGGGGGGGGGGGGGGGGGGGGGFGGGGGGGGGGGGGGGGGGGGGFGGGGGGGGGGGGGCGGGGGGGGGGGGGGGGGGGGGGGGGGGGGGGGGGGGGGGGGGGGGGGGGGGGGGGGGGGGGGGGGGFGGGGGFGGGGGGG=FGGGGEGGGGGGFFFFGGGGFFFFGGF?AFGGGGFFGFFFFFFGFFFFFFGD
@M02352:288:000000000-CKWC8:1:1101:12114:5077 1:N:0:TAGCGCTC+AAGGAGTA
TACGGAGGGTGCAAGCGTTAATCGGAATTACTGGGCGTAAAGCGCACGTAGGTGGTTTGTTAAGTTGGATGTGAAAGCCCAGGGCTCAACCTTGGAACTGCATTCAAAACTGGCGAACTAGAGTATGGTAGAGGTGAGTGGAATTTCCTGTGTAGCGGTGAAATGCGTAGAGATGGGAAGGAACATCAGTGGCGAAGGCGACTCACTGGACCAATACTGACACTGAGGTGCGAAAGCGTGGGTAGCAAACAGGATTAGATACCCTGGTAGTCCACGCCGTAA
+
GGGGGGGGGGGGGGGGGEFGCFFGGGGGGGGGFFGGGGGGGGGGGGGGGGGGGGFGGGGGGGGGGGGGGGGGGGGGGGGGGGGGGGGGGGGGGGGGGGGGGGGGGGEGGGGGGGGGGGGGGGGFGCGGGGGGGGGGGFGGGGGGGGGGFGGGGGGGD7:BFGGGGGGGGGGGGGGGGGGGDFGGGGCFG@9BCEGGGGGGGGGDGFGGGGGDGFFGGGGGGGGGGG6CGGGGGGGDDEDEGEDAFFGGGGFF:?FF>FAFGGGGFFGFFFAFFGFF><DFGG
@M02352:288:000000000-CKWC8:1:1101:7691:5083 1:N:0:TAGCGCTC+AAGGAGTA
TACGAGGGGTGCAAGCGTTAATCGGAATTACTGGGCGTAAAGCGTGCGTAGGTGGTTTGTTAAGCAAGATGTGAAAGCCCCGGGCTCAACCTGGGAACTGCATTTTGAACTGGCAAACTAGAGTATTGTAGAGGGTAGTGGAATTTCCAGTGTAGCGGTGAAATGCGTAGAGATTGGAAGGAACATCAGTGGCGAAGGCGGCTACCTGGACAAATACTGACACTGAGGCACGAAAGCGTGGGGAGCAAACAGGATTAGATACCCTGGTAGTCCACGCCGTAA
+
GGGGGFGGGGGGGGGGGGGGGGGGGGGGGGGGGGGGGGGGGGGGGGGGGGGGGGGGGGGGGGGGGGGGGGGGGGGGGGGGGGGGGGGGGGGGGGGGGGGGGGGGGGGGGGGGGGGGGGGGGGGGGGGGGGGGGGGGGGGGGGGGGGGGGGGFGGGGGGGGGGGGGGGGGGGGGGGGGGGGGGGGGGGGGGGGGCEGGGGGGGGGGGGGGGGGGFGGGGGGGGDGGGFGGGGGGGGFGGDGGGFFFFGFGFFFF?<><FFFG:FFF@GFFFFFFGFF;BFFGG
@M02352:288:000000000-CKWC8:1:1101:12912:5097 1:N:0:TAGCGCTC+AAGGAGTA
TACGGAGGGTGCAAGCGTTACTCGGAATCACTGGGCGTAAAGAGCGTGTAGGCGGGTTTGTAAGTTTGAAGTGAAATCCAATGGCTCAACCATTGAACTGCTTTGAAAACTGCTTACCTAGAATATGGGAGAGGTAGATGGAATTTCTGGTGTAGGGGTAAAATCCGTAGAGATCAGAAGGAATACCGATTGCGAAGGCGATCTACTGGAACATTATTGACGCTGAGACGCGAAAGCGTGGGGAGCAAACAGGATTAGATACCCTGGTAGTCCACGCCCTAA
+
GGGGGFGGGGGGGGGGGGGGGGGGGGGGGGGGGGGGGFGGFGGGGGFGGGGGFGGGGGGGGGGGFGFGGGGGGGGGGGGGGGGGGGGGGGGGGGGGGGGGGGGGGGGGGGGGGGGGGGGGGGGGGGGGGGGGGGGGGGGGGGGFGGGGGGGGGGGGGGGGGGGGGGGGGGGGGGGGGGGGGGGGGGGGGEGGGGGGGGGGGDGGGGGGGGGGGGGGGGFGGGGGGGGGGGGGGGGFGGGGGGF?>EGGGGFFFFGGFFFFGGGGFFGFFFFFFGFFF<>>GG
@M02352:288:000000000-CKWC8:1:1101:16484:5131 1:N:0:TAGCGCTC+AAGGAGTA
TACGTGGGGTGCAAGCGTTAATCGGATTTACTGGGCGTAAAGCGCACGTAGGCGGTTTGTTAAGCAAGATGTGAAAGCCCAGGGCTCAACCTTGGAACTGCATTTTGAACTGGCAAACTAGAGTACTGTAGAGGCTGGTGGAATTTCCAGTGTAGCGGTGAAATGCGTAGAGATTGGAAGGAACATCAGTGGCGAAGGCGGCTACCTGGACAGATACTGACGCTGAGGTGCGAAAGCGTGGGGAGCGAACAGGATTAGATACCCTGGTAGTCCACGCCGTAA
+
GFGG66FG+8@FGGGGGGGG@,FGGG,FFGGFGFG8@FGGFG<F7@6CFGGGGGG+4,8B=FGGF,FFGGGGGGGG,EGF,EDEGGGGGGGGC<?,,BEGGGGGGE?FGGGG?,,,8AF9FFGG9EGEBFFGGG+,33:3FCFGG,F<,FFGGGGGGGGGGGGFFGGGCGG9FG7,B,CGGGGGGFFEGGGGGGGGGGGGG=*/0AFGGGGGGC+AFFGFGEGGCCGG7*79EEGEGGGGGGFFFFCGGGEFFFFF?FFFGGFGFFGFFFFFFGFFF<FFDD
@M02352:288:000000000-CKWC8:1:1101:19966:5167 1:N:0:TAGCGCTC+AAGGAGTA
TACGGAGGGTCCGAGCGTTAATCGGAATTACTGGGCGTAAAGCGCGCGTAGGTGGTTATTTAAGCTAGATGTGAAAGCCCAGGGCTCAACCTTGGAACTGCATTTAGAACTGGGTAACTAGAGTACAGTAGAGGGTAGTGGAATTTCTTGTGTAGCGGTGAAATGCGTAGATATAAGAAGGAACACCAGTGGCGAAGGCGACTGCCTGGACTGATACTGACACTGAGGTGCGAAAGCGTGGGGAGCAAACAGGATTAGATACCCTGGTAGTCCACGCCGTAA
+
GGGGGGFGGGGGGFGGGFGGGGGGGGGGGGGGGGGGGFGGGGFGGGGG@FFGFGGFGGGGGGGGGGGGGGGGGGGGGGGGGGGGGGGGGGGGGGGGGGGGGGGGGGGGDFFGGGGGGGGGGGGGGGGGGGGGGGGEDGGGGGGGGGGGGGGGGGGGGGGGGGGGGGGGGGDFGGGGGGGGGGGGGGGGGGGGGGGGGGGGGGGGGGGGGGGGGGGE9CCFGGGFGGGGGGGGGGGFGGGGGGFFFFGGGGFFFFFFFFFFGCFFFFGFFFAB?FFF6:DBGD
@M02352:288:000000000-CKWC8:1:1101:7928:5193 1:N:0:TAGCGCTC+AAGGAGTA
TACGGAGGGTGCAAGCGTTACTCGGAATCACTGGGCGTAAAGAGCGTGTAGGCGGGTTTGTAAGTTTGAAGTGAAATCCAATGGCTCAACCATTGAACTGCTTTGAAAACTGCTTACCTAGAATATGGGAGAGGTAGATGGAATTTCTGGTGTAGGGGTAAAATCCGTAGAGATCAGAAGGAATACCGATTGCGAAGGCGATCTACTGGAACATTATTGACGCTGAGACGCGAAAGCGTGGGGAGCAAACAGGATTAGATACCCTGGTAGTCCACGCCCTAA
+
GGGGGGGGGGGGGGGGGGGGGGGGGGGGGGGGGGGGGGGGGGGGCFCGGGGGGGGCFFFCFGGGGGGGEFGGGGGGGFGGGFGGGGGGGGGGGGCGGGGGGGGGGGGGGGGGGGGGGCGGGGF<FGFGGFGGGDGFGCFGFGCCFFC,DFGDCCGGGDGGGGGGGGGCGGGFFGGGGFGGGGGGGGGGEGGGGGE5>EGGGDGGGFGGGGGGGGF?C:ECGGGGDDGFGGGGGGGDGGGGGGFFFFGGC5>F?FGG?FFFFGGGFFFF<4<ABGFFF?:>GG
@M02352:288:000000000-CKWC8:1:1101:16600:5196 1:N:0:TAGCGCTC+AAGGAGTA
TACGGAGGGTCCGAGCGTTAATCGGAATTACTGGGCGTAAAGCGCGCGTAGGTGGATTGGTCAGTCAGATGTGAAAGCCCAGGGCTCAACCTTGGAACTGCATCTGATACTGCTAGTCTAGAATACAGTAGAGGGTAGTGGAATTTCCTGTGTAGCGGTGAAATGCGTAGATATAGGAAGGAACACCAGTGGCGAAGGCGACTACCTGGACTGATATTGACACTGAGGTGCGAAAGCGTGGGGAGCAAACAGGATTAGATACCCTGGTAGTCCACGCCGTAA
+
GGGGGGGGGGGGGGGGGGGGDFGGGGGGGGGGGGGGGGGGGGGGGGGGGGGGGGGGGGGGGGGGGGGGGGGGGGGGGGGGGGGGGGGGGGGGGGGGGGGGGGGGGGGGGGGGGGGGGGGGGGGGGGGGGGGGGGGGGGGGGGGGGGGGGGGGGGGGGGGGGGGGGGGGGGGGGGGGGGGGGGGGGGGGGGGGGGGEGGGGGGGGGGGGGGGGGGGGGGGGGGGGGGGGGGGGGGGFGGGGGGFFFFGGGGFFFFGGFFFFGGGGFFGF<@<AFGFFFFFFGG
@M02352:288:000000000-CKWC8:1:1101:20430:5270 1:N:0:TAGCGCTC+AAGGAGTA
TACTAAAGGTGCAAGCGTTAATCGGAATTACTGGGCGTAAAGCGCGCGTAGGTGGTTTGTTAAGTTGGATGTGAAAGCCCAGGGCTCAACCTTGGAACTGCATTCAAAACTGACTCACTAGAGTACGAGAGAGGTTAGTGGAATTTCCTGTGTAGCGGTGAAATGCGTAGAGATGGGAAGGAACACCAGTGGCGAAGGCGACTGACTGGCTCGATACTGACACTGAGGTGCGAAAGCGTGGGGAGCAAACAGGATTAGATACCCTGGTAGTCCACGCCGTAA
+
GGGGGGGG,FGGGGGGGGGGGGGGGGGGGGGGGGGFGGGGGGGGGGGGGGGGGGGBFGGGFGGGGGGGGGGGGGGGGGFGGGGGGGGGGGGGGGGGGGGGGGGGGGGGGGGGFGG9FGGGGFGGGGGGGGGFGGGCFGGGGGFGGGGGGGGGGFGGGGGGGGGGGGGCGGGGF;DCGGGGGGGGGGGGGGGGGEGGDGGGGGGGGGGGGGGGEGGGEGGGGGGGFGGGGCFGGGGFDGDGGGF<93CDFGFFFFGGF@BFDGFGFFGFFFBFFGFFFFFFGD
@M02352:288:000000000-CKWC8:1:1101:20729:5280 1:N:0:TAGCGCTC+AAGGAGTA
TACGAGGGGTGCAAGCGTTAATCGGAATTACTGGGCGTAAAGCGTTCGTAGGCGGTTTGTTAAGCAAGATGTGAAAGCCCAGGGCTCAACCTTGGAACTGCATTTTGAACTGGCAAACTAGAGTACTGTAGAGGGTGGTGGAATTTCCAGTGTAGCGGTGAAATGCGTAGAGATTGGAAGGAACATCAGTGGCGAAGGCGGCCACCTGGACAGATACTGACGCTGAGGAACGAAAGCGTGGGGAGCGAACAGGATTAGATACCCTGGTAGTCCACGCCGTAA
+
GGGG<BFGEGGGGGGGGGGGCFFGGGEGGGFGGGGCEGGGGGGGGEGGGGGGGGGFFDGGGGGGGGGFGCGGGGGGCCFGGGGGGGGGGGGGFGFFEFFGGFGGGFEFFEFGEFGFDGGGFGFGFG<FFCFGGGCFF@CFEGFD<,@DEBACGEGGGCFEGGD?EFD>CE72,?;@FGFFDGGGGGFFFGGGEGGGGGGGGGGGGGGG=@GGDEFC?9EGCCEEGDGGG6CDGG359C3CEGFFFF53>DB?:2C7<F<=FGGGFFC?>FA2@:?:(37(9C
@M02352:288:000000000-CKWC8:1:1101:16975:5308 1:N:0:TAGCGCTC+AAGGAGTA
TACGGAGGGTGCAAGCGTTAATCGGAATTACTGGGCGTAAAGCGCACGTAGGTGGTTTGTTAAGTTGGATGTGAAAGCCCAGGGCTCAACCTTGGAACTGCATTCAAAACTGGCGAACTAGAGTATGGTAGAGGTGAGTGGAATTTCCTGTGTAGCGGTGAAATGCGTAGAGATGGGAAGGAACATCAGTGGCGAAGGCGACTCACTGGACCAATACTGACACTGAGGTGCGAAAGCGTGGGTAGCAAACAGGATTAGATACCCTGGTAGTCCACGCCGTAA
+
GGGGGGGGGGGGGGGGGGGG@FFGGGGGGGGGGGGGGGGGGGGGGGGGFGGGGGGGGGGGGGGGGGGGGGGGGGGGGGGGGGGGGGGGFFGGGGGGGGGGGGGGGGGGGGGGGGGGGGGGGGGGGGGGGGGGGGFGGGGGGGGGGGGGFFGGGGGGGGGGGGGGGGGGGGGGGGFGGGGGGGGGFCFGGGGGGGGGGGGGGGGGGGGGGGGGGGGEFFGGGGGGFGGGFFGGGGGFGDDGGGFFFFGGGGFFFF6CDFFFGGGGFFF?>FFFFCFFBFEFGC
@M02352:288:000000000-CKWC8:1:1101:16967:5324 1:N:0:TAGCGCTC+AAGGAGTA
TACGGAGGGTGCAAGCGTTGATCGGAATTACTGGGCGTAAAGCGCACGTAGGTGGGTTGTTAAGTTGGATGTGAAAGCCCAGGGCTCAACCTTGGAACTGCATTCAAAACTGGCGAACTAGAGTATGGTAGAGGTGAGTGGAATTTCCTGTGTAGCGGTGAAATGCGTAGAGATGGGAAGGAACATCAGTGGCGAAGGCGACTCACTGGACCAATACTGACACTGAGGTGCGAAAGCGTGGGTAGCAAACAGGATTAGATACCCTGGTAGTCCACGCCGTAA
+
GGGG@FGG76BFGGGGGGG+,9CFGG:FGGGGGGGCGGGGGG9FG+6@9CF:9CF+4,@+,CFGGA5FGGGGGGGGDGGG8,BEGGGGGGG,:FGGGGGGGGGGF,FGGGGG836+6FG<FGGGG@9F3@FGGGG7F,7@FGGGG;F;FGGGGGGGGGGGGGGGGGGGGGG9EG7,B2B*=FGGG@GGGGGGGGGGGGGG*/:*<FGGGGG*12+<EFGGG6<CGGGG6FGGGGGFGGGGGG)6<FGGGGFFFFGGFFFFGGGGFFGFFFFFFGFFF1BFGG
@M02352:288:000000000-CKWC8:1:1101:22523:5357 1:N:0:TAGCGCTC+AAGGAGTA
TACGAGGGGTGCAAGCGTTAATCGGAATTACTGGGCGTAAAGCGTTCGTAGGCGGTTTGTTAAGCAAGATGTGAAAGCCCAGGGCTCAACCTTGGAACTGCATTTTGAACTGGCAAACTAGAGTACTGTAGAGGGTGGTGGAATTTCCAGTGTAGCGGTGAAATGCGTAGAGATTGGAAGGAACATCAGTGGCGAAGGCGGCCACCTGGACAGATACTGACGCTGAGGAACGAAAGCGTGGGGAGCGAACAGGATTAGATACCCTGGTAGTCCACGCCGTAA
+
GGGGGGGGGGGGGGGGGGGGGGGGGGGGGGGGGGGGGGGGGGGGGEGGGGGGGGGGGGGGGGGGGCGFGGGFFGGGDGGGGGGGGFGGGGGGGGFGGGGGGGGGGGGGGGGGGGGGGGGGGGGGGGGGGGGGGGGGGGGGGGGGGGGGGGGGGGGGGGGGGGGGGGGDCCEGFGGGGGGGGGGGGGGGGGGGGGGGGGGGGGGGGGGGGGGGGGGGGGGGGGGGGCEFGGGGGGCBGGGGGD>:>DGGEGF??FGG?FFFGGGGFFGFFFBA?GF?2?FFGG
@M02352:288:000000000-CKWC8:1:1101:15292:5361 1:N:0:TAGCGCTC+AAGGAGTA
TACAGAGGGTGCAAGCGTTAATCGGAATTACTGGGCGTAAAGCGCGCGTAGGTGGTTTGTTAAGTCGGATGTGAAAGCCCAGGGCTCAACCTTGGAATTGCACCCGATACTGGCAGGCTAGAGTACGATAGAGGAGTGTGGAATTTCCTGTGTAGCGGTGAAATGCGTAGATATAGGAAGGAACATCAGTGGCGAAGGCGACACTCTGGATTGATACTGACACTGAGGTGCGAAAGCGTGGGGAGCAAACAGGATTAGATACCCTGGTAGTCCACGCCGTAA
+
GGGGGGGGGGGGFGGGGGGGGGGGGGGGGGGGGGGGGGGGGGGGGGGGGGGGFFGGGGGGGGGGGGGGGGGGGGGGGGGGGGGGGGGGGGGGGGGGGGGGGGGGGGGGGGGGGGGGGGGGGGGGGGGGGGGGGGGGGGGGGGGGGGGGGGGGGGGGGGEGGGGGGGGEGGGGGGGGGGGGGGGGGGGGGGGGGGEGGGGGGGGG8EGGGCC?FGGFFGGFGGGGGGGGGGGGGEGEFGGGGGFFFFGGGGFFFFGGFFFFGGCFFFGFFFD<BGFFF1@FGG
@M02352:288:000000000-CKWC8:1:1101:5368:5457 1:N:0:TAGCGCTC+AAGGAGTA
TACGGAGGGTGCAAGCGTTACTCGGAATCACTGGGCGTAAAGAGCGTGTAGGCGGGTTTGTAAGTTTGAAGTGAAATCCAATGGCTCAACCATTGAACTGCTTTGAAAACTGCTTACCTAGAATATGGGAGAGGTAGATGGAATTTCTGGTGTAGGGGTAAAATCCGTAGAGATCAGAAGGAATACCGATTGCGAAGGCGATCTACTGGAACATTATTGACGCTGAGACGCGAAAGCGTGGGGAGCAAACAGGATTAGATACCCTGGTAGTCCACGCCCTAA
+
GGGFGGGGGCFGGGGGGGGCCFGGGGGGGGGGGGGGGGGGGG9F<FBFGGGGGGG7FG@EGGEFGAEDF9FFGGGGGFGG8AFGGGGGGGG+AEEEGGGGGCFB?FGFFGGGGGGEAFGGGGGGG=FGGGGBFGFGGCFGGGGGGECEFGGGGGGGCGGGGGGGFGGGGGGFFGG89:CFGGGGGGGGGGDGGGGGGGGG58CFEGGGGGGG;C9CFFGGGGGGGGGGGEGGGGGFGGCEEGFFFF:FGGFFFFGFBFFFGGGG@FGFFFFFFDFB>332FG
@M02352:288:000000000-CKWC8:1:1101:24835:5512 1:N:0:TAGCGCTC+AAGGAGTA
TACGAGGGGTGCAAGCGTTAATCGGAATTACTGGGCGTAAAGCGTGCGTAGGTGGTTTGTTAAGCAAGATGTGAAAGCCCCGGGCTCAACCTGGGAACTGCATTTTGAACTGGCAAACTAGAGTACTGTAGAGGGTGGTGGAATTTCCAGTGTAGCGGTGAAATGCGTAGAGATTGGAAGGAACATCAGTGGCGAAGGCGGCCACCTGGACAGATACTGACGCTGAGGAACGAAAGCGTGGGGAGCGAACAGGATTAGATACCCTGGTAGTCCACGCCGTAA
+
GGGG@@CFEGGGGGGCCFGFGGGGEGGG<FGGGGGGGFGGGGGGGDCGCFFFGGGGGGEFGGFFAFGEGGGEFGGGGG8<BFFGGGGGGFGGG?DGGGGGGGGGCGGGGGGFDFGF@FGGGGGGGCFGFGGGGGG<BCGGGGGGGGGGFGGGFFGFEGGGGGGGGGGGGGGGFEFGDFGCGGGGGGGGFCCGGGGGGGGGG=C8FGGFGFGGF6?GGFFGGDGC8CG=?FFGGGD>G5>EGG:6>F<DGD5??:FG?FFFGGGGFFGFFFFFF7=:94<959
@M02352:288:000000000-CKWC8:1:1101:13299:5524 1:N:0:TAGCGCTC+AAGGAGTA
TACGGAGGGTGCAAGCGTTACTCGGAATCACTGGGCGTAAAGAGCGTGTAGGCGGGTTTGTAAGTTTGAAGTGAAATCCAATGGCTCAACCATTGAACTGCTTTGAAAACTGCTTACCTAGAATATGGGAGAGGTAGATGGAATTTCTGGTGTAGGGGTAAAATCCGTAGAGATCAGAAGGAATACCGATTGCGAAGGCGATCTACTGGAACATTATTGACGCTGAGACGCGAAAGCGTGGGGAGCAAACAGGATTAGATACCCTGGTAGTCCACGCCCTAA
+
GGGGGGGGGGGGGGGGGGGGGGGGGGGGGGGGGGGGGGGGGGGGGGGGGGGGGGGGGGGGGGFGGGGGGGGGGGGGGGGGGGGGGGGGGGGGGGGGGGGGGGGGGGGGGGGGGGGGFGGGGGGGGGGGGGGEFGGGGGGGGGGGGGGGGGGGGGGGGGGGGGGGGGGGGGGGGGGGGGGGGGGGGGGGGGGGGGGGGGGGGGGGGGGGGGGGGGGGGGGGGGGGGGGGGGGGGGGDGEGCGGFFBFGGGGFF?FGCBFFFGGGGFFGF>FABFGFFFF@BGF
@M02352:288:000000000-CKWC8:1:1101:4834:5550 1:N:0:TAGCGCTC+AAGGAGTA
TACGAGGGGTGCAAGCGTTAATCGGAATTACTGGGCGTAAAGCGTGCGTAGGTGGTTTGTTAAGCAAGATGTGAAAGCCCCGGGCTCAACCTGGGAACTGCATTTTGAACTGGCAAACTAGAGTATTGTAGAGGGTAGTGGAATTTCCAGTGTAGCGGTGAAATGCGTAGAGATTGGAAGGAACATCAGTGGCGAAGGCGGCTACCTGGACAAATACTGACACTGAGGCACGAAAGCGTGGGGAGCAAACAGGATTAGATACCCTGGTAGTCCACGCCGTAA
+
GGGG<CGGGGGGGGGGGGGECFGGGGGGGGGGGGGGGGGGGGGGGGGGGGGGGGGGGGGGGGGGGGGGGGGGGGGGGGGGGGGGGGGGFGGGGGGGGGGGGGGGGGGGGGGGGGGGGGGGGGGFGGGGGGGGGGGGGGGGGGGGGGGGGGGGGGGGGGGGGGGGGGGGGGGGFGGGGGGGGGGGGGGGGGGGGGGGGGGGGGGGGGFFGFGGGGGFGGGGGGGGGGFGGGGGGGGFGGGDEGF?6><G6D45:0FCBFFFGGGG?FGFF?AFFF4:6BB>GG
@M02352:288:000000000-CKWC8:1:1101:4215:5573 1:N:0:TAGCGCTC+AAGGAGTA
TACGGAGGGTGCAAGCGTTACTCGGAATCACTGGGCGTAAAGAGCGTGTAGGCGGGTTTGTAAGTTTGAAGTGAAATCCAATGGCTCAACCATTGAACTGCTTTGAAAACTGCTTACCTAGAATATGGGAGAGGTAGATGGAATTTCTGGTGTAGGGGTAAAATCCGTAGAGATCAGAAGGAATACCGATTGCGAAGGCGATCTACTGGAACATTATTGACGCTGAGACGCGAAAGCGTGGGGAGCAAACAGGATTAGATACCCTGGTAGTCCACGCCCTAA
+
GGGGGGGGGGGGGGGGGGGGGGGGGGGGGGGGGGGGGGGGGGGGGGGGGGGGGGGGGGGGGGGGGGGGGGGGGGGGGGGGGGGGGGGGGGGGGGGGDGGGGGGGFGGGGGGGGGGGGGGGGGFCFGGGGGGGGGGGGGGGGGGGGGGGGGGGGGGGGGGGGGGGGGGGGGGGCCGGGGGGGGFGGGGGGGFFFCEGGGGGGGFGGGGGGGGGGGGGGGFGGGGGGGFFFGDGGGGDGGGGGGFFFFFF6C44<:FF7?299CFGFFGFBFAFFFFB4<>>FD
@M02352:288:000000000-CKWC8:1:1101:16713:5608 1:N:0:TAGCGCTC+AAGGAGTA
TACGGAGGGTGCAAGCGTTACTCGGAATCACTGGGCGTAAAGAGCGTGTAGGCGGGTTTGTAAGTTTGAAGTGAAATCCAATGGCTCAACCATTGAACTGCTTTGAAAACTGCTTACCTAGAATATGGGAGAGGTAGATGGAATTTCTGGTGTAGGGGTAAAATCCGTAGAGATCAGAAGGAATACCGATTGCGAAGGCGATCTACTGGAACATTATTGACGCTGAGACGCGAAAGCGTGGGGAGCAAACAGGATTAGATACCCTGGTAGTCCACGCCCTAA
+
GGGGGGGGGGGGGGGGGGGGGGGGGGGGGGGGGGGGGGGGGGGGGGGGGGGGGGGGGGGGGGFGGGGGGGGGGGGGGGGGGGGGGGGGGGGGGGGGGGGGGGGGGGGGGGGGGGGGGGGGGGGGGGGGGGGGGGGGGGGGGGGGGGGGGGGGGGGGGGGGGGGFGGGGGGGGGFGGGGGGGGG7FGGGGGGGGGGGGGGGGGGGGGGGGGGGGGGGGFGFGGGGGGGGGGGGGGGFGGGGGGDBFFGGFGFFFFGGFFFFGGGGFFGFFFFFFGFFFFFBGG
@M02352:288:000000000-CKWC8:1:1101:8357:5615 1:N:0:TAGCGCTC+AAGGAGTA
TACGGAGGGGGTTAGCGTTGTTCGGAATTACTGGGCGTAAAGCGTACGTAGGCGGATTGGTAAGTTGGGGGTGAAATCCCAGGGCTCAACCCTGGAACTGCCTCCAAAACTATCAGTCTAGAGTTCGAGAGAGGTGAGTGGAATTCCAAGTGTAGAGGTGAAATTCGTAGATATTTGGAGGAACACCAGTGGCGAAGGCGGCTCACTGGCTCGATACTGACGCTGAGGTACGAAAGTGTGGGGAGCAAACAGGATTAGATACCCTGGTAGTCCACGCCGTAA
+
GGGGGGGG>GGCCGGGGGGGGDGEGGCFGGGGGGGGGGGGGGGGEC@FCFGGGGGCE@<E5CFGG<,ECDGGGGGGGGG8AB@FGGGGGGGEGGGGGFGGGCGGC<FGGGGCFCFFFGGGGGGGGGCFBFGGGG<@CFGGGGGFGGGFCGGGGGGGGGGG9FFECFGGGGDGGGCFGGGDGGGGGGGGGGGGGGGGGGGGDGGGGGGGGC4?ECFFGGCCFGGGGDGG?9CDE=3;?+?FD55:>EDDCFFFFFGG<79@FGGGFFDF>F>AFG4<BFFFG>
@M02352:288:000000000-CKWC8:1:1101:21050:5664 1:N:0:TAGCGCTC+AAGGAGTA
TACGGAGGGTGCAAGCGTTACTCGGAATCACTGGGCGTAAAGAGCGTGTAGGCGGGTTTGTAAGTTTGAAGTGAAATCCAATGGCTCAACCATTGAACTGCTTTGAAAACTGCTTACCTAGAATATGGGAGAGGTAGATGGAATTTCTGGTGTAGGGGTAAAATCCGTAGAGATCAGAAGGAATACCGATTGCGAAGGCGATCTACTGGAACATTATTGACGCTGAGACGCGAAAGCGTGGGGAGCAAACAGGATTAGATACCCTGGTAGTCCACGCCCTAA
+
GGGGGGGGGGGGGGGGGGGGGGGGGGGGGGGGGGGGGGGGGGGGGGFGGGGGGGGGGGGGGGGGGGGGGGGGGGGGGGGGGGGGGGGGGGGGGGGGGGGGGGGGGGGGGGGGGGGGGGGGGGGGGGGGGGGGGGGGGGGGGGGGGGGGGGGGGGGGGGGGGGGGGGGGGGGFGGGGGGGGGGGGGGGGGGGGGGGGGGGGGGGGGGGGGGGGGGGGGGGGGGGGGGGDGGGGGGGFGGGEGGFFFFGGGGFFFFGGBF<FFGGGFFGFFFDB=CFFFFFBFD
@M02352:288:000000000-CKWC8:1:1101:14662:5668 1:N:0:TAGCGCTC+AAGGAGTA
TACGAGGGGTGCAAGCGTTAATCGGAATTACTGGGCGTAAAGCGTTCGTAGGCGGTTTGTTAAGCAAGATGTGAAAGCCTAGGGCTCAACCTTGGAACTGCATTTTGTACTGGCAAACTAGAGTACTGTAGAGGGTGGTGGAATTTCCAGTGTAGCGGTGAAATGCGTAGAGATTGGAAGGAACATCAGTGGCGAAGGCGGCCACCTGGACAGATACTGACGCTGAGGAACGAAAGCGTGGGGAGCGAACAGGATTAGATACCCTGGTAGTCCACGCCGTAA
+
GGGGFGGGGGGGGGGGGGGGGGGGGGGGGGGGGGGGGGGGGGGGGGGGGGGGGGGGGGGGGGGGGGGGGGGGGGGGGGGGGGGGFFFGGGGGGGGGGGGGGGGGGGG,CFGGGGFDGGGGGCGGGGGGGGGFGGGGGGFGGGGGGGGGGGGGGGGGGDFGGGGDFGGGGGDGGGGGGGGGGGGGGFGGGGGGGEGGGGGGGGGGGGGGGGGGGGGGGGGGGGGGGGGGGGGGGGGFGGGGGGFF>:DGCDDFB09D7?AFGFGGFFGFFFFFFGF608DFGG
@M02352:288:000000000-CKWC8:1:1101:3952:5699 1:N:0:TAGCGCTC+AAGGAGTA
TACGGAGGGTGCAAGCGTTACTCGGAATCACTGGGCGTAAAGAGCGTGTAGGCGGGTTTGTAAGTTTGAAGTGAAATCCAATGGCTCAACCATTGAACTGCTTTGAAAACTGCTTACCTAGAATATGGGAGAGGTAGATGGAATTTCTGGTGTAGGGGTAAAATCCGTAGAGATCAGAAGGAATACCGATTGCGAAGGCGATCTACTGGAACATTATTGACGCTGAGACGCGAAAGCGTGGGGAGCAAACAGGATTAGATACCCTGGTAGTCCACGCCCTAA
+
GGGGGGGGGGGGGGGGGGGGGGGGGGGGGGGGGGGGGGGGGGGGGGGGGGGGGGG>GGGGGGFGGGGGGCGGGGGGGGGGGGGGGGGGFGGGGGGGGGGGGGGGGGGGGGGGGGGGGGGGGCFFGGGGGGGGCFGGFGGGGGDGGGGGGGGGGGGGGGGGGGGGGFGGFDGEFCEGFGGGGGGGGGGGGGGGGGGGGGG>ECFFFFGGGGGGGGGGGGGGGGGGGGD7CEDGGGGFGGGGGGFFFFDFGGFFF:GGFFFFGGGGFFFF2=BDFFF?4?EFGD
@M02352:288:000000000-CKWC8:1:1101:10481:5700 1:N:0:TAGCGCTC+AAGGAGTA
TACGGAGGGTGCAAGCGTTACTCGGAATCACTGGGCGTAAAGAGCGTGTAGGCGGGTTTGTAAGTTTGAAGTGAAATCCAATGGCTCAACCATTGAACTGCTTTGAAAACTGCTTACCTAGAATATGGGAGAGGTAGATGGAATTTCTGGTGTAGGGGTAAAATCCGTAGAGATCAGAAGGAATACCGATTGCGAAGGCGATCTACTGGAACATTATTGACGCTGAGACGCGAAAGCGTGGGGAGCAAACAGGATTAGATACCCTGGTAGTCCACGCCCTAA
+
GGGGGGGGGGGGGGGGGGGGGDGGGGGGGGGGGGGGGGGGGGGGGGGGGGGGGGGGGGGGGGGGGGGGGGGGGGGGGGGGGGGGGGGGGGGGGGGGGGGGGGGGGGGGGGGGGGGGGGGGG9FGFFGGGGGGGGGGGGGGGGGGGGGGGGGGGGGGGGGGGGGGGGGGGGGGGGGGGGGGGGGGGGGGDGGGGGGGGGGGGGGGGGGGGGGGGGGGGGGGGGGGGGGFGGGGGGGFGGDGGGEFFEGGGGFFFFFGFFFFGGGGFFGFFFAFFGFFFFB>GF
@M02352:288:000000000-CKWC8:1:1101:20356:5709 1:N:0:TAGCGCTC+AAGGAGTA
TACGGAGGGTGCAAGCGTTAATCGGAATTACTGGGCGTAAAGCGCACGTAGGTGGTTTGTTAAGTTGGATGTGAAAGCCCAGGGCTCAACCTTGGAACTGCATTCAAAACTGGCGAACTAGAGTATGGTAGAGGTGAGTGGAATTTCCTGTGTAGCGGTGAAATGCGTAGAGATGGGAAGGAACATCAGTGGCGAAGGCGACTCACTGGACCAATACTGACACTGAGGTGCGAAAGCGTGGGTAGCAAACAGGATTAGATACCCTGGTAGTCCACGCCGTAA
+
GGGFGEGGGGGGGGGGGGGGGFGGFFGGGGGGGGGGGGGGGGGGGGGGGGGGGGGFFGGGGGGFGGGGGGGGGGGGGGGGGGGGGGGGGGGGGGGGGGGGGGGGGGGGGGGGGGGGGGGGGGGGGGGGGGGGGGGGGGGGGGGGGGGGGGGFGGCGGGGGGGGGGGGGGGGGFGFGGGGGGGGGGGGGGGGGGGGGGCGGGGGGGGGGCGFD5EGGGGGGGEGFG7FF6CFGEEGEGGGGGEFABFCC7DFFFFGGFFBFGGGGFFFF>FBF/:FFFFEBGD
@M02352:288:000000000-CKWC8:1:1101:8124:5716 1:N:0:TAGCGCTC+AAGGAGTA
TACGGAGGGTGCAAGCGTTACTCGGAATCACTGGGCGTAAAGAGCGTGTAGGCGGGTTTGTAAGTTTGAAGTGAAATCCAATGGCTCAACCATTGAACTGCTTTGAAAACTGCTTACCTAGAATATGGGAGAGGTAGATGGAATTTCTGGTGTAGGGGTAAAATCCGTAGAGATCAGAAGGAATACCGATTGCGAAGGCGATCTACTGGAACATTATTGACGCTGAGACGCGAAAGCGTGGGGAGCAAACAGGATTAGATACCCTGGTAGTCCACGCCCTAA
+
GGGGGGGGGGGGGGGGGGGGGGGGGGGGGGGGGGGGGGGGGGGGGGGGGGGGGGGGGGGGGGGGGGGGGGGGGGGGGGGGGGGGGGGGGGGGGGGGGDGGGGGGFGGGGGGGGGGGGGGGGGGGGGGFGGGGGGGGGGGGGGGGGGGGGGGGGGGFGGGGGGGGGGGGGGGGGGGGGGGGGGGFFGGGGGGGGGGGGGGGGGGGGGGGGGGGGGGGGGGGGGGGGGGGGGGGGGGFGGGGGGFFFFFDGGFFF?GGFFBFGGGGFFGFBFFFFGF?>BF;GD
@M02352:288:000000000-CKWC8:1:1101:19865:5728 1:N:0:TAACGCTC+AAGGAGTA
TACGAGGGGTGCAAGCGTTAATCGGAATTACTGGGCGTAAAGCGTTCGTAGGCGGTTTGTTAAGCAAGATGTGAAAGCCCAGGGCTCAACCTTGGAACTGCATTTTGAACTGGCAAACTAGAGTACTGTAGAGGGTGGTGGAATTTCCAGTGTAGCGGTGAAATGCGTAGAGATTGGAAGGAACATCAGTGGCGAAGGCGGCCACCTGGACAGATACTGACGCTGAGGAACGAAAGCGTGGGGAGCGAACAGGATTAGATACCCTGGTAGTCCACGCCGTAA
+
GGGGFGGGGGGGGGGGGGGGGGGGGGGGGGGGGGGGGGGGGGGGGGGGGGGGGGGFGGGGGGGGGGGGGGGGGGGGGGGGGGGGGGGGGGGGGGGGGGGGGGGGGGGGGGGGGGGGGGGGGGGGGGGGGGGGGGGBFFGGGGGGGFGGGGGGGGGGGGGGGGGGGGGGGGGGGFGGGGGGGGGGGGGGGGGGGGGGGGGGGGGGGGGGGGGGGGGGGGGGGGGGGGGGGFFDGGGFGGGGGGFFFFGGC<@FBBCCDFFFGGGGFFGFFFBFBFF?9:D>GG
@M02352:288:000000000-CKWC8:1:1101:4683:5762 1:N:0:TAGCGCTC+ATGGAGTA
TACGAGGGGTGCAAGCGTTAATCGGAATTACTGGGCGTAAAGCGTTCGTAGGCGGTCTATTAAGCAAGATGTGAAAGCCCAGGGCTCAACCTCGGAACTGCATTTTGAACTGGTAGACTAGAGTACTGTAGAGGGTGGTGGAATTTCCAGTGTAGCGGTGAAATGCGTAGAGATTGGAAGGAACATCAGTGGCGAAGGCGGCCACCTGGACAGATACTGACGCTGAGGAACGAAAGCGTGGGGAGCGAACAGGATTAGATACCCTGGTAGTCCACGCCGTAA
+
FAFDFECCCCEGF9EDB@@C@CC<CF>FFFEEF6EDCC:,9EFEF::CFFGEFGDGEGGFGGFCCFFC?EEFGGGGFD=FCFGC?<FGFDF8,B:FFGG9>DD5CEC@=FD<FGGF<CFA3>FF=<CFGAFFFFD:@:CFEGD:F,7FCF@<7D2DF7FEGGFG9FGEEC5242>2BBC,;FF7CA,+?,CBE:BEGC5C>E=C@GGDCFG?CGFGGGGGEE585)*:EG455*9.9EDGDEDB1>DC5DDFF:**)*)0::<**5*9)@A2**/(,454C9
@M02352:288:000000000-CKWC8:1:1101:4846:5776 1:N:0:TAGCGCTC+AAGGAGTA
TACGAGGGGTGCAAGCGTTAATCGGAATTACTGGGCGTAAAGCGTGCGTAGGTGGTTTGTTAAGCAAGATGTGAAAGCCCCGGGCTCAACCTGGGAACTGCATTTTGAACTGGCAAACTAGAGTATTGTAGAGGGTAGTGGAATTTCCAGTGTAGCGGTGAAATGCGTAGAGATTGGAAGGAACATCAGTGGCGAAGGCGGCTACCTGGACAAATACTGACACTGAGGCACGAAAGCGTGGGGAGCAAACAGGATTAGATACCCTGGTAGTCCACGCCGTAA
+
GGGG:BFF@FGGGGG?FGGGFFFGGGGGDGGGGGGGGGGGGGGGGGGGGGGGGGGGGD4?FEFGF,F,:EFGGGGGGG8BF+FFGGGGGGGGD<=FG+>FGGFGDD<FGGGEC@F9FFGGGFFFGGDGGGGFFG:@FCFGGGGGGGGGGGGGGGGGGGGGGGGGGGGGGGDGGFGGGGGFEGGGGEG9AFGGGGGGGGGEG=EEFFGGGCGCE8EFGGCFGGGGFGGGCGGGGGGEF=9EGGFFFFGGGFFF?FGCBFFFGGGGFFGFFFFFFG@BFFFFGD
@M02352:288:000000000-CKWC8:1:1101:5621:5789 1:N:0:TAGCGCTC+AAGGAGTA
TACGAGGGGTGCAAGCGTTAATCGGAATTACTGGGCTTAAAGCGTTCGTAGGCGGTTGAATAAGCAAGATGTGAAAGCCCAAGGCTCAACCTTGGAACTGCATTTTGAACTGTTCGACTAGAGTACTGTAGAGGGTGGTGGAATTTCCAGTGTAGCGGTGAAATGCGTAGAGATTGGAAGGAACATCAGTGGCGAAGGCGGCCACCTGGATAGATACTGACGCTGAGGAACGAAAGCTTGGGGAGCGAACAGGATTAGATACCCTGTTAGTCCACCCCGTAA
+
GGGG<@FGDFGGGGGGGGGG,9EFGGCGGGCFGGG?,CFFGGFGGCGGGGGGGGG>+74<?FFG9<FGF9FG,EFG9,?+4+:DFGGGGGGG<,,BBFF<F?FFDD<FA,5DFCFE>+BC3<9@@<FG<33FF8=3C+@FBF,,,7,7,=FBF7,7@<:<>C,22,*441*2,,12:,?@*=FAF:3B,FC83:C*88:E85*:EG8E/A*3+C<00900<85C87C*AC4/CGD59+*;CGE(-59C*95??6FC?F)*2CG**7*/.*).8**((,),>>
@M02352:288:000000000-CKWC8:1:1101:17186:5790 1:N:0:TAGCGCTC+AAGGAGTA
TACGGAGGGTGCAAGCGTTACTCGGAATCACTGGGCGTAAAGAGCGTGTAGGCGGGTTTGTAAGTTTGAAGTGAAATCCAATGGCTCAACCATTGAACTGCTTTGAAAACTGCTTACCTAGAATATGGGAGAGGTAGATGGAATTTCTGGTGTAGGGGTAAAATCCGTAGAGATCAGAAGGAATACCGATTGCGAAGGCGATCTACTGGAACATTATTGACGCTGAGACGCGAAAGCGTGGGGAGCAAACAGGATTAGATACCCTGGTAGTCCACGCCCTAA
+
GGGGGGGGGGGGGGGGGGGGGGGGGGGGGGGGGGGGGGGGGGGGGGGGGGGGGGGGGGGGGGGGFGGGGGGGGGGGGGGGGGGGGGGGGGGGGGGGGGGGGGGGGGGGFGGGGGGGGGGGGG9DGGGGGGGGGGGGGGGGGGGGGGGGGGGGGGGGGGGGGGGGGGGGGGGGGGGGGGGGGGGGFFGGGGGGGGGGGGGGGGGGGGGGGGGGGGGGGGGGGGGGGGGGGGGGGGGFGGGGEGFFFFGCGGFFFFGGFFFFGGGG@FGFDFBFFGFFFFFFGF
@M02352:288:000000000-CKWC8:1:1101:20067:5803 1:N:0:TAGCGCTC+AAGGAGTA
TACGAGGGGTGCAAGCGTTAATCGGAATTACTGGGCGTAAAGCGTGCGTAGGTGGTTTGTTAAGCAAGATGTGAAAGCCCCGGGCTCAACCTGGGAACTGCATTTTGAACTGGCAAACTAGAGTATTGTAGAGGGTAGTGGAATTTCCAGTGTAGCGGTGAAATGCGTAGAGATTGGAAGGAACATCAGTGGCGAAGGCGGCTACCTGGACAAATACTGACACTGAGGCACGAAAGCGTGGGGAGCAAACAGGATTAGATACCCTGGTAGTCCACGCCGTAA
+
GGGG@CGGGGGGFGGGGFGFGGGGGEEGGGGGGGGGGGGDGGGGFEGGGEEGFGEFFGGGGGGGGGGEGGGGFFGGGGGGGGGGGGGGGGGGGFGGGGGGGGGGGGGGGGGGGGGGGGGGGFGFGGGGGGGGGGGEGGGGGGFGGGGGGGGGGFGFCGFGGGCFGGGGGGDFG?FF7?EGGFGGGGGGGGGGGGGGGGGGGGGGGGGGGGGGGEGGGGEGGGGGGGFCC5CGGGDBDGDGGGFFFFGFGFF??FFG>FAFFGCFFFGFFFFFFGFBFFF9DG
@M02352:288:000000000-CKWC8:1:1101:16298:5864 1:N:0:TAGCGCTC+AAGGAGTA
TACAGAGGGTGCAAGCGTTAATCGGAATTACTGGGCGTAAAGCGCGCGTAGGTGGTTTGTTAAGTCGGATGTGAAAGCCCAGGGCTCAACCTTGGAATTGCACCCGATACTGGCAGGCTAGAGTACGATAGAGGAGTGTGGAATTTCCTGTGTAGCGGTGAAATGCGTAGATATAGGAAGGAACATCAGTGGCGAAGGCGACACTCTGGATTGATACTGACACTGAGGTGCGAAAGCGTGGGGAGCAAACAGGATTAGATACCCTGGTAGTCCACGCCGTAA
+
GGGGGGGGGGGGGGGGGGGGFEGGGGGGGGGGGGGGGGGGGGGGGGGGFGGGFGGF@GGGGGGGGGGGGGGGGGGGGGFGGGGGGGGGGGGGGGGGGGGGGGGCFCEGGEGGGGGGGGGFFFGGGGGEGGFDFG@FBEFGGGGGGGGGGGGGGGGGGGGGGFGGGGGGGGGF@;CGCGGGGGGGDFGGGGGGGGDGGGGGGGEE+;EFGGGCGGGGFFCCFGGGGF?FCFFDGGGEGGGGGGFF>DFGGGFF:(>7<FAFGGGGFFFFDFBFFGFFFFFFGD
@M02352:288:000000000-CKWC8:1:1101:6994:5880 1:N:0:TAGCGCTC+AAGGAGTA
TACGAGGGGTGCAAGCGTTAATCGGAATTACTGGGCGTAAAGGGTGCGTAGGCGGGTTTGTAAGTTTGATGTGAAATTCAATGGCTCAACCTTTTAACTGCTTTGAAAACTGTTTACTTAAAATATGGGAGAGTTAGATGGAATCTCTGGTGTAGGGGTAAAATCCGAAGTGATCAGAAGGAATACCAATTGCGAAGGCGATCTACTGGACCATCATGGAAGTTGAGCCGCGAAAGCGTGGGAAGCAAACAGGATTGATAACCTGGGTATTCCAACACCTAA
+
FGGG-;FF7FFGCFGGGGGGFGGGEG:FGF<FFGG8@F7F<F,BFEGGGD@FFGG++B++:CF9F9<B?,CF9EFGG,8E9,BFFGGG9<F,:A<C,C,,B<AF9BFF=>3E,:D,F,,3,3,<@,,@,,+@F3,33,,7,@,3,,33=3=,,,,7F7<C7,,,6?:***4,,416B:CG,6,<<F,+,79+23=5B*;8=//=FF7<66**18+0<++++*+++*0+2*)):?))*2*;*:)(()2*</))4(2*(*.*+<<*0)*.))..00*(-,)(09
@M02352:288:000000000-CKWC8:1:1101:11016:5895 1:N:0:TAGCGCTC+AAGGAGTA
TACGAGGGGTGCAAGCGTTAATCGGAATTACTGGGCGTAAAGCGTTCGTAGGCGGTTTGTTAAGCGAGATGTGAAAGCCCAGGGCTCAACCTTGGAACTGCATTTTGAACTGGCAAACTAGAGTACTGTAGAGGGTGGTGGAATTTCCAGTGTAGCGGTGAAATGCGTAGAGATTGGAAGGAACATCAGTGGCGAAGGCGGCCACCTGGACAGATACTGACGCTGAGGAACGAAAGCGTGGGGAGCGAACAGGATTAGATACCCTGGTAGTCCACGCCGTAA
+
GGGGDFEGGFGGGGGGGFGGGFGGGGGGGGGGGGGGGGGGGGGGFGGGGGGGGGGGGGGGGGGGGCGGGGGGGGGGGGGGGGGGGGGGGGGGGGGGGGGGGGGGGGGGGGGGGGGGGGGGGGGGGGGGGGGGGGGGGGGGGGGGGGGGGGGGGGGGGGGGGGGGGGGGGGGGGGCFGGGGGGGGGGGGGGGGGGGEEGGGGGGGGGGGGGGGGGGGGGGGGGGGGGGGGGFGGGGBFGGGGGFFFFGDGDFFB?GGFFFFGGGGFFF@AFFFFGFFFFFFGG
@M02352:288:000000000-CKWC8:1:1101:10692:5902 1:N:0:TAGCGCTC+AAGGAGTA
TACAGAGGGTGCAAGCGTTAATCGGAATTACTGGGCGTAAAGCGCGCGTAGGTGGTTTGTTAAGTCGGATGTGAAAGCCCAGGGCTCAACCTTGGAATTGCACCCGATACTGGCAGGCTAGAGTACGATAGAGGAGTGTGGAACTTCCTGTGTAGCGGTGAAATGCGTAGATATAGGAAGGAACATCAGTGGCGATGGCGACACTCTGGATTGATACTGACACTGAGGTGCGAAAGCGTGGGGAGCAAACAGGATTAGATACCCTGGTAGTCCACGCCGTAA
+
GGGGGGGGGGGGGGGGGGGGGGGGGGGGGGGGGGGGGGGGGGGGGGGGGGGGEFGFGGGGGGGGGGGGGGGGGGGGGGGGGGGGGGGGGGGGGGGGGGGGGGGGGGGGGGGGGGGGGGGGGGGGGGGGGGGGGGGGGGGGDGG,FFGGGGGGGGGGGGGGGGGGGGGEGGGGGGGCGGGGDGGGGGGGGGGGGGGGGGGGGGGGGGGGGGFGGGGEFEFGGGGGGGGGGGGGGGGFGGGGDGFFFBGGGGFFFFGGBFFFGGGGFFGF<FFFFGFF;:EBGD
@M02352:288:000000000-CKWC8:1:1101:15962:5926 1:N:0:TAGCGCTC+AAGGAGTA
TACTAAAGGTGCAAGCGTTAATCGGAATTACTGGGCGTAAAGCGCGCGTAGGTGGTTTGTTAAGTTGGATGTGAAAGCCCAGGGCTCAACCTTGGAACTGCATTCAAAACTGACTCACTAGAGTACGAGAGAGGTTAGTGGAATTTCCTGTGTAGCGGTGAAATGCGTAGAGATGGGAAGGAACACCAGTGGCGAAGGCGACTGACTGGCTCGATACTGACACTGAGGTGCGAAAGCGTGGGGAGCAAACAGGATTAGATACCCTGGTAGTCCACGCCGTAA
+
GGGGGGGGGGGGGGGGGGGGGGGGGGGGGGGGGGGGGGGGGGGGGGGGGGGGFGGCGGGGGGGGGGGGGGGGGGGGGGGGGGGGGGGGGGGGGGGGGGGGGGGGGGGGGGGGGGGGGGGGGGGGGGGGGGGGGGGGGGGGGGGGGGGGGGGGGFGGGGGGGGGGGGGGGGGGGGGGGGGGGGGGGGGGGGGGGGGGGGGGGGGGGGGGGGGGGGGFEGGGGGGFGGGGGGGGGGGFGGGGGGDFFFGGGGFFFFDGFFAFGGGGFFGFBFBFFGF<BFFFGD
@M02352:288:000000000-CKWC8:1:1101:12673:5930 1:N:0:TAGCGCTC+AAGGAGTA
TACGGAGGGTGCAAGCGTTAATCGGAATTACTGGGCGTAAAGCGCACGTAGGTGGTTTGTTAAGTTGGATGTGAAAGCCCAGGGCTCAACCTTGGAACTGCATTCAAAACTGGCGAACTAGAGTATGGTAGAGGTGAGTGGAATTTCCTGTGTAGCGGTGAAATGCGTAGAGATGGGAAGGAACATCAGTGGCGAAGGCGACTCACTGGACCAATACTGACACTGAGGTGCGAAAGCGTGGGTAGCAAACAGGATTAGATACCCTGGTAGTCCACGCCGTAA
+
GGGGGGGGGGGGGGGGGGGGGFGGGGGGGGGGGGGGGGGGGGGGGGEGGGGGGGGGGGGGGGGGGGGGGGGGGGGGGGGGGGGGGGGGGGGGGGGGGGGGGGGGGGGGGGGGGGGGGGGGGGGFFGGGGGGGGGGGGGGGGGGGGGGGGGGGGGGGGGGGGGGGGGGGGGGG?DFGGGDEGGGGGGGGGGGGGGGGGGGGGGGGGGGGGGGGGGGGGGGGGGGGGGGGFGGGGGGFDCDGGGFFFFGGGGFF?FGGBFFFFGGGFFFF<?AFFGFFFFEBGD
@M02352:288:000000000-CKWC8:1:1101:22757:5958 1:N:0:TAGCGCTC+AAGGAGTA
TACGAGGGGTGCAAGCGTTAATCGGAATTACTGGGCGTAAAGCGTGCGTAGGTGGTTTGTTAAGCAAGATGTGAAAGCCCCGGGCTCAACCTGGGAACTGCATTTTGAACTGGCAAACTAGAGTATTGTAGAGGGTAGTGGAATTTCCAGTGTAGCGGTGAAATGCGTAGAGATTGGAAGGAACATCAGTGGCGAAGGCGGCTACCTGGACAAATACTGACACTGAGGCACGAAAGCGTGGGGAGCAAACAGGATTAGATACCCTGGTAGTCCACGCCGTAA
+
GGGG9CCFGGGGGGGGGGGGGGGGGGGGGGGGGGGFGFGGGGGGGGGGGEFGGGGGGGGGGGGGGGGGGGGGGGGGGGGGGGGGGGGGGGGGGGGGGGGGGGGGGGGGGGGGGGGGGGGGGGGGGGGGGGGGGGGGGGGGGGGGGGGGGGGGGGGGGGGGGGGGFGGGGGGGGGGGGGGGGGGGGGGGGGGFGGGGGGGGGGGGGGGGGGGGGGGGGGGGGGGGGGGGGGGGGGGBGGGGGGEF;FGGGGFFB?FFFFFFGGFGFFC?AFFFFGFF>FDFGG
@M02352:288:000000000-CKWC8:1:1101:21769:5982 1:N:0:TAGCGCTC+AAGGAGTA
TACGAGGGGTGCAAGCGTTAATCGGAATTACTGGGCGTAAAGCGTGCGTAGGTGGTTTGTTAAGCAAGATGTGAAAGCCCCGGGCTCAACCTGGGAACTGCATTTTGAACTGGCAAACTAGAGTATTGTAGAGGGTAGTGGAATTTCCAGTGTAGCGGTGAAATGCGTAGAGATTGGAAGGAACATCAGTGGCGAAGGCGGCCACCTGGACAGATACTGACGCTGAGGTACGAAAGCGTGGGGAGCGAACAGGATTAGATACCCTGGTAGTCCACGCCGTAA
+
GGGGFGGGGGGGGGGGGGGGGGGGGGGGGGGGGGGGGGGGGGGGGGGGGGGGGGGGGGGGGGGGGGGGGGGGGGGGGGGGGGGGGGGGGGGGGGGGGGGGGGGGGGGGGGGGGGGGGGGGGGGGGGGGGGGGGGGGGGGGGGGGGGGGGGGGGGGGGGGGGGGGGGGEGGGGGGGGGFGGGGGGGFGGGGGGGGGGGGGGGGGGGGGGGGGGGGGGGGGGGGGGGGGGGGGGGGGFGGGGGGFFFFGGGGFFFFGGFFFFGGGGF@GFFFFFFGF:;:EFGG
@M02352:288:000000000-CKWC8:1:1101:16395:5990 1:N:0:TAGCGCTC+AAGGAGTA
TACGGAGGGTGCAAGCGTTACTCGGAATTACTGGGCGTAAAGCGCACGTAGGTGGTTTGTTAAGTTGGATGTGAAAGCCCAGGGCTCAACCTTGGAACTGCATTCAAAACTGGCGAACTAGAGTATGGTAGAGGTGAGTGGAATTTCCTGTGTAGCGGTGAAATGCGTAGAGATGGGAAGGAACATCAGTGGCGAAGGCGACTCACTGGACCAATACTGACACTGAGGTGCGAAAGCGTGGGTAGCAAACAGGATTAGATACCCTGGTAGTCCACGCCGTAA
+
GGGGGGGGGGGGGGGGGGGE,CFGGGGGGGGGGGGGGGGGGGGGGGGGDFCGGGGFGGGGGGGGGGGGGGGGGGGGGGGGGGGGEGGGGGGGGGGGGGGGGGGGGGGGGGGGGGGGGGGGGGGGGGGGGGGGGGFGFFEGGGGGGGGGGGGGGGGGGGGGGGDGEGGGGGGGGGGGGDGGGGFGFFGGGGGGGGGGGGGGGGGGGGGGGGGGDGGFFCGGGFGGGGGGGGGGGGGFGGGGGGFBFFGFCCFFFBGGFFFFGGGGFFGFFFFBFGFFFFFBGG
@M02352:288:000000000-CKWC8:1:1101:16341:5993 1:N:0:TAGCGCTC+AAGGAGTA
TACGAGGGGTGCAAGCGTTAATCGGAATTACTGGGCGTAAAGCGTGCGTAGGTGGTTTGTTAAGTCGGATGTGAAAGCCCAGGGCTCAACCTTGGAATTGCACCCGATACTGGCAGGCTAGAGTACGATAGAGGAGTGTGGAATTTCCTGTGTAGCGGTGAAATGCGTAGATATAGGAAGGAACATCAGTGGCGAAGGCGACACTCTGGATTGATACTGACACTGAGGTGCGAAAGCGTGGGGAGCAAACAGGATTAGATACCCTGGTAGTCCACGCCGTAA
+
GGGGGGGGGGGGGGGGGGGGGGGGGGGGGGGGGGGGGGGGGGGGGGGGGGGGFGGGGGGGGGGGGGGGGGGGGGGGGGGGGGGGDGGGGGGGGGGGEGGGGGGGGGDGEGGGGGGGGGGGGGGGGGGGGGGGGGGGGGGGGGGGGGGGGGGGGGGGGGGGGGGGGFECGGEGGGGGG?FGGGGGGGGGGGGGGGGGGGGGGGGGCFDGGGGFGGFECFFFCGGCGGGGGGGGGGGFDGDGGGFF>BGGGGFFBFGFFFBFC?FG@FGFAFFAFGFBFBF>GC
@M02352:288:000000000-CKWC8:1:1101:6544:6041 1:N:0:TAGCGCTC+AAGGAGTA
TACGAGGGGTGCAAGCGTTAATCGGAATTACTGGGCGTAAAGCGTTCGTAGGCGGTTTGTTAAGCAAGATGTGAAAGCCCAGGGCTCAACCTTGGAACTGCATTTTGAACTGGCAAACTAGAGTACTGTAGAGGGTGGTGGAATTTCCAGTGTAGCGGTGAAATGCGTAGAGATTGGAAGGAACATCAGTGGCGAAGGCGGCCACCTGGACAGATACTGACGCTGAGGAACGAAAGCGTGGGGAGCGAACAGGATTAGATACCCTGGTAGTCCACGCCGTAA
+
GGGGDGGGGGGGGGGGGGGGCFGGGGGGGGGGGGGGGGGGGGGGGGGGGGGGGGGGGGGGGGGGGGGGGGGGGGGGGGGGGGGGGGGGGGGGGGGGGGGGGGGGGGGGGGGGGGGGFFGEGGGGGGGGGGGFGGGGGGGGGGFGGGGGGGGGGGGGGGGGGGGGGGGGGGGGGGGGGGGGGGGGGGGGGGGGGGGGGGGGGGGGGGGGGGGGGGGGGGGGGGGGGGGGGGGGGGGFGGGGGGFFFFGG5DFFBFGGFFFFGGGGFFGF<FFFFGFFFFFBDD
@M02352:288:000000000-CKWC8:1:1101:25566:6042 1:N:0:TAGCGCTC+AAGGAGTA
TACGGAGGGTGCAAGCGTTACTTGGAATCACTGGGCGTAAAGAGCGTGTAGGCGGGTTTGTAAGTTTGAAGTGAAATCCAATGGCTCAACCATTGAACTGCTTTGAAAACTGCTTACCTAGAATATGGGAGAGGTAGATGGAATTTCTGGTGTAGGGGTAAAATCCGTAGAGATCAGAAGGAATACCGATTGCGAAGGCGATCTACTGGAACATTATTGACGCTGAGACGCGAAAGCGTGGGGAGCAAACAGGATTAGATACCCTGGTAGTCCACGCCCTAA
+
G,C6;,6:+68FE<FDE66@@CFCG<EF,CFCA<FGD8@,6C@FG:CGC@F<FC@+8BCCFFGGFGADFDF<FF9AFDFFAFF,E,B<F,?C?FB??E<FGDB?CA,CDFFGGGFAFGEGDDCG<F=F<>FFEDDCBFGGGFC,FCFEGFDCF,E=C<F:<B;DGGGGGE5FFGCFGGGGC:FCFGGC7CE5FGGEEGCB88FGGGG@9FGGGGGGGGGG@EEGDCC+CEGCEGG5CEGG>8509BC*3CF@:0774?AFF??*=FD?AFF48*=?FF3;C4
@M02352:288:000000000-CKWC8:1:1101:9984:6064 1:N:0:TAGCGCTC+AAGGAGTA
TACAGAGGGTGCAAGCGTTAATCGGAATTACTGGGCGTAAAGCGTGCGTAGGTGGTTTGTTAAGCAAGATGTGAAAGCCCCGGGCTCAACCTGGGAACTGCATTTTGAACTGGCAAACTAGAGTATTGTAGAGGGTAGTGGAATTTCCAGTGTAGCGGTGAAATGCGTAGAGATTGGAAGGAACATCAGTGGCGAAGGCGGCTACCTGGACAAATACTGACACTGAGGCACGAAAGCGTGGGGAGCAAACAGGATTAGATACCCTGGTAGTCCACGCCGTAA
+
GGGGGGGGEGGGGGGGGGGGGFGGGGGGGGGGGGGGGGGGGGGGGGGGGGGGGGGGGGGGGGGGGGGGGGGGGGGGGGGGGGGGGGGGGGGGGGGGGGGGGFGGGGGGGGGGGGGGFGGGGGGGGGGGGGGGGGGGGGGGGGFGGGGGGGGGGGGGGGGGGGFGGGGGGGGGGGGGGGGGGGGGGGGGGGGGGGGGGGGGGGGGGGGGGGGGGGGGGGGGGGGGGFGGGGGGGGGFFGGDGGF?BFGFCGFFFFGGFFFFFGGGFFGFFFFFFGFFFFF>GG
@M02352:288:000000000-CKWC8:1:1101:9375:6069 1:N:0:TAGCGCTC+AAGGAGTA
TACGAGGGGTGCAAGCGTTAATCGGAATTACTGGGCGTAAAGCGTTCGTAGGCGGTTTGTTAAGCAAGATGTGAAAGCCCAGGGCTCAACCTTGGAACTGCATTTTGAACTGGCAAACTAGAGTACTGTAGAGGGTGGTGGAATTTCCAGTGTAGCGGTGAAATGCGTAGAGATTGGAAGGAACATCAGTGGCGAAGGCGGCCACCTGGACAGATACTGACGCTGAGGAACGAAAGCGTGGGGAGCGAACAGGATTAGATACCCTGGTAGTCCACGCCGTAA
+
GGGGDCGGGGGGGGGGGGGGGGGGGGGGGGGGGGGGGGGGGGGGGGGGEGGGGGGGGGGGGGGGG?FGFGGGGGGGGGGGGGGGGGGGGGGGGGGGGGGGGGGGGGGGGGGGGGGGGFGGGGGGGGGGGGGFGGGFFEFGGGGGGGGGGGGFGGGGGGGGGGGFGGGGGGDFF9CGGCGGGGGFGGGGGGGGGGDGGGGGGGGGGGGGGGGGGGGCGGG?FGGCGGGGGGGGGGGEGGGGGGFF>EG<EDFFFFGGFFFFGGGGFFGFFFF>FFFBFFFFGG
@M02352:288:000000000-CKWC8:1:1101:11332:6085 1:N:0:TAGCGCTC+AAGGAGTA
TACGAGGGGTGCAAGCGTTAATCGGAATTACTGGGCGTAAAGCGTCCGTAGGCGGTTTGTTAAGCAAGATGTGAAAGCCCAGGGCTCAACCTTGGAACTGCATTTTGAACTGGCAAACTAGAGTACTGTAGAGGGTGGTGGAATTTCCAGTGTAGCGGTGAAATGCGTAGAGATTGGAAGGAACATCAGTGGCGAAGGCGGCCACCTGGACAGATACTGACGCTGAGGAACGAAAGCGTGGGGAGCGAACAGGATTAGATACCCTGGTAGTCCACGCCGTAA
+
GGGGFFGGGGGGGGGGGGGGEFGGGEGGGGGGGGGGGGGGGDGGGGGGGGGGGGGGGGGGGGFFGGGGFGGAFFFFGGGGGGGGDGGGGGGGGGGGGGGGGGGGGGGGGGGGGGGG8FF9DFCFAFGE@A,CFFC:FFGGGGGGGGGGFFGGGGGFGGGGFG;CFGDCECEGBBCE7EFGGGDCFCFGGGFCBEGGGGGGGGDGGFFEC856;*<ACFC7CEC*:9CCCEGGGGG@CC*AEEFFB3DG53>??<DG<=>FGGGGFFGFFFBA*7=:;:F>*9
@M02352:288:000000000-CKWC8:1:1101:25805:6087 1:N:0:TAGCGCTC+AAGGAGTA
TACGGAGGGTCCGAGCGTTAATCGGAATTACTGGGCGTAAAGCGCACGCAGGCGGTTTGTTAAGCTAGATGTGAAAGCCCTGGGCTCAACCTGGGAATTGCATTTAGAACTGGCAAACTAGAGTATTGTAGAGGGTAGTGGAATTTCCAGTGTAGCGGTGAAATGCGTAGAGATTGGAAGGAACATCAGTGGCGAAGGCGGCTACCTGGACAAATACTGACACTGAGGCACGAAAGCGTGGGGAGCAAACAGGATTAGATACCCTGGTAGTCCACGCCGTAA
+
GGGGGFGGGGGGGGGGGGGGGGGGGGGGGGGGGGGGGGGEGGGGGGGGGGGGGGGGGGGGGGGGGGGGGGGGGGGGGGGGGGGGGGGGGGGGGGGGGGGGGGGGGGGGGGGGGGGGGGGGGGGGGGGGGGGGGGGGGGGGGGGGGGGGGGGGGGGGGGGGGGGGGGGC5=EFGGGGGGGGGGGGGGGGGGGGGDGGDGGDGGGGGGGGGGGGGGGGGGF7CGGGGGG5C5CGGGGFGGGGGGD6>FCFGGFFFFGGFFFFGGFFFFGF4@AFFGF?FFFB:9
@M02352:288:000000000-CKWC8:1:1101:11328:6104 1:N:0:TAGCGCTC+ACGGAGTA
TACGAGGGGTCCAAGCGTTAATCGGAATTACTGGGCGTAAAGCGTCCGTAGGCGGTTTGTTAAGCAAGATGTGAAAGTCCAGGGCTCAACCTTGGAACTGCATTTTGAACTGGCAAACTAGAGTACTGTAGAGGGTGGTGGAATTTCCAGTGTAGCGGTGAAATGCTTAGAGATCGGCAGGAACATCGGTTGCGAAGGCGGCCCCCTGGACAGATACTGACGCTGAGGCACGAAAGCGTGGGGAGCGAACAGGATTAGATACCCTGGTAGTCCACGCCGTAA
+
GGGG-6CF+C,E6FDFGGGC,,CFDE@DFG9FGGGFCFGGGCCF,@CGGGGG9FG>>=?FF@FG9,:F,CFFGGGGD,<,5,BCFFGGEGGEG9?EF<FFGFFFGF94EFGFGG8<,AF9FDGGGG<AFGGFGG:CFCE?FCFFG9,,8@FCGGFGGDGGFGGGGG;EC@?,>D,4**4*=FFG,,@**=*:B8CEDEF>EE*8:CGGGGG68*2ACFGGG8EGE3*;**9CCGCD*>CEE5):1>7CED>F<:GF>@BBFCCCFFDFFFAFFGF19(<9D9
@M02352:288:000000000-CKWC8:1:1101:23477:6146 1:N:0:TAGCGCTC+AAGGAGTA
TACGGAGGGTGCAAGCGTTACTCGGAATCACTGGGCGTAAAGAGCGTGTAGGCGGGTTTGTAAGTTTGAAGTGAAATCCAATGGCTCAACCATTGAACTGCTTTGAAAACTGCTTACCTAGAATATGGGAGAGGTAGATGGAATTTCTGGTGTAGGGGTAAAATCCGTAGAGATCAGAAGGAATACCGATTGCGAAGGCGATCTACTGGAACATTATTGACGCTGAGACGCGAAAGCGTGGGGAGCAAACAGGATTAGATACCCTGGTAGTCCACGCCCTAA
+
GGGGGGGGGGGGGGGGGGGGGGGGGGGGGGGGGGGGGGGGGGGGGGGGGGGGGGGGGGGGGGFGGGGGGGGFGGGGGGGGGGGGGGGGGGGDGGGGGGGGGGGGGGGGGGGGGGGGGGGGGGGGGGGGGGGGGGGGGGGGGGGGGGGGGGGGGGGGGGGGGGGGGGGGGGGGGGGGGGGGGGGGGGGGGGGGGGGGGGGGGGFGGGGGGGGGGGGGGGGGGGGGGGGFGGGGGGGFGGGGGGFFFFGGGGFFFFGGFFFFGGGGFFGFFFFFFGFFFFFFGG
@M02352:288:000000000-CKWC8:1:1101:6957:6170 1:N:0:TAGCGCTC+AAGGAGTA
TACGAGGGGTGCAAGCGTTAATCGGAATTACTGGGCGTAAAGCGTTCGTAGGCGGTTGAATAAGCAAGATGTGAAAGCCCAGGGCTCAACCTTGGAACTGCATTTTGAACTGTTCGACTAGAGTACTGTAGAGGGTGGTGGAATTTCCAGTGTAGCGGTGAAATGCGTAGAGATTGGAAGGAACATCAGTGGCGAAGGCGGCCACCTGGACAGATACTGACGCTGAGGAACGAAAGCGTGGGGAGCGAACAGGATTAGATACCCTGGTAGTCCACGCCGTAA
+
GGGGCEGGGGGGGGFGGGGGGGGGGGGGGGGGGGGGGGEGGGGGGGGGGGGGGGGGGGFFFGGGGCGGGGGGGGGGFGGGFGGGGGGGGGGGGGGGGGGGGGEGGGGGGGGGFGGGGGGGGGGGGAFGGFGFGGGGGGGGGGGGGGGGGGGGGGDGGGGGGGGGGGGGGGGGGGGGGGGGGGGGGGGGGGGFG5CEGGGGGGGGGGGGGCF?FGGGFGGGGGGGGGGGGGFGGGGFGGGGGGFFFFGD=DDF?1FFD?AFGGFGFFGFAFFFFGF?F?EBGG
@M02352:288:000000000-CKWC8:1:1101:21104:6188 1:N:0:TAGCGCTC+AAGGAGTA
TACAGAGGGTGCAAGCGTTAATCGGAATTACTGGGCGTAAAGCGCGCGTAGGTGGTTTGTTAAGTCGGATGTGAAAGCCCAGGGCTCAACCTTGGAATTGCACCCGATACTGGCAGGCTAGAGTACGATAGAGGAGTGTGGAATTTCCTGTGTAGCGGTGAAATGCGTAGATATAGGAAGGAACATCAGTGGCGAAGGCGACACTCTGGATTGATACTGACACTGAGGTGCGAAAGCGTGGGGAGCAAACAGGATTAGATACCCTGGTAGTCCACGCCGTAA
+
GGGGGGGGGGGGGGGGGGGGGGGGGGGGGGGGGGGGGGGGGGGGGGGGGGGGGGGGGGGGGGGGGGGGGGGGGGGGGGGGGGGGGGGGGGGGGGGGGGGGGGGGGGCGGGGGGGGGGGGGGGGGGGGD?FCGGGGGGGGGEGGGGGGGGGGGGGFFGGGGGGGGGGGGGGCFFGGGGGFFGGGGGGGGGGGFEGEGGGGGDGGG:EGGGFGGGGGFFGGGGGGGGGGGGGGGGGGFGGGGGGFFFFGGCGF?<?GGFFA=9CFGFFGFFFFFFGFFF?EFGD
@M02352:288:000000000-CKWC8:1:1101:15507:6203 1:N:0:TAGCGCTC+AAGGAGTA
TACTAAAGGTGCAAGCGTTAATCGGAATTACTGGGCGTAAAGCGCGCGTAGGTGGTTTGTTAAGTTGGATGTGAAAGCCCAGGGCTCAACCTTGGAACTGCATTCAAAACTGACTCACTAGAGTACGAGAGAGGTTAGTGGAATTTCCTGTGTAGCGGTGAAATGCGTAGAGATGGGAAGGAACACCAGTGGCGAAGGCGACTGACTGGCTCGATACTGACACTGAGGTGCGAAAGCGTGGGGAGCAAACAGGATTAGATACCCTGGTAGTCCACGCCGTAA
+
FGGGGFGGGGGGGGGGGGGGFGGGGGGGGGGGGGGGGGGGGGGGGGGGGGGGGGGGGGGGGGGGGGFGGGGGGGGGGGGGGAFGGGGGGGGGGGGGGGGGGFGGGFGGGGGGGGGGGGGGGGGGCFGGGGGGGGGGGGGGGGGGGGGGGGGGGGGGGGGGGGFFGGGGGGGDCFGGGFGGGGGGFGGGGGGGGGGGGGGGGGGGGGGFGGGGGGGGGGFGGGGGGFGCGFGGEEDFGGGDEGF?FFGGFGFFFBGG>F<FGGGGFFGFBFFFFGFFFFFFGD
@M02352:288:000000000-CKWC8:1:1101:10074:6204 1:N:0:TAGCGCTC+AAGGAGTA
TACGGAGGGTGCAAGCGTTAATCGGAATTACTGGGCGTAAAGCGCACGTAGGTGGTTTGTTAAGTTGGATGTGAAAGCCCAGGGCTCAACCTTGGAACTGCATTCAAAACTGGCGAACTAGAGTATGGTAGAGGTGAGTGGAATTTCCTGTGTAGCGGTGAAATGCGTAGAGATGGGAAGGAACATCAGTGGCGAAGGCGACTCACTGGACCAATACTGACACTGAGGTGCGAAAGCGTGGGTAGCAAACAGGATTAGATACCCTGGTAGTCCACGCCGTAA
+
GGGGGGGGGGGGGGGGGGGGGGGGGGGGGGGGGGGGGGGGGGGGGGGGGGGGGGGGGGGGGGGGGGGGGGGGGGGGGGGGGGGGGGGGGGGGGGGGGGGGGGGGGGGGGGGGGGGGGGGGGGGGGGGGGGGGGGGGGGGGGGGGGGGGGGGGGGGGGGGGGGGGGGGGGGGGGGGGGGGGGGGGGGGGGGGGGGGGGGGGGGGGGGGGGGGGGGGFGGFGGGGGFGGFFFGGGGGFGGGGGGFBFFGFGGFFFB7CDFFFGGGGFFGFFFFFFGFFFFFFGG
@M02352:288:000000000-CKWC8:1:1101:20094:6226 1:N:0:TAGCGCTC+AAGGAGTA
TACGGAGGGTGCAAGCGTTAATCGGAATTACTGGGCGTAAAGCGCACGTAGGTGGTTTGTTAAGTTGGATGTGAAAGCCCAGGGCTCAACCTTGGAACTGCATTCAAAACTGGCGAACTAGAGTATGGTAGAGGTGAGTGGAATTTCCTGTGTAGCGGTGAAATGCGTAGAGATGGGAAGGAACATCAGTGGCGAAGGCGACTCACTGGACCAATACTGACACTGAGGTGCGAAAGCGTGGGTAGCAAACAGGATTAGATACCCTGGTAGTCCACGCCGTAA
+
GGFGGEGGGGGGGGGGGFGGFGGGGGGGGGGGGGGGGGGGGGGGGGGGGGGGFGGGGGGGGGGGGGGGGGGGGGGGGGGGGGFGGGGGGGGGGGGGGGGGGGGGGGGGGGGGGGGGGGGGGGGGGGGGGGGAFGGGFFGGGGGGGGGGGGGGGGFGGGGGGGGGGFGEGEGF?FGCGGGGGGGGGGGGGGGFGGGEEGGGGGGGGGGGGGGGGGGGGFFCFGGGGGGGGGGDGEGFGGGGGGBDFFGGGG@???GGFFAFGGGGFFFFFFFFFGFFFFF>DD
@M02352:288:000000000-CKWC8:1:1101:21364:6264 1:N:0:TAGCGCTC+AAGGAGTA
TACGGAGGGTGCAAGCGTTACTCGGAATCACTGGGCGTAAAGAGCGTGTAGGCGGGTTTGTAAGTTTGAAGTGAAATCCAATGGCTCAACCATTGAACTGCTTTGAAAACTGCTTACCTAGAATATGGGAGAGGTAGATGGAATTTCTGGTGTAGGGGTAAAATCCGTAGAGATCAGAAGGAATACCGATTGCGAAGGCGATCTACTGGAACATTATTGACGCTGAGACGCGAAAGCGTGGGGAGCAAACAGGATTAGATACCCTGGTAGTCCACGCCCTAA
+
GGGGGGGGGGGGGGGGGGGGDGGGGGGGEGGGGGGGGGGGGGGGGGGGGGGGGGGGGGGGGGGGGFFGGGGGGGGGGGGGGGGGG<FGGGGGGFFGGGGGGGGGFFFGGGGGGGGGGGGGGGGGFFGFGGGGGGGGGGFGGGGGGGGGGFGGGGGGEGGGGGGGGGGGFGGCGGGGGGGGGGGGGGGGGGGGGGGGGGGGGEGFEGGGGGGGGGFFGGGGGGGGGGGGGGGDGGGFGGGGGDFBFFGGGGFFFFGG>FFFGGGGFFGFFFFF6??:BFE>FF
@M02352:288:000000000-CKWC8:1:1101:27917:6336 1:N:0:TAGCGCTC+AAGGAGTA
TACGGAGGGTGCAAGCGTTACTCGGAATCACTGGGCGTAAAGAGCGTGTAGGCGGGTTTGTAAGTTTGATGTGAAATCCAATGGCTCAACCATTGAACTGCTTTGAAAACTGCTTACCTAGAATATGGGAGAGGTAGATGGAATTTCTGGTGTAGGGGTAAAATCCGTAGAGATCAGAAGGAATACCGATTGCGAAGGCGATCTACTGGAACATTATTGACGCTGAGGTGCGAAAGCGTGGGGAGCCAACAGGATTAGATACCCTGGTAGTCCTCGCCCTAA
+
FGGGEBFEEGGGGGGGGGG>@FGGGGGGFGGGGGGGCGGGGGGGGGCGFGGGGGGEEGGFGGFFFDG95,BEFGFGFFGDF?EGGGGGGGGDEGAFG=FGGGGDGDDGDGGGFFFDBFG<F9==>CFD8FGGGGGFF,DFFEFFFFCFCGGGF,;DDDGGGFGGGGGG7EE9FGGGGGBEFGCGDGGGGC7CGGGGGGGGD?8CCFFGD6CE3<70AF??CEGEGGG*+:CCG8DDG79CEG>?B)*9CFFF?(>*<64@7CGGFF39AFFA?0*46156C9
@M02352:288:000000000-CKWC8:1:1101:9307:6350 1:N:0:TAGCGCTC+AAGAAGTA
TACAGAGGGTGCAAGCGTTAATCGGAATTACTGGGCGTAAAGCGCGCGTAGGTGGTTTGTTAAGTCGGATGTGAAAGCCCAGGGCTCAACCTTGGAATTGCACCCGATACTGGCAGGCTAGAGTACGATAGAGGAGTGTGGAATTTCCTGTGTAGCGGTGAAATGCGTAGATATAGGAAGGAACATCAGTGGCGAAGGCGACACTCTGGATTGATACTGACACTGAGGTGCGAAAGCGTGGGGAGCGAACAGGATTAGATACCCTGGTAGTCCACGCCGTAA
+
GGGGGFGGGGGGGGGGGGGGGGGGGGGGGGGGGGGGGGGGGGGGGGGGGGGGGGGGGGGGGGGGGGGGGGGGGGGGGGGGGGGGGGGGGGGGGGGGGGGGGGGGGGGGGGGGGGGGGGGGGGGGGGGGGEGGGGGGGGGGGGGGGGGGGGGGGGGGGGGGGGGGGGGGGGGGGGGGGGGGGGGGGGEGGGGGGGGGGGGGGGGGGGGGGGGGGGGGGGGGGGGGGGGGGGGGGGGFGGGGGGFFFFGGEGFFB6CDFFFFGGGGFFGFFFFFFGF?FFFFGD
@M02352:288:000000000-CKWC8:1:1101:18292:6374 1:N:0:TAGCGCTC+AAGGAGTA
TACGAGGGGTGCAAGCGTTAATCGGAATTACTGGGCGTAAAGCGCACGTAGGTGGTTTGTTAAGTTGGATGTGAAAGCCCAGGGCTCAACCTTGGAACTGCATTCAAAACTGGCGAACTAGAGTATGGTAGAGGTGAGTGGAATTTCCTGTGTAGCGGTGAAATGCGTAGAGATGGGAAGGAACATCAGTGGCGAAGGCGACTGACTGGCTCGATACTGACACTGAGGTGCGAAAGCGTGGGGAGCAAACAGGATTAGATACCCTGGTAGTCCACGCCGTAA
+
GGGG<FGGGGGGGFGGGGGG8FFGGGGGGGGGGGGGGGGGGGGGGGEGGGGGFGGGGGGGGGGGGGGGGGGGGGGGGGGGGGGGG8DG<FGGGGGGFGGGGCFFGFGFFFGDGGGCFGEFFDFGGGGGGFGGFGFGCDGGGGGGGFGGGGGGGGGGGGGGGGGGGGGGGGDFGGGFGFGGGGGGGGGCFGGGGGGDGDEGGGGGGGGGFGFGDEGFGGGGGGGGGGF=C5<75CGBCEGGEEF60:FGFGFFFBGGBFAFFGGGFFGFFFA<FGF<>:EFG<
@M02352:288:000000000-CKWC8:1:1101:15232:6379 1:N:0:TAGCGCTC+AAGGAGTA
TACAGAGGGTGCAAGCGTTAATCGGAATTACTGGGCGTAAAGCGCGCGTAGGTGGTTTGTTAAGTCGGATGTGAAAGCCCAGGGCTCAACCTTGGAATTGCACCCGATACTGGCAGGCTAGAGTACGATAGAGGAGTGTGGAATTTCCTGTGTAGCGGTGAAATGCGTAGATATAGGAAGGAACATCAGTGGCGAAGGCGACACTCTGGATTGATACTGACACTGAGGTGCGAAAGCGTGGGGAGCAAACAGGATTAGATACCCTGGTAGTCCACGCCGTAA
+
GGGGGGGGGGGGDFGGGGGGGGGGGGGGGGGGGGGGGGGGGGGGDFGGGGGGFGGCFGGGGGGGGGGGGGGGGGGGGFGFFGGGGGGGGGGGGGGGGGGGGGGGGGGGGGFGGGGGGGGGGGGGGGGGGGGGGGGGGGGGGGGGGGGGGGGGGCFGGGGGGGGGGCGGGGGGGGGGGGGGGGGGGGGGGGGGGGGGGGFGGGGG8FGGGGGFGGGGGGGGGGGGGGGGGGGGGGGFGGGGGGFFFFGGDFFFFFGGFFAFGGGFFFGFAFABFGFFFFFFGG
@M02352:288:000000000-CKWC8:1:1101:12806:6388 1:N:0:TAGCGCTC+AAGGAGTA
TACGGAGGGTGCAAGCGTTACTCGGAATCACTGGTCGTAAAGAGCGTGTAGGCGGGTTTGTAAGTTTGAAGTGAAATCCAATGGCTCAACCATTGAACTGCTTTGAAAACTGCTTACCTAGAATATGGGAGAGGTAGATGGAATTTCTGGTGTAGGGGTAAAATCCGTAGAGATCAGAAGGAATACCGATTGCGAAGGCGATCTACTGGAACATTATTGACGCTGAGACGCGAAAGCGTGGGGAGCAAACAGGATTAGATACCCTGGTAGTCCACGCCCTAA
+
GGGGGGGGGGGGGGGGGGGGGGGGGGGGGGGGGGGGGGGGGGGGGGGGGGGGGGGGGGGGGGGGGGGGGGGGGGGGGGGGGGGGGGGGGGGGGGGGGGGGGGGGGFGGGGGGGGGGGGGGGGGGGGGGGGGGGGGGGGGGGGGGGGGGGGGGGGGGGGGGGGGGDGGGGGGGGGGGGGGGGGGFGGGGGGGGGGGGGGGGGGGGGGGGGECGGGFGFGGGGGGGGGGGFGGCEEG>4=DEGGFF>FGCFGFF<?GGFFFFFGFGFFGFAFBFFGFFFFFFGG
@M02352:288:000000000-CKWC8:1:1101:12789:6394 1:N:0:TAGCGCTC+AAGGAGTA
TACGGAGGGTGCAAGCGTTACTCGGAATCACTGGTCGTAAAGAGCGTGTAGGCGGGTTTGTAAGTTTGAAGTGAAATCCAATGGCTCAACCATTGAACTGCTTTGAAAACTGCTTACCTAGAATATGGGAGAGGTAGATGGAATTTCTGGTGTAGGGGTAAAATCCGTAGAGATCAGAAGGAATACCGATTGCGAAGGCGATCTACTGGAACATTATTGACGCTGAGACGCGAAAGCGTGGGGAGCAAACAGGATTAGATACCCTGGTAGTCCACGCCCTAA
+
GGGGEGGGGGGGGGGGGGGGGGGGGGGGGGGGGGGGGGGGGGGGGGGGGGGGGGGGGGGGGGCEGGGGGFGGGGGGGGGGGGGGGGGGGGG7FGGGGGGGGGGGDFGGGGGGGGGCEGGGGGGGGGGGGGGGGGGGGFGDGGGGGGGGGGGGGGGFGGGGGGGGGGGGGGDGGGGGGGGGGGGFFGGGGGGGGDGGGGGGGGFGFGGGGGDGGGGGGGGGGGGGGGGFGGGGGGGFGGGGGED?FFGGFGFFFFCF2?AFFGGGFFGFDFFFFGFFF2@9F9
@M02352:288:000000000-CKWC8:1:1101:16914:6408 1:N:0:TAGCGCTC+AAGGAGTA
TACGGGGGGTGCAAGCGTTACTCGGAATTACTGGGCGTAAAGCGTACGTAGGCGGTTTGTTAAGCAAGATGTGAAAGCCCAGGGCTCAACCTTGGAACTGCATTTTGAACTGGCAAACTAGAGTACTGTAGAGGGTGGTGGAATTTCCAGTGTAGCGGTGAAATGCGTAGAGATTGGAAGGAACATCAGTGGCGAAGGCGGCCACCTGGACAGATACTGACGCTGAGGAACGAAAGCGTGGGGAGCGAACAGGATTAGATACCCTGGTAGTCCACGCCCTAA
+
GGGGGGGGGGGGGGGGGGGG+CFGGGGGGGGGGGGGGGGGGGGGGGGGGGGGGGGGGGGGGGGGGGGGGGGGGGGGGGGGGGGGGGGGGGGGGGGGGGGGGGGGGGGGGGGGGGGGGGGGGGGGGGGGGGGGGGGGGGGGGGGGGGGGGGGGGGGGGGGGGGGGGGGGGGGGGGGGGGGGGGGGGGGGGGGGGGGGCCFGGGGGGGGGGGGGGGGFGGGGGGGGGGGGGGGGGGGFGGDGGGFFFFGCEGFFF?GGFFFFGFGGFFGFAFFFFGFFFFD>49
@M02352:288:000000000-CKWC8:1:1101:16931:6415 1:N:0:TAGCGCTC+AAGGAGTA
TACAGAGGGTGCAAGCGTTACTCGGAATTACTGGGCGTAAAGCGCGCGTAGGTGGTTTGTTAAGTCGGATGTGAAAGCCCAGGGCTCAACCTTGGAATTGCACCCGATACTGGCAGGCTAGAGTACGATAGAGGAGTGTGGAATTTCCTGTGTAGCGGTGAAATGCGTAGATATAGGAAGGAACATCAATGGCGAAGGCGACACTCTGGATTGATACTGACACTGAGGTGCGAAAGCGTGGGGAGCAAACAGGATTAGATACCCTGGTAGTCCACGCCGTAA
+
GGGGGGGGGGGGGGGGGGGG,CFGGGGGGGGGGGGGGGGGGGGGGGGGGGGGGGGGGGGGGGGGGGGGGGGGGGGGGGGGGGGGGGGGFFGGGGGGGGGGGGGGGGGGGGGGGGGGGGGGGGGGGGGGGGGGGGFGGGGGGGGGGGGGGGGGGGGGGGGGGGGGGGGGGGGG9EFGFGGGGGGGGGGGGGGGGGGGEGGGGGGGFFGGGGGGGGGGGGGGGGGGGGGGGGGGGGGFGGGGGGFFFFGGGGFFFFGGFFFFGGFGFFGFBFFFFGFFFFFFGG
@M02352:288:000000000-CKWC8:1:1101:24846:6459 1:N:0:TAGCGCTC+AAGGAGTA
TACGGAGGGTGCAAGCGTTACTCGGAATCACTGGGCGTAAAGAGCGTGTAGGCGGGTTTGTAAGTTTGAAGTGAAATCCAATGGCTCAACCATTGAACTGCTTTGAAAACTGCTTACCTAGAATATGGGAGAGGTAGATGGAATTTCTGGTGTAGGGGTAAAATCCGTAGAGATCAGAAGGAATACCGATTGCGAAGGCGATCTACTGGAACATTATTGACGCTGAGACGCGAAAGCGTGGGGAGCAAACAGGATTAGATACCCTGGTAGTCCACGCCCTAA
+
GGGGGGGGGGGGGGGGGGGGGGGGGGGGGGGGGGGGGGGGGGGGGEFGGGGGGGGGGGGGGGGGGGGGGEFGGGGGGGGGGGGGGGGGGGGGGGGGGGGGGGGGGGGGGFGGGGGGGGGGGGGGGGGGGGGGGGGGGGGGGGGGGGGGGGGGGGGGGGGGGGGGGGGGGGGGFFGGGGGGGGGGGGGGGGGGGGGGGGGGGGFGGGGGGGGGGFGGGGGGGGGGGGGGGGGGGGGFGGDGGGFFFFFGFGFFFFGGFFFFGFGGFFDFAFFFFGF?FFDFGG
@M02352:288:000000000-CKWC8:1:1101:6024:6461 1:N:0:TAGCGCTC+AAGGAGTA
TACGGAGGGTGCAAGCGTTAATCGGAATTACTGGGCGTAAAGCGCACGTAGGTGGTTTGTTAAGTTGGATGTGAAAGCCCAGGGCTCAACCTTGGAACTGCATTCAAAACTGGCGAACTAGAGTATGGTAGAGGTGAGTGGAATTTCCTGTGTAGCGGTGAAATGCGTAGAGATGGGAAGGAACATCAGTGGCGAAGGCGACTCACTGGACCAATACTGACACTGAGGTGCGAAAGCGTGGGTAGCAAACAGGATTAGATACCCTGGTAGTCCACGCCGTAA
+
GGGGGGGGGGGGGGGGGGGGEGFGGGGGGGGGGGGGGGGGGGGGGGGGGGGGGGGCFFGGGGGGGGGGGGGGGGGGGGGGGGGGGGGGGGGGGGGGGGGGGGGGGGGGGGGGGGGGGGGGGGGGGGGGGGGGGGGGGGGGGGGGGGGGGGGGGGGGGGGGGGGGGGGGGGGGGGGGGGGGGGGGGGGGGFGGGGGGGGGGGGGGGGGGGFGGGGGFFGFGGGGGGGGGFFGGGEDEFGGGGGFFF?GGGGF?BFGGDFFFF?CGFFFFB?AFFGFFBFFFGD
@M02352:288:000000000-CKWC8:1:1101:4126:6466 1:N:0:TAGCGCTC+AAGGAGTA
TACGGAGGGTGCAAGCGTTAATCGGAATTACTGGGCGTATAGCGCACGTAGGTGGTTTGTTAAGTTGGATGTGAAAGCCCAGGGCTCAACCTTGGAACTGCATTCAAAACTGGCGAACTAGAGTATGGTAGAGGTGAGTGGAATTTCCTGTGTAGCGGTGAAATGCGTAGAGATGGGAAGGAACATCAGTGGCGAAGGCGACTCACTGGACCAATACTGACACTGAGGTGCGAAAGCGTGGGTAGCAAACAGGATTAGATACCCTGGTAGTCCACGCCGTAA
+
GGGGGGGGGGGGGGGGGGGGGGGGGGGGGGGGGGGGFFGGGGGGGGGGGGGGFGGEGGGGGGGGGGGGGGGGGGGGGGGGGGGGGGGGGGGGGGGGGFGGGGGGGGGGGGGGGGGEEGGFGGGGGGGGGGGFFGFGGGGGGGGGGGGFGGGGGGGGGGGGGGGGGGGGGGGGGGGGGGGGGGGGGGGGGGGGGGDGGGGDGGGGGGGGDGGGGGGGGGGGGFGGGGGGGGGGGEGDCEGGGGEA<@GFCFFFFFGG>FFFGGGGFFGFAFF>FGFF>?E>DD
@M02352:288:000000000-CKWC8:1:1101:4190:6512 1:N:0:TAGCGCTC+AAGGAGTA
TACGGAGGGTGCAAGCGTTACTCGGAATCACTGGGCGTAAAGAGCGTGTAGGCGGGTTTGTAAGTTTGAAGTGAAATCCAATGGCTCAACCATTGAACTGCTTTGAAAACTGCTTACCTAGAATATGGGAGAGGTAGATGGAATTTCTGGTGTAGGGGTAAAATCCGTAGAGATCAGAAGGAATACCGATTGCGAAGGCGATCTACTGGAACATTATTGACGCTGAGACGCGAAAGCGTGGGGAGCAAACAGGATTAGATACCCTGGTAGTCCACGCCCTAA
+
GGGFGGGGD@FEFFGGGGGCCEGGGGGGGGGGGGGGEFGEFGFGFG:FGGGGGGGDGGGGGGGGG@EGF<CFGGGGGEG<<FEEGGGGGGGGFEG<FGGGCFFG<<EADFFGGGGFFFGFGF,EFF<FGGGEGGGGG,@FGGGGGGGGGGGGGGGG7FGFGGGGFGEGFGG?CFGCG9FFGGFFGCF7FFEGGGGGGEGGECFGCFGGGGGGGGGFF+0@FGGGGDF<FGGDGGGFGGCGEGFF>FFFGC@;?<GF<F<BGDFGFFGFFFFFFGFF>85;FF
@M02352:288:000000000-CKWC8:1:1101:26403:6527 1:N:0:TAGCGCTC+AAGGAGTA
TACGGAGGGTGCAAGCGTTACTCGGAATCACTGGGCGTAAAGAGCGTGTAGGCGGGTTTGTAAGTTTGAAGTGAAATCCAATGGCTCAACCATTGAACTGCTTTGAAAACTGCTTACCTAGAATATGGGAGAGGTAGATGGAATTTCTGGTGTAGGGGTAAAATCCGTAGAGATCAGAAGGAATACCGATTGCGAAGGCGATCTACTGGAACATTATTGACGCTGAGACGCGAAAGCGTGGGGAGCAAACAGGATTAGATACCCTGGTAGTCCACGCCCTAA
+
GGGGGGGGGGGGGGGGGGGGGGGGGGGGGGGGGGGGGGGGGGGGGGGGGGGGGGGGGGGGGGGGGGGGGGGGGGGGGGGGGGGGGGGGGGGGGGGGGGGGGGGGGGGGGGGGGGGGGGGGGGGGGGGGGGGGGGGGGGGGGGGGGGGGGGGGGGGDGGGGGGGGGGGGGGGGGGGGGGGGGGGGGGGGGGGGGGGGGGGGGGGGGGGGGGGGGGGGGGGGGGGGGGGGGGGGGGGFGGGGGGFFFFGGGGFFFFGGFFFFGGGGFFGFFFFFFGFFFFFFGF
@M02352:288:000000000-CKWC8:1:1101:19965:6548 1:N:0:TAGCGCTC+AAGGAGTA
TACAGAGGGTGCAAGCGTTAATCGGAATTACTGGGCGTAAAGCGCGCGTAGGTGGTTTGTTAAGTCGGATGTGAAAGCCCAGGGCTCAACCTTGGAATTGCACCCGATACTGGCAGGCTAGAGTACGATAGAGGAGTGTGGAATTTCCTGTGTAGCGGTGAAATGCGTAGATATAGGAAGGAACATCAGTGGCGAAGGCGACACTCTGGATTGATACTGACACTGAGGTGCGAAAGCGTGGGGAGCAAACAGGATTAGATACCCTGGTAGTCCACGCCGTAA
+
GGGGGGGGGGGGGGGGGGGGGGGGGGGGGGGGGGGGGGGGGGGGGGGGGGGGGGGGGGGGGGGGGGGGGGGGGGGGGGGGGGGGGGGGGGGGGGGGGGGGGGGFGGGGGGGGGGGGGGGGGGGGGGGDGGGGGGFEGGGGGGGGGGGGGGGGGGGGGGGGGGGFGGGGGGGGGGFGGFGGGGGGGGGGGGGGGGGGEEGEGGEGFGGGGGGGFGGCFGFGGGGGGGGFFFGGGGGFGGGGGGFBFFGGGGFF<BGGDFAFFGFGFFC?AFFFFGFFFBFFGG
@M02352:288:000000000-CKWC8:1:1101:24810:6558 1:N:0:TAGCGCTC+AAGGAGTA
TACGGAGGGGGTTAGCGTTGTTCGGAATTACTGGGCGTAAAGCGTACGTAGGCGGATTGGAAAGTTGGGGGTGAAATCCCAGGGCTCAACCCTGGAACTGCCTCCAAAACTATCAGTCTAGAGTTCGAGAGAGGTGAGTGGAATTCCAAGTGTAGAGGTGAAATTCGTAGATATTTGGAGGAACACCAGTGGCGAAGGCGGCTCACTGGCTCGATACTGACGCTGAGGTACGAAAGTGTGGGGAGCAAACAGGATTAGATACCCTGGTAGTCCACACCGTAA
+
GGGGGGGGGGGGGGGGGGGGGGGGGGGGGGGGGGGGGGGGGGGGGGGGGGGGGGGGGGGGFGGGGGGGGGGGGGGGGGGGGGGGGGGGGGGGGGGGGGGGGGGGGGGGGGGGGGGGGGGGGGGGGGGFGGGFGGGGGGGGGGGGGGGGCFFGGGGGGGGGGGGGGGGGGFEGGGGGGGGGGGGGGGGGGGGGGGGEGGGGGGGGGGGGGGGGGGGGGGGFGGGDGGFGGDFGGGGFGGGGGG>BFFGGGGFF:0CC?FFFFEGGFFGFBFFB4CFBFFFFGD
@M02352:288:000000000-CKWC8:1:1101:23167:6598 1:N:0:TAGCGCTC+AAGGAGTA
TACAGAGGGTGCAAGCGTTAATCGGAATTACTGGGCGTAAAGCGCGCGTAGGTGGTTTGTTAAGTCGGATGTGAAAGCCCAGGGCTCAACCTTGGAATTGCACCCGATACTGGCAGGCTAGAGTACGATAGAGGAGTGTGGAATTTCCTGTGTAGCGGTGAAATGCGTAGATATAGGAAGGAACATCAGTGGCGAAGGCGACACTCTGGATTGATACTGACACTGAGGTGCGAAAGCGTGGGGAGCAAACAGGATTAGATACCCTGGTAGTCCACGCCGTAA
+
GGGGGGGGGGGGGGGGGGGGFGGGGGGGGGGGGGGGGGGGGGGGGGGGCGGGFGGFGGGGGGGGGGGGGGGGGGGGGGGGGGGGGGGGGGGGGGGGGGGGGGGGGGGGGGGGGGGGDGGGGGGGGGGGGGGGGGGGGGGGGGGGGGGGGGGGGGGGGGGGGGGGGGGGGGGGGGGGGGGGGGGGGGGGGGGGGGGGGGGGGGGGFFGGGGGGGGGGFGGGGGGGGGGGGGGGGGGFGGGGGGFBFFGGGGFFFFGGFFFFGGGGFFDFFFFFFGFFFFFFGG
@M02352:288:000000000-CKWC8:1:1101:13548:6601 1:N:0:TAGCGCTC+AAGGAGTA
TACGGAGGGTCCGAGCGTTATCCGGAATTATTGGGTTTAAAGGGTCCGTAGGCGGGCCGATAAGTCAGGGGTGAAAGTCTGCCGCTCAACGGTAGAACTGCCTTTGATACTGTCGGTCTTGAGTTATAGTGAAGTTGCCGGAATATGTAGTGTAGCGGTGAAATGCATAGATATTACATAGAACACCGATTGCGAAGGCAGGTGACTAACTATATACTGACGCTGATGGACGAAAGCGTGGGGAGCGAACAGGATTAGATACCCTGGTAGTCCACGCCGTAA
+
GGGGGGGGGGGGGGGGGGGGGGGGGGGGGGGGGGGFGGGGGGGGGGGGGGGGGGGGGGGGGGGGGGGGGGGGGGGGGGGGGGGGGGGGGGGGGGGGGGGGGGGGGGGGGGGGGGGGGGGGGGGGGGGGGGGGGGGGGGGGGGGGGGGGGGGGF@FGGGGGGGGGGGGGGGGGGGGGGGGGGGGGFGGGGGGFGGGGGGGGGGGGGGGGGGGGGGGGGGGGGGGGGGGGGGGGGGGFGGGGGED:>FGGGDDFBFGGFFFFGGGGFFGFFFFFFGFFF?E>GG
@M02352:288:000000000-CKWC8:1:1101:18545:6601 1:N:0:TAGCGCTC+AAGGAGTA
TACGAGGGGTGCAAGCGTTAATCGGAATTACTGGGCGTAAAGCGTTCGTAGGCGGTCTATTAAGCAAGATGTGAAAGCCCAGGGCTCAACCTTGGAACTGCATTTTGAACTGGTAGACTAGAGTACTGTAGAGGGTGGTGGAATTTCCAGTGTAGCGGTGAAATGCGTAGAGATTGGAAGGAACATCAGTGGCGAAGGCGGCCACCTGGACAGATACTGACGCTGAGGAACGAAAGCGTGGGGAGCGAACAGGATTAGATACCCTGGTAGTCCACGCCGTAA
+
GGGGFGGGGGGGGGGGGGGG,CFFGGGGGGGGGGGGGGGGGGGGGGGGGGGGGGGGGGGGGGGGGGGGGGGGGGGGGGGGGGGGGGGGGGGGGGGGGGGGGGGGGGGGGGGGGGGGGGGGGGGGGGGGGGGGGGGGGGGGGGGGGGGGGGGGGGGGGGGGGGGGGGGGGGGGGGGGGGGGGGGGGGGGGGGGGGGGGGGGGGGGGGGGGGGGGGGGGGGGGGGGGGGGGGGDEGGBGGGGGGFFFFGG5CEFBFGGFFAFGGGGFFGFAFAFFGFFFFFFGD
@M02352:288:000000000-CKWC8:1:1101:13550:6620 1:N:0:TAGCGCTC+AAGGAGTA
TACGGAGGGTCCGAGCGTTATCCGGAATTATTGGGTTTAAAGGGTCCGTAGGCGGGCCGATAAGTCAGGGGTGAAAGTCTGCCGCTCAACGGTAGAACTGCCTTTGATACTGTCGGTCTTGAGTTATAGTGAAGTTGCCGGAATATGTAGTGTAGCGGTGAAATGCATAGATATTACATAGAACACCGATTGCGAAGGCAGGTGACTAACTATATACTGACGCTGATGGACGAAAGCGTGGGGAGCGAACAGGATTAGATACCCTGGTAGTCCACGCCGTAA
+
GGGGGGGGGGGGGGGGGGGGGGGGGGGGGGGGFGGGGGGGGGGGGGGGGGGGGGGGGGGGGGGGGGGGGGGGGGGGGGGGGGGGGGGGGGGGGGGGGGGGGGGGGGGGGGGGGGFFGGGGGGDGGGGGGGGGGGGGGGGGGGGGGGGGGGGGGGFFDGGGGGGGGGGGGGGGGGGGGGGFGGGGFGGGDEGGGDGGGGGGGGGGGGGGGGG?FFGCDGFGGGGGG<:F6CFCEGDBGGGEGDFFFFGGGGFFFFGGFFBFGGGGFFGFFFFFFGF<BFFFCC
@M02352:288:000000000-CKWC8:1:1101:7435:6624 1:N:0:TAGCGCTC+AAGGAGTA
TACAGAGGGTGCAAGCGTTAATCGGAATTACTGGGCGTAAAGCGCGCGTAGGTGGTTTGTTAAGTCGGATGTGAAAGCCCAGGGCTCAACCTTGGAATTGCACCCGATACTGGCAGGCTAGAGTACGATAGAGGAGTGTGGAATTTCCTGTGTAGCGGTGAAATGCGTAGATATAGGAAGGAACATCAGTGGCGAAGGCGACACTCTGGATTGATACTGACACTGAGGTGCGAAAGCGTGGGGAGCAAACAGGATTAGATACCCTGGTAGTCCACGCCGTAA
+
GFGGGEFGGFGGGGGGGGGGGGGCFBFGGGGGGGGGGGDFFGGGDFDG@BCCFEFFEFFGGFFFGGGGDCGFGGGGGFFGEGGGDFFGGGGGGFGGGGGGGGGGGGGGGGGGGGGGGGGGGFGGGGGGGGGFGGAF<<FGGGFG7FFFGGFGGAFCGGGGGFCDFGG8EDC9BFCGGGGGGGGGGGGFG<FFGDEEGGGGG8:E<EFGGF>FGG7CCEGGDCEFGGGCFGGGCCD3FGGDDGB21B<57<>F??CF<?<B?CC977FFA4).=FFFFFF9<<
@M02352:288:000000000-CKWC8:1:1101:13108:6649 1:N:0:TAGCGCTC+AAGGAGTA
TACAGAGGGTGCAAGCGTTAATCGGAATTACTGGGCGTAAAGCGCGCGTAGGTGGTTTGTTAAGTCGGATGTGAAAGCCCAGGGCTCAACCTTGGAATTGCACCCGATACTGGCAGGCTAGAGTACGATAGAGGAGTGTGGAATTTCCTGTGTAGCGGTGAAATGCGTAGATATAGGAAGGAACATCAGTGGCGAAGGCGACACTCTGGATTGATACTGACACTGAGGTGCGAAAGCGTGGGGAGCAAACAGGATTAGATACCCTGGTAGTCCACGCCGTAA
+
GGGGGGGGGGGGGGGGGGGGCFGGGGGGGGGGGGGGGGGGGGGGGGGGGGGGGGGFGGGGGGGGGGGGGGGGGGGGGGGGGGGGGGGFFGGGGGGGGGGGGGGGGGGGGGGGGGGGGGGGGGGGGGGGGGGGGGEGGGGGGGGGGGGGGGGGGGGGGGGGGGGGGGGGGGGGGGGGGGGGGGGGGGGGGGGGGGGGGGGGGGEGFGGGGGGGGGGGFGFGGGGGGGGGGGGGGGGFGGGGGGBBFFGGGGFFF?GGFFFFGGGGFFDFBFFFFGFBFFFFGD
@M02352:288:000000000-CKWC8:1:1101:3856:6691 1:N:0:TAGCGCTC+AAGGAGTA
TACGAGGGGTGCAAGCGTTAATCGGAATTACTGGGCGTAAAGCGTGCGTAGGTGGTTTGTTAAGCAAGATGTGAAAGCCCCGGGCTCAACCTGGGAACTGCATTTTGAACTGGCAAACTAGAGTATTGTAGAGGGTAGTGGAATTTCCAGTGTAGCGGTGAAATGCGTAGAGATTGGAAGGAACATCAGTGGCGAAGGCGGCTACCTGGACAAATACTGACACTGAGGCACGAAAGCGTGGGGAGCAAACAGGATTAGATACCCTGGTAGTCCACGCCGTAA
+
GGGGFGGGGGGGGGGFGGGGEGGGGGGGGGGGGGGGGGGGGGGGGGGGFGGGGGGGGGGGGGGGGGGGGGGGGGGGGGGGGGGGGGGGGGGGGGGGGGGGGGGGGGGGGGGGGGGGGGGGGGGFGFGGGGGGGGGGGGGGGGGGGGGGGGGGGGGGGGGGGGGGGGGGGGGGGGGCFGGGGGGGFFFFGGGGGGGGGGFGCGGGGGGGFGGGGFGGGGGGGGGGGGGGGGGGGGGEGGDGGGFFFDGGGGFFFFGGFFFFGFFGFFGFBFDFFFFBB?EFGD
@M02352:288:000000000-CKWC8:1:1101:25317:6692 1:N:0:TAGCGCTC+AAGGAGTA
TACGAGGGGTGCAAGCGTTAATCGGAATTACTGGGCGTAAAGCGTACGTAGGCGGTTTGTTAAGCAAGATGTGAAAGCCCAGGGCTCAACCTTGGAACTGCATTTTGAACTGGCAAACTAGAGTACTGTAGAGGGTGGTGGAATTTCTAGTGTAGCGGTGAAATGCGTAGAGATTGGAAGGAACATCAGTGGCGAAGGCGGCCACCTGGACAGATACTGACGCTGAGGTACGAAAGCGTGGGGAGCGAACAGGATTAGATACCCTGGTAGTCCACGCCGTAA
+
GGGG@FDEGGGGGGGGGGGD<6FFGGEFGGGGGGGGGGGGGGGGECBFGGGGGGGGGDGGGGGGF9BFGGGFGGGGGFGGCGGGGGGGGGGGEGGGCFGGGGGGGGGFGGGGGG8CAFGFGGGGAFCGGGGGAFFFGGGGGGGGGGG,@FGGGDGGGDGGGGGGGGGGGGGGGGGFGBCF8FFGGGFGGFG6EEGCCEGGGG=>@EGGFGG6C*<CEGGGGGGGGGGGCCCDEGGFGGGDEDB<>EDD5CBFF?GGFFFFGEGGFFGFFFFFFGFFFFFFG>
@M02352:288:000000000-CKWC8:1:1101:5664:6717 1:N:0:TAGCGCTC+AAGGAGTA
TACGAGGGGTGCAAGCGTTAATCGGAATTACTGGGCGTAAAGCGTTCGTAGGCGGTTTGTTAAGCAAGATGTGAAAGCCCAGGGCTCAACCTTGGAACTGCATTTTGAACTGGCAAACTAGAGTACTGTAGAGGGTGGTGGAATTTCCAGTGTAGCGGTGAAATGCGTAGAGATTGGAAGGAACATCAGTGGCGAAGGCGGCCACCTGGACAGATACTGACGCTGAGGAACGAAAGCGTGGGGAGCGAACAGGATTAGATACCCTGGTAGTCCACGCCGTAA
+
GGGGGGGGGGGGGGGGGGGGGGGGGGGGGGGGGGGGGGGGGGGGGGGGGGGGGGGFGGGGGGGGGGGGGGGGGGGGGGGGGGGGGGGGGGGGGGGGGGGGGGGGGGGGGGGGGGGGGGGGGGGGGGGGGGGGGGGGGGGGGGGGGGGGGGGGGGGGGGGGGGGGGGGGGGGGGGGGGGGGGGGGGGGGGGGGGGGGGGGGGGGGGGGGGGGGGGGGGGGGGGGGGGGGGGGGGGGFGGGGGGFFFFGGGGFFFFGGFFFFGGGGFFGFBFFFFGFB>BFBGD
@M02352:288:000000000-CKWC8:1:1101:8435:6726 1:N:0:TAGCGCTC+AAGGAGTA
TACGAGGGGTGCAAGCGTTAATCGGAATTACTGGGCGTAAAGCGTTCGTAGGCGGTCTATTAAGCAAGATGTGAAAGCCCAGGGCTCAACCTTGGAACTGCATTTTGAACTGGTAGACTAGAGTACTGTAGAGGGTGGTGGAATTTCCAGTGTAGCGGTGAAATGCGTAGAGATTGGAAGGAACATCAGTGGCGAAGGCGGCCACCTGGACAGATACTGACGCTGAGGAACGAAAGCGTGGGGAGCGAACAGGATTAGATACCCTGGTAGTCCACGCCGTAA
+
GGGGCEGGGGGGGGGGGGGGDGGGGGGGFGFGGGGGGGGGGGGGGGGGGGGGFGGFGGGGGGGGGFFGGGGGGGGGGGGGGGGGGGGGGGGGGGGGGGGGGGGGGGGGGGGGGGGGGGGGGGGGFGCFFGGGGGEGGGGGGGGGGFGDFGGGGGGGGGGGGGGGGGGGGGGGGGGFGGGGGGGGGFGGGGGGGGGGGGGGGGEEEGGGGGFDGFGGGGGGGDGGGGGGGGGGGGGFGGGGGGFFFFGGGG@FF?DGDFAFFGFGFFGFDFFFFGFFF?BFGD
@M02352:288:000000000-CKWC8:1:1101:8696:6728 1:N:0:TAGCGCTC+AAGGAGTA
TACGGAGGGTCCGAGCGTTAATCGGAATTACTGGGCGTAAAGCGCACGTAGGTGGTTTGTTAAGTTGGATGTGAAAGCCCAGGGCTCAACCTTGGAACTGCATTCAAAACTGGCGAACTAGAGTATGGTAGAGGTGAGTGGAATTTCCTGTGTAGCGGTGAAATGCGTAGAGATGGGAAGGAACATCAGTGGCGAAGGCGACTCACTGGACCAATACTGACACTGAGGTGCGAAAGCGTGGGTAGCAAACAGGATTAGATACCCTGGTAGTCCACGCCGTAA
+
GGGGGGGGGGGGGGGGGFGGGGGGGGGGGGGGGGGGGGGGGGGGGGGGFGGGGGG@FGGGGGGGGGGGGGGGGGGGGGGGGGGGGGGGGGGGGGGGGDFGGGGGGGGGGGGGGGGGGGGGGGGGGGGGCFGGGGGGGGGGGGGGGGGGGGGGGGGGGGGGGGGGGGGGGGGGFFGGGGGGGGGGGFGGGGGGGGGGGGGGGEGGGGGCFFDGGGGFGFCDGGGGGGGGFC4CEGGFGGGGGGFFFF>FFF:4:?GGFFFFFFGGF@GFAFFFFGF<FFF9DD
@M02352:288:000000000-CKWC8:1:1101:17387:6729 1:N:0:TAGCGCTC+AAGGAGTA
TACGGAGGGTGCAAGCGTTACTCGGAATCACTGGGCGTAAAGAGCGTGTAGGCGGGTTTGTAAGTTTGAAGTGAAATCCAATGGCTCAACCATTGAACTGCTTTGAAAACTGCTTACCTAGATTATGGGAGAGGTAGATGGAATTTCTGGTGTAGGGGTAAAATCCGTAGAGATCAGAAGGAATACCGATTGCGAAGGCGATCTACTGGAACATTATTGACGCTGAGACGCGAAAGCGTGGGGAGCAAACAGGATTAGATACCCTGGTAGTCCACGCCCTAA
+
GGGGGGGGGGGGGGGGGGGGEFGGGGGGGGGGGGGGGGEGGGGGFGFGGGGGGGGGGGGGGGGGGGGGGFGGGGGGGDGGGGGGGGGGGGGGGG<FFGGGGGGGGGGGG?FFGGGGGGGGFF,BFEGGFFEGGEFGGGGGGFFGGGGGGGGFGFGGGGGGGGGGGGGGGGGGCFCGGGGGGGGGGGGEGGGGGGGGCEGCGGGGGGGGGGGGGGGGGGGGGGGGGGCCF=DGGGGFGGGGGGFFF@GFFFFFF?GGFFABFGGG@>FFF48BFC?69?>>GG
@M02352:288:000000000-CKWC8:1:1101:10148:6749 1:N:0:TAGCGCTC+AAGGAGTA
TACGGAGGGTGCAAGCGTTAATCGGAATTACTGGGCGTAAAGCGCACGTAGGTGGTTTGTTAAGTTGGATGTGAAAGCCCAGGGCTCAACCTTGGAACTGCATTCAAAACTGGCGAACTAGAGTATGGTAGAGGTGAGTGGAATTTCCTGTGTAGCGGTGAAATGCGTAGAGATGGGAAGGAACATCAGTGGCGAAGGCGACTCACTGGACCAATACTGACACTGAGGCGCGAAAGCGTGGGTAGCAAACAGGATTAGATACCCTGGTAGTCCACGCCGTAA
+
GGGGGFGGGGGGGGGGGGGGGGGGGGGGGGGGGGGGGGGGGGGGGGGGFGGGCFGGGGGGGGFGGGGGGGGGGGGGGGGGGGGEGGGGGGGGGGGGGGGGGGGGGGGGGGGGGGGGGGGGGGGGGGGGGGGGGGGGGGGGGGGGGGGGGGGGGGGGGGGGGGGGGGGGGGGGGGGGGGFGGGGGFFGGEGGGGGGGGGGGGGGGGGGGGGGGGGGGGGGFFGGGGGGGCEGGGGGFFCCEGGFFF?FDFFFFFFGGFFFFGGGGFFF;2@DBFGFBFFFFGG
@M02352:288:000000000-CKWC8:1:1101:10701:6755 1:N:0:TAGCGCTC+AAGGAGTA
TACGAGGGGTGCAAGCGTTAATCGGAATTACTGGGCGTAAAGCGTTCGTAGGCGGTTTGTTAAGCAAGATGTGAAAGCCCAGGGCTCAACCTTGGAACTGCATTTTGAACTGGCAAACTAGAGTACTGTAGAGGGTGGTGGAATTTCCAGTGTAGCGGTGAAATGCGTAGATATTGGAAGGAACATCAGTGGCGAAGGCGGCCACCTGGACAGATACTGACGCTGAGGAACGAAAGCGTGGGGAGCGAACAGGATTAGATACCCTGGTAGTCCACGCCGTAA
+
GFGF:6@EDEBGGFGGGGGG86EFGEEFFF<FGGGFGGGGDGFFG7FGFGGGDGG+@BCFGGGGD9BFFDGGFGGG<FGE8,4CFGGGGG8BF9FCE<FCGAFGGGG>FFGGF,DF@FGGGFGGF<FFF<FGGG76F<FC:FGGGGFDFGGFG7;FCCGGGGGGGGEGGGG9DGF;BF,,BFGGGCGGGGCFD8E58E8EGGEEFGDDC6*+;*2<CGCFGDGGDD5=6CFGEGGFGEGEGGFBFFGDEGB:<BFF7F)/3CFGF:3?DFD<FC??>?:9DC
@M02352:288:000000000-CKWC8:1:1101:10155:6765 1:N:0:TAGCGCTC+AAGGAGTA
TACGGAGGGTGCAAGCGTTAATCGGAATTACTGGGCGTAAAGCGCACGTAGGTGGTTTGTTAAGTTTGATGTGAAAGCCCAGGGCTCAACCTTGGAACTGCATTCAAAACTGGCGAACTAGAGTATGGTAGAGGTGAGTGGAATTCCCTGTGTAGCGGTGAAATGCGTAGAGATGGGAAGGAACATCAGTGGCGAAGGCGACTCACTGGACCAATACTGACACTGAGGCGCGAAAGCGTGGGTAGCAAACAGGATTAGATACCCTGGTAGTCCACGCCGTAA
+
GGGG;BFGE:FGGGGGGGGG,9EFGG:FGD@EFGGC+FEGGGGG>+6CCFFG<FGGG?,CCFFGGG,?FFGGGGGGGGGFEBFGGGGGCGGFGFGGF<F<EFE,8AAFFGGD8,:F:FF<BDGGBFF?@<FFGGEFFFGGFGCGG,ECCEGCFGGGDDFECEFFGF7C5CG,D@>,:BCEGGFGFFFFGGGGGCEGGEGC8?EE,BFFFEFE8;CCGGF@F?CGGGGGG5<GECGDF59CE5<26FD?C<FF?(9D?FAF?CGFFF5F<FDF***,3839GC
@M02352:288:000000000-CKWC8:1:1101:12332:6806 1:N:0:TAGCGCTC+AAGGAGTA
TACGGAGGGTGCAAGCGTTACTCGGAATCACTGGGCGTAAAGAGCGTGTAGGCGGGTTTGTAAGTTTGAAGTGAAATCCAATGGCTCAACCATTGAACTGCTTTGAAAACTGCTTACCTAGAATATGGGAGAGGTAGATGGAATTTCTGGTGTAGGGGTAAAATCCGTAGAGATCAGAAGGAATACCGATTGCGAAGGCGATCTACTGGAACATTATTGACGCTGAGACGCGAAAGCGTGGGGAGCAAACAGGATTAGATACCCTGGTAGTCCACGCCCTAA
+
GGGGGGGGGGGGGFGGGGGGGGGGGGGGFFGGGGGGGFEGGGGGGGGGGGGGGGGGGGGGGGGGGGGGGGFGGGGGGGGGGGGGGGGGGGGGGGFGGGGGGGGGFGGGGGGGGGGGGGGGGGGGGGGGGGGGGGGGGGGGGGGGGGGGGGGGGGGGGGGGGDGGFGGGGGGGGGGGGGGGGGGFGGGGGDGGGGGGGGGGGGGGGGGGGFFGGGGGGGGGGGGGGGGGGGGGGGCEFGGDGGEFBFGGGGFFFFGGFFFFGGGG=>GFAFFFFGF:B?FFGF
@M02352:288:000000000-CKWC8:1:1101:7664:6811 1:N:0:TAGCGCTC+AAGGAGTA
TACGGAGGGTCCGAGCGTTAATCGGAATTACTGGGCGTAAAGCGCGCGTAGGTGGATTGGTCAGTCAGATGTGAAAGCCCAGGGCTCAACCTTGGAACTGCATCTGATACTGCTAGTCTAGAATACAGTAGAGGGTAGTGGAATTTCCTGTGTAGCGGTGAAATGCGTAGATATAGGAAGGAACACCAGTGGCGAAGGCGACTACCTGGACTGATATTGACACTGAGGTGCGAAAGCGTGGGGAGCAAACAGGATTAGATACCCTGGTAGTCCACGCCGTAA
+
GGGGGGCCFG<FG7CGGCFC<FFFG>EEGGGGGGG8F@FFFCCB@FEFGECDFDFFGGGCFGGGEFFG9FEGG<FGFEAFA=FGGFGGGGGGDEFGGGGGGGFGFG9FGFFGGGGGCFGGGDFGGGAFFFG<>FEFFFDFFG?C@FGGGFGFFCGGGGCFGFFGCGGEGEGCEDEGGGGGGG,=FGGGFGGFGGGDEEGGGGGGEGGCGGGFGFFGGG?FF?C6<DFFGGGGGGG><=>EEC>?FDGGG*<??FGG??>@GCFG?>5FAFFFFGF?>FF3DD
@M02352:288:000000000-CKWC8:1:1101:25060:6850 1:N:0:TAGCGCTC+AAGGAGTA
TACGGAGGGTGCAAGCGTTAATCGGAATTACTGGGCGTAAAGCGCACGTAGGTGGTTTGTTAAGCAAGATGTGAAAGCCCAGGGCTCAACCTTGGAATTGCACCCGATACTGGCAGGCTAGAGTACGATAGAGGAGTGTGGAATTTCCTGTGTAGCGGTGAAATGCGTAGATATAGGAAGGAACATCAGTGGCGAAGGCGACACTCTGGATTGATACTGACACTGAGGTGCGAAAGCGTGGGGAGCAAACAGGATTAGATACCCTGGTAGTCCACGCCGTAA
+
GEGGGGCCFBF7CFFFCFFCGDFFEGGGGGGGGGGGGGGGGGGF@EFFEFDFEGD:<FCFDFGGGGGGGEFFGGGGGGGGFFGGDFGDEF?AECCFGGGGDGGGGC+>:BFGFGGGGDGFGGFGGGGGGGGF9<@@FEFFCC<BFFAFGA@FGDGFFECGG9DFCGGGGCGDCF@,?;C@CFCF8CFGFGFFGGEECEGGGEG8<C?FEFCGFFC@CEFGGGFGFGG=?*4CEGGECE7;EDFB>@FF6C:5?0>CFF9*9C@C@F:FA=<A=CF<6174DC
@M02352:288:000000000-CKWC8:1:1101:22291:6851 1:N:0:TAGCGCTC+AAGGAGTA
TACGGAGGGTCCGAGCGTTAATCGGAATTACTGGGCGTAAAGCGCGCGTAGGTGGTTATTTAAGCTAGATGTGAAAGCCCAGGGCTCAACCTTGGAATTGCACCCGATACTGGCAGGCTAGAGTACGATAGAGGAGTGTGGAATTTCCTGTGTAGCGGTGAAATGCGTAGATATAGGAAGGAACATCAGTGGCGAAGGCGACACTCTGGATTGATACTGACACTGAGGTGCGAAAGCGTGGGGAGCAAACAGGATTAGATACCCTGGTAGTCCACGCCGTAA
+
GGGGGEGGGGFGGGGGGFGFDFGGGGGGGGGGGGGGGGGGGGGGGGGGGGGGGGGGGGGGGGGGGGGGGGGGGGGGGGGGGGGGGGGGGGGGGGGGGGGGGGGGGGGGGGGGGGGGDGGGGGGGGGGGGGGGGGGGGGGGGGGGGGGGGGGGGGGGGGGGGGGGGGGGGGGGGFGGGGGGGGGGGGGGGGGGGGGGGGGGGGGGGGGGGGGGGGGGGGFGGGGFGGGGGGGGGGGFGGGGEGFFBFGGFGFFFFGG?FFFFGGGFFFFAFFF?CFBBFF6DC
@M02352:288:000000000-CKWC8:1:1101:3864:6891 1:N:0:TAGCGCCC+ACGGAGTA
TACGGAGGAGGTTAGCGTTGTCCGGAATTACTGGGCGTAAAGCGTGCGTAGGCGGATAAGTAAGTCGGGGGTGAAATCCCACAGCTTAACTGTAGAACTGTCACTTAAACTGGTAGTCTTGAATATGGTAGAGGTAAGTGGAATTTCTAGTGTAGCGGTGAAATTCGTAGATATTACACAGAACACCGATGGCGAAGGCGGCTCACTAACCTATTATTGACGCTGAGGTACGAAAGTGTGGGGAGCGAACAGGATTAGATACCCTGGTAGTCCACGCCGTAA
+
GGGGGGGG,,,6,;CFGGG7F,EFGGGG@F<FGGG8+CFGGG,C6,BFGGGG9FGGG,E,EEGGG,+@+:FFGGGGGGG,,3+BFF<FFG<,C,CFGGGG,,,,C,C3CFFG,E@,EFGGGG,E,,,,7,@FGGG,,@3@FGGG:,,,7,@FGGG;FGGGGGGG,C*CGGDGGGG;,,,,4FGGGGG**=*=FGGGGGG*?GG*CGG+++*0+++<<CGGGGGGGGGGGCFGGGGF*?FGGGFFFF3CGGFFFFGGFFFFGGGGFFGFFFFFFGF09BFFGD
@M02352:288:000000000-CKWC8:1:1101:8970:6901 1:N:0:TAGCGCTC+AAGGAGTA
TACGGAGGGTGCAAGCGTTAATCGGAATTACTGGGCGTAAAGCGCACGTAGGTGGTTTGTTAAGTTGGATGTGAAAGCCCAGGGCTCAACCTTGGAACTGCATTCAAAACTGGCGAACTAGAGTATGGTAGAGGTGAGTGGAATTTCCTGTGTAGCGGTGAAATGCGTAGAGATGGGAAGGAACATCAGTGGCGAAGGCGACTCACTGGACCAATATTGACACTGAGGTGCGAAAGCGTGGGTAGCAAACAGGATTAGATACCCTGGTAGTCCACGCCGTAA
+
GGGGGGFGGFGGGGGGGGGEGGGGGGGGGGGGGGGGGGGGGGGGGGGGGGGGEFGGGGGGGGGGGGFCFGGGGGGGGFGGGGGGGGGGGGGGGEGGFGGGGGGGGGGGGGGGGGGGGGGGGFGGGGGGGGGGGGGFEEGGGGGGGGGGGGGDGGGGGGFEGGGGGGGGGGGG9FGGFGGGGGGGGGGFFGGGGGGGGGGGEGGGGGGGFGGGGGGE++<CG7CECFG5<*7CEEDE47>EG=>9():>C78<?FGF2?<=<9E*67DFABFFFFF?21)49C
@M02352:288:000000000-CKWC8:1:1101:11572:6902 1:N:0:TAGCGCTC+AAGGAGTA
TACGGAGGGTGCAAGCGTTAATCGGAATTACTGGGCGTAAAGCGCACGTAGGTGGTTTGTTAAGTTGGATGTGAAAGCCCAGGGCTCAACCTTGGAACTGCATTCAAAACTGGCGAACTAGAGTATGGTAGAGGTGAGTGGAATTTCCTGTGTAGCGGTGAAATGCGTAGAGATGGGAAGGAACATCAGTGGCGAAGGCGACTCACTGGACCAATACTGACACTGAGGTGCGAAAGCGTGGGTAGCAAACAGGATTAGATACCCTGGTAGTCCACGCCGTAA
+
GGGGGGGGGGGGGGGGGGGGFGGGGGGGGGGGGGGGGGGGGGGGGGGGGGGGGGGFGGGGGGGGGGGGGGGGGGGGGGGGGGGGGGGGGGGGGGGGGGGGGGGGGGGGGGGGGGGGGGGGGGGGGGGGGGGGGGGGGGGGGGGGGGGGGGGGGGGGGGGGGGGGGGGGGGGGGGGGGGGGGGGGGGGGGGGGGDGGGGGDGGGGGGGGFFGGGFGGGGGGGGFGGGGGGFGGGGGFGGGGGGFFFFGGGGFFFBGGFFFFCCGGFFGFFFFFFGFFFFFFGG
@M02352:288:000000000-CKWC8:1:1101:19552:6934 1:N:0:TAGCGCTC+AAGGAGTA
TACGGAGGGTGCAAGCGTTACTCGGAATCACTGGGCGTAAAGAGCGTGTAGGCGGGTTTGTAAGTTTGAAGTGAAATCCAATGGCTCAACCATTGAACTGCTTTGAAAACTGCTTACCTAGAATATGGGAGAGGTAGATGGAATTTCTGGTGTAGGGGTAAAATCCGTAGAGATCAGAAGGAATACCGATTGCGAAGGCGATCTACTGGAACATTATTGACGCTGAGACGCGAAAGCGTGGGGAGCAAACAGGATTAGATACCCTGGTAGTCCAGGCCCTAA
+
GGGGGGGGGGGGGGGGGGGGFGGGGGGGEGGGGFGGGGGGGGGGGGEGGGGGGGGGGGGGGGGGGDDECCFGGGGGGGGGGGGGGGGGGGGDEFFGGGGGGGGG9FGDFGGGFGGGGGG<FFCGDCGGGGGGGGGGGGGGGFGGGFGGGGGGGGGGGGGGGGGGCGGGGGGFFGGGGFFGFGGGGGGCEGDGGGGGGGGGC8CCFGGGGC<FDGGGGGFGGGGGGGGDGGGGGGGFGGGGGGF:>FGGGGFFFFGGFFFFEGGGFFGFFFFFFF@BFB56FF
@M02352:288:000000000-CKWC8:1:1101:22149:6960 1:N:0:TAGCGCTC+AAGGAGTA
TACGAGGGGTGCAAGCGTTAATCGGAATTACTGGGCGTAAAGCGTACGTAGGCGGTTTGTTAAGCAAGATGTGAAAGCCCAGGGCTCAACCTTGGAACTGCATTTTGAACTGGCAAACTAGAGTACTGTAGAGGGTGGTGGAATTTCCAGTGTAGCGGTGAAATGCGTAGAGATTGGAAGGAACATCAGTGGCGAAGGCGGCCACCTGGACAGATACTGACGCTGAGGTACGAAAGCGTGGGGAGCGAACAGGATTAGATACCCTGGTAGTCCACGCCGTAA
+
GGGGFFGGGGGGGGGGGGGG@FGGGGGGGGGGGGGGGGGGGGGGGGGGGGGGGGGFGGGGGGGGGGGGGGGGGGGGGDGGGGGGGGGGGGGGGGGGGGGGGGGGGGGGGGGGGGGGGGGGGGGGGGGGGGGGGGGGGGGGGGGGGGGGGGGGGGGGGGEGGGGGGGGGGGGGEGGGGGFGGGGGGGGGGGGGGGGGGGGGGGEGGGGGGGGFGGFGGGGGGGGEGGGGGGGGGGGFGGGGGGFFFFGGGGFFFFGGFFA=FFGGFFGFFFFFFGFFFFFFGG
@M02352:288:000000000-CKWC8:1:1101:17276:6967 1:N:0:TAGCGCTC+AAGGAGTA
TACGAGGGGTGCAAGCGTTAATCGGAATTACTGGGCGTAAAGCGTTCGTAGGCGGTTGAATAAGCAAGATGTGAAAGCCCAGGGCTCAACCTTGGAACTGCATTTTGAACTGTTCGACTAGAGTACTGTAGAGGGTGGTGGAATTTCCAGTGTAGCGGTGAAATGCGTAGAGATTGGAAGGAACATCAGTGGCGAAGGCGGCCACCTGGACAGATACTGACGCTGAGGAACGAAAGCGTGGGGAGCGAACAGGATTAGATACCCTGGTAGTCCACGCCGTAA
+
GGGGDFGGGGGGGGGGGGGG@FGGGGGGGGGGGGGGGGGGGGGGGGGGGGGGGGGGGGGGGGGGGGGGGGGGGGGGGGGGGGGGGGGGGGGGGGGGGGGGGGGGGGGGGGGGGGGGGGGGGGGGGGGGGGGGGGDGGGGGGGGGGGGGGGGGGGGGGGEGGGGGGGGGGGGGGGGGGCGGGGGGGGGGGGGGGGGGGGGGGDGGGGGGGGGGGGGGGGGGGGGGGDFFGGGGGGGFGGGGGGFFFFGGGGFFF:CFB@BFGGGGFFGFFFFFFGFFF<DFGG
@M02352:288:000000000-CKWC8:1:1101:20273:6996 1:N:0:TAGCGCTC+AAGGAGTA
TACGAGGGGTGCAAGCGTTAATCGGAATTACTGGGCGTAAAGCGTTCGTAGGCGGTTTGTTAAGCAAGATGTGAAAGCCCAGGGCTCAACCTTGGAACTGCATTTTGAACTGGCAAACTAGAGTACTGTAGAGGGTGGTGGAATTTCCAGTGTAGCGGTGAAATGCGTAGAGATTGGAAGGAACATCAGTGGCGAAGGCGGCCACCTGGACAGATACTGACGCTGAGGAACGAAAGCGTGGGGAGCGAACAGGATTAGATACCCTGGTAGTCCACGCCGTAA
+
GGGGDFGGGGGGGGGGGGGGGGGGGGGGGGGGGGGGGGGGGGGGGGGGGGGGGGGGGGGGGGGGGGGGGGGGGGGGGGGGGGGGGGGGGGGGGGGGGGGGGGGGGGGGGGGGGGGGGGGGGGGGGGGGGGGGGGGGGGGGGGGGGGGGGGGGGGGGGGGGGGGGGGGGGGGGGGGGGGGGGGGGGGGGGGGGGGGGGGGGGGGGGGGGGGGGGCGDGGGGGGGGGGGGGGGGGGDFGGGGGGFFFEGGDGDF??GGFFFFGGGGFFGFFFFFFGFFF?BBGG
@M02352:288:000000000-CKWC8:1:1101:24723:7001 1:N:0:TAGCGCTC+AAGGAGTA
TACAGAGGGTGCAAGCGTTAATCGGAATTACTGGGCGTAAAGCGCGCGTAGGTGGTTTGTTAAGTCGGATGTGAAAGCCCAGGGCTCAACCTTGGAATTGCACCCGATACTGGCAGGCTAGAGTACGATAGAGGAGTGTGGAATTTCCTGTGTAGCGGTGAAATGCGTAGATATAGGAAGGAACATCAGTGGCGAAGGCGACACTCTGGATTGATACTGACACTGAGGTGCGAAAGCGTGGGGAGCAAACAGGATTAGATACCCTGGTAGTCCACGCCGTAA
+
GGGGGFFGGFGGGFGGGGGGFFGDGEGGGGGGGGGGGFGFFGGGGGGGGGGGEEGGGGGGGGGGGGGGGGGFGGGGGFFGGGGDGGGGGGGGGGGGGGGGGGGGGGGGGGGFGGGGGGGGGGGGGGGGGGG9FGFGGFGGGGGGGFGGGGGGGGGGGGGGGGGGGGGGGGGFFGGGGGGGGGGC@FAFFGGFGGGDEDGGGGGG8CGFFGGGGFGFFCCGG6?F@CGGGGGGEEDFFGGGGGBBBDGG+*88?:6C>FFFF?CC?>F?AF>DFGFF;?>1DD
@M02352:288:000000000-CKWC8:1:1101:7829:7056 1:N:0:TAGCGCTC+AAGGAGTA
TACGGAGGGTGCGAGCGTTAATCGGAATTACTGGGCGTAAAGCGCACGCAGGCGGTTTGTTAAGCTAGATGTGAAAGCCCCGAGCTCAACTTGGGATGGTCATTTAGAACTGGCAGACTAGAGTCTTGGAGAGGGGAGTGGAATTCCAGGTGTAGCGGTGAAATGCGTAGAGATGGGAAGGAACATCAGTGGCGAAGGCGACTCACTGGACCAATACTGACACTGAGGTGCGAAAGCGTGGGTAGCAAACAGGATTAGATACCCTGGTAGTCCACGCCGTAA
+
GGGGCBFGGGGGGFFGGGGEFGFGGGGGGGGGGGGGGGGGGGGGGGGGGGGGGGGGGGGGGGGGGGGGGGGGGGGGGGGGGGGGGGGGGGGGGGGGGGGGGGGGGGGFFGGGGGGGGGGGGFGCFGGGGFFGGGCF*FFGFGGGGGGGGGGGGFGGDGGGGGGGGGEEEDG9CFGFDFGGGGGGDGFGGGGFGGGGGGFGGGGGGGGGFGGGGGGGGFFGGFGGGGG5<5CDGED@FGGGEEFFFFGCFFFFF:FG2?AFGG+>FFGFFFFFFGFFF:3;GG
@M02352:288:000000000-CKWC8:1:1101:7364:7060 1:N:0:TAGCGCTC+AAGGAGTA
TACGGAGGGTGCAAGCGTTAATCGGAATTACTGGGCGTAAAGAGCGTGTAGGCGGGTTTGTAAGTTTGAAGTGAAATCCAATGGCTCAACCATTGAACTGCTTTGAAAACTGCTTACCTAGAATATGGGAGAGGTAGATGGAATTTCTGGTGTAGGGGTAAAATCCGTAGAGATCAGAAGGAATACCGATTGCGAAGGCGATCTACTGGAACATTATTGACGCTGAGACGCGAAAGCGTGGGGAGCAAACAGGATTAGATACCCTGGTAGTCCACGCCCTAA
+
GGGGGGGGGGGGGGGGGGGGGGGGGGGGGGGGGGGGGGGGGGGGGGGGGGGGGGGGGGGGGGGGGGGGGGGGGGGGGGGGGGGGGGGGGGGGGGGGGGGGGGGGGGGGGGGGGGGGGGGGGGGGGGGGGGGGGGGGGGGGGGGGGGGGGGGGGGGGGGGGGGGGGGGGGGGGGGGGGGGGGGGGGGGGGGGGGGGGGGGGGGGGGGGGGGGGGGGGCGGGGGGGGGFGGGGGGGGFGGGGGGFFFFGGGGFFFFGGFFFFGGFGFFGFFFFFFGFFFFFFGG
@M02352:288:000000000-CKWC8:1:1101:24755:7157 1:N:0:TAGCGCTC+AAGGAGTA
TACGAGGGGTGCAAGCGTTAATCGGAATTACTGGGCGTAAAGCGTTCGTAGGCGGTTTGTTAAGCAAGATGTGAAAGCCCAGGGCTCAACCTTGGAACTGCATTTTGAACTGGCAAACTAGAGTACTGTAGAGGGTGGTGGAATTTCCAGTGTAGCGGTGAAATGCGTAGAGATTGGAAGGAACATCAGTGGCGAAGGCGGCCACCTGGACAGATACTGACGCTGAGGAACGAAAGCGTGGGGAGCGAACAGGATTAGATACCCTGGTAGTCCACGCCGTAA
+
GGGGGGGGGGGGGGGGGEGGGGGGGGGGGGGGGGGGGGGGGGGGGGGGGGGGGGGGGGGGGGGGFGGGGGGGGGGGGGGGGGGGGGGGGGGGGGGGGGGGGGGGGGGGGGGGGGGGGGGGGGGGGGGGGGGGGGGGGGGGGGGGGGGGGGGGGGGGGGGGGGGGGGGGGGGGGGGGGGGGGGGGGGGGGGGGGGGGGGGGGGDGGGGGGGGGGDFGGGGGGGGGGGGGGGGGGGGFGGGGGGFFFFGGGGFF?FGFFFFFGGGGFFGFFFFA6DFF;?EBGD
@M02352:288:000000000-CKWC8:1:1101:6059:7163 1:N:0:TAGCGCTC+AAGGAGTA
TACGAGGGGTGCAAGCGTTAATCGGAATTACTGGGCGTAAAGCGTACGTAGGCGGTTTGTTAAGCAAGATGTGAAAGCCCAGGGCTCAACCTTGGAACTGCATTTTGAACTGGCAAACTAGAGTACTGTAGAGGGTGGTGGAATTTCCAGTGTAGCGGTGAAATGCGTAGAGATTGGAAGGAACATCAGTGGCGAAGGCGGCCACCTGGACAGATACTGACGCTGAGGAACGAAAGCGTGGGGAGCGAACAGGATTAGATACCCTGGTAGTCCACGCCGTAA
+
GGGGFGGGGGGGGGGGGGGG<EFGGGEGGGGGGGGGGGECFGGGFFEGGGGGGGGEGGGGGDGGGGGGGGGGGGGGGGGGGGFGGGGGGGFFGFGGGGGGGGGGGGGGGGGGGGGGGGGGGGGGGFFGGFGFFGG=FGFGFGGGGGG@CFFGGGGGGGGGGGGGGGGGGGGGGGGGGGGGGGGGGFGFGFGGGGGGGGGGGGGGFGGFGFGGFFGGGGGGGGGGGGGGGGGGGGGFGGGGGGFFFFGGGGBFBFGFFFBFGFFFFFGFFFBF9C??FFEBGD
@M02352:288:000000000-CKWC8:1:1101:3181:7164 1:N:0:TAGCGCTC+AAGGAGTA
TACGAGGGGTGCAAGCGTTAATCGGAATTACTGGGCGTAAAGCGTTCGTAGGCGGTTTGTTAAGCAAGATGTGAAAGCCCAGGGCTCAACCTTGGAACTGCATTTTGAACTGGCAAACTAGAGTACTGTAGAGGGTGGTGGAATTTCAAGTGTAGCGGTGAAATGCGTAGAGATTGGAAGGAACATCAGTGGCGAAGGCGGCCACCTGGACAGCTACTGACGCTGAGGAACGAAAGCGTGGGGAGCGAACAGGATTAGATACCCTGGTAGTCCACGCCGTAA
+
GGGGC,CCCFDGGFGGGGG:7F9CC@@DFGFGGGFGEGGGGFGGEEEGGGGCGDGGGGGGFGGGGGGGGFGGGGGGGGGGE8FEEFGFEGFGGCFFGGFGGDGGDGDFFGGG8F<EAFG9FGFGAEAFFDFGGG+8>CFGEGGGGGG,,@FGGGCFEGGGDGGGGGDEEEE9,C?,<2;8CFFFFFCFFFFFDEEG>EGEEDE*/;CFG*>0A*<EFGGGGGGGD<;86:CDE8CDGGGG>E::BDGDEGD@00<F<F9FFGGGFFFFBFFAFGFF>FFF5*
@M02352:288:000000000-CKWC8:1:1101:3198:7171 1:N:0:TAGCGCTC+AAGGAGTA
TACGAGGGGTGCAAGCGTTAATCGGAATTACTGGGCGTAAAGCGTTCGTAGGCGGTTTGTTAAGCAAGATGTGAAAGCCCAGGGCTCAACCTTGGAACTGCATTTTGAACTGGCAAACTAGAGTACTGTAGAGGGTGGTGGAATTTCCAGTGTAGCGGTGAAATGCGTAGAGATTGGAAGGAACATCAGTGGCGAAGGCGGCCACCTGGACAGATACTGACGCTGAGGAACGAAAGCGTGGGGAGCGAACAGGATTAGATACCCTGGTAGTCCACGCCGTAA
+
GGGGFGGGGGGGGGGGGGGGFGGGGGGGGGGGGGGGGGGGGGGGFGGGCEGGGGGGGGGGGGGGGFGGGGGGGGGGGGGGGGGGGGGFGGGGGGGGGGGGGGGGGGGGFEGGGGGGGGGGGGGGGGGGGGGGGGGGGGGGGGGGGGGGGGGGGGGGGGGGGGGGGGGGGGGGGGGGGGGGGGGGGGGGGGGGGGGGGGGGGGGGGGGGGGGGGGGGGGGGGGGGGGGFGGGDEGGFGGGGGGFF>EGGGGFFFFGGFFFFGGGGFFGFFFFFFG@BBFFFGG
@M02352:288:000000000-CKWC8:1:1101:28287:7190 1:N:0:TAGCGCTC+AAGGAGTA
TACGGAGGGTGCAAGCGTTAATCGGAATTACTGGGCGTAAAGCGCACGTAGGTGGTTTGTTAAGTTGGATGTGAAAGCCCAGGGCTCAACCTTGGAACTGCATTCAAAACTGGCGAACTAGAGTATGGTAGAGGTGAGTGGAATTTCCTGTGTAGCGGTGAAATGCGTAGAGATGGGAAGGAACATCAGTGGCGAAGGCGACTCACTGGACCAATACTGACACTGAGGTGCGAAAGCGTGGGTAGCAAACAGGATTAGATACCCTGGTAGTCCACGCCGTAA
+
GDE@CCCEE@CEEEFGGCCE@EFDG7CFGGGGGEGGGGECDGGGGEBFCFGG6CFGGGGGGGGGGGGFGGGGGGGGGGGGGGG@FEFFGFFGEGGGFFEE<,C<F9FGGFGGEFC@GGGFGGGFGAGGGGGGGGFDFGGGGGGGGGGGFGF@FFEFGGFCFGFGGGGGGGGGGGGGGGGGDGGGGGGGGGGGGGGGGDFC8CGEGGGGFFDFFFFFECEFGFFGGGGGGFGGGGGFGGGGGG@ABFFGF4>?:8CF<FBFGE8CF@GFB*8A=FFFFFBBGD
@M02352:288:000000000-CKWC8:1:1101:26589:7196 1:N:0:TAGCGCTC+AAGGAGTA
TACGGAGGGTGCAAGCGTTAATCGGAATTACTGGGCGTAAAGCGCACGTAGGTGGTTTGTTAAGTTGGATGTGAAAGCCCAGGGCTCAACCTTGGAACTGCATTCAAAACTGGCGAACTAGAGTATGGTAGAGGTGAGTGGAATTTCCTGTGTAGCGGTGAAATGCGTAGAGATGGGAAGGAACATCAGTGGCGAAGGCGACTCACTGGACCAATACTGACACTGAGGTGCGAAAGCGTGGGTAGCAAACAGGATTAGCTACCCTGGTAGTCCACGCCGTAA
+
F969@@@CC@@EF<FFGC7C,CECF:@FFCFFFFFGGGE@-EGGGGGGC<FBCEFGFGGCFEFGGGGGFGGBFFFGGGGF<ED:F=FEG<FGFGG8DGGGGCF9FGG9BFGGFG7C:>FGG<FFFFGGGGGGGGGGCFFGFG<FEGGGGCFGGC;9C@FCFFGGGGGG>EGCG;DFGCGGGGFFGGGFGGGGGGDGGGGGGGGGGGFGGGFCF>F@C@@FGGGE?CFFFG4CGCCB*:9ECEEF??C:FGFFFFGG<F(9C?C4@>CFFFBDFGFB>FEFGC
@M02352:288:000000000-CKWC8:1:1101:20488:7226 1:N:0:TAGCGCTC+AAGGAGTA
TACTAAAGGTGCAAGCGTTAATCGGAATTACTGGGCGTAAAGCGCGCGTAGGTGGTTTGTTAAGTTGGATGTGAAAGCCCAGGGCTCAACCTTGGAACTGCATTCAAAACTGACTCACTAGAGTACGAGAGAGGTTAGTGGAATTTCCTGTGTAGCGGTGAAATGCGTAGAGATGGGAAGGAACACCAGTGGCGAAGGCGACTGACTGGCTCGATACTGACACTGAGGTGCGAAAGCGTGGGGAGCAAACAGGATTAGATACCCTGGTAGTCCACGCCGTAA
+
GGGGGGGGGGGGGGGGGGGGGGGGGGGGGGGGGGGGGGGGGGGGGGGGGGGGGGGFGGGGGGGGGGFGGGGGGGGGGGGGGGGGGGGGGGGGGGGGGGGGGGGGGGGGGGGGGGGFGGGGGGGGGGGGGGGGGGGGGGGGGGGGGGGGGGGGGGGGGGGGGGGGGGGGGGGGGGGGGGGGGGGGGGGGGGGGGGGGGGGDGGGGFGGGGGGGGGGCEFFGGGGGGGGFGGGGGGGFGGGGGGFFFFGGGGFF?BGGFFFFGGGGFFGFFFFFFGFFFFFFGG
@M02352:288:000000000-CKWC8:1:1101:9466:7233 1:N:0:TAGCGCTC+AAGGAGTA
TACGGAGGGTGCAAGCGTTACTCGGAATCACTGGGCGTAAAGAGCGTGTAGGCGGGTTTGTAAGTTTGAAGTGAAATCCAATGGCTCAACCATTGAACTGCTTTGAAAACTGCTTACCTAGAATATGGGAGAGGTAGATGGAATTTCTGGTGTAGGGGTAAAATCCGTAGAGATCAGAAGGAATACCGATTGCGAAGGCGATCTACTGGAACATTATTGACGCTGAGACGCGAAAGCGTGGGGAGCAAACAGGATTAGATACCCTGGTAGTCCACGCCCTAA
+
GGGGEFCEGGGGGGGGEFGGGGGGGGGGGGGFFCGGGFFCEFGGGEFGGCFFGGGGGGGGGGGGGGGGG?FGGGGGGGFGGGGGGFGGGEGGGGGGGGGGGGGFGFGGGGGGGGGGGGGGGGEGGGGGGGGEGGGGGGGGGGFGGGGEGGAFFGGGGGGGGGGGFGGGCEGCCGGEGFGGGGGGGGGGGGGFGGGG>EGGGGGGFGGGGDGGGGGGGGGGFGGGGGGGGEGGGGGFGGGGGGDF;BGGGGFFFFGGFF>FGGCFFFF:4BBAFGFBFFBBFC
@M02352:288:000000000-CKWC8:1:1101:5218:7236 1:N:0:TAGCGCTC+AAGGAGTA
TACGGAGGGTGCAAGCGTTACTCGGAATCACTGGGCGTAAAGAGCGTGTAGGCGGGTTTGTAAGTTTGAAGTGAAATCCAATGGCTCAACCATTGAACTGCTTTGAAAACTGCTTACCTAGAATATGGGAGAGGTAGATGGAATTTCTGGTGTAGGGGTAAAATCCGTAGAGATCAGAAGGAATACCGATTGCGAAGGCAGATCACTAACAATATATTGACGCTGATGGACGAAAGCGTAGGTAGCGAACAGGATTAGATACCCTGGTAGTCTACGCCGTAA
+
GFFGGCFGGEGGFFGGGFGGGGGCCCFGFFGGGGGGGFECDGFGGGFFFGGGGGEGFGGGGGFGGGGGGGFFFGGGGGGGGGGGGFGGGEGGGGGGGGGGGGGG<FGDFGFGGGGGG8FGGGGGGGGGGFEEGGGGGGFFGFGGGGGGFA@CGCEGGGGGFFGGFGGGGGGFGEGGGGGGGGGGCFGGGGDFGGGGGGGGGGECGBFGGGDCEGGGGGGGGGGGGDGGGGGGGGCBDGDGGGFFFFGGGGFFFF7C?FFFGCFGFFFFFFF<FGBBFFB;DD
@M02352:288:000000000-CKWC8:1:1101:13517:7243 1:N:0:TAGCGCTC+AAGGAGTA
TACGAGGGGTGCAAGCGTTAATCGGAATTACTGGGCGTAAAGCGTTCGTAGGCGGTTTGTTAAGCAAGATGTGAAAGCCCAGGGCTCAACCTTGGAACTGCATTTTGAACTGGCAAACTAGAGTACTGTAGAGGGTGGTGGAATTTCCAGTGTAGCGGTGAAATGCGTAGAGATTGGAAGGAACATCAGTGGCGAAGGCGGCCACCTGGACAGATACTGACGCTGAGGAACGAAAGCGTGGGGAGCGAACAGGATTAGATACCCTGGTAGTCCACGCCGTAA
+
GGGGDFDEGGGGFFFFG@FG@FFFGC:FGGGDFCFGGGG@@FGGFF=FFGGDGGGGGGGGGGGGGGCE8EFFGGFGGGGGFFGGGEFGG8FFEGFEGGGEGFF?AFCFFFGG@FGFGGGGGGGGFGFGGGGFFFGGGGGGEGGGGGGFCFFCF7CFEGEDGGGFEGDE9EEFFGFGGC?@CGCFGFGGGGG,=5EGGGGDEG:CGGGFGCFGCCCFGGGGCGCGGGFFGFGGGC5DGGGEDDE09BGGCDB?B1FF2@>FFF@*=>FFFFFFFFFFF:>;*1
@M02352:288:000000000-CKWC8:1:1101:11982:7266 1:N:0:TAGCGCTC+AAGGAGTA
TACGGAGGGTGCAAGCGTTAATCGGAATTACTGGGCGTAAAGCGTACGTAGGTGGTTTGTTAAGTTGGATGTGAAAGCCCAGGGCTCAACCTTGGAACTGCATTCAAAACTGGCGAACTAGAGTATGGTAGAGGTGAGTGGAATTTCCTGTGTAGCGGTGAAATGCGTAGAGATGGGAAGGAACATCAGTGGCGAAGGCGACTCACTGGACCAATACTGACACTGAGGTGCGAAAGCGTGGGTAGCAAACAGGATTAGATACCCTGGTAGTCCACGCCGTAA
+
GGGGGGGGGGGGGGGGGGGGDFGGGGGGGGGGGGGGGGGGGGGGGGGGGGGGGGGGGGGGGGGGGGGGGGGGGGGGGGGGGGGGGGGGGGGGGGGGGGGGGGGGGGGGGGGGGGGGGGGGGGGGGGGGGGGGGGGGGGGGGGGGGGGGGGGGGGGGGGGGGGGGGGGGGGGGGGGGGGGGGGGGGGGGGGGGGGGGGGGGGGGGGGGGGGGGGGGGFGGGGGGGC:EGGGGGGGGFGGGGGGFFFFGGGGFFFFGGFFFFGGGGFFGFFFFFFGF?>BFFGG
@M02352:288:000000000-CKWC8:1:1101:26750:7303 1:N:0:TAGCGCTC+AAGGAGTA
TACGGAGGGTGCAAGCGTTAATCGGAATTACTGGGCGTAAAGCGCACGTAGGTGGTTTGTTAAGTTGGATGTGAAAGCCCAGGGCTCAACCTTGGAACTGCATCCAAAACTGGCGAACTAGAGTATGGTAGAGGCGAGTGGAATTTCCTGTGTAGCGGTGAAATGCGTAGAGATGGGAAGGAACATCAGTGGCGAAGGCGACTCACTGGACCAATACTGACACTGAGGTGCGAAAGCGTGGGTAGCAAACAGGATTAGATACCCTGGTAGTCCACGCCGTAA
+
FGGG@EB@+,8FEAEFE:6B@FCFGE6DFGFGGFFGC@@66EFG7===FG8:EFGGGCECF<BFEGGGGGGAAAEFFFE4AEGFG=F<?FEEE<FFGFFFGGF,E8AFD8B<DFEGGGEFGGDF<CEF<DFGCG+@8@F:DFFGFFGGGGC:FCGCE7FFFFGGFGGGDGG9F,,2:8EGDGGFCFFC@CA6E5EGCEFEGGGGF?FFEFGGG*CFGGFFAFEFEDEFGCD75:)<CG7CC5@BFFGDFF456<6*<=2?G7+97>:?2@3)1:68>05359
@M02352:288:000000000-CKWC8:1:1101:25147:7306 1:N:0:TAGCGCTC+AAGGAGTA
TACGGAGGATCCAAGCGTTATCCGGAATCATTGGGTTTAAAGGGTCCGTAGGTGGATAATTAAGTCAGAGGTGAAATCCTGCAGCTCAACTGTAGAATTGCCTTTGATACTGATTATCTTGAGTTATTATGAAGTAGTTAGAATATGTAGTGTAGCGGTGAAATGCATAGATATTACATAGAATACCAATTGCGAAGGCAGATTACTAATAATCAACTGACACTGATGGACGAAAGCGTGGGGAGCGAACAGGATTAGATACCCTGGTAGTCCACGCCGTAA
+
GGGGGGGGGGGGGGGGGGGGGGGGGGGGGGGGGGGFFGGGGGGGGGGGGGGGGGGGGGGGGGGGGGGGGGGGGGGGGGGGGGGGGGGGGGGGGGGGGGGGGGGGGGGGGGGGGGCFGGGGGGGGGGGGGGGGGGGGGGGGGGGGGGGFFGGGGGGGGGGGGGGGGGGGGGGGGGGGGGGGGGGFFGGGCFGGGGGEEGGGGGGGGGGGGGGGGGGGCGGGGGGGGGGGFGGGGGGFGGGEGGFFFFGGEGFFFFGG<FFFGGGFFF<FBFFFFGFBFFF9DD
@M02352:288:000000000-CKWC8:1:1101:23280:7311 1:N:0:TAGCGCTC+AAGGAGTA
TACGGAGGATCCAAGCGTTATCCGGAATCATTGGGTTTAAAGGGTCCGTAGGTGGTTTATTAAGTCAGAGGTGAAATCCTATCGCTTAACGATAGAACTGCCTTTGATACTGATAGACTTGAGTTATTGTGAAGTAGTTAGAATGTGTAGTGTAGCGGTGAAATGCATAGATATTACACAGAATACCGATTGCGAAGGCAGATTACTAACAATATACTGACACTGAGGGACGAAAGCGTGGGTAGCGAACAGGATTAGATACCCTGGTAGTCCACGCCGTAA
+
GGGGGGGGDEGGGDGGGGGGGGGGGDGGFFGGGGGFFGGFFGGGGGFGFGGGFGGGGGGGGGGGGGGGGGGGGGGGGFGGGG9FFFFGGGG=FGGGGGGGGGGGGGCGGGGGAGGGGGGGGGGGGGGGGGGG?FGDGGGFGGGGGGGGGGGGGGGGGGGGGGGGGGFGGGGCGGGGGGGGGGGGGGGGGGGGGGGGGGGFGEFFGGGGGGFGGGGGGGGGGGGGGGGGGGGGGGDFGGGGGGFFFFGGGGFF:BGGFFFFGGGGFFGFBFDAFGFFFFFFGG
@M02352:288:000000000-CKWC8:1:1101:12467:7326 1:N:0:TAGCGCTC+AAGGAGTA
TACGGAGGGTGCAAGCGTTAATCGGAATTACTGGGCGTAAAGCGCACGTAGGTGGTTTGTTAAGTTGGATGTGAAAGCCCAGGGCTCAACCTTGGAACTGCATTCAAAACTGGCGAACTAGAGTATGGTAGAGGTGAGTGGAATTTCCTGTGTAGCGGTGAAATGCGTAGAGATGGGAAGGAACATCAGTGGCGAAGGCGACTCACTGGACCAATACTGACACTGAGGCGCGAAAGCGTGGGTAGCAAACAGGATTAGATACCCTGGTAGTCCACGCCGTAA
+
GGGGGGGGGGGGGGGGGGGG@FGGGGEGFGGGGGGGFGGGGGGGDCGGGGGGEFG=DGCFGGGGFG,FFGGGGGGGGGGGGGGGGFGGGGGFGGGGGGGGGGGGFGGGGGGGFGEFGGGGGGGGGGGGGGGGGGDFDGFGGGGGGGGGGGGGGGGGGGGGGGGGGGGGGGGFGGFGGGGGGGGGGFGGGGGGGGGGGGGGGGGGGGGGGGGGGGGGGGFGGGFGGGGGGDGGGGGFGGGGGGBBBFGGDFFFFFGGFFFFGGGGFFGFFFDFFGFFFFFFGG
@M02352:288:000000000-CKWC8:1:1101:14115:7372 1:N:0:TAGCGCTC+AAGGAGTA
TACGAGGGGTGCAAGCGTTAATCGGAATTACTGGGCGTAAAGCGTTCGTAGGCGGTCTATTAAGCAAGATGTGAAAGCCCAGGGCTCAACCTTGGAACTGCATTTTGAACTGGTAGACTAGAGTACTGTAGAGGGTGGTGGAATTTCCAGTGTAGCGGTGAAATGCGTAGAGATTGGAAGGAACATCAGTGGCGAAGGCGGCCACCTGGACAGATACTGACGCTGAGGAACGAAAGCGTGGGGAGCGAACAGGATTAGATACCCTGGTAGTCCACGCCGTAA
+
GGGG@CGGGCGEFGGGGGGEGGGGGGGGGGGGGGGGGGGGGGGGGCGGGGGGGGGFFGGDFGGGGGGGGGGGGGGGGGGGGFGGGGGGGGGGGGGGGGGGGFGFEGFGGGGFGGGGCFGGGGGGGGGGFGGGGG>C=FGGGGGGGFG<FGGGGGGGGGGGGGGGGGGGGGGGGGGFGFGGGGGGGFGGGGGGGGGGGGGGGGC>CFGGGGGGGGGGGGGGGGGGGGGGFGGGGGGFFGGGGGFFFFDGGGFFFFGGFFFFGGGGFFGFFFFFFGFBFFFFGC
@M02352:288:000000000-CKWC8:1:1101:15547:7375 1:N:0:TAGCGCTC+AAGGAGTA
TACGGAGGGTGCAAGCGTTAATCGGAATTACTGGGCGTAAAGCGCACGTAGGTGGTTTGTTAAGTTGGATGTGAAAGCCCAGGGCTCAACCTTGGAACTGCATTCAAAACTGGCGAACTAGAGTATGGTAGAGGTGAGTGGAATTTCCTGTGTAGCGGTGAAATGCGTAGAGATGGGAAGGAACATCAGTGGCGAAGGCGACTCACTGGACCAATACTGACACTGAGGTGCGAAAGCGTGGGTAGCAAACAGGATTAGATACCCTGGTAGTCCACGCCGTAA
+
GGGGGEGGGGGGGGGGGGGGGGGFGGGGGGGGGGGGGGGGGGGGGGGGDGGGGGGGGGGGGGDFGGADGGGGGGGGGGGGGGGGGGGGGGFFGGGGGGGGGGGGGFGFGFGGGFGEGGGGCFGGFGGFFGGFGGGGGGGFCFGGGGGGGGGGGGFGGGGGGGGGGGGGGEGFGGGGGEFEGGGGGGGGGGGGGGGGEGGGGGGGGGGGGGCFGGGGGGGGGGGGGGGGGGGGGGG>FGGGGGFBFFGGGGFF?BGGF?AFGGGGFFGFA?AFFGFBFBE>GG
@M02352:288:000000000-CKWC8:1:1101:17977:7424 1:N:0:TAGCGCTC+AAGGAGTA
TACGGAGGGTGCAAGCGTTACTCGGAATTACTGGGCGTAAAGCGTACGTAGGTGGTTTGTTAAGTTGGATGTGAAAGCCCAGGGCTCAACCTTGGAACTGCATTCAAAACTGATGAACTAGAGTATGGTAGAGGTAAGTGGAATTTCCTGTGTAGCGGTGAAATGCGTAGAGATGGGAAGGAACATCAGTGGCGAAGGCGACTTACTGGACCAATACTGACACTGAGGTACGAAAGCGTGGGTAGCAAACAGGATTAGATACCCTGGTAGTCCACGCCGTAA
+
GGGGGGGGGGGGGGGGGFGG,CEFGEEGGGGGGGGGGGGGFGGGGFGGGGGGFFGGCGGGGGGGGGGGGGGGFGFGGGGGGGGEGGFGGFGGGGDFGGGGGFGFGGGFFEEGFFFGGGGGGDGFGGGGGGFFFGGDFGFGGGFGGGGGGGGGGGGGGGGGGGGGFGGGGGGGDFD8D6FGGGGGFFGGGGFGGGGGEGGGGGGGGGGGGGD=FEGGGGGGGGGGGCFGGGG<GFDFCGGGGGFAFFGGGGFF<?GC?F2@FGF4?FGFBFAAFG*19?EFGC
@M02352:288:000000000-CKWC8:1:1101:11056:7456 1:N:0:TAGCGCTC+AAGGAGTA
TACGGAGGGTCCGAGCGTTAATCGGAATTACTGGGCGTAAAGCGCGCGTAGGTGGTTATTTAAGCTAGATGTGAAAGCCCAGGGCTCAACCTTGGAACTGCATTTAGAACTGGGTAACTAGAGTACAGTAGAGGGTAGTGGAATTTCTTGTGTAGCGGTGAAATGCGTAGATATAAGAAGGAACACCAGTGGCGAAGGCGACTGCCTGGACTGATACTGACACTGAGGTGCGAAAGCGTGGGGAGCAAACAGGATTAGATACCCTGGTAGTCCACGCCGTAA
+
GGGGGGGGGGGGGGGGGGGGGGGGGGGGGGGGGGGGGGGGGGGGDGGGFGGGGGGCFFGGGGGGGGGGGGGGGGGGGGGGGGGGGGGGGGGGGGGGGGGGGGGGGGGGFFGGGGGGGGGGGGGGGGGGGGGGGGGFFGGGGGGGGGGGGGGGGGGGGGGGGGGGGGGGGGGGGGGGGGGGGGGGGGGGGGGGGGGGGGGGGGGGGGGGGGGGGGGEGGGGGGGGGGGFC5CGGGGFGGGGGGFFFFGGGGFFFFGGFFFFGGCGFFGFFFFF@GFFFBFFGG
@M02352:288:000000000-CKWC8:1:1101:4273:7471 1:N:0:TAGCGCTC+AAGGAGTA
TACGGAGGGTCCGAGCGTTAATCGGAATTACTGGGCGTAAAGCGCACGCAGGCGGTTTGTTAAGCTAGATGTGAAAGCCCCGGGCTCAACCTGGGAATAGCATTTAGAACTGGCAGACTAGAGTCTAGGAGAGGGGAGTGGAATTTCTGGTGTAGCGGTGAAATGCGTAGATATCAGAAGGAACATCAGTGGCGAAGGCGACTCCCTGGCCAAAGACTGACGCTCATGTGCGAAAGTGTGGGTAGCGAACAGGCTTAGATACCCTGGTAGTCCACACCGTAA
+
GGGGGFGGGGGGGGGGGGGGEGGGGGGGGGGGGGGGGGGGGGGGGGGGGGGGGGGGGGGGGGGGGGGGGGGGGGGGGGGGGGGGGGGGGGGGGGFGGGFGGGGGGGCDGGGGGGGGGGGGGGGGGGGGFGGGEFDGCGGGGGGGFGCFGGGGGGGGGGGGGGGGGGGGGGGGGGFGGGGGG+CFGGGGGGGGGGGGGGGGDEGGGGGGGGGGCFCGGGGGGGGEGD9FFDGGGGGFFGFGGGFFFFGGGGFFF(CFFFFFGGGGFFGFFFAB6CF7<?EBGD
@M02352:288:000000000-CKWC8:1:1101:14850:7476 1:N:0:TAGCGCTC+AAGGAGTA
TACGGAGGGTGCAAGCGTTAATCGGAATTACTGGGCGTAAAGCGCACGTAGGTGGTTTGTTAAGTTGGATGTGAAAGCCCAGGGCTCAACCTTGGAACTGCATTCAAAACTGGCGAACTAGAGTATGGTAGAGGTGAGTGGAATTTCCTGTGTAGCGGTGAAATGCGTAGAGATGGGAAGGAACATCAGTGGCGAAGGCGACTCACTGGACCAATACTGACACTGAGGTGCGAAAGCGTGGGTAGCAAACAGGATTAGATACCCTGGTAGTCCACGCCGTAA
+
GGGGGGGGGCECFEGGGGGG@EGGGDCFGGGGGGGGGGGEFGGGGGGGFEGGCFGGGGGGGGGGGGGGGGGEEGGGGGGGGGGGGGGGGGGGGGGGGGGGGGGGGGGGFGGCGDGFGGGGGGGGGGGGGGGGGGGGGGGGGGEGGGGGGFFGFGCFGGEEFCFGGGEEEEGBCFFFGFGGGFGGGGGGGGGFGCGGGGGGGGGGCFGGGFFGFEGFFGGGGGGGGGGFGGGGGGGFGGGGDGFF?FGGGGFFFBG*,96FGFGGFFGF5@BAFGFF9?DFDD
@M02352:288:000000000-CKWC8:1:1101:8986:7480 1:N:0:TAGCGCTC+AAGGAGTA
TACGGAGGGTGCAAGCGTTAATCGGAATTACTGGGCGTAAAGCGCACGTAGGTGGTTTGTTAAGTTGGATGTGAAAGCCCAGGGCTCAACCTTGGAACTGCATTCAAAACTGGCGAACTAGAGTATGGTAGAGGTGAGTGGAATTTCCTGTGTAGCGGTGAAATGCGTAGAGATGGGAAGGAACATCAGTGGCGAAGGCGACTCACTGGACCAATACTGACACTGAGGTGCGAAAGCGTGGGTAGCAAACAGGATTAGATACCCTGGTAGTCCACGCCGTAA
+
GGGGGGGGGGGGGGGGGGGGEGGGGGGGGGGGGGGFGGGGGGGGEGGGFGFGFFGGGGGGGGGGGGEFGGGGGGGGGGGGGFGGGGGGGGGGGGGGGGGGGGGGGFGGGGGGGCCFGGGGGGGGGGGGGGG=<FGGEFGGGGGGCGGGGGGGGGGGGGGGGGGFGGFGGGGGCF?FECEGGGGGGGGFGGGGGGGGDGGGGGGGGGGGGDGCGFGFGGGGGEFGGF8FG=FGGGGFGDGEGDEFFFGGGGFFB?GGF?BFGGDGF>GFB?BFFC@?>FFFGG
@M02352:288:000000000-CKWC8:1:1101:4920:7482 1:N:0:TAGCGCTC+AAGGAGTA
TACGAGGGGTGCAAGCGTTAATCGGAATTACTGGGCGTAAAGCGTTCGTAGGCGGTCTGTTAAGCAAGATGTGAAAGCCCAGGGCTCAACCTTGGAACTGCATTTTGAACTGGTAGACTAGAGTACTGTAGAGGGTGGTGGAATTTCCAGTGTAGCGGTGAAATGCGTAGAGATTGGAAGGAACATCAGTGGCGAAGGCGGCCACCTGGACAGATACTGACGCTGAGGAACGAAAGCGTGGGGAGCGAACAGGATTAGATACCCTGGTAGTCCACGCCGTAA
+
GGGGGGGGGGGGGGGGGGGGGGGGGGGGGGGGGGGGGGGGGGGGGGGGGGGGGGGGGGGGGGGGGGGGGGFGGGGGGGGGGGGGGGGGGGGGGGGGGGGGGGGGGGGGGGGGGGGGGGGGGGGGGGGGGGGFGGGGGGGGGGGGGGGGGGGGGGGGGGGGGGGGGGGGGGGGGGGGGGGGGGGGGGGGGGGGGGGGGGGGGGGGGGGGGGGGGGGGGGGGGGGGGGGGGGGGGGGFGGGGGGFFFFGGEDFF?BGG?FFFCGGGFFGFFFFFFGFFFFFFGG
@M02352:288:000000000-CKWC8:1:1101:18061:7513 1:N:0:TAGCGCTC+AAGGAGTA
TACGGAGGGTGCAAGCGTTACTCGGAATTACTGGGCGTAAAGCGCACGTAGGTGGTTTGTTAAGTTGGATGTGAAAGCCCAGGGCTCAACCTTGGAACTGCATTCAAAACTGGCGAACTAGAGTATGGTAGAGGTGAGTGGAATTTCCTGTGTAGCGGTGAAATGCGTAGAGATGGGAAGGAACATCAGTGGCGAAGGCGACTCACTGGACCAATACTGACACTGAGGTGCGAAAGCGTGGGTAGCAAACAGGATTAGATACCCTGGTAGTCCACGCCGTAA
+
GGGGGGGGGGGGGGGGGGGG,CFGGGGGGGGGGGGGGGGGGGGGGGGGGGGGGGGGGGGGGGGGGGGGGGGGGGGGGGGGGGGGGGGGGGGGGGGGGGGGGGGGGGGGGGGGGGGGGGGGGGGGGGGGGGGGGGGGGGGGGGGGGGGGGGGGGGGGGGGGGGGGGGGGGGGGGGGGGGGGGGGGGGGGGGGGGGGGGGGGGGGGGGGGGGGGGGGGGGGGGGGGGGGGGGGGGGGFGGGGGGFFFFGGGGFFBBGGFFFFGGGGFFGFFFFAFGFFFFF>GG
@M02352:288:000000000-CKWC8:1:1101:12334:7526 1:N:0:TAGCGCTC+AAGGAGTA
TACGGAGGGTGCAAGCGTTACTCGGAATCACTGGGCGTAAAGAGCGTGTAGGCGGGTTTGTAAGTTTGAAGTGAAATCCAATGGCTCAACCATTGAACTGCTTTGAAAACTGCTTACCTAGAATATGGGAGAGGTAGATGGAATTTCTGGTGTAGGGGTAAAATCCGTAGAGATCAGAAGGAATACCGATTGCGAAGGCGATCTACTGGAACATTATTGACGCTGAGACGCGAAAGCGTGGGGAGCAAACAGGATTAGATACCCTGGTAGTCCACGCCCTAA
+
GGGGGGGGGGGGGGGGGGGGGGGGGGGGGGGGGGGGGGGGGGGGGGGGGGGGGGGGGGGEGGGGGGGGGGGGGGGGGGGGGGGGGGGGGGGGGGCFFGGGGGGGCFGGGGGDGGGGGGGGGFGGGGGGGGGGDGGGGGGGGGFFFGGGGFGGGGGGGGGGGGGGGGGGGGGGFGGGGGGGGGFFFGGCCFGGGGGGDGGDCGGG:CFGGFFGFGGCFGGGGGGGGGGGGGGDEED@GGGGGGF?FFGCCFFFF?FG?=AF9FFGFFGFBFDFFFFFBBFFGG
@M02352:288:000000000-CKWC8:1:1101:26002:7532 1:N:0:TAGCGCTC+AAGGAGTA
TACGAGGGGTGCAAGCGTTAATCGGAATTACTGGGCGTAAAGCGTTCGTAGGCGGTTTGTTAAGCAAGATGTGAAAGCCCAGGGCTCAACCTTGGAACTGCATTTTGAACTGGCAAACTAGAGTACTGTAGAGGGTGGTGGAATTTCCAGTGTAGCGGTGAAATGCGTAGAGATTGGAAGGAACATCAGTGGCGAAGGCGGCCACCTGGACAGATACTGACGCTGAGGAACGAAAGCGTGGGGAGCGAACAGGATTAGATACCCTGGTAGTCCACGCCGTAA
+
GFGGGGGGGGGGGGGGGGGG7FFGGFEGGGGGGGGGGGGGGGGGGGGGGGGGGGGGGGGGGGGGGGGGGGGGGGGGGGGGGGGGGGGGGGGGGGGGGGGGGGGGGGGGGGGGGGGGGGGFGCFGGGGGGGGGGGGFFGGGGGGGGGGFCGGGGGFFGGGGGGGGGGGGGGGGFGFCFFGGGGGGGGGGGGGGGGGGGGGGGGEGGGGGGGGGGFGGGGGGGGGGEGGGGGGGGEDFGGGGGGFFFEGG59@F<<FG<F<FGFEGFFF@<@AFFGFFBFFFGG
@M02352:288:000000000-CKWC8:1:1101:21414:7555 1:N:0:TAGCGCTC+AAGGAGTA
TACGAGGGGTGCAAGCGTTAATCGGAATTACCGGGCGTAAAGCGTTCGTAGGCGGTTTGTTAAGCAAGATGTGAAAGCCCAGGGCTCAACCTTGGAACTGCATTTTGAACTGGCAAACTAGATTACTGTAGAGGGTGGTGGAATTTCCAGTGTAGCGGGGAAATGCGTAGAGATTGGAAGGAACATCAGTGGCGAAGGCGGCCACCTGGACAGATACTGACGCTGAGGAACGAAAGCGTGGGGAGCGAACAGGATTAGATACCCTGGTAGTCCACGCCGTAA
+
GGGG9CFGGFGGGGGGGGGGGFFGGFGGGGFFGGGGGGGGGGGGGGGGGGGGFGGGGGCFFGGGGDEDFGGGGGGGGGGGGE=FGGGGGGGGGFGCGCFFGFGEGG9FFFGEFDGGG<FEC,,<=EGGFGGACCC@F@FFGGDGGGGFCCC<FFGGGG*=FGGGGGGEDECA9FFGGGEGDGCFFGGGCFGGGGGGG>EEEECEGCFGGGGFCFE9CCFCGEGEGGFFGGGGGGGFGGGGGGFF>EGGCGEF?:GG?F>FFFGGFF3?4?<AFFFFFFFFGG
@M02352:288:000000000-CKWC8:1:1101:14658:7572 1:N:0:TAGCGCTC+AAGGAGTA
TACGGAGGGTGCAAGCGTTACTCGGAATCACTGGGCGTAAAGAGCGTGTAGGCGGGTTTGTAAGTTTGAAGTGAAATCCAATGGCTCAACCATTGAACTGCTTTGAAAACTGCTTACCTAGAATATGGGAGAGGTAGATGGAATTTCTGGTGTAGGGGTAAAATCCGTAGAGATCAGAAGGAATACCGATTGCGAAGGCGATCTACTGGAACATTATTGACGCTGAGACGCGAAAGCGTGGGGAGCAAACAGGATTAGATACCCTGGTAGTCCACGCCCTAA
+
GGGGGGGGGGGGGGGGGGGGCFFGGGGGFGGGGGGGGGGGGGFGGF6FGGGGGGGECGDEGGGGGGA?FDFGGGGGGGGGGFGGGGGGGGGGGGGGGGGGGGFF,<F?FGGGGGGADFGEGGFG9DDCEFFGGGGGGGGGGGFGGGGFEAFGGGGFGGGEGGGGDGGGGGG9DFEFF9BFGGGGGGGGGGEGGDGGCEGGC?C@GFGGGFDE>9EGEGGGGGGGGGGFGGGGGGC>FGGGEC>?9DGGGGFFBBGGBFFFGGGGFFDFBFDFFGFFFF@>DF
@M02352:288:000000000-CKWC8:1:1101:16217:7615 1:N:0:TAGCGCTC+AAGGAGTA
TACGAGGGGTGCAAGCGTTAATCGGAATTACTGGGCGTAAAGCGTTCGTAGGCGGTTTGTTAAGCAAGATGTGAAAGCCCAGGGCTCAACCTTGGAACTGCATTTTGAACTGGCAAACTAGAGTACTGTAGAGGGTGGTGGAATTTCCAGTGTAGCGGTGAAATGCGTAGAGATTGGAAGGAACATCAGTGGCGAAGGCGGCCACCTGGACAGATACTGACGCTGAGGAACGAAAGCGTGGGGAGCGAACAGGATTAGATACCCTGGTAGTCCACGCCGTAA
+
GGGGFGGGGGGGGGGGGGGFGGGGGGGGGGGGGGGGGGGGGGGGGGGGGGGGGGGFGGGGGGGGGGGGGGGGGGGGGGGGGGGGGGGGGGGGGGGGGGGGGGGGGGGGGGGGGGGGGGGGGGGGGGGGGGGGGGGGGGGGGGGGGGGGGGGGGGGGGGGGGGGGGGGGGGGGFGGGGGGGDGGGGGGGFGGGGGGGGGGGGGGGGGGGGGGGGGGGGGGGGGGGGGGGGGGD=CGEGGGGGGFFFFGGGGFFFFGGFFFFGGGGFFGFFFFFFGFFFFF0>C
@M02352:288:000000000-CKWC8:1:1101:12042:7631 1:N:0:TAGCGCTC+AAGGAGTA
TACGGAGGGTCCGAGCGTTAATCGGAATTACTGGGCGTAAAGCGCGCGTAGGTGGATTGGTCCGTCAGATGTGAAAGCCCAGGGCTCAACCTTGGAACTGCATCTGATACTGCTAGTCTAGAATACAGTAGAGGGTAGTGGAATTTCCTGTGTAGCGGTGAAATGCGTAGATATAGGAAGGAACACCAGTGGCGAAGGCGACTACCTGGACTGATATTGACACTGAGGTGCGAAAGCGTGGGGAGCAAACAGGATTAGATACCCTGGTAGTCCACACCGTAA
+
GGGGGGGGGGGGGGGGGGGGGGGGGGGGGGGGGGGGGGGGGGGGGGGGGGGGGGGGGGGGGGGGGGGGGGGGGGGGGGGGGGGGGGGGGGGGGGGGGGGGGGGGGGGGGGGGGGGGGGGGGGGGGGGGGGGGGGGGGGGGGGGGGGGGGGGGGGGGGGGGGGGGGGGGGGGGGGFDGGGGGGGGGGGGGGGGGGGGGGGGGGGGGGGGGGGGGGGGGGFFGGGGGGGGG5DDGGGBGGGGGGFFBFGGEGFFFFGG?FFFGGFGFFGFFFFFFGFFBFFFGG
@M02352:288:000000000-CKWC8:1:1101:6173:7641 1:N:0:TAGCGCTC+AAGGAGTA
TACGAGGGGTGCAAGCGTTAATCGGAATTACTGGGCGTAAAGCGTACGTAGGCGGTTTGTTAAGCAAGATGTGAAAGCCCAGGGCTCAACCTTGGAACTGCATTTTGAACTGGCAAACTAGAGTACTGTAGAGGGTGGTGGAATTTCCAGTGTAGCGGTGAAATGCGTAGAGATTGGAAGGAACATCAGTGGCGAAGGCGGCCACCTGGACAGATACTGACGCTGAGGTACGAAAGCGTGGGGAGCGAACAGGATTAGATACCCTGGTAGTCCACGCCGTAA
+
GGGGFGEGGGGGGGGGGGGGFFGGGGGGGGGGGGGGGGGGGGGGGGGFGGGGGGGFGGGGGGFGGGGGGGGGGGGGGGGGGGGGGGGGGGGGGGGGGGGGGGGGGGGGGGGGGGGGGGGGGGGGGGGGGGGFGGGGGGGGGGGGGGGGGGGGGGGGGGGGGGGGGGGGGGGGGGGGGGGGGGGGGGGGGGGGGGGGGGGGGGGGGGGGGGGGGGGGGGGGGGGGGGGGGGGGGGGFGGGGGGFFFFGGGGFFFFGGFFFFGGGGFFGFFFFBFGFF>BF>GC
@M02352:288:000000000-CKWC8:1:1101:20231:7676 1:N:0:TAGCGCTC+AAGGAGTA
TACGGAGGGTGCAAGCGTTACTCGGAATCACTGGGCGTAAAGAGCGTGTAGGCGGGTTTGTAAGTTTGAAGTGAAATCCAATGGCTCAACCATTGAACTGCTTTGAAAACTGCTTACCTAGAATATGGGAGAGGTAGATGGAATTTCTGGTGTAGGGGTAAAATCCGTAGAGATCAGAAGGAATACCGATTGCGAAGGCGATCTACTGGAACATTATTGACGCTGAGACGCGAAAGCGTGGGGAGCAAACAGGATTAGATACCCTGGTAGTCCACGCCCTAA
+
GGGGGEGGGGGGGGGGGGGGGGGGGGGGGGGGGGGGGGGGGGGGGGGGGGGGGGGGGGGGGGGGGGGGGFGGGGGGGGGGGGGGGGGGGGGGGGGGGGGGGGGGGGGGGGGGGGGGGGGGGGGGGGGGGGGGGGGGGGGGGGGGGGGGGGGGGGGGGGGGGGGGFGGGGGGGGGGGGGGGGGGGGGGGGGGGGGGGGGGGGGGGGGGGGGGGGGGGGGGGGGGGDCGGGGGGGGGFGDDGGGFFFFGGGGFFFFGGF?4@GGGGFFGFBFFFFGFFFFF>GG
@M02352:288:000000000-CKWC8:1:1101:20227:7693 1:N:0:TAGCGCTC+AAGGAGTA
TACGGAGGGTGCAAGCGTTACTCGGAATCACTGGGCGTAAAGAGCGTGTAGGCGGGTTTGTAAGTTTGAAGTGAAATCCAATGGCTCAACCATTGAACTGCTTTGAAAACTGCTTACCTAGAATATGGGAGAGGTAGATGGAATTTCTGGTGTAGGGGTAAAATCCGTAGAGATCAGAAGGAATACCGATTGCGAAGGCGATCTACTGGAACATTATTGACGCTGAGACGCGAAAGCGTGGGGAGCAAACAGGATTAGATACCCTGGTAGTCCACGCCCTAA
+
GGGGGGGGGGGGGGGGGGGGGGGGGGGGGGGGGGGGGGGGGGGGGGGGGGGGGGGGGGGGGGGGGGGGGGGGGGGGGGGGGGGGGGGGGGGGGGGGGGGGGGGGFGGGGGGGGGGGGGGFGGGGGGGGGGGGGGGGGGGGGGGGGGGGGGGGGGGGGGGGGGGGGGGGFEGFGGGGGGGGFGGGGGGGGGGGGGGGGGGGGGGGGGGGGGGGGGGGGGGGGGGGDDGGGGGGGGGFGGGGGGFB;FGG6DFFF:FGFFFFFGGGFFGFFFFFFGF6>BFBGC
@M02352:288:000000000-CKWC8:1:1101:10483:7720 1:N:0:TAGCGCTC+AAGGAGTA
TACGAGGGGTGCAAGCGTTAATCGGAATTACTGGGCGTAAAGCGTGCGTAGGTGGTTTGTTAAGCAAGATGTGAAAGCCCCGGGCTCAACCTGGGAACTGCATTTTGAACTGGCAAACTAGAGTACTGTAGAGGGTAGTGGAATTTCCAGTGTAGCGGTGAAATGCGTAGAGATTGGAAGGAACATCAGTGGCGAAGGCGGCTACCTGGCCAAATACTGACACTGAGGCCCGAAAGCGTGGGGAGCAAACAGGATTAGATACCCTGGTAGTCCACGCCGTAA
+
GGGG9FGGGGGGGGGGGGGGGGGGGGGGGGGGGGGGGGGGGGGGGGGGGGGGGGGGGGDGGGGGGGGFCGGCFGGGAFGGEGGECC@GFGGGGGGGC+B><BFGGGGGG=DGA,DFG==EBD=F@@CFFFGGEG7<<+ECFF:FGFGFFBFBFEFDG7FEGG?E9DF**:EFCFGGG9<F7FFF::BCBFG?EGGGEGFGCEG8FCEGC*9FG6CF:??9CCGGFGGEG*1CEGD5D=DGGGD?>BGG?DFFBFGG<62/<FGCFF:6<=7AFF?:>?:9DD
@M02352:288:000000000-CKWC8:1:1101:18584:7727 1:N:0:TAGCGCTC+AAGGAGTA
TACAGAGGGTGCAAGCGTTAATCGGAATTACTGGGCGTAAAGCGCGCGTAGGTGGTTTGTTAAGTCGGATGTGAAAGCCCAGGGCTCAACCTTGGAATTGCACCCGATACTGGCAGGCTAGAGTACGATAGAGGAGTGTGGAATTTCCTGTGTAGCGGTGAAATGCGTAGATATAGGAAGGAACATCAGTGGCGAAGGCGACACTCTGGATTGATACTGACACTGAGGTGCGAAAGCGTGGGGAGCAAACAGGATTAGATACCCTGGTAGTCCACGCCGTAA
+
GGGGGGGGGGGGGGGGGGGG,CFGGGGGGGGGGGGGGGGGGGGGGGGGGGGGGGGGGGGGGGGGGGGGGGGGGGGGGGGGGGGGGGGGGGGGGGGGGGGGGGGGGGGGGGGGGGGGGGGGGGGGGGGGGGGGGGGGFGGGGGGGGGGGGGGGGGGGGGGGGGGGGGGGGGGGGGGGGGGGGGGGGGGGGGGGGGGGGGGGGGGGGGGGGGGGGGGGDFGGGGGFGGGGGFGGGGGFFGGGGGFFFFGGFGFFFFGGFFFFGGGGFFGFFFDFFGFFFFFFGG
@M02352:288:000000000-CKWC8:1:1101:6980:7765 1:N:0:TAGCGCTC+AAGGAGTA
TACGGAGGGTGCAAGCGTTACTCGGAATCACTGGGCGTAAAGAGCGTGTAGGCGGATAGTTAAGTTTGAAGTGAAATCCAATGGCTCAACCATTGAACTGCTTTGAAAACTGATTATCTAGAATATGGGAGAGGTAGATGGAATTTCTGGTGTAGGGGTAAAATCCGTAGAGATCAGAAGGAATACCGATTGCGAAGGCGATCTACTGGAACATTATTGACGCTGAGACGCGAAAGCGTGGGGAGCAAACAGGATTAGATACCCTGGTAGTCCACGCCCTAA
+
GGGGGGGGGGGGGGGGGGGGGGGGGGGGGGGGGGGGGGGGGGGGGGGGGGGGGGGGGGGGGGGGGGGGGGGGGGGGGGGGGGGGGGGGGGGGGGGGGGGGGGGGGGGGGGGGGGGGGGGGGGGGGGGGGGGGGGGGGGGGGGGGGGGGGGGGGGGGGGGGGGGGGGGGGGGGGGGGGGGGGGGGGGGGGGGGGGGGGGGGGGGGGGGGGGGGGGGGGGGGGGGGGGGGGGGGGGGFGGGGGGFFFFGGGGFFFFGG?FFFGGGGFFGFFFFFFGFFFFFBGF
@M02352:288:000000000-CKWC8:1:1101:10549:7768 1:N:0:TAGCGCTC+AAGGAGTA
TACGAGGGGTGCAAGCGTTAATCGGAATTACTGGGCGTAAAGCGTTCGTAGGCGGTTTGTTAAGCAAGATGTGAAAGCCCAGGGCTCAACCTTGGAACTGCATTTTGAACTGGCAAACTAGAGTACTGTAGAGGGTGGTGGAATTTCCAGTGTAGCGGTGAAATGCGTAGAGATTGGAAGGAACATCAGTGGCGAAGGCGGCCACCTGGACAGATACTGACGCTGAGGTACGAAAGCGTGGGGAGCGAACAGGATTAGATACCCTGGTAGTCCACGCCGTAA
+
GGGGCCEGGGGGGGGGGGGG7FFGGCCFFF<FGGG@CGGGGGFGGCGGGGGGGGG@CFGGFFGGGFGGFGGGGGGGFGGGFFFGGGGGGGAFGGGGGGGGG<FFGGGGGGGG8A8B3@FCDGGGDCG9=DFGFGC7CFFCGGGGGGF,@FGGGGGGGGGGGGGFGGCGG5ECGGG@CFCGGGGCGCFEGGDGGGGGEGGEGGC>FGGFFGGGDFCFGGC7FGGGGDCCCGFDEGGFGGGGGGDB>FGDCGE:<6FG?F<FFG?FFFFFBFDFFGF66<E>DC
@M02352:288:000000000-CKWC8:1:1101:14697:7774 1:N:0:TAGCGCTC+AAGGAGTA
TACGAGGGGTGCAAGCGTTAATCGGAATTACTGGGCGTAAAGCGTTCGTAGGCGGTCTATTAAGCAAGATGTGAAAGCCCAGGGCTCAACCTTGGAACTGCATTTTGAACTGGTAGACTAGAGTACTGTAGAGGGTGGTGGAATTTCCAGTGTAGCGGTGAAATGCGTAGAGATTGGAAGGAACATCAGTGGCGAAGGCGGCTACCTGGACAAATACTGACACTGAGGCACGAAAGCGTGGGGATCAAACAGGATTAGATACCCTGGTAGTCCACGCCGTAA
+
GEGFFGG>CG:F@<CFCFBF8CC<F:@FGGGFCCGGGCGC9EFB:CEFCGGFFFGFEEFFFFGFGFC<@FCDCEFFGGF<EEDEGGGGGGG?FGG8EEGGGCGGGGG7?DGGGGGG9FCBFFGG<FDDGGGGGG7=:CFFEGFGDCC,@FFEGA9FGGGGG:BFFGGGGCC>>EGDFG?@7CGGBCGGGGG8EE:**:BE>EG5CGGGFFFC>8FCCGFFFGGGG=FEF5D*:C*7*:C*85)33.99CDFF:?GGFFBFGFGG?5C?265<FFF09:E>DD
@M02352:288:000000000-CKWC8:1:1101:25015:7777 1:N:0:TAGCGCTC+AAGGAGTA
TACTAAAGGTGCAAGCGTTAATCGGAATTACTGGGCGTAAAGCGCGCGTAGGTGGTTTGTTAAGTTGGATGTGAAAGCCCAGGGCTCAACCTTGGAACTGCATTCAAAACTGACTCACTAGAGTACGAGAGAGGTTAGTGGAATTTCCTGTGTAGCGGTGAAATGCGTAGAGATGGGAAGGAACACCAGTGGCGAAGGCGACTGACTGGCTCGATACTGACACTGAGGTGCGAAAGCGTGGGGAGCAAACAGGATTAGATACCCTGGTAGTCCACGCCGTAA
+
GGGDCFEFGFGDCEFGGGGC,CFGGGGGGGGGGGGGGGGGGGGGGGGGGGGGEFGCFFCEFGEFGGGGECFGGGGGEGGGGGGGGGGGGGGFGGGGGGGGGGGFGGGGGGGG9AFFGGGGGGGGGGGGGGG7FGGGGGGGGGGGGGGGAFGGGGGGGGGGGGFFCFGGGGEFGGGBG:EGGGGGGGGGGGGGGGGDGGGGCGGDGGGGGGGGGGGGGGGGGCFCFGGGGGGGGGGFGGGGGGF0;FGGGGFF0:CF?FAFGGGGFFGFA?BAFGF66?B>GG
@M02352:288:000000000-CKWC8:1:1101:24593:7778 1:N:0:TAGCGCTC+AAGGAGTA
TACGAGGGGTGCAAGCGTTAATCGGAATTACTGGGCGTAAAGCGTTCGTAGGCGGTCTATTAAGCAAGATGTGAAAGCCCAGGGCTCAACCTTGGAACTGCATTTTGAACTGGTAGACTAGAGTACTGTAGAGGGTGGTGGAATTTCCAGTGTAGCGGTGAAATGCGTAGAGATTGGAAGGAACATCAGTGGCGAAGGCGGCCACCTGGACAGATACTGACGCTGAGGAACGAAAGCGTGGGGAGCGAACAGGATTAGATACCCTGGTAGTCCACGCCGTAA
+
GGGGGGGGGGGGGGGGGGGGGGGGGGGGGGGGGGGGGGGGGGGGGGGGGGGGGGGGGGGGGGGGGGGGGGGGGGGGGGGGGGGGGGGGGGGGGGGGGGGGGGGGGGGGGGGGGGGGGGGGGGGGGGGGGGGGGGGGFGGGGGGGFGGGGGGGGGGGGGGGGGGGGGGGGGGGGGGGGFGGGGGGGGGGGGGGGGGGGGGGGGGGGFFFGGGGGGGGGGGGGGGGGGGGGGGGGGGFGGGGGGFFFFGGGGFFFFGGFFFFGCFCF>FFAFFFFGFFF<EFGD
@M02352:288:000000000-CKWC8:1:1101:24999:7784 1:N:0:TAGCGCTC+AAGGAGTA
TACTAAAGGTGCAAGCGTTAATCGGAATTACTGGGCGTAAAGCGCGCGTAGGTGGTTTGTTAAGTTGGATGTGAAAGCCCAGGGCTCAACCTTGGAACTGCATTCAAAACTGACTCACTAGAGTACGAGAGAGGTTAGTGGAATTTCCTGTGTAGCGGTGAAATGCGTAGAGATGGGAAGGAACACCAGTGGCGAAGGCGACTGACTGGCTCGATACTGACACTGAGGTGCGAAAGCGTGGGGAGCAAACAGGATTAGATACCCTGGTAGTCCACGCCGTAA
+
GGGGGGGGGGGGGGGGGGGGGGGGGGGGGGGGGGGGGGGGGGGGGGGGGGFGFFFGGGGGGGGGGGGGGGGGGGGGGGGGGGGGGGGGGGGGGGGGGGGGGGGGGGGGGGGGGGGGGGGGGGGGGGGGGGGGGGGGGGGGGGGGGGGGGGGGGGFGDGGGGGGGGGGGGGGGGGG7FGGGEGGGGGGGGGGGGEGGGGGGGGGGGGGGGGGGGGGGEGGGGGGFC7+;FCFDEGGFGGGDGDFFFBFGGGFFFFGGFFFFGGGGFFGFFFFFFGFFFFD9DC
@M02352:288:000000000-CKWC8:1:1101:15030:7809 1:N:0:TAGCGCTC+AAGGAGTA
TACAGAGGGTGCAAGCGTTAATCGGAATTACTGGGCGTAAAGCGCGCGTAGGTGGTTTGTTAAGTCGGATGTGAAAGCCCAGGGCTCAACCTTGGAATTGCACCCGATACTGGCAGGCTAGAGTACGATAGAGGAGTGTGGAATTTCCTGTGTAGCGGTGAAATGCGTAGATATAGGAAGGAACATCAGTGGCGAAGGCGACACTCTGGATTGATACTGACACTGAGGTGCGAAAGCGTGGGGAGCAAACAGGATTAGATACCCTGGTAGTCCACGCCGTAA
+
GGGGGGGGGGGGGGGGGGGGGGGGGGGGGGGGGGGGGGGGGGGGGGGGGGGGFGGFGGGGGGGGGGEGGGGGGGGGGGGGGGGGGGGGGGGGGGGGGGGGGGGGGGGGGGGGGGGGGGGGGGGGGGGGGGGGGGCGGGGGGGGGGGGGGGGGGGGGGGGGGGGGGGGGGGGGGGGGGGGGGGGGGGGGGGGGGGGGGGGGGGGGGGGGGGGGGGGFGGFGGFGGGGGGGGGGGGGFGGGGGGFFFFGGGGFFFFGGBFFFFGGGFFGFBFDFFGFFFFFFGG
@M02352:288:000000000-CKWC8:1:1101:26704:7809 1:N:0:TAGCGCTC+AAGGAGTA
TACGGAGGGTGCAAGCGTTACTCGGAATCACTGGGCGTAAAGAGCGTGTAGGCGGGTTTGTAAGTTTGAAGTGAAATCCAATGGCTCAACCATTGAACTGCTTGAAAACTGCTTACCTAGAATATGGGAGAGGTAGATGGAATTTCTGGTGTAGGGGTAAAATCCGTAGAGATCAGAAGGAATACCGATTGCGAAGGCGATCTACTGGAACATTATTGACGCTGAGACGCGAAAGCGTGGGGAGCAAACAGGATTAGATACCCTGGTAGTCCACGCCCTAAA
+
GGFDE;FCGGGGGGGGGCFGGGFGGGGDGGGFGGFFFFGGGGGGGFFGFGGGGGGEGGGGGGFFGGGFF<FGGGGGGGGGGGGGGGGGGGEGGFDGFGGGGGGGGFGGDGGGGGGGCFC==BGFDGAFGGCFGGGGGGGGGGGGGGGGGEGGGGG:CFGFGG@EFGDFC*CCEFGGGFGGGGGFC?:8CFFF5C@EEGGGDGGGG7CFFFGGDGFGGGFGGG=GGGGGGDDGGEDFCCDEGGB>FFDGGGFF?0>C>F>FGFEGF>CFAFDDFCBBBFF?:C
@M02352:288:000000000-CKWC8:1:1101:23258:7837 1:N:0:TAGCGCTC+AAGGAGTA
TACGAGGGGTGCAAGCGTTAATCGGAATTACTGGGCGTAAAGCGTTCGTAGGCGGTTTGTTAAGCAAGATGTGAAAGCCCAGGGCTCAACCTTGGAACTGCATTTTGAACTGGCAAACTAGAGTACTGTAGAGGGTGGTGGAATTTCCAGTGTAGCGGTGAAATGCGTAGAGATTGGAAGGAACATCAGTGGCGAAGGCGGCCACCTGGACAGATACTGACGCTGAGGAACGAAAGCGTGGGGAGCGAACAGGATTAGATACCCTGGTAGTCCACGCCGTAA
+
GFGGEGGGGGGGGGGGGGGGFGGGGGGGGGGGGGGGGGGGGGGGGGGGGGGGGGGGGGGGGGGGGGGGGGGGGGGGGGGGGGGGGGGGGGGGGGGGGGGGGGGGGGGGGGGGGGGGGGGGGGGGGGGGGGGGGGGGGGGGGGGGGGGGGGGGGGGGGGGGGGGGGGGGGGGGGGGGGGGGGGGGGGGGGGGGGGGGGGGGGGGGGGGGGFGGGGGGGGGGGGGGGGGGGGGGGGGEGGGGGGFFFFGGGGFFFFGGFFFFGGGGFFGFFFFF@GFFFFFBGG
@M02352:288:000000000-CKWC8:1:1101:20041:7858 1:N:0:TAGCGCTC+AAGGAGTT
TACGGAGGGTGCAAGCGTTACTCGGAATCACTGGGCGTAAAGAGCGTGTAGGCGGGTTTGTAAGTTTGAAGTGAAATCCAATGGCTCAACCATTGAACTGCTTTGAAAACTGCTTACCTAGAATATGGGAGAGGTAGATGGAATTTCTGGTGTAGGGGTAAAATCCGTAGAGATCAGAAGGAATACCGATTGCGAAGGCGATCTACTGGAACATTATTGACGCTGAGACGCGAAAGCGTGGGGAGCAAACAGGATTAGATACCCTGGTAGTCCACGCCCTAA
+
GGGGGFGGGGGGGGGGGGGGGGFGGGGGGGGGGGGGGFGGGGGGGGGGGGGGGGGGGGGGGGGGGGGGGGGGGGGGGGGGGGGGGGGGGGGEGGGGGGGGGGGGGGGGGGGGGGGGGGGGGGGGGGGGGCFGGGGGGGGGGGGGGGGGGGGGGGGGGGGGGGGGGGGGGGGFGGGGGGGGGGGGGGGGGGGGGGGGGGGGGGGGGGGGGGGGGGGGGGGGGGGGGGGGGGGGGGGFGGGGGGFFFFGGGGFFFFGGFFFFGGGGFFGF>FAFFGFFFFEFGG
@M02352:288:000000000-CKWC8:1:1101:25285:7866 1:N:0:TAGCGCTC+AAGGAGTA
TACGGAGGGTGCAAGCGTTAATCGGAATTACTGGGCGTAAAGCGCACGTAGGTGGTTTGTTAAGTTGGATGTGAAAGCCCAGGGCTCAACCTTGGAACTGCATTCAAAACTGGCGAACTAGAGTATGGTAGAGGTGAGTGGAATTTCCTGTGTAGCGGTGAAATGCGTAGAGATGGGAAGGAACATCAGTGGCGAAGGCGACTCACTGGACCACTACTGACCCTGAGGTGCGAAAGCGTTGGTAGCAAACAGGATTAGATACCCTGGTAGTCCACTCCGTAA
+
GGDFC;FFCFGGFFFCEGG,,CEDFD:CFGGGC8FGCFF@DFDFE7FFG8AFGGDFFGGCGCCAFF,CC<9C,FAGGF<FG<FDDFFGE@F8FGGGGGGDF,FFGFFAFFEFCC7CEFGGGFGGDF9,E93EFFG@9<FAFGDGCFF9=9F7FF,@>:F:C,>B9FGEE>GGFG?C@?C@8:FG8F:CGGGCCE*8EEGGGGGE7BE+*A4:8*2<CGGGF+6E8CG*<*9)2:C>4*1**17:4?*:65>F?6FG?F)=F9<DFFGF2=<AFG*)4<@:*/
@M02352:288:000000000-CKWC8:1:1101:25273:7880 1:N:0:TAGCGCTC+AAGGAGTA
TACGGAGGGTGCAAGCGTTAATCGGAATTACTGGGCGTAAAGCGCACGTAGGTGGTTTGTTAAGTTGGATGTGAAAGCCCAGGGCTCAACCTTGGAACTGCATTCAAAACTGGCGAACTAGAGTATGGTAGAGGTGAGTGGAATTTCCTGTGTAGCGGTGAAATGCGTAGAGATGGGAAGGAACATCAGTGGCGAAGGCGACTCACTGGACCAATACTGACACTGAGGTGCGAAAGCGTGGGTAGCAAACAGGATTAGATACCCTGGTAGTCCACGCCGTAA
+
GGGGGGGGGGGGGGGGGGGGGGGGGGGGGGGGGGGGGGGGGGGGGGGGFGFGFGGGGGGGGGGGGGGGGGGGGGGGGGGGGGGGGGGGGGGGGGGGGGGGGGGGGGGGGGGGGGGGGGGGGGGGGGGGGGGGGGGGGGGGGGGGGGGGGGGGGGGGGGGGGGGGGGGGGGGGGGFGGGGGGGGGFFGGGGGGGGGGGGGGGGGGGGGGGGGGGGGFGGGGGGGGGGGGG=CDGGGFGGGGGGFAFFGGGGFFFFGGFFFFGGGGFFGF24<A6FFBFFF;GG
@M02352:288:000000000-CKWC8:1:1101:9100:7923 1:N:0:TAGCGCTC+AAGGAGTA
TACGGAGGGTGCAAGCGTTACTCGGAATCACTGGGCGTAAAGAGCGTGTAGGCGGGTTTGTAAGTTTGAAGTGAAATCCAATGGCTCAACCATTGAACTGCTTTGAAAACTGCTTACCTAGAATATGGGAGAGGTAGATGGAATTTCTGGTGTAGGGGTAAAATCCGTAGAGATCAGAAGGAATACCGATTGCGAAGGCGATCTACTGGAACATTATTGACGCTGAGACGCGAAAGCGTGGGGAGCAAACAGGATTAGATACCCTGGTAGTCCACGCCCTAA
+
GGGGGFGGGGGGGGGGGGGGGGGGGGGGGGGGGGGGGGGGGGGGGGGGGGGGGGGGGGGGGGGGGGGGGGGGGGGGGGGGGGGGGGGGGGGGGGGGGGGGGGGGGGGGGGGGGGGGGGGGGGEGGGGGGFFGGGGGGGGGGGFGGGGGGGGGGGGGGGGGGGGGGGGGGGGGGGGGGGGGGGGFGGGGGGGGGGGGGGGGGGGGGGGGGGGGGGGGGGGGGGGGGGGGGGGGGGGFGGGGGGFFFFGGGGFF<<FGFFFFGGGGFFGFFFFFFGFFFFFFGG
@M02352:288:000000000-CKWC8:1:1101:12191:7939 1:N:0:TAGCGCTC+AAGGAGTA
TACGGAGGGGGTTAGCGTTGTTCGGAATTACTGGGCATAAAGCGTACGTAGGCGGATTGGAAAGTTGGGGGTGAAATCCCAGGGCTCAACCCTGGAACTGCCTCCAAAACTATCAGTCTAGAGTTCGAGAGAGGTGAGTGGAATTCCAAGTGTAGAGGTGAAATTCGTAGATATTTGGAGGAACACCAGTGGCGAAGGCGGCTCACTGGCTCGATACTGACGCTGAGGTACGAAAGTGTGGGGAGCAAACAGGATTAGATACCCTGGTAGTCCACACCGTAA
+
GGGGGGGGGGGGGGGGGGGGGGGGGGGGGGGGGGGGGGGGGGGGGGGGGGGGGGGGGGGGGGGGGGGGGGGGGGGGGGGGGGGGGGGGGGGGGGGGGGGGGGGGGGGGGGGGGGGGGGGGGGGGGGGGGGGGGGGGGGGGGGGGGGGGGGGGGGGGGGGGGGGGGGGGGGGGGGGGGGGGGGGGGGGGGGGGGGGGGGGGEGGGGGGGGGGGGGGGGGGGGGGGGGGGGGGDGFGFGGGGGGFF>FGGGGFFFFGGF@FFGGGGFFFFAF2>FGFFFFF:CD
@M02352:288:000000000-CKWC8:1:1101:17748:7965 1:N:0:TAGCGCTC+AAGGAGTA
TACGGAGGGTGCAAGCGTTAATCGGAATTACTGGGCGTAAAGCGCACGTAGGTGGTTTGTTAAGTTGGATGTGAAAGCCCAGGGCTCAACCTTGGAACTGCATTCAAAACTGGCGAACTAGAGTATGGTAGAGGTGAGTGGAATTTCCTGTGTAGCGGTGAAATGCGTAGAGATGGGAAGGAACATCAGTGGCGAAGGCGACTCACTGGACCAATACTGACACTGAGGTGCGAAAGCGTGGGGAGCAAACAGGATTAGATACCCTGGTAGTCCACGCCGTAA
+
GGGFGDED7FFGGGGGGGGG,CFFGDFGGGGGGGGGGGGGDGGGGGGGFGGEFEGFCGGGGFGGGGEFGGGGGGGGGGGGGGGGGGGGGGGGGFGFEGFFGGFGGFGGGGGGGGECGGGGGFDFFGFGGGGGGGGGFGGGGGFGGGGFGGGGGGGGGGGGGGFGGGGGGGGC9ECCFGGGGGGFFFCCGCGGDEGG>EGGGGEGFGGGGGGGGGGGGGGGGGGGFGGDG5FGGEGE4CGGGCB:BBGGCC)08<GC?@<BFGCC?FGFAFAAFGFF>FE>GC
@M02352:288:000000000-CKWC8:1:1101:15052:7985 1:N:0:TAGCGCTC+AAGGAGTA
TACGAGGGGTGCAAGCGTTAATCGGAATTACTGGGCGTAAAGCGTTCGTAGGCGGTTTGTTAAGCAAGATGTGAAAGCCCAGGGCTCAACCTTGGAACTGCATTTTGAACTGGCAAACTAGAGTACTGTAGAGGGTGGTGGAATTTCCAGTGTAGCGGTGAAATGCGTAGAGATTGGAAGGAACATCAGTGGCGAAGGCGGCCACCTGGACAGATACTGACGCTGAGGAACGAAAGCGTGGGGAGCGAACAGGATTAGATACCCTGGTAGTCCACGCCGTAA
+
GGGF9FFEGFFGGGGGGGGGCGGGGEFFGGGGGGGGGGGEFGGGF7FGGGGGGGGGGGGGGGGGGGGGGGGGGGGGGGGGGGGGGGGFGGGGGGGGGGGGGGAFFGGEDGGGGCGGGGGGGFGGGGGGFGGGGGGGGGGFEGGGGGGGGGGGGGGGGGGGGGG;EGGEEGGFFFGGGFGGGGFGGGGGGGGGDEGGGGGGGGGDGGGGGFGGGGGFFGGGGEGGGGGGGGGGGGGFGGDGGGFFFFDC5DF@FFFF3?<FGGGGFFFFAFFF?GF<FFFBGD
@M02352:288:000000000-CKWC8:1:1101:20403:7986 1:N:0:TAGCGCTC+AAGGAGTA
TACGGAGGGTGCAAGCGTTAATCGGAATTACTGGGCGTAAAGCGCACGTAGGTGGTTTGTTAAGTTGGATGTGAAAGCCCAGGGCTCAACCTTGGAACTGCATTCAAAACTGGCGAACTAGAGTATGGTAGAGGTGAGTGGAATTTCCTGTGTAGCGGTGAAATGCGTAGAGATGGGAAGGAACATCAGTGGCGAAGGCGACTCACTGGACCAATACTGACACTGAGGTGCGAAAGCGTGGGTAGCAAACAGGATTAGATACCCTGGTAGTCCACGCCGTAA
+
GGFFG@FGGGGGGGGGGGGGGGGGGFGGGGGGGGGGGGGGGGGGGGGGGGGGGGGGGGGGGGGGGGGGGGGGGGGGGGGGGGGGGGGGGGGGGGGGGGGGGGGGGGGGGGGGGGGGGGGGGGFFGGGGGGGGGGGGGGGGGGGGGGGGGGGGGGGGGGGGGGGGGGGGGGGF>FGGGGGGGGGGGGGGGGGGGGGGGGGGGGGGGGGGFGGGGGGFGGGGGFGGGGGFGGGGGGGFGGGGGGFFFFGGCGFFFFGGFFFFGGGGFFGFFFFFFGF?FFFFGG
@M02352:288:000000000-CKWC8:1:1101:27180:7990 1:N:0:TAGCGCTC+AAGGAGTA
TACGGAGGGTGCAAGCGTTAATCGGAATTACTGGGCGTAAAGCGCACGTAGGTGGTTTGTTAAGTTGGATGTGAAAGCCCAGGGCTCAACCTTGGAACTGCATTCAAAACTGGCGAACTAGAGTATGGTAGAGGTGAGTGGAATTTCCTGTGTAGCGGTGAAATGCGTAGAGATGGGAAGGAACATCAGTGGCGAAGGCGACTCACTGGACCAATACTGACACTGAGGTGCGAAAGCGTGGGTAGCAAACAGGATTAGATACCCTGGTAGTCCACGCCCTAA
+
GGGGGGGGGGGGGGGGGCFGGGFGGGGGGGGGGGFGGGGDGGGGFGGGFFFEFGGFFGGGGDGGGFGFGGGFGGGGGCFGGGGGG?GFGGGGGGGGGGGGGGGFGGGGGGFGGGGGGGGGGFG,CFGGAFGEFGFBCFFFFGGC7=FGGGGGGFCBGGGGGGGGCFFGGGEFF9@8CFGGGGGGGGGGGGGGGEGGGGG>EGEGGFEGGFCFGGGGE9CEFGFCFDEECFDDGGGFGG5CGGDB?:G7C>FF?BFC<FFFGG6FFFC::43<BG?<>F>1FF
@M02352:288:000000000-CKWC8:1:1101:13937:8011 1:N:0:TAGCGCTC+AAGGAGTA
TACGGAGGGTGCAAGCGTTAATCGGAATTACTGGGCGTAAAGCGCACGTAGGTGGTTTGTTAAGTTGGATGTGAAAGCCCAGGGCTCAACCTTGGAACTGCATTCAAAACTGGCGAACTAGAGTATGGTAGAGGTGAGTGGAATTTCCTGTGTAGCGGTGAAATGCGTAGAGATGGGAAGGAACATCAGTGGCGAAGGCGACTCACTGGACCAATACTGACACTGAGGTGCGAAAGCGTGGGTAGCAAACAGGATTAGATACCCTGGTAGTCCACGCCGTAA
+
@FGFG7F@:6BFGGGGGFGG,CFDEGGGFGGGGGG@EEEGGGGG+CFGGGGGEEGCG=:CEGGGGDDGFFDFGGGGGCFFGFGGGEFEFGGGF9F@FGFGGGGE5EFDFFGG8AC7FFGGGGGGCGG@FGFCDEFEFCEFFEFGGACGFFGGGGG93:FB*>>>CFEGGGC,>F?GDGG7CEFGF,<BCFGDECEGGGGE8EG7,?F;EFFGFFC<EFFGGGCCF>CG219CECCBFCDGCGD2:FCGGF>@14FC??)0<CFFFFF?<FAAF7621<@FGD
@M02352:288:000000000-CKWC8:1:1101:18708:8064 1:N:0:TAGCGCTC+AAGGAGTA
TACGGAGGGTGCGAGCGTTAATCGGAATTACTGGGCGTAAAGCGCATGCAGGTGGTTCATCAAGTCAGATGTGAAAGCCCGGGGCTCAACCTCGGAACTGCATTTGAAACTGGTGAACTAGAGTGCTGTAGAGGGGGGTAGAATTTCAGGTGTAGCGGTGAAATGCGTAGAGATCTGAAGGAATACCAGTGGCGAAGGCGGCCCCCTGGACAGACACTGACACTCAGATGCGAAAGCGTGGGGAGCAAACAGGATTAGATACCCTGGTAGTCCACGCCCTAA
+
GGGGGGGGGGGGGGGGGGGG,EFGGGGGGGGGGGGGGGGGGGGGGGGGGGGGCGGGGGGGGGGGGGGGGGGGGGGGGGGGGGGGGGGGGGGGGGGGGGGGGGFGGGGGGGGGGGGGGGGGGGFFFGGGGGGGGGGGGGGGGGGGGGGGGGGGGGGGGGGGGGGGGGGGGGGGGGGGGGGGGGGFGGGGGGGGGGGGGGGGGGGGGGGGGGGGGGGGGGGGGGGGGGGGGGGGGGGFGGGGGGFFFFGGGGFFFFGGFFFFGGGGFFGFFFFFFFFFFBFFGG
@M02352:288:000000000-CKWC8:1:1101:23210:8080 1:N:0:TAGCGCTC+AAGGAGTA
TACAGAGGGTGCAAGCGTTAATCGGAATTACTGGGCGTAAAGCGCGCGTAGGTGGTTTGTTAAGTCGGATGTGAAAGCCCAGGGCTCAACCTTGGAACTGCATTCAAAACTGGCGAACTAGAGTATGGTAGAGGTGAGTGGAATTTCCTGTGTAGCGGTGAAATGCGTAGAGATGGGAAGGAACATCAGTGGCGAAGGCGACTCACTGGACCAATACTGACACTGAGGTGCGAAAGCGTGGGGAGCAAACAGGATTAGATACCCTGGTAGTCCACGCCGTAA
+
GGGAFFFGGGGECFGGGGGDCGGGGGGGGGGGGGGGGGGGGGGGGGGGGGGG<FGFFGGGGGGGGFGGGGGGGGGGGGGGGGGGGGGGGGGGGGGGGGGGGGGGFCF,EFGGGG7>:FGGGGGGGGGGCFGGGGFFGGGGGGGGG,EFEGGGGGGFGGGGGGGGFGGGGGGCGGGGGCGGGGGGGGGGGGGGGGGGGGGGGGGDFGGGG*>=8FGGGGGGG9CGGGGGGCGGGGGFGGGGGD)4>FGGGGFFFFGGFFFFGGGGFFGFFFFFFGFFFFFFGG
@M02352:288:000000000-CKWC8:1:1101:10891:8100 1:N:0:TAGCGCTC+AAGGAGTA
TACGAGGGGTGCAAGCGTTAATCGGAATTACTGGGCGTAAAGCGTTCGTAGGCGGTTTGTTAAGCAAGATGTGAAAGCCCGGGGCTCAACCTCGGAACTGCATTTGAAACTGGTGAACTAGAGTGCTGTAGAGGGGGGTAGAATTTCAGGTGTAGCGGTGAAATGCGTAGAGATCTGAAGGAATACCAGTGGCGAAGGCGGCCCCCTGGACAGACACTGACACTCAGATGCGAAAGCGTGGGGAGCAAACAGGATTAGATACCCTGGTAGTCCACGCCGTAA
+
GGGGGGGGGGGGGGGGGGGGFGGGGGGGGGGGGGGGGGGGGGGGGGGGGGGGGGGGGGGGGGGGGGGGGGGGGGGGGGGGGGGGGGGGGGGGGGGGFGGGGGGGGGGGGGGGGGGGGGGGGGGFGGGGGGGGGGGGGGGGGGGGGGGGGGGGGGGGGGGGGGGGGGGGDDGGGGGGGGGGGGGGGGGGGGGGGGGGGGGGGGGGGGGGGGGGGGGGGGGFGGGGGGGGGGGGGGGFGGGGGGFFFFGGGGFFFFGGFFFFGFGGFFGFBFFF?G??BFFFGG
@M02352:288:000000000-CKWC8:1:1101:4323:8106 1:N:0:TAGCGCTC+AAGGAGTA
TACGGAGGGTGCAAGCGTTAATCGGAATTACTGGGCGTAAAGCGCACGTAGGTGGTTTGTTAAGTTGGATGTGAAAGCCCAGGGCTCAACCTTGGAACTGCATTCAAAACTGGCGAACTAGAGTATGGTAGAGGTGAGTGGAATTTCCTGTGTAGCGGTGAAATGCGTAGAGATGGGAAGGAACATCAGTGGCGAAGGCGACTCACTGGACCAATACTGACACTGAGGTGCGAAAGCGTGGGTAGCAAACAGGATTAGATACCCTGGTAGTCCACGCCGTAA
+
GGGGGGGGGGGGGGGGGGGGGGGGGGGGGGGGGGGGGGGGGGGGGGGGGGGGGGGGGGGGGGGGGGGGGGGGGGGGGGGGGGGGGGGGGGGGGGGGGGGGGGGGGGGGGGGGGGGGGGGGGGGDGGGGGGGGGGGGGGGGGGGGGGGGGGGGGGGGGGGGGGGGGGGGGGGGGGGGGGGGGGGGGGGGGGGGGGGGGGGGGGGGGGGGGGGGGGGGGGGGGGGGGGGGGGGGGGGFGGGGGGFFFFGGGGFFFFGGFFFFGGGGFFGFFFFF?FFFFBFFGG
@M02352:288:000000000-CKWC8:1:1101:4309:8117 1:N:0:TAGCGCTC+AAGGAGTA
TACGGAGGGTGCAAGCGTTAATCGGAATTACTGGGCGTAAAGCGCACGTAGGTGGTTTGTTAAGTTGGATGTGAAAGCCCAGGGCTCAACCTTGGAACTGCATTCAAAACTGGCGAACTAGAGTATGGTAGAGGTGAGTGGAATTTCCTGTGTAGCGGTGAAATGCGTAGAGATGGGAAGGAACATCAGTGGCGAAGGCGACTCACTGGACCAATACTGACACTGAGGTGCGAAAGCGTGGGTAGCAAACAGGATTAGATACCCTGGTAGTCCACGCCGTAA
+
GGGGGGGGGGGGGGGGGGGGGGGGGCGGGGGGGGGGGGGGGGGGG@FFGDFGGGGGGGGGGFGGGGGGGGGGGGGGGGGGGGGGGGGGGGGGGGGGGGGGGGGGGGGGGGGGGGGGGGGGGGGGGGGGGGGGGGGGGGGGGGGGGGGGGGGGGGGGGGFGGGGGGGGGGGGGGGGGGFFGGGFGFGGGFFGGGGGGGGGD>EGGGGGGGGGGGGGGGGGGGGGGE:FGGGGGGEGFGGGGGGEFFFGGDGFFFFFGFFFFGGDFFFFF<FFFFD@BFFEBGD
@M02352:288:000000000-CKWC8:1:1101:18671:8167 1:N:0:TAGCGCTC+AAGGAGTA
TACGGAGGGTGCAAGCGTTACTCGGAATCACTGGGCGTAAAGAGCGTGTAGGCGGGTTTGTAAGTTTGAAGTGAAATCCAATGGCTCAACCATTGAACTGCTTTGAAAACTGCTTACCTAGAATATGGGAGAGGTAGATGGAATTTCTGGTGTAGGGGTAAAATCCGTAGAGATCAGAAGGAATACCGATTGCGAAGGCGATCTACTGGAACATTATTGACGCTGAGACGCGAAAGCGTGGGGAGCAAACAGGATTAGATACCCTGGTAGTCCACGCCCTAA
+
GFGGGGGGGGGGGGGGGGGGGGGGGGGGGGGGGGGGGFFGGGGGGGGGGGGGGGGGGGGGGGFGEFGGGGGGGGGGGFGGGGGGGGGGGGGGGGGGGGGGGGGGGGGGG=FGGGGGGGGGGGDGGGGGGGGGGGGGGGGGGGGGGGGGGGGGGGGGGGGGGGGGGGGGGGGFFFGGGGGGGGGGGGGGGGGGGGGGGGGGGGGGGGGGGGFGGCFGFGGGGGGGGGGGGGGGGGGFGGC>EGFFFFGGGGFFFFGGFFAFGFEFFFGFDF<AFCFF>6BBGF
@M02352:288:000000000-CKWC8:1:1101:19399:8180 1:N:0:TAGCGCTC+AAGGAGTA
TACGAGGGGTGCAAGCGTTAATCGGAATTACTGGGCGTAAAGCGTTCGTAGGCGGTCTATTAAGCAAGATGTGAAAGCCCAGGGCTCAACCTTGGAACTGCATTTTGAACTGGTAGACTAGAGTACTGTAGAGGGTGGTGGAATTTCCAGTGTAGCGGTGAAATGCGTAGAGATTGGAAGGAACATCAGTGGCGAAGGCGGCCACCTGGACAGATACTGACGCTGAGGAACGAAAGCGTGGGGAGCGAACAGGATTAGATACCCTGGTAGTCCACGCCGTAA
+
GGGGGGGGGGGGGGGGGGGGGGGGGGGGGGGGGGGGGGGGGGGGGGGGGGGGGGGGGGGGGGGGGGGGGGGGGGGGGGGGGGGGGGGGGGGGGGGGGGGGGGGGGGGGGGGGGGGGGGGGGGGGGGGGGGGGGGGGEGGGGGGGGGGGGGGGGGGGGGGGGGGGGGGGGGGGGGGGGGGGGGGGGGGGGGGGGGGGGGGGGGGGGGGGGGGGGGGGGGGGGGGGGGGGGGGGGGGFGGGGGEFFFFGGGGFFFFGGFFFFFFGGFFGFFFFF?FFFF?BFDG
@M02352:288:000000000-CKWC8:1:1101:26439:8198 1:N:0:TAGCGCTC+AAGGAGTA
TACGAGGGGTGCAAGCGTTAATCGGAATTACTGGGCGTAAAGCGTTCGTAGGCGGTTTGTTAAGCAAGATGTGAAAGCCCAGGGCTCAACCTTGGAACTGCATTTTGAACTGGCAAACTAGAGTACTGTAGAGGGTGGTGGAATTTCCAGTGTAGCGGTGAAATGCGTAGATATAGGAAGGAACACCAGTGGCGAAGGCGACTACCTGGACTGATATTGACACTGAGGTGCGAAAGCGTGGGGAGCAAACAGGATTAGATACCCTGGTAGTCCACGCCGTAA
+
FEFFFGGGGGCCGGECFGG@,CEFE@BFFAEFGGFGGEFGGGGGG=BCFCF=FFGCFGCBEFFFGGG=BFG?DFGGFGGGGGG++,AF9FB?FEAFGG==FDGCFGGCAGG=FF?>CEGGG9FDFGGGGGGG9A:F<FFFG@9>BGFF9FGFG,EFGGFFGGF;B;CCCCCG;61C;EFFGF@F@FGGCGFGGEGGEDGCE88?FGG?F*20;C7+9@@FF?FDCFE5CFFGGGCFCEGGGE@?FFGCGGFF?:DF<=>F9CFGFF5F<B.4FFFBFFE6DD
@M02352:288:000000000-CKWC8:1:1101:28781:8200 1:N:0:TAGCGCTC+AAGGAGTA
TACGGAGGGTGCAAGCGTTAATCGGAATTACTGGGCGTAAAGCGCACGTAGGTGGTTTGTTAAGTTGGATGTGAAAGCCCAGGGCTCAACCTTGGAACTGCATTCAAAACTGGCGAACTAGAGTATGGTAGAGGTGAGTGGAATTTCCTGTGTAGCGGTGAAATGCGTAGAGATGGGAAGGAACATCAGTGGCGAAGGCGACTCACTGGACCAATACTGACACTGAGGTGCGAAAGCGTGGGTAGCAAACAGGATTAGATACCCTGGTAGTCCACGCCGTAA
+
GFFFEEGGGEGGFCFGGEEGFFFFGCGGGGGFGEFGGGGCCFGGGGCGFEFGCFFGGGGGGF<EGFFGGGGGGGGGGGGGF@FCFCFGGG8@FGGGGGGGGGGGGGGGGGGGGGGGGGGGGCGGGGGGGGGGGGGGCFGGGGGDGGCAGGGFGGGGGGGGGGFGGGGGGGGGGG?ECBFGEGGGGGGDFGFFGGDGGGFGGGG@FGGFFCGFGGGGGGFGFGFGGGGDFC<DGGCBGGGGGEFF?FFFFGFF:6FG?FFFFC67?FGF9F<4*:9:B?FFC5
@M02352:288:000000000-CKWC8:1:1101:3194:8218 1:N:0:TAGCGCTC+AAGGAGTA
TACAGAGGGTGCAAGCGTTAATCGGAATTACTGGGCGTAAAGCGCGCGTAGGTGGTTTGTTAAGTCGGATGTGAAAGCCCAGGGCTCAACCTTGGAATTGCACCCGATACTGGCAGGCTAGAGTACGATAGAGGAGTGTGGAATTTCCTGTGTAGCGGTGAAATGCGTAGATATAGGAAGGAACATCAGTGGCGAAGGCGACACTCTGGATTGATACTGACACTGAGGTGCGAAAGCGTGGGGAGCAAACAGGATTAGATACCCTGGTAGTCCACGCCGTAA
+
GGGDFFFGGGGGGGGGGGGGGGGGGGGCFGGGGFGGGGGEEFFEDGGGB@CFGGGGGGGGGG<EFGGEGGGGGGFDFEFGGGGGGGGGGGGGGGGFGGFGGGGGGCEFGGFGFGGGGGGGGGGGFGGGGGGGGGDFBFGGGGFFGGGGGGGGGFGGGCFEGGGGGFGGDEGGGGGGDFGFGGGFGGGGGGGGGGGEGGGGGGGGFGGGGG7FGGGGGFFFCG6EFGGGGGFGGGGFGGGGGGFF>BGFGGFFFBG=>FFFFF8CFFGF>FF<@FFFF<>6DD
@M02352:288:000000000-CKWC8:1:1101:5720:8221 1:N:0:TAGCGCTC+AAGGAGTA
TACGGAGGGTGCAAGCGTTACTCGGAATCACTGGGCGTAAAGAGCGTGTAGGCGGGTTTGTAAGTTTGAAGTGAAATCCAATGGCTCAACCATTGAACTGCTTTGAAAACTGCTTACCTAGAATATGGGAGAGGTAGATGGAATTTCTGGTGTAGGGGTAAAATCCGTAGAGATCAGAAGGAATACCGATTGCGAAGGCGATCTACTGGAACATTATTGACGCTGAGACGCGAAAGCGTGGGGAGCAAACAGGATTAGATACCCTGGTAGTCCACGCCCTAA
+
GGGGGGGGGGGGGGGGGGGGGGGGGGGGDGGGGGGFFFFEFGGGGGGGGGGGGGGGGGGGGGGGGGGGGDGGGGGGGGGGGGGGGGGFFGFDGGFGGGGGGGGGGGGGFGGGGGGGGGGGGGGGGFGGGGGGGGGGGGGGGGGGGGGGGGGGGGGGGGGGGGGGFGGGGGGGFGGCFGGGGGFGGGGGGGGGGGGGGGGGGGGGGGGGGFGGFFGGGGGGGGGGGGGGGGGGGGGFGGGEGGE6>>FFGFFF?FGGFFFFGGGFFFGFAFFBFGFFF?B>GD
@M02352:288:000000000-CKWC8:1:1101:10663:8227 1:N:0:TAGCGCTC+AAGGAGTA
TACGAGGGGTGCAAGCGTTAATCGGAATTACTGGGCGTAAAGCGTGCGTAGGTGGTTTGTTAAGCAAGATGTGAAAGCCCCGGGCTCAACCTGGGAACTGCATTTTGAACTGGCAAACTAGAGTATTGTAGAGGGTAGTGGAATTTCCAGTGTAGCGGTGAAATGCGTAGAGATTGGAAGGAACATCAGTGGCGAAGGCGGCTACCTGGACAAATACTGACACTGAGGCACGAAAGCGTGGGGAGCAAACAGGATTAGATACCCTGGTAGTCCACGCCGTAA
+
GGGGFGGGGGGGGGGGGGGGGFGGGGGGGGGGGGGGGGGGGGGGGGGGGGGGGGGGGGGGGGGGGGGGGGGGGGGGGGGGGGGGGGGGGGGGGGGGGGGGGGGGGGGGGGGGGGGGGGGGGGGGGGGGGFGGGGGGGGGGGGGGGGGGGGGGGGGGGGGGGGGGGGGGGGGGGGGGGGGGGGGGGGGGGGGGGGGGDGGGGGGGGGGGGFGGGGGGGGGGGGGGGGFGGGGGGGGFGGGGGDEFFFGGGGFFFFGGFFFFGGGGFFGFFFFFFGFFFFF>GG
@M02352:288:000000000-CKWC8:1:1101:5042:8239 1:N:0:TAGCGCTC+AAGGAGTA
TACGGAGGGTGCAAGCGTTAATCGGAATTACTGGGCGTAAAGCGCACGTAGGTGGTTTGTTAAGTTGGATGTGAAAGCCCAGGGCTCAACCTTGGAACTGCATTCAAAACTGGCGAACTAGAGTATGGTAGAGGTGAGTGGAATTTCCTGTGTAGCGGTGAAATGCGTAGAGATGGGAAGGAACATCAGTGGCGAAGGCGACTCACTGGACCAATACTGACACTGAGGTGCGAAAGCGTGGGTAGCAAACAGGATTAGATACCCTGGTAGTCCACGCCGTAA
+
G<C@F;@CE@CGC@FFE:@CCECFG@7FGDEFFEGGGGC:@FGGG:>FCFGGFFGGCFGGGFFGGFGGGG@FEFFGCEFGGGGCG?FFG<BEEGCGFGGF,?FAFEFFFGFGFGEEGGGGGFGFF9FF@EGCGDC<BFEFGGGGFGDCFCFCGCEFGGFGCFE?DGBBCCGGFGGGGFCEGGGGGFGCE77:EE@EE5CBBC:BFCGGG8>CCFGFCC@EFCGGGGGFCEFGGEC@GGGGGC5><@F?FGF@3:FGFFAFFFEG?FGFFFFA@FF021>>GG
@M02352:288:000000000-CKWC8:1:1101:23819:8277 1:N:0:TAGCGCTC+AAGGAGTA
TACGAGGGGTGCAAGCGTTAATCGGAATTACTGGGCGTAAAGCGTTCGTAGGCGGTTTGTTAAGCAAGATGTGAAAGCCCAGGGCTCAACCTTGGAACTGCATTTTGAACTGGCAAACTAGAGTACTGTAGAGGGTGGTGGAATTTCCAGTGTAGCGGTGAAATGCGTAGAGATTGGAAGGAACATCAGTGGCGAAGGCGGCCACCTGGACAGATACTGACGCTGAGGAACGAAAGCGTGGGGAGCGAACAGGATTAGATACCCTGGTAGTCCACGCCGTAA
+
GGGGCEGGGGGECFGGGGGEEGGGGGGGGGGGGGGGGGGGGGGGCEFGGGGGGGGFGEGGGGGGGGGGGGGGGGGGFGGGFGGGGGGGGGGGGGGGGGGGGAFGGGFEGGGFEFG<FFGFGGGGGGGGGGGGGGEGGGGGGGFGGGGGGGGGGGGGGGGGGGGGGGGGGGGFGGGGGGGGGGGGGGGGGGGGGGGEGGGGGGEGGGGGG8CGGGGGGGGGGGGGGGGGDCFGGGGFCGGGGGFFFFGGGDFFB0FG?FFFGGGGFFGFAFFFFGFFFFFFC9
@M02352:288:000000000-CKWC8:1:1101:12739:8284 1:N:0:TAGCGGTC+AAGGAGTA
TACGAGGGGTGCAAGCGTTAATCGGAATTACTGGGCGTAAAGCGTTCGTAGGCGGTTTGTTAAGCAAGATGTGAAAGCCCAGGGCTCAACCTTGGAACTGCATTTTGAACTGGCAAACTAGAGTACTGTAGAGGGTGGTGGAATTTCCAGTGTAGCGGTGAAATGCGTAGAGATTGGAAGGAACATCAGTGGCGAAGGCGGCCACCTGGACAGATACTGACGCTGAGGAACGAAAGCGTGGGGAGCGAACAGGATTAGATACCCTGGTAGTCCACGCCGTAA
+
GGGGEGGGGGGGGGGGGGGGEGGGGGGGGGGGGGGGGGGGGGGGGGGGGGGGGGGGGGGGGGGGGGGGGGGGGGGGGGGGGGGGGGGGGGGGGGGGGGGGGGGGGGGGGGGGGGGGGGGGGGGGGGGGGGGGGGGGGGGGGGGGGGGGGGGGGGGGGGGGGGGGGGGGGGGGGGGGGFGGGGGGFGGGGGGGGGGGGGGGGGGGGGGGGGGGGGGGGGGGGGGGGGGGGGGGGGGFGGGGGGFFFFDGGGFF?FGGFFAFDFFGFFGFFFFFFGFFFFFFGG
@M02352:288:000000000-CKWC8:1:1101:20142:8323 1:N:0:TAGCGCTC+AAGGAGTA
TACGGAGGGTGCAAGCGTTACTCGGAATCACTGGGCGTAAAGAGCGTGTAGGCGGGTTTGTAAGTTTGAAGTGAAATCCAATGGCTCAACCATTGAACTGCTTTGAAAACTGCTTACCTAGAATATGGGAGAGGTAGATGGAATTTCTGGTGTAGGGGTAAAATCCGTAGAGATCAGAAGGAATACCGATTGCGAAGGCGATCTACTGGAACATTATTGACGCTGAGACGCGAAAGCGTGGGGAGCAAACAGGATTAGATACCCTGGTAGTCCACGCCCTAA
+
GGGGGGGGGGGGGGGGGGGGGGGGGGGGGGGGGGGGGGGGGGGGGGGGGGGGGGGGGGGGGGGGGGGGGGGGGGGGGGGGGGGGGGGGGGGEGGGGGGGGGGGGGGGGGGGGGGGGGGGGGGGGGGGGGGGGGGGGGGGGGGGGGGGGGGGGGGGGGGGGGGGGGGGGGGGGGGGGGGGGGGGGGGGGGGGGGGGGGGGGGGGGGGGGFFGGGGGGGGGGGGGGGGGFGGGGGGGFGGGGGGFFFFGGGGFFFBGGFFFFGGGGFFGFFFFFFGFFFFF>FF
@M02352:288:000000000-CKWC8:1:1101:9417:8326 1:N:0:TAGCGCTC+AAGGAGTA
TACGGAGGGTCCAAGCGTTATCCGGAATTATTGGGTTTAAAGGGTCCGCAGGCGGATTGATAAGTCAGTGGTGAAATCTCCAGGCTCAACCTGGAAACTGCCATTGAAACTGTCAGTCTTGAATATGGTCGAAGTAGGCGGAATGTGTAGTGTAGCGGTGAAATGCTTAGATATTACACAGAACACCGATAGCGAAGGCAGCTTACTAGGCCATTATTGACGCTCATGGACGAAAGCGTGGGTAGCGAACAGGATTAGATACCCTGGTAGTCCACGCCGTAA
+
GGGGGEGEEFGGGFGGGGGGGGFFGCFGGGGGGGG:FFGDDGGGGGGGGGGGGGGGGGGFFFGGGGGGGGGGEFGGGGGGGGDFGFGGGGGGFFGFGGGGGGGGGFFGGGGGGGGGGGGGGGFGGGGGGGGGGGGGGGGGGGGGGGGGGGGFGGGGGGGGGGGGGGGGGGGGGGGGCCFGGGGCFGGGGGGGGGGGGGGGGGGGGGGGGGGGGGGGFGGGGGGGGGGGFFDCEGGFGGGGGGFFFF:CEGEFB2DF2?9B9FGGFFGF<7AAFGFFFFFBDD
@M02352:288:000000000-CKWC8:1:1101:8740:8375 1:N:0:TAGCGCTC+AAGGAGTA
TACGAGGGGTGCAAGCGTTACTCGGAATCACTGGGCGTAAAGCGCACGTAGGTGGTTTGTTAAGTTGGATGTGAAAGCCCAGGGCTCAACCTTGGAACTGCATTCAAAACTGGCGAACTAGAGTATGGTAGAGGTGAGTGGAATTTCCTGTGTAGCGGTGAAATGCGTAGAGATGGGAAGGAACATCAGTGGCGAAGGCGACTCACTGGACCAATACTGACACTGAGGTGCGAAAGCGTGGGTAGCAAACAGGATTAGATACCCTGGTAGTCCACGCCGTAA
+
GGGG-8@FGGGGGGGFFGGGCFGGGGGGGGFGGGGGDGGEFGGGGGGGGDFGFFG=FE:CFF9EFGF8<FFGGGGGGFD<FEFGEGGFFGFGGA8EFGGGGFGGEFFFGFFGGGGC@FGEFGCGFDGGFDGFFGGGFCFEGFFGGG<D=FGGGGGGGGGGGGGGGGGGGGG,?E,?,D,;E7FGFFGGGFG?CE@>CDGC>*CEGGGEC*2AC@FFCG7FGCFCFGGGCCD3:EDFFCDEGGFB:FFFGGFFF6FF>F2FDGFGF>CFA9AAFGFBB?<>5>
@M02352:288:000000000-CKWC8:1:1101:3400:8375 1:N:0:TAGCGCTC+AAGGAGTA
TACAGAGGGTGCAAGCGTTAATCGGAATTACTGGGCGTAAAGCGCGCGTAGGTGGTTTGTTAAGTCGGATGTGAAAGCCCAGGGCTCAACCTTGGAATTGCACCCGATACTGGCAGGCTAGAGTACGATAGAGGAGTGTGGAATTTCCTGTGTAGCGGTGAAATGCGTAGATATAGGAAGGAACATCAGTGGCGAAGGCGACACTCTGGATTGATACTGACACTGAGGTGCGAAAGCGTGGGGAGCAAACAGGATTAGATACCCTGGTAGTCCACGCCGTAA
+
GGGCFGEEFCGGGGFGGFGGDGGGGGGGGGGGGGFFF+FCFGGGFGGE@>CCCFFB7ECBFFFBFGG:F:FFGGGGGFFFEFFGGGGFFGFFGGGGGGGGGGGGGEGFEGFFGGGGGGFFGGG<F9FGFGEGGGGGFGGFGGGGGGFGGGCFGGGGGGGGGGGGGFGEEGG9>@CCFGGGEGGGGGGGGFGFGGGGGGGGGGGG+:FGGFG9FFGECFGGGCCFGFFFFF<CGGGECGDCGGFFF@9CCFFF:B97<FDFG?<FF@GFD?AA@76<>?E;D>
@M02352:288:000000000-CKWC8:1:1101:4937:8424 1:N:0:TAGCGCTC+AAGGAGTA
TACGGAGGGTGCAAGCGTTACTCGGAATCACTGGGCGTAAAGAGCGTGTAGGCGGGTTTGTAAGTTTGAAGTGAAATCCAATGGCTCAACCATTGAACTGCTTTGAAAACTGCTTACCTAGAATATGGGAGAGGTAGATGGAATTTCTGGTGTAGGGGTAAAATCCGTAGAGATCAGAAGGAATACCGATTGCGAAGGCGATCTACTGGAACATTATTGACGCTGAGACGCGAAAGCGTGGGGAGCAAACAGGATTAGATACCCTGGTAGTCCACGCCCTAA
+
GGGGGFFEGGGGGGGGGGGGGGGGGGGGGGFFGGGGGGGGGGGGGGGGGGGGGGGGGGGGGGGGGGGGGGGGGGGGGGGGGGGGG8FGGGGGGGGGGGGGGGGGGGGGGGGGGGGGGGGGGGGGGGGGGGGEGGFCFCGGGGGGGGGGGGGGGGGGGGGGGGCCGFGGGGDGGGGFGGFGGFGGGGGGGGGGGGGEGGGGGDE8<CGGGGGGGGGGFGGGGGGGGDGGGGGDDGDBGGGEGDFF>>GG6FFFF?GF?FFFGG@FFFD@AFFF?GF061.2CD
@M02352:288:000000000-CKWC8:1:1101:18925:8424 1:N:0:TAGCGCTC+AAGGAGTA
TACGGAGGGTGCAAGCGTTACTCGGAATCACTGGGCGTAAAGAGCGTGTAGGCGGGTTTGTAAGTTTGAAGTGAAATCCAATGGCTCAACCATTTACCTGCTTTGAAAATTGCTTACCTAGATTATGGGAGAGGTAGAGGGAATTTCTGGTTTAGGGTTAAAATCCGTAGAGTTCAGCAGGAATACCAATTGCGAAGGCGCTCTCCTGGAACATTCTTGCCGCTGAGCCGCGAAAGCGTGGGGAGCAAAACGGATTAGTTCCCCTGGTAGTCACCGCCCAAA
+
GGGGGGGGDGGGCFGGGGGG@CFGGGCG9F6FGGG@@FGGGG<F,F@FFGGGGGGB@FB+:CFGG<?F,,EF9FGGG<EFEAFGFGGGGGG:=F,,,C55EEGGCFGGF,8?9CB<F<F>>9,,3,3@,33=C+33@,,@@F75,,8,,:7,,,5,D3,@FGCAFB<4,1*,,222@,?F8C<:,C7,7@F,,1=3:*8:***4,?<E+A*A*2++>;2+0/**/1;+*/))1:).2/7CGG:10<<56*)0((9*)*)*+<E75F3)-0.:*0*-4()(9>
@M02352:288:000000000-CKWC8:1:1101:10247:8451 1:N:0:TAGCGCTC+AAGGAGTA
TACGGAGGGTGCAAGCGTTAATCGGAATTACTGGGCGTAAAGCGCGCGTAGGCGGTTACATAAGTTGGGAGTGAAAGCCCCGGGCTCAACCTGGGAACTGCTTTCAAAACTGTGTGACTAGAGTGCAGCAGAGGATAGTGGAATTTCTAGTGTAGCGGTGAAATGCGTAGATATTAGAAGGAACACCAGTGGCGAAGGCGACTGTCTGGGCTGACACTGACGCTGAGGTGCGAAAGCGTGGGGAGCAAACAGGATTAGATACCCTGGTAGTCCACGCCGTAA
+
GGGGGGGGGGGGGGGGGGGGGGGGGGGGGGGGGGGGGGGGGGGGGGGGGGGGGGGGGGGGGGGGGGGGGGGGGGGGGGGGGGGGGEGGGGGGGGGGGGGGGGGGGGGGGGGGGGGGGGGGGGGGGGGGGGGGGGGGGGGGGGGGGGGGGGGGGGGGGGGGGGGGGGGGGGGGGGGGGGGGGGGGGGGGGGGGGGGGGGGGGGGGGGGGGGGGGGGGGGGGGGGGGGGGGGGGGGGFGGGGGGFFFFGGGGFFBFGGFFFFDGFGFFGFFFFFFGFFFFFFGG
@M02352:288:000000000-CKWC8:1:1101:8901:8481 1:N:0:TAGCGCTC+AAGGAGTA
TACGGAGGGTGCAAGCGTTACTCGGAATCACTGGGCGTAAAGAGCGTGTAGGCGGGTTTGTAAGTTTGAAGTGAAATCCAATGGCTCAACCATTGAACTGCTTTGAAAACTGCTTACCTAGAATATGGGAGAGGTAGATGGAATTTCTGGTGTAGGGGTAAAATCCGTAGAGATCAGAAGGAATACCGATTGCGAAGGCGATCTACTGGAACATTATTGACGCTGAGACGCGAAAGCGTGGGGAGCAAACAGGATTAGATACCCTGGTAGTCCACGCCCTAA
+
GGGGGGGGGGGGGGGGGGGGGGGGGGGGGGGGGGGGGGGGGGGGGGGGGGGGGGGGGGGGGGGGGGGGGDFGGGGGGGGGGGGGGGGGGGGGGGGGGGGGGGGGCFGGGGGGGGGGGGGGGG9FFGGGFEFGGGGGGGGGGGGGGGGGGGGGGGGGGGGGGGGGCFGGGGGGGGGGGGGGGGGGGGGGGGGGGGGGGGGGGGGGGGGGGGGGGFGGGGGGGGGGGDFFGEGGGGGFGGGGGGD<>FGGGGFFFFFGFFFFGGGGFFGFFFFFFGF?B<D>CC
@M02352:288:000000000-CKWC8:1:1101:6300:8504 1:N:0:TAGCGCTC+AAGGAGTA
TACGGAGGGTGCAAGCGTTATTCGGAATCACTGGGCGTAAAGAGCGTGTAGGCGGGTTTGTAAGTTTGAAGTGAAATCCAATGGCTCAACCACTGAACTGCTTTGAAAACTGCTTACCTAGAATATGGGAGAGGTAGATGGAATTTCTGGTGTAGGGGTAAAATCCGTAGTGTTCAGAAGGAATACCGATTGCGAAGGCGCTCTACTGGAACCTTATTGACGCTGCGACGCGAAAGCGTGGGGAGCAACCAGGATTAGTTACCCTGGTAGTCCACGCCTTAA
+
GGGGFCGGGFDG,CFGGGGG8,CCFFFF,EFGGFGC7FEFFF<F8@@F:FGFGGGG:C=+:?FFG<<F,5ACFFCEGADF=EEFGEGGGGG7+B,,CFF,F9FDFFDD<<FFEBD?FCG9B9,3D=FFC>@CF7>,ED,@AF<D,E3,@9E7C,3EF7FGFE39EFBD>E*?,6DDFFCEBF:F@GGGCEG*;=CCGEGG*?EC,<EG?8*=100<A:@7<C5==38*/5C7CGG5F5CE>85(,5CD*75<,(>C?F)/+3+*7>D?5454BF?(42)-CD
@M02352:288:000000000-CKWC8:1:1101:25873:8510 1:N:0:TAGCGCTC+AAGGAGTA
TACGGAGGGTGCAAGCGTTAATCGGAATTACTGGGCGTAAAGCGCACGTAGGTGGTTTGTTAAGTTGGATGTGAAAGCCCAGGGCTCAACCTTGGAACTGCATTCAAAACTGGCGAACTAGAGTATGGTAGAGGTGAGTGGAATTTCCTGTGTAGCGGTGAAATGCGTAGAGATGGGAAGGAACATCAGTGGCGAAGGCGACTCACTGGACCAATACTGACACTGAGGTGCGAAAGCGTGGGTAGCAAACAGGATTAGATACCCTGGTAGTCCACGCCGTAA
+
GGGGGGGGGGGDFFGGGGGE<FGGGGGGGGGGGGGGGGGGGGGG7BGGGGGGCFGCFGDGGGGGGGFFGGGGGGGGFGGGGGGGGGGGGGGGGGGGGGGGGGGGBAEFGGGGFGGGGGGGGFGGFGCEGGFGGFFFGGGGGGGGGGGGGGGGFGEFEGGDGGGGGGGGGGGFFGFFFDEGGGGGGGGGGGGGGGGGGGGGEGGGGGGGFGCGGGGGGGDFGGGGGGGGGFGDGGG:>EGGGGFFFFG7FFFFF?GGFFFFGGGGFF3@AFAFFGFFFFF1DD
@M02352:288:000000000-CKWC8:1:1101:9941:8516 1:N:0:TAGCGCTC+AAGGAGTA
TACGGAGGGTGCAAGCGTTAATCGGAATTACTGGGCGTAAAGCGCACGTAGGTGGTTTGTTAAGTTGGATGTGAAAGCCCAGGGCTCAACCTTGGAACTGCATTCAAAACTGGCGAACTAGAGTATGGTAGAGGTGAGTGGAATTTCCTGTGTAGCGGTGAAATGCGTAGAGATGGGAAGGAACATCAGTGGCGAAGGCGACTCACTGGACCAATACTGACACTGAGGTGCGAAAGCGTGGGTAGCAAACAGGATTAGATACCCTGGTAGTCCACGCCGTAA
+
GEFFEBCFGFEGGGGGGFEGFGGFGGEFGGGGGGGGGGCF@FGGGGEGEFGEFGGGGGGGGEFGGGCG8FFGGGDEAFGGGGGGGCFGGFFGGGGFGGGGGAFDEE<FEFFEEGFC:FGGGGGG9DFGGGFFFGDGFGGGGGFGGFFGGGGGGAEGGGGGGG,EFFGGGG>C2>ECCFGGGGGGGGGGGGGGGGDGDCGEEEGGGGGGGCCFGFGFGGG?EGFGGGGGGGFD7ED:GGGGGGBABFGGGF>F?FGG?4)=FF?FFFFFFFFFFGFB6?>>GG
@M02352:288:000000000-CKWC8:1:1101:19370:8526 1:N:0:TAGCGCTC+AAGGAGTA
TACGGAGGGTGCAAGCGTTATCCGGAATCATTGGGTTTAAAGGGTCCGCAGGCGGTCAATTAAGTCAGAGGTGAAATCCCATAGCTTAACTATGGAACTGCCTTTGATACTGGTTGACTTGAGTTATACGGAAGTAGATAGAATGTGTAGTGTAGCGGTGAAATGCATAGATATTACACAGAATACCGATTGCGAAGGCAGTCTACTACGTATATACTGACGCTCATGGACGAAAGCGTGGGGAGCGAACAGGATTAGATACCCTGGTAGTCCACGCCGTAA
+
GGGGGGGGGGGGGGGGGGGGGGGGGGGGGGGGGGGGGGGGGGGGGGGGGGGGGGGGGGGGGGGGGGGGGGGGGGGGGGGGGGGGGGGGGGGGGGGGGGGGGGGGGGGGCCGFGGGGGGGGGGGGGGGGGGGDGGGGGGGGGGGGGFGGGGGGGGGGGGGGGGGGGGGGGGGGGGGGGGGGGGGGGGGGGGGGGGGGGGGGGGGGFGGGGGGGGGGGGGGGGGGEGGGFGGGDGGGFGGGGGGF?;EDDEGEFFBGGFF<FGGGGFFGFFFFFFGFFFBEFGD
@M02352:288:000000000-CKWC8:1:1101:11116:8565 1:N:0:TAGCGCTC+AAGGAGTA
TACGAGGGGTGCAAGCGTTAATCGGAATTACTGGGCGTAAAGCGTGCGTAGGTGGTTTGTTAAGCAAGATGTGAAAGCCCCGGGCTCAACCTGGGAACTGCATTTTGAACTGGCAAACTAGAGTATTGTAGAGGGTAGTGGAATTTCCAGTGTAGCGGTGAAATGCGTAGAGATTGGAAGGAACATCAGTGGCGAAGGCGGCTACCTGGACAAATACTGACACTGAGGCACGAAAGCGTGGGGAGCAAACAGGATTAGATACCCTGGTAGTCCACGCCCTAA
+
GGGGFGGGGGGGGGGGGGGGGGGGGGGGGGGGGGGGGEGGGGGGFFGGFGGGFGGGGGGGGGGGGGGGGGGGGGGGGGGGGGGGGGGGGGGGGGGGGGGGGGGGGGGGGGGGGGGGGGGGGCGFFGGGGGGGGGDGGGGGGGGGGGGGGGGGGGGGGGFGGGGGGGGGGGGGFGFGGGFGGFGGGGGGGGGGGGGGGGGGGG=CFGGGGGGGGGGGGGGGGGGGGGGGGGGGG=DEGGGGGG3<9EGGGGFFFFGGFFBFGGGGFFCFFFFFFGFF>FFFGG
@M02352:288:000000000-CKWC8:1:1101:12589:8572 1:N:0:TAGCGCTC+AAGGAGTA
TACGGAGGGTGCAAGCGTTACTCGGAATCACTGGGCGTAAAGAGCGTGTAGGCGGGTTTGTAAGTTTGAAGTGAAATCCAATGGCTCAACCATTGAACTGCTTTGAAAACTGCTTACCTAGAATATGGGAGAGGTAGATGGAATTTCTGGTGTAGGGGTAAAATCCGTAGAGATCAGAAGGAATACCGATTGCGAAGGCGATCTACTGGAACATTATTGACGCTGAGACGCGAAAGCGTGGGGAGCAAACAGGATTAGATACCCTGGTAGTCCACGCCCTAA
+
GGGGGGGGGGGGGGGGGGGGGGGGGGGGGGGGGGGGGGGGGGGGGGFGGGGGGGGGGGGGGGGGGGGGGGGGGGGGGGGGGGGGGGGGGGGGGGGGGGGGGGGGGGGGGGGFGGGFGGGGGGGGGGGGF@CFFGGGGGGGGGCFGGGGGGGGGGGGGGGGGGGGGGGGGGGGGGGGGGGGGGGGGGGGGGGGGGGEEGGGGGGGGGGGGGFGGGGDFGCGGGGGGGGGGDGGGGCEGGGGGGF61BCGGGFF6?GGFFAFGGGGFFFFFFFBFGFFFFFBGG
@M02352:288:000000000-CKWC8:1:1101:9440:8601 1:N:0:TAGCGCTC+AAGGAGTA
TACGGAGGGTGCAAGCGTTACTCGGAATCACTGGGCGTAAAGAGCGTGTAGGCGGGTTTGTAAGTTTGAAGTGAAATCCAATGGCTCAACCATTGAACTGCTTTGAAAACTGCTTACCTAGAATATGGGAGAGGTAGATGGAATTTCTGGTGTAGGGGTAAAATCCGTAGAGATCAGAAGGAATACCGATTGCGAAGGCGATCTACTGGAACATTATTGACGCTGAGACGCGAAAGCGTGGGGAGCAAACAGGATTAGATACCCTGGTAGTCCACGCCCTAA
+
GGGGGCFGGGGGGEGFGFGGGGGGGGGGCFCFFFGGG@@@FFFGGGGGGGGGGGGGGEGGGGGGGGGCEFCFGGFGGGGGCGGGGGGGGFEEFDGGGGGGGGGGGCGGGGGGGGGGGGFGGF=FGDF<EGGGGGCGGGFGGGGGGGGGGGGFFGGAFDGGGGGGGGEGFGDFGGGGGFGFFGGGGGGGGGGGGGGGGGGGGDGFGGFGG?<FGGFCFGGGGGGGGGFG67C5*CDDFGGGGGFFFFGGGGFFFFGGFFA?C969F@FFFFFA=DF?>?B>GG
@M02352:288:000000000-CKWC8:1:1101:7654:8675 1:N:0:TAGCGCTC+AAGGAGTA
TACGAGGGGTGCAAGCGTTAATCGGAATTACTGGGCGTAAAGCGTGCGTAGGTGGTTTGTTAAGCAAGATGTGAAAGCCCCGGGCTCAACCTGGGAACTGCATTTTGAACTGGCAAACTAGAGTATTGTAGAGGGTAGTGGAATTTCCAGTGTAGCGGTGAAATGCGTAGAGATTGGAAGGAACATCAGTGGCGAAGGCGGCTACCTGGACAAATACTGACACTGAGGCACGAAAGCGTGGGGAGCAAACAGGATTAGATACCCTGGTAGTCCACGCCGTAA
+
GGGGFFGGGGGGGGGGGGGGGGGGGGGGGGGGGGGGGGGGGGGGGGGGGGGGGGGFGGGGGGGGGGGGGGGGGGGGGGGGGGGGGGGGGGGGGGGGGGGGGGGGGGGGGGGGGGGGGGGGGGGGGGGGGGGGGGGGGGGGGGGGGGGGGGGGGGGGGGGGGGGGGGGGGGGGGGGGGGGGGGGGGGGGGGGGGGGGGGGGGGGGGGGGGGGGGGGGGGGGGFGGGGGGGGGGGGGFGGGGGGFFFFGGGGFFFFGGFFFFGGGFFFGFFFFFFGFFFFFBGG
@M02352:288:000000000-CKWC8:1:1101:24876:8682 1:N:0:TAGCGCTC+AAGGAGTA
TACGAGGGGTGCAAGCGTTAATCGGAATTACTGGGCGTAAAGCGTACGTAGGCGGTTTGTTAAGCAAGATGTGAAAGCCCAGGGCTCAACCTTGGAACTGCATTTTGAACTGGCAAACTAGAGTACTGTAGAGGGTGGTGGAATTTCCAGTGTAGCGGTGAAATGCGTAGAGATTGGAAGGAACATCAGTGGCGAAGGCGGCCACCTGGACAGATACTGACGCTGAGGTACGAAAGCGTGGGGAGCGAACAGGATTAGATACCCTGGTAGTCCACGCCGTAA
+
GGGGGGGGGGGGGGGGGGGGGGGGGGGGGGGGGGGGGGGGGGGGGGGGGGGGGGGFGGGGGGGGGGGGGGGGGGGGFGGGGGGGGGGGGGGGGGGGGGGGGGGGGGGGGGGGGGGGGGGGGGGGGGGGGGGGGGGGGGGGGGGGGGGGGGGGGGGGGGGGGGGGGGGGGGGGGGGGGGGGGGGGGGGGGGGGGGGGGGGGGGGGGGGGGGGGGGGGGGGGGGGGGGGGGGGGGGGFGGC>EGDFFFGDEGFFF0CFFFFFGGGGFFGFBFAFFGFFBBFBDD
@M02352:288:000000000-CKWC8:1:1101:16324:8697 1:N:0:TAGCGCTC+AAGGAGTA
TACGGAGGGTGCAAGCGTTACTCGGAATCACTGGGCGTAAAGAGCGTGTAGGCGGGTTTGTAAGTTTGAAGTGAAATCCAATGGCTCAACCATTGAACTGCTTTGAAAACTGCTTACCTAGAATATGGGAGAGGTAGATGGAATTTCTGGTGTAGGGGTAAAATCCGTAGAGATCAGAAGGAATACCGATTGCGAAGGCGATCTACTGGAACATTATTGACGCTGAGACGCGAAAGCGTGGGGAGCAAACAGGATTAGATACCCTGGTAGTCCACGCCCTAA
+
GGGGGGGGGGGGGGGGGGGGGGGGGGGGGGGGGGGGGGGGGGGGGGGGGGGGGGGGGGGGGGGGGGGGGGGGGGGGGGGGGGGGGGGGGGGGGGGGGGGGGGGGGGGGGGGGGGGGGGGGGGGGGGGGGGGGGGGGGGGGGGGGGGGGGGGGGGGGGGGGGGGGGGGGGGGGGGGGGGGGGGGGGGGGGGGGGGGGEGGGGGGGGGGGGGDCFGGGGGGFGGGGGGGGGGGGGGGFGGGGGGFFFFG4FGFFFFGGFFFFGGGGFFGFBFFFFGFBF?D3FG
@M02352:288:000000000-CKWC8:1:1101:24141:8758 1:N:0:TAGCGCTC+AAGGAGTA
TACGAGGGGTGCAAGCGTTAATCGGAATTACTGGGCGTAAAGCGTACGTAGGCGGTTTGTTAAGCAAGATGTGAAAGCCCAGGGCTCAACCTTGGAACTGCATTTTGAACTGGCAAACTAGAGTACTGTAGAGGGTGGTGGAATTTCCAGTGTAGCGGTGAAATGCGTAGAGATTGGAAGGAACATCAGTGGCGAAGGCGGCCACCTGGACAGATACTGACGCTGAGGTACGAAAGCGTGGGGAGCGAACAGGATTAGATACCCTGGTAGTCCACGCCGTAA
+
GFFGFGGGGGGGGFGGGEGGGGGGGGGFGGGGGGGGGGGGGGGGGDFGGGGGGGGGGGGGGGFGGGGGFGGFGGGGGGGGGGGGGGGGGGGGGGGGGGGGGGGGGGGDGGGGGGGGGGGGGGGGGGFFGFGGGGGGGGGGGGGGGGGGGGGGGGCGGGGGFGFEGGGGGGCGGGGGGCGGGGGGGGGGGGGGGGGGEGGGGGGGGGGFGGGGGGGGGGGGGGGGGGGGGGGGGFDDGGGGGGEFFFGGGGFFFBFG?FFFEGGGFFGFFFDFFGFFFFFFGG
@M02352:288:000000000-CKWC8:1:1101:12623:8765 1:N:0:TAGCGCTC+AAGGAGTA
TACGGAGGGTGCGAGCGTTAATCGGAATTACTGGGCGTAAAGCGCATGCAGGTGGTTCATTAAGTCAGATGTGAAAGCCCGGGGCTCAACCTCGGAACTGCATTTGAAACTGGTGAACTAGAGTGCTGTAGAGGGGGGTAGAATTTCAGGTGTAGCGGTGAAATGCGTAGAGATCTGAAGGAATACCAGTGGCGAAGGCGGCCCCCTGGACAGACACTGACACTCAGATGCGAAAGCGTGGGGAGCAAACAGGATTAGATACCCTGGTAGTCCACGCCGTAA
+
GGGFGGGGGGGG@@FGGGGGEDGGGFGGGGGGGGGGGGGDFGGGGGGGGGGGGGGGGGGGGGGGGGFGGGGGGGGGGGGG7FGGGGGGGGGGGGGGGGGGGGGEEGGGGGGGGC>FDFGGEGGGAFCFGGGGGGGGGGGGGGGGGGFC9CFGGGCGEGGGGG?FFGGGGDGCFFG7AGGGGGGGGGGGGGFGGDCGEGGGCEEEEGGGGGGFGGGGGGGGGGGGGGGCGGGCEEGFGGGEGGE?FFG0<FFF6?CF<72B?FGGFFGF>FFAFGF?>BF>GC
@M02352:288:000000000-CKWC8:1:1101:4056:8776 1:N:0:TAGCGCTC+AAGGAGTA
TACGAGGGGTGCAAGCGTTAATCGGAATTACTGGGCGTAAAGCGTTCGTAGGCGGTTTGTTAAGCAAGATGTGAAAGCCCAGGGCTCAACCTTGGAACTGCATTTTGAACTGGCAAACTAGAGTACTGTAGAGGGTGGTGGAATTTCCAGTGTAGCGGTGAAATGCGTAGAGATTGGAAGGAACATCAGTGGCGAAGGCGGCCACCTGGACAGATACTGACGCTGAGGAACGAAAGCGTGGGGAGCGAACAGGATTAGATACCCTGGTAGTCCACGCCGTAA
+
GGGGFGGGGGGGGGGGGGGGFFGGGGGGGGGGGGGGGGGGGGGGGGGGGGGGGGGGGGGGGGGGGGGGGGGGGGGGGGGGGGGGGGGGGGGGGGGGGGGGGGGFGGGGGGGGGGGGGGGGGGGGGGGGGGGGGGGGGGGGGGGGGGGGGGGGGGGGGGGGGGGGGGGGGGGGGGGGGGGGGGGGGGGGGGGGGGGGGGGGGGGCFGGGGGGGGEGGGGGGGGGGGGGGGFGGGGGFGGGGGGFB>FGGGGFFFFDFFFDFGGGGFFGFFFFDFGF?FFD>D>
@M02352:288:000000000-CKWC8:1:1101:19481:8808 1:N:0:TAGCGCTC+AAGGAGTA
TACGGAGGGTGCAAGCGTTACTCGGAATCACTGGGCGTAAAGAGCGTGTAGGCGGGTTTGTAAGTTTGAAGTGAAATCCAATGGCTCAACCATTGAACTGCTTTGAAAACTGCTTACCTAGAATATGGGAGAGGTAGATGGAATTTCTGGTGTAGGGGTAAAATCCGTAGAGATCAGAAGGAATACCGATTGCGAAGGCGATCTACTGGAACATTATTGACGCTGAGACGCGAAAGCGTGGGGAGCAAACAGGATTAGATACCCTGGTAGTCCACGCCCTAA
+
GGGGGEGGGGGGGGGGGGGGGFGGGGGGGGGGGGGGGGGGGGGGGGGGGGGGGGGGGGGGGGGGGGGGGGGGGGGGGGGGGGGGGGGGGGGGGGGGGGGGGGGGGGGGGGGGGGGGGGGGGGGFGGGGGGGGGGGGGGGGGGGGGFGGGGGGGGGGGGGGGGGGGGGGGGGGGGGGGGGGGGGFGGGGGGGGGGGECGGGGGGGGGGGGGGGGFGGGGGGGGGEGGGGGGGGGGGFGGGGGGFFFFGGGGFFFFGGFFFFGGGGFFGFFFFFFGF?>?F;GF
@M02352:288:000000000-CKWC8:1:1101:19776:8814 1:N:0:TAGCGCTC+AAGGAGTA
TACGAGGGGTGCAAGCGTTAATCGGAATTACTGGGCGTAAAGCGTTCGTAGGCGGTCTATTAAGCAAGATGTGAAAGCCCAGGGCTCAACCTTGGAACTGCATTTTGAACTGGTAGACTAGAGTACTGTAGAGGGTGGTGGAATTTCCAGTGTAGCGGTGAAATGCGTAGAGATTGGAAGGAACATCAGTGGCGAAGGCGGCCACCTGGACAGATACTGACGCTGAGGAACGAAAGCGTGGGGAGCGAACAGGATTAGATACCCTGGTAGTCCACGCCGTAA
+
GGGGFEGGGGGGGGGGGGGGGGGGGGGGGGGGGGGGGGGGGGGGGGGGGGGGGGGGGGGFGFGGGFGGGGGGGGGGGGGGGGGGGGFGGGFGGGGGGGGGGGGGGGGGGGGGGGGGGGGGGGGGGGGGFGGGGGGGGGGGGGGGGGGGGGGGGGGGGGGGGGGGGGGGGGGGFGGGGGGGGGGGGFGGGGGGGGGGGGGGGGGGGGGGGGGGGGGGGGGGGGGGGGGGGGGGGGGFGGGGGGFFFFGDGGFFFFGGBFFFGGGGFFGF<FFAFGFFFFBFGD
@M02352:288:000000000-CKWC8:1:1101:28334:8862 1:N:0:TAGCGCTC+AAGGAGTA
TACGGAGGGTGCAAGCGTTACTCGGAATCACTGGGCGTAAAGAGCGTGTAGGCGGGTTTGTAAGTTTGAAGTGAAATCCAATGGCTCAACCATTGAACTGCTTTGAAAACTGCTTACCTAGAATATGGGAGAGGTAGATGGAATTTCTGGTGTAGGGGTAAAATCCGTAGAGATCAGAAGGAATACCGATTGCGAAGGCGATCTACTGGAACATTATTGACGCTGAGACGCGAAAGCGTGGGGAGCAAACAGGATTAGATACCCTGGTAGTCCACGCCGTAA
+
GGGGGGGGGGGDGGFGGGGGGGGGGGGGGGGGGGGGGFEGGGGGGGGGGGGGGGGGGGGGGGGGFFGGGGGGGGGGGGGGGGGGGGGGGGGGGGGGGGGGGGGFGGGGFGFGGFGGGGGGGFGGGGGGGGGGGGGGGGGGGGGGGGGGGGGGGGGGGGGGGGGGGGGGGGGGGGGGGGGGGGFFFCGGGGGGGGGGGGGGGGGGGGGGGGGGGGGFGGGGGGDGGGGGGGGGGGGFGGGGGGDFFFGGGGFFFFGF?FFFGGGGFFGFDFFFFCF<;BE;GG
@M02352:288:000000000-CKWC8:1:1101:23618:8862 1:N:0:TAGCGCTC+AAGGAGTA
TACGGAGGGTGCAAGCGTTAATCGGAATTACTGGGCGTAAAGCGCACGTAGGTGGTTTGTTAAGTTGGATGTGAAAGCCCAGGGCTCAACCTTGGAACTGCATTCAAAACTGGCGAACTAGAGTATGGTAGAGGTGAGTGGAATTTCCTGTGTAGCGGTGAAATGCGTAGAGATGGGAAGGAACATCAGTGGCGAAGGCGACTCACTGGACCAATACTGACACTGAGGTGCGAAAGCGTGGGTAGCAAACAGGATTAGATACCCTGGTAGTCCACGCCGTAA
+
GGGGGFGGGGGGGGGGGGGGCFGGGGGGGGGGGGGGGGGGGGGGGGGGFGGGGGGFGGGGGGGGGGGGGGGGGGGGGGGGGGGGGGGGGGGGGGGGGGGGGGGGGGGGGGGGGGGGGGGGGGGGGGGGGGGGGGGGGGGGGGGGGGGGGGGGGGGGGGGGGGGGGGGGGGGGGGGGGGGGGGGGGGGGGFGGGGGGGGGGGGGGGGGGGGGGGGGEEGGGGGGGGGGGGGGGGGGFGGGGGGFFFFGFGGFFFFGGFFFFGCFGFFGFFFFFFGFFFFF9DD
@M02352:288:000000000-CKWC8:1:1101:13575:8881 1:N:0:TAGCGCTC+AAGGAGTA
TACAGAGGGTGCAAGCGTTAATCGGAATTACTGGGCGTAAAGCGCGCGTAGGTGGTTTGTTAAGTCGGATGTGAAAGCCCAGGGCTCAACCTTGGAATTGCACCCGATACTGGCAGGCTAGAGTACGATAGAGGAGTGTGGAATTTCCTGTGTAGCGGTGAAATGCGTAGATATAGGAAGGAACATCAGTGGCGAAGGCGACACTCTGGATTGATACTGACACTGAGGTGCGAAAGCGTGGGGAGCAAACAGGATTAGATACCCTGGTAGTCCACGCCGTAA
+
GGGGFGGGGGGGFGGGGGGGCFGGGGGGGGGGGGGGGGGGDGGGGGGGGGGGGGGEGGGGGFGGGGEFGGGGGGGGGGGGGGGGGGGGGGGGGGGGGGGGGGGFGGGDEGGGGGGGGGGGGCGGGGGGGGGGGGACFFGGGGGGCFGGGGGC@EG?FGGGGFGGGGGGGGGGGG7FGGGGECGGGGFFCGGGGGGGGGGE>EEGCEFFGEFFGFFFFGGFGCGGGGGGGGF<CEGFGGGEGGFBBEG4CDFFBFGG2=AF7CCGFFGFFFBFFFFFFFF631
@M02352:288:000000000-CKWC8:1:1101:10490:8893 1:N:0:TAGCGCTC+AAGGAGTA
TACAGAGGGTGCAAGCGTTAATCGGAATTACTGGGCGTAAAGCGCGCGTAGGTGGTTTGTTAAGTCGGATGTGAAAGCCCAGGGCTCAACCTTGGAATTGCACCCGATACTGGCAGGCTAGAGTACGATAGAGGAGTGTGGAATTTCCTGTGTAGCGGTGAAATGCGTAGATATAGGAAGGAACATCAGTGGCGAAGGCGACACTCTGGATTGATACTGACACTGAGGTGCGAAAGCGTGGGGAGCAAACAGGATTAGATACCCTGGTAGTCCACGCCGTAA
+
GGGGGGGGGGGGGGGGGGGGGGGGGGGGGGGGGGGGGGGGGGGGGGDF@FGGCFGGGGGGGGGGGGGGGGGGGGGGGGGGGGGGGGGGGGGGGGGGGGGGGGGGGGGGGGGGGGGGGGGGGFGGGGGGFGGGGGGGGGGGGGGGGGGGGGGGGGGGGG@FGGGGGG7EDEGGGGCFGGGGGGGGGGGGGGGGGGGGGGGGGGGGGGGGGFGGGGGGGGGGGGGGGGFGGFFGGGGFGGGGGGFFFFGGGGFFFFGGFFFFGGFDFFGFFFFFFGFFFFEFGG
@M02352:288:000000000-CKWC8:1:1101:27899:8911 1:N:0:TAGCGCTC+AAGGAGTA
TACGAGGGGTGCAAGCGTTAATCGGAATTACTGGGCGTAAAGAGCGTGTAGGCGGGTTTGTAAGTTTGAAGTGAAATCCAACGGCTCAACCATTGAACTGCTTTGAAAACTGCTTACCTAGAATATGGGAGAGGTAGATGGAATTTCTGGTGTAGGGGTAAAATCCGTAGAGATCAGAAGGAATACCGATTGCGAAGGCGATCTACTGGAACATTATTGACGCTGAGACGCGAAAGCGTGGGGAGCAAACAGGATTAGATACCCTGGTAGTCCACGCCCTAA
+
GGGGFGGGGGGGGGFGGGGGGGGGGGGGGGGGGGGGGEGGGGFGGGGGGGGGGGGGGGGGGGGGGGGGGCGGGGGGGGGGGGGGGGGGGGGGGGGGGGGDFFGGGFGGGGGGGGGGGGGGGCGGGGGGGGGCGGGGGGGGGFFGGGGGGGGGGGGGDEGGGGGGGGGGGGGGGFFGGGGGGGFGGGGGGGFFGGGGGGGGGCGGGGGGGGGGGGGGFGGGGGGGGDFGGGGGGGGFFGDGGGFFFFGGGGFFFFGGDFFFGGGGFFGFBFFFFGFF>?>;GF
@M02352:288:000000000-CKWC8:1:1101:13216:8931 1:N:0:TAGCGCTC+AAGGAGTA
TACTAAAGGTGCAAGCGTTAATCGGAATTACTGGGCGTAAAGCGCGCGTAGGTGGTTTGTTAAGTTGGATGTGAAAGCCCAGGGCTCAACCTTGGAACTGCATTCAAAACTGACTCACTAGAGTACGAGAGAGGTTAGTGGAATTTCCTGTGTAGCGGTGAAATGCGTAGAGATGGGAAGGAACACCAGTGGCGAAGGCGACTGACTGGCTCGATACTGACACTGAGGTGCGAAAGCGTGGGGAGCAAACAGGATTAGATACCCTGGTAGTCCACGCCGTAA
+
GGGGGGGGGGGGGGGGGGGGFGGGGGGGGGGGGGGGGGGGGGGGGGGGGGGGGGGEGGGGGGGGGGGGGGGGGGGGGGGGGGGGGGGGGGGGGGGGGGGGGGGGGGGGGGGGGGGGGGGGGGGGGGGGGGGGGGGGGGGGGGGGGGGGGGGGGGGGGGGGGGFGGGGEEGGGGGGGGGGGGGGGGGGGGGGGGEGGGGGGGGGGGGGGGGGGGGGGGGGGGFGGGGGGGGGGGGGFGGGGGGF:BFGGGGFF:0DGFFBFGGGGFFGFDFFFFCFBFFFFGD
@M02352:288:000000000-CKWC8:1:1101:14475:8942 1:N:0:TAGCGCTC+AAGGAGTA
TACGGAGGGTGCAAGCGTTAATCGGAATTACTGGGCGTAAAGCGCACGTAGGTGGTTTGTTAAGTTGGATGTGAAAGCCCAGGGCTCAACCTTGGAACTGCATTCAAAACTGGCGAACTAGAGTATGGTAGAGGTGAGTGGAATTTCCTGTGTAGCGGTGAAATGCGTAGAGATGGGAAGGAACATCAGTGGCGAAGGCGACTCACTGGACCAATACTGACACTGAGGTGCGAAAGCGTGGGTAGCAAACAGGATTAGATACCCTGGTAGTCCACGCCGTAA
+
GGGGGGGGGGGGGGGGGGGGFGGGGGGGGGFGGGGGGGGGGGFGE=FGEGGGCFFFGGEGGGGGGFAFFDFGGGGGGGFGGFGGGGGGGGGGGGGGGGGGGGGGGGGGGGGGGGGGGGGGGGGGGGGEFGGGGGGGFGGGGGGGGGGGGGGGGGGGGGGGGGGGGGGGGGDGGGGFGGGGGGGGGCGGGGGGGGGGGGGC5CGGGGGGGGGGFGGGGGGGG+CGGGGGGGGGGGGFGGGGGGFFFFGGGGFFFBGGFFFFGGGGFFCFFFFFFGFFFFFFGG
@M02352:288:000000000-CKWC8:1:1101:5593:8967 1:N:0:TAGCGCTC+AAGGAGTA
TACGGAGGGTCCGAGCGTTAATCGGAATTACTGGGCGTAAAGCGTACGCAGGCGGTTTGTTAAGCGAGATGTGAAAGCCCAGGGCTCAACCTTGGAACTGCATTCAAAACTGACTCACTAGAGTACGAGAGAGGTTAGTGGAATTTCCTGTGTAGCGGTGAAATGCGTAGAGATGGGAAGGAACACCAGTGGCGAAGGCGACTGACTGGCTCGATACTGACACTGAGGTGCGAAAGCGTGGGGAGCAAACAGGATTAGATACCCTGGTAGTCCACGCCGTAA
+
GGGGGGGGGGGGGGGGGGGGGGGGGGGGGGGGGGGGGGGGGGGGGGGGGGGGGGGFEGGGGGFGGGGGGGGGGGGGGGGGGGGGGGGGGGGGGGGGGGGGGGGGGGGGGGGGGGGGGGGGGGGGGGGGGGGGGGGGGGGGGGGGGGGGGGGGGGGGGGFGGGGGGGGGGGGGGGGGGGGGGGGGGGGGGGGGGGGGGGGGGGGGGGGGGGGGGGGFGGGGGGGFGGGGGGGGGGGFGGGGGGFFFFGGGGFFFFGGFFFFGCGGFFGFFFFFFGFFFFEFGG
@M02352:288:000000000-CKWC8:1:1101:3948:8994 1:N:0:TAGCGCTC+AAGGAGTA
TACGAGGGGTGCAAGCGTTAATCGGAATTACTGGGCGTAAAGCGTTCGTAGGCGGTTTGTTAAGCAAGATGTGAAAGCCCAGGGCTCAACCTTGGAACTGCATTTTGAACTGGCAAACTAGAGTACTGTAGAGGGTGGTGGAATTTCCAGTGTAGCGGTGAAATGCGTAGAGATTGGAAGGAACATCAGTGGCGAAGGCGGCCACCTGGACAGATACTGACGCTGAGACGCGAAAGCGTGGGGAGCAAACAGGATTAGATACCCTGGTAGTCCACGCCCTAA
+
GGGG@@FGGFGGGGGGGGGEEFGGGGGGGGGGGGGGGGGGGGGGGGGGGGGGGGGGGGGGGGGGGGGGGGGGGGGGGGGGGGGGGGGGGGGEFGGGGGGGGFGGGGGGGGGGGGGFGGGGGGGGFGGGGGGGGGGFFGFGDGGGGFGGFFGGGGGGGGGGGGGGGGDEGGGFFGGCGGGGGGGGFEGGGGG?EEEGGGGGGGGEGGGGGGGCF@EGGGGFGGGGGDGFGGGGEGDEGGGEEGFFF@GGGGFFFFGGFFAFGGGGFFGFFFFFFGFFF:@>GF
@M02352:288:000000000-CKWC8:1:1101:15224:9015 1:N:0:TAGCGCTC+CAGGAGTA
TACGAGGGTTGCAAGCGTTATTCGGAATTACTGGGCGTAAAGCGTTCGTAGGCGGTTTGTTAAGCAAGATGTGAAAGCCCAGGGCTCAACCTTGGAACTGCATTTTGAACTGGCAAACTAGAGTACTGTAGAGGGTGGTGGAATTTCCAGTGTAGCGGTGAAATGCGTAGAGATTGGAAGGAACATCAGTGGCGAAGGCGGCCCCCTGGACAGATACTGACGCTGAGGAACGAACGCGTGGGGAGCGAGCAGGATTAGATACCCTGGTAGTCCACGCCGTAA
+
G9@<DF@+66+C66E<B86F,6C,E:,CF@@C@CFGBC+6-CFG?,CFCFG=FC:FGEGGGGGGE<4A,:CB<E,5,4:<4F<:?,?,C=FB,:,5,B=<F,75855+CFF,8F<5FEB>FC,<,C,@F,E=F@@GGGGGD@<>C9,33@=<F7>FGCC<7<2?DC@>CGG9,;9:B9BC*=FF<3<2,@F*:C:CE8:ECE**:C8*1*76;2:E99?+3/*;*1/*+:D<:E)5<*1/8=>3(017*9).6(77<?>B9:C9775F29<<FGF(7B>939
@M02352:288:000000000-CKWC8:1:1101:3939:9023 1:N:0:TAGCGCTC+AAGGAGTA
TACGGAGGGTGCAAGCGTTACTCGGAATCACTGGGCGTAAAGAGCGTGTAGGCGGGTTTGTAAGTTTGAAGTGAAATCCAATGGCTCAACCATTGAACTGCTTTGAAAACTGCTTACCTAGAATATGGGAGAGGTAGATGGAATTTCTGGTGTAGGGGTAAAATCCGTAGAGATCAGAAGGAATACCGATTGCGAAGGCGATCTACTGGAACATTATTGACGCTGAGACGCGAAAGCGTGGGGAGCAAACAGGATTAGATACCCTGGTAGTCCACGCCCTAA
+
GGGGGGGGGEGGGGGGGGGDGFGGGGGGAFGGGGGGGGGGGGGFFGFGGGGGGGGGGGGGGGGGGFGGE,EFGGFGGGFGFGGGGGGGGGG7FGGGFFGGGGGGGGGGGGGGGGGGGGGGGGGGGGGGGGGGGGGGGGFGGFBGGFGCFGGGGGGGGGGGGGGGGFDCFCGGGGGGGGGGGGGGGGG7FGGFGGGGGGFGGGGGGGGGG?CGFGGFGGFGGGGGG<FCEGGGGEGFGGGGGGFFBFGF+7>?B?GGFF<FGFCFFFGF<F7<FGF:>BEBGC
@M02352:288:000000000-CKWC8:1:1101:12252:9054 1:N:0:TAGCGCTC+AAGGAGTA
TACGAGGGGTGCAAGCGTTAATCGGAATTACTGGGCGTAAAGCGTACGTAGGCGGTTTGTTAAGCAAGATGTGAAAGCCCAGGGCTCAACCTTGGAACTGCATTTTGAACTGGCAAACTAGAGTACTGTAGAGGGTGGTGGAATTTCCAGTGTAGCGGTGAAATGCGTAGAGATGGGAAGGAACATCAGTGGCGAAGGCGACTCACTGGACCAATACTGACACTGAGGTGCGAAAGCGTGGGTAGCAAACAGGATTAGATACCCTGGTAGTCCACGCCGTAA
+
GGGGGGGGGGGGGGGGGGGGFFGGGGGGGGGGGGGGGGGGGGGGGGGGFGGGGGGGGGGGGGGGGGGGGGGGGGGGGGGGGGGGGGGGGGGGGGGGGGGGGGGGGGGGGGGGGGGGGGGGGGGGGGGGGGGGGGGGGGGGGGGGGGGGGGGGGGGGGGGGGGGGGGGGGGGGFFGGGGGGGGGGGFFGGGGGGGGGGGGGGGGGGGGGGGCFGGGGGGFGGGGGGGGGGGGGGGGFGGGGGGFB?FG>FFFFFFGGFFFFGGGGFFGFFFFFFGFFFFFFGG
@M02352:288:000000000-CKWC8:1:1101:22315:9054 1:N:0:TAGCGCTC+AAGGAGTA
TACGGAGGGTGCAAGCGTTACTCGGAATCACTGGGCGTAAAGAGCGTGTAGGCGGGTTTGTAAGTTTGAAGTGAAATCCAATGGCTCAACCATTGAACTGCTTTGAAAACTGCTTACCTAGAATATGGGAGAGGTAGATGGAATTTCTGGTGTAGGGGTAAAATCCGTAGAGATCAGAAGGAATACCGATTGCGAAGGCGATCTACTGGAACATTATTGACGCTGAGACGCGAAAGCGTGGGGAGCAAACAGGATTAGATACCCTGGTAGTCCACGCCCTAA
+
GGGGGGFGGGGGGGGGGGGGDFGGGGGGGGGGGGGGGGGGGGGGGGGGGGGGGGGGGGGGGGGGGGGGGGGGGGGGGGGGGGGGGGGGGGG+CFGGGGGGGGGGGGGGGGGGGGGGGGGGGGGGGGGGGGGGGGGGGGGGGGGGGGGGGGGGGGGGGGGGGGGGGGGGGGGGGGGGGGGGGGGGGGGGGGGGGGGGGGGGGGGGGGGGFGCFFGGGGGGGGGGGGGGGFEDGGGGFGGGGGGFF>BDDFGFF??GGFFFFGGGGFFGFFFFF=FFFFFFFGF
@M02352:288:000000000-CKWC8:1:1101:8267:9058 1:N:0:TAGCGCTC+AAGGAGTA
TACGGAGGGTGCAAGCGTTAATCGGAATTACTGGGCGTAAAGCGCACGTAGGTGGTTTGTTAAGTTGGATGTGAAAGCCCAGGGCTCAACCTTGGAACTGCATTCAAAACTGGCGAACTAGAGTATGGTAGAGGTGAGTGGAATTTCCTGTGTAGCGGTGAAATGCGTAGAGATGGGAAGGAACATCAGTGGCGAAGGCGACTCACTGGACCAATACTGACACTGAGGTGCGAAAGCGTGGGTAGCAAACAGGATTAGATACCCTGGTAGTCCACGCCGTAA
+
GGGGGGGGGEGGGGGGGGGDEGGGGGGGFGGGGGGGGGGGGGGGEEGGGGGGFFGGGGGGGGGGGGGGGGGGGGGGGGGGGGGGGGGGGGGGGFGGGGGGGGGGGGGGGGGGFGGGGGGGGGGGGGGGGGGGGGGGGGGGGGGGGCEGGGGGGGGGGGGGGGGGGGGGGGGFGGD@FFGGGGGGGEGGGGGGGGGGGGGGGGGGFGGGGGGGGGGEGGGGGGGGGGGGFGGGGGGFGGGGGGFFFFGGGGFFFFGGFFFFGGGGFFGFFFFFFGFFFFFFGG
@M02352:288:000000000-CKWC8:1:1101:20883:9126 1:N:0:TAGCGCTC+AAGGAGTA
TACGGAGGGTTCAAGCGTTAATCGGAATCACTGGGCGTAAAGCGTGTGTAGGCGGGTTTGTAAGTTTTCGGTGAAATCCAATGGCTCAACCATCGAACTGCTTTGAAAACTGCTTACCTAGAATATGGGAGAGGTAGATGGAATTCCTGGTGTAGGGGTAAAATCCGTAGATATCAGGATGAATACCGATTGCGAAGGCGGTCTACTAGAACATTATTGACGCTGAGACACGAAAGCGTGGGGAGCAAACCGGATTAGATACCCGGGTAGTCCACGCCGTAA
+
CFG@;6+6+8,CFGGDGBF@,69<B@FGEG8FFGGG7FGGGG,+6,,CFFGFGGG8FBEGGGGGGFG<,+8F=FGGFGG98,,BFGGGGG88,,+33BFGG9CBCDF<FGGGGF9D<DFFG<,=,@CFGGGGGGGGGF;FFCGGG,,7,,,3>DF>FGG7FGGGCG*B6:C;,@<4,,<,6F3<FGG**=::EEEGEDG55?EGGG9+<CFGD7+++<CGGEEGGGG++*29EGGFGC9EEED<9EFGGG3<>FGGFFFFGGGG))>>>EFFF744;BEFDC
@M02352:288:000000000-CKWC8:1:1101:23751:9134 1:N:0:TAGCGCTC+AAGGAGTA
TACGAGGGGTGCAAGCGTTAATCGGAATTACTGGGCGTAAAGCGTTCGTAGGCGGTTTGTTAAGCAAGATGTGAAAGCCCAGGGCTCAACCTTGGAACTGCATTTTGAACTGGCAAACTAGAGTACTGTAGAGGGTGGTGGAATTTCCAGTGTAGCGGTGAAATGCGTAGAGATTGGAAGGAACATCAGTGGCGAAGGCGGCCACCTGGACAGATACTGACGCTGAGGAACGAAAGCGTGGGGAGCGAACAGGATTAGATACCCTGGTAGTCCACGCCGTAA
+
GGGGCCGGGCFGGGGGGGGF@FGGGGGGGGGGGGGGGGGGGGGGGDGGGGGGGGGGGGGFGGGGGGGGGGGGGGGGGFGGFGGGGGGGGGGGEFGGGGGGGGGGGFDCFGGGGGGGGGGGGGGGGFGGFGGFFGGC@FFGGGGGGGGGGGGGGGGGGGGGGGGGGGGGGGGDGGGGGGGGGGGGGGEGFGGGGGGGGGGGGGEEGGGGGGGGGDFCGGGGGGGGGGGGGGGGGGDEGGGGGGFFFFGGGGEFFFGGFFFFGGGGFFGFFFFFFFF?FFFFGG
@M02352:288:000000000-CKWC8:1:1101:5252:9143 1:N:0:TAGCGCTC+AAGGAGTA
TACGGAGGGTGCAAGCGTTACTCGGAATCACTGGGCGTAAAGAGCGTGTAGGCGGGTTTGTAAGTTTGAAGTGAAATCCAATGGCTCAACCATTGAACTGCTTTGAAAACTGCTTACCTAGAATATGGGAGAGGTAGATGGAATTTCTGGTGTAGGGGTAAAATCCGTAGAGATCAGAAGGAATACCGATTGCGAAGGCGATCTACTGGAACATTATTGACGCTGAGACGCGAAAGCGTGGGGAGCAAACAGGATTAGATACCCTGGTAGTCCACGCCCTAA
+
GGGGGGGGGGGGGGGGGGGGGGGGGGGGGGGGGGGGGGGGGGGGGGGGGGGGGGGGGGGGGGGGGGGGGGGGGGGGGGGGGGGGGGGGGGGGGGGGGGGGGGGGGGGGGGGGGGGGGGGGGGGGGGGGGGGGGGGGGGGGGGGGGGGGGGGGGGGGGGGGGGGGGGGGGGGGGFGGGGGGGGGGGGGGGGGGGGGGGGGGGGGGGGGGGGFGGGGGGGGGGGGGGGGGGGGGGGGFGGGGGGFFFFGGGGFFFFGGFFFFGGGGFFGFDFFFFGFFFFE9FG
@M02352:288:000000000-CKWC8:1:1101:26461:9153 1:N:0:TAGCGCTC+AAGGAGTA
TACGGAGGGTGCAAGCGTTACTCGGAATCACTGGGCGTAAAGAGCGTGTAGGCGGGTTTGTAAGTTTGAAGTGAAATCCAATGGCTCAACCATTGAACTGCTTTGAAAACTGCTTACCTAGAATATGGGAGAGGTAGATGGAATTTCTGGTGTAGGGGTAAAATCCGTAGAGATCAGAAGGAATACCGATTGCGAAGGCGATCTACTGGAACATTATTGACGCTGAGACGCGAAAGCGTGGGGAGCAAACAGGATTAGATACCCTGGTAGTCCACGCCCTAA
+
GFGCFCEDGGGGGGGGGCCFEGGGGGGGGGGGGGGGGFGFCFEFGGGGGGGFGGGGGGGGGGGGGGGGGDFFGGGGGGGGGGGFGDGGGGGDFFGGFGGGGGGFGD?FGGGGGFGGGGGGGGGFDGGGGGGGGEGGGGGGGGGGGGGGGGFGGGGGGGGGGGGDFGGGGGGGGGGGGGFGGGGFGGGGGGGGGGDGGGGGDGGGGGGGG@DGFFFGGGFFGGGGGGGGGGGGGGGFGGGGGEFFFFGGGGFF:?FF<?>FGGFGF:C?<FDAFGFFFFFFGG
@M02352:288:000000000-CKWC8:1:1101:19059:9172 1:N:0:TAGCGCTC+AAGGAGTA
TACGGAGGGGGTTAGCGTTGTTCGGAATTACTGGGCGTAAAGCGTACGTAGGCGGATTGGAAAGTTGGGGGTGAAATCCCAGGGCTCAACCCTGGAACTGCCTCCAAAACTATCAGTCTAGAGTTCGAGAGAGGTGAGTGGAATTCCAAGTGTAGAGGTGAAATTCGTAGATATTTGGAGGAACACCAGTGGCGAAGGCGGCTCACTGGCTCGATACTGACGCTGAGGTACGAAAGTGTGGGGAGCAAACAGGATTAGATACCCTGGTAGTCCACACCGTAA
+
GGGGGGGGGGGGGGGGGGGGGGGGGGGGGGGGGGGGGGGGGGGGGGGGGGGGGGGGGGGGFGGGGGGGGGGGGGGGGGGGGGGGGGGGGGGGGGGGGGGGGFGGGGGGGGGGGGGGGGGGDGGGGGGGGGGGGGGGGGGGGGGGGGGGGGFGGGGGGGGGGGGGGGGGFFGGGGGGGFGGGGGGGGGGGGGGGGGGGGGGCGGGGGGGGGGGGGGFGGGFFEGGCDGGGGGGGGGFGGGGGGF?9BGGFGFFFFGGFFAFGGGGFFGFFFFFBDFBF?F?FD
@M02352:288:000000000-CKWC8:1:1101:17953:9203 1:N:0:TAGCGCTC+AAGGAGTA
TACGAGGGGTGCAAGCGTTACTCGGAATTACTGGGCGTAAAGCGTTCGTAGGCGGTTTGTTAAGCAAGATGTGAAAGCCCAGGGCTCAACCTTGGAACTGCATTTTGAACTGGCAAACTAGAGTACTGTAGAGGGTGGTGGAATTTCCAGTGTAGCGGTGAAATGCGTAGAGATTGGAAGGAACATCAGTGGCGAAGGCGGCCACCTGGACAGATACTGACGCTGAGGAACGAAAGCGTGGGGAGCGAACAGGATTAGATACCCTGGTAGTCCACGCCGTAA
+
GGGGCCFGEGGGGGGGGGGG,CFGGGGGGGGGGGGGGGGGGGGGGGGGGGGGGGGECGGGGGGGFGGGGGGGGGGGGGGCF=EGGGGGGGGGGGGGGGGGGGGGGFGGDFFGGGGGGGGFFFCFF<FG@FEGGGBCFFFGGGDFEDCFCGGGGGGGGGGEGGFGC@F>AEEF9EFEGEGGGGGGGGGGEGGFGGGEGGGGGGEGGGFGGGGEDGGCFFFGFEEGE3CEGC<DGGD>5:9EGGBB>BGG5CBF?BGGFF<=:EGG4>FFDF<BBFF?1253DD
@M02352:288:000000000-CKWC8:1:1101:23684:9236 1:N:0:TAGCGCTC+AAGGAGTA
TACGGAGGGGGTTAGCGTTGTTCGGAATTACTGGGCGTAAAGCGTACGTAGGCGGATCAGAAAGTATAGGGTGAAATCCCAGGGCTCAACCCTGGAACTGCCTTGTAAACTCCTGGTCTTGAGTTCGAGAGAGGTGAGTGGAATTCCAAGTGTAGAGGTGAAATTCGTAGATATTTGGAGGAACACCAGTGGCGAAGGCGGCTCACTGGCTCGATACTGACGCTGAGGTACGAAAGTGTGGGGAGCAAACAGGATTAGATACCCTGGTAGTCCACACCGTAA
+
GGGFFEEEGGG@FEGGGFE@F,FCEEBFGGGGGGGGGEGECGAFF?EGGGGGGGGE@C<FCFGGGFGGGGGEGGGGGFFFDGGDGGGGGFGGDDFGGGGGGGGGFFGGGGGBF9BC<FGCGGGGDGGEFGGGGGGGGGGGGGGGGGG;EF>CGGFFGGCGGGGFFGGGGGGFFGGGGGGGGGGGGGGGGFGGGGGGGGGGDGGDGGGGGG4CEECFGGGGGGDEGGGGFFFGGGGFCGGGEGD1;EGGGGFFF?<F?FAFG<FGFFGF<?BAFGF7:B>6FD
@M02352:288:000000000-CKWC8:1:1101:18543:9251 1:N:0:TAGCGCTC+AAGGAGTA
TACGGAGGGTGCAAGCGTTACTCGGAATCACTGGGCGTAAAGAGCGTGTAGGCGGGTTTGTAAGTTTGAAGTGAAATCCAATGGCTCAACCATTGAACTGCTTTGAAAACTGCTTACCTAGAATATGGGAGAGGTAGATGGAATTTCTGGTGTAGGGGTAAAATCCGTAGAGATCAGAAGGAATACCGATTGCGAAGGCGATCTACTGGAACATTATTGACGCTGAGACGCGAAAGCGTGGGGAGCAAACAGGATTAGATACCCTGGTAGTCCACGCCCTAA
+
GGGGGGGGGGGGGGGFGGGGGGGGGGGGGGGGGGGGGGGGGGGGGGFGGGGGGGGGGGGGGGGGFGGGGGGGGGGGGGGGGGGGGGGGGGGGGGGGGGGGGGGGGGGGGGGGGGGGCGGGGGDFGGGGGGGGGGGGGGGGGGGGGGGGGGGGGGGGGGGGGGGGGGGGGGDGGGGGGGGGGGGGGGGGGGGGGGGGGGGGGGGGGGGGGGGGGGGGGGGGGGGGGGGGGGGCGGGFGGDGGGFFFFGGGGFFFFGGDFAF?FGGFF5?AFFFFGFFFFD>GF
@M02352:288:000000000-CKWC8:1:1101:27917:9251 1:N:0:TAGCGCTC+AAGGAGTA
TACGGAGGGTGCAAGCGTTACTCGGAATCACTGGGCGTAAAGAGCGTGTAGGCGGGTTTGTAAGTTTGAAGTGAAATCCAATGGCTCAACCATTGAACTGCTTTGAAAACTGCTTACCTAGAATATGGGAGAGGTAGATGGAATTTCTGGTGTAGGGGTAAAATCCGTAGAGATCAGAAGGAATACCGATTGCGAAGGCGATCTACTGGAACATTATTGACGCTGAGACGCGAAAGCGTGGGGAGCAAACAGGATTAGATACCCTGGTAGTCCACGCCCTAA
+
GGGGGGGGGGGGGGGGGGGGGFGGGGGGGGGGGGGGGEEGGGGGGGGGGGGGGGGGGGGDGGGGGFGGGAFGGGGGGGGGGGGGGGFGGGGGGGGGGFFGGGGGGGGGGGGGGGGGGFGGGGFGGGGGGGGGGGGGGGGGGGGGFGGGGGGGGGGGGGGGGGGGGGGGGGGGGGFGGGGGFGGCFFGGGGGGGGGGGGGGGGGGGGGGGGFGGGFFGGFFFGGGDGGGGGGDGGGFGGGGGGFFF>GGGGFFFFGGFFFFGGDGFFGFA?>DFGFF;6DFGG
@M02352:288:000000000-CKWC8:1:1101:3754:9263 1:N:0:TAGCGCTC+AAGGAGTA
TACGAGGGGTGCAAGCGTTCATCGGAATTACTGGGCGTAAAGCGTTCGTAGGCGGTTTGTTAAGCAAGATGTGAAAGCCCAGGGCTCAACCTTTGAACTGCATTTTGAACTGGCAAACTAGAGTACTGTAGAGGGTGGTGGAATTTCCAGTTTAGCGGGGAAATGCGTAGAGTTTGGAAGGAACATCAGTGGCGAAGCCGGCCACCTGGACAGATACTGACGCTGAGGACCGAAAGCTGGGGGAGCGACAAGGATTAGATACCCTGGTTGTCCACCCCGCAA
+
GEGG:6@F+CFG8FGGGGG7CEFGCC@FGGCFGCFDFGG,CFGGGGGGGGGGGGG+4B?FEGEFAAFGF?FGAFGDF,,==4DFGFGGGEGG9,,<,:,EFDGFFBFGD<?FEAD9D=FGFA,C<FGGC<,:3,:6@CFGFF,>,<,37<,7@@,,@>*5C<4??BC@***2,2>>E??F7+8=<,7>,?FEGE75C*;?:*/:8;*<*2*0:@++3+0981**/1;56**)*/1.2<<F;E>((8C<*)08:39*,1-*+08**)*0))(-90*(-,)()1
@M02352:288:000000000-CKWC8:1:1101:8973:9279 1:N:0:TAGCGCTC+AAGGAGTA
TACGGAGGGTGCAAGCGTTACTCGGAATCACTGGGCGTAAAGAGCGTGTAGGCGGGTTTGTAAGTTTGAAGTGAAATCCAATGGCTCAACCATTGAACTGCTTTGAAAACTGCTTACCTAGAATATGGGAGAGGTAGATGGAATTTCTGGTGTAGGGGTAAAATCCGTAGAGATCAGAAGGAATACCGATTGCGAAGGCGATCTACTGGAACATTATTGACGCTGAGACGCGAAAGCGTGGGGAGCAAACAGGATTAGATACCCTGGTAGTCCACGCCGTAA
+
GGGGGGGGGGGGGGGGGGGGGGGGGGGGGGGGGGGGGGGGGGGGGGGGGGGGGGGGGGGGGGGGGGGGGGGGGGGGGGGGGGGGGGGGGGGGGGGGGGGGGGGGGGGGGGGGGGGGGGGGGGCFGGGGGGGGGGGGGGGGGGGGGGGGGGGGGGGGDGGGGGGGGGGGGGGGGGGGGGGGGGGGGGGGGGGGGGGGGGGGGGGGGGGGGGGGGGGGGGGGGGGGGGFGGGGGGGGFGGGGGGFFFFGGGGFFFFGGDFBFGGGGFFGFFFFFFGFFFFFFGG
@M02352:288:000000000-CKWC8:1:1101:21152:9290 1:N:0:TAGCGCTC+AAGGAGTA
TACGGAGGGTGCAAGCGTTACTCGGAATCACTGGGCGTAAAGAGCGTGTAGGCGGGTTTGTAAGTTTGAAGTGAAATCCAATGGCTCAACCATTGAACTGCTTTGAAAACTGCTTACCTAGAATATGGGAGAGGTAGATGGAATTTCTGGTGTAGGGGTAAAATCCGTAGAGATCAGAAGGAATACCGATTGCGAAGGCGATCTACTGGAACATTATTGACGCTGAGACGCGAAAGCGTGGGGAGCAAACAGGATTAGATACCCTGGTAGTCCACGCCCTAA
+
GGGGGFGGGGGGGGGGGGGGGGGGGGGGGGGGGGGGGGGGGGGGGGGGGGGGGGGGGGGGGG9FGGGGGGGGGGGGGGGGGGGGGGGGGGGGGGGGGGGGGGGGGGGGGGGGGGGGGGGGGGFGGGGGGGGGGGGGGGGGGGGGGGGGGGGGGGGGGGGGGGGGGGGGGGGGFCGGGGGGGGGGGGGGGGGGGGGGGGGGGGGGFGGGGGGGCGGGGGGGGGGGGGGGCGGGGGGFGDGGGEEFFFGGGGFFFFGGFFFFGGGGFFGFDFDFFGFFF?EFGG
@M02352:288:000000000-CKWC8:1:1101:9777:9297 1:N:0:TAGCGCTC+AAGGAGTA
TACGGAGGGTGCAAGCGTTACTCGGAATCACTGGGCGTAAAGAGCGTGTAGGCGGGTTTGTAAGTTTGAAGTGAAATCCAATGGCTCAACCATTGAACTGCTTTGAAAACTGCTTACCTAGAATATGGGAGAGGTAGATGGAATTTCTGGTGTAGGGGTAAAATCCGTAGAGATCAGAAGGAATACCGATTGCGAAGGCGATCTACTGGAACATTATTGACGCTGAGACGCGAAAGCGTGGGGAGCAAACAGGATTAGATACCCTGGTAGTCCACGCCCTAA
+
GGGGGEFGGGGGGGGGGGGGGGGGGGGGGGGGGGGGGGGGGGGGGGGGGFFGGGGGGGGGGGGGGGGGGFGGGGGGGGGGGGGGGGGGGGGGGGGGGGGGGGGGGGGGGGGGGGGGDGGGGGCGFGGGGGGGGGGGGGGGGGGGGGGGGGGGGGGGGGGGGGGGGGGGGGDFFGGD@CGGGGGGGGGGGGGGGGGGGGGGGGGGGFGGFGGGGGGGGGGGGGGGGGGGGGGDGGGEGGGGGGDFBFGGCFFF?BFGFFFFGGGGFFGFFFFFFGFFF<@BGG
@M02352:288:000000000-CKWC8:1:1101:9462:9319 1:N:0:TAGCGCTC+AAGGAGTA
TACGAGGGGTGCAAGCGTTAATCGGAATTACTGGGCGTAAAGCGTGCGTAGGTGGTTTGTTAAGCAAGATGTGAAAGCCCCGGGCTCAACCTGGGAACTGCATTTTGAACTGGCAAACTAGAGTATTGTAGAGGGTGGTGGAATTTCCAGTGTGGCGGTGAAATGCGTAGAGATTGGAAGGAACATCAGTGGCGAAGGCGGCCACCTGGACAGATACTGACGCTGAGGAACGAAAGCGTGGGGAGCGAACAGGATTAGATACCCTGGTAGTCCACGCCGTAA
+
GGGGGGGGGGGGGGGGGGGGFGGGGGGGGGGGGGGGGGGGGGGGGGGGGGGGFGGGGGGGGGGGGGGGGGGGGGGGGGGGGGGGGGGGGGGGGGGGGGGGGGGGGGGGGGGGGGGGGGGGGGGFGGGGGGGGGGGGGGGGGGGGGGGGGGGGGCGGGGGGGGGGGGGGGGDGEGGGGGGGGGGGGGGGGGGGGGGGGGGGGGGGGGGGGGGGGGGGDFGGGGGGGGGGGGGGGGGFGGGGGGFBBDGGEDEFFFDGBFBFGGGGFFGFAFA>@GFFFFE9DD
@M02352:288:000000000-CKWC8:1:1101:17263:9357 1:N:0:TAGCGCTC+AAGGAGTA
TACAGAGGGTGCAAGCGTTACTCGGAATTACTGGGCGTAAAGCGCGCGTAGGTGGTTTGTTAAGTCGGATGTGAAAGCCCAGGGCTCAACCTTGGAATTGCACCCGATACTGGCAGGCTAGAGTACGATAGAGGAGTGTGGAATTTCCTGTGTAGCGGTGAAATGCGTAGATATAGGAAGGAACATCAGTGGCGAAGGCGACACTCTGGATTGATACTGACACTGAGGTGCGAAAGCGTGGGGAGCAAACAGGATTAGATACCCTGGTAGTCCACGCCGTAA
+
GGGGGGGGGEGGFFGGGGGG,<FFGEEGGGGGGGGGGGGGGGGGGGGGG+>F:EFFFGGGGGGGGGGGGGGGGGEGEGGGGGGGGGGGGGGGGGGGGGGGGGGGGGFGGGGGGGGEGGGGGGCGGGGDGGGGFD>CFFGGDGFGGGGGGGGGGGFGGGFGGGGGGGG7:E*CFGGGCFGCGGGGFGGFGFGGDGECEGFGGGGGE?EEGFDECFGG?9CCGCGGGFG=G57D78D@FCCEGG3:>FGFGGFFF0FFFF4FGGGGFFGFF@DBF7?12::>DD
@M02352:288:000000000-CKWC8:1:1101:25507:9357 1:N:0:TAGCGCTC+AAGGAGTA
TACGAGGGGTGCAAGCGTTAATCGGAATTACTGGGCGTAAAGCGTTCGTAGGCGGTCTATTAAGCAAGATGTGAAAGCCCAGGGCTCAACCTTGGAACTGCATTTTGAACTGGCAAACTAGAGTACTGTAGAGGGTGGTGGAATTTCCAGTGTAGCGGTGAAATGCGTAGAGATTGGAAGGAACATCAGTGGCGAAGGCGGCCACCTGGACAGATACTGACGCTGAGGTACGAAAGCGTGGGGAGCGAACAGGATTAGATACCCTGGTAGTCCACGCCGTAA
+
GGGGDFGGGGGGGGGGGGGGGGGGGGGGGGGGGGGGGGGGGGGGGGGGGGGGGGGFGGGGGGGGGGGGGGGGGGGGGGGGGGGGGGGGGGGGGGGGGGGGGGGGGGGGGGGGGGGGGGGGGGGGGGGGGFGGGGGCFCGGGGGGGGGGGGFGFFFGGGGGGGGGGGGGGECE9>CGGGGGGGGGGGGGGGGGGEGEGGGGGGGDGGGGGDC?FGGGGGGGGEGGGGGGGFGGGFGD:E<EGGFB>BGGED>FBBGG<FDFFGGFFFGFAFFF?F?BFBFFCD
@M02352:288:000000000-CKWC8:1:1101:24985:9418 1:N:0:TAGCGCTC+AAGGAGTA
TACGAGGGGTGCAAGCGTTAATCGGAATTACTGGGCGTAAAGCGTTCGTAGGCGGTCTATTAAGCAAGATGTGAAAGCCCAGGGCTCAACCTTGGAACTGCATTTTGAACTGGTAGACTAGAGTACTGTAGAGGGTGGTGGAATTTCCAGTGTAGCGGTGAAATGCGTAGAGATTGGAAGGAACATCAGTGGCGAAGGCGGCCACCTGGACAGATACTGACGCTGAGGAACGAAAGCGTGGGGAGCGAACAGGATTAGATACCCTGGTAGTCCACGCCGTAA
+
GGGGFGGGGGGGGGGGGGGGGGGGGGGGGGGGGGGGGGGGGGGGGGGGGGGGGGGGGGGGGGGGGGGGGGGGGGGGGGGGGGGGGGGGGGGGGGGGGGGGGGGGGGGGGGGGGGGGFGGGGGGGGGGGGGGGGGGGGGGGGGGGGGGGGGGGGGGGGGGGGGGGGGGGGGGG?GCGGGGGGGGGGGGGFGGGGGGGGGGGGGDGGGGGGGGGGGGGGGGGGGGGGGGGGGGGGGGFGDGGGGFFFFGGGGFFFFGGFFFFGGEGFFGFBFFF=F@FFFFFGG
@M02352:288:000000000-CKWC8:1:1101:14175:9463 1:N:0:TAGCGCTC+AAGGAGTA
TACGAGGGGTGCAAGCGTTAATCGGAATTACTGGGCGTAAAGCGTTCGTAGGCGGTTTGTTAAGCAAGATGTGAAAGCCCAGGGCTCAACCTTGGAACTGCATTTTGAACTGTTCGACTAGAGTACTGTAGAGGGTGGTGGAATTTCCAGTGTAGCGGTGAAATGCGTAGAGATTGGAAGGAACATCAGTGGCGAAGGCGGCCACCTGGACAGATACTGACGCTGAGGAACGAAAGCGTGGGGAGCGAACAGGATTAGATACCCTGGTAGTCCACGCCGTAA
+
GGGGGGGGGGGGGGGGGGGGGGGGGGGGGGGGGGGGGGGGGGGGGGGGGGGGGGGGGGGGGGGGGGGGGGGGGGGGGGGGGGGGGGGGGGGGGGGGGGGGGGGGGGGGGGGGGGGGGGGGGGGGGGGGGGGGGGGGGGGGGGGGGGGGGGGGGGGGGGGGGGGGGGGGGGGGGGGGGGGGGGGGGGGGGGFGGGGGGGGGGGGGGGGGGGGGGGGGGGGGGGGGGGGGGGGGGGGFGGGGGGFBBFGGGD:??0CFFFFFGGGGFFGFFFFFFGFFFFFFGG
@M02352:288:000000000-CKWC8:1:1101:22024:9497 1:N:0:TAGCGCTC+AAGGAGTA
TACGGAGGGTGCAAGCGTTACTCGGAATCACTGGGCGTAAAGAGCGTGTAGGCGGGTTTGTAAGTTTGAAGTGAAATCCAATGGCTCAACCCTTGAACTGCTTTGAAAACTGCTTACCTAGAATATGGGAGAGGTAGATGGAATTTCTGGTGTAGGGGTAAAATCCGTAGAGATCAGAAGGAATACCGATTGCGAAGGCGATCTACTGGAACATTATTGACGCTGAGACGCGAAAGCGTGGGGAGCAAACAGGATTAGATACCCTGGTAGTCCACGCCCTAA
+
CFGGG@FGG:FGGGGGGGGG:FFGGGGGDG@FGGGGGGGGGGFGGG@FGGGGGGGG>FGGG9?FG9BFG<FGGGGGGGG@C<FGGGGGGGG7EEFG<EFGGGFGAAFGGGAGGFFFFGG9FFFGGCFGGGGGGGFGGGCFFGGGGEGGGGGGGGGGGGGGGGGGGGGGGGGCGGGGGFGGGGGGFGGGGGGGGGGGGGGGE8CGCFGGGGCF;@FGCGGGGGGGGGGEGGGGGGGEGGGGGGBBFEFFGGFFFFGGFFFFGGGGFFGFFFFFFGFFFF:;CD
@M02352:288:000000000-CKWC8:1:1101:11569:9509 1:N:0:TAGCGCTC+AAGGAGTA
TACGGAGGGTGCAAGCGTTACTCGGAATCACTGGGCGTAAAGAGCGTGTAGGCGGGTTTGTAAGTTTGAAGTGAAATCCAATGGCTCAACCATGGAACTGCTTTGAAAACTGCTTACCTAGAATATGGGAGAGGTAGATGGAATTTCTGGTGTAGAGGTAAAATCCGTAGAGATCAGAAGGAATACCGATTGCGAAGGCGATCTACTGGAACATTATTGACGCTGAGACGCGAAAGCGTGGGGAGCAAACAGGATTAGATACCCTGGTAGTCCACGCCCTAA
+
GGGGGEGGGGGD@FGGGGGG7FFGGGGGFGGGGGGGGGGGGGCF8F6CFFGGGGGDGGE@FFGGG<FFD,EFGGGGGGG,=,BFGGGGGGF7F,BFGGGGGBFGG,EFGGGAAEF<,DFDGGCF,,C,@FGGGGGG99FFGGGGG9@<,EFGGGG,EFG,FFGG:FDFGGG,>F2;D2DFGGG,FGG71FCGGGGGGGGG8*/:FFGGG?6C*;CE9CEGGGGGGGG7+/>DGEGF4EGCGGFFFFGGCFFFFFGGFFFFGGGGFFGFFFFFFGF:>?39D>
@M02352:288:000000000-CKWC8:1:1101:4040:9510 1:N:0:TAGCGCTC+AAGGAGTA
TACGAGGGGTGCAAGCGTTAATCGGAATTACTGGGCGTAAAGCGTTCGTAGGCGGTTTGTTAAGCAAGATGTGAAAGCCCAGGGCTCAACCTTGGAACTGCATTTTGAACTGGCAAACTAGAGTACTGTAGAGGGTGGTGGAATTTCCAGTGTAGCGGTGAAATGCGTAGAGATTGGAAGGAACATCAGTGGCGAAGGCGGCCACCTGGACAGATACTGACGCTGAGGAACGAAAGCGTGGGGAGCGAACAGGATTAGATACCCTGGTAGTCCACGCCGTAA
+
GGGGGGGGGGGGGGGGGGGGGGGGGGGGGGGGGGGGGGGGGGGGGGGGGGGGGGGGGGGGGGGGGGGGGGGGGGGGGGGGGGGGGGGGGGGGGGGGGGGGGGGGGGFGGGGGGGGGGGGGGGGGGGGGGGGGGGGGGGGGGGGGGGGGGGGGGGGGGGGGGGGGGGGGGGGGFGGGGGGGGGGGGGFCFGGGGGGGGGGGGGGEGGGGFGGGGGGGGGGFGGGGGGGGGGGGGGGFGGGGGEFFF>G<EGFFBFGG?FFFGGGGFFG?9FFFFGFFF?B1DD
@M02352:288:000000000-CKWC8:1:1101:25222:9517 1:N:0:TAGCGCTC+AAGGAGTA
TACGGAGGGTGCAAGCGTTAATCGGAATTACTGGGCGTAAAGCGCACGTAGGTGGTTTGTTAAGTTGGATGTGAAAGCCCAGGGCTCAACCTTGGAACTGCATTCAAAACTGGCGAACTAGAGTATGGTAGAGGTGAGTGGAATTTCCTGTGTAGCGGTGAAATGCGTAGAGATGGGAAGGAACATCAGTGGCGAAGGCGACTCACTGGACCAATACTGACACTGAGGTGCGAAAGCGTGGGTAGCAAACAGGATTAGATACCCTGGTAGTCCACGCCGTAA
+
GGGGGGGGGGGGGGGGGGGGFGGGGGGGGGGGGGGGGGGGGGGGGGGGGGGGGGGGGGGGGGGGGGGGGGGGGGGGGGGGGGGGGGGGGGGGGGGGGGGGGGGGGGGGGGGGGGGGGGGGGGGGGGGGGGGGGGGGGGGGGGGGGGGGGGGGGGGGGGGGGGGGGGGGGGGGGGGGGGGGGGGGGGGGGGGGGGGGGGGGGGGGGGGGGGGGGGGFGGFGGGGFGGGGGGGGGGGFGGGGGGFFFFGFGGFFFFGGFFFFGGEGFFGFFFFFFGFFFFFFGG
@M02352:288:000000000-CKWC8:1:1101:13226:9518 1:N:0:TAGCGCTC+AAGGAGTA
TACGAGGGGTGCAAGCGTTAATCGGAATTACTGGGCGTAAAGCGTACGTAGGCGGTTTGTTAAGCAAGATGTGAAAGCCCAGGGCTCAACCTTGGAACTGCATTTTGAACTGGCAAACTAGAGTACTGTAGAGGGTGGTGGAATTTCCAGTGTAGCGGTGAAATGCGTAGAGATTGGAAGGAACATCAGTGGCGAAGGCGGCCACCTGGACAGATACTGACGCTGAGGTACGAAAGCGTGGGGAGCGAACAGGATTAGATACCCTGGTAGTCCACGCCGTAA
+
GGGGDFGGGGGGGGGGGGGGEGGGGGGGGGGGGGGGGGGGGGGGGGGGGGGGGGGGGGGGGGGGGGGGGGGGGGGGGGGGGGGGGGGGGGGGGGGGGGGGGGGGGGGGGGGGGGGGGGGGGGGGGGGGGGGGGGGGGGGFGGGGGGGGGGGGGGGGGGGGGGGGGGGGGGGGGGGGGGGGGGGGGGGFGGGGGGGGGGGGGGGGGGGGGGGGGFGGGGGGGGGGGGGGG9DDGGGFGGGGGGFFFFGGGGFFFFGGFFFFGGGGFFGFFFFFFGFBFFFFDD
@M02352:288:000000000-CKWC8:1:1101:12753:9535 1:N:0:TAGCGCTC+AAGGAGTA
TACGGAGGGTGCAAGCGTTACTCGGAATCACTGGGCGTAAAGAGCGTGTAGGCGGGTTTGTAAGTTTGAAGTGAAATCCAATGGCTCAACCATTGAACTGCTTTGAAAACTGCTTACCTAGAATATGGGAGAGGTAGATGGAATTTCTGGTGTAGGGGTAAAATCCGTAGAGATCAGAAGGAATACCGATTGCGAAGGCGATCTACTGGAACATTATTGACGCTGAGACGCGAAAGCGTGGGGAGCAAACAGGATTAGATACCCTGGTAGTCCACGCCCTAA
+
GDFFEEFEGCEGFEGGGFEEEFGCGDEGEFFGGGGGGFCCEGCFGGGGGGGGGEGGGDEFGEFEFGDFF?E?FGGAFFDGCFGGD@GGG8ECEEEFFGGFEFGGGGGFGGFGGGGGDGDGGGGGGGGGGGGGGGBGCCFGGGCGG,@FGGDCFAGFGGGDGGGGFGGGGG>FE;CGGGFGGGGGGCFEG@EFGGD88BFEGDGDGGGGGGGGGC2ACFFGG8*A57FFGDCDGGGFGGDCCGB16>FFFFFFFFGGF*6FF<6DFFGF9F<6@CFBFFD6F>
@M02352:288:000000000-CKWC8:1:1101:6090:9569 1:N:0:TAGCGCTC+AAGGAGTA
TACGAGGGGTGCAAGCGTTAATCGGAATTACTGGGCGTAAAGCGTTCGTAGGCGGTTTGTTAAGCAAGATGTGAAAGCCCAGGGCTCAACCTTGGAACTGCATTGTGAACTGGCAAACTAGAGTACTGTAGAGGGTGGTGGAATTCCCGGTGTAGCGGTGAAATGCGTAGAGATTGGAAGGAACATCAGTGGCGAAGGCGGCCACCTGGACAGATACTGACGCGGTGGAACGAAAGCGTGGGGAGCGAACAGGGTTAGATACCCTGGTAGTCAACGCCGTAA
+
G<6CCF@@FBCF<CFFEBCF766CF:,,:,EF9F,6@@@FD,CF:,CFB,DFGGD+F:=49,,C<AFG8,5<F@FD,4F<<,B7+BFEGGG<,5,,8BD5<,75,8,555EGGG?,,3,C>CFFCE,3,3<,=7:38+@>7<3>F,3,*35>FCCBE<*1DF,;<;:6/:CC2<C9FG+BECCBC,?+7?C6:*=*3B8:8:888:88*07+AC+003:A88:*2):*/09C7CD5<**;C8>(355)*7>?((*2()6/+0<>FFGF26A:4D6110)-*1
@M02352:288:000000000-CKWC8:1:1101:15247:9579 1:N:0:TAGCGCTC+AAGGAGTA
TACGGAGGGTGCAAGCGTTACTCGGAATCACTGGGCGTAAAGAGCGTGTAGGCGGGTTTGTAAGTTTGAAGTGAAATCCAATGGCTCAACCATTGAACTGCTTTGAAAACTGCTTACCTAGAATATGGGAGAGGTAGATGGAATTTCTGGTGTAGGGGTAAAATCCGTAGAGATCAGAAGGAATACCGATTGCGAAGGCGATCTACTGGAACATTATTGACGCTGAGACGCGAAAGCGTGGGGAGCAAACAGGATTAGATACCCTGGTAGTCCACGCCCTAA
+
GGGGGGGGGGGGGGGGGGGGCCFGGGGGGGGGGGGGGGGGGG9FGCFGGGGGGGGGFFE7FFFGGCFGFFGGGGGGGGGCCGGGGGGGGG@C9<<FFDFGGFGGEAFFGGGFGGGGGGGGGGGGEGGGFFGGGGGGGGGGGGGGGGGGGGGGGGGFGGGGGGGGGGGGGGGFGGFFGGGGGGGGGGGGGGGGGGGGGGGECGGGGGGGGC4+CFGGGGGGGCGGGGGGGGGGGGGFGGGGGGFFFFGGGFF??FGGFFFFFGGGFFGFA8AAFDFBB?)7FF
@M02352:288:000000000-CKWC8:1:1101:14988:9590 1:N:0:TAGCGCTC+AAGGAGTA
TACGGAGGGTGCAAGCGTTAATCGGAATTACTGGGCGTAAAGCGCACGTAGGTGGTTTGTTAAGTTGGATGTGAAAGCCCAGGGCTCAACCTTGGAACTGCATTCAAAACTGGCGAACTAGAGTATGGTAGAGGTGAGTGGAATTTCCTGTGTAGCGGTGAAATGCGTAGAGATGGGAAGGAACATCAGTGGCGAAGGCGACTCACTGGACCAATACTGACACTGAGGTGCGAAAGCGTGGGTAGCAAACAGGATTAGATACCCTGGTAGTCCACGCCGTAA
+
GGGGGGGGGGGGGGGGGGGGFGGGGGGGGGGGGGGGGGGGGGGGGGGGGGGGFGGFGGGGGGGGGGGGGGGGGGGGGGGGGGGGGGGGGGGGGGGGGGGGGGGGGGGGGGGGGGGGGGGGGGGGGGGGGGGGGGGGGGGGGGGGGGGGGGGGGGGGGGGGGGGFGGGGGGGGGGGGGGGGGGGGFCFGGGGGGGGGGGGGGGGGGGGGGGGGGGGFFGFGGGGGGGGGGGGGGGGFGGGGGGFFFFGGGGFFFFGGDFAFGGGGFFGFFFFFFC@BFFFFGD
@M02352:288:000000000-CKWC8:1:1101:22497:9591 1:N:0:TAGCGCTC+AAGGAGTA
TACGGAGGGTCCGAGCGTTAATCGGAATTACTGGGCGTAAAGCGCACGCAGGCGGTTTGTTAAGCTAGATGTGAAAGCCCTGGGCTCAACCTGGGAATTGCATTTAGAACTGGCAGGCTAGAGTTTTGGAGAGGGGAGTGGAATTCCAGGTGTAGCGGTGAAATGCGTAGATATCTGGAGGAACATCAGTGGCGAAGGCGACTCCCTGGTCAGTAACTGACGCTCATGTGCGAAAGTGTGGGTAGCGAACAGGATTAGATACCCTGGTAGTCCACGCCGTAA
+
GGGGGGGGGGGGGGGGGGGGDFGGGGGGGGGGGGGGGGGGGGGGGGGGGFGGGGGFGGGGGGGGGGGGGGGGGGGGGGGGGFGGGGGGGGGGGGGGGGGGGGGGGGFGGGGGGGGGGGGGGGGGGGGGGGGGDGGGGGGGGGGGGGGGGGGGGGGGGGGGGGGGGGGGGGGFGGGGGGGGGGGGGGGGGGGGGGGGGGGGGGGGGGGGGGGGGGGGGGGGGGGDGDGGGGGGGGGFGGGGGGFFFFDGGGFFFFGGFFBFGGGGFFGFA?7AFGFF;?F7GD
@M02352:288:000000000-CKWC8:1:1101:21730:9607 1:N:0:TAGCGCTC+AAGGAGTA
TACGGAGGGTGCAAGCGTTAATCGGAATTACTGGGCGTAAAGCGTACGTAGGTGGTTTGTTAAGTTGGATGTGAAAGCCCAGGGCTCAACCTTGGAACTGCATTCAAAACTGATGAACTAGAGTATGGTAGAGGTAAGTGGAATTTCCTGTGTAGCGGTGAAATGCGTAGAGATGGGAAGGAACATCAGTGGCGAAGGCGACTTACTGGACCAATACTGACACTGAGGTACGAAAGCGTGGGTAGCAAACAGGATTAGATACCCTGGTAGTCCACGCCGTAA
+
GGGGGGGGGGGEFGGGGGGE@FGGGGGGGGGGGGGGGGGGGGGGGDGGGGGGFGGCFGGGGGGGGGGGGGGGGGGGGGGGGGGGGGGGGGGGGGGGGGGGGGGGFGGDGGGGFGGGGGGGGGGGGGGGFGGGGGGGGGGGGGGGGGGFFGGGGGGGGGGGGGGGGGGGGGGGGGGGGGGGGGGGGGGGGGGGGGGGGGGGGGGGGGGGGGGGGGGGGGGGGGGGGGGGGFGGGGGFGGGGGGFFFFGGGGFFFBGGFFFFGGGGFFGFFFFFFGFFFFFFGG
@M02352:288:000000000-CKWC8:1:1101:25122:9614 1:N:0:TAGCGCTC+AAGGAGTA
TACAGAGGGTGCAAGCGTTAATCGGAATTACTGGGCGTAAAGCGCGCGTAGGTGGTTTGTTAAGTTGGATGTGAAAGCCCAGGGCTCAACCTTGGAACTGCATTCAAAACTGACTCACTAGAGTACGAGAGAGGTTAGTGGAATTTCCTGTGTAGCGGTGAAATGCGTAGAGATGGGAAGGAACACCAGTGGCGAAGGCGACTGACTGGCTCGATACTGACACTGAGGTGCGAAAGCGTGGGGAGCAAACAGGATTAGATACCCTGGTAGTCCACGCCCTAA
+
GGGGGGGGGGGGGGGGGGGGGGGGGGGGGGGGGGGGGGGGGGGGGGGGGGGGFGGGGGGGGGGGGGGGGGGGGGGGGGGGGGGGGGGGGGGGGGGGGGGGGGGGGGGGGGGGGGGGGGGGGGGGGGGGGGGGGGGGGGGGGGGGGGGGGGGGGGGGGGGGGGGGGGGGDGGGGGGGGGGGGGGGGGGFCGGGGGGGGGGGGGGGGGGGGGGGGGGFGGGGGGGGGGGGGFGGGGDDGGGGCE>?BFGGGGFFFFGGFFFFGGGGFFGFFFFFFGFF>FFFGG
@M02352:288:000000000-CKWC8:1:1101:28587:9636 1:N:0:TAGCGCTC+AAGGAGTA
TACGGAGGATCCAAGCGTTATCCGGAATCATTGGGTTTAAAGGGTCCGTAGGTGGATAATTAAGTCAGAGGTGAAATCCTGCAGCTCAACTGTAGAATTGCCTTTGATACTGGTTGTCTTGAGTTATTATGAAGTAGTTAGAATATGTAGTGTAGCGGTGAAATGCATAGATATTACATAGAATACCAATTGCGAAGGCAGATTACTAATAATATACTGACACTGATGGACGAAAGCGTGGGGAGCGAACAGGATTAGATACCCTGGTAGTCCACGCCGTAA
+
GGGGGGGGGGGGGGGGGGGGGGGGGGGGGGGGGGGFEDGGGGGGGGGGGGGGFGGGGGGFGGGGGGGGGGGGGGGGGGGGGGGGGGGGGGGGGGGGGGGGGGGFGGGGGGGGGGGGGGGGGGGGGGGGGGGGGGGGGGGGGGGGGGGGGGGGGGGGGGGGGGGGGGGGGGGGGGGGGGGGGGGGGGGGGGGGGGGGGGGGGGGGGGGGGGGGGGGGGGGGGGGGGFGGGGGGGGGFGGGGGGEFFFGGGDFFFFGGFFFFGGCGFFGFFFFDFGFFFBFFGD
@M02352:288:000000000-CKWC8:1:1101:14076:9644 1:N:0:TAGCGCTC+AAGGAGTA
TACGGAGGGTGCAAGCGTTACTCGGAATCACTGGGCGTAAAGAGCGTGTAGGCGGGTTTGTAAGTCTGAAGTGAAATCCAATGGCTCAACCATTGAATTGCTTTGAAAACTGCTTACCTAGAATATGGGAGAGGTAGATGGAATTTCTGGTGTAGGGGTAAAATCCGTAGAGATCAGAAGGAATACCGATTGCGAAGGCGATCTACTGGACCATTATTGACGCTGAGACGCGAAAGCGTGGGGAGCAAACAGGATTAGATACCCTGGTAGTCCACGCCCTAA
+
GGGGGDGGGGEGFGGGGGGG@EFGGGEF,EFGGGGGGGGGGG?FAFFGGGGGGGGCGE7@FGGGG,CFD,FGGGGGGGFF,8EEFFGGGGG7F<EFG,EGGAFG?9FCGGGGGGGGCFGGGGCGFGGG7FGGGGGGGFGGGGGGG,@FGGGGGGG:BFGGGGGGDGEFFC=,<EGFGEFCFGG:CFFGGGGGGGEGGGGGB88@FGGGGG*:F:9?9FGGGEGGGGGFGDGCGGGFGGGGGG@?BFGGGGFFF?FGFFFFGGGGFFGFFFADFGFB>FEBGG
@M02352:288:000000000-CKWC8:1:1101:16615:9650 1:N:0:TAGCGCTC+AAGGAGTA
TACGAGGGGTGCAAGCGTTACTCGGAATTACTGGGCGTAAAGCGTGCGTAGGTGGTTTGTTAAGCAAGATGTGAAAGCCCCGGGCTCAACCTGGGAACTGCATTTTGAACTGGCAAACTAGAGTATTGTAGAGGGTAGTGGAATTTCCAGTGTAGCGGTGAAATGCGTAGAGATTGGAAGGAACATCAGTGGCGAAGGCGGCTACCTGGACAAATACTGACACTGAGGCACGAAAGCGTGGGGAGCAAACAGGATTAGATACCCTGGTAGCCCACGCCGTAA
+
GGGGGGGGGGGGGGGGGGGG7CFGGGGGGGGGGGGGGCGGGGGGGGGGGEFGGGGGCGGGGGGGGGGGGGGGGGGGGGGGGGGGGGGGGGGGGGGGGGGGGGFGGGGGGGGGGGGGGGGFGGGGGGGGGGGGGGGGGGGGGGGGGGGGGGGGGGFGGGGGGGGGGGGGDEGGG9EFFGGGGGGGGGGGGGGGGGGGGGGGGGGGGFGGGGGGGGGGGGGGGGGGGGGGG=FGGGGEGGDCEGFFFFGGFGFFFFGG??9FGFGGFFGFAFFFFGEB>BFFC>
@M02352:288:000000000-CKWC8:1:1101:6583:9661 1:N:0:TAGCGCCC+AAGGAGTA
TACGGAGGGTGCAAGCGTTACTCGGAATCACTGGGCGTAAAGAGCGCGTAGGCGGGCTTGTAAGTTAGAAGTGAAATTCAATGGCTCAACCATTTACCTGCTTTGAAAACTGCTTACTTAGAATGTGGGAGAGTTAGATGGATTCTCTGGTGTGGGGGTAAATTCCGAAGTAATAAGCAGGAATACCGATGGCGAGGGCGCTTTACGGGAACATAATGAAGGCTGAGCCGCGAAAGCGTGGGGAGCAAAAAGGATAAGATACCCTGTTAGTCAAGGCCCAAA
+
GGGGGGGG7FGG<FGGGGGG79FFGG@F9F<FGGG,@FGGGG,C,@+@FGGGGGG++@46:CFGG9,C,,CF9FGGG,5E,,CFGGGGGGG7,E,8,C,,F,CFGGGGC,3@9,33D,@3,,,,,33@*,3@F7,,@>,E,D,,,,3,@,3,,**6C<<FGG,+?+2***/,2++2?+?F*F<F9F,1*=****:*:**:***/+3*;**):C+++<+++++*+*1;+2/)/>G3)**/;CE3(,)9C+*)0((9*-*)/0<E0*8**-*-6/0*),()(1>
@M02352:288:000000000-CKWC8:1:1101:13926:9677 1:N:0:TAGCGCTC+AAGGAGTA
TACGAGGGGTGCAAGCGTTAATCGGAATTACTGGGCGTAAAGCGTTCGTAGGCGGTTTGTTAAGCAAGATGTGAAAGCCCAGGGCTCAACCTTGGAACTGCATTTTGAACTGGCGAACTAGAGTATGGTAGAGGTGAGTGGAATTTCCTGTGTAGCGGTGAAATGCGTAGAGATGGGAAGGAACATCAGTGGCGAAGGCGACTCACTGGACCAATACTGACACTGAGGTGCGAAAGCGTGGGTAGCAAACAGGATTAGATACCCTGGTAGTCCACGCCGTAA
+
GGGG9FGGGGFGGEGGGGGGGGGGGGGGGGGGFGGGGGGGGGGGGGGGGGGGGGGGGGGGGGGGGGGGGGGGGGGGGGGGGGGEGGGGGGD<FGGGGEGGGGGFGDCEFGGGGFCGGGGGGGGGGGGGGGGGGGGGGFGGGGDFGGGGGGGGGGGGGGGGDGGGGGGCGGGCFGGCGFFGDGGGGGGGGGGGGDGGGGGGDGE@FFGGGGGGGCCAFGGGGGGG6C<EFGGGGGGFGGGGGGFAFFGGGGFFBFGG?FFFGGGGFFGFFFFFFGFFFFBFGD
@M02352:288:000000000-CKWC8:1:1101:8570:9693 1:N:0:TAGCGCTC+AAGGAGTA
TACGAGGGGTGCAAGCGTTAATCGGAATTACTGGGCGTAAAGCGTGCGTAGGTGGTTTGTTAAGCAAGATGTGAAAGCCCCGGGCTCAACCTGGGAACTGCATTTTGAACTGGCAAACTAGAGTATTGTAGAGGGTAGTGGAATTTCCAGTGTAGCGGTGAAATGCGTAGAGATTGGAAGGAACATCAGTGGCGAAGGCGGCTACCTGGACAAATACTGACACTGAGGCACGAAAGCGTGGGGAGCAAACAGGATTAGATACCCTGGTAGTCCACGCCGTAA
+
GGGGEGGGGGGGGGGGGGGGGGGGGGGGGGGGGGGGGGGGGGGGGGGGGGGGFGGFGGGGGGGGGGGGGGGGGGGGGGGGGGGGGGGGGGGGGGGGGGGGGGGGGGGGGFGGGGGGGGGGGGGGGGFGGGGGGGGGGGGGGGGGGGGGGGGGGGGGGGGGGGGGGGGGGGDGGGGGGGGGGGGGGGGGGGGGGGGGGGGGGGGGGGGGGGGGGGGGGGGGGGGGGGGGGGGGGGGFGGGGGGFFFFGGGGFFFFGGDFFFG?C7F@GFBFFFBFFFBBFFGG
@M02352:288:000000000-CKWC8:1:1101:16957:9698 1:N:0:TAGCGCTC+AAGGAGTA
TACGGAGGGTGCAAGCGTTACTCGGAATCACTGGGCGTAAAGAGCGTGTAGGCGGGTTTGTAAGTTTGAAGTGAAATCCAATGGCTCAACCATTGAACTGCTTTGAAAACTGCTTACCTAGAATATGGGAGAGGTAGATGGAATTTCTGGTGTAGGGGTAAAATCCGTAGAGATCAGAAGGAATACCGATTGCGAAGGCGATCTACTGGAACATTATTGACGCTGAGACGCGAAAGCGTGGGGAGCAAACAGGATTAGATACCCTGGTAGTCCACGCCCTAA
+
GGGGGEEDFFGGGDGGGCFGCFFFGGDGGFGGGFGGG@FCFGGGGGGFGGGGGGGGGGCFFGBFFFEGFEFGGGGGGGGGGGGGGGFGCFFGGGGGGGGGGGFGDFGGGGGGGGGGGGGGGG9F<FGFGGG7FGGGGGGGGGFGGGGGGGGGGGGE@GGGGGGGGGGGGDEF9?DGGGGFFGGFGGGGGGGFCEC5EGGGGGGGGGGGG6CFFG@FGGGGGGGGGGG9CEDDGGGB4CDGGGB09><FGGFF?:FGDFFFGDG4=FGFBBAFFGFFFF>>GF
@M02352:288:000000000-CKWC8:1:1101:9605:9720 1:N:0:TAGCGCTC+AAGGAGTA
TACGAGGGGTGCAAGCGTTAATCGGAATTACTGGGCGTAAAGCGTGCGCAGGTGGTTTGTTAAGCAAGATGTGAAAGCCCCGGGCTCAACCTGGGAACTGCATTTTGAACTGGTAAACTAGAGTATTGTAGAGGGTAGTGGAATTTCCAGTGTAGCGGTGAAATGCGTAGAGATTGGAAGGAACATCAGTGGCGAAGGCGGCTACCTGGACAAATACTGACACTGAGGCACGAAAGCGTGGGGAGCAAACAGGATTAGATACCCTGGTAGTCCACGCCGTAA
+
GGGG<CEGGGGGGGGGGGGG,FFGGGGGFGGGGGGGGGGGGGGG6CFG+CFE4CF4FB+BFGGGC,9EGGGGGGGGGGG7B>FGGGGGGGGC<=FGGGGGGGG,,,=FGGG@A,<C9FGGGGGG9FFGFGGGGGC538EFGGGGG@=,,@CFGGG@FGGEGGGGFGGGGGGGGG997,BFGFG7F:FFC?:CGGGGGGGC**/*2AFGGG*+A8EGGGGGG+CGGGGFG:FDGGGFGGGGGGFFFFGGGGFFFFGGFFFFGGGF?FGFBFFFFGFFF:>>GG
@M02352:288:000000000-CKWC8:1:1101:12719:9722 1:N:0:TAGCGCTC+AAGGAGTA
TACGGAGGGTGCAAGCGTTACTCGGAATCACTGGGCGTAAAGAGCGTGTAGGCGGGTTTGTAAGTTTGAAGTGAAATCCAATGGCTCAACCATTGAACTGCTTTGAAAACTGCTTACCTAGAATATGGGAGAGGTAGATGGAATTTCTGGTGTAGGGGTAAAATCCGTAGAGATCAGAAGGAATACCGATTGCGAAGGCGATCTACTGGAACATTCTTGACGCTGAGACGCGAAAGCGTGGGGAGCAAACAGGATTAGATACCCTGGTAGTCCACGCCCTAA
+
FEFGGG@FGGGG@FFCEGGFGGGGGEGGGGGGGGFGGGG:FFGGGECBFFFFFEGGGGGGG9?DGGGGGDCFGFFGGGGGGGGFFGGGGGCFFAFGDGGFGGGD9<FGGGGGGGGFFGGGGCEC>CDFECEC7@BFCDFFGC,EFGDGAFGFEFGGGGGGCFFGFGGGGGGF;CC;F9;CFGGD9FGGGGGGGECGCEC8BEFFGGFGC?FGFGF+<EFG6C*;CD8<CEDDEGD3C>7CGEB:(;FGGGFF::DFDFFFFCGG?5CFAF>AFG@?;B@9C*
@M02352:288:000000000-CKWC8:1:1101:11675:9723 1:N:0:TAGCGCTC+AAGGAGTA
TACGAGGGGTGCAAGCGTTAATCGGAATTACTGGGCGTAAAGCGTGCGTAGGTGGTTTGTTAAGCAAGATGTGAAAGCCCCGGGCTCAACCTGGGAACTGCATTTTGAACTGGCAAACTAGAGTATTGTAGAGGGTAGTGGAATTTCCAGTGTAGCGGTGAAATGCGTAGAGATTGGAAGGAACATCAGTGGCGAAGGCGGCTACCTGGACAAATACTGACACTGAGGCACGAAAGCGTGGGGAGCAAACAGGATTAGATACCCTGGTAGTCCACGCCGTAA
+
GGGGFGGGGGGGGGGFGFG@@FGGGGEGFGGGGFGGGGG@FGGGGGGGCGGGFGGFFGGGGGFGGGGGGGGGGGFGGGGGGGGGGGGGGGGGCFGGFGGGGGGGGGGGGGGGGGGGGGGFGCFFGGGGCGGGGGGGGDGGGGGGGGGCFFGGGFGGGGGGGGGGGGG8CEEFFFFGGGGFGGFGFF7EGGG?CEGEGDGGGGGGFGGGFGGGFGGGGGGGGGGGFFCGGGFDEDDD4EGGGGF:9EGFDGFF?BGF769FFG<CF>GFAFD99CF<>BBBGD
@M02352:288:000000000-CKWC8:1:1101:18146:9727 1:N:0:TAGCGCTC+AAGGAGTA
TACGGAGGGTGCAAGCGTTACTCGGAATCACTGGGCGTAAAGAGCGTGTAGGCGGGTTTGTAAGTTTGAAGTGAAATCCAATGGCTCAACCATTGAACTGCTTTGAAAACTGCTTACCTAGAATATGGGAGAGGTAGATGGAATTTCTGGTGTAGGGGTAAAATCCGTAGAGATCAGAAGGAATACCGATTGCGAAGGCGATCTACTGGAACATTATTGACGCTGAGACGCGAAAGCGTGGGGAGCAAACAGGATTAGATACCCTGGTAGTCCACGCCCTAA
+
GGGGGGGGGGGGGGGGGGGGGGGGGGGGGGGGGGGGGGGGGGGGGGGGGGGGGGGGGGGGGGGGGGGGGGGGGGGGGGGGGGGGGGGGGGGGGGGGGGGGGGGGGGGGGGGGGGGGGGGGGGEGGGGGGGGGGGGGGGGGGGGGGGGGGGGGGGGGGGGGGGGGGGGGGGGGGGGGGGGGGGGFGGGGGGGGGGGGGGGGGGGGGGGGGGGGGGGGGGFGGGGGGGGGGGGGGGGFGGGGGGFFFFGGGGFFFFGGFFFFGGGGFFGFFFFFFGFFFFFFGG
@M02352:288:000000000-CKWC8:1:1101:21508:9728 1:N:0:TAGCGCTC+AAGGAGTA
TACTAAAGGTGCAAGCGTTAATCGGAATTACTGGGCGTAAAGCGCGCGTAGGTGGTTTGTTAAGTTGGATGTGAAAGCCCAGGGCTCAACCTTGGAACTGCATTCAAAACTGACTCACTAGAGTACGAGAGAGGTTAGTGGAATTTCCTGTGTAGCGGTGAAATGCGTAGAGATGGGAAGGAACACCAGTGGCGAAGGCGACTGACTGGCTCGATACTGACACTGAGGTGCGAAAGCGTGGGGAGCAAACAGGATTAGATACCCTGGTAGTCCACGCCGTAA
+
GGGGGGGGGGGGGGGGGGGGGGGGGCGFGGGGFGGGGEGGGGGGGGGGGGGGFFGFGGGGGFGGGGGGGGGGGGFGGGGGGGGGGGGGGGGGGGGFFGGGGFGGGFGGGGGGGGGGGGGGGGGGGGGDGGGGGGGGGGGGGGGGGGGGGGGGGGGGGGGGGGGGGGGGGGGGGGGGGGGGEGGGGFGGGGGGGGGDCEGGGGGEGFGGGGGGEE6A=?FCGGGGGGGGGDFGGGDDFGGGGGFF9>GGFGFFF?GGDFFFGGFFFFFFFFFFFF?06:EFGD
@M02352:288:000000000-CKWC8:1:1101:15030:9796 1:N:0:TAGCGCTC+AAGGAGTA
TACGGAGGGTGCAAGCGTTACTCGGAATCACTGGGCGTAAAGAGCGTGTAGGCGGGTTTGTAAGTTTGAAGTGAAATCCAATGGCTCAACCATTGAACTGCTTTGAAAACTGCTTACCTAGAATATGGGAGAGGTAGATGGAATTTCTGGTGTAGGGGTAAAATCCGTAGAGATCAGAAGGAATACCGATTGCGAAGGCGATCTACTGGAACATTATTGACGCTGAGACGCGAAAGCGTGGGGAGCAAACAGGATTAGATACCCTGGTAGTCCACGCCCTAA
+
GGGGGGGGGGGGGGGGGGGGGGGGGGGGGGGGGGGGGFGGGGGGGEFFGGGGGGGGEGGGGGGGGGGGGFGGGGGGGGGGGGGGGGGGGGGGGGFGGGGGGGGGGGGGGGGGGGGG@FGGGFFGGGGGGGGGGGGGGGGGGGGGGGGFGFGGGGGGGGGGGGGFFGGGGGGGFFGGGGGFGGGGGGGGGGGGGGGGGGGGGGFGGGGGGGGGGGGGCEGGGGGGGGGGGGGGGGGFGGGGGGFFFFGFGGFFFFFG?FAFGGGGFFFF<B79B>6?FFFFGG
@M02352:288:000000000-CKWC8:1:1101:10529:9802 1:N:0:TAGCGCTC+AAGGAGTA
TACGGAGGGTGCAAGCGTTAATCGGAATTACTGGGCGTAAAGCGCACGTAGGTGGTTTGTTAAGTTGGATGTGAAAGCCCAGGGCTCAACCTTGGAACTGCATTCAAAACTGGCGAACTAGAGTATGGTAGAGGTGAGTGGAATTTCCTGTGTAGCGGTGAAATGCGTAGAGATGGGAAGGAACATCAGTGGCGAAGGCGACTCACTGGACCAATACTGACACTGAGGTGCGAAAGCGTGGGTAGCAAACAGGATTAGATACCCTGGTAGTCCACGCCGTAA
+
GGGGGGGGGGGGGGGGGGGGFGGGGGGGGGGGGGGGGGGGGGGGGGGGFFGGGGGFGGGGGGFGGGGGGGGGGGGGGGGGGGGGGGGGGGGGGGGGGGGGGGGGGGGGGGGGGGGGGGGGGGGGGGGGGGGGGGGGGGGGGGGGGGGGGGGGGGGGGGGGGGGGGGGGGGGGGGGGGGGGGGGGGGGGGGGGGGGGGGGGGGGGGGGGGGGGGGGC@CFGGGGGGGGGGFGGGGGFGGGGGGFFFFGGGGFF??GGFFFFGGGGFFGFFFAB?GFFFFFFGG
@M02352:288:000000000-CKWC8:1:1101:24315:9806 1:N:0:TAGCGCTC+AAGGAGTA
TACAGAGGGTGCAAGCGTTAATCGGAATTACTGGGCGTAAAGCGCGCGTAGGTGGTTTGTTAAGTCGGATGTGAAAGCCCAGGGCTCAACCTTGGAATTGCACCCGATACTGGCAGGCTAGAGTACGATAGAGGAGTGTGGAATTTCCTGTGTAGCGGTGAAATGCGTAGATATAGGAAGGAACATCAGTGGCGAAGGCGACACTCTGGATTGATACTGACACTGAGGTGCGAAAGCGTGGGGAGCAAACAGGATTAGATACCCTGGTAGTCCACGCCGTAA
+
GGGGGGGGGGGGGGGGGGGGCFGGGGGGGGGGGGGGGGGGGGGGDGGGGGGGFGGFFGGGGGGGGGGGGGGGGGGGGGGGGGGGGGGGGGGGGGGGGGGGGGGGEGGGGGGGGGGGEGGGGFGGFGGGFGGGGFGGGGGGDGCEEFGGGGGGEEEGGGGGGGGGGGGCEECFCCFGGGGGGGGGCFGGFGGGGGGGGGGGGEGG:CCGFGGGGGGFCCCFFCCGGFGGF5CDEGGDCECGGGDB>EGGGGFFF6F74?487?GD6>G9<?<A=FFBF?@1DG
@M02352:288:000000000-CKWC8:1:1101:15035:9814 1:N:0:TAGCGCTC+AAGGAGTA
TACGGAGGGTGCAAGCGTTACTCGGAATCACTGGGCGTAAAGAGCGTGTAGGCGGGTTTGTAAGTTTGAAGTGAAATCCAATGGCTCAACCATTGAACTGCTTTGAAAACTGCTTACCTAGAATATGGGAGAGGTAGATGGAATTTCTGGTGTAGGGGTAAAATCCGTAGAGATCAGAAGGAATACCGATTGCGAAGGCGATCTACTGGAACATTATTGACGCTGAGACGCGAAAGCGTGGGGAGCAAACAGGATTAGATACCCTGGTAGTCCACGCCCTAA
+
GGGGGGGGGGGGGGGGGGGGGGGGGGGGGGGGGGGGGGGGGGGGGGGGGGGGGGGGGGGGGGGGGGGGGGGGGGGGGGGGGGGGGGGGGGGGGGGGGGGGGGGGGGGGGGGGGGGGGGGGGGGGGGGGGGGGGGGGGGGGGGGGGGGGGGGGGGGGGGGGGGGGGGGGGGGGGGGGGGGGGGGGGGGGGGGGGGGGGGGGGGGGGGGGGGGGGGGGGGGGGGGGGGGGGGGGGGGFGGGGGGFFFFGDGGFFFFGGFFFFGGGGFFGFFFFFFGFFFFFFGG
@M02352:288:000000000-CKWC8:1:1101:14339:9830 1:N:0:TAGCGCTC+AAGGAGTA
TACGGAGGGTGCAAGCGTTAATCGGAATTACTGGGCGTAAAGCGCACGTAGGTGGTTTGTTAAGTTGGATGTGAAAGCCCAGGGCTCAACCTTGGAACTGCATTCAAAACTGGCGAACTAGAGTATGGTAGAGGTGAGTGGAATTTCCTGTGTAGCGGTGAAATGCGTAGAGATGGGAAGGAACATCAGTGGCGAAGGCGACTCACTGGACCAATACTGACACTGAGGTGCGAAAGCGTGGGTAGCAAACAGGATTAGATACCCTGGTAGTCCACGCCGTAA
+
GGGGGFGGGGGGGGGGGGGGGGGGGGGGGGGGGGGGGGGGGGGGGGGGGGGGFFGFGGGGGGGGGGGGGGGGGGGGGGGGGGGGGGGGGGGGGGGGGGGGGGGGGGGGGGGGGGGGGGGGGGGGGGGGGGGGGGGGGGGGGGGGGGGGGGGGGGGGGGGGGGGGGGGGGGGGGGGGGGGGGGGGGGGGGGGGGGGGGGGGGGGGGGGGGGGGGGGGFGGGGGGGGGGGGGGGGGGFGGGGGGFFFFGGGGFFFFGGFFFFGGGGFFGFFFFFFGFBFFFFGG
@M02352:288:000000000-CKWC8:1:1101:14750:9841 1:N:0:TAGCGCTC+AAGGAGTA
TACAGAGGGTGCAAGCGTTAATCGGAATTACTGGGCGTAAAGCGCGCGTAGGTGGTTTGTTAAGTCGGATGTGAAAGCCCAGGGCTCAACCTTGGAATTGCACCCGATACTGGCAGGCTAGAGTACGATAGAGGAGTGTGGAATCTCCTGTGTAGCGGTGAAATGCGTAGATATAGGAAGGAACATCAGTGGCGAAGGCGACACTCTGGATTGATACTGACACTGAGGTGCGAAAGCGTGGGGAGCAAACAGGATTAGATACCCTGGTAGTCCACGCCGTAA
+
GGGGGFGGGGGGGGGGGGGGGGGGGGGGGGGGGGGGGGGGGGGGGGGGGGGGGGGGGGGGGGGGGGGGGGGGGGGGGGGGGGGGGGGGGGGGGGGGGGGGGGGGGGDGGGGGGGGGGGGGGGGGGGGGGGGGGGFGGGGGGGGGGGGGGGGGGGGGGGGGGGGGGGGGGGGGGGGGGGGGGGGGGGGGGGGGGGGGGGGDGEEGFGGGGGGGGGGGGGGCGFGGGGGGGGGGGGGBGGGGGGE?FEGFGGFFFFGGBFBFFGGGFFGFAFFFFGFFF?BFGG
@M02352:288:000000000-CKWC8:1:1101:17836:9853 1:N:0:TAGCGCTC+AAGGAGTA
TACGGAGGGTGCGAGCGTTATTCGGAATCACTGGGCGTAAAGCGTTCGTAGGCGGTCTATTAAGCAAGATGTGAAAGCCCAGGGCTCAACCTTGGAACTGCATTTTGAACTGGTAGACTAGAGTACTGTAGAGGGTGGTGGAATTTCCAGTGTAGCGGTGAAATGCGTAGAGATTGGAAGGAACATCAGTGGCGAAGGCGGCCACCTGGACAGATACTGACGCTGAGACGCGAAAGCGTGGGGAGCAAACAGGATTAGATACCCTGGTAGTCCACGCCCTAA
+
GGGGFEEEGGGGGGGGG@@FFGGGGGGGFGGGGGFGGFGEGGGGEGGGGGGGGGGGEGGGGFGFGGGGGFGGGGGGGGGGGGGGGGGGGGGGGGGGGGGGF<F?FDFGGGGGGGGFFGGGFFGGGGGGGGFDDGCFGGGGGGGGGGGGGCFG=FFFGCGFGFGGFGGGGGGGFGFCFFCFGGGGGGGGGFGFEGGGEG>CEG5EGGGGGGGFFC7@EGGGGGEGGG*0A7D<5CDEGGGGGGDFFFGFFGFFF87>?FBFFFFCFFGFA@AA@CFFFF)7FD
@M02352:288:000000000-CKWC8:1:1101:26976:9931 1:N:0:TAGCGCTC+AAGGAGTA
TACGAGGGGTGCAAGCGTTAATCGGAATTACTGGGCGTAAAGCGTTCGTAGGCGGTCTATTAAGCAAGATGTGAAAGCCCAGGGCTCAACCTTGGAACTGCATTTTGAACTGGTAGACTAGAGTACTGTAGAGGGTGGTGGAATTTCCAGTGTAGCGGTGAAATGCGTAGAGATTGGAAGGAACATCAGTGGCGAAGGCGGCCACCTGGACAGATACTGACGCTGAGGAACGAAAGCGTGGGGAGCAAACAGGATTAGATACCCTGGTAGTCCACGCCGTAA
+
GGGGFGGGGGGGGGGGGGGGGGGGGGGGGGGGGGGGGGGGGGGGGGGGGGGGGGGGGGGGGGGGGGGGGGGGGGGGGGGGFGGGGGGGGGGGGGGGGGGGGGGGGGGGGGGGGGGGGGGGGGGGGGGGGGGGGGGGGGGGGGGGGGGGGGGGGGGGGGGEGGGGGGGGGGGGGGFGGGGGGGGGGF7EGCFGGDGGGGGGGGEGGGGGGGGFGGGGGEFGGGGGGGGGGGGGGGGFGGGGGGFBFFGGGGFF<?CFDFFFGGGGFFGFFFFF?DF:B6B0*9
@M02352:288:000000000-CKWC8:1:1101:27132:9950 1:N:0:TAGCGCTC+AAGGAGTA
TACGGAGGGTCCGAGCGTTAATCGGAATTACTGGGCGTAAAGCGCGCGTAGGTGGATTGGTCAGTCAGATGTGAAAGCCCAGGGCTCAACCTTGGAACTGCATCTGATACTGCTAGTCTAGAATACAGTAGAGGGTAGTGGAATTTCCTGTGTAGCGGTGAAATGCGTAGATATAGGAAGGAACACCAGTGGCGAAGGCGACTACCTGGACTGATATTGACACTGAGGTGCGAAAGCGTGGGGAGCAAACAGGATTAGATACCCTGGTAGTCCACGCCGTAA
+
GGGGGGGGGGGGGGGGGGGGGGGGGGGGGGGGGGGGGFGGGGGGGGGGGGGGGGGGGGGGGGGGGGGGGGGGGGGGGGGGGGGGGGGFFGGGGGGGGGGGGGGGGGGGGGGGGGGGGGGGGFGGGGGGGGGGGGGGGGGGGGGGGGGGGGGGGGGGGGGGGGGGGGGGGGDGGGGGGGGGGGGGGGGGGGGGGGGGGGGGGGGGGGGGGGGFGGGGGGGGGGGGGGGGGGGGGGGFGGGGGGFFFFGGGGFFFFDGFFFFGGCFFFGFFFAFFFF?FFFFGD
@M02352:288:000000000-CKWC8:1:1101:28364:9968 1:N:0:TAGCGCTC+AAGGAGTA
TACGAGGGGTGCAAGCGTTAATCGGAATTACTGGGCGTAAAGCGTTCGTAGGCGGTTTGTTAAGCAAGATGTGAAAGCCCAGGGCTCAACCTTGGAACTGCATTTTGAACTGGCAAACTAGAGTACTGTAGAGGGTGGTGGAATTTCCAGTGTAGCGGTGAAATGCGTAGAGATTGGAAGGAACATCAGTGGCGAAGGCGGCCACCTGGACAGATACTGACGCTGAGGAACGAAAGCGTGGGGAGCGAACAGGATTAGATACCCTGGTAGTCCACGCCGTAA
+
GGGGFGEGGGGGGGGFGGGGGGGGGFGGGGGGGGGGGGGGGGGGEGGFFGGGGGGFGGGGGGGGGGGGGGGGGGGGGGFGGGGGGGGGGGGGGGGGGGGGGGGGGGGGGGFGGGGGGGGGGGGGGGGGGGGGGGGFFGEGGGGGGAFFFGGGGGGFGGGGGGGGGGGGGGGGGGGGGGGGGGGFFGFFGGGGGGGGGGGGGEGGGGGGGGGGGGGGGDGG6EEEGGGFFGFDGGGFGGGGGGFFFFGGEGEF:?GGFFFFGGGGFFGFBFFAFGFBFFFFGD
@M02352:288:000000000-CKWC8:1:1101:28349:9977 1:N:0:TAGCGCTC+AAGGAGTA
TACGAGGGGTGCAAGCGTTAATCGGAATTACTGGGCGTAAAGCGTTCGTAGGCGGTTTGTTAAGCAAGATGTGAAAGCCCAGGGCTCAACCTTGGAACTGCATTTTGAACTGGCAAACTAGAGTACTGTAGAGGGTGGTGGAATTTCCAGTGTAGCGGTGAAATGCGTAGAGATTGGAAGGAACATCAGTGGCGAAGGCGGCCACCTGGACAGATACTGACGCTGAGGAACGAAAGCGTGGGGAGCGAACAGGATTAGATACCCTGGTAGTCCACGCCGTAA
+
GGGGFFGGGGGGGGGGGFCFGGCEGECGGGGGGGGGGGGGCGGGEEEG:FG@FDGGGCFGFFFGGAFFGGGGGFGGGGGDFAFBFCGEG@<D<<@FGGGGGGGGGGEGGGGGFGGGGGGGGGGGGGGGGGGGGGGGGGGEDEGFFGGGCFFCGGGGGGF:FGGGC9EEECEFCBAFG?EFEFFGGGGGGGGGGGC:CC5CEGEGGGGGGGGGGGEF7<EFGECCEDCCFGDDEEG>FEDEEGF:(>DDGG@FFFGGFFBFFF+6?FGFDF269F/8;BFBGG
@M02352:288:000000000-CKWC8:1:1101:21079:9988 1:N:0:TAGCGCTC+AAGGAGTA
TACGGGGGGTGCAAGCGTTAATCGGAATTACTGGGCGTAAAGCGTTCGTAGGCGGATTGTTAAGCAAGATGTGAAAGCCCAGGGCTCAACCTTGGAACTGCATTTTGAACTGGCAAACTAGAGTACTGTAGAGGGTGGTGGAATTTCCAGTGTAGCGGTGAAATGCGTAGAGATTGGAAGGAACATCAGTGGCGAAGGCGGCCACCTGGACAGCTACTGACGCTGAGGAACGAAAGCGTGGGGAGCGAACAGGATTAGATACCCTGGTAGTCCACGCCGTAA
+
GGGG-+@F:F:F<FGGGGGG<EFGGGBFGGFGGGG@:FGGGG9F++@FGGGG9FG**8DFGGGGC<FG8FGGGGGGG8,83,=FGGGGGGG8F,3CF,FFGGDGGC<*CFGGGGE::CG:FGGGGG,FGGGGGG*2CG8CGGGGGC+++<FGGGGGGGGGGGGGGGDGGGG7FG?+*0<0CGGG,<E::F9CGGGGGGGEGG58*AFGGGGCG*+<CGGGG5>EGG=F+*9DGGGF5EGGGG>:(8/CEGBFFFGGFFFFGGGGFFGFFFFFFGFFF(>BGG
@M02352:288:000000000-CKWC8:1:1101:10004:10019 1:N:0:TAGCGCTC+AAGGAGTA
TACAGAGGGTGCAAGCGTTAATCGGAATTACTGGGCGTAAAGCGCACGTAGGTGGTTTGTTAAGTTGGATGTGAAAGCCCAGGGCTCAACCTTGGAACTGCATTCAAAACTGGCGAACTAGAGTATGGTAGAGGTGAGTGGAATTTCCTGTGTAGCGGTGAAATGCGTAGAGATGGGAAGGAACATCAGTGGCGAAGGCGACTCACTGGACCAATACTGACACTGAGGTGCGAAAGCGTGGGTAGCAAACAGGATTAGATACCCTGGTAGTCCACGCCGTAA
+
GGGFGFGGGGGGGGGGGGGGGGGGGGGGGGGGGGGGGGGGGGGGEGGGGGGGGGFFGGGGGGGGGGGGGGGGGGGGGGGGGGGGGGGGGGGGGGGGGGGGGGGGGGGGGGGGGGGGGGGGGGGGGGGGGGGGGGGGGGGGGGGGGGGGGGGGGGGGGGGGGGGGGGGGGGGGGGGGGGGGGGGGGGGGGGGGGGGGGGGGGGGGGGGGGGGGGGGFFFGGGGGGGGGGGGGGGGGFGGGGGGFFFFGGGGFFFFGGFFFFGGFFFFGFFFFFFGFFFFFBGG
@M02352:288:000000000-CKWC8:1:1101:11529:10033 1:N:0:TAGCGCTC+AAGGAGTA
TACGAGGGGTGCAAGCGTTAATCGGAATTACTGGGCGTAAAGCGTACGTAGGCGGTTTGTTAAGCAAGATGTGAAAGCCCAGGGCTCAACCTTGGAACTGCATTTTGAACTGGCAAACTAGAGTACTGTAGAGGGTGGTGGAATTTCCAGTGTAGCGGTGAAATGCGTAGAGATTGGAAGGAACATCAGTGGCGAAGGCGGCCACCTGGACAGATACTGACGCTGAGGTACGAAAGCGTGGGGAGCGAACAGGATTAGATACCCTGGTAGTCCACGCCGTAA
+
GGGG?FGGGGGGGGGGGGGG<FGGGGGGGGGGGGGGGGGGGGGGGDGGGGGGGGGGGGDDFGGGCEGFCFGGGGGGGGE@FFEGGGGGGGFGGGGGGGGGGGGFGFGGGGGGF@AAFGGFGGGGGGGGGGGGGGDFEGGGGGGGGG9@CFGGGGGGGGGGGGGGGGGGGGGFGGGGGGGGGGGCGAFGGGGGGGGEGGGGGGCGGGGFG=7CCGCEFGGGGGGEECGFGCDDGGGFGGGGDGF?>EGGGGFFBFFGFFFFGGFGFFCFBFFFFGFFFFDBGD
@M02352:288:000000000-CKWC8:1:1101:24780:10036 1:N:0:TAGCGCTC+AAGGAGTA
TACGGAGGGTGCAAGCGTTAATCGGAATTACTGGGCGTAAAGCGCACGTAGGTGGTTTGTTAAGTTGGATGTGAAAGCCCAGGGCTCAACCTTGGAACTGCATTCAAAACTGGCGAACTAGAGTATGGTAGAGGTGAGTGGAATTTCCTGTGTAGCGGTGAAATGCGTAGAGATGGGAAGGAACATCAGTGGCGAAGGCGACTCACTGGACCAATACTGACACTGAGGTGCGAAAGCGTGGGTAGCAAACAGGATTAGATACCCTGGTAGTCCACGCCGTAA
+
GGGGGGGGGGGGGGGGGEFGGGGGGGGGGGGGGGGGGGGGGGGGGGGGGGGGGGGGGGGFGFGGGGGGGGGGGGGGGGGGGGGGGGGGGGGGGGGGGGGGGGGGGGGGGGGGGGGGGGGGGGGGGGGGGGGGGGGGGGGGGGFGGGGGGGGGGGGGGGGGGGGGGGGGGGDGFGGGGGGGGGGGGGGGGEGGGGGGGGGGGGGGGGGGGGGGGGGCCC<<ECGGGGGGGFGGGGGFGGGGGGFF:4FGGGFFFFGGFFFFGGGGFFGFFFFFFGFFFFFFGG
@M02352:288:000000000-CKWC8:1:1101:24567:10038 1:N:0:TAGCGCTC+AAGGAGTA
TACGGAGGGTGCGAGCGTTAATCGGAATTACTGGGCGTAAAGCGCACGCAGGGGGTTTGTTAAGCTAGATGTGAAAGCCCCGGGCTCAACCTGGGACGGTCATTTAGAACTGGCAGACTAGAGTCTTGGAGAGGGGAGTGGAATTCCAGGTGTAGCGGTGAAATGCGTAGATATCTGGAGGAACATCAGTGGCGAAGGCGACTCCCTGGCCAAAGACTGACGCTCATGTGCGAAAGTGTGGGTAGCGAACAGGATTAGATACCCTGGTAGTCCACACCGTAA
+
GGGGGDGGGGGGEFGGG@FGDFGGGGDFAFGGGGGGGGGGGGGGGGGGGGGGDGGFGDEFGFFFGGGGGGGGGGGGGGGGGGGGGGGFFGGGGGGGGGGFFGCFDGGFCCFGGFFEFCGGGFGFGGGGGGGCEFEDFCFGGGCFGGG9FGGG@>FCFGEGGCEFFC@EDGGFGGGGGG@FGGGGGFFGCCG?EGGGGGGCCEGE8CCFGGFCGFFGFFFFGGG8ECCGCECDGGCBFGFGGD>D?F3<EDEF:?DF?FAFD+<CFFGFFFFAFGFF?1>1*9
@M02352:288:000000000-CKWC8:1:1101:28504:10047 1:N:0:TAGCGCTC+AAGGAGTA
TACGAGGGGTGCAAGCGTTAATCGGAATTACTGGGCGTAAAGCGTGCGTAGGTGGTTTGTTAAGCAAGATGTGAAAGCCCCGGGCTCAACCTGGGAACTGCATTTTGAACTGGCAAACTAGAGTACTGTAGAGGGTGGTGGAATTTCCAGTGTAGCGGTGAAATGCGTAGAGATTGGAAGGAACATCAGTGGCGAAGGCGGCCACCTGGACAGATACTGACGCTGAGGAACGAAAGCGTGGGGAGCGAACAGGATTAGATACCCTGGTAGTCCACGCCGTAA
+
GGGGCCFGGGGGGGGGGGGDFDGFGGEGGGFGGGGGGGGGGGGG@FCGFGGGFFGGGGGEFGGGGGGGGGGGGGGGGGGGDFGGGGGGGGGGGGGGGGGGGGGGGGGGGGGGGGGGGGGGGGGGGGGG<FGGGGG@FGGGGGGGG9FFFGGGGGGGGGGGGGGGGGGGGGGGGGGFGGGGGGGGGGGGGGGGGGGGGGGGGGGGCEGGGFGDG8AFGGGGGGGGGGGGGGGGGGGFGGGGGGF?BFGGGGFFFFGGFFFFGGFGFFGFFFFFFGFF>BEFGG
@M02352:288:000000000-CKWC8:1:1101:28524:10052 1:N:0:TAGCGCTC+CAGGAGTA
TACGAGGGGTGCAAGCGTTAATCGGAATTACTGGGCGTAAAGCGTGCGTAGGTGGTTTGTTAAGCAAGATGTGAAAGCCCGGGGCTCAACCTGGGAACTGCATTTTGAACTGGCAACCTAGAGTACTGTAGAGGGTGGTGGAATTTCCAGTGTAGCGGTGAAATGCGTAGAGATTGGAAGGAACATCAGTGGCGAAGGCGGCCACCTGGACAGATACTGACGCTGAGGAACGAAAGCGTGGGGAGAGAACAGGATTAGATACCCTTGTAGTCCTCGCCGTAA
+
EFFF<FDGDG@CF9<D@FGC,<FF76,CF9CFGGGGFG@@@FGGGG,@F7F>FAGGGGEGFFC9ECFGGGGGGGGGGGGG+>BCEEFFFFFEC8@EGFAFGFFFDGDCCFEGCFG5+3BDC,5F,5DFGDE@,>+FEGG<FGGGGC<F,>F9FF9F7FGGG9DFFCFGE57,DDFG>,6?77<F3C:CGGG?ECEGGGGGE=*CCFEEGFG68*<:CE:EF5CEGC5AFFFC=8*<95***:)33)59FFFF:?4C4*)7+<CCF)9@<FD4?**1305179
@M02352:288:000000000-CKWC8:1:1101:24554:10058 1:N:0:TAGCGCTC+AAGGAGTA
TACGGAGGGTGCGAGCGTTAATCGGAATTACTGGGCGTAAAGCGCACGCAGGCGGTTTGTTAAGCTAGATGTGAAATCCCCGGGCTCAACCTGGGACGGTCATTTAGAACTGGCAGACTAGAGTCTTGGAGAGGGGAGTGGAATTCCAGGTGTAGCGGTGAAATGCGTAGATATCTGGAGGAACATCAGTGGCGAAGGCGACTCCCTGGCCAAAGACTGACGCTCAGGTGCGAAAGTGTGGGTAGCGAACAGGATTAGATACCCTGGTAGTCCACACCGTAA
+
GGGGGGGGGGGG7FGGGGGGGGGGGGGGGGGGGFGGGGGGGGGGGGGGDGGG7FGGGGCGGGFFCGEFGGGGGGGG,BFGGGGGGGGGGGGGGGGGGG7>CGGGFGFFGGGGDFGDEGGGFGGGCGDG9<EFGGG7*1FFGGGGGFG@<CCB>FGFGGEBFGGGFFCEGGGGGGGCFECG7EGGGFFGG?CFE58EGGG58E88FGGGGGGFGF@CGF++<8CEGG*8F?93=EDB:+?FG5.)(9)955>@<<6D<4<FGGGGFFFFF?BA@CF>?<)4FD
@M02352:288:000000000-CKWC8:1:1101:8462:10106 1:N:0:TAGCGCTC+AAGGAGTA
TACGGAGGGTGCAAGCGTTACTCGGAATCACTGGGCGTAAAGAGCGTGTAGGCGGGTTTGTAAGTTTGAAGTGAAATCCAATGGCTCAACCATTGAACTGCTTTGAAAACTGCTTACCTAGAATATGGGAGAGGTAGATGGAATTTCTGGTGTAGGGGTAAAATCCGTAGAGATCAGAAGGAATACCGATTGCGAAGGCGATCTACTGGAACATTATTGACGCTGAGACGCGAAAGCGTGGGGAGCAAACAGGATTAGATACCCTGGTAGTCCACGCCCTAA
+
GGGGGGGGGGGGGFFGGGGEGGGGGGGGGGGGGGGGGFGGGGGGGGGGGGGGGGGGGGGGGGGGGGGGGGGGGGGGGGGGGGGGGGGFGGGGGGGGGGGGGGGEGGGGGGGGCFGGGGGGGGGGGFFGGGGGGGGFGGGGGGGGGGGGGFEDFGGGGGGGGGGGGGGGGGDGGGGGGGGGGGGGGGGGGGGGFGGGGGGGGGGGGGGGGGCGGGGGGGGFDEDGGGGGGGGGEEGDGGGGGGF?BFGGGGFFFFGGFFFFG7+9?@GFFFFFFGFFFFFFGG
@M02352:288:000000000-CKWC8:1:1101:26574:10112 1:N:0:TAGCGTTC+AAGGAGTA
TACGGAGGGTGCAAGCGTTACTCGGAATCACTGGGCGTAAAGAGCGTGTAGGCGGGTTTGTAAGTTTGAAGTGAAATCCAATGGCTCAACCATTGAACTGCTTTGAAAACTGCTTACCTAGAATATGGGAGAGGTAGATGGAATTTCTGGTGTAGGGGTAAAATCCGTAGAGATCAGAAGGAATACCGATTGCGAAGGCGATCTACTGGAACATTATTGACGCTGAGACGCGAAAGCGTGGGGAGCAAACAGGATTAGATACCCTGGTAGTCCACGCCCTAA
+
GFGGGCGGGGGGGGGGGGGGGGGGGGGGFGGGGGGGGGGGFG<FGGFGGGGGGGG@GGGCGGGGGGGGG<FFFGGGGGGGFGGFGEGGGGGCFFGGGGGGGFGG?BFGGGGGGGGDGGGGGFFGFFGGGFGGGGGGGFGGGGGGGGGC=FGGGGGDFGGGFGGGFGGGCGCGFGGFGFGGGGGGGEGGGGGGFGCGDGGGDDGG<FGGGGGGGGGGCGGGGGGGGGGGGGGGGEDEGGGGGG>:BFG<CFFFF<GG>FAF7EGGFFGFFFFFFGFFFFF><C
@M02352:288:000000000-CKWC8:1:1101:15350:10126 1:N:0:TAGCGCTC+AAGGAGTA
TACGAGGGGTGCAAGCGTTAATCGGAATTACTGGGCGTAAAGCGTTCGTAGGCGGTTTGTTAAGCAAGATGTGAAAGCCCAGGGCTCAACCTTGGAACTGCATTTTGAACTGGCAAACTAGAGTACTGTAGAGGGTGGTGGAATTTCCAGTGTAGCGGTGAAATGCGTAGAGATTGGAAGGAACATCAGTGGCGAAGGCGGCCACCTGGACAGATACTGACGCTGAGGAACGAAAGCGTGGGGAGCGAACAGGATTAGATACCCTGGTAGTCCACGCCGTAA
+
GGGGFGGGGGGGGGGGGGGGGGGGGGGGGGGGGGGGGGGGGGGGGGGGGGGGGGGFGGGGGGGGGGGGGGGGGGGGGGGGGGGGGGGGGGGGGGGGGGGGGGGGGGGGGGGGGGGGGGGGGGGGGGGGGGGGGGGGGGGGGGGGGGGGGGGGGGGGGGGGGGGGGGGGGGGGGGGGGGGGGGGGGGGGGGGGGGGGGGGGGGGGGGGGGGGGGGGGGGGGGGGGGGGGGGGGGGGFGGGGGGFFFFGGGGFFFFGGFFFFGGGGFFGFFFFFFGFFFFFFGG
@M02352:288:000000000-CKWC8:1:1101:17992:10167 1:N:0:TAGCGCTC+AAGGAGTA
TACGAGGGGTGCAAGCGTTAATCGGAATTACTGGGCGTAAAGCGTGCGTAGGTGGTTTGTTAAGCAAGATGTGAAAGCCCCGGGCTCAACCTGGGAACTGCATTTTGAACTGGCAAACTAGAGTATTGTAGAGGGTAGTGGAATTTCCAGTGTAGCGGTGAAATGCGTAGAGATTGGAAGGAACATCAGTGGCGAAGGCGGCTACCTGGACAAATACTGACACTGAGGCACGAAAGCGTGGGGAGCAAACAGGATTAGATACCCTGGTAGTCCACGCCGTAA
+
GGGGGGGGGGGGGGGGGFGG,CFGGGGGGGGGGGGGGGGGGGGGGGGGGGGGGGGGGGGGGGGGGGGGGGGGGGGGGGGGGGGGGGGGGGGGGGGGGGGGGGGGGGGGGGGGGGGGGGGGGGGFGGGGGGGGGGGGGGGGGGGGGGGGGGGGGGGGGGGGGGGGGGGGGGGGGGGGGGGGGGGGGGGGGGGGGGGGGGGGGGGGGGGGGGGGGGGGGFGGGGGGGGGGGGGGGGGFGGGGGGFFFFGGGGFF:BGGFFFFGGGGFFGFFFFFFFFFFFFFGG
@M02352:288:000000000-CKWC8:1:1101:14527:10174 1:N:0:TAGCGCTC+AAGGAGTA
TACGGAGGGTGCAAGCGTTAATCGGAATTACTGGGCGTAAAGCGCACGTAGGTGGTTTGTTAAGTTGGATGTGAAAGCCCAGGGCTCAACCTTGGAACTGCATTCAAAACTGGCGAACTAGAGTATGGTAGAGGTGAGTGGAATTTCCTGTGTAGCGGTGAAATGCGTAGAGATGGGAAGGAACATCAGTGGCGAAGGCGACTCACTGGACCAATACTGACACTGAGGTGCGAAAGCGTGGGTAGCAAACAGGATTAGATACCCTGGTAGTCCACGCCGTAA
+
GGGGGEGGGGGGGGGGGGGGGGGGGGGGGGGGGGGGGGGGGGGGGGGGGGGGGGGFGGGGGGGGGGGGGGGGGGGGGGGGGGGGGGGGGGGGGGGGGGGGGGGGGGGGGGGGGGGGGGGGGGGGGGGGGGGGGGGGGGGGGGGGGGGGGGGGGGGGGGGGGGGGGGGGGGGGGGGGGGGGGGGGGGGGGGGGGGGGGGGGGGGGGGGGGGGGGGGGGGGGGGGGGGGGGGGGGGGFGGGGGGFFFFGGGGFFFFGGFFFFGGGGFFGFFFFFFGFFFFFFGG
@M02352:288:000000000-CKWC8:1:1101:5342:10179 1:N:0:TAGCGCTC+AAGGAGTA
TACGGAGGGTGCAAGCGTTAATCGGAATTACTGGGCGTAAAGCGCACGTAGGTGGTTTGTTAAGTTGGATGTGAAAGCCCAGGGCTCAACCTTGGAACTGCATTCAAAACTGGCGAACTAGAGTATGGCAGAGGTGAGTGGAATTTCCTGTGTAGCGGTGAAATGCGTAGAGATGGGAAGGAACATCAGTGGCGAAGGCGGCTACCTGGACAAATACTGACACTGAGGCACGAAAGCGTGGGGAGCAAACAGGATTAGATACCCTGGTAGTCCACGCCGTAA
+
GGGGGGGGGGGGGGGGGGGGGGGGGGGGGGGGGGGGGGGGGGGGGGGGGGGGFGGGGGGGGGGGGGGGGGGGGGGGGGGGGGGGGGGGGGGGGGGGGGGGGGGGGGGGGGGGGGGGGGGGGGGGGGGGGGGGGGFFFGFGGGGGGGGGGGGGGGGGGGGGGGGGGGGGGGGGFGGGGGGGGGGGGGGGGGGGGGGGGGGGGGGGGGGGGGGGGGGGGGGGGGGGGGGGGGGGGGGFGGGGGGFFFFGGGGFFFBGG<4<FGGGGFFGFFFFFFGFFFFFBGG
@M02352:288:000000000-CKWC8:1:1101:23471:10190 1:N:0:TAGCGCTC+AAGGAGTA
TACGGAGGGTGCAAGCGTTACTCGGAATCACTGGGCGTAAAGAGCGTGTAGGCGGGTTTGTAAGTTTGAAGTGAAATCCAATGGCTCAACCATTGAACTGCTTTGAAAACTGCTTACCTAGAATATGGGAGAGGTAGATGGAATTTCTGGTGTAGGGGTAAAATCCGTAGAGATCAGAAGGAATACCGATTGCGAAGGCGATCTACTGGAACATTATTGACGCTGAGACGCGAAAGCGTGGGGAGCAAACAGGATTAGATACCCTGGTAGTCCACGCCCTAA
+
GGGGGGGGGFGGGGGGGGGGGGGGGGGGFGGGGGGGGFEFGGGGGGGGGGGGGGGGGGGGGGGGGGGGGFGGGGGGGGGGGGGGGGGGGGG@FGGGGGGGGGGGGGGGGGGGGGGGGFGGGFGGFGGGGCGGGGGGGGGGGGFGGGGGGGGGGGGGGGGGGGGGGGGGGGGFGGGGGGGGGGGGGGGGGGGGGGGGGGGGGGGGGGGGGGGGGGGCFGGGGGGGGGGGGGGGGDGFGGGGGGFFFFGFFGFFFFFGFFFFGGGGFFGF<FAAFGF?>:5;GF
@M02352:288:000000000-CKWC8:1:1101:7341:10231 1:N:0:TAGCGCTC+AAGGAGTA
TACGGAGGGTGCAAGCGTTACTCGGAATCACTGGGCGTAAAGAGCGTGTAGGCGGGTTTGTAAGTTTGAAGTGAAATCCAATGGCTCAACCATTGAACTGCTTTGAAAACTGCTTACCTAGAATATGGGAGAGGTAGATGGAATTTCTGGTGTAGGGGTAAAATCCGTAGAGATCAGAAGGAATACCGATTGCGAAGGCGATCTACTGGAACATTATTGACGCTGAGACGCGAAAGCGTGGGGAGCAAACAGGATTAGATACCCTGGTAGTCCACGCCCTAA
+
GGGGGGGGGGGGGEFGGGGGGGGGGGGGGGGGGGGGGEGEFCGGGGCFGGGGGGGGGGGGGGFGGGGGFA<FGEFGFGGGGGFGGGGFCFFGGGGGGGGCGFFGFEGGGGGGGGGGGGGGGD9EAFFCDEGGFFGFGGGGGFFGGGGGGGGFGDAFCEFCGGGGGDGGGEGGGGGGGGGGGGFFGGGGGGG>FDECCEFE>CGG99EEGCCCF?FGG+<CGDE5EGCFFGDDGGGFGCD8E=3<FEDFCF@F?FGG>FFFFFG<FFGFFFFBFGFBF?FBGF
@M02352:288:000000000-CKWC8:1:1101:7336:10250 1:N:0:TAGCGCTC+AAGGAGTA
TACGGAGGGTGCAAGCGTTACTCGGAATCACTGGGCGTAAAGAGCGTGTAGGCGGGTTTGTAAGTTTGAAGTGAAATCCAATGGCTCAACCATTGAACTGCTTTGAAAACTGCTTACCTAGAATATGGGAGAGGTAGATGGAATTTCTGGTGTAGGGGTAAAATCCGTAGAGATCAGAAGGAATACCGATTGCGAAGGCGATCTACTGGAACATTATTGACGCTGAGACGCGAAAGCGTGGGGAGCAAACAGGATTAGATACCCTGGTAGTCCACGCCCTAA
+
GGGGGGGGGGGGGGGGGGGGGGGGGGGGGGGGGGGGGGGGGGGGGGGGGGGGGGGGGGGGGGGGGGGGGGGGGGGGGGGGGGGGGGGGGGGGGGGGGGGGGGGGGGGGGGGGGGGGGGGGGGGGGGGGGGGGGGGGGGGGGGGGGGGGGGGGGGGGGGGGGGGGGGGGGGGGGGGGGGGGGGGGGGGGGGGGGGGGGGGGGGGGGGGGGGGGGG?FGGGGGGGGGGGGGGGGGGGFGGGGGGFFFFGGGGFF?BGGFFFFGGGGFFFFFFBFFGFFFFFFGG
@M02352:288:000000000-CKWC8:1:1101:25806:10253 1:N:0:TAGCGCTC+AAGGAGTA
TACGGAGGGTCCGAGCGTTAATCGGAATTACTGGGCGTAAAGTGCGCGTAGGTGGATTGGTCAGTCAGATGTGAAAGCCCAGGGCTCAACCTTGGAACTGCACCTGATACTGCCAGTCTAGAATACGGTAGAGGGTAGTGGAATTTCCTGTGTAGCGGTGAAATGCGTAGATATAGGAAGGAACACCAGTGGCGAAGGCGACTACCTGGACCGATATTGACACTGAGGTGCGAAAGCGTGGGGAGCAAACAGGATTAGATACCCTGGTAGTCCACGCCGTAA
+
GGGGGGGGGGFGEDGGGGGGGGGGGGGGGGGGGGGGGGGGGGGGGGGGGGGGEFGGGGGGGGGGGGGGGGGGGGGGGGGGGGGGGGGGGGGGGGGGFEEEGGGGGGGGGGGGGGGGGGGGFGGGGGGGGGGGGGGGGGFGGGFFGGGGGGGGGGGGGGGGGGGGGGGE5C7A@GC99FFGGGGGGGGGGCFGGDGGGGGGGGGGGCFGGD9EEDDGCCFGGGGEGFGGGF67CEGFGG3:EGFFFDGG0>FFB?GG?F48CGCGFFGFAFF<8FFFFFF3DD
@M02352:288:000000000-CKWC8:1:1101:5883:10266 1:N:0:TAGCGCTC+AAGGAGTA
TACGAGGGGTGCAAGCGTTAATCGGAATTACTGGGCGTAAAGCGTGCGTAGGTGGTTTGTTAAGCAAGATGTGAAAGCCCCGGGCTCAACCTGGGAACTGCATTTTGAACTGGCAAACTAGAGTATTGTAGAGGGTAGTGGAATTTCCAGTGTAGCGGTGAAATGCGTAGAGATTGGAAGGAACATCAGTGGCGAAGGCGGCTACCTGGACAAATACTGACACTGAGGCACGAAAGCGTGGGGAGCAAACAGGATTAGATACCCTGGTAGTCCACGCCGTAA
+
GGGGGGGGGGGGGGGGGGGGEGGGGGGGGGGGGGGGGGGGGGGGGGGGGGGGGGGGGGGGGGGGGGGGGGGGGGGGGGGGGGGGGGGGGGGGGGGGGGGGGGGGGGGGGGGGGGGGGGGGGGGGGGGGGGGGGGGGGGGGGGGGGGGGGGGGGGGGGGGGGGGGGGGGGGGGGGGGGGGGGGGGGGGGGGGGGGGGGGGGGGGGGGGGGGGGGGGGGGGGGGGGGGGGGGGGGGGFGGGGGGFFFFGGGGFFFFGG<FAFEGGG?FGFFFFBFGFFFBFFGG
@M02352:288:000000000-CKWC8:1:1101:20274:10281 1:N:0:TAGCGCTC+AAGGAGTA
TACGGAGGGTGCAAGCGTTAATCGGAATTACTGGGCGTAAAGCGCACGTAGGTGGTTTGTTAAGTTGGATGTGAAAGCCCAGGGCTCAACCTTGGAACTGCATTCAAAACTGGCGAACTAGAGTATGGTAGAGGTGAGTGGAATTTCCTGTGTAGCGGTGAAATGCGTAGAGATGGGAAGGAACATCAGTGGCGAAGGCGACTCACTGGACCAATACTGACACTGAGGTGCGAAAGCGTGGGTAGCAAACAGGATTAGATACCCTGGTAGTCCACGCCGTAA
+
GGGGGGFGGGGGGGGGGGGGGGGGGGGGGGGGGGGGGGGGGGGGGGGGGGGGGGGFGGGFGGGFFGEGGGGGGGGGGGGGGGGGGGGGGGGGGGGGGGGGGGGGGGGGGGGGGGGGGGGGGGGGGGGGGGGGGGFGGGGGGGGGGGGGGGGGGGGGGGGGGGGGGGGGGGGGFGGGGGGGGGGGGGGGGGGGGEGGGGGGGGGGGGGGGGGGGGGGFGFGGGGGGGGFGFGGGGGFGGGGGGFFFFGFGGFFFFGGFFFFGGGGFFGFFFFFFGFFFFFFGG
@M02352:288:000000000-CKWC8:1:1101:9685:10372 1:N:0:TAGCGCTC+AAGGAGTA
TACGGAGGGTGCAAGCGTTAATCGGAATTACTGGGCGTAAAGCGCACGTAGGTGGTTTGTTAAGTTGGATGTGAAAGCCCAGGGCTCAACCTTGGAACTGCATTCAAAACTGGCGAACTAGAGTATGGTAGAGGTGAGTGGAATTTCCTGTGTAGCGGTGAAATGCGTAGAGATGGGAAGGAACATCAGTGGCGAAGGCGACTCACTGGACCAATACTGACACTGAGGTGCGAAAGCGTGGGTAGCAAACAGGATTAGATACCCTGGTAGTCCACGCCGTAA
+
GGGGGGGGGGGGGGGFGGGG@FGGGGGGGGGGGGGGCFGGGGGGGGGGCFFGGGGGGGGGGGGGGG9FCFGGFGGGGGGGGGGGGGGGGGGGGABGGGGGGCGGGGGGAFGGGGDGGFGGGF9CDFGGGG9FGGEFFGGGGF9BDCGGF<FGD,@FGDFGFCCGAE:3=:C9;D,?ECGGGG@FEGGGGGGGGGGDGEGDGGGD<FFCGFGEDGFEFF++<9C?CCC8F>69CDGEG=DGGGF9()CD6/)5.6CF2/6@0CEGFFFF904<FC?B>FD17C
@M02352:288:000000000-CKWC8:1:1101:3510:10408 1:N:0:TAGCGCTC+AAGGAGTA
TACGGAGGGTCCGAGCGTTAATCGGAATTACTGGGCGTAAAGCGCGCGTAGGTGGATTGGTCAGTCAGATGTGAAAGCCCAGGGCTCAACCTTGGAACTGCATCTGATACTGCTAGTCTAGAATACAGTAGAGGGTAGTGGAATTTCCTGTGTAGCGGTGAAATGCGTAGATATAGGAAGGAACACCAGTGGCGAAGGCGACTACCTGGACTGATATTGACACTGAGGTGCGAAAGCGTGGGGAGCAAACAGGATTAGATACCCTGGTAGTCCTCGCCGTAA
+
GGGGGGGGGFFGGGGGGFGGFGGGGGGGGGGGGGGGGGEEGGGGGGGG@GGG?FGGGGGGGGGGGGGGGFGGGGGGGGGGGGGGGGGGGGGGGGGGGGGGGGGGGGGGGGGGAFGGGGGGGGGGGGGGFFFGGGGCFGGGGGFGGFGGGGGGGGGGGGGGGGGGGGGGGGGGGGFFGDGGGGGGGGGGGGGGGGGGGGGGGGGGFGGGGGGCFGCFGGGGGCFGGGGGGGGGGGGFDEGGGGF?FFGGGGFFFFGC?FFFGGFGFFGFBFFFF7B?B>FFGC
@M02352:288:000000000-CKWC8:1:1101:3465:10475 1:N:0:TAGCGCTC+AAGGAGTA
TACGGAGGGTGCAAGCGTTACTCGGAATCACTGGGCGTAAAGAGCGTGTAGGCGGGTTTGTAAGTTTGAAGTGAAATCCAATGGCTCAACCATTGAACTGCTTTGAAAACTGCTTACCTAGAATATGGGAGAGGTAGATGGAATTTCTGGTGTAGGGGTAAAATCCGTAGAGATCAGAAGGAATACCGATTGCGAAGGCGATCTACTGGAACATTATTGACGCTGAGACGCGAAAGCGTGGGGAGCAAACAGGATTAGATACCCTGGTAGTCCACGCCCTAA
+
GFEEGDEDGFEGGCGGGFFEECFCGDEGDFGFDCGGG@CCFGDFFG:FCAFEGGGGGGGGGFFFFFFGGGGGFGGGGFGGGFGFFDF<FEGGFFFFGDFFEFGFCGDCDGFFGGGGFFFEGFFGGDFGGGGEGGGGGGGGGGGGGFGAFGFFFCFFEEGGGGCFGGGGFGGGFGGGGGGGGFFFGEFGECEFCGGGGDGGGCGFCECFGGGGFFGGDCCG7C58EGF<FEDDGGG:5EDGGDEF>3FFFGFF66<FBFFFGECC?@GFFF<48:9:BFFFGG
@M02352:288:000000000-CKWC8:1:1101:10493:10476 1:N:0:TAGCGCTC+AAGGAGTA
TACGGAGGGTGCAAGCGTTACTCGGAATCACTGGGCGTAAAGAGCGTGTAGGCGGGTTTGTAAGTTTGAAGTGAAATCCAATGGCTCAACCATTGAACTGCTTTGAAAACTGCTTACCTAGAATATGGGAGAGGTAGATGGAATTTCTGGTGTAGGGGTAAAATCCGTAGAGATCAGAAGGAATACCGATTGCGAAGGCGATCTACTGGAACATTATTGACGCTGAGACGCGAAAGCGTGGGGAGCAAACAGGATTAGATACCCTGGTAGTCCACGCCCTAA
+
GGGGGGGGGGGGGGGGGGGDGGGGGGGGEGGGGGGGGGGGGGDGGGGGGGGGGGGGGGGGGGGGGGGGGFGGGGGGGGGGGGGGGGGGGGGGGGGGGGGGGGGGFGGFGGGGGGGGGGGGGG9FFGGGGGGGGGGGGGGGGGGGGGGGGGGGGGGGGGGGGGGGFGGGGGGFGGGCGGGGGGGGGGGGGGGGGGGGGGGGGEFFGGGGGGGFFGGGGGGGGGGGGGGGGGGGGGGFGGGGGGFFFFGGGGFFBFGGBFAFGGGGFFGFFFFFFGFFFFFFGG
@M02352:288:000000000-CKWC8:1:1101:4204:10507 1:N:0:TAGCGCTC+AAGGAGTA
TACAGAGGGTGCAAGCGTTAATCGGAATTACTGGGCGTAAAGCGCGCGTAGGTGGTTTGTTAAGTCGGATGTGAAAGCCCAGGGCTCAACCTTGGAACTGCATTTTGAACTGGCAAACTAGAGTACTGTAGAGGGTGGTGGAATTTCCAGTGTAGCGGTGAAATGCGTAGAGATTGGAAGGAACATCAGTGGCGAAGGCGGCCACCTGGACAGATACTGACGCTGAGGAACGAAAGCGTGGGGAGCGAACAGGATTAGATACCCTGGTAGTCCACGCCGTAA
+
GGGGGGGGGGGGGGGGGGGGGGGGGGGGGGGGGGGGGGGGGGGGGGGGGGGGGGGGGGGGGGGGGGGGGGGGGGGGGGGGGGGGGGGGGGGGGGGGGGGGGGGGGGGGGGGGGGGGGGGGGGGGGGGGGGGGGGGGGGGGGGGGGGGGGGGGGGGGGGGGGGGGGGGGGGGGGGGGGGGGGGGGGGGGGGGGGGGGGGGGGGGGGGGGGGGGGGGGGGGGGGGGGGGGGGGGGGGFGGGGGGFFFFGGGGFFFFGGFF>FGGGGFFGFFFFF4FFFFFFFGD
@M02352:288:000000000-CKWC8:1:1101:11113:10531 1:N:0:TAGCGCTC+AAGGAGTA
TACGGAGGGTGCAAGCGTTAATCGGAATTACTGGGCGTAAAGCGCACGTAGGTGGTTTGTTAAGCAAGATGTGAAAGCCCAGGGCTCAACCTTGGAACTGCATTTTGAACTGGCAAACTAGAGTACTGTAGAGGGTGGTGGAATTTCCAGTGTAGCGGTGAAATGCGTAGAGATTGGAAGGAACATCAGTGGCGAAGGCGGCCACCTGGACAGATACTGACGCTGAGGAACGAAAGCGTGGGGAGCGAACAGGATTAGATACCCTGGTAGTCCACGCCGTAA
+
GGGGGFGGGGGGFGGGGFGEGGGGGGGGGGGGGGGGGGGGGGGGGGGGGGGGFGGFFGGGGGGGGGGGGGGGGGGGGGGGGGGGGGGGGGGGGGGGGGGGGGGGGGGGGGGGGGGGGGGGGGGGGGGGGFGGGGGGGGGGGGFGGGGFGGGGGGGGGGGGGGGGGGGGGGGFFCGGGGGGGFGGFGGGGGGGGGGGGGFGGGGGGGGGGGGGGFGGGGGGGGGGGGGGGGGGGGGFGGGGGGEFFFGGGGBFBFFG>FAFGGGFFFGFFFFFFGFF>?D;DC
@M02352:288:000000000-CKWC8:1:1101:24342:10596 1:N:0:TAGCGCTC+AAGGAGTA
TACGAGGGGTGCAAGCGTTAATCGGAATTACTGGGCGTAAAGCGTTCGTAGGCGGTTTGTTAAGCAAGATGTGAAAGCCCAGGGCTCAACCTTGGAACTGCATTTTGAACTGGCAAACTAGAGTACTGTAGAGGGTGGTGGAATTTCCAGTGTAGCGGTGAAATGCGTAGAGATTGGAAGGAACATCAGTGGCGAAGGCGGCCACCTGGACAGATACTGACGCTGAGGAACGAAAGCGTGGGGAGCGAACAGGATTAGATACCCTGGTAGTCCACGCCGTAA
+
GGGGDGGGGGGGGGGGGGGGGGGGGGGGGGGGGGGGGGGGGGGGGGGGGGGGGGGFGGGGGGGGGGGGGGGGGGGGGGGGGGGGGGGGGGGGGGGGGGGGGGGGGGGGGGGGGGGGGGGGGFGGGGGGGGGGGGGGGGGGGGGGGGGGGGGGGGGGGGGGGGGGGGGEGGGGGGGGGGGGGGGGGGGGGGGGGGGGGGGGGGGGGGGGGGGGGGCGGGGGGGGGECFGGGGGGGGFGGCGGGBB>@GGGGFFF?GGF66@GGGGFFF?A=7>FGFFFBF>GG
@M02352:288:000000000-CKWC8:1:1101:8014:10600 1:N:0:TAGCGCTC+AAGGAGTA
TACGGAGGGTGCAAGCGTTACTCGGAATCACTGGGCGTAAAGAGCGTGTAGGCGGATAGTTAAGTTTGAAGTGAAATCCAATGGCTCAACCATTGAACTGCTTTGAAAACTGATTATCTAGAATATGGGAGAGGTAGATGGAATTTCTGGTGTAGGGGTAAAATCCGTAGAGATCAGAAGGAATACCGATTGCGAAGGCGATCTACTGGAACATTATTGACGCTGAGACGCGAAAGCGTGGGGAGCAAACAGGATTAGATACCCTGGTAGTCCACGCCCTAA
+
GGGGGGGGGGGGGGGGGGGGGGGGGGGGGGGGGGGGGFGGGGGGGGGGGGGGGGGGGGGGGGGGGGGGGGGGGGGGGGGGGGGGGGGGGGGGGGGGGGGGGGGGGGGGGGGGGGGGGGGGGGGGGGGGGGGGGGGGGGGGGGGGGGGGGGGGGGGGGGGGGGGGGGGGGGGGGGGGGGGGGGGGGGGGGGGGGGGGGGGGGGGGGGGGGGGGGGGGGGGGGGGGGGFGGGGGGGGFGGGDGGFFFFGGGGFFFFGGFFFFGGGGFFGFFFFFFGFFFFFFGG
@M02352:288:000000000-CKWC8:1:1101:18426:10606 1:N:0:TAGCGCTC+AAGGAGTA
TACGGAGGGTCCGAGCGTTACTCGGAATTACTGGGCGTAAAGCGCGCGTAGGTGGTTATTTAAGCTAGATGTGAAAGCCCAGGGCTCAACCTTGGAACTGCATTTAGAACTGGGTAACTAGAGTACAGTAGAGGGTAGTGGAATTTCTTGTGTAGCGGTGAAATGCGTAGATATAAGAAGGAACACCAGTGGCGAAGGCGACTGCCTGGACTGATACTGACACTGAGGTGCGAAAGCGTGGGGAGCAAACAGGATTAGATACCCTGGTAGTCCACGCCGTAA
+
GGGGGGGGGGGGGGGGGGGG,@FGGGGGGGGGGGGGGGGGGGGGGGGGGGGGGGGGGGGGGGGGGGGGGGGGGGGGGGGGGGGGGGGGGGGGGGGGGGGGGGGGGGGGFFGGGGGG?FGGGGGGGGGGGGGGGGGGGGGGGGGGGGGGGGGGGGGGGGGGGGGGGGGGGGGGGGGGGGGGGGGGGGGGGGGGGGGGGGGGGGGGGGGGGGGGGGGGCFFGGGGGGGGGGFFDGGGFGGGGGGFFFFGGGGFFFFGG?FDFGGGGFFGFFFDFFFFFFFEFGD
@M02352:288:000000000-CKWC8:1:1101:8553:10622 1:N:0:TAGCGCTC+AAGGAGTA
TACGAGGGGTGCAAGCGTTAATCGGAATTACTGGGCGTAAAGCGTTCGTAGGCGGTTTGTTAAGCAAGATGTGAAAGCCCAGGGCTCAACCTTGGAACTGCATTTTGAACTGGCAAACTAGAGTACTGTAGAGGGTGGTGGAATTTCCAGTGTAGCGGTGAAATGCGTAGAGATTGGAAGGAACATCAGTGGCGAAGGCGGCCACCTGGACAGATACTGACGCTGAGGAACGAAAGCGTGGGGAGCGAACAGGATTAGATACCCTGGTAGTCCACGCCGTAA
+
GGGGFGGGGGGGGGGGGGGGGGGGGGGGGGGGGGGGGGGGGGGGGGGGGGGGGGGGGGGGGGGGGGGGGGGGGGGGGGGGGGGGGGGGGGGGGGGGGGGGGGGGGGGGGGGGGGGGGGGGGGGGGGGGGGGGGGGGGGGGGGGGGGGGGGGGGGGGGGGGGGGGGGGGGGGGFGGGGGGGGGGGGGGGGGGGGGGGGGGGGGGGGGGGGGGGGGGGGGGGDGGGGGGGGGGGGGGFGGGGGGFFFFGGGGFFFFGGFFFFGGFGFFGFFFFFFGFFFFFFGG
@M02352:288:000000000-CKWC8:1:1101:7537:10686 1:N:0:TAGCGCTC+AAGGAGTA
TACGGAGGGTGCAAGCGTTAATCGGAATTACTGGGCGTAAAGCGCACGTAGGTGGTTTGTTAAGTTGGATGTGAAAGCCCAGGGCTCAACCTTGGAACTGCATTCAAAACTGGCGAACTAGAGTATGGTAGAGGTGAGTGGAATTTCCTGTGTAGCGGTGAAATGCGTAGAGATGGGAAGGAACATCAGTGGCGAAGGCGACTCACTGGACCAATACTGACACTGAGGTGCGAAAGCGTGGGTAGCAAACAGGATTAGATACCCTGGTAGTCCACGCCGTAA
+
GGGGGGGGGGGGGGGGGGGGGGGGGGGGGGGGGGGGGGGGGGGGGGGGGGGGGGGFGGGGGGGGGGGGGGGGGGGGGGGGGGGGGGGGGGGGGGGGGGGGGGGGGGGGGGGGGGGGGGGGGGGGGGGGGGGGGGGGGGGGGGGGGGGGGGGGGGGGGGGGGGGGGGGGGGGGGGGGGGGGGGGGGGGGGGGGGGGGGGGGGGGGGGGGGGGGGGGFGGGGGGGGGGGGGGGGGGGEGGGGGGFFFFGGGGFFFFGGFFFFGGGGFFGFBFFFFGFFFFFFGG
@M02352:288:000000000-CKWC8:1:1101:9323:10699 1:N:0:TAGCGCTC+AAGGAGTA
TACAGAGGGTGCAAGCGTTAATCGGAATTACTGGGCGTAAAGCGCGCGTAGGTGGTTTGTTAAGTCGGATGTGAAAGCCCAGGGCTCAACCTTGGAATTGCACCCGATACTGGCAGGCTAGAGTACGATAGAGGAGTGTGGAATTTCCTGTGTAGCGGTGAAATGCGTAGATATAGGAAGGAACATCAGTGGCGAAGGCGACACTCTGGATTGATACTGACACTGAGGTGCGAAAGCGTGGGGAGCAAACAGGATTAGATACCCTGGTAGTCTACGCCGTAA
+
GGGGGGGGGGGGGGGGGGGGGGGGGGGGGGGGGGGGGGGGGGGGGGGGGGGGFGGFGGGGGGGGGGGGGGGGGGGGGGGGGGGGGGGGGGGGGGGGGGGGGGGGGGGGGGGGGGGGGGGGGGGGGGGGGGGGGGFGGGGGGGGGGGGGGGGGGGGGGGGGGGGGGGGGGGGGGGGGGGGGGGGGGGGGGGGGGGGGGGGGGGGGGGGGGGGGGGGFFGGGGGGGGGGGGGGGGGGFGGGGGGDFFFGGGGFFFFGGFFFFGGFGFFGFFFFFFGFFFBEFGG
@M02352:288:000000000-CKWC8:1:1101:12217:10708 1:N:0:TAGCGCTC+AAGGAGTA
TACGGAGGGTGCAAGCGTTACTCGGAATCACTGGGCGTAAAGAGCGTGTAGGCGGGTTTGTAAGTTTGAAGTGAAATCCAATGGCTCAACCATTGAACTGCTTTGAAAACTGCTTACCTAGAATATGGGAGAGGTAGATGGAATTTCTGGTGTAGGGGTAAAATCCGTAGAGATCAGAAGGAATACCGATTGCGAAGGCGATCTACTGGAACATTATTGACGCTGAGACGCGAAAGCGTGGGGAGCAAACAGGATTAGATACCCTGGTAGTCCACGCCCTAA
+
GGGGGEGGGGGGGGGGGGGGGGGGGGGGGGGGGGGGGFGGGGGGGGGGGGGGGGGGGGGGGGFGGGGGGGGGGGGGGGGGGGGGGGGGGGGGGGGGGGGGGGGGGGGGGGGFGGGGGGGGGGGGFEGGGGGGGGGGGGGGGGFGGGGGGGFGFGGFGGGGGGGGGGGGGGGGGGGGGGGGGGF@G@FGGGGGGGGGGGGGG=FGGGGGGG7CAEGG?FGGGGGGGGGGGEDGGGGFGGGGGGFFFFGGGGFFFFGGFFFFGGEGFFGFBFFFFG@?>?FFGG
@M02352:288:000000000-CKWC8:1:1101:12200:10718 1:N:0:TAGCGCTC+AAGGAGTA
TACGGAGGGTGCAAGCGTTACTCGGAATCACTGGGCGTAAAGAGCGTGTAGGCGGGTTTGTAAGTTTGAAGTGAAATCCAATGGCTCAACCATTGAACTGCTTTGAAAACTGCTTACCTAGAATATGGGAGAGGTAGATGGAATTTCTGGTGTAGGGGTAAAATCCGTAGAGATCAGAAGGAATACCGATTGCGAAGGCGATCTACTGGAACATTATTGACGCTGAGACGCGAAAGCGTGGGGAGCAAACAGGATTAGATACCCTGGTAGTCCACGCCCTAA
+
GGGGGGGGGGGGGGGGGGGGGGGGGGGGFGGGGGGGGGGGGGGGGGGGGGGGGGGGGGGGGGFGGGFGGFFGGGGGGGGGGGGGGGGGGGGGGGFFGGGGGGGGFGGGGGGGGGGGGGGGGGGGGGGGGGGGGGGGGGGGGGGGGFGGGGGGGGGGGGGGGGGGGGGGGGGGGGGGGGGGGGFGGGGGGGGGGGGGGGGGGGGGGGGGGGFFFG7FGGGGGGGGGGGGGGDDGGGFGGGGGGFFFFGGGGFFFFGGFFFFGGGGFFGFFFFFFGFFFBFFGF
@M02352:288:000000000-CKWC8:1:1101:20594:10745 1:N:0:TAGCGCTC+AAGGAGTA
TACGAGGGGTGCAAGCGTTAATCGGAATTACTGGGCGTAAAGCGTTCGTAGGCGGTCTATTAAGCAAGATGTGAAAGCCCAGGGCTCAACCTTGGAACTGCATTTTGAACTGGTAGACTAGAGTACTGTAGAGGGTGGTGGAATTTCCAGTGTAGCGGTGAAATGCGTAGAGATTGGAAGGAACATCAGTGGCGAAGGCGGCCACCTGGACAGATACTGACGCTGAGGAACGAAAGCGTGGGGAGCGAACAGGATTAGATACCCTGGTAGTCCACGCCGTAA
+
GGGGFGGGGGGGGGGGGFGFGGGGGGGGGGGGGGGGGGGGGGGGGGGGGGGGGGGGGGGGGGGGGGGGGGGGGGGGGGGDFGGEGEFGGGGGGGGGGGGGGGGGGGGGGGGGGGGGGGGGGFGGGGFGGGGGGGGGGGGGGGGGGGGGGGGGGGGGGGGGGGGGGGGEGGGG?EGGGGGGDGGGGGGGGGGGGGGGGEGEGGGGGFGGGGGGGGGGGGGGGGGGGGGGGGGGGGGFGGGGGGF?BFGGGGFFFFGGFFFFGFFGFFGFBFFFFGFFF?EFGD
@M02352:288:000000000-CKWC8:1:1101:5410:10747 1:N:0:TAGCGCTC+AAGGAGTA
TACGGAGGGTGCAAGCGTTACTCGGAATCACTGGGCGTAAAGAGCGTGTAGGCGGGTTTGTAAGTTTGAAGTGAAATCCAATGGCTCAACCTTGGAACTGCATTCAAAACTGGCGAACTAGAGTATGGTAGAGGTGAGTGGAATTTCCTGTGTAGCGGTGAAATGCGTAGAGATGGGAAGGAACATCAGTGGCGAAGGCGACTCACTGGACCAATACTGACACTGAGGTGCGAAAGCGTGGGTAGCAAACAGGATTAGATACCCTGGTAGTCCACGCCGTAA
+
GGGGGDFGGFGGGGGGGGGGEFGGGGEG9EFFFGGGGFEEGGFG8F@CGGGGFGG:CCFG8FGGGFGGGFGGGGGGGDGGGFGGGGGGGGGGFFGGFGGGGFGGGGGGGGGGGGGD:FGGGFGFC9<DDFFGGFBFFGGGGGGGGCF9,FFFGECEGGFFEFGGGGGGGGEF,?CCFFFGEGF@CFGDGFFFGGGGGGGGGGD8FGGGFGGCE*<CEFGGFC6EFFGFFGFGGGGFGGGGGG)6?FGGGGF@:BGF7F96F?8FFFGFFFFFFGFB>0>;DD
@M02352:288:000000000-CKWC8:1:1101:13905:10748 1:N:0:TAGCGCTC+AAGGAGTA
TACAGAGGGTGCAAGCGTTAATCGGAATTACTGGGCGTAAAGCGCGCGTAGGTGGTTTGTTAAGTCGGATGTGAAAGCCCAGGGCTCAACCTTGGAATTGCACCCGATACTGGCAGGCTAGAGTACGATAGAGGAGTGTGGAATTTCCTGTGTAGCGGTGAAATGCGTAGATATAGGAAGGAACACCAGTGGCGAAGGCGACTACCTGGACTGATATTGACACTGAGGTGCGAAAGCGTGGGGAGCAAACAGGATTAGATACCCTGGTAGTCCACGCCGTAA
+
GGGGGGGGGGGGGGGGGGGGGGGGGGGGGGGGGGGGGGGGGGGGGGGGGGGGFGGFGGGGGGGGGGGGGGGGGGGGGGGGGGGGGGGGGFGGGGGGGGGGGGGGGGGGGGGGGGGGGGGGGGGGGGGGGGGGGGGGGGGGGGGGGGGFGGGGGGGGGGGGGGGGGFEEGGGFGGGGGGGGGGGGGGGGGGGGGGGGGGGGGGGGGGGGGGGGGGGGGGGGGGGGGGGGGGGGGGGFGGGGGGFFFFGGGGFFFBDGFFFFGGGGFFGFFFFFFGFFFFFFGG
@M02352:288:000000000-CKWC8:1:1101:19677:10770 1:N:0:TAGCGCTC+AAGGAGTA
TACGAGGGGTGCAAGCGTTAATCGGAATCACTGGGCTTAAAGGGTGCGTAGGCGGCGTTGCAAGTCAGGTGTGAAATCACGGGGCCCAACCTCGTGGCTGCGCCTGAGACTGCATCGCTGGAGGCAGCCAGGGGCGTGCGGAACTGCTAGTGGAGCGGTGAAATGTGTTGAGATTAGCAGGAACGCCGGAGGCGAAAGCGGCACGCTGGGGCTGGCCTGACGCTGAGGCACGAAAGCTAGGGGAGCGAACGGGATTAGATACCCCGGTAGTCCACGCCGTAA
+
GFGDFGGGGCEGGGGGGGGGGGFGGGGGGGGGGGGGGGGGFFFFFGGGGGGGGGGGGGGGEGGGGGGGGGGFGGGGGGGGGGGEGGGGGGGGGGGFGGGGGEGGEGGGFGGGGGGGGGGGGFFDDFGGGGGGGGGGGGGGGGEGGGGGGGFGGGGGGC;CCAFGGEGGGGGGGGGGGGGGGGFGEGGGGGGGGGGGGGFGGGGDCE:EGGGDGGGGGFCEFGG5CGGGGGFCGGCD4<CGGGDBFFGDGGFFFBGFBFFFGGFFFDGD9BAFFGF:>FFFGD
@M02352:288:000000000-CKWC8:1:1101:3336:10790 1:N:0:TAGCGCTC+AAGGAGTA
TACGGAGGGTGCAAGCGTTACTCGGAATCACTGGGCGTAAAGAGCGTGTAGGCGGATAGTTAAGTTTGAAGTGAAATCCAATGGCTCAACCATTGAACTGCTTTGAAAACTGATTATCTAGAATATGGGAGAGGTAGATGGAATTTCTGGTGTAGGGGTAAAATCCGTAGAGATCAGAAGGAATACCGATTGCGAAGGCGATCTACTGGAACATTATTGACGCTGAGACGCGAAAGCGTGGGGAGCAAACAGGATTAGATACCCTGGTAGTCCACGCCCTAA
+
GGGGGGGGGGEGFFGCGFGGGGGGGGGF<FGGGGGFGFEGGGGGGG:F?FGGGEGGGGGGGGEFFEEGGFGGGGGGGGGFGFGFFGGGGGGGGGGGGFGGGFGGGGGGGCGFFFGGGGGGGGGGGGGGGGGGGGGGGGGGGGFFGGGGGGGGGGGGGGGGGGGGGGGGGGGGGGGGGGGGGGGFFFGGGE@CGGGGGGGGGCEFGGFGGC<FGFFFEFFGFGGGGGGGGGDGGGGFFGGGGGFFFFGGGDFFB?DFBFFFGFGGFFGFBFDAFG??6BB>GF
@M02352:288:000000000-CKWC8:1:1101:26246:10798 1:N:0:TAGCGCTC+AAGGAGTA
TACGGAGGGTGCAAGCGTTAATCGGAATTACTGGGCGTAAAGCGCGCGTAGGTGGTTTGTTAAGTCGGATGTGAAAGCCCAGGGCTCAACCTTGGAATTGCACTCGATACTGGCAGGCTAGAGTACGATAGAGGAGTGTGGAATTTCCTGTGTAGCGGTGAAATGCGTAGATATAGGAAGGAACACCAGTGGCGAAGGCGACCCTCTGGATTGATACTGACACTGAGGTGCGAAAGCGTGGGGAGCAAACAGGATTAGATACCCTGGTAGTCCACGCCGTAA
+
GGG,@FGGGGGGGGGGGGGG8,FFGGCFGGGGGGGCFGGGGGEF@CFG>FGE5CF=CC+:9FGGEG?F:+CFGGGGGGGGDFGGGFGGGGG@EGGGGGGGGDF,,BB<DFGG<>>FECGBFGGG9F7<DEGBFG,>,D3FDFFGGFG,@FGGGGGGGGGGGGGGGGGGGGGGGG7,?;CGGGGGG,=;FGGGGGGGGGGG*?*/*;AFGG7<C<:CGGGGGCCGGGGGC:DGGGGFGGGGGGFFFFGGGGFFFFGGFFFFFGGGFFGFFFFFFGFFFFFFGG
@M02352:288:000000000-CKWC8:1:1101:8185:10815 1:N:0:TAGCGCTC+AAGGAGTA
TACGAGGGGTGCAAGCGTTAATCGGAATTACTGGGCGTAAAGCGTTCGTAGGCGGTTTGTTAAGCAAGATGTGAAAGCCCAGGGCTCAACCTTGGAACTGCATTTTGAACTGGCAAACTAGAGTACTGTAGAGGGTGGTGGAATTTCCAGTGTAGCGGTGAAATGCGTAGAGATTGGAAGGAACATCAGTGGCGAAGGCGGCCACCTGGACAGATACTGACGCTGAGGAACGAAAGCGTGGGGAGCGAACAGGATTAGATACCCTGGTAGTCCACGCCGTAA
+
GGGGGGGGGGGGGGGGGGGGGGGGGGGGGGGGGGGGGGGGGGGGGGGGGGGGGGGGGGGGGGGGGGGGGGGGGFGGGGGGGGGGGGGGGGGGGGGGGGGGGGGGGGGGGGGGGGGGGGGGGGGGGGGGGGGGGGGGGGGGGGGGGGGGGGGGGGGGGGGGGGGGGGGGGGGGGFFGGGGGGGGGGGGGGGGGGGGGGGGGGGGGGGGGGGGGGGGFGGGGGGGGGGGGGGGGGGGFGGGGGGF?>FGGGGFF??DGFFFFGGCFFFGFAFFFBGFFF?EBDD
@M02352:288:000000000-CKWC8:1:1101:19417:10838 1:N:0:TAGCGCTC+AAGGAGTA
TACGAGGGGTGCAAGCGTTAATCGGAATTACTGGGCGTAAAGCGTTCGTAGGCGGTCTATTAAGCAAGATGTGAAAGCCCAGGGCTCAACCTTGGAACTGCATTTTGAACTGGTAGACTAGAGTACTGTAGAGGGTGGTGGAATTTCCAGTGTAGCGGTGAAATGCGTAGAGATTGGAAGGAACATCAGTGGCGAAGGCGGCCACCTGGACAGATACTGACGCTGAGGAACGAAAGCGTGGGGAGCGAACAGGATTAGATACCCTGGTAGTCCACGCCGTAA
+
GGGGCEGGGGGGGGGGGGGGGGGGGGGGGGGGGGGGGGGGGGGGGGGGGGGGGGGGGGGGGGGGFGGGGGGGGGGGGGGGGGGGGGGGGGGGFGGGGGGGGGGG9BFGGGGGGGGGGGGGGGGGGGFGGGGGGGGFGGGGGGGGGGGGGGGGGGGGGGGGGGGGGGGGGGGGGGGGGGGGGGGGGFGGGGGGGGGGGGGGGGEGGGGGGGGGGGGGGGGGGGGGGGGGGGGGGGGFGGGGGGFFFFGGGGFFFFGGFFFFGGGGFFGFFFFFFGFFFFFFGG
@M02352:288:000000000-CKWC8:1:1101:8415:10845 1:N:0:TAGCGCTC+AAGGAGTA
TACGGAGGGTGCAAGCGTTACTCGGAATCACTGGGCGTAAAGAGCGTGTAGGCGGGTTTGTAAGTTTGAAGTGAAATCCAATGGCTCAACCATTGAACTGCTTTGAAAACTGCTTACCTAGAATATGGGAGAGGTAGATGGAATTTCTGGTGTAGGGGTAAAATCCGTAGAAATCAGAAGGAATACCGATTGCGAAGGCGATCTACTGGAACATTATTGACGCTGAGACGCGAAAGCGTGGGGAGCAAACAGGATTAGATACCCTGGTAGTCCACGCCCTAA
+
GGGGGGGGGGGGGGGGGGGGGGGGGGGGGGGGGGGGGGGGGGGGGGGGGGGGGGGGGGGGGGGGFGGGGGGGGGGGGGGGGGGGGGGGGGGEGGGGGGGGGGGGGGGGGGGGGGGGGGGGGGGGGGGGGGGGGGGGGGGGGGGGGGGGGGGGGGGGGGGGGGGGGGGGFGGGGGGGGGGGGGGGGGGGGGGGGGGGGGGGGDGGGGGGGGGGGGGGGGGGGGGGGGGGG=DGGGGFGGGGGGE?FFGGGGFF<:CC<FFFGGGFF:GFFF>D=FFFF:BBCC
@M02352:288:000000000-CKWC8:1:1101:24869:10883 1:N:0:TAGCGCTC+AAGGAGTA
TACAGAGGTTGCAAGCGTTAATCGGAATTACTGGGCGTAAAGCGCGTGTAGGTGGTTTGTTAAGTCGGATGTGAAAGCCCAGGGCTCAACCTTGGAATTGCACCCGATACTGGCAGGCTAGAGTACGATAGAGGAGTGTGGAATTTCCTGTGTAGCGGTGAAATGCGTAGATATAGGAAGGAACATCAGTGGCGAAGGCGACACTCTGGACTGATACTGACACTGAGGTGCGAAAGCGTGGGGAGCAAACAGGATTAGATACCCTGGTAGTCCACGCCGTAA
+
GCFFCDED6CFGFCFGGCEG,6CFGDEGGE@@<6FECCF@<FFGGG6CCFGFEEEC,9=ECFDDGGCCCFEFEFGGDG@FFGGEGGGFFE=<?F@F<?=FGG=??B>+@FDFFGD77@FCDDGGDC7+@:FFFF8FCFEFGGCFF,@<FGFDFGFGGGGEGEGGGFGGEC>FFFF@F92<8FGGG9CCFGGFGEGGGEEEGGD7,B9FFG*9CCF<<FGGG6CE6DEGCCCDEED3CEGEGGD:;FGGGGFFFFGGFF<FGFCDFFGFDFF28CFFFB>B<7
@M02352:288:000000000-CKWC8:1:1101:29118:10883 1:N:0:TAGCGCTC+AAGGAGTA
TACGGAGGGTGCAAGCGTTAATCGGAATTACTGGGCGTAAAGCGCACGTAGGTGGTTTGTTGAGTTGGATGTGAAAGCCCAGGGCTCAACCTTGGAACTGCATTCAAAACTGGCGAACTAGAGTATGGTAGAGGTGAGTGGAATTTCCTGTGTAGCGGTGAAATGCGTAGAGATGGTAAGGAACATCAGTGGCGAAGGCGACTCACTGGACCAATACTGACACTGAGGTGCGAAAGCGTGGGTAGCAAACAGGATTAGATACCCTGGTAGTCCACGCCGTAA
+
GFGGEG7CGGGGGGGGFGGG,EFCE>GGGGGFFEFF+CFGGGGDGGGGFCF@FFGGF<FCECFGGG9FGGGGGGGGFGGGGF7CFGFFGGGGGFFFGGGCGGF?FFGEFFGG,>:FGGGG9,C@FAFGFE<DF,:+>FCCFCE9<FEGDEG,@D9FEFFGG@FFCF714*;?DFFFC9;?CFGGFCFE9C9CB*=E*1BCEEGGGGFF6CFGCGGFFFFG:C?C9DF=C5F3:EDE4>95?8><?FGGE*)041*:49)/AG6<FFF@4*5<9DFBF?)(9*
@M02352:288:000000000-CKWC8:1:1101:12702:10884 1:N:0:TAGCGCTC+AAGGAGTA
TACGAGGGGTGCAAGCGTTAATCGGAATTACTGGGCGTAAAGCGTTCGTAGGCGGTCTATTAAGCAAGATGTGAAAGCCCAGGGCTCAACCTTGGAACTGCATTTTGAACTGGTAGACTAGAGTACTGTAGAGGGTGGTGGAATTTCCAGTGTAGCGGTGAAATGCGTAGAGATTGGAAGGAACATCAGTGGCGAAGGCGGCCACCTGGACAGATACTGACGCTGAGGAACGAAAGCGTGGGGAGCGAACAGGATTAGATACCCTGGTAGTCCACGCCGTAA
+
GGGGFGGGGGGGGGGGGGGGFGGGGGGGGGGGGGGGGGGGGGGGGGGGGGGGGGGGGGGGGGGGGFGGGGGGGGGGGGGGGGGGGGGGGGGGGGGGGGGGGGGGGGGGGGGGGGGGGGGGGGGGGGGGGGGGGGGGGGGGGGGGGGGGGGBFGGGGGGGGGGGGGGGGGGGGGGGGGGGGGGGGGGGGGGGGGDGGGGGGGGGGGGGGGGGGGGGCGGGGGGGGGGGGGGGGGGGFGGDGGGFFFFGGGGFFFFFFFFFFGGGFFFGFFFFFFGFFBBF;DD
@M02352:288:000000000-CKWC8:1:1101:18554:10902 1:N:0:TAGCGCTC+AAGGAGTA
TACGGAGGGTGCAAGCGTTACTCGGAATCACTGGGCGTAAAGAGCGTGTAGGCGGGTTTGTAAGTTTGAAGTGAAATCCAATGGCTCAACCATTGAACTGCTTTGAAAACTGCTTACCTAGAATATGGGAGAGGTAGATGGAATTTCTGGTGTAGGGGTAAAATCCGTAGAGATCAGAAGGAATACCGATTGCGAAGGCGATCTACTGGAACATTATTGACGCTGAGACGCGAAAGCGTGGGGAGCAAACAGGATTAGATACCCTGGTAGTCCACGCCCTAA
+
GGGGGGGGGGGGGGGGGGGGGGGGGGGGGGGGGGGGGGGGGGGGGGGGGGGGGGGGGGGGGGGGGGGGGGGGGGGGGGGGGGGGGGGGGGGGGGGGGGGGGGGGGGGGGGGGGGGGGGGGGGCFGGGGGGGGGGGGGGGGGGGGGEGGGGGFF7BFGGGGGGGGGGDGFGGDFGGFCEFGGGFFGGGGDGGGGGGGGEFGCCFGGFGGDGGGFGCCFGFGFGDGGG5EFGGDGGDDGGGGGGFFFFGDGGFFFBGF2=AFCGGGFFG@BFABFDF<FFEBGD
@M02352:288:000000000-CKWC8:1:1101:26189:10914 1:N:0:TAGCGCTC+AAGTAGTA
TACGGAGGGTGCAAGCGTTACTCGGAATCACTGGGCGTAAAGAGCGTGTAGGCGGGTTTGTAAGTTTGAAGTGAAATCCAATGGCTCAACCATTGAACTGCTTTGAAAACTGCTTACCTAGAATATGGGAGAGGTAGATGGAATTTCTGGTGTAGGGGTAAAATCCGTAGAGATCAGAAGGAATACCGATGGCGAAGGCGATCTACTGGAACATTATTGACGCTGAGACGCGAAAGCGTGGGGAGCAAACAGGATTAGATACCCTGGTAGTCCACGCCCTAA
+
GGGGCGCGEEGGGGGGGGGG:EFGGEDGFGGGGGGGGGGGGG9F@FEEFGGGGGG:F?@BFG<EFEFFF9EFGGGGFGGGF,?FGGGGGGG79EDFG,EGG9D,B5CFGGGGFGFGDGG<FGGFE=<=7FCEGGFEFAGGGGG,D@F9=FGGGGG9CFG7<FFG?DEGGGG,?FCBFFGGGGG7FGGE:<*=FCEGGCFED8@>EECFG8278:@FEFGGGCEGGGGCGCDGG5CEG59CEG@:>FFGFFFFFFCG?FFFGGGGFFG?ABABFG439?)2FF
@M02352:288:000000000-CKWC8:1:1101:4576:10919 1:N:0:TAGCGCTC+AAGGAGTA
TACGAGGGGTGCAAGCGTTAATCGGAATTACTGGGCGTAAAGCGTTCGTAGGCGGTCTATTAAGCAAGATGTGAAAGCCCAGGGCTCAACCTTGGAACTGCATTTTGAACTGGTAGACTAGAGTACTGTAGAGGGTGGTGGAATTTCCAGTGTAGCGGTGAAATGCGTAGAGATTGGAAGGAACATCAGTGGCGAAGGCGGCCACCTGGACAGATACTGACGCTGAGGAACGAAAGCGTGGGGAGCGAACAGGATTAGATACCCTGGTAGTCCACGCCGTAA
+
GGGGFGGGGGGGGGGGGGGGGGGGGGGGGGGGGGGGGGGGGGGGGGGGGGGGGGGGGGGGGGGGGGGGGGGGGGGGGGGGGGGGGGGGGGGGGGGGGGGGGGGGGGGGGGGGGGGGGGGGGGGGGGGGGGGGGGGGGGGGGGGGGGGGGGGGGGGGGGGGGGGGGGGGGGGGGGGGGGGGGGGGGGGGGGGGGGGGGGGGGGGGGGGGGGGGGGFGGGGGGGGGGGGGGGGGGGGFGGGGGGFFFFGGGGFFFBFFFFFFGGGGFFGFFFFFFGFFFFFFGD
@M02352:288:000000000-CKWC8:1:1101:26206:10928 1:N:0:TAGCGCTC+AAGGAGTA
TACGGAGGGTGCAAGCGTTACTCGGAATCACTGGGCGTAAAGAGCGTGTAGGCGGGTTTGTAAGTTTGAAGTGAAATCCAATGGCTCAACCATTGAACTGCTTTGAAAACTGCTTACCTAGAATATGGGAGAGGTAGATGGAATTTCTGGTGTAGGGGTAAAATCCGTAGAGATCAGAAGGAATACCGATTGCGAAGGCGATCTACTGGAACATTATTGACGCTGAGACGCGAAAGCGTGGGGAGCAAACAGGATTAGATACCCTGGTAGTCCACGCCCTAA
+
GGGGDEGGGGDGGGGGGGGGDGGGGGGGGGGGGGGGGGGGGGCGFFEGGGGGGGGGGGGGGGGGGFGGGCGFGGGGGGGGGCDFGGGGGGGGFBFGGEGGGGGGGFGGGGFEFGGFFGGAFGGGGGGGGGGGGGGGGCGGGGGFFGGGGGGGGGGFGGGGGGGGGGGGGGGGGGGGGGGGGGGGGGGGGGGGGGGGGGGGCC@FGGGGGGGGFGGGGGGGGGGGGGGGGGGGGGGFGGGGGGFB>EGGGGFFFFGGFFFFGGGGFFGFFFFFFGFFFF>;GF
@M02352:288:000000000-CKWC8:1:1101:18111:10949 1:N:0:TAGCGCTC+AAGGAGTA
TACGGAGGGTGCAAGCGTTACTCGGAATCACTGGGCGTAAAGAGCGTGTAGGCGGGTTTGTAAGTTTGAAGTGAAATCCAATGGCTCAACCATTGAACTGCTTTGAAAACTGCTTACCTAGAATATGGGAGAGGTAGATGGAATTTCTGGTGTAGGGGTAAAATCCGTAGAGATCAGAAGGAATACCGATTGCGAAGGCGATCTACTGGAACATTATTGACGCTGAGACGCGAAAGCGTGGGGAGCAAACAGGATTAGATACCCTGGTAGTCCACGCCCTAA
+
GGGGGGGGGGGGGGGGGEGGGFGGGGGGGGGGGGGGGGGGGGGGGGGGGGGGGGGGGGGGGGGGGGGGGGGGGGGGGGGGGGGGGGGFFFGGGGGGGGGGGGGGGGGGGFGGGGGGGGGGGGFGGGGGGFGGGGGGGGGGGCFFGGGGGGGGGGGGGGGGGGGGGGGGGGGGGFGGGGGGGGGGGGGGG*CFGGGGGGFGEDCFGGGGGGGGGFGFFGGGFGEEEGGGGGGGGGGFGGGGGGFF>EGGGGFFFFGGFFFFGGF<?FGFAFD9?DF?F0>(CC
@M02352:288:000000000-CKWC8:1:1101:27905:10950 1:N:0:TAGCGCTC+AAGGAGTA
TACGAGGGGTGCAAGCGTTACTCGGAATTACTGGGCGTAAAGCGTTCGTAGGCGGTTTGTTAAGCAAGATGTGAAAGCCCCGGGCTCAACCTGGGAACTGCATTTTGAACTGGCAGGCTAGAATCTTGTAGAGGGTAGTGGAATTTCCAGTGTAGCGGTGAAATGCGTAGAGATTGGAAGGAACATCAGTGGCGAAGGCGGCCACCTGGACTGATACTGACACTGAGGTGCGAAAGCGTGGGGAGCAACCAGGATTAGATACCCTGGTAGTCCACGCCGTAA
+
GGGGDFGDEGGGGDGGGGGG,EFGEGDFGGGGGGGGEGGGGGFGGGGGGGGGGGGGGGGGGGGGGGGFGGGGGGGGGGGGGGGGGGGGGGGFGGGGGGGGGCFGGGGGGFGGGGGGGGGGGGGGGGEGGGGGGGGGGGGGGGGGGGGGGGGGGGFGGGGGGCEFFGGCCCEGGGGGGCFGGGGFFFGGFGGGEGGGGGFEGEEEGGGGGGGGGGFGEFFGGGGGGFGGGGFDGGD>FEGGGG:(4@GD*9BFB1FG?FAF<F@FFFGFDFAA8*0,(479DC
@M02352:288:000000000-CKWC8:1:1101:23910:10987 1:N:0:TAGCGCTC+AAGGAGTA
TACGGAGGGTGCAAGCGTTACTCGGAATCACTGGGCGTAAAGAGCGTGTAGGCGGGTTTGTAAGTTTGAAGTGAAATCCAATGGCTCAACCATTGAACTGCTTTGAAAACTGCTTACCTAGAATATGGGAGAGGTAGATGGAATTTCTGGTGTAGGGGTAAAATCCGTAGAGATCAGAAGGAATACCGATTGCGAAGGCGATCTACTGGAACATTATTGACGCTGAGACGCGAAAGCGTGGGGAGCAAACAGGATTAGATACCCTGGTAGTCCACGCCCTAA
+
GGGGGGGGGGGGGGGGGGGGGGGGGGGGGGGGGGGGGGGGGGGGGGGGGGGGGGGGGGGGGGFGGGGGGFGGGGGGGGGGGGGGGGGGGGG:FGGGGGGGGGGGFGGGGGGGGGGGGGGGGGGGGGGGGGGGGGGGGGGGGGGGGGGGGGGGGGGGGGGGGGGGGGGGGGGGGGGGGGGGGGGGGGGGGGGGGGGGGGGGGGGGGGGGGGFGGGGGGGFGGGGGGGGGGGGGGGGFGGGGGGFFFFGGGG:FBFGGFFFFGGGGFFGFFFFFFGFFFFBBGG
@M02352:288:000000000-CKWC8:1:1101:3552:11033 1:N:0:TAGCGCTC+AAGGAGTA
TACGAGGGGTGCAAGCGTTAATCGGAATTACTGGGCGTAAAGCGTTCGTAGGCGGTCTATTAAGCAAGATGTGAAAGCCCAGGGCTCAACCTTGGAACTGCATTTTGAACTGGTAGACTAGAGTACTGTAGAGGGTGGTGGAATTTCCAGTGTAGCGGTGAAATGCGTAGAGATTGGAAGGAACATCAGTGGCGAAGGCGGCCACCTGGACAGATACTGACGCTGAGGAACGAAAGCGTGGGGAGCGAACAGGATTAGATACCCTGGTAGTCCACGCCGTAA
+
GGGGFEGGGGGGGGGGGFGGGGGGGGGGGGGGGGGGGGGGGGGGFGGGCFFG@FGFCEGGGGGGGGGGGGGGGGGGGGGGGGGGGGGGFGGGGGGGGGGGGGGGGGFFGGGGGGGGGFGGGGGGGGCGFGFGGGGFFGFGGGFGGGGDGFGGGGGFGGFGGGGGGGGEGGECCDFFGFGGGGFGGGGGGGGGGGGGGGEGGGGGGEGGGCFGGGGGGGGGGGGDEGGGGFFGGDC>GGGGGGFF;EGGDGEF::<FFF>B?FCC?@GF9FBB=FFBF?FFGD
@M02352:288:000000000-CKWC8:1:1101:10095:11038 1:N:0:TAGCGCTC+AAGGAGTA
TACGAGGGGTGCAAGCGTTAATCGGAATTACTGGGCGTAAAGCGTTCGTAGGCGGTCTATTAAGCAAGATGTGAAAGCCCAGGGCTCAACCTTGGAACTGCATTTTGAACTGGTAGACTAGAGTACTGTAGAGGGTGGTGGAATTTCCAGTGTAGCGGTGAAATGCGTAGAGATTGGAAGGAACATCAGTGGCGAAGGCGGCCACCTGGACAGATACTGACGCTGAGGAACGAAAGCGTGGGGAGCGAACAGGATTAGATACCCTGGTAGTCCACGCCGTAA
+
GGGGGGGGGGGGGGGGGGGGGGGGGGGGGGGGGGGGGGGGGGGGGGGGGGGGGGGGGGGGGGGGGGGGGGGGGGGGGGGGGGGGGGGGGGGGGGGGGGGGGGGGGGGGGGGGGGGGGGGGGGGGGGGGGGGGGGGGFGGGGGGGGGGGGGGGGGGGGGGGGGGGGGGGGGGGGGGGGGGGGGGGGGGGGGGGGGGGGGGGGGGGGGGGGGGGGGGGGGGGGGGGGGGGGGGGGGGFGGGGGGFFFFGGGGFF?FGGFFDFFGGGFFGFFFFFFGFFFFFFGG
@M02352:288:000000000-CKWC8:1:1101:4548:11042 1:N:0:TAGCGCTC+AAGGAGTA
TACGGAGGGTGCAAGCGTTACTCGGAATCACTGGGCGTAAAGAGCGTGTAGGCGGGTTTGTAAGTTTGAAGTGAAATCCAATGGCTCAACCATTGAACTGCTTTGAAAACTGCTTACCTAGAATATGGGAGAGGTAGATGGAATTTCTGGTGTAGGGGTAAAATCCGTAGAGATCAGAAGGAATACCGATTGCGAAGGCGATCTACTGGAACATTATTGACGCTGAGACGCGAAAGCGTGGGGAGCAAACAGGATTAGATACCCTGGTAGTCCACGCCCTAA
+
GGGGGGEGGGGGGGFGEGGDGGGGGGGGGGGGGFFDGCGDDGGGGGGGGGFGDGGGGGDFGGFFFGGGGEGGGGGGGGGGGGGGGGGCAE=FGGGFGGGGGGFGGGEFGGGGGGGGGGGGGGDGGFFGGGGEGGGGGGGGGGGGFGFGGGGGGGGGGGGGGGGGGGGGGGGGGFGGGGGGGFGGGGGGGGGFGGDEGGFGGGGGGGGGGGGFGGGGGGGFFGGGGGGGFGGGGGGFGGGEGGFFBEGGGFFF?FGGFFF4F?FFFFFFAFFFFGFB>FE>FF
@M02352:288:000000000-CKWC8:1:1101:23078:11059 1:N:0:TAGCGCTC+AAGGAGTA
TACGGAGGGTGCAAGCGTTAATCGGAATTACTGGGCGTAAAGCGCACGTAGGTGGTTTGTTAAGTTGGATGTGAAAGCCCAGGGCTCAACCTTGGAACTGCATTCAAAACTGGCGAACTAGAGTATGGTAGAGGTGAGTGGAATTTCCTGTGTAGCGGTGAAATGCGTAGAGATGGGAAGGAACATCAGTGGCGAAGGCGACTCACTGGACCAATACTGACACTGAGGTGCGAAAGCGTGGGTAGCAAACAGGATTAGATACCCTGGTAGTCCACGCCGTAA
+
GGGGGGGGGGGGGGGGGGGGGGGGGGGGGGGGGGGGGGGGGGGGGGGGGGGGGGGFGGGGGGGGGGGGGGGGGGGGGGGGGGGGGGGGGGGGGGGGGGGGGGGGGGGGGGGGGGGGGGGGGGGGGGGGGGGGGGGGGGGGGGGGGGGGGGGGGGGGGGGGGGGGGGGGGGGGGGGGGGGGGGGGGGGGGGGGGGGGGGGGGGGGGGGGGGGGGFGGGGGGGGGGGGGGGGGGGGGFGGGGGGFFFFGGGGFFFFGGFFFFGGGGFFGFFFFFFGFFFFFFGD
@M02352:288:000000000-CKWC8:1:1101:21228:11088 1:N:0:TAGCGCTC+CAGGAGTA
TACGGAGGGTGCAAGCGTTACTCGGAATCACTGGGCGTAAAGAGCGTGTAGGCGGGTTTGTAAGTTTGAAGTGAAATCCAATGGCTCAACCATTGAACTGCTTTGAAAACTGCTTACCTAGAATATGGGAGAGGTAGATGGAATTTCTGGTGTAGGGGTAAAATCCGTAGAGATCAGAAGGAATACCGATTGCGAAGGCGATCTACTGGAACATTATTGACGCTGAGACGCGAAAGCGTGGGGAGCAAACAGGATTAGATACCCTGGTAGTCCACGCCCTAA
+
GGGGGGGGGG:F,FFGGGG:6@FGGGGG<FFGGGGGGGGGGG,EGC>FFGGGGGG=@F7BEFGGGGGGG<FGGGGGGGG<F<FGGGGGGGGGG9BFGGGGGDFG<FGGGGGGGDD,:FGGGGCF=,EAEGGGGGG9,,@FFGGGG;F93DGGGGG9FGGCGGFG@FEGGGG9EGD:CFGGGGGGCFGGEF7CFGGGGGGGC8@FGGGGG86C09CFEGGGGGGGDGG7+CDDGEGFGGGGGGFFFFGGGGFFF?GGF@AFFGGGFFGFFFDFFFFBFFBBGG
@M02352:288:000000000-CKWC8:1:1101:26769:11146 1:N:0:TAGCGCTC+AAGGAGTA
TACGGAGGGGGTTAGCGTTGTTCGGAATTACTGGGCGTAAAGCGTACGTAGGCGGATTGGAAAGTTGGGGGTGAAATCCCAGGGCTCAACCCTGGAACTGCCTCCAAAACTATCAGTCTAGAGTTCGAGAGAGGTGAGTGGAATTCCAAGTGTAGAGGTGAAATTCGTAGATATTTGGAGGAACACCAGTGGCGAAGGCGGCTCACTGGCTCGATACTGACGCTGAGGTACGAAAGTGTGGGGAGCAAACAGGATTAGATACCCTGGTAGTCCACACCGTAA
+
GGGGGGGGGGGGGGGGGGGGGGGGGGGGGGGFGGGGGGGGGGGGGGGGGGGGGGGGDGGGGGGGGGGGGGGFGGGGGGGGGGGGGGGGGGGGGGGFFGGGGGGGGGGGGGGGGGGGGGFGGGGGGGGGGGGGGGGGGGGGGGGGGGGGGGFGGGFFGGGGGGGGGGGGGGGDFGGGGGGGGGGGGGGGGFFGGGGGGGGGGGGGGGGGGGGGECFGGGGGGGDCE<EFGGGDGGGBCFFGEEF?>FGG6FFFB?CG<?44CGGGFFGFA6<>FGFFFF>6DG
@M02352:288:000000000-CKWC8:1:1101:10232:11180 1:N:0:TAGCGCTC+AAGGAGTA
TACAGAGGGTGCAAGCGTTAATCGGAATTACTGGGCGTAAAGCGCGCGTAGGTGGTTTGTTAAGTCGGATGTGAAAGCCCAGGGCTCAACCTTGGAATTGCACCCGATACTGGCAGGCTAGAGTACGATAGAGGAGTGTGGAATTTCCTGTGTAGCGGTGAAATGCGTAGATATAGGAAGGAACATCAGTGGCGAAGGCGACACTCTGGATTGATACTGACACTGAGGTGCGAAAGCGTGGGGAGCAAACAGGATTAGATACCCTGGTAGTCCACGCCGTAA
+
GGGGGGGGGGGGGGGGGGGFCFGGGGGGGGGGGGGGGGGGGGGGDGGGGGGGGGGGGGGGGGGGGGGGGGGGGGGGGGGGGGGGGGGGGGGGGGGGGGGGGGGDGGGGGGGGGGGGGGGGGGGGGGGGGGGGGGFGGGGGGGGGGGGGGGGGGGGGGGGGGGGGGGGGGGGEGGFGGGGGGGGGGGGGGGGGGGGGGGGGGGDE@FGGGGGC;FGGGGGGGGGGGGGGGGGGGGGFGGGGGGEFFFGFFGFFFFGGFFBFGGGGFFGFFFAFFGFFFFFFGG
@M02352:288:000000000-CKWC8:1:1101:23152:11194 1:N:0:TAGCGCTC+AAGGAGTA
TACGGAGGGTCCGAGCGTTAATCGGAATTACTGGGCGTAAAGCGCGCGTAGGTGGATTGGTCAGTCAGATGTGAAAGCCCAGGGCTCAACCTTGGAACTGCATCTGATACTGCTAGTCTAGAATACAGTAGAGGGTAGTGGAATTTCCTGTGTAGCGGTGAAATGCGTAGATATAGGAAGGAACACCAGTGGCGAAGGCGACTACCTGGACTGATATTGACACTGAGGTGCGAAAGCGTGGGGAGCAAACAGGATTAGATACCCTGGTAGTCCACGCCGTAA
+
GGGGGFGGGGGGGGGGGGGGDFGGGGGGGGGGGGGGGGGGGGGGGGGGGGGGFGGGGGGGGGGGGGGGGGGGGGGGGGGGGGGGGGGGGGGGGGGGGGGGGGGGGGGGGGGGGGGGGGGGGGAFGGGGGGGGGGGGGGGGGGGGGGGGGGGGGGGGGGGGGGGGGGGGGGGGGGGGGGGGGGGGGGGGGGGGGGGGGGGGGGGGGGGGGGGGGFGGGGGGGGGGGGGGGGGGGGGFGGGGGGFFFFGFGGFFF66D?FFFGGGGFFGFFFFFFGFFF6>>GG
@M02352:288:000000000-CKWC8:1:1101:24764:11207 1:N:0:TAGCGCTC+AAGGAGTA
TACGGAGGGTGCAAGCGTTACTCGGAATCACTGGGCGTAAAGAGCGTGTAGGCGGGTTTGTAAGTTTGAAGTGAAATCCAATGGCTCAACCATTGAACTGCTTTGAAAACTGCTTACCTAGAATATGGGAGAGGTAGATGGAATTTCTGGTGTAGGGGTAAAATCCGTAGAGATCAGAAGGAATACCGATTGCGAAGGCGATCTACTGGAACATTATTGACGCTGAGACGCGAAAGCGTGGGGAGCAAACAGGATTAGATACCCTGGTAGTCCACGCCCTAA
+
GGGGGGGGGGGGGGGGGGGGGGGGGGGGGGGGGGGGGGGGGGGGGGGGGGGGGGGGGGGGGGGGFGGGGGGGGGGGGGGGGGGGGGGGGGGGGGGGGGGGGGGGGGGGGGGGGGGGGGGGGGGGGGGGGGGGGGGGGGGGGGGGGGGGGGGGGGGGGGGGGGGGGGGGGGGGGGGGGGGGGGGGGGGGGGGGGGGGGGGGGGGGGGGGGGGGGGGGGGGGGGCEGGGGGGGGGGGFGGGGGGFFFFGGFGFFFFGGFFFFGGGGFFGFBFFFFGFFFFFFGG
@M02352:288:000000000-CKWC8:1:1101:27954:11210 1:N:0:TAGCGCTC+AAGGAGTA
TACAGAGGGTGCAAGCGTTAATCGGAATTACTGGGCGTAAAGCGCGCGTAGGTGGTTTGTTAAGTCGGATGTGAAAGCCCAGGGCTCAACCTTGGAATTGCACCCGATACTGGCAGGCTAGAGTACGATAGAGGAGTGTGGAATTTCCTGTGTAGCGGTGAAATGCGTAGATATAGGAAGGAACATCAGTGGCGAAGGCGACACTCTGGATTGATACTGACACTGAGGTGCGAAAGCGTGGGGAGCAAACAGGATTAGATACCCTGGTAGTCCACGCCGTAA
+
GGGGGGGGGGGGGGGGGGGG8FFGGGGGGGGGGGGGFGGGGGEFFEGGGGEFEFG:=FEGFGGGGGGGGGGGGGGGGGGC@FGGGGGGGGGGGGGG,CEGGGF<@FFEGGGGGGGGGGGGGGGGGGDEGGGGGG@C:FFFGGGGGGGFGGGGGGGGGGGGGGGGGGGGECEFGGFGGFGGGGGGGACCFGGFGGGGGGGGEGCE?CDGGGCCCFFCFGGFGGGGGGGGFGGGGGGDGGGGGGEFFFGGFGFFFFGGFFF?FGGGFFGFBFAD7DF?BFD9GG
@M02352:288:000000000-CKWC8:1:1101:25568:11211 1:N:0:TAGCGCTC+AAGGAGTA
TACGAGGGGTGCAAGCGTTAATCGGAATTACTGGGCGTAAAGCGTGCGTAGGTGGTTTGTTAAGCAAGATGTGAAAGCCCCGGGCTCAACCTGGGAACTGCATTTTGAACTGGCAAACTAGAGTATTGTAGAGGGTAGTGGAATTTCCAGTGTAGCGGTGAAATGCGTAGAGATTGGAAGGAACATCAGTGGCGAAGGCGGCTACCTGGACAAATACTGACACTGAGGCACGAAAGCGTGGGGAGCAAACAGGATTAGATACCCTGGTAGTCCACGCCGTAA
+
GGGGDFGGGGGGGGGGGGGGDGGGGGGGGGGGGGGGGGGGGGGGFEFGGGGGFFGFGGGGGGGGGGGGGGGGGGGGGGGGGGGGGGGGGGGGGGGGGGGGGGGGGGGGGGGGGGGGGGGGGGGFG9FGGGGGGGGGGGGGGGFGGGGGGGFGGGGGGGGGGGGGGGGGGGGGGGGGGGGGGGGGGGGGGGGGGGGGGGGGGGGGGGGGGGGGGGGGGGGGGGGGGGGGGGGGGGGFGGGGGGFFFFGGGGFFFFGGFFFFGGGGFFGFAFFFFGFFFFF65C
@M02352:288:000000000-CKWC8:1:1101:3031:11214 1:N:0:TAGCGCCC+AAGGAGTA
TACGAGGGGTGCAAGCGTTATTCGGAATTACTGGGCGTAAAGCGTACGTAGGCGGTTTGTTAAGCAAGATGTGAAAGCCCAGGGCTCAACCTTGGAACTGCATTTTGAACTGGCAAACTAGAGTACTGTAGAGGGTGGTGGAATTTCCAGTGTAGCGGTGAAATGCGTAGAGATTGGAAGGAACATCAGTGGCGAAGGCGGCCCCCTGGACAGATACTGACGCTGAGGTACGAAAGCGTGGGGAGCGAACGGGATTAGATACCCCGGTAGTCCAAGCTGTAA
+
GGGGG;++@FFG@F,DFGGG,EFGGGGG6CFGGGGGDGGGGGAGGCGGGDGGGGG=FG+BFF,B?FFGGGGGGGGGGGGGG,FFFGGGGGGGGGGGGAFGG<FGGF,FFGFF8>F9FFG9CFFGFFGC3CFGGG7CBFCFDGGCGFF,3DFGFGGGGGGGGGGGGGGG=CEABF@9,4?CGGGGGGGBFGFGGGGGDGGEGGC*/:EGG6C?**<+AEGGGGGGDDGGFGGGGGGFG59CEGFFFFGGGG)8?BGGFF46EEGF)>GF;BFFF**.:)9>GC
@M02352:288:000000000-CKWC8:1:1101:14947:11239 1:N:0:TAGCGCTC+AAGGAGTA
TACGGAGGGTGCAAGCGTTAATCGGAATTACTGGGCGTAAAGCGTACGTAGGTGGTTTGTTAAGTTGGATGTGAAAGCCCAGGGCTCAACCTTGGAACTGCATTCAAAACTGATGAACTAGAGTATGGTAGAGGTAAGTGGAATTTCCTGTGTAGCGGTGAAATGCGTAGAGATGGGAAGGAACATCAGTGGCGAAGGCGACTTACTGGACCAATACTGACACTGAGGTACGAAAGCGTGGGTAGCAAACAGGATTAGATACCCTGGTAGTCCACGCCGTAA
+
GGGGCFGGGGGGGGGGGGGG@EGGGGEGGGGGGGGGGGGGGGGGGDGGFGGGCFG:DFGGFGGGFEFGGGGGGGGGGGGGGGGGGGGGGGGGGGGGGGGGGFDGDFGGGGGGCGDGFGGGGGGGGFFGGGGGGGGGGG@FFGGGGFG=FGGGGGGGGGGGGGGGGGGGGGGFGGGGGGGGGGGGGCGFGGGGGGGGGGGGGGCEFGGGFGGCCFFGGGGGGGCFGGGGGGGDEGGFGGGGGGFABFGGGGFFFFGGFFAFGGGGFFGF<FBFFGFFF0BFGC
@M02352:288:000000000-CKWC8:1:1101:12004:11254 1:N:0:TAGCGCTC+AAGGAGTA
TACGAGGGGTGCAAGCGTTAATCGGAATTACTGGGCGTAAAGCGTTCGTAGGCGGTTTGTTAAGCAAGATGTGAAAGCCCAGGGCTCAACCTTGGAACTGCATTTTGAACTGGCAAACTAGAGTACTGTAGAGGGTGGTGGAATTTCCAGTGTAGCGGTGAAATGCGTAGAGATTGGAAGGAACATCAGTGGCGAAGGCGGCCACCTGGACAGATACTGACGCTGAGGAACGAAAGCGTGGGGAGCGAACAGGATTAGATACCCTGGTAGTCCACGCCGTAA
+
GGGGDEGGGGGEFGGGGGGG,CFGGGGGGGGGGGGGGGGGGGGGGGGGGGGGGGGFFGGGGGGGGFFFFFGGGGGGFGGGGGGGGGGGGGGCGGGGGGGGGGGGGGGGGGGGFFGGFGGGGGGGGGGGDFGGGGGFEGGGGGGGGFGGGGGGGGGGGGGGGGGGGGGGGGGFGGGGGGGGGGGGGGGGGGGGGGGGGGGGGGGEFGGGGFFGGGGGGGGGGGGGGGGGGGGGGGGFGGGGGGFFFFGGGGFFF?GGBFFFGGGGFFGFFFFFFGFFFFFFGG
@M02352:288:000000000-CKWC8:1:1101:17180:11257 1:N:0:TAGCGCTC+AAGGAGTA
TACGGAGGGTGCGAGCGTTAATCGGAATTACTGGGCGTAAAGCGTACGCAGGCGGTTTGTTAAGCGAGATGTGAAAGCCCCGGGCTCAACCTGGGAACTGCATTTCGAACTGGCAAACTAGAGTGTGATAGAGGGTGGTAGAATTTCAGGTGTAGCGGTGAAATGCGTAGAGATCTGAAGGAATACCGATGGCGAAGGCAGCCACCTGGGTCAACACTGACGCTCATGTACGAAAGCGTGGGGAGCAAACGGGATTAGATACCCCGGTAGTCCACGCCGTAA
+
GGGGGGGGGGGGGGGGGGGGFGGGGGGGGGGGGGGGGGGGGGGGGGGGGGGGGGGGGGGGGGGGGGGGGGGGGGGGGGGGGGGGGGGGGGGGGGGGGGGGGGGGGGGGGGGGGGGGGGGGGGGGGFGGGGGFGGGGGGGGGGGGGGGGGGGGGGGGGGGGGGGGGGGGGGGGGGGGGGGGGGGGGGGGGGGGGGGGGGGGGGGGGGGGGGGGGGGGGGGGGGGGGGGGGGGGGGGFGGGGGGFFFFGGGGFFFFGGFFFFGGGGFFGFFFFFFGFFFFFFGG
@M02352:288:000000000-CKWC8:1:1101:9680:11283 1:N:0:TAGCGCTC+AAGGAGTA
TACGGAGGGTGCAAGCGTTACTCGGAATCACTGGGCGTAAAGAGCGTGTAGGCGGGTTTGTAAGTTTGAAGTGAAATCCAATGGCTCAACCATTGAACTGCTTTGAAAACTGCTTACCTAGAATATGGGAGAGGTAGATGGAATTTCTGGTGTAGGGGTAAAATCCGTAGAGATCAGAAGGAATACCGATTGCGAAGGCGATCTACTGGAACATTATTGACGCTGAGACGCGAAAGCGTGGGGAGCAAACAGGATTAGATACCCTGGTAGTCCACGCCCTAA
+
GGGGGGGGGGGGGGGGGGGGGGGGGGGGGGGGGGGGGGGGGGGGGGGGGGGGGGGGGGGGGGGGGGGGGDFGGGGGGGGGGGGGGGGGGGGGGGGGGGGGGGGGGGGGGGGGGGGGGGGGGGGGGGGGGGGGGGGGGGGGGGGGGGGGGGGGGGGGGGGGGGGGGGGGGGGGGGGGGGGGGGGGGGGGGGGGGGGGGGGGDEGGGGGGGGGGGGGGGGGGGGGGGGFCGGGGGGGFGGGGGGFBFEGGGGFFFFGGFFFFGGGGFFGFAFAAFGFFFFFFGG
@M02352:288:000000000-CKWC8:1:1101:19840:11306 1:N:0:TAGCGCTC+AAGGAGTA
TACGGAGGGTGCAAGCGTTACTCGGAATCACTGGGCGTAAAGAGCGTGTAGGCGGGTTTGTAAGTTTGAAGTGAAATCCAATGGCTCAACCATTGAACTGCTTTGAAAACTGCTTACCTAGAATATGGGAGAGGTAGATGGAATTTCTGGTGTAGGGGTAAAATCCGTAGAGATCAGAAGGAATACCGATTGCGAAGGCGATCTACTGGAACATTATTGACGCTGAGACGCGAAAGCGTGGGGAGCAAACAGGATTAGATACCCTGGTAGTCCACGCCCTAA
+
GGGGGGGGGGGGGGGGGGGGGGGGGGGGGGGGGGGGGGGGGGGGGGGGGGGGGGGGGGGGGGGGGGGGGGGGGGGGGGGGGGGGGGGFGGGGGGGGGGGGGGGGGGGGGGGGGGGGGGGGGGGGGGGGGGGGGGGGGGGGGGGGGGGGGGGGGGGFGGGGGGGGGGGGGGGGGGGGGGGGGGGGGGGGGGGGGGGGGGGGGGGGGGGGGGGGFGGGGGGGGGGGGGGGGGGGGGGFGGGGGGFFFFGGGGFFFFGGFFFFGGGGFFFFBFBFFGFFFFDBGG
@M02352:288:000000000-CKWC8:1:1101:8938:11315 1:N:0:TAGCGCTC+AAGGAGTA
TACGGAGGGTGCAAGCGTTACTCGGAATCACTGGGCGTAAAGAGCGTGTAGGCGGGTTTGTAAGTTTGAAGTGAAATCCAATGGCTCAACCATTGAACTGCTTTGAAAACTGCTTACCTAGAATATGGGAGAGGTAGATGGAATTTCTGGTGTAGGGGTAAAATCCGTAGAGATCAGAAGGAATACCGATTGCGAAGGCGATCTACTGGAACATTATTGACGCTGAGACGCGAAAGCGTGGGGAGCAAACAGGATTAGATACCCTGGTAGTCCACGCCCTAA
+
GGGGGGGGDGGGGGGGGGGGGGGGGGGGFGGGGGGGGGGGGGCFGGGGGGGGGGGGGGGGGGGGGGGGG<FFGGGGGGGGGGGGGGGGGGGGGGGGGGGGGGGGGFGGGGGGGGGGGGGGGGGGGGGGGGGDGGGGGGGGGGGGGGGGGGGGGGGGGGGGGGGGGGDGGGGGFGGGGGGGGGGGGGGGGGGGGGGGGCGGGGFGFGGGFGGGGGGGGGGGGGGGDDGGGGGGGGGFGGGGGGFFFFGFGGFF<FGGBFFFGFGGFFGFFFAFFGFFFFFFGD
@M02352:288:000000000-CKWC8:1:1101:16249:11325 1:N:0:TAGCGCTC+AAGGAGTA
TACGGAGGGTGCAAGCGTTACTCGGAATCACTGGGCGTAAAGAGCGTGTAGGCGGGTTTGTAAGTTTGATGTGAAATCCAATGGCTCAACCATTGAACTGCTATGAAAACTGCTTACCTAGAATATGGGAGAGGTAGATGGAATTTCTGGTGTAGGGGTAAAATCCGTAGAGATCAGAAGGAATACCGATTGCGAAGGCGATCTACTGGAACATTATTGACGCTGAGACGCGAAAGCGTGGGGAGCAAACAGGATTAGATACCCTGGTAGTCCACGCCCTAA
+
GGGGEGGGGGGGFGGGGGGGCFGDGGGGAFGGGGGGGGGGGGCFGGFGGGGGGGG+FF:4BFFGGGDFG,EFFGGGGGG@8?FGGGGGGGGCF<<EFFGGGFFF<FGGGGGGGGG9,DGFGGGGGGGG?FGGGGGCFFFGGGGGGGGFFGGGGGGGGGG7BGGGDGGGGGG9FGF8CFFGGGGGDGGC<F=EGGGGCEGGGGG7<CFGGGFCFGGGGGCFG*CEGGGC9CDDGGGFGGGGGGFFFFGGGGFFBFGGFFFFGGGGFFDFFFFFF7??B?7>FF
@M02352:288:000000000-CKWC8:1:1101:9846:11332 1:N:0:TAGCGCTC+AAGGAGTA
TACGAGGGGTGCAAGCGTTAATCGGAATTACTGGGCGTAAAGCGTGCGTAGGTGGTTTGTTAAGCAAGATGTGAAAGCCCCGGGCTCAACCTGGGAACTGCATTTTGAACTGGCAAACTAGAGTATTGTAGAGGGTAGTGGAATTTCCAGTGTAGCGGTGAAATGCGTAGAGATTGGAAGGAACATCAGTGGCGAAGGCGGCTACCTGGACAAATACTGACACTGAGGCACGAAAGCGTGGGGAGCAAACAGGATTAGATACCCTGGTAGTCCACGCCGTAA
+
GGGG@FGGGGGGGGGGGGGG@EFGGGGGGGGGGGGGGGGGGGGGGGGGGGGGGGGGGGGGGGGGGGGGGGGGGGGGGGGGGGGGGGGGGGGGGGGGGGGGGGGGGGGGGGGGGGGGGGGGGGGGGGGGGGGGGGGGFGGGGGGGGGGGGGGGGGGGGGGGGGGGGGGGGGGGGGGGGGGGGGGGGGGGGGGGGGGGGGGGGGGGGGGGD=FGCGGGGGGGGGGGGGGGGGGGGGGFGGGGGGFFBFGCGGFFB?GGFFBF7CCFFFGFFFFFFFFFFFFFGG
@M02352:288:000000000-CKWC8:1:1101:19364:11337 1:N:0:TAGCGCTC+AAGGAGTA
TACGAGGGGTGCAAGCGTTAATCGGAATTACTGGGCGTAAAGCGTTCGTAGGCGGTCTATTAAGCAAGATGTGAAAGCCCAGGGCTCAACCTTGGAACTGCATTTTGAACTGGTAGACTAGAGTACTGTAGAGGGTGGTGGAATTTCCAGTGTAGCGGTGAAATGCGTAGAGATTGGAAGGAACATCAGTGGCGAAGGCGGCCACCTGGACAGATACTGACGCTGAGGAACGAAAGCGTGGGGAGCGAACAGGATTAGATACCCTGGTAGTCCACGCCGTAA
+
GGGGFGGGGGGGGGGGGGGGFGGGGGGGGGGGGGGGGGGGGGGGGGGGGGGGGGGGGGGGGGGGGGGGGGGGGGGGGGGGGGGGGGGGGGGGGGGGGGGGGGGGGGGGGGGGGGGGGGGGGGGGGGGGGGGGGGGGGGGGGGGGGGGGGGGGGGGGGGGGGGGGGGGGGGGGDGGGGGGGGGGGGGGGGGGGGGGGGGGGGGGGGGGGGGGGGGGGGGGGGGGGGGGGGGGGGGGFGGGGGGEFFFGGGGFFFFGGFF<FGGGGFFFFAFFBFGFBFFFFDC
@M02352:288:000000000-CKWC8:1:1101:26970:11347 1:N:0:TAGCGCTC+AAGGAGTA
TACGGAGGGTGCAAGCGTTACTCGGAATCACTGGGCGTAAAGAGCGTGTAGGCGGGTTTGTAAGTTTGAAGTGAAATCCAATGGCTCAACCATTGAACTGCTTTGAAAACTGCTTACCTAGAATATGGGAGAGGTAGATGGAATTTCTGGTGTAGGGGTAAAATCCGTAGAGATCAGAAGGAATACCGATTGCGAAGGCGATCTACTGGAACATTATTGACGCTGAGACGCGAAAGCGTGGGGAGCAAACAGGATTAGATACCCTGGTAGTCCACGCCCTAA
+
GGGGGGGGGGGGGGGGGGGGGGGGGGGGGGGGGGGGGGGGGGGGGGFGGGGGGGGGGGGGGGGGGGGGGAFGGGGGGGGGGGGGGGGGGGGGGGGGGGGGGGGGGGGGGGGGGGGGGGGGGFFGGGGGGGGGGGGGGGGGGGGGGGGGGGGGGGGDFGGGGGGGGGGGGGGGGGGGGGGGGGGGGGGGGGGGGGGGGGGGGDGGGGFGGGFGFFEFGGGGGGGGGDGGGEGGGGGFGGG>CGFBFFGGFGFFFFGGFFFFGGGGF4CFFFBDFGF:>FFFFD
@M02352:288:000000000-CKWC8:1:1101:3073:11353 1:N:0:TAGCGCTC+AAGGAGTA
TACAGAGGGTGCAAGCGTTAATCGGAATTACTGGGCGTAAAGCGCGCGTAGGTGGTTTGTTAAGTCGGATGTGAAAGCCCAGGGCTCAACCTTGGAATTGCACCCGATACTGGCAGGCTAGAGTACGATAGAGGAGTGTGGAATTTCCTGTGTAGCGGTGAAATGCGTAGATATAGGAAGGAACATCAGTGGCGAAGGCGACACTCTGGATTGATACTGACACTGAGGTGCGACAGCGTGGGGAGCGAACAGGATTAGATACCCTGGTAGTCCACGCCGTAA
+
GGGGECCFFGGGGGGGGGGGGGFGDEGGGGGGGGGGGGGGGGGCCGGGGDGGFFGGGGGGGGGFGG7FGGGGFFGGGGGGG<DFFFGGGGCFGGGGGGGGGGDFF:>FFGGGGGCFEGGGGFGGGGCF+@<9CEFECC@F>FGFDGGD9FFGGEFGCGGEGGGGGGDEEEGGGFFF9CF7CFFGF@A;<2,8CGGGEGF51:5/+;<9<+?+;9EFGGGGFCFGGFGC75>):*9>F=CE>CB1;DCCECEF<(9:8F2@CFFDF>GF>?A>FFFF(:>>GD
@M02352:288:000000000-CKWC8:1:1101:13732:11355 1:N:0:TAGCGCTC+AAGGAGTA
TACGAGGGGTGCAAGCGTTACTCGGAATTACTGGGCGTAAAGCGTTCGTAGGCGGTCTATTAAGCAAGATGTGAAAGCCCAGGGCTCAACCTTGGAACTGCATTTTGAACTGGTAGACTAGAGTACTGTAGAGGGTGGTGGAATTTCCAGTGTAGCGGTGAAATGCGTAGAGATTGGAAGGAACACCAGTGGCGAAGGCGACTGCCCGGACTGATACTGACACTGAGGTGCGAAAGCGTGGGGAGCAAACAGGATTAGATACCCTGGTAGTCCACGCCGTAA
+
GFGGGGGGGGDEGGGGGGGE,CEFGGFEGGGFGGDFGFGGGGGGGEGGGGGGGGGFGGGGGGGGGGGGGGGGGGFFFGGGGGGGGGGGGGDFGGGGGGGGGGGAFGGGGGGGGGGGGGGGGGFGGGGGFFGGGGEFFC@GGFCGGGGGGGGGGGGGGFGGGGGGGGGEGGGFFEFFE9EFCGFGGCGGGFFGGGGGCGGEGD5@CG/BEEGGGC:AFGGCFGG++:CFGGFDDE<>DEDEGCBBFFGG+/8F:BGCB@AFECGG?F396B>AF==:>?F979
@M02352:288:000000000-CKWC8:1:1101:13726:11372 1:N:0:TAGCGCTC+AAGGAGTA
TACGAGGGGTGCAAGCGTTAATCGGAATTACTGGGCGTAAAGCGTTCGTAGGCGGTCTATTAAGCAAGATGTGAAAGCCCAGGGCTCAACCTTGGAACTGCATTTTGAACTGGTAGACTAGAGTACTGTAGAGGGTGGTGGAATTTCCAGTGTAGCGGTGAAATGCGTAGAGATTGGAAGGAACACCAGTGGCGAAGGCGACTGCCCGGACTGATACTGACACTGAGGTGCGAAAGCGTGGGGAGCAAACAGGATTAGATACCCTGGTAGTCCACGCCGTAA
+
GGGGFGGGGGGGGGGGGGGG,CFGGGGGGGGGGGGGGGGGGGGGGGGGGGGGGGGGGGGGGGGGGGGGGGGGGGGGGGGGGGGGGGGGGGGGGGGGGGGGGGGGGGGGGGGGGGGGGGGGGGGGGGGGGGGGGGGGGGGGGGGGGGGGGGGGGGGGGGGGGGGGGGGGGGGGGGGGGGGGGGGGGGGGGGGGGGGGGGGGGGGGGG*CEGGGGGGGGGGGGGGGGGGGGGGGGGGFGGGGGGFFFFGGGGFFFFGGFFFFGGGGFFGFFFFF=FFFFFFFGG
@M02352:288:000000000-CKWC8:1:1101:14552:11402 1:N:0:TAGCGCTC+AAGAAGTA
TACTAAAGGTGCAAGCGTTAATCGGAATTACTGGGCGTAAAGCGCGCGTAGGTGGTTTGTTAAGTCGGATGTGAAAGCCCAGGGCTCAACCTTGGAATTGCACCCGATACTGGCAGGCTAGAGTACGATAGAGGAGTGTGGAATTTCCTGTGTAGCGGTGAAATGCGTAGAGATGGGAAGGAACACCAGTGGCGAAGGCGACTGACTGGCTCGATACTGACACTGAGGTGCGAAAGCGTGGGGAGCAAACAGGATTAGATACCCTGGTAGTCCACGCCGTAA
+
GGGGFGGGGGGGGGGGGGGFGGGGGGGGGGGGGGGGGGGGGGGGGGGGGGGGGGGGGGGGGGGGGGGGGGGGGGGGGGGGGGGGGGGGGGGGGGGGGGGGGGGGGGEGGGGGGGGGGGGGGGGGGGGGGDGGGGGGGGGGGGGGGGGGGGGGGGGGGGGGGGGGGGGGGGGGGGGGGGGGGGGGGGGGGGGGGGGGGGGGGGGGGGGGGGGGGGGFGGGGGGFGGGGGGCGGGGGFGGGGGGFFFFGFGGFFFFGG?FFFGGGGFFGFFFFFFGFFFFFFGD
@M02352:288:000000000-CKWC8:1:1101:3711:11450 1:N:0:TAGCGCTC+AAGGAGTA
TACGAGGGGTGCAAGCGTTAATCGGAATTACTGGGCGTAAAGCGTTCGTAGGCGGTTTGTTAAGCAAGATGTGAAAGCCCAGGGCTCAACCTTGGAACTGCATTTTGAACTGGCAAACTAGAGTACTGTAGAGGGTGGTGGAATTTCCAGTGTAGCGGTGAAATGCGTAGAGATTGGAAGGAACATCAGTGGCGAAGGCGGCCACCTGGACAGATACTGACGCTGAGGTGCGAAAGCGTGGGTAGCAAACAGGATTAGATACCCTGGTAGTCCACGCCGTAA
+
GGGGFGGGGGGGGGGGGGGGGGGGGGGGGGGGGGGGGGGGGGGGGGGGFGGGGGGFGGGGGGGGGGGGGGGGGGGGGGGGGGGGGGGGGGGGGGGGGGGGGGGGGGGGGGGGGGGGGGGGGFGGGGFGGGGGGGGGGGGGDGFGGGGGGGGGGGGGGGGGGGGGGGGGGGGGGGGGGGGGGGGGGGGGGGGGGGDGGGGGGGGGGGGGGGGGGCGGGGGGGGGGGCCFGGGDEGGFGGDGGGFFFFGGGGFFFFFG?FFFGGDGFFGFFFFFFGFFFBF>GD
@M02352:288:000000000-CKWC8:1:1101:1951:11470 1:N:0:TAGCGCTC+AAGGAGTA
TACAGAGGGTGCAAGCGTTAATCGGAATTACTGGGCGTAAAGCGCGCGTAGGTGGTTTGTTAAGTCGGATGTGAAAGCCCAGGGCTCAACCTTGGAATTGCACCCGATACTGGCAGGCTAGAGTACGATAGAGGAGTGTGGAATTTCCTGTGTAGCGGTGAAATGCGTAGATATAGGAAGGAACATCAGTGGCGAAGGCGACACTCTGGATTGATACTGACACTGAGGTGCGAAAGCGTGGGGAGCAAACAGGATTAGATACCCTGGTAGTCCACGCCGTAA
+
GGGGGGGGGGGGGGGGGGGFGGGGGGGDGGFGGGGGGGGGGGGGGGGGGGFGGGGFGGGGGGGGGGGGGGGGGGGGGCFFGGGGGGGGFGGGGGGGGGGGGGGGGGGGGGGGGGGGGGGGGGGGGGGGGGGGGGFGFGGGGGGGGGGGGGGGGGGGDGGGGGGGGGGGGGGGGGGFFGGGGGGGGGGGGGGGGGGGGDGGEGGGGGGGGGFGGGGGGGGGGGGGGCGFGFGGGGGFGGGGGGFBFEGGGGFF?:GGFFFFGGGGFFGFFFFFFGFF>?F;DD
@M02352:288:000000000-CKWC8:1:1101:16134:11525 1:N:0:TAGCGCTC+AAGGAGTA
TACGGAGGGTGCAAGCGTTACTCGGAATCACTGGGCGTAAAGAGCGTGTAGGCGGGTTTGTAAGTTTGATGTGAAATCCAATGGCTCAACCATTAAACTGCTTTGAAAACTGCTTACCTAGAATATGGGAGAGGTAGATGGAATTTCTGGTGTAGGGGTAAAATCCGTAGAGATCAGAAGGAATACCGATTGCGAAGGCGATCTACTGGAACATTATTGACGCTGAGACGCGAAAGCGTGGGGAGCAAACAGGATTAGATACCCTGGTAGTCCACGCCCTAA
+
GGGGGGGGCGFGFGGGGGGG@EFGGGGGDFCFGGGGGGGGGG<F,C@FGFGGFGG7@C?FGGGGGGCFE,CFGGGGGEEE8?FGFGGGGGG>FE,CFFGGGD9F5,C<FFGGDFGEEFG=FGDFGGDFCFGGGGGEGC=FFGGGG9@FGGGGGGGFGGGCFGGG,DFGGGG;DFGGF?FFGGGFFGGGGGGGGGGGGGG838CBGGGGGGGF8<+A<FGGG8EGGG@9E7DGGGGFGGGGGG:?0>GGGGFFFFGGFFFFGGGGFFGFFFFFFGF0>(.9GG
@M02352:288:000000000-CKWC8:1:1101:9820:11551 1:N:0:TAGCGCTC+AAGGAGTA
TACGGAGGGTCCGAGCGTTAATCGGAATTACTGGGCGTAAAGCGCGCGTAGGTGGATATTTAAGCTAGATGTGAAAGCCCAGGGCTCAACCTTGGAACTGCATTTAGAACTGGGTAACTAGAGTACAGTAGAGGGTAGTGGAATTTCTTGTGTAGCGGTGAAATGCGTAGATATAAGAAGGAACACCAGTGGCGAAGGCGACTGCCTGGACTGATACGGACACTGAGGTGCGAAAGCGTGGGGAGCAAACAGGATTAGAAACCCTGGTAGTCCACGCCGTCA
+
FGGGG@EGGG,;C@CEEFCBC@CDC:CCEGGFGGFGGGGCF<D77FCC84@FFFG+B@E,CEFGGGGGGFF<FFFGGGGCEGFF:<7A<<<CFFGGGGGGGGFAFFGGFGFG@FFEADFF<BDGFGCE<9EE>F=FGGFCCFE=CAFFEEFGGGGGGGGFGGGDG9CBECCDCGGGFCCDFFFGG8CCFGGGGGCB=EF8>C:EFFFGGG*+;CFFDCCEGGCF?FCFGFGGDECDFE9EEC3:9)55?CFFB:7C>=2*<CFGFFG?DFFF?F4:9:3()1
@M02352:288:000000000-CKWC8:1:1101:21861:11557 1:N:0:TAGCGCTC+AAGGAGTA
TACAGAGGGTGCAAGCGTTAATCGGAATTACTGGGCGTAAAGCGCGCGTAGGTGGTTTGTTAAGTCGGATGTGAAAGCCCAGGGCTCAACCTTGGAACTGCATTTTGAACTGGCAAACTAGAGTACTGTAGAGGGTGGTGGAATTTCCAGTGTAGCGGTGAAATGCGTAGAGATTGGAAGGAACATCAGTGGCGAAGGCGGCTACCTGGACAAAGACTGACACTGAGGCACGAAAGTGTGGGTAGCGAACAGGATTAGATACCCTGGTAGTCCACACCGTAA
+
GGGGGGGGGGGGGGGGGGGGCGGGGGGGGGGGGGGGGGGGGGGGGGGGGGGGGGGFGGGGGFGGGGGGGGGGGGGGGGGGGGGGGGGGGGGGGGGGGGGGGGGGGGFGGGGGGGGGGGGGGGGGGGGGGGGGGGGFGGGGGGGGGGGGGGGGGGGGGGGGGGGGGGGGGGGFGGGGGGGGGGGGGGGGGGGGGGGGGGGGGGGGGGGGGGGFCFGGGGGGGGGGFGGGG5DGGGGFGGGGGGFFFFGGGGFF?BGGBFFFGGGGFFGFFFFFFGFFFFFFGG
@M02352:288:000000000-CKWC8:1:1101:9837:11562 1:N:0:TAGCGCTC+AAGGAGTA
TACGGAGGGTCCGAGCGTTAATCGGAATTACTGGGCGTAAAGCGCGCGTAGGTGGTTATTTAAGCTAGATGTGAAAGCCCAGGGCTCAACCTTGGAACTGCATTTAGAACTGGGTAACTAGAGTACAGTAGAGGGTAGTGGAATTTCTTGTGTAGCGGTGAAATGCGTAGATATAAGAAGGAACACCAGTGGCGAAGGCGACTGCCTGGACTGATACTGACACTGAGGTGCGAAAGCGTGGGGAGCAAACAGGATTAGATACCCTGGTAGTCCACGCCGTAA
+
GGGGGGGGGGGGGGGGGGGF@FGGGFGGGGGGGGGGGGGGGGGGGGGGGGGGGGGGGGGGGGGGGGGGGGGGGGGGGGGGGGGGGGGGGGGGGGGGGGGGGGGGGGGGGGGGGGGGGGGGGGGGGGGGGGGGGGGGGGGGGGGGGGGGGGGGGGGGGGGGGGGGGGGGGGGGGGGFGGGGGGGGGGGGGGGGGGGGGGGGGGGGGGGGGGGGGGGGGGGGGGGGGGGGG5CGGGGFGGGGGGF?FFGGGGFFFFGGFFFFGGGGFFGFFFFFFGFFFFFFGC
@M02352:288:000000000-CKWC8:1:1101:9804:11571 1:N:0:TAGCGCTC+AAGGAGTA
TACGGAGGGTGCAAGCGTTAATCGGAATTACTGGGCGTAAAGCGCACGTAGGTGGATTGGTCAGTCAGATGTGAAAGCCCAGGGCTCAACCTTGGAACTGCATCTGATACTGCTAGTCTAGAATACAGTAGAGGGTAGTGGAATTTCCTGTGTAGCGGTGAAATGCGTAGATATAGGAAGGAACATCAGTGGCGAAGGCGACACTCTGGATTGATACTGACACTGAGGTGCGAAAGCGTGGGGAGCAAACAGGATTAGATACCCTGGTAGTCCACGCCGTAA
+
GGGGGGGGGGGGGGGGGGGGDFGGGGGGGGGGGGGGGGGGGGGGGGGGGGGGGGGGGGGGGGGGGGGGGGGGGGGGGGGGGGGGGGGGGGGGGGGGGGGGGGGGGGGGGGGGGGGGGGGGGGGGGGGGGGGGGGGGGGGGGGGGGGGGGGGGGGGGGGGGGGGGGGGGGGGGGGGGGGGGGGGGGGGGGGGGGGGGGGGGGGGGGGGGGGGGGGGGGFGGGGGGGGGGGFGGGGGFGGGGGGFFFFGGGGFFFFGGFFFFGGGGFFGFFFFFFGFFFFFFGG
@M02352:288:000000000-CKWC8:1:1101:2095:11577 1:N:0:TAGCGCTC+AAGGACTA
TACGGAGGGTGCAAGCGTTACTCGGAATCACTGGGCGTAAAGAGCGTGTAGGCGGGTTTGTAAGTCTGAGGTAAAATTGAATGGCTCAACCTTTTACCTGCGTTGAAAACTGCTTACCTAGAATATGGGAGAGTTAGATGGAATTTCTGGTGTAGGGGGAAATGCCGAAGAGATCAGAAGGAATACCGATTGCGAAGGCGATCTACTGGAACATAATTGACGCTGAGACGCGAAAGCGTGGGGAGCAAACAGGATTAGATACCCTGTTAGTCCACGCCCTAA
+
GGGGGDDF:F@C,CEDD@BC:,@@FECC9FCF<FF8:C+,-C@F,@@FEFGGGFC=+84B,CDFF,A5?,BA,<?FG8,CF<@BE4F=FF=4,5,C,C,,?+@FF+BCD,5CC=F<<3,33,,8,:,,,68@C,,,:,@F7<9,,,,,@F,,6@,EC7*>FF9,?DC*:/::,,5,2,4,*=?FCCB8*CF89*8:C8E8EE;5<?C9+C*<*2++<+<++**AECCC95>7CEC5>C7C5:),(5>5C<4?16F7<F2=FFF*65**-94>***((-.(29
@M02352:288:000000000-CKWC8:1:1101:7367:11589 1:N:0:TAGCGCTC+AAGGAGTA
TACTAAAGGTGCAAGCGTTAATCGGAATTACTGGGCGTAAAGCGCGCGTAGGTGGTTTGTTAAGTTGGATGTGAAAGCCCAGGGCTCAACCTTGGAACTGCATTCAAAACTGACTCACTAGAGTACGAGAGAGGTTAGTGGAATTTCCTGTGTAGCGGTGAAATGCGTAGAGATGGGAAGGAACACCAGTGGCGAAGGCGACTGACTGGCTCGATACTGACACTGAGGTGCGAAAGCGTGGGGAGCAAACAGGATTAGATACCCTGGTAGTCCACGCCGTAA
+
GGGGGGGGGGGGGGGGGGGGFGGFGEGGGGGGGGGGGGGGGGGGGGGGGGGGEFGGGGGGGGGGGGGGGGGGGGGGGGGGGGGGGGGGGGGGGGGGGGGGGGGGGGGGGGGGFGGGGGGGGGGGGGGGGGGGGGGGGGGGGGGGGGGGGGGGGGGGGGFGGGGGGGGGGGDGGGGGGDGGGGGGGGGGGGGGGGGGGGGGGGGGGGGGGGGGGDGGGGGGGGGGGGGGGGGGGGGFDE7EGGFBFFGGGGFFFFGG?FAFFEGGFFGFAFFA=FFBFFB;GD
@M02352:288:000000000-CKWC8:1:1101:4615:11602 1:N:0:TAGCGCTC+AAGGAGTA
TACGGAGGGTGCAAGCGTTACTCGGAATCACTGGGCGTAAAGAGCGTGTAGGCGGGTTTGTAAGTTTGAAGTGAAATCCAATGGCTCAACCATTGAACTGCTTTGAAAACTGCTTACCTAGAATATGGGAGAGGTAGATGGAATTTCTGGTGTAGGGGTAAAATCCGTAGAGATCAGAAGGAACACCGATTGCGAAGGCGATCTACTGGAACATTATTGACGCTGAGACGCGAAAGCGTGGGGAGCAAACAGGATTAGATACCCTGGTAGTCCACGCCCTAA
+
GGGGGGGGGGGGGGGGGGGGGGGGGGGGGGGGGGGGGGGGGGGGGGGGGGGGGGGGGGGGGGGGGGGGGGGGGGGGGGGGGGGGGGGGGGGGGGGGGGGGGGGGGGGGGGGGGGGGGGGGGGGGGGGGGGGGGGGGGGGGGGGGGGGGGGGGGGGGGGGGGGGGGGGGGGGGGGGGGGGGGGGGGGGGGGGGGGGGGGGGGDGGGGFGGGGGGGGGGGGGGGGGGGGGGGGGGGGFGDGGGGF?BFGGFGFFFFGGFFFFGGGGFFGFFFFFFGFFF?EFGG
@M02352:288:000000000-CKWC8:1:1101:4631:11616 1:N:0:TAGCGCTC+AAGGAGTA
TACGGAGGGTGCAAGCGTTACTCGGAATCACTGGGCGTAAAGAGCGTGTAGGCGGGTTTGTAAGTTTGAAGTGAAATCCAATGGCTCAACCATTGAACTGCTTTTAAAACTGCTTACCTAGAATATGGGAGAGGTAGATGGAATTTCTGGTGTAGGGGTAAAATCCGTAGATATCAGAAGGAACACCGATTGCGAAGGCGATCTACTGGAACATTATTGACGCTGAGACGCGAAAGCGTGGGGAGCAAACAGGATTAGATACCCTGGTAGTCCACGCCCTAA
+
GGGGGGGGGFG76FFGGGG76CFDGGGG<FGGGGGGGGGGGG,EGGCFGFGGGGGCFGCEGGFGFGDG<5FGGGGGGGG,FFGGGGGGGGG7F<?FGGGGGFG<=DG,EGGGGGG9<AF<DE=F3@F<FGGGGGGGC,@CGGGGG<FC3FFGGGG:FGGEGGGG,DFGGGG,?FFCF9BFGGGGGGGE:F*=?EEEGGGGGC/*<CFGG69C*0A@<CGGGGGGGGG++5>DGGGF4CDCECDFBFGCFGFFFFFGFFFFGGEGFFGFFFA)=CF?F?>BG<
@M02352:288:000000000-CKWC8:1:1101:4609:11618 1:N:0:TAGCGCTC+AAGGAGTA
TACGGAGGGTGCAAGCGTTACTCGGAATCACTGGGCGTAAAGAGCGTGTAGGCGGGTTTGTAAGTTTGAAGTGAAATCCAATGGCTCAACCATTGAACTGCTTTGAAAACTGCTTACCTAGAATATGGGAGAGGTAGATGGAATTTCTGGTGTAGGGGTAAAATCCGTAGAGATCAGAAGGAACACCGATTGCGAAGGCGATCTACTGGAACATTATTGACGCTGAGACGCGAAAGCGTGGGGAGCAAACAGGATTAGATACCCTGGTAGTCCACGCCCTAA
+
GFGGGGGDGGGGGGGFGGGGGGGGGFGGGGGGGGGGGFEFGFGGGGGGGGGGGGGGGGGGGGGGGGFGGGGFFGGGGFGGGGGFGGGGGFGGGGGFGGGGGGGFGGGGFGFGGGGFGGGGGGGGDADGGGGGGGFGFFFGGGCFGGGGGGGGGGGGGGGGGGGGGGGGGGGFGGCGGGGGGFF>CFGDGGGGGGGGGGGGGDGDGGGGGGGGGGGGGGGGGGGGDDFEFEGDEGGF5CDEGGFFFFFFCFFFFF4FDFFFGGGGFFDFAFFFFGFF9?FB49
@M02352:288:000000000-CKWC8:1:1101:11663:11628 1:N:0:TAGCGCTC+AAGGAGTA
TACGGAGGGTGCAAGCGTTACTCGGAATCACTGGGCGTAAAGAGCGTGTAGGCGGGTTTGTAAGTTTGAAGTGAAATCCAATGGCTCAACCATTGAACTGCTTTGAAAACTGCTTACCTAGAATATGGGAGAGGTAGATGGAATTTCTGGTGTAGGGGTAAAATCCGTAGAGATCAGAAGGAATACCGATTGCGAAGGCGATCTACTGGAACATTATTGACGCTGAGACGCGAAAGCGTGGGGAGCAAACAGGATTAGATACCCTGGTAGTCCACGCCCTAA
+
GGGGGGGGGGGGGGGGGGGGGGGGGGGGEFGGGGGEGGGGGGGGFFFFGFGGGGGGCGGGGGGGFFFFGFGFGGGGGGGGGGGGGFGFGGGGGFGGGGGGGGGGFFGGGGGGGGGGGGGFGGGGGGGGGGGGGGGGGGGGGGGGGFGGGGGGGGGGGGGGGGGGGGGGGGGGGGGGGGGGGGGGGGGGGGGGGGGGGGGGGGGGGGGGGGGGGCFFGGGGGGGGGGGCFGGGGGGFGGGGGGFFFFGDGGFFF?GGFFFFGGGGFFGFFFFFFGFFFFBFGG
@M02352:288:000000000-CKWC8:1:1101:4349:11633 1:N:0:TAGCGCTC+AATGAGTA
TACGGAGGGTGCAAGCGTTAATCGGAATTACTGGGCGTAAAGCGCGTGTAGGCGGGTTTGTAAGTTTGATGTGAAATCCAATGGCTCAACCATTTAACTGCTTTTAAAACTGCCTCTCTAGAGTATGGTAGAGGTAGATGGAATTCCTGGTGTAGGGGTAAAATCCGTAGATATCTGCAGGAACACCGATTGCGAAGGCGGTCTACTGGAACATTATTGACGCTGAGACGCGAAAGCGTGGGGAGCACACAGGATTAGATACCCTGGTAGTCCACGCCCTAA
+
GFGFFF:F+BFC<@FGGGG>:CF8:B,C,@CA<@FFGGE:FCAFGG=FGCFFA7:+@==CF,@EE,,?B,CF,?FGGFD9E<<FFGF<EFE8B<,CFGG?F9B@5<B5EFD9F,8,,:C<,,,<=DE8,@F9ACCGGFF9FCECC3@,@7FCFG9,3>F<FFGG7D7D>CC,?FG,2,?,::C7F:FC*=<>BCG>5*:B**/;+<?:A*9<;7C9+0:+AEDGC<FC95>D=EG3D5C/:532(<F*CC)7?:6?8=490A<CF4*?>*4<FGF?18)4*0
@M02352:288:000000000-CKWC8:1:1101:21142:11665 1:N:0:TAGCGCTC+AAGGAGTA
TACGAGGGGTGCAAGCGTTAATCGGAATTACTGGGCGTAAAGCGTTCGTAGGCGGTCTATTAAGCAAGATGTGAGAGCCCAGGGCTCAACCTTGGAACTGCATTTTGAACCGGCAAACTAGAGTACTGTAGAGGGTGGTGGAATTTCCAGTGTAGCGGTGAAATGCGTAGAGATTGGAAGGAACATCAGTGGCGAAGGCGGCCACCTGGACAGATACTGACGCTGAGGAACGAAAGCGTGGGGAGCGAACAGGATTAGATACCCTGGTAGTCCACGCCGTAA
+
GGGGFGGGGGGGGGGGGGGGGFGGGGGGGGGGGGGGGGGGGGGGGGGGGGGGGGGGGGGGGGGGGGGGGGGGGGGGGGGGGGGGGGGGGGGGGGGGGGGGGGGGGGGGGG<FGGGGFGGGGGGGGGGGGGGGGGGFGGGGGGGGGGGGGGGGGGGGGGGGGGGGGGGGGGGGGGGGGGGGGGGGGGGGGGGGGGGGGGGGGGGGGGGGGGGGGGGGGGGGGGDGGGGGGGGGGGGFGGGGGGEFFFGGGDEF6:GGBFBFGFGGFFGFFFFFFGFBF<B9<D
@M02352:288:000000000-CKWC8:1:1101:26687:11715 1:N:0:TAGCGCTC+AAGGAGTA
TACGGAGGGTCCGAGCGTTAATCGGAATTACTGGGCGTAAAGCGCGCGTAGGTGGTTATTTAAGCTAGATGTGAAAGCCCAGGGCTCAACCTTGGAACTGCATTTAGAACTGGGTAACTAGAGTACAGTAGAGGGTAGTGGAATTTCTTGTGTAGCGGTGAAATGCGTAGATATAAGAAGGAACACCAGTGGCGAAGGCGACTGCCTGGACTGATACTGACACTGAGGTGCGAAAGCGTGGGGAGCAAACAGGATTAGATACCCTGGTAGTCCACGCCGTAA
+
GGGGGGGGGGGGGGGGGGGGGGGGGGGGGGGGGGGGGGGGGGGGGGGGGGGGFFFGGGGGGGFGGGGGGGGGGGGGGGGGGGGGGGGGGGGGGGGGGGGGGGGGGGGGFGGGGGGGGGGGGGGGGGGGGGGGGGGGGGGGGGGGGGGGGGGGGGGCGGGGGGGGGGGGGGGGGGGGGGGGGGGGGGGGGGGGGGGGGGGGGGEGGGGGGCGGGGGGGGGGGGGGGGGGGGGGGGGFFGDGDGD?FFFGGGFFFFGGFFFFGGGGFFGFFFFFFGFFFFFBGG
@M02352:288:000000000-CKWC8:1:1101:8219:11715 1:N:0:TAGCGCTC+AAGGAGTA
TACGAGGGGTGCAAGCGTTAATCGGAATTACTGGGCGTAAAGCGTTCGTAGGCGGTTTGTTAAGCAAGATGTGAAAGCCCAGGGCTCAACCTTGGAACTGCATTTTGAACTGGCAAACTAGAGTACTGTAGAGGGTGGTGGAATTTCCAGTGTAGCGGTGAAATGCGTAGAGATTGGAAGGAACATCAGTGGCGAAGGCGGCCACCTGGACAGATACTGACGCTGAGGAACGAAAGCGTGGGGAGCGAACAGGATTAGATACCCTGGTAGTCCACGCCGTAA
+
GGGGDFGGGGGGGGGGGGGGCFGGGGGGGGGGGGGGGGGGGGGGGGGGGGGGGGGFGGGGGGGGGGGGGGGGGGGGGGGGGGGGGGGGGGGGGGGGGGGGGGGGGGGGGGGGGGGGGGGGGGFGGGGGFGFGGGGGFGGGGGGGGGGGGGGGGGGGGGFGGGGGGGGGGGGGGGGGGGGGGGFGGGGGGGCGGGGGGGGGGGGGGGGGGGGGGFFGGGGGGGGGGGGGGGGGGGGFGGGGGGFFFFGGGDFFB?C7?FA4FGGCFFGFFFFF4FFF>?B7DC
@M02352:288:000000000-CKWC8:1:1101:28754:11726 1:N:0:TAGCGCTC+AAGGAGTA
TACGAGGGGTGCAAGCGTTAATCGGAATTACTGGGCGTAAAGCGTTCGTAGGCGGTTTGTTAAGCAAGATGTGAAAGCCCAGGGCTCAACCTTGGAACTGCATTTTGAACTGGCAAACTAGAGTACTGGAGAGGGTGGTGGAATTTCCAGTGTAGCGGTGAAATGCGTAGAGATTGGACGGAACATCAGTGGCGAAGGCGGCCACCTGGACAGATACTGACGCTGAGGAACGAAAGCGTGGGGAGCGAACAGGATTAGATACCATGGTAGTCCACGCCGTAA
+
GGGG<CGGEGECEGGFF@FC,CD8EEEGGGDCCEF8+@FCGGDEG>FF:FGGGGG:>7:EFAEBCEF8<9FFGGGGG@,4B4+B?F@FGG=:C,4BFFFGGFFD9FGEGGFGG8FCFDGCG9>FEGG9,,@F7F:>CFF7FD,B7;3@FEFCFGGGGG@:FGF;BF7CEGGC9;C98B,*:@F*<>:?,2,BE5E>EDG585:CF>FFG*0<*0AF9@@7CEGC*CEC+:D3/8CBFGGC5*04(8D5:DDFBF4C<4<BEA?*9@4@9?ABFC??;6)4CC
@M02352:288:000000000-CKWC8:1:1101:24652:11747 1:N:0:TAGCGCTC+AAGGAGTA
TACGAGGGGTGCAAGCGTTAATCGGAATTACTGGGCGTAAAGCGTTCGTAGGCGGTCTATTAAGCAAGATGTGAAAGCCCAGGGCTCAACCTTGGAACTGCATTTTGAACTGGTAGACTAGAGTACTGTAGAGGGTGGTGGAATTTCCAGTGTAGCGGTGAAATGCGTAGAGATTGGAAGGAACATCAGTGGCGAAGGCGGCCACCTGGACAGATACTGACGCTGAGGAACGAAAGCGTGGGGAGCGAACAGGATTAGATCCCCTGGTAGTCCACGCCGTAA
+
GGGG@FGGG@@FCGGGGGGG7CFGGGFFGGAFGGGGGGGGGGGG=?FGFGGGGGGGGGFGGGGGFGGGGGGGFGGGGGGGGGGGGGGGGGGGFGG<FGGA=FFFFGFGDD5CFGGF=<F<E<DF9,=FE@FDFDE+@<>F>F9FFAF,3@FCEFAFE:F>FGFF?;7178*<2;>CFECFDGD<BC7;CFF?EEEEGDCE8EE5ECFGCCC0:::+3<<028:?;<C=EEG3CG35*27?EGF?;3CD53>@:6D:2F2*+3C<4>CFAF264>F6>?@7DD
@M02352:288:000000000-CKWC8:1:1101:5062:11801 1:N:0:TAGCGCTC+AAGGAGTA
TACGAGGGGTGCAAGCGTTAATCGGAATTACTGGGCGTAAAGCGTTCGTAGGCGGTCTATTAAGCAAGATGTGAAAGCCCAGGGCTCAACCTTGGAACTGCATTTTGAACTGGTAGACTAGAGTACTGTAGAGGGTGGTGGAATTTCCAGTGTAGCGGTGAAATGCGTAGAGATTGGAAGGAACATCAGTGGCGAAGGCGGCCACCTGGACAGATACTGACGCTGAGGAACGAAAGCGTGGGGAGCGAACAGGATTAGATACCCTGGTAGTCCACGCCGTAA
+
GGGG6BFGCGFGFGGGGGGFCFGGGGGGGGDGGGGC@FGGGGFG:=FGGGGGFGGFGGGGGGGGGGGGGGGGGGGGGFG@ECGGGGGGGGGAGGFGGFGGGGCGGFF@FGGGGGGGAFGFGGGGGGCGGGGGGGD>FECGGGGGGFB@CFGGGGGGGGGGGGGGGGGGGGGFGGCFGCFGGGGG@CG9CGGGGGGGGGGEGG:CFCEGGGGGG8<AGGGGG>EGGGGGGFGGGGGFDGGGGGFFFFDDGGFFFFFGFFBFGFGGFFGFBFFFFGFB>:DFGD
@M02352:288:000000000-CKWC8:1:1101:14081:11836 1:N:0:TAGCGCTC+AAGGAGTA
TACGAGGGGTGCAAGCGTTAATCGGAATTACTGGGCGTAAAGCGTTCGTAGGCGGTTTGTTAAGCAAGATGTGAAAGCCCAGGGCTCAACCTTGGAACTGCATTTTGAACTGGCAAACTAGAGTACTGTAGAGGGTGGTGGAATTTCCAGTGTAGCGGTGAAATGCGTAGAGATTGGAAGGAACATCAGTGGCGAAGGCGGCCACCTGGACAGATACTGACGCTGAGGAACGAAAGCGTGGGGAGCGAACAGGATTAGATACCCTGGTAGTCCACGCCGTAA
+
GGGGFEGGGGGGGGGGGGGGDFGGGGGGGGGGGGGFGGGGGGGGGGGGGGGGGGGCFGGGGGGGGGGGGGGGGGGGGGGGGGGGGGGGGGGGGGGGGGGGGGGGGGGGGGGGGGGGGGGGGGGGGGGGGGGGGGGFEFGGGGFGGGGGGGGGGGGGGGGGGGGGGGGGGGGGGGGGGGGGGGGGGGGGGGGGGGGGGGGGGGGGGGGGGGFCGGGGGGFFGGGGGGGGGGGGGGGFGGGGGGF?BFGGGGFFF?GGFF<FGGGGFFCFFFDFFG?(1:EFGG
@M02352:288:000000000-CKWC8:1:1101:6754:11865 1:N:0:TAGCGCTC+AAGGAGTA
TACGGGGGGTGCAAGCGTTAATCGGAATTACTGGGCGTAAAGCGTGCGTAGGTGGTTTGTTAAGTAAGATGTGAAAGCCCCGGGCTCAACCTGGGAACTGCATTTTGAACTGGCAAACTAGAGTATTGTAGAGGGTAGTGGAATTTCGAGTGTAGCGGTGAAATGCGTAGAGATTGGAAGGAACATCAGTGGCGAAGGCGGCTACCTGGACAAATACTGACACTGAGGAACGAAAGCGTGGGGAGCAAACAGGATTAGATACCCTGGTAGTCCACGCCGTAA
+
GGGG;+CFCGGGFGGGGGGG@FGGGGEGGGEGGGGCFGGGGG9FFGGGGGGG,EF++@FGEGGG9,@F>,EG;FGGF8><3<FGGGGGGGGGG7<FGG8>F:FG:,,<F<,CCC<<<*?<<2<282?F2<CGG7*4,*7CEG690++**2<8A9:9?5*:AG999:8:*8*+++++2:EGEGGFGE+C?FGF8?ECEC>E58CEFG+@8C5+/CEC:CF+<+2@9:C8+*0/AED5*//;EG@01<FFCC)8?1D73947+<EFF;*/./)68:*122<,>D
@M02352:288:000000000-CKWC8:1:1101:27595:11889 1:N:0:TAGCGCTC+AAGGAGTA
TACGAGGGGTGCAAGCGTTAATCGGAATTACTGGGCGTAAAGCGTGCGTAGGTGGTTTGTTAAGCAAGATGTGAAAGCCCAGGGCTCAACCTTGGAACTGCATTTTGAACTGGCAAACTAGAGTACTGTAGAGGGTGGTGGAATTTCCAGTGTAGCGGTGAAATGCGTAGAGATTGGAAGGAACATCAGTGGCGAAGGCGGCCACCTGGACAGATACTGACGCTGAGGAACGAAAGCGTGGGGAGCGAACAGGATTAGATACCCTGGTAGTCCACGCCGTAA
+
GGGG9CFGGGGGGGGGGGGGGGGGGGCFGGGGGGGGGGGGGGGGEFGG:FFGEGG,=CFGGGFGGGGGGGGGGGGGGGGGGCFGGGGGGGGGFGGGGGGGGGGGGGGGGGGGGGG<DFGGGGGGGGEGGGGGGGG=FFFGGGGGGGGGFGGGGGGGGGGGGFGGGGGGGGGGGFGCGGGGDGGGGGGGGGGGGGGGGGGGGGG8:CGGGGGGG?EGGGGGGGGGGGGGGGGGGGGFGGGGGGFFFFCGGGFFFFGGFFFFGGGGFFGFFFFFFGFFF<FFGG
@M02352:288:000000000-CKWC8:1:1101:27576:11891 1:N:0:TAGCGCTC+AAGGAGTA
TACGAGGGGTGCAAGCGTTAATCGGAATTACTGGGCGTAAAGCGTGCGTAGGTGGTTTGTTAAGCAAGATGTGAAAGCCCAGGGCTCAACCTTGGAACTGCATTTTGAACTGGCAAACTAGAGTACTGTAGAGGGTGGTGGAATTTCCAGTGTAGCGGTGAAATGCGTAGAGATTGGAAGGAACATCAGTGGCGAAGGCGGCCACCTGGACAGATACTGACGCTGAGGAACGAAAGCGTGGGGAGCGAACAGGATTAGATACCCTGGTAGTCCACGCCGTAA
+
GGGGCEGFGGGGGGGGGGGGGFGGGGGGGGGGGGGGGGGGGGGGFGGG:FFGFGGGGGGGGGGGGGGGGGGGGGGGGGGGFEGGGGGGGGGGGGGGGGGGGGGGGGGGGGGGGGGGGGGGGGGGGGGGGGGCFGEGGGGGGGGGGGGFFFGGGGGGGGGGGGGGGGGGGGGGGGGGGGGGGGGGGGGGGGGGGGGGGGGGGGEGGGGGGGGGGGGGGGGGGGGGGGGGGGGGGGGFGGGGGG>?FFGGGGFFFFGGFFFFFGGGFFGFF?<<FG4?BFFFGD
@M02352:288:000000000-CKWC8:1:1101:4362:11907 1:N:0:TAGCGCTC+AAGGAGTA
TACGGAGGGTGCAAGCGTTACTCGGAATCACTGGGCGTAAAGAGCGTGTAGGCGGGTTTGTAAGTTTGAAGTGAAATCCAATGGCTCAACCATTGAACTGCTTTGAAAACTGCTTACCTAGAATATGGGAGAGGTAGATGGAATTTCTGGTGTAGGGGTAAAATCCGTAGAGATCAGAAGGAATACCGATTGCGAAGGCGATCTACTGGAACATTATTGACGCTGAGACGCGAAAGCGTGGGGAGCAAACAGGATTAGATACCCTGGTAGTCCACGCCCTAA
+
GGGGGFGGGGGGEGGGGGGDFGGGGGGGDFGGGGGGGGGGGGGGGGFGGGGGGGGGGGGGGGGGGGGGGFGGGGGGGGGGGGGGGGGGGGGGGGGGGGGGGGGGFFGDGGGGGGGGFGGFGGGGGGGGGFGGGGGGGGGGGGGGGGGFEGGGGGGFGGGGGGGGGGGGGGGFGGGGGGGGGGGGFGGGGGGGGGGGGGGGE=CCGGGGGGFGFFGG9FGGGGGGGGGFCGGGGGGFGGGGGGF?FFGGGGFFFFGGFFFFGGGGFFGFFFFFFGFBFF@>FC
@M02352:288:000000000-CKWC8:1:1101:24864:11908 1:N:0:TAGCGCTC+AAGGAGTA
TACGGAGGGTGCAAGCGTTAATCGGAATTACTGGGCGTAAAGCGCACGTAGGTGGTTTGTTAAGTTGGATGTGAAAGCCCAGGGCTCAACCTTGGAACTGCATTCAAAACTGGCGAACTAGAGTATGGTAGAGGTGAGTGGAATTTCCTGTGTAGCGGTGAAATGCGTAGAGATGGGAAGGAACATCAGTGGCGAAGGCGACTCACTGGACCAATACTGACACTGAGGTGCGAAAGCGTGGGTAGCAAACAGGATTAGATACCCTGGTAGTCCACGCCGTAA
+
GGGGGGEGGGGGGAFGGFGDFGGGGDGGFGGGGGGFGGGFGG9CFGGEFDEFGGGCGGGGGFCDGGGGGGGGGGFGGGFGFGGGGGGGFFFGGFGGGGGGGGGGFFGGGGGGGGCEGGGGGGFGGGGGGGGGGGGGFFGGGGGGGGGGGGGGGGGCGGGGDEFGGGGGGGGG9FGGGGGGGGGGGGGGGFGGGGCG5EFGGGGGGGGGGGGGGGGGGGGGFGGGGDFCFGGGGGGFCGGDGGFBFFFDFGFFFFDGFFBBEFF4?FGFFFFF4DFFBFDFDD
@M02352:288:000000000-CKWC8:1:1101:3811:11922 1:N:0:TAGCGCTC+AAGGAGTA
TACGGAGGGTCCGAGCGTTAATCGGAATTACTGGGCGTAAAGCGCGCGTAGGTGGTTATTTAAGCTAGATGTGAAAGCCCAGGGCTCAACCTTGGAACTGCATTTAGAACTGGGTAACTAGAGTACAGTAGAGGGTAGTGGAATTTCTTGTGTAGCGGTGAAATGCGTAGATATAAGAAGGAACACCAGTGGCGAAGGCGACTGCCTGGACTGATACTGACACTGAGGTGCGAAAGCGTGGGGAGCAAACAGGATTAGATACCCTGGTAGTCCACGCCGTAA
+
GGGGGGGGGGFGG:CEGFGGDFDDG@EFGGGGGGGGGEGGDFGGGGDGGGGECFGGGGGGGFGGCGGG@FGFGGGFGFEFGGGGDGGGGCFGGGGFFGG=BFGGGGGGGFGGCDDFGGGGGF@FFGEECFGGGCEFFFFFGGGGGGFGGGGGGGGGGGGGGGGGGGGGGGGGGFFCE,CCBFFGGGGFGFGCGGGEGGGGGGGGGGGFFDCFGCEC:CGFGGGGC*05<:FGCEGFGGGDCDFFBFGFFG@?:BCF<6:F?C8CFFFFBF45=GF:90@;GG
@M02352:288:000000000-CKWC8:1:1101:11683:11934 1:N:0:TAGCGCTC+AAGGAGTA
TACAGAGGGTGCAAGCGTTAATCGGAATTACTGGGCGTAAAGCGCGCGTAGGTGGTTTGTTAAGTCGGATGTGAAAGCCCAGGGCTCAACCTTGGAATTGCACCCGATACTGGCAGGCTAGAGTACGATAGAGGAGTGTGGAATTTCCTGTGTAGCGGTGAAATGCGTAGATATAGGAAGGAACATCAGTGGCGAAGGCGACACTCTGGATTGATACTGACACTGAGGTGCGAAAGCGTGGGGAGCAAACAGGATTAGATACCCTGGTAGTCCACGCCGTAA
+
GGGGGGGGGGGGGGGGGGGG,CFFGGGGGGGGGGGGGGGGGGGGGGGGGGGGGGGGGGGGGGGGGGGGGGGGGGGGGGGGGGGGGGGGGGGGGGGGGGGGGGGGGGGGGGGGGGGGGGGGGGGGGGGGGGGGGGFGGGGGGGGGGGGGGGGGGGGGGGGGGGGGGGGEGGGGGGGFGGGGGGGGGGGGGGGGGGGGGGGGGGGG<EGGGGGGGGGEEFGGGGGGGGGFGGGGGDDFGGDDGGFFFFGGGGFFFFGGBFFFFFFGFFGFFFFFFGFFFFFFGG
@M02352:288:000000000-CKWC8:1:1101:20269:11967 1:N:0:TAGCGCTC+AAGGAGTA
TACGAGGGGTGCAAGCGTTAATCGGAATTACTGGGCGTAAAGCGTACGTAGGCGGTTTGTTAAGCAAGATGTGAAAGCCCAGGGCTCAACCTTGGAATTGCACCCGATACTGGCAGGCTAGAGTACGATAGAGGAGTGTGGAATTTCCTGTGTAGCGGTGAAATGCGTAGATATAGGAAGGAACATCAGTGGCGAAGGCGACACTCTGGATTGATACTGACACTGAGGTGCGAAAGCGTGGGGAGCAAACAGGATTAGATACCCTGGTAGTCCACGCCGTAA
+
GGGGGEGGGGGGGGGGGGGCEGGGGGGGGGGGGGGGGGGGGGGGGEGGGGGGGGGFGGGGEFGGGGGGGGGGGGGGGGGGGGGGGGGGGGGGFGGGGGFGGGGGGGGGGGGGG?FGGGGGGGEGGGGGGEGCGGCFGFGGGGGGGGGGGGGGGGGDEGFGGGGGGGGGGGGGGFGGGGGGGGGGGGGGGGGGGGGGGGGEGGGGF?+AFEGGGCGCE?FGGGFFGGGGGGGCEGGFGGGGGGFFFFGGGGFFB?DG<FBFGGGGFFGFAFAAFGF?>F>3CD
@M02352:288:000000000-CKWC8:1:1101:29006:11969 1:N:0:TAGCGCTC+AAGGAGTA
TACGAGGGGTGCAAGCGTTAATCGGAATTACTGGGCGTAAAGCGTTCGTAGGCGGTTTGTTAAGCAAGATGTGAAAGCCCAGGGCTCAACCTTGGAACTGCATTTTGAACTGGCAAACTAGAGTACTGTAGAGGGTGGTGGAATTTCCAGTGTAGCGGTGAAATGCGTAGAGATTGGAAGGAACATCAGTGGCGAAGGCGGCCACCTGGACAGATACTGACGCTGAGGAACGAAAGCGTGGGGAGCGAACAGGATTAGATACCCTGGTAGTCCACGCCGTAA
+
GGGGFFGGGGGGGGGGGGGGGGGGGGGGGGGGGGGGGGGGGGGGGGGGGGGGGGGGGGGGGGGGGGGGGGGGGGGGGGGGGGGGGGGGGGGGGGGGGGGGGGGGGGGGGGGGGGGGGGGCGGGGGGGGGGGGGGGGGGGGGGGGGGGGGGGGGGGGGGGGGGGGGGGGGGGGGGGGGGGGGGGGGGGGGGGGGGGGGGGGGGGGGGGGGGGFFGGGGGGGGGGGGDGGFGGGGGGFGGGGGGFFFFGGGGFFFFGGFFFFGGGGFFGFFFFB=>F<BFFFGG
@M02352:288:000000000-CKWC8:1:1101:3728:11978 1:N:0:TAGCGCTC+AAGGAGTA
TACGAGGGGTGCAAGCGTTAATCGGAATTACTGGGCGTAAAGCGTGCGTAGGTGGTTTGTTAAGCAAGATGTGAAAGCCCCGGGCTCAACCTGGGAACTGCATTTTGAACTGGCAAACTAGAGTATTGTAGAGGGTAGTGGAATTTCCAGTGTAGCGGTGAAATGCGTAGAGATTGGAAGGAACATCAGTGGCGAAGGCGGCTACCTGGACAGATACTGACGCTGAGGAACGAAAGCGTGGGGAGCGAACAGGATTAGATACCCTGGTAGTCCACGCCGTAA
+
GGGG@EGGGGGGGGGGGGGGEGGGGGGGGGGGGGGGGGGGGGGGFGGGGGGGEGGFGGGGGGGGGGGGGGGGGGGGGGGGGGGGGGGGGGGGGGGGGGGGGGGGGGFGGGGGGGGGGGGGGGGGGGGGGGGGGGEEGGGGGGGGGGGGGGGGGGGGGGGGGGGGGGGGGGGGGGGGGGGGGGGGGGGGGGGGGGGGGGGGGGGGGGGGGGGGGGGGGGGGGGGGGGGGGGFDGGGFGGGGGGFFFFGGGGDFBFFGFFFFGGGGFFGFFFDB4CFFF?F>DG
@M02352:288:000000000-CKWC8:1:1101:9877:11991 1:N:0:TAGCGCTC+AAGGAGTA
TACAGAGGGTGCAAGCGTTAATCGGAATTACTGGGCGTAAAGCGCGCGTAGGTGGTTTGTTAAGTCGGATGTGAAAGCCCAGGGCTCAACCTTGGAATTGCACCCGATACTGGCAGGCTAGAGTACGATAGAGGAGTGTGGAATTTCCTGTGTAGCGGTGAAATGCGTAGATATAGGAAGGAACATCAGTGGCGAAGGCGACACTCTGGATTGATACTGACACTGAGGTGCGAAAGCGTGGGGAGCAAACAGGATTAGATACCCTGGTAGTCCACGCCGTAA
+
GGGGGGGGGGGGGGGGGGGF<<CFGGGGGGGGGGGGGGGGGGGGGGGGGGGGEGGFDGGGGGGGGGGGGGGGGGGGGGGGGFFGDFGGGGGGGFGGGGGFGGGGGGGDGGFGGGGGGGFGCABFGGGGGGGFFFG@FGGGGGGGGGGFGGGGGGGGGGGGGFGGGFGGGGEFEGGGGGGGGGGG>FGGGGGGGGGDGGGGGGGGCFGCFGF+;ACFGGGGFCFGGGGGFFGGGGGFFGGGGG>01BGFGGFF?:CC2FBF+<8FFFGF<FAB4CFB>FFBGG
@M02352:288:000000000-CKWC8:1:1101:16535:12000 1:N:0:TAGCGCTC+AAGGAGTA
TACGGAGGGTGCAAGCGTTACTCGGAATCACTGGGCGTAAAGAGCGTGTAGGCGGGTTTGTAAGTTTGAAGTGAAATCCAATGGCTCAACCATTGAACTGCTTTGAAAACTGCTTACCTAGAATATGGGAGAGGTAGATGGAATTTCTGGTGTAGGGGTAAAATCCGTAGAGATCAGAAGGAATACCGATTGCGAAGGCGATCTACTGGAACATTATTGACGCTGAGACGCGAAAGCGTGGGGAGCAAACAGGATTAGATACCCTGGTAGTCCACGCCCTAA
+
GGGGGGGGGGGGGGGGGGGGGGGGGGGGGGGGGGGGGGGGGGGGGGGGGGGGGGGGGGGGGGGFGGGGGGGGGGGGGGGGGGGGGGGGGGGGGGGGGGGGGGGGGGGGGGGGGGGGGGGGGGGGGGGGGGGGGGGGGGGGGGGGGGGGGGFFGGGGGGGGGGGGFGGGGGGFGGGGGGGGGGGCFGGGGGGGGGGGGGGGGGGGGGGGGGGGGGGGGGGGGGGGGGGGGGGGGGGFGGGGGGF?>FG7FGFFFFGG?FBFGGGGFFGFFFFFFGFFF2>>FF
@M02352:288:000000000-CKWC8:1:1101:7400:12027 1:N:0:TAGCGCTC+AAGGAGTA
TACGAGGGGTGCAAGCGTTAATCGGAATTACTGGGCGTAAAGCGTGCGTAGGTGGTTTGTTAAGCAAGATGTGAAAGCCCCGGGCTCAACCTGGGAACTGCATTTTGAACTGGCAAACTAGAGTATTGTAGAGGGTAGTGGAATTTCCAGTGTAGCGGTGAAATGCGTAGAGATTGGAAGGAACATCAGTGGCGAAGGCGGCCACCTGGACAGATACTGACGCTGAGGAACGAAAGCGTGGGGAGCGAACAGGATTAGATACCCTGGTAGTCCACGCCGTAA
+
GGGGGGGGGGGGGGGGGGGGFGGGGGGGGGGGGGGGGGGGGGGGGGGGGGFGFFGGGGGGGGGGGGGGGGGGGGGGGGGGGGGGGGGGGGGGGGGGGGGGGGGGGGGGGGGGGGGGGGGGGEFFGGGGGGGGGGGGGGGGGGGGGGGGGGGGGGGGGGGGGGGGGGGGGGGGGGGGGGGGGGGGGGGGGGGGGGGGGGGGGGGGGFGGGGGGGGGGGGGGGGGGGGGGGGGGGGGFGGGGGGFFFFGGGGFFFFGGFFFFGGGGFFFFFFFFFGF?FBFBGG
@M02352:288:000000000-CKWC8:1:1101:14208:12082 1:N:0:TAGCGCTC+AAGGAGTA
TACGGAGGGTGCAAGCGTTACTCGGAATCACTGGGCGTAAAGAGCGTGTAGGCGGGTTTGTAAGTTTGAAGTGAAATCCAATGGCTCAACCATTGAACTGCTTTGAAAACTGCTTACCTAGAATATGGGAGAGGTAGATGGAATTTCTGGTGTAGGGGTAAAATCCGTAGAGATCAGAAGGAATACCGATTGCGAAGGCGATCTACTGGAACATTATTGACGCTGAGACGCGAAAGCGTGGGGAGCAAACAGGATTAGATACCCTGGTAGTCCATGCCCTAA
+
GEEEG@@CFBFGGDFDEFFF@EEFEC@FDGGCEEFGGCC@FFCFGEGGGGGFGEGGFGEGGFFGEC<FGEAEEFFGGGGGGGFE8BFFGFEGGFCCFGGGGGGFFFGGGGGGGGFG<FGGG>FFGFFGGDGCFDGGGFGGGGGGGGGFGCEDFFGGGGGEFFFFGGGFGGGGGGGGGFFGCGGCGGGG@FGGGGGGGDGGE=FGGGGGGGGGG?CEGFGGGGGGG3CGGGGGGE3>GGGGGDE:BEGGGGFFFFDFFF9FGG?<6>DFFFFF4D992)08FD
@M02352:288:000000000-CKWC8:1:1101:25263:12090 1:N:0:TAGCGCTC+AAGGAGTA
TACGGAGGGGGTTAGCGTTGTTCGGAATTACTGGGCGTAAAGCGCGCGTAGGCGGTTACATAAGTTGGAAGTGAAAGCCCCGGGCTCAACCTGGGAACTGCTTTCAAAACTGTGTGACTAGAGTGCAGCAGAGGATAGTGGAATTTCTAGTGTAGCGGTGAAATGCGTAGATATTAGAAGGAACACCAGTGGCGAAGGCGACTGTCTGAGCTGACACTGACGCTGAGGTGCGAAAGCGTGGGGAGCAAACAGGATTAGATACCCTGGTAGTCCACGCCGTAA
+
GGGGGGGGGDG@CGGGGGGGGGGGGGGGGGGGGGGGGGGGGGGGGGGGGGGGGGGFGGEEFGGGG9,BFFGGGGGGFGBFCGGGGGGGGGGFEFGGGGGGGGGG<<FGGGGGGGGGCFFCFGGGGGGGGGGGGGDFCFFGGGGGGGGFGGGGGGFGGGGGGGGGGGGGGGGGGGGGGGGGGGGGGGGGGGGGGGGGGGGGGGG><CGG+:CGGF8FGGGGGGGGGGGGC5>GGGGFGGGGGGFFFFG4FGFFBFGGFFBFGGGGFFGFBFDA?FF:>FFFGG
@M02352:288:000000000-CKWC8:1:1101:24419:12111 1:N:0:TAGCGCTC+AAGGAGTA
TACGGAGGGTGCAAGCGTTACTCGGAATCACTGGGCGTAAAGAGCGTGTAGGCGGTCTATTAAGCAAGATGTGAAAGCCCAGGGCTCAACCTTGGAACTGCATTTTGAACTGGTAGACTAGAGTACTGTAGAGGGTGGTGGAATTTCCAGTGTAGCGGTGAAATGCGTAGAGATTGGAAGGAACATCAGTGGCGAAGGCGGCCACCTGGACAGATGCTGACGCTGAGGAACGAAAGCGTGGGGAGCGAACAGGATTAGATACCCTGGTAGTCCACGCCGTAA
+
GGGGGCGDGEGGGGGFBFEGGGGGGGGGGGFFFGGGGGGGGGGFGGEGGGGGGGGGGGGGFFFGGFGGGGGGGGGGFFGGGGGGDGFDFGGGFGGGGGGGGGGGFFFEEGGGGGGGFGGGGFFFGGGGGGGFGGCGGGG<CFGGGGGCCEGGGGFFEEFG<F>BDGGGG5C9;FGFF9;BCFFGGGGCFGFGECGGEG>CGCGGGGGGC69?CC?EEGGCFGEGEGGGGGGDEGG@GGDE8:>?;EGCEG@F??GG?FFFEGGGFFFFAFAAFFFF>6@>GD
@M02352:288:000000000-CKWC8:1:1101:20460:12117 1:N:0:TAGCGCTC+AAGGAGTA
TACGGAGGGGGTTAGCGTTGTTCGGAATTACTGGGCGTAAAGCGTACGTAGGCGGATTGGAAAGTTGGGGGTGAAATCCCAGGGCTCAACCCTGGAACTGCCTCCAAAACTATCAGTCTAGAGTTCGAGAGAGGTGAGTGGAATTCCAAGTGTAGAGGTGAAATTCGTAGATATTTGGAGGAACACCAGTGGCGAAGGCGACTCACTGGACCAATACTGACACTGAGGTGCGAAAGCGTGGGTAGCAAACAGGATTAGATACCCTGGTAGTCCACGCCGTAA
+
GGGGGFGGGGGGGGGGGGGGGGGGGFGGGGGGGGGGGGGGGGGGGGGGGGGGGGGGGGGGGGGGGGGGGGGFGGGGGGGGGGGGGGGGGGGGGGGGGGGGGGGGGGGGGGGGGGGGGGGGGGGGGGGGGGGGGGGGGGGGGGGGGGGGGGGGGGGGGGGGGGGGGGGGGGGGGGGGGGGGGGGGGGGGGGGGGGGGGGGGGGGGGGGGGGFGGGGFGGGGGGGGGGGGGGGGGGGFGGGGGGF><FGGGGFFF?FGFFFFGEFGFF<@AFFFFGFFFFF>GG
@M02352:288:000000000-CKWC8:1:1101:23170:12137 1:N:0:TAGCGCTC+AAGGAGTA
TACGGAGGGTGCAAGCGTTACTCGGAATTACTGGGCGTAAAGCGTACGTAGGTGGTTTGTTAAGTTGGATGTGAAAGCCCAGGGCTCAACCTTGGAACTGCATTCAAAACTGATGAACTAGAGTATGGTAGAGGTAAGTGGAATTTCCTGTGTAGCGGTGAAATGCGTAGAGATGGGAAGGAACATCAGTGGCGAAGGCGACTTACTGGACCAATACTGACACTGAGGTACGAAAGCGTGGGTAGCAAACAGGATTAGATACCCTGGTAGTCCACGCCTTAA
+
GFGG>8CCGGGGGGGGGGGE7CFEGGGGGGGGGGGGGGGEFGGCGFCGGFFGGGGGFGGGFF<FGGDFFGGGGGGGGGGGGGGGGFFFGGGGGDFGGGGGGGGGGGGFGGGEEGGG9FGFGDFGFFGGGGGGGGGGGGGDGFDGGGGGGFGFGGGG7@GGGGGGGGGEG:CBCFAFGCGGCF<FFGGGCFEGEEGGGGG8CEGGCFGFGFFF5BFGGG<FGFGGGGCFGCGGGGDFGCDGGCBABFDFCD>F0?FF<=AFGGGCFF3?>FFFFGFFF?5(02
@M02352:288:000000000-CKWC8:1:1101:18259:12151 1:N:0:TAGCGCTC+AAGGAGTA
TACGAGGGGTGCAAGCGTTAATCGGAATTACTGGGCGTAAAGCGTTCGTAGGCGGTTTGTTAAGCAAGATGTGAAAGCCCAGGGCTCAACCTTGGAACTGCATTTTGAACTGGCAAACTAGAGTACTGTAGAGGGTGGTGGAATTTCCAGTGTAGCGGTGAAATGCGTAGAGATTGGAAGGAACATCAGTGGCGAAGGCGGCCACCTGGACAGATACTGACGCTGAGGAACGAAAGCGTGGGGAGCGAACAGGATTAGATACCCTGGTAGTCCACGCCGTAA
+
GGGGFGGGGGGGGGGFGGGGGGGGGGGGGGGFGGGGGGGGGGGGGGGGGGGGGGGEGGGGGGGGGGGGGGGGGGGGGGGGGGGGGGGGGGGGGGGGGGGGGGGGGGGGGGGGGGGGGGGGGGGGGGGGGGEFGGGFFGGGGGGGGGGGGGGGGGGGGGGGGGGGGGGGGGGFGCFFGGGGGGGGGGGFFGGGGGGDGGFEGD8EGGGGFGGGG?CGGGGGGEECGGFCFFGGGGGFGEGGGG>?B@DGGGFFFFGG>FFFGGGGF><6<FAFFFFFFFF;GC
@M02352:288:000000000-CKWC8:1:1101:26293:12171 1:N:0:TAGCGCTC+AAGGAGTA
TACGAGGGGTGCAAGCGTTAATCGGAATTACTGGGCGTAAAGCGTTCGTAGGCGGTTTGTTAAGCAAGATGTGAAAGCCCAGGGCTCAACCTTGGAACTGCATTTTGAACTGGCAAACTAGAGTACTGTAGAGGGTGGTGGAATTTCCAGTGTAGCGGTGAAATGCGTAGAGATTGGAAGGAACATCAGTGGCGAAGGCGGCCACCTGGACAGATACTGACGCTGAGGAACGAAAGCGTGGGGAGCGAACAGGATTAGATACCCTGGTAGTCCACGCCGTAA
+
GGGG<CFG@GGGGGGGGGGG@EFFGFGGGGGGGGGFGGGGGGFGGGGGGGGGGGE8CFGGGGGGGGGGFFGGGGGGGGGGFFGGGGGGGGGGGGFFGGGGGGGGGGGEEGGGGGCCDGGGGGGGGGGGGGGGGGGFFGEGGGGGGDA;FGGGGGGGGGGGGGGGGGGGGGGGGGGGGFGFGGGGGGGGGGFFGGGGGGGGGG=EGGGGGGGCFFFGGGGGGGGGGDGGFGGGGDDECE5EGGFFFFDGEDEFF0CGFFFFGFGGFFGFDBBBFGFFFBD>3>
@M02352:288:000000000-CKWC8:1:1101:5805:12177 1:N:0:TAGCGCTC+AAGGAGTA
TACGAGGGGTGCAAGCGTTAATCGGAATTACTGGGCGTAAAGCGTTCGTAGGCGGTTTGTTAAGCAAGATGTGAAAGCCCAGGGCTCAACCTTGGAACTGCATTTTGAACTGGCAAACTAGAGTACTGTAGAGGGTGGTGGAATTTCCAGTGTAGCGGTGAAATGCGTAGAGATTGGAAGGAACATCAGTGGCGAAGGCGGCCACCTGGACAGATACTGACGCTGAGGAACGAAAGCGTGGGGAGCGAACAGGATTAGATACCCTGGTAGTCCACGCCGTAA
+
GGGGFGGGGGGGGGGGGGGGGGGGGGGGGGGGGGGGGGGGGGGGGGGGGGGGGGGGGGGGGGGGGGGGGGGGGGGGGGGGGGGGEEFFGGGGGGGGGGGGGGFGGGGGGGGGGGGGGGGGGGGGGGGGGGGGGGGGGDFGGGGGGGGGGGGGGGGGGGGDGGGGGGGEGGGGGGGGGGGGGGGGFGFGGGGGGGGGGGGGGGGGGGGGGGGGGGGGGGGGGGGGGGGGGGGGGGGFGGGGGGFFFFGGGGFFB<FC?FFFGGGGFF3?FFFFFGFBBFFFGG
@M02352:288:000000000-CKWC8:1:1101:26144:12180 1:N:0:TAGCGCTC+AAGGAGTA
TACGGAGGGTGCAAGCGTTACTCGGAATCACTGGGCGTAAAGAGCGTGTAGGCGGGTTTGTAAGTTTGAAGTGAAATCCAATGGCTCAACCATTGAACTGCTTTGAAAACTGCTTACCTAGAATATGGGAGAGGTAGATGGAATTTCTGGTGTAGGGGTAAAATCCGTAGAGATCAGAAGGAATACCGATTGCGAAGGCGATCTACTGGAACATTATTGACGCTGAGACGCGAAAGCGTGGGGAGCAAACAGGATTAGATACCCTGGTAGTCCACGCCCTAA
+
GGGGDF@FGGGGGGGGGGGGGGGGGGGGGGGGGGGGGGGGGGGGGGFGGGGGGGGGGGGGGFGGGGGFGGGGGGGGGGGGGGGGGGGGGGGGGGGGGGGGGGGGFFFGGGGGGGGGFGGFGFGGFGGGGGGGGGGGGGGGGGGGGGGGGAGGFGFF*FGEGGGGFGGGGGGGGGFFGCFGC7:EFGFGGGGGGGGGGGGGGGCGGF?FGGGGGGGGGGGGGGGGGGGGGGGDGGG>GDDGGGFFFFGFGF5@BBGC??AFGGGFFFGFA6<9=7F<BBFFGG
@M02352:288:000000000-CKWC8:1:1101:14643:12181 1:N:0:TAGCGCTC+AAGGAGTA
TACGAGGGGTGCAAGCGTTAATCGGAATTACTGGGCGTAAAGCGTGCGTAGGTGGTTTGTTAAGCAAGATGTGAAAGCCCCGGGCTCAACCTGGGAACTGCATTTTGAACTGGCAAACTAGAGTATTGTAGAGGGTAGTGGAATTTCCAGTGTAGCGGTGAAATGCGTAGAGATTGGAAGGAACATCAGTGGCGAAGGCGGCTACCTGGACAAATACTGACACTGAGGCACGAAAGCGTGGGGAGCAAACAGGATTAGATACCCTGGTAGTCCACGCCGTAA
+
GGGGFGGGGGGGGGGGGGGGGGGGGGGGGGGGGGGGGGGGGGGGGGGGFGGGGGGEGGGGGGGGGGGGGGGGGGGGGGGGGGGGGGGGGGGGGGGGGGGGGGGGGGGGGGGGGGGGGGGGGGGGGGGGGGGGGGGGGGGGGGGGGGGGGGGGGGGGGGGGGGGGGGGGGGGGGGGGGGGGGGGGGGGGGGGGGGGGGGGGGGGGGGGGGGGGGGGGGGGGGGGGGGGGGGGGGGGFGGGGGGFFBFGGGDFFBFFFBFF?FGGGFFGFFFFFFGFF0:E9DC
@M02352:288:000000000-CKWC8:1:1101:17906:12181 1:N:0:TAGCGCTC+AAGGAGTA
TACGAGGGGTGCAAGCGTTAATCGGAATTACTGGGCGTAAAGCGTTCGTAGGCGGTCTATTAAGCAAGATGTGAAAGCCCAGGGCTCAACCTTGGAACTGCATTTTGAACTGGTAGACTAGAGTACTGTAGAGGGTGGTGGAATTTCCAGTGTAGCGGTGAAATGCGTAGAGATTGGAAGGAACATCAGTGGCGAAGGCGGCCACCTGGACAGATACTGACGCTGAGGAACGAAAGCGTGGGGAGCGAACAGGATTAGATACCCTGGTAGTCCACGCCCTAA
+
GGGGFGGGGGGGGGGGGGGGFGGGGGGGGGGGGGGGGGGGGGGGGGGGGGGGGGGGGGGGGGGGGGGGGGGGGGGGGGGGGGGGGGGGGGGGGGGGGGGGGGGGGGGGGGGGGGGGGGGGGGGGGGGGGGGGGGGGGGGGGGGGGGGGGGGGGGGGGGGGGGGGGGGGGGGGGGGGGGGGGGGGGGGGGGGGGGGGGGGGGGGGGGGGGGGGGGGGFFGGGGGGGGGGGFGGGGGFGGGGGGDFFFGGCGDFFFFG>FFFGDGGFFGFFFBF?F@FF:B>GG
@M02352:288:000000000-CKWC8:1:1101:26127:12192 1:N:0:TAGCGCTC+AAGGAGTA
TACGGAGGGTGCAAGCGTTACTCGGAATCACTGGGCGTAAAGAGCGTGTAGGCGGGTTTGTAAGTTTGAAGTGAAATCCAATGGCTCAACCATTGAACTGCTTTGAAAACTGCTTACCTAGAATATGGGAGAGGTAGATGGAATTTCTGGTGTAGGGGTAAAATCCGTAGAGATCAGAAGGAATACCGATTGCGAAGGCGATCTACTGGAACATTATTGACGCTGAGACGCGAAAGCGTGGGGAGCAAACAGGATTAGATACCCTGGTAGTCCACGCCCTAA
+
GGGGGGGGGGGGFGGGGGGGEGGGGGGGCGGGGGGGGGGGGGGGGGEGGGGGGGGGGGGGGGGGGGGGF<FGGGGGGCFFGGGGGGGGGGGGGGGGGGGGGGGG9<F?FGGGGGGFAFGEFFGGGGGGFGGGGGGGGGGGGGGGGEFGGGGGGGGGGGGCFGGGFGGGGGG@EFGGGGGG@FCGFGGGGGGGGGGGGGGGGGGEGGGGGGCFFGGGGGGGGGGG=DEGGGGGGGGFGCDGGGD?>EGFGGFF::GGFFFF?GGGFFGFFFFFFDFBB0<>GG
@M02352:288:000000000-CKWC8:1:1101:14471:12207 1:N:0:TAGCGCTC+AAGGAGTA
TACGAGGGGTGCAAGCGTTAATCGGAATTACTGGGCGTAAAGCGTTCGTAGGCGGTTTGTTAAGCAAGATGTGAAAGCCCAGGGCTCAACCTTGGAACTGCATTTTGAACTGGCAAACTAGAGTACTGTAGAGGGTGGTGGAATTTCCAGTGTAGCGGTGAAATGCGTAGAGATTGGAAGGAACATCAGTGGCGAAGGCGGCCACCTGGACAGATACTGACGCTGAGGAACGAAAGCGTGGGGAGCGAACAGGATTAGATACCCTGGTAGTCCACGCCGTAA
+
GGGGFGGGGGGGGGGGGGGGGGGGGGGGGGGGGGGGGGGGGGGGGGGGGGGGGGGFGGGGGGGGGGGGGGGGGGGGGGGGGGGGGGGGGGGGGGGGGGGGGGGGGGGGGGGGGGGGGGGGGGGGGGGGGGGGGGGGGGGGGGGGGGGGGGGGGGGGGGGGGGGGGGGGGGGGGGGGGGGGGGGGGGGGGGGGGGGGGGGGGDGGGGGGGGGGGGGGGGGGGGGGGGGGGGGGGGGEGGGGGGFFFFGGGGFFFFGG?FBFGGGGFFGFFFFFFGFFFBEBGG
@M02352:288:000000000-CKWC8:1:1101:29522:12229 1:N:0:TAGCGCTC+AAGGAGTA
TACGGAGGGTGCAAGCGTTAATCGGAATTACTGGGCGTAAAGCGCACGTAGGTGGTTTGTTAAGTTGGATGTGAAAGCCCAGGGCTCAACCTTGGAACTGCATTCAAAACTGGCGAACTAGAGTATGGTAGAGGTGAGTGGAATTTCCTGTGTAGCGGTGAAATGCGTAGAGATGGGAAGGAACATCAGTGGCGAAGGCGACTCACTGGACCAATACTGACACTGAGGTGCGAAAGCGTGGGTAGCAAACAGGATTAGATACCCTGGTAGTCCACGCCGTAA
+
GGGGGGGGGGGFGGGGGGGEGGGGGGGGGGGGGGGGGGGGGGGGGGGGFGGGGGGFEGGGGGGGGGGGGGGGGGGGGGGGGGGGGGGGGGGGGGGGGGGGFGGGCEGFGGGGGGGGDGGGGGGGGGGGGGGGGGGGGGGGGGGGGGGGFGGGGGGGGGGGGGGGGGGGGGGGGFGGGGGGGGGGFGGGGGFGGGGGGGGGGGGCFGGGGGFGDGGFGFGGGFGGGGGGGGGGGGGFGGGGGGFFFFGGGGFFFFGGFFFFGGGGFFGFFFFFFGFFBFFFGG
@M02352:288:000000000-CKWC8:1:1101:14973:12243 1:N:0:TAGCGCTC+AAGGAGTA
TACGGAGGGTGCAAGCGTTAATCGGAATTACTGGGCGTAAAGCGCACGTAGGTGGTTTGTTAAGTTGGATGTGAAAGCCCAGGGCTCAACCTTGGAACTGCATTCAAAACTGGCGAACTAGAGTATGGTAGAGGTGAGTGGAATTTCCTGTGTAGCGGTGAAATGCGTAGAGATGGGAAGGAACATCAGTGGCGAAGGCGACTCACTGGACCAATACTGACACTGAGGTGCGAAAGCGTGGGTAGCAAACAGGATTAGATACCCTGGTAGTCCACGCCGTAA
+
GGGGGFGGGGGGGGGGGGGGGGGGGGGGGGGGGGGGGGGGGGGGGGGGGGFGFGGGGGGGGGGGGGGGGGGGGGGGGGGGGGGGGGGGGGGGGGGGGGGGGGGGGGGGGGGGGGGGGGGGGGGGGGGGGGGGGGGGGGGGGGGGGGGGGGGGGGGGGGGGGGGGGGGGGGGGGEGFGGGGGGGGGGGGGGGGGGGGGGGGGGGGGGGGGGGGGGGFGGGGGGGGGGGGGCFGEDDEGGGGGGEFFFGGGGFFFFGGFFFFGGGGFFGFFFFFFDFFF?E1DD
@M02352:288:000000000-CKWC8:1:1101:16339:12257 1:N:0:TAGAGCTC+AAGGAGTA
TACGGAGGGTGCAAGCGTTACTCGGAATCACTGGGCGTAAAGAGCGTGTAGGCGGGTTTGTAAGTTTGAGGTGAAATCCAATGGCTCAACCATTGAACTGCTTTGAAAACTGCTTACCTAGAATATGGGAGAGGTAGATGGAATTTCTGGTGTAGGGGTAAAATCCGTAGAGATAAGCAGGAATACCGATTGCGAAGGCGATCTACTGGAACATTATTGACGCTGAGACGCGAAAGCGTGGGGAGCAAACAGGATTAGATACCCTGGTAGTCCACGCCCTAA
+
GGGGGGGG7FGG<FGGGGGG:CFFGGBF6FEGGGGFGGGGGGCFCF:FGGGGGGG+8F=?EFGGG<5F5+BF=FGGG?AF=?FGGGGGGGGCBF<,5DF<F?FGGGGG=D>FFEFCFDG9,,@@,:,@7@+CG@<,@97E7F,,@CFFG9@>@A>FG7FGGGCDF854,/*7=;,2?,>C*C8F,F<C7F:8<8ECE8*:B*;1+<CGCG4E;C:7A<++0/:8*1;0+27)>E370**;CG>(4.>D755?((9:)*.0+<EFFF3))*).1:?:>:<>FF
@M02352:288:000000000-CKWC8:1:1101:7451:12259 1:N:0:TAGCGCTC+AAGGAGTA
TACGGAGGGTGCAAGCGTTACTCGGAATCACTGGGCGTAAAGAGCGTGTAGGCGGATAGTTAAGTTTGAAGTGAAATCCAATGGCTCAACCATTGAACTGCTTTGAAAACTGATTATCTAGAATATGGGAGAGGTAGATGGAATTTCTGGTGTAGGGGTAAAATCCGTAGAGATCAGAAGGAATACCGATTGCGAAGGCGATCTACTGGAACATTATTGACGCTGAGACGCGAAAGCGTGGGGAGCAAACAGGATTAGATACCCTGGTAGTCCACGCCCTAA
+
GGGGGGGGGGGGGGGGGGGGGGGGGGGGGGGGGGGGGFGGGGGGGGFGGGGGGGGGGGGGGGGGGGGGGEGGGGGGGGGGGGGGGGGGGGGGGGGGGGGGGGGGGGGGGGFFGGGGGGGGGGFGGGGGGGGGGGGGGGGGGGGGGGGGGGGGGGGGGGGGGGGGGGGGGGGGGGGGGGGGGGGGFGGGGGGGGGGGGGGGGGGGGGGGGGGGGGGGGGGGGGGGGGGGGGGGGGGFGGGGGGFFFFGGGGFF??FGFFFFGGGGFFGFFFBFFGFFBFF>GG
@M02352:288:000000000-CKWC8:1:1101:28186:12261 1:N:0:TAGCGCTC+AAGGAGTA
TACGGAGGGTGCAAGCGTTACTCGGAATCACTGGGCGTAAAGAGCGTGTAGGCGGGTTTGTAAGTTTGAAGTGAAATCCAATGGCTCAACTATTGAACTGCTTTGAAAACTGCTTACCTAGAATATGGGAGAGGTAGATGGAATTTATGGTGTAGGGGTAAAATCCGTAGAGATCAGAAGGAATACCGATTGCGAAGGCGATCTACTGGAACATTATTGACGCTGAGACGCGAAAGCGTGGGGAGCAAACAGGATTAGATACCCTGGTAGTCCACGCCCTAA
+
CFGFGGCEGGGGGGGGGGGDCFGGGGGGGGGGGGGGGGGGFGEE==FGGGGGGGGCFGEGGEGGGFFGG,FGGGGGGEGFGD8FEGGFGG,=FFGFFGGGGGGG9<FFFGGGGGCFFFGGGGCFGGGFCFGGGGGGGCEGGGG:EF,EFGFGGGG:CFGEGGGG7DFG7EGCGGGGFEFFGGGGGGG7CEEFGGGGGGGGCC5BFGGGG?CCFGGFECFFGGGGGGGGG5DDGGGFG59CGGEFFFFGGG4FFFGGDFFFGGGG?@DFFFF>F*66>:>9FC
@M02352:288:000000000-CKWC8:1:1101:15236:12270 1:N:0:TAGCGCTC+AAGGAGTA
TACAGAGGGTGCAAGCGTTAATCGGAATTACTGGGCGTAAAGCGCGCGTAGGCGGTTTGTTAAGTCGGATGTGAAAGCCCAGGGCTCAACCTTGGAATTGCACCCGATACTGGCAGGCTAGAGTACGATAGAGGAGTGTGGAATTTCCTGTGTAGCGGTGAAATGCGTAGATATAGGAAGGAACATCAGTGGCGAAGGCGACACTCTGGATTGATACTGACACTGAGGTGCGAAAGCGTGGGGAGCAAACAGGATTAGATACCCTGGTAGTCCACGCCGTAA
+
GGGA<FGGG@FGGGGGGGGGFFGGGGEFFGGGGGG@FGGGGG<F7FGGGGGG,@F77=CA?FFGGFFGCFGGGGGGFGGG@,=FGGGGGGFGGGGGGGGGGGFGGDG:CFGAF@,>CFGGGGGGGGGG<FGGGGGC:FGGGGGGG?F,3DGGGGGGGGGGGGGGGGGGGGGGGGFCGCGGGGGGGGGGGGGGGGGGGGGGGG5/<FGGGG=FG9:AGGGGGFFGGGGG?FGGGGGFCGGGGGFFFFGGFGFFFFGGFFFFGGGGFFGFFFFFFGFB>FFFGD
@M02352:288:000000000-CKWC8:1:1101:23727:12286 1:N:0:TAGCGCTC+AAGGAGTA
TACGGAGGGTCCGAGCGTTAATCGGAATTACTGGGCGTAAAGCGCGCGTAGGTGGATTGGTCAGTCAGATGTGAAAGCCCAGGGCTCAACCTTGGAACTGCATCTGATACTGCTAGTCTAGAATACAGTAGAGGGTAGTGGAATTTCCTGTGTAGCGGTGAAATGCGTAGATATAGGAAGGAACACCAGTGGCGAAGGCGACTACCTGGACTGATATTGACACTGAGGTGCGAAAGCGTGGGGAGCAAACAGGATTAGATACCCTGGTAGTCCACGCCGTAA
+
GGGGGEGEGFGGGGGGGGEGFGGGGGGGGGGGGGGGGEGEFGGGGGGGFFGECFGGGGGGGGGGGGGGGGGGGGGGGGGGGGGDGGGGGGGGGGGGGGGGGGGGGFGGGGGGGGGGGGGGGFFGGGGGGGGGGGGGGGGGGGGGGGGGGGGGGGGGGGGGGGGGGDGGGGGGGGGGGGGGGGGGGGGGGGGGGGGGGGGGGGGGGGGGGGGGGGGGGGGGGGGGGGGGGGGGGEGFGGGGGGFFF:CC+CFFF?GGBFFFGGCGF5<@DFAAFGFFFFFFGD
@M02352:288:000000000-CKWC8:1:1101:3480:12291 1:N:0:TAGCGCTC+AAGGAGTA
TACTAAAGGTGCAAGCGTTAATCGGAATTACTGGGCGTAAAGCGCGCGTAGGTGGTTTGTTAAGTTGGATGTGAAAGCCCAGGGCTCAACCTTGGAACTGCATTCAAAACTGACTCACTAGAGTACGAGAGAGGTTAGTGGAATTTCCTGTGTAGCGGTGAAATGCGTAGAGATGGGAAGGAACACCAGTGGCGAAGGCGACTGACTGGCTCGATACTGACACTGAGGTGCGAAAGCGTGGGGAGCAAACAGGATTAGATACCCTGGTAGTCCACGCCGTAA
+
FGGGGGGGFGGGGFFFG;BCFGGFEGG,CFGFGFF@FFG:<FGGFECFFECFFGGGGCCEFCFGEFFGGGGGGGFGGGEFFGGGGGGFGFEEGGGGGGGG9FGGGFGGGGGGGGDFFFFGGGGFFFGEECF=CFFGGFFDGGGGGGGGGGGGFGGCFFGGGGFGGGGGGGGGGFGGGGCEEGGFGGGGFFGGGC7EGGGGGGGGFEFGGGCFGGGCCCGGFCFGFDGGGGGGDEGFGGDD8EFFBFG5F47;160:>F<?FC<9@FGF<F<<@C?8BBFFGD
@M02352:288:000000000-CKWC8:1:1101:5457:12313 1:N:0:TAGCGCTC+AAGGAGTA
TACGGAGGGTGCAAGCGTTAATCGGAATTACTGGGCGTAAAGCGCACGTAGGTGGTTTGTTAAGTTGGATGTGAAAGCCCAGGGCTCAACCTTGGAACTGCATTCAAAACTGGCGAACTAGAGTATGGTAGAGGTGAGTGGAATTTCCAGTGTAGCGGTGAAATGCGTAGAGATTGGAAGGAACATCAGTGGCGAAGGCGGCCACCTGGACAGATACTGACGCTGAGGAACGAAAGCGTGGGGAGCGAACAGGATTAGATACCCTGGTAGTCCACGCCGTAA
+
GGGGGGGGGGGGGGGGGGGGGGGGGGGGGGGGGGGGGGGGGGGGGGGGGGGGFGGGGGGGGGGGGGGGGGGGGGGGGGGGGGGGGGGGGGGGGGGGGGGGGGGGGGGGGGGGGGGGGGGGGGGGGGGGGGGGGGGGGGGGGGGGGGGGGGGGGGGGGGGGGGGGGGGGGGGGGGGGGGGGGGGGGGGGGGGGGGGGGGGGGGGGGGGGGGGGGGGGGGGGGGGGGGGGGGGGGGGFGGGGGGFFFFGGGGFFFFFGFFFFGGGGFFGFFFFFFGFFBBFFGG
@M02352:288:000000000-CKWC8:1:1101:24522:12322 1:N:0:TAGCGCTC+AAGGAGTA
TACGGAGGGTGCAAGCGTTAATCGGAATTACTGGGCGTAAAGCGCACGTAGGTGGTTTGTTAAGTTGGATGTGAAAGCCCAGGGCTCAACCTTGGAACTGCATTCAAAACTGGCGAACTAGAGTATGGTAGAGGTGAGTGGAATTTCCTGTGTAGCGGTGAAATGCGTAGAGATGGGAAGGAACATCAGTGGCGAAGGCGACTCACTGGACCAATACTGACACTGAGGTGCGAAAGCGTGGGTAGCAAACAGGATTAGATACCCTGGTAGTCCACGCCGTAA
+
GGGGGFGGGGGGGGGGGGGGGGGGGGGGGGGGGGGGGGGGGGGGGGGGGGGGGGGFGGGGGGGGGGGGGGGGGGGGGGGGGGGGGGGGGGGGGGGGGGGGGGGGGGGGGGGGGGGGGGGGGGGGGGGGGGGGGGGGGGGGGGCGGGGGGGGGGGGGGGGGGGGGGGGGGGGGGGGGGGGGGGGGGGGGGGGGGGGGGGGGGGGGGGGGGGGGGGGGGGGGGGGGGGGEGFGGGGGFGGGGGGFFFFGGGGFFFFGGFFFFGGGGFFGFFFFFFGFFFFFFGG
@M02352:288:000000000-CKWC8:1:1101:21441:12326 1:N:0:TAGCGCTC+AAGGAGTA
TACGGAGGGTGCAAGCGTTACTCGGAATCACTGGGCGTAAAGAGCGTGTAGGCGGGTTTGTAAGTTTGAAGTGAAATCCAATGGCTCAACCATTGAACTGCTTTGAAAACTGCTTACCTAGAATATGGGAGAGGTAGATGGAATTTCTGGTGTAGGGGTAAAATCCGTAGAGATCAGAAGGAATACCGATTGCGAAGGCGATCTACTGGAACATTATTGACGCTGAGACGCGAAAGCGTGGGGAGCAAACAGGATTAGATACCCTGGTAGTCCACGCCGTAA
+
GGGGGGGGGGGGGGGGGGGGGGGGGGGGGGGGGGGGGGGGGGGGGGGGGGGGGGGGGGGGGGGGGGGGGGGGGGGGGGGGGGGGGGGGGGGGGGGGGGGGGGGGGGGGGGGGGGGGGGGGGGGGGGGGGGGGGGGGGGGGGGGGGGGGGGGGGGGGGGGGGGGGGGGGGGGGGGGGGGGGGGGGGGGGGGGGGGGGGGGGEGGGGGGGGGGGGGGGGGGGGGGGGGGGGGGGGGGFGGGGGGFFFFGGCGFFFFGGFFFFGGGGFFGFFFFFFGFFFFFFGG
@M02352:288:000000000-CKWC8:1:1101:24502:12327 1:N:0:TAGCGCTC+AAGGCGTA
TACGGAGGGTGCAAGCGTTAATCGGAATTACTGGGCGTAAAGCGCACGTAGGTGGTTTGTTAAGTTGGATGTGAAAGCCCAGGGCTCAACCTTGGAACTGCATTCAAAACTGGCGAACTAGAGTATGGTAGAGGTGAGTGGAATTTCCTGTGTAGCGGTGAAATGCGTAGAGATGGGAAGGAACTTCAGTGGCGAAGGCGACTCACTGGACCAATACTGCCACTGAGGTGCGAAAGCGTGGGTAGCAAACAGGATTAGATACCCTGGTAGTCCACTCCGTAA
+
GGGGGGGD7F@CECFDEGGGDFFGGGCFGGFGEGFF:FGGGGACB@CGGGFEGGG,:=FGGGGGFE,C@FGFAAFGF8EGG,BFEGGGGGGGG<,BA=EEGFFF98E,CFGFGC7@:@F,,ECFFBD8FFGGGGGGFFFG7,@@F<<=A>FAFCAFEGGG@FGGGG>CEEG,>E@8,4?:*CFF,>F,,7,<EB@ECCF*3=CGGGGF6*;=C*5?CF7+0<CFGC+8<56CD*<:5ECC8EF4(9C7CGFFB09C2?)1+<CGF:5@)*5:@F?)4(5459
@M02352:288:000000000-CKWC8:1:1101:13605:12333 1:N:0:TAGCGCTC+AAGGAGTA
TACGGAGGGTCCGAGCGTTACTCGGAATTACTGGGCGTAAAGCGCACGCAGGCGGTTTGTTAAGCTAGATGTGAAAGCCCTGGGCTCAACCTGGGAATTGCATTTAGAACTGGCAGGCTAGAGTTTTGGAGAGGGGGGTAGAATTTCAGGTGTAGCGGTGAAATGCGTAGAGATCTGAAGGAATACCAGTGGCGAAGGCGGCCCCCTGGACAGACACTGACACTCAGATGCGAAAGCGTGGGGAGCAAACAGGATTAGATACCCTGGTAGTCCACGCCGTAA
+
GGGGGGGGGGGGGEGGGF@F@FEFEFEGGGGGGFFGGGGGCFGGGGGGGGGGGGGGGGGDF<EGEFDGEFFGGGGGGGGGGGGGFGFGGFFFGGGFFDGGFBFDGGFGFFF9DFFE:>FAGGGGGAFFCCGCGGDGGGGGGFFFG?@9CGGFGGGGGGEGGGGFGGGGGGDFGGGGGGGGGFCGFGFFFGGGGGGGGGGGGEGGCCGFGGFFFFGGGDGFGCGEF7ECCF>DEDD)9CCEGGF02>C<7DFF?BDG<FAFCGGGFFGF<F<>?FFBBFEB77
@M02352:288:000000000-CKWC8:1:1101:14775:12334 1:N:0:TAGCGCTC+AAGGAGTA
TACGGAGGGTGCAAGCGTTACTCGGAATCACTGGGCGTAAAGAGCGTGTAGGCGGGTTTGTAAGTTTGAAGTGAAATCCAATGGCTCAACCATTGAACTGCTTTGAAAACTGCTTACCTAGAATATGGGAGAGGTAGATGGAATTTCTGGTGTAGGGGTAAAATCCGTAGAGATCAGAAGGAATACCGATTGCGAAGGCGATCTACTGGAACATTATTGACGCTGAGACGCGAAAGCGTGGGGAGCAAACAGGATTAGATACCCTGGTAGTCCACGCCCTAA
+
GGGGGFFGGGGGGGGGGGGGGGGGGGGGGGGGGGGGGGGGGGGGGGGGGGGGGGGGGGGGGGGGGGGGGFGGGGGGGGGGGGGGGGGGGGGGGGAGGGGGGGGGGGGFFGGGGGGGGGGGGCFGGGGGGGGGGGGGGGGGGCFGGGGGGGGFGGGGGGGGGGGGFGGGGGGCEFFGGGGGGGGGGGGGGGGGGGGGGGGGGDGGGGGGGGGGGGGGGGGFGEGGGGGGGDGGGGGEFGGGGG:?>EFDGGFFFFGGFFBFGGGGFFGFFFFFFGFFF:BBG<
@M02352:288:000000000-CKWC8:1:1101:29555:12337 1:N:0:TAGCGCTC+AAGGAGTA
TACGGAGGGTGCAAGCGTTACTCGGAATCACTGGGCGTAAAGAGCGTGTAGGCGGGTTTGTAAGTTTGAAGTGAAATCCAATGGCTCAACCATTGAACTGCTTTGAAAACTGCTTACCTAGAATATGGGAGAGGTAGATGGAATTTCTGGTGTAGGGGTAAAATCCGTAGAGATCAGAAGGAATACCGATTGCGAAGGCGATCTACTGGAACATTATTGACGCTGAGACGCGAAAGCGTGGGGAGCAAACAGGATTAGATACCCTGGTAGTCCACGCCCTAA
+
GGGGCGGGGGGGGFGGGGGGCFGGGGGGFGGGGGGGDGGGGGGGGFEGGGGGGGGGGGGEGGGGGCGGG<EGGGGGGGGFGGGGCGGGGGGCFEFGGGGG9BDFDFGGGGGGGGGGGFGFGGEFGFGFGGGGGGGGGFFGGGGGGGGGGGGGGGFFGGGGFGFGFBFFFGCFFGGGGGFGGGGGFGGGGGGGGGGGGGG>EGGGGGGGD8;CGCFGFGGGGGGEGDCGGGGGGGGEGEDGGEEFFFGGGGFFB?GGBFBFGGGGFFCFDBBFFGFFFFFFGF
@M02352:288:000000000-CKWC8:1:1101:11454:12403 1:N:0:TAGCGCTC+AAGGAGTA
TACGAGGGGTGCAAGCGTTAATCGGAATTACTGGGCGTAAAGCGTTCGTAGGCGGTCTATTAAGCAAGATGTGAAAGCCCAGGGCTCAACCTTGGAACTGCATTTTGAACTGGTAGACTAGAGTACTGTAGAGGGTGGTGGAATTTCCAGTGTAGCGGTGAAATGCGTAGAGATTGGAAGGAACATCAGTGGCGAAGGCGGCCACCTGGACAGATACTGACGCTGAGGAACGAAAGCGTGGGGAGCGAACAGGATTAGATACCCTGGTAGTCCACGCCGTAA
+
GGGGGGGGGGGGGGGGGGGG8EFGGGGGGGGGGGGGGGGGGGGGGGGGGGGGGGGGGGGGGGGGGGGGGGGGGGGGGGGGGGGGGGGGGGGGGGGGGGGGGGGGGGGGGGGGGGGGGGGGGGGGGGGGGGGGGGGGGGGGGGGGGGGGGFGGGFFGGGGGGGGGGGGGGGGGGGGGGGGGGGGGGGGGGGGFGGGGGGGGGGGGGGGGGGGGGFGGGCEFGGGGGGGGGGGGGGGFGGGGGGFFFFGGGGFFFFGGBFFFGGGGFFGFAFFFFGFFFF@BG>
@M02352:288:000000000-CKWC8:1:1101:28981:12405 1:N:0:TAGCGCTC+AAGGAGTA
TACGAGGGGTGCAAGCGTTAATCGGAATTACTGGGCGTAAAGCGTTCGTAGGCGGTTTGTTAAGCAAGATGTGAAAGCCCAGGGCTCAACCTTGGAACTGCATTTTGAACTGGCAAACTAGAGTACTGTAGAGGGTGGTGGAATTTCCAGTGTAGCGGTGAAATGCGTAGAGATTGGAAGGAACATCAGTGGCGAAGGCGGCCACCTGGACAGATACTGACGCTGAGGAACGAAAGCGTGGGGAGCGAACAGGATTAGATACCCTGGTAGTCCACGCCGTAA
+
GGGGCFGGGGGGGGGGGGGCDEFFGFGGGGGGGGGGGGGGGFGGGGGGFGGGGGGGGGGGGFGGGGGG,CFFGGFGGGGGGGGGGGGGGGGGGGG=EGGFGCGGGGGGDFFGGGG9FGGFDFFGGGGGGGEFGGEFGEG?FGGGGGGGGGGGGDGFCGFDCF;CBFGCGGDF9DGFG?EFC@FGGGGGGGCGGGGGGGFG8:CEGFFFFEFG8FFFGGC+<8*AEGCCFGGDGDD>FGGGGGFF;>CDCG><<?GG7@AF+38C@5C?>4459C@69:@359
@M02352:288:000000000-CKWC8:1:1101:19209:12439 1:N:0:TAGCGCTC+AAGGAGTA
TACGGAGGGTGCAAGCGTTAATCGGAATTACTGGGCGTAAAGCGCGCGTAGGCGGTTACATAAGTTGGAAGTGAAAGCCCCGGGCTCAACCTGGGAACTGCTTTCAAAACTGTGTGACTAGAGTGCAGCAGAGGATAGTGGAATTTCTAGTGTAGCGGTGAAATGCGTAGATATTAGAAGGAACACCAGTGGCGAAGGCGACTGTCTGGGCTGACACTGACGCTGAGGTGCGAAAGCGTGGGGAGCAAACAGGATTAGATACCCTGGTAGTCCACGCCGTAA
+
GGGGGGGGGGGGGGGGGGGGGGGGGGGGGGGGGGGGGGGGGGGGGGGGGGGGGGGGGGGGGGGGGGGGGGGGGGGGGGGGGGGGGGGGGGGGGGGGGGGGGGGGGGGGGGGGGGGGGGGGGGGGGGGGGGGGGGGGFFGGGGFGGGGGGGGGGGGGGGGGGGGGGGGGGGGGGGGGGFGGFGGGGGGGGGGGGGGGGGGGGGGGGGGGGGGGGGGGGGGGGGGGGGGGGFGGGGGDGGGGGG@?FEGFFGFFBFGG?FFFGGGGFFCF9BDFFGFFFFF>3C
@M02352:288:000000000-CKWC8:1:1101:6610:12442 1:N:0:TAGCGCTC+AAGGAGTA
TACGGAGGGTGCAAGCGTTACTCGGAATCACTGGGCGTAAAGAGCGTGTAGGCGGGTTTGTAAGTTTGAAGTGAAATCCAATGGCTCAACCATTGAACTGCTTTGAAAACTGCTTACCTAGAATATGGGAGAGGTAGATGGAATTTCTGGTGTAGGGGTAAAATCCGTAGAGATCAGAAGGAATACCGATTGCGAAGGCGATCTACTGGAACATTATTGACGCTGAGACGCGAAAGCGTGGGGAGCAAACAGGATTAGATACCCTGGTAGTCCACGCCCTAA
+
GGGGGGGGGGGGGGGGGGGGGGGGGGGGGGGGGGGGGGGGGGGGGGGGGGGGGGGGGGGGGGGGGGGGGFGGGGGGGGGGGGGGGGGGGGGGGGGGGGGGGGGGGGGGGGGGGGGGGGGGGFFGFGGGGGGGGGGGGGGGGGGGGGGGGGGGGGGGGGGGGGGGGGGGGGGGGGGGGGGGGGGGGGGGGGGGGGGGGGGGGGGGGGGGGGFGGGGGGGGGGGGGGGGFGGGGGGGFGGGGGGFFFFGGGGFFFFGGFFFFGGGGFFGFAFDFFGFFFFFFGG
@M02352:288:000000000-CKWC8:1:1101:4580:12445 1:N:0:TAGCGCTC+AAGGAGTA
TACGGAGGGTGCAAGCGTTAATCGGAATTACTGGGCGTAAAGCGCACGTAGGTGGTTTGTTAAGTTGGATGTGAAAGCCCAGGGCTCAACCTTGGAACTGCATTCAAAACTGGCGAACTAGAGTATGGTAGAGGTGAGTGGAATTTCCTGTGTAGCGGTGAAATGCGTAGAGATGGGAAGGAACATCAGTGGCGAAGGCGACTCACTGGACCAATACTGACACTGAGGTGCGAAAGCGTGGGTAGCAAACAGGATTAGATACCCTGGTAGTCCACGCCGTAA
+
GGGGGGGGGGGGGGGGGGGGCFGGGGGGGGGGGGGGGGGGGGGGEGCGGFGGGGGCFGGGGGGEGGGGGGGGGGGGGGF<EFGGGGGGGGGGEGGGGGGGGGGGGGGGGGGGCGGFGGGGGGGGGGGGGGGGGGGGFGGGGGGGGGGGGGGGGGGGGGGGGGGGGGGGGGGGGGFGGGGGGGGGGGGGGGGGGGGGGGGGGGGGGGGGG6F7FEGGGGGGGGGGGGGGGGFGGGGFGDDGGGFAFFDDGF>FFFGGFFFFGGGGFFGFAFFFFGFFFFFFGD
@M02352:288:000000000-CKWC8:1:1101:19274:12452 1:N:0:TAGCGCTC+AAGGTGTA
TACGAGGGGTGCAAGCGTTAATCGGAATTACTGGGCGTAAAGCGTTCGTAGGCGGTTTGTTAAGCAAGATGTGAAAGCCCAGGGCTCAACCTTGGAACTGCATTTTGAACTGGCAAACTAGAGTACTGTAGAGGGTGGTGGAATTTCCAGTGTAGCGGTGAAATGCGTAGAGATTGGAAGGAACATCAGTGGCGAAGGCGGCCACCTGGACAGATCCTGACGCTGAGGAACGAAAGCGTGGGTAGCGAACAGGATTAGATACCCTGGTAGTCCCCGCCGTAA
+
GGGGCFEGGGGGGGGGGGGGFGGGDGGGGGGGGGGGGGGGGFGGGGGGGGFGGGGGGGEGGGFGFGGFFGGGFGGGDEGGGGGGGGGGGGGGGGGGGGGGGGF9FFGGGGGGGGGGGGGFDFCFGGGGGGGGGG>@CFGCGGGGGGGEFGGGGGBEE7<FEGGGCF:EEE=FGG?FGFGFECFGGGGGGGFEGGGGDG8EGGGGGGGGGGGFCFG+C<9?CC5=EDGCFFGGGCDEFEGGGG.-4?D<EGEF0(7:)16=FFFGF@D?218A**029959GG
@M02352:288:000000000-CKWC8:1:1101:19267:12471 1:N:0:TAGCGCTC+AAGGAGTA
TACGAGGGGTGCAAGCGTTAATCGGAATTACTGGGCGTAAAGCGTTCGTAGGCGGTTTGTTAAGCAAGATGTGAAAGCCCAGGGCTCAACCTTGGAACTGCATTTTGAACTGGCAAACTAGAGTACTGTAGAGGGTGGTGGAATTTCCAGTGTAGCGGTGAAATGCGTAGAGATTGGAAGGAACATCAGTGGCGAAGGCGGCCACCTGGACAGATACTGACGCTGAGGAACGAAAGCGTGGGGAGCGAACAGGATTAGATACCCTGGTAGTCCACGCCGTAA
+
GGGGCCFGGGDGFFGGGGGG<EFFGGGGGGGGGGGGGGGGGGGGGEEFFGGGGGGGGEFGGGGGGGGGGGGGGGGGCGGGGGGGGGGGGGGFGGGGGGGGGCFGGFD7<FFGGG@EFGGCFGGGF9FDGDGFFGEEGDGFFGGGGGFFFGGGGGGGGGGGGFGGGGCGGGGDGGGFG?EFGGGGGGGFEGFGGGGGGGG5ECEDEFGAFGGGGGGGGGGGGGGGDGCCCFGGGGGFGGGGGGF<BBGGGGFFF0CFFFBFGGGGFFGF>FFFFFF?B?EFGG
@M02352:288:000000000-CKWC8:1:1101:23603:12484 1:N:0:TAGCGCTC+AAGGAGTA
TACGAGGGGTGCAAGCGTTAATCGGAATTACTGGGCGTAAAGCGCGCGTAGGTGGTTTGTTAAGTCGGATGTGAAAGCCCAGGGCTCAACCTTGGAATTGCACCCGATACTGGCAGGCTAGAGTACGATAGAGGAGTGTGGAATTTCCTGTGTAGCGGTGAAATGCGTAGATATAGGAAGGAACATCAGTGGCGAAGGCGACACTCTGGATTGATACTGACACTGAGGTGCGAAAGCGTGGGGAGCAAACAGGATTAGATACCCTGGTAGTCCACGCCGTAA
+
GGGGFGGGGGGGGGGGGGGFFFGGGGGGGGGGGGGGGGGGGGGGGGGGGDFGGGGEFGGGGGGGGGGGGGGGGGGGGGGGGGGGGGGGGGGGGGGGGGGGGGGGGGGGGGGGGGGGGGFGGGGGGGGGGGGGGGGGGGGGGGGGGGGGGGGGGGGGGGGGGFFGGGGGGGGFGGGGGGGGGGGFFFGGGGGGGGGGGGGGGGGGDGGGGGGGGGGFFGFGGFGGGGGGGGGGGGGFGGGGGGE09@GFGGFFFFCF?FFFGGGGFFGF<BB5@GFBBFFFGD
@M02352:288:000000000-CKWC8:1:1101:23308:12488 1:N:0:TAGCGCTC+AAGGAGTA
TACGGAGGGTGCAAGCGTTAATCGGAATTACTGGGCGTAAAGCGCACGTAGGTGGTTTGTTAAGTTGGATGTGAAAGCCCAGGGCTCAACCTTGGAACTGCATTCAAAACTGGCGAACTAGAGTATGGTAGAGGTGAGTGGAATTTCCTGTGTAGCGGTGAAATGCGTAGAGATGGGAAGGAACATCAGTGGCGAAGGCGACTCACTGGACCAATACTGACACTGAGGTGCGAAAGCGTGGGTAGCAAACAGGATTAGATACCCTGGTAGTCCACGCCGTAA
+
GGGGGGGGGGGGFGGGGGGG7FGGGGGGGGGGGGGGGGGGGGGGGGGGGGGGFGGCFGGGGGGGGGGGGGGGGGGGGGGGGGGGGGGGGGGGGGGGGGGGGGGGGGGGGGGGGFGFGGGGGGGGGGGGGGGGGGGGGGGGGGGGGGGGGGGGGGGGGGGGGGGGGGGGGGGGGGGGGGGGGGGGGCGGGGGGGGGGGGGGGGGGGGGGGGGGGGGFGGGGGGGGGGGGGGGGGGGFGGGGGGFFFFGGGGFFFFGGDFFFGGGGFFGFFFFFFGFFFFFFGG
@M02352:288:000000000-CKWC8:1:1101:11187:12510 1:N:0:TAGCGCTC+AAGGAGTA
TACGGAGGGTGCAAGCGTTAATCGGAATTACTGGGCGTAAAGCGCACGTAGGTGGTTTGTTAAGTTGGATGTGAAAGCCCAGGGCTCAACCTTGGAACTGCATTCAAAACTGGCGAACTAGAGTATGGTAGAGGTGAGTGGAATTTCCTGTGTAGCGGTGAAATGCGTAGAGATGGGAAGGAACATCAGTGGCGAAGGCGACTCACTGGACCAATACTGACACTGAGGTGCGAAAGCGTGGGTAGCAAACAGGATTAGATACCCTGGTAGTCCACGCCGTAA
+
GGGGGBCDGGGGGGEFGCGG<CFFGEGGGGGGGFGFGGGDFGGC@FECFAEEGGFFFGEEFGGGGGGGGGGGGGGGGGFGGGGGGDGGGGGGGGGGGGGFDGGFGGGGFGGGGGGEGGGGGGGFGGGGGGGFGGFFFGGGGGEGGDFGGGGGGGGGGGGGGGGGGGGGGGGGFFGCGCFGEGGGGGGGGGFGDGEGDGGGEGDEFEGGGGFGGGGEGGGGGGGFGGGGGGGGGGGFGGGGGGFFFFGGGGFFFFGDBFFFGGGGFFGFFFFFFGF?BFFBGD
@M02352:288:000000000-CKWC8:1:1101:20679:12517 1:N:0:TAGCGCTC+AAGGAGTA
TACGAGGGGTGCAAGCGTTAATCGGAATTACTGGGCGTAAAGCGCACGTAGGTGGTTTGTTAAGTTGGATGTGAAAGCCCAGGGCTCAACCTTGGAACTGCATTCAAAACTGGCGAACTAGAGTATGGTAGAGGTGAGTGGAATTTCCTGTGTAGCGGTGAAATGCGTAGAGATGGGAAGGAACATCAGTGGCGAAGGCGACTCACTGGACCAATACTGACACTGAGGTGCGAAAGCGTGGGTAGCAAACAGGATTAGATACCCTGGTAGTCCACGCCGTAA
+
GGGGFFGGGGGGGGGGGGGGFFGGGGFGGGGGGGGGGGGGGGGGGGGGGGGGFGGGGGGGGGGGGGGGGGGGGGGGGGGGGGGGGGGGGGGGGGGGGGGGGGGGGGGGGGFGGGGGGGGGGGGGGGGGGGGGGGGGGGGGGGGGGGGGGGGGGGGGGGGGGGGGGGGGGGGGGGGGGGGGGGGGGFGGGGGGGGGGGGGGGGGGGGGGGGGGGGGGGGGGGGGGGGGGFFGGGGGFGGGGGGFABFGGGGFFFFGGFFFFGGGGFFGF<FFFFGFFFFFFGD
@M02352:288:000000000-CKWC8:1:1101:23635:12518 1:N:0:TAGCGCTC+AAGGAGTA
TACGGAGGGTGCAAGCGTTACTCGGAATCACTGGGCGTAAAGAGCGTGTAGGCGGGTTTGTAAGTTTGAAGTGAAATCCAATGGCTCAACCATTGAACTGCTTTGAAAACTGCTTACCTAGAATATGGGAGAGGTAGATGGAATTTCTGGTGTAGGGGTAAAATCCGTAGAGATCAGAAGGAATACCGATTGCGAAGGCGATCTACTGGAACATTATTGACGCTGAGACGCGAAAGCGTGGGGAGCAAACAGGATTAGATACCCTGGTAGTCCACGCCCTAA
+
GGGGGGGGGGGGGGGGGGGGGGGGGGGGFGGGGGGGGCGGFFGGGGGGGGGGGGGDGGGGGGGGGGGGGFGGGGGGGGGGGGGGGGGGGGG:FGFFGGGGGGGGGGGGGGGGGGGGGGGGGGGGGGGGFFGGGGGGGGGGGGCGGGGGFGGGFGGGGEGGGGFGFGGFGGGGGGGGGGGGGGGGGGGGGGGGDGGEEGGGGGGGGGGGG?FGGGFGGFGGGGGGGGGGGGGDGGDFGGGGGGFFFFGGGGFFFBGGFFFFGGGG@@FFFFFF6FF?FBB>DC
@M02352:288:000000000-CKWC8:1:1101:8748:12518 1:N:0:TAGCGCTC+AAGGAGTA
TACGGAGGGTGCAAGCGTTACTCGGAATCACTGGGCGTAAAGAGCGTGTAGGCGGGTTTGTAAGTTTGAAGTGAAATCCAATGGCTCAACCATTGAACTGCTTTGAAAACTGCTTACCTAGAATATGGGAGAGGTAGATGGAATTTCTGGTGTAGGGGTAAAATCCGTAGAGATCAGAAGGAATACCGATTGCGAAGGCGATCTACTGGAACATTATTGACGCTGAGACGCGAAAGCGTGGGGAGCAAACAGGATTAGATACCCTGGTAGTCCACGCCCTAA
+
GGGGGGGGGGGGGGGGGGGGGGGGGGGGGGGGGGGGGGGGGGGGGGGGGGGGGGGGGGGGGGGGGGGGGEGGGGGGGGGGGGGGGGGGGGGGGGGGGGGGGGGGGGGGGGGGGGGGGGGGGGGGGGGFGGGGGGGGGGGGGGGGGGGGGGGGGGGGGGGGGGGGGGGGGGGGGGGGFGGGGGGGGGGGGGGGGGGGGGGGGGGGGGGGGGGGGGGGGGGGGGGGGGGGGGGGGGGFGGGGGGFFFFGGGGFFFFGGFFFFCGGGFFGFFFFFBDFFFFFFGF
@M02352:288:000000000-CKWC8:1:1101:22147:12528 1:N:0:TAGCGCTC+AAGGAGTA
TACGGAGGGTCCGAGCGTTAATCGGAATTACTGGGCGTAAAGCGCGCGTAGGTGGATTGGTCAGTCAGATGTGAAAGCCCAGGGCTCAACCTTGGAACTGCATCTGATACTGCTAGTCTAGAATACAGTAGAGGGTAGTGGAATTTCCTGTGTAGCGGTGAAATGCGTAGATATAGGAAGGAACACCAGTGGCGAAGGCGACTACCTGGACTGATATTGACACTGAGGTGCGAAAGCGTGGGGAGCAAACAGGATTAGATACCCTGGTAGTCCACGCCGTAA
+
GGGGGGGGGGGGGGGGGGGE<FGGGGGGGGGGGGGGGGGGGGGGGGGGGGGGGGGGGGGGGGGGGGGGGGGGGGGGGGGGGGGGGGGGGGGGGGGGGGGGGGGGGGGGGGGGGGGGGGGGGGAFFGFGGGGGGGGGGGGGGGGGGGGGGGGGGGGGGGGGGGGGGGGGGGGGGGGGGGGGGGGGGGGGGGGGGGGGGGGGGGGGGGGGGGGGGGGGGGGGGGGGGGGGGCFGGGGFGGGGEGFF>EGGGGFFFBGFBFFFGGGGFFGFFFFFBCFFFFFFGD
@M02352:288:000000000-CKWC8:1:1101:10340:12530 1:N:0:TAGCGCTC+AAGGAGTA
TACGAGGGGTGCAAGCGTTAATCGGAATTACTGGGCGTAAAGCGTGCGTAGGTGGTTTGTTAAGCAAGATGTGAAAGCCCCGGGCTCAACCTGGGAACTGCATTTTGAACTGGCAAACTAGAGTATTGTAGAGGGTAGTGGAATTTCCAGTGTAGCGGTGAAATGCGTAGAGATTGGAAGGAACATCAGTGGCGAAGGCGGCTACCTGGACAAATACTGACACTGAGGCACGAAAGCGTGGGGAGCAAACAGGATTAGATGCCCTGGTAGTCCACGCCGTAA
+
GGGGFGGGGGGGGGGGGGGG@FGGGGGGGGGGGGGGGGGGGGGGGGGGGGGGGGGGGGGGGGGGGGGGGGGGGGGGGGGGGGGGGGGGGGGGGGGGGGGGGGGGGGGGGGGGGGGGGGGGGGGGGGGGGGGGGGGGGGGGGGGGGGGGGGGGGGGGGGGGGGGGGGGGGGGGGGGGGGGGGGGGGGGGGGGGGGGGGGGGGGGGGGGGGGGGGGGGGGGGGGGGGGGGGGGGGGGFGGGGGGFFFFGGGGFFFFGGF?BFFFGGFFGFFFFFFGFFFFFFGG
@M02352:288:000000000-CKWC8:1:1101:28686:12534 1:N:0:TAGCGCTC+AAGGAGTA
TACGAGGGGTGCAAGCGTTAATCGGAATTACTGGGCGTAAAGCGTGCGTAGGTGGTTTGTTAAGCAAGATGTGAAAGCCCCGGGCTCAACCTGGGAACTGCATTTTGAACTGGCAAACTAGAGTATTGTAGAGGGTAGTGGAATTTCCAGTGTAGCGGTGAAATGCGTAGAGATTGGAAGGAACATCAGTGGCGAAGGCGGCTACCTGGACAAATACTGACACTGAGGCACGAAAGCGTGGGGAGCAAACAGGATTAGATACCCTGGTAGTCCACGCCGTAA
+
GGGGEFGGGGGGGGGGGGGGGGGGGGGGGGGGGGGGGGGEGGGGGGGFGGGGGGGGGGGGGGGGFGGGCFGGGGGGGGGCGGGGGGGFFGGGGGGGGFFFGGGGGGGGFGGGGGGGGGGGGGGFGGGGGGGFGGGGGGGGGGGGGGGGGGGGGGGGGGGGGGGGGGGGGGDG9ECFGGGGGGGGGGGGGGGGGGGDGGGGGGGEFGGGG=F?FFGGGGC?FGGGGGGGCCGGGGGF4:DGGG>:9>CGDF@?B?GGFFFF7<CF4>FFFFFFFGFBB6>>GD
@M02352:288:000000000-CKWC8:1:1101:26791:12548 1:N:0:TAGCGCTC+AAGGAGTA
TACGAGGGGTGCAAGCGTTAATCGGAATTACTGGGCGTAAAGCGTTCGTAGGCGGTCTATTAAGCAAGATGTGAAAGCCCAGGGCTCAACCTTGGAACTGCATTTTGAACTGGTAGACTAGAGTACTGTAGAGGGTGGTGGAATTTCCAGTGTAGCGGTGAAATGCGTAGAGATTGGAAGGAACATCAGTGGCGAAGGCGGCCACCTGGACAGATACTGACGCTGAGGAACGAAAGCGTGGGGAGCGAACAGGATTAGATACCCTGGTAGTCCACGCCGTAA
+
GGGGGGGGGGGGGGGGGGGGGGGGGGGGGGGGGGGGGGGGGGGGGGGGGGGGGGGGGGGGGGGGGGGGGGGGGGGGGGGGGGGGGGGGGGGGGGGGGGGGGGGGGGGGGGGGGGGGGGGGGGGGGGGGGGGGGGGGGGGGGGGGGGGGGGGGGGGGGGGGGGGGGGGGGGGGGGGGGGGGGGGGGGGGGGGGGGGGGGGGGGGGGGGGGFGGGGGGGGGGGGGGGGGGGGGDEGGFGGGGGGFFFFGGGGFFFFGGFFFFGGGGFFGFFFFFFGFFFFFFGG
@M02352:288:000000000-CKWC8:1:1101:14193:12575 1:N:0:TAGCGCTC+AAGGAGTA
TACGGAGGGTCCGAGCGTTAATCGGAATTACTGGGCGTAAAGCGCGCGTAGGTGGATTGGTCAGTCAGATGTGAAAGCCCAGGGCTCAACCTTGGAACTGCATCTGATACTGCTAGTCTAGAATACAGTAGAGGGTAGTGGAATTTCCTGTGTAGCGGTGAAATGCGTAGATATAGGAAGGAACACCAGTGGCGAAGGCGACTACCTGGACTGATATTGACACTGAGGTGCGAAAGCGTGGGGAGCAAACAGGATTAGATACCCTGGTAGTCCACGCCGTAA
+
GGGGGGGGGGGGGGGGGGGGGGGGGGGGGGGGGGGGGGGGGGGGGGGGGGGGFGGGGGGGGGGGGGGGGGGGGGGGGGGGGGGGGGGGGGGGGGGGGGGGGGGGGGGGGGGGGGGGGGGGGGGGGGGGGGGGGGGGGGGGGGGGGGGGGGGGGGGGGGGGGGGGGGGGGGGGGGGGGGGGGGGGGGGGGGGGGGGGGGGGGGGGGGGGGGGGGGGGGGGGGGGGGGGFGGGGGGGFGGGGGGFFFFGDGGFFFFGGDFFFGGFGFFC:<FFFFGFFFFFFGC
@M02352:288:000000000-CKWC8:1:1101:4433:12578 1:N:0:TAGCGCTC+AAGGAGTA
TACGAGGGGTGCAAGCGTTAATCGGAATTACTGGGCGTAAAGCGTTCGTAGGCGGTTTGTTAAGCAAGATGTGAAAGCCCAGGGCTCAACCTTGGAACTGCATTTTGAACTGGCAAACTAGAGTACTGTAGAGGGTGGTGGAATTTCCAGTGTAGCGGTGAAATGCGTAGAGATTGGAAGGAACATCAGTGGCGAAGGCGGCCACCTGGACAGATACTGACGCTGAGGAACGAAAGCGTGGGGAGCGAACAGGATTAGATACCCTGGTAGTCCACGCCGTAA
+
GGGGFGGGGGGGGGGGGGGGCGGGGGGGGGGGGGGGGGGGGGGGGGGGGGGGGGGFGGGGGGGGGGGGGGGGGGGGGGGGGGGGGGGGGGGGGFGGGGGGGGGDGGGGGGGGGGGGGGGGGGGGGGGGGGGEGGGGGEGGGGGGGGGGGGGGGGGDGGGGG:FFGGGGGGGGGGGGGGGGGGGGGGGGGGGGGGGGGGGGGGGGGGGGGGGGGGGGGGGGGGGGGGGGCFGGGGGFGGGGGGFFFFGGGGFFFFGGFFFFGGGGFFGFFFFA?GFFFFFFGD
@M02352:288:000000000-CKWC8:1:1101:5350:12579 1:N:0:TAGCGCTC+AAGGAGTA
TACGGAGGGTGCAAGCGTTACTCGGAATCACTGGGCGTAAAGAGCGTGTAGGCGGGTTTGTAAGTTTGAAGTGAAATCCAATGGCTCAACCATTGAACTGCTTTGAAAACTGCTTACCTAGAATATGGGAGAGGTAGATGGAATTTCTGGTGTAGGGGTAAAATCCGTAGAGATCAGAAGGAATACCGATTGCGAAGGCGATCTACTGGAACATTATTGACGCTGAGACGCGAAAGCGTGGGGAGCAAACAGGATTAGATACCCTGGTAGTCCACGCCCTAA
+
GGGGGGGGGGGGGGGGGGGGGGGGGGGGGGGGGGGGGGGGGGGGGGGGGGGGGGGGGGGGGGGGGGGGGGGGGGGGGGGGGGGGGGGGGGGGGGGGGGGGGGGGGGGGGGGGGGGGGGGGGGGGGGGGGGGGGGGGGGGGGGGGGGGGGGGGGGGGGGGGGGGGGGGGGGGGGGGGGGGGGGGGGGGGGGGGGGGGGDGGGGGGGGGGGGGGGGGGGGGGGGGGGGGGGGGGGGGFGGGGGGFFFFGGGGFFFF6FBFFFGGGGFFG@AFFFFGFFFFFFGF
@M02352:288:000000000-CKWC8:1:1101:8112:12603 1:N:0:TAGCGCTC+AAGGAGTA
TACGGAGGGTGCAAGCGTTACTCGGAATCACTGGGCGTAAAGAGCGTGTAGGCGGGTTTGTAAGTTTGAAGTGAAATCCAATGGCTCAACCATTGAACTGCTTTGAAAACTGCTTACCTAGAATATGGGAGAGGTAGATGGAATTTCTGGTGTAGGGGTAAAATCCGTAGAGATCAGAAGGAATACCGATTGCGAAGGCGATCTACTGGAACATTATTGACGCTGAGACGCGAAAGCGTGGGGAGCAAACAGGATTAGATACCCTGGTAGTCCACGCCCTAA
+
GGGGGGGGGGGGGGGGGGGGGGGGGGGGGGGGGGGGGFGGGGGGGGGGGGGGGGGGGGGGGGGGGGGGGEFFGGGGGGGGGGGGGGGGGGGGGGGGGCGGGGGGGGGGGGGGGGGGGGGGGGDFFGGGGGGGGGGGGGGGGGGGGGGGGGGGGFGFGGGGGGGGGGGGGGGGGGGGGGGGGGGGGGGGGGGGGGGGGGGGGGGGGGGGFGFGGGGGGGGGGGGGGGGGGDGGGGGDGGGGGGFBFDGGGGFFF<FGFF>FGGGGFFFFFFFFFFF?FF:9FD
@M02352:288:000000000-CKWC8:1:1101:8123:12619 1:N:0:TAGCGCTC+AAGGAGTA
TACGGAGGATGCAAGCGTTACTCGGAATCACTGGGCGTAAAGAGCGTGTAGGCGGGTTTGTAAGTTTGAAGTAAAATCCAAAGGCTCAACCATTGAACTGCTTTGAAAATTGCTTACCTGAGATATGGGAAAGGTAGATGGAATTGCTGTTGTAGGGGTAAAATCCGTAGTAATAAGAAGAAATACCAATTGCGAAGGCGATCTACTGGAACATTCTTGACGCTGAGCCGGGAAAGCGTGGGGAGCAAACAGGATTAGAAACCCTGTTAGTCCCGGCCCTAA
+
GGGGGGGG,FGG,FGGGGGG@CFGGG@F<F<FGGGDFGGGGG9F<F6BFGGGGGG78C+4:CFGG?,C,,CF,CFGG89F,,BFFGGGGGGCEF98,B,5E5FGGGGGC,,C,55<F<F,,,8,,,,:3,,:D,,,C,7@,@,33,73E33,3,5@F@>FGGC,D,3*1**,,,,2?,?F,D,F;F7,7@3,,*=1=82C8***2?1C+C*A*5++5+++33:**);+**))2?5.***;CG>?1.CF67.860D7)*)*+2AC5>0*)*.6**)(-(.(9>
@M02352:288:000000000-CKWC8:1:1101:7097:12640 1:N:0:TAGCGCTC+AAGGAGTA
TACGAGGGGTGCAAGCGTTAATCGGAATTACTGGGCGTAAAGCGTTCGTAGGCGGTCTATTAAGCAAGATGTGAAAGCCCAGGGCTCAACCTTGGAACTGCATTTTGAACTGGTAGACTAGAGTACTGTAGAGGGTGGTGGAATTTCCAGTGTAGCGGTGAAATGCGTAGAGATTGGAAGGAACATCAGTGGCGAAGGCGGCCACCTGGACAGATACTGACGCTGAGGAACGAAAGCGTGGGGAGCGAACAGGATTAGATACCCTGGTAGTCCACGCCGTAA
+
GGGGFGGGGGGGGGGGGGGGDFGGGGGGGGGGGGGGGGGGGGGGGGGGGGGGGGGGGGGGGGGGGGGGGGGGGGGGGGGGGGGGGGGGGGGGGGGGGGGGGGGGGGGGGGGGGGGGGGGGGGGGGGGGGGGGGGGGGGGGGGGGGGGGGGGGGGGGGGGGGGGGGGGGGGGGGGGGGGGGGGGGGGGGGGGGGGEGGGGGGGGGGGGGGGGGGGGCCFGGGGGGGGGGGGGGGGGFGGGGGGFFBFGGDDFFFBGGBFFFGGGGFFGFAFAAFGFFFFFFGG
@M02352:288:000000000-CKWC8:1:1101:16679:12655 1:N:0:TAGCGCTC+AAGGAGTA
TACGGAGGGTGCAAGCGTTAATCGGAATTACTGGGCGTAAAGCGCACGTAGGTGGTTTGTTAAGTTGGATGTGAAAGCCCAGGGCTCAACCTTGGAACTGCATTCAAAACTGGCGAACTAGAGTATGGTAGAGGTGAGTGGAATTTCCTGTGTAGCGGTGAAATGCGTAGAGATGGGAAGGAACATCAGTGGCGAAGGCGACTCACTGGACCAATACTGACACTGAGGTGCGAAAGCGTGGGTAGCAAACAGGATTAGATACCCTGGTAGTCCACGCCGTAA
+
GGGGGGGG7@FGGGGGGGGD<FGGGGGGFGGGGGGGGGGGGGGGC:FGGGGGCFGGGGGFFGGGGGGGGGGGGGGGGGGGGGGGGGGGGGG8FEGGGGGGGGGCEGGFGGGGGGGGGGGGFGGGGFGGGGGFGGGGGGFFGGGGGCCFFGGGGGGGEGGGGGGGGGGGGGGCGGFGGGGGGGGGGFG9FGGGGGGGDGGGC=GCCEGGGGGC:CCCGGGGGFGGGFGG65CDGGDFGGDGGG@DFFCCGGFF:BGGBFFFGGCGFFGFBFFFF7=<><FFGG
@M02352:288:000000000-CKWC8:1:1101:2792:12660 1:N:0:TAGCGCTC+AAGGAGTA
TACGGAGGGTCCGAGCGTTAATCGGAATTACTGGGCGTAAAGCGCGCGTAGGTGGTTATTTAAGCTAGATGTGAAAGCCCAGGGCTCAACCTTGGAACTGCATTTAGAACTGGGTAACTAGAGTACAGTAGAGGGTAGTGGAATTTCTTGTGTAGCGGTGAAATGCGTAGATATAAGAAGGAACACCAGTGGCGAAGGCGACTGCCTGGACTGATACTGACACTGAGGTGCGAAAGCGTGGGGAGCAAACAGGATTAGATACCCTGGTAGTCCACGCCGTAA
+
GGGGGGGGGGGGGGGGGGGGGGGGGGGDFGGGGGGGGGDGGGGGGGGGCCFGGGGGGGGGGGGGGGGGGGGGGGGGGGGGGGGGEGGGGGGGGGGGGGGGGGGGGGGGFGGGGGGGGGGGGGGGGGGGGGGGGGGGGGGGFGG9<<FGGGGGGGGGGGGGGGGGGGGGGGGGGGGGGGGGGGGGGGGGGGGGGGGGGGGGGGGGGGGGGGGGGGGGCFGGGGGG6FGGGGGGGGGBGGGGGGF?FFGGGGFFFFGGFFFFGGGGFFGFAFAFFGFF>FF>GG
@M02352:288:000000000-CKWC8:1:1101:29007:12698 1:N:0:TAGCGCTC+AAGGAGTA
TACGGAGGGTGCAAGCGTTAATCGGAATTACTGTGCGTAAAGCGCACGTAGGTGGTTTGTTAAGTTGGATGTGAAAGCCCAGGGCTCAACCTTGGAACTGCATTCAAAACTGGCGAACTAGAGTATGGTAGAGGTGAGTGGAATTTCCTGTGTAGCGGTGAAATGCGTAGATATAGGAAGGAACATCAGTGGCGAAGGCGACACTCTGGATTGATACTGACACTGAGGTGCGAAAGCGTGGGGAGCAAACAGGATTAGATACCCTGGTAGTCCACGCCGTAA
+
GGGGGGGGGGGGGFGGGGGGGFGFGGGGGGGGGGGGGGGGGGGGGGGGGGGGGFGEGGGGGGGGGGFGGGGGGGGGGGGGGGGGGGGGGGGGGGGGGGGGGGGGGGGGGGGGGGGGGGGGGGGGGGGGGGGGGGGGGGGFGGGFGGGGGGGGGGGGGGGGGGGGGGGGGGGGGGGGFFGGGGGGGGGFFGGGGGGGGGFGEGEGFFGGGGGGGGGGGEGGGCFGGGCGG*9CEEGFGGGGGGFFFFGGGGFFFFGGFFAFGGGGFFGFFFFFFGFFBFFFDD
@M02352:288:000000000-CKWC8:1:1101:20905:12708 1:N:0:TAGCGCTC+AAGGAGTA
TACGAGGGGTGCAAGCGTTAATCGGAATTACTGGGCGTAAAGCGTACGTAGGCGGTTTGTTAAGCAAGATGTGAAAGCCCAGGGCTCAACCTTGGAACTGCATCTGATACTGCTAGTCTAGAATACAGTAGAGGGTAGTGGAATTTCCTGTGTAGCGGTGAAATGCGTAGAGATTGGAAGGAACATCAGTGGCGAAGGCGACACTCTGGATTGATACTGACACTGAGGTGCGAAAGCGTGGGGAGCAAACAGGATTAGATACCCTGGTAGTCCACGCCGTAA
+
GGGGFGGGGGGGGGGGGGGGGGGGGGGGGGGGGGGGGGGGGGGGGGGGGGGGGGGFGGGGGGGGGGGGGGGGGGGGGGGGGGGGGGGGGGGFGGGGGGGGGGGGGGGGGGGGGGGGGGGGGGGGGGGGGGGGGGGGGGGGGGGGGGGGGGGGGGGGGGGGGGGGGGGGGGGGGGGGGGGGGGGGGGGGGGGGGGGGGGGGGGGGGGGGGGFGGGGFFGGGGGGGGGGGGGGGGGGFGGGGGGFFFFGGGGFFFFGGFFFFGGGFFFGFABFBFFFFFFFFGD
@M02352:288:000000000-CKWC8:1:1101:9946:12829 1:N:0:TAGCGCTC+AAGGAGTA
TACGAGGGGTGCAAGCGTTAATCGGAATTACTGGGCGTAAAGCGTTCGTAGGCGGTTTGTTAAGCAAGATGTGAAAGCCCAGGGCTCAACCTTGGAACTGCATTTTGAACTGGTAGACTAGAGTACTGTAGAGGGTGGTGGAATTTCCAGTGTAGCGGTGAAATGCGTAGAGATTGGAAGGAACATCAGTGGCGAAGGCGGCCACCTGGACAGATACTGACGCTGAGGAACGAAAGCGTGGGGAGCGAACAGGATTAGATACCCTGGTAGTCCACGCCGTAA
+
GGGGFFGGGGGGGGGGGGGD<CFFGGGGGGGGGGGGGGGGGGGGGGGGGGGGGGGGGGGGGGGGGGGGGGGGGGGGGGGGGGGGGGGGGGGGGGGGGGGGGGGGGGGGGGGGGGGGGGGGGGGGGGGGGGGGGGGGGGGGGGGGGGGGGGGGGGGGGGGGGGGGGGGGGGGGGFGGGGGGGGGGGGGGGGGGGGGGGGGGGGGGGGGGGGGGGGGFGGGGGGGGGGGGGGGGGGGFGGGGGGF<>EGDGGFF??GGBFFFGGGGFFGF<FBF?GFFFFFBDG
@M02352:288:000000000-CKWC8:1:1101:15095:12829 1:N:0:TAGCGCTC+AAGGAGTA
TACGGAGGGTCCGAGCGTTAATCGGAATTACTGGGCGTAAAGCGCACGCAGGCGGTTTGTTAAGCTAGATGTGAAAGCCCTGGGCTCAACCTGGGAATTGCATTTAGAACTGGCAGGCTAGAGTTTTGGAGAGGGGAGTGGAATTCCAGGTGTAGCGGTGAAATGCGTAGATATCTGGAGGAACATCAATGGCGAAGGCGACTCACTGGACCAATACTGACACTGAGGTGCGAAAGCGTGGGTAGCAAACAGGATTAGATACCCTGGTAGTCCACGCCCTAA
+
GGGGGGGGGGGGGGGGGFGGFGGGGGGGGGGGGGGGGGGGGGGGGGGGGGGGGGGGGGGGGGGGFGGGGGGGGGGGGGGGGGGGGGGGGGGGGGGGGGGGGGGGGGGGGGGGGGGGGGGGGGGGGGGGGGGGGGGGGGGGGGGGGGGGGGGGGGGGGGGGGGGGGGGGGGGGGGGGGGGGGGGGGGGG9FGGGGGGGGGGGGGGGGGGGGGGGGGGFGGGGGGGGGGGGGGGGGGFGGGGGGFFFFGDGGFFFFGGFFFFGGGGFFGFFFFFFGFFFF36FF
@M02352:288:000000000-CKWC8:1:1101:10442:12833 1:N:0:TAGCGCTC+AAGGAGTA
TACGGAGGGTGCAAGCGTTACTCGGAATCACTGGGCGTAAAGAGCGTGTAGGCGGGTTTGTAAGTTTGAAGTGAAATCCAATGGCTCAACCATTGAACTGCTTTGAAAACTGCTTACCTAGAATATGGGAGAGGTAGATGGAATTTCTGGTGTAGGGGTAAAATCCGTAGAGATCAGAAGGAATACCGATTGCGAAGGCGATCTACTGGAACATTATTGACGCTGAGACGCGAAAGCGTGGGGAGCAAACAGGATTAGATACCCTGGTAGTCCACGCCCTAA
+
GGGGGGGGGGGGGGGGGGGGGGGGGGGGGGGGGGGGGGGGGGGGGGGGGGGGGGGGGGGGGGGGGGGGG9EFGGGGGGGGGGGGGGGGGGGGGGGGGGGGGGGGGGGGGGGGGGGGGGGGGGGGGGGGGGGEGGGGGGGGGGGGGGGGGGGGGGGGGGGGGGGGGGGGGGGGGGGGGGGGGGGGGGGGGGGGGGGGGGGGGGGGGGGGGGGGGGGGGGGGGGGGGGGGGGGGGDDFGGGGGGFFFFGGGGFFFFGGFFFFGGGGFFGFFFFFFGFFFFFFGG
@M02352:288:000000000-CKWC8:1:1101:27036:12840 1:N:0:TAGCGCTC+AAGGAGTA
TACGAGGGGTGCAAGCGTTAATCGGAATTACTGGGCGTAAAGCGTTCGTAGGCGGTTTGTTAAGCAAGATGTGAAAGCCCAGGGCTCAACCTTGGAACTGCATTTTGAACTGGCAAACTAGAGTACTGTAGAGGGTGGTGGAATTTCCAGTGTAGCGGTGAAATGCGTAGAGATTGGAAGGAACATCAGTGGCGAAGGCGGCCACCTGGACAGATACTGACGCTGAGGAACGAAAGCGTGGGGAGCGAACAGGATTAGATACCCTGGTAGTCCACGCCGTAA
+
GGGGFFGGGGGGGFGGGGGGFFGGGGGGGGGGGGGGGGGGGGGGGGGGGGGGGGGEGGGGGGGGGGGGGGGGGGGGGGGGGGGGGGGGGGGGGGGGGGGGGGGGGGGGGGGGGGGGGGGGGGGGGGFGGGGGGGG>FGGGGGGGGGGGGGGGGGGBFGGGGGGGGGGGGGGGGGGFGGGGGGGGDFGGGGFGGGGGGGGGGGGCFGGGGGGGGGGFGGGGGGGGGGGGFGDDGGGFGGGGGGFFFFGGGDFFF<FGFFFFGGGGFFGFFFFFFGFBFF:>GD
@M02352:288:000000000-CKWC8:1:1101:2231:12868 1:N:0:TAGCGCTC+AAGGAGTA
TACGAGGGGTGCAAGCGTTAATCGGAATTACTGGGCGTAAAGCGTGCGTAGGTGGTTTGTTAAGCAAGATGTGAAAGCCCAGGGCTCAACCTTGGAACTGCATTTTGAACTGGCAAACTAGAGTACTGTAGAGGGTGGTGGAATTTCCAGTGTAGCGGTGAAATGCGTAGAGATTGGAAGGAACATCAGTGGCGAAGGCGGCCACCTGGACAGATACTGACGCTGAGGAACGAAAGCGTGGGGAGCGAACAGGATTAGATACCCTGGTAGTCCACGCCGTAA
+
GGGGCCFGGGGGGGGGGGGGGGGGGGGGGGGGGGGGGGGGGGGGGGGGGGGGGGGEFGGGGGGGGGGGGGGGFGGGFCFFGGGGGGGGGGGGGGGGGGGGGGGGGGGGGGGGGGGGFGGGGGGGGGGGGGGGGGFEFGGGGGCCCFCFGGGGGGEFGGGGGGFGFDGCEC5>,>=CGGGGGG@FGGFGGGGCGGGEGGFGGGGGGFGGGC<CCGGGGGFCF>EEE:F576>DEGGFGEGGGG3(4>DD5<@F?BGF?FA7+CFFFF39<FAAFF466<D>GG
@M02352:288:000000000-CKWC8:1:1101:21410:12893 1:N:0:TAGCGCTC+AAGGAGTA
TACAGAGGGTGCAAGCGTTAATCGGAATTACTGGGCGTAAAGCGCGCGTAGGTGGTTTGTTAAGTCGGATGTGAAAGCCCAGGGCTCAACCTTGGAATTGCACCCGATACTGGCAGGCTAGAGTACGATAGAGGAGTGTGGAATTTCCTGTGTAGCGGTGAAATGCGTAGATATAGGAAGGAACATCAGTGGCGAAGGCGACACTCTGGATTGATACTGACACTGAGGTGCGAAAGCGTGGGGAGCAAACAGGATTAGATACCCTGGTAGTCCACGCCGTAA
+
GGG<@FGGGEGGGGGGGGG@CCFGGGGGGGFGGGGGGGGGGGGGGGGG@EFG6EFFGG,EFGGGGGDGGGGGGGGGGGFGGFGGGGGGGGGGGGGGGGGFGGG8CFFCFGGGGFFGCGGGGGGGGG>>DFEGGGGG>FDGGGGGGFG9@FGGGGGGGGGGGGGGGGGGGGG@FGFCGFGGGGGGGFFFGGGGGEGGGGGG8EECEFGGGGGGG6CCFGGGG:CGGGGGFFGGGGGFGGGGGGFFFFGGGGFFFFGGFFFFGGGGFFGFFFFFFGFFFFFFGG
@M02352:288:000000000-CKWC8:1:1101:22959:12911 1:N:0:TAGCGCTC+AAGAAGTA
TACGGAGGGTGCAAGCGTTACTCGGAATCACTGGGCGTAAAGAGCGTGTAGGCGGGTTTGTAAGTTTGAAGTGAAATCCAATGGCTCAACCATTGAACTGCTTTGAAAACTGCTTACCTAGAATATGGGAGAGGTAGATGGAATTTCTGGTGTAGGGGTAAAATCCGTAGAGATCAGAAGGAATACCGATTGCGAAGGCGATCTACTGGAACATTATTGACGCTGAGACGCGAAAGCGTGGGGAGCAAACAGGATTAGATACCCTGGTAGTCCACGCCCTAA
+
GGGGGGGGGGGGCFGGGGGGCGGGGGGG<FGGFGGGGGGGGGFGFE@FGGGGGGGEGGGGGGGGGFGGG9FGGGGGGGGGGGGGGGGGGGG7FFGGGGGGGFFGG9FGGGGGCGGGFGGGGGFGFDFDGGGGGGGGCFGGGGFGGFGGFGGGGGGFGGGDGGGGFGGGGGGGGGGFGFGGGGGCFGGGGGGGGGGGGGGGGCFFGGGGGFCFF7@FCFGGGGGGGGGGGCDDGCD@FGGGGGFFFFGGGGFFFFGGFFFFGGGGFFGFFFFFFGFFFF5>GG
@M02352:288:000000000-CKWC8:1:1101:14901:12940 1:N:0:TAGCGCTC+AAGGAGTA
TACGGAGGGTGCAAGCGTTAATCGGAATTACTGGGCGTAAAGCGCGCGTAGGCGGTTACATAAGTTGGAAGTGAAAGCCCCGGGCTCAACCTGGGAACTGCTTTCAAAACTGTGTGACTAGAGTGCAGCAGAGGATAGTGGAATTTCTAGTGTAGCGGTGAAATGCGTAGATATTAGAAGGAACACCAGTGGCGAAGGCGACTGTCTGGGCTGACACTGACGCTGAGGTGCGAAAGCGTGGGGAGCAAACAGAATTAGATACCCTGGTAGTCCACGCCGTAA
+
GGGGGGGGGGGGGGGGGGGGGGGGGGGGGGGGGGGGGGGGGGGGGGGGGGGGGGGGGGGGGGGGGGGGGFFGGGGGGGGGGGGGGGGGGGGGGGGGGGGGGGGGGGGGGGGGGGGGGGGGGGGGGGGGGGGGGGGFGGGGGGGGGGGGGGGGGGGGGGGGGGGGGGGGGGGGGGGGGGGGGGGGGGGGGGGGGGGGGGGGGGGGDGGGGGGGGGGGGGGGGGGGGGGGGGGGGGGEGGGGGGFFFFGGGGFFFFGGFFFFGGGGFFGFFFFFFGFFFBF>GG
@M02352:288:000000000-CKWC8:1:1101:4455:12942 1:N:0:TAGCGCTC+AAGGAGCA
TACGAGGGGTGCAAGCGTTAACCGGAATTACTGGGCGTAAAGCGTTCGTAGGCGGTCTATTAAGCAAGATGTGAAAGCCCAGGGCTCAACCTTGGAACTGCATTTTGAACTGGTAGACTAGAGTACTGTAGAGGGTGGTGGAATTTCCAGTGTAGCGGTGAAATGCGTAGAGATTGGAAGGAACATCAGTGGCGAAGGCGGCCACCTGGACAGATACTGACGCTGATGAACGAAAGCGTGGGGAGCGAACAGGATTAGATACCCTGGTAGTCCACGCCGTAA
+
GCEFFFEE:B7F86FFE@CG,,;@F:@FGC<CCCFFEGE@-CFFF=?FFGG@FEDGG7<FGAFGABCD8=<5AEFEF,B+BF74??DFF<,,5C<EFGG<E,E5<85+A=FFF?C?DFA3B9FDFG9B@<E<FD7FGG>CFGGGFG;;=DFGGCFFEG>@FGFCFCFE7:EGGGGFFCFGEGGGGFF@FF9?E8EGGDFEB88CFFG8;:9FDGFCFGGFFG5?ED+<FGFFG535FGGCCEE035<37DEF?<7*8?4B9980*)99<?BAFFF?>35;CC
@M02352:288:000000000-CKWC8:1:1101:17128:12953 1:N:0:TAGCGCTC+AAGGAGTA
TACGGAGGGTGCAAGCGTTAATCGGAATTACTGGGCGTAAAGCGCACGTAGGTGGTTTGTTAAGTTGGATGTGAAAGCCCAGGGCTCAACCTTGGAACTGCATTTTGAACTGGCAAACTAGAGTACTGTAGAGGGTGGTGGAATTTCCAGTGTAGCGGTGAAATGCGTAGAGATTGGAAGGAACATCAGTGGCGAAGGCGGCCACCTGGACAGATACTGACGCTGAGGAACGAAAGCGTGGGGAGCGAACAGGATTAGATACCCTGGTAGTCCACGCCGTAA
+
GGGGGGGGGGGGGGGGGGGGGGGGGGGGGGGGGGGGGGGGGGGGGGGGGGGGFGGFGGGGGGGGGGGGGGGGGGGGGGGGGGGGGGGGGGGGGGGGGGGGGGGGGGGGGGGGGGGGGGGGGGGGGGGGGGGGGGGGGGGGGGGGGGGGGGGGGGGGGGGGGGGGGGGGGGGGGGGGGGGGGGGGGGGGGGGGGGGGGGGGGGGGGGGGGGGGGGGGGGGGGGGGGGGGGGGGGGGFGGGGGGF?BFGGGGFFFFGGBFFFGGGGFFGFFFFFFGFFFFFFGG
@M02352:288:000000000-CKWC8:1:1101:12070:12973 1:N:0:TAGCGCTC+AAGGAGTA
TACGGAGGGTGCAAGCGTTACTCGGAATCACTGGGCGTAAAGAGCGTGTAGGCGGGTTTGTAAGTTTGAAGTGAAATCCAATGGCTCAACCATTGAACTGCTTTGAAAACTGCTTACCTAGAATATGGGAGAGGTAGATGGAATTTCTGGTGTAGGGGTAAAATCCGTAGAGATCAGAAGGAATACCGATTGCGAAGGCGATCTACTGGAACATTATTGACGCTGAGACGCGAAAGCGTGGGGAGCAAACAGGATTAGATACCCTGGTAGTCCACGCCCTAA
+
GGGGGEGGGGGGGGGGGGGGGGGGGGGGGGGGGGGGGGGGGGGGGGGGGGGGGGGGGGGGGGGGGGGGGGGGGGGGGGGGGGGGGGGGGGGGGGGGGGGGGGGGGGGGGFGGGGGGGGGGGG9FGGGGGGGGGGGGGGGGGGFGGGGGGGGGGGGGGGGGGGGGGGGGGGGGGGGGGGGGGGGGGGGGGGGGFGGGGGGGGGGGGGGGGGGGGGGGFGGGGGGGGGGGGGGGGGGFGGGGGGE09DFFGGFFFFGG<FBFFGGGFFGFDFFDFGFFFFFFGF
@M02352:288:000000000-CKWC8:1:1101:10301:13087 1:N:0:TAGCGCTC+AAGGAGTA
TACGGAGGGTGCAAGCGTTAATCGGAATTACTGGGCGTAAAGCGCACGTAGGTGGTTTGTTAAGTTGGATGTGAAAGCCCAGGGCTCAACCTTGGAACTGCATTCAAAACTGGCGAACTAGAGTATGGTAGAGGTGAGTGGAATTTCCTGTGTAGCGGTGAAATGCGTAGAGATGGGAAGGAACATCAGTGGCGAAGGCGACTCACTGGACCAATACTGACACTGAGGTGCGAAAGCGTGGGTAGCAAACAGGATTAGATACCCTGGTAGTCCACGCCGTAA
+
GGGGGGGGDGEGFGGGGGGG<6CFFFCGGGAFGGGCGGGGGGFFDCEGGGFGFGGBCCFGGAEGGFFGCGGGGGGGGC,<EDFGGGGGGGGGGEGGGFGGGGDG9<F<FGGGGGGGDGFCGGGGGEFGGGGGGGGGFGFEFFGGG=F<DFGGGGGGGGGGGGGGGGGGGGGGGFFE:CEGGGGGFFFEEGGG>GEGGGGGGGDGGGGGGGGDE5BBFFGGGGGGFGFG?EGGGDGF:EGGGEFAB?CFFGFFFFGG?FFFGGGGFFGFFFFFFGFFF?EF:C
@M02352:288:000000000-CKWC8:1:1101:7717:13132 1:N:0:TAGCGCTC+AAGGAGTA
TACGAGGGGTGCAAGCGTTAATCGGAATTACTGGGCGTAAAGCGTACGTAGGCGGTTTGTTAAGCAAGATGTGAAAGCCCAGGGCTCAACCTTGGAACTGCATTTTGAACTGGCAAACTAGAGTACTGTAGAGGGTGGTGGAATTTCCAGTGTAGCGGTGAAATGCGTAGAGATTGGAAGGAACATCAGTGGCGAAGGCGGCTACCTGGACAAATACTGACACTGAGGTGCGAAAGCGTGGGTAGCAAACAGGATTAGATACCCTGGTAGTCCACGCCGTAA
+
GGGGGGGGGGGGFGFGGGGGGGGGGGEGGGGFGGGGGGGEGGGGEGGGGGGGGGGGGGEGFGGGGGGGGGGGGGGGGGGGGGGGGGGGGGGGGGGGGGFGGGGGGGGGGGGGCGGGGGFGGCEGGGGGGGGGGGGGGGGGGFFGGGGGGGGGGGGFGGGGGCFGGGGGGGGGGFGGGGGGGFGGFGGGGGGGGGGGGGGGGGGDGGGGGFGGGGGGC7+AFGFGGFFGGGDDEGGFGGGGGGFFFFGGGCFFFFGGBFBFGGGGFFGFA?BA476?FFE;GD
@M02352:288:000000000-CKWC8:1:1101:5169:13135 1:N:0:TAGCGCTC+AAGGAGTA
TACGAGGGGTGCAAGCGTTAATCGGAATTACTGGGCGTAAAGCGTACGTAGGCGGTTTGTTAAGCAAGATGTGAAAGCCCAGGGCTCAACCCTGGAACTGCCTCTAATACTGCTAGTCTTGAGTTCGAGAGAGGTGAGTGGAATTCCAAGTGTAGAGGTGAAATTCGTAGATATTTGGAGGAACACCAGTGGCGAAGGCGGCTCACTGGCTCGATACTGACGCTGAGGTACGAAAGTGTGGGGAGCAAACAGGATTAGATACCCTGGTAGTCCACACCGTAA
+
GGGGDFGGGGGGGGGGGGGGGGGGGGGGGGGGGGGGGGGGGGGGFGGGEEGGGGGGGGGGGGGGG9FGGGGGGGGGGGGGGGGGGGGGGGGGGGGGGGGGGGGFGGGGGGGGGFGGGGGGGGGGGGGGGGGGGGGGGGGGGGGGGGGGGGGGGGGGGGGGGGGGGGGGGGGGGG7FGGGGGGGGGCFGGGGGGGGGGGGGGGGGGGGGGGCEEGFGGGGGGGGGEDFGGFGGEGGFGGGGGG3:BFGGGGFFFFGGFFFFGGGF=>FFA?ABFCFFFFFFGG
@M02352:288:000000000-CKWC8:1:1101:10187:13142 1:N:0:TAGCGCTC+AAGGAGTA
TACGAGGGGTGCAAGCGTTAATCGGAATTACTGGGCGTAAAGCGTGCGTAGGTGGTTTGTTAAGCAAGATGTGAAAGCCCCGGGCTCAACCTGGGAACTGCATTTTGAACTGGCAAACTAGAGTATTGTAGAGGGTAGTGGAATTTCCAGTGTAGCGGTGAAATGCGTAGAGATTGGAAGGAACATCAGTGGCGAAGGCGGCTACCTGGACAAATACTGACACTGAGGCACGAAAGCGTGGGGAGCAAACAGGATTAGATACCCTGGTAGTCCACGCCGTAA
+
GGGGGGECEGGGFEG@FFGG@FFGGC:FGGFFFGGGGGGG@FGGFGEFEGGEFGGGFGGGGFEFGFFFGGFEGGGGGGGGGGGGEEGGGFAEFGGCFGGGDFGCBAFEFGD=DGFGD=D<FDF3,DFGGGGACGEC@FFF<F:@FCDCFGFGFFEGCCGFF,DFCGGGGGCCE;EGGDGB7FCFC:<F:?FCGGG58BFGGGGCFGFGFGG?ECFGDCC9@6C<<78@FEGGGCGEGC1AECB:>FGFGGFFF<<7>?AFCECD?FGF2@24@C9:BFD6DC
@M02352:288:000000000-CKWC8:1:1101:18749:13264 1:N:0:TAGCGCTC+AAGGAGTA
TACGAGGGGTGCAAGCGTTAATCGGAATTACTGGGCGTAAAGCGTACGTAGGCGGTTTGTTAAGCAAGATGTGAAAGCCCAGGGCTCAACCTTGGAACTGCATTTTGAACTGGCAAACTAGAGTACTGTAGAGGGTGGTGGAATTTCCAGTGTAGCGGTGAAATGCGTAGAGATTGGAAGGAACATCAGTGGCGAAGGCGGCCACCTGGACAGATACTGACGCTGAGGTACGAAAGCGTGGGGAGCGAACAGGATTAGATACCCTGGTATTCCCCCCCTTAA
+
GDGFFGEE@B@FD@FGF@BFCEGGG7BFFEFFE8FGEGD66FGGE@6FEGG7FE7@FGGGGBFFGGD?EGFGAF<F<?=FFC7@EEF<F<E=?F8FFGF9E,C?FA<=,BFE?FDFGGFCDFGGGGDCC<F<FFGGGGE+CCGGGGACE=@,E:>BC<CCCF;;9DBEEC7<>>2<FF9C@FCCGGGGGGGCCCCGC5CECGEGGGG:;8CECFF+9CF7+;5CG);C++?7:@*5CEGCE*58())9:D>F??FGBF2?9:+**03?2*644*7(49)4>:
@M02352:288:000000000-CKWC8:1:1101:2106:13268 1:N:0:TAGCGCTC+AAGGAGTA
TACGGAGGGTGCAAGCGTTACTCGGAATCACTGGGCGTAAAGAGCGTGTAGGCGGGTTTGTAAGTTTGAAGTGAAATCCAATGGCTCAACCCTTGAACTGCTTTGAAAACTGCTTACCTAGAATATGGGAGAGGTAGATGGAATTTCTGGTGTAGGGGTAAAATCCGTAGAGATCAGAAGGAATACCGATTGCGAAGGCGATCTACTGGAACATTATTGACGCTGAGACGCGAAAGCGTGGGGAGCAAACAGGATTAGATACCCTGGTAGTCCACGCCCTAA
+
GGGGGGGGGEEGGGGGGGGDGGGGGGGGGGGGGGGGGGGGCG6FGGGGGGGGGGGFFGGFGGGGGGGCG,EFGGGGFGGF8FGGGGGGGGG+F<FFGGGGGGGGCFGDGGGGGGGGGGGFGGGGGGFGGGGGGGGGGFGGFGGFG<CFGGGFGGGGGGGGGGGGDGGGGGG;FGGFGFFGGGFFGGGD@FCGGGGGGGGGE=@F9EGFFGCFFGGFGFGGGGGGGGGGGGGGGGG5FGGGGGF:;><<EF:F?FFGFFFFGGGGFFGF<FFF@D@?F?F9GG
@M02352:288:000000000-CKWC8:1:1101:18748:13282 1:N:0:TAGCGCTC+AAGGAGTA
TACGAGGGGTGCAAGCGTTAATCGGAATTACTGGGCGTAAAGCGTACGTAGGCGGTTTGTTAAGCAAGATGTGAAAGCCCAGGGCTCAACCTTGGAACTGCATTTTGAACTGGCAAACTAGAGTACTGTAGAGGGTGGTGGAATTTCCAGTGTAGCGGTGAAATGCGTAGAGATTGGAAGGAACATCAGTGGCGAAGGCGGCCACCTGGACAGATACTGACGCTGAGGTACGAAAGCGTGGGGAGCGAACAGGATTAGATACCCTGGTAGTCCACGCCGTAA
+
GGGGDFGGGGGGGGGGGGGGEGGGGGGGGGGGGGGGGGGGGGGGGGGGGGGGGGGFGGGGGGGGGGGGGGGGGGGGGGGGGGGGGGGGGGGGGGGGGGGGGGGGGGGGGGGGGGGGGGGGGGGGGGGGGGGGGGDFGGGGGGGGGGGGGGGGGGGGGGGGGGGGGGGGGGGGGGGGGGGGGGGGGGGGGGGGGGGGGGGGGGGGGGGGGGGGGGGGGGGGGGGGGGGGGGGGGGGFGGGGGGFFFFGGGGFFFFGGFFFFGGGGFFGFFFFFFGFBFFFFGG
@M02352:288:000000000-CKWC8:1:1101:13201:13299 1:N:0:TAGCGCTC+AAGGAGTA
TACGAGGGGTGCAAGCGTTAATCGGAATTACTGGGCGTAAAGCGTGCGTAGGTGGTTTGTTAAGCAAGATGTGAAAGCCCCGGGCTCAACCTGGGAACTGCATTTTGAACTGGCAAACTAGAGTATTGTAGAGGGTGGTGGAATTTCCAGTGTAGCGGTGAAATGCGTAGAGATTGGAAGGAACATCAGTGGCGAAGGCGGCCACCTGGACAGATACTGACGCTGAGGAACGAAAGCGTGGGGAGCGAACGGGATTAGATCCCCGGGTAGTCCACGCCGTAA
+
GGGGDEGGGGGGGGGFEEGG<EEFGGEFGGGGGGGGGGGGGFGGGGGGGGGGGGGGGC@FGFFFFDDFFGGGGGGGGGDEECFGEGGGGGGGGGGGGGGGGGGGGDFEFGGGFGGFFGGGGFFGEGFFFFFDFG>>BFFGGFFGGGFGFFGGGGGGGFGGGF2?;9<CEGE,=CCCBCFF*<8:2<FCCGF?E>C888CE5?8*;CEG58CCCGGFGGF9<;CE:)8*<0*/=EGEFE7EGG:(4>93>D)7(2>C292@+AEC))959B<>BFF:>1)-*1
@M02352:288:000000000-CKWC8:1:1101:6736:13318 1:N:0:TAGCGCTC+AAGGAGTA
TACGAGGGGTGCAAGCGTTAATCGGAATTACTGGGCGTAAAGCGTTCGTAGGCGGTTTGTTAAGCAAGATGTGAAAGCCCAGGGCTCAACCTTGGAACTGCATTTTGAACTGGCAAACTAGAGTACTGTAGAGGGTGGTGGAATTTCCAGTGTAGCGGTGAAATGCGTAGAGATTGGAAGGAACATCAGTGGCGAAGGCGGCCACCTGGACAGATACTGACGCTGAGGAACGAAAGCGTGGGGAGCGAACAGGATTAGATACCCTGGTAGTCCACGCCGTAA
+
GGGGFGGGGGGGGGGGGGGG<CFGGGGGGGGGGGGGGGGGGGGGGGGGGGGGGGGGGGGGGGGGGGGGGGGGGGGGGGGGGGGGGGGGGGGGGGGGGGGGGGGGGGGGGGGGGGGGGGGGGGGGGGGGGGGGGGGGGGGGGGGGGGGGGGGGGGGGGGGGGGGGGGGGGGGGFGFGGGGGGGGGGGGGGGGGGGGGGGGGGGGGGGGGGGGGGFGGGGGGGGGGGGGGGGGGGGGFGGGGEGFFFFGGEGFF?FGGFF<FCFGGFFGFFFFFFC?B>BFFGG
@M02352:288:000000000-CKWC8:1:1101:5475:13323 1:N:0:TAGCGCTC+AAGGAGTA
TACGGAGGGTGCAAGCGTTAATCGGAATTACTGGGCGTAAAGCGCACGTAGGTGGTTTGTTAAGTTGGATGTGAAAGCCCAGGGCTCAACCTTGGAACTGCATTCAAAACTGGCGAACTAGAGTATGGTAGAGGTGAGTGGAATTTCCTGTGTAGCGGTGAAATGCGTAGATATTAGAAGGAACACCAGTGGCGAAGGCGACTGTCTGGGCTGACACTGACGCTGAGGTGCGAAAGCGTGGGGAGCAAACAGGATTAGATACCCTGGTAGTCCACGCCGTAA
+
GGGGGEEEGGGGGGGGGCFGFFEEGDCFGGGGGGGGGGGGFFGGGFGGGGGEFFGGGGEGGDDGGGGGGGGGGGGGGGGFGGGEGGGGGDFGGGGGGGGGGGGGGGGGGGGGGGEBFGFFGGGFGGGGGGGGGGGGFGGGEGGGGGGGGGGGGGGGGGGGGFGGGGGGGEGGGGGGGGGGGFGGGGGGGFFGGGGGGGGGGGGGBFGGGGGGGGGGGGGGGGGGGGGFFCCDGGDDGGGGEGEFFEGCGGFF?<CDDFAFCFGGFFGFA9AF?FFBFFF>GD
@M02352:288:000000000-CKWC8:1:1101:4580:13327 1:N:0:TAGCGCTC+AAGGAGTA
TACGAGGGGTGCAAGCGTTAATCGGAATTACTGGGCGTAAAGCGTGCGTAGGTGGTTATTTAAGCAAGATGTGAAAGCCCCGGGCTCAACCTGGGAACTGCATTTTGAACTGGGTAACTAGAGTTTTGTAGAGGGTAGTGGAATTTCCTGTGTAGCGGTGAAATGCGTAGATATAGGAAGGAACATCAGTGGCGAAGGCGACACTCTGGATTGATACTGACACTGAGGTGCGAAAGCGTGGGGAGCAAACAGGATTAGATACCCTGGTAGTCCACGCCGTAA
+
GGGGDFGGGGGGGGGGGGGGFGGGGGGGGGGGGGGGGGGGGGGGGGGGGGGGGGGGGGGGGGGGGGGGGGGGGGGGGGGGGGGGGGGGGGGGGGGGGGGGGGGGGGGGGGGGGGGGGGGGGGGGGGGGGGGGGGGFGGGGGGGGGGGGGGGGGGGGGGGGGGGGGGGGGGGGGGGGGGGGGGGGGGGGGGGGGGGGGGGGGGGGFGFGGFGGGGGFGFGGGGGGGGGGGGGGGGGFGDGG5CD<BBGGGGFFFFGGFF<FGGGGFFGFBFFFFGFFFFFFDC
@M02352:288:000000000-CKWC8:1:1101:11766:13337 1:N:0:TAGCGCTC+AAGGAGTA
TACGGAGGGTGCGAGCGTTAATCGGAATTACTGGGCGTAAAGCGCATGCAGGTGGTTCATTAAGTCAGATGTGAAAGCCCGGGGCTCAACCTCGGAACTGCATTTGAAACTGGTGAACTAGAGTGCTGTAGAGGGGGGTAGAATTTCAGGTGTAGCGGTGAAATGCGTAGAGATCTGAAGGAATACCAGTGGCGAAGGCGGCCCCCTGGACAGACACTGACACTCAGATGCGAAAGCGTGGGGAGCAAACAGGATTAGATACCCTGGTAGTCCACGCCGTAA
+
GGGGGGGGGGGGGEGGGGGG7FGGGGGGGGGGGGGGGGGGGGGGGGGGGGGGGGGGGGGGGGFGGGGGGGGGGGGGGGGGGGGGGGGGGGGGGGGGFGGGGGGGGGGGGGGGGGGGGGGGGGGGGGGGGGGGGGGGGGGGGGGGGGGGGGGGGGGGGGGGGGGGGGGGGGGGGGGGGGGGGGGGGGGGGGGFGGGGGGGGGGEGGGGGGGGGGGGGGGGFFGGGGGGGGGGGGGGFGGGGEDBF>FGGCFFFFFGGFFFFGGGGFFGFBBAFFGFFFFFFGG
@M02352:288:000000000-CKWC8:1:1101:26351:13341 1:N:0:TAGCGCTC+AAGGAGTA
TACGGAGGGTCCGAGCGTTAATCGGAATTACTGGGCGTAAAGCGCGCGTAGGTGGATTGGTCAGTCAGATGTGAAAGCCCAGGGCTCAACCTTGGAACTGCATCTGATACTGCTAGTCTAGAATACAGTAGAGGGTAGTGGAATTTCCTGTGTAGCGGTGAAATGCGTAGATATAGGAAGGAACACCAGTGGCGAAGGCGACTACCTGGACTGATATTGACACTGAGGTGCGAAAGCGTGGGGAGCAAACAGGATTAGATACCCTGGTAGTCCACGCCGTAA
+
GGGGGCFGGFGFGGGGGGGEFGGGGFGGGGFGGGGGGGEGGGGEGGGGFGGGFFGGGGGGGGGFGGGGGGGGGGGGGGGGGGGGGGGGGGGGGGGGGGGGGGGGGGGGGGGGGGGGGGGGGGFGGGFGFGGGGGGGGGGGGGGGGGGGGGGGGGGGGGFGGGFGGGGGGGGGGGGGGGGGGGGGGGGGGGGGGGGGGGGGGGGGGGGGGGGGGGGGGGGGGDGGFGGGGGGGGGGFDGGGGGFB>DG7<DFFFFGGFFFFGGGFFFCFFFBFFGFFB<FFGD
@M02352:288:000000000-CKWC8:1:1101:20881:13346 1:N:0:TAGCGCTC+AAGGAGTA
TACGGAGGGTGCAAGCGTTAATCGGAATTACTGGGCGTAAAGCGCACGTAGGTGGTTTGTTAAGTTGGATGTGAAAGCCCAGGGCTCAACCTTGGAACTGCATTCAAAACTGGCGAACTAGAGTATGGTAGAGGTGAGTGGAATTTCCTGTGTAGCGGTGAAATGCGTAGAGATGGGAAGGAACATCAGTGGCGAAGGCGGCCACCTGGACAGATACTGACGCTGAGGTACGAAAGCGTGGGGAGCGAACAGGATTAGATACCCTGGTAGTCCACGCCGTAA
+
GGGGGGGGGGGGGGGGGFGEFGGGGGFGGGGGGGGGGGGGGGGGGGGGFCFGFGFFGGGGGGGGGGGGGGGGGGGGGGGGGGGGFGGGGGGFFGGGGAFGFGGGGGGGGGGGGGGGGGFFGFGGG=FGGGGGGGFGGFGFGGGGGGGGGGGGGGGGGGGGGGGGGGGGGGGGGCGGGGGGGGGGGGGGGGGGEGGEEGGGGGGCFEGGGGGGGGGGGGGGGECEEDFGGEGGGGGFFC<CEGEFFFGGGGFFFFFG>FA=FCGGFFF?>FFBFGF:>BF>GG
@M02352:288:000000000-CKWC8:1:1101:24591:13347 1:N:0:TAGCGCTC+AAGGAGTA
TACGAGGGGTGCAAGCGTTAATCGGAATTACTGGGCGTAAAGCGTTCGTAGGCGGTTTGTTAAGCAAGATGTGAAAGCCCAGGGCTCAACCTTGGAACTGCATTTTGAACTGGCAAACTAGAGTACTGTAGAGGGTGGTGGAATTTCCAGTGTAGCGGTGAAATGCGTAGAGATTGGAAGGAACATCAGTGGCGAAGGCGGCCACCTGGACAGATACTGACGCTGAGGAACGAAAGCGTGGGGAGCGAACAGGATTAGATACCCTGGTAGTCCACGCCGTAA
+
GGGGFGGGGGGGGGGGGGGGFGGGGGGGGGGGGGGGGGGGGGGGGGGGGGGGGGGFGGGGGGGGGGGGGGGGGGGGGGGGGGGGGGGGGGGGGGGGGGGGGGGGGGGGGGGGGGGGGGGGGGGGGGGGGGGGGGEFGGGGGGGGGGGGGGGGGGGGGGGGGGGGGGGGGGGGGGGGGGGGGGGGGGGGGGGGGGGGGGGGGGDGGGGGGGGGGGGGGGGGGGGGGGGGGGGGGEGFGGGGGGFFFFGGGGFFFFGGFFFFGGGGFFFFBFDBFGFFF:>>GG
@M02352:288:000000000-CKWC8:1:1101:14666:13351 1:N:0:TAGCGCTC+AAGGAGTA
TACGGAGGGTGCAAGCGTTACTCGGAATCACTGGGCGTAAAGAGCGTGTAGGCGGGTTTGTAAGTTTGAAGTGAAATCCAATGGCTCAACCATTGAACTGCTTTGAAAACTGCTTACCTAGAATATGGGAGAGGTAGATGGAATTTCTGGTGTAGGGGTAAAATCCGTAGAGATCAGAAGGAATACCGATTGCGAAGGCGATCTACTGGAACATTATTGACGCTGAGACGCGAAAGCGTGGGGAGCAAACAGGATTAGATACCCTGGTAGTCCACGCCCTAA
+
GGGGGGGGGGGGGGGGGGGGGGGGGGGGGGGGGGGGGGGGGGGGGGGGGGGGGGGGGGGGGGGGGGGGGAFGGGGGGGGGGGGGGGGGGGGGGGGGGGGGGGGGFGGGGGGGGGGGGGGGGGGGGGGGGGGGGGGGGGGGGGGGGGGGGGGGGGGGGGGGGGGGGGGGGGGGGGGGGGGGGGGFGGGGGGGGGGGGGGGGGEGGGGGGGGGGGGGGGGGGGGGGGGGGGGGGGGGFGGGGGGFBFFGGCGFFFFGGFFFFGGGGFFGFFFFFFFFFFBFFGF
@M02352:288:000000000-CKWC8:1:1101:10265:13352 1:N:0:TAGCGCTC+AAGGAGTA
TACGGAGGGTGCGAGCGTTAATCGGAATTACTGGGCGTAAAGCGTACGCAGGCGGTTTGTTAAGCGAGATGTGAAAGCCCCGGGCTCAACCTGGGAACTGCATTTCGAACTGGCAAACTAGAGTGTGATAGAGGGTGGTAGAATTTCAGGTGTAGCGGTGAAATGCGTAGAGATCTGAAGGAATACCGATGGCGAAGGCAGCCACCTGGGTCAACACTGACGCTCATGTACGAAAGCGTGGGGAGCAAACGGGACTAGATACCCCGGTAGTCCACGCCGTAA
+
GGGGGGGGGGGGGGGGGGGG@EFGGGGGGGGGGGGGGGGGGGGGGGGGGGGGGGGGGGGGGGGGGGGGGGGGGGGGGGGGGGGGGGGGGGGGGGGGGGGGGGGGGGGGGGGGGGGGGGGGGGGGGGGGGGGGGGGGGGGGGGGGGGGGGGGGGGGGGGGGGGGGGGGGGGGGGGGGGGGGGGGGGGGGGGGGGGGGGGGGGGGGGGGGGGGGGGGGGGGGGGGGGGGGGGGGGGGFGGGGGGFF>DGGGGFFFFGGFFFFGGGGFFGFFFFFFGFFFFFFGD
@M02352:288:000000000-CKWC8:1:1101:12173:13370 1:N:0:TAGCGCTC+AAGGAGTA
TACGGAGGGTGCAAGCGTTAATCGGAATTACTGGGCGTAAAGCGCACGTAGGTGGTTTGTTAAGTTGGATGTGAAAGCCCAGGGCTCAACCTTGGAACTGCATTCAAAACTGGCGAACTAGAGTATGGTAGAGGTGAGTGGAATTTCCTGTGTAGCGGTGAAATGCGTAGAGATGGGAAGGAACATCAGTGGCGAAGGCGACTCACTGGACCAATACTGACACTGAGGTGCGAAAGCGTGGGTAGCAAACAGGATTAGATACCCTGGTAGTCCACGCCGTAA
+
GGGGGGGGGGGGGGGGGGGG6EFGGGGGGGGGGGGGGGGGGGGGGDGGGGGGGGGGGGGGGGGGGGFGGGGGGGGGGGGGGGGGGGGGGGGGGGGGGGGGGGGGGFGGGGGGGGGGGGGGGGGGGGGGGGGGGGGGGGGGGGGGGGGGGGGGGGGGGGGGGGGGGGGGGGGGGGGGGGGGGGGGGFFGGGGGGGGGGGGGGGGGGGGGGGGGGGDCEGCGGGGGGGGGGGGGGGGFGGGGGGFDFFFGGGFFFFGGFFFFGGGGFFGFDFFFFGFFFFFFGG
@M02352:288:000000000-CKWC8:1:1101:16868:13383 1:N:0:TAGCGCTC+AAGGAGTA
TACGGAGGGTGCAAGCGTTACTCGGAATCACTGGGCGTAAAGAGCGTGTAGGCGGGTTTGTAAGTTTGAAGTGAAATCCAATGGCTCAACCATTGAACTGCTTTGAAAACTGCTTACCTAGAATATGGGAGAGGTAGATGGAATTTCTGGTGTAGGGGTAAAATCCGTAGAGATCAGAAGGAATACCGATTGCGAAGGCGATCTACTGGAACATTATTGACGCTGAGACGCGAAAGCGTGGGGAGCAAACAGGATTAGATACCCTGGTAGTCCACGCCCTAA
+
GGGGGCGGGGGGGGGGGGGGGGGGGGGGGGGGGGGGGGGGGGGGGGGGGGGGGGGGGGGGGGGGGGGDGCFGGGGGGGGGGGGGGGGGGGGGGGGGGGGGGGGGFFGGGGGGGGGGGGGGGGGGGGGGGGGGGGGGGGGGGGGGGGGGGGGGGGGGGGGGGGGGGGGGGGGGGGGGGGGGGGGGGGGGFGGGGGGGGGGGGGGGGGGGGGGGGGGGGGGGGGGGGGGGGGGGGGGFGGGGGGFFFFGGGFFFFBFG?FFFGGGGFFGF>?AF@FF:>FFFGG
@M02352:288:000000000-CKWC8:1:1101:24185:13403 1:N:0:TAGCGCTC+AAGGAGTA
TACGAGGGGTGCAAGCGTTAATCGGAATTACTGGGCGTAAAGCGTTCGTAGGCGGTTTGTTAAGCAAGATGTGAAAGCCCAGGGCTCAACCTTGGAACTGCATTTTGAACTGGCAAACTAGAGTACTGTAGAGGGTGGTGGAATTTCCAGTGTAGCGGTGAAATGCGTAGAGATTGGAAGGAACATCAGTGGCGAAGGCGGCCACCTGGACAGATACTGACGCTGAGGAACGAAAGCGTGGGGAGCGAACAGGATTAGATACCCTGGTAGTCCACGCCGTAA
+
GGGGDGGGGGGGGGGGGGGCFGGGGGGGGGGGGGGGGGGGGGGGGGGGGGGGGGGGGGGGGGEGGGGGGGGGGGGGGGGGGGGGGGGGGGGGGGGGGGGGGGGGGG<FGGGGGGGGGGGGFGGGGGGGGFGGGGDFFDGGGGGGGGGGGGGGGGGGGDGGGGGGGGGGDECCDFGGFGGGGGGGGGGGFGFGGDGGGDFEDGGGGGGGGGGGGGGGGGGGGDGEGGGGGGGGGGGDGGGGGDB?FFGGEDFF06FF2?9F?CGFF@C?BFB<FCF?>2:>DD
@M02352:288:000000000-CKWC8:1:1101:22295:13411 1:N:0:TAGCGCTC+AAGGAGTA
TACGAGGGGTGCAAGCGTTAATCGGAATTACTGGGCGTAAAGCGTGCGTAGGTGGTTTGTTAAGCAAGATGTGAAAGCCCCGGGCTCAACCTGGGAACTGCATTTTGAACTGGCAAACTAGAGTATTGTAGAGGGTAGTGGAATTTCCAGTGTAGCGGTGAAATGCGTAGAGATTGGAAGGAACATCAGTGGCGAAGGCGGCTACCTGGACAAATACTGACACTGAGGCACGAAAGCGTGGGGAGCAAACAGGATTAGATACCCTGGTAGTCCACGCCGTAA
+
GGGGDFGGGGGGGGGGGGGGFEGGGGGGGGGGGGGGGGGGGGGGGGGGGGGGGGGGGGGGGGGGGGGGGGGGGGGGGGGGGGGGGGGGGGGGGGGGGGGGGGGGGGGGGGGGGGGGGGGGGGGGGGGGGGGGGGGGGGGGGGGGGGGGGGGGGGGGGGGGGGGGGGGGGGGGGGGGGGGGGGDGGGGGGGGGGGGGGGGGGGGGGGGGGGGGGGGGGGGGGGGGGGGGGGGGGGGFGGDGE5B?>BFGEGFFFFGGBFFFGGGGFFFFAFFFFGFFFFFFGG
@M02352:288:000000000-CKWC8:1:1101:11505:13451 1:N:0:TAGCGCTC+AAGGAGTA
TACGGAGGGTGCAAGCGTTAATCGGAATTACTGGGCGTAAAGCGCACGTAGGTGGTTTGTTAAGTTGGATGTGAAAGCCCAGGGCTCAACCTTGGAACTGCATTCAAAACTGGCGAACTAGAGTATGGTAGAGGTGAGTGGAATTTCCTGTGTAGCGGTGAAATGCGTAGAGATGGGAAGGAACATCAGTGGCGAAGGCGACTCACTGGACCAATACTGACACTGAGGTGCGAAAGCGTGGGTAGCAAACAGGATTAGATACCCTGGTAGTCCACGCCGTAA
+
GGGGGGGGGGGGGGGGGGGG,CFGGGGGGGGGGGGGGGGGGGGGGGGGGGGGGGGGGGGGGGGGGGGGGGGGGGGGGGGGGGGGGGGGGGGGGGGGGGGGGGGGGGGGGGGGGGGGGGGGGGGGGGGGGGGGGGGGGGGGGGGGGGGGGGGGGGGGGGGGGGGGGGGGGGGGGGGGGGGGGGGGGGGGGGGGGGGGGGGGGGGGGGGGGGGGGGGGGGGFGGGGGGGGGFGGGGGFGGGGGGFFFFGG6FFFFFGGFFA?FGGGFFGFFFFFFGFFFFFFGG
@M02352:288:000000000-CKWC8:1:1101:2768:13472 1:N:0:TAGCGCTC+AAGGAGTA
TACGGAGGGTCCGAGCGTTAATCGGAATTACTGGGCGTAAAGCGCGCGTAGGTGGATTGGTCAGTCAGATGTGAAAGCCCAGGGCTCAACCTTGGAACTGCATCTGATACTGCTAGTCTAGAATACAGTAGAGGGTAGTGGAATTTCCTGTGTAGCGGTGAAATGCGTAGATATAGGAAGGAACACCAGTGGCGAAGGCGACTACCTGGACTGATATTGACACTGAGGTGCGAAAGCGTGGGGAGCAAACAGGATTAGATACCCTGGTAGTCCACGCCGTAA
+
GGGGGGGGGGGGGGGGGGGGFGGGGGEGGGFGGGGFGGGGGGGGDGGGGGGGFGGGGGGGGGGGGGGGGGGGGGGGGGGGGGGGGGGGGGGGGFGGGGGGGGGGGGGFGGGGGGGGGGGGGGGGGGFGGGGGGGGCGGGGGGFFFGGGGGGGGGGFGGGGGGGGGGGGGGGGGGGGGGGGGFCFGGGGGGGGGDGGGGGGGGGGGGGGCGFGCFGFGGGFGGGGFGGGGGGGGGGFGDGGGGFFFFGGCFFFF<GGFFFFFGGGFFGFFFBDFGFFFFFFGG
@M02352:288:000000000-CKWC8:1:1101:11884:13477 1:N:0:TAGCGCTC+AAGGAGTA
TACGAGGGGTGCAAGCGTTACTCGGAATTACTGGGCGTAAAGCGTACGTAGGCGGTTTGTTAAGCAAGATGTGAAAGCCCAGGGCTCAACCTTGGAACTGCATTTTGAACTGGCAAACTAGAGTACTGTAGAGGGTGGTGGAATTTCCAGTGTAGCGGTGAAATGCGTAGAGATTGGAAGGAACATCAGTGGCGAAGGCGGCCACCTGGACAGATACTGACGCTGAGGAACGAAAGCGTGGGGAGCGAACAGGATTAGATACCCTGGTAGTCCACGCCGTAA
+
GGGGGGGGGGGGGGGGGGGG,CFFGGCFGGGGGGGGGGGGGGGGGGGGGGGGGGGGGGGGGGGGGGGGGGGGGGGGGGGGGGGGGGGGGGGGGGGGGGGGGFGGGGGGGGGGGGGGGCFGGGGGGGGGGGGCFGGGGGGGDGGGGGGGGGGGGFGGGGGDGGGGGGGGGGGGGGGGGFFGCGGGGGGGGGGGGGGGGGGGGGCGFFGGGCGFGGGGGGGGGGGGGGGDGGGGGGGFGGGGGGFFFFGGDGEFFFGGFFFFGFGG4FGFFFFFFGFF;:>>GG
@M02352:288:000000000-CKWC8:1:1101:26315:13499 1:N:0:TAGCGCTC+AAGGAGTA
TACGGAGGGTGCGAGCGTTAATCGGAATTACTGGGCGTAAAGCGTACGCAGGCGGTTTGTTAAGCGAGATGTGAAAGCCCCGGGCTCAACCTGGGAACTGCATTTCGAACTGGCAAACTAGAGTGTGATAGAGGGTGGTAGAATTTCAGGTGTAGCGGTGAAATGCGTAGAGATCTGAAGGAATACCGATGGCGAAGGCAGCCACCTGGGTCAACACTGACGCTCATGTACGAAAGCGTGGGGAGCAAACGGGATTAGATACCCCGGTAGTCCACGCCGTAA
+
GGFCFFGGGFGGGGGGGFFGGDGGGGGGGGGGGGGGGGGDFGGGGGGGGGGGGGGFGGGGGGGGGGGGDGGGGGGGGGFGGGGEGGGGGGGGGGGGGGGGGGGGGGGGGGGGGGGFGGGGGGGFGFGGGGGGGGGFFGGGGGGGGGGGGGGGGGGGGGGGGFGGGGGE=EGFGGFGGGGGGGGGGGGGGGGGGEEEGDGGG=FGGGGGGGGGGGGFGGGGEEEDGDGEF77DGGGFGDGCGGFFFFGGGGFFFFGG?FFFGGGGFFGFBFDFFGFFF?F>DD
@M02352:288:000000000-CKWC8:1:1101:6655:13510 1:N:0:TAGCGCTC+AAGGAGTA
TACGAGGGGTGCAAGCGTTAATCGGAATTACTGGGCGTAAAGCGTTCGTAGGCGGTTTGTTAAGCAAGATGTGAAAGCCCAGGGCTCAACCTTGGAACTGCATTTTGAACTGGCAAACTAGAGTACTGTAGAGGGTGGTGGAATTTCCAGTGTAGCGGTGAAATGCGTAGAGATTGGAAGGAACATCAGTGGCGAAGGCGGCCACCTGGACAGATACTGACGCTGAGGAACGAAAGCGTGGGGAGCGAACAGGATTAGATACCCTGGTAGTCCACGCCGTAA
+
GGGGFFGGGGGGGGGGGGGGDFGGGGGGGGGGGGGGGGGGGGGGGGGGGGGGGGGGGGGGGGGGGGGGGGGGGGGGGGGGGGGGGGGGGGGGGGGGGGGGGGGGGGGGGGGGGGGGGGGGGGGGGGGGGGGGGGGGGGGGGGGGGGGGGGGGGGGGGGGGGGGGGGGGGGGGGGGGGGGGGGGGGGGGGGGGGGGGGGGGGGGGGGGGGGGGGGGGGGGGGGGGGGGGGGGGGGGFGGGGGGFFFFGGGGFFFFGGFFFFGGGGFFCFFFFFFGFFFFFFGG
@M02352:288:000000000-CKWC8:1:1101:27345:13518 1:N:0:TAGCGCTC+AAGGAGTA
TACGGAGGGTGCAAGCGTTACTCGGAATCACTGGGCGTAAAGAGCGTGTAGGCGGGTTTGTAAGTTTGAAGTGAAATCCAATGGCTCAACCATTGAACTGCTTTGAAAACTGCTTACCAGAATATGGGAGAGGTAGATGGAATTTCTGGTGTAGGGGTAAAATCCGTAGAGATCAGAAGGAATACCGATTGCGAAGGCGATCTACTGGAACATTATTGACGCTGAGACGCGAAAGCGTGGGGAGCAAACAGGATTAGATACCCTGGTAGTCCACGCCGTAAA
+
GGGGGFGGGGEGGGGGGGGGGFGFFGGGGGGGGGGGGFEGGGGGGGCGFGGGGGGGGGGGGFCFFFEGGGGGGGGGGGGGGGGGGF@FFFGGGFGGGGGGGGGGGGGGGFFGGGGGGGGGGGGGGFGGGGGGGGGGGGGGGGGGGGGGGGGGGGGGGGGGGGGG:CFFGGGGGGCGGGGGGGFCECFGGGGGEGEGGGGGDGFGFGCCFGGGFGGGGFGFGGGGGGGGGGGGGGGFGEGGGGFF>FGGGGFFF:>FFFFFFFGGF@DB>FB2@=@FFBDFDD
@M02352:288:000000000-CKWC8:1:1101:20364:13518 1:N:0:TAGCGCTC+AAGGAGTA
TACGAGGGGTGCAAGCGTTAATCGGAATTACTGGGCGTAAAGCGTTCGTAGGCGGTTTGTTAAGCAAGATGTGAAAGCCCAGGGCTCAACCTTGGAACTGCATTTTGAACTGGCAAACTAGAGTACTGTAGAGGGTGGTGGAATTTCCAGTGTAGCGGTGAAATGCGTAGAGATTGGAAGGAACATCAGTGGCGAAGGCGGCCACCTGGACAGATACTGACGCTGAGGAACGAAAGCGTGGGGAGCGAACAGGATTAGATACCCTGGTAGTCCACGCCGTAA
+
GGGGGGGGGGGGGGGGGGGGGGGGGGGGGGGGGGGGGGGGGGGGGGGGGGGGGGGEGGGGGGGGGGGGGGGGGGGGGGGGGGGGGGGGGGGGGGGGGGGGGGGGGGGGGGGGGGGGGGGGGGGGGGGGGGGGGGGGGGGGGGGGGGGGGGGGGGGGGGGGGGGGGGGGGGGGGGGGGGGGGGGGGGGGGGGGGGGGGGGGGGGGGGGGGGGGGGGGGGGGGGGGGGGGGGGGGGGFGGGGGGFFFFGGGGFFFFGGFFFFGGGGFFGFFFFFFGFFFFFFGG
@M02352:288:000000000-CKWC8:1:1101:15778:13537 1:N:0:TAGCGCTC+AAGGAGTA
TACGAGGGGTGCAAGCGTTAATCGGAATTACTGGGCGTAAAGCGTACGTAGGCGGTTTGTTAAGCAAGATGTGAAAGCCCAGGGCTCAACCTTGGAACTGCATTTTGAACTGGCAAACTAGAGTACTGTAGAGGGTGGTGGAATTTCCAGTGTAGCGGTGAAATGCGTAGAGATTGGAAGGAACATCTGTGGCGAAGGCGACTCACTGGACCAATACTGACACTGAGGTGCGAAAGCGTGGGTAGCAAACAGGATTAGATACCCTGGTAGTCCACGCCGTAA
+
GGGGDFGGGGGGGGGGGGGEGGGGGGGGGGGGGGGGGGGEGGGGGGGGGGGGGGGFGGGGGGFGGGGGGGGGGGGGGGGGGGGGGGGGGGFGGGGGGGGGGGGGGGGGGGGGGGGGGGGGGGGGGGGGGGGGGGG>FGGGGGGGGGGGGGGGGGGGGGGGGGGGGGGGGGGGGGGGGGGGGGGGGGGGGGGGGGGGGGGGGGGGGGGGGGGGGGGCCEFGGGGGGGGGGGGGGGGFGGGGDEEFFFGGFGFFFFGGFF<=EGGGFFGFFFFFFGFFFFFFGD
@M02352:288:000000000-CKWC8:1:1101:6957:13538 1:N:0:TAGCGCTC+AAGGAGTA
TACGGAGGGTGCAAGCGTTACTCGGAATCACTGGGCGTAAAGAGCGTGTAGGCGGGTTTGTAAGTTTGAAGTGAAATCCAATGGCTCAACCATTGAACTGCTTTGAAAACTGCTTACCTAGAATATGGGAGAGGTAGATGGAATTTCTGGTGTAGGGGTAAAATCCGTAGAGATCAGAAGGAATACCGATTGCGAAGGCGATCTACTGGAACATTATTGACGCTGAGACGCGAAAGCGTGGGGAGCAAACAGGATTAGATACCCTGGTAGTCCACGCCCTAA
+
GGGGEGGGGGGGGGGGGGGGDGGGGGGGCFGGGGGGGGGGGGGGGGGGGGGGGGGGFEGGGGGGGGGGGCFGGGGGGGGGGGGGGGGGGGGGGGGGGGGGGGGGGGGGGGGGCGGGGGGCFGFGGGGGGGGGGGGGGGGGGGGGGGGGGGGGGGGGGGGGGGGGGGGGGGGGGFGGGGGGGGGGGGGGGEGGGGGGGGGGGGGGGGGGGGGGGGFGGGGGGGGGGGGGGGGGGGDEGGGGGGFBFFGGGGFFFFGGFFFFGGGGFFGFAFFFFGFBFFFFGG
@M02352:288:000000000-CKWC8:1:1101:17240:13553 1:N:0:TAGCGCTC+AAGGAGTA
TACGGAGGGTGCAAGCGTTACTCGGAATCACTGGGCGTAAAGAGCGTGTAGGCGGGTTTGTAAGTTTGAAGTGAAATCCAATGGCTCAACCATTGAACTGCTTTGAAAACTGCTTACCTAGAATATGGGAGAGGTAGATGGAATTTCTGGTGTAGGGGTAAAATCCGTAGAGATCAGAAGGAATACCGATTGCGAAGGCGATCTACTGGAACATTATTGACGCTGAGACGCGAAAGCGTGGGGAGCAAACAGGATTAGATACCCTGGTAGTCCACGCCCTAA
+
GEECCB@FGBFGGCGFEFEGC@ECGEEGFGGGGFGGG@CCFGCGGGEGGGGGGDFGFFGGGGGGGGGGGDFGGGGGFGGGFGGGGDGFGFGGGGDFGGGGGGGFGGGGFGGFGGGGGFFGG9FFGGGGGFGGGGF<FGFGGGFFGGGGGGGGGGGDECFEGGGGGGGGGGGFGGFGFCFGGGGGGGGC@FGGGGGGGEGGGGGGGGGGGGFGGGGGGGGGFGGGGCCEGGGGGGGEGGGGGGF?BFGFCCFF?8FF>F29FGFC?FGFBFFFFGF?>FDBGF
@M02352:288:000000000-CKWC8:1:1101:16909:13566 1:N:0:TAGCGCTC+AAGGAGTA
TACGAGGGGTGCAAGCGTTAATCGGAATTACTGGGCGTAAAGCGTTCGTAGGCGGTCTATTAAGCAAGATGTGAAAGCCCAGGGCTCAACCTTGGAACTGCATTTTGAACTGGTAGACTAGAGTACTGTAGAGGGTGGTGGAATTTCCAGTGTAGCGGTGAAATGCGTAGAGATTGGAAGGAACATCAGTGGCGAAGGCGGCCACCTGGACAGATACTGACGCTGAGGAACGAAAGCGTGGGGAGCGAACAGGATTAGATACCCTGGTAGTCCACGCCGTAA
+
GGGGFFGGGGGGGGGGGGGGFGGGGGGGGGGGGGGGGGGGGGGGGGGGGGGGGGGFGGGGGGGGGGGGGGGGGGGGGGGGGGGGGGGGGGGGGGGGGGGGGGGGGGGGGGGGGGGGGGGGGFGGGGGGGGGGGGGGGGGGGGGGGGGGGGGGGGGGGGGGGGGGGGGGGGGGGFGGGGGGGGGGGGGGGGGGGGGGGGGGGGCGGGGGGGGGGGGGGGGGGGGGGGGGGGGGGGGFGGGGGGFFFFGGGGFFFFFGFFBFGGFF=FGFFFFFFGFBFBFFGG
@M02352:288:000000000-CKWC8:1:1101:6983:13578 1:N:0:TAGCGCTC+AAGGAGTA
TACAGAGGGTGCAAGCGTTAATCGGAATTACTGGGCGTAAAGCGCGCGTAGGTGGTTTGTTAAGTCGGATGTGAAAGCCCAGGGCTCAACCTTGGAATTGCACCCGATACTGGCAGGCTAGAGTACGATAGAGGAGTGTGGAATTTCCAGTGTAGCGGTGAAATGCGTAGAGATTGGAAGGAACATCAGTGGCGAAGGCGGCTACCTGGACAAATACTGACACTGAGGCACGAAAGCGTGGGGAGCAAACAGGATTAGATACCCTGGTAGTCCACGCCGTAA
+
GGGGGGGGGGGGGGGGGGGECFGFGGGGGGGGGGGFGFGCFGGGEGGGGCFEGGGEGGGGGGFFGGGGGGGGGGGGGGFFFGGGCEGGGGGCGGGGGFGGGGGGEGGFGGGGGGGGGGFEFDGGGGGGFGGGGCCEFGGGGGFGGGEGEGGFGGGGGGGGGFGGGGGGEGGGCCFEFGGGGGEFGGGGFC<CEG@EDECEEGGCF@FFC8DEEGGFGGGGGFFGFFGGGGCCEGGEGGGGGGFFFFGGCF>?:1CF?FFFCFCCFFGFAFFAFGF?BBFFGD
@M02352:288:000000000-CKWC8:1:1101:26295:13618 1:N:0:TAGCGCTC+AAGGAGTA
TACAGAGGGTGCAAGCGTTAATCGGAATTACTGGGCGTAAAGCGCGCGTAGGTGGTTTGTTAAGTCGGATGTGAAAGCCCAGGGCTCAACCTTGGAATTGCACCCGATACTGGCAGGCTAGAGTACGATAGAGGAGTGTGGAATTTCCTGTGTAGCGGTGAAATGCGTAGATATAGGAAGGAACATCAGTGGCGAAGGCGACACTCTGGATTGATACTGACACTGAGGTGCGAAAGCGTGGGGAGCAAACAGGATTAGATACCCTGGTAGTCCACGCCGTAA
+
GFGGGGFFGEGGGCGGGEFGDFFFGCFGGGGGGGGGGFCEFGGGGGGGFEGGFDGFFGGGGGGGGGGGGGGGGGGGGGFGGGGGGGF<FFGGGGGGGGGGGFGGGGGGGGGGGGGGGGGFGGGGGGF7CFGGGGCGFGGGGGGGGFFGGGEGGGFGGGFEGGGGGGGEEEGGDFGGGGGCEGGGFGGGGCGGGEECGEFGGGGEGCFFG7:?@CFG?EGCCFGGGGG*<CGGGGGEFGDCGGD?>3DD65;?<:D>3?DF7:CFFFGFA4<A*:7:9:B9<9
@M02352:288:000000000-CKWC8:1:1101:16633:13712 1:N:0:TAGCGCTC+AAGGAGTA
TACGGAGGGTGCAAGCGTTACTCGGAATCACTGGGCGTAAAGAGCGTGTAGGCGGGTTTGTAAGTTTGAAGTGAAATCCAATGGCTCAACCATTGAACTGCTTTGAAAACTGCTTACCTAGAATATGGGAGAGGTAGATGGAATTTCTGGTGTAGGGGTAAAATCCGTAGAGATCAGAAGGAATACCGATTGCGAAGGCGATCTACTGGAACATTATTGACGCTGAGACGCGAAAGCGTGGGGAGCAAACAGGATTAGATACCCTGGTAGTCCACGCCCTAA
+
GGGGGGGGGGGGGGGGGGGGGGGGGGGGGGGGGGGGGGGGGGGGGGGGGGGGGGGGGGGGGGGGGGGGGGGGGGGGGGGGGGGGGGGGGGGGGGGGGGGGGGGGGGGGGGGGGGGGGGGGGGGGGGGGGGGGGGGGGGGGGGGGGGGGGGGGGGGGGGGGGGGGGGGGGGGGGGGGGGGGGGGGGGGGGGGGGGGGGGGGGGGGGGGGGGGGGGGGGGGGGGGGGGGGGGGGGGGFGGGGGGFFFFGGGGFFFFGGFFFFGGGGFFGFFFFFFGFFFFFFGG
@M02352:288:000000000-CKWC8:1:1101:8958:13714 1:N:0:TAGCGCTC+AAGGAGTA
TACGGAGGGTGCAAGCGTTACTCGGAATCACTGGGCGTAAAGAGCGTGTAGGCGGGTTTGTAAGTTTGAAGTGAAATCCAATGGCTCAACCATTGAACTGCTTTGAAAACTGCTTACCTAGAATATGGGAGAGGTAGATGGAATTTCTGGTGTAGGGGTAAAATCCGTAGAGATCAGAAGGAATACCGATTGCGAAGGCGATCTACTGGAACATTATTGACGCTGAGACGCGAAAGCGTGGGGAGCAAACAGGATTAGATACCCTGGTAGTCCACGCCCTAA
+
GGGGGGGGGGGGGGGGGGGGGGGGGGGGGGGGGGGGGGGGGGGGGGGGGGGGGGGGGGGGGGGGGGGGGAFGGGGGGGGGGGGGGGGGGGGGGGGGGGGGGGGGGGGGGGGGGGGGGGGGGGGGGGGGGGGGGGGGGFGGGGGGGGGGGGGGGGGGGGGGGGGGGGGGGGGGGGGGGGGGGGGGGGGGGGGGGGGGGGGGGGGGGGGGGGGGGGGGGGGGGGGGGGFGGGGGGGGFGGGGGGFFFFGGGGFFFFGG?FFFGGGGFFFFFFFFFFFFFFFFGG
@M02352:288:000000000-CKWC8:1:1101:3397:13747 1:N:0:TAGCGCTC+AAGGAGTA
TACGGAGGGTGCAAGCGTTAATCGGAATTACTGGGCGTAAAGCGCACGTAGGTGGTTTGTTAAGTTGGATGTGAAAGCCCAGGGCTCAACCTTGGAACTGCATCCAAAACTGGCGAACTAGAGTATGGTAGAGGTGAGTGGAATTTCCTGTGTAGCGGTGAAATGCGTAGAGATGGGAAGGAACATCAGTGGCGAAGGCGACTCACTGGACCAATACTGACACTGAGGTGCGAAAGCGTGGGTAGCAAACAGGATTAGATACCCTGGTAGTCCACGCCGTAA
+
GGGFGDGCF,B@<@FGGFGC,EFDGDEFGGGGGGGGGGEEFGGGG@FGFGGG:CFFFGF=FCFFGGGGGDFFGGGGEFFGGGGGE8FFGFGGGGGGGAFGGGF,AEGCFGGGCF==7FGGGGGGG<FD=FFGGGGGFGGGGGGGGEGDCDCFGGGCGGGGGGGGGGGGGGGGGGGFGCFGGGGGG<FGGFGGGGGGGGGGGGGGGGGGGG7:8CFEC<FEGFGGGGGGGGGGGGGF<EGGGG5<BFGGGGFFF?FGFFFFFFCFFFGF>FBFFGFFFFFBDD
@M02352:288:000000000-CKWC8:1:1101:22701:13747 1:N:0:TAGCGCTC+AAGGAGTA
TACTAAAGGTGCAAGCGTTAATCGGAATTACTGGGCGTAAAGCGCGCGTAGGTGGTTTGTTAAGTTGGATGTGAAAGCCCAGGGCTCAACCTTGGAACTGCATTCAAAACTGACTCACTAGAGTACGAGAGAGGTTAGTGGAATTTCCTGTGTAGCGGTGAAATGCGTAGAGATGGGAAGGAACACCAGTGGCGAAGGCGACTGACTGGCTCGATACTGACACTGAGGTGCGAAAGCGTGGGGAGCAAACAGGATTAGATACCCTGGTAGTCCACGCCGTAA
+
GGGGGGGGFCCFFGGGGGGG8FFGGGGGFGGGGGGGGGGGGGGGDE7FGGGGEFFFGGGGGGGGG<EGGGGGGGGGGGGGGFGGGGGGGGGGGGGGGGGGGGGFGGGEGGGFGGEFGGGGGGGGGGGGGGGGGGGFGFGGGGGGGCDGGGGGGGGGGGGGGGGGGGGGGGGCEGFGGGGGGGGGGGCEGGGGGGGGGGGGGGGGGGGGGF<FG5FEGGGGGFGGGGGGGGGGGGGFGECGGGDFFFGGGGFFFFGGFFFFGGGGFFGFFFFFFCFBFFFFGD
@M02352:288:000000000-CKWC8:1:1101:28929:13751 1:N:0:TAGCGCTC+AAGGAGTA
TACGGAGGTTGCAAGCGTTAATCGGAATTACTGGGCGTAAAGCGCACGTAGGCGGCTTGTTAAGTCGGATGTGAAAGCCCAGGGCTCAACCTCGGAACTGCATTCATAACTGGTGAACTAGAGTATGTTAGAGGTGAGTGGAATTCCCTGTGTAGCGGTGAAATGCGTAGAGATGGGAAGGAACACCAGTGGCGAAGGCGACTCCCTGGACCACTACTGACACTGAGGTGCGAAAGCGTGGGTAGCAAACAGGATTAGATACCCTGGTAGTCCACGCCGTAA
+
GGGDEGGG,,,CFGGGGGG7,CFFGGGG@GGGGGGGGGGGGGGGG+@FGGGG9FG+++@EFG?EGCGG=?CGAFGG9,,B,AFGGGGGGGGD,C+>=FAF,>=3,@,CDFFGC=B>=@EFF933,:@,8@F<FFF7<,7E:E,E<3E,33@,@A,@CCFGFE;ECECCEE57,4>8FFGG@FCGC<@C<<C6BCCEGCCGEGG*0*0AF8DG*:+3<<<:C+2@9CFFF*7C=ED0*29EGC)6(?G:090760CC<@)1<CF6@F*/4*5:*:@3;1)-*9
@M02352:288:000000000-CKWC8:1:1101:19701:13770 1:N:0:TAGCGCTC+AAGGAGTA
TACGGAGGGTGCAAGCGTTACTCGGAATCACTGGGCGTAAAGAGCGTGTAGGCGGGTTTGTAAGTTTGAAGTGAAATCCAATGGCTCAACCATTGAACTGCTTTGAAAACTGCTTACCTAGAATATGGGAGAGGTAGATGGAATTTCTGGTGTAGGGGTAAAATCCGTAGAGATCAGAAGGAATACCGATTGCGAAGGCGATCTACTGGAACATTATTGACGCTGAGACGCGAAAGCGTGGGAGGAAACAAGATTAAGTTACCTTGTTGGTCACGCCCTAAA
+
GGGGGGGGGGGGGGGGGGGGGGGGGGGGGGGGGGGGGGGGGGGGFGFGGGGGGGGGEFGGFGGGGGGGGGFGGGGGGGGGGGGGGGGGGGGGGGGGGGGGGGGGAFGDFGGGGGGFFGGFGCGGGGGGGGGGGGGGGGGGGGGGGEFGGGGGGGGGGGGGGGGGGGGGGGGFGGGGGGGGGGGGGGGGGGGGGGEGGGGGGEGFGGGGGFGCFGFGGG?FGGGGGGGGGGDGGGGFGGGGGD)(()9<**)0()2*)*-*+<A**92*,),6**),4;)(9>
@M02352:288:000000000-CKWC8:1:1101:19318:13774 1:N:0:TAGCGCTC+AAGGAGTA
TACTAAAGGTGCAAGCGTTAATCGGAATTACTGGGCGTAAAGCGCGCGTAGGTGGTTTGTTAAGTTGGATGTGAAAGCCCAGGGCTCAACCTTGGAACTGCATTCAAAACTGACTCACTAGAGTACGAGAGAGGTTAGTGGAATTTCCTGTGTAGCGGTGAAATGCGTAGATATAGGAAGGAACATCAGTGGCGAAGGCGACACTCTGGATTGATACTGACACTGAGGTGCGAAAGCGTGGGGAGCAAACAGGATTAGATACCCTGGTAGTCCACGCCGTAA
+
C@C;-CFDCCEFGFFDCFGC,E@@:@FGGGFGECF<@FGE696C+@C>F@+=FFDFCFEFB<<,BF,<FEFGGGAEFCDEFFD7:AF@<A?<EEEAE=E<EFA<?EF<5BDFAFGA>=?C5?>FC=C:B+@+@>FAFEGGGG<F<FE<DG<DD7EC><>CFGGGCGG8**:2,2>;DCF@@:CF8<<BFFG?E:73CCC5*C88FFEFF@7C@F<@A<E?C+?8<*8CF5C31:DBGGD85C)-()/0<D:7167F20:=C?FCF47@>BB<FGF:><E;GD
@M02352:288:000000000-CKWC8:1:1101:4153:13779 1:N:0:TAGCGCTC+AAGGAGTA
TACGAGGGGTGCAAGCGTTAATCGGAATTACTGGGCGTAAAGCGTTCGTAGGCGGTTTGTTAAGCAAGATGTGAAAGCCCAGGGCTCAACCTTGGAACTGCATTTTGAACTGGCAAACTAGAGTACTGTAGAGGGTGGTGGAATTTCCAGTGTAGCGGTGAAATGCGTAGAGATTGGAAGGAACATCAGTGGCGAAGGCGGCCACCTGGACAGATACTGACGCTGAGGAACGAAAGCGTGGGGAGCGAACAGGACTAGATACCCTGGTAGTCCACGCCGTAA
+
GGGGFGGGGGGGGGGGGGGGGGGGGGGGGGGGGGGGGGGGGGGGGGGGGGGGGGGFGGGGGGGGGGGGGGGGGGGGGGGGGGFGGGGGGGGG<FGGGGGGGGGGGGGGGGGGGGGGGGGGGGGGGGGGGGGGGGGGGFGGGGGGGGGGGGGGGFFGGEGDGGGGGGGGGGGGGGGGGGGGGGGGFGGGGGGFGGGGGGGGGG=EFGGGGFFGGGGCCFGGGGGGGGGGGGGGGGGFGGGGGGFFFFGGGGF???GGBFFFGGGGFFGFAFFFFGF?>BFFGG
@M02352:288:000000000-CKWC8:1:1101:6075:13812 1:N:0:TAGCGCTC+AAGGAGTA
TACGGAGGGTGCAAGCGTTAATCGGAATTACTGGGCGTAAAGCGCACGTAGGTGGTTTGTTAAGTTGGATGTGAAAGCCCAGGGCTCAACCTTGGAACTGCATTCAAAACTGGCGAACTAGAGTATGGTAGAGGTGAGTGGAATTTCCTGTGTAGCGGTGAAATGCGTAGAGATGGGAAGGAACATCAGTGGCGAAGGCGACTCACTGGACCAATACTGACACTGAGGTGCGAAAGCGTGGGTAGCAAACAGGATTAGATACCCTGGTAGTCCACGCCGTAA
+
GGGGGFGGGGGGGGGGGGGGFGGGGGGGGGFGGGGGGGGGGGFGGEGFGGGGEFGGFGGGFGGGGGGGGGGGGGGGGFFGGGGGGGGGGGGGGGGGGGGGGGGGFFGGGGGGGGGGGGGGGGGGFGGGGGGGFGGGGGGGGGFGGGGGGGGGGGFGGGGGGGGGGGGGEGGGGGGDGGGGGGGGFGGGGGGGGDGGGGGGGGGGGGGGCFDFGGGGGGGGGGGGGGGFFFFGGGDFGGGGGGEFBFFGCGFFFBGG<FDFGGGGFFFF<F>BFGF?>BE7DD
@M02352:288:000000000-CKWC8:1:1101:6093:13816 1:N:0:TAGCGCTC+AAGGAGTA
TACGGAGGGTGCAAGCGTTAATCGGAATTACTGGGCGTAAAGCGCACGTAGGTGGTTTGTTAAGTTGGATGTGAAAGCCCAGGGCTCAACCTTGGAACTGCATTCAAAACTGGCGAACTAGAGTATGGTAGAGGTGAGTGGAATTTCCTGTGTAGCGGTGAAATGCGTAGAGATGGGAAGGAACATCAGTGGCGAAGGCGACTCACTGGACCAATACTGACACTGAGGTGCGAAAGCGTGGGTAGCAAACAGGATTAGATACCCTGGTAGTCCACGCCGTAA
+
GFGGGFEFGGGGGGGGGGGGFGGGGFGGGGGGGGGGGGGGGGGGGGGGGFFGGGF=FFGGGGFFGGGGGGGGGGGGGFGGGFGGDDFCFFFFGGGGGGGGGGGFGFGGGGGGGGGGGGGGGGGGGGGCAFGGGGGGGGGGGGFGGGGGGGGGGGGGGGGGGFGGGGGGGEGDGGFGGGFECFFGFFCFFFGGGGGGGGGGGGGGFGGGGGG=FGGCCCCFGGFFGGGFFFGGGGGFGGDGGCB40:FDGGFFFFGFFFBFGGG*7:CFBFAA6FF?FFFFDD
@M02352:288:000000000-CKWC8:1:1101:23507:13831 1:N:0:TAGCGCTC+AAGGAGTA
TACGAGGGGTGCAAGCGTTAATCGGAATTACTGGGCGTAAAGCGTGCGTAGGTGGTTTGTTAAGCAAGATGTGAAAGCCCCGGGCTCAACCTGGGAACTGCATTTTGAACTGGCAAACTAGAGTATTGTAGAGGGTAGTGGAATTTCCAGTGTAGCGGTGAAATGCGTAGAGATTGGAAGGAACATCAGTGGCGAAGGCGGCCACCTGGACAGATACTGACGCTGAGGAACGAAAGCGTGGGGAGCGAACAGGATTAGATACCCTGGTAGTCCACGCCGTAA
+
GGGG6@FGGGGGGGGGGGGG:FGGGGGGGGGGGGGGGGGGGGCGBFGGGGGEFGGGGGGGGGGGD<FGGGGGGGGGGGGGCFGGGGGGGGGGFGGGEGGGGGGGG<,FFGGG,D<,DFGCFFGGAF9FDFGGGGG<FGGGGGGGGFGDFGGGGGGGGGGGGGGGGGGGGGG;DGGDF,?CGGGGGGGGGGGGGGGGGGGGGGCEGGGGGGGFGDFGGGGGGGGGGGGF6FGGGGGFGGDEDGFF>B5CEDFFFFGGFF<FGGGGFFGFAFFFFGFF>BE>GD
@M02352:288:000000000-CKWC8:1:1101:23525:13837 1:N:0:TAGCGCTC+AAGGAGTA
TACGAGGGGTGCAAGCGTTAATCGGAATTACTGGGCGTAAAGCGTGCGTAGGTGGTTTGTTAAGCAAGATGTGAAAGCCCCGGGCTCAACCTGGGAACTGCATTTTGAACTGGCAAACTAGAGTATTGTAGAGGGTAGTGGAATTTCCAGTGTAGCGGTGAAATGCGTAGAGATTGGAAGGAACATCAGTGGCGAAGGCGGCCACCTGGACAGATACTGACGCTGAGGAACGAAAGCGTGGGGAGCGAACAGGATTAGATACCCTGGTAGTCCACGCCGTAA
+
GGGG@CGGGGGGGGGGGGGG8@FFGGCFGGFGGGGFDGGGGGEGBCFGFGGGGGGBCFGGGGGGFFGGGGGGGGGGGFE=FBFGGGGGGGG@FFGGGEFGGGCFGFFCGGGGGGFDDFGFGGGGG9<AFGGGGGDCCGFGGGGGFB@9BFGGGGGGGGGGGGGGGGGGGGGGGGECDFGGGGGGD?FCGGGGGGGGGGGGGG8CGGFGGGGCF6<FGGGGGGEGGGGF+7CGGGGF4CGGGE>:0>DGGGFFFFGGFFFFGGGGFFGF9@DBFGFFFFFFGG
@M02352:288:000000000-CKWC8:1:1101:3761:13845 1:N:0:TAGCGCTC+AAGGAGTA
TACGGAGGGTCCGAGCGTTAATCGGAATTACTGGGCGTAAAGCGCACGCAGGCGGTTTGTTAAGCTAGATGTGAAAGCCCTGGGCTCAACCTGGGAATTGCATTTAGAACTGGCAGGCTAGAGTTTTGGAGAGGGGAGTGGAATTTCCAGTGTAGCGGTGAAATGCGTAGAGATTGGAAGGAACATCAGTGGCGAAGGCGGCTACCTGGACAAATACTGACACTGAGGCACGAAAGCGTGGGGAGCAAACAGGATTAGATACCCTGGTAGTCCACGCCGTAA
+
GGGGGFFGGGGGGGGGGGGGFFGGGGEGGGGGGGGGGGGGGGFGGEEFFEGGGGGCGGGGFGGGGGGGGGGGGGGGGGGFGGGGGGGGGGGGGGGGGFGGGGGGGFGGGGGGGDFE7FGFGFGGAFFGGGGFGGGG>CFFGGGGGGG9FGGGGGGGGGGGGGGGGGGGGGGGGGGFGGFGGGGGGGGGGGGGGGGGGGGGGGGG8CGGGFGFGGGFGGFGG?FGGGGGGDGGGGGFGGGGGGFFFFGGGGFFBBFGFFFFGGGGFFGFFFFFFGFF>?EFGC
@M02352:288:000000000-CKWC8:1:1101:3782:13846 1:N:0:TAGCGCTC+AAGGAGTA
TACGGCGGGTCCGAGCGTTAATCGGAATTACTGGGCGTAAAGCGCACGCAGGCGGTTTGTTAAGCTAGATGTGAAAGCCCTGGGCTCAACCTGGGAATTGCATTTAGAACTGGCAGGCTAGAGTTTTGGAGAGGGGAGTGGAATTTCCAGTGTAGCGGTGAAATGCGTAGAGATTGGAAGGAACATCAGTGGCGAAGGCGGCTACCTGGACAAATACTGACACTGAGGCACGAAAGCGTGGGGAGCAAACAGGATTAGATACCCTGGTAGTCCACGCCGTAA
+
EGGGG:BE:FBFGGGGGGGDGGGGEGGGGGGGGGGDGGGEFGGGGGGFGDFG@@CGGGGGGGGDGGFGGGGGGGGGFGGCGGGGGGGGGGGG<FGGGGGGGGGGGG9FFFGGFFEDGGGD:<FFCFGFCFGGGDEG:FGGGFGGGGGGFGGCF@FGDGFGGFFF9FGGGGECCGGGGGGGGGGGGGGFFF?E>EE>CEGGG5=CCFGGGGGGGGGGGGGGGGGGGGGGGGGGGGGEC5<EGGF09DG<7FFF:BCF4@BFFFFF?:FF<7<<FGFFFFFBGD
@M02352:288:000000000-CKWC8:1:1101:7043:13873 1:N:0:TAGCGCTC+AAGGAGTA
TACGAGGGGTGCAAGCGTTAATCGGAATTACTGGGCGTAAAGCGTTCGTAGGCGGTTTGTTAAGCAAGATGTGAAAGCCCAGGGCTCAACCTTGGAACTGCATTTTGAACTGGCAAACTAGAGTATGGTAGAGGTGAGTGGAATTTCCTGTGTAGCGGTGAAATGCGTAGAGATGGGAAGGAACATCAGTGGCGAAGGCGACTCACTGGACCAATACTGACACTGAGGTGCGAAAGCGTGGGTAGCAAACAGGATTAGATACCCTGGTAGTCCACGCCGTAA
+
GGGGFGGGGGGGGGGGGGGG7FGGGGGGGGGGGGGGGGGGGGGGGGGGGGGGGGGGGGGGGGGGGGGGGGGGGGGGGGGGGGGGGGGGGGGGGGGGGGGGGGGGGGGGGGGGGGGGGGGGGGGGGGGGGGGGGGGGGGGGGGGGGGGGGGGGGGGGGGGGGGGGGGGGGGGGGFGGGGGGGGGGGGGGGGGGGGGGGGGGGGGGGGGGGGGDFGGGGGGGGGGGGGGFFGGGGGGFGGGGGGFFFFGGGGFFFFGGFFFFGGGGFFGFFFFFFGFFFFFFGG
@M02352:288:000000000-CKWC8:1:1101:5724:13886 1:N:0:TAGCGCTC+AAGGAGTA
TACGAGGGGTGCAAGCGTTAATCGGAATTACTGGGCGTAAAGCGTTCGTAGGCGGTTTGTTAAGCAAGATGTGAAAGCCCAGGGCTCAACCTTGGAACTGCATTTTGAACTGGCAAACTAGAGTACTGTAGAGGGTGGTGGAATTTCCAGTGTAGCGGTGAAATGCGTAGAGATTGGAAGGAACATCAGTGGCGAAGGCGGCCACCTGGACAGATACTGACGCTGAGGAACGAAAGCGTGGGGAGCGAACAGGATTAGATACCCTGGTAGTCCACGCCGTAA
+
GGGGFGGGGGGGGGGGGGGGGGGGGGGGGGGGGGGGGGGGGGGGGGGGGGGGGGGGGGGGGGGGGGGGGGGGGGGGGGGGGGGGGGGGGGGGGGGGGGGGGGGGGGGGGGGGGGGGGGGGGGGGGGGGGGGGGGGGGGGGGGGGGGGGGGGGGGGGGGGGGGGGGGGGGGGGGGGGGGGGGGGGGGFGGGGGGGGGGGGGGGGGGGGGGGGGGGGGGGGGGGGGGGGGGGGGGGGFGGDGGGFFFFGGGGFFB?GG>@AFFCFGFFGFDFFFFGFFFFFFGG
@M02352:288:000000000-CKWC8:1:1101:9185:13905 1:N:0:TAGCGCTC+AAGGAGTA
TACGGAGGGTGCAAGCGTTAATCGGAATTACTGGGCGTAAAGCGCACGTAGGTGGTTTGTTAAGTTGGATGTGAAAGCCCAGGGCTCAACCTTGGAACTGCATTCAAAACTGGCGAACTAGAGTATGGTAGAGGTGAGTGGAATTTCCTGTGTAGCGGTGAAATGCGTAGAGATGGGAAGGAACATCAGTGGCGAAGGCGACTCACTGGACCAATACTGACACTGAGGTGCGAAAGCGTGGGTAGCAAACAGGATTAGATACCCTGGTAGTCCACGCCGTAA
+
GEFFEFEGGGGEGGGGGCEG<,CFGGGGGGGGGGGGGGGGGGGGGGGG<FFEEFGEFGGGGGFGGFGGGGGFGGGGGGGGGGGDE@FGGGGGFFGFFFGGGGEF9FGGGGGGGGGEGGGCFFGFGEFGGGGGGGGGGGFFFGFGCFGGGGGGGCGFGEFEGGGGGGGGEDE;C?DCEGGGGGGGGFFGF;CFEGGGGEGGGGGGGGG9CFGGGGGCFFFGEFFFC7FGGGFCEGGFGGGGGGFFFFGGGCFFB2FFFFAFGGGGFFGFFFADFGFFFFFFGG
@M02352:288:000000000-CKWC8:1:1101:2464:13937 1:N:0:TAGCGCTC+AAGGAGTA
TACAGAGGGTGCAAGCGTTAATCGGAATTACTGGGCGTAAAGCGCGCGTAGGTGGTTTGTTAAGTCGGATGTGAAAGCCCAGGGCTCAACCTTGGAATTGCACCCGATACTGGCAGGCTAGAGTACGATAGAGGAGTGTGGAATTTCCTGTGTAGCGGTGAAATGCGTAGATATAGGAAGGAACATCAGTGGCGAAGGCGACACTCTGGATTGATACTGACACTGAGGTGCGAAAGCGTGGGGAGCAAACAGGATTAGATACCCTGGTAGTCCACGCCGTAA
+
GGGGGGGGGGGGGGGGGGGGGGGGGGGGGGGGGGGGGGGGGGGGGGGGGGGGGGGGGGGGGGGGGGGGGGGGGGGGGGGGGGGGEGGGGGGGGGGGGGGGGGGFGGGGGGGGGGGGGGGGGGGGGGGGGGGGGGGGGGGGGGGGGGGGGGGGGGGGGGGGGGGGGGGGGGGGGGGGGGGGGGGGGGGGGGGGGGGGGGGGGGGGGGGGGGGGGGGGGGGGGGGGGGGGGGGGGGGFGGGGGGE?FBCFGGFF??CF?FFFGGGGFFGFF?7AFGFFFFFFGC
@M02352:288:000000000-CKWC8:1:1101:2482:13943 1:N:0:TAGCGCTC+AAGGAGTA
TACAGAGGGTGCAAGCGTTAATCGGAATTACTGGGCGTAAAGCGCGCGTAGGTGGTTTGTTAAGTCGGATGTGAAAGCCCAGGGCTCAACCTTGGAATTGCACCCGATACTGGCAGGCTAGAGTACGATAGAGGAGTGTGGAATTTCCTGTGTAGCGGTGAAATGCGTAGATATAGGAAGGAACATCAGTGGCGAAGGCGACACTCTGGATTGATACTGACACTGAGGTGCGAAAGCGTGGGGAGCAAACAGGATTAGATACCCTGGTAGTCCACGCCGTAA
+
GGGFFGGGDEFEGGGGGGGGGGGGGGGFGGGGGGGGFFGGFCFFGGGDFFFFF<FFGGGGGGFGCFFGGGDFFGGFFFGGGGGGECGGFFFGFFGGGGGGFGGGDGGGGGGGGGGGGGGGGGGGFDGGFDGFFGFG:CFGGGGFGFGGGGGGGFGGD@6=CCFCGGD@=EGEFFCFGGGFDGGGGGGGGC,C>EEGGGGGDEGG+2<CFFCCFC7CCC?EFFFGFG6FFGF5C575CEGEGDFBF>F4CGFF?BD74=A?9E8C=FG?<FFF?F?6;B33DD
@M02352:288:000000000-CKWC8:1:1101:22368:13998 1:N:0:TAGCGCTC+AAGGAGTA
TACGAGGGGTGCAAGCGTTAATCGGAATTACTGGGCGTAAAGCGTGCGTAGGTGGTTTGTTAAGCAAGATGTGAAAGCCCCGGGCTCAACCTGGGAACTGCATTTTGAACTGGCAAACTAGAGTATTGTAGAGGGTAGTGGAATTTCCAGTGTAGCGGTGAAATGCGTAGAGATCGGAAGGAACATCAGTGGCGAAGGCGGCTACCTGGACAAATACTGACACTGAGGCACGAAAGCGTGGGGAGCAAACAGGATTAGATACCCTGGTAGTCCACGCCGTAA
+
GGGG@CFGGGGGGGGGGGGGDFGGGGGGFGGGGGGGGFGGGGGGGGGGGGGGGGGGGGGGGGGGGGGGGGGGGGGGGGGGGGGGGGGGGGGGGGGGGGGGGGGGGGGGGGGGGGGGGGGGGGGGGGGGFGGGGGGGGGGGGGGGGGGDFGGGGGGGGGGGGGGGGGGGGGGGFGGFGGGGGGGGGGGGGGGGGGGGGGFGGGGGGG6FGFGGGGGGGGGGGFFGGGGGGGGGGGGFGGGGGGFFFFGGGGFFFFGGFFFFGGGGFFGFFFDFFGFFFFFFGG
@M02352:288:000000000-CKWC8:1:1101:6000:14023 1:N:0:TAGCGCTC+AAGGAGTA
TACGGAGGGTGCAAGCGTTACTCGGAATCACTGGGCGTAAAGAGCGTGTAGGCGGGTTTGTAAGTTTGAAGTGAAATCCAATGGCTCAACCATTGAACTGCTTTGAAAACTGCTTACCTAGAATATGGGAGAGGTAGATGGAATTTCTGGTGTAGGGGTAAAATCCGTAGAGATCAGAAGGAATACCGATTGCGAAGGCGATCTACTGGAACATTATTGACGCTGAGACGCGAAAGCGTGGGGAGCAAACAGGATTAGATACCCTGGTAGTCCACGCCCTAA
+
GGGGGFGGGGGGFGGGGGGGGFGGGGGGGGGGGGGGGGGGGGGGGGGGGGGGGGGGGGGGGGGFGGGGGGGGGGGGGGGGGGGGGGGGGGGGGGGCFGGGGGGFFGGGGGGGGGFGGGGGGGGGGFFEFGGGGCGGGGGGGGFGGGGGGGFGGGFFGGGGGGFGGGGGFGEGFEGGGGGGGGGFDFFGDEGFFGGGGGGGGGGGGGGGGGGGGFGGGC9FGDGGGGGGGGGGGGGFGGGGGGFFFFGGCCFFFFFF?FFFGGFGFFGFFFFFFGFFF65;GG
@M02352:288:000000000-CKWC8:1:1101:6564:14024 1:N:0:TAGCGCTC+AAGGAGTA
TACGAGGGGTGCAAGCGTTAATCGGAATTACTGGGCGTAAAGCGTACGTAGGCGGTTTGTTAAGCAAGATGTGAAAGCCCAGGGCTCAACCTTGGAACTGCATTTTGAACTGGCAAACTAGAGTACTGTAGAGGGTGGTGGAATTTCCAGTGTAGCGGTGAAATGCGTAGAGATTGGAAGGAACATCAGTGGCGAAGGCGGCCACCTGGACAGATACTGACGCTGAGGTACGAAAGCGTGGGGAGCGAACAGGATTAGATACCCTGGTAGTCCACGCCGTAA
+
GGGGDFGGGGGGGGGGGGGGDFGGGGGGGGGGGGGGGGGGGGGGGGGGGGGGGGGFGGGGGGGGGGGGGGGGGGGGGGGGGGGGGGGGGGGGGGGGGGGGGGGGGGGGGGGGGGGGGGGGGGGGGGGGGGGGGGGGGGGGGGGGGGGGGGGGGGGGGGGGGGGGGGGGGGGGGGGGGGGGGGGGGGGGGGGGGGGGGGGGGGGGGGGGGGGGGGGGGGGGGGGGGGGGGGGGGGGFGGGGGGFFFFGGGGFFFFGGFFFFGGGGFFGFFFFFFGFF9?FFGG
@M02352:288:000000000-CKWC8:1:1101:5304:14100 1:N:0:TAGCGCTC+AAGGAGTA
TACTAAAGGTGCAAGCGTTAATCGGAATTACTGGGCGTAAAGCGCGCGTAGGTGGTTTGTTAAGTTGGATGTGAAAGCCCAGGGCTCAACCTTGGAACTGCATTCAAAACTGACTCACTAGAGTACGAGAGAGGTTAGTGGAATTTCCTGTGTAGCGGTGAAATGCGTAGAGATGGGAAGGAACACCAGTGGCGAAGGCGACTGACTGGCTCGATACTGACACTGAGGTGCGAAAGCGTGGGGAGCAAACAGGATTAGATACCCTGGTAGTCCACGCCGTAA
+
GFGGGGGGGGGGGFGGGGGGGGGGGCFGGGGGGFGFGGGGGGGGGGGGFGGGFEFFGGGGGGGGGGFGGGGGGGGGGFG?FGGGGGGGGGGGGGGDFGGGGGGGFGGGGGGGGGGGGGGFGGGGGGGGGGGGDDGGFGGGFAFFFCGFGFFEFGGGGGGGGGGCECFGGGEGGGGGGG67EGGGGGGCFFGGGGGEG8CC5CEEDGGGFDFGGEF8/+3@<E66EFGFFGGD=EDDGGGGGGF6;BDGFGFFB?FC?@4@FCFCFF:F4=AA6:??F076<9
@M02352:288:000000000-CKWC8:1:1101:20740:14112 1:N:0:TAGCGCTC+AAGGAGTA
TACGGAGGGTGCAAGCGTTACTCGGAATCACTGGGCGTAAAGCGTTCGTAGGCGGTCTATTAAGCAAGATGTGAAAGCCCTGGGCTCAACCTGGGAATTGCATTTAGAACTGGCAGGCTAGAGTTTTGGAGAGGGGAGTGGAATTCCAGGTGTAGCGGTGAAATGCGTAGATATCTGGAGGAACATCAGTGGCGAAGGCGACTCCCTGGTCAGTAACTGACGCTCATGTGCGAAAGTGTGGGTAGCGAACAGGATTAGATACCCTGGTAGTCCACGCCCTAA
+
GGGGGGGGGGGGGGGGGGGGGGGGGGGGFGGGGGGGGGGGGGGGCFGGGGGGGGGGGGGGGGGGGGGGGGGGGGGGGGGGGGGGGGGGGGGGGGGGGGGGGGGGGGGGGGGGGGGGGGGGGGGFGGGGGGGGGGGGGGGGGGGGGGFGGGGGGGGGGGGGGGGGGGGGGGGFGGGGGFGGGGGGGGGGGGGGGGGGGGGGGGGGGGGGGFGGGFGFGGGGGGGGGGGGGGGDEGGEFGGGGGFFFFGDGGFFFFGGFFFFGGGGFFFFAFFFFGFFF?D9FG
@M02352:288:000000000-CKWC8:1:1101:5319:14117 1:N:0:TAGCGCTC+AAGGAGTA
TACTAAAGGTGCAAGCGTTAATCGGAATTACTGGGCGTAAAGCGCGCGTAGGTGGTTTGTTAAGTTGGATGTGAAAGCCCAGGGCTCAACCTTGGAACTGCATTCAAAACTGACTCACTAGAGTACGAGAGAGGTTAGTGGAATTTCCTGTGTAGCGGTGAAATGCGTAGAGATGGGAAGGAACACCAGTGGCGAAGGCGACTGACTGGCTCGATACTGACACTGAGGTGCGAAAGCGTGGGGAGCAAACAGGATTAGATACCCTGGTAGTCCACGCCGTAA
+
GGGGGFGGGGGGGGGGGGGGCFGGGGGGGGGGGGGGGGGGGGGGGGGGGGGGGGGGGGGGGGGGGGGGGGGGGGGGGGGGGGGGGGGGGGGGGGGGGGGGGGGGGGGGGGGGGGGGGGGGGGGGGGGGEFFFGGGGGGGGGGGGGGGGGGGGGGGGGGGGGGGGGGGGGGGGGGGGGGGGGGGGFGGGGGGGGGGGGGGGGGGGGGGGGGGGGGGC?CFFFFGGGGGGGGGGGGDFGGGGGGEBFFGGGGF@?FCCBF<@CGGGFFGFFFFFFGFFF?DBD>
@M02352:288:000000000-CKWC8:1:1101:20638:14127 1:N:0:TAGCGCTC+AAGGAGTA
TACGGAGGGGGCTAGCGTTGTTCGGAATCACTGGGCGTAAAGCGTACGTAGGCGGACTAATTAGTTGGGGGTGAAATCCCGGAGCTCAACTCCGGAACTGCCTCCAAAACTGTTAGTCTTGAGATCGAGAGAGGTAAGTGGAATTCCGAGTGTAGAGGTGAAATTCGTAGATATTCGGAAGAACACCAGTGGCGAAGGCGGCTTACTGGCTCGATACTGACGCTGAGGTACGAAAGCGTGGGGAGCAAACAGGATTAGATACCCTGGTAGTCCACGCCGTAA
+
GGGGGGGGGGGGGGFGGFGGGGGGGGGGDG8FGGGFGGGGGGGGGDGGGGGGGGGGGGGGFGGFF@FGGGGGGGGGGCDGGGGGGGGGGGEDFEGGGGGGGGGFFGGGGGFGFGGGGGGGGGGCCFGEFGGGGGGGGFGGGGGGGGDGGGGGFEGFFGGGGGGGGGGGGGGGGGFGGGGGGGGGGGGGGGGGGGGGGGGGGGGGGGGGGG<CEGGCGGGGGGDDGGGGFGGDEGCEC=DGGGDFFEGGGGF@::F>?@>@FGGGFFGF>FBFFG@:>:DBGG
@M02352:288:000000000-CKWC8:1:1101:25999:14144 1:N:0:TAGCGCTC+AAGGAGTA
TACGGAGGGTGCAAGCGTTAATCGGAATTACTGGGCGTAAAGCGCACGTAGGTGGTTTGTTAAGTTGGATGTGAAAGCCCAGGGCTCAACCTTGGAACTGCATTTTGAACTGGTAGACTAGAGTACTGTAGAGGGTGGTGGAATTTCCAGTGTAGCGGTGAAATGCGTAGAGATTGGAAGGAACATCAGTGGCGAAGGCGGCCACCTGGACAGATACTGACGCTGAGGAACGAAAGCGTGGGGAGCGAACAGGATTAGATACCCTGGTAGTCCACGCCGTAA
+
GGGGGFEGGGGGGGGGGGGGGGGGGGGGGGGGGGGGGGGGGGGGGGGGGGGGGGGGGGGGGGGGGGGGGGGGGGGGGGGGGGGGGGGGGGGGGGGGGGGGGGGGGGGGGGGGGGGGGGGGGGGGGGGGGGGGGGGGGGGGGGGGGGGGGGGGGGGGGGGGGGGGGGGGGGGGGGGGGGGGGGFGFGGGGGGGGDGGGGGGGGGGGGGGGGFGFGGCFGGGGGGGGCGGGGGGGGGFGGGGGGFFFFCGGGFFFFGGFFFFFGGGFFFFFFFFFGF?FBFFGD
@M02352:288:000000000-CKWC8:1:1101:22113:14164 1:N:0:TAGCGCTC+AAGGAGTA
TACGAGGGGTGCAAGCGTTAATCGGAATTACTGGGCGTAAAGCGTTCGTAGGCGGTTTGTTAAGCAAGATGTGAAAGCCCAGGGCTCAACCTTGGAACTGCATTTTGAACTGGCAAACTAGAGTACTGTAGAGGGTGGTGGAATTTCCAGTGTAGCGGTGAAATGCGTAGAGATTGGAAGGAACATCAGTGGCGAAGGCGGCCACCTGGACAGATACTGACGCTGAGGAACGAAAGCGTGGGGAGCGAACAGGATTAGATACCCTGGTAGTCCACGCCGTAA
+
[truncated: 30,124,127 more chars]
