# Supplementary material for: Hidden interactions in the intertidal rocky shore: variation in pedal mucus microbiota among marine grazers that feed on epilithic biofilm communities
Source: PeerJ. 2022 Sep 23;10:e13642. doi: 10.7717/peerj.13642 (PMC9512015; doi:10.7717/peerj.13642)
Supplement: Supplemental Information 19 [file peerj-10-13642-s019.gz › peerj-10-13642-s019]

@M02352:288:000000000-CKWC8:1:1101:9674:1985 2:N:0:TAGCGCTC+AAGGAGTA
TAATCTTGCGACCGTACTCCCCAGGCGGTACACTTAATGTGTTAACTGCATTACTGCAAGGTCTAGCCTCACAACAACTAGTGTACATCGTTTAGGGCGTGGACTACCAGGGTATCTAATCCTGTTTGCTCCCCACGCTTTCGCGTCTCAGCGTCAATAATGTTCCAGTAGATCGCCTTCGCAATCGGTATTCCTTCTGATCTCTACGGATTTTACCCCTACACCAGAAATTCCATCTACCTCTCCCATATTCTAGGTAAGCAGTTTTCAACGCAGTTCAT
+
@A6BCFGDFC+77+BCBDFG8BC,@C+:@@C@EFG@@C<C@CE@@FF<E,CCFEF,C9,,,CCF,:AEC<8C8<C,,CF<,C5E9EBFF:DEFC<B<DEGC>EGF?FFC<C+F8FFGDFDGGGFGGGGFGFGFCECEGEGGFCE6@CGG98AEE:C8DC9D=@>E93>D9,3>:55CDGFFC57CFG5C7FFGEFCFF=7:8B8?>AD:*8D6A?AC6;;?F8A87(*()3@AA<CFE3>.3);?1206(6<AA2*).*.),4(:9A4624)(-.(0.2))
@M02352:288:000000000-CKWC8:1:1101:21454:2011 2:N:0:TAGCGCTC+TAGGAGTA
TAATCTTGCGACCGTACTCCCCAGGCGGTCTACTTAACGCGTTAGCTCCGAAAGCCACGGCTCAAGGCCACAACCTCCAAGTAGACATCGTTTACGGCGTGGACTACCAGGGTATCTAATCCTTTTTGCTCCCCACGCTTTCGCATCTGAGTGTCAGTTTCTTTCCCGGGGGCCGCCTTCGCCACTGGTATTCCTTCAGATCTCTACGCATTTCACCGCTACACCTGAATTTCTACCCCCCTCTACATCCCTCTATTTCACCAGTTTCAAATGCATTTCC
+
E,6C@CFCC++@66B<FDFFEC,6C@+6F@F,CEEF,9,@:CB,,:CFD:+,8+:C,C:+@4C,,:,CE,:,,8C=,B,9,C,5<B<F=FFGF+FF77FFBE+DB<BDBF7CF@FEDF<F=FD,FFF7E>BCFF:CCCCGG9CECEEF7E7=2D:;7E,@;F,>2D,*1**5B:53CDGF3DG5CFF6<+<>D<FFF79*99BCA4=*9*>DF?)993(-(85505(*)*11794:43(4190:><)-6(().42*6)9:<<)(.69<4).6))/)/:):
@M02352:288:000000000-CKWC8:1:1101:12699:2064 2:N:0:TAGCGCTC+AAGGAGTA
TAACCTTGCGGCCGTACTCCCCAGGCGGTCAACTTAGTGCGTTAGCTGCGCCACTCACGTCTCAAGGCCACAAACGGCTAGTTGACATCGTTTACGGCGTGGACTACCAGGGTATCTAATCCTGTTCGCTCCCCACGCTTTCGTTCCTCAGCGTCAGTATCTGTCCAGGTGGCCGCCTTCGCCACTGATGTTCCTTCCAATCTCTACGCATTTCACCGCTACACTGGAATTTCCACCACCCTCTACAGTACTCTAGTTTGCCATTTCAATATCCATTTCC
+
F@FEEEG9FF7F:7FFGGGGGGG,6DB@@6@EFGFGGDFCCFG@CGAFCFEGGGG<DGFEF<FA,?,,94C=E8EF7:CFGGGAEFGFFGGGGGGGGGECCG7<BCGGGGCBF8FGFGAFGGGGGG,@CBE@FG@FGGEGGGCGGFFF:9,@CCC5EF9@5,,?;F9CFG,;,;5<CDCFACGCDGGCCCCFGCFFFFACFFFFC=F37*09FFB?C@>F6@<F=C:54*///9A<(2(2:??BAA204)66645*).*-)-))5<<).).:).*)/-44
@M02352:288:000000000-CKWC8:1:1101:9412:2126 2:N:0:CAGCGCTC+AAGGAGTA
TAACGTTGCGGCCGTACTCCCCAGGCGGTCAACTTAGTGCGTTAGCTGCGCCACTCACGTCTCAAGGTCCCCAACGGCTAGTTAACATCGTTTTAGGTGTGGACTCCCAGGGTAGCCAATCCTGTTCGACACCCACACTTTCGCACCTGAGGGTCAGTTGCTGACACGGGAGTCGCCGTCGCCAGGGATGTTCGTCGAGATATCTACGCATTCCACCGCGACCACTGGACTTCCACTCTGCTTTCCAAAACTCTAGCATGCCAGTTCTAAATGTAAACCC
+
<@FG7FGEFG@+6@@FCGFG,,E6F87:@@,CF9FE99@F@FBFFGEG8@6666,::96,C,=,5CA,,5:,,,BF7@++,,,,5,C,AB?B<+,,B9<9+4,E?,,B,EFEA,+3,86,83EEBAFE,+38+8>6+;,39,5C++3*@:,**43,@5,,379,?,7641>*1=5//)28:DE5)***0:C7+(23()./007>4**/)/)/*96=;70(-0(.90.<80***166A1)),))).-64).(5))-/-)9)4852:52:A)4)-)*.*)((
@M02352:288:000000000-CKWC8:1:1101:10385:2147 2:N:0:TAGCGCTC+AAGGAGTA
TAATCTTGCGACCGTACTCCCCAGGCGGTCTACTTAGTGCGTTAGCTGCGCCACTAAAGTCTCAAGGACCCCAACGGCTAGTAGACATCGTTTACGGCGTGGACTACCAGGGTATCTAATCCTGTTTGCTACCCACGCTTTCGCACCTCAGTGTCAGTATTGGTCCAGTGAGTCGCCTTCGCCACTGATGTTCCTTCCCATCTCTACGCATTTCACCGCTACACAGGAAATTCCACTCACCTCTACCATACTCTAGTTCGCCAGTTTTGAATGCAGTTCCA
+
FGGGGGGGGGGGGGGGGGGGGGGGGGGGGGGGGGGGGGGGGGGGGGGGGGGGGGGGGGGGGGGGGGGFGGGGGGGGGGGGGGGGGGGGGGGGGGGGEGGGGGGGGGGGGGGGGGGGGGGGGGGCGGGGFGGGGGGGGGGGGGGGGGGGGGGGGGFGGGGGGFCGGGGGGDGGGGGGGGGFFGGGGGGG??CFGFFFFFFCCF:CEFFGGEFGGFFFGFF>B>4?6C:GFFF?F=A<42<FF)2?FFB:B<0)..59A4??>?F93:<ABFFFBFF<?<D2)
@M02352:288:000000000-CKWC8:1:1101:19336:2184 2:N:0:TAGCGCTC+AAGGAGTA
TAACCTTGCGGCCGTACTCCCCAGGCGGTCTACTTATCGCGTTAGCTTCGCCACTAAGTCATTACAACCCAACGGCTAGTAGACATCGTTTACGGCGTGGACTACCAGGGTATCTAATCCTGTTTGCTCCCCACGCTTTCGCACCTCAGTGTCAGTATCAATCCAGAGTGTCGCCTTCGCCACTGATGTTCCTTCCTATATCTACGCATTTCACCGCTACACAGGAAATTCTACACTCCTCTATCGTACTCTAGCCTGCCAGTATCGGGTGCAATTCTAAG
+
FG@ACFGGGGGGGGGGGFGGGFGGGGGG66FFGGGGGGGGGGGDEGGFGGFGGGFGGGE?AFGGGGAF:F>CGGGGEE,EFFDGCFGGGGGFB=?E@C=FDGFFGFFBCF=<F?FCFF9FGA3DF,8@=@=F,FE7EGE,:CC*>4D7C@AFGFC5>@<DEEFF9FGGGGEGEGC<?FC5;?C,8+@FGGCFCEFFFFF:;+119.8CC5;2+;<5E39>)8>)/*39474*1@<<<:(3<>BFBB:?F:)6-)6)60>2:B244:(((.31))04=))-.
@M02352:288:000000000-CKWC8:1:1101:17942:2217 2:N:0:TAGCGCTC+AAGGAGTA
TAACCTTGCGGCCGTACTCCCCAGGCGGTACACTTAATGTGTTAACTGCATTACTGCAAGGTCTAGCCTCACAACAACTAGTGTACATCGTTTAGGGCGTGGACTACCAGGGTATCTAATCCTGTTTGCTCCCCACGCTTTCGCGTCTCAGCGTCAATAATGTTCCAGTAGATCGCCTTCGCAATCGGTATTCCTTCTGATCTCTACGGATTTTACCCCTACACCAGAAATTCCATCTACCTCTCCCATATTCTAGATAATCAGTTTTCAAAGCAGTTCAA
+
GGGGGGGGGGGGGGGGGGGGGGGGGGGGGGGGGGGGGGGGGGGGGGGGGGGGGGGGGGGGGGGGGGGGGGGGGGGGGGGGGGGGGGGGGGGGGGGGGGGGGGGGGGGGGGGGGGGGGGGGGGGGGGGGGGGGGGGGGGGGGGGGGGGGGGGGGGGGGGGGGGGGGGGGGGGGGGGGGGGFFGGDDGGGGGGGGFFFFFFGCGFGFFFDGGFDGFEFGFD@;FFFGGD:@FFFFAEEFFFFFBFFFFF:AFFDFFFFFFF<AD>A<ADFFFF<BBFFFBAF<
@M02352:288:000000000-CKWC8:1:1101:17138:2243 2:N:0:TAGCGCTC+AAGGAGTA
TAACCTTGCGGCCGTACTCCCCAGGCGGTCTACTTATCGCGTTAGCTTCGCCACTAAGTCATTACAACCCAACGGCTAGTAGACATCGTTTACGGCGTGGACTACCAGGGTATCTAATCCTGTTTGCTCCCCACGCTTTCGCACCTCAGTGTCAGTATCAATCCAGAGTGTCGCCTTCGCCACTGATGTTCCTTCCTATATCTACGCATTTCACCGCTACACAGGAAATTTCACACTCCCCTATCGTACTCTAGCCTGCCAGTATCGGGTGCAATTCCAAG
+
GGGFGGGGGGGGGDEGGGGGGGGGGGGG@BFCGFGGGCFGGGGGGGGGGGGGGGFGGGDGGG?FGGGGGGGGDEFGGGCGGGGDF9F=FGG=F?EFEFGGDGGGGGGAGGDD,:EFE9>DD9FFG@FDFGCF8CEE7>:,@?EGG,@CC3=EGGGFDD,DF9>FGG<5>DFC1;CCDGF:>DEEDGFGCGCC7?B;CAF7;7@>3):C*AFCCFEDG>694@FFCF:GA?*979A5,(((((-446:BF6<<>4)?2:FBB?:<24,20((-2:6>=6<92
@M02352:288:000000000-CKWC8:1:1101:15323:2268 2:N:0:TAGCGCTC+AAGGAGTA
TAACCTTGCGGCCGTACTCCCCAGGCGGGCAACTTAGTGCGTTAGCTGCGCCACTCACGGCGCAAGGACCCAAACGGCTAGTTGACATCGTTTACGGCGTGGACTACCAGGGTATCTAATCCTGTTCGCTCCCCACGCTTTCGTTCCTCAGCGTCAATTTCAGTCCAGGTAGCCGCCTTCGCCACTGGGGTTCCTTCTTATATCTACGCATTTCACCGCTACACCAGAAATTCCACTTACCCCTACGATAATCTAGAACACCAGTTTCAAATGCAGTTCCA
+
,CFGGGGGGG>@FCEEGGGGGGGGGGGG76+CFGGGGGGGGGGGGGGGGGCGGG8FG8E,@+86>C<=F+B8+FFB+BFGGG<F<AGGGGFGGGG7FGGGGGGGFGGFGGGG,<7EFGGFFGG,@C,:B>DFFGGGCEGGGFG:6CCFGF6FG=8ECF,5<,<BB2CBB2+2+A<<C3CFFGECDCGD8**9<?@A<*1277@>97@FGG@CF82B<>1,(5<?**4*,99@4@2<))).((-4(,((((,.6)6*4-/,(--84)6AB))).)@>@DA2-
@M02352:288:000000000-CKWC8:1:1101:8913:2280 2:N:0:TAGCGCTC+AAGGAGTA
TAATCTTGCGACCGTACTCCCCAGGCGGTCTACTTAGTGCGTTAGCTGCGCCACTAAAGTCTCAAGGACCCCAACGGCTAGTAGACATCGTTTACGGCGTGGACTACCAGGGTATCTAATCCTGTTTGCTACCCACGCTTTCGCACCTCAGTGTCAGTATTGGTCCAGTGAGTCGCCTTCGCCACTGATGTTCCTTCCCATCTCTACGCATTTCACCGCTACACAGGAAATTCCACTCACCTCTACCATACTCTAGTTCGCCAGTTTTGAATGCAGTTCCA
+
FGGGGGGGGGGGEGGGGGGGGGGGGGGGCFGGGGGGGGGGGGGGGGGGGGGGGGGGGGGGGGGGGGGGGGGGGGGGGGGGGFGGGGGGGGGGGGGGGGGGGGGGGGGGGGGGFGGGGGGGGGGGGGGGGGGGGGGGGGGGGGGGGGGGGGGGGGGGGGGFDFGGG7FGGCCFGGGGCDCFFGGGGGGGGGCC@EC5@5AGFFFCCFFGG5>CFFFFF861;EBFCGFG?FFFF*4464?FFF?B><<?B77<?F<FAA?1;FFBFF<AB6<A9664=A>9-
@M02352:288:000000000-CKWC8:1:1101:11533:2298 2:N:0:TAGCGCTC+AAGGAGTA
TAATCTTGCGACCGTACTCCCCAGGCGGTCTACTTAGTGCGTTAGCTGCGCCACTAAAGTCTCAAGGACCCCAACGGCTAGTAGACATCGTTTACGGCGTGGACCACCAGGGTATCTAATCCTGTTTGCTACCCACGCTTTCGCACCTCAGTGTCAGTATTGGTCCAGTGAGTCGCCTTCGCCACTGATGTTCCTTCCCATCTCTACGCATTTCACCTCTACACTTGGAATTCCACTCACCTCTCCCGAACTCTAGACTGATAGTTTACAGGGCAGTTCCA
+
GGGGFGGGGGGGGGEFGGFGGGGGGFGGEGGGGGGGGGGGGGGGGGGGGGGGGGGGGGGGGGGGGGGGGGGGGGGGGGGEGGGGGGGGFGGGGGGGGGGGGGGG,DFGGGGGGGGGGGGGGGGGGGFGFGGGGGGGGGGGGGEGEEGFFGGGGGGGGGGGGGGGGGGGFGGGGGGGDCDFFGGGGGGGGFGGGFFFFFFFF46>?AFCCGFG>8CFGFD37FEFGGFG?FFF4@><903:F?B?:((209><DAA=A9782:ADAA>AAABF0:>??>2<6
@M02352:288:000000000-CKWC8:1:1101:19650:2305 2:N:0:TAGCGCTC+AAGGAGTA
TAATCTTGCGACCGTACTCCCCAGGCGGTACACTTAATGTGTTAACTGCATTACTGCAAGGTCTAGCCTCACAACAACTAGTGTACATCGTTTAGGGCGTGGACTACCAGGGTATCTAATCCTGTTTGCTCCCCACGCTTTCGCGTCTCAGCGTCAATAATGTTCCAGTAGATCGCCTTCGCAATCGGTATTCCTTCTGATCTCTACGGATTTTACCCCTACACCAGAAATTCCATCTACCTCTCCCATATTCTAGGTAAGCAGTTTTCAAAGCAGTTCAA
+
GGGGGGGGGGGGGGFGGGGGGDFEGGGGGGGGGGGGFGGGGGGGGGGFGGGGGGGGGGGGGGGGGGGGGGGGGGGGGGGGGGGGGGGGGGFGGGGGGGGGGGGGGGGFGGGGGGGGGGGGGGGGGGGGGFGGGGFGGGEGGGGGGGGGGGGGGGGGGGGGGCFGGGFEFFGGFGFG7DGFFGGDDGGGGGGGFFFEFFFGFFFGFFFGGEFGGFFFFFFD?FFFCFFG@;FCFFCCFFFF77;E@F?FAFABFBFF266482<?BB>FB9<)67;1754<<
@M02352:288:000000000-CKWC8:1:1101:21921:2343 2:N:0:CAGCGCTC+AAGGAGTA
TAACCTTGCGGCCGTACTCCCCAGGCGGTCTACTTATCGCGTTAGCTTCGCCACTAAGTCATTACAACCCAACGGCTAGTAGACATCGTTTACGGCGTGGACTACCAGGGTATCTAATCCTGTTTGCTCCCCACGCTTTCGCACCTCAGTGTCAGTATCAATCCAGAGTGTCGCCTTCGCCACTGATGTTCCTTCCTATATCTACGCATTTCACCGCTACACAGGAAATTCCACACTCCTCTATCGCACTCTAGCCTGCCAGTATCGGGTGCAATTCCAAG
+
F9FFAEFEEGDECFFGCFFGGE868C@766BDFGGFEGGGGGGGEF<@E:BFEFGGGGEGGG9EGFDFFFEFGGGDGGGGGGGGGGG:FFGCF:@EC:=:FG=FGGGFGG=,,CCFGGEDF9CFGGGGFGCGGGCGGDFF+A?EEEFGC;DCGGFGGGGFGFF?,?CEGGGG5CG*?FGFBGGGF?9CCFCFFFB(7FACCCFFFFFG9=+:;@;8E>BF?FF>GGBF<BFF==8:7(248<D>B?((41:A<5<F2:F?D??B2:?(91(():*.0))..
@M02352:288:000000000-CKWC8:1:1101:21603:2393 2:N:0:TAGCGCAC+AAGGAGTA
TAACCTTGCGGCCGTACTCCCCAGGCGGTCTACTTATCGCGTTCGCTTCGCCACTCAAAGATCAAGTCTTACAACGGCTAGCCGTCGTCGATTACGGCGTGGACTACGGGGGTATCTAATCCTGTTTGCTCACCACTCTTTCCCACCTCAGTGTTAATATCTTTCTAGTTAGTCGTCTTAGCCAGTAGTGTTCCTTATTATATCTCATTTTTTCACCGCTCCACAGGATATTCCACTATCCTCTAATTTATTCTTAACCAGTATTAACAGATGTTGTTCCA
+
,E,,CFGGGG7@FEFGFFGGGGGGG8FGC@6EFGGGGG<,6@F,8CFGEGGGGGG,FFFC,5:E<AFGA?,FF,F++7@+4,,4+8+@++++<8EF+:F+++BF<D,+++8+5*,3@,3@3,@,73@,D,D,D<<1,,22DG,,,=5*,,,1,4,5,,7@@9,24,2++,+32<)/7*/++00+1=++>+>7+);/)+++++++)1***+/*)0)10)4((.4>DC2*)*964@<).()6()-.5).6<4).-))*.6*5:6)))-.)))(-.)*)0,54.
@M02352:288:000000000-CKWC8:1:1101:10203:2404 2:N:0:TAGCGCTC+AAGGAGTA
TAATCTTGCGACCGTACTCCCCAGGCGGTACACTTAATGTGTTAACTGCATTACTGCAAGGTCTAGCCTCACAACAACTAGTGTACATCGTTTAGGGCGTGGACTACCAGGGTATCTAATCCTGTTTGCTCCCCACGCTTTCGCGTCTCAGCGTCAATAATGTTCCAGTAGATCGCCTTCGCAATCGGTATTCCTTCTGATCTCTACGGATTTCACCCCTACACCAGAAATTCCATCTACCTCTCCCATATTCTAGGTAAGCAGTTTTCAAAGCAGTTCAA
+
FCFACFGDFGGGE@CFEEGGGCF:EEEGCFFGGGGGGGGFGGGGGGGF<FFGGAFFFDGGGGGGGECFE@<EGGGGGC=FFEEAFFGGECDF<<?FFCFGGGGGGFG,?FE@FGG9EGGGGGGGGGGGCGGCFFFECG68EFEECBEDFFFGDE@>C,@FGG9;EFD9>>EAG799*99;>D5CCFEA19E@CEFF=FFGBFF8>C=FD*85C+/:+82(4AEFCDFGFFA=:+734667>)/2((4?A05444<BF)942)).654-6<99),9:F>)6<
@M02352:288:000000000-CKWC8:1:1101:21596:2411 2:N:0:TAGCGCTC+AAGGAGTA
TAACCTTGCGGCCGTACTCCCCAGGCGGTCTACTTATCGCGTTAGCTTCGCCACTAAAAGATCAAGTCTTCCAACGGCTAGTAGACATCGTTTACGGCGTGGACTACCAGGGTATCTAATCCTGTTTGCTCCCCACGCTTTCGCACCTCAGTGTCAATATCAGTCCAGGTAGTCGCCTTCGCCACTGGTGTTCCTTCCTATATCTACGCATTTCACCGCTACACAGGAAATTCCACTACCCTCTACTGTATTCTAGACTAGCAGTATCAGATGCAGTTCCA
+
CE@FEFGGGGGGGGEEGGGGGGGGGGGG:BFGGGGGCEFGGGGGGGGGGGGGGGGGGGGGGGGGGGGGGGGGGGGGGGGGGGGGGGGDFGGGGGGGGGGGGGGGGGG8EGGGEGGGGGGDGGGGGGGGGGGGGGGGGGDDGGGGGGG5CGGGGGGGGFFFEFFGGCFDFFGFFGGGGGGF:D;?DCFGFGGDFFFFEFFGFGFGFFFGGGFCDFECE>B>BFFFGC?G:F**99>>BBFFFF((4:42<ADFFFB*6>87?BBF<>24>AFABAF<@ADB4
@M02352:288:000000000-CKWC8:1:1101:12978:2425 2:N:0:TAGCGCTC+AAGGAGTA
TAACCTTGCGGCCGTACTCCCCAGGCGGTCAACTTAGTGCGTTAGCTGCGCCACTCACGTCTCAAGGACACAAACGGCTAGTTGACATCGTTTACGGCGTGGACTACCAGGGTATCTAATCCTGTTCGCTCCCCACGCTTTCGTTCCTCAGCGTCAGTATCTGTCCAGGTGGCCGCCTTCGCCACTGATGTTCCTTCCAATCTCTACGCATTTCACCGCTACACTGGAAATTCCACCACCCTCTACAGTACGCTAGTTTGCCAGTTCACAATGCAGTTCCA
+
CFGGGGGGGGGGGECEGGCGGGFCGGGGFFGFGGGGGGGGGGGGGGGGGGGGGGFGGGGGGGGFGFGGGGGGGGGGGGGGGGGGGGGGGGGGGGGGGGGGGGGGGGGGGGGGGGGGGGGGGGGGGGEEGEGGGGFGGGGGGGGGGGGFGGFGGEGGGG;DFGGGGGGGGGGGGGGGCCDFFDE=DGFEGGFGGFFFFFFGFFACCFFGGGFDFFFFFD;>FFFF7C:F29FF?@DFFF<?:??<7<B7A<4((.4>AB=>ABA3:<<A)623A:F9=AA4.
@M02352:288:000000000-CKWC8:1:1101:16401:2429 2:N:0:TAGCGCTC+AAGGAGTA
TAACCTTGCGGCCGTACTCCCCAGGCGGTCAACTTAGTGCGTTAGCTGCGCCACCCACGACTCAAGGTCACAGACGGCTAGTTGACATCGTTTACGGCGTGGACTACCAGGGTATCTACTCCTGTTTGCTCCCCACGCTTTCGTGCCTCAGTGTCAGTATTTGTCCAGGTAGCCGCCTTCGCCACTGATGTTCCTTCCAATCTCTACGCATTTCACCGCTACACTGGAAATTCCACTCCCCTCTACCATCCTATAATTTGCCAGTTCAAAATGCCGTTCC
+
<FFG<FGGGCGCEGGGGGGGGGGGG8EE6+:FFGGGCFGGEGGEFGGGFGGGCG@BFFC4>:CGF<F<CF@<<=FGF@FGGGD9,EAAE74BF=?FD=FF++CF<FB,=<C73>8EG,,CB=FFGGGFGGGGGDAB8+4B*@@@*@*+4>:CE,2<DDGGGC;D>;9,DF,B,=)))CCA)1A5>7++>9<CFCFF))11:*++)+1*)/:C>@CCFEF(4B?F?4(2,*9*9B))-402:0:0-)).6(())).*-)0).4)0.)).6)57):6(),43
@M02352:288:000000000-CKWC8:1:1101:21410:2453 2:N:0:TAGCGCTC+AAGGAGTA
TAATCTTGCGACCGTACTCCCCAGGCGGTACACTTAATGTGTTAACTGCATCACTGCAGGGTCTAGCACCAAAACAACTAGTTTACATCGTTTAGGGCGTGGACTACCAGGGTATCTAATCCTGTTTGCCCCCCACGCTTTCGCGTCTCAGCGTCAATATTTTTCCAGTTGATCGCCTTCGCAACCGGTTTTCCTTCTGATCTCTACGGATTTCACCCCTCCACCAGAAATTCCATCTCCCTCTCCCTTATTCTAGTTAGCCAGTTCTAAAAGCCGTTCAA
+
E<F,CCF<CF7@7+@CFFGGC@@,CC@:C7:EEFFF,CF6CFGG@FDEFCC<C<F,,6,,@AE,6CE,,96,,:,C=FCFG<,9,??EEBFG<F,AE=F+@@=FF8B,BEFEA8FFGG?EEFFDFFE@F,DEGGGGGGGGCA6+58@0,,79@C5C5EG,,,@DECB,>>E9,9*3*;3;@GE594?=::EFD;FE9*++:CCGFFFF*/):C+);FF11().<*9:D1)97@*6)-.-5:??<:<((.56-)).*.)*)-4)(.6)----)6()-7(.4.
@M02352:288:000000000-CKWC8:1:1101:16260:2471 2:N:0:TAGCGCTC+AAGGAGTA
TAACCTTGCGGCCGTACTCCCCAGGCGGTCTACTTATCGCGTTAGCTTCGCCACTAAGTCATTACAACCCAACGGCTAGTAGACATCGTTTACGGCGTGGACTACCAGGGTATCTAATCCTGTTTGCTCCCCACGCTTTCGCACCTCAGTGTCAGTATCAATCCAGAGTGTCGCCTTCGCCACTGATGTTCCTTCCTATATCTACGCATTTCACCGCTACACAGGAAATTCCACACTCCTCTATCGTACTCTAGCCTGCCAGTATCGGGTGCAATTCCAAG
+
DCFFGGGGGGGGGGFGGGGGGGGDGGGG@FGGGGGGGGGGGGGGGGGGGGGGGGGGGGFGGGGGGGGGGGGGGGGGGGGGGGGGGGGFGGGGGGEGGGGGGGGGFGGGGGFGGGGGGGGFDGGGGGGGFGGGGGGGCEFGGGGGG@FFFGGGGGGEGGFGGGGGGGFGGGGGGGGGDFFEADG?FG?C;C@FGFFF9CCC+7ACCFEDGGFGDF@5?D09?FFFGGFG9B74@F:?FB8A76A>B<<?0:AA<<<;<BFFDFFF2<?;6?FBB<FD=:<A2
@M02352:288:000000000-CKWC8:1:1101:24333:2484 2:N:0:TAGCGCCC+AAGGAGTA
TAACCTTGCGGCCGTACTCCCCAGGCGGTCAACTTAGTGCGTTAGCTGCGCCACTCACGTCTCAAGGACACAAACGGCTAGTTGACATCGTTTACGGCGTGGACTACCAGGGTATCTAATCTTGTTCGCTCCCCACGCTTTCGTTCCTCAGCGTCAGTATCTGTCTAGGTGGCCGCCTTCGCCACTGATGTTCCTTCCAATCTCTACGCATTTCACCGCTACACTGGAAATTCCACCACCCTCTACAGTACTCTAGTCTACCAGTTCAAAATGCAGTTCCA
+
CFF9FEGFFGECCGGGGGGGGGGCFFGC6+BCFGGGGGAEEGGGGGGGGGDGGGFGGGGF@GGD5=FEAFGG<FGGGGE:AFGGCFGAE+4BFFGEECG>C:CFE>=FCFFGDFGCFG,FD,7CCA<CE@FDGGFG88ECFFEGGCGCCCC?EC?5EGD9,;;?,,7;,@9>EGDDDDCFFC==D?E+5CCFFEFF<)27A5CGFCAC555CCF9*<>>;FFBFDF:726/*94)4:?B?11??7<D><AF>AA>=<A*4<)80-.6A5:<2))*./)5<4
@M02352:288:000000000-CKWC8:1:1101:17526:2560 2:N:0:TAGCGCTC+AAGGAGTA
TAACCTTGCGGCCGTACTCCCCAGGCGGTCAACTTAGTGCGTTAGCTGCGCCACTCACGTCTCAAGGACACAAACGGCTAGTTGACATCGTTTACGGCGTGGACTACCAGGGTATCTAATCCTGTTCGCTCCCCACGCTTTCGTTCCTCAGCGTCAGTATCTGTCCAGGTGGCCGCCTTCGCCACTGATGTTCCTTCCAATCTCTACGCATTTCACCGCTACACTGGAAATTCCACCACCCTCTACAGTACTCTAGTTTGCCAGTTCACAATGCAGTTCC
+
GFGEFGGGGGGGGGGGGFGGGGGGGGGG@FCFGGGGGGGFGGGGGCFGGGDGGG<EEGFGGFGGGGGDGGGCFEGEGGGGGGGCFFAFGEFGGFGGGGGGGGGGGGFGCGGGG?AFEDGGFFGEGGG7C=E:FCCEE6@+:D?DBGGGGGCCCCEEGECFFEFGGAFFGF,BEFDGDG4A>G5*7CGCF7CFFCFCE46:F*+@C+:*)*:DFFFFG:;21>2?7*(98FF?6B2643<1??<05><BF)-)6>A*-.=9>AA:>9)4)-)44:F2=:4>
@M02352:288:000000000-CKWC8:1:1101:7433:2584 2:N:0:TAGCGCTC+AAGGAGTA
TAACCTTGCGGCCGTACTCCCCAGGCGGTCAACTTAGTGCGTTAGCTGCGCCACCCACGACTCAAGGTCACAGACGGCTAGTTGACATCGTTTACGGCGTGGACTACCAGGGTATCTAATCCTGTTTGCTCCCCACGCTTTCGTGCCTCAGTGTCAGTATTTGTCCAGGTAGCCGCCTTCGCCACTGATGTTCCTTCCAATCTCTACGCATTTCACCGCTACACTGGAAATTCCACTACCCTCTACAATACTCTAGTTTGCACGTATCGGGTGCAATTCCA
+
C@EFFGGFGGGDDGGGGGGGGGG:<DCC@@FFGGGGGGGFGGGGGF<AFCGGFGGDFGCGGGGGGGGFFGGGGFGEGD:EG9F9EGGGGGG8CCGEGGGGGCGGGGGGCFGGB>:FFFGGGGGGGGGGGGFCFGGEGGEGGGEGGEGGGGGCGGGFFGGGGFG,;7FFGGG,?<DGGG4A>GDGGDGCCGGGG5C)7FFGFG675AA5C=55:+6@F5>91>BFGD?F:0**9*64<:0:?2:22)),)6:4)56*6)9:<),3,2-(,27,(-728<>A2
@M02352:288:000000000-CKWC8:1:1101:7903:2627 2:N:0:TAGCGCTC+AAGGAGTA
TAACCTTGCGGCCGTACTCCCCAGGCGGTCTACTTATCGCGTTAGCTTCGCCACTAAGTCATTACAACCCAACGGCTAGTAGACATCGTTTACGGCGTGGACTACCAGGGTATCTAATCCTGTTTGCTCCCCACGCTTTCGCACCTCAGTGTCAGTATCAATCCAGAGTGTCGCCTTCGCCCCTGCTGTTCCTTCCAATCTCTACGCATTTCACCGCTACCCTGGAAATTCCACCACCCTCTACAGTACTCTAGTTTGCCCGTTCTAAATGCAGTTCCAAG
+
FFFFFGGF@FGGGGGGGGFGGGGDGGGEFFGGGGGGGGGGGGGGGGGGGEGGGGFGG=FEFF9FFEFGGFEEEGGGGCCFFGFGGGGDGGFEGEEG+=FGFFFECFFCCGGGGGGGGGFAFFFFGCFBFGCF8FDCC:DEC>8CC@@5CFGEGGGGDFGG,@;?,::,?FDD5EDGD=<AD*?EF*+>FGCDFFF@EFFG+@A+75>D/AAFFFFEG@(1(.,.*9(0<@/96*80836(3:244)66<<AA)).64)9<)4420(6<>F2<449)1-5))
@M02352:288:000000000-CKWC8:1:1101:22096:2667 2:N:0:TAGCGCTC+AAGGAGTA
TAATCTTGCGACCGTACTCCCCAGGCGGTACACTTAATGTGTTAACTGCATTACTGCAAGGTCTAGCCTCACAACAACTAGTGTACATCGTTTAGGGCGTGGACTACCAGGGTATCTAATCCTGTTTGCTCCCCACGCTTTCGCGTCTCAGCGTCAATAATGTTCCAGTAGATCGCCTTCGCAATCGGTATTCCTTCTGATCTCTACGGATTTTACCCCTACACCAGAAATTCCATCTACCTCTCCCATCTTCTAGGTAAGCAGTTTTCACAGCAGTTCAA
+
AEBF9FFGGG7@BFFFGFFGEGGGFFGGEGEGGGGGGGGGCGG<AFGAAAEGGGGGGCFFFGGGGFGGGGGGGFGGGFGGGGGGACFDFFFGGGGGCFGGE@FFFGF?=FGCEGECEGGGFGGGGGFFFFF=B?FEEGGD7EEGGEGCCFEGCGGEGGCAFFE;F@D,EFFFFFF5CDGF5;=996A>EFGGG8B?@FFCB:AGEAFCDC?DGF39;F;@6AFFDGFF@):@AFEEEFFFAEEEF2,(-.:4666*46=<?<D?6A<:)4)-6()4=>>A4
@M02352:288:000000000-CKWC8:1:1101:22087:2683 2:N:0:TAGCGCTC+AAGGAGTA
TAATCTTGCGACCGTACTCCCCAGGCGGTACACTTAATGTGTTAACTGCATTACTGCAAGGTCTAGCCTCACAACAACTAGTGTACATCGTTTAGGGCGTGGACTACCAGGGTATCTAATCCTGTTTGCTCCCCACGCTTTCGCGTCTCAGCGTCAATAATGTTCCAGTAGATCGCCTTCGCAATCGGTATTCCTTCTGATCTCTACGGATTTTACCCCTACACCAGAAATTCCATCTACCTCTCCCATATTCTAGGTAAGCAGTTTTAAAAGCAGTTCAA
+
CG8FCFGGGECGGGGGGGGGGGGGGGGGGGGGGGGGGGGEFGGGGGGGGGFFGGGGGGGGCFGGGGGGFGGGGGGDGGGGGGGGFGGGGGGFGGDG8FECFGGGGGEGGGGC9AEFGGGGGGGGGGGGFEFEGEGEDGED8DCE>3@DFGDGGG:EEEGGFFFFC<F;F;,5;E>CDGGFFDGDDFFDGGFGGFCCFFFCCFAG?F=CC5A<6@?BCAD?DFFF4C68@FF=C1<EFC)77=AE@F:?FB>A494=2:?BF>B:.<<4)544)(0(9)6<5
@M02352:288:000000000-CKWC8:1:1101:13288:2702 2:N:0:TAGCGCTC+AAGGAGTA
TAATCTTGCGACCGTACTCCCCAGGCGGTCTACTTAGTGCGTTAGCTGCGCCACTAAAGTCTCAAGGACCCCAACGGCTAGTAGACATCGTTTACGGCGTGGACTACCAGGGTATCTAATCCTGTTTGCTACCCACGCTTTCGCACCTCAGTGTCAGTATTGGTCCAGTGAGTCGCCTTCGCCACTGATGTTCCTTCCCATCTCTACGCATTTCACCGCTACACAGGAAATTTCACCAACCTCTACCATACTCTAGTTCGCCAGTTTTGAATGCAGTTCCA
+
GGGGGGGGGGGGGGGGGGGFGEGEGFGDFFGGGGGGGEFGGGGGGGGGGGGGGGGGGGGGGGGGGGGGGFGGGGGGGGGGGGFDGGGGGGGGFGGGGGGGGGGGGGGFGGGGGGGCEGGGGFGGGGGGGGGGGGGGGGGGFC:EGGGGGGGFGFFFGGFGGGFG;EFGGG?FGGGDGGCFFGGGCC6>FGGGGFFEAF4>FFFFCCF5DEEGG7?FGEB(75447D2>:?FF**5)).(4:7:3)6A0AFFABA96<5*-4??F7AF<(,-64)9A@49>5
@M02352:288:000000000-CKWC8:1:1101:9297:2704 2:N:0:TAGCGCTC+AAGGAGTA
TAATCTTGCGACCGTACTCCCCAGGCGGTCTACTTAGTGCGTTAGCTGCGCCACTAAAGTCTCAAGGACCCCAACGGCTAGTAGACATCGTTTACGGCGTGGACTACCAGGGTATCTAATCCTGTTTGCTACCCACGCTTTCGCACCTCAGTGTCAGTATTGGTCCAGTGAGTCGCCTTCGCCACTGATGTTCCTTCCCATCTCTACGCATTTCACCGCTACACAGGAAATTCCACTCACCTCTACCATACTCTAGTTCGCCAGTTTTGAATGCAGTTCCA
+
GGGGGGGGGGDGGGBFGGGGGGGGGGGGGGGGGGGGGGGGGGGGGGGGGGGGGGGGGGGGGGGGGGGGGGGGGGGGGGGGGGGGGGGGGGGGGGGGGGGGGGGGGGGGGGGGGGGGGGGGGGGGGGGGGGGGGGGGGGGGGGGGGGDFFGFFGGGGGGGGGGGGGGGGGGGFGCGDGGGFFGGGGGGGGGFFFEFFFFFGFGFGEFFFGGFGGFEFGFFFFFFFGGBG(9=FFFFAAFFFFFF?AFFFBFF<>A4?>4@?0??>D2:98:6AAFBAFADF<
@M02352:288:000000000-CKWC8:1:1101:13603:2720 2:N:0:TAGCGCTC+AAGGAGTA
TAATCTTGCGACCGTACTCCCCAGGCGGTACACTTAATGTGTTAACTGCATTACTGCAAGGTCTAGCCTCACAACAACTAGTGTACATCGTTTAGGGCGTGGACTACCAGGGTATCTAATCCTGTTTGCTCCCCACGCTTTCGGTTCTCAGCGTCAATAATGTTCCAGTAGATCGCCTTCGCACTCGGTATTCCTTCTGATCTCTACGGATTTTACCTCTACACCAGAACTTCCATCTACCTCTTCCATATCTTAGGTAAGCAGTTTTCAAAGCAGTTCAA
+
EFGGGGGGGGGGGGGGGGGFGGGGGFEG@@@EGGGG9<EC,EFDCFGC?9CFGGGGD,6F<,99@<<FED<=CCEFFFFGCF?F,EEC5,:==7<E,4@F=CGGGGFE,9B7,,9;;EFGFCFF9FGGGEFDF:AC8+3@D83@+++2ED,@>++C:DE9FFFGG9FF,>,>EE>DG9DFF5:*/AF5CCFCF?FCFF8:B8::@6+7**):*48BF+773AEF430*:)3+;B4)9;.;;34<.)19<6?))1?62<4)32>?6).::44:)4).9))..
@M02352:288:000000000-CKWC8:1:1101:13580:2766 2:N:0:TAGCGCTC+AAGGAGTA
TAACCTTGCGGCCGTACTCCCCAGGCGGTCAACTTAGTGCGTTAGCTGCGCCACTCACGTCTCAAGGACACAAACGGCTAGTTGACATCGTTTACGGCGTGGACTACCAGGGTATCTAATCCTGTTCGCTCCCCACGCTTTCGTTCCTCAGCGTCAGTATCTGTCCAGGTGGCCGCCTTCGCCACTGATGTTCCTTCCAATCTCTACGCATTTCACCGCTACACTGGAAATTCCACCACCCTCTACAGTACTCTAGTTTGCCAGTTCAAAATGCAGTTCCA
+
GGGGGGGGGGGDFGEGGGGGGGGGGGGGFGGGGGGGGEFFGGGGGGGGGGGGGGGGGGGFFFGGGGGCFGGGGGGGGEGGGGGGGGGGGGGGGGGGGGGEGGGGGGGGGGGGGGGGGGGGGGGFGGFEGGGGGGGGGGGGGGGGGGGGGG?EEEGGEEF9@DFGGFGFFGCGGGGGDCDAFGGGGGGGGFGGGCFEFAF+AFFGFFFGGGFGFFFFGFF>BEFFGGBF>9FFFFFAB0??6:<BBFF0:)):):6@AFF<B72).<4<)6422)*-95:<4
@M02352:288:000000000-CKWC8:1:1101:9477:2768 2:N:0:TAGCGCTC+AAGGAGTA
TAATGTTGCGACCGTACTCCCCAGGCGGAATGCTTAATCCGTTAGGTGTGACACCAACAAGCATGCTTGCTGACGTCTGGCATTCATCGTTTACGGTGTGGACTACCAGGGTATCTAATCCTGTTTGCTCCCCACACTTTCGCACCTCAGCGTCAGTATCGAGCCAGTGAGCCGCCTTCGCCACTGGTGTTCCTCCGACTATCTACGAATTTCACCCCTCCACTCGGAATTCCACTCACCCCTCTCGAACTCAAGACCAGGAGTTTATAAGGCAGTTGCAG
+
,ABE,CFGGC+@@:FGFFGGGGGGF8FECBGGGGGGFF<CFGGGGGFBFG9F9FGFEEF8CB=6C,CCCFFF9F??FG@8,<<E,,5E@F=FG9B?FGCGD,AED4,?FFGGFGGFE;EBEF?EE<EFE9,DFEGGED9FG8EC83,==33@3@86DAFF>FFGC7>DB,,DFE7*;97F5;*4;8CFFG5++/1755)/0@:+78>5/=:C7+98*2((/;=@FFF)17//9694137((,4:8?60(4,62()*4().8(28:<A45>><<(8,7)642
@M02352:288:000000000-CKWC8:1:1101:23188:2841 2:N:0:TAGCGCTC+AAGGAGTA
TAATCTTGCGACCGTACTCCCCAGGCGGAATGCTTAATCCGTTAGGTGTGACACCAACAAGCATGCTTGCTGACGTCTGGCCTTCATCGTTTACGGTGTGGACTACCAGGGTATCTAATCCTGTTTGCTCCCCACACTTTCGCACCCCAGCGTCAGTATCGAGCCAGTGAGCCGCCTTCGCTCCTGGTGTTCCTCCGAATATCTACGAATTTCACCTCTACACTCGGAATTCCCCTCCCTTCTCTCTCACTAAATACCAGGAGTTTACAAGGTAGTTCCCG
+
E<AFFFGGFDCCCCFDGGCFGF?FGGGGGDFEGGGGGGG9CGGGGGGGGGCFFFGDGGFCFDEFF,EEG@EFGGGGGGGGG8CEF@EGGGGGF9CF,<FEEFGDG,BFCCEF<F=EE=AAEFFGGGGDFGF7FFGGGGGGGEGEED+=>G6EG6CEG=BEEDEECCGGF,@,DED7CCGFE*,*CCCC,AEFGFAD0:8D)@6CEFFC5C57CFCA65449A3+*:0<:;?*9*(44(-().))65))-6)),5)6)5=3:<(2::24<)5())*47)))(
@M02352:288:000000000-CKWC8:1:1101:9576:2868 2:N:0:TAGCGCTC+AAGGAGTA
TAACCTTGCGGCCGTACTCCCCAGGCGGTCTACTTATCGCGTTAGCTTCGCCACTCAGTCATTACAACCCAACGGCTAGTAGACATCGTTTACGGCGTGGACTACCAGGGTATCTAATCCTGTTTGCTCCCCACGCTTTCGCACCTCAGTGTCAGTATCAATCCAGAGTGTCGCCTTCGCCACTGATGTTCCTTCCTATATCTACGCATTTCACCGCTACACAGGAAATTCCACACCCCTCTATCGTACTCTAGCCTGCCAGTATCGGGTGCAATCCCAAG
+
CFGGFGGFGGGGGGGGGGGGGGGGGFGGBEGGGGGGGGGGEGGGGGGGGGGGGGG,EFFGGGEFGFGGGGGCGGFGFFGFGGGGCEGEGGG7ECCF7FGGGGGFGFGFGGFCGGGGGGGGGGGGD><FGG=FFGGGE8@E@8CEEFGFFGEEGGFGGGGGFGGGGGCFG;DGEGDGGGFEFGGGGG7;9CE+:CBDEFFGACFGEFBDDGFGFFFDE)4><F?FF516<*/=?F01,-4<?BBAA0::?:<A>)45<7FBB)4<66-1139:>A?)82::(
@M02352:288:000000000-CKWC8:1:1101:14752:2875 2:N:0:TAGCGCTC+AAGGAGTA
TAACCTTGCGGCCGTACTCCCCAGGCGGTCAACTTAGTGCGTTAGCTGCGCCACTCACGTCTCAAGGACACAAACGGCTAGTTGACATCGTTTACGGCGTGGACTACCAGGGTATCTAATCCTGTTCGCTCCCCACGCTTTCGTTCCTCAGCGTCAGTATCTGTCCAGGTGGCCGCCTTCGCCACTGATGTTCCTTCCAATCTCTACGCATTTCACCGCTACACAGGAAATTCCACTACCCTCTACTGTATTCTAGACTAGCAGTATCAGATGCAGTTCCA
+
GGGGGGGFGGGGGGGEEGGGGGGGGGGGGGGGGGGGGGFGGGGGGGGGGGGGGG8FGGGGCFGGGGGGGGGGGGGGGGGGGGGGGGGGGGGGGGGGGGGGGGGGGFFGGGGGGGGGGFGGGGGGGGGEDEGFFGGGGGGGDFGGGGGGGGGGCC8;:DFFFEGGGGGGGF6CFGDDDGGF3CEC<FGGF7<@CCFFFAA:ACFGFFF*8EEGFFFFFFBFFF?FCC?FF67?FBFAB>?F17<BFFFFA<AFDFA=)49>B:22>A).52)..)1464<<)
@M02352:288:000000000-CKWC8:1:1101:12363:2908 2:N:0:TAGCGCTC+AAGGAGTA
TAATCTTGCGACCGTACTCCCCAGGCGGTCTACTTAGTGCGTTAGCTGCGCCACTAAAGTCTCAAGGACCACAACGGCTAGTAGACATCGTTTACGGCGTGGACTACCAGGGTATCTAATCCTGTTTGCTACCCACGCTTTCGCACCTCAGTGTCAGTATTGGTCCAGTGAGTCGCCTTCGCCACTGATGTTCCTTCCCATCTCTACGCATTTCACCGCTACACTGGAAATTCCACCACCCTCTACATTCCTCTAGTTTGCCAGTTCAAAATGCAGTTCGA
+
FCFGGGGGGGGGG7FFFGGGGGGGGGGGGEDGGGGGGGGGGGGGGGGGGGGGGGCGGGGGFGGGGGGEFGDFEDBFDEFGGGGGGGGGGGGGFGGGGD7FGGGEFGDFFFFGFFGGGGGGGGGDFGG?EGEFDFFFGGGGGGGGGGGGGGGGGGGGAF@EGCFGGGF6?E?ECFCDDDCF?DGDCGGFFGGGC5:97AF>6<F@7+A>5:ADFFCAF3139E>F>C0<7FFFFF9<7??:,(8BFFF)6)5<<A2=::=2<B4)).4)44).)4?675<(,
@M02352:288:000000000-CKWC8:1:1101:20165:2923 2:N:0:TAGCGCTC+AAGGAGTA
TAATCCTGCGACCGTACTCCCCAGGCGGTCTACTTAGTGCGTTAGCTGCGCCACTAAAGTCTCAAGGACCCCAACGGCTAGTAGACATCGTTTACGGCGTGGACTACCAGGGTATCTAATCCTGTTTGCTACCCACGCTTTCGTTCCTCAGCGTCAGTATCTGTCCAGGTGGCCGCCTTCGCCACTGATGTTCCTTCCAATCCCTACGCATTTCACCGTTCCACTGGAAATTCCACCACCCTCTACAGTACTCTAGTCTACCGTTTCAAATTGAAGTCCCA
+
FFGGGFFGGGGGGGCFGGFGFGG@@FGEFCFEGGGGFGFGGGGGGCGGCF@EGGGGDG<FGAGGGDDCFFFDECECF@:?FFG99E9,?FFG@DEF+>:4FCC8AFGG8,F783:==EAFG;7,CFFF;CDFGGGD88?EG9EF,@892><2:*3*3@,3EE;2DE<,27:1:9;D4?48/:87C6<7++51;.+77)A++*)0.*)*9/8D7A?A@)(-(06@7DBC84**9@)9:06????()46>4))-)6)6:>=>A2(-(44<A)))))*)1..))
@M02352:288:000000000-CKWC8:1:1101:12684:2926 2:N:0:TAGCGCTC+AAGGAGTA
TAATCTTGCGACCGTACTCCCCAGGCGGTCTACTTATCGCGTTAGCTGCGCCACTAAAGGATCAAGTCCTCCAACGGCTAGTAGACATCGTTTACGGCGTGGACTACCAGGGTATCTAATCCTGTTTGCTCCCCACGCTTTCGCACCTCAGTGTCAGTATCGAGCCAGTCAGTCGCCTTCGCCACTGGTGTTCCTTCCCATCCCTACGCATTTCACCGCTACACAGGACATTCCACTAACCTCTCTCGTACTCTAGTGAGTCCGTTTTGAATGCATTTCCA
+
GFGGGGGGGGGGGGGGGGGGGGGGGGGGEDFFGGGGGGGGGGGGGGGGGGGGGGGGGGGGGGGGGGGGGGGGGGGGGGGGGGGGGGGGGGGGGGG@EGGGGGGGGGGFGGGGGFGGGGGGGGGGGGGGGGGGGGFGGGEGGGGGGGGGGGFGGGGGCGGFF@FGEFGGGGGGGGGDDDGFFDC*76FGGCFD>?CEFFF7F5)*/1ACDEFGG=>?GEFFFF<F=F<F0>B@FFFAFFFFFFF)()5(4,21-.4*6463<<)-:7:<0,)6))*)/.)5)
@M02352:288:000000000-CKWC8:1:1101:17011:2936 2:N:0:TAGCGCTC+AAGGAGTA
TAACCTTGCGGCCGTACTCCCCAGGCGGTCTACTTATCGCGTTAGCTTCGCCACTAAGTCATTACAACCCAACGGCTAGTAGACATCGTTTACGGCGTGGACTACCAGGGTATCTAATCCTGTTTGCTCCCCACGCTTTCGCACCCCAGTGTCAGTATCAATCCAGAGTGTCGCCTTCGCCACTGATGTTCCTTCCTATATCTACGCATTTCACCGCTACACAGGAAATTCCACACTCCTCTATCGTCCTCTAGCCTGCCAGTAACGGGTGCAATTCCAAG
+
CFGGGGGGGGGGGE:FGFFGGGGGGGGDFEGGGGGGGGGGGGGGGGFGGGGGGGFGGGFGGGGGGCFGGGGFGGGGGGGGGGCGGGGEFGGGGG@FECEGGGGGGGGGGCFFDFCDACDGFGGFGFGCGGGGGGGGCCFFEGEGG*3998D:EFF:EDFGGGGGFFCCCFGC8CD<DFC:BGG6<9@CFG7;D<FDFFF>FGFCEF>CC5AFGFE;ED>BBF?FCDFGAFFFFFBB707):2<9984(2(.6>2>F4(.822,))64(23,::)*-*<)4)
@M02352:288:000000000-CKWC8:1:1101:13348:2955 2:N:0:TAGCGCTC+AAGGAGTA
TAATCTTGCGACCGTACTCCCCAGGCGGTCTACTTAGTGCGTTAGCTGCGCCACTAAAGTCTCAAGGACCCCAACGGCTAGTAGACATCGTTTACGGCGTGGACTACCAGGGTATCTAATCCTGTTCGCTCCCCACGCTTTCGTTCCTCAGCGTCAGTATCTGTCCAGGTGGCCGCCTTCGCCACTGATGTTCCTTCCAATCTCTACGCATTTCACCGCTACACTGGAAATTCCACCACCCTCTACAGTACTCTAGTTTGCCAGTTCAAAATGCAGTTCC
+
FEGGGGGGGGGGGGEGGGGGGGGGGGEECFGGGGGGGGGFGGGGGGGGGGGGGGGGGGGGGGGFFGGFGGGGGGGGGGGGGGGGGGGGGGGGGGGGGGGGGGGGGGGGGFFGFGGGGGGFGGGGGGGGCGGGGGGEGGGECACGDGGFFGGGGGGGGGFEGGGFFFGGFC,5CG<CCD4*59CC<GFCEGGGFCFE@FAC6>:DCFFGG5ADGFFFFEFFFF5F7F?F:?9FF6).3616:??B7AA)62)<A2A?<94<A<<??FFFF)5A2)9A6:9A
@M02352:288:000000000-CKWC8:1:1101:12481:3016 2:N:0:TAGCGCTC+AAGGAGTA
TAACCTTGCGGCCGTACTCCCCAGGCGGTCAACTTAGTGCGTTAGCTGCGCCACTCACGTCTCAAGGACACAAACGGCTAGTTGACATCGTTTACGGCGTGGACTACCAGGGTATCTAATCCTGTTCGCTCCCCACGCTTTCGTTCCTCAGCGTCAGTATCTGTCCAGGTGGCCGCCTTCGCCACTGATGTTCCTTCCAATCTCTACGCATTTCACCGCTACACTGGAAATTCCACCACCCTCTACAGTAATCTAGTTTGCCAGTTCAAAATGCAGTTCC
+
EFGGFGFGFGGGGGFGGFFGGGGEGGGGBGGGGGGGEFGGGGGGEFGFGGGGGGGGGGGGGGGGGGFGGGGGGGGGCCFGGCFFFGGAFFGGGGGEGGGGGGGGGGFGGDGGGGFGG,CFGGGGFGFEGGGGGGDDEGEEGGGFGGGGGGGGGGGEGEGGGFGFGGGGGGGGGGGGCD<FFDE=<GGGGFFGGEFEEFFGFGFFE=CFDGFGGFDFFB>;BFDFCFB*5FFFFF9<?0,8?<172242<A-5<AA@A2BAA><3)6.6>A34)6998>AA
@M02352:288:000000000-CKWC8:1:1101:20660:3019 2:N:0:TAGCGCTC+AAGGAGTA
TAACCTTGCGGCCGTACTCCCCAGGCGGTCAACTTAGTGCGTTAGCTGCGCCACTCACGTCTCAAGGACACAAACGGCTAGTTGACATCGTTTACGGCGTGGACTACCAGGGTATCTAATCCTGTTCGCTCCCCACGCTTTCGTTCCTCAGCGTCAGTATCTGTCCAGGTGGCCGCCTTCGCCACTGATGTTCCTTCCAATCTCTACGCATTTCACCGCTACACTGGAAATTCCACCACCCTCTACATTACTCTAGTTTGCCAGTTCAAAATGCAGTTCCA
+
FGGGGGGGGGGGGGDEFCCEFFGEGGGGCGGGGGGGGGGGGGGGGGGGGGGGGGDGGGGGGGGGGGGGGGGGGGGGGGGGGGCFGGGGGGGGGGGGGGGGGGGGGGGGGGGGGGGGGGGGGGGGGGGGGGGGGGGGGGGGGGGGGGGGGGGGGDGC5;FEGGGGDGGGGGGGGGGGGGGFFGD5C6?ECFGGD?FFFFFGFFFGFFFFGGFGGFFFGFB>6),8CCBGFFFFFFFF?<<?FBFFFA9)699)..6BBA=AB>A?F>FFFFF2<>F<?<A>4
@M02352:288:000000000-CKWC8:1:1101:9090:3023 2:N:0:TAGCGCTC+AAGGAGTA
TAACCTTGCGGCCGTACTCCCCAGGCGGTCAACTTAGTGCGTTAGCTGCGCCACTCACGTCTCAAGGACACAAACGGCTAGTTGACATCGTTTACGGCGTGGACTACCAGGGTATCTAATCCTGTTCGCTCCCCACGCTTTCGTTCCTCAGCGTCAGTATCTGTCCAGGTGGCCGCCTTCGCCACTGATGTTCCTTCCAATCTCTACGCATTTCACCGCTACACTGGAAATTCCACCACCCTCTACAGTACTCTAGTTTGCCAGTTCAAAATGCAGTTCCA
+
FFFFCFGGGGGGGGGGGGGG8FGGGGDGFGGGGGGGGGFGGGGGGGGGGGGGGGGGFGGFGGGGGGGEEFFGGGGGGGGGGGGFFFGDF=DFFCGGGGGGGGECDFCGFFGG<>ADGGGGGGGGGGFGGDDFGGFCGGEGGFGFF@F@:9CC>7?E5DGDC;FECFFGGGGCFGCD497658EGGGGCGF9FGEFFFACCFG=DEFFFGGFCGFAFG>69>@))**.9?FFFF7)4,3:(4161<B>7A>AAB<BFFFF<4A<:>44)66)524@<0.6A)
@M02352:288:000000000-CKWC8:1:1101:11768:3070 2:N:0:TAGCGCTC+AAGGAGTA
TAATCTTGCGACCGTACTCCCCAGGCGGTACACTTAATGTGTTAACTGCATTACTGCACGGTCTAGCCTCACAACAACTAGTGTACATCGTTTAGGGCGTGGACTACCAGGGTATCTAATCCTGTTTGCTCCCCATGCTTTCGCGTCTTAGCGTCAATAATTTTCCAGTAGATCGCCTTCGCAATCGGTATTCCTTCTGATCTCTACGGATTTTACCCCTACAACAGAAATTCCATCTACCTCTCCCATATTCTAGGTAAGCAGTTTTCAACGCAGTTCAA
+
AE,@@FFGGGCFB+@CFDCFGGFGGGGGCGEGGGGGGGGFGGGGCGGGCGFFFGGGGG<@FFGDFGAFFC,C,C,,C,9=9CEF@F<5A?=FGFC=CA4CCFF8FD=FEFGG?EGGCFG9=FGGFGGGC9,,BFC,D,=EF,6663@++37,8988>FFEF,,5@F,5E=;E,B0<CDD>FD:E*49A8,1=18AC@A6CB78=?@+2?=?DGFFFFF;;DF18C<@<346@@8)66796><;7(3:(-.69BB4@BA6)58)46:>AA)-)4()(062))
@M02352:288:000000000-CKWC8:1:1101:16199:3148 2:N:0:TAGCGCTC+AAGGAGTA
TAATCTTGCGACCGTACTCCCCAGGCGGTCTACTTAGTGCGTTAGCTGCGCCACTAAAGTCTCAAGGACCCCAACGGCTAGTAGACATCGTTTACGGCGTGGACTACCAGGGTATCTAATCCTGTTTGCTACCCACGCTTTCGCACCTCAGTGTCAGTATTGGTCCAGTGAGTCGCCTTCGCCACTGATGTTCCTTCCCATCTCTACGCATTTCACCGCTACACAGGAAATTCCACTCACCTCTACCATACTCTAGTTCGCCAGTTTTGAATGCAGTTCCA
+
FGGGGGGGGGGGDCBEGGFGGEGEGGEE@CFFGGGGGGGGGGGGGGGGDGGGGGGGGGGGGGGGGGGFGGGGGGGGGGGGGCFGGGGGGGGCFGGGGGGEGEGFCGGGGGGGDECFGGGGGGGGGGGFGGGFGGGGGGGGGDGGGGEFCFGEGFCGGGGGDGGGCFFGFFGGGGGGGGGFFGEGGGGFFGCF@<CC4;AGFGFGFFFGDGEDFFCFGFFBFFFFCF?C??F?6/:49??B:3??AFBFF)())6>B49*29669?FBFBF<><AFFFDAA2
@M02352:288:000000000-CKWC8:1:1101:10915:3157 2:N:0:TAGCGCTC+AAGGAGTA
TAACCTTGCGGCCGTACTCCCCAGGCGGTCAACTTAGTGCGTTAGCTGCGCCACTCACGTCTCAAGGACACAAACGGCTAGTTGACATCGTTTACGGCGTGGACTACCAGGGTATCTAATCCGGTTTGCCCCCCACGCTTTCGCGTCTCAGCGTAAATAATGTTCCAGTAGCTCTCCTTCCCAATCGGTATTCCTTCAGATCTCTACGGATTTTACCCCTACACCAGAAATTCCCTCTACCTTTCCCATATTCTAGATAATCAGTTTTCAAAGCATTTCAA
+
CFF9FGGGGG@FGEGGGGGGGGGGGGGG@@@EGGGG@FEGGGGGGGGGDGDGGG<=FF6669C<F<,:EDGEDFGC:C7=<CE?9EFD<+FFDFCF7>==F::<C<FF?FEF,33,C=>9CC++@FFBA,3<F:CB@CGGG7:8*>;*=;;,14*4:C;<,,2?CF9,?92,+++2>FDF);FCG?:8/*/;@?;<>*1++0++)++17*<C=76?<?01<57?F:3F:FF??*)6<?AFB2))644A<?D244)*)6@<9<:<AFAA)5<))(0)9))6.
@M02352:288:000000000-CKWC8:1:1101:20858:3167 2:N:0:TAGCGCTC+AAGGAGTA
TAATCTTGCGACCGTACTCCCCAGGCGGTCTACTTAGTGCGTTAGCTGCGCCACTAAAGTCTCAAGGACCCCAACGGCTAGTAGACATCGTTTACGGCGTGGACTACCAGGGTATCTAATCCTGTTTGCTACCCACGCTTTCGTACCTCAGTGTCAGTATTGGTCCAGTAAGTCGCCTTCGCCACTGATGTTCCTTCCCATCTCTACGCATTTCACCGCTACACAGGAAATTCCACTTACCTCTACCATACTCTAGTTCATCAGTTTTGAATGCAGTTCCA
+
GGGGFGGGGGGGGGEFGGCFGGEFGGGGEGGGGGGGGGGGGGGGGGGGGGGGGGGGGGGGGGGGGGGGGGGGGGGGGGGGGGGGGGGGGGGGGGGGGGGGGGGGGGFGGGGGGGGGGGGGGGGGGGGGGGGGGGGGGEGEGGGGGGGGGGGFGFGGFFGGGCGGGGGGGGGGGGGGGGGAAGEEGGGGGGGGGFF?EFFGFGFGFFFFDEEDG6?FGFFFFD3FGG<GBFFFFFA<D<)6247>2AADABFD<B9*6<F><2<?D2>FBFAA2<?)6:9><
@M02352:288:000000000-CKWC8:1:1101:23608:3184 2:N:0:TAGCGCTC+AAGGAGTA
TAATCTTGCGACCGTACTCCCCAGGCGGTCTACTTATCGCGTTAGCTGCGTTACTAAGATCTCAAGGATCCCAACAACTAGTAGACATCGTTTACGGCGTGGACTACCAGGGTATCTAATCCTGATTGCTCCCCACGCTTTCGCACCTCAGTGTCAGTATCAGTCCAGGCAGTCGCCTTCGCCACTGGTGTTCCTTCTTATATCTACGCATTTCACCGCTACACAAGAAATTCCACTACCCTCTACTGTACTCTAGTTACCCAGTTCTAAATGCAGTTCCA
+
FGGGGGGGGGDGGGEFGGGGGGGGGGGGCGGGGGGGDGGGGGGGGGGGGGCFGGGGGDFGGGGGGGGGFGGGGGGGGGGGGFGFFFGFFGGGGGGGGGG:FGGGGGGEFGGGGGCGGGGGGGGGGGGGGGGGGGG>EGGGGGGDGEGGGGGFGGGGGGGGGGGGGGGGGGG5DGGGGGGFA7EGGGGGGGGGGFFFFFFGFFFGEFFGGGDDGFFFGFFFFFFFGCBG?F?FFFFFFB??????BAA?FA2<AA96AAF<)4><:>>AFBA<4)9<@2)6-
@M02352:288:000000000-CKWC8:1:1101:18613:3269 2:N:0:TAGCGCTC+AAGGAGTA
TAACCTTGCGGCCGTACTCCCCAGGCGGTCTACTTATCGCGTTAGCTTCACCACTAAGTCATTACAACCCAACGGCTAGTAGACATCGTTTACGGCGTGGACTACCAGGGTATCTAATCCTGTTTGCTCCCCACGCTTTCGCACCTCAGTGTCAGTATCAATCCAGAGTGTCGCCTTCGCCACTGATGTTCCTTCCTATATCTACGCATTTCACCGCTACACAGGAAATTCCACACTCCGCTCTCGTACTCTAGCCTGCCAGTATCGGGTGCACTTCCAAG
+
FGFGFGGGGGGGGGEEGGGGGGEGGFGG@FGGGGGGGEGGEGGGGGGDFCFGGGGGFCFGGGGGFFFGGGGEGE@FEGA??@FGFDFEFGGGGGGGDCFGGGFFGFFGGGFGFGGC=DGCFDFGF,>EEFFBFGGGGGGGDEGGE7DFGGDG;ECE:CEC9FGGFCCFG@EC5?3C4;FB?<GGG7CFCF@F@?4=3=FGFFFCEFEC/=7::FEAGE207A@FFFFGAB?F48::73((-4(4)34<?15)))654273?284).((3,((,)*.*3)4,
@M02352:288:000000000-CKWC8:1:1101:13576:3319 2:N:0:TAGCGCTC+AAGGAGTA
TAATCTTGCGGCCGTACTCCCCAGGCGGTAAACTTATTGCGTTAGCTGCGCCACTCACGTCTCAAGGACACAAACGGCTAGTTGACATCGTTTACGGCGTGGACTACCCGGGTATCTAATCCTGTTCGCTCCCCCCGCTTTCGTTCCCCCACGTCAGTTTCTTTCCAGGTGGCCCCCTTCCCCCCTTGTTTTCCTACCAATTTCTACTCATTTCCCCGCTACACTTGAGATTCCCCTCCACTCTACCGTACACTACGTCTCCATTTTAAAATTCATTTCC
+
AF<,CFGGGG@CGGGGGGGGGDG@@8CF6+,<CFGG,CF9FGG:FFGGGGCEGG,,CF,6,,CE,5E,,4FC7<9B,:+8,AB,,C9<E+4BD+<=CE+4+4:B<F,F,33B++8,8,>99@F,@F<+63DGGGCE*3:C8,*42,5*4*****44=,,@@,,,2@@,<C<B9C*1))2))7C*)5**0+;5040).5)*)***-1802+*:C4)9C36((5)7**.*))1/*93:(-,(3)4))..,4(30)-.0(.)(()6))--)).4).4@44.44
@M02352:288:000000000-CKWC8:1:1101:23760:3357 2:N:0:TAGCGCTC+AAGGAGTA
TAACCTTGCGGCCGTACTCCCCAGGCGGTCAACTTAGTGCGTTAGCTGCGCCACCCACGACTCAAGGTCACAGACGGCTAGTTGACATCGTTTACGGCGTGGACTACCAGGGTATCTAATCCTGTTTGCTCCCCACGCTTTCGTGCCTCAGTGTCAGTATTTGTCCAGGTAGCCGCCTTCGCCACTGATGTTCCTTCCAATCTCTACGCATTTCACCGCTACACTGGAAATTCCACTACCCTCTACAATACTCTAGTTTGCCAGTTCAAAATGCAGTTCC
+
@<FFDGGFFGGG7CCF>FGGGDF6DFDD@FEFCFGGFCC@FFGGDCAEAFFFEFGGFG=CF>FGGGG<FEFEFGFEDGCGGEGGFFFGGGGGGGGGEGC7=FBFDFFEFFEGFFDFGGF9DGGFFGGGGGGGFGCFGD5CGF>FGD5CC81<E@F?D,@BB9DBGGGDFGGGGGGGGDCFFDDECCEGGGE:77=?95A71;AGEFFCD5>*276AFD>(4<<?*9<48?BFB=)9<?:022::>F<).6>D?<)/54*-)467>>4964-482=AFFF4
@M02352:288:000000000-CKWC8:1:1101:7018:3457 2:N:0:TAGCGCTC+AAGGAGTA
TAATCTTGCGACCGTACTCCCCAGGCGGTCTACTTAGTGCGTTAGCTGCGCCACTAAAGTCTCAAGGACCCCAACGGCTAGTAGACATCGTTTACGGCGTGGACTACCAGGGTATCTAATCCTGTTTGCTACCCACGCTTTCGCACCTCAGTGTCAGTATTGGTCCAGTGAGTCGCCTTCGCCACTGATGTTCCTTCCCATCTCTACGCATTTCACCGCTACACAGGAAATTCCACTCACCTCTACCATACTCTAGTTCGCCAGTTTTGAATGCAGTTCC
+
GFGFFGGFFGGGEGGGGGGGGGG@FGGGFGGFGGGGGGGGGGGGGGGGGGGGGGGGGGGGGGGGGGGFGGGGGGCFGGGGGFGFGGGGGGGGGGGEFGGGGG:FFDGFGGGEEGFFGCFG9FFGGGGGGGGGGGGGGGGGGG>EDEGGGGGGGFGFGFGGGAEGF:<FGFGGGGGGG<?F4CE576,><9>D+7CFFAF:FGAC?AF5D=>CFFEFC5:;9E?F=7:FBF4=FF9A2((..,13)5<?F>:4<A546686>B693<B)(-):)4*)9..-
@M02352:288:000000000-CKWC8:1:1101:22608:3463 2:N:0:TAGCGCTC+AAGGAGTG
TAACCTTGCGGCCGTACTCCCCAGGCGGTCAACTTAGTGCGTTAGCTGCGCCACTCACGTCTCAAGGACACAAACGGCTAGTTGACATCGTTTACGGCGTGGACTACCAGGGTATCTAATCCTGTTCGCTCCCCACGCTTTCGTTCCTCAGCGTCAGTATCTGTCCAGGTGGCCGCCTTCGCCACTGATGTTCCTTCCAATCTCTACGCATTTCACCGCTACACTGGAAATTCCACCACCCTCTACAGTACTCTAGTCTACCAGTTCCAAATGCAGTTCCA
+
GGGGGGGGGGGGEEFGDGGGFGGCGFFGFFGGGFGGDFGGGGGGGGGGGGGGGGDGGGGGGGGGGGGGGGGGGGGGGGGGGGGGGGGGGGGGGGGGGDGCGGGGGGGGGGGGGGGGGGGGGGGGGGGEGGGGGGGGGG6EGGGGGGGGGGGGGGGGGFGGCCGGGGGCFGG>FGGGGGGFFGGGDFGGEGFGGCFEFFFGFGFGFCFGGGDGGFFFGFF>>FFFGC?D:FF?F4)63::??BFB25AF9ABA<5<4-68<A25:A2:><<2842@284>4)
@M02352:288:000000000-CKWC8:1:1101:6763:3516 2:N:0:TAGCGCTC+AAGGAGTA
TAACCTTGCGGCCGTACTCCCCAGGCGGTCAACTTAGTGCGTTAGCTGCGCCACTCACGTCTCAAGGACACAAACGGCTAGTTGACATCGTTTACGGCGTGGACTACCAGGGTATCTAATCCTGTTCGCTCCCCACGCTTTCGTTCCTCAGCGTCAGTATCTGTCCAGGTGGCCGCCTTCGCCACTGATGTTCCTTCCAATCTCTACGCATTTCACCGCTAACCTGGAAATTCCACCACCCTCTCCAGTACTCTAGCCTACCAGTTCAAAATGCAGTTCAA
+
GGFFGGGGGGGGFEEGFGFGGGGEFGGG@FEFGGGFFGGGGGGFGGGGGGGGGGDGGGGGGGGGGGGGGGFGGGGGGGGGGGGDGGGGGGGGGGGGECEEGGGGGGGGCGGG@FGGGGGGGFGGGGGGG8BCFE7F:>EGGGGGGFGGFFFGC7A>5,,,@F;;DFGGGGFGGFGGDGGFFDG=C6E<>EFC7?FEFFF+1;:F?FF5C5)9?FAFGF6(().)*747>66?F46>?:1?BFF1((.4:AA44:4*-4@7(.5044>9<)4A2:=AFA>))
@M02352:288:000000000-CKWC8:1:1101:24191:3526 2:N:0:TATCGCTC+AAGGAGTA
TAACCTTGCGGCCGTACTCCCCAGGCGGTAAACTTAGTGCTTTAGCTGCGCCACTCACGTCTCAAGGACACAAACGACTAGTTGACATCGTTTACGGCGTGGACTACCAGGGTAACTAATCCTTGTTGCTCCCCACGCTTTCGTTCCTCAGCGTCAGTATCTGTCCAGGTGGCCGCCTTCGCCACTGATGTTCCTTCCAATCTCCACTCCTTTCACCGCTACACTACAAATTCCACCACCCTCTCCAGTACTCTAATTCGCCATATCAAAATGCCGTTCCA
+
,C;E,CFGG+C7FFFGGFGGGGGEF,@@7+,9CFGG<@FG,FFGGGGGFGEGDG,EFDFACFGG,?B<CFF<<=C?+@?+,<?E,:E9,84BFCGD+>:>+>4E?=8B:,3B33,36,AD9FF<,C,,,,>FEG:++3+@B<:::@8+2@,7*1:A:@@EC,3D>>FFFF,DFG*/C*:?4*ACCE6+++>C7<F);)17+2:+)3)+2**2;83+>52(-02)**(2.6**/9)680(4:161((-4)))..-.6).6((42().6)).48>2)()-(,)
@M02352:288:000000000-CKWC8:1:1101:23428:3540 2:N:0:TAGCGCTC+AAGGAGTA
TAATCTTGCGACCGTACTCCCCAGGCGGTACACTTAATGTGTTAACTGCATTACTGCAAGGTCTAGCCTCACAACAACTAGTGTACATCGTTTAGGGCGTGGACTACCAGGGTATCTAATCCTGTTTGCTCCCCACGCTTTCGCGTCTCAGCGTCAATAATGTTCCAGTAGATCGCCTTCGCAATCGGTATTCCTTCTGATCTCTACGGATTTTACCCCTACACCAGAAATTCCATCTACCTCTCCCATATTCTAGGTAAGCAGTTTTCAAAGCAGTTCAA
+
GGGGGGGGGGGGGGGGGGGGGGGGGGGGGGGGGGGGGGGGGGGGGGGGGGGGGGGGGGGGGGGGGGGGGGGGGGGGGGGGGGGGGGGGGGFGGGGGGGGGGGGGGGGGGGGGGFFGGGGGGGGGGGGGGGGFGGGGGGDEGGGGGGGGGGGGGGGGGGGGFGGGGGGGGGGGGGGGGGGFFGGGGGGGGGGGGFFFFFFGFGFGEFFGGDEDGFFFFFF?DFFFGGFGFFFFFFCFFFFFFFF3=BFFFBA2<<<FFAFB2<B?BA9>>BDBF0<?FF<>4
@M02352:288:000000000-CKWC8:1:1101:12361:3540 2:N:0:TAGCGCTC+AAGGAGTA
TAACCTTGCGGCCGTACTCCCCAGGCGGTCTACTTATCGCGTTAGCTTCGCCACTAAGTCATTACAACCCAACGGCTAGTAGACATCGTTTACGGCGTGGACTACCAGGGTATCTAATCCTGTTTGCTCCCCACGCTTTCGCACCTCAGTGTCAGTATCAATCCAGAGTGTCGCCTTCGCCACTGATGTTCCTTCCTATATCTACGCATTTCACCGCTACACAGGAACTTCCACACTCCTCTATCGTACTCTAGCCTGCCAGTATCGGGTGCAATTCCAAG
+
FGGGGGGGGGGGGDGGGGGGGGGDGGEGFGGFGGGGGGGGGGGGGGGGGGGGGGGGGGGGGGGGGGGGGGGGGGGGGGFGGGGGGGGGGGGGGGGGGGGDGGEGCGGGGGGGFFFGBFGGGGGGGAFFGGGGGGDGGGFGGGGGGCFGGGFAGGDGFGFGGG@FCFGGGCFF>5DGGGFFFCGFG79E?FDFFFFFFFFGFGFFEFFGGGFGGFF:ED>BFFFFFC:*5@@6@F0:2:1)1)<A9::?BBF4259?2:FB::BF2649(20:>6@B?ABA,
@M02352:288:000000000-CKWC8:1:1101:25158:3565 2:N:0:TAGCGCTC+CAGGAGTA
TAACCTTGCGGCCGTACTCCCCAGGCGGTCAACTTAGTGCGTTAGCTGCGCCACCCACGACTCAAGGTCACAGACGGCTAGTTGACATCGTTTACGGCGTGGACTACCAGGGTATCTAATCCTGTTTGCTCCCCACGCTTTCGTGCCTCAGTGTCAGTATCTGTCCAGGTAGCCGCCTTCGCCACCGATGTTCCTTCCATTCTCTACGCATTTCACCGCTACACCGGACATTCCCCTACCATCTACAATACTCTCGTTTGCCAGTCTAAAATGCATTTCC
+
F;@@@EGCEEDC:FFDGFEFDCG,,C:CFECDFGGDFCFDFGGGDGA@FC>FGGGEGGG+:FFCE9F5CEFACFEFEDE=BB9<@,B<F7FGDE?CDCECGD>FGGG=F8+CCFCGGGFDDGGFGGG89>A:FFGGGGGEGGEG5B8CFFGFFG,,>DCC,@D,,7<,,?9<848D)?*A>DG5******33+7@)45;++;1;CCFC3*<C>B)*<>BFFB<?*)(1-7??FB)(,(.4))(-49)).4:>2))0-(08<2.),)).))).)61)*-6-
@M02352:288:000000000-CKWC8:1:1101:12153:3608 2:N:0:TAGCGCTC+AAGGAGTA
TAACCTTGCGGCCGTACTCCCCAGGCGGTCTACTTATCGCGTTAGCTTCGCCACTAAGTCATTACAACCCAACGGCTAGTAGACATCGTTTACGGCGTGGACTACCAGGGTATCTAATCCTGTTTGCTCCCCACGCTTTCGCACCTCAGTGTCAGTATCAATCCAGAGTGTCGCCTTCGCCACTGATGTTCCTTCCTATATCTACGCATTTCACCGCTACACAGGAAATTCCACACTCCTCTATCGTACTCTAGCCTGCCAGTATCGGGTGCAATTCCAAG
+
GGGGGGGGGGGGGGGEGFGGGGGGGGGG@FGGGGGGGGGGGGGGGGGGGGGGGGGGGGGGGGGGGGGGGGGGGGGGGGGGGGGGGGGGGGGGGGGGGGGGFGGGGGGGGGFGGGFGGGGGGGGGGFFCGGGGGGGGGGEFGGGGGGFGGGGGGGGGGGFGGGGGGGGGGGGGGGGCDDGF>CGG4?FFGGGGGFFDCFA78@CDEA33<5F+:C<BG>(4<FFFGGFGFFF8=???(8:7:A>2<:<:6(-:>-4?6(5???>>24:>0,4?F9*./4><)
@M02352:288:000000000-CKWC8:1:1101:11174:3610 2:N:0:TAGCGCTC+AAGGAGTA
TAACCTTGCGGCCGTACTCCCCAGGCGGTCTACTTATCGCGTTAGCTTCGCCACTAAGTCATTACAACCCAACGGCTAGTAGACATCGTTTACGGCGTGGACTACCAGGGTATCTAATCCTGTTTGCTCCCCACGCTTTCGCACCCCAGTGTCAGTATCAATCCAGAGTGTCGCCTTCGCCACTGATGTTCCTTCCTATATCTACGCATTTCACCGCTACCCAGGAAATTCCACACTCCTCTATCGTCCCCTAGCCTGCCAGTAACGGGTGCAATTCAAAG
+
GDFGGGGGGGGGGGFFGFCFGEDEGGDD@FFCGFGGGGGGGGEEEGGGGC@FEGFGGGEGGGGGGCGGGGGGGGGGGGG<@EFFFCFGFGGGC@CGGGGGEGGFDBCGGGGC<?=DFEFCCECGG8FAEGDDFF::+;@CEEEGG7*@>BDC9EF?A;FFGCDC,:@DD92<4AG4DFF4;DE6*CEF>?;FDEFF<86:+;A:))258CFDC=).?82,1)))172F<8*9968((.2)2-5)5(((((..(235)(5(4,.))-(114(37)6<F2))-
@M02352:288:000000000-CKWC8:1:1101:19365:3616 2:N:0:TAGCGCTC+AAGGAGTA
TAATCTTGCGACCGTACTCCCCAGGCGGTACACTTAATGTGTTAACTGCATTACTGCAAGGTCTAGCCTCACAACAACTAGTGTACATCGTTTAGGGCGTGGACTACCAGGGTATCTAATCCTGTTTGCTCCCCACGCTTTCGCGTCTCAGCGTCAATAATGTTCCAGTAGATCGCCTTCGCAATCGGTATTCCTTCTGATCTCTACGGATTTTACCCCTACACCAGAAATTCCATCTACCTCTCCCATATTCTAGGTAAGCAGTTTTCAAAGCAGTTCAA
+
9F@FCFGGGECEFGGGEDFFGGGGGFGGGGEFGGGGGGGGGGGFFGGGDACFGGE<EFC9FGGGFGGGGG8FGGGCGGC??FD@9?F<AFGGGGGC8FEGEGGGGFGGGGGG@EFFGFGGGGFGGGGGGGGGGGGGGGEGGGGGGEE6EDE8CEGG6CFGGGGGACCAFFC;EC5CDGGFFGGGD?EEGGGGGFFFFAFC8DFFCFFCD=?DGFCFGF?;?FFFFC:C8AFCCFCCFFFFA@E<D<?2A?29A4>/84F222)(4<>B<B>A<1<:=A2<6
@M02352:288:000000000-CKWC8:1:1101:25396:3616 2:N:0:TAGCGCTC+AAGGAGTA
TAATCTTGCGACCGTACTCCCCAGGCGGTCTACTTAGTGCGTTAGCTGCGCCACTAAAGTCTCAAGGACCCCAACGGCTAGTAGACATCGTTTACGGCGTGGACTACCAGGGTATCTAATCTTGTTTGCTACCCACGCTTTCGCACCTCAGTGTCAGTATTGGTCCAGTGAGTCGCCTTCGCCACTGATGTTCCTTCCCTTCTCTACTCATTTCACCCCTACACAGGAAATCCCCCTCACCTCTACCATACTCACGTTCGCCATTTTTGAATGCAGTCCCA
+
FFGGCGGGGE>FEGGGGGGGGGGGGCFG66BEFGGGFFGGBGGGGGGC8FGGDGF8FF<C?6CE65EFEEGGGGGGCD@FCGGG,?,C=4B?EF?FC+FCF7B<EFEB=AC7A,,,CD?;E,C,@BD,78=FG8>==6AEDE>E8ED5133,@CF,9@BEFFFGGF9DD,,>?FCCGG*?84CED6F,1,>CGCC3>5)0+*/79+;+2+3+783@+)(3(=@;FG07(0**/)(--4((43??>B>)))4.,),),3>29:6()--)(,6644*-9(,.-
@M02352:288:000000000-CKWC8:1:1101:12368:3623 2:N:0:TAGCGCTC+AAGGAGTA
TAACCTTGCGGCCGTACTCCCCAGGCGGTCAACTTAGTGCGTTAGCTGCGCCACTCACGTCTCAAGGACACAAACGGCTAGTTGACATCGTTTACGGCGTGGACTACCAGGGTATCTAATCCTGTTCGCTCCCCACGCTTTCGTTCCTCAGCGTCAGTATCTGTCCAGGTGGCCGCCTTCGCCACTGATGTTCCTTCCAATCTCTACGCATTTCACCGCTACACAGGAAATTCCACACTCCTCTATCGTACTCTAGCCTGCCAGTATCGGGTGCAATTCCA
+
GGGGGGGGGGGGGGGGGGGGGGGGGGGG7BFGGGGGGGGGGGGGGGGGGGGGGGFGGGGGGGGGGGGGGGGGGGGGGGEGGFGGFGGGGGGGGGGGGGGGGGGGGGGGGGGGGGGGGGGGGGGGGGGGGGGGGGFFGGGGGGGGGGGCFGFGEEGGGGGGGGGGGGGGFFGGGGGGGGGFFGGGGGGFFFGGGFFFFFFGF4CGFFFGGGFGGF4BGFFFFFFFGG:C0666@4)446??FF?AADBF:?FFAFF=AB??BF???DA<(19:>?FFFFF<4
@M02352:288:000000000-CKWC8:1:1101:13751:3628 2:N:0:TAGCGCTC+AAGGAGTA
TAATCTTGCGACCGTACTCCCCAGGCGGTCTACTTAGTGCGTTAGCTGCGCCACTAAAGTCTCAAGGACCCCAACGGCTAGTAGACATCGTTTACGGCGTGGACTACCAGGGTATCTAATCCTGTTTGCTACCCACGCTTTCGCACCTCAGTGTCAGTATTGGTCCAGTGAGTCGCCTTCGCCACTGATGTTCCTTCCCATCTCTACGCATTTCACCGCTACACAGGAAATTCCACTCACCTCTACCATACTCTAGTTCGCCAGTTTTGAATGCAGTTCCA
+
DEGGGGGGGGGGGGEFGGGGGGGGFGGGGGGGGGGGGGGGGGGGGGGGGGGGGGGGGGGGGGGGGGGGGGGGGGGGGGGGGGGGGGGGGGGGGGGGGDDCGGGGGGGGGGGGGGGGGGFGGGGGGGGGGGGGGGGGGGGGGGGGGGGGGGGGGGGGGCGGGFGGGGGGGGGGGGGGDDGFFGEGGGGFGGFGGFFFEFFCFGFGEFFGGGFGGFFFGFBBFFFFGGBG2;=FF?<<<?BFFFF?>BD?A226?FA=A<=09?02,:B>016<B26>*6A2.
@M02352:288:000000000-CKWC8:1:1101:7793:3703 2:N:0:TAGCGCTC+AAGGAGTA
TAACCTTGCGGCCGTACTCCCCAGGCGGTCAACTTAGTGCGTTAGCTGCGCCACTCACGTCTCAAGGACACAAACGGCTAGTTGACATCGTTTACGGCGTGGACTACCAGGGTATCTAATCCTGTTCGCTCCCCACGCTTTCGTTCCTCAGCGTCAGTATCTGTCCAGGTGGCCGCCTTCGCCACTGATGTTCCTTCCAATCTCTACGCATTTCACCGCTACACTGGAAATTCCACCACCCTCTACAGTACTCTAGTTTGCCAGTTCAAAATGCAGTTCC
+
EEEFFEGDFGGGGGGGGGFGGFG:<FFE6@@CFGFFGDCECGGGGGGGGFGGGGGGGFGDF@FDFCGFFFGGGGGDFGGGG9FFGGGFGEFGFGGGGGGEGEEFGGGGGGGGGGFGFGGGGGGGGGFGGCGGGGGGDD>EEGGGGGCFEB6E>*4C8;@CFGGF9FFFGG?FC89DGGDFFGGGDFDC+<>@73+7AFF7=C+7<FFCD5><7BDFGEF99@27FC?F7FF=6B4<716:?1(4)6A0-<AA>><=.6@9<44>>4)6:A)-<9?2*-):
@M02352:288:000000000-CKWC8:1:1101:15009:3722 2:N:0:TAGCGCTC+AAGGAGTA
TAACCTTGCGGCCGTACTCCCCAGGCGGACAACTTAGTGCGTTAGCTGCGCCACCCACGACTCAAGGTCAAAGACGGCTAGTTGTCGTCGATTACGGGGTGGACTACCAGGGTATATAATCCTGTTTGCTCACCATTCCGTCGTTCCTCAGTGGCAGTATTTGTGCAGTGAGCCGCCTTCGCCACTGTTGTTCCTTCTCTTTACTCCGCATATCGCCGCAACACAGGAAATTCCACTCACTACTACCCTAAAGTCGTTCGCCAGTATCGACTGCGCTTCCA
+
9F<F9FFGG7F@CE@FGFGGGGGGGFEG+++CFGGGDEFGCGG,BFGGEFGG+C,8FG7+4,BC,5B=,E,B<,EF@+@FGG9<,C+A46++C:,B7+>+63FG=D,,,:B=,@:,C,,C,3@,><C8;=C,@FA,,,,,6535*@62,,,22,*4;8F,@;,2,,,,2,2>,;)1:**/)*;*9+0+53=DG5F)7*++++++1+0*2/8*09(7/.9((08B9C1*()/*9@4)-.(3))5:44((.((.)))0,,7(((40))-)(-(((()(0(-,)
@M02352:288:000000000-CKWC8:1:1101:17340:3733 2:N:0:TAGCGCTC+AAGGAGTA
TAATCTTGCGACCGTACTCCCCAGGCGGTCTACTTAGTGCGTTAGCTGCGCCACTAAAGTCTCAAGGACCCCAACGGCTAGTAGACATCGTTTACGGCGTGGACTACCAGGGTATCTAATCCTGTTTGCTACCCACGCTTTCGCACCTCAGTGTCAGTATTGGTCCAGTGATTCGCCTTCGCCACTGATGTTCCTTCCCATCTCTACGCATTTCACCGCTACACAGGAAATTCCACTCACCTCTACCATACTCTAGTTCGCCAGTTTTGAATGCAGTTCC
+
FFFGGGGGGGGGEEGGGGGGGGGDFGGGFGGGGGGGGGGGGGGGGGGGGGGGGGGGGGGGGGGCCFGGGGGGGGGGGGDGGGGFGGEGGGGGGFFGGGGGGGDGGGGGGGGGGGCDDFGGGGGGGGGGGGGGGGGGGGDGGGGGGGC?:FGGGGGGGGGGGCFECFDFFGG9;:DGDGGFFDEEDC6CFCGGFFAE<FFG6FCCCFFDDEFC>;?FF5:39D3:0<:CBFFFFFAB4370:>?B<AB:>>?A?>4*6:?<BF?B7:<FB6AAA<44=AAA
@M02352:288:000000000-CKWC8:1:1101:19345:3748 2:N:0:TAGCGCCC+AAGGAGTA
TAATCTTGCGACCGTACTCCCCAGGCGGTACACTTAATGTGTTAACTGCATTACTGCAAGGTCTAGCCTCACAACAACTAGTGTACATCGTTTAGGGCGTGGACTACCAGGGTATCTAATCCTGTTTGCTCCCCACGCTTTCGCGTCTCAGCGTCAATAATGTTCCAGTAGATCGCCTTCGCAATCGGTATTCCTTCTGATCTCTACGGATTTTACCCCTACACCAGACATTCCATCTACCTCTCCCATATTCTAGTTAAGCAGTTTTCAAAGCAGTTCAA
+
AFFECFGGGG@CFGGGGGGGGGGGGGGGFFFFFGGGGFGE9FGGGGGGDGGFGGCFGFAFGGGGGGGGGGFGGGE<FEGG9E<FFFC,ACFFF,?<,ACFCFGGGGGGGFGGFFBFGGFFCGF,7EFDFGGGGGGGGDGGGGGGEGG=DAFGGEDECEF=CFFG,F;>E@CCFGFDGGDFADG>7EFG5,*=:>ACF=++4CCGC@F?CCBGGFFFGFF0(=455<0<(;CFFFEFEC3;;)))/2214()69<A*-)94)-.(6<::))6:A(),=9>A<
@M02352:288:000000000-CKWC8:1:1101:25566:3764 2:N:0:TAGCGCTC+AAGGAGTA
TAATCTTGCGACCGTACTCCCCCGGCGGTACACTTAATGTGTTAACTGCATTACTGCAAGGTCTAGCCTCACAACAACTAGTGTACATCGTTTAGGGCGTGGACTACCAGGGTATCTAATCCTGTTTGCTCCCCACGCTTTCGCGTCTCAGCGTCAATAATGTTCCAGTAGATCGCCTTCGCACTCGGTATTCCTTCTGATCTCTACGGATTTTACCCCTACACCAGAACTTCCATCTACCTCTCCCATATTCTAGGTAAGCAGTTTTCAAAGCAGTTCAA
+
F=F<@CFA,C@@7FFFGGFG8,6+7CFGFGGGFGGBFCFFCFGGFDF<FEFGGGGFEF9FFGGCFFFFF8ECFGGFFG@<FFFFE<CFGCFGFDEFFEC@:FEDFFF,E?CFG<==EF?DGGGGGGF@,39AD+6>BE6CFG>CEE>DGEFGGGDG:FFCBAFGGFE,?3;DFGGGGDDFFGG*:6F*;,=78?FFFFFGFFCC7FFFCEFD=A)/+)/6;F8ACF<G?)=*@6).6>A--))5:8<2>?FA<AD62<F)).)469>4)).<)().@65<9
@M02352:288:000000000-CKWC8:1:1101:11071:3767 2:N:0:TAGCGCTC+AAGGAGTA
TAACCTTGCGGCCGTACTCCCCAGGCGGTCTACTTATCGCGTTAGCTTCGCCACTAAGTCATTACAACCCAACGGCTAGTAGACATCGTTTACGGCGTGGACTACCAGGGTATCTAATCCTGTTTGCTCCCCACGCTTTCGCACCTCAGTGTCAGTATCAATCCAGAGTGTCGCCTTCGCCACTGATGTTCCTTCCTATATCTACGCATTTCACCGCTACACAGGAAATTCCACACTCCTCTATCGTACTCTAGCCTGCCAGTATCGTGTGCAATTCCAAG
+
FGFGGGGGGGGGGDGGGEFGGGGGGGGGFFGFGGGGGGGGGGGGGGGGGGGGGGGGGGGGGGGGGGGGGGGGGGGGGGGGGGGGGGGGGGGGGGGGGGGDGFGGGC8DCEGFDFFGGGGGGGGGGGGGGGFGGGGGGGGGGGGGGFFFFCFCFGGGGGGGGGGGGGGGGFGGGFGGGGFEEGGG4FFG9FGGF5=@)+7CAFACEFFDGGCFFFFFG596<FF>FGFGFFFFFF:?B:7BF2)6::?BFBB96<DFF?4?72):)<?(4482:>FD=246)
@M02352:288:000000000-CKWC8:1:1101:12205:3772 2:N:0:TAGCGCTC+AAGGAGTA
TAACCTTGCGGCCGTACTCCCCAGGCGGTCTACTTATCGCGTTAGCTTCGCCACTAAAAGATCAAGTCTTCCAACGGCTAGTAGACATCGTTTACGGCGTGGACTACCAGGGTATCTAATCCTGTTTGCTCCCCACGCTTTCGCACCTCAGTGTCAATATCAGTCCAGGTAGTCGCCTTCGCCACTGGTGTTCCTTCCTATATCTACGCATTTCACCGCTACACAGGAAATTCCACTACCCTCTACTGTATTCTAGACTAGCAGTATCAGATGCAGTTCCA
+
FGGGGGGGGGGGGGGGGGGGGGGGGGGGFFFFGGGGGGGGGGGGGGGGGGGGGGGGGGGGGGGGGGGGGGGGGGGCGGGGGGGGGGCFGGGGGGGGGGGGGGGGGGGGGGGGGGGGGGGGFGGGGGGGGGGGGGGEEGGGGGGGGEGGGGGGFGDGFGG,,FFEGGGGGGGGGFGGGD<AFGGGGGGGG6:CDEFCAFFGFGFGFFF:DC>G>CEFGF>9>D?FCGFF<FFFFF4<2:5??<:?FFFFF<AFFFFB>AFFF?A245)44:329A4AFDFA)
@M02352:288:000000000-CKWC8:1:1101:25691:3794 2:N:0:TAGCGCTC+AAGGAGTA
TAACCTTGCGGCCGTACTCCCCAGGCGGTCAACTTAGTGCGTTAGCTGCGCCACTCACGTCTCAAGGACACAAACGGCTAGTTGACATCGTTTACGGCGTGGACTACCAGGGTATCTAATCCTGTTCGCTCCCCACGCTTTCGTTCCTCAGCGTCAGTATCTGTCCAGGTGGCCGCCTTCGCCACTGATGTTCCTTCCAATCTCTACGCATTTCACCGCTACACTGGAAATTCCACCACCCTCTACAGTACTCTAGTTTGCCAGTTCAAAATGCAGTTCCA
+
FGFEFGGGGGGGGGGGGGGGGGGGGGGGFGGGGGGGGGGGGGGGDGGGGGGGGGGGGGGGGGGGGGG@FFGGGEGGGGGGGGGCAFFGGGGGGEGEGGEEGGCGGGGGFGGGGGGGGA?FGGGFGGAEGGGGGGFCCEGEGGGGGGGGFGFGDGGEEFCFGFCGG,FC?F8CEGGGGGGF)>EDGGGCFGFGG?FCAFFGFD+27FFCD=DGGFFFGF;,1B2?CF0C:FB=B?AD22?:?F:07AA):>AA2<>*6>F<A<97?<>99627))*4@64>)
@M02352:288:000000000-CKWC8:1:1101:23397:3882 2:N:0:TAGCGCTC+AAGGAGTA
TAACCTTGCGGCCGTACTCCCCAGGCGGTCAACTTAGTGCGTTAGCTGCGCCACCCACGACTCAAGGCCACAGACGGCTAGTTGACATCGTTTACGGCGTGGACTACCAGGGTATCTAATCCTGTTTGCTCCCCACGCTTTCGTGCCTCAGTGTCAGTATTTGTCCAGGTAGCCGCCTTCGCCACTGATGTTCCTTCCAATCTCTACGCATTTCACCGCTACACTGGAAATTCCACTATCCTCTACAATCCTCTATTTCGCCAGTACAAAATGCAATTCC
+
DFFFFGGFGGC@CEFGGGGGGGGGC8@F+@,CFGGGCCFF7@FBFGGGGGGGGGGGC7B7FFGGGGF,,CDF@=FEDCEGG?FFAFCF<FDEFDFE7CCCGGGG<FFF?FGGGGA;=,EFC,>B>,@DCFGCC<FEG?*>FFCC58E>CFC:;,5D@FFFGGGGFG;6CFCFGGGCDD74:*=7D6?CEGFFF?FCF;++101:5++95=>*:A>F?)332>?F7C(*.*97@B<A9()),)3)---,6(44):7/)6*(3(((5))644())./)*.:>
@M02352:288:000000000-CKWC8:1:1101:5424:3900 2:N:0:TAGCGCTC+AAGGAGTA
TAATCTTGCGACCGTACTCCCCAGGCGGTACACTTAATGTGTTAACTGCATTACTGCAAGGTCTAGCCTCACAACAACTAGTGTACATCGTTTAGGGCGTGGACTACCAGGGTATCTAATCCTGTTTGCTCCCCACGCTTTCGCGTCTCAGCGTCAATAATGTTCCAGTAGATCGCCTTCGCAATCGGTATTCCTTCTGATCTCTACGGATTTTACCCCTACACCAGAAATTCCATCTACCTCTCCCATATTCTAGGTAAGCAGTTTTCAAAGCAGTTCAA
+
G9FFFGGGFGGGGFFEFGGGFGCEFGGGGGGGGGGGGGGGGGGGGGGGGGGGGGGGGGGGGGGFGGGGGGGGGGGGGGGGGGGGGGGGGGGGGGGGGGGGGGGGGGGFGGDGGGGGGGGGGGGGGGFGFGGGGGGGGGGGGGGGGGGGGGGGGGGG>GGGGGGGGGFCFFGGC,CDGGGFFGGGGGGGGGGGGFFCFFFGFGFFEAF<DEEGFAEFCF07(26FFGFCDFCAF6CEFFEE<;A<?B01:?ADBAAF2A6<BFA?AFDFBFF<A061FFAF2
@M02352:288:000000000-CKWC8:1:1101:5619:3931 2:N:0:TAGCGCTC+AAGGAGTA
TAATCTTGCGACCGTACTCCCCAGGCGGTACACTTAATGTGTTAACTGCATTACTGCAAGGTCTAGCCTCACAACAACTAGTGTACATCGTTTAGGGCGTGGACTACCAGGGTATCTAATCCTGTTTGCTCCCCACGCTTTCGCGTCTCAGCGTCAATAATGTTCCAGTAGATCGCCTTCGCAATCGGTATTCCTTCTGATCTCTACGGTTTTTACCCCTACACCAGAAATCCCATCTACCTCTCCCATATTCTAGGTAAGCAGTTTTCAAAGCAGTTCAA
+
DEGGGGGGGGDGGGGGGGGGGGFEGC:7@C,@C<FFFCFEEEGGCEGFCEDEGGF<<FGGEFCEFG9F<FFFEFEGC8ED<<<EFFE9ACGG<FEGFGGCE7CE?EFFFFFCFEFA,E<,EFA9FGG89=EGFEGGGGDG@@@EG+@@FFGGGGGGC@;>=F;3EEFEGGAFGFCG>C*;9>EGGGE*41DFD4BEEFF78CF>4B=D?,:1*2:FGF0;0F;857=5(/;+)/6)/9?E3@=2(.(.:<2-)).8)6@A2)-4<<)))<<9<(/4B46-.
@M02352:288:000000000-CKWC8:1:1101:19289:3932 2:N:0:TAGCGCTC+AAGGAGTA
TAATCTTGCGACCGTACTCCCCAGGCGGTCTACTTAGTGCGTTAGCTGCGCCACTAAAGTCTCAAGGACCCCAACGGCTAGTAGACATCGTTTACGGCGTGGACTACCAGGGTATCTAATCCTGTTTGCTCCCCACGCTTTCGCACCTCAGTGTCAATATCAGTCCAGGTAGTCGCCTTCGCCACTGGTGTTCCTTCCTATATCTACGCATTTCACCGCTACACAGGAAATTCCACTACCCTCTACTGTATTCTAGACTAGCAGTATCAGATGCAGTTCCA
+
EFGGGGGGGGGGGGGGGGGGGEDCFGGGGGGGGGGGGGGGGGGGGGGGGGGGGGGGGGGGGGGGGGGGGGGGGGGGGGGGGGGGFGGGGGGGGGGGGGGGGGGGGGGGGGGGFGGGGGFGGGGGGGGGGGGGFGGGGGGGGGGDEGGC>CFGGGGGGGGGGGGFGFGGGGGGGGGGGGGFFGCCDGC=CFGGGFFFFFFGFGFGFFFGGGFGGFFFF56;BFBFGGFGFF?FFFF<6:F<B?BF2AF2-:AA<64/69F>3(58AA<AFF)64)/6=AA<4
@M02352:288:000000000-CKWC8:1:1101:23547:3936 2:N:0:TAGCGCTC+AAGGAGTA
TAACCTTGCGGCCGTACTCCCCAGGCGGTCAACTTAGTGCGTTAGCTGCGCCACCCACGACTCAAGGTCACAGACGGCTAGTTGACATCGTTTACGGCGTGGACTACCAGGGTATCTAATCCTGTTTGCTCCCCACGCTTTCGTGCCTCAGTGTCCGTATTTGTCCAGGTAGCCGCCTTCGCCACTGATGTTCCTTCCAATCTCTACGCATTTCACCGCTACACTGGAACTTCCACTACCCTCTACAACACTCTATTTTGCCCGTTCACACTGCAGTTCC
+
9FGGFGGGGGGCEGEGGGFGGGGEF?@C@::EFGGGGDFGGGGGFGGGGGGGGGGGGGEFGGGGGGCCEFGGFGGGFC:BFA,CFAFFGGFFGCC+C7CFGGGGGGGG8DFGGFGGFFGFGGAFGFGGGAEFGGGGGG8EFGGCGGG8<8D,>@,,1>>FGFGFFG@EGFGCGG)7?5DFFG5CCCFC?CGGGFFFFF+:A4:+97A3D*8C+=9BGD6(->?F76?C>)09@?<>4(40:7<:>AA)).2)(..*64*).5),44<F24(.524:@<D9
@M02352:288:000000000-CKWC8:1:1101:6284:3943 2:N:0:TAGCGCTC+AAGGAGTA
TAACCTTGCGGCCGTACTCCCCAGGCGGTCAACTTAGTGCGTTAGCTGCGCCACTCACGTCTCAAGGACACAAACGGCTAGTTGACATCGTTTACGGCGTGGACTACCAGGGTATCTAATCCTGTTCGCTCCCCACGCTTTCGTTCCTCAGCGTCAGTATCTGTCCAGGTGGCCGCCTTCGCCACTGATGTTCCTTCCAATCTCTACGCATTTCACCGCTACACTGGAAATTCACCCACCCTCTACAGTACTCTAGTTTGCCAGTTCAAAATGCAGTTCCA
+
GGGGGGGGGGGGGGEGGGGGGGGGGGGG@FEFGGGGGGGGGGGGGGGGGGGGGG<FGGGGGGGGEGGGFGGGGGCEEGGEFFGGGFFFGGGGGGGGGGG@FGEGGGGGCFGGGGF,,EFFGDC<FCDEGGGGGGGGDGGGFGDFGGGGGGGE5CCE>@D@EFGFGGGFGGGFGGGCDDDF:D=EGGGCFGFGCEFEFFFFFGFFEFFGGGFGGF2FGBB23>25C*.>?=B6=*.210::0(((.6A2).<))--0:4@)64<07A)-:<4)).9)9).-)
@M02352:288:000000000-CKWC8:1:1101:9938:3988 2:N:0:TAGCGCTC+AAGGAGTA
TAACCTTGCGGCCGTACTCCCCAGGCGGTCAACTTAGTGCGTTAGCTGCGCCACTCACGTCTCAAGGACACAAACGGCTAGTTGACATCGTTTACGGCGTGGACTACCAGGGTATCTAATCCTGTTCGCTCCCCACGCTTTCGTACCTCAGCGTCAGTATCTGTCCAGGTGGCCGCCTTCGCCACTGATGTTCCTTCCAATCTCTACGATTTTCACCGCTACACTGGAAATTCCACCACCCTCTACAGTAATATAGTTTGCCAGTTCACAATGCAGTTCCA
+
GFGGCGGFGGGGGGGGGFFFFFGEFFGGFFCFGGGGGGGGGGGGGGGGGGGGGGFGEFFGGCFFGAE=FFGGGFFEDEGGGGGGFGGG<CGAFFFFGDEGGGGGGFF<,BCFD@EGGGA9B@F,>FC8C=CG@FF+BE;EGFCFGGGGFE6CGCEEE@;FG@EE><,>D:,BFGGCDC5AFGEA*<???CFGFEF?9AA:658F?+;*/*05:BAB75>67@?7DD:C:**19F242(-4806:2).4A)))).)76<*.)54))65))64.426)*4)6)
@M02352:288:000000000-CKWC8:1:1101:9932:4006 2:N:0:TAGCGCTC+AAGGAGTA
TAACCTTGCGGCCGTACTCCCCAGGCGGTCAACTTAGTGCGTTAGCTGCGCCACTCACGTCTCAAGGACACAAACGGCTAGTTGACATCGTTTACGGCGTGGACTACCAGGGTATCTAATCCTGTTCGCTCCCCACGCTTTCGTACCTCAGCGTCAGTATCTGTCCAGGTGGCCGCCTTCGCCACTGATGTTCCTTCCAATCTCTACGCATTTCACCGCTACACTGGAAACTCCACCACCCTCTACAGTACTCTCGTCTGCCAGTTCAAAATGCAGTTCCA
+
9EFGAFGGGGGGGDEEGFGGGDGCGFCG:FCFGGGGFFGGGEGGGGGGGGGGGFFGEGGCCBFGG@F?<FCFFCF>7:FFGDEF,C<FFGGGGGFG>EE>7BFG=DBF<AFGF@36EFGGGGG9FFA@EGGEGGFGGC6BDFGGFGG@<88C5;:>E@,;,@EBD7FG???F8CDCDGC=A<CC5ACCFG7:C?A)7)1;@C6C3@CDGG)9*92=2.1(->>F>F74(6)9=FB??<04(42:AAFBA92:)6))4(04A2:3)6A544).4)*-959).
@M02352:288:000000000-CKWC8:1:1101:6396:4053 2:N:0:TAGCGCTC+AAGGAGTA
TAACCTTGCGGCCGTACTCCCCAGGCGGTCTACTTATCGCGTTAGCTTCGCCACTAAAAGATCAAGTCTTCCAACGGCTAGTAGACATCGTTTACGGCGTGGACTACCAGGGTATCTAATCCTGTTTGCTCCCCACGCTTTCGCACCTCAGTGTCAATATCAGTCCAGGTAGTCGCCTTCGCCACTGGTGTTCCTTCCTATATCTACGCATTTCACCGCTACACCGGAAATTCCACTACCCTCTACTGTATTCTAGACTAGCAGTTTCCGATTCAGTTCC
+
FGGGGGGGGGGGGGGGGGGGGGGGGGGGFGGGGGGGGGGGGGGGGGGGGGGGGGGGGGGGGGFGGGGGGGGGGGGGDGGGGGGGGGGGGGGGGGGGGGGGGGGCGGGFGGGGGGGGGGGGGGGGGGGGGGGGGGGGGGGGGGGGGGGGGGGGGGGGFGCEGFGGGGD?FFFFGFDGGGDFFGGGGFGGFGGGCEFFEFFFFG=CEFF3CE5DF:):CBF>63)7*)4CB38=?B<)).4<FFF<7<<)6).4<AA4)677(2))6))))(-2(-14F:A9
@M02352:288:000000000-CKWC8:1:1101:6577:4057 2:N:0:TAGCGCTC+AAGGAGTA
TAATCTTGCGACCGTACTCCCCAGGCGGAATGCTTAATCCGTTAGGTGTGACACCAACAAGCATGCTTGCTGACGTCTGGCATTCATCGTTTACGGTGTGGACTACCAGGGTATCTAATCCTGTTTGCTCCCCACACTTTCGCACCTCAGCGTCAGTATCGAGCCAGTGAGCCGCCTTCGCCACTGGTGTTCCTCCGAATATCTACGAATTTCACCTCTACACTCGGAATTCCACTCACCTCTCTCGAACTCAAGACCAGGAGTTTAAAAGGCAGTTCCAG
+
FGGGGGGGGGGGCFGGGGCFGGGDGGGGGGFFFGGE@F9EGGGGGGGGGGGGGGGGGGGGGGGGGGFCGGGGGGGGGFGGGGFGGGGGFFCCFGGGGGGGGGGGGFGGGGGGGGGGGFFFGGGGGGGGGGGGGGGGGGGGGG>EG@?FGGGGGGGDFGGGGG7BE@FGCFGGGCG>>D4*@CEGG??90A5FFCFF@E>CF+8@?F>GGGFFGFEF9A;EE@@62C;DDF)9BFA><B:?><>1).(,22(.87>F(4<?FF:18:6))64((4>7@2><6
@M02352:288:000000000-CKWC8:1:1101:13901:4087 2:N:0:TAGCGCTC+AAGGAGTA
TAACCTTGCGGCCGTACTCCCCAGGCGGTCAACTTAGTGCGTTAGCTGCGCCACTCACGTCTCAAGGACACAAACGGCTAGTTGACATCGTTTACGGCGTGGACTACCAGGGTATCTAATCCTGTTCGCTCCCCACGCTTTCGTTCCTCAGCGTCAGTATCTGTCCAGGTGGCCGCCTTCGCCACTGATGTTCCTTCCAATCTCTACGCATTTCACCGATACACTGGAGATTCCACCACCCTCTACAGTACTCTAGTCTACCAGGTCAAAATGCAGTTCCA
+
FFGGGGGGGGGGGGGEGGGGGGGGFGGGFFGFGGGGGGGGGGGGGGGGGGGGGGGGGGGEGGGF<FGGGGGGGGGGGGCGGFGGGGFGGGGGGGGGGGGGGG=FGGGGGGGGFGGGGGGGGGGGGGGGGGGGGGGEEGGGGGGGDCFGGCFGEGGGGGGFGGGF9FGGGCCFGGDGG4DFFGGGGGCC9+3C7?FFFFFGFGAGEFFC3*:D>F>FG@>;FF)/2C:C:??*/=24::?::6<0))-5:4>AA)28-)*.)6::(.)3<2<<<AFAFA4<-
@M02352:288:000000000-CKWC8:1:1101:12998:4102 2:N:0:TAGCGCTC+AAGGAGTA
TAATCTTGCGACCGTACTCCCCAGGCGGTACACTTAATGTGTTAACTGCATTACTGCAAGGTCTAGCCTCACAACAACTAGTGTACATCGTTTAGGGCGTGGACTACCAGGGTATCTAATCCTGTTCGCTCCCCACGCTTTCGTTCCTCAGCGTCAGTATCTGTCCAGGTGGCCGCCTTCGCCACTGATGTTCCTTCCAATCTCTACGCATTTCACCGCTACACTGGAAATTCCACCACCCTCTACAGTACTCTAGTTTGCCAGTTCAAACTGCAGTTCCA
+
EGGGGGGGGGGGGGEFGFCF8FEEGGGG@FCFGGGGGGGFGGGGGGGGGGECFGGGGGGCGGGGGGGGAFGGGGGGGGGGGGGGFGGGGGEFGGGGGGGGGGGGGGGGGGEGEFGFGGGFFFGGGFFEE@FGGGGCEGGEFGGGGGFFG>=EEDGGGGGGGGFCFCFGGFFGGGGGGGGFFGGGGCDGGGGGGEF?E?FF=CFGEFF:DCACFFCFFEB6>>EFFG@F1FAFFFFFFFFF?:?FDFFBFB<9<A<9<>FAA2<?04)6<9.42)=(06A<:
@M02352:288:000000000-CKWC8:1:1101:15804:4124 2:N:0:TAGCGCTC+AAGGAGTA
TAATCTTGCGACCGTACTCCCCAGGCGGTCTACTTAGTGCGTTAGCTGCGCCACTAAAGTCTCAAGGACCCCAACGGCTAGTAGACATCGTTTACGGCGTGGACTACCAGGGTATCTAATCCTGTTTGCTACCCACGCTTTCGCACCTCAGTGTCAGTATTGGTCCAGTGAGTCGCCTTCGCCACTGATGTTCCTTCCCATCTCTACGCATTTCACCGCTACACAGGAAATTCCACTCACCTCTACCATACTCTAGTTCGCCAGTTTTGAATGCAGTTCCA
+
E<FFFFGGGGGGEFEFGGGG@FG@FFDGGGGGGGGGGFGGGGGGGGGGGGGGECCFEFFGGGGGGGGFGEGGGDGGE>7FFGGGGGGGGGFFGDFEGGGGGGCFFFFAFFGGFGGDDDFGGGGGGGGFCGGGFFFGGGGGGFE6ECGC9EGGFGGFGGGGGGGGGGFFFFFFBCGGGGG4AGGGGGG79E>C@CFFFFFGFCFGCFFFGDBDGFE7+869>>2?CFFGFFFFFF>A)18??78?<AFFFFF974A=<<7:;636?<<<B?>):2FF*<<D)
@M02352:288:000000000-CKWC8:1:1101:17729:4147 2:N:0:TAGCGCTC+AAGGAGTA
TAACCTTGCGGCCGTACTCCCCAGGCGGTCAACTTAGTGCGTTAGCTGCGCCACCCACGACTCAAGGTCACAGACGGCTAGTTGACATCGTTTACGGCGTGGACTACCAGGGTATCTAATCCTGTTCGCTCCCCACGCTTTCGTTCCTCATCGTCAGTATCTGTCCAGTTGGCCGCCTTCGCCACTGTTGTTCCTTCCAATCTCTCCGCATTTCACCGCTACACTGAAAATTCCACCACCCTCTAAAGTACTCTAGTTTGCCAGTTCAAACTGCATTTCCA
+
FG@<FGGGGG++@FCFGGGGGGGGGFFG+6@EFGGGC@@FFFGCGGFF,CGGGGFGGG7+CCFF85,:CFGGF8F=:+CC=?<E,C<FE+:BFFGGGGG>+3CFDF<>>,BBF>FFGC<FFFGCFC=EEEGGGECFC8>CFG5@DFC+9B,=8*,=:@2@FG,2,,,<43,<EF)9DDDF:7*:5A?+><FF1/A545A:A011)*))*27C*=)697602:>FF*)*.6@76BABF?2?:?B(.)).)).)4))1))*)6444)).6))))-4*)1469-
@M02352:288:000000000-CKWC8:1:1101:14633:4182 2:N:0:TAGCGCTC+AAGGAGTA
TAATCTTGCGACCGTACTCCCCAGGCGGTACACTTAATGTGTTAACTGCATTACTGCAAGGTCTAGCCTCACAACAACTAGTGTACATCGTTTAGGGCGTGGACTACCAGGGTATCTAATCCTGTTTGCTCCCCACGCTTTCGCGTCTCAGCGTCAATAATGTTCCAGTAGATCGCCTTCGCAATCGGTATTCCTTCTGATCTCTACGGATTTTACCCCTACACCAGAAATTCCATCTACCTCTCCCATATTCTAGGTAAGCAGTTTTCAAAGCAGTTCAA
+
FGGGGGGGGGGGGGEGGGGGGGGGGCFGGGGGGGGGGGGGGGGGGGGCGGFGGGGFGGFGGGGGGGGGGGGGGGGDGGGGGGGGGGFDFGGGGFGF@FGGCGGGGGGGDGGGGFGFFGGGGGGGGGGGGFFGGGGDGGGGFFGGEGGDG9EFDE68CGGCAFGG9FFGGGCDCFGCGGGFFDGG>FGG>CGGGFFEFFFCAGFG?FFGGC?DFF3;CA((=FFFGF1FD4@=F+.5>9?CEEF@F7?:<1<4-)6625?4)3<76A2-4<2-6(9:6))..
@M02352:288:000000000-CKWC8:1:1101:20099:4226 2:N:0:TAGCGCTC+AAGGAGTA
TAATCTTGCGACCGTACTCCCCAGGCGGTCTACTTAGTGCGTTAGCTGCGCCACTAAAGTCTCAAGGACCCCAACGGCTAGTAGACATCGTTTACGGAGTGGACTACCAGGGTATCTAATCCTGTTTGCTACCCACGCTTTCGCACCTCAGTGTCAGTATTGGTCCAGTGAGTCGCCTTCGCCACTGATGTTCCTTCCCATCTCTACGCATTTCCCCGCTACACAGGAAATTCCACCCACCTCTACCATACTCTATTCCGCCAGTTTTGAATCCAGTTCCA
+
9FFAEFGFDGGGD>-CCDFGGGGGGGECFCEGFGGGFCFGGGGBFAFFGGGGEGGGGGGGFGGGGGGCGGGGGGGGGGGGCBEG9DFGDGGGGFGGD+@FGGF8EFGGGFGGGC,CAEFFFGGFGFFCFBFGG8,8+@CEDEGD>EE+@D,,,5EEFAC9BFGGFGGGGG,>,=/;DDDA9CE5CCF?9EEFFCAEEFF8CFF+@AAF3=)*3+)2=.((.;=AC<<C0)=96?24(((,4,3<264>4<::<><*6)*.1,-(.494(,.)))1)1)-6)
@M02352:288:000000000-CKWC8:1:1101:25751:4237 2:N:0:TAGCGCTC+AAGGAGTA
TAACCTTGCGGCCGTACTCCCCAGGCGGTCTACTTATCGCGTTAGCTTCGCCACTAAGTCATTACAACCCAACGGCTAGTAGACATCGTTTACGGCGTGGACTACCAGGGTATCTAATCCTGTTTGCTCCCCACGCTTTCGCACCTCAGTGTCAGTATCAATCCAGAGTGTCGCCTTCGCCACTGATGTTCCTTCCTATATCTACGCATTTCACCGCTACACAGGAAATTCCACTCACCTCTACCATACTCTAGTTCGCCAGTTTTGAATGCAGTTCCAAG
+
FEFEFGGGFGGGEGGGGFGGGGGCGFEB@:FAFGGGGGGGGGGGGGFGGGDGGGCGFFFGGGFGAFGGEGGGGGGGF@FGGGGGGFFGFGGFGGGGGGGECFFDFFFFGG<DF9,3@;@FFFFGGFGEFFBBFF<@EEDB+3*:C8:>FFC<,:DF,;,,DCBEG?95DCCG8C55CF4:)7ECDFC7+4<7+9A@<FF>:1++95>78EF+1;4>EEF>?<<;CF(9>F*0**-(.31).234-5)8:)54)6)8-2)(((46<A1:4-456)9<F9<A,
@M02352:288:000000000-CKWC8:1:1101:25570:4374 2:N:0:TAGCGCTC+ACGGAGTA
TAACCTTGCGGCCGTACTCCCCAGGCGGTCAACTTAGTGCGTTAGCTGCGCCACTCACGTCTCAAGGACACAAACGGCTAGTTGACATCGTTTACGGCGTGGACTACCAGGGTATCTAATCCTGTTCGCTCCCCACGCTTTCGTTCCTCAGCGTCAGTATCTGTCCAGGTGGCCGCCTTCGCCACTGATGTTCCTTCCATTCTCTACGCATTTCACCGCTACACTGGAAATTCCACCCCCCTCTCCAGTACTCTAGTTTGCCAGTTCAAAATGCAGTTCCA
+
GGGFFFGGGGD@BFFDGFGGGGFEGGGG@FGCEFGGDEG9FGGGGGGGGGGGGGCEGGGGCEGFFCFFGGGFGFGGGGGDGFGGGGGGGGGGGDBGGDGGGGFGFGG@CFEDGCDAFGGGG9F>FGD@EDGFGC:EBCEGGGGE68D>FGCCECEEEF;9@FCE?CGFGFF5E6?DDGGFFGC7CCF7<@CFF?=5<AF+3:@CCA=8555CF4)8:3-9>F)0*084>F=B6?A9(((44111((<?-6A<<><*6<B<<>4).-))))-48A=)9:A2)
@M02352:288:000000000-CKWC8:1:1101:25557:4388 2:N:0:TAGCGCTC+AAGGAGTA
TAACCTTGCGGCCGTACTCCCCAGGCGGTCAACTTAGTGCGTTAGCTGCGCCACTCACGTCTCAAGGACACAAACGGCTAGTTGACATCGTTTACGGCGTGGACTACCAGGGTATCTAATCCTGTTCGCTCCCCACGCTTTCGTTCCTCAGCGTCAGTATCTGTCCAGGTGGCCGCCTTCGCCACTGATGTTCCTTCCAATCTCTACGCATTTCACCGCTACACTGGAAATTCCACCACCCTCTACAGTACTCTAGTTTGCCAGTTCAAAATGCAGTTCCA
+
F@FFFFGGGGGGDGGGGGGGGGG@GCED@@F@FGGGGFGFGGGGGGGGGGGGGGGEGGGDFFGGGGGGGGGGGGGGGCFFGFCGGGGGGGGGFGGGGDEGGGGGGG8FEFEEFFDGGGGGGGGFGG9EGEGGGGGG:C8EGGGGGFC9@EEF4@EGEGFGGCF9,DGFGCCEFFGDGGGF>CE**+=F@CCFCEC54A6+;7C@5F:CDG>DGFFFGBFBBE?F7F?G(9*67F<A:::B?:BBFAFFFDBADF<?4:44:ABF:BBB>)322<=A6<D).
@M02352:288:000000000-CKWC8:1:1101:12488:4420 2:N:0:TAGCGCTC+AAGGAGTA
TAACCTTGCGGCCGTACTCCCCAGGCGGTCAACTTAGTGCGTTAGCTGCGCCACTCACGTCTCAAGGACACAAACGGCTAGTTGACATCGTTTACGGCGTGGACTACCAGGGTATCTAATCCTGTTCGCTCCCCACGCTTTCGTTCCTCAGCGTCAGTATCTGTCCAGGTGGCCGCCTTCGCCACTGATGTTCCTTCCAATCTCTACGCATTTCACCGCTACACTGGAAATTCCACCACCCTCTACAGTACTCTAGTTTGCCAGTTCAAAATGCAGTTCCA
+
FFFGGGGGGGDGGGGEFFFGGGGGGGGG@FEGGGGGGGGGGGGGGGGGGGGGGGFGGGGGGFGGGGGGGGGGGFGGGGGGGGGGGGGGGGGGGGGGGGGGGGGGGGGGCFGGGGGGGGGGGGGFGGGGGGGGGGFGGGGGGAEGCDFFGGGGGEEGGCFFFGFGGGGGGGGGGGGGGDCFFGG5DFFFGGFGDFFFFFFGFGFGFCAFGDDGGFFFED;BFB?FGF:C2??FFF4AFFF0?:::AF>>AADF46<@AAF>BDF??FA)6)8722=<F>A2)
@M02352:288:000000000-CKWC8:1:1101:25945:4442 2:N:0:TAGCGCTC+AAGGAGTA
TAATCTTGCGACCGTACTCCCCAGGCGGCACACTTACTGTGTTAACTGCATTACTGCTATGTCTAGCATAGCAACAACTAGTGTGCATCGTTTAGGGCGTGGACTACCAGGGTATCTAATCCTGTTTGCTCCCCACGCTTTCGCATCTCAGCGTCAATAATGTTCCAGTAGATCGCCTTCGCAATCGGTATTCCTTCTGATCTCTACGGATTTTACCCCTACACCAGAAATTCCATCTACCTCTCCCATATTCTAGGTCTGCAGTTTTGGAAGCAGTTCTT
+
EFGGGGGGGGGGGGGGGGGGGGGGGGGGGGGGGGGGGGGGGGGGGGGGGGGGGGGGGGGGGGGGGGGGGGEFGGGGGGGGGGGGFGGCFGGGGGGGGGGGGGGGGFFGGGGGGGGGGGGGGGGFGGGGGGGGGGGGGGGGGGGGGGGDGGGGGGGGGGGGFFGGGGGGGGGGFA9CGGGFFGEGGGGGGFGFGFFFFFFGFGFGFFFDDEFCGC?FFF0=@FFFCG@<@FAFFF?ECEFFFFFFDF:?FF>AF<<F<4=5:ABB2<A619?AB??:=4>A)
@M02352:288:000000000-CKWC8:1:1101:20535:4450 2:N:0:TAGCGCTC+AAGGAGTA
TAACCTTGCGGCCGTACTCCCCAGGCGGTACACTTAATGTGTTAACTGCATTACTGCAAGGTCTAGCCTCACAACAACTAGTGTACATCGTTTAGGGCGTGGACTACCAGGGTATCTAATCCTGTTTGCTCCCCACGCTTTCGCGTCTCAGCGTCAATAATGTTCCAGTAGATCGCCTTCGCAATCGGTATTCCTTCTGATCTCTACGGATTTTACCCCTACACCAGAAATTCCATCTACCTCTCCCATATTCTAGGTAAGCAGTTTTCAAAGCAGTTCAA
+
GGFFFGGGFGGG@FFGGD<FGBFGFGGGGGGCCFGGFGGGGGGGGGGGGFGGGGGGGGAFGGGGGGCFFDGGGGGGGGGGFFGGGGFGGDFGGGGGGCFGGGGGGFDDGGGGEFFGGGGGGGGGGGGECEGGGGFDEGEEGGDCEGGGGGGGGGGG>FGGGGFGGEEFGGGGGGGDGGGFFGGEGGGGGGGFG8ACEFFGFGFGFFFGGDAGFFEF<6;1=A@A4CDG@FF=@F?EFFFFEE),4:BBF:DFF9AF?BF><)9<ABB>BA444()(9:2<6
@M02352:288:000000000-CKWC8:1:1101:9852:4453 2:N:0:TAGCGCTC+AAGGAGTA
TAACCTTGCGACCGTACTCCCCAGGCGGTACACTTAATGTGTTAACTGCATTACTGCAAGGTCTAGCCTCACAACAACTAGTGTACATCGTTTAGGGCGTGGACTACCAGGGTATCTAATCCTGTTTGCTCCCCACGCTTTCGCGTCTCAGCGTCAATAATGTTCCAGTAGATCGCCTTCGCAATCGGTATTCCTTCTGATCTCTACGGATTTTACCCCTACACCAGAAATTCCATCTACCTCTCCCATATTCTAGGTAAGCAGTTTTCAAAGCAGTTCAA
+
CFFFFGGGGGGGGGGGGGGGGGGDGGGGGGGGGGGGGFFGGGGGGGGGGGGGGGGGGGGGGGGGGGGGGGGGGGGGGGGGGGGGGGGEGGFGCFGGGFGGGGGGGGGFGGGGGGGGGGGGGFFGGGGGGGGGGGFEGGGGGGGGGGGGGGGCGGGGGGGGGGGGGCGGGGGDGGGGGGGFFGGGGFC*4/=FGFFFBFFFFGF7C8BFD=BDFFEF>F601A3;FF0C@AF6@@CE3>EFF@E,,338<?AFA)5=2AFA2342:<<A>4646(<?FA):6
@M02352:288:000000000-CKWC8:1:1101:16283:4463 2:N:0:TAGCGCTC+AAGGAGTA
TAATCTTGCGACCGTACTCCCCAGGCGGACTACTTAGTGCGTTAGCTGTGCCACTAAAGGCCAAACGACCCCAACGGCGAGTAGACACGGTTTACGGCGGGGCCAACAAGGGAACCTAATCTGGTTGCCTCCCAAAGCTTTGGAACCTCGGTGCAGGTATTGGTCAGTGGAGCGGCCTTCCCACCTGATGTTCCTTCCCTACTCACCACATTTCACCGCAACACAGGAATTCCACTCACCCTCCTCGAACCTCTAGTTCACCAGTTACAGAGCCGTTTCAA
+
EEGGGGGGGGGGEECFGFFGGGGCGGGG++@,EFGGFGFGGGGGG,EE9F6FGG,FFGG,,6,C9,8+@C:4B?=?8:++64,CA,5,++BF+8,B:+++@7***6D*,>F7,6**,6,,?,,,CFC,6<,@F,,,+*>C+0+++?*****1**++*47+2,?3C,+0+*2***)1)96*)9<***360<C7:-/)4).0*//0)))**/0:0/)905((-.()1>?G?)99@=2)(((.((-,(4(-(3((().*.66)--,(.:2))))(,()(...4)
@M02352:288:000000000-CKWC8:1:1101:10394:4472 2:N:0:TAGCGCTC+AAGGAGTA
TAATCTTGCGACCGTACTCCCCAGGCGGTCTACTTATCGCGTTAGCTGCGCCACTAAAGGATCAAGTCCTCCAACGGCTAGTAGACATCGTTTACGGCGTGGACTACCAGGGTATCTAATCCTGTTTGCTCCCCACGCTTTCGCACCTCAGTGTCAGTATCGAGCCAGTCAGTCGCCTTCGCCACTGGTTTTCCTTCCCATCTCTACGCATTTCACCGCTACACAGGAAATTCCACTAACCTCTCTCGTACTCTAGTGAGTCAGTTTTGAATGCAGTTCCA
+
GGGGFGGGGGGGGDFGGGGGGGGGGGGGGGGGGGGGGGGGGGGGGGGGGGGGGGGGGGGGGGGGGGGGGGGGGGGGGGGGGGGGGGGGGGGGGGGGGGGGGGGGGGGGGGGGGGGGDGGFGGGGGGGGGGGGGGGGGGDGGGGGGGGGGGGGGGGGGGGGGDFGGGGGGGGGGGDGGGGFFDGGGGGG<+99CEFFFFFGFFAGFFFGGGFGCFFFGFFFFFFFGGFG:FFFFF<>D::BB<B?B2??BFF<DAFF:AF?<AFFA2<A?B<AF<F<44A))
@M02352:288:000000000-CKWC8:1:1101:9860:4529 2:N:0:TAGCGCTC+AAGGAGTA
TAACCTTGCGGCCGTACTCCCCAGGCGGTCTACTTATCGCGTTAGCTTCGCCACTAAGTCATTACAACCCAACGGCTAGTAGACATCGTTTACGGCGTGGACTACCAGGGTATCTAATCCTGTTTGCTCCCCACGCTTTCGCACCTCAGTGTCAGTATCAATCCAGAGTGTCGCCTTCGCCACTGATGTTCCTTCCTATATCTACGCATTTCACCGCTACACAGGAAATTCCACACTCCTCTATCGTACTCTAGCCTGCCAGTACCGGGTGCAATTCCAAG
+
DFGFFFGGEFGGDGC;FGGFGGGDFGGG@FGGGGGGFAFGGGGGGGGGGGGGGGCGGGAFGGGGGGGGEEGGCFGGGGGFFGGGEGGGGGGGGGDGGGGG+EFEFCGFEG8B,FFF@FFFDCFGGGGFGGGFGGGGGGGGGGGEED:7CCCAD79FGGGFGGGGGFCEG@;D*;CDGGGDFGG6DCGG?9;DGCA@3FCGAF67>>FGGGFC>CEBGBFFFFFFCG?GF=7*/9:,(.8)34)62:::<?<AFA<764;:0:2<)6:B1>90:2*.=5).)
@M02352:288:000000000-CKWC8:1:1101:7043:4543 2:N:0:TAGCGCTC+AAGGAGTA
TAACCTTGCGGCCGTACTCCCCAGGCGGCCAACTTAGTGCGTTAGCTGCGCCACTCACGTCTCAAGGACACAAACGGCTAGTTGACATCGTTTACGCCGTGGACTACCAGGGTATCTAATCCTGTTCGCCCCCCACCCTTTCGTTCCTCATCGTCAGTATCTGTCCCGGTTGCCGCCTTCGCCACTGATGTTCCTTCCAATCTCTACGCATTTCACCCCTACACTGGAAATCCCACCCCCCTCTCCAGTACTGACGTTTGCCAGTCACAAATCCAGTTCC
+
FCFFFDF@FGCEDGGGGGGGGEG66<:@++@EFFGGG<FCCFGGGGGFG+FGEGFGFGEEF?FG9?F<CFFFF<FC7:FCF,EEEE9,,8BE?DF@++8@4C+AF@GCAFG@3,8,,83FGGGCFG9++68FGGFG**4DC=*5D24+2,,5,4,;?F2@;9@2?C,**4*4,<35C*/*):E:DF7++=<711:5;AA+:7/*)*993*)9:@AFG)3(,5(8**(044@*960<:((-6>B(((6::A9)))(.48:0)))))).-.4(-)(*)*.))
@M02352:288:000000000-CKWC8:1:1101:13607:4580 2:N:0:TAGCGCTC+AAGGAGTA
TAACCTTGCGGCCGTACTCCCCAGGCGGTCAACTTAGTGCGTTAGCTGCGCCACCCACGACTCAAGGTCACAGACGGCTAGTTGACATCGTTTACGGCGTGGACTACCAGGGTATCTAATCCTGTTTGCTCCCCACGCTTTCGTGCCTCAGTGTCAGTATTTGTCCAGGTAGCCGCCTTCGCCACTGATGTTCCTTCCAATCTCTACGCATTTCACCGCTACACTGGAAATTCCACTACCCTCTACAATACTCTAGTTTGCCAGTTCAAAATGCAGTTCC
+
GGFGGGGGGGGGGGCEGGGGGGFGFGGEFFGGGGGGGGGGGGGDFGGGGGGGGGGGFGGGGGGGGGGGGGGGGFGGGEGGFGGFDGFGGGGGGGGGGGGDE7CFGF<FFGGGGG8>@EGGFGDFGGGGGGGGGGGGGGGBCGGECGFGGGGGGGGGGGGGF@FGCCF6DFCCFDGGCGCFFGGGDFGGFGG7FCFFFFFCFF+;CAF7CEBGCFCFF3;>FDFFFC?4:FFFF6)6:0:?F<<F)))4:<:23<BFAAFF<4444>AD><24<97)=>A)
@M02352:288:000000000-CKWC8:1:1101:13626:4587 2:N:0:TAGCGCTC+AAGGAGTA
TAACCTTGCGGCCGTACTCCCCAGGCGGTCAACTTAGTGCGTTAGCTGCGCCACCCACGACTCAAGGTCACAGACGGCTAGTTGACATCGTTTACGGCGTGGACTACCAGGGTATCTAATCCTGTTTGCTCCCCACGCTTTCGTGCCTCAGTGTCAGTATTTGTCCAGGTAGCCGCCTTCGCCACTGATGTTCCTTCCAATTTCTACGCATTTCACCGCTACACTGGAAATTCCACTACCCTCTACAATTATCTAGTTTGCCAGTTCAAAATGCAGTTCC
+
FGGGDGGGGEFGGGGEGGGGGGGGG?FG@:@FGGGGGGGGGGGCGGGGGGGGGGGDGGGEG@FF8EFFGGGGFGGGEGGGGGFG?FFGEFFFGGDGGEGGDGGGGGDFG<FGFFCGF93FEGGDFDGGGFGGGG<3@CE5DF8DEGGFGFFEFCCCEBFGGGCEEFFGGC;DFGDCD5<F5DE5<EG7CCFFC3ACEFF:++3@C6:CD*)9:C5CFDB>;EFF>F:C(969@4).)5(2()4:AAF<B)))6:98<<=<9<D?:>4)6<<4A9BA8)65
@M02352:288:000000000-CKWC8:1:1101:15912:4596 2:N:0:TAGCGCTC+AAGGAGTA
TAACCTTGCGGCCGTACTCCCCAGGCGGTCTACTTATCGCGTTAGCTTCGCCACTAAGTCATTACAACCCAACGGCTAGTAGACATCGTTTACGGCGTGGACTACCAGGGTATCTAATCCTGTTTTCTCCCCACGCTTTCGCACCTCAGTCTCAGTATCAATCCAGAGTTTCGCCTTCGCCACTGATGTTCCTTCCTATATCTACGAATTTCACCGCCACCCCGGAAATTCCACCCTCCCTCAACGTACCTCTGCCTTCCAGTATTGGGTTCAAGTCCCGG
+
EEFFGGGGGGGGEGGEFFAF<FFEFG::FFGGGGGFFFFE7@FCFGFCFGGGGGGGGFCFGGFGGGFC@FGGGGDCFGGE9?F,,9EFFGGGGGEGGGCE7FEEFGF<F7AFFF=EGDADFFFDG,CDD9FGEF:F:CDBE6EGG@D7EG,2>AFDFFFCGE@D,7,6D,>C5CD<CFC>>*;<6,,B>CFFCCA@9;A;+++29)2*>=C7+;<)*)((.)(0/9;)9**9**.((--((((.,(-20()))))9))189)).)-).(((())/./-)-3
@M02352:288:000000000-CKWC8:1:1101:24339:4613 2:N:0:TAGCGCTC+AAGGAGTA
TAACCTTGCGGCCGTACTCCCCAGGCGGTCTACTTATCGCGTTAGCTTCGCTACTCACGGCTTAACGCCACAAACAGCTAGTAGACAGCGTTTACGGTGTGGACTACCAGGGTATCTAATCCTGTTCGCTACCCACACTTTCGCACATGAGCGTCAGTCTTTGGCCAGGGAGTCGCCTTCGCCACTGATGTTCCCCCAGATATCTACGCATTTCACCGCTACACCTGGAATTCCACTCCCCTCTCCAAGACTCTAGTCTGCCAGTTCTAAATGACCGTCC
+
GGGFCFGGGGDGGGGGGGGGGGGGGFFGF@FCFGGGGFDGGGGGGGGGGG7CDG<FFEFEGGGGG,CFG@FGGGGGGGGFFC<FAE<,AFFGCFGGDFDEFGEFFGG<,FFFFDFFGGDFGFGCGGGGGG+CFGFC7:FGCGGECGCCEG,2*C8C*@B;FC>CFGCF57:=B<):/C?FFD?*7EF79+A:F3*60>>58:;+5+@FG75D>74B9)(19@)7*289(/?6=64))(3<:12((:>:?13-3.6*.)159<?),6)-592<)67,7??0
@M02352:288:000000000-CKWC8:1:1101:23653:4614 2:N:0:TAGCGCTC+AAGGAGTA
TAATCTTGCGACCGTACTCCCCAGGCGGTACACTTAATGTGTTAACTGCATTACTGCAAGGTCTAGCCTCACAACAACTAGTGTACATCGTTTAGGGCGTGGACTACCAGGGTATCTAATCCTGTTTGCTCCCCACGCTTTCGCGTCTCAGCGTCAATAATGTTCCAGTAGATCGCCTTCGCAATCGGTATTCCTTCTGATCTCTACGGATTTTACCCCTACACCAGAAATTCCATCTACCTCTCCCATATTCTAGGTACGCAGTTTTCAAAGCAGTTCAA
+
GGGGGGGGGGEGGDFGGGGGGDGGGGGGGGGFGGGGFGGGFGGGGGGGGGGGGGGGGGGGGGGGGGGGGGGGGGGGGFGGGGGFGGGGGGGGGDFGGGGGGGGGGGGGGGGGFGGGGGGGGGGGGGGGDCEFGGFGGGGGGGGGGGGGGGAFGGGGGGGGFFGGGGGGGFGGEGGGDGGFFGGGGGGCCFGGGFFFFFFD6CFGCFFGGGFGGFEFGFFF6A1AGG@C@4ACFFEFCEFEAFF83<BFFFFFFFABFFF)49?9:5><2<<A<(9?FF4A<
@M02352:288:000000000-CKWC8:1:1101:10830:4620 2:N:0:TAGCGCTC+AAGGAGTA
TAATCTTGCGACCGTACTCCCCAGGCGGTACACTTAATGTGTTAACTGCATTACTGCAAGGTCTAGCCTCACAACAACTAGTGTACATCGTTTAGGTCGTGGACTACCAGGGTATCTAATCCTGTTTGCTCCCCACGCTTTCGCGTCTCAGCGTCAATAATGTTCCAGTAGATCGCCTTCGCAATCGGTATTCCTTCTGATCTCTACGGATTTTACCCCTACACCAGAAATTCCATCTACCTCTCCCATATTCTAGGTAAGCAGTTTTCAAAGCAGTTCAA
+
AFGGGGGGGGGGGDGGGFGGGGGGGGGGGGGGGGGGFFGGGGGGGGGGGGFGGGGFFGGGGGGGGGGGDGGGGGGGGGGGGGGGGGGGGGGGGGFGGGGGGGGGGGGGGGGGGGGGGGGGGGGGGGGGGFFGGGGEEGGGGGGGGGGGGGGGGGGGGGFAECFGGGGGGGGGFGGGGGGF?CCEGGG5CEFCGFFFFFFGFGAGFFFCDGFGGFFFFFD@DFFFGGF4/)@AF866>EEFA@E<@8DFE2:A<<A?7<F9?><?>2<AB<2<5(92BAF2.
@M02352:288:000000000-CKWC8:1:1101:24335:4631 2:N:0:TAGCGCTC+AAGGAGTA
TAACCTTGCGGCCGTACTCCCCAGGCGGTCTACTTATCGCGTTAGCTTCGCTACTCACGGCTTAAAGCCACAAACAGCTAGTAGCCAGCGTTTACGGTGTGGACTACCCGGGTATCTAATCCTGTTCGCTACCCACACTTTCGCACATGAGCGTCAGTCTTTGACCAGGTAGTCGCCTTCCCCACTGATTTTCCTCCAGCTTTCTACGCATTTCCACCCTACCCCTGGAATTCCACCCCCCTCTCCAAGACCTTAGCCCGCCAGTTCTAAATGACCGTCC
+
<F8BFFGGGG>FF@FEGGGGGGGGGGGG7@FFGGGGAF<F7FG7FGGFGDE@EE8CEFGE=@FECFFEF=F<<AFG<85A<B9E,B,44@CCE@F+44+BC@FFCE8F,CFGE@>@,CDAEFCBFGC8CE7CFFB<C>DGGCCG8EGF69,4*=C;;FGGB,D,?9DCD,,2?C?CDGGA)28CD6<+1<@D77+9;F)*)*3+);A*7E5DG7)*<)-4().)95(*(0=6**)-,-719(-(,.6:)(.()).*)))(--,4)6)6)6--).04.:<>
@M02352:288:000000000-CKWC8:1:1101:11886:4640 2:N:0:TAGCGCTC+AAGGAGTA
TAACCTTGCGGCCGTACTCCCCAGGCGGTCAACTTAGTGCGTTAGCTGCGCCACTCACGTCTCAAGGACACAAACGGCTAGTTGACATCGTTTACGGCGTGGACTACCAGGGTATCTAATCCTGTTCGCTCCCCACGCTTTCGTTCCTCAGCGTCAGTATCTGTCCAGGTGGCCGCCTTCGCCACTGATGTTCCTTCCAATCTCTACGCATTTCACCGCTACACTGGAAATTCCACCACCCTCTACAGTACTCTAGTCTACCAGTTCAAAATGCAGTTCCAA
+
FGGGGGGGGGGGGGGGGGGEGGFEGGGGFGGGGGGDGGFGGGGEFFGFGGGGGGFGGGGGGGGGGGGGGGGGGGGGGGGGGGGGGGGGGGGGGGGGGGGGGGGGGGGFD>FGGGFGGGGGGGGGGGFGGEGGGGGGGGGGGGGGGGGFGFGGGGGGGGFCGGGGFEF@?BF>6EEGGGGGFEGGGGGGGGGCGGFFFFFFGFFFGC6)2:7@G7@AF8>>BBFFFGGFFDFFFFBBBFFFF?0:BF>)66ABABFFFF<F>D:?FF>AAB2A7<>=B?9AB<
@M02352:288:000000000-CKWC8:1:1101:7225:4661 2:N:0:TAGCGCTC+AAGGAGTA
TAATCTTGCGACCGTACTCCCCAGGCGGTACACTTAATGTGTTAACTGCATTACTGCAAGGTCTATCCTCACAACAACTAGTGTACATCGTTTAGGGCGTGGCCTACCAGGGTATCTAATCCTGTTTGCTCCCCACGCTTTCGCGTCTCAGCGTCAATAATGTTCCAGTAGATCGCCTTCGCAATCGGTATTCCTTCTGATCTCTACGGATTTTACCCCTACACCAGAATTTCCATCTACCTCTCCCATATTCTAAGTAAGCAGTTTTCAAAGCAGTTCAA
+
,F,C<FFGG@CCFGGGGGGGGGGGGGGG@@6EFGGGGGFCCFGGDGGF9C6<FGG<@@<,,:<CC,56CFFFEE?,EC=4EFF?@E<5@7FGCCGG@E@7CF+4<,B,,EF79AE44E?EFG9?FEE89;EFGGGC8+CE7D8=ECC81E:7B4:C@;FAFGGGC;=;@FGFFF9C5CCAFDG5CCF5=6:+2*@5BF8+=8119+8*9*8<>A5BCF2125;)2C48@+;+;+)/;;74)/4)2((,5::44).*).9<)44(-4-))--.)()(1)-6)
@M02352:288:000000000-CKWC8:1:1101:5480:4702 2:N:0:TAGCGCTC+AAGGAGTA
TAACCTTGCGGCCGTACTCCCCAGGCGGTCTACTTAGTGCGTTAGCTGCGCCACTAAAGTCTCAAGGACCCCAACGGCTAGTAGACATCGTTTACGGCGTGGACTACCAGGGTATCTAATCCTGTTTGCTACCCACGCTTTCGCACCTCAGTGTCAGTATTGGTCCAGTGAGTCGCCTTCGCCACTGATGTTCCTTCCCATCTCTACGCATTTCACCGCTACACAGGAAATTCCACTCACCTCTACCATACTCTAGTTCGCCAGTTTTGAATGCAGTTCC
+
GGGGGGGGGGGGGGGGGGGGGGGGGGGGGGGGGGGGGGGGGGGGGGGGGGGGGGGGGGGGGGGGGGGGGGGGGGGGGGGGGGGGGGGGGGGGGGGGGGGGGGGGGGGGGGGCGGGGGGGGGGGFGGGGGFFGGGGGGGGGGGGGEGGFGGFGCFGGGGGFGCGGGCGFG:D,DFGGGGGFAGGGGGG7FGGGGEFFFFFGFGFGFFF3CEFGFFEFGF0>FFBFFFBFFFFBF4)9>B0?B<:34AA?<3:<4444<<B<>F?F?BDF7<<4)6?>FFFA
@M02352:288:000000000-CKWC8:1:1101:5310:4722 2:N:0:TAGCGCTC+AAGGAGTA
TAACCTTGCGGCCGTACTCCCCAGGCGGTCAACTTAGTGCGTTAGCTGCGCCACTCACGTCTCAAGGACACAAACGGCTAGTTGACATCGTTTACGGCGTGGACTACCAGGGTATCTAATCCTGTTCGCTCCCCACGCTTTCGTTCCTCAGCGTCAGTATCTGTCCAGGTGGCCGCCTTCGCCACTGATGTTCCTTCCAATCTCTACGCATTTCACCGCTACACTGGCACTTCCCCCACCCTCTACAGCACTCTAGTTTGCCAGTTCAAAATGCACTTCC
+
GAFGCFGGFGGFEFFGGGGGGGG7FD:FBFFFGFGGFEGC@FGGGGGGGGGGGG<FGGEGGGGG9FFCFFF8FGF@EC:E8FF9EFFFGGGGGFE?7FCG7CEGGFGG8DCEGGFG=EFEFGF9FF9CGGGGCF,<CE8EGC>FGFGFCGDGGGGDCGGG@F@>FF,,6F,1:8DDG4CAA<EDDG?;<CFGGFFFFA:;A51+7+@3C58D>B46F5>B(><:>C:4:6:F=4((-49<<BF:2)-.).3:2).*.6*)684)5446)-)5).9)15?7
@M02352:288:000000000-CKWC8:1:1101:18015:4734 2:N:0:TAGCGCTC+AAGGAGTA
TAACCTTGCGGCCGTACTCCCCAGGCGGTCAACTTAGTGCGTTAGCTGCGCCACTCACGTCTCAAGGACACAAACGGCTAGTTGACATCGTTTACGGCGTGGACTACCAGGGTATCTAATCCTGTTCGCTCCCCACGCTTTCGTACCTCAGCGTCAGTATCTGTCCAGGTGGCCGCCTTCGCCACTGATGTTCCTTCCAATCTCTACGCATTTCACCGCTACACTGGAAATTCCACCACCCCCTACAGTACTCTAGTTTGCCAGTTCAAAATGCAGTTCCA
+
EEFFCFGFFG7BCC@GEGFG@:86,66@FFGGGGGGGFCFGCFEE<@EFGGGEEEFFADFGEEFGGFGFGGGGGGGGGGCFEFFAECFGGGFFFC@FDGGGDGGGGFC8FGCCFDCFFGEEDFGFGA8CECCGGFGGCEEGFGGGFECFGGGG>EEEFD@@FGGGCFGF:CFGGGGDD*;AGEDD?C7>95@FC6?A4AGAF:C3@ACD*55>FA67799>>>::6(24=?*/*<9:(-(,,(43:04)5><<)-*6)86AAA)).:<).3>2:?)1.)).
@M02352:288:000000000-CKWC8:1:1101:6488:4742 2:N:0:TAGCGCTC+AAGGAGTA
TAACCTTGCGGCCGTACTCCCCAGGCGGTCTACTTATCGCGTTAGCTTCGCCACTAAGTCATTACAACCCAACGGCTAGTAGACATCGTTTACGGCGTGGACTACCAGGGTATCTAATTCTGTTTGCTCCCCACGCTTTCGCACCTCAGTGTCAGTATCAATCCAGAGTGTCGCCTTCGCCACTGATGTTCCTTCCTATATCTACGCATTTCAACGCTACACAGGGAATTCCACATTCCTCTACCGTACTCTAGCCTGCCAGTATCGGTGGCATTTCCAAG
+
@FGFGGGGGGGGEGGEGGGGGGGEGGGG++FFGGGGGGEDEFGGGGGGGGGGGG8FGGFGGGGFGGGGGGGFGEEFEEGF,C9BADD:FFGCF7CG:FGGCFF=F8DFECFDDF9==@,E9@FGGCEB,@>E8>++4@ED+5+@E>D5<EECCCFGDGF,@F,DFF:>B;;D*9CC<*18?CE,;:F,1=CCD?FFE61++;;+)))*1/;7:+78C)2637).9C3F::=46@(,).-)))-)-(,-:()44)4592@B0,:2))(((((.()0-94<:)
@M02352:288:000000000-CKWC8:1:1101:25015:4774 2:N:0:TAGCGCTC+AAGGAGTA
TAATCTTGCGACCGTACTCCCCAGGCGGTCTACTTATCGCGTTTGCTGCGCCACTAAAGGATCAAGTCCTCCAACGGCTAGTAGACATCGTTTACGGCGTGGACTACCAGGGTATCTAATCCTGTTTGCTCCCCACGCTTTCGTGCCTCAGTGTCAGTATTTGTCCAGGTAGCCGCCTTCGCCACTGATGTTCCTTCCAATCTCTACGCATTTCACCGCTACACTGGAAATTCCACTACCCTCTACAATCCTCTAGTTTGCCAGTTCAAAATGCAGTTCC
+
FGGGGGGGGGGGEFGGGGGGGGFGGGGGFGGGGGGFEFGEGGGGGGGGDFGGGGGGGGGGGGCFGGGGGGGGFFGEFGGGGGGGGGGGGGGGGGGGGGGGGGGFGGGGGGGDFFGGGGGGGGGGGGGGGGGGDGFGGGGGGGGGCEDFGGGFGGGGCEEGGGGGFFGCFGGGGGGGGGCAFDGEDFFGGGFGGEFFFFF+@FFDEFA*)2=D>FCFC>03:D<5DGFG797BFF44)(8:??FFADF<)(..39.*.6?4:46)844-64<AB99-74<A
@M02352:288:000000000-CKWC8:1:1101:19469:4792 2:N:0:TAGCGCTC+AAGGAGTA
TAATCTTGCGACCGTACTCCCCAGGCGGTCTACTTAACGCGTTAGCTCCGAAAGCCACGGCTCAAGGCCACAACCTCCAAGTAGACATCGTTTACGGCGTGGACTACCAGGGTATCTAATCCTGTTTGCTCCCCACGCTTTCGCATCTGAGTGTCAGTGTCTGTCCAGGGGGCCGCCTTCGCCACTGGTATTCCTTCAGATCTCTACGCATTTCACCGCTACACCTGACATTCTACCCCCCTCTACAGCACTCTAGTTCACCAGTTTCAAATGCAGTTCC
+
EFGGGGGGGGGGGGFGGGGGGGGGGGGGGGGGGGGFGGGGGGGGGGGGGGGGGGGGGGGGGGGGABGGFFGGGFGGGGGGGGGGGFGGGGGGGFGEFGCFGGGFECGGGGGGGGGGGGCGGGGFFGGGGFGGFGGGGGGGGGEGGGGCFCEGGGGFDG9DGFGGGGCF6EGGGG<DC<DFFGGGGFGGGGGGGFFC<AF7FGBC<FFFGD>GGFBFG>>>FF>FGF?G0FFBF?A<>(2-7;?F<AF:?BB)(6<*64F<>D2().4<2:)).6@9=<>6
@M02352:288:000000000-CKWC8:1:1101:22035:4822 2:N:0:TAGCGCTC+AAGGAGTA
TAATCTTGCGACCGTACTCCCCAGGCGGTACACTTAATGTGTTAACTGCATTACTGCAAGGTCTAGTCTCACAACAACTAGTGTACATCGTTTAGGGCGTGGACTACCCGGGTATCTAATCCTGTTTGCCCCCCACGCTTTCTCGTCTCAGCGTCAATTATGTTCCAGTAGATCGCCTTCGCCATCGGTATTCCTTCTGATCTCTACGGATTTTACCCCTACACCAGAAACTCCATCTACCCCTCCCATATTCTAGGTAACCAGTTTTCAAAGCAGTTAC
+
<<FDGEGGGGGGGDGGGGGGGGG@FGEEGEGGGGGFG9CFGGGGEGGGGC,,CEF9FDC,9@EFFF,C,C,C<F?<E8CEFE,C<,,,9,:44=5<FFF@CFCFGGGG,@EEC+A4@,F44E,<FGGDF,,DGGEG8C=CGD8EEFG6:CE<BC@+@E,@B;33,@,>>,,7@@55C*;A:C*=;F*A*4*:BE64>*=+1=6:<+=7>5>DFFFFGF;(,;8A4*(;(6):6A3;EB9A<(,,(8?:<?<)<<.*36*5)553>4.-).4)42:(0))-
@M02352:288:000000000-CKWC8:1:1101:15246:4863 2:N:0:TAGCGCTC+AAGGAGTA
TAATCTTGCGACCGTACTCCCCAGGCGGTCTACTTAGTGCGTTAGCTGCGCCACTAAAGTCTCAAGGACCCCAACGGCTAGTAGACATCGTTTACGGCGTGGACTACCAGGGTATCTAATCCTGTTTGCTCCCCACGCTTTCGCACCTCAGTGTCAGTATCAATCCAGAGTGTCGCCTTCGCCACTGATGTTCCTTCCTATATCTACGCATTTCACCGCTACACAGGAAATTCCACACTCCTCTAACGTACTCTACCCTGCCAGTATCGGGTGCAATTCCA
+
GFGGGGGGGGGGGGEGGGGGGGGGGGGGFGGGGGGGGGGGGGGGGGGGGGGGGGGGGGGGGGGGGGGGGGGGGGGGGGGGGFGGGGGGGGGGGCFGGGGGGGGGGGGGGGGGGGGGGGGGGGGGGGGGFGGGGGGGGDGGGGGGDEEDGGGFGGGGGFGGGGGGGGGGFFGDGG7??8CFFGGGGGGF7C<CFFFFFFFC+21@CFFFDGDGGFFFGEF;>FF?7FFGFFFFF*))(417<<:4)).130<:44)*66*,27:??A))(31(-4?<44A<)
@M02352:288:000000000-CKWC8:1:1101:7730:4883 2:N:0:TAGCGCTC+AAGGAGTA
TAACCTTGCGGCCGTACTCCCCAGGCGGTCTACTTATCGCGTTAGATTCGCCACTAAGTCATTACAACCCAACGGCTAGTAGACATCGTTTACGGCGTGGACTACCAGGGTATCTAATCCTGTTCGCTCCCCACGCTTTCGCACCTCAGTGTCGGTATCAATCCAGAGTGTCGCCTTCGCCACCGCTGTTCCCTCCTATTTCTACGCATTTCACCGCTACACAGGAAATTCCACACCCCTCTATCGTACTCTAGCCTGCCAGTATCGGGTGACATTCCAAG
+
EFGFGGGGGGGGGG@EFGGGGGF:EGGD6@FFFGGGGGG@FGFDE,,9AF7BFGCEFFFGGGFFGGGCFGEDEGGCCCGGGA?FF,C7=EFFGD7=FFEF7EE?FG,A>B:<BDFCFFFCF,CC,+>=8EGGGG7C+;CE7*@*:@:CE,,2@=EE,*?DFCGEC,::CCB;*59/9?4??DE*)*2/*3+;*.A@;F6+++1@CFEC5EFF7*3):),7<FF4C>?GFF76*9:2-4-4-(4:>6((4())66-547FBF?8>)--1(4(4))*)15<))
@M02352:288:000000000-CKWC8:1:1101:19693:4944 2:N:0:TAGCGCTC+AAGGAGTA
TAATCTTGCGACCGTACTCCCCAGGCGGTCTACTTAGTGCGTTAGCTGCGCCACTAAAGTCTCAAGGACCCCAACGGCTAGTAGACATCGTTTACGGCGTGGACTACCAGGGTATCTAATCCTGTTTGCTACCCACGCTTTCGCACCTCAGTGTCAGTATTGGTCCAGTGAGTCGCCTTCGCCACTGATGTTCCTTCCCATCTCTACGCATTTCACCGCTACACAGGAAATTCCACTCACCTCTACCATACTCTAGTTCGCCAGTTTTGAATGCAGTTCCA
+
FCFGGGGGGGGDGGCDGGGGGGGCGGGGCGGGGGGGGGGGGGGGGGGGGGGGGGGGGGGGGGGGGGGGGGGGGGGGGGGEGGGGGGGFFGGGGGGGGGGEGGGGGGGGGGGGGGGGDF?FGGFCGGGFGGGGGFGGEGGGGGGGGGGGGGGGGGGGGGGGGGDGGGFGGGGGGGGGGGGFFGGGG?FGGF9BFEFFF55>CCFGFFFCGGEGGFCFFE>:>BBFGF:F7F=FFFB2)4<B:2:BFFFFABFBF4)16:F?B:BBDDFF?F2)6494@>2<)
@M02352:288:000000000-CKWC8:1:1101:17277:4957 2:N:0:TAGCGCTC+AAGGAGTA
TAACCTTGCGGCCGTACTCCCCAGGCGGTCAACTTAGTGCGTTAGCTGCGCCACTCACGTCTCAAGGACACAAACGGCTAGTTGACATCGTTTACGGCGTGGACTACCAGGGTATCTAATCCTGTTCGCTCCCCACGCTTTCGTTCCTCCGCGTCAGTATCTGTCCAGGTGGCCGCCTTCGCCACTGATGTTCCTTCCAATCTCTACGCATTTCACCGCTACCCTGGAAATTCCACCACCCTCTACCGTACTCTAGTTTCCCATTTCAAAATGCATTTCC
+
GGGGGGGGGGGGGGGGGGGGGGGEGCFGFGGGGGGGGGGGGGGGGGGGGGGGGG8FGGGGGGGGCEDFGDGGGFGGGGFGFFD9?FGGE@GGGGGB7FGECEGGFGGGGGGGGGFCECGGFGG,EFFGGGGGGG?E@CCEGG>:FGG;A,@EGGG5CEFD@,6BFG9CC:,12A?DGGGF)CE*:C6;;CFCG5F?EFFFF<=FCAF*C5DGGF4=F:6;FF?F4>3*56FFF=4<:?FFFF?()6-13,33<22*.4=)-22))--5)-)-)6*)1.6:
@M02352:288:000000000-CKWC8:1:1101:26473:4973 2:N:0:TAGCGCTC+AAGGAGTA
TAACCTTGCGGCCGTACTCCCCAGGCGGTCAACTTAGTGCGTTAGCTGCGCCACTCACGTCTCAAGGACACAAACGGCTAGTTGACATCGTTTACGGCGTGGACTACCAGGGTATCTAATCCTGTTCGCTCCCCACGCTTTCGTACCTCAGCGTCAGTATCTGTCCAGGTGGCCGCCTTCGCCACTGATGTTCCTTCCAATCTCTACGCATTTCACCGCTACACTGGAAATTCCACCACCCTCTACAGTACTCTAGTTTGCCAGTTCAAAATGCAGTTCCA
+
FFGGGGGGGGGDBCFGGFGGGEGCGGDGFGGGGGGGGFGGGGGGGGGGGGGGGGGGGGGGGGGGGGGFGGGGGFGGGGFGGGGGGGGGGGGGGGGGGGGFGGGGDGG<FGFFGGDGGGGGGGGGGGGGGGGGGFCGGGGGGGGGGGGGGGGGEGGGGGGGCFGGGGGGG7?E6CCCCGGFFDGDGGGGGFGGGF=5@ACGFC@DCFFGG*8<DFF?FF;F>@BF7CBGFFFFF424:6??FF?:<BA:<AFA9<A?<AF42<9>4:B2)62<<AF2645))
@M02352:288:000000000-CKWC8:1:1101:16876:4981 2:N:0:TAGCGCTC+AAGGAGTA
TAACCTTGCGGCCGTACTCCCCAGGCGGTCTACTTATCGCGTTAGCTGCGCCACTAAAGGATCAAGTCCTCCAACGGCTAGTAGACATCGTTTACGGCGTGGACTACCAGGGTATCTAATCCTGTTTGCTCCCCACGCTTTCGCACCTCAGTGTCAGTATCGAGCCAGTCAGTCGCCTTCGCCACTGGTGTTCCTTCCCATCTCTACGCATTTCACCGCTACACAGGAAATTCCACTAACCTCTCTCGTACTCTAGTGAGTCAGTTTTGAATGCAGTTCCA
+
FGGGGGGGGGGGDGGGGGGGGGGGGGGGFFGGGGGGGGGGGGGGGCFGGGGGGGGGGEGGGGGGGGGGGGGGGGGGDGGGGDGGGGGGGGGGGGGGGGGGGG>FGGGGFFGGGCGGGGGGGGGGGGGGGGGFGGGGGGGGGGGGGGGFFGGGGGGGGFGFGGGGDGGGGGGGGGGGGGDFFGGGGGGGFG*>FFF?EFFFFGFGFFFGGCE3CFA?C)2(-74@CD?:467@B?<BAB?F:)(58,22-2?:<<<FA>4<<>4<>4>>3:<229/)/6)6)
@M02352:288:000000000-CKWC8:1:1101:22052:5007 2:N:0:TAGCGCTC+AAGGAGTA
TAACCTTGCGGCCGTACTCCCCAGGCGGTCAACTTAGTGCGTTAGCTGCGCCACTCACGTCTCAAGGACACAAACGGCTAGTTGACATCGTTTACGGCGTGGACTACCAGGGTATCTAATCCTGTTCGCTCCCCACGCTTTCGTTCCTCAGCGTCAGTATCTGTCCAGGTGGCCGCCTTCGCCACTGATGTTCCTTCCAATCTCTACGCATTTCACCGCTACACTGGAAATTCCACCACCCTCTACAGTACTCTAGTCTACCAGTTCAAAATGCAGTTCC
+
ACGFGGGFGGDGGGGGGGGGGGGDCDEECEEGGGGDFFGGGGGGEGGGGGGGGGDGGGGCFFFFGGFFGGGGGGGG@FGGGFFGGGGGGG@FGCGFGGGGGGGGFGGGGGGGGGGGGFGGGGG9FFDEGCFGGGDFCEEE8CCFGGGF9CEGEEG>EG,@@@9DGECFFG,=EFGGG5CA>DGGGFFG7FFGGCF<EFFCCG6DEFFCGE5574<FGDFBFFFFGGFGFFF769:272:???638A9?<<>44:29:)7<A<30)64-6-<><)*.0-6>
@M02352:288:000000000-CKWC8:1:1101:12485:5018 2:N:0:TAGCGCTC+AAGGAGTA
TAACCTTGCGGCCGTACTCCCCAGGCGGTCAACTTAGTGCGTTAGCTGCGCCACTCACGTCTCAAGGACACAAACGGCTAGTTGACATCGTTTACGGCGTGGACTACCAGGGTATCTAATCCTGTTCGCTCCCCACGCTTTCGTTCCTCAGCTTCAGTATCTGTCCAGGTGGCCGCCTTCGCCACTGATGTTCCTTCCAATCTCTACGCATTTCACCGCTACACTGGAAATTCCACTACCCTCTACAATACTCTAGTTTGCCAGTTCAAAATGCAGTTCC
+
GGGGGGGGGGGGGGGGGGGGGGGGGGGGCGGGGGGGGGGGGGGGGGGGGGGGGGGGGGGGGGGGGGGGGGGGGGGGGGGGGGGGGGGGGGGGGGGGGGGGGGGGGGGGGGGGGGGGGGGGGGGGGGGGGGGGGGGGGGEGGGGGGGGGGGGGGGGGGGGGGGGGGGGGGGGGGGGGGGGFFGGGGGGGGCGGGFFFFFFGFGFGFFFGGGFGGFFFGD>BFFFFGGFC?FFFF4<ABFFF0<?BFFFFFFFF?FFFFBF<B2408ABAAFABBD@<?9:A
@M02352:288:000000000-CKWC8:1:1101:13740:5019 2:N:0:TAGCGCTC+AAGGAGTA
TAACCTTGCGGCCGTACTCCCCAGGCGGTCTACTTATCGCGTTAGCTTCGCTACTCACGGCTTAAAGCCACAAACAGCTAGTAGACAGCGTTTACGGTGTGGACTACCAGGGTATCTAATCCTGTTCGCTACCCACACTTTCGCACATGAGTGTCAGTTTTTGGCCAGAGAGTCGCCTTCGCCACTGATGTTCCTCCAGATCTCTACGCATTTCACCGCTACACCTGGAATTCCACTCCCCTCTCCAAAACTCTAGAATGCCAGTTCTAAATTACCGTCCA
+
DFGGGGGGGGGGGGCCGGGGFFFGGGEDGGGGGGGGGGGDGGGGGCFGGGGGGGGGGGGGGGGGGGGGGGGGGGGGFGGGGGGDFGFCFECGGGGGGGGEGGGGGGGGGGGGGGGGGGGGGGGGGGGGGGGGEGFGGGGGGCEEEGGCGGGGGGGGFFGGGGG>GGGGFGGGGGDGGGGF>GGGGGECCDGGG?:>;AAFFGFFFFFGGGFG7CEFGFF9>F?FFF?GBF?F=85>A<?:??<((12:)470)4<9).*6<>?:2)6<A><4)4@A>1:;(
@M02352:288:000000000-CKWC8:1:1101:10648:5044 2:N:0:TAGCGCTC+AAGGAGTA
TAATCTTGCGACCGTACTCCCCAGGCGGTCTACTTATCGCGTTAGCTGCGCCACTAAAGGATCAAGTCCTCCAACGGCTAGTAGACATCGTTTACGGCGTGGACTACCAGGGTATCTAATCCTGTTCGCTCCCCACGCTTTCGCACCTCAGTGTCAGTATCAATCCAGAGTGTCGCCTTCGCCACTGATGTTCCTTCCTATATCTACGCATTTCACCGCTACACAGGAAATTCCACACTCCTCTATCGTACTCTAGCCTGCCCGTATTGGGTGGCATTCCA
+
CEEGEGGGGGGGGEEEGGFGGGGGGGGGCCGGGGGFGGGGGGGGGGGGGGGGGGGGGGGGGGGGGGGFGGGGGGFDGGGGGGGGFGGFEEGGGGGGGGGGGGGGGGGGGGGDFFGGFFGGGGGDDFCEGGGGGGGGGGEDGGGCEGGFFGGGGGGGGGGDGGGGGGGGFGGGGG4CGGGF?CGGGGGFGFGGGEFEFAFFACAFEFFDG=>GF+7AEB9B0727DF?GF@FF??942:,(4A?<7)41:<B()-:*6:*4:1(-46((..(((().*)-66
@M02352:288:000000000-CKWC8:1:1101:8274:5049 2:N:0:TAGCGCTC+AAGGAGTA
TAACCTTGCGGCCGTACTCCCCAGGCGGTCAACTTAGTGCGTTAGCTGCGCCACTCACGTCTCAAGGACACAAACGGCTAGTTGACATCGTTTACGGCGTGGACTACCAGGGTATCTAATCCTGTTCGCTCCCCACGCTTTCGTCCCTCAGCGTCAGTATCTGTCCAGGTGGCCGCCTTCGCCACTGATGTTCCTTCCAATCTCTACGCATTTCACCGCTACACTGGAAATTCCACCACCCTCTACAGTACTCTAGTTTGCCAGTTCAAAATGCAGTTCCA
+
FGFFGGGGGGGGGGGGGGGGGGGGGGGGGGGGGGGGGGGGGGGGGGGGGGGGGGFGCGGGGGGGGGGGGGGGGGGGGGDGGGGGGGGGGGGGGGGGGGGGGGGGGGGGGGGGGGGGGGGGGGGGGGGGGGGGGGGGGGGGGGGGGGGGGGGGGGGGGGGGGGGGGGGGGFGGGGGGGGDFFGEGGGGFGGGGGE=CEFFGFGFGFFFFGGFGGFFFGFFFFF<FCGFGFFFFF?DD:BBBFFFFFFF0AFF29AABBFFFFFFFFFFFFA<<<9F<=94>4
@M02352:288:000000000-CKWC8:1:1101:18587:5050 2:N:0:TAGCGCTC+AAGGAGTA
TAACCTTGCGGCCGTACTCCCCAGGCGGTCAACTTAGTGCGTTAGCTGCGCCACTCACGTCTCAAGGACACAAACGGCTAGTTGACATCGTTTACGGCGTGGACTACCAGGGTATCTAATCCTGTTCGCTCCCCACGCTTTCGTTCCTCAGCGTCAGTATCTGTCCAGGTGGCCGCCTTCGCCACTGATGTTCCTTCCAATCTCTACGCATTTCACCGCTACACTGGAAATTCCACCACCCTCTACAGTACTCTAGTCTACCAGTTCAAAATGCAGTTCCA
+
GGGGGGGGGGGGGGGGGGFGGGGEGGEGFFGGGGGGGGGGGGGGGGGGFGGGGGCFGGGGG8FGGFGEGGGGGGGGGGGGGGGGGGGGGGGGGGGGGDGGGGGGGGGGGGGGFGCGGGGGGGGGGGGGGGGGGGGGGGGGGGGFGGGGGFFCEGGGGFGFF<FFD:BEG?BCGGGGGGDFFGGGCGGGF7CGFFFFFFFGFF613AC3CEDCGFFFFE>FFF?FFG(7(9=7??>A(3::??<07AF?A><))4>B5<*6<A?F<94<BABDAAF26<4)-
@M02352:288:000000000-CKWC8:1:1101:12091:5071 2:N:0:TAGCGCTC+AAGGAGTA
TAATCTTGCGACCGTACTCCCCAGGCGGTCTACTTAGTGCGTTAGCTGCGCCACTAAAGTCTCAAGGACCCCAACGGCTAGTAGACATCGTTTACGGCGTGGACTACCAGGGTATCTAATCCTGTTTGCTACCCACGCTTTCGCACCTCAGTGTCAGTATTGGTCCAGTGAGTCGCCTTCGCCACTGATGTTCCTTCCCATCTCTACGCATTTCACCGCTACACAGGAAATTCCACTCACCTCTACCATACTCTAGTTCGCCAGTTTTGAATGCAGTTCCA
+
FFGGGGGGGGGGGGGGGGGGGGGGGGGG:FGGGGGGGGGGGGGGGGGGGGGGGGGGGGGGGCGFGGGGGGGGGGGGGGEGGGGGGGGGGGGGGGGGGGEGGGGGFFGGGGGGGGGGGGGGGFGGGGGGGGGGGGGGGGGGGGGEGGGGGGGGGGGGGGFGC@DGGGFGGFGGGGGCGGDFFGGDDCFGGFGGGFFFEF);6*;:5FF<GEDGGF?F?3:3>B?FGGBD???FFFFF207?F<?DFBF:2,:22<D46)9:>:?BFBF<426<)246945<)
@M02352:288:000000000-CKWC8:1:1101:12114:5077 2:N:0:TAGCGCTC+AAGGAGTA
TAATCTTGCGACCGTACTCCCCAGGCGGTCTACTTAGTGCGTTAGCTGCGCCACTAAAGTCTCAAGGACCCCAACGGCTAGTAGACATCGTTTACGGCGTGGACTACCAGGGTATCTAATCCTGTTTGCTACCCACGCTTTCGCACCTCAGTGTCAGTATTGGTCCAGTGAGTCGCCTTCGCCACTGATGTTCCTTCCCATCTCTACGCCTTTCACCGCTACACAGGAAATTCCACTCACCCCTACCATACTCTAGTTCGCCAGGTTTTAATGCAGTTCAA
+
GGCGFGGGGGDGGCFEGGFAFFGGGFEECFGGGGGGGGGFGGGGGGGGGGGGGGGGGGGGGFGGAGGGFCFGGGGGGGGGGG9FGGGGGGGGGGGGGGGGGGGGGGGGGGGGGGGGGFGGAFGDGGFDAGGGGGGGEGCEFFGGGG:ACFDFFAFFGGGGGCGGGGGGGGGFFGGGDGGF)?E*??E7,,>=FCF?<AFF658@EACCD*)CC+9CF:;0(78<CG?C:F@*@7AA>7?F(44<0?:7>2:449<*.6F673,,(5><())))47)*.:)-
@M02352:288:000000000-CKWC8:1:1101:7691:5083 2:N:0:TAGCGCTC+AAGGAGTA
TAACCTTGCGGCCGTACTCCCCAGGCGGTCAACTTAGTGCGTTAGCTGCGCCACCCACGACTCAAGGTCACAGACGGCTAGTTGACATCGTTTACGGCGTGGACTACCAGGGTATCTAATCCTGTTTGCTCCCCACGCTTTCGTGCCTCAGTGTCAGTATTTGTCCAGGTAGCCGCCTTCGCCACTGATGTTCCTTCCAATCTCTACGCATTTCACCGCTACACTGGAAATTCCACTACCCTCTACAATACTCTAGTTTGCCAGTTCAAAATGCAGTTCC
+
GGFFGGGGGGGGGGGGGGGGGGGGGGGGFGGGFGGGGGGGGGGGGGGGGGGGGGGGGGGGGGGGGGGGGGGGGGGGEGGGGGGGGGGGGGGGGGGGGGGGGGDGGGGGGGGGFGGGGGGAAFFBGGGGGGGGGGGGGGGGGGGGCGGGGGCCECCFC@CFGGGGGCFGFFGGGGGGGGGFFGGGGGGCFGG=FCFEFFFGFGFGFFFGGGEDCFFFGDF1;E?F>FFFF=??F69<AF??:7:<<).4<)4<4)<9:AFADB>42<BFFFF<2<F2@A>B
@M02352:288:000000000-CKWC8:1:1101:12912:5097 2:N:0:TAGCGCTC+AAGGAGTA
TAATCTTGCGACCGTACTCCCCAGGCGGTACACTTAATGTGTTAACTGCATTACTGCAAGGTCTAGCCTCACAACAACTAGTGTACATCGTTTAGGGCGTGGACTACCAGGGTATCTAATCCTGTTTGCTCCCCACGCTTTCGCGTCTCAGCGTCAATAATGTTCCAGTAGATCGCCTTCGCAATCGGTATTCCTTCTGATCTCTACGGATTTTACCCCTACACCAGAAATTCCATCTACCTCTCCCATATTCTAGGTAAGCAGTTTTCAAAGCAGTTCAA
+
FGGGGGGGGGGGGEFGGGGGGGGGGGGGGGGGGGGGGGGGGGGGGGGGGGGGGGGFGGDGGGGGGGGGGGGGGGGGGGGGGGGGGGGGGGGGGGGGGGGGGGGGGGGGGGGGGGGGGGGGGGGGGGGGGGGFFGFGGGGGGGGGGCEDGGGGGGGGEGGGGGGGGGGGGFGCDFCCCDGFFGGGGGGGGCGCDEFFFFFDFGFGFAFGGGFGGFFFGFFFFFFFGGFGFAFFFFFFEFFF3743=B7?<74AFDFFDFF224A?BABD<AF5<:?166<A5
@M02352:288:000000000-CKWC8:1:1101:16484:5131 2:N:0:TAGCGCTC+AAGGAGTA
TAACCTTGCGGTCGTACTCCCCAGGCGGGCAACTTAGTGCGTTAGCTGCGCCACTCACGTCTCAAGGACACAAACGGCTAGTTGACATCGTTTACGGCGTGGACTACCAGGGTATCTAATCCTGTTCGCTCCCCACGCTTTCGTACCTCAGCGTCAGTATCTGTCCAGGTGGCCGCCTTCGCCACTGATGTTCCTTCCAATCTCTACGCATTTCACCGCTACACTGGAAATTCCACTACCCTCTACAGTACTCTAGTTTGCCAGTTCAAAATGCAGGTCCA
+
9FEFFGGGGGG-@FCFGDFF@FGGGCCD+6FDGGGGGGGGGGGGGGGGGGEGGGGGGGGC<8,,CF8,?BF8+BF7:@FGGGF,,CEFGGGGGGGEGGGGGGGGGGGGGGGEG<FCAFAGGGGGGGFCGDFGGG<CGGCECGG:>FGGGG?FGGGGGG9;CFGGGGEGG?<CBFGGGGGFFGCE<FGFGFGGFCA57.*;FGFGFFFGGGFGGFBFGE>6>FFFC*8*57@=4B)4-,((4<<1)<A?5ABA>):*..*.4<<?FFF<9<2>)6F4)4)4)
@M02352:288:000000000-CKWC8:1:1101:19966:5167 2:N:0:TAGCGCTC+AAGGAGTA
TAATCTTGCGACCGTACTCCCCAGGCGGTCTACTTATCGCGTTAGCTGCGTTACTAAGATCTCAAGGATCCCAACAACTAGTAGACATCGTTTACGGCGTGGACTACCAGGGTATCTAATCCTGTTTGCTCCCCACGCTTTCGCACCTCAGTGTCAGTATCAGTCCAGGCAGTCGCCTTCGCCACTGGTGTTCCTTCTTATATCTACGCATTTCACCGCTACACAAGAAATTCCACTACCCTCTACTGTACTCTAGTTACCCAGTTCTAAATGCAGTTCCA
+
FGGGFGGGGGGGGGGGGGGFGGGEGGGGGGGGGGGGGFGGGGGGGGGGGGFGGGGGGGGGGGGGGGGGGGGGGGGGGGGGGGGGGG<FGEFGGGGGCGGGGGGGGGGGGGGGGGGGGGGGGGGGGGGGGGGGGGGGGGGCGGGGGGGGGGGFGGGGGFGGGGGGGGGGGGDGFGGGGGGAFGGGGGGGEGGGFEFFFBFGFGFFCFFFD=5DFFF6CEF@>EFFFG6GFFF?FFBFFFFF?<?FAF))6>A2>4<=ABFFFFFB4-<<BF)6:)9<F>24-
@M02352:288:000000000-CKWC8:1:1101:7928:5193 2:N:0:TAGCGCTC+AAGGAGTA
TAACCTTGCGGCCGTACTCCCCAGGCGGTACACTTAATGTGTTAACTGCATTACTGCAAGGTCTAGCCTCACAACAACTAGTGTACATCGTTTAGGGCGTGGACTACCAGGGTATCTAATCCTGTTTGCTCCCCACGCTTTCGCGTCTCAGCGTCAATAATGTTCCAGTAGATCGCCTTCGCAATCGGTATTCCTTCTGATCTCTACGGATTTTACCCCTACACCAGAAATTCCATCTACCTCTCCCATATTCTAGGTAAGCAGTTTTCAAAGCAGTTCAA
+
FGGGGGGGGGGGGGGGGGGGGGGGGGGGFFGDGGGGGFGFGGGGGGGGFFGFGGGFGGGGFGGGGGGGCGDGCGEFGGGGGGGGGF<FFFGGGGGGCF=FDEGCEGGGGGGGGGGGFAFFFEDGGGGGGGGGGGGGGG6CFGGGGGGDC9@CEGGGGGGAECGGGGFCFFGFGFGGGDDF>CCCCGGGEGGGGFFFFFFFF7FD<BFGGG>DGFFFGF@@<FFFGDFC3AFFFFFCEEFAFFA7:B:?)4:)6<<9?<B922.3<9:9<AA29?@?F<4<.
@M02352:288:000000000-CKWC8:1:1101:16600:5196 2:N:0:TAGCGCTC+AAGGAGTA
TAATCTTGCGGCCGTACTCCCCAGGCGGTCTACTTATCGCGTTAGCTTCGCCACTAAAAGATCAAGTCTTCCAACGGCTAGTAGACATCGTTTACGGCGTGGACTACCAGGGTATCTAATCCTGTTTGCTCCCCACGCTTTCGCACCTCAGTGTCAATATCAGTCCAGGTAGTCGCCTTCGCCACTGGTGTTCCTTCCTATATCTACGCATTTCACCGCTACACAGGAAATTCCACTACCCTCTACTGTATTCTAGACTAGCAGTATCAGCTGCAGTTCCA
+
FGFFFGGGGGGGGGGGGFFGGGGGGGGGCFGGGGGGGGGGGGGGGGGGGGGGGGGGGGGGGGGGGGGGGGGGGGGGGGGGGGGGGGGGGGGGGGGGGGGGGGGGGGGGGGGGGGGGGGGEGGGGGGGCFGGGGGGGGGGGGGGGGGGFGGCCFGGG;EFFGGGGGGGFGGGGGGGGGGGFFGGGGGGFFCCGGFFF<FFGFF=FFFFFDGFGGFFFGFF;BF2FGFF4<?FFFFFAAFFF?768<B>7A6A<<2:/)9=A??A79>:>A<,2:?F7?2<))
@M02352:288:000000000-CKWC8:1:1101:20430:5270 2:N:0:TAGCGCTC+AAGGAGTA
TAATCTTGCGACCGTACTCCCCAGGCGGTCTACTTATCGCGTTAGCTGCGCCACTAAAGGATCAAGTCCTCCAACGGCTAGTAGACATCGTTTACGGCGTGGACTACCAGGGTATCTAATCCTGTTTGCTCCCCACGCTTTCGCACCTCAGTGTCAGTATCGAGCCAGTCAGTCGCCTTCGCCACTGGTGTTCCTTCCCATCTCTACGCATTTCACCGCTACACAGGAAATTCCACTAACCTCTCTCGTACTCTAGTGAGTCAGTTTTGAATGCAGTTCCA
+
9BFFFGGGGGEGGGGGGGGGGGGGGGGG@FFFGGGGGFGGGGGGGGGGGGGGGGDGGGGG<FGGGGGGGGGGGGGGGGDFGGGGCCGFDGGGGGGGGGGGGGGGGGGGGGGGGGGGGGGGGGGGGGG@FFGGGGFGGGGGGGGGGGGFGFEFEGGGGGGGG@FFEGFGGGEFGGDGGGDFFCGGGFGG?C8CD?FFFFAGFGA:):AFGG3CGFCFGFF9>F>FGGBGB6***9AFBFB>BA?2:,2:?<F(.4-94)=?9A2:)6<<0:)6>2*-1))))
@M02352:288:000000000-CKWC8:1:1101:20729:5280 2:N:0:TAGCGCTC+AAGGAGTA
TAACCTTGCGGCCGTACTCCCCAGGCGGTCAACTTAGTGCGTTAGCTGCGCCACTCACGTCTCAAGGACACAAACGGCTAGTTGACATCGTTTACGGCGTGGACTACCAGGGTATCTAATCCTGTTCGCTCCCCACGCTTTCGTTCCTCCGCGTCAGTATCTGTCCAGGTGGCCGCCTTCGCCACTGATGTTCCTTCCAATCTCTACGCATTTCACCGCTACACTGGAAATTCCACCACCCTCTACAGTACTCTAGTTTGCAAGTTCAAAATGCAGTTCCA
+
CFFGEGGGGGGGGG@FGGFGGGGGFFEG7CEFGGGGFFGGGGGGGGGGGGGGGGAFGGGGGFGGGFDFGGGGGDF:CC>CFFDF9<,@BFFGGGGCCEEC=EFGGF<F8AFG@FGFFDFF9F>,3F<CGCFFGG7F+;8BC;ECGFGCF6:7>9:EGF,,6<C;FGF,?CCC8CDCG*>F>DEEGGGFG:;DCCCEEFFCCC8C)@C<<*8DG?<FG)-3684FC44F7*6@*9444:<0:01:><B0):A4:A<*.:*.6)).466>>BBA2>F9@26<-
@M02352:288:000000000-CKWC8:1:1101:16975:5308 2:N:0:TAGCGCTC+AAGGAGTA
TAATCTTGCGACCGTACTCCCCAGGCGGTCTACTTAGTGCGTTAGCTGCGCCACTAAAGTCTCAAGGACCCCAACGGCTAGTAGACATCGTTTACGGCGTGGACTACCAGGGTATCTAATCCTGTTTGCTACCCACGCTTTCGCACCTCAGTGTCAGTATTGGTCCAGTGAGTCGCCTTCGCCACTGATGTTCCTTCCCATCTCTACGCATTTCACCGCTACACAGGAAATTCCACTCACCTCTACCATACTCTAGTTCGCCAGTTTTGAATGCAGTTCCA
+
DDFGFGGGGGGGGG@FGGGGGGGGGGGGCFGGGGGGGGGGGGGGGGGGGGGGGGGGGGGGGGGGGGGGGFGGGGGGGDGGGGGGGGGGGGGGGGGGGGGEGGGGGGGGGGGGGGGFFFGFGFGGGGGGGGGGGGGGGEEGGGGGGGGGGGGGGGGGGGFGGCGFGGGFFFGCFGCDGGGFFGGGGGFCFGGFGFFFFFFGA>6CCFFGDGAC@ACFG89>9@).*9?D?FFFFBBAAB::?5,))6<8))(-45<@FBF:6B?6.6A40:AA)48-/.45.
@M02352:288:000000000-CKWC8:1:1101:16967:5324 2:N:0:TAGCGCTC+AAGGAGTA
TAATCTTGCGACCGTACTCCCCAGGCGGTCTACTTAGTGCGTTAGCTGCGCCACTAAAGTCTCAAGGACCCCAACGGCTAGTAGACATCGTTTACGGCGTGGACTACCAGGGTATCTAATCCTGTTTGCTCCCCACGCTTTCGCACCTCAGTGTCAGTATTGGTCCAGTGATTCGCCTTCGCCACTGATGTTCCTTCCCATCTCTACGCATTTCCCCGCTACACAGGAAATTCCACTCACCTCTCCCATACTCTAGTACGCCAGTTTTCAATGCAGTTCC
+
9EGFGGGGGGG7FEFFGGGGGGGGGGEG+@FFGGGGCFGGGGGGGGGGGGCGGGG<FFGEC?<,EF8,CFGE:FG:+@FGGGGFAFGGGGGGGGG+CFGGGGGGGGGGGGGGGGGGGGGGGGGGGGG?EG,DFGGGEGGGGGGGCGGGGG?2DFGGGC;;,=9EGGGGG9E,?CCGGGGFFGGGGGG,BCECC<FEFAADF4+@?7F8D7>DCA34E>B@;D?FC7?FBFFF?F).-(42<)3)8<?0>01-.6>@:)1(-33939BF)64<),/)/645
@M02352:288:000000000-CKWC8:1:1101:22523:5357 2:N:0:TAGCGCTC+AAGGAGTA
TAACCTTGCGGCCGTACTCCCCAGGCGGTCAACTTAGTGCGTTAGCTGCGCCACTCACGTCTCAAGGACACAAACGGCTAGTTGACATCGTTTACGGCGTGGACTACCAGGGTATCTAATCCTGTTCGCTCCCCACGCTTTCGTTCCTCAGCGTCAGTATCTGTCCAGGTGGCCGCCTTCGCCACTGATGTTCCTTCCAATCTCTACGCATTTCACCGCTACACTGGAAATTCCACCACCCTCTACAGTACTCTAGTTTGCCAGTTCAAAATGCAGTTCCA
+
FGGGGGGGGGGGGGCFGGGGGGGDGGGGCGGEGGGGGGFGGGGGGGGGGGGGGGGGGGGFGGGGGGGGGGGGGGGGGDGGGGGGGGGGGDGGGGGGGGGGGGGGGGGGFFGGGGGGGGGGGGGGGGGGGEGGGGGGGGGGFGGGGGGGGGGGGGGGGGGGGGGGFFCGFGFFFGCGGGGA>GGGGFF+>FFGGC6<AFFGFGFCEFFGGGFGGFFFGFF6>D?FGG?4:=F=9BAAFFF?FFF0<BBBFAFFBFABAB446268::AFB<73><FF=5A25
@M02352:288:000000000-CKWC8:1:1101:15292:5361 2:N:0:TAGCGCTC+AAGGAGTA
TAACCTTGCGGCCGTACTCCCCAGGCGGTCTACTTATCGCGTTAGCTTCGCCACTAAGTCATTACAACCCAACGGCTAGTAGACATCGTTTACGGCGTGGACTACCAGGGTATCTAATCCTGTTTGCTCCCCACGCTTTCGCACCTCAGTGTCAGTATCAATCCAGAGTGTCGCCTTCGCCACTGATGTTCCTTCCTATATCTACGCATTTCACCGCTACACAGGAAATTCCACACTCCTCTATCGTACTCTAGCCTGCCAGTATCGGGTGCAATTCCAAG
+
FGGGGGGGGGGGGGEEGGGGGGGEFCCECGGGGGGGGFGEGGGGGGFGGGGGGGGGGGGGGGGGGGGGGGGGGGGGGGGGGGGGGGGGGGGGGGGGGGGGCGGGGGGGGGFGGGGGGGGGGGGGGGGGG=BFGGGG7CCFGGGGGFFCCFEGGGFFGFGDFFCGGGFGGFGGGGGGGGGFEDGG<F?FCFGGGFFFFFFGFFCCEFE3/C@:FFA>G59B?FDF4FFGB=F=482:8337:4).:0?<BFF4><A@9?>??:))64137BBF?FFAFBFF2
@M02352:288:000000000-CKWC8:1:1101:5368:5457 2:N:0:TAGCGCTC+AAGGAGTA
TAATCTTGCGACCGTACTCCCCAGGCGGTACACTTAATCTGTTAACTGCATTACTGCAAGGTCTAGCCTCACAACAACTAGTGTACATCGTTTAGGGCGTGGACTACCAGGGTATCTAATCCTGTTTGCTCCCCACGCTTTCGCGTCTCAGCGTCAATAATGTTCCAGTAGATCGCCTTCGCAATCGGTATTCCTTCTGATCTCTACGGATTTTACCCCTACACCAGAAATTCCATCTACCTCTCCCATATTCTAGGTAAGCAGTTTTCAAAGCAGTTCAA
+
GFDGEGGGGGGGGGGGGGGGGGGDGGGGGGGDFGGGGGEEGGGGGGGGGFFFGGGFGGGGGGGFGGGGDGGGGGGGGGGGGGGGED9<F@DEGFDDFFGGCGD<FFFGGGGGGFGGGGGGGGGGGGGGGGGFGGGGGGGGGGGGGGGGGGGGGGGEGGFCEFGGGGCFGFECCFGGGGGFFG5EGGGCEGGGGEFFBFB7=FFG?FF:?/8DGFEB76(6=A;AC*1/6FFFFFFFFF3CEEF36:<FF1AAAA>F?A*5??B?4<9ABFA<<?6<FADF)
@M02352:288:000000000-CKWC8:1:1101:24835:5512 2:N:0:TAGCGCTC+AAGGAGTA
TAACCTTGCGGCCGTACTCCCCAGGCGGTCAACTTAGTGCGTTAGCTGCGCCACTCACGTCTCAAGGACACAAACGGCTAGTTGACATCGTTTACGGCGTGGACTACCAGGGTATCTAATCCTGTTCGCTCCCCCCGCTTTCGTTCCTCAGCGTCAGTATCTGTCCAGGTGGCCGCCTTCGCCACTGATGTTCCTTCCAATCTCTACGCATTTCACCGCTACACTGGAAATTCCACCACCCTCTACAGTACTCTAGTTTGCCAGTTCAAAATGCAGTTCC
+
AFGFFGGGGGGDE@FFFF<FGGGEGGGG6C:@FGGG<CFGGGEEGGGGGDECCGGGCFFDFCFFGGG<FFFFGGGGGG:F@?BE9F<FFGFDGFG@=FGGGGD=FF=F8DFGF<:E@EGGGGFFGG9=C+3+@F+3CEDEG7:FGFFCCFFGGEEC*@@;FGFFCG@FFGF>,,79D:DAFDGC*=<?+11;:<FFFFFGF4@GFFFCDE3CF7A?CBF9>F7:**4C2998?4)6,,23141:>FA)69<BBB<*<AB<A2A08A)6)-34)67>?A24
@M02352:288:000000000-CKWC8:1:1101:13299:5524 2:N:0:TAGCGCTC+AAGGAGTA
TAATCTTGCGACCGTACTCCCCAGGCGGTACACTTAATGTGTTAACTGCATTACTGCAAGGTCTAGCCTCACAACAACTAGTGTACATCGTTTAGGGCGTGGACTACCAGGGTATCTAATCCTGTTTGCTCCCCACGCTTTCGCGTCTCAGCGTCAATAATGTTCCAGTAGATCGCCTTCGCAATCGGTATTCCTTCTGATCTCTACGGATTTTACCCCTACACCAGAAATTCCATCTACCTCTCCCATATTCTAGGTAAGCAGTTTTCAAAGCAGTTCAA
+
GGGGGGGGGGGGGGGGGGGGGGGGGGGGGGGGGGGGGGGGGGGGGGGGGGGGGGGGGGGGGGGGGGGGGGGGGGGGGGGGGGGGGGGGGGGGGGFGGGGGGGGGGGGGFGGGGGGGGGGGGGGGGGGGGGGGGGGGGGGGGGGGGGGGGGCGGGGGGGGFFCGGGGGGGGGGFGGGGGGFFGGCGGGGG>CGGFFFEFF78CFGFFFGDGBDGFEFGFFFFFFFGGFG1)@CFCE?EEEEE<AEDBFBA<>FFDFFFAFABBAB9>ADBDAFFFFFF6AD<
@M02352:288:000000000-CKWC8:1:1101:4834:5550 2:N:0:TAGCGCTC+AAGGAGTA
TAACCTTGCGGCCGTACTCCCCAGGCGGTCAACTTAGTGCGTTAGCTGCGCCACCCACGACTCAAGGTCACAGACGGCTAGTTGACATCGTTTACGGCGTGGACTACCAGGGTATCTAATCCTGTTTGCTCCCCACGCTTTCGTGCCTCAGTGTCAGTATTTGTCCAGGTAGCCGCCTTCGCCACTGATGTTCCTTCCAATCTCTACGCATTTCACCGCTACACTGGAAATTCCACTACCCTCTACAATACTCTAGTTTGCCAGTTCAAAATGCAGTTCC
+
GGGFGGGGGGGGGGGGGGGGGGGGGGGGEEFFGGGGGGGGGGGGGGGGGGGGGGGGGGGGGGGGFFGGGGGGGGGGDGEGFGFFFGGGGDGGGGGGDGGGGGGGGGGGGGGGGGGGGGGGGAFGGGGGGGGGFGGEDDEGGGGG>EGGGGFFDGGFGGFGGGEGGGG?FFGGCGGGGGGF>DGGGGGGGGGGG3ACEFFGFGFGFFFGGCEGGFFFG>BFFFFFGG7FBFFFFFAD<?F?B><7AFF2<2:A24>7>4FADAFB?))5)6>AFFF<?<A<
@M02352:288:000000000-CKWC8:1:1101:4215:5573 2:N:0:TAGCGCTC+AAGGAGTA
TAATCTTGCGACCGTACTCCCCAGGCGGTACACTTAATGTGTTAACTGCATTACTGCAAGGTCTAGCCTCACAACAACTAGTGTACATCGTTTAGGGCGTGGACTACCAGGGTATCTAATCCTGTTTGCTCCCCACGCTTTCGCGTCTCAGCGTCAATAATGTTCCAGTAGATCGCCTTCGCAATCGGTATTCCTTCTGATCTCTACGGATTTTACCCCTACACCAGAAATTCCATCTACCTCTCCCATATTCTAGGTAAGCAGTTTTCAACGCAGTTCAA
+
FGGGGGGGGGGGGGGGGGGFGGGGGGEGGGGGGGGGGGGGGGGGFGGGGGGGGGGAFGGFGGGGFGGGGGGGFGGGGGGGGGGGGGGGGGGGGGFGFGGGGGGGGGGGGGGGGGGGGGGGGGGGGGGGFGGGGGGGGGGGGGGGGGGGGGGGGGGGGGFGGGGGGGGCFGFFEGFDDDDFFGGGGGGGGGGGG<FFFFFGFGFGFFFGGEFDFFEFGFD@;FFAFF6*6):@A6?EFFEC@4<48@F748>FDAFF2A4>)).:D2<>BFA-,9B15<AF)
@M02352:288:000000000-CKWC8:1:1101:16713:5608 2:N:0:TAGCGCTC+AAGGAGTA
TAATCTTGCGACCGTACTCCCCAGGCGGTACACTTAATGTGTTAACTGCATTACTGCAAGGTCTAGCCTCACAACAACTAGTGTACATCGTTTAGGGCGTGGACTACCAGGGTATCTAATCCTGTTTGCTCCCCACGCTTTCGCGTCTCAGCGTCAATAATGTTCCAGTAGATCGCCTTCGCAATCGGTATTCCTTCTGATCTCTACGGATTTTACCCCTACACCAGAAATTCCATCTACCTCTCCCATATTCTAGGTAAGCAGTTTTCAAAGCAGTTCAA
+
FGGGGGGGGGGGG>FGGGGGGGGGGGGGGGGGGGGGGGGGGGGGGGGGGGGGGGGGGGGGGGGGGGGGGGGGGGGGGGGGGGGGGGGGGGGGGGGGGGGGGGGGGGGGGGGGGGGGGGGGGGGGGGGGGGGGGGGGGGGGGGGGGGGGGGGGGGGGGGGGGGGGGGGGGGGGGGGGGGGFFGGGGGGGGFGGCCFEFFCFFDFGFFFGGCEGGFEFGFFFFF;FGGDGFFFFFFEEFFFFFEADBFFFABAFBFFFBA=AFFA?ABBFFFFBFFF??<AA>
@M02352:288:000000000-CKWC8:1:1101:8357:5615 2:N:0:TAGCGCTC+AAGGAGTA
TAACCTTGCGGCCGTACTCCCCAGGCGGTCAACTTAGTGCGTTAGCTGCGCCACTCACGTCTCAAGGACACAAACGGCTAGTTGACATCGTTTACGGCGTGGACTACCCGGGTATCTAATCCTGTTTGCTCCCCACACTTTCGTACCTCCGCGTCAGTATCGAGCCCGTGAGCCGCCCTCCCCACTGGTGTTCCTCCAAATATCTACGAATTTCACCTCCACCCCTGGAATTCCCCTCCCCTCCCCCGCACCCTAGACTGATAGTTTTTGAGGCCCTTCC
+
<EEGFGGGGGGCCFGGGGGGGGGGGFE@8C,CFGGGEFGGGGGGGGGGGEFGGGGFGGGGG8F<EFF,F=F,CFFCCFGE@EAE,95??:?FF@E+CE+@+C+=,AFG,:FGC7:E9C93>F<=FFGFF,,>DF:B+@8EFGD>CBE9C,4=8;8**@7;@4BFGDB1B<=*B2)58)8:)1C*77+=+089*6B>B46?B*9:)1855E:CF?)9C*((.0(0)1-5(9?@?F)(.((,4.(,(((((3(((,40)660:<)))6:2114<(1)-),.4
@M02352:288:000000000-CKWC8:1:1101:21050:5664 2:N:0:TAGCGCTC+AAGGAGTA
TAATCTTGCGACCGTACTCCCCAGGCGGTACACTTAATGTGTTAACTGCATTACTGCAAGGTCTAGCCTCACAACAACTAGTGTACATCGTTTAGGGCGTGGACTACCAGGGTATCTAATCCTGTTTGCTCCCCACGCTTTCGCGTCTCAGCGTCAATAATGTTCCAGTAGATCGCCTTCGCAATCGGTATTCCTTCTGATCTCTACGGATTTTACCCCTACACCAGAAATTCCATCTACCTCTCCCATATTCTAGGTAAGCAGTTTTCAAAGCAGTTCAA
+
CGFGGGGGGGGGGGEGGGGGGGGGGGGGGGGGGGGGGGGGGGGGGGGGGCFFGGGGGGGGGGGGGGGGGGGGGGGGGGGGGGGGGGGGGGGGGGGGFGGGGGGGGGGGDFGGGGGGGGGGGGGGGGGGGGGGGFGGGGGGGGGGGBEGGGGGGGGGGGGGGGGGGGGGGGGGGGGGGGGFFDGGGGGGGGGGGFFEEFFFFFFGFFFGDEBGGCEFGFFFFFEFGGFGF6FFFFEEFEEFEEE@D@FFF?ABF<<=2:@F2<ABFAB946<4<BFBF4-:5
@M02352:288:000000000-CKWC8:1:1101:14662:5668 2:N:0:TAGCGCTC+AAGGAGTA
TAACCTTGCGGCCGTACTCCCCAGGCGGTCAACTTAGTGCGTTAGCTGCGCCACTCACGTCTCAAGGACACAAACGGCTAGTTGACATCGTTTACGGCGTGGACTACCAGGGTATCTAATCCTGTTCGCTCCCCACGCTTTCGTTCCTCAGCGTCAGTATCTGTCCAGGTGGCCGCCTTCGCCACTGATGGTCCTTCCAATCTCTACGCATTTCACCGCTACACCGGAAATTCCACCACCCCCTCCAGTACTCTAGTTTGCCAGTTCAAAATGCAGTTCC
+
FFGGGGGGGGGGGGGGGGGGGGGGGGGGFCFGFGGGGA@FGGGGGGGGGGGGGGFGFFGGGEGFGCFGG?FEF8CFEGFGGFFGGGFDFBFFFGGFCGCCGGGFGGGGCFGGFAECCDDGGGGGGGGGC=DFGGGGG>CEGGGGGGGGGGGGEGGGGGFGG,@DGG,?CCEGFGDGGD?AFGGGGG6CFC+;@@8?AFFFFGF;<FF3CCADFF4BE:>09D)5*9333>F4@4624(4:6(((((,:AA<:BD464.=>>A2)5)6<<<77))*)96<>
@M02352:288:000000000-CKWC8:1:1101:3952:5699 2:N:0:TAGCGCTC+AAGGAGTA
TAATCTTGCGACCGTACTCCCCAGGCGGTACACTTAATGTGTTAACTGCATTACTGCAAGGTCTAGCCTCACAACAACTAGTGTACATCGTTTAGGGCGTGGACTACCAGGGTATCTAATCCTGTTTGCTCCCCACGCTTTCGCGTCTCAGCGTCAATAATGTTCCAGTAGATCGCCTTCGCAATCGGTATTCCTTCTGATCTCTACGGATTTTACCCCTACACCAGAAATTCCATCTACCTCTCCCATATTCTAGGTAAGCAGTTTTCAAAGCAGTTCAA
+
GFGGGGGGGGGGGGGGGGGGGGGGGGEGGGGGGGGGGGGGGGGGGGGFGGGGGGGGGGGGGGGGGGGGGGGGGGGGGGGGGGGGFGGGGGGGGGGGGFGGGGGFGGGF<?EEGGGGGGGC,EEGGGGFGCFABFGGGGGGGGGGGEGGGFGFDEGGEFCGGGFGGGG9EFGGCA5DGCGFFGGGGFF1CGGGGFFFFFF7FGFGFFF<C=BDGFFFFF?D;FFFGG;<54CCAA5CEE5C)/4?F?B2AFA<A929):4:<>>?A6449A)64<?(9<)64
@M02352:288:000000000-CKWC8:1:1101:10481:5700 2:N:0:TAGCGCTC+AAGGAGTA
TAATCTTGCGACCGTACTCCCCAGGCGGTACACTTAATGTGTTAACTGCATTACTGCAAGGTCTAGCCTCACAACAACTAGTGTACATCGTTTAGGGCGTGGACTACCAGGGTATCTAATCCTGTTTGCTCCCCACGCTTTCGCGTCTCAGCGTCAATAATGTTCCAGTAGATCGCCTTCGCAATCGGTATTCCTTCTGATCTCTACGGATTTTACCCCTACACCAGAAATTCCATCTACCTCTCCCATATTCTAGGTAAGCAGTTTTCAAAGCAGTTCAA
+
GFGGGGGGGGGGGGGGGGGGGGGGGFFFGFGGGGGGGGGGGGGGGGGGGGGGGGGGGGGGGGGDGGGGGGGGGGGGGGGGGGGGGGGGGGGGGGGGGGGGGGGFGGGGGGGGFEFGGGGGGGGGGGGGGGGGGGGGGGGGGGGGGGGGGGGGGGGGEGGGGFGGGFFGGGGGGGDDDGGF>GGGGGG>AGGFGFFFFFFCBFFGC@CD4=>DGFFFFFF?;F@AGGFGFAF6CCEFFFFF3@EFFFFFFF2<A><=2:FA?FB:A4><BA4<B?7:F<9AA
@M02352:288:000000000-CKWC8:1:1101:20356:5709 2:N:0:TAGCGCTC+AAGGAGTA
TAATCTTGCGACAGTACACCCCAGGCGGTCTACTTAGTGCGTTAGCTGCGCCACCAAAGTCTCAAGGACCCCAACGGCTAGTAGACATCGTTTACGGCGTGGACTACCAGGGTATCTAATCCTGTTTGCTCCCCACGCTTTCGCACCTCAGTGTCAGTTTTTGTCCATTGAGTCGCCTTCGCCACTCATTTTCCTTCCCATCTCTACCCATTTCACCGCTTCACAGGAAATTCCACTCACCTCTACCACACTCTAGTTCGCCAGTTTGGAATGCAGTTC
+
FBEG9E,FCEF@++;CE,<C6+B:@C@F+@E99CF,E<FG@FGDF,,<@BF,@F,CFFFFF<EG,EFEGFECEGGE7ECEEFG,,CA9==FFF+<B+44++4?EG@DF8DEGF,8@@<9,CFFA=B3,,=3BDF,+5+@C696++5;9D,4377,;C;,7@*>>3@;,7>,,,+*2*22?58=DEF6AF+7;CA7C84>*;5@;A8C+7*8?ACCG4(60)/127)13)6@=B)699848:28>)6.)4(42:A*-6/6:>:<67)6)(54-)/4*-64
@M02352:288:000000000-CKWC8:1:1101:8124:5716 2:N:0:TAGCGCTC+AAGGAGTA
TAATCTTGCGACCGTACTCCCCAGGCGGTACACTTAATGTGTTAACTGCATTACTGCAAGGTCTAGCCTCACAACAACTAGTGTACATCGTTTAGGGCGTGGACTACCAGGGTATCTAATCCTGTTTGCTCCCCACGCTTTCGCGTCTCAGCGTCAATAATGTTCCAGTAGATCGCCTTCGCAATCGGTATTCCTTCTGATCTCTACGGATTTTACCCCTACACCAGAAATTCCATCTACCTCTCCCATATTCTAGGTAAGCAGTTTTCAAAGCAGTTCAA
+
GFGGGGGGGGGGGGGGGGGGGGGGGGGGGGGGGGGGGGGGGGGGGGGGGGGGGGGGGGGGGGGGGGGGGGGGGGGGGGGGGGGGGGGGGGGGGGGGGGGGGGGGGGGGGGGGGGGGGGGGGGGGGGGGGGGGGGGGGGGGGGGGGGGGGGGGGGGGGGGGGGGGGGGGGGGGGGFGGGGFFGGGGGGDGGGGGFFFFFFFFGFGFFFGGGFGGFFFGFF?<FEFGGFGFFFFFFEFFFECEFFFFF<FF:BFFFFF?FF<BFF<AAFA25<ABBF0F>>B5
@M02352:288:000000000-CKWC8:1:1101:19865:5728 2:N:0:TAACGCTC+AAGGAGTA
TAACCTTGCGGCCGTACTCCCCAGGCGGTCAACTTAGTGCGTTAGCTGCGCCACTCACGTCTCAAGGACACAAACGGCTAGTTGACATCGTTTACGGCGTGGACTACCAGGGTATCTAATCCTGTTCGCTCCCCACGCTTTCGTTCCTCAGCGTCAGTATCTGTCCAGGTGGCCGCCTTCGCCACTGATGTTCCTTCCAATCTCTACGCATTTCACCGCTACACTGGAAATTCCACCACCCTCTACAGTACTCTAGTTTGCCAGTTCAAAATGCAGTTCCA
+
FFGGEFGGGGDGGC:@FGGGGGGGGGGG:FGGGGGGGFGGGGGGGGGGGGGGGGEGGGGGGGGGGGGGGGGGGGGGGGCFFGGGFGGFGGGGGGGGEGGGGGGGGGFGFGGGGG@FGGGGGGGCGGFEGGGEGGGGGGGGGGGGGGGGGGGGGGGGG9,@CCFE;FA8FBFGGF47D*CFFG=*:C?FGDFGGFFEFFFG67AC?FFGGGBCFFFFFEFF;E<FFG?F:BFFFFBFF:?FB(824>B8A9A<ADFF:6*5<ABF726:A9<<>A6-16>4-
@M02352:288:000000000-CKWC8:1:1101:4683:5762 2:N:0:TAGCGCTC+ATGGAGTA
TAACCTTGCGGCCGTACTCCCCAGGCGGTCAACTTAGTGCGTTAGCTGCGCCACTCACGTCTCAAGGACACAAACGGCTAGTTGACATCGTTTACGGCGTGGACTACCAGGGTATATAATACTGTTCGCTCCCCACGCTTTCGTTCCTCAGCGTCAGTATCTGTCCAGGTGGCCGCCTTCGCCACTGATGTTCCTTCCAATCTCTACGCATTTCACCGACACACTGGAAATTCCACCACCCTCTACAGTACTCTAGTCTACCAGTTCAAAATGCAGTTCCA
+
A<FGFGG,,@7@:FGGGCGGGGF,6C@++8@FFEF,C@CDBFGGGGFGGCEGGGFDE88EEDE<A@E<C@GGG<F=B@7F@9?,<F<@=+BFEGDF+C@FGG:EFGGG8FC=>D8,3C<;,CDAFG9CECFDFCFGDC6:EGG8DFG9234@:CC:8DADDF9DCFBF6F,1,8)1::CA>DE=DFFGCE+377@?A)++19CF5A1:<A>D:F<FGD((-74@4C<C?4B*1=>A202(,214)6<:<A9)))6*6<*65>4:4-4-4))2)<F<9))6)
@M02352:288:000000000-CKWC8:1:1101:4846:5776 2:N:0:TAGCGCTC+AAGGAGTA
TAACCTTGCGGCCGTACTCCCCAGGCGGTCTACTTATCGCGTTAGCTTCGCCACTAAGTCATTACAACCCAACGGCTAGTAGACATCGTTTACGGCGTGGACTACCAGGGTATCTAATCCTGTTTGCTCCCCCCGCTTTCGTGCCTCAGTGTCAGTATTTGTCCAGGTAGCCGCCTTCGCCACTGATGTTCCTTCCAATCTCTACGCATTTCACCGCTACACTGGAAATTCCACTACCCTCTACAATACTCTAGTTTGCCAGTTCAAAATGCAGTTCCAAG
+
@FE@EGGGGGGDFCGGGG<FGGGGGGGGC7FFGGGGFGGGGGGGGGGGFGDCCGEF@ECCFFF9EFFGFF7DGGGGEDFGGFCFEFFE=FFD?F7FFCFGGGGGGFGFDGGFFCED=E9=FFDF9,>EBF3++@::@8D98D5AC,5A,2>:,,5>FGGG9F@C;FFFC,8,:EDDDG35>3EGFC+>EFF:FC689+:<CFF+93)/9CB>7748C5993?A?D4,*)*10974(.33)4:<AAD)))-459<<BAAFAFF?2>9-.4<.:AAB9*.)),
@M02352:288:000000000-CKWC8:1:1101:5621:5789 2:N:0:TAGCGCTC+AAGGAGTA
TAACCTTGCGGCCGTACTCCCCAGGCGGTCAACTTAGTGCGTTAGCTGCGCCACCCACGTCTCAAGGACACAAACGGCTAGTCGACATAGTTTACGTCGTGGACTACCCGGGTATCTAATCCTGTTTGCTCCCCACGCTTTCGTTCCTCAGCGTCAGTATCTGTCCAGGTGGCCGCCTTCGCCACTGATGTTCCTTCCAATCTCTACTCCTTTCACCGCTACACTCGAACTTCCACCACCCTCTACAGTACCATAGTCCAACAGTTCACAATGGCGTTCCA
+
,CFFAFGGG+@CEGGGGGGGGGGEG,6C7@,:EFFGC6CF+BF@@FFF8FEGGG,BFFCGGGGG,5,9EEFGDFFC7F=+:E,++4+6,,:CF9B44A+@?:CF=<DG<>FFD@CD,3@A3D<3EF,,>>=FFGAF+5+6D9:@D,@9=;,@>;**1@,@B;,??C;BFGC5:8DCD*:;)9?EC?<++<5;77A7;0++:*11)3;+*0/;C+)1<861(<2?7*(*.).9/95.482,4?248A9)-.)))..).:*)4:(()4:))6>))(),022(-
@M02352:288:000000000-CKWC8:1:1101:17186:5790 2:N:0:TAGCGCTC+AAGGAGTA
TAATCTTGCGACCGTACTCCCCAGGCGGTACACTTAATGTGTTAACTGCATTACTGCAAGGTCTAGCCTCACAACAACTAGTGTACATCGTTTAGGGCGTGGACTACCAGGGTATCTAATCCTGTTTGCTCCCCACGCTTTCGCGTCTCAGCGTCAATAATGTTCCAGTAGATCGCCTTCGCAATCGGTATTCCTTCTGATCTCTACGGATTTTACCCCTACACCAGAAATTCCATCTACCTCTCCCATATTCTAGGTAAGCAGTTTTCAAAGCAGTTCAA
+
FFGGGGGGGGGGGGGGGGGGGGGGGGGGGGGGGGGGGGGGGGGGGGGGGGGGGGGGGGGGGGGGGGGGFGGGGGGGGGGGGGGGGGGGGGGGGGGGGGGGGGGGGGGGGGGGGGGGGGGDGGGGGGGGGGGGGGGGGGGGGGGGGGGGGGGGGGGGGGGGGGGGGGGGGGGGGGGG7DGAFGGGGGGGGFFGGFFFFFFCFGFGFFFGGGFGGFFFGFD@@FFFGG;DDFFFFFFFFFFFEFFFFFFFFFFF9:<FBFFB??BF<AFFAAFBF?F:FFFF>
@M02352:288:000000000-CKWC8:1:1101:20067:5803 2:N:0:TAGCGCTC+AAGGAGTA
TAACCTTGCGGCCGTACTCCCCAGGCGGTCAACTTAGTGCGTTAGCTGCGCCACCCACGACTCAAGGTCACAGACGGCTAGTTGACATCGTTTACGGCGTGGACTACCAGGGTATCTAATCCTGTTTGCTCCCCACGCTTTCGTGCCTCAGTGTCAGTATTTGTCCAGGTAGCCGCCTTCGCCACTGATGTTCCTTCCAATCTCTACGCATTTCACCGCTACACTGGAAATTCCACTACCCTCTACAATACTCTAGTTTGCCAGTTCAAAATGCAGTTCC
+
GGGGDGGGGGEGGGGGGGFFFFDFGGGGGGGGGGGGGGFGGGGGGGGGGGEEEGGGGGFFEGGGGGGGGGGGGGGGGGGGGGGGGGGGGGGGGFGGGGGGGGGGGGGGGGGGGGGGGGFGEFFGGGGGGGGFFEGGGGGGGGGGGGCCF6CGFGGGGFFGGGCBBFGFGFGGGGGGGGGFFGGGGGFCFGGGGFFFFFFGFGFCCFFGGGFGFF?FFFF61<3529<F:FF==*6A2:?:BBF:BFFB>A?DDFF745FAB7<:BFFFFFF<DBFA7AAA
@M02352:288:000000000-CKWC8:1:1101:16298:5864 2:N:0:TAGCGCTC+AAGGAGTA
TAACCTTGCGGCCGTACTCCCCAGGCGGTCTACTTATCGCGTTAGCTTCGCCACTAAGTCATTACAACCCAACGGCTAGTAGACATCGTTTACGGCGTGGACTACCAGGGTATCTAATCCTGTTTGCTCCCCACGCTTTCGCACCTCAGTGTCAGTATCAATCCAGAGTGTCGCCTTCGCCACTGATGTTCCTTCCTATATCTACGCATTTCACCGCTACACAGGAAATTCCACACTCCTCTATCGTACTCTAGCCTGCCAGTATCGGGTGCAATCCCAAG
+
<EFEFGGGFGGGGGEGGGGCFGGCGGGG8CFGGGGGFGGGGGGGGGAFGEGGGGCFGGFGGGGGGEEGGGGGGEGGGGFFGGGGGDGGGGGGGGGGC=FEFGB><FB>CGFGGFGGGGGFDGDFDFGGFFGEGGGC8@+@CEGEG8CFCECEEFGCFF;FGGGGFFGFGGGGGGCD48DA5CE?FF?FAFFFC?B@CFFGFGFGFFFDDGFGDFA8C)49<FFFFF:F<499@8(((442<5<6<:3::<<44)<F-357?F3<)4(9239:)66))..:1
@M02352:288:000000000-CKWC8:1:1101:6994:5880 2:N:0:TAGCGCTC+AAGGAGTA
TAATCTTGCGACCGTACTCCCCAGGCGGTACACTTAATGTGTTCACTGCATTACTGCAAGGTCTAGCCTCACTACAACTAGTGTTTCTCGTTTAGCGCGTGGACTACCAGGGTATCTAATCCTGTTTGGTCCCCACGCTTTCGCGTCTCAGCGTCAATAATGTTACAGTAGATCGTCTTCGCAATTGGGAGTTCTTCTGCACTCTACGGATTTTACCCCTACACCATAAATTCCATCTAACTCTCCCATCATCTAGGTAAGCAGGTTTCAAAGCAGTTCCA
+
,E@,6FFFG:7@CFGGGGGG8FFGG,@C@F:9FGGEEEGC@FG9,C<AF9@,CF9@F<9<6CF69<FCCF8FF<<6ECCFFGC,,,,,,4,CF,<,+4>F+@+4<E8F85FFG8ECD9<,CE<EAFG8+@,AFFF++6=CEA>++@@??;A687AC+@;>EF;,,7;@C@9;,@>*;99EF**4/,,>,,*2*9B?FAB1+280.+1*55)*;358CF<D@)..;3/*.67868))1)))74)),(((..)6<)492.*),,.((.).6:<:2()41)))-
@M02352:288:000000000-CKWC8:1:1101:11016:5895 2:N:0:TAGCGCTC+AAGGAGTA
TAACCTTGCGGCCGTACTCCCCAGGCGGTCAACTTAGTGCGTTAGCTGCGCCACTCACGTCTCAAGGACACAAACGGCTAGTTGACATCGTTTACGGCGTGGACTACCAGGGTATCTAATCCTGTTCGCTCCCCACGCTTTCGTTCCTCAGCGTCAGTATCTGTCCAGGTGGCCGCCTTCGCCACTGATGTTCCTTCCAATCTCTACGCATTTCACCGCTACACTGGAAATTCCACCACCCTCTACAGTACTCTAGTTTGCCAGTTCAAAATTCAGTTCCA
+
EEFGGGGGGGGGGGGGGGGGGGGGGGGGEGEGGGGGGGCGGGGGGGGGGGGGGGGGGGGGGGGGGGGGGGGGGGGGGGDFGGGGFGGGGGGGGGGGGGGGGGGGFGGGGGGGGGGGGGGGGFDFGGGGGGGEFGGEEGGGGGGGGGGGGGGGGG855@FFCGFF;FGFGGCFGGDGGGGA=DEGGGG;;+>FCEFEFFFFFDAF?FF*:EDG=FFF@>0(4B?FFFFC74FFFFFF7::6?F<0>F>:><<4<24*6)1)6<44)64:>AFA(49)944:)
@M02352:288:000000000-CKWC8:1:1101:10692:5902 2:N:0:TAGCGCTC+AAGGAGTA
TAACCTTGCGGCCGTACTCCCCAGGCGGTCTACTTATCGCGTTAGCTTCGCCACTAAGTCATTACAACCCAACGGCTAGTAGACATCGTTTACGGCGTGGACTACCAGGGTATCTAATCCTGTTTGCTCCCCACGCTTTCGCACCTCAGTGTCAGTATCAATCCAGAGTGTCGCCATCGCCACTGATGTTCCTTCCTATATCTACGCATTTCACCGCTACACAGGAAATTCCACACTCCTCTATCGTACTCTAGCCTGCCAGTATCGGGTGCAATTCCAAG
+
GGGGGGGGGGGGGGGGGGGGGGGGGGEEFEGGGGGGGFGGGGGGGGGGGGGGGGGGGGGGGGGGGGGGGGGGGGFGGGGGGGGGGGGGGGGGGGEGGGGGGGGGGGGGGGGGGGFGGGGGGGGGGFGGG8FGGGGGDEFGGEGGGCFGFGGGGGGGGGGFGFGFCFGGGGGGCGGDDGG>EGGFCEFDFGGGGFF14AFGFGFFEFBDDEFGGFFA?)39?8)7CFBCBFFFFF?B:0:<B<76<:BFFBFBF<AF<7F?FF?)6A?03390):@DFAFA2
@M02352:288:000000000-CKWC8:1:1101:15962:5926 2:N:0:TAGCGCTC+AAGGAGTA
TAATCTTGCGACCGTACTCCCCAGGCGGTCTACTTATCGCGTTAGCTGCGCCACTAAAGGATCAAGTCCTCCAACGGCTAGTAGACATCGTTTACGGCGTGGACTACCAGGGTATCTAATCCTGTTTGCTCCCCACGCTTTCGCACCTCAGTGTCAGTATCGAGCCAGTCAGTCGCCTTCGCCACTGGTGTTCCTTCCCATCTCTACGCATTTCACCGCTACACAGGAAATTCCACTAACCTCTCTCGTACTCTAGTGAGTCAGTTTTGAATGCAGTTCCA
+
GGGGGGGGGGGGGGEFGFGGGGGGGGGGCGGGGGGGGGGGGGGGGGGGGGGGGGGGGGGGGGDGGGGGGGGGGGGGGGGGGGGGGGGGGGGGGGGGGGGGGGGGGGGGGGGGGGGGGGGGGGGGGGGFGGFGGGGGGGGGGGGGGGGGGGGGGGGGGGGGGFGFGGGGG>DCEFGGGGDFFGGGGFGGFGGGGFFEFFFG6FFGEFFGGGFGGFCFGFFFFFFFGDBFBFFFFB)<<F>?1):<<8?BF???A<BB>AB)-:25AA9A?:4244*)*.64.
@M02352:288:000000000-CKWC8:1:1101:12673:5930 2:N:0:TAGCGCTC+AAGGAGTA
TAATCTTGCGACCGTACTCCCCAGGCGGTCTACTTAGTGCGTTAGCTGCGCCACTAAAGTCTCAAGGACCCCAACGGCTAGTAGACATCGTTTACGGCGTGGACTACCAGGGTATCTAATCCTGTTTGCTACCCACGCTTTCGCACCTCAGTGTCAGTATTGGTCCAGTGAGTCGCCTTCGCCACTGATGTTCCTTCCCATCTCTACGCATTTCACCGCTACACAGGAAATTCCACTCACCTCTACCATCCTCTAGTTCCCCAGTTTTGAATGCAGTTCC
+
GGGFFGGGGGGGGGGGGGGGGGGEGGECFGGGGGGGGGGGGGGGGGGGGGGGGGGGGGGGGGGGGGGCGGGGGGGGCEGGGGGGGGGGGGGGGGGFFEEGGGDGFGGGGGGGGGGGFGFGGGGFGGGGGGFGGGFGEGGGGGGGGGGGGGFGGGGGGGCGGEFFFGFEGFFFFGGGGGGFFGGDCEFCG9>BFEFFFFFFFFACEFF:D*5DGFEFGDB6;D2?D42C0:FFFFAAA?07<)3))69).(47A<>@ABF)4:06:<AA7BAABFFF@<AA
@M02352:288:000000000-CKWC8:1:1101:22757:5958 2:N:0:TAGCGCTC+AAGGAGTA
TAACCTTGCGGCCGTACTCCCCAGGCGGTCAACTTAGTGCGTTAGCTGCGCCACCCACGACTCAAGGTCACAGACGGCTAGTTGACATCGTTTACGGCGTGGACTACCAGGGTATCTAATCCTGTTTGCTCCCCACGCTTTCGTGCCTCAGTGTCAGTATTTGTCCAGGTAGCCGCCTTCGCCACTGATGTTCCTTCCAATCTCTACGCATTTCACCGCTACACTGGAAATTCCACTACCCTCTACAATACTCTAGTTTGCCAGTTCAAAATGCAGTTCC
+
EFGGGGGGGGGGGGGGGFGGGGG@FGEGFGGGGGGGGGGGGGGGGGGGGGGGGGGGGGGGGGGGGGGFGGGGGGGGGGDGGGGGGGGGGGGGGGGGGGGGGGGGFGGGGGGGCFCFFCFFGGGGGGGGGGGGGGGGGDGGGFEGGGGGFGGCFGGFGGGGGGGDEFGGFGGGFEGGGGDFF<EGGGGGFFFGGEFCEFFGFGFGFFFFD75CGFFFGEBB15>FCG?42?48@=<<DFFFB7:?7)4?DBD22A<*4<F<<AF>:44>ADFB))*)*-6<
@M02352:288:000000000-CKWC8:1:1101:21769:5982 2:N:0:TAGCGCTC+AAGGAGTA
TAACCTTGCGGCCGTACTCCCCAGGCGGTCAACTTAGTGCGTTAGCTGCGCCACTCACGTCTCAAGGACACAAACGGCTAGTTGACATCGTTTACGGCGTGGACTACCAGGGTATCTAATCCTGTTCGCTCCCCACGCTTTCGTACCTCAGCGTCAGTATCTGTCCAGGTGGCCGCCTTCGCCACTGATGTTCCTTCCAATCCCTACGCATTTCACCGCTACACTGGAAATTCCACTACCCTCTACAATACTCTATTTTGCCAGTTCAAAATGCAGTTCC
+
FGGGGGGGGGGGGGGGGGFGGCFGGGGGGGGGGGGGFFGGGGGGGGGGGGGGGGGGGGGGGDGGGGGGGGGGGGGGGGGGGGGGGGGFFGGGGGGGGGGGGGGFGGGGFGGGGFG9DFG9EGGFGGGGG>FGGGGGDGGGGGGGGGGGGGGGGGGEGGGFGGGFGFGGGGDCFFDGDGGF>GGED6CF7CCGGFFEFFFGF5)2;6:5DGECFFBFF304177?>F0CBFF?67992(33:??7BFA<9)8<2::*6:=)872)5.4:<A442)0)94<<
@M02352:288:000000000-CKWC8:1:1101:16395:5990 2:N:0:TAGCGCTC+AAGGAGTA
TAATCTTGCGACCGTACTCCCCAGGCGGTCTACTTAGTGCGTTAGCTGCGCCACTAAAGTCTCAAGGACCCCAACGGCTAGTAGACATCGTTTACGGCGTGGACTACCAGGGTATCTAATCCTGTTTGCTACCCACGCTTTCGCACCTCAGTGTCAGTATTGGTCCAGTGAGTCGCCTTCGCCACTGATGTTCCTTCCCATCTCTACGCATTTCACCGCTACACAGGAAATTCCACTCACCTCTACCATACTCTAGTTCGCCAGTTTTGAATGCAGTTCCA
+
GGGGGGGGGGGGGEGGGGGGGGGGGGGGGGGGGGGGGGGGGGGGGGGGGGGGGGGGGGGGGGGGGGGEFGGGGGGGGGGGGGGGGGGGGGGGGFGGGGGGGGGGGGGGGGGGGGGFGGGGGGGGGGGGGGGGGGGGGGGGGGGGCGGGGGGGGGGGGGGGGGGGGGFGGFGGGGGGGGGFFGCEDGGGGGGGGFFFAFFGFGFG?FFGGD3CFFEFGFF>BF>FGGFG:F4?FFFF>?B?FFFFFF<:DFFFFFAFAFFFFFF>7AAFFB>FFAF>FBFF<
@M02352:288:000000000-CKWC8:1:1101:16341:5993 2:N:0:TAGCGCTC+AAGGAGTA
TAACCTTGCGGCCGTACTCCCCAGGCGGTCTACTTATCGCGTTAGCTTCGCCACTAAGTCATTACAACCCAACGGCTAGTAGACATCGTTTACGGCGTGGACTACCAGGGTATCTAATCCTGTTTGCTCCCCACGCTTTCGCACCTCAGTGTCAGTATCAATCCAGAGTGTCGCCTTCGCCACTGATGTTCCTTCCTATATCTACGCATTTCACCGCTACACAGGAAATTCCACACTCCTCTATCGTACTCTAGCCTGCCAGTATCGGGTGCAATTCCAAG
+
GGGGGGGGGGGGGGGGGGGGGGGGFGGGFEGGFGGGGGGGGGGGGGGGGGGGGGGGGGGGFGGGGGGGGGGGGGGGGGGGGGGGFAFGGGGGGGGGGGGGGGGGGFDAFGGC<FGGFGGGGGGGGGGGGGGGGGGGGGGGGGGGGFGGG;;CGFGGG,@;EFGG93?FGGGGGGGGDFGFFGGFGG7<BFGG7<F@EFFGFGFGFF33*CFDG=;AGD>>>FFFGGFGFFFF6*(,4:0<:<AB>?FFFFADAFF4)2)28:BFB<BF6,2:?2*-9-)6)
@M02352:288:000000000-CKWC8:1:1101:6544:6041 2:N:0:TAGCGCTC+AAGGAGTA
TAACCTTGCGGCCGTACTCCCCAGGCGGTCAACTTAGTGCGTTAGCTGCGCCACTCACGTCTCAAGGACACAAACGGCTAGTTGACATCGTTTACGGCGTGGACTACCAGGGTATCTAATCCTGTTCGCTCCCCACGCTTTCGTTCCTCAGCGTCAGTATCTGTCCAGGTGGCCGCCTTCGCCACTGATGTTCCTTCCAATCTCTACGCATTTCCCCGCTACACTGGAAATTCCACCACCCTCTACAGTACTCTAGTTTGCCAGTTCAAACTGCAGTTCC
+
GFGGGGGGGGGGGGGGGGGGGGGGGGEGGGGGGGGGGGGGGGGGGGGGGGGGGGGGGGGGGGGDGGGGGGGCFCFGDGGGGGGG9FFGGGGGGGGEEGGGGGGGGFGGGGGDGGGGGGGGGGG9FGFGGGGGGG7FCEGEFGGGGGGGGGCGGGGEGGGFGG9DFF96CF?FFGGGGGGFFGG=DFGG@EGGGFFFFFF7CG8DFAFFGEFGGF)?FB;F>B)8FF:G0?FFFB)9?:?BFF?FAFA?F9ABFA:?:ABAFFDFFFF<26)8427>B9:A
@M02352:288:000000000-CKWC8:1:1101:25566:6042 2:N:0:TAGCGCTC+AAGGAGTA
TAATCTTGCGACCGTACTCCCCAGGCGGTACACTTAATGTGTTAACTGCATTACTGCAAGGTCTAGCCTCACAACAACTAGTGTACATCGTTTAGGGCGTGGACTACCAGGGTATCTAATCCTGTTTGCTCCCCACGCTTTCGCGTCTCAGCGTCAATAATGTTCCAGTAGATCGCCTTCGCAATCGGTATTCCTTCTGATCTCTACGGATTTTACCCCTACACCAGAAATTCCATTTACCTCTCCCCTATTCTAGGTAAGCAGTTTTCACAGCAGTTCAA
+
B,@<FGG<FGCFCGFFFFGGGC@,,9++68CFDGGA,6@F9FEDFFAFG9CFGGGGGG,CFGGGGG,CCEGGGGGGFFGGGGFGGGGA@CD<,,A=BBFGDCECFEF8=AC4A,4>=EBFGCF<FGFGG;>EFFFGBEEEDG>EGCCC8E,@CE>8CF;,DFGGGF,EFAD9@<CD**;CFGAGGGGC*:CFFCFCFFA=FGFFFFFGD*8/787FGF@F<F@FGF1/:)1+:A35)967=E387?2(2(5).<572<4<)268<<AAA9)6)4)48))))
@M02352:288:000000000-CKWC8:1:1101:9984:6064 2:N:0:TAGCGCTC+AAGGAGTA
TAACCTTGCGGCCGTACTCCCCAGGCGGTCAACTTAGTGCGTTAGCTGCGCCACCCACGACTCAAGGTCACAGACGGCTAGTTGACATCGTTTACGGCGTGGACTACCAGGGTATCTAATCCTGTTTGCTCCCCACGCTTTCGTGCCTCAGTGTCAGTATTTGTCCAGGTAGCCGCCTTCGCCACTGATGTTCCTTCCAATCTCTACGCATTTCACCGCTACACTGGAAATTCCACTACCCTCTACAATACTCTAGTTTGCCAGTTCAACATGCAGTTCC
+
FGGFGGGGGGGGGGGGGGGGGGDGGGGGFGGGGGGGGGGGGGGFGGGGGGGGGGGGGGFGEGGFGCFCGGGCFGGGEGGGCFGDCFGGGGGGGFFGCGFEDG>GGCFGGGGGDFFGFGGFGGGFGGGGGGGGGGCFCEGGGGGGCEGCGCGCCFFGDG9EFGGFEFCDGGFEGGGGGGDFFGGDDEC7+:C>FFFEFFF78;+;?7A*<CDDCFFFFE;;>F?F*><<:?F48F42)3?F2368DF93)-44<A<9)5?<AA<7?44AB))(3:6274>2
@M02352:288:000000000-CKWC8:1:1101:9375:6069 2:N:0:TAGCGCTC+AAGGAGTA
TAACCTTGCGGCCGTACTCCCCAGGCGGTCAACTTAGTGCGTTAGCTGCGCCACTCACGTCTCAAGGACACAAACGGCTAGTTGACATCGTTTACGGCGTGGACTACCAGGGTATCTAATCCTGTTCGCTCCCCACGCTTTCGTTCCTCAGCGTCAGTATCTGTCCAGGTGGCCGCCTTCGCCACTGATGTTCCTTCCAATCTCTACGCATTTCACCGCTACACTGGAAATTCCACCACCCTCTACAGTACTCTAGTTTGCCAGTTCAAAATGCAGTCCC
+
GFGGCGGGGGDGGGGGGGGGGGGGGGGGFGGGGGGDFFGGGGGDGFGGGGGGGGCGGGGGGGGG<FFCFDF<CFGGGGGGGGGFGGGGGGGGGGGGGGGGGGGGGGGG@FEGGFCGFGFAFGF9FG9>EEFGGGFFGGGGGGDGGGGGGFFG*=?EGGFEFEGGCGFGGGG>FGGGGCGF>GGEGGFGGCFFGFFFEFC>8<@FF6A*:*:CGF9FG39>(>BF=6:C?=F?*/)4:0:?FF:0<<A?<<<>A2<FD>46>D2:?B9AB))58<648(.5
@M02352:288:000000000-CKWC8:1:1101:11332:6085 2:N:0:TAGCGCTC+AAGGAGTA
TAATCTTGCGACCGTACTCCCCAGGCGGTCTACTTAGTGCGTTAGCTGCGCCACTAAAGTCTCAAGGACCCCAACGGCTAGTAGACATCGTTTACGGCGTGGACTACCAGGGTATCTAATCCTGTTCGCTCCCCACGCTTTCGTTCCTCAGCGTCAGTATCTGTCCAGGTGGCCGCCTTCGCCACTGATGTTCCTTCCAATCTCTACGCATTTCACCGCTACACTGGAAATTCCACCACCCTCTACAGTACTCTAGTTTGCCAGTTCAAAATGCAGTTCC
+
GFDGGGGGGGGGGGGGGGGGGGGGGGGGFFGGGGGGGGGGGGGGGGGGGGGGGGGGGGGGGGGFGGGGGGGGGGGGGGGGGGGGGGGGGGGGGGGGGGGGGGGGGGGGGGGGGGGGGGGGGGGFGGFGGGGGGGGGGGGGGGGGGGGGGGFGGGGGEGGGGGGGGGGFGGCCFGGGGGGFFGG=DFGFGGGGFFFFFFFGFGF>CFFGGGFGGFFFG>B>9>)7CF:>??FF?FFFFBFB????>AA:B>AFBF<46<FFBBA>?)6<2<2>ADF29:A9
@M02352:288:000000000-CKWC8:1:1101:25805:6087 2:N:0:TAGCGCTC+AAGGAGTA
TAACCTTGCGGCCGTACTCCCCAGGCGGTCAACTTAGTGCGTTAGCTGCGCCACTCACGTCTCAAGGACACAAACGGCTAGTTGACATCGTTTACGGCGTGGACTACCAGGGTATCTAATCCTGTTTGCTCCCCACGCTTTCGTGCCTCAGTGTCAGTATTTGTCCAGGTAGCCGCCTTCGCCACTGATGTTCCTTCCAATCTCTACGCATTTCACCGCTACACTGGAAATTCCACTACCCTCTACAATACTCTAGTTTGCCAGTTCTAAATGCCATTCC
+
FGGGGGGGGGGGEGGGGGGGGGGDGGFGFFGGGGGGGGGGGGGGGGGGGGGGGGFGGGCGGDGFEFGGGGGFGGGGGGGGGGGFCGGGGGGGGGGEEGGGGEGGFGGGCGGCFGGGGGGCFGG9FGGFGGGGGGGGGGGGGGGGGGDGG:FFGGGGGFAFFGGGFG9F6FG9DGGGGCDFFGGDGFF?C7>@FFFFFF:CCDF+)AFCC*:CGFEFGB>F>E?FCCB4:*9F?B>AA?BFFFF:<<<BF):9>AB=>AFFBAA0?BF<<9<A):).7<AF
@M02352:288:000000000-CKWC8:1:1101:11328:6104 2:N:0:TAGCGCTC+ACGGAGTA
TAATCTTGCGACCGTACTCCCCAGGCGGTCTACTTAGTGCGTTAGCTGCGCCACTAAAGTCTCAAGGACCCCAACGGCTAGTAGACATCGTTTACGTCGTGGACTACCAGGGTATCTAATCCTGTTCGCTCCCCACGCTTTCGTTCCTCAGCGTCTGTATCTGTCCAGGTGGCCGCCTTCGCCACTGATGTTCCTTCCATTCTCTCCGCTTTTCCCCGCTCCACTGGAACTTCCACCACCCTCTGCAGTACTCTAGTTTGCCATTTCCAACTGCAGTTCC
+
9F,6@FGFG@@@FGGGGGGGGGGGGCFG6BFFGGGGFFFG+FF7BFG<FGGGEGG?F,,<C,CF,,<,CCFGCFGGCFGGFF,A<ECFE=<AF?FG<FFEC7:F<FEDB<:+8A==D,5EADF,EF,@E=EEGG,>>@@EFGGGGGGGC98C:;:*@>=,57,?C:,68F,DDF>?DD?A48E=CCF+>CGGGEFCA48+138C)*0)**):0@)=8:93(<?FCC8C())/9F4<<((3824<)5)5A4<A)))*.-044)))))6)))((,)*(/.:6
@M02352:288:000000000-CKWC8:1:1101:23477:6146 2:N:0:TAGCGCTC+AAGGAGTA
TAATCTTGCGACCGTACTCCCCAGGCGGTACACTTAATGTGTTAACTGCATTACTGCAAGGTCTAGCCTCACAACAACTAGTGTACATCGTTTAGGGCGTGGACTACCAGGGTATCTAATCCTGTTTGCTCCCCACGCTTTCGCGTCTCAGCGTCAATAATGTTCCAGTAGATCGCCTTCGCAATCGGTATTCCTTCTGATCTCTACGGATTTTACCCCTACACCAGAAATTCCATCTACCTCTCCCATATTCTAGGTAAGCAGTTTTCAAAGCAGTTCAA
+
FFGGGGGGGGGGGGGGGGGGGGGGGGGGGGGGGGGGGGGGGGGGGGGGGFGGGGGGGGDGGGGGGGGGGGGGGGGGGGGGGGGGGGGGGGGGGGGGGGGGGGGGGGGGGGGGGGGGGGGGGGGGGGGGGGGGGGGGGGGGGGGGGGGGGGGGGGGGDGG9CEGGGGGGGFFGGGGGGGGFFGGED?CCEGFGGFFFFFFCFGFGFFFGGEFGGFFFGFFFFFFFF<?GFAAFFFECEC?EFFF@FFF<F<2<ADAB7<@47?4:ADFFFFDFA7?0@BB9)
@M02352:288:000000000-CKWC8:1:1101:6957:6170 2:N:0:TAGCGCTC+AAGGAGTA
TAACCTTGCGGCCGTACTCCCCAGGCGGTCAACTTAGTGCGTTAGCTGCGCCACTCACGTCTCTAGGACACAAACGGCTAGTTGACATCGTTTACGGCGTGGACTACCAGGGTATCTAATCCTGTTCGCTCCCCACGCTTTCGTTCCTCAGCGTCAGTATCTGTCCAGGTGGCCGCCTTCGCCACTGATGTTCCTTCCAATCTCTACGCATTTCACCGCTACACTGGAAATTCCACCACCCTCTACAGTACTCTATTAGAACAGTTCAAAATGCAGTTCCA
+
GGGGGGGGGGGGGGGGGGGGGGGGGGGGGGGGGGGGGGGGGGGGGGGGGFGFGGGGGGGGGGGGGGGGGGGGDGGGGGGGGGFGGGGGGGGGGFGGGGGGGGGGGGGGFFGEGGGGGGGGFGGFGGFGDCEFGGCFEGGGGGGGGGGGGGGFGGGGCEDGFGGGGG9FFG?GFG<DG<CAFGG7DFFCF7@C@EFFF4:CA51;?AFFGCBGGF2BF:>>BF)<DF0F06@7/7)9?0<F?B?B<<6:D><4)6<*))*.:<7(<59<))4524*-866A)
@M02352:288:000000000-CKWC8:1:1101:21104:6188 2:N:0:TAGCGCTC+AAGGAGTA
TAACCTTGCGGCCGTACTCCCCAGGCGGTCAACTTAGTGCGTTAGCTGCGCCACCCACGACTCAAGGTCACAGACGGCTAGTTGACATCGTTTACGGCGTGGACTACCAGGGTATCTAATCCTGTTTGCTCCCCACGCTTTCGCACCTCAGTGTCAGTATCAATCCAGAGTGTCGCCTTCGCCACTGATGTTCCTTCCTATATCTACGCATTTCACCGCTACACAGGAAATTCCACACTCCTCTATCGTACTCTAGCCTGCCAGTATCGGGTGCAATTCC
+
FGGGGGGGGGGGEGGGGGGGGGGGGGEEFFGGGGGGGGGGGGGGGGGGGGGGGGGGGGGCFGGGCCFGGCFGGGGGGGGGFGGGGGGFGGGGGGGGGGGGGGGGGGGGGGGGGGGGGGGGGGGGGGGGGGGGGGGGGGGGGGGGDGGGGGGGGGGGGGGGGGFGFGFGFFGCGF4DGGDFFGGGGGGGGFFFGFFFFFFFFC7D?A@DGG>D:FCFGB>0;EDFFD6F1:FFFFFD?F?B:A?AB2<<BFF?<BF*<BF:?B?>?A9B<>0((4?)=<<2
@M02352:288:000000000-CKWC8:1:1101:15507:6203 2:N:0:TAGCGCTC+AAGGAGTA
TAATCTTGCGACCGTACTCCCCAGGCGGTCTACTTATCGCGTTAGCTGCGCCACTAAAGGATCAAGTCCTCCAACGGCTAGTAGACATCGTTTACGGCGTGGACTACCAGGGTATCTAATCCTGTTTGCTCCCCACGCTTTCGCACCTCAGTGTCAGTATCGAGCCAGTCAGTCGCCTTCGCCACTGGTGTTCCTTCCCATCTCTACGCATTTCACCGCTACACAGGAAATTCCACTAACCTCTCTCGTACTCTAGTGAGTCAGTTTTGAATTCAGTTCCA
+
FFGGGGGGGGGGGGGGGGGGGGGGGGDEEGGGGGGGGGGGGGGGGGGGGGGGGGGGGGDF=FGGFGGGGGGGGFGEGGDGGGGGFGGGGGGGGGGGGGGGGGGGGGGGGFGGCEGGGGFGGGG9FGGGGGGGGGCGGGGGGGGGGGGGGGGGGGGGGGGGGG*>EFCEGFCGGGGGGGDFAGGGGGGGF6ADGEFFFFF>AFFFFACCGDFCCC5AGE>;9DFFCD?G7??FFFBFFF?F?934<)8:<:BFF4<=4)92:<<D>A<<1:).).*.0:>>)
@M02352:288:000000000-CKWC8:1:1101:10074:6204 2:N:0:TAGCGCTC+AAGGAGTA
TAACCTTGCGGCCGTACTCCCCAGGCGGTCTACTTATCGCGTTAGCTTCGCCACTAAGTCATTACAACCCAACGGCTAGTAGACATCGTTTACGGCGTGGACTACCAGGGTATCTAATCCTGTTTGCTACCCACGCTTTCGCACCTCAGTGTCAGTATTGGTCCAGTGAGTCGCCTTCGCCACTGATGTTCCTTCCCATCTCTACGCATTTCACCGCTACACAGGAAATTCCACTCACCTCTACCATACTCTAGTTCGCCAGTTTTGAATGCAGTTCCAAG
+
GGGGGGGGGGGGGGGEGGGGGGGGGGGGGGGGGGGGGGGGGGGGGGGGGGGGGGGGGGGGGGGGGGGGGGG@FGGGGDGGGGGGGGGGGGGGGGGGGGGGGGGGGGGGGGGFGGFGFC?FGFGGGFFFFGGGGGGGGGGGGGGGG:ECGFFGGGCFFGGDGGGGC:FEGCFGEGGDGGDEFGGFD?EGFGFG@CFFFFFG6C67E>BDCGFGDC8>E:6>?FFFGGFG<4@F?F24(4?)8?>DF?A)84>AFA47<?FFFFF<:9(3).-:<BF>FAFA)
@M02352:288:000000000-CKWC8:1:1101:20094:6226 2:N:0:TAGCGCTC+AAGGAGTA
TAATCTTGCGACCGTACTCCCCAGGCGGTCTACTTAGTGCGTTAGCTGCGCCACTAAAGTCTCAAGGACCCCAACGGCTAGTAGACATCGTTTACGGCGTGGACTACCAGGGTATCTAATCCTGTTTGCTACCCACGCTTTCGCACCTCAGTGTCAGTATTGGTCCAGTGAGTCGCCTTCGCCACTGATGTTCCTTCCCATCTCTACGCATTTCACCGCTACACAGGAAATTCCACTCACCTCTACCATACTCTAGTTCGCCAGTTTTGAATGCAGTTCCA
+
GGGGGGGGGGGGGGGGGGGGGGGGGGEDEGGGGGGGGGGGGGGGGGGGGGGGGGGFGGGGGGGGFGGDGGGGGEEGGGGGGGGGGGGGGGGGGGGGGGGGGGEGGGGGGGGGGGGGEFDFGA?=FGGGGGGGGGGGGEGGGG>EGGGCFFCFEGGGGGGGGFFGFGGDGFGGGGDGGGGFFDGCDGGFGCFGGCFFFFF>AFAC?8CCGEFGGFEFGDBF1<2FFF?G?FFFF?)).13?FFF<7AF?AFBBB4>664/8>?0146:)(4<>9<64=<<A-
@M02352:288:000000000-CKWC8:1:1101:21364:6264 2:N:0:TAGCGCTC+AAGGAGTA
TAATCTTGCGACCGTACTCCCCAGGCGGTACACTTAATGTGTTAACTGCATTACTGCAAGGTCTAGCCTCACAACAACTAGTGTACATCGTTTAGGGCGTGGACTACCAGGGTATCTAATCCTGTTTGCTCCCCACGCTTTCGCGTCTCAGCGTCAATAATGTTCCAGTAGATCGCCTTCGCAATCGGTATTCCTTCTGATCTCTACGGATTTTACCCCTACACCAGAAATTCCATCTACCTCTCCCATATTCTAGGTAAGCAGTTTTCAAAGCAGTTCAA
+
FEDGGGGGGGGGGGGGGGGGGGGGGGGGGGGGGGGGGGGGGGGGGGGGGGGGGGGGGGGGGGGGGGGGGGFGGFGDFGGGGGGGFGGGGGGGGGGGGGGGGGGGGGGGGGGGGGGGGCGGGGGGGGGGGGGGGGGGGGGGGGCEGGGGGGDGGGGGGGF=CFGGGGFFGFFFFGGGGGGFAGEGGGGGGGGGGFFFFFFGFGFGFFFGGEFGGF?AFF?D1FEFFG;D();CFF<E<CEFFEEFFFFFA?BFBDFF76767?BFD9AAAFAB4:/1@AB24
@M02352:288:000000000-CKWC8:1:1101:27917:6336 2:N:0:TAGCGCTC+AAGGAGTA
TAATCTTGCGACCGTACTCCCCAGGCGGTACACTTAATGTGTTAACTGCATTACTGCAAGGTCTAGCCTCACAACAACTAGTGTACATCGTTTAGGGCGTGGACTACCAGGGTATCTAATCCTGTTTGCTCCCCACGCTTTCGCGTCTCAGCGTCAATAATGTTCCAGTAGATCGCCTTCGCAATCGGTCTTCCTTCTGATCTCTACGTATTTTACCCCTACCCCAGAAATTCCATCTACCTCTCCACTATTCTAGGTAAGCAGTTTTCAAAGCAGTTACA
+
GGEFFFGGGGDGEGFFGGCFFDFFGGGGGDEGGGGGG<EC@FGFDGGFFGGGEEGGGGDFGGGGGG,@?F,F<FGGGGGCFEGFCC,A5?BFFDEF?8=FEDEGF<<EAFGGGGGFGFG=9FFA?EFGGFGGFGGCGEG>DD6+>CCCDFGFGGGGDCCAFFGGGCC;E;,,3B>DGGGFFG>*3=EEG7C7>4B>@FFDFCCDC+8?*C8FFF<FFFDF64,):3(58)@66C?CE<3>))/./=)(.4)64-4=249<),-(.6<<9AA2).)(06))-
@M02352:288:000000000-CKWC8:1:1101:9307:6350 2:N:0:TAGCGCTC+AAGAAGTA
TAACCTTGCGGCCGTACTCCCCAGGCGGTCAACTTAGTGCGTTAGCTGCGCCACTCACGTCTCAAGGACACAAACGGCTAGTTGACATCGTTTACGGCGTGGACTACCAGGGTATCTAATCCTGTTCGCTCCCCACGCTTTCGCACCTCAGTGTCAGTATCAATCCAGAGTGTCGCCTTCGCCACTGATGTTCCTTCCTATATCTACGCATTTCACCGCTACACAGGAAATTCCACACTCCTCTATCGTACTCTAGCCTGCCAGTATCGGGTGCAATTCCA
+
EFFGFGGGGGGGEGGGGGGGGGGGGGGGGGGGGGGGGGGGGGGGGGGGGGGGGGGGGGGGGGGGGGGDGGGFGGGGGGGGFGGGGGGGGGGGGGGGGGGGGGGGGGGGGGGGGGGGGGGGGGGGGGGGGGGGGGGGGGGGGGGGEGGFGFFGGGGGGGGFFFGGGGGGGGGGGGGDGGGFFGGGGGGFFGGGGCFEAFFGFGFGFFFG:CEGGFFFFF>;BEBFFG?G(9FFBFDFF??F:BBFF<BFFFFFFFF*:?=?B7>BDDA4699:>FF27):A)
@M02352:288:000000000-CKWC8:1:1101:18292:6374 2:N:0:TAGCGCTC+AAGGAGTA
TAACCTTGCGGCCGTACTCCCCAGGCGGTCAACTTAGTGCGTTAGCTGCGCCACCCACGTCTCAAGGTTACAGACGGCTAGTTGACATCGTTTACGGCGTGGACTACCAGGGTATCTAATCCTGTTTGCTCCCCACGCTTTCGCACCTCAGTGTCAGTATCGAGCCAGTCAGTCGCCTTCGCCACTGATGTTCCTTCCCATCTCTACGCATTTCACCGCTACACCGGAAATTCCACTCACCTCTACCATACTCTAGTTCGCCAGTTTTGAATGCAGTTCCA
+
FGGGGGGGGGGGGGGGGGGGGGGGGGGGGGGGGGGGGGGGGGGGGGGGGGGGGGGEGGGGGGGGFFGFGGGGGGGGGGGGGCFAFGGGGGGGGGGGDGEGEGGGGGGGDGGGFGGGCCGGGGGGGGGGFGGGGGGGGGEGGGDGDGGGFGGCGGGGGGGGGGGF:FFFG<CCG9DGGGC=)8EGGFE?FGGGG?F3)=FFFF6;?:CFGCACCFCFGEF;9E?F*319()969B>DFF086)17AB),<?<5?F<4A96(4:(78ABA::>D2:B)169))
@M02352:288:000000000-CKWC8:1:1101:15232:6379 2:N:0:TAGCGCTC+AAGGAGTA
TAACCTTGCGGCCGTACTCCCCAGGCGGTCTACTTATCGCGTTAGCTTCGCCACTAAGTCATTACAACCCAACGGCTAGTAGACATCGTTTACGGCGTGGACTACCAGGGTATCTAATCCTGTTTGCTCCCCACGCTTTCGCACCCCAGTGTCAGTATCAATCCAGAGTGTCGCCTTCGCCACTGATGTTCCTTCCTATATCTACGCATTTCACCGCTACACAGGAAATTCCACACTCCTCTATCGTACTCTAGCCTGCCAGTATCGGTTGCAATTCCAAG
+
CEFGFGGGGGGGEGGEGGGGGGGGGGEGGGGGGGGGGFFDGGGGGGGGGGGGGGGGGGFFGGGGGGGGGGGGGGGGEGGGGGGGGGGGFGGDFGGGGEGGGGGGGGGGGGEGGGGFDEFGGGGGGGGGGGGGGGGGGDFFGGGGC*:CEDCEGCGFG9DFGCGFGGGGFDFGGGGGD6CAADGGCEGF?F9DGFFFFFA7:71:CFEGGGF7CCA>EE9><@BFFGFGFF?6*6:BF?:7<A249?BF?:4:A<D)),78)4:>4-(3,-38)-*)*-6<3
@M02352:288:000000000-CKWC8:1:1101:12806:6388 2:N:0:TAGCGCTC+AAGGAGTA
TAATCTTGCGACCGTACTCCCCAGGCGGTACACTTAATGTGTTAACTGCATTACTGCAAGGTCTAGCCTCACAACAACTAGTGTACATCGTTTAGGGCGTGGACTACCAGGGTATCTAATCCTGTTTGCTCCCCACGCTTTCGCGTCTCAGCGTCAATAATGTTCCAGTAGATCGCCTTCGCAATCGGTATTCCTTCTGATCTCTACGGATTTTACCCCTACACCAGAAATTCCATCTACCTCTCCCATATTCTAGGTAAGCAGTTTTCAAAGCAGTTCAA
+
GGFGGGGGGGGGGGGGGFGGGGGGGGGGGGFFGGGGGGGGGGGGGGGGGFDGFGGCGGFGGGFGGGGGGGFGGGGGGGGGGGGFGGGGGGGGGGGGGGGGGGGGGGGGGGGGGGGGGGGGGGGGGGGGGGGGGGGGGGGGGGCGCEGGGGGGGGGGGGGGGFFGGFCCGFGGGGCD>DGFFGGEGGGGGGGGGEFFFFFGFGFFEFFGDEFGGFFFGFFFFFEFGG@GFAFFFAEFFFFF;@<<@BFFFFA>AAA??AFFFFFBAAB<AB<A<B@1@A<D4
@M02352:288:000000000-CKWC8:1:1101:12789:6394 2:N:0:TAGCGCTC+AAGGAGTA
TAATCTTGCGACCGTACTCCCCAGGCGGTACACTTAATGTGTTAACTGCATTACTGCAAGGTCTAGCCTCACAACAACTAGTGTACATCGTTTAGGGCGTGGACTACCAGGGTATCTAATCCTGTTTGCTCCCCACGCTTTCGCGTCTCAGCGTCAATAATGTTCCAGTAGATCGCCTTCGCAATCGGTATTCCTTCTGATCTCTACGGATTTTACCCCTACACCAGAAATTCCATCTACCTCTCCCATATTCTAGGTAAGCAGTTTTCAAAGCAGTTCAA
+
GGGGGGGGGGGGGGGGGGGGGGGGGGGGGGGGGGGGGGGGGGGGGGGGGFGGGGGGGGGGGGGGGGGGGGFGFFGGGGGGGGGGGGGGGGGGGGGGCFCGGGGGGGGGGGGGGFGGGGGFFGGGGGGGGGGEFFGGGGGGGGGGGGGGGGGGGGGGEGGGGGGGAFGFGGDGGGGGGGGF?DGDDGGGGGGGGFFFFFFC>CFGEFFFGCEGCFFFDF<@@FEFFG?G1=FFCAEFFFFF@@A@DFF<<4<BBF<@):@2<?>09AFFFAF9>?F(96:A2
@M02352:288:000000000-CKWC8:1:1101:16914:6408 2:N:0:TAGCGCTC+AAGGAGTA
TAATCTTGCGACCGTACTCCCCAGGCGGTACACTTAATGTGTTAACTGCATTACTGCAAGGTCTAGCCTCACAACAACTAGTGTACATCGTTTAGGGCGTGGACTACCAGGGTATCTAATCCTGTTCGCTCCCCACGCTTTCGTTCCTCAGCGTCAGTATCTGTCCAGGTGGCCGCCTTCGCCACTGATGTTCCTTCCAATCTCTACGCATTTCACCGCTACACTGGAAATTCCACCACCCTCTACAGTACTCTAGTTTGCCAGTTCAAAATGCAGTTCCA
+
GCGGGGGGGGEGGGGGGGGGGGGGGGGGGGGGGGGGGGGGGGGGGGGGGGGGGGGGGGGGGGGGGGGGGGGGGGGGGGGGGGGGGGGGGGGGGGGGGDFGGGGGGGGGGGGGG<FGFGGGGFGGGGGDGGGGGGGGGGGGGGGGGGGGGGGFGGGGEGGGGGFCF@FCFGFGGGGGDGGFFG>??C6CFGGGGEFEFFFFFGFGFFCGG=ADDFFFFA;@>FFFGGF<;=F6AACEF@FF0??FFFF0:AA<AAB=<)*64<<:?9B>:62<<)/.9:A44
@M02352:288:000000000-CKWC8:1:1101:16931:6415 2:N:0:TAGCGCTC+AAGGAGTA
TAACCTTGCGGCCGTACTCCCCAGGCGGTCTACTTATCGCGTTAGCTTCGCCACTAAGTCATTACAACCCAACGGCTAGTAGACATCGTTTACGGCGTGGACTACCAGGGTATCTAATCCTGTTTGCTCCCCACGCTTTCGCACCTCAGTGTCAGTATCAATCCAGAGTGTCGCCTTCGCCATTGATGTTCCTTCCTATATCTACGCATTTCACCGCTACACAGGAAATTCCACACTCCTCTATCGTACTCTACCCTGCCAGTATCGGGTGCAATTCCAAG
+
GGGGGGGGGGGGEGGGGGGGGGGGGGGGGGGGGGGGGFGGGGGGGGGGGGGGGGGGGGGGGGGGGGGGGGEGGGGGGDGDFGGGGGGGGGGGGGGGGGGGGGGGGGGGGGGGGGGG9EBDCGFGG8DGGGGGFGGGGGGGGGGGGFGGFGGGGGGFFGGFGGFGGG,DFGGG5EGGGGGEFCE7C7CC@FCCGFFFFFFC7:FGC)>DDCF>7FEDDA@FFF<:DF:GFFFFFF?<2:37:AAFB?<:305AB)..57>:77:)6<:(4390:<BDF9)4,
@M02352:288:000000000-CKWC8:1:1101:24846:6459 2:N:0:TAGCGCTC+AAGGAGTA
TAATCTTGCGACCGTACTCCCCAGGCGGTACACTTAATGTGTTAACTGCATTACTGCAAGGTCTAGCCTCACAACAACTAGTGTACATCGTTTAGGGCGTGGACTACCAGGGTATCTAATCCTGTTTGCTCCCCACGCTTTCGCGTCTCAGCGTCAATAATGTTCCAGTAGATCGCCTTCGCAATCGGTATTCCTTCTGATCTCTACGGATTTTACCCCTACACCAGAAATTCCATCTACCTCTCCCATATTCTAGGTAAGCAGTTTTCAAAGCAGTTCAA
+
FGGGGGGGGGGGDGGGGGGGGGGGGGGGGGGGGGGGGGGGGGGGGGGGGGGGGGGFGGFGGGGGGGFGGGGGGGGGGGGGGGGGGGG9BFGGGGGGGGGGDGGGGGGGGGGGGGGGGGGGGGGGGGGGFGGGGGGGDGGGGGGGGGGGGGGGGGGGEGGGGFFGGGFGGGGGGGGCDGGFFGGGGGGGGGFGGFFFFFFGFGFGEFFGGGFGGFFFGFFFFF@F<D;FFAFFFFFFFFFEEFAFF?7<905AFFFF?<FF>BFFAFBFFABD>(63=A<A4
@M02352:288:000000000-CKWC8:1:1101:6024:6461 2:N:0:TAGCGCTC+AAGGAGTA
TAATCTTGCGACCGTACTCCCCAGGCGGTCTACTTAGTGCGTTAGCTGCGCCACTAAAGTCTCAAGGACCCCAACGGCTAGTAGACATCGTTTACGGCGTGGACTACCAGGGTATCTAATCCTGTTTGCTACCCACGCTTTCGCACCTCAGTGTCAGTATTGGTCCAGTGAGTCGCCTTCGCCACTGATGTTCCTTCCCATCTCTACGCATTTCACCGCTACACAGGAAATTCCACTCACCTCTACCATACTCTAGTTCGCCAGTTTTGAATGCAGTTCCA
+
FFGGGGGGGGGGGGFGGGGGGGGGGGGGEGGGGGGGGGGGGGGGGGGGGGGGGGGGGGGGGGGGGGGGGGGGGGGGGGGGGFGGFGGGGGGGGGGGGGGGGGGGGGFGGGGGGGGGGGGGGCFGFGGGFGG;DGGGGGDEGGGGGGGGFFGGGGGGGEFGG9EGGGFGGGGGGGGGGGDFFGGGGGG?CEGGGCFFFFFDFGAC?FFGGGFGGFFFGFFF654;DF:F7FFBF*6<>77>?7:?FFFFFFFBFFB@DAFBB:(4:BFF0<924<=AFFAA)
@M02352:288:000000000-CKWC8:1:1101:4126:6466 2:N:0:TAGCGCTC+AAGGAGTA
TAATCTTGCGACCGTACTCCCCAGGCGGTCTACTTAGTGCGTTAGCTGCGCCACTAAAGTCTCAAGGACCCCAACGGCTAGTAGACATTGTTTACGGCGTGGACTACCAGGGTATCTAATCCTGTTTGCTACCCACGCTTTCGCACCTCAGTGTCAGTATTGGTCCAGTGAGTCGCCTTCGCCACTGATGTTCCTTCCCATCTCTACGCATTTCACCGCTACACAGGAAATTCCACTCCCCTCTACCATACTCTAGTTCGCCAGTTTTGAATGCAGTTCC
+
GGGGGGGGGGDGGGGGGGGGGGGGGGGDGGGFGGGGGGGGGGGGGGGGGGGGGGGGFGGGGFGFGFGGGGGGGGGGGGGGGGGGFFFGGGGGGGGGGGGGGGGGGD8EFGGGFGGGGGGGGGGGGGGGGGGGFFFGGGGGGEEEGGGFGEFFAFFGGGGGGDGGDGCFFFFGGGDDGGGFFCE5DGGFFCFGGFFFFFFGFGFGFFFDDDEGCF?FF>04>E@FCF6D2?FFBF4A<((.33:1<AAB53:AF<>=<68:>F?0:AAB1:9AF>=<B<>A
@M02352:288:000000000-CKWC8:1:1101:4190:6512 2:N:0:TAGCGCTC+AAGGAGTA
TAATCTTGCGACCGTACTCCCCAGGCGGTACACTTAATGTGTTAACTGCATTACTGCAAGGTCTAGCCTCACAACAACTAGTGTACATCGTTTAGGGCGTGGACTACCAGGGTATCTAATCCTGTTTGCTCCCCACGCTTTCGCGTCTCAGCGTCAATAATGTTCCAGTAGATCGCCTTCGCAATCGGTATTCCTTCTGATCTCTACGGATTTTACTCCTACACCAGAAATTCCATCTACCTCTCCCATATTCTAGGTAAGCAGTTTTCAAAGCAGTTCAA
+
9FC@FGGGGGC6C@FFGGGFGGGEG,@FGG@CFFFG<EF@FGGGFGGGGA<6CFED,CFFGBE9FG<FFG8FEGGGDGGFFGGGG?FGGGGGGGDEG8@FFGGFGGGEGGGGGGCFFEEEGGABEFEGGGGGGG,>EE+BFDC+>@==DFF8CECG6DFCFFFGGGFCFF;ACGDGGDGFF>=C/CFGG7C7B56@488FCCFGFAFF4=BGDFEF+8(7@F8FF33C1;A6686C)96<EEEE3@0(61>B<<<446*6224744)699.))(/4F499)
@M02352:288:000000000-CKWC8:1:1101:26403:6527 2:N:0:TAGCGCTC+AAGGAGTA
TAATCTTGCGACCGTACTCCCCAGGCGGTACACTTAATGTGTTAACTGCATTACTGCAAGGTCTAGCCTCACAACAACTAGTGTACATCGTTTAGGGCGTGGACTACCAGGGTATCTAATCCTGTTTGCTCCCCACGCTTTCGCGTCTCAGCGTCAATAATGTTCCAGTAGATCGCCTTCGCAATCGGTATTCCTTCTGATCTCTACGGATTTTACCCCTACACCAGAAATTCCATCTACCTCTCCCATATTCTAGGTAAGCAGTTTTCAAAGCAGTTCAA
+
F9FGGGGGGGDGEGGGGGGGGGGGGGGGGGGGGGGFFGGGGGGGGGGGGFGGGGGGGFGGGGGGGGGGGGGGGGGGGGGGGGGGFGGGGGGGGGGGGGGGGGEGGGGGGGGDGDFGGDGGGGGGGGGGGGGGGGGGGGGGGGGGDGGGGGGGGGGGGGG9ECGGGGGCFFGGGGGGGGGFFGGGGGGEGGGGGFFFFFF+8FFFFCFGG=DGGFFFGFFFFFFFFGFG;AAFFFFEEF<EAEEFFFF0ABFFFD:6)6*:)8>:AFFDAAB<<:F1FB><)
@M02352:288:000000000-CKWC8:1:1101:19965:6548 2:N:0:TAGCGCTC+AAGGAGTA
TAACCTTGCGGCCGTACTCCCCAGGCGGTCTACTTATCGCGTTAGCTTCGCCACTAAGTCATTACAACCCAACGGCTAGTAGACATCGTTTACGGCGTGGACTACCAGGGTATCTAATCCTGTTTGCTCCCCACGCTTTCGCACCTCAGTGTCAGTATCAATCCAGAGTGTCGCCTTCGCCACTGATGTTCCTTCCTATATCTACGCATTTCACCGCTACACAGGCAATTCCCCACTCCTCTATCGTACTCTAGCCTGCCAGTATCGGGTGCAATTCCAAG
+
GGGGGGGGGGDGGGGGGGGGGGGGGGEFGGGGGGGGGGGGGGGGGGGGGGGGGGGGGGGGGGGGGGGGGGGGGGGGGGGGGEFGGGGDFGGGGFGGGGGGGGGGGGGGGGGGGGFFFGGGGGGGGFFGGGGGGGGGGGGGDGGGGCGFCGFGGGGGGGGGGGFGGGGGFGEE5CGGGGGFFDGGGFFGGGGGGFFFFFFFFGFGFFFC<EFCCAE:GFFBDF255*4CBF?4*0(41?:2:A74<0<BF?FAA)6)44F003?)).26>B62)6B7?<AF4
@M02352:288:000000000-CKWC8:1:1101:24810:6558 2:N:0:TAGCGCTC+AAGGAGTA
TAATCTTGCGACCGTACTCCCCAGGCGGAATGCTTAATCCGTTAGGTGTGTCACCGAACAGTATACTGCCCGACGACTGGCATTCATCGTTTACGGTGTGGACTACCAGGGTATCTAATCCTGTTTGCTCCCCACACTTTCGTACCTCAGCGTCAGTATCGAGCCAGTGAGCCGCCTTCGCCACTGGTGTTCCTCCAAATATCTACGAATTTCACCTCTACACTTGGAATTCCACTCACCTCTCTCGAACTCTAGACTGATAGTTTTGGAGGCAGTTCCAG
+
GFFFFGGGGEEFGGGGGGGFEGGGGGGGDGGGGGGGGGGFGGGGGFGGGGGGFGGGGGGGGGGGGGGGGFGGECEGGEGGGEEFGGGGGGGGGGGGGGFGGFGFGGGGCGGGG@FGGGGFDGGGGGGGFFGGCFGGGGGGGGGGFGGGGFGGGGGGGC9E77DGG?FGGGFFGGGGGGGFAGGGGFGCGGGFFCFD;AAFFGFGFFFCFGFFD+9AEFFECFFFGGF9<FFFFFFFF?BB)(5:?>?2:?BAFF494A@?AADAAFF?048?(47:=6)..
@M02352:288:000000000-CKWC8:1:1101:23167:6598 2:N:0:TAGCGCTC+AAGGAGTA
TAACCTTGCGGCCGTACTCCCCAGGCGGTCTACTTATCGCGTTAGCTTCGCCACTAAGTCATTACAACCCAACGGCTAGTAGACATCGTTTACGGCGTGGACTACCAGGGTATCTAATCCTGTTTGCTCCCCACGCTTTCGCACCTCAGTGTCAGTATCAATCCAGAGTGTCGCCTTCGCCACTGATGTTCCTTCCTATATCTACGCATTTCACCGCTACACAGGAAATTCCACACTCCTCTATCGTACTCTAGCCTGCCAGTATCGGGTGCAATTCCAAG
+
GGFGGGGGFGGGGGFFGGGGGGGGGGEGFGGFGGGGGGGEGGGGGGGGGGGGGGGFGGGGCFGFGFGGGGGGGGGGGGGGGGGFGFGGGGGGGGGGGGGDGGGGGGFCCFGGFGGGGGFGG=@FEFGGGGFC=FFGGGGGEGGGGFGC6D:EGFFEFFFFFD>FGGGGGGFG5ACDGGGFFCGG;FGGGGCGGFFFFAFCFGF7>>E3DGFGFF<>8.6>7F7>7C<FBF6?4@BB017<?A<4:4<0:0<5>5>4-1>?B>:BF22(2448)672=56>.
@M02352:288:000000000-CKWC8:1:1101:13548:6601 2:N:0:TAGCGCTC+AAGGAGTA
TAACCTTGCGGCCGTACTCCCCAGGCGGTCTACTTATCGCGTTAGCTTCGCCACTAAGTCATTACAACCCAACGGCTAGTAGACATCGTTTACGGCGTGGACTACCAGGGTATCTAATCCTGTTCGCTCCCCACGCTTTCGTCCATCAGCGTCAGTATATAGTTAGTCACCTGCCTTCGCAATCGGTGTTCTATGTAATATCTATGCATTTCACCGCTACACTACATATTCCGGCCACTTCACTATAACTCAAGACCGACAGTATCCAAGGCAGTTCTAC
+
EGFGGGGGGGGGGGGGGGGGGGGGGGDGFGGGGGGGGGGGGGGGGGGGGFGGGGGGGGGGFGGGGGGGGGGGGEGGGEGGGGGGGGGGGGGFGFGGGGGGGGGGGGGGGGGGGGGGGGGGGFGGFBGGGGGGGGDGGEGGGGGGGGG7FGGGGGGGGGGGFDGGFEFEGGGGFGGGGGGFFGGGCCCEECCGC?AEFFFFFGFGEAA7:CFD>C3:EDFBFFF?DGA*5F9BF:0(-4>A2).4<<BAF<4>B>-7:>D,-77)))-6>?B?((0<=4))
@M02352:288:000000000-CKWC8:1:1101:18545:6601 2:N:0:TAGCGCTC+AAGGAGTA
TAACCTTGCGGCCGTACTCCCCAGGCGGTCAACTTAGTGCGTTAGCTGCGCCACTCACGTCTCAAGGACACAAACGGCTAGTTGACATCGTTTACGGCGTGGACTACCAGGGTATCTAATCCTGTTCGCTCCCCACGCTTTCGTTCCTCAGCGTCAGTATCTGTCCAGGTGGCCGCCTTCGCCACTGATGTTCCTTCCAATCTCTACGCATTTCACCGCTACACTGGAAATTCCACCACCCTCTACAGTACTCTAGTCTACCAGTTCAAAATGCAGTTCCA
+
GGGGGGGGGGGGEGGGGGGGGGGGGGGGGGGGGGGGGGGGGGGGGGGGGGGGGGGGGGGGGGGGFFGGGGGGGGGGGGGGGGGCFGGGGGGGGGGGGGGGGGEGGGGGCGGGGGGGGGGGGGFEGGDGDGGGGGFGGGGGGGGGGGGGGGGFGGG58DFCFFGGFGCFFGGCCCCDD5CFFGG**7CFGGGGGFFEFF6CFGFGFFFCD7@GGFFFEE>9>F>F7=:<:=FFF6<>B1?BFF?FFFFFFBF9AA<BAF6AFFFF>56<A47AFFF>F994)
@M02352:288:000000000-CKWC8:1:1101:13550:6620 2:N:0:TAGCGCTC+AAGGAGTA
TAACCTTGCGGCCGTACTCCCCAGGCGGTCTACTTATCGCGTTAGCTTCGCCACTAAGTCATTACAACCCAACGGCTAGTAGACATCGTTTACGGCGTGGACTACCAGGGTATCTAATCCTGTTCGCTCCCCACGCTTTCGTCCATCAGCGTCAGTATATAGTTAGTCACCTGCCTTCGCAATCGGTGTTCTATGTAATATCTATGCATTTCACCGCTACACTACATATTCCGGCAACTTCACTATAACTCAAGACCGACAGTATCAAAGGCAGTTCTAC
+
GGGGGGGGGGGGGGGGGGGGGGFGGGGGGGGFGGGGGGGGGGGGGGGGGGGGGGGGFCFGGGGFGGGGGGGGGGGGGGGGGGGGGGGGGGGGGDGGEGGGFGGGGGGGGGGFFFFFGGFGGAFGFEGGGGGGGGGGGGGGGGGGGGGGGGGGEEEGGGGGGCGFGGGGGGGG?FGGGGGEFDGG5EGDGGGFGEAFF6CFFGFFEFFCFGFF7CE:58;F2<:?F4<C>BBFFB;>>FFFFFFF24-6<54)5,)<?FF>>>>54<<92<,4:2?49AAB
@M02352:288:000000000-CKWC8:1:1101:7435:6624 2:N:0:TAGCGCTC+AAGGAGTA
TAACCTTGCGGCCGTACTCCCCAGGCGGTCAACTTAGCGCGTTAGCTACGCCACCCACGACTCAAGGTCACAGACGGCTAGTTGACATCGTTTACGGCGTGGACTACCAGGGTATCTAATCCTGTTTGCTCCCCACGCTTTCGCACCTCAGTGTCAGTATCAATCCAGAGTGTCGCCTTCGCCACTGATGTTCCTTCCTATATCTACGCATTTCACCGCTACACAGGAAATTCCACACTCCTCTATCGTACTTTAGCCTGCCAGTATCGGGTGCCATTCC
+
FEF@FGGGGGGGDGGGGGGGGFGCCGGGGGGGGGGGGGGGGGGGGGCEGGGGGGGGGGGCGGGGFGFFGGGGGGFGGGGEGGFGGGGGGGGFGGGCEGGGGGGCFDGGGGGGDFFFFFAFGGFGGGGGE,>FGGGGGGDGFGGGGGDFFGGGGCGGGGCBFGGGGF99,,4264*:973AFGGGDFGD;=CDF6=<EFA78C61)8@*/:7<DFBF9>179B3?0>0>?FF4BFB<,42:7<8<<96:13(().69>74(4:27?2)6(,((-()-92:2
@M02352:288:000000000-CKWC8:1:1101:13108:6649 2:N:0:TAGCGCTC+AAGGAGTA
TAACCTTGCGGCCGTACTCCCCAGGCGGTCTACTTATCGCGTTAGCTTCGCCACTAAGTCATTACAACCCAACGGCTAGTAGACATCGTTTACGGCGTGGACTACCAGGGTATCTAATCCTGTTTGCTCCCCACGCTTTCGCACCTCAGTGTCAGTATCAATCCAGAGTGTCGCCTTCGCCACTGATGTTCCTTCCTATATCTACGCATTTCACCGCTACACAGGAAATTCCACACCCCTCTATCGTACTCTAGCCTTCCAGTATCGGGTGCAATTCCAAG
+
GGGGFFGGGGGGGGGGGGGGGGGGGGEEFGGGGGGGGGGGGGGGGGGGGGGGGGGGGGGGGGGGGGGGGGGGGGGGGGGGGFGGGGGGGGGGGGGGGGGGFFGGGGFFGGGGGGGGGGFGGGGGGGGGGGEGGGGGGGGGGGGGGGGFGGGGGGGGGGGGGGGGGGGGGGEGDEDDGGG>EGGGF?FGFGGGGFFFEFFGFGFGFFEDGGFGGFEEG5>FFF?4CG:FAFF4*=?B(1;::BFFF?:<?1)<B4:44)9:AFA2<A3;0:(()-1494<<.
@M02352:288:000000000-CKWC8:1:1101:3856:6691 2:N:0:TAGCGCTC+AAGGAGTA
TAACCTTGCGGCCGTACTCCCCAGGCGGTCAACTTAGTGCGTTAGCTGCGCCACCCACGACTCAAGGTCACAGACGGCTAGTTGACATCGTTTACGGCGTGGACTACCAGGGTATCTAATCCTGTTTGCTCCCCACGCTTTCGTGCCTCAGTGTCAGTATTTGTCCAGGTAGCCGCCTTCGCCACTGATGTTCCTTCCAATCTCTACGCATTTCACCGCTACACTGGAAATTCCACTACCCTCTACAATACTCTAGTTTGCCAGTTCAAAATGCAGTTCC
+
FFGGGGGGGGGGGGGGGGGGGGGGGGDEGGGGGGGGGGGGGGGGGGGGGGGGGGGGGGGGGGGGGGGGGGGGGGGGGGGGGGGGGGFGGGGGGGGGGGEEGGDGFGGGGEGGGGFGGGGGGGGGGGGGGFGGGGGGGGGDGGGGGGGGGGGGGGGGDFFGGGFEFGGGGG?9EGDGGGGFFGGGGGGGCFGGGEFCEFFGCGFGFFFF35BGGFEFG>>BFFDFDD:F29?@FFFFFFFF6?:<AB)8AFFFFAFBBF=4A79)5)66-52<A276F<<<
@M02352:288:000000000-CKWC8:1:1101:25317:6692 2:N:0:TAGCGCTC+AAGGAGTA
TAATCTTGCGACCGTACTCCCCAGGCGGTCTACTTAGTGCGTTAGCTGCGCCACTCACGTCTCAAGGACACAAACGGCTAGTTGACATCGTTTACGGCGTGGACTACCAGGGTATCTAATCCTGTTCGCTCCCCACGCTTTCGTACCTCAGCGTCAGTATCTGTCCAGGTGGCCGCCTTCGCCACTGATGTTCCTTCCAATCTCTACGCATTTCACCGCCACACTGGAAATTCCACCACCCTCTACAGTACTCTAGTTTGCCAGTTCAAAATGCAGTTCCA
+
<EFEFFGGGGGGEEFGGGGGGGGGGFGGC@EGGGGGGGGGGGGGGGGGGGCGGGGFGGGGG8,CCFFFGGGD,:8?7B=CFEECBA?F98FGGFFFGG@FDD+EE<FG,8CF<<DFGFFFAFF<FF9+@CEFGGCCEGGEGCEFG8C@C,,@*7*8EFCFG<FF;D;?CF6>>F4DD5DFFDG5C?CCFCCC;?FFFF6C=*+39;C*>7ADC8?FG@B(-)(79C1*5F?@/9).8(,3(((..6))5<))-668>AB2<<)324)5-<4ADFF2*:<>)
@M02352:288:000000000-CKWC8:1:1101:5664:6717 2:N:0:TAGCGCTC+AAGGAGTA
TAACCTTGCGGCCGTACTCCCCAGGCGGTCAACTTAGTGCGTTAGCTGCGCCACTCACGTCTCAAGGACACAAACGGCTAGTTGACATCGTTTACGGCGTGGACTACCAGGGTATCTAATCCTGTTCGCTCCCCACGCTTTCGTTCCTCAGCGTCAGTATCTGTCCAGGTGGCCGCCTTCGCCACTGATGTTCCTTCCAATCTCTACGCATTTCACCGCTACACTGGAAATTCCACCACCCTCTACAGTACTCTAGTTTGCCAGTTCAAAATGCAGTTCCA
+
GGGGGGGGGGGGGGGGGGGGGGGGGGGGEGFFGGGGFFGGGGGGGGGGGGGGGGGGGGGGGGGGGGGGGGGGGGGGGGGGGGFGGGFFGGGGGGGGGGGGGGGGGGGGGGGGCFGGGGGGGGGFGGGGCGGGGGGGG>EEGGGFFG?>GGFFDGGGGGGGCFGGGGECGFGFGGDGGGGFFGDCGG6CEFFGGFFEFFFFF<8:?=FGGGFGGFFFEFF>0>?FGGB4:?6BFFFF:?::?B28<<A?<BBDFFF4<<FFDADFBF>4>BBD<AF)/445)
@M02352:288:000000000-CKWC8:1:1101:8435:6726 2:N:0:TAGCGCTC+AAGGAGTA
TAACCTTGCGGCCGTACTCCCCAGGCGGTCAACTTAGTGCGTTAGCTGCGCCACTCACGTCTCAAGGACACAAACGGCTAGTTGACATCGTTTACGGCGTGGACTACCAGGGTATCTAATCCTGTTCGCTCCCCACGCTTTCGTTCCTCAGCGTCAGTATCTGTCCAGGTGGCCGCCTTCGCCACTGATTTTCCTTCCAATCTCTACGCATTTCACCGCTACACTGGAAATTCCACCACCCTCTACAGTACTCTAGTCTACCAGTTCAAAATGCATTTCCA
+
GGGGGGGGGGGGGGGGGGGGGGGGGGGGGEGGGGGGGFGGGGGGGGGGGGGEGGFFGGGFGAFEGGGGEEGGGGGCGGGGFGGGGGFEFGGGGGGGGGGGGGGGGGGGGGGGGGGGGGGGGGGGGGFCEGGGFE7FEEGGGGGFFGGFFD8EGE55EGG;EGFFFG9CCGFCFG5DGGGFADEEDGG?E+>FFAFCAAFGFGF7?FFFDE>DFB27@)9>BFFFDDBG??FBFFAFB?<???F<<<B064<<A>)96AF2A<87A>4<2:2A>BB4766>)
@M02352:288:000000000-CKWC8:1:1101:8696:6728 2:N:0:TAGCGCTC+AAGGAGTA
TAATCTTGCGACCGTACTCCCCAGGCGGTCTACTTAGTGCGTTAGCTGCGCCACTAAAGTCTCAAGGACCCCAACGGCTAGTAGACATCGTTTACGGCGTGGACTACCAGGGTATCTAATCCTGTTTGCTACCCACGCTTTCGCACCTCAGTGTCAGTATTGGTCCAGTGAGTCGCCTTCGCCACTGATGTTCCTTCCCATCTCTACGCATTTCACCGCTACACAGGAAATTCCACTCACCTCTACCATACTCTAGTTCGCCAGTTTTGAATGCAGTTCC
+
GGGGGGGGFGGGGGGFGGGCGGGGGGGGGGGGGGGGGGGGGGGGGGGGGGGGGGGGGGGGGGGGGFGDDGGGGGGGGDGGGGGDFGGGGGGGGGGGGEFGGGGGGGFGGGGGGGGGGGGGFGGGGGGGGG;EFGFGGGGGGGG6+@EGFGGGGGFGGGFGG;9EGGGCF<FGGGGGGGDF>DCCDFF9CFGGGCFFF).;;CCCEFF<)A>DFF?AGEF>BF@4*9<C:6=FF=))6418??FBAAA?FF?>?B>*6>FFB?B(.6<A(:<A)2*)16::
@M02352:288:000000000-CKWC8:1:1101:17387:6729 2:N:0:TAGCGCTC+AAGGAGTA
TAATCTTGCGACCGTACTCCCCAGGCGGTACACTTAATGTGTTAACTGCATTACTGCAAGGTCTAGCCTCACAACAACTAGTGTACATCGTTTAGGGCGTGGACTACCAGGGTATCTAATCCTGTTTGCTCCCCACGCTTTCGCGTCTCAGCGTCAATAATGTTCCAGTAGATCGCCTTCGCAATCGGTATTCCTTCTGATCTCTACGGATTTTACCCCTACACCAGAAATTCCATCTACCTCTCCCATATTCTAGGTAAGCAGTTTTCAAAGCAGTTCAA
+
EE@FCFGGGGDFGGGGGGGGGGGGGGGGGGGGGGGGGGGGAFFGGGGGEGFFGGGGGGGGFFGGGFGGDGGFGGGGGGGGGGGGFGGGGGGGGGGG@E:FCGGGGGGGFGGGGGGGFGGFGFFDGGGGGGGGGGFGGGGGGGGG6EGGGGFDEGGGGGGGGGGFFGGFGFECFGFGGGGA*;5>7EG5EGGG8?FEFFFFCGFGFFF<C=>GGACFGF<F0F;FGGFC@AFFFFFEFFCE3;3)24<BFF2<AAB??>FABBF?ABFFFFFFF0618<<D6
@M02352:288:000000000-CKWC8:1:1101:10148:6749 2:N:0:TAGCGCTC+AAGGAGTA
TAACCTTGCGGCCGTACTCCCCAGGCGGTCAACTTAGTGCGTTAGCTGCGCCACTCACGTCTCAAGGACACAAACGGCTAGTTGACATCGTTTACGGCGTGGACTACCAGGGTATCTAATCCTGTTTGCTACCCACGCTTTCGCGCCTCAGTGTCAGTATTGGTCCAGTGAGTCGCCTTCGCCACTGATGTTCCTTCCCATCTCTACGCATTTCACCGCTACACAGGAAATTCCACTCACCTCTACCATACTCTAGTTCGCCAGTTTTGAATGCAGTTCCA
+
FGGGFGGGGGGGGGGGGGGGGGGGGGEEGGGGGGGGGGGGGGGGGGGGGGGGGGGGFGGGGGGGGGGGGGGFGGGGGGGGGGGGGGGGGGGGGCGGGGDGGGGGGGGGGCEGFGGFGFFFGGGGGGGGGGGGGGFGGGGGGGGGEGGGGFGEDFFGGGFGG9;DFGFDFFCCGGGGGGGFFGGGDGGEFGGGGEFFEFF7CGFGFFFFGG:DGFEAF>B>BFBFGG?F(<=?BFFA<:??FFFF>FF:A28ADF<7<AF01?B9>AFF:?:42:7)*-.:)
@M02352:288:000000000-CKWC8:1:1101:10701:6755 2:N:0:TAGCGCTC+AAGGAGTA
TAACCTTGCGGCCGTACTCCCCAGGCGGTCAACTTAGTGCGTTAGCTGCGCCACTCACGTCTCAAGGACACCAACGGCTAGTTGACATCGTTTACGGCGTGGACTACCAGGGTTTCTAATCCTGTTCGCTCCCCACTCTTTCGTTCCTCATCGTCAGTATCTGTCCAGGTGGCCGCCTTCGCCACTGATGTTCCTTCCAATCTCTACGCATTCCACCGCTACACTCGCAATTCCACCTCCCTCTACAGTACTGTAGTTTGCTAGTTCAAACTGCAGTTCA
+
CE8AFFF@FG@7@FFGGGGGGGCCG?FDFD:FFGGGG@CF:FFCFFFF<8CFGGGGGF<9C<F95E,=EDF,D,B,>CFFC,@EFF,FFC49:=FF7:7>++>FEGCGDF>+A,+,@,9CF,C=DB,3B>E<F3,>,4,;EF5DDF?9C9,<DC,3;;@@BF;2>,,4,@,1:C5)::8A)5**/=C+A91:7)A?@AA;C7A+18A*/*87+8)80049()4FF*()-)76F44>B(.42::?)-62<)66).4964?A2)625)54)-)).)/.7)6.
@M02352:288:000000000-CKWC8:1:1101:10155:6765 2:N:0:TAGCGCTC+AAGGAGTA
TAACCTTGCGGCCGTACTCCCCAGGCGGTCAACTTAGTGCGTTAGCTGCGCCACTCACGTCTCAAGGACACAAACGGCTAGTTGACATCGTTTACGGCGTGGACTACCAGGGTATCTAATCCTGTTTGCTACCCACGCTTTCGCGCCTCAGTGTCAGTATTGGTCCCGTGAGTCGCCTTCTCCACTGATGTTCCTTCCCATCTCTACGCATTTCACCGCTACACAGGAAATTCCACCCACCTTTACCATACTCTAGTTCGCCAGTTTTGAATGCCGTTCC
+
ADFFGGGGGGG@FGGGEGGGGGGEGGEE@C7EGGGG9E<FEGGEGGGGGBBFEGGFGGGGG8FA<FF,FFD<,:FB:FGECEE,,CEFFGGGG?FEDGCC=@+AFGGG8=FGGGGA@;FFFGD=DGGDGF9FGFCC:+@EGFEEGGGGGGG?,BACFG;DE@?>;>,*61*:>E)9CCGF*;F9>+<9CE9:C5@EEFF7A*+;7CF3C*8CFF?FC301(.).*/344F?F4@><(((4:()).-8422:4<AF*)-/((4(4>BFF7(.6)-)(),.4
@M02352:288:000000000-CKWC8:1:1101:12332:6806 2:N:0:TAGCGCTC+AAGGAGTA
TAATCTTGCGACCGTACTCCCCAGGCGGTACACTTAATGTGTTAACTGCATTACTGCAAGGTCTAGCCTCACAACAACTAGTGTACATCGTTTAGGGCGTGGACTACCAGGGTCTCTAATCCTGTTTGCTCCCCACGCTTTCGCGTCTCAGCGTCAATAATGTTCCAGTAGATCGCCTTCGCAATCGGTATTCCTTCTGATCTCTACGGATTTTACCCCTACACCAGAAATTCCATCTACCTCTCCCATATTCTAGGTAAGCAGTTTTCAAAGCAGTTCAA
+
FFGGGGGGGGFGGGGGGGGGGGGGGGGCFGGGGGGDFGGGGGGGGGFGGFFEGGGEGGGGGGGGGGGGGG?F<FGFFFGGGGFFFG9FCEFGFGGGGGGGGGGGG,=FGGDEF,AFGGGGGGGFGGGGGFGGGGGGGDCEGGGGGGGGGGGGGGEGGFFFCCGGE;FDE=CFGG5CDDGF>D>EGFG5=EFF:?FEEFF@>CFGC6@FCG3CG=EFFF;D?A@FFC?GD66@6+??3><E3).47:B:2?B24647<-*62<A(5A<><>A<5?:(16:>2
@M02352:288:000000000-CKWC8:1:1101:7664:6811 2:N:0:TAGCGCTC+AAGGAGTA
TAACCTTGCGGCCGTACTCCCCAGGCGGTCTACTTATCGCGTTAGCTTCGCCACTAAAAGATCAAGTCTTCCAACGGCTAGTAGACATCGTTTACGGCGTGGACTACCAGGGTATCTAATCCTGTTTGCTCCCCACGCTTTCGCACCTCAGTGTCAATATCAGCCCAGGTAGTCGCCTTCGCCACTGGTGTTCCTTCCTCTATCTACGCATTTCACCGCTACACAGGAAATTCCACTGCCCTCTACTGTATTCATAACTAGCTGTTTTAGATCCAGTTCCA
+
CBG,,CF@8F@+@FGG@6FF<8E,C8@C@FGGFFGGC9<CEFDG79ECE@CCCDF8CC,EF,C5FD@C?CCFFEFC=FEGGF<?9F<?,+BFFFF:?FE:4FC:AEBBF8>F,DC3DBF3>D<9@FFG;FD>C+>FGDEGGF>>885*,43B;CGF,@FDEGC,,6D:EBGDG,9745DA>CA5C?6AFF5/+7A79A6++0;C<+;95*:/;A3A+50(4;8FDG:D:967B?<<<),(.,31<A<2-.5<6))*.5*.54).6))(.(4<)3*)/.)))
@M02352:288:000000000-CKWC8:1:1101:25060:6850 2:N:0:TAGCGCTC+AAGGAGTA
TAACCTTGCGGCCGTACTCCCCAGGCGGTCTACTTATCGCGTTAGCTTCGCCACTAAGTCATTACAACCCAACGGCTAGTAGACATCGTTTACGGCGTGGACTACCAGGGTATCTAATCCTGTTTGCTCCCCACGCTTTCGCACCTCAGTGTCAGTATCAATCCAGAGTGTCGCCTTCGCCACTGATGTTCCTTCCTATATCTACGCATTTCACCGCTACACAGGAAATTCCACACTCCTCTATCGTCCTCTAACCCGACAGTATCGGGCGCAATTCCAAG
+
FDFGAEFGGGDGDGGE@FGGG,C@FGCGCFGFGGGGCFGGGGGGGF9FFGGGGGGGGGGGGGGGGGA@FFEGGGGGGGGGGG<FGFGGGGGGGGGGG@CGGGGGFDFGDDA@A,,@==CB9FDD<DGFDF+@<CEEECEGGGGDEGGGGG7AFCFGFCFFDFFFGCB5DFFF8CD778CD>58,?9,<<FFCCEF@3862::AFE3>CD2;FCF<5CE6><F2;*C7C9?49@F?0(40),-)-6((((,)63)45200433<9-)-(30(969BF*6)))
@M02352:288:000000000-CKWC8:1:1101:22291:6851 2:N:0:TAGCGCTC+AAGGAGTA
TAATCTTGCGACCGTACTCCCCAGGCGGTCTACTTAGTGCGTTAGCTGCGCCACTAAAGTCTCAAGGACCCCAACGGCTAGTAGACATCGTTTACGGCGTGGACTACCAGGGTATCTAATCCTGTTTGCTCCCCACGCTTTCGCACCTCAGTGTCAGTATCAATCCAGAGTGTCGCCTTCGCCACTGATGTTCCTTCCTATATCTACGCATTTCACCGCTACACAGGAAATTCCACACTCCTCTATCGTACTCTAGCCTGCCAGTATCGGGTGCAATTCC
+
GFGGGGGGGGGGGGGGGGGGGGGGGGGGGGGGGGGFFFGGGGGGGGGGGGGGGGGFGFGGGGGCEFGGGGGGGGGGGGGGGGGGGGGGGGGGGGGGGGGGDGGFGGGGFGGGGGGGGGGGGGGFGGGGGGGGGGFGGGGGGGGGGGGGGGGGGGFGCFGGGGCFGGC?CGGGGGDFGGDFAGG=CFFCGGGGGEFEEAFFFGFGFFF3CEFGGF?8CA>BBE)<*>6F:@FFFF9B2(2:?FFF2.<23(4?<<<*::F(::3??)6<,(-40364B>AB
@M02352:288:000000000-CKWC8:1:1101:3864:6891 2:N:0:TAGCGCCC+ACGGAGTA
TACTCTTGCGACCGTACTCCCCAGGCGGATTACTTAATGCGTTCGCTCTGTCACTGAGCAGCATTTTCCAACACCGCTGGCATTCCTTGTTTACCGTGTGGACTCCCAGGATCTATACTCCTGTTTGCTCCACACTCTTTCGCCCCTCCGCCACTCATTCGATACTGTGCGCCCCCCTCAACCCTGGTTTTCCTTCATATATACACATTTTTCCCCTCCACTACACATTCTCCACTCCTCACTCACAATCTAAAAACTCGCAGTTTAAAACGCTGTTCCAG
+
,@@FGGGGGGE:@FGGGGGGGGGGG,CFG+,,CFGGGG,C@FG7F+B,9EFG<F,EF,6E<,,,,,5<C<9,:4,+4@+@7,5A5B,,5C,49,,4BF94+,,9,,,,:7+B<F;94,,,8C,5:,3C,CF8F,@,6E,6,+6+@C6++@++++,,,,,,,,,,*,,5@,*4@*/**):))*4*26=F9,=1*)+.718C+3++)2**+4+1;*.=F)(/5+()**/*)+/*96,.,,)4).))(())).)5)))9(./(1((--)-))6)(-(),1)66)
@M02352:288:000000000-CKWC8:1:1101:8970:6901 2:N:0:TAGCGCTC+AAGGAGTA
TAACCTTGCGGCCGTACTCCCCAGGCGGTCTACTTATCGCGTTAGCTTCGCCACTAAAAGATCAAGTCTTCCAACGGCTAGTAGACATCGTTTACGGCGTGGACTACCAGGGTATCTAATCCTGTTTGCTACCCACGCTTTCGCACCTCAGTGTCAGTATTGGTCCAGTGAGTCGCCTTCGCCACTGATGTTCCTTCCCATCTCTACGCATTTCACCGCTACACAGGAAATTCCACTCACCTCTACCATACTCTAGTTCGCCAGTTTTGAATGCAGTTCA
+
FGFGGGGGGGGGGGGGGGGGGGGGGGGGFGGGGGGGGGGGGGGGGGGGGGGGGGGGGFGGGGGGCFFGGGGGGGGDGGEGFGFDGGGGGGGGGDGDGGFGGCGGGGGGGFEGGGGGGCB@BEFFGGGGGGDFGGGGEGGGGGGCEGGGGGGGGGGGGG9EF,@DFC>2D,24DC9DCDDF47C5CE6,9EFG8<FEEFA*1>@+9+8*7>8CC=5@@>@B(<<FG<.>77@=FF2><0783,4<25<44,4><>B*6)*(4149?D>B<?)664=)14<)
@M02352:288:000000000-CKWC8:1:1101:11572:6902 2:N:0:TAGCGCTC+AAGGAGTA
TAATCTTGCGACCGTACTCCCCAGGCGGTCTACTTAGTGCGTTAGCTGCGCCACTAAAGTCTCAAGGACCCCAACGGCTAGTAGACATCGTTTACGGCGTGGACTACCAGGGTATCTAATCCTGTTTGCTACCCACGCTTTCGCACCTCAGTGTCAGTATTGGTCCAGTGAGTCGCCTTCGCCACTGCTGTTCCTTCCCATCTCTACGCATTTCACCGCTACACAGGAAATTCCACTCACCTCTACCATACTCTAGTTCGCCAGTTTTGAATGCAGTTCC
+
GGGGGGGGGGGGGGGGGGGGGGGGGGGGGGGGGGGGGGGGGGGGGGGGGGGGGGGGGGGGGGGGGG8<FGGED@FFDEFEDFGGGGFEGGGGGFGGCGGGGGGFGGGGGGG7F8DFFF9FGCFADFAECEFGD@DEGGGEFFEGGEEFGGGGGFF73@;EGEFFCCB,?FG9DGDDDGGF)9E*CF?,>CGGG):7EF47@*;CC+@FD5>D:FEFGEBF9D?F441C<@F7=7994::?028?BD20>??ABA>?<)98;B?9BBF>:?):AAB2B<A>
@M02352:288:000000000-CKWC8:1:1101:19552:6934 2:N:0:TAGCGCTC+AAGGAGTA
TAATCTTGCGACCGTACTCCCCAGGCGGTACACTTAATGTGTTAACTGCATTACTGCAAGGTCTAGCCTCACAACAACTAGTGTACATCGTTTAGGGCCTGGACTACCAGGGTATCTAATCCTGTTTGCTCCCCACGCTTTCGCGTCTCAGCGTCAATAATGTTCCAGTAGATCGCCTTCGCAATCGGTATTCCTTCTGATCTCTACGGATTTTACCCCTACACCAGAAATTCCATCTACCTCTCCCATATTCTAGGTAAGCAGTTTTCAAAGCAGTTCAA
+
GGGGGGGGGGGGGGGGGGGGGGGGGGGGFGGGGGGGGGGGGGGGGGGGGFFFGGGGGGGGGGGGGFGGFGFGGGGGGGGGGGGGGGGGGGGGGGGGGFGGGGGGGFGGCGDG<FGGGGGFGGGCFGGGGGGGGDGGGGGGGGGGGGEDGFGGCCEGEGGGGGGGGGFCGGFGGG>>DGGFFGG54CCCE5FGGCFEFFF8AFFDF8CGD*?DFFEFGF;D@FFFFG6FF4@FFFEEEEEF33;;@FF@C0<24.6?><FF<BF<<ADA29A4>(/(16)-6
@M02352:288:000000000-CKWC8:1:1101:22149:6960 2:N:0:TAGCGCTC+AAGGAGTA
TAACCTTGCGGCCGTACTCCCCAGGCGGTCTACTTATCGCGTTAGCTTCGCCACTAAGTCATTACAACCCAACGGCTAGTAGACATCGTTTACGGCGTGGACTACCAGGGTATCTAATCCTGTTCGCTCCCCACGCTTTCGTACCTCAGCGTCAGTATCTGTCCAGGTGGCCGCCTTCGCCACTGATGTTCCTTCCAATCTCTACGCATTTCACCGCTACACTGGAAATTCCACCACCCTCTACAGTACTCTAGTTTGCCAGTTCAAAATGCAGTTCCAAG
+
FFFGGGGGGGGGGGGGGGGGGGGGGFFGFGGGGGGGGGGGGGGGGGGGGGGGGGFGGGGGGGGGGGGGGGGFGGGGG@FFGGFGGGGGGGGGGGEFGGGGGGGGGGFGGGGGGEFGFFGGGGGGFCFEGGCGCFEGDEFG@FGGGFGDGGGGG55=DDCFFGFGGFDGGGGGGEGGDCGFE3C747CFGGGFGFFFFFFCFGFD9FBDGGFFGFAEGFFFFFBFGGBG<F?F?FF<FFFF?2<A23<5>A<5A>B?BAFA9::ADAA)5<<:AAF<F<44.
@M02352:288:000000000-CKWC8:1:1101:17276:6967 2:N:0:TAGCGCTC+AAGGAGTA
TAACCTTGCGGCCGTACTCCCCAGGCGGTCAACTTAGTGCGTTAGCTGCGCCACTCACGTCTCTAGGACACAAACGGCTAGTTGACATCGTTTACGGCGTGGACTACCAGGGTATCTAATCCTGTTCGCTCCCCACGCTTTCGTTCCTCAGCGTCAGTATCTGTCCAGGTGGCCGCCTTCGCCACTGATGTTCCTTCCAATCTCTACGCATTTCACCGCTACACTGGAAATTCCACCACCCTCTACAGTACTCTAGTCGAACAGTTCAAAATGCAGTTCCA
+
GGGGGGGGGGGGGGGEFGGGGGGGGGGGFGGGGGGGGGGGGGGGGGGGGGGGGGFGGGGEGGGGGGGGGGGGGGGGGGGGGGGGGGGGGGGGGFGGGGGGGGGGGGGGGGGGGGFGGGGGGGGGGGFGGGGGGGGGGGGGGGGGGGGCFF6CEGGEGGGFGGGGGGGGGGGGGGGGGGGFFGGGGGGCCFCDGFFFFFFDFGAFFFFFGGFGGFFFG@B>>D2F>C?G?*@BFFAFFFFF0?<FFFFFFFFBAAAB-.7:BFB:A4)444)))6@49<A4)
@M02352:288:000000000-CKWC8:1:1101:20273:6996 2:N:0:TAGCGCTC+AAGGAGTA
TAACCTTGCGGCCGTACTCCCCAGGCGGTCAACTTAGTGCGTTAGCTGCGCCACTCACGTCTCAAGGACACAAACGGCTAGTTGACATCGTTTACGGCGTGGACTACCAGGGTATCTAATCCTGTTCGCTCCCCACGCTTTCGTTCCTCAGCGTCAGTATCTGTCCAGGTGGCCGCCTTCGCCACTGATGTTCCTTCCAATCTCTACGCATTTCACCGCTACACTGGACATTCCCCCACCCTCTACAGTACTCTAGTTTGCCAGTTCAAAATGCAGTTCCA
+
GGGGGGGGGGGGGGGGGGGGGGGGGGGGFGGGGGGGGGGGGGGGGGGGGGGGGGGGGGGGGGGGGGGGFEGGGGGGGGGGGGGFGGGGGGGGGGGGGGGGGGGGGGGGGGFGGGGGGGGGGGFFGGGDGGGGGGGGGGGGGGGGGGGGGFGGGGGGGGGGFCGGFGGGGGCFFG4DGGDFFGGEDFF7EGGGGFFFEFA@A56CCFFCDCBDGFFFG@F>>F?F>425(9B==?)4;>FFF<08AA<:B>AD<<48<<FAAADFFBAFF242-:@4?:A4)
@M02352:288:000000000-CKWC8:1:1101:24723:7001 2:N:0:TAGCGCTC+AAGGAGTA
TAACCTTGCGGCCGTACTCCCCAGGCGGTCTACTTATCGCGTTAGCTTCGCCACTAAGTCATTACAACCCAACGGCTAGTAGACATCGTTTACGGCGTGGACTACCAGGGTATCTAATCCTGTTTGCTCCCCACGCTTTCGCACCTCAGTGTCAGTATCAATCCAGCGTGTCGCCTTCGCCACTGATGTTCCTTCCTATATCTACGCATTTCACCGCTACAAAGGAAATTCCACCCTCCTCTATCGTACTCTAGCCTGCCAGTATCGGGTGCAATTCCAAG
+
GGGGGGGGGGGFEFGGGGGGGGGCGGGDEFFGFGGGFGGGGGGGGGGGGGEFGGGGGGFEGGGGGGGGCGEFGGEGGGGGGGGG9FGGGGGGGGGGEEEGGGDBFFFGEGGCFFFGFG<FFGGGGFGAFBF7FFGEGEGGGGDG57D9CGEFGGGFFGG,DF9?FC,>B7;>CCDGC4CABGG6<9CFFGGFG?A1>AA7@FC>4).18EFGGFFFG399>*)095264@8@B7((-,2139A-)38:??4<<24F<:5(5482)642(,,4?9F<F4<)4
@M02352:288:000000000-CKWC8:1:1101:7829:7056 2:N:0:TAGCGCTC+AAGGAGTA
TAATCTTGCGACCGTACTCCCCAGGCGGTCTACTTAGTGCGTTAGCTGCGCCACTAAAGTCTCAAGGACCCCAACGGCTAGTAGACATCGTTTACGGCGTGGACTACCAGGGTATCTAATCCTGTTTGCTACCCACGCTTTCGCACCTCAGTGTCAGTATTGGTCCAGTGAGTCGCCTTCGCCACTGATGTTCCTTCCCATCTCTACGCATTTCACCGCTACACCTGGAATTCCACTCCCCTCTCCAAGACTCTAGTCTGCCAGTTCTAAATGACCATCC
+
AFGGGGGGGGGGGGGGGGGGGGGGGDGGGGGFGGGGFFFFGGGGGGGGGGGGGGGGGGGGGGGGGGGGGGGGGGGFGGGGGGGGGGGGGDFGGGGGGGGGGGGGGGGGF?FGFFGGGGFGGGGGGGGFCFFGFGGGEGDEGGGGGGGGGGGGFGGGGGCFGGFEFFGFFDGGGGGGGG<FF4EDDGG?GFFDGFFFFFFG=;6C5AFGG>BGGF?F0:;@@DFFDF>*(<?:F?A>28???01:12<>2,8<:A29A<6<924:7>FF<))-.6=:F?:<
@M02352:288:000000000-CKWC8:1:1101:7364:7060 2:N:0:TAGCGCTC+AAGGAGTA
TAATCTTGCGACCGTACTCCCCAGGCGGTACACTTAATGTGTTAACTGCATTACTGCAAGGTCTAGCCTCACAACAACTAGTGTACATCGTTTAGGGCGTGGACTACCAGGGTATCTAATCCTGTTTGCTCCCCACGCTTTCGCGTCTCAGCGTCAATAATGTTCCAGTAGATCGCCTTCGCAATCGGTATTCCTTCTGATCTCTACGGATTTTACCCCTACACCAGAAATTCCATCTACCTCTCCCATATTCTAGGTAAGCAGTTTTCAAAGCAGTTCAA
+
FFGGGGGGGGGGGGFGGGGGGGGGGGGGGGGGGGGGGGGGGGGGGGGGGGGGGGGGGGGGGGGGGGGGGGGGGGGGGGGGGGGGGGGGGGGGGGGGGGGGGGGGGGGGGGGGGGGGGGGGGGGGGGGGGGGGGGGGGGGGGGGGGGGGGGGGGGGGGGGGGGGGGGGGGGGGGGGGGGGFFGGGGGGGGGGGGFFFFFFGFGFGFFFGGGFGGFFFFFFDDFFFGGFF@FFFFFFFFFFFFFEFFFFFF1<AFA<6<BFA?FFFBDFBFFFFB<F<@><45
@M02352:288:000000000-CKWC8:1:1101:24755:7157 2:N:0:TAGCGCTC+AAGGAGTA
TAACCTTGCGGCCGTACTCCCCAGGCGGTCAACTTAGTGCGTTAGCTGCGCCACTCACGTCTCAAGGACACAAACGGCTAGTTGACATCGTTTACGGCGTGGACTACCAGGGTATCTAATCCTGTTCGCTCCCCACGCTTTCGTTCCTCAGCGTCAGTATCTGTCCAGGTGGCCGCCTTCGCCACTGATGTTCCTTCCAATCTCTACGCATTTCACCGCTACACTGGAAATTCCACCACCCTCTACAGTACTCTAGTTTGCCAGTTCAAAATGCAGTTCCA
+
GGGGGGGGGGGGGGGGGGGGGGGGFGEEFGGGGGGGGGGGGGGGGGGGGGGGGGGGGGGGGGGGGGGGGGGGGGGGGGGGGGGGGGGGGGGGGGGFGGGGGGGGGGGGGGGGGGGGGGGGGGGGGGGCEGGGGGGGGGGGGGGGGGGGGGGGGGGGGGGGGGGGGGGGGGGGGGGGGGGFFGGGDGGGGGGGGFFFFFFGFGFG3FFGGEEGGFFFGE>FFFFFGCBG?=FBF4))4?FFFFFFFFF?FFFFFFFFFAFAD<AFBADFFFBB24=>F<44)
@M02352:288:000000000-CKWC8:1:1101:6059:7163 2:N:0:TAGCGCTC+AAGGAGTA
TAACCTTGCGGCCGTACTCCCCAGGCGGTCAACTTAGTGCGTTAGCTGCGCCACCCACGACTCAAGGTCACAGACGGCTAGTTGACATCGTTTACGGCGTGGACTACCAGGGTATCTAATCCTGTTCGCTCCCCACGCTTTCGTTCCTCAGCGTCAGTATCTGTCCAGGTGGCCGCCTTCGCCACTGATGTTCCTTCCAATCTCTACGCATTTCACCGCTAAACTGGAAATTCCACCACCCTCTACAGTACTCTAGTTTGCCAGTTCAAAATGCCGTTCCA
+
CFCGDGGGFGGGGGGDGG@FGGGEGGGG7CCFGGGGGFGGGGGGGGGGFGGFGGGCGGGDGFGGGFGCAGGGGGGGGEE=FFFGGGFG,:DFGGCEGGGEEGEGGFFCFGGGGFFD=EGGGGFGGGGGGEDCFFGGGGCC@ACGGFGGGGDGEGGGGGGCFGGF;BAEG:FGF6DDD<CFFG5C8EGGGGGGG5F54AF7ACFGE?FFDE;>FFABF3;;95)/2C:C0??**96A7:?03343<AF>>A2<AA<FB2=A<.62).65AD27)-),.(34)
@M02352:288:000000000-CKWC8:1:1101:3181:7164 2:N:0:TAGCGCTC+AAGGAGTA
TAACCTTGCGGCCGTACTCCCCAGGCGGTCAACTTAGTGCGTTAGCTGCGCCACTCACGTCTCAAGGACACAAACGGCTCGTTTACATCGTTTACGGCGTGGACTACCAGGGTATCTAATCCTGTTCGCTCCCCACGCTTTCGTTCCTCAGCGTCAGTATCTGTCCAGGTGGCCGCCTTCGCCACTTATGTTCCTTCCAATCTCTACGCATTTCACCGCTACACTGGAAATTCCCCCACCCTCTACAGTACTCTATTTTGCCAGTTCAAAATTCATTTCC
+
GFGGFGGFFCEFGCFGGGGGFGCCCFGGGGFFGGGFFF@FGGGC7@FFGC7FGGGG8FGGGGGGGGG<EFG,CFFCCEG7CGF+DFAFGGFGGBEBFFGGED7FDF?F,=FECFFGG,<@>FFDFGCE>EGFGGDF8E5BEA8::@:9E,<2:=C>EG;;FG9CCD9:FGFCFC5DGCCAFGD:<C+5<+AFGFFEFA++:;8+9*9*95>CC1-9F)(7(7).:4224*196*)(,-4:263()))).69)44:0<5@),<4,3<4)))-.(6/)1666
@M02352:288:000000000-CKWC8:1:1101:3198:7171 2:N:0:TAGCGCTC+AAGGAGTA
TAACCTTGCGGCCGTACTCCCCAGGCGGTCAACTTAGTGCGTTAGCTGCGCCACTCACGTCTCAAGGACACAAACGGCTAGTTGACATCGTTTACGGCGTGGACTACCAGGGTATCTAATCCTGTTCGCTCCCCACGCTTTCGTTCCTCAGCGTCAGTATCTGTCCAGGTGGCCGCCTTCGCCACTGATGTTCCTTCCAATCTCTACGCATTTCACCGCTACACTGGAAATTCCACCACCCTCTACAGTACTCTAGTTTGCCAGTTCAAAATGCAGTTCC
+
EFGGGGGGGGGGGGGGGGGGGGGGGGEGFFGGGGGGGGGGGGGGGGGGGGGGGGGGGGGGGGGGGGGGGGGGGGGGGGGGGGGGGGGGGGGGGGGGGGGGGGGGGGGGGGGGGGGGGGGGGGGFGGGGDGGFFFGGGGGGGGGGGGG7EGGGGGGGG9FFFG9E9FGFGGCFGGGGGGGFFGGGGGG7CFGGGFFFFFFGFGFGFFFGGEFGGFFFGFF>FF2FCGFG2FFFFF<<7:BFFBB0>FF?FFFFFFBFFAF:<AF2)669AABF>A4<FAAD
@M02352:288:000000000-CKWC8:1:1101:28287:7190 2:N:0:TAGCGCTC+AAGGAGTA
TAATCTTGCGACCGTACTCCCCAGGCGGTCTACTTAGTGCGTTAGCTGCGCCACTAAAGTCTCAAGGACCCCAACGGCTAGTAGACATCGTTTACGGCGTGGACTACCAGGGTATCTAATCCTGTTTGCTACCCACGCTTTCGCACCTCAGTGTCAGTATTGGTCCCGTGAGTCGCCTTCGCCACTGATGTTCCTTCCCATCTCTACGAATTTCACCGCTACACAGGAAATTCCACTCACCTCTACCATACTCTAGTTCGCCCGTTTTGAATGCAGTTCCA
+
FEEDFFGGGGGFEGGG7FGGGCC6DGECFGGGGGGGGCFFGGGGGGEGGGGGGGGGFGFFECGGGGG6CFEGEGGGEEEEE?FGGGGGCEGF=DCCFGGGGGGGGGGFDGE@FFFFFDFGGGFGGGGFGGGGGGGGGD6EGFEC8+5*4@E:DED:EC=EGAFFG:,>D*88D,/CCC?FFCEEGFCGF?>CD?CC3)=*;5@F<AC<*2AGCA3AE31;(87FGC?F?4*6@FAFF:??:<?B25-5><?9?D<F4<?043(43::?B(649A?)1.54)
@M02352:288:000000000-CKWC8:1:1101:26589:7196 2:N:0:TAGCGCTC+AAGGAGTA
TAATCTTGCGACCGTACTCCCCAGGCGGTCTACTTAGTGCGTTAGCTGCGCCACTAAAGTCTCAAGGACCCCAACGGCTAGTAGACATCGTTTACGGCGTGGACTACCAGGGTATCTAATCCTGTTTGCTACCCACGCTTTCGCACCTCAGTGTCAGTATTGGTCCAGTGAGTCGCCTTCGCCACTGATGTTCCTTCCCATCTCTACGCATTTCACCGCTACACAGGAAATTCCACTCACCTCTACCATACTCTAGTTCGCCAGTTTTGAATGCAGTTCCA
+
C@<<FEGEFGEFEEFGGGGGGGFCGGEDFGGGGGGGGEGGG@FGEFGGGGGGGGGGGGGGGGGGGGGGGGGEFGGDGGGGFFGFFFFFGGGGGGGGGGGFE@FGGGGGFGGGFBDDFGGGGGGGFGFFGGGGFGG@EGGGFGGC:EGGGGGGGCGGFGCFGG9DEGEEFGCGBFGGGGGFFDECDGGCF9>FFCCCFFFDFGFF5AFGG5>CDFFFGB>6@F?FGGFGBFFF?=49>FFFFF?)4<B?<).:22<?<5@01:?(8A2<?14<2<FBFFFA)
@M02352:288:000000000-CKWC8:1:1101:20488:7226 2:N:0:TAGCGCTC+AAGGAGTA
TAATCTTGCGACCGTACTCCCCAGGCGGTCTACTTATCGCGTTAGCTGCGCCACTAAAGGATCAAGTCCTCCAACGGCTAGTAGACATCGTTTACGGCGTGGACTACCAGGGTATCTAATCCTGTTTGCTCCCCACGCTTTCGCACCTCAGTGTCAGTATCGAGCCAGTCAGTCGCCTTCGCCACTGGTGTTCCTTCCCATCTCTACGCATTTCACCGCTACACAGGAAATTCCACTAACCTCTCTCGTACTCTAGTGAGTCAGTTTTGAATGCAGTTCC
+
GGGGGGGGGGGGGGGGGGGGGGGGGGGGEGGGGGGGGGGGGGGGGGGGGGGGGGGGGGGGGGGGGGGGGGGGGGGGGGGGGGGGGGGGGGGGGGGGGGFGGGGGGGGGGGGGGGGGGGGGGGGCGGGGGGGFGGGGGGGGGGGGGGGGGGFGGGGGGGGGGGDGGGGGGGGCEF4DGGGFFGGGGGGGGGGGGEFCAFFGFG6CEFFGGCDGGFFFGDBFBF?FCF1C?FFFFF29AB??19:<???0<?FFFD6=A298664:BDFF:BAFAAF9?6A<
@M02352:288:000000000-CKWC8:1:1101:9466:7233 2:N:0:TAGCGCTC+AAGGAGTA
TAATCTTGCGACCGTACTCCCCAGGCGGTACACTTAATGTGTTAACTGCATTACTGCAAGGTCTAGCCTCACAACAACTAGTGTACATCGTTTAGGGCGTGGACTACCAGGGTATCTAATCCTGTTTGCTCCCCACGCTTTCGCGTCTCAGCGTCAATAATGTTCCAGTAGATCGCCTTCGCAATCGGTATTCCTTCTGATCTCTACGGATTTTACCCCTACACCAGAAATTCCATCTACCTCTCCCATATTCTAGGTAAGCAGTTTTCAAAGCAGTTAAA
+
EAGGCFGGDGFCCFCFEFGGFGG@CC@FFGGGGGGFGFGGGGGGGGGGGCGGGGGGGAFGFGGGGGGGGGFEGFGGGGGGGGGGGGGGGGGGGGGGGGGGGGGGGGGGGGGEGFGGGGGGGGFGFGCEGGGGB=,>EEGGGGGGGEECEDFGGGGGEGGGGCGFGAFGFGGGGGGGGGDFFGGCDGGD>EGGGFFFEACGFGFFFFFGGDE<DAEA<A;<?FFFGC@G8ACFFFFFECEEEE<@@?:7A:<9<B<42:@A7?AFFF9A2<B9<::1=)).6
@M02352:288:000000000-CKWC8:1:1101:5218:7236 2:N:0:TAGCGCTC+AAGGAGTA
CATTCTTGCGAACGTACTCCCCAGGTGGGATACTTATCACTTTCGCTTAGTCACTCAGCCCGAAAGCCAAACAACTAGTATCCATCGTTTACGGCGTAGACTACCAGGGTATCTAATCCTGTTCGCTACCTACGCTTTCGTCCATCAGCGTCAATATATTGTTAGTGATCTGCCTTCGCAATCGGTATTCCTTCTGATCTCTACGGATTTTACCCCTACACCAGAAATTCCATCTACCTCTCCCATATTCTAGGTAAGCAGTTTTAAAAGCAGTTCAATGG
+
@<AFFGGDFGGFDFGGCFG<8CDFFFF@CFGFGGGGGGFDGGCFF@F<@<CFGGGFGDFGGEFCFCFEC6=CFAFGEFFF9FFDFGGGEGGGF>FCCFFGGGGGFGGGDDGDGGEGGGE;4EFGCGGGG@F;F:FFDFFGGGGG,@==8C8ED>@CECFGCFFA;FGGGGG,EFFGC9*9BDFGDGC:ACDCCAFEFA8+4@BF2?4C4FFFGFE3@FD(388AGF873+:FFACE<E;A8@@(3>@C?<)6<<9FFDFA<DFA<)4<B)((8544=AFA7
@M02352:288:000000000-CKWC8:1:1101:13517:7243 2:N:0:TAGCGCTC+AAGGAGTA
TAACCTTGCGGCCGTACTCCCCAGGCGGTCAACTTAGTGCGTTAGCTGCGCCACTCACGTCTCAAGGACACAAACGGCTAGTTGACATCGTTTACGGCGTGGACTACCAGGGTATCTAATCCTGTTCGCTCCCCACGCTTTCGTTCCTCAGCGTCAGTATCTGTCCAGGTGGCCGCCTTCGCCACTGATGTTCCTTCCAATCTCTACGCATTTCACCGCTCCACTGGAAATTCCACCACCCTCTACAGTACTCTAGTTTGCCAGTTCAAATTGCAGTTCC
+
F9FFFGGEGG@CCGGGGGGGGG@@8FCC@FCFGGFFGEFFEGGGGGGGGGGGGGG8EFGFEGGCGG?EF<FGGA<BCFCFCGGGGGFCFGGGFGEEGGGGDGGGGGGG@GE7,<DG;AEFFGDGGF<EECFGGGGGGG8CFGDFGGG9FC6FCE5*4@,D;FCGGGEGG7,:C6CDDCDF>DG=DC?ECGF>F?C34FFCFFFCECF>D5>5:B9=G599(7:F>F?FBF?/7*).4<<2<B?:2<4:49AAAFB4:4F<A8<?F<<FF<)).6647)5)
@M02352:288:000000000-CKWC8:1:1101:11982:7266 2:N:0:TAGCGCTC+AAGGAGTA
TAATCTTGCGACCGTACTCCCCAGGCGGTCTACTTAGTGCGTTAGCTGCGCCACTAAAGTCTCAAGGACCCCAACGGCTAGTAGACATCGTTTACGGCGTGGACTACCAGGGTATCTAATCCTGTTTGCTACCCACGCTTTCGCACCTCAGTGTCAGTATTGGTCCAGTGAGTCGCCTTCGCCACTGATGTTCCTTCCCATCTCTACGCATTTCACCGCTACACAGGAAATTCCACTCACCTCTACCATACTCTAGTTCGCCAGTTTTGAATGCAGTTCCA
+
GCGGGGGGGGGGGGGGGGGGGGGGGGGGGGGGGGGGGGGGGGGGFGGGGGGGGGGGGGGGGGGGGGGGGGGGGGGGGGGGGGGGGGGGGGGGGGGGDGGGGGGGGGGGGGGGGGGGGGGGGGGGGGGGGGGGGGGGGGGGGGGGGGGGGGGGGGGGGGGGGGGGDGGCFCGGGGGGGGGF>GGGGGGAF?EGGFFFFFFFFDCGEAFG:EBDFFEFFABFFFBFGF?GF?FFFFFFA?B?F?FFFFFFB??FFF99AAF?B:?BD94<<?BA<A=664<A)
@M02352:288:000000000-CKWC8:1:1101:26750:7303 2:N:0:TAGCGCTC+AAGGAGTA
TAATCTTGCGACCGTACTCCCCAGGCGGTCTACTTAGTGCGTTAGCTGCGCCACTAAAGTCTCAAGGACCCCAACGGCTAGTAGACATCGTTTACGGCGTGGACTACCAGGGTATCTAATCCTGTTTGCTACCCACGCTTTCGCACCTCAGTGTCAGTATTGGTCCAGTGAGTCGCCTCCGCCACTGATGTTCCTTCCCATCTCTACGCATTTCACCGCTACAAAGGAAATTCACCTCACCTCTACCATACTCTAGTTCGCCAGTTTTTAATGCAGTTCCA
+
C<FCCEF9,C@F:FCFGGGG8,,,6FEFCE><CECFFFGFGGGGE9EF8FFECCFDDE9FGBEFGGF8=C:FEGGGCG7=FAFFFCDGF@+<C<F@FC==CCC<?EEGGGGGG=3>,6,93CFFGGGGA=D,BDGGDECCFGGEECG*,@::;2,D;;;DGGGB,D,:E,9,6=993:*)8***26891<@:;9+..=A:@5AF<AF3)28*;@?F9=990@?*078D0?F6*7)2<((..,4<))644<0<<<>@A>F:(-(,,.<A(344))16=-)6)
@M02352:288:000000000-CKWC8:1:1101:25147:7306 2:N:0:TAGCGCTC+AAGGAGTA
CATTCTTGCGAACGTACTCCCCAGGTGGGTCACTTATCACTTTCGCTTAGCCACTCAGTCGAAACCGAACAGCTAGTGACCATCGTTTACGGCGTGGACTACCAGGGTATCTAATCCTGTTCGCTCCCCACGCTTTCGTCCATCAGTGTCAGTTGATTATTAGTAATCTGCCTTCGCAATTGGTATTCTATGTAATATCTATGCATTTCACCGCTACACTACATATTCTAACTACTTCATAATAACTCAAGATAATCAGTATCAAAGGCAATTCTACAGTT
+
GAFGGGGGGGDGGGGGGGGGGGGEGGFFGGGAFGGGGGGGGGGGGGGGGGGGGGFGGFGGGGGGGGGDGGGFGGGFGGGFCFGGDFGFFGE@FGGGGCGGFGGGGDGFGGFFGGGCGCFGGGGGGGCDEGGGGGDFG8DEGGFGGGGGGGGGGFDEGGGGGC9EEFGGGCFGGGGFGGGDFG6BFFGFGGGGGFFEEFFGFGFFEF>C7CA*14@DGFFFFFFFGGFGEFFAFAEFEE?CC3?C?EFE<EEEEC?FAFF<<BFF><AFB?::AAFFF<7A<
@M02352:288:000000000-CKWC8:1:1101:23280:7311 2:N:0:TAGCGCTC+AAGGAGTA
TAATCTTGCGACCGTACTCCCCAGGCGGTCTACTTAGTGCGTTAGCTGCGCCACTAAAGTCTCAAGGACCCCAACGGCTAGTAGACATCGTTTACGGCGTGGACTACCAGGGTATCTAATCCTGTTCGCTACCCACGCTTTCGTCCCTCAGTGTCAGTATATTGTTAGTAATCTGCCTTCGCAATCGGTATTCTGTGTAATATCTATGCATTTCACCGCTACACTACACATTCTAACTACTTCACAATAACTCAAGTCTATCAGTATCAAAGGCAGTTCTT
+
FGGGGGGGGGGGGGGGGGGGGGGEGGGEFGGGGGGGGGGGGGGGGGGGGGGGGGGGGGGGGGGFGGGFFFGGGGGGGDGGGGGGGGGGGGGGGGGGGGDGGGGGGGGGGGGGGGGFGGGGGGGGGGGGGGGGGGFGEGDGGGGGGGGGGGGGGGGGF@<EDEGFGGCFGF9DFGGG>?FFFGG5CFFD8CFFCE=EFFFCFCFDFFFFG?FGFCECFEF@FFFFGGFGF=FFFFBF<<54AABFFF2<<4869A,*-)*)))<2>4<<A>9)(,0(<<9<)
@M02352:288:000000000-CKWC8:1:1101:12467:7326 2:N:0:TAGCGCTC+AAGGAGTA
TAATCTTGCGACCGTACTCCCCAGGCGGTCTACTTAGTGCGTTAGCTGCGCCACTAAAGTCTCAAGGACCCCAACGGCTAGTAGACATCGTTTACGGCGTGGACTACCAGGGTATCTAATCCTGTTTGCTACCCACGCTTTCGCGCCTCAGTGTCAGTATTGGTCCAGTGAGTCGCCTTCGCCACTGATGTTCCTTCCCATCTCTACGCATTTCACCGCTACACAGGAAATTCCACTCACCTCTACCATACTCTAATTCGCCAGTTTTCAATGCCGTTCC
+
AFFGGGGGGGGGGGGGGGGGGGGGGFGGFGGGGGGGGGGGGGGGGGGGGGGGGGEGGGGGGDEEAFGGGGGGGEECGG:CFFGGGGFFGFGGGGGCGGGGCFFGGGGGGFGGGGFGFFFGFGGGGGGGGGGGGGGGGGGGGGGGGGGGGEGGGGDCFGGGG9DGGGGGGGGGGG48D5DAFDGEDFFGGFCC7?FFFFFGFFCC6@FGDC:DGFFFG)70(>2<*1352)1@69<>48(5:D?2<BF043:<44)*.)98??0(4:AA)64>).)4>?F<
@M02352:288:000000000-CKWC8:1:1101:14115:7372 2:N:0:TAGCGCTC+AAGGAGTA
TAACCTTGCGGCCGTACTCCCCAGGCGGTCAACTTAGTGCGTTAGCTGCGCCACTCACGTCTCAAGGACACAAACGGCTAGTTGACATCGTTTACGGCGTGGACTACCAGGGTATCTAATCCTGTTCGCTCCCCACGCTTTCGTTCCTCAGCGTCAGTATCTGTCCAGGTGGCCGCCTTCGCCACTGATGTTCCTTCCAATCTCTACGCATTTCACCGCTCCACTGGACATTCCACCACCCTCTACAGTACTCTAGTCTACCAGTTCAAAATGCAGTTCCA
+
FGGEFGGGGG7FFFGGGGGGGGGGGGGGCCFFGGGGFGCGGGGGGGGGCGDGGG,EEF8CFE,CF<E=F8FFG@FDEC7F8?F,,,BFE=FGF@?F@F7@CF>=DDFC=FG7F8:;BFA;ECA,EFA7B8DGGGBFECGGGFGC>F?9:,@C8AC:8BA2DGGFGF@,?:<8CFGD:DD=5C8:9CG+1<CFG<=<A5CFF5615@6/)*8DC?9=C711(.,8>FBG(/?*94)6??FF04:04<6)-)-)-))*.662<<?0><44<<5))66)99A<5
@M02352:288:000000000-CKWC8:1:1101:15547:7375 2:N:0:TAGCGCTC+AAGGAGTA
TAATCTTGCGACCGTACTCCCCAGGCGGTCTACTTAGTGCGTTAGCTGCGCCACTAAAGTCTCAAGGACCCCAACGGCTAGTAGACATCGTTTACGGCGTGGACTACCAGGGTATCTAATCCTGTTTGCTACCCACGCTTTCGCACCTCAGTGTCAGTATTGGTCCAGTGAGTCGCCTTCGCCACTGATGTTCCTTCCCATCTCTACGCATTTCACCGCTACACAGGAAATTCCACTCACCTCTACCATACTCTAGTTCGCCAGTTTTGAATGCAGTTCCA
+
FGGGGGGGGGGGGGGGGGGGGGGGGFGGFGGGGGGGGGGGGGGGGGGFGGGGGGGGGGFGGEFGGGGGGGGGGGGGFGGGGGGGGGFFGCGGGFGEGGGGGGDGGGGGGGGGGFGGGGDEFGGGGGFGGGGGGGFGGGGGGGGG8EGGG?DFFEGGGGGGGGFGGGFGGCDCFFGGGGGFFDGGDG6,CFCCFEFCEAACAFFGFFFFDCFGGFC+C>BFFFFF=C?*.<FF?F4-.8::?<B<<BD?>?FB>>F*<2B:B:?1,-6<??AA9A4)146:)
@M02352:288:000000000-CKWC8:1:1101:17977:7424 2:N:0:TAGCGCTC+AAGGAGTA
TAATCTTGCGACCGTACTCCCCAGGCGGTCTACTTAGTGCGTTAGCTGCGCCACTAAAGTCTCAAGGACCCCAACGGCTAGTAGACATCGTTTACGGCGTGGACTACCAGGGTATCTAATCCTGTTTGCTACCCACGCTTTCGTACCTCAGTGTCAGTATTGGTCCAGTAAGTCGCCTTCGCCACTGATGTTCCTTCCCATCTCTACGCATTTCACCGCTACACAGGAAATTCCACTTACCTCTACCATACTCTAGTTCATCAGTTTTGAATGCACTTCCA
+
GGGGGG,CFGFGGGGGGGGGGGGEGGGGGGGGGGGGGGGGGGGGGGGGGGGGGGGGGGGGGGGGGGGECGDGGGGE7FGGGGGGFGGGGGGGGGGGGGGGGGGGGGGGFGGGD8=BE;CFFFGGDGGGGFGGFGFGDGGCGGGG6+@FADGGEGGGGGFGGCCFGGGGGF?9DGGDDGGF>GGGDGGDFCC>FEFFB);7@FCGE68*CCDDGC?FG:99;A=FGC?F:?FFF6><AD4<24<2)6)4<??<?B4F92@<AF>2:ABF(4<>>AF)15?>)
@M02352:288:000000000-CKWC8:1:1101:11056:7456 2:N:0:TAGCGCTC+AAGGAGTA
TAATCTTGCGACCGTACTCCCCAGGCGGTCTACTTATCGCGTTAGCTGCGTTACTAAGATCTCAAGGATCCCAACAACTAGTAGACATCGTTTACGGCGTGGACTACCAGGGTATCTAATCCTGTTTGCTCCCCACGCTTTCGCACCTCAGTGTCAGTATCAGTCCAGGCAGTCGCCTTCGCCACTGGTGTTCCTTCTTATATCTACGCATTTCACCGCTACACAAGAAATTCCACTACCCTCTACTGTACTCTAGTTACCCAGTTCTAAATGCAGTTCCA
+
AEFFGGGGGGGGGGGGGGGGGGGGGGGGFGGGGGGGGGGGGGGGGGGGGGGGGGGGGGGFGGGGGGGFFGGGGGGGGGGGGGGGGGGGGGGGGGGGGGGGGGGGGGGGGGGGGGGGGGGGGFGGGGGGGGGGGGGGGGGGGGGGGGGGGCGGGGEGFGGGGGGGG<EGGGGGGGGGDDGFFGDGGGGGFGGGGFFFFFFCFGFGFFFGDDDGG63ACE>BFFFFGGFGBFF66=AFFFF??FB?BFA?5)6A><<7<A?><BF?>545646A4)6)95A9)
@M02352:288:000000000-CKWC8:1:1101:4273:7471 2:N:0:TAGCGCTC+AAGGAGTA
TAACCTTGCGGCCGTACTCCCCAGGCGGTCTACTTATCGCGTTAGCTGCGCTACTCACGGATTAAATCCACAAACAGCTAGTAGACAGCGTTTACGGTGTGGACTACCAGGGTATCTAATCCTGTTCGCTACCCACACTTTCGCACATGAGCGTCAGTCTTTGGCCAGGGAGTCGCCTTCGCCACTGATGTACCTTCTGATATCTACGCATTTCACCGCTACACCAGAAATTCCACTCCCCTCTCCTAGACTCTAGTCTGCCAGTTCTAAATGCTATTCC
+
FGGFFFGGGGGGGEGGGGGGGGGGGGGGGDGGGG<FFGGGGGGGGGGFGGGGGGGGGGGGDGGGGGGGGGGGGGGGGGGGGGGGGGGFGGGGGGGGGGGGGGGGGGGGGGGGDGGGGFGGGDGFGGGGGGGGGGGGGGGGFGGGGGGG6;CG57AE>FGGGGBCFEGFGG>GGGGGGGGFFCEGGGGGFGG+@CFF8AFFFFFFEFFGGGFGGFFFG>>FBFFFGGFG?:FFFF<AA<B?:B?B?BA?A?9<:<A6<26)6<BBBBFFFAAFA)*-*)--
@M02352:288:000000000-CKWC8:1:1101:14850:7476 2:N:0:TAGCGCTC+AAGGAGTA
TAATCTTGCGACCGTACTCCCCAGGCGGTACACTTAATGTGTTAACTGCATTACTGCAAGGTCTAGCCTCACAACAACTAGTGTACATCGTTTACGGCGTGGACTACCAGGGTATCTAATCCTGTTTGCTACCCACGCTTTCGCACCTCAGTGTCAGTATTGGTCCAGTGAGTCGCCTTCGCCACTGATGTTCCTTCCCATCTCTACGCATTTCACCGCTACACAGGAAATTCCACTCACCTCTACCATACTCTAGTTCGCCAGTTTTGAATGCAGTTCCA
+
GGGGGGGFGGGGGGGGGEFGGGGEGGGGGGGGGGGGGGGGGGGGGGGGFCGGGGGGGGGGGGGGGGGGGGFGGGGGGGGGGGGGGGGGGGGGGGGGGGDGGGGFGGDFEFGGGCFFGGGGGDFCFGFEGGGGGGGEGEGGGGGGGGGGGFGGGGGGGGGGG;DFEFGCFGGGFGGGGGGFFGGDGFGFFGGGGCFEFFFGFFAGFFFFGGFDFFFFEDBBFFEFGDF4(AF=FACEFF@F@<?E<AA367?DFFF*66FBF?BBFAF2(2)454F)/6A>)
@M02352:288:000000000-CKWC8:1:1101:8986:7480 2:N:0:TAGCGCTC+AAGGAGTA
TAACCTTGCGGCCGTACTCCCCAGGCGGTCTACTTAGTGCGTTAGCTGCGCCACTAAAGTCTCAAGGACCCCAACGGCTAGTAGACATCGTTTACGGCGTGGACTACCAGGGTATCTAATCCTGTTTGCTACCCACGCTTTCGCACCTCAGTGTCAGTATTGGTCCAGTGAGTCGCCTTCGCCACTGATGTTCCTTCCCCTCTCTACGCATTTCACCGCTACACAGGAAATTCCACTCACCTCTACCATACTCTAGTTCGCCAGTTTTGAATGCAGTTCC
+
<FFFGGGGGGFGEGGGGGGGCGGCG@CFFEGGGGGGFEGFGGGEEGGGGGCFGGGFGGCFFFGF,==AFGGGDCFCBCGGFGGFFEFFGGGG7=?EFCCFE7FFGGGGGF=+FADFFC9@FFFFGGFFFG;FFG?FEEE8DE8E6CGGGCCFGGGFGG9;@,?FCF98D:?9D?9DC?DFFGG5DF?,;CC@1?FEFAA*5>5FF6A*>E:<FFCFGFFF9@8@G*4*.)96=624<B:?336))6A:4>7A><A=-48(3:?046):7?9A9<BAFBDA
@M02352:288:000000000-CKWC8:1:1101:4920:7482 2:N:0:TAGCGCTC+AAGGAGTA
TAACCTTGCGGCCGTACTCCCCAGGCGGTCAACTTAGTGCGTTAGCTGCGCCACTCACGTCTCAAGGACACAAACGGCTAGTTGACATCGTTTACGGCGTGGACTACCAGGGTATCTAATCCTGTTCGCTCCCCACGCTTTCGTTCCTCAGCGTCAGTATCTGTCCAGGTGGCCGCCTTCGCCACTGATGTTCCTTCCAATCTCTACGCATTTCACCGCTACACTGGAAATTCCACCACCCTCTACAGTACTCTAGTCTACCAGTTCAAACTGCAGTTCCA
+
GGGGGGGGGGGGGGGGGGGGGGGGGGEGGGGGGGGGGGFGGGGGGGGGGGGGGGGGGGGGGGGGGGFGGGGGGGGGDGGGGGGGGGFGGGGGGGGGGGGGGGGGGGGGGGGGGGGGGGGGGGGFGGGGGGGGGGGDGGGGGGDGGGDFFAFFCEGGCFGFGGGGGGGGGGFGGGDGGGGFFDEGGGGCFGGGGFFFFFFFFGFGEFFFGE>GGFFFG39BBE3FCF?G3=F@F8<B0068?FB?BF).::AAFBB*.-/).603-:AB<B)8<7*4@<>9)
@M02352:288:000000000-CKWC8:1:1101:18061:7513 2:N:0:TAGCGCTC+AAGGAGTA
TAATCTTGCGACCGTACTCCCCAGGCGGTCTACTTAGTGCGTTAGCTGCGCCACTAAAGTCTCAAGGACCCCAACGGCTAGTAGACATCGTTTACGGCGTGGACTACCAGGGTATCTAATCCTGTTTGCTACCCACGCTTTCGCACCTCAGTGTCAGTATTGGTCCAGTGAGTCGCCTTCGCCACTGATGTTCCTTCCCATCTCTACGCATTTCACCGCTACACAGGAAATTCCACTCACCTCTACCATACTCTAGTTCGCCAGTTTTGAATGCAGTTCCA
+
GGGGGGGGGGGGGGGGGGGGGGGGGGGGGGGGGGGGGGGGGGGGGGGGGGGGGGGGGGGGGGGGGGGGGGGGGGGDGGGGGGGCFGGGGGGGGGGGGGGGGGGGGGGGGGGGGGGGGGGGGGGGGGGGGGGGFGGGGGGGGGGGGGGGGGGGGGGGGGGGGF9FFGG?FGGGGGDGGDGFFGGDGGGGFFGGGCFFFFFGFGFGFFFDCE>DFFFFG3>FFFFFGGFFBFFFFFFFFFBFFFFFFF>DB2?DFF49<AFBBBBFFFFF??9>2>F2BAFB)
@M02352:288:000000000-CKWC8:1:1101:12334:7526 2:N:0:TAGCGCTC+AAGGAGTA
TAATCTTGCGACCGTACTCCCCAGGCGGTACACTTAATGTGTTAACTGCATTACTGCAAGGTCTAGCCTCACAACAACTAGTGTACATCGTTTAGGGCGTGGACTACCAGGGTATCTAATCCTGTTTGCTCCCCACGCTTTCGCGTCTCAGCGTCAATAATGTTCCCGTAGATCGCCTTCGCAATCGGTATTCCTTCTGATCTCTACGGATTTTACCCCTACACCAGAAATTCCATCTACCTCTCCCATATTCTAGGTAAGCAGTTTTCAAAGCCGTTCAA
+
FGCGFGGGGGEGGGGGGGGGGGCGGFEGGGGGGGGGGGGGGGGGGGGGGCFGGGGGG@CEFGGGFFGGGGCF@FFCGGGBFGGFFGFFEFFFGGFE@FGGGGFGFFGGGGGGGGGFEGFGFGG<FGGGGGGGGGGGGGEGGGEGGGGGG9EGGEE:EGFCF;FGGG,3DCE>DC5DGGGF4CC7??CECFGGFEFFFFCCAFA:>8FG**2CFF56CF;0,A3AG*(8=/ACCC<<7><CDFA3,87(6(6<>)6*)6BA)54:AAABFBF<A:),722,-
@M02352:288:000000000-CKWC8:1:1101:26002:7532 2:N:0:TAGCGCTC+AAGGAGTA
TAACCTTGCGGCCGTACTCCCCAGGCGGTCAACTTAGTGCGTTAGCTGCGCCACTCACGTCTCAAGGACACAAACGGCTAGTTGACATCGTTTACGGCGTGGACTACCAGGGTATCTAATCCTGTTCGCTCCCCACGCTTTCGTTCCTCAGCGTCAGTATCTGTCCAGGTGGCCGCCTTCGCCACTGATGTTCCTTCCAATCTCTACGCATTTCACCGCTACACTGGAAATTCCACCACCCTCTACAGTACTCTAGTTTGCCAGTTCAAAATGCAGTTCCA
+
GGGFFGGGGGGGGGGGGGGGGGGEGFFGGGGGGGGGGGGFGGGGGGGGGGGGGGFGFGGGGGGGGGG8FGGGGGGGGGGGGGGFFGGFCGGGGGGGEGGGDGGGGGGGGGGGGGGGGFGGGGGEGGGGGGGGGGGGGGGGGGGGGGGFGFFFGEEEGGDGGGGGGGGFGGGFGFGGGGGFFGE5CFFFEGGGGFFFFFF+;CFGFFF*8759FFFFGFFF>>BFGGFG0BFFFFAB1:??BFFFFFFFF>BFBFFBDBF<AFF7BAA94))-))94FABA)
@M02352:288:000000000-CKWC8:1:1101:21414:7555 2:N:0:TAGCGCTC+AAGGAGTA
TAACCTTGCGGCCGTACTCCCCAGGCGGTCAACTTAGTGCGTTAGCTGCGCCACTCACGTCTCAAGGACCCAAACGGCTAGTTTACATCGTTTACGGCGTGGACTACCAGGGTATCTAATCCTGTTCGCTCCCCACGCTTTCGTTCCTCAGCGTCAGTATCTGTCCAGGTGGCCGCCTTCGCCACTGATGTTCCTTCCAATCTCTACGCATTTCACCGCTACACTGGAAATTCCACTTCCCTCTCCTGTACTCTAGTTTGCCAGTTCAAACTGCATTTCC
+
EGC@FGGGGGDDGGGGGGGGGGGGGGECFE,EFGGG<9CFGGGGGGGFGGGGGGGFFFCFCGGGA<F8F,B<C8F@:FGGGGA,CFGGGEGGGGG7FCFEGGGGGGGGGGGGGGGGGGGGGGGGGGDGGGGGGGGGGGGGFGDF:FGGGGG6EEGGGG,2@FGGGGDFF7:CCFGGGGGF3DEECFF9@7CFGFF5756:AGFGFAFFGEFGGF<6@59BBF<:>4:54BFBFFBA4)58?BF?(4)454AD>6<=BB42:248:BF)6:)))5?)164)
@M02352:288:000000000-CKWC8:1:1101:14658:7572 2:N:0:TAGCGCTC+AAGGAGTA
TAATCTTGCGACCGTACTCCCCAGGCGGTACACTTAATGTGTTAACTGCATTACTGCAAGGTCTAGCCTCACAACAACTAGTGTACATCGTTTAGGGCGTGGACTACCAGGGTATCTAATCCTGTTTGCTCCCCACGCTTTCGCGTCTCAGCGTCAATAATGTTCCAGTAGATCGCCTTCGCAATCGGTATTCCTTCTGATCTCTACGGATTTTACCCCTACACCAGAAATTCCCTCTACCTCTCCCATATTCTAGGTAAGCAGTTTTCAAAGCAGTTCAA
+
DFEGGGGFFFGGGGGGGGGGGGFGG8CGGGGFGGGGCCF6CFGE<EGAD9ECFGGE9FADDFCEFAEGGG8F<=F<,CFFEFEF9FFEFCFFGGFF8F@FGGGGGGFFFDFDF8ECCEFGGCFAGEGFGGFFGF8>@CEECGDG>8@D83@FGGCG6D,4@;ECECB,EAF;5B*C>D995C89CCFEG5=DG5FCEFB+81=C@@F*:*29FA6BFFFF?53F*/(/();6CF)735)>@3<38B?(4(64<)692./.)59(-64)-))4).)(16<>)
@M02352:288:000000000-CKWC8:1:1101:16217:7615 2:N:0:TAGCGCTC+AAGGAGTA
TAACCTTGCGGCCGTACTCCCCAGGCGGTCAACTTAGTGCGTTAGCTGCGCCACTCACGTCTCAAGGACACAAACGGCTAGTTGACATCGTTTACGGCGTGGACTACCAGGGTATCTAATCCTGTTCGCTCCCCACGCTTTCGTTCCTCAGCGTCAGTATCTGTCCAGGTGGCCGCCTTCGCCACTGATGTTCCTTCCAATCTCTACGCATTTCACCGCTACACTGGAAATTCCACCACCCTCTACAGTACTCTAGTTTGCCAGTTCAAAATGCAGTTCC
+
GCFGGGGFGGGGGGGGGGGGGGGGGGGGGGGGGGGGFFGGGGGGEFGGGGGGGGGGGGGGGGGGGGGFGGGGGGGEGGGGGGGGFGGGGEGGGGGGGGDEGGGGGGGGGGGGGGGGGGGGGGGEGGGGGGGGGGGGGGGGGGGGGGGGGF?FGGGG>FCFGGGGGGG?FG6CFGCDGGGF3CGGGGGFGGGGGFFFFFFDFDFGFAF3DCDDGF<FF<9B6B>FGDFF:FFFFF<AB6??:?B?AFFFFFFFFFF9<>FAAFFFFFAA997A>DF)9<BF
@M02352:288:000000000-CKWC8:1:1101:12042:7631 2:N:0:TAGCGCTC+AAGGAGTA
TAATCTTGCGACCGTACTCCCCAGGCGGAATGCTTAATCCGTTAGGTGTGTCACCGAACAGTATACTGCCCGACGACTGGCATTCATCGTTTACGGTGTGGACTACCAGGGTATCTAATCCTGTTTGCTCCCCACGCTTTCGCACCTCAGTGTCAATATCAGTCCAGGTAGTCGCCTTCGCCACTGGTGTTCCTTCCTATATCTACGCATTTCACCGCTACACAGGAAATTCCACTACCCTCTACTGTATTCTAGACTAGCAGTATCAGATGCAGTTCCAA
+
GGGGGGGGGGGGGDGGGGGGGGGGGGGGGGGGGGGGGGGGGGGGGGGGGGGGGGGGGGGGGGGGGGGFGGGGGGGGGGGGGGGGGGGGGGGGGGGGGGGGGGGGGGGGGGGGGGGGGGGGGGGGGGGGGGGGGGGGGGGGFGGGGGGGGGGGGGGFGGGGGGGGGGGGGCFGGGGGGGGFFGEEGGGGGGGGGFFFFFFGFGFGFFFGGGFGGFFFGEF>BFFFGG:GFFFFFFFFFBFFFFFFFA8A9AFFBF<=AFFFBFAFFAA9<2<>A<=AFB296
@M02352:288:000000000-CKWC8:1:1101:6173:7641 2:N:0:TAGCGCTC+AAGGAGTA
TAACCTTGCGGCCGTACTCCCCAGGCGGTCAACTTAGTGCGTTAGCTGCGCCACTCACGTCTCAAGGACACAAACGGCTAGTTGACATCGTTTACGGCGTGGACTACCAGGGTATCTAATCCTGTTCGCTCCCCACGCTTTCGTACCTCAGCGTCAGTATCTGTCCAGGTGGCCGCCTTCGCCACTGATGTTCCTTCCAATCTCTACGCCTTTCACCGCTACACTGGAAATTCCACCACCCTCTACAGTACTCTAGTTTGCCAGTTCAAAATGCAGTTCCA
+
GGGGGGGGGGGGGGGGGGGGGGGEGFEGGGGGGGGGGGGGGGGGGGGGGGGGGGFGGGGGGGGGGGGGGGGGGGGGGGGGGGGGGGGGGGGGGGGGGGGGGGGGGGGGGEEGGGFGGFFGGGDGGGGEDGGGFFFFCEGGGGGGFGGGF8FGCGGGGGGGGGGGGGGGGGDFGGGGGDDFFDGEG?F@CE@CFFFFFFFGFGFGEFFGG*<DG=9FGEF>BFB:7D?*8FFBF?9)81?FF?B<FFA)-6ABA297>BFA>7AFF<9B<B)37A=<FABF)
@M02352:288:000000000-CKWC8:1:1101:20231:7676 2:N:0:TAGCGCTC+AAGGAGTA
TAATCTTGCGACCGTACTCCCCAGGCGGTACACTTAATGTGTTAACTGCATTACTGCAAGGTCTAGCCTCACAACAACTAGTGTACATCGTTTAGGGCGTGGACTACCAGGGTATCTAATCCTGTTTGCTCCCCACGCTTTCGCGTCTCAGCGTCAATAATGTTCCAGTAGATCGCCTTCGCAATCGGTATTCCTTCTGATCTCTACGGATTTTACCCCTACACCAGAAATTCCATCTACCTCTCCCATATTCTAGGTAAGCAGTTTTCAACGCAGTTCAA
+
FFGGGGGGGGCGGGGFGGGGFGGGGGGGGGGGGGGGGGGGGGGGGGGGGGGGGGGFGGGGGGGGFCGGGGGGGGGCFGGGGGGGGGGGGGFGGGG8FGGEGGGGGGGGGGDGFFGGGGCGGGGEGGGGGGGGGDGEGGGGGGGGEGCDGGGGDGGGGGGFGGFFGGGGGGDGGGGGGGGF*;>*CGGDEFGFGFFFFFFC8CFGEFFG4CEDGFEFGFDFFFEFGG0F@FFFFFFFEECE;=EE837?AFFFFFF?2>FA22A(..<AA)5-19>(8<AA6
@M02352:288:000000000-CKWC8:1:1101:20227:7693 2:N:0:TAGCGCTC+AAGGAGTA
TAATCTTGCGACCGTACTCCCCAGGCGGTACACTTAATGTGTTAACTGCATTACTGCAAGGTCTAGCCTCACAACAACTAGTGTACATCGTTTAGGGCGTGGACTACCAGGGTATCTAATCCTGTTTGCTCCCCACGCTTTCGCGTCTCAGCGTCAATAATGTTCCAGTAGATCGCCTTCGCAATCGGTATTCCTTCTGATCTCTACGGATTTTACCCCTACACCAGAAATTCCATCTACCTCTCCCATATTCTAGGTAAGCAGTTTTCAAAGCAGTTCAA
+
GGGGGGGGGGGGGDGGGGGGGGGGGGGGGGGGGGGGGGGGGGGGGGGGGGGGGGGGGGFGGGGGGGGGGGCFGGGGGGGGGGGGFGGGGGGGGGDGGGGGGGGGGFGGGGGGGDFGGGGGGGGGGGGGGGGFGGGGGGGGGGGGDGGGGGCFGGGGEGGFGGGGGGG;EFEFFGFDGGGF4DEDGGGGGCGGGFFFFFFFFGFGFFFGGGEGGFFFGFFFFFFFGG@43AFFFFFFFF<CEFFFFB:1A:AFFFF?2<F<F?F:AAFFFB>A)8?,@<<A4
@M02352:288:000000000-CKWC8:1:1101:10483:7720 2:N:0:TAGCGCTC+AAGGAGTA
TAACCTTGCGGCCGTACTCCCCAGGCGGTCAACTTAGTGCGTTAGCTGCGCCACCCACGACTCAAGGTCACAGACGGCTAGTTGACATCGTTTACGGCGTGGACTACCAGGGTATCTAATCCTGTTTGCTCCCCACGCTTTCGTGCCTCAGTGTCAGTATTTGTCCAGGTAGCCGCCTTCGCCACTGATGTTCCTTCCAATCTCTACGCATTTCACCGCTACACTGGAAATTCCACTACCCTCTACAGTACTCTAGTTTGCCAGTTCAAAATGCAGTTCC
+
FFFFGFGGGGGGGGGGGGGGGGGGGGGGGGGGGGGGGGGGGGGGGGGGGGGGGGGGGGGGGGGGGGGGGGG,?EFECGGGGGG<FGGGGGGGGCGGGGGGGGGGGGGGFGGDGGFGGGGGGGGGGGGGFGGGGGGGGGGGGGGG>EGGGGGGGGFGGGGGGGGGG?@?6FG,CFGGGGGF>G=EDGG7EFGGGFFFFFFCAC+:?CFCCGDGGFFFCB66>E?FGGFG:=FFFF944???FFFF24))6<<9:4<B:A64>B>05649<)3AAB?4B9A4
@M02352:288:000000000-CKWC8:1:1101:18584:7727 2:N:0:TAGCGCTC+AAGGAGTA
TAATCTTGCGACCGTACTCCCCAGGCGGTCTACTTAGTGCGTTAGCTGCGCCACTAAAGTCTCAAGGACCCCAACGGCTAGTAGACATCGTTTACGGCGTGGACTACCAGGGTATCTAATCCTGTTTGCTCCCCACGCTTTCGCACCTCAGTGTCAGTATCAATCCAGAGTGTCGCCTTCGCCACTGATGTTCCTTCCTATATCTACGCATTTCACCGCTACACAGGAAATTCCACACTCCTCTATCGTACTCTAGCCTGCCAGTATCGGGTGCAATTCC
+
GGGGGGGGGGGGGGGGGGGGGGGGGGGGGGGFGGGGGGGGGGGGGGGGGGGGGGGGGGCGGGGGGGGGGGGGGGGGGGGGGGGGGGGGGGGGGGGGGDGGGGGGGGGGGGGGGGGGGGGGGGGGGGGGGGGGGGGGGGGDGGGGDGGGGGGGGGGGGGGGGFGGGFGGGGGGFGGGGGGFFGGGGCCCE?EGGFFEEFFDFGFGFFFFGGFGGFEFFFFFBF?@CDBC?)87*7AD??1??A:47AA?FF<?2:28<49(1:04:<496060(8F4=<6A
@M02352:288:000000000-CKWC8:1:1101:6980:7765 2:N:0:TAGCGCTC+AAGGAGTA
TAATCTTGCGACCGTACTCCCCAGGCGGTACACTTAATGTGTTAACTGCATTACTGCAAGGTCTAGCCTCACAACAACTAGTGTACATCGTTTAGGGCGTGGACTACCAGGGTATCTAATCCTGTTTGCTCCCCACGCTTTCGCGTCTCAGCGTCAATAATGTTCCAGTAGATCGCCTTCGCAATCGGTATTCCTTCTGATCTCTACGGATTTTACCCCTACACCAGAAATTCCATCTACCTCTCCCATATTCTAGATAATCAGTTTTCAAAGCAGTTCAA
+
GGGGGGGGGGGGGGGGGGGGGGGGGGGGGGGGGGGGGGGGGGGGGGGGGGGGGGGGGGGGGGGGGGGGGGGGGGGGGGGGGGGGGGGGGGGGGGGGGGGGGGGGGGGGGGGGGGGGGGGGGGGGGGGGGGGGGGGGGGGGGGGGGGGGGGGGGGGGGGGGGGGGGGGGGFGGGGGGGGGFFGGGGGGGGGGGGFFFFFFGFGFGEFFGDGFGCFFFGFFF@FEFGG6D;FF=FFFF<7?E9)/4;DB?<:<BFB6*)6=>:>DAAFFFFAAAB:6(16)66
@M02352:288:000000000-CKWC8:1:1101:10549:7768 2:N:0:TAGCGCTC+AAGGAGTA
TAACCTTGCGGCCGTACTCCCCAGGCGGTCAACTTAGTGCGTTAGCTGCGCCACTCACGTCTCAAGGACACAAACGGCTAGTTGACATCGTTTACGGCGTGGACTACCAGGGTATCTCATCCTGTTCGCTCCCCCCGCTTTCGTACCTCAGCGTCAGTATCTTTCCAGGCGGCCGCCTTCGCCACTGATGTTCCTTCCAATTTCTACTCATTTCACCGCTCCACTGGAAATTCCAACACCCTCTACAGTACTTCAGTTTGCCAGTTCAAAATGCAGTTCCA
+
9C6@FGGFGGGGGGGGGGGGGGGGGFGGFFBFFGGGCEFFEGG7FGGA8@FFGGGGGDC=6BE?CFF,CEF,D<F7::CC@EA,,E?E=FGGGEFEGDFGDDFFD8B3,,B==<BFF,==B,=>B<F+8+4CCF+>**5CFG5:,DE:F68CCEE:/B;B@F,66<@F8***=E85DD<A>*AEGFF+<EC*:-8490*0***::=7*9+9C>9)*<76>0)(8:405349649)),4(4112()664<)6)).5*69*69422:6A<<))424*.*64-.
@M02352:288:000000000-CKWC8:1:1101:14697:7774 2:N:0:TAGCGCTC+AAGGAGTA
TAACCTTGCGGCCGTACTCCCCAGGCGGTCAACTTAGTGCGTTAGCTGCGCCACCCACGACTCAAGGTCACAGACGGCTAGTTGACATCGTTTACGGCGTGGACTACCAGGGGATCTAATCCTGTTTGCTCCCCACGCTTTCGTGCCTCAGTGTCAGTATTTGTCCCGGTAGCCGCCTTCGCCACTGATGTTCCTTCCAATCTCTACGCATTTCACCGCTACACTGGAAATTCCCCCACCCTCTACAGTACTCTAGTCTACCAGTCCACAATGCAGTTCC
+
<EDEEFGGCFCCB@FEEGGGGCFCE@CB@C@CFGG,CFAF7FFFCFGCEEGGGGGDGG:+@FGGF9F5F@FGGFGCCEEEEFFD?F9ECCDEFG9::F@FFGEFGGGGCGG7++=FG9,DGCF<FGGCGGGGGGGG7>CEBFEG5EFGG6,2,5,,5@;;DCBDD>,*=F5:FC85CDC637A73CG+<9<;D96?>FFD10+;<++*)*797@A?+.1(-<2?7*.*.***10)(4(4:28?(4<47<4AAB<<7:B*62428<)5<)((..5*)9)<2
@M02352:288:000000000-CKWC8:1:1101:25015:7777 2:N:0:TAGCGCTC+AAGGAGTA
TAATCTTGCGACCGTACTCCCCAGGCGGTCTACTTATCGCGTTAGCTGCGCCACTAAAGGATCAAGTCCTCCACCGGCTAGTAGACATCGTTTACGGCGTGGACTACCAGGGTATCTAATCCTGTTTGCTCCCCACCCTTTCGCACCTCAGTGTCAGTATCGAGCCATTCAGTCCCCTTCGCCACTGGTTTTCCTTCCAATCTCTACGCATTTCCCCTCTACACAGGAATTTCCACTAACCTCTCTCGTACTCTAGTGATTCAGTTTTGAATGCAGTTCC
+
FFFFGGGGGGGGGGGGGGGGGGGGGGGG7@FCEFGG<CDCFGGGGGGFFFEGGG8=EGG?8FGGDFGGCFGFG8FECGGGFGF,,<BFC7FGD?<FGG:FC7+4<=B=<BE:>FD6@D9=FGGFFGG89=>FCFFG+3@F7=:E:CE7C63,35,5,7EFC:*6C:,,63,,6=*2;<<AADC*CFC6<0C9CAF?4A6+;C61.+;:)*2>C11AF)638A<?65?D:)/9B=4)-4(5(.4)()51401:A<6=:5*)5:4-.:<<(344)6*)1-.6
@M02352:288:000000000-CKWC8:1:1101:24593:7778 2:N:0:TAGCGCTC+AAGGAGTA
TAACCTTGCGGCCGTACTCCCCAGGCGGTCAACTTAGTGCGTTAGCTGCGCCACTCACGTCTCAAGGACACAAACGGCTAGTTGACATCGTTTACGGCGTGGACTACCAGGGTATCTAATCCTGTTCGCTCCCCACGCTTTCGTTCCTCAGCGTCAGTATCTGTCCAGGTGGCCGCCTTCGCCACTGATGTTCCTTCCAATCTCTACGCATTTCACCGCTACACTGGAAATTCCACCACCCTCTACAGTACTCTAGTCTACCAGTTCAAAATGCAGTTCCA
+
GGGGDFGGGGGGGGGEEGGGGGGGGGGD@FGGGGGGGGGGGGGGGGGGGGGGGGGGGGGGG@DEGGGGGGGGGGGGGGGGGGGGGGGAFGGGGGGGGGGGGGGGGFCFGGGG@DGGGGGGGGGGGGGGGGGGGGGGGGGGGGGGGGGGGGGGGGGGDGGGGGGFGGGGGGGGGFGGGDDF33CEDFF?;EFGGFFEFFFGFGFGE66*9CBGGFFFGFFFFF<FGGFD?FFFF=2<<20:?BF0<BA:<<>AAFA7))/)6>:?4)).<<44.:?)/.55)
@M02352:288:000000000-CKWC8:1:1101:24999:7784 2:N:0:TAGCGCTC+AAGGAGTA
TAATCTTGCGACCGTACTCCCCAGGCGGTCTACTTATCGCGTTAGCTGCGCCACTAAAGGATCAAGTCCTCCAACGGCTAGTAGACATCGTTTACGGCGTGGACTACCAGGGTATCTAATCCTGTTTGCTCCCCACGCTTTCGCACCTCAGTGTCAGTATCGAGCCAGTCAGTCGCCTTCGCCACTGGTGTTCCTTCCCATCTCTACGCATTTCACCGCTACACAGGAAATTCCACTAACCTCTCTCGTACTCTAGTGAGTCAGTTTTGAATGCAGTTCC
+
GGGGGGGGGDEGGGGGGGGGGGGGGGGGGGGGGGGGGGGGGGGDGGGGGGGGGGGGGGGGGGGGGGGGGGGGGGGGGGEGGGGFGGGGGGGGGGGGGGGGGGGGGGGGGGGGGGGGGGGGGGGGGGGFGGGGGGGGGGGGGGGGGGGGGGGGGGFFGGGGGGFEEGGGGGFDEGGGGGGF):CCDGGGGGEDGFFEFFF76>:FEFFFGGFGGF?AG:>FFB<FCCBCBFFFFFBBFF:FFFFF??DFFFF0-)695:F?44)4:<4:(:AFFFF<=AAA
@M02352:288:000000000-CKWC8:1:1101:15030:7809 2:N:0:TAGCGCTC+AAGGAGTA
TAACCTTGCGGCCGTACTCCCCAGGCGGTCTACTTATCGCGTTAGCTTCGCCACTAAGTCATTACAACCCAACGGCTAGTAGACATCGTTTACGGCGTGGACTACCAGGGTATCTAATCCTGTTTGCTCCCCACGCTTTCGCACCTCAGTGTCAGTATCAATCCAGAGTGTCGCCTTCGCCACTGATGTTCCTTCCTATATCTACGCATTTCACCGCTACACAGGAAATTCCACACTCCTCTATCGTACTCTAGCCTGCCAGTATCGGGTGCAATTCCAAG
+
GGGGGGGGGGGGGGGGGGGGGGGGGGGGGGGFGGGGGGGGGGGGGGGGGGGGGGGGGGGGGGGGGGGGGGGGGGGGGGGGGGGGFGGDGGGGGGGGGGGGEGGGGGGGGGGGGGGGGGGGGGGGGFGGFGGGGGGGDEGGEGEGGGFGGGGGGEFGGGGFGGFGFGGGGGGG5FGGGGGFFGGGD0CEFGCFGFFDFFFFAFFCC>A*9EFFCFE:GDBF>?7:F*:FAFFFFF063?:<?B<6<187?1<DF)6?B7@??F:94<199?9?3<=AF<<<.
@M02352:288:000000000-CKWC8:1:1101:26704:7809 2:N:0:TAGCGCTC+AAGGAGTA
TAATCTTGCGACCGTACTCCCCAGGCGGTACACTTAATGTGTTAACTGCATTACTGCAAGGTCTAGCCTCACAACAACTAGTGTACATCGTTTAGGGCGTGGACTACCAGGGTATCTAATCCTGTTTGCTCCCCACGCTTTCGCGTCTCAGCGTCAATAATGTTCCAGTAGATCGCCTTCGCAATCGGTATTCCTTCTGATCTCTACGGATTTTACCCCTACACCAGAAATTCCATCTACCTCTCCCATATTCTAGGTAAGCAGTTTTCAAGCAGTTCAAT
+
GGGGGGGGGGDFEGGGGGGEGGGGGGEEGGEFGGGGGGGFGGGGFFFGGGGGGGGGGGGGGGGGGGG?GGDFGGGGFFGGGGGGGGGGGGGCFGGGGGC@FGGGGGFGFGDDGGGGGGGGGGGGGGGGGGGDGFGGGGGGGGDGGGGGGGGGGGGGGGGGGGGGGFFGGGGFGGGGGDGFFCEGGGGEG=CGGEF4@FF7@CB>CFFGGGFGGFFF@/8?<F3ADGFGFFF6CCECE<36>@3)(4:?AFF9<AA6?AFDBFF?AAAAFA9>>1?5=AF25
@M02352:288:000000000-CKWC8:1:1101:23258:7837 2:N:0:TAGCGCTC+AAGGAGTA
TAACCTTGCGGCCGTACTCCCCAGGCGGTCAACTTAGTGCGTTAGCTGCGCCACTCACGTCTCAAGGACACAAACGGCTAGTTGACATCGTTTACGGCGTGGACTACCAGGGTATCTAATCCTGTTCGCTCCCCACGCTTTCGTTCCTCAGCGTCAGTATCTGTCCAGGTGGCCGCCTTCGCCACTGATGTTCCTTCCAATCTCTACGCATTTCACCGCTACACTGGAAATTCCACCACCCTCTACAGTACTCTAGTTTGCCAGTTCAAAATGCAGTTCCA
+
GGGGGGGGGGGGGGGGGFGGGGGGGGGGF@FFGGGGGGGGGGGGGGGGGGGGGGGGFGGGGGGGFGGFGGGGGGGGGGGGGGGGGGGGGGGGGGGGGGGGGGGGGGGGGGGGGGGGGGGGGGGGGGGGGGGGGGGGGGGGGGGGGFGGGGGGGGGEGGGGGGGGGGGGGGGGGGGGGDGFFGGGGGGGGGFDDEFFFFCFFGFGFFF:DGFGGFFFGFF>FE>FGGFGFFFFFFAFB01:?FFF2:9?F9<B<>A*66=AA<<>7<DAB<7AFFFABAB))
@M02352:288:000000000-CKWC8:1:1101:20041:7858 2:N:0:TAGCGCTC+AAGGAGTT
TAATCTTGCGACCGTACTCCCCAGGCGGTACACTTAATGTGTTAACTGCATTACTGCAAGGTCTAGCCTCACAACAACTAGTGTACATCGTTTAGGGCGTGGACTACCAGGGTATCTAATCCTGTTTGCTCCCCACGCTTTCGCGTCTCAGCGTCAATAATGTTCCAGTAGATCGCCTTCGCAATCGGTATTCCTTCTGATCTCTACGGATTTTACCCCTACACCAGAAATTCCATCTACCTCTCCCATATTCTAGGTAAGCAGTTTTCAAAGCAGTTCAA
+
DGGGGGGGGGGGGGGGGGGGGGGGGGGGGGGGGGGGGGGGGGGGGGGGGGGGGGGGGGGGGGGGGGGGGGGGGGGGGGGGGGGGGGGGGGFGGGGGGGGGGGGGGGGGGGGGFFGGGGGGGGGGGGGGGGGGGGGGGGGGGGGGGGGDGGGFEGGGGGGGGGGGGGGGGGGGGGFGGGGFFGGGGGGGG7FGGEFEFFFFFFFGE:FGGEFGFF?FFF@FFFFF;C6<@FFFFAE?>FFFFE34:??:A<<2><AFFDFFFFD?ADFAABF<B<F:?9):4
@M02352:288:000000000-CKWC8:1:1101:25285:7866 2:N:0:TAGCGCTC+AAGGAGTA
TAATCTTGCGACCGTACTCCCCAGGCGGTCTACTTAGTGCGTTAGCTGCGCCACTAAAGTCTCAAGGACCCCAACGGCTAGTAGACATCGTTTACGGCGTGGACTACCAGGGTATCTAATCCTGTTTGCTACCCATGCTTTCGCACCTCAGTGTCAGTATTGGTCCAGTGAGTCGCCTTCGCCACTGATGTTCCTTCCCATCTCTACGCATTTCACCGCTACACAGGAACTTCCACTCACCTCTACCATACTCTAGTTCGCCAGTTTTTATTGCAGTTCT
+
A<8E<FGGDGFEBFFDEFFGGGGGGGGGEEGGGGGGGGGG>FEF@FGFGGGFGGGFFE9FGDCGGGGGF7FGD>EEEDFDFDFC<FAFC:9B@FFEDDE:BE@FGG,DDFFEGFF,;;CD=BFDFGG@9EAC,=,,68EFG7@EEGG?,,,7,<EAFFGEEA@,77D8FCFFFGGDDCD?>*C7*AC,>,>CD?B?484*+*;@5AFFD*>GFFCFG3:9(>@AC4:4()9B672<51:823<?249?A23)8A4*:<?0;?1,4>>D1())6A44=.6)
@M02352:288:000000000-CKWC8:1:1101:25273:7880 2:N:0:TAGCGCTC+AAGGAGTA
TAATCTTGCGACCGTACTCCCCAGGCGGTCTACTTAGTGCGTTAGCTGCGCCACTAAAGTCTCAAGGACCCCAACGGCTAGTAGACATCGTTTACGGCGTGGACTACCAGGGTATCTAATCCTGTTTGCTACCCACGCTTTCGCACCTCAGTGTCAGTATTGGTCCAGTGAGTCGCCTTCGCCACTGATGTTCCTTCCCATCTCTACGCATTTCACCGCTACACAGGAAATTCCACTCACCTCTACCATACTCTAGTTCGCCAGTTTTGAATGCAGTTCCA
+
DFGGGGGGGGGGGGGFGGGGGGGGGGGGCDGGGGGGGGGGGGGGGGGGGGGGGGGGGGGGGGGGGGGGGGGGGGGGGGGGFGFGGGGGGGGGGGGGGGGGGGGGGGGGGGGGGGGGGGGGGGGGGGGGGGGGGGGGGGGGGGGGGGGFGGGGGGFGGGGGGCGGFGGGGCFGGGDDGGCFFGGGGGGGGGGGGFFEEFFGFGFFFFFFGGFGGFFFGFFFFFFFGGFGFFFFFFBBFFFFFFFFFFFFFFF9?FFFFFFFFFF9?F>AFBFFFFF>6<DB)
@M02352:288:000000000-CKWC8:1:1101:9100:7923 2:N:0:TAGCGCTC+AAGGAGTA
TAATCTTGCGACCGTACTCCCCAGGCGGTGCACTTAATGTGTTAACTGCATTACTGCAAGGTCTAGCCTCACAACAACTAGTGTACATCGTTTAGGGCGTGGACTACCAGGGTATCTAATCCTGTTTGCTCCCCACGCTTTCGCGTCTCAGCGTCAATAATGTTCCAGTAGATCGCCTTCGCAATCGGTATTCCTTCTGATCTCTACGGATTTTACCCCTACACCAGAAATTCCATCTACCTCTCCCATATTCTAGGTAAGCAGTTTTCAAAGCAGTTCAA
+
GGGGGGGGGGGGGGGGGGGGGGGGGGGGGGGGGGGGGGGGGGGGGGGFGGGGGGGGGGGGGGGGGGGGGG,EFGGGGGGGGGGGGFGGGGGGGGGGGGGGGGGGGGGGGGGGGGGGGGGGGGGGGGGGGGGGGGGGGGGGGGGGGGGGGGGGGGGGGGGGGFGGGGGGGGGGGGGGGGGFFGGEGGGGEGGGGFFFFFFFFGFGFFFGGGFGGFEFGFFFFA@AFF;9@4AFFFFFFFFFEEFFFFFFF1>A<ABF?F4AFFA:AFFBFFAAFFF2F<>A9
@M02352:288:000000000-CKWC8:1:1101:12191:7939 2:N:0:TAGCGCTC+AAGGAGTA
TAATCTTGCGACCGTACTCCCCAGGCGGAATGCTTAATCCGTTAGGTGTGTCACCGAACAGTATACTGCCCGACGACTGGCATTCATCGTTTACGGTGTGGACTACCAGGGTATCTAATCCTGTTTGCTCCCCACACTTTCGTACCTCAGCGTCAGTATCGAGCCAGTGAGCCGCCTTCGCCACTGGTGTTCCTCCAAATATCTACGAATTTCACCTCTACACTTGGAATTCCACTCACCTCTCTCGAACTCTAGACTGATAGTTTTGGAGGCAGTTCCAG
+
GGGGGGGGGGGGGGGGGGGGGGGGGGGGGGGGGGGGGGGGGGGGGGGGGGGGGGGGGGGGGGGGGGGGGGGGGGGGGGGGGGGFGGGGGGGGGGGGGGGGGGGGGGGGGGGGGGGGGGGGGGGGGGGGGGGGGGGGGGGGGGGGGGFGGGGGGGGGGGGGGGGGGGGGGGGGGGGGGGGFFGGGGGGF?CEGGCCDFFFGFGFGFF>DGG:FGFFF9:<EEFDFGF?GAFFFFFB)4?BF?FFFF?FFFF:AAB214442-.6<<BA<>>::::52@B<B:
@M02352:288:000000000-CKWC8:1:1101:17748:7965 2:N:0:TAGCGCTC+AAGGAGTA
TAACCTTGCGGCCGTACTCCCCAGGCGGTCTACTTATCGCGTTAGCTTCGCCACTAAGTCATTACAACCCAACGGCTAGTAGACATCGTTTACGGCGTGGACTACCAGGGTATCTAATCCTGTTTGCTCCCCACGCTTTCGCACCTCAGTGTCAGTATTGGTCCATTGAGTCGCCTTCGCCACTGATGTTCCTTCCCATCTCTACGCATTTCCCCGCTACACAGGAAATTCCACTCACCTCTACCATACTCTAGTTCGCCAGTTTTTAATGCATGTCCAAG
+
E<AFGGGG8F7EDGGGGGGGGCFECCC@@CFEFGGGGGGGCFFGGGGGG7BCGGDFGFFFCFGFG9FGEGFFGG77F:CFEFGFFCA+A<FFC7FFFC=C=FEGGG=FCCG<DFGG>DGGFGGGGCFGCCFGGGCF@EFFBCECEC@CEE;;EA9FFGFBFFCFG,DEF:DDEEDGGGFDFCG68,9,CFFDGEFF@FFC1;FGE:B395;D+A8:G@>9?F<>47(749FF6764,4:<02899:9)4<<A565@>:>6(7:<94(,5992))*6@:493
@M02352:288:000000000-CKWC8:1:1101:15052:7985 2:N:0:TAGCGCTC+AAGGAGTA
TAACCTTGCGGCCGTACTCCCCAGGCGGTCAACTTAGTGCGTTAGCTGCGCCACTCACGTCTCAAGGACACAAACGGCTAGTTGACATCGTTTACGGCGTGGACTACCAGGGTATCTAATCCTGTTCGCTCCCCACGCTTTCGTTCCTCAGCGTCAGTATCTGTCCAGGTGGCCGCCTTCGCCACTGATGTTCCTTCCAATCTCTACGCATTTCACCGCTACACTGGAAATTCCACCACCCTCTACAGTACTCTAGTTTGCCAGTTCAAAATGCAGTTCCA
+
FGGGCGGGGGDGGGGGGFCGGFGCGGGGFEGGGGGGGGGFGGGGGGGGGEGGGGCGGGGGGGGGGGGGGFGGGGGGGGGGGGGFGGGGGGGGGGGGGGCFGGGGGGGGGGGDFADFFGGGFGCF<DFGDEBFCGFEEG>EEGEGGFGGGADGDEGGGGFFGGCFCG9FGGGFGCDDDCGFAD=:DGGG99;;;57CEFFCAFAF?FF*85@GGFBFG@F06:))**324*8*1*-)21:?::1(54>?A2>>-))/.69<9AA0,6<<AFFB)47)06)6)
@M02352:288:000000000-CKWC8:1:1101:20403:7986 2:N:0:TAGCGCTC+AAGGAGTA
TAATCTTGCGACCGTACTCCCCAGGCGGTCTACTTAGTGCGTTAGCTGCGCCACTAAAGTCTCAAGGACCCCAACGGCTAGTAGACATCGTTTACGGCGTGGACTACCAGGGTATCTAATCCTGTTTGCTACCCACGCTTTCGCACCTCAGTGTCAGTATTGGTCCAGTGAGTCGCCTTCGCCACTGATGTTCCTTCCCATCTCTACGCATTTCACCGCTACACAGGAAATTCCACTCACCTCTACCATACTCTAGTTCGCCAGTTTTGAATGCAGTTCCA
+
FGGGGGGGGGGGGGGGGGGGGGGGGFFGGGGGGGGGGGGGGGGGGGGGGGGGGGGGGGGGGGGGGGGGGGGGGGGGGGGGGGGGGGGGGGGGGGGGCEGGGGGGGGGGGGGGGGGGGGGGGGGGGGGGGGGGFGGGGGGGGGGGGGGGGGFGGFFGGGGGGGGGGGFFGGGGGGGGGGGFFGGGGGGFGGGGGEFFFFFGFGFGF68CGEEGGFFAFFBFFFEFGG?D?FFFFFA4:?:?6<?FAAA)<BFFFFA6>AF<9?<FFFBF7?4<<9?289AB2
@M02352:288:000000000-CKWC8:1:1101:27180:7990 2:N:0:TAGCGCTC+AAGGAGTA
TAATCTTGCGACCGTACTCCCCAGGCGGTACACTTAATGTGTTAACTGCATTACTGCAAGGTCTAGCCTCACAACAACTAGTGTACATCGTTTAGGGCGTGGACTACCAGGGTATCTAATCCTGTTTGCTACCCACGCTTTCGCACCTCAGTGTCAGTATTGGTCCAGTGAGTCGCCTTCGCCACTGATGTTCCTTCCCATCTCTACGCATTTCACCGCTACACAGGAAATTCCACTCACCTCTACCATACTCTAGTTCGCCAGTTTTGAATGCAGTTCCA
+
FFGFCFGGGGEEFGGFGGGGGGG@GGEGEGGGGGGGGFGGGGGGGGGGGFGGGGGGGGGGGGGGGGGGGGDGGGGGGECGGFGGGGGGGGB<F@EFGGDGGGGGGGGGGGGGGGGGCEFFGGFGGGGGCFGGFFFGGGGGGFGGEGEFGGGGGFFGGFFGFFFGGGGGFGGFGGGDGDGFFGGGGGGFFGGCF?FCFFA>8C+=AFFGGGFC@@<FC>299EFFFG?GFFFAAFEEC3=E?E@FEE<@3;@AFABFF2*47:?;>AADF:AB><B>9<A24
@M02352:288:000000000-CKWC8:1:1101:13937:8011 2:N:0:TAGCGCTC+AAGGAGTA
TAATCTTGCGACCGTACTCCCCAGGCGGTCTACTTAGTGCGTTAGCTGCGCCACTAAAGTCTCAAGGACCCCAACGGCTAGTAGACATCGTTTACGGCGTGGACTACCAGGGTATCTAATCCTGTTTGCTACCCACGCTTTCGCACCTCAGTGTCAGTATTGGTCCAGTGAGTCGCCTTCCTCACTGATGTTCCTTCCCCTCTCTACCCATTTCACCGCTACACAGGAAATTCCACTCACCTCTACCATACTCTAGTTCGCCAGTTTTGAATGCAGTTCCA
+
C@BFFGF@EEGC:FCFGCAFFGG7DFGGGEGGGGGFA@F<FGGFFFFABEC@BGFFFDDGGC<CAEFAEFGG@CC7F7+B<FEA,9,CECGGGGG7++7@C@EFC4=FD@EGFF,>BA?FFE9FGGGGGDEB<BFGGGG>FAE>8B8CC,<E;E;DEG,@E9,>;F,,,7DE5D*7CC4*)+,4?<C<99EFD?8?E6A*0*.071:+;+20:+7:;:11())0;C@C(9@F**.)604(().,5<47A,4-<).*.4=?F06(:44<<(.64-7)16)))
@M02352:288:000000000-CKWC8:1:1101:18708:8064 2:N:0:TAGCGCTC+AAGGAGTA
TAATCTTGCGACCGTACTCCCCAGGCGGTACACTTAATGTGTTAACTGCATTACTGCAAGGTCTAGCCTCACAACAACTAGTGTACATCGTTTAGGGCGTGGACTACCAGGGTATCTAATCCTGTTTGCTCCCCACGCTTTCGCATCTGAGTGTCAGTGTCTGTCCAGGGGGCCGCCTTCGCCACTGGTATTCCTTCAGATCTCTACGCATTTCACCGCTACACCTGAAATTCTACCCCCCTCTACAGCACTCTAGTTCACCAGTTTCAAATGCAGTTCCG
+
GGGGGGGGGGGGGGGGGGGGGGGGGGGGGGGGGGGGGGGGGGGGGGGGGGGGGGGGGGGGGGGGGGGGGGGGGGGGGGGGGGGGGGGGGGGGGGGGGGGGGGGGGGGGGGGGGGGGGGGGGGGGGGGGGGGGGGGGGGGGGGGGGGGGGGGGGGGGGGGGGGGGGGFGGGGDGGGGGGGFFDGGGFGFGGFFFEFEFFFDCFFG?FFFGGFGGFFFGBFFFFFFGGFGF?FF?FDAAB?BFFBFBFF?FFFFFFAFA4BBBA<?BF9AF2>D>AF>?<B),
@M02352:288:000000000-CKWC8:1:1101:23210:8080 2:N:0:TAGCGCTC+AAGGAGTA
TAATCTTGCGACCGTACTCCCCAGGCGGTCTACTTAGTGCGTTAGCTGCGCCACTAAAGTCTCAAGGACCCCAACGGCTAGTAGACATCGTTTACGGCGTGGACTACCAGGGTATCTAATCCTGTTTGCTACCCACGCTTTCGCCCCTCAGTGTCAGTATTGGTCCAGTGAGTCCCCTTCCCCACTGATTTTCCTTCCCATCTCTCCGCATTTCCCCGCTACACAGGAAATTCCACTCACCTCTTCCATACTCCAGTTCCCCAGTTTTCAATGCATTTCC
+
FGGGGGGGGGGGGGGGGGGGGGGGGGEG@@CFFGGG9F@FGGGGGAFGCFCEGGF<FGGGF9FEF<EEGGGGGGD@FE>F@?,9,A<<<CFGC7FGE:+>>@4,,,AF<FG>F<:,3ED,>F<DFGG?;=BFG8,F++4B8;+++@3**,,@;CGGC;,=B3D;;:?BD<C>DF+;CC>;)2::?FG,5,=CC=8>>;;*+*+1)*.)/*2C7:);8)(31))87*3C1)99=*).)((.2)4))65>))4-)())-6*).4,3><>9)66AA0*)9-)-
@M02352:288:000000000-CKWC8:1:1101:10891:8100 2:N:0:TAGCGCTC+AAGGAGTA
TAATCTTGCGACCGTACTCCCCAGGCGGTCTACTTAACGCGTTAGCTCCGAAAGCCACGGCTCAAGGCCACAACCTCCAAGTAGACATCGTTTACGGCGTGGACTACCAGGGTATCTAATCCTGTTTGCTCCCCACGCTTTCGCATCTGAGTGTCAGTGTCTGTCCAGGGGGCCGCCTTCGCCACTGGTATTCCTTCAGATCTCTACGCATTTCACCGCTACACCTGAAATTCTACCCCCCTCTACAGCACTCTAGTTCACCAGTTTCAAATGCAGTTC
+
GFGGGGGGGGGGGGGGGGGGGGGGFGFGGGGGGGGGGFEGGGGGDGGGGGDGGGGGGGGGGEGGGGFGGGGGGGGGGGGGGGGGGGGGGGGGGGGGGGGGGGDGGCGGCGDGGFGGGG9EGGGGGGGFFGGGGGGGGGGGGGGGGGGGGCFGGGGGEGGGGGGGGGGG?C8>EDGGGGEFGGGGGGGGGGGGFA?CFFGFFFGFFFFFG>DGFFFGF<BFEFFFGFG???BB=AFF>?BFFF??FFD7?B?:BBF>FFBFFFFFFA4A>A9>4?24<AB
@M02352:288:000000000-CKWC8:1:1101:4323:8106 2:N:0:TAGCGCTC+AAGGAGTA
TAACCTTGCGGCCGTACTCCCCAGGCGGTCAACTTAGTGCGTTAGCTGCGCCACTAAAGTCTCAAGGACCCCAACGGCTAGTAGACATCGTTTACGGCGTGGACTACCAGGGTATCTAATCCTGTTTGCTACCCACGCTTTCGCACCTCAGTGTCAGTATTGGTCCAGTGAGTCGCCTTCGCCACTGATGTTCCTTCCCATCTCTACGCATTTCACCGCTACACAGGAAATTCCACTCACCTCTACCATACTCTAGTTCGCCAGTTTTGAATGCAGTTCC
+
GFGGGGGGGGGGGGFGGGGGGGCCGGGGGGGFGGGGGGGGGGGGGGGGGGGGGGGGGGGGGGGGGGGGGGGGGGGCDDGGGFGGGGGGGGGGGFGGGGGGGGGGGG8FFFCGCGGFGGGGGGGGGGGGGGGGDGGGEDGGGGGCEGGGGGGGGGGGGGGGG@EGFGGCD<BFGGGGGGGFA<EE<?AFFGGGC9FEFFFGFGFGEFFGGEFGG=CFG3((4D3@09:F:FFFF?2<>:27??032<>:ABBA7<>*<AF09?B>3AAD03<A:A?<F<A>
@M02352:288:000000000-CKWC8:1:1101:4309:8117 2:N:0:TAGCGCTC+AAGGAGTA
TAACCTTGCGGCCGTACTCCCCAGGCGGTCAACTTAGTGCGTTAGCTGCGCCACTAAAGTCTCAAGGACCCCAACGGCTAGTAGACATCGTTTACGGCGTGGACTACCAGGGTATCTAATCCTGTTTGCTACCCACGCTTTCGCACCTCAGTGTCAGTATTGGTCCAGTGAGTCGCCTTCGCCACTGATGTTCCTTCCCATCTCTACGCATTTCACCGCTACACAGGAAATTCCACTCACCTCTACCATACTCTAGTTCGCCCGTTTTGAATGCAGTTCCA
+
EAEFFFGGGGDGGGGGGGGGGGGGGGGGGGGFGGGFGGGFGGGGGGGGGDGGGGGGFGGGGGGGGGGGGFGGGGGGGGGGGGFGGGGGGGGGGGGGGGGGGGGGGGGGGGGGGGGGGGGGGFGGGGGGGGGGGGGGGGGGGGGEGGGGGGGGGGGGGGGGGGGGGGGGGGCCFGGGGGGFFDEECGFEFDGGGFFFFFAGFGFGFFFGGEEGGFFFGE@BFFBFFGFG?FFFFFFFBB:?FFF?FFFFFF?ADFBB<>FBFF(1(4?<2,6AD<*4@AF9)
@M02352:288:000000000-CKWC8:1:1101:18671:8167 2:N:0:TAGCGCTC+AAGGAGTA
TAATCTTGCGACCGTACTCCCCAGGCGGTACACTTAATGTGTTAACTGCATTACTGCAAGGTCTAGCCTCACAACAACTAGTGTACATCGTTTAGGGCGTGGACTACCAGGGTATCTAATCCTGTTTGCTCCCCACGCTTTCGCGTCTCAGCGTCAATAATGTTCCAGTAGATCGCCTTCGCAATCGGTATTCCTTCTGATCTCTACGGATTTTACCCCTACACCAGAAATTCCATCTACCTCTCCCATATTCTAGGTAAGCAGTTTTCAAAGCAGTTCAA
+
GGGGEGGGGGEGGGGGGFGGFEGGGGGGGGGGGGGGGGGGGGGGGGGGGGGGGGGGGGGGGGGGGGGGGGGGGGGGGGGGGGGGGGGGGGGGGGGGGGGGGGGGGGGGGGGGGGGGGGGGGGFGGGGGGGGGGGEGGGGGGGGGGGDGGGGGGGGGGGGGGGGFCCFGGGGGGGGGDGGFFGGGGGG>CGGGGFFEEBFGFGFGFFFGCGEGFFCF@A@?FFFFGF@4@;FFFA?CEEEE;@AEFF:?FBBFFFFF<>FF<?A?<<AF2<AFD008FABA2
@M02352:288:000000000-CKWC8:1:1101:19399:8180 2:N:0:TAGCGCTC+AAGGAGTA
TAACCTTGCGGCCGTACTCCCCAGGCGGTCAACTTAGTGCGTTAGCTGCGCCACTCACGTCTCTAGGACACAAACGGCTAGTTGACATCGTTTACGGCGTGGACTACCAGGGTATCTAATCCTGTTCGCTCCCCACGCTTTCGTTCCTCAGCGTCAGTATCTGTCCAGGTGGCCGCCTTCGCCACTGATGTTCCTTCCAATCTCTACGCATTTCACCGCTACACTGGAAATTCCACCACCCTCTACAGTACTCTAGTCTACCAGTTCAAAATGCAGTTCC
+
GGGGGGGGGGGGGGGGGGGGGGGGGGGGGEGGGGGGGGGGGGGGGGGGGGGGGGGGGGFFGGGGFEG=FFGGFFGGGGDGGGGGGGGGGCGGGGGGGGGGGGGGGGGGGGGGGGGGCGFGGGGGGGGGGGGGGGGGGGGGGGGGGGGGGGEGGGGGGGGGGGFGGGG6FF6CFFDGDGGFFGGEDGCE@FGGGFFFFFACFGFGFFFCD=BGGFFFGFF9BFFF7>8C(1=FFFFA08B6::?B)4)3<BBBF<47<B4A4<:79<9)6477<AF)=A<<
@M02352:288:000000000-CKWC8:1:1101:26439:8198 2:N:0:TAGCGCTC+AAGGAGTA
TAACCTTGCGGCCGTACTCCCCAGGCGGTCTACTTATCGCGTTAGCTTCGCCACTAAGTCATTACAACCCAACGGCTAGTAGACATCGTTTACGGCGTGGACTACCAGGGTATCTAATCCTGTTTGCTCCCCACCCTTTCGCACCTCAGTGTCAATATCAGTCCAGGTAGTCGCCTTCGCCACTGTTGTTCCTTCCTATATCTACGCCTTTCACCGCCACACTGGAAATTCCCCCACCCTCTACAGTACCATCGTTTGCCAGTTCAAACTGCATTTCCAAG
+
AGGGFGGGG7FFFGGGGGGGGGGCG@BF@@FAFGGG<FGGCGGFGGGGGGGGGG<,EFFF?E?C<,?FFG:,=F@F7:=FGGCF,CFEGFF+?@CF7C+C7FFAF@F<>=><8578,EEC9=@F<<,33B>73F+@38@@+:3:>EDF6;ECFC,;EFC9D=BF9,,?2,4,*49?*818BDEGD,,40:C7@./3;+;+:::7>)))2*9++;7.8).8(.(*2*(:6****07292302:2>:).))))-(-47:6BAB?).6).),32<7)*.*-4<,
@M02352:288:000000000-CKWC8:1:1101:28781:8200 2:N:0:TAGCGCTC+AAGGAGTA
TAATCTTGCGACCGTACTCCCCAGGCGGTCTACTTAGTGCGTTAGCTGCGCCACTAAAGTCTCAAGGACCCCAACGGCTAGTAGACATCGTTTACGGCGTGGACTACCAGGGTATCTAATCCTGTTTGCTACCCACGCTTTCGCACCTCAGTGTCAGTATTGGTCCAGTGAGTCGCCTTCGCCACTGATGTTCCTTCCCATCTCTACGCATTTCACCGCTACACAGGAAATTCCACTCACCTCTACCATACTCTAGTTCGCCAGTTTTGAATGCAGTTCCA
+
FGFGGGGGGGGGEGGGGGGGGGGCFGGGFEGGGGGGGFGGGGFGGGGGGGGGGGGGGGGGGGGGGGGGGGGGEGGGGDEGGFGGGGGGGGGGGGGGGEGGGGEGGGGGGGGGGGGGGGFGFGGGGGGGGCFGGGCFGGGGGGGGCEGFGGGFGGGGGGGGGGGGDFGGGGGGGFDDGGGFFGAEDGGFGGGFGFFEAAFCAFFC?FFGGGF*:CEFGE>@FFFFFG:C16?4@*6<AF<?058)3<44<?F<>4<?>>F096?9?<)476492<?AF2<A4
@M02352:288:000000000-CKWC8:1:1101:3194:8218 2:N:0:TAGCGCTC+AAGGAGTA
TAACCTTGCGGCCGTACTCCCCAGGCGGTCAACTTAGTGCGTTAGCTGCGCCACTCACGTCTCAAGGACACAAACGGCTAGTAGACATCGTTTACGGCGTGGACTACCAGGGTATCTAATCCTGTTTGCTCCCCACGCTTTCGCACCTCAGTGTCAGTATCAATCCAGAGTGTCGCCTTCGCCACTGATGTTCCTTCCTATATCTACGCATTTCACCGCTACACAGGAAATTCCACACTCCTCTATCGTACTCTAGCCTGCCAGTATCGGGTGCAATTCCA
+
BFGGGGGGGGGGGGEEGGGGGGGGGGCEFGGGGGGGGDGGGGGGGGGGGGGGDGGGGGGGGGGGGGGGFGGGGGGGGGCGGGGGGGGFFGGGGGGGGF>FGGEGGGGGGGGG>D8@EFCGGGGGGGGGGGC8DFGGGGGGGGGGGGGFGFGGGGFGCFGGEGGGGGGGGGGGGFDFCGGFFG55DFFGDC+:@EF?FFFGFG6CCFFGGDBCG=<C9BBFFFFFFGFGF6@FF4>AF:77(-,6AFFFFFF:>A>6<?9.44824446:(3:B0?>FFFF)
@M02352:288:000000000-CKWC8:1:1101:5720:8221 2:N:0:TAGCGCTC+AAGGAGTA
TAATCTTGCGACCGTACTCCCCAGGCGGTACACTTAATGTGTTAACTGCATTACTGCAAGGTCTAGCCTCACAACAACTAGTGTACATCGTTTAGGGCGTGGACTACCAGGGTATCTAATCCTGTTTGCTCCCCACGCTTTCGCGTCTCAGCGTCAATAATGTTCCAGTAGATCGCCTTCGCAATCGGTATTCCTTCTGATCTCTACGGATTTTACCCCTACACCAGAAATTCCATCTACCTCTCCCATATTCTAGGTAAGCAGTTTTCAAAGCAGTTCAA
+
GGGGGGGGGGGGGGGGGGGGGGGGGGGGGGGGGGGGGGGGGGGGGGGGGGGGGGGGGGGGGGGGGGGGGGGGGGGFGGGGGFFGGGGGGGGGGGGGGGGGGGGGGGGFFGEGGGGGGGFGGGGGGGGGGGGGGGFGGGGGGGGGGGGGGGGGGGGGGGGGGGGGGGGGGGGGFGGGGGGFFGEGGFG>EGFGFFFEFFFFFGFGFFFG:EEGGFEFGFDF<FFFGGDGFFFFFFFF9EEFAEE=@@:BA?<A))-*)-/:44A?FFA<2:AA219:FA2<4
@M02352:288:000000000-CKWC8:1:1101:10663:8227 2:N:0:TAGCGCTC+AAGGAGTA
TAACCTTGCGGCCGTACTCCCCAGGCGGTCAACTTAGTGCGTTAGCTGCGCCACCCACGACTCAAGGTCACAGACGGCTAGTTGACATCGTTTACGGCGTGGACTACCAGGGTATCTAATCCTGTTTGCTCCCCACGCTTTCGTGCCTCAGTGTCAGTATTTGTCCAGGTAGCCGCCTTCGCCACTGATGTTCCTTCCAATCTCTACTCATTTCACCGCTACACTGGAAATTCCACTACCCTCTACAATACTCTAGTTTGCCAGTTCAAAATGCAGTTCC
+
EEA@FGGGGGGGGGGGGGGGGGGGGGGGGGGGGGGGGGCFGGGCCFG9<@FGGGGGGGGCGGGGEEGGGFGCF?EG+FGCGGGGGGFFGGGGGGGGGGGGGGCGGGGFCEGGGFFGGGGGGGGGGGG7CAFGGGFGEGGGFFEGFGGGC?6=BF:FCFDGGGFG?C<E8DGGCF4DDGDFFGD*>G6@@<FGGFF?38F7@DCGFAA+C9AFFFCFG)6;>FB4:*3C0?F**1).6.8:B?:2):6)4-34)<9=-:@9<26)45)64<27))*-15<2
@M02352:288:000000000-CKWC8:1:1101:5042:8239 2:N:0:TAGCGCTC+AAGGAGTA
TAATCTTGCGACCGTACTCCCCAGGCGGTCTACTTAGTGCGTTAGCTGCGCCACCAAAGTCTCAAGGACCCCAACGGCTAGTAGACATCGTTTACGGCGTGGACTACCAGGGTATCTAATCCTGTTTGCTACCCACGCTTTCGCACCTCAGTGTCAGTATTGGTCCAGTGAGTCGCCTTCGCCACTGATGTTCCTTCCCATCTCTACGCATTTCACCGCTACACAGGAAATTCCACTCACCTCTACCATACTCTAGTTCGCCAGTTTTGAATGCAGTTCCA
+
A<F<EAFEEGGG>FGGGGGGGDG6@FCC@FFAFFFGG@CCFGEGGGFGGGGGGE,CFGFECFGGGFCE<<FC:CFFGGEEGFGGGGEGGEBFFGGE=C@GGG7FGFGGFGDCFCGC@DDGGGGGGGGFFFGGGGGGCGCGGFEGGGECFCFCFFEFGGDFCFGFGGGFG:9>FCCDG<5A)9=5DCFF9<,2+9A5@5AC64;7<CFFGDADFFCFG>9(6@<@*C?C0?F=?FA<6212:?B2>2424)8)5A>F9<486:163<>2(464<49)*.64)
@M02352:288:000000000-CKWC8:1:1101:23819:8277 2:N:0:TAGCGCTC+AAGGAGTA
TAACCTTGCGGCCGTACTCCCCAGGCGGTCAACTTAGTGCGTTAGCTGCGCCACCCACGACTCAAGGTCACAAACGGCTAGTTGACATCGTTTACGGCGTGGACTACCAGGGTATCTAATCCTGTTCGCTCCCCACGCTTTCGTTCCTCAGCGTCAGTATCTGTCCAGGTGGCCGCCTTCGCCCCTGATGTTCCTTCCATTCTCTCCGCATTTCACCGCTCCACTGGAAATTCCACCACCCCCTACAGTCCTCTACTTTGCCAGTTCAAAATCCATTTCC
+
GGGDFGGGGGGGGDGGGGGGGGGGFFEGFEEDGGGGGGGGGGGGGGGGGGGGGGGGGG7>FGGFFFFGGFGAFEGGGGEGFFGFFFCDGEFFF7FEEGCFEG@DFFGGGGGGGGFGGG,CFCG<FGDEGGGGGG,FC>EC*ECFBFC>FF?FC>EC:B9;@FC5?FF,8<E5CG<GDC36):?*9CG*>@E>FC=?AFF+;3+37*))9:.C7=.9C54;07(7>D25:*=*9*)-8:??0(43(((,.).-:43*.-9)53-,5)).6>22((1)96A)
@M02352:288:000000000-CKWC8:1:1101:12739:8284 2:N:0:TAGCGGTC+AAGGAGTA
TAACCTTGCGGCCGTACTCCCCAGGCGGTCAACTTAGTGCGTTAGCTGCGCCACTCACGTCTCAAGGACACAAACGGCTAGTTGACATCGTTTACGGCGTGGACTACCAGGGTATCTAATCCTGTTCGCTCCCCACGCTTTCGTTCCTCAGCGTCAGTATCTGTCCAGGTGGCCGCCTTCGCCACTGATGTTCCTTCCAATCTCTACGCATTTCACCGCTACACTGGAAATTCCACCACCCTCTACAGTACTCTAGTTTGCCAGTTCAAAATGCAGTTCCA
+
FGGGGGGGGGGGGGGGGGGGGGGGGGGGGGGGGGGGGGGGGGGGGGGGGGGGGGGGGGGGGGGGGGGGGGGGDFGGGGGGGGGGGGGGGGGGGDGGGGGGGGGGGGGGGGGGGGGGGFGGGGGGGGFGGGGGGGFGGGGGGGGGGGGGGGGGGGGGGGGGGGGGDGCDGGGCFCDGGGGFFGDEDGG7<CGGGCFFFFFFFGFGFFFGGDDGGFFFGB>FBEFFGG7C:*=FF*4<<?FF<<B?ADF?:A>D<DFFAFFD><<2:24<A2<7<<F>FAB>)
@M02352:288:000000000-CKWC8:1:1101:20142:8323 2:N:0:TAGCGCTC+AAGGAGTA
TAATCTTGCGACCGTACTCCCCAGGCGGTACACTTAATGTGTTAACTGCATTACTGCAAGGTCTAGCCTCACAACAACTAGTGTACATCGTTTAGGGCGTGGACTACCAGGGTATCTAATCCTGTTTGCTCCCCACGCTTTCGCGTCTCAGCGTCAATAATGTTCCAGTAGATCGCCTTCGCAATCGGTATTCCTTCTGATCTCTACGGATTTTACCCCTACACCAGAAATTCCATCTACCTCTCCCATATTCTAGGTAAGCAGTTTTCAAAGCAGTTCAA
+
GGGGGGGGGGGGGGGGGGGGGGGGGGGGGGGGGGGGGGGGGGGGGGGGGGGGGGGGGGGGGGGGGGGGGGGGGGGGGGGGGGGGGGGGGGGGGGGGGGGGGGGGGGGGGGGGGGGFGGGGGGGGGGGGGGGGGGGGGGGGGGDGGGGGGGGGGGGGEGFGGGGGGGGGFGFCFG9CDGGFFGGGGGGDGCFGGFFFFFFDFGFGFFFGG=BGGFEFGF0?DFEF4D058AFFFFFFFFFFFFFFFFFFFFFFBF97<<FB?FFFBAA<BBA2>:9?FDFF)
@M02352:288:000000000-CKWC8:1:1101:9417:8326 2:N:0:TAGCGCTC+AAGGAGTA
CAACCTTGCGATCGTACTCCCCAGGTGGATTACTTATCACTTTCGCTTAGTCACTGACTGTATATCGCCAATAACGAGTAATCATCGTTTACGGCGTGGACTACCAGGGTATCTAATCCTGTTCGCTACCCACGCTTTCGTCCATGAGCGTCAATAATGGCCTAGTAAGCTGCCTTCGCTATCGGTGTTCTGTGTAATATCTAAGCATTTCACCGCTACACTACACATTCCGCCTACTTCGACCATATTCAAGACTGACAGTTTCAATGGCAGTTTCCAGG
+
GFGFGGGGGGGFFGGGGGGGGGGGGGGGGGGGGGGGGGGFGGGGGGGGDGFGGGGGGGGGGGGGGGGGGGGGGGGGGGGGGGGFGGGGGGGGDGGGGGDCFGFFDFFGEGGGGGGGGFGGGGGGGGEEEGGGGGGGEFFGGGGGGGGCFEEGGGGGGGGFFCFFGGFG9FFFFGGGGD55?DGGGGGGGGG7:6BEFFFGFCFG?FFFDEBCGFFFGFB<;A4A69.*7A=FEE?F@EEE;?@BFFF2A>A9<)28?:F?BAFF94659377BB4<@<A<.
@M02352:288:000000000-CKWC8:1:1101:8740:8375 2:N:0:TAGCGCTC+AAGGAGTA
TAATCTTGCGACCGTACTCCCCAGGCGGTCTACTTAGTGCGTTAGCTGCGCCACTAAAGTCTCAAGGACCCCAACGGCTAGTAGTCATCGTTTACGGCGTGGACTACCAGGGTATCTAATCCTGTTTGCTACCCACGCTTTCGCACCTCAGCGTCAGTATTGGTCCAGTGAGTCGCCTTCGCCACTGATGTTCCTTCCCATCTCTACGCTTTTCACCGCTACACAGGCAATTCCACCCACCACTACCATCCTCTAGTTCCTCAGTTTTTAATGCATTTCCA
+
EEFGGGGGGGGGGGFGGGGGGGGCCCFGGFGGGGGGCD@F:FE@FGG@<FEGGGGCEE<6CEF<FFG,EFGGEEG7>@EF8EED,C<FC@FFGGGG7FCFECCF<FFEFFGDD8=9C=A;9DFGD>,,,>,7B3,>>+@ECEGGCG>?E3,,5@**4@2@D,,6>:,>>F9,25*)2*9AF:C*2C<C?+31;5FFF;5*1;A:<66*>*)*0:<AC)236B2FF40*2)97F8)6(((-4(4(((4)6(44-))*-)1...4(6):2(.))-.76@<):)
@M02352:288:000000000-CKWC8:1:1101:3400:8375 2:N:0:TAGCGCTC+AAGGAGTA
TAACCTTGCGGCCGTACTCCCCAGGCGGTCAACTTAGTGCGTTAGCTGCGCCACTCACGTCTCAAGGACACAAACGGCTAGTTGACATCGTTTACGGCGTGGACTACAAGGGTATCTAATCCTGTTTGCTCCCCACGCTTTCGCACCTCAGTGGCAGTATCAATCCAGAGTGTCGCCTTCGCCACTGATGTTCCTTCCTATATCTACGCATTTCACCGCTACACAGGAAATTCCACACTCCTCTATCGTACTCTAGTCTGCCAGTATCGGGTCCAATTCC
+
BEFGFGGFFGG:@CGGFFGFCGF@FFGGFCFFFGGGGGGDFGGDGGGG8FECE:EFGDD8CEFGGGGGGGGGGGFGDFCBDEFFGGGADGFFGGGEGC@BFDGGCGG,CFDE,A:EEGGGGCGGGGGFGFGDGCC<EGGDGCCEEBEFGGGFG,3DEF;ECGG;>FFFDE;;CECFG45A?DCEDEGF7F@F:77)>;+7@++37A69)/)/CFE+CB009:<FGG?D:FFFFFF2:8((.23<3)-27::?BBA*)6*).).,))).:99((.*64)6<
@M02352:288:000000000-CKWC8:1:1101:4937:8424 2:N:0:TAGCGCTC+AAGGAGTA
TAATCTTGCGACCGTACTCCCCAGGCGGTACACTTAATGTGTTAACTGCATTACTGCAAGGTCTAGCCTCACAACAACTAGTGTACATCGTTTAGGGCGTGGACTACCAGGGTATCTAATCCTGTTTGCTCCCCACGCTTTCGCGTCTCAGCGTCAATAATGTTCCAGTAGATCGCCTTCGCAATCGGTATTCCTTCTGATCTCTACGGATTTTACCCCTACACCAGAAATTCCATCTACCTCTCCCATATTCTAGGTAAGCAGTTTTCAAAGCAGTTCAA
+
FFGGGGGGGGGGGFGGGGGGGGGEFFF@FGGGGGGGGGGGGGGGGGGGGGGGGGGGGGGGGGGGGGGGGGGGGGGGFGGGGGGGGGCFGGGGGGCFGGGGGGGGGGGGGGGGGGGFGGGGGGGGGGGGGGFGGGGGGGGGGGGGGGGGGFGGGGGG+@F9ECFGGGGFGDFFGGDGGGGFFGGGGGGGEFGGGFFFEAFGFGCGCFFGDEFGCFEFGFDFDFFFGGFC86++;8C<>E?C7;;@<B:?<0AFBAA=?BFD)<9?A44A<A>6A090@A9A4
@M02352:288:000000000-CKWC8:1:1101:18925:8424 2:N:0:TAGCGCTC+AAGGAGTA
TAATCTTGCGACCGTACTCCCCAGGCGGTACACTTAATGTGTTAACTGCATTACTGCAGGGTCTCGCCTCACAACAACTAGTGTACATCGTTTAGGGCGTGGACTACCAGGGTATCTAATCCTTTTTTCTCCCCACGCTTTCGCTTCTCAGCGTTCATTATGTTCCAGTAGATCGCCTTCGCCATCGGTATTCCTTCTGATCTCTACGGATTTTAACCCTACACCAGCCATTCCATCTACCTCTCCCATATTCTAGGTAAGCAGTTTTCAAAGCAGTTCAA
+
<FFF9FGGGC76@FFFGGFGGGGDE,CECF:6FFGGG<EC6FFGAFGG?@C6FGF<6C,,6BFA<,B==F,FA=FDFG=,,C,9,<,,9,+BF+,,4A++4=7E<,,E8,BFG8,6,,9,4A,,,CF+3=9FFGGGEE8CF96++4@=<,,@@>++@=,,335@9F,@F,7,3@*9D7CA*9*;/=*AE=FF+>FCFFB=@@CF88+*55.9F65)CF1138.05*/*()2;+;?67>)49?)44:<7526<>)6*56/),8)(646<AAD9<0?<669<6
@M02352:288:000000000-CKWC8:1:1101:10247:8451 2:N:0:TAGCGCTC+AAGGAGTA
TAATCTTGCGACCGTACTCCCCAGGCGGTCTACTTAGTGCGTTAGCTGCGCCACTAAGATCTCAAGGATCCCAACGGCTAGTAGACATCGTTTACGGCGTGGACTACCAGGGTATCTAATCCTGTTTGCTCCCCACGCTTTCGCACCTCAGCGTCAGTGTCAGCCCAGACAGTCGCCTTCGCCACTGGTGTTCCTTCTAATATCTACGCATTTCACCGCTACACTAGAAATTCCACTATCCTCTGCTGCACTCTAGTCACACAGTTTTGAAAGCAGTTCCC
+
FGFGGGGGGGGGGGGGGGGGGGGGGGGGGGGGGGGGGGGGGGGGGFGGGGGGGGGGGGGGGGGGGGGGGGGGGGGDEGGGGGGGGGGGGGGGGFGGGGGGGGGGGGGGGGGGGFGGGGGGGGGGGGGGGGGGGGGGGGEGGGGGEGGFGGGGGGEGGGADFG?DFGGFCF,,>:=CGGGFFFGEGCED@?FGGGFFFFFFF+38C3AFGGGEGGFFFGFFFBFFFGGAC:FFFF6AFFFFFFFFF<972(36:<<4=46BA?F?DBBB0(:<BFF?DFF<?
@M02352:288:000000000-CKWC8:1:1101:8901:8481 2:N:0:TAGCGCTC+AAGGAGTA
TAATCTTGCGACCGTACTCCCCAGGCGGTACACTTAATGTGTTAACTGCATTACTGCAAGGTCTAGCCTCACAACAACTAGTGTACATCGTTTAGGGCGTGGACTACCAGGGTATCTAATCCTGTTTGCTCCCCACGCTTTCGCGTCTCAGCGTCAATAATGTTCCAGTAGATCGCCTTCGCAATCGGTATTCCTTCTGATCTCTACGGATTTTACCCCTACACCAGAAATTCCATCTACCTCTCCCATATTCTAGGTAAGCAGTTTTCAAAGCAGTTCAA
+
EG@EDGGGGGCGGGGGGGGGGGGGGGGGGGGGGGGGGFGGGGGGGGGGGCGGGGG9FFFGFGFGGGGGGGGGGGGGGGGGFGGGGGGGGCEFGGGGFGGGGDGGGGGGGGGGGFFFGGGGGGGFGGGGGGGGGGGEBGGGGGGGGGGGGCFGGGGGGGFGG=CCFGGFFGFFCGGGGGGFFC8EGGGGGFGGGFFFFFFGFGFGE6BD4?BGGFFF9FF60;1A9C058ACFFFFEEEEFE@EF;?:?B?BFA::?26@4?>A?FFDFABA)<267FFFD:
@M02352:288:000000000-CKWC8:1:1101:6300:8504 2:N:0:TAGCGCTC+AAGGAGTA
TAATCTTGCGACCGTACTCCCCAGGCGGTACACTTAATGTGTTAACTGCATTACTGCAAGGTCTAGCCTCACAACAACTAGTGTACATCGTTTAGGGCGTGGACTACCAGGGTATCTACTCCTGTTTGCCCCCCACGCTTTCGCGTCTCATCGTCAATAATGTTCTAGTAGATCTCCTTCGCAATCGGTCTTCCTTCTGTTCTCTCCGTATTTTACCCCTACACCAGTACTCCCATCTACCTCTCCCCTCTTCTAGGCCAGCTGCTTTCGCAGCAGTTATA
+
@CEEGGGGFG7@@EFFGGGGC@E:,,C@:F,CEEF@EEF6<FFF9FG,E:@6EFG9C<@E<F<@9,:FF8AFG<CGF@FCEGFG,59E?,,,C<AF8,FEG7FGF@8:AF>F9,9,@;,AE:EAFGG8D,@+@=++3++>@A8C8++;9,,@4A6@:D9,@@D;;,3,7,,7>@+2;F28@***;<F5C*=CG4F**;=+1:888*0)**)*+3)10)/608;;**/0./;6A4()/4.9..),2.:(((()-.4*5()42:27(52))(((-(784-).-
@M02352:288:000000000-CKWC8:1:1101:25873:8510 2:N:0:TAGCGCTC+AAGGAGTA
TAACCTTGCGACCGTACTCCCCAGGCGGTCTACTTAGTGCGTTAGCTGCGCCACCAAAGTCTCAAGGACCCCAACGGCTAGTAGACATCGTTTACGGCGTGGACTACCAGGGTATCTAATCCTGTTTGCTACCCACGCTTTCGCACCTCAGTGTCAGTATTGGTCCAGTGAGTCGCCTTCGCCACTGATGTTCCTTCCCATCTCTACGCATTTCACCGCTACACACGAAATTCCCCTCCCCTCTACCATACTCTAGTTCGCCAGTTTTGAATGCCGTTCCA
+
FCF@AGGGFD7FEGGGGGFFFGG:FG:C+6CEFGGFEEFFGGGGGGGFEGGGGG,CFEFFG?FGAECECFEGCBFF7@=FGG<?,EEF<FGGGCGG7++@FCFECGGG8<CFFDGGGGDEG9F=FFGGGG9BFFFGGEEEEGGC6:C7C,<E9EEGEFFEC,,?DC9,;>D96C4D4D46):8*9?8A<+<:D6834)):ADF><683>*8D;A?CC39>1B)74*(/,.<696)4:0,3<??:)5<:)).))6>*)6@(2814?>54:(<>A))(),4()
@M02352:288:000000000-CKWC8:1:1101:9941:8516 2:N:0:TAGCGCTC+AAGGAGTA
TAATCTTGCGACCGTACTCCCCAGGCGGTCTACTTAGTGCGTTAGCTGCGCCACTAAAGTCTCAAGGACCCCAACGGCTAGTAGACATCGTTTACGGCGTGGACTACCAGGGTATCTAATCCTGTTTGCTACCCACGCTTTCGCACCTCAGTGTCAGTATTTGTCCAGTGAGTCGCCTTCGCCACTGATGTTCCTTCCCATCTCTACGCATTTCACCGCTACACAGGAAATTCCACTCACCTCTACCATACTCTAGTTCGCCCGTTTTTAATGCAGTTCC
+
FFGGFGGGGGDGGGGGGGGGGGF@CGGEGGGGGGGGGGGGGGGGGGGGGGFGGGGGGGGGGGGFFFGGGGGGEGGGEEGGDG9@<F,CEGGGGGGGEGGGGDGFG@FGGGCCG8FDEFBFGFGEGGFGCDD>FGGGEGGGGFEDDEGFGCDFFGFAFGGFF,,@>C@8DD,DFGCGGGDF>CG7D0<1;1>DFFFCFFFFFGFGE=F7D7>CC@CAGD0(6A<FCC?42)9@6B:<AB1:?<6))4444.24<D96AFF03:(3;??B::2:44=46)6>
@M02352:288:000000000-CKWC8:1:1101:19370:8526 2:N:0:TAGCGCTC+AAGGAGTA
TAACCTTGCGGCCGTACTCCCCAGGCGGTCTACTTATCGCGTTAGCTTCGCCACTAAGTCATTACAACCCAACGGCTAGTAGACATCGTTTACGGCGTGGACTACCAGGGTATCTAATCCTGTTCGCTCCCCACGCTTTCGTCCATGAGCGTCAGTATATACGTAGTAGACTGCCTTCGCAATCGGTATTCTGTGTAATATCTATGCATTTCACCGCTACACTACACATTCTATCTACTTCCGTATAACTCAAGTCAACCAGTATCAAAGGCAGTTCCATA
+
GGGGGGGGGGGGGGGGGGGGGGGGGGGGGGGEFGGGGGGGGGGGGGGGGGGGGGGGGGGGGGGGGGGGGGGGGGDGGGGGGGGGGGGGGGGGGGGGGGGGGGGGGGGGGGGGGGGGFGGGGGGGFFGGGG@FGGGGGEGGGFGGGGG77B*:B9:FGFFGFGGGGFEGGGGFEFGGGGGFFGGGGGGCFFGFFFFFFFF>FGFGFFFGGGFFGFEAG>F>>56@FF:CBFFF4@BFFFFABF14(8)-.<AD?3AFFFF?F:BA<<)6><?::6F<FDA<4
@M02352:288:000000000-CKWC8:1:1101:11116:8565 2:N:0:TAGCGCTC+AAGGAGTA
TAATCTTGCGACCGTACTCCCCAGGCGGTACACTTAATGTGTTAACTGCATTACTGCAAGGTCTAGCCTCACAACAACTAGTGTACATCGTTTAGGGCGTGGACTACCAGGGTATCTAATCCTGTTTGCTCCCCACGCTTTCGTGCCTCAGTGTCAGTATTTGTCCAGGTAGCCGCCTTCGCCACTGATGTTCCTTCCAATCTCTACGCATTTCACCGCTACACTGGAAATTCCACTACCCTCTACAATACTCTAGTTTGCCAGTTCAAAATGCAGTTCC
+
GGGGGGGGGGGGGGGGGGGGGGGGGGGGGGGGGGGGGGGGGGGGGGGGGFGGGGGGGGGGGGGGGGGGGGGGGGGGGGGGGGGGGGGGGGGGGGGGGGGGGGGGGGGGGGGGGGGGGGGGGGGGGGGGGGGGFGGGGGGGGGGGGGGGGGGGGGGGGGGGGGGGGGGGGGGGGGGGGGGFFGGGGGGGGGGGGFFFFFFFFGFGFFFGGEEGGFFFGEFFFFEFGGFGEFFFFFFFFEEFFFF@EFFFFFE?):<6><7AAAFFFAFFF<DBFBF28<<D
@M02352:288:000000000-CKWC8:1:1101:12589:8572 2:N:0:TAGCGCTC+AAGGAGTA
TAATCTTGCGACCGTACTCCCCAGGCGGTACACTTAATGTGTTAACTGCATTACTGCAAGGTCTAGCCTCACAACAACTAGTGTACATCGTTTAGGGCGTGGACTACCAGGGTATCTAATCCTGTTTGCTCCCCACGCTTTCGCGTCTCAGCGTCAATAATGTTCCAGTAGATCGCCTTCGCAATCGGTATTCCTTCTGATCTCTACGGATTTTACCCCTACACCAGAAATTCCATCTACCTCTCCCATATTCTAGGTAAGCAGTTTTCAACGCAGTTCAA
+
GGFFFGGGGFEGG@FGGGGGGGGGGFGGGFGCGFGGFGEFFFFFGGGEF<FGGGGCG96C7EFGFGGGGG8FFFGGCFFFEF9FEFFGG@FFGFGG8FCFGGEEGGGGFGC@FGGGGA<FFFGCGGGCEFGGFGGGGGGGGGGGDC==FDFGGGEEGFGCG;EECGFFG>C93=DGGGGF*;:ECGGCE>FGGCFFEF6=AGFGC6BD4*:CDF?FFFFF<F;F430C8);:F=EECF3C<@AF@F0<A1>5<<.6)6=A28<(69ADF2:)(,0(<6><)
@M02352:288:000000000-CKWC8:1:1101:9440:8601 2:N:0:TAGCGCTC+AAGGAGTA
TAATCTTGCGACCGTACTCCCCAGGCGGTACACTTAATGTGTTAACTGCATTACTGCAAGGTCTAGCCTCACAACAACTAGTGTACATCGTTTAGGGCGTGGACTACCAGGGTATCTAATCCTGTTTGCTCCCCACGCTTTCGCGTCTCAGCGTCAATAATGTTCCAGTAGATCGCCTTCGCAATCGGTATTCCTTCTGATCTCTACGGATTTTACCCCTACACCAGAAATTCCATCTACCTCTCCCATATTCTAGGTAAGCAGTTTTCAAAGCAGTTCAA
+
GGGGGGGGGGDGEC@CFFGFGGGGGF@FGEFGGGGGGGGGGGGGGGGGGFFGFFFDGGGGGGGGFFFGGGFFGGGGGGGGGGGGGGGFFDFFFGGGGGGFGGGGGGGDEFDGGGGFGFGCFFGGGGDFGGGGGGFGGGGGGGGGGCECFCGGEGGE6,=CFDEGG9CCFGBFFGGGGGGF>GGGGGGGEGG@FEFFFFFCFGFGE++?4*:CDC<=FA?FFFEFGG?G@F@AFFEFFFCCE.))47<F<BFF>FA7>FFA2<BFFFFFBDFAA<7:/4-5-
@M02352:288:000000000-CKWC8:1:1101:7654:8675 2:N:0:TAGCGCTC+AAGGAGTA
TAACCTTGCGGCCGTACTCCCCAGGCGGTCAACTTAGTGCGTTAGCTGCGCCACCCACGACTCAAGGTCACAGACGGCTAGTTGACATCGTTTACGGCGTGGACTACCAGGGTATCTAATCCTGTTTGCTCCCCACGCTTTCGTGCCTCAGTGTCAGTATTTGTCCAGGTAGCCGCCTTCGCCACTGATGTTCCTTCCAATCTCTACGCATTTCACCGCTACACTGGAAATTCCACTACCCTCTACAATACTCTAGTTTGCCAGTTCAAAATGCAGTTCC
+
FGGGGGGGGGGGGGGGGGGGGGGGGGGGGGGGGGGGGGEGGGGGGGGGGGGGGGGGGGGGGGGFGGGGGGGGGGGGGGGGGGGGGGGGGGGGGGGGGGGGGGGGGGGGGGGGGGGGGGGGGGGGGGGGGGGGGGGGGGGGGGGGCGGGGGGGGGGGGGGGGGGGGGGFGGGGGGGGGGGFFGGGGGGFGGGGGFFFFFFGFGFGFFFFGEFGGFFFFFFFFFFFGGFGBBFFFFADFFFF6<:BFFB2<<?>?FABADFABBF0:449)63A<2?)@A>>
@M02352:288:000000000-CKWC8:1:1101:24876:8682 2:N:0:TAGCGCTC+AAGGAGTA
TAACCTTGCGGCCGTACTCCCCAGGCGGTCAACTTAGTGCGTTAGCTGCGCCACTCACGTCTCAAGGACACAAACGGCTAGTTGACATCGTTTACGGCGTGGACTACCAGGGTATCTAATCCTGTTCGCTCCCCACGCTTTCGTACCTCAGCGTCAGTATCTGTCCAGGTGGCCGCCTTCGCCACTGATGTTCCTTCCAATCTCTACGCATTTCACCGCTACACTGGAAATTCCACCACCCTCTACAGTACTCTAGTTTGCCAGTTCAAAATGCAGTTCC
+
FFFGGGGGGGGGGGGGGGGGGGGGGGGDFGGGGGGGGGGGGGGGGGGGGGGGGGGGGGGGG<FFCFGGGGGFGEFGGGEGGGGGGGAFGGGGGFGGGGGGGGGGGGGG<FEFFGGGGAFGGFFGGGG>EGGGGGGGGGGGFGGFGFC9E,DFCEGGDEBFGGGGGGG?EGCFGGCGG:DF:DEEDGGGGGGGGFFFFFF7AFFFF+;CDEFGG=)9C@>9>@?FC44*5BFFFF2913<B6:FFFFFB<B>A9<A9:AFAAA9??<94<<)544=)16><
@M02352:288:000000000-CKWC8:1:1101:16324:8697 2:N:0:TAGCGCTC+AAGGAGTA
TAATCTTGCGACCGTACTCCCCAGGCGGTACACTTAATGTGTTAACTGCATTACTGCAAGGTCTAGCCTCACAACAACTAGTGTACATCGTTTAGGGCGTGGACTACCAGGGTATCTAATCCTGTTTGCTCCCCACGCTTTCGCGTCTCAGCGTCAATAATGTTCCAGTAGATCGCCTTCGCAATCGGTATTCCTTCTGATCTCTACGGATTTTACCCCTACACCAGAAATTCCATCTACCTCTCCCATATTCTAGGTAAGCAGTTTTCAAAGCAGTTCAA
+
GGGGGGGGGGGGGGGGGGGGGGGGGGGGGGGGGGGEFGGGGGGGGGGGGGGGGGGGGGGGGGGGGGGGGGCGGGGGGGGGGGGGGGGGGGGGGGGGGGGGGGGGGGGGGGGGGGGGGGFGGGGGGGGGGGGGGGGGGGGGGFEGEGGGGGFFEGGGGGGGGGGGGGGGGGGGGGGGGGGFADGGGGGGGCFGGFFFFFFCFGFGE:FGGEBGFFFFGFFFFFFFGGFGFFFFFFFFFFFF3=AFFFF:ABFFBAAF<AFB2?F<DBFFFFF9A?<1FAAB:
@M02352:288:000000000-CKWC8:1:1101:24141:8758 2:N:0:TAGCGCTC+AAGGAGTA
TAACCTTGCGGCCGTACTCCCCAGGCGGTCAACTTAGTGCGTTAGCTGCGCCACTCACGTCTCAAGGACACAAACGGCTAGTTGACATCGTTTACGGCGTGGACTACCAGGGTATCTAATCCTGTTCGCTCCCCACGCTTTCGTACCTCAGCGTCAGTATCTGTCCAGGTGGCCGCCTTCGCCACTGATGTTCCTTCCAATCTCTACGCATTTCACCGCTACACTGGAAATTCCACCACCCTCTACAGTACTCTAGTTTGCCAGTTCAAAATGCAGTTCC
+
FFGGGGGGGGGGGGGGGGGGGGGCGDF@CEGFGGGGCFGCFGEGDGGGGEGGGGFGGGGGGGGGDDAEGGGFG8EGEGGGGGGGGGGGGGGGGGGFCFFGGEGGGGGGGGGGGGGGGFGGGGGFGGFCEGGGGGGGGGDGGGGGGGGGGGDFGGC*ACFCFGFGGCFGCGGCCFDGGDGFFGG5DFGFCFGFFFFFFF=76C6CEFF<CCAGGFFFGFF;3>DF774C?FFF4@4>7(8??610<A<).4<>BF29:AFFAA9?:A<A9-)28<8>?2<6
@M02352:288:000000000-CKWC8:1:1101:12623:8765 2:N:0:TAGCGCTC+AAGGAGTA
TAACCTTGCGGCCGTACTCCCCAGGCGGTCAACTTAGTGCGTTAGCTGCGCCACCCACGACTCAAGGTCACAGACGGCTAGTTGACATCGTTTACGGCGTGGACTACCAGGGTATCTAATCCTGTTTGCTCCCCACGCTTTCGCATCTGAGTGTCAGTTTCTGTCCAGGGGGCCGCCTTCGCCACTGGTATTCCTTCAGATCTCTACGCATTTCACCTCTACACCTGAAATTCTACCCCCCTCTACAGCACTCTAGTTCACCAGTTTCAAATGCATTTCC
+
GGGGGGGGGGGGGEFGGGGGGGGGGGGGGGGGGGGGGGGFGGGGGGGGGGGGGGGGGGCCFEGCAFGFFDFCFFF:FGGGGGG<FGGGGGGGGFGGGGGGGGGGG8CGGFCDGFGGGGGGGGGGGGGGGGGGGGGGDGGDGGGGC8@FFGGE9CFACE,@FFFGFEFCE7CC5EDDGGGFFDG5CFFCE7<FGFFFF4@*9CBG<FFFDEFGG?29C*3><BAF4D?43FF?@BBF<1?;6>BF2>4:)4::BD:66-/)6)),6<>F99:9)6747:<9
@M02352:288:000000000-CKWC8:1:1101:4056:8776 2:N:0:TAGCGCTC+AAGGAGTA
TAACCTTGCGGCCGTACTCCCCAGGCGGTCAACTTAGTGCGTTAGCTGCGCCACTCACGTCTCAAGGACACAAACGGCTAGTTGACATCGTTTACGGCGTGGACTACCAGGGTATCTAATCCTGTTCGCTCCCCACGCTTTCGTTCCTCAGCGTCAGTATCTGTCCAGGTGGCCGCCTTCGCCACTGATGTTCCTTCCAATCTCTACGCATTTCACCGCTACACTGGAAATTCCACCCCCCTCTACAGTACTCTAGTTTGCCAGTTCAAAATCCAGTTCCA
+
FFGGGGGGGDGGGGGGGGGGGGGGGFGEGEEGGGGGGGGGFGGGGGGGGGGGGGGGGGGGGGGEGGGGGFGGGGGGGGGGGGGGGGGGGGGGGCGGGGGGGGGGFGGGGGGGGGFFGGGGGGGGGGGGGEGGGGGGGGGGGFGGGGGGGGDCEGGGGF@FFFFGECFC?FGGFGGGGGDFFGGEGGFGFE9DGFFFFFFCADADE6C3DGFGGF9FG>99>D2?FG2F2*@@=BA>0(,3906?FF)2<44<4:<4<BF2<<4?:5)5)622(.*,@.4<)
@M02352:288:000000000-CKWC8:1:1101:19481:8808 2:N:0:TAGCGCTC+AAGGAGTA
TAATCTTGCGACCGTACTCCCCAGGCGGTACACTTAATGTGTTAACTGCATTACTGCAAGGTCTAGCCTCACAACAACTAGTGTACATCGTTTAGGGCGTGGACTACCAGGGTATCTAATCCTGTTTGCTCCCCACGCTTTCGCGTCTCAGCGTCAATAATGTTCCAGTAGATCGCCTTCGCAATCGGTATTCCTTCTGATCTCTACGGATTTTACCCCTACACCAGAAATTCCATCTACCTCTCCCATATTCTAGGTAAGCAGTTTTCAAAGCAGTTCAA
+
FGGGGGGGGGGGGGGGGCGGGGGGGGGGGGGGGGGGGGGGGGGGGGGGGGGGGGGGGGFGGGGGGGGGGGGGGGGGGGGGGGGGGGGGGGGGGGDGFFGGGGGGGGGGGGGGGGGGGGGGGGGGGGGGGGGGGGGGGGGGGGEDGGGGGGFGGGGGGGGGGGFGGGGGGGGGFGFGGGDF>GGGGGGGGGGGGFFFEFFGFGFGFFFGGGFGGFFFGFFFFFFFCF@GFAFFFFEEEFFFFFFF?B??FBBFFBD??AFB?7>?F>DFBAF29<68F>445
@M02352:288:000000000-CKWC8:1:1101:19776:8814 2:N:0:TAGCGCTC+AAGGAGTA
TAACCTTGCGGCCGTACTCCCCAGGCGGTCAACTTAGTGCGTTAGCTGCGCCACTCACGTCTCAAGGACACAAACGGCTAGTTGACATCGTTTACGGCGTGGACTACCAGGGTATCTAATCCTGTTCGCTCCCCACGCTTTCGTTCCTCAGCGTCAGTATCTGTCCAGGTGGCCGCCTTCGCCACTGATGTTCCTTCCAATCTCTACGCATTTCACCGCTACACTGGAAATTCCACCACCCTCTACAGTACTCTAGTCTACCAGTTCAAAATGCAGTTCCA
+
FGGGGGGGGGGGGGGGGGGGGGGEGGGFFGGGGGGGGFGGGGGGGGGGGGGGGG<EGGG8FEFGGGGGGGGGGGGGGDDFGG9,FFGFGGGGGGGGDGGGGGGGGGGGGGGGFFBDGDDEFFGFFG9=ECEGGGGGEGGGGGDGFEC>EEFFGGGGDGGF@AFGFGFF?F6CC65DGGDF:CC=CFCCCFGGGFFFEFFF8C1:?7A7357CFFFFC5230<2?FFBF?F?8==AA?0?BF?:<<DBF<)9<<6<4)-/:>AFF4-:>6<)43<B9@69A)
@M02352:288:000000000-CKWC8:1:1101:28334:8862 2:N:0:TAGCGCTC+AAGGAGTA
TAACCTTGCGGCCGTACTCCCCAGGCGGTCAACTTAGTGCGTTAGCTGCGCCACCCACGACTCAAGGTCACAGACGGCTAGTTGACATCGTTTACGGCGTGGACTACCAGGGTATCTAATCCTGTTTGCTCCCCACGCTTTCGCGTCTCAGCGTCAATAATGTTCCAGTAGATCGCCTTCGCAATCGGTATTCCTTCTGATCTCTACGGATTTTACCCCTACACCAGAAATTCCATCTACCTCTCCCATATTCTAGGTAAGCAGTTTTCAAAGCAGTTCAA
+
GFDFFGGGGGGGGGGGGGGGGGGGGGGGGGGGGGGGGEFFEGGGGGGGGGGGGGGGGGGGGGGGGGGGGGGGGGGGGGGGGGGGGGGGGGGGGGGGGGGGGGGGGGCFGGGGGGGGGGGGGGGGGFGGGGGGGGGGGGGGGGGEEGGGGGGGGGGGGGGGGDFGFGGCCF9;<EFCDDGF3DGGGGGD=FGDFFFFFFFFFGFFCFFGGEBDCFFFFFFF:FBFGG?F??FFFFFABFFB28A?2:BFF?<9<AA?7<=:)4<:AABAFBA<27?085AF<
@M02352:288:000000000-CKWC8:1:1101:23618:8862 2:N:0:TAGCGCTC+AAGGAGTA
TAATCTTGCGACCGTACTCCCCAGGCGGTCTACTTAGTGCGTTAGCTGCGCCACTAAAGTCTCAAGGACCCCAACGGCTAGTAGACATCGTTTACGGCGTGGACTACCAGGGTATCTAATCCTGTTTGCTACCCACGCTTTCGCACCTCAGTGTCAGTATTGGTCCAGTGAGTCGCCTTCGCCACTGATGTTCCTTCCCATCTCTACGCATTTCACCGCTACACAGGAAATTCCACTCACCTCTACCATACTCTAGTTCGCCAGTTTTGAATGCAGTTCCA
+
GGGGGGGGGGGGGGGGGGGGFGGGGGGGGGGGGGGGGGGGGGGGGGGGGGGGGGGGGGGGGGGGGGGGGGGGGGGGGGGGGGGGGGGGGGGGGGGGGGGGGGGGGGGGGGGGGGGGGGFGGGGGGGGGGGGGCFGGGGGGGGGGGGGGGGGGGGGGGGGGGGGGFGGGGGGGGGGGGGGFFGEGGGGGGGCFGEFFFFFGFGFGEFF39EAGGF?FFFF>>F?FGGFGFFFFFFFFFF?0?BBFFFFF<2<FFFF?>AF:>FF>7>FF<BAFA<=AF:AA)
@M02352:288:000000000-CKWC8:1:1101:13575:8881 2:N:0:TAGCGCTC+AAGGAGTA
TAACCTTGCGGCCGTACTCCCCAGGCGGTCTACTTATCGCGTTAGCTTCGCCACTAAGTCATTACAACCCAACGGCTAGTAGACATCGTTTACGGCGTGGACTACCAGGGTATCTAATCCTGTTTGCTCCCCACGCTTTCGCACCCCAGTGTCAGTATCAATCCAGAGTGTCGCCTTCGCCACTGATGTTCCTTCCTATAATTACGCATTTCACCGCTACACAGGAAATTCCACACCCCTCCATCGTACCCCACCCTGCCAGTATCGGTTGAACTTCCAAT
+
AFGGFGGGGGGGGGGGGGGGGGGGGGGE@CFGGGGFFGGEEGGD7FFGGGGGGG<EGDGGGGGFG<DCFFEFGGEE:FFGGGGFFAFEGGGC<@EGC=FFCFFCFCBF@CFGGF;;FGFGGFDGGGD,=DDE<B7B8@CFGGEG>:E>>>:EFG?@,;B@9,;,,>FFFGGGGA*9<F8647CC4<CFG79@+94=EAA+++1+95>:7:A@+37;E=(34?2554376=646/((-(3-(-().-40(()(((-0(,7<)585)4-1((((.)9-*.6A)
@M02352:288:000000000-CKWC8:1:1101:10490:8893 2:N:0:TAGCGCTC+AAGGAGTA
TAACCTTGCGGCCGTACTCCCCAGGCGGTCTACTTATCGCGTTAGCTTCGCCACTAAGTCATTACAACCCAACGGCTAGTAGACATCGTTTACGGCGTGGACTACCAGGGTATCTAATCCTGTTTGCTCCCCACGCTTTCGCACCTCAGTGTCAGTATCAATCCAGAGTGTCGCCTTCGCCACTGATGTTCCTTCCTATATCTACGCATTTCACCGCTACACAGGAAATTCCACACTCCTCTATCGTACTCTAGCCTGCCAGTATCGGGTGCAATTCCAAG
+
FGGGGGGGGGGGGGGGGGGGGGGGGGGGCFGGGGGGGGGGGGGGGGGGGGGGGGGGGGGGGGGGGGGGGGGGGGGGCGGGGGGGGFGGGGGGGGGGGGGGFGGGGGGGGG8FGGGGGGGGGGGGGFAAEGGGGGDGGGGGDGGGGFGFGGGGGFCEGGGGGGGGGGFGGGGGGFGGGGFEBGGGGGGGFFGGGFF3CFFGFDFG955>CGFFGFEDGDFFD@<>FF?GFF?FFFBF:BFFFF>AA:BB<?>4-66))4>?F:)69A<>9FFFF2=<=469,
@M02352:288:000000000-CKWC8:1:1101:27899:8911 2:N:0:TAGCGCTC+AAGGAGTA
TAATCTTGCGACCGTACTCCCCAGGCGGTACACTTAATGTGTTAACTGCATTACTGCAAGGTCTAGCCTCACAACAACTAGTGTACATCGTTTAGGGCGTGGACTACCAGGGTATCTAATCCTGTTTGCTCCCCACGCTTTCGCGTCTCAGCGTCAATAATGTTCCAGTAGATCGCCTTCGCAATCGGTATTCCTTCTGATCTCTACGGATTTTACCCCTACACCAGAAATTCCATCTACCTCTTCCATATTCTAGGTAAGCAGTTTTCAAAGCAGTTCAA
+
FGFGGGGGGGGGGGFGGGGGGGGGGGEGGEGGGGGGGGGGGGGGFGGGGGGGGGGFGGDFFGGGGGGFFFECGGGGGGGGDEGGGGGAFGGGGFFGGFECCCEGFGGDGFGGGGGFFGGGGGGGGGFGGGGGCFFGGC+@EFGE83@=DGFGGGGGGGFEF@=D9FF9EDE@CFFGGGGFFD8EGGFDEFGG@@C*>AB8+=AF7884CCBDFAEFGFFD0FEFGGFGFAFFCACFF9)7>@A))9)-.459:49B<<B<7<A?<AA<ADF9A??0@AAA)
@M02352:288:000000000-CKWC8:1:1101:13216:8931 2:N:0:TAGCGCTC+AAGGAGTA
TAATCTTGCGACCGTACTCCCCAGGCGGTCTACTTATCGCGTTAGCTGCGCCACTAAAGGATCAAGTCCTCCAACGGCTAGTAGACATCGTTTACGGCGTGGACTACCAGGGTATCTAATCCTGTTTGCTCCCCACGCTTTCGCACCTCAGTGTCAGTATCGAGCCAGTCAGTCGCCTTCGCCACTGGTGTTCCTTCCCATCTCTACGCATTTCACCGCTACACAGGAAATTCCACTAACCTCTCTCGTACTCTAGTGAGTCAGTTTTGAATGCAGTTCCA
+
GGGGGGGGGGDGDGGGGGGGGGGGGGGGFGGGGGGGGGGGGGGGDGGGGGGGGGGGGGGGGGGGGGGGGGGGGGGGGGGGGGGGGGGGGGGGGFGEFGGGGGGGGGGGGGGGGGGGGGGGGGGGGGGGGGGGGGGGGGGGGGGGGGGGGGGGGGGGGGGGGEGFEGGFGFGGGGGGGGGFFGGGGGGGFGGGGEFFFFFFFGCGCCFGCEEDDAABGFF>>F>FGGBD:?FFF?<<AB08:9?2:2<:?F<?FAB=AAF><A<2AFFF?F44A>F9=<>A2
@M02352:288:000000000-CKWC8:1:1101:14475:8942 2:N:0:TAGCGCTC+AAGGAGTA
TAATCTTGCGACCGTACTCCCCAGGCGGTCTACTTAGTGCGTTAGCTGCGCCACTAAAGTCTCAAGGACCCCAACGGCTAGTAGACATCGTTTACGGCGTGGACTACCAGGGTATCTAATCCTGTTTGCTACCCCCGCTTTCGCACCTCAGTGTCAGTATTGGTCCAGTGAGTCGCCTTCGCCACTGATGTTCCTTCCCATCTCTACGCATTTCACCGCTACACAGGAAATTCCCCTCACCTCTACCATACTCTATTTCGCCAGTTTTGAATGCAGTTCC
+
FFGGGGGFFGDGGGGGGGFGGGGGGGEGFGGGGGGGFFFFGGG@FGGCFGGGGGFCG<AGGGGG9FGFGGGGGGGGGGGGFGCCFFEFFDGGGFGE:FCCGDGGFGGGGFGDF8FGFFFFFGGFGGGGGG;FFG+>CEEGGGEEGGGGG:DCCFFG?F9DG,9>>FFFG@CEGB:CDDC=?DGEGGG9F7;@FFFEFFFDCFAFE+;*CCBGGFFF@7;0(0).*/1*(6BF?F20(-1:?2??2)92:<?4>9)062=(802(5:<<(4<A>B*)06<<
@M02352:288:000000000-CKWC8:1:1101:5593:8967 2:N:0:TAGCGCTC+AAGGAGTA
TAATCTTGCGACCGTACTCCCCAGGCGGTCTACTTATCGCGTTAGCTGCGCCACTAAAGGATCAAGTCCTCCAACGGCTAGTAGACATCGTTTACGGCGTGGACTACCAGGGTATCTAATCCTGTTTGCTCCCCACGCTTTCGCACCTCAGTGTCAGTATCGAGCCAGTCAGTCGCCTTCGCCACTGGTGTTCCTTCCCATCTCTACGCATTTCACCGCTACACAGGAAATTCCACTAACCTCTCTCGTACTCTAGTGAGTCAGTTTTGAATGCAGTTCCA
+
GGGGGGGGGGGGGGGGGGGGGGGGGGGGGGGGGGGGGGGGGGGGGGGGGGGGGGGGGGGGGGGGGGGGGGGGGGGEGGGGGGGGGGGGGGGGGGGGGGGGGEFFGGGGGGGGGGGGGGGGGGGGGGGGGGGGGDDEGGGDGGGGGGGGGGGGGGGGGGGGGEGGGGF>CFFFGFGGGCGFFGGDDCGGFGGGGFCEFFFCCGFGCFFGG=DDFF<+>@>6>E?F=F:F:FF?6FFAFF?>BAB28)36:1<6)6<7A24)))6<BBDA<?<))584=AA))
@M02352:288:000000000-CKWC8:1:1101:3948:8994 2:N:0:TAGCGCTC+AAGGAGTA
TAATCTTGCGACCGTACTCCCCAGGCGGTACACTTAATGTGTTAACTGCATTACTGCAAGGTCTAGCCTCACAACAACTAGTGTACATCGTTTAGGGCGTGGACTACCAGGGTATCTAATCCTGTTTGCTCCCCACGCTTTCGCGTCTCAGCGTCAGTATCTGTCCAGGTGGCCGCCTTCGCCACTGATGTTCCTTCCAATCTCTACGCATTTCACCGCTACACTGGAAATTCCACCACCCTCTACAGTACTCTAGTTTGCCAGTTCAAAATGCAGTTCC
+
FGGGGGGGGGDGGGGGGGGGGGGGGGGGGGGGGGGGAFGGGGGGGGGGGGGGGFGGGGGGGGGGGGGGFG@FCGGGGGGGGGGGGGGGGDGGGFDFGGGGGGGGGGFG?FGGGGGGGGGGGGGGGGGGGGGGGGGGGGGGGGGGGGGCGGGCCEEGGGGFGGGGFGFGGGGGGGGGGGDFFGGDGGG?GCFG:@FEFA8==C@C>=CDGEDGFFFFG3:;>D@FCC;*6=FFFA)9??FFBFFFAF)8A9AA)45@>>?>>AA:BFAAAF<BBF=4B)-:
@M02352:288:000000000-CKWC8:1:1101:15224:9015 2:N:0:TAGCGCTC+CAGGAGTA
TAACCTTGCGGCCGTACTCCCCCGGCGGCCAACTTAGTGCGTTAGCTGCGCCACTCACGTCTCAAGAACACAAACGGCTAGGTGACCTCGTTTACGGCCTGGACTACCAGGGTATCTAATCCTGTTTGCTCCCCCCGCTTTCGTTGCTCAGCGGCAGTATCTGTCCCGGTGGCCGCCTTCGCCCCTGATGGTTCTTCCAATCTCTTCCCAGTTCACCGCTACACTAGTAATCCCCCCATCCTCCACAGTACTCCAGTTGTCCAGTTCAAACTGCAGGTACG
+
A@F<FCGCDG7@:FGGCFGGGC+6+@+6+++,:CF?F6E?=?,FFD??=C:?=FCDF@4:D=AB,,,9BAE,<,B4==7+=,:E,,,:<+B?F+<+86+8:+:@,8=FG8B+@C,3,D,8333FFG,@;DCF<F7**=8:D7:FE,/:,6,A8*4:EGG+<,BCFG9**C***09)>35*)1A*17:@9++;*-0--87**9*:2/7*9+)207-*<)3((..)**.*)1/**0(((1(81)),(..43).).()7.6*)).)4).))).))))/(..).(
@M02352:288:000000000-CKWC8:1:1101:3939:9023 2:N:0:TAGCGCTC+AAGGAGTA
TAATCTTGCGACCGTACTCCCCAGGCGGTACACTTAATGTGTTAACTGCATTACTGCAAGGTCTAGCCTCACAACAACTAGTGTACATCGTTTAGGGCGTGGACTACCAGGGTATCTAATCCTGTTTGCTCCCCACGCTTTCGCGTCTCAGCGTCAATAATGTTCCAGTAGATCGCCTTCGCAATCGGTATTCCTTCTGATCTCTACGGATTTTACCCCTACACCAGACATTCCATCTACCTCTCCCATATTCTAGGTAAGCAGTTTTCAACGCAGTTCAA
+
E9EGGGGGGGCGGGGGGGGGGGGEGFFEGGGFGGGGGGGGGFGGGGGGGGGGGGGGGGGGGGFFGGGGGGFGGGGCFGGGGGGGFGGGGGGGGDAFGGGGGG:FFGFGGGGGGGGGGGGFGFGGGGGGGGGGDCGGDGGGGGGDGCEGGE8ECEGGDGGGGEFGGGGFECFFDG5>CDGF>DEGGGGGG>FFGEFEFFFGFGFGFFAFCEFDFF?A@F???F;FGG;<(;CF1:5CE<5CF@EE<:4(:2<<><A6749<<BA:AAABB<>)39;(7<>D2
@M02352:288:000000000-CKWC8:1:1101:12252:9054 2:N:0:TAGCGCTC+AAGGAGTA
CATTCTTGCGAACGTACTCCCCAGGTGGGTCACTTATCACTTTCGCTTAGCCACTCAAACCGAAGTCCGAACAGCTAGTGACCATCGTTTACGGCGTGGACTACCAGGGTATCTAATCCTGTTTGCTACCCACGCTTTCGCACCTCAGTGTCAGTATTGGTCCAGTGAGTCGCCTTCGCCACTGATGTTCCTTCCCATCTCTACGCATTTCACCGCTACACTGGAAATTCCACCACCCTCTACAGTACTCTAGTTTGCCAGTTCAAAATGCAGTTCCAAGG
+
GGGGGGGGGGGGEGGGGGGGGGGGGGGGGGGGGGGGGGGGGGGGGGGGGGGGGGGGGGGGGGGGGGGGGGGGGGGGGGGGGGGGGGGGGGGGGGGGGGGGGGGGGGGGGGGGGGGGGFGGFGGGGGFGGGGGCGGGGGGGGGGGGGGGGFGGGGGGGGGGGGGGGGGGGGGGGGGGGFGFFGGGGGGGGGGGGEFBBFF+BCAC>FFDGGFF7B0>GFF;@F<4;C@GFAF+/=<;DFB<<BAB:DF<AA>A45A?2<FA?FFBFFBAFABB9AF2@A4)4
@M02352:288:000000000-CKWC8:1:1101:22315:9054 2:N:0:TAGCGCTC+AAGGAGTA
AAATCTTGCGACCGTACTCCCCAGGCGGTACACTTAATGTGTTAACTGCATTACTGCAAGGTCTAGCCTCACAACAACTAGTGTACATCGTTTAGGGCGTGGACTACCAGGGTATCTAATCCTGTTTGCTCCCCACGCTTTCGCGTCTCAGCGTCAATAATGTTCCAGTAGATCGCCTTCGCAATCGGTATTCCTTCTGATCTCTACGGATTTTACCCCTACACCAGAAATTCCATCTACCTCTCCCATATTCTAGGTAAGCAGTTTTCAAAGCAGTTCAA
+
GFGGGGGGGGGGGGGGGGGGGGFEGGGGGGGGGGGGFEFGGGGGGGGGGGGGGGGFGGGFGGGGGCGGGGGGFGGGGGGGGGGGGGGGGGGGGGGGGGGGGGGGGGGFGFGGGGGGGGGGGGGGGGGGGGGGGGGGGGGDGGGDGGGDGGFFGEGGGGGFGGGGFGFGGFFGGGGGGGGFFGGGGGGGGGGGCEFFFFAFFGFGF>@FDGD5FF?BGFFFFFFFGF0C16AAFFEFFEC743348?B?AFFFFF<F7AFA)4A?AADAABF<AF44F4<<)
@M02352:288:000000000-CKWC8:1:1101:8267:9058 2:N:0:TAGCGCTC+AAGGAGTA
TAATCTTGCGACCGTACTCCCCAGGCGGTCTACTTAGTGCGTTAGCTGCGCCACTAAAGTCTCAAGGACCCCAACGGCTAGTAGACATCGTTTACGGCGTGGACTACCAGGGTATCTAATCCTGTTTGCTACCCACGCTTTCGCACCTCAGTGTCAGTATTGGTCCAGTGAGTCGCCTTCGCCACTGATGTTCCTTCCCATCTCTACGCATTTCACCGCTACACAGGAAATTCCACTCACCTCTACCATACTCTAATTCGCCAGTTTTGAATGCAGTTCC
+
<FGFGGGGGGDFGGGGGGGGGGGGGGEGCFGGGGGGGGGGGGGGGGGGGGGGGGGGGGGGGCFFGGGDFGGGEGGGGGGGGGDFGGCGECGGGGGEGGEGEGEGECDGGEGG<<=DFFGFFGF9FGGGGFDGGGEGGGGGGF886@ECGEF7D;7:FE9EG@CBCFECECF9FG*CD*?F5DGCD?69;7<FFCFFFFAC=5@77AF*>/):FA3CGFF63@7FC71F:F?F=?AAB<0?B<B?44<>D2(-,-.*6472?F(9?BAF4:AA2:7)9:<>
@M02352:288:000000000-CKWC8:1:1101:20883:9126 2:N:0:TAGCGCTC+AAGGAGTA
CAACTTTCCGCCCTTACTCCCCAGGCGGCTTCCTTACCGGTTTGCCTCCGGCACTAGTCCTTACAACCCCACACCCAGTAGACATCGTTTACGGCGTGGACTACCAGGGTATCTAATCCCGTTTGCTCCCCACGCTTTCGCCTTTCATCGTCAATAATGTTCCAGTAGTTCGCCTTCCCACTCGGTCTTCCTTCTTATCTCTACGATTTTTACCCCTTCCCCATAACTTCCATCTACCTCTCCCCTATTCTACACAATCAGTTTTAAATGTTTTTCTACGG
+
CE,,,;;,,B--++--,<CCEC,C,,@+F++96C,,,,678C7,69E5,+++66,,:6,,,,6CCB<:F,44,,B+BB,C,,AFEF?FC<F,++>+@++8488E=,,+3F,DF,E3E99,68@F+8<E?=+,>+@@+@E+++**4E,+@>D,*43,,@,62,,6;D,,,7,6*;?7C**//;@****4>9++;4*).1+2@DF:;))*:@+***()=4((,=:)**(2.@6***))4),4)(.8((3:)5)6))(*(.90)6))))))).)))(.(*).,(
@M02352:288:000000000-CKWC8:1:1101:23751:9134 2:N:0:TAGCGCTC+AAGGAGTA
TAACCTTGCGGCCGTACTCCCCAGGCGGTCAACTTAGTGCGTTAGCTGCGCCACTCACGTCTCAAGGACACAAACGGCTAGTTGACATCGTTTACGGCGTGGACTACCAGGGTATCTAATCCTGTTCGCTCCCCACGCTTTCGTTCCTCAGCGTCAGTATCTGTCCAGGTGGCCGCCTTCGCCACTGATGTTCCTTCCAATCTCTACGCATTTCACCTCTACACTGGAAATTCCACCACCCTCTACAGTACTCTAGTTTGCCAGTTCAAAATGCAGTTCCA
+
GGGEGGGGGGGGGGGGGGGGGGGGGGGGCCFFGGGGGGGGGGGGGGGGGGGGGGGGGGGCFGGGGGGGGGGGGGGGDGFGGGGGFEFGGGGGGGGGGGG:FGDFCF8DFGGG@DDGEFGGGGGGGGAED@BFGGGEGGGGGFGDFCGCFGFGDEG5?;<DGFFG?GGFG:?FFGDDGDGFFGGGGFGFFFFCFFFFFFFC+;:FEFFGGEFGGFAFG*2<B=<FDD:D?FFFF44<?3:BFBFFFFFFFF2<BDFF2>F9A242?AF249AA726)@2<A)
@M02352:288:000000000-CKWC8:1:1101:5252:9143 2:N:0:TAGCGCTC+AAGGAGTA
TAATCTTGCGACCGTACTCCCCAGGCGGTACACTTAATGTGTTAACTGCATTACTGCAAGGTCTAGCCTCACAACAACTAGTGTACATCGTTTAGGGCGTGGACTACCAGGGTATCTAATCCTGTTTGCTCCCCACGCTTTCGCGTCTCAGCGTCAATAATGTTCCAGTAGATCGCCTTCGCAATCGGTATTCCTTCTGATCTCTACGGATTTTACCCCTACACCAGAAATTCCATCTACCTCTCCCATATTCTAGGTAAGCAGTTTTCAAAGCAGTTCAA
+
EGGGGGGGGGGGGGGGGGGGGGGGGGGGGGGGGGGGGGGGGGGGGGGGGGGGGGGGGGGGGGGGGGGGGGEEGGGGGGGGGGGGGGGGGGGGGGGGGGGGGGGGGGGGGGGGGGGGGGGGGGGGGGGGGGGGGGGGGGGGGGGGGGGGGGGGGGGGGGGGGCFGGFFCFCGGGGFGGGGFFGGGGGGGGGGGGFFFFFFCFGFGFFFGGGEGGFFFGFFFFFFFGGFFDFFFFFEFEEFFEEFFFFFFF?AFD>:?2<F<2<B?FF<A<AF4<??(9:AF9
@M02352:288:000000000-CKWC8:1:1101:26461:9153 2:N:0:TAGCGCTC+AAGGAGTA
TAATCTTGCGACCGTACTCCCCAGGCGGTACACTTAATGTGTTAACTGCATTACTGCAAGGTCTAGCCTCACAACAACTAGTGTACATCGTTTAGGGCGTGGACTACCAGGGTATCTAATCCTGTTTGCTCCCCACGCTTTCGCGTCTCAGCGTCAATAATGTTCCAGTAGATCGCCTTCGCAATCGGTATTCCTTCTGATCTCTACGGATTTTACCCCTACACCAGAAATTCCATCTACCTCTCCCATATTCTAGGTAAGCAGTTTTCAAAGCAGTTCAA
+
FFGGGGGGGGGGGGGGGGGGGGGEGFEDGGGCGGGFEFGGGGGGGGGGG<FGGGGEGGGGGGGGGGGGGGGGGGGGGGGGGGGGGGGGGGGGGGFGGGGGGGGGGGGGGGGGGGGGGGGGGGGGGGGCGGGGGGGGGGGCFGEGGGGGGFGFGGGEGGFGGGGGGGGGGGGGGGGD77DFFG8EGGGGEGGGGFFFEFF@FGFGFFFFDGAGGFFFGFDDD4@FFG?DDFFFFFFFEFCEE<A@DFFFA?DAA>AF?AF<?D)::>AFFFF2<?6764462
@M02352:288:000000000-CKWC8:1:1101:19059:9172 2:N:0:TAGCGCTC+AAGGAGTA
TAATCTTGCGACCGTACTCCCCAGGCGGAATGCTTAATCCGTTAGGTGTGTCACCGAACAGTATACTGCCCGACGACTGGCATTCATCGTTTACGGTGTGGACTACCAGGGTATCTAATCCTGTTTGCTCCCCACACTTTCGTACCTCAGCGTCAGTATCGAGCCAGTGAGCCGCCTTCGCCACTGGTGTTCCTCCAAATATCTACGAATTTCACCTCTACACTTGGAATTCCACTCACCTCTCCCGAACTCTAGACTGATAGTTTTGGAGGCCGTTCCA
+
GGGFGGGGGGGFGGGGGGGGGGGGGGGGGGGGGGGGGGGGGGGGGGGGGGGGGGGGGGGGGGGGGGGFGGGGGGCCFGGFFEGGGGGGGGGGGGFGGFGGGGGGGGGGCFGGGGGGGGGGGGGGGGGGGGGGGGGGGGGGGGGGGGGGGGGCEGGGGFGGGGGEGF@FGG,?FGGGGGG>EGGGGGGC@FGGGCFF@FFGFFFGFF:5CFFGG+<A<FE<CF;CGD0629@FFBD)3(3:<:80(44:0;BFAA)*6<::<>4A):>:9(3:?()45(8<
@M02352:288:000000000-CKWC8:1:1101:17953:9203 2:N:0:TAGCGCTC+AAGGAGTA
TAACCTTGCGGCCGTACTCCCCAGGCGGTCAACTTAGTGCGTTAGCTGCGCCACTCACGTCTCAAGGACACAAACGGCTAGTTGACATCGTTTACGGCGTGGACTACCAGGGTATCTAATCCTGTTCGCTCCCCACGCTTTCGTTCCTCAGCGTCAGTATCTGTCCAGGTGGCCGCCTTCGCCACTGATGTTCCTTCCAATCTCTACGCATTTCACCGCTACACTGGAAATTCCACCACCCTCTACAGTACTCTAGTTTGCCAGTTCAAAATGCAGTTCCA
+
CFFFFGGGGGGGGGGGGGGGGGGGGGGGC@FGGGGGCEGGGGGEGGGGGGGGGGFGGGGGGGGGCGGGGGGG7FGGGGDEGGGGFFGGGGGGGFGGGGGGEGG?DGGGEGGGFF,EFDGGFGGGGGGGGDGGGG,>:EEGGGGGGGGGGGGG>EDCEGGEGFGG?FFCFFFGCEG<DCGFFGGGGGG;EEGG77FCEFFCFCFGF6ADDG>3C95=F5>FF>2@FGF4:FBB*9<BFFF:B?6(<AA?B<A955:8A<@42).84<9AD9>7AB4<7<95-
@M02352:288:000000000-CKWC8:1:1101:23684:9236 2:N:0:TAGCGCTC+AAGGAGTA
TAATCTTGCGACCGTACTCCCCAGGCGGAATGCTTAATCCGTTAGGTGTGTCACCGAACAGTATACTGCCCGACGACTGGCATTCATCGTTTACGGTGTGGACTACCAGGGTATCTAATCCTGTTTGCTCCCCACACTTTCGTACCTCAGCGTCAGTATCGAGCCAGTGAGCCGCCTTCGCCACTGGTGTTCCTCCAAATATCTACGAATTTCCCCTCTACACTTGGAATTCCACTCACCCCTCTCGAACTCAAGACCAGGAGTTTACAAGGCAGTTCCAG
+
FGFGGGGGGGGGCGGGGGGGGGGEG8CEGDFFGGGGFFFEGGGGGGGGEGFGGGGGGGGGGGFGGGFACGGGGEEEGGGGGGGGAEGGCFFGCGCEAFFGD?F9AF@D,BC<,AFFDAFFGGGGGGFF9EDFGGGGGGGGGEGGGGAFGCF>EGGGFFGGEDFEG,DCF,>:D7CDGGG:BDCEGG6;:;EDCEF15F4>AGFGFFFG4CFF++7A*:@).88BCG0C4B?F@*44<(21(48<(3()482A4(.=::F0?6(.3<4>A9?(-().7-:24
@M02352:288:000000000-CKWC8:1:1101:18543:9251 2:N:0:TAGCGCTC+AAGGAGTA
TAATCTTGCGACCGTACTCCCCAGGCGGTACACTTAATGTGTTAACTGCATTACTGCAAGGTCTAGCCTCACAACAACTAGTGTACATCGTTTAGGGCGTGGACTACCAGGGTATCTAATCCTGTTTGCTCCCCACGCTTTCGCGTCTCAGCGTCAATAATGTTCCAGTAGATCGCCTTCGCAATCGGTATTCCTTCTGATCTCTACGGATTTTACCCCTACACCAGAAATTCCATCTACCTCTCCCATATTCTAGGTAAGCAGTTTTCAAAGCAGTTCAA
+
FEGGGGGGGGGGEGGGGGGGGGGGGGGGGGGGGGGGGGGGGGGGGGGGGGGGGGGGGGGGGGGGGGGGGGGGGGGGGGGGGGGGGGGFFGGGGGGGGGGGGGGGGGGGGGGGGGGGGGGGGFFGGGGGGGGGGGGGGGGGGGGGGGGCCGGGGGGGGGGGGGGGGFGEGGFFGGGGGGGFFGGGGGGGGGGGGFFFEFF7=CFGFFFGGDFGGFFFGFDFFFFFGFFG@FFFFFFF67CFEEFFFF?3A<DFBBA42<?<BFF?<<BB<>A:<?F0@>AB4
@M02352:288:000000000-CKWC8:1:1101:27917:9251 2:N:0:TAGCGCTC+AAGGAGTA
TAATCTTGCGACCGTACTCCCCAGGCGGTACACTTAATGTGTTAACTGCATTACTGCAAGGTCTAGCCTCACAACAACTAGTGTACATCGTTTAGGGCGTGGACTACCAGGGTATCTAATCCTGTTTGCTCCCCACGCTTTCGCGTCTCAGCGTCAATAATGTTCCAGTAGATCGCCTTCGCAATCGGTATTCCTTCTGATCTCTACGGATTTTACCCCTACACCAGAAATTCCATCTACCTCTCCCATATTCTAGGTAAGCAGTTTTCAAAGCAGTTCAA
+
GGGGGGGGGGEGEFGGGFFGGGGEGGGGGGGGGGGGGGGGGGGGGGGGGGGGGGGGGGCEFGGGG,FGGGGGGGGGGGGGGGGGGGGGGEFGGGGGGGGGGGGGGGGGGGDGGGGGGGGGGGGGGGGGGGG8FGEEGGGEGFGCGEGGGGGGGGGGCFFGGFGGGGGCFFGGGGGGGGGFFDCEGGGGGGGGGFFCEFFDFGFCCFFG5CEG=FEFC6:=?F;F5C?F@FCFFAEF<CEC<EEB02??FFFAF9463AFA22<<9>A<<AD)::?(@<2:6
@M02352:288:000000000-CKWC8:1:1101:3754:9263 2:N:0:TAGCGCTC+AAGGAGTA
TAACCTTGCGGCCGTACTCCCCAGGCGGTCAACTTAGTGCGTTAGCTGCGCCACTCACGTCTCACGGACCCAAACGGCTAGTTGACATCGTTTACGGCGTGGACCACCCGGGTATCTAATCCTTTTCGCTCCCCACGCTTTCGTTCCTCAGCGTCAGTATCTGTCCAGGTGGCCGCCTTCGCCACTGATGTTCCTTCCAATCTCTACTCATTTCACCGCTACCCCGGAAATTCCACCCCCCTCTACAGTACTCTAGTTTGCCAGTTCAACATGCAGGTCCA
+
@EAFCFFGGGG@@FGGGGGGGE,BF,@C8+86EFGGC@FFEGGEDFFG?GEFGG<F,CFGGGGA,,44@+BE?FC=CEC=EEEF9EAE9=BFGBA:+@+@:FEF,3BF++>>F+,C,,,84F=,3F3+@:>CFG7FBECCFEEFC>DF92:?*A*4AF<F,@9E9F;:6:?88C)<C8<659;CGG?E+=<;@5FEFF*289**.*9*9+97C42*@5,(()45*90),8=4*9-6((((49<:7:<D<AA92<A*644))4)23A42-)..3794)4:),
@M02352:288:000000000-CKWC8:1:1101:8973:9279 2:N:0:TAGCGCTC+AAGGAGTA
TAACCTTGCGGCCGTACTCCCCAGGCGGTCAGCTTAGTGCGTTAGCTGCGCCACTCACGTCTCAAGGACACAAACGGCTAGTTGACATCGTTTACGGCGTGGACTACCAGGGTATCTAATCCTGTTTGCTCCCCACGCTTTCGCGTCTCAGCGTCAATAATGTTCCAGTAGATCGCCTTCGCAATCGGTATTCCTTCTGATCTCTACGGATTTTACCCCTACACCAGAAATTCCATCTACCTCTCCCATATTCTAGGTAAGCAGTTTTCAAAGCAGTTCAA
+
GGGGFGGGGGGGGGGGGGGGGGGGGGGGGGGGGGGGGGGGGGGGGGGGGGGGGGFGGGGGGGGGGGGGGGGDGGGGGGGGGGGGGGGGGGGGGGGGGGGGGGGGGGGGGFG7DFGGGGGGGGGFGGGGGGGFGGGGGGGGGGEGGEGDGGGGGGGGGGGGGCFG9FG9EGGDCFGGGGCFFGGGGFFEGGGGGFFFFFFGFGFGFFFDDGFGGFFFGFFFB@BFFF1CBFFFFFFBAAADD7<2<?:7A79>AAFF?F?),8AF9<B2.4>A2:FFF<2:4
@M02352:288:000000000-CKWC8:1:1101:21152:9290 2:N:0:TAGCGCTC+AAGGAGTA
TAATCTTGCGACCGTACTCCCCAGGCGGTACACTTAATGTGTTAACTGCATTACTGCAAGGTCTAGCCTCACAACAACTAGTGTACATCGTTTAGGGCGTGGACTACCAGGGTATCTAATCCTGTTTGCTCCCCACGCTTTCGCGTCTCAGCGTCAATAATGTTCCAGTAGATCGCCTTCGCAATCGGTATTCCTTCTGATCTCTACGGATTTTACCCCTACACCAGAAATTCCATCTACCTCTCCCATATTCTAGGTAAGCAGTTTTCAAAGCAGTTCAA
+
CEGGGGGGGGDFFGGGGGGGGGGGGGGGGGGFGGGFFGGGGGGGGGGGGGGGGGGGGGGGGGGGGGGGGGGGGGGGGGGGGGGGGGGGGGGGGGGGGGGGGGGGGGGG<FGGGGGGGGGFGGGDGGGGGGGGGGGGGGGGGGGGEEGGGGGFGGGGGGG9FGGGFCGGGFGFGGGGGGGFFGGGGGG5CFGGGFFFFFF@FFFGFFFGGCDGFFFFGFD@;F@F4C1FFFFFFFCEE6?C44<EFB??D1<ABA:@2<F>22>:ADFFF<A<>?@1B>BF2
@M02352:288:000000000-CKWC8:1:1101:9777:9297 2:N:0:TAGCGCTC+AAGGAGTA
TAATCTTGCGACCGTACTCCCCAGGCGGTACACTTAATGTGTTAACTGCATTACTGCAAGGTCTAGCCTCACAACAACTAGTGTACATCGTTTAGGGCGTGGACTACCAGGGTATCTAATCCTGTTTGCTCCCCACGCTTTCGCGTCTCAGCGTCAATAATGTTCCAGTAGATCGCCTTCGCAATCGGTATTCCTTCTGATCTCTACGGATTTTACCCCTACACCAGAAATTCCATCTACCTCTCCCATATTCTAGGTAAGCAGTTTTCAAAGCAGTTCAA
+
GGGGGGGGGGGGGGGGGGGGGGGGGGGGGGGGGGGGGGGGGGGGGGGGGGGGGGGFGGGGGGGGGGGGGGGGGGGGGGGGGGGGGGGGGGGGGGGGGGGGGGGGGGGGGGGGGGFGGGGGGGGGGGGGGGGGGGGGGGGGGGGGGGGGGGGGGGGGGGGGGGGGGGGGGGGGFEGGGGGFFGGDGEGGEFGGGFFFFFFGFGFG?8FGGCBGGFFFGFFFFFFAGGFGFAFFFFFFFF?<@@E@:BFFF0AA<<A?2<?A7?B?FFF><DBA<B;7B<FF2
@M02352:288:000000000-CKWC8:1:1101:9462:9319 2:N:0:TAGCGCTC+AAGGAGTA
TAACCTTGCGGCCGTACTCCCCAGGCGGTCAACTTAGTGCGTTAGCTGCGCCACTCACGTCTCAAGGACACAAACGGCTAGTTGACATCGTTTACGGCGTGGACTACCAGGGTATCTAATCCTGTTCGCTCCCCACGCTTTCGTTCCTCAGCGTCAGTATCTGTCCAGGTGGCCGCCTTCGCCACTGATGTTCCTTCCAATCTCTACGCATTTCACCGCCACACTGGAAATTCCACCACCCTCTACAATACTCTAGTTTGCCAGTTCAAAATGCAGTTCC
+
GFGFFGGGGGGGGGGGGGGGGGGGGGGGGGGGGGGGGGGGGGGGGGGGGGGGGGGGGGGGGGGGGGGFGGGCFGGGGGGGGGGGGGGGGGGGGGGGGGGGGGGGGGGGGGGGGGGGGGGGGGGGGGGGGGGGGGGGGGGGGGGGGGGGGGGGGGGGGGGFGGGGGGGEGGGGGFGGGGGFFGGGGGGFDGGFGEFFFFFGFGFGFFFFGGFGGF>FGFF09><EDGFGFFFFFFFF:1?B<3<BB24746:BFFF*6<?>A<<:?<>BAF<<89@B?<B>
@M02352:288:000000000-CKWC8:1:1101:17263:9357 2:N:0:TAGCGCTC+AAGGAGTA
TAACCTTGCGGCCGTACTCCCCAGGCGGTCAACTTAGTGCGTTAGCTTCGCCACTAAGTCATTACAACCCAACGGCTAGTAGACATCGTTTACGGCGTGGACTACCAGGGTATCTAATCCTGTTTGCTCCCCACGCTTTCGCACCTCAGTGTCAGTATCAATCCAGAGTGTCGCCTTCGCCACTGATGTTCCTTCCTATATCTACGCATTTCACCGCTACACAGGAAATTCCACACTCTTCTATCTTACTCTAGCCTGCCAGTATCGGGTGCAATTCCAAA
+
GGGGGGGFFGGGGGGGGGGGGEGGGGGGEGGFGGGGGGGGGGEFGGGGGGGGGGGGGGGGGGGGGGGGGGGGGGGGGGGGGGGGGGGGGGGGGGGGEGGGGGGGGGGGGGGGGGGGGGFEGGGGFGGGGGGGGGFECEGGGDEEEFGGGGGGGGGGGGGGGGGGGGCCEFGGGGGGDGGBEGGGG7E9,=C@F3F8<FFF6D=;CFD3CEFG7F@)*82:BF?F4DFCAFF?FF7:13)).466:):AA<4646A5>::,5:>24),(9?><79B)*54:)
@M02352:288:000000000-CKWC8:1:1101:25507:9357 2:N:0:TAGCGCTC+AAGGAGTA
TAACCTTGCGGCCGTACTCCCCAGGCGGTCAACTTAGTGCGTTAGCTGCGCCACTCACGTCTCAAGGACACAAACGGCTAGTTGACATCGTTTACGGCGTGGACTACCAGGGTATCTAATCCTGTTCGCTCCCCACGCTTTCGTACCTCAGCGTCAGTATCTGTCCAGGTGGCCGCCTTCGCCACTGATGTTCCTTCCAATCTCTACGCATTTCACCGCTACACTGGAAATTCCACCACCCTCTACAGTACTCTAGTTTGCCAGTTCAAAATGCAGTTCCA
+
CGGGGGGGGGGGGGGGGGGGGGGGGGGG@CGGGGGGGGGGGGGGGGGGGGGGGGGGGGGGFFFGGGGFGGGFDGGGGGGGGGGGGFGGGEGGGGGGGGEG@FGGGFGGGGGGGGGGGGGFGGFEFGDGGEFGGGGGGGGGGGGGGGGFG6EGGGGGGGGGG;BEGGGFGGGGGGGGGGGFFGGGGGGCGGGGGFFFFFFCFGFDEFF3DCBCC?9FGEF>BFFFGFBCBBFFF?AFFFFFBFFFFFF?<42)4<B?AA6>BBF:BFF9)62))6=A=><9.
@M02352:288:000000000-CKWC8:1:1101:24985:9418 2:N:0:TAGCGCTC+AAGGAGTA
TAACCTTGCGGCCGTACTCCCCAGGCGGTCAACTTAGTGCGTTAGCTGCGCCACTCACGTCTCAAGGACACAAACGGCTAGTTGACATCGTTTACGGCGTGGACTACCAGGGTATCTAATCCTGTTCGCTCCCCACGCTTTCGTTCCTCAGCGTCAGTATCTGTCCAGGTGGCCGCCTTCGCCACTGATGTTCCTTCCAATCTCTACGCATTTCACCGCTACACTGGAAATTCCACCACCCTCTACAGTACTCTAGTCTACCAGTTCAAAATGCAGTTCC
+
GFGGGGGGGGGGGGGGGGGGGGGGGGGFEFGGGGGGGGGGGGGGGGGGGGGGGGGGGGEGGGGGFGGGGFGGGGGGGGGGGGGGGGGGGGGGGFGGGGGGGGGGGGGGGGGGGGGGDGGGGGGCGGGGGGGGGGGGGGGGGGGGGGGGGGGGGGGECGGFGGGGGGGGGGCGGGGGGGGFFDGGGGFGGFGGGFFFFFAGFGFGFFFCGGEGGFAFGFFFFFFFGGF4??F=FFAAFFF:BBF?AFFB<BBFFAAFB276998>ADFFFAAB2AF<FAAB
@M02352:288:000000000-CKWC8:1:1101:14175:9463 2:N:0:TAGCGCTC+AAGGAGTA
TAACCTTGCGGCCGTACTCCCCAGGCGGTCAACTTAGTGCGTTAGCTGCGCCACTCACGTCTCAAGGACACAAACGGCTAGTTGACATCGTTTACGGCGTGGACTACCAGGGTATCTAATCCTGTTCGCTCCCCACGCTTTCGTTCCTCAGCGTCAGTATCTGTCCAGGTGGCCGCCTTCGCCACTGATGTTCCTTCCAATCTCTACGCATTTCACCGCTACACTGGAAATTCCACCACCCTCTACAGTACTCTAGTCGAACAGTTCAAAATGCAGTTCC
+
GCGGGGGGGGGGGGGGGGGGGGGGGGGGGGGGGGGGGGGGGGGGGGGGGDGGGGGGGGGGGGGGGGGGGFG8FGGGGGGGGGGGFGGGGGGGGGGGGGGGGGGGGGGGGGGGGGGGGGGGGGGFGGGGGGGGGGGGGGGGGGGGGGGGGGGGGGGGGGGGGGGGGGGGGGGGGGGGGGGFFGGGGGGGGGGGGFFFFFFGFGFGFFF<GGFGGFFFGEFFBFFFFD?F09FFF@DFFBFFFFFFFFFBF2<AF<ABAB<??BBBFFFF<B2<B<=<FBFA
@M02352:288:000000000-CKWC8:1:1101:22024:9497 2:N:0:TAGCGCTC+AAGGAGTA
TAATCTTGCGACCGTACTCCCCAGGCGGTACACTTAATGTGTTAACTGCATTACTGCAAGGTCTAGCCTCACAACAACTAGTGTACATCGTTTAGGGCGTGGACTACCAGGGTATCTAATCCTGTTTGCTCCCCACGCTTTCGCGTCCCAGCGTCAATAATGTTCCAGTAGATCGCCTTCCCAATCGGTATTCCTTCTGATCTCTACGGATTTTACCCCTACACCAGAAATTCCATCTACCCCTCCCATTTTCTAGGTAATCAGTTTTCAAAGCAGTTCAA
+
GGDFGGGGGGGGGGGGGGGGGGGGGGGGGGGGGGGGFFGEGGGGGGGFG<FDFGFFGGGGFGCFGF,C<F,C=<?AFGA=EF9?F@,9C=FFG@,5<E:>@FFFG,9E=<FD<=A;,4F@=F<DGGGCD4,FFEFGEE8BC,+6+8=+6,54+4::8F;AG,@EFG9EGG,>CFGGD>D9*97977:C1,AF:CCCF=+=1+1+9+1/:E5DGFF=FF0=(5();57C@;=;6:7CEC<;7,((4<<09)..6-:@2:B9)6)4.6A2<AA<)3).9<2))
@M02352:288:000000000-CKWC8:1:1101:11569:9509 2:N:0:TAGCGCTC+AAGGAGTA
TAATCTTGCGACCGTACTCCCCAGGCGGTACACTTAATGTGTTAACTGCATTACTGCAAGGTCTAGCCTCACAACAACTAGTGTACATCGTTTAGGGCGTGGACTACCAGGGTATCTAATCCTGTTTGCTCCCCACGCTTTCGCGTCTCAGCGTCAATAATGTTCCAGTAGATCCCCTTCGCAATGGGTTTTCCTTCTGATTTCTCCGGATTTACCCCTTACCCCAGAAATTCCATCTACCTCTCCCATATTACAGTTAAGCAGTTTTAAAAGCGGTCAAA
+
GGGGGGGGFEGGGGGFGGFGGGGCGCFE@F:9FGGGGG9CFFGF9@FF,:CCFFFCEFCEGFFG,CFGGG:CFFE8<C=FCE,AF@<FA,DF7<FFG8:FFC+,A,FFCFGDFGFF,@E4E;F9EFFGFAEGGGGG@+@EFA8EB@C?CDA6843A>BFA9,3,@,75EEC;;E*;?99F*7CC*4,<@*;4C7@48*=7++++/++555;CD+);9=(/6=(29*1*6966@+))9))7.)-)..((),).)))0))*)))).6A2)).)-.,)(0((.)
@M02352:288:000000000-CKWC8:1:1101:4040:9510 2:N:0:TAGCGCTC+AAGGAGTA
TAATCTTGCGACCGTACTCCCCAGGCGGTCTACTTAGTGCGTTAGCTGCGCCACTAAAGTCTCAAGGACCCCAACGGCTAGTTGACATCGTTTACGGCGTGGACTACCAGGGTATCTAATCCTGTTCGCTCCCCACGCTTTCGTTCCTCAGCGTCAGTATCTGTCCAGGTGGCCGCCTTCGCCACTGATGTTCCTTCCAATCTCTACGCATTTCACCGCTACACTGGAAATTCCACCACCCTCTACAGTACTCTATTTTGCCAGTTCAAAATGCAGTTCCA
+
FFGGGGGGGGGGEGFFGEGGGGGGGGGGGGGGGGGGGGFGGGGGGGGGGGGGGGGGGGGGGGGGGGGGGGGGGGGDGGGGGGGGGGGGGGGGGGGGGGGGGCGGGGGGFGCGGG8FGFFGGGGGGGGCEGGGGGGGGGGGGGGGGGGDGFFGGGGGGGGGGGGGGGGGGGGGGGGGGGGF:DEECGGFFGGGGFFFFFFGFGFGFAFFGGFGGFFFGFFF0:2FFG(747FF@6:A?FFBF6<?AF>?<<FFFFA*6AFA?AB>:))-4:<A2:4)9:A4)
@M02352:288:000000000-CKWC8:1:1101:25222:9517 2:N:0:TAGCGCTC+AAGGAGTA
TAATCTTGCGACCGTACTCCCCAGGCGGTCTACTTAGTGCGTTAGCTGCGCCACTAAAGCCTCAAGGACCCCAACGGCTAGTAGACATCGTTTACGGCGTGGACTACCAGGGTATCTAATCCTGTTTGCTACCCACGCTTTCGCACCTCAGTGTCAGTATTGGTCCAGTGAGTCGCCTTCGCCACTGATGTTCCTTCCCATCTCTACGCATTTCACCGCTACACAGGAAATTCCACTCACCTCTACCATACTCTAGTTCGCCAGTTTTGAATGCAGTTCCA
+
GGGGGGGGGGGGGGGGGGGGGGGGGGGGFDEGGGGGGGGGGGGGGGGGGGGGGGGGGGGGGGGGGGGGGGGGGGGGGGGGGGGGGGGGGGGGGGGGGGGGGGGGGGGGGGGGGGGGGGGGGGGGGGGGGGGGGGGGGGGGGGGGGGGGGGGGGGGGGGGGGGGGGGGGGGGGGGGGGGGFFGGCDGGCGGGGGFFFFFFGFGFGFFFGGGEDGFFFGDBFFFFFGG<G<FFFFFFAAFBBFFBFFFFBABFF?B2*.:FF;?B>BBA>7:4>AFF9@AA>)
@M02352:288:000000000-CKWC8:1:1101:13226:9518 2:N:0:TAGCGCTC+AAGGAGTA
TAACCTTGCGGCCGTACTCCCCAGGCGGTCAACTTAGTGCGTTAGCTGCGCCACTCACGTCTCAAGGACACAAACGGCTAGTTGACATCGTTTACGGCGTGGACTACCAGGGTATCTAATCCTGTTCGCTCCCCACGCTTTCGTACCTCAGCGTCAGTATCTGTCCAGGTGGCCGCCTTCGCCACTGATGTTCCTTCCAATCTCTACGCATTTCACCGCTACACTGGAAATTCCACCACCCTCTACAGTACTCTAGTTTGCCAGTTCAAAATGCAGTTCC
+
GGGGGGGGGGGGGGGGGGGGGGGGGFGGEGGGGGGGGGGGGEGGGGGGGGGGGGGGDGGGGGGGGGGGGGGGGGGFGGGGGGGGGGCGGGGGGGGGGGGGGGGGGGGGGGGGGGGGFGGGGGGGGGGGGGGGGEGGGGGGGGGGGFGGGGGGGGGEDGFCGGGGGGGFGF6CFFGGGG5=>GGCGGFGFCFGGFFFFFFGFF=DCCFGG5>DGFFFGBFBBF<FGF:C?F?@FFFF?6:???B?)-)4<2<DAAA*:AF<AFAFFFFFFF222-*)9<2>
@M02352:288:000000000-CKWC8:1:1101:12753:9535 2:N:0:TAGCGCTC+AAGGAGTA
TAATCTTGCGACCGTACTCCCCAGGCGGTACACTTAATGTGTTAACTGCATTACTGCAAGGTCTAGCCTCACAACAACTAGTGTACATCGTTTAGGGCGTGGACTACCAGGGTATCTAATCCTGTTTGCTCCCCACGCTTTCGCGTCTCAGCGTCAATAATGTTCCAGTAGATCGCCTTCGCAATCGGTATTCCTTCTGATCTCTACGGATTTTACCCCTACACCAGAAATTCCATCTACCTCTCCCTTATTCTAGGTAAGCAGTTTTCAAAGCAGTTCAA
+
FEGGFGGCFGCEEGGGGGGGGGGGGGGGGGGGGGGGFGGGGGGGGGGGGAFFGGGAEGFGGFFGGFFGGGGGGGGGGGGGGGGGGGGGGGFFEFGGFGGGGDEGGGGGGGGGGGGGFGCGGGFGGGCGGEFFGGGGGGEGGGDCCEGGGGGG>A>EEGFGGCFGGFDGFE;FCEFCGDDFFGGC9FGGEFGFG7CFEFFDFGFGFFFFDCACFFEFG;?D?F;FGG@F1)6:A@CEFEFFF8AEF7<(),4:256=?BF9?29?)<<BA>244767BBA<.
@M02352:288:000000000-CKWC8:1:1101:6090:9569 2:N:0:TAGCGCTC+AAGGAGTA
TAACCTTGCGGCCGTACTCCCCAGGCGGTCAACTTAGTGCGTTAGCTGCGCCTCTCACGTCACAAGGACACAAACGTCTAGTTGACATTGTTTACGGCGTGGACTACTAGGGTATCTGATTCTGTTCCCACCCCACGTCTTCCTTCCTCAGCGTCAGTATCTGTTCATGTGGCCCCCCTCGCCACTGATGTTCCTTCCAATCTCTACCCACTTCACAGCAACACTGGAAATGCCAGCACCCACTACCGTACTATAGTTCGCCAGTTCAAAATGCAGTTCG
+
EAFF,CFAFEC++@FG:FGGGCF,,,6@++,69CF,C6FCE@8C,,,5,8:,,6,:6,::C,C,,A89:9,:,4,,,+4+5B,5FG9<,,CE,BFG7:+8664E,EF,,,,,AA,,,,,C3,,,,5,,@8@F7C7:E3+4D,,,,@D+,,35**3*@,7@EFCCE,,,7,,2*1*;9):;?D?*/6+>;1+++)+)7;F18*3@)3A+;+)*+276+;;(/=37*0(*(08**)5)30(,4(-(,4(4-::?6)-*.)*-9:?(.4))55>)))*.94<(
@M02352:288:000000000-CKWC8:1:1101:15247:9579 2:N:0:TAGCGCTC+AAGGAGTA
TAATCTTGCGACCGTACTCCCCAGGCGGTACACTTAATGTGTTAACTGCATTACTGCAAGGTCTAGCCTCACAACAACTAGTGTACATCGTTTAGGGCGTGGACTACCAGGGTATCTAATCCTGTTTGCTCCCCACGCTTTCGCGTCTCAGCGTCAATAATGTTCCAGTAGATCGCCTTCGCAATCGGTATTCCTTCTGATCTCTACGGATTTTACCCCTACACCAGAAATTCCATCTACCTCTCCCATCTTCTAGGTACACAGTTTTCAAAACAGTTCAA
+
EE@FFGGGGGGDEFFGGGGGGGGGGGGGEGGGFGGGGFGGGGGGFGGGGGAFGGGGGGGGGGGGGGGEGF<FFGGGGGGFGDCFFGF<ECFGGG9=FE>FFGGGGGGGFGGGF=AD;=E9BFFFGGGGGF,EFGF@CCEGFG>CEE=CG,,@EC?EEGGFF9EGGF9>EFGG;=FDDGDF?DGECF*CE7FGGFFF@9FGFFAFCCF:DEAGGFF=EF?1()(2CC<*68FFFFCE<CECE<<?F?7:<()6A94639F4-62(-<AA<AF2)..(06)5)
@M02352:288:000000000-CKWC8:1:1101:14988:9590 2:N:0:TAGCGCTC+AAGGAGTA
TAATCTTGCGACCGTACTCCCCAGGCGGTCTACTTAGTGCGTTAGCTGCGCCACTAAAGTCTCAAGGACCCCAACGGCTAGTAGACATCGTTTACGGCGTGGACTACCAGGGTATCTAATCCTGTTTGCTACCCACGCTTTCGCACCTCAGTGTCAGTATTGGTCCAGTGAGTCGCCTTCGCCACTGATGTTCCTTCCCATCTCTACGCATTTCACCGCTACACAGGAAATTCCACTCACCTCTACCATACTCTAGTTCGCCAGTTTTGAATGCAGTTCCA
+
FFGGGGGGGGGGGGGGGGGGGGGGGGGGGGGGGGGGGGGGGGGGGGGGGGGGGGGGGGGGGGGGGGGGGGGGGGGGGGGGGGGGGGGGGGGGGGGGGGGGGGGGGGGGGGGGGGGGGGGFGGGGGGGGGGGGGGGGGGGGGGGGGGGGGGGGGGGGGFFDGGGGGGGGGFGGGFDGGGGFFGGGGGGFCGCGGFFEFFFCFGFGCFFCGGFGGFFFGBFFFFFFG4:F2FFFFFBA67??08?B>A<?FBF<2<<*:<=?BFB9?FFA06>2<<82@4A))
@M02352:288:000000000-CKWC8:1:1101:22497:9591 2:N:0:TAGCGCTC+AAGGAGTA
TAATCTTGCGACCGTACTCCCCAGGCGGTCTACTTAGTGCGTTAGCTGCGCCACTAAAGTCTCAAGGACCCCAACGGCTAGTAGACATCGTTTACGGCGTGGACTACCAGGGTATCTAATCCTGTTCGCTACCCACACTTTCGCACATGAGCGTCAGTTACTGACCAGGGAGTCGCCTTCGCCACTGATGTTCCTCCAGATATCTACGCATTTCACCGCTACACCTGGAATTCCACTCCCCTCTCCAAAACTCTAGCCTGCCAGTTCTAAATGCAATTCC
+
FFGEFGGGGGDGGGGGGGGGGGGGFGGGGGGGGGGGGGGGGGGGGGGGGGGGGGGGGGGGGGGGGGGGGGGGGGGGGGGGGGGGGGGGGGGGGGGGGGGGGGGGGGGGGGGGGGGGGGGGGGGGGGGGGGGGGGGGGGGFGGGGGGGGGGGGGGGGGGGGGGGGGGGGGGEGGEGGDGGFFGGGGGGFGGGGG?;6@FFFFFFFCFFGGGA<FBBFGFFFFF?FGGFG<FFF?F>ADFFFFFB:?F4>A?::?D9*6?FB?B?>39A<A:9ABA?9?ABF
@M02352:288:000000000-CKWC8:1:1101:21730:9607 2:N:0:TAGCGCTC+AAGGAGTA
TAATCTTGCGACCGTACTCCCCAGGCGGTCTACTTAGTGCGTTAGCTGCGCCACTAAAGTCTCAAGGACCCCAACGGCTAGTAGACATCGTTTACGGCGTGGACTACCAGGGTATCTAATCCTGTTTGCTACCCACGCTTTCGTACCTCAGTGTCAGTATTGGTCCAGTAAGTCGCCTTCGCCACTGATGTTCCTTCCCATCTCTACGCATTTCACCGCTACACAGGAAATTCCACTTACCTCTACCATACTCTAGTTCATCAGTTTTGAATGCAGTTCCA
+
GDGGGGGGGGGGGGGGGGGGGGGGGGGGFEFFGGGGAFGGGGGGGGGGGGGGGGFGGGGGGFGGGGGGGGGGGGGGGGGGGGGGGGGGGGGGGGGGGGGGGGGGGGGGGGGGGGGGGGGGGCFGGGGGGG;FGGGGGGGGGGGGGGEDEFGGFFGGGGAFFGGEGGGGGGGGGGDGDDGFFGGCDGGEFCFGGEFFFFFFFC+;CFFGGGADGFFFGEF>FFFF=FFGBFFF=F<AB4<D?9>D>FA?F<:A?>AF<>FAAAAFAAFF?FAFABF474><)
@M02352:288:000000000-CKWC8:1:1101:25122:9614 2:N:0:TAGCGCTC+AAGGAGTA
TAATCTTGCGACCGTACTCCCCAGGCGGTCTATTTAGTGCGTTAGCTGCGCCACTAAAGTCTCAAGGACCCCAACGGCTAGTAGACATCGTTTAGGGCGTGGACTACCAGGGTATCTAATCCTGTTTGCTCCCCACGCTTTCGCACCTCAGTGTCAGTATCGAGCCAGTCAGTCGCCTTCGCCACTGGTGTTCCTTCCCATCTCTACGCATTTCACCGCTACACAGGAAATTCCACTAACCTCTCTCGTACTCTAGTGAGTCAGTTTTGAATGCAGTTCCA
+
FDCFFGGGFGGGGGGGGGGGGGGGGGGGGGGGGGGGGGGGGGGGGGGGGGGGGGGGGGGGGGGGGGGGGGGGGGGEGGGGGGGGGGGGGGGGGFGGGGGGGGGGGGGGGGGGGFGGGGGGGGGGGGGGGGGGGGGGGGGGGGGGGGGGGGGGGGGGGGGGGGGGGGGGGGGGGGGGGGGFFGGGGGGFFFFCFFFFFAFGFGFGFFFFGGFGGFFFGE@FFFFFFGFF?FFFFFFBFF?FFFB?F<?:B6:?9>AFFFB<DFFFFFFFFF9AFFF9FBF<)
@M02352:288:000000000-CKWC8:1:1101:28587:9636 2:N:0:TAGCGCTC+AAGGAGTA
CATTCTTGCGAACGTACTCCCCAGGTGGGTCACTTATCACTTTCGCTTAGCCACTCAAACCGAAGTTCGAACAGCTAGTGACCATCGTTTACGGCGTGGACTACCAGGGTATCTAATCCTGTTCGCTCCCCACGCTTTCGTCCATCAGTGTCAGTATATTATTAGTAATCTGCCTTCGCAATTGGTATTCTATGTAATATCTATGCATTTCACCGCTACACTACATATTCTAACTACTTCATAATAACTCAAGACAACCAGTATCAAAGGCAATTCTACAG
+
GFFGGGGGGGGGGGGGGGGGGGGGGGGGGGGGGGGGGGGGGGGGGGGGGGGGGGGGGGGGGGGGGGGGGGGGGGGGGGGGGFEFGGGGGGGGEGGGGGGDFGGGGGGGGGGGGGGGGG9FGGGGGGGGGGGGGGGGGGFCGGCGGGGGGGGGGGGGGGGGGGGGGGGGGGGGGGGGGG>BFGGGGGGGGGGGGFFFCAFGFGFGFFFGGGFFFF@DCDFEDFFFGGFGFFFFF6CEFFFFFCFFECE<34;;33@F@FD?FFFF<BFFA?0<??B>FD>A)
@M02352:288:000000000-CKWC8:1:1101:14076:9644 2:N:0:TAGCGCTC+AAGGAGTA
TAATCTTGCGACCGTACTCCCCAGGCGGTACACTTAATGTGTTAACTGCATTACTGCAAGGTCTAGCCTCACAACAACTAGTGTACATCGTTTAGGGCGTGGACTACCAGGGTATCTAATCCTGTTTGCTCCCCACGCTTTCGCGTCTCAGCGTCAATAATGTTCCAGTAGATCGCCTTCGCAATCGGTATTCCTTCTGATCTCTACGGATTTTACCCCTACACCAGAAATTCCATCTACCTCTCCCATATTCTAGGCAAGCAGTTTTCAAAGCAGTTCAA
+
,CB,<EFGGE7FFEFGGGGGGGGGGCGGFGGGGGGGGGGE<FGCDFFFGFFCFGGC<EEECG<CAFCGGGGGGGGGGGGGGGGE,CFFC79,C7CFCFGGGEGGFFGCCFCFF,9=EDFFEFG<<FFFGEEFGGG7CCEGGF=C+@CDGGGGGGDE8DE,@FEGFGGGGDG9CE7CGGGFF4:@CEF>EC*=D?>EEFFD8+8=@+=44*.:F=CA?F?13AEFCC;5(6@FFF65><CC;8./,4(4).6)-).72(*4((,(.)).-)6-519(06>A)
@M02352:288:000000000-CKWC8:1:1101:16615:9650 2:N:0:TAGCGCTC+AAGGAGTA
TAACCTTGCGGCCGTACTCCCCAGGCGGTCAACTTAGTGCGTTAGCTGCGCCACCCACGACTCAAGGTCACAGACGGCTAGTTGACATCGTTTACGGCGTGGGCTACCAGGGTATCTAATCCTGTTTGCTCCCCACGCTTTCGTGCCTCAGTGTCAGTATTTGTCCAGGTAGCCGCCTTCGCCACTGATGTTCCTTCCAATCTCTACGCATTTCACCGCTACACTGGAAATTCCACTACCCTCTACAATACTTTAGTTTGCCAGTTCAAAATGCAGTTCC
+
GFGGGGGGGGGGGGGGGGGGGGGGGGGGGGGGGGGGGGFGGGGGGGGGGGGGGGGGCGGGGGGGGGGGGGGGGGGD7FCFGGGCGGGGGGGGGGGGGGGGGGGGGGGGGGDGGGCGGGGGGGGFFGGCFFFGGFGGGGGEGGGGFGEGGGGGGGGGGGGGGF@FFFGGDGGCFGGGGGGF>GGGGGGGFGGGGEFFFFFGFFFCEFFCC*):;AEF9.299@25CD0C7*9B@F24<:?815677<9<4<>-)).*.6/-.<>43>AB-5AF))/)0.:2
@M02352:288:000000000-CKWC8:1:1101:6583:9661 2:N:0:TAGCGCCC+AAGGAGTA
TAATCTTGCGACCGTACTCCCCAGGCGGTACACTTAATGTGTTAACTGCATTACTGCAAGGTCTAGCCTCCCAACCACTAGTGTACAATGTTTAGGGCGTGGACTACCAGGGTATCTAATCCTTTTTGCTCCCCACGCTTTCGCGTCTCAGCGTCAATAATGTTCCAGTAGCTCGCCTTCGCAATCGGTATTCCTTCTGCTCTCTACGGATTTTACCCCTACACCAGACATTCCATCTACCTCTCCAATATTCTAAGTAAGCAATTTTCAAAGCCGGTCAA
+
9F6@<FGGGC7CEGFGGGGGGGGGG8FG@C:<FGGGGAGC9EF<@FGG96<CFG,9@66:6FGF<,E<CF8FCE7,BC6?999E,5,,,5,CF<<=,948+C:99?9F5=FG===E9;F=CF<,5CFDFADFGGFG=6=CFE36+8@+@D:?314+@;8=CE@,@F;;3@,,>@C?DCCA:9:CC64CCFCG8CFEFA6+1+4**+47<*0<=F<AGF;1()(.;*(*(.+;+;<<EE36AF<2,:)())-)))6*6:*-.5)()56>DA)).()4)-305
@M02352:288:000000000-CKWC8:1:1101:13926:9677 2:N:0:TAGCGCTC+AAGGAGTA
TAATCTTGCGACCGTACTCCCCAGGCGGTCTACTTAGTGCGTTAGCTGCGCCACTAAAGTCTCAAGGACCCCAACGGCTAGTAGACATCGTTTACGGCGTGGACTACCAGGGTATCTAATCCTGTTTGCTACCCACGCTTTCGCACCTCAGTGTCAGTATTGGTCCAGTGAGTCGCCTTCGCCACTGATGTTCCTTCCCATCTCTACGCATTTCACCGCTACCCAGGAAATTCCACTCACCTCTACCATCCTCTAGTTCGCCAGTTCAAAATGCATTTCC
+
FFGGGGGGGGGGGGGDFG9FGGGEGFFFG:FFGGGFCEGGGGGGCFGFGG7@FGGGGGAFFG9FFE<,EFGGGGGEE7+C8FFGGFADFGGGGGGGDECGGGE==EFFGGGCD,AEGEDAFCF<DFFGGGFGGAEEEEGGGGCGGGGD,@6<;EGFAFEGGD?;EEFGGGCFGFGDDDGFFD5=DFFEF7E=@5A<;FF*@*1:<18*>EEDFFEFE5(16:(7CG?GF?==FFAFF:18331)2<2)6(44<92*6<F?F:89.6<).).2.66)1:<B
@M02352:288:000000000-CKWC8:1:1101:8570:9693 2:N:0:TAGCGCTC+AAGGAGTA
TAACCTTGCGGCCGTACTCCCCAGGCGGTCAACTTAGTGCGTTAGCTGCGCCACCCACGACTCAAGGTCACAGACGGCTAGTTGACATCGTTTACGGCGTGGACTACCAGGGTATCTAATCCTGTTTGCTCCCCACGCTTTCGTGCCTCAGTGTCAGTATTTGTCCAGGTAGCCGCCTTCGCCACTGATGTTCCTTCCAATCTCTACGCATTTCACCGCTACACTGGAAATTCCACTACCCTCTACAATACTCTAGTTTGCCAGTTCAAAATGCAGTTCC
+
GGGGGGGGGGGGGGGGGGGGGGGGGGGGGGGGGGGGGGGGGGGGGGGGGGGGGGGGGGGGGGGGGGGGGGGGGGGGGGGGGGGGGGGGGGGGGGGGGGGGGGGGGGGGGGGGDFGGGFGGGGGGGGGGGGGGGGGGGGGGGGGGGGGGGGGGGGGGGFGGFGGGGGGGGGGGGGGGGGGFFGGEGGGGGGGGGFFFFFFGFGFGFFFGGGFGGFFFGFFFFFFFGGFGFFFFFFFFFFFF:2<B<AA?AAFFFBFBFFFFAAFFD2>DA>>)49@)14:<
@M02352:288:000000000-CKWC8:1:1101:16957:9698 2:N:0:TAGCGCTC+AAGGAGTA
TAATCTTGCGACCGTACTCCCCAGGCGGTACACTTAATGTGTTAACTGCATTACTGCAAGGTCTAGCCTCACAACAACTAGTGTACATCGTTTAGGGCGTGGACTACCAGGGCATCTAATCCTGTTTGCTCCCCACGCTTTCGCGTCTCAGCGTCAATAATGTTCCAGTAGATCGCCTTCGCAATCGGTATTCCTTCTGATCTCTACGGATTTTACCCCTACACCAGCAATCCCATCTACCCCTACCATATTCTAGGTCAGCAGTTTTCTAAGCAGTTCAA
+
B,EEEFG9CF7F@FGGGGGGGGC,6D@76@CFFGF<FCFC@FFGGGGGGFCEFGG9DG<,CCF9EDFGAFDGFCBFGGCF9?EFFGGGF:DEFGGGGGDF:CCDGGCFCB?F+<EEGFFEFEBF<5FFGCFG=EFDGGC8DF=C6@C+@>=8ECEG6DFECGCBCG9DE@CCCFFGDGDF>DC5*<CCEFF88@CC:AA184+=41=15*25*;?=?A((/AEAG<@*6)=)0//6:CCC3(,4(342<24A<4<*.:*5:?:(4.-54).6419(*6><:
@M02352:288:000000000-CKWC8:1:1101:9605:9720 2:N:0:TAGCGCTC+AAGGAGTA
TAACCTTGCGGCCGTACTCCCCAGGCGGTCAGCTTAGTGCGTTAGCTGCGCCACCCACGACTCAAGGTCACCGACGGCTAGTTGACATCGTTTACGGCGTGGACTACCAGGGTATCTAATCCTGTTTGCTCCCCACGCTTTCGTGCCTCAGTGTCAGTAGTTTTCCAGGTAGCCGCCTTCGCCACTGATGTTCCTTCCAATCTCTACGCATTTTACCCCTACACTGGAAATTCCACTACCCTCTACAATACTCTAGTTTGCTAGTTCACAATGCAGTTCC
+
FFG<FFGGGG7FEGGGGGGGGGGGGGEC8+,9<FFDEFGGGGGGGGGGG@7FGGGDGDGGGCGCFEF9EFG9FGFE7CEGG<F9,CE<FFDFFFG+8CFFEGGGGGGGGGGGGGGGGGFGGGGF@FFFFGGGCCAFGGGGFGGEGG>FGGG:BCFF7F9,@A;C,7F,67?C20CDDDDFFG517CF+><FCCEF5).1CFC@FFAC<7CDGF46=C)(3:FBFF*(*,/@486<))((437687B62)6:><64@)6899)66<<))))))).0)0.64
@M02352:288:000000000-CKWC8:1:1101:12719:9722 2:N:0:TAGCGCTC+AAGGAGTA
TAATCTTGCGACCGTACTCCCCAGGCGGTACACTTAATGTGTTAACTGCATTACTGCAAGGTCTAGCCTCACAACAACTAGTGTACATCGTTTAGGGCGTGGACTACCAGGGTATCTAATCCTGTTTGCTCCCCACGCTTTCGCGTCTCAGCGTCAATAATGTTCCAGTAGATCGCCTTCGCAATCGGTATTCCTTCTGATCTCTACGGATTTTACCCCTACACCAGAAATTCCATCTACCTTTCCCATATTCTAGGTAAGCAGTTTTCAAAGCATTTCAA
+
FA,E<FGFGDFFDFFDGFCF<FE@FGGGGGGAFGFF<FGGGGAFGFGAF<<EFGGGGG9EFFGEFGG@EEEFGGGGCFGGDFFFEEFFGDGFGGF8EFCGGGGGGGGGFGGGG8FFGGGAE;F<FGGFGEFFGGGGGGGGGGD6CG8>DFGFGECECFFGG9@FDCFGGCGFC:DDCDGFFGGDGGGDCFFGGFFFFFF++=819=BDGC>*;;CBFA0=;5.;57(*,AFFFFE<>EC64)).6>7AFB>A)66*).=>2))1.425.).))3<2*..4)
@M02352:288:000000000-CKWC8:1:1101:11675:9723 2:N:0:TAGCGCTC+AAGGAGTA
TAACCTTGCGGCCGTACTCCCCAGGCGGTCTACTTATCGCGTTAGCTGCGCCACCCACGACTCAAGGTCACAGACGGCTAGTTGACATCGTTTACGGCGTGGACTACCAGGGTATCTAATCCTGTTTGCTCCCCACGCTTTCGTGCCTCAGTGTCAGTATTTGTCCAGGTAGCCGCCTTCGCCACTGATGTTCCTTCCAATCTCTACGCATTTCACCGCTACACTGGAAATTCCACTACCCTCTACAATACTCTAGTTTGCCAGTTCAAAATGCAGTTCC
+
FGGGGGGGGGGGGGGGGG<FGGGGGGGGGGGGGGGGGGGEGGGGGGGDGGDGGGGGGGGEGGGCGGGFGAFFGGGGGGDGGGGGDGGGGGGGGGGG7FEGDG7FGFGGGFEGDGGGGADCDFDGGGGGGGGGGGFG7EEEFGGFFGGGFC6=DGG72DFFFGFGCFFFCCFGCF5D<DDA?DGG<EFGGGG779AC7=FGFFFGCFFG5*:C>?AF@DBF07)8:C05>BF=6@9<<>BBB>::)6<2)<BF><2*../.4)4>B464423<))*)9:AB
@M02352:288:000000000-CKWC8:1:1101:18146:9727 2:N:0:TAGCGCTC+AAGGAGTA
TAATCTTGCGACCGTACTCCCCAGGCGGTACACTTAATGTGTTAACTGCATTACTGCAAGGTCTAGCCTCACAACAACTAGTGTACATCGTTTAGGGCGTGGACTACCAGGGTATCTAATCCTGTTTGCTCCCCACGCTTTCGCGTCTCAGCGTCAATAATGTTCCAGTAGATCGCCTTCGCAATCGGTATTCCTTCTGATCTCTACGGATTTTACCCCTACACCAGAAATTCCATCTACCTCTCCCATATTCTAGGTAAGCAGTTTTCAAAGCAGTTCAA
+
GGGGGGGGGGGGGGGGGGGGGGGGGGGGGGGGGGGGGGGGGGGGGGGGGGGGGGGGGGGGGGGGGGGGGGGGGGGGGGGGGGGGGGGGGGGGGFGGGGGGGGGGGGGGGGGGGGGGGGGGGGGGGGGGGGGGGGGGGGGGGGGGGGGGGGGGGGGGGGGGGGGGGGGGGGGGGGGGGGGFFGGGCGGGGGGGGFFFFFFCCGFGFFFGGDFGGFEFGFFDFFFFGGFGF=FFFFFFFFFFFFFEFFBFFBF<6:>FFAFF<<>?FFFFBFFF>BF7=5<A5
@M02352:288:000000000-CKWC8:1:1101:21508:9728 2:N:0:TAGCGCTC+AAGGAGTA
TAATCTTGCGACCGTACTCCCCAGGCGGTCTACTTATCGCGTTAGCTGCGCCACTAAAGGATCAAGTCCTCCAACGGCTAGTAGACATCGTTTACGGCGTGGACTACCAGGGTATCTAATCCTGTTTGCTCCCCACGCTTTCGCACCTCAGTGTCAGTATCGAGCCAGTCAGTCGCCTTCGCCACTGGTGTTCCTTCCCATCTCTACGCATTTCACCGCTACACAGGAAATTCCACTAACCTCTCTCGTACTCTAGTGAGTCAGTTTTGAATGCAGTTCC
+
GAGGGGGGGGGGGGFGGGGGGGGGGGGGFGGGGGGGGGGGGGGGGGGGGGGGGGGGGGGGCEFGGGGGGGGGGGGGGGGDGGGGGGGGGGGGGGGGGGGGGGGGGGGGGGGGGFFGGGGGGGGFGGGGFFGFGGGGCGGGGGCGGGGGGGCFGGGFFGGGGGGGGG7EFFFCDFCDDCGFFGGGGFCFFCFGGCAEEFF7FGFGFFFDDEAGGFFFGEF91B?F=FBF:)@FF4:AFBFFF9?7:.5?<?FFF>B=429<<44<DFFBF06)-:=9@:A9
@M02352:288:000000000-CKWC8:1:1101:15030:9796 2:N:0:TAGCGCTC+AAGGAGTA
TAATCTTGCGACCGTACTCCCCAGGCGGTACACTTAATGTGTTAACTGCATTACTGCAAGGTCTAGCCTCACAACAACTAGTGTACATCGTTTAGGGCGTGGACTACCAGGGTATCTAATCCTGTTTGCTCCCCACGCTTTCGCGTCTCAGCGTCAATAATGTTCCAGTAGATCGCCTTCGCAATCGGTATTCCTTCTGATCTCTACGGATTTTACCCCTACACCAGAAATTCCATCTACCTCTCCCATATTCTAGGTAAGCAGTTTTCAAAGCAGTTCAA
+
FGGGGGGGGGGGGDFFGGGGGGGGGFGEGGGGGGGGGGGGGGGGGGGGGFEEGGGGGGGGGGGGGGGGGGGGGGGGGGFGGGGGGGGGGGGGGGGGGGGGGGGGFGGGGGGGFGGFGGGGGGGGGGFGGGGGGGGGGGDGGFGGGGGDGCCGGDGGGGGGGGGGGGGFFFGCFGGGGGGFFCEGGGGGECGGGCFEFFAC+CFGEFFG7ABGGFFFCADFDFFACGFGFFFAF6CEFEFFEEFE8?FBA?FF2>AF?>F9?BA0664<2ADBFF@09AAD<
@M02352:288:000000000-CKWC8:1:1101:10529:9802 2:N:0:TAGCGCTC+AAGGAGTA
TAATCTTGCGACCGTACTCCCCAGGCGGTCTACTTAGTGCGTTAGCTGCGCCACTAAAGTCTCAAGGACCCCAACGGCTAGTAGACATCGTTTACGGCGTGGACTACCAGGGTATCTAATCCTGTTTGCTACCCACGCTTTCGCACCTCAGTGTCAGTATTGGTCCAGTGAGTCGCCTTCGCCACTGATGTTCCTTCCCATCTCTACGCATTTCACCGCTACACAGGAAATTCCACTCACCTCTACCATACTCTAGTTCGCCAGTTTTGAATGCAGTTCC
+
GGFGGGGGGGGGGGGGGGGGGGGGGGGGFFGGGGGGGGGGGGGGGGGGGDGGGGGGGGGGGGGGGGGGGGGGGGGGGGGGGFFEFGGGGGGGGGGGGGGGGDGGGGGGGGGGFGGGGFGGGGGGGGGGGGGGGGGGGGGDGGGGGGCGGGGGGGFGGGFFGGGGGGGGGGGGGGDDGDGFFDGGGGGGFCCGGEFFFFFDFGFGFFFFGGEGGFFFC56>@FFFDGFC?FFFFFBAD??BFF?FBDF>A?FFFFD465786?<1?ABF0?)64ABAF>FF
@M02352:288:000000000-CKWC8:1:1101:24315:9806 2:N:0:TAGCGCTC+AAGGAGTA
TAACCTTGCGGCCGTACTCCCCAGGCGGTCTACTTATCGCGTTAGCTTCGCCACTAAGTCATTACAACCCAACGGCTAGTAGACATCGTTTACGGCGTGGACTACCAGGGTATCTAATCCTGTTTGCTCCCCACGCTTTCGCACCTCAGTGTCAGTATCAATCCAGAGTGTCGCCTTCGCCACTGATGTTCCTTCCTATATCTACGCATTTCACCGCTACACAGGAAATTCCACACTCCTCTATCGTACTCTAGCCTGCCAGTATCGGGTGCAATTCCAAG
+
GGGGGGGGGGGGGGGGGGGGGGGGGGGGC@FFGGGGFGGGGGGDGGGGGGGGGGGGGGGGGGGGGGGGGGGEGGGGGGGGGGGGGDGGGGGGGDEFEFEGGFGGGGCGGGCFGGGGFGFEGGFGGFFGGFEGGGEGEDGGGDGGGGF5C;C<ACCFFCGGGGGFFFFGGFGGDE<DGGGFFGGGGGGGCFFFGCAD<FF77@=FCFFD3CAFFFFDGB6;<F2@C73CB?F489(3(4:>B92<21<11(6<D2252.74?>:4)),(4<><2AF>F6)-)
@M02352:288:000000000-CKWC8:1:1101:15035:9814 2:N:0:TAGCGCTC+AAGGAGTA
TAATCTTGCGACCGTACTCCCCAGGCGGTACACTTAATGTGTTAACTGCATTACTGCAAGGTCTAGCCTCACAACAACTAGTGTACATCGTTTAGGGCGTGGACTACCAGGGTATCTAATCCTGTTTGCTCCCCACGCTTTCGCGTCTCAGCGTCAATAATGTTCCAGTAGATCGCCTTCGCAATCGGTATTCCTTCTGATCTCTACGGATTTTACCCCTACACCAGAAATTCCATCTACCTCTCCCATATTCTAGGTAAGCAGTTTTCAAAGCAGTTCAA
+
GGGAEGGGGGGGGGGGGGGGGGGGGGGGGGGGGGGGGGGGGGGGGGGGGFFGGGGGGGGGGGGGGGGGGGGGGGGGGGGGGGGGGGGGGGGGGGGGGGGGGGGGGGGGGGGGGGGGGGGGGGGGGGGGGGGGGGGGGGGGGGGGGGGGGGGGGGGGGGGGGGGGGGGGGGGGGGGGGGGFFGGGGGGGCFGGGFFFFFFGFGFGFFFFGEDDGFFFGFFFDFEFGGFC@AFFFFFFFFFFFFEFF?FF9?AFDDB?>AFFBBDFBFABFFFFF:F<F>AA<
@M02352:288:000000000-CKWC8:1:1101:14339:9830 2:N:0:TAGCGCTC+AAGGAGTA
TAACCTTGCGGCCGTACTCCCCAGGCGGTCTACTTATCGCGTTAGCTTCGCCACTAAAAGATCAAGTCTTCCAACGGCTAGTAGACATCGTTTACGGCGTGGACTACCAGGGTATCTAATCCTGTTTGCTACCCACGCTTTCGCACCTCAGTGTCAGTATTGGTCCAGTGAGTCGCCTTCGCCACTGATGTTCCTTCCCATCTCTACGCATTTCACCGCTACACAGGAAATTCCACTCACCTCTACCATACTCTAGTTCGCCAGTTTTGAATGCAGTTCC
+
GGGGGGGGGGGGGGGGGGGGGGGGGGGGGGGGGGGGGGGGGGGGGGGGGGGGGGGGGGGFGGGGFGGGGGGGGGGGGGGGGDGGGGFFGGGGGGGGGGGGGGGGGGGGGGGGGFFGDGGGGGGGGGGCFGGGGGGGGGGGGGGGGGGGGCGGGGGGGGFGGFGGGC:8E>FGGGGGGDDFFGGGGGGGGDAFFFFFFFFGFC67?FF*:E>DGFEFGAF@@F2@FGF*39BFF?54-4??FFFFAF2:A474<>A9AAFBF?(14<A2(4<BDF69F924
@M02352:288:000000000-CKWC8:1:1101:14750:9841 2:N:0:TAGCGCTC+AAGGAGTA
TAACCTTGCGGCCGTACTCCCCAGGCGGTCTACTTATCGCGTTAGCTTCGCCACTAAGTCATTACAACCCAACGGCTAGTAGACATCGTTTACGGCGTGGACTACCAGGGTATCTAATCCTGTTTGCTCCCCACGCTTTCGCACCTCAGTGTCAGTATCAATCCAGAGTGTCGCCTTCGCCACTGATGTTCCTTCCTATATCTACGCATTTCACCGCTACACCGGAGATTCCACACCCCTCTATCGTACTCTAGCCTGCCAGTATCGGGTCGAATTCCAAG
+
GGGGGGGGGGGGGGFFGGGGGGGGGGGGGGGGGGGGGGGGGGGGGGGGGGGGGGGGGGGGGGGGGGGGGGGGGGGGGCGGGGGGGFGGGGGGGGDGDGGGEFGEGGFFEGD<AFFFGGGFFGGGGEGGGGGGCGFGCGGGGG5EG7DCGGGGGGCFFGGC;FGGFGGGFGGGEGGGGGGFEGG?F,BF+=CCG5A@EFFFADFCEFEDGGF7+@<:EA692?2)1)4C<FBF?F:?(-232:)6:((.8:2<4:<F<0)(25:9<B2(43((((92*444)
@M02352:288:000000000-CKWC8:1:1101:17836:9853 2:N:0:TAGCGCTC+AAGGAGTA
TAATCTTGCGACCGTACTCCCCAGGCGGTACACTTAATGTGTTAACTGCATTACTGCAAGGTCTAGCCTCACAACAACTAGTGTACATCGTTTAGGGCGTGGACTACCAGGGTATCTAATCCTGTTTGCTCCCCACGCTTTCGCGTCTCAGCGTCAGTATCTGTCCAGGTGGCCGCCTTCGCCACTGATGTTCCTTCCAATCTCTACGCATTTCACCGCTACACTGGAAATTCCACCACCCTCTACAGTACTCTAGTCTACCAGTTCAAAATGCAGTTCCA
+
BEF9@FGD,FEFEGGGGGGGG7F:FGGGGGECFGGGGGGGGGGGCGEGGFAAEEAGGGGGG<ECGGFGEGFGGGGGGG@<EFFFGGGCFGDADEFFGGDEGGGGEGGGFGGGGG@FGG9FFGGGGGGGGGGGGGFECGEGFGGGGGGGFFFGGEEGGGGGECFGG?FG?FGGGGGGC>CFFD??96E7@FGGD?8<8FF@FFADFFFF<558@ACFGEF@FEFFFG;C86+3@FEF(236?0??BFFFFF9<A<A=AB@A<DBF4:95>25774=4@6)5)
@M02352:288:000000000-CKWC8:1:1101:26976:9931 2:N:0:TAGCGCTC+AAGGAGTA
TAACCTTGCGGCCGTACTCCCCAGGCGGTCTACTTATCGCGTTAGCTTCGCCACTAAGTCATTACAACCCAACGGCTAGTAGACATCGTTTACGGCGTGGACTACCAGGGTATCTAATCCTGTTTGCTCCCCACGCTTTCGTTCCTCAGCGTCAGTATCTGTCCAGGTGGCCGCCTTCGCCACTGATGTTCCTTCCAATCTCTACGCATTTCACCGCTACACTGGAAATTCCACCCCCCTCTACAGTACTCTAGTCTACCAGTTCAAAATGCAGTTCCAAG
+
FGGGGGGGGGGGGGFDEGGGGGGGGGGGFGGGGGGGGGGGGGGGGGGGGGGGGGGGGGGGGGGGGFGGGGGGGGGGGGGGGGGGGGGGGGGGGGGGGGGGGGGGFFGGGGGGFGGGGGGGFFGGGFGGGGGGGGGGGGGGGFFGGGGGGGGGGGGEFCFGFGCFGGGGGFGGGGG4<FGF:DGGF?E?AGGGCEFFFFCC@FFGF>>CGGFGGFA@GFB9<FB?<F?GFFF69=2((4906:B))3<))4:A9:>@AAFFF7<9)6<><>24AAF<F<A<2
@M02352:288:000000000-CKWC8:1:1101:27132:9950 2:N:0:TAGCGCTC+AAGGAGTA
TAACCTTGCGGCCGTACTCCCCAGGCGGTCTACTTAATGCGTTAGCTTGGGAGCCCAGTGCTCAAGGCACCAAACTCCGAGTAGACATCGTTTACGGCGTGGACTACCAGGGTATCTAATCCTGTTTGCTCCCCACGCTTTCGCACCTCAGTGTCAATATCAGTCCAGGTAGTCGCCTTCGCCACTGGTGTTCCTTCCTATATCTACGCATTTCACCGCTACACAGGAAATTCCACTACCCTCTACTGTATTCTAGACTAGCAGTATCAGATGCAGTTCC
+
GGGGGGGGGGGGGGGGGGGGFGGEGGGGEEGGGGGGGFGGGFGGGGFGGGGGGGGGGGGGGGGGGGGGGGGGGGGGGGGGGGGGGGGGGGGGGGGGGGGGGGGGGGGGGGGGGGGGGGGFAGGGGGGGGGGFFGGGGGGGGDCEGGGGGGGGGGGGGGGGGFFFFCFCFGGGGGGGGGDFFGGEDFFGCGGGGFCCFF=7FFFG?FFGDEBGGFFFFE@FFF<FGGFG17=FFFDAA7?BF?FFF<<BBA546<A6<AFA?FBBB2<AAB26ABF)9>94
@M02352:288:000000000-CKWC8:1:1101:28364:9968 2:N:0:TAGCGCTC+AAGGAGTA
TAACCTTGCGGCCGTACTCCCCAGGCGGTCAACTTAGTGCGTTAGCTGCGCCACTCACGTCTCAAGGACACAAACGGCTAGTTGACATCGTTTACGGCGTGGACTACCAGGGTATCTAATCCTGTTCGCTCCCCACGCTTTCGTTCCTCAGCGTCAGTATCTGTCCAGGTGGCCGCCTTCGCCACTGATGTTCCTTCCAATCTCTACGCATTTCACCGCTACACTGGAAATTCCACCACCCTCTACAGTACTCTAGTTTGCCAGTTCAAAATGCAGTTCCA
+
DFGGFGGGGGGGGGGGGGGGGGGGGFGGFGGGGGGGGGGGGGGGGGGGGGGGGGEGGGGGGGGGGGGGGGGGGGGGGGGGGGGGFGFGGGGGGGGGGGGGGGGGGGGGGGGGGGFGGFGGGGFGGGGGGGGGGGGGGCGGGGGGGGGGGFGGGGGGGGGGDGGGEGGGGGGGGGGGGGGFFGEGGGGGGGGGGFFFFFFGFGFGEFFGGGEDFFFFGBBFFFFFGGFGFFFF=?AFBFF??FF?BFFFFFFFFFFF><FDFA<?DAAFFA<ADFF>B<4)-
@M02352:288:000000000-CKWC8:1:1101:28349:9977 2:N:0:TAGCGCTC+AAGGAGTA
TAACCTTGCGGCCGTACTCCCCAGGCGGTCAACTTAGTGCGTTAGCTGCGCCACTCACGTCTCAAGGACACAAACGGCTAGTTGACATCGTTTACGGCGTGGACTACCAGGGTATCTAATCCTGTTCGCTCCCCACGCTTTCGTTCCTCAGCGTCAGTATCTGTCCAGGTGGCCGCCTTCGCCACTGATGTTCCTTCCAATCTCTACGCATTTCACCGCTACACTGGAAATTCCACCACCCTCTACAGTACTCTAGTTTGCCAGTTCAAAATGCAGTTCC
+
ACGGGGGGGGGGEGGEGGGGGGGBFFCFFGECFGGGFFGGGGGGGGGGFEGGGGGGGGGGGGFGGGGGGGGGGGGGGGCFGACFGGGGGGGGGGGEG7FGGGGGGFGCGGEGFFGFFGGGGGGGCED>+BFGGGFGGGGGGCEGGE6;7BCFGGDEGGGDFCGGGCGGGFGGF6?DGGCFFDGDGGGF@F9CCC+<EFFGFGAFEFFFGEADGFFBGBB06DFFCG:<?BFF?FFD?23:?084AA<?<<<<)649A>4<2<FB:A2)6)-382=9@4<B
@M02352:288:000000000-CKWC8:1:1101:21079:9988 2:N:0:TAGCGCTC+AAGGAGTA
TAACCTTGCGGCCGTACTCCCCAGGCGGTAAACTTAGTGCGTTAGCTGCGCCACTCACGTCTCAAGGACCCAAACGGCTAGTTGACATCGTTTACGGCGTTGACTACCAGGGTATCTAATCCTGTTCGCTCCCCACGCTTTCGTTCCTCAGCGTCAGTATCTGTCCAGGTGGCCGCCTTCGCCAATGATGTTCCTTCCTATCTCCACGCATTTCACCGCTACCACGGAAATTCCCCCACCCTCCTCAGTTATCTAGTTTGCCAGTTATAAATGCAGTTC
+
9FCF,EFGGBFFFGGGGGGGGGGGGCGG6+,9CFGG@CEGEGG@FGGGFG@FGG,EFFGGGGGG,,,:E,C84C4,,@+4,5,5,A,,,4:BF<E44=+++@8C??<F8=CG=3,3,,C=3EB,,C38=838FF7>:++6D9*5:,@29,,,4*14:2,@2,@;,@,4DFG8<E)/:8DFFCGD)C+++1+;7?CCE5+++*++)1)2)1)9C656C83((8()**()(0*9/92:916:<(-(,,),.)))-.<*).*64<<,.4))).6))6*.74.
@M02352:288:000000000-CKWC8:1:1101:10004:10019 2:N:0:TAGCGCTC+AAGGAGTA
TAATCTTGCGACCGTACTCCCCAGGCGGTCTACTTAGTGCGTTAGCTGCGCCACTAAAGTCTCAAGGACCCCAACGGCTAGTAGACATCGTTTACGGCGTGGACTACCAGGGTATCTAATCCTGTTTGCTACCCACGCTTTCGCACCTCAGTGTCAGTATTGGTCCAGTGAGTCGCCTTCGCCACTGATGTTCCTTCCCATCTCTACGCATTTCACCGCTACACAGGAAATTCCACTCACCTCTACCATACTCTAGTTCGCCAGTTTTGAATGCAGTTCC
+
FGGGGGGGGGGGGGGGGGGGGGGGGGGGFGGGGGGGGGGGGGGGGGGGGGGGGGGGGGGGGGGGGGGGGGGGGGGGGGGGGGGGGGGGGGGGGGGGGGGFGGGGGGGGGGGGGGGGGGGGGGGGGGGGGGGGFGGGGGGDGGGGGGGGGGGGGGGGGGGGGFGGGGGGGGGGGGGGGGGFFGGGGGGFGGGGGEFFFAF7CFFGEFFGGDFGGFFFGFFFFFFFGGFG?F4@=FAF<1(,47<7AFB?A<:<BFFFF>FBFFFF?FFF?BAB<AFFFFB2
@M02352:288:000000000-CKWC8:1:1101:11529:10033 2:N:0:TAGCGCTC+AAGGAGTA
TAACCTTGCGGCCGTACTCCCCAGGCGGTCAACTTAGTGCGTTAGCTGCGCCACTCACGTCTCAAGGACACAAACGGCTAGTTGACATCGTTTACGGCGTGGACTACCAGGGTATCTAATCCTGTTCGCTCCCCACGCTTTCGTACCTCAGCGTCAGTATCTGTCCAGGTGGCCGCCTTCGCCACTGATGTTCCTTCCAATCTCTACGCATTTCACCGCTACACTGGAAATTCCACCACCCTCTACAGTACTCTAGTTTGCCAGTTCAAAATGCATTTCCA
+
,FFGGGGGGGEEFCFGGGGGGGGGGGGG@@@FFGGGEEGFGGGGGGGGGGGGGGDGGGGCD=EFFF8EFGGGGGGGGGGGGFDF,E5EGCFGGFF>BCFCCE7=FGGDBD7=FFDFDGFGGGGGEGFGDCGG@F,FEGECGF>FCF:2@FEGGGGGG;@CCC9F;FG6E<BFFC<D878=AGGCCGGCCFGFFEFEEFFFFCF731@CGE:DGFA?C>9;;D?FGF1747B4@BD)4:(3:BFB2A<06-9A<4<4<9*-:2>7:5<A4)2.))1)/4>D)
@M02352:288:000000000-CKWC8:1:1101:24780:10036 2:N:0:TAGCGCTC+AAGGAGTA
TAATCTTGCGACCGTACTCCCCAGGCGGTCTACTTAGTGCGTTAGCTGCGCCACTAAAGTCTCAAGGACCCCAACGGCTAGTAGACATCGTTTACGGCGTGGACTACCAGGGTATCTAATCCTGTTTGCTACCCACGCTTTCGCACCTCAGTGTCAGTATTGGTCCAGTGAGTCGCCTTCGCCACTGATGTTCCTTCCCATCTCTACGCATTTCACCGCTACACAGGAAATTCCACTCACCTCTACCATACTCTAGTTCGCCAGTTTTGAATGCAGTTCCA
+
@EGGGGGGGGGGGDGGGGGGGGGEGFGGFGGGGGGGGGGGGGGGGGGGGGGGGGGGGGGGGGGGGGDCEFGGGGGGCGGGG9FGGGGGGGGGGGFFEGGGGGGGG8FGGFGDEGGGGGGGGGGGGGGG9FFFGGFGGGGGGGGG>EGGGGGGGGGGGGFGGGGGGGGGGGGGFGGGGGCFFGGGGGGFEFFFCEFFF4AC1;@FCFFGGGFDGFFFGFF69B?FGG<G?FFFFFFF231>?FFFBFA:27?DFFFF2:/44-2;D>2<:<AA2266924:)
@M02352:288:000000000-CKWC8:1:1101:24567:10038 2:N:0:TAGCGCTC+AAGGAGTA
TAACCTTGCGGCCGTACTCCCCAGGCGGTCTACTTATCGCGTTAGCTTCGCTACTCACGGCTTAAAGCCACAAACAGCTAGTAGACAGCGTTTACGGTGTGGACTACCAGGGTATCTAATCCTGTTCGCTACCCACACTTTCGCACATGAGCGTCAGTCTTTGGCCAGGGAGTCGCCTTCGCCACTGATGTTCCTCCAGATATCTACGCATTTCCCCGCTACACCTGGAATTCCACTCCCCTCTCCAAGACTCTAGTCTGCCAGTTCTAAATGACCGTCC
+
@FFGGGGGGGGGGDGGGGGGGGGGGGGGGGGFGGGGGGGGGGGGGGGGGGGGGGGGGGGGGGGGGGGGGFGGGFGGGGGGGGGGGGGGGGGGGGGGGGGGGGGGGGGGGGGGDFFGGGGGGFGGGGGG++BCDFGGGGGGGGGGGGGGGGGFEGGGGGFGGGGGG<F>>F5EGFGCDDGFFGGGDFGGGGGGFFFFFFFFF>CF?FFGGEBGFF)9CB>9>EFFGG?GFFFFFFFF>?B:?(8:2<AB7:B24>AF<BFFD<B??BFFFF<4<DF?@<<>
@M02352:288:000000000-CKWC8:1:1101:28504:10047 2:N:0:TAGCGCTC+AAGGAGTA
TAACCTTGCGGCCGTACTCCCCAGGCGGTCAACTTAGTGCGTTAGCTGCGCCACTCACGTCTCAAGGACACAAACGGCTAGTTGACATCGTTTACGGCGTGGACTACCAGGGTATCTAATCCTGTTCGCTCCCCACGCTTTCGTTCCTCAGCGTCAGTATCTGTCCAGGTGGCCGCCTTCGCCACTGATGTTCCTTCCAATCTCTACGCATTTCACCGCTACACTGGAAATTCCACCACCCTCTACAGTACTCTAGTTTGCCAGTTCAACATGCAGTTCC
+
9EFGFFGGFEGGGGGEFDFGGGFEF8FEFGCFGGGGFEFCFGGGGGGGGGGGGGDGGGGGGGGGFD=EFGGGGFFGGCGCEGGGC,<FGGFGGGGCDFCGGGGFGFGGFDFCGGGGFCFFFDFGGG,CCEFGGGGGGD6EGGGGGFF@EBFFGGEGGGCFGGGGGGGG6?,4BFGGGCG4;3AED?C+5@9CDFFFFFF7FDFF?FFFD75CG?9FC37>BF>F:D:C>*9==66AF???12((.-))6)<BAA4=A<FFABF?DB2AA)3:?FF46:5>
@M02352:288:000000000-CKWC8:1:1101:28524:10052 2:N:0:TAGCGCTC+CAGGAGTA
TAACCTTGCGGCCGTACTCCCCAGGCGGTCATCTTAGTGCGTTAGCTGCGCCACTCACGTCTCCAGGTCCCAAACGGCTAGTTGACATCGTTTACGGCGTGGACTAACAGGGTATCTTATCCTGTTTGCTCCCCACGCTTTCGTTCCTCAGCGTCAGTATCTGTCCCGGTGGCCGCCTTCGCCCCCGATGTTCCTTCCACTCTCTACGCCTTTCCCCGCTACACTGGAAATTCCACCACTCTCTACAGTACTCTAGTTTTCACTTTCAATATGCCGTTCC
+
F<EC<FFDFC+@FEEFFGGGFCFGGGGDC7@,<EFF<C9EFGGG79A<EFFFGED<A8FCFC=,C4F,F,C?,44BFFE7A?FF,,B@F+AFF7C=@+4C:FC,DCBFF<BFDE,3=,C,,@=>FG,@BE9@FEDCC6@+@7+D?ED@C9D,5@:**@25DFGG,>,**>C*<C9):CD4)*=*:***3*3::?=5>;@*909>,0/*/*)9C6)9@)(,-<2:7C(>477*/9<A18:(493,).-3.642))606<6)6))).4))-)).-.7(0((.
@M02352:288:000000000-CKWC8:1:1101:24554:10058 2:N:0:TAGCGCTC+AAGGAGTA
TAACCTTGCGGCCGTACTCCCCAGGCGGTCTACTTATCGCGTTAGCTTCGCTACTCACGGCTTAAAGCCACAAACAGCTAGTAGACAGCGTTTACGGTGTGGACTACCAGGGTATCTAATCCTGTTCGCTACCCACACTTTCGCACATGAGCGTCAGTCTTTGGCCAGGGAGTCGCCTTCGCCACTGATGTTCCTCCAGATATCTACGCATTTCACCGCTACACCTGGAATTCCACTCCCCTCTCCAAGACTCTAGTCTGCCAGTTCTAAATGACCGTCC
+
FGGGGGGGGGGGGGGGGGGGGGGGGGGGGGGGGGGGE,CFGGGGGGGDGGGDFGGGGFFGGGGGGAFFFCF8FGGGGGGGFGGGDGG8FEGGGGGGGCFGGGGGGGGGEEGCGGGGGGGGGGGFGF<BEGGGGGGG+CEGGGGGGGGG6ECFEGEEGGGGGFG6CFGFFCFGGGGGGGGFAGGGGGG<EGGGGFF<3))*6++;<FFFDE>DGFFFGFF>>F<)CFF4<FFFFFAA2,::?:?B0:<>23:AFBFFFA6<28:0:ADFB<9AA)*()-4>
@M02352:288:000000000-CKWC8:1:1101:8462:10106 2:N:0:TAGCGCTC+AAGGAGTA
TAATCTTGCGACCGTACTCCCCAGGCGGTACACTTAATGTGTTAACTGCATTACTGCAAGGTCTAGCCTCACAACAACTAGTGTACATCGTTTAGGGCGTGGACTACCAGGGTATCTAATCCTGTTTGCTCCCCACGCTTTCGCGTCTCAGCGTCAATAATGTTCCAGTAGATCGCCTTCGCAATCGGTATTCCTTCTGATCTCTACGGATTTTACCCCTACACCAGAAATTCCATCTACCTCTCCCATATTCTAGGTAAGCAGTTTTCAAAGCAGTTCAA
+
FGGGGGGGGGGGGGGGGGGGGGGEFGGGGFGEFFGGGGGGGGGGGGGGGGFFFGGGGGGGGGGGGGGGGGGGGGGGGGGGGGGGGGGGGGGGGGGGGGGGGGGGGGGGGGG+AFFGGGGGGGGGGGGGGGGGGGGGGGDEGGGGGGGGGGGGGGGGEGGGGGGGGGGCGGGGGGGGGGGFFDGGGGGGG=EGGFFFFFFGFGFGFFFGGCBDGCEFEF;7;FEFGG@GFFFFFFCEFFEFFEF<:??FB?ABFFFFFFFFBFB?BBDFABA6<BF:FA)::
@M02352:288:000000000-CKWC8:1:1101:26574:10112 2:N:0:TAGCGTTC+AAGGAGTA
TAATCTTGCGACCGTACTCCCCAGGCGGTACACTTAATGTGTTAACTGCATTACTGCAAGGTCTAGCCTCACAACAACTAGTGTACATCGTTTAGGGCGTGGACTACCAGGGTATCTAATCCTGTTTGCTCCCCACGCTTTCGCGTCTCAGCGTCAATAATGTTCCAGTAGATCGCCTTCGCAATCGGTATTCCTTCTGATCTCTACGGATTTTACCCCTACACCAGAAATTCCATCTACCTCTCCCATATTCTAGGTAAGCAGTTTTCAAAGCAGTTCAA
+
FCFFGGGFGGGGGGGGGGGGGGGGGGGGGEE9FGGC@FGFGGGGDGGGGC,<FGGAFF@<<FFEEFGGEG,EFFGGGGGGGGGGFGFGGGGGGG9FFFGGGGGGGGGGGGGGGGGGGC<FGFGGGGG8CFGGGGGGGGGGGGGGGEEDGCFFCGGGGGG,EFFGGGG9FF>;@EGGGGGFFG5?CGGGECCDGFFFFFA@FGFGFFFF/ABGGFFFGA@D;F1AGD?4=8:@F6)166?C7=@4,874<264AA<B)69<4?A:AA<BAB>2<??(9<A2)
@M02352:288:000000000-CKWC8:1:1101:15350:10126 2:N:0:TAGCGCTC+AAGGAGTA
TAACCTTGCGGCCGTACTCCCCAGGCGGTCAACTTAGTGCGTTAGCTGCGCCACTCACGTCTCAAGGACACAAACGGCTAGTTGACATCGTTTACGGCGTGGACTACCAGGGTATCTAATCCTGTTCGCTCCCCACGCTTTCGTTCCTCAGCGTCAGTATCTGTCCAGGTGGCCGCCTTCGCCACTGATGTTCCTTCCAATCTCTACGCATTTCACCGCTACACTGGAAATTCCACCACCCTCTACAGTACTCTAGTTTGCCAGTTCAAAATGCAGTTCC
+
GGGGGGGGGGGGGGGGGGGGGGGGGGGGGGGGGGGGGGGGGGGGGGGGGGGGGGGGGGGGGGGGGGGGGGGGGGGGGGGGGGGGGGG<FFGGGGGGGGGGGGGGGGGFEFGGGGGGGGGGGGGGGGGGGGGGGGFGGGGGGGGGGGGGGGGGGGEGGGGFGGGGGGFGGGGGGGGGGGGFFGGGGGGGGDCDGFFFFFFGFFCGFFF3DEFGGF29FDBFB@)7CFBC76BFFFFA?B??B?63<94?B24<ABF?4AFFF7>:?B<A2)44)68)/644
@M02352:288:000000000-CKWC8:1:1101:17992:10167 2:N:0:TAGCGCTC+AAGGAGTA
TAACCTTGCGGCCGTACTCCCCAGGCGGTCAACTTAGTGCGTTAGCTGCGCCACCCACGACTCAAGGTCACAGACGGCTAGTTGACATCGTTTACGGCGTGGACTACCAGGGTATCTAATCCTGTTTGCTCCCCACGCTTTCGTGCCTCAGTGTCAGTATTTGTCCAGGTAGCCGCCTTCGCCACTGATGTTCCTTCCAATCTCTACGCATTTCACCGCTACACTGGAAATTCCACTACCCTCTACAATACTCTAGTTTGCCAGTTCAAAATGCAGTTCC
+
GGGGGGGGGGGGGGGGGGGGGGGGGGGGGGGGGGGGGFGGGGGGGGGGGGGGGGGGGGGGGGGGGGGGGGGGGGGGGGGGGGGFGGGGGGGGGGGGGGGGGGGGGGGGGGGGGGGGGGGGGGGGGGGGGGGGGGGGEGGGGGGGGGGGGGGGGGGGGGGGGGCFFGGGGGGCFGGGGGGFFGGGGGGGGGGGGFFFFFFGFGFGFFFGGD>DGFEFGFFFFFFFGGFGF=F?FFFFBFFFFFFFAFB?FFFFFAFFFFFFF<<:B9)69AFFB)*6FAAB
@M02352:288:000000000-CKWC8:1:1101:14527:10174 2:N:0:TAGCGCTC+AAGGAGTA
TAATCTTGCGACCGTACTCCCCAGGCGGTCTACTTAGTGCGTTAGCTGCGCCACTAAAGTCTCAAGGACCCCAACGGCTAGTAGACATCGTTTACGGCGTGGACTACCAGGGTATCTAATCCTGTTTGCTACCCACGCTTTCGCACCTCAGTGTCAGTATTGGTCCAGTGAGTCGCCTTCGCCACTGATGTTCCTTCCCATCTCTACGCATTTCACCGCTACACAGGAAATTCCACTCACCTCTACCATACTCTAGTTCGCCAGTTTTGAATGCAGTTCCA
+
GGGGGGGGGGGGGGGGGGGGGGGGGGGGGGGGGGGGGGGGGGGGGGGGGGGGGGGGGGGGGGGGGGGGGGGGGGGGGGGGGGGGGGGGGCGGGGGEGGGGGGGGGGGGGGGGGFGGGGGGGGGEGGGGGGGGGGGGGGGGGGGGGGGGGGGGGGGGGGGGGFFGFGGGGFGGGGCDGGGFFGG=GEFCC7CFGEC?EFFFFCCFEFFDGGFGGFFFF>@61>2:4C6F?4BFFF9A<B?FB>?28A<>>)26>AA@DAF<F?1;?<BA02:<2<F)959A)
@M02352:288:000000000-CKWC8:1:1101:5342:10179 2:N:0:TAGCGCTC+AAGGAGTA
TAACCTTGCGGCCGTACTCCCCAGGCGGTCAACTTAGTGCGTTAGCTGCGCCACCCACGACTCAAGGTCACAGACGGCTAGTTGACATCGTTTACGGCGTGGACTACCAGGGTATCTAATCCTGTTTGCTCCCCACGCTTTCGTGCCTCAGTGTCAGTATTTGTCCAGGTAGCCGCCTTCGCCACTGATGTTCCTTCCCATCTCTACGCATTTCACCGCTACACAGGAAATTCCACTCACCTCTGCCATACTCTAGTTCGCCAGTTTTGAATGCAGTTCC
+
GGGGGGGGGGGGGGGGGGGGGGGGGGGGGGGGGGGGGGGGGGGGGGGGGGGGGGGGGGGGGGGGGGGGGGGGGGGGGGGGGGGGGGGGGGGGGGGGGGGGGGGGGGGGGGGGGGGGGGGGGGGGGGGGGGGGGGGGDEGGGGGGGGGGG?CCDEGGGGGGGG9DBFFFEF?CGGGGGGGFFGGGGG?FGGFGGEFFFFFFFCFFFFFGDEBGGF?FGEFFBFFFFG<F76FB=74<BF:BF2?DFDFFBFFF?FBFDFFBFBB>FBFFBFFFFF62BDFA
@M02352:288:000000000-CKWC8:1:1101:23471:10190 2:N:0:TAGCGCTC+AAGGAGTA
TAATCTTGCGACCGTACTCCCCAGGCGGTACACTTAATGTGTTAACTGCATTACTGCAAGGTCTAGCCTCACAACAACTAGTGTACATCGTTTAGGGCGTGGACTACCAGGGTATCTAATCCTGTTTGCTCCCCACGCTTTCGCGTCTCAGCGTCAATAATGTTCCAGTAGATCGCCTTCGCAATCGGTATTCCTTCTGATCTCTACGGATTTTACCCCTACACCAGAAATTCCATCTACCTCTCCCATATTCTAGGTAAGCAGTTTTCAAAGCAGTTCAA
+
FFGGGGGGGGGGGGGGGGGGGGGGGGEGGGGGGGGGGGGGGGGGGGGGGGGGGGGGGGGGGGGGGGGGGGFFGGGDGGGGGGGGGGGGGGGGGGGGGGGGGGGGGGGGGGGGGGGGGGGGGGGGGGGGGGGGGGGGGGGGGGGGG@EDGGGGGGGGGGGGGGGFCGGGGGGGGGGDDGGFFGGGGGGGGEFFGEFFFFFDFGFGFFFGDGFDGF?FGF@FFFFFGGFGF6C=@FEFFFFFFFBBFFFFBFFFBBF?<AFAB<27<B2<<ADF2:@?F<92)
@M02352:288:000000000-CKWC8:1:1101:7341:10231 2:N:0:TAGCGCTC+AAGGAGTA
TAATCTTGCGACCGTACTCCCCAGGCGGTACACTTAATGTGTTAACTGCATTACTGCAAGGTCTAGCCTCACAACAACTAGTGTACATCGTTTAGGGCGTGGACTACCAGGGTATCTAATCCTGTTTGCTCCCCACGCTTTCGCGTCTCAGCGTCAATAATGTTCCAGTAGATCGCCTTCGCAATCGGTATTCCTTCTGATCTCTACGGATTTTACCCCTACACCAGAAATTCCATCTACCTCTCCCATATTCTAGGTAAGCAGTTTTCAAAGCAGTTAAA
+
GGCFFGGGGGEFEEGGGGGGGGGGGGDEGGGGGGGGGGGGGGGGGGGGGCFEFGGGGGGGGGGGGGGGGGFGGGGG?FGGGGGGFGGGGDEGGGGGGGGGGGGGGGGGGGGGGGGFGGGGGGGGGGGGGGGGGGGGGGGGGGGGGGGGGGGGGGGGGGDEFCGGFFGDCEFGFGGGGGGFFGGDDGGGGGGGGFFFFFACFGFGFFFFC*8D*@EFCF??FFFFGGFF8FF=+@?EF>CE4.77;D:BBF>>2>A?26@B<72:59A<DBA)-3F<FA)6)
@M02352:288:000000000-CKWC8:1:1101:7336:10250 2:N:0:TAGCGCTC+AAGGAGTA
TAATCTTGCGACCGTACTCCCCAGGCGGTACACTTAATGTGTTAACTGCATTACTGCAAGGTCTAGCCTCACAACAACTAGTGTACATCGTTTAGGGCGTGGACTACCAGGGTATCTAATCCTGTTTGCTCCCCACGCTTTCGCGTCTCAGCGTCAATAATGTTCCAGTAGATCGCCTTCGCAATCGGTATTCCTTCTGATCTCTACGGATTTTACCCCTACACCAGAAATTCCATCTACCTCTCCCATATTCTAGGTAAGCAGTTTTCAAAGCAGTTCAA
+
FFGGGGGGGGGGGGGGGGGGGGGGGGGGGGGGGGGGGGGGGGGGGGGGGGGGGGGGGGGGGGGGGGGGGGGGGGGGGGGGGGGGGGGGGGGGGGGGFFGGGGGGGGGGGGGGGFFGGGGGGGGGGGGGGGGGGGGGGGDGGGGGGGGGGGGGGGGGGGGCFGGGGGGGGGGGGGGGDGGFFGGEGGGDEGGGGFFFFFFGFGFGFFFGGCBDFFFFGFFFFFFFGGFDDFFFFFEFFFFFFFFFFFFFFFFFFFFFFAFF2?F?FFFF><>AFFFFFFFFA
@M02352:288:000000000-CKWC8:1:1101:25806:10253 2:N:0:TAGCGCTC+AAGGAGTA
TAACCTTGCGGCCGTACTCCCCAGGCGGTCTACTTATCGCGTTAGCTTCGCCACTAAAAGATCAAGTCTTCCAACGGCTAGTAGACATCGTTTACGGCGTGGACTACCAGGGTATCTAATCCTGTTTGCTCCCCACGCTTTCGCACCTCAGTGTCAATATCGGTCCAGGTAGTCGCCTTCGCCACTGGTGTTCCTTCCTATATCTACGCATTTCACCGCTACACAGGAAATTCCACTACCCTCTACCGTATTCTAGACTGGCAGTATCAGGTGCAGTTCC
+
FFFGGGGGGGGGGGGGGGGGGGGGGGGEFEGGGGGGGGGGGGGGGGGFGGGGGGFGGGGGGGGGGGGGGGGGGGGGGGGGGGGGFFGAGGGGGFFGGGGGGGGGGGGG@FCGGFGGAC@ADGFFFGGCC@FGGDCF8@EECF>EGCEFE,<C;EFGFGGGGGGGGGGG6<EGGGGGGGGFFG=5>FGCFFGGGFFEFFFGFF6CEFFG3=3>DF3FGD6>FE<F*914::**9@4>AB?F<<::2<4>B?:B<AB4)6@)(,428>>A<<2:?FF<=<<)
@M02352:288:000000000-CKWC8:1:1101:5883:10266 2:N:0:TAGCGCTC+AAGGAGTA
TAACCTTGCGGCCGTACTCCCCAGGCGGTCAACTTAGTGCGTTAGCTGCGCCACCCACGACTCAAGGTCACAGACGGCTAGTTGACATCGTTTACGGCGTGGACTACCAGGGTATCTAATCCTGTTTGCTCCCCACGCTTTCGTGCCTCAGTGTCAGTATTTGTCCAGGTAGCCGCCTTCGCCACTGATGTTCCTTCCAATCTCTACGCATTTCACCGCTACACTGGAAATTCCACTACCCTCTACAATACTCTAGTTTGCCAGTTCAAAATGCAGTTCC
+
FFGGGGGGGGGGGGGGGGGGGGGGGGGGGGGGGGGGGGGGGGGGGGGGGGGGGGGGGGGGGGGGGGGGGGGGGGGGGGDGGGGGFGGGGGGGGGGGGGGGGGGGGGGGGGGGGGGGGGGGGGGGGGGGGGGGGGGGGGGGGGGGGGGGGFFGGGGGFFFGGGFFEGGGGGGFFGGGGGGFFGGGGGGFGGGGGFFFFFFFFGFGFFFGGGBDGFFFGFFFFF7F7F?C>6@FFFFA<BF?FFB?DFFFBB:)8<B6AAFBBFF?:BA<AADF<949F4<A
@M02352:288:000000000-CKWC8:1:1101:20274:10281 2:N:0:TAGCGCTC+AAGGAGTA
TAACCTTGCGGCCGTACTCCCCAGGCGGTCAACTTAGTGCGTTAGCTGCGCCACTCACGTCTCAAGGACCCCAACGGCTAGTAGACATCGTTTACGGCGTGGACTACCAGGGTATCTAATCCTGTTTGCTACCCACGCTTTCGCACCTCAGTGTCAGTATTGGTCCAGTGAGTCGCCTTCGCCACTGATGTTCCTTCCCATCTCTACGCATTTCACCGCTACACAGGAAATTCCACTCACCTCTACCATACTCTACTTCGCCAGTTTTGAATGCAGTTCC
+
GFGGFGGGGGEGGDFGGGGGGGGGGGGGGGGGGGGGGGGGGGGGGGGGGGGGGGGGGGGGGGGGGGGFGGGGGGGDGGGGFGGGFGGGGGGGGGGCGGGGGGGGGGGGGGGGGGGGGGGGGGGGGGGGGGFGGFFGGGGCGGGGGGGGGFFGGGGGGGGGGCFGCGECFGGGGG:GGGGFFGGGGGG+;9CCC?F3;FF>F5@FFFFDDE>DGFFFGFBF>DBFDF0C?FFFFF4A<?07??0<AAA?AF?>FAB*6AF<:::629AF(:AA>A8)99AA
@M02352:288:000000000-CKWC8:1:1101:9685:10372 2:N:0:TAGCGCTC+AAGGAGTA
TAATCTTGCGACCGTACTCCCCAGGCGGTCTACTTAGTGCGTTAGCTGCGCCACTAAAGTCTCAAGGACCCCAACGGCTAGTAGACATCGTTTACGGCGTGTACTACCAGGGTATCTAATCCTGTTTGCTACCCCCGCTTTCGCACCTCAGTGTCAGTATTGGTCCAGTGAGTCGCCTTCGCCACTGATGTTCCTTCCCATCTCTACTCATTTCACCGCTACACAGGAACTTCCACTCACCTCTACCATACTCTCGTTCGCCAGTTTTGAATGCAATTCC
+
BF,FAFGGGDCGGGGGGGGGGGGGGGGGECFGGGGGFEGGEGGGGGGCFBFGGGGGGGFFFFGGGGG8EFEFGFFGEFGGGGC9?FAFF:FCGDGG7CDFE+BFFGFEEBFE>DDGG;AFFEF<?FGGFG=DGF+3+3+@FG>E5E>9CCFCFFFCFGGFC;,?C:F6D<9BDF*CDGDF4?CEDCG7CCEGGCF?A;50+2@GE+;2CC@C1@6A@A;09B?F*915259FF=)6)44>B??<)69)6)1:?4))4:F?F1:(8<AF(4465:*)15AA
@M02352:288:000000000-CKWC8:1:1101:3510:10408 2:N:0:TAGCGCTC+AAGGAGTA
TAACCTTGCGGCCGTACTCCCCAGGCGGTCTACTTATCGCGTTAGCTTCGCCACTAAAAGATCAAGTCTTCCAACGGCTAGTAGACATCGTTTACGGCGAGGACTACCAGGGTATCTAATCCTGTTTGCTCCCCACGCTTTCGCACCTCAGTGTCAATATCAGTCCAGGTAGTCGCCTTCGCCACTGGTGTTCCTTCCTATATCTACGCATTTCACCGCTACACAGGAAATTCCACTACCCTCTACTGTATTCTAGACTAGCAGTATCAGATGCAGTTCCA
+
DGGGGGGGGGGGGGGEGGGGGGGGGGGGCCFFGGGGG,CFGGGGGGGGGGGGGGEGGGGGGFGGGFGGGGGGFGGGEDFGGFDGGGGGGGGGGGGGDCFFEFGGGGGGGGGGGCFGGGEGGCGGGGGGGGGGGGGEGGGGGGECGGGFFFGFGGGG:DEEGGGEDFC?FFFGCC)5DCDFFGGGGGGGGGGDFEFEEAFGFFFDCFFGGGBGDCCF>>B>>BFFGGB::FFFFFFBFF:??F?07A9<A>9:254*)-9<3<>D<A<AA2<4<ABB@ABF4
@M02352:288:000000000-CKWC8:1:1101:3465:10475 2:N:0:TAGCGCTC+AAGGAGTA
TAATCTTGCGACCGTACTCCCCAGGCGGTCTACTTAGTGCGTTAGCTGCGCCACTAAAGTCTCAAGGACCCCAACGGCTAGTGTACATCGTTTAGGGCGTGGACTACCAGGGTATCTAATCCTGTTTGCTCCCCACGCTTTCGCGTCTCAGCGTCAATAATGTTCCAGTAGATCGCCTTCGCAATCGGTATTCCTTCTGATCTCTACGGATTTTACCCCTACACCAGAAATTCCATCTACCTATCCCATACTCTAGGTAAGCAGTTTTCAAAGCAGTTCAA
+
F<EEAFGGGGGCCFFGGFGGGGG@FGGCFCEGGGGGGGGCB@FGGFEGCGEDECFGGGF<EEFFGGGGFGGGGGGGDC=FFGFGGFGFGGG?F@C=E,F@ECGDFGEECEGCFG@=@FGGG9EFGGFBF=9@FEFEEGGDFGGGGEG>@FGGEG*:8;FFGGGGGGFGFG;?,=?C*55FFGGGGCFCCEGGGCFFEFFGFGFGFF65>5B3C6?FGA060>:@FC:FB6=797>44:<<A7)4).206,.6<<A42<FF25A:<)4<AA<DA0;7F)5:4
@M02352:288:000000000-CKWC8:1:1101:10493:10476 2:N:0:TAGCGCTC+AAGGAGTA
TAATCTTGCGACCGTACTCCCCAGGCGGTACACTTAATGTGTTAACTGCATTACTGCAAGGTCTAGCCTCACAACAACTAGTGTACATCGTTTAGGGCGTGGACTACCAGGGTATCTAATCCTGTTTGCTCCCCACGCTTTCGCGTCTCAGCGTCAATAATGTTCCAGTAGATCGCCTTCGCAATCGGTATTCCTTCTGATCTCTACGGATTTTACCCCTACACCAGAAATTCCATCTACCTCTCCCATATTCTAGGTAAGCAGTTTTCAAAGCAGTTCAA
+
GGGGGGGGGGGGGGGGGGGGGGGGGGGGGGEFGGGGGGGGGGGGGGGGGFGGGGGGFGGGGGGGGGGGGGGGGFGGGFGGGGGGGGFEGGGGGGGFEFCGGGEFGGGGGGGEFGFFGGFBF9FEGGGGGFFGGEGGGGGGGGGGGCGCEDCCCGGGCGGGGFFFGAEEEFGFDGGDCGDFFGGDGGG8CFFGF5BCBFF7BCFGC6=FCEEGCF?F?F?D@FFF4C1DDAFFFAECEFFFA@E7;DFBABA4A<BF)67AD>A<AAAF4>>4<17(96<B6
@M02352:288:000000000-CKWC8:1:1101:4204:10507 2:N:0:TAGCGCTC+AAGGAGTA
TAACCTTGCGGCCGTACTCCCCAGGCGGTCAACTTAGTGCGTTAGCTGCGCCACTCACGTCTCAAGGACACAAACGGCTAGTTGACATCGTTTACGGCGTGGACTACCAGGGTATCTAATCCTGTTCGCTCCCCACGCTTTCGTTCCTCAGCGTCAGTATCTGTCCAGGTGGCCGCCTTCGCCACTGATGTTCCTTCCAATCTCTACGCATTTCACCGCTACACTGGAAATTCCACCACCCTCTACAGTACTCTAGTTTGCCAGTTCAAAATGCAGTTCC
+
FGGGGGGFGGGGGGGGGGGGGGGGGGEFGGGGGGGGGGGGGGGGGGGGGGGGGGGGFGGGGGGGGGGGGGGGGGGGGGGGGGGGGGGGGGGGGGGGGGGGGGGGGGGGFGGGGGGGGGGGGGGGGGGGGGGGGGGGGGGGGGGGGGGGGFFGGGGGGGGGGGGGGGGGGGGGGGGGGGGFFGGGGGGGGCFGGFFFFFCFFGFGFFFFGCEGGFBFG:;B9BDFGG75:FFFFFFA?FF?B?FF<AFBAAFBFFF=<AFBBBF??B><4>)))69-=6):
@M02352:288:000000000-CKWC8:1:1101:11113:10531 2:N:0:TAGCGCTC+AAGGAGTA
TAACCTTGCGGCCGTACTCCCCAGGCGGTCAACTTAGTGCGTTAGCTGCGCCACTCACGTCTCAAGGACACAAACGGCTAGTTGACATCGTTTACGGCGTGGACTACCAGGGTATCTAATCCTGTTCGCTCCCCACGCTTTCGTTCCTCAGCGTCAGTATCTGTCCAGGTGGCCGCCTTCGCCACTGATGTTCCTTCCAATCTCTACGCATTTCACCGCTACACTGGAAATTCCACCACCCTCTACCGTACTCTAGTTTGCCAGTTCAAAATGCAGTTCCA
+
GGGGGGGGGGGGGDFEGGGGGGGGGGGG@FFFGGGGGGGGGGGGGGGGGGGGGG8FGGGGGDGGGGGCFGGGGGGGGGEEGGFGGGGGGGGGGGGGGCE@:FGGGGGFFFGGFGFDCDFFGGGGGGCBEEGGGGGGGGGGGGGGEGGGFGGGGGGCEFGG@@EGGGGCG@FGGGGGG<CA><ECGCFFGG?GGFFFFFFGFGCC3CFGD5ADGFFFGFF99E27CFFGFFFFF=2<14??B:??A<),4:<04.4=AA?AA2<>?2:AFA8>AFF<*.4<)
@M02352:288:000000000-CKWC8:1:1101:24342:10596 2:N:0:TAGCGCTC+AAGGAGTA
TAACCTTGCGGCCGTACTCCCCAGGCGGTCAACTTAGCGCGTTAGCTACGCCACCCACAGATCAAGTCTACAGACGGCTAGTTGACATCGTTTACGGCGTGGACTACCAGGGTATCTAATCCTGTTCGCTCCCCACGCTTTCGTTCCTCAGCGTCAGTATCTGTCCAGGTGGCCGCCTTCGCCACTGATGTTCCTTCCAATCTCTACGCATTTCACCGCTACACTGGAAATTCCACCACCCTCTACAGTACTCTAGTTTGCCAGTTCAAAATGCAGTTCCA
+
GGGGGGGGGGGGGGGGGGGGGGGGGGGGEGGGGGGGGGGGGGGGGGGGGGGGGGGGGGGGGGGGGGGGGGGGGFGGGGGGGGGGGGGGGGGGGGGGGGGGGGGGGGGGGGGGGGGGGGGGGGGGGGGGGGGGGGGGEGGGGGGGGGGGGGGGEE>8EGGGGGGGGGGGGGGGGGGGGGGFAGGGGFG9CGGGGFFFFFFGFGFGFFFFGGFGGFFFGFFFFFB@CF?GFFFFFFFFF??<B<<BFFB7ABFAFB2=BAFFFFB:464<AA7A<<F206><)
@M02352:288:000000000-CKWC8:1:1101:8014:10600 2:N:0:TAGCGCTC+AAGGAGTA
TAATCTTGCGACCGTACTCCCCAGGCGGTACACTTAATGTGTTAACTGCATTACTGCAAGGTCTAGCCTCACAACAACTAGTGTACATCGTTTAGGGCGTGGACTACCAGGGTATCTAATCCTGTTTGCTCCCCACGCTTTCGCGTCTCAGCGTCAATAATGTTCCAGTAGATCGCCTTCGCAATCGGTATTCCTTCTGATCTCTACGGATTTTACCCCTACACCAGAAATTCCATCTACCTCTCCCATATTCTAGATAATCAGTTTTCAAAGCAGTTCAA
+
GGGGGGGGGGGGGGGFGGGGGGGGGGGGGGGGGGGGGGGGGGGGGGGGGGGGGGGGGGGGGGGGGGGGGGFGGGGGGGGGGGGGGGGGGGGGGGGGGGGGGGGGGGGGGGGGG<FGGGGGGGGGGGGGGGGGGGGGGGGGGGGGGGGGGGGGGGGGGGGFGGGGGGGGGGCGGGGGGGGFFGG5DGGGGGGGGFFFFFAGFGFGFFFCDEFGGFEFGFFFFFFFGGFFDACAAFFEEEFFFFFF@FFFFFFAAFF7<DF9<>BFFFFB9AFFF761BB<>)
@M02352:288:000000000-CKWC8:1:1101:18426:10606 2:N:0:TAGCGCTC+AAGGAGTA
TAATCTTGCGACCGTACTCCCCAGGCGGTCTACTTATCGCGTTAGCTGCGTTACTAAGATCTCAAGGATCCCAACAACTAGTAGACATCGTTTACGGCGTGGACTACCAGGGTATCTAATCCTGTTTGCTCCCCACGCTTTCGCACCTCAGTGTCAGTATCAGTCCAGGCAGTCGCCTTCGCCACTGGTGTTCCTTCTTATATCTACGCATTTCACCGCTACACAAGAAATTCCACTACCCTCTACTGTACTCTAGTTACCCAGTTCTAAATGCAGTTCC
+
FGGGGGGGGGGGGGGGGGGGGGGDGFGGFGGGGGGGGGGGGGGGGGGGGGGGGGGGGGGGGGGGGGFGFGGGGGGGGGGGGGGDFGGGGGGGGGGGGGGGGGGGGGGGGGGGGGGGGGGGGGGGGGGGGGGGGGGGGGGGGGGGGGGGGGGGGGGGEGGGGGGGGGGGGGGGGGGGGGGFFDGDGGGGGFGGGFF?EFFGF>CCCFFCGGEGGFFFFFFFFFFFFG0F(7@FBFFBFFF?FFFFFAA?A9AFFFA46>*:AB33><<AD9AABA=)9)4>
@M02352:288:000000000-CKWC8:1:1101:8553:10622 2:N:0:TAGCGCTC+AAGGAGTA
TAACCTTGCGGCCGTACTCCCCAGGCGGTCAACTTAGTGCGTTAGCTGCGCCACTCACGTCTCAAGGACACAAACGGCTAGTTGACATCGTTTACGGCGTGGACTACCAGGGTATCTAATCCTGTTCGCTCCCCACGCTTTCGTTCCTCAGCGTCAGTATCTGTCCAGGTGGCCGCCTTCGCCACTGATGTTCCTTCCAATCTCTACGCATTTCACCGCTACACTGGAAATTCCACCACCCTCTACAGTACTCTAGTTTGCCAGTTCAAAATGCAGTTCCA
+
GGGGGGGGGGGGGGGGGGGGGGGGGGGGFEGGGGGGGGGGGGGGGGGGGGGGGGGGGGGGGGGGGGGGFGGGGGGGGGGGGGGGGGGGGGGGGGGGGGFGGGGGGGGGGGGGCGGGGGGGGGGGGGGGGEGEGGFGGGGGGGGGGGGGGGGGGGGGGGGGGGGGGGGGC<BCFFDDGDDAAGGGGGGFEEFGFEFEEFCFFGFGFFFFDGFGFFFFGD903@?FCC<CBFFF?=4A4<F?84:3)<A?:>>A2AA*69F<9BFD:AAAABAA74@4F44--
@M02352:288:000000000-CKWC8:1:1101:7537:10686 2:N:0:TAGCGCTC+AAGGAGTA
TAACCTTGCGGCCGTACTCCCCAGGCGGTCTACTTAGTGCGTTAGCTGCGCCACTAAAGTCTCAAGGACCCCAACGGCTAGTAGACATCGTTTACGGCGTGGACTACCAGGGTATCTAATCCTGTTTGCTACCCACGCTTTCGCACCTCAGTGTCAGTATTGGTCCAGTGAGTCGCCTTCGCCACTGATGTTCCTTCCCATCTCTACGCATTTCACCGCTACACAGGAAATTCCACTCACCTCTACCATACTCTAGTTCGCCAGTTTTGAATGCAGTTCCA
+
GGGGGGGGGGGGGGGGGFGGGGGGGGGGGGGGGGGGGGGGGGGGGGGGGGGGGGGGGGGGGGGGGGGGGGGGGGGGGGDGGGGGGGGGGGGGGGGGGGGGGGGGGGGGGGGGGGGGGGGGGGGGGGGGGGGGGGGGGGGGGGGGGGGGGFEGGGGGGFGGGCGGGGGGGFGGGGGGGGGFFGGGGGGDFGGFGFFFFFFGF<AGFFFGGEFGGFFFGF@>1BDFF<?G7FFFFFF>AB?FFFFFFFA:>DFF?FA4.5@:>:0>:ADFBFADF>74=92>)
@M02352:288:000000000-CKWC8:1:1101:9323:10699 2:N:0:TAGCGCTC+AAGGAGTA
TAACCTTGCGGCCGTACTCCCCAGGCGGTCTACTTATCGCGTTAGCTTCGCCACTAAGTCATTACAACCCAACGGCTAGTAGACATCGTTTACGGCGTAGACTACCAGGGTATCTAATCCTGTTTGCTCCCCACGCTTTCGCACCTCAGTGTCAGTATCAATCCAGAGTGTCGCCTTCGCCACTGATGTTCCTTCCTATATCTACGCATTTCACCGCTACACAGGAAATTCCACACTCCTCTATCGTACTCTAGCCTGCCAGTATCTGGTGCAATTCCAAG
+
FGGGGGGGGGGGGGGGGGGGGGGGGFGGGGGFGGGGGGGGGGGGDGGGGGGGGGGGGGGGGGGGGGGGGGGGGGGGGGGGGGGGGGGGGGGGGGGGGGGGGGGGGGGGGGGGGGGGGGGGGGGGGGFFGFGGGGGGDGGGGGGGGFGGGGGGGGGGGFGGGGGGGGGGGGGGGGGGGGGFFGGGGFGGGGGGGFFFEFFFFGFGFFFGGGF:DFABGFB;?F?FGGB7471=FFFF:B?A?4<<<6???:ABFAFF<?F:BFBFA>).).(6?A@)*6><,
@M02352:288:000000000-CKWC8:1:1101:12217:10708 2:N:0:TAGCGCTC+AAGGAGTA
TAATCTTGCGACCGTACTCCCCAGGCGGTACACTTAATGTGTTAACTGCATTACTGCAAGGTCTAGCCTCACAACAACTAGTGTACATCGTTTAGGGCGTGGACTACCAGGGTATCTAATCCTGTTTGCTCCCCACGCTTTCGCGTCTCAGCGTCAATAATGTTCCAGTAGATCGCCTTCGCAATCGGTATTCCTTCTGATCTCTACGGATTTTACCCCTACACCAGAAATTCCATCTACCTCTCCCATATTCTAGGTAAGCAGTTTTCAAAGCAGTTCAA
+
GGFGGGGGGGGGGGGGGGFGGGGGGGGGGGGGGGGGFGGGGGGGGGGGGGGGGGGGGGGGGGGGGGGGGGGGGGGGGGGGGGGGGGGGGGGGFGGGGGGGGGGGGGGGGGGGGG8EGGGGGGGGGGGGGGGGGGGGGGGGGGGGGGGGGGGGGGGGGGGGGGGGGGGGGGGFGGGGGGCFFGGGGGGGGGGGGFFFFFFGFGFGFFFGGGFGGF?FGFD<(5=FFG<CDFFFFFEFE>?7AEE??BFBFBBF22<6?BF9??A:>4444>DFF??0=<)66
@M02352:288:000000000-CKWC8:1:1101:12200:10718 2:N:0:TAGCGCTC+AAGGAGTA
TAATCTTGCGACCGTACTCCCCAGGCGGTACACTTAATGTGTTAACTGCATTACTGCAAGGTCTAGCCTCACAACAACTAGTGTACATCGTTTAGGGCGTGGACTACCAGGGTATCTAATCCTGTTTGCTCCCCACGCTTTCGCGTCTCAGCGTCAATAATGTTCCAGTAGATCGCCTTCGCAATCGGTATTCCTTCTGATCTCTACGGATTTTACCCCTACACCAGAAATTCCATCTACCTCTCCCATATTCTAGGTAAGCAGTTTTCAAAGCAGTTCAA
+
GDGGGGGGGGGGGGGGGGGGGGGGGGGGGGGGGGGGGGGGGGGGGGGGGGGGGGGGGGGGGGGGGGGGGGGGGGGGGGGGGGGGGGGGDFGGGGGGGGGGGGGGGGGGGGGGGGGGGGGEDGGGGGGGGGGGGGGGGGGGGGGGGEGGGGGGGGGGGGGGFFGGGGGGGGGGGGGGGGGFFGGDGGGDEGFGGFFFFFFGFGFGFFFGD5>DGFFFGFFFFFFFGG6FDFFFF6C7>;?E>.7<?F?<91462<AFBFFF<7A7<DF24:4><761=<<B9
@M02352:288:000000000-CKWC8:1:1101:20594:10745 2:N:0:TAGCGCTC+AAGGAGTA
TAATCTTGCGACCGTACTCCCCAGGCGGTCAACTTAGTGCGTTAGCTGCGCCACTCACGTCTCAAGGACACAAACGGCTAGTTGACATCGTTTACGGCGTGGACTACCAGGGTATCTAATCCTGTTCGCTCCCCACGCTTTCGTTCCTCAGCGTCAGTATCTGTCCAGGTGGCCGCCTTCGCCACTGATGTTCCTTCCAATCTCTACGCATTTCACCGCTACACTGGAAATTCCACCACCCTCTACAGTACTCTAGTCTACCAGTTCAAAATGCAGTTCC
+
GGGGGGGGGGGGGGGGGGGGGGGGGGGGFEGGGGGGGGFGGGGGGGGGGGGGGGGGGGGGGGGGGGGGGGGGGGGGGGGGGGGGGGGGGGGGGGGGGGGGGGGGGGGGGGDGGGGGGGGGGGGGGGGGGGGGGGGGGGGGGGGGGGGGGGGGGGGGGFGGGGGFCFGGGGGGGGDGGDDFFGGGG?FCFGGGGFFFFFFGFGFGFFFFGGFGGFFFGF>BFFBFCFFF?FFFFFFFBFFF:0637AABF)2<A<A?.446A977A9945<2AFAFD=6:-
@M02352:288:000000000-CKWC8:1:1101:5410:10747 2:N:0:TAGCGCTC+AAGGAGTA
TAATCTTGCGACCGTACTCCCCAGGCGGTCTACTTAGTGCGTTAGCTGCGCCACTAAAGTCTCAAGGACCCCAACGGCTAGTAGACATCGTTTACGGCGTGGACTACCAGGGTATCTAATCCTGTTTGCTACCCACGCTTTCGCACCTCAGTGTCAGTATTGGTCCAGTGAGTCGCCTTCGCCACTGATGTTCCTTCCCATCTCTACGCATTTCACCGCTACACAGGAAATTCCACTCACCTCTACCATACTCTAGTTCGCCAGTTTTGAATGCAGTTCC
+
<FFGGGGGGGGDEGGGGGGGGGGGG?FGC7FFGGGGGGGGGGGGGGGGGGGGGGGGGGFEFDECCFG@FGGGGGGCEGGGGFGGGGGGDGFFGFGGGGGGGGGGFGGGGFGGFGCDFGGGGCFGGGGGGGGGGGFFCDDGGFGGGGGGGGGFGGFFFGCCFGGGGGGGEF9C,=DGGGGFFGGGGCG?E:CF7CFCEFA>F<FG<FACDG>CCAEFG5209EFF=FBG?FFFF?<BD0(2:28<2><:AFBB26AF2:=:;?FB?<BB:?69)<B29:.6
@M02352:288:000000000-CKWC8:1:1101:13905:10748 2:N:0:TAGCGCTC+AAGGAGTA
TAACCTTGCGGCCGTACTCCCCAGGCGGTCTACTTATCGCGTTAGCTTCGCCACTAAAAGATCAAGTCTTCCAACGGCTAGTAGACATCGTTTACGGCGTGGACTACCAGGGTATCTAATCCTGTTTGCTCCCCACGCTTTCGCACCTCAGTGTCAATATCAGTCCAGGTAGTCGCCTTCGCCACTGGTGTTCCTTCCTATATCTACGCATTTCACCGCTACACAGGAAATTCCACACTCCTCTATCGTACTCTAGCCTGCCAGTATCGGGTGCAATTCC
+
GGGGGGGGGGGGGGGGGGGGGGGGGGGGGGGGGGGGGGGGGGGGGGGGGGGGGGGGGGGGGGGGGGGGGGGGGGGGGGDGGGGGGGGGGGGGGGGGGGGGGGGGGGGGGGGGFGGGGGGGGGGGGGGGGGGGGGGGGGGGGGDGGGGGGGGFGGGGGGGGGGEGGGGGGGFDGFD>DGGFFGGEGGGGGGGGGFFFFFFGFCACEFFFGCDGGFFFGFFFFFFFGGFGFFFFFFA234:BFFBF2>D?B?FFFFF=AF=<<??FDB2<696:(46<FDF)
@M02352:288:000000000-CKWC8:1:1101:19677:10770 2:N:0:TAGCGCTC+AAGGAGTA
TAACCTTGCGGCCGTACTCCCCAGGCGGTCAACTTAGTGCGTTAGCTGCGCCACTCACGTCTCAAGGACACAAACGGCTAGTTGACATCGTTTACGGCGTGGACTACCGGGGTATCTAATCCCGTTCGCTCCCCTAGCTTTCGTGCCTCAGCGTCAGGCCAGCCCCAGCGTGCCGCTTTCGCCTCCGGCGTTCCTGCTAATCTCAACACATTTCACCGCTCCACTAGCAGTTCCGCACGCCCCTGGCTGCCTCCAGCGATGCCGTCCCAGGCGCAGCCAC
+
FFEFGGFGGGGDEGFCGGGGGGGGGGGE@CFFFGGGGGGCGGGGFGGGGGGGGGGGGGGGGFGGGGGFFGGGGGGGGGEGGEFGFGGGGGGGGGGGG>EFGGGGGGGFEGGGEFFGGGGGGGGGGGGGGGGFGGCEGFGGGGGGGGGGFFGGGGGGGGGGGGGGGGDGGFGEGGDDGGGFFGGGGGGDCC?<DBFFFFF*=F4C<FFGGGFGGFFFGFF>3>:@DCFGFFFFFF??>FFB?67?F088??B7:??FF6B0:B)46903A??B9;E654:7
@M02352:288:000000000-CKWC8:1:1101:3336:10790 2:N:0:TAGCGCTC+AAGGAGTA
TAACCTTGCGACCGTACTCCCCAGGCGGTACACTTAATGTGTTAACTGCATTACTGCAAGGTCTAGCCTCACAACAACTAGTGTACATCGTTTAGGGCGTGGACTACCAGGGTATCTAATCCTGTTTGCTCCCCACGCTTTCGCGTCTCAGCGTCAATAATGTTCCAGTAGATCGCCTTCGCAATCGGTATTCCTTCTGATCTCTACGGATTTTACCCCTACACCAGAAATTCCATCTACCTCTCCCATATTCTAGATAATCAGTTTTAAAAGCAGTTCAA
+
GGFFFGGGGGGFEGGFGGEGGGGEGGGGGGGGGGGGFGGGGGGGFFGGGFFFGGGGFGGGGGGGGGGGGGGGGGGGGGFGGFFFGFGGDFGFGFGGGGGDGGGGGGG8FGGGFGDGGGGFEECFGGGG;EFGGEFFGECGGFGEGEGCGEGGG9ECEGGGCGGGGGGDGCGFEGFG;77AFDEGGGFGCFFCGEFE=8B8AFAF4BAFDGFGCFEFGADF;FFFDG2;=A=6;F?CFC?E<3><B12:9?2)69<@)6F<46<BA9)6)5:<ABF:7<)6<
@M02352:288:000000000-CKWC8:1:1101:26246:10798 2:N:0:TAGCGCTC+AAGGAGTA
TAACCTTGCGGCCGTACTCCCCAGGTGGACTACTTATCGCGTTAGCTTCGCCACTAAGTCATTACTACCCAACGGCTAGTAGACATCGTTTACGGCGTGGACTACCAGGGTATCTAATCCTGTTTGCTCCCCCCCCTTCTGCCCCTCCGTGTCATTATCAATCCAGCGTGTCGCCTTCGCCACCGATGTTCCTTCCTATATCTACGACTTTCTCCGCTACACCGGAAATTCCTCACTCCTCTCTCGTACTCCATCCTGCCCGTGTCTCGTACAATTCCAA
+
,B86CFGGGG7:FGGGGGGGGGGCG,6C,6CCFGGF<;CFGGG:FGGGGGGGGG<<EF,9,CCDG,CF<EE,B7=C:,,CE?9,CFF@F@F=E74@:@:F+BEFG<<,?BF=F5,,,C?FB,5CF,?B=D8>:F+@38,,53,,*3@*@@D>D7,,,,22,,,6,,<*>*6:8ACDDGC4?*;*2*/:@F1:+.86)1A2++++/))19CB>*9>);)-42?,0))(1646**1)249,-4)(3<(-,((.(.)6<2-60((((,.))(-((()1.49))
@M02352:288:000000000-CKWC8:1:1101:8185:10815 2:N:0:TAGCGCTC+AAGGAGTA
TAACCTTGCGGCCGTACTCCCCAGGCGGTCAACTTAGTGCGTTAGCTGCGCCACTCACGTCTCAAGGACACAAACGGCTAGTTGACATCGTTTACGGCGTGGACTACCAGGGTATCTAATCCTGTTCGCTCCCCACGCTTTCGTTCCTCAGCGTCAGTATCTGTCCAGGTGGCCGCCTTCGCCACTGATGTTCCTTCCAATCTCTACGCATTTCACCGCTACACTGGAAATTCCACCACCCTCTACAGTACTCTAGTTTGCCAGTTCAAAATGCAGTTCCA
+
FGGGGGGGGGGGGGGGGGGGGGGGGGGGGGGGGGGGGGGGGGGGGGGGGGGGGGGGGGGGGGGGGGGGGGGGGGGGGGGGGGGGGGGGGGGGGGGGGGGGGGGGGGGGGGGGGCGGFGGGGGGGGGGGGGGGGGGGGGGGGGGGGGGGGGGGGGEGGGGGGGFGFFGGGGFGGGGGGCDFFG=5C?G?EFGGGFFFFFFGFG@GCFFFGGFGFFFFGFFFBEFFDG7F?FF=FF<AB?FFFBFFFFFFFAFABFF=64=AAFBBDADADAA27AFF?>>B)
@M02352:288:000000000-CKWC8:1:1101:19417:10838 2:N:0:TAGCGCTC+AAGGAGTA
TAACCTTGCGGCCGTACTCCCCAGGCGGTCAACTTAGTGCGTTAGCTGCGCCACTCACGTCTCAAGGACACAAACGGCTAGTTGACATCGTTTACGGCGTGGACTACCAGGGTATCTAATCCTGTTCGCTCCCCACGCTTTCGTTCCTCAGCGTCAGTATCTGTCCAGGTGGCCGCCTTCGCCACTGATGTTCCTTCCAATCTCTACGCATTTCACCGCTACACTGGAAATTCCACCACCCTCTACAGTACTCTAGTCTACCAGTTCAAAATGCAGTTCCA
+
GGGGGGGGGGGGGGGGGGGGGGGGGGGGFGGGGGGGGGFGGGGGGGGGGGGGGGFGGGGGGGGGFGGFGGGGGGGGGGGGGGGFFGGGGGGGGGGGGGGGGGDGFGGGGGGGCGGGGGGGGGGGGGFGGGGGGGGGGGGGGGECGGGGG9ECEGGGGGGGFGGGGGGGGGFFFGGDGGGFFGGGGCCEGGGGGCFFFFFDFG119FFGDGFGGFFFGFF>BFFFGGFGF=FBFF4ABFFB(-417AA:45<BAAD46<4<A<:>A9>A6AAA2)666<9A2
@M02352:288:000000000-CKWC8:1:1101:8415:10845 2:N:0:TAGCGCTC+AAGGAGTA
TAATCTTGCGACCGTACTCCCCAGGCGGTACACTTAATGTGTTAACTGCATTACTGCAAGGTCTAGCCTCACAACAACTAGTGTACATCGTTTAGGGCGTGGACTACCAGGGTATCTAATCCTGTTTGCTCCCCACGCTTTCGCGTCTCAGCGTCAATAATGTTCCAGTAGATCGCCTTCGCAATCGGTATTCCTTCTGATTTCTACGGATTTTACCCCTACACCAGAAATTCCATCTACCTCTCCCATATTCTAGGTAAGCAGTTTTCAAAGCAGTTCAA
+
FDGGGGGGGGCGGGFGGCFGDGFGGGGGGGGGGGGGGFGGGGGGGGGGGGFGGGGGGGGGGGGGGGGGFGFGGGGGFFFGGGGGGGGGGGGFGGGFGGGGGGEGGGGGGGEGGF8EFGGGGFFGGGGGGGGGGDGGCCEEGGGGGCEGGCFGGGGGGGGFDCCCFGGADC>35EDDG>DFAG>EDFGGGGGGFCFCF=68AGFGF>FF4*>*6A?AFFFF?F@FFG(*6;FFFFEE<FEFF@AFF??:A:<BAA)7)694434(66)-6A<A689(9646)
@M02352:288:000000000-CKWC8:1:1101:24869:10883 2:N:0:TAGCGCTC+AAGGAGTA
TAACCTTGCGGCCGTACTCCCCAGGCGGTCTACTTATCGCGTTAGCTTCGCCACTAAGTCATTACAACCCAACGGCTAGTAGACATCGTTTACGGCGTGTACTACCAGGGTATCTAATCCTGTTTGCTCCCCACGCGTTCGCACCCCAGTGTCAGTATCAATCCAGAGTGTCGCCTTCGCAACTGATGTTCCTTCCTATATCTACGCATTTCACCCCTACACAGGAAATTCCACACTTCTCTATCGTACTCTAGCCTGCCACTAACGGGGGAAATCCCAAG
+
@@FGGGGCFG7:BFGGDGGGGGGCCEEE:@FFFFGGGAEGCGDGGDA,C@BFGGFFGC<FC<FA<A5E=F:=,,+++8FB,@EEF<<:<?A<E77@>@C+,<5@?<,:>CB,ADE;6,C@=3CFF89,,33@<C+@+4:3>:*@**495?A,5:C2AFFCFGFG?:FG;FFD*A<*7;*).)=+;71>E9+115;;<FFFFGA>6).5*:7+*9-):)48:FB)1187<F6@6@711),)4)))62.22(.)4--7)3;7?)(,((-441((((1))5:((
@M02352:288:000000000-CKWC8:1:1101:29118:10883 2:N:0:TAGCGCTC+AAGGAGTA
TAATCTTGCGACCGTACTCCCCAGGCGGTCTACTTAGTGCGTTAGCTGCGCCACTAAAGTCTCAAGGACCCCAACGGCTAGTAGACATCGTTTACGGCGTGGACTACCAGGGTATCTAATCCTGTTTGCTACCCACGCTTTCGCACCTCAGTGTCAGTATTGGTCCAGTGAGTCGCCTTCGCCACTGATGGTCCTTCCCATCTCTACGCATTTCACCGCTACACAGGAAATTCCACTCACCTCTACCATACTCTAGTTCGCCAGTTTTGAATGCAGTTCCA
+
CEGGGFGGGGGGGGGFGGGGFGGGGDC@CGGGGGGGGGGGGGGGFFGGGDGGGGGGGGGDGGFGGGGFFCFGGGGCGGGGGGCFGGFGGGGFGGGGG7CFGGGC9FFFGDEGDCGFGGFFEFGGGGGGGG9F<E@FGGGGFDEEGGEGFGGGGGGFGFG9ACGG?>D6B,;>FGGGGDGFFG:?<?EF,,,2C==CF;FDFGFDCFF5CGF*@FCFGFFF9E?FF5(73)8*7=AFF01>F2<?FF>DAF?<24<449F?F?(37>2)(8<<2)9<F9<A)
@M02352:288:000000000-CKWC8:1:1101:12702:10884 2:N:0:TAGCGCTC+AAGGAGTA
TAACCTTGCGGCCGTACTCCCCAGGCGGTCAACTTAGTGCGTTAGCTGCGCCACTCACGTCTCAAGGACACAAACGGCTAGTTGACATCGTTTACGGCGTGGACTACCAGGGTATCTAATCCTGTTCGCTCCCCACGCTTTCGTTCCTCAGCGTCAGTATCTGTCCAGGTGGCCGCCTTCGCCACTGATGTTCCTTCCAATCTCTACGCATTTCACCGCTACACTGGAAATTCCACCACCCTCTACAGTACTCTAGTCTACCAGTTCAAAATGCAGTTCCA
+
GGGGGGGGGGGGGGGGGGGGGGGGGGGGFGGGGGGGGGGGGGGGGGGGGGGGGGGGGGGGGGGGGGGGGGGGGGGGGGGGGGGGGGGGGGGGGGGGGGGGGGGGGGFGGGGGGGGGGGGGGGGGGGGGGGGGGGGGGGGGGGGGGGGGGGGGGGGGGGGGGGGGGGGGGGGGGGGGGGGFFDGEDDCCFGGGGFFFFFFGFGCFEFFDGGFGGF<FGDF>FF2@GGBG?FFFFFFFFF?F?BB0<FFBB>FABFB@546>AFB?DADFB>F77<@AFDFB)
@M02352:288:000000000-CKWC8:1:1101:18554:10902 2:N:0:TAGCGCTC+AAGGAGTA
TAATCTTGCGACCGTACTCCCCAGGCGGTACACTTAATGTGTTAACTGCATTACTGCAAGGTCTAGCCTCACAACAACTAGTGTACATCGTTTAGGGCGTGGACTACCAGGGTATCTAATCCTGTTTGCTCCCCACGCTTTCGCGTCTCAGCGTCAATAATGTTCCAGTAGATCGCCTTCGCAATCGGTATTCCTTCTGATCTCTACGGATTTTACCCCTACACCAGAAATTCCATCTACCTCTCCCATATTCTAGGTAAGCAGTTTTCAAAGCAGTTAAA
+
EFFEGGGGGGGGGGGGGGGGGGGGGGGGGGEFGGGGFGGGGGGGGGGGGGGGGGGGGGGGGGGGGGGGGGGGCGGGFGGGGGGGGGGGGGGGGGGGGGGGGGGGGGGGGGGGGGGGGGGGGGGGGGGGGGGFFGGGGGGGGGGGGGGGGGGGGGGGGGGGGGGGGGGGFECFDFFGGGGFFGDGDGGGGGGGGFFFBFFFFGFGFFFGGEEGGFFFGFDFFFEFGGDGFFCAFFE5.6CE97<)63::B8<9AA9F)6@2<B<7>A2>)6:5206(94)4)
@M02352:288:000000000-CKWC8:1:1101:26189:10914 2:N:0:TAGCGCTC+AAGTAGTA
CAATCTTGCGACCGTACTCCCCAGGCGGTACACTTAATGTGTTAACTGCATTACTGCAAGGTCTAGCCTCCCAACAACTCGTGTATCATGTTTAGCGCGTGGACCACCCGGGTATCTTATTCTGTTTGCTCACCACGCTTTCCGTTCTCCGCGTTAATAATGTTCCAGTAGATCCCCCTTCGAATCGGTATTCCTTCTGATCTTCACCGCTTTTAACCCTTCCCCAGAAAGTTCATCTCCCTCCTCCCTATTCCAGGTAAGCAGTTTTCCAAGCACATCCA
+
9E@9CFGGGGCFEEFGGGGGGGGGGGGG7CFDFGGGGFG,6EF,,CFBFE@,CEEE,6:C@:,,C95CEF8F<ECFGGC,4,,:,,5,,,:CF,5,@7+@+@+A,+:F+@CGE:,44,C,4C5,,8B,3,,,CFBA+33>F,,+68@+2,+4+4+3@BFE9@E,@C9,@@,;>E*9C*;****4*=9=:/:@+9B48*+11+++*4;*9*)9CF5/>=1((;(.>5(*6))3+;))1.))4(4284((4)))))6*1,*.32)(-6<AB-<B)().)..()
@M02352:288:000000000-CKWC8:1:1101:4576:10919 2:N:0:TAGCGCTC+AAGGAGTA
TAACCTTGCGGCCGTACTCCCCAGGCGGTCAACTTAGTGCGTTAGCTGCGCCACTCACGTCTCAAGGACACAAACGGCTAGTTGACATCGTTTACGGCGTGGACTACCAGGGTATCTAATCCTGTTCGCTCCCCACGCTTTCGTTCCTCAGCGTCAGTATCTGTCCAGGTGGCCGCCTTCGCCACTGATGTTCCTTCCAATCTCTACGCATTTCACCGCTACACTGGAAATTCCACCACCCTCTACAGTACTCTAGTCTACCAGTTCAAAATGCAGTTCCA
+
FFDFFGGGGGGGGGGGGGGGGGGGGGDCFGGGGGGGGGFFGGGGGGGGGGGGGGFGGGGGGGGGGGGGGGGGGGGGGGGEGGGGGGGGGGGGGGGGGGGGGGGGGGGGGGDGGGGGGGGGGEEGGGGGGGGGGGGGGGGGGGEGGGGGGGGGGGGGGGGGGGGGGGDGFAFGGGGGCDGFFGGGGGGGC7CFGFFFFFFGFGFGFFFFGGDGGFFFGFFB>F?FFFB:7?6@FFDFFB?BB?BBFF4::>BB<A9*6:*:<A>:>A))6)4<79B21-64)
@M02352:288:000000000-CKWC8:1:1101:26206:10928 2:N:0:TAGCGCTC+AAGGAGTA
TAATCTTGCGACCGTACTCCCCAGGCGGTACACTTAATGTGTTAACTGCATTACTGCAAGGTCTAGCCTCACAACAACTAGTGTACATCGTTTAGGGCGTGGACTACCAGGGTATCTAATCCTGTTTGCTCCCCACGCTTTCGCGTCTCAGCGTCAATAATGTTCCAGTAGATCGCCTTCGCAATCGGTATTCCTTCTGATCTCTACGGATTTTACCCCTACACCCGAAATTCCATCTACCTCTCCCATATTCTAGGTAAGCAGTTTTCAAAGCCGTTAAA
+
,C@AFGGGGGGGGEGGGGGGGGGGGGGGEGGGGGGGGDGADFG<@FGFGC@<FFEGCEFEDF9EFGDGGG<FEFGGGGGDEFGG9FE?9?DFG7F<EG@FGGC?F<BG<FGGGGDG;@F;>F9EEFGFG;>=FFC:8EEEG9+6=>@=D;,=+;:AEFGFGFGFGGGGC,EC>2;DDDGF?>ECDGGEE5EGF@FCFFF8411+9B=4<C?DGF)/;A(/6AFF<5()4A):3:5?>C))6)5)334:::).4-6*2-76<<<(.6<AF9>29(.(.,(-)
@M02352:288:000000000-CKWC8:1:1101:18111:10949 2:N:0:TAGCGCTC+AAGGAGTA
TAATCTTGCGACCGTACTCCCCAGGCGGTACACTTAATGTGTTAACTGCATTACTGCAAGGTCTAGCCTCACAACAACTAGTGTACATCGTTTAGGGCGTGGACTACCAGGGTATCTAATCCTGTTTGCTCCCCACGCTTTCGCGTCTCAGCGTCAATAATGTTCCAGTAGATCGCCTTCGCATTCGGTATTCCTTCTGATCTCTACGGATTTTACCCCTACACCAGAAATTCCATCTACCTCTCCCATATTCTAGGTAAGCAGTTTTCAAAGCAGTTCAA
+
GFGGGGGGGGGGGGGGGGGGGGGGGGGGGGGGGGGGGGGGGGGGGGGGGGGGGGGGGGGGGGGGGGGGGGGGGGGGGGGGGGGGGGGDGGGGGGGGGGGGGGGGGGGGGGGGGGGGGGGGGGGGGGGGGGGGGGGGGGGGGGGGGGGGGGGGGGGGGGGGGGGGGGGGGGGGGGGGGGGFFGG5CGGGGGGGGFFFFFFGFGFGFFFGGGFGGFEF?FDFFFFFFGFGF6FFFFFFFFFFFFFEFF@?DFFFFF4=>DFFFF91>><AFFFFFFF7766<4
@M02352:288:000000000-CKWC8:1:1101:27905:10950 2:N:0:TAGCGCTC+AAGGAGTA
TAACCTTGCGGCCGTACTCCCCCGGCGGTCTACTTATCGCGTTAGCTTCGTTACCAAGAGATCAAGTCTCCCGACAACTAGTAGACATCGTTTACGGCGTGGACTACCAGGGTATCTAATCCTGTTTGCTCCCCACGCTTTCGCACCTCAGTGTCAGTATCAGTCCAGGTGGCCGCCTTCGCCACTGATGTTCCTTCCAATCTCTACGCATTTCACCGCTACACTGGAAATTCCACTACCCTCTACCAGATTCTAGCCTGCCAGTTCAAAATGCAGTTCC
+
CGGGGGGGGGGGGGGEGGGGGG7FFGGGGGGGGGGGFFFGGGGF=FFCGGGGGGGGFFGGGGGGGFGAAFGGGGGGGGFGGGGGCFGGCFGGGDGGGGGGGGGC9D>FGGGGGGGFACCFGGFGGGGGFGGGGGCEGEC>FCE>EEGCG6@FFGGGGFEEGFC=CFEFFGGGGGGGGDG=;GGGGFCCGGDFC?=CFFA;AGF*)89CDC>CC=BFC3032@??:4:4:7?88F2<4:>B0<62)--5::>).-:*).6113)5:DDAFA27)<*-94:A
@M02352:288:000000000-CKWC8:1:1101:23910:10987 2:N:0:TAGCGCTC+AAGGAGTA
TAACCTTGCGACCGTACTCCCCAGGCGGTACACTTAATGTGTTAACTGCATTACTGCAAGGTCTAGCCTCACAACAACTAGTGTACATCGTTTAGGGCGTGGACTACCAGGGTATCTAATCCTGTTTGCTCCCCACGCTTTCGCGTCTCAGCGTCAATAATGTTCCAGTAGATCGCCTTCGCAATCGGTATTCCTTCTGATCTCTACGGATTTTACCCCTACACCAGAAATTCCATCTACCTCTCCCATATTCTAGGTAAGCAGTTTTCAAAGCAGTTCAA
+
FFFGGGGGGGGGGCFFGGGGGGGGGFFEGGGAFFGFDEGGGGGGGGGGGFGGGGGFGGDGGGGGGGGGGG8FFGGGGGGGFGFGDGEGGGGGGGGGGGGGGGGGGGGGEFCGGGGGGGGGGGGGGGGGGGGGGGGGGGGGGGGGGCG6FGFGGEGE>FAFFGGGGGGFGGGDFGCDDGGFFDG5DGGEGDGGGCFFFFFCFGFGE>FFDCEGGFEFGFFFDFEFGGDC3;AAAFECFF?CA@E@DF?(6:A>AA>?24@)4<AFBAF<<B<4476<F<AF2
@M02352:288:000000000-CKWC8:1:1101:3552:11033 2:N:0:TAGCGCTC+AAGGAGTA
TAACCTTGCGGCCGTACTCCCCAGGCGGTCAACTTAGTGCGTTAGCTGCGCCACTCACGTCTCAAGGACACAAACGGCTAGTTGACATCGTTTACGGCGTGGACTACCAGGGTATCTAATCCTGTTCGCTCCCCACGCTTTCGTTCCTCAGCGTCAGTATCTGTCCAGGTGGCCGCCTTCGCCACTGATGTTCCTTCCAATCTCTACGCATTTCACCGCTACACTGGAAATTCCACCACCCTCTACAGTACTCTAGTCTACCAGTTCAAAATGCAGTTCCA
+
CFGGGGGGGGGCF+@CFGDGGGGEGGGG:CEFGGGGGGGGGGGGGGGGGGGGGGEFGGGGFGGGGGGGGGGFGGDFGGGEEEFGGCF9<CGGGDAF7FG@F@BFGGGGGGGG@FFGGDFF9FCDGGFEGCGCF7FEEGGG>FGGGGG7:DFGGGGDGGGF@FFFGAFEFFGFGGGGGGGFFG8CGGGC7AFCF?:)7;F@FGFGE7=93:>DGFFFF@6>65?FDFFG>4@4@=<AFFF?FFB<D<23444AAFFFFB@:<9??4).5)<42))1)86444
@M02352:288:000000000-CKWC8:1:1101:10095:11038 2:N:0:TAGCGCTC+AAGGAGTA
TAACCTTGCGGCCGTACTCCCCAGGCGGTCAACTTAGTGCGTTAGCTGCGCCACTCACGTCTCAAGGACACAAACGGCTAGTTGACATCGTTTACGGCGTGGACTACCAGGGTATCTAATCCTGTTCGCTCCCCACGCTTTCGTTCCTCAGCGTCAGTATCTGTCCAGGTGGCCGCCTTCGCCACTGATGTTCCTTCCAATCTCTACGCATTTCACCGCTACACTGGAAATTCCACCACCCTCTACAGTACTCTAGTCTACCAGTTCAAAATGCAGTTCCA
+
GGGGGGGGGGGGGGGGGGGGGGGGGGGGGGGGGGGGGGGGGGGGGGGGGGGGGGGGGGGGGGGGGGGFGGGEGGGGGGGGGGGGGGGGGGGGGGGGGGGGGGGGGGGGFGGGGGGGGGGGGGGFGGGGGCGGGGGGGGGGGGGGGGGGGGGGGGGGGGGCGGGGFGGGGGGGGGGGGGGFFGGGGGGGGGGGGFFFFFFGFGCGEFFGGEDGGFAFGF>>>FFFGGBGFFFFFFDFFFFFFFF?AFFFF26:AFA?56/<AFFFF<>AFFFAFFFA@9<4-
@M02352:288:000000000-CKWC8:1:1101:4548:11042 2:N:0:TAGCGCTC+AAGGAGTA
TAATCTTGCGACCGTACTCCCCAGGCGGTACACTTAATGTGTTAACTGCATTACTGCAAGGTCTAGCCTCACAACAACTAGTGTACATCGTTTAGGGCGTGGACTACCAGGGTATCTAATCCTGTTTGCTCCCCACGCTTTCGCGTCTCAGCGTCAATAATGTTCCAGTAGATCGCCTTCGCAATCGGTATTCCTTCTGATCTCTACGGATTTTACCCCTACACCAGAAATCCCATCTACCTCTCCCATATTCTAGGTAAGCAGTTTTCAAAGCAGTTCAA
+
FCAFFGGFGGGGDGFGEGGGCFGGGGGGGGGGCFGDFFFFGGGGGGGGGGGGGGGGGGGGGGGGGFGGGGGGFGGFGGGGGGGFGGGGGGFGGDAFFFEGGGGGGFFGGFGGEFFGGGGGGGGGGGGGGFGGGGGFEGEECFGGGG68=D8E:EEECGGFB=EFGFG9DGGGGGGG>CDF*9:EDGGGE5@DFCFFFFF+=DFGFFFGG583=:?FGFFFFFFFFGFG@FF+;;@CFEFFFEA3:BBFF?AAB>DF2AFF<<>BF<<AFAD24<?0*62<4
@M02352:288:000000000-CKWC8:1:1101:23078:11059 2:N:0:TAGCGCTC+AAGGAGTA
TAATCTTGCGACCGTACTCCCCAGGCGGTCTACTTAGTGCGTTAGCTGCGCCACTAAAGTCTCAAGGACCCCAACGGCTAGTAGACATCGTTTACGGCGTGGACTACCAGGGTATCTAATCCTGTTTGCTACCCACGCTTTCGCACCTCAGTGTCAGTATTGGTCCAGTGAGTCGCCTTCGCCACTGATGTTCCTTCCCATCTCTACGCATTTCACCGCTACACAGGAAATTCCACTCACCTCTACCATACTCTATTTCGCCAGTTTTGAATGCATTTCC
+
FFGGGGGGGGGGEFGGGGGGGGGGGGGGGGGCGGGGGGGGGGGGGGGGGFGGGGGGGGGGGGGGGGGGGGGGGGGEGGGGGGGGGGGGGGGGGGGGGGGGGGGGGGGGGGGGGFFGGGGGGGGGGGGGGGGGGGGGGGGGGGGGGGGGGFGGGGGGGGGGGGGGGGGFGCFGFGGGGGGFFGGDGFC7AFGGGFFFFFFGFGFGFFFGGCDGGFEFG:@@>FFFGGBGFFFFFFFFBB?BFB?2<FF?A2:AFF<*6<?:?F?>FFBB:?AAFF=)9<DA
@M02352:288:000000000-CKWC8:1:1101:21228:11088 2:N:0:TAGCGCTC+CAGGAGTA
TAATCTTGCGACCGTACTCCCCAGGCGGTACACTTAATGTGTTAACTGCATTACTGCAAGGTCTAGCCTCACAACAACTAGTGTACATCGTTTAGGGCGTGGACTACCAGGGTATCTAATCCGGTTTGCTCCCCACGCTTTCCCGCCCCAGCGTCAATACTGTTCCATTAGATCCCCTTCTCAATCGGTATTCCTTCTGATCTCTCCGGATTTTACCCTTACACCAGAAATTCCATCTACCTCCCCCATCTTCTAGTTAACCAGTTTTCAATCCGTTTCAA
+
FC<EFFGGGGGEEGGGGGGGGGGGGGEG@F@CFGGGGGFFFGGGE9EFC6C<FG9C9F@,DFDGG<<=CF,,C,:CC=E469,CB?<<E,DGCF9FC?74CC=,A<FF8FG794,@EFG9E9++@FC=@DEGGD:>33CEF3,3@++++++1+45**;=,@@DCGG;,,3,3,52;CC0/*=D7CCG5C/A8D5885*4+=++2**)75*:DG6);9A),);)=CGDGD6A+@+))94)94)),(-(,.,6244)*))9).4)(.6A2).-))(),9.5<)
@M02352:288:000000000-CKWC8:1:1101:26769:11146 2:N:0:TAGCGCTC+AAGGAGTA
TAATCTTGCGACCGTACTCCCCATGCGGAATGCTTAATCCGTTAGGTGTGTCACCGAACAGTATACTGCCCGACGACTGGCATTCATCGTTTACGGTGTGGACTACCAGGGTATCTAATCCTGTTTGCTCCCCACACTTTCGTACCTCAGCGTCAGTATCGAGCCAGTGAGCCGCCTTCGCCACTGGTGTTCCTCCAAATATCTACGAATTTCACCTCTACACTTGGAATTCCACTCACCTCTCTCGAACTCTAGACTGATAGTTTTGGAGGCAGTTCCAG
+
GFGGGGGGGGGGGGGGGGGGGGGDCFBCGEGGGGGGGCGGGGGGGGGGGGGGGGGGGGGGGGGGGGGGGFGGGGGGGGGGGGGGGGGGGGGGGGGGGGGGGGGGGGGGGGGGGGGGGFGGGGGGGGGGGGFGGGGGGGGGGGGGGGGGGGGGGGGGGGEFD::EGGGGFGGGGGGGGGGFEGGEGGGE8=EFGEFFFFFGFGFFEFFGFGFFGFCFFF@<<FFAGG@GFFFFFFFAFFFFFFFF<<1??6:BFFF=><@?F)).6<DB>F:BF:>?FFFF5
@M02352:288:000000000-CKWC8:1:1101:10232:11180 2:N:0:TAGCGCTC+AAGGAGTA
TAACCTTGCGGCCGTACTCCCCAGGCGGTCTACTTATCGCGTTAGCTTCGCCACTAAGTCATTACAACCCAACGGCTAGTAGACATCGTTTACGGCGTGGACTACCAGGGTATCTAATCCTGTTTGCTCCCCACGCTTTCGCACCTCAGTGTCAGTATCAATCCAGAGTGTCGCCTTCGCCACTGATGTTCCTTCCTATATCTACGCATTTCACCGCTACACAGGAAATTCCCCACTCCTCTATCGTACTCTAGCCTGCCAGTATCGGGTGCAATTCCAAG
+
GGGGGGGGGGGGGGGGGGGGGGGGGGEGGGGGGGGGGGGGGGGGGGGGGGGGGGGGGGGFFGGGGGGGGGGGGGGGGGGGGGGGGFGGGGGFFGEGG@FGEGGGGGGGGGFFGGGEGGGGGGGGGDGFFDFGAFGGGCFGEGEEG7DDEFGGGGGGGGGEGGGGCGGGGGGGGGGGGGGFFGGGDEGGGGDGCEFFFFFGFGFGFFD3CEFFGFFFGFB9?F?>FG<GFFFF*8:;?BFF?FFFB?87646<4):FB?FF072<><160:><29FA*..:)
@M02352:288:000000000-CKWC8:1:1101:23152:11194 2:N:0:TAGCGCTC+AAGGAGTA
TAACCTTGCGGCCGTACTCCCCAGGCGGTCTACTTATCGCGTTAGCTTCGCCACTAAAAGATCAAGTCTTCCAACGGCTAGTAGACATCGTTTACGGCGTGGACTACCAGGGTATCTAATCCTGTTTGCTCCCCACGCTTTCGCACCTCAGTGTCAATATCAGTCCAGGTAGTCGCCTTCGCCACTGGTGTTCCTTCCTATATCTACGCATTTCACCGCTACACAGGAAATTCCACTACCCTCTACTGTATTCTAGACTAGCAGTATCAGATGCAGTTCC
+
GGGGGGGGGGGGGGGGGGGGGGGGGGCE:FGGGGGGGGGGGGGGGGGGGGGGGGGGGGGGGGGGGGGGGGGGGGGGEGGGGGGGGGGGGGGGGGGGGGGGGGGGGGGGGGGDGGFGFGGGGGGGGGGGGGGGGGGGGGGGGGGGGGGGGGC;BFFGGGGGGGGGFGFGGGGGGGGGGGGFFGGCGFGGFCCGGFFFFFFGFGFGFFFGGE:GGFCFGEFFFF>F=D?4??FFFF44<?FFF??:<B<>A9<>DFD/)96<5?27A><AAB?<<A?2/6<>
@M02352:288:000000000-CKWC8:1:1101:24764:11207 2:N:0:TAGCGCTC+AAGGAGTA
TAATCTTGCGACCGTACTCCCCAGGCGGTACACTTAATGTGTTAACTGCATTACTGCAAGGTCTAGCCTCACAACAACTAGTGTACATCGTTTAGGGCGTGGACTACCAGGGTATCTAATCCTGTTTGCTCCCCACGCTTTCGCGTCTCAGCGTCAATAATGTTCCAGTAGATCGCCTTCGCAATCGGTATTCCTTCTGATCTCTACGGATTTTACCCCTACACCAGAAATTCCATCTACCTCTCCCATATTCTAGGTACGCAGTTTTCAAAGCAGTTCAA
+
DFGGGGGGGGGGGGGGGGGGGGGGGGGGGGGGGGGGGGGGGGGGGGGGGGGGGGGGGGGGGGGGGGGGGGGGGGGGGGGGGGGGGGGGGGGGGGGGGGGGGGGGGGGGGGGGGGGGGGGGGGGGGGGGGGGGGGGGGGGGGGGGDGGGGGGGGGGGGGGFFGGGGGGGGGGGGGGGGGDFFGGDGGGGGGGGGFFFFFF@AGFGFFFCDE>GGFFFGFFFFFFFGG6D@6FFFFFFFFFFFEEFFFBFFFAAAFA4<>F)49?>FAABFFBFFBF?=ADFA
@M02352:288:000000000-CKWC8:1:1101:27954:11210 2:N:0:TAGCGCTC+AAGGAGTA
TAACCTTGCGGCCGTACTCCCCAGGCGGTCTACTTATCGCGTTAGCTTCGCCACTAAGTCATTACAACCCAACGGCTAGTAGACATCGTTTACGGCGTGGACTACCAGGGTATCTAATCCTGTTTGCTCCCCCCGCTTTCGCACCTCAGTGTCAGTATCAATCCAGAGTGTCGCCCTCGCCACTGATGTTCCTTCCTATATCTACGCATTTCACCGCTACACAGGAAATTCCACACTCCTCTATCGTACTCTAGCCTGCCAGTATTGGGTGCAATTCCAAG
+
9@B@EFGGGGGGGGGGGGGGGGGGFFGG@FGGGGGGG9GGGGG@FFGFGGGGGGF8FGFGGD?EFCFGGGG<F@8C>FFGFGFG9,ABDFFB?C:F7BCF+B9=<,C>FDCCF9C;DD9CCFFGF8,>ED+C+@+<**@;E5*@E,;F?DG,>:,>A9<@,<@D?9<>B,>;*A7*)*)8=5CE4+=9;CG116/6C6@DF7F7CFB*9>FFC?<5E7>02?257/2*6?*0*9>?0(443))64(4((244<).7<,;8?72))))).,-())0-99A))
@M02352:288:000000000-CKWC8:1:1101:25568:11211 2:N:0:TAGCGCTC+AAGGAGTA
TAACCTTGCGGCCGTACTCCCCAGGCGGTCTACTTATCGCGTTAGCTTCGCCACTAAGTCATTACAACCCAACGGCTAGTAGACATCGTTTACGGCGTGGACTACCAGGGTATCTAATCCTGTTTGCTCCCCACGCTTTCGTGCCTCAGTGTCAGTATTTGTCCAGGTAGCCGCCTTCGCCACTGATGTTCCTTCCAATCTCTACGCATTTCACCGCTACACTGGAAATTCCACTACCCTCTACAATACTCTAGTTTGCCAGTTCAAAATGCAGTTCCCAG
+
FGGFGGGGGGGGGGGGGGGGGGGGGGGGCGGGGGGGGGGGGGGGGGGGGGGGGGGGGGGGGGGGGFGGGGGGGGGGGGGGGGGGGGGGGGGGGGGGGGGGGGGGGGGGGGGGGGGGGGGFGGGGGGGFFGFGGGGGGGGGGGGGGFFFGGGGGGGGGGGFGFFFGGGGGGGGEGGGGGGFFGGGGGGGCGGGGFF@EFFGFCFD>FFD<EFGGFFFGFFFFFFFFG?FD4FFFFFFBFFFFFFFDBFAD>?>BADFFFFF9?DFFFFB3AFAD9@A?A2<2
@M02352:288:000000000-CKWC8:1:1101:3031:11214 2:N:0:TAGCGCCC+AAGGAGTA
TAACCTTGCGGCCGTACTCCCCAGGCGGTCAACTTAGTGCGTTCGCTGCGCCACTCACGTCTCAAGGACACAAACGGCTAGTTGACATCGTTTACGGCGTGGACTACCAGGGTATCCAATCCTGTTCGCTCCCCACGCTTTCGTACCTCCGCGTCAGTATCTGTCCAGGTGGCCGCCTTCCCCACTGATGTTCCTTCCACTCTCTACGCATTTCACCGCTACACTGACAATTCCCCCTCCCTCTACAGTACTCTAGTTTGCCAGTTCTAAATGCAGATCC
+
9ECFGGGGGG7CE+@FFGGGGGGGGGGCG77EFFGGC<,EBFG7FGG7FF7F+B=CEF,,9BEEEE<:C,CC=?DGG7=+,CFE,5,A54:EB:<+4F:F7F+,,6DF8FGGG8,,,,@,@FF,FF<@BC@FFG@+3:3@F;@EBBE+,,*9*:8/*4C;9;,?CG,,??F5>F3):DG4)2=*CC+09:C:CEFFE48+95B*8/**9/07:*59E)42(>,7CC)*)196/9)47(26(.((..6)--64<-6*6>?))5-)4:2).)<2))8.*4,<
@M02352:288:000000000-CKWC8:1:1101:14947:11239 2:N:0:TAGCGCTC+AAGGAGTA
TAATCTTGCGACCGTACTCCCCAGGCGGTCTACTTAGTGCGTTAGCTGCGCCACTAAAGTCTCAAGGACCCCAACGGCTAGTAGACATCGTTTACGGCGTGGACTACCAGGGTATCTAATCCTGTTTGCTACCCACGCTTTCGTACCTCAGTGTCAGTATTGGTCCAGTAAGTCCCCTTCGCCACTGATGTTCCCTCCCATCTCTACCCCTTTCACCGCTAACCAGGAAATTCCACTTACCCCTACCATACTCTAGTTCATCAGTTTTGAATGCAGTTCC
+
9@@EFGGGGEGGGGGGGGGGGGGGG<FGEGGFGGGGGGGGGGGFEFGGGGGGGG,CCGEGGGG<ECG8FGGG=FGFGG7?EGDGG,FEDCDGGDF?CGCGGGFD,AFGEBFD><A,3,EA>FA,FFG8DF9DDF,F353@FFCF:DECCF8EFF3E;EBCFGCF,@,@D;D;BE+;CFF?*;EEGFC;C7CF+@*0>D);@*1+)+3+2*)9C+1;C>>(().2*/(*6:47*929)4.<?(43,:?2<B?244:FA<F<9>A?244<::DFB24<FAA9
@M02352:288:000000000-CKWC8:1:1101:12004:11254 2:N:0:TAGCGCTC+AAGGAGTA
TAACCTTGCGGCCGTACTCCCCAGGCGGTCAACTTAGTGCGTTAGCTGCGCCACTCACGTCTCAAGGACACAAACGGCTAGTTGACATCGTTTACGGCGTGGACTACCAGGGTATCTAATCCTGTTCGCTCCCCACGCTTTCGTTCCTCAGCGTCAGTATCTGTCCAGGTGGCCGCCTTCGCCACTGATGTTCCTTCCAATCTCTACGCATTTCACCGCTACACTGGAAATTCCACCACCCTCTACAGTACTCTAGTTTGCCCTTTCCAAATGCATTTCC
+
GGGGGGGGGGGGEGGGGGGGGGGGGGGGGGEGGGGGFFGGGGGGGGGGGGGGGG8FGGGGGGGFGGGEGGGFGDFDCFFGGGGFGGGGGGGGGGGGDEFGGGGFGGGGGGGGGGGGGGGGGGGGGGGEDGGGGGGG7EGEFFEEGGGGGB?CC;EECCGC@FFGGGGGFC?:EFGGGCCFFGG*>FG?GGGFFFFFEFFGFFFGEFFDGG@GGFFFG36>1DFFFC?C:6@FFFFB106?F<?1>A)5:)65-5)*.6/.6))((.)4<AAAA>4)*).-
@M02352:288:000000000-CKWC8:1:1101:17180:11257 2:N:0:TAGCGCTC+AAGGAGTA
TAACCTTGCGGCCGTACTCCCCAGGCGGTCTACTTAATGCGTTAGCTTTGAAAAACAGAACCGAGGTTCCGAGCTTCTAGTAGACATCGTTTACGGCGTGGACTACCGGGGTATCTAATCCCGTTTGCTCCCCACGCTTTCGTACATGAGCGTCAGTGTTGACCCAGGTGGCTGCCTTCGCCATCGGTATTCCTTCAGATCTCTACGCATTTCACCGCTACACCTGAAATTCTACCACCCTCTATCACACTCTAGTTTGCCAGTTCGAAATGCAGTTCCC
+
GGGGGGGGGGGGGGGGGGGGGGGGGGGGGGGGGGGGGGGGGGGGGGGGGGFGGGGGGGGGGGGGGGGGGGGGGGGGGGGGGGGFGGGGGGGGGGGGGGGGGGGGGGGGGGGGGGGGGGGGGGGGGGGGGGGGGGGGGGGGGGFGGCGFGGGGGGGGGGGFFGGGGGGDGGGFFDGGGGGAFGGGGEGGFFGGGFFFFFFGFGFGFFFDCGDGGFFFDEFFFFF?FC:GBFFFFFFF>DFFFBF>ADFFFF?BFFBFBFF<>BFFA>::?6<>A9?DFFF>
@M02352:288:000000000-CKWC8:1:1101:9680:11283 2:N:0:TAGCGCTC+AAGGAGTA
TAATCTTGCGACCGTACTCCCCAGGCGGTACACTTAATGTGTTAACTGCATTACTGCAAGGTCTAGCCTCACAACAACTAGTGTACATCGTTTAGGGCGTGGACTACCAGGGTATCTAATCCTGTTTGCTCCCCACGCTTTCGCGTCTCAGCGTCAATAATGTTCCAGTAGATCGCCTTCGCAATCGGTATTCCTTCTGATCTCTACGGATTTTACCCCTACACCAGAAATTCCATCTACCTCTCCCATATTCTAGGTAAGCAGTTTTCAAAGCAGTTCAA
+
GFGGGGGGGGGGGGGGGGGGGGGGGGGGGGGGGGGGGGGGGGGGGGGGGFGGGGGGGGFGGGGGGGGGGGDFFGGGGGGGFGGFFGGGGGGGGGGGGGGGGGGGGGGGGGGGGGGGGGGGGGGFGGGGGGGGGGGGGDGGGGGGGGGGGFCDGGGGGGGFFCGGGGGGGGGACEFGGGDF>DDEGGGD:>EFGFFFFFF@FGFGFFFFC*:DGFFFGFFFFFFFGC0D@FFFFFFFFECFEFFFBB((67AB>4<=>A@>?FF?AFFFFFAAA:6<FFA4)
@M02352:288:000000000-CKWC8:1:1101:19840:11306 2:N:0:TAGCGCTC+AAGGAGTA
TAATCTTGCGACCGTACTCCCCAGGCGGTACACTTAATGTGTTAACTGCATTACTGCAAGGTCTAGCCTCACAACAACTAGTGTACATCGTTTAGGGCGTGGACTACCAGGGTATCTAATCCTGTTTGCTCCCCACGCTTTCGCGTCTCAGCGTCAATAATGTTCCAGTAGATCGCCTTCGCAATCGGTATTCCTTCTGATCTCTACGGATTTTACCCCTACACCAGAAATTCCATCTACCTCTCCCATATTCTAGGTAAGCAGTTTTCAAAGCAGTTCAA
+
GFGGGGGGGGGGGGGGGGGGGGGGGGGGGGGGGGGGFGGGGGGGGGGGGGGGGGGGGGGGGGGGGGGGGGGGGGGGGGGGGGGGGGGGGGGGGGGGGGGGGGGGGGGGGGGGGGGGGGGGGGGGGGGGGGGGGGGGGGGGGGGGGGGGGGGGGGGGGGGGGGGGCGGGGGGGGGGGGGGF?GGGGGGGGGGGGFFFFFFDFGFCEFFGDGEGGFFFEFDFFFFFCFFG3;FFFFFFFFFFEE@FB??FA:BFABD??BFF?7ABFAFF9<B:AFF7@AAA5
@M02352:288:000000000-CKWC8:1:1101:8938:11315 2:N:0:TAGCGCTC+AAGGAGTA
TAATCTTGCGACCGTACTCCCCAGGCGGTACACTTAATGTGTTAACTGCATTACTGCAAGGTCTAGCCTCACAACAACTAGTGTACATCGTTTAGGGCGTGGACTACCAGGGTATCTAATCCTGTTTGCTCCCCACGCTTTCGCGTCTCAGCGTCAATAATGTTCCAGTAGATCGCCTTCGCAATCGGTATTCCTTCTGATCTCTACGGATTTTACCCCTACACCAGAAATTCCATCTACCTCTCCCATATTCTAGGTAAGCAGTTTTCAAAGCAGTTCAA
+
EEFGGGGGGGGGGGGGGGGGGGGGGGGGGGGGGGGGGGGGFGGGGGGGGGGGGGGGGGGGGGGGGGGGGGGGGGGGGGGGGGGGGGGGGGGGGGGFGGGGGGGGGGGGGGGGGGGGGGGGGGGGGGGGGGGGGGGGGGGGGGEGGGEGGGGGGGGGGFGGGGGFGGGGGA9DFDGGC?DF>DCEGGFGGCFGGFFFBFFGFGFGFFF4DGFGGFFF7AFFFFFFGGFFDFFAF:CFFFFF;;AE;@?:9(:<BFFFFA64<7<?:<FA<<AA2:@BFFF95
@M02352:288:000000000-CKWC8:1:1101:16249:11325 2:N:0:TAGCGCTC+AAGGAGTA
TAATCTTGCGACCGTACTCCCCAGGCGGTACACTTAATGTGTTAACTGCATTACTACAAGGTCTAGCCTCCCAACAACTAGTGTACATCGTTTAGGGCGTGGACTACCAGGGTATCTAATCCTGTTTGCTCCCCACGCTTTCGCGTCTCAGCGTCAATAATGTTCCAGTAGATCGCCTTCGCAATCGGTATTCCTTCTGATCTCTACGGATTTTACCCCTACACCAGAAATTCCATCTACCTCTCCCATATTCTAGGTAAGCAGTTTTCATAGCAGTTCAA
+
FFGFFGGGGG@FEGGGGGGGGGEGGFEGGCBFGGGGGGGFFGGGDGGGG,@CFGG,,CEF<FGEGGFGGGCFGGG@FFFGGGCFGGGGGGGGGGEGGGGGGGGGGGGFFGGGGGGGGFGGGFGFFGGFGGGGGGGGGGECGGGG8BCGFFGFEGGGDF@EFCDEFGGFGFFFGGGGGGGFFGEE49C5?CGGGEFEFFAFFFFGFFFC55>DGF<FEA@FFFFFFC67=;;AFFEFFE3>><@3(431<?<AA<<F)6/).84:ABBFFA966:F2*6-))
@M02352:288:000000000-CKWC8:1:1101:9846:11332 2:N:0:TAGCGCTC+AAGGAGTA
TAACCTTGCGGCCGTACTCCCCAGGCGGTCAACTTAGTGCGTTAGCTGCGCCACCCACGACTCAAGGTCACAGACGGCTAGTTGACATCGTTTACGGCGTGGACTACCAGGGTATCTAATCCTGTTTGCTCCCCACGCTTTCGTGCCTCAGTGTCAGTATTTGTCCAGGTAGCCGCCTTCGCCACTGATGTTCCTTCCAATCTCTACGCATTTCACCGCTACACTGGAAATTCCACTACCCTCTACAATACTCTAGTTTGCCAGTTCAAAATGCAGTTCC
+
GGGGGGGGGGGGGGGGGGGGGGGGGGGGFGGGGGGGGGGGGGGGGGGGGGGGGGGGGGGGGGGGGGGFGGGGGGGGGGGGGGGGCFGGGEGGGGGGGGGGGGGGGGGGGGGGGGGGGGGGGGGGGGGGGGGGGGGGEGGGGGGGCEFGGFGGGGCDGGGGFGGGGGCFFGGGGGGGGGGFAGGCDGGGGGGGGFFFFFFGFGFGFAFGGEFGGF<FGFF>9DBFGGFG?F?FFFFFBFF:?FFFFFB<B9?BFFF45.=>A>A>?FFDF9<FFFF9@AFF
@M02352:288:000000000-CKWC8:1:1101:19364:11337 2:N:0:TAGCGCTC+AAGGAGTA
TAACCTTGCGGCCGTACTCCCCAGGCGGTCAACTTAGTGCGTTAGCTGCGCCACTCACGTCTCAAGGACACAAACGGCTAGTTGACATCGTTTACGGCGTGGACTACCAGGGTATCTAATCCTGTTCGCTCCCCACGCTTTCGTTCCTCAGCGTCAGTATCTGTCCAGGTGGCCGCCTTCGCCACTGATGTTCCTTCCAATCTCTACGCATTTCACCGCTACACTGGAAATTCCACCACCCTCTACAGTACTCTAGTCTACCAGTTCAAAATGCAGTTCCA
+
GGFGGGGGGGGGGGGGGGGGGGGGGGGGGGGGGGGGGGGGGGGGGGGGGGGGGGGGGGGGGGGGGGGGGGGGGGGGGGGGGGGGGGGGGGGGGGGGGGGGGGGGGGGGGGGGGGGGGGFGGGGGGGGGGGGGGGGGGGGGGGGGGGGGGGGGGGGGDGG9FGGGGGGGGGCGGGGGGGGFFGGGGGGGGGGGGFFFFFFGFGFGFFFGGGFGGFFFGDFB>FFFGGFG??FFFFFFFFF?FFFFFFF?A4AFDFA46<F<AFFFAAAB):AFDAF9FDFD)
@M02352:288:000000000-CKWC8:1:1101:26970:11347 2:N:0:TAGCGCTC+AAGGAGTA
TAATCTTGCGACCGTACTCCCCAGGCGGTACACTTAATGTGTTAACTGCATTACTGCAAGGTCTAGCCTCACAACAACTAGTGTACATCGTTTAGGGCGTGGACTACCAGGGTATCTAATCCTGTTTGCTCCCCACGCTTTCGCGTCTCAGCGTCAATAATGTTCCAGTAGATCGCCTTCGCAATCGGTATTCCTTCTGATCTCTACGGATTTTACCCCTACACCAGAAATTCCATCTACCTCTCCCATATTCTAGGTAAGCAGTTTTCAAAGCAGTTCAA
+
CGGGGGGGGGGGGGGGGGGGGGGGGGGGGGGGGGGGGGGGGGGGFFGGGGGGGGGGGGFCGGGGGGGGGGFGGGGFGGGGGGGGGGGGGGGGGGGGGGGGDGGGGGGGGGGGGGGFGGGGGDGAFGGGGGGGFFGGGGGGGGEE>CECFGCEC>EGCGGGGFGGGGGFGGC9EFDDD7DFCG*CDECCCFGGGEFFF48CCGA+78=5DEEGF65;CA<FDF@FFF(5=FFFA+)99CEEA;<7=3?FF1<AFF24)6?<3><<4<AFFFBA2(),7.:A4
@M02352:288:000000000-CKWC8:1:1101:3073:11353 2:N:0:TAGCGCTC+AAGGAGTA
TAACCTTGCGGCCGTACTCCCCAGGCGGTCAACTTAGTGCGTTAGCTGCGCCACTCACGTCTCAAGGACACAAACGGCTAGTTGACATCGTTTACGGCGTGGACTACCAGGGTATCTAATCCTGTTCGCTCCCCACGCTTTCGCACCTCAGTGTCAGTATCAATCCAGAGTGTCGCCCTCGCCACTGATGTTCCTTCCTATATCTACGCATTTCACCGCTACACCGTAACTTCCCCACTCCTCTCTCCGACTCTACCCTGCCTGTTTACGGTCCAATTCC
+
AEDDFFG9EC7BFCFEFFGGGGGGGGGGGG>FFGGGGGAFGGGGGGGCFG:FGGFGFG?FFDGFGFGCFFGGCGGDCFCFC9E9EF9AFGGGGFG+CEFCGG>FGFGG8DCC<A8@FFDDFGF9FGDGGCFGGGGG>@::DDC5CBEC,>@B2=DD@E,2D;DGCFDFGCC?></?5*:A?DDGG7C+5+>:77:6);:+;:++);6*9:AGF65@F>B>>E24*7,*()09@6(3(,.(:).6(.8(((-(-))*.4*(2:,)-)-))-(((4/)8)-4
@M02352:288:000000000-CKWC8:1:1101:13732:11355 2:N:0:TAGCGCTC+AAGGAGTA
TAATCTTGCGACCGTACTCCCCAGGCGGTCTACTTATCGCGTTAGCTGCGTTACTAAGATCTCAAGGATCCCAACAACTAGTAGACATCGTTTACGGCGTGGACTACCAGGGTATCTAATCCTGTTTGCTCCCCACGCTTTCGCACCTCAGTGTCAGTATCAGTCCGGGCAGTCGCCTTCGCCACTGGTGTTCCTTCCAATCTCTACGCATTTCACCGCTACACTGGAAATTCCACCACCCTCTACATTACTCTCGTCTACCAGTTCAAAATCAAGTTCC
+
GGGGEGFFEGCGGECFFGG@FEFGGGGEGGCECFFGGGGGEGGGCFFGGCFGDEFGGDFCC<FGGGGGGGGFGGGGGGGCFGGF<FGGGG?FFCGGFFEFFCGCFEGGGGGGGCFFGFG;FGGFGGABDFFGGGGGGGGGGGGGGGG?E8?FGCCFGFEEFGGFDG*BEGGGGGGCDGGFFDGGG8FGE6;579AEEFFGF4+7)13:D5.CGFFFF::66>>F>4844*@?*9>ABF<FFFFB2>2)<))-)-)048824)4>A46<BBAA()*,9).)
@M02352:288:000000000-CKWC8:1:1101:13726:11372 2:N:0:TAGCGCTC+AAGGAGTA
TAATCTTGCGACCGTACTCCCCAGGCGGTCTACTTATCGCGTTAGCTGCGTTACTAAGATCTCAAGGATCCCAACAACTAGTAGACATCGTTTACGGCGTGGACTACCAGGGTATCTAATCCTGTTTGCTCCCCACGCTTTCGCACCTCAGTGTCAGTATCAGTCCGGGCAGTCGCCTTCGCCACTGGTGTTCCTTCCAATCTCTACGCATTTCACCGCTACACTGGAAATTCCACCACCCTCTACAGTACTCTAGTCTACCAGTTCAAAATGCAGTTCC
+
GGGGGGGGGGGGGGGGGGGGGGGGGGGGGGGGGGGGGGGGGGGGGGGGGGFGGGGGGGGGGGGGGGGGGGGGGGGGGGGGGGGGGGGGGGGGGGGGGGGGGGGGGGGGGGGGGGGGGGGGGGGGGGGGGGGDGGGEGGGGGGGGGGGGGGGGGGGGGGGGGGGGGG:CEGGGGGGGGGGFFGGGGGGGGGGGGFFFFFFDFFFGFFFGGGFGGFFFGFFFFFBFGGBG2FFFFF<<BFFBFBF:BDF?<)4>B)69AFF<<AFB4<A4<2AFFFF<?<A4
@M02352:288:000000000-CKWC8:1:1101:14552:11402 2:N:0:TAGCGCTC+AAGAAGTA
TAACCTTGCGACCGTACTCCCCAGGCGGTCTACTTATCGCGTTAGCTGCGCCACTAAAGGATCAAGTCCTCCAACGGCTAGTAGACATCGTTTACGGCGTGGACTACCAGGGTATCTAATCCTGTTTGCTCCCCACGCTTTCGCACCTCAGTGTCAGTATCGAGCCAGTCAGTCGCCTTCGCCACTGGTGTTCCTTCCCATCTCTACGCATTTCACCGCTACACAGGAAATTCCACACTCCTCTATCGTACTCTAGCCTGCCAGTATCGGGTGCAATTCC
+
FFGGGGGGGGGGGGGGGGGGGGGGGGGGGGGGGGGGGGGGGGGGGGGGGGGGGGGGGGGGGGGFGGGGGGGGGGGGGGGGGGGGGGGGGGGGGGGGGGGGGGGGGGGGGGGGGGGGGGGGGGGGGGGGGGGGGGGGGGGGGGEGGGGGGGGGGGEFDGGGGGGGDGC>FFFGGGDGGDDF>DG=DGGGGFGGG?AEEFFFA<CGEFF:DGEGGFFFFEF>BFBFCDFF<?FFFF-<7?:?F>3<A>A1:BBFFFB7<7@???:FD:4<29>F;B?A?AFA
@M02352:288:000000000-CKWC8:1:1101:3711:11450 2:N:0:TAGCGCTC+AAGGAGTA
TAATCTTGCGACCGTACTCCCCAGGCGGTCTACTTAGTGCGTTAGCTGCGCCACTAAAGTCTCAAGGACCCCAACGGCTAGTAGACATCGTTTACGGCGTGGACTACCAGGGTATCTAATCCTGTTTGCTACCCACGCTTTCGCACCTCAGCGTCAGTATCTGTCCAGGTGGCCGCCTTCGCCACTGATGTTCCTTCCAATCTCTACGCATTTCACCGCTACACTGGAAATTCCACCACCCTCTACAGTACTCTAGTTTGCCAGTTCAAAATGCAGTTCCA
+
EEGFFGGGGGGGGGGGGGGGGGGGGGGGFGGGGGGGGGGGGGGGGGGFGGGGGGGGGFGGFGGGGGGGGGGGGGGGGGGGGGGGGGGGGGGGGFGGGGGGGGGGGGGGGGGGGGGGGGGGGGGGGFGGGGFFFGGGGGGGGGGGGGGGGFCGGGGGGGGFGGGGFGCDFE68DEGGGGDFFGGGGGG7CGGGGFFFFFCGFGFGEFF<5*.:@FFFGFBFFF?FGG15?7FFF*49(.46??:?)6<?D<>AAFF?AFFBA)6>FFFF9AABA<BAFFF<2
@M02352:288:000000000-CKWC8:1:1101:1951:11470 2:N:0:TAGCGCTC+AAGGAGTA
TAACCTTGCGGCCGTACTCCCCAGGCGGTCTACTTATCGCGTTAGCTTCGCCACTAAGTCATTACAACCCAACGGCTAGTAGACATCGTTTACGGCGTGGACTACCAGGGTATCTAATCCTGTTTGCTCCCCACGCTTTCGCACCTCAGTGTCAGTATCAATCCAGAGTGTCGCCTTCGCCACTGATGTTCCTTCCTATATCTACGCATTTCACCGCTACACAGGAAATTCCACACTCCTCTATCGTACTCTAGCCTGCCAGTATCGGGTGCAATTCCAAG
+
EFFGDGGGGGGGGGGGGGGGFGGGGGGG:FGGGGGGGDFGGGGGGGGGGGGGGGGGGGFGGAFEGFGGGGGGGGDGGGGGGGGGGGG@FGGGGGGFEGGGCFCFDFGGGF8AFGFFGGGFGGGD9BFGG@DEGGGGGGGGGE5CC7;5@;EFGGFGGF9ECCCFFGGGC@DGCDGCGFFEF4C?FCGDFFC7@<F17FFG=FAC<>><*:AD>FEEG>B>7F?FFGFFF4@=6F(417:7?B<6:(47??9):2<FA7@:8:?).-,(-4;:?9B)/6)..
@M02352:288:000000000-CKWC8:1:1101:16134:11525 2:N:0:TAGCGCTC+AAGGAGTA
TAACCTTGCGACCGTACTCCCCAGGCGGTACACTTAATGTGTTAACTGCATTACTGCAAGGTCTAGCCTCACAACAACTAGTGTACATCGTTTAGGGCGTGGACTACCAGGGTATCTAATCCTGTTTGCTCCCCACGCTTTCGCGTCTCAGCGTCAATAATGTTCCAGTAGATCGCCTTCGCAATCGGTATTCCTTCTGATCTCTACGGACTTTACCCCTACACCAGAAATTCCATCTACCTCTCCCATATTCTAGGTAAGCAGTTTTCAAAGCTGTTCAA
+
EFFGCFGGGG@BFCFFGGGGGGGGGCGGEGEFGGGGGGGF9FFACFGGG9@EAFGGF,CFFFEE<F?FF8EFGGGGGGGGFGDFEFFBD@DFFCEEEFGGECGGGGGFFF7=F8,EE;CFFAFEFGGEGDG8F=BBB6=BBGED>>==ECCFCCEC5@FECFFFCCA;;=B,,=99DG7??C**;EF*=?EFF7BCEFF+=:>7@6B4?7)981)@C;?DFFEFGGDF(8@AAF5.637;<2<<1(,(60644-6B<.7)))97A))44))-60*)9))).
@M02352:288:000000000-CKWC8:1:1101:9820:11551 2:N:0:TAGCGCTC+AAGGAGTA
TAATCTTGCGACCGTACTCCCCAGGCGGTCTACTTATCGCGTTAGCTGCGTTACTAAGATCTCAAGGATCCCAACAACTAGTAGACATCGTTTACGGCGTGGACTACCAGGGTATCTAATCCTGTTTGCTCCCCACGCTTTCGCACCTCAGTGTCAGTATCAGTCCAGGCAGTCGCCTTCGCCACTGGTGTTCCTTCTTATATCTACGCATTCCACCGCTACACAAGAAATTCCACTACCCTCTACTGTACTCTAGTTCCCCAGTTCTAAATGCCGTTCCA
+
GGFG<FGGGGGGGGFGGDFG@FDEFGGGEEGGGGGGGFGGGGGGGGGEGG=CEEGGGGGGGGDGGGGG9FFFGGGCFGGGGGGGFFGFGGGGDFGGG>C@FGGGCGFFGGGGGGGGFGG9@@CEFG<FFCFGFG@FEGG+@EEGGGG6ECCFGCFFF9A@EGFCCGGGGFFEGGGG**?A??EEG6C:;CC7+);).=FG=FF75A+*7/>D+176<B99>>>FFC:CB:6@=89A92??B<?FFF<26<4466:*65*5827(4494:A99<4)(0,335
@M02352:288:000000000-CKWC8:1:1101:21861:11557 2:N:0:TAGCGCTC+AAGGAGTA
TAACCTTGCGGCCGTACTCCCCAGGCGGTCTACTTATCGCGTTAGCTTCGCTACTCACGGATTAAATCCACAAACAGCTAGTAGACAGCGTTTACGGTGTGGACTACCAGGGTATCTAATCCTGTTCGCTACCCACACTTTCGTGCCTCAGTGTCAGTCTTTGTCCAGGTAGCCGCCTTCGCCACTGATGTTCCTTCCAATCTCTACGCATTTCACCGCTACACTGGAAATTCCACCACCCTCTACAGTACTCTAGTTTGCCAGTTCAAAATGCAGTTCC
+
GCFGGGGGGGGGGGGGGGGGGGGGGGGGGGGGGGGGGGGGGGGGGGGGGGGGGGFCFFGGGGGGGFGGGGGCGGGGGGGGGGGGGGGFFGGGGGGGGGGGGGGGGGGGGGGGGGGGGGGGGGGGGGGDEGGGGGGGEEGGGGGGFGGGGGGGGGGGGGFGGGGGGGGGGGGGGGGGGGGFFGGGGGGCGFGGGCFFFFFFFGFGFFFFGGFGGFFFGFFFFFEFGGFFF?FFFFFF:BFFFFFFFFAFFABFFFFFA<F<A<9?F>4<4:AAFA4A=<<2
@M02352:288:000000000-CKWC8:1:1101:9837:11562 2:N:0:TAGCGCTC+AAGGAGTA
TAATCTTGCGACCGTACTCCCCAGGCGGTCTACTTATCGCGTTAGCTGCGTTACTAAGATCTCAAGGATCCCAACAACTAGTAGACATCGTTTACGGCGTGGACTACCAGGGTATCTAATCCTGTTTGCTCCCCACGCTTTCGCACCTCAGTGTCAGTATCAGTCCAGGCAGTCGCCTTCGCCACTGGTGTTCCTTCTTATATCTACGCATTTCACCGCTACACAAGAAATTCCACTACCCTCTACTGTACTCTAGTTACCCAGTTCTAAATGCAGTTCC
+
FFGGGGGGGGGGGGGGGGGGGGGGGGGGGGGGGGGGGGGGGGGGGGGGGGGGGGGGGGGFGGGGGGGFFGGGGGGGGGGGGGGGGGGGGGGGGGGGGGGGGGGGGGGGGGGGGGGGGGGGGGGEGGGGGGGGGGGGGGGGGGGGGGGGGFGGGGGGGGGGGGGGDGGGGGFGGGGGGGGFFGGEDGGG;6CDGFFFFFFGFGFFEFF<DGFGGFFFG:(:9D?FDGBG0?FFF4)9ABFFBFFFAFF4<<D>4:5@A<BAA?2(55<<D94AA<@)9>AF
@M02352:288:000000000-CKWC8:1:1101:9804:11571 2:N:0:TAGCGCTC+AAGGAGTA
TAACCTTGCGGCCGTACTCCCCAGGCGGTCTACTTATCGCGTTAGCTTCGCCACTAAGTCATTACAACCCAACGGCTAGTAGACATCGTTTACGGCGTGGACTACCAGGGTATCTAATCCTGTTTGCTCCCCACGCTTTCGCACCTCAGTGTCAGTATCAATCCAGAGTGTCGCCTTCGCCACTGATGTTCCTTCCTATATCTACGCATTTCACCGCTACACAGGAAATTCCACTACCCTCTACTGTATTCTAGACTAGCAGTATCAGATGCAGTTCCAAG
+
GGGGGGGGGGGGGGGGGGGGGGGGGGGGGGGGGGGGGGGGGGGGGGGGGGGGGGGGGGGGGGGGGGGGGGGGGGGGGGGGGGGGGGGGGGGGGGGGGGGGGGGGGGGGGGGGGGGGGGGGGEFFGFGGGGGGGGGGGGGGEGGGGDGGGGGGGGGGGGGGGGGC9DFGG9BFCFDDGGGFFDGFFGGDGGGGGFFFFFFFFFFCE53CDGFGCCFFGEFF>F<>G::GDF?6*1<:??FFFBFFF?A4A><FFBA=6A?B7)6>AA)-8A22)4FB?AAA)
@M02352:288:000000000-CKWC8:1:1101:2095:11577 2:N:0:TAGCGCTC+AAGGACTA
TAATCTTGCGACCGTACTCCCCAGGCGGTACACTTAATGTGTTAACTGCAGTACTGCAATGTCAATCCTCCCAACAACTTGTCTACAACGTTTAGGTCGTGGGCCACCAGGGGATCTAATCCTGTTTTCTCCCCACGCTTTCGCGTCTCACCGGTAATAAGGTTCCAGTAGATCGCCTTCGCCATCGGTAGTCCTTCTGATCTCTACGGATTTTACCCCTACACCAGAGATTCCATCTACCTCTCCAATCTTCCAGGTAAGCATGTTTCAACGCAGTACAA
+
,F,<,CFGG76+@FGGGGGGFGGGG,FG+@69EFGG96666EFC<FGG9C,,CFE,6EE,6EFA,,CF,C,BD,66CF,,:5,:<,,,,4:=F,9,,,78+:+4+499,4BC+++448?;9F9?EFG,44@AFFG+36AC=8+=+66+17,,6++5A;,7,7,>,7,33,;,3@**3*;A?>8A9<:C:E*?+5B*.*+11+4+14;C3*):DFEFGF(((56FFCDG()+1@+)):<42<72)(4)(.4))))60:,8)).)))6-64<B)81)3;).6-
@M02352:288:000000000-CKWC8:1:1101:7367:11589 2:N:0:TAGCGCTC+AAGGAGTA
TAATCTTGCGACCGTACTCCCCAGGCGGTCTACTTATCGCGTTAGGTGCGCCACTAAAGGATCAAGTCCTCCAACGGCTAGTAGACATCGTTTACGGCGTGGACTACCAGGGTATCTAATCCTGTTTGCTCCCCACGCTTTCGCACCTCAGTGTCAGTATCGAGCCAGTCAGTCGCCTTCGCCACTGGTGTTCCTTCCCATCTCTACGCATTTCACCGCTACACAGGAAATTCCACTAACCTCTCTCGTACTCTAGTGAGTCAGTTTTGAATGCAGTTCC
+
FGGGGGGGGGGGGGGGGGGGGGGGGGGGGGGGGGGGGGGGGGGGGGGGGGGGGGGGGGGGFCGGGGGGGGGGGGGGGGGGGGGGGGGGGGGGGGGGGGEGGGGGGGGGGGGGGGGGGGGGDFGGGGGGGFCFGGGGGGGGGGGGGGGGGGGGGGGFFFC9FECFC@GGGFGGGGGCDDDFFGGCGDGGFF:CFFFFFAFFFGFFFFFF:=ADFFFFGB07>F?F4F?4?4@FFFFFFBFFFFF),).,4(((564?<2B2<B<>ADFA4():4<FA@<9B
@M02352:288:000000000-CKWC8:1:1101:4615:11602 2:N:0:TAGCGCTC+AAGGAGTA
TAATCTTGCGACCGTACTCCCCAGGCGGTACACTTAATGTGTTAACTGCATTACTGCAAGGTCTAGCCTCACAACAACTAGTGTACATCGTTTAGGGCGTGGACTACCAGGGTATCTAATCCTGTTTGCTCCCCACGCTTTCGCGTCTCAGCGTCAATAATGTTCCAGTAGATCGCCTTCGCAATCGGTGTTCCTTCTGATCTCTACGGATTTTACCCCTACACCAGAAATTCCATCTACCTCTCCCATATTCTAGGTAAGCAGTTTTCAAAGCAGTTCAA
+
GGGGGGGGGGGGGGGGGGGGGGGGGGGGGGGGGGGGGGGGGGGGGGGGGGGGGGGGGGGGGGGGGGGGGGGGGGGGGGGGGGGGGGGGGGGGGGGGGGGGGGGGGGGGGGGGGGGGGGGGGGGGGGGFGGGGGGGGGGGGGGGGGGGGGGGGGGGGGGGGGGGGGGGGGGGGGGGGGGGFFGGGGGGGGGGGGFFFFFFGFGFGFFFFDEFGGFFFGFFFFFEFGGFGFFFFFFFEFFFFFFFFFFFFFBFF><FFFAFABFFFF>AAFFF<A?F:FBAF4
@M02352:288:000000000-CKWC8:1:1101:4631:11616 2:N:0:TAGCGCTC+AAGGAGTA
TAATCTTGCGACCGTACTCCCCAGGCGGTACACTTAATGTGTTAACTGCATTACTGCAAGGTCTAGCCTCCCAACAACTAGTGTACATCGTTTAGGTCGTGGACTACCAGGGTATCTAATCCTGTTTCCTCCCCACGCTTTCGCGTCTCAGCGTCATTAATGTTCCAGTAGATCGCCTTCTCAATCGGTTTTCCTTCTGATCTCTACGGATTTTACCCTTACACCAGAATTTCCATCTACCTCTCCCATCTTCTAGTTACGCATTTTTTAAAGCAGTTCAA
+
FFGGGGGFGGGGEEFDDFGGGGGGFGFGBC,,EFGGGGAECFGGG@FG9,EEFGFGFC,CFECFG<,C?C,8EEED8CE=,5,CB<<A?,BF=,ED5AFEEC@?E<FF8FG+ECCFDFAAEFFEFED,7@EF@+,@88>E@EEEC88?D=A=+4@8,,8,8=,5E,,,7EF,,,*9*C*;*=FCC7C;E*;?F*=9A*++1++11+8*/*2?68>;9A)();)8577*6+:+;+).73);/)/)3=(/./7<)/)1)-9)-(((,4<4((,))-92=49<6
@M02352:288:000000000-CKWC8:1:1101:4609:11618 2:N:0:TAGCGCTC+AAGGAGTA
TAATCTTGCGACCGTACTCCCCAGGCGGTACACTTAATGTGTTAACTGCATTACTGCAAGGTCTAGCCTCACAACAACTAGTGTACATCGTTTAGGGCGTGGACTACCAGGGTATCTAATCCTGTTTGCTCCCCACGCTTTCGCGTCTCAGCGTCAATAATGTTCCAGTAGATCGCCTTCGCAATCGGTGTTCCTTCTGATCTCTACGGATTTTACCCCTACACCAGAAATTCCATCTACCTCTCCCATATTCTAGGTTAGCAGTTTTCAAAGCAGTTCAA
+
FDGGGGGGGGDEGGFFGGGGGGGGGGGGGGGGGGGGGGGGGGGGGGGGGGGGGGGGGGGGGGGGGGGGGGGGGGGGFGGGGGGGGGGGGGGGGGGGGGGGGGGGGGGFGGGGGGGGGGGGGGGGGGGGGGGGGGGGGGGGGGGGGGGDGFGGGGGGGGGD9FGDCFFGGFGCFGCGGGGFFGGGGGGDGGGGGFFEFFFGFGFDEFFGGCECFFFFGFD;;FEFFC;CD;@688??EFFFE<<?:FF:<7<2:AAF?B*6<<>A245>>AAABFF16<AF5
@M02352:288:000000000-CKWC8:1:1101:11663:11628 2:N:0:TAGCGCTC+AAGGAGTA
TAATCTTGCGACCGTACTCCCCAGGCGGTACACTTAATGTGTTAACTGCATTACTGCAAGGTCTAGCCTCACAACAACTAGTGTACATCGTTTAGGGCGTGGACTACCAGGGTATCTAATCCTGTTTGCTCCCCACGCTTTCGCGTCTCAGCGTCAATAATGTTCCAGTAGATCGCCTTCGCAATCGGTATTCCTTCTGATCTCTACGGATTTTACCCCTACACCAGAAATTCCATCTACCTCTCCCATATTCTAGGTAAGCAGTTTTCAAAGCAGTTCAA
+
FFGGGGGGGGGDGGGGGGGGGGGGGFGGGDCCGGGGGGGGGGGGFGGGGGGAFGGGGGGGGGCFGFGGAFDFGGGCFGGGGGGGGGGFGFDFGGGGGGGGEFGGGEFGGGGGGGGGGGGGGGGGGGGGGGGGGGGGGGDEDFG>EEE6DGCEEG6EGGGGEGFGGGCFGGGGGGGGGGGF4*:>DFFGC7:CGEFFFFFGAC6CEFFGGG5DFFFFGFFFDF1=FG7D(6ACFFFFF<CEF<E<1:?0:?)6<49FFA=<BFF<AFFA9>A<A04(/5<>6
@M02352:288:000000000-CKWC8:1:1101:4349:11633 2:N:0:TAGCGCTC+AATGAGTA
TAATCTTGCGACCGTACTCCCCAGGCGGTACACTTAATGTGTTAACTGCATTACTGCAAGGTCTAGCCTCACAACCACTTGTTTACCTCGTTTAGGGCGTGGACTACCAGGGTATCTAATCCTGTTTGCTCCCCACCCTTTCGCGTCTCAGCGTCCATAATTTTCCAGTAGATCCCCTTCACCCTCGGTATTCCTTCTAATCTCTACGGATTTTCCCCCTACACCAGACTTTCCATCTACCTCTCCCATATCCTAGGTCAGCAGTTTTCACAGCCGTTCAA
+
FE,;,CFFGG++@@BFGFGGGGCB,DCFE+8@FGG@@<F6CFGGCEGEF9,C<FFGF,,:,C6,C,,CC,6C,,6,8,:,,:,B?,<,,,4CD,,,9,84+@CE<,EE,A+:A,4==EA,CE,?FGF=,=EFFG?F7@FFGA@=++@=@,76+15++5,,@,;>,@,,>=@;EE2;**;9*3,,3:>5C,;@F6+:**++1:B7/:B*2*)88=46>F((6A(.21,7()11;ACCCE?37.4)(6(.)(6))..*(.*,,4),6<)56<6:2.)(8-,(.
@M02352:288:000000000-CKWC8:1:1101:21142:11665 2:N:0:TAGCGCTC+AAGGAGTA
TAACCTTGCGGCCGTACTCCCCAGGCGGTCAACTTAGTGCGTTAGCTGCGCCACTCACGTCTCAAGGACACAAACGGCTAGTTGACATCGTTTACGGCGTGGACTACCAGGGTATCTAATCCTGTTCGCTCCCCACGCTTTCGTTCCTCAGCGTCAGTATCTGTCCAGGTGGCCGCCTTCGCCACTGATGTTCCTTCCAATCTCTACGCATTTCACCGCTACACTGGAAATTCCACCACCCCCTACAGTACTCTAGTTTGCCGGTTCAAAATGCAGTTCC
+
GGGGGGGGGGGGGGGGGGGGGGFGGGGGGGGGGGGGGGGGGGGGGGGGGGGGGGGGGGGGGGGGFFGFGGGGGGGGGGGGGGFGGGGGGGGGGGGGGGGGGEGGGGGGFDEGGGFGGDFGGGGGGGFGGGGGGGGGGGGGGGGGGGGGGGFGGEGGGGGCFGGG?FGGGGFGGGDGG4CFFGGDDGCEFGGGGEAEFFF=CFFG?+A<DCBGGFAFG:((-72<FFF<2FB=?4)42<?B0(-76?B?4<AAFF>FAAFBFA;>F944:A)5<AF9@<A<
@M02352:288:000000000-CKWC8:1:1101:26687:11715 2:N:0:TAGCGCTC+AAGGAGTA
TAATCTTGCGACCGTACTCCCCAGGCGGTCTACTTATCGCGTTAGCTGCGTTACTAAGATCTCAAGGATCCCAACAACTAGTAGACATCGTTTACGGCGTGGACTACCAGGGTATCTAATCCTGTTTGCTCCCCACGCTTTCGCACCTCAGTGTCAGTATCAGTCCAGGCAGTCGCCTTCGCCACTGGTGTTCCTTCTTATATCTACGCATTTCACCGCTACACAAGAAATTCCACTACCCTCTACTGTACTCTAGTTACCCAGTTCTAAATGCAGTTCAA
+
FFGGGGGGGGGGGGGGCGGGGGGGGGEEFGGGGGGGGGGGGGGGGGGGGGGGGGGGGGGGGGGGGGGGFGGGGGGGGGGGGGGGGGGGGGGGGGGGGGGGGGGGGGGGGGGGGGGFGGGGGGGGGGGGGGCDGGGGGGGEEGGG63@CGGGEFGGGGGGGCGGGGGGGGGFGGGGDG>4A;CGGGFDFFFGGGFFFEFFGFG@:7AACGGFGGFEFFE>;@53@GGBGBF?4=B<AD?FFFFFFFB9?<9<<<AB?AAF<A07??DAFF29AA2B<@B9))
@M02352:288:000000000-CKWC8:1:1101:8219:11715 2:N:0:TAGCGCTC+AAGGAGTA
TAACCTTGCGGCCGTACTCCCCAGGCGGTCAACTTAGTGCGTTAGCTGCGCCACTCACGTCTCAAGGACACAAACGGCTAGTTGACATCGTTTACGGCGTGGACTACCAGGGTATCTAATCCTGTTCGCTCCCCACGCTTTCGTTCCTCAGCGTCAGTATCTGTCCAGGTGGCCGCCTTCGCCACTGATGTTCCTTCCAATCTCTACGCATTTCACCGCTACACTGGAAATTCCACCACCCTCTACAGTACTCTAGTTTGCCAGTTCAAAATGCAGTTCCA
+
FGGGGGGGGGGGGGGGGGGGGGGGGGGGFGGGGGGGGGGGGGGGGGGGGGGGGGGGGGGGGGGGGGGGGGGGGGGGGGGGGGGFGGGGGGGGGGGGGGGGGGDGGGGGGGGGGGGGGGGGGGGGGGDGEGGGGGGGGGGGGGGGGGGGGGGGGGGGGGGGGGGGGGGGGFGGGFDCCDGFFDGGGGGFGGGGGEFFFFFFFC6;<FFGGGFGGFFFF>909EFFGGFF?FFFFFDFFFF:B??:DA>BBFFA<<A4>FFFFFAFFAAABA<DF9F<FA>>)
@M02352:288:000000000-CKWC8:1:1101:28754:11726 2:N:0:TAGCGCTC+AAGGAGTA
TAACCTTGCGGCCGTACTCCCCAGGCGGTCAACTTAGTGCGTTAGCTGCGCCACTCACGTCTAAAGGACACAAACGGCTAGTTGACATCGTTTACGGCGTGTACTACGAGGGTATCTAATCCTGTTCGCTCCCCACGCTGTCGTTCCTCAGCGTCAGTTTCTGTCTAGGTGGCCGCCTTCGCCACTGTTGTTCCTTCCAATCTCTACGCATTTCGCCACTACACTTGAACTTCCACCTCCCTATACAGTAATCTAGCTTGCCATTTCAACATACATTACAA
+
AD@,CFGGGGD7@FBFGGFGGGGGF8FC++,CFGGGCAFGCFGGGGGG,@FFGGGGGGGG@F<F5CA,,CE<F8F7+>+CBAEE9F9<,8BF=FGE+@:FE+?FFFC33>=+3>F,@DEF9FF9C=,@C7D:F+5@++3*6<*5:@@CC9,<*9:C*5,@,75>;,,6,<486A58D5**2*=5*7C+>0CF>38?@)2++0;:)A1*1*8>G?(7*)-4()35:*)2))//9?248(44(()).-6).))))6:*)6@:4(.--)-)-).,),/)9)6).
@M02352:288:000000000-CKWC8:1:1101:24652:11747 2:N:0:TAGCGCTC+AAGGAGTA
TAACCTTGCGGCCGTACTCCCCAGGCGGTCAACTTAGTGCGTTAGCTGCGCCACTCACGTCTCAAGGACACAAACGGCTAGTTGACATCGTTTACGGCGTGGACTACCAGGGTATCTAATCCTGTTCGCTCCCCACGCTTTCGTTCCTCAGCGTCAGTATCTGTCCAGGTGGGCGCCTTCGCCACTGATGTTCCTTCCAATCTCTACGCATTTCACCGCTACACTGGAAATTCCACCACCCTCTACAGTCCTCTATTCTACCAGTTCACAATGCCGTTCCA
+
GDD9FFGGGGGGGGGGGGEGGGGGGGGGFC@EFGGGGGGGGGGGGGGGGGGGGGGGGDDFF8EGGGFEFDFFDGFDGGDDAAEFFGFFGDCGGFGGGCCCGE?<7<FG,DFGDFFGFDEEDFC9FG9CECEFFG7::8+@EA8ECFGDGA<CG98CEDCF9@DF,@F,D?8B*:9DGGGF):E*:C?9CEFG196?<FF+;7+:7=FD:55CD7<BFBBBF>)0?C?G2*989064:::BF?6(-.6:6))-)-)*.4*6A2)5A))4)432<7)->6?1)
@M02352:288:000000000-CKWC8:1:1101:5062:11801 2:N:0:TAGCGCTC+AAGGAGTA
TAACCTTGCGGCCGTACTCCCCAGGCGGTCAACTTAGTGCGTTAGCTGCGCCACTCACGTCTCAAGGACACAAACGGCTAGTTGACATCGTTTACGGCGTGGACTACCAGGGTATCTAATCCTTTTCGCTCCCCACGCTTTCGTTCCTCAGCGTCAGTATCTGTCCAGGTGGCCGCCTTCGCCACTGTTGTTCCTTCCAATTTCTACTCTTTTCACCGCTACACTGGATATTCCACCACCCTCTACAGTACTCTAGTCTACCAGTTCAAAATGCATTTCC
+
9FFFAFGGGEGEGGGGGGGGGGGGGFGG+@@FFGGGEFFG+CGCEFGD8FGG@FF<FGCCC=EF,?F,=F,,C,FGCFGG@FFF,C<FF+??FF<F7CFG7:FGDF>D<A>+,67CE,,C9=F,==,3>8DCGG7++++6@9*5DGGF9E,@>**1=2@D;@,>;,7,BC,;CG))9?7A)/C53+6+A9FGG3C64);13+11)+;+0+3@2=<B@5992@<@76(*)96*9=:<B0??<6:?A<<2<)46:<296:4)<),)6)6)))).-4/-922:
@M02352:288:000000000-CKWC8:1:1101:14081:11836 2:N:0:TAGCGCTC+AAGGAGTA
TAACCTTGCGGCCGTACTCCCCAGGCGGTCAACTTAGTGCGTTAGCTGCGCCACTCACGTCTCAAGGACACAAACGGCTAGTTGACATCGTTTACGGCGTGGACTACCAGGGTATCTAATCCTGTTCGCTCCCCACGCTTTCGTTCCTCAGCGTCAGTATCTGTCCAGGTGGCCGCCTTCGCCACTGATGTTCCTTCCAATCTCTACGCATTTCACCGCTACACTGGAAATTCCACCACCCTCTACAGTACTCTAGTTTGCCAGTTCAAAATGCAGTTCCA
+
CGGGGGGFGGGGGGGGGGGGGGGGGGGGGG@CFGGGGFGGGGGFFGGGGGGGGG@FGGGGGGGGFGFFFFGGGGGGGGGGGGGGGGGGGGGGGFGEEGGGGGGGGGGGGGGGCFFGGGGFGGGGGGCEGEGGGGGGGDDEGGGGGGGGGGGGGGGGGE;EFGFGFGGGGGGGGGGGGGCAADGGGGGCGFGGGFFFFFF@FFFGFA@GGC@DFFFFG3122@>FGF0CBB@FFF26:6?B?BB0<BF?ABFF<9A9):=A>D973<<A5AFA<9@2FA29)
@M02352:288:000000000-CKWC8:1:1101:6754:11865 2:N:0:TAGCGCTC+AAGGAGTA
TAACCTTGCGGCCGTACTCCCCAGGCGGTCTACTTATTGCGTTAGCTGCGCCACTAAGGGATTACAACCCAACGGCTAGTAGACATCGTTTATGGCGTGGAGTACTAGGGTATCTAATACTGTTTGTTCCCCACGCTGTCGTGCTTCAGTGTCAGTATTTGTCTAGGTAGCCGCCTTCGCCACTGATGTTCCTTCCAATCTCTACTCATTTTACCGCTACACTGGCAATTCTACTACCCTCTACAATACTCTAGTTTGCCAGTTCAAAATGCAGTTCCCAG
+
9F,,CEFGGG7FGGGGGGGGGGGGGCFG::BFGGGGC,CFGGGCFGG,EFFGGG8CF<,,68EE959FEE,,BF+>>C8FEF<F<FGFFFG7,,,BBF=>+,4AD,@,BE8,>,DD,C5CA,5@?,,@D,3F8F@7++63+@?E+,@7A,@EA,;5ECCGGDC,57@7@,,@>ECCDG*59*A6C,,>>EC+=7;=*1=2B+=:>+;7CCF++275E3:1.5)***/*6AA+1@45A:(44?754)-4:4<46).9AF?>F)4646))).)6)61)*))4)
@M02352:288:000000000-CKWC8:1:1101:27595:11889 2:N:0:TAGCGCTC+AAGGAGTA
TAACCTTGCGGCCGTACTCCCCAGGCGGTCAACTTAGTGCGTTAGCTGCGCCACTCACGTCTCAAGGACACAAACGGCTAGTTGACCTCGTTTACGGCGTGGACTACCAGGGTATCTAATCCTGTTCGCTCCCCACGCTTTCGTTCCTCAGCGTCAGTATCTGTCCAGGTGGCCGCCTTCGCCACTGATGTTCCTTCCAATCTCTACGCCTTTCACCGCTACCCTGGAAATTCCCCCACCCTCTACAGTACTCTAGTTTGCCAGTTCAAAATGCAGTTCC
+
<FGGCFGGG:EGGGGGGGGGGGGGGCGGF@:CFGGGFDFGGGG:FGGGG7CFGG<F=FGGGCFGE@FFFEF@DFC=FEG>,CEGF@,,9BFGG7??CG:FCFFG963F,5+CBECF9;FB>FC,EG9=C8BFFG,+8@6CG93:CCF;E,3A:EC*4DB;B,6B;,<?EGGGGGGGG<D45CEGG6?5>FGGGFFEFF6;@76:5+8*9*)/:747F59(,.2:7C:G?6*71=)4>9>?F(-,4<2:A26))).*..=):A<)524<:-222<66@64A
@M02352:288:000000000-CKWC8:1:1101:27576:11891 2:N:0:TAGCGCTC+AAGGAGTA
TAACCTTGCGGCCGTACTCCCCAGGCGGTCAACTTAGTGCGTTAGCTGCGCCACTCACGTCTCAAGGACACAAACGGCTAGTTGACATCGTTTACGGCGTGGACTACCAGGGTATCTAATCCTGTTCGCTCCCCACGCTTTCGTTCCTCAGCGTCAGTATCTGTCCAGGTGGCCGCCTTCGCCACTGATGTTCCTTCCAATCTCCACGCATTTCACCGCTACACTGGAAATTCCACCACCCTCTACAGTACTCTAGTTTCCCAGTTCAAAATTCAGTTCC
+
CFGGGGGGGGGGGCFGGGGGGGGGGGGG@FCEFGGGFGGFGGGGGGGGGGGGGGCGGGGGGCFGGGGGGGGGGGGGGGGGFEGGGGGG9CDGGGG@@FCF7CFGCAFGFFGGGG?>@=FFFGGGFGFEGGFGGGFGGGEGGGGGGFF7:DFGGECEECCFGFCCFGFGGC8EFFCDG4CF>CEGDFFFG+>FCCFFFFFC@2+1)1;7CEFGGFAFGD924:2;**47(7??4FF>FFFFF60()5))6<A99)67<>F))8>:2<<95)52.4*)9<64
@M02352:288:000000000-CKWC8:1:1101:4362:11907 2:N:0:TAGCGCTC+AAGGAGTA
TAATCTTGCGACCGTACTCCCCAGGCGGTACACTTAATGTGTTAACTGCATTACTGCAAGGTCTAGCCTCACAACAACTAGTGTACATCGTTTAGGGCGTGGACTACCAGGGTATCTAATCCTGTTTGCTCCCCACGCTTTCGCGTCTCAGCGTCAATAATGTTCCAGTAGATCGCCTTCGCAATCGGTATTCCTTCTGATCTCTACGGATTTTACCCCTACACCAGAAATTCCATCTACCTCTCCCATATTCTAGGTAAGCAGTTTTCAAAGCAGTTCAA
+
GGGGGGGGGGEGGGFGGGGGGGGGGGGGGGGGGGGGGGGEGGGGGGGGGGGGGGGGGGFGGGGGGGGGGGGGGGEGGGGGGGGGGGGGGGGGGFGGGGGGGDGFDFGAEFGGGGFGGGGGGGGGGGGGGGGGGEEGGGGGGGGGGEEGGGFGGGGDEGGGGGGGGGFGGGFCECFDGGGFFDEDDCEGEGGFGFFFFFFGFGFGEFFG47BDGF?FFF@?FFFFCG0C@AFFF6?E9<59;@EE@F::BFAFBD9B?AF<2261:AA<):A<28F:@22<5
@M02352:288:000000000-CKWC8:1:1101:24864:11908 2:N:0:TAGCGCTC+AAGGAGTA
TAATCTTGCGACCGTACTCCCCAGGCGGTCTACTTAGTGCGTTAGCTGCGCCACTAAAGTCTCAAGGACCCCAACGGCTAGTAGACATCGTTTACGGCGTGGACTACCAGGGTATCTAATCCTGTTTGCTACCCACGCTTTCGCACCTCAGTGTCAGTATTGGTCCAGTGAGTCGCCTTCGCCACTGATGTTCCTTCCCATCTCTACGCATTTCACCGCTACACAGGAAATTCCACTCACCTCTACCATACTCTAGTTCGCCAGTTTTGAATGCAGTTCCA
+
EEGGFFGGGGDGEGGGDDGGGGF:FEDF@FEGGGGFGEGGGGGEGGGGGCGGFGGGGGGGGDFFGGGGGGGDGGGGGGFD@<EFGGFGGGGGGDECFDFCEFEFCCFGD<FEGGGGGGGCFGGGGGGGGGGGEDCFGGGGGFGGDGGGG,@CCGGGC9FGGGGGGFFGFF,:DFDG**9A5DGCDCFCE?<CC6@CFFAGFGFDEFFFDEBCDCCFFF@29D>FGGFG:?FFFFF<F??7<DF<AFFDBD74)6</:AFFF6890<A9,:BB<2=49<4A)
@M02352:288:000000000-CKWC8:1:1101:3811:11922 2:N:0:TAGCGCTC+AAGGAGTA
TAACCTTGCGGCCGTACTCCCCAGGCGGTCTACTTATCGCGTTAGCTTCGCCACTAAGTCATTACAACCCAACGGCTAGTAGACATCGTTTACGGCGTGGACTACCAGGGTATCTAATCCTGTTTGCTCCCCACGCTTTCGCACCTCAGTGTCAGTATCAGTCCAGGCAGTCGCCTTCGCCACTGGTGTTCCTTCTTATATCTACGCATTTCACCGCTACACAAGAAATTCCACTACCCTCTACTGTACTCTAGTTACCCAGTTCTAAATGCAGTTCCAAG
+
EFGGFFGFFGGGEGGGEGGGGGFEFFGEFCGFGGGGFEFDCFGGGFGGGEEGGGGGGGGGGGGGGGGGDGGEEEGDG@FGFFFFFEFGGGGGGF@EGGGGDGGFDGGGGGFGFCFG,6EFCFCFGGDFGGCFFGDB7C:C>8CGE>DFCEAFGF9DFC<@CGFD;D@*>BFEE=74<F5849E6;FFE8C<FF?AEFFF7713:C)./5A;:CF<5?59FFFFF5C?CBFBF47A(4(.5<?FB4<<B2))6:A:9<2=7??:42:9))<:2<>42*:AD4
@M02352:288:000000000-CKWC8:1:1101:11683:11934 2:N:0:TAGCGCTC+AAGGAGTA
TAACCTTGCGGCCGTACTCCCCAGGCGGTCTACTTATCGCGTTAGCTTCGCCACTAAGTCATTACAACCCAACGGCTAGTAGACATCGTTTACGGCGTGGACTACCAGGGTATCTAATCCTGTTTGCTCCCCACGCTTTCGCACCTCAGTGTCAGTATCAATCCAGAGTGTCGCCTTCGCCACTGATGTTCCTTCCTATATCTACGCATTTCACCGCTACACAGGAAATTCCACACTCCTCTATCGTACTCTAGCCTGCCAGTATCGGGTGCAATTCCAAG
+
CFGGGGGGGFGGGGGGGGGGGGGGGGGGGGGGGGGGFGGGGGGGGGGGGGGGGGGGGGGGGGGGGGGGGGGGGGGGGGGGGGGGGGGGGGGGGGGGGGGGFGGGGGGGGGGGGGGGGGGGGGGGGGGGGGGGGGGGGGFGGDGGG8FFG9E:FGGG77@EFFEGGFCFC9FF:>>DGGGD5CGGG?C9BCGF7CFFFFF7+CF+>AEGGGFCDFE):59B24))9C?><F=FFFBF?FF2()45>(,(26944):76?FB:0))648;14--)-9>FD24)
@M02352:288:000000000-CKWC8:1:1101:20269:11967 2:N:0:TAGCGCTC+AAGGAGTA
TAACCTTGCGGCCGTACTCCCCAGGCGGTCTACTTATCGCGTTAGCTTCGCCACTAAGTCATTACAACCCAACGGCTAGTAGACATCGTTTACGGCGTGGACTACCAGGGTATCTAATCCTGTTTGCTCCCCACGCTTTCGCACCTCAGTGTCAGTATCAATCCAGAGTGTCGCCTTCGCCACTGACGTTCCTTCCTATATCTACGCTTTTCACCCCTACACAGGAAATTCCCCACCCCTCTATCGTACCCTAGCCTGCCTGTCTCGGGTGCACTTCCAAA
+
GGFGGGGGGGGGGEFGGGGGGGFGGGGGFGGGGGGGGGGGGGGGGGGGGGGGGGCGGGGCGGGF9EEGGGDGGGGGGGFGGGFGFGGCGGGGGGGDGEEGDGGGGGFF@FDGGGFGC=F96FFDFGGGCE8C,F+C>>FGG8CCGCC7EDGAGGGDG;BFFFCFFFGG;DFGDC?CC6CBE5C,*++3=C*;7CA@<++:+;=27)0*2:A@7A@):@<<>F277FFF44@/*)4((,20:2)).-40(()54(8..,71)-)).::013-20)*,9866)
@M02352:288:000000000-CKWC8:1:1101:29006:11969 2:N:0:TAGCGCTC+AAGGAGTA
TAACCTTGCGGCCGTACTCCCCAGGCGGTCTACTTATCGCGTTAGCTTCGCCACTAAGTCATTACAACCCAACGGCTAGTAGACATCGTTTACGGCGTGGACTACCAGGGTATCTAATCCTGTTCGCTCCCCACGCTTTCGTTCCTCAGCGTCAGTATCTGTCCAGGTGGCCGCCTTCGCCACTGATGTTCCTTCCAATCTCTACGCATTTCACCGCTACACTGGAAATTCCACCACCCTCTACAGTACTCTAGTTTGCCAGTTCAAACTGCAGTTCCAAG
+
GEGGGGGGGGGGGGGGGGGGGGGGGFFFGGGGGGGGGGGGGGGEGGGGGGGGGGGCFGFGGGGGGGGGGGGEGGGGGCFGGFGGGGGGDGGCE@EGGEG>CFG?AB,BECFFFGG9DDFGGCFGGGGGGGGE@EGGGGGGGFGFGAFC7FGGECEFFGGGGGF?CCCGFDFGCEGCDFGFECCEFCFFCGGGGCFFCAFGFGF=EFE5DGFG7@>:E>073?A?742><?@@49?0<??BB?)622<4A9<A<).=94@AB?:4)-4<)5))).@<72-),
@M02352:288:000000000-CKWC8:1:1101:3728:11978 2:N:0:TAGCGCTC+AAGGAGTA
TAACCTTGCGGCCGTACTCCCCAGGCGGTCAACTTAGTGCGTTAGCTGCGCCACTCACGTCTCAAGGACACAAACGGCTAGTTGACATCGTTTACGGCGTGGACTACCAGGGTATCTAATCCTGTTCGCTCCCCACGCTTTCGTTCCTCAGCGTCAGTATCTGTCCAGGTAGCCGCCTTCGCCACTGATGTTCCTTCCAATCTCTACGCATTTCACCGCTACACTGGAAATTCCACTACCCTCTACAATCCTCTAGTTTGCCAGTTCAAAATGCAGTTCC
+
FGGGGGGGGGGGGFGGGGGGGGGGGGGG@FFGGGGGGGGGGGGGGGGGGGGGGGGGGGGGGFGGGGG@FFGFGGGGGGGGGGGGGGGGGGGGGGGGGGDGGGGF<FGGGGGGGGGGGGGGGGGGGGGGG=EFGEFEEGEGFG>DFGG7CGGFECGGGG@FGGGGGGFGGGGGFGGGGGGFADGDDGGCGFGGGFFEFFFCFC6@EFFFGCBGGFFFCB>>FF2@FD<D>?6*9BAB2??<?3:1<DA?D326<>ABBAFBA7>?FFA9<AABF<?9=9AF
@M02352:288:000000000-CKWC8:1:1101:9877:11991 2:N:0:TAGCGCTC+AAGGAGTA
TAACCTTGCGGCCGTACTCCCCAGGCGGTCTACTTATCGCGTTAGCTTCGCCACTAAGTCATTACAACCCAACGGCTAGTAGACATCGTTTACGGCGTGGACTACCAGGGTATCTAATCCTGTTTGCTCCCCACGCTTTCGCACCTCAGTGTCAGTATCAATCCAGAGTGTCGCCTTCGCCACTGATGTTCCTTCCTATATCTACGCATTTCACCGCTACCCAGGAAATTCCACACTCCTCTATCGTACTCTAGCCTGCCAGTATCGGGTCCAATTCCAAG
+
AGGGGGGGGGGGGGGGGGGGGGGGGGGGFGGGGGGGGGGGGGGGGGGGGGGGGGGGGGGGGGGGGGGGGGGFGGGGEGGGGGGGGGGGGGGGGGEGFEGGD@FFGGFFFGGGGGGGCGGGFDFGG8DDFGGGGGGGEG:>CCGGGCFC7BFFFFGGGG9EFGCF9:>>BFCEEGGGGGGAE4=C<FGGG?9CFC4@EFF+1+3:)585CE:+;FF:C321(8)05>2FBF?B69?F<?FF?)54<?,418A)6)..)(08:4)46A((4((.,64:8>4<)
@M02352:288:000000000-CKWC8:1:1101:16535:12000 2:N:0:TAGCGCTC+AAGGAGTA
TAATCTTGCGACCGTACTCCCCAGGCGGTACACTTAATGTGTTAACTGCATTACTGCAAGGTCTAGCCTCACAACAACTAGTGTACATCGTTTAGGGCGTGGACTACCAGGGTATCTAATCCTGTTTGCTCCCCACGCTTTCGCGTCTCAGCGTCAATAATGTTCCAGTAGATCGCCTTCGCAATCGGTATTCCTTCTGATCTCTACGGATTTTACCCCTACACCAGAAATTCCATCTACCTCTCCCATATTCTAGGTAAGCAGTTTTCAAAGCAGTTCAA
+
GGGGGGGGGGDGGGGGGGGGGGGGGGGGGGGGGGGGGGGGGGGGGGGGGGGGGGGGGGGGGGGGGGGGGGDGGGGGGFGFGGGGGGGGGGGGGGGGGGGGGGGGGGGGGGGGGGGGGGGGGGGGGGGGGGGGGGGGGGGGGGGGGEGDFFGGGGGGGGFFGFGGFGG;EFGFGGDCDGGFFGGDDGGGGFGGGFFFFFF@AFFFEFFGGCBGGFFFCFFFFFFFFG;G3ACFFFFFFFFFEEFFFFFFF?FFFFFB2<FB?<D?:A<A<FFA2<@?FF<B2
@M02352:288:000000000-CKWC8:1:1101:7400:12027 2:N:0:TAGCGCTC+AAGGAGTA
TAACCTTGCGGCCGTACTCCCCAGGCGGTCAACTTAGTGCGTTAGCTGCGCCACTCACGTCTCAAGGACACAAACGGCTAGTTGACATCGTTTACGGCGTGGACTACCAGGGTATCTAATCCTGTTCGCTCCCCACGCTTTCGTTCCTCAGCGTCAGTATCTGTCCAGGTGGCCGCCTTCGCCACTGATGTTCCTTCCAATCTCTACGCATTTCACCGCTACACTGGAAATTCCACTACCCTCTACAATACTCTAGTTTGCCAGTTCAAAATGCAGTTCC
+
FGGGGGGGGGGGGGGGGGGGGGGGGGGGFGGGGGGGGGFGGGGGGGGGGGGG7FGGGGGGGGGGGGGGGGGGGGGGGGGGGGGGGGGGGGGGGGGGGGGGGGGGGGGGGGGGGGGGGGGGGGGGGGAEGGGGGGGGGGGGGGGGGGGGGGFFGGGCEGFFGGGGGGGGGGGGGGGGGGGFFGGGGGGGF9FGGFFFFFFGFFAGFFFFDDEGFFFFG@;6>F<F7=?G>?FF=?>AFBFBFB?:2<A<<>D9>AA=>AFAFFFFFFFAA9AAFAFB@<>A
@M02352:288:000000000-CKWC8:1:1101:14208:12082 2:N:0:TAGCGCTC+AAGGAGTA
TAATCTTGCGACCGTACTCCCCAGGCGGTACACTTAATGTGTTAACTGCATTACTGCAAGGTCTAGCCTCACAACAACTAGTGTACATCGTTTAGGGCATGGACTACCAGGGTATCTAATCCTGTTTGCTCCCCACGCTTTCGCGTCTCAGCGTCAATAATGTTCCAGTAGATCGCCTTCGCAATCGGTATTCCTTCTGATCTCTACGGATTTTACCCCTACACCAGAAATTCCATCTACCTCTCCCATATTCTAGGTAAGCAGTTTTCAAAGCAGTTCAA
+
EGGGCFGGGGGGDGGGGGGGGGGGGGGGGGGGGGGGGGGGGGGGEEFGGGEDFGGGGGGGGGGGGGGGGGFGGGGGGGGGGGGGGGGGGGFFFGGGGGGFGGGFGGGGGGGGDDFGGGGGGGGGGGGGFFG:FGGGGGGGGGGGGGGDGEGDGEGGGGGFFGGGGGFGGEFGGGGGGGGFFGGGGGGGEFGGGFFEEFFGAGFGCCA4CCAGGFE4CFDFFFFFFD@F@FF6ACFE<CEE<3<@F=;DF=EECDAF?AFF2?BFFFAFFFFA47?1964<5
@M02352:288:000000000-CKWC8:1:1101:25263:12090 2:N:0:TAGCGCTC+AAGGAGTA
TAACCTTGCGGCCGTACTCCCCAGGCGGTCAACTTAGTGCGTTAGCTGCGCCACTCACGTCTCAAGGACACAAACGGCTAGTTGACATCGTTTACGGCGTGGACTACCAGGGTATCTAATCCTGTTTGCTCCCCACGCTTTCGCACCTCAGCGTCAGTGTCAGCTCAGACAGTCGCCTTCGCCACTGGTGTTCCTTCTAATATCTACGCATTTCACCGCTACACTAGAAATTCCACTATCCTCTGCTGCACTCTAGTCACACAGTTTTGAAAGCAGTTCC
+
CFGGGGGGGGGCFGGGGGGGGGGGGGGG:F@EGGGGDFGGGGGGGGGGGGGGGGFDFFGDGGGGFFGAF<FGGGCCEGGGGGGGGGFFFGGGGGGGGGCCEGGGFFDFCGGGDFFGGGGGFGFDFGGFGFCGGGFFDGEGGGGGEDG576D68E>ECC@EF9BFCFFFCFGGGC7<D5DFFDE5DF+A0*=DGC=CEB8CFCAFFFF</7>GF=9BG3;66>?FFF>G2@FF??ABAFB<BBFF:?A?)44AB<9?446<>>008BBB0<<44(6(=>):
@M02352:288:000000000-CKWC8:1:1101:24419:12111 2:N:0:TAGCGCTC+AAGGAGTA
TAACCTTGCGGCCGTACTCCCCAGGCGGTCAACTTAGTGCGTTAGCTGCGCCACTCACGTCTCAAGGACACAAACGGCTAGTTGACATCGTTTACGGCGTGGACTACCAGGGTATCTAATCCTGTTCGCTCCCCACGCTTTCGTTCCTCAGCGTCAGCATCTGTCCAGGTGGCCGCCTTCGCCACTGATGTTCCTTCCAATCTCTACGCATTTCACCGCTACACTGGAAATTCCACCACCCTCTACAGTACTCTAGTCTACCAGTTCAAATTGCAGTTCCA
+
GCGGGFG,FFGGEFCFFFGFGCF@D8@CGGCFFGGG<FCFGGGGEGGDFFFGGGGGGGCFEFGGGF<CEFGGGGCCEGGGGGGCCFFFFEFFGGGG+>FCF@7FGFFFF?+:FFGFFG<F,;E,CDFEEGGGGGFEGDEGGFDG6,:CGGC?:4=:>FGFCC,?;<F6,>,*<FC)CGGF57:*>76@FGGGG?FEFFF>6<CFEF65C/=<FFBFG>9>FFD:CFB*4*9/=444<(4:08:0)44).6<A>A48:AFB29??<)).)6))))1874<4)
@M02352:288:000000000-CKWC8:1:1101:20460:12117 2:N:0:TAGCGCTC+AAGGAGTA
TAATCTTGCGACCGTACTCCCCAGGCGGTCTACTTAGTGCGTTAGCTGCGCCACTAAAGTCTCAAGGACCCCAACGGCTAGTAGACATCGTTTACGGCGTGGACTACCAGGGTATCTAATCCTGTTTGCTACCCACGCTTTCGCACCTCAGTGTCAGTATTGGTCCAGTGAGTCGCCTTCGCCACTGGTGTTCCTCCAAATATCTACGAATTTCACCTCTACACTTGGAATTCCACTCACCTCTCTCGAACTCTAGACTGATAGTTTTGGAGGCAGTTCCA
+
GGGGGGGGGGGGGGGGGGGGGGGGGGGGGGGGGGGGGGGGGGGGGGGGGGGGGGGGGGGGGGGGGGGGGGGGGGGGGGGGGGGGGGGGGGGGGGGGGGGGGGGGGGGGGGGGGGGGGGGGGGGGGGGGGGGGGGGGGGGGGGGGGGGGGGGGGGGGGGGGGGGGGGGGGEFGGGGGGGGFFGGGGGGGGGGGFCFEFFFCAFFGEFFGGGFGGFFFGA?FFFFFGGFGFFFFF?BFBBFFFF??FFF?F?FFFFFBA>FF:FA9>BFFFF?:<BD05<>B)
@M02352:288:000000000-CKWC8:1:1101:23170:12137 2:N:0:TAGCGCTC+AAGGAGTA
TAATCTTGCGACCGTACTCCCCAGGCGGTCTACTTAGTGCGTTAGCTGCGCCACTAAAGTCTCAAGGACCCCAACGGCTAGTAGACATCGTTTACGGCGTGGACTACCAGGGTATCTAATCCTGTTTGCTACCCACGCTTTCGTACCTCAGTGTCAGTATTGGTCCAGTAAGTCGCCTTCGCCACTGATGTTCCTTCCCATCTCTACTCATTTCACCGCTACACAGGACATTCCCCTTACCTCTACCATACTCTAGTTCATCCGTTTTGAATGCACTTCCA
+
FGGGFGGGGEFEFCFFGGGGGGGCFFGGECFGGGGGGGGGGGGEGGGGGFGGGGGGGGGGGGGGCF8FFGGGGGGECGGCGGGGGG,ECGGGGGGGEGGGGGDGGGGGGGDGGGGGFFDGGGG<FFGDCFGGGGGGGGGGGGDFGGGDG8,@FGGGFGFFGC9DDF:>D<D9DGDGGDDF;DDGGGE7C<EFGEFFFF;CFGFCC+;+>CFFFFCFF;;>>D<F4C(>6@???F27??)8>AAD)<A0:??ABFD*6)74:A)(-3>:184A666)*344)
@M02352:288:000000000-CKWC8:1:1101:18259:12151 2:N:0:TAGCGCTC+AAGGAGTA
TAACCTTGCGGCCGTACTCCCCAGGCGGTCAACTTAGTGCGTTAGCTGCGCCACTCACGTCTCAAGGACACAAACGGCTAGTTGACATCGTTTACGGCGTGGACTACCAGGGTATCTAATCCTGTTCGCTCCCCACGCTTTCGTTCCTCAGCGTCAGTATCTGTCCAGGTGGCCGCCTTCGCCACTGATGTTCCTTCCAATCTCTACGCATTTCACCGCTACACTGGAAATTCCACCACCCTCTACAGTACTCTAGTTTGCCAGTTCAAAATGCAGTTCC
+
GGGGGGGGFGGGGDGGGGGGGGGGGGGGGGGGGGGGGGDGGGGGGGGGGDGGGGGGGGGGGGGGGGGGGGGGGGGGGGGGGGFGGGGGGGGGGFGGGGGGGGGGGGGGGGGGGGGGGGGGGGGGGGGGGGGGGGGEGGGGGGGGGGGGGGGGGEEGGGGGFGGGGGFFGGGGGGGGGGGFFGGGGGG?F7EGGCACEFFFFGFCCFF3DA>DGF<FGE901><@:*8CBFFFFF>6:61?:::04<),54>>4)644<?BFAAF:<AAA<<<BFFFFFAD
@M02352:288:000000000-CKWC8:1:1101:26293:12171 2:N:0:TAGCGCTC+AAGGAGTA
TAACCTTGCGGCCGTACTCCCCAGGCGGTCAACTTAGTGCGTTAGCTGCGCCACTCACGTCTCAAGGACACAAACGGCTAGTTGACATCGTTTACGGCGTGGACTACCAGGGTATCTAATCCTGTTCGCTCCCCACGCTTTCGTTCCTCAGCGTCAGTATCTGTCCAGGTGGCCGCCTTCGCCACTGATGTTCCTTCTATTCTCTACGCATTTCACCGCTCCACTGGAAATTCCACCACCCTCTACAGTACTCTCGTTTGCCAGTTCAAAATGCATTTCCA
+
9FFGAFGGGGGFGEGGGGCGGGGEG8FF:CEGGGGGFGGGGGGGGGGGGGGGGGGFFFGCCFFFGCFCFGGGGGGGDFEEGGFE,ECFFEGGGGGGGGGGGGGGGGFF=FF>DF,DEBFGDFGGGG9>ECGFG>7CC:EGFAEFFG?+:,DFC7CCEF9,;,@DG><DC7>;FGGGDCDA)3CC5FGCFFGGG?F54*;+1++37=FC)*8CGF260.4((),0:635:*9FF6-4:?(4<?<?7<A):<B<<)))(-8(629):).45525>)*-/.)42
@M02352:288:000000000-CKWC8:1:1101:5805:12177 2:N:0:TAGCGCTC+AAGGAGTA
TAACCTTGCGGCCGTACTCCCCAGGCGGTCAACTTAGTGCGTTAGCTGCGCCACTCACGTCTCAAGGACACAAACGGCTAGTTGACATCGTTTACGGCGTGGACTACCAGGGTATCTAATCCTGTTCGCTCCCCACGCTTTCGTTCCTCAGCGTCAGTATCTGTCCAGGTGGCCGCCTTCGCCACTGATGTTCCTTCCAATCTCTACGCATTTCACCGCTACACTGGAAATTCCACCACCCTCTACCGTACTCTAGTTTGCCAGTTCAAAATTCAGTTCC
+
FGGGGGGCGGCGGGGGGGGGGGGDGCGGGGGGGGGGGGFGEGGGGGGGGGGEGGFGGGGGGGGFFFFCFGG<CFGGCFFCGGGGFGGGGCFGGFGGEGEFGGCEGGGGGGGGGGGGGGFGGFDBFGGGGCGGGG,C8>EGGDEGGGGDGAEGGGGGGGCGGGGFCFGDFGG5EGGDG7DFFDG5CFG+CFGGGEAFFFFCA<:@CCF3CA>DFF<FGBB6>EFFGF?GF=F6@BA2360881?(4<)(-2<FFFA=<AF-4397?A<>9<A2(4727:A)
@M02352:288:000000000-CKWC8:1:1101:26144:12180 2:N:0:TAGCGCTC+AAGGAGTA
TAATCTTGCGACCGTACTCCCCAGGCGGTACACTTAATGTGTTAACTGCATTACTGCAAGGTCTAGCCTCACAACAACTAGTGTACATCGTTTAGGGCGTGGACTACCAGGGTATCTAATCCTGTTTGCTCCCCACGCTTTCGCGTCTCAGCGTCAATAATGTTCCAGTAGATCGCCTTCGCAATCGGTATTCCTTCTGATCTCTACGGATTTTACCCCTACACCAGAAATTCCATCTACCTCTCCCATATTCTATGTACGCAGTTTTCAAAGCCGTTCAA
+
DGGGFFGGFGGGGGGGGGGGGGGGGCFGFGGGGGGGGGGGGGGGGGGGGEGGGGGGGGGFGGGGGGGGGGGGGGGGGGGGFGFGGGGGGGGGGGFGGEFGDGGGGGGGGGGGGGGFFGGGGFFGGGGGGGGGFGGGGDGGGGGGGGGGGGCGGECECA;FGGGGGFGGGFGFGGGGGCDF>GD7DFCEEFFGGFFFFFFFFFCGFFFGDDEG4CFFGFFFFF;FGGFGFAFFFF<CCEFE@E<?:?7<A:D2>AF*6<F4?>,61<A2))64:B)1@::?>
@M02352:288:000000000-CKWC8:1:1101:14643:12181 2:N:0:TAGCGCTC+AAGGAGTA
TAACCTTGCGGCCGTACTCCCCAGGCGGTCAACTTAGTGCGTTAGCTGCGCCACCCACGACTCAAGGTCACAGACGGCTAGTTGACATCGTTTACGGCGTGGACTACCAGGGTATCTAATCCTGTTTGCTCCCCACGCTTTCGTGCCTCAGTGTCAGTATTTGTCCAGGTAGCCGCCTTCGCCACTGATGTTCCTTCCAATCTCTACGCATTTCACCGCTACACTGGAAATTCCACTACCCTCTACAATACTCTAGTTTGCCAGTTCAAAATGCAGTTCC
+
GGGGGGGGGGGGGGGGGGGGGGGGGGGGGGGGGGGGGGGGGGGGGGGGGGGGGGGGGGGGGGGGGGGGGGGGGGGGGGGGGGGGGGGGGGGGGGGGGGGGGGGGGGGGGGGGGGGGGCFGGGGGGGGGGGGGGGGGGGGGGGGGGGGGGCFGGGGGGGGGGGGGGGGGGGGGGGDGGGGFFGGGGGGFGDGGGEFFFFFFFGFGFFFGGGFGGFFFGFBFFFFFGGBFFFBFF@AFFFFFF?FFFAAFFFF4<DBFFAFDBBFFFFBFFFBFFFF2@4)6
@M02352:288:000000000-CKWC8:1:1101:17906:12181 2:N:0:TAGCGCTC+AAGGAGTA
TAATCTTGCGACCGTACTCCCCAGGCGGTACACTTAATGTGTTAACTGCATTACTGCAAGGTCTAGCCTCACAACAACTAGTGTACAGCGTTTAGGGCGTGGACTACCAGGGTATCTAATCCTGTTCGCTCCCCACGCTTTCGTTCCTCAGCGTCAGTATCTGTCCAGGTGGCCGCCTTCGCCACTGATGTTCCTTCCAATCTCTACGCATTTCACCGCTACACTGGAAATTCCACCACCCTCTACAGTACTCTAGTCTACCAGTTCAAAATGCAGTTCCA
+
GGGGGGGGGGGGGGGGGGGGGGGGGGGGGGGGGGGGGGGGGGGGGGGGGGFGGGGGGGGGGGGGGGGGGGGGGGGGGGGGGGGGGGG<AFGGGGGGGGGGGGGGGGGGGGGGGGGGGGGGGGGGGGGGGGGGGGGGGGGGGGGGGGGGGGGGGGGGGGGGGGGGGGGGGGGGGGGGGGGFFGGGGGGGGGGGGFFFFFFFFGFGFFFFGGFGGFFFFEFFBFFFGGDC@FFFFFFFFBFF?F?FFFFF>ADFFFFFFFFFFFFF<BFFF4AFFFFFFFFB4
@M02352:288:000000000-CKWC8:1:1101:26127:12192 2:N:0:TAGCGCTC+AAGGAGTA
TAATCTTGCGACCGTACTCCCCAGGCGGTACACTTAATGTGTTAACTGCATTACTGCAAGGTCTAGCCTCACAACAACTAGTGTACATCGTTTAGGGCGTGGACTACCAGGGTATCTAATCCTGTTTGCTCCCCACGCTTTCGCGTCTCAGCGTCAATAATGTTCCAGTAGATCGCCTTCGCAATCGGTATTCCTTCTGATCTCTACGGATTTTACCCCTACACCAGAAATTCCATCTACCTCTCCCATCTTCTAGGTAAGCAGTTTTCAAAGCAGTTCAA
+
FGGG@FGGGGGEEEFGGGGGGGGGGGGGGGGGGGGGGGGGFGGEGGGCFEFFGGGGCGFGGFGGGGGGEFGGGGGGGFFFAFDF9FAEA@DFGFFCDE@FFDGG9FFFDFEDG8=EFGGGFAFGCGGGGGGFGGGG7?CEGGGGGCC6=DACC;:E:EG9EFGG9;FFGGGFGFGDGGGF>CCCDGFDEFFGGEFCBFA+1BCGFFFG4A><6@<FC4=6=FFFCF=C1)@FFCEFFFFFE@EFF<07B74<24:6?96<D<4<A<2<2<BA>37,=>AF9
@M02352:288:000000000-CKWC8:1:1101:14471:12207 2:N:0:TAGCGCTC+AAGGAGTA
TAACCTTGCGGCCGTACTCCCCAGGCGGTCAACTTAGTGCGTTAGCTGCGCCACTCACGTCTCAAGGACACAAACGGCTAGTTGACATCGTTTACGGCGTGGACTACCAGGGTATCTAATCCTGTTCGCTCCCCACGCTTTCGTTCCTCAGCGTCAGTATCTGTCCAGGTGGCCGCCTTCGCCACTGATGTTCCTTCCAATCTCTACGCATTTCACCGCTACACTGGAAATTCCACCACCCTCTACAGTACTCTAGTTTGCCAGTTCAAAATGCAGTTCCA
+
GGGGGGGGGGGGGGGGGGGGGGGGGGGGGGGGGGGGGGGGGGGGGGGGGGGGGGFGGGGGGGGGGGGGGGGGGGGGGGGGGGGGGGGGGGGGGGGGGGGGGGGGGGGGGGGGGGGGGGGGGGGGGGGGGGGGGGDGGGGGGGDFGGGGGGGGGGGGGGDGGGGGGGGGGGGGGGGGGGGFFGGEGFG7CFGGGFFFFFFFFGFGFFF35/=DGFFFFBFBFFFFD=<47FFFFFFF<BFFFFF?FFF0:<>A5><@B<44AABB?BB>42-4<<B<FADD9
@M02352:288:000000000-CKWC8:1:1101:29522:12229 2:N:0:TAGCGCTC+AAGGAGTA
TAATCTTGCGACCGTACTCCCCAGGCGGTCTACTTAGTGCGTTAGCTGCGCCACTAAAGTCTCAAGGACCCCAACGGCTAGTAGACATCGTTTACGGCGTGGACTACCAGGGTATCTAATCCTGTTTGCTACCCACGCTTTCGCACCTCAGTGTCAGTATTGGTCCAGTGAGTCGCCTTCGCCACTGATGTTCCTTCCCATCTCTACGCATTTCACCGCTACACAGGAAATTCCACTCACCTCTACCATACTCTAGTTCGCCAGTTTTGAATGCAGTTCCA
+
FFGGGGGGGGGGGGGGGGGGGGGGGGGGCGGGGGGGGGGGGGGGGGGGGGGGGGGGGGGGGGGGGGGGGGGGGGGGGGDGGFGFFGGGGGGGGGGGGGGGGDGEFFGGFGGGGGGGGGG9EGGGGGGGGFGGGGGGGGGGGGGGGGGDCFFGGGDGGFCFFGGGG7FCGGGGGGDGDGGFFGGGGGGGGGGGGFFFF4;CFF6@CFFGGGFGGFFFGFFFFF@FFGFG:?FFF@>BB?(51)(43A<74<?>7<AFAFFBF?BBFBA<?FF<<DFFFAF44
@M02352:288:000000000-CKWC8:1:1101:14973:12243 2:N:0:TAGCGCTC+AAGGAGTA
TAATCTTGCGACCGTACTCCCCAGGCGGTCTACTTAGTGCGTTAGCTGCGCCACTAAAGTCTCAAGGACCCCAACGGCTAGTAGACATCGTTTACGGCGTGGACTACCAGGGTATCTAATCCTGTTTGCTACCCACGCTTTCGCACCTCAGTGTCAGTATTGGTCCAGTGAGTCGCCTTCGCCACTGATGTTCCTTCCCATCTCTACGCATTTCACCGCTACACAGGAAATTCCACTCACCTCTACCATACTCTAGTTCGCCAGTTTTGAATGCATTTCCA
+
GGGGGGGGGGGGGGGGGGGGGGGGGGGGFEGGGGGGGGGGGGGGGGGGGGGGGGGGGGGGGGGGGGGGGGGGGGGGGGGGGGGGGGGGGGGGGGGGGGEGGGGGGGGGGGGGGGGGGGGGGAFGGGGGGGGGGGGGGGEGGGGDGGGGG8FGGGGGGGGGGGGGGGFDGCFGGGGGGGDFFGGGGGGGGGGGGFFFFFA>=FFGECFCDGFGGFFFGD9>9>EFGGFGFFFFFFDFFFBFF?FFAFFFF?BFFFA9>ABB9:<;34:>1055<>=)*.4))
@M02352:288:000000000-CKWC8:1:1101:16339:12257 2:N:0:TAGAGCTC+AAGGAGTA
TAATCTTGCGACCGTACTCCCCAGGCGGTACACTTAATGTGTTAACTGCGTTACTGCAAGGTCTAGCCTCACAACAACTAGTGTACATCGTTTAGGGCGTGGACTACCAGGGTATCTCATCCTGTTTGCTCCCCACGCTTTCGCGTCTCAGCGTCAATAATGTTCCAGTAGATCGCCTTCGCAATCGTTATTCCTTCTGATCTCTACGGATTTTACCCCTACACCAGAACTTCCCTCTACCTCTCCCATATTCTAGGTAAGCAGTTGTCAAAGCAGTTCAA
+
GF@,CFGGGE7FCGGGGGGGGGGGGGGGGGG,EFGGGGGFGGGGEFGGGGGDGGGGG9,E@FFG9FGGFGGGFCGFFF<FCFEB?F?FF,:FF<C8,9@FF7CFFGF4B<C@B==>E,7EEEF<FFGEDFGDGEDF8CEEGFCE6>+=C,,@BEE>6D===97;5=F9>,,,@@*>DGDF*98*9<C:C*;787F<4=8+8:B:5+8*8*.78F<FC)6?0AEF5*(1()++1*()6@AF4))4:F((6(6-)))*)-*6))),6:).).)).()(84<>6
@M02352:288:000000000-CKWC8:1:1101:7451:12259 2:N:0:TAGCGCTC+AAGGAGTA
TAATCTTGCGACCGTACTCCCCAGGCGGTACACTTAATGTGTTAACTGCATTACTGCAAGGTCTAGCCTCACAACAACTAGTGTACATCGTTTAGGGCGTGGACTACCAGGGTATCTAATCCTGTTTGCTCCCCACGCTTTCGCGTCTCAGCGTCAATAATGTTCCAGTAGATCGCCTTCGCAATCGGTATTCCTTCTGATCTCTACGGATTTTACCCCTACACCAGAAATTCCATCTACCTCTCCCATATTCTAGATAATCAGTTTTCAAAGCAGTTCAA
+
GGGGGGGGGGGGDGGGGGGGGGGGGGGGGGGGGGGGGGGGGGGGGGGGGGGGGGGGGGGGGGGGGGGGGGGGGGGGGGGGGGGGGGGGGGGGGGGGGGGGGGGGGGGGGGGGGGGGGGGGGGGGGGGGGGGGGGGGGGGGGGGGGGGGGGGGGGGGGGGGGGGGGGFFGGGGGGGGGGGFFGGGGGGGEFGGGFFFFFFGFGFGFFFGGGFGGFFFGFFFDFFFGGDC@FFFFFCEEEFFFFE2:??FF<DFAAA=49FAAABAAFFFFAA4<1706.-:6
@M02352:288:000000000-CKWC8:1:1101:28186:12261 2:N:0:TAGCGCTC+AAGGAGTA
TAATCTTGCGACCGTACTCCCCAGGCGGTACACTTAATGTGTTAACTGCATTACTGCAAGGTCTAGCCTCACAACAACTAGTGTACATCGTTTCGGGCGTGGACTACCAGGGTATCTAATCCTGTTTGCTCCCCACGCTTTCGCGTCTCAGCGTCAATAATGTTCCCGTAGATCGCCTTCGCAATCGGTATTCCTTCTGATCTCTACGGATTTTCCCCCTACCCCAGAAATTCCCTCTACCTCTCCCATCTTCTAGGTAAGCAGTTTTCAAAGCAGTTCAA
+
<DGFFFGGGGGGGGGGGGGGGGG:FF@FCGGGGGGGGGGGGGGC9FFFGGD9FCEF9C9FFGFCFAFGGGGGDFG8<CFGGG<FEGACFGD<C,8FFG7FEEGFE@FFBEEFE,7>,CEEFFFGGGGGGFGGG7FG@68BE=@>>=C=EF7@+@C6*3;D,@@CD3,3@:@5,B/@77;?4C*49?F*/ACGGFA?BF;++2+37CC5C585>F.=6A0(1;3)57;FF)*9=*)-(,)69?A8?7?09(.))-)046*6<<22<F29)).-)(0.9.)6)
@M02352:288:000000000-CKWC8:1:1101:15236:12270 2:N:0:TAGCGCTC+AAGGAGTA
TAACCTTGCGGCCGTACTCCCCAGGCGGTCTACTTATCGCGTTAGCTTCGCCACTAAGTCATTACAACCCAACGGCTAGTAGACATCGTTTACGGCGTGGACTACCAGGGTATCTAATCCTGTTTGCTCCCCACGCTTTCGCACCTCAGTGTCAGTATCAATCCAGAGTGTCGCCTTCGCCACTGATGTTCCTTCCTATATTTACGCATTTCACCGCTACACAGGAAATTCCACACTCCTCTACCTTACTCTAGCCTGCCAGTCTCGGGTGCAATTCCAAG
+
9FFGGGGFFGGDEGGGGGGGGGGGGGGG@:FFGGGGG,FGGGGGGGGFGGGGGG<CFG?FGGGGGFGGGECGGGEGCFFFGGDGCFGGGGFFCCCFGFGEDFDEGGFFEGDDFGGFFFFFFGFGD<DFGGCGGGCGGGGGGGE>:DD57@AFG:FFFFC;DCDFFG9,?C>FGGGG4DC>?DGFGGGCCFCDGC6=EFFD++++1):59EA+7;ABD3>>B4<44>?F>B?66B(3(.,-,)3)))-)(4)-).)5),>:353))-((-,41246262-6)
@M02352:288:000000000-CKWC8:1:1101:23727:12286 2:N:0:TAGCGCTC+AAGGAGTA
TAACCTTGCGGCCGTACTCCCCAGGCGGTCTACTTATCGCGTTAGCTTCGCCACTAAAAGATCAAGTCTTCCAACGGCTAGTAGACATCGTTTACGGCGTGGACTACCAGGGTATCTAATCCTGTTTGCTCCCCACGCTTTCGCACCTCAGTGTCAATATCAGTCCAGGTAGTCGCCTTCGCCACTGGTGTTCCTTCCTATATCTACGCATTTCACCGCTACACAGGAAATTCCACTACCCTCTACTGTATTCTAGACTAGCAGTATCAGATGCAGTTCCA
+
GFF<EGGFGGGGGGGGGGGGGGG@FGED@CGGGFGGGGG>FFFGGGGGGGGGGGGGGGGGFCFGGGGGGGGGGGGGGGGGGGAFGGGGGGGGGGGGGGGGGGGGDGGGGGDGGGCFAF,;DFFGGGGGGGGGFGFGGGGGGGGGGGGFGGGGGGFCCFCB,D@GGGGFGGGGGGGGGGGFFGGGGEF=9ACDFEFEEFFGFGFC5CF5CEFGGC?FEEFFFFBFGGFF??BFFFB4<BFFB?204A2<AF9<A4)*)68A:7A<BF<BFF24497<6:<9)
@M02352:288:000000000-CKWC8:1:1101:3480:12291 2:N:0:TAGCGCTC+AAGGAGTA
TAATCTTGCGACCGTACTCCCAAGGCGGTCTACTTATCGCGTTAGCTGCGCCACTAAAGGATCAAGTCCTCCAACGGCTAGTAGACATCGTTTACGGCGTGGACTACCAGGGTATCTAATCCTGTTTGCTCCCCACGCGTTCGCACCTCAGTGTCAGTATCGAGCCAGTCAGTCGCCTTCGCCACTGGTGTTCCTTCCCATCTCTACGCATTTCACCGCTACACAGGAAATTCCACTAACCGCTCTCGTACTCTAGTGAGTCAGTTTTGAATGTAGTTCCA
+
A<F<,FFGFGG@BFGFEGFGG8FCFGDE+FFEFEGGFFGGGG7CGGGGGGGEECFDFFGFGFFGGGFGF<CFAFGGGE7FEBFFGGGFGGFEGGFGGGGGGGGGEGGGDGGGADFFGFGFD,EFFGGFA,>>DFDEEE>E8CG5E@ECCGGCFCFEFFC9DCGFGCG>FE?BEGDDDDDF><:75??6+7**;5A5<A;F+;:D3AA5C75D:75@CB>07BFFDC(/,66/9*42<0:::(,462),8?F(646?-647)).<52:4035).)/6*62).
@M02352:288:000000000-CKWC8:1:1101:5457:12313 2:N:0:TAGCGCTC+AAGGAGTA
TAATCTTGCGGCCGTACTCCCCAGGCGGTCAACTTAGTGCGTTAGCTGCGCCACTCACGTCTCAAGGACACAAACGGCTAGTTGACATCGTTTACGGCGTGGACTACCAGGGTATCTAATCCTGTTCGCTCCCCACGCTTTCGTTCCTCAGCGTCAGTATCTGTCCAGGTGGCCGCCTTCGCCACTGATGTTCCTTCCAATCTCTACGCATTTCACCGCTACACTGGAAATTCCACTCACCTCTACCATACTCTAGTTCGCCAGTTTTGAATGCAGTTCCA
+
GGGGGGGGGGGGGGGGGGGGGGGGGGGGCGGGGGGGGGGGGGGGGGGGGGGGGGGGGGGGGGGGGGGGGGGFGGGGGGGGGGGGGGGGGGGGGGGGGGGGGGGGGGGGGGGGGGGGGFGGGGGDGGGGGGGGGGGGGGGGGGGGGGGGGGGGGGGGGGGGGGGGGGGGGGGCFFGGGGGF:DG=DDGFG?FGGFFFFFFGFGFDEFF3DGFGGFFFGFFF0D>@DG?GFFFFF=>A9,(54,.3<AF?))4<4569<AF:>FBF?BF<4<ABBBFA=:A))
@M02352:288:000000000-CKWC8:1:1101:24522:12322 2:N:0:TAGCGCTC+AAGGAGTA
TAATCTTGCGACCGTACTCCCCAGGCGGTCTACTTAGTGCGTTAGCTGCGCCACTAAAGTCTCAAGGACCCCAACGGCTAGTAGACATCGTTTACGGCGTGGACTACCAGGGTATCTAATCCTGTTTGCTACCCACGCTTTCGCACCTCAGTGTCAGTATTGGTCCAGTGAGTCGCCTTCGCCACTGATGTTCCTTCCCATCTCTACGCATTTCACCGCTACACAGGAAATTCCACTCACCTCTACCATACTCTAGTTCGCCAGTTTTGAATGCAGTTCCA
+
FGGGGGGGGGGGGGGGGGGGGGGGGGGGGGGGGGGGGGGGGGGGGGGGGGGGGGGGGGGGGGGGGGGGGGGGGGGGGGGGGGGGGGGGGGGGGGGGGDGGGGGGGGGGGGGGGGGGGGGGGGGGGGGGGGGGFGFGGGGGGGGGGGGGGGGGGGGGGGGGGGGGGGGDGGGGGGGGGGGF?CEGGGGGFGGGGFFFFFFFFFCFEFF7CEFGGFFFGFFFFFFFGG0<:?BFF4<A>7??F??FADFFFFFFFFA8>9FB>?FFBFFFFF4>A<BAFAAA)
@M02352:288:000000000-CKWC8:1:1101:21441:12326 2:N:0:TAGCGCTC+AAGGAGTA
TAACCTTGCGGCCGTACTCCCCAGGCGGTCAACTTAGTGCGTTAGCTGCGCCACCCACGACTCAAGGTCACAGACGGCTAGTTGACATCGTTTACGGCGTGGACTACCAGGGTATCTAATCCTGTTTGCTCCCCACGCTTTCGCGTCTCAGCGTCAATAATGTTCCAGTAGATCGCCTTCGCAATCGGTATTCCTTCTGATCTCTACGGATTTTACCCCTACACCAGAAATTCCATCTACCTCTCCCATATTCTAGGTAAGCAGTTTTCAAAGCAGTTCAA
+
EGGGGGGGGGGGGGGGGGGGGGGGGGGGGGGGGGGGGGFGGGGGGGGGGGGGGGGGGGGFGGGGGGGGGGGGGGGGGGGGGGGGGGGGGGGGGGGGGGGGGGGGGGGGGGGGGGGGGGGGGGGFGGGGGGGGGGGGGGGCFCEGGGGGGGGGGGGGGGGGGGGGGGGGGGGFCFGGGGGFFGGG<FGGGGGGGFFFFFF7FFFGFF6FDCBGGFFFGFFBFF?FGGFG7FFF?FABFAA<A><<:B?FF?FFFDF??AF<?FFFFFFF):A:A:F7B2<A4
@M02352:288:000000000-CKWC8:1:1101:24502:12327 2:N:0:TAGCGCTC+AAGGCGTA
TAATCTTGCGGCCGTCCTCCCCAGGCGGTCTACTTAGTGCGTTAGCTGCGCCACTAAAGTCTCAAGGCCCCCAACGGCTAGTAGACATCGTTTACGGCGTGGACTACCAGGGTATCTACTCCTGTTTGCTACCCACGCTTTCGCACCTCAGTGTCAGTATTGCTCCAGTGAGTCGCCTTCGCCACTGATGTTCCTTCCCTTCTCTACGCTTTTCACCGCTACACAGGAACTTCCCCTCTCCTCTACCCTCCTCTCGTCCTCCCGTTTTGAATACATTTCC
+
@@FFDFGGG:+@CFF6FFFGGGGGG?BF@@FCGGFG9FFGCFF,:FG,BCG@+BFEF<6EF,CFFCGDEGGGD@G@7@CGFFGF<F,A=7BFF7EE+BC4+=:F==FF8,B+363>D,,C@CF,CFG8DE=8FFCF7>3>DF85*@C9@,DE;@E?76DGF7,2DF,45,22,=)2:**;2?E550<+>+5CF?AEA8)+2**25+3*9*:C0AC@+.17>E)<45(*())1=4:013(48289744(.(((.)()-(5(-(((..,3(3A))-1.1.<A
@M02352:288:000000000-CKWC8:1:1101:13605:12333 2:N:0:TAGCGCTC+AAGGAGTA
TAATCTTGCGACCGTACTCCCCAGGCGGTCTACTTAACGCGTTAGCTCCGCAAGCCACGGCTCAAGGCCACAACCTCCAAGTAGACATCGTTTACGGCGTGGACTACCAGGGTATCTAATCCTGTTTGCTCCCCACGCTTTCGCATCTGAGTGCCAGTGTCTGTCCAGGGGGCCGCCTTCGCCACTGGTATTCCTTCAGATCTCTACGCATTTCACCGCTACACCTGAAATTCTACCCCCCTCTCCAAAACTATAACCTGCCAGTTCTAAATGCAATTCC
+
A<EA@FGEFGD:@FGGGGGFCFG:<C@EGG7FFGGGGFGFEFGGG9FFFG,>F7@FCFGFCFFFFGGGFECFFGF,?FCFFG,5@5BF9BFEFGGEFDCFF+CCFD<,B@=@8FF;FDFFFGGGGGD@FFFGGGC@ECEC7AEDE7C7;9DE9,5>>EDFFFGGGC;EFEGCEEDDCGGF3337CCEGFGFFGCFDB?FC4>?DA*/7D=5<FFFFGE>>>F?FGF>G)9FBF?).64:069(44(:(.(())--*67*2<F?:34<9):22))94634>
@M02352:288:000000000-CKWC8:1:1101:14775:12334 2:N:0:TAGCGCTC+AAGGAGTA
TAATCTTGCGACCGTACTCCCCAGGCGGTACACTTAATGTGTTAACTGCATTACTGCAAGGTCTAGCCTCACAACAACTAGTGTACATCGTTTAGGGCGTGGACTACCAGGGTATCTAATCCTGTTTGCTCCCCACGCTTTCGCGTCTCAGCGTCAATAATGTTCCAGTAGATCGCCTTCGCAATCGGTATTCCTTCTGATCTCTACGGATTTTACCCCTACACCAGAAATTCCATCTACCTCTCCCATATTCTAGGTAAGCAGTTTTCAAAGCAGTTCAA
+
GGGGGGGGGGGGGGFGGFGGGGGGGGGGGGGFGGGGGGGGGGGGGGGGGGGGGGGGGGGGGGGGGGGGGGGGGGGGGGGGGGGGGGGGGGGGGGGGGGGGGGGGGGGGGGGGGGGGGGGGGGGGGGGGGG9EFGGGGGGGGGGGGGEDGGGGGGGDEGGCFFGFGGFFGFGFGGFGDGGFFGEEGGGGGFGGGFFFFFFGFGFGFFFFGDDGGFEFGFFDFFFFFFF4;)@FFF?EECCFEEEFFF::2:AADDDFB<FD?FF?DFFFFFFF2:F?F4AD4
@M02352:288:000000000-CKWC8:1:1101:29555:12337 2:N:0:TAGCGCTC+AAGGAGTA
TAATCTTGCGACCGTACTCCCCAGGCGGTACACTTAATGTGTTAACTGCATTACTGCAAGGTCTAGCCTCACAACAACTAGTGTACATCGTTTAGGGCGTGGACTACCAGGGTATCTAATCCTGTTTGCTCCCCACGCTTTCGCGTCTCAGCGTCAATAATGTTCCAGTAGATCGCCTTCGCAATCGGTATTCCTTCTGATCTCTACGGATTTTACCCCTACACCAGAAATTCCATCTACCTCTCCCATATTCCAGGTAAGCAGTTTTCAAAGCAGTTCAA
+
EDGGGGGGGDEFECFFGGGGGGGEGGGGGGFGGGGGDFGGFGGGGGGGFFCFGGGFGGCFGGFFFFEGFFGGGGGGGGGGGGGGGGGGFEBEG@9FD@FCEECGDFGFFGGGGFFFGGGGCFGEFGGGGGGGGFFECGGGGGGGCCEDGGCEGG8C8D;CEFGG9EF,@@;BAFGCGGDFFG5:DFF5CEFGGFFFBFCFFFFGEA6F<5>5CFEFCF@?@FEF5C(>;AFFF6C<<CCEE<A@B012>1)))).@(8@A28AB64<A9><A4061F9A><
@M02352:288:000000000-CKWC8:1:1101:11454:12403 2:N:0:TAGCGCTC+AAGGAGTA
TAACCTTGCGGCCGTACTCCCCAGGCGGTCAACTTAGTGCGTTAGCTGCGCCACTCACGTCTCAAGGACACAAACGGCTAGTTGACATCGTTTACGGCGTGGACTACCAGGGTATCTAATCCTGTTCGCTCCCCACGCTTTCGTTCCTCAGCGTCAGTATCTGTCCAGGTGGCCGCCTTCGCCACTGATGTTCCTTCCAATCTCTACGCATTTCACCGCTACACTGGAAATTCCACCACCCTCTACAGTACTCTAGTCTACCATTTCAAAATGCAGTTCCA
+
GDFFGGGGGGGGGGGGGGGGGGGGGGGGGGDGGGGGGGGGGGGGGGGGGFGGGGFGGGGGGGGGGGGGGGGC<FGGGGGGGGGFGGGGGGGGGGGEGGCFEGEGGGGGGGGGGGGGGGGGGFGGGGGGGGGGGGFEGGGGGGGGFGGGGGFGGEGGGGGGGGGGGC,?CGGGGGGGGGGFFGG5DGGGG7CCGEFFFAFGFGFGEFFFG5BGGFAFGDFFFF?FGG?C(=F?=64<8(6?B6(1<DFBF<>AA<29-46::))))4))6<<<24B4@A<<4
@M02352:288:000000000-CKWC8:1:1101:28981:12405 2:N:0:TAGCGCTC+AAGGAGTA
TAACCTTGCGGCCGTACTCCCCAGGCGGTCAACTTAGTGCGTTAGCTGCGCCACTCACGTCTCAAGGACACAAACGGCTAGTTGACATCGTTTACGGCGTGGACTACCAGGGTATCTAATCCTGTTCGCTCCCCACGCTTTCGTTCCTCAGCGTCAGTATCTGTCCAGGTGGCCGCCTTCGCCCCTGATGTTCCTTCCAATCTCTACGCATTTCACCGCTACACTGGAAATTCCACTCCCCTCTACAGTACTCTAGTTTGCCAGTTCAAAATGCCGTTCCA
+
GF6CEFGFGGGGGGGGGGGGGGG@CFGGFGGGGGGGGGGFGGGCGGGGGGGGGGGGGGGGGGGFFFFCFGGGGC@FEDC:FGFGGGGGGGGGGGGGGGGGGG7EF@FGEGGGG8>D9FFGGGGGGGGGEGGGGG7FGGGGGGGGGGGGGFCCEEG>EF,@CEGGGG9DGCFDGGGGGDGFFDC*9CC8C97@GEFC>;A7CGFDEFFCCC3DGF)6CEBFFF27>GB<(9=BFF)-)(4<6<BB264><<<A>:67)6=BF2<2546249<A7<)->1(.)
@M02352:288:000000000-CKWC8:1:1101:19209:12439 2:N:0:TAGCGCTC+AAGGAGTA
TAATCTTGCGACCGTACTCCCCAGGCGGTCTACTTAGTGCGTTAGCTGCGCCACTAAGATCTCAAGGATCCCAACGGCTAGTAGACATCGTTTACGGCGTGGACTACCAGGGTATCTAATCCTGTTTGCTCCCCACGCTTTCGCACCTCAGCGTCAGTGTCAGCCCAGACAGTCGCCTTCGCCACTGGTGTTCCTTCTAATATCTACGCATTTCACCGCTACACTAGAAATTCCACTATCCTCTGCTGCACTCTAGTCACACAGTTTTTCAAGCAGTTCC
+
GGFGGGGGGGEGGGGGGGGGGGGGGGGGGGGGGGGGGGGGGGG@CGGGG7FGGGGFGGFGGGGGGGGGGGGGGGGDDGGGGEGGFGEGGGGGGGGGGGGGGGGGGGFGGGGGGGFGCFGGGGGGGGGGGGGGGGFGGGGGGGGGGGGGGGGGGGGGGGGGFF9FGGCCDGGGFGDGGGGFFGGEGFGGGGGGGEFFFF@;A+@F3AFGGCB<CFFFG>016D?FFG?G)98@0@<AB:<<?DFF)2>48(4<:A56A9*<)5(,4AFB((.4:?F0=>DF
@M02352:288:000000000-CKWC8:1:1101:6610:12442 2:N:0:TAGCGCTC+AAGGAGTA
TAATCTTGCGACCGTACTCCCCAGGCGGTACACTTAATGTGTTAACTGCATTACTGCAAGGTCTAGCCTCACAACAACTAGTGTACATCGTTTAGGGCGTGGACTACCAGGGTATCTAATCCTGTTTGCTCCCCACGCTTTCGCGTCTCAGCGTCAATAATGTTCCAGTAGATCGCCTTCGCAATCGGTATTCCTTCTGATCTCTACGGATTTTACCCCTACACCAGAAATTCCATCTACCTCTCCCATATTCTAGGTAAGCAGTTTTCAACGCAGTTCAA
+
GGGGGGGGGGGGGGGGGGGGGGGGGGGGGGGGGGGGGGGGGGGGGGGGGGGGGGGGGGGGGGGGGGGGGGGGGGGGGGGGGGGGGGGGGGGGGGGGGFGGGGGGGGGGGGGGGGGGGGGGGGGGGGGGGGGGGGGGGGGGGGGGGGGGGGGGGGGGGGGGGGGGGGGGGGGGACFGGGGFFG5CDGGGG=FFFFFFFBA7:FFGFFFC?EDDGFFFGFFFFF8FCGFD@FFFF6?ECCC<EF<).33?<1>AA44*,6628?ABBAFB92>)(4>6:6AF5
@M02352:288:000000000-CKWC8:1:1101:4580:12445 2:N:0:TAGCGCTC+AAGGAGTA
TAATCTTGCGACCGTACTCCCCAGGCGGTCTACTTACTGCGTTAGCTGCGCCACTAAAGTCTCAAGGACCCCAACGGCTAGTAGACATCGTTTACGGCGTGGACTACCAGGGTATCTAATCCTGTTTGCTACCCACGCTTTCGCACCTCAGTGTCAGTATTGGTCCAGTGAGTCGCCTTCGCCACTGATGTTCCTTCCCATCTCTACGCATTTCACCGCTACACAGGAAATTCCACTCACCTCTACCATACTCTAGTTCGCCAGTTTTGAATGCAGTTCC
+
FFGGGGGGGGCFFFFDGGFGFGGGGGCFFGGGGGGFGDGGGGGGGGGGDFFCFGGFGGGGGGGDFGGFFFECGDEEEGFGGDAFFGGGFGGGGGGDGDCFFGDGCFGGDGGGGCFC;CFGGGGGGGGFGCDFGGGFGGGGGFGGDGGD;D?FFGFCFGGGG9DBEGCFGCFFGGDGGCGA>DG7DGEC7:9;7CFFEFFGFFFF3:CCDCBDGACFGFF>>D<F4C?F?FF78F-9>22?F36)4>>34)()..686<F(-(,4)<9A(1)))6*)=<>)
@M02352:288:000000000-CKWC8:1:1101:19274:12452 2:N:0:TAGCGCTC+AAGGTGTA
TAACCTTGCGGCCGTACTCCCCAGGCGGTCAACTTAGTGCGTTAGCTGCGCCACTCACGTCTCAAGGACACAAACGGCTAGTTGACATCGTTTACGGCGTGGACTACCAGGGTATCTAATCCTGTTCGCTCCCCACGCTTTCGTTCCTCAGCGTCAGAATCTGTCCAGGTGGCCGCCTTCGCCACTGATGTTCCTTCCAATCTCTACGCATTTCACCGCTACACTGGAAATTCCACCACCCTCTACAGTACTCTAGTTTGCCAGTTCCAACTGCAGTTACA
+
FGGGGGGGFGDGGGGGGGDGGGGEFGGGGGGGGGGGFEEGGGGEGGGGGGGGGGFGGGGGGGGGGGGCF8FFGGGGGDGGCGFFGFGGGGGGGGGGGGGGEFGFFGGGCEFCFGGFAFCCDCGGGGGGGGGGGGGGGGEGGGGGGGGFDGCFEGGDE,;DFGFGFF;:FGGEFFGDDGGF>DC*>F6FC7@FGFFFFFF:CF67C6A8D=BGGFFFG>>;>FFFGF0C?FBFFFFFB6:6<BB:3964626-6))1<AF2ADD?>AA)-6((()1,/)).)
@M02352:288:000000000-CKWC8:1:1101:19267:12471 2:N:0:TAGCGCTC+AAGGAGTA
TAACCTTGCGGCCGTACTCCCCAGGCGGTCAACTTAGTGCGTTAGCTGCGCCACTCACGTCTCAAGGACACAAACGGCTAGTTGACATCGTTTACGGCGTGGACTACCAGGGTATCTAATCCTGTTCGCTCCCCACGCTTTCGTTCCTCAGCGTCAGTATCTGTCCAGGTGGCCGCCTTCGCCACTGATGTTCCTTCCAATCTCTCCGCATTTCACCGCTACACTGGCAATTCCACCACCCTCTCCAGTACTCTAGTTTGCCAGTTCAATATGCAGTTCC
+
CFFGGGGGGGCGGGGGGGGGGGGGGGGGGGGGGGGGFF9FEFG:FGGGGGGGGGGGGGFFFGGG,F<FGGGF,=<FF>CGGGGFFFGGGECFFGGGGGGGEECFF@DFGGDEDGFGFBDFGGFFFGFCEGEFGGCGCEGEGAECD8<=:,,@BGED8@<DFFDE>DBF6CC*<CDCG:5=5CG5CC?+51>FGFFE<4+315@FE*;9CEFGGFFFGBBF9D2?>40*.=F**9)61(8:?BF:(.5(.<4<>F>*.:=))32:7ABB2)--6972@>42
@M02352:288:000000000-CKWC8:1:1101:23603:12484 2:N:0:TAGCGCTC+AAGGAGTA
TAACCTTGCGGCCGTACTCCCCAGGCGGTCTACTTATCGCGTTAGCTTCGCCACTAAGTCATTACAACCCAACGGCTAGTAGACATCGTTTACGGCGTGGACTACCAGGGTATCTAATCCTGTTTGCTCCCCACGCTTTCGCACCTCAGTGTCAGTATCAATCCAGAGTGTCGCCTTCGCCACTGATGTTCCTTCCTATATCTACGCATTTCACCGCTACACAGGAAATTCCACACTCCTCTATCGTACTCTAGCCTGCCAGTATCGGGTGCAATTCCAAG
+
FFFGFGGGGGGGGGGGGGGGGGGGGGGGFGGGGGGGGFGGGGGGGGGGGGGGGGDGGGGGGGGGFGGGGGGGGGGGGGGGGGGGGCGGGGGGGGGGGGGGGGGGGGGGGGGFGGGGGGGGGGGGGFFGFGGGGGGGGGGGGGGGGGGGGFFGGGGGGFGGG;FGGFFCG;DF>FDGGGGFFGGFGFGFGGGGGFFD4AFCFGFG3AEDGDC@:A33E>(48F>FGG?GBFF4@F3?<BFFFFBAABF?FFA<A99?<?F123:>4>((3.32><?AFFBB3
@M02352:288:000000000-CKWC8:1:1101:23308:12488 2:N:0:TAGCGCTC+AAGGAGTA
TAACCTTGCGGCCGTACTCCCCAGGCGGTCAACTTAGTGCGTTAGCTGCGCCACTAAAGTCTCAAGGACCCCAACGGCTAGTAGACATCGTTTACGGCGTGGACTACCAGGGTATCTAATCCTGTTTGCTACCCACGCTTTCGCACCTCAGTGTCAGTATTGGTCCAGTGAGTCGCCTTCGCCACTGATGTTCCTTCCCATCTCTACGCATTTCACCGCTACACAGGAAATTCCACTCACCTCTACCATACTCTAGTTCGCCAGTTTTGAATGCAGTTCCA
+
FDFFEGGGGGGGGGFGGGGGGGGGGGGGGGGGGGGGFGGGGGGGGGGGGGGGGGGGGGGGGGGGGGGGGGGGGGGGGGGGGFGGGGGGGGGGGGGGGGGGGGDFGFGGGGGDBFAFGGGGGGGFGGGFGGGGGGGECCGGGGGGGGGGGGGGD7,@DGFGGGGGGGGCGCEFGGGGGGGFFGGGGGGFC?CFGEFFFFFGFFAFFFFGGGBGGFFFGFF>FFFFGGFC?:FF??24<<7?BFFFA<AFF<?A?<<7:-@B>FB2:AFFFF29AFB94-:4)
@M02352:288:000000000-CKWC8:1:1101:11187:12510 2:N:0:TAGCGCTC+AAGGAGTA
TAATCTTGCGACCGTACTCCCCAGGCGGTCTACTTAGTGCGTTAGCTGCGCCACTAAAGTCTCAAGGACCCCAACGGCTAGTAGACATCGTTTACGGCGTGGACTACCAGGGTATCTAATCCTGTTTGCTACCCACGCTTTCGCACCTCAGTGTCAGTATTGGTCCAGTGAGTCGCCTTCGCCACTGATGTTCCTTCCCATCTCTACGCATTTCACCGCTACACAGGAAATTCCACTCACCTCTACCATACTCTAGTTCGCCAGTTTTGAATGCAGTTCA
+
BBGFEFGFGGGEFEFGEGGGFGGDGGDG@FDGGGGGGFCFGFGGGGGGGGGGGGGGEEFFEEGGGGG8FFGGGGGGGGGGF?FEEGGFGEGFGGGEGCE@FFEGGGFFGGFE,AFFGGGGGGFG=<D>DCFG=@DCGGGGGGGGGGECD6@ECFCFGE9E@FGGFGGGFGFGGGGC5DCA5DGGC8EF7CEDGCFCEFFCAG=FEFFCG553CCCFGF9@;F?FFG65:F49??BFF?BB(567AB2)6)44?F2=AA?:>BF9:4:)4(624274@24)
@M02352:288:000000000-CKWC8:1:1101:20679:12517 2:N:0:TAGCGCTC+AAGGAGTA
TAATCTTGCGACCGTACTCCCCAGGCGGTCTACTTAGTGCGTTAGCTGCGCCACTAAAGTCTCAAGGACCCCAACGGCTAGTAGACATCGTTTACGGCGTGGACTACCAGGGTATCTAATCCTGTTTGCTACCCACGCTTTCGCACCTCAGTGTCAGTATTGGTCCAGTGAGTCGCCTTCGCCACTGATGTTCCTTCCCATCTCTACGCATTTCACCGCTACACAGGAAATTCCACTCACCTCTACCATACTCTAGTTCGCCAGTTTTGAATGCAGTTCCA
+
FEGGGGGGGGGGGGGGGGGGGGGGGGGGGGGGGGGGGGGGGGGGGGGGGGGGGGGGGGGGGGGGGGG?FGGGGGGGGGGGGGGGGGGGGGGGGGGGGGGGGGGGGGGGGGGGGGGGGGGGGGGGGGGGGGGGGGGGGGGGGGGGGGGGGGGGGGGGGGGGGCGGGGGGGFGGGGGGGGGFFGGGGGGFFGGGGF=CFFF7AGFFC6A3>CBGGFCFGB@9BFFFGG?GF@FF4F4>DFFFF)28299BB>B<36<*5<=?90(-:A4ABF<9))*-9))5)
@M02352:288:000000000-CKWC8:1:1101:23635:12518 2:N:0:TAGCGCTC+AAGGAGTA
TAATCTTGCGACCGTACTCCCCAGGCGGTACACTTAATGTGTTAACTGCATTACTGCAAGGTCTAGCCTCACAACAACTAGTGTACATCGTTTAGGGCGTGGACTACCAGGGTATCTAATCCTGTTTGCTCCCCACGCTTTCGCGTCTCAGCGTCAATAATGTTCCAGTAGATCGCCTTCGCAATCGGTATTCCTTCTGATCTCTACGGATTTTACCCCTACACCAGAAATTCCATCTACCTCTCCCATATTCTAGGTAAGCAGTTTTCAAAGCAGTTCAA
+
CFGGGGGGGGGGEGGGGGGGGGGGGGGGGGGGGGGGGGGGGGGGGGGGGGGGGGGGGGGGGGGGGGFGGGGGGGGGGGGGGGGGGGGGGGGGGGGGGGGGG>CFGGGGGGGDGCCFGGGGGGGCFGGFFGGGGGGGGGDCFGGGDGGGGGGGGGGGGGGFGGGGGGGFGGGGGGGGGGGFFGGGGGGEGGGGGCFC@FFFFGFGFFA4?56CGFCFFFFFFFFFGGFG=FFCF@))>EFFEEEFFFBFB?FBB<A=<AFD<2216<<<2594><F1FDBD4
@M02352:288:000000000-CKWC8:1:1101:8748:12518 2:N:0:TAGCGCTC+AAGGAGTA
TAACCTTGCGGCCGTACTCCCCAGGCGGTCAACTTAGTGCGTTAGCTGCGCCACTCACGTCTCAAGGACACAAACGGCTAGTTGACATCGTTTAGGGCGTGGACTACCAGGGTATCTAATCCTGTTTGCTCCCCACGCTTTCGCGTCTCAGCGTCAATAATGTTCCAGTAGATCGCCTTCGCAATCGGTATTCCTTCTGATCTCTACGGATTTTACCCCTACACCAGAAATTCCATCTACCTCTCCCATATTCTAGGTAAGCAGTTTTCAAAGCAGTTCAA
+
GFGGGGGGGGGGGGGGGGGGGGGGGGGGGGEFGGGGGGGGGGGGGGGGGGGGGGGGGGGGGGGGGGGGGGGGGGGGGGGGGGGGGGGGGGGGGGGGGGGGGGGGGGGGGGGGGGGGGGGGGGGGGGGGGGGGGGGGGGGGGGGGGGGGGGGGGGGGGGGGGGGGGGGGGGGGGGGGGGGFFGGGGGGGGGGGGFFFFFFGFGFGFFFGGGEGFFCFFFFFFFBFGGFGBFFFFFB>AADFFFF<?FFBF0AFFAAFBFFF??A?F9ABFFFFAF?<=<<B9
@M02352:288:000000000-CKWC8:1:1101:22147:12528 2:N:0:TAGCGCTC+AAGGAGTA
TAACCTTGCGGCCGTACTCCCCAGGCGGTCTACTTATCGCGTTAGCTTCGCCACTAAAAGATCAAGTCTTCCAACGGCTAGTAGACATCGTTTACGGCGTGGACTACCAGGGTATCTAATCCTGTTTGCTCCCCACGCTTTCGCACCTCAGTGTCAATATCAGTCCAGGTAGTCGCCTTCGCCACTGGTTTTCCTTCCTATATTTACGCATTTCACCGCTACACAGGAAATTCCACTACCCTCTACTGTATTCTTGACTAGCAGTACCAGATGCATTTCC
+
GGGGGGGGGGGGGGGGGGGGGGGGGGGGFGGGGGGGGGGGGGGGGGGGGEGGGGGGGGFGGGGGGGGGGGGGGGGG@GGGGGDGGGGGGEGGGGGGFGBFFCGFGGGGGGGDGAFGGFGGGGGFGGGGGGGGGEFEEGGGGGE>>EEGGCFC;2@EAD=9;E;EDFDG6FFGBCDDCGGFAGGGGC<6C+8>CEFEFFC>F+++)3@*9*8CCF?FC>(60>)8=C04:)9B@=A44(4?1)-3)-)).))66-)*))1:,48).)---)(4))*)1.5)
@M02352:288:000000000-CKWC8:1:1101:10340:12530 2:N:0:TAGCGCTC+AAGGAGTA
TAACCTTGCGGCCGTACTCCCCAGGCGGTCAACTTAGTGCGTTAGCTGCGCCACCCACGACTCAAGGTCACAGACGGCTAGTTGACATCGTTTACGGCGTGGACTACCAGGGCATCTAATCCTGTTTGCTCCCCACGCTTTCGTGCCTCAGTGTCAGTATTTGTCCAGGTAGCCGCCTTCGCCACTGATGTTCCTTCCAATCTCTACGCATTTCACCGCTACACTGGAAATTCCACTACCCTCTACAATACTCTAGTTTGCCAGTTCAAAATGCAGTTCC
+
GGGGGGGGGGGGGGGGGGGGGGGGGGGGGGGGGGGGGGGGGGGGGGGGGGGGGGGGGGGGGGGGGGGGGGGGGGGGGGGGGGGGGGGGGGGGGGGGGGGGGGGGGGGGGGGGGFGGGGFGGGGGGGGGGGGGGGGGGGGGGGEGGGGGGGGGGGGGGGGGGGGGGGGGGGGGGGGGGGGFFGGGGGGFGDGGGFFFFFFGFGFGFFF3CEEGGFFFGDFFFFFFGGFGFFFFF=<BFFFFFFFFAF254-347A99ADFDBFD04-6A9ABAABF<FFF>
@M02352:288:000000000-CKWC8:1:1101:28686:12534 2:N:0:TAGCGCTC+AAGGAGTA
TAACCTTGCGGCCGTACTCCCCAGGCGGTCAACTTAGTGCGTTAGCTGCGCCACCCACGACTCAAGGTCACAGACGGCTAGTTGACATCGTTTACGGCGTGGACTACCAGGGTATCTAATCCTGTTTGCTCCCCACGCTTTCGTGCCTCAGTGTCAGTATTTGTCCAGGTAGCCGCCTTCGCCACTGATGTTCCTTCCAATCTCTACGCATTTCACCGCTACACTGGAAATTCCACTACCCTCTACAATACTCTAGTTTGCCAGTTCAAAATGCAGTTCC
+
DFDFFFFGGGGGCFFGGGGGGGGGGGGGGGGGGGGGGGGFGGGGGCFGGGGGEGGGGGGDEGGGGGGGGGGFFGGGGGGDFGGFGGGGGGCGGEGGGGGGGGGGGGGCAFGGFFGGGFFEGBFGGGGDFGGGGF7F>CEGFAEFFE>FEGGG?FFGCGFFGGGGG9FGGGGGG7DGDGGFFGGDDFG@CFGGG<FEF;A:6;:@CFFCDEEGGF<FG@BFFF?FFF7*5FFFF*)6>???:>??2AA>ABFF4:A=<>FFB<9?FFF<9<)).)9>F<4A
@M02352:288:000000000-CKWC8:1:1101:26791:12548 2:N:0:TAGCGCTC+AAGGAGTA
TAACCTTGCGGCCGTACTCCCCAGGCGGTCAACTTAGTGCGTTAGCTGCGCCACTCACGTCTCAAGGACACAAACGGCTAGTTGACATCGTTTACGGCGTGGACTACCAGGGTATCTAATCCTGTTCGCTCCCCACGCTTTCGTTCCTCAGCGTCAGTATCTGTCCAGGTGGCCGCCTTCGCCACTGATGTTCCTTCCAATCTCTACGCATTTCACCGCTACACTGGAAATTCCACCACCCTCTACAGTACTCTAGTCTACCAGTTCAAAATGCAGTTCCA
+
FGGGFGGGGGGGGGGGGGGGGGGGGGGGGDGGGGGGGGGGGGGGGGGGGGGGGG8FFGGGGFGGGGGGGGGGGGGGGGGGGGGCCFGGGGGGGGGGGGGGDGGGGGGGGGGGGGFGGGGGGGGGGGGGGCGFGGGGGGGGGGGGGGCFGGGGGGGGCFFGGGGGGGGGGGDGGFGGDG4=ADG*97FFG+<7CCF34AFCFGAF3FFCDGEGFFAFGFF>9EDFGGFGFFF68B><78:F?F?FFFAD<4<ABFFFAA69A>5>AA29BBA>BAF2=<<9-
@M02352:288:000000000-CKWC8:1:1101:14193:12575 2:N:0:TAGCGCTC+AAGGAGTA
TAACCTTGCGGCCGTACTCCCCAGGCGGTCTACTTATCGCGTTAGCTTCGCCACTAAAAGATCAAGTCTTCCAACGGCTAGTAGACATCGTTTACGGCGTGGACTACCAGGGTATCTAATCCTGTTTGCTCCCCACGCTTTCGCACCTCAGTGTCAATATCAGTCCAGGTAGTCGCCTTCGCCACTGGTGTTCCTTCCTATATCTACGCATTTCACCGCTACACAGGAAATTCCACTACCCTCTACTGTATTCTAGACTAGCAGTATCAGATGCAGTTCC
+
GGGGGGGGGGGGGGGGGGGGGGGGGGGGGGGGGGGGGGGGGGGGGGGGGGGGGGGGGGGGGGGGGGGGGGGGGGGGGGGGGGGGGGGGGGGGGGGGGGGGGGGGGGGGGGGGGGGGGGGGGGGGGGGGGGGGGGGGGGGGGGGGGGGGGGGGGGGGGGGGFCFGGGGGDFGGGGGGGGGFFGCCDGGGGGGGGFFFFFFFFGFGFFFFGGFGGFFFGFFFFFFFGGFGFFFFFFFBF?BBFFFF26>?F:AFFF<4<AFF:BAA:4642:?FFB4466<2
@M02352:288:000000000-CKWC8:1:1101:4433:12578 2:N:0:TAGCGCTC+AAGGAGTA
TAACCTTGCGGCCGTACTCCCCAGGCGGTCAACTTAGTGCGTTAGCTGCGCCACTCACGTCTCAAGGACACAAACGGCTAGTTGACATCGTTTACGGCGTGGACTACCAGGGTATCTAATCCTGTTCGCTCCCCACGCTTTCGTTCCTCAGCGTCAGTATCTGTCCAGGTGGCCGCCTTCGCCACTGATGTTCCTTCCAATCTCTACGCATTTCACCGCTACACTGGAAATTCCACCACCCTCTACAGTACTCTAGTTTGCCAGTTCAAAATGCAGTTCCA
+
FEGGGGGGGGGGGGGGGGGGGGG@FGGD@EGGGGGGGGG9FGGGGGGGGGDGGGFGGGFGGGFFGGGEGGGFGGGGGGDGFGGGCGGGGGGGGGGGGGGCGGEGGFGGFFEDGFFGGGGGGGFGGGGGGGGGGGCEGGGEEGGF?FFCGGGGGEGGGGCFFFGGGF@FG<CFGGGGGGDFFGGEDF?F?FGGGCFFFFFGFGFGEFFGG=D5FFFFGFFFFF?FGGFG?FF?F?<9:?BBBFBBFFFFFAFFADF4A<?AB<9>BFBAFD<DBA?2@<A4)
@M02352:288:000000000-CKWC8:1:1101:5350:12579 2:N:0:TAGCGCTC+AAGGAGTA
TAATCTTGCGACCGTACTCCCCAGGCGGTACACTTAATGTGTTAACTGCATTACTGCAAGGTCTAGCCTCACAACAACTAGTGTACATCGTTTAGGGCGTGGACTACCAGGGTATCTAATCCTGTTTGCTCCCCACGCTTTCGCGTCTCAGCGTCAATAATGTTCCAGTAGATCGCCTTCGCAATCGGTATTCCTTCTGATCTCTACGGATTTTACCCCTACACCAGAAATTCCATCTACCTCTCCCATATTCTAGGTAAGCAGTTTTCAAAGCAGTTCAA
+
FGGGGGGGGGGGGGGGGGGGGGGGGGGGGGGGGGGGGGGGGGGGGGGGGGGGGGGGGGGGGGGGGGGGFGGGGGGGGGGGGGGGGGGGGGGGGGGGGGGGGGGGGGGGGGGGGGGGGGGGGGGGGGGGGGGGGGGGGGGGGGGGGGGGGGGGGGGGGGGGGGGGGGGGGGGGGGGGGGGFFGGDDGGGGGGGGFFEFFF@6DFGFFFGGDBGGFFFGF?<?FEFDF?GFFFFFFFFFF5;AEF?:BFFF?AAA6<B?BFB226:FFFFBFFF)4?1FB9A<
@M02352:288:000000000-CKWC8:1:1101:8112:12603 2:N:0:TAGCGCTC+AAGGAGTA
TAATCTTGCGACCGTACTCCCCAGGCGGTACACTTAATGTGTTAACTGCATTACTGCAAGGTCTAGCCTCACAACAACTAGTGTACATCGTTTAGGGCGTGGACTACCAGGGTATCTAATCCTGTTTGCTCCCCACGCTTTCGCGTCTCAGCGTCAATAATGTTCCAGTAGATCGCCTTCGCAATCGGTATTCCTTCTGATCTCTACGGATTTTACCCCTACACCAGAAATTCCATCTACCTCTCCCATATTCTAGGTAAGCAGTTTTCAAAGCAGTTCAA
+
FFGGGGGGGGGGGGGGGGGGGGGGGGGGGGGGGGGGGGGGGGGGGGGGGGGGGGGGGGGGGGGGGGGGGGFGGGGGGGGGGGGGGGGGGGGGGGGGGGGGGGGGGGGGGGGGGGGGGGGGGGGGGGGGGGGGGGFCGGGGGGGGGGGGGGGGGGGGGGGGGADFGGGGGGGGGGGGGGGAFGGEGGGDGCGGGFFFFA=CFGFGFFFGG=:DGFFFGFFFFFFFGGFGFACFFFFFFFFF<@EE2?<<2(6AFFBF<BFF<BFBABFFFFFFFF:(9:AA:
@M02352:288:000000000-CKWC8:1:1101:8123:12619 2:N:0:TAGCGCTC+AAGGAGTA
TACTCTTGCGACCGTACTCCCCAGGCGGTACACTTAATGTGTTAACTGCATTACTGCAAGGTCTAGCCTCACAACAACTAGTGTACATCGTTTAGGGCGTGGACTACCAGGGTATCTAATCCTGTTTGCTCCCCACGCTTTCGCGTCTCAGCGTCAATAATGTTCCAGTAGATCGCCTTCGCAATCGGTATTCCTTCTGATCTCTACGGATTTTACCCCTACCCCAGCAATTCCATCTACCTCTCCCATATTCTATGTAAGCAGTTTTCAACGCAGTTCAA
+
AF,C6FFGG:+@FGGGGGGGGGGGG8FEFF@6FFGGGCGC6EF9CFGFG<@<FGD9C,66CFGC,AFFGG,E<,8,CF<8,C,C?,,59BAFG?E?,A+@+@8E?AFG8,BF=89;@;FEEGC,AFF,@>>FGGG@E>EGGF+=+8@==,3=B@>:CF,35F=FDE,EFCE3@E9DGDDF>C*?>F5C*;CF7CFEEF6++4=1988*?*8DGFFFFF0;35(0>C(*()/;:A<);4?3AF))4:1,4(.-.-:*5-*)).-.-:AA<9B)80)-)66A5
@M02352:288:000000000-CKWC8:1:1101:7097:12640 2:N:0:TAGCGCTC+AAGGAGTA
TAACCTTGCGGCCGTACTCCCCAGGCGGTCAACTTAGTGCGTTAGCTGCGCCACTCACGTCTCAAGGACACAAACGGCTAGTTGACATCGTTTACGGCGTGGACTACCAGGGTATCTAATCCTGTTCGCTCCCCACGCTTTCGTTCCTCAGCGTCAGTATCTGTCCAGGTGGCCGCCTTCGCCACTGATGTTCCTTCCAATCTCTACGCATTTCACCGCTACACTGGAAATTCCACCACCCTCTACAGTACTCTAGTCTACCAGTTCAAAATGCAGTTCCA
+
CGGGFGGGGGGGGGGGGGGGGGGGGGGGGGGGGGGGGGGGGGGGGFGGGGGGGGGGGGGGGGGGGGGGGGGGGGGGGGGGGGGGGGGGGGGGGGGGGGGGGGGGGGGGGGGGGGGGGGGGFGGGGGCEGGGGGGGGGGGGGGGGGGGGGGFGGGGGGGFEGGGGGGGGGGGCCFGGGGGFFGEGDDGDCEFGGFFFFFFGCDAFEFFGGGEDG@<FGE;>FDFFFGFGB?FFFFFF?BB?F?0:AAFBABAFFFFFBBFBFFF?FA9:><AFFFFF?49A)
@M02352:288:000000000-CKWC8:1:1101:16679:12655 2:N:0:TAGCGCTC+AAGGAGTA
TAATCTTGCGACCGTACTCCCCAGGCGGTCTACTTAGTGCGTTAGCTGCGCCACTAAAGTCTCAAGGACCCCAACGGCTAGTAGACATCGTTTACGGCGTGGACTACCAGGGTATCTAATCCTGTTTGCTACCCACGCTTTCGCACCTCAGTGTCAGTATTGGTCCAGTGAGTCGCCTTCGCCACTGATGTTCCTTCCCATCTCTACGCATTTCACCGCTACACAGGAAATTCCACTCACCTCCACCATACTCTAGTTCGCCCGTTTTGAATGCAGTTCCA
+
FGGGGGGGGGGGEFGGGGGGGGGGGGGG@FGGGGGGGGGGGGGGGGGGGGFGGGGGGGGEGGGGFGCFGGGGGGGG:F:FGGFGGG<FGGGGGGGGDGEFGEEGGFGGGGGGCDFF;DGGCGCFGGGGFDFGGGGGGE>CFA:CCEC9CBEGF:<DFC,EFGGFFGFFGFGDGD/;C4C6):?5?CFG>,3:7CFFFAF>=*::7:F<<CBGGFCFGB>99BFFC7:F7F4FFFF947:B?7?(,8<?B)828>:/69@?F?(97::1144949*)1).-)
@M02352:288:000000000-CKWC8:1:1101:2792:12660 2:N:0:TAGCGCTC+AAGGAGTA
TAATCTTGCGACCGTACTCCCCAGGCGGTCTACTTATCGCGTTAGCTGCGTTACTAAGATCTCAAGGATCCCAACAACTAGTAGACATCGTTTACGGCGTGGACTACCAGGGTATCTAATCCTGTTTGCTCCCCACGCTTTCGCACCTCAGTGTCAGTATCAGTCCAGGCAGTCGCCTTCGCCACTGGTGTTCCTTCTTATATCTACGCATTTCACCGCTACACAAGAAATTCCACTACCCTCTACTGTACTCTAGTTACCCAGTTCTAAATGCAGTTCC
+
FAFFGGGGGGGGGFGGGGGGGGGGGGEGFGGGGGGGGGGGGGGGEGGGGGGGGGGGGGGGGGGGGGGGGGGGGGGGGGGGGGGGGGGGGGGGGGGGGGGGGGGGGGGGGGGGGGGGGGGGGGGGGGGGGGGGGGGGGGGGGGGGGGGGGGGGGGGGGGGEGCFGGGGGGGGGFGDGD4CFFGGGGGF=>FCDGFFEFFFFFFFGFFFGD5>DCFFFGFFFBFFF=F:D??BBF=AAA:?:?72?BFFBFAA>9>66>A4>AB26?AAAA<>A)-66BFFF
@M02352:288:000000000-CKWC8:1:1101:29007:12698 2:N:0:TAGCGCTC+AAGGAGTA
TAACCTTGCGGCCGTACTCCCCAGGCGGTCTACTTATCGCGTTAGCTTCGCCACTAAGTCATTACAACCCAACGGCTAGTAGACATCGTTTACGGCGTGGACTACCAGGGTATCTAATCCTGTTTGCTCCCCACGCTTTCGCACCTCAGTGTCAGTATCAATCCAGAGTGTCGCCTTCGCCACTGATGTTCCTTCCTATATCTACGCATTTCACCGCTACACAGGAAATTCCCCTCACCTCTACCATACTCTAGTTCGCCAGTTTTGAATGCAGTTCCAAG
+
EEGGGGGGGEDGCBFEGFGGGGD@FFFFGGGEFGGGGCFEGGGGEGGGGGGEGGFGGGGGFFGFGGGGGGGGGG>FGGGGGGGGGGGGGGGGGFGGGGGGCFFFFGFGGGGGGGGDGGGGGFGGGGGGGGGGGGGGGGFGEE>EE8EGGGGGFGFCFGGCCFFGGGFE;;>E:FGDGGFFFGGGC9C7FFGGGFFDFAF>ADFCC55*:7CFCCABG5>B2F2>FC<F<@F?*)(-8<()382<<4<?BABA<5A=<(>?BB>4<>:?2))6)-@-9A<<)
@M02352:288:000000000-CKWC8:1:1101:20905:12708 2:N:0:TAGCGCTC+AAGGAGTA
TAACCTTGCGGCCGTACTCCCCAGGCGGTCTACTTATCGCGTTAGCTTCGCCACTAAGTCATTACAACCCAACGGCTAGTAGACATCGTTTACGGCGTGGACTACCAGGGTATCTAATCCTGTTTGCTCCCCACGCTTTCGCACCTCAGTGTCAGTATCAATCCAGAGTGTCGCCTTCGCCACTGATGTTCCTTCCAATCTCTACGCATTTCACCGCTACACAGGAAATTCCACTACCCTCTACTGTATTCTAGACTAGCAGTATCAGATGCAGTTCCAAG
+
GFGGGGGGGGGGGGGGGGGGGGGGGGGGFGGGGGGGGGGGGGGGGGGGGGGGGGGGGGGGGGGGGGGGGGGGGGGGGGGGGGGGGGGGGGGGGGGGGGGGGGGGGGGGGGGGGGGGGGGGGGGGGGGFGGGGGGGGGGGGGGGGGFGGGGGGGGGGGGGGGGGGGGGGGGGGGGGGDGGFDDGFGGGGGGGGGFFFFFFGFGFGFFFGGGFGFFEFGFBFFFFFG4?GAFFFFFF?:BBF??AFF2>DFFFFA25@>A?:AFD<5ABD<<4AABFB?>DA4
@M02352:288:000000000-CKWC8:1:1101:9946:12829 2:N:0:TAGCGCTC+AAGGAGTA
TAACCTTGCGGCCGTACTCCCCAGGCGGTCAACTTAGTGCGTTAGCTGCGCCACTCACGTCTCAAGGACACAAACGGCTAGTTGACATCGTTTACGGCGTGGACTACCAGGGTATCTAATCCTGTTCGCTCCCCACGCTTTCGTTCCTCAGCGTCAGTATCTGTCCAGGTGGCCGCCTTCGCCACTGATGTTCCTTCCAATCTCTACGCATTTCACCGCTACACTGGAAATTCCACCACCCTCTACAGTACTCTAGTCTACCAGTTCAAAATGCAGTTCCA
+
DGGGGGGGGGGGGGGGGGGGGGGGGGGGFGGGGGGGGGGGGGGGGGGGGGGGGGGGGGGGGGGGGGGGGGGGGGGGGGGGGGGGGGGGGGGGGGGGGGGGDGGGGGGGGGGGGGGGGGGGGGGDGGFGGGGGGGGGGGGGGGGGGGGGGGDCEGGGGGGGGGGGGGGGGGDFGGGDGGGFFGGGGGGFGGGGGCFFFFFFFGFGF6ACDGFGFF<FFD>F9B?FFGBG:*=8F44421<:BFFFFFBBFFFFFFBF5<7<A<:?FAFFF2<7))*)9))6)
@M02352:288:000000000-CKWC8:1:1101:15095:12829 2:N:0:TAGCGCTC+AAGGAGTA
TAATCTTGCGACCGTACTCCCCAGGCGGTACACTTAATGTGTTAACTGCATTACTGCAAGGTCTAGCCTCACAACAACTAGTGTACATCGTTTAGGGCGTGGACTACCAGGGTATCTAATCCTGTTTGCTACCCACGCTTTCGCACCTCAGTGTCAGTATTGGTCCAGTGAGTCGCCTTCGCCACTGATGTTCCTCCAGATATCTACGCATTTCACCGCTACACCTGGAATTCCACTCCCCTCTCCAAAACTCTAGCCTGCCAGTTCTAAATGCAATTCC
+
FGGGGGGGGGGGGGGGGGGGGGGGGDFEGGGGGGGGGGGGGGGGGGGGGGGGGGGGGGGGGGGGGGGGGGGGGGGGGGGGGGGGGGGGGGGGGGGGGGGGGGGGGGGGGGGGGGGGGGGGGGGGGGGGGGGGGGFEGGGGGGGGGEGGGGGGGGGGGGGGGGGGGGGCGGFGGGGGGGGFFGDG5?ECFGGGGFFCFFA7;@FGFFFGGG>DCFFFGFFFFF@FFGF<@6FFFFF@CDD;<@F;FFEFDFFFFAB=ABFFFFFF:<ABFF4<9A46?<<9
@M02352:288:000000000-CKWC8:1:1101:10442:12833 2:N:0:TAGCGCTC+AAGGAGTA
TAATCTTGCGACCGTACTCCCCAGGCGGTACACTTAATGTGTTAACTGCATTACTGCAAGGTCTAGCCTCACAACAACTAGTGTACATCGTTTAGGGCGTGGACTACCAGGGTATCTAATCCTGTTTGCTCCCCACGCTTTCGCGTCTCAGCGTCAATAATGTTCCAGTAGATCGCCTTCGCAATCGGTATTCCTTCTGATCTCTACGGATTTTACCCCTACACCAGAAATTCCATCTACCTCTCCCATATTCTAGGTAAGCAGTTTTCAAAGCAGTTCAA
+
FEFGGGGGGGGGGGGGGGGGGGGGGGGGGGGGGGGGGGGGGGGGGGGGGFGFGGGGGGGGGGGGGGGGGGGGGGGGGGGGGGGGGGGGGGGGGGGGGGGGGGGGGGGGGGGGGGGGGGGGGGGGGGGGGGGGGGGGGGGGFGGGGCGGGGGGGGGGCFGGGGGGGGGCGFCFFGGGGGGFFGGCGGGGGFGGGFFFFFFGFGFGFFFCDGFGGFEFGF@FFFFFGGFGFFACFFFFEFECEFF@FF??<<AA<BA4<<FAFFBBFF<<A9AFF7:2FAAF<
@M02352:288:000000000-CKWC8:1:1101:27036:12840 2:N:0:TAGCGCTC+AAGGAGTA
TAACCTTGCGGCCGTACTCCCCAGGCGGTCAACTTAGTGCGTTAGCTGCGCCACTCACGTCTCAAGGACACAAACGGCTAGTTGACATCGTTTACGGCGTGGACTACCAGGGTATCTAATCCTGTTCGCTCCCCACGCTTTCGTTCCTCAGCGTCAGTATCTGTCCAGGTGGCCGCCTTCGCCACTGATGTTCCTTCCAATCTCTACGCATTTCACCGCTACAATGGAAATTCCACCACCCTCCACAGTACTCTAGTTTGCCAGTTCAAAATCCAGTTCCA
+
GGGGGGGGGGGGGGGGGGGGGGGGGGGGCGEFGGGGGGGGGGGGGGGFGGGGGGFEGGGFG8FGGGGFFGGGGGGGGGGGFFGGGGGGGGGGGGGGGGGGGGGFFGGGGGGGGGGGGDFGGGGGGGGGGGGGGGGGGGGGGGGGCFF>FGGGGGGECEFEGGGGGGGCGGGGGGDGCCDFFGE5:EG?GGGGGCFFFFF@CFC+7@ADGGEGGB-6:>>0,720:C0D<6@=F*.4<?BF?FB((3.(-5<2:<99.6*-:<A02<A>A)4)(,9,@4:5)
@M02352:288:000000000-CKWC8:1:1101:2231:12868 2:N:0:TAGCGCTC+AAGGAGTA
TAACCTTGCGGCCGTACTCCCCAGGCGGTCAACTTAGTGCGTTAGCTGCGCCACTCACGTCTCAAGGACACAAACGGCTAGTTGACATCGTTTACGGCGTGGACTACCAGGGTATCTAATCCTGTTCGCTCCCCACGCTTTCGTTCCTCAGCGTCAGTATCTGTCCAGGTGGCCGCCTTCGCCACTGATGTTCCTTCCAATCTCTACGCATTTCACCGCTACACTGGAAATTCCACCACCCTCTACATTACTCTAGTTTGCCAGTTCAAAATGCAGTTCCA
+
EFGGCFGGGGGGGGGGGGGGGGGGGGGG@FFGGGGGGCCGGGGCGGGGGGGGEGEGCEGGGGGGGFGGFCF@FGGECEFFGGGF99FDAFGGG7ACGGGDFGFGGGGG<AFGF<FFFFGDAFEAFGC8@>DFGGGGGGDCF7>CCE6B9EFGDE:EEF9@DCFGGFGGGGGFCC4DGDDFFGGGGGFC7<FFFFFFFFF>8*8+1+;9C=ACGF<?C3910>2FFC008=F?B?4<B?0<BBB:>AF).)6:9<A4:AFA>7):?DA>D4)42<@)0):))
@M02352:288:000000000-CKWC8:1:1101:21410:12893 2:N:0:TAGCGCTC+AAGGAGTA
TAACCTTGCGGCCGTACTCCCCAGGCGGTCAACTTAGTGCGTTAGCTGCGCCACTCACGTCTCAAGGACACAAACGGCTAGTTGACCTCGTTTACGGCGTGGACTACCAGGGTATCTAATCCTTTTTTCTCCCCACGCTTTCGCACCTCAGTGTCAGTATCAATCCAAAGTGTCCCCCTCGCCCCTGGTTTTCCTTCCTCTTTCCACCCATTTCCCCCCTTCCCAGGAAAATTCACACTTCTCTATCTGTACCTACCCTGCCCTTTTCCGATTCACTTCC
+
<F<EFGGGGGGGGGGGGGGGGGGGGFEG@+8CFGGGAFCFGGGGGGGGGCCGGGECFGGCE,C,CAE4F,EF,F,4,CF@8?F<?F<EC+BFG+A4F@+>@F+D>>=F<=FGGF:E9@F;3FD,EGG+=>=FGGC@+88BFFEE*BC*9,@2,5>CFG;DC,D,,@,,,5?;;@+2C)?>0)C*)*/*0+3:+7+97A8+++1+)++***);C8)1C3(((0(509(1(9)0)95A2,()5)))).6))))-))6).(/(440(())))(((()*.*),.
@M02352:288:000000000-CKWC8:1:1101:22959:12911 2:N:0:TAGCGCTC+AAGAAGTA
TAATCTTGCGACCGTACTCCCCAGGCGGTACACTTAATGTGTTAACTGCATTACTGCAAGGTCTAGCCTCACAACAACTAGTGTACATCGTTTAGGGCGTGGACTACCAGGGTATCTAATCCTGTTTGCTCCCCACGCTTTCGCGTCTCAGCGTCAATAATGTTCCAGTAGATCGCCTTCGCAATCGGTATTCCTTCTGATCTCTCCGGATTTTACCCCTACACAAGAAATTCCATCTACCTCTCCCATATTCTAGGTAAGCAGTTTTCAAAGCAGTTCAA
+
GFGGGGGGGGEGGGGGGGGGGGGEGGGGGFFFGGGGGGGGGGGGFFFG9CCEFGGDGGGGGGDFGGGGGG8FGGEEFFGDCCFGGGAFGCGGFGFC<=BFFGGG<?FGFGGC=FFGDE?FGEA<EFFEFGGGG7FGGEGEGFCGGCEDFFGGGGGE8;FF@FGGGGG,@@,;3@CGGG99ACECDFG5;=FGG?F<>A:++4=:>*0?<5>D=A);@A1=<FFA*26<@.AFF+5<<CCC<<33:77753:24<:4)6BA?263<B94)42240)(96>A<
@M02352:288:000000000-CKWC8:1:1101:14901:12940 2:N:0:TAGCGCTC+AAGGAGTA
TAATCTTGCGACCGTACTCCCCAGGCGGTCTACTTAGTGCGTTAGCTGCGCCACTAAGATCTCAAGGATCCCAACGGCTAGTAGACATCGTTTACGGCGTGGACTACCAGGGTATCTAATTCTGTTTGCTCCCCACGCTTTCGCACCTCAGCGTCAGTGTCAGCCCAGACAGTCGCCTTCGCCACTGGTGTTCCTTCTAATATCTACGCATTTCACCGCTACACTAGAAATTCCACTATCCTCTGCTGCACTCTAGTCACACAGTTTTGAAAGCAGTTCC
+
GGGGGGGGGGGGGGGGGGGGGGGGGGGGGGGGGGGGGGGGGGGGGGGGGGGGGGGGGGGGGGGGGGGGGGGGGGGGGGGGGGGGGGGGGGGGGGGGGGGGGGGGGGGGGGGGGGGGGGGGGGGGGGGGGGGGGGGGGGGGGGGGGGGGGGGGGGGGGFDGGGGGGGGGGGGGGGGGGGGFFGGGGFFCFGFGGFFEFFFFACFGEFFCDGFGGFFFGFFBFFFF=D<GFFFFFFFD<?AFFFFF7?F)23:B?DB=<9?<AFF?BDFF7:4>23FBF:AA
@M02352:288:000000000-CKWC8:1:1101:4455:12942 2:N:0:TAGCGCTC+AAGGAGCA
TAACCTTGCGGCCGTACTCCCCAGTCGGTTAACTTAGTGCGTTAGCTGCGCCACTCACGTCTCAAGGACACAAACGGCTAGTTGACATCGTTTACGGCGTGGACTACCAGGGTATCTAATCCTGTTCGCTCCCCACGCTTTCGTTCCTCAGCGTCAGTATCTGTCCAGGTGGCCGCCTTCGCCACTGACGTTCCTTCCAATCTCTACGCATTTCACCGCTACACTGGAAATTCCACCACCCTCTACAGAACTCTAGTCTACCAGTTCAAAATGCAGTTCCA
+
<9FFGGGEGGEFDGGGGGGGGGG:6C@CF,6CCFGFG6CE+BBFGGCDF@BFFG@EEFGADFGGFCC8FFGGCFA,4:@BFFF<EFCGG7FGEGGGEB@FGEDCEEEFEGDGD<DGGGFDAFEFFGFEDCFGGGGGEGDGGG>@,>@@CF8CCE5:CFA,33@E;<@66<,*>,*8CD4AFDE=<,C7+=87;3AE)8F;A<AFC=A*)=>C7CEFGF>16@>F*9(<26B*@FAA,(42-3844<D))).444)9:A*)).8)4).694>A7>F)9<<6-
@M02352:288:000000000-CKWC8:1:1101:17128:12953 2:N:0:TAGCGCTC+AAGGAGTA
TAACCTTGCGGCCGTACTCCCCAGGCGGTCAACTTAGTGCGTTAGCTGCGCCACTCACGTCTCAAGGACACAAACGGCTAGTTGACATCGTTTACGGCGTGGACTACCAGGGTATCTAATCCTGTTCGCTCCCCACGCTTTCGTTCCTCAGCGTCAGTATCTGTCCAGGTGGCCGCCTTCGCCACTGATGTTCCTTCCAATCTCTACGCATTTCACCGCTACACTGGAAATTCCACCACCCTCTACAGTACTCTAGTTTGCCAGTTCAAAATGCAGTTCCA
+
GGGGGGGGGGGGGGGGGGGGGGGGGGGGFFGGGGGGGGGGGGGGGGGGGGGGGGGGGGGGGGGGGGGGGGGGGGGDGGGGGGGGGGGGGGGGGGGGGGGEEFGG9FGGFGGGGGGGGGGGGGGGGGFGGGGGGGCFGEEGGGGGGGGGGGGGGGGGGGGGGGGGFGGFGF?FCCDGGDDFFGGGGGGFGCGGGEFFFFFGFFFFEFAFC5DGGFFFGDB>BF?FFG:5:??FFFFFF????(8:<A9?AAF>9A2*)674A<<:D2):<><87494/-5:)
@M02352:288:000000000-CKWC8:1:1101:12070:12973 2:N:0:TAGCGCTC+AAGGAGTA
TAATCTTGCGACCGTACTCCCCAGGCGGTACACTTAATGTGTTAACTGCATTACTGCAAGGTCTAGCCTCACAACAACTAGTGTACATCGTTTAGGGCGTGGACTACCAGGGTATCTAATCCTGTTTGCTCCCCACGCTTTCGCGTCTCAGCGTCAATAATGTTCCAGTAGATCGCCTTCGCAATCGGTATTCCTTCTGATCTCTACGGATTTTACCCCTACACCAGAAATTCCATCTACCTCTCCCATATTCTAGGTACGCAGTTTTCAAAGCAGTTCAA
+
GGGGGGGGGGGGGGGGGGGGGGGGGGFDGGGGGGGGGGGGGGGGGGGGGGGGGGGGGGGFGGGGGGGGGGFGGGGGGGGGGGGGGGGGGGGGGGGGFFGGGGGGGGFGFGDGGGGGGGGGGGGGGGGGGGGGCGGGGGGGGGGGGGGGGGGFGGGGGGGGGGGGGGGGGGDFGGGGDGGFFGGCGGGGGGGGGFFFFFFFFGFGFFFGGGEDFFEFCFD@FFEFGGFC3FFFFF?CEEFFFEF33?FFFB><AFFF7<F410(12<BFAFF>DFF?F94>4
@M02352:288:000000000-CKWC8:1:1101:10301:13087 2:N:0:TAGCGCTC+AAGGAGTA
TAATCTTGCGACCGTACTCCCCAGGCGGTCTACTTAGTGCGTTAGCTGCGCCACTAAAGTCTCAAGGACCCCAACGGCTAGTAGACATCGTTTACGGCGTGGACTACCAGGGTATCTAATCCTGTTTGCTACCCACGCTTTCGCACCTCAGTGTCAGTATTGGTCCAGTGAGTCGCCTTCGCCACTGATGTTCCTTACCATCTCTACGCATTTCACCGCTACACAGGAAATTCCACTCACCTCTACCCTACCCTATTCCGCCAGTTTTGAAAGCAGTACCA
+
<AEG<FGGGGDFFEFGGFGGGGGGGFGG+@FGGGGGGGGGGGGGGGG<<CGGEGGGGGDFDFGGAFF8<4FGGEGGGGGGGGGC,F,FAFE@FFCGC7F@FCGGGGFD@>EDAFCDCF9DFFFD=FGFGGDGGGGC8E88BFEDGGE*,@D5><AAF@F9EFBE;,,:D:9CCF9*?/1*:/;ECEF9E9EGG?F<)/;++2ADF7@F<:;GCF)A0513(.5@47653694@FDB)(3:628?AB6()2(((..).)978(4>,..)(4))-1)(9)6))
@M02352:288:000000000-CKWC8:1:1101:7717:13132 2:N:0:TAGCGCTC+AAGGAGTA
TAATCTTGCGACCGTACTCCCCAGGCGGTCTACTTAGTGCGTTAGCTGCGCCACTAAAGTCTCAAGGACCCCAACGGCTAGTAGACATCGTTTACGGCGTGGACTACCAGGGTATCTAATCCTGTTTGCTACCCACGCTTTCGCACCTCAGTGTCAGTATTTGTCCAGGTAGCCGCCTTCGCCACTGATGTTCCTTCCAATCTCTACGCATTTCACCGCTACACTGGAAATTCCACCACCCTCTACAGTACTCTAGTTTGCCAGTTCAAAATGCAGTTCCA
+
GGGGGGGGGGGGGGGGGGGGGGGGGGGGGGGGGGGGGGGFGGGGGFGGGGGGGGGGGGGGGGGGGGGGGGGGGGGGGGGGGGGGGGGGGGGGGGGGGGGGGGGGGGGGGGGGGFGGGGGGGGGGGGGGGGGGFGGGGGGGFGGGGGGGGGGGGGGGGGCEFGFGGGGGGGGGGGGGGGGFFGGGGGGGFGGGGEFFFFFGFFFGFFFCGCDGGFFFGFFFFFFFFFBG:?FFFFB<?062<BFF7254:ADBFFF4<AFF<AB?FFFFFFBA>AF2=AA>)
@M02352:288:000000000-CKWC8:1:1101:5169:13135 2:N:0:TAGCGCTC+AAGGAGTA
TAATCTTGCGACCGTACTCCCCAGGCGGAATGCTTAATCCGTTAGGTGTGTCACCAACAAGCATGCTTGCTGACGACTGGCATTCATCGTTTACGGTGTGGACTACCAGGGTATCTAATCCTTTTTGCTCCCCACACTTTCGTACCTCAGCGTCAGTATCGAGCCAGTGAGCCGCCTTCGCCACTGGTTTTCCTCCAAATATCTACGAATTTCACCTCTACACTTGGAATTCCACCCACCTCTCTCGAACTCAAGACTAGCAGTATTAGAGTCAGTTCCAG
+
GGGGGGGGGGDGGGGGGGGGGGGGGGGGGEGEFGGGEFFFGGGGGGG9EG<EFGGFFGGGCGGGGGGGGGGGGGGGGGGGGGGGGFGGGGGGGGFGEGEEGFGGFGG8?FEG?FF@EFFFGC,AFFEGGGGGGCG3CFGGCGGFGGGGGCGGEEGGECEGECCEGAFCG@E8CCDGGGGFEGCD4,,>,,=8CCFFFF8FFGFGFFF7C=FGG7?F+;..6+56;:;8;FFFC+7((,8626).,833(3())()0467?:<4:4<94<AA)4)1:FBB2)
@M02352:288:000000000-CKWC8:1:1101:10187:13142 2:N:0:TAGCGCTC+AAGGAGTA
TAACCTTGCGGCCGTACTCCCCAGGCGGTCAACTTAGTGCGTTAGCTGCGCCACCCACGACTCAAGGTCACAGACGGCTAGTTGACATCGTTTACGGCGTGGACTACCAGGGTATCTAATCCTGTTTGCTCCCCACGCTTTCGTGCCTCAGTGTCAGTATTTTGTTAGGTAACCGCCTTCGCCACTGATGTTCCTTCCAATCTCTACGCATTTCCCCGCTCCACTGGACATTCCACTACCCTCTACAATACTCTACTTTGCCAGTTCAAACTGCAGTTCC
+
C6FFFFGC8C:+::CEEGGGGGD7,CBCCF@ACFGGG@@9@FCECFF,EC:FGGGEDFGE=F7,ED<C?EAA<FDE74>:E,5CFF9@,CFECF9CC@FCFE7D<,,BFA7=,=,E=D,,@FFG>93,,@CDGDGEGGE:C<*3*:*=?8DC,=C@F2,,;;,,4,,2,?;,,4):)28?F58=CC69+<@FC38).)+;3C+@?F=C<5071;)9C@>;(.,)*2(7(0*/9*)4<:3?BF(..5<))905424*6)*.)..,)).).6)))5/.@)).
@M02352:288:000000000-CKWC8:1:1101:18749:13264 2:N:0:TAGCGCTC+AAGGAGTA
TAACCTTGCGGCCGTACTCCCCAGGCGGTCAACTTCGTGCGTTAGCTGCGCCACTCACGTCTCAAGGACACAAACGGCTAGTTGACATCGTTTACGGCGTGGACTACCAGGGTATCTAATCCTGTTCGCTCCCCACGCTTTCGTACCTCAGCGTCCGTATCTGTCCAGTTGGCCGCCTTCGCCACTGATGTTCCTTCCAATCTCTCCGCCTTTCACCGCTACACTGGACATTCCACCACCTTCCACAGTCCCTTAGGTTCCCGATTCAAACTCGCATCCA
+
F,FGGDFA@E@FEGGGGGGGGG8:8FC@8::<FEF,C@CFFGGGEFGGGGGGGGGFGGEE<,EF,C,,EDGFG<A+4>=C8CB??FEAEGFGGGFEDCFGG7=FFFGCFGGCDFCGFCFEFG9<DGFC>3,@FGGG@@:CGC5@EF:C,@:FC*11;D7>2;CB?F9F4C,,<61C):*/8CE5C6+0+1+2;3CCAFA+12@C)*.19*8CC?9?E)(((.4@C=(7()17B444((-4(..(6<?(-))))).*)6/)44,3,,-6)6).)()(.,.)
@M02352:288:000000000-CKWC8:1:1101:2106:13268 2:N:0:TAGCGCTC+AAGGAGTA
TAATCTTGCGACCGTACTCCCCAGGCGGTACACTTAATGTGTTAACTGCATTACTGCAAGGTCTAGCCTCACAACAACTAGTGTACATCGTTTAGGGCGTGGACTACCAGGGTATCTAATCCTGTTTGCTCCCCACGCTTTCGCGTCTCAGCGTCAATAATGTTCCAGTAGATCGCCTTCGCAATCGGTATTCCTTCTGATCTCTACGGATTTTACCCCTACACCAGAAATTCCATCTACCTCTCCCATATTCTAGGTAAGCAGTTTTCAAAGCAGTTCAA
+
FFFGGGGGGGGGGGGGGGGGGGGGGGGGEGGFGGGGGGGEFGGGGGGFGFDFGGGCGGFGGGGGGFFECC=FCFF<EGFFAE9CEECFGG<FF7EA<EC7=E@GGFGGGGGGFGFFEEFGFGGGGGGDGGGGFGFECC6CFDC88B@DFFFGEEEGGGG9EFFGGGGFFEEFEG7CDCDF>CEECGG>CCFGGCFFFFAC8CFF@>BFGGFD=A);E428=F;4FGFF1)@FFFC?CEFFF8<<3?<?F14496298A?97?A0):6<>B26).<08>FF)
@M02352:288:000000000-CKWC8:1:1101:18748:13282 2:N:0:TAGCGCTC+AAGGAGTA
TAACCTTGCGGCCGTACTCCCCAGGCGGTCAACTTAGTGCGTTAGCTGCGCCACTCACGTCTCAAGGACACAAACGGCTAGTTGACATCGTTTACGGCGTGGACTACCAGGGTATCTAATCCTGTTCGCTCCCCACGCTTTCGTACCTCAGCGTCAGTATCTGTCCAGGTGGCCGCCTTCGCCACTGATGTTCCTTCCAATCTCTACGCATTTCACCGCTACACTGGAAATTCCACCACCCTCTACAGTACTCTAGTTTGCCAGTTCAAAATGCAGTTCCA
+
GGGGGGGGGGGGGGGGGGGGGGGGGGGGGGGGGGGGGGGGGGGGGGGGGGGGGGGGGGGGGGGGGGGGGGGGGGGGGGGGGGGGGGGGGGGGGGGGGGGGGGGGGGGGGGGGGGGGGGGGGGGGGGGGGGGGGGGGGGGGGGGGGGGGGGGGGGGGGGGGGGGGGGGGGGGGGGGGGGGFFGGGGGGGGFFC>EFE9FF+8CAGFFFGGGFGGFFFGE>96@BFGF?G0BFFFFBFFBBB?:?FFFF:FB<AADD4:AFAFFB?DAADABADFFF4F>>>)
@M02352:288:000000000-CKWC8:1:1101:13201:13299 2:N:0:TAGCGCTC+AAGGAGTA
TAACCTTGCGGCCGTACTCCCCAGGCGGTCAACTTAGTGCGTTAGCTGCGCCACTCACGTCTCAAGGACACAAACGGCTAGTTGACATCGTTTACGGCGTGGACTACCAGGGTATCTAATCCTGTTCGCTCCCCACGCTTTCGTTCCTCAGCGTCAGTATCTGTCCAGGTGGCCGCCTTCGCCACTGATGTTCCTTCCAATCTCTACGCATTTCCCCGCTACACGGGAATTCCCACCACCCTCTACAAACCTCTAGTTCACCAGTTCAAAATACATTCCC
+
FCFGEFGGGGGGGGGGGGGGGGGGGGGGGGCFGGGGGGGGGGGCGGGGGGGGGGFGGGGEGGGGGFGFGGGDFGCC7FFGGGCGAFGGC:FFGGGGGGGDGGGGGGGGGFGGGFFFGGFGGGGGGGGDDGGGGGGG@CECEGGCFFGGGGGGC>?EGGG,DEFGGFACE<CC6C<DGGGF)5EEDFG9+=A>FEFEEFF++>8CC7ACC5=D2*)/;7>>FF)8*1(93)<*1*.4((:?(,4.).4))(-((.)*.-*..).(.-.4))))))/)9-5<
@M02352:288:000000000-CKWC8:1:1101:6736:13318 2:N:0:TAGCGCTC+AAGGAGTA
TAACCTTGCGGCCGTACTCCCCAGGCGGTCAACTTAGTGCGTTAGCTGCGCCACTCACGTCTCAAGGACACAAACGGCTAGTTGACATCGTTTACGGCGTGGACTACCAGGGTATCTAATCCTGTTCGCTCCCCACGCTTTCGTTCCTCAGCGTCAGTATCTGTCCAGGTGGCCGCCTTCGCCACTGATGTTCCTTCCAATCTCTACGCATTTCACCGCTACACTGGAAATTCCACCACCCTCTACAGTACTCTAGTTTGCCAGTTCAAAATGCAGTTCC
+
GGGGGGGFGGGGGGGGGGGGGGGGGFGGGEGGGGGGGGGGGGGGGGGGGGGGGGGGGGGGGGGGGFFFGGGGGGGGGDGGGGGAFGGGGGGGGGGGCFGGGDGGGGGGGGGGGGGGGGFGGGGFGGGEGEGGGGFGGGGEGGGGGGFFGGGFGGGGGGFFGGGGGGGGGG6EFGGGGDDFFDG5DGG+@EGGC9FEFFFFFGCGFFFGGGFDGF9FGB>BFF?FGD?*3/9F4FFFB12:::FFAA)4A)49<<<?BFF).8A0?BA2<A<AF9?>F:AF
@M02352:288:000000000-CKWC8:1:1101:5475:13323 2:N:0:TAGCGCTC+AAGGAGTA
TAATCTTGCGACCGTACTCCCCAGGCGGTCTACTTAGTACGTTAGCTGCGCCACTAAAGTCTCAAGGACCCCAACGGCTAGTAGACATCGTTTACGGCGTGGACTACCAGGGTATCTAATCCTGTTTGCTCCCCACGCTTTCGCACCTCAGCGTCAGTGTCAGCCCAGACAGTCGCCTTCGCCACTGGTGTTCCTTCTAATATCTACGCATTTCACCGCTACACAGGAAATTCCCCTCACCTCTACCATACTCTAGTTCGCCAGTTTTGAATGCATTTCCA
+
FFGGGGGGGGGGEGGGGGGGGGGCGFDCFEGGGGGGGGGGGGGGGGFGGEGGGGGGGFGGGGGGFFGCFGGFGGEGGDGGGGGGGGFGGGGGFGGGGGGGGGGGGGGGGGGDF?FGGGFGGGGGGGGGGGFGGGGGGGGGGGGGGGGCFC8ECC8EGGGEC;F6DF,>:FGGFFGGGGDFFGGGGGGGCGGDGFF?EFF:A@FGECF<35=DFFEFF>>9BE?F=F:FBFF6F*)4112:?228AAA0<21<<AA*.6@004((4-5<((.<<<4)0-4<)
@M02352:288:000000000-CKWC8:1:1101:4580:13327 2:N:0:TAGCGCTC+AAGGAGTA
TAACCTTGCGGCCGTACTCCCCAGGCGGTCTACTTATCGCGTTAGCTTCGCCACTAAGTCATTACAACCCAACGGCTAGTAGACATCGTTTACGGCGTGGACTACCAGGGTATCTAATCCTGTTTGCTCCACACGCTTTCGCACCTCAGTGTCAGTATCAATCCAGAGTGTCGCCTTCGCCACTGATGTTCCTTCCTATATCTACGCATTTCACCGCTACACAGGAAATTCCACTACCCTCTACAAAACTCTAGTTACCCAGTTCAAAATGCAGTTCCCAG
+
FGGGGGGGGGGGGGGGGGGGGGGGGGGGFGGGGGGGGGGGGGGGGGGGGGGGGGGGGGGGFGGGGGGGGGGGGGGGGGGGGGGGGGGDGGGGGGGGGGGGEFGGGGGGGGGGGGGGGGGGGGGGGGGGGG,FFGCGEGGGGGGGE,DFFGGGGGGGGGGFGFGGGGGGGGGGGGGGGGGFFGGGGF=C9CCGFEFFFFAF7CFGFFDDDCFGFFF3C=(9?FFFGF?C4=FF46)3:::>FF)4)5)4:2>DA46?9AFF?:B<<<>B<>744)=2*6>B)
@M02352:288:000000000-CKWC8:1:1101:11766:13337 2:N:0:TAGCGCTC+AAGGAGTA
TAATCTTGCGACCGTACTCCCCAGGCGGTCTACTTAACGCGTTAGCTCCGAAAGCCACGGCTCAAGGCCACAACCTCCAAGTAGACATCGTTTACGGCGTGGACTACCAGGGTATCTAATCCTGTTTGCTCCCCACGCTTTCGCATCTGAGTGTCAGTGTCTGTCCAGGGGGCCGCCTTCGCCACTGGTATTCCTTCAGATCTCTACGCATTTCACCGCTACACCTGAAATTCTACCCCCCTCTACAGCACTCTAGTTCACCAGTTTCAAATGCAGTTCC
+
GGGGGGGGGGGGGGGGGGGGGGGDGGGGFGGFGGGGGGGEGGGGGFGGGGEGGEGGGGGGGGGGGGGGGGGGGGGGGGGGGGGFGGGGGGGGGGGGGGGGGGGGGGGGGGGGGGGGGGGGGGGGGGGFGGGFGGGGGGGGGCEGGGGGG9FGGGGGFGCGGGGGGGGGGGGGGGGGGGGFFGGGGGGGC:EDG?AEF=6CFGFGBBBFGGFGGFFFFD99>F2FFFFG29FF@=):42:>F>BFBD97?(47?A96:AF9><<:AF2<>F22)69)=4AF
@M02352:288:000000000-CKWC8:1:1101:26351:13341 2:N:0:TAGCGCTC+AAGGAGTA
TAACCTTGCGGCCGTACTCCCCAGGCGGTCAACTTAGTGCGTTAGCTGCGCCACTCACGTCTCAAGGACACAAACGGCTAGTTGACATCGTTTACGGCGTGGACTACCAGGGTATCTAATCCTGTTTGCTCCCCACGCTTTCGCACCTCAGTGTCAATATCAGTCCAGGTAGTCGCCTTCGCCACTGGTGTTCCTTCCTATATCTACGCATTTCACCGCTACACAGGAAATTCCACTACCCTCTACTGTATTCTAGACTAGCAGTATCAGATGCAGTTCCA
+
GGGGGGGGGGGGEDECFFGGGGGGGGCFCFCFGGGGGGGFGGGGGGGGGGDFGGGGGGFGGGGGGGGCGGGGGGGGGGGGGGGFFGGGGDFGGGGDGGGEFCFGGGFGGGGGGGGGGGGGGGGGGGGGGGGGF@FGEDGGGGGGGGGGGGGGGGGGCGGGGGGGGGGGGGGGGGGGGDGF>DEGGFFFFECGGCA?AFFGFCA>?FAGGG:DGFFFGFFFFEBFGG?GBFFFF*:BFF?FFFFFABF?FAFFFFD=2<FFF?DFF<4AAA246>=AFFF>)
@M02352:288:000000000-CKWC8:1:1101:20881:13346 2:N:0:TAGCGCTC+AAGGAGTA
TAACCTTGCGGCCGTACTCCCCAGGCGGTCAACTTAGTGCGTTAGCTGCGCCACTCACGTCTCAAGGACACAAACGGCTAGTTGACATCGTTTACGGCGTGGACTACCAGGGTATCTAATCCTGTTCGCTCCCCACGCTTTCGTACCTCAGCGTCAGTATCTGTCCAGGTGGCCGCCTTCGCCACTGATGGTCCTTCCCATCTCTACGCACTTCACCGCTACACAGGAAATTCCACTCACCTCTACCATACTCTAGTTCGCCAGTTTTGAATGCAGTTCCA
+
CGGGGGGGGGGD@FFGGGFGDCFGFGGGGGGFGGGGGGFGGGGGGGGGGGDGGGGCGGGGGGGGGGGGGFGGGFGGG7FEGGFCFGGGGGGGGGGGGGGGGGGGCFGFGFCEFGFFGGGGGGGF<FFGGGGDFGGEGG+@BEEEFECFGGGGDEGGGCEFGDFGGC;C,7>;CGDDDGDA>3CGGCFC@9+2;@FCE;A:6DFGF6AGGE)5CF<@E>>>65<FF5:F?:=FF*)).33?()4>2<B)-48:2))*-466926>5>2<11<<AAF)*.)-)
@M02352:288:000000000-CKWC8:1:1101:24591:13347 2:N:0:TAGCGCTC+AAGGAGTA
TAACCTTGCGGCCGTACTCCCCAGGCGGTCAACTTAGTGCGTTAGCTGCGCCACTCACGTCTCAAGGACACAAACGGCTAGTTGACATCGTTTACGGCGTGGACTACCAGGGTATCTAATCCTGTTCGCTCCCCACGCTTTCGTTCCTCAGCGTCAGTATCTGTCCAGGTGGCCGCCTTCGCCACTGATGTTCCTTCCAATCTCTACGCATTTCACCGCTACACTGGAAATTCCACCACCCTCTACAGTACTCTAGTTTGCCAGTTCAAAATGCAGTTCCA
+
FGGGGGGGGGGGGGGGGGGGGGGGGGGGGGEGGGGGGGGGGGGGGGGGGGGGGGGGGGGGGFGGFFGEGGGGGGGGGGGGGGGGGGGGGEGGGDGEEGGGGGGGGGGGCGGGGGGGGGGGGGGGGGFGGGGGGGGGGGGGGGGGGGGGGGGGGGGGEEEGGGGGGGGGGGFCGGDGGGGFFGGGGGG+>FGGGFFFEFFGFGFGFFFGGGFGGFFFGBFFFFBFFFFG:FFFFFFBBFBFBF?F>BF:DFF2<BF4>DFAA)62469<A24>)6F4@DFB4
@M02352:288:000000000-CKWC8:1:1101:14666:13351 2:N:0:TAGCGCTC+AAGGAGTA
TAATCTTGCGACCGTACTCCCCAGGCGGTACACTTAATGTGTTAACTGCATTACTGCAAGGTCTAGCCTCACAACAACTAGTGTACATCGTTTAGGGCGTGGACTACCAGGGTATCTAATCCTGTTTGCTCCCCACGCTTTCGCGTCTCAGCGTCAATAATGTTCCAGTAGATCGCCTTCGCAATCGGTATTCCTTCTGATCTCTACGGATTTTACCCCTACACCAGAAATTCCATCTACCTCTCCCATATTCTAGGTACGCAGTTTTCAAAGCAGTTCAA
+
FGGGGGGFGGGGGGGGGGFGGGGGGGGGGGGGGGGGFGGGGGGGGGGGGGGGGGGGGGGGGGGGGGGGGGCGGGGGGGGGGGGGGGGGGGGGGGGGGGGGGGGGGGGGGGGGGGGGGGGGGGGGGGGGGGGGGGGGGGGGGGGGGGGGGGGGGGGGGGGGGGGGAGCCFCGFGGGGGGGFFGGGGGGCEFGGGFFFFFFFFGFGFFFGC=?GFFEFGFDF?A@FFG;5@FFFFCEEEFFFE=<@@B7?>09<BFFF<AF)4>:;:<BFFFFFFFFBF<4A4
@M02352:288:000000000-CKWC8:1:1101:10265:13352 2:N:0:TAGCGCTC+AAGGAGTA
TAACCTTGCGGCCGTACTCCCCAGGCGGTCTACTTAATGCGTTAGCTTTGAAAAACAGAACCGAGGTTCCGAGCTTCTAGTAGACATCGTTTACGGCGTGGACTACCGGGGTATCTAGTCCCGTTTGCTCCCCACGCTTTCGTACATGAGCGTCAGTGTTGACCCAGGTGGCTGCCTTCGCCATCGGTATTCCTTCAGATCTCTACGCATTTCACCGCTACACCTGAAATTCTACCACCCTCTATCACACTCTAGTTTGCCAGTTCGAAATGCAGTTCCC
+
GFGGGGGGGGGGGGGGGGGGGGGGGGGGGGGGGGGGGFGGGGGGGGGGGGGGGGGGGGGGGGGGGGGGGGGGGGGGGGGGGGGGGGGGGGGGFGGGGGGGGGGGGGGGGGGGGGGGGFGGGGGGGGGGGGGGGGGEGGGFGGGGGGGGGFGGGGGCFFGFCCGGGGGGGGGGGGGGGGGFFGGGGGGECGGGGEFAEFFGFGFGEFFGCEFCGFFFEFFB;=<FDCBGFFFF97AABFFFFF?FDF<A2>236<9BDFF<<<:74<:<0:?<AFBAFFAD
@M02352:288:000000000-CKWC8:1:1101:12173:13370 2:N:0:TAGCGCTC+AAGGAGTA
TAATCTTGCGACCGTACTCCCCAGGCGGTCTACTTAGTGCGTTAGCTGCGCCACTAAAGTCTCAAGGACCCCAACGGCTAGTAGACATCGTTTACGGCGTGGACTACCAGGGTATCTAATCCTGTTTGCTACCCACGCTTTCGCACCTCAGTGTCAGTATTGGTCCAGTGAGTCGCCTTCGCCACTGATGTTCCTTCCCATCTCTACGCATTTCACCGCTACACAGGAAATTCCACTCACCTCTACCATACTCTAGTTCGCCAGTTTTGAATGCAGTTCC
+
EFGGGGGGGEGGGGGGGGGGGGGGGGGGGGGFGGGGGGGGGGGGGGGGGGGGGGGGGGGGGGGGGGGGGGGGGGGGGGGGGGGGGGGGGGGGGGGGGDGGDGGGGGGGGGGGGGGGGGGGGGGFDGGGGFGGFGGGGEGGGGGGGGGGGFCBFFEAFGGGGEGGGGG?CFECFCDGGGGFFGGGGGGGGGFGGFFEFFAFFGFC<FFGGGFGGFFFFBBF9D?F4F:>:FFFFFFF<4(5:<?BFFA?A2?FFFF?B>??9B:>?>AF??FD<BFABABA
@M02352:288:000000000-CKWC8:1:1101:16868:13383 2:N:0:TAGCGCTC+AAGGAGTA
TAATCTTGCGACCGTACTCCCCAGGCGGTACACTTAATGTGTTAACTGCATTACTGCAAGGTCTAGCCTCACAACAACTAGTGTACATCGTTTAGGGCGTGGACTACCAGGGTATCTAATCCTGTTTGCTCCCCACGCTTTCGCGTCTCAGCGTCAATAATGTTCCAGTAGATCGCCTTCGCAATCGGTATTCCTTCTGATCTCTACGGATTTTACCCCTACACCAGAAATTCCATCTACCTCTCCCATATTCTAGGTAAGCAGTTTTCAAAGCAGTTCAA
+
GGGGGGGGGGGGGGGGGGGGGGGGGGGGGGGGGGGGGGGGGGGGGGGGGFGGGGGFGGGGGGGGGGGGGGGGGGGGGGGGGGGGGGGGGGGGGGGGGGGGGGGGGGGGGGGGGGGGGGGGGGGGGGGGGGGGGGGGDGGGGGGGGGGGGGGGGGGGEGGGGGGGGGGGGGGGGGGGGGGFFGGGGGGGGGGGGFFFFFFGFGFGFFFDD=DGGFFFGFFFFFFFGG?F@FFFFFCFFFE<>EFFFFFFFFADFFAF)6?2>FB:4ABDFFF2<??<FAAF9
@M02352:288:000000000-CKWC8:1:1101:24185:13403 2:N:0:TAGCGCTC+AAGGAGTA
TAATCTTGCGACCGTACTCCCCAGGCGGTCTACTTAGTGCGTTAGCTGCGCCACTCACGTCTCAAGGACACAAACGGCTAGTTGACATCGTTTACGGCGTGGACTACCAGGGTATCTAATCCTGTTCGCTCCCCACGCTTTCGTTCCTCAGCGTCAGTATCTGTCCAGGTGGCCGCCTTCGCCACTGATGTTCCTTCCAATCTCTACGCATTTCACCGCTACACTGGAAATTCCACCACCCTCTACAGTACTCTAGTTTGCCAGTTCAAAATGCAGTTCC
+
FEEGGGGFGGGGGGGGGGGGGGGGGGGGGGGGGFGGGGGGGGGEEGGGGGGFGGGGFGGGGGGGGFGDGGGGGGGDGGGGGGGGGGGGGFGGGGGGGGDGCGGFG<FGCGGGFGGGGFFFGGGEGGDCG@FEFE,@EEGGGGGGFGGGGA6CCEEE*27@D9DFFGDGGGGGFF4CDGGF>GGC3CFCCFGDFFFEFFF@FFAGFFF<)C3CGFCF777;074?FF8F(1@FFFDD:6::B?FFB>A?B<99:6)*.:64<3)).4>224).-2@)74)5
@M02352:288:000000000-CKWC8:1:1101:22295:13411 2:N:0:TAGCGCTC+AAGGAGTA
TAACCTTGCGGCCGTACTCCCCAGGCGGTCTACTTATCGCGTTAGCTTCGCCACTAAAAGATCAAGTCTTCCAACGGCTAGTAGACATCGTTTACGGCGTGGACTACCAGGGTATCTAATCCTGTTTGCTCCCCACGCTTTCGTGCCTCAGTGTCAGTATTTGTCCAGGTAGCCGCCTTCGCCACTGATGTTCCTTCCAATCTCTACGCATTTCACCGCTACACTGGAAATTCCACTACCCTCTACAATACTCTAGTTTGCCAGTTCAAAATGCATTTCC
+
GGGGGGGGGGGGGGGGGGGGGGGGGGGGGGGGGGGGGGGGGGGGGGGGGGGGGGGGGGGGGGGGGGGGGGGGGGGG+CFGGGGFEFGGGGGGGGGGGGGGGGGGGGGGGFGEGFGGGFGGGGGGGGGFGGGGGGGGGGGGGGGGGGGGG?FGGGGGGGFGFGGGGGGGGGFGFGGGGGGFFGGGGGGGGGCDGFFFFFF7AGFGFFFCC=;DDFFFGFFFFF<F7*444*96F=A<A>FB34:?FF)54)5<>94*569<AF<))4::-6)-))9)16<A
@M02352:288:000000000-CKWC8:1:1101:11505:13451 2:N:0:TAGCGCTC+AAGGAGTA
TAATCTTGCGACCGTACTCCCCAGGCGGTCTACTTAGTGCGTTAGCTGCGCCACTAAAGTCTCAAGGACCCCAACGGCTAGTAGACATCGTTTACGGCGTGGACTACCAGGGTATCTAATCCTGTTTGCTACCCACGCTTTCGCACCTCAGTGTCAGTATTGGTCCAGTGAGTCGCCTTCGCCACTGATGTTCCTTCCCATCTCTACGCATTTCACCGCTACACAGGAAATTCCACTCACCTCTACCATACTCTAGTTCGCCAGTTTTGAATGCAGTTCC
+
FFGGGGGGGGGGGGGGGGGGGGGGGFEGGGGGGGGGGGGGGGGGGGGGGGGGGGGGGGGGGGGGGGGFFGGGGGGGGGGGGGGGGGGGGGGGGGGGGGGGDGGGGGGGGGGGGGGGGGCGGGGGGGGGGGGGGGGGGGGGGGGGGGGGGFGGGGGGGGFGGFFGFGGEGCGGGGGGGGGFFGGGGGGFGGFFG?FFFFFGFGFGFFFGGGBC>CCCE5>FBEBF7FBG?FFF4@<><:::??FFFFFFF?B>>BB4:AFFB6?(8ABF7?2<))*)1:<4
@M02352:288:000000000-CKWC8:1:1101:2768:13472 2:N:0:TAGCGCTC+AAGGAGTA
TAACCTTGCGGCCGTACTCCCCAGGCGGTCTACTTATCGCGTTAGCTTCGCCACTAAAAGATCAAGTCTTCCAACGGCTAGTAGACATCGTTTACGGCGTGGACTACCAGGGTATCTAATCCTGTTTGCTCCCCACGCTTTCGCACCTCAGTGTCAATATCAGTCCAGGTAGTCGCCTTCGCCACTGGTGTTCCTTCCTATATCTACGCATTTCACCGCTACACAGGAAATTCCACTACCCTCTACTGCATTCTAGACTAGCAGTATCAGATGCAGTTCCA
+
<FFGGGGGGGGGGGGGGGGGGGGGGGGG@FGGGGGGGGGGGGGEGGGGGGGGGGFFGGGGGGGGGGGGGCFGGGGGGGCFGGGGEDFGGGGGGDGG>FEGGGGGGFGGGGGGGGGG9DFFAFFBGGGGGGGGGGFGGGGDGGGGGGGCFEFADCFFGGFGGGGGGGCGGGGGCFGGGGGFFGGGGGGGGGGGGFFFFFFF7+1@78@FGDF<FFEFGFBF>B256F0F?FFF=F9243??:813AAF?)-6)466*694<::A7444)4:))4AFBFBA92
@M02352:288:000000000-CKWC8:1:1101:11884:13477 2:N:0:TAGCGCTC+AAGGAGTA
TAACCTTGCGGCCGTACTCCCCAGGCGGTCAACTTAGTGCGTTAGCTGCGCCACTCACGTCTCAAGGACACAAACGGCTAGTTGACATCGTTTACGGCGTGGACTACCAGGGTATCTAATCCTGTTCGCTCCCCACGCTTTCGTTCCTCAGCGTCAGTATCTGTCCAGGTGGCCGCCTTCGCCACTGATGTTCCTTCCAATCTCTACGCATTTCACCGCTACACTGGAAATTCCACCACCCTCTACAGTACTCTAGTTTGCCAGTTCAAAATGCAGTTCC
+
GGGGGGGGGGGGGGGGGGGGGGGGGGGGGGGGGGGGGGEDGGGEGGGGGGGGGGGGGGGGGGGGFGGDGGGFG<FGGGGGGGGGGGFFGGGGGGGGGGGGGGGFDEGGFGGGGGGGFGGGGGGGGGGEGGGGGGGGEGEGGGDEFGGDFF8EGGEGGG9BCGGGGF9DDGGGGGCGGDGFFGGGGGGFGEFDGFFEFFFFAGFGFFFGG5>DGF<FG>B>BF?FGG<*26976FBA:6<:6:?:-6>7A49<6<>*6AF)6A9?FF<<44<3)49)/.:)
@M02352:288:000000000-CKWC8:1:1101:26315:13499 2:N:0:TAGCGCTC+AAGGAGTA
TAACCTTGCGGCCGTACTCCCCAGGCGGTCTACTTAATGCGTTAGCTTTGAAAAACAGAACCGAGGTTCCGAGCTTCTAGTAGACATCGTTTACGGCGTGGACTACCGGGGTATCTAATCCCGTTTGCTCCCCACGCTTTCGTACATGAGCGTCAGTGTTTACCCAGGTGGCTGCCTTCGCCCTCGGTATTCCTTCAGATCTCTACGCTTTTCACCGCCACACCTGAAATTCTACCACCCTCTATCACACTATAGTTTGCCAGTTCGAAATGCAGTTCCC
+
<FCGCFFGGGGGEGGGGGGGGGGEGFGD7FFFGGGDFGGFBFGDGGGGGG9FFE<FEF<DEFEGECFCCGD?FEEFFGGGGGGGDGD?FGGGF9=FGGGGEGEFD8=FGGCG7FDFAFG:CDCGCFCF;DFE7<FCCDEFGGGFG7DFFG,1:;:*5DFF,<CEC<FEC7C>:548FFGAD3*:CEGGCGGFGCFEFAFGA@F>9F5C*::6>64FC:(4:):@GG:*-18@F=5>:0<BFF1)-<)4-:1().)16)9<24584<111314<<?<6A<>
@M02352:288:000000000-CKWC8:1:1101:6655:13510 2:N:0:TAGCGCTC+AAGGAGTA
TAACCTTGCGGCCGTACTCCCCAGGCGGTCAACTTAGTGCGTTAGCTGCGCCACTCACGTCTCAAGGACACAAACGGCTAGTTGACATCGTTTACGGCGTGGACTACCAGGGTATCTAATCCTGTTCGCTCCCCACGCTTTCGTTCCTCAGCGTCAGTATCTGTCCAGGTGGCCGCCTTCGCCACTGATGTTCCTTCCAATCTCTACGCATTTCACCGCTACACTGGAAATTCCACCACCCTCTACAGTACTCTAGTTTGCCAGTTCAAAATGCAGTTCCA
+
GGGGGGGGGGGGGGGGGGGGGGGGGGGGGGGGGGGGGGGGGGGGGGGGGGGGGGGGGGGGGGGGGGGGGGGGGGGGGGGGGGGGGGGGGGGGGGGGGGGGGGGGGGGGGGGGGGGGGGGGGGGGGGGGGGGGGGGGGGGGGGGGGGGGGGGGGGGGGGGGGGGGGGGGGGGGGGGGGGGFFGGGGGGGGGGGGFFFFFFGFGFGFFFFGGEGGFAFGFFFFFFFGGFGFFFFFFFFFFFBFBFFFFFFFFFFFFFFBAFFBFF?BAAADF2<<<=2@AB>2
@M02352:288:000000000-CKWC8:1:1101:27345:13518 2:N:0:TAGCGCTC+AAGGAGTA
TAACCTTGCGGCCGTACTCCCCAGGCGGTCAACTTAGTGCGTTAGCTGCGCCACTCACGTCTCAAGGACACAAACGGCTAGTTGACATCGTTTACGGCGTGGACTACCAGGGTATCTAATCCTGTTTGCTCCCCACGCTTTCGCGTCTCAGCGTCAATAATGTTCAAGTAGATCGCCTTCGCAATCGGTATTCCTTCTGATCTCTACGGATTTTACCCCTACACCAGAAATTCCATCTACCTCTCCCATATTCTGGTAAGCAGTTTTCAAAGCAGTTCAAT
+
FGFGGFGGFGGGGGGGGGGGG7FEGGGGCCCFGGGGGGGDGGGGGGGGGGGGGGGGGGGGGGGGGGGGGGGGGGGGGGGGGFGGGGFGGGGGGGGGGGGGGGGGGGGGGGGGFGCDGGGGFGGGGGFGGGGGGGGGGGGGGGGGGGGGGGGGGGEGGGGGGGGGF,@CGGGGGCFGDCGFFGGGGGGG8CGFGFFEEA=CFFFGFFFGGGEGDFFFGFFB:@BFGFBGFFFFB7>DFAAD<)-2(.4248AA)6>FFFF2<A:<:>22:2:<F?FFBAA>.
@M02352:288:000000000-CKWC8:1:1101:20364:13518 2:N:0:TAGCGCTC+AAGGAGTA
TAACCTTGCGGCCGTACTCCCCAGGCGGTCAACTTAGTGCGTTAGCTGCGCCACTCACGTCTCAAGGACACAAACGGCTAGTTGACATCGTTTACGGCGTGGACTACCAGGGTATCTAATCCTGTTCGCTCCCCACGCTTTCGTTCCTCAGCGTCAGTATCTGTCCAGGTGGCCGCCTTCGCCACTGATGTTCCTTCCAATCTCTACGCATTTCACCGCTACACTGGAAATTCCACCACCCTCTACAGTACTCTAGTTTGCCAGTTCAAAATGCAGTTCCA
+
DFGGGGGGGGGGGGGGGGGGGGGGGGGGFGGGGGGGGGGGGGGGGGGGGGGGGGFGGGGGGGGGGGGFGGGGGGGGGGGGGGGGGGGGGGGGGGGGGGGGGGGGGGGGGGGGGGGGGGGGGGGDGGGGGGGGGGGGGGGGGGGGGGGGGGGGGGGGGGGGGGGGGGGGGGGGFGGGGGGFFGGGGGGGGGGGGFFFFFFCAFAC?AFFGDEGGFBFG50(2B?FGG<GFFF?FFAAB?FFF((82<A?F29AD<6046@247<43))).:245>?<@>AF)
@M02352:288:000000000-CKWC8:1:1101:15778:13537 2:N:0:TAGCGCTC+AAGGAGTA
TAATCTTGCGACCGTACTCCCCAGGCGGTCTACTTAGTGCGTTAGCTGCGCCACTAAAGTCTCAAGGACCCCAACGGCTAGTAGACATCGTTTACGGCGTGGACTACCAGGGTATCTAATCCTGTTTGCTACCCACGCTTTCGCACCTCAGTGTCAGTATTGGTCCAGTGAGTCGCCTTCGCCACAGATGTTCCTTCCAATCTCTACGCATTTCACCGCTACACTGGAAATTCCACCACCCTCTACAGTACTCTAGTTTGCCAGTTCAAAATGCAGTTCCA
+
GGGGGGGGGGGGGGGGFGGGGGGGGGGGGGGGGGGGGGGGGGGGGGGGGGGGGGGGGGGGGGGGGGGGGGGGGGGGGGGGGGGGGGGGGGGGGGGGGGGGGGGGGGGGGGGGGGGGGGGGGGGGGGGGGGGFFGGGGGGGGGGGGGGGGGFGGGGGGDCGFGGGGGGGGGGGGGDGDGGFFDGGGGGEGGGGGFFFEFFFFGFGEFFFGGFGGFFFGBFFFFFFGF?GFBF?=FFF??BFF?BFF>BFFFB2:AA?<AFFF29?FF44<A24<BFFFAF>4
@M02352:288:000000000-CKWC8:1:1101:6957:13538 2:N:0:TAGCGCTC+AAGGAGTA
TAATCTTGCGACCGTACTCCCCAGGCGGTACACTTAATGTGTTAACTGCATTACTGCAAGGTCTAGCCTCACAACAACTAGTGTACATCGTTTAGGGCGTGGACTACCAGGGTATCTAATCCTGTTTGCTCCCCACGCTTTCGCGTCTCAGCGTCAATAATGTTCCAGTAGATCGCCTTCGCAATCGGTATTCCTTCTGATCTCTACGGATTTTACCCCTACACCAGAAATTCCATCTACCTCTCCCATATTCTAGGTAAGCAGTTTTCAAAGCAGTTCAA
+
GGFGGGGGGG@GFGGGGGGGGGGGGGGGGGGGGGGGGGGGGGGGGGGGGGGGGGGGGFFGGGGGGGGGGGGGGGGGGGGGGGGFGGGGGGGGGGGGGGGGGGGGGGGGGGGGGGGFFGGGGGGGGGGFGGGGGGGGGGGGGGGGGGGCDFGGGGCGGGGGGGGFGFEFGGGGGGGGGGGFFGGGDGGGGGGGGEF?BFFCAGFGFFFGGGEGGF?FGA?;2A@FCGFG1AFFFFEEFFFFF@F?2<FFFFAFDBBBBAFFF?FFFFFFFB<A2<FBBBFF:
@M02352:288:000000000-CKWC8:1:1101:17240:13553 2:N:0:TAGCGCTC+AAGGAGTA
TAATCTTGCGACCATACTCCCCAGGCGGTACACTTAATGTGTTAACTGCATTACTGCAAGGTCTAGCCTCACAACAACTAGTGTACATCGTTTAGGGCGTGGACTACCAGGGTATCTAATCCTGTTTGCTCCCCACGCTTTCGCGTCTCAGCGTCAATAATGTTCCAGTAGATCGCCTTCGCAATCGGTATTCCTTCTGATCTCTACGGATTTTACCCCTAAACCAGAAATTCCATCTACCTCTCCCTTCTTCTAGGTAAGCAGTTTTCAAAGCAGTTCAA
+
FGGGGGGGGGGGDFFFGGGGGGGGGGGGGGGGGFGGGGGGGGGGGGGGGGGGGFFGGGGGGGGGGGGGGGGGGGGGGGGGGGGG@EFGGDFGGGGGGGGGGEFFGGGGCECGGDGFFFEGGGGGGGGFGGGGFEDEGGGGGGGGGGGGCFGGGGGEECCFF9EFFGGGGFDDCF5>DGGA?DGD>7C5=:@CGFFE*;FFFFADCFF4C*):=CEFGF<D0)));7(566:CFA5.)))17.74@F(()(.6A>>F))65).)(.64)).6)510184:A<
@M02352:288:000000000-CKWC8:1:1101:16909:13566 2:N:0:TAGCGCTC+AAGGAGTA
TAACCTTGCGGCCGTACTCCCCAGGCGGTCAACTTAGTGCGTTAGCTGCGCCACTCACGTCTCAAGGACACAAACGGCTAGTTGACATCGTTTACGGCGTGGACTACCAGGGTATCTAATCCTGTTCGCTCCCCACGCTTTCGTTCCTCAGCGTCAGTATCTGTCCAGGTGGCCGCCTTCGCCACTGATGTTCCTTCCAATCTCTACGCATTTCACCGCTACACTGGAAATTCCACCACCCTCTACAGTACTCTAGTCTACCAGTTCAAAATGCAGTTCCA
+
GGGGGGGGGGGGGGGGFGGGGGGGGGGGFGGGGGGGGGGGGGGGGGGGGGGGGGGGGGGGGGGGGGGGGGGGGGGGGGGGGGGGGGGGGGGGGGGGGGGGGGGGGGGGGGGGFGGGGGGGGGGGGGFGGGGGGGGGGGGGGGGGGGGGGGGGGGGGGGGGGGGGGGGGGFFGGGGGGGGFFDGGGGGGGDFGGFFFFFF7=FFD?8FFGEFGFFFFGFFFFFFFF47F??@7=FAFBF:?FFFFFFF?<9<DBFA?<FFDFF>?AAAFF2257A=AFA<4-
@M02352:288:000000000-CKWC8:1:1101:6983:13578 2:N:0:TAGCGCTC+AAGGAGTA
TAACCTTGCGGCCGTACTCCCCAGGCGGTCAACTTAGTGCGTTAGCTGCGCCACCCACGACTCAAGGTCACAGACGGCTAGTTGACATCGTTTACGGCGTGGACTACCAGGGTATCTAATCCTGTTTGCTCCCCACGCTTTCGTGCCTCAGTGTCAGTATTTGTCCAGGTAGCCGCCTTCGCCACTGATGTTCCTTCCAATCTCTACGCATTTCACCGCTACACTGGAAATTCCACACTCCTCTATCGTACTCTAGCCATCCAGTATCGGGTCCAATTCCA
+
FEFGDGGFFE+CCEGGGGGGFGGCFFEGEGGGGGGCFF<FGGGGGGGGFGG::FC=FGGCEFGGGGG,CFFGG<FGE@F:EFGEAEF9ECGCFCGE>EEFDGGFGCGGAFGFGGGGGGF,>FAFF<FFCCCCFGCGDGGD@CEGGGG+7>EC;@C?CF,BFGC2D;DFGF,DFC5?8*CFFGGDCC?F71>@C5=7>FFD+;CGFFCDDED:FFCFC>0;6EF::C?F?9??6FA423(41)8<24<(3(-()../41*).,.)6..)(1(4(.=2@<A2)
@M02352:288:000000000-CKWC8:1:1101:26295:13618 2:N:0:TAGCGCTC+AAGGAGTA
TAACCTTGCGGCCGTACTCCCCAGGCGGTCTACTTATCGCGTTAGCTTCGCCACTAAGTCATTACAACCCAACGGCTAGTAGACATCGTTTACGGCGTGGACTACCAGGGTATCTAATCCTGTTTGCTCCCCACGCTTTCGCACCTCAGTGTCAGTATCAATCCAGAGTGTCGCCTTCGCCACTGATGTTCCTTCCTATATCTACGCATTTCACCGCTACACAGGAAATTCCACACTCCTCTATCGTACTCTAGCCTGCCAGTATCGGGTTCAATTCCAAG
+
FGFGGGGGGGGGGGGGGGGGGGGEGGCC@FFGGGGGGGGDDGGGGGGGGGGGGGCGGGFFGGGGGGGGEEGGGGGGGGFGGGGGGGGGFFGGGGGCFEGGGGGCFGFFGGGGGGGGGGGGGFDFGFFGEFGGFG7FEGGGEGEGG7DFGFGGGEGGAEFFGCGFC@:EGFGF:7<DDFDDEDE,8FGFFFGGGFFFFFFC=C7FEFFGGGFGGFEFD56>?F<:*4:4<F?FFF0<?FFF:4AAA?:B?(-4<>F@4::072496::>;2(:<)9)*.6<)
@M02352:288:000000000-CKWC8:1:1101:16633:13712 2:N:0:TAGCGCTC+AAGGAGTA
TAACCTTGCGACCGTACTCCCCAGGCGGTACACTTAATGTGTTAACTGCATTACTGCAAGGTCTAGCCTCACAACAACTAGTGTACATCGTTTAGGGCGTGGACTACCAGGGTATCTAATCCTGTTTGCTCCCCACGCTTTCGCGTCTCAGCGTCAATAATGTTCCAGTAGATCGCCTTCGCAATCGGTATTCCTTCTGATCTCTACGGATTTTACCCCTACACCAGAAATTCCATCTACCTCTCCCATATTCTAGGTAAGCAGTTTTCAAAGCAGTTCAA
+
GGGGGGGGGGGGGFGGGGGGGGGGGGGGGGGGGGGGGGGGGGGGGGGGGGGGGGGGGGGGGGGGGGGGGGEGGGGGGGGGGGGGGGGGGGGGGGGGGGGGGGGGGGGGGGGGGGGGGGGGGGGGGGGGGGGGGGGGGGGGGGGGGGGGGGGGGGGGGGGGGGGGGGGCGFGGGGGGGGGFFGGGGGGGGGGGGEFFFFFGFGFGFFFFGGFGGFFFGFFFFFFFGG;GD6CFFFFFFFFF@EFFF?BFF?DFBF<=2:FD<29?BFFAFBA4AFF?FFFF2
@M02352:288:000000000-CKWC8:1:1101:8958:13714 2:N:0:TAGCGCTC+AAGGAGTA
TAATCTTGCGACCGTACTCCCCAGGCGGTACACTTAATGTGTTAACTGCATTACTGCAAGGTCTAGCCTCACAACAACTAGTGTACATCGTTTAGGGCGTGGACTACCAGGGTATCTAATCCTGTTTGCTCCCCACGCTTTCGCGTCTCAGCGTCAATAATGTTCCAGTAGATCGCCTTCGCAATCGGTATTCCTTCTGATCTCTACGGATTTTACCCCTACACCAGAAATTCCATCTACCTCTCCCATATTCTAGGTAAGCAGTTTTCAAAGCAGTTCAA
+
GFGGGGGGGGGGGGFGGGGGGGGGGGEGGGGGGGGGGGGGGGGGGGGGGGFGGGGGGGGGGGGGGGGGGGGGGGGFGGGGGGGGGGGGGGGGGGGGGGGGGGGGGGGGGGGGGGGGGGGGGGGGGGGGGGGGGGGGGGGGGGGGGGGGGGGGGGGGGGGGGGGGGGGGGFFGFGGGGGDF>GGGGGGDGGGGGFFFFA=FFGFGFFFGGGEGGFFFFFFFFFFFGF@GFFFAFC3?ECEFA@BBF47:<8<AA4>??>FB)5>?<AFAABFAA?@?FBBA2
@M02352:288:000000000-CKWC8:1:1101:3397:13747 2:N:0:TAGCGCTC+AAGGAGTA
TAACCTTGCGGCCGTACTCCCCAGGCGGTCAACTTAGTGCGTTAGCTGCGCCACCCACGACTCAAGGTCACAGACGGCTAGTTGACATCGTTTACGGCGTGGACTACAAGGGTATCTAATCCTGTTTGCTACCCACGCTTTCGCACCTAAGTGTCAGTATTGGTCAAGTGAGTCGCCTTCGCCACTGATGTTCCTTCCCATCTCTACGCATTTCACCGCTAAACAGGAAATTCCACTCACCTCTACCATACTCTAGTTCGCCAGTTGTGAAGGCAGTTCCA
+
FCFBECGFFGGGFGEEFGGGGGGCFGGD6@:<EFGGGCFDFFGEG<FGCFCEGCFCFEBF:CCCFFGCFGGF<F<>F++8BFFFGFAF9FFCFFAF7+C+@::=<DFD<FGG=CAFCEACCDCFGGADF9DFC,ECEGGDDGGGEGGC,>>5?BD<CBA92<9>E,29>F?FFF5D758AFG*=C+C9?CF7C)+6;);0;*+2/7:D35>5:A7FCB917)66C9:D?)90=?AFA?FB:2<?4>)5))())-47)643(421.4)634:)(15:54<4-
@M02352:288:000000000-CKWC8:1:1101:22701:13747 2:N:0:TAGCGCTC+AAGGAGTA
TAATCTTGCGACCGTACTCCCCAGGCGGTCTACTTATCGCGTTAGCTGCGCCACTAAAGGATCAAGTCCTCCAACGGCTAGTAGACATCGTTTACGGCGTGGACTACCAGGGTATCTAATCCTGTTTGCTCCCCACGCTTTCGCACCTCAGTGTCAGTATCGAGCCAGTCAGTCGCCTTCGCCACTGGTGTTCCTTCCCATCTCTACGCATTTCACCGCTAAACAGGAAATTCCACTAACCTCTCTCGTACTCTAGTGAGTCAGTTTTGAATGCAGTTCC
+
GGGGGGGGGGDEGDGGGGGGGGGGGGGG:CCFGGGGGGGGGGGGGGGFGGEGGGCFGGGGGGGGGGFGGCCFFGFEFG:FFEAFDGFGGGFGGFGEGGEG@FEFGGFGGGGGGCCDDEGGGDEGGGGGGGECGGGEGG6:D9@C>CECGGFGG:AFGC=ACF7DCGGGG@FG;=CDD4D=0:C*>CGFG?:DFEAEFAA0:*:;?FA3C5:DGCC=FB>21))9>C3C0?@??FFFA:0:B9:243>3?023)65*6<??BBBABA<<??<24294*.56
@M02352:288:000000000-CKWC8:1:1101:28929:13751 2:N:0:TAGCGCTC+AAGGAGTA
TAATCTTGCGACCGTACTCCCCAGGCGGTCTACTTAGTGCGTTAGCTGCGCCACTAAACTCTCTCGGCCCCCACCTGCCAGTCGTCATCTTTTACTGCGTGTACCACCCGGGTATCTCCTCCTTTTTGCTCCCCACGTTTTCGCACCTCAGCGTTAGTATTCGTCCAGTCCGTCGTCTTCCCCTCTGTTGTTCCTTCTACTTTCTCCTCCCTTCACCGCTCCCCAGCATACTCCTCCCACTTCCACCCTACTCTCCTCCCCCACTTGTGACTCCACTTCC
+
F9,<CEFAFCCEGFGFFGGGGGGDCFEE@@,:CFGE,CFDCGG:FGGGGE7FEG<6C,,<F9=,64,8FF@E7=F,,:,,,:,4+B+A5,,BACE,,,8BC+,C,CAC++8+3+3,C,,936A,7:@+@>E,:@,3++4,3E+:+@E*;6,,*4*5;@,6,,26:F:CF,>*24)/:?*:+;C,22A9C+=<FF6<>8+++++;?7A:**.0+2/A0)6(-8(.**(*)**/96).(4(4(-8))63(4,3)5))))(.((-(((.)))))))(9(94).
@M02352:288:000000000-CKWC8:1:1101:19701:13770 2:N:0:TAGCGCTC+AAGGAGTA
TAATCTTGCGACCGTACTCCCCAGGCGGTACACTTAATGTGTTAACTGCATTACTGCAAGGTCTAGCCTCACAACAACTAGTGTACATCGTTTAGGGCGTGGACTACCAGGGTATCTAATCCTGTTTGCTCCCACCCCTTCCCCTCCTCGCCTTAATTATGTTCCAGTAGATCGCCCTCCCAATCCGTTTTCCTTCCGAATCCTACGGATTTTACCCCTACACCAGAAATTCCATCCACCCCCCCCCTTTTCCAGGTAAGCACTTTTCAAAGCCGTTCAAA
+
EFGGGGGGGGE@:FFGGGGGGGGGGFGGGGGGGGGG<EFGGGGGGGGGGGEFGGGGGGGGGGGGGGGGGGAFGGGGFGGGGGGGGGGGGGGGGGFFGGGGGGGGGGGGGGGGGGGGGGGGGGGGGGGGGGGGGG,+++6D,,,,,+++13++++3@,,3,,7@;C,,>,7>C;+3<*<***0@,9,=*,442=*=*)/:*)*)4/;):**8CF+)=EF0,:;3A*/(841@+;73.(/(6((.(44(,().))).<)-9)2-().4>))6:4((0-82:>)
@M02352:288:000000000-CKWC8:1:1101:19318:13774 2:N:0:TAGCGCTC+AAGGAGTA
TAACCTTGCGGCCGTACTCCCCAGGCGGTCTACTTATCGCGTTAGCTTCGCCACTAAGTCATTACAACCCAACGGCTAGTAGACATCGTTTACGGCGTGGACTACCAGGGTATCTAATCCTGTTTGCTCCCCACGCTTTCGCACCTCAGTGTCAGTATCAATCCAGAGTGTCGCCTTCGCCACTGATGTTCCTTCCTATCACTACGCATTTCACCGCTACACAGGAAATTCCACTAACCTCTCTCGTACTCTAGTGAGTCAGTTTTGAATGCCGTTCCAAG
+
,@<6C@FGGG>GGGFGEGGCFF<7<C+F@FFFGFGG9EE@@@66CDEEC=@CC@CFE=9F<EEFFFFCCGGFCFGGDFCFEEEFEBF:AFGGFE7FC=C+3FEFGD=A=CD<FBCFEDCFCFGFGGFGF@DCGC7:@@DFED88B,3;1@AE;EDFC;@25<D,43F8D,6>149596C5?8:?C:+AECCC+9833CF*+38@(88</11+@FA:E:1;45))5932964878<::?144,8<>BFB??AAB96B97=:A266<D:0>2-))-7:8<AA)
@M02352:288:000000000-CKWC8:1:1101:4153:13779 2:N:0:TAGCGCTC+AAGGAGTA
TAACCTTGCGGCCGTACTCCCCAGGCGGTCAACTTAGTGCGTTAGCTGCGCCACTCACGTCTCAAGGACACAAACGGCTAGTTGACATCGTTTACGGCGTGGACTACCAGGGTATCTAGTCCTGTTCGCTCCCCACGCTTTCGTTCCTCAGCGTCAGTATCTGTCCAGGTGGCCGCCTTCGCCACTGATGTTCCTTCCAATCTCTACGCATTTCACCGCTACACTGGAAATTCCACCACCCTCTACAGTACTCTAGTTTGCCAGTTCAAAATGCAGTTCCA
+
GFGGGGGGGGGGGGGGGGGGGGGGGFGGFGGGGGGGGGGGGGGGGGGGGGGGGGGGGGGGGGGGGGGGGGGGGGGGGGDGFGGGGGGGGDGGGGGGGGCGGGFGGGGGGGGGGGFGGGGGGGGGGGGGGGCGGG7FGGGGGGGGGGGGFGGGGGGGGGGGGGGGGGGFFFGGGGGDGGGF>DGGGGGGGGGGGFFFFFFGFGFFE6@CC*.7CFAFGFFBFFFFCF7F?FFFFFB>FBF?F?<(5-6?B>AFF<5994=9A7<?>>A<<AAAB49<FAA2.
@M02352:288:000000000-CKWC8:1:1101:6075:13812 2:N:0:TAGCGCTC+AAGGAGTA
TAATCTTGCGACCGTACTCCCCAGGCGGTCTACTTAGTGCGTTAGCTGCGCCACTAAAGTCTCAAGGACCCCAACGGCTAGTAGACATCGTTTACGGCGTGGACTACCAGGGTATCTAATCCTGTTTGCTACCCACGCTTTCGCACCTCAGTGTCAGTATTGGTCCAGTGAGTCGCCTTCGCCACTGATGTTCCTTCCCATCTCTACGCATTTCACCGCTACACAGGAAATTCCACTCACCTCTACCATACTCTAGTTCGCCAGTTTTGAATGCAGTTCCA
+
GGGGGGGGGGGGGGGGGGGGGGGGGGGGGGGGGGGGGGEFGGGGGGGGGGGGGGGGGGGGGGGGGGGGGGGGGGGDGGGGGGGGGGGGGGGGGGGGGDGGGGGGGGGGGGGGGGGGGGGGGGGGGGGGGGGGGGGGGGGGGGGGGGGGF?FGFCFGFGGGGCGGGGGGGGGGGGGGGGGF:<EGGGGGGFFFGFFFFAFFFGFGFFFDGGFGGFEFGA@FBF7?6F?G?FFF?FABDFFFF2:?AFFFA<?<?AA8<AFB>:01:<BB:?B>44@9664>)
@M02352:288:000000000-CKWC8:1:1101:6093:13816 2:N:0:TAGCGCTC+AAGGAGTA
TAATCTTGCGACCGTACTCCCCAGGCGGTCTACTTAGTGCGTTAGCTGCGCCACTAAAGTCTCAAGGACCCCAACGGCTAGTAGACATCGTTTACGGCGTGGACTACCAGGGTATCTAATCCTGTTTGCTACCCACGCTTTCGCACCTCAGTGTCAGTATTGGTCCAGTGAGTCGCCTTCGCCACTGATGTTCCTTCCCATCTCTACGCATTTCACCGCTACACAGGAAATTCCACTCACCTCTACCATACTCTAGTTCGCCAGTTTTGAATGCAGTTCCA
+
GGGGGGGGGGGGGGGGGGGGGGGGGGGGGGGGGGGGGGGGGGGGGGGGGGGGGGGGGGGGGGGGGGGFGFGGGGGGGGGGGGGGGGGGGGGGGGGGGGGGGGGGGGGGGGGGGFGGGGGGGGGGGGGGGGGGFGGGGGGGGGGGGGGGGGGGGGGGGGGGGGGGGGGDCEGGGGGGGGGFFGGGGGGGGGGGGFFFFFFGFGFGFFFCD=8CFFFFF>6@FFFFGDFGFFFFBFFFFFFFFFF?FFFBF?FFFA<@>BF?>FFFFFFA(8244<F<B94>)
@M02352:288:000000000-CKWC8:1:1101:23507:13831 2:N:0:TAGCGCTC+AAGGAGTA
TAACCTTGCGGCCGTACTCCCCAGGCGGTCAACTTAGTGCGTTAGCTGCGCCACTCACGTCTCAAGGACACAAACGGCTAGTTGACATCGTTTACGGCGTGGACTACCAGGGTATCTAATCCTGTTCGCTCCCCACGCTTTCGTTCCTCAGCGTCAGTATCTGTCCAGGTGGCCGCCTTCGCCACTGATGTTCCTTCCAATCTCTACCCATTTCACCGCTACACTGGAAATTCCCCTACCCTCCACAATACTCTAGTTTGCCAGTTCAACATGCAGTTCC
+
9FFDFGGGGG7CCGGGGGGGGGGGGGGG+@BFGGGG@EFGGGGGGGGGGGGGGG8EFG<FEAFFFGG<F,F8,,CC:FFFEAF<BFEEGFGGG<<BBF:44F=DFFGG8>FGE,8D,;=FCGF,@FD8E=DFGGA>C:CGGGCGGFG;E9:9C7C**6,@FFG@;F?FGG6BGFDDGDCA88E=<<+5A+<CFFFFFA=CF56:C66+;CFGGF>FGFF>>F?FD7:F(9?FFF)3::<BF2(((4((46:<?9<=A<8:<<).5<A>B4<::>*)069<
@M02352:288:000000000-CKWC8:1:1101:23525:13837 2:N:0:TAGCGCTC+AAGGAGTA
TAACCTTGCGGCCGTACTCCCCAGGCGGTCAACTTAGTGCGTTAGCTGCGCCACTCACGTCTCAAGGACACAAACGGCTAGTTGACATCGTTTACGGCGTGGACTACCAGGGTATCTAATCCTGTTTGCTCCCCACGCTTTCGTTCCTCAGCGTCAGTATCTGTCCAGGTGGCCGCCTTCGCCACTGATGTTCCTTCCAATCTCTACGCATTTCACCGCTACACTGGAAATTCCACTCCCCTCTACAATACTCTAGTTTGCCAGTTCAAAATGTAGTTCC
+
CGFGDFGGGGGFCGGGGGGGGGGGGDGG@F:FFGGGEFFGGGGEGGGEGGGGGGGDGGFG@6CF<FF,CDD<FFGG>CGDGGFF9FEE,BFEFFFE@CGGE>EGFGDFC<FE=D3@DFGGAFF9DF,>EBFGGG7++++@CGCGGGG@<>6?C9::E5FGGC@?,328C:8EFG5:DCDA4*E=CCF+>+>CFCFF<);71*++9+:*)*211@3?90339E2F:D35(9969@).-(.4((4:<AD)6)5.36)15)*444A0).:44<24))*5/)6)
@M02352:288:000000000-CKWC8:1:1101:3761:13845 2:N:0:TAGCGCTC+AAGGAGTA
TAATCTTGCGACCGTACTCCCCAGGCGGTACACTTAATGTGTTAACTGCATTACTGCAAGGTCTAGCCTCACAACAACTAGTGTACATCGTTTACGGCGTGGACTACCAGGGTATCTAATCCTGTTTGCTCCCCACGCTTTCGTGCCTCAGTGTCAGTATTTGTCCAGGTAGCCGCCTTCGCCACTGATGTTCCTTCCAATCTCTACGCATTTCACCGCTACACTGGAAATTCCACTCCCCTCTCCAAAACTCTAGCCTGCCAGTTCTAAATGCAATTCC
+
DGGGGGGGGGGEGGGGGGGGGGGGGGGGGGFGGGGGFGGGGGGGGGGGGGFGGGGGFGGGGGGGGGGGFGGGGGGG@FGGGGGGEGFGGGGGGGG>FEGGGGGGGGGGGGGGGGGGGGGGGGGGGGGGGGGGGGGGGGGGGGGGFGGGGGGFFGGGGGAFGGCFEGAFGGGGFGGGGGGFFGGGGGGGFFGGGFFFFFFFFFFGFFFGGCEGGFFFGFFFFFFFGG@D@BFFFFFE?3@DF@?F?B<0AB?FF<)/67=<:BFBF>4)6.6AAF4473<<
@M02352:288:000000000-CKWC8:1:1101:3782:13846 2:N:0:TAGCGCTC+AAGGAGTA
TAATCTTGCGACCGTACTCCCCAGGCGGTACACTTAATGTGTTAACTGCATTACTGCAAGGTCTAGCCTCACAACAACTAGTGTACATCGTTTACGGCGTGGACTACCAGGGTATCTAATCCTGTTTGCTCCCCACGCTTTCGTGCCTCAGTGTCAGTATTTGTCCAGGTAGCCGCCTTCGCCACTGATGTTCCTTCCAATCTCTACGCATTTCACCGCTACACTGGAAATTCCACTCCCCTCTCCAAAACTCTACCCTGCCAGTTCTAAATGCAATTCC
+
FCBAEGGGGGGGGGFFGGGGGGG:FGEGGGGGGGGFGGGGGGGGGGGGGCGGGGGGGGFEGGGGGGGGGGFGGGGGGGGGCFEGGGGGGGGGGFAFEDFGGGE,CFGGCFDGGC@FGGGFGGGGGGFDGGGFGGGGGGGGFGEGFGGGGF8FFGGGGFAFGCE>BFEFCFFEGGDGGGCF5>EGGGGGCGFCFEF?BFF7AFACEFF4DGFDFFFFGDBF9DFFFGDFFFFAFA?@FF@6?DB?FFA?928:BBF*4:FBF<:0>AFBFFFF)4B4@25A
@M02352:288:000000000-CKWC8:1:1101:7043:13873 2:N:0:TAGCGCTC+AAGGAGTA
AATCTTGCGACCGTACTCCCCAGGCGGTCTACTTAGTGCGTTAGCTGCGCCACTAAAGTCTCAAGGACCCCAACGGCTAGTAGACATCGTTTACGGCGTGGACTACCAGGGTATCTAATCCTGTTTGCTACCCACGCTTTCGCACCTCAGTGTCAGTATTGGTCCAGTGAGTCGCCTTCGCCACTGATGTTCCTTCCCATCTCTACGCATTTCACCGCTACACCGGAAATTCCACTCACCTCTACCATACTCTAGTTTGCCAGTTCAAAATGCAGTTCCA
+
GFFFGGGGGGGGGGGGGGGGGGGGGGGGGGGGGGGGGGGGGGGGFGGGGGGGGGGGGGGGGGGGGGGGGGGGGGGGGGGGGGGGGGGGGGGGGGGGGGGGGGGGGGGGGGGFGGGGGGGGGGGGGGGGGGGGGGGGGGGGGGGGEEFFFGGGGGGGGGGGFGGGGGGGGGGGDDGDCDFFGGGGGGGFGGGGFFFFFFFFGFC?FFFGGFGGF)AFDFF@FFF*9>CBE=7==9<>?<?FFFFFFBFF<0425>B9:F<BFFFD<<946>ADFFAF<<<)
@M02352:288:000000000-CKWC8:1:1101:5724:13886 2:N:0:TAGCGCTC+AAGGAGTA
TAATCTTGCGACCGTACTCCCCAGGCGGTCTACTTAGTGCGTTAGCTGCGCCACTAAAGTCTCAAGGACCCCAACGGCTAGTAGACATCGTTTACGGCGTGGACTACCAGGGTATCTAATCCTGTTCGCTCCCCACGCTTTCGTTCCTCAGCGTCAGTATCTGTCCAGGTGGCCGCCTTCGCCACTGATGTTCCTTCCAATCTCTACGCATTTCACCGCTACACTGGAAATTCCACCACCCTCTACAGTACTCTAGTTTGCCAGTTCAAAATGCAGTTCCA
+
GFGGGGGGGGGGGGGGGGGGGGGGGGGGGGGGGGGGGGGGGGGGGGGGGGGGGGGGGGGGGGGGGGGGGGGGGGGGGGGGGGGGGGGGGGGGGGGGGGGGGGGGGGGGGGGGGGGGGGGGGGGGGGGGGGGGGGGGGGGGGGCCGGGGGGGGCGGGEGGGGGGGGGGGGGFFGGGGGGGF>GG=DGGFFGGGGFFFFFCGFGFGFFC*C:>DDFFFC3;>1@?FGGFCFFFFFFFDFFFFFFFFFFF:ABFFD<)06<FFFBF??ABAA9>DBDF2@AD4)
@M02352:288:000000000-CKWC8:1:1101:9185:13905 2:N:0:TAGCGCTC+AAGGAGTA
TAATCTTGCGACCGTACTCCCCAGGCGGTCTACTTAGTGCGTTAGCTGCGCCACTAAAGTCTCAAGGACCCCAACGGCTAGTAGACATCGTTTACGGCGTGGACTACCAGGGTATCTAATCCTGTTTGCTACCCACGCTTTCGCACCTCAGTGTCAGTATTGGTCTAGTGAGTCGCCTTCGCCACTGATGTTCCTTCCCATCTCTACGCATTTCACCGCTACACAGGAAATTCCACTCACCTCTACCATACTCTATTTCGCCAGTTTTGAATGCAGTTCCA
+
,BFFCGGEAFFGEGGGCGAEGBFGGGGGCCFGGGGGGCGDGGEFCCFGGEGGGEGGGGGGGFGCEEFFGCGDCFGGC:CFGGGF9EFGGFGGEGDGGGGFFCGGGGFGCFECADFGGGGFGGGFFGG@;DFGFFEEEEEEGG:>>EC5@FFGGGEFGFGFAAE;DF9FGG@FBEDGDD**0:=EGGGDGFGGC5857AF768:FFF6C5=ADFFFFGB611:7?CF<C:@FF@@<A4((5(.8?AA242<?<2<2*)66(4286:<<21:4266/66).).
@M02352:288:000000000-CKWC8:1:1101:2464:13937 2:N:0:TAGCGCTC+AAGGAGTA
TAACCTTGCGGCCGTACTCCCCAGGCGGTCTACTTATCGCGTTAGCTTCGCCACTAAGTCATTACAACCCAACGGCTAGTAGACATCGTTTACGGCGTGGACTACCAGGGTATCTAATCCTGTTTGCTCCCCACGCTTTCGCACCTCAGTGTCAGTATCAATCCAGAGTGTCGCCTTCGCCACTGATGTTCCTTCCTATATCTACGCATTTCACCGCTACACAGGAAATTCCACACTCCTCTATCGTACTCTAGCCTGCCAGTATCGGGTGCAATTCCAAG
+
FFGGGGGGGGGGGGGGGGGGGGGGGGGGFGGFGGGGGGGGGGGGGGGGGGGGGGGGDGGGGGGGGGGGGGGGGGGGGGGGGGGGFGGGGGGGGGGGGGGGGGGGGGGGGGGGGGGGGGGDFGGGGCFGFGGGGGGG7EGGGGGGGFEGGGGGGFAEGFGDGFFGGGGGGGGGEFDGGGGFFGGGFCFDCFDCFEF@FFFGFGFDFFFG<EFGGFF>C31;DF3:GF7F<FF=8B0,(.33()52<:B?::<<>9<4)(77)5:2-6,99:1:)5@2/5<9)
@M02352:288:000000000-CKWC8:1:1101:2482:13943 2:N:0:TAGCGCTC+AAGGAGTA
TAACCTTGCGGCCGTACTCCCCAGGCGGTCTACTTATCGCGTTAGCTTCGCCACTAAGTCATTACAACCCAACGGCTAGTAGACATCGTTTACGGCGTGGACTACCAGGGTATCTAATCCTGTTTGCTCCCCACGCTTTCGCACCTCAGTGTCAGTATCAATCCAGAGTGTCGCCTTCGCCACTGATGTTCCTTCCTATATCTACGCATTTCACCGCTACACAGGAAATTCCACACTCCTCTATCGTACTCTAGCCTGCCAGTATCGGGTTCAATTCCAAG
+
FGFFGGGGGGGGEGGGGGGGGGFCFGEGFEGDGDFGGGGDGEGGGGGGGGGGGGGGGGEFGGGGGFGGGGGGGGEGGGGGGGFGFGGGGGGCGFCE>FGDEGGGGG?DF7,BFCCFDDFGGGEFFDC9EDFFFGEFEEGGGGGGE8@FGFCGGGGED9FFGGCGFFF>D,D9*:7CCFGF>GGCFCEFF?CDFFFDFFFF=7814.>C3EFGGFAEGE>F<??FGG:GF?6BF44<8(:B<9A>A2180(4-6-)74:>?7>?<).4>>,(4A2=44:<2.
@M02352:288:000000000-CKWC8:1:1101:22368:13998 2:N:0:TAGCGCTC+AAGGAGTA
TAACCTTGCGGCCGTACTCCCCAGGCGGTCAACTTAGTGCGTTAGCTGCGCCACCACGACTCAAGGTCACAGACGGCTCGTTGACATCGTTTACGGCGTGGACTACCAGGGTATCTAATCCTGTTTGCTCCCCACGCTTTCGTGCCTCAGTGTCAGTATTTGTCCAGGTAGCCGCCTTCGCCACTGATGTTCCTTCCGATCTCTACGCATTTCACCCCTACACCGGAAATTCCACTACCCTCTACAATACTCTAGTTTGCCAGTTCAAAATGCAGTTCCC
+
<FFDGGGGGGGGGGGGGGGGGGGFGGGGGGGFGGGGFGGGGGGGDFGGGGGGGGGGGGDGGG?EFDEGGGGGGGGGGG7=FE,BFGFFGFGGGGGGGGGGGGGFGFGGFDGFDFGGGCDGGGCFGGFGAC7FCFGGGGG5AEFDED9FGF7EC@CC,;FFGDEDF;<DFFGGFE4?<C8?BDGGGF+<+AFGF5A>DA3/:2@FE=57*:5:DFFF*>::?:?)7/6)7=FF?F4-4>06)3:7A9?>2?>29A<BA4@9<B2)59<BA<<AA26AF4:?
@M02352:288:000000000-CKWC8:1:1101:6000:14023 2:N:0:TAGCGCTC+AAGGAGTA
TAATCTTGCGACCGTACTCCCCAGGCGGTACACTTAATGTGTTAACTGCATTACTGCAAGGTCTAGCCTCACAACAACTAGTGTACATCGTTTAGGGCGTGGACTACCAGGGTATCTAATCCTGTTTGCTCCCCACGCTTTCGCGTCTCAGCGTCAATAATGTTCCAGTAGATCGCCTTCGCAATCGGTATTCCTTCTGATCTCTACGGATTTTACCCCTACACCAGAAATTCCATCTACCTCTCCCATATTCTAGGTAAGCAGTTTTCAAAGCAGTTCAAT
+
GFGGGGGGGGGDGGGGGGGGFGGGGGGEGGGGGGG9FFGGGGG,EDFGGCFGGGGFFGGGGGGGGGFGGGGGFGGGGGGGGGGGGGGGGGBFGGGGGGGGGGGGGGGGGGGGGGGGGGGGGGGGGGGGGGGGGGGGGGGGGF6=EGGGGGGGGEGEGGGGGGGGCDFFGGFGGGGGGGGGFEDEGGFGGCGGF@EFEFFFGFGFGFFFDDGFGGFFFG>0=DF@FG:?FEFFFFFEFFFEA8@7@D18AF<>FFB26<9FDF<?>99<FFA>AF(?AFDAA)
@M02352:288:000000000-CKWC8:1:1101:6564:14024 2:N:0:TAGCGCTC+AAGGAGTA
TAACCTTGCGGCCGTACTCCCCAGGCGGTCAACTTAGTGCGTTAGCTGCGCCACTCACGTCTCAAGGACACAAACGGCTAGTTGACATCGTTTACGGCGTGGACTACCAGGGTATCTAATCCTGTTCGCTCCCCACGCTTTCGTACCTCAGCGTCAGTATCTGTCCAGGTGGCCGCCTTCGCCACTGATGTTCCTTCCAATCTCTACGCATTTCACCGCTACACTGGAAATTCCACCACCCTCTACAGTACTCTAGTTTGCCAGTTCAAAATGCAGTTCCA
+
GGGGGGGGGGGGGGFGGGGGGGGGGGGGGGGGGGGGGGGFGGGGGGGGGGGGGGGGGGGGGGGGGGGGGGGGGGGGGGDEGGGFGGGGGGGGGGGGGGGGGGGGGGGGGGGGGGGGGGGGGGGGGGGGGGGGGGGGGGGGGGGGGGEGGGFGGGGGGFFEDGGGGGGGGGGGGGGGGGGFFDGGGGGCFFGGGFFFFFFFFGFGFFFGGD>DFF<FGFFFFF>FGGFD:FFFFFAD:?F:BFFF)6A04:ADFFF4>A4ADAAFFBFFFADFFBFABAFB2
@M02352:288:000000000-CKWC8:1:1101:5304:14100 2:N:0:TAGCGCTC+AAGGAGTA
TAATCTTGCGACCGTACTCCCCAGGCGGTCTACTTATCGCGTTAGCTGCGCCACTAAAGGATCAAGTCCTCCAACGGCTAGTAGACATCGTTTACGGCGTGGACTACCAGGGTATCTAATCCTGTTTGCTCCCCACGCTTTCGCACCTCAGTGTCAGTATCGAGCCAGTCAGTCGCCTTCGCCACTGGTGTTCCTTCCCATCTCTACGCATTTCACCGCTACACAGGAAATTCCACTAACCTCTCTCGTACTCTAGTGAGTCAGTTTTGAATGCATTTCCA
+
FCFDFGGGGGGGGGGGGGGGGDGEGFGGGGGGGGGGGGGGGGGGGGGGGGGGGGGGGFGGGGGGGGCGGGGGGGGDGGGGGGGGGGGGFGFGGGGGGGGGGGGGGGFGGGGGGGGFGGFGGGGGFFGGGGGDFGGGGGGGFGGEEGCCFGGGGGGFFGGGGGGGGGC5D>;EGGGGD4DF;<CED6?F;?FGGCA3>;ACFF+;51+:<C>DGFEFFE>99><F4<2*:;@*9@BAF>7>B212:2>((461<-)0-5*4-6>AAAAB<?2))4B4*-<))
@M02352:288:000000000-CKWC8:1:1101:20740:14112 2:N:0:TAGCGCTC+AAGGAGTA
TAATCTTGCGACCGTACTCCCCAGGCGGTACACTTAATGTGTTAACTGCATTACTGCAAGGTCTAGCCTCACAACAACTAGTGTACATCGTTTAGGGCGTGGACTACCAGGGTATCTAATCCTGTTCGCTACCCACACTTTCGCACATGAGCGTCAGTTACTGACCAGGGAGTCGCCTTCGCCACTGATGTTCCTCCAGATATCTACGCATTTCACCGCTACACCTGGAATTCCACTCCCCTCTCCAAAACTCTAGCCTGCCAGTTCTAAATGCAATTCC
+
DFGGGGGGGGDGGGGGGGGGGGGGGGGGGGEDGGGGGGGGGGGGGGGGGFCDFGGGGGGGGGGGGGGGGGGGGGGGGGGGGGGGGGGGGGGGGGGGGGGGGGGGGGGGGGGGGGGGGGGGGGFGGGCECEGGGGDGDEGGFGGGEGGGCGGDEGGGGGGCFFGGGGFGGGGGGGGDGGGFFGEGDGGGGGGGGFFFFFFGFGFGFFFG4C:DGFCFFDB>BFFFFD;C@FFFFFFFFF7?:??B?FFFBBB?DFA=2:4:2:B:>>AFD26<AAF<B4A>
@M02352:288:000000000-CKWC8:1:1101:5319:14117 2:N:0:TAGCGCTC+AAGGAGTA
TAATCTTGCGACCGTACTCCCCAGGCGGTCTACTTATCGCGTTAGCTGCGCCACTAAAGGATCAAGTCCTCCAACGGCTAGTAGACATCGTTTACGGCGTGGACTACCAGGGTATCTAATCCTGTTTGCTCCCCACGCTTTCGCACCTCAGTGTCAGTATCGAGCCAGTCAGTCGCCTTCGCCACTGGTGTTCCTTCCCATCTCTACGCATTTCACCGCTACACAGGAAATTCCACTAACCTCTCTCGTACTCTAGTGAGTCAGTTTTGAATGCAGTTCCA
+
FEGGFGGGGGGGGGGGCGGGGEG@GGECFGGGGGGGGGFFGGEGGGGGGGGGGGGGGGGGGGGGGGGGGGGGGGGGGGGCFDGFGGGGGEGGGGGEGGGGGGGGFGF@FEGGGGGGGFGGGFGGGGGGDFGFGGGGEGGGGGGDGGGGFGGGGGGGGGGGGEGGGGC>F:DDGGDGGGCAFDGGGGGF968<:CFEFFFFFFFFEFF3CCDGGFCFG@B>FEFFGG0C1?F?B4>FB>?BB9:<?7??F<206:<F2)12).4<AFFFFF6-6<@<F><A4
@M02352:288:000000000-CKWC8:1:1101:20638:14127 2:N:0:TAGCGCTC+AAGGAGTA
TAATCTTGCGACCGTACTCCCCAGGCGGTCTACTTAACGCGTTAGCTCCGAAAGCCACGGCTCAAGGCCACAACCTCCAAGTAGACATCGTTTACGGCGTGGACTACCAGGGTATCTAATCCTGTTTGCTCCCCACGCTTTCGTACCTCAGCGTCAGTATCGAGCCAGTAAGCCGCCTTCGCCACTGGTGTTCTTCCGAATATCTACGAATTTCACCTCTACACTCGGAATTCCACTTACCTCTCTCGATCTCAAGACTAACAGTTTTGGAGGCAGTTCCG
+
FEGFCFGGGGEGEGGFGFGGGGGGGCGGBEGGGGGGGFGGGGGGGGGGFGGEECEFFFGGGGDGGFGGGGGGGGGGGGGGGGGG<FGGDFGGGFEFDGGCEEGC,=BFFFGGEF8DFGGGGGGFDFGGGCGGGGFGGGGGGGCEDFECFF8E>C5??FCBEGGGGFGGCFC?CCCDGCD*:58EGGGGGGEGGFFFEFFGECADEF=CDGFCCFAFG682469FCGFG0:09*@>BF>>98-37:?762.32.6:?AB?272>)-6A<(131:6;05644(
@M02352:288:000000000-CKWC8:1:1101:25999:14144 2:N:0:TAGCGCTC+AAGGAGTA
TAACCTTGCGGCCGTACTCCCCAGGCGGTCAACTTAGTGCGTTAGCTGCGCCACTCACGTCTCAAGGACACAAACGGCTAGTTGACATCGTTTACGGCGTGGACTACCAGGGTATCTAATCCTGTTCGCTCCCCACGCTTTCGTTCCTCAGCGTCAGTATCTGTCCAGGTGGCCGCCTTCGCCACTGATGTTCCTTCCAATCTCTACGCATTTCACCGCTACACTGGAAATTCCACCACCCTCTACAGTACTCTAGTCTACCAGTTCAAAATGCAGTTCCA
+
FGGGGGGGGGGGGGGGGGGGGGGGGGGG@FGGGGGGGGGGGGGGGGGGGGGGGGGGGGGGGGGGGGGGGGGGGGGGGGEGGGGGGGGGGGGGGGGGGGGGGGGGGGFFFGGGGGGFGGGFGGGGGGGGGGGGGGGGGGGGGGGGGGGGGGGGGGGGGGGGGGGGGGGGFGGGFFDGDGGFFGGEGGGC?FCFGFFFFA=DF4@GFFFCC5BGG@2@FD;BBF?:FC<G7=FFF=261<?FFBFFFF<?F9<<AFFFAFFFFFF>>9<DFFFFB<?>FAA>4
@M02352:288:000000000-CKWC8:1:1101:22113:14164 2:N:0:TAGCGCTC+AAGGAGTA
TAACCTTGCGGCCGTACTCCCCAGGCGGTCAACTTAGTGCGTTAGCTGCGCCACTCACGTCTCAAGGACACAAACGGCTAGTTGACATCGTTTACGGCGTGGACTACCAGGGTATCTAATCCTGTTCGCTCCCCACGCTTTCGTTCCTCAGCGTCAGTATCTGTCCAGGTGGCCGCCTTCGCCACTGATGTTCCTTCCAATCTCTACGCATTTCACCGCTACACTGGAAATTCCACCACCCTCTACAGTACTCTAGTTTGCCAGTTCAAAATGCAGTTCCA
+
FFGGGGGGGGGGGGGGGGGGGGGBFGEGGGGFGGGGGGGGGGGGGGGGGGGGGG@EGGG@FFGGGGGGGGGFGGGGGGGGGGGGGGGGGGGGGGGGGGGGGGGGGGGGGCGGGGGGGGDFFGGGGGGGGGGGGGCFCGEGFGGFGGGGGGGGGGGGEGFGGGGGFGGFFGGGGGGCGGGFFGGGGGD?F7EFDEFFFAACF4+CEFC39=BGGFAFGFFFFFDFGGFGBBFFFFFF:<60:1:BFFA):4<>AFA46<65>240:AFBF>2<<A*6@A<<4
@M02352:288:000000000-CKWC8:1:1101:17754:14184 2:N:0:TAGCGCTC+AAGGAGTA
TAACCTTGCGGCCGTACTCCCCAGGCGGTCTACTTATCGCGTTAGCTTCGCCACTAAGTCATTACAACCCAACGGCTAGTAGACATCGTTTACGGCGTGGACTACCAGGGTATCTAATCCTGTTTGCTCCCCACGCTTTCGCACCTCAGTGTCAGTATCAATCCAGAGTGTCGCCTTCGCCACTGATGTTCCTTCCTATATCTACGCATTTCACCCCTACACAGGAAATTACACCACCCTCTACAGTACTCTAGTTTGCCAGTTCAAAATGACGTTCCAAA
+
GGFGGGGGGEEGGGGGGGGGGGGGGGGGEGGCFGGGGGGGDGGGGGGGGEFGGGGGGGCEFGFDEFGGGGDFGFGDFG<BFGFFCEGGGGGCCFD:7>FGFFC8ADFG@FGFFGFGEDDGGCFFGGGFEGDFEF+C@EGFCC>EG:C59,@FGF9EC;@9@,?DC,,>DC>CE5<*7FGEBG=86:7EFFEDFCF@<AA>ACF74>BG*=@+7@))=)6=>F))//:<>4*9*/(-4<(((,46<2>)6-).--6F)-95<:2.:.4)).)))4>07:):)
@M02352:288:000000000-CKWC8:1:1101:6952:14218 2:N:0:TAGCGCTC+AAGGAGTA
CAGTCTTGCGACCGTACTCCCCAGGTGGGATACTTATCACTTTCGCTTAGTCACTGAGCATTCGCCCAACAACTAGTATCCATCGTTTACGGCGTGGACTACCAGGGTATCTAATCCTGTTCGCTCCCCACGCTTTCGTCCATGAGCGTCAGTATATACGTAGTAGACTGCCTTCGCAATCGGTATTCTAAGTAATCTCTATGCATTTCACCGCTACACTACTTATTCTATCTACTTCCGTATAACTCAAGTCAACCAGTATCAAAGGCAGTTCCATAGTT
+
GFGGCFFGFGDGEGGGGGGGGGGGGGGDGGGGGGGGGGGGGGGGGGGGDGGGGGGGGGGGGGGGGGGGGGGGGGGGGGGGGGGGGGGGGGDGGGGGG7FGFGGGGGGGGGGGGGGGGGGGGGEGGGGGGGGDGGGGGGGGGGGGGGGGGGGGGGGGGCFGGGGGGGFGGGGGGGGGGGGBFFEGGGGGGGGGGFFEFFFGFGFGFFFGGGFCGF9BGFFFFFEFDGFGFFFFFFFFFFA142@EC<9/<?2>AAFF:B5AA26A<<A:6?<?<A=<BA7BF
@M02352:288:000000000-CKWC8:1:1101:5947:14227 2:N:0:TAGCGCTC+AAGGAGTA
[truncated: 30,001,963 more chars]
