# Supplementary material for: Hidden interactions in the intertidal rocky shore: variation in pedal mucus microbiota among marine grazers that feed on epilithic biofilm communities
Source: PeerJ. 2022 Sep 23;10:e13642. doi: 10.7717/peerj.13642 (PMC9512015; doi:10.7717/peerj.13642)
Supplement: Supplemental Information 20 [file peerj-10-13642-s020.gz › peerj-10-13642-s020]

@M02352:288:000000000-CKWC8:1:1101:20713:1993 1:N:0:TAGCGCTC+CTAAGCCT
TACGAGGGGTGCAAGCGTTAATCGGAATTACTGGGCGTAAAGCGTGCGTAGGTGGTTTGTTAAGCAAGATGTGAAAGCCCCGGGCTCAACCTGGGAACTGCCTTTTGTACTGGCAAACTTGAGTTTTGTAGAGGGTAGTGGAATTTCCAGTGTAGCGGTGAAATGCGTAGAGATTGGAAGGAACATCAGTGGCGAAGGCGGCTACCTGGACAAATACTGACACTGAGGCACGAAAGCGTGGGGCGCAAACAGGATTAGATACCCTGGTAGTCCACGCCGTAA
+
GFDF6C:CEGGC<,EFGGE@,CC@B::FFGEFF8DFGGGCFGGGFDEGGEFGCCFE<F?EFD<9,9C,?B,C,E,55B=<CCC7B=?,,B=A,=+,,DF,E,C?DBC,,CD9<3,,,6C,,,:B,8E8@,=,,=+@,3@,DC9@CCC7,3@>FD;93@CCC@FED9BE7C>,,?D,B,;CEGGFC:C,CF;CE8*1C5EE>CE5CCGD*00+18A7<F7?C6+3<7C*A*975?DE**>**:;(,75<*17)4<FF7=)@7?8*/0*9)95<@>619457**
@M02352:288:000000000-CKWC8:1:1101:19881:2049 1:N:0:TAGCGCTC+CTAAGCCT
TACGGAGGGTGCAAGCGTTAATCGGAATTACTGGGCGTAAAGCGTACGTAGGTGGTTTGTTAAGTTGGATGTGAAAGCCCAGGGCTCAACCTTGGAACTGCATTCAAAACTGATGAACTAGAGTATGGTAGAGGTAAGTGGAATTTCCTGTGTAGCGGTGAAATGCGTAGAGATGGGAAGGAACATCAGTGGCGAAGGCGACTTACTGGACCAATACTGACACTGAGGCACGAAAGCGTGGGGAGCAAACAGGATTAGATACCCTGGTAGTCCACGCCGTAA
+
GGGGGGGGGGGGGGGGGGGGFGGGGGGGGGGGGGGGGGGGGGGGGGGGGGGGFGGGGGEGGGGGGFFCGFEGFGAFGFFFFFGGGGGGGGGGGGGGGGGGGFGF<FFGCGGGGGDFGGG<FCFFGEFCFGGFFFGGGGGGFGGGGGGAFGGFGFGFGGGGGGGFGFGGGEGECGGGCGGEGGGGGGGGGGGGGGGGGGGGGGGGGGG;FGGGGGGGGGGGGGGGGGGGG5D<GGGECEDEGDF?>FCGCGFFB?F><FBFGGG<@FCF9?AB@FFFF?3359
@M02352:288:000000000-CKWC8:1:1101:23319:2294 1:N:0:TAGCGCTC+CTAAGCCT
TACGGAGGGGGTTAGCGTTGTTCGGAATTACTGGGCGTAAAGCGCACGTAGGCGGATCAGAAAGTATAGGGTGAAATCCCAGGGCTCAACCCTGGAACTGCCTTGTAAACTCCTGGTCTTGAGTTCGAGAGAGGTGAGTGGAATTCCGAGTGTAGAGGTGAAATTCGTAGATATTCGGAGGAACACCAGTGGCGAAGGCGGCTCACTGGCTCGATACTGACGCTGAGGTGCGAAAGTGTGGGGAGCAAACAGGATTAGATACCCTGGTAGTCCACACCGTAA
+
GFEDGC@EC@E@F<FGFFFFGFECFDGGGGGFFCGGEFECDGGGECCFGFGEGGGGCCFC<?EFFFGGGGGGGGGGGGGGGGGDC,BCFDFGGFGGGGGF9DFFFEGGGFGFGGGGF,3EFFCEFFGGCGGGGGFEGGGFFFFGGGGFGGGGDGFGGGF@FGGGGGGGGGGGGGGFFFGGGGG:F:FGGGGFGGGG8EFGGG=EGGGGGGGGEDCFCFGGGGDEEDGF?FGGGGDB:FGFCEF09:DFGFF;?F*:?F6FGC<C4FGF<@AA**=>6?EBFC
@M02352:288:000000000-CKWC8:1:1101:9948:2392 1:N:0:TAGCGCTC+CTAAGCCT
TACAGAGGGTGCAAGCGTTAATCGGAATTACTGGGCGTAAAGCGCGCGTAGGTGGTTTGTTAAGTCGGATGTGAAAGCCCAGGGCTCAACCTTGGAATTGCACCCGATACTGGCAGGCTAGAGTACGATAGAGGAGTGTGGAATTTCCTGTGTAGCGGTGAAATGCGTAGATATAGGAAGGAACATCAGTGGCGAAGGCGACACTCTGGATTGATACTGACACTGAGGTGCGAAAGCGTGGGGAGCAAACAGGATTAGATACCCTGGTAGTCCACGCCGTAA
+
GGGGGGGGGGGGGGGGGGGGGGGGGGGGGGGGGGGGGGGGGGGGGGGGGGGGFGGFFGGGGGGGGGGGGGGGGGGGGGGGGGGGGGGGGGGGGGGGGGGGGGFGGGGGGGGGGGGGGGGGGGGGGGGDGGGGGGCFFGGGGGFGGGGGGGGGGGGGGGGGGGGGGGGGGGGCFGGGGGGGGGGGGGGGGGGGGEGGGGGGGGGGGGGGGGDCFGGF@CGGGGGGGGGGGGGGGGGFGGGGGGFFBEFGFDFFF?F=?FFFGGGGFFGFBFFFFGFFFFFFGG
@M02352:288:000000000-CKWC8:1:1101:13620:2471 1:N:0:TAGCGCTC+CTAAGCCT
TACGGAGGGTGCAAGCGTTAATCGGAATTACTGGGCGTAAAGCGCACGTAGGTGGTTTGTTAAGTTGGATGTGAAAGCCCAGGGCTCAACCTTGGAACTGCATTCAAAACTGGCGAACTAGAGTACTGTAGAGGGTGGTGGAATTTCCAGTGTAGCGGTGAAATGCGTAGAGATTGGAAGGAACATCAGTGGCGAAGGCGGCCACCTGGACAGATACTGACGCTGAGGAACGAAAGCGTGGGGAGCGACCAGGATTAGATACCCTGGTAGTCCAAGCCGTAA
+
GGGFGGGGGGGGGGGGGGGGCFGCFFGGGGGGGGGGGGDGGGGGD7FFEFGGEFG?=FGGGGGGGGGGGGGGGGGGFCFGGGGGGGGGGGGGCEFGGGGGGGGGGGGGGGGGFFD7CFGGGFFEDDBEFFGGGFC>FEFGGGFGGFCF9CF@FAEGGGGGFFGGGGGCCEG9CF?FBFGGGGFCF9CFFGGFDEGEGGGGGGGGGGGGGFGC58EGC+A7A>EG=9FGG6DDGDC@<5/AGGF?955D/)88:?GGD?2/9C@C67CFAFBB?**)(4>?GD
@M02352:288:000000000-CKWC8:1:1101:9303:2473 1:N:0:TAGCGCTC+CTAAGCCT
TACGAGGGGTGCAAGCGTTAATCGGAATTACTGGGCGTAAAGCGTGCGTAGGTGGTTTGTTAAGCAAGATGTGAAAGCCCCGGGCTCAACCTGGGAACTGCATTTTGAACTGGCAAACTAGAGTATTGTAGAGGGTAGTGGAATTTCCAGTGTAGCGGTGAAATGCGTAGAGATTGGAAGGAACATCAGTGGCGAAGGCGGCTACCTGGACAAATACTGACACTGAGGCACGAAAGCGTGGGGAGCAAACAGGATTAGATACCCTGGTAGTCCACGCCGTAA
+
GGGGDCEEGGGGGGGGGGGGCFGGGGGGGGGGGGGFFFEDFGGGFFGGFGGEEGGFFEFGGEFGGGGGGGGGGGGGGGGGGGGGGEGGGGGEGGGGGGGGGGGGGGGGFGGGGGGGEGGGGGGFE9FFGGGAFGGFGGGGGGCFGGGFGGGGGGGGGGGGGFGGGGGGGGGGGGGGGGGGGGDGGGGGGGGGGGGGGGGGGGGGGGGGGGGGF?9FGGGGDFEEGGGGGGGGGGC:DGGGGGF?FE3FGGFFFFGGFF2F?CEG@FGFFFFFFFFF;?FBDD
@M02352:288:000000000-CKWC8:1:1101:10314:2527 1:N:0:TAGCGCTC+CTAAGCCT
TACGGAGGGTGCAAGCGTTATCCGGAATCACTGGGTGTAAAGGGTGCGTAGGCGGCCTGACAAGTCAGAGGTGAAATGCACGGGCTTAACTGGTGAATTGCCTTTGAAACTGTCAAGCTAGAGTTATGTTGAGGTTAGCGGAATGAGTCATGTAGCGGTGAAATGCATAGATATGACTTAGAACACCAATTGCGTAGGCAGCTAGCTAGGCATTAATTGACGCTGAGGCACGAAAGCGTGGGGAGCGAACAGGATTAGATACCCTGGTAGTCCACGCCGTAA
+
GGGG>EEG7,BFGGGGGGG@FGGGGG:F,FGFFGGF,CGEFGGGEF7FBFG@FGG7+BFGGFGGGGGGGFGGGGGGG?FGGG+>FGFGGG9C,8EFE@FGG,FFGGGGGGGGGFE,DEG,FD,E==BF93@@FGFBBGGGGEGG7,3F=3EFGGGGGGGGGGGGGG,DFGGGGGDC,,6>EGGGGGGG:F@FGGCEGGGDGGFEGGG;F6D?8<CC9FGGGGCGGGGGG*CDGEGFGGGGGGF?FFCDGGFFFFGGFFFFFFGGFFGFFFFFFGFF>:)4CC
@M02352:288:000000000-CKWC8:1:1101:21478:2577 1:N:0:TAGCGCTC+CTAAGCCT
TACGGAGGGTCCGAGCGTTAATCGGAATTACTGGGCGTAAAGCGCGCGTAGGTGGATTGGTCAGTCAGATGTGAAAGCCCAGGGCTCAACCTTGGAACTGCACCTGATACTGCCAGTCTAGAATACGGTAGAGGGTAGTGGAATTTCCTGTGTAGCGGTGAAATGCGTAGATATAGGAAGGAACACCAGTGGCGAAGGCGACTACCTGGACCGATATTGACACTGAGGTGCGAAAGCGTGGGGAGCAAACAGGATTAGATACCCTGGTAGTCCACGCCGTAA
+
GGGGGFGGGFFGGGGGGGGGGAFGGGGGGGGGGGGGGGGGGGGGGGGGGGGGFGGGGGFGGGGGGGGGGGGGGGGGGGGGGGGGGGGGGGGGGGGGGGGGGGFFGGGGGGGGGGGGGGGGGGGGGGDGFFECFFGGGGGGFGGGGGGGGGGGGGGGGGFGGGGGGFGGGGGFGGGGGGGGGGGGGGGGGGGGGGGGGGGGGGGGGGGGGGFGG5C>EGFFGFFGGCEFFGGDGEDECGGGGGE?>EGGGGFF?FGF>FFFGGGFFFGFFFFFFG439:DFGG
@M02352:288:000000000-CKWC8:1:1101:24723:2591 1:N:0:TAGCGCTC+CTAAGCCT
TACGAGGGGTGCAAGCGTTAATCGGAATTACTGGGCGTAAAGCGTACGTAGGCGGTTTGTTAAGCAAGATGTGAAAGCCCAGGGCTCAACCTTGGAACTGCATTTTGAACTGGCAAACTAGAGTACTGTAGAGGGTGGTGGAATTTCCAGTGTAGCGGTGAAATGCGTAGAGATTGGATGGAACATCAGTGGCGAAGGCGGGCACCTGGTCAGATACTGACGCTGATGTACGAAAGCGTGGGGAGCGAACAGGATTAGATACCCTGGTAGTCCACGCCGTAA
+
G9FF@FGGG@FCF<FC@B@FFCFFEGGGFG@EDGGGGCGE-CFFCC>CC=FCEEGGGGGGGGFGGGGGGGGEGGGGGFEGGAFGDFGGFFGGGFFFGFGFGGGGG9DGDGGFFGGGGEFGGFEDCF@FFFFCFGDCFGG<FFCFGGGGFG;FCGGGGGFFGGGFCC*>CECFGGGG8C,?:CF<C<FF@C9CEGGGGGGCE*//8::+*+*3*<7C:FFFGGGGGG+A+<CD=;CEGGGGE5)14>CCE<>F?1*:3FAFFGEFFFG?BFFB?CFBFB39CC
@M02352:288:000000000-CKWC8:1:1101:13086:2596 1:N:0:TAGCGCTC+CTAAGCCT
TACGGAGGGGGTTAGCGTTGTTCGGAATTACTGGGCGTAAAGCGCACGTAGGCGGATCAGAAAGTATAGGGTGAAATCCCAGGGCTCAACCCTGGAACTGCCTTGTAAACTCCTGGTCTTGAGTTCGAGAGAGGTGAGTGGAATTCCGAGTGTAGCGGTGAAATTCGTAGATATTCGGAGGAACACCAGTGGCGAAGGCGGCTCACTGGCTCGATACTGACGCTGAGGTGCGAAAGTGTGGGGAGCAAACAGGATTAGATACCCTGGTAGTCCACACCGTAA
+
GGGGGFGGGG@@@FGGGGGGGGGGGGGG8FFGGGGFGGGGGGDG76FGFGGGGGGFGGGF,EFFGGA<AFGGGGGGGG=FFAFGDGGGGGGGFGGGGGGGGGCF@DF,EFF<<FF?BFGGGGGGGGCFAFFECGG>AFCFGGGGFFB>FGGGGGG;FGGGGGGG;FFGGGGGGGGGGGGEGGGGGGGDCFFGGGGGGGGDGGG>FFG9E8*AEGGGGGGGGGGGGGGG+*9CEGCD0<CGGGFFFFCFGGFFFFGGFFFFGGGG?4CFFFFFFFF22?FBGG
@M02352:288:000000000-CKWC8:1:1101:15184:2599 1:N:0:TAGCGCTC+CTAAGCCT
TACGGAGGGTGCAAGCGTTACTCGGAATCACTGGGCGTAAAGAGCGTGTAGGCGGGTTTGTAAGTTTGAAGTGAAATCCAATGGCTCAACCATTAAACTGCTTTGAAAACTGCTTACCTAGAATATGGGAGAGGTAGATGGAATTTCTGGTGTAGGGGTAAAATCCGTAGAGATCAGAAGGAATACCGATTGCGAAGGCGATCTACTGGAACATTATTGACGCTGAGACGCGAAAGCGTGGGGAGCAAACAGGATTAGATACCCTGGTAGTCCACGCACTAA
+
GGGG7CGGG@FG@FGGGGGCCFGGGGGGAGGGGGGFGEGGGG<F<F>CGGGGGGGGCF@GGGGGG9,EF<FFGGGGDGFCFAFGGGGGGGGDGD,,CFFGG<FG,5EFGGGGGGF=AFGCFGGG<<=F,FCGGGGG9@FFGGGGGFFGCGGGGGGFGGGGGGGGCGGGGGG,CG?FF9EGGGGGG9FEDG@FGGGGGGGG8:@GGGGGG:F78FFGFGGGGGGGGGG+<5>DGGGFGGGGGGFFFFGFFFFFFFFF?FF?CF?FFFGFFF<<=FFBF(01DF
@M02352:288:000000000-CKWC8:1:1101:8649:2623 1:N:0:TAGCGCTC+CTAAGCCT
TACGGAGGGTCCGAGCGTTAATCGGAATTACTGGGCGTAAAGCGCACGCAGGCGGTTTGTTAAGCTAGATGTGAAAGCCCTGGGCTCAACCTGGGAATTGCATTTAGAACTGGCAGGCTAGAGTTTTGGAGAGGGGAGTGGAATTCCAGGTGTAGCGGTGAAATGCGTAGATATCTGGAGGAACATCAGTGGCGAAGGCGACACTCTGGATTGATACTGACACTGAGGTGCGAAAGCGTGGGGAGCAAACAGGATTAGATACCCTGGTAGTCCACGCCGTAA
+
GGGGGGGGGGFGGGGGGGGG7,CDFEGGGGEGGGGGGGGEGGFG@EEGGGGGGGGGGDGGGGGG9FFGGGGGGGGGFFFBGAFGGGGGGEGFGCFGGGGGGEFGFGGGGGGGGGFCF7FCG@CFFBFFECFFGFFG@CGGGGDFFDECCFFGGGGFGGGGGGGGG9FEGGGGGGGFGGGGGGG@FCFGDGGGGGGGGGGGCGCG<CGFCCGGGGGF9CFC?FFFGGGGGGGGGGDFGGGGGG@?007<FGFFFBGGFFBFFGC6@@F?DFFFFGF?>FFFGD
@M02352:288:000000000-CKWC8:1:1101:12145:2847 1:N:0:TAGCGCTC+CTAAGCCT
TACGAGGGGTGCAAGCGTTAATCGGAATTACTGGGCGTAAAGCGTGCGTAGGTGGTTTGTTAAGCAAGATGTGAAAGCCCCGGGCTCAACCTGGGAACTGCATTTTGAACTGGCAAACTAGAGTATTGTAGAGGGTAGTGGAATTTCCAGTGTAGCGGTGAAATGCGTAGAGATTGGAAGGAACATCAGTGGCGAAGGCGGCTACCTGGACAAATACTGACACTGAGGTGCGAAAGCGTGGGGAGCAAACAGGATTAGATACCCTGGTAGTCCACGCCGTAA
+
GFFGGGGGGEFGGFGGGFGG<EFGGEFGGGGGGGGGGGEFEGGGEEGGFCGGGGGGGGGGGGGFFFFEFFCG9FGFGGGGGGGEGGGGGGGGGFGGGGGFGFGGGG<:DFGFFGG?,@DFEDGGGGGCFFGGGGGEFGEGFE>FFF@CFCGGGF,@CGGCFGGG,;FEEEE9B9CGGFFGGGGGFGGGFGGGG5EEGGGGGGGECCGFFGFFFGGFFDEFGGGGGGDFGDGGGGCDFGCGGGDF9FG4CGFFBBFFFFBFCFFF?FCF2=A2B>?69?:BD>
@M02352:288:000000000-CKWC8:1:1101:22515:2848 1:N:0:TAGCGCTC+CTAAGCCT
TACGGAGGGTGCAAGCGTTACTCGGAATCACTGGGCGTAAAGAGCGTGTAGGCGGGTTTGTAAGTTTGAAGTGAAAGCCAATGGCTCAACCATGGAACTGCTTTGGATACTGCTTACCTAGAATATGGGAGAGGTAGATGGAATTTCTGGTGTAGGGGTAAAATCCGTAGAGATCAGAAGGAATACCGATTGCGAAGGCGACCTACTGGAACATTATTGACGCTGAGACGCGAAAGCGTGGGGAGCAAACAGGATTAGATACCCTGGTAGTCCACGCCGTAA
+
GGGGGFGGGEGGFGGGGGGGCGGGGGGG<FGGGGGGGGGGGGAFFF:FGGGGFGGBFGGGGGGGGF9FF,EFGGGG,BEE,,BFGFGGGGG+5,BFG8FGG<DF?,:,<BFGGGDG8FGGGG9FGGGGCFGGGGGG@=FGG,@FGCFCFGGGGGG:FGG*>FEG8BFGGGG,?FG?CFFGGGG:CFG7<F:CGGGGGGGGG5*=FFGGGD67C+CF@FFFGGG=EGG++:DGGGGFGDGGGGFFFEGGGFFFFFGGFFAFGGEGFFGFFFFF7FF:B?EFGD
@M02352:288:000000000-CKWC8:1:1101:20721:2902 1:N:0:TAGCGCTC+CTAAGCCT
TACGAGGGGTGCAAGCGTTAATCGGAATTACTGGGCGTAAAGCGTGCGTAGGTGGTTTGTTAAGCAAGATGTGAAAGCCCCGGGCTCAACCTGGGAACTGCATTTTGAACTGGCAAACTAGAGTATTGTAGAGGGTAGTGGAATTTCCAGTGTAGCGGTGAAATGCGTAGAGATTGGAAGGAACATCAGTGGCGAAGGCGGCTACCTGGACAAATACTGACACTGAGGCACGAAAGCGTGGGGAGCAAACAGGATTAGATACCCTGGTAGTCCACGCCGTAA
+
GGGGFFGGGGGGFGGGGFGGFGGGGGGGGGGGGGGGGGGGGGGGGGGGGGGGFGGFGGGGGGGGGGGGGGGGGGGGGGGGGGGGGGGGGGGGGGGGGGGGG9FFGGGGGGGGGGGGGGGGGGGGGGGGGGGGGGGGGGGGGGGGGGGGGGGGGGGGGGGGGGGGGGGGGGGGGGGGGGGGGGGGGGGGGGGGGGGGGGGGEGGGGGGGGGGGGGGGGGGGGGGGGGGGGGGDGGDFGGGGGGFFFFGGGGFFFFGGFFFFGGGGFFGFFFFFFGFFFFFFGG
@M02352:288:000000000-CKWC8:1:1101:20662:2949 1:N:0:TAGCGCTC+CTAAGCCT
TACGGAGGGGGTTAGCGTTGTTCGGAATTACTGGGCGTAAAGCGTACGTAGGCGGATTGGAAAGTTGGGGGTGAAATCCCAGGGCTCAACCCTGGAACTGCCTCCAAAACTATCAGTCTAGAGTTCGAGAGAGGTGAGTGGAATTCCAAGTGTAGAGGTGAAATTCGTAGATATTTGGAGGAACACCAGTGGCGAAGGCGGCTCACTGGCTCGATACTGACGCTGAGGTACGAAAGTGTGGGGAGCAAACAGGATTAGATACCCTGGTAGTCCACACCGTAA
+
GGGGGFGGGGGGGGGGGGGGGGGGGGGGGGGGGGGGGGGGGGGGGGGGGGGGGGG>EGGGGGGGGGGGGGGEGGGGGGGGFFGDFFGGGGGGGGGGGGGGGGGGGGGGGGGGGGGGGGGGGCFGGGGGGGGGGGFGGGGGGGGGGGGGGGGGGFGGGGGGGGGCCGGGDGGFGGFGGGGGGGGGGGGGGGGGGGGGGGGGGGGE?FGGGGGGGC?FGGGGGGGGGGGGGGGGGGGFGGFGGGE04BGGGGFFFFGGFFF=?FGG4>CFFFDFFG@:B?F4CC
@M02352:288:000000000-CKWC8:1:1101:22599:2984 1:N:0:TAGCGCTC+CTAAGCCT
TACGGAGGGGGTTAGCGTTGTTCGGAATTACTGGGCGTAAAGCGTACGTAGGCGGATTGGAAAGTTGGGGGTGAAATCCCAGGGCTCAACCCTGGAACTGCCTCCAAAACTATCAGTCTAGAGTTCGAGAGAGGTGAGTGGAATTCCAAGTGTAGAGGTGAAATTCGTAGATATTTGGAGGAACACCAGTGGCGAAGGCGGCTCACTGGCTCGATACTGACGCTGAGGTACGAAAGTGTGGGGAGCAAACAGGATTAGATACCCTGGTAGTCCACACCGTAA
+
GGGFGDGGGGGGGGGGGGGGGGGGGGGGGGGGGGGGGGEGFGGGBCFGGGGGGGGGGGFG9EFGFGEFGGGGGGGGGGGGGGGGD=FGGGGEGGGGGGGGGGGGEFGDGGGBA=FGGGGGGGGGGGEGGGGGGGGGGGGGGGGGGGGGFGGGGGGGGGGGGGGGGGGGGGGGGGGFGGGGGGGGGGGGGGGGGGGGGGGGGGGGGGGGGGGGGGGGGGGGGGGGGGGGGGGGGGGEFGGGGDB:BDGGGGFFFFGGDFBFGFFGFFGFFFFFFGF?BFFFGC
@M02352:288:000000000-CKWC8:1:1101:17902:3026 1:N:0:TAGCGCTC+CTAAGCCT
TACGAGGGGTGCAAGCGTTAATCGGAATTACTGGGCGTAAAGCGTGCGTAGGTGGTTTGTTAAGCAAGATGTGAAAGCCCCGGGCTCAACCTGGGAACTGCATTTTGAACTGGCAAACTAGAGTATTGTAGAGGGTAGTGGAATTTCCAGTGTAGCGGTGAAATGCGTAGAGATTGGAAGGAACATCAGTGGCGAAGGCGGCTACCTGGACAAATACTGACACTGAGGCACGAAAGCGTGGGGAGCAAACAGGATTAGATACCCTGGTAGTCCACGCCGTAA
+
GGGFC@CECGGGCGGGGCCG@FGGGGBFGGFGGGGFGFGEFGGGFGGEFCFGFGGFFGGGGGGFGFGFF=FFFGGGGGDGGGGGGGGFGGFGGGGDGGGGGGGFCCFGGGAFFGGGGGGFGGGFGGGFGFGGGGGGFFFGGGCCGGGGGFGFFFCDFGGGGGFDFGGECCEEG?EBFEGGGGGGGGFGGGFFGGGGGDGGDGCGGFEGGFFFEF??99CFC6<FGGGGCGGGGGGFGGGGGGFF9BGFFGFF?:C*<@9?CCGC6@GF>F<ABGFFFFE9GD
@M02352:288:000000000-CKWC8:1:1101:9783:3083 1:N:0:TAGCGCTC+CTAAGCCT
TACGGAGGGTCCGAGCGTTAATCGGAATTACTGGGCGTAAAGCGCGCGTAGGTGGATTGGTCAGTCAGATGTGAAAGCCCAGGGCTCAACCTTGGAACTGCATCTGATACTGCTAGTCTAGAATACAGTAGAGGGTAGTGGAATTTCCTGTGTAGCGGTGAAATGCGTAGATATAGGAAGGAACACCAGTGGCGAAGGCGACTACCTGGACTGATATTGACACTGAGGTGCGAAAGCGTGGGGAGCAAACAGGATTAGATACCCTGGTAGTCCACGCCGTAA
+
GGGGGGGGGGGGGGGGGGGGGGGGGGGGGGGGGGGGGGGGGGGGGGGGGGGGGGGGGGGGGGGGGGGGGGGGGGGGGGGGGGGGGGGGGGGGGGGGGGGGGGGGGGGGGGGGGGGGGGGGGGGGGGGGGGGGGGGGGGGGGGGGGGGGGGGGGGGGGGGGGGGGGGGGGEDGGGGGGGGGGGGGGGGGGGGGGGGGGGGGGGGGGGGGF6CGGGGGGGGGGDGGGFGGGCFGGGGFGGGGGGFFFFGDGGFFF0C7?FFFGGCGFFGFFFFFFGFFFBFBGD
@M02352:288:000000000-CKWC8:1:1101:11750:3104 1:N:0:TAGCGCTC+CTAAGCCT
TACGGAGGGTGCAAGCGTTATCCGGATTTACTGGGTTTAAAGGGTGCGCAGGCGGTAATTTAAGTCAGTGGTGAAAGCCTACAGCTCAACTGTAGAACTGCCATTGATACTGGATTACTTGAGTGTGGTAGAGGTAGGCGGAATGAGTCATGTAGCGGTGAAATGCATAGATATGACTCAGAACACCGATTGCGAAGGCAGCTTACTAAACCATTACTGACGCTCATGCACGAAAGCGTGGGGAGCGAACAGGATTAGATACCCTGGTAGTCCACGCCCTAA
+
GGGGGGGGGGGGGGGGGGGFFGGGGFGGGGGGGGGGGGGGGGGGGGGGGGGGGGGGGGGGGGGGGGGGGGGGGGGGGGGGGGGGGGGGGGGGGGGGGGGGGGGGGGGGGGGGGGGGGGGGGGGGGGGGGGGGGGGGGGGGGGGGGGGGGGGGGGGGGGGGGGGGGGGGGGGGGGGGGGGGGGGGGGGGGGGGGGEGGGGGGGGGGGGGGGGGGGGGGGGGGGGEGGGGGGGGGGGFGGDGGGEFFFGGGGFFBFGFFFFFGGGGFFGFFFFFFGFFFFFFGF
@M02352:288:000000000-CKWC8:1:1101:12347:3127 1:N:0:TAGCGCTC+CTAAGCCT
TACGGAGGGTGCAAGCGTTAATCGGAATTACTGGGCGTAAAGCGCGCGTAGGCGGTTACATAAGTTGGAAGTGAAAGCCCCGGGCTCAACCTGGGAACTGCTTTCAAAACTGTGTGACTAGAGTGCAGCAGAGGATAGTGGAATTTCTAGTGTAGCGGTGAAATGCGTAGATATTAGAAGGAACACCAGTGGCGAAGGCGACTGTCTGGGCTGACACTGACGCTGAGGTGCGAAAGCGTGGGGAGCAAACAGGATTAGATACCCTGGTAGTCCACGCCGTAA
+
GGGGGFGGGGGGGDGGGFGGFFGFGGGGGGGGGGGGGFGGGGGGGGGGGGGGGGGGGGGGGGGGGFGG8?FGGGGGGGGGGGGGGGGGGGFGGGGGGGGGGGGGGGGGGGGGGGGGGGGGGGGGGGGGGGGFGGFEFGGGGGGGGGGGGGGGGGGGGGGGGGGGGFGEEGGGGGGGGGGGGGGGGGGGGGGGGGGGGGGGGGGGG?FGGGGGGGGGGGGGGGGGGGGGGGGGGGGDGGGGGGFFF:CCGCFFFFGG2=BFGGGGFFGFFFFBFGFF6<B>G>
@M02352:288:000000000-CKWC8:1:1101:21397:3294 1:N:0:TAGCGCTC+CTAAGCCT
TACGGAGGATCCAAGCGTTATCCGGAATCATTGGGTTTAAAGGGTCCGTAGGTGGATAATTAAGTCAGAGGTGAAATCTTGCCGCTTAACGGTAAAATTGCCTTTGATACTGGTTGTCTTGAGTTATTATGAAGTGGTTAGAATATGTAGTGTAGCGGTGAAATGCATAGATATTACATAGAATACCAATTGCGAAGGCAGATCACTAATAATTAACTGACACTGATGGACGAAAGCGTGGGGAGCGAACGGGATTAGATACCCCGGTAGTCCACGCCGTAA
+
GGGGGGGGGFGGGGGGGGGGGGGGGGGGGGGGGGGFEFGGGGGGGGGGGGGGFGGFFFGGGGGGGGGGGGGGGGGGGGGGGGGGGGGGGGGDGGEGGGGGGGGGGGFFFGGGGGGGGGGGGGFGGDGGFDGGGGGECFGGGGGGFFGGGGGGGGGGGGFGGGGGGGGGGGGGGGGGGGGGGGGGGGGGGGGGGGGCEGGGGGGGGGGGGGG?GGGGGGGGGGGGGGGGGGGDGGGFGGGGGG>:>FGGGGFD?FGGF?BFGGGGFFGF;FFF9CFF9?F9DD
@M02352:288:000000000-CKWC8:1:1101:21418:3294 1:N:0:TAGCGCTC+CTAAGCCT
TACGGAGGATCCAAGCGTTATCCGGAATCATTGGGTTTAAAGGGTCCGTAGGTGGATAATTAAGTCAGAGGTGAAATCTTGCCGCTTAACGGTAAAATTGCCTTTGATACTGGTTGTCTTGAGTTATTATGAAGTGGTTAGAATATGTAGTGTAGCGGTGAAATGCATAGATATTACATAGAATACCAATTGCGAAGGCAGATCACTAATAATTAACTGACACTGATGGAAGAAAGCGTGGGGAGCGAACGGGATTAGATACCCCGGTAGTCCACGCCGTAA
+
GGFGGGGGDGGGGGGGGGGGGGDFGCFGFGGGGFGGGGFGFFGGGGFFFEFFCFGFFFGGGGGGGGGGFG@FFGFGFEGGGGGGGGGGGGGGGGGGEFGGGGGFGGGGFEFEFGGGGGGGFFFGGGGGGGGGGDDDGGGGGGFGCF<FFGGGGGGGGGGGGFFGGGGGGGGGGGGFGGGFFGGGGCFGGGGGGGCGGGGGG5,CBFCEFCFGGGGF,?F9B?CEFDCCGE*;EFGFGG5B7CA?>>DD:D@><()24=B@79CF>:CD>>BA*7*,7?D>CC
@M02352:288:000000000-CKWC8:1:1101:7418:3351 1:N:0:TAGCGCTC+CTAAGCCT
TACAGAGGGTGCAAGCGTTAATCGGAATTACTGGGCGTAAAGCGCGCGTAGGTGGTTTGTTAAGTCGGATGTGAAAGCCCAGGGCTCAACCTTGGAATTGCACCCGATACTGGCAGGCTAGAGTACGATAGAGGAGTGTGGAATTTCCTGTGTAGCGGTGAAATGCGTAGATATAGGAAGGAACATCAGTGGCGAAGGCGACACTCTGGATTGATACTGACACTGAGGTGCGAAAGCGTGGGGAGCAAACAGGATTAGATACCCTGGTAGTCCACGCCGTAA
+
GGGGGGGGGGGGGGGGGGGGGGGGGGGGGGGGGGGGGGGGGGGGGGFGGGGGFGG:DGGGGGGGGGGGGGGGGGGGGFGGGGGGGGGGGGGGGGFGGGGGGGGGGGGGGGGGGGGGGGGGGGGFGGGGFGGGGGGGFGGGGGGGGGGGGGGGGGGGGGGGGGGGGGGGGGGFGGGGGGGGGGGGGGGGGGGGGGGGGGGGGGDGCGCFGFFFGGGGCFGGGGGGGGGGGGGGGGGFDGGGGGEFFFGDFGFFFFCCDFFFGGGGFFGFAFFFFFF?;?EFGD
@M02352:288:000000000-CKWC8:1:1101:16027:3377 1:N:0:TAGCGCTC+CTAAGCCT
TACGAGGGGTGCAAGCGTTAATCGGAATTACTGGGCGTAAAGCGTACGTAGGCGGTTTGTTAAGCAAGATGTGAAAGCCCAGGGCTCAACCTTGGAACTGCATTTTGAACTGGCAAACTAGAATACAGTAGAGGGTAGTGGAATTTCCTGTGTAGCGGTGAAATGCGTAGATATAGGAAGGAACACCAGTGGCGAAGGCGACTACCTGGACTGATATTGACACTGAGGTGCGAAAGCGTGGGGAGCAAACAGGATTAGATACCCTGGTAGTCCACGCCGTAA
+
GGGG9@FGGGGGGGGGGGGGGGGGGGFGGGGGGGGGGGGGGGGGC:FFFGGG9FG=CCGGGGGGEFGGGGGGGGGGGGG7EFFEGGGGFGGGGFEGGGGGGG9FGAFEFGGGGGFEFGGGGGFGGGGGGGGGGGGGCGFGGGGGGGFGGGGGGGGGGGGGGGGGGGGGGGGGGGGCEGGGGGGGGGGGGGGGGGGGGGGGGGGGGGGGGGGGGGCGDDGGGGGDFGGGGGGGGGGFFGGGGGFFFFGGGGFFBBGFFFFFGGGGFFGFFFFFFGFFFBFFGG
@M02352:288:000000000-CKWC8:1:1101:12314:3384 1:N:0:TAGCGCTC+CTAAGCCT
TACGAGGGGTGCAAGCGTTAATCGGAATTACTGGGCGTAAAGCGTGCGTAGGTGGTTTGTTAAGCAAGATGTGAAAGCCCCGGGCTCAACCTGGGAACTGCATTTTGAACTGGCAAACTAGAGTATTGTAGAGGGTAGTGGAATTTCCAGTGTAGCGGTGAAATGCGTAGAGATTGGAAGGAACATCAGTGGCGAAGGCGGCTACCTGGACAAATACTGACACTGAGGCACGAAAGCGTGGGGAGCAAACAGGATTAGATACCCTGGTAGTCCACGCCGTAA
+
GGGG9CFGGGGGGGGGGGGG@@FGGGEGGGGGGGGFGGGGGGGGFFGGGGGGFFG8CFEFGGGGFFEGGGGGGGGGGGGDFGGGGGGGGGGCGFGEGGGGGGGGGGGGGGGGGFEDCFGGGGGGG<@FDFGGGGG=FGGGGGGGGFGAFGGGGGGGGGGGGGGGGGGGGGGCFGGFFFGGGGGGFEGGFGGGGGGGGGGGGGGGGGGGGGGD@CFGGGGGGGGGGGGGGGGGGDGFDGGGGGFF;>GGGGFFFFGDBFFFGGGGFFGFFFDFFGFFFFEFGG
@M02352:288:000000000-CKWC8:1:1101:13585:3482 1:N:0:TAGCGCTC+CTAAGCCT
TACGGAGGGGGTTAGCGTTGTTCGGAATTACTGGGCGTAAAGCGTACGTAGGCGGATTGGAAAGTTGGGGGTGAAATCCCAGGGCTCAACACTGGAACTGCCTCCAAAACTATCAGTCTAGAGTTCGAGAGAGGTGAGTGGAATTCCAAGTGTAGAGGTGAAATTCGTAGATATTTGGAGGAACACCAGTGGCGAAGGCGGCTCACTGGCTCGATACTGACGCTGAGGTACGAAAGTGTGGGGAGCAAACAGGATTAGATACCCTGGTAGTCCACACCGTAA
+
GGGGGGGGGGGGGGGGGGGGGGGGGGGGGGGGGGGGGGGGGGGGGGGGGGGGGGGGGGGGGGGGGGGGGGGGGGGGGGGGGGGGGGGFGGGGGGGGGGGGGGGGGGGGGGGGGGGGGGGGGGGGGGGGGGGFGGGGEGGGFGGGGGGGGGGGGGGGFFGFGGGGGGGGGGGGDGFGGGGGGGGGGGGGGGGGGGGGGGGGGGGGGGGGGFGGGGGGGGGGGGGC8CGGGGGGGGG5FGGGGGFFFEGCGGFFFFGGFFFBFFGGFFG?ABAAF7@FFFE?FG
@M02352:288:000000000-CKWC8:1:1101:18208:3497 1:N:0:TAGCGCTC+CTAAGCCT
TACGAGGGGTGCAAGCGTTAATCGGAATTACTGGGCGTAAAGCGTGCGTAGGTGGTTTGTTAAGCAAGATGTGAAAGCCCCGGGCTCAACCTGGGAACTGCATTTTGAACTGGCAAACTAGAGTATTGTAGAGGGTAGTGGAATTTCCAGTGTAGCGGTGAAATGCGTAGAGATTGGAAGGAACATCAGTGGCGAAGGCGGCTACCTGGACAAATACTGACACTGAGGCACGAAAGCGTGGGGAGCAAACAGGATTAGATACCCTGGTAGTCCACGCCGTAA
+
GGGGFGGGGGGGGGGGGGGGEFGGGGGGGGGGGGGGGGGGGGGGGGGGFGGGFGGEGGGGGGGGGGGGGGGGGGGGGGGGGGGGGEGGGGGGGGGGGGGGGGGGGGGGGGGGGGGGGGGGGGGGGGGGGGGGGGGGGGGGGGGGGGGGGGGGGGGGGGGGGGGGGGGGGGGGGGGGGGGGGGGGGGGGGGGGGGGGGGGGGGGGGGGGGFGGFGFGGGGGGGGGGGGGGGGGGGGFGGGGGGFFFFGGFGFFFFGGFFFFFCFGFFGFFFFFFGFFFFDFGD
@M02352:288:000000000-CKWC8:1:1101:7279:3517 1:N:0:TAGCGCTC+CTAAGCCT
TACGGAGGGTGCGAGCGTTGATCGGAATTACTGGGCGTAAAGCGCACGCAGGCGGTTTGTTAAGCTAGATGTGAAAGCCCCGAGCTCAACTTGGGATGGTCATTTAGAACTGGCAGGTTAGAGTCTTGGAGAGGGGACTGGAATTCCAGGTGTAGCGGTGAAATGCGTAGATATCTGGAGGAACCTCAGTGCCAAAGCCGCCTCCTTGGCCTAAGCCTGACGCTAATGTGCGAAAGTGTGGGTAGCGAACAGGATTAGATCCCCTGGTAGTCCACACCGTAA
+
GGGG>FGGGEGG+BFFGGG7@,FFGGGGGGGGGGG?EGGGGGAF+8@F>FGGGGGCEGGE8?FGDF<FAFGGCFGGDF<+B+3@BFGGGGG<F,=:D7F:<=F==F9FFB=3,,33+,@=<,<F:3=:<C,>B**>:*3>BC,F>F9FG7<3<72@FCF*FF9;+4C;=:*,5B+?C<+=*=<<=C7C,7F+2+<2C*2:*:E*;*+<6@4+*02*+3**+***/)<+<+*1AE35>+:EEGB2,)9759)84,>:21)*+<C7.7*7<@--67*.46>6CD
@M02352:288:000000000-CKWC8:1:1101:13938:3647 1:N:0:TAGCGCTC+CTAAGCCT
TACGGAGGGTGCGAGCGTTAACCGGAATTACTGGGCGTAAAGCGCACGCAGGCGGTCTGTTAAGCTAGATGTGAAAGCCCTGGGCTCAACCTGGGAATTGCAGTTAGAACTGGCTGGCTAGAGTTTTGGAGAGGGGAGTGGAATTCCAGGTGTAGCGGTGAAATGCGTAGATATCTGGAAGAACTTCAGTTGCGAAGGCAACTCCCTGGTCAGTAACTGACACTCATGTGCGAAAGTGTGGGTAGCGAACAGGATTAGATACCCTGGTAGTCCACACCGTAA
+
GGGGGDGG+B,FGEFGGGGG7,EFGC7FGG<FFFGF7FDEFG<F7+CF:FGGDGG444EFFGGG<EFGAAFFGGFGG,,:4,B=F8FFGFG8B,+BFGGFGG9FGCF,CFFGGG,F7BC,FDGG<<,@:FFFGG7<*@3@@FFGGF;3<FFGGFGGGCFGGGGGGGCEGGGGGGG99CG+CFGG,,C+,?,?FGGGGGG**;8CCGGGG8>+;:CCEGFGG6E?6CFF+2:CCEGFGGGGCGFB6F3CEGFFFFCD<FFFGG6C?FGFAFBFFGFF?1>:DC
@M02352:288:000000000-CKWC8:1:1101:13594:3727 1:N:0:TAGCGCTC+CTAAGCCT
TACGGAGGGTGCAAGCGTTAATCGGAATTACTGGGCGTAAAGCGCGCGTAGGCGGTTACATAAGTTGGAAGTGAAAGCCCCGGGCTCAACCTGGGAACTGCTTTCAAAACTGTGTGACTAGAGTGCAGCAGAGGATAGTGGAATTTCTAGTGTAGCGGTGAAATGCGTAGATATTAGAAGGAACACCAGTGGCGAAGGCGACTGTCTGGGCTGACACTGACGCTGAGGTGCGAAAGCGTGGGGAGCAAACAGGATTAGATACCCTGGTAGTCCACGCCGTAA
+
GGGGGGEGGGGGGGGGGGGGFGGGGGGGGGGGGGGGGGGGGGGGGGGGGGGGGGGEFGGGGGGGGGFGGFGGGGGGGGGGGGGGEGGGGGGGGGGGGGGGGGGGGGGGGGGGGGGGGGGGGGGGGGGGGGGGGGGFGGGGGGGGGGGGGGGGGGGGGGGGGGGGGGGGGGGGGGGGGGGGGGGGGGGGGGGGGGGGGGGGGGGGGGGGGGGGGGGGGGGGGGGGGGGGGGGGGGGFGGGGGGFFFFGGGGFFB?GG?FBFGGGGFFGFFBFAFGF?BFFFGG
@M02352:288:000000000-CKWC8:1:1101:23670:3876 1:N:0:TAGCGCTC+CTAAGCCT
TACGGAGGGTCCGAGCGTTAATCGGAATTACTGGGCGTAAAGCGCACGCAGGCGGTTTGTTAAGCTAGATGTGAAAGCCCCGGGCTCAACCTGGGAATAGCATTTAGAACTGGCAGACTAGAGTCTTGGAGAGGGGAGTGGAATTTCTGGTGTAGCGGTGAAATGCGTAGATATCAGAAGGAACATCAGTGGCGAAGGCGACTCCCTGGCCAAAGACTGACGCTCATGTGCGAAAGTGTGGGTAGCGAACAGGATTAGATACCCTGGTAGTCCACACCGTAA
+
GGGGGGGEGGGGGGGGGGGGGGGGGGGGGGGGGGGGGGGGGGGGGGGGGGGGGGGGGGGGGGGGGGGGGGGGGGGGGGGGGGGGGGGFGGGGGGGGGGGGGGGGGGGGGGGGGGGGGGGGGGGGGFFFGGGGGGGGGGGGGGGGGGGGGGGGGGGGGGGGGGGGGGGGGGGGGGGGGFGFGGGGGGGGGGGGGGGGGGGGGGGGGGGGGGGGGGGGGGGGGGGGGGGGGGGGGGGFGGGGGGFFBFGGGGFFF6<C29>FFGGGFFGFFF>DFGFFFFFFGG
@M02352:288:000000000-CKWC8:1:1101:23844:3958 1:N:0:TAGCGCTC+CTAAGCCT
TACAGAGGGTGCAAGCGTTAATCGGAATTACTGGGCGTAAAGCGCGCGTAGGTGGCTTAATAAGTCAGATGTGAAAGCCCCGGGCTCAACCTGGGAATAGCATTTAGAACTGGCAGACTAGAGTCTTGGAGAGGGGAGTGGAATTTCTGGTGTAGCGGTGAAATGCGTAGATATCAGAAGGAACATCAGTGGCGAAGGCGACTCCCTGGCCAAAGACTGACGCTCATGTGCGAAAGTGTGGGTAGCGAACAGGATTAGATACCCTGGTAGTCCACACCGTAA
+
GGGDFGGGGGGGGGGGGGGGFGGGGGGGGGGGGGGGGGGGGGGGGGGGGGGGFGGGFGGGGGGGGGGGGGGGGGGGGGGGGGGGGGGGGGGGGGGGGGFGGFGGGGGGGGGGGGGGEFGGGGGGGGGGGGGGGGGGGGGGGGGGGFGGGGGGGGGGGGGGGGGGGGGGDGGGDFGGGGGGGGGGGGGGGGGGGGGGGGGGEGGGGGGGGGGGGGGGGGGGGGGDEGGGGEFDEGGFGGGGGGFFFFGGGGFFF0FGFFFFGGGGF:FFBFFFFGFFFBFFGG
@M02352:288:000000000-CKWC8:1:1101:24071:3983 1:N:0:TAGCGCTC+CTAAGCCT
TACGAGGGGTGCAAGCGTTAATCGGAATTACTGGGCGTAAAGCGTGCGTAGGTGGTTTGTTAAGCAAGATGTGAAATCCCCGGGCTCAACCTGGGAACTGCATTTTGAACTGGCAAACTAGAGTATTGTAGAGGGTAGTGGAATTTCCAGTGTAGCGGTGAAATGCGTAGAGATTGGAAGGAACATCAGTGGCGAAGGCGCCTACCTGGACAAATACTGACACTGAGGCACGAAAGCGTGGGGAGCACACAGGATTAGATACCCCGGTAGTCCACGCCGTAA
+
G<CCDFED+66CF<F@C@@F<<CDF:@FGGGFGGGGGCC:6EFG:?FGCFGE6=CF=CF=EAFGFFG<BE??,B@F,A=BFED+@=?FG8F<,B7FCFGAFF<?5<B>F8F9,,,5B=<C9=<FC<@=FDGGGG7:<7FG<,7EG,<F<C=7F,3,3*@@FGGGGGEE5CE<D?;;,?CGE>:F:,,2,@FBED@8*=F8**3=<>++:3*+/*<<FC+<CGGC6CFCCC53CE*)*/1*::5(,.1*:*<:?6CC296FFC8>))))4).6@GFFB:7;*/
@M02352:288:000000000-CKWC8:1:1101:19795:4008 1:N:0:TAGCGCTC+CTAAGCCT
TACGGAGGGGGTTAGCGTTGTTCGGAATTACTGGGCGTAAAGCGCACGTAGGCGGATCAGAAAGTATAGGGTGAAATCCCAGGGCTCAACCCTGGAACTGCCTTATAAACTCCTGGTCTTGAGTTCGAGAGAGGTAAGTGGAATTCCGAGTGTAGAGGTGAAATTCGTAGATATTCGGAGGAACACCAGTGGCGAAGGCGGCTTACTGGCTCGATACTGACGCTGAGGTGCGAAAGTGTGGGGAGCAAACAGGATTAGATACCCTGGTAGTCCACACCGTAA
+
GGGGGFFGGGGFGGGGGFFGGGGGGGGGGGGGGGGGGGEGGGGGGGGGGGGGGGGGGGGGGFGGGGGGGGGGGGGGGGGGGGGGGGGDFGGGGGGGGGGGGGGGFGGGGGFFFGGGGGGGGGGGGGGGGGGGGGGGGGGGGGGGGGGGGGGGGGGGGGGGGFGFGGGGGGGFGGGGGGGGGGGGGGGGFGGGGGGGGGGGGGGGGGGGGGDGGGGGGGGGGGGD=CGGGGGGGGGEGFFGGGFFFFGGGGFF<B<FFF2=FEGG?FDFFFFFFGFFBBF0FD
@M02352:288:000000000-CKWC8:1:1101:5850:4023 1:N:0:TAGCGCTC+CTAAGCCT
TACGAGGGGTCCAAGCGTTAATCGGAATTACTGGGCGTAAAGCGTACGCAGGCGGTTCATTAAGCCAGATGTGAAATCCCCGGGCTCAACCTGGGAATTGCATTTGGAACTGGTGAACTAGAGTCTTGTAGAGGGGGGTAGAATTTCAGGTGTAGCGGTGAAATGCGTAGAGATCTGAAGGAATACCGGTGGCGAAGGCGGCCCCCTGGACAAAGACTGACGCTCATGTACGAAAGCGTGGGGTGCAAACAGGATTAGATACCCTGGTAGTCCACGCCGTAA
+
GAECCFDCD@CGG@FGGECG@FFFG>FGGEFFGCGGGFE:<FFGCG@FGGGGGGGGGGGGGDCEDFAEEFEBDFGFFEEGGGGEC+BFFC,FADCFG=8DF>F<<FGFGFFGFDFAFFFGGFF@>@FFFGF=FGGGGGGGGGGGGG99CFEFGFGFEEGGFFEGC:EEGGDFFGGC??FGGGGGGGFGGEEGGGEGGGCGGGCEEGGG=FGGGG8EGGGGCE*C8CGGGGGCCEC>CEGGGGF17@D>+>FFBFFFFF26030*7;FF)/5-/*/2,377C<
@M02352:288:000000000-CKWC8:1:1101:24550:4049 1:N:0:TAGCGCTC+CTAAGCCT
TACGGAGGGTGCAAGCGTTATTCGGAATTACTGGGCGTAAAGAGCGTGTAGGCGGGTTTGTAAGTTTGAAGTGAAATCCAATGGCTCAACCATTGAACTGCTTTGAAAACTGCTTACCTAGAATATGGGAGAGGTAGATGGAATTTCTGGTGTAGGGGTAAAATCCGTAGAGATCAGAAGGAATACCGATTGCGAAGGCGATCTACTGGAACATTATTGACGCTGAGACGCGAAAGCGTGGGGAGAAAACAGGATTAGATACCTGGGTAGTCCACGCCCTAA
+
G<CCB7@@@66FE6EDCB@C,,9CF7@F,@,C@@FEFFC6-CCF8CFGCFFDGGGGCF7+BEEGG<@EF9F?,?FGGCEF<FF8FCFFC,4B,C,AFG95C,E@D?FFABFGFF9<=A9DD9=,3,CFC7>:FCDFFFEGGGFG7;,3FC=F>F=F7:>FEG;,DDFBC>5F9CFFG9EG7FCCFCCC7<FCFECEED=C5*82,BCC+C<FC0+<F?C7?E*CGGFGGCGDD8D><CG8>C@0-)2>755;:27>?F>FFG6**)9.6)84FGF0(()-02
@M02352:288:000000000-CKWC8:1:1101:17726:4066 1:N:0:TAGCGCTC+CTAAGCCT
TACGAGGGGTGCAAGCGTTAATCGGAATTACTGGGCGTAAAGCGTGCGTAGGTGGTTTGTTAAGCAAGATGTGAAAGCCCCGGGCTCAACCTGGGAACTGCATTTTGAACTGGCAAACTAGAGTATTGTAGAGGGTAGTGGAATTTCCAGTGTAGCGGTGAAATGCGTAGAGATTGGAAGGAACATCAGTGGCGAAGGCGGCTACCTGGACAAATACTGACACTGAGGCACGAAAGCGTGGGGAGCAAACAGGATTAGATACCCTGGTAGTCCACGCCGTAA
+
GGGGFFGGGGGGGGGGGGGGEGGGFFGGGGGGGGGEFFGGGGGGGGGGGGGGFGGEGGGGGGGGGGGGGGGGGGGGGGGGGGGGGGGGGGGGGGGGGGGGGGGGGGGGGGGGGGGGGGGGGGGGGGGGGGGGGGGGGGGGGGGGGGGGGGGGGGGGGGGGGGGGGGGGGGGGGGGGGGGGGGGGGGGGGGGGGGGGGGGGGGGGGGGGGGGGGGGGGGGGGGDGGGGGGGGGGGGFGGDGGGFFFFGGGGFFFFDFFFFFGCGGFFFFFFFFFGFFFFFFGD
@M02352:288:000000000-CKWC8:1:1101:7625:4071 1:N:0:TAGCGCTC+CTAAGCCT
TACGGAGGGGGTTAGCGTTGTTCGGAATTACTGGGCGTAAAGCGTACGTAGGCGGATCAGAAAGTATAGGGTGAAATCCCAGGGCTCAACCCTGGAACTGCCTTATAAACTCCTGGTCTTGAGTTCGAGAGAGGTGAGTGGAATTCCAAGTGTAGAGGTGAAATTCGTAGATATTTGGAGGAACACCAGTGGCGAAGGCGGCTCACTGGCTCGATACTGACGCTGAGGTACGAAAGTGTGGGGAGCAAACAGGATTAGATACCCTGGTAGTCCACACCGTAA
+
FGGGGGGGEGGFFGGGGGGGGGGGGGEFGGGGGGGGGGGGGGGG::FGGGGEGGGF:CFGGGGGGC<??EFGEGGGEFFGFGGGGGGFGDGEGGGGGGGGGCGGFGFFFFGG8DFDFGGGGGGGGGEDFGGGGGGGGGGGGGGFGGGFGGGGGGGGGGCFGGGGGGGGGGGFGGGGGGGGGGGGGGGGGGGGGGGGGGGEGGD8CEGGGFFGEEECEGGGGGDGGGGGC?DGGFGD>FGGGGFFFFGGGFFF??CGDFDFGGFG?FG6AFFFFGFFB0>?DC
@M02352:288:000000000-CKWC8:1:1101:12433:4252 1:N:0:TAGCGCTC+CTAAGCCT
TACGAGGGGTGCAAGCGTTAATCGGAATTACTGGGCGTAAAGCGTTCGTAGGCGGTTGAATAAGCAAGATGTGAAAGCCCAGGGCTCAACCTTGGAACTGCATTTTGAACTGTTCGACTAGAGTACTGTAGAGGGTGGTGGAATTTCCAGTGTAGCGGTGAAATGCGTAGAGATTGGAAGGAACATCAGTGGCGAAGGCGGCTACCTGGACAAATACTGACACTGAGGCACGAAAGCGTGGGGAGCAAACAGGATTAGATACCCTGGTAGTCCACGCCGTAA
+
GGGGFGGGGGGGGGGGGGGGFFGGGGGGGGGGGGGGGGGGGGGGGGGGGGGGGGGGGGGGGGGGGCFFGGGGGGGGGGGGGGFGGGGGGGGGGGGGGGGGGGGGGGGGGGGGGGGGGGGGGGGGGGGGGGGGGGGGFGGGGGGGGGGGGGGGGGGGGGGGGGGGGGGGGGGGGGGGGGGGGGGGGGGGGGGGGGGGGGGGGGGGGGGGGGGGGGGGGGGGGGGGFGGGGGGGGGGE<EDEGGFFFFGGCDFF6:FGBFFFGGGGFFGFFFFAFGFFFBF9DD
@M02352:288:000000000-CKWC8:1:1101:18336:4260 1:N:0:TAGCGCTC+CTAAGCCT
TACGGAGGGTGCAAGCGTTATCCGGAATCACTGGGTTTAAAGGGTGCGTAGGCGGCCTGACAAGTCAGAGGTGAAATGCACGAGCTTAACTGGTGAATTGCCTTTGAAACTGTCAAGCTAGAATTATGTTGAGGTTAGCGGAATGAGTCATGTAGCGGTGAAATGCATAGATATGACTTAGAACACCAATTGCGTAGGCAGCTAGCTAGGCATTAATTGACGCTGAGGCACGAAAGCGTGGGGAGCGAACAGGATTAGATACCCTGGTAGTCCACGCCCTAA
+
GGGGGGGGGGGGDGGGGGGGGFGGGGGGGGGGGGGFGGGGGGGGGGGGGGGGGGGCFGGGGGGGGGGGGGGGGGGGGGGGGF@FEGGGGGGGGGGGGGGGGGGGFFGGGGGGGFGGGGGGGGFFGFGGGGGGGGGGGGGGGGGGGGFFGFGGGGGGGGGGGGGGGGGGGGGGGGGGGGGGGGGGGGGGGGGGGGEEGGGGGGGGGGGGGGGGGGGGGGGGGGGGGGGGGGGGGGGFGGGGGGFFFFGGGGFFFFGGFF>9CGGGFFGFFFFFFGFFFFE>GG
@M02352:288:000000000-CKWC8:1:1101:19607:4307 1:N:0:TAGCGCTC+CTAAGCCT
TACGGAGGGTCCGAGCGTTGTCCGGAATTATTGGGTTTAAAGGGTACGTAGGCGGAATAATAAGTCAGAGGTGAAATCCTGCAGCTCAACTGTAGAACTGCCTTTGAAACTGTTATTCTTGAGTATGGTAGGGGTAAGCGGAATTTATAATGTAGCGGTGAAATGCATAGATATTATAAAGAACACCGATAGCGAAGGCAGCTTACTGGACCATAACTGACGCTAATGTACGAAAGCGTGGGTAGCGAACAGGATTAGATACCCTGGTAGTCCACGCCGTAA
+
GGGGGGGGG@FGGDGGGFGEFGGGGCCFGGGGGGG@CEFCAFGGGFFGGGGGGGGG@FF<FGGGGGGGGGGGGGGGGFFDFGDFGEGGGGGGEF<AFGG<EFFF9FFGGFDGGGGGF9FFFCFFGDGGADFFGGGGCFGFFGDG<<<@DFFGGG;,CCFDGGGG9B=EGG?@@FFFCBFDEGGFGGGGGGDCGGGGGGGGBCFCFGGGCFFC>CGGFFECBC5AC7CCCGG/AFG@GGGGGGE417CDEC>?6:FF?F<49E?*/<GFAFBF=FF?(259CD
@M02352:288:000000000-CKWC8:1:1101:8760:4363 1:N:0:TCGCGCTC+CTAAGCCT
TACGAGGGGTGCAAGCGTTATCCGGATTTACTGGGTGTAAAGCGAGCGTAGGCGGTTTGTTAAGCTAGAGGTGAAAGCCCCGGGCCCAACCTCGGAATTGCACTTAGAACTGCCAGACTAGAGTCTTGGAGGGGGGGGTGGAATTCCTGGTGTAGCGGTGAAATGCGTAGATATCAGAAGGAACATCAGTGGCGAAGGCGGCTTGCTGGCCAAAGACTGACGCTGAGGTGCGAAAGTGTGGGTAGCGAACAGGATTAGATACCCTGGTAGTCCACCCCGTAA
+
GCCC-BCCG7@F,6EFF@CF,,CBFC,FA9FCFFG9BC<@CFCF,@FF@EG7,@FC++84:AEFF,AA,5EFFGGFFGGG7F7:F+>FF7F,,BB>F+,CF9C,F<DFGGGG,,,B,5@9FFFG,,,@,@@*>>3:*:/:>C+<E+A7CG?8FG?FEG8E>?+:FGGEE8=CGEF9E69FC6CFFF?+<3<08EEGGGGG*:***;CFC*93/*;CC?FFGGGCAC*;6/9>5C)<*<:EG8.6:?DDEGDFF:<>??9F7?FC@@DF<FF97FF(-4><<C
@M02352:288:000000000-CKWC8:1:1101:9302:4374 1:N:0:TAGCGCTC+CTAAGCCT
TACGGAGGATCCAAGCGTTATCCGGAATCATTGGGTTTAAAGGGTTCGTAGGCGGGTCAATAAGTCAGAGGTGAAATCTTGCAGCTTAACTGTAAAATTGCCTTTGATACTGTTGACCTTGAATTACTGTGAAGTGGTTAGAATATGTAGTGTAGCGGTGAAATGCTTAGAGATTACATAGAATACCGATTGCGAAGGCAGATCACTAACAGTATATTGACGCTGATGAACGAAAGCGTGGGTAGCGAACGGGATTAGATACCCCGGTAGTCCACGCCGTAA
+
GGD@CCCE@CFGGCFFEFFGFGC@E@FGDFFAEEG@C@@<AGGGFFFFFGGGGDGG:BFCFGGGGFGGGFGFGGGGGGGGGGCEEGGGGFGGGGGGGGFFFGGFGFFGGFGGFFGGGGFGGFFFFGGGGCFDADGGGFGGGGGGGGGGGGGGGGGGGGGGGGGGE;FFE?GGGGGGGGGDFGG9F<FGGGGGGGGGGGCGGG?EGGGGGGGG>F?FFFGGGGDEGGGFGGGGGGGFGGGGGGDAB?DD57<@?BGG29<FC:CC>@G53<A<FGFFFBE0CC
@M02352:288:000000000-CKWC8:1:1101:23481:4405 1:N:0:TAGCGCTC+CTAAGCCT
TACGAGGGGTGCAAGCGTTAATCGGAATTACTGGGCGTAAAGCGTGCGTAGGTGGTTTGTTAAGCAAGATGTGAAAGCCCCGGGCTCAACCTGGGAACTGCATTTTGAACTGGCAAACTAGAGTATTGTAGAGGGTAGTGGAATTTCCAGTGTAGCGGTGAAATGCGTAGAGATTGGAAGGAACATCAGTGGCGAAGGCGGCTACCTGGACAAATACTGACACTGAGGCACGAAAGCGTGGGGAGCAAACAGGATTAGATACCCTGGTAGTCCACGCCGTAA
+
GGGGFEEGGGGGGGGGGEGFFGGGGGGGFGFGGFGEF@FEFGGGGGGF?FCEGGGFGGFGGGE?FFGFGGGFGGGCGFGGGGGGGGGGGEGFGFGGGGGFGGGGGGFGGGGGFGGGGGCFGGFFGGGGGGGFFGGCFEFGGGGCFGGGGGGGGGFCGGGGGGGGGGGGGGGGFGGGGGGGGGFGFCGGGGFGGGGEEGGGGDGGGGGGGGGGG8@FGGGGGGGCGGGGGEGGGGGFGGDGGE>16>GGGGFFF:<:?FFFGF69=>FFFFFFFGFB6?F9GD
@M02352:288:000000000-CKWC8:1:1101:12986:4422 1:N:0:TAGCGCTC+CTAAGCCT
TACGGAGGGTCCGAGCGTTATCCGGAATCATTGGGTTTAAAGGGTTCGTAGGCGGGTCAATAAGTCAGAGGTGAAATCTTGCAGCTTAACTGTAAAATTGCCTTTGATACTGTTGACCTTGAATTACTGTGAAGTGGTTAGAATATGTAGTGTAGCGGTGAAATGCTTAGAGATTACATAGAATACCGATTGCGAAGGCAGATCACTAACAGTATATTGACGCTGATGAACGAAAGCGTGGGTAGCGAACGGGATTAGATACCCCGGTAGTCCACGCCGTAA
+
GGGGGGGGGFGGGGGGGGGGGGGGG@EGCGGCGGGGGGGGGGGGGGGGGGGGGGGGGGGGGGGGGGGGGGGGGGGGGGGGGGGFGGGGGGGGGGGGGGGGGGGGGGGGGGGGGGGGGGGGGGGGGGGGGGFDGGGGGGGGGGGGGGGGGGGGGGGGGGGDGFGGGGGGGGGGDGGGGGGGGGGGGGGGGGGGGGGGGGGGGGGGGGGGGGFGGGGGGGGGGGCEGGGFGGGGGGGFGGDGGGFFFFGGGGE>BBGGFFFFGGGGFFGFBDFFFGFFFFFFGG
@M02352:288:000000000-CKWC8:1:1101:26081:4425 1:N:0:TAGCGCTC+CTAAGCCT
TACGGAGGGTGCGAGCGTTAATCGGAATTACTGGGCATAAAGGGTACGTAGGCGGCTTGATAAGTCAGATGTGAAATCCCCGGGCTTAACCTGGGAACTGCATTTGAAACTGTCTGGCTAGAGTGAGCGAGAGGTTAGTGGAATTCAAGGCGTAGCGGTGAAATGCGTAGAGGTCTTGAGGAACACCAGTGGCGAAGGCGACTAACTGGCACTACACTGACGCTGAGGTACGAAAGCGTGGGGAGCGAACAGGATTAGATACCCTGGTAGTCCACGCCGTAA
+
GA<CF@FCC@CFG7FGE:@FCEFEG@6FGEFEGGGGGGGA6EEEGGGGGGGGGGG:BFGGAFAGGFFGGFFDADGGGFFFGGGDE7FFFEGGGGFGGGGFGDFDDGGGG,DFG,E<<>FFGCFGFDG,6<CCGGC<<CGGFC<CGG;@F:F>FCE7FFGGGGGFG;EECGGGD?@FFFGGGG:F<F:82FGFGGEDEGGGC:=ECFCEF87EGFFFGC?+<?EGC<FGGC7CCD535CDCEC@(3;D:EGFF?:<C7FAFGGF:477:<F3AB>46;6>>C<
@M02352:288:000000000-CKWC8:1:1101:12162:4433 1:N:0:TAGCGCTC+CTAAGCCT
TACGAGGGGTGCAAGCGTTAATCGGAATTACTGGGCGTAAAGCGTTCGTAGGCGGTTGAATAAGCAAGATGTGAAAGCCCAGGGCTCAACCTTGGAACTGCATTTTGAACTGTTCGACTAGAGTACTGTAGAGGGTGGTGGAATTTCCAGTGTAGCGGTGAAATGCGTAGAGATTGGAAGGAACATCAGTGGCGAAGGCGGCCACCTGGACAGATACTGACGCTGAGGAACGAAAGCGTGGGGAGCGAACAGGATTAGATACCCTGGTAGTCCACGCCGTAA
+
GGGGFGGGGGGGGGGGGGGGFFGGGGGGGGGGGGGGGGGGGGGGGGBFGGGGGGGGGGGGGGGGGFGGGGGGGGGGGGGGGGGGGGGGGGGGGGGGGGGGGGGGGGGGGGGGGGGGGGGGGGGGGGGGGGGGGGGGGGGGGGGGGGGGGGGGGGGGGGGGGGGGGGGGGGGGGGGGGGGGGGGGGGGGGGGGGGGGGGGGGGGGGGGGGGGGGGGGGGGGGGGGGDFGGGGGGGGFGGGGGGFFFFG5EGFFFFFGFFFFGGGGFFGFFFFF@GFFBFFFGD
@M02352:288:000000000-CKWC8:1:1101:10265:4466 1:N:0:TAGCGCTC+CTAAGCCT
TACGAGGGGTGCAAGCGTTAATCGGAATTACTGGGCGTAAAGCGTTCGTAGGCGGTCTATTAAGCAAGATGTGAAAGCCCAGGGCTCAACCTTGGAACTGCATTTTGAACTGGTAGACTAGAGTACTGTAGAGGGTGGTGGAATTTCCAGTGTAGCGGTGAAATGCGTAGAGATTGGAAGGAACATCAGTGGCAAGGCGGGCACCTGGACAGATACTGACGCTGAGGAACGAAAAGGGGGGGGAGGAACAGGGTTAGATAACCTGGGAGGCCAAGCCGGAAA
+
GGGGGGGGGGGGGGGGGGGGGGGGGGGGGGGGGGGGGGGGGGGGGGGGGGGGGGGGGGGGGGGGGGGGGGGGGGGGGGGGGGGGGGGGGGGGGGGGGGGGGGGGGGGGGGGGGGGGGGGGGGGGGGGGGGGGGGGGGGGGGGGGGGGGGGGGGGGGGGGGGGGGGGGEGGGGGFGGGGGGGGGGGGGGGGGGGCF>G8CE*:CCGF8F*8***+3+20+3/*18/9@+:09*AE))**)2CE)((0/9*957(.93(06=+AG7;F*523(-.*0,1()2>D
@M02352:288:000000000-CKWC8:1:1101:23112:4486 1:N:0:TAGCGCTC+CTAAGCCT
TACAGAGGGTGCAAGCGTTAATCGGAATTACTGGGCGTAAAGCGCGCGTAGGTGGTTTGTTAAGTCGGATGTGAAAGCCCAGGGCTCAACCTTGGAATTGCACCCGATACTGGCAGGCTAGAGTACGATAGAGGAGTGTGGAATTTCCTGTGTAGCGGTGAAATGCGTAGATATAGGAAGGAACATCAGTGGCGAAGGCGACACTCTGGATTGATACTGACACTGAGGTGCGAAAGCGTGGGGAGCAAACAGGATTAGATACCCTGGTAGTCCACGCCGTAA
+
GGGGGGGGGGGGGGGGGGGGDGGGGGGGGGDGGGGGGGGGGGGGGGGGGGGGEFGFEGEGGGGGGGGGGGGGGGGGGGGGGGGGGGGGGGGGGGGGGCFGGGGFGGGFGGGGGGGGGGGGGGGGGCGGFGGGGGGGAFGGGGGGGGGFEGGGGGGGGGGGGGGGFGGGGGGGGGGGGGGGGGGGGGGGGGGGGGGGGGGGGGDE<EGGGGGFGFF<@CFGGGGGGGGGFGGGGGGFGGGGGGFFFFGGGGF@?6FGFFFFGG6C=FG?<FFFF7F?FBFFGG
@M02352:288:000000000-CKWC8:1:1101:24918:4539 1:N:0:TAGCGCTC+CTAAGCCT
TACGGAGGGTCCGAGCGTTATCCGGAATCATTGGGTTTAAAGGGTCCGCAGGCGGTCGATTAAGTCAGAGGTGAAATCCCATAGCTCAACTATGGAACTGCCTTTGATACTGGTTGACTTGAGTCATATGGAAGTAGATAGAATGTGTAGTGTAGCGGTGAAATGCATAGATATTACACAGAATACCGATTGCGAAGGCAGTCTACTACGTATGTACTGACGCTCATGGACGAAAGCGTGGGGAGCGAACAGGATTAGATACCCTGGTAGTCCACGCCGTAA
+
GGGGGGGGGGGGGGGGGGGGGGGGGGGGGGGGGGGFGGGGGGGGGGGGGGGGGGGGGGGGGGGGGGGGGGGGGGGGGGGGGGGGGGGGFGGCFGGGGGGGGGGGGGGGGGGGGGGGFGGGGGGGGGGGGGGGFGGGEGGGGGGGGGGGGGGGGGGFGGGGGGGGGGGGGGGGGGGGGGGGGGGCFGFGGGGFGGGG>EGGGGGGGGGGGGGGGGGFGGGGGGGGGGGGGFGDGGGF4E7CEGFFFFGGGDBFFBGGBFFFGGGFFFGFFFA>=G?BFFDBGG
@M02352:288:000000000-CKWC8:1:1101:23485:4542 1:N:0:TAGCGCTC+CTAAGCCT
TACGAGGGGTGCAAGCGTTAATCGGAATTACTGGGCGTAAAGCGTGCGTAGGTGGTTTGTTAAGCAAGATGTGAAAGCCCCGGGCTCAACCTGGGAACTGCATTTTGAACTGGCAAACTAGAGTATTGTAGAGGGTAGTGGAATTTCCAGTGTAGCGGTGAAATGCGTAGAGATTGGATGGAACATCAGTGGCGAAGGCGGCTACCTGGACAAATACTGACACTGAGGCACGAAAGCGTGGGGAGCAAACAGGATTAGATACCCTGGTAGTCCACGCCGTAA
+
GGGGEFGGGGGGGGGGGGGEGGGGGGGGGGGGGGGGGFGGGGGGGGGGGGFGFGGGGGGGGGGGGGGGGGGGGGGGGGGGGGGGGGGGGGGGGGGGGGGGGGGGGGGGGGGGGGGGGGGGGGGFGGGGGGGGGGDGGGGGGGGGGGGGGGGGGGGGGGGGGGGGGFGGGGDGGGGGGGEFGGGGGFGGGGGGGGGGGGFGGGGGGGGGGGGGGGGGGGGGGGGGGGGGGGGGGGGFGGGDGGFFB37DFGFFFFGGFFFFFGGGFFGFAFFFFGFFFFF>GG
@M02352:288:000000000-CKWC8:1:1101:16095:4544 1:N:0:TAGCGCTC+CTAAGCCT
TACGAGGGGTGCAAGCGTTAATCGGAATTACTGGGCGTAAAGCGTGCGTAGGTGGTTTGTTAAGCAAGATGTGAAAGCCCCGGGCTCAACCTGGGAACTGCATTTTGAACTGGCAAACTAGAGTATTGTAGAGGGTAGTGGAATTTCCAGTGTAGCGGTGAAATGCGTAGAGATTGGAAGGAACATCAGTGGCGAAGGCGGCTACCTGGACAAATACTGACACTGAGGCACGAAAGCGTGGGGAGCAAACAGGATTAGATACCCTGGTAGTCCACGCCGTAA
+
GGGGGGGGGGGGGGGGGGGGGGGGGGGGGGGGGGGGGGGGGGGGGGGGEGGGFGGGGGGGGGGGGGGGGGGGGGGGGGGGGGGGGGGGGGGGGGGGGGGGGGGGGGGGGGGGGGGGGGGGGGGFGGGGGGGGGGGGGGGGGGGGGGGGGGGGGGGGGGGGGGGGGGGGGGGGGGFFGGGGDGGGGGGGGGGGGGGGGGGGGGGGGGGGGGGGGGGGGGGGGGGGGGGGGGGGEGGFGGGGGGFFFFFFGGFFFBGGBFFFDFGGFFGFFFF9@GFFFFFFGG
@M02352:288:000000000-CKWC8:1:1101:21094:4678 1:N:0:TAGCGCTC+CTAAGCCT
TACAGAGGGTGCAAGCGTTAATCGGAATTACTGGGCGTAAAGCGCGCGTAGGTGGTTTGTTAAGTCGGATGTGAAAGCCCAGGGCTCAACCTTGGAATTGCACCCGATACTGGCAGGCTAGAGTACGATAGAGGAGTGTGGAATTTCCTGTGTAGCGGTGAAATGCGTAGATATAGGAAGGAACATCAGTGGCGAAGGCGACACTCTGGATTGATACTGACACTGAGGTGCGAAAGCGTGGGGAGCAAACAGGATTAGATACCCTGGTAGTCCACGCCGTAA
+
GGGGGGGGGEGEGGGGGGGGGGGFGDGGGGGGGGGGGGGGGGGGGGGGFGGGGGGFGGGGGGGGGGGGGGGGGGGGGGGGGGGDGGGGGGGGGGGGGGGGGGFGGGGGGGGGGGGGGGGGGGGGGGGGGGGGGGGGGGGGGGGGGGDGGGGGGGGGGGGGGGGGGGGGGGGGGGGGGGFGGGGGGFFGGGGGGGGGGGGGGGGGFGGGGGGGGFGGG?C9CCFFFFGGGFFGGGGFGG5EEGEFFFGGCGFFFFGGBFFFGGCFFFG@<FFFFGFFFFFFGG
@M02352:288:000000000-CKWC8:1:1101:8507:4785 1:N:0:TAGCGCTC+CTAAGCCT
TACGGAGGGGGTTAGCGTTGTTCGGAATTACTGGGCGTAAAGCGTACGTAGGCGGATTGGAAAGTTGGGGGTGAAATCCCAGGGCTCAACCCTGGAACTGCCTCCAAAACTATCAGTCTAGAGTTCGAGAGAGGTGAGTGGAATTCCAAGTGTAGAGGTGAAATTCGTAGATATTTGGAGGAACACCAGTGGCGAAGGCGGCTCACTGGCTCGATACTGACGCTGAGGTACGAAAGTGTGGGGAGCAAACAGGATTAGATACCCTGGTAGTCCACACCGTAA
+
GGFGGGGGGGGGGGGGGGGGGGGGGGGGGGGGGGGGGGEGGGGGGGGGGGGGGGGGDGGGGGGFFGGGGGGGGGGGGGGGFFGGGGGGGGGGGGGGGGGGGGFGGGGGGGGFGGGGGGGGGFGGGGGGGGGGGGGGGGGGGGGGGGGGGGGGFFGGGGGGGGGGGFGGGGGGGGGGGGGGGGGGGGGGGGGGGGGGGGGGGGGDGGGGGGGGGGGGGGGGGEGGGGGGGGGGGGGBFEFGGGFFBFGGCC>F?FGFBF<FGEGFFFGFFFFFFGFFFFE6<9
@M02352:288:000000000-CKWC8:1:1101:21112:4804 1:N:0:TAGCGCTC+CTAAGCCT
TACAGAGGGTGCAAGCGTTAATCGGAATTACTGGGCGTAAAGCGCGCGTAGGTGGTTTGTTAAGTCGGATGTGAAAGCCCAGGGCTCAACCTTGGAATTGCACCCGATACTGGCAGGCTAGAGTACGATAGAGGAGTGTGGAATTTCCTGTGTAGCGGTGAAATGCGTAGATATAGGAAGGAACATCAGTGGCGAAGGCGACACTCTGGATTGATACTGACACTGAGGTGCGAAAGCGTGGGGAGCAAACAGGATTAGATACCCTGGTAGTCCACGCCGCAA
+
GGGGGGGGGGGGGGGGGGGGGGGGGGGGGGGGGGGGGGGGGGGGGGGGGGGGGGG?FGGGGGGGGGGGGGGGGGGGGGGGGGGGGGGGGGGGGGGGGGGGGGGGGGGGGGGGGGGGGGGGGGGGGFGGGGGFGGGGGGGGGGGGGGGGGGGGGGGGGGGGGGGGGGGGGGGCFGGGGFFFGGGGGGGGGGGGGGGEGGGGGGGGFGGGGFGFGFGGGGGGGGGGGGGGGGGGGGGFGGGGGGFFFEGGGGFFBFGGFFFFGGFGFFGFBFFFFGFFFBE(99
@M02352:288:000000000-CKWC8:1:1101:25418:4826 1:N:0:TAGCGCTC+CTAAGTCT
TACGGAGGGTGCGAGCGTTAACCGGAATCACTGGGCGTAAAGCGTACGCAGGCGGTCTGTTAAGCTAGATGTGAAAGCCCCTGGCTCAACTTTGGACGTGCATTTAGTACTGGTAGACTTGAGTCTTGTGGAGGTGGGTGGAATTTCTGGTGTAGCGGTGAAATGCGTAGATATTACGAGGAATATCAGTTGCGAAGGCAGTTTCCTGCGTAAATACTGACGCTCATGTGCGAAAGTGTGGGGAGCGAACAGGATTAGATACCCTGGTAGTCCACGCCGTAA
+
GGGGGGGGGG;FGFGGGFG7,,:CCFGG,C<EGGG,+@FEFG,C66@FGDEGGGGF:+,CEF?F,5FFGAFGGGGF<DFG+++BEGGGGG<<,CFG<333B+@FG,5,CFGGG,,C<FG,EDFGG9F@,,8@@C<+++5*5DFG7,,,,@FGGGGGGGGGGGGGGG*=EGGGGG7,,111=C<,?<F+,?,>E>CEGGG***++2<E:0*/:**2<EGGGGGGGCDGG7+:C=:DD*<>GEG.19EGGGGFFFFCC<64@C:CCFFFFFFFFFGF(16B9CD
@M02352:288:000000000-CKWC8:1:1101:25431:4842 1:N:0:TAGCGCTC+CTAAGCCT
TACGGAGGGTGCGAGCGTTAATCGGAATTACTGGGCGTAAAGCGCACGCAGGCGGTTTGTTAAGCTAGATGTGAAAGCCCCGGGCTCAACCTGGGACGGTCATTTAGAACTGGCAGACTAGAGTCTTGGAGAGGGGAGTGGAATTCCAGGTGTAGCGGTGAAATGCGTAGATATTTGGAGGAACATCAGTGGCGAAGGCGACTTCCTGGCCAAAGACTGACGCTCATGTGCGAAAGTGTGGGTAGCGAACAGGATTAGATACCCTGGTAGTCCACACCGTAA
+
EFFFGGEGDFFGG;F@@FFB@9EEGEGGCFGGGGGGGGG7CFGG7C6CCFGGGCGGGGEBFG?FDGGCFFGGFGGGEFFEDBCDFCFFFGGGF<FFG:@FFGFECF<FGGGG@<C:<FGFFCEFFFF9@7:,@7***><:FF:F<3FF;FGGC;;,FCGG79?FCFEGGDECFF+5CDCCGEGGGGGGFCFGGG>C:EGD:C:*<CFFGFG?F8C6EGFGGCEDGGCFF+:<EEDEGGGGE57)(9/9C5BFF:0:2?9FFGCF/)5?A4<58*9:?<).99
@M02352:288:000000000-CKWC8:1:1101:14205:4884 1:N:0:TAGCGCTC+CTAAGCCT
TACGGAGGGTCCGAGCGTTAATCGGAATTACTGGGCGTAAAGCGCGCGTAGGTGGATTGGTCAGTCTGATGTGAAAGCCCAGGGCTCAACCTTGGAACTGCATCTGATACTGCTAGTCTAGAATACAGTAGAGGGTAGTGGAATTTCCTGTGTAGCGGTGAAATGCGTAGATATAGGAAGGAACACCAGTGGCGAAGGCGACTACCTGGACTGATATTGACACTGAGGTGCGAAAGCGTGGGGAGCAAACAGGATTAGATACCCTGGTAGTCCACGCCGTAA
+
GGGGGGGGGGGGGGGGGGGEFGGGGGGGGGGGGGGGGGGGGGGGDGGGGGEFGGGGGDGGGGGGGGGGGGGGGGGGGGGGGGGGGGGGGGGGGGGGGGGGGGGGGGGGGGGGGGGGGGGGGGGGGGGGGGGFGGGGFGGGGGGGGGGGGGGGGGGGGGGGGGGGGGGGGGGGGGEGGGGGGFGGGGGGCFGGGGGGGGGGGGGGGFGGGFGGGGGGGGGGGGGGGGGGGGGGGGGFGGGGGGBFFFGGGGFF:?GGFFFFGGGGFFGFFFFFFDF:BFFBGD
@M02352:288:000000000-CKWC8:1:1101:14216:4898 1:N:0:TAGCGCTC+CTACGCCT
TACGGAGGGTCCGAGCGTTAATCGGAATTACTGGGCGTAAAGCGCGCGTAGGTGGATTGGTCAGTCTGATGTGAAAGCCCAGGGCTCAACCTTGGAACTGCATCTGATACTGCTAGTCTAGAATACAGTAGAGGGTAGTGGAATTTCCTGTGTAGCGGTGAAATGCGTAGATATAGGAAGGAACACCAGTTGCGAAGGCAACTACCTGGAATGATATTGACACTGAGGTGCGAAAGCGTGGGTAGCAAACAGGATTAGATACCCTGGTAGTCCACGCCGTAA
+
GGGGGFGGGGGGCGGGGGGG@CCFFGBFGGAFGGGC:FGGGG,CC=FGGGGG?ED+FG=,CEFGGG9CF,EFGGGGGGGGG<?CEGGGGG<,EEGGGGGGGFFBGGGGGGGGCB9BCEG@DGFGG<D9F9EF,@+3:@>CFGGGEGAFDGGFGGGGGGGGGGGGGG7BEGGGGGG;?2;,=CGGGGGG,@,?EEGGGGG*2=F+,?C9/*2=2+?CFGGGG9CGGG+;C19DGECEG5DGDE)4<F7CFG5782CFBF9=9EGGFFGFFFFFFFFFFFF>GD
@M02352:288:000000000-CKWC8:1:1101:4770:4947 1:N:0:TAGCGCTC+CTAAGCCT
TACGAGGGGTGCAAGCGTTAATCGGAATTACTGGGCGTAAAGCGTGCGTAGGTGGTTTGTTAAGCAAGATGTGAAAGCCCCGGGCTCAACCTGGGAACTGCATTTTGAACTGGCAAACTAGAGTATTGTAGAGGGTAGTGGAATTTCCAGTGTAGCGGTGAAATGCGTAGAGATTGGAAGGAACATCAGTGGCGAAGGCGGCTACCTGGACAAATACTGACACTGAGGCACGAAAGCGTGGGGAGCAAACAGGATTAGATACCCTGGTAGTCCACGCCGTAA
+
GGGGCBFGGGGGGGGGGGGGGGGGGGEGGGGGGGGGGGGGGGGGFGGGEGFGGGGFFGGGGGGGGGGGGGGGGGGGGGGFGGGGGGGGGGGCGGGGGGGGGFDFGGGGGGGGGGFFGGGGGGGGGGFGGGGGGGDGGGGGGGGGGGGGGGGGGGGGGGGGGGGFGGGEEGGGGGGGGGGGGGGGFFC@9FCGGGGGGDGGGGGEGGGGGGGFFFGFGGGGGGGGGGGGGGGGGGGEDEDGGGDFF@GGGGFFFFGG>=9FGCFGFFGFBFFFFFFF9BDFGD
@M02352:288:000000000-CKWC8:1:1101:7058:4954 1:N:0:TAGCGCTC+CTAAGCCT
TACGGAGGGGGTTAGCGTTGTTCGGAATTACTGGGCGTAAAGCGTACGTAGGCGGATTGGAAAGTTGGGGGTGAAATCCCAGGGCTCAACCCTGGAACTGCCTCCAAAACTATCAGTCTAGAGTTCGAGAGAGGTGAGTGGAATTCCAAGTGTAGAGGTGAAATTCGTAGATATTTGGAGGAACACCAGTGGCGAAGGCGGCTCACTGGCTCGATACTGACGCTGAGGTACGAAAGTGTGGGGAGCAAACAGGATTAGATACCCTGGTAGTCCACACCGTAA
+
GGGGGGGGGGGCFGGGGGGGGGGGGGGGGGGGGGGGGGGGGGGGEGFGGGGGGGGCEGGGDFGGGGGGCFGGGGGGGGGGGGGGGGGGGGFGGGGGGGGGGGGGGGGGGGGEGGGGGGGGGFFFGGCGGGGGGGGGGGGGGGEGGGFGFFFGGGGGGGGGGGGGGFGGGF5CGGGGGGGGGGGGGGGGGGGGGGGGGGGGDGGGGGGGGGGGG>FGGGDGGGGGGGGGGGGCEFD>GGFGGDFF15F<CGFF<BDGBFFF7FGFFFGFAFAAFGF?F?DFGD
@M02352:288:000000000-CKWC8:1:1101:4782:4963 1:N:0:TAGCGCTC+CTAAGCCT
TACGAGGGGTGCAAGCGTTAATCGGAATTACTGGGCGTAAAGCGTGCGTAGGTGGTTTGTTAAGCAAGATGTGAAAGCCCCGGGCTCAACCTGGGAACTGCATTTTGAACTGGCAAACTAGAGTATTGTAGAGGGTAGTGGAATTTCCAGTGTAGCGGTGAAATGCGTAGAGATTGGAAGGAACATCAGTGGCGAAGGCGGCTACCTGGACAAATACTGACACTGAGGCACGAAAGCGTGGGGAGCAAACAGGATTAGATACCCTGGTAGTCCACGCCGTAA
+
FGGGCFGGGGGGGGGGGGGGDFGGGGCGEFGGGGGGDGEGGGGGGGGGGGGGFGGFEFEGGGGFGFAFFGGGGGGGGGGGGGGGEEGGGGG?FFGGGGGGGGGFGGFEFGGGGG=C=FGFEGGCFF9FGGGGCGGGEGCFGGGGGCD;FGGGGGGGGGGGGGFFG?FCGGG;FCEFFCFGGFFGDEFGGGGGGEEGGDGEEGGGDFGGFCFCAC9FCGGGGGGFGG6EGCGGGGGF:EDCGG@?0>FFFFF@BFGG7=AFGFGG4F39<?AAFGF?>0<9DC
@M02352:288:000000000-CKWC8:1:1101:5714:5189 1:N:0:TAGCGCTC+CTAAGCCT
TACGGAGGGGGTTAGCGTTGTTCGGAATTACTGGGCGTAAAGCGTACGTAGGCGGATTGGAAAGTTGGGGGTGAAATCCCAGGGCTCAACCCTGGAACTGCCTCCAAAACTATCAGTCTAGAGTTCGAGAGAGGTGAGTGGAATTCCAAGTGTAGAGGTGAAATTCGTAGATATTTGGAGGAACACCAGTGGCGAAGGCGGCTCACTGGCTCGATACTGACGCTGAGGTACGAAAGTGTGGGGAGCAAACAGGATTAGATACACTGGTAGTCCACACCGTAA
+
GGGGGGGGGGGCFGF9FGGGGGGGGEFGGGGGGGGCFCGGGGGEEEGGGGGGGGGEF@EFGFGGGGGGDGGEEGFGDFGGGFGGEFDCEF<FGGGGG<FGGGEFFFGGGGGFCGGGGFGGGAFEFCC:FGGGGGFFCG>FGGFGFGFFGF<C@CGGFFCEGGGFCGGGFFGGGGFFGGGGGGGGGFGGGCFGCEEEEGGGGE8CCFGFGGFGEE8CEGGGGGEGEGGGGG7DGGGF79:FGDEFFBFFC<7?8667<FD6FF09FFDFFFBAFDF0,4>?GC
@M02352:288:000000000-CKWC8:1:1101:26852:5198 1:N:0:TAGCGCTC+CTAAGCCT
TACGGAGGGTGCGAGCGTTAATCGGAATTACTGGGCGTAAAGCGCACGCAGGCGGTTTGTTAAGCTAGATGTGAAAGCCCCGGGCTCAACCTGGGACGGTCATTTAGAACTGGCAGACTAGAGTCTTGGAGAGGGGAGTGGAATTCCAGGTGTAGCGGTGAAATGCGTAGATATCTGGAGGAACATCAGTGGCGAAGGCGACTCCCTGGCCAAAGACTGACGCTCATGTGCGAAAGTGTGGGTAGCGTACAGGATTAGATACCCTGGTAGTCCACAACGTAA
+
GGGGGGGGGGGGGGGGGGGGGGGGGGGGGGGGGGGGGGGGGGGGGGGGGGGGGGGCGGGGGFFFGGGGGGGGGGGGGGGG7CFGGGGGGGGGGGGGFGG7FG9EFFFCEGGGGCGEGFGGGGGGGF@FGGGGGGGDGGGGGGGGGGGGGGGGFGGGGGGGCFGGGGGEGGGGGCGGGGGGGGGGGGGGGGFGGGGGGGGGGGGEFFFGG5D?*;CGGGGGGGGDEGCCGGGGCGGFFGFGGGE<:67CEDBFFF7>?FFFGGGG*<FFAFBFFGFF(4B?DF
@M02352:288:000000000-CKWC8:1:1101:4497:5220 1:N:0:TACCGCTC+CTAAGCCT
TACGGAGGATCCAAGCGTTATCCGGAATCATTGGGTTTAAAGGGTCCGCAGGCGGATAATTAAGTCAGAGGTGAAATCCTGCAGCTCAACTGTAGAATTGCCTTTGATACTGGTTGTCTTGAGTGATGATGAAGTAGTTAGAATATGTAGTGTAGCGGTGAAATGCATAGATATTACATAGAATACCAATTGCGAAGGCAGATTACTAATAATATACTGACACTGATGGACGAAAGCGTGGGGAGCGAACAGGATTAGATACCCTGGTAGTCCACGCCGTAA
+
GGGGGGGG7ECFGGGGGGGGGGGGGGCFFGGGGGGFFGGGGGGGF<CF+@FG+CF+>4E,CFGGGGDGGGGGGGGGGGGCE,,BFFGGGGGGFCGGGGGGGEGGGGGAFGGGFGGG+EFGFGFF,,:,85EF9FADC:E?FFFF3FF@@FFGGFGGGGGGDGGGGGGGGGGGGG7@@,,@EGGAFGGGDGCGGDGGGGF,B:9B@BC;,,+4>=4BFGGGGCFGGG?FFFFCGDD:C5DGGG@FFFGGGGFF?FGFFFFFGGGGF@CFFFFF?GF?BBFBGG
@M02352:288:000000000-CKWC8:1:1101:12253:5284 1:N:0:TAGCGCTC+CTAAGCCT
TACGAGGGGTGCAAGCGTTAATCGGAATTACTGGGCGTAAAGCGTGCGTAGGTGGTTTGTTAAGCAAGATGTGAAAGCCCCGGGCTCAACCTGGGAACTGCATTTTGAACTGGCAAACTAGAGTATTGTAGAGGGTAGTGGAATTTCCAGTGTAGCGGTGAAATGCGTAGAGATTGGAAGGAACATCAGTGGCGAAGGCGGCTACCTGGACAAATACTGACACTGAGGCACGAAAGCGTGGGGAGCAAACAGGATTAGATACCCTGGTAGTCCACGCCGTAA
+
GGGGFGGGGGGGGGGGGGGGGGGGGGGGGGGGGGGGGGGGGGGGGGGGGGGGGGGGGGFGGGGGGFFFGGGGGGGGGGGGGGGGGGGGGGGGGGGGGGGGGGGGGGFGGGGGCFFGGGGGGGGGGFGFGFGGGGGGFGGFFGGGGGGGGGGGGGGGGGGGGGGGGGGGGGGGGGGGGGGFGGGGGGGGGGGGGGGGEGGGGGGGGGGGGGGGCFGGGGGGGGGGGFGGGGGGGGGBGGGGGGFFFFGGGGFFFFGGFFFFFGGGFFGFAFDFFGFFFFF>GG
@M02352:288:000000000-CKWC8:1:1101:26689:5370 1:N:0:TAGCGCTC+CTAAGCCT
TACGGAGGGTCCGAGCGTTAATCGGAATTACTGGGCGTAAAGCGCACGCAGGCGGTTTGTTAAGCTAGATGTGAAAGCCCTGGGCTCAACCTGGGAATTGCATTTAGAACTGGCAGGCTAGAGTTTTGGAGAGGGGAGTGGAATTCCAGGTGTAGCGGTGAAATGCGTAGATATCTGGAGGAACATCAGTGGCGAAGGCGACTCCCTGGTCAGTAACTGACGCTCATGTGCGAAAGTGTGGGTAGCGAACAGGATTAGATACCCTGGTAGTCCACACCGTAA
+
GGGGGGGGGGGGGGEEEEGGGGGGGGGFFGGGGDCFGGGGGGGCFEFEGEEEGGG+FEE<FGDFF9FEGGGFGGGGGGGGFGGGGGGGGGGGGFGGGGF9FGDCGGGGGGFDFGGEFD>FGGGFCBBFGGFGCGEE<<FFGCCF?FGGGFFFGFGFFG:FFGGGGGGGGDEFG9CGCGGGGG8CCFFGC<CFGGEGGGGGGGC>6CFCC+?FE9EGGFFG6C=8;D7CG?DDGGGFGGGGGGDA0)59=5>F18**.79=FFG44@30-/5<?F=(4,)439
@M02352:288:000000000-CKWC8:1:1101:14200:5378 1:N:0:TAGCGCTC+CTAAGCCT
TACGAGGGGTGCAAGCGTTAATCGGAATTACTGGGCGTAAAGCGTGCGTAGGTGGTTTGTTAAGCAAGATGTGAAAGCCCCGGGCTCAACCTGGGAACTGCATTTTGAACTGGCAAACTAGAGTATTGTAGAGGGTAGTGGAATTTCCAGTGTAGCGGTGAAATGCGTAGAGATTGGAAGGAACATCAGTGGCGAAGGCGGCTACCTGGACAAATACTGACACTGAGGCACGAAAGCGTGGGGAGCAAACAGGATTAGATACCCTGGTAGTCCACGCCGTAA
+
GGGGGGGGGGGGGGGGGGGGFGGGGGGGGGGGGGGGGEGGGGGGGGGGGGGGGGGGGGGGGGGGGGGGGGGGGGGGGGGGGGGGGGGGGGGGGGGGGGGGGGGGGGGGGGGGGGGGGGGGGGGFGGGGGFGGGGGGGGGGGGGGGGGGGGGGGGGGGGGGGGGGGGGGGGGGGGGGGGGGGGGGGGGGGGGGGGGGGGGGGGGGGGGGGGGGGGGFGGGGGGGGGGGGGGGGGGGFGGGGGGFFFFGFGGFFF?CFFFFFGGGGFFGFFFAFFGFBFBF>GG
@M02352:288:000000000-CKWC8:1:1101:9622:5423 1:N:0:TAGCGCTC+CTAAGCCT
TACGAGGGGTGCAAGCGTTAATCGGAATTACTGGGCGTAAAGCGTGCGTAGGCGGTTTGTTAAGCAAGATGTGAAAGCCCCGGGCTCAACCTGGGAACTGCATTTTGAACTGGCAAACTAGAGTATTGTAGAGGGTAGTGGAATTTCCAGTGTAGCGGTGAAATGCGTAGAGATTGGAAGGAACATCAGTGGCGAAGGCGGCTACCTGGACAAATACTGACACTGAGGCACGAAAGCGTGGGGAGCAAACAGGATTAGATACCCTGGTAGTCCACGCCGTAA
+
GGGGFGGGGGGGGGGGGGGGGGGGGGGGGGGGGGGGGGGGGGGGGGGGGGGGGGGFEGGGGGGGGGGGGGGGGGGGGGGGGGGGGGGGGGGGGGGGGGGGGGGGGGGGGGGGGGGGGGGGGGGGGGGGGGGGGGGGGGGGGGGGGGGGGGGGGGGGGGGGGGGGGGGGGGGGGGGGGGGGGGGGGGGGGGGGGGGGGGGGGGGGGGGGGGGGGDGGGGGGGGGGGGGGGGGGGGGFGGGGGGE?FFGGGGFF<?CFDFFFFGGGFFGFAFFFFGFFF?FF:C
@M02352:288:000000000-CKWC8:1:1101:7387:5432 1:N:0:TAGCGCCC+CTAAGCCT
TACGGAGGTTCCGAGCGTTATCCGGAATCATTGGGCGTAAAGCGTCCGCAGGCGGTCGATTAAGTCAGAGGTGAAATCCCATAGCTCAACTGTGGAACTGCCTCTGATACTGGTTGACTTGAGTCATATGGAAGTAGATAGAATGCGTAGTGTAGCGGTGAAATGCATAGATATTACACAGAATACCGATTGCGAAGGCAGTCTACTTCGTCTGTACTGACGCTCATGCTCGAAAGCGTGGGGAGCGAACAGGATTAGATACCCTGGTAGTCCACGCCGTAA
+
GGGG7FFG@,6C@CFGGGG7FGGGGE+C,FFFGFG8+CFEFG,@6,+@FGGGGGGGC7F:FFGGGG<FG9FFGGGGAFG,,,,BFDGGGG,,<,BEGBFFG<F,,DF,CFGG8F9+BFGGFEGG=,=,3,@D7F<7,,@<FGGA,,83*@FGGGGGGGGGCFFGGG;CEGGGGG7,,,,?CGG,CFGC7FGGGGGGGGGCG:FG9CF++3**23?CFGGGGGGG=DGG++:DEGGEGEGGGGF?FFGGEGEFFFGGFFFFGGFG?FG?A4AAFGFFBFFFGG
@M02352:288:000000000-CKWC8:1:1101:19117:5488 1:N:0:TAGCGCTC+CTAAGCCT
TACGAGGGGTGCAAGCGTTAATCGGAATTACTGGGCGTAAAGCGTACGTAGGCGGTTTGTTAAGCAAGATGTGAAAGCCCAGGGCTCAACCTTGGAACTGCATTTTGAACTGGCAAACTAGAGTACTGTAGAGGGTGGTGGAATTTCCAGTGTAGCGGTGAAATGCGTAGAGATTGGAAGGAACATCAGTGGCGAAGGCGGCCACCTGGACAGATACTGACGCTGAGGTACGAAAGCGTGGGGAGCGAACAGGATTAGATACCCTGGTAGTCCACGCCGTAA
+
GGGGFGGEGGGGGGGGGGGGGGGGGGGGGGGGGGGGGGGGGGGGGGGGGGGGGGGFGGGGGGGGGGGGGGGGGGGGGGGGGGGGGGGGGGGGGGGGGGGGGGGGGGGGGGGGGGGGFGGGGGGGGGGGGGGGGGGGGEGGGGGGGGGGGGGGGGGGGGFEFGGGGGGGGGGGGGGGGGGGGGGGGGGGGGGGGGGGGGGGGGGGGGFGGGGGGGGGGGGGGGGGGGGGGGGGGGGFGGGGGGFFBEGGGGFFF?DGBFFFGGGGFFGFFFFFFGFFFFF>DD
@M02352:288:000000000-CKWC8:1:1101:14947:5655 1:N:0:TAGCGCTC+CTAAGCCT
TACGGAGGGGGTTAGCGTTGTTCGGAATTACTGGGCGTAAAGCGTACGTAGGCGGATTGGAAAGTTGGGGGTGAAATCCCAGGGCTCAACCCTGGAACTGCCTCCAAAACTATCAGTCTAGAGTTCGAGAGAGGTGAGTGGAATTCCAAGTGTAGAGGTGAAATTCGTAGATATTTGGAGGAACACCAGTGGCGAAGGCGGCTCACTGGCTCGATACTGACGCTGAGGTACGAAAGTGTGGGGAGCAAACAGGATTAGATACCCTGGTAGTCCACACCGTAA
+
GGGGGEGGGGGEGGGGGGGGGGGGGGGGGGGFGGGGGGGGGGGGGGGGGGGGGGGGGGGGGGGGGGFGGGGGGGGGGGGGGGGGGGGGGGGGGGGGGGGGGGGGGGGGGGGGGGGGGGGGGGGGGGGGGGGGGGGGGGGGGGFGGGGGGGGGGGGGGGGGGGGGGGGGGGGGGGGGGGGGGGGGGGGGGGGGGGGGGGGGGGGGGGGGGGGGGGGGGGGGGGGGGGGGGGGGGGG@GGGGGGFFFFGG69FFFFGG?FFFGGGGFFGFFF<AFGF?FFF<GG
@M02352:288:000000000-CKWC8:1:1101:7761:5681 1:N:0:TAGCGCTC+CTAAGCCT
TACGAGGGGTGCAAGCGTTAATCGGAATTACTGGGCGTAAAGCGTGCGTAGGTGGTTTGTTAAGCAAGATGTGAAAGCCCCGGGCTCAACCTGGGAACTGCATTTTGAACTGGCAAACTAGAGTATTGTAGAGGGTAGTGGAATTTCCAGTGTAGCGGTGAAATGCGTAGAGATTGGAAGGAACATCAGTGGCGAAGGCGGCTACCTGGACAAATACTGACACTGAGGCACGAAAGCGTGGGGAGCAAACAGGATTAGATACCCTGGTAGTCCACGCCGTAA
+
GGGGDFEGGGGGGGGGGGGGGGGGGGGGGGGGGGGGGFGGGGGGGGGGGGEGGGGCGGGGGFFGGGGFGGGGGGGGGGGGGGGGGGFFGFEFGGGGGGGGGGFGGGG:?FCFFFGGFGGGGGEFGGFFGFGGGGGGGDFGGGEGGGGGGGGGFFGGGGGGGGFFGGGBEECCGGGGGFGDGDFFFGGGFGGGGGEGGDGGCDEGFCFGGGGF8CFGGGFFG6?ECGCFGEGGGDCDFED:C=B?6:FG?FFF:BGG>FAFFFFGFFDFDFD9FFFFFB@BGD
@M02352:288:000000000-CKWC8:1:1101:11688:5691 1:N:0:TAGCGCTC+CTAAGCCT
TACGGAGGGTCCGAGCGTTAATCGGAATTACTGGGCGTAAAGCGCGCGTAGGTGGTTATTTAAGCTAGATGTGAAAGCCCAGGGCTCAACCTTGGAACTGCATTTAGAACTGGGTAACTAGAGTACAGTAGAGGGTAGTGGAATTTCTTGTGTAGCGGTGAAATGCGTAGATATAAGAAGGAACACCAGTGGCGAAGGCGACTGCCTGGACTGATACTGACACTGAGGTGCGAAAGCGTGGGGAGCAAACAGGATTAGATACCCTGGTAGTCCACGCCGTAA
+
GGGGGGGGGGGGGGGGGGGGGGGGGGGGGGGGGGGGGGGGGGGGGGGGGGGGGGGGGGGGGGGGGGGGGGGGGGGGGGGGGGGGGGGGGGGGGGGGGGGGGGGGGGFGGGGGGGGGGGGGGGGGGGGGGGGGGGGGGGGGGGGGGGGGGGGGGGFGGGGGGGGGGGGGGGGGGGGGGGGGGGGGGGGGGGGGGGGGGGGGGGGGGGGGGGGGGGGGGGGGGGGGGGGGGGGGGGGDGGGGGGFFFFGDFGFF<:GGFFFFGGGGFFGFFFFFFGFFFFFFGG
@M02352:288:000000000-CKWC8:1:1101:13029:5767 1:N:0:TAGCGCTC+CTAAGCCT
TACGGAGGGTCCGAGCGTTAATCGGAATTACTGGGCGTAAAGCGCACGCAGGCGGTTTGTTAAGCTAGATGTGAAAGCCCTGGGCTCAACCTGGGAATTGCATTTAGAACTGGCAGGCTAGAGTTTTGGAGAGGGGAGTGGAATTCCAGGTGTAGCGGTGAAATGCGTAGATATCTGGAGGAACATCAGTGGCGAAGGCGACTCCCTGGTCAGTAACTGACGCTCATGTGCGAAAGTGTGGGTAGCGAACAGGATTAGATACCCTGGTAGTCCACACCGTAA
+
GGGGGGGGGGGGGGGGGFGGFGGGGGEGGGGGGGGGGGDGGGGGGGCGGGGGGGGGGGGGGGFFGGGGGGGGGGGGGGGGGGGGGFGGGGGGGGGGGGGGGGGGGGGGGGGGGGGGGGGGGGG@FGGGGGGGGGGGDGGGFGGGGGGGFGGGGFGGGGGGGGGGGGGGGGGGGGGGGGGGGGGGGGGGGGGGGGGGGGGGGGGGGGGGGGGGGGGGGGGGGGG=EGGGGGGGGEGFGGGGGGFFFFGGE>DFFFFCBFFFGGFGFFGFFFFFFFFF??DBGD
@M02352:288:000000000-CKWC8:1:1101:4847:5892 1:N:0:TAGCGCTC+CTAAGCCT
TACGGAGGGTGCAAGCGTTACTCGGAATCACTGGGCGTAAAGAGCGTGTAGGCGGGTTTGTAAGTTTGAAGTGAAATCCAATGGCTCAACCATTGAACTGCTTTGAAAACTGCTTACCTAGAATATGGGAGAGGTAGATGGAATTTCTGGTGTAGGGGTAAAATCCGTAGAGATCAGAAGGAATACCGATTGCGAAGGCGATCTACTGGAACATTATTGACGCTGAGACGCGAAAGCGTGGGGAGCAAACAGGATTAGATACCCTGGTAGTCCACGCCCTAA
+
GGGGGFGGGGGGGGGGGGGGGGGGGGEGGGGGGGGGGGGGGGFGGGFGGGGGGGG>FGGGGGGGGGGGGFGGGGGGGGGGGFGGGGGGGGGGGGGGGGGGGGGGGGGGGGGGGGGGGGGGGGGGGGGGGFGGGGGGGGGGGGGGGGGGGGGGGGGGGGGGGGGGGGGGGGGG9CGGGGGGGGGGGGGGGGFGGDGGGGGGGGGGGGGGGGGGFGGGGGCCFGGGGDGGGGGCEGGFGGGGGGFFFFGGFCFFFFCF?FFFGGGGFFFFFFFBFGF?9BFFGG
@M02352:288:000000000-CKWC8:1:1101:12491:5899 1:N:0:TAGCGCTC+CTAAGCCT
TACGAGGGGTGCAAGCGTTAATCGGAATTACTGGGCGTAAAGCGTGCGTAGGTGGTTTGTTAAGCAAGATGTGAAAGCCCCGGGCTCAACCTGGGAACTGCATTTTGAACTGGCAAACTAGAGTATTGTAGAGGGTAGTGGAATTTCCAGTGTAGCGGTGAAATGCGTAGAGATTGGAAGGAACATCAGTGGCGAAGGCGGCTACCTGGACAAATACTGACACTGAGGCACGAAAGCGTGGGGAGCAAACAGGATTAGATACCCTGGTAGTCCACGCCGTAA
+
GGGGGGGGGGGGGGGGGGGGFGGGGGGGGGGGGGGGGGGGGGGGGGGGGGGGGGGGGGGGGGGGGAFFFGGGGGGGGGGGGGGGGGGGGGGGGGGGGGGGGGGGGGGGGGGGGGGGGGGGGGGGGGGGGGGGGGGGGGGGGGGGGCCGGGGGGGGGGGGGGGGGGGGEGGGGGGGGGGGGGGGGGGGGGGGGGGGGGGGGGGGGGGGGGGGGGGGGGGGFGGGGFGGGGGGGGGDFGGGGGGF<>FGD?F@FFFGGFFFFGGGGFFGFFFFFFDF<;?FBGG
@M02352:288:000000000-CKWC8:1:1101:26117:5907 1:N:0:TAGCGCTC+CTAAGCCT
TACGAGGGGTGCAAGCGTTAATCGGAATTACTGGGCGTAAAGCGTTCGTAGGCGGTTTGTTAAGCAAGATGTGAAAGCCCAGGGCTCAACCTTGGAACTGCATTTTGAACTGGCAAACTAGAGTACTGTAGAGGGTGGTGGAATTTCCAGTGTAGCGGTGAAATGCGTAGAGATTGGAAGGAACATCAGTGGCGAAGGCGGCCACCTGGACAGATACTGACGCTGAGGAACGAAAGCGTGGGGAGCGAACAGGATTAGATACCCTGGTAGTCCACGCCGTAA
+
GGGG<CCFGFFECEGGGGF@CEFFEEEFGGGGGGGGGFGEFGGGF7CGGGGGGGGGGDGGFEFGCFGGFFFFGGFGFGGGDGGFGFGGGGGFFGFGGGFFGAEFDFDFGGGGGGGCDFGDFFGFGG<FFGGCGGDG@FGFGGGGC<FFFGGGGGF=FGGEGGGGGCFGDGGDGGF9ECEFGGGGG:FFGGFGGGEGGGGGGGGGGGGGG*>CCFGFGGGGGEEGGGGGGGGGGG37CECGGGF09EDDEGFFF09CDFFFGGGFF@GFFFFFFGFFF?>>GD
@M02352:288:000000000-CKWC8:1:1101:21099:5919 1:N:0:TAGCGCTC+CTAAGCCT
GACGAACCGTACGAACGTTATTCGGAATTACTGGGCTTAAAGGGTGCGTAGGCTGCACGGAAAGTTGGGTGTGAAAGCCCTCAGCTCAACTGAGGAATTGCATCCAAAACTGCCGTGCTTGAGGGAGACAGAGGTGAGCGGAACTCAAGGTGGAGCGGTGAAATGCGTTGATATCTTGAGGAACACCGGTGGCGAAGGCGGCTCACTGGGTCTCTTCTGACGCTGAGGCACGAAAGCTAAGGTAGCAAACGGGATTAGATACCCCGGTAGTCCTAGCCGTAA
+
FFGGEGGGGGGGGGGGGGGGGGGGGGGGGGGGGFGGGEGFFFGEGGGGGGEDDGGGGGGGGGGGEGGGGGGGGGGGGGFGGGGGGFGGGGGGGGGGFGFGGGGGGGGGGGGGGGGGGGGGGGGGGGGGGGGFGGGGGGGGGGGGGGFGFCCGGGGGGGGGGGGFGGGGGEFFFGGGGCCFCGF<<FGGCFGGGGGGGGGGGGGGGGGFGGGGCCGGGGGGGGGGGGGGGEGGG=DF:<DGGGFFF?FCEDB>??CF<F9FFDFFFF3DFEAD@GBAFFD(CC
@M02352:288:000000000-CKWC8:1:1101:14350:5937 1:N:0:TAGCGCTC+CTAAGCCT
TACGGAGGGTCCGAGCGTTAATCGGAATTACTGGGCGTAAAGCGCACGCAGGCGGTTTGTTAAGCTAGATGTGAAAGCCCTGGGCTCAACCTGGGAATTGCATTTAGAACTGGCAGGCTAGAGTTTTGGAGAGGGGAGTGGAATTCCAGGTGTAGCGGTGAAATGCGTAGATATCTGGAGGAACATCAGTGGCGAAGGCGACTCCCTGGTCAGTAACTGACGCTCATGTGCGAAAGTGTGGGTAGCGAACAGGATTAGATACCCTGGTAGTCCACACCGTAA
+
GGGGGGGGGGGGGEGGGFGG@FGGGGGGGGGGGGGGGGGGGGGGGGGGGFGGGGGFGGGGGGGGGGGGGGGGGGGGGGGGGFGGGGGGGGGGGGGGGGGGGGGGGGGGGGGGGGGGGGGGGCFGGGGFGFFGGGGGCEGGGGGGGGGGGGGGGGGGGGGGGGGGGGGGGGGGGGFGFGGGGCFFFFGGGGGGGGGGGGGGGGGGCGGFGGFC>FCGGGGGGGGCGGGGGGGGGGGFFGGGGGFFFFGGGDFFBFFGFFFFGGFG@FGFFFFFFGFFFFF?GD
@M02352:288:000000000-CKWC8:1:1101:22940:6056 1:N:0:TAGCGCTC+CTAAGCCT
TACGAGGGGTCCAAGCGTTATCCGGAATCATTGGGTTTAAAGGGTCCGCAGGCGGTCAATTAAGTCAGAGGTGAAATCCCATAGCTTAACTCTGGAACTGCCTTTGATACTGGTTGACTTGAGTTATACGGAAGTAGATAGAATAAGTAGTGTAGCGGTGAAATGCATAGAGATTACTTAGAATACCGATTGCGAAGGCAGTCTACTACGTATATACTGACGCTCATGGACGAAAGCGTGGGGAGCGAACAGGATTAGATACCCTGGTAGTCCACGCCGTAA
+
GEF8:B@FE@;FFFFGGGG:E<FFGCFGGGGGGGG6@:EGEFFGGEGGGGGGGGGGD:,FFGGGGG9?9BCEGFGFGGGGFGDAFF<?EGG,FDGGGGFGGFF?FF<FEFGGGGGGGGGFGFGGDFGG<DFB+@FCG93@DFFG9<>CCEGGFEFFGGGGGGDFGGFCECC=AF3EFGGGGGC<>F3>7FGGGDE588CCEFFGCFEB980CFCCFFFCFGCECGGCF9FFGGGDBDE5CCGE:>EDCE<>F::FGFF<FGGGCFFGFB?<A?7=<>:;>7C
@M02352:288:000000000-CKWC8:1:1101:5736:6068 1:N:0:TAGCGCTC+CTAAGCCT
TACGAGGGGTGCAAGCGTTAATCGGAATTACTGGGCGTAAAGCGTGCGTAGGTGGTTTGTTAAGCAAGATGTGAAAGCCCCGGGCTCAACCTGGGAACTGCATTTTGAACTGGCAAACTAGAGTATTGTAGAGGGTAGTGGAATTTCCAGTGTAGCGGTGAAATGCGTAGAGATTGGAAGGAACATCAGTGGCGAAGGCGGCTACCTGGACAAATACTGACACTGAGGCACGAAAGCGTGGGGAGCAAACAGGATTAGATACCCTGGTAGTCCACGCCGTAA
+
GGGGFGGGGGGGGGGGGGGGFGGGGGGGGGGGGGGGGGGGGGGGGGGGGGGGGGGGGGGGGGGFGGGGGGGGGGGGGGGGGGGGGGGGGGGGGGGGGGGGGGGGGGGGGGGGGGGGGGGGGDGGGGGGGGGGGGGGGGGGGGGGGGGGGGGGGGGGGGGGGGGGGGGGGGGGFFGGGGGGGGGGGGGGGGGGGGGGGGGGGGGGGGGGGGGGGGGGGGGGG9FGGGGGGGGGGGGFGGGGGGFFFFGGGGFFFFGGFFFFGGGGFFGFAFBFFGFFFFF>GC
@M02352:288:000000000-CKWC8:1:1101:15685:6091 1:N:0:TAGCGCTC+CTAAGCCT
TACGGAGGGGGTTAGCGTTGTTCGGAATTACTGGGCGTAAAGCGCACGTAGGCGGATCAGAAAGTATAGGGTGAAATCCCAGGGCTCAACCCTGGAACTGCCTTGTAAACTCCTGGTCTTGAGTTCGAGAGAGGTGAGTGGAATTCCGAGTGTAGAGGTGAAATTCGTAGATATTCGGAGGAACACCAGTGGCGAAGGCGGCTCACTGGCTCGATACTGACGCTGAGGTGCGAAAGTGTGGGGAGCAAACAGGATTAGATACCCTGGTAGTCCACACCGTAA
+
GGGGGGGGGGGFGGGGGGGGGGGGGGGGGGGGGGGGGGGGGGGGGGGGGGGGGGGGDGGFFGGGGGGFGGGGGGGGGGGGGGGGGGGGGGGDGGGGGGGGGGGGGGGGGGGGGGGGGGGGGGGGGGGFGCFGDEGGGGGGGGGGGGGGGGFGGGGGGGGGGGGGFGGGFGGGGGGGGGGGGGGGGGGGGGGGGGGGEGGGGGGGGGGFGGG?EGGGGGGFGGEGGDEGCFCDEGGFGDFGGGFBBFGGFG4?B?DG?FBFFFFGFFGF<B<AFGFFBFF1/9
@M02352:288:000000000-CKWC8:1:1101:15689:6108 1:N:0:TAGCGCTC+CTAAGCCT
TACGGAGGGGGTTAGCGTTGTTCGGAATTACTGGGCGTAAAGCGCACGTAGGCGGATCAGAAAGTATAGGGTGAAATCCCAGGGCTCAACCCTGGAACTGCCTTGTAAACTCCTGGTCTTGAGTTCGAGAGAGGTGAGTGGAATTCCGAGTGTAGAGGTGAAATTCGTAGATATTCGGAGGAACACCAGTGGCGAAGGCGGCTCACTGGCTCGATACTGACGCTGAGGTGCGAAAGTGTGGGGAGCAAACAGGATTAGATACCCTGGTAGTCCACACCGTAA
+
GGGGGCGGGGGGGGGGGGGGGGGGGGGGGGGGGGGGGGGGGGGGGGGGGGGGGGGGGGGGGGGGGGGGGGGGGGGGGGGGGGGGGGGGGGGGGGGGGGGGGGGGGGGFGGGGGGGGGGGGGGGGGGGGGGGGGGGGGGGGGGGGGGGGGGGGGGGGGGGDGGGGGGGGGGGGFFGGGGGGGGGGGGGGGGGGGGGGGGGGGGGGGGGGGGGGGCFDGGGGGGGEGGGGGFGGGGGFGGFFGG><>EGGGGFFFFGG?FAFGGGGFFGFFFFFFFF:?FEFGG
@M02352:288:000000000-CKWC8:1:1101:12653:6166 1:N:0:TAGCGCTC+CTAAGCCT
TACGAGGGGTGCAAGCGTTAATCGGAATTACTGGGCGTAAAGCGTGCGTAGGTGGTTTGTTAAGCAAGATGTGAAAGCCCCGGGCTCAACCTGGGAACTGCATTTTGAACTGGCAAACTAGAGTATTGTAGAGGGTAGTGGAATTTCCAGTGTAGCGGTGAAATGCGTAGAGATTGGAAGGAACATCAGTGGCGAAGGCGGCTACCTGGACAAATACTGACACTGAGGCACGAAAGCGTGGGGAGCAAACAGGATTAGATACCCTGGTAGTCCACGCCGTAA
+
GGGGDEEGGGGGGGGGGGGGEGGGGGGGGGGGGGGGGGGGGGGGGGGGGGGGGGGCGGGGGGGGGGGGGFGGGGGGGGGGGGGGGGGGGGGGGGGGGGGGGFGGGGGGGFGGGGFGGGGGGFGGGGGGGGGGGGDFGGGGGFFGGGGGGGGGGGGGGGGGFGGGGGGGGGGEBFGFEFGGGGGGGGGGGGGGGGGGGGGGGGGGGGGGGGGGEFFGGGGGGGGGGGGFGGGGGGGFGGGGGG>?;EGGGGFFFFGGFFFFGGGGFFGFFFDFBGFFFFFFGD
@M02352:288:000000000-CKWC8:1:1101:13486:6310 1:N:0:TAGCGCTC+CTAAGCCT
TACGGAGGGTCCGAGCGTTAATCGGAATTACTGGGCGTAAAGCGTGCGTAGGTGGTTTGTTAAGCAAGATGTGAAAGCCCCGGGCTCAACCTGGGAACTGCATTTTGAACTGGCAAACTAGAGTATTGTAGAGGGTAGTGGAATTTCCAGTGTAGCGGTGAAATGCGTAGAGATTGGAAGGAACATCAGTGGCGAAGGCGGCTACCTGGACAAATACTGACACTGAGGCACGAAAGCGTGGGGATCAAACAGGATTAGATACCCTGGTAGTCCACGCCGTAA
+
GGGGGGGGGGGGGCFGGGGGCFGGGGGGGFGGFG8FCFGGCFGGGGGGGGGGFFFFFGDEGGFGGGGDEGCF,CF9BFGGGGGGG7FGFFGGFCGGGG8FGGGGGGGEFGGGGGGGGGGGGFDGGGGFF,CFFGDEGGGGDCFFFCFFFGFFGGGFGDGGGCCGGGGGGGDFC;1B:9<CECFFGGGGFG,:E*B*CEGGGGGEFCF7CGGGGCFGFG9C6+<EFF6*:ECG5*>DCGDG5C5((85*<FF?BBCF<*2*+<8C?4*9<FAA47F(1-59C/
@M02352:288:000000000-CKWC8:1:1101:13468:6313 1:N:0:TAGCGCTC+CTAAGCCT
TACGGAGGGTCCGAGCGTTAATCGGAATTACTGGGCGTAAAGCGTGCGTAGGTGGTTTGTTAAGCAAGATGTGAAAGCCCCGGGCTCAACCTGGGAACTGCATTTTGAACTGGCAAACTAGAGTATTGTAGAGGGTAGTGGAATTTCCAGTGTAGCGGTGAAATGCGTAGAGATTGGAAGGAACATCAGTGGCGAAGGCGGCTACCTGGACAAATACTGACACTGAGGCACGAAAGCGTGGGGAGCAAACAGGATTAGATACCCTGGTAGTCCACGCCGTAA
+
GGGGGGGGGGGGGDGGGFGGCFGGGGGGGGGGGGGGGGGGGGGGGGGGGCFGGGGGGGGGGGGGGGGGGGGGGGGGGGGGGGGGGGGGGGGGGGGGGGFGGGGGGGGGGGGGGGFGGGGGGGGGGGGGGGGFGGGGGGGGGGGFGGGGGGGGGGGGGGGGGGFGGGDEGGGGCC7:BFGGGGGGGGGGGGGGGGGGGGGGGGGGGGGGGG*7@GF?EG7CGFCFGFG=FCFDGGG3FEGGGGFFFEGGGGFF?FCDFFFFGCCF?4CF<9AFFF?02?BBGG
@M02352:288:000000000-CKWC8:1:1101:24661:6325 1:N:0:TAGCGCTC+CTAAGCCT
TACGGAGGGTGCAAGCGTTACTCGGAATCACTGGGCGTAAAGAGCGTGTAGGCGGGTTTGTAAGTTTGAAGTGAAATCCAATGGCTCAACCATTGAACTGCTTTGAAAACTGCTTACCTAGAATATGGGAGAGGTAGATGGAATTTCTGGTGTAGGGGTAAAATCCGTAGAGATCAGAAGGAATACCGATTGCGAAGGCGATCTACTGGAACATTATTGACGCTGAGACGCGAAAGCGTGGGGAGCAAACAGGATTAGATACCCTGGTAGTCCACGCCCTAA
+
GGGGGEFGGGGGGGGGGGGGGFGFEGGGDGGGGGGFGCFGGGGGGFGGGGGGFGGGGGGGGGEFGGGGGGGGGGGGGGGGGGGGGGFDFFGGGGGGGGGGGGGGGFGGFGGGGGGGGGGGGGGGGGGGGGEGGGGGGGGGGGGGGGGGGGGGGGGCFGGGGGGGGGGGGGGGFGFGFGFGGGGGGGGGGGGGGGGGGGFGGDCGGGGGGGFGGFGGGGGGGGGG=GGFFGGGGGGFCEDGGGFFB@GGGGFFFFGFBF<FGGGFFFGFFFFA7DF<0:76G9
@M02352:288:000000000-CKWC8:1:1101:24648:6339 1:N:0:TAGCGCTC+CTAAGCCT
TACGGAGGTTGCAAGCGTTACTCGGAATCACTGGGCGTAAAGAGCGTGTAGGCGGGTTTGTAAGTTTGAAGTGAAATCCAATGGCTCAACCATTGAACTGCTTTGAAAACTGCTTACCTAGAATATGGGAGAGGTAGATGGAATTTCTGGTGTAGGGGTAAAATCCGTAGAGATCAGAAGGAATACCGATTGCGAAGGCGATCTACTGGAACATTATTGACGCTGAGACGCGAAAGCGTGGGGAGCAAACAGGATTAGATACCCTGGTAGTCCACGCCTTAA
+
G<A<B,6@,6CFC,EF@@6C:<<CF7BF,9C@<CFGGC@66CEGGCFGCFGCGDC+>B:+B<FGGF<FF<?9=EFDFDFFFEFCG@ECF84=<F<?FGFEFFFB?DDGGGGGGGDDDFF?F<D3D<F9F>CCGCD<FCABFGGG@FCFGGFFCFEG7*>FGGEAFCC@7**D?FGCFCFBCGG@F<<CFCFFGGGGC*;:E=8FFGGC<0*AC?CEFCEFFD5EGG*<95DDE8<BGGG8>:>?>FCC+>7F:<FF<FAFFE6*9>GFF*849C?<>B4:FF
@M02352:288:000000000-CKWC8:1:1101:20884:6349 1:N:0:TAGCGCTC+CTAAGCCT
TACGAGGGGTGCAAGCGTTAATCGGAATTACTGGGCGTAAAGCGTGCGTAGGTGGTTTGTTAAGCAAGATGTGAAAGCCCCGGGCTCAACCTGGGAACTGCATTTTGAACTGGCAAACTAGAGTATTGTAGAGGGTAGTGGAATTTCCAGTGTAGCGGTGAAATGCGTAGAGATTGGAAGGAACATCAGTGGCGAAGGCGGCTACCTGGACAAATACTGACACTGAGGCACGAAAGCGTGGGGAGCAAACAGGATTAGATACCCTGGTAGTCCACGCCGTAA
+
GGGGFEGGGGGGGGGGGGGGGGGGGGGGGGGGGGGGGGGGGGGGGGGGGGGGEFGFGGGGGGGGGGGGGGGGGGGGGGGGGGGGGGGGGGGFGGGGGGGGGGGGGGGGGFGGGGGGGGGGGGGFGGGGGGGGGGGGGGGGGGGGGGGGGGGGGGGGGGFEFGGGGFGGGGGGGGGGGGGGGGGGGGGGGGGGGGGGGGGGGDGGGGGGGGGGGGGGGGGGGGGGGGGGGGGGGGGFGGGGGGFB>FGGGGFFFFGFBFDFGGGGFFGFFFFFFGFFFFF1DC
@M02352:288:000000000-CKWC8:1:1101:22722:6359 1:N:0:TAGCGCTC+CTAAGCCT
TACGAGGGGTGCAAGCGTTAATCGGAATTACTGGGCGTAAAGCGTGCGTAGGTGGTTTGTTAAGCAAGATGTGAAAGCCCCGGGCTCAACCTGGGAACTGCATTTTGAACTGGCAAACTAGAGTATTGTAGAGGGTAGTGGAATTTCCAGTGTAGCGGTGAAATGCGTAGAGATTGGAAGGAACATCAGTGGCGAAGGCGGCTACCTGGACAAATACTGACACTGAGGCACGAAAGCGTGGGGAGCAAACAGGATTAGATACCCTGGTAGTCCACGCCGTAA
+
GGGGFGGGGGGGGGGGGFGGCFGGGGGGGGGGGGGGGFDFGGGGGGGGFGGGFFGFGGGGGGGGGGGGGGGGGGGGGGGGGGGGGGGGGGGGGGGGGGGGGFGGGGGGGGGGGGGGGGGGGFGGGGGGGGGGGGGEGGGGGGGGGGGGGGGGGGGGGGGGGGGGGGGGGGGGGGGGGGGGGGGGGGFGGGGGGGGGGGGGGGDGGGGGGGGGGGGGGGGGGGGGGGGGGGGGGGGFFGGGGGFBBBGGFGFFFFGFFFFFGGGGFFGFFFFFFGFF>BE>GD
@M02352:288:000000000-CKWC8:1:1101:8694:6420 1:N:0:TAGCGCTC+CTAAGCCT
TACGAGGGGTGCAAGCGTTAATCGGAATTACTGGGCGTAAAGCGTGCGTAGGTGGTTTGTTAAGCAAGATGTGAAAGCCCCGGGCTCAACCTGGGAACTGCATTTTGAACTGGCAAACTAGAGTATTGTAGAGGGTAGTGGAATTTCCAGTGTAGCGGTGAAATGCGTAGAGATTGGAAGGAACATCAGTGGCGAAGGCGGCTACCTGGACAAATACTGACACTGAGGCACGAAAGCGTGGGGAGCAAACAGGATTAGATACCCTGGTAGTCCACGCCGTAA
+
GGGGFFGGGGGGGGGGGGGGGFGGGGGGGGGGGGGGGGGGGGGGGGGGGGGGFGGGGGGGGGGGGGGGGGGGGGGGGGGGGGGGGGGGGGGGGGGGGGGGGGGGGGGGGGGGGGGGGGGGGGGGFGGGGGGGGGGGGGGGGGGGGGGGGGGGGGGGGGGGGGGGGGGGGGGGGGGGGGGGGGGGGGGGGGGGGDGGGGGGGGGGGGGGGGGGGGGGGGGFGGGGGGGGGGGGGGGFGGGGGGFFFFGFCGFFFFGGFFFFGGGGFFGFBFFF=:FBFFFFGG
@M02352:288:000000000-CKWC8:1:1101:13435:6445 1:N:0:TAGCGCTC+CTAAGCCT
TACGAGGGGTGCAAGCGTTAATCGGAATTACTGGGCGTAAAGCGTGCGTAGGTGGTTTGTTAAGCAAGATGTGAAAGCCCCGGGCTCAACCTGGGAACTGCATTTTGAACTGGCAAACTAGAGTATTGTAGAGGGTAGTGGAATTTCCAGTGTAGCGGTGAAATGCGTAGAGATTGGAAGGAACATCAGTGGCGAAGGCGGCTACCTGGACAAATACTGACACTGAGGCACGAAAGCGTGGGGAGCAAACAGGATTAGATACCCTGGTAGTCCACGCCGTAA
+
GGGG@FGGGGEGGGGGGGGGEFGGGGGGGGGGGGGGGGGGGGGGGGGGGGGGFGGFGGGGGGGGGGGGGGGGGGGGGGGGGGGEGGGGGGGGGGGGGGGGGGGGGGGGGGGGGGGGGGGGGGGFGGGGGGGGGGGGEFGGGGGGGGGGGGGGGGGGGGGGGGGGGGGGGGGGFGGGGGGGGGGGGGGGGGGFGGGGGGGC>EGGGGGGGGGGGGGGGGFGGGGGGGFCFGGGGGG>F=DGGGF<BEGC?FFF?FGGBFDFGGGGFFGFFFFFFGFFFFFFGG
@M02352:288:000000000-CKWC8:1:1101:16208:6450 1:N:0:TAGCGCTC+CTAAGCCT
TACGGAGGGTCCGAGCGTTATCCGGAATCATTGGGTTTAAAGGGTCCGTAGGTGGATGATTAAGTCAGAGGTGAAATCCTGCAGCTCAACTGTAGAATTGCCTTTGATACTGGTCATCTTGAGTTATTGTGAAGTAGTTAGAATATGTAGTGTAGCGGTGAAATGCATAGATATTACATAGAATACCGATTGCGAAGGCAGCTTACTAACGATCAACTGACACTGATGGACGAAAGCGTGGGGAGCGAACAGGATTAGATACCCTGGTAGTCCACGCCGTAA
+
CGGGFF@@FGCG@FCFGGGGGFGGGGGGGGGGGGGBEGGGGGGGGGGGGGGG?FG,5CEFGGGGGGGGGGGGGGGGGGGC?FFGGFGGGGGGGFGGGFGGGGGGGGGGGGGGGGC,CFGGGGGGGGGFFGGGGGG9??FGGGGGGGGGGGGGGGGGGGGGGGGGGGCFGGGGGGGGGGGGGGGGGGGGGGGGGGGGGGGGG5CEGGGGGFCGGGEGGGGGGCEGGGGGGFGGGGGFGGGGGGFFFFGG=DEFBFGGFFFFGGGGFFGFFFFFFGFBF?DBGG
@M02352:288:000000000-CKWC8:1:1101:18775:6480 1:N:0:TAGCGCTC+CTAAGCCT
TACGGAGGGTGCAAGCGTTACTCGGAATTACTGGGCGTAAAGCGCACGTAGGTGGTTTGTTAAGTTGGATGTGAAAGCCCAGGGCTCAACCTTGGAACTGCATTCAAAACTGGCGAACTAGAGTATGGTAGAGGTGAGTGGAATTTCCTGTGTAGCGGTGAAATGCGTAGAGATGGGAAGGAACATCAGTGGCGAAGGCGACTCACTGGACCAATACTGACACTGAGGTGCGAAAGCGTGGGTAGCAAACAGGATTAGATACCCTGGTAGTCCACGCCGTAA
+
GGGGGGGGGGGGGGGGGFGG,CFGGGGGGGGGGGGGGGGGGGGGGGGGGGGGGGGFGGGGGGGGGGGGGGGGGGGGGGGGGGGGGGGGGGGGGGGGGGGGGGGGGGGGGGGGGGGGGGGGGGGGGGGGGGGGGGGGGGGGGGGGGGGGGGGGGGGGGGGGGGGGGGGGGGGGGGGFGGGGGGGGGGGGGGGGGGGGGGGGGGGGGGGGGGGGGGGGGGGGGGGGGDFFGGGGGGGFGGGGGGFFFFGGGGFFFFGGFFBFGGCGFFGFFFFFFGFBFFFFDD
@M02352:288:000000000-CKWC8:1:1101:8550:6564 1:N:0:TAGCGCTC+CTAAGCCT
TACGGAGGGTCCGAGCGTTAATCGGAATTACTGGGCGTAAAGCGTTCGTAGGCGGTTTGTTAAGCAAGATGTGAAAGCCCAGGGCTCAACCTTGGAACTGCATTTTGAACTGGCAAACTAGAGTACTGTAGAGGGTGGTGGAATTTCCAGTGTAGCGGTGAAATGCGTAGAGATTGGAAGGAACATCAGTGGCGAAGGCGGCCACCTGGACAGATACTGACGCTGAGGAACGAAAGCGTGGGGAGCGAACAGGATTAGATACCCTGGTAGTCCACGCCGTAA
+
GGGGGGGGGGGGGGGGGGGGGGGGGGGGGGGGGGGGGGGGGGGGGGGGGGGGGGGGGGGGGGGGGGGGGGGGGGGGGGGGGGGGGGGGGGGGGGGGGGGGGGGGGGGGGGGGGGGGGGGGGGGGGGGGGGGGGGGGGGGFGGGGGGGGGGGGGGGGGGGGGGGGGGGGGGGGFGGGGGGGGGGGGGGGGGGGGGGGGGGGGGGGGGGGGGGGGGGGGGGGGGGGGGGGGGGGGGGEGGGEGGFFFFGGGGFF??GGFFFFGGCDFFF@BFFFFGFFFF:9DD
@M02352:288:000000000-CKWC8:1:1101:24709:6587 1:N:0:TAGCGCTC+CTAAGCCT
TACGGGGGGTGCAAGCGTTAATCGGAATTACTGGGCGTAAAGCGTGCGTAGGTGGTTTGTTAAGCAAGATGTGAAATCCCCGGGCTCAACCTGGGAACTGCATTTTGAACTGGCAAACTAGAGTATTGTAGAGGGTAGTGGAATTTCCAGTGTAGCGGTGAAATGCGTAGAGATTTGAAGGAACATCAGTGGCGAAGGCGGCTACCTGGCCAAATACTGACACTGAGGCACGAAAGCGTGGGGAGCAAACAGGATTAGATACCCTGGTAGTCCACGCCGTAA
+
GGGG-8CFG>F+,CFGGGG++CFGGGEGGGGGGGGGGGGGGGGGG:FGGGGG=FG>FGGFCGGGAFAGC,@FFGGG,FGG:FEGGGGGGGGC,FGGGGGGG:F,8F,=FGGC8FG9<FFGGGGG<,,7?FFGGG>8CGGGGGGGGCF:FGGGGGG7EGGGGGGG7EGGGGG?FGG+A<EGGGGGGGGGGGGGGGGGGGGGGGG**;FGG**2*:CGGGGGGFFFFGGG5EGGGGGF:EGGEGFFFFGCGGFFFFFGF@BFGGGGFFGFFFFFFGF(4?FBGG
@M02352:288:000000000-CKWC8:1:1101:15452:6588 1:N:0:TAGCGCTC+CTAAGCCT
TACAGAGGGTGCAAGCGTTAATCGGAATTACTGGGCGTAAAGCGCGCGTAGGTGGTTTGTTAAGTCGGATGTGAAAGCCCAGGGCTCAACCTTGGAATTGCACCCGATACTGGCAGGCTAGAGTACGATAGAGGAGTGTGGAATTTCCTGTGTAGCGGTGAAATGCGTAGATATAGGAAGGAGCATCAGTGGCGAAGGCGACACTCTGGATTGATACTGACACTGAGGTGCGAAAGCGTGGGGAGCAAACAGGATTAGATACCCTGGTAGTCCACGCCGTAA
+
GGGGGFGGGGGGGGGGGGGG@FGGGGGGGGGGGGGGEGGGGGFGGGGGGGGGCFGFFGEGGGGGGG>FCGGGGGGGGGGGGGGGGGGGGGGGGGGDGEFGGGGGGGGGGGGGGGGGGGGGFEDFGGGGGDDGGCFGGGGGGGFGGGGGGGG7FFGGGGEGGGGGGFCEGGCFGGGDGFGG7CFGFFGGGFGGGGDGEECEDEEGFFFGGGCG6<CCGGECGGGGFFC=CFGGGEGFGGGGGGE:>BF<EG4?:BGFB@BF7FGGFFGFFFFFFGFB;1BFDD
@M02352:288:000000000-CKWC8:1:1101:16503:6633 1:N:0:TAGCGCTC+CTAAGCCT
TACGGAGGGTGCAAGCGTTAATCGGAATTACTGGGCGTAAAGCGCACGTAGGTGGTTTGTTAAGTTGGATGTGAAAGCCCAGGGCTCAACCTTGGAACTGCATTCAAAACTGGCGAACTAGAGTATGGTAGAGGTGAGTGGAATTTCCTGTGTAGCGGTGAAATGCGTAGAGATGGGAAGGAACATCAGTGGCGAAGGCGACTCACTGGACCAATACTGACACTGAGGTGCGAAAGCGTGGGTAGCAAACAGGATTAGATACCCTGGTAGTCCACGCCGTAAA
+
GGGGGFGGGGGGGGGGGGGGGGGGGGGGGGGGGGGGGGGGGGGGGGGGGGGGGGGFGGGGGGGGGGGGGFGGGGGGCGGGGGFCDFFDFGGGGAFFFGGGGFFGGGGGGGGGGGGGGGGGGGGGFFFGGGE9FF,3>FGGGGGGGGGFGFGDGGFGGGGGGGGGGGGEGGGC;D@CB:BCCEFFGGGFFGGGGGGGECFEGCEGFFGGCGDGGGGGGGCFFFGGGGGCF5E<CEGGFGGGGGGF?>FGGG74>:2CC7@AFCEFC>FGFFFFF?=EF?;@?CF
@M02352:288:000000000-CKWC8:1:1101:4541:6701 1:N:0:TAGCGCTC+CTAAGCCT
TACGAGGGTTGCAAGCGTTAATCGGAATTACTGGGCGTAAAGCGTGCGTAGGTGGTTTGTTAAGCAAGATGTGAAAGCCCCGGGCCCAACCTGGGAACTGCATTTTGAACTGGCAAACTAGAGTATTGCAGAGGGTAGTGGAATTTCGAGTGTAGCGGCGAAATGCGTAGAGATTGGAAGGAACATCAGTGGCGAAGGCGGCTACATGGACAAATACTGACACTGAGGCACGAAAGCGTGGGGAGCAACAAGGATTAGATACCCGGGTAGTCCACGCCGTAA
+
GAA<CFBC,,8E9;F8@86@<,@<F77FGFCE@6FGC@@:<FGGB:,@B?FE5CFFD<FFGAEE<,EEG9F9,B?5:<,:CGG+>+@FGD+,,:+ABB,,:?F?,<,>A,FF,D8FFE9,>:C<E9,,,,8:D<FF,F<,>:>F,E@,*,737D,,>***1=*,,,4***1?5C9CCBCE@FGGG9FEGFD*;5:>5*/****;F0A@*+*388<<@9C7+<+<CGD**:DCEE5BCEG*2?@2()9<**00(.CF?F2@??F*.)7<,88<**0((,)4CD
@M02352:288:000000000-CKWC8:1:1101:21944:6713 1:N:0:TAGCGCTC+CTAAGCCT
TACGGCGGGTGCAAGCGTTACTCGGAATCACTGGGCGTAAAGAGCGTGTAGGCGGGTTTGTAAGTTTGAAGTGAAATCCAATGGCTCAACCATTGAACTGCTTTGAAAACTGCTTACCTAGAATATGGGAGAGGTAGATGGAATTTCTGGTGTAGGGGTAAAATCCGTAGAGATCAGAAGGAATACCGATTGCGAAGGCGATCTACTGGAACATTATTGACGCTGAGACGCGAACGCGTGGGGCGCAAACAGGCTTAGATACCCTGGTAGTCCACGCCCTAA
+
GGGGG+@FGGEGGGGGGGGEGFGGGGGGFFGGGGGGGFEEGGFGGGEGGGGFGGGGGGGGGFGGGGGFG9FFGGGGGGGGGGFGGEGGGG8+E<FG9=FGGGGGGG9DDFFFGGGGFGGF9FGGGGGGFGEGGGFGGGGFDF,@@FEGFGGGGGGGDDGGGGGGGGGGGGGGGGGGGDGGGGGGGGGGGF7CFE8C>EFGC*;E9CCCFCFG6EGG7CFFGCEGECCFG5>DEC).>C)*:C3(,<D5CFFF((9>)9<FG9CFFFGFFFD<F*/,7:307>
@M02352:288:000000000-CKWC8:1:1101:21964:6723 1:N:0:TAGCGCTC+CTAAGCCT
TACGGAGGGTGCAAGCGTTACTCGGAATCACTGGGCGTAAAGAGCGTGTAGGCGGGTTTGTAAGTTTGAAGTGAAATCCAATGGCTCAACCCTTGAACTGCTTTGAAAACTGCTTACCTAGAATATGGGAGAGGTAGATGGAATTTCTGGTGTAGGGGTAAAATCCGTAGAGATCAGAAGGAATACCGATTGCGAAGGCGATCTACTGGAACATTATTGACGCTGAGACGCGAAAGCGTGGGGAGCAAACAGGATTAGATACCCTGGTAGTCCACGCCCTAA
+
GGGGGGGGGGGGFGGGGGGGEFGGGGGGGGGGGGGGGGGGGGGGGGGGGGGGGGGGGGGGGGGGGGGGGGGGGGGGGGGGGGGGGGGGGGG:FGGGGGGGGGGGFFFGGGGGGGGFGGGGGGGGGGGGGFFGGGGGGFGGGGGGGGGGGCGGGGGGGGGGGGGGGGGGGGG=FGGGGFGGGGGGGGGDDGGGGGGGGGGGGGGGGGGGGGGGFGGGGGFGGGGGGGGGGGGGGDGFGGGGGGFFFEGCFGFFFBGG?FFFGGGGFFGFBFFFFGFFFBFFGG
@M02352:288:000000000-CKWC8:1:1101:14312:6751 1:N:0:TAGCGCTC+CTAAGCCT
TACGGAGGATCCAAGCGTTATCCGGAATCATTGGGTTTAAAGGGTCCGTAGGTGGATAATTAAGTCAGAGGTGAAATCTTGCCGCTTAACGGTAAAATTGCCTTTGATACTGGTTGTCTTGAGTTATTATGAAGTGGTTAGAATATGTAGTGTAGCGGTGAAATGCATAGATATTACATAGAATACCAATTGCGAAGGCAGATCACTAATAATCAACTGACACTGATGGACGAAAGCGTGGGGAGCGAACGGGATTAGATACCCCGGTAGTCCACGCCGTAA
+
GGGGGGGGGGGGGGGGGGGGGGGGGGGGGGGGGGGGGGGGGGGGGGGGGGGGFGGGFGGGGGGGGGGGGGGGGGGGGGGGGGEGGGGGGGGGGGGGGGGGGGGGGGGGGGGGGGGGGGGGGGGGGGGGGGGGGGGGGGGGGGGGGGGGGGGGGGGGGGGGGGGGGGGGGGGGGGGGGGGGGGGGGGGGGGGGGGGGGGGGGGGGGGGGGGGGGGGGGGGGGGGGGGGGGGGDGGDEGGDGGGFFFFGGGGFFB?GGFFAFGFGGFEGFFFFFFGFFFFFFGG
@M02352:288:000000000-CKWC8:1:1101:23131:6773 1:N:0:TAGCGCTC+CTAAGCCT
TACGGAGGATCCAAGCGTTATCCGGAATCATTGGGTTTAAAGGGTCCGTAGGTGGATAATTAAGTCAGAGGTGAAATCCTGCAGCTCAACTGTAGAATTGCCTTTGATACTGGTTGTCTTGAGTTATTATGAAGTAGTTAGAATATGTAGTGTAGCGGTGAAATGCATAGATATTACATAGAATACCAATTGCGAAGGCAGATTACTAATAATATACTGACACTGATGGACGAAAGCGTGGGGAGCGAACAGGATTAGATACCCTGGTAGTCCACGCCGTAA
+
GGGGGGGGDFGGGGGGGGGGGGGGGDGGGGGGGGGGGGGCEGGGGGGGGGGEFFGFGGGGGGGGGGGGFGGGGGGGGGGGGGFFCFGGGGGGGGGCEFGGGGGGGGGGGFGGGGGGGGGGGFGGGGFGFGGG,EGACFG9FGGGGGGGGGGGGFFCEGFEGFGGGGGGFGGGGGGGGGGGGGGGGGGGGGGGGGDGGGGGGGGGGGGGGGFFFFGGFCFGGGGGGGGGGF4<EGGFG=CEGGD@BEG37CFFFFGG?FAFGGG<=FGFFFFFFGFFFBBFGD
@M02352:288:000000000-CKWC8:1:1101:5556:6948 1:N:0:TAGCGCTC+CTAAGCCT
TACGAGGGGTGCAAGCGTTAATCGGAATTACTGGGCGTAAAGCGTGCGTAGGTGGTTTGTTAAGCAAGATGTGAAAGCCCCGGGCTCAACCTGGGAACTGCATTTTGAACTGGCAAACTAGAGTATTGTAGAGGGTAGTGGAATTTCCAGTGTAGCGGTGAAATGCGTAGAGATTGGAAGGAACATCAGTGGCGAAGGCGGCTACCTGGACAAATACTGACACTGAGGCACGAAAGCGTGGGGAGCAAACAGGATTAGATACCCTGGTAGTCCACGCCGTAA
+
GEFEFFGGGEEGGDGFFCFEFGGFGECFFGGGGGGGGFECDGGGCFEFFGGGFFGGGGGGGGGGFCGGGGGEFGGGGFFFGGGGDGGGGFGGFGGGFGGGGGGFGGGGGGGGGGFGFFGFGFGFCGGGGGGGGGCFCGFGGGDFGGCA@DFCFGGGDGGGGGGGGFGGGGDGEGGGGGGGGGGGFGGGGGGGGGGGGGGGGGCEGGGGG=FFFGGGGGGGGGGGFGGFFGGGGGGFGGCGEDFFFFGFEGFFFF:CBFBFGC@FF>CF4@>AFFF?BFEFGD
@M02352:288:000000000-CKWC8:1:1101:7035:6992 1:N:0:TAGCGCTC+CTAAGCCT
TACGGAGGGTGCGAGCGTTAATCGGAATTACTGGGCGTAAAGCGCACGCAGGCGGTTTGTTAAGCTAGATGTGAAAGCCCCGGGCTCAACCTGGGACGGTCATTTAGAACTGGCAGACTAGAGTCTTGGAGAGGGGAGTGGAATTCCAGGTGTAGCGGTGAAATGCGTAGATATCTGGAGGAACATCAGTGGCGAAGGCGACTCCCTGGCCAAAGACTGACGCTCATGTGCGAAAGTGTGGGTAGCGAACAGGATTAGATACCCTGGTAGTCCACACCGTAA
+
GGGGGGGGDGGG@EGGGGGG<@FFGG:FGGCGGGGCCFGGGGEF:7FG7FGGGGGGF7FGGGGG<5FGEFGGFGGGGCBF?FGGGGGGGGGF=8FGE@73BFGGG=CGGGGG8,>F+DF,FFGG9F9FFGGGGG<>7F:FGGGGGGG,=FGGGGGGGGGGGGGGGGGGGGGGGGG+?FGGGGGGGFFGGGGGGGGGGGGG>E8*+;EGGGG6F8@FGGGGGG=C5CCG7EGGGGDD:FGGGG)<?FDGGGFFFFGG?FFF?CGGFFGFFFFFFGF>?(8?CC
@M02352:288:000000000-CKWC8:1:1101:26113:7047 1:N:0:TAGCGCTC+CTAAGCCT
TACGGAGGGTGCAAGCGTTACTCGGAATCACTGGGCGTAAAGAGCGTGTAGGCGGGTTTGTAAGTTTGAAGTGAAATCCAATGGCTCAACCATTGAACTGCTTTGAAAACTGCTTACCTAGAATATGGGAGAGGTAGATGGAATTTCTGGTGTAGGGGTAAAATCCGTAGAGATCAGAAGGAATACCGATTGCGAAGGCGATCTACTGGAACATTATTGACGCTGAGACGCGAAAGCGTGGGGAGCAAACAGGATTAGATACCCTGGTAGTCCACGCCCTAA
+
GFGGGFDGGGGGGFGGGGGG:@FFGF:F,F8EFGGFGGGGGGGGGGEGGGGGGGGGGFEDFFGGGGFGECFGGGGGG9EGGGGGGGGGGGGDEF9EFGGFGGGGGGGGGFGGGGGFG,FEE?FGFGDFG8FGECFDFFGGFG,=,DBFFDEFGFGGGGGGGGGCGGGGDGCEC@?DF9EGGGGGGGFGDEGGFGGGGDFEGGFFGGGFGF;FGFGGFFGGFGGGGGGDGE<<EGDFFGGGGG:<>EGGFGFFFFGG?FBFGGG46:39<B4>FGFBB?>BC>
@M02352:288:000000000-CKWC8:1:1101:6799:7116 1:N:0:TAGCGCTC+CTAAGCCT
TACGAGGGGTGCAAGCGTTAATCGGAATTACTGGGCGTAAAGCGTGCGTAGGTGGTTTGTTAAGCAAGATGTGAAAGCCCCGGGCTCAACCTGGGAACTGCATTTTGAACTGGCAAACTAGAGTATTGTAGAGGGTAGTGGAATTTCCAGTGTAGCGGTGAAATGCGTAGAGATTGGAAGGAACATCAGTGGCGAAGGCGGCTACCTGGACAAATACTGACACTGAGGCACGAAAGCGTGGGGAGCAAACAGGATTAGATACCCTGGTAGTCCACGCCGTAA
+
GGGGFEEGGGGGFGGGGGFGDFGGGGGGGFEGGFGCFFGCCGFFFGGGFGFGFGGFFGGGGGGGGGGGFFGGGGGGGFGGEGGGGGGGGCEGGGGGGGGGGGGGGGGGGGGGGGGFFGGGFEGGGAFGGFFFGGGG7FGCFFCGBGB@FF@DFGFFGGGGGG;9DFGEGG*C;C9CFGCCEGGGGDFFGGGGGGGGGEGG>=EGGFGGGCGGEGGG7:CGFG68FGGGGCG7EGGEGGGGGGFB9;9>FDFFFFFGFFAFC+<<F;D72=<<FG@633B>DD
@M02352:288:000000000-CKWC8:1:1101:13164:7126 1:N:0:TAGCGCTC+CTAAGCCT
TACGGAGGATCCAAGCGTTATCCGGAATCATTGGGTTTAAAGGGTCCGTAGGTGGATAATTAAGTCAGAGGTGAAATCCTGCAGCTCAACTGTAGAATTGCCTTTGATACTGGTTGTCTTGAGTTATTATGAAGTAGTTAGAATATGTAGTGTAGCGGTGAAATGCATAGATATTACATAGAATACCAATTGCGAAGGCAGATTACTAATAATATACTGACACTGATGGACGAAAGCGTGGGGAGCGAACAGGATTAGATACCCTGGTAGTCCACGCCGTAA
+
GGGGGGGGGGGGGGGGGGGGGGGGGGDGFGGGGGGGGGGGGGGGGEGGGGGGGGGGFGGGGGGGGGGGGGGGGGGGGF<FGGGGGGGGGGFGGGGGGGGGGGGGGGGGGGGGGGGGGGGGGGGGGGGGGGGGFGGGGGDGGGGGGFGGGGGGGGGGGGGGGGGGGGGGGGGGGGGGGGGGGGGGGGGGGGGGGGGGGGGGGCGFGGGGGGGGGGGGGGGGGGGGGGGGGDGGGGGFGGGGGG>@BFDGGGFFFFGGFFFFGGGGFFGFFFFFFGFFFBFFGG
@M02352:288:000000000-CKWC8:1:1101:14128:7134 1:N:0:TAGCGCTC+CTAAGCCT
TACGAGGGGTGCAAGCGTTAATCGGAATTACTGGGCGTAAAGCGTGCGTAGGTGGTTTGTTAAGCAAGATGTGAAAGCCCCGGGCTCAACCTGGGAACTGCATTTTGAACTGGCAAACTAGAGTATTGTAGAGGGTAGTGGAATTTCCAGTGTAGCGGTGAAATGCGTAGAGATTGGAAGGAACATCAGTGGCGAAGGCGGCTACCTGGACAAATACTGACACTGAGGCACGAAAGCGTGGGGAGCAAACAGGATTAGATACCCTGGTAGTCCACGCCGTAA
+
GGGGFGGGGGGGGGGGGFGGGGGGGGGGGGGGGGGGGGGGGGGGGGGGGGGGFGGFGGGGGGGGGGGGGGGGGGGGGGGGGGGGGGGGGGGGGGGGGGGGGGGGGGGGGGGGGGGGGGGGGGGGGGGGGGGGGGGGGGGGGGGGGGGGGGGGGGGGGGGGGGGGGGGGGGGGGGGGGGGGGGGGGGGGGGGGGGGGGGGGGGGGGGGGGGGGGGGGGGGGGGGGGGGGGDGGGGGFGGGGGGFFFFGGGGFFF?FFBFBFG?FGFFGFFFFFFGFFFFFFGG
@M02352:288:000000000-CKWC8:1:1101:21939:7135 1:N:0:TAGCGCTC+CTAAGCCT
TACGGAGGGTCCGAGCGTTAATCGGAATTACTGGGCGTAAAGCGCGCGTAGGTGGTTATTTAAGCTAGATGTGAAAGCCCAGGGCTCAACCTTGGAACTGCATTTAGAACTGGGTAACTAGAGTACAGTAGAGGGTAGTGGAATTTCTTGTGTAGCGGTGAAATGCGTAGATATAAGAAGGAACACCAGTGGCGAAGGCGACTGCCTGGACTGATACTGACACTGAGGTGCGAAAGCGTGGGGAGCAAACAGGATTAGATACCCTGGTAGTCCACGCCGTAA
+
GGGFGEGGGFGGGGGGGFGG@CFDFEGGGGGGGGGGGFEGFGGGGGGGFGGGFEGEGGGGGGGGGGGGGFGGGGGGGGGGGGGGGGGGGGGGGGGGGGGGGGGGGGFGFFFFFGGGGGGGGGFFFGGGFFAFGGGGFGGGGGGGGGGGGGGGGGGGGGFGGGGGGFGGGDGGGGGGGGGGGGGGGGGGGGGGGGGGGGGGGGGGGGGFGGGCGGG@ECFFGGGCF7CGFCGDGEGFGGGGGGFB9>FGGGF?BFGFBFFFGGDGFFFFFFFFFGFFFFFBG>
@M02352:288:000000000-CKWC8:1:1101:17809:7141 1:N:0:TAGCGCTC+CTAAGCCT
TACGGAGGGTGCAAGCGTTACTCGGAATCACTGGGCGTAAAGAGCGTGTAGGCGGGTTTGTAAGTTTGAAGTGAAATCCAATGGCTCAACCATTGAACTGCTTTGAAAACTGCTTACCTAGAATATGGGAGAGGTAGATGGAATTTCTGGTGTAGGGGTAAAATCCGTAGAGATCAGAAGGAATACCGATTGCGAAGGCGATCTACTGGAACATTATTGACGCTGAGACGCGAAAGCGTGGGGAGCAAACAGGATTAGATACCCTGGTAGTCCACGCCCTAA
+
GGGGGGGGGGGGGGGGGGGGGGGGGGGGGGGGGGGGGGGGGGGGGGCFGGGGGGGGFGGGGGGGGGGGGGGGGGGGGFGGGGGGGGGGGGGGGGFFGGGGGGGGGGGGGFFGGGGGGGGGGG9DGGGGGGFGGGGGGGGGGGGGGGGGGGGGGGGGGGGGGGGGGGGGGGGGGFGGGGGGGGGFGGGDGGGGGGGGDGGGGDGGGGGGGGGGGFFGGGGGGGGDGGGGGGGGGGGFDEGGGGFFFFGGGGFFFFGGFFFFGGGGFFGFFFFFFGF?6?7;FF
@M02352:288:000000000-CKWC8:1:1101:21950:7150 1:N:0:TAGCGCTC+CTAAGCCT
TACGGAGGGTCCGAGCGTTAATCGGAATTACTGGGCGTAAAGCGCGCGTAGGTGGTTATTTAAGCTAGATGTGAAAGCCCAGGGCTCAACCTTGGAACTGCATTTAGAACTGGGTAACTAGAGTACAGTAGAGGGTAGTGGAATTTCTTGTGTAGCGGTGAAATGCGTAGATATAAGAAGGAACACCAGTGGCGAAGGCGACTGCCTGGACTGATACTGACACTGAGGTGCGAAAGCGTGGGGAGCAAACAGGATTAGATACCCTGGTAGTCCACGCCGTAA
+
GGGGGEECGEEGGEGGGGGGFDFFGGEGGFGFF8FGGGCEFGGGGGGGGGGG?EFEFAEGGEGGGDFGFGFGDFDF,BFG,E7?FFGGGG=DFG<FGGGGGCGGFF=FFFGG8<BBGGGGGFGGGG9CFFGAFGGECGGGGFGGGFGAFFGGGCFFCEGGGGGGGGGGGCEFGG,2C,BBCGGGGFGGGGFGGGGGDEGGEGG>FGGFGFGFDGGFGGFFGDGGGFEFGCFCEC5:FGG5>EF?FFGFGG@F0:GG)9<F:CFGF7DFD?AAFCFF>?>;39
@M02352:288:000000000-CKWC8:1:1101:27436:7175 1:N:0:TAGCGCTC+CTAAGCCT
TACGAAGGCCCCGAGCGTTATTCGGAATCACTGGGCGTAAAGGGAGCGTAGGCTGCGTGGTAAGTCAGATGTGAAATCTGGGGGCTCAACCTCCAAACTGCATTCGATACTGCCATGCTAGAGTAATGGAGAGGTAACTGGAATTCTCGGTGTAGCAGTGAAATGCGTAGATATCGAGAGGAAGACCAATGGCGAAAGCAGGTTACTGGACATTTACTGACGCTGAGGCTCGAAGGCTAGGGTAGCGAAAGGGATTAGATACCCCTGTAGTCCTAGCAGTAA
+
GGGGF@FGGFGGGGGGGGGDFEGGGGEGGGGGGGGGGFFGGGGGGGGGGGGGGGGGGEGGGGGGGGGGGGGGGGGGGFGGGFGGGGGGGGGGGGGGG@FGGGGGGGGGGGGGGGGGGGGGFGGGGGGGGGGFGGGGGGGGGGGGGGGGGGGGGGGGGGGGGGGGGGGGGGGGGGGGGGGGGGGFFFGGGGGGGGG>GD?FGGGFGGGGGGGGGGGGGGGGGGGGGDGFGGGGGGGF:EFGGGFF?FGGGGFFFFFF?FFFGGGGFFGFFFDFFGFFFFFFGG
@M02352:288:000000000-CKWC8:1:1101:15824:7191 1:N:0:TAGCGCTC+CTAAGCCT
TACGAGGGGTGCAAGCGTTAATCGGAATTACTGGGCGTAAAGCGTGCGTAGGTGGTTTGTTAAGCAAGATGTGAAAGCCCCGGGCTCAACCTGGGAACTGCATTTTGAACTGGCAAACTAGAGTATTGTAGAGGGTAGTGGAATTTCCAGTGTAGCGGTGAAATGCGTAGAGATTGGAAGGAACATCAGTGGCGAAGGCGGCTACCTGGACAAATACTGACACTGAGGCACGAAAGCGTGGGGAGCAAACAGGATTAGATACCCTGGTAGTCCACGCCGTAA
+
GGGGGGGGGGGGGGGGGGGGGGGGGGGGGGGGGGGGGGGGGGGGGGGGGGGGGGGFGGGGGGGGGGGGGGGGGGGGGGGGGGGGGGGGGGGGGGGGGGGGGGGGGGGGGGGGGGGGGGGGGGGGGGGGGGGGGGGGGGGGGGGGGGGGGGGGGGGGGGGGGGGGGGGGGGGGFGCFGGGGGGGGGGGGGGGGGGGGGGGGGGGGGGGGGGGGGGGGGGGGGGGGGGGGFGGGGGGFGGDGGGFFFFGG<CFFFFGGFFFFFGGGFFGFFFFFFGFFB?FFGG
@M02352:288:000000000-CKWC8:1:1101:18892:7196 1:N:0:TAGCGCTC+CTAAGCCT
TACGAGGGGTGCAAGCGTTAATCGGAATTACTGGGCGTAAAGCGTGCGTAGGTGGTTTGTTAAGCAAGATGTGAAAGCCCCGGGCTCAACCTGGGAACTGCATTTTGAACTGGCAAACTAGAGTATTGTAGAGGGTAGTGGAATTTCCAGTGTAGCGGTGAAATGCGTAGAGATTGGAAGGAACATCAGTGGCGAAGGCGGCTACCTGGACAAATACTGACACTGAGGCACGAAAGCGTGGGGAGCAACCAGGATTAGATACCCTGGTAGTCCACGCCGTAA
+
GGFGGGGGGGGGGGGGG@@C,CEFGEGGGGGGGGGGE@EGGGGGGGGFBFEG<FFFFGGGGGGGGGGGGGFGGGGGGGGFGGGGGGGGGGGGGGGGGGFGGGGFG9FGG?GGGGFGGGGGGGGGGFFGGFGGGGGGFGGGGGFGG<CFGGEGGGFFCFFGGGGGGGDCDEGGGFGG>9CFE<CGCFGGGGGGGGGGDGGGGGEEFGGGGGGGF6:FGGEFFGGCGFG=CG<CEGDFCGCGCCDBFFFC*08FFFGG)6:4FFFF?:CFBFF9=C=:>?E>DC
@M02352:288:000000000-CKWC8:1:1101:18896:7214 1:N:0:TAGCGCTC+CTAAGCCT
TACGAGGGGTGCAAGCGTTACTCGGAATTACTGGGCGTAAAGCGTGCGTAGGTGGTTTGTTAAGCAAGATGTGAAAGCCCCGGGCTCAACCTGGGAACTGCATTTTGAACTGGCAAACTAGAGTATTGTAGAGGGTAGTGGAATTTCCAGTGTAGCGGTGAAATGCGTAGAGATTGGAAGGAACATCAGTGGCGAAGGCGGCTACCTGGACAAATACTGACACTGAGGCACGAAAGCGTGGGGAGCAAACAGGATTAGATACCCTGGTAGTCCACGCCGTAA
+
GGGGDFGGGGGGGGGGGGGG,CFGGGGGGGGGGGGGGGGGGGGGGGGGGGGGGGGGGGGGGGGGGGGGGGGGGGGGGGGGGGGGGGGGGGGGGGGGGGGGGGGGGGFGGGGGGGGGGGGFGFGGGGGGGGGGGGGGGGGGGGGGGGGGGGGGGGGGGGGGGGGGGGGGGGGFGFGGGGGGGGGGGGGGGGGGGGGGGGGGGGGGGGGGGGGGGGGGGGGGG?FGFGDEGGGGGGGFDGGGDEB?FBCFGGFFFFGGFFFFGGGGFFGF<?BFFG4:>FFFDG
@M02352:288:000000000-CKWC8:1:1101:20141:7240 1:N:0:TAGCGCTC+CTAAGCCT
TACGGAGGGTCCGAGCGTTAATCGGAATTACTGGGCGTAAAGCGCGCGTAGGTGGATTGGTCAGTCAGATGTGAAAGCCCAGGGCTCAACCTTGGAACTGCATCTGATACTGCTAGTCTAGAATACAGTAGAGGGTAGTGGAATTTCCTGTGTAGCGGTGAAATGCGTAGATATAGGAAGGAACACCAGTGGCGAAGGCGACTACCTGGACTGATATTGACACTGAGGTGCGAAAGCGTGGGGAGCAAACAGGATTAGATACCCTGGTAGTCCACGCCGTAA
+
GGGGGGGGGGGGGGGGGGGGGGGGGGGGGGGGGGGGGGGGGGGGGGGGFGGGGGGGGGGGGGGGGGGGGGGGGGGGGGGGGGGGGGGGGGGGGGGGGGGGGGGGGGGGGGGGGGGGGGGGGGGGGGGGGGGGGGGGGGGGGGGGGGGGGGGGGGGGGGGGGGGGGGGGGGGGGGGGGGGGGGGGGGGGGGGGGGGGGGGGGGGGGGGGGGGFGDGGGGGGGGGGGGGGGDGGGGGEGGGGGGFFFFGGGGFFFFGGFFFFGFGGFFGFFFFFFGFBFFF>CC
@M02352:288:000000000-CKWC8:1:1101:9645:7267 1:N:0:TAGCGCTC+CTAAGCCT
TACGAGGGGTGCAAGCGTTAATCGGAATTACTGGGCGTAAAGCGTGCGTAGGTGGTTTGTTAAGCAAGATGTGAAAGCCCCGGGCTCAACCTGGGAACTGCATTTTGAACTGGCAAACTAGAGTATTGTAGAGGGTAGTGGAATTTCCAGTGTAGCGGTGAAATGCGTAGAGATTGGAAGGAACATCAGTGGCGAAGGCGGCTACCTGGACAAATACTGACACTGAGGCACGAAAGCGTGGGGAGCAAACAGGATTAGATACCCTGGTAGTCCACGCCGTAA
+
GGGGCFGGGGGGGGGGGGGGGGGGGGEGGGGGGGGGGGGGGGGGGGGGGGGGEFGGGGGGGGGGGFGGGGGGGGGGGGGGGGGGGGGGGGGGGGGGGGGGGGGGGFGGGGGGGGGGGGGGGGGGGG<FGGGGGGGEFGGGGGGGGGGGGGGGGGGGGGGGGGGGGGGGGGGGGGGGGGGGGGGGGGGGGGGGGGGGGGGGGGGGGGGGGCFCFGGFCFGFGFFGGGGGFGGGGGGFGGGGGGFFFEGGGG4?BFFGFFFFGGG<?FGFFFFFFGFFFFF>GG
@M02352:288:000000000-CKWC8:1:1101:25842:7269 1:N:0:TAGCGCTC+CTAAGCCT
TACGAGGGGTGCAAGCGTTAATCGGAATTACTGGGCGTAAAGCGTTCGTAGGCGGTCTATTAAGCAAGATGTGAAAGCCCAGGGCTCAACCTTGGAACTGCATTTTGAACTGGTAGACTAGAGTACTGTAGAGGGTGGTGGAATTTCCAGTGTAGCGGTGAAATGCGTAGAGATTGGAAGGAACATCAGTGGCGAAGGCGGCCACCTGGACAGATACTGACGCTGAGGAACGAAAGCGTGGGGAGCGAACAGGATTAGATACCCTGGTAGTCCACGCCGTAA
+
GGGGFGGGGEGGGGGGGGGGFGGGGGEGGGGGGGGGGGGGGGGGEGGGGGGGGGGGEGGGGGGGGGGGGGGGGGGGGFGGGGGGGFGGGGGGGGGGGGGGGFGDFGGGGFGGGGGGGGGGGGGGGCGGGGGGGGGGGGGGGFFGGGGGGGGGGGGGEGGGGGGGGFEGGGGGGGFGGGFGGGGGGGGGGGGGGGGGGGGEGDDGGGGFGGGGGGGGFGGGGGGGGGGGDFGGGGGFGGGGGGFB>BDDGDEFFFGG?=<FGFFGFFGFFFDA6DFFF:D9GD
@M02352:288:000000000-CKWC8:1:1101:10748:7326 1:N:0:TAGCGCTC+CTAAGCCT
TACGAGGGGTGCAAGCGTTAATCGGAATTACTGGGCGTAAAGCGTGCGTAGGCGGTTTGTTAAGCAAGATGTGAAAGCCCCGGGCTCAACCTGGGAACTGCATTTTGAACTGGCAAACTAGAGTATGATAGAGGGTAGTGGAATTTCCAGTGTAGCGGTGAAATGCGTAGAGATTGGAAGGAACATCAGTGGCGAAGGCGGCTACCTGGATCAATACTGACACTGAGGCACGAAAGCGTGGGGAGCAAACAGGATTAGATACCCTGGTAGTCCACGCCGTAA
+
GGGG-8CFGGGG8<FGGGGD<FGGGGGGGGGGGGGGGGGGGGGGG7FGFGGG9FGFGGEGGGGGG,EFGGGGGGGGFGGGGGGGGGGGGGGGDFGGGGGGGDGFG,@:FFGGGGGGGGGGGGGG9C,,@FGGGF@FCGG@EGGGGGG;,?FFGGFCFGGGGGGGFGGGGGGGEGG9BEGGGGGCG,?CFFGGGDGGGDGEEGG5EGGGF602*<9CGGGGG?EG+>68*:CCCEDBGCDGGGFF0>GGGG:F:?GG<FAFGGGGFFGFAFBFFGF0>FFFG3
@M02352:288:000000000-CKWC8:1:1101:19891:7327 1:N:0:TAGCGCTC+CTAAGCCT
TACGAGGGGTGCAAGCGTTAATCGGAATTACTGGGCGTAAAGCGTTCGTAGGCGGTCTATTAAGCAAGATGTGAAAGCCCAGGGCTCAACCTTGGAACTGCATTTTGAACTGGTAGACTAGAGTACTGTAGAGGGTGGTGGAATTTCCAGTGTAGCGGTGAAATGCGTAGAGATTGGAAGGAACATCAGTGGCGAAGGCGGCCACCTGGACAGATACTGACGCTGAGGAACGAAAGCGTGGGGAGCGAACAGGATTAGATACCCTGGTAGTCCACGCCGTAA
+
GGGGFGGGGGGGGGGGGGGGGGGGGGGGGGGGGGGGGGGGGGGGGGGGGGGGGGGGGGGGGGGGGGGGGGGGGGGGGGGGGGGGGGGGGGGGGGGGGGGGGGGGGGGGGGGGGGGGGGGGGGGGGGGGGGGGGGG@EFGGGGGGGFGGGGGGGGGGGGGGGGGGGGGGGGGGGGGGGFFFGGGGGGGGGGGGGGGGGGGGGGGGGGGGGGGGGGGGGGGGGGGGGGGGGGGGGGGFGGGGGGFFFEGGGGFFBFGG<=BFGGGGFFGFFFFA=F@:BFF;DD
@M02352:288:000000000-CKWC8:1:1101:10737:7342 1:N:0:TAGCGCTC+CTAAGCCT
TACGAGGGGTGCAAGCGTTAATCGGAATTACTGGGCGTAAAGCGTGCGTAGGTGGTTTGTTAAGCAAGATGTGAAAGCCCCGGGCTCAACCTGGGAACTGCATTTTGAACTGGCAAACTAGAGTATTGTAGAGGGTAGTGGAATTTCCAGTGTAGCGGTGAAATGCGTAGAGATTGGAAGGAACATCAGTGGCGAAGGCGGCTACCTGGACAAATACTGACACTGAGGCACGAAAGCGTGGGGAGCAAACAGGATTAGATACCCTGGTAGTCCACGCCGTAA
+
GGGGCFGGGGGGGGGGGGGGGGGGGGGGGGGGGGGGGGGGGGGGGGGGGGGGGGGGGGGGGGGGGGGGGGGGGGGGGGGGGGEGGGGGGGGGGGGGGGGGGGGGGGGGGGGGGGGGGGGGGGGGGGGGGGGGGGGGGGGGGGGGGGGGGGGGGGGGGGGGGGGGGGGGGGGGGGGGGGGGGGGGGGGGGGGGGGGGGGGGGGGGGGGGGGGGGGGGGGGGGGGGGGGGGGGGGGGFGGGGGGFFFFGGFGFFFFGGFFFFGGGGFFGFFFFFFFFFFFFFGG
@M02352:288:000000000-CKWC8:1:1101:10730:7429 1:N:0:TAGCGCTC+CTAAGCCT
TACGGAGGGTCCGAGCGTTAATCGGAATTACTGGGCGTAAAGCGCACGCAGGCGGTTTGTTAAGCTAGATGTGAAAGCCCTGGGCTCAACCTGGGAATTGCATTTAGAACTGGCAGGCTAGAGTTTTGGAGAGGGGAGTGGAATTCCAGGTGTAGCGGTGAAATGCGTAGATATCTGGAGGAACATCAGTGGCGAAGGCGACTCCCTGGTCAGTAACTGACGCTCATGTGCGAAAGTGTGGGTAGCGAACAGGATTAGATACCCTGGTAGTCCACACCGTAA
+
GGGFGGGGGGGGGDGGGGGGGGGGGGGGGGGGGGGGGGGGGGGGGGGGGGGGGGGGGGGGGGGGGGFGFGGGGGGGGGGGGGFFGGGGGGGGGGGFCFGFGAFGGGGGGGGFGGGGGGGGGDFGGGGCEGGFEFDGEGGGGGGFFGFCF@FGGGGGGGGGGGGGGGGEGGGGGGFCFGGFGGGGFFGG:FFFGGGGGDGGGGGG?FGGGGGC:FFGGGGGGGGGGGGFF?FDGG)<CGFCEGFA:FGGEDDFFBGG>@:FGCGC?@FFB?BBFFFFFFFFGC
@M02352:288:000000000-CKWC8:1:1101:25592:7445 1:N:0:TAGCGCTC+CTAAGCCT
TACGAGGGGTGCAAGCGTTAATCGGAATTACTGGGCTTAAAGCGTACGTAGGCGGTTTGTTAAGCAAGATGTGAAATCCCACAGCTCAACTTTGGAACTGCCTTTTGAACTGTCAAACTAGAGTAATGTAGAGGGAGATGGAATGTGTAGTGTAGCGGTGAAATGCGTAGAGATTAGACGGAACATCAGTTGCGAAGGCGGTCAACTGGGCAGATACTGACGCTAAGGTACGAAAGCGTGGGGAGCGAACAGGATTAGATACCCTGGTAGTCCACGCCGTAA
+
GGGG-6CGGGGGGGGGGGGG<,EFGGGG,F,FFGG?,CFGGG<FGCFGGGGGGGG:FFGCFGGGA,EFG,EFGGGG,FGGG,+BFG,EFG<,CFGGGGGGG,EFG,8FEGGGB,E55FGBDGGG9,C,E,CF,@++8+@,@FGG8F,,@FGGGGGGGGGGGGGGGG:EGGDGEGG,,>,*>FG7CAF,,@,?FGGGGGG>G*C*,?C2+**=*=ECGGGGGGGG*>+;<FGGGGGFGGGGGGDBFFGGGGFFFBGG?FFFGGGGFFGFBFFFFGFFFFFFGD
@M02352:288:000000000-CKWC8:1:1101:5355:7446 1:N:0:TAGCGCTC+CTAAGCCT
TACGAGGGGTGCAAGCGTTAATCGGAATTACTGGGCGTAAAGCGTTCGTAGGCGGTTTGTTAAGCAAGATGTGAAAGCCCAGGGCTCAACCTTGGAACTGCATTTTGAACTGGCAAACTAGAGTACTGTAGAGGGTGGTGGAATTTCCAGTGTAGCGGTGAAATGCGTAGAGATTGGAAGGAACATCAGTGGCGAAGGCGGCCACCTGGACAGATACTGACGCTGAGGAACGAAAGCGTGGGGAGCGAACAGGATTAGATACCCTGGTAGTCCACGCCGTAAA
+
GFCCDGGGGCEGGGGGG@F@GGGGEEGGGFCFGGGGGGDGGFGGGG@CCEDFAFG4>CEGGFGGGCFECDFF<AFGDF<BEF7FC??FDFGGGFCCGGGGFGEEFGGGCFFFGEDDDFADGFFGFGFFGGGGGGGGGGGGGFGGGGGFDG=BFFFEEG*>FFGFFFG>8EEG;DCFGGCGD8F8FFGGGCGGGGEEEE>CE:CEGFEEDC=FEC7E+<FEFCE5EEGG6C757EEGFGEDGGG>>BFGGEGF><:F7<BABFGGFFFD6466<F7>;6(72DF
@M02352:288:000000000-CKWC8:1:1101:18885:7468 1:N:0:TAGCGCTC+CTAAGCCT
TACGGAGGGTCCGAGCGTTACTCGGAATTACTGGGCGTAAAGCGCGCGTAGGTGGATTGGTCAGTCAGATGTGAAAGCCCAGGGCTCAACCTTGGAACTGCATCTGATACTGCTAGTCTAGAATACAGTAGAGGGTAGTGGAATTTCCTGTGTAGCGGTGAAATGCGTAGATATAGGAAGGAACACCAGTGGCGAAGGCGACTACCTGGACTGATATTGACACTGAGGTGCGAAAGCGTGGGGAGCAAACAGGATTAGATACCCTGGTAGTCCACGCCGTAA
+
GGGGGEGGGGGGGGGGGGGG,CFGGGGGGGGGGGGGGGGGGGGGGGGGFGGGGGGGGGGGGGGGGGGGGGGGGGGGGGGGGGGGGGGGGGGGGGGGGGGGGGGGGGGGG<FGGGGGGGGGGGAFGGGGGGGGGGGGGGGGGGGGGGGGGGGGGGGGGGGGGGGGGGGGGGGGGGGGGGGGGGGGGGGGGGGGGGGGGGGGGGGGGGGGGGGGGGGGGGGGGGGFFGGGFGGGGGGFGGGECGFFFFGGFDFFF?GGFFFFGGGGFFDFBFFFFG@?BFFFDC
@M02352:288:000000000-CKWC8:1:1101:9337:7486 1:N:0:TAGCGCTC+CTATGCCT
TACGGAGGGTGCGAGCGTTAATCGGAATTACTGGGCGTAAAGCGTGCGTAGGTGGATTGGTCAGTCAGAGGTGAAAGCCCCGGGCTCAACCTGGGAACTGCATTTTAAACTGGCAAACTAGAGTATTGGAGAGGGGAGTGGAATTCCCAGTGTAGCGGTGAAATGCGTAGAGATTGGAAGGAACACCAGTGGCGAAGGCGGCTACCTGGCCAAATACTGACACTGAGGCACGAAAGCGTGGGGAGCAAACAGGATTAGATACCCTGGTAGTCCACGCCGTAA
+
GGGGCFGGG7,,+BFGGGG,,CEFFFGGGGGGGGGGGGGGGGGG==FGGGGG<FGFGA:F?<FGGGCC5,BEGGGG9EGG7+@FGGGGGGGGCGGGGGGGG9FC9F,BDFG9<,,,,:F,CDFG9,,,,CFFFGC++@FGGGFGGAF9FFGGGGG,CCGGGGGGCGGGGDG,?CF9@,?@EGGGG,FEFGGGGEGGGGGGG5**2;@FG@*+*2AFGGGGG+AGFGGFCEGGDGGE*>GGDG>11BGG6CFFFFGG?FFFFG@DFFGFFFFBFGF09BFFDC
@M02352:288:000000000-CKWC8:1:1101:14930:7490 1:N:0:TAGCGCTC+CTAAGCCT
TACGGAGGGTGCAAGCGTTACTCGGAATCACTGGGCGTAAAGAGCGTGTAGGCGGGTTTGTAAGTTTGAAGTGAAATCCAATGGCTCAACCATTGAACTGCTTTGAAAACTGCTTACCTAGAATATGGGAGAGGTAGATGGAATTTCTGGTGTAGGGGTAAAATCCGTAGAGATCAGAAGGAATACCGATTGCGAAGGCGATCTACTGGAACATTATTGACGCTGAGACGCGAAAGCGTGGGGAGCAAACAGGATTAGATACCCTGGTAGTCCACGCCCTAA
+
GGGGGCFEGGGGGGGGGGGGGGGEGGGGFGGGGGGGGFEGGGGGGGGGGGGGGGGGGGGGGGGGGGGGGGGGGGGGGGGGGGGGGGGFGGGGFFFFFGGGGGGGGFGGGGGGGFGGGGGGGGGGCGGG7AFFGGFGGGGGGGGGGGGGGGFFFFGFEGGGGGGGGGGGGGDFFGFGGGGGGCGGGGGGGGGGGGGGGCFGDEGGGGGGGGGFGFGGGGGGGGGGGGFGGGGDGEGFGGGEGGD?FFGGGF>FBFG784<FFEFF=>GFFFFFFGFFFF30C>
@M02352:288:000000000-CKWC8:1:1101:12765:7567 1:N:0:TAGCACTC+CTAAGCCT
TACGAGGGGTGCAAGCGTTAATCGGAATTACTGGGCGTAAAGCGTGCGTAGGTGGTTTGTTAAGCAAGATGTGAAAGCCCCGGGCTCAACCTGGGAACTGCATTTTGAACTGGCAAACTAGAGTATTGTAGAGGGTAGTGGAATTTCCAGTGTAGCGGTGAAATGCGTAGAGATTGGAAGGAACATCAGTGGCGAAGGCGGCTACCTGGACAAATACTGACACTGAGGCACGAAAGCGTGGGGAGCAAACAGGATTAGATACCCTGGTAGTCCACGCCGTAA
+
GGGGFGGGGGGGGGGGGGGGGGGGGGGGGGGGGGGGGGGGGGGGGGGGGGGGGGGGGGGGGGGGGGGGGGGGGGGGGGGGGGGGGGGGGGGGGGGGGGGGGGGGGGGGGGGGGGGGGGGGGGGGGGGGGGGGGG>FGGGGGGGGGGGGGGGGGGGGGGGGGGGGGGGGGGGGGGFFGGGGGGGGGGGGGGGGGGGGGGGGGGGDFFGGFGGGGGGGGGFGGGGGGGGGGCFGDGGDGGGGGGFFFFGGGGFFFFFGBFFFGGGGFFGFF@>BFGFFFF>>GG
@M02352:288:000000000-CKWC8:1:1101:3248:7587 1:N:0:TAGCGCTC+CTAAGCCT
TACGGAGGGTGCAAGCGTTACTCGGAATCACTGGGCGTAAAGAGCGTGTAGGCGGGTTTGTAAGTTTGAAGTGAAATCCAATGGCTCAACCATTGAACTGCTTTGAAAACTGCTTACCTAGAATATGGGAGAGGTAGATGGAATTTCTGGTGTAGGGGTAAAATCCGTAGAGATCAGAAGGAATACCGATTGCGAAGGCGATCTACTGGAACATTATTGACGCTGAGACGCGAAAGCGTGGGGAGCAAACAGGATTAGATACCCTGGTAGTCCACGCCGTAA
+
GGGGGGGGGGGGGGGGGGGGGGGGGGGGGDGGGGGGGGGGGGGGGGGGGGGGGGGGGGGGGGGGGGGGGDFGGGGGGGGGGGGGGGGGGGGGGGGGGGGGGGGGFGGGGGGGGGGGGGGGGFFGGGGGGGGEGGGGGGGGGGGGGGGGGGGGGGGGGGGGGGGGGGDGGGCGGGGGFGCGGGGGGGGDFEEGGGGGGGGGGGGGGGGGGGCGGGGGGGCFGGGGG)8CGGGDGGGFGGGCCEFFBFGG67F???GG7@<@FE<DFFFFFFB<FGFF9BFFDC
@M02352:288:000000000-CKWC8:1:1101:25620:7723 1:N:0:TAGCGCTC+CTAAGCCT
TACGGAGGGTCCAAGCGTTATCCGGAATCATTGGGTTTAAAGGGTCCGCAGGCGGTCAATTAAGTCAGAGGTGAAATCCCATAGCTTAACTATGGAACTGCCTTTGATACTGGTTGACTTGAGTTATACGGAAGTAGATAGAATAAGTAGTGTAGCGGTGAAATGCATAGAGATTACTTAGAATACCGATTGCGAAGGCAGTCTACTACGTATATACTGACGCTCATGGACGAAAGCGTGGGGAGCGAACAGGATTAGATACCCTGGTAGTCCACGCCGTAA
+
GGGGGGGGGGGGGGGGGGGGGGGGGGGGGGGGGGGGGGGGGGGGGGGGGGGGGGGGGGGGGGGGGGGGGGGGGGGGGGGGGGGGGGGGGGGGGGGGGGGGGGGGGGGGGGGGGGGGGGGGGGGGGGGGGGGGGGGGGGGGGGGGGGGGGGGGGGGGGGGGGGGGGGGGGGGGGGGGGGGGGGGGGGGGGGGGGGGGGGGGGGGGGGGGGGGGGGGGGGGGGGGEEDGGGGGGGGGFGGGGGGFFFFGGGGFFFFGGFF<FGGGCFFGFFFFFFGFFFFFBGD
@M02352:288:000000000-CKWC8:1:1101:20790:7742 1:N:0:TAGCGCTC+CTAAGCCT
TACGGAGGGGGTTAGCGTTGTTCGGAATTACTGGGCGTAAAGCGTACGTAGGCGGATTGGAAAGTTGGGGGTGAAATCCCAGGGCTCAACCCTGGAACTGCCTCCAAAACTATCAGTCTAGAGTTCGAGAGAGGTGAGTGGAATTCCAAGTGTAGAGGTGAAATTCGTAGATATTTGGAGGAACACCAGTGGCGAAGGCGGCTCACTGGCTCGATACTGACGCTGAGGTACGAAAGTGTGGGCAGCAAACAGGATTAGATACCCTGGTAGTCCACACCGTAA
+
GGGGGGGGGGGGGGGGGGGGGGGGGGGGGGGGGGGGGGGGGGGGGGGGGGGGGGGGDFGGGGGGGGCGGGGGGGGGGGGGGGGGGGGGGGGGGGGGGGGGGGGGGGGGGGGGGGGGGGGGGGGGGGGGGGGGGGGGGGGGGGGGGGGGGGGGG@FGGGGGGGGGGGGGGFGGGGFGFGGFGGGGGGGGGGGGGGGGGGGGGGGGGGGGGGGGGCGGGGGFGGGGDGGGGGGGGGG>FGGGGGFFFFFGGG><?:DG2=AFGGGGFFG:)=<BFG@7:BF639
@M02352:288:000000000-CKWC8:1:1101:24171:7747 1:N:0:TAGCGCTC+CTAAGCCT
TACGAGGGGTGCAAGCGTTAATCGGAATTACTGGGCGTAAAGCGTGCGTAGGTGGTTTGTTAAGCAAGATGTGAAAGCCCCGGGCTCAACCTGGGAACTGCATTTTGAACTGGCAAACTAGAGTATTGTAGAGGGTAGTGGAATTTCCAGTGTAGCGGTGAAATGCGTAGAGATTGGAAGGAACATCAGTGGCGAAGGCGGCTACCTGGACAAATACTGACACTGAGGCACGAAAGCGTGGGGAGCAAACAGGATTAGATACCCTGGTAGTCCACGCCGTAA
+
GGGGGGGGGGGGGGGGGGGGGGGGGGGGGGGGGGGGGGGGGGGGGGGGGGGGGGGGGGGGGGGGGGGGGGGGGGGGGGGGGGGGGGGGGGGGGGGGGGGGGGGGGGGGGGGGGFGGGGGGGGGDGGGGGGGGFGGGGGGGGGGGGGGGGGGGGGGGGGGGGGGGGGGGGGGGGGFGGGGFGGGGGFGGGGGGGGGEGGGGGGGGGFGGGGFGGGGGGGGGGGGGGGGGGGGGGGGFGGGGCCEFFFGGFGFFFFGG<6AFGGGFFFFF>FDF?FFFFFFFGG
@M02352:288:000000000-CKWC8:1:1101:24155:7755 1:N:0:TAGCGCTC+CTAAGCCT
TACGAGGGGTGCAAGCGTTAATCGGAATTACTGGGCGTAAAGCGTGCGTAGGTGGTTTGTTAAGCAAGATGTGAAAGCCCCGGGCTCAACCTGGGAACTGCATTTTGAACTGGCAAACTAGAGTATTGTAGAGGGTAGTGGAATTTCCAGTGTAGCGGTGAAATGCGTAGAGATTGGAAGGAACATCAGTGGCGAAGGCGGCTACCTGGACAAATACTGACACTGAGGCACGAAAGCGTGGGGAGCAAACAGGATTAGATACCCTGGTAGTCCACGCCGTAA
+
GFGGFFGGGGGGGGGGGGGGFGGGGGGGGGGGGGGGGGGGGGGGGGGGEGGGGGGGGGGGGGGGGGGGGGGGGGGGGGGGGGGGGGGGGGGGGGGGGGGGGGGGGGGGGGGGGGGGGGGGGGGGGFFGGGGGGGGGGGGG7FFGGGGGGGGGGGGGGGGGGGGGGGGGGGGGGG?FGGGGEEGGGGCGGGGGDGGGGGGGGGEGGGGGGGGGGGGFGGGGGGGFGGC=CEC<EGDDGDDEGDB?6BFFGGFFF?FGFFBFFGGGFFC?AFBFFGFFFFF9DD
@M02352:288:000000000-CKWC8:1:1101:12514:7814 1:N:0:TAGCGCTC+CTAAGCCT
TACGAGGGGTGCAAGCGTTAATCGGAATTACTGGGCGTAAAGCGTGCGTAGGTGGTTTGTTAAGCAAGATGTGAAAGCCCCGGGCTCAACCTGGGAACTGCATTTTGAACTGGCAAACTAGAGTATTGTAGAGGGTAGTGGAATTTCCAGTGTAGCGGTGAAATGCGTAGAGATTGGAAGGAACATCAGTGGCGAAGGCGGCTACCTGGACAAATACTGACACTGAGGCACGAAAGCGTGGGGAGCAAACAGGATTAGATACCCTGGTAGTCCACGCCGTAA
+
GGGGGGGGGGGGGGGGGGGGCFGGGGGGGGGGGGGGGGGGGGGGGGGGGGFGGGGGGGGGGGGGGGGGGGGGGGGGGGGGGGGGGGGGGGGGGGGGGGGGGGGGGGGGGGGGGGGGGGGGGGGGGGGGGGGCFGDGGGGGGGGGGGGGGGGGGGGGGGGGGGGGGGGGGGGGFGGGGFGGGGGGGGGGGGGGGGGGGGGGGGGDGGGGGFGGGGGFGGGGGGGGGGGGGGGGGGGFGGGGGGFFFFGGGGFFF0FFFFFFGGGGFFGFFFFFFGFFFFFFGG
@M02352:288:000000000-CKWC8:1:1101:26495:7846 1:N:0:TAGCGCTC+CTAAGCCT
TACGAGGGGTGCAAGCGTTAATCGGAATTACTGGGCGTAAAGCGTTCGTAGGCGGTTTGTTAAGCAAGATGTGAAAGCCCAGGGCTCAACCTTGGAACTGCATTTTGAACTGGCAAACTAGAGTACTGTAGAGGGTGGTGGAATTTCCAGTGTAGCGGTGAAATGCGTAGAGATTGGAAGGAACATCAGTGGCGAAGGCGGCCACCTGGACAGATACTGACGCTGAGGAACGAAAGCGTGGGGAGCGAACAGGATTAGATACCCTGGTAGTCCACGCCGTAA
+
GGGGCFGGGGGGFGGGGGGG@GGGGGGGGGGGGGGGGGGGGGGGGGGGGGGGFGGFFGGGGGGGGAGGGGGGGGGGGGDFGGGGGGGGGGGGGGGGGGGGGGGGGGGGGGGGGGGGGGGGGGGGGGGGGGGFGGFFGGFGGGGGGGGGGFGGGGGGGGGGGGGGGGGGGGGGGGGGGGGGGGGGFGGGGGGGGGGGGGGGGGGGGGGGGGGGGGGGGGGGGGGGGGGGGGGGGGGFGGGGGGF66DGDGG@?BFGGBFFFGGGGFFGFAFFFFGFFFFFBGD
@M02352:288:000000000-CKWC8:1:1101:7671:7854 1:N:0:TAGCGCTC+CTAAGCCT
TACGGAGGGTGCAAGCGTTAATCGGAATTACTGGGCGTAAAGCGCACGTAGGTGGTTTGTTAAGTTGGATGTGAAAGCCCAGGGCTCAACCTTGGAACTGCATTCAAAACTGGCGAACTAGAGTATGGTAGAGGTGAGTGGAATTTCCTGTGTAGCGGTGAAATGCGTAGAGATGGGAAGGAACATCAGTGGCGAAGGCGACTCACTGGACCAATACTGACACTGAGGTGCGAAAGCGTGGGTAGCAAACAGGATTAGATACCCTGGTAGTCCACGCCGTAA
+
GGGFGGGGGFGGGFGGGFEGGGGGGGGGGGGGGFGGGGGEGGGGGGGGGGGGFFGGFGGFGFGGGGGGCFGGGGGGGGGGGGGGGGGGGGGGGGGGGGGGGGG9FGGGGGGFEGEGFGGGG<FEFGGGDEGFGGGFFGFAEFCFGGGGGGEGGGGGEC@CFGGGFGGGGGGGGGCFFFGGGGGGFFGGGGGGGGGGGGFEGGGGGGGGGGGDGFGEFFDFFGGG?FGGGGGGGGD@4EDGGGFFFFGGFGFFBFGGFFFFEG@CFFDFDFAFFGFF>FF>DC
@M02352:288:000000000-CKWC8:1:1101:28562:7896 1:N:0:TAGAGCTC+CTAAGCCT
TACGGAGGGTGCAAGCGTTATCCGGAATTACTGGGTGTAAAGGGCCCGCAGGCGGTTTGTTAAGTTAGATGTGAAATCCCAGGGCTTAACCTTGGAACTGCATTTAAAACTGGTGAACTTGAGTATTGCAGAGGTAGATGGAATTTCTAGTGTAGCGGTGAAATGCGTAGATATTAGAAGGAACATCAGTGGCGAAGGCGATCTACTGGACATATACTGACGCTGAGGTGCGAAAGCGTGGGTAGCAAACAGGATTAGATACCCTGGTAGTCCACGCCGTAA
+
GFCF@C@C+6,BA@EFECCFE<@CEC7FEE,CFEG6BCF@-F,B,,+@+7F@:FGE:,8AB<FGG,,CF?FEFGGGFFGGG=+=@F<<FF,,5CEFGG<F9?FF,,C,<FGGC?=<BFG9FEGG,,,,,9CD+@D,>,:@FGDF,<@=,@FFGGGGGGGGGGGGGG*@CEG;>DD,2,?,>FF,>,@9,@,?EEGGGGG8**3*?FF9+3*<+?C<AFGC?*:C5DEF0*9CE=DFGGGGGG)6:6*:CD>?BFCF7FAFE78CF>CFFB<5*:??F?BBGC
@M02352:288:000000000-CKWC8:1:1101:22909:7905 1:N:0:TAGCGCTC+CTAAGCCT
TACAGAGGGTGCAAGCGTTAATCGGAATTACTGGGCGTAAAGCGCGCGTAGGTGGTTTGTTAAGTCGGATGTGAAAGCCCAGGGCTCAACCTTGGAATTGCACCCGATACTGGCAGGCTAGAGTACGATAGAGGAGTGTGGAATTTCCTGTGTAGCGGTGAAATGCGTAGATATAGGAAGGAACATCAGTGGCGAAGGCGACACTCTGGATTGATACTGACACTGAGGTGCGAAAGCGTGGGGAGCAAACAGGATTAGATACCCTGGTAGTCCACGCCGTAA
+
GFGGFFDEGFEGFFGFF@CEDEFDGEGGGGGGF<FGGGGGFGGGGGCF@FCE9=FFGGGGGFGFGGGGCFGGGGGGGGGGFGGE7EGGGCEGGGGGGCFEFFEFGGGGGGGGGGGGGGGGFFGGGGGFFGGFGEFGGGGFGGGGGGGGGEEFFFFFGGCECFGGFGGGGGDFFGFGG9FGGGGGGGGGGGGFGGGGGGGGGEEG8FFFGGGGDFFECFGGGGGGGGGGFGGGGDDEGGGGGGF09EFF7CFFFFGFF?AFFFG4=FGFFFFABCF?B8BFGG
@M02352:288:000000000-CKWC8:1:1101:5058:7907 1:N:0:TAGCGCTC+CTAAGCCT
TACAGAGGGTGCAAGCGTTAATCGGAATTACTGGGCGTAAAGCGCGCGTAGGTGGTTTGTTAAGTCGGATGTGAAAGCCCAGGGCTCAACCTTGGAATTGCACCCGATACTGGCAGGCTAGAGTACGATAGAGGAGTGTGGAATTTCCTGTGTAGCGGTGAAATGCGTAGATATAGGAAGGAACATCAGTGGCGAAGGCGACACTCTGGATTGATACTGACACTGAGGTGCGAAAGCGTGGGGAGCAAACAGGATTAGATACCCTGGTAGTCCACGCCGTAA
+
GGGGGGGGGGGGGGGGGGGGFGGGGGGGGGGGGGGCFFGGFGFGGGGGGGGGGGGGGGGGGGGGGGGGGGGGGGGFGGGGGGGGGGGGGGGGGGGGGGGGGGGGGGGGGGGGGGGGGGGGGFGGGGGGGGGGGG?FFGGGGGGGGGGGGGGGGGGGGGGGGGGGGGGGGGGGGGGGGGGGGFGGGGGGGGGGGGGGGGGGGGGGFGGGGGGFGGGGFGGGGGGFGGGFFGGGGGGFFEGGGGFBF>GDGGFFFFGGDFFFGEFGFFGFFFAB9>F?>:D>GG
@M02352:288:000000000-CKWC8:1:1101:20661:7926 1:N:0:TAGCGCTC+CTAAGCCT
TACGAGGGGTGCAAGCGTTAATCGGAATTACTGGGCGTAAAGCGTGCGTAGGTGGTTTGTTAAGCAAGATGTGAAAGCCCCGGGCTCAACCTGGGAACTGCATTTTGAACTGGCAAACTAGAGTATTGTAGAGGGTAGTGGAATTTCCAGTGTAGCGGTGAAATGCGTAGAGATTGGAAGGAACATCAGTGGCGAAGGCGGCTACCTGGACAAATACTGACACTGAGGCACGAAAGCGTGGGGAGCAAACAGGATTAGATACCCTGGTAGTCCACGCCGTAA
+
GGGGGFGGGGGGGGGGGCFGGGGGGGGGGGGGGGGGGFEEFGGGGGCGFFGGFGGGGGGGGGGGGG8FFGGGGGGGGGGGGGGGGGGGGGGGGGGGGGGGFGGGGGGGGGGGGGFFGGGGGGGGGGGGGGGGGGG@BGGGGGGGGGGGGGFGGGGGGGCFGGGGGGGGGGGGGGGGGGGGGGGGGGGGGGGGGGGGGGGGGGGGGGGGGGGGGGGGGGGGFGGGGGGGGGGGGGGFGGGGEGEFFFGGGGFFFFGGFFFFGGGFFFGFAF<A7FFFFFF3<C
@M02352:288:000000000-CKWC8:1:1101:27098:7944 1:N:0:TAGCGCTC+CTAAGCCT
TACGAGGGGTGCAAGCGTTAATCGGAATTACTGGGCGTAAAGCGTGCGTAGGTGGTTTGTTAAGCAAGATGTGAAAGCCCCGGGCTCAACCTGGGAACTGCATTTTGAACTGGCAAACTAGAGTATTGTAGAGGGTAGTGGAATTTCCAGTGTAGCGGTGAAATGCGTAGAGATTGGAAGGAACATCAGTGGCGAAGGCGGCTACCTGGACAAATACTGACACTGAGGCACGAAAGCGTGGGGAGCAAACAGGATTAGATACCCTGGTAGTCCACGCCGTAA
+
GGGGFFFGGGGGGGGGGGGGCFGGGGGGGGGGGGGGGGGGGGGGGGGGEGGGGGGFGGGGGGGGGGGGGGGGGGGGGGGGEGGGGGGGGGGGGGFGGGGGGGGGGGGGGGGGGGGGGGGGGGGFFGGGGGGGGGGGGGGGGGGGGGGGGGGGGGGGGGGGGGGGGGGGGGGGGGGGGGGGGGGFFCFGGGGGGGGGGGGGGGGGFGGGGGGGGFGGGGGGGGGGGGGGGGGGGGGFGGGGGGFFFFGGGG@F??GGFFFFGGGGFFGFFFFFFGFB>FFFGG
@M02352:288:000000000-CKWC8:1:1101:13187:7972 1:N:0:TAGCGCTC+CTAAGCCT
TACGAGGGGTGCAAGCGTTAATCGGAATTACTGGGCGTAAAGCGTGCGTAGGTGGTTTGTTAAGCAAGATGTGAAAGCCCCGGGCTCAACCTGGGAACTGCATTTTGAACTGGCAAACTAGAGTATTGTAGAGGGTAGTGGAATTTCCAGTGTAGCGGTGAAATGCGTAGAGATTGGAAGGAACATCAGTGGCGAAGGCGGCTACCTGGACAAATACTGACACTGAGGCACGAAAGCGTGGGGAGCAAACAGGATTAGATACCCTGGTAGTCCACGCCGTAA
+
GGGGDFGGGGGGGGGGGGGGDFGGGGGGGGGGGGGGGGGGGGGGFGGGGGGGGGGFGGGGGGGGGGGGGGGGGGGGGGGGGGGGGGGGGGGGGGGGGGGGGGGGGGGGGGGGGGGGGGGGGGGFGGGGGGGGGGGGGGGGGGGGGGGGGGGGGGGGGGGGGGGGGGGGGGGGF;EGGGGGGGGGFGGGGGGGGGGGGGGGGGGGGGGGGGGGGGGGGGGGGGGGGGGGGGGGGGGDGGGGGGFFFFGGFGFFFFGGFFFFGGEFFFGFFFFFFGFFFFFFGD
@M02352:288:000000000-CKWC8:1:1101:24755:7973 1:N:0:TAGCGCTC+CTAAGCCT
TACGAGGGGTGCAAGCGTTAATCGGAATTACTGGGCGTAAAGCGTGCGTAGGTGGTTTGTTAAGCAAGATGTGAAAGCCCCGGGCTCAACCTGGGAACTGCATTTTGAACTGGCAAACTAGAGTATTGTAGAGGGTAGTGGAATTTCCAGTGTAGCGGTGAAATGCGTAGAGATTGGAAGGAACATCAGTGGCGAAGGCGGCTACCTGGACAAATACTGACACTGAGGCACGAAAGCGTGGGGAGCAAACAGGATTAGATACCCTGGTAGTCCACGCCGTAA
+
GGGGCGGGGGGGGGGGGCFGGGGGGGGGGGGGGGGGGGGGGGGGGGGGGGGGFGGGGGGGGGGGGGGGGGGGGGGGGGGGGGGGGGGGGGGGGGGGGGGGGGGGGGGGGGGGGGGGGGGGGGFFCGGGGGGGGGGGGGGGGGGGGGGGGGGGGGGGGGGGGGGGGGGGGGDGGGGGGGGGGGGGGGFGGGGGGGGGGDGDGGGGGGGGGGGGGGGGGGGGGGGGGGGGGGGGGGD59EGGGGFFFFG>CGFFFFFGFFFFGGFGFFGFFFFFFGFFFFFBGD
@M02352:288:000000000-CKWC8:1:1101:14693:7980 1:N:0:TAGCGCTC+CTAAGCCT
TACTAAAGGTGCAAGCGTTAATCGGAATTACTGGGCGTAAAGCGCGCGTAGGTGGTTTGTTAAGTTGGATGTGAAAGCCCAGGGCTCAACCTTGGAACTGCATTCAAAACTGACTCACTAGAGTACGAGAGAGGTTAGTGGAATTTCCTGTGTAGCGGTGAAATGCGTAGAGATGGGAAGGAACACCAGTGGCGAAGGCGACTGACTGGCTCGATACTGACACTGAGGTGCGAAAGCGTGGGGAGCAAACAGGATTAGATACCCTGGTAGTCCACGCCGTAA
+
GFGGGGGGGGGGGGGGGGGGGGGGGGGGGGGGGGGGGGGGGGGGGGGGFGGGFFGGGGGGGGGGGGGGGGGGGGGGGGGGGGGGGGGGGGGGGGGGGGGGGGGGGGGGGGGGGGGGGGGGGGGGGGGGGGGGGGGGGGGGGGGGGGGGGGGGGGGGGGGGGGGGGGGGGGGGGGGGGGGGGGGGGGGGGGGGGGGGGGGGGGGGGGGGGGGGGGGFEGGGGGGGGGGGGGGGGGGFGGGGGGFFFFGGGGFF?FGD?FBFGGGGFFGFAFFFFGFFFFFFGD
@M02352:288:000000000-CKWC8:1:1101:8021:8080 1:N:0:TAGCGCTC+CTAAGCCT
TACGGAGGGGGTTAGCGTTGTTCGGAATTACTGGGCGTAAAGCGCACGTAGGCGGATCAGAAAGTATAGGGTGAAATCCCAGGGCTCAACCCTGGAACTGCCTTATAAACTCCTGGTCTTGAGTTCGAGAGAGGTGAGTGGAATTCCGAGTGTAGAGGTGAAATTCGTAGATATTCGGAGGAACACCAGTGGCGAAGGCGGCTCACTGGCTCGATACTGACGCTGAGGTGCGAAAGTGTGGGGAGCAAACAGGATTAGATACCCTGGTAGTCCACACCGTAA
+
GGGGGGGGGGGGGGGGGGGGGGGGGGGGGGGGGGGGGGGGGGGGGGGGGGFFGGGGGGGGGGGGGGGGGGGGGGGGGGGGGGGGGGGGGGGDGGGGGGGGGGGGGGGGGGGGGGGGGGGGGGGGGGGGGGGGGGGGGGGGGGFGGGGGGGGGGGGGGGGGGGGGGGGGGGGGGGGGGGGGGGGGGGGGGGGGGGGGGGGGGGGGGGGGGGGGGGGGDGGGGGGGGGGGGGG7=EDFGGGGGGFFFFGGFGFFFFGGFFFFGGGGFFGFFFFFFGFFB<D(9>
@M02352:288:000000000-CKWC8:1:1101:27371:8087 1:N:0:TAGCGCTC+CTAAGCCT
TACGGAGGGTCCGAGCGTTAATCGGAATTACTGGGCGTAAAGCGCGCGTAGGTGGATTGGTCAGTCAGATGTGAAAGCCCAGGGCTCAACCTTGGAACTGCATCTGATACTGCTAGTCTAGAATACAGTAGAGGGTAGTGGAATTTCCTGTGTAGCGGTGAAATGCGTAGATATAGGAAGGAACACCAGTGGCGAAGGCGACTACCTGGACTGATATTGACACTGAGGTGCGAAAGCGTGGGGAGCAAACAGGATTAGATACCCTGGTAGTCCACGCCGTAA
+
GFFEGGGDGEGGG7EGGGGGGGGGGGGGGGGGGFGGEFFGFGGGGGGGGGGCFCGFFGGGFFGGGGGGGGGFGGGGGGGGGGGGGFGGGGEGGGGGGGGGGGGGGGGGGGGGGGGGGCFGGGGGFGGGGGGGGGGGGGGGGGGFDGGGDCFGGGGGGGFGGGGGGGGGGGGFGGGGGGGGGGGGGGGGGGGGGGGGGGGGGGGGGGGGGGGCFGGGGFGGGGGGGGGGGFGGGEDDGGGGEGFFFFGGGGFFFFGG?FFFGCGGFFGFFFFFFGFF0?FFDC
@M02352:288:000000000-CKWC8:1:1101:27342:8110 1:N:0:TAGCGCTC+CTAAGCCT
TACGAGGGGTGCAAGCGTTAATCGGAATTACTGGGCGTAAAGCGTGCGTAGGTGGTTTGTTAAGCAAGATGTGAAAGCCCCGGGCTCAACCTGGGAACTGCATTTTGAACTGGCAAACTAGAGTATTGTAGAGGTTAGTGGAATTCAAGGCGTAGCGGTGAAATGCGTAGAGGTCTTGAGGAACATCAGTGGCGAAGGCGACTAACTGGCACTACACTGACGCTGAGGTACGAAAGCGTGGGGAGCGAACAGGATTAGATACCCTGGTAGTCCACGCCCTAA
+
GGGG<@FGGGGGGGGGGGGGGGGGGGDGGGGGGGGGGGGGGGGGFGEGFGFGFGGFGGGGGGGGGGGGGGGGGGGGGGGGEGGGGGGGGGGGGFGGGGGGGGGFGFGGGGGGGFGFGGGGGGGGGFBFGGGGGG=FGGGGGGGGGGFGDGFGGGGGGGGGGGGGGGGGGGGFFGGGFGGGGGGGGGGGGGGGGGGGGGGGGGGGFGGGGGG9:@FGGGGGGGGGGGGGGGGGGGGFGGGGGGF?FFGGGGFFFFFG?FFFGGGGFFGFFFBFBG63>F89FG
@M02352:288:000000000-CKWC8:1:1101:22475:8131 1:N:0:TAGCGCTC+CTAAGCCT
TACGAGGGGTGCAAGCGTTAATCGGAATTACTGGGCGTAAAGCGTTCGTAGGCGGTTTGTTAAGCAAGATGTGAAAGCCCAGGGCTCAACCTTGGAACTGCATTTTGAACTGGCAAACTAGAGTACTGTAGAGGTTGGTGGAATTTCCAGTGTAGCGGTGAAATGCGTAGAGATTGGAAGGAACATCAGTGGCGAAGGCGGCTACCTGGACAGATATTGACGCTGAGGAACGAAAGCGTGGGGAGCGAACAGGATTAGATACCCTGGTAGTCCACGCCGTAA
+
GGGG-@CFGGGGGGGGGGGGCCFGGGGGDFGAFGGGGGGGGGEGGDGFGGGGGGG+CCEFFGGG9,BFGGGGGGGGGGCGG<<FGG7FGG,EFGGGGFGGGDGGGA,=FEGG?8=BDFGGGG9FGCFGGCFGGG,D<FBFGGGGGBF,@BFGGGGGGGGGGGGGGGDGGDGCGGFG:,,4BEGGGGGGFG@FGGGGGGGGGG*10;EDGGGF@:FG+<EGGGGGGGGG?GGGGGGFGGGGGGFFFEGGGGFFFFGGFFFFGGGGFFGFFFFFFGFFFF3>GD
@M02352:288:000000000-CKWC8:1:1101:14429:8152 1:N:0:TAGCCCTC+CTAAGCCT
TACGGAGGGTCCGAGCGTTATTCGGAATTACTGGGCGTAAAGCGCACGTAGGCGGTTTGTTAAGTTTGAGGTGAAAGCCCTGGGCTCAACCTGGGAATTGCCTCTTAAACTGGTAGTCTAGAGTTTGGGAGAGGTGAGTGGAATTCCAGGTGTAGCGGTGAAATGCGTAGATATCTGGAGGAACACCAGTGGCGAAGGCGACTCCCTGGTCAGTTACTGACGCTCATGTGCGAAAGTGTGGGTAGCGAACAGGATTAGATACCCTGGTAGTCCACACCGTAA
+
GGGGGGGGG,,66CFGGGG7<FFGGGGGGGGGGGGGGGGGGGGGGGGG,CFGGGG++B4,4CFF5@,C,4BFGGGG9FGG8FGGGGGGGGGA,FGGGCGGG<F,3,,<CFGD,,CF3EFGGGGGGA,3>=FGGE3DCGGGGGGGGGG93FCFGGG9FGGGGGGG9FGGGGGGGG?,@CGGGGGGG,FGGGGGGGGGGGGG5CEG:FGGG@*+;++<FGGGGGGG5<0@FFGGGGGFGGGGGG)9?F)>EGFFFBGGFFFFGGGGFFGFFFFFFGFFFFFFGD
@M02352:288:000000000-CKWC8:1:1101:19594:8413 1:N:0:TAGCGCTC+CTAAGCCT
TACGGAGGGTCCGAGCGTTAATCGGAATTACTGGGCGTAAAGCGCACGCAGGCGGTTTGTTAAGCTAGATGTGAAAGCCCTGGGCTCAACCTGGGAATTGCATTTAGAACTGGCAGACTAGAGTCTTGGAGAGGGGAGTGGAATTCCAGGTGTAGCGGTGAAATGCGTAGATATCTGGAGGAACATCAGTGGCGAAGGCGACTCCCTGGCCAAAGACTGACGCTCATGTGCGAAAGTGTGGGTAGCGAACAGGATTAGATACCCTGGTAGTCCACACCGTAA
+
GGGGGCGGGGGGGGGGGGGFGGGGGGGGGGGGAFGGGGGGGGGGGGGGGGGGGGECFGGGGGGGGGGGGGGGGGGGGGGGGGGGGGGGGGGCGGGGGGGGGGGGGGGGGFGGGGGGFFGGGGGFFGGGGGGGGGGGEGGGGGGGGGGGGGGGGGGGGGGGGGGGGGGGGGGGGFGGGGGGGGGDF9BFGFCCGGGGGGGGEGGEGGGGGGGGGGGGGGGGGGGGGGGGGGGGGGDFGGGGGDD>6FG<ECBFF:FD>FFFGGGGFFDFBF72@FFFBFE6FG
@M02352:288:000000000-CKWC8:1:1101:4354:8451 1:N:0:TAGCGCTC+CTAAGCCT
TACGGAGGGTGCAAGCGTTAATCGGAATTACTGGGCGTAAAGCGCACGTAGGTGGTTTGTTAAGTTGGATGTGAAAGCCCAGGGCTCAACCTTGGAACTGCATTCAAAACTGGCGAACTAGAGTATGGTAGAGGTGAGTGGAATTTCCTGTGTAGCGGTGAAATGCGTAGAGATGGGAAGGAACATCAGTGGCGAAGGCGACTCACTGGACCAATACTGACACTGAGGTGCGAAAGCGTGGGTAGCAAACAGGATTAGATACCCTGGTAGTCCACGCCGTAA
+
GGGGGDGGGGGGGGGGGGGCFGGGGGGGGGGGFGGGGGGGGGGGGGGGGGGGGGGGGGGGGGGGGGGGGGGGGGGGGGGGGGGGGGGGGGGGGGGGGGGGGGGGGGGGGGGGGGGGGGGGGGGGGGGGGGGGGGGGGGGGGGGGGGGGGGGGGGGGGGGGGGGGGGGGGGGGGGGGGGGGGGGGGGGGGGGGGGGGGGGGGGGGGGGGGGGGGGGGGGGGGGGGGGGGGGGGGGGEGGGGGGFFFFGGGGFFFFGGFFFFGGGGFFFFFFFFFGFFFFFFGG
@M02352:288:000000000-CKWC8:1:1101:11890:8466 1:N:0:TAGCGCTC+CTAAGCCT
TACGGAGGGTGCGAGCGTTAATCGGAATTACTGGGCGTAAAGCGCACGCAGGCGGTTTGTTAAGCTAGATGTGAAAGCCCCGAGCTCAACTTGGGATGGTCATTTAGAACTGGCAGACTAGAGTCTTGGAGAGGGGAGTGGAATTCCAGGTGTAGCGGTGAAATGCGTAGATATCTGGAGGAACATCAGTGGCGAAGGCGACTCCCTGGCCAAAGACTGACGCTCATGTGCGAAAGTGTGGGTAGCGAACAGGATTAGATACCCTGGTAGTCCACACCGTAA
+
GGGGGGGGGGGGGGGGGGGGDFGGGFGGGGGGGGGGGGGGGGGGGGGGGGGGGGGGGGGGGGGGGGGGGGGGGGGGGGGGGGGGGGGGGGGGGGGGGGGGGGGGGGGGGGGGGGGGGGGGGGGGGGGGGGGGGGGGGGGGGGGGGGGGGGGGGGGGGGGGGGGGGGGGGGGGGGGGGGGGGGGGGGGGGGGGGGGGGGGGGGGGGGGGGGGGGGGGGGGGGGGGGGGGGGGGGGGFGGGGGGDDFFGGGGFFF?DGBFFFGGGGFFGFFFFFFGFFFFFBGG
@M02352:288:000000000-CKWC8:1:1101:13730:8514 1:N:0:TAGCGCTC+CTAAGCCT
TACGGAGGGGGTTAGCGTTGTTCGGAATTACTGGGCGTAAAGCGCACGTAGGCGGATCAGAAAGTATAGGGTGAAATCCCAGGGCTCAACCCTGGAACTGCCTTATAAACTCCTGGTCTTGAGTTCGAGAGAGGTGAGTGGAATTCCGAGTGTAGAGGTGAAATTCGTAGATATTCGGAGGAACACCAGTGGCGAAGGCGGCTCACTGGCTCGATACTGACGCTGAGGTGCGAAAGTGTGGGGAGCAAACAGGATTAGATACCCTGGTAGTCCACACCGTAA
+
GGGGGGGGGGGGGGGGGGGGGGGGGGGGGGGGGGGGGGGGGGGGGGGGGFGGGGGGGGGFGGGGGGGFFGGGGGGGGGGGGGGGGGGGGGGGGGGGGGGGGGGGGGGGGGGGGGGGFGGGGGGGGGGGGGGFGGGGGGGGGGGGGGGGGGGGGGGGGGGGGGGGGGGGGFDGFGGGFGGGGGGGGGGGGGGGGGEGGGGGGGGGGGGEGGCGECEGGGFGGGGGGGGFFCGGGGGFGGGGGGFFFFGFGGFFFFGGFFAFGGGGFFGFA?B>@DFFFFFFFC
@M02352:288:000000000-CKWC8:1:1101:14047:8560 1:N:0:TAGCGCTC+CTAAGCCT
TACGGAGGGTGCAAGCGTTATCCGGAATCATTGGGTTTAAAGGGTCCGCAGGCGGTCAATTAAGTCAGAGGTGAAATCCCATAGCTTAACTATGGAACTGCCTTTGATACTGGTTGACTTGAGTTATACGGAAGTAGATAGAATAAGTAGTGTAGCGGTGAAATGCATAGATATTACTTAGAATACCGATTGCGAAGGCAGTCTACTACGTATATACTGACGCTCATGGACGAAAGCGTGGGGAGCGAACAGGATTAGATACCCTGGTAGTCCACGCCGTAA
+
GGGGGGGGGGGGCGGGGGGGGGGEGGGG9FCFGGG66FGGGG<FEFGGGGGGGGGFECFFFGGGGGDDEGGGGGGGGGGGGECFGG<FGGGGGGGGGGGGGGGGF9ECGFGGGGGGFFFGGGFGGFGGFGFG:FFFGCFFGGGGG9=@FGGGGGGAFGGGGGGGGGFFGGGGGGGFCCFGGGGGGGGEDGGGGGGGGGGFG:A9FGGFFGGFFFGGGGGGGGGGGDCF66CDGGGFCGGGEGBBFFDGEGFFFFGGFFFFGGGGFFGFFFFFFGFBFBFFGG
@M02352:288:000000000-CKWC8:1:1101:16026:8653 1:N:0:TAGCGCTC+CTAAGCCT
TACGGAGGGTCCGAGCGTTAATCGGAATTACTGGGCGTAAAGCGCACGCAGGCGGTTTGTTAAGCTAGATGTGAAAGCCCTGGGCTCAACCTGGGAATTGCATTTAGAACTGGCAGGCTAGAGTTTTGGAGAGGGGAGTGGAATTCCAGGTGTAGCGGTGAAATGCGTAGATATCTGGAGGAACATCAGTGGCGAAGGCGACTCCCTGGTCAGTAACTGACGCTCATGTGCGAAAGTGTGGGTAGCGAACAGGATTAGATACCCTGGTAGTCCACACCGTAA
+
GGGGGGGGG@CFGEGGGCGEGGGGGGGGGGGGGGGGGGGGGGGGGEGGGGGGGGGGGGGFGGGGFGFGDGGGGGGGGCFDFGFGGGGGGGGGGGGFGFFGGGFEGGGGGGGGGFGGGGGGGEGFFCGGEGGFGGGDEGGGGGGGGGCFGGGGGGGFFGGGGGGGGGGGGGGGGDGFEGGGGGGGGCBEGGGGGGGGGGGGG=EEGGGEG<FGGGGGGGGGGGGGGGDGGFGGGGDE:EFGGGEFFFGGGGFFB?FD?FBFGCFGFFGFBFBFFCFBFFE?GD
@M02352:288:000000000-CKWC8:1:1101:25117:8665 1:N:0:TAGCGCTC+CTAAGCCT
TACGAGGGGTGCAAGCGTTAATCGGAATTACTGGGCGTAAAGCGTGCGTAGGTGGTTTGTTAAGCAAGATGTGAAAGCCCCGGGCTCAACCTGGGAACTGCATTTTGAACTGGCAAACTAGAGTATTGTAGAGGGTAGTGGAATTTCCAGTGTAGCGGTGAAATGCGTAGAGATTGGAAGGAACATCAGTGGCGAAGGCGGCTACCTGGACAAATACTGACACTGAGGCACGAAAGCGTGGGGAGCAAACAGGATTAGATACCCTGGTAGTCCACGCCGTAA
+
GGGGGGGGGGGGGGGGGGGGGGGGGGDGGGGGGGGGGGGGGGGGGGGGGGGGGGGGGGGGGGGGGGGGGGGGGGGGGGGGGGGGGGGGGGGGGGGGGGGGGGGGGGGGGGGGGGGGGGGGGFGGGGGGGGGGGGGGGGGGGGGGGGGGGGGGGGGGGGGGGGGGGGGGGGGGGGFGGGGGGGGGGGCGGGGGGGGGGGGGGGGGGGGGGGGGGGGGGGGGGGGGGGGGGGGGGGGFGGGGGGFFFFGGGGFFFFGGFFFFGGEGFFGFFFFFFGFFFFFFC>
@M02352:288:000000000-CKWC8:1:1101:17655:8713 1:N:0:TAGCGCTC+CTAAGCCT
TACGTAGGGTGCAAGCGTTACTCGGAATTACTGGGCGTAAAGCGTGCGCAGGCGGTTTTGTAAGACAGGCGTGAAATCCCCGGGCTCAACCTGGGAATTGCGCTTGTGACTGCAAGGCTAGAGTACGGTAGAGGGGGGTAGAATTCCGCGTGTAGCAGTGAAATGCGTAGATATGCGGAGGAACACCGATGGCGAAGGCAGCCCCCTGGACCTGTACTGACGCTCATGCACGAAAGCGTGGGGAGCAAACAGGATTAGATACCCTGGTAGTCCACGCCCTAA
+
GGGGGGGGECFGFGGGGGGG,<FFGGCGGGGGGGGGGGGGGGEGFGGGGGGGGGG44BDGCEFG<FGG7+FGGGGGCFGEGGGGGGGGGGGGGDGFF@FGGEEGGGDFFGGGC=BD7FG@FGGGAG:C,FFGFG:@B::ECGGGGGGGGGGGGGGGDGGGGGGGGGGGGGGGGG7FGGGGGGGGGGGGGGGGGGGGGGGFG*;*8CEGGGGGDCCFGGGGGGGG=C+AE<FGGGGEGGGGGGFFFFGGGGF@?FGGFFFFGGGGFFGFFFFBFGFF9?)4FF
@M02352:288:000000000-CKWC8:1:1101:15925:8718 1:N:0:TAGCGCTC+CTAAGCCT
TACGGAGGGTCCGAGCGTTATCCGGAATCATTGGGTTTAAAGGGTCCGCAGGCGGTCAATTAAGTCAGAGGTGAAATCCCATAGCTTAACTATGGAACTGCCTTTGATACTGGTTGACTTGAGTCATATGGAAGTAGATAGAATGTGTAGTGTAGCGGTGAAATGCATAGATATTACACAGAATACCGATTGCGAAGGCAGTCTACTACGTATGTACTGACGCTCATGGACGAAAGCGTGGGGAGCGAACAGGATTAGATACCCTGGTAGTCCACGCCGTAA
+
GGGGGGGGGGGGGGGGGGGGGGGGGGEG@FGGGGGGGGGGGGGGGCGGEGGGGGGCFGFFGGGGGGGGFFGGGGGGGCFFGFFGGGFGGGGFGDGGGCFGGGFGGGGGGGGGGGGGEGGGGGGGGGFFGGGGFGGGGFGGGGGGG=@FFGGGGGGGGGGGGGGGGGGGGGGGGGGGGFFGGGGGGGGGGGGGGGGGGGGGGGGGGGGCFC8CBBBFGGCGGEGGGGGCCEC):ED@DGGGGGB?0>CDEGFFFFGGFFFFGGGGFFGF>FFFFGF09(>;DD
@M02352:288:000000000-CKWC8:1:1101:28793:8750 1:N:0:TAGCGCTC+CTAAGCCT
TACAGAGGGTGCAAGCGTTAATCGGAATTACTGGGCGTAAAGCGCGCGTAGGTGGTTTGTTAAGTCGGATGTGAAAGCCCAGGGCTCAACCTTGGAATTGCACCCGATACTGGCAGGCTAGAGTACGATAGAGGAGTGTGGAATTTCCTGTGTAGCGGTGAAATGCGTAGATATAGGAAGGAACATCAGTGGCGAAGGCGACACTCTGGATTGATACTGACACTGAGGTGCGAAAGCGTGGGGAGCAAACAGGATTAGATACCCTGGTAGTCCACGCCGTAA
+
FGGDGDFGGGGGGGGGGGGDFGGGGGGGGGGGGGGGGGGGGGGGGGGGGGGGGGGGGGGGGGGGGGGGGGGGGGGGGGGGGGGDGGGGGGGGGGGGDFGGGGGGGGDGEGGGGGGGGGGGGGGGGGGGGGGGGGGGGGGGGGGGGGGGGGGGGGGGGGGGGGGGGGGGGGGGGGGDF?FGGGGGGFFGGGGGGGGGGGGGGGGGGGFGGGGGGGGCFGGGGGGGGGGFGFGGGGGFGGGGGGBFFFGGGGFFF1*78FAFGGGGFFGFFFFBFG?BBFD;*1
@M02352:288:000000000-CKWC8:1:1101:5991:8893 1:N:0:TAGCGCTC+CTAAGCCT
TACGGAGGGTGCGAGCGTTAATCGGAATTACTGGGCGTAAAGCGCACGCAGGCGGTTTGTTAAGCTAGATGTGAAAGCCCCGGGCTCAACCTGGGACGGTCATTTAGAACTGGCAGACTAGAGTCTTGGAGAGGGGAGTGGAATTCCAGGTGTAGCGGTGAAATGCGTAGATATCTGGAGGAACATCAGTGGCGAAGGCGACTCCCTGGCCAAAGACTGACGCTCATGTGCGAAAGTGTGGGTAGCGAACAGGATTAGATACCCTGGTAGTCCACACCGTAA
+
GFGFGDGGGGGGGCFGGFGG<CFFGEFGGGGGGGGGGGGDFGGGGGGGGGGGGGGFEGGGGGGGGFGGGGGGGGGGGGFGGGGEGCGFFFFFFGGGEGGFGGGGGGGGGGGGGGGGGGGGGCC@FGGFGFFCGGGG:FFFGGDGGGF@GGGGGGGDGGCFGGGDGGGEGGGGFGG9FF?GGFG7:BCFC<CE;CEGGE>CCEEEGGCFGGCFGGGGGGGG?EDCGGGF9?CCEGGFDGCEEGF<?@DDE))7?BGC??4=F7C9?@F@<FF<4:*,-,0497
@M02352:288:000000000-CKWC8:1:1101:11311:8902 1:N:0:TAGCGCTC+CTAAGCCT
TACGAGGGGTGCAAGCGTTAATCGGAATTACTGGGCGTAAAGCGTGCGTAGGTGGTTTGTTAAGCAAGATGTGAAAGCCCCGGGCTCAACCTGGGAACTGCATTTTGAACTGGCAAACTAGAGTATTGTAGAGGGTAGTGGAATTTCCAGTGTAGCGGTGAAATGCGTAGAGATTGGAAGGAACATCAGTGGCGAAGGCGGCTACCTGGACAAATACTGACACTGAGGCACGAAAGCGTGGGGAGCAAACAGGATTAGATACCCTGGTAGTCCACGCCGTAA
+
GGGGGGGGGGGGGGGFGGGG<CFGGGGGGGGGGGGGGGGGGGGGGGGGGGGGGGGGGGGFGGGGGGGGGGGGGGGGGGFECGGGGGGGGGGGGGGGGGGGGGGGGGGGGGGGGFGGGGGGGGGGGGGGGGGFFGGGGGGGGGGGGGGGGGGGGGGGGGGGGGGGGGGGGGGGGGGGCGGGGGGGGGGGGGGGGGGGGGGDE5ECEGGGGGGCGCFFGGGGGGFGGGFGGGGGGGGFGGGEGGF?BFGGGCFFBFFGFF>FGGGGFFGFFFFFFGFFF?FFGD
@M02352:288:000000000-CKWC8:1:1101:18588:8958 1:N:0:TAGCGCTC+CTAAGCCT
TACGGAGGGTCCGAGCGTTAATCGGAATTACTGGGCGTAAAGCGCACGCAGGCGGTTTGTTAAGCTAGATGTGAAAGCCCTGGGCTCAACCTGGGAATTGCATTTAGAACTGGCAGGCTAGAGTTTTGGAGAGGGGAGTGGAATTCCAGGTGTAGCGGTGAAATGCGTAGATATCTGGAGGAACATCAGTGGCGAAGGCGACTCCCTGGTCAGTAACTGACGCTCATGTGCGAAAGTGTGGGTAGCGAACAGGATTAGATACCCTGGTAGTCCACACCGTAA
+
GGGGGGGGGGGGGGGGGGGG<EFFGGGGGGGGGGGGGGGGGGGGGGGGGGGGGGGCGGGGGGGGGGGGGGGGGGGGGGGGGGGGGGGGGGGGGGGGGGGGGGGGGGGGGGGGGGGGGGGFGGGGGGGGGGGGGGGGGGGGGGGGGGGGGGGGGGGGGGGGGGGGGGGGGGGGGGGGGGGGGGGGGGGGGGGGGGGGDGGGGGGGGGGGGGGGGGGGGGGGGGGGGGGGGGGGGGGFGGGGGGFFFFGGGGFFFFGGFFFFGGGGFFGFFFFFFGFFBBFFGG
@M02352:288:000000000-CKWC8:1:1101:13310:9007 1:N:0:TAGCGCTT+CTAAGCCT
TACGAGGGGTGCAAGCGTTAATCGGAATTACTGGGCGTAAAGCGTGCGTAGGTGGTTTGTTAAGCAAGATGTGAAAGCCCCGGGCTCAACCTGGGAACTGCATTTTGAACTGGCAAACTAGAGTATTGTAGAGGGTAGTGGAATTTCCAGTGTAGCGGTGAAATGCGTAGAGATTGGAAGGAACATCAGTGGCGAAGGCGGCTACCTGGACAAATACTGACACTGAGGCACGAAAGCGTGGGGAGCAAACAGGATTAGATACCCTGGTAGTCCACGCCGTAA
+
GGGGGGGGGGGGGGGGGGGGDFGGGGGGGGGGGGGGGEGGGGGGGGGGGGGGGGGFFGGGGGGGGGGGGGGGGGGGGGGGGGGGGGGGGGGGGGGGGGGGGGGGGGGGGGGGGGGGGGGGGGGGGGGGGGGGGGGGGGGGGGGGGGGGGGGGGGGGGGGGGGGGGGGGGGGGGGGGGGGGGGGGGGGGGGGGGGGGGGGGGGGGGGGGGGGGGGGGGGGGGGGGGGGGGGGGGGGFGGGGGGFFFFGGGGFFFBCFBFFFGGGGFFGFFFFAFGFFFFFFGG
@M02352:288:000000000-CKWC8:1:1101:10652:9049 1:N:0:TAGCGCTC+CTAAGCCT
TACGGAGGGTCCGAGCGTTAATCGGAATTACTGGGCGTAAAGCGCGCGTAGGTGGATTGGTCAGTCAGATGTGAAAGCCCAGGGCTCAACCTTGGAACTGCATCTGATACTGCTAGTCTAGAATACAGTAGAGGGTAGTGGAATTTCCTGTGTAGCGGTGAAATGCGTAGATATAGGAAGGAACACCAGTGGCGAAGGCGACTACCTGGACTGATATTGACACTGAGGTGCGAAAGCGTGGGGAGCAAACAGGATTAGATACCCTGGTAGTCCACGCCGTAA
+
GGGGGFGGGGGGGGGGGGGGGGGGGGGGGGGGGGGGGGGGGGGGGGGGGGGGGFGGGGGGGGGGGGGGGGGGGGGGGGGGGGGGGGGGGGGGGGGGGGGGGGGGGGGGGGGGGGGGGGGGGGFFGGGGGDFGGG7FGGGGFGFGCFFGFGGGGGGGGGGGGGGGGGGGGEGGGFFGGGGGGGGGGGEGGGGGEGGGDGGGGGGGGGGGGFGFGGGGGGGGGGGFFGGGGGGGGGGFGGGGGGFFFFGGGGFFFFFF?FBFFGFDF>DFDFBAFFF:9B3>DC
@M02352:288:000000000-CKWC8:1:1101:2359:9051 1:N:0:TAGCGCTC+CTAAGCCT
TACGGAGGGTCCGAGCGTTAATCGGAATTACTGGGCGTAAAGCGCGCGTAGGTGGATTGGTCAGTCAGATGTGAAAGCCCAGGGCTCAACCTTGGAACTGCATCTGATACTGCTAGTCTAGAATACAGTAGAGGGTAGTGGAATTTCCTGTGTAGCGGTGAAATGCGTAGATATAGGAAGGAACACCAGTGGCGAAGGCGACTACCTGGACTGATATTGACACTGAGGTGCGAAAGCGTGGGGAGCAAGCAGGATTAGATACCCTGGTAGTCCACGCCGTAA
+
GGGGGGEEDFAFGDGGGGEE@FCFGGGGGGGGGGGGGFE@DGGGGGGE>FE=CF<FFGGGF9FF?FFFCFFGGGGGGGGGGGGGGGGGFFFDDGGGGGGGGGGGGGGAFGGFGGGGGGGGGG9FAF9<EFFFGGCFFCGGGGDGGGGGGGGGGGGGGGGGFFGGGGGGGGGGG@FGGGGGGGGGGGGFGFFEGGDGEEGG88EECGGFGFCFGFGGFGGG+AC++:@FFC>D=EDEGC78EEFBFBFGGGFF?1>7>FFFF7C<F@F?A?7<=D??F?>7D<
@M02352:288:000000000-CKWC8:1:1101:6781:9053 1:N:0:CAGCGCTC+CTAAGCCT
TACGGAGGGGGTTAGCGTTGTTCGGAATTACTGGGCGTAAAGCGCACGTAGGCGGATCGGAAAGTTGGGGGTGAAATCCCAGGGCTCAACCCTGGAACTGCCTCCAAAACTATCGGTCTAGAGTTCGAGAGAGGTGAGTGGAATTCCAAGTGTGGAGGTGAAATTCGTAGATATTTGGAGGAACACCAGTGGCGAAGGCGGCTCACTGGCTCGATACTGACGCTGAGGTGCGAAAGTGTGGGGAGCAAACAGGATTAGATACCCTGGTAGTCCACACCGTAA
+
GFFFGFEGGGC7CCFGGFFDG8FFGGEGGFFFGGGGGGGEDGGGGEGGGGGGGGGE@FFG:?CFGGFGGGGEEGGGGD8BFGGGGDGGGGGGGGGGGGGFGGGGGGGFGGGGGGEEGGGFG@GFGGGECFGFGGGGFFGGFGFGGGGCFFCGGFGCGGGGGGGGCGGGGGGGGG9CEFFGGGGG@GGGGGCFGGGGGGGGGGGGGGGGGGG6E5CGGGGFEEDEGD8EEGDGG=DDGGGGGGF6>DFFGGF?<BFG?FFFGGCCFFGFA?A<FGFFF6BFC<
@M02352:288:000000000-CKWC8:1:1101:21766:9077 1:N:0:TAGCGCTC+CTAAGCCT
TACGAGGGGTGCAAGCGTTAATCGGAATTACTGGGCGTAAAGCGTGCGTAGGTGGTTTGTTAAGCAAGATGTGAAAGCCCCGGGCTCAACCTGGGAACTGCATTTTGAACTGGCAAACTAGAGTATTGTAGAGGGTAGTGGAATTTCCAGTGTAGCGGTGAAATGCGTAGAGATTGGAAGGAACATCAGTGGCGAAGGCGGCTACCTGGACAAATACTGACACTGAGGCACGAAAGCGTGGGGAGCAAACAGGATTAGATACCCTGGTAGTCCACGCCGTAA
+
GGFGCFGGGGGGGGGGGGGFEGGGGGGGGGGGGGFGGEGGGGGGGGGGGGFGGGGFFGEGGFGGGGGFGGGGGGGGGGGCFEGGGGGGFGGGGGGGGGGGGGFGGGCGGGGGGGGGGGGGGGGGFGGEGGGGGG7F,@FGFFGGGGGGFGGGGGGGGGGCGFFGGCFGGGDD;FFGGGFGGGGG8FG?FGGGGGGGGGF8>5EEGGGGEGDFGFGFGGFGGGGF?DG=G5CDE=D3F=DEGDEFF>FD<CFFBFGGFFDFGGGGFFGFAFFFFGFFFFFBGD
@M02352:288:000000000-CKWC8:1:1101:4316:9132 1:N:0:TAGCGCTC+CTAAGCCT
TACGGAGGGTGCGAGCGTTAATCGGAATTACTGGGCGTAAAGCGTACGCAGGCGGTTTGTTAAGCGAGATGTGAAAGCCCCGGGCTCAACCTGGGAACTGCATTTCGAACTGGCAAACTAGAGTGTGATAGAGGGTGGTAGAATTTCAGGTGTAGCGGTGAAATGCGTAGAGATCTGAAGGAATACCGATGGCGAAGGCAGCCACCTGGGTCAACACTGACGCTCATGTACGAAAGCGTGGGGAGCAAACAGGATTAGATACCCTGGTAGTCCACGCCGTAA
+
GEFFFDEDCFGGGCGGGCCF<CFFECFGGGFGFCDFGGG:CEGG:FEGGGGGGGGCGGGFFGGGCGDGGGGGGGGGGCDGGFGEGEGGGGGGGGG<=FF=FG9<B<<F,FFFC,,3:>8>F9FFG,ECFCFFFFGGGGGGGG@F<@FCFGG7CFFGGFCFGFCFFGGGGCD,++3?CFCFFG:<FGGEGGGGGG8:C**:CGGFGC6@G8FDCFGGGGFEC;C88CFFFGFGGGG:FEGGGD3:9D<FGGFF6?FGFFFF?FG7FF3?:*5>9CF?>:3477
@M02352:288:000000000-CKWC8:1:1101:26542:9148 1:N:0:TAGCGCTC+CTAAGCCT
TACGGAGGGTGCAAGCGTTATCCGGAATCACTGGGTTTAAAGGGTGCGTAGGCGGCCTGATAAGTCAGAGGTGAAATGCACGAGCTTAACTGGTGAATTGCCTTTGAAACTGTCAAGCTAGAATTATGTTGAGGTTAGCGGAATGAGTCATGTAGCGGTGAAATGCATAGATATGACTTAGAACACCAATTGCGTAGGCAGCTAGCTAGGCATTAATTGACGCTGAGGCACGAAAGCGTGGGGAGCGAACAGGATTAGATACCCTGGTAGTCCACGCCCTAA
+
GGGGG7FCFEGGGFGGECFGGGGGGGGGGGGGGCGGGGGGGGGGGGGGGGGGGGGGGGGGGGGGGGGGGGFEGGGGGFGGGGGDGGGGFFGGGGGGGGGGEFDGGGGGGGGGGGGGGGFGGCFGGGGGGGGGGGGGAFGGGGCGGGGGGGFFGGEFGGGGGGGGGGGGGGGGGGGGGCGGGCFGFGGGFGGGGGGGGGGGGGGGGGGGGGGGGGGGGGGGGGGGGGGFGGGGGCGEFGCGEGEBFFDDGGFFBFGG>FAFGGGGFFFFBFFDFGF?BFFFGG
@M02352:288:000000000-CKWC8:1:1101:22573:9152 1:N:0:TAGCGCTC+CTAAGCCT
TACGGAGGGGGTTAGCGTTGTTCGGAATTACTGGGCGTAAAGCGTACGTAGGCGGATTGGAAAGTTGGGGGTGAAATCCCAGGGCTCAACCCTGGAACTGCCTCCAAAACTATCGGTCTAGAGTTCGAGAGAGGTGAGTGGAATTCCAAGTGTAGAGGTGAAATTCGTAGATATTTGGAGGAACACCAGTGGCGAAGGCGGCTCACTGGCTCGATACTGACGCTGAGGTACGAAAGTGTGGGGAGCAAACAGGATTAGATACCCTGGTAGTCCACACCGTAA
+
GGGGGCEGGEGFGGGGGGGGF<FFGGCFGGFGGGGGGEGGGGGGGGGGGGGGGGGG=FGGEFGGGFGGDGGFGGGGGFFGGGGEGFGGGGGGFGGFGGGFGFGGGGGGGGGFGGGGG@FFGDGGGGGGFCEFGGFCFGGGGGFFGGGGGGGGGFGFGGGDGGGFFDGGCE77C<C?<CGGGGGFCGGGGGGC?>EGGDEEEGGEGGGGGGGGGGGGEFGGGGEEEGGGGGGGGGGFGGGGGGF69EGG?7FFBBGG7FAFGGGFFFC?AF2AF>=>FFFFFD
@M02352:288:000000000-CKWC8:1:1101:11329:9219 1:N:0:TAGCGCTC+CTAAGCCT
TACGGAGGGTCCGAGCGTTAATCGGAATTACTGGGCGTAAAGCGCGCGTAGGTGGATTGGTCAGTCAGATGTGAAAGCCCAGGGCTCAACCTTGGAACTGCATCTGATACTGCTAGTCTAGAATACAGTAGAGGGTAGTGGAATTTCCTGTGTAGCGGTGAAATGCGTAGATATAGGAAGGAACACCAGTGGCGAAGGCGACTACCTGGACTGATATTGACACTGAGGTGCGAAAGCGTGGGGAGCAAACAGGATTAGATACCCTGGTAGTCCACGCCGTAA
+
GGGGGGGGGGGGGGGGGGGGFGGGGGGGGGGGGGGGGGGGGGGGGGGGGGGGGGGGGGGGGGGGGGGGGGGGGGGGGGGGGGGGGGGGGGGGGGGGGGGGGGGGGGGGGGGGGGGGGGGGGGGGGGGGGGGGGGGGGGGGGGGGGGGGGGGGGGGGGGGGGGGGGGGGGGGGGGGGGGGGGGGGGGGGGGGGGGGGGGGGGGGGGGGGGGCGGGGGGGGGGGGGGGGGGGGGGGGFGGGGGGF?FFGGGGFFFFGGFFFFGGCGFFGFFFAFFGFFFFFFGD
@M02352:288:000000000-CKWC8:1:1101:6141:9249 1:N:0:TAGCGCTC+CTAAGCCT
TACGAGGGGTGCAAGCGTTAATCGGAATTACTGGGCGTAAAGCGTGCGTAGGTGGTTTGTTAAGCAAGATGTGAAAGCCCCGGGCTCAACCTGGGAACTGCATTTTGAACTGGCAAACTAGAGTATTGTAGAGGGTAGTGGAATTTCCAGTGTAGCGGTGAAATGCGTAGAGATTGGAAGGAACATCAGTGGCGAAGGCGGCTACCTGGAACAATACTGACACTGAGGCACGAAAGCGTGGGGAGCAAACAGGATTAGATACCCTGGTAGTCCACGCCGTAA
+
GGGG-8CFGGGG8EGGGFGG@FGGGGGGGGGGGGGGGFGGGGAFGGGG4CFG5EFFG8B=EGFG??FGGGGGGGGGGGGGGGCGGGGGGGC<DFGGGF<FGGG,D??>FFGGDAD,FFGGGGGG9F,@@FGGGGG<3CFGGGGGGAG;,@FGGGGGEGGGGGGGGGGGGGGGGG?9C9F7CGGGG,C9CFGGGGGGGGGCGG8;CGGGG8*+;*<CFGGGG?FG9DGGGGGGGGGFGGGGGGFFFFGGGGFF?FGGFFFFGGGGFFGFFFFFFGFFFF5>GG
@M02352:288:000000000-CKWC8:1:1101:20217:9261 1:N:0:TAGCGCTC+CTAAGCCT
TACAGAGGGTGCAAGCGTTAATCGGAATTACTGGGCGTAAAGCGCGCGTAGGTGGTTTGTTAAGTCGGATGTGAAAGCCCAGGGCTCAACCTTGGAATTGCACCCGATACTGGCAGGCTAGAGTACGATAGAGGAGTGTGGAATTTCCTGTGTAGCGGTGAAATGCGTAGATATAGGAAGGAACATCAGTGGCGAAGGCGACACTCTGGATTGATACTGACACTGAGGTGCGAAAGCGTGGGGAGCAAACAGGATTAGATACCCTGGTAGTCCACGCCGTAA
+
GGGGGFGGGGGGGGGGGGGGGGGGGDEFGGGGGGGGGGGGGGGGGGGGGGFGGGGGGGGGGGGGGGGGGGGGGGGGGGGGGGGCGFGGFGGGGGGGGGGGDGGGGGGGGGGGGGGGGGGGGGGGGGGGGGGFGGFCFGGGGGFFGFGGGGGGGGGGGGGGGGGGGGEEGCGCFFGGGGGGGGGGGGGGGGGGGGGGGGGGGGGGFFC7CCFGGGGGFGFGGGGGG7EFG5DGGGGFGGG>EGE0>DGGGG4<<:FFFFBFGGGGFFGF2@A<7CF?>?E>CD
@M02352:288:000000000-CKWC8:1:1101:24767:9268 1:N:0:TAGCGCTC+CTAAGCCT
TACGGAGGGGGTTAGCGTTGTTCGGAATTACTGGGCGTAAAGCGTACGTAGGCGGATTGGAAAGTTGGGGGTGAAATCCCAGGGCTCAACCCTGGAACTGCCTCCAAAACTATCAGTCTAGAGTTCGAGAGAGGTGAGTGGAATTCCAAGTGTAGAGGTGAAATTCGTAGATATTTGGAGGAACACCAGTGGCGAAGGCGGCTCACTGGCTCGATACTGACGCTGAGGTACGAAAGTGTGGGGAGCAAACAGGATTAGATACCCTGGTAGTCCACGCCGTAA
+
GGGGGGGGGGGGGGGGGGGGGGGGGGGGGGGGGGGGGGGGGGGGGGGGGGGGGGGGGGGGFGGGFGGGGGGGGGGGGGGGGGGGGGGGGGGGGGGGGGGGGGGGGGGGGGGGGGGGFGGGGGGGFGEGFGGGGGFGGGGGGGGGGGGGGGFGGGGGGGGFGGGGGGGGGC=?CFCCFC<FGGGGGGGGGGGGGGGGGGGGGGGGGC9<FCFCGGFGGG??FGEEEDEGGGGDGFCB*0:EGGDFFFGGGGFF??FFBF>4EGGG6FGF4BFAFFFFFFF0CC
@M02352:288:000000000-CKWC8:1:1101:12226:9366 1:N:0:TAGCGCTC+CTAAGCCT
TACGAGGGGTGCAAGCGTTAATCGGAATTACTGGGCGTAAAGCGTGCGTAGGTGGTTTGTTAAGCAAGATGTGAAAGCCCCGGGCTCAACCTGGGAACTGCATTTTGAACTGGCAAACTAGAGTATTGTAGAGGGTAGTGGAATTTCCTGTGTAGCGGTGAAATGCGTAGATATAGGAAGGAACACCAGTGGCGAAGGCGACTACCTGGACTGATATTGACACTGAGGTGCGAAAGCGTGGGGAGCAAACAGGATTAGATACCCTGGTAGTCCACGCCGTAA
+
GGGGGGGGGGGGGGGGGGGGDDGGGGGGGGGGGGGGGGGGGGGGGGGGGGGGGGGCFGGGGGGGGGGGGGGGGGGGGGGGGGGGGGGGGGGGGGGGGGGGGGGGGGGGGGGGGGGGGGGGGGGGGGGGGGGGGGGGGGGGGGGGGGGGGGGGGGGGGGGGGGGGGGGGGGGGGGGGFGGGGGGGGGGGGGGGGGGGGGGGGGGGGGGGGGFGGGGGGGGGGGGGFFGGGFGGGGDEGGGGGGFFFFFGGGFF?FGGFFFFGGGGFFGFFFFFFGFFFFFFGG
@M02352:288:000000000-CKWC8:1:1101:27234:9374 1:N:0:TAGCGCTC+CTAAGCCT
TACGAGGGGTGCAAGCGTTAATCGGAATTACTGGGCGTAAAGCGTGCGTAGGTGGTTTGTTAAGCAAGATGTGAAAGCCCCGGGCTCAACCTGGGAACTGCATTTTGAACTGGCAAACTAGAGTATTGTAGAGGGTAGTGGAATTTCCAGTGTAGCGGTGAAATGCGTAGAGATTGGAAGGAACATCAGTGGCGAAGGCGGCTACCTGGACAAATACTGACACTGAGGCACGAAAGCGTGGGGAGCAAACAGGATTAGATACCCTGGTAGTCCACGCCGTAA
+
GGGGFGGGGGGDFGGGGECCFGGGGGGGGGGGGGGGGGGGGGGGGGGGGGGGEFGFGGGGGGGGGDFFGGGGGGGGGGGGGGGGGGGFFDGGGGGGGGGGGGGGGGGGGGGGGFFGGGGGGGGGGFGFGGGGFGGGGCGDCGGGGGGGGGGGGGGCGGGGGGGGGGGGEGGGFBFFGCFGGCFGFFFF<FFFGGGGGGGGGGGGGGGGGGGGGGGGGGGGGGGGGGGGGGGGGGD@4EGGGGFFFFGFFGFFFFFF?F<FGFGGFFG?AFAAFFF?FB:9GC
@M02352:288:000000000-CKWC8:1:1101:28250:9376 1:N:0:TAGCGCTC+CTAAGCCT
TACGAGGGGTGCAAGCGTTAATCGGAATTACTGGGCGTAAAGCGTGCGTAGGTGGTTTGTTAAGCAAGATGTGAAAGCCCCGGGCTCAACCTGGGAACTGCATTTTGAACTGGCAAACTAGAGTATTGTAGAGGGTAGTGGAATTTCCAGTGTAGCGGTGAAATGCGTAGAGATTGGAAGGAACATCAGTGGCGAAGGCGGCTACCTGGACAAATACTGACACTGAGGCACGAAAGCGTGGGGAGCAAACAGGATTAGATACCCTGGTAGTCCACGCCGTAA
+
GGGGDFGGGGGGGGGGGGGCDFGGGGGGGGGGGGGGGFGGGGGGGGGGGGGGGGGGGGGGGGGGGGGGGGGGGGGGGGGGGGGGGGGGGGGGGGGGFGGGGGGCGGGGGGGGGGGGGGGGGGGGGFGGGGGGGGGGGGGGGGGGGGGGGGGGGGGGGGGGGGGGGGGGGGGGDFGFGGGGGGGGGGFCFGGGGGGGGGGGGGGGFGGGGGGGFCFGGGFGGGGGFF?FGGGGGGD>GGGGGGFFFFGGGFFFFFGGFFFFGGGFFFGFFFFFFFF?F?E9DC
@M02352:288:000000000-CKWC8:1:1101:16085:9426 1:N:0:TAGCGCTC+CTAAGCCT
TACGGAGGGTCCAAGCGTTATCCGGAATCATTGGGTTTAAAGGGTCCGCAGGCGGTCAATTAAGTCAGAGGTGAAATCCCATAGCTTAACTATGGAACTGCCTTTGATACTGGTTGACTTGAGTCATATGGAAGTAGATAGAATGTGTAGTGTAGCGGTGAAATGCATAGATATTACACAGAATACCGATTGCGAAGGCAGTCTACTACGTATGTACTGACGCTCATGGACGAAAGCGTGGGGAGCGAACAGGATTAGATACCCTGGTAGTCCACGCCGTAA
+
GGGGCFGGGGGGGGGGGGGGGGGGGFFGGGGGGGGGGGGGGGGGGFFGCFGGGGGEGGFFGGGGGGGGGGGGGGGGDGGGFFGGGG<FGGFGDEGE<FFGGGGGGGGGGGGGC5B:,FFGGGGGCFGFFDGGFG=FGGFGGGGGGFFGGGGGGGGGGGGGGGGGGGFGGGGGGGGGFGFCFGGGGGGGGGCEGGGGGGGGGGGG<CEE?8;FFFCFGGGGGGGGGGGGGDGGGGGFGGGGGGFBFFGGGGFFF?FG?FFFGGGGFFGFFFFFFGF(4,<9CD
@M02352:288:000000000-CKWC8:1:1101:17546:9437 1:N:0:TAGCGCTC+CTAAGCCT
TACGGAGGGGGTTAGCGTTGTTCGGAATTACTGGGCGTAAAGCGTACGTAGGCGGATTGGAAAGTTGGGGGTGAAATCCCAGGGCTCAACCCTGGAACTGCCTCCAAAACTATCAGTCTAGAGTTCGAGAGGTGAGTGGAATTCCAAGTGTAGAGGTGAAATTCGTAGATATTTGGAGGAACACCAGTGGCGAAGGCGGCTCACTGGCTCGATACTGACGCTGAGGTACGAAAGTGTGGGGAGCCAACAGGATTAGATACCCTGGTAGTCCACACCGTAAA
+
GGGFE@FFGGGGDGGGGGGEGGGGGEEGGGGGGFGFGGGGGGGGGGGGGGFGGGGGE@F89EDFEFGGGGGGGGGGGGCFFGGGGGGGGGGGGG7FGGGGGGGGGGGGGGGGGFFGFFGF9=ABFGGGGGGGD@,>FFGGGGGFGCGGGGGGG7BFGGG?FFCGGGGG5?9C9B@FFGGGFGGCFFFECFFGDCEGGGGGEEGGGGGGFE3:EFECFGGGG>GGFCCEGGGGGDGF7:CEE=:0()295FF@?AGG2/46C?9*5@79)1<AF47?>:F?3
@M02352:288:000000000-CKWC8:1:1101:22441:9476 1:N:0:TAGCGCTC+CTAAGCCT
TACGGAGGGTGCAAGCGTTAATCGGAATTACTGGGCGTAAAGCGCACGTAGGTGGTTTGTTAAGTTGGATGTGAAAGCCCAGGGCTCAACCTTGGAACTGCATTCAAAACTGGCGAACTAGAGTATGGTAGAGGTGAGTGGAATTTCCTGTGTAGCGGTGAAATGCGTAGAGATGGGAAGGAACATCAGTGGCGAAGGCGACTCACTGGACCAATACTGACACTGAGGTGCGAAAGCGTGGGTAGCAAACAGGATTAGATACCCTGGTAGTCCACGCCGTAA
+
GGGGGFGGGGGGGGGGGGGGFEGGGGGGGGGGGGGGGGGGGGFGFFGGFFGGFGGBFGGGGGGGGDEFGGGGGGGGGGFGGGGGGGGGGGGGGGGEBFGGGGGGFGGGFGGGGFGGGGGGGFGFGGFGGGGGGGFGGGGGGGDBFCGCFGGGGGGGGGEGGGGFGGGGECC@EEGGGFGGGGGGGGFGFGGGDGEGGGGGDEG*<FGGGGGGGGGFGGGGGGGG6>FGGGGGGGGFFE9EGGFF:FGGFGFFF?GC<?AFFGGF6>F?<BAAFGF?BFF>GG
@M02352:288:000000000-CKWC8:1:1101:23808:9481 1:N:0:TAGCGCTC+CTAAGCCT
TACGGAGGGGGTTAGCGTTGTTCGGAATTACTGGGCGTAAAGCGTACGTAGGCGGATTGGAAAGTTGGGGGTGAAATCCCAGGGCTCAACCCTGGAACTGCCTCCAAAACTATCAGTCTAGAGTTCGAGAGAGGTGAGTGGAATTCCAAGTGTAGAGGTGAAATTCGTAGATATTTGGAGGAACACCAGTGGCGAAGGCGGCTCACTGGCTCGATACTGACGCTGAGGTACGAAAGTGTGGGGAGCAAACAGGATTAGATACCCTGGTAGTCCACGCCCTAA
+
GGGGGBFGGEG@FCGGGFEEGFGFGGGGGGFGGFGGGGGGEFGGGGGGGGGGGGGGFGGGCFGFGGGGGGGGGGGGGFFGGGGGGGGGGDFGGGGGGGGGGGGGGGGGGGGGGGGGGGGGGGGGGGG7FGGGGGFFEFGFGGGGGGGGGGFFFCFFGGGGGGFCBFGGGG*<FGGGGGGGGGGGGGGGGGFGGG>GGGGGEGGGFGGGGGGGGDFGGGGGFGGGGD5CFFGDDFC>>FGGGGF:>EGGGGFFFBDGFFDFFGGC?FDFBFAAFFFFFFF>F9
@M02352:288:000000000-CKWC8:1:1101:9094:9482 1:N:0:TAGCGCTC+CTAAGCCT
TACGAGGGGTGCAAGCGTTAATCGGAATTACTGGGCGTAAAGCGTGCGTAGGTGGTTTGTTAAGCAAGATGTGAAAGCCCCGGGCTCAACCTGGGAACTGCATTTTGAACTGGCAAACTAGAGTATTGTAGAGGGTAGTGGAATTTCCAGTGTAGCGGTGAAATGCGTAGAGATTGGAAGGAACATCAGTGGCGAAGGCGGCTACCTGGACAAATACTGACACTGAGGCACGAAAGCGTGGGGAGCAAACAGGATTAGATACCCTGGTAGTCCACGCCGTAA
+
GGGGFGGGGGGGGGGGGFGGGGGGGGGGGGGGGGGGGGGGGGGGGGGGGGFGGGGGGGGGGGGGGGGGGGGGGGGGGGGGGGGGGGGGGGGGGGGGGGGGGGGGGGGGGGGGGGGGGGGGGGGFGGGGGGGGGGGGGGGGGGGGGGGGGGGGGGGGGGGGGGGGGGGGGGGGFGGGGGGGGGGGGGGGGGGGGGGGGGGGGGGGGGGGGGGGGGGGGGGGGGGGGGGGGGGGGGGFGGGGGGFFFEGGGGFFFFGGFFFFGGDGFFGFFFFFFGFFFFFFDC
@M02352:288:000000000-CKWC8:1:1101:4521:9541 1:N:0:TAGCGCTC+CTAAGCCT
TACGAGGGGTGCAAGCGTTAATCGGAATTACTGGGCGTAAAGCGTTCGTAGGCGGTTTGTTAAGCAAGATGTGAAAGCCCAGGGCTCAACCTTGGAACTGCATTTTGAACTGGCAAACTAGAGTACTGTAGAGGGTGGTGGAATTTCCAGTGTAGCGGTGAAATGCGTAGAGATTGGAAGGAACATCAGTGGCGAAGGCGGCCACCTGGACAGATACTGACGCTGAGGAACGAAAGCGTGGGGAGCGAACAGGATTAGATACCCTGGTAGTCCACGCCGTAA
+
GGGGFFGGGGGGGGGGGGGGFFGGEGGGGGGFGGGGGGGGGGFGGDEFEGGGGGGFCGGGGGFGGGGGGGGGGGGGGGGGFGGGGGGCFFFFGGGGGGGGGGFGGGFGFFFGGGGGGGGGGGGGGGGGFFFGGGGEFGGGGGGGGGGGCGGGGGGGGGGGGGGGGGGEEEEFFGGGGGGFEGGGFDGFGFFGDEEGGGGGGGGGGGGGGGGGGC9CF+CCCEGGGGGGGG:CCGDE:CDGGGF?FFGGEGB@FFFG??AFGCE<?FGFAFDDFG??>?E6GD
@M02352:288:000000000-CKWC8:1:1101:2345:9617 1:N:0:TAGCGCTC+CTAAGCCT
TACGAGGGGTGCAAGCGTTAATCGGAATTACTGGGCGTAAAGCGTGCGTAGGTGGTTTGTTAAGCAAGATGTGAAAGCCCCGGGCTCAACCTGGGAACTGCATTTTGAACTGGCAAACTAGAGTATTGTAGAGGGTAGTGGAATTTCCAGTGTAGCGGTGAAATGCGTAGAGATTGGAAGGAACATCAGTGGCGAAGGCGGCTAACTGGACAAATACTGACACTGAGGCACGAAAGCGTGGGGAGCAAACAGGATTAGATACCCTGGTAGTCCACGCCGTAA
+
GGGG-6CEEGGGGGGGGGGGGGGGGGGGGGGFGGGGGGGGFGGGE7:FBCGGGGGGGGGGGGFGGC,EFGFGGGFGGGGG+FGGGEGFGGGGGGGGGGGGGGGGFFDGFGGGGGCGGGGGGFGGGG9FGGFGGG7@FGGGGGCGGAFGCEGFGGFGGGGGGFGGGGGGGGGG?C9CFGGGGGFGGGGGGGGGGGGGGGGG>CGE+<?ECGG6EGGGG?CCEGGFFGGGF=DGGGGFGGGGGG3:1BF>EGF?BBGGFFBFGGGGFFC?AFFB?FFFFFFFGD
@M02352:288:000000000-CKWC8:1:1101:13946:9635 1:N:0:TAGCGCTC+CTAAGCCT
TACAGAGGGTGCAAGCGTTAATCGGAATTACTGGGCGTAAAGCGCGCGTAGGTGGTTTGTTAAGTCGGATGTGAAAGCCCAGGGCTCAACCTTGGAATTGCACCCGATACTGGCAGGCTAGAGTACGATAGAGGAGTGTGGAATTTCCTGTGTAGCGGTGAAATGCGTAGATATAGGAAGGAACATCAGTGGCGAAGGCGACACTCTGGATTGATACTGACACTGAGGTGCGAAAGCGTGGGGAGCAAACAGGATTAGATACCCTGGTAGTCCACGCCGTAA
+
GGGGGGGGGGGGGGGGGGGGGGGGGGGGGGGGGGGGGGGGGGGGGGGGGGGGFGGGGGGGGGGGGGGGGGGGGGGGGGGGGGGGGGGGGGGGGGGGGGGGGGGGGGGGGGGGGGGGGGGGGGGGGGGGGGGGGGGGGGGGGGGGGGGGGGGGGGGGGGGGGGGGGGGGGGGGGGGGGGGGGGGGGGGGGGGGGGGGGGGGGGGGFGGGGGGGGGGFCEGGGGGGGGGGGGGGGGGFGGGGGGFFFFGGGGFFFFGGFFFFGGGGFFGFFFFFFGFFFFFFGD
@M02352:288:000000000-CKWC8:1:1101:6961:9666 1:N:0:TAGCGCTC+CTAAGCCT
TACGGAGGGTCCGAGCGTTGTCCGGAATTATTGGGTTTAAAGGGTATGTAGGCGGAATAATAAGTCAGAGGTGAAATCCTGCAGCTCAACTGTAGAACTGCCTTTGAAACTGTTATTCTTGAGTATGGTAGGGGTAAGCGGAATTTATAATGTAGCGGTGAAATGCATAGATATTATAAAGAACACCGATAGCGAAGGCAGCTTACTGGACCATAACTGACGCTAATGTACGAAAGCGTGGGTAGCGAACAGGATTAGATACCCTGGTAGTCCACGCCGTAA
+
GGGGGGGGGGGGGGGGGGGGGGGGGGGGGGGGGGGGGGGGGGGGGGGGGGGGGGGGGGGGGGGGGGGGGGGGGGGGGGGGGGGGGGGGGGGGGGGGGGGGGGGGGGGGGGGGGGGGGGGGGGGGGGGGGGGGGGGGGGGGGGGGGGGGGGGGGGGGGGGGGGGGGGGGGGGGGGGGGGGGGGFGGGGGGGGGGGGGGGGGGGGGGGGGGGGGGGGGGGGGGGGGGGGGGGGGGGGFGGGGGGFFFFGGGGFFFFGGFFFFGGGGFFGFFFFFFGFFFFFBGG
@M02352:288:000000000-CKWC8:1:1101:20700:9677 1:N:0:TAGCGCTC+CTAAGCCT
TACGGAGGGTGCAAGCGTTAATCGGAATTACTGGGCGTAGAGCGCGCGTAGGCGGTTACATAAGTTGGAAGTGAAAGCCCCGGGCTCAACCTGGGAACTGCTTTCAAAACTGTGTGACTAGAGTGCAGCAGAGGATAGTGGAATTTCTAGTGTAGCGGTGAAATGCGTAGATATTAGAAGGAACACCAGTGGCGAAGGCGACTGTCTGGGCTGACACTGACGCTGAGGTGCGAAAGCGTGGGGAGCAAACAGGATTAGATACCCTGGTAGTCCACGCCGTAA
+
GGGGGFGGGFGGGGGGGGGGFGGGGGGGGGGGGGGGGGGGGGGGGGGGGGGGGGGGGGGFGGFGGGGGGGGGGGGGGGGGGGGGGGGGGGGGGGGGGGGGGGGGGGGGGGGGGGGGGGGGGGGGGGGGGGGGGGFFGGGGGGGGGGGGGGGGGGGGGGGGGGGGGGGGGGGGGGGGGGGGGGGGGGGGGGGGGGGGGGGGGGGGGGGGGGGGGGGGGGGGGGGGGGGGGFGGGGGFGGGGGGFFFFGGGGFFFFGGFFFFGGFGFFCFAFFBFGFFFBFFGG
@M02352:288:000000000-CKWC8:1:1101:13264:9715 1:N:0:TAGCGCTC+CTAAGCCT
TACGGAGGATCCAAGCGTTATCCGGAATCATTGGGTTTAAAGGGTCCGTAGGTGGATAATTAAGTCAGAGGTGAAATCTTGCCGCTTAACGGTAAAATTGCCTTTGATACTGGTTGTCTTGAGTTATTATGAAGTGGTTAGAATATGTAGTGTAGCGGTGAAATGCATAGATATTACATAGAATACCAATTGCGAAGGCAGATCACTAATAATTAACTGACACTGATGGACGAAAGCGTGGGGAGCGAACGGGATTAGATACCCCGGTAGTCCACGCCGTAA
+
GGGGGGGGGGGGGGGGGGGGGGGGGGGGGGGGGGGFGGGGGGGGGGGGGGGGFGGGGGGGGGGGGGGGGGGGGGGGGGGGGGGGGGGGGGGGGGGGGGGGGGGGGGGGGGGGGGGGGGGGGFGGGGGGGGGGGGGGGGGGGGGGGGGGGGGGGGGGGGGGGGGGGGGGGGGGGGGGGGGGGGGGGGGGGGGGGGGGGGGGGGGGGGGGGGGGGGGGGGGGGGGGGGGGGGGGGGGFGGCEGGFFFFGGGGFF?FDF?FFFGFGGFEGFFFFFFGFFFFF;DD
@M02352:288:000000000-CKWC8:1:1101:12080:9717 1:N:0:TAGCGCTC+CTAAGCCT
TACGGAGGGTGCAAGCGTTACTCGGAATCACTGGGCGTAAAGAGCGTGTAGGCGGGTTTGTAAGTTTGAAGTGAAATCCAATGGCTCAACCATTGAACTGCTTTGAAAACTGCTTACCTAGAATATGGGAGAGGTAGATGGAATTTCTGGTGTAGGGGTAAAATCCGTAGAGATCAGAAGGAATACCGATTGCGAAGGCGATCTACTGGAACATTATTGACGCTGAGACGCGAAAGCGTGGGGAGCAAACAGGATTAGATACCCTGGTAGTCCACGCCCTAA
+
GGGGGGGGGGGGGGGGGGGGGGGGGGGGGGGGGGGGGGGGGGGGGGGGGGGGGGGGGGGGGGGGGGGGGGGGGGGGGGGGGGGGGGGGGGGGFGGGGGGGGGGGDGGGGGGGGGGGGGGGGGGGGGGGFGGGGGGGGGGGGGGGGGGGGGGGGGGGGGGGGGGGGGGGGGGGGGGGGGGGGGGGGGGGGGGGGGGGGGGGGGGGGGGGGGFGGGGGGGGGGGGGGGGGGGGGGGGFGGGGGG>:>DGGGGFFFFGGFFFFGGGGFFFFFFFFFGFFFFFFGG
@M02352:288:000000000-CKWC8:1:1101:4169:9722 1:N:0:TAGCGCTC+CTAAGCCT
TACGAGGGGTGCAAGCGTTAATCGGAATTACTGGGCGTAAAGCGTGCGTAGGTGGTTTGTTAAGCAAGATGTGAAAGCCCCGGGCTCAACCTGGGAACTGCATTTTGAACTGGCAAACTAGAGTATTGTAGAGGGTAGTGGAATTTCCAGTGTAGCGGTGAAATGCGTAGAGATTGGAAGGAACATCAGTGGCGAAGGCGGCTACCTGGACAAATACTGACACTGAGGCACGAAAGCGTGGGGAGCAAACAGGATTAGATACCCTGGTAGTCCACGCCGTAA
+
GGGGFFGGGGGGGGGGGGGGEGGGGGGGGGGGGGGGGGGGGGGGGGGGFGGGFGGFGGGGGGGGGGGGGGGGGGGGGGGGGGGGGGGGGGGGGGGGGGGGGGGGGGGGGGGGGGGGGGGGGGGGDGGGGGGGGGGGFGGGFGGGGGGGGGGGGGGGGGGGGGGGGGGGGGGGGGGGGGGGGGGGGGGGGGGGGGGGGGGGGGGGGGGGGGGGGCCGGGGGGFGGGGGGGGGGGGGFGGGGGGFFFFGGGGFFFFGGFFFFGGGGFFGFFFFFFGFFFFF>GG
@M02352:288:000000000-CKWC8:1:1101:21077:9726 1:N:0:TAGCGCTC+CTAAGCCT
TACGGAGGGTGCAAGCGTTACTCGGAATCACTGGGCGTAAAGAGCGTGTAGGCGGGTTTGTAAGTTTGAAGTGAAATCCAATGGCTCAACCATTGAACTGCTTTGAAAACTGCTTACCTAGAATATGGGAGAGGTAGATGGAATTTCTGGTGTAGGGGTAAAATCCGTAGAGATCAGAAGGAATACCGATTGCGAAGGCGATCTACTGGAACATTATTGACGCTGAGACGCGAAAGCGTGGGGAGCAAACAGGATTAGATACCCTGGTAGTCCACGCCCTAA
+
GGGGGGGGGGGGGGGGGGGG:EFGGGGGGGGGGGGGGGGGGGGGGE:FGGGGGGGGGGG@FGGGG9EFGCGGGGGGGGGFEBEGGGGGGGFGGDGGGGGGGDGG,<FFGGGGGGGGDGGGGGGGFFFGG<FGGGGGFFGGGGGGGFGGGGGGGGGGGGGGGGGGCGGGGGG@GG6CFGGBFGGGGGGGGGGGGGGGGGGGGC8CGGGGGGGGFCFGGGGGGGGGGGGFCCGDCGDFGGGGGGFFFFGGGGFFF?GGFFFFGGGGFFGFFBBFBGFFFB5;GG
@M02352:288:000000000-CKWC8:1:1101:15871:9740 1:N:0:TAGCGCTC+CTAAGCCT
TACGGAGGGTGCGAGCGTTAATCGGAATTACTGGGCGTAAAGCGCACGCAGGCGGTTTGTTAAGCTAGATGTGAAAGCCCCGGGCTCAACCTGGGACGGTCATTTAGAACTGGCAGACTAGAGTCTTGGAGAGGGGAGTGGAATTCCAGGTGTAGCGGTGAAATGCGTAGATATCTGGAGGAACTTCAGTGGCGAAGGCGACTCCCTGGCCAAAGACTGACGCTCATGTTCGAAAGTGTGGGTAGCGAACAGGATTAGATACCCTGGTAGTCCACACCGTAA
+
GGGFEFGGDFGGCFGGGGGGGCFGGGEFGGGGCFFGGGGGGFEFC:FG7BFGGGGGGGGFFFFGGGGFGGCGEFGGFFGG>FEDFGGGGGG<=FGGFC++>FFGGGGGGFGGGGFGGGGGEFFFFFCFGFGGGGDGFEGGGGGGGGGFCFGGGGEGDGGGGEFFDGGGGGGFGGGCFGGGGGGGGGGGCFGGGGGG58@EC5EC6;CCGCF6808AFGCFFGGG8C79++:CGGGECC>GGG:9:7D)15)<1(9C??2*:EC<@@96<7<BF:*(,(74DD
@M02352:288:000000000-CKWC8:1:1101:19526:9746 1:N:0:TAGCGCTC+CTAAGCCT
TACGGAGGGGGTTAGCGTTGTTCGGAATTACTGGGCGTAAAGCGCACGTAGGCGGATCAGAAAGTATAGGGTGAAATCCCAGGGCTCAACCCTGGAACTGCCTTATAAACTCCTGGTCTTGAGTTCGAGAGAGGTGAGTGGAATTCCGAGTGTAGAGGTGAAATTCGTAGATATTCGGAGGAACACCAGTGGCGAAGGCGGCTCACTGGCTCGATACTGACGCTGAGGTGCGAAAGTGTGGGGAGCAAACAGGATTAGATACCCTGGTAGTCCACACCGTAA
+
GGGGGGGGGGGGDFGFGGGGGGGGGGGGGGGGGGGGGFGEGGGGGGGGGGGGGGGGGGGGGGGGGGGGGGGGGGGGGGGGGGGGGGGGGGGGGGGGGGGGGGGGGGGGGGGCGGGGGGGGGGGGGGGGGGGGGGGGGGGGGGFGGGGGGGGGGGGFGGGGGGGGGGGGGGGGGGGGGGGGDGF<FF@FGGGGGGGGGGGGGGGGGGGGGGFGGGGGGGGGGGGGGGGGDFGGGGGFGGGGGD>?FFGGGGFFFFGG??FFGGGGFFGF9F<<FGFBBFF:FC
@M02352:288:000000000-CKWC8:1:1101:18347:9815 1:N:0:TAGCGCTC+CTAAGCCT
TACGTAGGGTGCGAGCGTTATCCGGATTTACTGGGCGTAAAGGGAGCGTAGGCGGCCGAACAAGCAAGGGGTGAAAGCCCGGGGCTCAACCCTGGGACTGCCCTTGGAACTGCTTGGCTGGAGTGCTGTAGGGGCAGGCGGAATTCCTGGTGTAGCGGTGAAATGCGTAGATATCAGGAGGAACACCGGCGGCGAAGGCGGCCAGCTGGACCGCGACTGACGTTGAGGCACGAAAGCGTGGGGAGCGAACAGGATTAGATACCCTGGTAGTCCACGCCGTAA
+
GGGGF,FGG6CF+BFGGGGGF<FGGGBF,CFGGGG,CFGGGGDG8,CFGGG,FEE+4+7++@FGG,EF7+@CGGGGGGGG+CFGG+DFGFG7,DF+>FGGG,5@F<CGGCGG9,8F3DF*FFGG8F,?3?FGGG75FECGGDEGG:F?,CFGGGGGGG:BFGGGGGGGGEE:CC7+:0@EGGGGG>E*85EGGGGGGGGGGGG**;CGC=C7>/**:?EGGGCGF58F5/>DGGDFGGGGGGF:6>G:EG).849C<FAF79AFFFF;4FAA@>FFFFFFDC
@M02352:288:000000000-CKWC8:1:1101:16618:9819 1:N:0:TAGCGCTC+CTAAGCCT
TACAGAGGGTGCAAGCGTTAATCGGAATTACTGGGCGTAAAGCGCGCGTAGGTGGTTTGTTAAGTCGGATGTGAAAGCCCAGGGCTCAACCTTGGAATTGCACCCGATACTGGCAGGCTAGAGTACGATAGAGGAGTGTGGAATTTCCTGTGTAGCGGTGAAATGCGTAGATATAGGAAGGAACATCAGTGGCGAAGGCGACACTCTGGATTGATACTGACACTGAGGTGCGAAAGCGTGGGGAGCAAACAGGATTAGATACCCTGGTAGTCCACGCCGTAA
+
GGGGGGGGGGGGGGGGGGGG,EFGGGGGGGGGGGGGGGGGGG9FEGGGGGGGGGGGGGGGGGGGGGGGGGGGGGGGGGGGGGGGGGGGGGGGGGGGGGGGGGGGGGGGGGGGGGGGGGGGGGGGGGGGGGGGGGGGGGGGGGGGGGGGGGGGGGGGGGGGGGGGGGGGGGGGGGGGGGGGGGGGGGGGGGGGGGGGGGGGGGGG?FGGGFFGGGGFFGGGGGGFGGGGGGGGGGGFGGGGGGFFFFGGGGFFFFGFFFFFGGGGFFFFFFABFGFFFFFFCC
@M02352:288:000000000-CKWC8:1:1101:7995:9850 1:N:0:TAGCGCTC+CTAAGCCT
TACGAAGGTCCCGAGCGTTATTCGGGATCACTGGGCGTAAAGGGAGCGTAGGCTGCGTGGTAAGTCAGATGTGAAATCTGGGGGCTCAACCTCCAAACTGCATTCGATACTGCCATGCTAGAGTAATGGAGAGGTAACTGGAATTCTCGGTGTAGCAGTGAAATGCGTAGATATCGAGAGGAAGACCAATGGCGAAAGCAGGTTACTGGACATTTACTGACGCTGAGGCTCGAAGGCTAGGGTAGCGAAAGGGATTAGATACCCCTGTAGTCCTAGCAGTAA
+
GGGGGGGGGGGGGGGGGGGGGGGGGGGGFGGGGGGGGGGGGGGGGGGGGGGGGGGGGFGGGGGGGGGGGGGGGGGGGGGGGGGGGGGGGGGGGGGGGGGGGGGGGGGGGGGGGGGGGGGGGGGGGGGGGGGGGGGGGGGGGGGGGGGGGGGGGGGGGGGGGGGGGGGEEGGGGGGGGGGGGGGGGGGGGGGGGGGGGDFGGGGGGGGGGGGGGGDFFGGGGGGGGGGGGGGGGGGFGGGGGGFFBFGGGGFF?FGGFFBFGGGCFFGFFFFFFGFAFFFFGG
@M02352:288:000000000-CKWC8:1:1101:18099:9881 1:N:0:TAGCGCTC+CTAAGCCT
TACGAGGGGTGCAAGCGTTAATCGGAATTACTGGGCGTAAAGCGTGCGTAGGTGGTTTGTTAAGCAAGATGTGAAAGCCCCGGGCTCAACCTGGGAACTGCATTTTGAACTGGCAAACTAGAGTATTGTAGAGGGTAGTGGAATTTCCAGTGTAGCGGTGAAATGCGTAGAGATTGGAAGGAACATCAGTGGCGAAGGCGGCTACCTGGACAAATACTGACACTGAGGCACGAAAGCGTGGGGAGCAAACAGGATTAGATACCCTGGTAGTCCACGCCGTAA
+
GGGGGGGGGGGGGGGGGGGG7FGGGGGGGGGGGGGGGGGGFGGGGGGGFGGGGGGGGGGGGGGGGGGGGGGGGGGGGGGGGGGEGGGGGGGGGGGGGGGGGGGFFFGGGGGGGGGGGGGGGFGFGGGGGGGGGGGGGGGGGGGGGGGGGGGGGGGGGGGGGGGGGGGGGGGGFGGGGFGGGGGGGGGGGGGGGGGGGGGGGGGGGGGGGGGGGGGGGGGGGGGGGGFGGGGGGGGFGGGEGGFFFFG5FGFFFFGGFFFFGGCFFFFFFFFFFGFF9?FFG>
@M02352:288:000000000-CKWC8:1:1101:27280:9965 1:N:0:TAGCGCTC+CTAAGCCT
TACAGAGGGTGCAAGCGTTAATCGGAATTACTGGGCGTAAAGCGCGCGTAGGTGGTTTGTTAAGTCGGATGTGAAAGCCCAGGGCCCAACCTTGGAATTGCACCCGATACTGGCAGGCTAGAGTACGATAGAGGAGTGTGGAATTTCCTGTGTAGCGGTGAAATGCGTAGATATAGGAAGGAACATCAGTGGCGAAGGCGACACTCTGGATTGATACTGACACTGAGGTGCGAAAGCGTGGGGAGCAAACAGGATTAGATACCCTGGTAGTCCACGCCGTAA
+
G<F9<@<CCFEGGFF8FC@E8C<@FECGGGGGGFGGGGEE@EFCGF+@FF>@FFGGDFEG=BEGGGGGGGC=FDFGGGGCBFF::+8?D?FGGGGFGGFGCFFGGG+>C7EDEE<@CFCFG9F<DGGC7BFDCB>FFCGFCCCCFGGGGFE@FGGFGGCE>FGECB@87EG,9<;CCFFGCAFGFGCFGGGGEGD5CEFEEGCE?EGF@FFFGGGGCCFGGGF@C7886CF7589BGGD88CBFFBFFG5F7:1>C<FDF<?F4?FG45=A:FGF:><:679
@M02352:288:000000000-CKWC8:1:1101:22005:9976 1:N:0:TAGCGCTC+CTAAGCCT
TACGGAGGGTCCAAGCGTTATCCGGAATCATTGGGTTTAAAGGGTCCGCAGGCGGTCAATTAAGTCAGAGGTGAAATCCCATAGCTCAACTATGGAACTGCCTTTGATACTGGTTGACTTGAGTCATATGGAAGTAGATAGAATGTGTAGTGTAGCGGTGAAATGCATAGATATTACACAGAATACCGATTGCGAAGGCAGTCTACTACGTATGTACTGACGCTCATGGACGAAAGCGTGGGGAGCGAACAGGATTAGATACCCTGGTAGTCCACGCCGTAA
+
GGGGGGGGGGFGGGGGGGGGGGGGGGGGGGGGGGGFGGGGGGGGGGGGGGGGGGGFGGGGGGGGGGGGGGGGGGGGGGGGGGGGGGGGGGG8FGGGGGGGGGGGGGGGGGGGGGGGGGGGGGGGGGGGGGGGDFGGGGGGGGGGGGGGGGGGGGGGGGGGGGGGGGGGGGGGGGGGGGGFGGGGGGGGGGGGGGGGGGGGGGGGGGGFGGGGGGGGGGGGGGGGGGGGGGGGGGGFGGGGGGFFFFGGGGFFFFGGFFFFGGFGFFGFFFFFFGFFFFFFGG
@M02352:288:000000000-CKWC8:1:1101:23902:10001 1:N:0:TAGCGCTC+CTAAGCCT
TACGGAGGGTCCGAGCGTTAATCGGAATTACTGGGCGTAAAGCGCGCGTAGGTGGATTGGTCAGTCAGATGTGAAAGCCCAGGGCTCAACCTTGGAACTGCATCTGATACTGCTAGTCTAGAATACAGTAGAGGGTAGTGGAATTTCCTGTGTAGCGGTGAAATGCGTAGATATAGGAAGGAACACCAGTGGCGAAGGCGACTACCTGGCCTGAAATTGACCTTGAGGTCCGAAACGGTGGGGAGCAACCGGGATTAGTTACCCTGGTAGTCCACGCCTTAA
+
GGGGGGGGGGGGGEGGGGGGEEGGGGEGGGGGGFFGGGGGGGGGGGGGGGGGGGGGGGGGGGGGGGGGGGGGGGCFGGGGBFGGGCGGGGGGGGGGGGGGGFGGGGFGFGGGGGCGGGGFGGGGGGGGGGGGGGGFDGGGGGGGGGGGGGGGGGGGGGGGGGGGGGGG5E=GGGGGGF;FGGFGGGGGGGGGGGGGGDGGGGGGG69C***+**+2<+300++0+*<60*0)>E3)*/1ACG5((09F6*)0,(90)*)*0<E**7C6)/).8*917()-CF
@M02352:288:000000000-CKWC8:1:1101:5456:10070 1:N:0:TAGCGCTC+TTAAGCCT
TACGAGGGGTGCAAGCGTTAATCGGAATTACTGGGCGTAAAGCGCGCGTAGGTGGTTTGTTATGCCAGATGTGAAAGTCCAGGGCTCAACCGGGGAACTGCATTTGAAACTGGCAAACTAGAGTACTGGAGGGGGTAGTGGAATTTCCGGTGTAGCGGTGAAATTCGTAGAGATCGGGAGGAATATCGGTGGCGAAGGCGACTACCTGGACAAATACTGACACTGAGGTACGAAAGCGTGGGGAGCAAACAGGATTAGATACCCTGGTAGTCCACGCCGTAA
+
GDFF-8@@EFFGGAFCEBB,,<CFG:CGGGGC,CFFGCFDCEFG7CCFFGGEFGGG+4FGG<,5,,CFGFFFEGFGF5CF,54BFBFGGG@++@FFF=FFGGGGG9C=FCFGGGG,D<F3@CGCFCC9,FF+@CEECEGFGGGGGGFC:<=CFCF9<@FFGFC9+?F8CCE9EG6BE**BEGG+<,<8C?EDGGGGGDFD/:EEFGGGG69F*0ACFGGGGGGGG7C=++:CDADFGGGGGC38>E*225:4,17C<FFFC+29FFGFF=8A?F?B>6>>GD
@M02352:288:000000000-CKWC8:1:1101:19171:10078 1:N:0:TAGCGCTC+CTAAGCCT
TACAGAGGGTGCAAGCGTTAATCGGAATTACTGGGCGTAAAGCGCGCGTAGGTGGTTTGTTAAGTCGGATGTGAAAGCCCAGGGCTCAACCTTGGAATTGCACCCGATACTGGCAGGCTAGAGTACGGTAGAGGAGTGTGGAATTTCCTGTGTAGCGGTGAAATGCGTAGATATAGGAAGGAACATCAGTGGCGAAGGCGACACTCTGGATTGATACTGACACTGAGGTGCGAAAGCGTGGGGAGCAAACAGGATTAGATACCCTGGTAGTCCACGCCGTAA
+
GFFGGFFFGBCGGEFGGFFGCFFDGDCGGGGGGGGGGFEECGGGGEEGFGGECEGFGGGGGGGGGGGGGGGGGGGGGGGGGGGCFEFGGGGGAFGGGGFFGGGGGECFGGGGFGGGGGGGGFGFFGGGGGGGGGFGFGGGGGGGCFFFFFDDFGFFGE<FGGGGGGGGDGGGGGGGGGGGGGGGGGGGGGGGGGGGGGGGGDCE0AGGGFFCC:CC<FGGFC<CGFFGCFGGGGGFFGGGGDF:95CFCG>F?06D?FBFGF?CF>GFFFFFFGFF>?DFGG
@M02352:288:000000000-CKWC8:1:1101:28462:10099 1:N:0:TAGCGCTC+CTAAGCCT
TACGGAGGGTCCGAGCGTTAATCGGAATTACTGGGCGTAAAGCGCACGCAGGCGGTTTGTTAAGCTAGATGTGAAAGCCCTGGGCTTAACCTGGGAATTGCATTTAGAACTGGCAGGCTAGAGTTTTGGAGAGGGGAGTGGAATTCCAGGTGTAGCGGTGAAATGCGTAGATATCTGGAGGAACATCAGTGGCGAAGGCGACTCCCTGGTCAGTAACTGACGCTCATGTGCGAAAGTGTGGGTAGCGAACAGGATTAGATACCCTGGTAGTCCACACCGTAA
+
GFGGGGGCDFGFGGGGGFFDFGGFGGGGGGGGGGGGGGGGGGGGCEFGGGGGGGGCEGGGGDFGGGGGGEGGGGGGGGGGGGGGGGGGGFGGGGGGFGGGGGGAFFFFGGCGDFGGGFDFFGG<@FGGGGGGGEEGCGGGGGGGDGGGGFFFGGGGGGEGGGGCFGGGGGGGGGGFGGGGGGGGGFGFG@FF>EGGGGGGGGEEFGGGGFDFGGEGGGGFGGGEGDFGGGGGGDGFGG?FGGFAFFGGGDBFF?CFFFFFGG+CFFGF>B<AFGF?<:E6FD
@M02352:288:000000000-CKWC8:1:1101:28462:10117 1:N:0:TAGCGCTC+CTAAGCCA
TACGGAGGGTCCGAGCGTTAATCGGAATTACTGGGCGTAAAGCGCACGCAGGCGGTTTGTTAAGCTAGATGTGAAAGCCCTGGGCTTAACCTGGGAATTGCATTTAGAACTGGCAGGCTAGAGTTTTGGAGAGGGGAGTGGAATTCCAGGTGTAGCGGTGAAATTCGTAGATATCTGGAGGAACATCAGTGGCGAAGGCGACTCCCTGGTCAGTAACTGACGCTCATGTGCGAAAGTGTGGGGAGCGAACAGGATTAGATACCCTGGTAGTCCACACCGTAA
+
GGGGGGGGGCCCCGGDGFG7,CFGGGGGGGGGFGGGGGGGGGGGG7FG7FGGGGG8FG:4FFFG9EGGGFGGGGGGAFGG8BFGGG<FFGGA=FGGG?FGG<FDGFG,<EFFC,DF7@F<DFGGG=,,@DFGGGGGGGGGGGGGFGG9BCGGGGG,CFGGGGGG,BFFGGGGGG7;CGGCEGFGGFFGGGGGGGGDGEGGDG5E+;:CF@:FGF0AEGGFFGGGEG+<FGGGGGGFGGGGGG):BFDGCDEFFFFC?FAFGGDG?FGFFFBFFGFFFFFBGD
@M02352:288:000000000-CKWC8:1:1101:3755:10143 1:N:0:TAGCGCTC+CTAAGCCT
TACGGAGGATCCAAGCGTTATCCGGAATCATTGGGTTTAAAGGGTCCGTAGGCGGGTCTGTAAGTCAGTGGTGAAAGTTTACGGCTCAACCGTGAAATTGCCATTGATACTGCAGGTCTTGAATTAGTATGAAGTGGTTAGAATAAGTAGTGTAGCGGTGAAATGCATAGATATTACTTAGAATACCGATTGCGAAGGCAGATCACTAATACTATATTGACGCTAAGGGACGAAAGCGTGGGTAGCGAACAGGATTAGATACCCTGGTAGTCCACGCCGTAA
+
G<EFGDGG7CFFGEGGGCEGFGGGG@CG@@FCEDFB:BE@6FGGGGGGGGGGGGDEGGGGGFGGGGGGGGGFFGFGGGGGGGGEG7FFGCFGCFDFGDGGGGGGCAFAFGGGGCGFGFGGGCFFGFGGCGGFFGGGG<FFFGFGGFGGGGFGGGGGGGFEGGGGGGGGGGG9FGGGGGGGGGCGGGGGGGGGGGGGGGGGGGGGGGGFFFGGGFECFGGFFGCEEGGGGGFDGCGBGGGGGGFFFFDDGGFFB?FGBF2F:C8*7>C@A?DFFGF?>BFFGD
@M02352:288:000000000-CKWC8:1:1101:19930:10146 1:N:0:TAGCGCTC+CTAAGCCT
TACGGAGGGTCCGAGCGTTAATCGGAATTACTGGGCGTAAAGCGCGCGTAGGTGGTTATTTAAGCTAGATGTGAAAGCCCAGGGCTCAACCTTGGAACTGCATTTAGAACTGGGTAACTAGAGTACAGTAGAGGGTAGTGGAATTTCTTGTGTAGCGGTGAAATGCGTAGATATAAGAAGGAACACCAGTGGCGAAGGCGACTGCCTGGACTGATACTGACACTGAGGTGCGAAAGCGTGGGGAGCAAACAGGATTAGATACCCTGGTAGTCCACGCCGTAA
+
GGGGGGGGGGGGEGGGGFGCFFGGGGFFFGGGGGGGGGGGGGGG7F:FFCFFEFFGGGGGGGGGGGGGGGGGGGGGGGGGFFGGGGGGGGGGCFFGGDGGGGGFCFGGEAFGGGFGGGGGGGGGGGGGFGGGGGD<FFGGGGF<FFGGGGGGGGGGGGFEGGGGGGGGGGGGGGGCGGGGGGGGGGGGGGGGGGGGGGGGGGGD:EGGGCFGGGGFGGFGFCFGGGGGGGGGGGGFGDGGGGE<>FGGGGFFFFGGFF<FGGGGFFGFFFBFFGFFFBDFGG
@M02352:288:000000000-CKWC8:1:1101:26283:10230 1:N:0:TAGCGCTC+CTAAGCCT
TACGGAGGGTCCGAGCGTTAATCGGAATTACTGGGCGTAAAGCGCACGCAGGCGGTTTGTTAAGCTAGATGTGAAAGCCCTGGGCTCAACCTGGGAATTGCATTTAGAACTGGCAGGCTAGAGTTTTGGAGAGGGGAGTGGAATTCCAGGTGTAGCGGTGAAATGCGTAGATATCTGGAGGAACATCAGTGGCGAAGGCGACTCCCTGGTCAGTAACTGACGCTCATGTGCGAAAGTGTGGGTAGCGAACAGGATTAGATACCCTGGTAGTCCACACCGTAA
+
GGGGGGGGGGGGGGGGGGGGCFGGGGGGGGGGGGGGGGGGGGGGGGGGGGGGGGGGGGGGGGGGGGGGGGGFGGGGFGGGGGGGGGGGFGFGGGGGGGGGGGGGGGFGGGGGGGGGGGGGGGGGGGGGGGGFGGGGGGGGFGFGFFGGGGCE<CGGDGGGGGGGGGGGGGGGGGGGGGFGGGGGFGF@CGFGGGGGGDGGGGGGGGCFGF7<FGGGGGGGGGD=EDGGGCDDGGGFGGGGGDFFFFGG*9BFB?FGBFBFGFGGFFGF<BA4=FFFFFFFGC
@M02352:288:000000000-CKWC8:1:1101:26281:10247 1:N:0:TAGCGCTC+CTAAGCCT
TACGGAGGGTCCGAGCGTTAATCGGAATTACTGGGCGTAAAGCGCACGCAGGCGGTTTGTTAAGCTAGATGTGAAAGCCCTGGGCTCAACCTGGGAATTGCATTTAGAACTGGCAGGCTAGAGTTTTGGAGAGGGGAGTGGAATTCCAGGTGTAGCGGTGAAATGCGTAGATATCTGGAGGAACATCAGTGGCGAAGGCGACTCCCTGGTCAGTAACTGACGCTCATGTGCGAAAGTGTGGGTAGCGAACAGGATTAGATACCCTGGTAGTCCACACCGTAA
+
GGGGGFGGGGGGGGGGGFGGGGGGGGGGGGGGGGGGGGGGGGGGGGGGGGGGGGGGGGGGGGGGGGGGGGGGGGGGGGGGGGGGGGGGGGGGGGGGGGGGGGGGGGGGGGGGGGGGGGGGGFGFFFGGGGGGGGGGGGGGGGGGGGGGGGGGGGGGGGGGGGGGGGGGGGGGGG?FGGGGGGFGCGCFGGGGGGGGGGGGGGGEGGGGGGGGGGGGGGGGGGGGGDGGGFFGGGGFGGGGGGFFBFGGGGFFFFGGFFFFGCGGFFGFFFFFFGFF??B6GD
@M02352:288:000000000-CKWC8:1:1101:16845:10326 1:N:0:TAGCGCTC+CTAAGCCT
TACGAGGGGTGCAAGCGTTAATCGGAATTACTGGGCGTAAAGCGTGCGTAGGTGGTTTGTTAAGCAAGATGTGAAAGCCCCGGGCTCAACCTGGGAACTGCATTTTGAACTGGCAAACTAGAGTATTGTAGAGGGTAGTGGAATTTCCAGTGTAGCGGTGAAATGCGTAGAGATTGGAAGGAACATCAGTGGCGAAGGCGGCTACCTGGACAAATACTGACACTGAGGCACGAAAGCGTGGGGAGCAAACAGGATTAGATACCCTGGTAGTCCACGCCGTAA
+
GGGGGGGGGGGGGGGGGGGG8FFGGGGGGGGGGGGGGGGGGGGGGGGGGGGGGGGGGGGGGGGGGGGGGGGGGGGGGGGGGGGGGGGGGGGGGGGGGGGGGGGGGGGGGGGGGGGGGGGGGGGGFGGGGGGGGGGGGGGGGGGGGGGGGGGGGGGGGGGGGGGGGGGGGGGGGGGGGGGGGGGGGGGGGGGGGGGGGGGGGGGGGGGGGGGGGGGGGGGGGGGGGGGGGGGGGGGFGGGGGGFFFFGGGGFFFFGGFFAFGGGGFFGFFFAFFGFFF?FFGG
@M02352:288:000000000-CKWC8:1:1101:12720:10368 1:N:0:TAGCGCTC+CTAAGCCT
TACGAGGGGTGCAAGCGTTAATCGGAATTACTGGGCGTAAAGCGTGCGTAGGTGGTTTGTTAAGCAAGATGTGAAAGCCCCGGGCTCAACCTGGGAACTGCATTTTGAACTGGCAAACTAGAGTATTGTAGAGGGTAGTGGAATTTCCAGTGTAGCGGTGAAATGCGTAGAGATTGGAAGGAACATCAGTGGCGAAGGCGGCTACCTGGACAAATACTGACACTGAGGCACGAAAGCGTGGGGAGCAAACAGGATTAGATACCCTGGTAGTCCACGCCGTAA
+
GGGGFGGGGGGGGGGGGGGGEGGGGGGGGGGGGGGGGGGGGGGGGEGGGDFGGGGFGGGGGGGGGGGGGGGGGGGGGGGGGGGGGGGGGGGGGGGGGGGGGGGGGGGGGGGGGGGGGGGGGFGGGFGGGGGGGGGGGGGGGGGGGGGGGGGGGGGGGGGGGGGGGGGGGGGGGGGGGFGFEGGGGGGGGGGGGGGGGGGGGGGGFGGGGGGGGGFGGDFFGGFGGGGGGGGGGGG:CEGGGDEFFFGFDGFF<?GGFFAFGGGGFFGFFFBFFGFF>BFFGG
@M02352:288:000000000-CKWC8:1:1101:3803:10380 1:N:0:TAGCGCTC+CTAAGCCT
TACGGAGGGTGCGAGCGTTAATCGGAATTACTGGGCGTAAAGCGCACGCAGGCGGTTTGTTAAGCTAGATGTGAAAGCCCCGGGCTCAACCTTGGACGGTCATTTACAACTGGCAGACTAGAGTCTTGTAGAGGGGGGTGGAATTCCAGGTGTAGCGGTGAAATGCGTAGATATCTGGAGGAACATCAGTGGCGAAGGCGACTCCCTGGCCAACAACTGACGCTCATGTGCGAAAGTGTGGGTAGCGAACAGGATTAGATACCCTGGTAGTCCACACCTTAA
+
GFGFGCEC7C,CF;FGGEE@,6CFG@,CFFAE<EFGC@@@CFGGG@BFGGGCEEEE@FGGGBEF<??ECEFEGFEA98<4B=FBF+BFGGF=,BA,,++8B+D=D,,,<@FBFG<++@338:EFFCFG>AC;,@*F*?CE8:CFFG++<C0<E+@F8>GGGCGG7C:EE5EGGGG7:C@>5EGC83CG?E@FG*?8888:5?=E@F=6@*96;1*:CFGFG>=C5<7:0+:/=E)8DFG?ECEF0@DGDGFFF?*:2?4@+<CD@@CF2@<<FGF72().*:
@M02352:288:000000000-CKWC8:1:1101:8436:10442 1:N:0:TAGCGCTC+CTAAGCCT
TACGGAGGGTCCGAGCGTTAATCGGAATTACTGGGCGTAAAGCGCACGCAGGCGGTTTGTTAAGCTAGATGTGAAAGCCCTGGGCTCAACCTGGGAATTGCATTTAGAACTGGCAGGCTAGAGTTTTGGAGAGGGGAGTGGAATTCCAGGTGTAGCGGTGAAATGCGTAGATATCTGGAGGAACATCAGTGGCGAAGGCGACTCCCTGGTCAGTAACTGACGCTCATGTGCGAAAGTGTGGGTAGCGAACAGGATTAGATACCCTGGTAGTCCACACCGTAA
+
GGGGGGGGGGGGGGGGGGGGGGGGGGGGGGGGGGGGGGGGGGGGGGGGGGGGGGGFGGGGGGGGGGGGGGGGGGGGGGGGGGGGGGGGGGGGGGGGGGGGGGGGGGGGGGGGGGGGGGGGGGGGGGGGGGGGGGGGGGGGGGGGGGGGGGGGGGGGGGGGGGGGGGGGGGGGGGGGGGGGGGGGGGGGGGGGGGGGGGGGGGGGGGGGGGGGGGGGGGGGGGGGGGGGGGGGGGGEGFGGGGFFFFGGDDBFB<GGFF<=CFGGFFGFFFFFFGFF?BFFGG
@M02352:288:000000000-CKWC8:1:1101:24143:10598 1:N:0:TAGCGCTC+CTAAGCCT
TACGAGGGGTGCAAGCGTTAATCGGAATTACTGGGCGTAAAGCGTTCGTAGGCGGTTTGTTAAGCAAGATGTGAAAGCCCAGGGCTCAACCTTGGAACTGCATTTTGAACTGGCAAACTAGAGTACTGTAGAGGGTGGTGGAATTTCCAGTGTAGCGGTGAAATGCGTAGAGATTGGAAGGAACATCAGTGGCGAAGGCGGCCACCTGGACAGATACTGACGCTGAGGAACGAAAGCGTGGGGAGCGAACAGGATTAGATACCCTGGTAGTCCACGCCGTAA
+
FGGG-BEFGGGGCGGFCFG,,CFFCFEFGFGFGGFGGGEGGCGGGCCEGG?CFGGGGGGGGGF?EGGGGGGFGFGGGGGGGFGGGGGGGGGGGAGGFGGGGGGGGG9FFFGFGGFGDGFCA,FF9DDGGGG,=>CFGGG@7F9FG=F@FFGFGGGGGD>CGGGFEGGGGGGGGGGDCGCFGDCGFGGGGGGCGDGDEECEEGEEEGGCGGGGGGGFGGCCGGGDCD*C?CGDGGD:45CCCEFB6>GGCDFFF?GG2*-@FGGD?FDFFFBAFC=09:39DD
@M02352:288:000000000-CKWC8:1:1101:24164:10599 1:N:0:TAGCGCTC+CTAAGCCT
TACGAGGGGTGCAAGCGTTAATCGGAATTACTGGGCGTAAAGCGTTCGTAGGCGGTTTGTTAAGCAAGATGTGAAAGCCCAGGGCTCAACCTTGGAACTGCATTTTGAACTGGCAAACTAGAGTACTGTAGAGGGTGGTGGAATTTCCAGTGTAGCGGTGAAATGCGTAGAGATTGGAAGGAACATCAGTGGCGAAGGCGGCCACCTGGACAGATACTGACGCTGAGGAACGAAAGCGTGGGGAGCGAACAGGATTAGATACCCTGGTAGTCCACGCCGTAA
+
GGGGGGGGGGGGGGGGGGGG@FGGGGGGGGGGGGGGGGGGGGGGGGGGGFGGGGGGGGGGGGGGGGGGGFGGGGGGGGGGGGGGGGGGGGGGGGGGGGGGGGGGGGGGGGGGGGGGGGGGGGGGGGGGGGGGGGGGGGGGGGGGGGGGGGGGGGGGGGGGGGGGGGGGGGGGGGGGGGGGGGGGGGGGGGGGGGGGGGGGGGDGGGGGGGGGFGGFGGGGGGGGGGGGGFGGGGGFGEGGGGFFFFGGGGFFF:FGFFFFGGGGFFGFBFFAFG46>?FFGD
@M02352:288:000000000-CKWC8:1:1101:28536:10685 1:N:0:TAGCGCTC+CTAAGACT
TACGAGGGGTGCAAGCGTTAATCGGAATTACTGGGCGTAAAGCGTGCGTAGGTGGTTTGTTAAGCAAGATGTGAAAGCCCCGGGCTCAACCTGGGAACTGCATTTTGAACTGGCAAACTAGAGTATTGTAGAGGGTAGCGGAATTTCCAGTGTAGCGGTGAAATGCGTAGAGATTGGAAGGAACATCAGTGGCGAAGGCGGCTACCTGGACAAATACTGACACTGAGGCACGAAAGCGTGGGGAGCAAACAGGATTAGATACCCTGGTAGTCCACGCCGTAA
+
GGGG@BFGGGEGEGGGGGGG,CFGGGGGCGDGGGGFGGGGGGDGGEGGFGGGCFGCGD:=FGGGCDGGGCGGGGGGGGGGEGBEGGGGGG8844AFGGFGGEGGGGG7FGGGGFDGDFGEGGGGC=@=D<FGGGGE<+<+@FGG:FD;FGGGGGGGGGGGGGGGGGDGGGGGGGG@:C,6CGG:FFG<CF@FGDGGGGGCC8C?CGGFECCF1;FGCFGGG6FGFG8C*AFGEGGFGGGGGGDBBFFFGGFFFFGGFFAFGGGGFFGFAFBDFGFF>FFFGG
@M02352:288:000000000-CKWC8:1:1101:4238:10687 1:N:0:TAGCGCTC+CTAAGCCT
TACGAGGGGTGCAAGCGTTAATCGGAATTACTGGGCGTAAAGCGTGCGTAGGTGGTTTGTTAAGCAAGATGTGAAAGCCCCGGGCTCAACCTGGGAACTGCATTTTGAACTGGCAAACTAGAGTATTGTAGAGGGTAGTGGAATTTCCAGTGTAGCGGTGAAATGCGTAGAGATTGGAAGGAAAATCAGTGGCGAAGGCGGCTACCTGGACAAATACTGACACTGAGGCACGAAAGCGTGGGGAGCAAACAGGATTAGATACCCTGGTAGTCCACGCCGTAA
+
GCEEFFGGGCEGF<FFGF@F<EECG@CFGGGFDEGGGCF:=FGGFECFCFGECFGGFFGGGFGFFFGGGFFEDGFGGGGGGGG:C=FGGF=?FFGGGGGF?FGFGGGEGFGGFGGAFCDAFFF=FB9FFFGFGGGGEFGGGGGGFGGEFFFAEGFCFGGDGGG>EDE855:C?FFEFGGFCGG,<:F9FFFGGGGEE>BCEGGGGFGGGGFGGGGFGCGGGGGFGGG5EGFGGEGEGGGGGGF:18F>FG@<??FGFFA??+<**096:=>>FGFF9?:9C7
@M02352:288:000000000-CKWC8:1:1101:15088:10688 1:N:0:TAGCGCTC+CTAAGCCT
TACGGAGGGTGCGAGCGTTAATCGGAATTACTGGGCGTAAAGCGCACGCAGGCGGTTTGTTAAGCTAGATGTGAAAGCCCCGGGCTCAACCTGGGACGGTCATTTAGAACTGGCAGACTAGAGTCTTGGAGAGGGGAGTGGAATTCCAGGTGTAGCGGTGAAATGCGTAGATATCTGGAGGAACATCAGTGGCGAAGGCGACTCCCTGGCCAAAGACTGACGCTGATGTGCGAAAGTGTGGGTAGCGAACAGGATTAGATACCCTGGTAGTCCACACCGTAA
+
GGGGCFGGGGGGFCGGGFGD@EFGGGDGGG9FGGGGGGGGGGGGGD6CFGGGGGGFE7=BFGGG9?5CFGGGGGGGGGG<=:FGGGGGGGGFGFGGGGD3FFG9EAFGGGGGGFCCGGGFGGGGC,=F:FGGGGCGGGGGGGG9CGGGCFGGGGGGGGGGGGGGGGGGGGGGGG+CGGFFGGGGG:FFGGGGGGGGGGGGGGGG6CFGG=F6;02AFGGGGGGG*>9C:+?DGGGF*22CEGFFFFGDGGFFFFGF7F>FFGGGFF<FAFFFFG43<?F?FD
@M02352:288:000000000-CKWC8:1:1101:22010:10716 1:N:0:TAGCGCTC+CTAAGCCT
TACGGAGGGGGTTAGCGTTGTTCGGAATTACTGGGCGTAAAGCGTACGTAGGCGGATTGGAAAGTTGGGGGTGAAATCCCAGGGCTCAACCCTGGAACTGCCTCCAAAACTATCAGTCTAGAGTTCGAGAGAGGTGAGTGGAATTCCAAGTGTAGAGGTGAAATTCGTAGATATTTGGAGGAACACCAGTGGCGAAGGCGGCTCACTGGCTCGATACTGACGCTGAGGTACGAAAGTGTGGGGAGCAAACAGGATTAGATACCCTGGTAGTCCACACCGTAA
+
GGGGGEGGGGGGGGGGGGGGFGGGDGGGGGGGFGGGGGGGGGGGGGGGGGGGGGGGGGGGGGGGGGGGGGGGGGGGGGGGGGGGGGGGGGGGGGGGGGGGGGGGGGGGGGGGGGGGGGGGGGGGGGGGGGGCGGGGGGFGGGGGGGGGGGGGGGGGGGGGGGGGGGGGGGGGGGGGGGGGGGGGGGGGGGGGGGGGGGGGGGGGGGGGGGGGGGGGGGGGGGGGGGGFGGGGGGGFGGGGEGEBFFGGGGFFFFGGFFFFGGGGF>GFFFFFFGFFFFFFGC
@M02352:288:000000000-CKWC8:1:1101:19141:10741 1:N:0:TAGCGCTC+CTAAGCCT
TACGAGGGGTGCAAGCGTTAATCGGAATTACTGGGCGTAAAGCGTGCGTAGGTGGTTTGTTAAGCAAGATGTGAAAGCCCCGGGCTCAACCTGGGAACTGCATTTTGAACTGGCAAACTAGAGTATTGTAGAGGGTAGTGGAATTTCCAGTGTAGCGGTGAAATGCGTAGAGATTGGAAGGAACATCAGTGGCGAAGGCGGCTACCTGGACAAATACTGACACTGAGGCACGAAAGCGTGGGGAGCAAACAGGATTAGATACCCTGGTAGTCCACGCCGTAA
+
GGGGFGGGGGGGGGGGGGGGGGGGGGGGGGGGGGGGGGGGGGGGGGGGGGGGGGGGGGGGGGGGGGGGGGGGGGGGGGGGGGGGGGGGGGGGGGGGGGGGGGGGGGGGGGGGGGGGGGGGGGGGGGGGGGGGGGGGGGGGGGGGGGGGGGGGGGGGGGGGGGGGGGGGGGGGGGGGGGGGGGGGGGGGGGGGGGGGGGGGGGGGGGGGGGGGGGGGGGGGGGGGGGGGGGGGGGGFGGGGGGEFFFGGGGFFFFGGFFFFGGGGFFGFDFFFFGFFFFFFGG
@M02352:288:000000000-CKWC8:1:1101:8248:10757 1:N:0:TAGCGCTC+CTAAGCCT
TGCAGAGGGTGCAAGCGTTAATCGGAATTACTGGGCGTAAAGCGTGCGTAGGTGGTTTGTTAAGCAAGATGTGAAAGCCCCGGGCTCAACCTGGGAACTGCATTTTGAACTGGCAAACTAGAGTATTGTAGAGGGTAGTGGAATTTCCAGTGTAGCGGTGAAATGCGTAGAGATTGGAAGGAACATCAGTGGCGAAGGCGGCTACCTGGACAAATACTGACACTGAGGCACGAAAGCGTGGGGAGCAAACAGGATTGGATACCCTGGTAGTCCACGCCGTAA
+
G<FFGGGGGGGGGGGGGGGGFGGGGGGGGGGGGGGGGGGGGGGGGGGGGGGGEFGFGGGGGGGGGGGGGGGGGGGGGGGGGGGGGGGGGGGGFGGGGGGGGGGGGGGGGGGGGGGGGGGGGGGGGGGGGGGGGGGGFGGGGGGGGGGGGGGGGGGGGGGGGGGGGGGGGGGGGGFFGGGGGGGGFFGFGGGGGGGGGGGGGGGGGGGGGGGFGGGGGGGGGGGGFGGGCEGGGGGFGGGGGGFFFFGGGGFFFFGG?FFFFGGGFFGF2BAFFGFBF:DFGG
@M02352:288:000000000-CKWC8:1:1101:4408:10758 1:N:0:TAGCGCTC+CTAAGCCT
TACGGAGGATCCAAGCGTTATCCGGAATCATTGGGTTTAAAGGGTCCGTAGGTGGATAATTAAGTCAGAGGTGAAATCTTGCCGCTTAACGGTAAAATTGCCTTTGATACTGGTTGTCTTGAGTTATTATGAAGTGGTTAGAATATGTAGTGTAGCGGTGAAATGCATAGATATTACATAGAATACCAATTGCGAAGGCAGATCACTAATAATTAACTGACACTGATGGACGAAAGCGTGGGGAGCGAACGGGATTAGATACCCCGGTAGTCCACGCCGTAA
+
GGGGGGGGGGGGGGGGGGGGGGGGGFEGGGGGGGGGGGGGGGGGGGGGGGGGFGGGGGGGGGGGGGGGGGGGGGGGGGGGGGGGGGGGGGGGGGGGGGGGGGGGGGGGGGGGGGGGGGGGGGGGGGGGGGGGGGGGGGGGGGGGGGGGGGGGGGGGGGGGGGGGGGGGGGGGGGGGGGGGGGGGGGGGGGGGGGGGGGGGGGGGGGGGGGGGGGGGGGGGCGGGGGGGGGGGGGGFGGGGGGFFBEGGGGFFFFCGBFFFGGGGF>DFFFFFFGFFFFFFGG
@M02352:288:000000000-CKWC8:1:1101:5851:10802 1:N:0:TAGCGCTC+CTAAGCCT
TACGGAGGGTCCGAGCGTTAATCGGAATTACTGGGCGTAAAGCGCGCGTAGGTGGATTGGTCAGTCAGATGTGAAAGCCCAGGGCTCAACCTTGGAACTGCATCTGATACTGCTAGTCTAGAATACAGTAGAGGGTAGTGGAATTTCCTGTGTAGCGGTGAAATGCGTAGATATAGGAAGGAACACCAGTGGCGAAGGCGACTACCTGGACTGATATTGACACTGAGGTGCGAAAGCGTGGGGAGCAAACAGGATTAGATACCCTGGTAGTCCACGCCGTAA
+
GGGGGGGGGGGGGGGGGGGGEFGGGGGGGGGGGGGGGGGGGGGGGGGGGGGGGGGGGGGGGEGGGGGGGGGGGGGGGGGGGGGGGGGGGGGGGGGGGGGGGGGGGGGGGGGGGGGGGGGGGG9FGGGGGGGGGGGGGGGGGGGGGGGFGGGFFGGGGGGGGGGGGGGGGEGGGGGGGGGGGGGGGGGGGGGGGGGGGGGGGGGDGGGGGDFGGGGGGGGFGGGGGGGGGGGGDGGFGGGGGGFFFFGGGGFFF?FFFFAFGGFG?>FF>FDFFG7:>FF>D7
@M02352:288:000000000-CKWC8:1:1101:11373:10814 1:N:0:TAGCGCTC+CTAAGCCT
TACGAGGGGTGCAAGCGTTAATCGGAATTACTGGGCGTAAAGCGTGCGTAGGTGGTTTGTTAAGCAAGATGTGAAAGCCCCGGGCTCAACCTGGGAACTGCATTTTGAACTGGCAAACTAGAGTATTGTAGAGGGTAGTGGAATTTCCAGTGTAGCGGTGAAATGCGTAGAGATTGGAAGGAACATCAGTGGCGAAGGCGGCTACCTGGACAAATACTGACACTGAGGCACGAAAGCGTGGGGAGCAAACAGGATTAGATACCCTGGTAGTCCACGCCGTAA
+
GGGGCFGGGGGGGGGGEFGGEGGGGCCFFGGGGGGGGFGGGGGGGGGGGDFGGGGEGGGGGGFDGGGGGGGGGGGGGGGGGGGGGGGGGGGGGGGGGGGGGGGFGGGGGGGGGGGGGGGGGGGGGGGGGGGGGGGGGFGGGGGGGGGGGGGGGGGGGGGGGGGGGGGGGGEFEFFGCFGGGGGGGGGGGGGGGGGGGGGGGGGGFGGGFFGGGGGGGGGFGGGGGFGGGGGGEEGFGGGGGGF6>FGFGGFFFFFGFFFFGGFFFFGFAFFFFFFFF:>FGD
@M02352:288:000000000-CKWC8:1:1101:20531:10848 1:N:0:TAGCGCTC+CTAAGCCT
TACGGAGGGTGCAAGCGTTACTCGGAATCACTGGGCGTAAAGAGCGTGTAGGCGGGTTTGTAAGTTTGAAGTGAAATCCAATGGCTCAACCATTGAACTGCTTTGAAAACTGCTTACCTAGAATATGGGAGAGGTAGATGGAATTTCTGGTGTAGGGGTAAAATCCGTAGAGATCAGAAGGAATACCGATTGCGAAGGCGATCTACTGGAACATTATTGACGCTGAGACGCGAAAGCGTGGGGAGCAAACAGGATTAGATACCCTGGTAGTCCACGCCCTAA
+
<EAF@BCFGCFFCEF@@FC@:,6F7F7FC@EGFGG8FGG:DGGE8C@:FFD<,@FEGGGCBECFC,5B,E?C=F,<?<B=??4AEFD9=,,BFFFFG,FF<DFFA<B3EFGG<FDG<>FG<3==FFGC<BFEEECF3FGAFGD>C,,3EC=<3@BCF@B<F<>;,>C>CEGFG,C@C?FGC:@::>FCFG78CE@EGGGGG5;CCF:<@FGGGCCGGGFCGGGDC<FFGGGGGGGFCECGGGFFFEGGGFFFBBGGBFF4FFEGFFGFFFAF*7?19<EFGF
@M02352:288:000000000-CKWC8:1:1101:28059:10874 1:N:0:TAGCGCTC+CTAAGCCT
TACGGAGGGTCCGAGCGTTAATCGGAATTACTGGGCGTAAAGCGCGCGTAGGTGGATTGGTCAGTCAGATGTGAAAGCCCAGGGCTCAACCTTGGAACTGCACCTGATACTGCTAGTCTAGAATACAGTAGAGGGTACTGGAATTTCCTGTGTAGCGGTGAAATGCGTAGATATAGGAAGGAACACCAGTGGCGAAGGCGACTACCTGGACTGATATTGACACTGAGGTGCGAAAGCGTGGGGAGCAAAAAGGATTAGATACCCTGGTAGTCCACGCCGTAA
+
FGGGCE:C786E@F7C+CF,,C@C,,BFEGGGFFC@FFE@C,,>+>>>FF@BFC=7BC,:AB,=FFF,5CF@EFFGDDF<AEF:FFGGGGGGGC8<FFDGGG,>DFGGGGGGFFCGGGGG9E,BFD9<GG9,@,35B,:,>F<=C9=FGACFFGFFC@FGGFC>9FEG9>9F;F,@9B,BBF:FFGGC<CC:E58:8EC>5CE*<*<<@CFGFFG79CF7C0<F6>+/0/9<5C<:<EDCC=:0(<*7<487?FFGFFA6+38<F)7059<A?*9:1?:95*
@M02352:288:000000000-CKWC8:1:1101:15449:10917 1:N:0:TAGCGCCC+CTAAGCCG
TACGGAGGGGGTTAGCGTTGTCCGGAATTATTGGGCGTAAAGCGCACGTAGGCGGCTCAGAAAGTATAGGGTGAAATTCCAGGGCTCAACCCTGGAACTGCCTCGTAAACTCCTGGTCTTGAGTTCGAGAGAGGTGAGGGGAATTCCGAGTGAAGGGGGGAAAGTGGTAGATATTCGGAGGAACACCAGTGGCGAAGGGGGCTCACTGGCTGGATATGGACGCTGAGGTGCGAAAGTGTGGGGAGGAAACAGGATTAGATACCCTGGTAGTCCACACCGTAA
+
GGGG7FFGGGG:+CFGGGGCF,EFEF7F,F,CFGGGGGGGGGGGG7FGGGGGGGG+44,,,C,BF9,5ECFF:DGGG,5E<FGGGGGGGGGG,F<,,B3,,B,,B>+F+E3,@FGG,,@,3,,8F,C,,,@3F:3@,,,61>*@,CFGCF<*,1,,6<*:EG>/3++0+:+303<+;:EG>EF>6CE8;<E*2/?*C/*:8/11A70A8EF*1;++++++0/*185C8C=4/5E))2+*<?C:(3.>F6>)71(9:)/)03<F*/>C6-*-6*2*(-(7,99
@M02352:288:000000000-CKWC8:1:1101:17871:10946 1:N:0:TAGCGCTC+CTAAGCCT
TACGGAGGGTCCGAGCGTTAATCGGAATTACTGGGCGTAAAGCGCACGCAGGCGGTTTGTTAAGCTAGATGTGAAAGCCCTGGGCTCAACCTGGGAATTGCATTTAGAACTGGCAGGCTAGAGTTTTGGAGAGGGGAGTGGAATTCCAGGTGTAGCGGTGAAATGCGTAGATATCTGGAGGAACATCAGTGGCGAAGGCGACTCCCTGGTCAGTAACTGACGCTCATGTGCGAAAGTGTGGGTAGCGAACAGGATTAGATACCCTGGTAGTCCACACCGTAA
+
GGGGGGGGGGGGGGGGGFGG,CFFGGGGGGGGGGGGGGGGGGGGGGGGGGGGGGGFEGGGGGGGGGGGGGGGGGGGGGGGGGGGDGGGGGGGGGGGGGGGGGGGGGGGGAGGGGGGGGGGGGGFGGGGGGGGGGGGGGGGGGGGGGGGGGGGGGGGGGGGGGGGGGGGGGGGGGGGFGGGGGGGGGGGGGGGGGGGGGGGGGGGGGGGGGGGGGGGGGGGGGGEGGGGGGGGGGGFFGGGGGFFFFGGG:>FFFFFBFDFGGFGFFGFAFAD*:?>?BEFGD
@M02352:288:000000000-CKWC8:1:1101:10490:10979 1:N:0:TAGCGCTC+CTAAGCCT
TACGAGGGGTGCAAGCGTTAATCGGAATTACTGGGCGTAAAGCGTGCGTAGGTGGTTTGTTAAGCAAGATGTGAAAGCCCCGGGCTCAACCTGGGAACTGCATTTTGAACTGGCAAACTAGAGTATTGTAGAGGGTAGTGGAATTTCCAGTGTAGCGGTGAAATGCGTAGAGATTGGAAGGAACATCAGTGGCGAAGGCGGCTACCTGGACAAATACTGACACTGAGGCACGAAAGCGTGGGGAGCAAACAGGATTAGATACCCTGGTAGTCCACGCCGTAA
+
GGGG<CFG7FEGFGGGGCFE,;CFGC7FGGGGGGGGGGGGGGGG@F,CFGG:9CEFEGGGGGGGFFFGGGGGGGGGFGGCFGGGGGGGGGG,8=BGGGGGGGGGGFFGGGGGGFGGGGGGGFFGGG,EFGGGGG:83F,FFGFGGFF<FGGGGGGGGGGGGGGGGGGGGGGFGGGGFCFGGGGGGFGFFGGGGGGGEGGGGG*8CFGGGGGGF83A@GGGGCCFGGGFGGGGGGGFFGGGGGF?FFGFFGFFFFGGF?BFGGF44>F?BFFDFGF:>BFBG<
@M02352:288:000000000-CKWC8:1:1101:7831:10992 1:N:0:TAGCGCTC+CTAAGCCT
TACGAGGGGTGCAAGCGTTAATCGGAATTACTGGGCGTAAAGCGTGCGTAGGTGGTTTGTTAAGCAAGATGTGAAAGCCCCGGGCTCAACCTGGGAACTGCATTTTGAACTGGCAAACTAGAGTATTGTAGAGGGTAGTGGAATTTCCAGTGTAGCGGTGAAATGCGTAGAGATTGGAAGGAACATCAGTGGCGAAGGCGGCTACCTGGACAAATACTGACACTGAGGCACGAAAGCGTGGGGAGCAAACAGGATTAGATACCCTGGTAGTCCACGCCGTAA
+
GGGFCCFGGGGGGGGGGFGGGGGGEGGGGGGGGGGGGGGGGGGGGGGGEFFGFGGFGGGGGGGGGGGGGGGGGGGGGGGGGGGGGGGGGGGGGGGGGGGGGGGGGGGGGGGGGGGGGGGGGGGGGGGGGGGGGGGGGGFGGGGGGGGGGGGGGGGGGGFGGGGGGGGGGGGGGGGGGGGGGGGGFFGGGGGGGGGGGGGGGGGGGGGGGGGFGGGGGGGG?GFGGGGGGGGGGGGDGGGGGGFBFFGGG:5<?FCGFFBFC9FFFFCFFBA<FGFFF<D;GG
@M02352:288:000000000-CKWC8:1:1101:22445:11042 1:N:0:TAGCGCTC+CTAAGCCT
TACGAGGGGTGCAAGCGTTAATCGGAATTACTGGGCGTAAAGCGTGCGTAGGTGGTTTGTTAAGCAAGATGTGAAAGCCCCGGGCTCAACCTGGGAACTGCATTTTGAACTGGCAAACTAGAGTATTGTAGAGGGTAGTGGAATTTCCAGTGTAGCGGTGAAATGCGTAGAGATTGGAAGGAACATCAGTGGCGAAGGCGGCTACCTGGACAAATACTGACACTGAGGCACGAAAGCGTGGGGAGCAAACAGGATTAGATACCCTGGTAGTCCACGCCGTAA
+
GGGGFGGGGGGGGGGGGGGGDFGGGGGGGGGGGGGGGGGGGGGGGGGGEGGGGGGFGGGGGGGGGGGGGGGGGGGGGGGGGGGGGGGGGGGGGGGGGGGGGGGGGGGGGGGGGGGGGGGGGGGGGGGGGGGGGGGGGGGGGGGGGGGGGGGGGGGGGGGGGGGGGGGGGGGGGGGGGGGGGGGGGGGGGGGGGGGGGGGGGGGGGGGGGGGGGGGFGGGGGGGGGGGGGGGGGGGFGGGGGGFFFFGG+9FFFBGGFFFFGGGGFFGFFFFFFGFF>FFFGD
@M02352:288:000000000-CKWC8:1:1101:3495:11047 1:N:0:TAGCGCTC+CTAAGCCT
TACGGAGGGGGTTAGCGTTGTTCGGAATTACTGGGCGTAAAGCGTACGTAGGCGGATTAGTAAGTTAGAGGTGAAATCCCAGGGCTCAACCTTGGAACTGCCTTTAATACTGCTAGTCTTGAGTTCGAGAGAGGTGAGTGGAATTCCAAGTGTAGAGGTGAAATTCGTAGATATTTGGAGGAACACCAGTGGCGAAGGCGGCTCACTGGCTCGATACTGACGCTGAGGTACGAAAGTGTGGGGAGCAAACAGGATTAGATACCCTGGTAGTCCACACCGTAA
+
GGGGGFGGGGGFGGGGGFGGFGGFGGGDFGGGGGGGGGEEGGGGFEGGFGGGFGGGEEFGFFGGF9EGGGGGGGGGGGGGGGGGFDGFGFGGGGGGGFGGGFBEGGGGGGGGGFEFGGGGGGGGFGGGGGGGGGFGGGGGGGGFGGGGGGFGGGGGGGGGGGGFEGGGGGEFGFGGGGGGGGGGG<FGGFFGEGEGGGGGGGEGGGGGGDCGEGGGGGGGC?5=EGGGFGGGGGGFGG7FGGFBF;59F9>?BBC*5?AFGGGGFFGFF?>A4C6:BFD1FC
@M02352:288:000000000-CKWC8:1:1101:17510:11082 1:N:0:TAGCGCTC+CTAAGCCT
TACGGAGGGTGCGAGCGTTAATCGGAATTACTGGGCGTAAAGCGTACGCAGGCGGTTTGTTAAGCGAGATGTGAAAGCCCCGGGCTCAACCTGGGAACTGCATTTCGAACTGGCAAACTAGAGTGTGATAGAGGGTAGTGGAATTTCCAGTGTAGCGGTGAAATGCGTAGAGATTGGAAGGAACATCAGTGGCGAAGGCGGCTACCTGGACAAATACTGACACTGAGGCACGAAAGCGTGGGGAGCAAACAGGATTAGATACCCTGGTAGTCCACGCCGTAA
+
GGGGGFGGGGGGGGGGGGGG,EFGGGGGGGGGGGGGGGGGGGGGGGGGGGGGGGGFGGGGGGGGGGGGGGGFGGGGGGGGGGGGGGGGGGGGGGGGGGGGGGGGGGGGGGGGGGGGGGGGGGGGGGGGGGGGGGGGGGGGGGGGGGGGGGGGGGGGGGGGGGGGGGGGGGGGGGGGGGGGGGGGGGGGGGGGGGGGGGGGGGGGGGGGGGGGGGGGFGFGGGFFGGGGGEGGGGGFGGGGGGFFFFGGFGFFFFDGFFBFGGGGFFGFBFFBFDFBFFFFGC
@M02352:288:000000000-CKWC8:1:1101:17585:11129 1:N:0:TAGCGCTC+CTAAGCCT
TACGGAGGGTCCGAGCGTTAATCGGAATTACTGGGCGTAAAGCGCACGCAGGCGGTTTGTTAAGCTAGATGTGAAAGCCCTGGGCTCAACCTGGGAATTGCATTTAGAACTGGCAGGCTAGAGTTTTGGAGAGGGGAGTGGAATTCCAGGTGTAGCGGTGAAATGCGTAGATATCTGGAGGAACATCAGTGGCGAAGGCGACTCCCTGGTCAGTAACTGACGCTCATGTGCGAAAGTGTGGGTAGCGAACAGGATTAGATACCCTGGTAGTCCACACCGTAA
+
GGGGGGGGGGGGGGGGGGGGEGGGGGGGGGGGGGGGGGGGGGGGGGGGGGGGGGGFGGGGGGGGGGGGGGGGGGGGGGGGGGGGGGGGGGGGGGGGGGGGGGGGGGGFGGGGGGGGGGGGGGGGGGGGGGGGGGGGGGGGGGGGGGGGGGGGGGGGGGGGGGGGGGGGGGGGGGGGGGGGGGGGGGGGGGGGGGGGGGGGGGDGGGGGGGGGGGGGGGGGGGGGGGGGGGGGGGGFGGGGGGFFFFGGGGFFFFGGFFAFGGGGFFG@<FAAFGFFFFFFGG
@M02352:288:000000000-CKWC8:1:1101:20485:11172 1:N:0:TAGCGCTC+CTAAGCCT
TACGAGGGGTGCAAGCGTTAATCGGAATTACTGGGCGTAAAGCGTGCGTAGGTGGTTTGTTAAGCAAGATGTGAAAGCCCCGGGCTCAACCTGGGAACTGCATTTTGAACTGGCAAACTAGAGTATTGTAGAGGGTAGTGGAATTTCCAGTGTAGCGGTGAAATGCGTAGAGATTGGAAGGAACATCAGTGGCGAAGGCGGCTACCTGGACAAATACTGACACTGAGGCACGAAAGCGTGGGGAGCAAACAGGATTAGATACCCTGGTAGTCCACGCCGTAA
+
GGGGGGGGGGGGGGGGGGGGGGGGGGGGGGGGGGGGGGGGGGGGGGGGGGGGGGGGGGGGGGGGGGGGGGGGGGGGGGGGGGGGGGGGGGGGGGGGGGGGGGGGGGGGGGGGGGGGGGGGGGGGGGGGGGGGGGGGGGGGGGGGGGGGGGGGGGGGGGGGGGGGGGGGGGGGGGGGGGGGGGGGGGGGGGGGGGGGGGGGGGGGGGGGGGGGGGGGGGGGGGGGGGFGGGGGGGGDGGGGGGFFFFGGGGFFF?FGFFFFGGGGFFGFFFFFFGFFFFFFGC
@M02352:288:000000000-CKWC8:1:1101:9574:11257 1:N:0:TAGCGCTC+CTAAGCCT
TACGGAGGGTCCGAGCGTTAATCGGAATTACTGGGCGTAAAGCGCACGCAGGCGGTTTGTTAAGCTAGATGTGAAAGCCCTGGGCTCAACCTGGGAATTGCATTTAGAACTGGCAGGCTAGAGTTTTGGAGAGGGGAGTGGAATTCCAGGTGTAGCGGTGAAATGCGTAGATATCTGGAGGAACATCAGTGGCGAAGGCGACTCCCTGGTCAGTAACTGACGCTCATGTGCGAAAGTGTGGGTAGCGAACAGGATTAGATACCCTGGTAGTCCACACCGTAA
+
GGGGGGGGGGGGGGGGGGGGCFGGGGGGGGGGGGGGGGGGGGGGGGGGGGGGGGGFGGGGGGGGGGGGGGGGGGGGGGGGGGGGGGGGGGGGGGGGGGGGGGGGGGGGGGGGGGGGGGGGGFGGGGGGDGGFGGGGGGGGGGGGGGGGGGGGGGGGGGGGGGGGGGGGGGGGGGGGGGGGGGGGGGGGGGGGGGGGGGGGGGGGGGGGGGGGGGGGGGGGGGGCEGGGGGGGGGGDFGGGGGFFFFGGGGFFFFGGFFFFGGGGFFGFAFFFFGFFFFFFGG
@M02352:288:000000000-CKWC8:1:1101:28330:11278 1:N:0:TAGCGCTC+CTAAGCCT
TACAGAGGGTGCAAGCGTTAATCGGAATTACTGGGCGTAAAGCGCGCGTAGGTGGTTTGTTAAGTCGGATGTGAAAGCCCAGGGCTCAACCTTGGAATTGCACCCGATACTGGCAGGCTAGAGTACGATAGAGGAGTGTGGAATTTCCTGTGTAGCGGTGAAATGCGTAGATATAGGAAGGAACATCAGTGGCGAAGGCGACACTCTGGATTGATACTGACACTGAGGTGCGAAAGCGTGGGGAGCAAACAGGATTAGATACCCTGGTAGTCCACGCCGTAA
+
GGGCGGGGGEGGGGGGGGGG8FFGGGGGGGGGGGGGGGGGGGGG7FGGGGGG,=FF=FFGGGGGGG7=7:FGGGGGFFGGGGGGGGGGGGGGGGGGFD8=FFGFECEFGGGGFFGG:FFGGFGGG9C@FGGGGFGC@>FFDGCFBC9E9FGGGGDBFGGGGGGGFGGEGGDGGCFFE9EFEFFGFBFFFGFCCCEGDDGGGGD8CE?FCGGCCFFEFFAFGFGGGC?E75FGGC7>DGCEGEB09@G<FGFF?6<FFFA?FGGGFFGFBFAFFG??BBFFGG
@M02352:288:000000000-CKWC8:1:1101:19291:11342 1:N:0:TAGCGCTC+CTAAGCCT
TACGAGGGGTGCAAGCGTTAATCGGAATTACTGGGCGTAAAGCGTGCGTAGGTGGTTTGTTAAGCAAGATGTGAAAGCCCCGGGCTCAACCTGGGAACTGCATTTTGAACTGGCAAACTAGAGTATTGTAGAGGGTAGTGGAATTTCCAGTGTAGCGGTGAAATGCGTAGAGATTGGAAGGAACATCAGTGGCGAAGGCGGCTACCTGGACAAATACTGACACTGAGGCACGAAAGCGTGGGGAGCAAACAGGATTAGATACCCTGGTAGTCCACGCCGTAA
+
GGGG@EGGGGGGGGGGGGGGGGGGGGEGGGGGGGGGGGGGGGGGGGGGGGGGGGGEGGGGGGGGGGGGFGGGGGGGGGGGGGGGGGGGGGGGGGFGGGGGGGGGGGFEGGGGGGGGGGGGGGGGGGGGGGGGGGGGGGGGGGGGGGGGGGGGGGGGGGGGGGGGGGGGGGGGGGGGFCGGGGGGGGGGGGGGGGGGGGGGGGGCCCFGGGGGCFGGGGGGGGGGGGGGGGGGGGGFFGGGGGFFFFGGGGFFFFGGFFFFGGGGFFGFFFFFFGFBB6D9DD
@M02352:288:000000000-CKWC8:1:1101:20143:11354 1:N:0:TAGCGCTC+CTAAGCCT
TACAGAGGGTGCAAGCGTTAATCGGAATTACTGGGCGTAAAGCGCGCGTAGGTGGTTTGTTAAGTCGGATGTGAAAGCCCAGGGCTCAACCTTGGAATTGCACCCGATACTGGCAGGCTAGAGTACGATAGAGGAGTGTGGAATTTCCTGTGTAGCGGTGAAATGCGTAGATATAGGAAGGAACATCAGTGGCGAAGGCGACACTCTGGATTGATACTGACACTGAGGTGCGAAAGCGTGGGGAGCAAACAGGATTAGATACCCTGGTAGTCCACGCCGTAA
+
GGGGGGGGGGGGGGGGGGGGGGGGGGGGGGGGGGGGGGGGGGGGGGGGGGGGGGGGGGGGGGGGGGGGGGGGGGGGGGGGGGGGGGGGGGGGGGGGGGGGGGGGGGGGGGGGGGGGGGGGGGGGGGGGGGGGGGFGGGGGGGGGGGGGGGGGGGGGGGGGGGGGGGGGGGGGGGGGGGGGGGGGGGGGGGGGGGGGGGGGGGGGEGGGGGGGGGGGGGGGGGGGGGGGGGGGGGGEGGGGGGF?BFGGGGFFFFGG7FAFFGGGFFGFFFFFFGFFFFFFGD
@M02352:288:000000000-CKWC8:1:1101:11823:11399 1:N:0:TAGCGCTC+CTAAGCCT
TACGGAGGGTCCGAGCGTTAATCGGAATTACTGGGCGTAAAGCGCGCGTAGGTGGATTGGTCAGTCAGATGTGAAAGCCCAGGGCTCAACCTTGGAACTGCATCTGATACTACTAGTCTAGAATACAGTAGAGGGTAGTGGAATTTCCTGTGTAGCGGTGAAATGCGTAGATATAGGAAGGAACACCAGTGGCGAAGGCGACTACCTGGACTGATATTGACACTGAGGTGCGAAAGCGTGGGGAGCAAACAGGATTAGATACCCTGGTAGTCCACGCCGTAA
+
GGGGDFGGGGGGGFGGGGGG,EFGGGGGGGGGGGGGGGGGGGGGGGGGGGGGGGGGGGGGGGGGGGGGGGGGGGGGGGGGGGGGGGGGGGGGGGGGGGGGGFGGGGGGGGGGGGGGGGGGGG9FFGGGGGGGGGGGGGGGGFGGGGGGGGGGGGGGGGGGGGGGCGGGGGGGGGGGGGGGGGGGGGGGGGGGGGGGGGGGGGGGGGGGGGGGGGGGGGF<EFGGGGGGGGGGGGGFGGGGGGFFFFGCG<5?BFGGFFFFGFGGFFGFAFFFFGFFFFFFGD
@M02352:288:000000000-CKWC8:1:1101:26936:11423 1:N:0:TAGCGCTC+CTAAGCCT
TACGAGGGGTGCAAGCGTTAATCGGAATTACTGGGCGTAAAGCGTGCGTAGGTGGTTTGTTAAGCAAGATGTGAAAGCCCCGGGCTCAACCTGGGAACTGCATTTTGAACTGGCAAACTAGAGTATTGTAGAGGGTAGTGGAATTTCCAGTGTAGCGGTGAAATGCGTAGAGATTGGAAGGAACATCAGTGGCGAAGGCGGCTACCTGGACAAATACTGACACTGAGGCACGAAAGCGTGGGGAGCAAACAGGATTAGATACCCTGGTAGTCCACGCCGTAA
+
GGGGFGGGGEGGGGGGGGGGGGGGGGGGGGGGGGGGGGGGGGGGGGGGGGGGGGGGGGGGGGGGGGGGGGGGGGGGGGGGGGGGGGGGGFDGGGGGGGGGGGGGGGGGGGGFGGFGGGGGGCDGGGGGGGGFFGGGGGGGGGBFGGFGGGGFFFFGGGGDFGGGGGGGGGGGGGGGGGGGGGGGGGGGGGG6EGGGGGGGGGGGGGGGGGGG>EGGEGGGGC?CFGGGGGGGGGGFGGGEGGFFBFGCCGF??:CGBFAFGEGGF>C@)6<A9F@B>:D>GD
@M02352:288:000000000-CKWC8:1:1101:26044:11458 1:N:0:TAGCGCTC+CTAAGCCT
TACGAGGGGTGCAAGCGTTAATCGGAATTACTGGGCGTAAAGCGTGCGTAGGTGGTTTGTTAAGCAAGATGTGAAAGCCCCGGGCTCAACCTTGGAATTGCACCCGATACTGGCAGGCTAGAGTACGATAGAGGAGTGTGGAATTTCCTGTGTAGCGGTGAAATGCGTAGATATAGGAAGGAACATCAGTGGCGAAGGCGACACTCTGGATTGATACTGACACTGAGGTGCGAAAGCGTGGGGAGCAAACAGGATTAGATACCCTGGTAGTCCACGCCGTAA
+
GGGGFGGGGGGGGGGGGGGGGGGGGGGGGGGGGGGGGGGGGGGGGGGGGGGGGGGFGGGGGGGGGGGGGGGGGGGGGGGGGGGGGGGGGGGGGGGGGGGGGGGGGGGGGGGGGGGGGGGGGGGGGGGGGGGGGGGGGGGGGGGGGGGGGGGGGGGGGGGGGGGGGGGGGGGGGGGGGGGFGGGGGGGGGGGGGGGGGGGGGGGGGFGGGGGGGGGFGGGGGGGGGGGGGCFGGGGFGGGGGGF<BDGGGGFFFFGGFFFFGGGGFF:FFFBBFGFFFFFFGG
@M02352:288:000000000-CKWC8:1:1101:21850:11529 1:N:0:TAGCGCTC+CTAAGCCT
TACGGAGGATCCAAGCGTTATCCGGAATCATTGGGTTTAAAGGGTCCGTAGGTGGATAATTAAGTCAGAGGTGAAATCTTGCCGCTTAACGGTAAAATTGCCTTTGATACTGGTTGTCTTGAGTTATTATGAAGTGGTTAGAATATGTAGTGTAGCGGTGAAATGCATAGATATTACATAGAATACCAATTGCGAAGGCAGATCACTAATAATTAACTGACACTGATGGACGAAAGCGTGGGGAGCGAACGGGATTAGATACCCCGGTAGTCCACGCCGTAA
+
GFFFC@@@@<FFFFFFFBEGGGC7C,@FFFFEDFGFCFC<CFGGGGFG=FGECAFEEEFGGFG?CEFEFFCEDFEFFFFEFGBC7>BEGECCF<CAFFGFFGGFGGAEFEGG@EFCCEEEG@FAFFCFFEFG9BFFGDCGGGGGGGGGFDFGGGDDEFGEGGGGGGFFCFGFFGGGGGGG=FFCG9FEFEGGGGGGGDGFGC?CCCF;EG7FFFGFGGGFG?CGGCGF6CFDGEDEGGGEEEF:BECCEG@D189C2?AFFFC7)<C>6)8A6CFF9::BGD
@M02352:288:000000000-CKWC8:1:1101:25265:11542 1:N:0:TAGCGCTC+CTAAGCCT
TACGGAGGGTCCGAGCGTTAATCGGAATTACTGGGCGTAAAGCGCGCGTAGGTGGATTGGTCAGTCAGATGTGAAAGCCCAGGGCTCAACCTTGGAACTGCATCTGATACTGCTAGTCTAGAATACAGTAGAGGGTAGTGGAATTTCCTGTGTAGCGGTGAAATGCGTAGATATAGGAAGGAACACCAGTGGCGAAGGCGACTACCTGGACTGATATTGACACTGAGGTGCGAAAGCGTGGGGAGCAAACAGGATTAGATACCCTGGTAGTCCACGCCGTAA
+
GGGGGGGGGFGGGGGGGGGGGFGGGGGGGGGGGGGGGGGGGGGGGDGGGGGGGGGGGGGDGGGGGGGGGGGGGGGGGGGGGGGGGGGGGGGGGGGGGGGGGGGGGGGGGGGGGGGGGGGAGGGGGGGGGGGFGGGGFGGGGGGGGGG9FGGGGGGGGGGGGGGGGG>CGGGGGGGGGGGGGGGGGGGGFGFGGGGGGGGGDGGGGGGGGGGGGFFFGGGGGGGGGGGFGEFGGEDF4EGGGGF?9BGGGGFFFBGGFFFFGGGGFFGFFFFFFGFFFFFFGD
@M02352:288:000000000-CKWC8:1:1101:21215:11558 1:N:0:TAGCGCTC+CTAAGCCT
TACGGAGGGTGCAAGCGTTAATCGGAATTACTGGGCGTAAAGCGCACGTAGGTGGTTTGTTAAGTTGGATGTGAAAGCCCAGGGCTCAACCTTGGAACTGCATTCAAAACTGGCGAACTAGAGTATGGTAGAGGTGAGTGGAATTTCCTGTGTAGCGGTGAAATGCGTAGAGATGGGAAGGAACATCAGTGGCGAAGGCGACTCACTGGACCAATACTGACACTGAGGTGCGAAAGCGTGGGCAGCAAACAGGATTAGATACCCTGGTAGTCCACGCCGTAA
+
GGGGGGGGGGGGGGGGGGGGGGGGGGGGGGGGGGGGGGGGGGGGGGGGGGGGGGGGGGGGGGGGGGGGGGGGGGGGGGGGGGGGGGGGGGGGGGGGGGGGGGGGGGGGGGGGGGGGGGGGGGGGGGGGGGGGGGGGGGGGGGGGGGGGGGGGGGGGGGGGGGGGGGGGGGGGGGGGGGGGGGGGGGGGGGGGGGGGGGGGGGGGGGGGGGGGGGGGGGGGGGGGGGGGGFGGGGDFGGGGGG38?FGGGGFFFFGGFFFFGGGGFFGFFFFFFGFFFFFFGG
@M02352:288:000000000-CKWC8:1:1101:6615:11581 1:N:0:TAGCGCTC+CTAAGCCT
TACGGAGGGTGCAAGCGTTACTCGGAATCACTGGGCGTAAAGAGCGTGTAGGCGGGTTTGTAAGTTTGAAGTGAAATCCAATGGCTCAACCATTGAACTGCTTTGAAAACTGCTTACCTAGAATATGGGAGAGGTAGATGGAATTTCTGGTGTAGGGGTAAAATCCGTAGAGATCAGAAGGAATACCGATTGCGAAGGCGATCTACTGGAACATTATTGACGCTGAGACGCGAAAGCGTGGGGAGCAAACAGGATTAGATACCCTGGTAGTCCACGCCCTAA
+
GGGGGGGGGGGGGGGGGGGGGGGGGGGGGGGGGGGGGGGGGGGGFGGGGGGGGGGGGGGGGGGGGGGGGCFGGGGGGGGGGGGGGGGGGFFGGGGGGGGGGGGGGGGGGGGGGGGGGGGGGCDGGFGGGGGGGGGGGGGGGGGGGGGGGGGGGGGGGGGGGGGGGGGGGGGGGGGGGGGGGGGFGGGGGGGGGGGGGGGGGGGGGGGGGGGGGGGGGGGGGGGGGGGGGGGGGGGFGGGDGGFFFFGGGGFFFFGGFFFFFGGGFFGFFFFFFGFF;BFFGG
@M02352:288:000000000-CKWC8:1:1101:23960:11582 1:N:0:TAGCGCTC+CTAAGCCT
TACGGAGGGTCCGAGCGTTAATCGGAATTACTGGGCGTAAAGCGCGCGTAGGTGGTTATTTAAGCTAGATGTGAAAGCCCAGGGCTCAACCTTGGAACTGCATTTAGAACTGGGTAACTAGAGTACAGTAGAGGGTAGTGGAATTTCTTGTGTAGCGGTGAAATGCGTAGATATAAGAAGGAACACCAGTGGCGAAGGCGACTGCCTGGACTGATACTGACACTGAGGTGCGAAAGCGTGGGGAGCAAACAGGATTAGATACCCTGGTAGTCCACGCCGTAA
+
GFFGGGGGGGGGGGGGGGGG8FFGGGGGGGGGGFGGGGGCGGGGGGGGGGGGGGGGGGGGGFGFGGGGGGGGGGGGGGGGGGGGGGGGGGGGGGGGGGGGGGGGGGDGGGGGFGGGFGGGFFGGGGGGGGGGGGGGGGGGGGGGGGGGGGGGGGGGGGGGGGGGGGGGGGGGGGGEGGGFGGGGGGGGGGGDGDGEGGGGGGGEGGGGGFGGGGGFFGGGGGGGGGGGGGGGGGGFGCGGDGFFFFGGDGFF66FG<FFFGGGGFFGFFFFFBCF?F?@BGD
@M02352:288:000000000-CKWC8:1:1101:8716:11637 1:N:0:TAGCGCTC+CTAAGCCT
TACGGAGGGTCCGAGCGTTATCCGGAATCATTGGGTTTAAAGGGTCCGTAGGTGGATGATTAAGTCAGAGGTGAAATCCTGCAGCTCAACTGTAGAATTGCCTTTGATACTGGTCATCTTGAGTTATTGTGAAGTAGTTAGAATATGTAGTGTAGCGGTGAAATGCATAGATATTACATAGAATACCGATTGCGAAGGCAGATTACTAACGATCAACTGACACTGATGGACGAAAGCGTGGGGAGCGAACAGGATTAGATACCCTGGTAGTCCACGCCGTAA
+
GGGGGGGGGGGGGGGGGGGGGGGGGGDGGGGGGGGGEGGFGGGGGGGGGGGGGGGGGGGGGGFGGGGGGGGGGGGGGGGGGGGGGFGGGGGGGGGGGGGGGGGGGGGGGGGGGGGGGGGGGGGGGGGGGGGGGGGGGGGGGGCFGGGGGGGGGGGGGGGGGGGGGGGGGGFGGGGGGGGGGGFGGGGEGGGGGGGGDDGGGGGGGGGGGGGGGGGGGGGGGGGGGGGGGGGGGGGFGGGGG5>?FFGGGGFFFFGGFFFFGGGFFFGFBFFDFGFFFFFFGG
@M02352:288:000000000-CKWC8:1:1101:23958:11638 1:N:0:TAGCGCTC+CTAAGCCT
TACGGAGGGTCCGAGCGTTAATCGGAATTACTGGGCGTAAAGCGCACGCAGGCGGTTTGTTAAGCTAGATGTGAAAGCCCTGGGCTCAACCTGGGAATTGCATTTAGAACTGGCAGGCTAGAGTTTTGGAGAGGGGGGTGGAATTCCAGGTGTAGCTGTGAAATGCGTAGATATCTGGATGAACATCAGTGGCGAAGGCGACTCCCTGGTCAGTAACTGACGCTCATGTGCGAAAGTGTGGGTAGCGAACAGGCTTAGATACCCTGGTAGTCCACACCGTAA
+
FEGFFCEDEBFGG7FGECEG,EFGGD,CFFGGFFFFFG:C-FFGG+>FGFGGGGEGFGDGGDGFGGDF<F<FBEA,8EFGFE++B>FFGFFGFFCBDFF<F,DCF<,33CFFFF,8FCGCG9FDECF7*@<BCFF:*2?EEFGGF@E+9:E6A+9<+<A0<FCG+<*;***<CFGGG7++3<FFFCG<FG+A?:*:8*;2:8EGGGG+2AFGFFCEGGE?CCCCE)<9C7?D=*)8C7D7**7),95)*1)<0(9>2=2@9<+9F)5<)*54@*9(3,)8C*
@M02352:288:000000000-CKWC8:1:1101:8595:11653 1:N:0:TAGCGCTC+CTAAGCCT
TACGAGGGGTGCAAGCGTTAATCGGAATTACTGGGCGTAAAGCGTGCGTAGGTGGTTTGTTAAGCAAGATGTGAAAGCCCCGGGCTCAACCTGGGAACTGCATTTTGAACTGGCAAACTAGAGTATTGTAGAGGGTAGTGGAATTTCCAGTGTAGCGGTGAAATGCGTAGAGATTGGAAGGAACATCAGTGGCGAAGGCGGCTACCTGGACAAATACTGACACTGAGGCACGAAAGCGTGGGGAGCAAACAGGATTAGATACCCTGGTAGTCCACGCCGTAA
+
GGGGFFGGGGGGGGGGGFGGEFGGGGGGGGGGGGGGGFGGGGGGGGGGFGGGEFGFGGGGGGGGGGGGGGGGGGGGGGGGGGGGGGGGGFGGGGGGGGGGGGGGGGGGGFGGGGGGGGGGGGGGGGGGGGGGGGGGGGGGGGGGGGGGGGGFGGGGGGGGGGGGGGGGGGGGGGGGGGGGGGGGGGFGGGGGGGGGGGFGGGGGGGGGGGGGGGGGGFFGGGGGGGGGFGGGGGGEF=9EGGF?BFGGFGFFF?GGBFFFGGGGFFGFFFFFFGFFFFFFGG
@M02352:288:000000000-CKWC8:1:1101:2512:11715 1:N:0:TAGCGCTC+CTAAGCCT
TACGGAGGGTCCGAGCGTTAATCGGAATTACTGGGCGTAAAGCGCACGCAGGCGGTTTGTTAAGCTAGATGTGAAAGCCCTGGGCTCAACCTGGGAATTGCATTTAGAACTGGCAGGCTAGAGTTTTGGAGAGGGGAGTGGAATTCCAGGTGTAGCGGTGAAATGCGTAGATATCTGGAGGAACATCAGTGGCGAAGGCGACTCCCTGGTCAGTAACTGACGCTCATGTGCGAAAGTGTGGGTAGCGAACAGGATTAGATACCCTGGTAGTCCACACCGTAA
+
GGGGGGGGGGGGGGGGGGGGGGGGDGGFGGGGGGGGGGGGGGGGGGGGGGGGGGGFGGGGGGGGGGGGFGGGGGGGGGGGGGGGGGGGGGGGGGGGGCGGGGFGGGGGGGGGGGGGGGGGGGGGGFFGGGGGGGGGEGGGFGGFFGGGGGGGGGGGGGGGGGGGGGGGGGGGGGGGGGGGGGGGGGGGGGGGGGGGGGGGGGGGGGGGGGGGGGGGGGGFGGGGGGGGGGGGGGGFGGGGGGEBFFGGGGFFFFGGFFBFFGGGFFGFFFFFFGFFFFFFGD
@M02352:288:000000000-CKWC8:1:1101:2753:11721 1:N:0:TAGCGCTC+CTAAGCCT
TACAGAGGGTGCAAGCGTTAATCGGAATTACTGGGCGTAAAGCGCGCGTAGGTGGTTTGTTAAGTCGGATGTGAAAGCCCAGGGCTCAACCTTGGAATTGCACCCGATACTGGCAGGCTAGAGTACGATAGAGGAGTGTGGAATTTCCTGTGTAGCGGTGAAATGCGTAGATATAGGAAGGAACATCAGTGGCGAAGGCGACACTCTGGATTGATACTGACACTGAGGTGCGAAAGCGTGGGGAGCAAACAGGATTAGATACCCTGGTAGTCCACGCCGTAA
+
GGGFGGGGGGGGGGGGGGGGFGGGGCFGGGGGGGGGGGGGGGGGGGGGGGGGFGGBGGGGGGGGGGGEGGGGGGGGGGGGGGGGGGGGGGGFGGGGGGGGGGF,>CFGGGGGGCFGGGGCFFGGFF:F@FGGGG,CCCGGGGGFGGGCCFGGGGGFGGGGGGGGGGGGGGGGGG@CGCGGEGGGGGGGGGCFGGGGGGGG8C:E8FGGFFF?CCFGGGGGG:EFFGGGGCFGGGGFGGGGGGFFFFGFGG>FFFGGD=9FCCFGFFGFBFFFFGFBF?FFGD
@M02352:288:000000000-CKWC8:1:1101:12633:11852 1:N:0:TAGCGCTC+CTAAGCCT
TACGGAGGGTGCAAGCGTTAATCGGAATTACTGGGCGTAAAGCGCACGTAGGTGGTTTGTTAAGTTGGATGTGAAAGCCCAGGGCTCAACCTTGGAACTGCATTCAAAACTGGCGAACTAGAGTATGGTAGAGGTGAGTGGAATTTCCTGTGTAGCGGTGAAATGCGTAGAGATGGGAAGGAACATCAGTGGCGAAGGCGACTCACTGGACCAATACTGACACTGAGGTGCGAAAGCGTGGGTAGCAAACAGGATTAGATACCCTGGTAGTCCACGCCGTAA
+
GGGGGGGGGGGGGGGGGFGG<CFGGGGGGGGGGGGGGGGGGGGGGGGGFGGGDFGFGGGGGGGGGGGGGGGGGGGGGGGGGGGGGGGGGGGGGGGGGGGGGGGGGGGGGGGGGGGGGGGGGGGFGGGGGGGGGGDFGGGGGGGGGGGGGGGGGGGGGGGGGGGGGGGGGGGGGGGGGGGGGGGGGGGGGGGGGGGGGGGGGGGGGGGGGGGGGGGGFFGG??FGFGFGCFGGGGGD9EGGGGB<:@GGGGFF:?GFFFFFGGGGFFGFFB468FF?>BF>GD
@M02352:288:000000000-CKWC8:1:1101:14714:11857 1:N:0:TAGCGCTC+CTAAGCCT
TACGGAGGGGGTTAGCGTTGTTCGGAATTACTGGGCGTAAAGCGTACGTAGGCGGATTGGAAAGTTGGGGGTGAAATCCCAGGGCTCAACCCTGGAACTGCCTCCAAAACTATCAGTCTAGAGTTCGAGAGAGGTGAGTGGAATTCCAAGTGTAGAGGTGAAATTCGTAGATATTTGGAGGAACACCAGTGGCGAAGGCGGCTCACTGGCTCGATACTGACGCTGAGGTACGAAAGTGTGGGGAGCAAACAGGATTAGATACCCTGGTAGTCCACACCGTAA
+
GGGGGCFGGGGGGGGGGGGGGGGGGGGGGGGGGGGGGGGGGGGGGGGGGGGGGGGGGGGGGGGGGGGGGGGGGGGGGGGGGGGGGGGGGGGGGGGGGGGGGGGGGGGGGGGGGGGGGGGGGEFGFGGGGGGGGGDGFGGGGGGGGGGGGGFGGGGGGGGGGGGGGGGGGGG?FGGGGGGGGGGGGGGGGGGGGGGGGGGGGGGGGGGGGGGGGEFGGGGGGGGGCDGGGGGGGGGFGGDFGGFF>FGGGG@FFFGG<?A?GGGGFFGFFFFAFGFB?6DFGG
@M02352:288:000000000-CKWC8:1:1101:18023:11884 1:N:0:TAGCGCTC+CTAAGCCT
TACGGAGGGTCCGAGCGTTAATCGGAATTACTGGGCGTAAAGCGCACGCAGGCGGTTTGTTAAGCTAGATGTGAAAGCCCCGGGCTCAACCTGGGAATAGCATTTAGAACTGGCAGGCTAGAGTCTTGGAGAGGGGAGTGGAATTTCTGGTGTAGCGGTGAAATGCGTAGATATCAGAAGGAACATCAGTGGCGAAGGCGACTCCCTGGCCAAAGACTGACGCTCATGTGCGAAAGTGTGGGTAGCGAACAGGATTAGATACCCTGGTAGTCCACACCGTAA
+
GGGGGGGGGGGGGGGGGGGGFGGGGGGGGGGGGGGGGGGGGGGGGGGGGGGGGGGFGGGGGGGGGGGGGGGGGGGGGGGGGGGGGGGGGGGGGGGGGGGGGGGGGGGGGFGGGGGGGGGGGGGGGGGGGGGGGGGGGGGGGGGGGGGGGGGGGGGGGGGGGGGGGGGGEGGGGGGGGGGGGGGGGGGGGGGGGGGGGGGGGGGGGGGGGGGGGGGGGGGGGGGGGGGGGGGGGGGFGGGGGGFBFFGGEDFFFFGGFFFFGGGGFFGFFFFFFGFFFFFFGD
@M02352:288:000000000-CKWC8:1:1101:15161:11891 1:N:0:TAGCGCTC+CTAAGCCT
TACGAGGGGTGCAAGCGTTAATCGGAATTACTGGGCGTAAAGCGTGCGTAGGTGGTTTGTTAAGCAAGATGTGAAAGCCCCGGGCTCAACCTGGGAACTGCATTTTGAACTGGCAAACTAGAGTATTGTAGAGGGTAGTGGAATTTCCAGTGTAGCGGTGAAATGCGTAGAGATTGGAAGGAACATCAGTGGCGAAGGCGGCTACCTGGACAAATACTGACACTGAGGCACGAAAGCGTGGGGAGCAAACAGGATTAGATACCCTGGTAGTCCACGCCGTAA
+
GGGGFGGGGGGGGGGGGFGGGGGGGGGGGGGGGGGGGGGGGGGGGGGGGGGGGGGGGGGGGGGGGGGGGGGGGGGGGGGGGGGGGGGGGGGGGGGGGGGGGGGGGGGFGGGGGGGGGGGGGGGGGGGGGGGGGGGGGGGGGGGGGGGGGGGGGGGGGGGGGGGGGGGGGGGGGGGGGGGGGGGGFGGGGGGGGGGGGGGGGGGGGGGGGGGGGGGGGGGGGGGGGGGGGGGGGGGFGGGGGGFBFFGFGGFFFFGGBFFFGGCGFFGFFFFFFGFFFFFFGG
@M02352:288:000000000-CKWC8:1:1101:9829:11953 1:N:0:TAGCGCTC+CTAAGCCT
TACGAGGGGTGCAAGCGTTAATCGGAATTACTGGGCGTAAAGCGTGCGTAGGTGGTTTGTTAAGCAAGATGTGAAAGCCCCGGGCTCAACCTGGGAACTGCATTTTGAACTGGCAAACTAGAGTATTGTAGAGGGTAGTGGAATTTCCAGTGTAGCGGTGAAATGCGTAGAGATTGGAAGGAACATCAGTGGCGAAGGCGGCTACCTGGACAAATACTGACACTGAGGCACGAAAGCGTGGGGAGCAAACAGGATTAGATACCCTGGTAGTCCACGCCGTAA
+
GGGGCFGGGGGGGGGGGGGGCFGGGGGGGGGGGGGGGGGGGGGGGGGGGGGGGGGGGGGGGGGGGGGGGGGGGGGGGGGGGGGGGGGGGGGGGGGGGGGGGGGGGGGGGGGGGGGGGGGGGCFFGGGGGGGGGGGGGGGGGGGGGGGGGGGGGGGGGGGGGGGGGGGGGGGGGGGGGGGGGGGGGGGGGGGGGGGGGGGGGGGGGGGGGGGGGGGGGGGGGGGGGGGGGGGGGGGFGGGGGGFFFFGGGGFFBFGGFF<FFCFGFFGFFFAFFGFFFFFFGD
@M02352:288:000000000-CKWC8:1:1101:1827:11995 1:N:0:TAGCGCTC+CTAAGCCT
TACGGAGGGGGTTAGCGTTGTTCGGAATTACTGGGCGTAAAGCGTACGTAGGCGGATTGGAAAGTTGGGGGTGAAATCCCAGGGCTCAACCCTGGAACTGCCTCCAAAACTATCAGTCTAGAGTTCGAGAGAGGTGAGTGGAATTCCAAGTGTAGAGGTGAAATTCGTAGATATTTGGAGGAACACCAGTGGCGAAGGCGGCTCACTGGCTCGATACTGACGCTGAGGTACGAAAGTGTGGGGAGCAAACAGGATTAGATACCCTGGTAGTCCACACCGTAA
+
FGGGEFCC@CFEGGGDFGGGGGGGGGFDGFGGFAEFGFGCFFGGGGGGDEFFGGGCF7EC@?EFGAFFEGG@GFFGGGGGGGGGGGGGGGGEGGGGFGGGGGFGGGGGGGCCGGGGGGGGGCFCFGGGGDEFGGGGFGGGGGEGGGGGGGCFFGGGGGGGGGGGCFGGFCGGGFFGGFGGGGGGGGGCEFGFGGEGCEGGDGGGGGGGGGFFGGGGGCEFFGGGGGGGGGGGGCDDFFGGGC:6>FFCGGFFFFGGFFFFGGFFFFGFAF<<9CFBFFF?FD
@M02352:288:000000000-CKWC8:1:1101:13372:12018 1:N:0:TAGCGCTC+CTAAGCCT
TACGAGGGGTGCAAGCGTTAATCGGAATTACTGGGCGTAAAGCGTGCGTAGGTGGTTTGTTAAGCAAGATGTGAAAGCCCCGGGCTCAACCTGGGAACTGCATTTTGAACTGGCAAACTAGAGTATTGTAGAGGGTAGTGGAATTTCCAGTGTAGCGGTGAAATGCGTAGAGATTGGAAGGAACATCAGTGGCGAAGGCGGCTACCTGGACAAATACTGACACTGAGGCACGAAAGCGTGGGGAGCAAACAGGATTAGATACCCTGGTAGTCCACGCCGTAA
+
GGGFFGGGGGGGGGGGGGGGDFGFGEFGGGGGGGGGGFGGGGGGGGGGFGGGFGGGGGGGGGGGGCFGGGGGGGGGGGGGGGGGGGGGGGGGGGGGGGGGGGGGGGGGGGGGGGGGGGGGGFGFGGGGGGGGGGGGGGGGGGGGGGGGGGGGGGGGGGGGGGGGGGGGGGGGGGGGG?FFGGGGGGGGGGGGGGGGGGGGGDEGGGGGGGGGGGFGGGGGGGGGGGGGGGGGGGGFGGGGGGFFFFGFGGFFB?GGFFFFGGGGFFDFBFFAFGFFFFF>GG
@M02352:288:000000000-CKWC8:1:1101:7198:12031 1:N:0:TAGCGCTC+CTAAGCCT
TACGAGGGGTGCAAGCGTTAATCGGAATTACTGGGCGTAAAGCGTGCGTAGGTGGTTTGTTAAGCAAGATGTGAAAGCCCCGGGCTCAACCTGGGAACTGCATTTTGAACTGGCAAACTAGAGTATTGTAGAGGGTAGTGGAATTTCCAGTGTAGCGGTGAAATGCGTAGATATCTGGAGGAACATCAGTGGCGAAGGCGACTCCCTGGTCAGTAACTGACGCTCATGTGCGAAAGTGTGGGTAGCGAACAGGATTAGATACCCTGGTAGTCCACACCGTAA
+
GFFDC@CDGEGGGFGGGFGG8EFFGCFGGGGGGGGGGFEGGGGGFGGGFGGGCFGGGGGGGFGGFGGGGGGGGGGGGGGGGGGEGGGGGGGGGGGGFGGGGGGGGGGGGGGGGGGGGGGGFCFGGGGGGGGGGGGF@FGGGGCGGGGGGGGGGGGFGGGGGGGGGGGGGGGCFEGGGGGGGGGGGGGGGGGGGGEEEGGGGGGGGGGGGGGGGGFGGGGGGGGGGGGGGGGGGGGBF?>FGGFFFFGGGGFFFFGGBFFFGGEGFFGFFFFFFGFFFFFFGD
@M02352:288:000000000-CKWC8:1:1101:18804:12045 1:N:0:TAGCGCTC+CTAAGCCT
TACGAGGGGTGCAAGCGTTAATCGGAATTACTGGGCGTAAAGCGTTCGTAGGCGGTTTGTTAAGCAAGATGTGAAAGCCCAGGGCTCAACCTTGGAACTGCATTTTGAACTGGCAAACTAGAGTACTGTAGAGGGTGGTGGAATTTCCAGTGTAGCGGTGAAATGCGTAGAGATTGGAAGGAACATCAGTGGCGAAGGCGGCCACCTGGACAGATACTGACGCTGAGGAACGAAAGCGTGGGGAGCGAACAGGATTAGATACCCTGGTAGTCCACGCCGTAA
+
GGGGCFGGGGGGGGGGGGGFFGGGGGGGGGGGGGGGGGGGGGGGGGGGGGGGGGGFGDGGGGGGGGGGGGGGGGGGGGGGGGGGGGGGGGGGGGGGGGGGGGGGGGGGGGGGGGGGGGGGGGGGGGGGGGGGGGGGGGGGGGGGGGGGGGGGGGGGGGGGGGGGGGGGGGGGGGGGGGGGGGGGGGGGGGGGGGGGGGGGGGGGGGGGGGGGGGGGGGGGGGGDGGGGGGGGGGGFGGGGGGFFFFGGGGFFFFGGFFFFGGGGFFGFFFFFFGFFFFFBGG
@M02352:288:000000000-CKWC8:1:1101:4865:12097 1:N:0:TAGCGCTC+CTAAGCCT
TACGAGGGGTGCAAGCGTTAATCGGAATTACTGGGCGTAAAGCGTGCGTAGGTGGTTTGTTAAGCAAGATGTGAAAGCCCCGGGCTCAACCTGGGAACTGCATTTTGAACTGGCAAACTAGAGTATTGTAGAGGGTAGTGGAATTTCCAGTGTAGCGGTGAAATGCGTAGAGATTGGAAGGAACATCAGTGGCGAAGGCGGCTACCTGGACAAATACTGACACTGAGGCACGAAAGCGTGGGGAGCAAACAGGATTAGATACCCTGGTGGTCCACGCCGTAA
+
GEGG-BEE+BFGGGGGGGGG@EFGGCFFGGGGGGGCFCEGGGGGCGEFGGGGEFG@FFCGFGGGG<FGGGGGGGGGFGGFGGGGGGGGGGGGGGGGGGGGGGGGGGGGGGGGGFFCFFF9FAFGGGGGGGGDGGDFFC>FGGGGGFFCEFGGGGGGGGGGGFGGGGGGGED9EGGFGFGGGGGGECFGGGGGGGGGGGGGGD5;?EFGGGGGC6EFGGDFGGCCCFGGG5FGGGGFGGDG5EEFFFGCFGF?BBGGF4>FGGGGFFGF?FBFFGFFF6>B39
@M02352:288:000000000-CKWC8:1:1101:24890:12102 1:N:0:TAGCGCTC+CTAAGCCT
TACGGAGGGTGCGAGCGTTAATCGGAATTACTGGGCGTAAAGCGTACGCAGGCGGTTTGTTAAGCGAGATGTGAAAGCCCCGGGCTCAACCTGGGAACTGCATTTCGAACTGGCAAACTAGAGTGTGATAGAGGGTGGTAGAATTTCAGGTGTAGCGGTGAAATGCGTAGAGATCTGAAGGAATACCGATGGCGAAGGCAGCCACCTGGGTCAACACTGACGCTCATGTACGAAAGCGTGGGGAGCAAACGGGATTAGATACCCCGGTAGTCCACGCCGTAA
+
GGGGGGGGGGGGGGFGGGGGGGGGGGGGGGGGGGGGGGGGGGGGGGGGGGGGGGGGGFGGGGGGGGGCGGGGGGGGGGGGGGGGGGGGGGGCGGGGGGGGGGGGGGCGGFGFGGGGGGGGGGGGGGGGGGGGGGGEGGGGGGGGGGGGGGGGGFFGGGGGGFGGGGGGGGGGGGGGGGGGGGFGGGGGGGGGGGGGGDGGGGGGGGGGGGGGGGGFGGGGGGGGGGGGGGGFGDGFGDGGGGF07>GF?FFFFBDFBFAF7FGGFFGE>DDBFGFFFBFFGC
@M02352:288:000000000-CKWC8:1:1101:2014:12163 1:N:0:TAGCGCTC+CTAAGCCT
TACGGAGGGGGTTAGCGTTGTTCGGAATTACTGGGCGTAAAGCGTACGTAGGCGGATTGGACAGTAGGGGGTGAAATCCCAGGGCTCAACCCTGGAACTGCCTTCTAAACTATCAGTCTAGAGTTCGAGAGAGGTGAGTGGAATTCCAAGTGTAGAGGTGAAATTCGTAGATATTTGGAGGAACACCAGTGGCGAAGGCGGCTCCCTGGCCCGATACTGACGCTGAGGTACGAAAGTGTGGGGAGCAAACAGGATTAGATACCCTGGTAGTCCACACCGTAA
+
GGGGE7FGGCGC@FGGGGGC@FGGGGGGGGGGGGGGGGGGGGGG:7FGGGGG9>FGGGGG9,BFG9,F77FFGGGGFGGGGGGGGGGGGGGGGGGGGGGGGAF=<FG9FGG,@=FGGGGGGG@F9F@,@CFGGGA<FGGGGGGGGFG;;FGGGGG@FGGGGGGG@FGGGGGGGGCCGCFGGGGGGGGGGGGGGGGGGGGGGGG8*;FGG=*1?EGGCCGGGCECGGGFG9DGGGGFFGGGGGEFFFGGFGFFFFGGFFBFGGGGFFGFAFFFFGF(8?FBGG
@M02352:288:000000000-CKWC8:1:1101:2036:12165 1:N:0:TAGCGCTT+CTAAGCCT
TACGGAGGGGGCTAGCGTTGTTCGGAATTACTGGGCGTAAAGCGTACGTAGGCGGATCGGTAAGTATGGTGTGAAAGCCCAGGGCTCAACCCTGGAACTGCCTTCTAAACTATCAGTCTAGAGTTCGAGAGAGGTGAGTGGAATTCCAAGTGTAGAGGTGAAATGCGTAGATATTTGGAGGAACACCAGTGGCGAAGGCGGCTCACTGGCCTGATACTGACGCTGAGGTACGAAAGCGTGGGGAGCAAACAGGATTAGATACCCTGGTAGTCCACACCGTAA
+
GGGG7BFD+@F++EEFGGG>CFGCEGE7FGFFGGGGDGGGGGGGE7+CCCFGFGGDG+B=+9BFFF,C45?FGGGG,EFF<=DE@GGGGGG7=@FGF<DFGDF9><FDGFG,E,<,8EFBFGGGDF+,8@FFGGDEEGGGGGGGGGGG,@DGGGG9FGGGFCGG9DGGDEEGGG,@CCCFDFFGGGGF@FGGGGDGGGG>>EGGEFGGG849C*3<?FC7EECEGGGGF9CGCF5;*7CG5E312<CD<455?F6DFFFFGGGGFFFFBF>FFGF(84>BGG
@M02352:288:000000000-CKWC8:1:1101:26220:12232 1:N:0:TAGCGCTC+CTAAGCCT
TACAGAGGGTGCAAGCGTTAATCGGAATTACTGGGCGTAAAGCGCGCGTAGGTGGTTTGTTAAGTCGGATGTGAAAGCCCAGGGCTCAACCTTGGAATTGCACCCGATACTGGCAGGCTAGAGTACGATAGAGGAGTGTGGAATTTCCTGTGTAGCGGTGAAATGCGTAGATATAGGAAGGAACATCAGTGGCGAAGGCGACACTCTGGATTGATACTGACACTGAGGTGCGAAAGCGTGGGGAGCAAACAGGATTAGATACCCTGGTAGTCCACGCCGTAA
+
GGGFGGGGGGGGFGGGGGGGGGGGGGGGGGGGGGGGGFGGGGGGGGGGGCFGEFGGGGEGGGGGGGGG7FDGGGGGGGGCDGGGGGFGFGGFGGGGFGGGGGGGEEDGGGGG?FFFGGGGGGGGGFGCGGGGGGGGGDFGGGGGGGGCFGGGGGGGGGGGGGGGGGGGGGGGGFGFCGDGGGGGFGGGGGGGGGGGGGGGC=EGFFEGGEGGGGGGEGGGGGGGGGGCFGGGGGGFGGGGGGFFFFGGGGFFFFGGDFFFGGGGFFFFFFAF@F=1>BFFGD
@M02352:288:000000000-CKWC8:1:1101:2164:12269 1:N:0:TATCGCTC+CTAAGCCT
TACGGAGGGTGCGAGCGTTAATCGGAATTACTGGGCGTAAAGCGCACGCAGGCGGTTTGTTAAGCTAGATGTGAAAGCCCCGGGCTCAACCTGTGACGGTCATTTAGAACTGTCAGACTAGAGTCTTGGAGAGGGGGGTGGATTTCTAGGTGTAGCGGTGAAATGCGTAGTTTTCTGGAGGAACATCAGTGGCGAAGGCGACTCCCTGGCCAAAGACTGCCGCTCATGTGCGAAAGTTTGGGTAGAGAACAGGATTAGATACCCTGGTATTCCACACCGTAA
+
GGGGGGGG7CFGGGGGGGGG76FC@F:CFG<FGGG,6FFGGGFG++@F+>FGGGG>4CFGDFFG9CFGDFGGCGGG9,4?::FDFGGGGGGGC8,3FCG+B:FF<B<FF33F,=38=3@@A9B@BD@FD7FFE*<1**2CCG+9+0+0<+20<<90?8::FG+39@*2/8/++200<+:C5C,0200A0AF0*:C>E85C**:8CG=F8E*0*;6+0+0*0/**25@9C007CG3.;+:CCE>)-*27+C5?0(704=)/+<C6475/)*)./**(-().9>
@M02352:288:000000000-CKWC8:1:1101:27623:12327 1:N:0:TAGCGCTC+CTAAGCCT
TACGGAGGGTCCGAGCGTTATCCGGAATCATTGGGTTTAAAGGGTCCGCAGGCGGTCAATTAAGTCAGAGGTGAAATCCCATAGCTTAACTATGGAACTGCCTTTGATACTGGTTGACTTGAGTCATATGGAAGTAGATAGAATGTGTAGTGTAGCGGTGAAATGCATAGATATTACACAGAATACCGATTGCGAAGGCAGTCTACTACGTATGTACTGACGCTCATGGACGAAAGCGTGGGGAGCGAACAGGATTAGATACCCTGGTAGTCCACGCCGTAA
+
GGGGGGGGGGGGGFGGGGGCFFGF@FGFGGGGGFGGGGGGGGGGGGGGGGGGGGGGGGGGGGGGGGGGFGGGGGGGGGGGGGGGGGGGGGGFGGGGGGGGGFGFGGFGGGGGGGGGGGGGG9FGGGGGFGGGGGGGGGFGGGGGGGGGFGGGGGGFGGGEFFFFGGGGGGGGGGGGGGGGGGGGGGGGGGGGGGGEGG5EEG?FGFGGGGGGGGGGGCFF?EGGGGGGGFGDEGGFGGGGGGFBFEDDGGFFFBCGFFFFGGAFF>GFFFFFFGFFF?FFGG
@M02352:288:000000000-CKWC8:1:1101:17956:12349 1:N:0:TAGCGCTC+CTAAGCCT
TACGAGGGGTGCAAGCGTTAATCGGAATTACTGGGCGTAAAGCGTTCGTAGGCGGTTTGTTAAGCAAGATGTGAAAGCCCAGGGCTCAACCTTGGAACTGCATTTTGAACTGGCAAACTAGAGTACTGTAGAGGGTGGTGGAATTTCCAGTGTAGCGGTGAAATGCGTAGAGATTGGAAGGAACATCAGTGGCGAAGGCGGCCACCTGGACAGATACTGACGCTGAGGAACGAAAGCGTGGGGAGCGAACAGGATTAGATACCCTGGTAGTCCACGCCGTAA
+
GGGGFGGGGGGGGGGGGGGGFGGGGGGGGGGGGGGGGGGGGGGGGGGGGGGGGGGGGGGGGGGGGGGGGGGGGGGGGGGGGGGGGGGGGGGGGGGGGGGGGGGGGGGGGGGGGGGGGGGGGGGGGGGGGGGGGGGGGGGGGGGGGGGGGGFGGGFGGGGGGGGGGGGGGGGGGGGGGGGGGGGGGGGGGGGGGGGGGGGGGGGGGGGGGGGGGGGGGGGGGGGGGGGGGGGGGGGFCGGGGGFFF>DGGGFF?BGGFFAFGGGGFFGFA?>2@GFFF?>;GG
@M02352:288:000000000-CKWC8:1:1101:10286:12479 1:N:0:TAGCGCTC+CTAAGCCT
TACGGAGGGTGCGAGCGTTAATCGGAATTACTGGGCGTAAAGCGCACGCAGGCGGTTTGTTAAGCTAGATGTGAAAGCCCCGGGCTCAACCTGGGACGGTCATTTAGAACTGGCAGACTAGAGTCTTGGAGAGGGGAGTGGAATTCCAGGTGTAGCGGTGAAATGCGTAGATATCTGGAGGAACATCAGTGGCGAAGGCGACTCCCTGGCCAAAGACTGACGCTCATGTGCGAAAGTGTGGGTAGCGAACAGGATTAGATACCCTGGTAGTCCACACCGTAA
+
GGGGGGGGGGGGGGGGGFGG@EFGGGGGGGGGGGGGGGGGGGGGGGGGGGGGGGGFGDGGGGGGGGGGGGGGGGGGGGGGGGGGGGGGGGGGGGGGGGGFGGGGGGGGGGGGGGGGGGGGGGGGGGGGGGGGGGGGGGGGGGGGGGGGGGGGGGGGGGGGGGGGGGGGGGGGGGGGGGGGGGGGGGGGGGGGGGGGGGGGGGGEFGGGGGGGGGGGGGGGGGGGGGGGGGGGGGGFGGGGGGFFFFGGGGEFFFDGFFFFGGGGFFGFFFFFFGFBBFFFGG
@M02352:288:000000000-CKWC8:1:1101:7946:12481 1:N:0:TAGCGCTC+CTAAGCCT
TACGGAGGGTGCAAGCGTTACTCGGAATCACTGGGCGTAAAGAGCGTGTAGGCGGGTTTGTAAGTTTGAAGTGAAATCCAATGGCTCAACCATTGAACTGCTTTGAAAACTGCTTACCTAGAATATGGGAGAGGTAGATGGAATTTCTGGTGTAGGGGTAAAATCCGTAGAGATCAGAAGGAATACCGATTGCGAAGGCGATCTACTGGAACATTATTGACGCTGAGACGCGAAAGCGTGGGGAGCAAACAGGATTAGATACCCTGGTAGTCCACGCCCTAA
+
GGGGGGGGGGGGGGGGGGGGGGGGGGGGGGGGGGGGGGGGGGGGGGGGGGGGGGGGGGGGGGGGGGGGGFGGGGGGCGGGGGGGGGGGGGGGGGGGGGGGGGGGGGGGGGGGGGGGGGGGGGGGGGGGGGGDGGGGGGGGGGGGGGGGGGGGGGGGGGGGGGGGGGGGGGGGGGGGGGGGGGGGGGGGGGGGGGGGDGGGGGGGFGGGGGGGGGGGGGFGGGGGGGGGGGGGGGGFGGGGGGFFFFG*?FFFFFGGFFFFGGGGFFGFFFFFFGFFFBE6FC
@M02352:288:000000000-CKWC8:1:1101:2482:12499 1:N:0:TAGCGCTC+CTAAGCCT
TACGGAGGGTGCAAGCGTTAATCGGAATTACTGGGCGTAAAGCGCACGTAGGTGGTTTGTTAAGTTGGATGTGAAAGCCCAGGGCTCAACCTTGGAACTGCATTTTGAACTGGCAAACTAGAGTACTGTAGAGGGTGGTGGAATTTCCAGTGTAGCGGTGAAATGCGTAGAGATTGGAAGGAACATCAGTGGCGAAGGCGGCCACCTGGACAGATACTGACGCTGAGGAACGAAAGCGTGGGGAGCGAACAGGATTAGATACCCTGGTAGTCCACGCCGTAA
+
GGGGEGGGGGGGGGGGGGGCDCFGGGFGGGGGGGGGGGGGGGGGGCEGEFGGGGGFF=:FFGGGGFAFGGGGGGGGGGG@FAFGGGGGGGGGFFGGGFGGGGGFGGFGGGGGGFEGGGGDGGGGAGAGFGGGGGCCCGGGGGGGG9FFCFGGGGGGGGGGGGGGGGGGGGGGGGFFG?FCGDGGGFGGGGGGGGGGGGGGGG=:FGGGGCF6F0<CFFGGGGGGGGGG6:FDGGGDG=DGGGB69EGGGGFFFFGG?FFFGGGGFFGFFFFFFGFBFFFFGG
@M02352:288:000000000-CKWC8:1:1101:22215:12630 1:N:0:TAGCGCTC+CTAAGCCT
TACGGAGGGTCCGAGCGTTAATCGGAATTACTGGGCGTAAAGCGCACGCAGGCGGTTTGTTAAGCTAGATGTGAAAGCCCTGGGCTCAACCTGGGAACTGCATTTTGAACTGGCAAACTAGAGTATTGTAGAGGGTAGTGGAATTTCCAGTGTAGCGGTGAAATGCGTAGAGATTGGAAGGAACATCAGTGGCGAAGGCGGCTACCTGGACAAATACTGACACTGAGGCACGAAAGCGTGGGGAGCAAACAGGATTAGATACCCTGGTAGTCCACGCCGTAA
+
GGGGGGGGGGGGGGGGGGGGFGGFGGGGGGGGGGGGGGGGGGGGGGGGGGGEGGGGGGGGGGGGGGGGGGGFFGGGGGGGGGGGGGGGGGGGGGGGGGGGGGGGGGGGGGGGGGGGGGGGGFGFAFGGGGGGGGGGGGGGFGGGGGGGGGGGGGGGGGFGGGGGGGGGGGGGGGGGFFGGGGGGFGGGGGGGGGGGGGGGGGGGGGGGGGGGGGGGGFGGGGGGCGGCFEGGGGGFGGGGGG><9BGG?FFFBFDG7?<FGGCG=FFFFFFFBGF:>:B9DG
@M02352:288:000000000-CKWC8:1:1101:22977:12798 1:N:0:TAGCGCTC+CTAAGCCT
TACGGAGGGGGTTAGCGTTGTTCGGAATTACTGGGCGTAAAGCGTACGTAGGCGGATCAGAAAGTAAGGGGTGAAATCCCAGGGCTCAACCCTGGAACTGCCTCTTAAACTCCTGGTCTTGAGTTCGAGAGAGGTGAGTGGAATTCCGAGTGTAGAGGTGAAATTCGTAGATATTCGGAGGAACACCAGTGGCGAAGGCGGCTCACTGGCTCGATACTGACGCTGAGGTACGAAAGTGTGGGGAGCAAACAGGATTAGATACCCTGGTAGTCCACACCGTAA
+
GFFGG@FCFEDFGFGGGFBCF@FFGGGGGGGGFDGGGFEEGGGGGDGGGGGGGGGGGGGGFFGGGGGGFGGCFGGGGGGGGGGGEFFGGGFGGGGGGGGGGGGGGFGGGGFDFGGGGGFGGGGGGGGGGGGGGGFGFGGGFFFFGGGGGGFEG@CGCGGG@FFGGGGGGGDFFCFGGGGGGGGGGGGGGGGGGGGGGG5EGGEGGGGGGGGGGDGGDGGGFEDGECFGGDFGGGGFGGGGGGFFFFGGGGFFF?GF??<FFGGG4>DFFFDAFGFB(:>45C
@M02352:288:000000000-CKWC8:1:1101:28767:12840 1:N:0:TAGCGCTC+CTAAGCCT
TACGGAGGATCCAAGCGTTATCCGGAATCATTGGGTTTAAAGGGTCCGTAGGTGGATAATTAAGTCAGAGGTGAAATCTTGCCGCTTAACGGTAAAATTGCCTTTGATACTGGTTGTCTTGAGTTATTATGAAGTGGTTAGAATATGTAGTGTAGCGGTGAAATGCATAGATATTACATAGAATACCAATTGCGAAGGCAGATCACTAATAATTAACTGACACTGATGGACGAAAGCGTGGGGAGCGAACGGGATTAGATACCCCGGTAGTCCACGCCGTAA
+
GGGGGGGGEGGGGGGGGGGGGGGGGGGGGGGGGGGGGGGGGGGGGGGGEFFGFGGGGGGGGGGGGGGGGGGGGGGGGGGGGGGGGGGGGGGGGGGGGGGGGGGGGGGGGGGGGGGGGGGGGGGGGGGGGGGGGGGGGGGGGGGGGGGGGGGGGGGGGGGGGGGGGGGGGGGGGGGGGGGGGGGGFFGGGGGGGGGGGGGGGGGGGGGGGGGGGGGGGGGFGGGGGGGGGGGGGGGFGGGGGGFFFFGGGGFFFFGGD@FFGGGG>>DEFFFFFGFFFFFFGG
@M02352:288:000000000-CKWC8:1:1101:28754:12853 1:N:0:TAGCGCTC+GTAAGCCT
TACGGAGGATCCAAGCGTTATCCGGAATCATTGGGTTTAAAGGGTCCGTAGGTGGATAATTAAGTCAGAGGTGAAATCCTGCCGCTTAACGGTAAAATTGCCTTTGATACTGGTTGTCTTGAGTTATTATGAAGTAGTTAGAATATGTAGTGTAGCGGTGAAATGCATAGATATTACATAGAATACCAATTGCGAAGGCAGATTACTAATAATTAACTGACACTGATGGACGAAAGCGTGGGGAGCGAACGGGATTAGATACCCTGGTAGTCCACGCCGTAA
+
GGGGGGGGGGGGGGGGGGGGGGFGGFGGGGGGGGGGGGGFFGGGGGGGGGGGFGGFGGGGGGEEGGGGGGGGGGFGGG8FGG,CFG:FGG+:FF7FGFGGGGGGGGGGGGGGGGG8FGGGGFGGGGGGGGGGGGG,CFFFGGAFFGGGDFGFGGGGGGGGGGGGFGGGGGGGCGFCGCFCFAFEAGFGGGGGGDEG>EGGGGG9?CGG?CFGG9@CFGGGGGGGGGGGGGGCCGGFGGGG78>4>F:CED)76?GGB=AFGGGG?FGFA?DFFGFBFFFFGD
@M02352:288:000000000-CKWC8:1:1101:26090:12941 1:N:0:TAGCGCTC+CTAAGCCT
TACGAGGGGTGCAAGCGTTAATCGGAATTACTGGGCGTAAAGCGTGCGTAGGTGGTTTGTTAAGCAAGATGTGAAAGCCCCGGGCTCAACCTGGGAACTGCATTTTGAACTGGCAAACTAGAGTACTGTAGAGGGTGGTGGAATTTCCAGTGTAGCGGTGAAATGCGTAGAGATTGGAAGGAACATCAGTGGCGAAGGCGGCCACCTGGACAGATACTGACGCTGAGGAACGAAAGCGTGGGGAGCGAACAGGATTAGATACCCTGGTAGTCCACGCCGTAA
+
GGGG6CFGGEGGGGGGGGGD<FGGGGGGGGGGGGGGGGEGGGCGCGCFGGGGCFGFCEGGGGGGFFGGGGGGGGGGGGGGFGGEGGGGGGGFGGFFFGGGGGGFGGGGGGGGGGGGEFGCGFFEGFGG=FGGGGGEF>>CGGGGGGGGGGGGGGGFFGCGGGGGGFGEDDDF9?BCGGFGGGGCFCGGGFGGEGEGGG>CGCEGGGGGCFFFFGGGGGGGF8/*8DCGGCFDGGGFGGGEGGE?>BDGG<DFF6FG?646:<EFF5<@47))=FF64:E37C
@M02352:288:000000000-CKWC8:1:1101:23861:12947 1:N:0:TAGCGCTC+CTAAGCCT
TACGGAGGGTCCGAGCGTTAATCGGAATTACTGGGCGTAAAGCGCGCGTAGGTGGATTGGTCAGTCAGATGTGAAAGCCCAGGGCTCAACCTTGGAACTGCATCTGATACTGCTAGTCTAGAATACAGTAGAGGGTAGTGGAATTTCCTGTGTAGCGGTGAAATGCGTAGATATAGGAAGGAACACCAGTGGCGAAGGCGACTACCTGGACAAATACTGACACTGAGGCACGAAAGCGTGGGGAGCAAACAGGATTAGATACCCTGGTAGTCCACGCCGTAA
+
GGGGGGGGGGGGGGGGGGGE,EFGGGGGGGGGGGGGGGGGGGGGGGGGGGGGCFGGGGGGGGGGGGGGGGGGGGGGGGGGGGGGGGGGGGGFGGGGGGGGGGFGGGGGGGGGGGFGGGGGGGFFGGGGEGGGGGGGGGGGGGGGG9FGGGGGGGFGGGGGGGGGGGGGGGGGGGGFGGGGGGGGGGGGGGGGGGGGGGGGGGG>FGFGGGFGFGGGGGGGGGGGGGGGGGGGGGGFGGGGDGFFFFGFFGFFFFGGB?>FFGGGFFGFFFFFFGF<FFFFGG
@M02352:288:000000000-CKWC8:1:1101:28036:12991 1:N:0:TAGCGCTC+CTAAGCCT
TACGAGGGGTGCAAGCGTTAATCGGAATTACTGGGCGTAAAGCGTTCGTAGGCGGTTGAATAAGCAAGATGTGAAAGCCCAGGGCTCAACCTTGGAACTGCATTTTGAACTGTTCGACTAGAGTACTGTAGAGGGTGGTGGAATTTCCAGTGTAGCGGTGAAATGCGTAGAGATTGGAAGGAACATCAGTGGCGAAGGCGGCCACCTGGACAGATACTGACGCTGAGGAACGAAAGCGTGGGGAGCGAACAGGATTAGATACCCTGGTAGTCCACGCCGTAA
+
GDE@DFEGGCCGG<FGG@@F<EFFGC@FGGGGFFGGGGGEDGGGEBBFFGGGGGGGGGGGGGGGGGGGGGGEFGDFGGGGFGF:C8FGGFFGDGGCFGGGFFGFG<FBFFGGGGGGBCCGGFGGGGGGGGGFFGDGGGGGEGFGGGGCGGECFGFGEGGEGFGGGGGGGE>BE@FFGGGGGGGGGGGGFGGGGGEDEGDEGGEGGGGGGGGGG??FGGGGGGGGGDG*<FFCG87<DEGGGGFFFDG>CGFFBB4D?FFFGCFFFFGF9B46?C?<FFFFGG
@M02352:288:000000000-CKWC8:1:1101:18898:13021 1:N:0:TAGCGCTC+CTAAGCCT
TACGGAGGGTCCGAGCGTTAATCGGAATTACTGGGCGTAAAGCGCACGCAGGCGGTTTGTTAAGCTAGATGTGAAAGCCCTGGGCTCAACCTGGGAATTGCATTTAGAACTGGCAGGCTAGAGTTTTGGAGAGGGGAGTGGAATTCCAGGTGTAGCGGTGAAATGCGTAGATATCTGGAGGAACATCAGTGGCGAAGGCGACTCCCTGGTCAGTAACTGACGCTCATGTGCGAAAGTGTGGGTAGCGAACAGGATTAGATACCCTGGTAGTCCACACCGTAA
+
GGGGGGGGGG<FGGGGFGGECGGGEGGFGGGGGGGGGGGEFGGFFGGFGDFGGGGGGGGGG@FGGGGGGGGGGGGGFGGGGGGGGGFFFFGGFG7EGGGGGGGGGGGGGGGGFC=CCGGGG9F@DFG@CEFF>FGGEEBFFGFGG?DCFGFGGGGGGGGGGGGGGGGGGGGGGGGGGGGCCFFGGGGGFCFFGGGGECFGGGCGGGGFFGGGGFGGGGGGFGGCEGGGC<FDGGGF*ADGGGFFBFDGCDFFF:GGFF<?CFDF?:DF<BBFBGFFFF5:FC
@M02352:288:000000000-CKWC8:1:1101:20844:13078 1:N:0:TAGCGCTC+CTAAGCCT
TACGAGGGGTGCAAGCGTTAATCGGAATTACTGGGCGTAAAGCGTGCGTAGGTGGTTTGTTAAGCAAGATGTGAAAGCCCCGGGCTCAACCTGGGAACTGCATTTTGAACTGGCAAACTAGAGTATTGTAGAGGGTAGTGGAATTTCCAGTGTAGCGGTGAAATGCGTAGAGATTGGAAGGAACATCAGTGGCGAAGGCGGCTACCTGGACAAATACTGACACTGAGGCACGAAAGCGTGGGGAGCAAACAGGATTAGATACCCTGGTAGTCCACGCCGTAA
+
GGGGFGGGGGGGGGGGGFGGGGGGGGGGGGGGGGGGGFGGGGGGGGGGGGGGFGGFGGGGGGGGGGGGGGGGGGGGGGGGGGGGGGGGGGGGGGGGGGGGGGGGGGGGGGGGGGGGGGGGGGGFGGGGGGGGGGGGGGGGGGGGGGGGGGGGGGGGGGGGGGGGGGGGGGGGGGGGGGGGGGGGGGGGGGGGGGGGGGGGGGGGGGGGGGGGGGGGGGGGGGGGGGGGGGGGGGGFGGGGGGFFFBGGFGFFFFGGBFFBGFGGFFFFFFFFFFFFFFFBGG
@M02352:288:000000000-CKWC8:1:1101:4197:13116 1:N:0:TAGCGCTC+CTAAGCCT
TACGAGGGGTGCAAGCGTTAATCGGAATTACTGGGCGTAAAGCGTGCGTAGGTGGTTTGTTAAGCAAGATGTGAAAGCCCCGGGCTCAACCTGGGAACTGCATTTTGAACTGGCAAACTAGAGTATTGTAGAGGGTAGTGGAATTTCCAGTGTAGCGGTGAAATGCGTAGAGATTGGAAGGAACATCAGTGGCGAAGGCGGCTACCTGGACAAATACTGACACTGAGGCACGAAAGCGTGGGGAGCAAACAGGATTAGATACCCTGGTAGTCCACGCCGTAA
+
GGGG<FGGGGGGGGGGGGGGGGGGGGGGGGGGGGGGGGEGGGGGGGGGGGGGGGGGGGGGGGGGGGGGGGGGGGGGGGGGGGGGGGGGGGGGGGGGGGGGGGGGGGGGGGGGGGGGGGGGGGGFGGGGGGGGGGGGGGGGGGGGGGGGGGGGGGGGGGGGGGGGGGGGGGGGGGGGGFFGGGGGGGGGFGGGGDGGGGGGGGGGGGGGGGGGGGGGGGGGGGGGGFGGGGGGGGGFGGGGGGFFBBGGGGFFFFGGFFFFGGGGFFGFFFFFFGFFFFFFGG
@M02352:288:000000000-CKWC8:1:1101:18466:13141 1:N:0:TAGCGCTC+CTAAGCCT
TACGAGGGGTGCAAGCGTTAATCGGAATTACTGGGCGTAAAGCGTGCGTAGGTGGTTTGTTAAGCAAGATGTGAAAGCCCCGGGCTCAACCTGGGAACTGCATTTTGAACTGGCAAACTAGAGTATTGTAGAGGGTAGTGGAATTTCCAGTGTAGCGGTGAAATGCGTAGAGATTGGAAGGAACATCAGTGGCGAAGGCGGCTACCTGGACAAATACTGACACTGAGGCACGAAAGCGTGGGGAGCAAACAGGATTAGATACCCTGGTAGTCCACGCCGTAA
+
GGGGFGGGGGGGGGGGGGGGGGGGGGGGGGGGGGGGGGGGGGGGGGGGGGGGGGGCGGGGGGGGGGGGGGGGGGGGGGGGGGGGGGGGGGGGGGGGGGGGGGGGGGGGGGGGGGGGGGGGGGGGGGGGGGGGGGGGGGGGGGGGGGGGGGGGGGGGGGGGGGGGGGGGGGGGGGGGGGGGGGGGGGGGGGGGGGGGGGGGGGGGGGGGGGGGGGGGGGGGGGGGGGGGGGGGGGGFGGGGGGFFFFGGGGFFFFCFBFFFGGGGFFFFFFF<FGFFFFF9DD
@M02352:288:000000000-CKWC8:1:1101:7689:13160 1:N:0:TGGCGCTC+CTTAGCCT
TACGGAGGAGGCTAGCGTTGTTCGGAATTATTGGGCTTAAAGGGTGCGTAGGCGGACTGTTAAGTTGGTGGTGAAAGCCCAGGGCTCAACCGTAGAATTGCAGCCAAAACTAGCAGTCTAGAGTACGAGAGAGGTGGGTGGAATTCCAGGTGTAGCGGTGAAATGCGTAGATATCTGGAGGAACACCCGTGGCGAAGGCGGCTCACTGGACCTTAACTGACGCTGAGGCACGAAAGCCAGGGGAGCGAACGGGATTAGATACCCTTGTAGTCCTGGCCGTAA
+
GGGGGGGG7,,,,CFGGGG7F,EGGG,DFG,EFGG8,CFGGG,C,,BCGGGG?FGG7+B,,CFFG,,B+4BFFGGG,,,+,,:FFGGFGGG+F++BD,FFGC,,,3B,BFG,,B,FFGG,DEFG,F+++@FFGGGG7F3FGGEGGG,,,@FGGGG9FGGGGGGG9E:EGGGFFG+++?FGGGGGGG**CFDGGGGGGGGGG5E5+<FGG8***0+<FGFGGGGEGDFG*:FDGE7>***;CGE>FF)9>).7:FGGFFFFFGGG?:DF)9<BF7*(.(86DD
@M02352:288:000000000-CKWC8:1:1101:28506:13170 1:N:0:TAGCGCTC+CTAAGCCT
TACGAGGGGTGCAAGCGTTAATCGGAATTACTGGGCGTAAAGCGTGCGTAGGTGGTTTGTTAAGCAAGATGTGAAAGCCCCGGGCTCAACCTGGGAACTGCATTTTGAACTGGCAAACTAGAGTATTGTAGAGGGGAGTGGAATTCCAGGTGTAGCGGTGAAATGCGTAGATATCTGGAGGAACATCAGTGGCGAAGGCGACTCCCTGGTCAGTAACTGACGCTCATGTGCGAAAGTGTGGGTAGCGAACAGGATTAGATACCCTGGTAGTCCACACCGTAA
+
GGGGFFGGGGGGGGGGGFEEGGGGGGGGGGGGGGGGGFEGGGGGGGGGFGFGFGGEGGGGGGGGGDGGGGGFGGGGGGGGGGGGGGGFFGGGGGGGGGGGGGGGGGGGGGGGGGGGGGGGGFGGGGGGGGGGGGGGGGGGGGGGGGGGGGGGGGGFGGGGGGGGGGGGGGGGG@FFGGGGGGGGCFEGGGGGGGGGGGGGGGGGCFFGGGGGGGGGGGGGGGGGDGGGGGGGGGGDGGGGGGFBFFDGGGFFBBFG?FFFGFFCFFGFFFFFFGF??BFFGD
@M02352:288:000000000-CKWC8:1:1101:10630:13198 1:N:0:TAGCGCTC+CTAAGCCT
TACGAGGGGTGCAAGCGTTAATCGGAATTACTGGGCGTAAAGCGTGCGTAGGTGGTTTGTTAAGCAAGATGTGAAAGCCCCGGGCTCAACCTGGGAACTGCATTTTGAACTGGCAAACTAGAGTATTGTAGAGGGTAGTGGAATTTCCAGTGTAGCGGTGAAATGCGTAGAGATTGGAAGGAACATCAGTGGCGAAGGCGGCTACCTGGACAAATACTGACACTGAGGCACGAAAGCGTGGGGAGCAAACAGGATTAGATACCCTGGTAGTCCACGCCGTAA
+
GGGGCFGGGGGGGGGGGGGFCFGGGGGGGGGGGGGGGGGGGGGGGGGGGGGGGGGGGGDGGGGGGGGGGGGGGGGGGGGGGGGGGGGGGGGGGGGGGGGGGGGGGGGGGGGGGGGGGGGGGGGGGGGGGGGGGGGGGGGGGGGGGGGGGGGGGGGGGGGGGGGGGGGGGGGGGGGGGGGGGGGGFGGGFGGGGGGGGGGGGGGGGGGGGGGGGFGGGGG:EGGGGCGFGGFGGGGFGGGGGGFFFFGGGGFFFFGGF@ABEGGGFFGFFFAA9FFFF?FFG<
@M02352:288:000000000-CKWC8:1:1101:16049:13263 1:N:0:TAGCGCTC+CTAAGCCT
TACGGAGGGGGTTAGCGTTGTTCGGAATCACTGGGCGTAAAGAGCGTGTAGGCGGGTTTGTAAGTTTGAAGTGAAATCCAATGGCTCAACCATTGAACTGCTTTGAAAACTGCTTACCTAGAATATGGGAGAGGTAGATGGAATTTCTGGTGTAGGGGTATAATCCGTAGAGATCAGAAGGAATACCGATTGCGAAGGCGATCTACTGGAACATTATTGACGCTGAGACGCGAAAGCGTGGGGAGCAAACAGGATTAGATACCCTGGTAGTCCACGCCCTAA
+
GGGGGFFGGGGGGGGGGGGGGGGGGGGGCGGGGGGGGGGGGGFGF7@FGGGGGGGGGGGGGGGGGCFG<,CFGGGGGGGGGFGGGGGGGGG+F9DGGGGGGGFGG9FFGGGD9>>=,@FGGFFGCBF=FGGGGGGFACFGGGGGFAFCCGGGGGG9FGG:CGGG@FGGGGG<CFE:ECFFGGGGGGG>7FCFGGGGGGGGE=C8FGGGG84E>EGGFGGGGGGGGGG?9*9DGGGFFGGGGGFFFFGGGGFFFFGGFFFFGGGGFFGFFFFFFC??FF5>GC
@M02352:288:000000000-CKWC8:1:1101:19791:13269 1:N:0:TAGCGCTC+CTAAGCCT
TACGGAGGGGGTTAGCGTTGTTCGGAATTACTGGGCGTAAAGCGCACGTAGGCGGATCAGAAAGTATAGGGTGAAATCCCAGGGCTCAACCCTGGAACTGCCTTGTAAACTCCTGGTCTTGAGTTCGAGAGAGGTGAGTGGAATTCCGAGTGTAGAGGTGAAATTCGTAGATATTCGGAGGAACACCAGTGGCGAAGGCGGCTCACTGGCTCGATACTGACGCTGAGGTGCGAAAGTGTGGGGAGCAAACAGGATTAGATACCCTGGTAGTCCACACCGTAA
+
GGGGGFGGGGGGGGGGGGGGGGGGGGGGGGGGGGGGGGGGGGGGGGGGGGGGGGGGGGGGGGGGGGGGGGGGGGGGGGGGGGGGGGGGGGGGGFGGGGGGGGGCFGFGGGGGGGGGGGGGGGGGGGGGFGGGGGGGGGGGGGGGGGGGGGGGGGGGGGGGGGGGGGGGGGGGGGGFGGGGGGGGGGGGGGGGGGGGGGGGGGGGGGGGGGGGGCCGGGGGGGDEGGGGGFGGGGGFGGGGGGFFFFGGGGFFFFGGFFFFGGFGFFGFFF<AFFFFFBE<GG
@M02352:288:000000000-CKWC8:1:1101:10834:13301 1:N:0:TAGCGCTC+CTAAGCCT
TACGAGGGGTGCAAGCGTTAATCGGAATTACTGGGCGTAAAGCGTGCGTAGGTGGTTTGTTAAGCAAGATGTGAAAGCCCCGGGCTCAACCTGGGAACTGCATTTTGAACTGGCAAACTAGAGTATTGTAGAGGGTAGTGGAATTTCCAGTGTAGCGGTGAAATGCGTAGAGATTGGAAGGAACATCAGTGGCGAAGGCGGCTACCTGGACAAATACTGACACTGAGGCACGAAAGCGTGGGGAGCAAACAGGATTAGATACCCTGGTAGTCCACGCCGTAA
+
GGGG<C7F>FGGGGFGGFGC@6CFGFDGGGGGFFGEGCFGGGGGFCFGFFEGFGF8CFEGGGGGGGGCFGGGGGGGGBAAF:FGEFGEFGG,8=CFGDDFGGFGGGD:EGFGGGEDEGGCGDGGGCFGGGGGGGGG7<E<@FFFC=@FCFGGGGGGGGEGGGC;EFGGE:*,?;<9CCFFGFFG8CFCFGGFEEDGGDCE5EGGDGFGGGD6**+AFGCGFFF?FFCGGDFDGG<ECGGGGGE6,7F*ADFFF<4:?4)=99CDFFGF<*8</*916:B>3*
@M02352:288:000000000-CKWC8:1:1101:21101:13305 1:N:0:TAGCGCTC+CTAAGCCT
TACGGAGGGTGCAAGCGTTACTCGGAATCACTGGGCGTAAAGAGCGTGTAGGCGGGTTTGTAAGTTTGAAGTGAAATCCAATGGCTCAACCATTGAACTGCTTTGAAAACTGCTTACCTAGAATATGGGAGAGGTAGATGGAATTTCTGGTGTAGGGGTAAAATCCGTAGAGATCAGAAGGAATACCGATTGCGAAGGCGATCTACTGGAACATTATTGACGCTGAGACGCGAAAGCGTGGGGAGCAAACAGGATTAGATACCCTGGTAGTCCACGCCCTAA
+
GGGGGCGGGGGGGGGGGGGGGGGGGGGGGGGGGGGGGGGGGGGGGGGGGGGGGGGGGGGGGGGGGGGGGGGGGGGGGGGGGGGGGGGGGGGGGGGGGGGGGGGGGGGGGGGGGGGGGGGGGGGGGGGGGGGGGGGGGGGGGGGGGGGGGGGGGGGGGGGGGGGGGGGGGGGGGGGGGGGGGGGGGGGGGGGGGGGGGGGGGGGGGGGGGGGGGGGGGGGGGGGGGGGGGGGGGGGFGGGGGGFFFBGGGGFFFFGGFFFFGGGGFFGFFFFFFGFFFFFFGG
@M02352:288:000000000-CKWC8:1:1101:18498:13307 1:N:0:TAGCGCTC+CTAAGCCT
TACGGAGGGGGTTAGCGTTGTTCGGAATTACTGGGCGTAAAGCGCACGTAGGCGGATCAGAAAGTATAGGGTGAAATCCCAGGGCTCAACCCTGGAACTGCCTTATAAACTCCTGGTCTTGAGTTCGAGAGAGGTGAGTGGAATTCCGAGTGTAGAGGTGAAATTCGTAGATATTCGGAGGAACACCAGTGGCGAAGGCGGCTCACTGGCTCGATACTGACGCTGAGGTGCGAAAGTGTGGGGAGCAAACAGGATTAGATACCCTGGTAGTCCACGCCCTAA
+
GGGGGEGGGGGGGGGGGGGGGGGGGGGGGGGGGGGGGGGGFFGGGGGGGGGGGGGGGGGGGGGGGFGGGGGGGGGGGGGGGGGGGGGGGGDGGGGGGGGGGGGGGGGGGGGGGGGGGGGGGGGGGGGGGGGGGGGGGGGGGGGGGGGGGGGGGGGFGGGGFGGGGGGGGGGGGGGGGGGGGGGGGGGGGGGGGGGGGGGGGGGGGGGGGGGGGGGGGGGGGGGGGGGGGFGGGC>@CGGGGGF?BFGGGGFFFFGGFFFFGGGGFFGFFFFFFGFFFF>9FC
@M02352:288:000000000-CKWC8:1:1101:10841:13318 1:N:0:TAGCGCTC+CTAAGCCT
TACGAGGGGTGCAAGCGTTAATCGGAATTACTGGGCGTAAAGCGTGCGTAGGTGGTTTGTTAAGCAAGATGTGAAAGCCCCGGGCTCAACCTGGGAACTGCATTTTGAACTGGCAAACTAGAGTATTGTAGAGGGTAGTGGAATTTCCAGTGTAGCGGTGAAATGCGTAGAGATTGGAAGGAACATCAGTGGCGAAGGCGGCTACCTGGACAAATACTGACACTGAGGCACGAAAGCGTGGGGAGCAAACAGGATTAGATACCCTGGTAGTCCACGCCGTAA
+
GGGGFGGGGGGGGGGGGGGGCEFGGGGGGGGGGGGGGEGGGGGGGGGGGGGGEGGFGGGGGGGGGGGGGGGGGGGGGGGGGGGGGGGGGGGGGGGGGGGGGGGGGGGGGGGGGGGGGGGGGGGGGGGGGGGGGGGGGGGGGGGGGGGGGGGGGGGGGGGGGGGGGGGGGGGGGGGGGGGGGGGGGDGGGGGGGGGGGGGGGGGGGGGGGGGGGGGGGGGGGCGGGGFGDEGGGGGFGGGGGGFFBFGFGGFFFFGGFFFFGGGFFFGFFFFFFGFF>?EFGC
@M02352:288:000000000-CKWC8:1:1101:3172:13335 1:N:0:TAGCGCTC+CTAAGCCT
TACGGAGGGGGTTAGCGTTGTTCGGAATTACTGGGCGTAAAGCGTACGTAGGCGGATTGGAAAGTTGGGGGTGAAATCCCAGGGCTCAACCCTGGAACTGCCTCCAAAACTATCAGTCTAGAGTTCGAGAGAGGTGAGTGGAATTCCAAGTGTAGAGGTGAAATTCGTAGATATTTGGAGGAACACCAGTGGCGAAGGCGGCTCACTGGCTCGATACTGACGCTGAGGTACGAAAGTGTGGGGAGCAAACAGGATTAGATACCCTGGTAGTCCACACCGTAA
+
GGGGGGGGGGGGGGGGGGGGGGGDGDGGGGGGGGGGGGGGGGGGGGGGGGGGGGGGGGGGFG9FGGGGGGGGGGGGGGGGGGGGGGGGGGGGGGGGGBFGGGGGGGGGGGGFFGGGGGGGGGGGGGGGGGGGGDGGFGGGGGFGGGGGGGGGGGGGGGGFGGGGGGGGGGGGGGGGGGGGGGGGGGGGGGGGGGGEEGFEDDGGGGGGGGFGGEGGGGGCFEGGGGGGGFFDGFDBDFGGGG>?>FGGFFFFBFGGBFFFFGGGFFGFFFFFF*031:>(79
@M02352:288:000000000-CKWC8:1:1101:10185:13386 1:N:0:TAGCGCTC+CTAAGCCT
TACGGAGGGTGCGAGCGTTAATCGGAATTACTGGGCGTAAAGCGCACGCAGGCGGTTTGTTAAGCAAGATGTGAAAGCCCCGGGCTCAACCTGGGAACTGCATTTTGAACTGGCAAACTAGAGTATTGTAGAGGGTAGTGGAATTTCCAGTGTAGCGGTGAAATGCGTAGAGATTGGAAGGAACATCAGTGGCGAAGGCGGCTACCTGGACAAATACTGACACTGAGGCACGAAAGCGTGGGGAGCAAACAGGATTAGATACCCTGGTAGTCCACGCCGTAA
+
GGGGGGGGGGGGGGGGGGGGCFGGGGGGGGGGGGGGGGGGGGGGGGGGGGGGGGGFFGGGGGGEGFGGGGGGGGGGGGGGGGGGGGGGGGGGGGGGGGGGGGGGGGGGGGGGGFGGGGGGGGGGGGGGGGGGGGGGGGGGGGGGGGGGGGGGGGGGGGGGGGGGGGGGGGGGGGGGGGGGGGGGGGGFGGGGGGGGGGGGGGGGGGGGGGGGGGGGGGGGGGGGGGGGF=FGGGGFGGGGGGEBFFGGGGFFFFCDBFFFFGGGFFG?AFFFFGFB;?F>GD
@M02352:288:000000000-CKWC8:1:1101:25272:13456 1:N:0:TAGCGCTC+CTAAGCCT
TACGGAGGGTCCGAGCGTTAATCGGAATTACTGGGCGTAAAGCGCGCGTAGGTGGTTATTTAAGCTAGATGTGAAAGCCCAGGGCTCAACCTTGGAACTGCATTTAGAACTGGGTAACTAGAGTACAGTAGAGGGTAGTGGAATTTCTTGTGTAGCGGTGAAATGCGTAGATATAAGAAGGAACACCAGTGGCGAAGGCGACTGCCTGGACTGATACTGACACTGAGGTGCGAAAGCGTGGGGAGCAAACAGGATTAGATACCCTGGTAGTCCACGCCGTAA
+
GGGGGGGGGGGGGGGGGGGGFGGGGGGGGGGGGGGGGGGGGGGGGGGGGGGGFFGGGGGGGGGGGGGGGGGGGGGGGGGGGGGGGGGGGGGGGGGGGGGGGGGGGGGGGGGGGGGGGGGGGGGGGGGGGGGGGGGGGGGGGGGGGGGGGGGGGGGGGGGGGGGGFGGGGGGGGGGGGGGGGGGGGGGGGGGGGGGGGGGGGGGGGGGGGGGGGGGFFGGGGGGGGGGGGGGGGGGEGGGGGGFFFFGGGGFFFFGGFFFFGGGGFFFFFFBFFGFFFFFFGG
@M02352:288:000000000-CKWC8:1:1101:12766:13479 1:N:0:TAGCGCTC+CTAAGCCT
TACGAGGGGTGCAAGCGTTACTCGGAATTACTGGGCGTAAAGCGTGCGTAGGTGGTTTGTTAAGCAAGATGTGAAAGCCCCGGGCTCAACCTGGGAACTGCATTTTGAACTGGCAAACTAGAGTATTGTAGAGGGTAGTGGAATTTCCAGTGTAGCGGTGAAATGCGTAGAGATTGGAAGGAACATCAGTGGCGAAGGCGGCCACCTGGACAAATACTGACACTGAGGCACGAAAGCGTGGGGAGCAAACAGGATTAGATACCCTGGTAGTCCACGCCGTAA
+
GGGGFGGGGGGGGGGGGGGG7EFGGEGGGGGGGGGGGGGGGGGGGGGGGGGGGGGGGGGGGFGGGFGGGGGGGGGGGGGGGGGGGDGGGGGGGGGGGGGGGGGGGGGGGCFGGGFGGGGGGFGFGGGGGGGGGGGGGGGGGGGGGGGGGGGGGGGGGGGGGGGGGGGGGGGGFGGGGGGGGGGGGGGGGGGGGGGGGGGGGGGGGGGGGGGGGGGGGGGGGGGGGGGGGGGGGGGFGGGGGGFFFFGGGGFFFFGGBFFFGGGGFFGFFFBFFFFFFBF>DD
@M02352:288:000000000-CKWC8:1:1101:12298:13530 1:N:0:TAGCGCTC+CTAAGCCT
TACGGAGGGGGTTAGCGTTGTTCGGAATTACTGGGCGTAAAGCGTACGTAGGCGGATTGGAAAGTTGGGGGTGAAATCCCAGGGCTCAACCCTGGAACTGCCTCCAAAACTATCAGTCTAGAGTTCGAGAGAGGTGAGTGGAATTCCAAGTGTAGAGGTGAAATTCGTAGATATTTGGAGGAACACCAGTGGCGAAGGCGGCTCACTGGCTCGATACTGACGCTGAGGTACGAAAGTGTGGGGAGCAAACAGGATTAGATACCCTGGTAGTCCACACCGTAA
+
GGGGGGGGGGGGGGGGGGGGGGGGGGGGGGGGGGGGGGGGGGGGGGGGGGGGGGGGGGGGGGGGGGGGGGGGGGGGGGGGGGGGGGGGGGGGGGGGGGGGGGGGGGGGGGGGGGGGGGGGGGGGGGGGGGGFGGGGGGGGGGGGGGGGGGGGGGGGGGGGGGGGGGGGGGGGGGGGGGGGGGGGGGGGGGGGGGGGGGGGGGGGFGCFGGGGGGGGGGGGGGGGGGGGGGGGGGG@GGGGGGFFFFGFGGFFFFGGFFFFGGGGFFGFFFFFFGFFFFFB3>
@M02352:288:000000000-CKWC8:1:1101:7367:13556 1:N:0:TAGCGCTC+CTAAGCCT
TACGGAGGGGGTTAGCGTTGTTCGGAATTACTGGGCGTAAAGCGTACGTAGGCGGATCAGAAAGTATGGGGTGAAATCCCAGGGCTCAACCCTGGAACTGCCTCATAAACTCCTGGTCTTGAGTTCGAGAGAGGTGAGTGGAATTCCAAGTGTAGAGGTGAAATTCGTAGATATTTGGAGGAACACCAGTGGCGAAGGCGGCTCACTGGCTCGATACTGACGCTGAGGTACGAAAGTGTGGGGAGCAAACAGGATTAGATACCCTGGTAGTCCACACCGTAA
+
GGGGGFGGGGGGGGGGGGGGGGGGGGGGGGGGGGGGGFGGGGGGGGGGGGGGGGGGGGGGGGGGGGGGGGGGGGGGGGGGGGGGGGGGGGGGGGGGGGGGGGGGGGGGGFFGGGGGGGGGGGGGGGGGGGGGGGGGGGGGGGGGGGGGGGGGGGGGGGGGGGGGGGGGGGGGGGGGGGGGGGGGGGGGGGGGGGGGGGGGGGGGGGGGGGGGGGGGGGGGGGGGEGGGGGGGGGGFGGGGGGFFFFGGGGFFFFFGDFFFGGGGFFGFFFFFFGFFFFFFGG
@M02352:288:000000000-CKWC8:1:1101:2425:13562 1:N:0:TAGCGCTC+CTAAGCCT
TACGGAGGGGGTTAGCGTTGTTCGGAATTACTGGGCGTAAAGCGCACGTAGGCGGATCAGAAAGTATAGGGTGAAATCCCAGGGCTCAACCCTGGAACTGCCTTGTAAACTCCTGGTCTTGAGTTCGAGAGAGGTGAGTGGAATTCCGAGTGTAGAGGTGAAATTCGTAGATATTCGGAGGAACACCAGTGGCGAAGGCGGCTCACTGGCTCGATACTGACGCTGAGGTGCGAAAGTGTGGGGAGCAAACAGGATTAGATACCCTGGTAGTCCACACCGTAA
+
GGGGGFFGEFC@CFFGGGGGGGGGGGGGGGGGGGGGGGGGGGGGGDGGGGGGDGGGGGGG9FGGGGGF?EFGGGGGGFEEGGGGGGGGGGGGGGGGGGGGGG<FFFGFGGGFGGGGFGGGFFGGGGGGGGGGGGGGCGGGGGGGGGGGGGGGGFGGGGGGGGGGGGGGGGGGGGGFBEECEGGGDGGGGGGGGGGGGG8CCEGGGGGGGGGGGGGGGGGGGDGEGGGGEFGGGDGFGGGGGG@30>GCGGFFFFGGFFFFGGGGFFGF2@DBFGFFFFF6FD
@M02352:288:000000000-CKWC8:1:1101:8272:13576 1:N:0:TAGCGCTC+CTAAGCCT
TACGAGGGGTGCAAGCGTTAATCGGAATTACTGGGCGTAAAGCGTGCGTAGGTGGTTTGTTAAGCAAGATGTGAAAGCCCCGGGCTCAACCTGGGAACTGCATTTTGAACTGGCAAACTAGAGTATTGTAGAGGGTAGTGGAATTTCCAGTGTAGCGGTGAAATGCGTAGAGATTGGAAGGAACATCAGTGGCGAAGGCGGCTACCTGGACAAATACTGACACTGAGGCACGAAAGCGTGGGGAGCAAACAGGATTAGATACCCTGGTAGTCCACGCCGTAA
+
FEDGDGGGGGGGGGGCFCFGFFFFECCFGGGGGGGGGFEGGGGGFGCGGGGGGGGFGCGGGGGGGGGGGGGGFGGGGEGFGGGGGFGCFFGGGGGGGCFGGGGGGGGGFGGFGGGGGGGGGGGGGGGGGGGGGGGFGGGFFGFGG9F9FFFGGGGGGGGGGGGGGGGBEGDFGCEGGGGFGGGGGGEGGGFGGGGGGGGGGECGFGCEGGGGGGGGGGGGGGGGGGGGGGGGGGGFGGDGEGFFFFGGGGFFFFGGFFBFGGGGFFGFFFFFFCFFB?FBGG
@M02352:288:000000000-CKWC8:1:1101:7215:13609 1:N:0:TAGCGCTC+CTAAGCCT
TACGGAGGGTGCAAGCGTTATCCGGATTTACTGGGTTTAAAGGGTGCGCAGGCGGTAATTTAAGTCAGTGGTGAAAGCCTACAGCTCAACTGTAGAACTGCCATTGATACTGGATTACTTGAGTGTGGTAGAGGTAGGCGGAATGAGTCATGTAGCGGTGAAATGCATAGATATGACTCAGAACACCGATTGCGAAGGCAGCTTACTAAACCATTACTGACGCTCATGCACGAAAGCGTGGGGAGCGAACAGGATTAGATACCCTGGTAGTCCACGCCCTAA
+
GGGGGGGGGGGGGGGGGGGGGGGGGGGGGGGGGGGGGGGGGGGGGGGGGGGGGGGGGGGGGGGGGGGGGGGGGGGGGGGGGGGGGGGGGGGGGGGGGGGGGGGGGGGGGGGGGGGGGGGGGGGGGGGGGGGGGGGGGGGGGGGGGGGGGGGGGGGGGGGGGGGGGGGGGGGGGGGGGGGGGGGGGGGGGGGGGGGGGGGGGGGFGGGGGGGGGGGGGGGGGGGGGGGGGGGGGGGFGGGGGGEFFFGGGGFFFFGGBFFFGGGGFFGFFFFFFGFFFFFFGG
@M02352:288:000000000-CKWC8:1:1101:20399:13685 1:N:0:TAGCGCTC+CTAAGCCT
TACGGAGGGTCCGAGCGTTAATCGGAATTACTGGGCGTAAAGCGCGCGTAGGTGGATTGGTCAGTCAGATGTGAAAGCCCAGGGCTCAACCTTGGAACTGCATTCAAAACTGGCGAACTAGAGTATGGTAGAGGTGAGTGGAATTTCCTGTGTAGCGGTGAAATGCGTAGAGATGGGAAGGAACATCAGTGGCGAAGGCGACTCACTGGACCAATACTGACACTGAGGTGCGAAAGCGTGGGTAGCAAACAGGATTAGATACCCTGGTAGTCCACGCCGTAA
+
GGGGGCGGGGGGGGGGGGGGGGGGGGGGGGGGGGGGGGGGGGGGGGGGGGGGFGGGGGGGGGGGGGGGGGGGGGGGGGGGGGGGGGGGGGGGGGG,EGGGGGGGFFGGGGGGGGGGGGGGGFGGGGGGGGGGGGGGGGGGGGGGGGGGGGGGGGGGGGGGGGGGGGGGGGGGGGGGGGFGGGGGGGGGGGGGGGGGGGGGGGGGGGGGGGGGGGGFGGGGGGGGGGGGGGGGGGGFGGGGGGFFFFGGGGFFFBGGFFFFGGGGFFGFFFFAFGFBFFFFGG
@M02352:288:000000000-CKWC8:1:1101:21799:13698 1:N:0:TAGCGCTC+CTAAGCCT
TACGGAGGGTGCAAGCGTTACTCGGAATCACTGGGCGTAAAGAGCGTGTAGGCGGGTTTGTAAGTTTGAAGTGAAATCCAATGGCTCAACCATTGAACTGCTTTGAAAACTGCTTACCTAGAATATGGGAGAGGTAGATGGAATTTCTGGTGTAGGGGTAAAATCCGTAGAGATCAGAAGGAATACCGATTGCGAAGGCGATCTACTGGAACATTATTGACGCTGAGACGCGAAAGCGTGGGGAGCAAACAGGATTAGATACCCTGGTAGTCCACGCCCTAA
+
GGGGGGGGGGGGGGGGGGGGGGGGEGGGFGGGGGGGGGGGGGGGGGGGGGGGGGGGGGGGGFGGGGGGGGGGGGGGGGGGGGGGGGGGGGG:FGGGGGGGGGGGGGGGGGGGGGGGGGGGGGFGGGGGGCFEGGGGGGGGGGGGGGGGGGGGGGGGGGGGGGGGGGGGGGGGGGGGGCGGGGCFFGGGGGGGGGGGGGGGGGGFCGGGGGGGGGFGGGGGGGGGGGGGGGGGGGGFGGGGGGF?F)9DGFFFFFGFDFBFGGGGFFGF<FFFFGFFFB39GD
@M02352:288:000000000-CKWC8:1:1101:11195:13724 1:N:0:TAGCGCTC+CTAAGCCT
TACGAGGGGTGCAAGCGTTAATCGGAATTACTGGGCGTAAAGCGTGCGTAGGTGGATTGGTCAGTCAGATGTGAAAGCCCAGGGCTCAACCTTGGAACTGCATCTGATACTGCTAGTCTAGAATACAGTAGAGGGTAGTGGAATTTCCTGTGTAGCGGTGAAATGCGTAGATATAGGAAGGAACACCAGTGGCGAAGGCGACTACCTGGACTGATATTGACACTGAGGTGCGAAAGCGTGGGGAGCAAACAGGATTAGATACCCTGGTAGTCCACGCCGTAA
+
GGGGFGGGGGGGGGGGGFGG<CEFGGGGGGGGGGGGGGGGGGGGGGGGGGGGFGGGGGGGGGGGGGGGGGGGGGGGGGGGGGGGGGGGGGGGGGGGGGGGGGGGGGGGGGGGGGGGGGGGGGGGGGGFGGGGGGGGGGGGGGGGGGGGGGGGGGGGGGGGGGGGGGGGGGGFGGGGGGGGGGGGGGGGGGGGGGGGGGGGGGGGGGGGGGGGGGFGGGGGGGGGGGGGGGGGGGGFGGGGGGFFFFGFFGFFFFGGFFFFGGGGFFGFFFFFFGFFFFFFGD
@M02352:288:000000000-CKWC8:1:1101:24109:13740 1:N:0:TAGCGCTC+CTAAGCCT
TACGGAGGGTCCGAGCGTTATCCGGAATCATTGGGTTTAAAGGGTCCGCAGGCGGTCAATTAAGTCAGAGGTGAAATCCCATAGCTTAACTATGGAACTGCCTTTGATACTGGTTGACTTGAGTCATATGGAAGTAGATAGAATGTGTAGTGTAGCGGTGAAATGCATAGATATTACACAGAATACCGATTGCGAAGGCAGTCTACTACGTATGTACTGACGCTCATGGACGAAAGCGTGGGGAGCGAACAGGATTAGATACCCTGGTAGTCCACGCCGTAA
+
GGGFG7CFGEFGGCFGGGGGGFFGG:FFGGGGFGGGGGGGGGGGGGGGGEGGGGGGGGGGGDGGGGGGGGGGGGGGGGGGGGGGGGGGGGGGGGGGGGGGGFGGGGGGGGGGGGGGFGGGGGGGGGGGGGGGGGGGGGGGGGGGGGGGGGGGGGGGGGGGGGGGGGGGGGGFGGGGGGGGGGGFGGGCFGGGGGGGGGGGGGGGGGGGFEFGGGGGGGGGGGGCGGGGGGGGGCD@GGGGGGE?FFGGGGFFFBGGFFBFGGGGFFFFFFFFFGFFFFFFGG
@M02352:288:000000000-CKWC8:1:1101:20259:13752 1:N:0:TAGCGCTC+CTAAGCCT
TACAGAGGGTGCAAGCGTTAATCGGAATTACTGGGCGTAAAGCGCGCGTAGGTGGTTTGTTAAGTCGGATGTGAAAGCCCAGGGCTCAACCTTGGAATTGCACCCGATACTGGCAGGCTAGAGTACGATAGAGGAGTGTGGAATTTCCTGTGTAGCGGTGAAATGCGTAGATATAGGAAGGAACATCAGTGGCGAAGGCGACACTCTGGATTGATACTGACACTGAGGTGCGAAAGCGTGGGGAGCAAACAGGATTAGATACCCTGGTAGTCCACGCCGTAA
+
GGGGGGGGGGGGGGGGGGGGGGGGGGGGGGGGGGGGGGGGGGGGGGGGGGGGGGGFGGGGGGGGGGGGGGGGGGGGGGGGGGGGGGGGGGGGGGGGGGGGGGGFGGGGGGGGGGGGGGGGGGGGGGGGGGGGGGGGFGGGGGGGGGGGGGGGGGGGGGGGGGGGGGGGGGGFG9FGGGGFGGGGFFGGGGGGGGGGGGGGGGEGECFGGGGGGGGGFFGGGGGGGGGGGDGGGEGEGGGGGGFFFDGGGGFFFFFGDFFFGGGGFFGFAFFBFF@B>?B6DD
@M02352:288:000000000-CKWC8:1:1101:10511:13753 1:N:0:TAGCGCTC+CTAAGCCT
TACGGAGGGTCCGAGCGTTAATCGGAATTACTGGGCGTAAAGCGCACGCAGGCGGTTTGTTAAGCTAGATGTGAAAGCCCTGGGCTCAACCTGGGAATTGCATTTAGAACTGGCAGGCTAGAGTTTTGGAGAGGGGAGTGGAATTCCAGGTGTAGCGGTGAAATGCGTAGATATCTGGAGGAACATCAGTGGCGAAGGCGACTCCCTGGTCAGTAACTGACGCTCATGTGCGAAAGTGTGGGTAGCGAACAGGATTAGATACCCTGGTAGTCCACACCGTAA
+
GGGGGGGGGGGGGGGGGGGG<@FGGEGGGGGGGGGGGGGGGGGGGGGGGGGGGGGFGGGGGGGGGGGGGGGGGGGGGGGGGGGGGGFGFGGGGGGGGGGGGGGGGGGGGGGGGGGGGDGGGEGFGGGGGGGGGGGGGGGFGGGGGGGGGGGGGGGGGGGGGGGGGGGGGGGFGGGGGGGGGGGGGGGGGGGGGGEGGGGGGGGEGGGGGGGGGGGGGGGGGGGGGGGGGGGGGDGFGGGGGGFFFFGGGGFFFBGGFFFFGGGGFFGFFFFFFDFFBFFFGG
@M02352:288:000000000-CKWC8:1:1101:15867:13850 1:N:0:TAGCGCTC+CTAAGCCT
TACGAGGGGTGCAAGCGTTAATCGGAATTACTGGGCGTAAAGCGTGCGTAGGTGGTTTGTTAAGCAAGATGTGAAAGCCCCGGGCTCAACCTGGGAACTGCATTTTGAACTGGCAAACTAGAGTATTGTAGAGGGTAGTGGAATTTCCAGTGTAGCGGTGAAATGCGTAGAGATTGGAAGGAACATCAGTGGCGAAGGCGGCCACCTGGACAGATACTGACGCTGAGGAACGAAAGCGTGGGGAGCGAACAGGATTAGATACCCTGGTAGTCCACGCCGTAA
+
GGGGFGGGGGGGGGGGGGGGFGGGGGGGGGGGGGGGGFGGGGGGGGGGGGGGFGGFGGGGGGGGGGGGGGGGGGGGGGGGGGGGGGGGGGGGGGGGGGGGGGGGGGGGGGGGGGGGGGGGGGGGGGGGGGGGGGGGGGGGGGGGGGGGGGGGGGGGGGGGGGGGGGGGGGGGGGGGGGGGGGGGGGGGGGGGGGGGGGGGGGGGGGGGGGGGGGGGGGGGGGGGGGGGGGGGGGGFGGGGGGFFFFGGGGFFFFGGFFFFGGGGFFGFFFFFFGFBFFE>GG
@M02352:288:000000000-CKWC8:1:1101:29046:13864 1:N:0:TAGCGCTC+CTAAGCCT
TACGAGGGGTGCAAGCGTTAATCGGAATTACTGGGCGTAAAGCGTACGTAGGCGGTTTGTTAAGCAAGATGTGAAAGCCCAGGGCTCAACCTTGGAACTGCATTTTTAACTGGCAAACTAGAGTACTGTAGAGGGTGGTGGAATTTCCAGTGTAGCGGTGAAATGCGTAGAGATTGGAAGGAACATCAGTGGCGAAGGCGGCCACCTGGACAGATACTGACGCTGAGGTACGAAAGCGTGGGGAGCGAACAGGATTAGATACCCTGGTAGTCCACGCCGTAA
+
GGGG-BFEG@FGGFGGGFCCFEFGGFGGGGGGGGGGGGGGFGGG@FEGGGG:FGGGEFFFFFGGGGGGCEGFFGGGCGGGGGGGGGGGGGGG9AEDGGGGGEGGGGGGGGGGGGGAFGGFFAGFGGFGGGGGGGGGGGGCFGGGGGGCGGGGGCGGGGGGFGGFFDGGCE5FCFGGGGGGGGGGGCGGGGGGGDGDGDGGGGGGGGGGGGGGG?CFGGGGGGDGGGGGGGGGGGCBGGGGGEFBFFGGEGEFF?GGFFFFGGGGFFGF<FFBFGFFFFEBDD
@M02352:288:000000000-CKWC8:1:1101:18590:13892 1:N:0:TAGCGCTC+CTAAGCCT
TACGAGGGGTGCAAGCGTTAATCGGAATTACTGGGCGTAAAGCGTGCGTAGGTGGTTTGTTAAGCAAGATGTGAAAGCCCCGGGCTCAACCTGGGAACTGCATTTTGAACTGGCAAACTAGAGTATTGTAGAGGGTAGTGGAATTTCCAGTGTAGCGGTGAAATGCGTAGAGATTGGAAGGAACATCAGTGGCGAAGGCGGCTACCTGGACAAATACTGACACTGAGGCACGAAAGCGTGGGGAGCAAACAGGATTAGATACCCTGGTAGTCCACGCCGTAA
+
GGGFCFGGGGGGGGGGGGGGGGGGGGGGGGGGGGGGGGGGGGGGGGGGGGGGFGGFGGGGGGGGGGGGGGGGGGGGGGGGGGGGGGGGGGGGGGGGGGGGGGGGGGGGGGGGGGGGGGGGGFGDGGGGGGGGGGGGGGGGGGGGGGGGGGGGGGGGGGGGGGGGGGGGGGGGGFGGGGGGGGGGGFGGGGGGGGGGGGGGGGGGGGGGGGGGGGGGGGGGGGGGGGGGGGGGGGGFGGGGGGFFFFGGGGFFFFGGFFFFGGGGFFGF<FBFFGFF>FF9CD
@M02352:288:000000000-CKWC8:1:1101:17585:13916 1:N:0:TAGCGCTC+CTAAGCCT
TACGGAGGGGGTTAGCGTTGTTCGGAATTACTGGGCGTAAAGCGCACGTAGGCGGATCAGTAAGTATAGGGTGAAATCCCAGGGCTCAACCCTGGAACTGCCTTGTAAACTCCTGGTCTTGAGTTCGAGAGAGGTGAGTGGAATTCCGAGTGTAGCGGTGAAATTCGTAGATATTCGGAGGAACACCAGTGGCGAAGGCGGCTCACTGGCTCGATACTGACGCTGAGGTGCGAAAGTGTGGGGAGCAAACAGGATTAGATACCCTGGTAGTCCACACAGTAA
+
GGGGGFGGB@:8@CGFGFG@F6FFGGCFGGFGGGGGGGGGGG9F+6CFGGGGFGGG7449,CFFG@<?EEGGGGGGC<,5,8FEGGGGGGGGG8=DGFGGG8,CDDFDFGGD,3DFGGGGGGGGCF@<3FFGGGGGFF;FFGGGGG9CCGFGGFG,CFGGGGGGGG<EDGGGGGG;B6ECEGGGCGG@FGDGGGGGDGGDGGGDGGGGG8*+2*8CGGGGG5CEGG=G6*CCEGGFCC>FGG3:18DCFGFFBFGGF?AFGGGFFF:FAFAFFDFFB(8<FF
@M02352:288:000000000-CKWC8:1:1101:7035:13920 1:N:0:TAGCGCTC+CTAAGCCT
TACGTGGGGTGCAAGCGTTGTTCGGAATTACTGGGCGTAAAGCGCGCGTAGGTGGTTTGTTAAGCAAGATGTGAAAGCCCCGGGCTCAACCTGGGAACTGCATTTTGAACTGGCAAACTAGAGTATTGTAGAGGGTAGTGGAATTTCCAGTGTAGCGGTGAAATGCGTAGAGATTGGAAGGAACATCAGTGGCGAAGGCGGCTACCTGGACAAATACTGACACTGAGGCACGAAAGCGTGGGGAGCAAACAGGATTAGATACCCTGGTAGTCCACGCCGTAA
+
GGGG6CFGDGGGGGGGGGG+,;CFGG@FGGGGGGGFGGGGGGEG+@:FGGGG5FG?+=+44CFG,,BFGGGGGGGGEGGGEGGGGGGGGGG,AFGGGGGGGGGGGDFGGGGGFFC,BFG<EFFGGG<FFEGFGG:35F=FGGGGG9F=FGGGGGGGGGGGGGGGGGGGGGG@FG,?ECGGGGGGG:F9FFGGGGGGGGGGGG588CFGGGG?>?:CFGGGG@?EGGGGGCGGGGGFGGGGGGFFFFGGGGFFF:FGFF>?9:CFFFGFFFFFFGFFFFFFGG
@M02352:288:000000000-CKWC8:1:1101:3950:14040 1:N:0:TAGCGCTC+CTAAGCCT
TACGAAGGGTGCAAGCGTTAATCGGAATTACTGGGCGTAAAGCGCGCGTAGGTGGTTTGTTAAGTTGGATGTGAAAGCCCCGGGCTCAACCTGGGAACTGCATCCAAAACTGGCAAGCTAGAGTATGGCAGAGGGTGGTGGAATTTCCTGTGTAGCGGTGAAATGCGTAGATATAGGAAGGAACACCAGTGGCGAAGGCGACCACCTGGGCTAATACTGACACTGAGGTGCGAAAGCGTGGGGAGCAAACAGGATTAGATACCCTGGTAGTCCACGCCGTAA
+
GGGGGGGGGGGGGGGGGGGGGGGGGEEGGGGGGGGGGGGEGGGGGGGGGGGGGGGGGGGGGGGGGGGGGGGGGGGGGGGGGGGGGGGGGGGGGGFGGGGGGGGGGGGFGGGGGGGFDGGGGGGGGGGGGGGFGGGGGGGGGGFGGGGGGGGGGGGGGGGGGGGGGGGGGGGGGGGGGGGGGGFGGGGGGGGGGGGGGGGGGGGGGGGGGGGGGGGFGGGGGGGGGGGGGFGGEEGFGGGGGGFFFFGGGGFFFFGGFFFFGFGGFFGF9BABBF@?9?@>GG
@M02352:288:000000000-CKWC8:1:1101:18381:14139 1:N:0:TAGCGCTC+CTAAGCCT
TACGAGGGGTGCAAGCGTTAATCGGAATTACTGGGCGTAAAGCGTGCGTAGGTGGTTTGTTAAGCAAGATGTGAAAGCCCCGGGCTCAACCTGGGAACTGCATTTTGAACTGGCAAACTAGAGTATTGTAGAGGGTAGTGGAATTTCCAGTGTAGCGGTGAAATGCGTAGAGATTGGAAGGAACATCAGTGGCGAAGGCGGCTACCTGGACAAATACTGACACTGAGGCACGAAAGCGTGGGGAGCAAACAGGATTAGATACCCTGGTAGTCCACGCCGTAA
+
GGGG<FFGGGGGGGGGGGGGFGGGGGGGGGGGGGGGGGGGGGGGGGGGGGGGFGGGGGGGGGGGGGGGGGGGGGGGGGGGEGGGGGGGGGGGGGGGGGGGGGGGGGGGGGGGGGGGGGGGGGGGGGGGGFGGGGGEFGGGGGGGGGGGFGGGGGGGGGGGGFGGGGGGGGGGGGGGGGGGGGGGGGGGGGGGGGGGGGGGGGGGGGGGGGGGGGGGGGGGGGGGGGGGGGGGGGGFGGGGGGF:6DGFGGFFFFGGFFF?GGGGFF3@BFDFFGF?>BFFGD
@M02352:288:000000000-CKWC8:1:1101:26384:14224 1:N:0:TAGCGCTC+CTAAGCCT
TACGGAGGGTCCGAGCGTTATCCGGAATCATTGGGTTTAAAGGGTCCGCAGGCGGTCAATTAAGTCAGAGGTGAAATCCCATAGCTTAACTATGGAACTGCCTTTGATACTGGTTGACTTGAGTCATATGGAAGTAGATAGAATGTGTAGTGTAGCGGTGAAATGCATAGATATTACACAGAATACCGATTGCGAAGGCAGTCTACTACGTATGTACTGACGCTCATGGACGAAAGCGTGGGGAGCGAACAGGATTAGATACCCTGGTAGTCCACGCCGTAA
+
GFGGD@FGGGGGFGGGGGGGGGGGGF@FGGGGGGGCFGGGGGFGGCGGGGGGGGGGGEFFGGGGGGFGGGGGDGGGGGGGGGGGGGDGGGGFEEGCDFGGFGFEFFAEFFGGFGGG<>FFFFFGFFGGGGGF@FFFFFGGFG9FE>CDF>FFGGFFGDGGGFCGCC=DGGGFFGGGGGGFEGAD>FGG@FGGGGGGGCFF>@FG:>FCFEFGGFFDCGFCFB5=EGGGF+;CGDGE4CDGGGFB3>DDCD@?FFGG<F>F?GGGFFGFA=-57>=3>BDFGG
@M02352:288:000000000-CKWC8:1:1101:21569:14233 1:N:0:TAGCGCTC+CTAAGCCT
TACGGAGGGTGCGAGCGTTAATCGGAATTACTGGGCGTAAAGCGCACGCAGGCGGTTTGTTAAGCTAGATGTGAAAGCCCCGAGCTCAACTTGGGATGGTCATTTAGAACTGGCAGACTAGAGTCTTGGAGAGGGGAGTGGAATTCCAGGTGTAGCGGTGAAATGCGTAGATATCTGGAGGAACATCAGTGGCGAAGGCGACTCCCTGGCCAAAGACTGACGCTCATGTGCGAAAGTGTGGGTAGCGAACAGGATTAGATACCCTGGTAGTCCACACCGTAA
+
F@ED;@CGGGGGGDGGGCFG,E@CFDCFGFGFF8FGGFCEDGGGGCGGGGGGGEGGGGGCFBFGDCBFFGGECFFDCFGGGGC::><FGGGGGGDGFGGGGEGGCGGGGFGCFGGC7BFGGGGGGGGG@FFFGGGC:FFFGGCFGGGGGCBFGGG@1<FECFGGGGGGGG=ECBEGF9CGGGGGGFGCCGC?8E5?E>FGGEDGGGGGGGGD8CCFFGFGC878:3C?FFGDGGC5>::F*ABA0FD3:9:?F:*?<?>FC?@01<*7<?<6FD*.4:FFF<
@M02352:288:000000000-CKWC8:1:1101:20176:14290 1:N:0:TAGCGCTC+CTAAGCCT
TACGGAGGGTGCGAGCGTTAATCGGAATTACTGGGCGTAAAGCGCACGCAGGCGGTTTGTTAAGCTAGATGTGAAAGCCCCGAGCTCAACTTGGGATGGTCATTTAGAACTGGCAGACTAGAGTCTTGGAGAGGGGAGTGGAATTCCAGGTGTAGCGGTGAAATGCGTAGATATCTGGAGGAACATCAGTGGCGAAGGCGACTCCCTGGCCAAAGACTGACGCTCATGTGCGAAAGTGTGGGTAGCGAACAGGATTAGATACCCTGGTAGTCCACACCGTAA
+
GGGGGGGGGGGGGGGGGGGGGGGGGGDFGGGGGGGGGGGGGGGGGGGGGGGGGGGGGGGGGGGGGGGGGGGGGGGGGGGGGGGGGGGGGGGGGGGGGGGGGGGGGGGGGGGGGGGGGGGGGGGGGGGGGGGGGGGGGGGGGGGGGGGGGGGGGGGGGGGGGGGGGGGGGGGGGGGGGGGGGGGGGGGGGGGGGGGGGGGGGGGGGGGGGGGGGCGGGGGGGGGGGGFCGGFGEGDDGGGGGGFFFFGGGGFFFFGGFFFFGGGGFFGFFFFFFGFFF?FFGD
@M02352:288:000000000-CKWC8:1:1101:24363:14290 1:N:0:TAGCGCTC+CTAAGCCT
TACGGAGGGGGTTAGCGTTGTTCGGAATTACTGGGCGTAAAGCGTACGTAGGCGGATTGGAAAGTTGGGGGTGAAATCCCAGGGCTCAACCCTGGAACTGCCTCCAAAACTATCAGTCTAGAGTTCGAGAGAGGTGAGTGGAATTCCAAGTGTAGAGGTGAAATTCGTAGATATTTGGAGGAACACCAGTGGCGAAGGCGGCTCACTGGCTCGATACTGACGCTGAGGTACGAAAGTTTGGGGAGCAAACAGGATTAGATACCCTGGTAGTCCACACCGTAA
+
GGGGGB:F7B7@F<CC@8CF@<CFDD@DGGGC@FFGGGGGFEFGG:FGGFFGGGGGGGGGCEEEFGGC=FECGGGGGGGG<FFDGGGFFGGGGF<>FGFGGGGGGGGBCFF=CCC<8EEFF,3@FE:,><FF<:FCCFGGGGFGGGGGCFFEGG;@CFGCDGGGCFGC655?FCGG9CFF7F:CBEGFCFG?5C8:E8CEEEDGGGGGGGCG8:F8=CEFFECEGG58AEGGC=DBF+:A*;>B9@F>?C)03:FG>F<FGGGGF@F@DF26/76>60@2DC
@M02352:288:000000000-CKWC8:1:1101:6551:14294 1:N:0:TAGCGCTC+CTAAGCCT
TACGAGGGGTGCAAGCGTTAATCGGAATTACTGGGCGTAAAGCGTGCGTAGGTGGTTTGTTAAGCAAGATGTGAAAGCCCCGGGCTCAACCTGGGAACTGCATTTTGAACTGGCAAACTAGAGTATTGTAGAGGGTAGTGGAATTTCCAGTGTAGCGGTGAAATGCGTAGAGATTGGAAGGAACATCAGTGGCGAAGGCGGCTACCTGGACAAATACTGACACTGAGGCACGAAAGCGTGGGGAGCAAACAGGATTAGATACCCTGGTAGTCCACGCCGTAA
+
GGGGFGGGGGGGGGGGGGGG7FGGGGGGGGGGGGGGGGGGGGGGGGGGGGGGFGGFGGGGGGGGGGGGGGGGGGGGGGGGGGGGGGGGGGGGGGGGGGGGGGGGGGGGGGGGGGGGGGGGGGGGGGGGGGGGGGGGGGGGGGGGGGGGGGGGGGGGGGGGGGGGGGGGGGGGFGGGGGGGGGGGGGGGDGGGGGGGGGGGGGGGGGGGGGGGGGGGGGGGGGGGGGGGGEGGGGGFGGGGGGFFFFGGCGFFFFGGFFFFCGGGFFGFBFFFFGFF>FFFGG
@M02352:288:000000000-CKWC8:1:1101:8771:14338 1:N:0:TAGCGCTC+CTAAGCCT
TACGAGGGGTGCAAGCGTTAATCGGAATTACTGGGCGTAAAGCGTTCGTAGGCGGTTTGTTAAGCAAGATGTGAAAGCCCAGGGCTCAACCTTGGAACTGCATTTTGAACTGGCAAACTAGGGTACTGTAGAGGGTGGTGGAATTTCCAGTGTAGCGGTGAAATGCGTAGAGATTGGAAGGAACATCAGTGGCGAAGGCGGCCACCTGGACAGATACTGACGCTGAGGAACGAAAGCGTGGGGAGCGAACAGGATTAGATACCCTGGTAGTCCACGCCGTAA
+
GGGGDFGGGGGGGGGGGGGG<EFGGGGGGGGGGGGFGGGGGGGGFGGGGGGGGGGCFFGGGGGGGGGGGGGGGGGGGGGGGGGG:EFGGGGGGGGGGGGGGFFFGGGGGGGGGGGGGGGGGGGGGGGGGGGGGGG:FGCGGGGGGGGDGGGGGGGGGGGGGGGGGGGGGGGFGGFGGGGGGGGGGCGGGGGGGGGGGGGGGGGGGGGGGGGGGGGGGGGGGGGGGGGGGGGGGEDFGGGGGGFFFFGDGGFFFFGG?FAFGGGGFFGFAFAAFGFFF?FFGG
@M02352:288:000000000-CKWC8:1:1101:26148:14341 1:N:0:TAGCGCTC+CTAAGCCT
TACGAGGGGTGCAAGCGTTAATCGGAATTACTGGGCGTAAAGCGTGCGTAGGTGGTTTGTTAAGCAAGATGTGAAAGCCCCGGGCTCAACCTGGGAACTGCATTTTGAACTGGCAAACTAGAGTATTGTAGAGGGTAGTGGAATTTCCAGTGTAGCGGTGAAATGCGTAGAGATTGGAAGGAACATCAGTGGCGAAGGCGGCTACCTGGACAAATACTGATACTGAGGCACGAAAGCGTGGGGAGCAAACAGGATTAGATACCCTGGTAGTCCACGCCGTAA
+
GGGGFGGGGGGGGGGGGGGGGGGGGGGGGGGGGGGGGGGGGGGGGGGGGGGGFGGGGGGGGGGGGGGGGGGGGGGGGGGGGGGGGGGGGGGGGGGGGGGGGGGGGGCFGGGGGGGGGGGGGGGGGGGGGGFFGGGCGGGGGGGGGGGGGGGGGGGGGGGGGFGGGGGGGGGGGDFGGGGGGGGGD@FFFGGGGGGGGGGGGGGGGGGGGGFGGGGGGGGGCGGGGGGGGGGGGGGFFGGGGGFFFFGGCCFFFFGGFFFFGGGGFFGFBFFFFGFFF?FFGD
@M02352:288:000000000-CKWC8:1:1101:19165:14346 1:N:0:TAGCGCTC+CTAAGCCT
TACGGAGGGTCCGAGCGTTAATCGGAATTACTGGGCGTAAAGCGCGCGTAGGTGGATTGGTCAGTCAGATGTGAAAGCCCAGGGCTCAACCTTGGAACTGCATCTGATACTGCTAGTCTAGAATACAGTAGAGGGTAGTGGAATTTCCTGTGTAGCGGTGAAATGCGTAGATATAGGAAGGAACACCAGTGGCGAAGGCGACTACCTGGACCGATATTGACACTGAGGTGCGAAAGCGTGGGGAGCAAACAGGATTAGATACCCTGGTAGTCCACGCCGTAA
+
GGGGGGGGEGGGGGEGGGGC<FFGGGGGGGGGGGGGGGGGGGGGDGGG@FGG<FEDFDFDGGGGGGCFGCFGGGGGGGGFFGGGGGGGGGGFGEGFGGGGFEGBFGGCFGGGCFGFDFGGGG=FGGGGEGGGGFF:FFAFFGEFGCFFGGE:FFGGGGGGGGGGGFFEE?EC;@@FFGGCGGGGGGGGGGGGGGGGGEGGD88/CFGGFCFFGGEDEGGGG+<AFGGGGGFDGEGBFGGGGGFF9EGGGGFFFFGF>FAFCEGGFF:?<F3<FFFF>-5(>9
@M02352:288:000000000-CKWC8:1:1101:26883:14386 1:N:0:TAGCGCTC+CTAAGCCT
TACAGAGGTTGCAAGCGTTAATCGGAATTACTGGGCGTAAAGCGCGCGTAGGTGGTTTGTTAAGTCGGATGTGAAAGCCCAGGGCTCAACCTTGGAATTGCACCCGATACTGGCAGGCTAGAGTACGATAGAGGAGTGTGGAATTTCCTGTGTAGCGGTGAAATGCGTAGATATAGGAAGGAACATCAGTGGCGAAGGCGACACTCTGGATTGATACTGACACTGAGGTGCGAAAGCGTGGGGAGCAAACAGGATTAGATACCCTGGTAGTCCACGCCGTAA
+
FGGA6FCC6CFGGFFGEFG>DEGGCECFCFFGGFFGGCEFFGGGDFDE::@FFFFB<<:CEFEFEFC@FGEFGFGGGGGGCEFGGGGGFFGCE9EGGGFFGGGGE=C+CCEFDDFGDFFFGGBGGGGE@FFGFGGECFGGCGCA7@FGGDF@FGGGGEFGFFGFCGGGGGDFFG@B9CGFDFFDGCG9CBFECCEG55BCECEEFGCCEF:<CGGFFGGGGFFCGGC8<*9DGGGFGGGE>E383BFDGFFFB?GGBFBFGGGGFFGF<F<<4:?<>07939
@M02352:288:000000000-CKWC8:1:1101:26903:14393 1:N:0:TAGCGCTC+CTCAGCCT
TACAGAGGGTGCAAGCGTTAATCGGAATTACTGGGCGTAAAGCGCGCGTAGGTGGTTTGTTAAGTCGGATGTGAAAGCCCAGGGCTCAACCTTGGAATTGCACTCGATACTGGCAGGCTAGAGTACGATAGAGGAGTGTGGAATTTCCTGTGTAGCGGTGAAATGCGTAGATATCGGACGGAACTTCAGTGGCGAAGGCGACACACTGGATTGATACTGACACTGAGGTGCGAAAGCGTGGGGAGCAAACAGGATTAGATACCCTGGTAGTCCACGCCGTAA
+
F@FCDGGGGG,C<FGGGGGDCCFFGGFFGGFEFDFCCFGGGGGGDGGGGGGGGGG=,9FFF<EFGGEDCFCGGCGGGGFCE,BFFGFFFGGCF<EGFGGGGFG,8FEFGGGGGGBF7FG<A=>FGFGFGDDFCG,C,>@FFGGCGFFFFGGGFGGGG7CFCFGGGGGECEDGCF,:4=*1:EGG,2F<BFC?ECGGCCG5*:?:*;;FF67+2<C@FF:9?+<@FCCF?59C7E55CEGEGGEFFFGG?FFF<(2;<FBFGGGFF:FF>=ABFFFBB17>DD
@M02352:288:000000000-CKWC8:1:1101:25231:14417 1:N:0:TAGCGCTC+CTAAGCCT
TACGAGGGGTGCAAGCGTTAATCGGAATTACTGGGCGTAAAGCGTGCGTAGGTGGTTTGTTAAGCAAGATGTGAAAGCCCCGGGCTCAACCTGGGAACTGCATTTTGAACTGGCAAACTAGAGTATTGTAGAGGGTAGTGGAATTTCCAGTGTAGCGGTGAAATGCGTAGAGATTGGAAGGAACATCAGTGGCGAAGGCGGCTACCTGGACAAATACTGACACTGAGGCACGAAAGCGTGGGGAGCAAACAGGATTAGATACCCTGGTAGTCCACGCCGTAA
+
GGGGGGGGGGGGGGGGGGGGFGGGGGEGGGFGGGGGGGGGGGGGGGGG,CFGFGGEGGGGGGGGGGGGGGGGGGGGGGGGGGGGGGGGGGGGGGGGGGGGGFGGFGCGGGGGGGGGGGGDGGGGGGGGGGGGGGGGGGGGGGGGGGGFFFGGGGFGGGGGGGGGGGGGGGGG?CCCFCEGDGGGGGG@FGGGGGGGGGGGDEGGGGGGGGFFGGGGGGGGGEGGGGGGGGGGGGGFGGGGGGF:>EGGGGFFB:FF>?<FGGDFF@5<<?AFFFF?FFFFGG
@M02352:288:000000000-CKWC8:1:1101:4874:14462 1:N:0:TAGCGCTC+CTAAGCCT
TACGGAGGGTGCAAGCGTTAATCGGAATTACTGGGCGTAAAGCGCACGTAGGTGGTTTGTTAAGTTGGATGTGAAAGCCCAGGGCTCAACCTTGGAACTGCATTCAAAACTGGCGAACTAGAGTATGGTAGAGGTGAGTGGAATTTCCTGTGTAGCGGTGAAATGCGTAGAGATGGGAAGGAACATCAGTGGCGAAGGCGACTCACTGGACCAATACTGACACTGAGGTGCGAAAGCGTGGGTAGCAAACAGGATTAGATACCCTGGTAGTCCACGCCGTAA
+
GGGGGGGGGGGGGGGGGGGGGGGGGGGGGGGGGGGGGGGGGGGGGGGGGGGGGGGGGGGGGGGGGGGGGGGGGGGGGGGGGGGGGGGGGGGGGGGGGGGGGGGGGGGGGGGGGGGEGGGGGGGGGGGGGGGGGGGGGGGGGGGGGGGGGGGGGGGGGGGGGGGGGGGGGEGGFFGGGGGGGGGGGGGGGGGGGGGGGGGGGGGGGGGGGGGGGGGGFFGGGGGGGFGGGCGGGGGEGGGGGGFFFFGFFGFFFFGGFFFFGFGGFFGFFBAFFGFB>FF;CC
@M02352:288:000000000-CKWC8:1:1101:6838:14466 1:N:0:TAGCGCTC+CTAAGCCT
TACGGAGGGTGCAAGCGTTATCCGGATTTACTGGGTTTAAAGGGTGCGCAGGCGGTAATTTAAGTCAGTGGTGAAAGCCTACAGCTCAACTGTAGAACTGCCATTGATACTGGATTACTTGAGTGTGGTAGAGGTAGGCGGAATGAGTCATGTAGCGGTGAAATGCATAGATATGACTCAGAACACCGATTGCGAAGGCAGCTTACTAAACCATTACTGACGCTCATGCACGAAAGCGTGGGGAGCGAACAGGATTAGATACCCTGGTAGTCCACGCCCTAA
+
GGGGGGGGGGGGGGGGGGGGGGGGGGGGGGGGGGGGGGGGGGGGGGGGGGGGGGGGGGGGGGGGGGGGGGGGGGGGGGGGGGGGGGGGGGGGGGGGGGGGGGGGGGGGGGGGGGGGGGGGGGGGGGGGGGGGGGGGGGGGGGGGGGGGGGGGGGGGGGGGGGGGGGGGGGGGGGGGGGGGGGGGGGEGGGGGGGGGGGGGGGGGGGGFFGGGGGGGGGGGGGGGGGGGGGGGGGGFGGGGGGD:>FGGGGFFFFGGFFFFGGGGFFGFFFFFFGFFFFFFGF
@M02352:288:000000000-CKWC8:1:1101:4349:14469 1:N:0:TAGCGCTC+CTAAGCCT
TACGAGGGGTGCAAGCGTTAATCGGAATTACTGGGCGTAAAGCGTGCGTAGGTGGTTTGTTAAGCAAGATGTGAAAGCCCCGGGCTCAACCTGGGAACTGCATTTTGAACTGGCAAACTAGAGTATTGTAGAGGGTAGTGGAATTTCCAGTGTAGCGGTGAAATGCGTAGAGATTGGAAGGAACATCAGTGGCGAAGGCGGCTACCTGGACAAATACTGACACTGAGGCACGAAAGCGTGGGGAGCAAACAGGATTAGATACCCTGGTAGTCCACGCCGTAA
+
GGGGDFGGGGGGGGGGGFGFGGGGGGGGGGGGGGGGGGGGGGGGGGGGGGGGGGGFGGGGGGGGGGGGGGGGGGGGGGGGGGGGGGGGGGGGGGGGGGGGGGGGGGGGGGGGGGGGGGGGGGGEGEGGGGGGGGGGGGGGGGGGGGGGGGGGGGGGGGGGGGGGGGGGGGGFGGCFGGGCGGGGGGGGGGGGGGGGGGGGGGGGGGGGGGGGGGGGGGGGGGGGGGGGGGGGGGGEGGGGGGFFFFGGGGFFFFGGBFBFGGGGFFFFDFFFFGF?>0<>GG
@M02352:288:000000000-CKWC8:1:1101:12189:14511 1:N:0:TAGCGCTC+CTAAGCCT
TACGAGGGGTGCAAGCGTTAATCGGAATTACTGGGCGTAAAGCGTGCGTAGGTGGTTTGTTAAGCAAGATGTGAAAGCCCCGGGCTCAACCTGGGAACTGCATTTTGAACTGGCAAACTAGAGTATTGTAGAGGGTAGTGGAATTTCCAGTGTAGCGGTGAAATGCGTAGAGATTGGAAGGAACATCAGTGGCGAAGGCGGCTACCTGGACAAATACTGACACTGAGGCACGAAAGCGTGGGGAGCAAACAGGATTAGATACCCTGGTAGTCCACGCCGTAA
+
GGGGFGGGGGGGGGGGGGGG<FGGGGGGGGGGGGGGGGGGGGGGGGGGGGGGGGGGGGGGGGGGGGGGGGGGGGGGGGGGGGGGGGGGGGGGGGGGGGGGGGGGGGGGGGGGGGGGGGGGGGGGGGGGGGGGGGGGGGGGGGGGGGGFGGGGGGGGGGGGGGGGGGGGGGGGGGGGGGGGGFGGGGGGGGGGGGGGGGGGGDGGGGGGGGGGGGGGGGGGGGGGGFGGGGGGGGGFGGGGGGFFFFGGCFFFFFGGBFFFGGGGFFGFFFFFFGFFFFFFD9
@M02352:288:000000000-CKWC8:1:1101:4557:14538 1:N:0:TAGCGCTC+CTAAGCCT
TACGAGGGGTGCAAGCGTTAATCGGAATTACTGGGCGTAAAGCGTGCGTAGGTGGTTTGTTAAGCAAGATGTGAAAGCCCCGGGCTCAACCTGGGAACTGCATTTTGAACTGGCAAACTAGAGTATTGTAGAGGGTAGTGGAATTTCCAGTGTAGCGGTGAAATGCGTAGAGATTGGAAGGAACATCAGTGGCGAAGGCGGCTACCTGGACAAATACTGACACTGAGGCACGAAAGCGTGGGGAGCAAACAGGATTAGATACCCTGGTAGTCCACGCCGTAA
+
GGGG@CCFG@:FFGGGGGGCCFGGGGGGGGGGGGGGGGGGGGGGGGGGGGFG,=DFGGCFFFGGC,EF8CFGEGGGGFGEGGGGGEGFGGGFGCGFFGGGGG9AFGGEFFGGGDFBGFGFGGGGG9DFFFGFFFE>F+7<AFGGGAEGGGGGGGGGDGGGGGGGGGEGGGG9FC7C8?<CE7FGFC:>FGGGGGGGGGGGGGG>FGGGGGGF:02:FGGGGCEGGGFFGGGGGGGFGGGGGG)4;B77FGFFFFGG?@>FGGFGFFGF<FBFBC?:927,99
@M02352:288:000000000-CKWC8:1:1101:22237:14538 1:N:0:TAGCGCTC+CTAAGCCT
TACGGAGGGTGCAAGCGTTACTCGGAATCACTGGGCGTAAAGAGCGTGTAGGCGGGTTTGTAAGTTTGAAGTGAAATCCAATGGCTCAACCATTGAACTGCTTTGAAAACTGCTTACCTAGAATATGGGAGAGGTAGATGGAATTTCTGGTGTAGGGGTAAAATCCGTAGAGATCAGAAGGAATACCGATTGCGAAGGCGACCTACTGGAACATTATTGACGATGAGACGCGAAAGCGTGGGGAGCAAACAGGATTAGATACCCTGGTAGTCCACGCCCTAA
+
GCEC@;@:+@BF<@FCBCEG6,C:F:6D,6CEE@FGEF+8-C6FFG6CBGG?F==+@F@@FAGG<CFEE<<<ED@EFDFDFF<=D,BFG<F+A95ECFGDGGD@CFGBBFD>FCF=<3F<F,8@3EGGCAF@FGF<F<DF,F::@FGGFC>FGGDF7<>*>?FFGFGGCGCF?,AFCCECGGCGCGG7=FGGGG8BE>CEG*8:9ACG6:*+00AC@CFF?:*28*++<53CG5C:CGC88C3,,<CFCFFF186:<FABDF879539498AFGF?>?>>F9
@M02352:288:000000000-CKWC8:1:1101:11719:14626 1:N:0:TAGCGCTC+CTAAGCCT
TACGGAGGGGGTTAGCGTTGTTCGGAATTACTGGGCGTAAAGCGTACGTAGGCGGATTGGAAAGTTGGGGGTGAAATCCCAGGGCTCAACCCTGGAACTGCCTCCAAAACTATCAGTCTAGAGTTCGAGAGAGGTGAGTGGAATTCCAAGTGTAGAGGTGAAATTCGTAGATATTTGGAGGAACACCAGTGGCGAAGGCGGCTCACTGGCTCGATACTGACGCTGAGGTACGAAAGTGTGGGGAGCAAACAGGATTAGATACCCTGGTAGTCCACACCGTAA
+
GGGGDFGGGGGGEGFGGGGDGGGGGGGGGGGGFGGGGGGGGGGGFCFGGGGGGGGGDGFFFGGGGGGGGDGGGGGGGGGGGGGGEFGGGGGGGGGGGGGGGGGGGGGGGGGACFGCFFGFGGGGGG>@FGGCFGGGGGGGGGGGGGG9FFFGGGGFGGGGGGGGGGGGGGGEEGGGGGGGGGGGGGGGFFGGEEGGGGGGGGGG@FGGFEFFGGGGGGGGG8EEEGGGGCFCECDFGGGG*A@<1>FFGGF?107C?FFFFGGGF4>?AF7<?>?0:6><GD
@M02352:288:000000000-CKWC8:1:1101:15544:14652 1:N:0:TAGCGCTC+CTAAGCCT
TACGGAGGGTGCAAGCGTTACTCGGAATCACTGGGCGTAAAGAGCGTGTAGGCGGGTTTGTAAGTTTGAAGTGAAATCCAATGGCTCAACCATTGAACTGCTTTGAAAACTGCTTACCTAGAATATGGGAGAGGTAGATGGAATTTCTGGTGTAGGGGTAAAATCCGTAGAGATCAGAAGGAATACCGATTGCGTAGGCGATCTACTGGAACATTATTGACGCTGAGACGCGAAAGCGTGGGGAGCAAACAGGATTAGATACCCTGGTAGTCCACGCCCTAAA
+
GGGGGFGGGGGGGGFGGEFFGGGGGGGGGGGGFGGGGGGGGGGGGGGGGGGGGGGGGGGGGGGGGGGGGGGGGGGFGGGGGGGGGGGGGGGGGGGDFGGGGGGGGGGGGGGGGGGGGGGGGGGGGGGGGGGDGGGGGGGGGFGGGGGGGGGGGGGGGGGGGGGGGGGGGGGGGGFFFFFFCGGGGGGGGGGGGGGGGGGGGDGGGGGGGFGGGGGGGGGGGGGGGGGGGGGGGGGGFGGDGGGFFFFFDGGFFFBGGFFFFGFGFFFGFA?BFFGEFFFF?GG
@M02352:288:000000000-CKWC8:1:1101:12235:14662 1:N:0:TAGCGCTC+CTAAGCCT
TACGAGGGGTGCAAGCGTTAATCGGAATTACTGGGCGTAAAGCGTGCGTAGGTGGTTTGTTAAGCAAGATGTGAAAGCCCCGGGCTCAACCTGGGAACTGCATTTTGAACTGGCAAACTAGAGTATTGTAGAGGGTAGTGGAATTTCCAGTGTAGCGGTGAAATGCGTAGAGATTGGAAGGAACATCAGTGGCGAAGGCGGCTACCTGGACAAATACTGACACTGAGGCACGAAAGCGTGGGGAGCAAACAGGATTAGATACCCTGGTAGTCCACGCCCTAA
+
FGGGGFGGGGGGGGGGGGGGCEFGGGGGGGGGGGGGGGGGGGGGGGGGGGGGFGGFGGGGGGGFGFFGGGGGGGGGGGGGDGGGGGGGGGGGGGGGGGGGGGGGGGGGGGGGGGGGGGGGGDGGGGGGGGGGGGGGGGGGGGGGGGGGGGGGGGGGGGGGGGGGGGGGGGGGGGGGGGGGGGGGGGGGGGGGGGGGGGGGGGGGGGGGGGGFGGGGGGGGGGGGGGGGGEGGGGGFGGGGGGFFFFFGGGFFFFGGFFFFGGGGFFGFFFFFFGFFFFFFGG
@M02352:288:000000000-CKWC8:1:1101:2187:14697 1:N:0:TAGCGCTC+CTAAGCCT
TACGGAGGGTCCGAGCGTTAATCGGAATTACTGGGCGTAAAGCGCGCGTAGGTGGATTGTTCAGTCAGATGTGAAAGCCCAGGGCTCAACCTTGGAATTGCACCCGATACTGGCAGGCTAGAGTACGATAGAGGAGTGTGGAATTTCCTGTGTAGCGGTGAAATGCGTAGATATAGGAAGGAACATCAGTGGCGAAGGCGACACTCTGGATTGATACTGACACTGAGGTGCGAAAGCGTGGGGAGCAAACAGGATTAGATACCCTGGTAGTCCACGCCGTAA
+
GGG@FGGGGG8F+@FGGGGGGGGGDGGGGGGGGGGGGGGGGGGGGGGGGGGGGGG7FGG,E,BFGGBGGGGGGGGGGGGGGGGGEGGGGGGGGGGGEFGGGGGGGGGGGGGGGGGGGGGGGFGGGGGGGGGGGFFGGGGGGGEGGGGGGGGGGGGGGGGGGGGGGGGGGGGGG9FGGGGGGGGGGGGGGGGGGGDGGGGGGGGGGGGGGGGGGGGGGGGGGGGGGDGFGGFGGGGFGGGGGGFFFFGGGGFFF?GGFFFFGGCGFFGFBFDFFGFFFFFFGG
@M02352:288:000000000-CKWC8:1:1101:3690:14747 1:N:0:TAGCGCTC+CTAAGCCT
TACGGAGGGTGCAAGCGTTACTCGGAATCACTGGGCGTAAAGAGCGTGTAGGCGGATAGTTAAGTTTGAAGTGAAATCCAATGGCTCAACCATTGAACTGCTTTGAAAACTGATTATCTAGAATATGGGAGAGGTAGATGGAATTTCTGGTGTAGGGGTAAAATCCGTAGAGATCAGAAGGAATACCGATTGCGAAGGCGATCTACTGGAACATTATTGACGCTGAGACGCGAAAGCGTGGGGAGCAAACAGGATTAGATACCCTGGTAGTCCACGCCCTAA
+
GGGGGGDGEGGGGGGGGF@FEGFGGGGGGGGGGGGGG@ECCGFGFEGGGFGGFGGGGGGGGGGGEGFGGGGGGGGGGFGFGFGGGGGGGGGGDFGEGGGGGGGGF9FGGGGGGGGF<FFGGGGFFGGGGGGGFGGGGGGGGGGGGGGGGGGGFFGGGGGGGGGGGGGGGGGGGFGGGFGGFGGGFFGCEGGGGGGGGDFEEGF8FFGGCEFGGGGFGGGGGGGGGGGGGEGGGGGFGGGGGGDFFFGFFCF??B6D?F<FGGFCF>F?9FADFGF?F:@(>C
@M02352:288:000000000-CKWC8:1:1101:12576:14773 1:N:0:TAGCGCTC+CTAAGCCT
TACGGAGGGTGCAAGCGTTAATCGGAATTACTGGGCGTAAAGCGCACGTAGGTGGTTTGTTAAGTTGGATGTGAAAGCCCAGGGCTCAACCTTGGAACTGCATTCAAAACTGGCGAACTAGAGTATGGTAGAGGTGAGTGGAATTTCCTGTGTAGCGGTGAAATGCGTAGAGATGGGAAGGAACATCAGTGGCGAAGGCGACTCACTGGACCAATACTGACACTGAGGTGCGAAAGCGTGGGTAGCAAACAGAATTAGATACCCTGGTAGTCCACGCCGTAA
+
GGGGGCGGGGGGGGGGGGGG<EFGGGGGGGGGGGGGGGGGGGGGGGGGGGGGGGGFGGGGGGGGGGGGGGGGGGGGGGGGGGGGGGGGGGGGGGGGGGGGGGGGGGGGGGGGGGGGGGGGGGGGGGGGGGGGGGGGGGGGGGGGGGGGGGGGGGGGGGGGGGGGGGGGGGGGGGGGGGGGGGGGGGGGGGGGGGGGGGGGGGGGGGGGGGGGGGGGFGGGGGGGGGGGGGGGGGGFGGGGGGFFFFGGFGFF4?GGFFFFGGGGFFGFFFFFFGFFFFF05C
@M02352:288:000000000-CKWC8:1:1101:19096:14805 1:N:0:TAGCGCTC+CTAAGCCT
TACGGAGGGAACTAGCGTTGTTCGGATTTACTGGGCGTAAAGCGCGCGTAGGCGGTACAATAAGTCAGGGGTGAAATCCCGGGGCTCAACCCCGGAACTCCCCTTGAAACTGTTGAACTAGAATATCGGAGAGGTAAGTGAAATTCCGAGTGTAGGGGTGAAATTCGTAGATATTCGGAAGAACCCCAGTGGAGAAGGCGACTTACTGGACGATGATTGACGCTGAGGTGCGAAGGTGTGGGTAGCAAACAGGATTAGATACCCTGGGAGTCCACGCCGTAA
+
GGGGBFGGG,;FCFGGGGGCF,CFGF,CFGGGGGGC7FFEGG9F7FGGGGGGGGGC+45,CCFGGGGG8FGGCGGGG9,,B=FFGGGGGGG+FC7+3@D,@BF@:,E3,@;>F,><@,8FF93,@D@FEEB7=:<A;FBF,@9<;<=FCFF@:7E,1CC7<<BE++*:AFEGC?+A88?ECF@E*;CC>FGE:8<*0/;>:8**+<<@<8F5CEF+<:9@GECCC);/0A6CCE3>*<*;EG))49DGDG5?6(*7<?4?CF+6*73),7(.@D@<>?B2D<
@M02352:288:000000000-CKWC8:1:1101:5332:14941 1:N:0:TAGCGCTC+CTGAGCCT
TACGGAGGTCTCGAGCGTTGATCGGAATTACTGGGCGTAAAGCGCGCGTAGGCGGATTGGTCAGTCAGATGTGAAAGCCCCGGGCTCAACCTTGGAACTGCATCTGATACTGCTAGTCTAGAATACAGTAGAGGGTAGTGGAATTCTCTGTGTAGCGGTGAAATGCGTAGATATAGGAAGGAACACCCGTGGCGAAGGCGACTACCTGGACTGATATTGACACTGAGGTGCGAAAGCGTGGGGAGCAAACAGGATTAGATACCCCGGTAGTCCTCGCCGTAA
+
GGG8FFGG6,,C,CFFGGG+<FFGGGGG@FGGGGGGGGGGGGGGCGGGGGGG9+@+@F,BFDGGGGE<,CFFGGFGG<F=+@F=FGGGGGG,8,B,EFDFGG93FGGGGGGGGCGGBFGGGGEGGF<FFFG<FGF*@*7@FFGGG9,E,@FFFGGG7FGGGGGGGGGEGGGGGG,C94CFEGGGGG7*=FGGGGGGGGGG8*:2<AGGGGG6*+0<<FGGGCFGGGGG+*9CGGDEGC5CEEDF;BCFG4)8?FGGFFFFCGFG))9>>DFFF*0:>9BFGG
@M02352:288:000000000-CKWC8:1:1101:6821:14950 1:N:0:TAGCGCTC+CTAAGCCT
TACGGAGGATCCAAGCGTTATCCGGAATCATTGGGTTTATAGGGTCCGTAGGTGGATAATTAAGTCAGAGGTGAAATCCTGCAGCTCAACTGTAGAATTGCCTTTGATACTGGTTGTCTTGAGTTATTATGAAGTAGTTAGAATATGTAGTGTAGCGGTGAAATGCATAGATATTACATAGAATACCAATTGCGAAGGCAGATCACTAATAATTAACTGACACTGATGGACGAAAGCGTGGGGAGCGAACAGGATTAGATACCCTGGTAGTCCACGCCGTAA
+
F@F@CC@C7@FGF8FGGFEBFGCE@:6D6:,,C6EFGEG,6EEFD88CEFGEFEF,9ECEFEGFFE<F,C7:CEEFFDFFDE8=EEEDGFCFFF?9EGGFGFF??AEA<EGGF?<F?AFFF9F?@<BEFEG9AEFFGGGAFGCFFGCGDEFDEAEFGECC@=DACFDFFA=F@ECDGA>DDCFBF<>CGGCFGE7CE*:DCC6EC?C@6DFCC9DGFGGGGG7CF?FCCFG5EECBGD>EB5)/6BDD5C;?01CD264B?+0065*95*5A/:?:9(<9D<
@M02352:288:000000000-CKWC8:1:1101:8767:14988 1:N:0:TAGCGCTC+CTAAGCCT
TACGGAGGGTCCAAGCGTTATCCGGAATCATTGGGTTTAAAGGGTCCGCAGGCGGTCAATTAAGTCAGAGGTGAAATCCCATCGCTCAACGATGGAACTGCCTTTGATACTGGTTGACTTGAGTTATACGGAAGTAGATAGAATAAGTAGTGTAGCGGTGAAATGCATAGATATTACTTAGAATACCGATTGCGAAGGCAGTCTACTACGTATATACTGACGCTCATGGACGAAAGCGTGGGGAGCGAACAGGATTAGATACCCTGGTAGTCCACGCCGTAA
+
GGGGGGGG7@FFGGGGGGGEEGGGGGFFDFGGGGG66FFGGG@F@<6CFGGGGGGG>:FGGGGGGGGGGGGAFFGGGGGG8?<CGGGGGG74A<FGGFGGG=F?<FFFGGGGGG9:FGGGGGGGD3@=DAFE+C<<@,@FFGGEFC<3,@FGGGGGGGGGGGGGGGGGFGGGGGFC9>DGGGGAFGGE@FGGGGGGGGGGGEC@CFG+<ACGFFCGGGGFGGGGEGGG9CCGGGGFGGGGGGF<BFGGGGFF??GGFFFFGGGGFFDFFFDFFG=?FBFFGG
@M02352:288:000000000-CKWC8:1:1101:8754:15001 1:N:0:TAGCGCTC+CTAAGCCT
TACGGAGGGTCCAAGCGTTATCCGGAATCATTGGGTTTAAAGGGTCCGCAGGCGGTCAATTAAGTCAGAGGTGAAATCCCATCGCTCAACGATGGAACTGCCTTTGATACTGGTTGACTTGAGTTATACGGAAGTAGATAGAATAAGTAGTGTAGCGGTGAAATGCATAGATATTACTTAGAATACCGATTGCGAAGGCAGTCTACTACGTATATACTGACGCTCATGGACGAAAGCGTGGGGAGCGAACAGGATTAGATACCCTGGTAGTCCACGCCGTAA
+
GGGGGFGGDGGGDGGGGGGGGGGGGF@FDFFGGGGGGGGGGGGGF<EF+CFG:FE8CFFFGGGGGGGGA=FGGGGGG,,59,:=FFGGGG?4D7:FG,DAG<=FGGGGGGGGG<FG,FCGFGGGEFFF,>CGDGGCF<,=FCGG,>FGCEGGGGGGGGGGGGGGGG@FGGGGGGFGGDCGGGGB;FGGGGGGGGGGGGGGG8+CGGEECC<C;8BFGGGGGGGGGGEC+<FGCEGFGGGGGGF?2B3CEGFFBFGGFFFFGGGFFFGF>FFFFGFBF?EFGG
@M02352:288:000000000-CKWC8:1:1101:20116:15016 1:N:0:TAGCGCTC+CTAAGCCT
TACGGAGGGTGCGAGCGTTAATCGGAATTACTGGGCGTAAAGCGCATGCAGGTGGTTCATTAAGTCAGATGTGAAAGCCCGGGGCTCAACCTCGGAACTGCATTTGAAACTGGTGAACTAGAGTGCTGTAGAGGGGGGTAGAATTTCAGGTGTAGCGGTGAAATGCGTAGAGATCTGAAGGAATACCAGTGGCGAAGGCGGCCCCCTGGACAGACACTGACACTCAGATGCGAAAGCGTGGGGAGCAAACAGGATTAGATACCCTGGTAGTCCACGCCGTAA
+
GGGGGGGGGGGGGGGGGGGGFGGGGGGGGGGGGGGGGGGGGGGGGGGGGGGGGGGGGGGGGGGGGGGGGGGGGGGGGGGGGGGGGGGGGGGGGGGGGFGGGGGGGGGGGGGGGGGGGGGGGGGGGGGGGGGGGGGGGGGGGGGGGGGGGGGGGGGGGGGGGGGGGGGGGGGGGGGGGGGGGGGGGGGGGGGGGGGGGGGGGGEGGGGGGGGGGGGGGGGGGGGGGGGGGGGGGGGBGGGGGGFFFFGGGGFFFFGFFFFFGGGGFFGFFFFFFGFFFFFFGG
@M02352:288:000000000-CKWC8:1:1101:17198:15020 1:N:0:TAGCGCTC+CTAAGCCT
TACGGAGGGTCCGAGCGTTATCCGGAATCATTGGGTTTAAAGGGTCCGCAGGCGGTCAATTAAGTCAGAGGTGAAATCCCATAGCTTAACTATGGAACTGCCTTTGATACTGGTTGACTTGAGTCATATGGAAGTAGATAGAATGTGTAGTGTAGCGGTGAAATGCATAGATATTACACAGAATACCGATTGCGAAGGCAGTCTACTACGTATGTACTGACGCTCATGGACGAAAGCGTGGGGAGCGAACAGGATTAGATACCCTGGTAGTCCACGCCGTAA
+
GGGGGGGGGGGGGGGGGGGGFGGGGEGGGGGGGGGFGGFGGGGGGGGGGGGGGGGFGGGGGGGGGGGGGGGGGGGGGGGGGGGGGGGGGGGGGGGGGGGGGGGGGGGGGGGGGGGGGGGGGGGGGGGGGGGGGGGGGGGGGGGFCDFGGGGGGGGGGDGGGGGGGGGGGFGGGGGGGGGFGGGGGGGGGGGGGGGGGGGGGGGGGGGGGGGGGGGGGGGGGGGGGGGGG?FCGGGFGGGGGGEFFFGGGGBFFBFGFFFFGGGGFFGFAFFA?F=2>BFFGG
@M02352:288:000000000-CKWC8:1:1101:15809:15119 1:N:0:TAGCGCTC+CTAAGCCT
TACGGAGGGTGCAAGCGTTACTCGGAATCACTGGGCGTAAAGAGCGTGTAGGCGGGTTTGTAAGTTTGAAGTGAAATCCAATGGCTCAACCATTGAACTGCTTTGAAAACTGCTTACCTAGAATATGGGAGAGGTAGATGGAATTTCTGGTGTAGGGGTAAAATCCGTAGAGATCAGAAGGAATACCGATTGCGAAGGCGATCTACTGGAACATTATTGACGCTGAGACGCGAAAGCGTGGGGAGCAAACAGGATTAGATACCCTGGTAGTCCACGCCCTAA
+
GGGGGGGGGGGGGGGGGGGGGGGGGGGGGGGGGGGGGGGGGGGGGGGGGGGGGGGGGGGGGGGGGGGGGFGGGGGGGGGGGGGGGGGGGGGGGGDGGGGGGGGGGGGGGGGGGGGGGGGGGGGGGGGGGGGGGGGGGGGGGGGGGGGGGGGGGGGGGGGGGGGGGGGGGGGGGGGGGFGGGGGGGGGGGGGGGGGGDGGGGGGGGGGGGGGGGGGGGGGGGGGGGGCGGEGGGGGEGGGGGEFFFEGGGGFF??GGBFAFGGGGFFGFFBDFFGFF>FFFGG
@M02352:288:000000000-CKWC8:1:1101:12420:15190 1:N:0:TAGCGCTC+CTAAGCCT
TACGAGGGGTGCAAGCGTTAATCGGAATTACTGGGCGTAAAGCGTTCGTAGGCGGTTTGTTAAGCAAGATGTGAAAGCCCAGGGCTCAACCTTGGAACTGCATTTTGAACTGGCAAACTAGAGTACTGTAGAGGGTGGTGGAATTTCCAGTGTAGCGGTGAAATGCGTAGAGATTGGAAGGAACATCAGTGGCGAAGGCGGCCACCTGGACAGATACTGACGCTGAGGAACGAAAGCGTGGGGAGCGAACAGGATTAGATACCCTGGTAGTCCACGCCGTAA
+
GGGGGGGGGGGGGGGGGGGG8CFFGGGGGGGGGGGGGGGGGGGGGGGGGGGGGGGGGGGGGGGGGGGGGGGGGGGGGGGGGGGGGGGGGGGGGGGGGGGGGGGGGGGGGGGGGGGGGGGGGGGGGGGGGGGGGGGGGGGGGGGGGGGGGGGGGGGGGGGGGGGGGGGGGGGGGGFGGGGGGGGGGGGGGGGGGGGGGGGGGGDGGGGGGGGGGGGGGGGGGGGGGGGGGGGGGGGFGGGGGGFFFFGGGGFFFFGGFFFFGGGGFFGFBFFFFGFFFFEFGG
@M02352:288:000000000-CKWC8:1:1101:29357:15194 1:N:0:TAGCGCTC+CTAAGCCG
TACCGAGGGTGCAAGCGTTAATCGGAATTACTGGGCGTAAAGCGTGCGTAGGCGGTTTGTTAAGTCGGATGTGAAAGCCCAGGGCTCAACCTTGGAATTGCACCCGATACTGGAAGGCTAGAGTACGATAGAGGAGTGTGGAATTTCCTGTGTAGGGGTGAAATGAGAGGAAACAGGAAGGAATATCAGTGGCGAAGGCGACACCCTGGATTAATACTGACACGGAGGTGCGAAAGCGGGGGGAGCAAACAGGATTAGATACCCTGGTAGTCCACGCCGTAA
+
FGG,BFEG>FGGFFFGGGGGDEFFGGCFGG9EFEG8@FFGFF<F6BFFGGGG,@BF+4BFGGGGGGDGGEFGFGGG<,4D<EGGEFGGGGG=,CD=5EF,?<A3=3C+@6<F3,83C,B8>9DFDB>C+>@FG7FC<,@F7F,D,=F,;D=:@:,,6<5:FGFE,,,,,*,,4,0?BBFGDGC,?:,?<FF*3388C*=C8/***2*2/22++30<037C8+2**/:*2193=E<3*5):CE5-3.9F05)76(C7)0)*3<E*6<F64785*2*491>;CC
@M02352:288:000000000-CKWC8:1:1101:4725:15205 1:N:0:TAGCGCTC+CTAAGCCT
TACGAAAGGTGCAAGCGTTAATCGGAATTACTGGGCGTAAAGCGCGCGTAGGCGGTTTGCTAAGTCAGATGTGAAAGCCCCGGGCTCAACCTGGGAACTGCATTTGAAACTGGCAGGCTAGAATGCAGTAGAGGGAGGTGGAATTTCCGGTGTAGCGGTGAAATGCGTAGAGATCGGAAGGAACACCAGTGGCGAAGGCGGCCTCCTGGACTGACATTGACGCTGAGGTGCGAAAGCGTGGGGAGCAAACAGGATTAGATACCCTGGTAGTCCACGCCGTAA
+
GC@CF<FC8;,C@6FD@B@F<6@CF:6FGAE@CCFGEE@,6EGGGEGGCBFCF@CGCCF9F?FGGGAA5B?A5B@5<<=?FF@@FCDCGDFDFCFAF=BF9???,CD<=FFE<A<FCCF<F<FGDEFG=FFDGGGGGEEFFFACFGGGEGGGG?C;C<C<BFBBCFFGGGCBCFC8EGGCECFEFFGC@FBFEGGEGGFGGGGCC@@CCFGC8<@:C+<+08CEEG=G?7CGGCDEGEDGCC519:>*7C>@:1DGBFBFG:870579)/5<6DF:B:@>G>
@M02352:288:000000000-CKWC8:1:1101:6146:15291 1:N:0:TAGCGCTC+CTAAGCCT
TACGAGGGGTGCAAGCGTTAATCGGAATTACTGGGCGTAAAGCGTTCGTAGGCGGTTGAATAAGCAAGATGTGAAAGCCCAGGGCTCAACCTTGGAACTGCATTTTGAACTGTTCGACTAGAGTACTGTAGAGGGTGGTGGAATTTCCAGTGTAGCGGTGAAATGCGTAGAGATTGGAAGGAACATCAGTGGCGAAGGCGGCTACCTGGACAAATACTGACACTGAGGCACGAAAGCGTGGGGAGCAAACAGGATTAGATACCCTGGTAGTCCACGCCGTAA
+
GGGGGGGGGGGGGGGGGGGGDEGGGGGGGGGGGGGGGGGGGGGGGGGGGGGGGGGGGGGGGGGGGGGGGGGGGGGGGGGGGGGGGGGGGGGGGGGGGGGGGGGGGGGGGGGGGGGGGGGGGGGGGGGGGGGGGGGGGGGGGGGGGGGGGGGGGGGGGGGGGGGGGGGGGGDGGGGGGGGGGGGGGGGGGGGGGGGGGGGGGGGGGGGGGGGGGGGGGGGGGGGGGGGGGGGGGGGFGGGGGGFFFFGGEGFFFFGGFFFFGGGGFFGFFFFFFGFFFFFFGG
@M02352:288:000000000-CKWC8:1:1101:26830:15320 1:N:0:TAGCGCTC+CTAAGCCT
TACGAGGGGTGCAAGCGTTAATCGGAATTACTGGGCGTAAAGCGTGCGTAGGTGGTTTGTTAAGCAAGATGTGAAAGCCCCGGGCTCAACCTGGGAACTGCATTTTGAACTGGCAAACTAGAGTATTGTAGAGGGTAGTGGAATTTCCAGTGTAGCGGTGAAATGCGTAGAGATTGGAAGGAACATCAGTGGCGAAGGCGGCTACCTGGACAAATACTGACACTGAGGCACGAAAGCGTGGGGAGCAAACAGGATTAGATACCCTGGTAGTCCACGCCGTAA
+
GFG@FCDGG@FGG9FGGB:C86EFGDGGGGGGF8EFFFGC<FGGE@FGB:CEEFFEFGGGGGGGGGGFFGGFDGGG9FFFGEGB:=FFDFGGGGCFGGGAFFGGGFGGGGGFCDGCFGFGGGGGGGGGGGGGFG7FFGGGG?CGGGGGFCF9FGGGF7FCCFGGGFCEGE5,,6D;BFGFC@,C<:>;,@FCC*=>*:F58*:/CFGCGF5CFF@CGGCCFGGGD7@8EED>EGG@GGDE>EF01>CDFGF)4:GCD*:6CFFFF>*<)*-66C@(4454C7
@M02352:288:000000000-CKWC8:1:1101:22886:15338 1:N:0:TAGCGCTC+CTAAGCCT
TACAGAGGGTGCAAGCGTTAATCGGAATTACTGGGCGTAAAGCGCGCGTAGGTGGTTTGTTAAGTCGGATGTGAAAGCCCAGGGCTCAACCTTGGAATTGCACCCGATACTGGCAGGCTAGAGTACGATAGAGGAGTGTGGAATTTCCTGTGTAGCGGTGAAATGCGTAGATATAGGAAGGAACATCAGTGGCGAAGGCGACACTCTGGATTGATACTGACACTGAGGTGCGAAAGCGTGGGGAGCAAACAGGATTAGATACCCTGGTAGTCCACGCCGTAA
+
GGGGGGGGGGGGGGGGGGGGFGGGGGGGGGGGGGGGGGGGGGGGGGGGEGGGGGGGGGGGGGGGGGGGGGGGGGGGGGGGGGGGGGGGGGGGGGGGGGGGGGGGGGGGGGGGGGGGGGGGGGGGGGGGGGGGGGGGGGGGGGGGGGGGGGGGGGGGGGGGGGGGGGGGGGGGGGGGGGGGGGGGGGGGGGGGGGGGGGGGGGGGGGGGGGGGGGGFGGGGGGGGGGGGGGGGGGGFGGGGGGFBFFGGGGFFFFFGBFBFGGGGFFGFFFFFFGFFFFFFGG
@M02352:288:000000000-CKWC8:1:1101:2634:15411 1:N:0:TAGCGCTC+CTAAGCCT
TACAGAGGGTGCAAGCGTTAATCGGAATTACTGGGCGTAAAGCGCGCGTAGGTGGTTTGTTAAGTCGGATGTGAAAGCCCAGGGCTCAACCTTGGAATTGCACCCGATACTGGCAGGCTAGAGTACGATAGAGGAGTGTGGAATTTCCTGTGTAGCGGTGAAATGCGTAGATATAGGAAGGAACATCAGTGGCGAAGGCGACACTCTGGATTGATACTGACACTGAGGTGCGAAAGCGTGGGGAGCAAACAGGATTAGATACCCTGGTAGTCCACGCCGTA
+
GGGGGGGGGGGGGGGGGGGGGGGGGGGGGGGGGGGGGGGGGGGGGGGGGGGGGGGGGGGGGGGGGGGGGGGGGGGGGGGGGGGFFGGGGGGGGGGGGGGGDGGGGGCGGGGGGGGGEGGGFAFGGGGGGGGCFGGGGGGGEFFGGGGGGGGGGGFFGGEDCFBCGGGGGGGGGGGGGCFG7FFGGGGGFGGGG7:CGGGGGGGGGGGGGGGGCFFFGGGGGGGGGGGGGGGGGGFGGGGGG@BFFGGGGFFFBGCA?DFGFFG?FFF:FDFFGF??>FFD<
@M02352:288:000000000-CKWC8:1:1101:21549:15442 1:N:0:TAGCGCTC+CTAAGCCT
TACGGAGGGGCCGAGCGTTATTCGGAATTACTGGGCGTAAAGCGCGCGTAGGCGGATTGGTCAGTCAGATGTGAAAGCCCAGGGCTCAACCTTGGAACTGCATCTGATACTGCTAGTCTAGAGTACAGTAGAGGGTAGTGGAATTTCCTGTGTAGCGGTGAAATGCGTAGATATAGGAAGGAACACCAGTGGCGAAGGCGACTACCTGGACTGATATTGACACTGAGGTGCGAAAGCGTGGGGAGCAAACAGGATTAGATACCCTGGTAGTCCACGCCGTAA
+
GGGG7FGG7++@:FFGGGG7,,CFGG:FGGCGGGGGGGGGGGGG7F7F+@FG,FGCG@,4C?FGGG<FGGGGGGGGGGG@<3DFGGGGGGG,,,BFG<FGGGGG<FGBFGGG9F<38EFCGG9F<FGG9EFGGG**@FGGGGG9F9F<FGGGGGGGGGGGGGGGGGGGGGGGGGG9E2C9CGGGGGGGGGGGGGGGGGGG8EG?@EGGG6CFG00A7CGGGCFGGGGG<*9CGGGFGCGGGG):;D<DGGFFFFGG<@AB?FGGFFGFFFFFFG*8>FFFGG
@M02352:288:000000000-CKWC8:1:1101:18370:15470 1:N:0:TAGCGCTC+CTAAGCCT
TACGAGGGGTGCAAGCGTTAATCGGAATTACTGGGCGTAAAGCGTACGTAGGCGGTTTGTTAAGCAAGATGTGAAAGCCCAGGGCTCAACCTTGGAACTGCATTTTGAACTGGCAAACTAGAGTACTGTAGAGGGTGGTGGAATTTCCAGTGTAGCGGTGAAATGCGTAGAGATTGGCAGGAACATCAGTGGCGAAGGCGGCCACCTGGACCGATACTGACGCTGAGGTACGAAAGCGTGGGGAGCGAACAGGATTAGTTACCCTGGTAGTCCACGCCGTAA
+
GGGGFCEEEFGDFFGGGGGGFAFGGD@FGGGGGGGGGGGGGGGGGFGGFGGGGGG=CFGGGGGGGGGGGFGGFGGGFCF<EFDGGGGGGGGG<EC<FDG<F9FFFFFGD>DFACEFFFGA<BBFGFBEFD<FFF:FF@FGGGCFCFG<F9FCCC,7@*3@FGCFGGG:9;*7,?;B:,<C*FFGFAC@,@FCE8CEC8BE>C=EGGGGGGG*2***/0<<:85*/>EF690/CGC:7:DGGGD:055D*7.861FF>F)/+<F<@F:?563<47*-((.(19
@M02352:288:000000000-CKWC8:1:1101:3343:15477 1:N:0:TAGCGCTC+CTAAGCCT
TACGAGGGGTGCAAGCGTTAATCGGAATTACTGGGCGTAAAGCGTGCGTAGGTGGTTTGTTAAGCAAGATGTGAAAGCCCCGGGCTCAACCTGGGAACTGCATTTTGAACTGGCAAACTAGAGTATTGTAGAGGGTAGTGGAATTTCCAGTGTAGCGGTGAAATGCGTAGAGATTGGAAGGAACATCAGTGGCGAAGGCGGCTACCTGGACAAATACTGACACTGAGGCACGAAAGCGTGGGGAGCAAACAGGATTAGATACCCTGGTAGTCCACGCCGTAA
+
GFGGDCFGGFGEGGGGGEEEGFGFGFE<FGGGGGGGGFCEFGGGEEGGGGGGFGGFGGGGGFFGGCFGGGGGGGGGGFFGGGGGEGGGFFGGGGGGGFGGGGCFGDGGGGGGGGGGGGGGGGGFGGGFFGGGGGGEFGGGGGGFGFFGFGFGGGGGGGGGGGGGGGGGGGGGGFCFGGFGGGGGFFCGGFGGGGGGGGGGGGGGFGGFGFFGGGCGFGGGGG?FGGGGGGGGEGGEFGDGGGFFBEGGGGFF?F4:7FAFF<F<F>F6>@AF?FF?F?D6CC
@M02352:288:000000000-CKWC8:1:1101:2202:15523 1:N:0:TAGCGCTC+CTAAGCCT
TACGAGGGGTGCAAGCGTTAATCGGAATTACTGGGCGTAAAGCGTGCGTAGGTGGTTTGTTAAGCAAGATGTGAAAGCCCCGGGCTCAACCTGGGAACTGCATTTTGAACTGGCAAACTAGAGTATTGTAGAGGGTAGTGGAATTTCCAGTGTAGCGGTGAAATGCGTAGAGATTGGAAGGAACATCAGTGGCGAAGGCGGCTACCTGGACAAATACTGACACTGAGGCACGAAAGCGTGGGGAGCAAACAGGATTAGATACCCTGGTAGTCCACGCCGTAA
+
GGGGFGGGGGGGGGGGGGGGGGGGGGGGGGGGGGGGGGGGGGGGGGGGGGGGGGGGGGGGGGGGGFGGGGGGGGGGGGGGGGGGGGGGGGGGGGGGGGGGGGGGGGGGGGGGGGGGGGGGGGGGGGFGGGGGGGGGGGGGGGGGGGGGGGGGGGGGGGGGGGGGGGGGGGGGGGGGGGGGGGFGGGGGGGGGGGGGGGGGGGGGGGGGCGGGGGGGGGGGGGGGGGGGGGGGGEGEGGGGGGFFFFGGGGFFFFGGFFFFGGGGFFGFFFFBFGF<BFFFGD
@M02352:288:000000000-CKWC8:1:1101:1939:15579 1:N:0:TAGCGCTC+CTAAGCCT
TACGGAGGATCCAAGCGTTATCCGGAATCATTGGGTTTAAAGGGTCCGTAGGTGGTCTATTAAGTCAGAGGTGAAAGCCTATCGCTCAACGCTAGAACTGCCTTTGATACTGATGGACTTGAGTTATTGTGAAGTAGTTAGAATATGTAGTGTAGCGGTGAAATGCATAGATATTACATAGAATACCGATTGCGAAGGCAGATTACTAACAATATACTGACACTGAGGGACGAAAGCGTGGGTAGCGAACAGGATTAGATACCCTGGTAGTCCACGCCGTAA
+
GGGGGGGGGGGGGGGGGGGGGGGDEGGGGGGGGGGGGDGGGGGEGGGGGGGGGGGGGGGGGGGGGGGGGGGGDFGGGGGGGGEGGGGGFFG+BCGGCFFGGGGGGGGGGGGGGGGGGGGGGFGGGGFGGFGGGGGGGGG9FGGFGGGGGGGGGGCGGGGGGGGGGGGGGFGGGGGFGGGGGFBA>FGGE>CEFGEGGDFGGGGCCFGGCGGGGCCGGGGFGGGG?FCG5ED5CCCAFECE5E>40@DCEGBFBFGGF4>FGGGGFFGFB48AFFF0>BBBGG
@M02352:288:000000000-CKWC8:1:1101:1954:15589 1:N:0:TAGCGCTC+CTAAGCCT
TACGGAGGATCCAAGCGTTATCCGGAATCATTGGGTTTAAAGGGTCCGTAGGTGGTCTATTAAGTCAGAGGTGAAAGCCTATCGCTCAACGCTAGAACTGCCTTTGATACTGATGGACTTGAGTTATTGTGAAGTAGTTAGAATATGTAGTGTAGCGGTGAAATGCATAGATATTACATAGAATACCGATTGCGAAGGCAGATTACTAACAATATACTGACACTGAGGGACGAAAGCGTGGGTAGCGAACAGGATTAGATACCCTGGTAGTCCACGCCGTAA
+
GGGGGDGGGGGGGGGGGGGEGGFGEGG<FGGGGGGGGGGGGGGGGGGGGFGGGFGGGGGGGG9FGGGGGGGGGFFG<,FGGFFGGGGGGGC+FBCFFGGGGGGGGGGGGGGGGGDGFFGGDAFFGGGGGGGGGGGGGGGGDGCFDCGGGGF8DFGDGGGGFGGGGGGGE7EGGGGGGCGGCF9CFGGGDGDGFGE*B*2:8CFFFGGGGGFGGGGGGFCCFGGGCFFFGGFGGGDFFDGGCE@BBFGCEGF???GG<?AFGFFGFFCF<48A?F=16BFFGG
@M02352:288:000000000-CKWC8:1:1101:14461:15590 1:N:0:TAGCGCTC+CTAAGCCT
TACGGAGGGTCCGAGCGTTAATCGGAATTACTGGGCGTAAAGCGCACGCAGGCGGTTTGTTAAGCTAGATGTGAAAGCCCTGGGCTCAACCTGGGAATTGCATTTTGAACTGGCAAACTAGAGTACTGTAGAGGGTGGTGGAATTTCCAGTGTAGCGGTGAAATGCGTAGAGATTGGAAGGAACATCAGTGGCGAAGGCGGCCACCTGGACAGATACTGACGCTGAGGTACGAAAGCGTGGGGAGCGAACAGGATTAGATACCCTGGTAGTCCACGCCGTAA
+
GGGGGGGGGGGGGGGGGGGFFGGGGGGGGGGGGGGGGGGGGGGGGGGGGGGGGGGGGGGGGGGGGGGGGGGGGGGGGGGGGGGGGGGGGGGGGGGGGGGGGGGGGGGGGGGGGGGGGGGGGGGGGGGGGGGGGGGFEGGGGGGGGGGGGGGGGGGGGGGGGGGGGGGGGGGGGGGGGGGGGGGGGGGGGGGGGGGGGGGGGGGGGGGGGGGGGGGGGGGGGGGGGDGGGGGGGGGFGGGGGGFFFFGGGGFFFFGGFFFFGGGGFFGFFFFFFGFFFFFFGD
@M02352:288:000000000-CKWC8:1:1101:21444:15621 1:N:0:TAGCGCTC+CTAAGCCT
TACGAGGGGTGCAAGCGTTAATCGGAATTACTGGGCGTAAAGCGTGCGTAGGTGGTTTGTTAAGCAAGATGTGAAAGCCCCGGGCTCAACCTGGGAACTGCATTTTGAACTGGCAAACTAGAGTATTGTAGAGGGTAGTGGAATTTCCAGTGTAGCGGTGAAATGCGTAGAGATTGGAAGGAACATCAGTGGCGAAGGCGGCTACCTGGACAAATACTGACACTGAGGCACGAAAGCGTGGGGAGCAAACAGGATTAGATACCCTGGTAGTCCACGCCGTAA
+
GGGGFGGGGGGGGGGGGGGGGGGGGGGGGGGGGGGGGGGGGGGGGGGGGGGGGGGGGGGGGGGGGGGGGGGGGGGGGGGGGGGGGGGGGGGGGGGGGGGGGGGGGGGGGGGGGGGGGGGGGGGGGGGGGGGGGGGGGGGGGGGGGGGGGGGGGGGGGGGGGGGGGGGGGGGGGGGGGGGGGGGGGGGGGGGGGGGGGGGGGGGGGGGGGGGGFGGGGGGGGGGGGGGGGGGGGGGFGGGGGGFFFFGFGGFFFFGGFFFFGGGGFFGFFFFFFGFFFFFFGG
@M02352:288:000000000-CKWC8:1:1101:10308:15643 1:N:0:TAGCGCTC+CTAAGCCT
TACGAGGGGTGCAAGCGTTAATCGGAATTACTGGGCGTAAAGCGTGCGTAGGTGGTTTGTTAAGCAAGATGTGAAAGCCCCGGGCTCAACCTGGGAACTGCATTTTGAACTGGCAAACTAGAGTATTGTAGAGGGTAGTGGAATTTCCAGTGTAGCGGTGAAATGCGTAGAGATTGGAAGGAACATCAGTGGCGAAGGCGGCTACCTGGACAAATACTGACACTGAGGCACGAAAGCGTGGGGAGCAAACAGGATTAGATACCCTGGTAGTCCACGCCGTAAA
+
GGGGFGGGGGGGGFGGGFGGGGFGGGFGGGGGGGGGGGGGGGFGGGGG?CCEGGGGGGGGGGGGGFFFFGGGGGGGGGGGGGGGG:@FGGGGGGGGGGGGGGGGGGGGGGGGFFGGGGGGGGGFGGGGDFF,@FGGGGGGGFFGFGGGGGGGGGGGGGGGGGGGGGGGEE8CBFGFFGGGGGGGGGGGGGGGGDEGEGGGGGGGGGGGGGGGGGGGGGGGGGGGGGGG5CGGGGCG@GEGGGGF>BFC7AFFF?:FG?=AFGFGGFFGF<?>4FDBB?F>?GG
@M02352:288:000000000-CKWC8:1:1101:24849:15670 1:N:0:TAGCGCTC+CTAAGCCT
TACGGAGGGGGTTAGCGTTGTTCGGAATTACTGGGCGTAAAGCGTACGTAGGCGGATTGGAAAGTTGGGGGTGAAATCCCAGGGCTCAACCCTGGAACTGCCTCCAAAACTATCAGTCTAGAGTTCGAGAGAGGTGAGTGGAATTCCAAGTGTAGAGGTGAAATTCGTAGATATTTGGAGGAACACCAGTGGCGAAGGCGGCTCACTGGCTCGATACTGACGCTGAGGTACGAAAGTGTGGGGAGCAAACAGGATTAGATACCCTGGTAGTCCACACCGTAA
+
GGGGGGGGGGGGGGGGGGGGGGGGGGGGGGGGGGGGGGGGGGGGGGGGGGGGGGGGGGGGGGGGGGGGGGGGGGGGGGGGGGGGGGGGGGGGGGGGGGGGGGGGGGGGGGGGGGGGGGGGGGGGGGGGGGGGGGGGGGGGGGGGGGGGGGGGGGGGGGGGGGGGGGGGGGGGGGGGGGGGGGGGGGGGGGGGGGGGGGGGGGGGGGGGGGGGGGGGGGGGGGGGGGGGGGGGGGGFGGGGGGFFFFGGGGFFFFGG?FFFGGGGFFGFFFFFFGFFFFFFFD
@M02352:288:000000000-CKWC8:1:1101:23813:15678 1:N:0:TAGCCCTC+CTAAGCCT
TACGAGGGGTGCAAGCGTTATTCGGAATTACTGGGCGTAAAGCGTGCGTAGGTGGTTTGTTAAGTCAGATGTGAAAGCCCCGGGCTCAACTTGGGAACTGCATTTTAAACTGGTAAACTAGAGTATTGTAGAGGGTAGTGGAATTTCCAGTGTAGCGGTGAAATGCGTAGAGATTGGAAGGAACATCAGTGGCGAAGGCGCTTTCCTGGACTAATACTGACACTGAGGCACGAAAGCGTGGGTAGCAAACAGGATTAGATACCCTGGTAGTCCACGCCGTAA
+
FGGG-8CF+FFGGGG8FGGG,6EFGGGGCGGGGGGGGGGGGGGGG7,@FGGGGGGE<F=:EFGG,5E,5EFG<FGG,F<+4+@FFGGGGG9F,54DF<,EFF,E,5,BAFGC,,C,CFGGGGGGGG9FGGG=FG75@:@FGGGGGGGGGGGG;EGGGGGGGGGGGGGGGGGGGGGGGGGCGGGGG9F,,CFGGGGGGGFC**=*,?CFF9C+<+<CFG+@GGGG6CF*/AFGGGGDGD*;EG<AFFFGG577<?GGFFFFFGGG6)CFDFFFF76?F(>BDD
@M02352:288:000000000-CKWC8:1:1101:25475:15753 1:N:0:TAGCGCTC+CTAAGCCT
TACGGAGGGTCCGAGCGTTAATCGGAATTACTGGGCGTAAAGCGCACGCAGGCGGTTTGTTAAGCTAGATGTGAAAGCCCCGGGCTCAACCTGGGAATAGCATTTAGAACTGGCAGACTAGAGTCTTGGAGAGGGGAGTGGAATTTCTGGTGTAGCGGTGAAATGCGTAGATATCAGAAGGAACATCAGTGGCGAAGGCGACTCCCTGGCCAAAGACTGACGCTCATGTGCGAAAGTGTGGGTAGCGAACAGGATTAGATACCCTGGTAGTCCACACCGTAA
+
,EFGG7FFGGGG@FG7CFFCCCFFGGCFGGGGGCEFCG@BDFCFGEGGCFGDGG@@FGGGDABFEFFFFFGGGGGGGGCF:FGB:BFGGGGDF<DGEEFDFFGGGFFGCGGGGCCF@F@ECFFGGGGGGCGGGGDEFCCFCFGGGGGGFF?CFGGGGGGDGGGGGGGGEEGGGGGGGCGGGGGGCF:FGFC?EGDCECGGCGEGGGGGGFFCCGDEGGGCGGG*ADFGGG7CE=DE>FFGG8@FF45DGG>FBF>FDFDFF<CF?FGFFFF<6CF>:1>?GC
@M02352:288:000000000-CKWC8:1:1101:18345:15773 1:N:0:TAGCGCTC+CTAAGCCT
TACGAGGGGTGCAAGCGTTAATCGGAATTACTGGGCGTAAAGCGTGCGTAGGTGGTTTGTTAAGCAAGATGTGAAAGCCCCGGGCTCAACCTGGGAACTGCATTTTGAACTGGCAAACTAGAGTATTGTAGAGGGTAGTGGAATTTCCAGTGTAGCGGTGAAATGCGTAGAGATTGGAAGGAACATCAGTGGCGAAGGCGACTCCCTGGCCAAAGACTGACGCTCATGTGCGAAAGTGTGGGTAGCGAACAGGATTAGATACCCTGGTAGTCCACACCGTAA
+
GGGGGGGGGGGGGGGGGGGGFGGGGGGGGGGGGGGGGFGGGGGGGGGGGGGGGGGGGGGGGGGGGGGGGGGGGGGGGGGGGGGGGEGGGGGGGGGGGGGGGGGGGGGGFGGGGGGGGGGGGGGFFGGGGGGGGGGGGGGGGGGGGGGGGGGGGGGGGGGGGGGGGGGGEGDFFGGGGGFGGGGGGGGGGGGGGGGGGGGGGGGGGGGGGGGGGGGGGGFGGGGGGDGGFFFGGGGFGGGGGGEFFFGGCDFFFFGGFFFFGGGGFFGFFFFFFGFFFFFFGG
@M02352:288:000000000-CKWC8:1:1101:13478:15780 1:N:0:TAGCGCTC+CTAAGCCT
TACGGAGGGTGCAAGCGTTATCCGGATTTACTGGGTTTAAAGGGTGCGTAGGTGGGTTTTTAAGTCAGTGGTGAAATCCCGGAGCTCAACTCCGGAACTGCCATTGATACTATTAACCTTGAATTCTGCGGAGGTTAGCGGAATAAATCATGTAGCGGTGAAATGCTTAGATATGATTTAGAACACCGATTGCGAAGGCAGCTAACTACACAGATATTGACACTGAGGCACGAAAGCGTGGGGAGCGAACAGGATTAGATACCCTGGTAGTCCACGCCCTAA
+
GGGGGGGGGGGGGGGGGGGGGGGGGGGGGGGGGGGFBFGGGGGGDGGGGGGGGGGGFGEFGGGGGGGGGGGGGGGGGGGGGGCGGGGGGGGGGGGGGGGGGGGGGGGGGGGGGGFFFGGGGG8FFGGGGEGGGGGGGGGGGGGGFGFGFFGGGGGGGGGGGGGGGGGGGGGGGGGGFEEFGGGFGGGGGGGGGGGGGGGGGGGGGGGGGGGGGFGGGGGGGGGGGGGGGGGGGGGFGGGGGGFFFEGGG7DFF<FGFFFFGGGGF@FFFFFFFFFFF?@>GF
@M02352:288:000000000-CKWC8:1:1101:18719:15781 1:N:0:TAGCGCTC+CTAAGCCT
TACGGAGGTGGTTAGCGTTGTTCGGAATTACTGGGCGTAAAGCGCACGTAGGCGGATCAGAAAGTATAGGGTGAAATCCCAGGGCTCAACCCTGGAACTGCCTTATAAACTCCTGGTCTTGAGTTCGAGAGAGGTGAGTGGAATTCCGAGTGTAGAGGTGAAATTCGTAGATATTCGGAGGAACACCAGTGGCGAAGGCGGCTCACTGGCTCGATACTGACGCTGAGGTGCGAAAGTGTGGGGAGCAAACAGGATTAGATACCCTGGTAGTCCACACCGTAA
+
GGGG@FGG,FG6:FFGGGGGGCFGGG:FGGGGGGG?FGGGGGFGG>:F=FG=FGGGE:?<AFGGG9@<,,EFGGGGGGGE=FGGGGGGGGGGFBFGGGGGG<FGAAFGGGGC,FF=BEGGGGGGF9BFFGGGGGGCF<>FGGGGGGGC7FGGGGG9DGGGGGGGCFGGGGGGGG@;FGGEGGGGGGGGGGGGGGGGGGGGG5E8FGGGGG5+:*;CGGGGGGGGGGGG6=FGGGGE7EGGGGFFFFGGGGFFFFGGFFFFGGGGFFGFFFFFFGF0?:EFGG
@M02352:288:000000000-CKWC8:1:1101:25570:15794 1:N:0:TAGCGCTC+CTAAGCCT
TACGAGGGGTGCAAGCGTTAATCGGAATTACTGGGCGTAAAGCGTGCGTAGGTGGTTTGTTAAGCAAGATGTGAAAGCCCCGGGCTCAACCTGGGAACTGCATTTTGAACTGGCAAACTAGAGTATTGTAGAGGGTAGTGGAATTTCCAGTGTAGCGGTGAAATGCGTAGAGATTGGAAGGAACATCAGTGGCGAAGGCGGCTACCTGGACAAATACTGACACTGAGGCACGAAAGCGTGGGGAGCAAACAGGATTAGATACCCTGGTAGTCCACGCCGTAA
+
GGGFFGGEGFEGGFGFGBCGGGGGGGGGGGGGGGGGG@EEFGGGFGGGGGGGFFGGGGGGGGGGGGGGGGGGGGGGGGGGGGGEDCGGGGGGGGGGGGGGGGGGGGGGGGGGGFGGGGGGGFDFAGGGGGGGGGGGGGGGGGGGGGGGGGGGGGGGGGGGGGGGGGGGGGGGGGGFFDGGGGGGGGGGGGGGGGGGGGGGGGGEFGGGGGGGGGGGGGGGGGGGGGGGGEFGGGCDGGGGGGD:>FGGGGFFFFGGFFFFGFGGFFGFFFFFFGFFFFFFGG
@M02352:288:000000000-CKWC8:1:1101:16530:15831 1:N:0:TAGCGCTC+CTAAGCCT
TACGAGGGGTGCAAGCGTTAATCGGAATTACTGGGCGTAAAGCGTTCGTAGGCGGTCTATTAAGCAAGATGTGAAAGCCCAGGGCTCAACCTTGGAACTGCATTTTGAACTGGTAGACTAGAGTACTGTAGAGGGTGGTGGAATTTCCAGTGTAGCGGTGAAATGCGTAGAGATTGGAAGGAACATCAGTGGCGAAGGCGGCCACCTGGACAGATACTGACGCTGAGGAACGAAAGCGTGGGGAGCGAACAGGATTAGATACCCTGGTAGTCCACGCCGTAA
+
GGGGEEGGGGGGGGGGGGGGGGGGGGGGGGGGGGGGGGGGGGGGEFGGGGGGGGGFGGGGGGGGGGGGFGGGGGGGGGFGGGGGGGGGGGGGGGGGGGGGGGGGGGGGGGGGGGGGGGGGGGGGGGGGFDDGGGGEFGGGGGCGGGGGGGGGGGGGGGGGGGGGGGGGGCEGGFGGGGGFGGFGGDEFCFGGGGEGGGGGGGCEGFGGGFGGGGGGGGGGGGGGGGFFFGCCEEC5<EDGGGFF9>GGGG35:BGG?=4@?EGDFFGFFF22*09?><EFGG
@M02352:288:000000000-CKWC8:1:1101:23185:15856 1:N:0:GAGCGCTC+CTAAGCCT
TACGAAGGGTGCTAGCGTTGTTCGGAATTACTGGGCGTAAAGCGCACGTAGGCGGATTGATCAGTTAGAGGTGAAATCCCAGGGCTCAACCCTGGAACTGCCTTTAATACTGTCAATCTAGAGATCGAGAGAGGTGAGTGGAATTCCGAGTGTAGAGGTGAAATTCGTAGATATTCGGAGGAACACCAGTGGCGAAGGCGGCTCACTGGCTCGCTACTGACGCTGAGGTGCGAAAGCGTGGGGAGCAAACAGGATTAGATACCCTGGTAGTCCACGCCGTAA
+
GGGGCFFD7,6BCFGGGGGDF<FFGGCFGG<FFGGFDGGGGGGGCCFGGGGGFGGG7:F,EFGGGCFGC<EGGGGGE54AF5BFGGGGGGGCF<<EFFGGGC,EFAFCGGGGFGD5BDGDFGG<?FF3>CFGGGGGCFFGFGGGFG97<CFGGGGEGGGGGFFG,EDFGEECGG:@8DGEGGGGFGGGGGEFGGGGGDG5CEGCEFFGF50<C//CEGGGGDGGGD8@+/97C8C><EGGGG>?(>FGGGFFFFGG?FFFGGGGFFGFBFFFFFF?FBFFGG
@M02352:288:000000000-CKWC8:1:1101:25762:15881 1:N:0:TAGCGCTC+CTAAGCCT
TACGAGGGGTGCAAGCGTTAATCGGAATTACTGGGCGTAAAGCGTGCGTAGGTGGTTTGTTAAGCAAGATGTGAAAGCCCCGGGCTCAACCTGGGAACTGCATTTTGAACTGGCAAACTAGAGTATTGTAGAGGGTAGTGGAATTTCCAGTGTAGCGGTGAAATGCGTAGAGATTGGAAGGAACATCAGTGGCGAAGGCGGCTACCTGGACAAATACTGACACTGAGGCACGAAAGCGTGGGGAGCAAACAGGATTAGATACCCTGGTAGTCCACGCCGTAA
+
GGGGFGGGGGGGEGGGGGGECFGGGGGGGGGGGGGGGFGGGGGGGGGGGDGGFGGGGGGGGGGGGGGGGGGGGGGGGGGGGGGGGGGGGGGGGGGGGGGGGGGGGGGGGGGGGGGGGGGGGGGGGGGGGGGGGGGGGGGGGGFGGGGGGGGGGGGGGGGGGFGGGGGGGGGGGGGGGGGGGGGGGGGGGGGGGGGGGGGGGGGGGGGGGGGGGGGGGGGGGGGGGGGGFGGGGGGFGGGGGGFBFFGGGGFFFFGGFFFFGFGGFFGF<FFAFGFFFFFBDC
@M02352:288:000000000-CKWC8:1:1101:12009:15936 1:N:0:TAGCGCTC+CTAAGCCT
TACGGAGGGTCCGAGCGTTAATCGGAATTACTGGGCGTAAAGCGCGCGTAGGTGGATTGGTCAGTCAGATGTGAAAGCCCAGGGCTCAACCTTGGAACTGCATCTGATACTGCTAGTCTAGAATACAGTAGAGGGTAGTGGAATTTCCTGTGTAGCGGTGAAATGCGTAGATATAGGAAGGAACACCAGTGGCGAAGGCGACTACCTGGACTGATATTGACACTGAGGTGCGAAAGCGTGGGGAGCAAACAGGATTAGATACCCTGGTAGTCCACGCCGTAA
+
GGGGDFGGGGGGEGGGGGGG,CFFGGGGGGGGGGGGGGGGGGGGGGGGGGGG?FGFGGGGFGGGGGGGGGGGGGGGEGFGGEGGGGGGGGGGGGGGGGGGGGGGGGGGGGGFGGGGGGGGGG9FFGGFGGGGGG@@FGGGGGGGGFGGGGGGGGGGGGGGGGGGGGGGGGGGGFGGGGGGGGGGGGGGGGGGGGGGGGGGEGGGEGGGGFGFGGGGGGGGGEGGFDGFGFGGGGDDGGGGGC@:>DGGGGFFFFGGFFFFGGGGFFGFFFFFFGFFFFFFGG
@M02352:288:000000000-CKWC8:1:1101:18045:15963 1:N:0:TAGCGCTC+CTAAGCCT
TACGAAGGTCCCGAGCGTTATTCGGAATCACTGGGCGTAAAGGGAGCGTAGGCTGCGTGGTAAGTCAGATGTGAAATCTGGGGGCTCAACCTCCAAACTGCATTCGATACTGCCATGCTAGAGTAATGGAGAGGTAACTGGAATTCTCGGTGTAGCAGTGAAATGCGTAGATATCGAGAGGAAGACCAATGGCGAAAGCAGGTTACTGGACATTTGCTGACGCTGAGGCTCGAAGGCTAGGGTAGCGAAAGGGATTAGATACCCCTGTAGTCCTAGCAGTAA
+
GGGGFGGGGGGGGGGGGGGGGGGGGGGGAFGGGGGGGGGGGGGGGGGGGGGGGGGGGFFGGGGGGGGGGGGGGGGGGGGGGGGGGGGGGGGGFGGGGGGGGGGGGGGGGGGGFGGGGGGGGGGGGGGGGGGGGGGGGGGGGGGGGGGGGGGGGGGGGGGGGGGGGGGGGGGGGGGGGGGGGGGGGGGGGGGGGGGGGGGGGGGGGGGGGGGGGGGGGGGGGGGGGGGGGGGGGGGFGFGGGGFFFFGGGGFFFFGGFFFFGGGGFFGFFFFFFGFAFFFFGG
@M02352:288:000000000-CKWC8:1:1101:15857:15964 1:N:0:TAGCGCTC+CTAAGCCT
TACGAGGGGTGCAAGCGTTAATCGGAATTACTGGGCGTAAAGCGTTCGTAGGCGGTTTGTTAAGCAAGATGTGAAAGCCCAGGGCTCAACCTTGGAACTGCATTTTGAACTGGCAAACTAGAGTACTGTAGAGGGTGGTGGAATTTCCAGTGTAGCGGTGAAATGCGTAGAGATTGGAAGGAACATCAGTGGCGAAGGCGGCCACCTGGACAGATACTGACGCTGAGGAACGAAAGCGTGGGGAGCGAACAGGATTAGATACCCTGGTAGTCCACGCCGTAA
+
GGGGCCFGGFGGCGGGGGGDDGGGGGGGGGGGGGGGGGGGGGGGGGGGGGGGGGG@FGGFGGGGCGGGGGGGGGGGGGGGGGGGGGGGGGGCFEFGGGGGGG9FGGGGGGGFGGGGGGGGGGGGGGGFFFGGGGD><FGGGGGGGEGEGGGGGGGGGGGGGGGGGGGGGGGCCFGGGGGGGGGGGGGGGFGGGGGGGGGGGGE:FGGGGGFGGGGGGGGGGGGEGGGG?FGGGGGEGGGGGGFFFFGGGGFFFFFGFFBFFFGGFFGFFFFFFGFFFFFFDD
@M02352:288:000000000-CKWC8:1:1101:21311:15999 1:N:0:TAGCGCTC+CTAAGCCT
TACGGAGGGTCCGAGCGTTAATCGGAATTACTGGGCGTAAAGCGCGCGTAGGTGGATTGGTCAGTCAGATGTGAAAGCCCAGGGCTCAACCTTGGAACTGCATCTGATACTGCTAGTCTAGAATACAGTAGAGGGTAGTGGAATTTCCTGTGTAGCGGTGAAATGCGTAGATATAGGAAGGAACACCAGTGGCGAAGGCGACTACCTGGACTGATATTGACACTGAGGTGCGAAAGCGTGGGGAGCAAACAGGATTAGACACCCTGGTAGTCCACGCCGTAA
+
GGGGGGGGGGGGGGGGGGGGFGGGGGGGGGGGGGGGGGGGGGGGGGGGGGGGGGGGGGGGGGGGGGGGGGGGGGGGGGGGGGGGGGGGGGGGGGGGGGGGGGGGGGGGGGGGGGGGGGGGGGGGGGGGGGGGGGGEGGGGGGGGGGGGGGGGGGGGGGGGGGGGGGGGGGGGGGFGGGGGGGGGGGGGGGGGGGGGGGGDDGGGGGGGGGGGGGGGGGGGGGGGGGGGGGGGGGGFGGGGGGEFFFGGGGFFFFGGFFFFGGGGFFGFFFFFFGFFFFFFGG
@M02352:288:000000000-CKWC8:1:1101:14650:16038 1:N:0:TAGCGCTC+CTAAGCCT
TACGGAGGGTCCAAGCGTTATCCGGAATTATTGGGTTTAAAGGGTCCGCAGGCGGATTGATAAGTCAGTGGTGAAATCTCCAGGCTCAACCTGGAAACTGCCATTGAAACTGTCAGTCTTGAATATGGTCGAAGTAGGCGGAATGTGTAGTGTAGCGGTGAAATGCTTAGATATTACACAGAACACCGATAGCGAAGGCAGCTTACTAGGCCATTATTGACGCTCATGGACGAAAGCGTGGGTAGCGAACAGGATTAGATACCCTGGTAGTCCACGCCGTAA
+
GGGGGGGGGGGGGGGGGFGGGGGGGGGGGGGGGGGGGDGGGGGGGGGGGGGGGGGGGGGFGGGGGGGGGGGGGGGGGGGGGGGGGGGFGGGGGGFDFGGGGGGGGGGGGGGGGGGGGGGGGGGGGGGGGGGGGGGGGGGGGGGGGGGGGGGGGGGGGGGGGGGGGGGGGFGGGGGGGGGGGGGGGGGGGGGGGGGGGGGGGGGGGDGFGGGGGGGG@E@FGGGGGGGGGGGGGGGFGGGGGGFF?@<C75>?B6DGFFB?GGGGFFGFAFFFFGFFFFDFGD
@M02352:288:000000000-CKWC8:1:1101:4307:16079 1:N:0:TAGCGCTC+CTAAGCCT
TACGGAGGGTGCAAGCGTTACTCGGAATCACTGGGCGTAAAGAGCGTGTAGGCGGGTTTGTAAGTTTGAAGTGAAATCCAATGGCTCAACCATTGAACTGCTTTGAAAACTGCTTACCTAGAATATGGGAGAGGTAGATGGAATTTCTGGTGTAGGGGTAAAATCCGTAGAGATCAGAAGGAATACCGATTGCGAAGGCGATCTACTGGAACATTATTGACGCTGAGACGCGAAAGCGTGGGGAGCAAACAGGATTAGATACCCTGGTAGTCCACGCCCTAA
+
GGGGGGGGGGGGGGGGGGGGGGGGGGGGDGGGGGGGGGGGGGGGGGGGGGGGGGGGGGGGGGGGGGGGGGGGGGGGGGGGGGGGGGGGGGGGGGFGGGGGGGGGGFGFGGGGGGGGGGGFGFGGGGGGGFGGFFGGGGGGGGGGGGGGGGGGGGGGGGGGGGGGGGGGGGGGGGGGGGGGGGGGGGGGGGGGGGGDGGGGGGGGG7EGGGGGGGGGGGGFGGGGGGGGGGGGGGGFGGGGGGFFFFGGGGFF??GGFFFFGGGGFFFFFFDBFGFBFFDFGF
@M02352:288:000000000-CKWC8:1:1101:3111:16093 1:N:0:TAGCGCTC+CTAAGCCT
TACGGAGGGTCCGAGCGTTATCCGGAATCATTGGGTTTAAAGGGTCCGCAGGCGGTCAATTAAGTCAGAGGTGAAATCCCATAGCTTAACTATGGAACTGCCTTTGATACTGGTTGACTTGAGTCATATGGAAGTAGATAGAATGTGTAGTGTAGCGGTGAAATGCATAGATATTACACAGAATACCGATTGCGAAGGCAGTCTACTACGTATGTACTGACGCTCATGGACGAAAGCGTGGGGAGCGAACAGGATTAGATACCCTGGTAGTCCACGCCGTAA
+
GGGGGGGGGGGGGGGGGGGGGGGGGFGFGGGGGGGGGGGGFGGGGGGGGGGGGGGGGGGGGGGGGGGGGGGGGGGGGGGGGGGGGGGGGGG,CFGGGGGGGGGGGGGGGGGGGGGGGGGGGGGGGGGGGGGGDFGGGGGGGGGDGGGGGGGGGGGGGGGGGGGGGGGGGGGGGGGGGGGGGGGGGGGGGGGGGGGGGGGGGGGGGGGGGGGGGGGGGGGGGGGGGGGFGGGGGGGFGGGGGGFFFFGDGGFFFFGGFFFFGGGGFFGFBFFFFGFF>FFFGD
@M02352:288:000000000-CKWC8:1:1101:16243:16128 1:N:0:TAGCGCTC+CTAAGCCT
TACGGAGGGTGCAAGCGTTAATCGGAATTACTGGGCGTAAAGCGCACGTAGGTGGTTTGTTAAGTTGGATGTGAAAGCCCAGGGCTCAACCTTGGAACTGCATTCAAAACTGGCGAACTAGAGTATGGTAGAGGTGAGTGGAATTTCCTGTGTAGCGGTGAAATGCGTAGAGATGGGAAGGAACATCAGTGGCGAAGGCGACTCACTGGACCAATACTGACACTGAGGTGCGAAAGCGTGGGTAGCAAACAGGATTAGATACCCTGGTAGTCCACGCCGTAA
+
GGGGGCEGGGGGGGGGGGGGGGGGGGGGGGGGGGGGGGGGGGGGGGGGEFGGGEGGGGGGGGEFGGGGGGGGGGGGGGGGGGGGGGGGGGGGGGGGGGGGGGGFGGCEFFGGGGGGGGGGGGGGGGGGGGGGGGGGGGGGGGGGGGGFGGGGGGGGGGECFGGGGGGGGGGGFCCFCEFGGGGGGGGGGGGGGGGGGGGGGGGDFGGGGDGF>BFFFFCFGGGGG7EGGGGGGGD>FGDGGGF<BFGGCFFFBFGGFF>F7EFG6>59)/5AFGF<FBFFGG
@M02352:288:000000000-CKWC8:1:1101:28351:16158 1:N:0:TCGCGCTC+CTAAGACT
TACGGAGGGTGCAAGCGTTAATCGGAATTACTGGGCGTAAAGCGCACGTAGGTGGTTTGTTAAGTTGGATGTGAAAGCCCAGGGCTCAACCTTGGAACTGCATTCAAAACTGGCGAACTAGAGTATGGTAGAGGTGAGTGGAATTTCCTGTGTAGCGGTGAAATGCGTAGAGATGGAAAGGAACATCAGTGGCGAAGGCGACTCACTGGACCAATACTGACACTGAGGTGCGAAAGCGTGGGTAGCAAACAGGATTAGATACCCTGGTAGTCCACGCCGTAA
+
GGG8FGGGD@,BFGGGGGG,CFGGGGGG<FGGGGGGGGGGGGGG77CFEGGG6,CFGG7CFGGGGAF,5FFGGGGGGGGBAFGGGGGGGGGFF,FCFGGFGG95,5E,AFGGCC:=CFGGGGGGGC<FBFFEGG8@F,>FGGFGGCFGCGGGGGGGGDGGGGGGGGGGGGG;9CCG,2>EGGGGF:,?EGGGDCGGDGGGCC=8?BFGGGGG525?9E7F?:CGGGGGC5D5EGDEC77EGGF4?F*CGF@FBFGG??AFFGGD*7>?<F<>9>9?>(>BDC
@M02352:288:000000000-CKWC8:1:1101:2310:16185 1:N:0:TAGCGCTC+CTAAGCCT
TACGGAGGGTGCAAGCGTTACTCGGAATCACTGGGCGTAAAGAGCGTGTAGGCGGGTTTGTAAGTTTGAAGTGAAATCCAATGGCTCAACCATTGAACTGCTTTGAAAACTGCTTACCTAGAATATGGGAGAGGTAGATGGAATTTCTGGTGTAGGGGTAAAATCCGTAGAGATCAGAAGGAATACCGATTGCGAAGGCGATCTACTGGAACATTATTGACGCTGAGACGCGAAAGCGTGGGGAGCAAACAGGATTAGATACCCTGGTAGTCCACGCCCTAA
+
GFGGGGGGGGGGGGGGGGGGGGGGDCGGGGGGGGGGGGGGFGGGGGGEGGGGGGGGGGGGGGGGGGFGGGGFFGGGGGGGGGGGGGGGGGG+?FGGGGGGGGGGGGGGGGGGGGGGFFGGGGGGGGGGGGGGGGGGGGGGGCECGGGGGGGGGGFGGGGGGGGGGGGGGGGGGGGGGGGGGGGGGGGGGGGGGGEGGGGGGGGGGGGGGGGGGGGGGGGGGGGGGGGGGGGGGGGFGGGGGEEFFFGGGGFFFBFGFFFFGGGGFFGFBFFBFGFFFFEFGG
@M02352:288:000000000-CKWC8:1:1101:19578:16238 1:N:0:TAGCGCTC+CTAAGCCT
TACGGAGGGTCCGAGCGTTAATCGGAATTACTGGGCGTAAAGCGCACGCAGGCGGTTTGTTAAGCTAGATGTGAAAGCCCTGGGCTCAACCTGGGAATTGCATTTAGAACTGGCAGGCTAGAGTTTTGGAGAGGGGAGTGGAATTCCAGGTGTAGCGGTGAAATGCGTAGATATCTGGAGGAACATCAGTGGCGAAGGCGACTCCCTGGTCAGTAACTGACGCTCATGTGCGAAAGTGTGGGTAGCGAACAGGATTAGATACCCTGGTAGTCCACACCGTAA
+
GGGGGGGGGGGGGGGGGEGEFGGGGFGGGGGGGGGGGGGGGGGGGGGGGGGGGGGFGGGGGGGGGGGGGGGGGGGGGGGGGGGGGGGGGGGGGGGGGGGGGGGGGGGGGGGGGGGGGGGGGGGGGGGGGGGGGGGGGGGGGGGGGGGGGGGGGGGGGGGGGGGGGGGGGGGGGGFCFGGGGGGGGGGGGGGGGGGEGGGGGGGEGFGGGGGGGGGGGGGGGGGGGGGGG7CGGGD>FGGGGDFFFFGGGGFFFFFDBFFFGGFGFFGFFFFFFGF?BFE?5>
@M02352:288:000000000-CKWC8:1:1101:15146:16246 1:N:0:TAGCGCTC+TTAAGCCT
TACGGAGGGTCCGAGCGTTAATCGGAATTACTGGGCGTAAAGCGCACGCAGGCGGATTGTTAAGCTAGATGTGAAAGCCCTCGGCTCAACCTGGAAATTGCATTTAGAACTGGCAGTCTAGAGTTTTGGAGAGGGGAGTGGAATTCCAGGTGTAGCGGTGAAATGCGTAGATATCAGGAGGAACATCAGTGGCGAAGGCGACTCCCTGGACTGTAACTGACACTCATGTTCGAAAGTGTGGGTAGCGAACAGGATTAGATACCCTGGTAGTCCACACAGTAA
+
GGGGGGGGCGGGGGGGGGGG@<FFGE@FGGGGGGGCFGGGGG9FC:FF:FGG7FE+8+BFGGGGCAGG9EFGGGGGGC<=,,@CFGGGGGGD,<,BFGGGGG,FG<,,CFGGGG8F<DF@FFGG98,@+@FGGGGG7F<FGGGGGG,,@FGGGGGGGGGGGGGGGG@EEGGGGFG94CF7CGGG82C+,?,?EGGGGGG**:CE+AGGG6C+;0<CFGGGG6CE*9CG3+:DFGDFGGGGGGFF0@)9CC>FFFGGFFBFGGGGFFGFB=<AFGFBF0>>FG
@M02352:288:000000000-CKWC8:1:1101:25391:16288 1:N:0:TAGCGCTC+CTAAGCCT
TACGGAGGGTCCGAGCGTTAATCGGAATTACTGGGCGTAAAGCGCGCGTAGGTGGATTGGTCAGTCAGATGTGAAAGCCCAGGGCTCAACCTTGGAACTGCATCTGATACTGCTAGTCTAGAATACAGTAGAGGGTAGTGGAATTTCCTGTGTAGCGGTGAAATGCGTAGATATAGGAAGGAACACCAGTGGCGAAGGCGACTACCTGGACTGATATTGACACTGAGGTGCGAAAGCGTGGGGAGCAAACAGGATTAGATACCCTGGTAGTCCACGCCGTAA
+
GGGGGEFGGGEFGDGGGGGG<EFEFGGGFGGGGGGGGGEGGGFGGGDGGGGGCEFBFGGGGD?FGFEGGFFGGGGGGGGFF=CBFGGGGGGCFGGGGGGGGFGF9<FGGFGGGGGGFGGGGGFGGGGFFGGGGGGC<FFGGGGGGGGG9FFGGGGFGGGDGGGGGGGGGGGFGFFGGGGGGGGGGGGGGFGFGGGGGGGGGGGGDCEGGGFGGGGGCGGGGGGFGGGFGGGGGGGFGGGGGGFFFFGGGGFFFFGGFFBFGGFGFFGFDFA<FCF?FFFFGG
@M02352:288:000000000-CKWC8:1:1101:7755:16309 1:N:0:TAGCGCTC+CTAAGCCT
TACGGAGGGTCCGAGCGTTAATCGGAATTACTGGGCGTAAAGCGCACGCAGGCGGTTTGTTAAGCTAGATGTGAAAGCCCTGGGCTCAACCTGGGAATTGCATTTAGAACTGTCAGGCTAGAGTTTTGGAGAGGGGAGTGGAATTCCAGGTGTAGCGGTGAAATGCGTAGATATCTGGAGGAACATCAGTGGCGAAGGCGACTCCCTGGTCAGTAACTGACGCTCATGTTCGAAAGTGTGGGTAGCGAACAGGATTAGATACCCTGGTAGTCCACACCGTAA
+
GGGG@EGGGC@FBGGGGGGG,CEFGE@FGGGGGGGGGGGGGGGGCCGG>FG:FGGGDCFECEGFAFGGGGGGGGGGGCGGGGGGGGGGGGGDFFGG8FFGGGGGGFFGGGGG,C<F,@F@FCGG,33CFGFGGGGGGGGGGGGGGGGF3BFGGGGGGGGGGGGGGGGGGGGGGGFCFGGGGGGGGGGGGGGGGGGGGGGGCEGG6CFFG8FC69C9@FCCFG5C=C7:2+:CGGGF:CFGGGE>??)>EGFFFFGC>=A8:<ED@FGFF?ABF7*(-8B1FD
@M02352:288:000000000-CKWC8:1:1101:11658:16311 1:N:0:TAGCGCTC+CTAAGCCT
TACGGAGGGTGCAAGCGTTACTCGGAATCACTGGGCGTAAAGAGCGTGTAGGCGGGTTTGTAAGTTTGAAGTGAAATCCAATGGCTCAACCATTGAACTGCTTTGAAAACTGCTTACCTAGAATATGGGAGAGGTAGATGGAATTTCTGGTGTAGGGGTAAAATCCGTAGAGATCAGAAGGAATACCGATTGCGAAGGCGACCTACTGGAACATTATTGACGCTGAGACGCGAAAGCGTGGGGAGCAAACAGGATTAGATACCCTGGTAGTCCACGCCCTAA
+
GGGGGGGGGGGGGGGGGGGGGGGGGGGGGGGGGGGGGGGGGGGGGGGGGGGGGGGGGGGGGGGGGGGGGGGGGGGGGGGGGGGGGGGGGGGGGGGGGGGGGGGGGGGGGGGGGGGGGGGGGGFGGGGGGGGGGGGGGGGGGGGGGGGGGGGGGGGGGGGGGGGGGGGGGGGGGGGGGGGGGGGGGGGGGGGGGGGGGGGGGGGGGGGGGGGGGGGGGGGGGGGGGGGGGGGGGGGFGGGGGGFFFFGGGGFFFFGGFFFFGGGGFFGFFFFFFGFFF6>BGF
@M02352:288:000000000-CKWC8:1:1101:25344:16346 1:N:0:TAGCGCTC+CTAAGCCT
TACGGAGGGTGCAAGCGTTACTCGGAATCACTGGGCGTAAAGAGCGTGTAGGCGGGTTTGTAAGTTTGAAGTGAAATCCAATGGCTCAACCATTGAACTGCTTTGAAAACTGCTTACCTAGAATATGGGAGAGGTAGATGGAATTTCTGGTGTAGGGGTAAAATCCGTAGAGATCAGAAGGAATACCGATTGCGAAGGCGATCTACTGGAACATTATTGACGCTGAGACGCGAAAGCGTGGGGAGCAAACAGGATTAGATACCCTGGTAGTCCACGCCCTAA
+
GGGGGGGGDGEGCGGGGGGGCCFGGGGGCFCFGGG<CFEEGGDG=F>FGGGGCFGG>F@FGGGGGEEFCAFGGGGGGDBBD<FGGGGFGFGBF<?FG8FGGCFF<<F=DEGG9BFC=FG=FGEFGC<FFGGGGGGGG==FGGGGGCFFGGGGGGGCGGGDGGGG7DCGGGGGGGGGE?FFGGGCAFGGEGGGGGGGGGGGC3;8CGGGGGC6@?<FFGGGGCGEGGFFG=DGGGGFGEGGGG@?FFGGGGFFFFGGFFFFGGGGFFGFFFFFFGFFF67;GG
@M02352:288:000000000-CKWC8:1:1101:20230:16359 1:N:0:TAGCGCTC+CTAAGCCT
TACGAGGGGTGCAAGCGTTAATCGGAATTACTGGGCGTAAAGCGTGCGTAGGTGGTTTGTTAAGCAAGATGTGAAAGCCCCGGGCTCAACCTGGGAACTGCATTTTGAACTGGCAAACTAGAGTATTGTAGAGGGTAGTGGAATTTCCAGTGTAGCGGTGAAATGCGTAGAGATTGGAAGGAACATCAGTGGCGAAGGCGGCTACCTGGACAAATACTGACACTGAGGCACGAAAGCGTGGGGAGCAAACAGGATTAGATACCCTGGTAGTCCACGCCGTAA
+
GGGFEFCEGCFGFEFGGFFGCAFCFF@FGGGGGGGGGBCDCGGGFEGGBCFEFEGGGGGGGGGGGFGGGGGFAFFGGGGGGGGGGEGFGGGFFFFEEFGGGGFADFGGFFFFFGGGGGGDGEGGFGGGGGGFFGGEGGGGGGGGGGGGFGGGGGGGEGCCF>CFGGGGEGGGFEFFFGGGEB8FGFGGGGGGGGGCGGGGGGECGFEGGGFGGFCGGGF7AFFGFGFGGGGGGGGFGGCEGGF?FBF76C5?::CD2FBF?FFGF@GF>FFFBGF?FFF>GG
@M02352:288:000000000-CKWC8:1:1101:18945:16380 1:N:0:TAGCGCTC+CTAAGCCT
TACGGAGGGTCCGAGCGTTAATCGGAATTACTGGGCGTAAAGCGCGCGTAGGTGGATTGGTCAGTCAGATGTGAAAGCCCAGGGCTCAACCTTGGAACTGCATCTGATACTGCTAGTCTAGAATACAGTAGAGGGTAGTGGAATTTCCTGTGTAGCGGTGAAATGCGTAGATATAGGAAGGAACACCAGTGGCGAAGGCGACTACCTGGACTGATATTGACACTGAGGTGCGAAAGCGTGGGGAGCAAACAGGATTAGATACCCTGGTAGTCCACGCCGTAA
+
GGGGGGGGGGGGGGGGGGGGDFGGGGGGGGGGGGGGGGGGGGGGGGGGGGGGCGGGGGGGGGGGGGGGGGGGGGGGGGGGGGGGGGGGGGGGGGGGGGGGGGFGGGGGGGGGGGGGGGGGGGGGGGGGGGGGGGGGGGGGGGGGGGGGGGGGGGGGGGGGGGGGGGGGGGGGGGGGGGGGGGGGGGGGGGGGGGGGGGGGGGGGGGGGGGGFGGGGGGGGGGGGGGGGGGGGGDGFFGGGGGFFFFGGGGFFFFGGDFFFGGGGFFGFFFFF@GFFFFFFGD
@M02352:288:000000000-CKWC8:1:1101:14455:16387 1:N:0:TAGCGCTC+CTAAGCCT
TACGAGGGGTGCAAGCGTTAATCGGAATTACTGGGCGTAAAGCGTTCGTAGGCGGTTGAATAAGCAAGATGTGAAAGCCCAGGGCTCAACCTTGGAACTGCATTTTGAACTGTTCGACTAGAGTACTGTAGAGGGTGGTGGAATTTCCAGTGTAGCGGTGAAATGCGTAGAGATTGGAAGGAACATCAGTGGCGAAGGCGGCCACCTGGACAGATACTGACGCTGAGGAACGAAAGCGTGGGGAGCGAACAGGATTAGATACCCTGGTAGTCCACGCCGTAA
+
GGGGDGGGGGGGGGGGGGGGFFFFGGEGGGGGGGGGGGGGGGGGFGGGGGGGGGGFGGGGGGGGGFGGGGGGGGGGGGGGGGGGGGGGGGGGGGGGGGGGGGGGGGGGGGGGGGGGGGGGGGGGGGGGGGGGGGGGGGGGGGGGGGGGGGGGGGGGGGGGGGGGGGGGGGGGGGGGGGGGGGGGGGGGFGGGGGGGGGGGGGGGGGGGGGGGGGGGGGGGGCEDGGGGGGGGGGGFFGGGGGFFFFGGEGFFF<GG?F9=GGFGFFGFFFFFFGFBBFFFGG
@M02352:288:000000000-CKWC8:1:1101:10455:16405 1:N:0:TAGCGCTC+CTAAGCCT
TACGGAGGGTCCGAGCGTTAATCGGAATTACTGGGCGTAAAGCGCGCGTAGGTGGATTGGTCAGTCAGATGTGAAAGCCCAGGGCTCAACCTTGGAACTGCATCTGATACTGCTAGTCTAGAATACAGTAGAGGGTAGTGGAATTTCCTGTGTAGCGGTGAAATGCGTAGATATAGGAAGGAACACCAGTGGCGAAGGCGACTACCTGGACTGATATTGACACTGAGGTGCGAAAGCGTGGGGAGCAAACAGGATTAGATACCCTGGTAGTCCACGCCGTAA
+
GGGGGGGGGGGGGGGGGGGGGGGGGGGGGGGGGGGGGFGGGGGGGGGGEGGGFGGGGGGGGGGGGGGGGGGGGGGGGGGGGGGEFGGGGGGGGGGGGGGGFGFGGGGGGGGGGGGGGGGGGGDGGGGGGGGGGGGEGGGGGGGGGGGGGGGGGGGGGGGGGGGGGGG8EGDFGFGGGGGGGGGGGGGGGDGGGGGGGGGGGGGGGGGGGGG?GGGGGGGGGGGGGGGGGGGGGGGFGGGGGGF:BFGGGGFFFFFGFFFFGGEGFFGFFFFFFGF?BFFBGG
@M02352:288:000000000-CKWC8:1:1101:8299:16422 1:N:0:TAGCGCTC+CTAAGCCT
TACGAGGGGTGCAAGCGTTAATCGGAATTACTGGGCGTAAAGCGTGCGTAGGTGGTTTGTTAAGCAAGATGTGAAAGCCCCGGGCTCAACCTGGGAACTGCATTTTGAACTGGCAAACTAGAGTATTGTAGAGGGTAGTGGAATTTCCAGTGTAGCGGTGAAATGCGTAGAGATTGGAAGGAACATCAGTGGCGAAGGCGGCTACCTGGGCAAATACTGACACTGAGGCACGAAAGCGTGGGGAGCAAACAGGATTAGATACCCTGGTAGTCCACGCCGTAA
+
GGGGCFGGGGGGGGGGGFGG7EFFGGGGGGGGGGGGGFGGGGGGGGGGGGGGGGGGGGGGGGGGGGGGGGGGGGGGGGFFEGGGGGGGGGGGGGFGGGGGGGFGCGGGGGGGGGGGGGGGFFGFGGGGGGGGGGEFGGGGGGGGGGGGGGGGGGGGGGGGGGGGGFGEGGGGGGGGGFGGGGGGGGGGGGGGGDGGGEGEEGDEGGGGGCFGGGGCFGFGFGGGGGGG=EFGGGGFGGGGGGF09BG5CF@F(:<FBFFFGCGGFFGFFFFFFGF?FFE>GG
@M02352:288:000000000-CKWC8:1:1101:8281:16428 1:N:0:TAGCGCTC+CTAAGCCT
TACGAGGGGTGCAAGCGTTAATCGGAATTACTGGGCGTAAAGCGTGCGTAGGTGGTTTGTTAAGCAAGATGTGAAAGCCCCGGGCTCAACCTGGGAACTGCATTTTGAACTGGCAAACTAGAGTATTGTAGAGGGTAGTGGAATTTCCAGTGTAGCGGTGAAATGCGTAGAGATTGGAAGGAACATCAGTGGCGAAGGCGGCTACCTGGGCAAATACTGACACTGAGGCACGAAAGCGTGGGGAGCAAACAGGATTAGATACCCTGGTAGTCCACGCCGTAA
+
GGGGGGGGGGGGGGGGGFGG,<FFGGGGGGGGGGGGGGGGGGGGGGGGGGGGGGGFGGGGGGGGGGGGGEGGGGGGGGDGGGDGGGGGGGGGGGGGGGGGGGFCGGFGFGFGGGGGGGGGGGGGGGGGFGFGGGGGGGGGGGGGGGGFGGGGGFGGGGGGGGGGGGGGGEGGGGGGGGGFGGGGFCFGGGGGGGGGEGGGGGGEFFFGGGGGFGCGG7CGGGGDFGGGG=FGGGGFGGGGGGFBFFGGGGFF60C72@<BGGGDFFGFFFFFFGF:1<DFGD
@M02352:288:000000000-CKWC8:1:1101:17933:16444 1:N:0:TAGCGCTC+CTAAGCCT
TACTAAAGGTGCAAGCGTTAATCGGAATTACTGGGCGTAAAGCGCGCGTAGGTGGTTTGTTAAGTTGGATGTGAAAGCCCAGGGCTCAACCTTGGAACTGCATTCAAAACTGACTCACTAGAGTACGAGAGAGGTTAGTGGAATTTCCTGTGTAGCGGTGAAATGCGTAGAGATGGGAAGGAACACCAGTGGCGAAGGCGACTGACTGGCTCGATACTGACACTGAGGTGCGAAAGCGTGGGGAGCAAACAGGATTAGATACCCTGGTAGTCCACGCCGTAA
+
GGGGGGGGGGGGGGGGGFGGDEFGGFEGGGGGGGGGGGGGGGGGGGGGFGGGEFGGFGGGGGFGGGGGGGGGGGGGGGGGGGGGGGGGGGGFGGGGGGGGGGGFGGGGGFFGGFFCGGGGGGGGGGGGGGGGGGFFGCFFGGGGGGGGGGGGGGGGGGGGGGGGGDGGGGGGGCCFFGGGGGGGGGGFGGGGGGGGGGGGGGGGGGGGG@FGGDG;?CFGFF?FFF?FFGGGGGGFGG*CGGE?>>GFFFFF?FFGFFB??:FDFFGFAFABFGF?F(7-<9
@M02352:288:000000000-CKWC8:1:1101:6628:16461 1:N:0:TAGCGCTC+CTAAGCCT
TACGAGGGGTGCAAGCGTTAATCGGAATTACTGGGCGTAAAGCGTTCGTAGGCGGTTTGTTAAGCAAGATGTGAAAGCCCAGGGCTCAACCTTGGAACTGCATTTTGAACTGGCAAACTAGAGTACTGTAGAGGGTGGTGGAATTTCCAGTGTAGCGGTGAAATGCGTAGAGATTGGAAGGAACATCAGTGGCGAAGGCGGCCACCTGGACAGATACTGACGCTGAGGAACGAAAGCGTGGGGAGCGAACAGGATTAGATACCCTGGTAGTCCACGCCGTAA
+
GGGGEGGGGGGGGGGGGGGG7FGGGGGGGGFGGGGGGGGGGGGGGGGGGGGGGGGFFGGGGGGGGGGGGGGGGGGGGFEDFGGGGGGGGGGFGGGGGDGGGGCGGGGGGGGGGGGGGGGGGGGGGGGGGGGGGGGFGGFGGGGGGGGAEGGGGGGGGGGGGGGGGGGGGGGGGGGGFGGGGGGGFFGFGGGGGGGGGGGDGG:EGGGGGGGGGGGFGGGGGEGGGGGGGGGGGGGFGEGGGGFFFEGGGGFFFFGGFFFFGGGGFFGFFFFFFGFFF:DFGG
@M02352:288:000000000-CKWC8:1:1101:9563:16476 1:N:0:TAGCGCTC+CTAAGCCT
TACGAGGGGTGCAAGCGTTAATCGGAATTACTGGGCGTAAAGCGTGCGTAGGTGGTTTGTTAAGCAAGATGTGAAAGCCCCGGGCTCAACCTGGGAACTGCATTTTGAACTGGCAAACTAGAGTATTGTAGAGGGTAGTGGAATTTCCAGTGTAGCGGTGAAATGCGTAGATATAGGAAGGAACACCAGTGGCGAAGGCGACTACCTGGACTGATATTGACACTGAGGTGCGAAAGCGTGGGGAGCAAACAGGATTAGATACCCTGGTAGTCCACGCCGTAA
+
GGGGGGGGGGGGGGGGGFFEFGGGGGGGGGGGGGGGGFFGGGGGGGGGFGGGFFGFGGGGGGGGGGGGGGGGGGGGGGGGGGGGGGGGGGGGGGGGGGGGGGGGGGGGGGGGGGGGGGFGGFGFGGGGGGGFGGGGGGGGGGGGGGGGGGGGGGGGGGGGGFGGGGGGGGGFGGGGGGGGGGGGGGGGGGGGGGGGGGGGGGGGGGGGGGGGGGGGGGGGGGGFGGGGGGGGGGGBDGGGGGFFFDGGFGFFFFGGFFFFGGFGFFGFFFBD6CFBFFFFGG
@M02352:288:000000000-CKWC8:1:1101:27245:16488 1:N:0:TAGCGCTC+CTAAGCCT
TACGGAGGGCCCGAGCGTTAATCGGAATTACTGGGCGTAAAGCGCACGCAGGCGGTTTGTTAAGCTAGATGTGAAAGCCCTGGGCTCAACCTGGGAATTGCACATAGAACTGGCAGGCTAGAGTTTTGGAGAGGGGAGCGGAATTCCAGGTGTAGCGGTGAAATGCGTAGATATCTGGAGGAACATCAGTGGCGAAGGCGACTCCCTGGTCAGTAACTGACGCTCATGTGCGAAAGTGTGGGTAGCGAACAGGATTAGATACCCTGGTAGTCCACACAGTAA
+
GGGCEFGGG,666CGGGFG>DGGGGGGGCFGFGGGGGGGGGGGGC=CEEFGGGCFFGG@4BDFGEECFCGGGGGGGGFFECGGGGGGGGGGFG@FCG?FGGG,,CFD<DGGGC8BECFGGGGGGG<FFGGGGGGGGEC*>FEEGGG@FFGGGG@FFCEEEGGGGGGGGGGGGGFC++CFGGGF<C,,5FEFFDGGGGGGGD8*8<>FGG8CCCFFGGGGGGGGGCD+C<<DDGGDB:9*<EE>9?FGG=).7:?GF??AFFFFG6>F:<FAFF7*(3:@<FD
@M02352:288:000000000-CKWC8:1:1101:24514:16517 1:N:0:TAGCGCTC+CTAAGCCT
TACGAGGGGTGCAAGCGTTAATCGGAATTACTGGGCGTAAAGCGTTCGTAGGCGGTCTATTAAGCAAGATGTGAAAGCCCAGGGCTCAACCTTGGAACTGCATTTTGAACTGGTAGACTAGAGTACTGTAGAGGGTGGTGGAATTTCCAGTGTAGCGGTGAAATGCGTAGAGATTGGAAGGAACATCAGTGGCGAAGGCGGCCACCTGGACAGATACTGACGCTGAGGAACGAAAGCGTGGGGAGCGAACAGGATTAGATACCCTGGTAGCCCACGCCGTAA
+
GFGFCE>C@CFGFCECEFEE<FF?CEEFGFGFF<FGG@F:9CFGF=FFGFFEFGGEFGFFGDGGGGCCCGF@FEFGCGGFGGGCFDEGE=F8EF8FCCF>FFF?FFDGGGC@CFGCGGGEG993CFGGGGGFGGGEFFFFGF<FGG=EGFGGGGFF@EGGGFCGG9>B:::,>;9FCFGGGGFGF<:;9FCBEG@E1*=CCE=*;*8CC:56C*AFGC+08*=887:C6CGGG573FCDGGG@?07)C*1.813FDB4:6C?FGF4*<9*).)1>208B1*/
@M02352:288:000000000-CKWC8:1:1101:6826:16552 1:N:0:TAGCGCTC+CTAAGCCT
TACGGAGGATCCAAGCGTTATCCGGAATCATTGGGTTTAAAGGGTCCGTAGGTGGTTTATTCAGTCAGAGGTGAAATCCCATAGCTTAACTATGGAACTGCCTTTGATACTGATAGACTTGAGTTATTGTGAAGTGGTTAGAATGTGTAGTGTAGCGGTGAAATGCATAGATATTACACAGAATACCGATTGCGAAGGCAGATCACTAACAATATACTGACACTGAGGGACGAAAGCGTGGGTAGCGAACAGGATTAGATACCCTGGTAGTCCACGCCGTAA
+
GGGGGGGGGGGGGGGGGGGGGGGGGGGGGGGGGGGBFGGGGGGGGGGGGGGGGGGGGGGGGGGGGGGGGGGGGGGGGFGGGGGGGGGGGGGGGGGGGGGGFGGGGGGGGGGGGGGGGGGGGGGGFGGGGGGGGGGGGGGGGGGGGGGGGGGGGGGGGGGGFGGGGGCFGGFGGGGGGGGGGGGGGGGGDGGGGGGGGGGGGGGGGGGDGGFGGGGGGGGGFGFGGGGFECGGGEDDGGGGGGFFDFGGEGFFBFGGFFFFEC?FFFGFA=AFFGFFFFFFGG
@M02352:288:000000000-CKWC8:1:1101:7737:16629 1:N:0:TAGCGCTC+CTAAGCCT
TACGGAGGGTCCGAGCGTTAATCGGAATTACTGGGCGTAAAGCGCGCGTAGGTGGATTGGTCAGTCAGATGTGAAAGCCCAGGGCTCAACCTTGGAACTGCATCTGATACTGCTAGTCTAGAATACAGTAGAGGGTAGTGGAATTTCCAGTGTAGCGGTGAAATGCGTAGAGATTGGAAGGAACATCAGTGGCGAAGGCGGCTACCTGGACAAATACTGACACTGAGGCACGAAAGCGTGGGGAGCAAACAGGATTAGATACCCTGGTAGTCCACGCCGTAA
+
GGGGGGGGGGGGGGGGGGGGCFGGGGGGGGGGGGGGGEGDFGGGGGGGGGGGGGGGGGGGEFGGGGGGGGGFGGGGGGGGGGGGGGGGGGGGGGGGFGGGGGGGGGFGGGGGGGGGGGGGGGGGGGGGGGGGGGEGGGGGFGGGGGGGGGGGGGGGGEGGGGGGGGGGGGGGGGGGGGGGGGGGGGGGGGGGGGGGGDGGGGGGGGGFGGGGGGGGGGGGGGGGGGGGGEGGGEGFGGGGGGB?FFGGGGFFFFGGFFFFGGGGFFCFA=<BFGFFFB>>GG
@M02352:288:000000000-CKWC8:1:1101:3269:16648 1:N:0:TAGCGCTC+CTAAGCCT
TACGAGGGGTGCAAGCGTTAATCGGAATTACTGGGCGTAAAGCGTGCGTAGGTGGTTTGTTAAGCAAGATGTGAAAGCCCCGGGCTCAACCTGGGAACTGCATTTTGAACTGGCAAACTAGAGTATTGTAGAGGGTAGTGGAATTTCCAGTGTAGCGGTGAAATGCGTAGAGATTGGAAGGAACATCAGTGGCGAAGGCGGCTACCTGGACAAATACTGACACTGAGGCACGAAAGCGTGGGGAGCAAACAGGATTAGATACCCTGGTAGTCCACGCCGTAA
+
GGGGCFEGGGGGFGGGGGGGCEFGGGGGGGGGGGGCGGGGGGGGGGEGFGGGGGGG<FGGGGGGGGGGGGGGGGGGGDF7FGGGGGGGGGGGGGGGGGGGGGGGGGFGFGFGGGEFCGGGGFGFGGGGGGGGGGGFGGGGGGGGGABCFGGGGGFGGGGGGGGGFGECEGECFGGGGGGGGGGGGEFFGGGFGEGGGGGGGGGDGGGGGGGGGG7FEFGGGGGGGFGC55FGGDDBCEDCGG>?>DGGDGFF<<GF<FAFGGGGFFGFF?4:FFF?FFFFGG
@M02352:288:000000000-CKWC8:1:1101:10911:16662 1:N:0:TAGCGCTC+CTAAGCCT
TACGGAGGGTGCGAGCGTTAATCGGAATTACTGGGCGTAAAGCGCACGCAGGCGGTTTGTTAAGCTAGATGTGAAAGCCCCGAGCTCAACTTGGGATGGTCATTTAGAACTGGCAGGCTAGAGTCTTGGAGAGGGGAGTGGAATTCCAGGTGTAGCGGTGAAATGCGTAGATATCTGGAGGAACATCAGTGGCGAAGGCGACTCCCTGGCCAAAGACTGACGCTCATGTGCGAAAGTGTGGGTAGCGAACAGGATTAGATACCCTGGTAGTCCACACCGTAA
+
GEFDCCCCE@CFGDGGG@@F@EFFGDGGGGGGF<FGGFD=@FGGGGGGDGGDGGGFFEGGGFGGGGGGGFGFFGGGFGGGCG76F+B>FG9FFFGGFCE,DGGFCGGGGGGFFGGGGGGGGGFFG;FGGDFGGGGGCGGGGGGGFGGGGFFGGGCFEGGGGGGGCGGGGGGFFGGGGGGGECFGGGGFGFGGGDGGEGGGGGEGGGFFFGGGGGGGGGCGGGGEGGCGDCFDGGGB:ED?EE>937<D117?6<CDBFAFFFGGFFGF<FA9FGFBB?FFFC
@M02352:288:000000000-CKWC8:1:1101:10956:16710 1:N:0:TAGCGCTC+CTAAGCCT
TACGAGGGGTGCAAGCGTTAATCGGAATTACTGGGCGTAAAGCGTGCGTAGGTGGTTTGTTAAGCAAGATGTGAAAGCCCCGGGCTCAACCTGGGAACTGCATTTTGAACTGGCAAACTAGAGTATTGTAGAGGGTAGTGGAATTTCCAGTGTAGCGGTGAAATGCGTAGAGATTGGAAGGAACATCAGTGGCGAAGGCGGCTACCTGGACAAATACTGACACTGAGGCACGAAAGCGTGGGGAGCAAACAGGATTAGATACCCTGGTAGTCCACGCCGTAA
+
GGGGFGGGGGGGGGGGGGGGGGGGGGGGGGGGGGGGGGGGGGGGGGGGGGEGGGGGGG@FGGGGGCFGGGGGGGGGGGGGGGGGGGGGGGGGGGGGGGGGGGGGGGGGGGGGGGGGGGGGGFGGGGFGGGGGGGDFGGGGGGGGFGGGGFGGGGEGEGGGGFGGGGGGGGGGGGGGGCGGCFFGFEFGFFGGGGGGEGGGGGGGGGGGFGGGGGGGGGFG:CGGGGGGGEGGGGGFGGG>EGF?>DGGFGFF??CGFFBFGGFFFFGFF4<A8>??FBF9DD
@M02352:288:000000000-CKWC8:1:1101:3381:16764 1:N:0:TAGCGCTC+CTAAGCCT
TACAGAGGGTGCAAGCGTTAATCGGAATTACTGGGCGTAAAGCGCGCGTAGGTGGTTTGTTAAGTCGGATGTGAAAGCCCAGGGCTCAACCTTGGAATTGCATCTGATACTGCTAGTCTAGAATACAGTAGAGGGTAGTGGAATTTCCTGTGTAGCGGTGAAATGCGTAGATATAGGAAGGAACACCAGTGGCGAAGGCGACTACCTGGACTGATATTGACACTGAGGTGCGAAAGCGTGGGGAGCAAACAGGATTAGATACCCTGGTAGTCCACGCCGTAA
+
GGGFGCFGGGGFDFFGGGGFGGGGGGGGGGGGGGGGGGGGGGGGEEGGG+CFFFFCFGGGGGGGGGGGGGGGGGGGGGGGGGGGGGGGGGGGGGGGFGGGGGGGGGGGGGGGGGGGGGGGGGGGGGGGGGGGGGGGEGGGGGGGGFGGFGGGGFGGGGGGGGGGGGGGGGGGGGCFGGGGGGGFGGGGGGGGGEECEGGGGGGCFGFGGGGGGFGGGFCFEFGGGGGGGFGGGGGFGGGGGGFFF37C+9FFB04C<?>FGGGG@FFF<FA2@:??F0>;CC
@M02352:288:000000000-CKWC8:1:1101:12696:16804 1:N:0:TAGCGCTC+CTAAGCCT
TACGAGGGGTGCAAGCGTTAATCGGAATTACTGGGCGTAAAGCGTGCGTAGGTGGTTTGTTAAGCAAGATGTGAAAGCCCCGGGCTCAACCTGGGAACTGCATTTTGAACTGGCAAACTAGAGTATTGTAGAGGGTAGTGGAATTTCCAGTGTAGCGGTGAAATGCGTAGAGATTGGAAGGAACATCAGTGGCGAAGGCGGCTACCTGGACAAATACTGACACTGAGGCACGAAAGCGTGGGGAGCAAACAGGATTAGATACCCTGGTAGTCCACGCCGTAA
+
GGGGFGGGGGGGGGGGGFGGGGGGGGGGGGGGGGGGGFGGGGGGGGGGGGGGFGGGGGGGGGGGGGGGGGGGGGGGGGGGGGGGGGGGGGGGGGGGGGGGGGGGGGGGGFGGGGGFGGGGGGGGGGGGGGGGGGGGGGGGGGGGGGGGGGGGGGGGGGGGGGGGGGGEGGGGGGGGGGGGGGGGGGGGGGGGGGGGGGGGGGGGGGGGGGGGGGGGGGGGGGGGGGGGGGGDGGGFGGGGGGFFFFGGGGFFFBFGFFFFGCFGFFGFFFFFFGFFFFF;DD
@M02352:288:000000000-CKWC8:1:1101:28179:16866 1:N:0:TAGCGCTC+CTAAGCCT
TACGAGGGGTGCAAGCGTTAATCGGAATTACTGGGCGTAAAGCGTGCGTAGGTGGTTTGTTAAGCAAGATGTGAAAGCCCCGGGCTCAACCTGGGAACTGCATTTTGAACTGGCAAACTAGAGTATTGTAGAGGGTAGTGGAATTTCCTGTGTAGCGGTGAAATGCGTAGATATAGGAAGGAACATCAGTGGCGAAGGCGACACTCTGGATTGATACTGACACTGAGGTGCGAAAGCGTGGGGAGCAAACAGGATTAGATACCCTGGTAGTCCACGCCGTAA
+
GAEC<FCEG@FF@<FFGF:C8FFFGDCEFEFFFCGGGFC@-CFGGGGGCCFDFEGGFGGFFCFGGFGGGGG@EGGGGGGGFGGC7>FEF8FGEGGGFGGGGGGGGFFEGGFGD<D==>FGGCGFDFGGGFGGGGGFFGF<>F@FFFF9FFFFGGA@FGCFFCFGG@FG>C;2DFGGF?FFEFC,<FGDGGGGGGGDEDGGGGEG?6CFF+*CCCGC<C@FCFFD@FGGGG:CGE759C9CEGF0>BFDFFFFB<GG274@F+<9F>G)5/.-=CF?>051>5
@M02352:288:000000000-CKWC8:1:1101:24011:16869 1:N:0:TAGCGCTC+CTAAGCCT
TACGAGGGGTGCAAGCGTTAATCGGAATTACTGGGCGTAAAGCGTTCGTAGGCGGTTGAATAAGCAAGATGTGAAAGCCCAGGGCTCAACCTTGGAACTGCATTTTGAACTGTTCGACTAGAGTACTGTAGAGGGTGGTGGAATTTCCAGTGTAGCGGTGAAATGCGTAGAGATTGGAAGGAACATCAGTGGCGAAGGCGGCCACCTGGACAGATACTGACGCTGAGGAACGAAAGCGTGGGGAGCGAACAGGATTAGATACCCTGGTAGTCCACGCCGTAA
+
GGGG@BFGGGGECGGGGGGB<FGGGCEGGGGGGGGGGGGGGGGGGGGGGGGGGGGFGEGGFGFGGGGGGGGGGGGGFGGGGGGGGGGGGGGBFGGGGGGGGFG<FGEGGGGGGGGGGGGCFGGGFGB==CFFGGCFGGGGGGGGGGGGGGGGGGGGGGGGGGFGCFGGCCEC?GGFGFCFGGGGFCGGGGGGGGGGGGGGGGDCFGGGG6>+CGGGGGGGGGGGGGGGFGFDGCDEGGGGGGFFBFDGGGEF?<GG<FFFFFGGFFGF>FFFFGF:BFFFGG
@M02352:288:000000000-CKWC8:1:1101:20762:16965 1:N:0:TAGCGCTC+CTAAGCCT
TACGAGGGGTGCAAGCGTTAATCGGAATTACTGGGCGTAAAGCGTGCGTAGGTGGTTTGTTAAGCAAGATGTGAAAGCCCCGGGCTCAACCTGGGAACTGCATTTTGAACTGGCAAACTAGAGTATTGTAGAGGGTAGTGGAATTTCCAGTGTAGCGGTGAAATGCGTAGAGATTGGAAGGAACATCAGTGGCGAAGGCGGCTACCTGGACAAATACTGACACTGAGGCACGAAAGCGTGGGGAGCAAACAGGATTAGATACCCTGGTAGTCCACGCCGTAA
+
GGGGEGGGGGGGGGGGGFFGFGGGGGGGGGGGGGGGGGGGGGGGGGGGGGGGGGGFGGGGGGGGGGGGGGGGGGGGGGGGGGGGGGGGGGGGGFFGGGGGGGGGGGGGGGGGGGGGGGGGGGGGGGGGGGGGGGGGGGGGGGGGGGGGGGGGGGGGGGGGGGGGGGGGGGGGDCFGGGGGGGGGGGGGGGGGGGGGGGFGGGGGGGGGGGGGGGGGGGGGGGGGGGGGGGGGGGGFGD7EGGFFFFGGGGFFFFGG>?BB?CGGFFGFFFFBFGFFFFE>GG
@M02352:288:000000000-CKWC8:1:1101:18602:17013 1:N:0:TAGCGCTC+CTAAGCCT
TACGAGGGGTGCAAGCGTTAATCGGAATTACTGGGCGTAAAGCGTGCGTAGGTGGTTTGTTAAGCAAGATGTGAAAGCCCCGGGCTCAACCTGGGAACTGCATTTTGAACTGGCAAACTAGAGTATTGTAGAGGGTAGTGGAATTTCCAGTGTAGCGGTGAAATGCGTAGAGATTGGAAGGAACATCAGTGGCGAAGGCGGCTACCTGGACAAATACTGACACTGAGGCACGAAAGCGTGGGGAGCAAACAGGATTAGATACCCTGGTAGTCCACGCCGTAA
+
GGGGFGGGGGGGGGGGGGGGFGGGGGGGGGGGGGGGGGGGGGGGGGGGGGGGGGGGGGGGGGGGGGGGGGGGGGGGGGGGGGGGGGGGGGGGGGGGGGGGGGGGGGGGGGGGGGGGGGGGGGGGGGGGGGGGGGGGGGGGGGGGGGGGGGGGGGGGGG<FGGGGGGGGGGGGCGGGGGGGGGGGGGGGGGGGGGGGGGGGGGGGGGGGGGGGGGGGGGGGGGGGGGGGGGGGGGGFGGGGGGFFFFGGGGFFFFGGFFFFGGGGFFGFFFFFFGFFFFFFGG
@M02352:288:000000000-CKWC8:1:1101:10610:17014 1:N:0:TAGCGCTC+CTAAGCCT
TACGGAGGGTGCGAGCGTTAATCGGAATTACTGGGCGTAAAGCGCACGCAGGCGGTTTGTTAAGCTAGATGTGAAAGCCCCGGGCTCAACCTGGGACGGTCATTTAGAACTGGCAGACTAGAGTCTTGGAGAGGGGAGTGGAATTCCAGGTGTAGCGGTGAAATGCGTAGATATCTGGAGGAACATCAGTGGCGAAGGCGACTCCCTGGCCAAAGACTGACGCTCATGTGCGAAAGTGTGGGTAGCGAACAGGATTAGATACCCTGGTAGTCCACACCGTAA
+
GGGGFGGGGGGGGGGGGGGFGGGGGGGGGGGGEGGGGGGGGGGGGGGGGGGGGGGFGGGGGGGGGGGGGGGGGGGGGGGGGGGGGGGGGGGGGGGGGGGFGEGGGGGGGGGGGGGGGGGGGGGGGGGGFGGGGGEGGGGGGGFGGGGGGGGGGGGGGGGGGGGGGGGGGGGDGGGGGGGGGGGGGGGGGGGGGGGGGGGGGGEGGGGGGGGGGGGGGGGGGGGGGGFDFGGGGGGFGGGGGGFBBFGGEGFFFFGGFFAFGGFFFFGF<FDFFGFB?F@?F>
@M02352:288:000000000-CKWC8:1:1101:5404:17021 1:N:0:TAGCGCTC+CTAAGCCT
TACGAGGGGTGCAAGCGTTAATCGGAATTACTGGGCGTAAAGCGTGCGTAGGTGGTTTGTTAAGCAAGATGTGAAAGCCCCGGGCTCAACCTGGGAACTGCATTTTGAACTGGCAAACTAGAGTATTGTAGAGGGTAGTGGAATTTCCAGTGTAGCGGTGAAATGCGTAGAGATTGGAAGGAACATCAGTGGCGAAGGCGGCTACCTGGACAAATACTGACACTGAGGCACGAAAGCGTGGGGAGCAAACAGGATTAGATACCCTGGTAGTCCACGCCGTAA
+
GGGGFFGGGGGGGGGGGGGGCFFGGGGGGGGGGGGGGGGGGGGGGGGGGGGGGGGGGGGGGGGGGGGFGGGGGGGGGGGGGGGGGGGGGGGGGGGGGGGGGGGGGGGGGGGGGGGGGGGGGFGGGGGGGGGGGGGGGGGGGGGGGGGGGGGGGGGGGGGGGGGGGGGGGGGGGDGGGGGGGGGGGGGGGGGGGGGGGGGGGGGDGGGGGGGGGGGGGGGGGGGGGGEFGGGGGGGFGGGGGGEFFFGGGGFFF?DG>FFFGFGGFFGFAFFFFGFFFFF;GD
@M02352:288:000000000-CKWC8:1:1101:5894:17133 1:N:0:TAGCGCTC+CTAAGCCT
TACAGAGGGTGCAAGCGTTAATCGGAATTACTGGGCGTAAAGCGCGCGTAGGTGGTTTGTTAAGTCGGATGTGAAAGCCCAGGGCTCAACCTTGGAATTGCACCCGATACTGGCAGGCTAGAGTACGATAGAGGAGTGTGGAATTTCCTGTGTAGCGGTGAAATGCGTAGATATAGGAAGGAACATCAGTGGCGAAGGCGACACTCTGGATTGATACTGACACTGAGGTGCGAAAGCGTGGGGAGCAAACAGGATTAGATACCCTGGTAGTCCACGCCGTAA
+
GGGGGGGGGGGGGGGGGGGE@CEFGGGGFGGGGGGGGGGGGGGGGEGGGGGGGFGGGGGGGGGGGGGGGGGGGGGGGGGGGGGGGGGGGGGGGGGGGGGGGGGGGGGGGGGGGGGGGGGGGGGGGGGGGGGGGGGGFGGGGGGGGGGGGGGGGGGGGGGGGGGGGGGGGGGCFFGGGGGGGGGGGFGGGGGGG5EGGGGGGGGGFGGGGGGGGGGGGGGGGGGGGGGGGGGGGGGFFGGGGGFFFFG4FGFFFFGD?FFFGGGGFFFFFFAF?GFBB?@2DD
@M02352:288:000000000-CKWC8:1:1101:3383:17141 1:N:0:TAGCGCTC+CTAAGCCT
TACGGAGGGTCCGAGCGTTAATCGGAATTACTGGGCGTAAAGCGCGCGTAGGTGGATTGGTCAGTCAGATGTGAAAGCCCAGGGCTCAACCTTGGAACTGCATCTGATACTGCTAGTCTAGAATACAGTAGAGGGTAGTGGAATTTCCTGTGTAGCGGTGAAATGCGTAGATATAGGAAGGAACACCAGTGGCGAAGGCGACTACCTGGACTGATATTGACACTGAGGTGCGAAAGAGTGGGGAGCAAACAGGATTAGATACCCTGGTAGTCCACGCCGTAA
+
FGGGGGD@7FFGG@CCCFFCCF9CEGG7FFF99<ACC8@66C<B@CC=84@:FCDF<EF?5?5?CEECGG<<EGGEGA=<=EGG7,B<<,B<,BDFFGFGGGGFGGE9BF=DFF=FDD9@FGGFFCFGFGGGGGD:BFGGGGE@FFGGFCFFFF;DCEGGFFFG;>FGGC*@;@9CFGGGGGGGGGGGF<BFGGGGECFCC8CC+0+<8CC+8E:EF++<+328@FGG?FGGCED>0*2<8E3,1;FGC7>@B:6C8FAFGGFD4>DF<8A)=FF606>9DD
@M02352:288:000000000-CKWC8:1:1101:5674:17185 1:N:0:TAGCGCTC+CTAAGCCT
TACGAGGGGTGCAAGCGTTAATCGGAATTACTGGGCGTAAAGCGTTCGTAGGCGGTCTATTAAGCAAGATGTGAAAGCCCAGGGCTCAACCTTGGAACTGCATTTTGAACTGGTAGACTAGAGTACTGTAGAGGGTGGTGGAATTTCCAGTGTAGCGGTGAAATGCGTAGAGATTGGAAGGAACATCAGTGGCGAAGGCGGCCACCTGGACAGATACTGACGCTGAGGAACGAAAGCGTGGGGAGCGAACAGGATTAGATACCCTGGTAGTCCACGCCGTAA
+
GGGGCFGGGGGGGGGGGGGGCFGGGGGGGGGGGGGGGEGGGGGGGGGGGGGGGGGGGGGGGGGGGGGGGGGGGGGGGGGGGGGGGGGGGGGGGGGGGGGGGGGGGGGGGGGGGGGGGFGGGGGGGGGGGGGGFGGFGGGGGGGGGGGGGGGGGGGGGGGGGGGGGGGGGGGGGGGG>GGGGGGGGGGGGGGGEGGGGGGGGGGGGGGGGGGGGGGGGGGGGGGGGGGGGGGGGGGFGGGGGGFFFFGGGGFFFFGGDFFFGGGGFFGFBFFFFGFFFFF9CD
@M02352:288:000000000-CKWC8:1:1101:5653:17187 1:N:0:TAGCGCTC+CTAAGCCT
TACGAGGGGTGCAAGCGTTAATCGGAATTACTGGGCGTAAAGCGTTCGTAGGCGGTCTATTAAGCAAGATGTGAAAGCCCAGGGCTCAACCTTGGAACTGCATTTTGAACTGGTAGACTAGAGTACTGTAGAGGGTGGTGGAATTTCCAGTGTAGCGGTGAAATGCGTAGAGATTGGAAGGAACATCAGTGGCGAAGGCGGCCACCTGGACAGATACTGACGCTGAGGAACGAAAGCGTGGGGAGCGAACAGGATTAGATACCCCGGTAGTCCACGCCGTAA
+
GGGG@FEFGGGGGG9@FGGFFAFGGGGGGGGGGGGFFEFGGGGGGEGGGGGGGGGEEGGGGGGGGGGGGG9FGGGGFFFFCFCED,DEFAFEGGGGG<DEFFFGGFCGGGCFFGGFFCFA<CCFFFFGGFGCFFG>FECF+D:FGGGGGGFGFGGCFECC7FGF9DF@7EGF,<CF7CCC>BE@FC:;:FGFEECG>EGGDDGD>FFDF89CEC70+2<CC;C=EDGGCGC*:CGFGG7?EC541)<57<57::<>>F26<<@>))1.,7))8:?69?5(19
@M02352:288:000000000-CKWC8:1:1101:7723:17197 1:N:0:TAGCGCTC+CTAAGCCT
TACGGAGGGGGTTAGCGTTGTTCGGAATTACTGGGCGTAAAGCGTACGTAGGCGGATTGGAAAGTTGGGGGTGAAATCCCAGGGCTCAACCCTGGAACTGCCTCCAAAACTATCAGTCTAGAGTTCGAGAGAGGTGAGTGGAATTCCAAGTGTAGAGGTGAAATTCGTAGATATTTGGAGGAACACCAGTGGCGAAGGCGGCTCACTGGCTCGATACTGACGCTGAGGTACGAAAGTGTGGGGAGCAAACAGGATTAGATACCCTGGTAGTCCACACCGTAA
+
GGGGGGGGGGGGGGGGGGGGGGGGGGGGGGGGGGGGGGGGGGGGGGGGGGGGGGGGGGGGGGGGGGGGGGGGGGGGGGGGGGGGGGGGGGGGGGGGGGGGGGGGGGGGGGGGGGGGGGGGGGGGGGGGGGGFGGGGGGGGGGGGGGGGGGGGGGGAFGGGGGGGFGGGGGGGGGGFGGGGGGGGGGGGGGGGGGGGGGGGGGGGGGGGGGGGGDGGGGGGGGGGGGGGGGGGGGGEDEFGCDEFFFFGGGFFFFGGFFFFGGGGFFGFFFFFFGFBFFEFGD
@M02352:288:000000000-CKWC8:1:1101:13957:17234 1:N:0:TAGCGCTC+CTAAGCCT
TACGGAGGGTGCGAGCGTTAATCGGAATTACTGGGCGTAAAGCGCACGCAGGCGGTTTGTTAAGCTAGATGTGAAAGCCCCGGGCTCAACCTGGGACGGTCATTTAGAACTGGCAGACTAGAGTCTTGGAGAGGGGAGTGGAATTCCAGGTGTAGCGGTGAAATGCGTAGATATCTGGAGGAACATCAGTGGCGAAGGCGACTCCCTGGCCAAAGACTGACGCTCATGTGCGAAAGTGTGGGTAGCGAACAGGATTAGATACCCTGGTAGTCCACACCGTAA
+
GGGGGGGGGGGGGGGGGGGGEFGGGGFGGGGGGGGGGGGGGGGGGGGGGGGGGGGFCGGGGGGGGGGGGGGGGGGGGGGGGGGGGGGGGGGGGGGGGGGGGGGGGGGGGGGGGGGGGGGGGGGGGGGGGGGGGGGGFGGGGGGGGGGGGGGGGGGGGGGGGGGGGGGGGGGFGGGDFGGGGGGGDGGGFGGGGGGGGGGGGGGGGGGGGGGGGFFGGGGGGGGEGGGGGFFDGGGFGFGGGGFFFFGGGGFFFBCG?FAFFGGGFFGFFFBFFGFFFFFFGG
@M02352:288:000000000-CKWC8:1:1101:20573:17266 1:N:0:TAGCGCTC+CTAAGCCT
TACGAGGGGTGCAAGCGTTAATCGGAATTACTGGGCGTAAAGCGTTCGTAGGCGGTTGAATAAGCAAGATGTGAAAGCCCAGGGCTCAACCTTGGAACTGCATTTTGAACTGTTCGACTAGAGTACTGTAGAGGGTGGTGGAATTTCCAGTGTAGCGGTGAAATGCGTAGAGATTGGAAGGAACATCAGTGGCGAAGGCGGCCACCTGGACAGATACTGACGCTGAGGAACGAAAGCGTGGGGAGCGAACAGGATTAGATACCCTGGTAGTCCACGCCGTAA
+
GGGGCFGGCFGGFGGGGCFGDCFDGEEGGGGFGGGGGGGGFGGGGGGGGGGEGGGGGGGGGGGGGAFGGFGGGGGGGGFGGGGGGGGGGFGGFGGFGGGFGAF9DADCF@FFGGFEGGGGGGGGFCFGGGGFGGCFGGGGGGGGGGFGGFGGGGGGGGGGGGGGGGGGGGGGGG9CCFFGGGFGGGGGGGGGGGGGGGGGGGE5FGGGGGGDG6FFDFGGGGGGGGFFGFGGGGGEGGGGGGFF2@DGEGFFFFGGFFDFGFGGFFG?AB7ABDFBFFFBGD
@M02352:288:000000000-CKWC8:1:1101:17175:17279 1:N:0:TAGCGCTC+CTAAGCCT
GACGGAGGATGCAAGTGTTATCCGGAATCACTGGGCGTAAAGCGTCTGTAGGTGGTTTAATAAGTCAACTGTTAAATCTTGAGGCTCAACTTCAAAATCGCAGTCGAAACTATTAGACTAGAGTATAGTAGAGGTAAAGGGAATTTCCAGTGGAGCGGTGAAATGCGTAGATATTGGAAAGAACACCGATGGCGAAAGCACTTTACTGGGCTATTACTAACACTCAGAGACGAAAGCTAGGGTAGCAAATGGGATTAGATACCCCAGTAGTCCTAGCCGTAA
+
GGGGGGGGGGGGGGGGGGGGGGGGGGGGGGGGGGGGGGGGGGGGGGGGGGGGGGGGGGGGGGGGGGGGGGGGGGGGGGGGGGGGGGGGGGGGGGAFGGGGGGGGGGGGGGGGGGGGGGGGGGGGGGGGGGGGGGGGGGGGGGGGGGGGGGGGGGGGGGGGGGGGGGGGGGGGGGGGGGGGGGGGGGGGGGGGGGGGGGGGGGGGGGGGGGGGGGGGGGGGGGGGGGDFGGGGGEGFGGGGGGFFFFGGGG=@BFGGFFFFGGGGFFGFA@BFFFF<?B>?GD
@M02352:288:000000000-CKWC8:1:1101:21214:17317 1:N:0:TAGCGCTC+CTAAGCCT
TACGGAGGGTGCAAGCGTTAATCGGAATTACTGGGCGTAAAGCGCACGTAGGTGGTTTGTTAAGTTGGATGTGAAAGCCCAGGGCTCAACCTTGGAACTGCATTCAAAACTGGCGAACTAGAGTATGGTAGAGGTGAGTGGAATTTCCTGTGTAGCGGTGAAATGCGTAGAGATGGGAAGGAACATCAGTGGCGAAGGCGACTCACTGGACCAATACTGACACTGAGGTGCGAAAGCGTGGGTAGCAAACAGGATTAGATACCCTGGTAGTCCACGCCGTAA
+
GGGGGGGGGGGGGGGGGGGGGGGGGGEGGGGGGGGGGGGGGGGGGGGGGGGGGGGFGGGGGGGFGGGGGGGGGGGGGGGGGGGGGGGGGGGGGGGGGGGGGGGGGGGGGGGGGGGGGGGGGGGGGGGGGGGGGGGGGGGGGGGGGGGGGGGGGGGGGGGGGGGGGGGGGGGGGGGFGGGGGGGGCGGGGGGGGGGGGGGGDEEGGGGGGFGCGGGFFGCGGGGCFGGGGFGGEEGFGGGGGGFFFFGGGGFFF:GGF?AFGGGGF>C?DFDFFGFBFFFFGG
@M02352:288:000000000-CKWC8:1:1101:23848:17362 1:N:0:TAGCGCTC+CTAAGCCT
TACGGAGGGTCCGAGCGTTATCCGGAATCATTGGGTTTAAAGGGTCCGCAGGCGGTCAATTAAGTCAGAGGTGAAATCCCATAGCTTAACTATGGAACTGCCTTTGATACTGGTTGACTTGAGTCATATGGAAGTAGATAGAATGTGTAGTGTAGCGGTGAAATGCATAGATATTACACAGAATACCGATTGCGAAGGCAGTCTACTACGTATGTACTGACGCTCATGGACGAAAGCGTGGGGAGCGAACAGGATTAGATACCCTGGTAGTCCACGCCGTAA
+
GGGGGGGGGGGGGGGGGGGFGGGGGGGGGGGGGGGGGGGGGGGGGGGGGGGGGGGFGGFGGGGGGGGGGGGGGGGGGGGGGGDGGGGGGGGGGGGGGGGGGGGGGGGGGGGGGGGGGGGGGGGGGGGGGGGGGGGGGGGGGGGGGGGGGGGGGGGGGGGGGGGGGGGGGGGGGGGGGGGGGGGGGGGGGGGGGGGGGGGGGGGGGGGGGGGGGGGGGGFGGGGGGGGGGGGGGGGDGGGGGGFFFFGGGGFFFFGGFF)9CGGGF>GF<67<FGFFFFFFDD
@M02352:288:000000000-CKWC8:1:1101:13372:17406 1:N:0:TAGCGCTC+CTAAGCCT
TACGAGGGGTGCAAGCGTTAATCGGAATTACTGGGCGTAAAGCGTTCGTAGGCGGTTTGTTAAGCAAGATGTGAAAGCCCAGGGCTCAACCTTGGAACTGCATTTTGAACTGGCAAACTAGAGTACTGTAGAGGGTGGTGGAATTTCCAGTGTAGCGGTGAAATGCGTAGAGATTGGAAGGAACATCAGTGGCGAAGGCGGCCACCTGGACAGATACTGACGCTGAGGAACGAAAGCGTGGGGAGCGAACAGGATTAGATACCCTGGTAGTCCACGCCGTAA
+
GGGGDEGGGGGGGGGGGGGGCFGGGGGGDGDGGGGGGGGGGGGGGGGGGGGGFGGBFGGGGGGGGGGGGGGGGGGGGF8DFFDFGGGGGGGGGGGGGGGGGGGGGGGEGGGGGGDGCFGFGGGGGGGFFFFGGGGGGGGGGGGGCGG,EFGGGGGGGGGGGGGGGGGGGGGGGGGGFCEGGGGGGGGGGGGGGGGGGGGGGGCEGGGGGEFFGGGGFFGGGGGGGGGGGGGGGGGFFGGGGGEFFFGGGGEFF?9FBFFFGGGGFFGFFFFF?GFFFFFFGG
@M02352:288:000000000-CKWC8:1:1101:12090:17453 1:N:0:TAGCGCTC+CTAAGCCT
TACGGAGGGTGCAAGCGTTACTCGGAATCACTGGGCGTAAAGAGCGTGTAAGCGGGTTTGTAAGTTTGAAGTGAAATCCAATGGCTCAACCATTGAACTGCTTTGAAAACTGCTTACCTAGAATATGGGAGAGGTAGATGGAATTTCTGGTGTAGGGGTAAAATCCGTAGAGATCAGAAGGAATACCGATTGCGAAGGCGATCTACTGGAACATTATTGACGCTGAGACGCGAAAGCGTGGGGAGCAAACAGGATTAGATACCCTGGTAGTCCACGCCCTAA
+
GGGGEGGGGGGG8FGGGGGGEFFGGGGGDGGGGGGGGEGGGGGGFGGGGG,F<FECGGC=FFGGGGFGGCGGGGGGGGGGGFGGGGGGGGGEGDGFGEGDFGGGGGGGFCFGCGGGGFGFGG,D<DFGFFEFFGGGGGGGGGAGE3D@F9><DFGGGGGGGGGGGBCBEGCF?FF8CFGGGGGFFGGG>FF>F>ECGEGGGGGGGGFGGGFGCF9<EGGGGD58:CG?EEDGGGGFG=DGGGEFFFG7EFFFFFGGFFBFGGGGFFG@AFFFFGF?FFFFGG
@M02352:288:000000000-CKWC8:1:1101:12983:17460 1:N:0:TAGCGCTC+CTAAGCCT
TACGGAGGATCCAAGCGTTATCCGGAATCATTGGGTTTAAAGGGTCCGTAGGTGGATAATTAAGTCAGAGGTGAAATCCTGCAGCTCAACTGTAGAATTGCCTTTGATACTGGTTGTCTTGAGTTATTATGAAGTAGTTAGAATATGTAGTGTGGCGGTGAAATGCATAGATATTACATAGAATACCAATTGCGAAGGCAGATTACTAATAATATACTGACACTGATGGACGAAAGCGTGGGGAGCGAACAGGATTAGATACCCTGGTAGTCCACGCCGTAA
+
GGGGGGGGGGGGGGGGGGGGGGGGGGCGGGDGGGGGGGGGGGGGGFGGGGGGCFGG@FCFEFGGGGGGGGGGGGGGGGGGGGFFGGGGGGGFFFGGGFGGGGGGGGGGGGGGGGGGGGGGGGGGGGGGGGGGGGGGGFGGGGGGGGGGGGGGG8EGGGGGGGGGGGFFGGGGGGGGGGGGGGGGGGGGGGGGGGGGGGGCEFGGGGGGGGGGGGGGGGGGGGCFGGGGGGGGGGGFFEGGGGFBFFGGGGFFFFGGFFFFGGGGFFGFFFDFFGFFFFFFGG
@M02352:288:000000000-CKWC8:1:1101:26601:17483 1:N:0:TAGCGCTC+CTAAGCCT
TACGGAGGGTGCGAGCGTTACTCGGAATTACTGGGCGTAAAGCGCACGTAGGCGGATCAGAAAGTATAGGGTGAAATCCCAGGGCTCAACCCTGGAACTGCCTTGTAAACTCCTGGTCTTGAGTTCGAGAGAGGTGAGTGGAATTCCGAGTGTAGAGGTGAAATTCGTAGATATTCGGAGGAACACCAGTGGCGAAGGCGGCTCACTGGCTCGATACTGACGCTGAGGTGCGAAAGTGTGGGGAGCAAACAGGATTAGATACCCTGGTAGTCCACACCGTAA
+
GGGGGGGGGGGGGGGGGGGG,FGGGDFGGGGGFGGGGGGGGGGGGGGGGGGGGGGGGGGGGGGGGGGGGGGGGGGGGGGGGGGGGGGGGGGGGGGGFGGGGGGGGGGGGGGGGGGGGGGGGGGGGGGGGGGGGGGGGGGGGGGGGGGGGGGGGGGGGGGGGGGGGGGGGGGGGGGGGGGGGGGGGGGGGGGGGGGGGGGGGGDGGGGGGGGGGGGGGGGGGGGEGGGGGGGGGGGFGGGGGGFFFEGGGFFFFFGG?FFFGGCFFFGFAFFFFFFBFFF<FC
@M02352:288:000000000-CKWC8:1:1101:9062:17488 1:N:0:TAGCGCTC+CTAAGCCT
TACGGAGGGTCCGAGCGTTAATCGGAATTACTGGGCGTAAAGCGCGCGTAGGTGGATTGGTCAGTCAGATGTGAAAGCCCAGGGCTCAACCTTGGAACTGCATCTGATACTGCTAGTCTAGAATACAGTAGAGGGTAGTGGAATTTCCTGTGTAGCGGTGAAATGCGTAGATATAGGAAGGAACACCAGTGGCGAAGGCGACTACCTGGACTGATATTGACAATGAGGTGCGAAAGCGTGGGGAGCAAACAGGATTAGATACCCTGGTAGTCCACGCCGTAA
+
GFGGGFGGGGGGGDGGGEGGDFFFGEGGGGCGGGGGGBFEEGGGGGGGGGGGCFGFGGGGGCGGGGGGGGGGGGGGGGGGGGGGGGGGGGGGGGGGGGGGGGFGFGGGGGGGGGGGGGGFGGGGFGGGFGGGGGGGGGGFECFGGGGGGGGGGGGGGGCFFGGGGGGGGGGFFGFGGDGGGGGGGGGDGGGGGGGGGDCEGGGGGGEGGCFGGCFFC7CF7C+++*<FFGG<CE<>FGDGGGFFFFGGGFF72<F74FAFGGFFFFCF<FAFFF=?0?32D<
@M02352:288:000000000-CKWC8:1:1101:22225:17605 1:N:0:TAGCGCTC+CTAAGCCT
TACGGAGGGTGCAAGCGTTACTCGGAATCACTGGGCGTAAAGAGCGTGTAGGCGGGTTTGTAAGTTTGAAGTGAAATCCAATGGCTCAACCATTGAACTGCTTTGAAAACTGCTTACCTAGAATATGGGAGAGGTAGATGGAATTTCTGGTGTAGGGGTAAAATCCGTAGAGATCAGAAGGAATACCGATTGCGAAGGCGATCTACTGGAACATTATTGACGCTGAGACGCGAAAGCGTGGGGAGCAAACAGGATTAGATACCCTGGTAGTCCACGCCCTAA
+
GGGFGEEGGGGGGGGGGGGGGGGGGGGGFFGGGGGGGFBCDGGGGEFGGGGGGGGG@FFGGGGGFGFGGGGGGGGGGGGGGGGGGGGGGGGEGGGGGGGGGGGGFGFGFGGGGGGGGGGGGGGGGGGGGGGGGGGGGGGGCFGFCFGGGGGGGGGGGGGGGGGGGGGGGGGGGFGFGGGG>FFCFGGGGGGGGGGGGGGGGGGFGGCCGGGGGFCCFGCGFECGGGDGDGGDDGG:4EDGGG52;@GGFGFFF0<C?FAFF?CFFFGFA@AFFGFFBBE>GG
@M02352:288:000000000-CKWC8:1:1101:6558:17612 1:N:0:TAGCGCTC+CTAAGCCT
TACGGAGGATCCAAGCGTTATCCGGAATCATTGGGTTTAAAGGGTTCGTAGGTGGATAATTAAGTCAGGGGTGAAAGTCTGCAGCTCAACTGTAGAATTGCCCTTGATACTGGTTGTCTTGAATTATTGTGAAGTGGTTAGAATATGTAGTGTAGCGGTGAAATGCATAGATATTACATAGAATACCAATTGCGAAGGCAGATCACTAACAATATATTGACACTGATGGACGAAAGCGTGGGGAGCGAACAGGATTAGATACCCTGGTAGTCCACGCCGTAA
+
GGGGGGGGGGGGGGGGGGGGGGGGGGGGGGGGGGGGGGGGGGGGGGGGGGGGGGGGGGGGGGGGGGGGGGGGGGGGGGGGGGGGGGGGGGGGGGGGGGGGGGGGGGGGGGGGGGGGGGGGGGGGGGGGGGGGGGGGGGGGGGGGGGGGGGGGGGGGGGGGGGGGGGGGGGGGGGGGGGGGGGGFGGGGFGGGGGGGGGGGGGGGGGGGGGGGFGGFEGGGGGGGGGGGGGGGGGGFGGGGGGFFFFGGGGFFFFGGFFFFGGGGFFGFFFFFFGFFFFFFGG
@M02352:288:000000000-CKWC8:1:1101:10107:17653 1:N:0:TAGCGCTC+CTAAGCCT
TACGGAGGGTCCGAGCGTTAATCGGAATTACTGGGCGTAAAGCGCACGCAGGCGGTTTGTTAAGCTAGATGTGAAAGCCCTGGGCTCAACCTGGGAATTGCATTTAGAACTGGCAGGCTAGAGTTTTGGAGAGGGGAGTGGAATTCCAGGTGTAGCGGTGAAATGCGTAGATATCTGGAGGAACATCAGTGGCGAAGGCGACTCCCTGGTCAGTAACTGACGCTCATGTGCGAAAGTGTGGGTAGCGAACAGGATTAGATACCCTGGTAGTCCACACCGTAA
+
GGGGGGGGGGGGGGGGGFGGGGGGGGGGGGGGGGGGGGGGGGGGGGGGGGGGGGGCGGGGGGGGGGGGGGGGGGGGGGGGGGGGGGGGGGGGGGGGGGGGGGGGGGGGGGGGGGGGGGGGGGGGGGGGGGGGGGGGEGGGGGGGGGGGGGGGGGGGGGGGGGGGGGGGGGGGGGGGGGGGGGGGGGGGGGGGGGGGGGGGGGGGGGGGGGGGGGGGGGGGGGGGGGFGGGGGGGGFGGGGGGFFF@GGGGFFFFGGFFFFGGGGFFGFFFFFFGFFFFFFGG
@M02352:288:000000000-CKWC8:1:1101:5292:17688 1:N:0:TAGCGCTC+CTAAGCCT
TACGAGGGGTGCAAGCGTTAATCGGAATTACTGGGCGTAAAGCGTGCGTAGGTGGTTTGTTAAGCAAGATGTGAAAGCCCCGGGCTCAACCTGGGAACTGCATTTTGAACTGGCAAACTAGAGTATTGTAGAGGGTAGTGGAATTTCCAGTGTAGCGGTGAAATGCGTAGAGATTGGAAGGAACATCAGTGGCGAAGGCGGCTACCTGGACAAATACTGACACTGAGGCACGAAAGCGTGGGGAGCAAACAGGATTAGATACCCTGGTAGTCCACGCCGTAA
+
FCCFF@CEGGGGGGGCGGGGFAEFEGGGGGGGFFFGGGGGGCFGFEGGC@FEGFGGGGGFGGGGFCGDFFGGGGGGGGGGGEDGGGGCFGGEGGFGGGGGGGGGGGGEFFGGGGGGGGGGG9FCDEGGGGFADC7FFGFFDGFGGGGGGDCFGGGGGDGDGCDDFFCGGE>FGGCFFC;FEGFFF9?CCF@F5EGGCCFGDGGGFFFGGGF?FGGFGF?7EFGGFFGEFEG3EGGEDGDD>E@:>EGGEFFFFFGF?FAF7+<C7>:))05<BD@?B073DC
@M02352:288:000000000-CKWC8:1:1101:16551:17742 1:N:0:TAGCGCTC+CTAAGCCT
TACGGAGGGTGCAAGCGTTAATCGGAATTACTGGGCGTAAAGCGCACGTAGGTGGTTTGTTAAGTTGGATGTGAAAGCCCAGGGCTCAACCTTGGAACTGCATTCAAAACTGGCGAACTAGAGTATGGTAGAGGTGAGTGGAATTTCCTGTGTAGCGGTGAAATGCGTAGAGATGGGAAGGAACATCAGTGGCGAAGGCGACTCACTGGACCAATACTGACACTGAGGTGCGAAAGCGTGGGTAGCAAACAGGATTAGATACCCTGGTAGTCCACGCCGTAA
+
GGGGGFGGGGGGGGGGGGGGCFFGGGGGGGGGGGGGGGGGGGGGGGGGGGGGGGGGGGGGGGGGGGGGGGGGGGGGGGGGGGGGGGGGGGGGGGGGGGGGGGGGGGGGGGGGGGGGGGGGGGGGGGGGGGGGGGGGGGGGGGGGGGGGGGGGGGFGGGGGGGGGGGGGGGGGGGGGGGGGGGGGGGGGGGGGGGGGGGGGDGGGGGGGGGGGGGGGFGGGGFGGGGGGGGGGGGGFGGGGGGFFFFGGGGFFFFGG?FBFGGGGFFGFFFFFFGFFFFFFGG
@M02352:288:000000000-CKWC8:1:1101:10374:17767 1:N:0:TAGCGCTC+CTAAGCCT
TACGGAGGGTCCGAGCGTTAATCGGAATTACTGGGCGTAAAGCGCGCGTAGGTGGATTGGTCAGTCAGATGTGAAAGCCCAGGGCTCAACCTTGGAACTGCATCTGATACTGCTAGTCTAGAATACAGTAGAGGGTAGTGGAATTTCCTGTGTAGCGGTGAAATGCGTAGATATAGGAAGGAACACCAGTGGCGAAGGCGACTACCTGGACTGATATTGACACTGAGGTGCGAAAGCGTGGGGAGCAAACAGGATTAGATACCCTGGTAGTCCACGCCGTAA
+
GGGGGGGGGGGGGGGGGGGGGGGGGGGGGGGGGGGGGGGGGGGGGGGGGEGGGGGGGGGGGGGGGGGGGGGGGGGGGGGGGGGGGGGGGGGGGGGGGGGGGGGGGGGGGGGGGGGGGGGGGGFGGGGGGGGGGGGGGGGGGGGGGGGGGGGGGGGGGDGGGGGGGGGGGGDGGGGGGGGGGGGGGGGGGGGGGGGGGGGGGGGEGGGGGGGGGGGGGGGGGGGGGGGGGGGGGGGFGGGGGGFFFFG<CFFFF?FG?FFFGGGGFFGFFFFFBGF?FFFBCC
@M02352:288:000000000-CKWC8:1:1101:28604:17771 1:N:0:TAGCGCTC+CTAAGCCT
TACGGAGGGTCCGAGCGTTAATCGGAATTACTGGGCGTAAAGCGCGCGTAGGTGGATTGGTCAGTCAGATGTGAAAGCCCAGGGCTCAACCTTGGAACTGCACCTGATACTGCCAGTCTAGAATACGGTAGAGGGTAGTGGAATTTCCTGTGTAGCGGTGAAATGCGTAGATATAGGAAGGAACACCAGTGGCGAAGGCGACTACCTGGACCGATATTGACACTGAGGTGCGAAAGCGTGGGGAGCAAACAGGATGAGATACCCTGGTAGTCCACGCCGTAA
+
GGGGGGGGGGFGGGGGGGGGFGGGGGCGGGGFGGGGGFEEFFGEFGEGGCG@FGGGGGGGGFFFFGGGGFGGGFGG<FGFGFFGGGGGGGDDD<FFFFFFCFGFGFGFFGGCFGF<FGGFDEG9FGCDEGFGGGD@>CGGFGGGGGGGGGGGGG@FGGFFFGGGGGGEGGGGGC9@CFGGGGGCFGG@CFFFGGEGC>FEEEEG8CFGGGGFEGGCGFGFFFFF?C@C77CDEGDBFG3*8?5?BEC<CDFFBBF*(9<?GGCFF:9@9FFFFGFFF639DC
@M02352:288:000000000-CKWC8:1:1101:9507:17868 1:N:0:TAGCGCTC+CTAAGCCT
TACGAGGGGTGCAAGCGTTAATCGGAATTACTGGGCGTAAAGCGTGCGTAGGTGGTTTGTTAAGCAAGATGTGAAAGCCCCGGGCTCAACCTGGGAACTGCATTTTGAACTGACAAACTAGAGTATTGTAGAGGGTAGTGGAATTTCCAGTGTAGCGGTGAAATGCGTAGAGATTGGAAGGAACATCAGTGGCGAAGGCGGCTACCTGGACAAATACTGACGCTGAGGCACGAAAGCGTGGGGAGCGAACAGGATTAGATACCCTGGTAGTCCACGCCCTAA
+
GGGGGGGGGGGGGGGGGFFGGGGGGGEGGGGGGGGGGFGFFGGGGGGGGGGGGGGGGGGGGGGGGGGGGGGGGGGGGGGGGGGGGGGGGGGGGGGGGGGGGGGGFGGGGGGGFGGGFGGGGCGFGGGGGGGGGGGGGGGGGGFGGGGGFGGGGGGGGDFEGFGGGGGGGGGFFFGGGFGGGGGGGGGGGGGGGGGGGGGGGGGGGGGGGGGFFGGGGGGGGGGEGGGGGGGGGGGFGGGGGDDFBFGGGGFFFFGGBFFFGGFGF><@BFAFFGFFFFFFGC
@M02352:288:000000000-CKWC8:1:1101:15264:17871 1:N:0:TAGCGCTC+CTAAGCCT
TACAGAGGGTGCAAGCGTTAATCGGAATTACTGGGCGTAAAGCGCGCGTAGGTGGTTTGTTAAGTCGGATGTGAAAGCCCAGGGCTCAACCTTGGAATTGCACCCGATACTGGCAGGCTAGAGTACGATAGAGGAGTGTGGAATTTCCTGTGTAGCGGTGAAATGCGTAGATATAGGAAGGAACATCAGTGGCGAAGGCGACACTCTGGATTGATACTGACACTGAGGTGCGAAAGCGTGGGGAGCAAACAGGATTAGATACCCTGGTAGTCCACGCCGTAA
+
GGGGGGGGGGGGGGGGGGGGFGGGGGGGGGGGGGGGGGGGGGGGGGGGGGGGFGGFGGGGGGGGGGGGGGGGGGGGGGGGGGGGGGGGGGGGGGGGGGGGGGGGGGGGGGGGGGGGGGGGGGGGGGGFFGGGGGGGGGGGGGGGGGGGGGGGGGGGGGGGGGGGGGGEDGGGGGGGGGGGGGGGGGGGGGGGGGGGGGGGGGGGGGGGGGGGGGGGGGGGGGGGGGGGGGGGGGGBFDDGGGFFFFGGGGFFFFGGFFFFGGGGFFGFFFFFFGFFBFFFGG
@M02352:288:000000000-CKWC8:1:1101:5383:17954 1:N:0:TAGCGCTC+CTAAGCCT
TACGGAGGGTGCGAGCGTTAATCGGAATTACTGGGCGTAAAGCGCACGCAGGCGGTTTGTTAAGCCAGATGTGAAAGCCCCGGGCTCAACCTGGGACGGTCATTTAGAACTGGCAGACTAGAGTCTTGGAGAGGGGAGTGGAATTCCAGGTGTAGCGGTGAAATGCGTAGATATCTGGAGGAACATCAGTGGCGAAGGCGACTCCCTGGCCAAAGACTGACGCTCATGTGCGAAAGCGTGGGTAGCGAACAGGATTAGATACCCTGGTAGTCCACACCGTAA
+
GGGG@FGGGGGG7FFCGGGG<,CEGGEGGGGGGGGFGGGGGGGGF+@F@FGGGGG>FEDEEFGGG,EFCFGGGGGGAFFF7FFGGEGGGGFD,>BFD+++@C<FF,EGGGGF?FGGFFGFGGGGDF,?9CG,CF**4=<CFGGGGGG9CFGGGGGGGGGGGGGGGGGGGGGGGGF9FGGGGGGGG9FFGGGGGGGGDGGE*:?*2;FEGCF+@*2AFGFGGGGGGG7A9CCGGEGE*CDGGGBA?F3CGGFFFFGG>?5=CGGGF@GFFFFFBCF3<0<?FD
@M02352:288:000000000-CKWC8:1:1101:6884:17982 1:N:0:TAGCGCTC+CTAAGCCT
TACGAGGGGTGCAAGCGTTAATCGGAATTACTGGGCGTAAAGCGTGCGTAGGTGGTTTGTTAAGCAAGATGTGAAAGCCCCGGGCTCAACCTGGGAACTGCATTTTGAACTGGCAAACTAGAGTATTGTAGAGGGTAGTGGAATTTCCAGTGTAGCGGTGAAATGCGTAGAGATTGGAAGGAACATCAGTGGCGAAGGCGGCTACCTGGACAAATACTGACACTGAGGCACGAAAGCGTGGGGAGCAAACAGGATTAGATACCCTGGTAGTCCACGGCGTAA
+
GGGFF@EEDGGGGGGGGGGG,CFFGBEGGGGGGGGGGGGGGGGGGGGGF:FGEFGEFFGGGFGGGGGFGGGFGGGGFGGGGCCFGEGGGDFEGFGGFGGDGCBDGGGGFFGGGGGEFGGC9FFDFGGGGGFGFGGGGDG7DFGGGGGDCGEF;DCFGGFBC,?CCGGGGDEFB<=EGFF:EGGGGGGFFGCCBCEEEEGGCGGEGG6EFGFFG6CFGGGCF6<EF><FFDFCEEG:D59EEEE61:C<+7>F?<FF<F-79CAD?F3<27<AFG?((-)4/1
@M02352:288:000000000-CKWC8:1:1101:6863:17991 1:N:0:TAGCGCTC+CTAAGCCT
TACGAGGGGTGCAAGCGTTACTCGGAATTACTGGGCGTAAAGCGTGCGTAGGTGGTTTGTTAAGCAAGATGTGAAAGCCCCGGGCTCAACCTGGGAACTGCATTTTGAACTGGCAAACTAGAGTATTGTAGAGGGTAGTGGAATTTCCAGTGTAGCGGTGAAATGCGTAGAGATTGGAAGGAACATCAGTGGCGAAGGCGGCTACCTGGACAAATACTGACACTGAGGCACGAAAGCGTGGGGAGCAAACAGGATTAGATACCCTGGTAGTCCACGCCGTAA
+
GGGGDFGGGGGGGGGGGGGG,CFGFGGGGGGGGGGGGGGGGGGGGGGGGGGGGGGFGGGGGGGGGGGGGGGGGGGGGGGGGGGGGGGGFGGGGGGGGGGGGGGGGGGGGGGGGGGGGGGGGGGGGGGGGGGGGGGGGGGGGGGGGGGGGGGGGGGGGGGGGFGGGGGGGGGFGGGGGFGFGGGGGGGGGGGGGGGGGGGGGGGGGGGGGGGGGGGFFGGGGGGGGGGFC54DEGGFGEGGGG@?>FGFFGFFFFGGFFFFGFGGFFFFBFFFFGFFFFFFGG
@M02352:288:000000000-CKWC8:1:1101:21182:18019 1:N:0:TAGCGCTC+CTAAGCCT
TACGGAGGGTCCGAGCGTTATCCGGAATCATTGGGTTTAAAGGGTCCGCAGGCGGTCAATTAAGTCAGAGGTGAAATCCCATAGCTTAACTATGGAACTGCCTTTGATACTGGTTGACTTGAGTCATATGGAAGTAGATAGAATGTGTAGTGTAGCGGTGAAATGCATAGATATTACACAGAATACCGATTGCGAAGGCAGTCTACTACGTATGTACTGACGCTCATGGACGAAAGCGTGGGGAGCGAACAGGATTAGATACCCTGGTAGTCCACGCCGTAA
+
GGGGGGGGGGGGGGGGGGGGGGGGGGGGGGGGGGGGGGGGGGGGGGGGGGGGGGGGGGGGGGGGGGGGGGGGGGGGGGGGGGGGGGGGGGGFGGGGGGGGGGGGGGGGGGGGGGGGGGGGGGGGGGGGGGGGGGGGGGGGGGGGGGGGGGGGGGGGGGGGGGGGGGGGGGGGGGGGGGGGGGGGFGGGGGGGGGGGGGGGGGGGGGGGGGGGGGGGGGGCGDGGGGGGGGGDEGGDCGGGGGFFBFGGGGFFFFGGFFFFGGGGFFGFFFFFFGFFFFFFGG
@M02352:288:000000000-CKWC8:1:1101:16878:18079 1:N:0:TCGCGCTC+CTAAGCCT
TACGGAGGGTGCGAGCGTTAATCGGAATTACTGGGCGTAAAGCGCACGCAGGCGGTTTGTTAAGCTAGATGTGAAATCCCGGAGCTCAACTTGGGATTGTCATTTAGAACTGTCAGGCTAGAGTCTTGGAGAGGTGAGTGGAATGCCAGGTGTAGCGGTGAAATGCGTAGATATCTGGAGGAACATCAGTGGCGAAGGCAACTCACTGACCAACGACTGACGCCGAGGTACGAAAGTGTGGGTAGCGAACAGGATTAGATACCCTGGTAGTCCACGCAGTAA
+
GGGGGGGG+C,C+CFGGGGG76FGGG7FGGDFGGGC:FGGGG,F++@F7FGGGGGGEBGEFGGGAFGGG<FFGGGG9FFG+++@FGGGGGGG<FGG,,3,C,C,E,,,CFFG33<F<FGGGGG3,@,@,,@,@F,+3@3EFGGG,7,,@FGGGGGGGGGGGGGGGG7CEGG9CGG,,2,,=FGGGCG+,C:CEGGGGGG**=E++<0+++2+;***:EGGGG=**9*:/+;DGGGF0CFGGGB<:F)9EGFFFFGGFFFFGGGGFFGFFFFFFGF(40>BGD
@M02352:288:000000000-CKWC8:1:1101:5517:18081 1:N:0:TAGCGCTC+CTAAGCCT
TACGGAGGGTGCAAGCGTTACTCGGAATCACTGGGCGTAAAGAGCGTGTAGGCGGGTTTGTAAGTTTGAAGTGAAATCCAATGGCTCAACCATTGAACTGCTTGAAAACTGCTTACCTAGAATATGGGAGAGGTAGATGGAATTTCTGGTGTAGGGGTAAAATCCGTAGAGATCAGAAGGAATACCGATTGCGAAGGCGATCTACTGGAACATTATTGACGCTGAGACGCGAAAGCGTGGGGAGCAAACAGGATTAGATACCCTGGTAGTCCACGCCCTAAA
+
GGGGGGGGGGGGGGGGGGGGGGGGGGGGGGGGGGGGGGGGGGGGGGGGGGGGGGGGGGGGGGGGGGGGGAFFGGGGGGGGGGGGGFGGGGGGGGGGGGGGGGGGGGGGGGGGGGGGGGGGGGGGGGGGGGGGGGGGGGGGGGGGGGGGGGGGGGGDGGGGGGGGGGGGGGGGGGGGGGGGGGGGGGGGGGGGGGGGGGGGCFGFGGGGGGG=FGGGFGGGGGGDD<CGG=3DGGGFGGGGGGD;9>GGFFFF?FGGFFFFGEGGFFGFFFFAFGFFF>FFGG
@M02352:288:000000000-CKWC8:1:1101:18586:18131 1:N:0:TAGCGCTC+CTAAGCCT
TACGGAGGGGGTTAGCGTTGTTCGGAATTACTGGGCGTAAAGCGCACGTAGGCGGATCAGAAAGTATAGGGTGAAATCCCAGGGCTCAACCCTGGAACTGCCTTATAAACTCCTGGTCTTGAGTTCGAGAGAGGTGAGTGGAATTCCGAGTGTAGAGGTGAAATTCGTAGATATTCGGAGGAACACCAGTGGCGAAGGCGGCTCACTGGCTCGATACTGACGCTGAGGTGCGAAAGTGTGGGGAGCAAACAGGATTAGATACCCTGGTAGTCCACACCGTAA
+
GGGGGGGGGGGGGGGGGGGGGGGGGGGGGGGGGGGGGGGGGGGGGGGGGGGGGGGGGGGGGGGGGGGGGGGGGGGGGGGGGGGGGGGGGGGGGGGGGGGGGGGGGGGGGGGGGGGGGGGGGGGGGGGGGGGGGGGGGGGGGGGGGGGGGGGGGGGGGGGGGGGGGGGGGGGGGGGGGGGGGGGGGGGGGGGGGGGGGGGGGGGGGGGGGGGGGGGGGGGGGGGGGGGGGFFGGGGFGGGGGGFFFFGFEFFF?<GGFF>FGGGGFFGFDFFFFGFFFFF0FC
@M02352:288:000000000-CKWC8:1:1101:27785:18201 1:N:0:TAGCGCTC+CTAAGCCT
TACGGAGGGTGCAAGCGTTACTCGGAATCACTGGGCGTAAAGAGCGTGTAGGTGGGTTTGTAAGTTTGAAGTGAAATCCAATGGCTCAACCATTGAACTGCTTTGAAAACTGCTTACCTAGAATATGGGAGAGGTAGATGGAATTTCTGGTGTAGGGGTAAAATCCGTAGAGATCAGAAGGAATACCGATTGCGAAGGCGATCTACTGGAACATCATTGACGCTGAGACGCGAAAGTGTGGGGAGCAAACAGGATTAGATACCCTGGTAGTCCACGCCCTAA
+
GEGGGCFGDFCEEDFGGGGG:EFEDGEG9FGGFC@FEGGEG,:C8:6:B8FG,ED76B@4EEFCF,CF9,CFFFGGGEF,A<EEDGGFGGGGGGGGG,FCEGGGGCC,?FEAFFGGBFGE@BFGGE9E,ACBF7FFFFDCCD3CFCFCAFFFFCFACGF7<FFC3>FF6EG9EECF,9@7BCFF:FFGDEGC9CC58BFD8?FCFGGFGG4+:C8CEFC7F8=C=D5@<7)/::D5*2?+;5)27EDGFGF@(12:8?>FEGGG?)79ABFFFFF:9052D9
@M02352:288:000000000-CKWC8:1:1101:3499:18224 1:N:0:TAGCGCTC+CTAAGCCT
TACGAGGGGTGCAAGCGTTAATCGGAATTACTGGGCGTAAAGCGTTCGTAGGCGGTCTATTAAGCAAGATGTGAAAGCCCAGGGCTCAACCTTGGAACTGCATTTTGAACTGGTAGACTAGAGTACTGTAGAGGGTGGTGGAATTTCCAGTGTAGCGGTGAAATGCGTAGAGATTGGAAGGAACATCAGTGGCGAAGGCGGCCACCTGGACAGATACTGACGCTGAGGAACGAAAGCGTGGGGAGCGAACAGGATTAGATACCCTGGTAGTCCACGCCGTAA
+
GGGG6@FGGFFGGGGGGGGCDAGFGGDGGGCFGGGGGEGGGGGG@@?F@FGGGGGFEDFEGGGGGGGGGGGGGGGGGGG@ABFGGGGGGGGG<AFGGFGGGGGFF<?FFGFGGGFFGGGFGGGGGGGG=FGGGGE@>FGGGGGGGDGC<FGGGGGGGGGGGGGGGGGGGGGFGGEFGGGGGGGGGFGGGGGGGGGGGGGGGGEGGGGGGGGCGFEFGGGGGGGGGGGGGGGGGGGFGGGGGGFFFFGGGGFFFFGFFFFFGGGGFFGFBFFFBG??>BE9GG
@M02352:288:000000000-CKWC8:1:1101:22998:18307 1:N:0:TAGCGCTC+CTAAGCCT
TACGAGGGGTGCAAGCGTTAATCGGAATTACTGGGCGTAAAGCGTGCGTAGGTGGTTTGTTAAGCAAGATGTGAAAGCCCCGGGCTCAACCTGGGAACTGCATTTTGAACTGGCAAACTAGAGTATTGTAGAGGGTAGTGGAATTTCCAGTGTAGCGGTGAAATGCGTAGAGATTGGAAGGAACATCAGTGGCGAAGGCGGCTACCTGGACAAATACTGACACTGAGGCACGAAAGCGTGGGGAGCAAACAGGATTAGATACCCTGGTAGTCCACGCCGTAA
+
GGGGGGGGGGGGGGGGGFGGGGGGGGGGGGGGGGGGGGGGGGGGGGGGGGGGGGGGGGGGGGGGGGGGGGGGGGGGGGGGGGGGGGGGGGGGGGGGGGGGGGGGGGGGGGGGGGGGGGGGGGGGGGGGGGGGGGGGGGGGGGGGGGGGGGGGGGGGGGGGGGGGGGGGGGGGFGGGGGGGGGGGGGGGGGGGGGGGGGGGGGGGGGGGGFGGGGGGGGCCFGGGGGGFGGGGGGGFGGGGGGE:>DGGGGFF??FG?FFFFGFGFFGFFFF<=GFFFFE>DD
@M02352:288:000000000-CKWC8:1:1101:22000:18347 1:N:0:TAGCGCTC+CTAAGCCT
TACGAGGGGTGCAAGCGTTAATCGGAATTACTGGGCGTAAAGCGTGCGTAGGTGGTTTGTTAAGCAAGATGTGAAAGCCCCGGGCTCAACCTGGGAACTGCATTTTGAACTGGCAAACTAGAGTATTGTAGAGGGTAGTGGAATTTCCAGTGTAGCGGTGAAATGCGTAGAGATTGGAAGGAACATCAGTGGCGAAGGCGGCTACCTGGACAAATACTGACACTGAGGCACGAAAGCGTGGGGAGCAAACAGGATTAGATACCCTGGTAGTCCACGCCGTAA
+
GGGGFGGGGGGGGGGGGGGGGGGGGGGGGGGGGGGGGGGGGGGGGGGGGGGGGGGGGGGGGGGGGGGGGGGGGGGGGGGGGGGGGGGGGGGGGGGGGGGGGGGGGGGGGGGGGGGGGGGGGGGGGGGGGGGGGGGGGGGGGGGGGGGGGGGGGGGGGGGGGGGGGGGGGGGGGGGGGGGGGGGGGGGGGGGGGGGGGGGGGGGGGGGGGGGGGGGGGGGGGGGGGGGGGGGGGGGFGGGGGGFFFFGGGGFFFFGGFFFFGGGGFFGFFFFFFGFFFFFBGG
@M02352:288:000000000-CKWC8:1:1101:9114:18489 1:N:0:TAGCGCTC+CTAAGCCT
TACTAAAGGTGCAAGCGTTAATCGGAATTACTGGGCGTAAAGCGCGCGTAGGTGGTTTGTTAAGTTGGATGTGAAAGCCCAGGGCTCAACCTTGGAACTGCATTCAAAACTGACTCACTAGAGTACGAGAGAGGTTAGTGGAATTTCCTGTGTAGCGGTGAAATGCGTAGAGATGGGAAGGAACACCAGTGGCGAAGGCGACTGACTGGCTCGATACTGACACTGAGGTGCGAAAGCGTGGGGAGCAAACAGGATTAGATACCCTGGTAGTCCACGCCGTAA
+
GGGGGGGGGGGGGGGGGEGGGGGGGGGGGGGGGGGGGGGGGGGGFGGGGGGGFGGGGGGGGGGGGGGGGGGGGGGGGGGGGGGGGGGGGGGGGGGGGGGGGGGGGGGGGGGGGGGGGGGGGGGGGGGGGGGGGGGGGGGGGGGGGGGGGGGGGGGGGGGGGGGGGGGGGGGGGGGGGGGGGGGGGFGGGGGGGGGGGGGGGGGGGGGGGGGGGGFGGGGGGGGGGGGGGGGGGGGFGGGGGGF?BFGFCFFFFFGGFFFFGGGGFFGFBFFAFGFFF?EFGG
@M02352:288:000000000-CKWC8:1:1101:26621:18495 1:N:0:TAGCGCTC+CTAAGCCT
TACGAGGGGTGCAAGCGTTAATCGGAATTACTGGGCGTAAAGCGTGCGTAGGTGGTTTGTTAAGCAAGATGTGAAAGCCCCGGGCTCAACCTGGGAACTGCATTTTGAACTGGCAAACTAGAGTATTGTAGAGGGTAGTGGAATTTCCAGTGTAGCGGTGAAATGCGTAGAGATTGGAAGGAACATCAGTGGCGAAGGCGGCTACCTGGACAAATACTGACACTGAGGCACGAAAGCGTGGGGAGCAAACAGGATTAGATACCCTGGTAGTCCACGCCGTAA
+
GGGGFGGGGGGGGGGGGGGG8EFGGGGGGGGGGGGGGGEGGGGGGGGGFGGGFGGGGGGGGGGGGGGGGGGGGGGGGGGGGGGGGGGGGGGGGGGGGGGGGGGGGGGGGGGGGGGGGGGGGGGGGGGGGGGGGGGGGGGGGGGGGGGFGGGGGGGGGGGGGGGGGGGGGGGGGFGFFGFGGGGGGGGGGGGGGGGGGGGGGGGGGGGGGGGGGGGGGGFGGGGCCG?GGGGGGGGFGEGGGGF?9DGGGGFFFFGGFFFFGGGGFFGFFFFFFGFFFFFFGG
@M02352:288:000000000-CKWC8:1:1101:4526:18532 1:N:0:TAGCGCTC+CTAAGCCT
TACGAGGGGTGCAAGCGTTAATCGGAATTACTGGGCGTAAAGCGTGCGTAGGTGGTTTGTTAAGTAAGATGTGAAAGCCCACGGCTCAACCTGGGAAGGGCATTTAGAACTGGCAGACTAGAGTCTTGGAGAGGGGAGTGGAATTCCTGGTGTAGCGGTGAAATGCGTAGATATCTGGAGGAACATCAGTGGCGAAGGCGCCTCCCTGGCCCAAGACTGACGCTCATGCGCGAAAGCGTGGGTAGCGAACAGGATTAGATACCCTGGTAGTCCACACCGTAA
+
GGGGC,8@FG7FGGCFGGGF,CFGG,BFCFGGGGGG@GGGGGGGGGGGGGGG6FFBFFGDGG?FC,EFGGGGGGGGGGGG8+@FGGGGGGG8<FFG8B++B4E,A,,BFGDD<FF+3DF,FEGB<,,3,@F<FG+FFCFFGGG9F=,,@BFGFGGGGGGGGGGGGGGGEGGGGGGCB;;CEGGGG,C9FGGGGGGG8EGG*/AE8CGGG5*****2;FGGGGGG=D?F7*9DGGGF*/9EGGFFFFGGEG5@FFGGFFFFGGGG?FFFFFFFF7/,4?EFGG
@M02352:288:000000000-CKWC8:1:1101:10689:18558 1:N:0:TAGCGCTC+CTAAGCCT
TACGGAGGGGGTTAGCGTTGTTCGGAATTACTGGGCGTAAAGCGTACGTAGGCGGATTGGAAAGTTGGGGGTGAAATCCCAGGGCTCAACCCTGGAACTGCCTCCAAAACTATCAGTCTAGAGTTCGAGAGAGGTGAGTGGAATTCCAAGTGTAGAGGTGAAATTCGTAGATATTTGGAGGAACACCAGTGGCGAAGGCGGCTCACTGGCTCGATACTGACGCTGAGGTACGAAAGTGTGGGGAGCAAACAGGATTAGATACCCTGGTAGTCCACACCGTAA
+
G<EDE>@CC@C7FCGGEC@BG<FCGC@FGGGGFAFGE@C:=FGGBCFGFFGDGGGEFEGC=FFGFGEFEGC>BG<BFFFGGGGGG<FEGEGGGGGFFGFF9FEGGGDC<DFFFACFFFGGGDFGFGDGBFGFDCGGGGGG7FF:><FCFFFGFC2@=<CC@F?FGGGGGGDFCEGGGCGGE7FCFGGFGGGGGGDGGDF8*?CEGFFFCFCGGGGG=FGC8ECE578C<EGGDFD7:CFGGEB09395CC5)20>F<?BFC<8DF>*<2*<28*9,4?@359
@M02352:288:000000000-CKWC8:1:1101:12003:18561 1:N:0:TAGCGCTC+CTAAGCCT
TACGGAGGGTCCGAGCGTTAATCGGAATTACTGGGCGTAAAGCGCACGCAGGCGGTTTGTTAAGCTAGATGTGAAAGCCCTGGGCTCAACCTGGGAATTGCATTTAGAACTGGCAGGCTAGAGTTTTGGAGAGGGGAGTGGAATTCCAGGTGTAGCGGTGAAATGCGTAGATATCTGGAGGAACATCAGTGGCGAAGGCGACTCCCTGGTCAGTAACTGACGCTCATGTGCGAAAGTGTGGGTAGCGAACAGGATTAGATACCCTGGTAGTCCACACCGTAA
+
GGGGGFGGGGGGGGGGGFCCDFGFGGGFGGGGGGGGGGGGGGGFGGGGGGGDGGGEGGGGGGGGGGGGGGGGGGGGGGGGGGGGGGGGGGGGGGGGGGGGGGGGGGGGGGGGGFGGGGGGGFGFGGGGGGGFGGGGDEGGGGGGGGGGGGGGGGGGGGGGGGGGGGGGGGDFGGGGGGGGGGFFEGGGGGGGGGGGGGGGGGGGGGGGGGDGGGGGGGGGGGGGGGFGFGGGGGGFGFGGGG>><FGGEGFFF?GGFFA?FGGGFFGFFFFFFGFFFFFFGG
@M02352:288:000000000-CKWC8:1:1101:19233:18589 1:N:0:TAGCGCTC+CTAAGCCT
TACGAGGGGTGCAAGCGTTAATCGGAATTACTGGGCGTAAAGCGTTCGTAGGCGGTCTATTAAGCAAGATGTGAAAGCCCAGGGCTCAACCTTGGAACTGCATTTAGAACTGGCAGACTAGAGTCTTGGAGAGGGGAGTGGAATTCCAGGTGTAGCGGTGAAATGCGTAGATATCTGGAGGAACATCAGTGGCGAAGGCGACTCCCTGGCCAAAGACTGACGCTCATGTGCGAAAGTGTGGGTAGCGAACAGGATTAGATACCCTGGTAGTCCACACCGTAA
+
GGGGGGGGGGGGGGGGGGGGGGGFGEEGGGGGGGGGGGGGGGGGGGGGGGGGGGGGGGGGGGGGGGGGGGGGGGGGGGGGGGGGGGGGGGGGGGGGGGGGGGGGGGGGGGGGGGGGGGGFGGGGGGGGGGGGGGGGGGGGGGGGGGGGGGGGGGGGGGGGGGGGGGEGDEGGGGGEFGGGGGGDF9FCGFGGGGGGGGGGGGGGGGGGGGGGGFFFGGGGGGGGDGGGGGGGGGDDGGGGGCBAFFCD*9BF??GGFFAFGDFF4@GFFFFFFFFFFBDFGG
@M02352:288:000000000-CKWC8:1:1101:24937:18606 1:N:0:TAGCGCTC+CTATGCCT
TACAGAGGGTGCTAGCGTTGTTCGGAATTACTGGGCGTAAAGCGCGCGTAGGTGGTCTATTAAGTCGGATGTGAAAGCCCAGGGCTCAACCTTGGAATTGCCTCCGATACTGGCAGGCTAGAGTACGAGAGAGGAGAGTGGAATTCCCAGTGTAGCGGTGAAATGCGTAGATATTGGAAGGAACACCAGTGGCGAAGGCGGCTCACTGGCTCGATACTGACACTGAGGTGCGAAAGCGTGGGGAGCAAACAGGATTAGATACCCTGGTAGTCCACGCCGTAA
+
GGG,FFGGGEG7,CFGGGG+,CFGGGGGGGGGGGGGGGGGGGGGGGGGGGGG<EG,,C,CFFFGG,4@F:FGGGGG,BFGGFGGGGGGGGG,EFGGG<FGG,,,,+8FGGGGG8FG7FG,<CG@3FFG7FGGGG,C,@FGGGGGG@F,,@FFGGG,CFFGGGGG9CGGGGGGGG+;C+?FGGGGG,FEGGGGGGGGGGGG*8*;9CFGG5F6>GGGGGGGG+AFFGGFGFFGGGDFFGGGDGFFFFGGGGFFFFGGFFFFGGGGFFGFBFFFFGF:BBF9GG
@M02352:288:000000000-CKWC8:1:1101:7090:18647 1:N:0:TAGCGCTC+CTAAGCCT
TACGGAGGGTCCGAGCGTTAATCGGAATTACTGGGCGTAAAGCGCACGCAGGCGGTTTGTTAAGCTAGATGTGAAAGCCCTGGGCTCAACCTGGGAATTGCATTTAGAACTGGCAGGCTAGAGTTTTGGAGAGGGGAGTGGAATTCCAGGTGTAGCGGTGAAATGCGTAGATATCTGGAGGAACATCAGTGGCGAAGGCGACTCCCTGGTCAGTAACTGACGCTCATGTGCGAAAGTGTGGGTAGCGAACAGGATTAGATACCCTGGTAGTCCACACCGTAA
+
GGGGGFCE>FGGGCGGGC:F,CFFG>FFGGGGGGGGGGGGGGGGGGEGGGGEGGGGDGGGGGGGGGFFFFGFGGGGGGGGGGGEGGGGGGGGDGGFGFGGGGGFFGDDFGGGFGFGDFGGG9F@EFBFCBFGGGCG@FCFFG@FGGECGGGEF?FGGGGGGFGGGGGGGEGGGGGFGG9CEGGGGGGGGGGGGGDGGGDGGECEFGFFFCGGGGGGGGGGGGDGGGGGGFGG5?DDCGGFEE7<BFGGEGFFF0<D>@BFF?E<FFGFFFFF4:@??6B?F5
@M02352:288:000000000-CKWC8:1:1101:7074:18661 1:N:0:TAGCGCTC+CTAAGCCT
TACGGAGGGTCCGAGCGTTATTCGGAATTACTGGGCGTAAAGCGCACGCAGGCGGTTTGTTAAGCTAGATGTGAAAGCCCTGGGCTCAACCTGGGAATTGCATTTAGAACTGTCAGGCTAGAGTTTTGGAGAGGGGAGTGGAATTCCAGGTGTAGCGGTGAAATGCGTAGATATCTGGAGGAACATCAGTGGCGAAGGCGACTCCCTGGTCAGTAACTGACGCTCATGTGCGAAAGTGTGGGTAGCGAACAGGATTAGATACCCTGGTAGTCCACACCGTAA
+
GGGGCFEGC@,C6FFGGGG:,<EFGE@FGGGGGGGFGGGGGGFGG:+@:FGEGGG>BFGEEFGGA<EGGGGGGGGGGGGFGGGGGGGGFGG=F8FGGGGGGGGGGCFGGGGG9,<=DFG,DFGGDGAAFGGCGGGF@C3FFEGFGGGD9FGFGGFGGGGGGGGGFGGEGGGGGGGGGGGGGDGGG:FGGGGGGGGGGGGG8E8C+;FGGFGCF9@@7CFGGGGG8D+A<EFGDG:E*AFGGG>A:F35EGDFBFGGFFAFGGGGFFGFFFFFFGF0:<D?GD
@M02352:288:000000000-CKWC8:1:1101:7093:18666 1:N:0:TAGCGCTC+CTAAGCCT
TACGGAGGGTCCGAGCGTTAATCGGAATTACTGGGCGTAAAGCGCACGCAGGCGGTTTGTTAAGCTAGATGTGAAAGCCCTGGGCTCAACCTGGGAATTGCATTTAGAACTGGCAGGCTAGAGTTTTGGAGAGGGGAGTGGAATTCCAGGTGTAGCGGTGAAATGCGTAGATATCTGGAGGAACATCAGTGGCGAAGGCGACTCCCTGGTCAGTAACTGACGCTCATGTGCGAAAGTGTGGGTAGCGAACAGGATTAGATACCCTGGTAGTCCACACCGTAA
+
GGFFFEGGGGGGGDGGGGEG,FFGGGGGGGGGGGGGGGGGCFGGGGGGGGGGGGGGGGGGGCFGGFFGGGGCFFGGCCGGGFGFGFGGGFFGGGGGGGGGGEC9FGFGGGGGGGGGGGCFGGFFGGGG>FFDFFFGCEGGGFF?FGGFFGGGFFFFGFGGGGGCGGGGGGGGGGGFGGGFGFBFCFAFGGGGGGGGGDFE5CGGGGGGGFDF>C@CCGGGGGG;CD+<E7DGC8).:CGGGGF<?FG:5C>?03<F?FDFG78D6FC?AF<A@GF?BBD?DC
@M02352:288:000000000-CKWC8:1:1101:13659:18700 1:N:0:TAGCGCTC+CTAAGCCT
TACGGAGGGTCCGAGCGTTATCCGGAATCATTGGGTTTAAAGGGTCCGTAGGCGGGCAGCTAAGTCAGTGGTGAAAGTCTGCAGCTCAACTGTAGAATTGCCATTGAAACTGGTTGTCTTGAATCGTTGTGAAGTGGTTAGAATAAGTAGTGTAGCGGTGAAATGCATAGATATTACTTAGAATACCGATTGCGAAGGCAGATCACTAACAACGTATTGACGCTGAGGGACGAAAGCGTGGGGAGCGAACAGGATTAGATACCCTGGTAGTCCACGCCGTAA
+
GGGGGGGGGGGGGGGGGGGGGGGGGGGGGGGGGGGGGGGGGGGGGGGGGGGGGGGGGGGGGGGGGGGGGGGGGGGGGGGGGG9FGGGGGGGGGGGGGGGGGGGGGGGGGGGGGGGGGGGGGGGGGGGGGGGGGGGGGFGGGGGGGGGGGGGGGGGGGGGGGGGGGGGGGGGGGGGGGGGGFGGGGGGGGGGGGGGGGGGGGGGGGGGGGGGGGGFGGGGGFGGGGGGGGGGGGGGFGGGGGGFFFFGGGGFFFFGGFFFFGGGGFFGFFFFFFGFFFFDFGG
@M02352:288:000000000-CKWC8:1:1101:16423:18762 1:N:0:TAGCGCTC+CTAAGCCT
TACGGAGGGTGCAAGCGTTACTCGGAATCACTGGGCGTAAAGAGCGTGTAGGCGGGTTTGTAAGTTTGAAGTGAAATCCAATGGCTCAACCATTGAACTGCTTTGAAAACTGCTTACCTAGAATATGGGAGAGGTAGATGGAATTTCTGGTGTAGGGGTAAAATCCGTAGAGATCAGAAGGAATACCGATTGCGAAGGCGATCTACTGGAACATTATTGACGCTGAGACGCGAAAGCGTGGGGAGCAAACAGGATTAGATACCCTGGTAGTCCACGCCCTAA
+
GGGGGEGGGGGGGGGGGGGGGGGGGGGGGGGGGGGGGGGGGGGGGGGGGGGGGGGGGGGGGGGGGGGGGFGGGGGGGGGGGGGGGGGGGGGGGGFGGGGGGGGGGGGGGGGGGGGGGGGGGGGGGGGGFGGGGDGGGGGGGGGGGGGGGFGGGGGGGGGGGGGGGGGGGGGFGGGGGFGGFFGGGGGGGGGGGGGBEGGGGGGGGGGGGGGGGGGGGGGGGGGGDDFFGGGGGGGFGGGGGGFF>@FC?FFFFFGGFFAFFGGGFFGFBFFFFGFFFFEBGF
@M02352:288:000000000-CKWC8:1:1101:3697:18768 1:N:0:TAGCGCTC+CTAAGCCT
TACAGAGGGTGCAAGCGTTAATCGGAATTACTGGGCGTAAAGCGCGCGTAGGTGGTTTGTTAAGTCGGATGTGAAAGCCCAGGGCTCAACCTTGGAATTGCACCCGATACTGGCAGGCTAGAGTACGATAGAGGAGTGTGGAATTTCCTGTGTAGCGGTGAAATGCGTAGATATAGGAAGGAACATCAGTGGCGAAGGCGACACTCTGGATTGATACTGACACTGAGGTTCGAAAGCGTGGGGAGCAAACAGGATTAGATACCCTGGTAGTCCACGCCGTAA
+
GGGF9FEGGGGEFFGGGGGG8<EDGGEFGGFGGGGCFGGGGGGGGGGGGGEEFFFGGFDGGFFCGGCCFGGGGFGGGFGFGGGGGFGDGGGGGGGGGGG?FFF<8FFFGGGFCFBFFEGGFFCGGGFCEGGFGG,@:DFFGGGGGF@,@FGCFFFGCEFGGGGGGGGGGGGGGGGG9CFGGGGGGDFFDFGGDEGGGGGE?C*?8CGGGGGGGFFCFGGGGGCGGCCG?*:CFG<BGEGEGCBBBEF5?FFF:<FGFFFF+<8FFFC@<?AFB7=19:E>7>
@M02352:288:000000000-CKWC8:1:1101:11711:18806 1:N:0:TAGCGCTC+CTAAGCCT
TACAGAGGGTGCAAGCGTTAATCGGAATTACTGGGCGTAAAGCGCGCGTAGGTGGTTTGTTAAGTCGGATGTGAAAGCCCAGGGCTCAACCTTGGAATTGCACCCGATACTGGCAGGCTAGAGTACGATAGAGGAGTGTGGAATTTCCTGTGTAGCGGTGAAATGCGTAGATATAGGAAGGAACATCAGTGGCGAAGGCGACACTCTGGATTGATACTGACACTGAGGTGCGAAAGCGTGGGGAGCAAACAGGATTAGATACCCTGGTAGTCCACGCCGTAA
+
GGG<FGGGGGGGGGGGGGGGGGGGGGGGGGGGGGGGGGGGGGGGGDGGGGGGGGGGGGGGGGGGGFGGGGGGGGGGGGGGGGGGGGGGGGGGGGGGGCGGGG?<FCGEGGGGGGGE:FGGGGGGGCGEGGGGGG7F>FGGGGGGGGGGGGGGGGGGGGGGGGGGGGGGGGG@GGFGGGGGGGGGGGGGGGGGGGGGGGGGGGCE+AGGGG7:*CFEGGGGGGGGGGGGGGGGGGGFGGGGGGFFFFGFGGFFFFGGFFFFGGGGFFGFFFFFFGFBFFFFGG
@M02352:288:000000000-CKWC8:1:1101:25313:18820 1:N:0:TAGCGCTC+CTAAGCCT
TACGGAGGGGGTTAGCGTTGTTCGGAATTACTGGGCGTAAAGCGTACGTAGGCGGATTGGAAAGTTGGGGGTGAAATCCCAGGGCTCAACCCTGGAACTGCCTCCAAAACTATCAGTCTAGAGTTCGAGAGAGGTGAGTGGAATTCCAAGTGTAGAGGTGAAATTCGTAGATATTTGGAGGAACACCAGTGGCGAAGGCGGCTCACTGGCTCGATACTGACGCTGAGGTACGAAAGTGTGGGGAGCAAACAGGATTAGATACCCTGGTAGTCCACACCGTAA
+
GGGGEFCFEGGEG?FFDGEGGGGGDCFGGGGGGFGFGFGEEGGGGGGEGCFFGGGGGGGFFF?BFGAFCFGFDFGGGGGFGFFGDGGFFFDFGGFGGGGGGGGFGGGGCFGFGGFFFGGGGGCFDGGGGGEGGDFFDDFGGG9FFGDGFFCGGFGCFCGGGGGDEGGGFE=<+?CCFGDGG7<CFGGGGGGGGDC8*8>>C=EG9<FGGG7<CCFGGFGGGCCECDFF6+:*5*9@GFDC8EEB9DCG7DF@:B4C?FFFF+CGFFC))734@CFB:858F*
@M02352:288:000000000-CKWC8:1:1101:17288:18846 1:N:0:TAGCGCTC+CTAAGCCT
TACGAGGGGTGCAAGCGTTAATCGGAATTACTGGGCGTAAAGCGTGCGTAGGTGGTTTGTTAAGCAAGATGTGAAAGCCCCGGGCTCAACCTGGGAACTGCATTTTGAACTGGCAAACTAGAGTATTGTAGAGGGTAGTGGAATTTCCAGTGTAGCGGTGAAATGCGTAGAGATTGGAAGGAACATCAGTGGCGAAGGCGGCTACCTGGACAAATACTGACACTGAGGCACGAAAGCGTGGGGAGCAAACAGGATTAGATACCCTGGTAGTCCACGCCGTAA
+
GGGGFGGGGGGGGGGGGGGGFFGGGGGGGGGGGGGGGGGGGGGGGGGGGGGGGGGFGGGGGGGGGGGGGGGGGGGGGGGGGGGGGGGGGGGGGGGGGGGGGGGGGG9FGGGGGGGFGGGGGGGFGGFFGGGGGGEGGGGGGGGGFGGFGGGGGGGGGGGGGGGGGGGGGGGGFG?FFGGGGGGGGGGGGGGGGGGGGGGGGGGGGGGGGFFGGC9?FGGGFGFGGGGFFGGGGGGFGGDCGGE?FFGGDGFF:?GG?FFFGGDGFF<F<FFFFGF?F:BFGD
@M02352:288:000000000-CKWC8:1:1101:17270:18851 1:N:0:TAGCGCTC+CTAAGCCT
TACGAGGGGTGCAAGCGTTAATCGGAATTACTGGGCGTAAAGCGTGCGTAGGTGGTTTGTTAAGCAAGATGTGAAAGCCCCGGGCTCAACCTGGGAACTGCATTTTGAACTGGCAAACTAGAGTATTGTAGAGGGTAGTGGAATTTCCAGTGTAGCGGTGAAATGCGTAGAGATTGGAAGGAACATCAGTGGCGAAGGCGGCTACCTGGACAAATACTGACACTGAGGCACGAAAGCGTGGGGAGCAAACAGGATTAGATACCCTGGTAGTCCACGCCGTAA
+
GGGGCFGGGGGGGGGGGGGGDFGGGGEGGGFGFGGFDGGGGGGGGGGGFGGGGGGFFGGGGGGGGGGGGGGGFGGGAFEF@FGGGGGGGGGGGGGGGGGGGFGGGGGGGGGGFGGGGGGGGGGGGGGGGGGGGGDGFGGGGGGGGGFGGGGGFGGGGEGGGGGGGGGCE5?EE@CFCEGGEGGGGGGGGGGGGGGGGCGGG5EGGGGGFGF?CFGCGGECF6FF6*0:*/>DGGGFG5CEGGFFFFGGGGFF3:GGDFAFCFFC=FG79BADFGF23379DD
@M02352:288:000000000-CKWC8:1:1101:16481:18888 1:N:0:TAGCGCTC+CTAAGCCT
TACAGAGGGTGCAAGCGTTAATCGGAATTACTGGGCGTAAAGCGCGCGTAGGTGGTTTGTTAAGTCGGATGTGAAAGCCCAGGGCTCAACCTTGGAATTGCACCCGATACTGGCAGGCTAGAGTACGATAGAGGAGTGTGGAATTTCCTGTGTAGCGGTGAAATGCGTAGATATAGGAAGGAACATCAGTGGCGAAGGCGACACTCTGGATTGATACTGACACTGAGGTGCGAAAGCGTGGGGAGCAAACAGGATTAGATACCCTGGTAGTCCACGCCGTAA
+
GGGGGGGGGGGGGGGGGGGGGGGGGGGGGGGGGGGFGGGGGGGGGGGGGGGGGGGFFGGGGGGGGGGGGCGGFGGGGGGGGGFFGGGGGGGGFFGGFGGFGGFDCFF:BFCGFFGFGGGGG9@FA9CCFEEGGDGG@F@FFGGGGGGDFCDCG:>@FCF:FGGFFF@;*/:,4@CFGCGGGGEGGGCFCGG?EGECE8CECCCE<C+<CGGFFGFF<@C9FFCDGGF5A5CC=ED><77EGG519>FFGG>F?6FC<FBFGGGGFFG@BFAAF7F69::4DG
@M02352:288:000000000-CKWC8:1:1101:5981:18897 1:N:0:TAGCGCTC+CTAAGCCT
TACAGAGGGTGCAAGCGTTAATCGGAATTACTGGGCGTAAAGCGCGCGTAGGTGGTTTGTTAAGTCGGATGTGAAAGCCCAGGGCTCAACCTTGGAATTGCACCCGATACTGGCAGGCTAGAGTACGATAGAGGAGTGTGGAATTTCCTGTGTAGCGGTGAAATGCGTAGATATAGGAAGGAACATCAGTGGCGAAGGCGACACTCTGGATTGATACTGACACTGAGGTGCGAAAGCGTGGGGAGCAAACAGGATTAGATACCCTGGTAGTCCACGCCGTAA
+
GGGGGGGFEEFGGFGGGGGG<CEFGEGGGGGGFGGGGGEC@FGGGGGGFGGGFFGGGGGGGGGGGFGGGGGGGGGGGFFFGGGGGGGGGFGGGGGGGGGGGGGFEEGGGDGGGGGGGGGGGGGGGGGGGGGGGGGGGGGGGGGGGGGGDGGGGGGGGGGGGGGGGGGBEGGGGGGGGGGGGGGGGFGGGGGGGGGGGGGGGEEGCFFGGC7CGGG@<@GGGGFGGGGG6CFGGGG>FGGGGGFBBDGGGGFFFFGGFFAFGGFG@FFFFFFA=GFFFFFFGD
@M02352:288:000000000-CKWC8:1:1101:10377:18959 1:N:0:TAGCGCTC+CTAAGCCT
TACAGAGGGTGCAAGCGTTAATCGGAATTACTGGGCGTAAAGCGTTCGTAGGCGGTTTGTTAAGCAAGATGTGAAAGCCCAGGGCTCAACCTTGGAACTGCATTTTGAACTGGCAAACTAGAGTACTGTAGAGGGTGGTGGAATTTCCAGTGTAGCGGTGAAATGCGTAGAGATTGGAAGGAACATCAGTGGCGAAGGCGGCCACCTGGACAGATACTGACGCTGAGGAACGAAAGCGTGGGGAGCGAACAGGATTAGATACCCTGGTAGTCCACGCCGTAA
+
GGGGGGGGGGGGGGGGGFGFFGGGGGGGGGGFGGGGGGGGGGGGGGGGGGGGGGGGGGGGGGGGGGGGGGGGGGGGGGGGGGGGGGGGGGGGGGGGGGGGGGGGGGGGGGGGGGGGGGGGGGGGGGGGGGGGGGGGGGGGGGGGGGGGGGGGGGGGGGFGGGGGGGGGGGGGGGGGGGGGGGFGGGGGDGGGGGGGGGGGGGEEGGGGGGGGGGGGGGGGGGGGGGGGGGGGGGGFGGGGDGFFFEGGGGFFFFDGFFBFGGGGFFGFFFFFFGFBBFFFGG
@M02352:288:000000000-CKWC8:1:1101:11415:18959 1:N:0:TAGCGCTC+CTAAGCCT
TACGGAGGGTCCGAGCGTTAATCGGAATTACTGGGCGTAAAGCGCGCGTAGGTGGATTGGTCAGTCAGATGTGAAAGCCCAGGGCTCAACCTTGGAACTGCATCTGATACTGCTAGTCTAGAATACAGTAGAGGGTAGTGGAATTTCCTGTGTAGCGGTGAAATGCGTAGATATAGGAAGGAACACCAGTGGCGAAGGCGACTACCTGGACTGATATTGACACTGAGGTGCGAAAGCGTGGGGAGCAAACAGGATTAGATACCCTGGTAGTCCACGCCGTAA
+
GGGGEGGGGGFFEGGGGGGEEGGGGGGGGGGGGGGGGGGGGGGGDGGGGGGGFGGGGGCGGGGGGGGGGGGGGGGGGGGGGGGGGGGGGGGGCFGGGGGGGGGGGGGGGGGGGGGGGGGGGGFGGGGGGGGGGGFGGGGGGGGGGGGGGGGGGGGGGGGGGGGGGGGGGGGGGGGGGGGGGGGGGGGGGGGGGGGGGGGGGGGGGGGGG*9FGCFFCGGGGGGFEGGGGCFDGGGEGGGGGGF1;DGG?FFFF?GGFFFFFGGGFFGF<FFAFGFFFFFFGG
@M02352:288:000000000-CKWC8:1:1101:8330:18980 1:N:0:TAGCGCTC+CTAAGCCT
TACGAGGGGTGCAAGCGTTAATCGGAATTACTGGGCGTAAAGCGTACGTAGGCGGTTTGTTAAGCAAGATGTGAAAGCCCAGGGCTCAACCTTGGAACTGCATTTTGAACTGGCAAACTAGAGTACTGTAGAGGGTGGTGGAATTTCCAGTGTAGCGGTGAAATGCGTAGAGATTGGAAGGAACATCAGTGGCGAAGGCGGCCACCTGGACAGATACTGACGCTGAGGTACGAAAGCGTGGGGAGCGAACAGGATTAGATACCCTGGTAGTCCACGCCGTAA
+
GGGG<FGGGGGGGGGGGFGG<FGGGGGGGGGGGGGGGGGGGGGGGGGGGGGGGGGGGGGGGGGGGGGGGGGGGGGGGGGGGEGGGGGGGGGGGGGGGGGGGGGGGGGGGGGGGGGGGGGGGGGGGGGGGGGGGGGGGGGGGGGGGGGGGGGGGGGGGGGGGGGGGGGGGGGGGGGGGGGGGGGGGGGGGGGGGGGGGGGGGGGGGGGGGGGGGGGGGGGFGGGGGGGGGGGGGGGFGGGGGGFFFFGG5DEFFFFGFFFFGGGGFFGFBFFFFGFFFBFFGG
@M02352:288:000000000-CKWC8:1:1101:16400:18996 1:N:0:TAGCGCTC+CTAAGCCT
TACAGAGGGTGCAAGCGTTAATCGGAATTACTGGGCGTAAAGCGCGCGTAGGTGGTTTGTTAAGTCGGATGTGAAAGCCCTGGGCTCAACCTGGGAATTGCATTTAGAACTGGCAGGCTAGAGTTTTGGAGAGGGGAGTGGAATTCCAGGTGTAGCGGTGAAATGCGTAGATATCTGGAGGAACATCAGTGGCGAAGGCGACTCCCTGGTCAGTAACTGACGCTCATGTGCGAAAGTGTGGGTAGCGAACAGGATTAGATACCCTGGTAGTCCACACCGTAA
+
GGGGGGGGGGGGGGGGGGGGGFGGGGGGGGGGGGGGGGGGFGGGGGGGGGGGGGGGGGGGGGGGGGGGGGGGGGGGGGGGGGGGGGGGGGGGGGGGGGGGGGGGGGGGGGGGGGGGGGGGGGGGGGGGGGGGGGGGGGGGGGGGGGGGGGGGGGGGGGGGGGGGGGGGGGGGGGGGGGGGGGGGGGGGGGGGGGGGGGGGGGGGGGGFGGGGGGGGGGGGGGGGGGGGGFGGGGGFGGGGGGFFFFGGGGFFFFGGFFFFGGGGFFGFFFFFFGFFFFFFGD
@M02352:288:000000000-CKWC8:1:1101:3899:19018 1:N:0:TAGCGCTC+CTAAGCCT
TACGGAGGGGGTTAGCGTTGTTCGGAATTACTGGGCGTAAAGCGCACGTAGGCGGATCAGAAAGTATAGGGTGAAATCCCAGGGCTCAACCCTGGAACTGCCTTGTAAACTCCTGGTCTTGAGTTCGAGAGAGGTGAGTGGAATTCCGAGTGTAGAGGTGAAATTCGTAGATATTCGGAGGAACACCAGTGGCGAAGGCGGCTCACTGGCTCGATACTGACGCTGAGGTGCGAAAGTGTGGGGAGCAAACAGGATTAGATACCCTGGTAGTCCACACCGTAA
+
FFFGD8CCECECFGG9FB@F@EFEFEGGGGGGGGGGGGGGG<FGGDEGGGDFF@CFFECGEGGGGFGFGGGGGGFGGFGGGGGGEGFCDEFGGFFDGCEFC<FFEGGGGGGGFGGGGGGGGGGGFFGF@EEC@FGGGFGFFGGGFGGG7:FFGD@CGDFEGFFGFGGGGFGGGGGGGFEE7FEGGGGGGGGCE8EEGGGGGDG>CFGGGGCGECFFGFCEF>EG8<8CFGGDEGG@F?:CEC389EDC2750019:7F98+CCCFFGFB7AFFC???0:BC7
@M02352:288:000000000-CKWC8:1:1101:15368:19066 1:N:0:TAGCGCTC+CTAAGCCT
TACGGAGGGTGCAAGCGTTACTCGGAATCACTGGGCGTAAAGAGCGTGTAGGCGGGTTTGTAAGTTTGAAGTGAAATCCAATGGCTCAACCATTGAACTGCTTTGAAAACTGCTTACCTAGAATATGGGAGAGGTAGATGGAATTTCTGGTGTAGGGGTAAAATCCGTAGAGATCAGAAGGAATACCGATTGCGAAGGCGATCTACTGGAACATTATTGACGCTGAGACGCGAAAGCGTGGGGAGCAAACAGGATTAGATACCCTGGTAGTCCACGCCCTAA
+
GGGGGGGGGGGGGGGGGGGGGGGGGGGGFGGGGGGGGGGGGGGGGGGGGGGGGGGGGGGCGGGGGGGGGGGGDFGGGGGGGGGGGGGGGGGGGGGGGGGFGGFGFGGGGGGGGGGDGGGA>FFFGGFFCGGGGGGGGGGGGGFFFGGGGFGGGFGGG>FGGGFCGF<DCEEG9DFFG9EGFGGGGGGGGGGGGDGDGEGGCEGGFGGGFGGGGGFCFF79CAEEGGGGGGGDGGGFGGGGGGFF9BGG6FFFF(6C269FCGGGFFC?29ABFGFFFFFFGG
@M02352:288:000000000-CKWC8:1:1101:22363:19088 1:N:0:TAGCGCTC+CTAAGCCT
TACGAGGGGTGCAAGCGTTAATCGGAATTACTGGGCGTAAAGCGTTCGTAGGCGGTTTGTTAAGCAAGATGTGAAAGCCCAGGGCTCAACCTTGGAACTGCATTTTGAACTGGCAAACTAGAGTACTGTAGAGGGTGGTGGAATTTCCAGTGTAGCGGTGAAATGCGTAGAGATTGGAAGGAACATCAGTGGCGAAGGCGGCCACCTGGACAGATACTGACGCTGAGGAACGAAAGCGTGGGGAGCGAACAGGATTAGATACCCTGGTAGTCCACGCCGTAA
+
GGGGGGGGGGGGGGGGGGGGGGGGGGFGGGGGGGGGGGGGGGGGGGGGGGGGGGGGGGGGGGGGGGGGGGGGGGGGGGGGGGGGGGGGGGGGGGGGGGGGGGGGGGGGGGGGGGGGGGGGGGGGGGGGGGGGGGGGGGGGGGGGGGGGGGGGGGGGGGGGGGGGGGGGGGGGGFGGGGGGGGGGGGGGGGGGGGGGGGGGGGGGGGGGGGGGGGGGGGGGGGGGGGGGGGGGGGGFGGGGGGEBBFGDGGFFFFGGFFFFGGCFFFGFABBFFGFFFFFFDD
@M02352:288:000000000-CKWC8:1:1101:9237:19134 1:N:0:TAGCGCTC+CTAAGCCT
TACTAAAGGTGCAAGCGTTAATCGGAATTACTGGGCGTAAAGCGCGCGTAGGTGGTTTGTTAAGTTGGATGTGAAAGCCCAGGGCTCAACCTTGGAACTGCATTCAAAACTGACTCACTAGAGTACGAGAGAGGTTAGTGGAATTTCCTGTGTAGCGGTGAAATGCGTAGAGATGGGAAGGAACACCAGTGGCGAAGGCGACTGACTGGCTCGATACTGACACTGAGGTGCGAAAGCGTGGGGAGCAAACAGGATTAGATACCCTGGTAGTCCACGCCGTAA
+
GGGGGGGGGGGGGGGGGGGGGGGGGGFGGGGGGGGGGGGGGGGGGGGGFGGGGGGFGGGGGGGGGGGGGGGGGGGGGGGGGGGGGGGGGGGGGGGGGGGGGGGGGGGGGGGGGGGFGGGGGGGGGGGGGGGGGGGGGGGGGGFGGGGGGGGGGGGGGGGGFGGGGGGGGGGGFFGGGGGGGGGGGGGGGGGGGGGGGGGGEGGGGGGGGGGGGGGFGCFGGGGGGGGGGGGGGGG>DEGGGGFFFFGGGFFFFFFGFF>FGFGGFFGFFFADFGFFFFEFGC
@M02352:288:000000000-CKWC8:1:1101:21319:19150 1:N:0:TAGCGCTC+CTAAGCCT
TACGGAGGGGGTTAGCGTTGTTCGGAATTACTGGGCGTAAAGCGTACGTAGGCGGATTGGAAAGTTGGGGGTGAAATCCCAGGGCTCAACCCTGGAACTGCCTCCAAAACTATCAGTCTAGAGTTCGAGAGAGGTGAGTGGAATTCCAAGTGTAGAGGTGAAATTCGTAGATATTTGGAGGAACACCAGTGGCGAAGGCGGCTCACTGGCTCGATACTGACGCTGAGGTACGAAAGTGTGGGGAGCAAACAGGATTAGATACCCTGGTAGTCCACACCGTAA
+
GFFEFBFFE@FCFEFFGFEGGGGGGE,DFFGGG<FGGFEGGGGGGGCFGGGGGGGCEGGGCFFFFG9FEGG::FEDFGGGFGGGGGGGGGGGFGGFGGGGGGGGGGC=FGGGGGFGGGG;FEGCFGGBFFGGGGGGGGGGGGGGGGGGFFA<@AFGEGGG:FCFGGGGFFDFGGGGGFFGGGGGGGGFGGGGGGGGGGGGGGGGDCFCFGGGGGGGGGGGGGGGGGGGGGGGGGCEGGGGEDEFBFGGGGFFF?GG<F2FFFGGFFFFAFFFFFFFFFFFGG
@M02352:288:000000000-CKWC8:1:1101:6066:19206 1:N:0:TAGCGCTC+CTAAGCCT
TACGAGGGGTGCAAGCGTTAATCGGAATTACTGGGCGTAAAGCGTGCGTAGGTGGTTTGTTAAGCAAGATGTGAAAGCCCCGGGCTCAACCTGGGAACTGCATTTTGAACTGGCAAACTAGAGTATTGTAGAGGGTAGTGGAATTTCCAGTGTAGCGGTGAAATGCGTAGAGATTGGAAGGAACATCAGTGGCGAAGGCGGCTACCTGGACAAATACTGACACTGAGGCACGAAAGCGTGGGGAGCAAACAGGATTAGATACCCTGGTAGTCCACGCCGTAA
+
GGGGFFGGGGGGGGGGGGGG6<CFGGFGGGGGGGGGGBCGDGFGECBFFGGGEEGFGGGGGFGGCAFGGGGGGGGGGGFFGGGGGGGFGGGGFGGGGGGGGGGGGGGGGGGGGGGGGGFFGFGCFGGGFFFGGGGGFGGGGGFGGGGGCGGGGFGFGGCEGGGFGGG8>CGCECGGGGCGEGGGFGFEFEGGGDGEGGFEE8EEGGGGGFCEGGGGEGCFCFFFFGGGFGGGGGGFDGGGGGF?FFFG?C@FB:DCDFDFGCGGF>FF<FFAFGFBF:D9GG
@M02352:288:000000000-CKWC8:1:1101:21878:19225 1:N:0:TAGCGCTC+CTAAGCCT
TACGAGGGGTGCAAGCGTTAATCGGAATTACTGGGCGTAAAGCGTGCGTAGGTGGTTTGTTAAGCAAGATGTGAAAGCCCCGGGCTCAACCTGGGAACTGCATTTTGAACTGGCAAACTAGAGTATTGTAGAGGGTAGTGGAATTTCCAGTGTAGCGGTGAAATGCGTAGAGATTGGAAGGAACATCAGTGGCGAAGGCGGCTACCTGGACAAATACTGACACTGAGGCACGAAAGCGTGGGGAGCAAACAGGATTAGATACCCTGGTAGTCCACGCCGTAA
+
GGGGGGGGGGGGGGGGGGGGGGGGGGGGGGGGGGGGGGGGGGGFFGGGFGGGGGGFGGGGGGGGGGGGGGGGGGGGGGGGGGGGGGGGGGGGGGGGGGGGGGGGGGGGGGGGGGGGGGGGGGGGGGGGGGGFFGGGGGGGGGGGGGGGGGGGGGGGGGGGGGGGGGGGGGGGGFGGGGGGGGGGFGGGGGGGGGGGGGGGGGGGGGGGGGGGGGGGGGGGGGGGGGGFGGGGGGGFGGGGDGFB>:CCFGFFFFGGBFBFGGCFFFGFFFFFFGFF>FFFGG
@M02352:288:000000000-CKWC8:1:1101:5002:19233 1:N:0:TAGCGCTC+CTAAGCCT
TACGGAGGGTTCAAGCGTTATCCGGAATCATTGGGTTTAAAGGGTTCGTAGGCGGCTTAATCAGTCAGAGGTGAAATCCCAACGCTCAACGTTGGAACTGCCTTTGATACTGTTAGGCTTGAGTCATATTGAAGTGGATAGAATATGTAGTGTAGCGGTGAAATGCATAGATATTACATAGAATACCGATTGCGAAGGCAGTCCACTAAGTATGTACTGACGCTGAGGAACGAAAGCGTGGGGAGCGAACGGGATTAGATACCCCGGTAGTCCACGCCGTAA
+
GGGGGGGGGBFGGGGGGGGGFGGGGGGGGGGGGGGGGGGGGGGGGGGGGGGGGGGGGGGGGGGGGGGGGGGGGGGGGGGGGGGGGGGGGGGGGGGGGGGGGGGGGGGGGGGGGGGGGGGGGGGGGGGGGGGGGGGGGGGGGGFGGGGGGGGGGGGGGGGGGGGGGGGGGGGGGGGGGGGGGGFGGGGGGGGGGGGGGGGGGGGGGGGGGGGGGGGGGGGGFEEGGGFFGGGGGGGFGGGGGGFFFFGGGGFF?FGGFFBFFGFGFFGFFFABFGF<><DBGG
@M02352:288:000000000-CKWC8:1:1101:24411:19233 1:N:0:TAGCGCTC+CTAAGCCT
TACAGAGGGTGCAAGCGTTAATCGGAATTACTGGGCGTAAAGCGCGCGTAGGTGGTTTGTTAAGTCGGATGTGAAAGCCCAGGGCTCAACCTTGGAATTGCACCCGATACTGACAGGCTAGAGTACGATAGAGGAGTGTGGAATTTCCTGTGTAGCGGTGAAATGCGTAGATATAGGAAGGAACATCAGTGGCGCAGGCGCCACTCTGGATTGATACTGACACTGAGGTGCGAAAGCGTGGGGATCAAACAGGATTAGATACCCTGGTAGTCCACTCCGTAA
+
CGFGFGCDDCGFGGGGGGGC<FG8F@@FCCFGCF<EF:FECGDFEGF:C7FCFGG,CFGGGG9FEF=++BFFFFGGDFGGGGGCEGGGFFGGCEFFFGFFFAGGEEECEGFF=BF<DFFFDCCFCACGGGGCEC7<CBF,3@9FFAFGGFGGFFGGGGFCFFFGFG7:=?5F,;FGC,<CBFFFBCFFEGGFE5*3**=E*/:CCEED6:DGGFFEFC@9CCCFG*01<:DD5CG3C5C*/*0((77*395?<0CD)*.13AE<=5*0)*45@:@41<D:41
@M02352:288:000000000-CKWC8:1:1101:25753:19241 1:N:0:TAGCGCTC+CTAAGCCT
TACGAGGGGTGCAAGCGTTAATCGGAATTACTGGGCGTAAAGCGTGCGTAGGTGGTTTGTTAAGCAAGATGTGAAAGCCCCGGGCTCAACCTGGGAACTGCATTTTGAACTGGCAAACTAGAGTATTGTAGAGGGTAGTGGAATTTCCAGTGTAGCGGTGAAATGCGTAGAGATTGGAAGGAACATCAGTGGCGAAGGCGGCTACCTGGACAAATACTGACACTGAGGCACGAAAGCGTGGGGAGCAAACAGGATTAGATACCCTGGTAGTCCACGCCGTAA
+
GGGGGGGGGGGGGGGGGGGEFGGGGGGGGGGGGGGGGGGGGFGGGDGGGGGGGGGGGGGGGGGGGGGFGGGGGGGGGGGGGGGDFGGGGGGGGGGGGGFGGGGGGGGGGGGGGGGGGGG<DAGGGGGGGGGGFGDGGGGGGGGGGDGGGGGFGGGGCGEEGGGFGGE:C5C<FGGGGGGEDGGGGGGGGGDFGGGGEGGEGDGGGGGGGGGGGGFGGGGGGGGGGGGGG=CDG5CEGGGEGGEFFFGGFGFFBFGGFFFFGGGGFFGFFFFFFGFFF?FFGD
@M02352:288:000000000-CKWC8:1:1101:20066:19242 1:N:0:TAGCGCTC+CTAAGCCT
TACGAGGGGTGCAAGCGTTAATCGGAATTACTGGGCGTAAAGCGTGCGTAGGTGGTTTGTTAAGCAAGATGTGAAAGCCCCGGGCTCAACCTGGGAACTGCATTTTGAACTGGCAAACTAGAGTATTGTAGAGGGTAGTGGAATTTCCAGTGTAGCGGTGAAATGCGTAGAGATTGGAAGGAACATCAGTGGCGAAGGCGGCTACCTGGACAAATACTGACACTGAGGCACGAAAGCGTGGGGAGCAAACAGGATTAGATACCCTGGTAGTCCACGCCGTAA
+
GGGGGGGGGGGGGGGGGGGGGGGGGGGGGGGGGGGGGGGGGGGGGGGGGGGGGGGGGGGGGGGGGGGGGGGGGGGGGGGGGGGGGGGGGGGGGGGGGGGGGGGGGGGGGGGGGGGGGGGGGGGGGGGGGGGGGGGGGGGGGGGGGGGGGGGGGGGGGGGGGGGGGGGGGGGGFGGGGGGGGGGGGFGGGGGGGGGGGGGGGGGGGGGGGGGGGGGGGGGGGGGGGGGGGGGGGGGFGGGGGGFFFFGGGGFFFBGG?FFFGGGG?FFFFFFFFGFFFFFFGD
@M02352:288:000000000-CKWC8:1:1101:11502:19301 1:N:0:TAGCGCTC+CTAAGCCT
TACGGAGGGTCCGAGCGTTATCCGGAATCATTGGGTTTAAAGGGTCCGCAGGCGGTCAATTAAGTCAGAGGTGAAATCCCATAGCTTAACTATGGAACTGCCTTTGATACTGGTTGACTTGAGTCATATGGAAGTAGATAGAATGTGTAGTGTAGCGGTGAAATGCATAGATATTACACAGAATACCGATTGCGAAGGCAGTCTACTACGTATGTACTGACGCTCATGGACGAAAGCGTGGGGAGCGAACAGGATTAGATACCCTGGTAGTCCACGCCGTAA
+
GGGGGGGGGGGGGGGGGGGGGGGGGGGGGGGGGGGGGGGGGGGGGGGGGGGGGGGFGGGGGGGGGGGGGGGGGGGGGGGGGGFGGGGGGGGGGGGGGGGGGGGGGGGGGGGGGGGGGGGGGGGGGGGGGGGGGGGGGGGGGGGGGGGGGGGGGGGGGGGGGGGGGGGGGGGGGGGGGGGGGGGGGGGGGGGGGGGGGGGGGGGGGGGGGGGGGGGGGGGGGGGGGGGGGGGGGGGFGGGGGGEF>EGGED:FFFGGBFFFGGGGFFGFFFFFFGFFFBFFGD
@M02352:288:000000000-CKWC8:1:1101:24007:19315 1:N:0:TAGCGCTC+CTAAGCCT
TACGGAGGGTCCGAGCGTTATCCGGAATCATTGGGTTTAAAGGGTCCGCAGGCGGTCAATTAAGTCAGAGGTGAAATCCCATAGCTTAACTATGGAACTGCCTTTGATACTGGTTGACTTGAGTCATATGGAAGTAGATAGAATGTGTAGTGTAGCGGTGAAATGCATAGATATTACACAGAATACCGATTGCGAAGGCAGTCTACTACGTATGTACTGACGCTCATGGACGAAAGCGTGGGGAGCGAACAGGATTAGATACCCTGGTAGTCCACGCCGTAA
+
GGGGGFGGGGGGGGGGGGGGGGGGGFGGGFGGGGGGGGGGGGGGGGGGGGGGGGGGGGGGGGGGGGGGGGGGGGGGGGGGGGGGGGGGGGGGGGGGGGGGGGGGGGGGGGGGGGGGGGGGGGFGGGGGGGGGFFFGGGGGGGGGCGFFGGFGGGGGGGGGGGGGGGGGGGGGGFGFGFGGFGGGFGGGGFEDGGGGGGGGGGGGFGGGGGGGGCFGGGGGGEGEGGGGGGGGGGDEGGGGGGFFFFGGGGEFFFGG74-9EFGGFFC@A?ABF7?<>FFFDG
@M02352:288:000000000-CKWC8:1:1101:10630:19322 1:N:0:TAGCGCTC+CTAAGCCT
TACGGAGGGTCCGAGCGTTAATCGGAATTACTGGGCGTAAAGCGCGCGTAGGTGGATTGGTCAGTCAGATGTGAAAGCCCAGGGCTCAACCTTGGAACTGCATCTGATACTGCTAGTCTAGAATACAGTAGAGGGTAGTGGAATTTCCTGTGTAGCGGTGAAATGCGTAGATATAGGAAGGAACACCAGTGGCGAAGGCGACTACCTGGACTGATATTGACACTGAGGTGCGAAAGCGTGGGGAGCAAACAGGATTAGATACCCTGGTAGTCCACGCCGTAA
+
GGGGGGGGGGEGGGGGGGGGCFGGGGGGGGGGGGGGGGGGGGGGGGGGGGGGFGGGGAFGGGGGGGGGGGGGGGGGGGGGGGGGGGGGGGGGGGGGGFGGGGGGGGGGGGGGGGGGGGGGFFFFGGGGGFGGGGDGFGGGGGFGGGGGGGGGGFEGGGFGGGGGGGGGGGGGGGGGGFGGDGGGGGGGGGGGGGGDEEFGGEGGGGGGGFGGGGGGGGCFCFGGGGGGGGGGGGGFGGGEGGFFFFGFFGFF:FFGFFFFGGGG=FGFDFFFFGFF>:@>DD
@M02352:288:000000000-CKWC8:1:1101:24742:19335 1:N:0:TAGCGCTC+CTAAGCCT
TACGAGGGGTGCAAGCGTTAATCGGAATTACTGGGCGTAAAGCGCGCGTAGGTGGTTTGTTAAGTCGGATGTGAAAGCCCAGGGCTCAACCTTGGAATTGCACCCGATACTGGCAGGCTAGAGTACGATAGAGGGGTGTGGAATTTCCTGTGTAGCGGTGAAATGCGTAGATATAGGAAGGAACATCAGTGGCGAAGGCGACACTCTGGATTGATACTGACACTGAGGTGCGAAAGCGTGGGGAGCAAACAGGATTAGATACCCTGGTAGTCCACGCCGTAA
+
GGGGDFGGGFGGDGGGGGGC,CFGGGGGGGGGGGGGGGGGFFGGGGGGGGGGCFF=?FGGGGGGGFEGGGGGGGGGGGGGGGGGGGGGGGGDGGGGGFCDGGFDFFGGGGGGGGGGGGGGGGGGGGGGFGGGGG:FCFGGGGGGGGGFCFGGGGGCFGEEFGGGGGGGGGGCGFFGGGGGGGGGGGGGGFGCEGGGGGGGGGGGCGGGGGGGGGGCFFGGGGGGGGGGGGGGGGGFFGDGGGFFFFGGGGFF?:FGDFFFGGGG=@GFFFFFFGFFF?FFGD
@M02352:288:000000000-CKWC8:1:1101:22823:19337 1:N:0:TAGCGCTC+CTAAGCCT
TACGAGGGGTGCAAGCGTTAATCGGAATTACTGGGCGTAAAGCGTGCGTAGGTGGTTTGTTAAGCAAGATGTGAAAGCCCCGGGCTCAACCTGGGAACTGCATTTTGAACTGGCAAACTAGAGTATTGTAGAGGGTAGTGGAATTTCCAGTGTAGCGGTGAAATGCGTAGAGATTGGAAGGAACATCAGTGGCGAAGGCGGCTACCTGGACAAATACTGACACTGAGGCACGAAAGCGTGGGGAGCAAACAGGATTAGATACCCTGGTAGTCCACGCCGTAA
+
GGGGFEGGGGGGGGGGGFGDGGGGGGGGGGGGGGGGGFGGGGGGGGGGGCEGGGGCFGGGGGGGGGGGGGGGGGGGGGGGCGGGGGGGGGGGGGGGGGGGGGGGGGGGGGGGGGGGGGGGGDFGGGGGGGFFGGGCFGGGGGGGGGGGCFGGGEGFGGGGGGGGGGGGEGCFC>CGGFGGGGFGGFGGGGGGGGGGGGGGGDEGFCFGGGGGGGFGGGCFGGGFF>CFGG7<EED@GEGGGGFFFFGGGGFFBBGGFFFFGGG:FFGF<FAFFGFFFF>;<C
@M02352:288:000000000-CKWC8:1:1101:9568:19400 1:N:0:TAGCGCTC+CTAAGCCT
TACGAGGGGTGCAAGCGTTAATCGGAATTACTGGGCGTAAAGCGTGCGTAGGTGGTTTGTTAAGCAAGATGTGAAAGCCCCGGGCTCAACCTGGGAACTGCATTTTGAACTGGCAAACTAGAGTATTGTAGAGGGTAGTGGAATTTCCAGTGTAGCGGTGAAATGCGTAGAGATTGGAAGGAACATCAGTGGCGAAGGCGGCTACCTGGACAAATACTGACACTGAGGCACGAAAGCGTGGGGAGCAAACAGGATTAGATACCCTGGTAGTCCACGCCGTAA
+
GGGGFCEGGGGGGGGGGGGGGGGGGGGGGGGGGGGGGGGGGGGGGGGGGGGGGGGGGGGGGGGGGGGGGGGGGGGGGGGGGGGGGGGGGGGGGGGGGGGGGGGGGGGGGGGGGGGGGGGGGGGGGGGGGGGGGGGGGGGGGGGGGGGGGGGGGGGGGGGGGGGGGGGGGGGGFGGGGGGGGGGGGGGGGGGGGGGGGGGGGGGGGGGGGGGGGGGGGGGGGGGGGGGGGGGGGGGFGGGGGGFFFDGGGGFFFFCGFFFFGEGGFFGFFFFFFGF?F?FFGG
@M02352:288:000000000-CKWC8:1:1101:18864:19401 1:N:0:TAGCGCTC+CTAACCCT
TACGTGGGGTGCAAGCGTTAATCGGAATTACTGGGCGTAAAGCGTGCGTAGGCGGTTTGTTAAGCAAGATGTGAAAGCCCCGGGCTCAACCTGGGAACTGCATTTTGAACTGGCAAACTAGAGTACTGTAGAGGGTAGTGGAATTTCTAGTGTAGCGGTGAAATGCGTAGAGATTGGAAGGAACATCAGTGGCGAAGGCGGCTACCTGGACAGATACTGACACTGAGGCACGAAAGCGTGGGGAGCAAACAGGATTAGATACCCTGGTAGTCCACGCCGTAA
+
GGGG6<FGGBFGGGGGGGGG,,CFGG:FGG<FGGGCFGGGGGCFGGGGGGG>,@F4+?+:4EFG9<FG<FGGGGGG<FGG7+CEGGGGGG@,,BFGGGGGGG9,E,3BFGGC=,,>>FG9FFGGG9FG<FGGGG*6@FGGGGGGG9F,@FGGGGGGGGGGGGGGGGGGGGG9EG?2C<CFGGGGG,CFGGGGGGGGGGGG*?E;*;FGGGGG**+<CGGGG6<CFFGFGGGGGGCB7EGGEGE<>FGGCFFFFFGGFFFFGGGGFFGFFFFFFGFFFFFFGD
@M02352:288:000000000-CKWC8:1:1101:18856:19419 1:N:0:TAGCGCTC+CTAAGCCT
TACGAGGGGTGCAAGCGTTAATCGGAATTACTGGGCGTAAAGCGTGCGTAGGTGGTTTGTTAAGCAAGATGTGAAAGCCCCGGGCTCAACCTGGGAACTGCATTTTGAACTGGCAAACTAGAGTATTGTAGAGGGTAGTGGAATTTCCAGTGTAGCGGTGAAATGCGTAGAGATTGGAAGGAACATCAGTGGCGAAGGCGGCTACCTGGACAAATACTGACACTGAGGCACGAAAGCGTGGGGAGCAAACAGGATTAGATACCCTGGTAGTCCACGCCGTAA
+
GGGGFFGGGGGGGGGGGFGG@CFGGFGGGGGGGGGGGGGGGGGGGGGGGEGGGGGFGGGGGGGGGGGGGGGGGGGGGGGGGGGGGGGGGGGGGGGGGGGGGGGGGGGGGGGGGGGGGGGGGGGFGGGGGGGGGGGGGGGGGGGGGGGGGGGGGGGGGGGGGGGGGGGEGGGGDF?CFFGGGGGGGGGGGGGGGGGGGGGGGGGGGGGGGGGGGGGGGGGGGGGGFGC8FGGGGCGFGGDGGGFFFBCFGGFFFFGC<FFFFGGG=FGFDFA<4FF?FBD;GC
@M02352:288:000000000-CKWC8:1:1101:8347:19500 1:N:0:TAGCGCTC+CTAAGCCT
TACGGAGGGTGCAAGCGTTACTCGGAATCACTGGGCGTAAAGAGCGTGTAGGCGGGTTTGTAAGTTTGAAGTGAAATCCAATGGCTCAACCATTGAACTGCTTTGAAAACTGCTTACCTAGAATATGGGAGAGGTAGATGGAATTTCTGGTGTAGGGGTAAAATCCGTAGAGATCAGAAGGAATACCGATTGCGAAGGCGATCTACTGGAACATTATTGACGCTGAGACGCGAAAGCGTGGGGAGCAAACAGGATTAGATACCCTGGTAGTCCACGCCCTAA
+
GFGGGDFGGCEGFDGGGFEECEFEGDGGFGGGGGGGGGGGFGGGGGGGGGGGGEGEFGGCFFGGGFGGGCFFFGFFGFGGGGGFGGGGGGGGGFEGGGGGGGGG9FFGGGGGGFGGGGGGGEFGGAFGGGGDGCFFGGGGGGGGGGGGGGFFFFGGEGGGGGGGGGGGGGGCGGGGGGGGGGGGFGGGGGGGGGGGGGGDGCFGGGGGGF;CFFEGGFGGGGGGGGGGGGGGGGGFGGGEGGEFFFGGGGFFF1FG7FFFGFEGFFGFFFFFFC=:>?BFGC
@M02352:288:000000000-CKWC8:1:1101:15975:19543 1:N:0:TAGCGCTC+CTAAGCCT
TACGGAGGGTCCGAGCGTTAATCGGAATTACTGGGCGTAAAGCGCGCGTAGGTGGATTGGTCAGTCAGATGTGAAAGCCCAGGGCTCAACCTTGGAACTGCATCTGATACTGCTAGTCTAGAATACAGTAGAGGGTAGTGGAATTTCCTGTGTAGCGGTGAAATGCGTAGATATAGGAAGGAACACCAGTGGCGAAGGCGACTACCTGGACTGATATTGACACTGAGGTGCGAAAGCGTGGGGAGCAAACAGGATTAGATACCCTGGTAGTCCACGCCGTAA
+
GGGFGEGGGGGGGGGGGGGGGFGGGGGGGGGGGGGGGGGGGGGGGGGG=FGG?FGCFGGGGGGGGEGGGGGGGGGGGGGGGGGEGGGGGGGGGGGGGGGGGGGGGGGGGGGGGCGGGFFGFGGGGDFGGGGGGGGCGGGGGGGGGGGFFGFGGGGGGGGGGGGGGGGGGGGFGGGGGGGGGGFGGGGGGGGGGGGGGGGGGGGGGGGGGGG?FFAEGGGGGGGGGF?GGDFDGGGF4EDGGG@?BFCFFFFF<?GGBFDFFGGGFFGFFFFFFGFFFFEFGG
@M02352:288:000000000-CKWC8:1:1101:16674:19623 1:N:0:TAGCGCTC+CTAAGCCT
TACGGAGGGTCCGAGCGTTAATCGGAATTACTGGGCGTAAACCGCGCGTAGGTGGATTGGTCAGTCAGATGTGAAAGCCCAGGGCTCAACCTTGGAACTGCATCTGATACTGCTAGTCTAGAATACAGTAGAGGGTAGTGGATTTCCCTGTGTAGCGGTGAAATGCGTAGATATAGGAAGGAACACCAGTGCCGAAGGCGACTACCTGGACTGATATTGACACTGAGGTGCGAAAGCGTGGGGAGCAAACAGGATTAGTTACCCTGGTAGTCCACGCCGTAA
+
GGGGGGGGGGGD:@@@@F@F<69DBC@F<C,C6ECC:>@C<,6@=CC+4@FC9B?+FEGFBFEEFEAAC,,,CEFA<FG7<EF7=,:EFF<FFGGGD<8><C,A?<F,<8<3=D>D3,3B3B3@<<<CCBA<FG7><FFC7F,DF,E<@FC>CCCAF71*DF9;9?C>*/*,6,1@@ECF8A@<,C@7*2?+53::E*388C88FCCFF87+8+2<ED+32+<<9CF5<*0):E5.7>CGGG3135DG?75@0:GC36-/<CF**87;)8-6@C?:>,),>D
@M02352:288:000000000-CKWC8:1:1101:22452:19628 1:N:0:TAGCGCTC+CTAAGCCT
TACGGAGGATCCAAGCGTTATCCGGAATCATTGGGTTTAAAGGGTCCGTAGGTGGATAATTAAGTCAGAGGTGAAATCCTGCAGCTCAACTGTAGAATTGCCTTTGATACTGGTTATCTTGAGTTATTATGAAGTGGTTAGAATATGTAGTGTAGCGGTGAAATGCATAGATATTACATAGAATACCAATTGCGAAGGCAGATCACTAATAATTAACTGACACTGATGGACGAAAGCGTGGGGAGCGAACAGGATTAGATACCCTGGTAGTCCACGCCGTAA
+
GGGGGGGGGGFGGGGGGGGGGAFGGGGGFFDGGGGFCFGGGGGGGEFFGGGGFGGDGGGGGGGGGGGGGGGGGGGGGGGFGGFGGGGGGGGGGGGGGGGGG?FGGGGGGGGGGGGGGGGGGGGGGGGFGGGGGGGGFCGFGGGGGGFGGGGGGGGGGGGGGGGGGGFGGGGGGGGGGFEFGGGGGCGGFGCFGGGGGGGFG5FFGGGGDFGGGGGGGGGGGGGGGGGGGCGGGGGE<EDGGGFFFFGGGGFFFFGG?@FFGGGGFFGFFFFFFFFFF?EFGG
@M02352:288:000000000-CKWC8:1:1101:3564:19715 1:N:0:TAGCGCTC+CTAAGCCT
TACGAGGGGTGCAAGCGTTAATCGGAATTACTGGGCGTAAAGCGTGCGTAGGTGGTTTGTTAAGCAAGATGTGAAAGCCCCGGGCTCAACCTGGGAACTGCATTTTGAACTGGCAAACTAGAGTATTGTAGAGGGTAGTGGAATTTCCAGTGTAGCGGTGAAATGCGTAGAGATTGGAAGGAACATCAGTGGCGAAGGCGGCTACCTGGACAAATACTGACACTGAGGCACGAAAGCGTGGGGAGCAAACAGGATTAGATACCCTGGTAGTCCACGCCGTAA
+
GGFFCEGGGGEGFCGGGFFGDFGFGGFFGGGGFGGGGGGGGGGGGGGGBFFGFFGG?FGGGGGGAEGGGGGGGGGGGGGFGGGEFGGGGGGGGGGGGGGGGGGGGGGCEFGGGCFFGGGGGFGFGGGGGGFFGGGFFFFGGFFGGFGGGGFGFGGGGGGGGGDGFGGGGE=GFGGGGGGGGF8FGGFFGGGGGGGGGGGGGGGGGGGGGG<FEFGG9CGGGGGGGGGGCCGDGGGEFGGGGGE4;FGG7DF?666C?FFF7FGG4>FF<FFBFGF?;67(99
@M02352:288:000000000-CKWC8:1:1101:9040:19717 1:N:0:TAGCGCTC+CTAAGCCT
TACGGAGGGTCCGAGCGTTAATCGGAATTACTGGGCGTAAAGCGCGCGTAGGTGGATTGGTCAGTCAGATGTGAAAGCCCAGGGCTCAACCTTGGAACTGCATCTGATACTGCTAGTCTAGAATACAGTAGAGGGTAGTGGAATTTCCTGTGTAGCGGTGAAATGCGTAGATATAGGAAGGAACACCAGTGGCGAAGGCGACTACCTGGACTGATATTGACACTGAGGTGCGAAAGCGTGGGGAGCAAACAGGATTAGATACCCTGGTAGTCCACGCCGTAA
+
GGGGGFGGGGGGGGGGGGGGGGGGGGGGGGGGGGGGGGGGGGGGGGGGGGGGGGGGGGGGGGGGGGGGGGGGGGGGGGGGGGGGGGGGGGGGGGGGGGGGGGGGGGGGGGGGGGGGGGGGGGGGGGGGGGGGGGGGGGGGGGGGGGGGGGGGGGGGGGGGGGGGGGGGGGGGGGGGGGGGGGGGGGGGGGGGGGGGGGGGGGGGGGGGGGGGGGGGGGGGGGGGGGGGGGGGGGGFGGGGGGFFFFGGGGFFFFGGFFBFGGGGFFGFFFFFFGFFFFFFGG
@M02352:288:000000000-CKWC8:1:1101:12377:19813 1:N:0:TAGCGCTC+CTAAGCCT
TACGAGGGGTGCAAGCGTTAATCGGAATTACTGGGCGTAAAGCGTTCGTAGGCGGTCTATTAAGCAAGATGTGAAAGCCCAGGGCTCAACCTTGGAACTGCATTTTGAACTGGTAGACTAGAGTACTGTAGAGGGTGGTGGAATTTCCAGTGTAGCGGTGAAATGCGTAGAGATTGGAAGGAACATCAGTGGCGAAGGCGGCCACCTGGACAGATACTGACGCTGAGGAACGAAAGCGTGGGGAGCGAACAGGATTAGATACCCTGGTAGTCCACGCCGTAA
+
GGGGFGGGGGGGGGGGGGGGGGGGGGGGGGGGGGGGGGGGGGGGGGGGGGGGGGGGGGGGGGGGGGGGGGGGGGGGGGGGGGGGGGGGGGGGGGGGGGGGGGGGGGGGGGGGGGGGGGGGGGGGGGGGGGGGGGGFGGGGGGGGGGGGGGGGGGGGGGGGGGGGGGGGGGGGGGGGGGGGGGGGGGGGGGGGGGGGGGGGGGGGGGGGGGGGGGGGGGGGGGGGGGGGGGGGGGGFGGGGGGFFFFGGGGFFFFGGFFFFGGGGFFGFFFFFFGFFF?FFGG
@M02352:288:000000000-CKWC8:1:1101:9999:19879 1:N:0:TAGCGCTC+CTAAGCCT
TACGGAAGGTGCAAGCGTTATCCGGAATCACTGGGTTTAAAGGGTGCGTAGGCTGTTTTGTAAGTCAGAAGTGAAAGATGCGGGCTTAACCTGCAAACTGCTTTTGAAACTGCGAAACTTGAAATAGGTTGAGGTTAGCGGAATGTGACATGTAGCGGTGAAATGCATAGATATGTCATAGAACACCAATTGCGAAGGCAGCTGACTAGACCTTATTTGACGCTGAGGCACGAAAGCGTGGGGAGCGAACAGGATTAGATACCCTGGTAGTCCACGCCCTAA
+
GGGGGGDGCFEGFGGGGGGGGGGGGGGGGGCGGGGGGGGGGGGGFGGGGGGGFGG@C?=,CFFGGGGG,CFGGGGGG8EEE:FFGGGGGGGG8BFGF<FGGG9FGGGCFGGG9?=FCFFGGGDCC<BFG,DFGGGGAGGGGGEFF>EA@<FGGGGGGGGGGGGGGGCFGGGGGGG2DFDGGGGGDGGGGGGGGGGGGGGGGGGGGGGGGGG6?;EFFGGGGCEGGGCGGEGGGGGFGGGGGGBB0BDGGGB@BBGGB=29EGGG?FGF2@DFFGFFF6.7FF
@M02352:288:000000000-CKWC8:1:1101:10019:19879 1:N:0:TAGCGCTC+CTAAGCCT
TACGGAAGGTGCAAGCGTTATCCGGAATCACTGGGTTTAAAGGGTGCGTAGGCTGTTTTGTAAGTCAGAAGTGAAAGATGCGGGCTTAACCTGCAAACTGCTTTTGAAACTGCGAAACTTGAAATAGGTTGAGGTTAGCGGAATGTGACGTGTAGCGGTGAAATGCATAGATATGTCATAGAACACCAATTGCGAAGGCAGCTGACTAGACCTTATTTGACGCTGAGGCACGAAAGCGTGGGGAGCGAACAGGATTAGATACCCTGGTAGTCCACGCCCTAA
+
GGGGCC,@CEGGGGGGGEG;FGFGGGEGFFFGGGGG7FGGGGGGGGDGGGGGGFFEEFF8EFFGGGGGGEFGGGGGG8E9,FFDEGFGGGGFFF@GEFGGGDGGGGGGGGGGF@F:=FFGGG<FFCFG9EAEGGF<=FGGGGGGGGFFE+CFGGGGGGGGGGGGGGEGGGGGGGGE@EFFFGGGGGGGCGFGGGGGGGGGGGGCBFGCGGGGGGGFGGGGGGGGGGGGG5CDGGGFGGGGGGF?>F5CCDEFFFGGFFFFGGGGFFGFFFFFFGFFF?DBGG
@M02352:288:000000000-CKWC8:1:1101:15555:19955 1:N:0:TAGCGCTC+CTAAGCCT
TACAGAGGGTGCAAGCGTTAATCGGAATTACTGGGCGTAAAGCGCGCGTAGGTGGTTTGTTAAGTCGGATGTGAAAGCCCAGGGCTCAACCTTGGAATTGCACCCGATACTGGCAGGCTAGAGTACGATAGAGGAGTGTGGAATTTCCTGTGTAGCGGTGAAATGCGTAGATATAGGAAGGAACATCAGTGGCGAAGGCGACACTCTGGATTGATACTGACACTGAGGTGCGAAAGCGTGGGGAGCAAACAGGATTAGATACCCTGGTAGTCCACGCCGTAA
+
GGFGFFGGGGGGGGGGGGGGFGGGGGGGGGGGGGGGGGGGGGGGGGGGGGGGGGGGGGGGGGGGGGGGGGGGGGGGGGGGGGGGGGGGGGGGGGGGGGGGGGGGGGGGGGGGGGGGGGGGGGGGGGGGGGGGGGGGGGGGGGGGGGGGGGGGGGGGGGGGGGGGGGGGGGGGGGGGGGGGGGGGGGGGGGGGGGGGGGGGGGGGGGGGGGGGGGGGGGGGGGGGGGGGGGGGGGGFGGGGGGFF>EGGGGFFFFGGFFFFCEGGFFGFFFFFFGFFFFFFGD
@M02352:288:000000000-CKWC8:1:1101:23523:20001 1:N:0:TAGCGCTC+CTAAGCCT
TACGAGGGGTGCAAGCGTTAATCGGAATTACTGGGCGTAAAGCGTGCGTAGGTGGTTTGTTAAGCAAGATGTGAAAGCCCCGGGCTCAACCTGGGAACTGCATTTTGAACTGGCAAACTAGAGTATTGTAGAGGGTAGTGGAATTTCCAGTGTAGCGGTGAAATGCGTAGAGATTGGAAGGAACATCAGTGGCGAAGGCGGCTACCTGGACAAATACTGACACTGAGGCACGAAAGCGTGGGGAGCAAACAGGATTAGATACCCTGGTAGTCCACGCCGTAA
+
GGGGDEGGGGGGFGGGGGGGGGGGGGGGGGGGGGGGGGGGGGGGGGGGGGGGGGGGGGGGGGGGGGGGGGGGGGFGGGGGGGGGGGGGFGGGGGGGGGGGGGGFGGGGGGGGGGGGGGGGGFGGGGGGGGGGGGGGGGGGGGGGFGGFCGGGGGGGGGGGGGGGGGGEEG>E9DGFGGGGGGGGGGGGGGGGGGGGGGGGGGGGGGGGGFGGGGGGGGGGGGGGGFGGGGGGGGDECEGGGGF?;>CFFFFF:BFGFFFFDGGGFFGFDFAFFGFFFFFFC>
@M02352:288:000000000-CKWC8:1:1101:6242:20003 1:N:0:TAGCGCTC+CTAAGCCT
TACGAGGGGTGCAAGCGTTAATCGGAATTACTGGGCGTAAAGCGTGCGTAGGTGGTTTGTTAAGCAAGATGTGAAAGCCCCGGGCTCAACCTGGGAACTGCATTTTGAACTGGCAAACTAGAGTATTGTAGAGGGTAGTGGAATTTCCAGTGTAGCGGTGAAATGCGTAGAGATTGGAAGGAACATCAGTGGCGAAGGCGGCTACCTGGACAAATACTGACACTGAGGCACGAAAGCGTGGGGAGCAAACAGGATTAGATACCCTGGTAGTCCACGCCGTAA
+
GGGGFFGGGGGGGGGGGGGG8CFFGGGGGGGGGGGGGGGGGGGGGGGGGGGGGGGGGGGGGGGGGGGGGGGGGGGGGGGGGGGGGGGGGGGGGGGGGGGGGGGGGGGGGGGGGGGGGGGGGGGGGGGGGGGGGGGGGGGGGGGGGGGGGGGGGGGGGGGGGGGGGGGGCEGGGGGGGGGGGGGGGGGGGGGGGGGGGGGGGGGGGGGGGGGGGFGGFGGGGGGGGGGGGGGDGGDFGGGGGGFFFEGGFGFFFFGGFFBFGGCGFFFFBFBFFG@<B:@BDD
@M02352:288:000000000-CKWC8:1:1101:19618:20147 1:N:0:TAGCGCTC+CTAAGCCT
TACGAGGGGTGCAAGCGTTAATCGGAATTACTGGGCGTAAAGCGTGCGTAGGTGGTTTGTTAAGCAAGATGTGAAAGCCCCGGGCTCAACCTGGGAACTGCATTTTGAACTGGCAAACTAGAGTATTGTAGAGGGTAGTGGAATTTCCAGTGTAGCGGTGAAATGCGTAGAGATTGGAAGGAACATCAGTGGCGAAGGCGGCTACCTGGACAAATACTGACACTGAGGCACGAAAGCGTGGGGAGCAAACAGGATTAGATACCCTGGTAGTCCACGCCGTAA
+
GGGGCEGGGGGGGGGGGFGDEFFGGGDGGGFGGGGGGEGGGGGGCFFGBFGGEFFFFGC<FFGGGGFGGGGGGGGGGGGGECGGGGGGGGGGFGGGGFGGGGGCCCFGGGGGGDDGGGGGGGGGDFFFFGGGGGC>FGGGGGGCGDF=AFGGGGGGGGGGGGGGGGGGGGGGGG9EGCGGGGGGGFGGGGFFGGGGGGGGGGGGGGGGGCDEGFEGGGGGGCFGGGGGFGGGGGGFGGGGGGFFFFGGGGFFFFGGFFAFCCFGFFGFFFFFFG@:>FE;DG
@M02352:288:000000000-CKWC8:1:1101:3771:20147 1:N:0:TAGCGCTC+CTAAGCCT
TACGAGGGGTGCAAGCGTTAATCGGAATTACTGGGCGTAAAGCGTGCGTAGGTGGTTTGTTAAGCAAGATGTGAAAGCCCCGGGCTCAACCTGGGAACTGCATTTTGAACTGGCAAACTAGAGTATTGTAGAGGGTAGTGGAATTTCCAGTGTAGCGGTGAAATGCGTAGAGATTGGAAGGAACATCAGTGGCGAAGGCGGCTACCTGGACAAATACTGACACTGAGGCACGAAAGCGTGGGGAGCAAACAGGATTAGATACCCTGGTAGTCCACGCCGTAA
+
GGGGGGGGGGGGGFGGGGGG@EFGGGGGGGFGGGGGGFEEFGGGGGDGEGGGGFGGGGGGGGFGGGFGGGGGGGGGGGGGGGGGGGGGGGGGGGGGGGGGGGFGGGGGGGGGGGGGGGGGGCFEFFGGGGG9FG7FFGGGGGGGGGG9FFGGGGGGGGGGGGGGGGGEGDGGFGGGGGGFEGGGCFGFGGGGGGGGGGGGGGGGGGGGF=FGGGGGGGFGGCFFGGGGGGDDEGGFGGGGGGFBFFGFGG@FBBGGFFFFGGGGFFGFFFFFFGF?BFEFGG
@M02352:288:000000000-CKWC8:1:1101:10562:20173 1:N:0:TAGCGCTC+CTAAGCCT
TACAGAGGGTGCAAGCGTTAATCGGAATTACTGGGCGTAAAGCGCGCGTAGGTGGTTTGTTAAGTCGGATGTGAAAGCCCAGGGCTCAACCTTGGAATTGCACCCGATACTGGCAGGCTAGAGTACGATAGAGGAGTGTGGAATTTCCTGTGTAGCGGTGAAATGCGTAGATATAGGAAGGAACATCAGTGGCGAAGGCGACACTCTGGATTGATACTGACACTGAGGTGCGAAAGCGTGGGGAGCAAACAGGATTAGATACCCTGGTAGTCCACGCCGTAA
+
G<FFGGGGGGGGGGGGGGGGGGGGGGGGGGGGGGGGGGGGGGGGGGGGGGGGFGGGGGGGGGGGGGGGGGGGGGGGGGGGGGGGGGGGGGGGGGGGGGGGGGGGGGGGGGGGGGGGGGGGGGGGGGGGFGGGGGCGGGGGGGGGGGGGGGGGGGGGGGGGGGGGGGGGGGGGGGGGGGGGGGGGGGGGGGGGGGGGGGGGGGGGGGGGGGGFFGGFGGGGGGGGGGGGGGGGGGGFGGGGGGFFFFGGGGFFFFGGFFFFGGGGF>GFFFD<FGFFFFFFGG
@M02352:288:000000000-CKWC8:1:1101:21262:20205 1:N:0:TAGCGCTC+CTAAGCCT
TACGAGGGGTGCAAGCGTTAATCGGAATTACTGGGCGTAAAGCGTGCGTAGGTGGTTTGTTAAGCAAGATGTGAAAGCCCCGGGCTCAACCTGGGAACTGCATTTTGAACTGGCAAACTAGAGTATTGTAGAGGGTAGTGGAATTTCCAGTGTAGCGGTGAAATGCGTAGAGATTGGAAGGAACATCAGTGGCGAAGGCGGCTACCTGGACAAATACTGACACTGAGGCACGAAAGCGTGGGGAGCAAACAGGATTAGATACCCTGGTAGTCCACGCCGTAA
+
GGGG6CFGGGGGGGGGGFF:<,EFGF,DGGCFGGGFCGGGGGDGGGGGFGGG5EGG=F+EFGGGFAFFC,EFGGGG9FGG@=CFGGGGGGC<3FGGGGGGG,,BF?,+CFGGF@F,BFG=FDGGGFFGC<FFFGC+3@=FGGBGGGG,,EFGGGGGEGGGGGGGGG:EGGG;;292:CGCGGGGG:F9<FCFGGGGGGGDGGGC:FGGGGG6**30CFFGG6EG0CFGC=DGGEGFGGGGGGFFFF3CFGFF?:GGFFAFCGDGFFGFBFABFGFFFFFBGD
@M02352:288:000000000-CKWC8:1:1101:17896:20218 1:N:0:TAGCGCTC+CTAAGCCT
TACGAGGGGTGCAAGCGTTAATCGGAATTACTGGGCGTAAAGCGTGCGTAGGTGGTTTGTTAAGCAAGATGTGAAAGCCCCGGGCTCAACCTGGGAACTGCATTTTGAACTGGCAAACTAGAGTATTGTAGAGGGTAGTGGAATTTCCAGTGTAGCGGTGAAATGCGTAGAGATTGGAAGGAACATCAGTGGCGAAGGCGGCTACCTGGACAAATACTGACACTGAGGCACGAAAGCGTGGGGAGCAAACAGGATTAGATACCCTGGTAGTCCACGCCGTAA
+
GGGGDFGGGGGGGGGGGGGG@EGGGGGGGGGGGGGGGGGGGGGGGGGGGGGGFGGGGGGGGGGGGGGGGGGGGGGGGGGGGGGGGGGGGGGGGGGGGGGGGGGGGGGGGGGGGGGGGGGGGGGGGGGGGGGGGGGGGGGGGGGGGGGGGGGGGGGGGGGGGGGGGGGGGGGGGGGGGGGGGGGGGGGGGGGGGGGGGGGGGGGGGGGGGGGGGFGGGGGGGGGGGGGGGGGGGGGFGGGGGGFFFFGGGGFFFFGGFFFFGGGGFFGFFFFFFGFFFFBBGG
@M02352:288:000000000-CKWC8:1:1101:26482:20232 1:N:0:TAGCGCTC+CTAAGCCT
TACGGAGGGTGCAAGCGTTACTCGGAATCACTGGGCGTAAAGAGCGTGTAGGCGGGTTTGTAAGTTTGAAGTGAAATCCAATGGCTCAACCATTGAACTGCTTTGGAAACTGCTTACCTAGAATATGGGAGAGGTAGATGGAATTTCTGGTGTAGGGGTAAAATCCGTAGAGATCAGAAGGAATACCGATTGCGAAGGCGATCTACTGGAACATTATTGACGCTGAGACGCGAAAGCGTGGGGAGCAAACAGGATTAGATACCCTGGTAGTCCACGCCCTAA
+
GGGGGGGGGEEG?FGGGGG@CFGGGGDGFGGGGGGGGGGGGGGGGGGGGGGGGGGGGGG7F?,CFGGGE9FGGGGGGGGGGGGGGGGGFGGGGGGGGGGGGGGGF8FGGFGGGGGFGFGGGGGGGGGGGGGGGGGGGACGGGCFGCFGGCGGGGGGEGGGGGGGGGGGGG=F?FFFGFGFFGGGGGGGGGGGGGDGGGGGCEGGGGGGG6<CFC7:FCGGGGGEGDGD6:)>CGD>GGGGGEF:;FGGCF@FF?GFDFBFFGGGFFDFB4<AFGFFF?>>GD
@M02352:288:000000000-CKWC8:1:1101:26498:20239 1:N:0:TAGCGCTC+CTAAGCCT
TACGGAGGGTGCAAGCGTTACTCGGAATCACTGGGCGTAAAGAGCGTGTAGGCGGGTTTGTAAGTTTGAAGTGAAATCCAATGGCTCAACCATTGAACTGCTTTGAAAACTGCTTACCTAGAATATGGGAGAGGTAGATGGAATTTCTGGTGTAGGGGTAAAATCCGTAGAGATCAGAAGGAATACCGATTGCGAAGGCGATCTACTGGAACATTATTGACGCTGAGACGCGAAAGCGTGGGGAGCAAACAGGATTAGATACCCTGGTAGTCCACGCCCTAA
+
GGGGGCGGGGGGCFGGGGGGGGGGGGGGEEGGGGGGGGGGGG<FGGCGGGGGGGGGGGGGGGGGGGGGGFFFGFEFGGGGGGGGGGGGGGG:FGGGGGGGGGGGFEFGGGGCGGGC=FGDGC=FDCFFGGGCGGGGGGGGGFFGGFGGGGGGGGGCFGGGGGGGDGGGGGGGGGGFGFFGGGGGGGGGGEGGGGGDEGGGGGGGGGGGGGCGGGGGGGGGGGGGGGGGGGGGCGG:FGGGGGE?>@G9FGFFF?GGFFDFGFGGFFGF2=AFFGFFFFFFG5
@M02352:288:000000000-CKWC8:1:1101:9014:20289 1:N:0:TAGCGCTC+CTAAGCCT
TACGAGGGGTGCAAGCGTTAATCGGAATTACTGGGCGTAAAGCGTTCGTAGGCGGTTTGTTAAGCAAGATGTGAAAGCCCAGGGCTCAACCTTGGAACTGCATTTTGAACTGGCAAACTAGAGTACTGTAGAGGGTGGTGGAATTTCCAGTGTAGCGGTGAAATGCGTAGAGATTGGAAGGAACATCAGTGGCGAAGGCGGCCACCTGGACAGATACTGACGCTGAGGAACGAAAGCGTGGGGAGCGAACAGGATTAGATACCCTGGTAGTCCACGCCGTAA
+
GGGGFGGGGGGGGGGGGGGGFGGGGGGGGGGGGGGGGGGGGGGGGGGGGGGGGGGFGGGGGGGGGGGGGGGGGGGGGGGGGGGGGGGGGGGGGGGGGGGGGGGGGGGGGGGGGGGGGGGGGGGGGGGGGGGGGGGGGGGGGGGGGGGFGGGGGGGGGGGGGGGGGGGGGGGGGGGGGGGGGGGGGGGGGGGGGGGGGGGGGDEGGGGGGGGGGGGGGGGGGGGGGGGGGGGGGGGFGGGGGGFFFFGDEGFFFFGGFFFFGGGGFFGFFFFFFGFFFFFFGG
@M02352:288:000000000-CKWC8:1:1101:4657:20384 1:N:0:TAGCGCTC+CTAAGCCT
TACGGAGGGTCCGAGCGTTATCCGGAATCATTGGGTTTAAAGGGTCCGCAGGCGGTCAATTAAGTCAGAGGTGAAATCCCATAGCTTAACTATGGAACTGCCTTTGATACTGGTTGACTTGAGTCATATGGAAGTAGATAGAATGTGTAGTGTAGCGGTGAAATGCATAGATATTACACAGAATACCGATTGCGAAGGCAGTCTACTACGTATGTACTGACGCTCATGGACGAAAGCGTGGGGAGCGAACAGGATTAGATACCCTGGTAGTCCACGCCGTAA
+
GGGGGGGGGGGGGGGGGGGGGGGGGFGGGGGGGGGGGGGGGGGGGGGGGGGGGGGGGGGGGGGGGGGGGGGGGGGGGGGGGGGGGGGGGGGGGGGGGGGGGGGGGGGGGGGGGGGGGGGGGFGGGGGGGGGGGGGGGGGGGGGGGGGGGGGGGGGGGGGGGGGGGGGGGGGGGGGGGGGGGGFGGGGGGGGGGGGGGGGGGGGGGGGGGGGGGGGGGGGCCEGEGGGGGGGGGGGFGGGGGG><>FGGGGFFFFGGFFFF9?FGFFGFBFFFFGFFFFFFGG
@M02352:288:000000000-CKWC8:1:1101:7179:20424 1:N:0:TAGCGCTC+CTAAGCCT
TACGAGGGGTGCAAGCGTTAATCGGAATTACTGGGCGTAAAGCGCACGTAGGCGGATCAGAAAGTATAGGGTGAAATCCCAGGGCTCAACCCTGGAACTGCCTTATAAACTCCTGGTCTTGAGTTCGAGAGAGGTGAGTGGAATTCCGAGTGTAGAGGTGAAATTCGTAGATATTCGGAGGAACACCAGTGGCGAAGGCGGCTCACTGGCTCGATACTGACGCTGAGGTGCGAAAGTGTGGGGAGCAAACAGGATTAGATACCCTGGTAGTCCACGCCGTAA
+
GGFD6CCDBFGGFEGGGFGGCFFGGG@DGGGGGFGGGFGCCFGGGGGGGGGGGGGGDGGGG,BEFGGGGGGFGEFGFEFFGGGGGGGGGGFGGGGGGGGGGGGAFDGGGGGGGGEFFGGGG9FCFGGGGGGDGGGGFGFGGDEGFF,@CGFC@AEDEGGGGGGGGGGGGGGGGGGGGFEGECGGGGGGGGGGGEGGGGGGEGGGGGGGGC<CCCEFGGGGCGGGGGGFFGGDDEGE>FGGGG>BFFGGGGFFF:GGFFAFG??C6;CFBFFB*:?BFFFFG7
@M02352:288:000000000-CKWC8:1:1101:9958:20517 1:N:0:TAGCGCTC+CTAAGCCT
TACGGAGGGTCCGAGCGTTAATCGGAATTACTGGGCGTAAAGCGTGCGTAGGTGGTTTGTTAAGCAAGATGTGAAAGCCCCGGGCTCAACCTGGGAACTGCATTTTGAACTGGCAAACTAGAGTATTGTAGAGGGTAGTGGAATTTCCAGTGTAGCGGTGAAATGCGTAGAGATTGGAAGGAACATCAGTGGCGAAGGCGGCTACCTGGACAAATACTGACACTGAGGCACGAAAGCGTGGGGAGCAAACAGGATTAGATACCCTGGTAGTCCACGCCGTAA
+
GGGGGGGGGGGEEGGGGGGCEGGGGGGGGGGGGGGGGGGGGGGGGGGGGGGGFGGFFGGGGGGGGGGGGFGGGGGGGGGGGGGGGGGGGGGGFGGGGGGGGDGEFGGGGGGGCGGFDGGGGGGGEFCFGGGGGGD@FGGGGGGGGGGGGGGGGGGFGGGGGGGGFGGGGGGGGGGGGGGGGGGGGGGGGGGGGGGGGGGGGGG8CFGGG6CG5CGGGGGGG?FGGFGGGGGGGGGFFEGGGGFFFFGGFGFFF<GGFFFFFGFGFFGFFFFF?GFBFFFFDC
@M02352:288:000000000-CKWC8:1:1101:21971:20624 1:N:0:TAGCGCTC+CTAAGCCT
TACGGAGGGTCCGAGCGTTAATCGGAATTACTGGGCGTAAAGCGCACGCAGGCGGTTTGTTAAGCTAGATGTGAAAGCCCTGGGCTCAACCTGGGAATTGCATTTAGAACTGGCAGGCTAGAGTTTTGGAGAGGGGAGTGGAATTCCAGGTGTAGCGGTGAAATGCGTAGATATCTGGAGGAACATCAGTGGCGAAGGCGACTCCCTGGTCAGTAACTGACGCTCATGTGCGAAAGTGTGGGTAGCGAACAGGATTAGATACCCTGGTAGGCCACACCGTAA
+
GGGGGCGGGGGECFGGGGG@FGGGGGGGGGGGGGGGGGGGGGGGGGGGDGGGGGGCEGGGGGFGCFEGGGGGGGGGGGGGFFGGGGGGGGGGGGGGGGGGGGGGGEFGGGGGFGGGGGGGGGGGGGGGGFGGGGGGGGGGGGGGGGGGGGGGGFGFGGGGGGGGGGGGGGGGGGGGGGGGGGGGGFFFFGGGGGGGGGGGDGGGFFGGGE>CFGFFGFCFGGGEGGGCFFDGDGGEGGGGGGD>:?CDEGFFFFGCBFFFGGGGFFGFBFFB@C:??BB<FD
@M02352:288:000000000-CKWC8:1:1101:14541:20642 1:N:0:TAGCGCTC+CTAAGCCT
TACGGAGGATCCAAGCGTTATCCGGAATCATTGGGTTTAAAGGGTCCGTAGGCGGGTTTGTAAGTCAGTGGTGAAAGTTTTCGGCTCAACCGGAAAATTGCCATTGATACTGCAAGTCTTGAATCATTGTGAAGTGGTTAGAATGTGTAGTGTAGCGGTGAAATGCATAGATATTACACAGAATACCGATTGCGAAGGCAGATCACTAACAATTGATTGACGCTAAGGGACGAAAGCGTGGGTAGCGAACAGGATTAGATACCCTGGTAGTCCACGCCGTAA
+
GGGGGGGGGFFGGGGGGGGGGGGGGFGGGGGGGGGGGGGGGGGGGGGGGGGGGGGGGGGGGGGGGGGGGGGGGGGGGGGGGGGGGGGGGGGGGGGGGGGGGGGGGGGGGGGGGGGGGGGGGFGGGGGGGGGGGGGGGFGGGGGGGGGGGGGGGGGGGGGGGGGGGGGGGGGGGGGGGGGGGGGGGGGGGGGFGGGGGGGGGGGGGGGGGGGGGGGGGGGGGGGGGGGGGGGGGGGFGGGGGGFFFFGGGGFFFFFGFFFFGEGGFFGFFFFFFGFBFFFFGG
@M02352:288:000000000-CKWC8:1:1101:14186:20648 1:N:0:TAGCGCTC+CTAAGCCT
TACGGAGGGTCCGAGCGTTAATCGGAATTACTGGGCGTAAAGCGCACGCAGGCGGTTTGTTAAGCTAGATGTGAAAGCCCTGGGCTCAACCTGGGAATTGCATTTAGAACTGGCAGACTAGAGTCTTGGAGAGGGGAGTGGAATTCCAGGTGTAGCGGTGAAATGCGTAGATATCTGGAGGAACATCAGTGGCGAAGGCGACTCCCTGGCCAAAGACTGACGCTCATGTGCGAAAGTGTGGGTAGCGAACAGGATTAGATACCCTGGTAGTCCACACCGTAA
+
GGGGGGGGGGGGGGGGGGGGCFGGGGGGGGGGGGGGGGGGGGGGGGGGGGGGGGG@FGGGGGGGGGGGGGGGGGGGGGGGGGGGGGGGGGGGGGGGGGGGGGGGGGGGGGGGGFGGEGGGGGGGGGGGGGGGGGGGGGGGGGGGGGGGGGGGGGGGGGGGGGGGGGGGGGGGGGGGGGGFGGGGGGGGGGGGGGGGGGGGGGGGGGGGGGGGGGGGGGGGGGGGGGGGGGGGGGGFDGGGGGFFFFGGGGFFFFGGFFFFGGGGFFGFFFFFFGFFFFFFGD
@M02352:288:000000000-CKWC8:1:1101:12935:20666 1:N:0:TAGCGCTC+CTAAGCCT
TACGAGGGGTGCAAGCGTTAATCGGAATTACTGGGCGTAAAGCGTGCGTAGGTGGTTTGTTAAGCAAGATGTGAAAGCCCCGGGCTCAACCTGGGAACTGCATTTTGAACTGGCAAACTAGAGTATTGTAGAGGGTAGTGGAATTTCCAGTGTAGCGGTGAAATGCGTAGAGATTGGAAGGAACATCAGTGGCGAAGGCGGCTACCTGGACAAATACTGACACTGAGGCACGAAAGCGTGGGGAGCAAACAGGATTAGATACCCTGGTAGTCCACGCCGTAA
+
GGGGFFDDGGGGFGGGEFFECFFFGGGGGGEFDAFFGFFCCFFG:EGGGEFDFGGFFDGGGGGGFCEFFGGEGGGGGG8DFGGGGGGGGEFFGFGGGFGGGG9AFGGCDD<FFGFD=FFGGCFGGGGGGGGGGGGFFGGGFGCGGGFGFGGGGFCFFGGGGDFECGGGDGG@;9EFGGGCEGGGGGGFGGGGGGDGGGFGGGGG?CEFGGGGCFFGGFGCCE6FGGFFGGGDEEGFGGDGGGFF95<FEFFF?<DCBFA=EF67FFGFBFA26CF?0:59DD
@M02352:288:000000000-CKWC8:1:1101:8477:20702 1:N:0:TAGCGCTC+CTAAGCCT
TACGGAGGGTCCGAGCGTTATCCGGAATCATTGGGTTTAAAGGGTCCGCAGGCGGTCAATTAAGTCAGAGGTGAAATCCCATAGCTTAACTATGGAACTGCCTTTGATACTGGTTGACTTGAGTCATATGGAAGTAGATAGAATGTGTAGTGTAGCGGTGAAATGCATAGATATTACACAGAATACCGATTGCGAAGGCAGTCTACTACGTATGTACTGACGCTCATGGACGAAAGCGTGGGGAGCGAACAGGATTAGATACCCTGGTAGTCCACGCCGTAA
+
GGGG@EGGGDEFEGGGGGGGGGGGGGDG<FEGGGGGGGGGGGGGG<FGGGGGGGG::CAEFGGGGGGGFFGGGGGGGGGGGG?FGGFFFGFEFGGFGGGGGEFGGGEFFGGGGEGG?FGGGGGGA>FDDDFGGGFGGG9DFGGG9@CFFGGGGGGGGGFGGGGGGG;EGGGGGGGGD;9;DFFFFGGGGFEGGGGGGGGDGFGG:EG@9?FECGFGGGGGGG=ECCFG?6CGGGGFGGGGGGBFFFDDEDFFFFGGFFFFGGGGFFGFFFFFFG?<0:DFGG
@M02352:288:000000000-CKWC8:1:1101:16804:20708 1:N:0:TAGCGCTC+CTAAGCCT
TACGGAGGGTGCAAGCGTTACTCGGAATCACTGGGCGTAAAGAGCGTGTAGGCGGATAGTTAAGTGTGAAGTGAAATCCAATGGCTCAACCATTGAACTGCTTTGAAAACTGATTATCTAGAATATGGGAGAGGTAGATGGAATTTCTGGTGTAGGGGTAAAATCCGTAGAGATCAGAAGGAATACCGATTGCGAAGGCGATCTACTGGAACATTATTGACGCTGAGACGCGAAAGCGTGGGGAGCAAACAGGATTAGATACCCTGGTAGTCCACGCCCTAA
+
GGGGGCGGGGGGGFGFGGDEGCGGGGGGGGGGGGGGGGEGGGGGGGFFGGGGGGGGGBFGGGGGG,FFGEFGGGGGGGGGGGGGGGGFFGGGGFGGGG9FGGGGGGGGFGGGGGGGGGFGGGGFGGGGGGGGGGGGGGGGGGFGFGGGGGGGGGGGGGGGGGGGGGGGGGDGFFCGGGGGGGGFGCF@CFCFGGGGGGGGGGGFGGGGFGFFGDCGCFGGGGGGGGGGGGDGEGGFGGDGGGFFFFDFFGFFFFGFDFFFGGEG?@7@AFB4@F4?2?EFGG
@M02352:288:000000000-CKWC8:1:1101:16825:20709 1:N:0:TAGCGCTC+CTAAGCCT
TACGGAGGGTGCAAGCGTTACTCGGAATCACTGGGCGTAAAGAGCGTGTAGGCGGATAGTTAAGTTTGAAGTGAAATCCAATGGCTCAACCATTGAACTGCTTTGAAAACTGATTATCTAGAATATGGGAGAGGTAGATGGAATTTCTGGTGTAGGGGTAAAATCCGTAGAGATCAGAAGGAATACCGATTGCGAAGGCGATCTACTGGAACATTATTGACGCTGAGACGCGAAAGCGTGGGGAGCAAACAGGATTAGATACCCTGGTAGTCCACGCCCTAA
+
GGGGGGGGGGGGGGGGGGGGGGGGGGGGGGGGGGGGGFFGGGGGGGFGGGGGGGGGGGGGGGGGFGGGGAFGGGGGGGGGGFFGGGGGGGGGGFGGGGGGGGGGGGGGGGGGFGFGGGGGGGGFGGGGGGGGFGFGGGGGGGFGGGGGGGGGGGGGGGGGGGGGGFGGGGEFFGGGFGGGGGGCEGGEGGGGGEGGGGGGGGGGGGGGGGGGGGGGGGGGGGCEGGF7+CDDGGGFGGGGGGFFFFGGGGFFFFGGFF<@FGGG@FGFBFFFFG*,28<(>C
@M02352:288:000000000-CKWC8:1:1101:5754:20714 1:N:0:TAGCGCTC+CTAAGCCT
TACGAGGGGTGCAAGCGTTAATCGGAATTACTGGGCGTAAAGCGTGCGTAGGTGGTTTGTTAAGCAAGATGTGAAAGCCCCGGGCTCAACCTGGGAACTGCATTTTGAACTGGCAAACTAGAGTATTGTAGAGGGTAGTGGAATTTCCAGTGTAGCGGTGAAATGCGTAGAGATTGGAAGGAACATCAGTGGCGAAGGCGGCTACCTGGACAAATACTGACACTGAGGCACGAAAGCGTGGGGAGCAAACAGGATTAGATACCCTGGTAGTCCACGCCGTAA
+
GGGGEGGGGFGGGGGGGGGGCFGGGCGGGGGGGGGGGGGGGGGGGGGGGGGGGGGGGGGGGGGGGGGGGGGGGGGGGGGGGGGGGGGGGGGGGGGGGGGGGGFFGGGGGGGGGFGGGFFGFEFGFFCGGG9FGGGGCCFGGGGGFFFFGGGGFGGGGGGGGGGGGGG7CGGGGGGGGGGF7FGGGGGGCCFFG>EGGGGGGGGGGFGGGGCGGDGGGGGGGGGGGGGGG=5CGGGEGGGGGGFFBF:GGG@FF<CC?FFFGGGGF><FDFFFFGFFFFFFGD
@M02352:288:000000000-CKWC8:1:1101:5752:20734 1:N:0:TAGCGCTA+CTAAGCTT
TACGGGGGGTTCAAGCGTTAATCGGAATTACTGGGCGTAAAGCGTGCGTAGGTGGTTTGTTAAGCAATATGTGAAAGCCCCGGGCTCAACCTGGGAACTGCATTTTGAACTGGCAAACTAGCGTATTGTAGAGGGTAGTGGAATTTCCAGTGTAGCGGTGAAATGCGTAGAGATTGGAAGGAACATCCGTGGCGAAGGCGGCTACCTGGACATATACTGACACTGAGGCACGACAGCGTGGGGAGCAAACAGGATTAGCTACCCTGGTAGTCCACGCCGTAA
+
GGGF-7@C@>+EECFGGGG7<EFGECEGFGGGGGGGGGGEGGGDGEFFGGGG=<DEFF<FC;FGF,3,8@FFGGGDGFGGGGGGGGGCFGG,CFG8FGFGGGGFF@F*?FFFFGCCCFG@C,<F7<FGEGG+<>G5<13C>?FFFFCF@FGGF?EG5?EEFG?CFGGGGGGFFGCF*@FGGGFGFC@*:CFDGGGGEEGGE8E**;CCFGGE0+3+CFGGG0C@EGDFFGGGG*77<79C>=>23D59CC4<?:DF?F(9<CFG953?4@AFFG?<B0)27>
@M02352:288:000000000-CKWC8:1:1101:3967:20778 1:N:0:TAGCGCTC+CTAAGCCT
TACGGAGGGTGCAAGCGTTACTCGGAATCACTGGGCGTAAAGAGCGTGTAGGCGGGTTTGTAAGTTTGAAGTGAAATCCAATGGCTCAACCATTGAACTGCTTTGAAAACTGCTTACCTAGAATATGGGAGAGGTAGATGGAATTTCTGGTGTAGGGGTAAAATCCGTAGAGATCAGAAGGAATACCGATTGCGAAGGCGATCTACTGGAACATTATTGACGCTGAGACGCGAAAGCGTGGGGAGCAAACAGGATTAGATACCCTGGTAGTCCACGCCCTAA
+
GFGGGBFEEGGGGGGFGGGGGGGGGGGGGGGGGGGGGEGGGGGGGGGGGGGGGGGGGGGGGGGGGGGGFGGGGGGGGGGGGGGGGFGGGGGGGGGGGGGGGGGGDGGGGGFGGGGGGGGGGFGFFGGGFGECFGGGGGGGGGGGGGGGGGGGGGGGGGGGGGGGGGDGGGGGGGGGGGGGGGGGGGGGGGGGGGGGGGGGGGGGGGGGGGFGGGCFCFGGGGGGGDFGGGGDGGGFGGGGGGF<>FCFGGFFBBGGFFFFFGGGF>FFFFF2=F??FB>;F9
@M02352:288:000000000-CKWC8:1:1101:19155:20787 1:N:0:TAGCGCTC+CTAAGCCT
TACGGAGGATCCAAGCGTTATCCGGAATCATTGGGTTTAAAGGGTCCGTAGGTGGATAATTAAGTCAGAGGTGAAATCCTGCAGCTCAACTGTAGAATTGCCTTTGATACTGGTTATCTTGAGTTATTATGAAGTGGTTAGAATATGTAGTGTAGCGGTGAAATGCATAGATATTACATAGAATACCAATTGCGAAGGCAGATCACTAATAATTAACTGACACTGATGGACGAAAGCGTGGGGAGCGAACAGGATTAGATACCCTGGTAGTCCACGCCGTAA
+
GGGGGGGGGGGGGGGGGGGGGGGGGGGGGGGGGGGGGGGGGGGGGGGGGGGGGGGGGGGGGGGGGGGGGGGGGGGGGGGGGGGGGGGGGGGGGGGGGGGGGFGGGGGGGGGGGGGGGGGGGGGGGGGGGGGGGGGGGGGGGGGGGGGGGGGGGGGGGGGGGGGGGGGGGGGGGGGGGGGGGGGGGGGGGGGGGGGGGGGGGFGGGGGFFGGGGGGGGGGGGGGGGGGGFGGDGGGFGGGGGGF?BFGGGGFFFFGGFFFFGGGGFFGFFFFFFGFBFFFFGG
@M02352:288:000000000-CKWC8:1:1101:19414:20802 1:N:0:TAGCGCTC+CTAAGCCT
TACGAGGGGTGCAAGCGTTAATCGGAATTACTGGGCGTAAAGCGTTCGTAGGCGGTCTATTAAGCAAGATGTGAAAGCCCAGGGCTCAACCTTGGAACTGCATTTTGAACTGGTAGACTAGAGTACTGTAGAGGGTGGTGGAATTTCCAGTGTAGCGGTGAAATGCGTAGAGATTGGAAGGAACATCAGTGGCGAAGGCGGCCACCTGGACAGATACTGACGCTGAGGAACGAAAGCGTGGGGAGCGAACAGGATTAGATACCCTGGTAGTCCACGCCGTAA
+
GGGGGFGGGGGGGGGGGGGGFGGGGGGGGGGGGGGGGGGGGGGGGGGGG<FGGGGFGGGGGGGGGGGGGGGGGGGGGGGGGGGGGGGGGGGGGGGGGGGGGGGFGGGGGGGGGGGGGGGGGGGGGGGGGGGGGGGGGGGGGGGGGGGGGGGGGGGGGGGGGGGGGGGGGGGGCFGGGGGGGGFGGGGGGGGGGGGGGGGGGGGGGGGGGGGGGGGGGGGGGGGGGGGGGGGGGGGFGGGGGGFFFFGGEGFFFBGGFFFFGGGGFFGFAFFFFGFFFFD9GG
@M02352:288:000000000-CKWC8:1:1101:7242:20820 1:N:0:TAGCGCTC+CTAAGCCT
TACGAGGGGTGCAAGCGTTAATCGGAATTACTGGGCGTAAAGCGTGCGTAGGTGGTTTGTTAAGCAAGATGTGAAAGCCCCGGGCTCAACCTGGGAACTGCATTTTGAACTGGCAAACTAGAGTATTGTAGAGGGTAGTGGAATTTCCAGTGTAGCGGTGAAATGCGTAGAGATTGGAAGGAACATCAGTGGCGAAGGCGGCTACCTGGACAAATACTGACACTGAGGCACGAAAGCGTGGGGAGCAAACAGGATTAGATACCCTGGTAGTCCACGCCGTAA
+
GGGGCFFGGGGGGGGGGGGG,CFFEFGGGGGGGGGGGGGGGGGGGGGEFFGGGGGFGGGGGGGGGGGGGGGGGGGGGGGGGGGGGGGGGGGGGGGGGGGGGGGGGGGGGGGGGGGGGGGGGGGGGGGGGGGGGGGGGGGGFGGGGGGGGGGGGGGGGGGGGGGGGGGGGGGGGGFGGGFGGGGGGGGGGGGGGGGGGGGGGGGGGGGGGGGGGGGGGGGGGGGGGGGGGGGGGGGFGGGGGGF?9EGG6FFFF?FGFFFFFGGGFFFFFFFFFGFFFFF>DD
@M02352:288:000000000-CKWC8:1:1101:6521:20881 1:N:0:TAGCGCTC+CTAAGCCT
TACGGAGGGGGTTAGCGTTGTTCGGAATTACTGGGCGTAAAGCGCACGTAGGCGGATCAGAAAGTATAGGGTGAAATCCCAGGGCTCAACCCTGGAACTGCCTTATAAACTCCTGGTCTTGAGTTCGAGAGAGGTGAGTGGAATTCCGAGTGTAGAGGTGAAATTCGTAGATATTCGGAGGAACACCAGTGGCGAAGGCGGCTCACTGGCTCGATACTGACGCTGAGGTGCGAAAGTGTGGGGAGCAACCAGGATTAGATACCCTGGTAGTCCACACCGTAA
+
GGGGGGGGGGGGGGGGGGGGGGGGGGGGGGGGGGGGGGGGGGGGGGGGGGGGGGGGGGGGCGGGGCDFBFGGGGGGGGGGGFFGGGGGGGFGGGGGGGGGGGGDFGGGFGGGGGGGFFGGFFGFGFGGGGGGGGGCG@FGFFFFFGGGDGGGFGFGGGGGGGGGGFCC=FECGGGGGGCECGFGCFEG7FGGGGDGGGFECGCGGGGGGGGGGGGFCGG?EGE*;7C5ACGGEGGFGGGGGDEFB>CF*>BF0<GF<FAF?FGGFF399FAF7:6?BBF<G>
@M02352:288:000000000-CKWC8:1:1101:6519:20902 1:N:0:TAGCGCTC+CTAAGCCT
TACGGAGGGGGTTAGCGTTGTTCGGAATTACTGGGCGTAAAGCGCACGTAGGCGGATCAGAAAGTATAGGGTGAAATCCCAGGGCTCAACCCTGGAACTGCCTTATAAACTCCTGGTCTTGAGTTCGAGAGAGGTGAGTGGAATTCCGAGTGTAGAGGTGAAATTCGTAGATATTCGGAGGAACACCAGTGGCGAAGGCGGCTCACTGGCTCGATACTGACGCTGAGGTGCGAAAGTGTGGGGAGCAAACAGGATTAGATACCCTGGTAGTCCACACCGTAA
+
GGGGGCFFGGGGGGGGGGGGGGGGGFEGGGGGGGGGEFCEFGGGGGGEGEFGGFGGGGGGGGGFGGGGGGGGGGGGGGGGGGGDGGGGGFFGFGGGGGGGGGGGFFGFGGGFGGFGGGGGGGGFGGGCFGGGGGGGGGGGGGGGGGGGFGGGGFFBFGGGGAFGCFFGGGGGGGGGGCEGGGGGFGEFCGGGGGGGGGGGDGGDGGGGGGGGEG?FGGG?CEGECCFGFEFGGGGFGGGGEGE<9@F569>?6(6C?FAFFG6C@FC?27<A?CF??:DF*1
@M02352:288:000000000-CKWC8:1:1101:13831:20925 1:N:0:TAGCGCTC+CTAAGCCT
TACGGAGGGTCCGAGCGTTATCCGGAATCATTGGGTTTAAAGGGTCCGCAGGCGGTCAATTAAGTCAGAGGTGAAATCCCATAGCTTAACTATGGAACTGCCTTTGATACTGGTTGACTTGAGTCATATGGAAGTAGATAGAATGTGTAGTGTAGCGGTGAAATGCATAGATATTACACAGAATACCGATTGCGAAGGCAGTCTACTACGTATGTACTGACGCTCATGGACGAAAGCGTGGGGAGCGAACAGGATTAGATACCCTGGTAGTCCACGCCGTAA
+
GGGGGGGGGGGGGGGGGGGGGGGGGGGGGGGGGGGGGGGGGGGGGGGGGGGGGGGGGGGGGGGGGGGGGGGGGGGGGGGGGGGGGGGGGGGGGGGGGGGGGGGGGGGGGGGGGGGGGGGGGGGGGGGGGGGGGGGGGGGGGGGGGGGGGGGGGGGGGGGGGGGGGGGGGGGGGGGGGGGGGGGCFCGGGGGGGGGGGGGGGGGGGGGGGGGGGGFGGGGGGGGGGGGGGGGGGGGFGGGGGGFFFFGGGGFFFFGGFFFFGGGGFFGFFFFFFGFFFFEFGD
@M02352:288:000000000-CKWC8:1:1101:12889:20996 1:N:0:TAGCGCCC+CTAAGCCT
TACGGAGGGTGCAAGCGTTATCCGGAATTATTGGGCGTAAAGGGTGCGTAGGTGGTTAATTAAGTCAGTGGTGAAATACTACAGCTCAACTATAGTACTGCGTTTGAACTTGGTTGATTGGAGTTATACGGAGGTAGATGGATTCCGTAGTGTAGCGGTGAAATCCTTGGAGATTGCATAGAATCCCGTTGGCGAAGGCAGTTTATTACGTATATCTTACCGTTCAGGGAGAAAACGGTGGGGACCGACCAGGTTTAGTAACCCTGGTAGTCCACGCGGAAA
+
GGGG-CFGG@FGGGGGGGGGGGGGGFFG@FGGGGG@+@FGGGGGG,FG6FGG6EFG<F6,CFGG5F,55CFGGGGG<,E,E5<FGGGGGGG<F,F,C,5,B+@C+CF,9<,5BF++,,C,4,88,C,,,A+++3+>F,,,7@,C,7,,,38,,,,,8+5+@F,,,,,,,5,3,@;,,,,6,@,,,@,>>:*,,*=1B*2=1C,B;2+++*;+CG<++++++*/*58++****=@*.)*/;CG)(())9*).0(,9*(*-*+3A77@*))*-6***(4()(99
@M02352:288:000000000-CKWC8:1:1101:7856:21059 1:N:0:TAGCGCTC+CTAAGCCT
TACGGAGGGTCCGAGCGTTAATCGGAATTACTGGGCGTAAAGCGCACGCAGGCGGTTTGTTAAGCTAGATGTGAAAGCCCTGGGCTCAACCTGGGAATTGCATTTAGAACTGGCAAACTAGAGTATTGTAGAGGGTAGTGGAATTTCCAGTGTAGCGGTGAAATGCGTAGAGATTGGAAGGAACATCAGTGGCGAAGGCGGCTACCTGGACAAATACTGACACTGAGGCACGAAAGCGTGGGGAGCAAACAGGATTAGATACCCTGGTAGTCCACGCCGTAA
+
GGGGGGGGGGGGGGGGGGGG,CFGGFGGGGGGGGGGGGGGGGGGGGGGGGGGGGGGGGGGGGGGGGGGGGGGGGGGGGGGGGGGGGGGGGGGGGGGGGGGGGGGGGGGGGGGGGGGGGGGGGGGFGGGGGGGGGGGGGGGGGGGGGGGGGGGGGGGGGGGGGGGGGGGGGGGGGGGGGGGGGGGGGGGGCFGGDGGGGGGGGGGGGGGGGGGDGGGGGGGGFFGGGGGGGGGGGGFGGGGGGFBFFGFGGFFFFGGFFFFGGGFFFGFFFFF=7=?FFFFC>
@M02352:288:000000000-CKWC8:1:1101:24381:21063 1:N:0:TAGCGCTC+CTAAGCCT
TACGGAGGGGGTTAGCGTTGTTCGGAATTACTGGGCGTAAAGCGTACGTAGGCGGATTGGAAAGTTGGGGGTGAAATCCCAGGGCTCAACCCTGGAACTGCCTCCAAAACTATCAGTCTAGAGTTCGAGAGAGGTGAGTGGAATTCCAAGTGTAGAGGTGAAATTCGTAGATATTTGGAGGAACACCAGTGGCGAAGGCGGCTCACTGGCTCGATACTGACGCTGAGGTACGAAAGTGTGGGGAGCAAACAGGATTAGATACCCTGGTAGTCCACACCGTAA
+
FGFGD7FGGGGGGGGGGGFGGGGGGGGGGGGGGGGGGGEGGFCFGGGGGGGGGGGGGCGFEGGFGGGGGGGGDGGGGGGGGGFDEGGGGGFGFFFGGGGGGGGGGFFFFGGDGGGGGCGFGFFGGACGGGGFGGGGGGGGGGGGGGFFGGGGGFG;FFGGGGGGGGGG7E7?;CEFFGGFGGFFFGFGGGGGGGGGGGGGGCE?EGGGGGGGGGGG=GGGFGGE=DGGGG7CGGGDGFGGDDE?BFGGGGFFFFFD?FFFFDCFFFG94@4>FGF>?FF<GG
@M02352:288:000000000-CKWC8:1:1101:16581:21199 1:N:0:TAGCGCTC+CTAAGTCT
TACGAACCGTCCTAGCGTTGTTCGGTATCACTGGGCTTAAAGCGTGCGTAGGCGGTTTAAAAAGTTAGAGGTGAAATCCCACAGCTCAACCCTGGAACTGCGATTAAAACTTTCCAGCTAGAGGATGATAGAGGTAAGGAGAACTTCTAGTGTAGAGGTGAAATTCGTAGATATTAGAAGGAATACCAACTGCGAAGGCAGCTCTCTGGATCATTACTGACACTGAGGAACGAAAGCATGGGTAGCGAAGAGGATTAGATACCCCGGTAGTCCTTGCCGTAA
+
GGGGGG++@6BF,E,CFG-+CFGGG@FG@FGGGGGGGGGGGG,CF,CFGGGG9FG44,,,CF,CF,FG,,BFGGGG9FGGG8+EFG@FGG,+BFGGGGGGG++BF+EGGG,,55,,CDF9FGG,F,DGGGGDFG3,C9,,@FG,FD<F,FFE3@F,@FGGGGGG9EGG,DEGGG,E,?9,>FG,FFG9,*,?CGGG8EG61*<,,5CGFFGG*BG9CFGGG9CGGGGG+=DGGGGFG+*3AFFBFFGGG).8?FGGFFFFGGGG5)5@>FADF*16:BFFGG
@M02352:288:000000000-CKWC8:1:1101:6444:21217 1:N:0:TAGCGCTC+CTAAGCCT
TACGGAGGGTCCGAGCGTTAATCGGAATTACTGGGCGTAAAGCGCGCGTAGGTGGTTATTTAAGCTAGATGTGAAAGCCCAGGGCTCAACCTTGGAACTGCATTTAGAACTGGGTAACTAGAGTACAGTAGAGGGTAGTGGAATTTCTTGTGTAGCGGTGAAATGCGTAGATATAAGAAGGAACACCAGTGGCGAAGGCGACTGCCTGGACTGATACTGACACTGAGGTGCGAAAGCGTGGGGAGCAAACAGGATTAGATACCCTGGTAGTCCACGCCGTAA
+
GGGGGGGGGGEGGFGEGGGFCFGGGGGGGGGGGGGFGGGGGGGGGFGGGGGGFGGFFGGGGGGGFGGGGGGGGGGGGFGGGGGGGGGGGGGGGGGFGGGGGGGGGGGGGGGGGGGGGGGGGFGGGGGFGGGGGGG@CGGGGGFGGGGGGGGGGGGGGGGGGGGGGFGGGGGGGFGGGFFGGGGGGGGGGGGGGGGEGGGGGGGGGGGGGGGGGGGGGGGFFGGGGGGGGGGGGGGFGDDGGGFFFFGGCG@F<BGGFFFFGGGGFFGFBFAFBGFBF<EFGD
@M02352:288:000000000-CKWC8:1:1101:7452:21226 1:N:0:TAGCGCTC+CTAAGCCT
TACGGAGGGGGTTAGCGTTGTTCGGAATTACTGGGCGTAAAGCGCACGTAGGCGGATCAGAAAGTATAGGGTGAAATCCCAGGGCTCAACCCTGGAACTGCCTTGTAAACTCCTGGTCTTGAGTTCGAGAGAGGTGAGTGGAATTCCGAGTGTAGAGGTGAAATTCGTAGATATTCGGAGGAACACCAGTGGCGAAGGCGGCTCACTGGCTCGATACTGACGCTGAGGTGCGAAAGTGTGGGGAGCAAACAGGATTAGATACCCTGGTAGTCCACACCGTAA
+
GFGGGEEGGGGGGDFGGGGGGGGGGGGGGGGGG@FCFFGGFGGGGGEGGGGGGGGGGGGGGGGFGGGGGGGGGGGGGGDGGGGGGGGFFFFGGGGGGGGGGGGGFGGGGGGGGFGGGGGGGGGGGGEGFGDCCFFFFFGGFGGFGGFGGGFGGGGGGGGGGGGFCFFGGFGGGGGGGGGGGEGGFGGFGGGFGGGGGGGGEGGGEFFFFFGGGEGGEG?CFGGGGGGGG=CGGGDFFGGFCEF:9>DF?GFF?FGGFF)=FFF4@FCFFB<BFFFFFFFFGD
@M02352:288:000000000-CKWC8:1:1101:24431:21282 1:N:0:TAGCGCTC+CTAAGCCT
TACGAGGGGTGCAAGCGTTAATCGGAATTACTGGGCGTAAAGCGTGCGTAGGTGGTTTGTTAAGCAAGATGTGAAAGCCCCGGGCTCAACCTGGGAACTGCATTTTGAACTGGCAAACTAGAGTATTGTAGAGGGTAGTGGAATTTCCAGTGTAGCGGTGAAATGCGTAGAGATTGGAAGGAACATCAGTGGCGAAGGCGGCTACCTGGACAAATACTGACACTGAGGCACGAAAGCGTGGGGAGCAAACAGGATTAGATACCCTGGTAGTCCACGCCGTAA
+
GGGGFGGGGGGGGGGGGGGGCFGGGGGGGGGGGGGGGFEGGGGGGGGGFEFGFGGFGGGGGGGGGGGGGGGGGGGGGGGGGGGGGGGGGGGGGGGGGGGGGGGGGGGGGGGGGGGGGGGGGGGFGGGGGGGGGGGGGGGGGGGGGGGGGGGGGGGGGGGGGGGGGGGGGGGGGGGGGGGGGGGGFCGGGGGGGGGGGGGGGGDGFGGGGGGF>FCGGGGGGGGGGGGGGGGGGGGFGGGGGGFFFFGGGGFFFFFGFFFFGEEGFFGFFFFFFGFFFFFFGD
@M02352:288:000000000-CKWC8:1:1101:24438:21299 1:N:0:TAGCGCTC+CTAAGCCT
TACGAGGGGTGCAAGCGTTAATCGGAATTACTGGGCGTAAAGCGTGCGTAGGTGGTTTGTTAAGCAAGATGTGAAAGCCCCGGGCTCAACCTGGGAACTGCATTTTGAACTGGCAAACTAGAGTATTGTAGAGGGTAGTGGAATTTCCAGTGTAGCGGTGAAATGCGTAGAGATTGGAAGGAACATCAGTGGCGAAGGCGGCTACCTGGACAAATACTGACACTGAGGCACGAAAGCGTGGGGAGCAAACAGGATTAGATACCCTGGTAGTCCACGCCGTAA
+
FGGG9FGGGGGFGGGFGCFC8FGFGFDGGGGGGGGGFFGGFGGGGGDF=FFGEFFCFGGGGGGGFGGGGGGGGGGGGFFEGGGGGGGGGFGGFGGGGGGGGGGGGGGGGGGGGGGGGFGGGFGCFGGGGGGGGGGGGGGGGGGGGGGGFGGGGGGGGGFGGGGGGGGEEEGG?CFFGGGGGGFGFGGGGFFFCGGEEGFGGDGE@FGGGGGGGGGGGGGGGGGCCFGGCEGDEEDFGGDGGGFFFFGGGDFF?BGGFFFFGGGCFFG?>FBF6FFFFFE9DC
@M02352:288:000000000-CKWC8:1:1101:18144:21301 1:N:0:TAACGCTC+CTAAGCCT
TACGGAGGGTCCGAGCGTTAATCGGAATTACTGGGCGTAAAGCGTGCGTAGGTGGTTTGTTAAGCAAGATGTGAAAGCCCCGGGCTCAACCTGGGAACTGCATTTTGAACTGGCAAACTAGAGTATTGTAGAGGGTAGTGGAATTTCCAGTGTAGCGGTGAAATGCGTAGAGATTGGAAGGAACATCAGTGGCGAAGGCGGCTACCTGGACAAATACTGACACTGAGGCACGAAAGCGTGGGGAGCAAACAGGATTAGATACCCTGGTAGTCCACGCCGTAA
+
GGGGGGGGGGGGGFGGGFGG@EFGGGGGGGGGGGGGGFGGGGGGGGGGGGGGGGGGGGGGGGGGGGGGGGGGGGGGGGGGGGGGGGGGGFGGGGGGGGGGGGGGGGGGGGGGGGGGGGGGGGGGGGGGGGGGGGGGGGGGGGGGGGGGGGGGGGGGGGGGGGGGGGGGGGGGGFGGGGGGGGGGGGFGGGGGGGGGGGGGGGGGGGGGGGGGGGGGGGGGGGGGGGGGGGGGGGGFGGGGGGFFFFGGGGFFFFGGFFFFGFGGFFGFFFFFFGFFFFFBGD
@M02352:288:000000000-CKWC8:1:1101:17816:21313 1:N:0:TAGCGCTC+CTAAGCCT
TACGGAGGGTGCAAGCGTTACTCGGAATCACTGGGCGTAAAGAGCGTGTAGGCGGGTTTGTAAGTCTGAAGTGAAATCCAATGGCTCAACCATTGAACTGCTTTGAAAACTGCTTACCTAGAATATGGGAGAGGTAGATGGAATTTCTGGTGTAGGGGTAAAATCCGTAGAGATCAGAAGGAATACCGATTGCGAAGGCGATCTACTGGAACATTATTGACGCTGAGACGCGAAAGCGTCGGGAGCAAACAGGATTAGATACCCTGGTAGTCCACGCCCTAA
+
GGGFGCGGGEEGGGGGGFGGGGGGGGGGGGGGGGGGGFEGFGGGGGGGGGGGGGGGGGGGGGGGGGGGGFGGGGGGGGGGGGGGGFGGGGGGGGGGGGGGGGGGGGGGGGGGGGGGGGGGGGGGGGGGGGGGGGFGGGGGGGGGGGGGGGFGGGGGGGGGGGGGFGGGGGDFCCGGFGGGGGGGGGGGGGGGGGGGEGFGGEGGGGGGGGGGGGGGGGGGFGGGGD@FFG3<EEGFFGGGGEB;>FGFGGFFFFGGFFFFGGCFFFGFFFAABGF?>FEBGF
@M02352:288:000000000-CKWC8:1:1101:21213:21364 1:N:0:TAGCGCTC+CTAAGCCT
TACGGAGGGGGTTAGCGTTGTTCGGAATTACTGGGCGTAAAGCGTACGTAGGCGGATTGGAAAGTTGGGGGTGAAATCCCAGGGCTCAACCCTGGAACTGCCTCCAAAACTATCAGTCTAGAGTTCGAGAGAGGTGAGTGGAATTCCAAGTGTAGAGGTGAAATTCGTAGATATTTGGAGGAACACCAGTGGCGAAGGCGGCTCACTGGCTCGATACTGACGCTGAGGTACGAAAGTGTGGGTAGCAAACAGGATTAGATACCCTGGTAGTCCACACCGTAA
+
GFFGGCFGDDGGGEGFGGGGGGGGGGFGGGGGGFGGGGGEFGGGGGGGGGGGGGGGGGGGC?FFGGGGGGGGGGGGGDEFFGGGGGGGGFGGGGGGGGGGGGGGGGGFGCFGGGGGGGGGGDFFGGGGGGGGGGGGGGGGGGGGGGFGGGFGFFGFGGGGGGGGGGGGGGGGGGGFGGGGGGGGGGEGGGGGGGGEGE5CGEGEGGGGGGGGGGGF=99<CCDGGGGGGGGGE573:AFGGG.6<4C:+15@:?GG>FAFGC6CFF*7A6AFF7=:<6>BGG
@M02352:288:000000000-CKWC8:1:1101:26273:21453 1:N:0:TAGCGCTC+CTAAGACT
TACGAGGGGTGCAAGCGTTAATCGGAATTACTGGGCGTAAAGCGGTCGTAGGCGGTTTGTTAAGCAAGATGTGAAAGCCCAGGGCTAAACCTTGGAACTGCATTTTGAACTGGCAAACTAGAGTACTGTAGAGGGTGGTGGAATTTCCAGTGTAGCGGTGAAATGCGTAGAGATTGGAAGGAACATCAGGGGCGAAGGCGGCCACCTGGACAGATATGGAGGCTGAGGAACGAAAGCGTGGGGAGAGAACAGGATTAGATACCTTGGGAGTCAACGCCGTAA
+
FFGG-@@FG,@F@AFFEBBE8<;CCE7CEEFCEGG@CC@CFG<C+BFF+,:,CF@>+?FE=EDFFDCFCE<C5AFCB<?+9B@7F8,BFFC<?FFGGFGF9C<9,58><B9ADAD@F<=3ECE=D=,@=DF<DB:+@F+@FFFFDAFF;F;FF7DBBFBEGFGFF;F8;8=<265?@CBCCCF,:33B<,=E*:@>CG;EDG5CC**<*CF6CC+<++3C*2*2/1;86C*1CCD>9:5CGD:4>)>CF67;?07*)?)*<?2**9D),748*:0-3,7(17
@M02352:288:000000000-CKWC8:1:1101:6196:21483 1:N:0:TAGCGCTC+CTAAGCCT
TACGGAGGGTCCGAGCGTTATCCGGAATCATTGGGTTTAAAGGGTCCGCAGGCGGTCAATTAAGTCAGAGGTGAAATCCCATAGCTTAACTATGGAACTGCCTTTGATACTGGTTGACTTGAGTCATATGGAAGTAGATAGAATGTGTAGTGTAGCGGTGAAATGCATAGATATTACACAGAATACCGATTGCGAAGGCAGTCTACTACGTATGTACTGACGCTCATGGACGAAAGAGTGGGGAGCGAACAGGATTAGATACCCTGGTAGTCCACGCCGTAA
+
GGGGGGGGGEFFFGGEGCFCFFGFGGEGCFGEGGGC@EFFFGGGGFFFEGEGGGGCFFE?EEGGGGGGGGGGGGGGGFGGGFDGFG9EDFFFGGGGGGGGGGGGGFF9EGGGGGGGDDGGGGGGGGCGGFFFFGGFGGCFGGGFGGFFFGGGGGG9FGGGGGGGGGGGGGGGGFGG@CEFGFGFG<FBFECFGGEEEGFDEFFFFEECC=CGCBCCEGGGFGGDE9<ECFGGGGGF*A:CFGFFFEGDE<BF?BCC4?A?F78D=@GFBFADFC64;(>7<<
@M02352:288:000000000-CKWC8:1:1101:9657:21485 1:N:0:TAGCGCTC+CTAAGCCT
TACGGAGGGTGCAAGCGTTACTCGGAATCACTGGGCGTAAAGAGCGTGTAGGCGGGTTTGTAAGTTTGAAGTGAAATCCAATGGCTCAACCATTGAACTGCTTTGAAAACTGCTTACCTAGAATATGGGAGAGGTAGATGGAATTTCTGGTGTAGGGGTAAAATCCGTAGAGATCAGAAGGAATACCGATTGCGAAGGCGATCTACTGGAACATTATTGACGCTGAGACGCGAAAGCGTGGGGAGCAAACAGGATTAGATACCCTGGTAGTCCACGCCCTAA
+
GGGGGGGGGGGGGGGGGGGGFGGGGGGGFGGGGGGGGGGGGGGGGGFGGGGGGGGGGGGGGGGGGGGGGFGGGGGGGGGGGGGGGGGFGFGGGGGGGGGGGGGGGGFGFCGGFGGGFGGGGGEFGFGFGGGGGGGGGGGGGGGGGGGGGGGGGGGGGGGGGGGGGGGGGGGGGGGFGGGGGGFFG9FEEDGGFEGGGGCEEEGFFGFGGGFGC?CCCCGFFEEGGGGF9EGGGE5@CCDCGGFFF:CFGCFFF?4C7FFBGCEGFFGFBFFAFFFF>:E><C
@M02352:288:000000000-CKWC8:1:1101:12606:21502 1:N:0:TAGCGCTC+CTAAGCCT
TACGGAGGGTCCGAGCGTTAATCGGAATTACTGGGCGTAAAGCGCACGCAGGCGGTTTGTTAAGCTAGATGTGAAAGCCCTGGGCTCAACCTGGGAATTGCATTTAGAACTGGCAGGCTAGAGTTTTGGAGAGGGGAGTGGAATTCCAGGTGTAGCGGTGAAATGCGTAGATATCTGGAGGAACATCAGTGGCGAAGGCGACTCCCTGGTCAGTAACTGACGCTCATGTGCGAAAGTGTGGGTAGCGAACAGGATTAGATACCCTGGTAGTCCACACCGTAA
+
GGGGGGGGGGGGGGGGGGGGFGGGGGGGGGGGGGGGGGGGGGGGGGGGGGGGGGG>FGGGGGGGFGGGGGGGGGGGGGGGGGGGGGGGGGGGGGGGGGGGGGGGGGGFGGGGGEGGCEGGGGFGFGGGGGGGGGGGG>FGGGGGGEGGGGGGGGGGGGGGGGGGGGGGGGGFGF9FGFGGGGGGFFGEFFGGGGGGGGGGEGG50CEGGEGFFC?EAGGG?CGGGC@FGGFGGGDFCFFGGG3<?:DDE7BFFFGG?FFFGEF6=@FFFFFFFGFB?:@BFC
@M02352:288:000000000-CKWC8:1:1101:25465:21535 1:N:0:TAGCGCTC+CTAAGCCT
TACGAGGGGTGCAAGAGTTAATCGGAATTACTGGGCGTAAAGCGTGCGTAGGTGGTTTGTTAAGCAAGATGTGAAAGCCCCGGGCTCTACCTGGGAACTGCATTTTGAACTGGCAAATTAGAGTATTGTAGAGGGTAGTGGAATTTCCAGTGTAGCGGTGAAATGCGTAGAGATTGGAAGGAACATCAGTGGCGAAGGAGGCTACCTGGACAAATACTGACACTGAGGCACGAAAGCGTGGGGAGTAAACAGGAATAGATAACATGGTAGTCTACGCCGTAA
+
G9<CCFCF7,@C@<F,,,696C6CF,@FGF@<C@EFE@:,-CFG?=CF6,@:CEFG7FFGGAFGF9FDGGGFFEFGGBF<CFG@+++,:5EF<CGGG<DF,?9?,CE7?FFFF8>=F,,3B,>C@,FEGGGGGGD@<FFGGGGFFCGFFGCEFGCCCFC@FGGFEDGGEG>FFGFFEFGG7CFC8<:CFFGD5:CCGE*;CE:84?+BFGF6CC7C+<C?++3CFGGG57<CEC5.2**/:C>:>.6*<:7<B?*97FD?9+2*09D@AFA2*2/3137(//
@M02352:288:000000000-CKWC8:1:1101:23447:21540 1:N:0:TAGCGCTC+CTAAGCCT
TACGGAGGGTGCAAGCGTTAATCGGAATTACTGGGCGTAAAGCGCGCGTAGGCGGTTACATAAGTTGGAAGTGAAAGCCCCGGGCTCAACCTGGGAACTGCTTTCAAAACTGTGTGACTAGAGTGCAGCAGAGGATAGTGGAATTTCTAGTGTAGCGGTGAAATGCGTAGATATTAGAAGGAACACCAGTGGCGAAGGCGACTGTCTGGGCTGACACTGACGCTGAGGTGCGAAAGCGTGGGGAGCAAACAGGATTAGATACCCTGGTAGTCCACGCCGTAA
+
GFFFGGGGGGGFFFGGGGGGGGGFFGDGGGGGGGGGFFEEFGFFCFFFFGGGGGGGCEBFFFGFFFGGGFGFGGGGGEFDGGGGGGGFFFGGGGGGGFGGGGGGFDFGGDFGGGFGGFGGGGGGGGGGGGGGGGGFGGGGGGGGGFGGGGGGGGGGGGGGGGGGGFGECGGFGGGGGGGGGGGGFGGFGFGGGGGGGGCGEEGGGGGGGGGGGFCECFGGGGGGEDGGGGGGEGDE4EGGGGFFFDGGFD@FFFFF>FFFF<A*?>FFDFD<B>9?1:79D7
@M02352:288:000000000-CKWC8:1:1101:21884:21561 1:N:0:TAGCGCTC+CTAAGCCT
TACGGAGGGTCCGAGCGTTAATCGGAATTACTGGGCGTAAAGCGCGCGTAGGTGGATTGGTCAGTCAGATGTGAAAGCCCAGGGCTCAACCTTGGAACTGCACCTGATACTGCCAGTCTAGAATACGGTAGAGGGTAGTGGAATTTCCTGTGTAGCGGTGAAATGCGTAGATATAGGAAGGAACACCAGTGGCGAAGGCGACTACCTGGACCGATATTGACACTGAGGTGCGAAAGCGTGGGGAGCAAACAGGATTAGATACCCTGGTAGTCCACGCCGTAA
+
GGGGGGGGG:CE@FGGGGGD7FGGGGGGGGGGGGGGGGGGGGGGGGGGGGGG,FGGGF8FFFFGGGFEFFGGGGGGFGGGGGGGGGGGGGGGGFFGFDFFGG>,:BD=F=FDF,=FGGGCFC>FFGGGGGGGFGC:FGGGGGGGGFFFAFGGGGG9FEGGGGGGGFEGGGGGGGCGGFFGEGGGGGGFGGGGGGGGGGFEEEEGGGGGGG4EGEEGGGGGGGGGFCFFGGGGGGDF4EDGGGF?F>FFGGFFBBGG?FDFGGCG@FGFFFF<@CF(44>BGC
@M02352:288:000000000-CKWC8:1:1101:25583:21618 1:N:0:TAGCGCTC+CTAAGCCT
TACGAGGGGTGCAAGCGTTAATCGGAATTACTGGGCGTAAAGCGTGCGTAGGTGGTTTGTTAAGCAAGATGTGAAAGCCCCGGGCTCAACCTGGGAACTGCATTTTGAACTGGCAAACTAGAGTATTGTAGAGGGTAGTGGAATTTCCAGTGTAGCGGTGAAATGCGTAGAGATTGGAAGGAACATCAGTGGCGAAGGCGGCTACCTGGACAAATACTGACACTGAGGCACGAAAGCGTGGGGAGCAAACAGTATTAGATACCCTGGTAGTCCACGCCGTAA
+
GGGGFGEFEGGGGGGFGGGGGGAD@EGGGFGGGGGGGFECFGGGGGGGEGGGGGGGGGGGGFFGFAFGGGGGCFFGGGGGGGGGCGGCEDA@EFGGGGGGDDADFGGGFGFGGFFGF@FBFFGFFGCFFFFEFFGG@FFGGCCGGF,@ACDFGC>D<CFDGGFGGGGGG>EGGGGG,BEFGGGGGGF;CFGGGGGGDGGE*?5CFFGGGGFFGFGGGG7<@CFC9>68C5C>58>>>7>5?E>193D46957)6:?BFAFGA<7?4<FFFFFFC4:(1)-17
@M02352:288:000000000-CKWC8:1:1101:5610:21687 1:N:0:TAGCGATC+CTAAGCCT
TACGGAGGGGGTTAGCGTTGTTCGGAATTACTGGGCGTAAAGCGTACGTAGGCGGATTGGAAAGTTGGGGGTGAAATCCCAGGGCTCAACCCTGGAACTGCCTCCAAAACTATCAGTCTAGAGTTCGAGAGAGGTGAGTGGAATTCCAAGTGTAGAGGTGAAATTCGTAGATATTTGGAGGAACACCAGTGGCGAAGGCGGCTCACTGGCTCGATACTGACGCTGAGGTACGAAAGTGTGGGGAGCAAACAGGATTAGATACCCTGGTAGTCCACACCGTAA
+
GGGGGFGGGGGFFFGGGGGGGGGGGGGGGGGGGGGGGEGGGGGGGGGGGGGGGGGGGGG@FCGFGGGGGEGFGGGGGGGGGGGGGFGGGGGGGGGGGGGGGGGGGGGGGGGGGGGGGGFGGGGGGGGGGGGGGGGGGGGGGGGGGGGGGGGGGGGGGGGGGGGCFGGGGGGGGGGGGGGGGGGGGGGGGGGGGGGGGGGGGGGGGGGGGGGGGGGGGGGGGGGEGGGGGGG<CFG>:FGFGGFBFDGGFGFF6:D>>FAFFC64?FGF<=<)7CFBF?FFGD
@M02352:288:000000000-CKWC8:1:1101:15690:21696 1:N:0:TAGCGCTC+CTAAGCCT
TACGGAGGATCCAAGCGTTATCCGGAATCATTGGGTTTAAAGGGTCCGCAGGCGGTTGTTTAAGTCAGAGGTGAAAGTTTGCAGCTCAACTGTAAAATTGCCTTTGATACTGAATAACTTGAGTTATGATGAAGTGGTTAGAATATGTAGTGTAGCGGTGAAATGCATAGATATTACATAGAATACCGATTGCGAAGGCAGATCACTAATTATATACTGACGCTGAGGGACGAAAGCGTGGGGAGCGAACAGGATTAGATACCCTGGTAGTCCACGCCGTAA
+
GGGGGGGGGGGGGGGGGGGGGGGGGGGGGGGGGGGFGGGGGGGGGGGGGGGGGGGGGGGGGGGGGGGGFGFGGGGGGGGGGGGGGFFGGGGGGGDCFFFGFGGGGGGGGGGGGGGEGGGGGGGGGGGGGGGFEGGGGGGGGGGGGGGGGGGGGGGGGGGGGGGGGGGGGGGGGGGGGGGGGGGGGGGGGGGGGGGGGGGGEGGGGGGGGGGGGGFGGGG?FGCGGDFEGGGGGGGFGGGGGGFFFFGGGGFFFFGGFF<FFFCGFFGFFFFFFGFFFFFFGC
@M02352:288:000000000-CKWC8:1:1101:14483:21696 1:N:0:TAGCGCTC+CTAAGCCT
TACGAGGGGTGCAAGCGTTAATCGGAATTACTGGGCGTAAAGCGTTCGTAGGCGGTTTGTTAAGCAAGATGTGAAAGCCCAGGGCTCAACCTTGGAACTGCATTTTGAACTGGCAAACTAGAGTACTGTAGAGGGTGGTGGAATTTCCAGTGTAGCGGTGAAATGCGTAGAGATTGGAAGGAACATCAGTGGCGAAGGCGGCCACCTGGACAGATACTGACGCTGAGGAACGAAAGCGTGGGGAGCGAACAGGATTAGATACCCTGGTAGTCCACGCCGTAA
+
GGGGGGGGGGGGGGGGGGGGGGGGGGGGGGGGGGGGGGGGGGGGGGGGGGGGGGGGGGGGGGGGGGGGGGGGGGGGGGGGGGGGGGGGGGGGGGGGGGGGGGGGGGAFGGGGGGFGGGGGGGGGGGGGGGGGGGGGGGGGGGGGGGGGGGGGGGGGGGGGGGGGGGGGGGGGGGGGGGGGGGGGGGGGGGGGGGGGGGGGGGGGGGGGGFGGGFFGGGEGGGGGGGGGGGGGGGGFGGGGGGFFFFGGCDFFFFGGFFFFGGGGFFGFBFFFFGFFFFFFGG
@M02352:288:000000000-CKWC8:1:1101:6184:21730 1:N:0:TAGCGCTC+CTAAGCCT
TACGAGGGGTGCAAGCGTTAATCGGAATTACTGGGCGTAAAGCGTGCGTAGGTGGTTTGTTAAGCAAGATGTGAAAGCCCCGGGCTCAACCTGGGAACTGCATTTTGAACTGGCAAACTAGAGTATTGTAGAGGGTAGTGGAATTTCCAGTGTAGCGGTGAAATGCGTAGAGATTGGAAGGAACATCAGTGGCGAAGGCGGCTACCTGGACAAATACTGACACTGAGGCACGAAAGCGTGGGGAGCAAACAGGATTAGATACCCTGGTAGTCCACGCCGTAA
+
GGGGFFGGGGGGGGGGGGGG,EFGGGGGGGGGGGGGGGGGGGGGGGGGGGGGFGGGGGGGGGGGGGGGGGGGGGGGGGGGGGGGGGGGGGGGGGGGGGGGGGGGGGGGGGGGGGGGGFGGGGGGGGGGGGGGGGGGGGGGGGGGGGGGGFGFG<FFFDGEFGCGGGGGGGGGGGFGGGGGGGFGGGFFDGGGGGCEGGGEGGGGGGGGGGGFGGGGGGGFGGGGECEGGGGGGGGFGGGGG=>1;EGFGC@FF?GGF@9FCGGGFFGF<?AFFGFFFFDFGD
@M02352:288:000000000-CKWC8:1:1101:10171:21741 1:N:0:TAGCGCTC+CTAAGCCT
TACGGAGGGGGTTAGCGTTGTTCGGAATTACTGGGCGTAAAGCGTACGTAGGCGGATTGGAAAGTTGGGGGTGAAATCCCAGGGCTCAACCCTGGAACTGCCTCCAAAACTATCAGTCTAGAGTTCGAGAGAGGTGAGTGGAATTCCAAGTGTAGAGGTGAAATTCGTAGATATTTGGAGGAACACCAGTGGCGAAGGCGGCTCACTGGCTCGATACTGACGCTGAGGTACGAAAGTGTGGGGAGCAAACAGGATTAGATACCCTGGTAGTCCACACCGTAA
+
GGGGGEGGGGGGGGGGGGGEGGGGGGGGGGGGGGGGGGGGGGGGGGGGGGGGGGGGGGGGFFFGGGGGGGGGGGGGGGGGGGGGGGGGGGGGGGGGGGGGGGGGGGGGGGGGGGGGGGGGGGGGGGGGGGGGGGGGGGGGGGFGGGGGGGFGGGGGGGGGGGGGGGGGGGGFGGGGGGGGGGGGGGGGGGGGGGGGGGGGGGGGGGGGGGGGGGGGGGGGGGGGGGGGGGGGGGGFGGGFEGFBFEGFGGFFFFGGFFFFGGFGFFCFAFFFFGFFFFFFGG
@M02352:288:000000000-CKWC8:1:1101:16981:21758 1:N:0:TAGCGCTC+CTAAGCCT
TACGGAGGGTGCAAGCGTTAATCGGAATTACTGGGCGTAAAGCGCACGTAGGTGGTTTGTTAAGTTGGATGTGAAAGCCCAGGGCTCAACCTTGGAACTGCATTCAAAACTGGCGAACTAGAGTATGGTAGAGGTGAGTGGAATTTCCTGTGTAGCGGTGAAATGCGTAGAGATGGGAAGGAACATCGGTGGCGAAGGCGACTCACTGGACCAATACTGACACTGAGGTGCGAAAGCGTGGGTAGCAAACAGGATTAGATACCCTGGTAGTCCACGCCGTAA
+
GGGGGFGGGGGGGGGGGGGGGGGGGGGGGGGGGGGGGGGGGGGGGGGGGGGGGGGFGGGGGGGGGGGGGGGGGGGGGGGGGGGGGGGGGGGGGGGGGGGGGGGGGGGGGGGGFGGGGGGGGGGGGGGGGGGGGGGGGGGGGGGGGGGGGGGGGGGGGGGGGGGGGGGGGGGGFGGGGGGGGGGGGGGGDFGGGGGGGGGGGGGGGGGGGGGGGGGGGC99FGGGGGGGGGGGGGGFGDDEGE@AFFFGGGFFBFGGFFFFGGGGFFGFAFFFFGFFF?F>GG
@M02352:288:000000000-CKWC8:1:1101:7946:21806 1:N:0:TAGCGCTC+CTAAGCCT
TACGAGGGGTGCAAGCGTTAATCGGAATTACTGGGCGTAAAGCGTGCGTAGGTGGTTTGTTAAGCAAGATGTGAAAGCCCCGGGCTCAACCTGGGAACTGCATTTTGAACTGGCAAACTAGAGTATTGTAGAGGGTAGTGGAATTTCCAGTGTAGCGGTGAAATGCGTAGAGATTGGAAGGAACATCAGTGGCGAAGGCGGCTACCTGGACAAATACTGACACTGAGGCACGAAAGCGTGGGGAGCAAACAGGATTAGATACCCTGGTAGTCCACGCCGTAA
+
GGGGDFGGGGFGGGGGGGGG8FFFGGGGGGGGGGGGGGGGGGGGGGGGGGGGGGGGGGGGGGGGGGGGGGGGGGGGGGFFGEGGGGGGGGGFGGGGGGGGGGGGGGFEFFGFGGFGFGGFGGGGGGGGGDGFGGEFFGGGGGGGGGGGGGGGGGGGCGGGGGGGGGGGGEEFGFGFGGGFGGGGFCFC@FGFGG@EGGGGGG=8FGGGGGG<F6CFFGGGGGGFCCEGGGGGGGDBCEGGGDD09BGG+>FFFFDGFFFFGGGG?F3FDFFFBGF?>3>>GG
@M02352:288:000000000-CKWC8:1:1101:7929:21811 1:N:0:TAGCGCTC+CTAAGCCT
TACGAGGGGTGCAAGCGTTATTCGGAATTACTGGGCGTAAAGCGTGCGTAGGCGGTTTGTTAAGCAAGATGTGAAAGCCCCGGGCTCAACCTGGGAACTGCATTTTGAACTGGCAAACTAGAGTATTGTAGAGGGTAGTGGAATTTCCAGTGTAGCGGTGAAATGCGTAGAGATTGGAAGGAACATCAGTGGCGAAGGCGGCTACCTGGACAAATACTGACACTGAGGCACGAAAGCGTGGGGAGCAAACAGGATTAGATACCCTGGTAGTCCACGCCGTAA
+
GFGGDEGGDFGGGFGGGGGG8@FFGECFGGFGFGGGGGGGGGGGEEGGEGGG,CFGCGEFGCGGC<EGGGGGGGGGGGGDGCDFGEGGGGG8FFFGFGGGGGGGGGGDGFGGGG@FGGGGGFGGC9EFFGGGGGGGGGGGGGGGFFG;@DGGGGFGGGGGGGGGGGGGDECBFFFGGF?F7FGGG:FGGGGGGGGGGGGDGGGG?FFFFFFGGC:CGGGGG6?FGG?F5EGGECDEG5CCEEF:BFFFCD@?<<GGBF2@FGFF=@FFA/<BFGFFFFFFGD
@M02352:288:000000000-CKWC8:1:1101:26068:21877 1:N:0:TAGCGCTC+CTAAGCCT
TACGGAGGATCCAAGCGTTATCCGGAATCATTGGGTTTAAAGGGTCCGTAGGCGGGTCTGTAAGTCAGTGGTGAAAGTTTACGGCTCAACCGTGAAATTGCCATTGATACTGCAGGTCTTGAATTAGTATGAAGTGGTTAGAATAAGTAGTGTAGCGGTGAAATGCATAGATATTACTTAGAATACCGATTGCGAAGGCAGATCACTAATACTATATTGACGCTAAGGGACGAAAGCGTGGGTAGCGAACAGGATTAGATACCCTGGTAGTCCACGCCGTAA
+
GGGFGGGE@FFGFGG?C@CGGGGGGC@FG<EEEEFFFFGFEFGGGGGGEGGGGGGGGEGGGGFGGGCGFGGGGGGGGGFGGGGEF>BFGFGGGGGFFGGGGGGGFGGGGDGFGGGGGGGGGGFGGGGF<FCF9<@FGCGCF<@AD<CGCFGGGGGGCFFEGGGGGGFGGFGGGFGGGGGGGGECCFGGGGGGGGGGGGGGGFFCFFCC6FF7EEFGGGGFFEEG=DGCFGCGDGD3C=CEDCEA?FGG=DFFFFGGFFFFFGCF4>FFFFBFFGFF04@BDC
@M02352:288:000000000-CKWC8:1:1101:7310:21906 1:N:0:TAGCGCTC+CTAAGCCT
TACAGAGGGTGCAAGCGTTAATCGGAATTACTGGGCGTAAAGCGCGCGTAGGTGGTTTGTTAAGTCGGATGTGAAAGCCCAGGGCTCAACCTTGGAATTGCACCCGATACTGGCAGGCTAGAGTACGATAGAGGAGTGTGGAATTTCCTGTGTAGCGGTGAAATGCGTAGATATAGGAAGGAACATCAGTGGTGAAGGCGACACTCTGGATTGATACTGACACTGAGGTGCGAAAGCGTGGGGAGCAAACAGGATTAGATACCCTGGTAGTCCACGCCGTAA
+
GGGGGGGGGGGGGGGGGGGG,FGGGGGGGGGGGGGGGGGGGGGGGGGGGGGGFGGFGGGGGGGGGGGGGGGGGGGGGGFGGGGGGGGGGGGGGGGGGGGGGGGGGGGGGGGGGGGGGGGGGGGGGGGGGEGGGGFGGGGGGGGFGGGGGGGGGGGGGGFGGGGGGGGGGGGCGGGGGGGGGGGGGFGGGGGGFFEGGGGGGGGGGGCFGFCCFGGGGGGGGGGGGGGGGGGGGGGEGGGGGGFBFEGGGGFFFFGGFFFFGGGG@FD?AFFFFGFBBFFFGG
@M02352:288:000000000-CKWC8:1:1101:12086:21961 1:N:0:TAGCGCTC+CTAAGCCT
TACGAGGGGTGCAAGCGTTAATCGGAATTACTGGGCGTAAAGCGTGCGTAGGTGGTTTGTTAAGCAAGATGTGAAAGCCCCGGGCTCAACCTGGGAACTGCATTTTGAACTGGCAAACTAGAGTATTGTAGAGGGTAGTGGAATTTCCAGTGTAGCGGTGAAATGCGTAGAGATTGGAAGGAACATCAGTGGCGAAGGCGGCTACCTGGACAAATACTGACACTGAGGCACGAAAGCGTGGGGAGCAAACAGGATTAGATACCCTGGTAGTCCACGCCGTAA
+
GGGGFFGGGGGGGGGGGGGGGGGGGGGGGGGGGGGGGFGGGGGGGGGGFGGGFGGFGGGGGGGGGGGGGGGGGGGGGGGGGGGGGGGGGGGGGGGGGGGGGGGGGGGGGGGGGGGGGGGGGFGGGGGGGGGGGGGGGGGGGGGGGGGGGGGGGGGGGGGGGGGGGGGGGGGGFEGGGGGGGGGGGGGGGGGGGGGGGGGGGGGGGGGGGGGGGGGGGGGGGGGGGGGGGGGGGGGEGGGGGGFFFFGGGGFFFFDG?FAFGGFGFFGFFFFFFGF<BFFFGG
@M02352:288:000000000-CKWC8:1:1101:12097:21975 1:N:0:TAGCGCTC+CTAAGCCT
TACGAGGGGTGCAAGCGTTAATCGGAATTACTGGGCGTAAAGCGTGCGTAGGTGGTTTGTTAAGCAAGATGTGAAAGCCCCGGGCTCAACCTGGGAACTGCATTTTGAACTGGCAAACTAGAGTATTGTAGAGGGTAGTGGAATTTCCAGTGTAGCGGTGAAATGCGTAGAGATTGGAAGGAACATCAGTGGCGAAGGCGGCTACCTGGACAAATACTGACACTGAGGCACGAAAGCGTGGGGAGCAAACAGGATTAGATACCCTGGTAGTCCACGCCGTAA
+
GGGGCEGGGGGGGGGGGGGGGCGGGGGGGGGGGGGGGGGGGGGGGGGGFGGGCFFCFGGGGGGGGGGGGGGCGGGGFGGGGGGGGGGGGGGGGGGGGGGGGGGGGGGGGGGGGGGGDFGGGGDFFGGGGGGGGGCFGGGGGGGFGGGGGGGGGFGGGGGGGGGGGGECEGGGFCF9FGGGGGGGGGGGGGGGGDGGGGGGGGGGGFGGCGGGGGGFCFGCFFFGFGGGGGGDG5CBGG3EGGFFBFG4FFFFFBGGFFFFGGF79<<?ABBF?FF?18B9DC
@M02352:288:000000000-CKWC8:1:1101:20702:22098 1:N:0:TAGCGCTC+CTAAGCCT
TACGGAGGGTGCAAGCGTTAATCGGAATTACTGGGCGTAAAGCGCACGTAGGTGGTTTGTTAAGTTGGATGTGAAAGCCCAGGGCTCAACCTTGGAACTGCATTCAAAACTGGCGAACTAGAGTATGGTAGAGGTGAGTGGAATTTCCTGTGTAGCGGTGAAATGCGTAGAGATGGGAAGGAACATCAGTGGCGAAGGCGACTCACTGGACCAATACTGACACTGAGGTGCGAAAGCGTGGGTAGCAAACAGGATTAGATACCCTGGTAGTCCACGCCGTAA
+
GGGGGGGGGGGGGGGGGGGGFGGGGGGGGGGGGGGGGGGGGGGGGGGGGFGGGGGGGGGGGGGGGGGGGGGGGGGGGGGGGGGGGGGGGGGGGGGGGGGGGGGGGGGGGGGGGGGGGGGGGGCEFEFGGFGGGGFGGGGGGGGGGGGGGGGGGGGGGGGGFGGGGGGGGGGGD@FFGGGGGGGGGFEGGGGGGGGG5EDGGGGGGGGFDFGGGGGFECCA8CEC?GGGGGGGGGD>F5DGGD3<?FGGGGFFB<<D?FAFCCFGF:FFFFFFFGFFFBD6C>
@M02352:288:000000000-CKWC8:1:1101:25482:22134 1:N:0:TAGCGCTC+CTAAGCCT
TACAGAGGGTGCAAGCGTTAATCGGAATTACTGGGCGTAAAGCGCGCGTAGGTGGTTTGTTAAGTCGGATGTGAAAGCCCAGGGCTCAACCTTGGAATTGCACCCGATACTGGCAGGCTAGAGTACGATAGAGGAGTGTGGAATTTCCTGTGTAGCGGTGAAATGCGTAGATATAGGAAGGAACATCAGTGGCGAAGGCGACACTCTGGATTGATACTGACACTGAGGTGCGAAAGCGTGGGGAGCAAACAGGATTAGATACCCTGGTAGTCCACGCCGTAA
+
GGGCFGGGEGGGGGGGGGGGGGGGGGGGGGGGGGGGGGGGGGFEEEGGGGGG?FGCEGGGGGGGGGGGGGGGGGGGGFGGGGGFGGGFGGFGGFGGGFFGGGG<FEGEGGGGGFDGGGGDFFGGGGGDFGGGGGGCDFGGGGCGGGFAFGGDGFGGGGEFGFGGGGGGGDECGGFFFGGGGGGGFGGGGGGGGDGGGGGGGGGE6:FFGFG9>ECCCCFGGGGC@FGGFGGCGGDBFEDEEE>19BFGFG>F<0CGBFFFGGGGF>G469-6=C=19:B;DD
@M02352:288:000000000-CKWC8:1:1101:18207:22233 1:N:0:TAGCGCTC+CTAAGCCT
TACGAGGGGTGCAAGCGTTAATCGGAATTACTGGGCGTAAAGCGTGCGTAGGTGGTTTGTTAAGCAAGATGTGAAAGCCCCGGGCTCAACCTGGGAACTGCATTTTGAACTGGCAAACTAGAGTATTGTAGAGGGTAGTGGAATTTCCAGTGTAGCGGTGAAATGCGTAGAGATTGGAAGGAACATCAGTGGCGAAGGCGGCTACCTGGACAAATACTGACACTGAGGCACGAAAGCGTGGGGAGCAAACAGGATTAGATACCCTGGTAGTCCACGCCGTAA
+
GGGGCFGGGGGGGGGGGGGGGGGGGGGGGGGGGGGGGGEGGGGGGGGGEGGGFGGFGGGGGGGGGGGGGGGGGGGGGGGGGGGGGGGGGGGGGGGGGGGGGGGGGGGGGGGGGGGFGGGGGFFGGGGGGGGGGGGGFGGGGGGGGGGGGGGGGGGGGGGGGGGGGGGGGGGGGCFFGGGGGGGGGGGGGGGGGDGGGGGGGGGGGGGGGGGGFGGGGGGGGGGGGGGGFGGGGGGFFGGGGGFFFFGGGGFFBBFFBFFFGGGGFFGFFFFFFGFBF0>;GG
@M02352:288:000000000-CKWC8:1:1101:15097:22276 1:N:0:TAGCGCTC+CTAAGCCT
TACGGAGGGGGTTAGCGTTGTTCGGAATTACTGGGCGTAAAGCGCACGTAGGCGGATCAGAAAGTATAGGGTGAAATCCCAGGGCTCAACCCTGGAACTGCCTTATAAACTCCTGGTCTTGAGTTCGAGAGAGGTGAGTGGAATTCCGAGTGTAGAGGTGAAATTCGTAGATATTCGGAGGAACACCAGTGGCGAAGGCGGCTCACTGGCTCGATACTGACGCTGAGGTGCGAAAGTGTGGGGAGCAAACAGGATTAGATACCCTGGTAGTCCACACCGTAA
+
GGGGGFGGGGGFGGGGGGGGGGGGGGGGGGGGGGGGGGGGGGGGGGGGGGGGGGGGGGGGGGGGGGGGGGGGGGGGGGGGGGGGGGGGGGGGGGGGGGGGGGGGGGGEGGGGGGGGGGGGGGGGGGGGGGGGGGGGGGGGGGGGGGGGGGGGGGGGGGGGGGGGGGGGGGGGGGGGGGGGGGGGGGGGGGGGGGGGGGGGGGDGGGGGGGGGGGFGGGGGGGGGGGGGFGGGGEGFGGGGGG@39>GGFGFF8:FG?FF?FGGD?F<64825*:9:48>BDD
@M02352:288:000000000-CKWC8:1:1101:6958:22280 1:N:0:TAGCGCTC+CTAAGGCT
TACGGAGGGTGCAAACGTTGTTCGGAATCATTGGGCGTAAAGGGCTCGCAGGCTGTTCGGCAGGTCGGGTGTGAAATCCCGGGGCTCAACCCCGGAATTGCGCTCGAAACCTTCGAACTTGAGTTATTGAGGGAGAGGTAGAATTCCTGGTGTAGAGGTGAAATTCGTAGATATCAGGAGGAATACCGGCGGCGAAGGCGACCTCTTGGCAGTTAACTGACGCTGAGGAGCGAAAGCGTGGGGAGCAAACAGGATTAGATACCCTGGTAGTCCACGCCGTAA
+
GAFGGEGGGGGGGGCGGGG8F,ECGGEGGGGGGGGF+CEGGGGG>8FFEEEGGGGD<C?++C>FGGCEGFFGGGGGGGGG>44FEGGFFG,+:FGGGCFFGDDG@CECFF>,@F:*3FFGGGGFFG,@?,?@CFFCEFGFFFCC@FEFGGFGGGFFE7<FGEFF+<*?CFEFFC+?+2+*=CEFFGFE*:*:CE8>EGGECECC6FF@++2*0+<CGGGGCCEGGG5;619DCGGEC57>EC>:>F*7FGFF?FGC<FAFGGGF=5*?)/5>=G*:>FFFC>
@M02352:288:000000000-CKWC8:1:1101:18163:22302 1:N:0:TAGCGCTC+CTAAGCCT
TACGGAGGGTCCAAGCGTTATCCGGAATTATTGGGTTTAAAGGGTCCGTAGGTGGTTTATTAAGTCAGGGGTGAAATTCCGCGGCTCAACCTTAGAACTGCACTTGACACTGGCTGTCTTGAATTTGTGAGAAGTGGTTAGAATATGTCGTGTAGCGGTGAAATGCATAGATATAACATAGAATACCAATTGCGAAGGCGGCTAACTAACATTATACTGACACTGATGTCCGAAAGCGTGGTGAGCGAACCGGTTTGAATACCCTGCTACTCCACGCCGTAA
+
FFGDGGGG+B,;<@FD:BB:8@FC:,6:6C@,<6F,,866:C,8,CC:C@FGGCC6C,,<69C<F,6?F,=FG7EA,,<B,?:F@FGG=F,=<BEF,:55,B,:,,,,<88,=B<>C=9@8,,3,,,C,33,,@3,3,@E<F,=73,,,,:+@@,,3@>*@D,>,>,,5<C@;,,,2;;BC,?,3>FBF:3<C5CEBE5***::,+3BFCC++?CC+?B?:+3CF7C:++:DD*10*CDC8/.).//9E)))-(9*(*)9+0<C4@*?2*.)967661>17<
@M02352:288:000000000-CKWC8:1:1101:20148:22376 1:N:0:TAGCGCTC+CTAAGCCT
TACGAGGGTGCAAGCGTTAATCGGAATTACTGGGCGTAAAGCGTGCGTAGGTGGTTTGTTAAGCAAGATGTGAAAGCCCCGGGCTCAACCTGGGAACTGCATTTTGAACTGGCAAACTAGAGTATTGTAGAGGGTAGTGGAATTTCCAGTGTAGCGGTGAAATGCGTAGAGATTGGAAGGAACATCAGTGGCGAAGGCGGCTACCTGGACAAATACTGACACTGAGGCACGAAAGCGTGGGGAGCAAACAGGATTAGATACCCTGGTAGTCCACGCCGTAAA
+
GGGGGGGGGGGGGGGGFGGGGGGGGGGGGGGGGGGGGGGGGGGGGGGGGGEFGGGGGGGGGGGGGGGGGGGGGGGEFFFGGGGGDFFFFGGGGGGGGGGGGGGGGGGGGGGGGGGGGGGGGGG9FFFGGGDGGGGGGGGGGGGGGFFGGGGGGGGGDGGGGGGGGGGGEEGFGGGFGGGGGGGGGGFFGGGGDDGGEGGGGGGGGGGCFGFFGFGFGGGGGGGGGGGGGGGGGGGFGGGGEEFFFFDGCFF@0>FD<FFFCCGGFF77>?94@4>939B?DF
@M02352:288:000000000-CKWC8:1:1101:11011:22393 1:N:0:TAGCGCTC+CTAAGCCT
TACGGAGGGTGCAAGCGTTACTCGGAATCACTGGGCGTAAAGAGCGTGTAGGCGGGTTTGTAAGTTTGAAGTGAAATCCAATGGCTCAACCATTGAACTGCTTTGAAAACTGCTTACCTAGAATATGGGAGAGGTAGATGGAATTTCTGGTGTAGGGGTAAAATCCGTAGAGATCAGAAGGAATACCGATTGCGAAGGCGATCTACTGGAACATTATTGACGCTGAGACGCGAAAGCGTGGGGAGCAAACAGGATTAGATACCCTGGTAGTCCACGCCCTAA
+
GGGGGGGGGGGGGGGGGGGGGGGGGGGGEGGGGGGGGGGGGGGGGGFFEGGGGGGEFGGGFFCFFFGGGGGGGGGGGGGGGCFGGGFGGGGGGGGGGGGGGGGGFGFGGGGGGGGGFGGGGGCCFCFGGGGEFGGGGGFFGGGGGGGGGGGGGGGGGGGGGGGGGGGGGGGGGGGGGGGGGGFFFFGGGGGGGGGGGGGGGGGGGGGGGGGGGGFGGGGGGGCEGGGGGGGGE8DBGGGGGGFFFFGGGGFFF?GGFFFFGGGGFFGFAFFFBFFB>FFFGG
@M02352:288:000000000-CKWC8:1:1101:13543:22450 1:N:0:TAGCGCTC+CTAAGCCT
TACGAGGGGTGCAAGCGTTAATCGGAATTACTGGGCGTAAAGCGTGCGTAGGTGGTTTGTTAAGCAAGATGTGAAAGCCCCGGGCTCAACCTGGGAACTGCATTTTGAACTGGCAAACTAGAGTATTGTAGAGGGTAGTGGAATTTCCAGTGTAGCGGTGAAATGCGTAGAGATTGGAAGGAACATCAGTGGCGAAGGCGGCTACCTGGACAAATACTGACACTGAGGCACGAAAGCGTGGGGAGCAAACAGGATTAGATACCCTGGTAGTCCACGCCGTAA
+
GGGGFGGGGGGGGGGGGGGEGGGGGGGGGGGGGGGGGGGGGGGGGGGGGGGGGGGFGGGGGGFGGGGGGGGGGGGGGGGGGGGGGGGGGGGGGGGGGGGGGGGGGGGGGGGGGGGGGGGGGGGGGGGGGGGGGGGGGGGGGGGGGGGGGGGGGGGGGGGGGFGGGGGGGGGDFFFFFFCFGGGGGGGGGGGGGGGGGGGGGGDEFGGGGGGFGGGGGGGGGGGGCCGGGGGGGGGFGGD5CGEF;DGGGGFF?:GD<6<FGGCDFFGFAFFBFGFFFF)(9C
@M02352:288:000000000-CKWC8:1:1101:16965:22480 1:N:0:TAGCGCTC+CTAAGCCT
TACGGAGGGTCCGAGCGTTAATCGGAATTACTGGGCGTAAAGCGCACGCAGGCGGTTTGTTAAGCTAGATGTGAAAGCCCTGGGCTCAACCTGGGAATTGCATTTAGAACTGGCAGGCTAGAGTTTTGGAGAGGGGAGTGGAATTCCAGGTGTAGCGGTGAAATGCGTAGATATCTGGAGGAACATCAGTGGCGAAGGCGGCTACCTGGACAAATACTGACACTCAGGCACGAAAGCGTGGGGAGCAAACAGGATTAGATACCCTGGTAGTCCACGCCGTAA
+
GGGGGGGGGGDGGGGGGGGFFGGGGGGGGGGGGGGGGGGGGGGGGGGGGGGGGGGEGGGGGGGCGGGGGGGGGGGGGGGGGGGGGGGGGGGGGGGGD<F9FGGGGGGGGGGGFGGEEGGG8FGGCCFEGGCFGGGGG>CDGGCGDGGGGFCDF7>CEGFEGGGFDF@CGGGGGGGGGGGGGG@FFGFF9FGEECEGGGGGGGG5;FFGGGGFGG7C:?7+8+CF*9+:C7FGE55DFDGGDE)8279F?FFFFFGD>FA=CFGG@F3?<F2:7:=49859<D
@M02352:288:000000000-CKWC8:1:1101:13972:22528 1:N:0:TAGCGCTC+CTAAGCCT
TACAGAGGGTGCAAGCGTTAATCGGAATTACTGGGCGTAAAGCGCGCGTAGGTGGTTTGTTAAGTCGGATGTGAAAGCCCAGGGCTCAACCTTGGAATTGCACCCGATACTGGCAGGCTAGAGTACGATAGAGGAGTGTGGAATTTCCTGTGTAGCGGTGAAATGCGTAGATATAGGAAGGAACATCAGTGGCGAAGGCGACACTCTGGATTGATACTGACACTGAGGTGCGAAAGCGTGGGGAGCAAACAGGATTAGATACCCTGGTAGTCCACGCCGTAA
+
GGGGGGGGGGGGFGGGGGGGGGGGGGGGGGGGGGGGGGGGGGGGEFGGGGGGFGGFGGGGGGGGGGGGGGGGGGGGGGGGGGGGGGGGGGGGGGGGGGGGGGGGGGGGGGGGGGGGGGGGGGGGGGGGGGGGGGFGGGGGGGGGGGGGGGGGGGGFGGGGGGGGGGGEGGGGGGCFCFGGGGF<FFGGFGGGGDGGGGGGGGEG6FCFGGG7FGGF@EGGGGGGDFGGGGGGGGGFGGGGGGEBFFGGGG:?BBGG<?2/3AGC6<F@>FFF*76-7:F;GG
@M02352:288:000000000-CKWC8:1:1101:17081:22573 1:N:0:TAGCGCTC+CTAAGCCT
TACGGAGGGTGCGAGCGTTAATCGGAATTACTGGGCGTAAAGCGCACGCAGGCGGTTTGTTAAGCTAGATGTGAAAGCCCCGGGCTCAACCTGGGACGGTCATTTAGAACTGGCAGACAAGAGTCTTGGAGAGGGGAGTGGAATTCCAGGTGTAGCGGTGAAATGCGTAGATATCTGGAGGAACATCAGTGGCGAAGGCGACTCCCTGGCCAAAGACTGACGCTCATGTGCGAAAGTGTGGGTAGCGAACAGGATTAGATACCCTGGTAGTCCACACCGTAA
+
GGGGGGGGGGGGGGGGGGGGGGGGGGGGGGGGGGGGGGGGGGGGGGGGGGGGGGGFEGGGGGGGGGGGGGGGGGGGGGGGGGGGGGGGGGGGGDGGGGGCFGGGGGGGGFGGGGGGGGGGGGGGFFFGGGGGGGGGGGGGGGGGGGGGGGFGGGGGGGGGGCFGGGGGGGGGGGGGGGGGGGGGGGGGGGGGGGGGGGGCEEGGGGGGGGFFGGGG8:FFDG5:CDGGGGGGGGG>>FGGGGDFFFDCGGFFF?DFDFFFEF87/<DFAFFBFGFFFBFFGG
@M02352:288:000000000-CKWC8:1:1101:17252:22582 1:N:0:TAGCGCTC+CTAAGCCT
GACGAACCGTCCAAACGTTATTCGGTATCACTGGGCTTAAAGAGTTCGTAGGCGGCCAAGCAGGTCAGGTGTGAAATCCCACAGCTCAACTGTGGAACTGCGCTTGAAACCGCATGGCTTGAGGGAGATAGAGGTGAGCGGAACAGATGGTGGAGCGGTGAAATGCGTTGATATCATCTGGAACACCGGTGGCGAAAGCGGCTCACTGGATCTCTTCTGACGCTGAGGAACGAAAGCTAGGGTAGCGAACGGGATTAGATACCCCGGTAGTCCTAGCCGTAA
+
GGGGGGGGGGGGGGGGGGGGGGGGGGGGGGGGGGGGGGGGGGGGGGGGGGGGGGGGGGGGGGGGGGGGGGGGGGGGGGGGGGGGGGGGGGGGGGGGGGGGGGGGGGGGGGGGGGGGGGGGGGGGGGGGGGGGGGGGGGGGGGGGGGGGGGGGGGGGGGEGGGGGGGGGGGGGGGGGGGGGGGGGGGGGGGGGFGGGGGGGDG5EECGGGGGGGGGGGGGGGGGGDGGGEGGGGGGEFGFGGGFFF@CD51>B68CDB@)=CE@DF@<59BBFFGFFB()3CC
@M02352:288:000000000-CKWC8:1:1101:12736:22667 1:N:0:TAGCGCTC+CTAAGCCT
TACGGAGGGTCCGAGCGTTATCCGGAATCATTGGGTTTAAAGGGTCCGTAGGCGGGCAGCTAAGTCAGTGGTGAAAGTCTGCAGCTCAACTGTAGAACTGCCATTGATACTGGTTGTCTTGAATGATTGTGAAGTGGTTAGAATAAGTAGTGTAGCGGTGAAATGCATAGATATTACTTAGAATACCGATTGCGAAGGCAGATCACTAACAATGTATTGACGCTGAGGGACGAAAGCGTGGGGAGCGAACAGGATTAGATACCCTGGTAGTCCACGCCGTAA
+
GGGGGGGGGGGGGGGGGGGGGGGGGGGGGGGGGGGGGGGGGGGGGGGGGGGGGGGGGGGGGGGGGGGGGGGGGGGGGGGGGGGGGGGGGGGGGGGGGGGGGGGFGGGGFGGGGFGGGGGGGFGGGGGGGGGGGGGGGGGFGGGGGGGGGGGFGGGGGGGGGGGGGGGGGGGGGGGGGGGGGGGGGGGGGGGGGGGGGGGGGGGGGGGGGGGGFGGGGGGGGGGGGGGGGGGGGGGEGGGGGGFFFFGGGG>FFBGF?FFFGGCFF>FFBFFFFGFFF:@>DD
@M02352:288:000000000-CKWC8:1:1101:10168:22781 1:N:0:TAGCGCTC+CTAAGCCT
TACGGAGGGTGCAAGCGTTACTCGGAATCACTGGGCGTAAAGAGCGTGTAGGCGGGTTTGTAAGTTTGAAGTGAAATCCAATGGCTCAACCATTGAACTGCTTTGAAAACTGCTTACCTAGAATATGGGAGAGGTAGATGGAATTTCTGGTGTAGGGGTAAAATCCGTAGAGATCAGAAGGAATACCGATTGCGAAGGCGATCTACTGGAACATTATTGACGCTGAGACGCGAAAGCGTGGGGAGCAAACAGGATTAGATACCCTGGTAGTCCACGCCCTAA
+
GGGGGGGGGGDGGGGGGGGDGGGGGGGGGGGGGGGGGGGGGGGGFFGGGFGGGGGGGGGGGG@FGGGGGFFGGGGGGGFGGGGGGGGGGGGGFFGGGGGGGGGGFFCDFFFGGGGGGDGGGGDFGGGGGGGGGGGGGGGGGGGGGGGGGGGGGGGGGGGGGGGGGGGGGGGGGGGGFGGGGCFGFGGGGGGGGGGGGGGGGGGGGGGGGGGGGGGGFGG7<EGGGGGGGGGGGGGFGGGGGGFFFBGGGGFFFFGGBFFFFGCF?FGFAFFAFG??BBBBD>
@M02352:288:000000000-CKWC8:1:1101:20349:22841 1:N:0:TAGCGCTC+CTAAGCCT
TACGAGGGGTGCAAGCGTTAATCGGAATTACTGGGCGTAAAGCGTGCGTAGGTGGTTTGTTAAGCAAGATGTGAAAGCCCCGGGCTCAACCTGGGAACTGCATTTTGAACTGGCAAACTAGAGTATTGTAGAGGGTAGTGGAATTTCCAGTGTAGCGGTGAAATGCGTAGAGATTGGAAGGAACATCAGTGGCGAAGGCGGCTACCTGGACAAATACTGACACTGAGGCACGAAAGCGTGGGGAGCAAACAGGATTAGATACCCTGGTAGTCCACGCCGTAA
+
GGGGFGGGGGGGGGGGGGGGGGGGGGGGGGGGGGGGGGGGGGGGGGGGEGGGGGGGGGGGGGGGGGGGGGGGGGGGGGGGGGGGGGGGGGGGGGGGGGGGGGFGGGGGGGGGGGGGGGGGGGGGGGGGGGGGGGGGGGGGGGGGGGGGGGGGGGGGGGGGGGGGGGEGGDGGGGGGGGGGGGGGGGGGGGGGGGGGGGGGGGDEFGGGGGGGGGGGGGGGDFGGGGGGGGFGGGGDCGDEGGFFFBFC+1>FF?CC?@AFGG@F@FGF<=ABBF*--4BFGG
@M02352:288:000000000-CKWC8:1:1101:15355:22894 1:N:0:TAGCGCTC+CTAAGCCT
TACGAGGGGTGCAAGCGTTAATCGGAATTACTGGGCGTAAAGCGTGCGTAGGTGGTTTGTTAAGCAAGATGTGAAAGCCCCGGGCTCAACCTGGGAACTGCATTTTGAACTGGCAAACTAGAGTATTGTAGAGGGTAGTGGAATTTCCAGTGTAGCGGTGAAATGCGTAGAGATTGGAAGGAACATCAGTGGCGAAGGCGGCTACCTGGACAAATACTGACACTGAGGCACGAAAGCGTGGGGAGCAAACAGGATTAGATACCCTGGTAGTCCACGCCGTAA
+
GGGGFGGGGGGGGGGGGGGGGGGGGGGGGGGGGGGGGGGGGGGGGGGGGGGGGGGGGGGGGGGGGGGGGGGGGGGGGGGGGGGGGGGGGGGGGGGGGGGGGGGGGG<FGGGGGGGGGGGGGGFGGGGGGGGGGGGGGGGGGGGGGGGGGGGGGGGGGGGGGGGGGGGGGGDGFGGGGGGGGGGGGGGGGGGGGGGGGGGGGGGGGGGGGGGGGGGGDGGGGGGGGFFGD=DGGC<>FEDGGGF?FFGGGGFF?FGGFFBFGGEGFFGFFFFFFG??>FE9*1
@M02352:288:000000000-CKWC8:1:1101:14739:22899 1:N:0:TAGCGCTC+CTAAGCCT
TACGAGGGGTGCAAGCGTTAATCGGAATTACTGGGCGTAAAGCGTGCGTAGGTGGTTTGTTAAGCAAGATGTGAAAGCCCCGGGCTCAACCTGGGAACTGCATTTTGAACTGGCAAACTAGAGTATTGTAGAGGGTAGTGGAATTTCCAGTGTAGCGGTGAAATGCGTAGAGATTGGAAGGAACATCAGTGGCGAAGGCGGCTACCTGGACAAATACTGACACTGAGGCACGAAAGCGTGGGGAGCAAACAGGATTAGATACCCTGGTAGTCCACGCCGTAA
+
GGGGDFFGGGGGGGGGGGGGGGGGGGGGGGGGGGGGGGGGGGGGGGGGGGGGGGGGGGGGGGGGGGGGGGGGGGGGGGGGGGGGGGGGGGGGGGGGGGGGGGFGGGCEGGGGGGGGGGGGGGGGGGGGGGGGGGGGGGGGGGGGGGGFGGGGGDEFGEGGGGGGGGGGGGGGGGGGGGGGGGFGGGGGFGGGGGGGGGGGGGGGFGGGGGGGGGGGGGGGGGGGGGGGFCFDGCDDFDGGGDEFFFGGGGFFF?GGFFFFGFFF?FFFABDF@FFFFFEFGD
@M02352:288:000000000-CKWC8:1:1101:19692:22933 1:N:0:TAGCGCTC+CTAAGCCT
TACGGAGGGTCCGAGCGTTAATCGGAATTACTGGGCGTAAAGCGTGCGTAGGTGGTTTGTTAAGCAAGATGTGAAAGCCCCGGGCTCAACCTGGGAACTGCATTTTGAACTGGCAAACTAGAGTATTGTAGAGGGTAGTGGAATTTCCAGTGTAGCGGTGAAATGCGTAGAGATTGGAAGGAACATCAGTGGCGAAGGCGGCTACCTGGACAAATACTGACACTGAGGCACGAAAGCGTGGGGAGCAAACAGGATTAGATACCCTGGTAGTCCACGCCGTAA
+
GGGGGGGGGGGGGGGGGGGGGGGGGGGGGGGGGGGGGGGGGGGGGGGGGGGGFGGGGGGGGGGGGFGGGGGGGGGGGGGGGGGGGGGGGGGGGGGGGGGGGGGGGGGGGGGGGGGGGGGGGGGFGGGGGGGGGGGGGGGGGGGGGGGGGGGGGGGGGGGGGGFCGGGGGGDGF9CCGGGGGGGGGFGGGGGGGGGGGGGGGGGGGFFGGGGGGGGGGGFGGGGGGGGGGEGGGGG><EGGGGE:>DGGGG@)884C?FDFGG6C?FFFFFFFFFFBFBDBGG
@M02352:288:000000000-CKWC8:1:1101:14111:22968 1:N:0:TAGCGCTC+CTAAGCGT
TACGGAGGGTGCAAGCGTTATTCGGAATTACTGGGCGTAAAGCGCGCGTAGGTGGATTGTTAAGTCGGATGTGAAAGCCCAGGGCTCAACCTTGAAATTGCAGCCGATACTGGCAGGCTAGAGTACGGTAGAGGAGGGTGGAATTCCCTGTGTAGCGGTGAAATGCGTAGATATAAGAAGGAACTTCAGTGGCAAAGGCGGCACACTGGATTGATACTGACACTGAGGTGCGAAAGCGTGGGGAGCAAACAGGATTAGATACCCTGGTAGTCCACACCGTAA
+
GGG,FFFG:F@F,FGGGGGG,<FFGG,FFG,EGGG?7FGGGG<F+@FGGGGGGGG,55CFGGGGGG7F+BFGGGGGG89+4,BFGGGGGGG,F,,:EFGGGG9,,@>CFGGGGG<F+FG,BDFGGG7+@FGGGG,@:C5FEGGGG9,37@FGGGGGGGGGGGGGGG7BGEGGGF++2+?+=FGG,2C+7C<CE*BFGGG8*:*:0CFGGG*9@++3<@FGGGGGGG+;0*9>EGG>*:DGGG3<2BGGGGFFFBFGF?<FGGEGFFGFFFFFFGF(41>?CD
@M02352:288:000000000-CKWC8:1:1101:11079:22980 1:N:0:TAGCGCTC+CTAAGCCT
TACGGAGGGTGCAAGCGTTACTCGGAATCACTGGGCGTAAAGAGCGTGTAGGCGGGTTTGTAAGTTTGAAGTGAAATCCAATGGCTCAACCATTGAACTGCTTTGAAAACTGCTTACCTAGAATATGGGAGAGGTAGATGGAATTTCTGGTGTAGGGGTAAAATCCGTAGAGATCAGAAGGAATACCGATTGCGAAGGCGATCTACTGGAACATTATTGACGCTGAGACGCGAAAGCGTGGGGAGCAAACAGGATTAGATACCCTGGTAGTCCACGCCCTAA
+
GGGGGGGGGGGGGGGGGGGGGGGGGGGGGGGGGGGGGGGGGGGGGGGGGGGGGGGGGGGGGGGGGGGGGGGGGGGGGGGGGGGGGGGGGGGGGGGGGGGGGGGGGGGGGFGGGGGGGGGGGGBDFGGGGGGGGGGGGGGGGGGGGGGGGGGGGGGGGGGGGGGGGGGGGGGGGFGGFGGGGGGGGGGGGGGGFGGGGGGGGDGGGGGGGGFGGGGGGGGGGGGGGGGGGGGGGGGFGGDGGGFFFFGGG4@?B?GGFFFFGGGGFFGFA4<DFGFFFFFFGG
@M02352:288:000000000-CKWC8:1:1101:11276:23069 1:N:0:TAGCGCTC+CTAAGCCT
TACGGAGGGTGCAAGCGTTACTCGGAATCACTGGGCGTAAAGAGCGTGTAGGCGGGTTTGTAAGTTTGAAGTGAAATCCAATGTCTCAACCATTGAACTGCTTTGAAAACTGCTTACCTAGAATATGGGAGAGGTAGATGGAATTTCTGGTGTAGGGGTAAAATCCGTAGAGATCAGAAGGAATACCGATTGCGAAGGCGATCTACTGGAACATTATTGACGCTGAGACGCGAAAGCGTGGGGAGCAAACAGGATTAGATACCCTGGTAGTCCACGCCCTAA
+
GGGGGGGGGGGGGGGGGGGGGGGGGGGGGGGGGGGGGGGGGGGGGGGGGGGGGGGGGGGGGGAFGGGGGGGGGGGGGGGGGGGGGGGGGCGGGGGGGGGGGGGGGGGGGGGGGGGGGGGGGFGGGFGGGGGGGGGGGFGGGGGGGGGGGGGGGGGGGGGGGGGGGGGGGGEGFGGGGGGGGGGGGGGGGGGGGGGGGGGGGGGGGGGGGGFGGGGGGGGGGGGGGGGGGGGGGGGFGGGGGGFFFFGGGGFFFFGGFFFFGGFG?:FF:9>FBGF?B0BBGG
@M02352:288:000000000-CKWC8:1:1101:10245:23104 1:N:0:TAGCGCTC+CTAAGCCT
TACGGAGGGGGTTAGCGTTGTTCGGAATTACTGGGCGTAAAGCGTACGTAGGCGGATCAGAAAGTATGGGGTGAAATCCCAGGGCTCAACCCTGGAACTGCCTCATAAACTCCTGGTCTTGAGTTCGAGAGAGGTGAGTGGAACTCCGAGTGTAGAGGTGAAATTCGTAGATATTCGGAAGAACACCAGTGGCGAAGGCGGCTCACTGGCTCGATACTGACGCTGAGGTACGAAAGTGTGGGGAGCAAACAGGATTAGAAACCCTGGTAGTCCACACCGTAA
+
GGGGGGGGGGGGGGGGGGGGGGGGGGEGGGGGGGGGGGGGGGGGGGGGGGGGGGGGGGGCGGGGGGFGFGGGGGGGGGGGEFFGGGGGGGGGGGDGFGGGGGGGFFGGG>CCFFGGGFFGCDFGCFGGGGGGGGGFFFFCFGCGGCGGGGBCB@CCGFGFGGFECFG7CC5:9+>FFFGEGGG@:F<@FCEFEGEGGD>EE=ECFGEGC=<CCC88:<9CCC78;)/;FGGDCGG3*+2<EED03)9F+/7<:<FG76)*3AF*7><7>?7<@GFFF<E<DD
@M02352:288:000000000-CKWC8:1:1101:25174:23108 1:N:0:TAGCGCTC+CTAAGCCT
TACGAGGGGTGCAAGCGTTAATCGGAATTACTGGGCGTAAAGCGTTCGTAGGCGGTTTGTTAAGCAAGATGTGAAAGCCCAGGGCTCAACCTTGGAACTGCATTTTGAACTGGCAAACTAGAGTACTGTAGAGGGTGGTGGAATTTCCAGTGTAGCGGTGAAATGCGTAGAGATTGGAAGGAACATCAGTGGCGAAGGCGGCCACCTGGACAGATACTGACGCTGAGGAACGAAAGCGTGGGGAGCGAACAGGATTAGATACCCTGGTAGTCCACGCCGTAA
+
GAEGFGDGGEGGFCGFEFFEFGGGGDGGGGGGFDFFEGGDCFGGFGCFGGFEGGGGEFGGGGGGGGGGGGFFGGGGGGGGFGGCGGGFGBFGFFGCFGGGGGCFGGGGGGGGGGGFGGFGFFFFG9FFGGFGGGFGGGGGGGGGGGGFFGGGGGGGGGGGGGFGFGGGGG7EDCFFGGGGGGGGGFFFF@CC88ECBEFGGGE>@FC<FG46:8@?CFGGGGGGED58CCGDC8C)*:DGGGFF675)757?6:6:?FAFA98*9@GF<FBBFGF16?>9CC
@M02352:288:000000000-CKWC8:1:1101:10259:23120 1:N:0:TAGCGCTC+CTAAGCCT
TACGGAGGGGGTTAGCGTTGTTCGGAATTACTGGGCGTAAAGCGTACGTAGGCGGATCAGAAAGTATGGGGTGAAATCCCAGGGCTCAACCCTGGAACTGCCTCATAAACTCCTGGTCTTGAGTTCGAGAGAGGTGAGTGGAACTCCGAGTGTAGAGGTGAAATTCGTAGATATTCGGAAGAACACCAGTGGCGAAGGCGGCTCACTGGCTCGATACTGTCGCTGAGGTACGAAAGTGTGGGGAGCAAACAGGATTAGATACCCTGGTAGTCCACACCGTAA
+
GGGGGGGGGGGGGGGGGGGGGGGG7CFGGGGGGGGGGGGGGGGGGGGGGFGGGGGGGGGGGFGGGGGGGFDFGGGGGGGGGGGGGGGGGGGGGGGGGGGGGGGGGGGGGGGGGGGFGGGGGGFGGGGFGGGGGGGGGFGFCGGGGGGGGGGGGGGGCGFGGGGGGGGGGGGFGFGGGGGDEFCBFGCCFFGGGGGGGGGGGEEGGGGGGGDFDCGGEFCCF:ECEDCFGGGGGGDFFGGG5EB6B@DG6D@?BFGG2=)9EFFD?>FFBFFFFGF>?076FC
@M02352:288:000000000-CKWC8:1:1101:9402:23144 1:N:0:TAGCGCTC+CTAAGCCT
TACGGAGGGTGCAAGCGTTAATCGGAATTACTGGGCGTAAAGCGCGCGTAGGCGGTTACATAAGTTGGAAGTGAAAGCCCCGGGCTCAACCTGGGAACTGCTTTCAAAACTGTGTGACTAGAGTGCAGCAGAGGATAGTGGAATTTCTAGTGTAGCGGTGAAATGCGTAGATATTAGAAGGAACACCAGTGGCGAAGGCGACTGTCTGGGCTGACACTGACGCTGAGGTGCGAAAGCGTGGGGAGCAAACAGGATTAGATACCCTGGTAGTCCACGCCGTAA
+
GGGGGGGGGGGGGGGGGGGGGGGGGGGGGGGGGGGGGGGGGGGGGGGGGGGGGGGGGGGFGGFGGGGGGGGGGGGGGGGGGGGGGGGGGGGGGGGGGGGGGGGGGGGGGGGGGGGGGGGGGGFGGGGGGGGFGGGGGGGGGGGGGFGGGGGGGGGGGGGGGGGGGGGGGGGGGGGGFGGGGGGGGGGGGGGGGGGGGGGGGGGGGGFGGGGGGGGGGGGGGGGGGGGGGGGGGGGFGGGGGGFFFFGGGGFFF0<D?F>FGCCD@FG:<FDFFGFFFBEB77
@M02352:288:000000000-CKWC8:1:1101:9233:23192 1:N:0:TAGCGCTC+CTAAGCCT
TACAGAGGGTGCAAGCGTTAATCGGAATTACTGGGCGTAAAGCGCGCGTAGGTGGTTTGTTAAGTCGGATGTGAAAGCCCAGGGCTCAACCTTGGAATTGCACCCGATACTGGCAGGCTAGAGTACGATAGAGGAGTGTGGAATTTCCTGTGTAGCGGTGAAATGCGTAGATATAGGAAGGAACATCAGTGGCGAAGGCGACACTCTGGATTGATACTGACACTGAGGTGCGAAAGCGTGGGGAGCAAACAGGATTAGATACCCTGGTAGTCCACGCCGTAA
+
GGGGGGGGGGGGGGGGGGGGGGGGGGGGGGGGGGGGGGGGGGGGGGGGGGGGGGGGGGGGGGGGGGGGGGGGGGGGGGGGFGGGGGGGGFFGGGGGGGGGGGGGEGGGGGGGGGGGGGGGGGFFGGGGGGGGGGFGFGGGGGGGGGGGGGGGGGGGGGFGGGGGGGGGGGGGGCGGGGGGGGGGGDCFGGGGGGGGEGGGGGGGGGGGGGGGGGFFCCGFGGGGGGGGGGGGCEGFGGGGGGFFBDGGFFFFF:4D>FAF7CC94.<?A@B>FG=?08D>DC
@M02352:288:000000000-CKWC8:1:1101:6648:23237 1:N:0:TAGCGCTC+CTAAGCCT
TACGGAGGGTCCGAGCGTTAATCGGAATTACTGGGCGTAAAGCGTTCGTAGGCGGTTTGTTAAGCAAGATGTGAAAGCCCAGGGCTCAACCTTGGAACTGCATTTTGAACTGGCAAACTAGAGTACTGTAGAGGGTGGTGGAATTTCCAGTGTAGCGGTGAAATGCGTAGAGATTGGAAGGAACATCAGTGGCGAAGGCGGCCACCTGGACAGATACTGACGCTGAGGAACGAAAGCGTGGGGAGCGAACAGGATTAGATACCCTGGTAGTCCACGCCGTAA
+
GGGGGGGGGGGGGGGGGGGG,EFGGGGGGGGGFGGGGGEEGGGGGGGGGGGGGGGGGGGGGGGGGDGGGGGGGGGGGGGGGGGGGFGGGGGGGGGGGGGGGGGGGGGGFGGGGGGGGGGGCEFFGFGGGGGFGGGEGGGEGGGGGGGGGGFFFCGGGGGEGGGCGGGGGEEGG?EECFFGGCFGCFCFGGGFG>CEGGGGGGGEG>FGGC*<FGGGGFFFGG5?EDFFFFGGGED:<EGGGG>?BFGGGGFF?FF=<FFFGGGGFFGFA45A?CFBFFFFGD
@M02352:288:000000000-CKWC8:1:1101:14096:23251 1:N:0:TAGCGCTC+CTAAGCCT
TACGAGGGGTGCAAGCGTTAATCGGAATTACTGGGCGTAAAGCGTGCGTAGGTGGTTTGTTAAGCAAGATGTGAAAGCCCCGGGCTCAACCTGGGAACTGCATTATGAACTGGCAAACTAGAGTATTGTAGAGGGTAGTGGAATTTCCAGTGTAGCGGTGAAATGCGTAGAGATTGGAAGGAACATCAGTGGCGAAGGCGGCTACCTGGACAAATACTGACACTGAGGCACGAAAGCGTGGGGAGCAAACAGGATTAGATACCCTGGTAGTCCACGCCGTAA
+
GGGGGGGGGGGGGGGGGGGGGGGFGGGGGGGGGGGGGGGGGGGGGGGGGGGGGGGFGGGGGGGGGGGGGGGGGGGGGGGGGGGGGGGGGGGGGGGGGGGGGGGGGGAFGGGGGGGGGGGGGCFFFGGGGGGGGGGGGGGGGGFGGGGGGGGGGGGGGGGGGGGGGGGGGGGGC@FGGGGGCGF:AFFEFGGGGDGEGGGGGGDEGGCFGFGGG?CGEGGGFFFFFGGGFGGGGGGFGGGGGG><;3DGG5F<::F7>FF?CGFG6>D@<BBB7>=29179<<
@M02352:288:000000000-CKWC8:1:1101:13396:23296 1:N:0:TAGCGCTC+CTAAGCCT
TACGGAGGGTCCGAGCGTTAATCGGAATTACTGGGCGTAAAGCGCGCGTAGGTGGATTGGTCAGTCAGATGTGAAAGCCCAGGGCTCAACCTTGGAACTGCATCTGATACTGCTAGTCTAGAATACAGTAGAGGGTAGTGGAATTTCCTGTGTAGCGGTGAAATGCGTAGATATAGGAAGGAACACCAGTGGCGAAGGCGACTACCTGGACTGATATTGACACTGAGGTGCGAAAGCGTGGGGAGCAAACAGGATTAGATACCCTGGTAGTCCACGCCGTAA
+
GGGGGGGGGGGGGGFGGGGGGGGGGGGGGGGGGGGGGGGGGGGGGGGGGEGGGGGGGGGGGGGGGGGGGGGGGGGGGGGGGGGGGGGGGFGGGGGGGGGGGGGGGGGGGGGGGGGGGGGGGGGGGGGGGGGGGGGEFGGGGGGGGGGGGGGGGGGGGGGGGGGGGGGGGGGDCFGGGGGGGGGGGGGGGFFGGGCGGGCEGGGGFGFGGDGFGFGGGGGGGGGGGGGGGGGGDGDBGGGGGGFFFFGGGG@F3:6C?F>FGGGCFFFFBFFF?GFBFFBFGG
@M02352:288:000000000-CKWC8:1:1101:21433:23354 1:N:0:TAGCGCTC+CTAAGCCT
TACAGAGGGTGCAAGCGTTAATCGGAATTACTGGGCGTAAAGCGCGCGTAGGTGGTTTGTTAAGTCGGATGTGAAAGCCCAGGGCTCAACCTTGGAATTGCACCCGATACTGGCAGGCTAGAGTACGATAGAGGAGTGTGGAATTTCCTGTGTAGCGGTGAAATGCGTAGATATAGGAAGGAACATCAGTGGCGAAGGCGACACTCTGGATTGATACTGACACTGAGGTGCGAAAGCGTGGGGAGCAAACAGGATTAGATACCCTGGTAGTCAACGCCGTAA
+
GGGGGGGGGGGGGGGGGGGGGGGGGGGGGGGGGGGGGGGGGGGGGGGGGGGGGGGGGGGGGGGGGGGGGGGGGGGGGGGGGGGGDGGGGGGGGGGGGGGGGGGGGGGGGGGGGGGGGGGGGGGGGGGGGGGGGGDGGGGGGGGGGGGGGGGGGGGGGG7FGGGGGGGGGGGCE9ECGGGGGGGFF9CFGEFGGGGGGGGGEEGGFGGGGGGGFGGACFGFGGGFFGGGGGGGGGGFG5CGGGFFFFGGEF>5??DF<6:?CCFG*7D?AFFB**04>1<4DD
@M02352:288:000000000-CKWC8:1:1101:20476:23356 1:N:0:TAGCGCTC+CTAAGCCT
TACGGAGGGTGCAAGCGTTACTCGGAATCACTGGGCGTAAAGAGCGTGTAGGCGGGTTTGTAAGTTTGAAGTGAAATCCAATGGCTCAACCATTGAACTGCTTTGAAAACTGCTTACCTAGAATATGGGAGAGGTAGATGGAATTTCTGGTGTAGGGGTAAAATCCGTAGAGATCAGAAGGAATACCGATTGCGAAGGCGATCTACTGGAACATTATTGACGCTGAGACGCGAAAGCGTGGGGAGCAAACAGGATTAGATACCCTGGTAGTCCACGCCCTAA
+
GGGGGGGGGGGGGGGGGGGGGGGGGGGGGGGGGGGGGGGGGGGGGGGGGGGGGGGGGGGGGGGGGGGGGGGGGGGGGGGGGGGGGGGGGGGGGGGGGGGGGGGGGGGGGGGGGGGGGGGGGGDFFFFGGGGGGGGGGGGGGFGGGGGGGGGGGGGGGGGGGGGGGGGGGGEGGGGGGGGGGGGGGGGGGGGGGGGGGGGGD?FGGGGGGFGGGGGGGGGGGGGGGGGGGGGGGGGFGEGGGGFFFFGGGCFFFFGGBFAFGG?D?FFF>=AF?CFFFF>>GG
@M02352:288:000000000-CKWC8:1:1101:21022:23362 1:N:0:TAGCGCTC+CTAAGCCT
TACAGAGGGTGCAAGCGTTAATCGGAATTACTGGGCGTAAAGCGCGCGTAGGTGGTTTGTTAAGTCGGATGTGAAAGCCCAGGGCTCAACCTTGGAATTGCACCCGATACTGGCAGGCTAGAGTACGATAGAGGAGTGTGGAATTTCCTGTGTAGCGGTGAAATGCGTAGATATAGGAAGGAACATCAGTGGCGAAGGCGACACTCTGGATTGATACTGACACTGAGGTGCGAAAGCGTGGGGAGCAAACAGGATTAGATACCCTGGTAGTCCACGCGGTAA
+
GGGGGGGGGGGGGGGGGGGGFGGGGGGGGGGGGGGGGGFGGGGGGGGGGGGGFGGGGGGGGGGGGGGGGGGGGGGGGGGGGGGFCFGGGGGGGGGGGGGGGGGGDGGGGGGGGGGGGGGGGGGFFFEC7FFEFGFFFFGGGGGGGGGGGGGGGDFFGGCFFGGFFFEC=CE;E9CGFBCFGFGCCFFFFAFG8B@EGGFGCEEECFFFGFFFGG9:2<CE89ECFFGGCCDDEEDFGGGGGGB?F3DFE<4<<:4><@4@FFF>FFG:<FBF@>689(0117
@M02352:288:000000000-CKWC8:1:1101:23231:23365 1:N:0:TAGCGCCC+CTAAGCCT
TACGGAGGGGGTTAGCGTTGTTCGGAATTACTGGGCGTAAAGCGTACGTAGGCGGACTGGTAAGTTGGGGGTGAAATCTCAGGGCTCAACCCTGGAACTGCCTCCAAAACTATCAGTCTAGAGTTCGATAGAGGTGAGTGGAATTCCAAGTGTAGAGGTGAAATTCTTAGATATTTCGAGGAACACCGGTGGCGAAGGCGGCTCACTGGCTCGATACTGACGCTGAGGTACGAAAGTGTGGGGGGCAAACAGGATTAGATACCCTGGTAGTCCACACCGTAA
+
GGGGGGGG77+78CFGGGG@F,CF@C,FGG@FGGGCFFGGFG<F?,CFGGGG9FGC+8B<,<EFG<<E++8CFGGGA,,,<<DFGGGGGGG@F8+@F<FGGC,>,:F,@FGD9F9FGGG;FF<F,@*,,>FFGGGF,F>CFGGGGG;;,?FGGGGEGGGGGGGG9E:EDGGGGGC4+5:8BFGG,FF**F:EGGGGGGGCEE:82<CFGG*+2*2AEFD?F8ECEDGGCGGGGGGFFDGGGGF0(7DGGC<???GCBF<=+0AGF4F?AFFFFGF>?076GD
@M02352:288:000000000-CKWC8:1:1101:23234:23384 1:N:0:TAGCGCTC+CTAAGCCT
TACGGAGGGGGTTAGCGTTGTTCGGAATTACTGGGCGTAAAGCGTACGTAGGCGGATTGGAAAGTTGGGGGTGAAATCCCAGGGCTCAACCCTGGAACTGCCTCCAAAACTATCAGTCTAGAGTTCGAGAGAGGTGAGTGGAATTCCAAGTGTAGAGGTGAAATTCGTAGATATTTGGAGGAACACCAGTGGCGAAGGCGGCTCACTGGCTCGATACTGACGCTGAGGTACGAAAGTGTGGGGGGCAAACAGGATTAGATACCCTGGTAGTCCACACCGTAA
+
FGGGGEGGGGGGGGGGGGGGGGGGGGGGGGGGGGGGGGGGGGGGGGGGGFGGGGGGGGGGGGGGGGGGGGGGGGGGGGGGGGGGGGGGGGGGGGGGGGGGGGGGFFGGGGGGGGGFGGGGGFGGGGGFGGGGGGGGGFFGGGFGGGGFCFGGGGGGGGGGGGGGGGGGGDEGFGGGGFGGGGGGGGGGGGGGGGGGGGGGGGGGGGGGGGGGEECFC?FGGGGGGGGGGGGGGGGFGGGGGDEB>>DDFGFFF4FF<@DFGGGGFFG?<=AA97??FFFFFC
@M02352:288:000000000-CKWC8:1:1101:14818:23617 1:N:0:TAGCGCTC+CTAAGCCT
TACGAAGGGGGCTAGCGTTGTTCGGAATTACTGGGCGTAAAGCGCACGTAGGCGGATTGATCAGTTAGAGGTGAAATCCCAGGGCTCAACCCTGGAACTGCCTTTAATACTGTCAATCTAGAGATCGAGAGAGGTGAGTGGAATTCCGAGTGTAGAGGTGAAATTCGTAGATATTCGGAGGAACACCAGTGGCGAAGGCGGCTCACTGGCTCGATACTGACGCTGAGGTGCGAAAGCGTGGGGAGCAAACAGGATTAGATACCCTGGTAGTCCACGCCGTAA
+
GGGGFGGGGGGGGGGGGGGGGGGGGGGGGGGGGGGGGGGGGGGGGGGGGGGGGGGGGGGGFGGGGGGGGGGGGGGGGGGGGGGGGGGGGGGGGGGGGGGGGGGGGGGGGGGGGGGGGFGGGGGDCFGGGGGGGGGGGGGGGGGGGGGGGGGGGGGGGGGGGGGGGGGGGGGGGGGGGGGGGGGGGGGGGGGGEGGC8ECGGGGGGGGGGGGGGGGGGGGGGGGGGGGGGGGGGGDFDGGGGGFB>3*<F7FFB?GGF?<6FFGGFFFF<FDFFGF<2:D>57
@M02352:288:000000000-CKWC8:1:1101:24716:23626 1:N:0:TAGCGCTC+CTAAGCCT
TACGAGGGGTGCAAGCGTTAATCGGAATTACTGGGCGTAAAGCGTGCGTAGGTGGTTTGTTAAGCAAGATGTGAAAGCCCCGGGCTCAACCTGGGAACTGCATTTTGAACTGGCAAACTAGAGTATTGTAGAGGGTAGTGGAATTTCCAGTGTAGCGGTGAAATGCGTAGAGATTGGAAGGAACATCAGTGGCGAAGGCGGCTACCTGGACAAATACTGACACTGAGGCACGAAAGCGTGGGGAGCAAACAGGATTAGCTACCCTGGTAGTCAACGCCGTAA
+
GFFF-,@@FGGGDFFCCFF,CC<DFCCGGGGGFGFDFCGGG9<7B,BFGFFGECE=DF:FEFCEEGG?EFGGGBF,9EFGECECCE=BFFFCFGFGGGGCF,<FBEFEAFFFGGF,A<F>D<DD9CCEFFCFFG7>CEGF,@>FGGG9BDFGCFGAC<@:*>>C,;FEEC*,5?ECGGGFDGFG:FGGFGGFG*8:C5F>CEC*2;C0:*9?@*+<<::+02<EGCGG**935?>>4=DGEC>00)/9A<..(1CF2*(1<9E46:5946A<777(((549>
@M02352:288:000000000-CKWC8:1:1101:24697:23626 1:N:0:TAGCGCTC+CTAAGCCT
TACGAGGGGTGCAAGCGTTAATCGGAATTACTGGGCGTAAAGCGTGCGTAGGTGGTTTGTTAAGCAAGATGTGAAAGCCCCGGGCTCAACCTGGGAACTGCATTTTGAACTGGCAAACTAGAGTATTGTAGAGGGTAGTGGAATTTCCAGTGTAGCGGAGAAATGCGTAGAGCTTGGAAGGAACATCAGTGGCGAAGGCGGCTACCTGGACAAATACTGACACTGAGGCACGAAAGCGTGGGGAGCAAACAGGATTAGATACCCTGGTCATCCACGCCGTAA
+
GFGG<FGGGGGGFFG@F@FCFGGGEEGGGFGEEFF<FCF@DEFEFEGEFCEEFFGGGFGGGEAFG9F8FFGGGGGFFGD@CGGG@CFFGGF<FCEGGFG9DAFFGFD79BCFFGGGGGGGGDGCB=CFGGCGGFCFCGGFG<CCFGGGGG,@FFGGCD*>>A8;?;FGGGCF,?CFDFGFC<<C8<<EFG:FGGDG8E5EEG=ECF+2/6C<C8EFCC@FC:CCFFCCFEFGGGD><EDEE8)23>F*A47.1(7*.*)8++A6?5C7)*.64<4:0:>95C
@M02352:288:000000000-CKWC8:1:1101:16443:23677 1:N:0:TAGCGCTC+CTAAGCCT
TACGAGGGGTGCAAGCGTTAATCGGAATTACTGGGCGTAAAGCGTTCGTAGGCGGTTGAATAAGCAAGATGTGAAAGCCCAGGGCTCAACCTTGGAACTGCATTTTGAACTGTTCAACTAGAGTACTGTAGAGGGTGGTGGAATTTCCAGTGTAGCGGTGAAATGCGTAGAGATTGGAAGGAACATCAGTGGCGAAGGCGGCCACCTGGACAGATACTGACGCTGAGGAACGAAAGCGTGGGGAGCGAACAGGATTAGATACCCTGGTAGTCCACGCCGTAAA
+
GGGGGGGGGGGGGGGGGGGGGGGGGEGGGGGGGGGGGGFGGGGGFGGGGGGGGGGGGGGGGGGGGGGGGGEFFFFGCFFGFGGGGGGGGGGGGGGGGGGGFFGGGGGGGGGGGGGGGGGGGGGGGGGGGGGGGGGGGGGGGGGGGGGFGGGGGGGGGGGGGGGGGGGGGGGG?C9ACEGGGGGGGGGGGGGGEGGGGEFC8*?CGCFGD;FGGGGGGFGGGGDGGGGGG=CGGGGDFGGGGGGF>>EGDECFF<BGG?FB4CEE*<@FFBFA)8FB>BB>?D7
@M02352:288:000000000-CKWC8:1:1101:18708:23700 1:N:0:TAACGCTC+CTAAGCCT
TACGAGGGGTGCAAGCGTTAATCGGAATTACTGGGCGTAAAGCGTGCGCAGGTGGTTTGTTAAGTCGGATGTGAAAGCCCAGGGCTCAACCTTGGAATTGCATTTGATACTGGTAGGCTAGAGTACGATAGAGGAGTGTGGAATTTCTTGTGTAGCGGTGAAATGCGTAGATATAGGAAGGAATATCAGTGGCGAAGGCGACCCCCTGGATTGATACTGACACTCAGGTGCGAAAGCGTGGGGAGCAAACAGGATTAGATACCCTGGTAGTCCACGCCGTAA
+
GGGG-6CFGGEGGGGGGGGF@CFGGGGGFGFGGGG@EGGGGGGGG>CG+>FGEFGGE,,CFGGGGG@EGGGGGGGGGGGGDD<FFGGGGGA=EGGGG9FGGG<,5CFEFGGGG?,A7EGCGGGG9B+@=:FFGG,3,,@<FGGGGEC,8EGGGGGGGGGGGGGGGGEGGGGF@,,@;92=EGG@<,,4CF9CGGGGEDGE**/*43CCCFF+*CCCFGCFGCFG*9<8:7CDEGDF5C7CGGF?BFGGG555:2FGFFFFGGGGFFFFAFFAFFF?>BFFDC
@M02352:288:000000000-CKWC8:1:1101:13717:23726 1:N:0:TAGCGCTC+CTAAGCCT
TACGGAGGGTGCGAGCGTTAATCGGAATTACTGGGCGTAAAGCGCATGCAGGTGGTTCATTAAGTCAGATGTGAAAGCCCGGGGCTCAACCTCGGAACTGCATTTGAAACTGGTGAACTAGAGTGCTGTAGAGGGGGGTAGAATTTCAGGTGTAGCGGTGAAATGCGTAGAGATCTGAAGGAATACCAGTGGCGAAGGCGGCCCCCTGGACAGACACTGACACTCAGATGCGAAAGCGTGGGGAGCAAACAGGATTAGATACCCTGGTAGTCCACACCGTAA
+
GGGGGGGGGGGGGGGGGGGGGGGGGGGGGGGGGGGGGGGGGGGGGGGGGGGGGGGGGGGGGGGGGGGGGGGGGGGGGGGGGGGGGGGGGGGGGEGGFFGGGGGGGGGGGGGGGGGDDGGGGGFGGGGGGGGGGGGGGGGEEGGGGGGGGGGGGGGGGGGGGGGGGGGGGGGGGFGGGGGGGGGGGGFGG7CFGGGGGGGGGGDGEGGGGGGGFGGGGGGGGDGC:<GGGGGGGGDDGDGDGGF?;DGGGGFFFFGGFFFFGGD<FFGFAFAFFGFF?0B17<
@M02352:288:000000000-CKWC8:1:1101:12004:23729 1:N:0:TAGCGCTC+CTAAGCCT
TACGGAGGGGGTTAGCGTTGTTCGGAATTACTGGGCGTAAAGCGTACGTAGGCGGATTGGAAAGTTGGGGGTGAAATCCCAGGGCTCAACCCTGGAACTGCCTCCAAAACTATCAGTCTAGAGTTCGAGAGAGGTGAGTGGAATTCCAAGTGTAGAGGTGAAATTCGTAGATATTTGGAGGAACACCAGTGGCGAAGGCGGCTCACTGGCTCGATACTGACGCTGAGGTACGAAAGTGTGGGGAGCAAACAGGATTAGATACCCTGGTAGTCCACGCCGTAA
+
GGGGGFFGGGGGGGGGGGGGGGGGGGGGGGGGGGGGGGGGGGGGGGGGGGGGGGGGGGGGGFGGGGGGGGGGGGGGGGGGGGGGGGGGGGGGGGGGGGGGGGGGGGGGGGGGGGGGGGGGGGGGGGGGGGGGGGGGGGGGGGGGGGGFGGGGGGGGGGGGGGGGGGGGGGD9C9CGGGGGGGGGGGGFGGGGGGGGGGFGGGGGGGFGGGGGGGGGGGGGGGGGGGGGGGGGGGGFGGGFGGEFF>FFFFF@FF4D<FFFGGFFF>CFFFDF@FF?F?B>D<
@M02352:288:000000000-CKWC8:1:1101:13734:23740 1:N:0:TAGCGCTC+CTAAGCCT
TACGGAGGGTGCGAGCGTTAATCGGAATTACTGGGCGTAAAGCGCATGCAGGTGGTTCATTAAGTCAGATGTGAAAGCCCGGGGCTCAACCTCGGAACTGCATTTGAAACTGGTGAACTAGAGTGCTGTAGAGGGGGGTAGAATTTCAGGTGTAGCGGTGAAATGCGTAGAGATCTGAAGGAATACCAGTGGCGAAGGCGGCCCCCTGGACAGACACTGACACTCAGATGCGAAAGCGTGGGGAGCAAACAGGATTAGATACCCTGGTAGTCCACACCGTAA
+
GGGGCFGGGGGGCGGGGGGC@<EFGGCFGGFGGFGGGGGGGGGGFDGGGGFGCFGCGGGGGGGGGGGGGGGGFGGGGGGFE7FFGGGGGGG,=CFGF3BFGGFCFGGGGGGGGGGGGDDEFFCFFF<=EFGGGGEDCGG8CG70<:@FFGGFEFFGGGEGGFGGGGGGGGGCGGDGGGG?FGGGFGGGCCFGGGGGGGGGDC:ECGGFFGGCFF>CCC+3@9CF6CGF99DDGGGFGCC8EEBF>5DC7<FFF:FG??FFFFG4?F:@FFFFFG=7:3>:C9
@M02352:288:000000000-CKWC8:1:1101:7704:23747 1:N:0:TAGCGCTC+CTAAGCCT
TACAGAGGGTGCAAGCGTTAATCGGAATTACTGGGCGTAAAGCGCGCGTAGGTGGTTTGTTAAGTCGGATGTGAAAGCCCAGGGCTCAACCTTGGAATTGCACCCGATACTGGCAGGCTAGAGTACGATAGAGGAGTGTGGAATTTCCTGTGTAGCGGTGAAATGCGTAGATATAGGACGGAACATCAGTGGCGAAGGCGACACTCTGGATTGATACTGACACTGAGGTGCGAAAGCGTGGGGAGCAAACAGGATTAGCTACCCTGGTAGTCCACGCCGTCA
+
FEEFEGFDDGGGGG<FCFGC,@ECGDCFFGGGGFEFGGGEDAGGGGGGGCCFGCCFFGGGGG9FGGGGDGGGFGAFFFFGCEC7@FGFFDGGGFFFDE=FGGGGGG@C=FGGGGCEEGFFG9FGG9=C<@@FFFFGF@FGGFEFFFCFFE=<DECFGGGGFGGE@EEECC=CEGGG9C,*BE@CFG7CFGGG>5*CEEGGEEGGGEFFG77FGFC@AFC?CFEGG7?8?593=C))**98:8>(4>CC?FFFF6*0<@(9C+;5*)*9>?<AFC=39<DB37
@M02352:288:000000000-CKWC8:1:1101:7716:23762 1:N:0:TAGCGCTC+CTAAGCCT
TACAGAGGGTGCAAGCGTTACTCGGAATTACTGGGCGTAAAGCGCGCGTAGGTGGTTTGTTAAGTCGGATGTGAAAGCCCAGGGCTCAACCTTGGAATTGCACCCGATACTGGCAGGCTAGAGTACGATAGAGGAGTGTGGAATTTCCTGTGTAGCGGTGAAATGCGTAGATATAGGAAGGAACATCAGTGGCGAAGGCGACACTCTGGATTGATACTGACACTGAGGTGCGAAAGCGTGGGGAGCAAACAGGATTAGATACCCTGGTAGTCCACGCCGTAA
+
GGGFGGGGGGGGGGGGGGGG,EFGGGGGGGGGGFGGGGGGGGGGGGGGECFGGGGGGGGGGFFGGGGGGGGGGGGGGGGGFGGGGGGEGGGGGGGGGGGGGGGGGGGGGGGGGGGEGGGGGGGGGGGGGGGGGGFGGGGGGGGGGGGGGGGGGGCGGGGGGFGGFGDEEGGFFFFGGGGGGGFFGGGDFF?EGGGGEGGGEGGE<EFFGGGGGGGGGCFFGGGFFFG=EFF<=EGFGCD>EED6>FGGGFFFFBDGFF9@EG6CFFC?A*44FGF:>B3>GD
@M02352:288:000000000-CKWC8:1:1101:16202:23777 1:N:0:TAGCGCTC+CTAAGCCT
TACGAAGGGGGCTAGCGTTGTTCGGAATAACTGGGCGTAAAGCGTACGTAGGCGGATTGGAAAGTTAGAGGTGAAATCCCTGGGCTCAACCCAGGAACTGCCTTTAAAACTATCAGTCTAGAGGTCGAGAGAGGTGAGTGGAATTCCGAGTGTAGAGGTGAAATTCGTAGATATTCGGAGGAACACCAGTGGCGAAGGCGGCTCACTGGCTCGATACTGACGCTGAGGTACGAAAGTGTGGGGAGCAAACAGGATTAGATACCCTGGTAGTCCACACCGTAA
+
GGGGFFFGGGGGGGGGGGGGGGGGGGGGGGGGGGGGGGGGGGGGGGGGGGGGGGGGGGGGGGGGGGGGGGGGGGGGGGGGGGGGGGGGGGGGGGGGGGGGGGGGGGGGGGGGGGGGGGGGGGGGGGGDGGGGGGGGGGGGGGGGGGGGGGGGGGGGGGGGGGGGGGGGGGGGGGGGGGGGGGGGGGGGGGGGGGGGGGGGDGDGGGGGGGGGGGFGGGGGGGGEGGFGGFGGGGGFGGGGGGEBFFGGG5@FF?GG?@BFGGGGFFGFA=AFFFF:BFFFGD
@M02352:288:000000000-CKWC8:1:1101:15730:23783 1:N:0:TAGCACTC+CTAAGCCT
TACGAGGGGTGCAAGCGTTAATCGGAATTACTGGGCGTAAAGCGTTCGTAGGCGGTTTGTTAAGCAAGATGTGAAAGCCCAGGGCTCAACCTTGGAACTGCATTTTGAACTGGCAAACTAGAGTACTGTAGAGGGTGGTGGAATTTCCAGTGTAGCGGTGAAATGCGTAGAGATTGGAAGGAACATCAGTGGCGAAGGCGGCCACCTGGACAGATACTGACGCTGAGGAACGAAAGCGTGGGGAGCGAACAGGATTAGATACCCTGGTAGTCCACGCCGTAA
+
GGGG-,@FGBFGGGGGGGGG<FFFGGCGGGGGGGG@FGGGGG9FB:FFGGGEGGG>=?F,AFGGCFFG=?FFGGGGGFGDBGGGGGGGGGGDFEFAFGGGG?<F9B,BFGGGFGG<8FG?FGGG<FEF<FFGGG@33@FGGGGGGFGFGGGGGGGFGGFGGGGGGGGGGGGCFCEFG9EGGGGFGFGGDGGGGGDGGGGGGG5/*;CFGFGEG?+A:CFGGGDGGCFG7CGDDGD@CE5;EGFBF5))1155649CBF<=E7CGFFF@)*)6/:=:>1<(77
@M02352:288:000000000-CKWC8:1:1101:13244:23857 1:N:0:TAGCGCTC+CTAAGCCT
TACGAGGGGTGCAAGCGTTAATCGGAATTACTGGGCGTAAAGCGTGCGTAGGTGGTTTGTTAAGCAAGATGTGAAAGCCCCGGGCTCAACCTGGGAACTGCATTTTGAACTGGCAAACTAGAGTATTGTAGAGGGTAGTGGAATTTCCAGTGTAGCGGTGAAATGCGTAGAGATTGGAAGGAACATCAGTGGCGAAGGCGGCTACCTGGACAAATACTGACACTGAGGCACGAAAGCGTGGGGAGCAAACAGGATTAGATACCCTGGTAGTCCACGCCGTAA
+
GGGGCGGGGGGGGGGGGGGGGGGGGGGGGGGGGGGGGGGGGGGGGGGGGGGGGGGGGGGGGGGGGGGGGGGGGGGGGGGGGGGGGGGGGGGGGGGGGGGGGGGGGGGGGGGGGGGGGGGGGGGGGGGGGGGGGGGGGGGGGGGFGGGGGGGGGGGGGGGGGGGGGFEGGGGGGGGGGGGGGGGGFGGGGGGGGGGGGGGGGGGGFFFGGGGGGFGGGFC:FGGG?DGDCC*9EEDFGGGCEGE:>BFGCFFFFBGGBFFFCC8CFFGF>FAFFFFF>186CC
@M02352:288:000000000-CKWC8:1:1101:7786:23867 1:N:0:TAGCGCCC+CTATGCCT
TACGGAGGGGGTTAGCGTTGTTCGGAATTACTGGGCGTAAAGCGTACGTAGGCGGATTGGCAAGTTGGGGGTGAAATTCCAGGGCTCAACCCTTGCACTGCCTCCAAACCTATCATTCTAGAGTTCGAGAGAGGAGAGTGGATTTCCAAGTGTACAGGTGAAATCCGTAGTTTTTCGGAGGAATCCGATTGCGGAAGGCGCCTCACTGCCTCCATACTGCCCCTAAGCTACAAAAGTGTGGGGTGAAACAAGGTTTTATAACCCTGTAAGCCCCCACGGAAA
+
FFGGGFGGD7+@CEGGGGGBF6FGGG7FFFDFFGGF7FGGGG,FC:FGGGGGBFGF+BE,:CFGG,9=4CEFCFGGG,<?@?FGGFGGGGG7,,,83@><F3@,,DFG7+>>FF9,8@F,,8,@;,*:D:::F*,*,*771C::,,,7,37,75,,@:?2FG++++***//,++/+41BECC2,<C/;*;C9****2*/?*:C50;+A+*9C*;:+*3+0*//2**0*0+**+<*):+:F5E5(()**<*7<(.7*-*.*+<F4)77*)1)5)1)42-)(*1
@M02352:288:000000000-CKWC8:1:1101:7863:23910 1:N:0:TAGCGCTC+CTAAGCCT
TACGGAGGGTGCGAGCGTTAATCGGAATTACTGGGCGTAAAGCGTGCGTAGGTGGTTTGTTAAGCAAGATGTGAAAGCCCCGGGCTCAACCTGGGAACTGCATTTTGAACTGGCAAACTAGAGTATTGTAGAGGGTAGTGGAATTTCCAGTGTAGCGGTGAAATGCGTAGAGATTGGAAGGAACATCAGTGGCGAAGGCGGCTACCTGGACAAATACTGACACTGAGGCACGAAAGCGTGGGGAGCAAACAGGATTAGATACCCTGGTAGTACACGCCGTCA
+
FFFGECBFGGFGGEGGGGGG<CFGGDEGGGGGGGGGGGGGGGGGGGGGFGGGGGGFGGGGGGGFGFGFFGGGGGGGGGGGGGGGGGGGGGGDFGGGGGGGGGGGGGGFGGGGGGFFFGGFGGFGFFDEGGGGGFEGFDFGGGG<AFFFFFFGGGGGGGGGFCEGFGDEEGDCB,>CGGFGGGGGGFGGCFGGGGCEGGGGGEGGGGGGGGGFF*++0<CFCFFG6CGGGEFGGGGF<5**:=@?6BGCF5).41C7)9<@9C6**05?A?ABFG480()()/
@M02352:288:000000000-CKWC8:1:1101:14386:23917 1:N:0:TAGCGCTC+CTAAGCCT
TACGAGGGGTGCAAGCGTTAATCGGAATTACTGGGCGTAAAGCGTTCGTAGGCGGTTTGTTAAGCAAGATGTGAAAGCCCAGGGCTCAACCTTGGAACTGCATTTTGAACTGGCAAACTAGAGTACTGTAGAGGGTGGTGGAATTTCCAGTGTAGCGGTGAAATGCGTAGAGATTGGAAGGAACATCAGTGGCGAAGGCGGCCACCTGGACAGATACTGACGCTGAGGAACGAAAGCGTGGGGAGCGAACAGGATTAGATACCCTGGTAGTCCACGCCGTAA
+
GGGGFGGGGGGGGGGGGGGGGGGGGGGGGGGGGGGGGGGGGGGGGGGGGGGGGGGFGGGGGGGGGGGGGGGGGGGGGGGGGGGGGGGGGGGGGGGGGGGGGGGGGGDFGGGGGGGGGGGGGGGGGGGGGGGGGGGGGGGGGGFGGGGGGGGGGGGFGGGGGGGGGGGGGGGGGGGGGGGGGGGGGGGF@FGGGGGGGGGGGGGGGGGGGGGGGGGGGGGGGEGEGGGGEFGGGGGFGGGGGGFFFFGGDDFFFFFGDF<BGG6C@FG?<F2A?FFFF<),99
@M02352:288:000000000-CKWC8:1:1101:14734:23970 1:N:0:TAGCGCTC+CTAAGCCT
TACGAGGGGTGCAAGCGTTAATCGGAATTACTGGGCGTAAAGCGTGCGTAGGTGGTTTGTTAAGCAAGATGTGAAAGCCCCGGGCTCAACCTGGGAACTGCATTTTGAACTGGCAAACTAGAGTATTGTAGAGGGTAGTGGAATTTCCAGTGTAGCGGTGAAATGCGTAGAGATTGGAAGGAACATCAGTGGCGAAGGCGGCTACCTGGACAAATACTGACACTGAGGCACGAAAGCGTGGGGAGCAAACAGGATTAGATACCCTGGTAGTCCACGCCGTAA
+
GGGGDFGGGGGGGGGGGGGGGGGGGGFGGGGGGGGGGGGGGGGGGGGGGGGGEFGFGGGGGGGGFGGGGGGGGGGGGGGGGGGGGGGGGGGGGGGGGGGGGGGGGGEGGGGGGGGGGGGGG9FFGGGGGGGGGGGGGGGGGGGGGGGGGGGGGGGGGGGGGGGGGGGGGGGGFGGGGGGFGGGGGGFGGGGGGGGGGGGGGGGGGGGGGGGGGGGGGGGGGGGGGGGGGGGGGGG:<=<CGGD?>DGGGGFFB?GGF?<FGGGC4>FFFFFFFFFFB?B;DD
@M02352:288:000000000-CKWC8:1:1101:11635:24021 1:N:0:TAGCGCTC+CTAAGCCT
TACGGAGGATCCAAGCGTTATCCGGAATCATTGGGTTTAAAGGGTCCGTAGGTGGATAATTAAGTCAGAGGTGAAATCTTGCCGCTTAACGGTAAAATTGCCTTTGATACTGGTTGTCTTGAGTTATTATGAAGTGGTTAGAATATGTAGTGTAGCGGTGAAATGCATAGATATTACATAGAATACCAATTGCGAAGGCAGATCACTAATAATTAACTGACACTGATGGACGAAAGCGTGGGGAGCGAACGGGATTAGATACCCCGGTAGTCCACGCCGTAA
+
GGGGGGGGGGGGGGGGGGGGGGGGGGGGGGGGGGGGGGGGGGGGGGGGGGGGGGGGGGGGGGGGGGGGGGGGGGGGGGGGGGGGGGGGGGGGGGGGGGGGGGGGGGGGGGGGGGGGGGGGGFGGGGGGGGGGGGGGGGGDDGGGGGGGGGGGGGGGGGGGGGGGGGGGGGGGGGGGGGGGGGGGGAFGGGGGGGGCEGGGGGGGGGGGGGGGGGGGGGGGGGGGGGGGGGFGGGDFGGGGGGF?>FGGGGFFFBGGFFFFGGCDFFGF>>>FFGFBF?EFGG
@M02352:288:000000000-CKWC8:1:1101:17535:24075 1:N:0:TAGCGCTC+CTAAGCCT
TACGGAGGGTCCGAGCGTTAATCGGAATTACTGGGCGTAAAGCGCACGCAGGCGGTTTGTTAAGCTAGATGTGAAAGCCCTGGGCTCAACCTGGGAATTGCATTTAGAACTGGCAGGCTAGAGTTTTGGAGAGGGGAGTGGAATTCCAGGTGTAGCGGTGAAATGCGTAGATATCTGGAGGAACATCAGTGGCGAAGGCGACTCCCTGGTCAGTAACTGACGCTCATGTGCGAAAGTGTGGGTAGCGAACAGGATTAGATACCCTGGTAGTCCACACCGTAA
+
GGGGGGGGGGGGGGGGGGGGGGGGGGGGGGGGGGGGGGGGGGGGGGGGGGGGGGGGGGGGGGGGGGGGGGGGGGGGGGGGGGGGGGGGGGGGGGGGGGGGGGGGGGGGGGGGGGGGGGGGGGFFFGGGGGGGGGGGGGGGGGGGGFGGGGGGGGGGGGGGGFGGGGGGGGGGGGGGGGGGGGGGGGCFGGGGGEGGGGGGGGGGGGGGGGGGGGGGGGGGGGDE?DGGFGGDGGDDGFGGGG@AF@DG=))7:?GD??4@9FFFFFGF4976=:FF??EFGG
@M02352:288:000000000-CKWC8:1:1101:7651:24091 1:N:0:TAGCGCTC+CTAAGCCT
TACGAGGGGTGCAAGCGTTAATCGGAATTACTGGGCGTAAAGCGTGCGTAGGTGGTTTGTTAAGCAAGATGTGAAAGCCCCGGGCTCAACCTGGGAACTGCATTTTGAACTGGCAAACTAGAGTATTGTAGAGGGTAGTGGAATTTCCAGTGTAGCGGTGAAATGCGTAGAGATTGGAAGGAACATCAGTGGCGAAGGCGGCTACCTGGACAAATACTGACACTGAGGCACGAAAGCGTGGGGAGCAAACAGGATTAGATACCCTGGTAGTCCACGCCGTAA
+
GGGGFFEGGEGGGGGGGGGE,CFFGECGFGGGGFGGGCFEFGGGEGGGGFGGGGGFGGGGGFGGFGGGGGGGGGGGGGGGGGGGGCGGGGGCFGGGGGGGGGGGGGGGGGGGFGGGGGGFGFG<CCFGGGGDGGGEGGGFGGEGGGGGGGGGGGFFGGFDBFFGFGGG=ECCF9EGGGGGGGGGGFGGGGGGG5*=CGGECGGGGFFFCGG+:CFFGGFCFGGGG76CGGGG*2<5CEGCCGF?6DG5EFFF0(0:>F>FGC6<*)9?<?.:FGFB6<@FG<
@M02352:288:000000000-CKWC8:1:1101:21008:24119 1:N:0:TAGCGCTC+CTAAGCCT
TACGGAGGGTGCAAGCGTTACTCGGAATCACTGGGCGTAAAGAGCGTGTAGGCGGGTTTGTAAGTTTGAAGTGAAATCCAATGGCTCAACCATTGAACTGCTTTGAAAACTGCTTACCTAGAATATGGGAGAGGTAGATGGAATTTCTGGTGTAGGGGTAAAATCCGTAGAGATCAGAAGGAATACCGATTGCGAAGGCGATCTACTGGAACATTATTGACGCTGAGACGCGAAAGCGTGGGGAGCAAACAGGATTAGATACCCTGGTAGTCCACGCCCTAA
+
GCECFCEDG@@F@FGGGCBFE@FCGDFG9CDF<@FGGGG@@F9FGF@FCEGCGEGC@FCEFDFGGF9?9?FBAFFFGAFAFGGDGGGFG@FEGGGGGGGFGG9CAFDAFDGG9FGFFDGDGFGGFC=DEFGDGEGDGF=FFCFGGCDFGGGGGGGGGGG7<A@CFG@FG>>EC@CCFFGGGCGDFGGGGGEGGGGGGGFEECFGGGGGFGF?CC@FFEGGGG=CGDDGGG3DG*7<FCDGGGD?95C4?CFFF?CGFFFBCF?67)1?4=8697621()4*2
@M02352:288:000000000-CKWC8:1:1101:19989:24211 1:N:0:TAGCGCTC+CTAAGCCT
TACGAGGGGTGCAAGCGTTAATCGGAATTACTGGGCGTAAAGCGTGCGTAGGTGGTTTGTTAAGCAAGATGTGAAAGCCCCGGGCTCAACCTGGGAACTGCATTTTGAACTGGCAAACTAGAGTATTGTAGAGGGTAGTGGAATTTCCAGTGTAGCGGTGAAATGCGTAGAGATTGGAAGGAACATCAGTGGCGAAGGCGGCTACCTGGACAAATACTGACACTGAGGCACGAAAGCGTGGGGAGCAAACAGGATTAGATACCCTGGTAGTCAACGCCGTAA
+
GGGGGGGGGGGGGGGGGGGGFGGGGGGGGGGGGGGGGGGGGGGGGGGGCGGGFGGFGGGGGGGGGGGGGGGGGGGGGGGGGGGGGGGGGGGGGGGGGGGGGGGGGGGGGGGGGFGGGGGGGGGFFFGGGGGGGGGGGGGGGGGGGGGGGGGGGGGGGGGGGGGFGGGEGGGGGGGGGGGGGGGGGGFGGFGGGGGGGGGGGGCEACGGGG7CFGGGGGGFFGGGGGGGGGFDGGGBCGDGGGBBFEGFEGFFB?<FBFAFEFF44:FFF=AF*:?<>1<;DD
@M02352:288:000000000-CKWC8:1:1101:18295:24409 1:N:0:TAGCGCTC+CTAAGCCT
TACGAGGGGTGCAAGCGTTAATCGGAATTACTGGGCGTAAAGCGTGCGTAGGTGGTTTGTTAAGCAAGATGTGAAAGCCCCGGGCTCAACCTGGGAACTGCATTTTGAACTGGCAAACTAGAGTATTGTAGAGGGTAGTGGAATTTCCAGTGTAGCGGTGAAATGCGTAGAGATTGGAAGGAACATAAGTGGCGAAGGCGGCTACCTGGACAAATACTGACACTGAGGCACGAAAGCGTGGGGAGCAAACAGGATTAGATACCACGGTAGTCCACGCAGTAA
+
GGGGFEGEGGGGGGGGGFGGGGGGGGGGGGGGGGGFGGGEGGGGGGGEF@FGFGGFGGGGGGGGGGGGGGGGGGGGGGGGGGGGCEGFGFEGGGGGGFGGGGGGGGGGFGGGGGGGGGGGGGGGGGGGGGGGGGGFGGGGGGFGGGGGGGGGGCFFGGGGGGGGGGGGGEGGF;CGGGGGGGGFFG,>FFFGDDEGEGFGDE5CC;?ECGGGGFCCFFFGGGGGGGFFFGGGGGGFFDG8EEF?>FGF7CF7<?DG?=AFGGF7)0756DAF=FF:B(74:C
@M02352:288:000000000-CKWC8:1:1101:10558:24460 1:N:0:TAGCGCTC+CTAAGCCT
TACGAGGGGTCCGAGCGTTAATCGGAATTACTGGGCGTAAAGCGCACGCAGGCGGTTTGTTAAGCTAGATGTGAAAGCCCTGGGCTCAACCTGGGAATTGCATTTAGAACTGGCAGGCTAGAGTTTTGGAGAGGGGAGTGGAATTCCAGGTGTAGCGGTGAAATGCGTAGATATCTGGAGGAACATCAGTGGCGAAGGCGACTCCCTGGTCAGTAACTGACGCTCATGTGCGAAAGTGTGGGTAGCGAACAGGATTAGATACCCTGGTAGTCCACACCGTAA
+
GGGGFGGGGGGGGGGFGGGGGGGGGGGGGGGGGGGGGGGFGGGGFGGGGGGGGGGFFGGGGGGGFGGCCEGGGGGGGFGGGFFF@FGGGGGGGGGGGGGGGGGGGGCFCFFGGGGGGGGGGFC@FGGFGGGGGGGGGGGGGG9DFG?FAFFFGGGDGGGGFGGGFFFGGGEFFF>FCFFGGFGGDCFFGFFGEGGGDD5?E8EGC@CGF@:CGGFFFEFFCEEGGDCFGGCD=C<>>FFFGG7<0))7*)0)33>F?FAFC7<CF@G969<9676:?:BB75
@M02352:288:000000000-CKWC8:1:1101:20312:24480 1:N:0:TAGCGCTC+CTAAGCCT
TACGAAGGTCCCGAGCGTTATTCGGAATCACTGGGCGTAAAGGGAGCGTAGGCTGCGTGGTAAGTCAGATGTGAAATCTGGGGGCTCAACCTCCAAACTGCATTCGATACTGCCATGCTAGAGTAATGGAGAGGTAACTGGAATTCTCGGTGTAGCAGTGAAATGCGTAGATATCGAGAGGAAGACCAATGGCGAAAGCAGGTTACTGGACATTTACTGACGCTGAGGCTCGAAGGCTAGGGTAGCGAAAGGGATTAGATACCCCTGTAGTCCTAGCAGCAA
+
GGGGGGGGGGGGGFGGGGGGFGGGGGGGGGGGGGGGGEGGGGGGGGGGGGGGGGGGFGGGGGGGGGGGFFGGGGGEGGFGGGGGGGGGGGGFGGGGGGGGGGG9CFGGGGGGGGGGGGGGGG?FDGGGGGGGGGGGGFGFGGFGGGGGGGGGGGGFGGGGGGGGGGGGGGGFGGCEGDG>EFFGGGDCFFGGCEGGGGBEGGGGGGFGGGGF9CGGCGGGGGGGGGGGCGGGGGGFCFGGGFFFF@GGEDFFFBCFFFBBCFCCFFFFBFAFFC@2,4?<57
@M02352:288:000000000-CKWC8:1:1101:19759:24532 1:N:0:TAGCGCTC+CTAAGCCT
TACAGAGGGTGCAAGCGTTAATCGGAATTACTGGGCGTAAAGCGCGCGTAGGTGGTTTGTTAAGTCGGATGTGAAAGCCCCGGGCTCAACCTGGGAACTGCATTTTGAACTGGCAAACTAGAGTATTGTAGAGGGTAGTGGAATTTCCAGTGTAGCGGTGAAATGCGTAGAGATTGGAAGGAACATCAGTGGCGAAGGCGGCTACCTGGACAAATACTGACACTGAGGCACGAAAGCGTGGGGAGCAAACAGGATTAGATACCCTGGTAGTCAACGCCGTAA
+
GGGGGGGGGGGGGFGGGGGGGGGGGGGGGGGGGGGGGGEGFGGGGGGGGGGGFGGGGGGGGGGGGGGGGGGGGGGGGGGGGGGGGGGGGGGGGGGGGGGGGGGGGGGGGFGGGGGGGGGGGGGGGGGGFGGGGGGGGGGGGGFFGGGGGGFGGGGCFGCGGGGCGGGEECEGFCGGGGGFGFFD::<CFFGFEEGGGGBEEC5C:@FGGGFFGFC9ECCFDFFGGCFF*AFGGEGFFGDG5?329)9FDF:@B?*C?*.9:<+97<F6A4A<0>B:9()(//
@M02352:288:000000000-CKWC8:1:1101:22244:24572 1:N:0:TAGCGCTC+CTAAGCCT
TACGAGGGGTGCAAGCGTTAATCGGAATTACTGGGCGTAAAGCGTGCGTAGGTGGTTTGTTAAGCAAGATGTGAAAGCCCCGGGCTCAACCTGGGAACTGCATTTTGAACTGGCAAACTAGAGTATTGTAGAGGGTAGTGGAATTTCCAGTGTAGCGGTGAAATGCGTAGAGATTGGAAGGAACATCAGTGGCGAAGGCGGCTACCTGGACAAATACTGACACTGAGGCACGAAAGCGTGGGGAGCAAACAGGATTAGATACCCTGGTAGTCCACGCCGTAA
+
GGGGFEGGGGGGGGGGGGGDCFGGGGGGGGGGGGGGGGGGGGGGGGGGBFFFFGFBFGGGGGGGGGGGGGGGGGGGGGGGGGGGGGGGGGGGGGGGGGGGGGGGGGGGFFGGGGGGGGGGGGGGGFFCFGGGGGGGGGGGGGGGGGGGGGGGGGGFGGGGGGGGGGGGGEGGGGFGGGGGGGGGDCFGGFGGGGGGGGGEGGDGGGGGGGGGFGGGGGGGGGGGGGGGGGGGEGGFGGDEGGFFF@GCFG:<?F<FBFFFG7C<?FF6<FA>9F??6()(9<
@M02352:288:000000000-CKWC8:1:1101:13489:24601 1:N:0:TAGCGCTC+CTAAGCCT
TACGAGGGGTGCAAGCGTTAATCGGAATTACTGGGCGTAAAGCGTGCGTAGGTGGTTTGTTAAGCAAGATGTGAAAGCCCCGGGCTCAACCTGGGAACTGCATTTTGATCTGGCAAACTAGAGTATTGTAGAGGGTAGTGGAATTTCCAGTGTAGCGGTGAAATGCGTAGAGATTGGAAGGAACATCAGTGGCGAAGGCGGCTACCTGGACAAATACTGACACTGAGGAACGAAAGCGTGGGGAGCAAACAGGATTAGATACCCTGGTAGTCCACGCCGTAA
+
GFFDFFEECFGGGCFGGFFGEEFGGGGFGGGFGGGGGFECFFGGGGGGGGGGFFGGGGGGGAFGGAFFGGGGGGGGGGGGGGGGGGGGGFGGGGGGGGGGGGGGADGGGGFFGGGGGGGGA,EFGGGGGGGGGGFCFGGGGG@EF@DFCGFGGGCGGEGGGGGFFGGGGGGGG;DGGFFGGGGGGGACFFGFGGG5:EDEEGGDFGGGGGGCFCGGDFGGFGGGG7@C+:*1>EGFGGCEGGFBFEFCCGF@??GF,9<B7EFDFFCF2=A)6>@?F?3171
@M02352:288:000000000-CKWC8:1:1101:8369:24609 1:N:0:TAGCGCTC+CTAAGCCT
TACTAAAGGTGCAAGCGTTAATCGGAATTACTGGGCGTAAAGCGCGCGTAGGTGGTTTGTTAAGTTGGATGTGAAAGCCCAGGGCTCAACCTTGGAACTGCATTCAAAACTGACTCACTAGAGTACGAGAGAGGTTAGTGGAATTTCCTGTGTAGCGGTGAAATGCGTAGAGATGGGAAGGAACACCAGTGGCGAAGGCGACTGACTGGCTCGATACTGACACTGAGGTGCGAAAGCGTGGGGAGCAAACAGGATTAGATACCCTGGTAGTCCACGCCGTAA
+
GFFFGGGGGGGGGGGGGEGG8FGFGGGGGGGGGGGGGGGGFGGGGGGGGGGGFFGGGFDGGGGGGGGGGGGGFFGGFGGGGGGGGDFGGGGGGGGGGGGGGGGGGGGFFGGGGGGGGGGGGGGGGGGGGGGGGGGGGGGGGGGGGGGGGGGGGGGGGGEGGGGGGGGEGGGGGFDFGGGGGGGGGGGGGGGGGGGGGGGGGGGGGGGGGGFGGGGG5C920CFCEGFGFFCDEEDEGE3?E571>@GFGGFFF?FGFFAFC7<47:CF<FFF4>F:>F@>D9
@M02352:288:000000000-CKWC8:1:1101:10213:24672 1:N:0:TAGCGCTC+CTAAGCCT
TACGAGGGGTGCAAGCGTTAATCGGAATTACTGGGCGTAAAGCGTGCGTAGGTGGTTTGTTAAGCAAGATGTGAAAGCCCCGGGCTCAACCTGGGAACTGCATTTTGAACTGGCAAACTAGAGTATTGTAGAGGGTAGTGGAATTTCCAGTGTAGCGGTGAAATGCGTATAGATTGGAAGGAACATCAGTGGCGAAGGCGGCTACCTGGACAAATACTGACACTGAGGCACGAAAGCGTGGGGAGCAAACAGGATTAGATACCCTGGTAGTCCACGCCGTAA
+
GGGGFFGGGGGGGGGGGGGGGGGGGGGGGGGGGGGGDFGGGGGGGGGGGGGGGGGEGFGGGFEGGCFGFGFGGGGGCGGEDGGGEGDCFGG8EFGGGGFGGFGGGG9FFGBF?FFGFGFGGG9ECEGGGGGFGGGGFGGGGGFDFFEGGCFFFGG9FD@FFFE?EGDGE*6<;B9CFGEF7FF,3B<FGGGCBCEC8CF>>*CGFGFGCC5EFEFGG7@FCF?FFFCCGEGGGGGBF*>C85:?F>DGGGF??04??*47FG67FFG6)0564:7<B6E;CC
@M02352:288:000000000-CKWC8:1:1101:10198:24684 1:N:0:TAGCGCTC+CTAAGCCT
TACGAGGGGTGCAAGCGTTAATCGGAATTACTGGGCGTAAAGCGTGCGTAGGTGGTTTGTTAAGCAAGATGTGAAAGCCCCGGGCTCAACCTGGGAACTGCATTTTGAACTGGCAAACTAGAGTATTGTAGAGGGTAGTGGAATTTCCAGTGTAGCGGTGAAATGCGTAGAGATTGGAAGGAACATCAGTGGCGAAGGCGGCTACCTGGACAAATACTGACACTGAGGCACGAAAGCGTGGGGAGCAAACAGGATTAGATACCCTGGTAGTCCACGCCGTAA
+
GGGGFFGGGGGGGGGGGGGGGGGGGGGGGGGGGGGGGGGGGGGGGGGFGFFGFGGGGGGGGGFGGGGGGGGGGGGGGGGGGGGGGGGGGGGGGGGGGGGGGGGGGGGGGGGGGGGGGGGGGGGFGGGGGGGGGGGGGGGGGGGGGGGGGGGGGGGGGGFGGGGCGGGGGGDGFFGGGGGGGGGGGGGGGFGGGGG>EG5BEEGGCGGGGGGFFGGGGGGGGGGGGGGFGGGGGGDEGGGDGGF?F3C4CGF@B?GF?@A?F9+9@FCFFFBA@GFBF0<;GD
@M02352:288:000000000-CKWC8:1:1101:15585:24688 1:N:0:TAGCGCTC+CTAAGCCT
TACGGAGGGTCCGAGCGTTAATCGGAATTACTGGGCGTAAAGCGCACGCAGGCGGTTTGTTAAGCTAGATGTGAAAGCCCTGGGCTCAACCTGGGAATTGCATTTAGAACTGGCAGGCTAGAGTTTTGGAGAGGGGAGTGGAATTCCAGGTGTAGCGGTGAAATGCGTAGATATCTGGAGGAACATCAGTGGCGAAGGCGACTCCCTGGTCAGTAACTGACGCTCATGTGCGAAAGTGTGGGTAGCGAACAGGATTAGATACCCTGGTAGTCCACACCGTAA
+
[truncated: 14,205,649 more chars]
