# Supplementary material for: Hidden interactions in the intertidal rocky shore: variation in pedal mucus microbiota among marine grazers that feed on epilithic biofilm communities
Source: PeerJ. 2022 Sep 23;10:e13642. doi: 10.7717/peerj.13642 (PMC9512015; doi:10.7717/peerj.13642)
Supplement: Supplemental Information 21 [file peerj-10-13642-s021.gz › peerj-10-13642-s021]

@M02352:288:000000000-CKWC8:1:1101:20713:1993 2:N:0:TAGCGCTC+CTAAGCCT
TAACCTTGCGCCCGTACTCCCCAGGCGGTCTACTTAATGCGTTAGCTTTGAAACACAGAACCGAGGTTCCGAGCTTCTAGTAGACATCGTTTACGGCGTGGACTACCAGGGTATCTAATCCTGTTTGCTCCCCACGCTTTCGTGCCTCAGTGTCAGTATTTTTCCAGTTAGCCGCCTTCGCCACTGATGTTCCTTCCAATCTCTACGCATTTCACCGCTACCCTGGAAATTCCCCTACCCTTCACACTACTCTAGTTTTCCAGTTCACATTTCAGTTCCC
+
@,@6@EF9E@+-76@6BDFGFC,,,,6+8+B,CFF,,C,9+8@,8@EFF9,,,,,9<6,,::++++86?=,,+44<?F9B<?,,<5EF@FGGFEC7CCFE7@EE88?,B77F8DDF9,DCFG,CFF,=DDFFC8FCCEEFFC:3>7;;<6;;DC7=F,DFG9EC>,@,@,,;D*99DGG5?7A?8<,>;BF7BE8>38+15:117:))*:5>17/;*524;)68**(0)19=**,((,.,,(().)(.(,-,4))0.6*-4)).4))).).)-)*./).)
@M02352:288:000000000-CKWC8:1:1101:19881:2049 2:N:0:TAGCGCTC+CTAAGCCT
TAACCTTGCGGCCGTACTCCCCAGGCGGTCAACTTAGTGCGTTAGCTGCGCCACCCACGACTCAAGGTCACAGACGGCTAGTTGACATCGTTTACGGCGTGGACTACCAGGGTATCTAATCCTGTTTGCTCCCCACGCTTTCGTGCCTCAGTGTCAGTATTGGTCCAGTAAGTCGCCTTCGCCACTGATGTTCCTTCCCATCTCTACGCATTTCACCGCTACACAGGAACTTCCACTTACCTATACCATACTCTAGTTCATCAGTTTTGAATTCATTTCC
+
9@EAEFGFGDC@BFFGGGGGGCF@DD:FGGECEGGFFE@EEGECCFGFE@FFGEGGFGE+FFE8<?=CF@FDF,:+?F:B8FGGGEDF<FGGGGGGGDGGCFFGGGGGGGGGGFGGGGGGAGGEGGGGGGGFGGGGGGGGGC>F*>CFCFG,>=:FFGFGFF9D;FFCG;DCG:88C5D*)*=7D6CCFCEFCEFC>58*;76+)::93*0CFC57C)312@7F7*(9()01/9>46A>922)--62).,45<2)*6)*)--))::4<(-).))/)154.
@M02352:288:000000000-CKWC8:1:1101:23319:2294 2:N:0:TAGCGCTC+CTAAGCCT
TAATCTTGCGACCGTACTCCCCAGGCGGAATGCTTAATCCGTTAGGTGTGACACCAACAAGCATGCTTGCTGACGTCTGGCATTCATCGTTTACGGTGTGGACTACCAGGGTATCTAATCCTGTTTGCTCCCCACACTTTCGCACCTCAGCGTCAGTATCGAGCCAGTGAGCCGCCTTCGCCACTGGTGTTCCTCCGAATATCTACGAATTTCACCTCTACACTCGGAATTCCACTCACCTCTCTCGAACTCAAGACCAGGAGTTTACAAGGCAGTTCCAG
+
FEGGGGGGGGGGEEGGGGGGGGG:FGGGGECFFGGGFGFGGGGGGGGGGGGFGGGGGGG<FGGGGGGFGGFGFGGGCFGGGGGAFGGGFGGGGGGG?FCGGGGGGGGGGGGGGGGGGGACFGGGGGGGFGGGGGGGGGAEFGDGG=DFFGFGGGGGGGGGGGGGGGFFGFGGGGCGDGGFFGGGGGCGFGDF78809D>DFGFGEFFGGG3@CFFFGF<EEFFFC52C?FFFFFFBF?7:2:708>:7:?:4-,.?B<F?:FBB:4ABA<306:;4*))6)
@M02352:288:000000000-CKWC8:1:1101:9948:2392 2:N:0:TAGCGCTC+CTAAGCCT
TAACCTTGCGGCCGTACTCCCCAGGCGGTCTACTTATCGCGTTAGCTTCGCCACTAAGTCATTACAACCCAACGGCTAGTAGACATCGTTTACGGCGTGGACTACCAGGGTATCTAATCCTGTTTGCTCCCCACGCTTTCGCACCTCAGTGTCAGTATCAATCCAGAGTGTCGCCTTCGCCACTGATGTTCCTTCCTATATCTACGCATTTCACCGCTACACAGGAAATTCCACACTCCTCTATCGTACTCTAGCCTGCCAGTATCGGGTGCAATTCCAAG
+
CFFFGGGGGGGGGGFGGGGGGGGGGFGGFFGGGGGGGGGGGGGGGGGGGGGGGGGGGGGGGGGGGGGGGGGGGGGGGGGGGGGGGGGGGGGGGEGGGEGGGGGGGGGGGGGG?DFGGGGGGGGGGGGGGGGGGGGGGGGGGGGGGEGGFFFGGGGGGGGGGDFGGGGGGGFGGGCGGGGFFGGGGF7EGGGFCEF@<AFGFGFFFFFGGGFGGAEFGD@BFFFFCGFGFFFFFFFF<7?>?FF2>6:7?:B244>FBFFFFF2<AFF07<>F7497B2:A4
@M02352:288:000000000-CKWC8:1:1101:13620:2471 2:N:0:TAGCGCTC+CTAAGCCT
TAACCTTGCGGCCGTACTCCCCAGGCGGTCAACTTAGTGCGTTAGCTGCGCCACTCACGTCTCAAGGACACAAACGGCTAGTTGACATCGTTTACGGCGTGGACTACCAGGGTATCTAATCCTGTTTGCTCCCCACGCTTTCGTTCCTCAGCGTCAGTATCTGTCCAGGTGGCCGCCTTCGCCACTGATGTTCCTTCCAATCTCTACGCATTTCACCCCTACCCTGGAAATTCCACCACCCTCTACATTCCTCTAGTTCGCCAGTTTTGAATGGCGTTTCA
+
FGGFCGGGGGGGGGGGGDFGFGGGGGGG7FGGGGGGCEFGGGGC@FFGFGGGGGFGGGG8F<FGGGG?FGG,DCFGGG7FFGGGGFCGGEFGGFGEEG747CFFFFGGGGGDBABFDFCFFF9,@F,,,,=FGGGGGGGGGGGGF8@B,,@@EGECCG,;2FFFG<<8CFCF8CC4CCD6;DEECEC7<<>F+7@)>AF@A>C+)36/5*8DG7);C)((-5(0*2472=F@?FAAB((318?1)6-).))-6)5*.6F:9<?94>2<(32:<()4)(().
@M02352:288:000000000-CKWC8:1:1101:9303:2473 2:N:0:TAGCGCTC+CTAAGCCT
TAACCTTGCGGCCGTACTCCCCAGGCGGTCAACTTAGTGCGTTAGCTGCGCCACCCACGACTCAAGGTCACAGACGGCTAGTTGACATCGTTTACGGCGTGGACTACCAGGGTATCTAATCCTGTTTGCTCCCCACGCTTTCGTGCCTCAGTGTCAGTATTTGTCCAGGTAGCCGCCTTCGCCACTGATGTTCCTTCCAATCTCTACGCATTTCACCGCTACACTGGAAATTCCACTACCCTCTACAATACTCTAGTCTGCCAGTTCAAAATGCAGTTCC
+
9E@EEFGGGGGGGGEGGGGGGEFEGGGGFEEFGGGGGFGGGGGGGGGGGGGGGGGGGGGEGGGGGGFEFGGGFGFGGGC:FFGGGFGGGGGGGGGGGGGGGGGGGEFGGGGGFFFG9CFCFGGGDGGGGGGGGGGGG6CBGGDFEGGFFGG?FFFGFF@FGGGG9FFGGGGGGGGGGGC4;DGGGGFCC@EFF5A33AC;87+19@CGGGFCFFEFGFF>95<F*C?FB?=4*/-923:3:?:<AAD?9)52))6*6)992?D),:<2:<32AAFABBFA
@M02352:288:000000000-CKWC8:1:1101:10314:2527 2:N:0:TAGCGCTC+CTAAGCCT
CATTCTTGCGAACGTACTCCCCAGGTGGCTTACTTAATGGTTTCCCTCAGATGCCCAAGCCGAAGCCCAAACATCGAGTAAGCATCGTTTAGGGCGTGGACTACCAGGGTATCTAATCCTGTTCGCTCCCCACGCTTTCGTGCCTCAGCGTCAATTAATGCCTACCTAGCTGCCTACGCAATTGGTGTTCTACGTCATATCTATGCATTTCACCGCTACATGACTAATTCCGCTAACTTCAACATAATTCTAGCTTAACAGTTTACAAGGAAATCACCCAG
+
GFCFGGGGGGGFGGGGGGGGGGGCFFGGEGG@DFGFAFGFFGGE@E,,4CC6CF,9E<FCF@7:@BEG8FFGG<DCFFGGGD,??FEGF,?<,4BC@FGED=FG=FCCCEECG<@4@,?F9AE@@7F8C8=,F+@C73@3D+=D=D?+@@AE>1@<9,@E;CC;,>7@@EDFCGF+A5CBB*499EFGGGF9+-;B@4C1+=BGC48@@7@7CF@E*;346+;A++):78:)0).:=))...7;<<))64)4<<<4))96).--))5441((44*.)(4:.
@M02352:288:000000000-CKWC8:1:1101:21478:2577 2:N:0:TAGCGCTC+CTAAGCCT
TAACCTTGCGGCCGTACTCCCCAGGCGGTCTACTTATCGCGTTAGCTTCGCCACTAAAAGATCAAGTCTTCCAACGGCTAGTAGACATCGTTTACGGCGTGGACTACCAGGGTATCTAATCCTGTTTGCTCCCCACGCTTTCGCACCTCAGTGTCAATATCGGTCCAGGTAGTCGCCTTCGCCACTGGTGTTCCTTCCTATATCTACGCATTTCCCCGCTACACAGGAAATTCCACTACCCTCTACCGTATTCTATACTGGCAGTATAATGTGCAGTTCCA
+
CFFGFGGGGGGGGGCFGGGGGDGEGGEGC@FGDFGGFFGGGGGGGGFFGGGGGGGGGGGGGCEFGGGGGGGGGGGGGGGGGGGGGGGGGGGGGGGGGGGGGGCGGGGGGGGGGGGGGGGGGGDGGGGGGGGGGGGGGGEEGGEG>GE*,,:;CFGGFGGCFDDCE>,>CCF9CFDGGGGFFGGGD660;:FGGEFFFFFFC:AFEFF>D:5DF6)0@D909@7FFG0536BFF?<4>>:.:<:7AB2(,-:?A46*64@2,4248>4)))))))*.*.6))
@M02352:288:000000000-CKWC8:1:1101:24723:2591 2:N:0:TAGCGCTC+CTAAGCCT
TAAACTTGCGTTCGTACTCCCCAGGTGGTAAACTTAGTACGTTAGCTGCGCCACTCACGTTTCAAGGACAAAAACGACTAGCTGACATCTTTTACGGCGTGGACTACCAGGGTATCTAATCCTGTTCGCCCCCCACTCTTTCGTACAGCAGCGTCAGTTTCTGACTAGCTTGCCGTCTTCGCTACTGTTCTTTGTTATAAGCTATACGTTTTTCACCGCTACACTGGATATTCCACCACTCTCTACAGTACTGTTGTTTGCCTGTTCAAACTGCTCTTCCG
+
,;F<FGGFAC6-8CFGEFFGF7FEF6CF@,6<CDGG,C,C,C<<BDF9,@FEFGGFGD,,:E@A6,,99C@,@,C>++BF6,<?=F,C,,,5,<EF777=7+BE@D8,5=++,,49E;,C9,C5AE5+@+@+@:+3333,CE6=,@++24,44+++5@,@,E,,,7@3,7,6D?*///;=****),,,>,,++*=(*+4++*=+*++*2*)22A);+06((574:C(*)+1;+;?),42(().,))6)<-).)6448(..22)4)4.5))..<<*-/)-)(
@M02352:288:000000000-CKWC8:1:1101:13086:2596 2:N:0:TAGCGCTC+CTAAGCCT
TAGTCTTGCGACCGTACTCCCCAGGCGGAATGCTTAATCCGTTAGGTGTGACACCAACAAGCATGCTTGCTGACGTCTGGCATTCATCGTTTACGGTGTGGACTACCAGGGTATCTAATCCTGTTTGCTCCCCACACTTTCGCACCTCAGCGTCAGTATCGAGCCAGTGAGCCGCCTTCGCCACTGGTGTTCCTCCGAATATCTACGAATTTCACCTCTACACTCGGAATTCCCCTCACCTCTCTCGCACTCAAGACCAGGAGTTATGCAGGCAGTTCCAG
+
GGGF9FED,@FGC:-CFCF@F,CFFGFFCCF@FEGGG,FF@FFEGGGFGGFCFGGGGGFCDFGGGG<CF<FGAFGFGGF8E8FFFEDCE<,?ECFEFGFFGGFGFBAFFGE<8,?E=>BEAFCDFG8FDG8FGGG>C?FFDEG6EC,==FGCC6C@;EEF+F88>CG,3,@@DC*;*;949CC=C,:>86AC:<@225.>)+1;)8)7**)+1;?A9:3;9=@=*/736@FF4*40:((,,.5<<?1(740(.,)9(:>(((-,4))))).410<1*))-.
@M02352:288:000000000-CKWC8:1:1101:15184:2599 2:N:0:TAGCGCTC+CTAAGCCT
TAATCTTGCGACCGTACTCCCCAGGCGGTACACTTAATGTGTTAACTGCATTACTGCAAGGTCTAGCCTCACAACAACTAGTGTACATCGTTTAGGGCGTGGACTACCAGGGTATCTAATCCTGTTTGCTCCCCACGCTTTCGCGTCTCAGCGTCAATAATGTTCCAGTAGATCGCCTTCGCAATCGGTATTCCTTCTGATCTCTACGGATTTTACCCCTACACCAGAAATTCCATCTACCTCTCCCATATTCAAGGTAAGCAGTTTTAAAAGCAGTTCAA
+
9FGGGGGGGG+6CCEGGGGGGGGGGDEGECCFGGGGCFGGGGGGGGGGGG<FGGCGFGCFGGGGGGCGGGCF=FGGGGGGGGAF9FGGGGGGGGG8FGGGGGGGGGGGGGGGGGGGGGGGGGGGGGGGGGGFGGGGGGGGGGG>C=CDGGGGGGGG>FGGG9;3DEGGGG>9;@CGGGGF>DEG4EG?E5FGGFFFEFA7B=CGFFFGCEEGGFFFGA1?@FEFDGF>@A=AFA?C3CEFFFFF@B112:A<>)6@05F9>?F<A9<4)5:)6:F?FA2<<
@M02352:288:000000000-CKWC8:1:1101:8649:2623 2:N:0:TAGCGCTC+CTAAGCCT
TAACCTTGCGGCCGTACTCCCCAGGCGGTCTACTTATCGCGTTAGCTTCGCCACTAAGTCATTACAACCCAACGGCTAGTAGACATCGTTTACGGCGTGGACTACCAGGGTATCTAATCCTGTTTGCTCCCCACGCTTTCGCACCTCAGTGTCAGTATCAATCCAGAGTGTCGCCTTCGCCACTGATGTTCCTCCAGATATCTACGCATTTCACCGCTACACCTGGAATTCCACCCCCCTCCCCAAAAGTCTAGCCTGCCAGTTCTAAATGAAATTCCCAG
+
9E8<CFGGGGG@ECCEGGGGGGFCFCEE@+CCFDGFF<FFGGGGGGFGGGGGGGGGGGFGG,FGDCDFFFEGGGGD>FDGGG9AAFFF@EFGFGCFFCF>?<5DFADFC@>=,7,6C;,CD9FGGDDDGGCE8:FGGG+3B>**@>8CC,;,D,;>>,<;;7;,9,,,6?,>CG8<GDF4555,99CC<C9CDE)64/6:@@AF3>)58:A@7@45:21()735943*50*90*,(--,(-(-((,41()))))))-.0(5)..)6<4.54)6)1)*-.),
@M02352:288:000000000-CKWC8:1:1101:12145:2847 2:N:0:TAGCGCTC+CTAAGCCT
TAACCTTGCGGCCGTACTCCCCAGGCGGTCAACTTAGTGCGTTAGCTGCGCCACCCACGACTCAAGGTCACAGACGGCTAGTTGACATCGTTTACGGCGTGGACTACCAGGGTATCTAATCCTGTTTGCTCCCCACGCTTTCGCACCTCAGTGTCAGTATTTGTCCAGGTAGCCGCCTTCGCCACTGATGTTCCTTCCAATTCCTACGCATTTCACCGCTACACTGGAAATTCCACTACCCTCTTCAATCCTCTAGTTTGCCAGTTCAAAATGAATTTCC
+
FFGGFGGGGGGGGGGGGFGGGGGE8DFF@FCFGGGGGGGGGGGGEFFGGEEGCGGGGGBFFGBFGGGGDFF<EFGGEGGGGGGGGGGGG@FFGGGGGE+F:FEGEE8DDGGGGGGGGGGGAFF=FGGFGFG>FGG:B@;EFGGGDGGFGG8=FGGGG@;EFCFB,,28DFGGGGCDGGGF53C58++3<9;:@?F<AAA++++396A5<*87FF2=?334()5?792C07=@?F9))5(8:),3.))).),6<<A/-.@:424):)45<<>2))*-/6A4
@M02352:288:000000000-CKWC8:1:1101:22515:2848 2:N:0:TAGCGCTC+CTAAGCCT
TAACCTTGCGGCCGTACTCCCCAGGCGGACAACTTAGTGCGTTAGCTGCGCCACCCACGACTCAAGGTCACAGACGGCTAGTTGACATCGTTTACGGCGTGGACTACCAGGGTATCTAATCCTGTTTGCTCCCCACGCTTTCGCGTCTCAGCGTCAATAATGTTCCAGTAGATCGCCTTCGCAATCGGTATTCCTTCTGATCTCTACGGATTTTACCCCTACACCAGAAATACCATCTACCTCTCCCATATTCTAGGTAAGCAGTTTTCAAAGCAGTTCAA
+
FGFG9FGGG7F@FG:FGFFGGGGGGGGG+8CFGGGGFEGGGGGGGGGGGGCGEGGFGGD7+,BFGDG5EFGE<<F=:@CEGGGF,EFFFGGGGGGGGGGGGEFGGGGDGGGGGGGGG;DGFFGGGGGGGGGGGGGGGGGGGGGG51=CGFGGGGGG8CF9FF9;BCFG,CC;CED9DGGAADGGC?FGGFDGGFFFE*;CF>FF)9BC37)9CFAFG72?8FB5CCBF?6B?FF?ABFFA242<7(4:A(-6<><F?5*-.4ABF26A2464).?3*-246
@M02352:288:000000000-CKWC8:1:1101:20721:2902 2:N:0:TAGCGCTC+CTAAGCCT
TAACCTTGCGGCCGTACTCCCCAGGCGGTCAACTTAGTGCGTTAGCTGCGCCACCCACGACTCAAGGTCACAGACGGCTAGTTGACATCGTTTACGGCGTGGACTACCAGGGTATCTAATCCTGTTTGCTCCCCACGCTTTCGTGCCTCAGTGTCAGTATTTGTCCAGGTAGCCGCCTTCGCCACTGATGTTCCTTCCAATCTCTACGCATTTCACCGCTACACTGGAAATTCCACTACCCTCTACAATACTCTAGTTTGCCAGTTCAAAATGCAGTTCC
+
GGGFFGGGGGGGGGGGGGGGGGGGGGGGFGGGGGGGGGGGGGGGGGGGGGGGGGGGGGGGGGGGGGGGGGGGGGGGGGGGGGGCFGGGGGGGGGGGGGGGGGEFGGGGGGGGFGGFFFGGGGGGGGGGGGGFDGGGGGGGGGGGGGGFFGFGGGGFFFGGGGGG9FFFGGGGGGGGGGGFFDGGGFGCC?FGGFFFFFFC@5+;<:CCDGFG7;CFF@>F(02?GG?G?FFFF?29A?BF<<3,4A9?<2:6))5*:4F<>7>245)<A<A2<)*-949<
@M02352:288:000000000-CKWC8:1:1101:20662:2949 2:N:0:TAGCGCTC+CTAAGCCT
TAATCTTGCGACCGTACTCCCCAGGCGGAATGCTTAATCCGTTAGGTGTGTCACCGAACAGTATACTGCCCGACGACTGGCATTCATCGTTTACGGTGTGGACTACCAGGGTATCTAATCCTGTTTGCTCCCCACACTTTCGTACCTCAGCGTCAGTATCGAGCCAGTGAGCCGCCTTCGCCACTGGTGTTCCTCCAAATATCTACGAATTTCACCTCTACACTTGGAATTCCACTCACCTCTCTCGAACTCTAGACTGATAGTTTTGGAGGCAGTTCCAG
+
BEFGGGGGGGGGGGGGGGGGFGGGGGGGGGGGGGGGGGGGGGGGGGGGGGGGGGGGGGGGGGGGGGGGGGGGGGGGGGGFGFGFGGGGGGGGGGGGGGGGGGGGGGGGGGGGGGGGGGGGGGGFGGGGGGGGDGGGGGGGGGGGGGGGGGGGECEEGGGGEGCGGFGGGGGGGGGGGGGFFGEGGGF?CEEGGFFF1FFGFGFGFFFCDFFFGFFA@FEEFF@CFGFG2?FF@F>ABFF?????B<02?<:<4<)*44?06<AAFFFBFF?<::EFFABD4
@M02352:288:000000000-CKWC8:1:1101:22599:2984 2:N:0:TAGCGCTC+CTAAGCCT
TAATCTTGCGACCGTACTCCCCAGGCGGAATGCTTAATCCGTTAGGTGTGTCACCGAACAGTATACTGCCCGACGACTGGCATTCATCGTTTACGGTGTGGACTACCAGGGTATCTAATCCTGTTTGCTCCCCACACTTTCGTACCTCAGCGTCAGTATCGAGCCAGTGAGCCGCCTTCGCCACTGGTGTTCCTCCAAATATCTACGAATTTCACCTCTACACTTGGAATTCCACTAACCTCTCTCGAACTCTAGACTGCTAGTTTTGGAGGCAGTTCCAG
+
FGGGGGGGFGGGGGGEFGGGGGGDGGGGGGGGGGGGGGFGGGGGGDFGFFFGGGGGGGGGGGGGGGGGGGGGGGGEGDCDGGGGGGGGGGGGGGGGEFGGGGGGGGGGG>FGGGGGGEGGGFGFFGGFGGGGGGGGGGGGGGGGGDEFFGGGGGGGGGGGGGGGGFGGGGGGGGGGGGGFFGGGGGGGDGEGGFF@8;AGFGFGFF>DGFFGGFFFCA<AFF@F>FFGFF@FFFF)(5:?<:?B271????DAABF<B6(54AF2<>14>3:00:7F><A4
@M02352:288:000000000-CKWC8:1:1101:17902:3026 2:N:0:TAGCGCTC+CTAAGCCT
TAACCTTGCGGCCGTACTCCCCAGGCGGTCAACTTAGTGCGTTAGCTGCGCCACCCACGACTCAAGGTCACCGACGGCTAGTTGACATCGTTTACGGCGTGGACTACCAGGGTATCTAATCCTGTTTGCTCCCCACGCTTTCGTGCCTCAGTGTCAGTATTTGTCCAGGTAGCCGCCTTCGCCACTGATGTTCCTTCCAATCTCTACGCATTTCACCGCTACACTGGAAATTCCACTACCCTCTACAAGACTCTAGGTTGCCAGTTCAAAATGCATTTCC
+
BAFGFFGGGGGGGGGGGGGGGGGDGGGG@FDFFGGGGFGGGGGGGFGGFGGGGGDFFGGGGGEFFFGFG@D,BFGGGDGGE9BABFECFGGGGGECEGE8::=FG?DGGGGGDFGGGFC;>D=FCFAFFFGAFEGGDGDGGFCDCGGGGCFCB,,2D27B9FG;;;;BFGDFCFG5DDDA:3CE53??CFGG7CFC<FCG+71@3A:*)*7D>7<FEB901)<:CC05:7@9FF>92:73?),28A<))((.4-4*))14<).),6)6))4<<2*.*-6A
@M02352:288:000000000-CKWC8:1:1101:9783:3083 2:N:0:TAGCGCTC+CTAAGCCT
TAACCTTGCGGCCGTACTCCCCAGGCGGTCTACTTATCGCGTTAGCTTCGCCACTAAAAGATCAAGTCTTCCAACGGCTAGTAGACATCGTTTACGGCGTGGACTACCAGGGTATCTAATCCTGTTTGCTCCCCACGCTTTCGCACCTCAGTGTCAATATCAGTCCAGGTAGTCGCCTTCGCCACTGGTGTTCCTTCCTATATCTACGCATTTCACCGCTACACAGGAAATTCCACTACCCTCTACTGTATTCTAGACTAGCAGTATCAGATGCAGTTCCA
+
GGGGGGGFGGGGGGGGGGGGGGGGGGGGGGGGGGGGGGGGGGGGGGGGGDGGGGGGGGFGGGGGGGGGGGGGGGGGGGGGGGGFGGGGG@FGGFGGGGGGGGGGGGGGGGGGGGGGGGGGFFFFGGGFFGGGGGGGGGGGGGGGDGGGGGGEFGGGGGGCGFFGGGFFGGCGGGDGGGDF5DEGGFGC;*CDGFFFFFFFF73;EFA7DCDGFFFFGEF9BF?F4C0CB)=FFFBFFFFF?B??FFFFF))6466/6<FFB?22A92<DA>24-*-8<AB4
@M02352:288:000000000-CKWC8:1:1101:11750:3104 2:N:0:TAGCGCTC+CTAAGCCT
CAACCTTGCGATCGTACTCCCCAGGTGGTTCACTTAATGCTTTCGCTTGGACACTTACAGTTTATCGCAAATATCGAGTGAACATCGTTTAGGGCGTGGACTACCAGGGTATCTAATCCTGTTCGCTCCCCACGCTTTCGTGCATGAGCGTCAGTAATGGTTTAGTAAGCTGCCTTCGCAATCGGTGTTCTGAGTCATATCTATGCATTTCACCGCTACATGACTCATTCCGCCTACCTCTACCACACTCAAGTAATCCAGTATCAATGGCAGTTCTACAG
+
GGGGGGGGGGGGGGGGGGGGGGGGGGGGCFGGGGGGGGGGGGGGGGGGGGGGGGGGGGGGFGGGGGGGGGGGGGGGGGGGGGGGGGGGGGFGGGGGGGGEFGGGCGGGGGGGGGGGGGDGDGGGGGDGGGGGGGGGGGGGGGGGGGGGGGGGGGGFFGCF;EGGFFDFGGGGGGGGGGG@ACF>DGEGGGGGFFFEEFFGFGFGFFFGGGCGGFFFGEFF?7AFGGFGFF6):A@D@DFFFEEEFFF?DFF??DFF9:@?)6<4<B244:041(8:FADB4
@M02352:288:000000000-CKWC8:1:1101:12347:3127 2:N:0:TAGCGCTC+CTAAGCCT
TAATCTTGCGACCGTACTCCCCAGGCGGTCTACTTAGTGCGTTAGCTGCGCCACTAAGATCTCAAGGATCCCAACGGCTAGTAGACATCGTTTACGGCGTGGACTACCAGGGTATCTAATCCTGTTTGCTCCCCACGCTTTCGCACCTCAGCGTCAGTGTCAGCCCAGACAGTCGCCTTCGCCACTGGTGTTCCTTCTAATATCTACGCATTTCACCGCTACACTAGAAATTCCACTATCCTCTGCTGCACTCTAGTCACACAGTTTTGAAAGCAGTTCC
+
GGGGGGGGFFDGGCFGGGGGGGGEGGGGFFGGGGGGGGGGGGGGGGGGGGGGGGGGGGGGGGGGGGGGGGGGGGGGGGGGGGGGGGGGGGGGGGGGGCFEGGGGGGGFGGGGGGGGFGGGGGGGGGGGGGGGGGGGGGGGGGGGGGGFGGGGGGGGGGGGGGGCFGGGGGGGGGGGGGDFFGGGGGGGCGCDFFFFFFFD7;FGFFFGGGBDFC<FEBFBFFF@CGBF>FFFFFFFFFF<?AFB:?F>?FF).<>?F2=AAFFFF<BB04<4):F?6<2A
@M02352:288:000000000-CKWC8:1:1101:21397:3294 2:N:0:TAGCGCTC+CTAAGCCT
CATTCTTGCGAACGTACTCCCCAGGTGGGTCACTTATCACTTTCGCTTAGCCACTCAAACCGAAGTTCGAACAGCTAGTGACCATCGTTTACGGCGTGGACTACCGGGGTATCTAATCCCGTTCGCTCCCCACGCTTTCGTCCATCAGTGTCAGTTAATTATTAGTGATCTGCCTTCGCAATTGGTATTCTATGTAATATCTATGCATTTCACCGCTACACTACATATTCTAACCACTTCATAATAACTCAAGACAACCAGTATCAAAGGCAATTTTACCG
+
GGGGGGGGGGGGGGFGGGGGGGGGGDFFDGGGGGGGFAFGGGGGGGGGEGGGGGCFGGAFGGGDEDFGGGGGGGGGGGGGGGFFFGG=EGGGGGGGGGGGGGGGGGDGGGDGGGGGGGFGGGGGGGGGCGGEGGGGEGGGGGGGGGGDGGGGGFGGGGGGGGCFFGGFFFGGGGGGGGGDDDFFFGCFGGGGGFF?EFFGFGFGFFFGGGFGGFFFGE6@D=@ADCEGFFF=CB@@FFFFFFF352<7<FABF<?FFFFBFA2944<A2(208:FAFB<B2
@M02352:288:000000000-CKWC8:1:1101:21418:3294 2:N:0:TAGCGCTC+CTAAGCCT
CATTCTTGCGAACGTACTCCCCAGGTGGGTCACTTATCACTTTCGCTTAGCCACTCAAACCGAAGTTCGAACAGCTAGTGACCATCGTTTACGGCGTGGACTACCGGGGTATCTAATCCCGTTCGCTCCCCACGCTTTCGTCCATCAGTGTCAGTTAATTATTAGTGATCTTCCTTCGCAATTGGTATTCTATGTAATATCTATGCATTTCACCGCTACACTACATATTCTAACCACTTCCTAATAACTCAAGACAACCAGTATCAAAGGCAATTTTACCG
+
GEDFGGGGGGGGGGGGGGGGFGGGGGGGGGFFCFGGGGGGGGGGGGGGCEGGGGGGGG<FGGEGGGGGGGFGGGGGGFGGFGGGGGCFGGDGGGGGGGGGGEFGFGGEGG@FGGFGGGGGGFFFFEEFEGGGGCGEEGGGGDEEFGEGFFGG9CFG:DFGGGG9BFFFG9F,;=FGGGGFEGFFFC7CE,;CBCFC5F>CB8AF*8+=CFFG79(53)3@;16)*;)1)33A6=?)(5>7..9;AAFB>6A>)4?F:B>:?BF4<BFA2((1??=AF4<A-
@M02352:288:000000000-CKWC8:1:1101:7418:3351 2:N:0:TAGCGCTC+CTAAGCCT
TAACCTTGCGGCCGTACTCCCCAGGCGGTCTACTTATCGCGTTAGCTTCGCCACTAAGTCATTACAACCCAACGGCTAGTAGACATCGTTTACGGCGTGGACTACCAGGGTATCTAATCCTGTTTGCTCCCCACGCTTTCGCACCTCAGTGTCAGTATCAATCCAGAGTGTCGCCTTCGCCACTGATGTTCCTTCCTATATCTACGCATTTCACCGCTACACAGGAAATTCCACACTCCTCTATCGTACTCTAGCCTGCCAGTATCGGGTGCAATTCCAAG
+
FGGFGGGGGGGGGGGGGGGGGGGGGGGGEEGGGGGGGGGGGGGGGGGGGGGGGGGGGGGGGGGGGGGGGGGGGGGGGGGGGGGGGGGGGGGGGGGGGGGGGGGGGGGGGGGGGGGGGGGGGGGGGGGCGDFGGGGGGGFFGGGGGGGGGGGGGGEGGEGGGGGGGFFFGDGGGGGDGGCDFGGCCFFGGGGGGFFFFFF>7;7>CAD3DEFFFAA>C)7>FF?FGG?GFFFF67>B0:?B?AAABBF???)6)-<?4<F:27:24<?09<BFF<6)*549)
@M02352:288:000000000-CKWC8:1:1101:16027:3377 2:N:0:TAGCGCTC+CTAAGCCT
TAACCTTGCGGCCGTACTCCCCAGGCGGTCTACTTATCGCGTTAGCTTCGCCACTAAAAGATCAAGTCTTCCAACGGCTAGTAGACATCGTTTACGGCGTGGACTACCAGGGTATCTAATCCTGTTTGCTCCCCACGCTTTCGCACCTCAGTGTCAATATCAGTCCAGGTAGTCGCCTTCGCCACTGGTGTTCCTTCCTATATCTACGCATTTCACCGCTACACAGGAAATTCCACTACCCTCTACTGTATTCTAGTTTGCCAGTTCAAAATGCAGTTCCA
+
DGGGFGGGGGGGGGGGGGGGGGGGGGGGCCFGGGGGA,DFFGGGGGGGGGGGGGGGGGGG,,CFDGGGFGEGGGGGGGGGGGGGCFAFG:FGGGFGGGGGFGGGGFFGGGEDF@FCFGGGGGG<>EGGGGGBFGGFEE>ECECEGGD5FC8:;:,EFDFGFG;>>?FGGGGGDGCDGG5F?DGGGGGGGFGDGFFEFAFD+0@75AC<C5BGFFFFF:629FFFGGFGF)@FFF2))4:<<>:?F<>BBA<)6))/5)/-.<B?:>444)-82AB)64:A)
@M02352:288:000000000-CKWC8:1:1101:12314:3384 2:N:0:TAGCGCTC+CTAAGCCT
TAACCTTGCGGCCGTACTCCCCAGGCGGTCAACTTAGTGCGTTAGCTGCGCCACCCACGACTCAAGGTCACAGACGGCTAGTTGACATCGTTTACGGCGTGGACTACCAGGGTATCTAATCCTGTTTGCTCCCCACGCTTTCGTGCCTCAGTGTCAGTATTTGTCCAGGTAGCCGCCTTCGCCACTGATGTTCCTTCCAATCTCTACGCATTTCACCGCTACACTGGAAATTCCACTACCCTCTACAATACTCTAGTTTGCCAGTTCAAAATGCAGTTCC
+
CGGGGGGGGGGGGGGGGGGGGGGGGCGGC@@EFGGGFGGGGGGGGGGGGGGGGGGFGGGGGFGGGGG<FGGGFGGGGGGGGGGGGGGGFGFGGGDGGGGGGGGGGGGGCFEFFGGGGGGGGGGFFGGGGGGGGGGGGGGGGFCFCGGGGGGGG:>CGGFGFFGGGFFFGGFGGGD4CD4FFGGGDFGFFCGGGFFEEFF>@9CF3FFCCEDD7:CFFEBB>@>@*04<(=46B=<2282<:B?FF>F2A4>BB6A?>:=AB<2).)4:24225>F>6<9)
@M02352:288:000000000-CKWC8:1:1101:13585:3482 2:N:0:TAGCGCTC+CTAAGCCT
TAATCTTGCGACCGTACTCCCCAGGCGGAATGCTTAATCCGTTAGGTGTGTCACCGAACAGTATACTGCCCGACGACTGGCATTCATCGTTTACGGTGTGGACTACCAGGGTATCTAATCCTGTTTGCTCCCCACACTTTCGTACCTCAGCGTCAGTATCGAGCCAGTGAGCCGCCTTCGCCACTGGTGTTCCTCCAAATATCTACGAATTTCACCTCTACACTTGGAATTCCACTCACCTCTCTCGAACTCTAGACTGATAGTTTTGGAGGCAGTTCCAG
+
FFGGGGGGGGGGGGEFGGGGGGGGGGGGGGGGGGGGGGGGGGGGGGGGGGGGGGGGGGGGGGGGGGGGGGGGGGGGGGGGGGGGGGGGGGGGGGGGGGGGGGGGFGGGGGGGGGGGGGGGGGGGGGGGGGGGGFGGGGGGGGGGGGGGGGGGGGGGGGGGGCGGGGGGGGGGGGGGGGGFDGEGGFG,,=;CFCFFFF4>FGF7?A>CFGFGGFCFCA@FEFDFGGFC>FFFFFA447?FF?F?7<?DFF<AAB>FB<??<AAF<BF:6:?02?)(16::.
@M02352:288:000000000-CKWC8:1:1101:18208:3497 2:N:0:TAGCGCTC+CTAAGCCT
TAACCTTGCGGCCGTACTCCCCAGGCGGTCAACTTAGTGCGTTAGCTGCGCCACCCACGACTCAAGGTCACAGACGGCTAGTTGACATCGTTTACGGCGTGGACTACCAGGGTATCTAATCCTGTTTGCTCCCCACGCTTTCGTGCCTCAGTGTCAGTATTTGTCCAGGTAGCCGCCTTCGCCACTGATGTTCCTTCCAATCTCTACGCATTTCACCGCTACACTGGAAATTCCACTACCCTCTACAATACTCTAGTTTGCCAGTTAAAAATGCAGTTCC
+
FGGGGGGGGGGGGEFGGGGGGGGGGGGGFGGGGGGGGGGGGGGGGGGGGGGGGGGGGGGGGGGGGGGFGGGGGGGGGGGGGGGGGGGGGGGGGGGGGGGGGGDGGGGGGGGGGGGGGGGGGGGGGGGGGGGGGGGGGGGGGGGGEGGGFGGFGEGGGGGGGGGGEFGFCGGDGGDGGGGFFGGGGGGGFGGGGFFFFAFFFGFGFFFFGGFGGFFFGE>91>BFGGFFBFFFF?A<>B0?07?FFFB)-6:BFA4@<<F5>49052)4548:FAF<FABF
@M02352:288:000000000-CKWC8:1:1101:7279:3517 2:N:0:TAGCGCTC+CTAAGCCT
TAACCTTGCGGCCGTACTCCCCAGGCGGTCTACTTATCGCGTTAGCTTCGCTACTCACGGCTTAAAGCCACCAACAGCTAGTAGACAGCGTTTACGGTGTGGACTACCAGGGTATCTAATCCTGTTCGCTACCCACACTTTCGAACATGAGCGTCAGTATTTGGCCAGCGAGTCGCCTTCGCCACTGATGTTCCTCCAGATATCTACGCATTTCACCGCTACACCTGGAATTCCACCCCCCTCTACAAGACTCAAGCCTGCCAGTTCTAAATGACACTAC
+
,CFGGGGGGGGGGGGGGGGGGGGGG8CF+@FFGGGGG<DDGGGBCFGAFGGCFGCEGAFEE7FCE<?FG,E,9EGGFGGGGGGF9FGFFGGGGFGGGGGGGGGGGGGGGFGGGFGGGGGGGGGGFGDEEGEGGGGGGGGGGGG+,D:C,;<AEGGGGF,@@,@,?7DG**4B8CGGGGGA4C;*:CF7CCGGFFFFF))*=FFFCAFGGDFGGFFFGF>BFFFF598DF?FF?F<<((-1;;<?)6)))3:A8)59)3;<:?FB2<:<:A.:A)=)).(.
@M02352:288:000000000-CKWC8:1:1101:13938:3647 2:N:0:TAGCGCTC+CTAAGCCT
TAACCTTGCGGCCGTACTCCCCAGGCGGTCTACTTATCGCTTTAGCTTCGCTACTCACGGATTAAAGCCACAAACAACTAGTAGACAGCTATTACGGTGTCGACTACGAGGGTATCTAATCCTTGTCACTACCCACTCTTTCGCACATGATCGTCAGTTACTGAGCAGGGAGCCGCCTTCGCCACTGATGTTCCTCCAGTTATCTCAGCCTTTCACCGCAACACCTGGAATTCCACCCCCCTCTGCAAAACAGAACCCCTGCAGGTCCAAAATCTATTCC
+
,EFF,FFGGEF6@FFEGGGGGGG@F8CC6+BEFGGG,6FF,@FCCF9F5@F:,@,CFG,B+,BE?C,C=F,,C=E8,,CF,A,,59?A=,,<<9?F+9F=,8DCEC,+4++++,,3@9,C3,8,,:D,66,6:=,+,677,=++6@C+4,3@3,,+5,,,,3,@,33,D<***1**;9*3)*/*:0A,<1>@@?F4(.)+++++)+11;*);*;5A@)3(():B1*(1(/19@F44(-09((-8))63-1(((,.)(-0((.8((,,))).,).*-9266
@M02352:288:000000000-CKWC8:1:1101:13594:3727 2:N:0:TAGCGCTC+CTAAGCCT
TAATCTTGCGACCGTACTCCCCAGGCGGTCTACTTAGTGCGTTAGCTGCGCCACTAAGATCTCAAGGATCCCAACGGCTAGTAGACATCGTTTACGGCGTGGACTACCAGGGTATCTAATCCTGTTTGCTCCCCACGCTTTCGCACCTCAGCGTCAGTGTCAGCCCAGACAGTCGCCTTCGCCACTGGTGTTCCTTCTAATATCTACGCATTTCACCGCTACACTAGAAATTCCACTATCCTCTGCTGCACTCTAGTCACACAGTTTTGAAAGCAGTTCC
+
GGGGGGGGGGGGGCCFEGGGGGGGGGGEFGGGGGGGGGGGGGGGGGGGGGGGGGGGGGGGGGGGGGGGGGGGGGGGGGGGGGGGGGGGGGGGGGGGCGFGGGGCGGGGGGGGGGGGGDGCGGGGGGGGGGGGGGGGGGGGGGGGGGGFGGGGGGGGEGCFGGGGGGGGFGGGECCDD7<A?DGEGF?FEFFGFEFFFFFFF@ACCFF<GEEGGFEFGFFFFFFFCFFC<6B?FFAFFFBA:AABFFF:>424:<49:>FA)5:?AFFA0(49<?F0FF:4
@M02352:288:000000000-CKWC8:1:1101:23670:3876 2:N:0:TAGCGCTC+CTAAGCCT
TAACCTTGCGGCCGTACTCCCCAGGCGGTCTACTTATCGCGTTAGCTGCGCTACTCACGGATTAAATCCACAAACAGCTAGTAGACAGCGTTTACGGTGTGGACTACCAGGGTATCTAATCCTGTTCGCTACCCACACTTTCGCACATGAGCGTCAGTCTTTGGCCAGGGAGTCGCCTTCGCCACTGATGTTCCTTCTGATATCTACGCATTTCACCGCTACACCAGAAATTCCACTCCCCTCTCCAAGACTATAGTCTGCCAGTTCTAAATGCTATTCC
+
FFGGGGGGGGGGGGGGGGGGG@FGGGGGFGGGGGGGGGGGGGGGGGGGGGGGGGGGGGGGGGGGGGGGGGGGGGGGGGGGGGGGGGGGGGFGGFGGGFGFGGGGGGGGGGGGGFGGGGGCFGGGGGGEGGGGGGGGGDGGGGGGGGGGGGGGGGGGEGGEFFGGGA:FFFGCEGDDDGDF;CGGGGG?CGGGGFFEEFFFFGFGFFFGG=;3FFCFGE((4><FGGFF:?FFBFDF>FF?B?6(4:F??2:2).)9-5*5<)48B9ADFB2:AF7<?4<4
@M02352:288:000000000-CKWC8:1:1101:23844:3958 2:N:0:TAGCGCTC+CTAAGCCT
TAACCTTGCGGCCGTACTCCCCAGGCGGTCTACTTATCGCGTTAGCTGCGCTACTCACGGATTAAATCCACAAACAGCTAGTAGACAGCGTTTACGGTGTGGACTACCAGGGTATCTAATCCTGTTCGCTACCCACACTTTCGCACATGAGCGTCAGTCTTTGGCCAGGGAGTCGCCTTCGCCACTGATGTTCCTTCTGATATCTACGCATTTCACCGCTACACCAGAAATTCCACTCCCCTCTCCAAGACTCTAGTCTGCCAGTTCTAAATGCTATTCC
+
EDGGGGGGGGGGGGEGGGGGGGGGGGGGGGGFGGGGGGFGGGGGGGGGGGGGGG8F?FGG+CFEFGGGGGGGGFGGFGGCGGGG9FEFGGGGGGGGDGFFGGFFGGGGDEGEGFGGGFGGGGGGGGGGGGDGGG@F8EGGGGGGCGECECGGGGGCEGGGGGGFGG7CFGC5>CDDDCGF5CG*??CFC7CFGCFEFFFDFCAGFCFGGGFGGFFFF>BB1B<FGGBF<FFFFFFA2:BFFFFFFFA>2(24:A<4)6FAFB?>:)-464<B9>FBFABF
@M02352:288:000000000-CKWC8:1:1101:24071:3983 2:N:0:TAGCGCTC+CTAAGCCT
TAACCTTGCGGCCGTACTCCCCAGGCGGTCAACTTAGTGCGTTAGCTGCGCCACCCACGACTCAAGGTCACAGACGGCTAGTTGACATCGTTTACGGCGTGGACTACCAGGGTATCTAATCCTGTTTGCTCCCCACGCTTTCGTGCCTCAGTGTCAGTATTTGTCCAGGTAGCCGCCTTCGCCACTGATGTTCCTTCCAATCTCTACGCATTTCACCGCACCACTGGAAATGCCACTACCCTCTACAACACTCTATTTTGCCATGTCAAAATGCAGTTCC
+
CEGAFGGCFGEGDCFCECFFGGG@,CC@6@@EEGGGGFGGG@@ECGDF,@CCECF:,C:CEBFFFGEFECFA?<F4+78BFEC<FG9E<4FFAFGGEC:+8:=DDGGG@FC7,F8>AEEGC,,,:FDDG;FGFG7<>8@:DCE,*@D+<,3,?E7DG@,D6@,5,7,,2>;9,ACDD*?F:C8:>FDGFF+:7CFEFFF7CFFGE86/873:+A5AG>>((.()*2(25=?697),5(5817::24A?)(4-1))9)474844)).4).6<874B)05<4
@M02352:288:000000000-CKWC8:1:1101:19795:4008 2:N:0:TAGCGCTC+CTAAGCCT
TAATCTTGCGACCGTACTCCCCAGGCGGAATGCTTAATCCGTTAGGTGTGACACCAACAAGCATGCTTGCTGACGTCTGGCATTCATCGTTTACGGTGTGGACTACCAGGGTATCTAATCCTGTTTGCTCCCCACACTTTCGCACCTCAGCGTCAGTATCGAGCCAGTAAGCCGCCTTCGCCACTGGTGTTCCTCCGAATATCTACGAATTTCACCTCTACACTCGGAATTCCACTTACCTCTCTCGAACTCAAGACCAGGAGTTTATAAGGCAGTTCCAG
+
FGGGGGGGGGGGDFEGGGFFGGGGGGGGGGGGGGGGGFGGEGGGGGGGGGGGGGGGGGGGGGGGGGGGGGGGGGGGGGGGGGGGGGGGGGGGGGGGGGGGGGGGGGFGGGGGGGGGGGGGGGGGGGGGGGGGGGGGGGGGGGGGGGGGGGGGGGGGGGGGGGGGGGGGGGGDFGGGGGGFFGGGGGGGFGGGGFFFFFFGFGFGFFFDFD>7@FCFGFFFFFFFGG@G?FFFFFBBFBF74<??FFF?:?:A>????(78,(8??FF4<AFF?7)3=<A<6
@M02352:288:000000000-CKWC8:1:1101:5850:4023 2:N:0:TAGCGCTC+CTAAGCCT
TAACCTTGCGGCCGTACTCCCCAGGCGGTCTACTTAATGCGTTAGCTTGGGAGCCCAGTGCTCAAGGCACCAAACTCCGAGTAGACATCGTTTACGGCGTGGACTACCAGGGTATCTAATCCTGTTTGCTCCCCACGCTTTCGTACATGAGCGTCAGTCTTTGTCCAGGGGGCCGCCTTCGCCACCGGTATTCCTTCAGATCTCTACGCATTTCACCGCTACACCTGAAATTCTACCCCCCTCTACAAGACTCTAGTTCACCAGTTCCAAATGCAATTCC
+
AEGEFFGFFEGGCEFGCGGGGGG@88C@@@FFGGGGGFGGCGGGGGGGGGGGGE><FFGGGGGGFFGG<FFG<FGFFFEEEGGFGGGGGGGGGGGGEGGGGGGGGGGGCFC@B3,>ADC9BFFFGGGFGGGDGGGGGGGCFGGGGGGG,E6E8@8@EF;,@9>FFGGD?E58C5?DG<DF:DGGGGC=:>5>CEFEEFFGF7475FFGG=39CF>FFFF>FFBFGFFGF*@FFFFAA(-47(8?ADA>B(39?<4?BA644<7:>AABAD)3<>F2=):)
@M02352:288:000000000-CKWC8:1:1101:24550:4049 2:N:0:TAGCGCTC+CTAAGCCT
TAATCTTGCGACCGTACTCCCCAGGCGGTACACTTAATGTGTTAACTGCATTACTGCAAGGTCTAGCCTCACAACAACTAGTGTACATCGTTTAGGGCGTGGACTACCAGGGTATCTAATCCTGTTTGCTCCCCACGCTTTCGCGTCCCAGCGTCAATAATGTTCCAGTAGATCGCCTTCGCAATCGGTATTCCTTCTGAACTCTACGGATTTTACCCCTACACCAGAAATTCCATCTACCTCTCCCATATTCTAGGTAAGCAGTTTCCAAGGACGGTCAA
+
@<DE9,CEFDG+6FFFGFGGGDF:<@@@@CB9FFFGG9DE9FEGFFGGGGC,CEFE9EFDCFGC<,BF<FFGFGEGGGCFFA9BEF,5C89C=FAC<CCGGGD8=8FFGGGCF49E=;FFGGCGGGGGF9>FGGGG=C=CGGGGGGE++3@C>E+;CFC9,@@EFGGGG;,;E,?9C?CF>DEED6:A=C8CC9=*.;B2+*1+/=:FC5>D469F>;??DFFFGG;4(0+3AF<3;C?3>BB2:122),-649)@)4@<).91)64)).6)-(.4)(,4,
@M02352:288:000000000-CKWC8:1:1101:17726:4066 2:N:0:TAGCGCTC+CTAAGCCT
TAACCTTGCGGCCGTACTCCCCAGGCGGTCAACTTAGTGCGTTAGCTGCGCCACCCACGACTCAAGGTCACAGACGGCTAGTTGACATCGTTTACGGCGTGGACTACCAGGGTATCTAATCCTGTTTGCTCCCCACGCTTTCGTGCCTCAGTGTCAGTATTTGTCCAGGTAGCCGCCTTCGCCACTGATGTTCCTTCCAATCTCTACGCATTTCACCGCTACACTGGAAATTCCACTACCCTCTACAATACTCTAGTTTGCCAGTTCAAAATGCAGTTCC
+
GGGGGGGGGGGGGGGGGGGGGGGGGGGGFGGGGGGGGGGGGGGGGGGGGGGGGGGGGGGGGGGGGGGGGGGGGGGGGGGGGGGGGGGGGGGGGGGGGGGGGGDGGGGGGGGGGGFGGGGGGGGGGGGGGGGGGGGGGGGGGGGF>GGGGGFGGGGGGCFGGGGGFGGGGFFGG?DGCDGFFGGDCFGGGFFGGEFFFAF7=DFGFFFGG5AGGFFFGFFFFFFFFF7DB?4@FFAA>:7??86?2<9<AD7<?9974<?AF>AFFB>4<AFF2<F28654
@M02352:288:000000000-CKWC8:1:1101:7625:4071 2:N:0:TAGCGCTC+CTAAGCCT
TAATCTTGCGACCGTACTCCCCAGGCGGAATGCTTAATCCGTTAGGTGTGTCACCGAACAGTATACTGCCCGACGACTGGCATTCATCGTTTACGGTGTGGACTACCAGGGTATCTAATCCTGTTTGCTCCCCACACTTTCGTACCTCAGCGTCAGTATCGAGCCAGTGAGCCGCCTTCGCCACTGGTGTTCCTCCAAATATCTACGAATTTCACCTCTACACTTGGAATTCCACTCACCTCTCTCGAACTCAAGACCAGGAGTTTATAAGGCAGTTCCAG
+
CFGGGGGGGGGCFGGGGGGGGGGGGGGGGGGFGGGGGFEFGGGGGGGGGGFGGGGGGGFGGGGGFFGFGGGGGGGGGGDFF<FGGFGGGGGGGGGGFGGGGFGGGGEGGEEFEDGGGAF9EGGGGGGGGG@GF,CGGGGGGGDFGEGFFFGEEEGGGGGGGGEEGGGCD:DFFEGG5CGFFG=EFGCFEGGGGEFD@FFGFGFGFFFGFGFG=ACF+8@3CF1AGGFGAF4=B?BBF:?B)().,,2::::BB?)9::F:?FB?BBAAFAA7?BEFFF2<6
@M02352:288:000000000-CKWC8:1:1101:12433:4252 2:N:0:TAGCGCTC+CTAAGCCT
TAACCTTGCGGCCGTACTCCCCAGGCGGTCAACTTAGTGCGTTAGCTGCGCCACCCACGACTCAAGGTCACAGACGGCTAGTTGACATCGTTTACGGCGTGGACTACCAGGGTATCTAATCCTGTTTGCTCCCCACGCTTTCGTGCCTCAGTGTCAGTATTTGTCCAGGTAGCCGCCTTCGCCACTGATGTTCCTTCCAATCTCTACGCATTTCACCGCTACACTGGAAATTCCACCACCCTCTACAGTACTCTAGTCGAACAGTTCAAAATGCAGTTCCA
+
GFGGGGGGGGGGGDFGGGGGGGGGGGGGEGGFGGGGGGGGGGGGGGGGGGGGGGGGGGGGGGGGGGGGGGGGGGGGGGGGGGGGGGGGGGGGGGGGGGGGGGGGGGGGGGGGGGGGGGFGGGGGGGGGGGGGGGGGEGGGGGGGGGGGGGFGGGGGGGGGGGGGGGFGGGGGGGGGGGGFFGGGGGGGGGGGFEFFFFFGFGFGFFFCGGFGGFFFGFB>BF?FGGFG?FF?7BAFFF?:04<77<>2-4>D244?AFD??<61<<2)::><<>FDF4<4)
@M02352:288:000000000-CKWC8:1:1101:18336:4260 2:N:0:TAGCGCTC+CTAAGCCT
CATTCTTGCGAACGTACTCCCCAGGTGGCTTACTTAATGGTTTCCCTCAGATGCTCAAGCCGAAGCCCAAACATCGAGTAAGCATCGTTTAGGGCGTGGACTACCAGGGTATCTAATCCTGTTCGCTCCCCACGCTTTCGTGCCCCAGCGTCAATTAATGCCTAGCTAGCTGCCTACGCAATTGGTGTTCTAAGTCATATCTATGCATTTCACCGCTACATGACTCATTCCGCTAACCTCAACATAATTCTAGCTTGACAGTTTCAAAGGCAATTCACCAG
+
FFFGGGGGGGEGEDGGGGGGGGGGGCFGAEFGGGGGGGGGGGGGGFGGFGGFGG9EFFGGGGGGGGGGGFFGGGGGFFGGGGFFGGDFDGGGGEGGGGGGGGGFGGFGGGGGGGGGDG<AEGGGGG7E=FEFGGGG>DEGGG6D,@EDGGGGGEFGGGGEGGGAFGFGGGGGGGGGGGGF>DGFCGGGGGGGFEFFFFFFFFFGFFFGGGFGGFFFGFFECFFFGF@FEFFFFEF@FFEF@8D@FEFDFFB<96AFFF::77>BFFFFFF<<:BFAF2)43
@M02352:288:000000000-CKWC8:1:1101:19607:4307 2:N:0:TAGCGCTC+CTAAGCCT
CAATGTTGCCATCGTACTCCCCAGGTGGCTCACTTAACGCTTTCGCTTGGCCGCTGACTGTCCATCGCCAACAGCGAGTGAGCATCGTTTACGGCGTGGACTACCAGGGTATCTAATCCTGTTCGCTACCCACGCTTTCGTACATTAGCGTCAGTTATGGTCCAGTAAGTTGCCTTCGCTATCGGTGTTCTTTATAATATCTATGCATTTCACCGCTACATTATAAATTCCGCTTACCCCTACCATACTCAAGAATAACAGTTTAAAAGGCAGTCCTACAG
+
FCEEEFGGFFFGGGGGGGGGGGGEGGFFGGGDFFGGGGGGGGGGGGG@CCFFEGGGGGGG,B,CC?:FGGGGGGDDGC+D<EFGGD:?FCGGDCE:FGDCEFGGGECECEFDFFFE,8AFA,9AF:FE6DFFGEG+6DF+DDFGGGCD9EEEGEG:FG,33,@@D=,BE,7D;7BCF4*@AGGG4C5CEE,=CEACEF8@8:=CCFFGGC=7@=;B*82361)+2;<7?FF4B:12642::13:)-5()54(..39926<<))-)-4<>B:?:7).*:8:)
@M02352:288:000000000-CKWC8:1:1101:8760:4363 2:N:0:TCGCGCTC+CTAAGCCT
CAACCTTGCGGCCGTACTCCCCAGGTGGTCTACTTATCGCGTTAGCTGCGCTACCCACGGACTGTATCCCCCAACAGCCAGTTGATAGCCTTTACGGGGTGGAACAACAGGGTATTCAATCCCTGTCGCTACCCACCCCTTCCGACACGCGAGGCCGTTCTTGGTCCGGGAGTCGCCCTCCGCCCTGATGACTCTTCTTGTCTCCCCCCAATTACCCCACCACACGAAAAATCCCCTCCGCCCCTCCCGACCCGCATCCGCCAGTTTTCAATGGCACTCC
+
,;,CEFGGCFG+@CGGD@DFGEG,D;C@,BEFGGG9F,D@FC7,@AA,@@++@B<96,>+@+@,:,,,C8F+=,,:4B<4,5,,,,<9,,,9C,5+=++8=C4,,4,:,,BC,6,8,:,,@:<,:B,++3+@DF,+3++@DD63@*4***311***/**,6,?B2C,*3*1=*=))9*:)))*1)2*2+3+*0-1)4*/**0*2)))))*)02*)1A)((()(09),)(8)8)9:,((-(4(43(3(,(-,3((,)(4)(1(((.).))..))(03*(24
@M02352:288:000000000-CKWC8:1:1101:9302:4374 2:N:0:TAGCGCTC+CTAAGCCT
CATTCTTGCGAACGTACTCCCCAGGTGGGATACTTATCACTTTCGCTTAGCCACTCAGTCCGAAGACCGAACAGCTAGTATCCATCGTTTACGGCGTGGACTACCGGGGTATCTAATCCCGTTCGCTACCCACGCTTTCGTTCATCAGCGTCAATATACTGTTAGTGATCTGCCTTCGCAATCGGTATTCTATGTAATCTCTAAGCATTTCACCGCTACACTACATATTCTAACCACTTCACAGTAATTCAAGGTCAACAGTAACAAAGGCAATTTTACAG
+
DFDFEGGGFFFFGGGFEGAEF@EBFGGF:FFFFGGGGGGFGGGGGGGGCGGGGFGGGGGGGGGGGGGGGEGEEGGGGGGGCFGFGEGGGGGGGGGGFGGGGGGGGGGGGGEGGGGGGGFCEFF8FCFEGGGGGCCCCFGGG66CFDFGGGGGGDGCDEDCGGGGGGGDGFGCEFGGGFGFFGGGDEFGFFGGFFFFFFFGFGFC3AFFGG7@CA?EE31@DFEF7+7;<???FFBFFBFBF?DFAFF<A46>D03*52*)454)6<BFBFBB<3BAF<F>)
@M02352:288:000000000-CKWC8:1:1101:23481:4405 2:N:0:TAGCGCTC+CTAAGCCT
TAACCTTGCGGCCGTACTCCCCAGGCGGTCAACTTAGTGCGTTAGCTGCGCCACCCACGACTCAAGGTCACAGACGGCTAGTTGACATCGTTTACGGCGTGGACTACCAGGGTATCTAATCCTGTTTGCTCCCCACGCTTTCGTGCCTCAGTGTCAGTATTTGTCCAGGTAGCCGCCTTCGCCACTGATGTTCCTTCCAATCTCTACGCATTTCACCGCTACACTGGAAATTCCACTACCCTCTACAATACTCTAGTTTGCCAGTTCAAAATGCAGTTCC
+
EFGGFGGGGGGGGGGGCFGG8CFEGGGGFGEGG9FGGGFGGGGEEFGGGFECFCGCFGGEGGGGGGFDFGGGCFFFGCCEEBAFGGGC<F<FGGGGGGGGGEGGGFFFGGGGFGGCF9BDGGGGGGGGGGGF<FGGGEDEGGGGGGFGGGGGF:FGCFFFGGFFCCFGCFGGFFG4CDGFFDGGGGGGGGG777F3)=F7+;++)38CDG>CFFCFCE>06DFFCFBF?F=?*94A<77,423(44<))4:<>A<F9AF>B)6049::AA7<>2969:A<
@M02352:288:000000000-CKWC8:1:1101:12986:4422 2:N:0:TAGCGCTC+CTAAGCCT
CATTCTTGCGAACGTACTCCCCAGGTGGGATACTTATCACTTTCGCTTAGCCACTCAGTCCGAAGACCGAACAGCTAGTATCCATCGTTTACGGCGTGGACTACCGGGGTATCTAATCCCGTTCGCTACCCACGCTTTCGTTCATCAGCGTCAATATACTGTTAGTGATCTGCCTTCGCAATCGGTATTCTATGTAATCTCTAAGCATTTCACCGCTACACTACATATTCTAACCACTTCACAGTAATTCAAGGTCAACAGTATCAAAGGCAATTTTACAG
+
GGEFGGGGGGEGGEFCFGGGGGGGGGGGGFGGGGGGGGGGGGGGGGGGGGGGGGGGGGGGGGGGGGGGGGGGGGGGGGGGFGGGGGGGGGGGGGGGGGGGGGGGGGGGGGGGGGGGGGGGGGGGGGGGEGFGGEGGDFGGGGGGGGGDFGGGGGGGGGFGGGGGGGGGGCGGGGGGGGGEDDFCGGFFFGGGGFFE?FFGFGF7CAFGDFFGGFFFEBFFFA3AFCFGFFFFFFFFFFFFAFDFFFFFFF>A9438?DFFFDFFFA>BF0:?<?449AAF2
@M02352:288:000000000-CKWC8:1:1101:26081:4425 2:N:0:TAGCGCTC+CTAAGCCT
CATTCTTGCGAACGTACTCCCCAGGTGGGTCACTTATCACTTTCGCTTAGCCACTCAAACCGAAGTTCGAACAGCTAGTGACCATCGTTTACGGCGTGGACTACCAGGGTATCTAATCCTGTTCGCTCCCCACGCTTTCGTACCTCAGCGTCAGTGTAGTGCCAGTTAGTCGCCTTCGCCACTGGTGTTCCTCAAGACCTCTACGCATTTCACCGCTACGCCTTGAATTCCACTAACCTCCCACTCCCCCTAGCCAGACAGTTTCAAATGCAGTTCCCAGG
+
GGGCFGGGGFDDCGGGDGGGGGG@FGGFEGGGGGGGGGGGGFFGGGCGEGGGEC<EGGGGGGDFCFGFEGFCGGGGFFGGGGGGGGGGFGGGGGDGGGGCGDGGFGFDGGGFGGFGGCEGFGGFGGGGGGC>FCBFDEFGGFGEFGCDFCGECEECAF9EC;,EGGGGGGGGGGGGG>4?DDCFFGFEEGGGG=A:3AFG4*?+3BBC3CFGDF1)352;>BFFF73*6*9*==2243A:(((..1(((-44:B8=0:>((5)6:2)).)6:<9*6@))44
@M02352:288:000000000-CKWC8:1:1101:12162:4433 2:N:0:TAGCGCTC+CTAAGCCT
TAACCTTGCGGCCGTACTCCCCAGGCGGTCAACTTAGTGCGTTAGCTGCGCCACCCACGACTCAAGGTCACAAACGGCTAGTTGACATCGTTTACGGCGTGGACTACCAGGGTATCTAATCCTGTTCGCTCCCCACGCTTTCGTTCCTCAGCGTCAGTATCTGTCCAGGTGGCCGCCTTCGCCACTGATGTTCCTTCCAATCTCTACGCATTTCACCGCTACACTGGAAATTCCACCACCCTCTACAGTACTCTAGTCGAACAGTTCAAAATGCAGTTCCA
+
GGGGGGGGGGGGGGGGGGFGGGGGGGGGFGGGGGGGGGGGGGGGEGGGGGGGGGGGGGGGGGGGGGGEGGGGGGGGGG>FGFFGGGGGGGGGGGGGGGGGGGGGFGGGGGGGGGGGGGGGGGGGGGFEGGGGGGGGGGGGGGGFGGGFGGGGG?>CGGFGGGGGFGGFGGGGG=CGG:DFFGEEDFFGFGGGGF6?AFF>6FFGCFAFGGFGCFD?C502957FCF?D:FF?F?)6:<?4::?BBFADFFFA><A?:4:0::>?FA4AB)82<<F<6:A>)
@M02352:288:000000000-CKWC8:1:1101:10265:4466 2:N:0:TAGCGCTC+CTAAGCCT
TAACCTTGCGGCCGTACTCCCCAGGCGGTCAACTTAGTGCGTTAGCTGCGCCACTCACGTCTCAAGGACACAAACGGCTAGTTGACATCGTTTACGGCGTGGACTACCAGGGTATCTAATCCTGTTCGCTCCCCACGCTTTCGTTCCTCAGCGTCAGTATCTGTCCAGGTGGCCGCCTTGCCCCCTGTGTTCCTTCCAATCCCTTCCCATTTCCACCCCACCCCGGAAATTTCCCCACCCCCTCAAAGTCTCTAAGCCTACAGGTCAAAATTCAAGTCCCA
+
FGGGGGGGGGGGGGGGGGGGGGGGGGGGFEGGGGGGGGGGGGGGGGGGGGGGGGGGGGGGGGGGGGGFGGGGGGGGGGGGGGGGGGGGGGGGGGGGGGGGGGGGGGGGGGGGDGFGGGGGGGGGGGGGGGGGGGGGGGGGGGGGGGGGGGGGGGGGGGGGGGGGGGGGFFGGGGGGDGG)/>+*)/*+++=+;.A)5+;+)*/*)))**4;F**)00)(((.())1,96*9*9*,407??(01(()).)-)--).*(()).,),53)5<A)())*)1)6).
@M02352:288:000000000-CKWC8:1:1101:23112:4486 2:N:0:TAGCGCTC+CTAAGCCT
TAACCTTGCGGCCGTACTCCCCAGGCGGTCTACTTATCGCGTTAGCTTCGCCACTAAGTCATTACAACCCAACGGCTAGTAGACATCGTTTACGGCGTGGACTACCAGGGTATCTAATCCTGTTTGCTCCCCACGCTTTCGCACCTCAGTGTCAGTATCAATCCAGAGTGTCGCCTTCGCCACTGATGTTCCTTCCTATATCTACGCATTTCACCGCTACACAGGAAATTCCACACTCCTCCATCGTACTCTAGCCTGCCAGTATCCGGTGCAATCCCAAG
+
FGGGGGGGGGGGGGGEGGGGGGGGGGGG@FGFGGGGGFGGGGGGDGGFGGGGGGGGGGGGGGGFFFGGGGGGGEGGGGGGGGGG<FGGGGGGGGGGGGDCFFFFGDFFGGGGGGEFFGGGGFFGGGGGFFCGGGGGECGGGGGDE7DFGEGCFGE5DEFGCFEGB@<DGGGGGCDGDGG:ACG6*4<C779DDCF8;+:CC77FEFEGDGFFGF3=EA097F<@<CBDA?F6*1(,4:(43(()6:2(--)664<)4(427034.-)43--(.-9)08>2(
@M02352:288:000000000-CKWC8:1:1101:24918:4539 2:N:0:TAGCGCTC+CTAAGCCT
CAATCTTGCGATCGTACTCCCCAGGTGGGACACTTATCACTTTCGCTTAGTCACTGAGATAAATCCCAACAACTAGTGTCCATCGTTTACGGCGTGGACTACCAGGGTATCTAATCCTGTTCGCTCCCCACGCTTTCGTCCATGAGCGTCAGTACATACGTAGTAGACTGCCTTCGCAATCGGTATTCTGTGTAATATCTATGCATTTCACCGCTACACTACACATTCTATCTACTTCCATATGACTCAAGTCAACCAGTATCAAAGGCTGTTCCATAGTT
+
GGGGGGGGGGGGFGGEFGGGGGGGGGGGGGGGGGGGGGGGGGGGGGGGGGGGGGGGGGGGGGGGGGGGGGGGGGGGGGGGGGGGGGGGGGGGGGGGGGGGGGGGGGGGGGGGGGGFGGGGGGGGGGGGGGGGGGGGFGGGGGFGGGGGGGGGGGGGGGGGGGGGGGGGGGGGGGGGGGDFFGCEGGFDCCDFGFFEEFFGFGFGFFFGGGFGDFFFGFFFFFEFGGFGFFFFFFFFEFACEEFFFEEFEFFEEE3980AA<546>AA?:(.<4A=AF22<<
@M02352:288:000000000-CKWC8:1:1101:23485:4542 2:N:0:TAGCGCTC+CTAAGCCT
TAACCTTGCGGCCGTACTCCCCAGGCGGTCAACTTAGTGCGTTAGCTGCGCCACCCACGACTCAAGGTCACAGACGGCTAGTTGACATCGTTTACGGCGTGGACTACCAGGGTATCTAATCCTGTTTGCTCCCCACGCTTTCGTGCCTCAGTGTCAGTATTTGTCCAGGTAGCCGCCTTCGCCACTGATGTTCCATCCAATCTCTACGCATTTCACCGCTACACTGGAAATTCCACTACCCTCTACAATACTCTAGTTTGCCAGTTCAAAATGCAGTTCC
+
EFGGGGGGGGGGGGGGGGGGCGGGGGDGCFEEGGGGGGFGGGGGGGGGGGGGGGGGGGGGGGGGGGGCFGGGGFGGGGGGGFGGFFGGGGGGGGGEFGGCGGGGGGGGCGGGGGGGGGGAFGEGGGGGGGGFFGFGGGGG7DEFFGGGGGGCGGGCGGGGGDFG?FGGGGGGGGGGC5DAACEECEGDEGGFGFFE<AFGFFFFEFFGGEEGFFAFGE66>FFFDF?4.66=8=<DB7?:0264<A9<<9?A2<ABFF@ABFB?D<54:<5AA9F>96<D
@M02352:288:000000000-CKWC8:1:1101:16095:4544 2:N:0:TAGCGCTC+CTAAGCCT
TAACCTTGCGGCCGTACTCCCCAGGCGGTCAACTTAGTGCGTTAGCTGCGCCACCCACGACTCAAGGTCACAGACGGCTAGTTGACATCGTTTACGGCGTGGACTACCAGGGTATCTAATCCTGTTTGCTCCCCACGCTTTCGTGCCTCAGTGTCAGTATTTGTCCAGGTAGCCGCCTTCGCCACTGATGTTCCTTCCAATCTCTACGCATTTCACCGCTACACTGGAAATTCCACTACCCTCTACCATACTCTAGTTTGCCAGTTCAAAATGCCGTTCC
+
EFGGGGGGGGGGGGGGGGGGGGGDGGFEFGGGGGGGGGGGGGGGGGGGGGGGGGGGGGGGGGGGGFGGGGGGGGGGGGCGCFGFGGGGGGGGGGGGGGGGGGGGGGGGDGGGFFGGGGFGGGGGFGGGGFGGGGGGGDCGGGGGFEEDEFFEFGGFGGGGGFFGFFGGGGGGFGGGGGGFFGGGGGGFCCCFFFFFFFFDFG8+7+;*CCBCFFCFGD6(2>>F*7:C:BF46=<BF:0:0,(,52-5))4-..49A<?>A740.4<<2>))).)-<1<B
@M02352:288:000000000-CKWC8:1:1101:21094:4678 2:N:0:TAGCGCTC+CTAAGCCT
TAACCTTGCGGCCGTACTCCCCAGGCGGTCTACTTATCGCGTTAGCTTCGCCACTAAGTCATTACAACCCAACGGCTAGTAGACATCGTTTACGGCGTGGACTACCAGGGTATCTAATCCTGTTTGCTCCCCACGCTTTCGCACCTCAGTGTCAGTATCAATCCAGAGTGTCGCCTTCGCCACTGATGTTCCTTCCTATATCTACGCATTTCACCGCTACACAGGAAATTCCACACTCCTCTATCGTACTCTAGCCTGCCAGTATCGGGTGAAATTCCAAG
+
FGGGGGGGGGGGGGGGGGGGGGGGGGGGCFGGGGGGGGGGGGGGGGGGGGGGGGGGGGGGGGGGGGGGGGGGGGGGGGGGGGGGCEFEGFFFFE:FGGGGGGFGGGGFGGFGFCFFGGG;E=FGGDCBGGGC,@FCGGFDCGGEB3DFFFGGGFFE:@DGFDCFGGG8EFGGGGDD<;8BBGGGGGGGGGGGGFF8EFA7AFFGFFECDDC>FFFEGFFF<F?FGGF4<77=F=(43147B>F)414?244:<<>;A:F(5:24-6:9>(((.)9<F254)
@M02352:288:000000000-CKWC8:1:1101:8507:4785 2:N:0:TAGCGCTC+CTAAGCCT
TAATCTTGCGACCGTACTCCCCAGGCGGAATGCTTAATCCGTTAGGTGTGTCACCGAACAGTATACTGCCCGACGACTGGCATTCATCGTTTACGGTGTGGACTACCAGGGTATCTAATCCTGTTTGCTCCCCACACTTTCGTACCTCAGCGTCAGTATCGAGCCAGTGAGCCGCCTTCGCCACTGGTGTTCCTCCAAATATCTACGAATTTCACCTCTACACTTGGAATTCCACTCACCTCTCTCGAACTCTAGACTGATAGTTTTGGAGGCAGTTCCAG
+
GGGGFGGGGGDGGGGGGGGGGGGGGGGGGGGGGGGGGGGGGGGGGGGGGGGGGGGGGGGGGGGGGGGGGGGGGGGGGGGGGGGGGGGGGGGGGGGGGGGGGGGGGGGGGGGGGGGGGGGGGGGGGGGGGGGGGGGGGGGGGGGGGGGGGGGGGGGGGGGGGGGGGGGGGGGGGGGGGGGFFGGGGGFFGGGGGFF@DFFGFGFGFFFG55FFGFFFFFFFFFFFGC?FBF@?FFF20426?B7???FFF?:<294B>BFFB>>B>AF?>??B<:>?FBFF4
@M02352:288:000000000-CKWC8:1:1101:21112:4804 2:N:0:TAGCGCTC+CTAAGCCT
TAACCTTGCGGCCGTACTCCCCAGGCGGTCTACTTATCGCGTTAGCTTCGCCACTAAGTCATTACAACCCAACGGCTAGTAGACATCGTTTGCGGCGTGGACTACCAGGGTATCTAATCCTGTTTGCTCCCCACGCTTTCGCACCTCAGTGTCAGTATCAATCCAGAGTGTCGCCTTCGCCACTGATGTTCCTTCCTATATCTACGCATTTCACCGCTACACAGGAAATTCCACACTCCTCTATCGTACTCTAGCCTGCCCGTATCGGGTGCAATTCCAAG
+
GGGGGGGGGGGGGGEGGGGGGGGGGGGG@FGGGGGGGGGGGGGGGGGGGGGGGGGGGGGGGGGGGGGGGGGGGGGGGGGGGGGGGGGGGGG+BF>FGGGGGGGGGGGGGGFGFGGGGGGGGGGGGGGFGGGGGGGGGGGGGGGGGEFGGGGGGGGGGGGGGGGCFGGFGGGGDGGGGFCDDGGGGGGFGGGGDEA@FFF>:CFGFFF<CCC+::<:C;9><@<FGGBGFFFFFF72::?2<AADF?<F?04>A26?A<F1((797:(41,4<F<FA*4<B)
@M02352:288:000000000-CKWC8:1:1101:25418:4826 2:N:0:TAGCGCTC+CTAAGTCT
TAATCTTGCGGCCGTACTCCCCAGGCGGTCTACTTATCGCGTTAGCTTCGCTACTCACGTCTTAAAGCCACAAACAGCTAGTAGACAGCGTTTACGGTGTGGACTACCAGGGTATCTAATCCTGTTCGCTACCCACACTTTCTCACATGACCGTCAGTCTTTGGCCAGGGAGTCGCCTTCGCCCCTGATGTTCCCCCAGATATCTACGCATTTCACCGCTACACCTGGCATTCCACTCCCCATTCCAACACTCTACTCTTCCCGTTCTAAATTACCTACC
+
6AF,@FGFGGB+@CFEGGGGFGC:@6@C6@@FFGGGFF<F+F@@@FAFGGC,BEF=EDE,:?,,C,,9CE@F89CECF=,,5<,5??,4@F:4=5FF,BF7:?<9=BFF<7+8??=3,CF3@<,A5@@CE++BF,=E6D9D8,7>9<+,@,,@;A:83E,E=B,:3D*6@5*>,**;;*;84**::/,>C@C@/*(.85*;7+C);+*1C)1+;.7<>019DBFGC390./*17).-4,4(.().6))(412:)./)47)6)43.(0()69B4)9<7)((
@M02352:288:000000000-CKWC8:1:1101:25431:4842 2:N:0:TAGCGCTC+CTAAGCCT
TAACCTTGCGGCCGTACTCCCCAGGCGGTCTACTTATCGCGTTAGCTTCGCTACTCACGGCTTAAAGCCACAAACAGCTAGTAGACAGCGTTTACGGTGTGGACTACCAGGGTATCTAATCCTGTTCGCTACCCACACTTTCGCACATGAGCGTCAGTCTTTGGCCAGGGAGTCGCCTTCGCCACTGATGTTCCTCCAGATATCTACGCATTTCACCGCTACCCCTGGAATTCCACTCCCCTCGTCAAGACCTTAGTCTGCCAGTTCTAAATTACCGTCC
+
9@F,@FGGGGGGGGGGGGEGGGGC8FFDFCFGGGGGFGCCFGEGEFGGFCCGGGGF<FF@FGGGCFFG8EE8FGGCECFFEFC<5E<<=7CFGDECEGFFFEGCGFFFDGGG==>,CBFFGFFC<F,@>EEDFGGGGGGGGC8+>@ED6>8A8C:3@,,,@FC?CGFF5:>CC6574*:/)**/:F?9FGGG+<F9@FACA7A:6::/:*0>FFCFG5((-7(09C1*3?B:6=)-:(.8?11(,-3()37().)*6:BA>28).64-69<64)*)04(-
@M02352:288:000000000-CKWC8:1:1101:14205:4884 2:N:0:TAGCGCTC+CTAAGCCT
TAACCTTGCGGCCGTACTCCCCAGGCGGTCTACTTATCGCGTTAGCTTCGCCACTAAAAGATCAAGTCTTCCAACGGCTAGTAGACATCGTTTACGGCGTGGACTACCAGGGTATCTAATCCTGTTTGCTCCCCACGCTTTCGCACCTCAGTGTCAATATCAGTCCAGGTAGTCGCCTTCGCCACTGGTGTTCCTTCCTATATCTACGCATTTCACCGCTACACAGGAAATTCCCCTACCCTCTACTGTATTCTAGACTAGCAGTATCAGATGCAGTTCCA
+
DD@9AFGGGGGGGGGEGGGGGGGDGGGG@FFGGGGGGGGGGGGGGGGGGGGGGGGGGGGGGGGGGGGGGGGFGAFGGGGGFFGGFGGGGGGGGGGGGGGGGGGGGGGGGGGGGGGFGGGGGG=FFCGGCFEFEEGGEGCEGFEGEEGFGGGGGGGGGGGCFGF;FF9DGC?DFEDDGDGFFGGE4,CF9CFGGFFFFFFC=FCGFFFGGEBDGF3AGFF>FDBFGFFGFFFFF?)4<BFF?<<:<ABFFFFF2<A=<>*8278<62-.6:2.649<FFA>4
@M02352:288:000000000-CKWC8:1:1101:14216:4898 2:N:0:TAGCGCTC+CTACGCCT
TAACCTTGCGGCCGTACTCCCCAGGCGGTCTACTTATCGCGTTCGCTTCGCCACTAAAAGATCAAGTCTTCCAACGGCTAGTAAACATCTTTTACGGCGTGTACTACCAGGTTATCTCATCCTGTTTACTCACCACTCTTTCCCACCTCGGTGTCAATATCATTCCAAGTTGTCGCCTTAGCCCCTGGTGTTCCTTCCTATATCTCCGCTTTTCACCGCTACACATGACATTCCACTACCCACTACTGTCTACTATACTCGCAGTATCCGAAGCAGTTTC
+
@FGAFGGGGF+@CFFGGGGGGGGGG?@F+@FFGFGGGG,C+@F,BFEG7@=FFEG,F<,C,,9C<,@EFFF?<,CC@BCF8F9,<BCF@,5CD9FC7C7>+84@EA<3:,+:5,33C,773,CDGFGA@@F,D<,+,69,EE,,,@8+@+++4@,=DGFFF@,,33=9D,,652**94***+5,*4A*>,=585B8*/1188++)3*)9*0/0;5@9)66()/AD*)+)*/9@B24.(..,)4?>())-.)))6.*))0)((-(,6-))((((-)(*)).
@M02352:288:000000000-CKWC8:1:1101:4770:4947 2:N:0:TAGCGCTC+CTAAGCCT
TAACCTTGCGGCCGTACTCCCCAGGCGGTCAACTTAGTGCGTTAGCTGCGCCACCCACGACTCAAGGTCACAGACGGCTAGTTGACATCGTTTACGGCGTGGACTACCAGGGTATCTAATCCTGTTTGCTCCCCACGCTTTCGTGCCTCAGTGTCAGTATTTGTCCAGGTAGCCGCCTTCGCCACTGATGTTCCTTCCAATCTCTACGCATTTCACCGCTACACTGGAAATTCCACTACCCTCTACAATACTCTAGTTTGCCAGTTCAAAATGCAGTTCC
+
GGGGGGGGGGGGGGGGGGGGGGGGGGGGGGDGGGGGGGGGGGGCGFGGGGGGGGGGGGDFGGGGGGGEGGGGGGGGEGGGGGGGGGAFGGGGGGGGGGEGGGGGGGGGFEGGGGGFGGGGGGGGGGGGGGGGGGGGGGGGGGGGCE:>FGGGGGGFDGGFGGGGGFGGGGG?GGGGGGG=;DGGGGGCGCGGGFFFFFFCFCFG?FF*35BGGFFFFFF;>FBFCF?43BF6FF>BF(5?FF:7<<A)444-4<A?<AFFFFB?D46)6>8A<B?9B<44
@M02352:288:000000000-CKWC8:1:1101:7058:4954 2:N:0:TAGCGCTC+CTAAGCCT
TAATCTTGCGACCGTACTCCCCAGGCGGAATGCTTAATCCGTTAGGTGTGTCACCGAACAGTATACTGCCCGACGACTGGCATTCATCGTTTACGGTGTGGACTACCAGGGTATCTAATCCTGTTTGCTCCCCACACTTTCGTACCTCAGCGTCAGTATCGAGCCAGTGAGCCGCCTTCGCCACTGGTGTTCCTCCAAATATCTACGAATTTCACCTCTACACTTGGACTTCCACTCACCTCTCTCGCACTCTAGACTGATAGTTTTGGAGGCAGTTCCAG
+
CFFFGGGGGGDGGGGGGGGGGGGEGGGGGGFGGGGGEDFGGGGGGGGGGGDGGGGGGGGEGCFGDGGFFGGGGGEFEGGGGGGGGGGFGGGCGGGGGFGGEFGEGGGGGGGGFGGGC9BFFGGGGAFFCDFFGFEEEGGGGGGGGE;DGCFGGGGGGGGGDCGGG7FFFF9DFGGGGDG:5DE=FFGG?F5CF<FFFFFGFGF7<AA**AAGGFCAEF@FF686CC2D)96F?9AA?:??FFD0<?(,7>F7>A2@A4?BB)6:ADBFF0(4?<>:FAA4)
@M02352:288:000000000-CKWC8:1:1101:4782:4963 2:N:0:TAGCGCTC+CTAAGCCT
TAACCTTGCGGCCGTACTCCCCAGGCGGTCAACTTAGTGCGTTAGCTGCGCCACCCACGACTCAAGGTCACAGACGGCTAGTTGACATCGTTTACGGCGTGGACTACCAGGGTATCTAATCCTGTTTGCTCCCCACGCTTTCGTGCCTCAGTGTCAGTATTTGTCCAGGTAGCCGCCTTCGCCACTGATGTTCCTTCCAATCTCTACGCATTTCACCGCTACACTGGAAATTCCACTACCCTCTACACTACTCCAGTTTGCCAGTTCAAACTGCAGTTCC
+
9FFGFGGGGGGCEGFGGGGFGGGGGDGGEGEGGGGGGGGGGGGGGGGGGGGGGGGGGGCDGGGGGGGFGGGGGGGGGGGGGGGAEGFFGGGGGGGGGGGGGGGGFGGGGGGGGGGGGGDGGGG,@FGFGGGGGGGGGGGGGGGGGGG8C>:,3<EFEGG9CGGGFGEGGGGCFGGGGGGFADEEGCGFCEGGGFFCF5@GFGFGCFF*:5=DF@3A?D>>;FFFG43*3FFFFFA<4((413<3499()(45>()0..9:AAA>BAA2):))-3B0744>
@M02352:288:000000000-CKWC8:1:1101:5714:5189 2:N:0:TAGCGCTC+CTAAGCCT
TAATCTTGCGACCGTACTCCCCAGGCGGAATGCTTAATCCGTTAGGTGTGTCACCGAACAGTATACTGCCCGACGACTGGCATTCATCGTTTACGGTGTGGACTACCAGGGTATCTAATCCTGTTTGCTCCCCACACTTTCGTACCTCAGCGTCAGTATCGAGCCAGTGAGCCGCCTTCGCCACTGGTGTTCCTCCAAATATCTACGAATTTCACCTCTACACTTGGAATTCCACTCACCTCTCTCGAACTCTAGACTGATAGTTTTGGCGGCAGTTCCAG
+
<FFFCGGGGGGGEGGGGGGFGGGGGGGGGGGGGGGGGCFGEFGGGGFFFFGGGGGGGGDGGGGGGGGGFGFGEFGGGDGGCCFFGGGGGGGGGGGGFFGGGGGGGGFFEGGGGGGGGGFGGGGGGFEFF9DFEGGGGGGGGGGGGGFGGGGGGGDEGFFAEFG8CFGGGGGGFGDGG54)//*7?FG7<FGGG5@@DF;>@@A7CF>3DF>FGFEA<;<EFFFFGG?FDFFFFFF>70?:)3>F?<:7?FFDA46FFF??AFFFFFA:9)4(41>?FF<5.
@M02352:288:000000000-CKWC8:1:1101:26852:5198 2:N:0:TAGCGCTC+CTAAGCCT
TAACCTTGCGGCCGTACTCCCCAGGCGGTCTACTTATCGCGTTAGCTTCGCTACTCACGGCTTAAAGCCACAAACAGCTAGTAGACAGCGTTTACGGTGTGGACTACCAGGGTATCTAATCCTGTACGCTACCCACACTTTCGCACATGAGCGTCAGTCTTTGGCCAGGGAGTCGCCTTCGCCACTGATGTTCCTCCAGATATCTACGCATTTCACCGCTACACCTGGAATTCCACTACCCTCTCCAAGACTCTAGTCTGCCAGTTCTAAATGACCGTCC
+
FECFFGGGGGGGEGGGGGFGGGGGGGGGGGGGGGGGGGGGGGGGFFGGGGGGGGCDGECEEGGGGCFGEGGGGGGGGGGGGGGFFGGGGGGGGGGGGGFFFGFFGGGGGGGDFGGGGGGGGGGDGEGGGGGGGGGE+CDFFGGGGGGGGGGGGGGGGGGGGGGFF7EGGGGGGG4)8CDFFGGGG+7+><CFGFF)6;A>A7@FCFFFDE>GGFFAG>>B>F2@<D?FFF??BFB2).8??>F(01),.3<4)66BA26)).42:A<4<4:>45?4B22(
@M02352:288:000000000-CKWC8:1:1101:4497:5220 2:N:0:TACCGCTC+CTAAGCCT
CATTCTTGCGAACGTACTCCCCAGGTGGGTTACTTATCACTTTCGCTTAGCCACTCAAACCGTAGTTCGAACAGCTAGTGACCATCGTTTACGGCGTGGACTACCAGGGTATCTAATCCTGTTCGCTACCCACGCTTTCGTCCCTCAGTGTCAGTATATTATTAGTAATCTGCCTTCGCAATTGGTATTCTATGTAATATCTACGCATTTCACCGCTACACTACATATTCTATCCTCTTCATAATAACTCAAGACAACCAGTATCAAAGGCAATTCTA
+
EGFFGGGGGGGGGGGGGG,E8FGGGEEG7+,:CFGGFE,EEGGGDGGGDF9FFGGCFFF,C@,C,8,,,:EGG8,=CEF5CFAE<9:FFGCE:E+FFDC+B<,F8<FGGGCGGGDFF9AFEGGG7FF+>@D@C>CG@D=CEE++3DEFCFCC;=ECF=@;,,,,8@B,@A;9>,7=FCC9>*,,;F9,DCG7B*=*:@@FFGF+()6C?4B8+A28:>63@2;;CGFCCFFF+8()/)7;)9))757@4@AE@)5?<8>8?A)).:2))(.(.,06@A
@M02352:288:000000000-CKWC8:1:1101:12253:5284 2:N:0:TAGCGCTC+CTAAGCCT
TAACCTTGCGGCCGTACTCCCCAGGCGGTCAACTTAGTGCGTTAGCTGCGCCACCCACGACTCAAGGTCACAGACGGCTAGTTGACATCGTTTACGGCGTGGACTACCAGGGTATCTAATCCTGTTTGCTCCCCACGCTTTCGTGCCTCAGTGTCAGTATTTGTCCAGGTAGCCGCCTTCGCCACTGATGTTCCTTCCAATCTCTACGCATTTCACCGCTACACTGGAAATTCCACTACCCTCTACAATACTCTAATTTGCCAGTTCAAAATGCAGTTCC
+
GGGGGGGGGGGGEDEGGGGGGGGGFGEEBFGGGGGGGGGGGGGGGGGGGGGGGGGGFGE>FGGGGGGFGGGGGGGGGGGGGGGFGGGGGGGGGGGDGGGGGGGGGGGGGGGGGGGGGFGGGGGGGGGGGGGGGGGGGGGGGGGG:EGGGGGGGGGGGGGGGGGGGFFGGG9FGGGGGDDF?CGGGDCEGGGGGFF<AFFC:FFG?FF3D58<FFEFGEBF05<FGF(946FFFF<><??BF<?3<:229-:2<AA*6AF99B2276449<7A)4647<2>
@M02352:288:000000000-CKWC8:1:1101:26689:5370 2:N:0:TAGCGCTC+CTAAGCCT
TAACCTTGCGGCCGTACTCCCCAGGCGGTCTACTTATCGCGTTAGCTTCGCTACTCACGGATTAAATCCACAAACAGCTAGTAGACAGCGTTTACGGTGTGGACTACCAGGGTATCTAATCCTGTTCGCTACCCACACTTTCGCACATGAGCGTCAGTTACTGACCAGGGAGTCGCCTTAGCCACTGATGTTCCTCCAGATATCTACGCATTTCACCGCTACACCTGGAATTCCACTCCCCACTCCAAACCTCTAGCCTGCCAGTTCTAAATGCAATTCC
+
FF<FEFGFFGGGGGGGGGGGGEGGGGGGFFGGGGGGGGGGGECGCG9FEGGGGGCGGGGGGGGGGGFGGGGDGFGGFGGGGFDBEEFFDEFFEFGGGGGGDCGGFCCFFBFCF@CFGGGFFFF<?DGGGDGGFAFC+@DEFEEGGGGGGG?FB7*3@@FFCFFGGDGGEG>8:?DGGCD6AF:9FG?F,<CFFEFEFFFGFGFC)AFGG=3D==EAFFB6@:<?*0(986B6@699-:331(42(4736,((.)<8)8F1?7:?24><<><4))9448B4
@M02352:288:000000000-CKWC8:1:1101:14200:5378 2:N:0:TAGCGCTC+CTAAGCCT
TAACCTTGCGGCCGTACTCCCCAGGCGGTCAACTTAGTGCGTTAGCTGCGCCACCCACGACTCAAGGTCACAGACGGCTAGTTGACATCGTTTACGGCGTGGACTACCAGGGTATCTAATCCTGTTTGCTCCCCACGCTTTCGTGCCTCAGTGTCAGTATTTGTCCAGGTAGCCGCCTTCGCCACTGATGTTCCTTCCAATCTCTACGCATTTCACCGCTACACTGGAAATTCCACTACCCTCTACAATACTCTAGTTTGCCAGTTCAAAATGCAGTTCC
+
FGGGGGGGGGGGGGFEGGGGGGGGGGGGGGGGGGGGGGGGGGGGGGGGGGGGGGGGGGGGGGGGGGGGGGGGGGGGGGGGGGGGGGGGGGGGGGGGGGGGGGGGGGGGGGGGGGGGGGGGGGGGGGGGGGGGGGGGGGGGGGGGFGGGGGGGGGGGGGGGGGGGGGFFGCGGGGGGGGGFFGGGGGGDEFGGGFFFFFFGFGFFEFFFGGEGGFFFDDBBFFFFGGFG?FFFF@AAA??BFFFF<2<>A<:A24<@DFFBAFFFF><<B>D<<A?)9<<)
@M02352:288:000000000-CKWC8:1:1101:9622:5423 2:N:0:TAGCGCTC+CTAAGCCT
TAACCTTGCGGCCGTACTCCCCAGGCGGTCAACTTAGTGCGTTAGCTGCGCCACCCACGACTCAAGGTCACAGACGGCTAGTTGACATCGTTTACGGCGTGGACTACCAGGGTATCTAATCCTGTTTGCTCCCCACGCTTTCGTGCCTCAGTGTCAGTATTTGTCCAGGTAGCCGCCTTCGCCACTGATGTTCCTTCCAATCTCTACGCATTTCACCGCTACACTGGAAATTCCACTACCCTCTACAATACTCTAGTTTGCCAGTTCAAAATGCAGTTCC
+
FGGGGGGGGGGGGGFFGGGGGGGGGGGGFGGGGGGGGGGGGGGGGGGGGGGGGGGGGGGGGGGGFGGGGGGGGGGGGGGGGGGGGFGGGGGGGGGG@CEEFGGGGGGGGGGGGGGGGGGGGGGGGGGGGGGGGGGGGGGGGGGGGGFCEFGGGGGGGGGGFGGGFGFGGGGGFFGGGGGFFGGGG6ECG?CCGEFEFFFGFFCFFFF5CEFGGFFFGFFB>F>FGGFGBFFFFFAF92::B?BBAAADFFFD?A<F>BFAAFB??9AA2582<FFAB49<
@M02352:288:000000000-CKWC8:1:1101:7387:5432 2:N:0:TAGCGCCC+CTAAGCCT
TAACCTTGCGGCCGTACTCCCCAGGCGGTCAACTTAGTGCGTTAGCTGCGCCACTCACGTCCCACGGCCACAAACGACCGGTTGACATCGTTTACGGCGTGGACCACCAGGGTTACTCATCCTGTTCGCTCCCCACGTCTTCCCCCATGATCGTCAGTACCTACGTAGTAGACCGCCTTCGCCGTCGGTATTCCGTGTAATATCTCCGCATTTCACCGCTACCCTACACACTCTTTTCACTTCCTTACGACTCATGTCCACTTGTATCAAAGACACTTCC
+
EFBFGGGGGGDGEGGGGGGGGGG@FGGE++,9CFFGEEGGGGGGGGGGGG:FEE@=F<6,,,45,@++@:B,<AF:+@++=4++,C5,,++8++CC7>F:++BF,<<=,83+3,8,83,@33@,@=,3B*@>FC7:*14,4,,,4>??,6,4*,,*=22,,,,482,;*,2+?0)):*/;59**/2>*?*8:D)9:0>)*0**:)*1)**)**9<FF)2(43(.028D(/))79)))))..4<<)).((,(((.)1.)*..))..))))4))((/(9).4
@M02352:288:000000000-CKWC8:1:1101:19117:5488 2:N:0:TAGCGCTC+CTAAGCCT
TAACCTTGCGGCCGTACTCCCCAGGCGGTCAACTTAGTGCGTTAGCTGCGCCACTCACGTCTCAAGGACACAAACGGCTAGTTGACATCGTTTACGGCGTGGACTACCAGGGTATCTAATCCTGTTCGCTCCCCACGCTTTCGTACCTCAGCGTCAGTATCTGTCCAGGTGGCCGCCTTCGCCACTGATGTTCCTTCCAATCTCTACGCATTTCACCGCTACACTGGAAATTCCACCACCCTCTACAGTACTCTAGTTTGCCAGTTCAAAATGCAGTTCCA
+
FFGGGGGGGGGGGGGEGG<FGGGGGGGG@FGGGGGGGGGGGGGGGGGGGGGGGGGGGGGGGGGGGGGGGGGGGGGGGGEGGGGGGGGGGEGGGGGGGGGGGGGGGGGGGGGGGGGGGGGGGGGGGFGGGGGGGGGGGGGGGGGGGGGGGGGGGEGGGEFFGGGGGGGGGGCFGGGGGGGFFGGGGGGGFGGGGEFFFFFGFGFGFFFGGGBGFFFFFB041>?FGC<F7FFFFF2<BFBFBBF:<<94>FFAFA4*6<45>BD>?9ADFA3><-92@9<<)
@M02352:288:000000000-CKWC8:1:1101:14947:5655 2:N:0:TAGCGCTC+CTAAGCCT
TAATCTTGCGACCGTACTCCCCAGGCGGAATGCTTAATCCGTTAGGTGTGTCACCGAACAGTATACTGCCCGACGACTGGCATTCATCGTTTACGGTGTGGACTACCAGGGTATCTAATCCTGTTTGCTCCCCACACTTTCGTACCTCAGCGTCAGTATCGAGCCAGTGAGCCGCCTTCGCCACTGGTGTTCCTCCAAATATCTACGAATTTCACCTCTACACTTGGAATTCCACTCACCTCTCTCGAACTCTAGACTGATAGTTTTGGAGGCAGTTCCAG
+
GGGGGGGGGGGGEFGGGGGGGGGGGGGGGGGGGGGGGGGGGGGGGGGGGGGGGGGGGGGGGGGGGGG<FGGGGGGGGGGGGGGGGGGGGGGGGGGGGGGGGGGGGGGGGGGGGGGGGGGGGGGGGGGGGGGGGGGGGGGGGGGGGGGGGGGGGGGEGFFGGDGGGGGGGGGGGGGDGGGFEGGGGFCCFGGGF3@@FFFGFGFGFFADGGAFGFEFFF<<EFFFGFFC<FF?FFFFB08?DFFFFFFF76?A9)69<<))6556<AA06><<BF:162<<)
@M02352:288:000000000-CKWC8:1:1101:7761:5681 2:N:0:TAGCGCTC+CTAAGCCT
TAACCTTGCGGCCGTACTCCCCAGGCGGTCAACTTAGTGCGTTAGCTGCGCCACCCACGACTCAAGGTCACAGACGGCTAGTTGACATCGTTTACGGCGTGGACTACCAGGGTATCTAATCCTGTTTGCTCCCCACGCTTTCGTGCCTCAGTGTCAGTATTTGTCCAGGTAGCCGCCTTCGCCACTGATGTTCCTTCCAATCTCTACGCATTTCACCGCTACACTGGAAATTCCACTACCCTCTACAATACTCTAGTTTGCCAGTTCAAAATGCAGTTCC
+
EFGGFGGGGGDFGGGGDGGGGGGEGGGGGGFGGGGGGGGGGGGGGFGGFGGGGDGGFGEGEGGGGFGFDFGGGGFD7CFGFAFFGGFEFE?FGFEEEGGFGGGGGGGGGGCFDG:;B;FGGGGGGGGFFGGFGFFGCEGCFFGGFGGGGFCFGFFGGGGGGGGGGGFGDFGCEFGDGGGFFDGGGGGGCFGGGFFEFFF76F6D568:CGFG:+/@FFF;3BBFDFBG?=F?F?A><>?BFF?BAFFF<20).)69<<F928<339<<<A28<AF994A2
@M02352:288:000000000-CKWC8:1:1101:11688:5691 2:N:0:TAGCGCTC+CTAAGCCT
TAATCTTGCGACCGTACTCCCCAGGCGGTCTACTTATCGCGTTAGCTGCGTTACTAAGATCTCAAGGATCCCAACAACTAGTAGACATCGTTTACGGCGTGGACTACCAGGGTATCTAATCCTGTTTGCTCCCCACGCTTTCGCACCTCAGTGTCAGTATCAGTCCAGGCAGTCGCCTTCGCCACTGGTGTTCCTTCTTATATCTACGCATTTCACCGCTACACAAGAAATTCCACTACCCTCTACTGTACTCTAGTTACCCAGTTCTAAATGCAGTTCCA
+
GGGGGGGGGGGGGDFGGGGGGGGGGGGGEGGGGGGGGGGGGGGGGGGGGGFGGGGGGGGGGGGGGGGEGGGGGGGGGGGGGGGGGGGGGGGGGGGGGGGGGGGGGGGGGGGGGGGGFGGGGGGGGGGGGGGGGGGGGDGGGGGGGGGGGGGGGFFDGGGDGGADFGGGGGFDFGGDDDGFFGG5?EGGGCGGFFFFFFFG=7@FEFF3C5DGGFFFGFFF;EFFCF:FBFF??F2<>?0<?FFFFFFBD2>DFBA?BAFABFF6>AFBA):<A299?<AA)
@M02352:288:000000000-CKWC8:1:1101:13029:5767 2:N:0:TAGCGCTC+CTAAGCCT
TAACCTTGCGGCCGTACTCCCCAGGCGGTCTACTTATCGCGTTAGCTTCGCTACTCACGGATTAAATCCACAAACAGCTAGTAGACAGCGTTTACGGTGTGGACTACCAGGGTATCTAATCCTGTTCGCTACCCACACTTTCGCACATGAGCGTCAGTTACTGACCAGGGAGTCGCCTTCGCCACTGATGTTCCTCCAGATATCTACGCATTTCACCGCTACACCTGGAATTCCACTCCCCTCTCCAAAACTCTAGCCTGCCAGTTCTAAATGCAATTCC
+
GGCEFGGGGGGGGGGGGGGGGGGGGGGEFFGGGGGGGGGGGGGGGGGGGGGEGGFGGGGGGGGGGGGGGGGGGGGGGGGGGGGGGGGGGGGGGGGGFGGGGGGGGGGGGGGGGGGGGGGGGGDGGGFEGGGGGGGGGGGGGGGGGGGGGGGGGGGGGGGGGGGGGGGGGGGGEFD<DGGFFGGGGGGGGGGGGFFFFFFGFGFGFFFGGGFDGFFFGEFFFFFFGG?GBFFFFFFF)34<6(803?AFB:??>94@BF=:1:>>?AFFFFBBBFFFFFFF
@M02352:288:000000000-CKWC8:1:1101:4847:5892 2:N:0:TAGCGCTC+CTAAGCCT
TAATCTTGCGACCGTACTCCCCAGGCGGTACACTTAATGTGTTAACTGCATTACTGCAAGGTCTAGCCTCACAACAACTAGTGTACATCGTTTAGGGCGTGGACTACCAGGGTATCTAATCCTGTTTGCTCCCCACGCTTTCGCGTCTCAGCGTCAATAATGTTCCAGTAGATCGCCTTCGCAATCGGTATTCCTTCTGATCTCTACGGATTTTACCCCTACACCAGAAATTCCATCTACCTCTCCCATATTCTAGGTAAGCAGTTTTCAAAGCAGTTCAA
+
FGGGGGGGGGGGGGGGGGGGGGGEGFEEGGGGGGGGGGGGGGGGGGGGGGGGGGGGGGGGGGGGGGGGGGGGGGGGGGFGGGGGGGGGGGGCFGGGGGGFGGGGGGGFGFEGFFGGGGGGGGGCFGGGGGGEFGGGGGGGGGGGGGGGGGGGGGGGGGGFGGGGGG;AFGCFEGGGGGGFFGGGGGGGGGGGGFFEEFFGFGFGFFFGG5BGDFFFFFF@FFFFFGF4@FFFFF66CEEF<@EFFFBFFBB<ABFFBBFB<7<:DBFDFFFAF?419AA<6
@M02352:288:000000000-CKWC8:1:1101:12491:5899 2:N:0:TAGCGCTC+CTAAGCCT
TAACCTTGCGGCCGTACTCCCCAGGCGGTCAACTTAGTGCGTTAGCTGCGCCACCCACGACTCAAGGTCACAGACGGCTAGTTGACATCGTTTACGGCGTGGACTACCAGGGTATCTAATCCTGTTTGCTCCCCACGCTTTCGTGCCTCAGTGTCAGTATTTGTCCAGGTAGCCGCCTTCGCCACTGATGTTCCTTCCAATCTCTACGCATTTCACCGCTACACTGGAAATTCCACTACCCTCTACAATACTCTAGTTTGCCAGTTCAAAATGCAGTTCC
+
GGGGGGGGGGGGGGGGGGGGGGGDGGGGFGGGGGGGGGGGGGGGGGGGGGGGGGGGGGGGGGGGGGGGGGGGGGGGGGGGGGGGGGGGGGGGGGGEGGFGGGGGGGFGGGGGGGGGGGGGGGGGGGGGGGGGGGGGGGGGGGGGGGGGGGGGGGGGGGGGGGFGFGGGGGGGGGGGGGGFFGGGGFGGGGGGGFFFFFFFFFFGFFFFGGFGGFFFGFFFBF?FGG?F:?FFFBFF>0.8??BFFF27AAFBFFAF<<FFBFF75<<<2<2ABAFAB4):
@M02352:288:000000000-CKWC8:1:1101:26117:5907 2:N:0:TAGCGCTC+CTAAGCCT
TAACCTTGCGGCCGTACTCCCCAGGCGGTCAACTTAGTGCGTTAGCTGCGCCACTCACGTCTCAAGGACACAAACGGCTAGTTGACATCGTTTACGGCGTGGCCTACCAGGGTATCTAATCCTGTTCGCTCCCCACGCTTTCGTTCCTCAGCGTCAGTATCTGTCCAGGTGGCCGCCTTCGCCACTGATGTTCCTTCCAATCTCTACGCATTTCCCCGCTCCACTGGAAATTCACCCACCCTCTACAGTACTCTAGTTTGCCAGTTCAAAATCCAGTTCCA
+
EGGFFGGGGGGGGGGGGGGGGGGCFGGG@@B@FGGGCFAEFGGGGGGG8CBGGG<6F<FFG,4CC<F<FCFFF,CFCCEEGDG9E,<9?CFG@4,CC=CGGD+6>=F85BF+A,83=EF;C=,3CFC@E8DGGG7F8EGGGC58,D82BC,@:9?>E@2,@CD>C,22?F6;C=9??D*=>C::DC?99+;@D?+74;F++9:7?CA/:7>GC6)9*)(((.,0CD?G0/96F9).4:BFFFB?7<)56).-46676<*.-39):AA24442((*)*)..)
@M02352:288:000000000-CKWC8:1:1101:21099:5919 2:N:0:TAGCGCTC+CTAAGCCT
CAGCCTTGCGACCATACTCCCCAGGCGGGGCACTTATTACTTTTGCTTCACCTGGAACCACACAGGGAGGCCCCAAGCTAGTGCCCATCGTTTACGGCTAGGACTACCGGGGTATCTAATCCCGTTTGCTACCTTAGCTTTCGTGCCTCAGCGTCAGAAGAGACCCAGTGAGCCGCCTTCGCCACCGGTGTTCCTCAAGATATCAACGCATTTCACCGCTCCACCTTGAGTTCCGCTCACCTCTGTCTCCCTCAAGCACGGCAGTTTTGGATGCAATTCC
+
GFGGGGGGGGGGE@EFGGGGGGFBFGGGEGGGGGGGFGGGGGGGGGGGGGGGGGGGFGFFGGGGGGGGGGGGFFGGGGGFGGGCGFFGGGGGGGGGEGGGGGGGGGGGGGGGGDGGGGGGGGGGEGFGGFGGGGFGGGGGGGCFFCGDGGFFGGGGGGDCFCGGCGG>FFCCCFGDDDDFFDEEGGGGGGGDGFFFFFFF?C?FA@FGDGFGGFFFGE;;>D:FGF?C>?9FBBB?<BF<:BBFBAD5AA?(2?068:414;>>16<<:(8-8<=>F39A
@M02352:288:000000000-CKWC8:1:1101:14350:5937 2:N:0:TAGCGCTC+CTAAGCCT
TAACCTTGCGGCCGTACTCCCCAGGCGGTCTACTTATCGCGTTAGCTTCGCTACTCACGGATTAAATCCACAAACAGCTAGTAGACAGCGTTTACGGTGTGGACTACCAGGGTATCTAATCCTGTTCGCTACCCACACTTTCGCACATGAGCGTCAGTTACTGACCAGGGAGTCGCCTTCGCCACTGCTGTTCCTCCAGATATCTACGCATTTCACCGCTACACCTGGAATTCCACTCCCCTCTCCAAAACTCTAGCCTGCCAGTTCTAAATGCAATTCC
+
FGGGGGGGGGGGGGEGGGGGGGGGGGGGFEFGGGGGGGGGGGGGGGGGGGGGGG<FGGGGGGGFGGGGGGGGGFGGGGGGGFGCFFGGGEGGGGGGGFDFGGGGGCGGGGGGFFCGGFFGGGGFGGGCEG@FGGCFBEGGGGGGGGGGCFFGGGGDGFCF9B;;,3?D>FGGGGCDGGGFFDGED6F+;7FGGF=EFFF7;::DCFF5DG37CFFFG:>6>E?FGFBC:?6)6*66>???B0(41167A0:2?<B74:F181:0).<<92<2)4@</-6)
@M02352:288:000000000-CKWC8:1:1101:22940:6056 2:N:0:TAGCGCTC+CTAAGCCT
CAGTCTTGCGACCGTACTCCCCAGGTGGGATACTTATCACTTTCGCTTAGTCACTGAGCATTCGCCCAACAACTAGTATCCATCGTTTACGGCGTGGACTACCAGGGTATCTAATCCTGTTCGCTCCCCACGCTTTCGTCCATGAGCGTCAGTATATACGTAGTAGACTGCCTTCGCAATCGGTATTCTAAGTAATCTCTATGCATTTCACCGCTACACTACTTATTCTATCTACTTCCGTATAACTCAAGTCAACCAGTCTCAAAGGCAGTTCCATAGTT
+
DGGGGGGFGGCFGGGGGGGGF@EFGG<C@FFCFGGGGGFGGGGFGGGG7FFFGGGGEGGFGGG,F7:8,F6<E<FEF,9FFGEFGGGG@FFCFGGGDEFGGGFGGEG?=FFGFGGAFGAEEFFGEEFFGFG+C+3DDE@ED+EF9DCGGGEC@:DCFBCEFFGG;FA;CGGGFCCFGCCBFFCG>FGGF@FGGE+9C88CAGFGFFA@C:B*9B9EGF@FFF<ACGEG37@6=FFFFF37;<;E?<>A)5,5:A>FBBFF)6>BF25:0:::5>6<@),.5
@M02352:288:000000000-CKWC8:1:1101:5736:6068 2:N:0:TAGCGCTC+CTAAGCCT
TAACCTTGCGGCCGTACTCCCCAGGCGGTCAACTTAGTGCGTTAGCTGCGCCACCCACGACTCAAGGTCACAGACGGCTAGTTGACATCGTTTACGGCGTGGACTACCAGGGTATCTAATCCTGTTTGCTCCCCACGCTTTCGTGCCTCAGTGTCAGTATTTGTCCAGGTAGCCGCCTTCGCCACTGATGTTCCTTCCAATCTCTACGCATTTCACCGCTACACTGGAAATTCCACTACCCTCTACAATACTCTATTTTGCCAGTTCAAAATGCAGTTCC
+
GFGGGGGGGGDGGFGGGGGGGGGGGGGGGGGCFGGGGGGGGGGGGGGGGGGGGGGGGGDEGGGCFGGGGCFFDGGGGGGGGGGGFGGGGGGGGFGGGGEEGGGGGGGGGGGDFFFGGFFFGGGFGGGGGGGGGGFGGGGGGGDG:EFGGFFGFFGGGGFGGGDGGF9?FGFFGGGGGGGFFGGGGG?>C7CDGEFFFFF7CGFGEFFFG5>CGF3AF3616B2?D=:77*=@FF64A>FFBFB:):4)56>BFFA0568<?FA7?BB<2<<25<64=<AF
@M02352:288:000000000-CKWC8:1:1101:15685:6091 2:N:0:TAGCGCTC+CTAAGCCT
TAATCTTGCGACCGTACTCCCCAGGCGGAATGCTTAATCCGTTAGGTGTGACACCAACAAGCATGCTTGCTGACGTCTGGCATTCATCGTTTACGGTGTGGACTACCAGGGTATCTAATCCTGTTTGCTCCCCACACTTTCGCACCTCAGCGTCAGTATCGAGCCAGTGAGCCGCCTTCGCCACTGGTGTTCCTCCGAATATCTACGAATTTCACCTCTACACTCGGAATTCCACTCACCTCTCTCGAACTCAAGACCAGGAGTTTACAAGGCAGTTCCAG
+
GGGGGGGGGGGGDEFFGGGGGGGGFGEGGGGGGGGGEGGGGGGGGGGGGGGGGGGGGGGFGGGGGGGG<FGGGGGGGGGGGGDFGGGGGGGGFGGGGGGGGCFGGGGGFFGGGGGGGGGGGGGGGGGGGGGGGGGGEGGGGGDGG@8FGGGGGGGDGGGGGGFEG7FGGGFGGGGGGGGFFGGGF8F9?FGGGEFFFFFGFGFGFFFCFGFGGFFFCAEEFA@:CC;DBFFFFFFAB??BFB)34??:??65):????F??B<:BFBFFFFBB08:FA<<.
@M02352:288:000000000-CKWC8:1:1101:15689:6108 2:N:0:TAGCGCTC+CTAAGCCT
TAATCTTGCGACCGTACTCCCCAGGCGGAATGCTTAATCCGTTAGGTGTGACACCAACAAGCATGCTTGCTGACGTCTGGCATTCATCGTTTACGGTGTGGACTACCAGGGTATCTAATCCTGTTTGCTCCCCACACTTTCGCACCTCAGCGTCAGTATCGAGCCAGTGAGCCGCCTTCGCCACTGGTGTTCCTCCGAATATCTACGAATTTCACCTCTACACTCGGAATTCCACTCACCTCTCTCGAACTCAAGACCAGGAGTTTACAAGGCCGTTCCAG
+
FGGGGGGGGGGGGGGGGGGGGGGGGGEGGGGGGGGGGGGGGGGGGGGFGGGGGGGGGGCFGGGGGGGGFGGGGGGGGGFGGGGGGGGGGGGGGGGGGGGGGGGGGGGAFCFGGGGGGEFGGGFGGGGGGGGGGFGEEGGGGGGGGGGGGGGGGGGGGGFGCFGGGGFGFAFFGGGGGGGFFGGGGGDFDFGGGFFFFFDG>FFCCFFG4EFGGFFFFFFFFA@64>75:>FFFFFFF?B:?B8:?F?3:?FA22568<5<:2423<45<471((04@BFF2
@M02352:288:000000000-CKWC8:1:1101:12653:6166 2:N:0:TAGCGCTC+CTAAGCCT
TAACCTTGCGGCCGTACTCCCCAGGCGGTCAACTTAGTGCGTTAGCTGCGCCACCCACGACTCAAGGTCACAGACGGCTAGTTGACATCGTTTACGGCGTGGACTACCAGGGTATCTAATCCTGTTTGCTCCCCACGCTTTCGTGCCTCAGTGTCAGTATTTGTCCAGGTAGCCGCCTTCGCCACTGATGTTCCTTCCAATCTCTACGCATTTCACCGCTACACTGGAAATTCCACTACCCTCTACAATACTCTAGTTTGCCAGTTCAAAATGCAGTTCC
+
FGGGGGGGGGGGGGGGGGGGGGFCGGGGGGGGGGGGGGEGEGGGGGGGGGGGDFGGGGC:FFG<<?EFG8FEFDGCGGGEGGGG9FFGGGFFFCGEEFCFEGGGD<FCB8FFGDEFGFFGGGFFGEGGGGGGGGGE7CEGGGGCCGGGG,DFFGGCGGFGGGFGGFEGGGFGFGGGGGGFFGDGGGGFGFGFFFFFFF6:FCAFCFF555>8CFFFGBBB>F)7*937,*9*9BBF<BBBFF?(4>)8665><56*<>F>A>9)54A4A))57<4)96AD
@M02352:288:000000000-CKWC8:1:1101:13486:6310 2:N:0:TAGCGCTC+CTAAGCCT
TAACCTTGCGGCCGTACTCCCCAGGCGGTCAACTTAGTGCGTTAGCTGCGCCACCCACGACTCAAGGTCACAGACGGCTAGTTGACATCGTTTACGGCGTGGACTACCAGGGTATCTAATCCTGTTTGCTCCCCACGCTTTCGTGCCTCAGTGTCAGTATTTGTCCAGGTAGCCGCCTTCGCCACTGATGTTCCTTCCAATCTCTACGCATTTCACCGCTACACTGGAAATTCCACTACCCTCTCACATACTCTAGTTTGCCAGTTCAAAATGCGGTTCC
+
GDGFGGGGGGGGGGGGGGGGGGGGGGGGEFFGGGGGGGGGGGG@BFGGGGGGGGGGGGGCFGGGFGGGGGGGFGGGGGGGGGGAFGFGGGGGGGGGGGGGGGGGGGGFGFGCE@FFGADGGFEGFGGGGGGFGGFCEGGGCFGGCEGGGGGGFGCFCDCFFGFGFFGFCE?CFGGDGGDF?DGEDFC99+>DFEFFEAAFFGFGFFF3/1=CCFFFFBBFFFFFGG:*59F4=?>FA02<07:7(-)5A<?FFF2*6<@46)))55AAA).4)-.(0(-,
@M02352:288:000000000-CKWC8:1:1101:13468:6313 2:N:0:TAGCGCTC+CTAAGCCT
TAACCTTGCGGCCGTACTCCCCAGGCGGTCAACTTAGTGCGTTAGCTGCGCCACCCACGACTCAAGGTCACAGACGGCTAGTTGACATCGTTTACGGCGTGGACTACCAGGGTATCTAATCCTGTTTGCTCCCCACGCTTTCGTGCCTCAGTGTCAGTATTTGTCCAGGTAGCCGCCTTCGCCACTGATGTTCCTTCCAATCTCTACGCATTTCACCGCTACACTGGAAATTCCACTACCCTCTACAATACTCTAGTTTGCCAGTTCAAAATGCAGTTCC
+
GFGGGGGGGGDGGGGGGGGGGGFFFGGDGGGCGGGGGGGGGGGGDGGGGGGGGGGGGGGCFGGGGGGGGGGGFGGGGGGDFGGGGGGGGGGGGGGEFGGEGG+FGGGGGGGGGGGGGG9FGGGGGGGGGGGGGGGGEGGGGGGGGGGGGGDGCFGGGFFGGGGGGGCBEGGECGDGGGGFFGGGDGGFFGFGGCFEFFFGFG=FC7@CDCEDGF59FF>FBFBFGF:CB?FFFFFFFFFB67<2<F4<9A?BBBAFAF95<<A0><A>:4<B>299FAD)
@M02352:288:000000000-CKWC8:1:1101:24661:6325 2:N:0:TAGCGCTC+CTAAGCCT
TAATCTTGCGACCGTACTCCCCAGGCGGTACACTTAATGTGTTAACTGCATTACTGCAAGGTCTAGCCTCACAACAACTAGTGTACATCGTTTAGGGCGTGGACTACCAGGGTATCTAATCCTGTTTGCTCCCCACGCTTTCGCGTCTCAGCGTCAATAATGTTCCAGTAGATCGCCTTCGCAATCGGTATTCCTTCTGATCTCTACGGATTTTACCCCTACACCAGAAATTCCATCTACCTCTCCCATATTCTAGGTAAGCAGTTTTCAAAGCAGTTCAA
+
FGFGDGGGGGGGGDGGGGGGGGGGFGGGGGGGGGGGGGGGGGGGGGGGGDGGGGGGGGGGGGGGGGGGGGGGGGGGGGGGGGGGGGGGFGFGGCFGCGGG7FGGGGGFGFGGGGFGGGGGGGGGGGGGGGGGGGGGGGGGGGGGDGGGGGGGGGGGDCGFFDFGGGGGGGGGGGGG>DDFF>G5DFGCGGGGGFFFFFFCFGFFEFCDGGF>FFFFCFF?DFEFGGDF8FFFFFFE<C?E4)43=<BFF?BFFBAFFFFF<7A?AD<A>D<B2(92FA9A4
@M02352:288:000000000-CKWC8:1:1101:24648:6339 2:N:0:TAGCGCTC+CTAAGCCT
TAATCTTGCGACCGTACTCCCCAGGCGGTACACTTAATGTGTTAACTGCATTACTGCAAGGTCTAGCCTCACAACAACTAGTGTACATCGTTTAGGGCGTGGACTACCAGGGTATCTAATCCTGTTTGCTCCCCACGCTTTCGCGTCTCAGCGTCAATAATGTTCCAGTAGATCGCCTTCGCAATCGGTATTCCTTCTGATCTCTACGGATTTTACCCCTACACCAGAAATTCCATCTACCTCTCCCATATTCTAGGTAAGCAGTTTTCAAAGCAGTTCAA
+
E<A@F<FFEGDF@FFFEGGGGCF6CCD7F@BCFFGD,CC@<FEGFDFGG,@,E<F9CFCEFFGGG<@F<EEAE@CFGCEFGEFGGGGGGE<=7BBCFGEFGGEGGGGGGGF:A?:>A;FFEGAEGGGDDEE@GGGGD88E+@+CGGGD=D,@CC8EEFC>@FGGGGGGGB>9B29CDGD94CGD7CFE11:=77B>:A+2=B>C41@?C5?D=FCFE;;;@FFFGG=8=4=6CF<CECF97.748?0?44)-:44@7BFB254?42:):9AF<762=<<><
@M02352:288:000000000-CKWC8:1:1101:20884:6349 2:N:0:TAGCGCTC+CTAAGCCT
TAACCTTGCGGCCGTACTCCCCAGGCGGTCAACTTAGTGCGTTAGCTGCGCCACCCACGACTCAAGGTCACAGACGGCTAGTTGACATCGTTTACGGCGTGGACTACCAGGGTATCTAATCCTGTTTGCTCCCCACGCTTTCGTGCCTCAGTGTCAGTATTTGTCCAGGTAGCCGCCTTCGCCACTGATGTTCCTTCCAATCTCTACGCATTTCACCGCTACACTGGAAATTCCACTACCCTCTACAATACTCTAGTTTGCCAGTTCAAAATGCAGTTCC
+
FGFFGGGGGGGGGGGGGGGGGGGGGGEGFCFFGGGGGGGGGGGGGGGGGGGGGGGGGGGCGGGGGFGGGGGGGGGGGGGGGGGGGGFGGGGGGGGGGGGGGGGGGGGGGGGGGGGGFGGGGGGGGGGGGGGGGGCFEGGGGGGGGGEGGGGFGGGGGGGGGGGGFFFFGGGGGGGGGGGFFGGGGGGGGGGGGFFFFFFCFGFGFFFGGGFGGFFFFFF69DDFGGBGFFFF4BADF?:???(.4<<BF2>B>B49>AFFBB<?FF<A9AFFF>?)/:<A
@M02352:288:000000000-CKWC8:1:1101:22722:6359 2:N:0:TAGCGCTC+CTAAGCCT
TAACCTTGCGGCCGTACTCCCCAGGCGGTCAACTTAGTGCGTTAGCTGCGCCACCCACGACTCAAGGTCACAGACGGCTAGTTGACATCGTTTACGGCGTGGACTACCAGGGTATCTAATCCTGTTTGCTCCCCACGCTTTCGTGCCTCAGTGTCAGTATTTGTCCAGGTAGCCGCCTTCGCCACTGATGTTCCTTCCAATCTCTACGCATTTCACCGCTACACTGGAAATTCCACTACCCTCTACAATACTCTAGTTTGCCAGTTCAAAATGCAGTTCC
+
GGGGGGGGGGGGGGGGGGGGGGGGGGGGGGGGGGGGGGGGGGGGGGGGGGGGGGGGGGGGGGGGGGGGGGGGGGGGGGGGGGGGGGGGGGGGGGGGGGGGGGGGGGGGGGGGGGGGGGGGGGGGGGGGGGGGGGGGGGGGGGGGGGGGGGGGGGGGGGGGGFFGEGFGGGGGGFGGGGGFFGGDGGGGGGGGD<=EFFFFFGAFEFF<CEAGGFFFGD>29EF?FG?FBBF4=FFFFFF::<67<<4>AFDF?>>@<AFAFFFFFF9<2>BFBFFFF<><
@M02352:288:000000000-CKWC8:1:1101:8694:6420 2:N:0:TAGCGCTC+CTAAGCCT
TAACCTTGCGGCCGTACTCCCCAGGCGGTCAACTTAGTGCGTTAGCTGCGCCACCCACGACTCAAGGTCACAGACGGCTAGTTGACATCGTTTACGGCGTGGACTACCAGGGTATCTAATCCTGTTTGCTCCCCACGCTTTCGTGCCTCAGTGTCAGTATTTGTCCAGGTAGCCGCCTTCGCCACTGATGTTCCTTCCAATCTCTACGCATTTCACCGCTACACTGGAAATTCCACTACCCTCTCCAATACTCTAGTTTGCCAGTTCAAAATGCAGTTCC
+
GGGGGGGGGGGGGDGGFGGGGGGGGGGGGGGGGGGGFGGGGGGGGGGGGGGGGGGGGGGEGGGGGGGGGGGEGGGGGGGGGGGCFGGGGGGGGGGGGGGGGGGGGGGGGGGGGGGGGFGGGGGGGGGGGGGGGGFGGGGGGGGGGGGGGGFFGGGFFGGGGGFGFFGFCGGFGGGGGGGFFGGDGGGFGGGGGFFFFFF7CGFGFFFG3:>GGFFFFF041BFFGG0<?FFFF?AFFF0<:?FF(3)8<0:54>4*65F5AD4)5<<2<2)5<B?>F>AA
@M02352:288:000000000-CKWC8:1:1101:13435:6445 2:N:0:TAGCGCTC+CTAAGCCT
TAACCTTGCGGCCGTACTCCCCAGGCGGTCAACTTAGTGCGTTAGCTGCGCCACCCACGACTCAAGGTCACAGACGGCTAGTTGACATCGTTTACGGCGTGGACTACCAGGGTATCTAATCCTGTTTGCTCCCCACGCTTTCGTGCCTCAGTGTCAGTATTTGTCCAGGTAGCCGCCTTCGCCACTGATGTTCCTTCCAATCTCTACGCATTTCACCGCTACACTGGAAATTCCAATACCCTCTACAATACTCTAGTTTGCCAGTTCAAAATGCAGTTCCCA
+
FGGGGGGGGGGGGGGGGFFGGGFEFEGDFGGGGGGGGGGGGGGGGGGGGCGGGGGGGGGGGGGGGGGGGGGCFGGGGGGGGGGGGGGGGGGGGFGGEGGGGG@GGGGGFGGGGGGGGGDGGFGGGGGGGGGGGGGGGGGGGGGGCEFGGGGGFGGGFGGGGG@FGGGFGGF9CGEDCGGGFFGEEFC?FGGGGGFFFFFFGF7FGFFFGDGAFGFEFEFF>FFFFC4:02@=F=9))5:D77(3AAF2498<FFF4BDFF9AA)59AA4242)6<*6@A62)
@M02352:288:000000000-CKWC8:1:1101:16208:6450 2:N:0:TAGCGCTC+CTAAGCCT
CATTCTTGCGAACGTACTCCCCAGGTGGGTCACTTATCACTTTCGCTTAGCCACTCAGACCGAAGTCCGAACAGCTAGTGACCATCGTTTACGGCGTGGACTACCAGGGTATCTAATCCTGTTCGCTCCCCACGCTTTCGTCCATCAGTGTCAGTTGATCGTTAGTAATCTGCCTTCGCAATCGGTATTCTATGTAATATCTATGCATTTCACCGCTACACTACATATTCTAACTACTTCACAATAACTCAAGATGACCAGTATCAAAGGCAATTCTACAG
+
GGAFGGGGGGGEEGFGGGGGGGGGGGFG+@6CFGGGC@@FGGGGGGEEGGEGFGGDG,CFCB7F7F<F:BFGGEGGGGGCFGGFGGCGGGGFCGGGGGGGGGGGGGGGGGGGGGGGFGGGGGGGGGGGEGGGGFGECGGGGGGGGGGGCFGGFGGC,EFFCGGGEGCFGC;>DFFGGCDBDDFFGG5EFFC8@<BC>FFGFG=D48BGGGF=FF0>88;)(;10*;<FECFF=/.)/74?6)-4<AA?4>BBB<>*).08?FD<AFFBA(((426:6)5))
@M02352:288:000000000-CKWC8:1:1101:18775:6480 2:N:0:TAGCGCTC+CTAAGCCT
TAATCTTGCGACCGTACTCCCCAGGCGGTCTACTTAGTGCGTTAGCTGCGCCACTAAAGTCTCAAGGACCCCAACGGCTAGTAGACATCGTTTACGGCGTGGACTACCAGGGTATCTAATCCTGTTTGCTACCCACGCTTTCGCACCTCAGTGTCAGTATTGGTCCAGTGAGTCGCCTTCGCCACTGATGTTCCTTCCCATCTCTACGCATTTCACCGCTACACAGGAAATTCCACTCACCTCTACCATACTCTAGTTCGCCAGTTTTGAATGCAGTTCC
+
GGGGGGGGGGGGGGGGGGGGGGGGGGGGGGGGGGGGGGGGGGGGGGGGGGGGGGGGGGGGGGGGGGGGGGGGGGGGGGGGGGGDGGGGGGGGGGGGGGGGGGGGGGGGGGGGGGGGEFGGGGGGGGGGGGGGGGGGGGGGGGGGGGGGGGGGEFGGGGGGGGGGGGGGGFE9DGGGGDGFFGE5CFCGFFGGGFFFFFFCAFFGFFFGGGDGGFFFFD;FFFFFGGFG?FFFFFFF9?:BB><?BFB>ABFADFF?B:F<>BFF?FF<:?FFFAFAF>D>
@M02352:288:000000000-CKWC8:1:1101:8550:6564 2:N:0:TAGCGCTC+CTAAGCCT
TAACCTTGCGGCCGTACTCCCCAGGCGGTCAACTTAGTGCGTTAGCTGCGCCACTCACGTCTCAAGGACACAAACGGCTAGTTGACATCGTTTACGGCGTGGACTACCAGGGTATCTAATCCTGTTCGCTCCCCACGCTTTCGTTCCTCAGCGTCAGTATCTGTCCAGGTGGCCGCCTTCGCCACTGATGTTCCTTCCAATCTCTACGCATTTCACCGCTACACTGGAAATTCCACCACCCTCTACAGTACTCTAGTTTGCCAGTTCAAAATGCAGTTCCA
+
GGGGGGGGGGGGGGGGGGGGGGGGGGGGGGGGGGGGGFFGGGGGGGGGGGGGGGGGGGGGGGGGGGGFGGGGGGGGGGGGGGGGCGGGGGGGGFGGGGGGGGGGGGGGGGGGGGGGGGGGGGGGGGGGGGGGGGGGGGGGGGGGGGGGGGGFEGGEGGGGGGGGGFFCEGC8FGGGDDGFFGEGDGGFGGGGGFFFFFFFFGFGFFFGGEEGGFA?CEFFFFFFGG0>:6@?F9<A:??FBFFF<<A:>)9AAA6B>FFFAAB0>A<2:<2829F4FAF9)
@M02352:288:000000000-CKWC8:1:1101:24709:6587 2:N:0:TAGCGCTC+CTAAGCCT
TAACCTTGCGGCCGTACTCCCCAGGCGGTCAACTTAGTGCGTTAGCTGCGACACCCACGACTAAAGGTCACGGACGGCTAGTTGACATCGTTTACGGCGTGGACTACCAGGGTATCTAATCTTGTTTGTTCCCAAAGCTTTCGTGCTTCGGGTTAAGAATTTGTCCGGGTAGCCGCCTTCGCCCCTGTGGTCCCTTACATTCCTTAGGCTTTTCACCGCTAACCTGGAATTTCCCCCACCCTCCACAAACCTCAAGTTGACCGTTTCAAAGTCCGTTTCA
+
GGG9FGGGGG7FGGGGGFGGGGGGGGGG@+,6EFGG9F,CFGGGGAFG8F+CFGGCG7C++4+C,,,5E,B+++4+++++,:C,A<,A,4DFC+5B=:+3@++,33B<3DF><,3,,@,,@,,,@F,3,,8EF,,,,,3@,,*4*@*+,***,**,,,22,2@6B<**=:*1?+9</7**):/*)/:++*=*;(1)))9*1***)0/20+)9*=AF982(,)()09:F7*9***)(-49B028((,(4(((((()*-.*),)(-4806-:).)))(0274
@M02352:288:000000000-CKWC8:1:1101:15452:6588 2:N:0:TAGCGCTC+CTAAGCCT
TAACCTTGCGGCCGTACTCCCCAGGCGGTCTACTTATCGCGTTAGCTTCGCCACTAAGTCATTACAACCCAACGGCTAGTAGACATCGTTTACGGCGTGGACTACCAGGGTATCTAATCCTGTTTGCTCCCCACGCTTTCGCACCTCAGTGTCAGTATCAATCCAGAGTGTCGCCTTCGCCACTGATGCTCCTTCCTATATCTACGCCTTTCACCGCTACACCGGAAATTCCACACTCCTCTATCGTACTCTAGCCTGCCAGTATCGGGTGCAATTCCAAG
+
FDFGGGGGGGGGGGGGGGGGGGGGGGGGEGGGGGGGGGGGGGGGGGGGGGGGGGDFGGGGFGGGGGGGGGDGGEGFEEGGDGDG9FFGGGGFGGGGDGEGEGGGGGGGGGGFG9F=FGEGGFGFG=AFGGGGDCCGEGGGBC8CECGGFFFCFGGGFGGG9FDG,<F:DCFG>FDDGG45BGGG4,BCFC<FC>F@FFF+:FF@;AE)8CBDCFE3E:;62)(01),9>FFF=F:???FA:A2:A2<0:B>D<5AFF0<<D389BF(1(,-:0:FBFFBF3
@M02352:288:000000000-CKWC8:1:1101:16503:6633 2:N:0:TAGCGCTC+CTAAGCCT
TAATCTTGCGACCGTACTCCCCAGGCGGTCTACTTAGTGCGTTAGCTGCGCCACTAAAGTCTCAAGGACCCCAACGGCTAGTAGACATCGTTTACGGCGTGGACTACCAGGGTATCTAATCCTGTTTGCTACCCACGCTTTCGCACCTCAGTGTCAGTATTGGTCCAGTGAGTCGCCTTCGCCACTGATGTTCCTTCCCATCTCTACGCATTTCACCGCTACACAGGAAATTCCACTCACCTCCACCATACTCTAGTTCGCCAGTTTTGAATTCAGTTCC
+
FGFFGGGGFCGGGGGGGGGGGGGGGFGGGGGGGGGGGGFGCGGGDGGDFFGGGGGFGGCFGGGGGGC,CFFGGGGGEGGGGGA?DFGGGDDGGGGGCGGGGGGGG=FGF<BCBFCCFAFGGGGFGGGFGFDGGGAFEGGGGGGGGGDGGFGGFGGGCGGGG;EF;FCCFDFFFF9DDD<F4DEEGGG7F,CDD?FC@FF>C<FGF6+9C5:DGFEFG3:>FF<?F7071/9?FF9<-.,5:21((41<B?<ABA)1../11:14?4<B(2).)60)=4<A
@M02352:288:000000000-CKWC8:1:1101:4541:6701 2:N:0:TAGCGCTC+CTAAGCCT
TAACCTTGCGGCCGTACTCCCCAGGCGGTCAACTTAGTGCGTTAGCTGCGCCACCCACGACTCAAGGTCACAGACGGCTAGTTGACATCGTTTACGGCGTGGACTACCAGGGTATCTAATCCTGTTTGCTCCCCACGCTTTCGTGCCTCAGTGTCAGTATTTGTCCAGGTTGCCGCCTTCGCCACTGATGTTCCTTCCAATCTCTACGCATTTCACCCCTACACTGAATATTCCACTACCGTCTACAATGTACTGTTTTGCCAGTTCATTATGCCGTTCC
+
@,FBC;FECGC7:FFCDGCFG:,8<CCF@+@E@FGFGEC@:B@CFFEGG@+BFBC,F==7=,BF<F<,,9C9,,,7+4===55?FE9EF:DBFF<=+8CG7F7=BDE@<FCF8,7DD,=;,C,@FGG,=,,3@F@F:CECEG5,3*DD2@EF,=,,7D9E99@D;F,?FG,,,,))/2298C:C57C?C@;;+<F)))++3*1:)+8>3CAC7@)AF)((,73?D4)2)/0*9@<DF:(.-((.(--,-)-)-6)*).)3<3))5<AB)))64)/4>3:(
@M02352:288:000000000-CKWC8:1:1101:21944:6713 2:N:0:TAGCGCTC+CTAAGCCT
TAATCTTGCGACCGTACTCCCCAGGCGGTACACTTAATGTGTTAACTGCATTACTGCAAGGTCTAGCCTCACAACAACTAGTGTACATCGTTTAGGGCGTGGACTACCAGGGTATCTAATCCTGTTTGCTCCCCACGCTTTCGCGTCTCAGCGTCAATAATGTTCCAGTAGATCGCCTTCGCAATCGGTATTCCTTCTGATCTCTACGGATTTTACCCCTACACCAGACATTCCATCTACCTCTCCCATATTCTAGGTAAGCAGTTTTCAAATCAGTTCAA
+
GFGGFGGGGGDGGGGFGFGGFEGGGGGGGGGGGGGGGGGGFGGGGGGGGGGGGGGGGGEFGGGGGFGGGGGGGGGGGGGGGGGGGGGGGGGGGGAFGFEGGGEGGGGGGGGGGGGGGGGGGGGGGGGGGGGG@FGGGGGGGGGGEEGGGGGGGGGGDGG>EFGGGGCAFFFFGGDGGG56>DEEGGGGG5CGFCFFFFF@FGFGFFFGCEBGGFFFGFFDFF@FGG;<(.@FFFFFE<CFFFFFFFFFFBFFFA4846BAFFA?FFAA>AFA)4?>FDA<4
@M02352:288:000000000-CKWC8:1:1101:21964:6723 2:N:0:TAGCGCTC+CTAAGCCT
TAATCTTGCGACCGTACTCCCCAGGCGGTACACTTAATGTGTTAACTGCATTACTGCAAGGTCTAGCCTCACAACAACTAGTGTACATCGTTTAGGGCGTGGACTACCAGGGTATCTAATCCTGTTTGCTCCCCACGCTTTCGCGTCTCAGCGTCAATAATGTTCCAGTAGATCGCCTTCGCAATCGGTATTCCTTCTGATCTCTACGGATTTTACCCCTACACCAGAAATTCCATCTACCTCTCCCATATTCTAGGTAAGCAGTTTTCAAAGCAGTTCAA
+
GGGGGGGGGGGGGGGGGGGGGGGGGGGGGGGGGGGGGGGGGGGGGGGGGGGGGGGGGGDGGGGGGGGGGG@FFGGGGGGGGGGGFGFGGGGGGGFGCGEGGGGCFFGGGFGGGFFGGGGGGGGGGGGGGGGGGGGGGGGGGGGGGEGGGCDGEGGGGGFBFEGGGGGCGGCFFGCGGGGFFGG5CGGDGGGGGFFEBB=7FGFGF6BC<EACGFFFDFFFFFFFDFFF;FFFFFCCEF?CF83<<B03<2<AA<49?<@4>BA1<BAA<<A4<:9(=<>B2
@M02352:288:000000000-CKWC8:1:1101:14312:6751 2:N:0:TAGCGCTC+CTAAGCCT
CATTCTTGCGAACGTACTCCCCAGGTGGGTCACTTATCACTTTCGCTTAGCCACTCAAACCGAAGTTCGAACAGCTAGTGACCATCGTTTACGGCGTGGACTACCGGGGTATCTAATCCCGTTCGCTCCCCACGCTTTCGTCCATCAGTGTCAGTTGATTATTAGTGATCTGCCTTCGCAATTGGTATTCTATGTAATATCTATGCATTTCACCGCTACACTACATATTCTAACCACTTCATAATAACTCAAGCCAACCAGTATCAAAGGCAATTTTACCG
+
GGGGGGGGGGGDFFFGGGGGGGGGGGGGGGGGGGGGGGGGGGGGGGGGGGGGGGGGGGGGGGGGGGGGGGGGGFGGGGGGGGGCFGDGGGGGGGGGGGGGGGGGGGGGGGGGGGGGGG9FEGFGGGBFGFEEFEDEGGGGGGGGGGGGGGGGGFGGGGGGGGGGGGGFGGFFGGGGGGGBDGGFFGDCFGGGGEFF?FFGFGFGFFFGG7=FGFDEGBFE@FFA4C?FCAAF6=3;<EFFFA9AFFFB>FBFF)(<?:EBBFAAABFFBF<?:0=AFFBD(
@M02352:288:000000000-CKWC8:1:1101:23131:6773 2:N:0:TAGCGCTC+CTAAGCCT
CATTCTTGCGAACGTACTCCCCAGGTGGGTCACTTATCACTTTCGCTTAGCCACTCAAACCGAAGTTCGAACAGCTAGTGACCATCGTTTACGGCGTGGACTACCAGGGTATCTAATCCTGTTCGCTCCCCACGCTTTCGTCCATCAGTGTCAGTATATTATTAGTAATCTGCCTTCGCAATTGGTATTCTATGTAATATCTATGCATTTCACCGCTACACTACATATTCTAACTACTTCATACTAACTCAAGACAACCAGTATCAAAGGCAATTCTACAG
+
GGGGGGGGGGGGGGGGGGGGGGGGGGGGEGGFGGGGGGGGGGGGGGGGFGGGGGGGGGGGGGGGGFFFGGGGGGGFGGGGGGGGGGCGGGGGFEGECCC7FCFFGGFCEGGFFGGGGGGGECFGGGEGGFECGGGDEFAEGGGGGGGGGGGGGFG;EEGF9CFGGGEAF9BAFFGGGGGB>GGGFGCFEFGFGCF<69CFFGFGCAFGGGFFGFFFG)538A;A7FEG?;AA@+4)5>FEC?E);)6;C@EE4@@F@F>::AB<AA>2<BF?::*)0:<:.
@M02352:288:000000000-CKWC8:1:1101:5556:6948 2:N:0:TAGCGCTC+CTAAGCCT
TAACCTTGCGGCCGTACTCCCCAGGCGGTCAACTTAGTGCGTTAGCTGCGCCACCCACGACTCAAGGTCACAGACGGCTAGTTGACATCGTTTACGGCGTGGACTACCAGGGTATCTAATCCTGTTTGCTCCCCACGCTTTCGTGCCTCAGTGTCAGTATTTGTCCAGGTAGCCGCCTTCGCCACTGATGTTCCTTCCAATCTCTACGCATTTCACCGCTACACTGGAAATTCCACTACCCTCTACATTACTCTAGTTTGCCATTTCAAAATGCAGTTCC
+
GGGGGGGGFGGGGGGGGGGGGGGBFGEEFFGGGGGGGGGFGGGGGGGFGGGGGGGGGGGGGGG@FFGGGFGGGGGGCFDGGGFGGGCFFGGGGGGGEGGGGGEGGGGGGG>F@FDFEGGFGGGGGGCFGGGGGGGGGGGGGGDGGGGGGCFGGGG:CGG9FCCFFFFCCFDEGGGGGGGFFGE5DFGGGGGGGFFEFFFFCFFGFA1>DEADGFECFFF>FFFFCF(*(9@BFFA>FF:<<><BAB9))..:>9<8>BFAAFF)4<<>AB)4).6<F4):
@M02352:288:000000000-CKWC8:1:1101:7035:6992 2:N:0:TAGCGCTC+CTAAGCCT
TAACCTTGCGGCCGTACTCCCCAGGCGGTCTACTTATCGCGTTAGCTTCGCTACTCACGACTTAAAGTCACAAACAGCTAGTAGACAGCGTTTACGGTGTGGACTACCAGGGTATCTAATCCTGTTCGCTACCCACACTTTCGCACATGAGCGTCAGTCTTTGGCCAGGGAGTCGCCTTCGCCACTGATGTTCCTCCAGATATCTACGCATTTCACCGCTACACCTGGAATTCCACTTCCCTCTCCCAGACTCTAGCCTGCCAGTTTCAAATGCCCGTCC
+
9EFGGGGGGGD7FFGGGGGGGGGGGDFG@FGGGGGFG<FGGGGGGGGGGECEFGFGGGG?CBCAFAFDF,FFCFGG8FGGGGGFFFGDFGGGGGGEG<FGGGGGGGGGGGGGGFGGGGGGGGGGGG9EEECEGCGG7EFGGGGG>E+<CGCFGGGGGGFGGEGDFGGG>C1>1?DGGGGFFGGGGGGGGCCGFECE@8)>A7AFCFFFDGFGGFFFGFFFFF?F4<7F?FFFFF4<)))524:??<08,16>D<4=).*,2::0).--6<AF<94451((
@M02352:288:000000000-CKWC8:1:1101:26113:7047 2:N:0:TAGCGCTC+CTAAGCCT
TAATCTTGCGACCGTACTCCCCAGGCGGTACACTTAATGTGTTAACTGCATTACTGCAAGGTCTAGCCTCACAACAACTAGTGTACATCGTTTAGGGCGTGGACTACCAGGGTATCTAATCCTGTTTGCTCCCCACGCTTTCGCGTCTCAGCGTCAATAATGTTCCAGTAGATCGCCTTCGCAATCGGTATTCCTTCTGATCTCTACGGATTTTACCCCTACACCAGAAATTCCATCTACCTCTCCCATACTCTAGGTAAGCAGTTTTCAAAGCAGTTCAA
+
FFGGFGGGGGCGFGGGGGGGGGGGGFGGGGGGGFG@FGGGGGGGFGFGGFFFGGGGGGGGGGGGGFGGGGFGGGGGGGGGGGGGGGGA@FFFGEGFFDFGGGGGGGCFGGGGGGGGGGGGGGGFGGGGGGGGGGGGGGGGFGGECEGDG;FGGGGGEGGGFGGGDFGGG;DFGGGDGGGFFDGGGFEGGGGGCF><=488=CACEFFFGG45FFCFCF;@;F3;5FFC@6AF=8?EFF39/7=3=??15<(5456F2<=A?B>?FFF2-.<)6(92=4).6
@M02352:288:000000000-CKWC8:1:1101:6799:7116 2:N:0:TAGCGCTC+CTAAGCCT
TAACCTTGCGGCCGTACTCCCCAGGCGGTCAACTTAGTGCGTTAGCTGCGCCACCCACGACTCAAGGTCACAGACGGCTAGTTGACATCGTTTACGGCGTGGACTACCAGGGTATCTAATCCTGTTTGCTCCCCACGCTTTCGTGCCTCAGTGTCAGTATTTGTCCAGGTAGCCGCCTTCGCCACTGATGTTCCTTCCAATCTCTACGCATTTCACCGCTACACTGGAAATTCCACTACCCTCTACAAAGCTCTAGTTTGCCAGTTCAAAATGCAGTTCC
+
ACGGGGGGGGGEEGGGGGGGGGG:FDEGFGEFGGGGGEFGGGGGGGGGGGGGGGGGGGGGGGGGGGGA,FGGGGGGDECEF9AFACFGA=BFCFGDBFGGGGGGGGGGGGDCF==ADEAFDGGGGGGFECDCFGGGGGD>FCEGGGEFDDFF;=:,=D<E,@FFGGGGGG99DCGC5*:A?DGGGD?F?F9CCEFFFFF7=CFC?FFDC*2:CFFFGFF115)<7C:94==6@4)))(.44<:1AAA3).(.)-)8<AF2249).69>B)--))*-*.)4
@M02352:288:000000000-CKWC8:1:1101:13164:7126 2:N:0:TAGCGCTC+CTAAGCCT
CATTCTTGCGAACGTACTCCCCAGGTGGGTCACTTATCACTTTCGCTTAGCCACTCAAACCGAAGTTCGAACAGCTAGTGACCATCGTTTACGGCGTGGACTACCAGGGTATCTAATCCTGTTCGCTCCCCACGCTTTCGTCCATCAGTGTCAGTATATTATTAGTAATCTGCCTTCGCAATTGGTATTCTATGTAATATCTATGCATTTCACCGCTACACTACATATTCTAACTACTTCATAATAACTCAAGACAACCAGTATCAAAGGCAATTCTACAA
+
GGGGFGGGGGDGGGGGGGGGGGGGGGGGGGFGGGGGCEGGGGGGGGGGGGGGGGGGGGGGGGGGEGGGGGGGGGGGGGGGFFGGGGGGGGGGGDFGGGGGGGGGGGGGGGGGGGGGGGGGGGGFGGGGGGGGGGGGGGGGFGGGGGGGGGGGFFG7FFGGGGGGGGCCFGGGGGGGGGGFBGACFGGFGGGGGFFFEFFGFGFGFFFGGGFGGFFFG4@FFFEFFGFGFFFFFFFFFFF?CEF)?CCEFEFE<@@F3;DFFBFAA9A>48B:?FF9FAF<)
@M02352:288:000000000-CKWC8:1:1101:14128:7134 2:N:0:TAGCGCTC+CTAAGCCT
TAACCTTGCGGCCGTACTCCCCAGGCGGTCAACTTAGTGCGTTAGCTGCGCCACCCACGACTCAAGGTCACAGACGGCTAGTTGACATCGTTTACGGCGTGGACTACCAGGGTATCTAATCCTGTTTGCTCCCCACGCTTTCGTGCCTCAGTGTCAGTATTTGTCCAGGTAGCCGCCTTCGCCACTGATGTTCCTTCCAATCTCTACGCATTTCACCGCTACACTGGAAATTCCACTACCCTCTACAATACTCTAGTTTGCCAGTTCAACATGCAGTTCC
+
GGGGGGGGGGGGGGGGGGGGGGGGGGGGGGGGGGGGGGFGGGGGGGGGGGGGGGGGGGGGGGGGGGGGGGGGGGGGGGGGGGGGGGGGGGGGGGGGGGGGGGGGGGGGGGGGGGGGGGGGGGGGGGGGGGGGGGGGGGGGGGGGDGGGGFGGGGGGGGGGGGGGGGFCFGCFGGGGGGGFFDEGGGGGFGGGGFFFFFFDFGFGFFF<DCBGGFFFGEFBBBDFGGFG??FFFFFFFFFFFFFFFF43>A?FFBA46<FFDFAFFFFAF)<0(5F9FAFB
@M02352:288:000000000-CKWC8:1:1101:21939:7135 2:N:0:TAGCGCTC+CTAAGCCT
TAATCTTGCGACCGTACTCCCCAGGCGGTCTACTTATCGCGTTAGCTGCGTTACTAAGATCTCAAGGATCCCAACAACTAGTAGACATCGTTTACGGCGTGGACTACCAGGGTATCTAATCCTGTTTGCTCCCCACGCTTTCGCACCTCAGTGTCAGTATCAGTCCAGGCAGTCGCCTTCGCCACTGGTGTTCCTTCTTATATCTACGCATTTCACCGCTACACAAGAAATTCCACTACCCTCTACTGTACTCTAGTTACCCAGTTCTAAATGCAGTTCCA
+
GGGGGGGGGGGGCGGFGGGGGGGGGGGGGGGGGGGGGGGGGGGGGGGGGGGGGGGGGGGGGGGGGGGGGGGGGGGGGGGGGGGGGGGGGGGGGGGGGGGGGGGGGGGGGGGGGGGGFGGGGFGGGGGGGGGGGGGGGGGGGGGGGGGGGGFBGGGGGGGGGGGGGGGFGGGGGGGDGDGFFGDGGGGGACGGGEFFFFFFFGFGFFFGGGFGGFFFGFFFFFFFCG?GFFFFFFFFFFFFB<<B7AFFFADBFF<FAFFFF?2:?BFFFF<222*4=9>>2
@M02352:288:000000000-CKWC8:1:1101:17809:7141 2:N:0:TAGCGCTC+CTAAGCCT
TAATCTTGCGACCGTACTCCCCAGGCGGTACACTTAATGTGTTAACTGCATTACTGCAAGGTCTAGCCTCACAACAACTAGTGTACATCGTTTAGGGCGTGGACTACCAGGGTATCTAATCCTGTTTGCTCCCCACGCTTTCGCGTCTCAGCGTCAATAATGTTCCAGTAGATCGCCTTCGCAATCGGTATTCCTTCTGATCTCTACGGATTTTACCCCTACACCAGAAATTCCATCTACCTCTCCCATATTCTAGGTAAGCAGTTTTCAAAGCAGTTCAA
+
FG<AFGGGGGGGGGGGGGGGGGGGGGGGGGGGGGGGGGGGFEGGGGGGGGGGGGGFGGGGGGGGGGGGGGGGGGGGGGGGFGGGGGGGGGFFGGGGGGGGGGGGGGGGGGGGGGGGGGGGGGGFGGGGGGGGGGGGGGGGGGGGGEGGGGGGGGGGGGGGGGGGGGGGFGCFCFFGGGDFFGGEDGG>GCFGGFFFFFFGFGFGF>FFCCBGGFFFFFFDFF@FGG(*3)8++AECE<CEFEA)(42:91<AF49=?BFFFFFFDDA<<<<<BFF084A96
@M02352:288:000000000-CKWC8:1:1101:21950:7150 2:N:0:TAGCGCTC+CTAAGCCT
TAATCTTGCGACCGTACTCCCCAGGCGGTCTACTTATCGCGTTAGCTGCGTTACTAAGATCTCAAGGATCCCAACAACTAGTAGACATCGTTTACGGCGTGGACTACCAGGGTATCTAATCCTGTTTGCTCCCCACGCTTTCGCACCTCAGTGTCAGTATCAGTCCAGGCAGTCGCCTTCGCCACTGGTGTTCCTTCTTATATCTACGCATTTCACCCCTACACCAGAAATTCCACTACCCTCTACTGTACTCTAGTTACCCAGTTCTAATTGCCGTTCC
+
FGGGGGGGGGGGGGGGGGGGGGGGGGGGCFEGGGGGGFGGGGGGGGGCGG,@FGGFGDF<CFFG<9E,99EDFF:=FFDFFFGFEFCAF7FFGCDCEDBFGG@EFFEFDFGGG8CFA9FEGG9FGGGFB,6DGGAE7C8EGGCE8EEC:,,7,@C<7=,7@E=EGG9,@>D8EE;DDDCA)9E5*=EF>6CDGEFFFF=;=37>37F:3*8CCACFG)6((=5A<*3*4)/=B?BFF7?2?D?0.6<3AAA25<<=><96A>)(.<AFAA).-66>:8,4
@M02352:288:000000000-CKWC8:1:1101:27436:7175 2:N:0:TAGCGCTC+CTAAGCCT
TAGTCTTGCGACCGTACTCCCCAGGCGGTGCGCTTAACGCGTTAGCTCCGGCACAGAAGGGGTCGAACCCTCCCACACCAAGCGCACATCGTTTACTGCTAGGACTACAGGGGTATCTAATCCCTTTCGCTACCCTAGCCTTCGAGCCTCAGCGTCAGTAAATGTCCAGTAACCTGCTTTCGCCATTGGTCTTCCTCTCGATATCTACGCATTTCACTGCTACACCGAGAATTCCAGTTACCTCTCCATTACTCTAGCATGGCAGTATCGAATGCAGTTTT
+
DGGGFGGGFGDCCFEGGGGGGGGGGGGGGGGEGGGGGFGGGGGGGGGGGGGGGGGFGGGGGGGGGGGGGGCGGGGGGGGGCGGGGGGGGGGFGGGGGGGFGGGGGGGGGGGDEGGGGGGGGGGGGGGGGGGDGGGGFGFGGGGGCFGDGGFGGGGGGGGGGGGCFGGFGGGGGGGGGGGFFGGGGGGG?E9CGFACFFFG4<5D>FFGFG35>?<?GB:2<FFFFGFDF@BFFFFFAA<4AAA<>??FB<ADF<)=4<4<<(.28?FA4(-:006674)6)
@M02352:288:000000000-CKWC8:1:1101:15824:7191 2:N:0:TAGCGCTC+CTAAGCCT
TAACCTTGCGGCCGTACTCCCCAGGCGGTCAACTTAGTGCGTTAGCTGCGCCACCCACGACTCAAGGTCACAGACGGCTAGTTGACATCGTTTACGGCGTGGACTACCAGGGTATCTAATCCTGTTTGCTCCCCACGCTTTCGTGCCTCAGTGTCAGTATTTGTCCAGGTAGCCGCCTTCGCCACTGATGTTCCTTCCAATCTCTACGCATTTCACCGCTACACTGGAAATTCCACTACCCTCTACAATACTCTAGTTTGCCAGTTCAAAATGCAGTTCC
+
GFGGGGGGGGGGGGGEGGGGGGGGGGGGFGGGGGGGGGGGGGGGGGGGGGGGGGGGGGGGGGGGEGGGGGGGGGGGGGGGGGGGGGGGGGGGGGGGGGGGGGGGGGGGGGGGGGGGGGGGGGGFGGGGGGGGGGGGGGGGDFGGGGGGGGGGGGGGGFGGG@FFGGFGGGGGGGGCDGDFFGGGGGGGGGGGGFFFFFFGFGFGFFFGGGADFFFFGDBFFFFFGGFD?FFFFFFFFFBFFFFBFFFFFFFFFAAFFFFFFDFF>DFFFFFFFFFA?A>A
@M02352:288:000000000-CKWC8:1:1101:18892:7196 2:N:0:TAGCGCTC+CTAAGCCT
TAACCTTGCGGCCGTACTCCCCAGGCGGTCAACTTAGTGCGTTAGCTGCGCCACCCACGACTCAAGGTCACAGACGGCTAGTTGACATCGTTTACGGCGTGGACTACCAGGGTATCTAATCCTGTTTGCTCCCCACGCTTTCGTGCCTCAGTGTCAGTATTTGTCCAGGTAGCCGCCTTCGCCACTGATTTTCCTTCCAATCTCTACGCATTTCACCGCTACACTGGAACTTCCACTACCCTCTACAATACCCTAGTTTGCCAGTTCAAAATGCAGTTCA
+
FADFFFGGGGGGEEGDGGGG<FFGGGGGEGGGGGGGGFGGGGGGGGGGGGGGGGGGGGGGFGGFFGGGGGGGGGGGCGGGGGG9EGGGGGGCGGGGGGGGGGEGCFGFGGGGGGFGGGGGGGGGGGGFGGGGGGGGEGCBGGEF**;FG6?C,=FD?DFFGD;5,@;D83D9DFDDDDGFFGEEGGF+>+<DD<65AFFFFGFGE=@5<EBGFFEFF)((4D2)**,5:))87624:??BF)31-443).2)(.4).69643<).2)-:<73)-*)0.4)
@M02352:288:000000000-CKWC8:1:1101:18896:7214 2:N:0:TAGCGCTC+CTAAGCCT
TAACCTTGCGGCCGTACTCCCCAGGCGGTCAACTTAGTGCGTTAGCTGCGCCACCCACGACTCAAGGTCACAGACGGCTAGTTGACATCGTTTACGGCGTGGACTACCAGGGTATCTAATCCTGTTTGCTCCCCACGCTTTCGTGCCTCAGTGTCAGTATTTGTCCAGGTAGCCGCCTTCGCCACTGATGTTCCTTCCAATCTCTACGCATTTCACCGCTACACTGGAAATTCCACTACCCTCTACAATACTCTAGTTTGCCAGTTCAAAATGCAGTTCC
+
GGGGGGGGGGGGGGGGGGGGGGGGGGGGGGGGGGGGGFGGGGGEGGGGGGGGGGGGGGG>FGGGGFGGGGGFGGGGGGGGGGGEFGGFGGGGGGGGGGGGGGGGCGGGGFGGGGGGFGGGGGGAFGGGGGGGGGGGGGGGGGGGCECGGGGGFFGGGGGGFGGFGGCFGGCGGGDGDGGF:DECGFGGGGGGGFFFFFFGFGFGFFFDGGFGGFFFGEFFFFBFGGFFBFFFFFFA9::???B:AB4<>A?<DBA=<AFFFFFFF>A<B<2><A?2FFFF
@M02352:288:000000000-CKWC8:1:1101:20141:7240 2:N:0:TAGCGCTC+CTAAGCCT
TAACCTTGCGGCCGTACTCCCCAGGCGGTCTACTTATCGCGTTAGCTTCGCCACTAAAAGATCAAGTCTTCCAACGGCTAGTAGACATCGTTTACGGCGTGGACTACCAGGGTATCTAATCCTGTTTGCTCCCCACGCTTTCGCACCTCAGTGTCAATATCAGTCCAGGTAGTCGCCTTCGCCACTGGTGTTCCTTCCTATATCTACGCATTTCACCGCTACACAGGAAATTCCACTACCCTCTACTGTATTCTAGACTAGCAGTATCAGATGCAGTTCCA
+
FGGGGGGGGGGGEGGGGGGGGGGGGGGGFGGGGGGGGGGGGGGGGGGGGGGGGGGGGGGGGGGGGGGGGGGGGGGGGGGCFFGGGGGGGGGGGGGGGGGGGGGGGGGGGGGGGGGGFGGGGGGGGGGGGGGGGGGGGGGGGGGGGGGGGGGGFGGDGGGGGGGGGGGGGGFGGGGGGGGFFGGGGGGGCFGGGEFFFFFCFDCFEFFGGGFGGFFFFF>>>F>FG4:7<FFFFFA>9:BF?>FBB>A?<A<<BA99>B73?FB<4)-:>FFFFA4)96A2)
@M02352:288:000000000-CKWC8:1:1101:9645:7267 2:N:0:TAGCGCTC+CTAAGCCT
TAACCTTGCGGCCGTACTCCCCAGGCGGTCAACTTAGTGCGTTAGCTGCGCCACCCACGACTCAAGGTCACAGACGGCTAGTTGACATCGTTTACGGCGTGGACTACCAGGGTATCTAATCCTGTTTGCTCCCCACGCTTTCGTGCCTCAGTGTCAGTATTTGTCCAGGTAGCCGCCTTCGCCACTGATGTTCCTTCCAATCTCTACGCATTTCACCGCTACACTGGAAATTCCACTACCCTCTACAATACTCTAGTTTGCCAGTTCAAAATGCAGTTCC
+
EFFGGGGGGGGGGGGGGGGGGGGGGGGGGGGGGGGGGGGGGGGGGGGGGGGGGGGGGGGCGDGDFFFGGGG?FFGGEGGGGGGFGGFFGGGGGGGGGGGDGGGFFGGGGGGGGGGGGGFGGGGGGGGGGGGGGGGGCCEGGGEFFGGGG68FGG>:EGGGGGGGEG9CCGGGGGGGGGDFFDGGGGGGCEFGGEFFFFA;FFF7CFFGGGFGGFFFGEF>6B?FGG0*84FFFF<BBBFFF?<B):)5<BFFFF>4<<6AFFBD:DBF<AA74A6)06<2
@M02352:288:000000000-CKWC8:1:1101:25842:7269 2:N:0:TAGCGCTC+CTAAGCCT
TAACCTTGCGGCCGTACTCCCCAGGCGGTCAACTTAGTGCGTTAGCTGCGCCACTCACGTCTCAAGGACACAAACGGCTAGTTGACATCGTTTACGGCGTGGACTACCAGGGTATCTAATCCTGTTCGCTCCCCACGCTTTCGTTCCTCAGCGTCAGTATCTGTCCAGGTGGCCGCCTTCGCCACTGATGTTCCTTCCAATCTCTACGCATTTCACCGCTACACTGGAAATTCCACCACCCTCTACAGTACTCTAGTCTACCAGTTCAAAATGCAGTTCC
+
GGGGGGGGGFGGEGGGGGGGGGGGGGGGFEGDFGGGGGGGGGGGGGGGGGGDGGEGDGG@FGGGGGGGGCCGGGGGECFGGGGGGGGGCGGGGGGGGG+>CGGGCFGGGGGGGGGGGGGGGGGGGGGDECGGGG7C:E?EGGGGGG6+@CFFGGEECEFF;CGFFCF6FFFG8CGGGDGFFGE5DGGGFFGFCCFEEFFGFCADEFFFG=5CFFFFG:>>BFFFGD:CFFFF6?<B1<:BF0:BBBA7))6<<2<@2)/6AFFF<AF4:)<>ADFBFF45
@M02352:288:000000000-CKWC8:1:1101:10748:7326 2:N:0:TAGCGCTC+CTAAGCCT
TAACCTTGCGGCCGTACTCCCCAGGCGGTCTACTTAGTGCGTTAGCTGTGCCACCCACGACTCAAGGTCCCAGACTCCTAGTTTCCATCGTTTACGCCTTGGCCTACCAGGGTTTCTATCCCTTTTTGCTCCCCACGCTTTCGTCCTTCAGGTTAGTTTTTTGTCCGTGTACCCGCCTTCGCAACTGTTTTCCCTCCCATTTCTTCCCCATTTCCCCGCTCCCCTGGAATTTCCCCTACCCTCTTCAATCCCTAGTTTTCCCGTTTCAAAATGCATTTCC
+
GGGFGGGFFGEGGGGGGGGGGGGGGGGGCC,CFGGG9FEGGGGGCFF<,C,CFGFGGECFF,,CCE@EF,C<=<<<,45,,,<,5,,5,+BF++9=+=,+B,,,,,BB,=C74,+4,C9,@B,,AF9+,6CFFF,>3=CG+=+3+@+;2,,,7,,,,8,78*@3@,*4>>8,?4*9*@56):**2=F,,4A+;)=(();+0+++/+1*;*;7++)130(.(0-)09(*5*?***,3,-:1:2(().646)2)))(1.6*)4)((4()).:.<))*)92<A
@M02352:288:000000000-CKWC8:1:1101:19891:7327 2:N:0:TAGCGCTC+CTAAGCCT
TAACCTTGCGGCCGTACTCCCCAGGCGGTCAACTTAGTGCGTTAGCTGCGCCACTCACGTCTCAAGGACACAAACGGCTAGTTGACATCGTTTACGGCGTGGACTACCAGGGTATCTAATCCTGTTCGCTCCCCACGCTTTCGTTCCTCAGCGTCAGTATCTGTCCAGGTGGCCGCCTTCGCCACTGATGTTCCTTCCAATCTCTACGCATTTCACCGCTACACTGGAAATTCCACCACCCTCTACAGTACTCTAGTCTACCAGTTCAAAATGCAGTTCC
+
FGGGGGGGGGGGGGGGGGGGGGGGGGGGFGGGGGGGGGGGGGGGGAGFGGGGGGFFGGGFGCEFGGGGGGGGGGGEGGDGGGGGGGGGGDGGGGGGGGEGGGGGGGGGGGGGGGGGGGGGGGGGGG9EGCFGGGFGGGGGGGGGGGGGGGGGGGGCEGGGGFGGGGGGGFGGGGGGGGDFFDGGGGCEGGGGGEFFFFFGFG6;5@FGGE>GGFFFGFFBBF<FGG:F?FFF?=9>??<B:<?7AFFF<>A464>FBF6<ABF0.64AABBFAA*-9.:<
@M02352:288:000000000-CKWC8:1:1101:10737:7342 2:N:0:TAGCGCTC+CTAAGCCT
TAACCTTGCGGCCGTACTCCCCAGGCGGTCAACTTAGTGCGTTAGCTGCGCCACCCACGACTCAAGGTCACAGACGGCTAGTTGACATCGTTTACGGCGTGGACTACCAGGGTATCTAATCCTGTTTGCTCCCCACGCTTTCGTGCCTCAGTGTCAGTATTTGTCCAGGTAGCCGCCTTCGCCACTGATGTTCCTTCCAATCTCTACGCATTTCACCGCTACACTGGAAATTCCACTACCCTCTACAATACTCTAGTTTGCCAGTTCAAAATGCAGTTCC
+
GGGGGGGGGGGGGGGGGGGGGGGGGGGGGGGGGGGGGGGGGGGGGGGGGGGGGGGGGGGGGGGGGGGGGGGAFGGEGGGGGGGFGGGGGGGGGGGGGGGGGGGGGGGGGGGGGGGGGGCGGFGGGGGGGGGGGGDGGGGGGGGGGGGGG6DFCFGGGGFGGGGGGFG?CGG9FGGGGGGF>GEGGGGGCFGGFECEFFFGFFFGEFFGGGFGFCCFF@>FFFFFGGFG7*9@F?<ABBFBB>FFFFFFFF:AFDF4<AFFBFFD?AAA<AFFAAFBFABF
@M02352:288:000000000-CKWC8:1:1101:10730:7429 2:N:0:TAGCGCTC+CTAAGCCT
TAACCTTGCGGCCGTACTCCCCAGGCGGTCTACTTATCGCGTTAGCTTCGCTACTCACGGATTAAATCCACAAACAGCTAGTAGACAGCGTTTACGGTGTGGACTACCAGGGTATCTAATCCTGTTCGCTACCCACACTTTCGCACATGAGCGTCAGTTACTGACCAGGGAGTCGCCTTCGCCACTGATGTTCCTCCAGATATCTACGCATTTCACCGCTACACCTGGAATTCCACTCCCCTCTCCAAAACTCTACCCTGCCAGTTCCAAATTCAATTCC
+
FFGGGGGGGGGGGGGGGGGGGGGGGGGGEGGGGGGGGGGGGGGFFGGGGGGGGGCGGGGDGGGGGFGGGGGFGGGGGFFGGGGGCGGGGGGGGFGGGG7FEG9FGGG?FGDGG8FGGGAGGGG9FGGGGGCGFGFGEGGGGGGGGGEGFE87@EEGCGG;EGCGGFC5BF>EEGGGGGGFFGGDDFG?FFGFGFCC@FF>AFFFFFFGDCEGFF3AGF612@7FGFF4<:F)7B)4A7?(4(412:AF2(..,))*.4@038>7:AA)-))-).84B<AF
@M02352:288:000000000-CKWC8:1:1101:25592:7445 2:N:0:TAGCGCTC+CTAAGCCT
TAATCTTGCGGCCGTACTCCCCAGGCGGGCCACTTATTGCGTTAGCTTCGCCACTCACGTCTCCAGGACACAAACGGCTAGTTTTCATCGTTTACGGCGTGGGCTACCAGGGTATTGATTGCTGTTCGCTCCCCCCTCTTTCGTAGCTCATATACAGGATCTGTCCAGCCTTCCCCCTTCGCCACTGATGTTACTTCCATTCTCTTCGCATTTCACCTCTACACTGTAAATTCTTCCATCTTCCACAATACTATAGGTTTCAAGGTCAATTTCAAGTTCCA
+
,CF,CFGGGG+@FFGGGGGGGGGGG?@C+6+BFGGG,,CF,CF,CFG9<F@FGGG8FF,44,:,,:,+9AFEF89F+@4C<?,,55EA?F=?D=,4+++33++338>,,,++@,,,,,3,38D,:3E>CCF***5*4=89D<*4,**+4,,,,,,5,,,,,?,2,?,?+*2+>***):*):****+++<CF7+)+9C/@**:/*6*9*9:)*:*)9E6()5=<)?*-:)*0*9*)6<A)-)-)))65.)68A)-)1).9)6)5)),62)))-))0)*..))
@M02352:288:000000000-CKWC8:1:1101:5355:7446 2:N:0:TAGCGCTC+CTAAGCCT
TAACCTTGCGGCCGTACTCCCCAGGCGGTCAACTTAGTGCGTTAGCTGCGCCACTCACGTCTCAAGGACACAAACGGCTAGTTGACATCGTTTACGGCGTGGACTACCAGGGTATCTAATCCTGTTCGCTCCCCACGCTTTCGTTCCTCAGCGTCAGTATCTGTCCAGGTGGCCGCCTTCGCCACTGATGTTCCTTCCAATCTCTACGCATTTCACCGCTACACTGGAAATTCCACCACCCTCTACAGTACTCTAGTTTGCCAGTTCAAAATGCAGTTCCA
+
CGGGGGGGGGGGGGGGGGGFGGGGGGGGEE@EFFGGGGGGGGGGGGGGGGGGGGGGGGGGG8FGGGGGGFGGDFCEDGGGFGGGDFGG=FGGGGGGGGGGGDEG9DDGGGGGGG@FGGGGFGGGGGG>CC=FGGGGDGGGFEGF8DGCCFGGGGGGGCCGGGGGGDGGG<FFFGDGGGGFFGGGGGGGGGFGCCAEFFF>A*1198F<DGBCGBA=C>B>BFB@7=:D0097=@AA??F0?:??<>)5AF<--6966<F4<7A?>44:<2<2)68476)-)
@M02352:288:000000000-CKWC8:1:1101:18885:7468 2:N:0:TAGCGCTC+CTAAGCCT
TAACCTTGCGGCCGTACTCCCCAGGCGGTCTACTTATCGCGTTAGCTTCGCCACTAAAAGATCAAGTCTTCCAACGGCTAGTAGACATCGTTTACGGCGTGGACTACCAGGGTATCTAATCCTGTTTGCTCCCCACGCTTTCGCACCTCAGTGTCAATATCAGTCCAGGTAGTCGCCTTCGCCACTGGTGTTCCTTCCTATATCTACGCATTTCACCGCTACACAGGAAATTCCACTACCCTCTACTGTATTCTAGACTAGCAATATCAGATGCAGTTCCA
+
FGGGGGGGGGGGGGGGGFGGGGGGGGGGGGGGGGGGGGGGGGGGGGGGGGGGGGGGFGGGGGGGGGGGGGGGGGGGGGGGGGGGGGGGGGGGGGGGGGGGGGGGGGGGGGGGGGGGFGGGFGGEGGGGGGGGGGGGGGGGGGGGGGGGGGGGGGGGGGGGGGGGGGGGGGGGGGGGGGGF>DG5DGFGGGGGGFFFFFFCFGFGFAF*9EDGGFECG:>BBFB@*>?G?66@BFFAF7?FB?F?>A<2:A9<<><=))08?FB)5)4:>A)549/4F<BA)
@M02352:288:000000000-CKWC8:1:1101:9337:7486 2:N:0:TAGCGCTC+CTATGCCT
TAATCTTGCGACCGTACTCCCCAGGCGGACTACTTAATGCGTTAGCTGCGCCACCGACTACCCTACGTCCCGACCTCTTACATTCCTCGTTTCCGGGCTGGACTTCCCGGGTATCTTATCCTGTTTGCTCCCCCCACCTTTGTACCTCAGGTTCAGTAACTTGCCAGGGAACCGCCTTCCCCACTTGTTTTCCTTCCCATTTCTTCTCCTTTTCCCCCCACCATTGGAATTCCACCTCCCCCCTCCGACATCCTGGTTCGGCATTTCATAATCCATTCCC
+
<FF<EFGGGG+FCFGGGGFGGGGGGGGG+6+6CFGG@E@FGGGGGCFD,@+?FGG+:F=F,,,:49,,:,B++4++,,5,,,<C55@,+:DG,5+@++6+B3B,,,C,+@F:+33,,=3>D=<CGG83,,@>F3<*4*5D,,@,,@;*,2,,4,,,5,72@7?,?,,***,*=*7:8D*))805*+25+0=+;3+)()2+++1+)1+++3/;*8)0*)((-.(*:*29-/<*=*.(((,4(((-(((-,3(.8))).)*-((-,3<<A4)))))*)9)))
@M02352:288:000000000-CKWC8:1:1101:14930:7490 2:N:0:TAGCGCTC+CTAAGCCT
TAACCTTGCGGCCGTACTCCCCAGGCGGTCAACTTAGTGCGTTAGCTGCGCCACTCACGTCTCAAGGACACAAACGGCTAGTTGACATCGTTTAGGGCGTGGACTACCAGGGTATCTAATCCTGTTTGCTCCCCACGCTTTCGCGTCTCAGCGTCAATAATGTTCCAGTAGATCGCCTTCGCAATCGGTATTCCTTCTGATCTCTACGGATTTTACCCCTACACCAGAAATTCCATCTACCTCTCCCATATTCTAGGTAAGCAGTTTTCAAAGCAGTTCAA
+
GGGGGGGGGGGGGGFGGGGGGEEEGGGCEEFFGGGGGGGGGGGGGGGGGGEGGGGFGGGGGFGGFFGGGFGFFGFEFEGDGGFDGGGGGGGGGGGGGGGGGCGGGGGGGGGGGFGGGGGFGGGGGGGGGGGGGGGGGGDGGGGGGGGDGAFFCEEGCGGGGGGGFGG;DFGFFGFGGGGFFGGGGGGGGFFGD);CEFFGFGFGFFFGCEEGGFEFGF?FFFFFGG?F:?FBFFFF24AFFBDBFF?:AB9:45648<B92362:6>AFF>A<1<1@AA<5
@M02352:288:000000000-CKWC8:1:1101:12765:7567 2:N:0:TAGCACTC+CTAAGCCT
TAACCTTGCGGCCATACTCCCCAGGCGGTCTACTTAATGCGTTAGCTTTGAAAAACAGAACCGAGGCTCCGAGCTTCTAGTAGACATCGTTTACGGCGTGGACTACCAGGGTATCTAATCCTGTTTGCTCCCCACGCTTTCGTGCCTCAGTGTCAGTATTTGTCCAGGTAGCCGCCTTCGCCACTGATGTTCCTTCCAATCTCTACGCATTTCACCGCTACACTGGAAATTCCACTACCCTCTACAATACTCTAGTTTGCCAGTTCAAAATGCAGTTCCC
+
GGGFFGFGGDGGD+CFGGGGGGGGGGGGGGGGGGGGGGGDGGGGGGGGGGGGGCGGGGFFGGGGGGGGGGGGGGGGGGFGGGGGGGGFGGGGFGGGGGGGGGGGGGGGGGDGGGDGGGGGGGGGGGGGGGGGDGGGGGGGGGGGGGGGCCA,EFGGGDGGG9EC>BF,?,>CEGGCDGGFBDDGFF?F7EGFFEC<FFFFA7@FCFFG3E:FGFCF=B@6;=?FCG<42@FFF=AD08?0260>>A266?A><4:FAD*)89>?>44:)2.2<49AFBA<
@M02352:288:000000000-CKWC8:1:1101:3248:7587 2:N:0:TAGCGCTC+CTAAGCCT
TAACCTTGCGGCCGTACTCCCCAGGCGGTCAACTTAGTGCGTTAGCTGCGCCACCCACGACTCAAGGTCACAGACGGCTAGTTGACATCGTTTACGGCGTGGACTACCAGGGTATCTAATCCTGTTTGCTCCCCACGCTTTCGCGTCTCAGCGTCAATAATGTTCCAGTAGATCGCCTTCGCAATCGGTATTCCTTCTGATCTCTACGGATTTTACCCCTACACCAGAAATTCCATCTACCTCTCCCATATTCTAGGTAAGCAGTTTTCAAAGCAGTTCAA
+
FFFFFGGGGGGGGGGGGGGGGGGEFGGEGGGGGGGGGGCFGGGGGGGGGGGGGGGGGGGGGGGGGGGGGGGGGGGGGGDGGGGFGGGGGGGGGGGD:FGGGGEGGGGFAFGGGGGGGFFFGGGGGGGGGGGGGGGGGGEGGGG>CEGGFDEGGGGGGGFFF9CFCGCFFFGGGCFGDDGFFGEGGFGGE=FGGEFEEFFGFGFGFFFGC10CFFFFGFFF?FFFFG6F:FFFFF2<464)68>?::?FF7AAAA4@7AFF?FABDFFFFFFF22<(@AAD>
@M02352:288:000000000-CKWC8:1:1101:25620:7723 2:N:0:TAGCGCTC+CTAAGCCT
CAGTCTTGCGACCGTACTCCCCAGGTGGGATACTTATCACTTTCGCTTAGTCACTGAGCATTCGCCCAACAACTAGTATCCATCGTTTACGGCGTGGACTACCAGGGTATCTAATCCTGTTCGCTCCCCACGCTTTCGTCCATGAGCGTCAGTATATACGTAGTAGACTGCCTTCGCAATCGGTATTCTAAGTAATCTCTATGCATTTCACCGCTACACTACTTATTCTATCTACTTCCGTATAACTCAAGTCAACCAGTATCAAAGGCAGTTCCATAGTT
+
GGGGGGGGGGGGGGGGGGGGGGGGGGGGGGGGGGFGGGGGGGGGGGGGGGGGGGGGGGGGGGGGGGGGGGGGGGGGGGGGGGGGGGGGGGGFGGGGGGGGGGGGGGGGGGGGGGGGGGGFGGGGGGGGGFG:FGGGGGGGGGGGEGGGGGGGGGGFGGGGGGGGGGGGGGGGGGGCGGCDFGEGGGGGGF7FGFFFFFFGFGFGFFFGGGFGGD6>EF@<@FFFFG?C?FFFFFFEFFFDEFDEEFCEF:DFFBBFF?FABFF2A>B01:6?A<F<6A766
@M02352:288:000000000-CKWC8:1:1101:20790:7742 2:N:0:TAGCGCTC+CTAAGCCT
TAATCTTGCGACCGTACTCCCCAGGCGGAATGCTTAATCCGTTAGGTGTGTCACCGAACAGTATACTGCCCGACGACTGGCATTCATCGTTTACGGTGTGGACTACCAGGGTATCTAATCCTGTTTGCTGCCCACACTTTCGTACCTCAGCGTCAGTATCGAGCCAGTGAGCCGCCTTCGCCACTGGTGTTCCTCCAAATATCTACGAATTTCACCTCTACACTTGGAATTCCACTCACCTCTCTCGAACTCTAGACTGATAGTTTTGGAGGCAGTTCCAG
+
FGGGGGGGGGGGGGGGGGGGGGGGGGGGGGGGGGGGGGGGGGGGGGGGGGGGGGGGGGGGGGGGGGGGGGGGGGGGGGGGGGGGGGGGGGGGGGGGGGGGGGGGGGGGGGGGGGGGGGGGGGGGGGGGGAFFGGGGGGGGGGGGGGGGGGGDEGGGGCFGGGGGGGGGGGGGGGGGGGGFFGGGGFGGGGGGGFFFFFFGFGFFCFFGCFFGGFFFGFFACF@FGG7FFFFFFFFFFFFFFFFFFF0>:?FFBABFBFFBFFF<BFFFFFF<B6>??A<:6
@M02352:288:000000000-CKWC8:1:1101:24171:7747 2:N:0:TAGCGCTC+CTAAGCCT
TAACCTTGCGGCCGTACTCCCCAGGCGGTCAACTTAGTGCGTTAGCTGCGCCACCCACGACTCAAGGTCACAGACGGCTAGTTGACATCGTTTACGGCGTGGACTACCAGGGTATCTAATCCTGTTTGCTCCCCACGCTTTCGTGCCTCAGTGTCAGTATTTGTCCAGGTAGCCGCCTTCGCCACTGATGTTCCTTCCAATCTCTACGCATTTCACCGCTACACTGGAAATTCCACTACCCTCTACAATACTCTAGTTTGCCAGTTCAAAATGCAGTTCC
+
GGGGGGGGGGGGGGGGGGGGGGGEGGGGGGEEGGGGGGGFFGGGGGGGGGGCGGGGGGGGGGGGFEGGGGGGFFGGGGGGGGGGGGGGGGGGGGGGGDGGGGGGGGGGGGGGGGGGGGFFFGGCGGGGCGGGGCFFGGGGGGDG>EEGGGGGGGGGGGGGGGGGGGFGGGE9CG4DCDGFFGGDGGG7CGGGGFFFAFFCFGFGFFFGGGFDFFFFFFFFFFFFGFFGF=F9B?<AABFF:3:7<A2>AFFF<>A4<AF<>AB?B<AAF)4<2<?4F<9<
@M02352:288:000000000-CKWC8:1:1101:24155:7755 2:N:0:TAGCGCTC+CTAAGCCT
TAACCTTGCGGCCGTACTCCCCAGGCGGTCAACCTAGTGCGTTAGCTGCGCCACCCACGACTCAAGGTCACAGACGGCTAGTTGACATCGTTTACGGCGTGGACTACCAGGGTATCTAATCCTGTTTGCTCCCCACGCTTTCGTGCCTCAGTGTCAGTATTTGTCCAGGTAGCCGCCTTCGCCACTGATGTTCCTTCCAATCTCTACGCATTTCACCGCTACACTGGAAATTTCACTACCCTCTACAATACCCTACTTTGCCAGTTCAAAATGCAGTTCC
+
FGGFFGGGGGGGGGGGGGGGGGGGGFGGFGGGG8FEEFGGGGGGGGGGGGGGGGGGGGGGGGGGGGGGGFGFGGGECGGFFFFFGGGGG@DGGGGG7FGCFGGGGGGGCFGGGGGGGGGGEFGFGGG,EGFGGGGEGGGGGGGG8EGGG6FGCCF:9@DFGGFGEFFFFGFFFCDGGCDFFGGGGGE?FFGGGCFEFFA7CG8C?CFDGGFGF+)9F7>99E<FG=:F?FFB*/)6<B?<?4,(.5686-2).81))4=9>F<DF<54).-5)4=4@:AA
@M02352:288:000000000-CKWC8:1:1101:12514:7814 2:N:0:TAGCGCTC+CTAAGCCT
TAACCTTGCGGCCGTACTCCCCAGGCGGTCAACTTAGTGCGTTAGCTGCGCCACCCACGACTCAAGGTCACAGACGGCTAGTTGACATCGTTTACGGCGTGGACTACCAGGGTATCTAATCCTGTTTGCTCCCCACGCTTTCGTGCCTCAGTGTCAGTATTTGTCCAGGTAGCCGCCTTCGCCACTGATGTTCCTTCCAATCTCTACGCATTTCACCGCTACACTGGAAATTCCACTACCCTCTACAATACTCTAGTTTGCCAGTTCAAAATGCAGTTCC
+
GGGGFGGGGGGGGGGGGGGGGGGGGGGGGGGGGGGGGGFFGGGGGGGGGGGGGGGGGGGEGGGGGGGGGGGGGGGDGGGGGGGGGGGGGGGGGGGGEGGGGGGGGGGGGGGGGGGGGFGGGGGGGGGGGGGGGGGGGGGGGGGGGGGGGGGFFGGFCFFFGGGGGGE8FGGGGGGGGGGFAGGGGGGGGGGGGFF<@FFCFDAFEFFGG5>DGFEFGFFFFF2?GDBCBFFFFF<A<BF?B?<?DF>>AA:>DBA4>>FDFAB:4AFA2ADAABF2@46<
@M02352:288:000000000-CKWC8:1:1101:26495:7846 2:N:0:TAGCGCTC+CTAAGCCT
TAACCTTGCGGCCGTACTCCCCAGGCGGTCAACTTAGTGCGTTAGCTGCGCCACTCACGTCCCAAGGACACAAACGGCTAGTTGACATCGTTTACGGCGTGGACTACCAGGGTATCTAATCCTGTTCGCTCCCCACGCTTTCGTTCCTCAGCGTCAGTATCTGTCCAGGTGGCCGCCTTCGCCACTGATGTTCCTTCCAATCTCTACGCATTTCCCCGCTACACTGGAAATTCCACCACCCTCTACAGTACTCTAGTTTGCCAGTTCATACTGCAGTTCCA
+
ECGGGGGGGGGGGGGGGGGGGGGGGGGGFFEGFGGGGGGGGGGGGGGGGGGGGGGGGGGGG,FFGGF<FCFE@FGGGGGGGGGG,EEEGEGGGGGDGG@FEGGGCFFG8>CEFGFGG9FGGGFFGGGGGGGGGGGGGGGGGGEGFFFGG,<FCGGGGGGGGFGGGD,?FGFGGGGDGGGFFGGGGGG7@9CCGFFFFAA>AFA@C6A7DC@5F=)6C3290))<:71*2??*=?)6:::F?06:244:<4A<<:>F:<79244:BAB<)6).6)0(16)2)
@M02352:288:000000000-CKWC8:1:1101:7671:7854 2:N:0:TAGCGCTC+CTAAGCCT
TAATCTTGCGACCGTACTCCCCAGGCGGAATGCTTAATCCGTTAGGTGTGACACCAACAAGCATGCTTGCTGACGTCTGGCATTCATCGTTTACGGCGTGGACTACCAGGGTATCTAATCCTGTTTGCTACCCACGCTTTCGCACCTCAGTGTCAGTATTGGTCCAGTGAGTCGCCTTCGCCACTGATGTTCCTTCCCATCTCTACGCATTTCACCGCTACACAGGAAATTCCACTCACCTCTACCATACTCTAGTTCGCCAGTTTTGAATGCAGTTCCAA
+
ECGGGGGGFGGGGGGGGGGGG>DEGGEEEGGGGGGGGGGFGGGGGGEFFFFFGGGGGGGGGGGGGGGGFGGCGGDGDGGGGGGGFFGGGGGGGGEGGGGGDEGCFFFFGGDDCGBFFGGFGGCBFEEGEDDGF<FFEEGDGDGDGGFFGGFGFGGGGGFGCFGGGGGGGGGGGGG>>DF>EDGG*<AEFGFFGFFF=4A@A8A:<AF<*=AFFFFFGF6>0*(*1>3DEFFFFBBD01:???>>4<24)2-.<B4=9A)41:BFFBA(89>)-)8-94<56
@M02352:288:000000000-CKWC8:1:1101:28562:7896 2:N:0:TAGAGCTC+CTAAGCCT
TAATCTTGCGACCGTACTCCCCAGGTGGTATACTTATTGCGTTAGCTGCGCCACTAAGGATTAAAGCACCACCACGGATAGTAGACATAGTTTACGGCGTGGACTACCAGGGAATCTAATCCTGTTTGCTACCCACGCTCTAGCAGCTACAGGTCAGTCTTAGTCCACTGCATTGCCTTCGACAATGCTGTGCATTATCATCTCTACGCATTGCACCGCTACACAGGCTATCCATCTCCCCTCTACTCTACTCTATTACGCCCCATGCGAATTCCGTTCTT
+
,<6BFFFCFGGGEGGGGGGGGBF@DC@C,,CFEGGG9,,66FF@,EA<,@+BCC8CFC8,,,,9C,,CCF,,,9,B+6B7C?E:9,?E,B5<,,,B=+8F:8B?5,:,BE+++?FG;;<FCGFCG<58B,,,=3>+@+@+3,,7>,@6,,,,365@,,,8D,8@,8=,53,6;,7=:8503*3**2=,2,5*+;+84++51+BC*3+*97;**+/*=?=@08.)2*(*(/90;+)))1/,((///7))-6454)5*))*((--((,((-,(((.*.94(()
@M02352:288:000000000-CKWC8:1:1101:22909:7905 2:N:0:TAGCGCTC+CTAAGCCT
TAACCTTGCGGCCGTACTCCCCAGGCGGTCTACTTATCGCGTTAGCTTCGCCACTAAGTCATTACAACCCAACGGCTAGTAGACATCGTTTACGGCGTGGACTACCAGGGTATCTAATCCTGTTTGCTCCCCACGCTTTCGCACCTCAGTGTCAGTATCAATCCAGAGTGTCGCCTTCGCCACTGATGTTCCTTCCTATATCTACGCATTTCCCCGCTACACAGGAACTTCCACACTCCTCTCTCGTACTCTAGCCTGCCAGTATCGGGGTCAATTCCCAG
+
FCGGEDGFFEEEBFGGGGGGGFFCFGGD@CFCFFG9EFFFGGGGGGFGGFGGGGGGGGFGGGEGGDDF@FGG7FGGGEFGGGGGGFFEFCFGGDCECFFGGGFGGGGFFGB8,5CECFF;FGGGG?=EFGGGDGGGCEGFDEEGGGFGFFF7EFCDFGCFCCF8,>,>DCFD595D4C<B)/=?<<=@;E+;+?B/7CFGA:FFEFFCCEF++*/)=.79<@<:4CB45=7F*77?:(327<(.5(4((-6-).5)-,)1)54>44(4((-,,)74=)).,
@M02352:288:000000000-CKWC8:1:1101:5058:7907 2:N:0:TAGCGCTC+CTAAGCCT
TAACCTTGCGGCCGTACTCCCCAGGCGGTCTACTTATCGCGTTAGCTTCGCCACTAAGTCATTACAACCCAACGGCTAGTAGACATCGTTTACGGCGTGGACTACCAGGGTATCTAATCCTGTTTGCTCCCCACGCTTTCGCACCTCAGTGTCAGTATCAATCCAGAGTGTCGCCTTCGCCACTGATGTTCCTTCCTATATCTACGCATTTCACCGCTACACAGGAAATTCCACACTCCTCTATCGTACTCTAGCCTGCCAGTATCGGGTGCAATTCCAAG
+
FFGGFGGGGGGGCGGGGFGGGGGCGGGGEGGFGGGGGGGGGGGGEGGGGGGFEEGGGFFFGGGGGGGGGGGGGGGGGGGGGGDGGGGGGGGGGGCFGGGGDGGGGGGGG=BFFGCFGGGGGGGGGGGGGGGG8FFGGGGGGGEEG@FFGGGGGGGGGFBFG;D??FFGGGGGGGGGGGG>ADEG6C9BFGFGGEFFF7AFCGF=3)=D<EFGGFFFGDFF?FFFCGFG9BF4*/(((418?A><43<:BBFFF4>F9(.(54?DAF<6(,4:,6B)*6<A)
@M02352:288:000000000-CKWC8:1:1101:20661:7926 2:N:0:TAGCGCTC+CTAAGCCT
TAACCTTGCGGCCGTACTCCCCAGGCGGTCAACTTAGTGCGTTAGCTGCGCCACCCACGACTCAAGGTCACAGACGGCTAGTTGACATCGTTTACGGCGTGGACTACCAGGGTATCTAATCCTGTTTGCTCCCCACGCTTTCGTGCCTCAGTGTCAGTATTTGTCCAGGTAGCCGCCTTCGCCACTGATGTTCCTTCCAATCTCTACGCATTTCACCGCTACACTGGAAATTCCACTACCCTCTACAATACTCTAGTTTGCCAGTTCAAAATGCAGTTCC
+
EFGGFGGFFGGGEGGGGGGGGGGDGGEDFFGGGGGGGGGGGGGGGGGGGGGGGGGEGGGGGGGGGGGGGGGGGGGGGGGGGGGGGGGGGGGGGGGGGGGGGGGGGGGGGGGGGGGGGGGGGGGFGGGGGGGGGGGGGGGGGGGGGGGGGGGGGGGGGGGGGGGGFF<FGGGGGFGGGDGFFGGGGFGGGGGGFEF?EAFGFGFGFFFGGG>D7A?AGEFBFD<5>42<?F?FFFFFFFFFFB?BFFF?>A7))64*6>FAAAFDD9B294827>F>FAF<
@M02352:288:000000000-CKWC8:1:1101:27098:7944 2:N:0:TAGCGCTC+CTAAGCCT
TAACCTTGCGGCCGTACTCCCCAGGCGGTCAACTTAGTGCGTTAGCTGCGCCACCCACGACTCAAGGTCACAGACGGCTAGTTGACATCGTTTACGGCGTGGACTACCAGGGTATCTAATCCTGTTTGCTCCCCACGCTTTCGTGCCTCAGTGTCAGTATTTGTCCAGGTAGCCGCCTTCGCCACTGATGTTCCTTCCAATCTCTACGCATTTCACCGCTACACTGGAAATTCCACTACCCTCTACAATACTCTAGTTTGCCAGTTCAAAATGCAGTTCC
+
FGFGGGGGGGGGEGGGGGGGGGGGGGGGEGGGGGGGGGGGGGGGGCGGGGGGGGGGGGGGGGGGGGGGGGGGGGGGGGGGFGGF?FGGGGGGGGGGGGGGGGDFGGFGGGGGGGGGGGFGGGGGGGGGGGGGGGGGGGGEGGGGGGGGGGGGGGGGGGGGGGFGGFBCEF?GFGGGGGGFFGGGGGGGGGGGGEFEFFFFFDFFFFFGGD3CG76FF@BFBF<FFGFGFF?B=@2<>27::41(-6:?>27<BBA*4585>59>BB2)5<)8>F4)9A<<
@M02352:288:000000000-CKWC8:1:1101:13187:7972 2:N:0:TAGCGCTC+CTAAGCCT
TAACCTTGCGGCCGTACTCCCCAGGCGGTCAACTTAGTGCGTTAGCTGCGCCACCCACGACTCAAGGTCACAGACGGCTAGTTGACATCGTTTACGGCGTGGACTACCAGGGTATCTAATCCTGTTTGCTCCCCACGCTTTCGTGCCTCAGTGTCAGTATTTGTCCAGGTAGCCGCCTTCGCCACTGATGTTCCTTCCAATCTCTACGCATTTCACCGCTACACTGGAAATTCCACTACCCTCTACAATACTCTAGTTTGCCAGTTCAAAATGCAGTTCC
+
GGGGGGGGGGGGGGGGGGGGGGGGGGGGGGGGGGGGGGGGGGGGGGGGGGGGGGGGGGGGGGGGGGGFFFGGGGGGGGGGGGGGGGGGGGGGGGGGGGGGGGGGGGGGGGGGGGGGGGGGGGGGGGGGGGGGGGEEGGGGGGGFEEGGGGGGGGGGGGGGGGGGGGGGGGGGFGGGGGGFFGGGGGGCFFFDGCFEEFFGFGFGFFFGGGFGGFFFGFF>>F?FFGFGBFFFFFFB2>??8?BFFFF?FFFFFFAFAABB<AA:BA2)62<AF2F)=AA<
@M02352:288:000000000-CKWC8:1:1101:24755:7973 2:N:0:TAGCGCTC+CTAAGCCT
TAACCTTGCGGCCGTACTCCCCAGGCGGTCAACTTAGTGCGTTAGCTGCGCCACCCACGACTCAAGGTCACAGACGGCTAGTTGACATCGTTTACGGCGTGGACTACCAGGGTATCTAATCCTGTTTGCTCCCCACGCTTTCGTGCCTCAGTGTCAGTATTTGTCCAGGTAGCCGCCTTCGCCACTGATGTTCCTTCCAATCTCTACGCATTTCACCGCTACACTGGAAATTCCACTACCCTCTACAATACTCTAGTTTGCCAGTTCAAAATGCAGTTCC
+
GGGGGGGGGGGGGGGGGGGGGGGEGGGGGGGGGGGGGGFFGGGGGGGGGGGGGGGGGGGGGGGGGGGGGGGGGGGGGGGDGGGGGGGGGGGGGGGGGGGGGGGGGGGGGGGGGGGGGCFGGGGGGG98DGGGGGGGGGGGFGGGGGGGGGGGGGGGGGGGCFFGFCE6DGGGGGGGGGGFFGEEGGGGGFGGD?FC<FFGFGFGFFFGGGFGGFFFGDBFFFFFFGBG:FFFFFD9<(2:8),8AFBF2.:<DFD*66@<AFFBFD9AA4<A2<=9@ABF
@M02352:288:000000000-CKWC8:1:1101:14693:7980 2:N:0:TAGCGCTC+CTAAGCCT
TAATCTTGCGACCGTACTCCCCAGGCGGTCTACTTATCGCGTTAGCTGCGCCACTAAAGGATCAAGTCCTCCAACGGCTAGTAGACATCGTTTACGGCGTGGACTACCAGGGTATCTAATCCTGTTTGCTCCCCACGCTTTCGCACCTCAGTGTCAGTATCGAGCCAGTCAGTCGCCTTCGCCACTGGTGTTCCTTCCCATCTCTACGCATTTCACCGCTACACAGGAAATTCCACTAACCTCTCTCGTACTCTAGTTAGTCAGTTTTGAATGCAGTTCCA
+
GGGGGGGGGGGGGGFGGGGGGGGGGGEEFGGGGGGGGGGGGGGGGGGGGGGGGGGGGGGGDFGGGGGGGGGGGGGGGGGGGGGGGGFGGGGGGEGGFGEGDGGGGGGGGGGGGDFGGGGGGGGGGGGGGGGGGGGGDGGGGFGGGGGGGGGGGGGGGGGGGGGGDGGGGFGGGGGGGGGFAGGGGGFGFDE<CCFFFFFGFGFGFFFCGGFDFFFFFEFB>FFFFG:F0?FFFBBDFF?FFFF?B32:?6?F><<?B)*56<<B>ABF7BFAAA6<@>BA2
@M02352:288:000000000-CKWC8:1:1101:8021:8080 2:N:0:TAGCGCTC+CTAAGCCT
TAATCTTGCGACCGTACTCCCCAGGCGGAATGCTTAATCCGTTAGGTGTGACACCAACAAGCATGCTTGCTGACGTCTGGCATTCATCGTTTACGGTGTGGACTACCAGGGTATCTAATCCTGTTTGCTCCCCACACTTTTGCACCTCAGCGTCAGTATCGAGCCAGTGAGCCGCCTTCGCCACTGGTGTTCCTCCGAATATCTACGAATTTCACCTCTACACTCGGAATTCCACTCACCTCTCTCGAACTCAAGACCAGGAGTTTATAAGGCAGTTCCAG
+
FGGGGGGGGGGGGGGGGGGGGGGEGGGGGGGGGGGGGGGGGGGGGGGGGEGFFGGGGGGGGGCFGGGGGGGGGGGGGGGGGGGFGGGGGGGGCGGGGGGGGGGFFGG=FGGGGGGFGFFGGGGGGGGGGGGGGGGGGGGC,EEGGGGGF?FGGGGGGGGGGGGGGGGGGGGGGEDDGGGFFGGGGGE9CGGGGCF@BEFGFFFDFFFDFGFGGFFF9AEEF6@AFD0D?FFFFFF)404:7<2:323:(4:A734FF<;6:B0,8>FFFFDBB?3<=<4<4
@M02352:288:000000000-CKWC8:1:1101:27371:8087 2:N:0:TAGCGCTC+CTAAGCCT
TAACCTTGCGGCCGTACTCCCCAGGCGGTCTACTTATCGCGTTAGCTTCGCCACTAAAAGATCAAGTCTTCCAACGGCTAGTAGACATCGTTTACGGCGTGGACTACCAGGGTATCTAATCCTGTTTGCTCCCCACGCTTTCGCACCTCAGTGTCAATATCAGTCCAGGTAGTCGCCTTCGCCACTGGTGTTCCTTCCTATATCTACGCATTTCACCGCTACACAGGAAATTCCACTACCCTCTACTGTATTCTAGACTAGCAGTATCAGATGCAGTTCCA
+
FFGGFGGGGGGGGGGEGFGGGGGGGGEGFGGGGGGGGGGGGGGGEFGGFEGGGGGGGGGGGGGGGGGGGGGGGGGCECGCFGGGGGGGGGGGGGGGGGGGGGGGGGGGGGGGGGGGGFGGGGGGGGGCFDG=FGGGGGGGGGGGGGGGGGGGGGGGFGGGGGGGGGFFGGGGGGGGGGGFFGGGGGF6>6FGF<FEFAF7CCADCFFFGGBGGFFFGFFF>:7FGGBGFFFFFFF9ABFF<>?FDFFB9A4AFFF4:<FF>BB7>>>)6A?>)6?AFBA>)
@M02352:288:000000000-CKWC8:1:1101:27342:8110 2:N:0:TAGCGCTC+CTAAGCCT
TAACCTTGCGGCCGTACTCCCCAGGCGGAGAACTTAACGCGTTAGCTTCGCTACCAATGCGTCTATAGCACTGACAGCCAGTCCTCATCGTTTAGGGCGTGGACTACCAGGGTATCTAATCCTGTTCGCTCCCCACGCTTTCGTACCTCAGCGTCAGTGTAGTGCCAGTTAGTCGCCTTCGCCACTGATGTTCCTCAAGACCTCTACGCATTTCACCGCTACGCCTTGAATTCCACTAACCTCTACAATACTCTAGTTTGCCAGTTCAAAATGCAGTTCC
+
FCEFFGGGGGGGGGGGGGGGGGGGGGGGGGCFGGGGGFGGGGGGGGGGGCF7FGFGGGGFGEEEGGGFGFGEEFGGGGGGGGGGGGFGEGGGGFFFFGEGGGGGGGGGGGGGGGGGGGGGGGCAFGAEGDGGGGGGGGDGGCEGGGGGGGGDGGGGGGGGGGFCCGFGGGGGGGGDGGGFFGGGGFFFG7EGGFA3)6=7ACFG36A<DEEGGFFFGFF>9EF)>*8C)<FF=FBFBF:?BA<5)663>48<BFB4-5@<BFF7?<2A<.<A>A?2@AA9
@M02352:288:000000000-CKWC8:1:1101:22475:8131 2:N:0:TAGCGCTC+CTAAGCCT
TAATCTTGCGGCCGTACTCCCCAGGCGGTCAACTTAGTGCGTTAGCTGCGCCACTCACGTCTCAAGGCCACAAACGGCTAGTTGACATCGTTTACGGCGTGGACTACCAGGGTATCTAATCCTGTTCGCTCCCCACGCTTTCGTTCCTCAGCGTCAGTATCTGTCCCGGTGGCCGCCTTCGCCACTGATGTTCCTTCCAATCTCTACGCATTTCACCGCTACACTGGATATTCCACCACCCTCCACAGTTCTCTAGTTTGCCAGTTCAAAATGCATTTCCA
+
,C,,CFGGGG7CFGGGGGGGGGGGGCCFG+8CEFCG<6C<@FGC@FG<AFCGGGGGFF<,CEGGF@F,FC<F4FC4CCC+EF?EE<,AB+B=FFGC77:=::7FCCFFDFCCFDG9@=,33@F,@FFEG7DFGGCF>8;>7@@368D;@;?7:1A*8D2,;F9DB<:CE7::8CC5/93A>5**2AC+<<5C7?AEFA+3@<F7<*91)/87>B)1<)((-.257*(0)*10*9)),2:((,3(,(((4):AB96*.)9)6).5:)64<)).))*)*6.)-
@M02352:288:000000000-CKWC8:1:1101:14429:8152 2:N:0:TAGCCCTC+CTAAGCCT
TAACCTTGCGGCCGTACTCCCCAGGCGGTATACTTATCGCGTTAGCTTCGCTACCCACGGATTAACTCCCCCAACAGCTAGTATACTGCGTTTACGGTTTGGACTCCCAGGGTTTTTATTCTTTTTCGCTCCCCCCACTTTCCCCCATAACCTTAGGTTCCTGACCAGGGACTCGCCTTCCCCACTGTTTTTCCTCCAGATTTCTACACATTTCACCCCTCCACCTGGATTCCCACTCCCCTCTCCAAAACTCAAACTAGCCCTTTCTAAATGCATTCCC
+
GGGGFGGGGG+BFGFGGGGGGGGGGGGG++C6FFGG<6:CFGGGGFGF,F:,BF<9F:+++,,,,,C9F,C+=44F4,,:,9<,,5,,,+BF++9B+4++B+,5,,:B3AF73,+++@,,C,,,CF,83@,@F7+3+3@E9,,,,5**,,31,22,,5742<D,?,,,416*,0*:7D*6);**12=+++=5C<8>(=676++11+1+*0/;:+);5)(-(0(7C*5*(*9*992.(,(41(-(4?9()((,)).1.)*.,,,(.49<--)-))1-=).3
@M02352:288:000000000-CKWC8:1:1101:19594:8413 2:N:0:TAGCGCTC+CTAAGCCT
TAACCTTGCGGCCGTACTCCCCAGGCGGTCTACTTATCGCGTTAGCTTCGCTACTCACGACTTAAAGTCACAAACAGCTAGTAGACAGCGTTTACGGTGTGGACTACCAGGGTATCTAATCCTGTTCGCTACCCACACTTTCGCACATGAGCGTCAGTCTTTGGCCAGGGAGTCGCCTTCGCCACTGATGTTCCTCCAGATATCTACGCATTTCACCGCTACACCTGGAATTCCACTCCCCTCTCCAAGACTCTAGTCTGCCAGTTCTAAATGCAATTCC
+
GGGGGGGGGGGGGGGGGFGGGGGGGGGGGGGGGGGGGGGGGGGGGGGGGGGGGGGGGGGDFGGGGGGGGGGGGGGGGGGGGGGGGGGGGGGGGGGGGGGGGGGGGGGGGGGGGGGGGGGGGGGFGGGGEGGGGGGG@EGGGGGGGGGGFGGGGGGGGGGGGGGGGGGDFGFCEGC<5CDF>DEEGF?FGGFGGEFE@FFGFCFGC7AGGDFGGFFFGB@FFFFFF427:6B@FF><4??BFFFB?89:2(2)36)165FBFB0:>AFFF<4ABFF<FBFF
@M02352:288:000000000-CKWC8:1:1101:4354:8451 2:N:0:TAGCGCTC+CTAAGCCT
TAATCTTGCGACCGTACTCCCCAGGCGGTCTACTTAGTGCGTTAGCTGCGCCACTAAAGTCTCAAGGACCCCAACGGCTAGTAGACATCGTTTACGGCGTGGACTACCAGGGTATCTAATCCTGTTTGCTACCCACGCTTTCGCACCTCAGTGTCAGTATTGGTCCAGTGAGTCGCCTTCGCCACTGATGTTCCTTCCCATCTCTACGCATTTCACCGCTACACAGGAAATTCCACTCACCTCTACCATACTCTAGTTCGCCAGTTTTGAATGCAGTTCCA
+
GGGGGGGGGEGGGGGGGGGGGGGGGGGGGGGFFGGGGGGFGGGGGGGGGGGGGGGGGGDGGGGGGGGGGGGGGGGGGGGGGGGGGGGGGDGFGGGGGDGGGGGGGGGGGGGGGGGGGGGGGGGGGGGGGGGGGGGGGGGGGGGGGGGGGGGGGGGGGGGGGGGGGGGFFGGGGGGGD?DFFGGGGGGFGGGGGFFFEFFDFGFGF=F:G5ADGC5FGFFFBF<FGGFF?FFFFFAB<:,8<FFFFFF:D??A?9<*59@?FBBFFFFF??A<AFF2=>BF)
@M02352:288:000000000-CKWC8:1:1101:11890:8466 2:N:0:TAGCGCTC+CTAAGCCT
TAACCTTGCGGCCGTACTCCCCAGGCGGTCTACTTATCGCGTTAGCTTCGCTACTCACGGCTTAAAGCCACAAACAGCTAGTAGACAGCGTTTACGGTGTGGACTACCAGGGTATCTAATCCTGTTCGCTACCCACACTTTCGCACATGAGCGTCAGTCTTTGGCCAGGGAGTCGCCTTCGCCACTGATGTTCCTCCAGATATCTACGCATTTCACCGCTACACCTGGAATTCCACTCCCCTCTCCAAGCCTCTAGTCTGCCAGTTCTAAATGACCATCC
+
FGGGGGGGGGGGGGGEGGGGGGGGGGEEGGGGGGGGGGGGGGGGGGGGGGGGGGGGGGGGGGGGGGGGGGGGGGGGGGGGGGGGGGGGGGGGGGGGGGGGGGGGGGGGGGGEGGGGGFGGGGGGGGGGGGDGGGGGGGGGGGGGGGGGFC8FEGGGGGGGGGFGGGGEFGGGGGGGGGGFFGGGGDF@C7<CGFFFFF4CFDFGFFFGDCDGGFFAF>>>FF>FGGFC?FFFFFFFBFFFFFBB??A23(-3:BFFDF?<ADDBF9AF<A4A><F:F?>:
@M02352:288:000000000-CKWC8:1:1101:13730:8514 2:N:0:TAGCGCTC+CTAAGCCT
TAATCTTGCGACCGTACTCCCCAGGCGGAATGCTTAATCCGTTAGGTGTGACACCAACAAGCATGCTTGCTGACGTCTGGCATTCATCGTTTACGGTGTGGACTACCAGGGTATCTAATCCTGTTTGCTCCCCACACTTTCGCACCTCAGCGTCAGTATCGAGCCAGTGAGCCGCCTTCGCCACTGGTGTTCCTCCGAATATCTACGAATTTCACCTCTACACTCGGAATTCCACTCACCTCTCTCGAACTCAAGCCCATGAGTTTATAAGGCAGTTCCAG
+
GGGGGGGGGGGGGGGGGGGGGGGGGGGGGGGGGGGGGGGGGGGGGGGGGGGGGGGFFGFFGGGGGGFGGGGGAFGGGGGGGGGGGGGGGGGGGGGGGGGGGGGGGGGFFGDGGGGGGGGGGGGGGGGGGGGGGFGEGGGGGGGDGCFGGDFEGGGGFFGGGGGEEFGFGCFGGGGGGGGFFGGGGGGG8AEFGFFDFFBG3CFGEFFCFGFGGFFFFFFEEA;6CCD:<FFFFFFFF:BFB?2?BF0:,((6<43*-47(.)5--66<A4230(5,0.5<6
@M02352:288:000000000-CKWC8:1:1101:14047:8560 2:N:0:TAGCGCTC+CTAAGCCT
CAATCTTGCGATCGTACTCCCCAGGTGGGACACTTATCACTTTCGCTTAGTCACTGAGATAAATCCCAACAACTAGTGTCCATCGTTTACGGCGTGGACTACCAGGGTATCTAATCCTGTTCGCTCCCCACGCTTTCGTCCATGAGCGTCAGTATATACGTAGTAGACTGCCTTCGCAATCGGTATTCTAAGTAATATCTATGCATTTCACCGCTACACTACTTATTCTATCTACTTCCGTATAACTCAAGTCAACCATTATCAAAGGCAGTTCCATAGTT
+
AFGGCGGGGGEFFGFGGGGGGGGEGGGGG?FGGGGGF@FFGGGEGGGGGGGGGGFFGEE99EEFGGDEGFF8A<F<F9EFFFF9FDGEFFC,>:FGEGGGG8FFGE79F<CFF9@9ED,EFGGGGF=D>8EFG7=FF6EBE+DA9@D>CGDEF,@FGCEFGGGG9@;;D@FGCFGG>D*@C?:CFGGGF@52=EFAC::@FGFCEC6@FC@;CB=):4>:;A>F7CEGFFFFFFFEFFEF@@@37CEA34;CEFFA@?*-6).)-6.302<B24F49<06B
@M02352:288:000000000-CKWC8:1:1101:16026:8653 2:N:0:TAGCGCTC+CTAAGCCT
TAACCTTGCGGCCGTACTCCCCAGGCGGTCTACTTATCGCGTTAGCTTCGCTACTCACGGATTAAATCCACAAACAGCTAGTAGACAGCGTTTACGGTGTGGACTACCAGGGTATCTAATCCTGTTCGCTACCCACACTTTCGCACATGAACGTCAGTTACTGACCAGGGAGTCGGCTTCGCCACTGATGTTCCTCCAGATATCTACGCATTTCCCCGCTACACCTGGAATTCCACTCCCCTCCCCAAAACTCTAGCCGCCCCGTTCTATATGCAATTCC
+
GGGGGGGGGGGGGGGDGGGGGGGGGGGGE@FFFGGGGGGGGGGGGGGGGGG,BF<FFGFG@FCFGGGGGDFCDAFEFGFGGF9FEFDFG@+?FFFEGGFGGGGGGGGGGGGG<,,C6DFGGGGGGG9CEEGGGGGD7CCGGG>EC7+=9B,781@8@BFBFFGCFC7DCECBEG*):2CFA<EGG?EGC?EF7?CC;AA:6;A7CAFFGD:DF6)8CB936EFFF7751)*)*1-6A?113(-(-41?06?><4)16(0(--,9-(4:2)6<)6*)*).-
@M02352:288:000000000-CKWC8:1:1101:25117:8665 2:N:0:TAGCGCTC+CTAAGCCT
TAACCTTGCGGCCGTACTCCCCAGGCGGTCAACTTAGTGCGTTAGCTGCGCCACCCACGACTCAAGGTCACAGACGGCTAGTTGACATCGTTTACGGCGTGGACTACCAGGGTATCTAATCCTGTTTGCTCCCCACGCTTTCGTGCCTCAGTGTCAGTATTTGTCCAGGTAGCCGCCTTCGCCACTGATGTTCCTTCCAATCTCTACGCATTTCACCGCTACACTGGAAATTCCACTACCCTCTACAATACTCTAGTTTGCCAGTTCAAAATGCAGTTCC
+
GGGGGGGGGGGGGGGGGGGGGGGGGGGGCGGGGGGGGGGFGGGGGGGFGGGFGGGGGGGGGGGGGGGGGGGGGGGGGGGGGGGGGGGGGGGGGGGGGGGGGGGGGGFGGGGGGFCFGGCGGGGGGGGGGGGGGGGGGGGGGGGGGGGGGFFGGGGGFFFGGGGGGGCCFGGGGGGGDGGFFGGGGGGGGGGGGFFFFFF>FGFGFAFGDDEG>A5@E>>>>F?FGGFG07B4@746>>??F<(.4<A7:<24>FF4>AF2<A<7:26<<2)47<9)9>FD
@M02352:288:000000000-CKWC8:1:1101:17655:8713 2:N:0:TAGCGCTC+CTAAGCCT
CAACCTTGCGGCCGTACTCCCCAGGCGGTCAACTTCACGCGTTAGCTTCGTTACTGAGAAAGTAAATTCCCAACAACCAGTTGACATCGTTTAGGGCGTGGACTACCAGGGTATCTAATCCTGTTTTCTCCCCACGCTTTCGTGCATGAGCGTCAGTACAGGTTCAGGGGGCTGCCTTCGCCCTCGGTTTTCCTCCGCATATCTACGCATTTCACTGCTACCCGCGGAATTCTCCCCCCCCCTACCGTCCTTTAACCTTTCCATTCCCACCTCAAATCCC
+
GGGGGGGGGFC@CGGGGGGGGGGGG,@F+:,CFEF,9,EFGGG@@FGGGGFCGGA<FEEFGFCCF9<CFGG9FFDFGGDEEFF,C,B,+BFG+??FFEF7FB8=E?FBFFD?=A,3,=?DDCEGGG,@,3EFGDGGGCEG98::B:F9,351>4**@,,@@,3,77@9CDE::*:C8FGFFG8?CED8*7CFG<AD158D)+11.@8C*:5:29A=76244)3)>C9/454*9*6:2(4;(30(28((((())-)/2)/)))))))))5(((..?)938:
@M02352:288:000000000-CKWC8:1:1101:15925:8718 2:N:0:TAGCGCTC+CTAAGCCT
CAATCTTGCGATCGTACTCCCCAGGTGGGACACTTATCACTTTCGCTTAGTCACTGAGGCAAACCCCAACAACTAGTGTCCATCGTTTACGGCGTGGACTACCAGGGTATCTAATCCTGTTCGCTCCCCACGCTTTCGTCCATGAGCGTCAGTACATACGTAGTAGACTGCCTTCGCAATCGGTATTCTGTGTAATATCTATGCATTTCACCGCTACACTACACATTCTATCTACTTCCATATGACTCACGTCAACCAGTATCAAAGGCAGTTCCATAGTT
+
GGGGFGGGGGCFFEGGGGGGGGGGGGGGEGGGGGGGCEEFGGGGGGGGGGFGGGGGGGFGDGFGGGGGGGGFGGFFFGGGGGGGGGGGGCFFEGGDGGGGGGFGFFFFGGGGGA;EBF<EDFCGGGGGGGGEEEGF9>GGGGFGDGGGGGGGGGGGG;CBFFFGGCFFFCDFCGGFGD*:FFEGGGGGGGGFG<><CCFGFGFGFFFGGGFGGA@EGFFF;FFFGG5FCCFFFFFEFCF3?E36C9?EE30:?::FB?F<>BAAD<<B6?<<AF49FF>AB
@M02352:288:000000000-CKWC8:1:1101:28793:8750 2:N:0:TAGCGCTC+CTAAGCCT
TAACCTTGCGGCCGTACTCCCCAGGCGGTCTACTTATCGCGTTAGCTTCGCCACTAAGTCATTACAACCCAACGGCTAGTAGACATCGTTTACGGCGTGGACTACCAGGGTATCTAATCCTGTTTGCTCCCCACGCTTTCGCACCTCAGTGTCAGTATCAATCCAGAGTGTCGCCTTCGCCACTGATGTTCCTTCCTATATCTACGCATTTCACCGCTACACAGGAAATTCCACACTCCTCTATCGTACTCTAGCCTGCCAGTATCGGGTGCAATTCCAAG
+
EAFFFFGGGGGGGGGGGGGGGGGFFGGF@FGGGGGGGCGGGGGGGGGGGDGGGGGGGGGGGGGGGGGGGGGGGGGGGGGGGGGGGGGGGGGFGGGGGGGGGGGGGDFFGGGEDGGGGGFGGGFGGF9C988FFGDFGEFGGEEEGCFFG9EGGCD=;F<D9DGGFGGGFGGGGGDGGGGAE:506AEGGGGGFEFFFFFC7:A:CFE5<EFFGFEEGD@>)7)7CDBFAFFFFF::(87A:9<<A04:66AD>AB?).7<>>BA4<?90:9<)6?<8)6:.
@M02352:288:000000000-CKWC8:1:1101:5991:8893 2:N:0:TAGCGCTC+CTAAGCCT
TAACCTTGCGGCCGTACTCCCCAGGCGGTCTACTTATCGCGTTAGCTTCGCTACTCACGACTTAAAGTCACAAACAGCTAGTAGACAGCGTTTACGGTGTGGACTACCAGGGTATCTAATCCTGTTCGCTACCCACACTTTCGCACATGAGCGTCAGTCTTTGGCCAGGGAGTCGCCTTCGCCACTGATGTTCCTCCAGATATCTACGCATTTCACCGCTACACCTGGAATTCCACTCCCCTCTCCAAGACTCTAGTCTGCCAGTTCTAAATGACCGTCC
+
@<FFGGGGGGGGGGGGGGFGGGGEGGGG@FGFGGGGGGGGGGGGGGGGGGGGGGGGGGGGGGGGGGGGGGGGFGGGGGGGGGGGGGGGGGEGGGGGGGGGGGGGGGGGGGGGGGGGGGGGGGGGGGDEEGGDGGGGGGGGGGGGGGG:9DDGGGGGGGFCGDGGGGGFGGGGGGGGGGGFFGGGGGGGE+>>FEF<;FFGFGFGFFFGGC5DGFFFFE96;FDFGGFG?FF478<>42<FF??1?1428?:AB2<9ADFFDFBFFA<A25444<=7DFFF
@M02352:288:000000000-CKWC8:1:1101:11311:8902 2:N:0:TAGCGCTC+CTAAGCCT
TAACCTTGCGGCCGTACTCCCCAGGCGGTCAACTTAGTGCGTTAGCTGCGCCACCCACGACTCAAGGTCACAGACGGCTAGTTGACATCGTTTACGGCGTGGACTACCAGGGTATCTAATCCTGTTTGCTCCCCACGCTTTCGTGCCTCAGTGTCAGTATTTGTCCAGGTAGCCGCCTTCGCCACTGATGTTCCTTCCAATCTCTACGCATTTCACCGCTACACTGGAAATTCCACTACCCTCTACAATACTCTAGTTTGCCAGTTCAAAATGCAGTTCC
+
FFGFGGGGGGGGGGGGGGFGGGGGGGGGEGGFGGGGGFGGGGGGGGGGFEEEGGGGG>FCGGGAFGGGGGGGGGGGGGGGGGGGGGGGGEGGGGGGFGEGGGGGGGGGGGGGGGFEFGFFFGCEFGGGGGGGGGGDEGGGGGGGGGGGFFFFFCEFGGEGGGGGGGGG?GE>CFGGGDGF?DGGGGG+3<EFC<FF9FCD=48CCF=73C>GG67AF>136>B?>F?GFFFFFFFA<(8:B?FF2)-)-6?BFFF45<=A<D9)8<9295<BF<F29<<)
@M02352:288:000000000-CKWC8:1:1101:18588:8958 2:N:0:TAGCGCTC+CTAAGCCT
TAACCTTGCGGCCGTACTCCCCAGGCGGTCTACTTATCGCGTTAGCTTCGCTACTCACGGATTAAATCCACAAACAGCTAGTAGACAGCGTTTACGGTGTGGACTACCAGGGTATCTAATCCTGTTCGCTACCCACACTTTCGCACATGAGCGTCAGTTACTGACCAGGGAGTCGCCTTCGCCACTGATGTTCCTCCAGATATCTACGCATTTCACCGCTACACCTGGAATTCCACTCCCCTCTCCAAAACTCTAGCCTGCCAGTTCTAAATGCAATTCC
+
GGGGGGGGGGGGGGGGGGGGGGGGGGGGGGGGGGGGGGGGGGGGGGGGGGGGGGFGGGGGGGGGGGGGGGGGGGGGGGGGGGGGGGGGGGGGGGGGGGGGGGGGGGGGGGGGGGGGGGGGGGGGGGGGGGGGGGGGGGGGGGGGGGGG?FFGGGGGGGGGGGGGGGGGGGGGGGGGGGGFFGGGGGGGGGGGGFFFFFFGFGFGFFFGGGFGGFFFGA;B>F?FGG:F??FFFF2A2:BFB1<773<?96<BF>A6A:@:???B?AFAF<ADAB?<FFD4
@M02352:288:000000000-CKWC8:1:1101:13310:9007 2:N:0:TAGCGCTT+CTAAGCCT
TAACCTTGCGGCCGTACTCCCCAGGCGGTCAACTTAGTGCGTTAGCTGCGCCACCCACGACTCAAGGTCACAGACGGCTAGTTGACATCGTTTACGGCGTGGACTACCAGGGTATCTAATCCTGTTTGCTCCCCACGCTTTCGTGCCTCAGTGTCAGTATTTGTCCAGGTAGCCGCCTTCGCCACTGATGTTCCTTCCAATCTCTACGCATTTCACCGCTACACTGGAAATTCCACTACCCTCTACAATACTCTAGTTTGCCAGTTCAAAATGCAGTTCC
+
GGGGGGGGGGGGGGGGGGGGGGGGGGGGGGGGGGGGGGGGGGGGGGGGGGGGGGGGGGGEGGGGGGGGGGGGGGGGGGGGGGGGGGGGGGGGGGGGGGGGGGGGGGGGGGGGGGGGGGGGGGGFGGGGGGGGGGGGGGGGGGGGDGGGGGGGGGGGDGGGGGGG?FFFFGGGGGGGGGGFFGGGGGGGG7FGGFFFFFF>FGFGFFFGGGFGGFFFE>>9BF?FGGFG?FF?FBFFFFFFFBFFFFFFF<?>75AFAFFBFA6:?AD<AFBF<4/-@6<A
@M02352:288:000000000-CKWC8:1:1101:10652:9049 2:N:0:TAGCGCTC+CTAAGCCT
TAACCTTGCGGCCGTACTCCCCAGGCGGTCTACTTATCGCGTTAGCTTCGCCACTAAAAGATCAAGTCTTCCAACGGCTAGTAGACATCGTTTACGGCGTGGACTACCAGGGTATCTAATCCTGTTTGCTCCCCACGCTTTCGCACCTCAGTGTCAATATCAGTCCAGGTAGTCGCCTTCGCCACTGGTGTTCCTTCCTATATCTACGCATTTCACCGCTACACAGGAAATTCCACTACCCTCTACTGTATTCTAGACTAGTAGTATCAGATGCAGTTCCA
+
GGGGGGGGGGGGDGGGGGGGGGGGGGGGGGGFGGGGGGGGEGGGGGGGGGGGGGGGGGGGGGGGGGGGGGGGGGG::CGGGGGCFGGGGEGGGGGG7FGGDGGGGGGGFGGGGGDAFFCFFFGGGGGGGGGGGGGFDGGGGFEGGGCGGGGGGGGFAFADGDGGGEG?FGF9DFDGGGGFFGGGDGGFGGGGGFFFFFFDFGFGF@F93CEGCFEFEFFFFEDF=F6D(9B=@FAFFF?B?>::AAFFFBFFF>>*69FD2)).6-46<FF2-6F<FABD)
@M02352:288:000000000-CKWC8:1:1101:2359:9051 2:N:0:TAGCGCTC+CTAAGCCT
TAACCTTGCGGCCGTACTCCCCAGGCGGTCTACTTATCGCGTTAGCTTCGCCACCAAAAGATCAAGTCTTCCAACGGCTAGTAGACATCGTTTACGGCGTGGACTACCAGGGTATCTAATCCTGCTTGCTCCCCACGCTTTCGCACCTCAGTGTCAATATCAGTCCAGGTAGTCGCCTTCGCCACTGGTGTTCCTTCCTATATCTACGCATTCCACCGCTACACAGGAAATTCCCATACCCTCTACTGTATTCTAGAATAGCAGTATCAGATGCAGTTCCA
+
EFGBFGGGFGGDGGGGFFGGGGG:8FCF8@FFGDGDFCFEGCCGC9<<EF@F@F,CFDFGGFGGGGGGGADFFGF>FGDGGG<,F?FFG+DFFGGGDG>+CEGGFFFGGFGG@,ADFGDED,,<FCAEG;AF@EGGG:E++;3C8EGC5DGGGA7AC;FCFGGCCGDCFFGG9,/9/5CF5?EEGFFGEF83:EF3>46@FFF7);FDGGAG+3)=*;>((840>C?D:FFF?6)..3:?B)-()-)2-)..)-.*-)*)-9<<<2))545).9F9F<594
@M02352:288:000000000-CKWC8:1:1101:6781:9053 2:N:0:CAGCGCTC+CTAAGCCT
TAATCTTGCGACCGTACTCCCCAGGCGGAATGCTTAATCCGTTAGGTGTGACACCGAACAGTATACTGCCCGACGTCTGGCATTCATCGTTTACGGTGTGGACTACCAGGGTATCTAATCCTGTTTGCTCCCCACACTTTCGCACCTCAGCGTCAGTATCGAGCCAGTGAGCCGCCTTCGCCACTGGTGTTCCTCCAAATATCTACGAATTTCACCTCCACCCTTGGAATTCCACTCACCTATCCCGAACTCTAGACCGATAGTTTTGGAGGCCTTTCCAG
+
FE@@CEFFFFFC@FGGGGGGGGFBFFGEEFFGGGGGGGDFEGGCCCFFFF9FEFD@FCFCEGCFCEG9EEGFCF:FEGGCE<CFE<FGFGCDCFCEBFGGECFDGF8AFGGFFFEGE;FDGGGFGFFGFDGEC,@=B8=>FGDEEG6CFGFGE:?5E9FFC*3BEGGGF99?FCD<5DG55<EGFGGGFGGC@568@);;AFFFCFFG*:)+:+<A+=?@?)3)*2424=;@?6AFFFBBF().(.(491(-)4)*6:7;>406>AF7(..1(()4=<<<4
@M02352:288:000000000-CKWC8:1:1101:21766:9077 2:N:0:TAGCGCTC+CTAAGCCT
TAACCTTGCGGCCGTACTCCCCAGGCGGTCAACTTAGTGCGTTAGCTGCGCCACCCACGACTCAAGGTCACAGACGGCTAGTTGACATCGTTTACGGCGTGGACTACCAGGGTATCTAATCCTGTTTGCTCCCCACGCTTTCGTGCCTCAGTGTCAGTATTTGTCCAGGTAGCCGCCTTCGCCACTGATGTTCCTTCCAATCTCTACGCATTTCACCGCTACACTGGAAATTCCACTACCCTCTACAATACTCTAGTTTGCCAGTTCAAAATGCAGTTCC
+
FFGGGGGGGGGGGGGGGGGGGGGGGGGGGGGGGGGGGGGGGGGGGGGGGGGGGGGGGGGEGGGGGGGGGGGGGGGGGGGDGGGGGGFGGGGGGGGFEEFGDGGGGGGGGGGGFGGGGGGGGGG9FGGGGGGGFGFGCGCEGGGGFGFGGGGGGFF?EFCFGGEF;F9?:FFFGGGDGGGF4CGDGFF+A9CGFEFFFFFFF<FGFAC*85>GGFFFF)49>B?FFFBF?46@F@4648>?FFFFBBA?BDBA<:A?>FF<ABF:>4)-64>>)6=2@<D2
@M02352:288:000000000-CKWC8:1:1101:4316:9132 2:N:0:TAGCGCTC+CTAAGCCT
TAACCTTGCGGCCGTACTCCCCAGGCGGTCTACTTATCGCGTTAGCTTCGCCACTAAAAGATCAAGTCTTCCAACGGCTAGTAGACATCGTTTACGGCGTGGACTACCAGGGTATCTAATCCTGTTTGCTCCCCACGCTTTCGTACATGAGCGTCAGTGTTGACCCAGGTGGCTGCCTTCGCCATCGGTATTCCTTAAGATCTCTACGCATTTCACCGCTACACCTGAAATTCTATCACCCTCTATCACCCTCTAGTTTGCCATTTCGAAATTCAGTTCC
+
EDFFGGGGGECEEGGGEGGGGG<@@DEFFGGFFGGGGF@::CFGDGGGGGGEGGF@<ECFFGC8EG@EFGGGGGGGGGDEDGDFGGGGGGGDGGGGDEEG7+FFCFDFCDEGGGGCF;FFGGG,EFGGGFFGGGDEDGGG7DG::@C+,7:CEGD8E,22@>EGGG7DCG,D655CFC:AFGEE*6=EE5CF79F))/;+;7FGEFF<<C:57@5FEB;>(05<FFB404@6=BA)6).,80:?AAA<A(2<:B<456*.6-))4).36:(()6*-*45<
@M02352:288:000000000-CKWC8:1:1101:26542:9148 2:N:0:TAGCGCTC+CTAAGCCT
CATTCTTGCGAACGTACTCCCCAGGTGGCTTACTTAATGGTTTCCCTCAGATGCTCAAGCCGAAGCCCAAACATCGAGTAAGCATCGTTTAGGGCGTGGACTACCAGGGTATCTAATCCTGTTCGCTCCCCACGCTTTCGTGCCTCAGCGTCAATTAATGCCTAGCTAGCTGCCTACGCAATTGGTGTTCTAAGTCATATCTATGCATTTCACCGCTACATGACTCATTCCGCTAACCTCAACATAATTCTAGCTTGACAGTTTCAAAGGCAATTCACCAG
+
GGFGGGGGGCFC7FGGGGGGGGGGGFFGGGG<FGGGG<FGGGGGFGGGAGGGGFCFGGDGGGGGGGGGGG8DFEFF8FFFGGGGGGE<FGGFGGFFGGGGGGGGGGFEEGGGGGGAFGGGGGGGGGGGGGGGGGGGCFGGGDGEFGC8EGGGGDGGGFGCGEG,@FGGGD;FGGGGGCD>BDGGCFFGEG@F96+6AFF28BFGFF6DGGFFGF>ECEF<E;AF7+4F5@C)58;1143;;;;4=37C?CCF2><B.(6<2>F>DA)64362:(9<8)5<(
@M02352:288:000000000-CKWC8:1:1101:22573:9152 2:N:0:TAGCGCTC+CTAAGCCT
TAATCTTGCGACCGTACTCCCCAGGCGGAATGCTTAATCCGTTAGGTGTGTCACCGAACAGTATACTGCCCGACGACTGGCATTCATCGTTTACGGTGTGGACTACCAGGGTATCTAATCCTGTTTGCTCCCCACACTTTCGTACCTCAGCGTCAGTATCGAGCCAGTGAGCCGCCTTCGCCACTGGTGTTCCTCCAAATATCTACGAATTTCACCTCTACACTTGGAATTCCACTCACCTCTCTCGAACTCTAGACCGATAGTTTTGGAGGCAGTTCCAG
+
DFGGGGGGGGGGGGGGGGGGGGGEGFGEGGGGGGGGGDFGGGGGGGGGGGGGGGGGGGGDGGFGGGGGCFCEGGGGGG@FGG9FDAFGGGGGGGEDFGGGGGGGGGGCFEGGGGGGGGGGFGCFGGGGGGFGEGGGGGGGGGGGGE:FFFFGGGGGCFFFECEDGGFGFEEGGGGGGGGADDGGGGGGGGG=FCF@D4FGFGFGFFFD4=FDG6<F+83)>FFA2??CAFF4?=ABB?BB>6<B?BF0:B?FB9<7AFDFBFFFFFFF;?:1<<5196AF6
@M02352:288:000000000-CKWC8:1:1101:11329:9219 2:N:0:TAGCGCTC+CTAAGCCT
TAACCTTGCGGCCGTACTCCCCAGGCGGTCAACTTAGTGCGTTAGCTGCGCCACCCACGACTCAAGGTCACAGACGGCTAGTTGACATCGTTTACGGCGTGGACTACCAGGGTATCTAATCCTGTTTGCTCCCCACGCTTTCGCACCTCAGTGTCAATATCAGTCCAGGTAGTCGCCTTCGCCACTGGTGTTCCTTCCTATATCTACGCATTTCACCGCTACACAGGAAATTCCACTACCCTCTACTGTATTCTAGACTAGCAGTATCAGATGCAGTTCC
+
EGGGGGGGGGGGGGGGGGGGGGG@FGGGGGGFGGGGGGGGGGGGGGGGGGGGGGGGGGGGGGGGGGGGGGGGGGGGGGGGGGGGGGGGGGGGGGGGGGGGGGGGGGGGGGGGGGGGGGGGGFGGGGGGGGGGGGGGGGGGGGGGGGGGGGGGGGGGGGGGGGGGGGFGGFGGGGDDGGGFFGEGDGGGGGFGGFFFFFFG6F7CEFFGGGFGGFFFGFFF>F?FG46C??F?FFFFFFFFBF?B<<9<:A2A<AA89AFA:<DFFFA<AA?AAFF6@AA<
@M02352:288:000000000-CKWC8:1:1101:6141:9249 2:N:0:TAGCGCTC+CTAAGCCT
TAACCTTGCGGCCGTACTCCCCAGGCGGTCAACTTAGTGCGTTAGCTGCGCCACCCACGACTCAAGGTCACAGACGGCTAGTTGACATCGTTTACGGCGTGGACTACCAGGGTATCTAATCCTGTTTGCCCCCCACGCTTTCGTGCCTCAGTGTCAGTATTTGTCCAGGTAGCCGCCTTCGCCACTGATGTTCCTTCCAATCTCTCCGCTTTTCACCGCTACACTGGAATTTCCACTCCCCTCTACAATCCTCTAGTTTGCCAGTTCAAATTGCAGTTCC
+
GG8<FGGGGGGGGGGGGGCGGGGGGGGGGCGGGGGDE@FGGGGGFGGGGGDCGGACFF>@CFB=F9EGG<FGD=<:=BFE8FE?FEE9FCFGGGGG:FGGGGFABFF<,DF@3:>EFG3@E9CDFGA89,@CFE7@*@EECDCDDG5+=88:,=;,=E9DDFF;CCCGD,;C878CCD5=)>G5C6F7F9FD76F74AF76<++.*0)**8C*6<6:81,(.)7CGF47*?*9769<(4:?267AF27<(.6-546<AF>>A<)..:>44)4):@)9)62
@M02352:288:000000000-CKWC8:1:1101:20217:9261 2:N:0:TAGCGCTC+CTAAGCCT
TAACCTTGCGGCCGTACTCCCCAGGCGGTCTACTTATCGCGTTAGCTTCGCCACTAAGTCATTACAACCCAACGGCTAGTAGACATCGTTTACGGCGTGGACTACCAGGGTATCTAATCCTGTTTGCTCCCCACGCTTTCGCACCTCAGTGTCAGTATCAATCCAGAGTGTCGCCTTCGCCCCTGATGTTCCTTCCTATCTCTACGCCTTTCACCGCTACACAGGAAATTCCCCACTCCTCTATCGTACTCTAGCCTGCCAGTCTCGGGTGCAATTCCAAG
+
FGGGGGGFGGGGEGGGGGGGGGGEGGGD@FFGGGGGGGGGGGGDGGGGGDGDEGGGGGFGGGGGGGGGGGGGGGGGGGGGGCEGGGGGGGGFGEGGDG7FEGFGG?=FGGFGGGFDBFGDFFGGGBFGGGFG<FGGEEDCEGEEE,@CCE:EGGGGGDG@;CFFC@CFF@FGEGGDDFCF>5=7*;EC><FGGFF@FF6*3@=CC;:)8EFG7FA3E5(7?F>5C5(7<FF=*0,218:7742<A:B(8:46>)<?>1F?:?4)).51(.28>AF./:A2)
@M02352:288:000000000-CKWC8:1:1101:24767:9268 2:N:0:TAGCGCTC+CTAAGCCT
TAACCTTGCGGCCGTACTCCCCAGGCGGTCAACTTAGTGCGTTAGCTGCGCCACCCACGACTCAAGGTCACAGACGGCTAGTTGACATCGTTTACGGCGTGGACTACCAGGGTATCTAATCCTGTTTGCTCCCCACACTTTCGTACCTCAGCGTCAGTATCGAGCCAGTGAGCCGCCTTCGCCACTGGTGTTCCTCCAAATATCTACGAATTTCACCTCTACACTTGGAATTCCACTCACCTCTCTCGAACTCTAGACTGATAGTTTTGGAGGCAGTTCCA
+
9FDFFGGGGGGGGGGGGGGGGGGGGGGGFGGGGGGGGGGGGGGGGGGGGGGGGGGGGGGGGGGGGGGGGGGGGGGGGGGGGGGGGGGGGGGGGGGGGGGECGGGGGFGGGGGGGGGGGGGGGGCFGGGFFGGGGGGGGGFGGEGGGGGGGGGDECGGGGGGGFFGGGGGGGGGGGGGGGFFGGGGGGGGGFGFFFFDFFGFCAGFFFFGG@GF49FF*2<>FA:DFAG744@FF<<-:B??7?<:423:1116<A/69@??254:><A0;?410):@>4A)
@M02352:288:000000000-CKWC8:1:1101:12226:9366 2:N:0:TAGCGCTC+CTAAGCCT
TAACCTTGCGGCCGTACTCCCCAGGCGGTCTACTTATCGCGTTAGCTTCGCCACTAAAAGATCAAGTCTTCCAACGGCTAGTAGACATCGTTTACGGCGTGGACTACCAGGGTATCTAATCCTGTTTGCTCCCCACGCTTTCGCACCTCAGTGTCAATATCAGTCCAGGTAGTCGCCTTCGCCACTGGTGTTCCTTCCTATATCTACGCATTTCACCGCTACACAGGAAATTCCACTACCCTCTACAATACTCTAGTTTGCCAGTTCAAAATGCAGTTCC
+
FGGGGGGGGGGGGGGGGGGGGGGGGGGGFFGGGGGGGGGGGGGGGGGGGGGGGGGGGGCGGGGGGGGGGGGGGGGGGGGGGGGGGGGGGGGGGDGGGGGGGGGGGGGGGGGGGGGGGGGGGGGGGGGGGGGGGGGGGGGEGDCGGGGGGGGGGGGFGGFCFGGGFGGGGGFGGGGGGGGFFGGDGGGG?FEGGFFFFFF=A787?FFGGGFGGACFGBF9BD?FFG?F?FFF=FBAAFB?FBFFAFFFDBFA>A94<<F>9>B0>A9<AA23429<BAAA
@M02352:288:000000000-CKWC8:1:1101:27234:9374 2:N:0:TAGCGCTC+CTAAGCCT
TAACCTTGCGGCCGTACTCCCCAGGCGGTCAACTTAGTGCGTTAGCTGCGCCACCCACGACTCAAGGTCACAGACGGCTAGTTGACATCGTTTACGGCGTGGACTACCAGGGTATCTAATCCTGTTTGCTCCCCACGCTTTCGTGCCTCAGTGTCAGTATTTGTCCAGGTAGCCGCCTTCGCCACTGATGTTCCTTCAAATCTCTACGCATTTCACCGCTAAACTGGAAATTCCACTACCCTCTACAATACTCTAGTTTGCCAGTTCAAAATGCAGTTCC
+
CGGEFGGGGGGGEFGGGCFGGGGGGGGEFGGFGGGGGGFFGGFGGGGGGGGGGGGGGGGGGEG?FFGGGGGGEGGGGGGGFGGGGGGFGGGGGGGGGGGEGGGGFGGGFGGGGGFFGGDCFGFCGFGGFEGGGEGG:+CGGC3DDEGDFGGGGGGGGGFGGGGGGG<FGCFFG?8<DDGFFGG=DGFDGGG+@?FCF*;>AF6FECFGGGFGGACF:;>;().<CG?GF4BF=7:<<?FF<B6(4<A>AA?>?FFFF>F4)594?B9<2:28>984@A>B
@M02352:288:000000000-CKWC8:1:1101:28250:9376 2:N:0:TAGCGCTC+CTAAGCCT
TAACCTTGCGGCCGTACTCCCCAGGCGGTCAACTTAGTGCGTTAGCTGCGCCACCCACGACTCAAGGTCACAGACGGCTAGTTGACATCGTTTACGGCGTGGACTACCAGGGTATCTAATCCTGTTTGCTCCCCACGCTTTCGTGCCTCAGTGTCAGTATTTGTCCAGGTAGCCGCCTTCGCCACTGATGTTCCTTCCAATCTCTACGCATTTCACCGCTACACTGGAAATTCCACTACCCTCTACAATACTCTAGTTTGCCAGTTCAAAATGCAGTTCC
+
FGGGGGGGGGGGGGGGGGFGGGGGGGGGGFFGGGGGGGGFGGGGGGGGGGGGGGGGGGGGGGGGGGGGGGGGGGGGGGGGGGFGGGGGGGGGGGGEGGGGGGGGGGGGGGGGGGGGGGGGGGGGGGGGGGGFGGFGGGGGGGEGCEGGGGFGGGGGGGGGGGGGGGGGGGGGGGGGGGGFFGGGGGGGGFFGGCFFFFFFAFAGFFFGGGFGGFEFGE>;B:>FGG?G?=FFFF><A??BFFF?DDF?BFF<>BABFBFFF>AFF<<<4><<):?)16>F
@M02352:288:000000000-CKWC8:1:1101:16085:9426 2:N:0:TAGCGCTC+CTAAGCCT
CAATCTTGCGATCGTACTCCCCAGGTGGGACACTTATCACTTTCGCTTAGTCACTGAGCTAATGCCCAACAACTAGTGTCCATCGTTTACGGCGTGGACTACCAGGGTATCTAATCCTGTTCGCTCCCCACGCTTTCGTCCATGAGCGTCAGTACATACGTAGTAGACTGCCTTCGCAATCGGTATTCTGTGTAATATCTATGCATTTCACCGCTACACTACACATTCTATCTACTTCCATATGACTCACGTCAACCAGTATCAAAGGCAGTTCCATAGTT
+
GFGGEGGGGGDGFGGGGGGGGGGGFFGGGGGGGGGGGGFGGGGGGGGGGGEGGGGFGGGGDGGGFGFGGGGGGGFFFGGGGGG9B=FFFD7BBFGG7FGGGCGFGGGGGGGGGGGG9EEFGFEEGGGGGGGDECEGDCFEGGG89@ADEEECFGFGGGGGGGGGFGAEF>FG9EGGD?DFFF>>/AFGGG@9EFFFEF>EFGFG?FFGDGFG<?@4CF=C;AFFDGE>7C@A=A><??89?CC?6>?C3(63((4F?07<6))))6-((44?))924<):2
@M02352:288:000000000-CKWC8:1:1101:17546:9437 2:N:0:TAGCGCTC+CTAAGCCT
TAATCTTGCGACCGTACTCCCCAGGCGGAATGCTTAATCCGTTAGGTGTGTCACCGAACAGTATACTGCCCGACGACTGGCATTCATCGTTTACGGTGTGGACTACCAGGGTATCTAATCCTGTTTGCTCCCCACACTTTCGTACCTCAGCGTCAGTATCGAGCCAGTGAGCCGCCTTCGCCACTGGTGTTCCTCCAAATATCTACGAATTTCACCTCTACACTTGGAATTCCACTCACCTCTCGAACTCTAGACTGATAGTTTTGGAGGCAGTTCCAGGG
+
FGGGGGGGFGGGEFGGGGGGGGGGGFEGGGGGGGGGGGGGGGGGGGGGGDFGGGGGGGGGGGGGGGGAFFGGGGGGGGG@GGGGGGGGGGGGGFGGGGGDGGGFGFGGFGGGGGGGFFGGGGFGGGGGGGGGGGGGGGGCEEFGF>DCFFGGGGGGGGFGCEFGGFGFGCGGFGGCCDG>DDGGGC6AFFGGGFFFFAAFFFFGCCFGFGFG7@?=@A83>FDF>F?CA4?FBF<AFF??)3><3???1))64)4*3,8:26>A9?B?F:?2((/.@4914
@M02352:288:000000000-CKWC8:1:1101:22441:9476 2:N:0:TAGCGCTC+CTAAGCCT
TAATCTTGCGACCGTACTCCCCAGGCGGTCTACTTAGTGCGTTAGCTGCGCCACTAAAGTCTCAAGGACCCCAACGGCTAGTAGACATCGTTTACGGCGTGGACTACCAGGGTATCTAATCCTGTTTGCTACCCACGCTTTCGCACCTCAGTGTCAGTATTGGTCCAGTGAGTCGCCTTCGCCACTGATGTTCCTTCCCATCTCTACGCATTTCACCGCTACACAGGAAATTCCACTCACCTCTACCATACTCTAGTTCGCCAGTTTTGAATGCAGTTCCA
+
FGGGEGGGGGDEGGGGGGGGGGGGGGGGBFGGGGGGFGGGGGGGGGGGGGGGGGGGGGGEGGGGGFGGGGGGGGGGEFGGGGFGFGFGGGGGGGGGGGEFGGGGGGGGG8FEEFGGEGGGGGGFFGGGFGGFGGGGGGGGGGGGDGC7CC<=EGGFGFCFGGGGFGFGBBFFGF>DGGGFFGGGGGGGFEGGGFFFFFF>=5:@CFFCCGFGGFEFGDB@FF<<*>15(9FFFFFFF?((:>FF):A?F>:<<5A=AAF69B6>?FFF7?>29A84=AFF)
@M02352:288:000000000-CKWC8:1:1101:23808:9481 2:N:0:TAGCGCTC+CTAAGCCT
TAATCTTGCGACCGTACTCCCCAGGCGGTACACTTAATGTGTTAACTGCATTACTGCAAGGTCTAGCCTCACAACAACTAGTGTACATCGTTTAGGGCGTGGACTACCAGGGTATCTAATCCTGTTTGCTCCCCACACTTTCGTACCTCAGCGTCAGTATCGAGCCAGTGAGCCGCCTTCGCCACTGGTGTTCCTCCAAATATCTACGAATTTCACCTCTACACTTGGAATTCCACTCACCTCTCTCGAACTCTACACTGATAGTTTTGGAGGCAGTTCC
+
EG<FFGGGGFFGG@BFGGGGGGGGGF@:FGGCFFFFCCGGGGGGFGGFGEEFGGGGGGFGGGGDFAFGGGCE=FGDFGGCFGGF9FEAFFDCFFF<FFDGCGGFG<EFEE@EFFGFGCFFGGGGGGGGGGGGGGGGEEGGGGCFGGDGGGCGGGGE>FCFGC7DEGFEF,9>,ADDGDGFFGGGGGGGG6C?D?64>FA>A:CF5BFDDFAFFF5FF*=@3A);::);86A;8C5>CD16;@D3:@76)4:05<6*)4@?26<:AABF:0:<?::?56AA
@M02352:288:000000000-CKWC8:1:1101:9094:9482 2:N:0:TAGCGCTC+CTAAGCCT
TAACCTTGCGGCCGTACTCCCCAGGCGGTCAACTTAGTGCGTTAGCTGCGCCACCCACGACTCAAGGTCACAGACGGCTAGTTGACATCGTTTACGGCGTGGACTACCAGGGTATCTAATCCTGTTTGCTCCCCACGCTTTCGTGCCTCAGTGTCAGTATTTGTCCAGGTAGCCGCCTTCGCCACTGATGTTCCTTCCAATCTCTACGCATTTCACCGCTACACTGGAAATTCCACTACCCTCTACAATACTCTAGTTTGCCAGTTCAAAATGCAGTTCC
+
GFFGGGGGGGGGGGGGGGGGGGGDGGGGGGGGGGGGGGGGGGGGGGGGGGGGGGGGGGGGGGGGGGGGGGGGGGGGGGGGGGGGGGGGGGGGGGGGGGGGGGGGGGGGGGGGGGGGGGGGGGGGGGGGGGGGGGGGGGGGGGGGGGGFGGGGFGGGGGGGGGGGGGGGGFGGGGGGGGGFFGGGGCFGGCGGGCFFFFFFFGFGFFFCC=38FFFFGFFFFEBFFGFG:?FFFFFFFFFFFBB04AB>AF?9<AA@AABBFFF?7:>B<>7ABFFFF9A<
@M02352:288:000000000-CKWC8:1:1101:4521:9541 2:N:0:TAGCGCTC+CTAAGCCT
TAACCTTGCGGCCGTACTCCCCAGGCGGTCAACTTAGTGCGTTAGCTGCGCCACTCACGTCTCAAGGACACAAACGGCTAGTTGACATCGTTTACGGCGTGGACTACCAGGGTATCTAATCCTGTTCGCTCCCCACGCTTTCGTTCCTCAGCGTCAGTATCTGTCCAGGTGGCCGCCTTCGCCACTGATGTTCCTTCCAATCTCTACGCATTTCACCGCTACACTGGAAATTCCACCACCCTCTACAGTACTCTAGTTTGCCAGTTCAAAATGCAGTTCC
+
FGGGGGGGGGGGGGGGGGGGGGGGGGGGGGGGGGGGGGGGGGGGGGGGGGGGGGFGGGGGGGGGGGGGGGGGFGGGGGGGGGGGGGG9FGGGGGGGGGGGGGGGGGGGGGGGGGGGGGGGGGGGGGGGGGGGGGGGGGGGGGGGGGGGGGGGGGGGGGGGGGGGGGGGGGGGGGGGGGGFFGGGGGGGGGGFGFFFFFFCCFFGFFFCGGFGGFFFGFFFFFFFGF?C:?FFFF>2<?FFFFFFAB2:AFFAB>F494?<A<4:3<:>A<28AFF<F>BF
@M02352:288:000000000-CKWC8:1:1101:2345:9617 2:N:0:TAGCGCTC+CTAAGCCT
TAACCTTGCGGCCGTACTCCCCAGGCGGTCAACTTAGTGCGTTAGCTGCGCCACCCACGACTCAAGGTCACAGACGGCTAGTTGACATCGTTTACGGCGTGGACTACCAGGGTATCTAATCCTGTTTGCTCCCCACGCTTTCGTGCCTCAGTGTCAGTATTTGTCCAGGTAGCCGCCTTCGCCACTGATGTTCCTTCCAATCTCTACGCATTTCACCGCTACACTGGAAATTCCACTACCCTCTACAATACTCTAGTTTGCCAGTTCAAAATGCAGTTCC
+
FFFFFGGGGGCDEGGGEGGGGGGEFGGGGGGGGGGGGGFGGFGGGFGGGGGGGGCCFCFCGDGGGGGDFEFG?FFEGGDGGGGGFGGDGGGGGGGGFFGGGGEFGGGGGFGGGGGGGGFGGGGGGGGGGGAFFCCFGGGEGGGGEGFDGGGGFGGGGGGFGFFGGCGF?FGGG<?DDDCFFCEEDGGFGGGGFCCEFFF7=F676;AFGE>GCFFFGE9;FF?FGF?GBFFBFFAAA?:??F:1AABFFBDFFFA4<<95<<AFFFAAFFFF7<?9FABB
@M02352:288:000000000-CKWC8:1:1101:13946:9635 2:N:0:TAGCGCTC+CTAAGCCT
TAACCTTGCGGCCGTACTCCCCAGGCGGTCTACTTATCGCGTTAGCTTCGCCACTAAGTCATTACAACCCAACGGCTAGTAGACATCGTTTACGGCGTGGACTACCAGGGTATCTAATCCTGTTTGCTCCCCACGCTTTCGCACCTCAGTGTCAGTATCAATCCAGAGTGTCGCCTTCGCCACTGATGTTCCTTCCTATATCTACGCATTTCACCGCTACACAGGAAATTCCACACTCCTCTATCGTACTCTAGCCTGCCAGTATCGGGTGCAATTCCAAG
+
FGGGGGGGGGGGGGGGGGGGGGGGGGGGFGGGGGGGGGGGGGGGDGGGGGGGGGFGGGGGGGGGGGGGGGGGGGGGGGGGGGGGGGGGGGGGGGGGGGGGGGGGGGGGGGGFFGGGGGGGGGGGGGGGGGGGGGGGGGGGGGCEG8EFGFGGFGGGGGGGGFGGGGGFGGGGGGGGGGGFFGGGFFGGFGGGGFFFFFFGFFFFFFFDGGFGGFAEGFFFFF7:GCBG>F?FFF:?:?<BBBF>A?::BFFFAFFFF7F::>FFFA:;>:60:AFF?AFF)
@M02352:288:000000000-CKWC8:1:1101:6961:9666 2:N:0:TAGCGCTC+CTAAGCCT
CAATGTTGCCATCGTACTCCCCAGGTGGCTCACTTAACGCTTTCGCTTGGCCGCTGACTGTCTATCGCCAACAGCGAGTGAGCATCGTTTACGGCGTGGACTACCAGGGTATCTAATCCTGTTCGCTACCCACGCTTTCGTACATTAGCGTCAGTTATGGTCCAGTAAGCTGCCTTCGCTATCGGTGTTCTTTATAATATCTATGCATTTCACCGCTACATTATAAATTCCGCTTACCCCTACCATACTCAAGAATAACAGTTTCAAAGGCAGTTCTACAG
+
GGGGGGGGGGGGGGGGGGGGGGGGGGFGGGGGGGGGGGGGGGGGGGGGFGGGGGGGGGGGGGGGGGGGGGGGGGGCGGGGGGGGGGGGGGGGGGGGGGGGGGGGGGGGGGGGGGGGGGGGGGGGGGEGGGGGGGGGGGGGGGGGGGGGGGGGGGGGGGGFGGGGGGGFGGGGGGGGGGGFFGGGGGGGGGGGGEFEEFFFFGFGFFFFGGFFCBDFG>BFFF<AFGFGFFFFBEFFFFF:BFF??B?FFFF??7:FAAFFFFFFF<BAA0?08B@FFBFB)
@M02352:288:000000000-CKWC8:1:1101:20700:9677 2:N:0:TAGCGCTC+CTAAGCCT
TAATCTTGCGACCGTACTCCCCAGGCGGTCTACTTAGTGCGTTAGCTGCGCCACTAAGATCTCAAGGATCCCAACGGCTAGTAGACATCGTTTACGGCGTGGACTACCAGGGTATCTAATCCTGTTTGCTCCCCACGCTTTCGCACCTCAGCGTCAGTGTCAGCCCAGACAGTCGCCTTCGCCACTGGTGTTCCTTCTAATATCTACGCATTTCACCGCTACACTAGAAATTCCACTATCCTCTGCTGCACTCTATTCACACAGTTTTGAAAGCAGTTCC
+
GGGGGGGGGGGGGGGGGGGGGGGGGGEGFGGGGGGGFGGGGGGGGGGGGGGGGGGGGGGGGGGGGGGGGGGGGGGGGGGGGGGGGGGGGGGGGGGGGDGEGGGGGGGGGGGGGGGGFGGGGGGGGGGGGDGGGGGGGGGGGGGGGGGGGGGGGGEGGGGGGGGGGGGGGGEFGGCDGGDFFDGGGGGGEFGDFEFEEFFFFGFGFFFGDEEGGFFFGFFFFFFFGF3F9FFFB62<<>96?2<5:?B:<03229B/)6=>)(-3-<AAB?AF<07(96)<
@M02352:288:000000000-CKWC8:1:1101:13264:9715 2:N:0:TAGCGCTC+CTAAGCCT
CATTCTTGCGAACGTACTCCCCAGGTGGGTCACTTATCACTTTCGCTTAGCCACTCAAACCGAAGTTCGAACAGCTAGTGACCATCGTTTACGGCGTGGACTACCGGGGTATCTAATCCCGTTCGCTCCCCACGCTTTCGTCCATCAGTGTCAGTTAATTATTAGTGATCTGCCTTCGCAATTGGTATTCTATGTAATATCTATGCATTTCACCGCTACACTACATATTCTAACCACTTCATAATAACTCAAGACAACCAGTATCAAAGGCAATTTTACC
+
GGGGGGGGGGECFEFGGGGGGGGGGGGGGGGGGGGGGGGGGGGGGGGGGGGGGGGGGGFGGGGGGGGGGGGGGGGGGGGGGGGGGGGGGGGGGGGCGGGGGGGGFGGGGGGGGGGGGGFGGFGGGGGFGGEDGGGGGGGGFGGGGGGFGGGGCGFGGFGGGGGGGGGGGGGGGGGGGGGF>GGFGGFF@@FDFFFEFFFGFGFFCFFGGGFGGF@38;>EFFFFDGFGEFFFFFDE?FFFFEFF>BDFFF7?>7BFFFF?BADFBBFFFFF?FFFABAFB
@M02352:288:000000000-CKWC8:1:1101:12080:9717 2:N:0:TAGCGCTC+CTAAGCCT
TAATCTTGCGACCGTACTCCCCAGGCGGTACACTTAATGTGTTAACTGCATTACTGCAAGGTCTAGCCTCACAACAACTAGTGTACATCGTTTAGGGCGTGGACTACCAGGGTATCTAATCCTGTTTGCTCCCCACGCTTTCGCGTCTCAGCGTCAATAATGTTCCAGTAGATCGCCTTCGCAATCGGTATTCCTTCTGATCTCTACGGATTTTACCCCTACACCAGAAATTCCATCTACCTCTCCCATATTCTAGGTAAGCAGTTTTCAAAGCAGTTCAA
+
GGGGGGGGGEGGGGGGGGGGGGGGGGEGGGGFGGGGGGGGGGGGGGGGGGGGGGGGGGGGGGGGGGGGGGFGGGGGGGGGGGGGGGGGGGGGGGGGGGGGGGGGGGGGGGGGGGGGGGGGGGGGGGGGGGGGGGGGGGGGGGGGGGGGGGGGGGGGEGGGGGGGGGGGGGGFGGGGGGGFFGDGGGGGGGGGGEFFFFFGFGFGFFFGGEFGGFFFGFFFFF@FGC@G1AFFFF??EE5>EFF?FFFFF?FFBFD@BFFFFFBF>AFFFD>AA?F7FBBF<
@M02352:288:000000000-CKWC8:1:1101:4169:9722 2:N:0:TAGCGCTC+CTAAGCCT
TAACCTTGCGGCCGTACTCCCCAGGCGGTCAACTTAGTGCGTTAGCTGCGCCACCCACGACTCAAGGTCACAGACGGCTAGTTGACATCGTTTACGGCGTGGACTACCAGGGTATCTAATCCTGTTTGCTCCCCACGCTTTCGTGCCTCAGTGTCAGTATTTGTCCAGGTAGCCGCCTTCGCCACTGATGTTCCTTCCAATCTCTACGCATTTCACCGCTACACTGGAAATTCCACTACCCTCTACAATACTCTAGTTTGCCAGTTCAAAATGCAGTTCC
+
FGGGGGGGGGGGGGGGGGGGGGGGGGGGEGGGGGGGGGGGGGGGGGGGGGGGGGGGGGGGGGGGGGGGGGGGGGGGGGGGGGGGGGGGGGGGGGGGGGGGGGGGGGGGGGGGGGGGGGGFGGGGGGGGGGGGGGGGGGGGGGGGGGGGGDGGGGGGGGGGGGGGGGGGGGGCFGGGGGGFAGGGGGGGGGGGGCFFFFFGFGFGFFFGGGBDGFFFGEFFFFFFGGFGFFFFFF>ADF>0<BF?<4284ADF?FFFFBF<A<ADFFFFFBBBABF)*6<A
@M02352:288:000000000-CKWC8:1:1101:21077:9726 2:N:0:TAGCGCTC+CTAAGCCT
TAATCTTGCGACCGTACTCCCCAGGCGGTACACTTAATGTGTTAACTGCATTACTGCAAGGTCTAGCCTCACAACAACTAGTGTACATCGTTTAGGGCGTGGACTACCAGGGTATCTAATCCTGTTTGCTCCCCACGCTTTCGCGTCTCAGCGTCAATAATGTTCCAGTAGATCGCCTTCGCAATCGGTATTCCTTCTGATCTCTACGGATTTTACCCCTACACCAGAAATTCCATCTACCTCTCCCATATTCTAGGTAAGAAGTTGTCAAAGCAGTTCAA
+
AFCGGGGGFGE:FGGGGGDGGGGGGCFGFF@EFGGGAAGEFGGGDGGGGDF@FGGFEFGDCGGFGGGGGGGGGGGGGGGGGGGGGGGGFCFFGGGGGFGFGGGGGFGFGGDGFGGGGGGGGGGGGGGGGGF:DFFGGGGGGG=EGEGGGGGGEGGC:EF9FFBCFGGGGG9;5ECDGGG>5CE>GGGGGDFGGEF?4BFCFGFGFFFGD5?CFFCFGADFFFFFDFDD=;FAFFFEFFCF<@<3333<DFFB9A9=36*6)))5>4).992).,).9<AA<
@M02352:288:000000000-CKWC8:1:1101:15871:9740 2:N:0:TAGCGCTC+CTAAGCCT
TAACCTTGCGGCCGTACTCCCCAGGCGGTCTACTTATCGCGTTAGCTTCGCTACTCACGGCTTAACGCCACAAACAGCTAGTAGACAGCGTTTACGGTGTGGACTACCAGGGTATCTAATCCTGTTCGCTACCCACACTTTCGCACATGAGCGTCAGTCTTTGGCCAGGGAGTCGCCTTCGCCACTGAAGTTCCTCCAGATATCTACGCATTTCACCGCTACACCTGGACATCCACTCCCCTCTCCAAGACTCTAGTCTGCCCGTTCTAACTGACCGTCC
+
9<ADFEGGGGD@FEFEEGFFEGGGGFGG:CFFGGGGGAFGGGGGDGGGGG@?FG8=FGFGEGGFA,BFGEG<FFF8B<=FFGAA<FGC=@?7>DFFC=<FECFGGGGGGGECA<BDFFFGGFGGFGCEG@EGGGC:E+@>CFDGEGC7,7<E8@;E>,>;D9;88:F8FE*B8?DDDGDFFGC5DFGF?CCGGFFF10978;@F?FF3C*8DFFFFG346;E<@FG2*())*9542)48?F:817?D:2(8),)6*64*.64(,41::9A)5<>6?)-(4
@M02352:288:000000000-CKWC8:1:1101:19526:9746 2:N:0:TAGCGCTC+CTAAGCCT
TAATCTTGCGACCGTACTCCCCAGGCGGAATGCTTAATCCGTTAGGTGTGACACCAACAAGCATGCTTGCTGACGTCTGGCATTCATCGTTTACGGTGTGGACTACCAGGGTATCTAATCCTGTTTGCTCCCCACACTTTCGCACCTCAGCGTCAGTATCGAGCCAGTGAGCCGCCTTCGCCACTGGTGTTCCTCCGAATATCTACGAATTTCACCTCTACACTCGGAATTCCACTCACCTCTCTCGAACTCAAGACCAGGAGTTTATAAGGCAGTTCCAG
+
EFGGGGGGGGGGGGGGGGGFGGGGGGGGGGGGGGGGGGFGGGGGGGGGGGGGGGGGGGGGGGGGGGGGGGGGGGGGGGGGGGGGGGGGGGGGGGGGFGGGGGGGGGGGGGGGGGGGGGGGGGGGGGGGGGGGGGGGGGGGGGGGGGEFGGGGGGGGGGGGGGGGGGGGGGGGGGGGGGGFFGGGGGFFFFGGGFFFFFEGFGFGF=5DDFFGGFFFCAEFEA;6CGFGFFFFFFFA?7?FFF???FFFFF:AFFB?::F?FBB??<A9AFF??:D7?2:B.
@M02352:288:000000000-CKWC8:1:1101:18347:9815 2:N:0:TAGCGCTC+CTAAGCCT
TAACCTTGCGGCCGTACTCCCCAGGCGGACAACTTATTGCGTTAGCTGCGCCACTCACGTCCCAAGGACACAAACGGCTAGTTGACATCCTTTACCGCGTGGCATTACCGGGTATCTAATCCTGTTCGCTCCCCACGCTTTCCTTCCTCCACGTCAGTTTCCGTCCAGGGTGGCGCCCTCCCCACTGATTTTTCTTCCAATCTCCTCGCAATTTCCCCCTACACCGGGCATTTCCCCCCCCCCGTCCGTACCCTAGTCCAACAGTTTAAAATGCCGTTCC
+
9F8FGGGFFGGGGGGGGGGGGGGGGFFE+@@AFGGG,EEGGGGCFGD,BC7FGG86:,EC=,,5,:B,C,C<+:,+4@++4:A?9<,<5,,<F,:,BB@@+@+,,,5C5+CF++@B;,,CDD<,7C3+3+,@FGC<>@8CE,,,7,@5,4,=*****6,,@,>>,=*6B*2=*=97C):))*;6<0+0+++;74+99C1+1*/2)*0/)*)1>/66@)(((7()*)()(0.98B))40-,9>>(,-(,(.13),.)-)/)).(().-).).).))(01.0
@M02352:288:000000000-CKWC8:1:1101:16618:9819 2:N:0:TAGCGCTC+CTAAGCCT
TAACCTTGCGGCCGTACTCCCCAGGCGGTCTACTTATCGCGTTAGCTTCGCCACTAAGTCATTACAACCCAACGGCTAGTAGACATCGTTTACGGCGTGGACTACCAGGGTATCTAATCCTGTTTGCTCCCCACGCTTTCGCACCTCAGTGTCAGTATCAATCCAGAGTGTCGCCTTCGCCACTGATGTTCCTTCCTATATCTACGCATTTCACCGCTACACAGGAAATTCCACACTCCTCTATCGTACCCTAGCCTGCCAGTATCGGGTGCAATTCCAAG
+
GGGGGGGGGGGGGGGGGFGGGGGGGGGGGGGGGGGGGGGGGGGGGGGGGGGGGGGGGGGGGGGGGGGGGGGGGGGGGGGGGGGGGGGGGGFFFCCFGCGGFGGGGGGGGG<FGGGGGGGGGFFGGCDFGGGGGGEGE6D9EGEGG,DFFEG:CFGGGGDFGFFFC,D:EFGGEGGGGGGBD7EGCFGGFFCC7?F@EFFGFGFD))571:AFCFE>E:@B?F)77<7CA*/8@F>:13:<:A<AA0:(((.4?27F<3::).)-54(4(.30):*<744:)
@M02352:288:000000000-CKWC8:1:1101:7995:9850 2:N:0:TAGCGCTC+CTAAGCCT
TAGTCTTGCGACCGTACTCCCCAGGCGGTGCGCTTAACGCGTTAGCTCCGGCACAGAAGGGGTCGAACCCTCCCACACCAAGCGCACATCGTTTACTGCTAGGACTACAGGGGTATCTAATCCCTTTCGCTACCCTAGCCTTCGAGCCTCAGCGTCAGTAAATGTCCAGTAACCTGCTTTCGCCATTGGTCTTCCTCTCGATATCTACGCATTTCACTGCTACACCGAGAATTCCAGTTACCTCTCCATTACTCTAGCATGGCAGTATCGAATGCAGTTTT
+
GGGGGGGGGGGGFGGGGGGGGGGGGGEGGGGGGGGGFGGGGGGGGGGGGGGGGGGGGGGGGGGGGGGGGGFGGGGGGGGGGGGGGGGGGGGFGGGGGGGGCGGGGGGGGGGGGGGGGGGGGGGGGGGGGGGCGGGGGGGFGGGGDGGGGGGGGGGGGGGGGFGGGGGGGGGGGGGGGFGFFDEG<EGGGGGDFEFECAFGFGFGFFFGGGFGGFFFGF<<AFFFGF>CBFFBFFFFFAFFF<A>???A9AAFFB>FAF4>BFBBB:A<B?B(5(76@9AF)
@M02352:288:000000000-CKWC8:1:1101:18099:9881 2:N:0:TAGCGCTC+CTAAGCCT
TAACCTTGCGGCCGTACTCCCCAGGCGGTCAACTTAGTGCGTTAGCTGCGCCACCCACGACTCAAGGTCACAGACGGCTAGTTGACATCGTTTACGGCGTGGACTACCAGGGTATCTAATCCTGTTTGCTCCCCACGCTTTCGTGCCTCAGTGTCAGTATTTGTCCAGGTAGCCGCCTTCGCCACTGATGTTCCTTCCAATCTCTACGCATTTCACCGCTACACTGGAAATTCCACTACCCTCTACAATACTTTAGTTTGCCAGTTCAAAATGCAGTTCC
+
FFGGGGGGFGGGEEGGGGGGGGGGGGGGFEGGGGGGGGGGGGGGGGGGGGGGGFFEGGGGGGGGGGGGGGGGGGGGGGGGGGGFGGGGGGGGGGGGGGGGGGGGGGGGFGGGGF:FFFFGGGGGGGGGGGGGGGGGGGGGGGGGGGGGDCFFFCEFGGCGGGGGCGGGGGDGGCDGGDGFFGGGGGGGDDFF>CFCFFFFFD6:?FFGGGFGGFEFG59>FF<FFGFF7FB*=?>AA>FF?2((5:4<A4?<)65=<BFBDFF:?<4AB9>28<=4B494
@M02352:288:000000000-CKWC8:1:1101:27280:9965 2:N:0:TAGCGCTC+CTAAGCCT
TAACCTTGCGGCCGTACTCCCCAGGCGGTCTACTTATCGCGTTAGCTTCGCCACTAAGTCATTACAACCCAACGGCTAGTAGACATCGTTTACGGCGTGGACTACCAGGGTATCTAATCCTGTTTGCTCCCCACGCTTTCGCACCTCAGTGTCAGTATCAATCCAGAGTGTCGCCTTCGCCACTGATGTTCCTTCCTATATCTACCCATTTCACCGCTACACAGGAAATTCCACACTCCTTTATCGTACTCTAGCCTGCCAGTATCCGGTTCAATTCCAAG
+
@FFBEEFFDFD7@F@FEGGGGGGEFFGG@:FFGGGGGGGGGGGGGA9FFFCFGGGGGGGGGGGGGGGGDGGGGDED:CEFFAFGGFECGGFGGGGGD@FFE@FGFB<<>F=D<9FADFFED>FGGGGG9D@F8@+@B+DG@EE5B8@7<FD<EGGGGFCFEF@EC,2,>CGFG5C7<DFB>5:F?EC?EG+@+6=(.:C++:77>+)*0::>+@))3:((5;34FG:*4@FBFF:(((())-4-6(,,(-66))6563)1443A).)-4(((-)1-9<<>,
@M02352:288:000000000-CKWC8:1:1101:22005:9976 2:N:0:TAGCGCTC+CTAAGCCT
TAATCTTGCGACCGTACTCCCCAGGCGGTCTACTTAGTGCGTTAGCTGCGCCACTAAAGTCTCAAGGACCCCAACGGCTAGTAGACATCGTTTACGGCGTGGACTACCAGGGTATCTAATCCTGTTCGCTCCCCACGCTTTCGTCCATGAGCGTCAGTACATACGTAGTAGACTGCCTTCGCAATCGGTATTCTGTGTAATATCTATGCATTTCACCGCTACACTACACATTCTATCTACTTCCATATGACTCAAGTCAACCAGTATCAACGGCAGTTCCA
+
FFGGGGGGGGGGGGGGGGGGGGGGGGGGFGGGGGGGGFGGGGGGGGGGGGGGGGGGGGGGGGGGGGGGGGGGGGGGGGGGGGGGGGGGGGGGGGGGGGGGGGGGGGGGGGGGFGGGGGGGGGGGGGGGGGGGGGGGGGGGGGGGGGGGGGGGGGGGGGGGGGGGGFGGGGGGGGGGFGGFFGGEGGGGGDGGGFFFFFFGFCFGFFFGGGFCFFCFFEFFFFFFGGFF?FFF=FBAFFFAFFFFADFF<FF>DFFF<AFFBFF:AA24)5(-4931?<>>)
@M02352:288:000000000-CKWC8:1:1101:23902:10001 2:N:0:TAGCGCTC+CTAAGCCT
TAACCTTGCGGCCGTACTCCCCAGGCGGTCTACTTATCGCGTTAGCTTCGCCACTAAAAGATCAAGTCTTCCAACGGCTAGTAGACATCGTTTACGGCGTGGACTACCAGGGTATCTAATCCTGTTTGCTCCCCACGCTTTCGCACCTCAGTGTCAATATCAGTCCAGTTATTCCCCTTCCCCACTGGGGTTCCTTCCTATCTCTCCGCTTTTCACCGCTACACAGAAATTCCCACTACCCTCTCTGTTATTCTAGACTACAAGTTTCAGATGCAGTTCCA
+
FFFGGGGGGGGGEGGGGGGGGGFBFFC@@FGGGGGGGGGGGGGGGGGGGEGGGGGGGGGGGGGGEFGGGGGGGFGFEGGCFFGGCG<FGCFGGDGCCECGGGEGGDGG8DFCFGFFEFGGGGGGGGGGGGGGGGGGDDEGGFGGGGGGGGF:EEGCGG9EGGGGGG?E2>,,22+;*A**);<,:,<,,*4);(;.;)1+;*3@?4.///:C6;5:<)((6>)?45(056F*9@B1,(443463.))).)6:94)1).72()))-)).6)).))*)9)6))
@M02352:288:000000000-CKWC8:1:1101:5456:10070 2:N:0:TAGCGCTC+TTAAGCCT
TAATCTTGCGGCCGTACTCCCCAGGCGGTCAACTTAGTGCGTTAGCTGCGCCACTCACGCGACTAAGCCACCTAACACTAGGTTGCCACCGTTACGGCAGTGACTTACCGGGGAACCAATCCTGTTTCGCCCCCACCCCTTCTGGACTCAATTGTCAGTTTGTTCCCAGTTAGTCGCCTCGCCACTCGGTATTCTTCCAGTCTCTACCCATTTCCCCCCCCAACCCGAGATTCCACTACCCTCTACCAGGCTCTAGTTCTCCCAGTTAAAACGGCACTCC
+
FCF,<CFCFG+@@FFGEGGGGEGCFGGDFCCFFGGG<FFFFGGGGGDGGE+CF,6,C<,6+44+@,54,,:,,:9:,=,4,,C,,,,,,48B:4++++++8:,,,,,,,3@>+++33,8,4@,7,@F,67+>FF<*3**>F6,,2,4*,,,,2,21,,2,,,2,6FB,>>,,,,2/:*:))2C:3+2****2+/17?A+++**06*9**3)?FF)*;)(((),7**-)(0)/*94))(,,.)4().44:(,332)*)./5).(,25))))))((0().(4
@M02352:288:000000000-CKWC8:1:1101:19171:10078 2:N:0:TAGCGCTC+CTAAGCCT
TAACCTTGCGGCCGTACTCCCCAGGCGGTCTACTTATCGCGTTAGCTTCGCCACTAAGTCATTACAACCCAACGGCTAGTAGACATCGTTTACGGCGTGGACTACCAGGGTATCTAATCCTGTTTGCTCCCCACGCTTTCGCACCTCAGTGTCAGTATCAATCCAGAGTGTCGCCTTCGCCACTGATGTTCCTTCCTATATCTACGCATTTCACCGCTACACAGGAAATTCCACCCTCCTCTACCGTACTCTAGCCTGCCAGTATCGGGTGCAATTCCAAG
+
FFGGGGGGGGGGGGGGGGGGGGGEGGGD@FFFGGGGGGGGGGGGGGGGGGGGGGGGGGGGGGGGGFGGGGGGGGGGGGGGGGGGGGGGGGGGGGCGEGGGGGGGCFCFEEDF@GGGGGGGGFGGGDGGGGGGGGGGCEFGGGEGD>DDFFGGGGGGGGGGGGGGGGGGGGGGGGGGGGDDAGGGDFGGF:FGGFF@CAFDFGFFEFF:DEFGFA<BGFFFFF?FFDFGF4@?F6(4:8::?BFFF>???:AABAF?<:FFBB)<4>669:66:A72FA942
@M02352:288:000000000-CKWC8:1:1101:28462:10099 2:N:0:TAGCGCTC+CTAAGCCT
TAACCTTGCGGCCGTACTCCCCAGGCGGTCTACTTATCGCGTTAGCTTCGCTACTCACGGATTAAATCCACAAACAGCTAGTAGACAGCGTTTACGGTGTGGACTACCAGGGTATCTAATCCTGTTCGCTACCCACACTTTCGCACATGAGCGTCAGTTACTGACCAGGGAGTCGCCTTCGCCACTGATGTTCCTCCAGATATCTACGCATTTCACCGCTACACCTGGAATTCCACTCCCCTCTCCAAAACTCTAGCCTGCCAGTTCTAAATGCAATTCC
+
GCCFDGFGFGGGGGGDGGGGGGFGGGGGGGGGGGGGGGGGGGGGGGGGGGGGGGGGGGGGGGGGGGFGGGGGGGGGGGGGGGGGGGGGGGGGGGGGGGGGGGGGGGGGGGGGGGGGGGGGGGGGGGFEDGGGGGGGGGGGGGGGGGGGGGGDEGGGGGGGGGGGGGGFGGGGGGGCDGGFFGEGGGGGGGGFGCFE@FFGFGFGFFFGGE><DFCFFEBFBFBF<4:FFFFFFFFFAF0?B:B7::<791:?FFF@>?F????:>BFFFA<AB>*4=ADA
@M02352:288:000000000-CKWC8:1:1101:28462:10117 2:N:0:TAGCGCTC+CTAAGCCA
TAACCTTGCGGCCGTACTCCCCAGGCGGTCTACTTATCGCGTTAGCTGCGCTACCCACGGACTTAATCCACAAACAGCTAGTATACAGCGTTTACGGGTTGGACTACCAGGGTATCTAATCCTTTTGGCTACCCACACTTTCGCACATGACCGCCAGTTACTGACAAGGGGGTCGCCTTCGCCACTGATGTTCCTCCAGTTATCTACGCATTTCACCGCTCCACCTGGAATTCCACTCCCCTCACCAAAACTCTAGCTTGCCAGTTCTAAAGCCATTTCC
+
GGG,EFGGGG@F@FFGGGGGGGFGGGGG@+B<FGGGC<CCGGGGG9F,,7:6@F,,C,4>4+7,9<@<F,EAFAF<4,,59:5,9,5:,+BF+?,C7+++@:57,AB8<AEC=A:>=E<8C,,,CF,>3=9FG,>B35@@,358+B:F69,,**4**2?;@@F;?,7,6<**4*)2*:*2):**2+=;<+<;C63;8F)000**-/795*8D*@BFC>6>(0.7FC?*8)7)9864-(3?213(,,.4?:04)-67<)1,8(.),6:-:9-)).:)9-64
@M02352:288:000000000-CKWC8:1:1101:3755:10143 2:N:0:TAGCGCTC+CTAAGCCT
CATTCTTGCGAACGTACTCCCCAGGTGGGTTACTTATCACTTTCGCTTAGCCACTCAAACCGAAGTCCGAACAGCTAGTAACCATCGTTTACGGCGTGGACTACCAGGGTATCTAATCCTGTTCGCTACCCACGCTTTCGTCCCTTAGCGTCAATATAGTATTAGTGATCTGCCTTCGCAATCGGTATTCTAAGTAATATCTATGCATTTCACCGCTACACTACTTATTCTAACCACTTCATACTAATTCAAGACCTGCAGTATCAATGGCAATTTCACGG
+
EFCFGGGGGGGGDFGGGGGGGGG@FFFDGGGCFGGGDGGGGGGGGGGGGGGGGFGDGGGGGEEGDGGGGGEDGGGGGGGGGGGGGGGGGGGGGDGGEGCGGCFGFGGGGGGGGGGFGGGFFGGGGDEGGGGGG7ECCFGEGG8EDGFDGGGGGGGGGGFGAFFGFGGFGFFGGGFGF44@DGGGGGGGGGGGCCFFFFFG=CB7CBFDGGFGGFFFEABF@AEFCC?F37FFCF74=EFFCFBB>9<A<<>>2)3<?B@?0>AA4><B<:0(4?FA445::
@M02352:288:000000000-CKWC8:1:1101:19930:10146 2:N:0:TAGCGCTC+CTAAGCCT
TAACCTTGCGGCCGTACTCCCCAGGCGGTCTACTTATCGCGTTAGCTTCGCCACTAAAAGATCAAGTCTTCCAACGGCTAGTAGACATCGTTTACGGCGTGGACTACCAGGGTATCTAATCCTGTTTGCTCCCCACGCTTTCGCACCTCAGTGTCAGTATCAGTCCAGGCAGTCGCCTTCGCCACTGGTGTTCCTTCTTATATCTACGCATTTCACCGCTACACAAGAAATTCCACTACCCTCTACTGTACTCTAGTTACCCAGTTTTAAATGTAGTTCCA
+
CGGGFFGGGGGDGGGGGGGGGGGGGGGG@CFGGGGGGEGGGGGGGGGGGFFGGGGGGGGGGGGGGGGGFGGGGGGGDFECF9FEGGGFG@BGGDF?FCC>FGGGGDFGFCGGGGCFGAFFGGCGGGGGFGDGGGGGGGEEG7:@EEE;9DFEFGFGGCBE9F;DFGGGGGFCFFDGD8CFFGGGGAFE;C**1<FEFFA+878+7:CC)5)9@AEFC:911>3:CG0F?FFFB7)657::83,:ABA?:A24<)6=<A6<A723:A))6)-.))*)164))
@M02352:288:000000000-CKWC8:1:1101:26283:10230 2:N:0:TAGCGCTC+CTAAGCCT
TAACCTTGCGGCCGTACTCCCCAGGCGGTCTACTTATCGCGTTAGCTTCGCTACTCACGGATTAAATCCACAAACAGCTAGTAGACAGCGTTTACGGTGTGGACTACCAGGGTATCTAATCCTGTTCGCTACCCACACTTTCGCACATGAGCGTCAGTTACTGACCAGGGAGTCGCCTTCGCCACTGATGTTCCTCCAGATATCTACGCATTTCACCGCTACACCTGGAATTCCACTCCCCTCTCCAAAACTCTAGCCTGCCAGTTCTAAATGCAATTCC
+
GGGGGGGGGGGGEGEGEFGGFEGCFGGGFGGFGGGGGGGGGGGGGGGGGGGGGGGGGGGGGGGGFGGGG@FFGGGGGGGGGGGGFGGGGGGGGGGGGGGGGGGGGGGGGCGGGGGGAF?FGGGGGGGGGGGGGGGGDGGGGGGGGGGGGFGGGGGEEGGGGGGGGF7EDGGEGGGDGGGFFG5/CFFCFGGGF?FFFFFGFGFGFFFCDEFGGFC=FEF0,82?FGFC1)=?F@<A4224:0::?72>A6:?BFF4<?F1<B:2:>A>2A9<6<FDFFF>
@M02352:288:000000000-CKWC8:1:1101:26281:10247 2:N:0:TAGCGCTC+CTAAGCCT
TAACCTTGCGGCCGTACTCCCCAGGCGGTCTACTTATCGCGTTAGCTTCGCTACTCACGGATTAAATCCACAAACAGCTAGTAGACAGCGTTTACGGTGTGGACTACCAGGGTATCTAATCCTGTTCGCTACCCACACTTTCGCACATGAGCGTCAGTTACTGACCAGGGAGTCGCCTTCGCCACTGATGTTCCTCCAGATATCTACGCATTTCACCGCTACACCTGGAATTCCACTCCCCTCTCCAAAACTCTAGCCTGCCAGTTCTAAATGCAATTCC
+
GGGGGGGGGGGGGGGGGGGGGGGDGGGGGGGGGGGGGGGGGGGGGGGGGGGGGGDGGGGGGGGGGGGGGGGGGGGGGGGGGGGGGGGGGGGGGGGGGGGGGGGGGGGGGGGGGGGGGGGGGFGGGGGGGGGGGGGGGEGGGGGGGGGGGGFGGGGGDGGFGGGGGGGGGGGGGCDDGGGFFGEGGGGGGGGGGFFFFFF7FGFFEFFFGGBCDAEFGFFB>EFFGG0*3)767=44A?FFB???7?FF>?F?<A>69:F<?0>0?<<-<65<)6@)*5<A
@M02352:288:000000000-CKWC8:1:1101:16845:10326 2:N:0:TAGCGCTC+CTAAGCCT
TAACCTTGCGGCCGTACTCCCCAGGCGGTCAACTTAGTGCGTTAGCTGCGCCACCCACGACTCAAGGTCACAGACGGCTAGTTGACATCGTTTACGGCGTGGACTACCAGGGTATCTAATCCTGTTTGCTCCCCACGCTTTCGTGCCTCAGTGTCAGTATTTGTCCAGGTAGCCGCCTTCGCCACTGATGTTCCTTCCAATCTCTACGCATTTCACCGCTACACTGGAAATTCCACTACCCTCTACAATACTCTAGTTTGCCAGTTCAAAATGCAGTTCC
+
GGGGGGGGGGGGGGGGGGGGGGGGGGGGGGGGGGGGGGGGGGGGGGGGGGGGGGGGGGGGGGGGGGGGGGGGGGGGGGGGGGGGGGGGGGGGGFGGGGGGGGGGGGGGGGGGGGGGGGGGGGGGGGGGGGGGGGGGGGGGGGGGGGGGGGGGGGGGGGDFGG@FEFCFGGGGGGGGGGGFFGGGGGGCFGGGGFFFAFFFFGFFFFFFD55CF6<FG39>;DDF7=?GFFFFFFA<<7:?FFF(2>D?FF?>>DB=>>FFAA>04<AAAAAAFFF2@<<>
@M02352:288:000000000-CKWC8:1:1101:12720:10368 2:N:0:TAGCGCTC+CTAAGCCT
TAACCTTGCGGCCGTACTCCCCAGGCGGTCAACTTAGTGCGTTAGCTGCGCCACCCACGACTCAAGGTCACAGACGGCTAGTTGACATCGTTTACGGCGTGGACTACCAGGGTATCTAATCCTGTTTGCTCCCCACGCTTTCGTGCCTCAGTGTCAGTATTTGTCCAGGTAGCCGCCTTCGCCACTGATGTTCCTTCCAATCTCTACGCATTTCACCGCTACACTGGAAATTCCACTACCCTCTACAATACTCTAGTTTGCCAGTTCAAAATGCAGTTCC
+
EGFFGGGGGGGGGGGEGGGGGGGGGGGGGGGGGGGGGGGGGGGGGGGGGGGGGGGGGGGEFGGGGGGGGGGGGGGGGGDGGFGGGGGGGGGGGGGGGGDEGGDGGGGGGGGGFGGC9DGGGGGFGGGGGGGGGGGGGGGGGGGGF8DGGGGFGGGFGGFGGGFFGGGGGGGGGFGGGGGF>DGGGGGG++3CD?C?AFFGFGF7<8CFGGEGGA7@GEF66B?FGGFG:=FFFBDBAFFB??41-.4>D9:4)69@56=>A24)3<DF<A<>AAF9F>BA
@M02352:288:000000000-CKWC8:1:1101:3803:10380 2:N:0:TAGCGCTC+CTAAGCCT
TAACCTTGCGGCCGTACTCCCCAGGCGGTCTACTTATCGCTTTAGCTTCGCTACTCACGACTTAAAGTCACAAACAGCTAGTAGACAGCGTTTACGTTGTGGACTACCAGGGTATCTAATCCTGTTCGCTACCCACCCTTTCGCACATGCGCGTCAGTCTTTTGCCATGGTGTCGCCTTCGCCACTGATGTTCCTCCAGCTTTCTACGCATTCCACCGCTCCACCTGGCATTCCACTCCCCTCTGCATGACTGTAGTCTGCCAGTTCTAAATGCCCGTCA
+
ECFGCEF@D::@@BFEGGGGGGC,,CE@76CCFGG<E<DE,CFEGGGFG7C:FGG8<EF7=7BF,:B,CFGF,C<,4CE5CF,:,554F78?FDFG,4=8=+FFF@?E<<:CA8A=EF,ABFE,7C@8>3+@FF:F8+@F@DCCGEGG,D+@:@C*87>BCC,2>,>,4,2,>C7?4*1;445*/<?9<7BF7?1/(8)*)*1:?A=5D*.*+;)8CD62(05FFF?C0)/*87)6)44811(,).4).)4<)..*-6/69<?04)65)<))))/,792(
@M02352:288:000000000-CKWC8:1:1101:8436:10442 2:N:0:TAGCGCTC+CTAAGCCT
TAACCTTGCGGCCGTACTCCCCAGGCGGTCTACTTATCGCGTTAGCTTCGCTACTCACGGATTAAATCCACAAACAGCTAGTAGACAGCGTTTACGGTGTGGACTACCAGGGTATCTAATCCTGTTCGCTACCCACACTTTCGCACATGAGCGTCAGTTACTGACCAGGGAGTCGCCTTCGCCACTGATGTTCCTCCAGATATCTACGCATTTCACCGCTACACCTGGAATTCCACTCCCCTCTCCAAAACTCTAGCCTGCCAGTTCTAAATGCCATTCC
+
GFFFFGGGGGGGDGGGGGGGGGGGGGCEFGGGGGGGGGFGGGGGGGGGGGGDGG8EFGGGGGGGGGGGGGGGGGGGGGFGGGGGGGGGFGGGGGGGGGGGGGGGGGGGGGGGGGGGGGGGGCFGFGGGGGGGGGGGCGFGGGGGGGGGGGCGGGGGGFGFGFAFGGGGGGGGGGGGGDGFFGGGGGG77AFGCEFFFFFFFGFGFFFDDGFGGFEFGFBFFF>:CC:<:4??4FAAF?0?FFF(,8A822:7<2>F>:??F:033-6:>BB<)./4*5:<
@M02352:288:000000000-CKWC8:1:1101:24143:10598 2:N:0:TAGCGCTC+CTAAGCCT
TAACCTTGCGGCCGTACTCCCCAGGCGGTCAACTTAGTGCGTTAGCTGCGCCACTCACGTCTCAAGGACACAAACGGCTAGTTGACATCGTTTACGGCGTGGACTACCAGGGTATCTAATCCTGTTCGCTCCCCACGCTTTCGTTCCTCAGCGTCAGTATCTGTCCAGGTGGCCGCCTTCGCCACTGATGTTCCTTCCACTCTCTACGCATTTCACCGCTACACTGGAAATTCCACCACCCTCCACAGTCCTCTATTTTTCCAGTTCAAAATCAATTTCC
+
E@EGGGGGGGGGGGEGGFGGGGFEGFGD@FCFGGGGGGFG:FDEGFGFGGGGGGGGFGGGGCGADFGGG8FEF,=F+C7?=FFGEFB,EFFGGGGGDFCFEE+DGGGF,=::AFEFGGGFEGDAEGGG>8FEGG:FBEE3*E5DGFGGG9F?CEEGDFGGGFGGFG,D,>?CGCDDC*:A:DGGDGC+>:F+;?FC3FF+186C@AA*957D77260)4>FF3?C*15(*0/9@9<((-4:(4(3:,13),::42*).*).54---6A2<24()*)16)6
@M02352:288:000000000-CKWC8:1:1101:24164:10599 2:N:0:TAGCGCTC+CTAAGCCT
TAACCTTGCGGCCGTACTCCCCAGGCGGTCAACTTAGTGCGTTAGCTGCGCCACTCACGTCTCAAGGACACAAACGGCTAGTTGACATCGTTTACGGCGTGGACTACCAGGGTATCTAATCCTGTTCGCTCCCCACGCTTTCGTTCCTCAGCGTCAGTATCTGTCCAGGTGGCCGCCTTCGCCACTGATGTTCCTTCCAATCTCTACGCATTTCACCGCTACACTGCAAATTCCACCACCCTCTACAGTACTCTAGTTTGCCAGTTCAAAATGCAGTTCC
+
GGGGGGGGGGEGGGGGGGGGGGGGGGGGFGGGGGGGGGFGGGGGGGGGGGGGGGGGFGGGGGGGGGGGGGGGGGGGGGGGGGGGGGGGGGGGGGGGGGGGGGGGGGGGGGGGGGGGGGFGGGGDFGAEGGGGGGGGGGGGGGGGGGGGGGFGEEECEFGGGGFGGGFGGGGGGGGGG4CA>DGGGGGFF9>@CEFFAFFCFFAFFCF3<:;3FFAFGFB9BF?FCC)2-8@4=F9A<BFBFFFB<>A:A<BA24<8A>=2:>FF?AFFF22<AD?2FFFA
@M02352:288:000000000-CKWC8:1:1101:28536:10685 2:N:0:TAGCGCTC+CTAAGACT
TAACCTTGCGGCCGTACTCCCCAGGCGGTCAACTTAGTGCGTTAGCTGCGCCACCCACGACTCAAGGTCACAGACGGCTAGTTGACATCGTTTACGGCGTGGACTACCAGGGTATCTAATCCTGTTTGCTCCCCACGCTTTCGTGCCTCAGTGTCAGTATTTGTCCAGGTAGCCGCCTTCGCCACTGATGTTCCTTCCATTCTCTACGCATTTCACCGCTACACTGGAAATTCCGCTACCCTCTACAATACTCTAGTTTGCCAGTTCAAAATGCAGTTCC
+
CC@AFFGGGGCEGGGGGGGGGGGGGGGGGDCFGGGGGCEF@GG@FGG98FGGGGGGGGG7CFGGGFFFGGFGF<FFGGGGGFCGEGEEFFFCGGGDGGGEGGGFGGFCFGDGGGGGG9DFDGFGGEGFFGGDGD,>CCGGGFEF**3:CFF:DF:CEBBFGGFGF;@D8FCGGGDDDDGFFGGCDGF7C1<DC3F5A56+++;+9C+835887=?FA>>9(74?:7:C(9@4@04::0>F(),242:,5)4>?))965=2:).352A:-.5>F2=)1)6:
@M02352:288:000000000-CKWC8:1:1101:4238:10687 2:N:0:TAGCGCTC+CTAAGCCT
TAACCTTGCGGCCGTACTCCCCAGGCGGTCAACTTAGTGCGTTAGCTGCGCCACCCACGACTCAAGGTCACAGACGGCTAGTTGACATCGTTTACGGCGTGGACTACCAGGGTATCTAATCCTGTTTGCTCCCCACGCTTTCGTGCCTCAGTGTCAGTATTTGTCCAGGTAGCCGCCTTCGCCACTGATGTTCCTTCCAATCTCTACGCATTTCACCGCTACACTGGAAATTCCACTACCCTCTACAATACTCTAGTTTGCCAGTTCAAAATGCAGTTCC
+
EAGFDEFEFGDGCFGGGGGGGEG:FFE@FBFAFFFGGGAFGGGGGFCFGCFGGG<=FFEGEFGGFGCFFGGDAFFEEC@FFEEEGGGGFCDBBF<?FGDGGGGAFDG<FGFEEDAFBADFAFDFGGGGA>F7FGGG76@EGGGGF7;:9CGCCFG7>EEGGEF;DFBD6FF,D:CGD5CFFGGDDF?FFGF7+<F?E;C+:CAF?FFFCE>DGFFFGABFFFFFFG<G?FFFFFFFBFFB3),4>AA<44824<9BA4=4>8A,,6)-46772>F49)6<
@M02352:288:000000000-CKWC8:1:1101:15088:10688 2:N:0:TAGCGCTC+CTAAGCCT
TAACCTTGCGGCCGTACTCCCCAGGCGGTCTACTTATCGCGTTAGCTTCGCTACTCACGGCTTAAAGCCACAAACAGCTAGTAGACAGCGTTTACGGTGTGGACTACCAGGGTATCTAATCCTGTTCGCTACCCACACTTTCGCACATAAGCGTCAGTCTTTGGCCAGGGAGTCGCCTTCGCCACTGATGTTCCTCCAGATATCTACGCATTTCACCGCTACACCTGGAATTCCACTCCCCTCTCCAAGACTCTAGTCTGCCAGTTCTAAATGACCGTCC
+
,FGGGGGGGGGDGGGGGGGGGGGGGGGGCCCDGGGGF<FFGGGGGGGGGEF@FGGEGFFGGDGFGGGGGEGGGGGGGGGGFFFFGGAC8@BFG@F?FF@FEFF@9<,EFGGGFFGGA,FFDFF?FGA=6CECFFGG:CDEE,::GED7,3,@EE8CE;>DC@CC?FFFGG58EG)):?D=>DGGG6?<+:;;7<C68AF7;:@:7@A3CEADGFFFG.(,354?C4:G?:*)/0699:??B?B1:(65<70).448:<FDB??0,::AA42))6??>:(-
@M02352:288:000000000-CKWC8:1:1101:22010:10716 2:N:0:TAGCGCTC+CTAAGCCT
TAATCTTGCGACCGTACTCCCCAGGCGGAATGCTTAATCCGTTAGGTGTGTCACCGAACAGTATACTGCCCGACGACTGGCATTCATCGTTTACGGTGTGGACTACCAGGGTATCTAATCCTGTTTGCTCCCCACACTTTCGTACCTCAGCGTCAGTATCGAGCCAGTGAGCCGCCTTCGCCACTGGTGTTCCTCCAAATATCTACGAATTTCACCTCTACACTTGGAATTCCACTCACCTCTCTCGAACTCTAGCCTGATAGTTTTGGAGGCAGTTCCAG
+
GCGFGGGGGGGGGGGGGGGGGGCFGGGGGGGFGGGGGGGGGGGGGGGGGGGGGGGGCFGGGGGGGGGGGGGGGGGGGGGGGGGGGGGGGGGGGGGGGGGGGGGGGGEGGGGGGGGGGGGGGGGGGGGGGGGGGGGGGGGGGGGFGGGGGGGGDGGGGGGGGFGGGGGGGGGGGGGGGGGFFGGGGGGGGGGGGFF@D;FFFGFGFFFGGGFGGFFF?FFECADFGGFGAFFFF7<AFFFFBFFFBF?FBBFFFB>*4>F:AB<ABF<,9??<06:?FFDA)
@M02352:288:000000000-CKWC8:1:1101:19141:10741 2:N:0:TAGCGCTC+CTAAGCCT
TAACCTTGCGGCCGTACTCCCCAGGCGGTCAACTTAGTGCGTTAGCTGCGCCACCCACGACTCAAGGTCACAGACGGCTAGTTGACATCGTTTACGGCGTGGACTACCAGGGTATCTAATCCTGTTTGCTCCCCACGCTTTCGTGCCTCAGTGTCAGTATTTGTCCAGGTAGCCGCCTTCGCCACTGATGTTCCTTCCAATCTCTACGCATTTCACCGCTACACTGGAAATTCCACTACCCTCTACAATACTCTAGTTTGCCAGTTCAAAATGCAGTTCC
+
GGGGGGGGGGGGGGGGGGGGGGGGGGGGGGGGGGGGGGGGGGGGGGGGGGGGGGGGGGGGGGGGGGGGGGGGGGGGGGGGGGGGGGGGGGGGGGGGGGGGGGGGGGGGGGGGGGGGGGGGGGGGGGGGGGGGGGGGGGGGGGGGGGGGGGGGGGGGGGGGGGGGGGFFGGGGGGGGGGGFFGGGGGGGGGGGGFFFFFFFFGACCFFGGDFGGFFFGFBFFFFFGGFD?FFF6@AFFFFFFFF7<BF?BFFFFBDFAFFAAFF?FFF9>A7A3<FBFDFF
@M02352:288:000000000-CKWC8:1:1101:8248:10757 2:N:0:TAGCGCTC+CTAAGCCT
TAACCTTGCGGCCGTACTCCCCAGGCGGTCAACTTAGTGCGTTAGCTGCGCCACCCACGACTCAAGGTCACAGACGGCTAGTTGACATCGTTTACGGCGTGGACTACCAGGGTATCCAATCCTGTTTGCTCCCCACGCTTTCGTGCCTCAGTGTCAGTATTTGTCCAGGTAGCCGCCTTCGCCACTGATGTTCCTTCCAATCTCTACGCATTTCACCGCTACACTGGAAATTCCACTACCCTCTACAATACTCTAGTTTGCCAGTTCAAAATGCAGTTCC
+
CFGGGGGGGGGGGGGGGGGGGGGGGGEGEGGGGGGGGFGGGGGGGGGGGGGGGGGGGGGEGGGGFGGEGGGGGGGGGGGGGGGCGGGGGGGGGGGGGGGGGGGGGGGGGGGGGGGGGGGGGGGGFGDFGGGGGGGGGGGGGGGGCGGGGGGFGGGGGGFGFGGGGGGGGFCGGGDGGDGFFGGEGFG9CFGGF<FFFFF7@FFGFFFGGGFGGFFFGEFFFFFFFFFCBFFFF6<>>??FFFFF25<D46:A?>BF>AFA9A97?24>4><A<DF<F<AA
@M02352:288:000000000-CKWC8:1:1101:4408:10758 2:N:0:TAGCGCTC+CTAAGCCT
CATTCTTGCGAACGTACTCCCCAGGTGGGTCACTTATCACTTTCGCTTAGCCACTCAAACCGAAGTCCGAACAGCTAGTGACCATCGTTTACGGCGTGGACTACCGGGGTATCTAATCCCGTTCGCTCCCCACGCTTTCGTCCATCAGTGTCAGTTAATTATTAGTGATCTGCCTTCGCAATTGGTATTCTATGTAATATCTATGCATTTCACCGCTACACTACATATTCTAACCACTTCATAATAACTCAAGACAACCAGTATCAAAGGCAATTTTACCG
+
GGGGGGGGGGGGGDFGGGGGGGGGGGGGGGGGGGGGGGGGGGGGGGGGGGGGGGGGGGGGGGGGGGGGGGGGGGGGGGGGGGGGGGGGGGGGGGGGGGGGGGGGGGGGGGGGGGGGGGGGGGGGGGGGGGGGGGGGGGGGGGGDGGGGGGGGGGGGGGGGGGGGGGGGGGGGGGGGGGGFFGGFGGGGGGGGGFFFCFFGFGFGFFFGGGFGGFFACEFFFFFFGGFGFFFFFFFFFFFFFFFBAF<?F<A?7A:FBBF?<FFFFFA4A:<BFFFFFFDA(
@M02352:288:000000000-CKWC8:1:1101:5851:10802 2:N:0:TAGCGCTC+CTAAGCCT
TAACCTTGCGGCCGTACTCCCCAGGCGGTCTACTTATCGCGTTAGCTTCGCCACTAAAAGATCAAGTCTTCCAACGGCTAGTAGACATCGTTTACGGCGTGGACTACCAGGGTATCTAATCCTGTTTGCTCCCCACGCTTTCGCACCTCAGTGTCAATATCAGTCCAGGTAGTCGCCTTCGCCACTGGTGTTCCTTCCTATATCTACGCATTTCACCGCTACACAGGAAATTCCACTACCCTCTACTGTATTCTAGACTAGCAGTATCAGATGCAGTTCC
+
CFGGGGGGGGGGGGGGGGGGGGGGGGGGEGGGGGGGGGGGGGGGGGGGGGGGGGGGGGGGEGGGGGGGGGGGGGGGGGGGGFFGFGGGGGGGGGGGGEEGGGGGGGGGGGGGGGGGGGGGGGGGGGGGGGGGGGGGGGGGGGGGDGGCEFGGGFECCFFGGGGGGGGGGGGGFG4CCGGFFGEEGGGFG6CGGFFFFFFGF7@FCFFGGGFGGFF=F>>3>@7FGG?C0FFFFFBF<:?FFFF:<AA7BF)6:<<*6>47?<D2<))6<23:<AF2FB2)
@M02352:288:000000000-CKWC8:1:1101:11373:10814 2:N:0:TAGCGCTC+CTAAGCCT
TAACCTTGCGGCCGTACTCCCCAGGCGGTCTACTTATCGCGTTAGCTTCGCCACTAAAAGATCAAGTCTTCCAACGGCTAGTAGACATCGTTTACGGCGTGGACTACCAGGGTATCTAATCCTGTTTGCTCCCCACGCTTTCGTGCCTCAGTGTCAGTATTTGTCCAGGTAGCCGCCTTCGCCACTGATGTTCCTTCCAATCTCTACGCATTTCACCGCTACACTGGAAATTCCACTACCCCCTACAATACTCTAGTTTGCCAGTTCAAAATGCAGTTCC
+
FDGGDGGCFGEGDGGGGGGG?FGCFFEGFGFGGGGFGGGGGGGGGGGGGEECEGGGGGGEEFGFFGGGGGGFGGGGGGGEFFAFCGGGGGGGGGGCCEEGEGGGGGG<DFGEGFFGGGFDFGFGGFFFFEGEGCCFEGGGFFC:EGGGGGGAFGC,@EC9BFGGGFDEFGGGGFCDDGDAFDGEDFF?FGGGGCFFFFFGADFGFFAFGC:DGFFFG>>9(>?FCFFGBFF6F6:AA:?1((-,184?FFFA<AB7<49<:2<0:<4-<AAA22*)159A
@M02352:288:000000000-CKWC8:1:1101:20531:10848 2:N:0:TAGCGCTC+CTAAGCCT
TAATCTTGCGAACGTACTCCCCAGGCGGTACACTTAATGTGTTAACTGCATTACTGCAAGGTCTAGCCTCACAACAACTAGTGTACATCGTTTAGGGCGTGGACTACCAGGGTATCTAATCCTGTTTGCTCCCCACGCTTTCGCGTCTCAGCGTCAATAATGTTCAAGTAGATCGCCTTCGCAATCGGTATTCCTTCTGATCTCTACGGATTTTACCCCTACACCAGAAATTCCATCTACCTCTCCCATATTCTAGGTAAGCAGTTTTCAAAGCAGTTCAA
+
FG<FCEFCGG7+7:C<@FFG,BF:FF@@CFGEFE<<CDC<EFF<EEFCFAEFFGFECFFFD@,CFB,C?ECEFF:E<8FBFFFE?FG,CF,CC=EFGE>>FFFFFC8FGGGCFGGGGA?=99EFEEGGGGFGGGGC7CE=>D?CC@=+=,:ACC>;6DF9BGGA;,@EF;;B,297>C7>5;ACCFFE;?8FGEFF@FFFF8AC?FFGG54CDFEFC612=F@FCCDGDF6@FA)6>EFF)7@<@3:7<?A><2)05>FB?)9,.:42).6.40)(9)66.
@M02352:288:000000000-CKWC8:1:1101:28059:10874 2:N:0:TAGCGCTC+CTAAGCCT
TAACCTTGCGGCCGTACTCCCCAGGCGGTCTACTTATCGCGTTAGCTTCGCCACTAAAAGATCCAGTCTTCCAACGGCTAGTAGACATCGTTTACGGCGTGGACTACAAGGGTATCTAATCCTGTTTGCTCCCCACGCTTTCGCACCTCAGTGTCAATATCAGTACAGGTAGTCGCCTTCGCCACTGGTTTTCCTTCCTATATCTACGCATTTCACCGCTACACAGGAAATTCCACTACCCCCAACTGTATTTTAGTCTACCAGTTTCACATGCCGTCCCA
+
C@F,@FGF@EDGCEGGG@GGE@C,<F:F6CFDFGG,,CDGCF@@6CCA<@7CFGGGC<E<<F<,CEEFA<F,F,F@:C7:<CFF,AB?ACFFG@9BFC7=7FGF5>F,:<FCBAF9,3733A9@,C,,@EDD=CA:BEC+8ECGCECGGGGGFGACFGA;;F9D,?,2>>??FCCD79D6?C**:EGG?,3:FFF?EA8CA76C)8ADG5>*:CEF+:(((72)9*87???F469):0:(,((((-((.).-))5)).*))-.4<)))))).),)(8((()
@M02352:288:000000000-CKWC8:1:1101:15449:10917 2:N:0:TAGCGCCC+CTAAGCCG
CAATCTTGCGACCGTACTCCCCAGGCGGAATGCTTAATCCGTTAGGTGTGACACCAACAAGCATGCTTGCTGACGTCTGGCATTCATCGTGTACGGTGTGTACTACAAGGGTATCTATTCCTGTTTGCTCTCCACACTTTCGCACCTCAGCGTCAGTATCGAGCCAGTGAGCCGCGTTCGCCACTGGGGTTCCTCCGAATATCTACGAATTTCACATCTACACTCGGAATTCTACTCACCGCTCTCGAACTCCAGACCAGGCGTTTACAAGACAGTACCAG
+
,@FEFGGGFG:67FFFFGGGGGGGGGGGG7FGGGGGGGCDFGGGGCGGF66FGG@CF,F6EED?6=,,<<F<EFG4,<,,5,,:C,,944,BB?+>4A4+,5,,:,,:59FD,EEFC,5,,,,:5CDC,>,,BFDG8,,@,@E6B+,===DC>+@+7,@BEG@EGFF,ECG?,***3*;*:*4=*,,,4?**8<8:/:;DFC7C)1>3/=):;C?+1;)))33+77;3(009*0)-)).((,-4:?(8:?()).2??F@BB1(-(-,.)).(.(0)*-.).
@M02352:288:000000000-CKWC8:1:1101:17871:10946 2:N:0:TAGCGCTC+CTAAGCCT
TAACCTTGCGGCCGTACTCCCCAGGCGGTCTACTTATCGCGTTAGCTTCGCTACTCACGGATTAAATCCACAAACAGCTAGTAGACAGCGTTTACGGTGTGGACTACCAGGGTATCTAATCCTGTTCGCTACCCACACTTTCGCACATGAGCGTCAGTTACTGACCAGGGAGTCGCCTTCGCCACTGATGTTCCTCCAGATATCTACGCATTTCACCGCTACACCTGGAATTCCACTCCCCTCTCCAAAACTCTAGCCTGCCAGTTCTAAATGCAATTCC
+
GGGGGGGGGGGGGGGGGGGGGGGGGGGGGGGGGGGGGGGGGGGGGGGGGGGGGGCFGGGGGGGGGGGGGGGGGGGGGGGGGGGGGGGGGGGDGGGGGGGGGGGGGGGGGGGGGGGGGGGGGGGGGGGGGGGGGGGGGGGGGGGGGGGGGGGGDGGGGGGGGGGGGGGGGGGGGGGGGGGFFDGGGGGDFFGGGFFFFFFGFGFGFFFGGGDGGFFFGEBFBBFFG5>41?FFFFBF>?F?FFFBFFFFF<?:24<4>?=:6?:?FFA>AABA)<74F<<>
@M02352:288:000000000-CKWC8:1:1101:10490:10979 2:N:0:TAGCGCTC+CTAAGCCT
TAACCTTGCGGCCGTACTCCCCAGGCGGTCAACTTAGTGCGTTAGCTGCGCCACCCACGACTCAAGGTCACAGACGGCTAGTTGACATCGTTTACGGCGTGGACTACCAGGGTATCTAATCCGGTTTGCTCCCCACGCTTTCGTGCCTCAGTGTCAGTATTTGTCCAGGTAGCCGCCTTCGCCACTGATGTTCCTTCCAATCTCTACGCATTTCACCGCTACACCGGAAATTCCACTAACCTCTACCATACTCTAGTTTGCCAGTTTAAAATGCAGTTCC
+
CFGFGGGGGGDCDGFG7CFGGGGCGGGGF:EGGGGGFFGGGGGGGGGGGC:FGGGGGDEE@CFGFFGED<F9FGDCCFGDGFG9FGFCFCFGGGGDGFDGGGDCFGGF<FGG,@89,@F99C+:FGGDC,,FGGGGCC*CF,CEFCG>,,,2?5>D7@<;;;ED;FCFDCCGCCDCD*?FAGGGG+0<>A<C7CFF4AAC6*1:7AA3C559C=<FG)-0(54?*91D>@*9@?AF4(..4-4.)))).515<>BF)-9)5A24:>)6))5)2<6-*.4:
@M02352:288:000000000-CKWC8:1:1101:7831:10992 2:N:0:TAGCGCTC+CTAAGCCT
TAACCTTGCGGCCGTACTCCCCAGGCGGTCAACTTAGTGCGTTAGCTGCGCCACCCACGACTCAAGGTCACAGACGGCTAGTTGACATCGTTTACGGCGTGGACTACCAGGGTATCTAATCCTGTTTGCTCCCCACGCTTTCGTGCCTCAGTGTCAGTATTTGTCCAGGTAGCCGCCTTCGCCACTGATGTTCCTTCCAATCTCTACGCATTTCACCGCTACACTGGAAATTCCACTACCCTCTCCAATACTCTAGTTTGCCAGTTCAAAATGCAGTTCC
+
9FEFFGGGFFGGGGGDFFFGFGGGGFGFGGGFGGGGGGAAECFGFFGGGGGGGGGGGGGGGGGGGGGFGGGGFGGGCGGGGGGGAFGGGGGGGGGGGGEGGGGGGGGGGCFGGGGGGCFGGGGGGGGGGGGGGGGGGGCCGGGGGGGGFGGDEGGGGGGFGGGGFFFGGGGGGGGGGGGFAGGCGGGFC+AFGFFEFAFFFGFDE+;<G5AGGFFFG@FFFFFFGGFG7FFFFF<4::B:<?FF((:::BBFB4<6../)6<<??BAFB2<2)6FFF)6)
@M02352:288:000000000-CKWC8:1:1101:22445:11042 2:N:0:TAGCGCTC+CTAAGCCT
TAACCTTGCGGCCGTACTCCCCAGGCGGTCAACTTAGTGCGTTAGCTGCGCCACCCACGACTCAAGGTCACAGACGGCTAGTTGACATCGTTTACGGCGTGGACTACCAGGGTATCTAATCCTGTTTGCTCCCCACGCTTTCGTGCCTCAGTGTCAGTATTTGTCCAGGTAGCCGCCTTCGCCACTGATGTTCCTTCCAATCTCTACGCATTTCACCGCTACACTGGACATTCCACTACCCTCTACAATACTCTAGTTTGCCAGTTCAAAATGCAGTTCC
+
GGGGGGGGGGGGGGGGGGGGGGGGGGGGGGGGGGGGGFGGGGGGGGGGGGGGGGGGGGGGGGGGGGGGGGGGGGGGGGGGGGGGGGGGGGGGGGGGGGGGGGGGGGGGGGGGGGGGGGGGGGGG>FGGGGGGGGGGGGGGGGGGGGGGGGGGGGGGGGGGGGGGGGGGGGGGGGGGGGGFFGGGGGGCFFGGGEFFFFFFFGFGFFFGGEFGGFFFGE>FBFBFCD?G(9??FFBDFFFFF??1<44<A>?FF>D@BDFABDFFFFF9A>FF>AF)=A>B
@M02352:288:000000000-CKWC8:1:1101:3495:11047 2:N:0:TAGCGCTC+CTAAGCCT
TAATCTTGCGACCGTACTCCCCAGGCGGAATGCTTAATCCGTTAGGTGTGACACCGAATTGCATGCAACCCGACGTCTGGCATTCATCGTTTACGGTGTGGACTACCAGGGTATCTAATCCTGTTTGCTCCCCACACTTTCGTACCTCAGCGTCAGTATCGAGCCAGTGAGCCGCCTTCGCCACTGGTGTTCCTCCAAATATCTACGAATTTCACCTCTACACTTGGAATTCCACTCACCTCTCTCGAACTCAAGACTAGCAGTATTAAAGGCAGTTCCAA
+
CFGGFGGGGGD@FGGFGGGGGGFGGGGGGGGCFGGGGCFFFFGEGGGGGGGGGGGGGGGGGGGGGGGGGGGEGFGFGGCGGFGGGGEFGGGGGGGGFGFGGCEGGGGFGGGGGGGGFFDEGFFGGGGGGGGGGFFGGGGGGGGGGGEGGGGGGGGEAFDFGGGGGGGGGGGGGGGGGGGFEDE=*=FFFFEDCCCDFFFGFFFF6FFGGGFGD=?FFF3.;A=A>C:CAFFF??<)18>:2224226>???AA?<FFFF?FFAFAAFBB42)4:5(756<<
@M02352:288:000000000-CKWC8:1:1101:17510:11082 2:N:0:TAGCGCTC+CTAAGCCT
TAACCTTGCGGCCGTACTCCCCAGGCGGTCTACTTATCGCGTTAGCTTCGCCACTAAAAGATCAAGTCTTCCAACGGCTAGTAGACATCGTTTACGGCGTGGACTACCAGGGTATCTAATCCTGTTTGCTCCCCACGCTTTCGTGCCTCAGTGTCAGTATTTGTCCAGGTAGCCGCCTTCGCCACTGATGTTCCTTCCAATCTCTACGCATTTCACCGCTACCCTGGAAATTCCACTACCCTCTATCACACCCTAGTTTGCCAGTTCGAAATGCAGTTCC
+
FGGGGGGGGGGGGGGGGGGGGGGGGGGGGGGGGGGGGGGGGGGGGGGGGGGGGGGGGGGGGGGGGGGGGGGGGGGGGGGGGGGGGGGGGGGGGGGGGGEGGGGGGGFGGGGGGGGGGGGGGGGGGGGGGGGGGGFGGGGGGGGGGGGGGGG7@FGGGGGGGGGGGGFGGGGGGGD>DGGFFGGDCFGGGGFGGFFFFFFCAF=C<AA*85BGGFEFGAB99D()*94C?4@BFFF22382:2,(-.):))5(-3:7AFF):26:24)((4(()-/)*.-.
@M02352:288:000000000-CKWC8:1:1101:17585:11129 2:N:0:TAGCGCTC+CTAAGCCT
TAACCTTGCGGCCGTACTCCCCAGGCGGTCTACTTATCGCGTTAGCTTCGCTACTCACGGATTAAATCCACAAACAGCTAGTAGACAGCGTTTACGGTGTGGACTACCAGGGTATCTAATCCTGTTCGCTACCCACACTTTCGCACATGAGCGTCAGTTACTGACCAGGGAGTCGCCTTCGCCACTGATGTTCCTCCAGATATCTACGCATTTCACCGCTACACCTGGAATTCCACTCCCCTCTCCAAAACTCTAGCCTGCCAGTTCTAAATGCAATTCC
+
EFFGFFGGGGGGGGGGGGGGGGGGGGEGGGGGGGGGGGGGGGGGGGGGGGGGGGAFGGGGGGGGGGGGGGGGGGGGGGGGGGGGGGGGGGGGGGGGGGGGGGGGGGGGGGGGGGGGGGGGGGGDGGGGGGGGGGGGGGGGGGGGGGGGGD?FGGGGGGGGGGGGGGGGGGGGGGGGGGGFFDGGGGGGGFGGG<AE@FFCFGFGFFFGGGFGGFFFGFF>BF>FGG?F07FFFFDF5:?FBFBFFFFFAFFFFDF?D?F:0:??F2<<A>FFF>F2@A4A
@M02352:288:000000000-CKWC8:1:1101:20485:11172 2:N:0:TAGCGCTC+CTAAGCCT
TAACCTTGCGGCCGTACTCCCCAGGCGGTCAACTTAGTGCGTTAGCTGCGCCACCCACGACTCAAGGTCACAGACGGCTAGTTGACATCGCTTACGGCGTGGACTACCAGGGTATCTAATCCTGTTTGCTCCCCACGCTTTCGTGCCTCAGTGTCAGTATTTGTCCAGGTAGCCGCCTTCGCCACTGATGTTCCTTCCAATCTCTACGCATTTCACCGCTACACTGGAAATTCCACTACCCTCTACAATACTCTAGTTTGCCAGTTCAAAATGCAGTTCC
+
FGGGGGGGGGGGGGGGGGGGGGGGGGGGGGGGGGGGGGFGGGGGGGGGGGGGGGGGGGGGGGGGGGGGGGGGGGGGGGGGGGGGGGGGGGGGGGGGGGGGGGGGGGGGFGGGFGGGGGGGGGGGGGGGGGGGGGGGGGGGGGGGGGGGGGGGGGGGGGGGGGGGGGGGGGGCGGGGGGGFFGGGGGGGGGGGGFFEFFFFFGFFFFFGGGFGGFFFE>>FBB3?FGFG>F?FFFFFF04::<B<<D>?<B?A>>D?BFFFB<9:>A<<<A<AAAF2B<><
@M02352:288:000000000-CKWC8:1:1101:9574:11257 2:N:0:TAGCGCTC+CTAAGCCT
TAACCTTGCGGCCGTACTCCCCAGGCGGTCTACTTATCGCGTTAGCTTCGCTACTCACGGATTAAATCCACAAACAGCTAGTAGACAGCGTTTACGGTGTGGACTACCAGGGTATCTAATCCTGTTCGCTACCCACACTTTCGCACATGAGCGTCAGTTACTGACCAGGGAGTCGCCTTCGCCACTGATGTTCCTCCAGATATCTACGCATTTCACCGCTACACCTGGAATTCCACTCCCCTCTCCAAAACTCTAGCCTGCCAGTTCTAAATGCAATTCC
+
GGGGGGGGGGGGGGGGGGGGGGGGGGDGGGGGGGGGGGGGGGGGGGGGGGGGGGDGFGGGGGGGGGGGGGGGGGGGGGGGGGGGGGGGGGGGGFGGGGGGGGGGGGGGGGGGGGGGGGGGGGGCGGGGGGGGGGGGGGGGGGGGGGGGGAEFGGGGGGGGGGGGGGGGGGGGGGGGGGGFFGGGGGFGGGGGGFFF@AFCFFFGEFFGGGFGGFFFGFFF9EDFGGFGBFFFF=2<<BFFFFFFFFFF<:?DFDA8<:FF?FF>>>DFFAA)49*6BDAF
@M02352:288:000000000-CKWC8:1:1101:28330:11278 2:N:0:TAGCGCTC+CTAAGCCT
TAACCTTGCGGCCGTACTCCCCAGGCGGTCTACTTATCGCGTTAGCTTCGCCACTAAGTCATTACAACCCAACGGCTAGTAGACATCGTTTACGGCGTGGACTACCAGGGTAGCTTATCCTGTTTGCTCCCCACGCTTTCGCACCTCATTGTCAGTATCAATCCAGCGTGTCGCCTTCGCCACTGATGTTCCTTCCTATATCTACGCATCTCACCGCTACACCGGAAATTCCACACCCCTCTATCCTACTCTAGCCTGCCAGTATCGGGCGCAACCCCAAG
+
9FFFAFGGGGGGGGGGGGGGGGGGGFEE6@C<FGGGCGGGCGEGGGGCFGGGGG,6CGEE<FEFGEGFGGEDEEGF=:FFGGAF<FG:FE@<5+4@:8+@=F9FD,F,F7,A+5=,6>,>@99CF=<@,=+@BFD7:6DF+3*35>DF,3,7@@7,7@@2@F9:>:,>>:6B*??C7F55):C+;+=@9EE2@38;3+;+7;A:>5:99*;1+;6)?:3927(.1)4DA7/**/(((,(,11425(66><02.)6)4(04::?924-10((-(2)(0(-4(
@M02352:288:000000000-CKWC8:1:1101:19291:11342 2:N:0:TAGCGCTC+CTAAGCCT
TAACCTTGCGGCCGTACTCCCCAGGCGGTCAACTTAGTGCGTTAGCTGCGCCACCCACGACTCAAGGTCACAGACGGCTAGTTGACATCGTTTACGGCGTGGACTACCAGGGTATCTAATCCTGTTTGCTCCCCACGCTTTCGTGCCTCAGTGTCAGTATTTGTCCAGGTAGCCGCCTTCGCCACTGATGTTCCTTCCAATCTCTACGCATTTCACCGCTACACTGGAAATTCCACTACCCTCTACAATACTCTAGTTTGCCAGTTCAAACTGCAGTTCC
+
GGGGFGGGGGGGGGGGGGGGGGGGGGGGEGGGGGGGGGGGGGGGGGGGGGGGGGGGGGGGGGGGGGGGGGGGFGGG7FDFGGGGGGFGGGGGGGGGGGGGGGGGCFFG,<:FGGDGGFGGFFGGGGGGGGGGGGFGGGGGGGGG5EGGG86CFCFGGGGF@FCFFFC:DFGGGG:CDGGFFGGEDGGFGGGGGEFF@FF:6DFGFFFGG5:CGFFFG@F>0>?FF4(*,/=BFFBAABFB:22<>AAB)6:<2><4:AF2<B2::5))6<)44?*4BA<<
@M02352:288:000000000-CKWC8:1:1101:20143:11354 2:N:0:TAGCGCTC+CTAAGCCT
TAACCTTGCGGCCGTACTCCCCAGGCGGTCTACTTATCGCGTTAGCTTCGCCACTAAGTCATTACAACCCAACGGCTAGTAGACATCGTTTACGGCGTGGACTACCAGGGTATCTAATCCTGTTTGCTCCCCACGCTTTCGCACCTCAGTGTCAGTATCAATCCAGAGTGTCGCCTTCGCCACTGATGTTCCTTCCTATATCTACGCATTTCACCGCTACACAGGAAATTCCACACTCCTCTATCGTACTCTAGCCTGCCAGTATCGGGTTCAATTCCAAA
+
GGGGGGGGGGGGGGGGGGGGGGGGGGGGGGGGGGGGGGGGGGGGGGGGGGGGGGGGGGGGGGGGGGGGGGGGGGGGGGFGGGGGGGGGGGGGGGGGGGDEEGGGGGGGGGGGGGGGGFGGGGGGGFGGGGGGGGGGEGGGEGGGGFGGGGGGGGFGGGFGGGGGGFGGGFGGCFGDDFGFEGGFGCFGGFGFFEFFFFFGFGFGCAE3DEFC+:=>GDBFBF?:FGFGFFFF?F?BB??<BAFFF0<7?FB9..6FB:F:B>FFA<106:13<97AFA).)
@M02352:288:000000000-CKWC8:1:1101:11823:11399 2:N:0:TAGCGCTC+CTAAGCCT
TAACCTTGCGGCCGTACTCCCCAGGCGGTCTACTTATCGCGTTAGCTTCGCCACTAAAAGATCAAGTCTTCCAACGGCTAGTAGACATCGTTTACGGCGTGGACTACCAGGGTATCTAATCCTGTTTGCTCCCCACGCTTTCGCACCTCAGTGTCAATATCAGTCCAGGTAGTCGCCTTCGCCACTGGTGTTCCTTCCTATATCTACGCATTTCACCGCTACACAGGAAATTCCACTACCCTCTACTGTATTCTAGACTAGTAGTATCAGATGCAGTTCC
+
GGGGGGGGGEGGGGGGGGGGGGGGGGGGFGGFGGGGGGGGGGGGGGGGGGGGGGGGGGGGGFGGGGGGGGGGGGGG7FGGGGGGGGGGGGGGGGGGGGGGGGGGGGGGGGGGGGGGGGFGGGGGGGGGGGGGGGGGGGGGGGEGEGGGGGGGGGFGGGGGFFFGGGGGGGGGGGGGGGGFFGGGGGGDFDGGGEFCAFFGFFFGFFFGGGFGGFFFGBFFFFFFGF<F<@F?F?AFF0::3<?FFAF?FD4<BAB6<>FF0AF2>A:AAF?A2A*6@AA<
@M02352:288:000000000-CKWC8:1:1101:26936:11423 2:N:0:TAGCGCTC+CTAAGCCT
TAACCTTGCGGCCGTACTCCCCAGGCGGTCAACTTAGTGCGTTAGCTGCGCCACCCACGACTCAAGGTCACAGACGGCTAGTTGACATCGTTTACGGCGTGGACTACCAGGGTATCTAATCCTGTTTGCTCCCCACGCTTTCGTGCCTCAGTGTCAGTATTTGTCCAGGTAGCCGCCTTCGCCACTGATGTTCCTTCCAATCTCTACGCATTTCACCGCTACACTGGAAATTCCACTACCCTCTACAATACTCTAGTTTGCCAGTTCAAAATGCAGTTCC
+
EFGGGGGDGGGGGGGGGGGGGGGGGFFCGGGGGGGGGG9EGGGGGGGFGGGGGGGGGGGGGGGGGGGGGGGGGGGCGGGGGGFFGGGGGGGGGGGDEGFGGGGGGGGGGGGGGGGGFGFGGGGGGGGGGGGGGEGFGGGGDGDG5CGFGGGGGGGGGGGGGGGGGC@CFEF9FGGDDDCA>GGGGGGGG7EFGEFEEFFCFGCGFFFG<CEGGFFFG3>F>B?FGD7C7?FFF444<?71?BBFFD9>AFB<?9<*-6FA><<>?5>4AFBA<AF9B>FB
@M02352:288:000000000-CKWC8:1:1101:26044:11458 2:N:0:TAGCGCTC+CTAAGCCT
TAACCTTGCGGCCGTACTCCCCAGGCGGTCTACTTATCGCGTTAGCTTCGCCACTAAGTCATTACAACCCAACGGCTAGTAGACATCGTTTACGGCGTGGACTACCAGGGTATCTAATCCTGTTTGCTCCCCACGCTTTCGCACCTCAGTGTCAGTATCAATCCAGAGTGTCGCCTTCGCCACTGATGTTCCTTCCTATATCTACGCATTTCACCGCTACACAGGAAATTCCACACTCCTCTATCGTACTCTAGCCTGCCAGTATCGGGTGCAATTCCAAG
+
FFFGGGGGFGGGGGGGGGGGGGGGGGGGGGGGGGGGGGGDGGGGGGGGGGGGGGGGGGGCEGGGGGGGFGEGGGGGDGGGGGGGGGGGGGGGGGGGGGGGGGGGGFGGGGGFGGGGGGGGFCFGGDGGGGGGGGDFCGGGGGGGEFGGGGGGGGGGGGGGFGGGGDGFGBGGCC?GGGGF4?EGGFCGFGGGGFFFFFF7++@FEFF<DGFGFF83?B9;BF?FCFBFDF4B?F?B?<BAFFFBA???:2<AF<BFA<F()4?BA<?>F,2:?<FAF<-),
@M02352:288:000000000-CKWC8:1:1101:21850:11529 2:N:0:TAGCGCTC+CTAAGCCT
CATTCTTGCGAACGTACTCCCCAGGTGGGTCACTTCTCACTTTCGCTTAGCCACTCAAACCGAAGTCCGAACAGCTAGTGACCATCGTTTACGGCGTGGACTACCGGGGTATCTAATCCCGTTCGCTCCCCACGCTTTCGTCCATCAGTGTCAGTTAATTATTAGTGATCTGCCTTCGCAATTGGTATTCTATGTAATATCTATGCATTTCACCGCTACACTACATATTCTAACCACTTCATAATAACTCAAGACAACCAGTATCAAAGGCAATTTTACCG
+
E@F9<CF,EFEC:CFGCFGGGC,,9F,,:C8<CFG,6CF<FGGAFCCB,<@FFEF6FFGG@FCC@FFGGCC@FEDFGGCFFGGGDFCAEFGG::C7@F++9FFFGG:@CEGG?FDGG9DA>FFA+:FCCGEGGCEEC5ECFE+35E:9EFFGGGGGGFG,,33EBF92DFF9;C?C7;D>B5>CCGCFGG;FGFFCCF+88788CFF>@FC>FFF>=>@E;CEFF>C761+;+90)3=<4>AAA2<4<444:3)190(08:B4<).669(((3:44=9<8,
@M02352:288:000000000-CKWC8:1:1101:25265:11542 2:N:0:TAGCGCTC+CTAAGCCT
TAACCTTGCGGCCGTACTCCCCAGGCGGTCTACTTATCGCGTTAGCTTCGCCACTAAAAGATCAAGTCTTCCAACGGCTAGTAGACATCGTTTACGGCGTGGACTACCAGGGTATCTAATCCTGTTTGCTCCCCACGCTTTCGCACCTCAGTGTCAATATCAGTCCAGGTAGTCGCCTTCGCCACTGGTGTTCCTTCCTATATCTACGCATTTCACCGCTACACAGGAAATTCCACTACCCTCTACTGTATTCTAGACTAGCAGTATCAGATGCAGTTCCA
+
AEFFEFGGGGGGGGFGGGGGGGGGGGGGFEFFGGGGGGGGGGFEGGGGGGGGGGGGGGGGGGGGGGGGGGGGGGGGGGGGGGGGGGGGFGGGGGGGEGGGGGGGGGGGGGGGF@:EGGAGGCG9FGGGGGGFGGGEGGDEFGGGEGGGGD,EFGGGFFFC@AFGGDFFFGGGGGGDGGGFFCG7?CG6>CGGGCFEFFF:FD@DFFF3<*=DCFFFDD9>FF??CC<F()9FFFFABB?F<<:BBBFFB>AD>4)16673>:B2A)4<AF2<>)7)9<B2)
@M02352:288:000000000-CKWC8:1:1101:21215:11558 2:N:0:TAGCGCTC+CTAAGCCT
TAATCTTGCGACCGTACTCCCCAGGCGGTCTACTTAGTGCGTTAGCTGCGCCACTAAAGTCTCAAGGACCCCAACGGCTAGTAGACATCGTTTACGGCGTGGACTACCAGGGTATCTAATCCTGTTTGCTACCCACGCTTTCGCACCTCAGTGTCAGTATTGGTCCAGTGAGTCGCCTTCGCCACTGATGTTCCTTCCCATCTCTACGCATTTCACCGCTACACAGGAAATTCCACTCACCTCTACCATACTCTAGTTCGCCAGTTTTGAATGCAGTTCC
+
GGGGGGGGGGGGGGGGGGGGGGGGGGGGGGGGGGGGFGGGGGGGGGGGGGGGGGGGGGGGGGGGGGGFGGGGGGGGGGGGGGGGGGGGGGGGGGGGGGGGGGGGGGGGGGGGGGGGGFGGGGGGGGGGGG9FFGGGGGGGGGGGGGGGGGGGGGGGGGGCFEGGGGGGGGGFGGGGGGGFFGGGGGGGGGFGGFFEEFFGFGFGE@FFCEEGGC<=CA;9>F85DFB7<?=?=@29:73:??F7<D<?A2:A?FF?AAF:BF042:>F<BDF2<=<9AA<
@M02352:288:000000000-CKWC8:1:1101:6615:11581 2:N:0:TAGCGCTC+CTAAGCCT
TAATCTTGCGACCGTACTCCCCAGGCGGTACACTTAATGTGTTAACTGCATTACTGCAAGGTCTAGCCTCACAACAACTAGTGTACATCGTTTAGGGCGTGGACTACCAGGGTATCTAATCCTGTTTGCTCCCCACGCTTTCGCGTCTCAGCGTCAATAATGTTCCAGTAGATCGCCTTCGCAATCGGTATTCCTTCTGATCTCTACGGATTTTACCCCTACACCAGAAATTCCATCTACCTCTCCCATATTCTAGGTAAGCAGTTTTCAAAGCAGTTCAA
+
GGGGGGGGGGGGGGGGGGGGGGGGGGGGGGGGGGGGGGGGGGGGFGGGGGGGGGGGGGGCFGGGGGGGGGGGGGGGGGGGGGGGGGGGGGGGGGGGGGGGGGEGGGFGGGGGGGGGGGGGGGGGGGGGGGGGGGFEEGGDGGGGGGGGGCDFGGGGEGCGFFGGFGFGGEGGGGGGGGGFFGGEGGGGGFGGGEFFFFFGFGFGFFFFGGEDFFFFGFF<?FFFGF?FFAFFFFFE9CFE><7@FFB:<?ABBDFF?<?<<?AB<:<AAFFB4:9?FA><)
@M02352:288:000000000-CKWC8:1:1101:23960:11582 2:N:0:TAGCGCTC+CTAAGCCT
TAATCTTGCGACCGTACTCCCCAGGCGGTCTACTTATCGCGTTAGCTGCGTTACTAAGATCTCAAGGATCCCAACAACTAGTAGACATCGTTTACGGCGTGGACTACCAGGGTATCTAATCCTGTTTGCTCCCCACGCTTTCGCACCTCAGTGTCAGTATCAGTCCAGGCAGTCGCCTTCGCCACTGGTGTTCCTTCTTATATCTACGCATTTCACCGCTACACAAGAAATTCCACTACCCTCTACTGTACTCTAGTTACCCATTTCTAAATGCAGTTCCA
+
FDEFGGGGGGGGEGGCFGGGGGGGGGCFGGGCFGGGGGGGGGGEGGGGGGGGGGGGGGFGGGGGCFGFGGGGGFGFFGGGGGGGFGFFGEGGGGGGDGGGGGGGGGGGFFDGGFGGGGFGGGGGGGGGGGGGGGGGGGGGGGCEGGGGGGGGGGGGGGEGGGGGGGGFFGGDFGCGGGGF>DE:CGGGF,=DGFFFFFFGFGFGFFFFCEDGGFFFG>>F9E=FCGF*:<FFFF4<<?FBFFFFBAF74)4:>B49:>?BAF?(64<BA9245<74F:9A)
@M02352:288:000000000-CKWC8:1:1101:8716:11637 2:N:0:TAGCGCTC+CTAAGCCT
CATTCTTGCGAACGTACTCCCCAGGTGGGTCACTTATCACTTTCGCTTAGCCACTCAGACCGAAGTCCGAACAGCTAGTGACCATCGTTTACGGCGTGGACTACCAGGGTATCTAATCCTGTTCGCTCCCCACGCTTTCGTCCATCAGTGTCAGTTGATCGTTAGTAATCTGCCTTCGCAATCGGTATTCTATGTAATATCTATGCATTTCACCGCTACACTACATATTCTAACTACTTCACAATAACTCAAGATGACCAGTATCAAAGGCAATTCTACAG
+
GGGGGGGGGGGGEDGGGGGGGGGGGGGGGGGGGGGGGGGGGGGGDGGGGGGFGGFGGGGGGGGGGGGGGGGGGGGGGGGGGGGGGGGGGGGGGGGGGGGGGGGGGGGGDFGGGGGGGGGGGGGGGGFGGFGCECGGGGGGGGEDFGGGGGFGGFGGGGGGGGGGGGGGGGGGGFDGGGGEDGGEGECCFGGGGEFFFFFFFFFFCFFGGGFGGFDFEFF<@FFFGGEGFFFFF8CFEEFEFFE?FFFFFA2:)5<@AAF?1><4<A2)6:???(*.9AFF)
@M02352:288:000000000-CKWC8:1:1101:23958:11638 2:N:0:TAGCGCTC+CTAAGCCT
TAACCTTGCGGCCGTACTCCCCAGGCGGTCTACTTATCGCGTTAGCTTCGCTACTCACGGATTAAATCCACAAACAGCTAGTAGACAGCGTTTACGGTGTGGACTACCAGGGTATCTAATCCTGTTCGCTACCCACACTTTCGCACATGAGCGTCAGTTACTGACCAGGGAGTCGCCTTCGCCACTGATGTTCCTCCATATATCTACGCATTTCACCGCTACACCTGGAATTCCACTCCCCTCTCCAAAACTCTAGCCTGCCCGTTCTAACTGCAATTCC
+
EAFGGGGAEGEGCEGEGGGGGG,@,C@:@FGCGGGGGGFGEGGFFGFGG:FGGGGG9EC7CCFCEGGGGGG=E,FF=FGGGGCEAF9<FBFGGGGGFFFFEEFGGGGG@DEEG,=EF,5EFGGGGGGGDGCGFGGGCEGGGGCG>EEGEA,@@EEEGGGCFGCFGGC>****>ECD<DCF?DGGGGGGF?C@DCFFFF++1;AG?FF*>=>GFFEFF>>F>FFFCC7<1:76@649<:?8?BFFFF<:)(.><449<:F(4:(-4:??9)).4<*)98AF
@M02352:288:000000000-CKWC8:1:1101:8595:11653 2:N:0:TAGCGCTC+CTAAGCCT
TAACCTTGCGGCCGTACTCCCCAGGCGGTCTACTTATCGCGTTAGCTTCGCCACTAAGTCATTACAACCCAACGGCTAGTAGACATCGTTTACGGCGTGGACTACCAGGGTATCTAATCCTGTTTGCTCCCCACGCTTTCGTGCCTCAGTGTCAGTATTTGTCCAGGTAGCCGCCTTCGCCACTGATGTTCCTTCCAATCTCTACGCATTTCACCGCTACACTGGAAATTCCACTACCCTCTACAATACTCTAGTTTGCCAGTTCAAAATGCAGTTCCCAG
+
GGGGGGGGGGGGGGGGGGGGGGGGGGGGGGGGGGGGGGGGGGGGGGGGGGGGGGGGGGGGGGGGGCGGGGGGGGGGGGGGGGGGGGGGGGGGGGGGGGGGGGGGGFGGGGGGGGGGGGGGGGGGGGFGGGGFGGGGGGGGGGGGGGGGGGGGGGGGGGGGGGGGFGFGGGGGGGGGGGGFEGGGGGGGGECFGFF@;7AFFGFFFFDDDEFGGFEFGF@FFFDFGFFGFFFFFFFFFBBF?:ABF?AFFA))646FFAF2<?FBAFAAFF25>DBA@A7A3
@M02352:288:000000000-CKWC8:1:1101:2512:11715 2:N:0:TAGCGCTC+CTAAGCCT
TAACCTTGCGGCCGTACTCCCCAGGCGGTCTACTTATCGCGTTAGCTTCGCTACTCACGGATTAAATCCACAAACAGCTAGTAGACAGCGTTTACGGTGTGGACTACCAGGGTATCTAATCCTGTTCGCTACCCACACTTTCGCACATGAGCGTCAGTTACTGACCAGGGAGTCGCCTTCGCCACTGATGTTCCTCCAGATATCTACGCATTTCACCGCTACACCTGGAATTCCACTCCCCTCTCCAACACTCTAGCCTGCCAGTTCTAAATGCAATTCC
+
GGGGGGGGGGGGGGFFGGGGGGGGGGGGEFGGGGGGGCGGEGGGGGFGGGGCGGEGGGGGGGDGGGGGGGGGGGGGGGGGGGGGGGGGGGGGGGGGGGGGGGGGGGGGGGGGG?FGGGGFGDFGGGGGGGGGGGGGGGGGGGGGGGGGGGGGGGGGGGGGGGGGG?FEEGFGGGGGGGC??GGGGGGGGFGGGCAC@FA7ACAC?FF*/2>DCFFFGD279FF@DF7<<FF)7@BB<BF6?:871?AF(:68?>B498F2:??0?5<<BB9:<AF)9))6
@M02352:288:000000000-CKWC8:1:1101:2753:11721 2:N:0:TAGCGCTC+CTAAGCCT
TAACCTTGCGGCCGTACTCCCCAGGCGGTCTACTTATCGCGTTAGCTTCGCCACTAAGTCATTACAACCCAACGGCTAGTAGACATCGTTTACGGCGTGGACTACCAGGGTATCTAATTCTGTTTGCTCCCCACGCTTTCGCACCTCAGTGTCAGTATCAATCCAGAGTGTCGCCTTCGCCACTGATGTTCCTTCCTATATCTACGCATTTCACCGCTACACAGGAAATTCCACACTCCTCTATCGTACTCTAGCCTCCCAGTATCGGGTGCAATTCCAAG
+
FGGGGGGGGGGGGGGGGGGGGGGGGGGG@:FFGGGGGCEFGGGGGDGFFGGGGGEGGGDC<FFFGEEFBFCF:BFC:7FC,A,A?,B4AFGDFEGEGGCF?<F8,A<FGG<FFC;AFG,FF98FF=BB,DFG8:>F7EFFEEGGG889AC3@;2,@,=<;D;FFGFF5DFFG>CD5DF85>CEF4,B,>F1@C?F@EF6+3:+19:BDDGFF=77)85(()07:5F0F<9*97?:B22:3(-)).-:BF:54A<<:A(5:??F99>293,3:):FF7:<A.
@M02352:288:000000000-CKWC8:1:1101:12633:11852 2:N:0:TAGCGCTC+CTAAGCCT
TAATCTTGCGACCGTACTCCCCAGGCGGTCTACTTAGTGCGTTAGCTGCGCCACTAAAGTCTCAAGGACCCCAACGGCTAGTAGACATCGTTTACGGCGTGGACTACCAGGGTATCTAATCCTGTTTGCTACCCACGCTTTCGCACCTCAGTGTCAGTATTGGTCCAGTGAGTCGCCTTCGCCACTGATGTTCCTTCCCATCTCTACGCATTTCACCGCTACACAGGAAATTCCACTCACCTCTACCATACTCTAGTTCGCCAGTTTTGAATGCAGTTCCA
+
GFGGGGGGGGGGGGGGGGGGGGGGGGGGGGGFGGGGGGGFGGGGGGGGGGGGGGGGGGGGGGGGGGGDFGGGGGGGGGGGGGGFGGGGGGGGGGGGGGGGGGGGGGGGGGGGGGGGGGGGGGGGGGGGGGGGGGGGGGGGGGGGGGGGGGGGGFFGFGEGGGGGGGGGGGGFGGGGGGGFFGGGGGG7CFGGGFFFEFFFFFA:<FFFGGBGGC5AG>BF(87:CGBF:?FFFF29-4(.4)27AFBBFFFA>A:*648(4:0>?D><0:AA9A?>?A9A)
@M02352:288:000000000-CKWC8:1:1101:14714:11857 2:N:0:TAGCGCTC+CTAAGCCT
TAATCTTGCGACCGTACTCCCCAGGCGGAATGCTTAATCCGTTAGGTGTGTCACCGAACAGTATACTGCCCGACGACTGGCATTCATCGTTTACGGTGTGGACTACCAGGGTATCTAATCCTGTTTGCTCCCCACACTTTCGTACCTCAGCGTCAGTATCGAGCCAGTGAGCCGCCTTCGCCACTGGTGTTCCTCCAAATATCTACGAATTTCACCTCTACACTTGGAATTCCACTCACCTCTCCCGAACTCTAGACTGATAGTTTTGGAGGCAGTTCCAG
+
FGGGGGGGGGGGGGGGGGGGGGGGGGGGGGGGGGGGGGGGGGGGGGGGGGGGGGGGGGGGGGGGGGGCFGGGGGGGGGGGGGGFGGGGGGGGGGGGGGGGGGGGGGGGGGGGGGGGGGGGGGGGGGGGGGGGGGGGGGGGGGGGGEEFGGGGGGGDGGGGGGGGGGFGGGCFGGDGGGGFED?EGGGF87EGGFFDFFFGFGFGFFFDCG>=D+7B?FE<C@@FGGFGBFFFF4>AB7??72)2(.48>FFFAA>?<AF:DADABDA:>03:03::FF<<<
@M02352:288:000000000-CKWC8:1:1101:18023:11884 2:N:0:TAGCGCTC+CTAAGCCT
TAACCTTGCGGCCGTACTCCCCAGGCGGTCTACTTATCGCGTTAGCTGCGCTACTCACGGATTAAATCCACAAACAGCTAGTAGACAGCGTTTACGGTGTGGACTACCAGGGTATCTAATCCTGTTCGCTACCCACACTTTCGCACATGAGCGTCAGTCTTTGGCCAGGGAGTCGCCTTCGCCACTGATGTTCCTTCTGATATCTACGCATTTCACCGCTACACCAGAAATTCCACTCCCCTCTCCAAGACTCTAGCCTGCCAGTTCTAAATGCTATTCC
+
EGFGGGGGGGGGEGGGGGGGGGGGGGGGCGGGGGGGGGGGGGGGGGGGGGGGGG@FFGGGEGGGGGGGGGGGGGGGGGGGGGGGGGGGGGGGGGGGGGGGGGGGGGGGGGGGGGGGGGGGGGGGGGFEEGGGGGGGGGGGGGGGGGGDGGGGGGGGGFGGGGGGGGDGGGGGGGGGGGGFFGGGGFFGFFGGGFFFFFFGFDFGFFFFGGEGFFFFFABB9EFFGG?C7FFFFFBAAFFFBFF?F?B><?B<?<A/<BFBFFBF7:AABF<AA9/.=AAD
@M02352:288:000000000-CKWC8:1:1101:15161:11891 2:N:0:TAGCGCTC+CTAAGCCT
TAACCTTGCGGCCGTACTCCCCAGGCGGTCAACTTAGTGCGTTAGCTGCGCCACCCACGACTCAAGGTCACAGACGGCTAGTTGACATCGTTTACGGCGTGGACTACCAGGGTATCTAATCCTGTTTGCTCCCCACGCTTTCGTGCCTCAGTGTCAGTATTTGTCCAGGTAGCCGCCTTCGCCACTGATGTTCCTTCCAATCTCTACGCATTTCACCGCTACACTGGAAATTCCACTACCCTCTACAATACTCTAGTTTGCCAGTTCAAAATGCAGTTCC
+
DFGGGGGGGGGGGGGGGGGGGGGGGGGGGGGGGGGGGGGGGGGGGGGGGGGGGGGGGGGGGGGGGGGGGGGGGGGGGGGGGGGGGGGGGGGGGGGGGGGGGGGGGGGGGGGGGGGGGGGGGGGGGGGGGGGGGGGGGGGGGGGGGGGGGGGGGGGGGGGGGGGGGGGGGGGGGGGGGGGFFGGGDCFGGFFGGFFFFFFFCGFGFFFGGDFGGFFFG>9BFFBFGGFGFFFFFFFB2:BFFFF:AA<?FF?>?AFBFFFFFAA??A<<A9<BFFF>=<AA
@M02352:288:000000000-CKWC8:1:1101:9829:11953 2:N:0:TAGCGCTC+CTAAGCCT
TAACCTTGCGGCCGTACTCCCCAGGCGGTCAACTTAGTGCGTTAGCTGCGCCACCCACGACTCAAGGTCACAGACGGCTAGTTGACATCGTTTACGGCGTGGACTACCAGGGTATCTAATCCTGTTTGCTCCCCACGCTTTCGTGCCTCAGTGTCAGTATTTGTCCAGGTAGCCGCCTTCGCCACTGATGTTCCTTCCAATCTCTACGCATTTCACCGCTACACTGGAAATTCCACTACCCTCTACAATACTCTAGTTTGCCAGTTCAAAATGCAGTTCC
+
FGGGGGGGGGGGGCGGGGGGGGGGGGGGGGGFGGGGGGGGGGGGGGGGGGGGGGGGGGGGGGGGGGGFGGGGGGGGGGGGGGGGGGGGGGGGGGGGGEGFGGGGGGGGGGGGGGGGGGGGGGGGGGGGGCFGGGGGGGGGGGGGCEGGGGGGGGGGGGGGGGGGGGGGGGGFGFGGGGGFFGG5CCFGG7CCGFFFFFFGFGCFFAFFGGEGGF?=F>;;9E7?CGBGFFF4?FAAFFFFF<?34:475>?F?AF=AD?<<743:44<A<)8ADB)96<A
@M02352:288:000000000-CKWC8:1:1101:1827:11995 2:N:0:TAGCGCTC+CTAAGCCT
TAATCTTGCGACCGTACTCCCCAGGCGGAATGCTTAATCCGTTAGGTGTGTCACCGAACAGTATACTGCCCGACGACTGGCATTCATCGTTTACGGTGTGGACTACCAGGGTATCTAATCCTGTTTGCTCCCCACACTTTCGTACCTCAGCGTCAGTATCGAGCCAGTGAGCCGCCTTCGCCACTGGTGTTCCTCCAAATATCTACGAATTTCACCTCTACACTTGGAATTCCACTCACCTCTCTCTAACTCTAGACTGATAGTTTTGGAGGCAGTTCCAG
+
A<FFEGGGDGD@@CFG@FGGG@C@DGCFGGGGGGGFFFCCGGGGGGGFGGGGGGGGGGGGGGGGGGGGGGGDGGGGGGGGGFCFFGGEEFFGGGGGB<FGGGGGGGDEGEGGGGFGGGGGCGGFFFFFFF?FCFGFGFFGGGGGGEGGGGGGGGECGFCGGGGGGGFDFF>:DEDGGGDFFC*A4EG;@CEGF5;;@FFFF7:C?FF5F=;CFACF@A3AEF;?DGF6<BF???<>7?B.)(.4)4))-9)4:>)9249)).<>2<:?64<2(45(8<)--
@M02352:288:000000000-CKWC8:1:1101:13372:12018 2:N:0:TAGCGCTC+CTAAGCCT
TAACCTTGCGGCCGTACTCCCCAGGCGGTCAACTTAGTGCGTTAGCTGCGCCACCCACGACTCAAGGTCACAGACGGCTAGTTGACATCGTTTACGGCGTGGACTACCAGGGTATCTAATCCTGTTTGCTCCCCACGCTTTCGTGCCTCAGTGTCAGTATTTGTCCAGGTAGCCGCCTTCGCCACTGATGTTCCTTCCAATCTCTACGCATTTCACCGCTACACTGGAAATTCCACTACCCTCTACAATACTCTAGTTTGCCAGTTCAAAATGCAGTTCC
+
EFGGGGGGGGGGGGGGGGGGGGGGGGGGGGFDFGGGGGGGGGGGGGGGGGGGGGGGGGGGGGGGGGGGGGGGGGGGGGGGGGGGGGGGGGGGGGGGGGGGGGGGGGGGGGGGGGGGGGGGGGGGGGGGGGGGGGGGGGGGFGGGGGGGGGGGGGFGGGGGGGGGGGGGGGGGGGGDGGGFFGGGGGGGGGGGGFFFFFFGFGFFEFFGGGEGGFEFGFF>FFFFDF?FFFFFFBABF?:??<?BFFFF>AFFFFF?FFF><<<F:BB<<<A>A999=AAA
@M02352:288:000000000-CKWC8:1:1101:7198:12031 2:N:0:TAGCGCTC+CTAAGCCT
TAACCTTGCGGCCGTACTCCCCAGGCGGTCTACTTATCGCGTTAGCTTCGCTACTCACGGATTAAATCCACAAACAGCTAGTAGACAGCGTTTACGGTGTGGACTACCAGGGTATCTAATCCTGTTCGCTACCCACACTTTCGCACATGAGCGTCAGTTACTGACCAGGGAGTCGCCTTCGCCACTGATGTTCCTCCAGATATCTACGCATTTCACCGCTACACTGGAAATTCCACTACCCTCTACAATACTCTACTTTGCCAGTTCAAAATGCAGTTCC
+
@EFFGGGGGGGEDGGGGGGGGEGCGGGEFGGGGGGGGGGGGFEGGGGGGDGGEGDFGGGGGGGGGFGGFGFFGGGGGGDFFGC,@9FFFGGGGGGGGGGGG@FFFEBFGGGGGGFGGGDDFFFGFACGGGGEFGF>E=E9FFGDGGGDFGFGDEECCGGFGGCFGGCFEGCE:CGGC<CFFG5CDCGFC:>:FCFEFFF7A:@FEFFGGGFDGFFFGEF09>2<7C7*37F=*=4<A04:3,8144)<)646444*))19A2<?D)-4<6)-.:F29.):
@M02352:288:000000000-CKWC8:1:1101:18804:12045 2:N:0:TAGCGCTC+CTAAGCCT
TAACCTTGCGGCCGTACTCCCCAGGCGGTCAACTTAGTGCGTTAGCTGCGCCACTCACGTCTCAAGGACACAAACGGCTAGTTGACATCGTTTACGGCGTGGACTACCAGGGTATCTAATCCTGTTCGCTCCCCACGCTTTCGTTCCTCAGCGTCAGTATCTGTCCAGGTGGCCGCCTTCGCCACTGATGTTCCTTCCAATCTCTACGCATTTCACCGCTACACTGGAAATTCCACCACCCTCTACAGTACTCTAGTTTGCCAGTTCAAAATGCAGTTCCA
+
CFFGGGGGGFGGGGGGGGGGGGGGGFGG@GGGGGGGGGGGGGGGGGGGGGGGGGCFGGGGGEGGGGGGGGGGGGGGGGDGGGGGGGGGGGGGGGGGGGGGGGGGGGGGGGGGGGDGGGGGGFGFGGGEE7DFGG@FGGDEGGGGGGGGGGCFCEGGGGGGGGGGGGFGGCFGGG4CDCDFFGDEGCGFGD@CFFFFFFF@=*13/@F*>=DGGF<FF>>29D?FFG:G??==F?9A0??FF??0<AD:A)9AFB>4<>F>AA>B:A<<><>>2<@2@>FF)
@M02352:288:000000000-CKWC8:1:1101:4865:12097 2:N:0:TAGCGCTC+CTAAGCCT
TAACCTTGCGGCCGTACTCCCCAGGCGGTCAACTTAGTGCGTTAGCTGCGCCACCCACGACTCAAGGTCACAGACGGCTAGTTGACATCGTTTACGGCGTGGACCACCAGGGTATCTAATCCTGTTTGCTCCCCACGCTTTCGTGCCTCAGTGTCAGTATTTGTCCAGGTATCCGCCTTCGCCACTGATGTTCATTCCAATCTCTACGCATTTCACCGCTACACTGGACATTCCACTACCCTCTACAATACTCTAGTTTCCCAGTTCAAAATGCAGTTCC
+
DFGGGGGGGGGCEGFGGGGGGGGEGFFE@F:EFGGGGGGFGGGGGGFGGGGCFGGGGGGGGFG,CFFCFFGAFGGGEGDGGGF<,EFF@:FFFEGGGGCFGGDG8FGGG?FGGDFGF;CFGGGGGFGGGGGGFG7F@EGEGGDFDG8CFC,,6=>EFF,DDFFGGCCF6F;,?FGGGG566DEEGGG+CFGGG)79C7C7698CEAA3CE:8FF?FC>@9>B?FC77F()**19)))52::<?:<<A)448-8-.=9AF)6<<B7A)442)542*.*)6)
@M02352:288:000000000-CKWC8:1:1101:24890:12102 2:N:0:TAGCGCTC+CTAAGCCT
TAACCTTGCGGCCGTACTCCCCAGGCGGTCTACTTAATGCGTTAGCTTTGAAAAACAGAACCGAGGTTCCGAGCTTCTAGTAGACATCGTTTACGGCGTGGACTACCGGGGTATCTAATCCCGTTTGCTCCCCACGCTTTCGTACATGAGCGTCAGTGTTGACCCAGGTGGCTGCCTTCGCCATCGGTATTCCTTCAGATCTCTACGCATTTCACCGCTACACCTGAAATTCTACCACCCTCTATCACACTCTAGTTTGCCAGTTCGAAATGCAGTTCCCA
+
FGGGGGGGGGGGGGGGGGGGGGGGGGGGCFGGGGGGFGGGGGGGGGGGGG9FFGGGGGGGGGGGGGGGGGGGGGGGGGGGGGGGGFGGGGGGGGGGGGGGGGGGGGGGGGGGGGFGGGGGGGGGGGDGGGGGGGGGGGGGGGGGGEFGF?FEEEEEFGGGFGGGGGGFC:>FGGGGGGGFEGGGGGG55CF:FEFFEFFFFGFGFFFGGGDGG?<7:BF(3FBFGG?FAF6/=B2).84?BF?FFA>FAF?FA2AFAF=)5>DBABFFF((.<DFAF2A?.
@M02352:288:000000000-CKWC8:1:1101:2014:12163 2:N:0:TAGCGCTC+CTAAGCCT
TAATCTTGCGACCGTACTCCCCAGGCGGAATGCTTAATCCGTTAGGTGTGCCACCAAAGGGCAAGCCCCCTGACGTCTGGCATTCATCGTTTACGGTGTGGACTACCAGGGTATCTAATCCTGTTTGCTCCCCACACTTTCGTACCTCAGCGTCAGTATCGAGCCAGTGAGCCGCCTTCGCCACTGGTGTTCCTCCAAATATCTACGAATTTCACCTCTACACTTGGAATTCCCCTCACCTCTCTCGAACTCTAGACTGATAGTTTAGAGGGCAGTTCCAG
+
GGGGFGGGGG6CFGGGGGGGGGGEGGGGG+D@FGGG9C,CFGGEG8F9FE,EFGEGGFFD:CGGFF=FBFG7F@:CCF7,BB?FF,BCEAFGBEFFF<CFG,,544B,ACFG?BF@CDC:=;5DFFFF;=D=BD:++3=E,3@=DG==@?:CGG++7,38+<B8E7:BC7:?F7;@CGC49DC=FGG?,AECF*::@)+>6:8@)+025C>CF6<A+;/7C+5@F>E6);FAF*81((..)(,.).()((4442.6)4)4464<A455))(,:<:?F<<4.
@M02352:288:000000000-CKWC8:1:1101:2036:12165 2:N:0:TAGCGCTT+CTAAGCCT
CAATCTTGCGGTCGTACTCCCCAGGCGGAATGCTTAATGCGTTAGCTGCGGCACTAAAGGGCAAACACCCCGACGTCCTTAGCTCACCTTTTACGGTGCGTACTATCACGGTATCTAATCTCGTGTTCTCTCCACATTCTTGCACCTCACCGTCTCTGTTGAGCCACTGAGCCGCGTCTGCACCTCGGGTGCCCTCAAATATCTCTAAACTTCCCCCCGATACTCATAATTCCCCTCACCCCTCTTCTACTCTAGACTTCAAGTTTATATGGTGATTTT
+
,BF,CFGGGG+-@@FFGGGGGGDCGFGGG+FFFGGFFF,CFFGGG9FF@++@CF,<F<,CFF,,,:,CF+++84+44++,,,,,C,,45,,C,,++,A++8++:5,,5,+B++AAF;,,33,,@=FDE,D@:B,@F,,,@,,,,3,,5,339,1,,,37,73,,2,,,?,>,2*3))2*2=+5A6***/A***/),6);CFGFF33+++03;1*3):>(((01***)*)*/1/*42:(4,,1:,3-)).6.4<>)9)6*).)..)6.)6-:))-*-/-)
@M02352:288:000000000-CKWC8:1:1101:26220:12232 2:N:0:TAGCGCTC+CTAAGCCT
TAACCTTGCGGCCGTACTCCCCAGGCGGTCTACTTATCGCGTTAGCTTCGCCACTAAGTCATTACAACCCAACGGCTAGTAGACATCGTTTACGGCGTGGACTACCAGGGTATCTAATCCTGTTTGCTCCCCACGCTTTCGCACCTCAGTGTCAGTATCAATCCAGAGTGTCGCCTTCGCCACTGATGTTCCTTCCTATATCTACGCATTTCACCGCTACACAGGAAATTCCACACTCCTCTATCGTACTCTAGCCTGCCAGTATCGGGTGCAATTCAAAG
+
GGFFGGGGGGGGGGGGGGGGGGGGGGGGGGGGGGGGGGGGGGGGGGGGGGGGGGGGGGGGFGGGGGGGGGGGGGGGGGGGGGGGGGGGGGGGFGGGGGGG7FCGGGGGGGGGGGGFFGFFGGGGGGFFGGFGGGGGGDGGGGGEGFGFGFGGGGGGGGGGGG9DFG?CEDFGCGGGGGGDEGGGGGGGFEFCFEFF<;CGFFFFEFEDGGFCFFAEGDFF?FFF948*<79*/90:02:A<DFBA<B?6<>4:<2?BFF?074>2)490,70><F7?)4:5
@M02352:288:000000000-CKWC8:1:1101:2164:12269 2:N:0:TATCGCTC+CTAAGCCT
TAACCTTGCGGCCGTACTCCCCAGGCGGTCTACTTATCGCGTTAGCTTCGCTACTCACGGCTTAAAGCCACAAACAGCTAGTAGACAGCGTTTACGTTGTTGACTACCAGGGTATCTAACCCTGTTCGCTACCCACACTTTCGCACATGAGCGTCAGTCTTTGTCCAGGGAGTCGCCTTCGCCACTGATGTTCCTCCAGATTTTCACGCATTTTCCCGCTACCCCCGGAATTCCCCCCCCCTTCCCAAGACTCTAGTCTGCCAGTTCTAAATGACCGTCC
+
<DAF,EFGG@CCEGEEGGGGGGGDG,@F@+FDFGGGDGGGCFGCCCF9@=:7=F<FFCG7FG7F<5CC=EF88BE,9E,?E5C?,<,,,6BFF7EC,?,B,BC,55BC<<FEF=A,6,C,3A3,DF,+@B=CFF,>:8:BFA+5+3*2,75:***54,,?@@C26D,?>B>C8=)/8*2//957CF+0CCA@1<CC159CA+++)1;*;5:>C+);C>90,5(85)-)().<=F)((,,(4>(.(48((.4-244*)-06:<)2,:AB)6))-5F0)(-7
@M02352:288:000000000-CKWC8:1:1101:27623:12327 2:N:0:TAGCGCTC+CTAAGCCT
CAGTCTTGCGACCGTACTCCCCAGGTGGGATACTTATCACTTTCGCTTAGTCACTGAGGTAAACCCCAACAACTAGTATCCATCGTTTACGGCGTGGACTACCAGGGTATCTAATCCTGTTCGCTCCCCACGCTTTCGTCCATGAGCGTCAGTACATACGTAGTAGACTGCCTTCGCAATCGGTATTCTGTGTAATATCTATGCATTTCACCGCTACACTACACATTCTATCTACTTCCATATGACTCAAGTCAACCAGTATCAAAGGCAGTTCCATAGTT
+
FFGFGGGGGGGGEEGGGFGGGGGCFGFFGFGGGGGGGGGGGGGGGGGGGGGGGGGGGGGGGGGGGGGGGGGGGGGGGGGGGGGGDFGGGGGEGGGGEGGGGGGFGGGFGGGGGGGGGGGGGGGGGGFDEFGGGGGGGGGGGGGFGGGCCEGGGGGGECCGFGGGGGGGGGGGFFGGGGGFFGGGGGGGGGGDGFFC4888B8AGFFFGGGFFGB9BEFD3=A@FFFFGFFCFFFFFFFA>3665?CEE:3<AABBF02>A)4<ABAA:6(48A9F4BB?9<
@M02352:288:000000000-CKWC8:1:1101:17956:12349 2:N:0:TAGCGCTC+CTAAGCCT
TAACCTTGCGGCCGTACTCCCCAGGCGGTCAACTTAGTGCGTTAGCTGCGCCACTCACGTCTCAAGGACACAAACGGCTAGTTGACATCGTTTACGGCGTGGACTACCAGGGTATCTAATCCTGTTCGCTCCCCACGCTTTCGTTCCTCAGCGTCAGTATCTGTCCAGGTGGCCGCCTTCGCCACTGATGTTCCTTCCAATCTCTACGCATTTCACCGCTACACTGGAAATTCCACCACCCTCTACAGTACTCTAGTTTGCCAGTTCAAAATGCAGTTCC
+
FGGGGGGGGGGGGGGGGGGGGGGGGGGGFEGFGGGGGFGGGGGGGGGGGDGGGGGGGGGFGGGGGGGFGGGGGGGGGGGGGFGGGGGGGGGGGGGGGGGGGGGGEFGGGGGGGGGGCGGGGGGGGGDGGGGGGGGGGGGGGGGGGGGGGFGGEGGGGGFGFGDFGGFGGGGGGGGGGGGFFGGGD<C9C9>:FEFFFFFDF;8F?FF<DDADFFBFGFFBFF?FGGFG06@BFFFFFFFFFBB?DFF74AAD>DB@FFFFB)6)5>6AFF2<>DBA?5AA
@M02352:288:000000000-CKWC8:1:1101:10286:12479 2:N:0:TAGCGCTC+CTAAGCCT
TAACCTTGCGGCCGTACTCCCCAGGCGGTCTACTTATCGCGTTAGCTTCGCTACTCACGGCTTAAAGCCACAAACAGCTAGTAGACAGCGTTTACGGTGTGGACTACCAGGGTATCTAATCCTGTTCGCTACCCACACTTTCGCACATGAGCGTCAGTCTTTGGCCAGGGAGTCGCCTTCGCCACTGATGTTCCTCCAGATATCTACGCATTTCACCGCTACACCTGGAATTCCACTCCCCTCTCCAAGACTCTAGTCTGCCAGTTCTAAATGACCGTCC
+
GGGGGGGGGGGGGGGGGGGGGGGGGGGGGGGGGGGGGGGGGGGGGGGGGGGGGGGGGGGGGGGGGGGGGGGGGGGGGGGGGGGGGGGGGGGGGGGGGDGGGGGGGGGGGGGGGGGGGGGGGGGGGGGGGGGGGGGGGGGGGGGGGGGGFFGGGGEGGGGGGGGGGFGGGGGGGGGGGGGFFGGGGGGFGGGGGFFFFFFGFDFGFFFGDCEGGFFFFDBFFFFFGGFGFFFFFFFFFF1<61:BBFF85<<9?BF6<28<4?0:BFFFF<4>FFFFFF?F
@M02352:288:000000000-CKWC8:1:1101:7946:12481 2:N:0:TAGCGCTC+CTAAGCCT
TAATCTTGCGACCGTACTCCCCAGGCGGTACACTTAATGTGTTAACTGCATTACTGCAAGGTCTAGCCTCACAACAACTAGTGTACATCGTTTAGGGCGTGGACTACCAGGGTATCTAATCCTGTTTGCTCCCCACGCTTTCGCGTCTCAGCGTCAATAATGTTCCAGTAGATCGCCTTCGCAATCGGTATTCCTTCTGATCTCTACGGATTTTACCCCTACACCAGAAATTCCATCTACCTCTCCCATATTCTAGGTAAGCAGTTTTCAAAGCAGTTCAA
+
GGGGGGGGGGGGGGGGGGGGGGGGGGGGGGGGGGGGGGGGGGGGGGGGGGGGGGGGGGGGGGGGGGGGGGFGGGGFGGGGGGGGGGGGGGGGGGGFGGGGGGGGGGGGGGGGGGGGGGGGGGGGGGGGGGGGGGGGGGGGGGDGDGGGGGGGGGGGGGGFGGGGGGGGGGGGGGGGGGGFFGGGGGGEGGGGGFFFFFFCFGFGFFFDCEFGGFFFGFFFFFFFGGFGFFFFFFFEEFEFEF33;?F?F?FF>BAF)6?)4<A<AFFFBFFFFFF(9:>A4
@M02352:288:000000000-CKWC8:1:1101:2482:12499 2:N:0:TAGCGCTC+CTAAGCCT
TAACCTTGCGGCCGTACTCCCCAGGCGGTCAACTTAGTGCGTTAGCTGCGCCACTCACGTCTCAAGGACACAAACGGCTAGTTGACATCGTTTACGGCGTGGACTACCAGGGTATCTAATCCTGTTCGCTCCCCACGCTTTCGTTCCTCAGCGTCAGTATCTGTCCAGGTGGCCGCCTTCGCCACTGATGTTCCTTCCAATCTCTACGCATTTCACCGCTACACTGGAAATTCCACCACCCTCTACAGTACTCTAGTTTGCCAGTTCAAAATGCCGTTCC
+
CFGGGGGGGGGGGGGGGGGGGGGGGGGG+CCFGGGGGGGGGGGGGGGGGDGGGGGGGGGGG<FFGGGFGFGADFF@EGGGGGGF9FADDC<FG<FDFGEFGGGGBEDG,<FGEGGFDDGGFFFAFGFCG8DDGGCC+C+BFFEGGGG7=9<F8@?5;,,@D<@DF@;:FCGGGGGDDDGF=DG5C+<+CEGGFFFEFFF765+77AF5DCAGFF9=F:>B(5.8DF?G0=6@@FAAF0:B?21:>9:2A))).64*.67))5)8BFF<)-3-).),7:32
@M02352:288:000000000-CKWC8:1:1101:22215:12630 2:N:0:TAGCGCTC+CTAAGCCT
TAACCTTGCGGCCGTACTCCCCAGGCGGTCAACTTAGTGCGTTAGCTGCGCCACCCACAACTCAAGGTCACAGACGGCTAGTTGACATCGTTTACGGCGTGGACTACCAGGGTATCTAATCCTGTTTGCTCCCCACGCTTTCGTGCCTCAGTGTCAGTATTTGTCCAGGTAGCCGCCTTCGCCACTGATGTTCCTTCCAATCTCTACGCATTTCACCGCTACACTGGAAATTCCACTACCCTCTACAATACTCTAGTTTGCCAGTTCAAAATGCAGTTCC
+
FGGGGGGGGGGGGGGGGGGGGGGGGGGGGGGGGGGGGGGGGGGGGGGGGGGGGGGGGGGGGGGGGGGGGGGGGGGGGGGGGGGGGGGGGGGGGGGGGGGGGGGGGGGGGGGGGGGGGGGGGGGGGGGGGGGGGGGGEGGGGGGGGGGFGGGGGGGGGGGGGGCFFGGGGGGGGGGGGGGFFGGGGGGFFGGGGFFFFFFGFGFFFFFDGEFGCFFFGFFFFEFFGGFFFFFFFF4<ABFFFBFBFABF>)54?ABFA9@:AAF0,49:><3<AFF<=<><
@M02352:288:000000000-CKWC8:1:1101:22977:12798 2:N:0:TAGCGCTC+CTAAGCCT
TAATCTTGCGACCGTACTCCCCAGGCGGAATGCTTAATCCGTTAGGTGTGTCACCGAACAGTATACTGCCCGACGACTGGCATTCATCGTTTACGGTGTGGACTACCAGGGTATCTAATCCTGTTTGCTCCCCACACTTTCGTACCTCAGCGTCAGTATCGAGCCAGTGAGCCGCCTTCGCCACTGGTGTTCCTCCGAATATCTACGAATTTCACCTCTACACTCGGAATTCCACTCACCTCTCTCGAACTCAAGACCAGGAGTTTAAGGGGCAGTTCCAG
+
FFGGGGGGGGGGGGGGGGGGGGGGGGGGGGGGGGGDGGGGGGGGGGGGGGGGGGGGGGGGGGGGGGGGFGGGGGGGGGGGGGGGGGGGGGGGGGGGGGGGGGGGGGGGGGGGGGGGGGGGGGGGGGGGGFGGGGGGGGGGGGGGGGCFGGGGGGGGGGGGGGGDGGFFGCFGGGDDGGFFFGGGF,AGCFEGGEFDFEEGFGFCEFFGGGACGFEFCF>A<?:*9C1C6@FFF?AFBFB?B:?F751::?14<(3*3(.,4:<?BAA><).4>BFF4:<A6
@M02352:288:000000000-CKWC8:1:1101:28767:12840 2:N:0:TAGCGCTC+CTAAGCCT
CATTCTTGCGAACGTACTCCCCAGGTGGGTCACTTATCACTTTCGCTTAGCCACTCAAACCGAAGTCCGAACAGCTAGTGACCATCGTTTACGGCGTGGACTACCGGGGTATCTAATCCCGTTCGCTCCCCACGCTTTCGTCCATCAGTGTCAGTTAATTATTAGTGATCTGCCTTCGCAATTGGTATTCTATGTAATATCTATGCATTTCACCGCTACACTACATATTCTAACCACTTCATAATAACTCAAGACAACCAGTATCAAAGGCAATTTTACCG
+
GFFGFGGGGGGGGGGGGGGGGGGGGGGGGGFGGGGGGGGGGGGGGGGGGGGGGGGGGGGGGGGGGGGGGGGGGGGGGGGGGGGGGGGGGGGGGDGGGGGGGGGGGGGGGGGGGGGGGFFGEGGGGGGGGGGGGGGGGGGGGDCEGGCFGGGGGGGGGGGGGGGFFGGDGFGGFGGGGGGBAGGGGGFGGGGGGFFFFFAF@FFGE=AFGGFGGA@5EFFEDF@FDFFGFFFFFFF@<?FFFFBAAA<DADFF7-49??F?:<).6AFFAF::62FBFA<4-
@M02352:288:000000000-CKWC8:1:1101:28754:12853 2:N:0:TAGCGCTC+GTAAGCCT
CATTCTTGCGAACGTACTCCCCAGGTGGGTCACTTATCACTTTCGCTTAGCCACTCAAACCGAAGTCCGAACAGCTAGTGACCATCGTTTACGGCGTGGACTACCGGGGTATCTAATCCTGTTCGCTCCCCACGCTTTCGTCCATCAGTGTCAGTTAATTATTAGTGATCTGCCTTCGCAATTGGTATTCTATGTAATATCTATGCATTTCACCGCTACACTACATATTCTAACCACTTCATAATAACTCAAGACAACCAGTATCAAAGGCAATTTTACCG
+
GGGGGGGGGGGGGGGGGGGGGEF,FFFFGC,CFGGGGGGGGGGGGDGGGGGGGGFGG<,FGGGEFEGGGEE>CFGGF9FF<ECGGG7AFGGFFCGFGG7FGGGGD:FEDFEGGGGFGG9,3DFFEGFF>FGCGFEGDFFEGGDGGGGGGFGGCGGF,@CFEGGFFG9DFCG9ECGGGDG4>DGGGGGG@CFFGEFC<FFFBGFGFFFGGGFGDF;>C>;EFFFFGGFFFFFFF=(7(5E?9AA6A>A?ABF2<<(?:<52192<>A2<<08(4:9<FFF7(
@M02352:288:000000000-CKWC8:1:1101:26090:12941 2:N:0:TAGCGCTC+CTAAGCCT
TAACCTTGCGGCCGTACTCCCCAGGCGGTCAACTTAGTGTGTTAGCTGCGCCACTCACGTCTCTAGGACACAAACGGCTAGTTGACATCGTTTACGGCGTGGACTACCAGGGTATCTAATCCTGTTCGCTCCCCACGCTTTCGTTCCTCAGCGTCAGTATCTGTCCAGGTGGCCGCCTTCGCCACTGATGTTCCTTCCAATCTCTCCGCATTTCACCGCCACACTGGAAATTCCACCACCCTCCACCGTACTCTATTTTGCCAGTTTAAAATGCAGTTCC
+
9FEGFGGGGGGGGGGGGGGFGGGGGGGGC:FGGGGG9FGFGGGGGGGGGGGGGGGGGGGFFGGGGFFGGFGGGG8?CGECFFFFEFGGGE@FFFD@FG:CFGG<,<=F>FEG>F>D,3F;9FFCDG,@B+@FGG7@E>EGGDEFFDF+5;DFEC8>EFFGGGGGGGEFFFFGGG<CC5?A45ACG+0<<+131?FEFFF::*:CC*59C587C16FF3((,7(<47<G>F?B7*).,8:2<:(((4(-,(4())-*).7<?2<43)).4<<A<)*.7<9)
@M02352:288:000000000-CKWC8:1:1101:23861:12947 2:N:0:TAGCGCTC+CTAAGCCT
TAACCTTGCGGCCGTACTCCCCAGGCGGTCAACTTAGTGCGTTAGCTGCGCCACCCACGACTCAAGGTCACAGACGGCTAGTTGACATCGTTTACGTCGTGGACTACCAGGGTATCTAATCCTGTTTGCTCCCCACGCTTTCGTGCCTCAGTGTCAGTATTTGTCCAGGTAGTCGCCTTCGCCACTGGTGTTCCTTCCTCTATCTACGCATTTCACCGCTACACAGGAAATTCCCCTACCCTCTACTGTATTCTAGACTAGCAGTATCAGATGCCGTTCC
+
GGG<EGGGGGCEGGGGGGGGGGGGGGGGGGGGFGGGFFDFGGGGGGGFGGGGGGGGGGGEFFGFGGGGGEF<F8FF+CBFEGG9EFFGGDFGGFGG4E:=CCFGGGGG8FCEE,A>DFAFDGGFFGGCFGGGGGFGGGGGGGGG8C>8C3:E9EA77@,@FGCCBF;F6FFG>B>GDCGF)?E*CFFGG6@DGEF?A;F+;*87?+@*77>DGF<CF3079E7F*9<G?FFF@727<:BFB22:2A>2<9A<<:4146=A:?F244-.<<3<<2)-<<?4
@M02352:288:000000000-CKWC8:1:1101:28036:12991 2:N:0:TAGCGCTC+CTAAGCCT
TAACCTTGCGGCCGTACTCCCCAGGCGGTCAACTTAGTGCGTTAGCTGCGCCACTCACGTCTCTAGGACACAAACGGCTAGTTGACATCGTTTACGGCGTGGACTACCAGGGTATCTAATCCTGTTCGCTCCCCACGCTTTCGTTCCTCAGCGTCAGTATCTGTCCAGGTGGCCGCCTTCGCCCCTGATGTTCCTTCCAATCTCTACCCATTTCACCGCTACACTGGAAATTCCACCACCCTCTACAGTACTCTAGTCGAACAGTCCAAAATGCCGTTCCA
+
BCFFGGGFCGCFCFGGGGGGGG<:FFD@7@FCFGGGGEGCGGGGGGGGGGGGGGGGGGGGGGGGGCFFFGGGGG8FEGFCFGCEFFFGGCFFGGGGGGG:FCEFF=BF,BCGG<DFFGGGGFFGGGGGE+@FFGGGE>GGGGDFG7@FG9D?@ECE8@;;;,@D9:DEFA:CBC):DDDAFDG5)*/5<+>DFEFF<FFGFF6FEFF+1+0>CF<FGBF6054?:D?4:F6B?F>A7<BF?61:AA43<9AF44-15<)24:>:9)).6)3<2))(.-(2)
@M02352:288:000000000-CKWC8:1:1101:18898:13021 2:N:0:TAGCGCTC+CTAAGCCT
TAACCTTGCGGCCGTACTCCCCAGGCGGTCTACTTATCGCGTTAGCTTCGCTACTCACGGATTAAATCCACAAACAGCTAGTAGACAGCGTTTACGGTGTGGACTACCAGGGTATCTAATCCTGTTCGCTACCCACACTTTCGCACATGAGCGTCAGTTACTGACCAGGGAGTCGCCTTCGCCACTGATGTTCCTCCAGATATCTACGCATTTCACCGCTACACCTGGAATTCCACTCCCCTCTACAAAACTCTAGCCTGCCAGTTCTAAATTCAATTCC
+
FAFFCGGECGEGDGFGGGG8EEF,D8CFGGGGFGGGFGGGGGG@@EDFFFGGGEEFDD<EEE,CC?9?EGEFCEF8<DFGCGGGCGGGGGGGF=FFCEFGGGAAC4BEAFGEG8AFFFGGGGGFGGG8@@CC<>DFCEDFGF6CED>FECCF*:@CEGFG,3@EFGD5><EBC,/?DCDF54CGD6?+1<A:CCA)5);0=C+:7AC<C*85@CEFG5966>4)508F(9B48*64.3<B0(42)6:)8<02)648)(*,3(53?6<)6).5).*6*.-6
@M02352:288:000000000-CKWC8:1:1101:20844:13078 2:N:0:TAGCGCTC+CTAAGCCT
TAACCTTGCGGCCGTACTCCCCAGGCGGTCAACTTAGTGCGTTAGCTGCGCCACCCACGACTCAAGGTCACAGACGGCTAGTTGACATCGTTTACGGCGTGGACTACCAGGGTATCTAATCCTGTTTGCTCCCCACGCTTTCGTGCCTCAGTGTCAGTATTTGTCCAGGTAGCCGCCTTCGCCACTGATGTTCCTTCCAATCTCTACGCATTTCACCGCTACACTGGAAATTCCACTACCCTCTACAATACTCTAGTTTGCCAGTTCAAAATGCAGTTCC
+
GGGGGGGGGGGGGGGGGFGGGGGGGGEGGGGGGGGGGGGGGGGGGGGGGGGGGGGGGGGGGGGGGGGGGGGGGGGGGGGGGGGGGGGGGGGGGGGGGGGGGGGGGGGGGGGGGGGGGGGGGGGGGGGGGGGGGGGGGGGGGGGFGGGGGGGGGGGGGGGGGGGGGGGGGGGGGGGGGGGFFGGGGGGCGGGGFEFFFFFGFGFGFFFGGGEGGFFFGFFFFFFFGGFGBFFFFFFFFFFFF?BFBB:?BDFA<<<@>AFFF29??><<A9<A>F?AF<AF
@M02352:288:000000000-CKWC8:1:1101:4197:13116 2:N:0:TAGCGCTC+CTAAGCCT
TAACCTTGCGGCCGTACTCCCCAGGCGGTCAACTTAGTGCGTTAGCTGCGCCACCCACGACTCAAGGTCACAGACGGCTAGTTGACATCGTTTACGGCGTGGACTACCAGGGTATCTAATCCTGTTTGCTCCCCACGCTTTCGTGCCTCAGTGTCAGTATTTGTCCAGGTAGCCGCCTTCGCCACTGATGTTCCTTCCAATCTCTACGCATTTCACCGCTAACCTGGAAATTCCACTACCCTCTACAATACTCTAGTTTGCCAGTTCAAAATGCAGTTCC
+
GGGGGGGGGGGGGGGGGGGGGGGGGGGGFGGGGGGGGGGGGGGGGGGGGGGGGGGGGGECGGGGGGGGGGG9FGGGGGGGGGFFGGGGGGGGGGGGGGEGGGGGGGGGGGGGGGGGGGGGGGGGGGGGGGGGGGGGGGGGGGDECEGFGGGF;=AGGGGGGGCGGG@CFGDFGGGGGGGF5DGGGGGGGGGGGFFFFFFGFGFGFFFGGD>DFFFFGFFFB)(0:C0D0=?FF4)9BBFF(<??FAAFFFBF?AF?<>F2)-.),64)6<A724@964.6
@M02352:288:000000000-CKWC8:1:1101:18466:13141 2:N:0:TAGCGCTC+CTAAGCCT
TAACCTTGCGGCCGTACTCCCCAGGCGGTCAACTTAGTGCGTTAGCTGCGCCACCCACGACTCAAGGTCACAGACGGCTAGTTGACATCGTTTACGGCGTGGACTACCAGGGTATCTAATCCTGTTTGCTCCCCACGCTTTCGTGCCTCAGTGTCAGTATTTGTCCAGGTAGCCGCCTTCGCCACTGATGTTCCTTCCAATCTCTACGCATTTCACCGCTACACTGGAAATTCCACTACCCTCTACAATACTCTAGTTTGCCAGTTCAAAATGCAGTTCC
+
GFGGGGGGGGGGGGGGGGGGGGGGGGGGGGGGGGGGGGGGGGGGGGGGGGGGGGGGGGGGGGGGGGGGGGGGGGGGGGGGGGGGGGGGGGGGGGGGGGGGGGGGGGFGGGGGFGGGGGGGGGFDGGGGGGGGGGGGGGGGGGGGFDFGFGGFFGGGGGGGGGGFFGGGGGGGGGGGGGGFFGGGGGGGGGGGGFFFFFFGFGFGFFFGGGFGGFFFGB>BFFFFGFBG:FFFFFFFFFFFFFFFFFFFFF?FFFFF<DFFBAB?FB42:44<FFF<F<4<
@M02352:288:000000000-CKWC8:1:1101:7689:13160 2:N:0:TGGCGCTC+CTTAGCCT
TAATCTTGCGACCGTACTCCCCAGGCGGCATGCTTAATCCGTTAGGTGTGTCACCCAGCAGTTTAATTCCCGACGCCTCGCGTTCATCGTTTTCGCTGTGAGCTCTCCAGGTATATCTACCTCTTTTCTCCCCCCTCGTTCGTGCCCCACCGTCCTTGTCGAGCCCCTGGACCCCCCTCTCCCCTTGTGTGCTTCCCCATATCTCCAAGTTTTCCCCCTCTACTCGGAATTCCCCGCACACCTCTCGTACTCTCAATATCTCCATTTTGAACCGGTTTCTT
+
<F@FFGGGGGGGGGGGGGGGGGGGGGGG+FCFGGGGGA<@FGGGG<FEA@<FGG@,C,,,C,,,,,C,CFG4,C4++,+8++46+9,,,:9D+<++BFC4,,,,,,,,,BF<,C,C,3,3,7,,CF=F>F9FGFG7B85+,+3***,3***@6***5,7,*6*1=7**=*,=B*:5))/);23A**7+>A*++);.())2<C4:)/*9*31C*0)/0710(/40**()-.9*/*4(((4(,301)3((-2(6>0)*).6))-)).4<5)())-(.()()).
@M02352:288:000000000-CKWC8:1:1101:28506:13170 2:N:0:TAGCGCTC+CTAAGCCT
TAACCTTGCGGCCGTACTCCCCAGGCGGTCTACTTATCGCGTTAGCTTCGCTACTCACGGATTAAATCCACAAACAGCTAGTAGACAGCGTTTACGGTGTGGACTACCAGGGTATCTAATCCTGTTCGCTACCCACACTTTCGCACATGAGCGTCAGTTACTGACCAGGGAGTCGCCTTCGCCACTGATGTTCCTCCAGATATCTACGCATTTCACCGCTACACCTGGAATTCCACTCCCCTCTACAATACTCTAGTTTGCCAGTTCAAAATGCAGTTCC
+
GFGGGGGGGGGGGGGGGGGGFEGGGGGGEDGFGGGGGFGGGGGGGGGGGGGGGGDFGGGGGGGGGGGGGGGGGGGGGFGGGGGGGGGGGGGGGGGGGGGGGGGGGGGGGFGGGGGGGGGGGGGGGGFGGGGGGGGGGGGGGGGDGGGFGCGGDEGGGGGGGGGGGGGCGGGGCGGGGGDFFGGGGGGGGGFGGFFF@FFFAFFFEFACDE:DGFFFGFF07D>FGGFGFFFFBFDFF??:?<<BF2<>DFD9):<@AAFB9>A??FAAAAAA7<8AFDAA
@M02352:288:000000000-CKWC8:1:1101:10630:13198 2:N:0:TAGCGCTC+CTAAGCCT
TAACCTTGCGGCCGTACTCCCCAGGCGGTCAACTTAGTGCGTTAGCTGCGCCACCCACGACTCAAGGTCACAGACGGCTAGTTGACATCGTTTACGGCGTGGACTACCAGGGTATCTAATCCTGTTTGCTCCCCACGCTTTCGTGCCTCAGTGTCAGTATTTGTCCAGGTAGCCGCCTTCGCCACTGATGTTCCTTCCAATCTCTACGCATTTCACCGCTACACTGGAAATTCCACTACCCTCTACAATACTCTAGTTTGCCAGTTCAAAATGCAGTTCC
+
GGGGGGGGGGGGGGGEGGFGGGGGGGGGGGGGGGGGGGGGGGGGGGGGGGGGGGGGGGGGGGGGGGGGGGGGGGGGGGGGGGGGGGGGGGGGGGGGGGGGGGGGGGGGGGGGGGGGGGGGGGGGGGGGGGGGGGGGGGGGGGGGGGGGGGGGFGGGGGGGGGFGFGGGGGGGGFGGGCDFFDGGGGGGGGFGGFFFFFFGFFAFCFFDGGFGGA6F@>;>BFFFGGFGFFFFF4)<A?>??24139)4244<?26=65?2>79B?ADAFF<)))/)1.6<
@M02352:288:000000000-CKWC8:1:1101:16049:13263 2:N:0:TAGCGCTC+CTAAGCCT
TAATCTTGCGACCGTACTCCCCAGGCGGTACACTTAATGTGTTAACTGCATTACTGCAAGGTCTAGCCTCACAACAACTAGTGTACATCGTTTAGGGCGTGGACTACCAGGGTATCTAATCCTGTTTGCTCCCCACGCTTTCGCGTCTCAGCGTCAATAATGTTCCAGTAGATCGCCTTCGCAATCGGTATTCCTTCTGATCTCTACGGATTATACCCCTACACCAGAAATTCCATCTACCTCTCCCATATTCTAGGTAAGCAGTTTTCAAAGCAGTTCAA
+
GGGGGGGGGGGGGGGGGGGGGGGGGGGGGGGFGGGGGGGGGGGGGFFGFACFGGFCCFFGGGGGGGGGFGFGGGGFGGGGGEFFFGGGF@GGGFFG<FCGGEFBFFGGFGGEEFFFGFCFGBC9FGFGGGGGGEDGGGGGGGGGGCGGFDFGEGGGCGGFGCFCF=E;FFGCCFFGGGGF5DEDGGGGGGGGGFFF=F87:8FFC>FG<=?C4CCFFA6?<F8FFC?CD4@6CAF?EE?E<EF@;@::>1AAFF9F)6=<?<<7AF<9>A<>)7?0=AAB6
@M02352:288:000000000-CKWC8:1:1101:19791:13269 2:N:0:TAGCGCTC+CTAAGCCT
TAATCTTGCGACCGTACTCCCCAGGCGGTACACTTAATGTGTTAACTGCATTACTGCAAGGTCTAGCCTCACAACAACTAGTGTACATCGTTTACGGTGTGGACTACCAGGGTATCTAATCCTGTTTGCTCCCCACACTTTCGCACCTCAGCGTCAGTATCGAGCCAGTGAGCCGCCTTCGCCACTGGTGTTCCTCCGAATATCTACGAATTTCACCTCTACACTCGGAATTCCACTCACCTCTCTCGAACTCAAGACCAGGAGTTTACAAGGCAGTTCC
+
GGGGGGGGGGGGGGGGGGGGGGGGGGGGGGGGGGGGGGGGGGGGGGGGGF,CFGGGFGGGGGGGGGC@?F<FGGGGGGGGGGGGGGGGGGGGGGGGGGGGGGGGGGGGGGGGGGGGGGGGGGGGGGGGGGGGGGGGGGGGGGGGGGGGGGGGGGGGGGGGGFCCDGGGGGCGGGGGGGGFFGGGGGGGGGGGGFFEFEFGFGFGFFFGCFFGFACFC6=EEFFFGGDGFDAFFFFFFF1@DFF<BFFFFFBBF<?F<?FF0:??BBB9<>A?:1<()6A4
@M02352:288:000000000-CKWC8:1:1101:10834:13301 2:N:0:TAGCGCTC+CTAAGCCT
TAACCTTGCGGCCGTACTCCCCAGGCGGTCAACTTAGTGCGTTAGCTGCGCCACCCACGACTCAAGGTCACAGACGGCTAGTTGACATCGTTTACGGCGTGGACTACCAGGGTATCTAATCCTGTTTGCTCCCCACGCTTTCGTGCCTCAGTGTCAGTATTTGTCCAGGTAGCCGCCTTCGCCACTGATGTTCCTTCCAATCTCTACGCATTTCACCGCTACACTGGAATTTCCACTACCCTCTACAATACTCTAGGTTGCCAGTTCAAAATGCAGTTCC
+
F,@FEGGGGGGCEGGGGGGGG@CCFFGGGGDGGGGCCFFGGGGDCCBFDGG@BCABGGGDEGGGFEFFGGGGC,BCE7=FCGGFCFFF,BFFGGGGGCEGGGGGGGGGFGGD8FGGGDGF9=<,@FFFEFDFGFGGE68BFGEG>75=@,>CFGD7DC@,,@;5?;;D8F;ECGGDGD<F44EEDEGFG1>CF)@?)867AD+:3+199*8<+;?8A7269>BF*77*(*0869:<)((.(,,8AADF<674)--*)6/40<<4)):4).4.)-9)86<4
@M02352:288:000000000-CKWC8:1:1101:21101:13305 2:N:0:TAGCGCTC+CTAAGCCT
TAATCTTGCGACCGTACTCCCCAGGCGGTACACTTAATGTGTTAACTGCATTACTGCAAGGTCTAGCCTCACAACAACTAGTGTACATCGTTTAGGGCGTGGACTACCAGGGTATCTAATCCTGTTTGCTCCCCACGCTTTCGCGTCTCAGCGTCAATAATGTTCCAGTAGATCGCCTTCGCAATCGGTATTCCTTCTGATCTCTACGGATTTTACCCCTACACCAGAAATTCCATCTACCTCTCCCATATTCTAGGTAAGCAGTTTTCAAAGCAGTTCAA
+
FGGGGGGGGGGGGGFFGGGGGGGGGGGGGFGGGGGGGGGGGGGGGGGGGGGGGGGGGGGGGGGGGGGGGGGGGGGGGGGGGGGGGGGGGGGGGGGGGGGGGGGGGGGGGGGGGGGGGGGGGGGGGGGGGGGGGGGGGGGGGGGGGGGGGGGGGGGGGGGCF;FGGGGGGGGGGGGGGGGFFGGCDGGEGGGGGFFFFFFGFGFGFFFGCCEGGFFFGFFDFFFFCG;F@FFFFFFFFE?>@@<?:BBFF0:4AAFF?<F<24A7<AFFFFF24?FFFFFF<
@M02352:288:000000000-CKWC8:1:1101:18498:13307 2:N:0:TAGCGCTC+CTAAGCCT
TAATCTTGCGACCGTACTCCCCAGGCGGTACACTTAATGTGTTAACTGCATTACTGCAAGGTCTAGCCTCACAACAACTAGTGTACATCGTTTAGGGCGTGGACTACCAGGGTATCTAATCCTGTTTGCTCCCCACACTTTCGCACCTCAGCGTCAGTATCGAGCCAGTGAGCCGCCTTCGCCACTGGTGTTCCTCCGAATATCTACGAATTTCACCTCTACACTCGGAATTCCACTCACCTCTCTCGAACTCAAGACCAGGAGTTTATAAGGCAGTTCCA
+
GGGGGGGGGGDGGGGGGGGGGGGGGGGGGGGGGGGGFGGGFGGGGGGGGGCFGGGGGGGGGGGGGGGGGGGGGGGGGGGGGGGGGGGGGGGGGGGGGGGGGGGGGGGFGFGGGGGGGGGGGGGFGGGGGGGGGGGCCGGGGGGG>EE6DFGGGGGGGGGGGC@FGGFGGCGGGD>CDDGFADGGGGGGGGGGGFFFFFFGFGFGFF6*7CFDGFFFGA0@<FCFDGFGB)8ACF33)4(51<?BB72:)(1())597?><??::<BFAB2<A78@:?<BB5
@M02352:288:000000000-CKWC8:1:1101:10841:13318 2:N:0:TAGCGCTC+CTAAGCCT
TAACCTTGCGGCCGTACTCCCCAGGCGGTCAACTTAGTGCGTTAGCTGCGCCACCCACGACTCAAGGTCACAGACGGCTAGTTGACATCGTTTACGGCGTGGACTACCAGGGTATCTAATCCTGTTTGCTCCCCACGCTTTCGTGCCTCAGTGTCAGTATTTGTCCAGGTAGCCGCCTTCGCCACTGATGTTCCTTCCAATCTCTACGCATTTCACCGCTACACTGGAAATTCCACTACCCTCTACAATACTCTAGTTTGCCAGTTCAAAATGCAGTTCC
+
FEGGFGGGGGGGGGGGGGGGGGGGGGGGGGGGGGGGGGGGGGGGGGGGGGGGGGGGGGGEGGGGGGGGGGGGGGGGGGGGGGGGGGGGGGGGGGGGGGGGGGGGGGGGDGGGGGGGGGFGGGGGGGGGGGGGFGGGGGGGGGGGDGGGGFGGFGGGGGGGGG9FFGGGGF?FFGGGGGGFFGGGGGGC?+;CFFFEFFFFCFFGFFFGGGFGDFEFGFFFFE4FFD?FBBFF?FFFF?7?FBB(.<>?FB7:?B<=A<@AB<27>AA9AA27)564@<4<
@M02352:288:000000000-CKWC8:1:1101:3172:13335 2:N:0:TAGCGCTC+CTAAGCCT
TAATCTTGCGACCGTACTCCCCAGGCGGAATGCTTAATCCGTTAGGTGTGTCACCGAACAGTATACTGCCCGACGACTGGCATTCATCGTTTACGGTGTGGACTACCAGGGTATCTAATCCTGTTTGCTCCCCACACTTTCGTACCTCAGCGTCAGTATCGAGCCAGTGAGCCGCCTTCGCCACTGGTGTTCCTCCAAATATCTACGAATTTCACCTCTACACTTGGAATTCCACTCACCTCTCTCGAACTCTAGACTGATAGTTTTGGAGGCAGTTCCAG
+
GGGGGGGGGGGGGGGGGGGGGGGGGGGGGGGGGGGEGFGGGGGGGGGGGGGGGGGGGGGGGGGGGGGFGGGGEGEEGGGFGDGGGGGGGGGGGGGGGGGGGGGGGGGGGGGGGGGGFCGGGGFGGGGGGGGGGGGGGGGGGGGGGEGGGGFGGGGGGCFFGGGGGGGGGGGGGGGDDGC?4CCGGGGGGGGGGFFF8FF>FGFGCFADCGF;CA?A9AE3CFFFGG)*-=?FFF>411::<6??28:>?FFB<A)09AF)--66<DF012?<6:>?FF<A6
@M02352:288:000000000-CKWC8:1:1101:10185:13386 2:N:0:TAGCGCTC+CTAAGCCT
TAATCTTGCGACCGTACTCCCCAGGCGGTCAACTTAGTGCGTTAGCTGCGCCACCCACGACTCAAGGTCACAGACGGCTAGTTGACATCGTTTACGGCGTGGACTACCAGGGTATCTAATCCTGTTTGCTCCCCACGCTTTCGTGCCTCAGTGTCAGTATTTGTCCAGGTAGCCGCCTTCGCCACTGATGTTCCTTCCAATCTCTACGCATTTCACCGCTACACTGGAAATTCCACTACCCTCTACAATACTCTAGTTTGCCAGTTCAAAATGCAGTTCC
+
FFGGGGGGGGEGGGGGF<FGEEGEGGGGGGGGGGGGGFGGGGGGGGGGGGGGGGGGFGGGGEGGGGGFGGGGFFFGEDCGFGGGGGGGGGGGGGGGGDFFGGGGGGGGGFCEGFGGGGGGGGGGGGGGDGGCGFCGGGGGDGGGGGGGGGGAEGGGGECGFGGFGGGGGGGGGGGGDGGFFGGGGGGGGGGF=?FFFFFFF4+1<FF5)ADCFFFFFEF6;BFFGG7C:F?FF6A<<BBBB<::8BA>BA:9>497:AF<AAA)8:2<AA2)))1)1<<D
@M02352:288:000000000-CKWC8:1:1101:25272:13456 2:N:0:TAGCGCTC+CTAAGCCT
TAATCTTGCGACCGTACTCCCCAGGCGGTCTACTTATCGCGTTAGCTGCGTTACTAAGATCTCAAGGATCCCAACAACTAGTAGACATCGTTTACGGCGTGGACTACCAGGGTATCTAATCCTGTTTGCTCCCCACGCTTTCGCACCTCAGTGTCAGTATCAGTCCAGGCAGTCGCCTTCGCCACTGGTGTTCCTTCTTATATCTACGCATTTCACCGCTACACAAGAAATTCCACTACCCTCTACTGTACTCTAGTTACCCAGTTCTAAATGCAGTTCC
+
FFGGGGGGGGGGGGGGGGGGGGGGGGGEGGGGGGGGGGGGGGGGGGGGGGFGGGGGGGFFGFGGGGGGGGGGGGGGGGGFGGFGGGGGGGGGGGGGGEGGGGGGGGGGGGGGGGGGGGGGGGGGGFGGGGGGGGGGGGGGCFCGGGCFGGGGGGGGGGGGGGEFGFF:EGFGGGGGDGDFFGGGGFGGEFGGGFFEFFFGFG6FEFFGGGFGGF?CGFBF@B<FGC:FBFFFFBBF<BFFFBFF7AB<A<A>BBB4<<BDAB?FF4<6)62<AFF29<>2
@M02352:288:000000000-CKWC8:1:1101:12766:13479 2:N:0:TAGCGCTC+CTAAGCCT
TAACCTTGCGGCCGTACTCCCCAGGCGGTCAACTTAGTGCGTTAGCTGCGCCACCCACGACTCAAGGTCACAGACGGCTAGTTGACATCGTTTACGGCGTGGACTACCAGGGTATCTAATCCTGTTTGCTCCCCACGCTTTCGTGCCTCAGTGTCAGTATTTGTCCAGGTGGCCGCCTTCGCCACTGATGTTCCTTCCAATCTCTACGCATTTCACCGCTACACTGGAAATTCCACTACCCTCTACCATACTCTAGTTTGCCAGTTCAAAATGCAGTTCC
+
GFFGGGGGGGGGGGGGGGGGGGGGGGGGGEGGGGGGGGFFGGGGGGGGGGGGGGGGGGGGGGGGGGGGGGGGGGGGDGGGGGGGGGGEGGGGGGGGGGGGGGCEGGGGGGDGGGGGGGGGGGGCGGGGGGGGGGGGGGGGGGDGGGGGGCGFGGG7;DFFCFFFGGG?FGGGGGGGGGGFFGGGDD?FF7;CGFFFEF6CFGFDFFF5C5BDGF2FF>B29E2;CC::0?FFB@).:0:?FFFFFF)592:9>A<9A<64>A20)65)6<B2)6=9FA>A
@M02352:288:000000000-CKWC8:1:1101:12298:13530 2:N:0:TAGCGCTC+CTAAGCCT
TAATCTTGCGACCGTACTCCCCAGGCGGAATGCTTAATCCGTTAGGTGTGTCACCGAACAGTATACTGCCCGACGACTGGCATTCATCGTTTACGGTGTGGACTACCAGGGTATCTAATCCTGTTTGCTCCCCACACTTTCGTACCTCAGCGTCAGTATCGAGCCAGTGAGCCGCCTTCGCCACTGGTGTTCCTCCAAATATCTACGAATTTCACCTCTACACTTGGAATTCCACTCACCTCTCTCGAACTCTAGACTGATAGTTTTGGAGGCAGTTCCAG
+
GGGGGGGGGGGGGGGGGGGGGGGGGGGGGGGGGGGGGGGGGGGGGGGGGGGGGGGGGGGGGGGGGGGFGGGGGGGGGGGGGGGGGGGGGGGGGGGGGGGGGGGGGGGGGGGGGGGGGGGGGGGGGGGGGGGGGGGGGGGGGGGGGGGGGGGGGGGGGGGGGGGGGFGGGGGGGGGGGGGFFGEGGGGGGGGGGFFFFFFGFGFGECFGGGFGGFFFCFFFFAB6CC?GFFFFFFAFBFFB>FFFFFFF:?BFFFF6>A::A>2:<<D7754::B@FFFBF6
@M02352:288:000000000-CKWC8:1:1101:7367:13556 2:N:0:TAGCGCTC+CTAAGCCT
TAATCTTGCGACCGTACTCCCCAGGCGGAATGCTTAATCCGTTAGGTGTGTCACCGAACAGTATACTGCCCGACGACTGGCATTCATCGTTTACGGTGTGGACTACCAGGGTATCTAATCCTGTTTGCTCCCCACACTTTCGTACCTCAGCGTCAGTATCGAGCCAGTGAGCCGCCTTCGCCACTGGTGTTCCTCCAAATATCTACGAATTTCACCTCTACACTTGGAATTCCACTCACCTCTCTCGAACTCAAGACCAGGAGTTTATGAGGCAGTTCCAG
+
FGGGGGGGGGGGGGGGGGGGGGGEGGGGGGGGGGGGGGGGGGGGGGGGGGGGGGGGGGGGGGGGGGGGGGGGGGGGGGGGGGGGGGGGGGGGGGGGGGGGGGGGGGGGGGGGGGGGGGGGGGGGGGGGGGGGGGGGGGGFGGGGGGEGGGGGGGGGGGGGGGGGGGGGGFFGGGGGGGGFFDGGGGFEFFGGGFFFFFFGFGFGEFFGGGFFGFEF6=@EFC;+CGFFAFFFFFFBB:7<3,5,)52>0:<<7?2F:?>BF3(3:<44<9<:0(),9449.
@M02352:288:000000000-CKWC8:1:1101:2425:13562 2:N:0:TAGCGCTC+CTAAGCCT
TAATCTTGCGACCGTACTCCCCAGGCGGAATGCTTAATCCGTTAGGTGTGACACCAACAAGCATGCTTGCTGACGTCTGGCATTCATCGTTTACGGTGTGGACTACCAGGGTATCTAATCCTGTTTGCTCCCCACACTTTCGCACCTCAGCGTCAGTATCGAGCCAGTGAGCCGCCTTCGCCACTGGTGTTCCTCCGAATATCTACGAATTTCACCTCTACACTCGGAATTCCACTCACCTCTCTCGAACTCAAGACCAGGAGTTTACAGGGCAGTTCCAG
+
CFGGFGGGGECEGGGGGGGGGGGGGGGGGGGGGGGGGGGGGGGGGGGFGGGGGGGGEGGGGGGGGFCEFGGGGGGGGGGGGGFGGGFGGGGGGGGGGGGGEEGGGGGGGGDGGGEFFFGGGGGGGGGGFGGGGGGGGGGFGGGGGGGGGGGEGGGGGADGGGGECFGGGAFGGGGGGGGFFDGCFFGFGFGGGFFBFA8<5CFG3FFGGG33;@CFGFFFEA@ACF@G?>?F@FABFFBF?0333<??0:?AF:)7:B@?F?:<(4<BA)3(3:5?FFA).
@M02352:288:000000000-CKWC8:1:1101:8272:13576 2:N:0:TAGCGCTC+CTAAGCCT
TAACCTTGCGGCCGTACTCCCCAGGCGGTCTACTTATCGCGTTAGCTTCGCCACTAAAAGATCAAGTCTTCCAACGGCTAGTAGACATCGTTTACGGCGTGGACTACCAGGGTATCTAATCCTGTTTGCTCCCCACGCTTTCGTGCCTCAGTGTCAGTATTTGTCCAGGTAGCCGCCTTCGCCACTGATGTTCCTTCCAATCTCTACGCATTTCACCGCTACACTGCAAATTCCACTACCCTCTACAATACTCTAGTTTGCCAGTTCAAACTGCAGTTCC
+
FGFFEGGGFGGDGGGGGGGFGEFGFGEEGGGGGGGFGGGGGEGGGFGGGEGEGGGGGGGGGGGGGGFGGGGGGGGGGGGGGGGFGGGGGGGGGGG:EFGGGGGGGGFGFGGGGGGGGGGGGGGGGGGFGGGFGGGGGGEGGGGGCGFGFGGGGGGFGG=CEFGGGG9FF<CGGGGGGGGFFGEGGECFGCFGGFFEFFF@FF6+<8ACD7;GGF?FF>9B9E<F*>):)9@=@66492:?05(.4>A2<4?)464*..=94A9??FA4)6,597?(9>AF
@M02352:288:000000000-CKWC8:1:1101:7215:13609 2:N:0:TAGCGCTC+CTAAGCCT
CAACCTTGCGATCGTACTCCCCAGGTGGTTCACTTAATGCTTTCGCTTGGACACTTACAGTTTATCGCAAATATCGAGTGAACATCGTTTAGGGCGTGGACTACCAGGGTATCTAATCCTGTTCGCTCCCCACGCTTTCGTGCATGAGCGTCAGTAATGGTTTAGTAAGCTGCCTTCGCAATCGGTGTTCTGAGTCATATCTATGCATTTCACCGCTACATGACTCATTCCGCCTACCTCTACCACACTCAAGTAATCCAGTATCAATGGCAGTTCTACAG
+
GGGGGGGGGGDGGGGGGGGGGGGGGGGGFGGGGGGGGGGGGGGGGGGGGGGGGGGGGGGGGGGGGGGGGGGGGGGGGGGGGGGGGGGGGGGGGGGGGGGGGGGGGGGGGGGGGGGGGGGGGGGGGGGGGGGGGGGGGGGGGGGGGGGGGGGGGGGGGGGGGGGGGGGGGGGGGGGGGGGB?DDGGGEGGGGGGEFFFFFGFFFFFFFGGGFGGFFFGFBECFEFCGFGFFFFFDDFFFFEEFFFEF<;(/38)66=AB?DFFFAAABDF01<BFFAF<>A)
@M02352:288:000000000-CKWC8:1:1101:20399:13685 2:N:0:TAGCGCTC+CTAAGCCT
TAATCTTGCGACCGTACTCCCCAGGCGGTCTACTTAGTGCGTTAGCTGCGCCACTAAAGTCTCAAGGACCCCAACGGCTAGTAGACATCGTTTACGGCGTGGACTACCAGGGTATCTAATCCTGTTTGCTACCCACGCTTTCGCACCTCAGTGTCAGTATTGGTCCAGTGAGTCGCCTTCGCCACTGATGTTCCTTCCCATCTCTACGCATTTCACCGCTACACAGGAAATTCCACTCACCTCTACCATACTCTAGTTCGCCAGTTTTGAATGCAGTCCC
+
GGGGGGGGGGGGGGGGGGGGGGGGGGGGGGGGGGGGGGGGGGGCGGGGGGGGGGGGGGGGGGGGGGGGGGGGGGGGGGGGFGGGGGGFGGGGGGGGCFGGGGGGGGGGGGGGGGGGGGGFGGGGGGGGGGFGGGGGGGGGGGGGGGGGGGGGGGGFGGDFGD,DCGGDGC9>FGGGGGGFFGGGGGFCF7CCFEFEFFFCFCFGFFFGGGFGGFFFG3@9BF?FFGBG??FFFFBAA?7:68?FFFF7BFF2<6-*6<6:><B(5:AF1:<A9AF<F0)3
@M02352:288:000000000-CKWC8:1:1101:21799:13698 2:N:0:TAGCGCTC+CTAAGCCT
TAACCTTGCGGCCGTACTCCCCAGGCGGTCAACTTCACGCGTTAGCTACGTTACCAAGGAAGTAAATCCCCAACAACTAGTTGACATCGTTTAGGGCGTGGACTACCAGGGTATCTAATCCTGTTTGCTCCCCACGCTTTCGCGTCTCAGCGTCAATAATGTTCCAGTAGATCGCCTTCGCAATCGGTATTCCTTCTGATCTCTACGGATTTTACCCCTACACCAGAAATTCCATCTACCTCTCCCATATTCTAGGTAAGCAGTTTTCAAAGCAGTTCAAT
+
FGGGGGGGGGGGGGGGGGGGGGGGGGGGFGGGGGGGGGGGGGGGGGGGGGGGGGGGGGGDFFFGGGGGGGGFGGGGGGGGGGGGGGGGGG8AFDGGGGGGGGGGGGGGGGGGGGGGGFGGGGGGGG,CFFGGGGGGGGGGGGGGEG8DGGGGGGG@FGFGGGFFGGGGGGFBFFDDCDGFEGCCGFGG5CGGGFFFEC6>FDFGFFFDDEAFGFEFG>?;?;@FGGFFFFFFF4<9<<BFFF>F?F?>:5ABBA<?<2@)<A1A4<AA<D<A7:FA94><2
@M02352:288:000000000-CKWC8:1:1101:11195:13724 2:N:0:TAGCGCTC+CTAAGCCT
TAACCTTGCGGCCGTACTCCCCAGGCGGTCTACTTATCGCGTTAGCTTCGCCACTAAAAGATCAAGTCTTCCAACGGCTAGTAGACATCGTTTACGGCGTGGACTACCAGGGTATCTAATCCTGTTTGCTCCCCACGCTTTCGCACCTCAGTGTCAATATCAGTCCAGGTAGTCGCCTTCGCCACTGGTGTTCCTTCCTATATCTACGCATTTCACCGCTACACAGGAAATTCCACTACCCTCTACTGTATTCTAGACTAGCAGTATCAGATGCAGTTCCA
+
FFGGGGGGGGGGGGGGGGGGGGGGGGGGCFGGGGGGGGGGGGGGGGGGGGGGGGGGGGGGGGGGGGFGGGGGGGGGGGGGGFGGGGGGGGGGGGGGGGGGGGGGGGGGGGGGGGGGGGGFFGGGGGGGGGGGGGGGGGGGGGGGGGGGGFFFGDFEFEF;CCFCGDGDGFBFEC9DGGGF>DGGGFGF,:EGGCFEEFFFA7AGFFFFGGFDGFFFGEFBFF<FFGFGFFFFF6A9ABFF1.8?AA<2:<>A9)416482518AFFA<A<?AFDBA7<AA)
@M02352:288:000000000-CKWC8:1:1101:24109:13740 2:N:0:TAGCGCTC+CTAAGCCT
CAGTCTTGCGACCGTACTCCCCAGGTGGGATACTTATCACTTTCGCTTAGTCACTGAGGTAAACCCCAACAACTAGTATCCATCGTTTACGGCGTGGACTACCAGGGTATCTAATCCTGTTCGCTCCCCACGCTTTCGTCCATGAGCGTCAGTACATACGTAGTAGACTGCCTTCGCAATCGGTATTCTGTGTAATATCTATGCATTTCACCGCTACACTACACATTCTATCTACTTCCATATGACTCAAGTCAACCAGTATCAAAGGCAGTTCCATAGTT
+
GGGGGGGGGGGGGGFGGGGGGGGGGGFGGGGGGGGGGGGGGGGGGGGGGFGGGGGGGGGGGGGGGGGGGGGGGGGGGGGGGGGGGGGGCEGEGDFGGGGGGGGGGGGGGGGGGGGGGGGGGGGGFGGGGGGGGGGGGGGGGGGFGGGGGGGGGGGGGGGFGGGGGCGGGGFGGGGGGGG>FGEGGFGGGGGGGFACEFFGFGFGCFFFGGFFDFFFGFDEEFFFFF?FEFFFFF<CCF3>CFFF?E?947>::<AF0:><<>BFF)60?BFFA>?<?<:A:
@M02352:288:000000000-CKWC8:1:1101:20259:13752 2:N:0:TAGCGCTC+CTAAGCCT
TAACCTTGCGGCCGTACTCCCCAGGCGGTCAACTTAGTGCGTTAGCTGCGCCACCCACGACTCAAGGTCACAGACGGCTAGTTGACATCGTTTACGGCGTGGACTACCAGGGTATCTAATCCTGTTTGCTCCCCACGCTTTCGCACCTCAGTGTCAGTATCAATCCAGAGTGTCGCCTTCGCCACTGATGTTCCTTCCTATATCTACGCATTTCACCGCTACACAGGAAATTCCACACCCCTCTATCGTACTCTAGCCTGCCAGTATCGGGTGCAATTCCA
+
GFFGGGGGGGGGGGFEBFFFGGGGGGGGEGGGGGGGGGGGGGGGGGGGGGGGGGGGGGGGGGGGGGGGGGGGGGGGGGGGGGGGGGGGGGGGGGGGGGGGGGGGGGGGGGGGGGGGGGGGGGGGGGGGGGGGGGGGGGGEGGGGGGGGGGGGGGGGGGGGGGGGGGGGGGGGGGGGGGGFFGGGGGGGGGGGGF=EEFFGFGFGFFCGGGFGGFFFGFFFBFBFGGFGFFFFFFF>??(49??FF>D01::?FFFFBFF1?BFFBFAA?;BF9?FF?2>9.
@M02352:288:000000000-CKWC8:1:1101:10511:13753 2:N:0:TAGCGCTC+CTAAGCCT
TAACCTTGCGGCCGTACTCCCCAGGCGGTCTACTTATCGCGTTAGCTTCGCTACTCACGGATTAAATCCACAAACAGCTAGTAGACAGCGTTTACGGTGTGGACTACCAGGGTATCTAATCCTGTTCGCTACCCACACTTTCGCACATGAGCGTCAGTTACTGACCAGGGAGTCGCCTTCGCCACTGATGTTCCTCCAGATATCTACGCATTTCACCGCTACACCTGGAATTCCACTCCCCTCTCCAAAACTCTAGCCTGCCAGTTCTAAATGCAATTCC
+
FGFGFGGGGGDGGGGGGGGGGGGEGGDGGGGGGGGGGGGGGGGEGGGGGGGGGGGGGGGGGGGGGGGGGGGGGGFGGGGGGGGGGGGGGGGGGGGGGGGGGGGGGGGGGGGGGGGGGF<DFGGGGGGGGGGGGGGGGGFFEGGGGGDGGCFFGGGGGGGGGGGGGGGGGGGGGGGGCDGFFGGGGGGGGGGGGFCE@FFDACFFCFFGGGDGFFEFFF91;FFFFG?F7?FFFF><AFB0:<B?FFF?6<:?BADFFFFF<BF?:ADAA<<<9>@AFFFF
@M02352:288:000000000-CKWC8:1:1101:15867:13850 2:N:0:TAGCGCTC+CTAAGCCT
TAACCTTGCGGCCGTACTCCCCAGGCGGTCAACTTAGTGCGTTAGCTGCGCCACTCACGTCTCAAGGACACAAACGGCTAGTTGACATCGTTTACGGCGTGGACTACCAGGGTATCTAATCCTGTTCGCTCCCCACGCTTTCGTTCCTCAGCGTCAGTATCTGTCCAGGTGGCCGCCTTCGCCACTGATGTTCCTTCCAATCTCTACGCATTTCACCGCTACACTGGAAATTCCACTACCCTCTACAATACTCTAGTTTGCCAGTTCAAAATGCAGTTCC
+
CGGGGGGGGGGGGGGGGGGGGGGGGGGGFGGGGGGGGGGGGGGGGGGGGGGGGGGGGGGGGGGGGGGGGGGGFGGGGGGGGGGGGGGGGGGGGGGGGGGGGGGGGGGGDFGGGGGGGGGCGGGGGGGGGGGGGGGGGGGGGGGGGGGFGGGGGEGGGGGGGGGGGGGGGGGGGGGGGGGFFGGGGGGGGGGGGEFFFFFFFGFGFFFFGGFGGFFFGF>>FFFFDG?C7=67F@A<9BFF6>B?39<72-34?FF4AFF<9AB>FFBFF<<A7A@<F<AF
@M02352:288:000000000-CKWC8:1:1101:29046:13864 2:N:0:TAGCGCTC+CTAAGCCT
TAACCTTGCGGCCGTACTCCCCAGGCGGTCAACTTAGTGCGTTAGCTGCGCCACTCACGTCTCAAGGACACAAACGGCTAGTTGACATCGTTTACGGCGTGGACTACCAGGGTATCTAATCCTGTTCGCTCCCCACGCTTTCGTACCTCAGCGTCAGTATCTGTCCAGGTGGCCGCCTTCGCCACTGATGTTCCTTCCAATCTCTACGCATTTCACCGCTACACTGGAAATTCCACCACCCTCTACAGTACTCTAGTTTGCCCGTTAAAAATTCAGTTCCA
+
CGDGFGGGGGGGEGGGGGGGGGFGGFFE@@CFGGGGFGFDGGGFGGGGGGGGGGCGEEEEG<ECAFGFGGGGGGGGGG@CEGGGGGGGFGFDGFG@FGEGDGGGG8DGGGGDFFCFCAFDDFD<FFFCDCGGGGDGCEDEGAEG67:;E68FCG:?EG;DFGCG?FFGG@C>6ADGD*:?5DGCDCFF++5;@?AEFF6;ACAF?FF7DEEDF=AFG3>9>FFFCC804*9=BF<A?1288134<FAF>)6>A).9A<8)6<)39?6?A<D0(67)9:95)
@M02352:288:000000000-CKWC8:1:1101:18590:13892 2:N:0:TAGCGCTC+CTAAGCCT
TAACCTTGCGGCCGTACTCCCCAGGCGGTCAACTTAGTGCGTTAGCTGCGCCACCCACGACTCAAGGTCACAGACGGCTAGTTGACATCGTTTACGGCGTGGACTACCAGGGTATCTAATCCTGTTTGCTCCCCACGCTTTCGTGCCTCAGTGTCAGTATTTGTCCAGGTAGCCGCCTTCGCCACTGATGTTCCTTCCAATCTCTACGCATTTCACCGCTACACTGGAAATTCCACTACCCTCTACAATACTCTAGTTTGCCAGTTCAAAATGCAGTTCC
+
GGGGGGGGGGGGGGGGGGGGGGFGFGFGEGDGGGGGGGGGGGGGGGGGFGGGGGGGGGGGGGGGGGGFGGGGGGGGGGGGGGGGGGGGGGGGGGGGGGGGGGGGGGGGGGGGGGGGGGGGGGGGGGGGGGGGGGGGGGGGGGGGGGGGGFGGCCFD,DFGGGGGGGGCGGGGGGGGGDGFFDGGGGGGGDGGGFFFFFFFFGFGE=FCGGFGGFCFGFFF>FFFGF7GFFF6@?DA5:>::21:).4<6<B<4<4*<BF<AAA7?<<9A<7<8AF4F><A
@M02352:288:000000000-CKWC8:1:1101:17585:13916 2:N:0:TAGCGCTC+CTAAGCCT
TAATCTTGCGACCGTACTCCCCAGGCGGAATGCTTAATCCGTTAGGTGTGACACCAACAAGCATGCTTGCTGACGTCTGGCATTCATCGTTTACGGTGTGGACTACCAGGGTATCTACTCCTGTTTGCTCCCCACACTTTCGCACCTCAGCGTCAGTATCGAGCCAGTGAGCCGCCTTCGCCACTGGTGTTCCTCCGAATATCTACGAATTTCACCTCTACACCCGGAATTCCACTCACCTCCCTCGAACTCAAGACCAGGACTTAACAAGGCAGTTCACG
+
9F,C@FGGGF>FGGGGGGGGGGGGGDEEGGGFGGGGFG<AFGG:F@FCFG9FGGG@FGFFFGGF<A??FC?<F8CF@ED?F8CFF<<E=F<=DECGGGC:=,?=AE=8E7+E,AFGF9?4=FFGGGGGFGGFGGGC8DDDDEGGE7@FFD6@E9+8C,3,++6*@,@DG:EFG7>D>D?*97;*;CFGG?EC8*1-(2:D3:A7.@>5*=>7C+7B<.)7>:3):32)-)<FF4A9?F2:<0(,4(-,(..).,,94<)(,2(57))654111()4=4)).
@M02352:288:000000000-CKWC8:1:1101:7035:13920 2:N:0:TAGCGCTC+CTAAGCCT
TAACCTTGCGGCCGTACTCCCCAGGCGGTCAACTTAGTGCGTTAGCTGCGCCACCCACGACTCAAGGTCACAGACGGCTAGTTGACATCGTTTACGGCGTGGACTACCAGGGTATCTAATCCTGTTTGCTCCCCACGCTTTCGTGCCTCAGTGTCAGTATTTGTCCAGGTAGCCGCCTTCGCCACTGATGTTCCTTCCAATCTCTACGCATTTCACCGCTACACTGGAAATTTCACTCCCCTCTACAATACCCTAGTTTGCCAGTTTAAAATGCAGTTCC
+
9F@,EFGGGGGGGGGGGGGGGGGGG8BFC@@FGGGGGGGGGGGGGGGGGGCGGGGCCB=FCFG,=?F,:,FC<AF@CE7+<BEEG=<A=8FFF<A+FF+@>FCFCB=FCAFGFGGC,,C@9F9>FGGFF,>FGFF@:@:CD,:@DCGGGGDA;@C:EG9EC;FG9FFCF:DFCG48C5CAFDGEGC7?><<F7?=?;F@7C4@@6@FCD/5:DA7=E>B>6D25*775:F4=*=44:).4:1((.6)<5)4)().5<AF4)89?2:)-6>A24469*6)6
@M02352:288:000000000-CKWC8:1:1101:3950:14040 2:N:0:TAGCGCTC+CTAAGCCT
TAACCTTGCGGCCGTACTCCCCAGGCGGTCGACTTAATGCGTTAGCTGCGCCACTAAGATCTCAAGGCTCCCAACGGCTAGTCGACATCGTTTACGGCGTGGACTACCAGGGTATCTAATCCTGTTTGCTCCCCACGCTTTCGCACCTCAGTGTCAGTATTAGCCCAGGTGGTCGCCTTCGCCACTGGTGTTCCTTCCTATATCTACGCATTTCACCGCTACACAGGAAATTCCACCACCCTCTGCCATACTCTAGCTTGCCAGTTTTGGATGCAGTTCC
+
FGGGGGGFGGGGGGGGGGGGGGGGGGGGFFDGGGGGGGGGGGGGGGGGGGGGGGGGGGGGGGGGGGG,CFGGFGGGGGGGGGGGEGGGGGGGGGGGDGGGGGGGGGGGGGGDGGGGGADFGGGGGGGGGGGGGGGGGGEEGGDGGGGGGFGGGGGGGGFFGCFGGG::CGGGEGGGGGGFFGGGGGGGGGGGG?FFFAFF=::@C=C5D=>DGFBFGFFFFFFFDG<GF@FBFFFFFFFFBBFFFF>2<<?FBF<4:)7(4:A:DAADBF0AFFF<?AA4
@M02352:288:000000000-CKWC8:1:1101:18381:14139 2:N:0:TAGCGCTC+CTAAGCCT
TAACCTTGCGGCCGTACTCCCCAGGCGGTCAACTTAGTGCGTTAGCTGCGCCACCCACGACTCAAGGTCACAGACGGCTAGTTGACATCGTTTACGGCGTGGACTACCAGGGTATCTAATCCTGTTTGCTCCCCACGCTTTCGTGCCTCAGTGTCAGTATTTGTCCAGGTAGCCGCCTTCGCCACTGATGTTCCTTCCAATCTCTACGCATTTCACCGCTACACTGGAAATTCCACTACCCTCTACCATACTCTATTTTGCCAGTTCAAAATGCAGTTCC
+
FCFEFGGGGGGGGFGGGGGGGGGGGGGGFGGGGGGGFFGGGGGGGGGGFGGGGGGGGGGGGGGGGGGGFGGGGGGGGGGGGGGGGGGGGGGGGGGGGGGGGGGGGDBFGGGGGGGGGGGGGGGGGGGGGGGFFEACEGGGFGGGCGGGGGGGGGGGGG9FGGGGGFGFGGFFGGGGGGGFFGEECCC7C@EDFCFFFFAFFCFGFAADG=BGGFFFGF>>BD)7:C(>2996@*.4<:::44:BB>).).8ADFF*64=A<B>)5<<92:AA2AF)9545
@M02352:288:000000000-CKWC8:1:1101:26384:14224 2:N:0:TAGCGCTC+CTAAGCCT
TAACCTTGCGGCCGTACTCCCCAGGCGGTCAACTTAGTGCGTTAGCTGCGCCACTCACGTCTCTAGGACACAAACGGCTAGTTGACATCGTTTACGGCGTGGACTACCAGGGTATCTAATCCTGTTCGCTCCCCACGCTTTCGTCCATGAGCGTCAGTACATACGTAGTAGACTGCCTTCGCAATCGGTATTCTGTGTAATCTCTATGCATTTCACCGCTACACTACACATTCTATCTCCTTACATATGACTCAACTCCACCTGTATCCAAGGCAGTTCCA
+
GGEFGGGGGGGGGGGGGGGGGGGGGFEEFC:FFGGGFGGFGGGGGGGGGGGGGGGGGGGFFEFFF9E5E<FG7FGFE::?EGC<ECAFFGGGDFFEEGGDGGGGGC@FGDCGGGGGFC,=EFC9FGGGGEGGGG@FEDGGGGGGGECFFCGC5CGGECFGGGGGF:9>CCC,?48?80=FFGE5<FFGE:EGF<FECF+:7+::<1@FC+;@FFCFGD>09D<FFG:C07/7@?<>2)))4))5<<-429<)6?()6)).2<((:))6)..40()(0:AF4
@M02352:288:000000000-CKWC8:1:1101:21569:14233 2:N:0:TAGCGCTC+CTAAGCCT
TAACCTTGCGGCCGTACTCCCCAGGCGGTCTACTTATCGCGTTAGCTTCGCTACTCACGGCTTAAAGCCACAAACAGCTAGTAGACAGCGTTTACGGTGTGGACTACCAGGGTATCTAATCCTGTTCGCTACCCACACTTTCGCACATGAGCGTCAGTCTTTGGCCAGGGAGTCGCCTTCGCCACTGATGTTCCTCCAGATATCTACGCATTTCACCGCTACACCTGGAATTCCACTCCCCTCTCCAAGCCTCTAGTCTGCCAGTTCTAACTGACCATCC
+
FFFGGGGGGGGGCCFGGGGGGEG@CGCEFFGFGGGGGGGGGFGGGGGFGGEGGG8FFGGGGGGGGGGGGGGGGGGGEGGGGGGGGGFGGGGGGGGGGGGG>FGGGGGFEGGGGGGGGGGGGFGGGGGGGGGGBFFGCEEFGGGGGGG>FGGGGGGGGGGGGG9CEFFFFFGGCFDDCDGFFDGGGGGCFGGGGFFFFFA747@C3AFDG7)/CF?F@>>99EFFGGBC?:F?FFBFA:BFB0428:>:?0:3(()1)6=498:)56AAAA)6>BF0?2:6
@M02352:288:000000000-CKWC8:1:1101:20176:14290 2:N:0:TAGCGCTC+CTAAGCCT
TAACCTTGCGGCCGTACTCCCCAGGCGGTCAACTTAGTGCGTTAGCTGCGCCACCCACGACTCAAGGTCACAAACAGCTAGTAGACAGCGTTTACGGTGTGGACTACCAGGGTATCTAATCCTGTTCGCTACCCACACTTTCGCACATGAGCGTCAGTCTTTGGCCAGGGAGTCGCCTTCGCCACTGATGTTCCTCCAGATATCTACGCATTTCACCGCTACACCTGGAATTCCACTCCCCTCTCCAAGACTCTAGTCTGCCAGTTCTAAATGACCATCC
+
FFGGGGGGGGGGGGGGGGGGGGGGGGGGGGGGGGGGGGGGGGGGGGGGGGGGGGGGGGGEGGGGGGGGGGGGGGGGGGGGGGGGGGGGGGGGGGGGGCFGGGGGGGGGGGGGGGGGGGGGGGGGGGGGGGGGGGGGEGGGGGGGGGGGGGGGGGGGGGGGGGFGFGGGGGGGGGGDGGGFFGGEGGG7CEGGGFFFFFFGFDFGFFFGGGFGGFFFGFFFFFFFGF?F0?FFFBFAABFF?:B74?<7<??<?<A*<B?<AD???:AAB24<AAF?4?BB
@M02352:288:000000000-CKWC8:1:1101:24363:14290 2:N:0:TAGCGCTC+CTAAGCCT
TAATCTTGCGACCGTACTCCCCAGGCGGAATGCTTAATCCGTTAGGTGTGTCACCGAACAGTATACTGCCCGACGACTGGCATTCATCGTTTACGGTGTGGACTACCAGGGTATCTAATCCTGTTTGCTCCCCACACTTTCGTACCTCAGCGTCAGTATCGAGCCAGTGAGCCGCCTTCGCCACTGGTGTTCCTCCAAATATCTACGAATTTCACCTCTACACTTGGACTTCCACTCACCTCTCTCGAACTCTAGACTGATAGTTTTGGAGGCAGTTCCAG
+
GG@FGGGGFG:CBFE@GFGGGGG7<D@@FGGFCFGGGGGGGGGGGDEEGGGFFFGGE@E7FGGGFGGGFEGGEECEF:FDDFFFFD9E,DFCDEEGGGGGGFGFCFG<CGCF8FDGFEGGGGFEDFGGGG8FGGCCCFGDGGCCFEGGCCDGGGGEFGGGECFGG<EDG,9B?7?)7?C5BGGGD,;>95AFF)@3=AFD6DFGFC:D<GFFGFEF?F@@EFF?770C)0*7/*66<BFFFF<??DF0::?24<:=BAF?<2)6:AB?F??:0?F:?AAA5
@M02352:288:000000000-CKWC8:1:1101:6551:14294 2:N:0:TAGCGCTC+CTAAGCCT
TAACCTTGCGGCCGTACTCCCCAGGCGGTCAACTTAGTGCGTTAGCTGCGCCACCCACGACTCAAGGTCACAGACGGCTAGTTGACATCGTTTACGGCGTGGACTACCAGGGTATCTAATCCTGTTTGCTCCCCACGCTTTCGTGCCTCAGTGTCAGTATTTGTCCAGGTAGCCGCCTTCGCCACTGATGTTCCTTCCAATCTCTACGCATTTCACCGCTACACTGGAAATTCCACTACCCTCTACAATACTCTAGTTTTCCAGTTCAAAATGCAGTTCC
+
FGGGFGGGGGGGGGGGGGGGGGGGGGGGEGGGGGGGGGFGGGGGGGGGGGGGGGGGGGGCGGGGGGGGGGGGGGGGGGGGGGGGGGGGGGGGGGGGGGGGGGGGGGGGGGGGGGGGGGGGGGFAFGGGGGGGGGGGGGGGGGGG>GGGGGGGGGDFGGCGGGFFGGGGGGGGGGGGGGGFAGGCGGD+AFFGFFFEFFACFFA197FFD5DGGF3@G392(82?*9:GB*@FFF<BFBB:BB10).))-68)564/6<@)644669<>)<4A2:*)9:2<
@M02352:288:000000000-CKWC8:1:1101:8771:14338 2:N:0:TAGCGCTC+CTAAGCCT
TAACCTTGCGGCCATACTCCCCAGGCGGTCAACTTAGTGCGTTAGCTGCGCCACTCACGTCTCAAGGACACAAACGGCTAGTTGACATCGTTTACGGCGTGGACTACCAGGGTATCTAATCCTGTTCGCTCCCCACGCTTTCGTTCCTCAGCGTCAGTATCTGTCCAGGTGGCCGCCTTCGCCACTGATGTTCCTTCCAATCTCTACGCATTTCACCGCTACACTGGAAATTCCACCACCCTCTACAGTACCCTAGTTTGCCAGTTCAAAATGCATTTCCA
+
DGGGGGGGGGGGGGGGGGGGGGGGGDCFFGGGGGGGEFGCFGFGGGGGGGGGGGGGGGGGGGGGGGGGGGGGFGGGGGGGGGGAEGGGGGGGGGGGGGGGGGDGDGFGGGGGGGGGGGGGGGGGGGAEGGGGGGGGGGGGGGGGGGGFGFGGGGGGGGFEGGGEGGGGFGG5DFGGG:GFFGGGGGG7C@CDGCFFFFFCFFFFFFFGGEFDGFFFGF>1>FBFC=19:?FFFF><73<<??B:DFA56>BF2425-:*6:3))4.66AB<BA>=6?:>A)
@M02352:288:000000000-CKWC8:1:1101:26148:14341 2:N:0:TAGCGCTC+CTAAGCCT
TAACCTTGCGGCCGTACTCCCCAGGCGGTCAACTTAGTGCGTTAGCTGCGCCACCCACGACTCAAGGTCACAGACGGCTAGTTGACATCGTTTACGGCGTGGACTACCAGGGTATCTAATCCTGTTTGCTCCCCACGCTTTCGTGCCTCAGTATCAGTATTTGTCCAGGTAGCCGCCTTCGCCACTGATGTTCCTTCCAATCTCTACGCATTTCACCGCTACACTGGAAATTCCACTACCCTCTACAATACTCTATTTTGCCAGTTCAAAATGCAGTTCC
+
GGGGGGGGGGGGGGGGGGGGGGGGGGGGEDGGGGGGGGFGGGGGGGGGGGGGGGGGGGGGGGGGGGGGGGGGGGGGGGGGGGGFGGGGGGGGGGGGGGGGGGDGGGGGGGGGGGGGGGGGGFGGGGGGGGGGGGGGGGGGGGGGGGGFGGGGGACFFFFGFG;ECG;BEGGGGGGDGGGF>DGGGGGGGGGGGFFF<FF7ADFGFFFFGGFGG@?FF>F>FFBFGG?G>FFFFFFAFFFF?B<<>F9?FFFFFBD*.:FD<<AFFFFFFF2><292=AAF
@M02352:288:000000000-CKWC8:1:1101:19165:14346 2:N:0:TAGCGCTC+CTAAGCCT
TAACCTTGCGGCCGTACTCCCCAGGCGGTCTACTTATCGCGTTAGCTTCGCCACTAAAAGATCAAGTCTTCCAACGGCTAGTAGACATCGTTTACGGCGTGGACTACCAGGGTATCTAATCCTGTTTGCTCCCCACGCTTTCGCACCTCAGTGTCAATATCGGTCCAGGTAGTCGCCTTCGCCACTGGTGTTCCTTCCTATATCTACGCATTTCACCGCTACACAGGAAATTCCACTACCCTCTTCTGTATTCTAGACTAGCAGTATCAGATGCAGTTCCA
+
DFFGFGGGGGGGGGGGEGGGGGGDCGGGCFFFGGGGGDGGEGGGGGGGGGGGGGGFGFCGGGGGGGCCDEFGGGGGGGGGGGFFGFGGAFGGGGGGGGGG>CCEGFGGGGGGGGGGGGGGGFG9FGGCGGGGGGGG>GCEGFEDGGGFFCFC;;@CFFGFGC@BGG,2DFGGGGDDGGGFFGGCDEEGEFFC:?F?EFFD8+3;<7FCDEFGGFEFGFF915)?CGFGFF=FBFFFF>B0:3<:)6<AF<>B46A964?A?:<24:4--)<AAD44F9<A4
@M02352:288:000000000-CKWC8:1:1101:26883:14386 2:N:0:TAGCGCTC+CTAAGCCT
TAACCTTGCGGCCGTACTCCCCAGGCGGTCTACTTATAGCGTTAGCTTCGCCACTAAGTCATTACAACCCAACGGCTAGTAGACATCATTTACGGCGTGGACTACCAGGGTCTCTAATCCTGTTTGCCCCCCACGCTTTCGCACCTCAGTGTCAGTATCAATCCAGCGTGTCGCCTTCGCCACTGATGTTCCTTCCTATACCTACGCATTTCACCGCTAAACAGGAAATTCCACACTCCTCTATCGTACCCTAGCCTGCCAGTACCGGGTTCAACTCCAAG
+
@@FE<FG<CFC::FGGGGFG8CF:8F:C+@FFGCF,C,9E:CEGEF9@FFG@FCFCF@E?A,CF,AEFFFCGGC:CCC,5@,<5,,:,995<?:C7=F+4+8EEF@,,8+B,,CAEFF5;D=,C5,,,3@B+>C>:>+85*3@CG8EGG@E,;,>;:,@BFGDF9,,*4*=CEFDGGGD>?<C66+1>+=+;1);6<7:::C6+/)8**/+23;2>E5(,4?A)9C:CA*6*/*(((.,534)))((.-(.47((0)(84>:2<)680((((-4/)7),5)
@M02352:288:000000000-CKWC8:1:1101:26903:14393 2:N:0:TAGCGCTC+CTCAGCCT
TAACCTTGCGGCCGTACTCCCCAGGCGGTCTACTTATCGCGTTAGCTTCGCCACCAAGTCATTACAACACAACGGCTAGTAGACATCATTTACGGCGTGGACTACCAGGGTATCTAATCCTGTTTTCTCCCCACGCTTTTGCACCTCCGTGTCAGCATCCATCCAGCGTGTCGCCTTCGCCACTGATGTTCCTTCCTATATCTACGAATTTCACCGCTACACAGGAAATACCACACTCCTCTATCGTACTCTCGCCTTCCAGTAGCGTGTGCACATCCA
+
9FDF<FGGGCDCBCCEGGGGGGG7D@FF++FAFGGG@FFGDGGEGGCFGGGGBF,,CFAE,C,5C?,E,C,:CF:@7@B?9F,CBFGGG<FCEC7FCFCG7FFGG<<BC@FCF5,E;F<,C,3CA,9,,,@>3@7<++3,,,,4,@@***5AFAE6DED,,2>B8:,>*16>BCCG4FG)57C?7<+>C=CCG3A14+1;1:::6;)2;C7D++7):)44..35/5(*6*90*726(80-8A):<4(.4494)(-.((1:A)))).((-((.))*-),)
@M02352:288:000000000-CKWC8:1:1101:25231:14417 2:N:0:TAGCGCTC+CTAAGCCT
TAACCTTGCGGCCGTACTCCCCAGGCGGTCAACTTAGTGCGTTAGCTGCGCCACCCACGACTCAAGGTCACAGACGGCTAGTTGACATCGTTTACGGCGTGGACTACCAGGGTATCTAATCCTGTTTGCTCCCCACGCTTTCGTGCCTCAGTGTCAGTATTTGTCCAGGTAGCCGCCTTCGCCACTGATGTTCCTTCCAATCTCTACGCATTTCACCGCTACACTGGAAATTCCACTACCCTCTACAATACTCTAGTTTGCCAGTTCAAAATGCAGTTCC
+
GGGGGGGGGGGGGGGGGGGGFGGGGGGGGGGGGGGGGFGGGGGGGGGGGGGGGGGGGGGGGGGGGGGFGFGGGGGGGECFGGGGGGGGGGGGFGGGGGGGGGGGGGGGGGGGGGCGFGAFGGGGGGGGGGGFGGGGCGEGGGGGGGGGGGGFGGCGGG;FFGGGGGGGFFFGGGDCDGGFFGGGGGFGFGGGFEFFFFFGFF6CCFFC3*)>F6?FGB>1>F2@>F:<0FFFF4<>D?BBFFFF<<DB>9::<>>=:<=4A293:4.:)4<A299)9)-6
@M02352:288:000000000-CKWC8:1:1101:4874:14462 2:N:0:TAGCGCTC+CTAAGCCT
TAATCTTGCGACCGTACTCCCCAGGCGGTCTACTTAGTGCGTTAGCTGCGCCACTAAAGTCTCAAGGACCCCAACGGCTAGTAGACATCGTTTACGGCGTGGACTACCAGGGTATCTAATCCTGTTTGCTACCCACGCTTTCGCACCTCAGTGTCAGTATTGGTCCAGTGAGTCGCCTTCGCCACTGATGTTCCTTCCCATCTCTACGCATTTCACCGCTACACAGGAAATTCCACTCACCTCTACCATACTCTAGTTCGCCAGTTTTGAATGCAGTTCC
+
GGGGGGGGGGGGGGGGGGGGGGGGGGGGGGGGGGGGGGGGGGGGGGGGGGGGGGGGGGGGGGGCFGFGGGGGGGGGGGGGGGGGFFFGGGGGGGGGDGGGGGGGGGGFGGGGGGGGGGDGGGGFGGGGGGGGGGGGGGGGGGGGGGGGGGGGGGGGGGGGGGGGFGE6DFFGFGGGGGGFFGEEGGGDGFGGG?FC<FF>FGFGFFF<D5BGGFFFEB>B9@FF*>(91@FFFFDFFF1:B?FFAA9):?:5<AA?<498>:?(54><:04<AF=4B<<4
@M02352:288:000000000-CKWC8:1:1101:6838:14466 2:N:0:TAGCGCTC+CTAAGCCT
CAACCTTGCGATCGTACTCCCCAGGTGGTTCACTTAATGCTTTCGCTTGGACACTTACAGTTTATCGCAAATATCGAGTGAACATCGTTTAGGGCGTGGACTACCAGGGTATCTAATCCTGTTCGCTCCCCACGCTTTCGTGCATGAGCGTCAGTAATGGTTTAGTAAGCTGCCTTCGCAATCGGTGTTCTGAGTCATATCTATGCATTTCACCGCTACATGACTCATTCCGCCTACCTCTACCACACTCAAGTAATCCAGTATCAATGGCAGTTCTACAG
+
GGGGGGGGGGGGGGGGGGGGGGGGGGGGGGGGGGGGGGGGGGGGGGGGGGGGGGGGGGGGGGGGGGGGCGGGGGGGGGGGGGGGGGGGGGGGGGGGGGGGGGGGGGGGGGGGGGGFFFFGFGGGGGGGGGGGGGGGGGGGGGGGGGGGGGGGGDGFFGFGGGGGGGGFGGGGGGGGGGGD*?FCDGGGGGGGGEFFFFFGFGFGFFFGGGFFGFFEGDBFE=AFGG@GEFFFD>?FFFEEF@CE@EFFFF;@2<AFBAFF2<AAAAFFF4<702=AFAAF)
@M02352:288:000000000-CKWC8:1:1101:4349:14469 2:N:0:TAGCGCTC+CTAAGCCT
TAACCTTGCGGCCGTACTCCCCAGGCGGTCAACTTAGTGCGTTAGCTGCGCCACCCACGACTCAAGGTCACAGACGGCTAGTTGACATCGTTTACGGCGTGGACTACCAGGGTATCTAATCCTGTTTGCTCCCCACGCTTTCGTGCCTCAGTGTCAGTATTTGTCCAGGTAGCCGCCTTCGCCACTGATGTTCCTTCCAATCTCTACGCATTTCACCGCTACACTGGAAATTCCACTACCCTCTACAATACTCTAGTTTGCCAGTTCAAAATGCAGTTCC
+
GGGGGGGGDGGGGGGGGGGGGGGGGGGGEGGGGGGGGGGGGGGGEGGGGGGGGGGGGGGGGGGGGGGGGGGGGGGGGGGGGGGGGGGGGGGGGGGGGGGGGGGGGGGGFFGGGFGGGGGGGGGGGGGGGGGGGGGGGGGGGGGGGGFGGGFFFFGGGGGGGGGGGFGGGGGFGGGGGGGFFGGGGGGFFGGGGFFFFFFGFGFF<FF3DGEGGFFFGFF>FFFFGGB4?FFFFFFFFFFFFFFFFFFBF9BFFFFFABFFFFF?B<294A77B>F<?A>F
@M02352:288:000000000-CKWC8:1:1101:12189:14511 2:N:0:TAGCGCTC+CTAAGCCT
TAACCTTGCGGCCGTACTCCCCAGGCGGTCAACTTAGTGCGTTAGCTGCGCCACCCACGACTCAAGGTCACAGACGGCTAGTTGACATCGTTTACGGCGTGGACTACCAGGGTATCTAATCCTGTTTGCTCCCCACGCTTTCGTGCCTCAGTGTCAGTATTTGTCCAGGTAGCCGCCTTCGCCACTGATGTTCCTTCCAATCTCTACGCATTTCACCGCTACACTGGAAATTCCACTACCCTCTACAATACTCTAGTTTGCCAGTTCCAAATGCAGTTCC
+
FGGGGGGGGGGGGGGGGGGGGGGGGGGGGGGGGGGGGFGGGGGGGGGGGGGGGGGGGGGFGGGGGGGFGGGFGGGGGGGGGGGFGGGGGGGGGGGGGGGGGGGGGGGGGGGGDGGGGGGGGGGGGGGFGGGGGGGEEEEGGGGGGGFCFGGFGGGGGGGGGGGG9FEGGGGGGFGDGGGFFGGDGGGFGFGGGEFFFFFFCC+19AA55C>DFFFFF:>;;>7:7C?FBF?FFFFDFFFFB?B?AFF?:))64.-*6:F)4A<:7A2)64)).6@4@:9<
@M02352:288:000000000-CKWC8:1:1101:4557:14538 2:N:0:TAGCGCTC+CTAAGCCT
TAACCTTGCGGCCGTACTCCCCAGGCGGTCAACTTAGTGCGTTAGCTGCGCCACCCACGACTCAAGGTCACAGACGGCTAGTTGACATCGTTTACGGCGTGGACTACCAGGGTATCTAATCCTGTTTGCTCCCCACGCTTTCGTTCCTCAGTGTCAGTATTTTTCCAGGTAGCCGCCTTCGCCACTGCTGTTCCTTCCCATCTCTCCCCATTTCACCTCTACCCTGGAAATTTCCCTTCCCCCCACCATACCCTTATTTGCCCGTTACAATTGCATTTCC
+
FEGCGGGGGGDGEEFGGGGGGGGGGGCG++8<EFGGA<CEGFGGGGGAFEEGGGFGGGEFEC:ECF8FGEG,B,B++@=FEGA<<9,:A+BFG7F7+648@=:F5,DFGG>+3@83,3ED,C>>FGGCE,,DFG,8CC8BFG*3,,@5,,35252,=D,@@D,;,7,5?FF9B=<DC*?F)7?*967+>6<>+1+17A)*19@+)*)***02:87CF@2))*.5**-9(7*6*8).6-8??1(((-((450(,)().)*).5)-3.-(.)))))*.*62)
@M02352:288:000000000-CKWC8:1:1101:22237:14538 2:N:0:TAGCGCTC+CTAAGCCT
TAATCTTGCGACCGTACTCCCCAGGCGGTACACTTAATGTGTTAACTGCATTACTGCAAGGTCTAGCCTCACAACAACTAGTGTACATCGTTTAGGGCGTGGACTACCAGGGTTTCTAATCCTGTTTGCTCCCCACGCTTTCGCGTCTCAGCGTCAATAATGTTCCAGTAGATCGCCTTCGCAATCGGTATTCCTTCTGATCTCTACGGCTTTTACCCCTACACCAGAATTTCCATCTACCTCTCCCATATTCTAGGTAAGCAGTTTTCAAAGCCTTTCAA
+
F,EFEEGFGGE+@FFGCFGGGG<@<C+@FGEFEGG9CCF@EFFGGGGGG,<FAC@,6CEFGGEFDFFGGFF=FGEFEE=FCC?F<??@EBBEFFE,CFFCFEG4CF?<BAFGE,@4EE9@>=EFGFGGGGEFBF=>ED68DFG>+66683E?>;:EEFGCFFGDFGC9@,7>,5;03<>*3;CEDFFGCFGFD?FF:F1+1@B:>+=CC*.866CFGF@;;:6;*:?4;+;AC6<C34?CA2>27<?2)()..).9).6<)).()6)-6))6).)(1-6<<
@M02352:288:000000000-CKWC8:1:1101:11719:14626 2:N:0:TAGCGCTC+CTAAGCCT
TAATCTTGCGACCGTACTCCCCAGGCGGAATGCTTAATCCGTTAGGTGTGTCACCGAACAGTCTACTGCCCGACGACTGGCATTCATCGTTTACGGTGTGGACTACCAGGGTTTCTAATCCTGTTTGCTCCCCACCCTTTCGTCCCTCAGCGTCAGTATCGAGCCCGTGAGCCGCCTTCGCCCCTGGTTTTCCTCCAATTATCTCCGACTTTCACCTCTACACTTGGAATTCCCCTCACCTCCCTCGTACTTTAATCTGATAGTTTTGTCGTCCTTTCCAG
+
GGFGGGGGGGGGGDFGGGGGGGGGGGEFECF@FGGGFGFGGGGGG@EFG:CFGGGCFE>><@,<CC,,CFG:F@+>>?4BBBE99,CB,:FG+BF7?D=CF?FA,?E<EEDC,+33,,5EFF<FFG,=3CEGF,3=+;EFG+5:CE7D,8<**@:*77;D*>1*8>14**;?B5<DDCF?><5>CECC0=8CFEA@1F+++2;;)*)1):>C>/6=<<22<4(**24D)=FBF41(-(4:8((-2:((((().))*.:*-)..:A<63()(((,)-9<44)
@M02352:288:000000000-CKWC8:1:1101:15544:14652 2:N:0:TAGCGCTC+CTAAGCCT
TAATCTTGCGACCGTACTCCCCAGGCGGTACACTTAATGTGTTAACTGCATTACTGCAAGGTCTAGCCTCACAACAACTAGTGTACATCGTTTAGGGCGTGGACTACCAGGGTATCTAATCCTGTTTGCTCCCCACGCTTTCGCGTCTCAGCGTCAATAATGTTCCAGTAGATCGCCTACGCAATCGGTATTCCTTCTGATCTCTACGGATTTTACCCCTACACCAGAAATTCCATCTACCTCTCCCATATTCTAGGTAAGCAGTTTTCAAAGCAGTTCAA
+
GGGGGGGGGGGGGGGGGGGGGGGCGGGGGGGGGGGGGGGFGGGGGGGGGGGGGGGGGGGGGGGGGGGGGGGGGGGFGGGGGFGGGGGGGGGGGGGGGGGGEGGGGGGGGGGEGGGGGGGGGFGDGGGGGGGGGGFEEGGGGGGGGGGGGFCFGGGGGGGGGGGFGGGAFFFGEFCGDGCFEGGEGGGEEGGGGFFFFFFGFFFFFFFGGGFGGFFFGA;;DFEAGGFGD4@FFAEF3>EEFEEFF::7A7ABBFB4?BF92<BFFFFF<<AAF:?7@<9A4
@M02352:288:000000000-CKWC8:1:1101:12235:14662 2:N:0:TAGCGCTC+CTAAGCCT
TAACCTTGCGGCCGTACTCCCCAGGCGGTCAACTTCACGCGTTAGCTACGTTACCAAGGAAGTAAATCCCCAACAACTAGTTGACATCGTTTAGGGCGTGGACTACCAGGGTATCTAATCCTGTTTGCTCCCCACGCTTTCGTGCCTCAGTGTCAGTATTTGTCCAGGTAGCCGCCTTCGCCACTGATGTTCCTTCCAATCTCTACGCATTTCACCGCTACACTGGAAATTCCACTACCCTCTACAATACTCTAGTTTGCCAGTTCAAAATGCAGTTCCCA
+
GGGGGGGGGGGGGGGGGGGGGGGGGGGGFEGGGGGGGGGGGGGGGGGGGGGGGGGGGGGGGGGGGGGGGGGGGGGGGGGGGGGGGGGGGGGGGGGGGGGGGGGGGGGGGGGGGGGGGGGGGGGGGGGGGGGGGGGGGGGGGGGGGGGGGGGGGGGGGGGGGGGGGGGGGGGGGGGGGGGFFGGGGGGGGGGGGFA:BFFGFGFGFFFGGGFGGFFFGFFFFFFFGGFG2BFFFFBF?FF??BFFFA?AAB>7AF9@BBFFFF??4<A<A)8AAFFDBAA?)
@M02352:288:000000000-CKWC8:1:1101:2187:14697 2:N:0:TAGCGCTC+CTAAGCCT
TAACCTTGCGGCCGTACTCCCCAGGCGGTCTACTTATCGCGTTAGCTTCGCCACTAAGTCATTACAACCCAACGGCTAGTAGACATCGTTTACGGCGTGGACTACCAGGGTATCTAATCCTGTTTGCTCCCCACGCTTTCGCACCTCAGTGTCAGTATCAATCCAGAGTGTCGCCTTCGCCACTGATGTTCCTTCCTATATCTACGCATTTCACCGCTACACAGGAAATTCCACACTCCTCTATCGTACTCTAGCCTGCCAGTATCGGGTGCAATTCCAAG
+
FGGGFGGGGGGGEGGGGGGGGGGEFFGG+@FFGGGGGGGGGGGGGGFGGGGGGGGGGFEGGFGGGCFGEGGGGGGGGGGGGGGFEFGGGGGGGGGGDEGGGGGGGGGGGGFGGGGFGGGGGGGGG8FGGGGGGGCEGGGGGGGGGDGGGGGGGFFFCFGECFGGGGGGGCGGDGGGGGFFEGGGGCGGGGGGGFFFEFFGFGFFF>EDGGFGGFF>G>0;BF?F:D?G4*9?F@?F?BFFFFFB><:1<?FFF)6598:<BFB25<60037??FF>BA>B,
@M02352:288:000000000-CKWC8:1:1101:3690:14747 2:N:0:TAGCGCTC+CTAAGCCT
TAATCTTGCGACCGTACTCCCCAGGCGGTACACTTAATGTGTTAACTGCATTACTGCAAGGTCTAGCCTCACAACAACTAGTGTACATCGTTTAGGGCGTGGACTACCAGGGTATCTAATCCTGTTTGCTCCCCACGCTTTCGCGTCTCAGCGTCAATAATGTTCCAGTAGATCGCCTTCGCAATCGGTATTCCTTCTGATCTCTACGGATTTTACCCCTACACCAGAAATTCCATCTACCTCTCCCATATTCTAGATAATCAGTTTTCAAAGCAGTTCAA
+
FAE<EFGGGGFGDGGGGGGGGG<@FGDFGGGGGGGGGGGGGGGGGGGGGF@FGGGGGGGGGGGGGGFGGGGGGGGGGGGGGGGGGGGGGGFGGGGGGGGGGGGGGGGGGGGGGCFGGGGGGGGGGGGGGGGGGGFGGGGGGGGGGGGGGGGGGGGGGGGFGGGFFFDFGFDGGGGGGDGFFGGGGGGGGGGGGFFFFFFGFGFGFFFF4EFGGFFFGFFF<F@FFF?FDAF=ACFFFFFEFFFF<F<<<:AABBB69A@2<9ABFAFBADA<A0?:B44A4
@M02352:288:000000000-CKWC8:1:1101:12576:14773 2:N:0:TAGCGCTC+CTAAGCCT
TAACCTTGCGGCCGTACTCCCCAGGCGGTCTACTTATCGCGTTAGCTTCGCCACTAAGTCATTACAACCCAACGGCTAGTAGACATCGTTTACGGCGTGGACTACCAGGGTATCTAATTCTGTTTGCTACCCACGCTTTCGCACCTCAGTGTCAGTATTGGTCCAGTGAGTCGCCTTCGCCACTGATGTTCCTTCCCATCTCTACGCATTTCACCGCTACACAGGAAATTCCACTCACCTCTACCATACTCTAGTTCGCCAGTTTTGAATGCAGTTCCAAG
+
GFGGGGGGGGGGGGGGGGGGGGGGGGGGGGGGGGGGFGGGEGGGGGGGGDGGGGGGGGGGGGGGGGGGGGGGGGGGGEGGGGGGGGGGGGGGGGGGGGGGGGGGGGGFGGF<FFGGGGGGGDFGGGGGGGGGGGGGGGGGGGGGGFGGGGGGGGGGGGGCGGGGGCGGGCCGGGGGGGGA?DGGGGGCFFFFGFF@;AFFFGF@CFBDGGFGGFFFGB>B<?3>CF:FAF?F*7)13?FFFFFAF:<<?<?F<<6@BBF?<9:>A>::AF2<)4=-944..
@M02352:288:000000000-CKWC8:1:1101:19096:14805 2:N:0:TAGCGCTC+CTAAGCCT
TAATCTTGCGACCGTACTCCCCAGGCGGATAACTTAATGCGTTCGCTGCGCCACCCAAGCCCTAAGAGCCCGAGCAACCAGTCATCATCGTTTACGGCGTGGACTACCCAGGTATCTAATCCTTTTTTCTCCCCACGCTTTCGCACCTCAGCGTTAATCATCGTCCCGTAAGTCGCCTTTGCCACTGGTCGTCTTCCGAATTTCTACTAATTTCCACTCCAAACTCGGACTTTCACCTTCCTCTCCCTTCATTACGTTCAACCATTTCAAGGGCCGGTCCG
+
,C,,;CFGG77+@FCFGGGGGGFGF8FFGD@<FFGGG6FG7FG,CFGGGG>FGFGGG,FF,4CF8=,F,CF74@:+,:,+,,,CF,?55,+:F=A++4+8:B+3>8=F,,BF<,,8,,9,8,,,3CA:6E=DFGGG+**6>,**6>E4>6<6****=;,2,,,4,=<*2*;,=CD)97<*+25:*37*0+*2*(:5>A5C)**:)1***+*2:*-*<*.()0)0*9(9())**8:)),).8AA44((.6())).)).,836)(().6526))-(01)(,((
@M02352:288:000000000-CKWC8:1:1101:5332:14941 2:N:0:TAGCGCTC+CTGAGCCT
TAACCTTGCGGCCGTACTCCCCAGGCGGTATACTTATCGCGTTAGCTTCGCCACTCAAAGATTAAGTCTCCCACCCACCAGTAGTCCTCGTTTACGTCGCGGACCACCAGGGTATCTAATTCTGTTTCCCCCCCACGCCTTCGCTCCCTCGTCTCAATATCATGTCAAGTAGTCGCCTTCGCCAACGAGTTTCCTTCCTGTAACTACCCCTTTTCCCTCCTAACCGGAGAATTCACGTCCCTCTCCCGTTATCTAAACTACCCAGAACCTATGGCCTTCC
+
CEG,CFGGGGGGEGGGGGGGGGGGGGGE+6C,CEFG9FGCGFGGGGG9FG>EGG=,C,,C,9,,,,C,<,CFC,,,,8+B=9,B,955E+BFG7,4,,++4@+++6+BFGGGG8,3,3@,,C<,CFG,3,8CFG7*@5*3@9***2=*,,*4*,,,5,,@,@,,,7,,?7B,2=5/:/C*)*=*)/=****2+9+<AA4****0)1)2**0>G*.*<*(((*-0*733()./*9--(,(-2)8((,,(..(,-))*),*)).()((((((..),)(*,)1
@M02352:288:000000000-CKWC8:1:1101:6821:14950 2:N:0:TAGCGCTC+CTAAGCCT
CATTCTTGCGAACGTACTCCCCAGGTGGGTCACTTATCACTTTCGCTTAGCCACTCAAACCGAAGTTCGAACAGCTAGTGACCATCGTTTACGGCGTGGACTACCAGGGTATCTAATCCTGTTCGCTCCCCACGCTTTCGTCCATCAGTGTCAGTTAATTATTAGTGATCTGCCTTCGCAATTGGTATTCTATGTAATATCTATGCATTTCACCGCTACACTACATATTCTAACTACTTCATAATAACTCAAGACAACCAGTATCAAAGGCAATTCTACAG
+
GGGGFFGGFGCF@EF<FFG8CFF7@FF8FFGGGGGGGEGFFGGACCEFGGG@@CFFGFFFFGDGGGGFF@=FFGFGFGGGGGEGGGGDEGGGGDGGFGG7=FDEGGGGGCGGGGGGGGFGFEFFE7@6@DED@EE7EFGEGGC>FF:FGGEGCFGEEFGEGGG9EF,7;FE9CFF8DFD***D9FFFGG7DC+8B48B:9BFFFE+4:+=BD:FFFE4=768;AFFCGFFAFFFFFECC))75<?ECE<47;37@FF0>206<>B5)46::73(049A:9)
@M02352:288:000000000-CKWC8:1:1101:8767:14988 2:N:0:TAGCGCTC+CTAAGCCT
CAGTCTTGCGACCGTACTCCCCAGGTGGGATACTTATCACTTTCGCTTAGTCACTGAGACTTAACCCAACAACTAGTATCCATCGTTTACGGCGTGGACTACCAGGGTATCTAATCCTGTTCGCTCCCCACGCTTTCGTCCATGAGCGTCAGTATATACGTAGTAGACTGCCTTCGCCATCGGTATTCTAAGTAATATCTATGCATTTCACCGCTACACTACTTATTCTATCTCCTTCCGTATAACTCAAGTCAACCAGTATCAAAGGCAGTTCCATCGTT
+
GGFFGGGGGGCFGGGGGGGGGGGGGEEFCFF<FGGGFEFFFGGFCFGC@CFGGGGGGGG,9@C<EBFG@@FGGFGCCFGFGGFD7DFFDFE7>+8>+?FFFFFFAC7B?EGG,5=9EF?EGGGGGGCG6DE+F@=BGC@BE6E8FGGDE>EGD7ECE,@,@FFE;F9;E7>DGGF>D*;AFGCCF5C<,=,+5*+1/4+=F7+;CFF7:@B*888>GF@<@F<3+:7F<;817+74@E@(6(:;C)94/;?))))/.15-)-4)66:0,14269FAFF6?6
@M02352:288:000000000-CKWC8:1:1101:8754:15001 2:N:0:TAGCGCTC+CTAAGCCT
CAGTCTTGCGACCGTACTCCCCAGGTGGGATACTTATCACTTTCGCTTAGTCACTGAGAATTAACCCAACAACTAGTATCCATCGTTTACGGCGTGGACTACCAGGGTATCTAATCCTGTTCGCTCCCCACGCTTTCGTCTATGAGCGTCAGTATATACGTAGTAGACTGCCTTCGCAATCGGTATTCTAAGTAATATCTATGCATTTCACCGCTACACTACTTATTCTATCTACTTCCGTATAACTCAAGTCTACCAGTATCAAAGGCAGTTCCATCGTT
+
GGFE9FFGGCCFFGGGGGGGGGGGGGDGFFGFGGGGGG<FGGGGGGGG7FCFGGE@FGFF@C@FGBE@FGGGFGG<EG<,CC<?:FDF,FG@+4@@B=FE=A?FC7:F<DAEF<9>CFFCFGC:F<++6@=3@>>DFGGG,36E,EF>C88;>@E;EE,3@>@E;=;;FFGGD77CD*3?FG5:?C,52:<:C4+7C6+=BFF+8=8B=1+**:2>G4(7@FCADC3C6@A7A+99;CF:E(6)76.7.6/.)).9)394<2>2))6(82,446@B*)(-3
@M02352:288:000000000-CKWC8:1:1101:20116:15016 2:N:0:TAGCGCTC+CTAAGCCT
TAATCTTGCGACCGTACTCCCCAGGCGGTCTACTTAACGCGTTAGCTCCGAAAGCCACGGCTCAAGGCCACAACCTCCAAGTAGACATCGTTTACGGCGTGGACTACCAGGGTATCTAATCCTGTTTGCTCCCCACGCTTTCGCATCTGAGTGTCAGTGTCTGTCCAGGGGGCCGCCTTCGCCACTGGTATTCCTTCAGATCTCTACGCATTTCACCGCTACACCTGAAATTCTACCCCCCTCTACAGCACTCTAGTTCACCAGTTTCAAATGCAGTTCC
+
GFGGGGGGGGGGGGGGGGGGGGGGGGGGGGGGGGGGGGGGGGGGGGGGGGGGFFGGGGGGGGGGGGGGGGGGGGGGGGGGGGGGGGGGGGGGGGGGGGGGGGGGGGGGGGGGGGGGGGGGGGGGGGGGGGGGGGGGGGGGGGGGGGGGGGGGGGGGGGGGGGGGGGFFGGGGGGGGGGGFFGGGGFGGGGGGGFFFFFF>6FFGB?FGGGFGGFFFGEBFFFFFGF?GFFFFFFDAFBBFFFFFFFF?F?<??BF46<FFAF??ABBF9A4>>BF)99<A
@M02352:288:000000000-CKWC8:1:1101:17198:15020 2:N:0:TAGCGCTC+CTAAGCCT
CAATCTTGCGATCGTACTCCCCAGGTGGGACACTTATCACTTTCGCTTAGTCACTGAGGTAAACCCCAACAACTAGTGTCCATCGTTTACGGCGTGGACTACCAGGGTATCTAATCCTGTTCGCTCCCCACGCTTTCGTCCATGAGCGTCAGTACATACGTAGTAGACTGCCTTCGCAATCGGTATTCTGTGTAATATCTATGCATTTCACCGCTACACTACACATTCTATCTACTTCCATATGACTCAAGTCAACCAGTATCAAAGGCAGTTCCATAGTT
+
GFGGGGGGGGGGGGGGGGGGGGGGGGGGGGGFGGGGGGGGGGGGGGGGGGGGGGGGGGGGGGGGGGGGGGGFGGGGGGGGGGGGGGGGGGGGGGGGGGGGGGGGGGGGGGGGGGGGGFGGGGGGEGGGGGGGGFGGGGGGGEFDGGGGGGGGGGGGGGGGGGFGGGGGGGGGGGGGGGGFFGGGGGGGGGGGGF@E?FFGFGFGFFFGGGFCGFFFGFFEFFFFGGEFEFFFFFFFFFFEF3??CEC<@EEFFFFFBFFA4<BAFBA7:?6<A<BBFFFFF
@M02352:288:000000000-CKWC8:1:1101:15809:15119 2:N:0:TAGCGCTC+CTAAGCCT
TAATCTTGCGACCGTACTCCCCAGGCGGTACACTTAATGTGTTAACTGCATTACTGCAAGGTCTAGCCTCACAACAACTAGTGTACATCGTTTAGGGCGTGGACTACCAGGGTATCTAATCCTGTTTGCTCCCCACGCTTTCGCGTCTCAGCGTCAATAATGTTCCAGTAGATCGCCTTCGCAATCGGTATTCCTTCTGATCTCTACGGATTTTACCCCTACACCAGAAATTCCATCTACCTCTCCCATATTCTAGGTAAGCAGTTTTCAAAGCAGTTCAA
+
FGGGGGGGGGGGGGGGGGGGGGGGGGGGGGGFGGGGGGGGGGGGGGGGGGGDGGGGGGGGGGGGGGGGGGGGGGGGGGGGGGGGGGGFGGGGGGGGGGGGGGGGGGGGGGGGGGGGGGGGGGGGGGGGGGGGGGGGGGGGGGGGGGGDFEEGGGGGGGGGGGGGGGGAFFGCFGGGGGGFFGGGGGGGGGGGGFFFEFFGFGFGFAAGGGFDGFCFGFDDDFEFGG?F;AFFFFFFFFEFA<E@@1:1:?9<BAA?2AFA))-(6AAFFFA4<7F:6)6>2
@M02352:288:000000000-CKWC8:1:1101:12420:15190 2:N:0:TAGCGCTC+CTAAGCCT
TAACCTTGCGGCCGTACTCCCCAGGCGGTCAACTTAGTGCGTTAGCTGCGCCACTCACGTCTCAAGGACACAAACGGCTAGTTGACATCGTTTACGGCGTGGACTACCAGGGTATCTAATCCTGTTCGCTCCCCACGCTTTCGTTCCTCAGCGTCAGTATCTGTCCAGGTGGCCGCCTTCGCCACTGATGTTCCTTCCAATCTCTACGCATTTCACCGCTACACTGGAAATTCCACCACCCTCTACAGTACTCTAGTTTGCCAGTTCCACATGCAGTTCC
+
GGGGGGGGGGGGGDEGGGGGGGGGGGGGGGGGGGGGCFFGGGGGEGGGGGGGGGGGGGGGGGGGGGGGGGGGGGGGDGGGGGGFGGGGGGGGGGGGGGGGGGDGGFGGGGDGGGGGGEFGGGGGGGGGGGGGGGGGGGGGGGGGGGGGGGGGGGGGGGCFFGGGGGGFGGGGGGGGGGGFFGGDDGGCGGGGGFF?AFFFFGFGEFF<CC>GGFFFGB9>>FFFGG?G?FFFBFBFFFFFF:?:<AFFFBFFFFDFFFFBBFF?:A>)6)4:),9)9<A)
@M02352:288:000000000-CKWC8:1:1101:29357:15194 2:N:0:TAGCGCTC+CTAAGCCG
CAACCTTGCGGCCGTACTCCCCAGGCGGACTACTTATCGCGTTAGCTTCGCCACTAAGTTATTACAACCCAACGGCTAGCAGACATCGTTTACGGCGGGGACTACCAGGGTATCTAATACTGTTTGCTCCCCACGCCTTCGCACCTCAGTGTCAGTATCAATCCAGAGTGTCGCCTTCGCCACTGTCGTTCTTTTCTGTATCTACGCATTTCACCGCTACACAGGAACTTCTACACCACTCTATCGTACTATTGCATGCCACAATCGGCGGCCATTCCAAG
+
,ABE8FGF8@E:FEGGG?FFFCGEG8FG++@,CFGGGGGG@FG@EFFGGGGG7C<EFFC,,<5C95A,8CF,,B7C+C<,CF,4,BC:F<D+,++@=+6>+8,6D@B@77,,,7,,,@,7D,7@FG9>D,>F,>FD*,*21*/*14AC6<>+5+15>;2+22;C9,2=?92C8789*;C)<7C6*++*/*/*2)*)-*1***97-).*1:*2*037C)435))5**(*)*1**9)(,(((.))..(40:0))-))*))0)5),().(-,-(-(())/-.))
@M02352:288:000000000-CKWC8:1:1101:4725:15205 2:N:0:TAGCGCTC+CTAAGCCT
TAACCTTGCGGCCGTACTCCCCAGGCGGTCTACTTATCGCGTTAACTTCGTCACCAAGAATACTAAGATTCCCAACGACTAGTAGACATCGTTTACGGCGTGGACTACCAGGGTATCTAATCCTGTTTGCTCCCCACGCTTTCGCACCTCAGCGTCAATGTCAGTCCAGGAGGCCGCCTTCGCCACTGGTGTTCCTTCCGATCTCTACGCATCTCACCGCTACACCGGAAATTCCACCTCCCTCTACTGCATTCTAGCCTGCCAGTTTCAAATGCAGTTC
+
EEGFFGGFDG@@FFFGDFGGGG86<FE686BFGGGGGGG>CEEEGFEFGGGGGDGFFG,<F9FFCEAACCDGCFEGDCEE@,CFACF<F@B+4BFGFE@FCCD@EGGGGGGG7B=@=,C=BBAFFGDDDFGGFGEDGGGDEGGGG7EG7,DFGEEG5:B;B@;;?FFFG,>***:955*);5E5D=7E*=*;5)+));AC:55C<+@FFC:D)9<FGF?90),*993)3>3=F=9<AB762:::7)6<2ABF2AA=<A5).8?>?DA22).)4)96*64<
@M02352:288:000000000-CKWC8:1:1101:6146:15291 2:N:0:TAGCGCTC+CTAAGCCT
TAACCTTGCGGCCGTACTCCCCAGGCGGTCAACTTAGTGCGTTAGCTGCGCCACCCACGACTCAAGGTCACAGACGGCTAGTTGACATCGTTTACGGCGTGGACTACCAGGGTATCTAATCCTGTTTGCTCCCCACGCTTTCGTGCCTCAGTGTCAGTATTTGTCCAGGTAGCCGCCTTCGCCACTGATGTTCCTTCCAATCTCTACGCATTTCACCGCTACACTGGAAATTCCACCACCCTCTACAGTACTCTAGTCGAACAGTTCAAAATGCAGTTCCA
+
GGFGGGGGGGGGGGGGGGGGGGGGGGGGGGGGGGGGGFDFGGGGGGGGGGGGGGGGGGGGGGGGGGGGGGGGGGGGGGGGGGGEFGGGGGGGGGGGGGGGGGGGGGGGGGGGGGGGGGGGGGGGGGGGGGGGGGGGGGGGGGGGGGGGGGGGGGGGGGCFGGGGGGFGGGGGGGGGGGGFFGGGGFGGGFGGGFFFFFFGFGFGFFFGGGFGGFFFGFFFFFFFGGBG7==FFFAA:??FFBBB7AFFFFFADFAFFFFBBFFFFBAFF<BFFFF<FFAF4
@M02352:288:000000000-CKWC8:1:1101:26830:15320 2:N:0:TAGCGCTC+CTAAGCCT
TAACCTTGCGGCCGTACTCCCCAGGCGGTCAACTTAGTGCGTTAGCTGCGCCACCCACGACTCAAGGTCACAGACGGCTAGTTGACATCGTTTACGGCGTGGACTACCAGGGTATCTAATCCTGTTTGCTCCCCACGCTTTCGTGCCTCAGTGTCAGTATTTGTCCAGGTAGCCGCCTTCGCCACTGATGTTCCTTCCAATCTCTACGCATTTCACCGCTACACTGGAAATTCCACTACCCTCTACAATACTCTAGTTTTCCAGTTCAAAATGCAGTTCC
+
<CFGGGGCFCEGDCGGGGGGGGG:<D@CEGGFGGGGGFGGEBBFBFFGDFGGEGGGGGECFGGGF?FGGGGFGGGGCEECGFFFFGGCGFGGGGGGGGGD7CCF9DFGGGGGFGGGFDE9EFGAGGG@FGG7FFGGCEEEGGEGGG:8CDCFGGGGGGGGFFGEBF,>EFG9DCCDGGCF;DGGGGGGC9CFFFFFF4=FACAD?+@*)2:CCF?FG@B>>EBF**(9(*9/0=AAA??F:)8:<BFF99><7<<*66*).<4)64<A243<2<@<?)6>
@M02352:288:000000000-CKWC8:1:1101:22886:15338 2:N:0:TAGCGCTC+CTAAGCCT
TAACCTTGCGGCCGTACTCCCCAGGCGGTCTACTTATCGCGTTAGCTTCGCCACTAAGTCATTACAACCCAACGGCTAGTAGACATCGTTTACGGCGTGGACTACCAGGGTATCTAATCCTGTTTGCTCCCCACGCTTTCGCACCTCAGTGTCAGTATCAATCCAGAGTGTCGCCTTCGCCACTGATGTTCCTTCCTATATCTACGCATTTCACCGCTACACAGGAAATTCCACACTCCTCTATCGTACTCTAGCCTGCCCGTATCGGGTCCAATTCCAAG
+
GGGGGGGGGGGGGGCFGGGGGGGGGGGGFGGGGGGGGGGGGGGGGGGGGGGGGGGGGGGGGGGGGGGGGGG@FGGGGGGGGGGGGGGGGGGGGGGGGGGGDGGGGGGGGGGGGGGCCGGGGGGGGFGGGEFGGGGGEGGGGGGGGGGGGFGGGGGGG@FCCFGGCFGGGGGG5EGGGGGFFGGCCFCGEGGFGEFFFFFGFGFGFFEGGGFGGA@BE>69<F?FG5?F>BFFFF7?0:BFF>D>>??0??>DF2A?<?F?((-(.::>6?((.4*./645)
@M02352:288:000000000-CKWC8:1:1101:2634:15411 2:N:0:TAGCGCTC+CTAAGCCT
TAACCTTGCGGCCGTACTCCCCAGGCGGTCTACTTATCGCGTTAGCTTCGCCACTAAGTCATTACAACCCAACGGCTAGTAGACATCGTTTACGGCGTGGACTACCAGGGTATCTAATCCTGTTTGCTCCCCACGCTTTCGCACCTCAGTGTCAGTATCAATCCAGAGTGTCGCCTTCGCCACTGATGTTCCTTCCTATATCTACGCATTTCACCGCTACACAGGAAATTCCACACTCCTCTATCGTACTCTAGCCTGCCAGTATCGGGTGCAATTCCAAG
+
FEFGGGGGGGGGGGGGGGGGGGGGGFGGCFGGGGGGGGGGGGGGGGGGGGGGGGGGGGGGGGGGGGGGGGGGGGGGGGGGGGGGFCGGGGGGGGGGDEGGEGGGGGGGGGGGGGGGAFFGGGGGGFGGGGGGGGGGGGFGGGGGGCFGFFGD,:EFGGGGGGGGGGGFF,DFGGG5DFD>B7EFFFG?CGFFGFFFEFFGAFAGFFFGGGFGGFEEGFFF2@BFGGFGFFFF6F283??F<>F<2(3:1-:<96A?>?FF3>DA<A6(4<6?><F2@AFF)
@M02352:288:000000000-CKWC8:1:1101:21549:15442 2:N:0:TAGCGCTC+CTAAGCCT
TAACCTTGCGGCCGTACTCCCCAGGCGGACTACTTATCGCGTTAGCTTCGCCACTAAAAGATCAAGTCTTCCCACCACTAGTAGCCCTCGTTTACGGCGTGGAATACCAGGGGATCTAATCCTTTTTCGTCCCCACGCCTTCCCACCTCAGTGTCAATATCAGGCCCGGTAGTCGCCTTCGCCCCTGGGTTTCCTTCCTATTACTACGCCTTTCACCGCTAACCAGTACATTTCCCTACCCTCTATCTTCATCTAGACTAGAAGTATCAGATTCCATTCC
+
,CFGGGGGGGD+CFGGGGGGGGGGGGGG++@,CFGGA,CFEGGGGGG<F+6CFGG?GEFG45,5E?5F<FGG8F,,,BF8,5,,,5,4,+:DF?<+=++8+8+,,58D,,CE+++3,3C,,@,,:EF,+333@F@<+++@C6,,@,@0,,,,3235>,,@;,,,,>:*:=816=)2?9D4)2C*9**=*2*>19FFE;:+8+++)13*)*)9FF2@F5>(().5*/-0.9B/*14)65??F2,(.)))-.))--:*--@).))).).5-).))-/)*)--
@M02352:288:000000000-CKWC8:1:1101:18370:15470 2:N:0:TAGCGCTC+CTAAGCCT
TAACCTTGCGGCCGTACTCCCCAGGCGGTCAACTTAGTGCGTTAGCTGCGCCACTCACGTCTCAAGGACACAAACGGCTAGTTGACATCGTTTACGGCGTGGACTACCAGGGTATATAATCCTGTTCGCTCCCCACGCTTTCGTACCTCAGCGTCCGTATCTGTCCAGGTGGCCGCCCTCGCCACTGATGTTTCTTCCAATCTCTACTCATTTCACCGCTACACTGAAGATTCCACCACCCTCTACAGTACTCTAATTTGCCCGTTCAAAATGCAGTTCCA
+
DFFGCFFCD@CFCFGGGGGGGGGDGGGF::@EFGGG<6FGFGGEGGGGGGGGGGCGGGGGGFGGED8<C<FGF8E7+8@B<FBFFF9?5C7FFFC::::CCC:<ACDF8FCE==D,,6@,8@,3>F<B6EDCGGCF:6:BFF5:8>EF:,<C5411*4248ADFFF,:FFCF6?CCD):8>GGG*6<+>+>D+9A?C;@++;:*-9=**<6;CF>4C)4,1>?F79)*)199=FAAFB<B<<BF)<4:A))4:<<*)6*).8)4270(6<72<2*-7<64)
@M02352:288:000000000-CKWC8:1:1101:3343:15477 2:N:0:TAGCGCTC+CTAAGCCT
TAACCTTGCGGCCGTACTCCCCAGGCGGTCAACTTAGTGCGTTAGCTGCGCCACCCACGACTCAAGGTCACAGACGGCTAGTTGACATCGTTTACGGCGTGGACTACCAGGGTATCTAATCCTGTTTGCTCCCCACGCTTTCGTGCCTCAGTGTCAGTATTTGTCCAGGTAGCCGCCTTCGCCACTGATGTTCCTTCCAATCTCTACGCATTTCACCGCTACACTGGAAATTCCACTACCCTCTACAATACTCTAGTTTGCCAGTTCAAAATGCAGTTCC
+
FECFEFGGGGGFFFCCGGGGGGGGGGGG@FGFGGGGGGGGGGGGGGGGGGGGGGGGGGGGGGGGGGGGGGGGGGGGGGGGGGGGGFGGGGGGGGGGGGGGGGGGGGFGGGGGGGGAFGFFGGGGGGGGAFGGGGFEGGCEGGGGGGGGGGGGGGGDGCFGGGGGGCFGFGFGGGG7DGCFFGGGGGGGGGGGGFFFFFFFFFFCEFFGGEFGGFEFCE>9>EBFGGFG??FFFF>FFBFBBF<?AAFFFFFFBAFFFAFB2)9:2<<AFF<>F2@9FAB)
@M02352:288:000000000-CKWC8:1:1101:2202:15523 2:N:0:TAGCGCTC+CTAAGCCT
TAACCTTGCGGCCGTACTCCCCAGGCGGTCAACTTAGTGCGTTAGCTGCGCCACCCACGACTCAAGGTCACAGACGGCTAGTTGACATCGTTTACGGCGTGGACTACCAGGGTATCTAATCCTGTTTGCTCCCCACGCTTTCGTGCCTCAGTGTCAGTATTTGTCCAGGTAGCCGCCTTCGCCACTGATGTTCCTTCCAATCTCTACGCATTTCACCGCTACACTGGAAATTCCACTACCCTCTACAATACTCTAGTTTGCCAGTTCAAAATGCAGTTCC
+
GFFGFGGGGGGGGGGGGGGGGGGGGGGDFGGGGGGGGGGGGGGGGGGGGGGGGGGGGGGGGGGGGGGFGGGGGGGGGGGGGGGGGGGGGGGGGGGGGGGGGGDGGGGGGGGDFGFGGGGGGGGGGGGGGGGGGGGGGGGGGGGGGGGGGGGGGGGGGGGGGGGGGGGFGGFFGG<DGGGFFGGGGGF7<CGGGCFFFFFCFGFGEFFGG=A>FFFFGFFFBF)?GGF4:FFFF*)6A?FFF?B:AF<?>AFFFFA?:AFADAB>F22424>DFFF>F<<D
@M02352:288:000000000-CKWC8:1:1101:1939:15579 2:N:0:TAGCGCTC+CTAAGCCT
CACTCTTGCGAGCGTACTCCCCAGGTGGGTCACTTATCACTTTCGCTTAGCCACTTAACTAACCAATGTTAGTCAAACAGCTAGTGACCATCGTTTACGGCGTGGACTACCAGGGTATCTAATCCTGTTCGCTACCCACGCTTTCGTCCCTCAGTGTCAGTATATTGTTAGTAATCTGCCTTCGCAATCGGTATTCTATGTAATATCTATGCATTTCACCGCTACACTACATATTCTAACTACTTCACAATAACTCAAGTCCATCAGTATCAAAGGCAGTT
+
GGGGGGGGGGGGGGGEGGEGGGGGGGEFGGGGGGGGGGGGGGGGGGGGGGGGGGGGGGGGGGGGGGGGGGGGGGGGGGGGGGGGGGGGGFFGGGGGGGDEGGGGCCEGFGGGGGGGGFGGGGGFGGGGGGGDGGGGFFGEGGGFGGGGGDGGGGGGGGGGGFA;FG;FFE;EFGGGGGGAAGGFCGEGG5CGGBFF?FCDFGFGFFFGGGCGGFFFGFEE9DF:DFFFFAAFAFECEF?@CFFFF??<E4@F8@>4;@4?6EE<<245<<A<:>40720:<
@M02352:288:000000000-CKWC8:1:1101:1954:15589 2:N:0:TAGCGCTC+CTAAGCCT
CACTCTTGCGAGCGTACTCCCCAGGTGGGTCACTTATCACTTTCGCTTAGCCACTTAACTAACCAATGTTAGTCAAACAGCTAGTGACCATCGTTTACGGCGTGGACTACCAGGGTATCTAATCCTGTTCGCTACCCACGCTTTCGTCCCTCAGTGTCAGTATATTGTTAGTAATCTGCCTTCGCAATCGGTATTCTATGTAATATCTATGCATTTCACCGCTACACTACATATTCTAACTACTTCACAATAACTCAAGTCCATCAGTATCAAAGGCAGTT
+
GGGGGGGGGGDF+@FFGGGGFGGCFGE?DGGGGGGGGFGGGGGG7FGGGGGGGGGGGGGGGGGGGGGGGGGGGGGGGGGGGGFGGGGGGCFGEGGGFFD7FFGGGEGGGGGG8F7EFGGGGGGGGGGGGGGDGGGFCDEGGGGGGGGGDCGGGGGGGGGGGGFFGFGGGFCGGGGDGFGFFFGG9ECEFFGGFFCCCCFGCDCG?FFGGGFGGFEFGFC=9>@BGFDGFFFFAAECCEE<CE@<EFFE<<EFAECA@3AEC<CAF??F9:A<6<B3430?4
@M02352:288:000000000-CKWC8:1:1101:14461:15590 2:N:0:TAGCGCTC+CTAAGCCT
TAACCTTGCGGCCGTACTCCCCAGGCGGTCAACTTAGTGCGTTAGCTGCGCCACTCACGTCTCAAGGACACAAACGGCTAGTTGACATCGTTTACGGCGTGGACTACCAGGGTATCTAATCCTGTTCGCTCCCCACGCTTTCGTACCTCAGCGTCAGTATCTGTCCAGGTGGCCGCCTTCGCCACTGATGTTCCTTCCAATCTCTACGCATTTCACCGCTACACTGGAAATTCCACCACCCTCTACAGTACTCTAGTTTGCCAGTTCAAAATGCAATTCC
+
GGGGGGGGGGGGGGGGGGGGGGGGGGGGFGGFGGGGFGFGGGGGGGGGGGGGGGFGGGGGGFGGGGGCGGGGGGGGGGGGGGGGGGGGGGGGGGGGGGGGGGGGGGGGGGGGGGGGGGGGGCFFGGGGGGGGGGGGGGGGGGGGGGGGGGGGGDGEGGFFFFGFGGGGGGGGGGGGGGGFAGGGGFFFGGGGGFFEFFF7FGCDEFFFDGFGGFFFG>>9>F?FCFB*8*9==F<ABF??FFFB<A<2-:A)55<B>:=4<76::AFBFFBFA)*.9<AA
@M02352:288:000000000-CKWC8:1:1101:21444:15621 2:N:0:TAGCGCTC+CTAAGCCT
TAACCTTGCGGCCGTACTCCCCAGGCGGTCAACTTAGTGCGTTAGCTGCGCCACCCACGACTCAAGGTCACAGACGGCTAGTTGACATCGTTTACGGCGTGGACTACCAGGGTATCTAATCCTGTTTGCTCCCCACGCTTTCGTGCCTCAGTGTCAGTATTTGTCCAGGTAGCCGCCTTCGCCACTGATGTTCCTTCCAATCTCTACGCATTTCACCGCTACACTGGAAATTCCACTACCCTCTACAATACTCTAGTTTGCCAGTTCAAAATGCAGTTCC
+
FGGGGGGGGGGGGGGGGGGGGGGGGGEEGGGGGGGGGGGGGGGGGGGGGGGGGGGGGGGGGGGGGGGGGFGGGGGGGGGGGGGGGGCGGGGGGGGGGGEGDGGGGGGGGGGGGGGGGFGGGGGGGGGGGGGGGGGGGEGGGGGGGGGGGGGGGGGGGGGGGGGGFGGGGGGCFGDGGGGFFGGGGGGGGGGGGFFFFFFGFGFGFFFGGEFGGFFFGFF>FE?F*9?G?FFFF@>FFFFFFFF<A>2<>ABBFAA7)6@BBFFFFFB9A9A<2>F2=<>>
@M02352:288:000000000-CKWC8:1:1101:10308:15643 2:N:0:TAGCGCTC+CTAAGCCT
TAACCTTGCGGCCGTACTCCCCAGGCGGTCAACTTAGTGCGTTAGCTGCGCCACCCACGACTCAAGGTCACAGACGGCTAGTTGACATCGTTTACGGCGTGGACTACCAGGGTATCTAATCCTGTTTGCTCCCCACGCTTTCGTGCCTCAGTGTCAGTATTTGTCCAGGTAGCCGCCTTCGCCACTGATGTTCCTTCCAATCTCTACGCATTTCACCGCTACACTGGAAATTCCACTACCCTCTACAATACTCTAGTTTGCCAGTTCAAAATGCAGTTCC
+
FGGFGGGGGGGGGGGGGFGCGGGGGGGGGGGGGGGGGGGGGGGGGGGGGGGGGGGGGGGGGGGGGGGGGGGGGGGGGCFGFGGGGGFGGGGGGGGGGGGGGGGGGGGGDGGGFGGGGGFFGGGGGGGFGGGGGGGGGGGGFAEGGG>CCCECDGGGFFGGGGGGCGGFGGGGGGGGDGGFFDGGGGGFFFFFD?FCEA+7AFFFEFFCDCEG7AEFGBFF0:8FFGFGB=?FFF224:>FF<:7<BFFBAB<?FB4<AFAABA7:AFB<)5AA>B2=AFF
@M02352:288:000000000-CKWC8:1:1101:24849:15670 2:N:0:TAGCGCTC+CTAAGCCT
TAACCTTGCGACCGTACTCCCCAGGCGGAATGCTTAATCCGTTAGGTGTGTCACCGAACAGTATACTGCCCGACGACTGGCATTCATCGTTTACGGTGTGGACTACCAGGGTATCTAATCCTGTTTGCTCCCCACACTTTCGTACCTCAGCGTCAGTATCGAGCCAGTGAGCCGCCTTCGCCACTGGTGTTCCTCCAAATATCTACGAATTTCACCTCTACACTTGGAATTCCACTCACCTCTCTCGAACTCTAGACTGATAGTTTTGGAGGCAGTTCCAG
+
FGGGGGGGGGGGGGGGGGGGGGGGGGGGGGGGGGGGGGGGGGGGGGGGGGGGGGGGGGGGGGGGGGGGGGGGGGGGGGGGGGGGGGGGGGGGGGGGGGGGGGGGGGGGGGGGGGGGFFGGGGGGGGGGGGGGGGGGGGGGGGGFGGGGGGGGGGGGGGGGGGGGGGGGGGGGGGGGGGGFFGGGGGG?FFGGGFFFF;FGFGFGFFF3FGFFGFEF@F@ACFFFGGFGFFFFFFFFB?FFFFF???FBBBFFA)-@ABF)694>B><290:?(4B<FFFF<
@M02352:288:000000000-CKWC8:1:1101:23813:15678 2:N:0:TAGCCCTC+CTAAGCCT
CACTCTTGCGGCCATACTCCCCAGGCGGTCAACTTAGTGCGTTAGCTGCGCTACCCCCCACTCCAGGCCACTCACCACCTGTTGACATCGTTTACCGCCTGGACTACCAGGGTTTTTTATCCCGTTTGCCTCCCCTGCCTTCGTTCCTCGGTTTCTGTTTTTGTCCCGGTAGCCTCCTTCCCCCCTCATTTTCCTTCCAATCCCTACCCCTTTCCCCCCCACCCCGGAAATTTCACTTCCCTCTACCATACTCCAATTCGCCTGTTCACAATGCCGTTCT
+
,B,,CFGGGG:@@+CEFG<FGGGGGGEG+6,CFFGG,6EEGGG@GGG98+@+@F<C6+6>49=,:,,,,,4,,B,,,++,,,C,,C,:,+4BF+A,8>+B<FE<7,8F<EGGG88+++83,C,+6FG73,,8@FF73,,@F:+33D8+5**4*4,,35,22D12DF,1>FEBC7+0;*;+)2A*/C**39+;+7CF)A+11*.*//;*/*)996)0C)(((73>))-),7/9*9)6A),)8)1()64))),))())-6*((4(()6).).44)5)3)4((
@M02352:288:000000000-CKWC8:1:1101:25475:15753 2:N:0:TAGCGCTC+CTAAGCCT
TAACCTTGCGGCCGTACTCCCCAGGCGGTCTACTTATCGCGTTAGCTGCGCTACTCACGGATTAAATCCACAAACAGCTAGTAGACAGCGTTTACGGTGTGGACTACCAGGGTATCTAATCCTGTTCGCTACCCACACTTTCGCACATGAGCGTCAGTCTTTGGCCAGGGAGTCGCCTTCGCCACTGATGTTCCTTCTGATATCTACGCATTTCACCGCTACACCAGAAATTCCACTCCCCTCTCCAAGACTCTAGTCTGCCAGTTCTAAATGCTATTCC
+
FDGFCFCFGGGGEGE@FCAFFGGCGG@@@FGGGGGGGFGGGGGGGGAFC@FFGGEFG@FG7FGGGGGGGGCGGGGGGGGGFFGGGCGGGDG7:FFGGGGCFGGGGGGGGGGGGFGGGGGGGGGGGGFGGCGGGGCC8CGGDGGEGGGGGGCFGGEGDF>DGF@FGGGGEGFGGGGGGGGF>GCEGFFGGGGCF5AEFFFFCCFGFFFGGG3DFFEFC>>>BBDFGGFG1@=FF*)9<<?(4<<<1:AFF(.43<>46>?A<5748<99AA>A<A4:6)6<
@M02352:288:000000000-CKWC8:1:1101:18345:15773 2:N:0:TAGCGCTC+CTAAGCCT
TAACCTTGCGGCCGTACTCCCCAGGCGGTCTACTTATCGCGTTAGCTTCGCTACTCACGGCTTAAAGCCACAAACAGCTAGTAGACAGCGTTTACGGTGTGGACTACCAGGGTATCTAATCCTGTTCGCTACCCACACTTTCGCACATGAGCGTCAGTCTTTGGCCAGGGAGTCGCCTTCGCCACTGATGTTCCTTCCAATCTCTACGCATTTCACCGCTACACTGGAAATTCCACTACCCTCTACAATACTCTAGTTTGCCAGTTCAAAATGCAGTTCC
+
GGGGGGGGGGGGGGGGGGGGGGGDGGGGGGGGGGGGGGGGGGGGGGGGGGGGGGGGGGGGGGGGGGGGGGGGGGGGGGGGGGGFGGGGGGGGGGGGGGGGGGGGGGGFGGGGGGGGGGGGGGGGGGGGGGGGGGGGGGGGGGGGGGGGGGGGGGGGGGGGGGGGGGGGGGGGGGGGGGGFFGGGGGGGFFFGGFFFFFFGFGFGFFFGGGFGGFFFGFFFFFFFGGFGFFFBFFFBFFB<FF<BBFF?<BFFFFBFFFFBFFF:DFFF<<A2428>F<A<
@M02352:288:000000000-CKWC8:1:1101:13478:15780 2:N:0:TAGCGCTC+CTAAGCCT
CATCCTTGCGGACGTACTCCCCAGGTGGAATACTAAATGCTTTCGCTTAGTCACTTAATGTGTATCTCAAATGACGAGTATTCATCGTTTAGGGCGTGGACTACCAGGGTATCTAATCCTGTTCGCTCCCCACGCTTTCGTGCCTCAGTGTCAATATCTGTGTAGTTAGCTGCCTTCGCAATCGGTGTTCTAAATCATATCTAAGCATTTCACCGCTACATGATTTATTCCGCTAACCTCCGCAGAATTCAAGGTTAATAGTATCAATGGCAGTTCCGGAG
+
GGGGGGGGGGGGGGGGGGGGGGGGGGFGGGGGGG9FGGGGGGGGGGGG,CFGGGGGGGGGGGGDGDFGGGFGGGGGEGGGGGGGGGGGGGGGFDFGGGFEGCGGGGGGGGGGGGGGGGGGFGGGGGGGGGGGGGGGGGGGGGGGFGFFGGGGGGGEFGGGGCGGFGGGGGGGGGGGGGGD?DGFGGEGGGGCE<EFFFFFFGFF?AFGGFFGGFFFGFFFEF;8FDEGFFFF>E9BF?EFFF@B;0;C?<FFC;;FABFBFF>BFBAA<?:?<FFA9?089
@M02352:288:000000000-CKWC8:1:1101:18719:15781 2:N:0:TAGCGCTC+CTAAGCCT
TAACCTTGCGGCCGTACTCCCCAGGCGGTCTACTTATCGCGTTAGCTTCGCTACTCACGGCTTAAAGCCACAAACAGCTAGTAGACAGCGTTTACGGTGTGGACTACCAGGGTATCTAATCCTGTTTGCTCCCCACACTTTCGCACCTCAGCGTCAGTATCGAGCCAGTGAGCCGCCTTCGCCACTGGTGTTCCTCCGAATATCTACGAATTTCACCTCTACACTCGGAATTCCACTCACCTCTCTCGAACTCAAGACCAGGAGTTTATAAGGCAGTTCCA
+
,EGGGGGGGGGGGGGGGGGGGGFEGCEC:CFFGGGGGFGCGGGGGGGFGGGGGGFGGGGGGGGFGDAFG@FFGFGG@EGGGGGFGGGGGGGGFGGCG<FFGGGGGGGGGGGGGGGGGGFGGGGGGGGGGGGGGGFGEGGGGGGGGGGGGGGGGGGGGGGGF7DEGDFGFBEECGGDDGGFFGGGGGGGGGGGGEFFFFA9AGFG<AFDG:AGGFEFG=?BBFBF*08C2@F@F4><A::>0.8<?)4:::B?DFBF<BFB:4:?:?<BA9B<>B>B@<<2-
@M02352:288:000000000-CKWC8:1:1101:25570:15794 2:N:0:TAGCGCTC+CTAAGCCT
TAACCTTGCGGCCGTACTCCCCAGGCGGTCAACTTAGTGCGTTAGCTGCGCCACCCACGACTCAAGGTCACAGACGGCTAGTTGACATCGTTTACGGCGTGGACTACCAGGGTATCTAATCCTGTTTGCTCCCCACGCTTTCGTGCCTCAGTGTCAGTATTTGTCCAGGTAGCCGCCTTCGCCACTGATGTTCCTTCCAATCTCTACGCATTTCACCGCTACACTGGAAATTCCACTACCCTCTACAATACTCTAGTTTGCCAGTTCAAAATGCAGTTCC
+
GGGGGGGGGGGGGGGGGGGGGGGEGGGGFEGGGGGGGGGGGGGGGGGGCGGGGGGGGGGGGGGGGGGGGGGGGGGGGGGGGGGGGGGGFGGGGGGGGGGGGGGGGGGGGGGGGGGGFFGGGGGGGGGGGGGGGG@FGGGGGFGGGGGGGGGGGGGGGGGGGGGGG?A?FGGGGGGGGGGFFGGGGFG?CFGGGFFEEFFGF4ACCFFGGGDGGFFFG>>F>FFFFC<<:=6FF?A<AFFBFFFFFFAB9AFFBFDFFFFFAFFF?AFFFB<AF29AFBF<
@M02352:288:000000000-CKWC8:1:1101:16530:15831 2:N:0:TAGCGCTC+CTAAGCCT
TAACCTTGCGGCCGTACTCCCCAGGCGGTCAACTTAGTGCGTTAGCTGCGCCACTCACGTCTCAAGGACACAAACGGCTAGTTGACATCGTTTACGGCGTGGACTACCAGGGTATCTAATCCTGTTCGCTCCCCACGCTTTCGTTCCTCAGCGTCAGTATCTGTCCAGGTGGCCGCCTTCGCCACTGATGTTCCTTCCAATCTCTACGCATTTCACCGCTACACTGGAAATTCCACCACCCTCTACAGTACTCTAGTCTACCAGTTCAAAATGCAGTTCC
+
CFFGGGGGFGDGGGGEGGGGGGGGGGGG@FFFGGGGGGGGGGGGGGGGGGGGGGFGGGGGGFGGGGGGGFGGGGGGGGCGEGFCAFEFFGGGGGGGDGEEECFGDGGGFGGDGCFGGGGGCFG,CFCBEEGGGGFGGGGGGG>CCFGFGGGGGGDGGG9CFGFGGGGGGGGDGGDGGGGFAGGGGGGC7@FCC?FFFFA@@GFGFFC:CEFGGFFFGFFFBF3F>48FFFFFFFFB?::(8<BFFFA:<9<A<469)4*-).).).62244272*4@>A)
@M02352:288:000000000-CKWC8:1:1101:23185:15856 2:N:0:GAGCGCTC+CTAAGCCT
TAATCTTGCGACCGTACTCCCCAGGCGGGAAGCTTAATGCGTTAACTGCGCCACCGAACAGTATACTGCCCGACGGCCAGCTTCCATCGTTTACGGCGTGGACTACCAGGGTATCTAATCCTGTTTGCTCCCCACGCTTTCGCACCTCAGCGTCAGTTTCGAGCCAGTGAGCCGCCCTCGCCACTGGTGTTCCTCCGAATATCTTCGAATTTCACCCCTACACCCGGAATTCCACTCACCCCTCTCGCTCCCTAGCTTGACCGTATTAAAGGCACTTCCAT
+
9A@@FGGFFGGCFFCFGGGGGG<FG8@FFE@FFGGG,@FECFE:7FCFGGGGGGGGGGG@EEFA@<,<CEG7F7++@++4AE9FAB9B+BF@F?:>=@C@E:,3,3F<<CE<@F9,@D,:E,8EFG,;;@7FG<F*1*4D,*=**:,*=,>7;7:*>,7,BFFGE,<C+,:B91/))2/.07/:7<:AC587:-/89))9)06*)1.542<7**4=@B1:???.C)()-.06@=<).3,8(-(-,4-(-86((-./.)).8)(--13)))-53:5(9)2<)
@M02352:288:000000000-CKWC8:1:1101:25762:15881 2:N:0:TAGCGCTC+CTAAGCCT
TAACCTTGCGGCCGTACTCCCCAGGCGGTCAACTTAGTGCGTTAGCTGCGCCACCCACGACTCAAGGTCACAGACGGCTAGTTGACATCGTTTACGGCGTGGACTACCAGGGTATCTAATCCTGTTTGCTCCCCACGCTTTCGTGCCTCAGTGTCAGTATTTGTCCAGGTAGCCGCCTTCGCCACTGATGTTCCTTCCAATCTCTACGCATTTCACCGCTACACTGGAAATTCCACTACCCTCTACAATACTCTAGTTTGCCAGTTCAAAATGCAGTTCC
+
FFGFGGGGGGGGGGGGGGGGGGGEGGGGFGCDFGGGGFGGGGGGGGGG?FGGGGGGGGEFGGGGGGGGGGGGGGGGGGGGGGGAFGGGGGGGGGGGGGDFEGGGGGGGGGGGGGFFGGFGFFGFGGGGGGGGGGGGGGGGGGGGGGDFGGFCAFEF,@<EGAGEFFFFFGF?DFGGGGGFFDGGGGG7EGGGGFFFFFFGFC6@?FFGGGBGGACFGF99>E?:7C7GF??FF9<<>?FFF72784)<:A:A3))16<F<AA<2:>4>>B7<.<F)94<A
@M02352:288:000000000-CKWC8:1:1101:12009:15936 2:N:0:TAGCGCTC+CTAAGCCT
TAACCTTGCGGCCGTACTCCCCAGGCGGTCTACTTATCGCGTTAGCTTCGCCACTAAAAGATCAAGTCTTCCAACGGCTAGTAGACATCGTTTACGGCGTGGACTACCAGGGTATCTAATCCTGTTTGCTCCCCACGCTTTCGCACCTCAGTGTCAATATCAGTCCAGGTAGTCGCCTTCGCCACTGGTGTTCCTTCCTATATCTACGCATTTCACCGCTACACAGGAAATTCCACTACCCTCCACTGTTTTCTCAACTACCAGTATCAAATGCACTTCCA
+
FFGGGGGGGGGGGGGGGGGGGGGGGGGE@FCFGGGGGGGGGGGGGGGGGGGEGGDGGGGGCFGGG<@EEEDGGGGGBCEF?EEFFFEFF@FDCEFC:F@FGGEGG,DF8F>EGDCGFFCCDFGGGGGFGAEGGGFGCCE+@ACE8CE57BFFCEFGC@,3@<BBD7<?CFGFGGGDGGCF5DG5?C6,,2@*+9A59A8:A++3.:8*9EDGCF3;E87905))2717(9@*1942-5(4()4(,1.).))(-4)/)2*.).4)..-62)))).*)/)5))
@M02352:288:000000000-CKWC8:1:1101:18045:15963 2:N:0:TAGCGCTC+CTAAGCCT
TAGTCTTGCGACCGTACTCCCCAGGCGGTGCGCTTAACGCGTTAGCTCCGGCACAGAAGGGGTCGAACCCTCCCACACCAAGCGCACATCGTTTACTGCTAGGACTACAGGGGTATCTAATCCCTTTCGCTACCCTAGCCTTCGAGCCTCAGCGTCAGCAAATGTCCAGTAACCTGCTTTCGCCATTGGTCTTCCTCTCGATATCTACGCATTTCACTGCTACACCGAGAATTCCAGTTACCTCTCCATTACTCTAGCATGGCAGTATCGAATGCAGTTTG
+
GGGFFGGGGGDGGGGGGGGGGGGGGGGGFFGGGGGGGCGGGGGGGGGGFFGGGGGGGGGGGGGGGGGGDGFGGGGGGGGGGGGGGEGGGGGGGGGGGGGGGGGGGGGGGGGGGGGGGGGGGGGFGGGGGGCGGGGGGGFFGEFGGFGGGGGGGGGGGGGGGDG?FGGGGGGGGGGGGGFFFGGGGGGGG<CFGFFEFFFGAGAGFFFGFEEGDFAFGFFFBFFFGG>:;>5?FFFAA<<9ADF<<?7AA2:A9>4@9>=:AB<?:<B).821)(*)0444-
@M02352:288:000000000-CKWC8:1:1101:15857:15964 2:N:0:TAGCGCTC+CTAAGCCT
TAACCTTGCGGCCGTACTCCCCAGGCGGTCAACTTAGTGCGTTAGCTGCGCCACTCACGTCTCAAGGACACAAACGGCTAGTTGACATCGTTTACGGCGTGGACTACCAGGGTATCTAATCCTGTTCGCTCCCCACGCTTTCGTTCCTCAGCGTCAGTATCTGTCCAGGTGGCCGCCTTCGCCACTGATGTTCCTTCCAATCTCTACGCATTTCACCGCTACACTGGAAATTCCACCACCCTCTACAGTACTCTAGTTTGCCAGTTCAAAATGCAGTTCCA
+
GGG<EGGGFEFFGGGGGGGGGGGGGGGG@CBEFFGG<FFGGGGGGGGGCGCGGG<EGGGEFEGGGFFFGDGGGF?@=@7C=?BAEEFEEFGGGGGEDGDEGFEEFEFGFGGEC>,@;DF;>9CAFGA8BEFGGDDFEGGG*;CFFGF+<98EE?CCEFADFFGDG:A8F:EGGF7DDDDA):EEGGGGFCGGG5:..;F+103:5+:935>GFF9FGB214>?FGG:FB**/*9)62<:::1:1)<64<2<-:<A46>F)-).)4<942-)5))9)8<A<)
@M02352:288:000000000-CKWC8:1:1101:21311:15999 2:N:0:TAGCGCTC+CTAAGCCT
TAACCTTGCGGCCGTACTCCCCAGGCGGTCTACTTATCGCGTTAGCTTCGCCACTAAAAGATCAAGTCTTCCAACGGCTAGTAGACATCGTTTACGGCGTGGACTACCAGGGTGTCTAATCCTGTTTGCTCCCCACGCTTTCGCACCTCAGTGTCAATATCAGTCCAGGTAGTCGCCTTCGCCACTGGTGTTCCTTCCTATATCTACGCATTTCACCGCTACACAGGAAATTCCACTACCCTCTACTGTATTCTAGACTAGCAGTATCAGATGCAGTTCCA
+
GGGGGGGGGGGGGDGGGGGGGGGGGGGGCFGFGGGGGGGGGGGGGGGGGGGGGGGGGGGGGGGGGGGGGGGGGGGGGGGGGGGGGGGGGGGGGGGGGGGGGGGGGGGGGGGGGGGGGGGGGGGGGGGGGGGGGGGGGGGGGGGGGGGGGGGGGGGGGGGGGGGGGGGGFGFFGGGGGGGFFGGGGGGGGFFGGFFFFFFGFGFGFFFGGGFGGFFFFFFFFFFFGG?4<?FFFFFFFFFFBFFBAA>2>29>AFF4:AFA7BABFF<AAA<A<A?9@9AA-
@M02352:288:000000000-CKWC8:1:1101:14650:16038 2:N:0:TAGCGCTC+CTAAGCCT
CAACCTTGCGATCGTACTCCCCAGGTGGATTACTTATCACTTTCGCTTAGTCACTGACTGTATATCGCCAATAACGAGTAATCATCGTTTACGGCGTGGACTACCAGGGTATCTAATCCTGTTCGCTACCCACGCTTTCGTCCATGAGCGTCAATAATGGCCTAGTAAGCTGCCTTCGCTATCGGTGTTCTGTGTAATATCTAAGCATTTCACCGCTACACTACACATTCCGCCTACTTCGACCATATTCAAGACTGACAGTTTCAATGGCAGTTTCCAGG
+
GGGGGGGGGGGGGDFGGGGGGGGGGGGGGGGGGGGGGGGGGGGGGGGGGGGGGGGGGGGGGGGGGGGGGGGGGGGGGDGGGGGGGGGGGGGGGGGGGGGGGGGGGGGGGGGGGGGGGGGGGGGGGGGGGGGGGEGEGGGGFGGGGGGCFGGGGGGFGGGGGGGFGGGGGGGGGGGGGGGFFGGGGGCCGGGGGFFFFFCCFGFGFFFGGGFGGFFFGFFFFFFF65;FEFF4A>@?;3CFFF?@>:>A<)-5-)472>63).<2-:<DA?<:1<F)*:<B8
@M02352:288:000000000-CKWC8:1:1101:4307:16079 2:N:0:TAGCGCTC+CTAAGCCT
TAATCTTGCGACCGTACTCCCCAGGCGGTACACTTAATGTGTTAACTGCATTACTGCAAGGTCTAGCCTCACAACAACTAGTGTACATCGTTTAGGGCGTGGACTACCAGGGTATCTAATCCTGTTTGCTCCCCACGCTTTCGCGTCTCAGCGTCAATAATGTTCCAGTAGATCGCCTTCGCAATCGGTATTCCTTCTGATCTCTACGGATTTTACCCCTACACCAGAAATTCCATCTACCTCTCCCATATTCTAGGTAAGCAGTTTTCAAAGCAGTTCAA
+
GGGGGGGGGGGGGGGGGGGGGGGGGGGGGGGGGGGGGGGGGGGGGGGGGGGGGFGFGGGGGGGGGGGGGGGGGGGGGGGGGGGGGGGGGGGGGGGGGGGGGGGGGGFGGGGGGGGGGG9FGGGGGGGGGGGGGGGGGGGGGGGGGGGGGGGGGGGGCDFAFGGGGGGGGGFFGGFGGGGFFGGGGGGGGCGGG?FFEFFCADFF?FFCD5BGGFFFGFDFFFFFFFFF18CFFFEEEFCF@@<=DF:BF0>AAA>FFFFFFFFFAFDFFFF<AFF?FFBF<
@M02352:288:000000000-CKWC8:1:1101:3111:16093 2:N:0:TAGCGCTC+CTAAGCCT
CAGTCTTGCGACCGTACTCCCCAGGTGGGATACTTATCACTTTCGCTTAGTCACTGAGGTAAACCCCAACAACTAGTATCCATCGTTTACGGCGTGGACTACCAGGGTATCTAATCCTGTTCGCTCCCCACGCTTTCGTCCATGAGCGTCAGTACATACGTAGTAGACTGCCTTCGCAATCGGTATTCTGTGTAATATCTATGCATTTCACCGCTACACTACACATTCTATCTACTTCCATATGACTCAAGTCAACCAGTATCAAAGGCAGTTCCATAGTT
+
GGGFGGGGGGGGGGGGGGGGGGGGGGGFGGGGGGGGFFGGGGGGGGGGGGGGGGGGGGGGGGGGGGGGGGGGGGGGFGGGGGGGGGGGGGGFGGGGGGGGGGGGGGGGGGGGGGGGFGGGGGGGGGGGGGGGGGGGGGGGGGGGGGGGGGGGGGGGGGGGGGGGGCFGGFGGGGGGGGGFFGGGGGGGGGGGGFFFEFFGFGFGFFFGGGFGGFFFGFFF@FFFGGFGFFFFFFEFEF<EFFFFFFFEFF?A>A>FFFFDBAAF2><1?4(46A?464)46
@M02352:288:000000000-CKWC8:1:1101:16243:16128 2:N:0:TAGCGCTC+CTAAGCCT
TAACCTTGCGACCGTACTCCCCAGGCGGTCTACTTAGTGCGTTAGCTGCGCCACTAAAGTCTCAAGGACCCCAACGGCTAGTAGACATCGTTTACGGCGTGGACTACCAGGGTATCTAATCCTGTTTGCTACCCACGCTTTCGCACCTCAGTGTCAGTATTGGTCCAGTGAGTCGCCTTCGCCACTGATGTTCCTTCCCATCTCTACGCATTTCACCGCTACACAGGAAATTCCACTCACCTCTACCATACTCTAGTTCGCCAGTTTTGAATGCCTTTCC
+
F@FEFGGGGGDGGGGGGGGGGGGECFGDFGGGGGGFGEGGGGGGGGGGGEGGGGFFGGGGGGGFGFGEGGEFGGGEEGDGGGGGGGGGGGGGGGGEGGGGGGGGGGGGGGGGGFFFGGFFGGFFGGGGGGGGFGDGGGGGGGGGEGGFC8FGGEFDGGGGG,>FGGCFF,9EEFGDDGDFFDCDDCG7CFFGGEFFFFFGFGFGF=FCGCEGGFEFG3;0(75;FG6C07FFF?BF<?BFBFFBFBA02)14<A<?A<B69??F?BFF?BFF26))*-<B
@M02352:288:000000000-CKWC8:1:1101:28351:16158 2:N:0:TCGCGCTC+CTAAGACT
TAACCTTGCGGCCGTACTCCCCAGGCGGTCTACTTAGTGCGTTAGCTGCGCCACTAAAGTCTCAAGGACCCCAACGGCTAGTAGACATCGTTTACGGCGTGGACTAACAGGGTATCTAATCCTGTTTGCTACCCACGCTTTCGCACCTCCGTGTCAGTATTGGTCCAGTGAGTCGCCTTCGCCACTGATGTTCCTTCCCATCTCTACGCATTTCACCGCTACACAGGAAATTCCACTTACCTCTACCATACTCTAGTTCCCCCGTTTTGCATTCAGTTCC
+
FCFEFGGGGG7FGGGEGF<EFFFEGGGGCCE,CFGCECDFGGGGGGGGGGGGGGC,CFFEEFFG9=CFFGGGGGGDE++B8,BF<<E<EFFCGB<=@7C+@@@EFD9FFGCGDE:;==F;AF<FFFGGGGFFGGF@C6::BEE++*301,5;*9<;7;,DE@,?;:B,,<,,5BC:DCDF)*4:C6ACE7>C>3+1;8;*;9++)1AC5*:*:@?F+.:6(7).*9(78)769@<B2))).)54).454,,)).)866=))((,(.21()).)./)9<AB
@M02352:288:000000000-CKWC8:1:1101:2310:16185 2:N:0:TAGCGCTC+CTAAGCCT
TAATCTTGCGACCGTACTCCCCAGGCGGTACACTTAATGTGTTAACTGCATTACTGCAAGGTCTAGCCTCACAACAACTAGTGTACATCGTTTAGGGCGTGGACTACCAGGGTATCTAATCCTGTTTGCTCCCCACGCTTTCGCGTCTCAGCGTCAATAATGTTCCAGTAGATCGCCTTCGCAATCGGTATTCCTTCTGATCTCTACGGATTTTACCCCTACACCAGAAATTCCATCTACCTCTCCCATATTCTAGGTAAGCAGTTTTCAAAGCAGTTCAA
+
FEGGGGGGGGGGGGGGGGGGGGGDFGEGGGGGGGGGGGGGGGGGGGGGGGGGGGGGGGGGGGGGGGFGGGFGGGGGGFGFGGGGEFAEGGGGGGGGGGGGGGGGGGFFG?CEGGGGGGFGGFGGGGGGFGGFGGFEGGGGGGGGGGGGGFGGGGGGGGFEFFGGGFGGFFGGFGGGGGGFAGGEDGGGGFGFGFFFFFFGAFFGEFFGGDFGGFEFGFF@@FFFFC;F16FAFFFFFFFF;@EEFFFBA7>9<B<FF<FABFF7<>>DFFA2<(9(9)46-
@M02352:288:000000000-CKWC8:1:1101:19578:16238 2:N:0:TAGCGCTC+CTAAGCCT
TAACCTTGCGGCCGTACTCCCCAGGCGGTCTACTTATCGCGTTAGCTTCGCTACTCACGGATTAAATCCACAAACAGCTAGTAGACAGCGTTTACGGTGTGGACTACCAGGGTATCTAATCCTGTTCGCTACCCACACTTTCGCACATGAGCGTCAGTTACTGACCAGGGAGTCGCCTTCGCCACTGATGTTCCTCCAGATATCTACGCATTTCACCGCTACACCTGGAATTCCACTCCCCTCTCCAAAACTCTAGCCTGCCAGTTCTAAATGCAATTCC
+
FGGGGGGGGGGGGGGGGGGGGGGGGGGGGGGGGGGGGGGGGGGGGGGGGGGGGGCFGGGGGGGGGGGGGGGGGGGGGGGGGGGGGGGGGGGGGGGGGGGGGGGGGGGGGGGGGGGGGGGGGGGGGGFEGGGGGGGGGGGGGGGGGGGGDGGGGGEEEDGFGGGGGGGGGGGGGGGGCDDFFGECDGGGGGGGGFFCFFFGFFFGFFFGGGFGGFFFGFFB;DFFFGFF?FFFFFFFFFF?FFB0:4A?A03>BFF*:?FF??F??9AFFA<AAFFFFAFF
@M02352:288:000000000-CKWC8:1:1101:15146:16246 2:N:0:TAGCGCTC+TTAAGCCT
TAACCTTGCCGCCGTACTCCCCAGGCGGTCTACTTATCGCGTTCGCTTCGCTACTCACGGATTATATCCACAAACAGCTAGTAGACAGCGTTTACGGTGTGGACTACCAGGTTATCTAATCCTGTTCGCTACCCACACTTTCGCACATGAGCGTCAGTTACTGACCAGGGAGTCTCCTTCGCCACTGATGTTCCTCCAGATATCTACGCATTCCACCGCTACACCTGGAATTCCACTCCCCTCTCCAAAACACTCACCTGCCAGTACTAAATGCATTTCC
+
<F,C,CFFG8FBFFGGGGGGGGGGG8@F66CFGGGG<,DF7FF,BFGG,CF:6FF,EG8F+,BF,,5C,5=4EAF8,9EF,C,?,E9,A4++@=?F79F?7+CF<F=A55+,,736CE,=9CD<,,,+>6=:FB,>++3,,3+4+B>7,3,@:4*5A,,,7E,@3,,2>**>>C+2=;8+)1;**,=,>9CDG?C43;976:=+)33*)1.*+37=:)30(.)<22,*.)0<B?4)).(4(,47(.-(),.(.)().3*(.,5?4)..6.)6-)/)9)6)
@M02352:288:000000000-CKWC8:1:1101:25391:16288 2:N:0:TAGCGCTC+CTAAGCCT
TAACCTTGCGGCCGTACTCCCCAGGCGGTCTACTTATCGCGTTAGCTTCGCCACTAAAAGATCAAGTCTTCCAGCGGCTAGTAGACATCGTTTACGGCGTGGACTACCAGGGTATCTAATCCTGTTTGCTCCCCACGCTTTCGCACCTCAGTGTCAATATCAGTCCAGGTAGTCGCCTTCGCCACTGGTGTTCCTTCCTATATCTACGCATTTCACCGCTACACAGGAAATTCCACTACCCTCTACTGTATTCTAGACTAGCAGTATCAGATGCAGTTCCA
+
GGF<FGGGGGGGGGGGGGGGGGGGGGGGCGGGGGGGGGGGGGGGGGGFFGGGGGGGGGGFGGGGGGGGGGGGG?EGGGGGGGGGGGGGGGGGGGGGGDEGGGGGGGGGGGGGGGGGGDGFGGGGGGGGGGGGGGGGGGGGFGGGGGGGGGGGFFFGCFG9DFFFGFGFGGGGGGGGGGGFFGGGGGGGF6FG>CFFFFFC6+;D?@F53ADDG7?F>31>FFFFGD0C?F?8B=2<447?FFF?AFA).:B<DFF@))878<A<B)6<997644?<@>>))
@M02352:288:000000000-CKWC8:1:1101:7755:16309 2:N:0:TAGCGCTC+CTAAGCCT
TAACCTTGCGGCCGTACTCCCCAGGCGGTCTACTTATCGCGTTAGCTTCGCTACTCACGGATTAAATCCACAAACAGCTAGTAGACAGCGTTTACGGTGTGGACTACCAGGGTATCTAATCCTGTTCGCTACCCACACTTTCGCACATGAGCGTCAGTTACTGACCAGGGAGTCGCCTTCGCCACTGATGTTCCTCCAGATATCTACGCATTTCACCGCTACACCTGGAATTCCACTCCCCTCTCCAAAACTCTAGCCTGCCAGTTCTAAATGCAATTCC
+
GGGGGGGGFGEGEGGGGGGGGGGGG?FGEEFCGGGFGFGGGGGGGFGGGGGGGG<FGFEF7=FGGGGGG<FG=FGGGGDFFGGEFFGGGGGGGGGGGGCFGGGGGGGGGGGGGGDFGGGGFGGGGGF7EEGEGGGGEGGGGGDEGGGGG98CCGGCCGF9CCCGEF:DE7>5CC>CGGGF>CEC<E,C@+CCFC:CFAF7FFFFC6:8<EEDGFEAFD>.9@25FGFGFFFFFF>AA<(2::<7BBF:41::7<A6A7B11?DFFF244-)6)6B<@8>B
@M02352:288:000000000-CKWC8:1:1101:11658:16311 2:N:0:TAGCGCTC+CTAAGCCT
TAATCTTGCGACCGTACTCCCCAGGCGGTACACTTAATGTGTTAACTGCATTACTGCAAGGTCTAGCCTCACAACAACTAGTGTACATCGTTTAGGGCGTGGACTACCAGGGTATCTAATCCTGTTTGCTCCCCACGCTTTCGCGTCTCAGCGTCAATAATGTTCCAGTAGGTCGCCTTCGCAATCGGTATTCCTTCTGATCTCTACGGATTTTACCCCTACACCAGAAATTCCATCTACCTCTCCCATATTCTAGGTAAGCAGTTTTCAAAGCAGTTCAA
+
GGGGGGGGGGGGGGGGGGGGGGGGGGGGGGGGGGGGGGGGGGGGGGGGGFFGGGGGGGGGGGGGGGGGGGGGGGGGGGGGGGGGGGGGGGGGGGGGGGGGGGGGGGGGGGGGGGGGGGGGGGGGGGGGGGGGGGGGGGGGGGGGGGGGGGGGGGGGGGGFGGGGGGGGGGGGGGGGGGGFFGGEGGGGGGGGGFFFFFFFFGFGFFFGGCDDGFFFGF@DDFFFGGFGFFFFFFFEF9EFEFD?FFFBA?FFAB9F<BF>2?FFAB9A<AD49?FBFBAF2
@M02352:288:000000000-CKWC8:1:1101:25344:16346 2:N:0:TAGCGCTC+CTAAGCCT
TAATCTTGCGACCGTACTCCCCAGGCGGTACACTTAATGTGTTAACTGCATTACTGCAAGGTCTAGCCTCACAACAACTAGTGTACATCGTTTAGGGCGTGGACTACCAGGGTATCTAATCCTGTTTGCTCCCCACGCTTTCGCGTCTCAGCGTCAATAATGTTCCAGTAGATCGCCTTCGCAATCGGTATTCCTTCTGATCTCTACGGATTTTACCCCTACACCAGAAATTCCATCTACCTCTCCCATATTCTAGGTAAGCAGTTTCAAAAGCAGTTCAA
+
<F@@,CFGGECBFGGGGGGGGGGGGFEGFF@CFGGGGGGFEGGGFGGGGDF,CFGF<E@FFAEDEDCFCCFGGFGGGFGGGGFF?FCF<C4CF<AFCFEB>7FGEF@BE@?:,A=,C9<FE9F<FDG8D9ECGC3+=+6+8==+@@@+,@;A+:CC+@F>E;@3>=,@CFC9,@75C5D4:4C>CC>:EFFFG*B44BFF6=8=<FA***)7619F7;(,=FEFDGFC16+1@FEEEC?E@3=B?<1:F0))6)6@2.@>)...6)6)))).,(0,9-4<4
@M02352:288:000000000-CKWC8:1:1101:20230:16359 2:N:0:TAGCGCTC+CTAAGCCT
TAACCTTGCGGCCGTACTCCCCAGGCGGTCAACTTAGTGCGTTAGCTGCGCCACCCACGACTCAAGGTCACAGACGGCTAGTTGACATCGTTTACGGCGTGGACTACCAGGGTATCTAATCCTGTTTGCTCCCCACGCTTTCGTGCCTCAGTGTCAGTATTTGTCCAGGTAGCCGCCTTCGCCACTGATGTTCCTTCCAATCTCTACGCATTTCACCGCTACACTGGAAATTCCACTACCCTCTACAATACTCTAGTTTGCCAGTTCAAAATGCAGTTCC
+
EEFFGGGGGGEDEGGGGGGGGGGGCFEDC:FDEGGGGEGGGGEEEGGGGGG:=FGE,BB+@?EEFFGDFFG<CFFGGG:FCGG<FFGGFFGGF@EC7FGEC@CEF<FFFGGD<>FEE,F;DFGGGFGDFAEFGGD<EC?E>C?C8BFFGGD7EGGEGFDDGGC?>3@:6>;2DFGGGGDF6C=EGFF?FCGC>5CE@A=11;++7+:/8CEDF6);;)7(4>?FDGBG?6@448)9)7><?FF7<<>?A9742<4*-67<:2),4<D)<9>75:*-/6<A
@M02352:288:000000000-CKWC8:1:1101:18945:16380 2:N:0:TAGCGCTC+CTAAGCCT
TAACCTTGCGGCCGTACTCCCCAGGCGGTCTACTTATCGCGTTAGCTTCGCCACTAAAAGATCAAGTCTTCCAACGGCTAGTAGACATCGTTTACGGCGTGGACTACCAGGGTATCTAATCCTGTTTGCTCCCCACGCTTTCGCACCTCAGTGTCAATATCAGTCCAGGTAGTCGCCTTCGCCACTGGTGTTCCTTCCTATATCTACGCATTTCACCGCTACACAGGAAATTCCACTACCCTCTACTGTATTCTAGACTAGCAGTATCAGATGCAGTTCCA
+
GGGGGGGGGGGGGGGGGGGGGGGGGGGGGGGFGGGGGGGGGGGGGGGGGGGGGGGGGGGGGGGGGGGGGGGGGGGDGGGGGGGGGGGGGGGGGGGGGGGGGGGGGGGGGGGGGGGGGGGGGGGGGGGGGGGGGGGGGGGGGGGGGGGGGGGGGGGGGGGCFGGGGGGGGGGGFGGGGGGFFGEEGGGGFGFGCCAEFFFGFFAFFFFGGGFGGFFFCEFFFFFFGG?FFF?FFFFAFFFFFF?FFFAFFFADBAFFFAFBBFBBFA9>AD?<>DFF9>A<)
@M02352:288:000000000-CKWC8:1:1101:14455:16387 2:N:0:TAGCGCTC+CTAAGCCT
TAACCTTGCGGCCGTACTCCCCAGGCGGTCAACTTAGTGCGTTAGCTGCGCCACTCACGTCTCAAGGACACAAACGGCTAGTTGACATCGTTTACGGCGTGGACTACCAGGGTATCTAATCCTGTTCGCTCCCCACGCTTTCGTTCCTCAGCGTCAGTATCTGTCCAGGTGGCCGCCTTCGCCACTGATGTTCCTTCCAATCTCTACGCATTTCACCGCTACACTGGAAATTCCACCACCCTCTACAGTACTCTAGTCGAACAGTTCAAAATGCAGTTCC
+
FFGGGGGGGGGGGGGGGGGGGGGGGGDGFCGGFGGGGGGGGGGGGGGGGGGGGGGGGGGFGGGGGGG8FGGGGGGGGEGGGGGGGGGGGGGGGGGGGGGGGGGGGGGGDGGGFF,DAGGGFGGGGGGGGGGGGG7FCEGGGGGGGGGFG98CEEEEGFC,@;@CFGF6D<8FGGGDDGDA>DECGGGCGGGGGEFEFFF@F4::?AFGDGFGFFBFG>>9;EBFD=<FF4@6@F)4323:??F:3>246)9)62)96::3:?FFFD249A272479F4)4
@M02352:288:000000000-CKWC8:1:1101:10455:16405 2:N:0:TAGCGCTC+CTAAGCCT
TAACCTTGCGGCCGTACTCCCCAGGCGGTCTACTTATCGCGTTAGCTTCGCCACTAAAAGATCAAGTCTTCCAACGGCTAGTAGACATCGTTTACGGCGTGGACTACCAGGGTATCTAATCCTGTTTGCTCCCCACGCTTTCGCACCTCAGTGTCAATATCAGTCCAGGTAGTCGCCTTCGCCACTGGTGTTCCTTCCTATATCTACGCATTTCACCGCTACACAGGAAATTCCACTACCCTCTACTGTATTCTAGACTAGCAGTATCAGATGCATTTCC
+
FGGFFGGGGGGGGGGGGGGGGGGGGGGGFGGGGGGGGGGGGGGGGGGGGGGGGGGGGGGGGFGGGGGGGGGGGGGGGGGGGGGGGGGGGGGGGGGGGGGGGGGGGGGGGGGGGGFGGGGGGGGGGGGGGGGGGGGGGGGGGGEGGGGGGGGGGGGGGGGGGGGFEFCFGGGGGGGGGDGFAGGDGGFGGGGGGEFFFFFGFGFGFA6FGDEGGFFFGBFFFF??FC?GFFFFFFAFF?BFFB?FBAA<A<ADFF479<=<:?F744<<AADF)6*)94A9
@M02352:288:000000000-CKWC8:1:1101:8299:16422 2:N:0:TAGCGCTC+CTAAGCCT
TAACCTTGCGGCCGTACTCCCCAGGCGGTCAACTTAGTGCGTTAGCTGCGCCACCCACGACTCAAGGTCACAGACGGCTAGTTGACATCGTTTACGGCGTGGACTACCAGGGTATCTAATCCTGTTTGCTCCCCACGCTTTCGTGCCTCAGTGTCAGTATTTGCCCAGGTAGCCGCCTTCGCCACTGATGTTCCTTCCAATCTCTACGCATTTCACCGCTACACTGGAAATTCCACTACCCTCTACAATACTCTATTTTGCCAGTTCAAAATGCAGTTCC
+
FFGGFGGGGGCGDEFGGGGGFGGGGGEGGGGGGGGGAEGFGGGGCFGGGFGGEGGGGGEGGGGGFGGGGGGEGGGGGGGGDEF<AFFGGGGGGFFEGGFFC@FGFGGGGGGGCG,CFGDDGGGFGFGGFCA>FG7CEEGGGGDGGDGGGGGGGGF?CGFFFFGGEFCE5FFGFFDDDGCF)9=5CFG>F7<@77CE<FFFFGCFFF6*>EDGGFFFG>>0>EFFGG0D(97FFFBAA:FFFFF0444>4<?9?F2*.:@<<<<2:))64<7A24/)1-46
@M02352:288:000000000-CKWC8:1:1101:8281:16428 2:N:0:TAGCGCTC+CTAAGCCT
TAACCTTGCGGCCGTACTCCCCAGGCGGTCAACTTAGTGCGTTAGCTGCGCCACCCACGACTCAAGGTCACAGACGGCTAGTTGACATCGTTTACGGCGTGGACTACCAGGGTATCTAATCCTGTTTGCTCCCCACGCTTTCGTGCCTCAGTGTCAGTATTTGCCCAGGTAGCCGCCTTCGCCACTGATGTTCCTTCCAATCTCTACGCATTTCACCGCTACACTGGAAATTCCACTACCCTCTACAATCCTCTAGTTTGCCAGTTCAAAATTCAGTTCC
+
FAEFGGGGGGDGGGGGGGFGGGGGGGGGFGGGGGGGGGGFGGGGGGGGGGGGGGGGGGGGGGGGGGGGGGGGGGGFDGGGGGG9FFGGGGGGGGGGGGFGGGGGGGGGGGGGGGGGGGFEFGGGGGGGGGGGGGGGGGGGGGGGGGGGGGGGGGGGFGGGGGFGGGGGGGGGGGGGGGGFFDEGGFC<1:CFGFFEEACDF<8CCF=*:CDGGFAFGEB69D2@>F<FBF??FFA<<B??F<(43<)5A(34<97*.6@):7A),6>F<AAA(596@<4A
@M02352:288:000000000-CKWC8:1:1101:17933:16444 2:N:0:TAGCGCTC+CTAAGCCT
TAATCTTGCGACCGTACTCCCCAGGCGGTCTACTTATCGCGTTAGCTGCGCCACTAAAGGATCAAGTCCTCCAACGGCTAGTAGACATCGTTTACGGCGTGGACTACCAGGGTATCTAATCCTGTTTGCTCCCCACGCTTTCGCACCTCAGTGTCAGTATCGAGCCAGTCAGTCGCCTTCGCCACTGGTGTTCCTTCCCATCTCTACGCATTTCACCGCTACACAGGAAATTCCACTAACCTCTCTCGTACTCTAGTGAGTCAGGTTTGAATGCAGTTCCA
+
FGGGGGGGGGGGDGGGGGGGGGGEGGGGFFGGGGGGGGGGGGGGGGGGGGGGGGGGGGGGGGGGGGGGGGGGGGGGGGGGGGGGGGGGGGGGGGGGGGGGGGGGGGGGGGGGGGGGGGGGGGGGGFGGGGGGGGGGGGGGDGCEGGGGGGGGGGGGGDFFGGGGGGGGGGGGGGGGGGGFFGGGDFGG<EFDGE6CEFFFAF=GCFFGGG>CCFEFGFF9;DBFGGFGFFFFFFFAAB?F?>?2().(34:?A6<@BFFD)626(6892><2<AFA=254)
@M02352:288:000000000-CKWC8:1:1101:6628:16461 2:N:0:TAGCGCTC+CTAAGCCT
TAACCTTGCGGCCGTACTCCCCAGGCGGTCAACTTAGTGCGTTAGCTGCGCCACTCACGTCTCAAGGACACAAACGGCTAGTTGACATCGTTTACGGCGTGGACTACCAGGGTATCTAATCCTGTTCGCTCCCCACGCTTTCGTTCCTCAGCGTCAGTATCTGTCCAGGTGGCCGCCTTCGCCACTGATGTTCCTTCCAATCTCTACGCATTTCACCGCTACACTGGAAATTCCACCACCCTCTACAGTACTCTAGTTTGCCCGTTCAAAATGCAGTTCCA
+
CFGGEFGGGGGGGGGGGGGGGGGGGGGGFGGGGGGGGEDGGGGGGGGGCGGEGGCGGGGGGGGGGGGGGEFGGGGGGGFFGGGFAFGGGEFGGFGGGG@FGGGGDFGGGGGGGG,>;;FFDGEGGG9@@@8FGGGGEC+CGGGGGGGGGGF@>EGDG@CGGA@B,?9CGGFF8CD??9DFFDGGGGGGDFFFFFFFFFF7@88+1::>C=BCFFDFG>269B?57*.<4F=@@9AFF?BBF02:2<2:A6)-)).054F<AA)42<?7):2<3<F2=:)4)
@M02352:288:000000000-CKWC8:1:1101:9563:16476 2:N:0:TAGCGCTC+CTAAGCCT
TAACCTTGCGGCCGTACTCCCCAGGCGGTCTACTTATCGCGTTAGCTTCGCCACTAAAAGATCAAGTCTTCCAACGGCTAGTAGACATCGTTTACGGCGTGGACTACCAGGGTATCTAATCCTGTTTGCTCCCCACGCTTTCGCACCTCAGTGTCAATATCAGTCCAGGTAGTCGCCTTCGCCACTGGTGTTCCTTCCTATATCTACGCATTTCACCGCTACACTGGAAATTCCACTACCCTCTACAATACTCTAGTTTGCCAGTTCAAAATGCAGTTCC
+
FFFGAFGGGGGGGGGGGGGGGGGGGGGDCEGGGGGGGGGGEGGGGGGGGEEEDF@FFGGGGGGG@FGGGGGGGGGGEFGEGFDGGGGGGGGGGGGGGGGEGGGGGGGGGGGEGGGGGGGGGGGGGGGGGGGGGGGGGGGGGGGGGGGGGGGGGGFFGGGGCGGGGGFGFGGGGGGGGGGFF:EGGGGD+*=CF?AC@FFG6>AG3F=FDGBDGF)@E8(49D?5:C?GFFFFFFF)48BFF>?F<>BBFA?AFF)86AFA9<A>>2<AFFA7))9)94AB
@M02352:288:000000000-CKWC8:1:1101:27245:16488 2:N:0:TAGCGCTC+CTAAGCCT
TAACCTTGCGGCCGTACTCCCCAGGCGGTCTACTTATCGCGTTAGCTTCGCTACTCACGGATTAAATCCACAAACAGCTAGTAGACAGCGTTTACGGTGTGGACTACCAGGGTATCTAATCCTGTTCGCTACCCACACTGTCGCACATGAGCGTCAGTTACTGACCAGGGAGTCGCCTTCGCCACTGATGTTCCTCCAGATATCTACGCATTTCACCGCTACACCTGGAATTCCACTCCCCTCTCCAAAACTCCAGCCTGCCAGTTATAATTGCAATTCC
+
FEE,CFFGGG@GGGGGGGGGGGGGGGGG@@@<FGGE,CFGGGGGGGGCFGE@CF,CFDFGCCGGCFEEFCG@CFFF8FBFCBFGA?FCFE+=FF?=FF@?:F9<=<8FEGGG,>,,,@F,EFC7CFDCCCGGAF=+3@D,8@:D>EE+@CC,>7EGGDCFGGGGFFGGEEF5>CC:DDC*/2?EGCEE+<+;7?7485/*;;=@)8@C85)9C37:CD923>BFG*4*.9968?<2<3?FF<?3:<27)48))).)5()(.(,,).))6<))):*56).:
@M02352:288:000000000-CKWC8:1:1101:24514:16517 2:N:0:TAGCGCTC+CTAAGCCT
AACCTTGCGGCCGTACTCCCCAGGCGGTCAACTTAGTGCGTTAGCTGCGCCACCCACGACTCAAGGACACAAACGGCTAGTTGACATCGTTTACGGCGTGGACTACCAGGGTATCTAATCCTGTTCGCTCCCCACGCTTTCGTTCCTCAGCGTCAGTATCTGTCCAGGTGGCCGCCTTCGCCCCTGATGTTCCTTCAAATCTCAACGCCTTTCACCGCTACACTGGAAATTCCACCACCCTCTACACTACTCTAGTTTACCAGTTCAAAATGCAGTTCCA
+
,FFEFG,EFFEDGGGDGGFG@<:,D@7@@BFGGGCGAEGGCFEGDCGG+@?F7FFFF=FCEGGGGCEGDFC<EEGGC@FGFEGCFE<A:9F@FFC:CFGEGGGGGGGFFC7@DFFFGFFGGGGGFD@6:F<CFGGCE8>GGGGG8:EGF8CBC:CEGF9EF;;,F,2,7>8<,9CD58FFG5*>C56++5:C<F3>18+:C*:)17*3*0**9<9C5;63@<F?C(*8F74*=)62:F0<01:AF2(48(4:2-*.)*.62).6).4<<24--9)/6<))
@M02352:288:000000000-CKWC8:1:1101:6826:16552 2:N:0:TAGCGCTC+CTAAGCCT
CATTCTTGCGAACGTACTCCCCAGGTGGGTCACTTATCACTTTCGCTTAGCCACTCAAACCGAAATTCGAACAGCTAGTGACCATCGTTTACGGCGTGGACTACCAGGGTATCTAATCCTGTTCGCTACCCACGCTTTCGTCCCTCAGTGTCAGTATATTGTTAGTGATCTGCCTTCGCAATCGGTATTCTGTGTAATATCTATGCATTTCACCGCTACACTACACATTCTAACCACTTCACAATAACTCAAGTCTATCAGTATCAAAGGCAGTTCCATAG
+
GGGGGGGGGGGGGGGGGGGGGGGGGGGFGGGGGGGGGGGGGGGGGGGGGGGGGGGGGGGGGGGG>EGGGGGGGGGGGGGGGGGGGGCFGGGGGEGGGGGGGGGGGGGGGGGGGGGGGGGGGGGDGGGGGGGGGGGDEGGGGG>EFGGGGGGGGGGCFGGGGGGGGGGGGCFGGGGGF5DEFGGGGGFGGGGGGFFEFFFGFGAGFFFGFGFGGF=EGFFFFFFFGGFG?FFFFFFE;EFFEEC<E;E@<AFE<ABF>AFFFDFFF4:<23:1?<FFFB<<4
@M02352:288:000000000-CKWC8:1:1101:7737:16629 2:N:0:TAGCGCTC+CTAAGCCT
TAACCTTGCGGCCGTACTCCCCAGGCGGTCAACTTAGTGCGTTAGCTGCGCCACCCACGACTCAAGGTCACAGACGGCTAGTTGACATCGTTTACGGCGTGGACTACCAGGGTATCTAATCCTGTTTGCTCCCCACGCTTTCGTGCCTCAGTGTCAGTATTTGTCCAGGTAGCCGCCTTCGCCACTGATGTTCCTTCCAATCTCTACGCATTTCACCGCTACACTGGAAATTCCACTACCCTCTACTGTATTCTAGACTAGCAGTATCAGATGCAGTTCC
+
FGGGGGGGGGGGGGGGGGGGCGGGGGGGGGGGGGGGGGGGGGGGGGGGGGGGGGGGGGGGGGGGGGFGGGGGGGGGGGEGGGGFGGGGGGGGGGGGGEEFGGGGFGGGGGGGGFGGGGGGGGGGGGGGGGGFGGGGGGGGGFEGGEGGGGGGG@F?FFGGFF@>FGGGGGGFGGGGDGGFFDGEGGGCFCEFGEFFFFFCFC=DEFFGGEDGGFEFC:;9>B?FCF0C2=FFFFABFFF?F>BF2)4,:29AB<)*)66<?<44).6><AF<426)9:4<
@M02352:288:000000000-CKWC8:1:1101:3269:16648 2:N:0:TAGCGCTC+CTAAGCCT
TAACCTTGCGGCCGTACTCCCCAGGCGGTCAACTTAGTGCGTTAGCTGCGCCACCCACGACTCAAGGTCACAGACGGCTAGTTGACATCGTTTACGGCGTGGACTACCAGGGTATCTAATCCTGTTTGCTCCCCACGCTTTCGTGCCTCAGTGTCAGTATTTGTCCAGGTAGCCGCCTTCGCCACTGATGTTCCTTCCAATCTCTACGCATTTCACCGCTACACTGGAAATTCCACCACCCTCTTCAATCCTCTAGTTTGCCAGTTCAAAATGCAGTTCC
+
<FGGFGGGGGGGGFGGGGGGGGGGGGFGFCCGGGGGGEGGGGG@FFGGFGGGGGGGGGGGGGGGGFACF@G,AFGGCGGGGGGGGGFFDGGGGGGGGGCFEEGFGGGGGGGC=DFGFFGGGCDGGGGGGGGFGGGGDGGE@F5C*@D+,@<CCE<FGGGGFG9EFFGCFGC<EGGGGDG=>4?CDD?99CFGG3@?AFF+8CAGCCFCGGBC:3<FEBB;6@DFG6:<:4=*9499(((441-().6)6),).)5462/)6<))444:<B)4<DF4@BA>
@M02352:288:000000000-CKWC8:1:1101:10911:16662 2:N:0:TAGCGCTC+CTAAGCCT
TAACCTTGCGGCCGTACTCCCCAGGCGGTCTACTTATCGCGTTAGCTTCGCTACTCACGGCTTAAAGCCACAAACAGCTAGTAGACAGCGTTTACGGTGTGGACTACCAGGGTATCTAATCCTGTTCGCTACCCACACTTTCGCACATGAGCGTCAGTCTTTGGCCAGGGAGTCGCCTTCGCCACTGATGTTCCTCCAGATATCTACGCATTTCACCGCCACACCTGGAATTCCACCCCCCTGTCCAAGACCTTACCCTGCCAGTTCTAAATGACACACC
+
@<F9FFGGGGDF:FFGGGGGGDC:FFEC@CFGGGGGGGG7FGGGGF,EAFFBFCADGGGGGGCFGGGGGGGGGGGGGFFFFFGGGGGDGGFGGFABFEFEGGGFGECEFFGGGGGGGDGCFGGGGGGGECEGGGGG7EGGGGGDGGDGGGGGGGGGGFFGAFFF?DGFGGGGEFDC<CCF;DGG46?FCF@FG?=C@FA7ACAC<FFGGGFG7AEFG>0(,.4)9747(099F=A),(496((,.).9>B:()54)5(982(,5,6<44)))-.?))(4(
@M02352:288:000000000-CKWC8:1:1101:10956:16710 2:N:0:TAGCGCTC+CTAAGCCT
TAACCTTGCGGCCGTACTCCCCAGGCGGTCAACTTAGTGCGTTAGCTGCGCCACCCACGACTCAAGGTCACAGACGGCTAGTTGACATCGTTTACGGCGTGGACTACCAGGGTATCTAATCCTGTTTGCTCCCCACGCTTTCGTGCCTCAGTGTCAGTATTTGTCCAGGTAGCCGCCTTCGCCCCTGATGTTCCTTCCAATCTCTACGCATTTCACCGCTACACTGGAAATTCCACTACCCTCTACAATACTCTAGTTTGCCAGTTCAAAATGCAGTTCC
+
CFGGGGGGGGGGGGGGGGGGGGGGGGGGFGGGGGGGFFGGGGG>CFGGGGGGGGGGGGGGGGGGGGGGG<F?FGGGGGGDGGGGGGGGGGGGGGGGGGGGGGGGGGGGDDGGGGFFGGGFFGGGGGGFGGGGGGGEGGGGGGGGGGGGGGGGFEFG7;FGGGF>,?DFFGG9CGDGGGGFFGG5CGFCEFGGGFFFFFFFFGFGFFFFDEEGFFFFG@BF>FFFFG<C0?*9@F<9<?FFF2:?<>AFBAFFFFA664F4<BF?FA>2<)8AFFF2=4<D
@M02352:288:000000000-CKWC8:1:1101:3381:16764 2:N:0:TAGCGCTC+CTAAGCCT
TAACCTTGCGGCCGTACTCCCCAGGCGGTCTACTTATCGCGTTAGCTTCGCCACTAAAAGATCAAGTCTTCCAACGGCTAGTAGACATCGTTTACGGCGTGGACTACCAGGGTATCTAATCCTGTTTGCTCCCCACGCTTTCGCACCTCAGTGTCAATATCAGTCCAGGTAGTCGCCTTCGCCACTGGTGTTCCTTCCTATATCTACGCATTTCACCGCTCCACAGGAAATTCCACTACCCTCTACTGTATTATAGACTAGCAGTATCAGATGCAATTCCA
+
FFGGGGGGGGGGGFGDEGFGGEGGGGGGECFGGGGGGGFGGGGGGGGFGGDFEGGGGGGGGFGGGGGGFDGGGGGGDGGGGGCFFDFCFGGGFGGGGGGGGGEFFGGGGGGGGFFGGGGGGGGGGGGFFFGGGEDEGGEGGEGGGG*5@DFGGGCAFFGGGGGGF7>EGG9ECCGG@DGFFGCEDFGGEGGGGFFFFF+7ACFGEFFF3:=<C7CFFD69().7F44D?46=48<9AFFBFBBFFF<2644))..89?78:08<:4--4<<<99FBFAD94
@M02352:288:000000000-CKWC8:1:1101:12696:16804 2:N:0:TAGCGCTC+CTAAGCCT
TAACCTTGCGGCCGTACTCCCCAGGCGGTCAACTTAGTGCGTTAGCTGCGCCACCCACGACTCAAGGTCACAGACGGCTAGTTGACATCGTTTACGGCGTGGACTACCAGGGTATCTAATCCTGTTTGCTCCCCACGCTTTCGTGCCTCAGTGTCAGTATTTGTCCAGGTAGCCGCCTTCGCCACTGATGTTCCTTCCAATCTCTACGCATTTCACCGCTACACTGGAAATTCCACTACCCTCTACAATACTCTAGTTTGCCAGTTCAAAATGCAGTTCC
+
GGGGGGGGGGGGGGGGGGGGGGGGGGGGEGGGGGGGGGGGGGGGGGGGGGGGGGGGGGGGGGGGGGGGGGGGGGGGGGGGGGGGGGGGGGGGGGGGGGGGGGGGGGGGGGGGGGGGGGGGGGGGGGGGGGGGGGGGGGGGGFGGGGGGGGGGGGGGGGFGGGGGGGGFGGGGGGGGGGGFFGGGGGGCFGGGGFFFFFFFF<FFFFFFGGFGGFEFGDB;BF7@77:FFFFFFFFAFFFF?>:?244?AF?ABFA4AAFAFFF0?AAAFFBD2984964>
@M02352:288:000000000-CKWC8:1:1101:28179:16866 2:N:0:TAGCGCTC+CTAAGCCT
TAACCTTGCGGCCGTACTCCCCAGGCGGTCTACTTATCGCGTTAGCTTCGCCACTAAGTCATTACAACCCAACGGCTAGTAGACATCGTTTACGGCGTGGACTACCAGGGTATCTAATCCTGTTTGCTCCCCACGCTTTCGCACCTCAGTGTCAGTATCAATCCAGAGTGTCGCCTTCGCCACTGATGTTCCTTCCTATATCTACGCATTTCACCGCTACACAGGAAATTCCACTACCCTCTACAATACTCTAGTTTGCAAGTTCAAAATGCAGTTCCCAG
+
ECGGFFGEFGGG7FFF:@GGGGG:FFGD:FGGGGGGGGG7F+CFGFBAFFG::B,FGGFGGFGGCFDG7FCFGEGGGGGFGFGGCG9BFFFFGGGGG:C@@EFGFGFFFFGGGFGFEADF9D=,C>CEFG++>FC+3@6FCEECE@:FGGFGFFGG7;@C@F9DC<FFFCDD8CDGGFF48DGGG?CG99FGG?A@CA=F@FA7CF3<DC61:A45CD>>?FDFCFBFAB6FF?ABF0?D<:39<.6)).))664@><F):2)..49<2).6:>F<FFF>.
@M02352:288:000000000-CKWC8:1:1101:24011:16869 2:N:0:TAGCGCTC+CTAAGCCT
TAACCTTGCGGCCGTACTCCCCAGGCGGTCAACTTAGTGCGTTAGCTGCGCCACTCACGTCTCTAGGACACAAACGGCTAGTTGACATCGTTTCCGGCGTGGACTACCAGGGTATCTAATCCTTTTCGCTCCCCACGCTTTCGTTCCTCAGCGTCAGTATCTGTCCAGGTGGCCGCCTTCGCCACTGATGTTCCTTCCAATCTCTACGCATTTCACCGCTACCCTGGAAATTCCCCCACCCTCCACAGCACTCTAGTCGACCCGTTCAAAATGCATTTCC
+
FCFDFFGFGGFFGEGCFGGGGGFGGFFGCFBFFGGGCEAFGGGGGGGGGGGGDGAEDE<FF@EGE9,5E<FEF,EB,@:FFGG,,C,EF:FGF,CC:F@=FF+AE8FGBEG7FD:@6DF3EFF,EAF@E>FGGGEG+;EGBD5D:F,+<33@**=::@;;DFD?FFF,4@>*BC5C7D4A6>==56+>C7F1C<73>)++:>1C5+A35*:<:B)9@)400;(7C<(50*9/@42:2392:12((.(.((427A40-..8(1,(-4:3)-)--6*)9-<>
@M02352:288:000000000-CKWC8:1:1101:20762:16965 2:N:0:TAGCGCTC+CTAAGCCT
TAACCTTGCGGCCGTACTCCCCAGGCGGTCAACTTAGTGCGTTAGCTGCGCCACCCACGACTCAAGGTCACAGACGGCTAGTTGACATCGTTTACGGCGTGGACTACCAGGGTATCTAATCCTGTTTGCTCCCCACGCTTTCGTGCCTCAGTGTCAGTATTTGTCCAGGTAGCCGCCTTCGCCACTGATGTTCCTTCCAATCTCTACGCATTTCACCGCTACACTGGAAATTCCACTACCCTCTACAATACTCTAGTTTGCCAGTTCAAAATGCAGTTCC
+
GGGGGGGGGGGGGGGGGGGGGGGGGGGGGGFGGGGGDGGGGGGGGGGGGGGGGGGGGGGGGGGGGGGGGGGGGGGGGGGGGGGGGGGGGGGGGFGGGGGGEGGGGGGGGGGGGGGGGGGGGGGGGGGGGGGGGGGGGGGGGGGGGGGGGGGGGGGGFGFGGGGGGCFGGGGGGGGGGGGFFGGGGGGGFFGGGFFFFFFGFGFGFFFGDCDGFFFFGEFFFF>FGGBGFFF?FFBF>BFF??BFFFFFFFFFFFF?ADFFBBD?FBF<B<A<ABF<FA<4
@M02352:288:000000000-CKWC8:1:1101:18602:17013 2:N:0:TAGCGCTC+CTAAGCCT
TAACCTTGCGGCCGTACTCCCCAGGCGGTCAACTTAGTGCGTTAGCTGCGCCACCCACGACTCAAGGTCACAGACGGCTAGTTGACATCGTTTACGGCGTGGACTACCAGGGTATCTAATCCTGTTTGCTCCCCACGCTTTCGTGCCTCAGTGTCAGTATTTGTCCAGGTAGCCGCCTTCGCCACTGATGTTCCTTCCAATCTCTACGCATTTCGCCGCTACACTGGAAATTCCACTACCCTCTACAATACTCTAGTTTGCCAGTTCAAAATGCAGTTCC
+
GGGGGGGGGGGGGGGGGGGGGGGGGGGGGGGGGGGGGGGGGGGGGGGGGGGGGGGGGGGGGGGGGGGGGGGGGGGGGGGGGGGGGGGGGGGGGGGGGGGGGGGGGGGGGGGGGGGGGGGGGGGGGGGGGGGGGGGGGGGGGDEGFGGGGGGGGGGGGGGGGGGGGGGFGGGGGGGGGGGFFGGGGGGGGCEGGFFFFFFFFFFG?FFGGGFGGF(=E3>>FF2?GGFF7=FFFF<AAFFBB>BFFFFFF4>D?DA64<FAAA<BFDABFFA<)6*)*65A
@M02352:288:000000000-CKWC8:1:1101:10610:17014 2:N:0:TAGCGCTC+CTAAGCCT
TAACCTTGCGGCCGTACTCCCCAGGCGGTCTACTTATCGCGTTAGCTTCGCTACTCACGGCTTAAAGCCACAAACAGCTAGTAGACAGCGTTTACGGTGTGGACTACCAGGGTATCTAATCCTGTTCGCTACCCACACTTTCGCACATGAGCGTCAGTCTTTGGCCAGGGAGTCGCCTTCGCCACTGATGTTCCTCCAGATATCTACGCATTTCACCGCTACACCTGGAATTCCACTCCCCTCTCCAAGACTCTAGTCTGCCAGTTCTAAATCACCGTCC
+
GGGGGGGGGGGGGGGGGGGGGGGGGGGGGGGGGGGGGGGGGGGGCFGGGGGGGGCFGGGGGCGGGFGGGEGAEFEGFGGGGGGGGGEFGDGGGGGGGGDFGGG@FGGGGGCEDCGGG;FGGGGGGGGGGGEFGGGG7EFGGGEGGGEG@E:CEGGGGC=DEFFGFGGFFGCGGGGDDDGFFGG=CFGCFGGGGFFFFFF>A7A:7FFGGGFGGFFFG>>>9>85DFFGBFFFFFAADFF?BFF??FAF>?BBB<48<:9244>?)64<A9AA)5??:((4
@M02352:288:000000000-CKWC8:1:1101:5404:17021 2:N:0:TAGCGCTC+CTAAGCCT
CAGTCTTGCGGCCGTACTCCCCAGGCGGTCAACTTAGTGCGTTAGCTGCGCCACCCACGACTCAAGGTCACAGACGGCTAGTTGACATCGTTTACGGCGTGGACTACCAGGGTATCTAATCCTGTTTGCTCCCCACGCTTTCGTGCCTCAGTGTCAGTATTTGTCCAGGTAGCCGCCTTCGCCACTGATGTTCCTTCCAATCTCTACGCATTTCACCGCTACACTGGAAATTCCACTACCCTCTACAATACTCTAGTTTGCCAGTTCAAAATGCAGTTCC
+
GGGGGGGGGGGGGGGGGGGGGGGGGGGGGGGGGGGGGGGGGGGGGGGGGGGGGGGGGGGGGGGGGGGGGGGGGGGGGGGGGGGGGGGGGGGGGGGGGGGGGGGGGGGGGGGGGGGGGGGGGGGGGGGGGGGGGGGGGGGGGGGGFGGGGGGGGGGGGGGGGGGF;DCFCEGGGFDGGGGFFGGGGGGFGFEGGFFE@FFC6;+;?CFCDEAGFFFFG>;16@?FFG0FBFB?6B2AA?FFFBFBF24<A>>B<AB4>>B2<798:>AF2<4AFDFAB<AD
@M02352:288:000000000-CKWC8:1:1101:5894:17133 2:N:0:TAGCGCTC+CTAAGCCT
TAACCTTGCGGCCGTACTCCCCAGGCGGTCTACTTATCGCGTTAGCTTCGCCACTAAGTCATTACAACCCAACGGCTAGTAGACATCGTTTACGGCGTGGACTACCAGGGTATCTAATCCTGTTTGCTCCCCACGCTTTCGCACCTCAGTGTCAGTATCAATCCAGAGTGTCGCCTTCGCCACTGATGTTCCTTCCTATATCTACGCATTTCACCGCTACACAGGAAATTCCACACTCCTCTATCGTACTCTAGCCTGCCAGTATCGGGTGCAATTCCAAG
+
GGGGGGGGGGGGGGGGGGGGGGGGGGGGGGGGGGGGGGGGGGGGGGGGGGGGGGGGGGGGGGGGGGGFGGGGGGGGGGGGGGGGGGGGGGGGGGDGGEGGGGGGDFGGGEFGGGGGGGGFGGGGGGGGGFGGGGGGGGGDCEGGEEGGGGGGGGGGGGFGGGGGGGDFFDFGGGGGGGGFFGGGGGGGGGGGG3FFFFCDFGFGFF>D<ECCFFFFGFFFDFFFGC?GFFFFFFBF02:2:BAAA:B???AFBDDFF7F?B??A<A?>(.(-:)@)94>63
@M02352:288:000000000-CKWC8:1:1101:3383:17141 2:N:0:TAGCGCTC+CTAAGCCT
TAACCTTGCGGCCGTACTCCCCAGGCGGTCTACTTATCGCGTTAGCTTCGCCACTAAAAGATCAAGTCTTCCAACGGCTAGTAGACATCGTGTACGGCGTGGACTACCAGGGTATCTAATCCTGTTTGCTCCCCACGCTTTCGCACCTCAGTGTCAATATCAGTCCAGGTAGTCGCCTTCGCCACTGGTGTTCCTTCCTATATCTACGCATTCAACCGCTACACAGGAAATTTCACTACCCTCTACTGCATTCTAGACTAGCAGTATCAGAGGCAGTTCCA
+
B6AA,CF<6C68+CFE@,CFF@E,6<7F7CBEFCFGGG?BF7C@:,559CFEEC8C@FFFF9FFGG@E,5C<CFFGBCC=<9B<?F9?<C=,:9,BFC7@F7:ACFF@8BF7FFF;E9,,8C9F=,>3,@E8DF333@AC+7ACEGC*4,@=;,,<37=,@FF;EGFFCBFG2=94C:5AFC=55?<C76C*+97C<4:D+;7C)++5:=55++1895316@<407<C:FBB**.6)5((44,(-.68)4.:).-*).*3:?B2:AFB948),,.,.-<)-
@M02352:288:000000000-CKWC8:1:1101:5674:17185 2:N:0:TAGCGCTC+CTAAGCCT
TAACCTTGCGGCCGTACTCCCCAGGCGGTCAACTTAGTGCGTTAGCTGCGCCACTCACGTCTCAAGGACACAAACGGCTAGTTGACATCGTTTACGGCGTGGACTACCAGGGTATCTAATCCTGTTCGCTCCCCACGCTTTCGTTCCTCAGCGTCAGTATCTGTCCAGGTGGCCGCCTTCGCCACTGATGTTCCTTCCAATCTCTACGCATTTCACCGCTACACTGGAAATTCCACCACCCTCTACAGTACTCTAGTCTACCAGTTCAAAATGCAGTTCC
+
FGGGGGGGGDGGGGGGGFGGGGGGGGGGGGGGGGGGGGGGGGGGGGGGGGGGGGFGGGGGGGGC?FFFFGGGGGGGGGGGGGGGGGGGGGGGGGGGGGGGGGGGGGGGFGGGFGGGGGGGGGGGGGGGGDGGGGGGGGGGGGGGGGGGGGGGGGGGGFGCGGGGGGGGCFGGGGGGGDGFFGGGGGGFFEGGGFFFFFFDFGFGFFF<DGBGGFFFC<>FBF>FFGF4:FFFB9>A:BFFBF?:AFADADFBFFDF:<9<BBF>A9A<<25AAA=2B<BB
@M02352:288:000000000-CKWC8:1:1101:5653:17187 2:N:0:TAGCGCTC+CTAAGCCT
TAACCTTGCGGCCGTACTCCCCAGGCGGTCAACTTAGTGCGTTAGCTGCGCCACTCACGTCTCAAGGACACAAACGGCTAGTTGACATCGTTTACGGCGTGGACTACCAGGGTATCTAATCCTGTTCGCTCCCCACGCTTTCGTTCCTCAGCGTCAGTATCTGTCCAGGTGGCCGCCTTCGCCCCTGATGTTCCTTCCAATCTCTACGCATTTCACCGCTACACTGGAAATTCCAACACCCCCTCACGTAATCTACTCTACCAGTTTAAAATGCATTTCCA
+
FGGG<FGGFGGEFGGGGGGGGGGGGGGGFFGFGGGGGGAFGEFFFGGGGGGGEGAFFEG8F8FGGGGFGGGGGGGDGGGGGFF9FFGGGFGGGGGGGGGGDGGGFFFFGGEG@FGGGGGFGGGFGGG>CEGGGGFEGGEDCECCEEDFGGFGEGGGGGGGGGGGCF;6C7<FFC<)85DF3<E*:FC:;2CFGFACE4+;6<AFC6+*1:;<F6)=9)(,77)):=?C?FF?=B).:(4:>1(42(((.((()))*).*)).),.))).6<>2<*)94)6)
@M02352:288:000000000-CKWC8:1:1101:7723:17197 2:N:0:TAGCGCTC+CTAAGCCT
TAATCTTGCGACCGTACTCCCCAGGCGGAATGCTTAATCCGTTAGGTGTGTCACCGAACAGTATACTGCCCGACGACTGGCATTCATCGTTTACGGTGTGGACTACCAGGGTATCTAATCCTGTTTGCTCCCCACACTTTCGTACCTCAGCGTCAGTATCGAGCCAGTGAGCCGCCTTCGCCACTGGTGTTCCTCCAAATATCTACGAATTTCACCTCTACACTTGGAATTCCACTCACCTCTCTCGAACTCTAGACTGATAGTTTTGGAGGCAGTTCCAG
+
F<FGGGGGGGGGGDFGGGGGGGGGGGGGGGGGGGGGGGGGGGGGGGGFGGGGGGGGGGGGGGGGGGGGGGGGGGCGGGGGGGGFGGGGGGGGGGGGGGGDGGGGGGGCGEGGGGGGFFGGGGGGGGGGGGGGGGGGGGGGGGGGGEGGFGGGEGDGGGGGECGGGFFFDFCFG5;947FFFGCEGGGGGCEGFFFFFA6CFCFDEFFGCGF7FFCF+;7).:@@CD?FAFFFBF<:7::6222:<?1,8?BFF><=<BF0<9<A<DB(204(8(7:BBA>.
@M02352:288:000000000-CKWC8:1:1101:13957:17234 2:N:0:TAGCGCTC+CTAAGCCT
TAACCTTGCGGCCGTACTCCCCAGGCGGTCTACTTATCGCGTTAGCTTCGCTACTCACGGCTTAAAGCCACAAACAGCTAGTAGACAGCGTTTACGGTGTGGACTACCAGGGTATCTAATCCTGTTCGCTACCCACACTTTCGCACATGAGCGTCAGTCTTTGGCCAGGGAGTCGCCTTCGCCACTGATGTTCCTCCAGATATCTACGCATTTCACCGCTACACCTGGAATTCCCCTCCCCTCTCCAAGACTCTAGTCTGCCAGTTCTAAATGACCGTCC
+
GGGGGGGGGGGEGGGGGGGGGGGGGGGGFGGGGGGGFEGGGGGGGGGGGGGGGGGGGGGGGGGGGFGGGGGGGGGGGGGGGGGGGGGGGGGGGGGGGGGGGGGGGGGGGGGGGGGGGGGGGGGGGGGGGGGGGGGG>GGGGGGGGGGF9C8FGE5::FGGGFGFDFCFGGCEGGGGGGGFFDGGGECCFGGGGFFFFFFGF>FGEFFGGGEGGFFFGE>62@FFGCBG?FF6F*.8?BFFFFF?F?<:?7?<>>A*-466:?)8?AFFFA9BB)??)-11
@M02352:288:000000000-CKWC8:1:1101:20573:17266 2:N:0:TAGCGCTC+CTAAGCCT
CAACCTTGCGGCCGTACTCCCCAGGCGGTCAACTTAGTGCGTTAGCTGCGCCACTCACGTCTCTAGGACACAAACGGCTAGTTGACATCGTTTACGGCGTGGACTACCAGGGTATCTAATCCTTTTCGCTCCCCACGCTTTCGTTCCTCAGCGTCAGTATCTGTCCAGGTGGCCGCCTTCGCCACTGATGTTCCTTCCAATCTCTACGCATTTCACCGCTACACTGGAAATTCCACCACCCTCTACAGTACTCTAGTCGAACAGTTCAAAATGCAGTTCC
+
GFFGDGGEFGGGGGGGGGGGGGF@FFGGC:FGGGGFGGGG>FGGGFGGGGGDDGGGGGGGGGGGFFDGGGG,FFGGGGGGGGGF9F9F<+BFFFGGFGGGGCEGAFF8@FD:FEFFGCFGF9>,@DDEGGGGGGGEGEECFF8D:ECFF,,@:CC:EG,D;D,?;3@8DF8CCF<DD*:A:<E=3<E+A9AFF?FEEFF:+*+;7CF*9*8CC@AF@89;FE7<*90*47?4=6:A1:<FFFF?25<0:<BAAB)962.1:B>04:>D>)44<<*67)6)
@M02352:288:000000000-CKWC8:1:1101:17175:17279 2:N:0:TAGCGCTC+CTAAGCCT
CACTCTTGCGAGCATACTTCCCAGGCGGGATACTTAACGCGTTAGCTTTGATACTGCACAGGTCGATCTGTTCAACATCTAGTATCCATTGTTTACGGCTAGGACTACTGGGGTATCTAATCCCATTTGCTACCCTAGCTTTCGTCTCTGAGTGTTAGTAATAGCCCAGTAAAGTGCTTTCGCCATCGGTGTTCTTTCCAATATCTACGCATTTCACCGCTCCACTGGAAATTCCCTTTACCTCTACTATACTCTAGTCTAATAGTTTCGACTGCGATTTT
+
GGGGGGGGGGGGGDGGGGGGGGGGGGGGGGGGGGGGGGGGGGGGGGGGGGGGGGGGGFGGGGGGGGGGFFGGGGGGGGGGGGGGGGGGGGGGGGGGGGGGGGGGGGGFGGGGGGGGGGGGFGGGGGGGGGGGGGGGGGGGCGGGGGGGGGGGGGFGGFGGGGGGGGGGGGGGFGGFGGGFFGGGGGGGGG5DGFFEEFFGAGFGFF6@FGEGGFFFGF?;BF;8FFFF3ABAFF?<EFF3;AEFF3CCEEFFFBBF9AFAF2:<<BA<<6::B9F:)4:FF
@M02352:288:000000000-CKWC8:1:1101:21214:17317 2:N:0:TAGCGCTC+CTAAGCCT
TAATCTTGCGACCGTACTCCCCAGGCGGTCTACTTAGTGCGTTAGCTGCGCCACTAAAGTCTCAAGGACCCCAACGGCTAGTAGACATCGTTTACGGCGTGGACTACCAGGGTATCTAATCCTGTTTGCTACCCACGCTTTCGCACCTCAGTGTCAGTATTGGTCCAGTGAGTCGCCTTCGCCACTGATGTTCCTTCCCATCTCTACGCATTTCACCGCTACACAGGAAATTCCACTCACCTCTACCATACTCTAGTTCGCCAGTTTTGAATGCAGTTCC
+
FFGGGGGGGGGGGGGGGGGGGGGGGGEGGGGFGGGGGGGGGGGGGGGGGGGGGGGGGGGGGGGDGGGGGGGGGGGGGGGGGGGGGGGGGGGGGGGGGGGGGGGGGGGGGGGGGGGGGGGGGGGGGGGGGGGGGGGGGGGGGGGGGGGGGGGGGGGGGFGGGGGGG7FDFGGGGGGG<DGFADE=CFGGGGGGGFFFF4A>FGFFEFF7CC>DGF<FGA>FBFBFGGBD??FFFF<>9<1?0)4<<DFFF?BFFF>*.<?BFFF;?BAF0444>>=>FAA<
@M02352:288:000000000-CKWC8:1:1101:23848:17362 2:N:0:TAGCGCTC+CTAAGCCT
CAGTCTTGCGACCGTACTCCCCAGGTGGGATACTTATCACTTTCGCTTAGTCACTGAGCTAATGCCCAACAACTAGTATCCATCGTTTACGGCGTGGACTACCAGGGTATCTAATCCTGTTCGCTCCCCACGCTTTCGTCCATGAGCGTCAGTACATACGTAGTAGACTGCCTTCGCAATCGGTATTCTGTGTAATATCTATGCATTTCACCGCTACACTACACATTCTATCTACTTCCATATGACTCAAGTCAACCAGTATCAAAGGCAGTTCCATAGTT
+
FGGGGGGGGGGGGGGGGGGGGGGEGGGFGGGGGGGGGGGGGGGGGGGGGGGGGGGGFGGGGGGGGGGGGGGGGGGGGGGGGGGGDGGFDGGFGGGGGGGGGGGGFGGGGGGGGGGGGGFGGGFGGGGGGGGEGGGGGGGGGCFEGEFGDGD7EFFGG9FFEFFGFFGGGGGGGGFFGDDEFF*A7CGGGGGGGEFFEFFGFGFGCFFGGGFGDFFAGFFFFFFFGGEGFAFFFFE?CF<<EEFFFFFFEF@C>>4?BF@B<<A2:4<7::??BABAF9?BA
@M02352:288:000000000-CKWC8:1:1101:13372:17406 2:N:0:TAGCGCTC+CTAAGCCT
TAACCTTGCGGCCGTACTCCCCAGGCGGTCAACTTAGTGCGTTAGCTGCGCCACTCACGTCTCAAGGACACAAACGGCTAGTTGACATCGTTTACGGCGTGGACTACCAGGGTATCTAATCCTGTTCGCTCCCCACGCTTTCGTTCCTCAGCGTCAGTATCTGTCCAGGTGGCCGCCTTCGCCACTGATGTTCCTTCCAATCTCTACGCATTTCACCGCTACACTGGAAATTCCACCACCCTCTACAGTAATCTAGTTTGCCAGTTCAAAATGCAGTTCCA
+
@F<EEGGGGGGGGGGGGGFGGGGGGGGD@@BEFGGGGGGGGGGDFGGGGGGGGGFGGGGFFCGG9EFGFGGGGFGGDGGGGFGGFGGGGGCB@FCFGGDFFG@FCFFDGGGGGFED,CDABFGGGGGE6BFFGGGCEE6CFFGEFG:>FGEGGEEEGFF;@FFG9BFFGCGGG6CDD45FFDEEGF70<F97CEFEF5C@69@DFFFGGG:DGF>@FFF0>E??*CBC>BFBFFFA(421:?F?224:>9)669<F-6*.<2<??6<>DFFBBAB<FBA))
@M02352:288:000000000-CKWC8:1:1101:12090:17453 2:N:0:TAGCGCTC+CTAAGCCT
TAACCTTGCGGCCGTACTCCCCAGGCGGTACACTTAATGTGTTAACTGCATTACTGCAAGGTCTAGCCTCACAACAACTAGTGTACATCGTTTAGGGCGTGGACTACCAGGGTATCTAATCCTGTTTGCTCCCCACGCTTTCGCGTCTCAGCGTCAATAATGTTCCAGTAGATCGCCTTCGCAATCGGTATTCCTTCTGATCTCTACGGATTTTACCCCTACACCAGAAATTCCATCTACCTCTCCCATATTCTAGGTAAGCAGTTTTCAAAGCAGTTCAA
+
GGGFFGGGGGGGGFCEGGGGGGFCFGEGGGGGGGGGGGGGGGGGDGGGGGGAFGFGGGGGGGGGGGGGFGFGGGGGGGGFGAFGGGGGGGGGGGFGGGGGGGGGCGGGGGGGGGGGGGGGGGGGGGCGFGGGGGGGGGGGGGGEGEGGGGGGGGGGEGFGFFGGGDFGGGGFDGGGGGGFFGEGGGGGEGGF:@A<@FFGFFFGEFFGGGFGGFFFGF<1;FFF477F@F=AFFEFFF?EFEF>3:?<2?29:BDF2<FF2<AF<A)6<AA2>0?:=6)6)
@M02352:288:000000000-CKWC8:1:1101:12983:17460 2:N:0:TAGCGCTC+CTAAGCCT
CATTCTTGCGAACGTACTCCCCAGGTGGGTCACTTATCACTTTCGCTTAGCCACTCAAACCGAAGTTCGAACAGCTAGTGACCATCGTTTACGGCGTGGACTACCAGGGTATCTAATCCTGTTCGCTCCCCACGCTTTCGTCCATCAGTGTCAGTATATTATTAGTAATCTGCCTTCGCAATTGGTATTCTATGTAATATCTATGCATTTCACCGCTACACTACATATTCTAACTACTTCATAATAACTCAAGACAACCAGTATCAAAGGCAATTCTACAG
+
GGGGGGGGGGGGGGGGGGGGGGGGGGGGGGGGGGGGGGGGGGGGGGGGGGGGGGFGGFFCGGGGGGGGGFGGGGGGGGGGGGFFGGGGGGGGGGGGGGGGGGGGGGGGGGFGGGGGGGGGGFGFEFGGGGGGGGGDGFGGGGGEGGGGGGGGGGGGGGGGGGGFGGGCGCGGGGGFGF5<A>FDGGGFFGGGGEFFCFFGFGFGF=8FBC>CGF@D*/:@:AEFFDFFECFFCACCEFE9?CC7?CEEEAE@EE@FFDF:6<2594><DB((3.6:?>4),
@M02352:288:000000000-CKWC8:1:1101:26601:17483 2:N:0:TAGCGCTC+CTAAGCCT
TAATCTTGCGACCGTACTCCCCAGGCGGAATGCTTAATCCGTTAGGTGTGACACCAACAAGCATGCTTGCTGACGTCTGGCATTCATCGTTTACGGTGTGGACTACCAGGGTATCTAATCCTGTTTGCTCCCCACACTTTCGCACCTCAGCGTCAGTATCGAGCCAGTGAGCCGCCTTCGCCACTGGTGTTCCTCCGAATATCTACGAATTTCACCTCTACACTCGGAATTCCACTCACCTCTCTCGAACTCAAGACCAGGAGTTTACAAGGCAGTTCCAG
+
FFGFFGGGGGGGGGGGGGGGGGG7FFFGGGGGGGGGGGGFGGGEGGGGGGGGGGGGGGGGGGGGGGGGGGGGGGGGGGGGGGGGGGGGGGGGGGGGGGGGGGGGGGGGFEGFGGGGGGGGGGGGGGGGGGGGGGGGGGGGGGDGGGFGGGGGGGGGGGGGGGGGGGGGGDGGGGGGGGGFFGGGGG6C6CGGGFFFFF;DFGFGEFFDGFFGGFFF9FFFFA@+;C;CDF@FF49<?0:BBF)48??)42:F<()/8:@???08(64<<A?0:B346>AF4
@M02352:288:000000000-CKWC8:1:1101:9062:17488 2:N:0:TAGCGCTC+CTAAGCCT
TAACCTTGCGGCCGTACTCCCCAGGCGGTCTACTTATCGCGTTAGCTTCGCCACTAAAAGATCAAGTCTTCCAACGGCTAGTAGACATCGTTTACGGCGTGGACTACCAGGGTATCTAATCCTGTTTGCTCCCCACGCTTTCGCACCTCAGTGTCAATATCAGTCCAGGTAGTCGCCTTCGCCACTGGTGTTCCTTCCTATATCTACGCATTTCACCGCTACACAGGAAATTCCACTACCCTCTACTGTATTCTAGACTAGCAGTATCAGATGCAGTTCC
+
FGGGGGGGGGGGGGGGGGGGGGGGGGGEFGGGGGGGGGGGGGGGGGGGGGGGGGGGGGGGGGGGGGGGGGGGGGGGGGGGGGGGGGGGGGGGGGGGGGGGGGGGGGGGGGGGGGGGCEFGFGGGGGFFFGGFGGGGGGCBEGGGGGGGGGGFGGGGCFGGGGGGGGGGGGGGGGGGGGGFADGGGGGGCGGGGEFEFFFFFFCF7FFGG*>GFFFFGF>;9>579D?GFF=FFFBBAB???FFFFFA?BBFFBF>=94*25<AAF<>AABF44<64@<F2
@M02352:288:000000000-CKWC8:1:1101:22225:17605 2:N:0:TAGCGCTC+CTAAGCCT
TAATCTTGCGACCGTACTCCCCAGGCGGTACACTTAATGTGTTAACTGCATTACTGCAAGGTCTAGCCTCACAACAACTAGTGTACATCGTTTAGGGCGTGGACTACCAGGGTATCTAATCCTGTTTGCTCCCCACGCTTTCGCGTCTCAGCGTCAATAATGTTCCAGTAGATCGCCTTCGCAATCGGTATTCCTTCTGATCTCTACGGATTTTACCCCTACACCAGAAATTCCATCTACCTCTCCCATATTCTAGGTAAGCAGTTTTCAAAGCAGTTCAA
+
FFGFGGGFGGGGGGGGGGGGGGGGGGGDGGGGGGGGFGGGGGGGGGGGGGGGGGGGGGGGGGGGGGGGGGGGGGGGGFGGGGGGGGGGGGGGGGGGGGGGGGGGGGGFGGGGGGGGGCFGGGGGGGGGGGGDFGGGGGGEGGGGGGGGFGGGGGGGDGGFGFGGGGGGFGCFFFGGDGGAFDEGGGGGGGGGGFF?EFFCFGFC?FFGDGFGDFEFGF<?DFFFGGFF@FFFFFEFFFEFA@<??FF:A:AD9<<6<AFA2<A?AFFF<BBF<:6(=<<A4
@M02352:288:000000000-CKWC8:1:1101:6558:17612 2:N:0:TAGCGCTC+CTAAGCCT
CATTCTTGCGAACGTACTCCCCAGGTGGGTCACTTATCAATTTCTCTTAGCCACTCAGACCGAAGCCCGAACAGCTAGTGACCATCGTTTACGGCGTGGACTACCAGGGTATCTAATCCTGTTCGCTCCCCACGCTTTCGTCCATCAGTGTCAATATATTGTTAGTGATCTGCCTTCGCAATTGGTATTCTATGTAATATCTATGCATTTCACCGCTACACTACATATTCTAACCACTTCACAATAATTCAAGACAACCAGTATCAAGGGCACTTCTACAG
+
GFFGGGGGGGE7@FGGGGGGGGGGGGFFGGGGGGGGGGGGGGGGGGGGGGGGGGGGGGGGGGGGGGGGGGGGGGGGGGGGGGGGGGGGGGGGGGGEGGGGGGFGGGGGGGGGGGGGGGGGGGGGGGGGGGGGGGGGGGGGGGGGGG?CGGGGGGGGGGGGGGG>CFFFGGGGGGFGGDGF?GGFGGDFGGGGGFF?EFFGFGFGFFFGGGFFGF@FEFFFFFFFGGFGFFFF6FDFFFE@5@C<@E@CEFCDFFFFBFDFFFADAAA>?1:?(4?<FFFA)
@M02352:288:000000000-CKWC8:1:1101:10107:17653 2:N:0:TAGCGCTC+CTAAGCCT
TAACCTTGCGGCCGTACTCCCCAGGCGGTCTACTTATCGCGTTAGCTTCGCTACTCACGGATTAAATCCACAAACAGCTAGTAGACAGCGTTTACGGTGTGGACTACCAGGGTATCTAATCCTGTTCGCTACCCACACTTTCGCACATGAGCGTCAGTTACTGACCAGGGAGTCGCCTTCGCCACTGATGTTCCTCCAGATATCTACGCATTTCACCGCTACACCTGGAATTCCACTCCCCTCTCCAAAACTCTAGCCTGCCAGTTCTAAATGCAATTCC
+
FGGGGGGGGGGGGGGGGGGGGGGGGGGGGGGGGGGGGGGGGGGGGGGGGGGGGGGGGGGGGGGGGGGGGGGGGGGGGGGGGGGGGGGFGGGGGGGGGGGGGGGGGGGGGGGGGGGGGGGGGGGGGGGGGGGGGGGGGGGGGGGGGGGGGGGGGGGGGGGGGGGGGGGGGGGGGGGGGDGFFGGDGGG?CGGGGFFCFFFFFGFFEFFGGGFGGFFFGFFFFFFFGG?GBFFFFFA<AFF??:?:??FF21:7BFA4:?6?6<?>D>DAFFFFFFF<FFAA
@M02352:288:000000000-CKWC8:1:1101:5292:17688 2:N:0:TAGCGCTC+CTAAGCCT
TAACCTTGCGGCCGTACTCCCCAGGCGGTCTACTTATCGCGTTAGCTTCGCCACTAAGTCATTACAACCCAACGGCTAGTAGACATCGTTTACGGCGTGGACTACCAGGGTATCTAATCCTGTTTGCTCCCCACGCTTTCGTGCCTCAGTGTCAGTATTTGTCCAGGTAGCCGCCTTCGCCACTGATGTTCCTTCCAATCTCTACGCATTTCACCGCTACACTGGAAATTCCACTACCCTCTACAATACTCTAGTTTGCCAGTTCAAAATGCAGTTCCCAG
+
FC<FFGGGCC7@FECFFFEE<CE@@FFDFGGFGGFFGGGGGGGGGGGGGGGGGGGGGGEGGGGGGGGGGGGGGGGG7CFFFGFFGGGGGGGFF7CCFGGEGGGGGGCFGFGGGGFGGEFFFGCFADGGGDGEFGBECC?9BFGGGFFGGGGGGGGGF=FGFDG?DGGFFGCGGDDDGGGFFGGGGG?FGCGFG3F@EFFGFFFGF3;DDGFFFFAF50992FF?CF?G9F4BFFFFF?:?FFBAA?94,6?FA45F<A4>A08)6A9AAB<9<9/4=A?>.
@M02352:288:000000000-CKWC8:1:1101:16551:17742 2:N:0:TAGCGCTC+CTAAGCCT
TAATCTTGCGACCGTACTCCCCAGGCGGTCTACTTAGTGCGTTAGCTGCGCCACTAAAGTCTCAAGGACCCCAACGGCTAGTAGACATCGTTTACGGCGTGGACTACCAGGGTATCTAATCCTGTTTGCTACCCACGCTTTCGCACCTCAGTGTCAGTATTGGTCCAGTGAGTCGCCTTCGCCACTGATGTTCCTTCCCATCTCTACGCATTTCACCGCTACACAGGAAATTCCACTCACCTCTACCATACTCTATTTCGCCAGTTTTGAATGCAGTTCC
+
FGGGGGGGGGGGGGGGGGGGGGGGGGGGGGGGGGGGGGGGGGGGGGGGGGGGGGGGGGGGGGGGGGGGGGGGGGGGDGGGGGGGGGGGGGGGGGGGGGGGGGGGGGGGGGGGGGGGGGFGGGGGGGGGGGGGGGGGGGGGGGGGGGGGGGGGGGGGFGFGGGGGGGG8FFFGFFCGGGGFFGGGGGGFGGGGFCFFFFF*17A:C=F5<EDGGFFFGD@F@F2?CGFG?FFFFFFFA?<BB<?FFFFFF>?FFAA*64=?6<:14AF<:<AFBFF9@:A9
@M02352:288:000000000-CKWC8:1:1101:10374:17767 2:N:0:TAGCGCTC+CTAAGCCT
TAACCTTGCGGCCGTACTCCCCAGGCGGTCTACTTATCGCGTTAGCTTCGCCACTAAAAGATCAAGTCTTCCAACGGCTAGTAGACATCGTTTACGGCGTGGACTACCAGGGTATCTAATCCTGTTTGCTCCCCACGCTTTCGCACCTCAGTGTCAATATCAGTCCAGGTAGTCGCCTTCGCCACTGGTGTTCCTTCCTATATCTACGCATTTCACCGCTACACAGGAAATTCCACTACCCTCTACTGTATTCTAGACTAGCAGTATCAGATGCAGTTCC
+
FGGGGGGGGGDGGGGGGGGGGGFFGFEEFGGGGGGGGGGGGGGGFFGGGGGGGGGFGFDFGGGGGFFGFGGGGGGEFGGGGGGGGGGGGGGGGGGGCGGGGDGGGGGG8FGGGFGGGGGGGGG>FGGGGGGGGGGGEEDGGGDGGGGGGGFGGGGGGGFFGGGGGGG?CGGGGGGGGGGFFGGGGGGE<EFGFEFFFFFFFCFGFFFGDEBGGFFFGFFFFF2FGG6C(6@@FBFDF:?B??FFFBB><ABDFFF?9<?AFFA8AF<52<7444*.74:9
@M02352:288:000000000-CKWC8:1:1101:28604:17771 2:N:0:TAGCGCTC+CTAAGCCT
TAACCTTGCGGCCGTACTCCCCAGGCGGTCTACTTATCGCGTTAGCTTCGCCACTAAAAGATCAAGTCTTCCAACGGCTAGTAGACATCGTTTACGGCGTGGACTACCAGGGTATCTAATCCTGTTTGCTCCCCACGCTTTCGCACCTCAGTGTCAATATCGGTCCAGGTAGTCGCCTTCGCCACTGGTGTTCCTTCCTATATCTACGCATTTCACCGCTACACAGGAAATTCCACTACCATCTACCGTAGTCGAGACTGGCATTATCAGGTGCAGTTCCA
+
<ACF<FGGGGGGCFECFFGGFGG7FFGG@@FGGGGGFEFECGEGGGFDFGG7@FGGGGGGGCEGFFFGGAFFFGGGEEGGGCFFGGGGGFGGGGEEGGG@ECFF9AFFGGGGA<8DDDDAFGGGEGGFFGGDDCCC:C>EFFGDGGGFGGFGGG:EAC@=@FEEGGGGGGCDDFDG4D4*:5EGGGGGGGC<C)+9>FFGFGFF);89D75CF@CF?>B09BB4*>:C::F**94):>::))5<462,8B(4<(40,3=?6::))6454>74(4;>7<A4)
@M02352:288:000000000-CKWC8:1:1101:9507:17868 2:N:0:TAGCGCTC+CTAAGCCT
CATTCTTGCGAACGTACTCCCCAGGTGGCTTACTTAATGGTTTCCCTCAGATGCTCAAGCCGAAGCCCAAACATCGAGTAAGCATCGTTTAGGGCGTGGACTACCAGGGTATCTAATCCTGTTCGCTCCCCACGCTTTCGTGCCTCAGCGTCAGTATTTGTCCAGGTAGCCGCCTTCGCCACTGATGTTCCTTCCAATCTCTACGCATTTCACCGCTACACTGGAAATTCCACTACCCTCTACAATACTCTAGTTTGTCAGTTCAAAATGCAGTTCCCAGG
+
GGGGGGGGGGGGGGGGGGGGGGGGGGGGGGGGGGGGGGGGGGGGGGGGGGGGGGCGGGGGGGGGGGGGGGGGGGGGGGGGGGGGGGGGGGGFGGGGGGGGGGGGGGGGGGGGGGFFGGGGGGGGGGEGGGGGGGGGGGGEFGGGGGGGGGGGGEGGGGGGGGDGGGGGGGGGGGDGGGGFFGFGCFGGGGGGGFFEFFF>FGFGFFFGGGFGFF@ECDF@DFFFGFEGEFFFFFFEFFFF:ABF<AA?AFAAA>FFF3F<<<<><B<DBADA29@AFDFF:
@M02352:288:000000000-CKWC8:1:1101:15264:17871 2:N:0:TAGCGCTC+CTAAGCCT
TAACCTTGCGGCCGTACTCCCCAGGCGGTCTACTTATCGCGTTAGCTTCGCCACTAAGTCATTACAACCCAACGGCTAGTAGACATCGTTTACGGCGTGGACTACCAGGGTATCTAATCCTGTTTGCTCCCCACGCTTTCGCACCTCAGTGTCAGTATCAATCCAGAGTGTCGCCTTCGCCACTGATGTTCCTTCCTATATCTACGCATTTCACCGCTACACAGGAAATTCCACACTCCTCTATCGTACTCTAGCCTGCCAGTATCGGGTGCAATTCCAAG
+
GGGGGGGGGGGGGGGGGGGGGGGGGGGGFGGGGGGGGGGGGGGGGGGGGGGGGGGGGGGGGGGGGGGGGGGGGGGGGGGGGGGGGGGGGGGGGGGGGGGGGGGGGGGGGGFGGFFGGGGGGGGGGGGGGGGGGGGGGGGGGGGGGGGGGGGGGGGGGGGGGGGGGGGGGGGGGGGGGG<ADGGGGFGC>CFGGFFFFFFGFFFGF>:DGGFDFFA>GDFFFFFFGGFGFFFF497?:?FFFABBFFFFFFFFF<AFABFF?FFFA6((4?6:7>F7=<D2.
@M02352:288:000000000-CKWC8:1:1101:5383:17954 2:N:0:TAGCGCTC+CTAAGCCT
TAACCTTGCGGCCGTACTCCCCAGGCGGTCTACTTATCGCGTTAGCTTCGCTACTCACGACTTAAAGTCACAAACAGCTAGTAGACAGCGTTTACGGTGTGGACTACCAGGGTATCTAATCCTGTTCGCTACCCACACTTTCGCACATGAGCGTCAGTCTTTGGCCAGGGAGTCGCCTTCGCCACTGATGTTCCTCCTGATATCTACGCATTTCACCGCTACACCTGGAATTCCCCTCCCCTCTCCAAGACTCTAGCCCGCCAGTTCTAAATGACTGTCC
+
,CFFGGGGGG:7FFFGGGFGGGFGGGGG@6FFGGGGGCGGGGGGGGGGGGGCFGFGDFF7=FF,CC59C,E?=EEGCC8EFGFECF<A8:FGGGG@F,BFGGGGCFFGGGDGGGGG,EF9>=DFFG,@E77FGGGECG8EEACEEEC8,38AEECEGG,=DC,@DDCFCEC8>CDDGCGFFGGGGG6,>9<CCEF<@)/+8:@FEFF5CG5DGFEFG:@;0>)8<F7D<@?:=F)23((3?0::<4)().46:2A4).)(-7(44<444))6)4=)9-63
@M02352:288:000000000-CKWC8:1:1101:6884:17982 2:N:0:TAGCGCTC+CTAAGCCT
TAACCTTGCGGCCGTACTCCCCAGGCGGTCAACTTAGTGCGTTAGCTGCGCCACCCACGACTCAAGGTCACAGACGGCTAGTTGACATCGTTTACGGCGTGGACTACCAGGGTATCTAATCCTGTTTGCTCCCCACGCTTTCGTGCCTCAGTGTCAGTATTTGTCCAGGTAGCCGCCTTCGCCACTGCTGTTCCTTCCAATCTCTACGCATTTCACCGCTACACTGGAAATTCCACTACCCTCTACACTACTCTAGTTTGCCAGTTCAAATTGCCGTTCCA
+
@E<FGFGGF7FDFGFGGGFFGDDCEDEE+CGFFFGFFGFGGGGDFDGD8+CEEEEEG7FCG7FFEFGGFFCF,<FGF7@:FGGCDFFFGEFGG+5+CFFFGGGGGG@<DFG>,DFCEFCCFE9C<B<<DFG,FEEECCEE@=*@:ECFGGGGG9BCACFCGG;@;BCD?E9BBEEGGGDFF4?CEGG+1>+>CG?A<3AF>FFFCCFFD*CDFFAEF=@>BBF?=C7:7)9=BFFFAB?0?D??2:2,.(5204:29<97<29,52<A2<)6))).-0(7)
@M02352:288:000000000-CKWC8:1:1101:6863:17991 2:N:0:TAGCGCTC+CTAAGCCT
TAACCTTGCGGCCGTACTCCCCAGGCGGTCAACTTAGTGCGTTAGCTGCGCCACCCACGACTCAAGGTCACAGACGGCTAGTTGACATCGTTTACGGCGTGGACTACCAGGGTATCTAATCCTGTTTGCTCCCCACGCTTTCGTGCCTCAGTGTCAGTATTTGTCCAGGTAGCCGCCTTCGCCACTGATGTTCCTTCCAATCTCTACGCATTTCACCGCTACACTGGAAATTCCACTACCCTCTACAATACTCTAGTTTGCCAGTTCAAAATGCAGTTCCC
+
FGGGGGGGGGGGGGGGGFFEFGGGGGGGGGGFFGGFGGGGGGGGGGGGGGGGGGGGGGGEGGGGGGGGGGGGGGGGGGGGGGGGGGGGGGGGG@FGGGGGGGGGGGGGFGGGFGGGGGGFGGGGGGGGGGGGGGGGGGGGGGGGGGGGGGGGGGGGGGFFFGGGGGGFCGGGGGGGGGGGFFGGGGG7CFEGDFECE@FFGFGFGFFFGDEFGGFEFCBB6>98?GG<FBBFFFFFF>B?F<<F2:B>A28A<A4<BA>FBF>7,<><A227AA>F>FAA<
@M02352:288:000000000-CKWC8:1:1101:21182:18019 2:N:0:TAGCGCTC+CTAAGCCT
CAGTCTTGCGACCGTACTCCCCAGGTGGGATACTTATCACTTTCGCTTAGTCACTGAGGTAAACCCCAACAACTAGTATCCATCGTTTACGGCGTGGACTACCAGGGTATCTAATCCTGTTCGCTCCCCACGCTTTCGTCCATGAGCGTCAGTACATACGTAGTAGACTGCCTTCGCAATCGGTATTCTGTGTAATATCTATGCATTTCACCGCTACACTACACATTCTATCTACTTCCATATGACTCAAGTCAACCAGTATCAAAGGCAGTTCCATAGTT
+
GGGGGGGGGGGGGGGGGGGGGGGGGGGGGGGGGGGGGGGGGGGGGGGG@FGGGGGGGGGGGGGGGGGGGGGCFGGGGGGGFGGGDGGGGGEGGGGGGGGGGGGGGGGGGGGGGGGGCEGGGGEGGGGGGGGCFGGGGGGGGGGGFCFGGGGGGGGDFGGFGGGGGGFFGGGGGGGGGGGFFG5EFGGGGGGGGFFE?AFGFGFGEFF=CGFCDBBFGADFFFEFFFEGFFFFFAE?;?AEF<CEF<EEFF):>D<FFFFF>5<4A22<1<2?:4BAFF?BA
@M02352:288:000000000-CKWC8:1:1101:16878:18079 2:N:0:TCGCGCTC+CTAAGCCT
CAACCTTGCGAACGTACTCCCCAGGCGGTTTACTTATCGCTTTCGCTTCGCTACCGACAGCTTAACGCCAAAAACAACTAATAGTCGGCTTTTACGTTGTGGACTACCAGGTCAACTACTCCTTTCCGCTACCGCCACTTTCCCACATCGTCATCAGTCTTTTGCTAAGGAGCCGTCTTCGCCGCTGTTGTTCATCCAGTTTTCTCCGCATATCACCTCTACATCTGTCACTCCACCCCCCTCTACTAGCCTCTCGTCCACCAGTAGAGACTGACCCTCC
+
,F,,CFGGGG+@@FGGGGGGGGGGG,@F66,CFFGGGGGG<FG<FGGG7F,,BF<+8F+8,,CF,5FGG:+,BFG8,:F,,9,,,<+++++,C,BF4,B8+8<F,E,,,,+,,,,3C,,C,,C5:,,+@+33B+++3+5,@,,@3DE5,@:E*,,@EG,7;F;F,,@,>,,>*=*19**1)*=*/=:3C+=*+)3)))*+++++1++)*/0*+9)98*.))=>*0*-*)0*9FF?7(-,90(4<2<)-.,()((.7(()-)(4(.))--6:-))04:(-(
@M02352:288:000000000-CKWC8:1:1101:5517:18081 2:N:0:TAGCGCTC+CTAAGCCT
TAATCTTGCGACCGTACTCCCCAGGCGGTACACTTAATGTGTTAACTGCATTACTGCAAGGTCTAGCCTCACAACAACTAGTGTACATCGTTTAGGGCGTGGACTACCAGGGTATCTAATCCTGTTTGCTCCCCACGCTTTCGCGTCTCAGCGTCAATAATGTTCCAGTAGATCGCCTTCGCAATCGGTATTCCTTCTGATCTCTACGGATTTTACCCCTACACCAGAAATTCCATCTACCTCTCCCATATTCTAGGTAAGCAGTTTTCAAGCAGTTCAAT
+
GGGGGGGGGGGGGGGGGGGGGGGGGFFGGGGFGGGGGGGGGGGGGGGGGGGGGGGGGGGGGGGGGGGGGGGGGGGFGGGGGGGGGGGGGGGGGGGGGGGGGGGGGGG?FGGGGGGGGGFGGGGGGGGGGGGGGGGGGGGGGGGGGGGCGGGGGGGGGGGGGGGGGGGFGGGA;F5DGGGFFGGGGGGDEFGFCEFFFFFGFFFGEFFFDEFGGFFFGFFFFFEFGGFC(2AFFFFCEF)4>EE@FF((68AA96>F<BB2<?9755<BFFF>?05<?A:<4
@M02352:288:000000000-CKWC8:1:1101:18586:18131 2:N:0:TAGCGCTC+CTAAGCCT
TAATCTTGCGACCGTACTCCCCAGGCGGAATGCTTAATCCGTTAGGTGTGACACCAACAAGCATGCTTGCTGACGTCTGGCATTCATCGTTTACGGTGTGGACTACCAGGGTATCTAATCCTGTTTGCTCCCCACACTTTCGCACCTCAGCGTCAGTATCGAGCCAGTGAGCCGCCTTCGCCACTGGTGTTCCTCCGAATATCTACGAATTTCACCTCTACACTCGGAATTCCACTCACCTCTCTCGAACTCAAGACCAGGAGTTTATAAGGCAGTTCCAG
+
GGFFGGGGGGGGGGGGGGGGGGGGGGGGGGGGGGGGGGGGGGGGGGGGGGGGGGGGGGGGGGGGGGGGGGGGGGGGGGGGGGGGGGGGGGGGGGGGGGGGGGGGGGGGGGGGGGGGGFGGGGGGGGGGGGGGGGGGGGGGGGGGGGGGGGGGGGGGGGGGGGGGGGGGGFGGGGGGGGGFFGGGGGGGGGGGGFFF=8BGFGFGFFFDGGFGGFEFCFFFFFFFGG;DFFFFFFFFFFFFFBFB?F:B:BFFA8<?7:@6?:?FFF<49AF?BBE?FFFF6
@M02352:288:000000000-CKWC8:1:1101:27785:18201 2:N:0:TAGCGCTC+CTAAGCCT
TAATCTTGCGACCGTACTCCCCAGGCGGTACACTTAATGTGTTAACTGCATTACTGCAAGGTCTAGCCTCACAACAACTAGTGTACATCGTTTAGGGCGTGGACTACCAGGGTATCTAATCCTGTTTGCTCCCCACGCTTTCGCGTCTCAGCGTCAATGATGTTCCAGTAGATCGCCTTCGCAATCGGTATTCCTTCTGATCTCTACGGATTTTACCACTACACCAGAAATTCCATCTACCTCTCCCATATTCTAGGTAAGCAGTTTTCAAAGCATTTCAA
+
CFGGGGGGGGCFGGGGGGGGGGGGGGGGFFGGGGGGGGGFGGGGGGGGGFFGGGGGGGGGGGGGGGGGGGGGGGGGGGGGGGFG<EGGCFGGGGGGDGGFGGGGGGGGGGGGGGF9FGEFGCFFDEFFFFGGGGGGG6@EGGEC8@CDGGGGGGGG@9=DFFFGFGGGGGGFAADGGGGFFGGE4EFEEFGGGECEBFFDFCA><6@CGC>DGAEFF+6@EFEFGGFG@FFFF6?<7C?FE<<EF(3:B<D<><<FFA?B72)26:<A>><>A:?)1--4)
@M02352:288:000000000-CKWC8:1:1101:3499:18224 2:N:0:TAGCGCTC+CTAAGCCT
TAACCTTGCGGCCGTACTCCCCAGGCGGTCAACTTAGTGCGTTAGCTGCGCCACTCACGTCTCAAGGACACAAACGGCTAGTTGACATCGTTTACGGCGTGGACTACCAGGGTATCTAATCCTGTTCGCTCCCCACGCTTTCGTTCCTCAGCGTCAGTATCTGTCCAGGTGGCCGCCTTCGCCACTGATGTTCCTTCCAATCTCTACGCATTTCACCGCTACACTGGAAATTCCACCACCCTCTACAGTACTCTAGTCTACCAGTTCAAAATGCAGTTCCA
+
AFFGGGGGGGGEGGGGGGGGGGGGGFGG@@@FGGGGEFGGGGGGGGGGGGFGGGGGGGGGGCGFGGGGGGGGGGCFDGGGGFGGGGGGGGGGGGGEGGEFEGFGGGFFDDGGFCFFCDF,>FGEFGFCEEGEGGGGGGEGGGG>FFFFGFGGGGGGECFGGFEGGGGGGFGDFGGGGCCF>9EGD<FEGF?FGEF3EFFFF4@:?AFGDGFGGFFFGEB69@BFDFFF>F=F47AB:BF::BFFFFAFB9<A46A@<9F)).8>BFA4A)482<FF4<<<)
@M02352:288:000000000-CKWC8:1:1101:22998:18307 2:N:0:TAGCGCTC+CTAAGCCT
TAACCTTGCGGCCGTACTCCCCAGGCGGTCAACTTAGTGCGTTAGCTGCGCCACCCACGACTCAAGGTCACAGACGGCTAGTTGACATCGTTTACGGCGTGGACTACCAGGGTATCTAATCCTGTTTGCTCCCCACGCTTTCGTGCCTCAGTGTCAGTATTTGTCCAGGTAGCCGCCTTCGCCACTGATGTTCCTTCCAATCTCTACGCATTTCACCGCTACACTGGAAATTCCACTACCCTCTACAATACTCTAGTTTGCCAGTTCAAAATGCAGTTCC
+
FGGGGGGGGGGGGGGGGGGGGGGGGGGGGGGGGGGGGGGGGGGGGGGGGGGGGGGGGGCFGGGGGGGGGGGGGGGGGGGGGGGGGGGGGGGGGGGGGGGGGGGGGGGGGGGGGGGFCGDGGGGGGGGGGGFGGGGGGGGGGGGFEGGGGGGGGGGGGGFF@GGGGGGGGGGGGGGGGGGFFGGGGGGGGGGC7CFFAFFCFFFGEFFCDCDGGCEFGFFFFFBFGGFFB?==FB<AD?FFFB:<FFF<A>BA?>A*:AFFAFFFFBB2A)4<A<*4=>AF
@M02352:288:000000000-CKWC8:1:1101:22000:18347 2:N:0:TAGCGCTC+CTAAGCCT
TAACCTTGCGGCCGTACTCCCCAGGCGGTCAACTTAGTGCGTTAGCTGCGCCACCCACGACTCAAGGTCACAGACGGCTAGTTGACATCGTTTACGGCGTGGACTACCAGGGTATCTAATCCTGTTTGCTCCCCACGCTTTCGTGCCTCAGTGTCAGTATTTGTCCAGGTAGCCGCCTTCGCCACTGATGTTCCTTCCAATCTCTACGCATTTCACCGCTACACTGGAAATTCCACTACCCTCTACAATACTCTAGTTTGCCAGTTCAAAATGCAGTTCC
+
GGGGGGGGGGGGGGGGGGGGGGGGGGGGGGGGGGGGGGGGGGGGGGGGGGGGGGGGGGGGGGGGGGGGGGGGGGGGGGGGGGGGGGGGGGGGGGGGDGEGGGGGFGGGFGGGGGGGGGGGGGGGGGGGGGGGEGGGGGGGGGGGGGGGGGGFEFGGGGGCGGGGGGGGGGGFGGGGGGGFFGGGGGDCFGGGGEFCEFF76FFGFFFFDEFGFFFFGFF>>E?FGGBGB=?FFFFFBFFBFFF?FF<?AA79<:A7<4FDFFFFFA))6673<AF265:A
@M02352:288:000000000-CKWC8:1:1101:9114:18489 2:N:0:TAGCGCTC+CTAAGCCT
TAACCTTGCGGCCGTACTCCCCAGGCGGTCAACTTAGTGCGTTAGCTGCGCCACTCACGTCTCAAGGACACAAACGGCTAGTTGACATCGTTTACGGCGTGGACTACCAGGGTATCTAATCCTGTTTGCTCCCCACGCTTTCGCACCTCAGTGTCAGTATCGAGCCAGTCAGTCGCCTTCGCCACTGGTGTTCCTTCCCATCTCTACGCATTTCACCGCTACACAGGAAATTCCACTAACCTCTCTCGTACTCTAGTGAGTCAGTTTTGAATGCAGTTCCA
+
GGGGGGGGGGGGGGGGDGGGGGGGGGGGFGGGGGGGGGGGGGGGGGGGGGGGGGGGGGGGGGGGGGFGGGGGGGGGGGGGGGGGGGGGGGGGGGGGGGGGGGGGGGGGFGGGGFGGGGGGGGGEFGGGGGGGGGGGGGGGGGGGGGGGGGGGGGFGGG@EFGGFGGGGGFFGGCDDDDDA>DGGG?FG7;@DCEFFFFFFFC8FEFFCDEDGGFAFGDF63:?FGGFG<9==6B<<A:???9<)822<?:BBB<-96965<42>BFFFF?DAB9847>BA)
@M02352:288:000000000-CKWC8:1:1101:26621:18495 2:N:0:TAGCGCTC+CTAAGCCT
TAACCTTGCGGCCGTACTCCCCAGGCGGTCAACTTAGTGCGTTAGCTGCGCCACCCACGACTCAAGGTCACAGACGGCTAGTTGACATCGTTTACGGCGTGGACTACCAGGGTATCTAATCCTGTTTGCTCCCCACGCTTTCGTGCCTCAGTGTCAGTATTTGTCCAGGTAGCCGCCTTCGCCACTGATGTTCCTTCCAATCTCTACGCATTTCACCGCTACACTGGAAATTCCACTCCCCTCTACAATACTCTAGTTTGCCAGTTCAAAATGCAGTTCC
+
<FDDCFFGFGEEGGGGGFFGGFGGGFFCFFGGGGGGCGGFEFFGGGGGG7F@EGGGGGFCFFGGGFGGGGGFGGGGGGGGGGGGGGGGGGGGGGGGGGGECEEGFGF,BFEEGGGGGGFFGGGGGGGFFFFGGGGCEGGGFGGGGGGGGB6@B@CFGGGGGGGGGFFDGGGGGGGGGGGFFGEEGDG?ECFGGEF?EF6:FGFGFFFF<5B<CF?FFE63>D<FFF7C3?FFF?2<4(3::3:7<BA49<?FBFF6AAF<<ADFF)455<2449@<7))6
@M02352:288:000000000-CKWC8:1:1101:4526:18532 2:N:0:TAGCGCTC+CTAAGCCT
CAACCTTGCGGCCGTACTCCCCAGGCGGACTACTTATCGCGTTCGCTTCGCCACTCACGGCTTAAAGCCCCAAACCGCTAGTCGACCGCGTTTACGGTGTGGACTACCAGGGTATCTCATCCTGTTCGCTACCCACACTTTCGCACCTGAGCGTCAGTCTTTGGCCAGGGAGTCGCCTTCCCCCCTGGTGTTCCTTCAGATATCTACGCATTTCCCCGCTACCCCTGGACTTCCCCTCCCCTCTCCAACACTCTCGTCTGGCAGTTCTAACTGTCCTTCC
+
,B@EFGGGGGCEG7CFGGGGGGGGGGGG++8CFGGG,@FGCGG:FGGDGE7,BFE<<CEBC+C,C,:CF+B+BFG77+8+@5,=:4+4++8=>7A+3ACG+33,:3BD=FEDG,@DA,,@@BC3EFD7C**@>F3@*1DCG;?E8E*;7,:64:8:CE9=C9;,+7,3B71;8=))935A)88*7**1<*27>24).9*09*/2.1/7)*87>6)6@)-(4>0)7/,*()*/10(,,-3:BFFB:().((-)())04()-(,.((.66)6))).*,1)).
@M02352:288:000000000-CKWC8:1:1101:10689:18558 2:N:0:TAGCGCTC+CTAAGCCT
TAATCTTGCGACCGTACTCCCCAGGCGGAATGCTTAATCCGTTAGGTGTGTCACCGAACAGTATACTGCCCGACGACTGGCATTCATCGTTTACGGTGTGGACTACCAGGGTATCTAATCCTGTTTGCTCCCCACACTTTCGTACCTCAGCGTCAGTATCGAGCCAGTGAGCCGCCTTCGCCACTGGTGTTCCTCCAACTATCTACGAATTTCACCTCTACACTTCGAATTCCACTCACCTCTCTCGAACTCTAGACTGATAGTTTTGGATGCAGTCCCAG
+
CCFGFGG<EG7ECCFGCCFGGCF,,D:67@DDGGF9FEG<FFEGGG@FFCGGGGGDEFCGGGFGGGGFCFFGGGGEGGGGD8,,C,?ABFFG7FC:?DFC=FEFGFGGEG@EDFGFG9DFGG<DF9BFGGGGGGDGGE8BFGD?F8;FFFGGGDEC<EFGG7EEDCF>>FEGGEDGGGFFBC*:DG,>84:;C<C@@A);F+;CEFFC*2=@:AEF6A3378@F7*2*,9>=F?-488?<,22:770)46:)6-.7)-<))6.4)65:>?))42*4))5<)
@M02352:288:000000000-CKWC8:1:1101:12003:18561 2:N:0:TAGCGCTC+CTAAGCCT
TAACCTTGCGGCCGTACTCCCCAGGCGGTCTACTTATCGCGTTAGCTTCGCTACTCACGGATTAAATCCACAAACAGCTAGTAGACAGCGTTTACGGTGTGGACTACCAGGGTATCTAATCCTGTTCGCTACCCACACTTTCGCACATGAGCGTCAGTTACTGACCAGGGAGTCGCCTTCGCCACTGATGTTCCTCCAGATATCTACGCATTTCACCGCTACACCTGGAATTCCACTCCCCTCTCCAAAACTCTAGCCTGCCAGTTCTAAATGCAATTCC
+
CCFGFFGGGGGGGGGGGGGGGGGGGGED@FGGGGGGGGGGGGGGGGFGGGGGGG8EFGGGGGGGGGGGGGGGGGGGGGGGGGGGGGGFFGGGGGGGGFFGGGGGGGGGGGGGGGGGGGGGGGGGGGGGGGGGGGGGGGGGDGGGGGGGGGGFEEEGGGFGGGGGGGGGGGGGGCDDGGGFFGEGGGGGGGGGGFFFFF;7=DFGFFFGGG5CGFFFGFFFFFBFGF4>?FF?FFFDFBF?F:?BB?D?2::??<>6A798:(57?AA<A><<:>F4@BDF
@M02352:288:000000000-CKWC8:1:1101:19233:18589 2:N:0:TAGCGCTC+CTAAGCCT
TAACCTTGCGGCCGTACTCCCCAGGCGGTCTACTTATCGCGTTAGCTTCGCTACTCACGACTTAAAGTCACAAACAGCTAGTAGACAGCGTTTACGGTGTGGACTACCAGGGTATCTAATCCTGTTCGCTACCCACACTTTCGCACATGAGCGTCAGTCTTTGGCCAGGGAGTCGCCTTCGCCACTGATGTTCCTCCAGATATCTACGCATTTCACCGCTACACCTGGAATTCCACTCCCCTCTCCAAGACTCTAGTCTGCCAGTTCTAAATGCAGTTCC
+
GGGGGGGGGGGGGGGGGGGGGGGDGGGDGGGGGGGFGGGGGGGGGGGGGFGGGGGGGGGGGGGGGGGGGGGCFGGGGGGGGGGGGGGGGGGGGGGGGGGGGGGGGGGGGGGGGGGADFFGGGGGGGFGGGGGGGGGGGGGGGGGGGEFCGFGGGGGGGGGGGGGGGGGGGGGGGGGGGGFFGGGGCFFCFGFGFFFFFFGFGFGCFFGGGEGGFEFGFFFFF7?GGFGFFF:FFBB>?FFFFFFFFFFFBF<:B49AAFFFF??3AFFA<-69A=9F<B9
@M02352:288:000000000-CKWC8:1:1101:24937:18606 2:N:0:TAGCGCTC+CTATGCCT
TAATCTTGCGACCGTACTCCCCAGGCGGTCTACTTATCGCGTTAGCTTCGCCACTAAGTTATTACAACCCAACGGCCAGTCGACCTCGTTTACCGCGTGGGCTTCCAGGGGATCTAATCCCTTTTGCCTCCCCCGCCTTCCCACCCCCATGTCCGTATCCAACCCAAGTGTCCCCTTTGCCCATGATGTTCCCTCCTATATTTACCCAATTCCACCCTACACAGGAGATTTCCCCTCACTTCATCCTACTCTAACCTGCCAGTATCGAGTGAAATTCCAAG
+
DGG,CFGGGG+FFGFDGGGGGGGGFGCE++B:CFFG<CCCGGFGGEGC,@,CFGE8F,E,C6,,,5C<FF7,44@44+9,,+8+++5+9BF+,,B=4++@++,,,AB,DF++++8,E,3C,,,:F,3,,@DG++8<*:C:,3,,@*:*1,,,2,*4,264@,:;***6?;,6,+;*C*:8;*+**+++5C@C*;FFDA60++1+)0)0*:@7:*6)1)(((.))/1(1(9*9**((((.))).6)),).),).-4)),0,4)5).:6(-)-)))14*6--)
@M02352:288:000000000-CKWC8:1:1101:7090:18647 2:N:0:TAGCGCTC+CTAAGCCT
TAACCTTGCGGCCGTACTCCCCAGGCGGTCAACTTAGTGCGTTAGCTGCGCCACTCACGTCTCAAGGACACAAACAGCTAGTAGACAGCGTTTACGGTGTGGACTACCAGGGTATCTAATCCTGTTCGCTACCCACACTTTCGCACATGAGCGTCAGTTACTGACCAGGGAGTCGCCTTCGCCACTGATGTTCCTCCAGATATCTACGCATTTCACCGCTACACCTGGAATTCCACTCCCCTCTCCAAAACTCTAGCCTGCCAGTTCTAAATGCAATTCC
+
FCGGGGGGGGGGGGGGGGGGGGGCGGG:FFGGGGGGGGGGGGGGGGGGGFDGGFGGGGGDFGGGGGGCG@GEGGGGGGGGGGGGGGGDFGEGGGGEEFFGGGGGGGGGGGGGGGGFGGFGGGGGGGGGGCEGGGGGEGGGGGGGGGGGCGCFGEEEGGGGGGGGGGEFDGCGE?CDGDDFFGGEDFGCFGGGGFFF;F;CFCFG5CAF37:D7A?FFFB6>DFFG4:40?7@FFFFD??1:?60<?<4<?:>?>B?D?FF?FF??24<>2)))./674<A
@M02352:288:000000000-CKWC8:1:1101:7074:18661 2:N:0:TAGCGCTC+CTAAGCCT
TAACCTTGCGGCCGTACTCCCCAGGCGGTCAACTTAGTGCGTTAGCTGCGCCACTCACGTCTCAAGGACACACACAGCTAGTAGCCAGCGTTTACGGTGTGGACTACCAGGGTATCTAATCCTGTTCGCTACCCACACTTTCGCACATGAGCGTCAGTTACTGACCAGGGAGTCGCCTTCGCCACTGATGTTCCTCCAGATATCTACGCATTTCACCGCTACACCTGGAATTCCACTCCCCTCTCCAAAACTCTAGCCTACCAGTTCTAAATGCAATTCC
+
,CFGGGGGGG77@CFEGGGGGGGGGFCFCE:FFGGG,EFGGGGGGGGGGG:FFGFEECFC<,9??BF<F,F@,BFG=EGGGGG9,EF8FGGGGGGDG8FFCFGGGGGGGGGGGGGGGGFGFEFFFGEGGG>FFFGG@EGGGGGGGG+C,@5@EGGGDGG==,D,DFEF5<*4>ADGGGDFFCGCD6F+A+>DF?FFF=6FFFFGFFFCGC3CFFFFFBB>FF?F<9>:(6?4?F)9).,4?<?<1?<?2(4>F)6=<:/)(448AFB2)..:9AF)=A<2
@M02352:288:000000000-CKWC8:1:1101:7093:18666 2:N:0:TAGCGCTC+CTAAGCCT
TAACCTTGCGGCCGTACTCCCCAGGCGGTCAACTTAGTGCGTTAGCTGCGCCACTCACGTCTCAAGGACACAAACAGCTAGTAGACAGCGTTTACGGTGTGGACTACCAGGGTATCTAATCCTGTTCGCTACCCACACTTTCGCACATGAGCGTCAGTTACTGACCAGGGAGTCGCCTTCGCCACTGATGGTCCTCCAGATATCTACGCATTTCACCGCTACACCTGGAATTCCACTCCCCTCTCCAAAACTCTAGCCTGCCAGTTCTAAATGCAATTCC
+
FFGGGGGGGGGGGGGGGGGGGGGEGFFDFFGGGGGGGGGGGGGGGGGGGGGGGGFGDGGGGGGGEGGFGGGGGGGFGGGGGGGGGGGGGGGGGGGGGGGGGGGGGGGFGGGGGGGGGFGGGGGGGGGGCGGGGGGGCEGGGGGGGGGG?93EC5E5EEGGFGGGGCFGGGFGGGGGC5CF?DG=CGG7?F+;:=FF@FF*6:AFCFF<G*8<7AEFGFBFFFFFGG?C(/9?F=AA).8<:?:0:?4?21:0394*61?:BB7724<6<))5):=9@>AF
@M02352:288:000000000-CKWC8:1:1101:13659:18700 2:N:0:TAGCGCTC+CTAAGCCT
CATTCTTGCGAACGTACTCCCCAGGTGGGATACTTATCACTTTCGCTTAGCCACTCAGTCTTGCGACCGAACAGCTAGTATCCATCGTTTACGGCGTGGACTACCAGGGTATCTAATCCTGTTCGCTCCCCACGCTTTCGTCCCTCAGCGTCAATACGTTGTTAGTGATCTGCCTTCGCAATCGGTATTCTAAGTAATATCTATGCATTTCACCGCTACACTACTTATTCTAACCACTTCACAACGATTCAAGACAACCAGTTTCCATGGCAATTCTACAG
+
GGGFGGGGGGGGGGGGGGGGGGGGGGGGGGGGGGGGGGGGGGGGGGGGGGGGGGGGGGGGGGFGGGGGGGGGGGGGGGGGGGGGGGGGGGGGGGGGGGGGGGGGGGFGGGGGGGGGGGGGGGGGEGGGEGGGGGGGGGGGGGGGGGGGFGGGGDFFGGGGGGGGGGGFGFGFGFFGGFG4;DGGDE,=FGGGGEF?EF@:@F=CCF6CGGF7:ADF=;;<;@@FGFCFCFAFFF?<BFF<A?446;22<9)6<5(7?:E68>A<)).6>:?1<?FDFA2:)
@M02352:288:000000000-CKWC8:1:1101:16423:18762 2:N:0:TAGCGCTC+CTAAGCCT
TAATCTTGCGACCGTACTCCCCAGGCGGTACACTTAATGTGTTAACTGCATTACTGCAAGGTCTAGCCTCACAACAACTAGTGTACATCGTTTAGGGCGTGGACTACCAGGGTATCTAATCCTGTTTGCTCCCCACGCTTTCGCGTCTCAGCGTCAATAATGTTCCAGTAGATCGCCTTCGCAATCGGTATTCCTTCTGATCTCTACGGATTTTACCCCTACACCAGAAATTCCATCTACCTCTCCCATATTCTAGGTAAGCAGTTTTCAAAGCAGTTCAA
+
FGGGGGGGGGGGEGGGGGGGGGGGGGGGGGGGGGGGGGGGGGGGGGGGGGGGGGGGGGGGGGGGGGGGGGGGGGGGGGGGGGGGGGGGGGGGGGFGGGGGGGGGGGGGGGGGGGGGGGGGGGGGGGGGGGGGGGGGGGGGGGGGGEGGGGGGGGGGGGGGGGGGGGGGGFGGGGFGGGGFFGG5CGGEEFGFGEFFFFFGFFFGFFA<CCADCFEFCF?D?FFFGF1C@A=CFFEFFEFFF<AEFF7<<(-64<<9?AF4?BFFA>AA<BF>B?F2F<<>9
@M02352:288:000000000-CKWC8:1:1101:3697:18768 2:N:0:TAGCGCTC+CTAAGCCT
TAACCTTGCGGCCGTACTCCCCAGGCGGTCTACTTATCGCGTTAGCTTCGCCACTAAGTCATTACAACCCAACGGCTAGTAGACATCGTTTTCGCCGTGGACTACCAGGGTATCTAATCCTGTTTTCTCCCCACGCCTTCGCCCCTCAGTGTCAGTATCAATCCAGAGTGTCGCCTTCTCCACTGATGTTCCTTCCTATATCTACTCATTTCACCGCTACACCGGAAATTTCACACTCCTCTATCGTACTCTACCCTGCCACTATCTGCTGCAATTCCAA
+
,C,6CEGCFGB7@BFGGGGGGGGED8CF6CFGGGGGG9DFFFGGGGGFGGFGGGFDGGFGGEFF<EDFFGG7FF+F:7EFGFFG9FG@F8D+<4+B=F=7:EF8E,,,8BFC,EEGCGGFA=DFF<<BEDGFDB@C7:EF+++5>3CF,,,@;E9,EF,,37D>,7,6?32?5?DG4C*9AGF?;FGGECC+B?85;>:+;+;+9+/++2;+31=)==0;);(.))4749*/0@67(3323<A46-44:(-).))87()45),,6>)6)6).(.*.*6)6
@M02352:288:000000000-CKWC8:1:1101:11711:18806 2:N:0:TAGCGCTC+CTAAGCCT
TAACCTTGCGGCCGTACTCCCCAGGCGGTCTACTTATCGCGTTAGCTTCGCCACTAAGTCATTACAACCCAACGGCTAGTAGACATCGTTTACGGCGTGGACTACCAGGGTATCTAATCCTGTTTGCTCCCCACGCTTTCGCACCTCAGTGTCAGTATCAATCCAGAGTGTCGCCTTCGCCACTGATGTTCCTTCCTATATCTACGCATTTCACCGCTACACACGAAATTCCCCACTCCCCTATCGTACTCTAGACTGCCAGTATCTTGTGCACTTCCAAG
+
GGGFGGGGGEFGGGGGGGGGGGGGGGGGGGGGGGGGGGGGGGGGFGGGGGGGGGGGGCFGGGGGGCFGGGG<C@FGDEFGGGGFGGGGFGGFFF?FGB@FEGGB<EFFEGGFFGGFFGGFFCGFG<FDF=DG,F7@C?EDCCCGGDF*@DGGGFCGFC=DCCF:>@C>F9DC*=DCGF*8?*;CD,BCFGGGF?68);8C:C@+98D3DEF77AE):812>FB))175:=*9*7,7<B?(248:7-,4<6<A)))9A)7<:3>AD>)).6)<<2F?4-)6)
@M02352:288:000000000-CKWC8:1:1101:25313:18820 2:N:0:TAGCGCTC+CTAAGCCT
TAATCTTGCGACCGTACTCCCCAGGCGGAATGCTTAATCCGTTAGGTGTGTCACCGAACAGTATACTGCCCGACGACTGGCATTCATCGTTTACGGTGTGGACTACCAGGGTATCTAATCCTGTTTGCTCCCCACACTTTCGTACCTCAGCGTCAGTATCGAGCCAGTGAGCCGCCTTCGCCACTGGTGTTCCTCCAAATATCTACGAATTTCACCTCTACACTTGGAATTCCACTCACCTCTCTCGAACTCTAGACTGATAGTTTTGGAGGCAGTTACAG
+
CEFGFFGCCGGGDGGGDEGGGGGEGGGG>FGGGGGGGGFGDFGGGGGGGGGGGGGC@FGEGGGGGGGFGGGGECFCFEFFG8?FFGGGGFEFFGGGFFFDGGGGGGGGGGGFGCFGGE9FFDDFFGGGGGGFGFGGG8DFGGGGG8=CG8CEECEGCFF9:CDGGGGGGGGGFEGD48CFFCEEFGCFEFGFF)A;@F+:CCFCEFFG473+;ACF>F@E9FFFFG?GD?4FFFFF?:BF<0)432(44?:>9<)=4::79A245><?B>?<10>7*).4.
@M02352:288:000000000-CKWC8:1:1101:17288:18846 2:N:0:TAGCGCTC+CTAAGCCT
TAACCTTGCGGCCGTACTCCCCAGGCGGTCAACTTAGTGCGTTAGCTGCGCCACCCACGACTCAAGGTCACAGACGGCTAGTTGACATCGTTTACGGCGTGGACTACCAGGGTATCTAATCCTGTTTGCTCCCCACGCTTTCGTGCCTCAGTGTCAGTATTTGTCCAGGTAGCCGCCTTCGCCACTGATGTTCCTTCCAATCTCTACGCATTTCACCGCTACACTGGAAATTCCACTACCCTCTACAATACTCTAGTTTGCCAGTTCAAAATGACGTTCC
+
FGGGGGDGGGGGGGGGGGGGGGGGGGGGFGGGGGGGEEFGGGGGGGGGGGGGGGGGGGGGGGGGGGGGGGGGGGGGGGGGGGGAFGFAFGEGGGGGGGGGGGCFGGGGGGGGGGGGGGAAFGGGGGGGFGGGGGGFEGDGGGEGECFGGCFFFEFC9CFGGFFGGGGCDGFGGFGGGGGFFGGEGGGGGGGGGCF?AFADA4AGCFFCDEDGGCCFG)(34>)7C=7C:FFF=64<2:>BFFFFBA),5)5<?BA94ABBBFFBB<4<<AFBF)*(0434
@M02352:288:000000000-CKWC8:1:1101:17270:18851 2:N:0:TAGCGCTC+CTAAGCCT
TAACCTTGCGGCCGTACTCCCCAGGCGGTCAACTTAGTGCGTTAGCTGCGCCACCCACGACTCAAGGTCACAGACGGCTAGTTGACATCGTTTACGGCGTGGACTACCAGGGTATCTAATCCTGTTTGCTCCCCACGCTTTCGTGCCTCAGTGTCAGTATTTGTCCAGGTAGCCGCCTTCGCCACTGATGTTCCTTCCAATCTCTACGCATTTCACCGCTACACTGGAAATTCCACTACCCTCTACAATACTCTAGTTTGCCAGTTCAAAATGCAGTTCC
+
FGFGFGGGGGGGGGGEGGGGGGGGGGGGCGGGGGGGEFFGGGGGCFGAFGGGGGGGGGGCFEEGG?FGGFGFGGGFCFFGFEGGGF5?F+BFGCA=GGC@+FFGGGGG,AFGGGGGGFFFFGFEGGG8EA>FGGGD>EDGGGEF*3:CCFCEEGECD@,@D@CFDGECFGFGGGDGGDGF4DGEDGG7+<;CGEFFFF++:;AGE7:*9*8>:@?FG3>>0>>FF*078*=8@F>BFFFFFF?:299?447<?AF4<<F2<AA545)).)-52)*)9<A9
@M02352:288:000000000-CKWC8:1:1101:16481:18888 2:N:0:TAGCGCTC+CTAAGCCT
TAACCTTGCGGCCGTACTCCCCAGGCGGTCTACTTATCGCGTTAGCTTCGCCACTAAGTCATTACAACCCAACGGCTAGTAGACATCGTTTACGGCGTGGACTACCAGGGTATCTAATCCTGTTTGCTCCCCACGCTTTCGCACCTCAGTGTCAGTATCAATCCAGAGTGTCGCCTTCGCCACTGATGTTCCTTCCTATATCTACGCATTTCACCGCTACCCAGGAACTTCCACACTCCTCTATCGTACTCTCGCCTGCCAGTATCGGGTGCAATTCCAAG
+
DFGGFGGGGGGGGGGGGGGGGGGGF?FGC:FFGGGGGFGGGGGGGGGGGGGGGGGCGGFGEFFFGGFGEGDFGEDGGGGGGGGGGGGEGGFEE7CFEGCGDD@FGC<=CCF8EDFGFGF,E9@EGDFGGFEGDFEFCEFG>EDGG8D775EAFE,7EAFGGCGFD:FCGCDFCGGGGGCDFDEGF?BC9BFFG?FDC8ADFFF:;357CGFGCFEDGA;>?))8558*,9F?=F?:(43<BA))64::?B><)-851<4::7>A2<(4(.(1.4*-9>A2.
@M02352:288:000000000-CKWC8:1:1101:5981:18897 2:N:0:TAGCGCTC+CTAAGCCT
TAACCTTGCGGCCGTACTCCCCAGGCGGTCTACTTATCGCGTTAGCTTCGCCACTAAGTCATTACAACCCAACGGCTAGTAGACATCGTTTACGGCGTGGACTACCAGGGTATCTAATCCTGTTTGCTCCCCACGCTTTCGCACCTCAGTGTCAGTATCAATCCAGAGTGTCGCCTTCGCCACTGATGTTCCTTCCTATATCTACGCATTTCACCGCTACACAGGAAATTCCACACTCCTCTATCGTACTCTAGCCTGCAAGTATCGGGTGCAATTCCAAG
+
CFGGGGGGGGGDDFGEGGGGGGGGGGGEFGGGGGGGCDGGGGGGGGFFGGGGGGGGGGGGGGGGGGGGGGGGGGGGGGGGFGGGGGGGGGGGGGGGGGGGGGGFGGGGGGGGCFGGGGG,EFGGGDGGGGGGGGGGGGGGGGGEEFGGGGGGGGGGGGGGGD;BEGFFGGGGGGGGGG<AFGGDF7C79BCFC593>FFDF>FFC;)9CECFFF<5E:124@?>DFBD>F9@FBFB73:A?AAFA:?BF06<<29?B?F().-)-6(6>83:><B2*:94.
@M02352:288:000000000-CKWC8:1:1101:10377:18959 2:N:0:TAGCGCTC+CTAAGCCT
TAACCTTGCGGCCGTACTCCCCAGGCGGTCAACTTAGTGCGTTAGCTGCGCCACTCACGTCTCAAGGACACAAACGGCTAGTTGACATCGTTTACGGCGTGGACTACCAGGGTATCTAATCCTGTTCGCTCCCCACGCTTTCGTTCCTCAGCGTCAGTATCTGTCCAGGTGGCCGCCTTCGCCACTGATGTTCCTTCCAATCTCTACGCATTTCACCGCTACACTGGAAATTCCACCACCCTCTACAGTACTCTAGTTTGCCAGTTCAAAATGCAGTTCCA
+
GGGGFGGGGGEGGGGGGGGGGGGEGGGECGGGGGGGGGGCGGGGDGGGGGGGGGGGGGGFGGGFGGGGGGGGGGGGGGGGGFGGGGGGGGGGGGGGGGGGGGGGGGGGGFGGGGGGGGGGGGGGGGGGGGGGGGGGGGGGGGGGGGGGGFFGGGGCEGGFGGGGGGGGGFGGFGGGGGGFFGGGGGGGGGGGGFFFFFFGFGFGFFFGG=DGGFFFGFF09B<FCG<F0?F?FFBA8:?:FB<(7B<DFFFFFFFF946>A<A0:6<BFA>2))*99<B2)
@M02352:288:000000000-CKWC8:1:1101:11415:18959 2:N:0:TAGCGCTC+CTAAGCCT
TAACCTTGCGGCCGTACTCCCCAGGCGGTCTACTTATCGCGTTAGCTTCGCCACTAAAAGATCAAGTCTTCCAACGGCTAGTAGACATCGTTTACGGCGTGGACTACCAGGGTATCTAATCCTGTTTGCTCCCCACGCTTTCGCACCTCAGTGTCAATATCAGTCCAGGTAGTCGCCTTCGCCACTGGTGTTCCTTCCTATATCTACGCATTTCACCGCTACACAGGAAATTCCACTACCCTCTACTGTATTCTAAACTTGCAGTTTCAGATGCAGTTCC
+
9B@FGGGGGGEGFGGGGGGGGGGGGGGE@@FGGGGGC,CGGGGGGGGGGFFFGGGCFFEGFFFGGGGGGCFGGGGGGGGGGGGG9A<FFFFGGGGGGGDGGGGFGGGGGGGGGGFF,EACBFC,CFGGGF=,BEDFE?>EGAEE>8:3;>@FBFGGGFAFFG;;;FEGGEC?9:9CGGGFAGGED6C:<*=CDCFFFFFDF>6:<6A5<=5DF=?FF59>BFFF4/844:=F6F)4).58:<?(4)-)659)).6*)(*)).)46).6AAFAA<*.=6>)
@M02352:288:000000000-CKWC8:1:1101:8330:18980 2:N:0:TAGCGCTC+CTAAGCCT
TAACCTTGCGGCCGTACTCCCCAGGCGGTCAACTTAGTGCGTTAGCTGCGCCACTCACGTCTCAAGGACACAAACGGCTAGTTGACATCGTTTACGGCGTGGACTACCAGGGTATCTAATCCTGTTCGCTCCCCACGCTTTCGTACCTCAGCGTCAGTATCTGTCCAGGTGGCCGCCTTCGCCACTGATGTTCCTTCCAATCTCTACGCATTTCACCGCTACACTGGAAATTCCACCACCCTCTACAGTACTCTAGTTTGCCAGTTCAAAATTCAGTTCC
+
GGGGGGGGGGGGGGGGGGGGGGGGGGGGGGGGGGGGGGGGGGGGGGGGGGGGGGFGGGGGGGGGGGGGGGGGGGFFGGGGGGGDGGGGGGGGGGGGGGGGDGGGGGGGGGGGGGGGGGGGGGGAFGGGGGGGGGGEGGGGGGGGGGGGGGCGGGGGGF@;EFFGGFCGGGGGGGGGGGGFFGGEGGGGGFGCFCFFFFFGCGFD3AFC<=BGGFBFGB>FF:>77715:=FBFFAD?FFFFFF?AAF7:AFB<)5*6>?443)4><))4654(69)=<>4
@M02352:288:000000000-CKWC8:1:1101:16400:18996 2:N:0:TAGCGCTC+CTAAGCCT
TAATCTTGCGACCGTACTCCCCAGGCGGAATGCTTAATCCGTTAGGTGTGACACCAACAAGCATGCTTGCTGACGTCTGGCATTCATCGTTTACGGTGTGGACTACCAGGGTATCTAATCCTGTTCGCTACCCACACTTTCGCACATGAGCGTCAGTTACTGACCAGGGAGTCGCCTTCGCCACTGCTGTTCCTCCAGATATCTACGCATTTCACCGCTACACCTGGAATTCCACTCCCCTCTCCAAAACTCTAGCCTGCCAGTTCTAAATGCAATTCCC
+
EDFGGGGGGGGGGGGGGGGGGGGGGGGGGGGGGGGGGGGGGGGGGGGGGCFGGGGGDGGGGGGGFFFGGGGGGGGGGGGFGGFGGGGGFGGGGGGGGGGGGFGGGGGGGGGGGGGGGGGGGGGGGGGGGGGGBFG@EGGGGEGGGGG67,<EGGEEGGGGGGGGGFGGG7:CFGGGGGG4?DCGF?,=8EFFGEFFFFFGFDFGFFFGGGFGGFFF=BBFFF@FGGFG?FFFFFFFF?B43???02244:,56).@?)7<?0:><AF)2<DBF2FF=<<2
@M02352:288:000000000-CKWC8:1:1101:3899:19018 2:N:0:TAGCGCTC+CTAAGCCT
TAATCTTGCGACCGTACTCCCCAGGCGGAATGCTTAATCCGTTAGGTGTGACACCAACAAGCATGCTTGCTGACGTCTGGCATTCATCGTTTACGGTGTGGACTACCAGGGTATCTAATCCTGTTTGCTCCCCACACTTTCGCACCTCAGCGTCAGTATCGAGCCAGTGAGCCGCCTTCGCCACTGGTGTTCCTCCGAATATCTACGAATTTCACCTCTACACTCGGAATTCCACTCACCTCTCTCGCACTCAAGACCAGGAGTTTAACAGGCCGTTCCAG
+
FFFGGGGGEGEGGGGFGGFEFGG>@DEGEDGGGGGEGFGGGGGEGGGGGEGGGGGGGGGFFFFGFGGGGGFGGGGFFFGFGEGGGGFFEGGGGGGGGGGGGGGGGFGGGCGGFGGGFFGFGGGGG9FFGGGCCG@EGGGCFGGGGGFGGEG6CEEGFCCDEGGGGGGGGFBFFEG7DGCFEC>ECFCFC7*BCCBD=465>GFGFF3CCGFGGF?F+)7/;C@FGG?D@;?*=6<4::?:<2).47:(431214>FF171<(-42A9))-)(4()(7(4<.
@M02352:288:000000000-CKWC8:1:1101:15368:19066 2:N:0:TAGCGCTC+CTAAGCCT
TAATCTTGCGACCGTACTCCCCAGGCGGTACACTTAATGTGTTAACTGCATTACTGCAAGGTCTAGCCTCACAACAACTAGTGTACATCGTTTAGGGCGTGGACTACCAGGGTATCTAATCCTGTTTGCTCCCCACGCTTTCGCGTCTCAGCGTCAATAATGTTCCAGTAGATCGCCTTCGCAATCGGTATTCCTTCTGATCTCTACGGATTTTACCCCTACACCAGAAATTCCATCTACCTCTCCCATATTCTAGGTAAGCAGTTTTCAAAGCAGTTCAA
+
GGCFFGGGGGDGGGGGGGGGGGGGGCGGGGGGGGGGGFFGCFGFFGGGGEGGGGG9CFDEEFGGADGGGGGGGGGFGGGGGGFGFFFGGFGGGGFGCG@GGGGGGGGGGGGGGGGGGGGGGGGGFGGFFFGFGGGGGGGGGGGGGGGGGFCFEEGDGGFDECFFGGGEGFDGGGFGGGGFFDGGGG5CE5DFGFFFFFFGFGFGFFF4D7BGGF<FGFFFFFFFCD;<16A:6CEEEECFFE8;@FFBB(6):AF??A=28?F?AFFFFF>)6:61@AFF2
@M02352:288:000000000-CKWC8:1:1101:22363:19088 2:N:0:TAGCGCTC+CTAAGCCT
TAACCTTGCGGCCGTACTCCCCAGGCGGTCAACTTAGTGCGTTAGCTGCGCCACTCACGTCTCAAGGACACAAACGGCTAGTTGACATCGTTTACGGCGTGGACTACCAGGGTATCTAATCCTGTTCGCTCCCCACGCTTTCGTTCCTCAGCGTCAGTATCTGTCCAGGTGGCCGCCTTCGCCACTGATGTTCCTTCCAATCTCTACGCATTTCACCGCTACACTGGAAATTCCACCACCCTCTACAGTACTCTAGTTTGCCAGTTCAAAATGCAGTTCC
+
GGGGGGGGGGGGGGGGGGGGGGGGGGGGEFGGGGGGGGGGGGGGGGGGGGGGGGGGGGGGGGGGGGGGGGGGGGGGGGCGGGGGGGGGGGGGGGGGGG7FGGGGGGGGGGGGGFFFGGGGGGGFGGGGGGGGGGGGGGGGGGGGGGGGGGGGGGGGGFGGGGGGFGGGDF8EFC5DGGGFFGGGGGG;FGGGGEFFFFF7@FFGFFFCGGFGGFFFG>B>>FFFD*3F?FF?FF9AFFFFB<??FB>BF2<A>FAB<<=AA<227BAA<BFFB<44BAFF
@M02352:288:000000000-CKWC8:1:1101:9237:19134 2:N:0:TAGCGCTC+CTAAGCCT
TAATCTTGCGACCGTACTCCCCAGGCGGTCTACTTATCGCGTTAGCTGCGCCACTAAAGGATCAAGTCCTCCAACGGCTAGTAGACATCGTTTACGGCGTGGACTACCAGGGTATCTAATCCTGTTTGCTCCCCACGCTTTCGCACCTCAGTGTCAGTATCGAGCCAGTCAGTCGCCTTCGCCACTGGTGTTCCTTCCCATCTCTACGCATTTCACCGCTACACAGGAAATTCCACTAACCTCTCTCGTACTCTAGTGAGTCAGTTTTGAATGCAGTTCCA
+
FFFGGGGGGGDGGGEFG@FGGGGGGGGGCGGGGGGGGGGGGGGGGGGGGGGGGGGGGGGGGGGGGDGGGGGGGGGGGGGGGGGGGGGFCFGGGGGGGGGGGGGGGGGGGGGGGGGGGGFGGGGGGGGGGGGGGGGGGGGGGGGGGGGGGGGGGGGGGGGFGCF>EEGGGGGGFGCDGGGFFGG*CFGGGCFGGEFFFFFFFGFGEFFGGCE:FA>FGDFF>E>F74244/=F6FBDFFFFFFF??)86:?F?<A<BAFF<D<A4<A>A??:A2<=27)4))
@M02352:288:000000000-CKWC8:1:1101:21319:19150 2:N:0:TAGCGCTC+CTAAGCCT
TAATCTTGCGACCGTACTCCCCAGGCGGAATGCTTAATCCGTTAGGTGTGTCACCGAACAGTATACTGCCCGACGACTGGCATTCATCGTTTACGGTGTGGACTACCAGGGTATCTAATCCTGTTTGCTCCCCACACTTTCGTACCTCAGCGTCAGTATCGAGCCAGTGAGCCGCCTTCGCCACTGGTGTTCCTCCAAATATCTACGAATTTCACCTCTACACTTGGAATTCCACTCACCTCTCTCGAACTCTAGACTGATAGTTTTGGAGGCAGTTCCAG
+
FFGGGGGGGGGGGGGGGGGGGGF,DFFEGEGGGGGGGGGGGGGGGFFGGFGGGGGGGGGGGGCGGGGCGFGGGGGCGGGGG8FFFEGGGFFFGGGGEFFGGFGGFGGDGEEBFGGGGGGGFGGGGGGGGGGGGGG>EGGGGGGGGEFGFGDGGGDEFCGGEFGGGFGGGCGGFEGDDDGFFGGGGGGCGGGGGFFFFFFGFFF=?FFG:FFCG6<F9F@@EFFFCG?46FFFFFF4:BF0<??:,5<F70:AA4406)),:)4)6AA7>(8:?0><FFFF2
@M02352:288:000000000-CKWC8:1:1101:6066:19206 2:N:0:TAGCGCTC+CTAAGCCT
TAACCTTGCGGCCGTACTCCCCAGGCGGTCAACTTAGTGCGTTAGCTGCGCCACCCACGACTCAAGGTCACAGACGGCTAGTTGACATCGTTTACGGCGTGGACTACCAGGGTATCTAATCCTGTTTGCTCCCCACGCTTTCGTGCCTCAGTGTCAGTATTTGTCCAGGTAGCCGCCTTCGCCACTGATGTTCCTTCCAATCTCTACGCATTTCACCGCTACACTGGAAATTCCACTACCCTCTAAAATACTCTAGTTTGCCAGTTCAAAATGCAGTTCC
+
GGGGFGGGGGGGGGGGGGGGGGGGGGGGGGGGGGGGGGGGGGGGGGGGGGGGGGGDGGGGGGGGGGGGGGGGGGGGGGGGGGGGGGGGGGGGGGGGGGGGGGGGGGG<FGGGGGGDFGGGGGGGGGGGGGGGGGGGGGGGGGGGGGGFGGGGGGGGGGGGGGGGGGFGGGGGGDDGDGDFFGGGGFFEFGFGGFFFEFFC6CFGFFFGGGFGFACFFE>FFFFFGFBGF?FFF?BAA?FBF?B?2).4<<F>?A96>BFFFDFFFAABF<A7<4BDFFF2
@M02352:288:000000000-CKWC8:1:1101:21878:19225 2:N:0:TAGCGCTC+CTAAGCCT
TAACCTTGCGGCCGTACTCCCCAGGCGGTCAACTTAGTGCGTTAGCTGCGCCACCCACGACTCAAGGTCACAGACGGCTAGTTGACATCGTTTACGGCGTGGACTACCAGGGTATCTAATCCTGTTTGCTCCCCACGCTTTCGTGCCTCAGTGTCAGTATTTGTCCAGGTAGCCGCCTTCGCCACTGATGTTCCTTCCAATCTCTACGCATTTCACCGCTACACTGGAAATTCCACTACCCTCTACAATACTCTAGTTTGCCAGTTCAAAATGCAGTTCC
+
FGGGGGGGGGGGEDFGGGGGGGGGGGEFGGGGGGGGGGGGGGGGGGGGGGGGGGGGGGGGGGGGGGGGGGGGGGGGDGGGGGGGGGGGGGGGGGGGGGGGGGGGGGGGGGGGGGGGGGGGGGGGGGGGGGGGGGGGGGGGGGGGGGGGGGGGGFGGGGGFGGFFFGFGFFGGGGDDGGGFFGGGGGGGGGGGGEFFFFFDAFFGFFFGGDDGGFFFGFB9BF?FGGBG0?FFFFFAA:?FB?BFFFFFFAFFFFF=BFF<AAFBB<DAFF2<<9BAFA>D
@M02352:288:000000000-CKWC8:1:1101:5002:19233 2:N:0:TAGCGCTC+CTAAGCCT
CAATCTTGCGACCGTACTCCCCAGGTGGGATACTTATCACTTTCGCTTAGTCACTGAACTTACGTCCAACAACTAGTATCCATCGTTTACGGCGTGGACTACCGGGGTATCTAATCCCGTTCGCTCCCCACGCTTTCGTTCCTCAGCGTCAGTACATACTTAGTGGACTGCCTTCGCAATCGGTATTCTATGTAATATCTATGCATTTCACCGCTACACTACATATTCTATCCACTTCAATATGACTCAAGCCTAACAGTATCAAAGGCAGTTCCAACGTT
+
GGGGGGGGGGGGEGGGGGGGGGGGGGGGGGGGGGGGGGGGGGGGGGGGGGGGGGGGGGGGGGGGGGGGGGGGGGGGGGGGGGGGGGGGGGGGGGGGGGGGGGGGGGGGGGGGGGGGFGGGGGGGGGGGGGGGGGGGGGGGGGGGGGGDGDEGGGGGGGGGGGGGGDFGGGGGGGGGGGCBFGGEGGGGGGGGGFCEEAFFFGFGFFFGDGFGGFFDGFFFEF@FCFEGFFFF;AEFF<CAA4AFFFAFFFFFFBFFFFFBFFFAFFFF6?1<BFFFF?FF:
@M02352:288:000000000-CKWC8:1:1101:24411:19233 2:N:0:TAGCGCTC+CTAAGCCT
TAACCTTGCGTCCGTACTCCCCAGGCGGTCTACTTATCGCGTTAGCTTCGCCACTAAGTCATTACAACCCAACGGCTAGTAGACATCGTTTACGGCGTGGACTACCAGGGTATCTAATCCTGTTTGCTCCCCACGCTTTCGCACCTCAGTGTCAGTATCAATCCAGAGTGTCGCCTTCGCCACTTATGTTCCTTCCTATATCTACGCATTTCACCGCCACCCACGAAATTCCACACTCCTCTATCGTACTCTAGCCTGCCCGTACCGGTTGCAATTCCAAG
+
@EFGFGGFGE:FC:FGGGGGFGG:CC@FEGGGGGGGFGFG@FEG7FGFGGGGGGG?8FGDDFGAFGGGGGGDGEEGDEFFEFCFFGGDGGGGGD+>FEF>FE<FGFCFC=FBFGGGFGFGGDDDFFGG9BDF877C3CGGCECGGFGFGDFGFGGG7=DECDFFGFFGF9DF>FGGGGGFFGE6+1:,,4BFCEFB*=CF+::>4>DD3EFGGF3;C)(/(02)/),/4@=?=?,2((.<0)8).4:7?<:4))656()2,,760(,,(-3:294-7<24.
@M02352:288:000000000-CKWC8:1:1101:25753:19241 2:N:0:TAGCGCTC+CTAAGCCT
TAACCTTGCGGCCGTACTCCCCAGGCGGTCAACTTAGTGCGTTAGCTGCGCCACCCACGACTCAAGGTCACAGACGGCTAGTTGACATCGTTTACGGCGTGGACTACCAGGGTATCTAATCCTGTTTGCTCCCCACGCTTTCGTGCCTCAGTGTCAGTATTTGTCCAGGTAGCCGCCTTCGCCACTGATGTTCCTTCCAATCTCTACGCATTTCACCGCTACACTGGAAATTCCACTACCCTCTACAATACTCTAGTTTGCCAGTTCAAAATGCAGTTCC
+
FFFFFGGGGGDEGGGGGGGGGGGFGFCECGGGGGGGGGFGGGGGEFGGGFGGEGGGGGGGGGGFGCCFGGGCGGGGGGGGGGGFFGGGGDGGGGGGGGGGEGDGGGGGGGDGGGGGGGGGGGFGGGGGGGGGGGGGGGGDGGD58EGGGF@EGFG7FGDFDG@E?FDEGG?9BC4CDDGFFDGGGGGG91;@GEFFEFACAF=+<FFF3*):CFCFGFFB>E2:FG?F0?FFFFBF>BFFFFF02<48<4>A<AF4:AFA>7A::<A)4:))))94FAA<
@M02352:288:000000000-CKWC8:1:1101:20066:19242 2:N:0:TAGCGCTC+CTAAGCCT
TAACCTTGCGGCCGTACTCCCCAGGCGGTCAACTTAGTGCGTTAGCTGCGCCACCCACGACTCAAGGTCACAGACGGCTAGTTGACATCGTTTACGGCGTGGACTACCAGGGTATCTAATCCTGTTTGCTCCCCACGCTTTCGTGCCTCAGTGTCAGTATTTGTCCAGGTAGCCGCCTTCGCCACTGATGTTCCTTCCAATCTCTACGCATTTCACCGCTACACTGGAAATTCCACTACCCTCTACAATACTCTAGTTTGCCAGTTCAAAATGCAGTTCC
+
FFGGGGGGFGGGGGGGGGGGGGGGGGGGFGGGGGGGFGGGGGGGGGGGGGGGGGGGGGGDGGGGGGGGGGGGGGGGGGGGGGGGGGGGGGGGGGGGGGGGGGGGGGGGGGGGGGGGGGGGGGGGGGGGGGGGGGGGGGGGGGGGGGGGGGGGGGGGGGGGGGFGGGGGGGGGGGGGGGGFFGGEGGGGGGGGGFFFFFFFFGFGCFFGD5AGGFCFGF>9BFFFGGBF?FFFFFFDFFFFFFFFBFA?F<?<B2:6AA=<<DFFFDFBBAD<AF?4FAFF
@M02352:288:000000000-CKWC8:1:1101:11502:19301 2:N:0:TAGCGCTC+CTAAGCCT
CAATCTTGCGATCGTACTCCCCAGGTGGGACACTTATCACTTTCGCTTAGTCACTGAGGCAAACCCCAACAACTAGTGTCCATCGTTTACGGCGTGGACTACCAGGGTATCTAATCCTGTTCGCTCCCCACGCTTTCGTCCATGAGCGTCAGTACATACGTAGTAGACTGCCTTCGCAATCGGTATTCTGTGTAATATCTATGCATTTCACCGCTACACTACACATTCTATCTACTTCCATATGACTCAAGTCAACCAGTATCAAAGGCAGTTCCATAGTT
+
GGGGGGGGGGGGGGGGGGGGGGGGGGGGGGGGGGGGGFGGGGGGGGGGGGGGGGGGGGGGGGGGGGGGGGGGGGGGGGGGGGGGGGGGGGGGGGGGGGGGGGGGGGGGGGFGGGGGGGGGGGGGGGGGGGGGGGGGGGGGGGGGGGGDEGGGGGGGGGGGGGGGGGGGGGGGGGGGGGGFFGGGGGGGGGGGGFFFFFFGFGFGFFAGFGFGGEBFGA@EFFFFGGCFEFFFFFFFFF=CCEEEE<)6;=EE3>4=:BF996)-4-61(4??4A4>BABFA
@M02352:288:000000000-CKWC8:1:1101:24007:19315 2:N:0:TAGCGCTC+CTAAGCCT
CAGTCTTGCGACCGTACTCCCCAGGTGGGATACTTATCACTTTCGCTTAGTCACTGAGGTAAACCCCAACAACTAGTATCCATCGTTTACGGCGTGGACTACCAGGGTATCTAATCCTGTTCGCTCCCCACGCTTTCGTCCATGAGCGTCAGTACATACGTAGTAGACTGCCTTCGCAATCGGTATTCTGTGTAATATCTATGCATTTCACCGCTACACTACACATTCTATCTACTTCCATATGACTCAAGTCAACCAGTATCAAAGGCAGTTCCATAGTT
+
GGGGGGGGGGGGGGGGGGGGGGGGGGGGGGGGGGGGGGGGGGGGGGGGGGGGGGGGGGGGGGGGGGGGGGGFGGGFGFGGGGGGGGGGCF@BFEGGEGGGGGGGGGGGGGGGCGGGGGGGGGGGGGGGGGGGGGGGGGGGGGGCGGGGGGDEGGGGGCGGGGGGGGGGGFGGGGGGGGD>FG5ECGFGGGGFG?BCE>F@AFFGEFFGGGFGGFFDGFFFFFEFDGEFCFFFFFFFFFEFFE?E<7CF@84AAA>FFFFF)6<2A<FF:<:FFFF<?4:DA
@M02352:288:000000000-CKWC8:1:1101:10630:19322 2:N:0:TAGCGCTC+CTAAGCCT
TAACCTTGCGGCCGTACTCCCCAGGCGGTCTACTTATCGCGTTAGCTTCGCCACTAAAAGATCAAGTCTTCCAACGGCTAGTAGACATCGTTTACGGCGTGGACTACCAGGGTATCTAATCCTGTTTGCTCCCCACGCTTTCGCACCTCAGTGTCAATATCAGTCCAGGTAGTCGCCTTCGCCACTGGTGTTCCTTCCTATATCTACTCATTTCACCGCTACACAGGAAATTCCACTACCCTCTACTGTATTCTAGACTCGCAGTATAAGCTGCAGTTCCA
+
EEFGDGGGGGGGGGEGGGGGGGGGGGGEFGGFGGGGGGGGGGGGGGGGGGGGGGGGGGGGGGGGGGGFGGGGGGGGE7F@EG9E,CEFCCFEGGGEEGGEEGGGGGGCGGEEFCGGGGGFGFG=FGGGFFGGGGGGEGGGGGGGCEGGGGGFGFFG7DFG@9D?FGGGFFGGCFGGGGGFFGGGGGFGGFGGGFF<AFFD6:8@CFF+>C@FDFFFGFFFFFFF*9<FBFFBF=4>A:7?:4<42<A>A566<25846*),(,(-64)))).)49(9<9))
@M02352:288:000000000-CKWC8:1:1101:24742:19335 2:N:0:TAGCGCTC+CTAAGCCT
TAACCTTGCGGCCGTACTCCCCAGGCGGTCTACTTATCGCGTTAGCTTCGCCACTAAGTCATTACAACCCAACGGCTAGTAGACATCGTTTACGGCGTGGACTACCAGGGTATCTAATCCTGTTTGCTCCCCACGCTTTCGCACCTCAGTGTCAGTATCAATCCAGAGTGTCGCCTTCGCCACTGATGTTCCTTCCTATATCTAAGCATTTCACCGCTACACCGGAAATTCCACACCCCCCTACCGTACTCTAGCCTGCCAGTATCGGGTGCAATTCCACG
+
EEGAFGGGGGDGGGGGGGGGGGGGGGGGCCEAFGGGGGGGGGGGGGGGGGCGFG@=FGFGEDFFGGFFFGCDE=FE+?FE<@FFF9ECGGGDFCGGGEFFFGCGCFDFGEF<BD=CDGGGGCFDG,E=DFGGFG<FDEGGEGGGG8FCFE,@>,@DFFFCF;BFC<>FFGGG8CDCCF<)?**,;?CCECEFFEFF<6AD6+++)1)2:EFC::@)=819<;(<CG0C<FF**1(-(4((-12.(,-4<142<)4:4(58:7:)))(-(.(,2)9)9)4),
@M02352:288:000000000-CKWC8:1:1101:22823:19337 2:N:0:TAGCGCTC+CTAAGCCT
TAACCTTGCGGCCGTACTCCCCAGGCGGTCAACTTAGTGCGTTAGCTGCGCCACCCACGACTCAAGGTCACAGACGGCTAGTTGACATCGTTTACGGCGTGGACTACCAGGGTATCTAATCCTGTTTGCTCCCCACGCTTTCGTGCCTCAGTGTCAGTATTTGTCCAGGTAGCCGCCTTCGCCACTGATGTTCCTTCCAATCTCTACGCATTTCACCGCTACACTGGAAATTCCACTACCCTCTACAATACTCTACTTTGCCAGTTCAAAATGCATTTCC
+
FFFFCFGGGGGGGGGGGGGGGGGEGGCFFGGGGGGGGEFGGGEGGGGGGGGGGGGGGEGFEGGCGFGFGFGFGGGDGGGGFEGGFGFEEEGGGFGGGGDGGGGGGGGGGAFFFGGGGGGAFA<FFFFFCGAF@@:C>@CGDDGF>EGGGGGGGGGGCFCFGGFGGGCCEFG9C?DGDGGF><CA7FGGC?CC:<CEE)+1;>@16:65D=3CDC)9C>03;@7FDG05>696=4.))5:BF?1(4A)59).:)6<*.9/)6447:9<AA)5<))0)/..:
@M02352:288:000000000-CKWC8:1:1101:9568:19400 2:N:0:TAGCGCTC+CTAAGCCT
TAACCTTGCGGCCGTACTCCCCAGGCGGTCAACTTAGTGCGTTAGCTGCGCCACCCACGACTCAAGGTCACAGACGGCTAGTTGACATCGTTTACGGCGTGGACTACCAGGGTATCTAATCCTGTTTGCTCCCCACGCTTTCGTGCCTCAGTGTCAGTATTTGTCCAGGTAGCCGCCTTCGCCACTGATGTTCCTTCCAATCTCTACGCATTTCACCGCTACACTGGAAATTCCACTACCCTCTACAATACTCTAGTTTGCCAGTTCAAAATGCAGTTCC
+
GGGGFGGGGGGGGGGGGGGGGGGGGGGGFGGGGGGGGGGGGGGGGGGGGGGGGGGGGGGGGGGGGGGGGGGGGGGGGGGGGGGGGGGGGGGGGGGGGGGEGGGGGGGGGGGGGGGGGGGGGGGGGGGGGGG:FFGGGGGGGGGGGGGGGGGGGGGGGGGFGGGGGGGGGGGGGGGGGGCAAGGGGGGFGGGGGFFFFFFGFGFF?=C<CE>GGFEFG>B;BD<FGGFD>FF@FFFFFFFFFFF<2<A26AB4,5444AFFF>B7?ADFFA8AF2*-=AFF
@M02352:288:000000000-CKWC8:1:1101:18864:19401 2:N:0:TAGCGCTC+CTAACCCT
TAACCTTGCGGCCGTACTCCCCAGGCGGTAAACTTAGTGCGTTAGCTGCGCCACCCACGACTCAAGGTCACAGACGGCTAGTTGACATCGTTTACGGCGTGGACTACCAGGGTATCTAATCCTGTTTGCTCCCCACGCTTTCGTGCCTCAGCGTCAGTATTTGTCCAGGTAGCCGCCTTCGCCACTGATGTTCCTTCCAATCTCTACGCATTTCACCGCTACACTGGAAATTCCACTACCCTCTACAATACTCTAGTTTGCCCGTTCAAAATGCAGTTCC
+
9E<<FGGGGG7+@FGGGGGGGGGGG8CE++,<EFGG,FGGGGGBFFGGGGDGGGGCGCGFF,C,CFG<F,C?FFG++CFEGG9,,CBDFFGGGGGGGGGGGGDGGGGGGGGGF<>EEGFGGGGDGGGGGCGGGGGDEGGGGGGGFGGGGF,,>CGGGG,@DFDGFFGGC<CGCFDDDCDFFGGDGGGCG?FGGFF57);7A*:FEACF<*<DGFFFGB>>BFFFG4(047F=?@)46(20:?B?AB<?:2:A2)49))*)-)),7<08A))45<8>?<DF
@M02352:288:000000000-CKWC8:1:1101:18856:19419 2:N:0:TAGCGCTC+CTAAGCCT
TAACCTTGCGGCCGTACTCCCCAGGCGGTCAACTTAGTGCGTTAGCTGCGCCACCCACGACTCAAGGTCACAGACGGCTAGTTGACATCGTTTACGGCGTGGACTACCAGGGTATCTAATCCTGTTTGCTCCCCACGCTTTCGTGCCTCAGTGTCAGTATTTGTCCAGGTAGCCGCCTTCGCCACTGATGTTCCTTCCAATCTCTACGCATTTCACCGCTACACTGGACATTCCACTACCCTCTACAATACTCTAGTTTGCCAGTTCAAAATGCCGTTCC
+
FGGGGGGGGGGGG7FEEGGGGGGGFGGGFGGGGGGGGGGGGGGGGGGGGGGGGGGGGGGGGDEGGGGGGGGGGGGGGGGGGGGGGGGGCFGGGGGGGGG7FGFGFGGGGGGGCFDAEGGFGGGGGGGGFFGGGGFGGGGGGGGGGGGCCBFGGFGGGFGGGGGGF<BFGGGFFGGGGGGF>DE5CFG71@CFGE6CEFF>ACFGFFFGGGACFFEFFEFFFEFFGG?F3FF?FFFA>>>?FBF02<A<<2>AD229<AF<BFABF<4)5>)5A))(0:B?
@M02352:288:000000000-CKWC8:1:1101:8347:19500 2:N:0:TAGCGCTC+CTAAGCCT
TAATCTTGCGACCGTACTCCCCAGGCGGTACACTTAATGTGTTAACTGCATTACTGCAAGGTCTAGCCTCACAACAACTAGTGTACATCGTTTAGGGCGTGGACTACCAGGGTATCTAATCCTGTTTGCTCCCCACGCTTTCGCGTCTCAGCGTCAATAATGTTCCAGTAGATCGCCTTCGCAATCGGTATTCCTTCTGATCTCTACGGATTTTACCCCTACACCAGAAATTCCATCTACCTCTCCCATATTCTAGGTAAGCAGTTTTCAAAGCAGTTCAA
+
A@FFFGGGGGGGDGGGGGGGGGG@FGF:@FFFGGGAECFFFGGGEGFGGFCFGGGDGGGGGGGGGGCFGGFGGGGGGFFGGEEGGGGGGG<9,DCEFFGGGGGGGGGGGGGEFDFDGG9EFEGGGGGGG9ECGGGGGCCGGGDGGGCD?;<EEE6E?FGAFGGFGGGGGG9>DFFGGG76*?C?DFGGEFGC=*BCEFA78BFFEACGGC>DGFEFGF;(3AEF<8?C8AF+@:<7>EFF338<B:7B>F9<DFF=?>FF<2AF4925><4>47?0@4AFB
@M02352:288:000000000-CKWC8:1:1101:15975:19543 2:N:0:TAGCGCTC+CTAAGCCT
TAACCTTGCGGCCGTACTCCCCAGGCGGTCTACTTATCGCGTTAGCTTCGCCACTAAAAGATCAAGTCTTCCAACGGCTAGTAGACATCGTTTACGGCGTGGACTACCAGGGTATCTAATCCTGTTTGCTCCCCACGCTTTCGCACCTCAGTGTCAATATCAGTCCAGGTAGTCGCCTTCGCCACTGGTGTTCCTTCCTATATCTACGCATTTCACCGCTACACAGGAAATTCCACTACCCTCTACTGTCATCTAGACTAGCAGTATCAGATGCAGGTCCA
+
FGGGGGGGGGGGGGGGGGFGGGGGGGGGCFGGGGGGGGGGGGGGGGGGGGG@FGG<FGFGGGCFGGGGGDFGGGGEGDGGGGGGGGGGGGGGGGGGGGGGGGGGGGGGGGGGGGGGGGGGGGGGGGGGGGGGGGGGDGGGGGGGGGDCFGG2EFGGGGC,@;DCGGGGG>BFGGGGGGGFFGGGDGGFFGGGGFFCEFF>6>F76AFFGGDDGFEFGEF@FFFF=C?C?FFFFFA<A2??(52().5<))).49)1)-92(:A3))..:9>:<A=))..4)
@M02352:288:000000000-CKWC8:1:1101:16674:19623 2:N:0:TAGCGCTC+CTAAGCCT
TAACCTTGCGGCCGTACTCCCCAGGCGGTCTACTTATCGCGTTAGCTTCGCCACTAAAAGATCAAGTCTTCCAACGGCTAGTAGACATCGTTTACGGCGTGGACTACCAGGGTATCTAATCCTGTTTGCTCCCCACGCTTTCGCACCTCAGTGTCAATATCAGTCCAGGTAGTCGCCTTCGCCACTGGTGTTCCTTCCTATATCTACGCATTTCACCGCTACACAGGAAATTCCACTACCCTCTACTGTATTCTAGACTAGCAGTATCAGATGCAGTTCCA
+
FGFEFGGGGGGGGGGGGGGGGGGEGGGGFGGGGGGGGGGGGGGGGGFFFGGGGGGGGGGGDGGGGGGGGGGGGGGGGGGGGFGGGGGGGGGGGGGGGDFGGGGGGGFGFGGGGGGFGGGGGFGFFGGGGGGGGGDEGGGGFFGGGGGGGGGGGGGGGGFGFGGGGGGCGGGGGGGGGGGFFGEDGGGGGFGGG67CAFFFA>=CEFFGGG>GCCEFGFFF3BDF6C?GFFF?*9<<DF?B0<B034236.)-64299>42,(-5<<4:A4)6<AF9=<DD)
@M02352:288:000000000-CKWC8:1:1101:22452:19628 2:N:0:TAGCGCTC+CTAAGCCT
CATTGTTGCGAACGTACTCCCCAGGTGGGTCACTTATCACTTTCGCTTAGCCACTCAAACCGAAGTTCGAACAGCTAGTGACCATCGTTTACGGCGTGGACTACCAGGGTATCTAATCCTGTTCGCTCCCCACGCTTTCGTCCATCAGTGTCAGTTAATTATTAGTGATCTGCCTTCGCAATTGGTATTCTATGTAATATCTATGCATTTCACCGCTACACTACATATTCTAACCACTTCATAATAACTCAAGATAACCAGTATCAAAGGCAATTATACAG
+
GGC<FFGGGGCBFFGGGGGGGGGGGGGGGGFFGGGGFFFGGGGGGGGFGGFGGGGFGGGFGEC7BFFDGFGGGGGCFGFFGF?EFCFGGGGFE7EFGGGGCFGGGFECCFF?FGGFC9?A=??<F=FC+@CEGGGDEFGGGDEDFFGFGFFFGGGGGGGGGGGFGGGGGACFGGGGGG559D?FFGFCCGFFGFFCACFGFGFGFFFFFC>::8>E=E=@@FEFDFFCE=:8:BD@@;>@?576CECEE).;<<@FFFA?09>>FAA<<??F:(*)064>)
@M02352:288:000000000-CKWC8:1:1101:3564:19715 2:N:0:TAGCGCTC+CTAAGCCT
TAACCTTGCGGCCGTACTCCCCAGGCGGTCAACTTAGTGCGTTAGCTGCGCCACCCACGACTCAAGGTCACAGACGGCTAGTTGACATCGTTTACGGCGTGGACTACCAGGGTATCTAATCCTGTTTGCTCCCCACGCTTTCGTGCCTCAGTGTCAGTATTTGTCCAGGTAGCCGCCTTCGCCACTGATGTTCCTTCCAATCTCTACGCATTTCACCGCTACACTGGAAATTCCACTACCCTCTACAATACTCTAGTTTGCCAGTTCAAAATGCAGTTCC
+
FFGFFGGGGGG7@FGGGGGGGGGEGGGGF@FCFFGGGFGFGEGFGGGGGGGGGGGGGGEBFGGGGFGC<FFCGGGGGGGGGGGGGF9FGGGGGEGEGGG@EGGGGGGG?FFGDDFEDCGGGGFGGGGGFADFFGGEGGEGGGGGFEFFGFFGGGGGGGCF@FGGGGGGGGGDEEDGDG*6?CECDFFE7F7@@3ACFFF7C<A7?FFGGGDDGF3:A7((7>?FFGFG06BF??<BA7?B:<02AA244)).).)6:AF<<)6))--)6<F<7<8)*.6:
@M02352:288:000000000-CKWC8:1:1101:9040:19717 2:N:0:TAGCGCTC+CTAAGCCT
TAACCTTGCGGCCGTACTCCCCAGGCGGTCTACTTATCGCGTTAGCTTCGCCACTAAAAGATCAAGTCTTCCAACGGCTAGTAGACATCGTTTACGGCGTGGACTACCAGGGTATCTAATCCTGTTTGCTCCCCACGCTTTCGCACCTCAGTGTCAATATCAGTCCAGGTAGTCGCCTTCGCCACTGGTGTTCCTTCCTATATCTACGCATTTCACCGCTACACAGGAAATTCCACTACCCTCTACTGTATTCTAGACTAGCAGTATCAGATGCAGTTCC
+
FGGGGGGGGGGGGGGGGGGGGGGGGGGGGGGGGGGGGGGGGGGGGGGGGGGGGGGGGGGGGGGGGGGGGGGGGGGGGGGGGGGGGGGGGGGGGGGGGGGGGGGGGGGGGGGGGGGGGGGGGGGGGGGGGGGGGGGGGGDGGGGGGGGGGGGGGGGGGGGGGGGGGGGGGGGGGGGGGGGFADCEDGGC<0ADGEFFFFF7778@CFFGGG>GGFFFGFFFFF>FFGFGFFF?=9<>AFF?BB?:>>4<:6<BFF99)47<0?F<)4<A24<AA<*)*.6:
@M02352:288:000000000-CKWC8:1:1101:12377:19813 2:N:0:TAGCGCTC+CTAAGCCT
TAACCTTGCGGCCGTACTCCCAAGCCGGTCACCTTGGTGGTTTGGCTCCCCCACCCCGGTCTCAGGAACACAAACGCCTGGTTGACATCTTTTCCGCCTGGGCCTACCGGGTTACCAAATCCTTTTCGCTCCCCACCCTTTCTTTCCTCGGGGTCGTTACCTTCCCAGTGGGCCGCCTTGCCCACTGTGTTTCCTTCCATTCCTACCCCTTTTACCCCCTCACCTGAAATTCCCCCCCCCCTCACAGTTCTCTTATCTTACAGGTTCAAATGCCATTTCCA
+
GGGGGGGGGGGGGGGGGGGGG8,E,,@+++866C8,,:,,,:,,,,,5,,B66@,6++++4,5E,A,,9,4CD,4B7+49+B,+,,,,,,CF,9,B+++4B4,++,BB+@C+33,,6863E:,,C,,+++@FG7,++3@F8,,5,@,=5***********,,6,6,,6,,6,=4/8):*)0292*00+119*:3A7<)8+++++)*)/**.9**-=60((-).)*9(9A*9*9*(4(,4>60((()))..)))))*--*-6))(5224:<))))*)1)6))
@M02352:288:000000000-CKWC8:1:1101:9999:19879 2:N:0:TAGCGCTC+CTAAGCCT
CATTCTTGCGAACGTACTCCCCAGGTGGCTTACTTAACGGTTTCCCTTGGACACCCACGTAAACGCAGATATCGAGTAAGCATCGTTTAGGGCGTGGACTACCAGGGTATCTAATCCTGTTCGCTCCCCACGCTTTCGTGCCTCAGCGTCAAATAAGGTCTAGTCAGCTGCCTTCGCAATTGGTGTTCTATGACATATCTATGCATTTCACCGCTACATGTCACATTCCGCTACCCTCAACCTATTTCAAGTTTCGCAGTTTCAAAAGCAGTTTGCAGGTT
+
GGGGCFGGGE@@FGGGGGGGGGGGGGEF,BFGGGGGGGGEGGGG9FGGGGGGGGC:FGEGFFECEGF@FGGCFGGGGGCFGFGF:B=FC9F,4CFG77E<<=EF=FGGGGGGFDFFFGGGG9B:CG+DEFEGG=:FFGGGGG,8BE8CEBCEDGFCFCDEFA=FF;FFG7:DF9CCDD4@FCCCGFEFG@FCD=BCEFFGFGF7>AFG7=B:D?2:CA4?<FFFCG?75ABED8@@<@;ED@;:):-:>>FA<493:B3252):9)5(3,8<>F72BB082
@M02352:288:000000000-CKWC8:1:1101:10019:19879 2:N:0:TAGCGCTC+CTAAGCCT
CATTCTTGCGAACGTACTCCCCAGGTGGCTTACTTAACGGTTTCCCTTGGACACCCACGTAAACGCAGATATCGAGTAAGCATCGTTTAGGGCGTGGACTACCAGGGTATCTAATCCTGTTCGCTCCCCACGCTTTCGTGCCTCAGCGTCAAATAAGGTCTAGTCAGCTGCCTTCGCATTTGCTGTTCTATGCCATATCTATGCATTTCACCGCTACATGTCACATTCCGTTAACCTCAACCTATTTCAAGTTTCGCAGTTTCAAAAGCAGTTTGCATGTT
+
GFAFFGGGGGDEGGGGGGGGGGGGFFGG8,EFGGGGDAF78FFDFFGB,E<FFG@FG@CFC@FGCCFFFGF<EF<CF@A<=AEBCAFF<F?,4>@FGEFF<?FF<?:AF8?EEGGGGC9FEFGGGDC@E8E7F=CDDEG8=DFG8,@+@C6>,@9EF9FGC;DFGC983,>D,@;*@5*397,52=?DC:F7+:*16B+=+=+;0BFFGG609?96E*.));7A7>)3);/;)=>A9(.3=8@8@?C?CC3<CA2.0()4464:A24(42(.6<64*)6<<
@M02352:288:000000000-CKWC8:1:1101:15555:19955 2:N:0:TAGCGCTC+CTAAGCCT
TAACCTTGCGGCCGTACTCCCCAGGCGGTCTACTTATCGCGTTAGCTTCGCCACTAAGTCATTACAACCCAACGGCTAGTAGACATCGTTTACGGCGTGGACTACCAGGGTATCTAATCCTGTTTGCTCCCCACGCTTTCGCACCTCAGTGTCAGTATCAATCCAGAGTGTCGCCTTCGCCACTGATGTTCCTTCCTATATCTACGCATTTCACCGCTACACAGGAAATTCCACACTCCTCTATCGTACTCTAGCCTGCCAGTATCGGGTGCAATTCCAAG
+
GGGGGGGGGGGGGGGGGGGGGGGGGGGGFGFFGGGGGGGGGGGGGGGGGGGGGGGFGGGGGGGGGGGGGGGGGGGGGGGGGGGGGGGGGGGGGGGGGGGGGGGGFGGGGGEGGGGFGGGFGFFGGGFGGGGGGGGGDGGGEGGGGDGFGFGGGGGGGGGGCGGGGGGGGFEGGGGCDGGFFDGGFD?FGGGGGFFFFFFCAFFGFFDDGGFFGFFDGFFF?F?F7C?GAFFF?B::((4<BFB<>??024<<>)6?A<4?>?F9<B:;919?:DF2BBF4)
@M02352:288:000000000-CKWC8:1:1101:23523:20001 2:N:0:TAGCGCTC+CTAAGCCT
TAACCTTGCGGCCGTACTCCCCAGGCGGTCAACTTAGTGCGTTAGCTGCGCCACCCACGACTCAAGGTCACAGACGGCTAGTTGACATCGTTTACGGCGTGGACTACCAGGGTATCTAATCCTGTTTGCTCCCCACGCTTTCGTGCCTCAGTGTCAGTATTTGTCCAGGTAGCCGCCTTCGCCACTGATGTTCCTTCCAATCTCTACGCATTTCACCGCTACACTGGAAATTCCACTACCCTCTACAATACTCTAGTTTGCCAGTTCAAAATGCAGTTCC
+
GGGGFFGGGGGFEGGGGGGGGGGGGGGGFGDFGGGGGGGGGGGGGGGGGGFGGGGGGGGGGGGGGGGGGGGGGGGGGGGGGGGGGGFGGGGGGGGGGGGGGGGGGGGGGGGGGGGGGGFAEGFGGGGGGGGGGGGGGGGGGGGGGGGGF?FGFGGGGGGGGGGGGGGGGGGGGGDDGGDFFGGGDGGGCGGGGFFFFFFGFGFG?CADGGBGGFFFGFFF>E347=?G>FF?FFFDF?7?BF0:2)4<AFF9>AF=A<F4<ABF?B92<ADAAFFFFA2)
@M02352:288:000000000-CKWC8:1:1101:6242:20003 2:N:0:TAGCGCTC+CTAAGCCT
TAACCTTGCGGCCGTACTCCCCAGGCGGTCAACTTAGTGCGTTAGCTGCGCCACCCACGACTCAAGGTCACAGACGGCTAGTTGACATCGTTTACGGCGTGGACTACCAGGGTATCTAATCCTGTTTGCTCCCCACGCTTTCGTGCCTCAGTGTCAGTATTTGTCCAGGTAGCCGCCTTCGCCACTGATGTTCCTTCCAATCTCTACGCATTTCACCGCTACACTGGAAATTCCACTACCCTCTACAATACTCTAGTTTGCCAGTTCAAAATGCAGTTCC
+
GGGGGGGGGGGGGGGGGGGGGGGGGGGGGGGGGGGGGGGGGGGGGGGGGGGGGGGGGGGGGGGGGGGGGGGGGGGGGGGGGGGGGGGGGGGGGGGGGGGGGGGGGGGGGGGGFGGFGGGGGGGGGGGGGGGGGGGGGGGGGGGGFGGGGGGGGGGGGGGGGFFGGFFFGGGGGGGGGGGFFGGGGGGGGGGGGFFFFFFGFGFGFFFFGEBGGFFFFEF9BF?FFGFF?=FFFF9<ABFF?BFFFFA2><BFFF<*<<=<<AF0?A<>FF)42:@<FBF<
@M02352:288:000000000-CKWC8:1:1101:19618:20147 2:N:0:TAGCGCTC+CTAAGCCT
TAACCTTGCGGCCGTACTCCCCAGGCGGTCAACTTAGTGCGTTAGCTGCGCCACCCACGACTCAAGGTCACAGACGGCTAGTTGACATCGTTTACGGCGTGGACTACCAGGGTATCTAATCCTGTTTGCTCCCCACGCTTTCGTGCCTCAGTGTCAGTATTTGTCCAGGTAGCCGCCTTCGCCACTGATGTTCCTTCCAATCTCTACGCATTTCACCGCTACACTGGAAATTCCACTACCCTCTACCATACTCTAGTTTGCCAGTTCACAATTCAGTTCC
+
CFGGGGGGGGGGGGGGGGGGGGGGGGGG:@FFGGGGFGGGGGGGDGGGGEFGGG8CFGGGCCF<FC<CFFF,?FE@CFGGFFFFGGF9ECGGGGGEGG@FEG7FDFFGFFFGFGGFDFGFAFF<FGGGGF9EGGGGGGEGGG>:*>FCF:DFFFDFCCBF@FGGCGECGGGGFC<<DGGA>:EGGC6C;9<CFCC?>FFCFCA:?FF3DCDGGFFFGFB11@).*0,7.9FFFFBFA:F7<<??B2),621-46A=>AF)-5<?:A94)67A)6*-9695
@M02352:288:000000000-CKWC8:1:1101:3771:20147 2:N:0:TAGCGCTC+CTAAGCCT
TAACCTTGCGGCCGTACTCCCCAGGCGGTCAACTTAGTGCGTTAGCTGCGCCACCCACGACTCAAGGTCACAGACGGCTAGTTGACATCGTTTACGGCGTGGACTACCAGGGTATCTAATCCTGTTTGCTCCCCACGCTTTCGTGCCTCAGTGTCAGTATTTGTCCAGGTAGCCGCCTTCGCCACTGATGTTCCTTCCAATCTCTACGCATTTCACCGCTACACTGGAAATTCCACTACCCTCTACAATACTCTAGTTTGCCAGTTCAAAATGCAGTTCC
+
EGFGFGGGGGGGGGGGGGGGGGGGGGGGGCFFGGGGGGGGGGGGGGGGGGGGGGGGGGGGGGGGDFGGGGGGGGGGGGGGGGGGGGGGGGGGGGGGGGGGGGGGGGFFFGGGGGCFGGGGGGGGGGGGGGGGGGGGGGGGGGGGGGGGGGGGGGGGGGGFGGGGGGGGGGGGFGGGGGGFFGGGGCEEGFGGGFFFFFFDFFFDCFFGDEDGGFFFF:969E?F=C?FBF@@FF9<BFFFFF??FFFFFAFFFFFFAFFAFF2:?A9<9<<7<BF<FAAA
@M02352:288:000000000-CKWC8:1:1101:10562:20173 2:N:0:TAGCGCTC+CTAAGCCT
TAACCTTGCGGCCGTACTCCCCAGGCGGTCTACTTATCGCGTTAGCTTCGCCACTAAGTCATTACAACCCAACGGCTAGTAGACATCGTTTACGGCGTGGACTACCAGGGTATCTAATCCTGTTTGCTCCCCACGCTTTCGCACCTCAGTGTCAGTATCAATCCAGAGTGTCGCCTTCGCCACTGATGTTCCTTCCTATATCTACGCATTTCACCGCTACACAGGAAATTCCACACTCCTCTATCGTACTCTAGCCTGCCAGTATCGGGTGCAATTCCAAG
+
GGGGGGGGGGGGGGGGGGGGGGGGGGGGFGGGGGGGGGGGGGGGGGGGGGGGGGGGGGGGGGGGGGGGGGGGGGGGGGGGGGGGGGGGGGGGGGGGGGGGGGGGGGGGGGGGGGGGGGGGGGGGGGGGGFGGGGGGGGGGGGGGGCFGFGGGGGGGGGGGGGGGGGGGGFFGGGGGGGGEEGGGG7=EEFGGGFFDCFFGFGFFEFD<DGFGGFF>EE@B>F>FDG?FFFF?=FB?13<A?<BDB(41<<A:>2>FABFFB2:2<BFF9?><:<@AFF>4,
@M02352:288:000000000-CKWC8:1:1101:21262:20205 2:N:0:TAGCGCTC+CTAAGCCT
TAACCTTGCGGCCGTACTCCCCAGGCGGTCAACTTAGTGCGTTAGCTGCGCCACCCACGACTCAAGGCCACCGACGGCTAGTTGACATCGTTTACGGCGTGGACTACCAGGGTTTCTAATCCTGTTTGCTCCCCACGCTTTCGTGCCTCAGTGTCAGTATTTTTCCAGGTAGCCTCCTTCGCCACTGTTGTTCATTCCAATCTCTACGCATTTCACCGCTCCACAGGTACTTCCACTACCCTCTGCACTACTCTCGTTTGCCAGTTCAACATGCTGTTCC
+
CF,<CFGGGG+@@FFGGGGGGGGGG<FF@6@<FGGG,9CF:FG7BFG@@F7F=FDBFGC+7B===,E,=4:,7+CE7>C:=F,,,C,EA+8A?=FEC=E:=+:F<F83>,8+@,3,@,=FA;F,3@FCEFG,D:<<3:C*>9::*>C7C,,56==,,BF@FF,;2<;287,:CF+;C57+)*=*1CF+>+=DD);311;3+2++);A*)*.*095FC.21(87>**.2.*9*8?6<4((4,7:?))<:A3040>))--)(-)4)3<2)6)),5:*.15AD
@M02352:288:000000000-CKWC8:1:1101:17896:20218 2:N:0:TAGCGCTC+CTAAGCCT
TAACCTTGCGGCCGTACTCCCCAGGCGGTCAACTTAGTGCGTTAGCTGCGCCACCCACGACTCAAGGTCACAGACGGCTAGTTGACATCGTTTACGGCGTGGACTACCAGGGTATCTAATCCTGTTTGCTCCCCACGCTTTCGTGCCTCAGTGTCAGTATTTGTCCAGGTAGCCGCCTTCGCCACTGATGTTCCTTCCAATCTCTACGCATTTCACCGCTACACTGGAAATTCCACTACCCTCTACAATACTCTAGTTTGCCAGTTCAAAATGCAGTTCC
+
FGGGGGGGGGGGGGGGGGGGGGGGGGGGFGGGGGGGGGGGGGGGGGGGGGGGGGGGGGGGGGGGGGGFGGGGGGGGGGGGGGGGGGGGGGGGGGGGGGGGGGGGGGGGGGGGGGGGGGGGGGGGGGGGGGGGGGGGGGGGGGGGGGGGGGGGGGGGGGGGGGGGGGGGGGGGGGGGGGGFFGGGGGGFGGGGGFFFFFFGFGFGFFFGGGFGGFFFGFFFFFFFGGFGFFFFFFFBFFFFFBFFFFFFABDF?DFFFAFAAFBFFBFFADFFFFFAF<B<
@M02352:288:000000000-CKWC8:1:1101:26482:20232 2:N:0:TAGCGCTC+CTAAGCCT
TAATCTTGCGACCGTACTCCCCAGGCGGTACACTTAATGTGTTAACTGCATTACTGCAAGGTCTAGCCTCACAACAACTAGTGTACATCGTTTAGGGCGTGGACTACCAGGGTATCTAATCCTGTTTGCTCCCCACGCTTTCGCGTCTCAGCGTCAATAATGTTCCAGTAGATCGCCTTCGCAATCGGTATTCCTTCTGATCTCTACGGATTTTACCCCTACACCAGAACTTCCATCTACCTCTCCCATATTCTAGGTAAGCAGTTTCCAAAGCAGTTCAA
+
FFFGFGGGGEDGGGGFGGGGGGGGGGDGGGGDFGGEFGGGFGGEEGGEGE<EFGG<FCCFGGFFDEFGGGFFGGGFCGGGCFGGCGGGGEFFG7FFFFGGGDCFGEGGGFC@FCEGGGAFGFGFGGGGGGGGGGGGC>8EGGGGC=EGGGEGGGGGGGG9CFGGGGGGGAFFDFDCGGDFFGDCDGG>EFFGGFFFFFF7C:BGCFFF45>CF@CF;FDFDFFFFGF48);6CA<?C49E<@E?:BF?F0:<>AFF?B?9??42.6>42<A9(8@?FFA<2
@M02352:288:000000000-CKWC8:1:1101:26498:20239 2:N:0:TAGCGCTC+CTAAGCCT
TAATCTTGCGACCGTACTCCCCAGGCGGTACACTTAATGTGTTAACTGCATTACTGCAAGGTCTAGCCTCACAACAACTAGTGTACATCGTTTAGGGCGTGGACTACCAGGGTATCTAATCCTGTTTGCTCCCCACGCTTTCGCGTCTCAGCGTCAATAATGTTCCAGTAGATCGCCTTCGCAATCGGTATTCCTTCTGATCTCTACGGATTTTACCCCTACACCAGAAATTCCATCTACCTCTCCCATATTCTAGGTAAGCAGTTTTCAAAGCAGTTCAA
+
FFGGGGGGGGGGGGGGGGGGGGGGGGGGGGGGFGGGFFGGGGGF9FFGG9EFGGFAGFEGGGGGG<EFFG8FGAEFGEFAGG<FFGFGGGGGGFGGGGGGGGGGGFGGFGGGE,AFGFEGGGGGGGGGGGGGGGGGDGGEGGGGDC>DGFGGGEGG>FF9DFECCGABFFAF;<CGCGGFFGEECFGCECFFDCF*8AF8=F>FC+=DD*=DGF?FCFDF0A@FGGF<=);AF8)9CF)74);30:0<F(:<A>-97A?<2<)4:BBBD>><)4?(944<)
@M02352:288:000000000-CKWC8:1:1101:9014:20289 2:N:0:TAGCGCTC+CTAAGCCT
TAACCTTGCGGCCGTACTCCCCAGGCGGTCAACTTAGTGCGTTAGCTGCGCCACTCACGTCTCAAGGACACAAACGGCTAGTTGACATCGTTTACGGCGTGGACTACCAGGGTATCTAATCCTGTTCGCTCCCCACGCTTTCGTTCCTCAGCGTCAGTATCTGTCCAGGTGGCCGCCTTCGCCACTGATGTTCCTTCCAATCTCTACGCATTTCACCGCTACACTGGAAATTCCACCACCCTCTACAGTACTCTAGTTTGCCAGTTCAAAATGCAGTTCCA
+
GGGGGGGGGGGGGGGGGGGGGGGGGGGGFGGGGGGGGGGGGGGGGGGGGGGGGGGGGGGGGGGGGGGGGGGGGGFGGGGGGFGGGGGGGGGGGGGGGGGGGGGGGGFGGGGGCFGGGGGGGGGGGGGGGGGGGGGGGGGGGGGGGGGGGGGGGGGGGGGFGFGF?FGGGGGGGGGGGGGFFGGGGGGGGGFGGFFFFFFFFGFGFFFGGEEGGFAFGFFBFFFFGGFG0=FFFFBB?FBBFFF?FFDB:<AFAFFFAFFFFFFFFFFDFFFFFBF9=>A>)
@M02352:288:000000000-CKWC8:1:1101:4657:20384 2:N:0:TAGCGCTC+CTAAGCCT
CAGTCTTGCGACCGTACTCCCCAGGTGGGATACTTATCACTTTCGCTTAGTCACTGAGGTAAACCCCAACAACTAGTATCCATCGTTTACGGCGTGGACTACCAGGGTATCTAATCCTGTTCGCTCCCCACGCTTTCGTCCATGAGCGTCAGTACATACGTAGTAGACTGCCTTCGCAATCGGTATTCTGTGTAATATCTATGCATTTCACCGCTACACTACACATTCTATCTACTTCCATATGACTCAAGTCAACCAGTATCAAAGGCAGTTCCATAGTT
+
GGGGGGGGGGGGGGGGGGGGGGGGGGGFGGGGGGGGGGGGGGGGGGGGGGGGGGGGGGGGGGGGGGGGGGGGGGGGGGGGGGGGGGGGGGEGGGGGGGGGGGGGGGGGGGGGGGGGGGGGGGGGGGGGGGGGGGGGGGGGGGGFGGGGGGEEGGGGGGGGGGGGGGGGGGGFFGGGGGGFFGGGGGGGGGGGGFFCEFFGFFFGFFAGGGFGDEBDGFFFEFFFFGEFE=CFFFFFFEEFF36)?EEE@E?AA4<?B?4>>>F4A42:((38<A4674:BA
@M02352:288:000000000-CKWC8:1:1101:7179:20424 2:N:0:TAGCGCTC+CTAAGCCT
TAACCTTGCGGCCGTACTCCCCAGGCGGTCTACTTATCGCGTTAGCTTCGCCACTAAAAGATCAAGTCTTCCAACGGCTAGTAGACATCGTTTACGGCGTGGACTACCAGGGTATCTAATCCTGTTTGCTCCCCACACTTTCGCACCTCAGCGTCAGTATCGAGCCAGTGAGCCGCCTTCGCCACTGGTGTTCCTCCGAATATCTACGAATTTCACCCCTACACTCGGAATTCCACTCACCTCTCTCGAACTCAAGACCAGGAGTTTATAAGGCAGTTCCA
+
FDFGGGGGGGGGDGGGGGGFGFFGGGEGGDGGGGGGGGGGGGGGGGFFFGGGGEFFFEFGGCGGGGGGGGDFEFDFCCFGGGGGGGGGFGGGGGGGCDGGGGGGGGFGGGGGGFGFDFAFFGGFGGGGGGGGFGGGDGGGGGGGEECFFFFGGGGEGGGF@CFFGDFGGFGGG:DD55CFFGGGGGGGEGGGGFF)=>>/87AF<AFFG*)5CFFFD)2(:FF@*9?D1B@?FFFF<??FF?<?B2?F)4?:)4(9<1>0:(332:9>A44A)154?A4A4
@M02352:288:000000000-CKWC8:1:1101:9958:20517 2:N:0:TAGCGCTC+CTAAGCCT
TAACCTTGCGGCCGTACTCCCCAGGCGGTCAACTTAGTGCGTTAGCTGCGCCACCCACGACTCAAGGTCACAGACGGCTAGTTGACATCGTTTACGGCGTGGACTACCAGGGTATCTAATCCTGTTTGCTCCCCACGCTTTCGTGCCTCAGTGTCAGTATTTGTCCAGGTAGCCGCCTTCGCCACTGATGTTCCTTCCAATCTCTACGCATTTCCCCGCTACACTGGAATTTCCACTACCCTCTACAATACTCTAGTTTGCCATTTCAAAATGAAGTTCC
+
GGGFFGGGGGGGGGGGGGGGGGGGGGGG@FEFGGGGGGGGGGGGGGGGGGGGGGGGGGGGGCEGGGGFGDGA<,?FGEEGGFGDFGCCGCGGGGFGC>=>FF:CD@FFCGG@DFFCFGDFFFF,EFG8CCFFFGGGEECGGGEGFGCC?D8B;:<D;EFFCGGFGFFDDGGGGGGGGGGFADGEDGG;F:FGGEAEF5A+39:@CFFGG55D+@);@@130>)57C:D:*97?7)9AFFFF<?:.<)46924).6166F<A7.6<:4)64)3))*)1:>4
@M02352:288:000000000-CKWC8:1:1101:21971:20624 2:N:0:TAGCGCTC+CTAAGCCT
TAACCTTGCGGCCGTACTCCCCAGGCGGTCTACTTATCGCGTTAGCTTCGCTACTCACGGATTAAATCCACAAACAGCTAGTAGACAGCGTTTACGGTGTGGCCTACCAGGGTATCTAATCCTGTTCGCTACCCACACTTTCGCACATGAGCGTCAGTTACTGACCAGGGAGTCGCCTTCGCCACTGATGTTCCTCCAGATATCTACGCATTTCACCGCTACACCTGGAATTCCACTCCCCTCTCCAAAACTCTAGCCTGCCAGTTCTAAAGGCAATTCC
+
GGBFEGGGFGGGGECFGGFGGGGGGGGGGGGGGGGGGGGGGGGGDFFGGGGGGGDFGGGGGGGGGGGGGGGGGGGGGGGGGGGGGGGGGGGGEGFEGGGGGGGGFFGGGGGGGGGGGGFGGGFAFFAEGGGGGGGGDCFFGGGGGGGGFFCDEGGGGGGGGGCFFGGGGGCGGGGGDDDA4DGDGGGGGGGFGFFF1AF:A7:>?FFFGG>D>F<FGBB>1@5?FF?F()9?FFA<<7?0:??0:7A(<((.4<>1-2/2018?BF2:<A))-443?)66
@M02352:288:000000000-CKWC8:1:1101:14541:20642 2:N:0:TAGCGCTC+CTAAGCCT
CATTCTTGCGAACGTACTCCCCAGGTGGGTTACTTATCACTTTCGCTTAGCCACTCAGACCGAAGTCCGAACAGCTAGTAACCATCGTTTACGGCGTGGACTACCAGGGTATCTAATCCTGTTCGCTACCCACGCTTTCGTCCCTTAGCGTCAATCAATTGTTAGTGATCTGCCTTCGCAATCGGTATTCTGTGTAATATCTATGCATTTCACCGCTACACTACACATTCTAACCACTTCACAATGATTCAAGACTTGCAGTATCAATGGCAATTTTCCGG
+
GGFGGGGGGGGEGGGGGGGGGGGGFGFGGGGGGGGGFGGGGGGGGGGGGGGGGGGGGGGGGGGGGGGGGGGGGGGGGGGGGGGGGGGGGGGGGGGGGGGGGGGGGGGGGGGGGGGGGGGGGGGGGGGGGGGGGDGGGGGGGGGGGGGGGGGGGGGGGGGGGGGGGGGGGGGGGGGGGGGEFGGGGGGGGGGGGFFFEFFGFGFGFFFGGGFGGFFFGFFEDFFFGGFGFFFF=A7@@FFFFFF?FAAAFDFAABFFFFFFFFFDBFFFFF?BFFFFFA262
@M02352:288:000000000-CKWC8:1:1101:14186:20648 2:N:0:TAGCGCTC+CTAAGCCT
TAACCTTGCGGCCGTACTCCCCAGGCGGTCTACTTATCGCGTTAGCTTCGCTACTCACGGCTTAAAGCCACAAACAGCTAGTAGACAGCGTTTACGGTGTGGACTACCAGGGTATCTAATCCTGTTCGCTACCCACACTTTCGCACATGAGCGTCAGTCTTTGGCCAGGGAGTCGCCTTCGCCACTGATGTTCCTCCAGATATCTACGCATTTCACCGCTACACCTGGAATTCCACTCCCCTCTCCAAGACTCTAGTCTGCCAGTTCTAAATGCAATTCC
+
9FCEFGGGGGGGGGGGGGGGGGGGGGGGFGGGGGGGGGGGGGGGGGGGGGGDGGFFGGGGGGGGGGGGGGGGGGGGGGGGGGGGGGGGGEGGGGGDGGGGGGGGGGGGGGGGGGGGGGGGGGGGGGGGGGGGGGGGGGGGFGEGGGGGFFCGGEEG8;AFGGGGGGGGGGGGGGGGDCDFFGGCGDFGGFGGGEFEFFFF4@FFFFFGGGDGGFFFGEFFFF??FG2F0@4;FFFF4?:?F?B???F?>B:2:<>1:>FBFFB::AA>DA<A>A?4/4.6
@M02352:288:000000000-CKWC8:1:1101:12935:20666 2:N:0:TAGCGCTC+CTAAGCCT
TAACCTTGCGGCCGTACTCCCCAGGCGGTCAACTTAGTGCGTTAGCTGCGCCACCCACGACTCAAGGTCACAGACGGCTAGTTGACATCGTTTACGGCGTGGACTACCAGGGTATCTAATCCTGTTTGCTCCCCACGCTTTCGTGCCTCAGTGTCAGTATTTGTCCAGGTAGCCGCCTTCGCCACTGATGTTCCTTCCAATCTCTACGCCTCTCACCGCTACACTGGAAATGCCACTACCATCTACAATCCTCTAGTTTGCCAGTGCAAAATGCAGTTCA
+
E<FG<FG9,C7@7FFFECDF@F<6CCCE@C:F<FGEGDFFGGGGGFEG8@B7BCFEDCFG=?FGGFG=CFGFFFGGD@FFGEGFFFCFGGFCGGCFG>F@CCGG9FF=DFGG=FF;AFF@DFGGF<ACCGGCFFGFE>EE*E3,@@87ECFEEG@,5@@@BF,6D9;,D<5>E,:4/58FF*:=DC+<<@CFG?8?AFFG=4+3)3+2858*2AAF=@0(4:<?CF?C49B*1),238??3),446)2<(3)34<*)-9:>7>:))45)4())-=)@5-)
@M02352:288:000000000-CKWC8:1:1101:8477:20702 2:N:0:TAGCGCTC+CTAAGCCT
CAATCTTGCGATCGTACTCCCCAGGTGGGACACTTATCACTTTCGCTTAGTCACTGAGGTAAACCCCAACAACTAGTGTCCATCGTTTACGGCGTGGACTACCAGGGTATCTAATCCTGTTCGCTCCCCACGCTTTCGTCCATGAGCGTCAGTACATACGTAGTAGACTGCCTTCGCAATCGGTATTCTGTGTAATATCTATGCATTTCACCGCTACACTACACATTCTATCTACTTCAATATGACTAAAGTCAACCAGTATCAAAGGCAGTTCCATAGT
+
GAEGFGGCDGCFGGGGFGGGGGFEFGG8FEGGGGGGGFGGGGGGGGGGGFGGGGGGGFGGGGGGFGDGGGGGGGGGGGGGGEFEEGGGGFGGGGGGGGFFFFGGGGGFGFGGGGGDFGGGGGGGFFEDB8F@FGGGGGGGEGGCFGGGGGGGGFFGGFFFFGGGGGDFGGGGGFGGGDFAGGGGGGF;CGGGEF?CFFGFGFGFFF7FFFDG>2B*./=EFEFGC@GEFFFAACE?39))))//)7?)7;3?EB@<BFFA<<<964)4(4:?)6.9<A?6
@M02352:288:000000000-CKWC8:1:1101:16804:20708 2:N:0:TAGCGCTC+CTAAGCCT
TAATCTTGCGACCGTACTCCCCAGGCGGTACACTTAATGTGTTAACTGCATTACTGCAAGGTCTAGCCTCACAACAACTAGTGTACATCGTTTAGGGCGTGGACTACCAGGGTATCTAATCCTGTTTGCTCCCCACGCTTTCGCGTCTCAGCGTCAATAATGTTCCAGTAGATCGCCTTCGCAATCGGTATTCCTTCTGATCTCTACGGATTTTACCCCTACACCAGAAATTCCATCTACCTCTCCCATATTCTAGCTAATCAGTTTTCAAAGCAGTTCAA
+
FGGGFGGGFCGDEGGGGGGGGGGGGGGGGGDFGGGGDFGGGGGGGGGGGGGGGGGGGGGGGGGGGGGGGGGGGGGGGGGGGGGGGGGGGGGGGGGGGGGGGGGGGGGGGGGGGGGGGGGGGGGFGGGGGGGGGGGGGGGGGGGGEGEGGGGGGGGGGGGGGGGGGGGGGGGGGGGGGGGFFGGDDFGGEGGGGEFFFFCGFGFCCFFGGDFDGFFFGADFDFFFGGFF@FFFFCEFFFEEEFF<3?FFF?2<ABB*).9)4<4A6>DF2<A<<?F?F<:44
@M02352:288:000000000-CKWC8:1:1101:16825:20709 2:N:0:TAGCGCTC+CTAAGCCT
TAATCTTGCGACCGTACTCCCCAGGCGGTACACTTAATGTGTTAACTGCATTACTGCAAGGTCTAGCCTCACAACAACTAGTGTACATCGTTTAGGGCGTGGACTACCAGGGTATCTAATCCTGTTTGCTCCCCACGCTTTCGCGTCTCAGCGTCAATAATGTTCCAGTAGATCGCCTTCGCAATCGGTATTCCTTCTGATCTCTACGGATTTTACCCCTACACCAGAAATTCCATCTACCTCTCCCATATTCTAGATAATCAGTTTTCAAAGCAGTTCAA
+
FGGGGGGGGGGGGGGGGGGGGGGGGGGGEGGGGGGGGGGGGGGGGGGGGFGGGGGGGGGGGGGGGGGGGGGGGGGGGGGGGGGGGGGFGGGGGGGGGGGGGGGGGGGGGGGGGGGGGGGFGFGGGGGGGGGFGGGGGGGGGGGGGEGGFFGGEEGGEGGGGGGGGGGGGGGGGGGGGGGFFGGEDGGGGGGGGFFFFFFFAFFGFFFGGGFG=FFFGFFFFFFFGGDGDFFFFFFFFFFEA@)/::??BFBBAAF6:<FFBBFDFFFF<4AFF(?<FAFF2
@M02352:288:000000000-CKWC8:1:1101:5754:20714 2:N:0:TAGCGCTC+CTAAGCCT
TAACCTTGCGGCCGTACTCCCCAGGCGGTCAACTTAGTGCGTTAGCTGCGCCACCCACGACTCAAGGTCACAGACGGCTAGTTGACATCGTTTACGGCGTGGACTACCAGGGTATCTAATCCTGTTTGCTCCCCACGCTTTCGTGCCTCAGTGTCAGTATTTGTCCAGGTAGCCGCCTTCGCCACTGATGTTCCTTCCAATCTCTACGCATTTCACCGCTACACTGGAAATTCCACTACCCTCTACAATACTCTAGTTTGCCAGTTCAAAATGCAGTTCC
+
CFGGGGGGGGGGGGGGGGGGGGGGGGGGGGGGGGGGGFGGGGGGGGGGGGGGGGGGGGGGGGGGGGGGGGGGGGGDGGGGGGGGGGGGGEFGGGGGGGGCGGGGGGFGFFGDFGGGGGGGGGFDGGGGGGGGGGGGGGGGGGGGCEGGGGGGF@EGGGGDGGCCEFGGGGG,BCDDGDDF>DEDGGFGGCCFFCFFEFACFGFFF7C39E3DGFFFGEBBFB<F>C1C(*67*944<:BFFFFFFF>BAA8AFF<FFFFDAABD>FFFF<.5A992@><A
@M02352:288:000000000-CKWC8:1:1101:5752:20734 2:N:0:TAGCGCTA+CTAAGCTT
TAATCTTGCGGCCGTACTCCCCAGGCGGTCAACTTAGTGCGTTAGCTGCGCCACCCACGCCTCAAGGTCCCCGACGGCCAGTTGACCTCGTTTCCGGCGTGGACTACCAGGGTATCTAATTCTGTTTGCTCCCCCTGCTTTCGTGCCTCAGTGTCAGTTTTTGTCCAGGTAGCCGCCTTCGCCCCTGATTTTCCTTCCACTTTTCTCGCATTTTCCCGCTACACTGGAAATTCCCCTTCCCTCTACACTACTCTAGTTTGCCCGTTCACAATGCCGTTCC
+
GF@,CFFGFGCFEFGGFGGGGGGGGGGGGG@AFGGGCAAFGGGGGGGGGG7FGGFGF?F+DF,,,:?FE=FCB::8FF+@@F?D,:,5A:FFG,84>C+@CF33,,:FFGGD,,>;=,@F,@3@FGGCB==FGGG*@383EC8F>@F22,,=2,2,>2,@;<EG,C,4,7;2CE?DG5>/)*=/85CF+1+;+7@CEF;+++/*-*/*7*5CG*6*<:2((7)0:7:<5?76*9)(,(..49?3)441<(5))-.*..9):-)((4:7>A)824)->47?
@M02352:288:000000000-CKWC8:1:1101:3967:20778 2:N:0:TAGCGCTC+CTAAGCCT
TAATCTTGCGACCGTACTCCCCAGGCGGTACACTTAATGTGTTAACTGCATTACTGCAAGGTCTAGCCTCACAACAACTAGTGTACATCGTTTAGGGCGTGGACTACCAGGGTATCTAATCCTGTTTGCTCCCCACGCTTTCGCGTCTCAGCGTCAATAATGTTCCAGTAGATCGCCTTCGCAATCGGTATTCCTTCTGATCTCTACGGATTTTACCCCTACACCAGAAATTCCATCTACCTCTCCCATATTCTAGGTAAGCAGTTTTCAAAGCAGTTCAA
+
GGGFGGGGFGDGEGGGGGGFGGGGGFGGGGGGGGGGGFGGGGGFFGGGGFGGGGGGGGGGGGGGGGGGGGDGGGGGGGGGGGGGGGGGGGGGGGGGFGGGGGDGGCFGGGGGGGGGGGEGGGGGGGGGGGGGGGGGGGGGGGGGGGGGGGFGGGGGCFFFGGGGGGGGF=@FGGFGDGGFFDECDGFEGFGGGEFFFFFFFFFFFFFGCEDDGFFFGF?=@F@FCF?<@;AFCFFE<C?<E<=<BB4:A:>A>B9=?A=AFBBFA2>AF4<4>BFBFF>BA
@M02352:288:000000000-CKWC8:1:1101:19155:20787 2:N:0:TAGCGCTC+CTAAGCCT
CATTCTTGCGAACGTACTCCCCAGGTGGGTCACTTATCACTTTCGCTTAGCCACTCAAACCGAAGTTCGAACAGCTAGTGACCATCGTTTACGGCGTGGACTACCAGGGTATCTAATCCTGTTCGCTCCCCACGCTTTCGTCCATCAGTGTCAGTTAATTATTAGTGATCTGCCTTCGCAATTGGTATTCTATGTAATATCTATGCATTTCACCGCTACACTACATATTCTAACCACTTCATAATAACTCAAGATAACCAGTATCAAAGGCAATTCTACAG
+
GGGGGGGGGGGGGGGGGGGGGGGGGGGGGGGDGFGGGFGGGGGGGGGGCGGGGGGGGGGGGGGGGGGGGGGGGGGGGGGGGGFGGGGGGGGGGGGGGGGGGGGGGGGGGGGGGGGGGGGGGGGGGGGGGGGFGEGGGGGGGGGGGGGGGGGGGFFGG9CFFGGGGGGGGGGGGGGGGGD@BGFGFGGGGGGGGFFFEFFGFGFGFFFGGGFGGF9DGFFFFFFFGGFGFFFFFF;EDFFFFC?C?ECFEFFEE8EFFD4<:BBBFFF)4(4:02=>FAA<.
@M02352:288:000000000-CKWC8:1:1101:19414:20802 2:N:0:TAGCGCTC+CTAAGCCT
TAACCTTGCGGCCGTACTCCCCAGGCGGTCAACTTAGTGCGTTAGCTGCGCCACTCACGTCTCAAGGACACAAACGGCTAGTTGACATCGTTTACGGCGTGGACTACCAGGGTATCTAATCCTGTTCGCTCCCCACGCTTTCGTTCCTCAGCGTCAGTATCTGTCCAGGTGGCCGCCTTCGCCACTGATGTTCCTTCCAATCTCTACGCATTTCACCGCTACACTGGAAATTCCACCACCCTCTACAGTACTCTAGTCTACCAGTTCAAAATGCAGTTCCA
+
GGGGGFGGGGGGEGGGGGGGGGGGGGEGFGGFGGGGGGGGGGGGGGGGGGGGGG8FGGGGGGGGGFGGGGGGGGGGGGGGGGGGGGGGGGGGGGGGGGGGGGGGEGGGGFGGGGGGGGGGGGGGGGDEGGGGGGGFGGGGF7CFFGGGGFGGGGGGGD9DFCFGEFFGGFGGFGGGGGGFFDGC3CEF97CGG?CE<AFGF8CGFFFGD5>GGF<FGFBFFFBFFG0F:?F?FFFB16?0<?BFFFFFA<>9<<4@<A6<<9?B<-46)6832<F>=))6)
@M02352:288:000000000-CKWC8:1:1101:7242:20820 2:N:0:TAGCGCTC+CTAAGCCT
TAACCTTGCGGCCGTACTCCCCAGGCGGTCAACTTAGTGCGTTAGCTGCGCCACCCACGACTCAAGGTCACAGACGGCTAGTTGACATCGTTTACGGCGTGGACTACCAGGGTATCTAATCCTGTTTGCTCCCCACGCTTTCGTGCCTCAGTGTCAGTATTTGTCCAGGTAGCCGCCTTCGCCACTGATGTTCCTTCCAATCTCTACGCATTTCACCGCTACACTGGAAATTCCACTACCCTCTACAATACTCTAGTTTGCCAGTTCAAAATGCAGTTCC
+
GGGGGGGGFGGGGGGGGGGGGGGGGGGGFGGGGGGGGGGGGGGGGGGGGGGGGGGGGGGGGGGGFFGGGGFGGGGGGGGGGGGGGGGGGGGGGGGGGGGGGGGGGGGGGGGGGGGGGGGGGGGGGGGGGGGGGGGGCCCGFGGGGGGGGFGGGGGGGGFCFGGGFFGGGGFGGGGGGGDFFGE>CGGGCFGGG?FEFFFCFGFFEFFFG=>DGFFFGFFFBE3?7FFG0FFFFF>D>>?B033:A<:>:).))468>AB4<AFBF<42:6)8AFF<FA4<
@M02352:288:000000000-CKWC8:1:1101:6521:20881 2:N:0:TAGCGCTC+CTAAGCCT
TAATCTTGCGACCGTACTCCCCAGGCGGAATGCTTAATCCGTTAGGTGTGACACCAACAAGCATGCTTGCTGACGTCTGGCATTCATCGTTTACGGTGTGGACTACCAGGGTATCTAATCCTGTTTGCTCCCCACACTTTCGCACCTCAGCGTCAGTATCGAGCCAGTGAGCCGCCTTCGCCACTGGTGTTCCTCCGAATATCTACGACTTTCACCTCTACACTCGGAATTCCACTCACCTCTCTCGAACTCAAGACCAGGAGTTTATAAGGCAGTTCCAG
+
FFFGGGGGGGDGFGGGGGGGGGGGGGGGGGGGGGGGGGFGGGGGGGGGGGGGGGGFGGG?FGGGGGGGGGGGFGGGGGG<FGGGGGGGGFGGGGEGGGGGG?FFFGGGGGGFGGGGECFFFGGEFGGGFGEGGGGGGGGGGGE=E@?DGGGGGGGGGGEGG+8CEFCCF=EGGE>>DGDFDGGGGGEGGGGGFCFFB4):FDFGFFFD)25CFF?=@FE39A@AC3;)2<FFF?94:?B?FF>??FFFFBFB>>B*8?)4(14::A<):<447:).64>A4
@M02352:288:000000000-CKWC8:1:1101:6519:20902 2:N:0:TAGCGCTC+CTAAGCCT
TAATCTTGCGACCGTACTCCCCAGGCGGAATGCTTAATCCGTTAGGTGTGACACCAACAAGCATGCTTGCTGACGTCTGGCATTCATCGTTTACGGTGTGGACTACCAGGGTATCTAATCCTGTTTGCTCCCCACACTTTCGCACCTCAGCGTCAGTATCGAGCCAGTGAGCCGCCTTCGCCACTGGTGTTCCTCCGAATATCTACGAATTTCACCTCTACACTCGGAATTCCACTCACCTCTCTCGAACTCAAGACCAGGAGTTTATAAGGCCGTTCCAG
+
FEFGFGGGGGGGGGGGGGGGGGGGGGGGGGGGGGGGGFF9FGGGGGGGGFGGGGGGGGGGGGGGGGGGGGGG9EGGGGGGGDGFGCFGFGGGGGGGGGGGGGGGGGFGGGG@8EFFAEFFCFGGGGGCGGGGGGGDEGGGEEEGGGGGGGGGGGGGGFFFC7>ECCFGGCFGGCDDDGGFFGEED6CFEGGGGE+:@DEGFGFGEFFGCF):DFEFFFFFEFFFGG?<6@FFFFFFF?>B?B?F?28)3:BF7(.9:?4208:<:4<<6).41()4>B:2.
@M02352:288:000000000-CKWC8:1:1101:13831:20925 2:N:0:TAGCGCTC+CTAAGCCT
CAATCTTGCGATCGTACTCCCCAGGTGGGACACTTATCACTTTCGCTTAGTCACTGAGGCAAACCCCAACAACTAGTGTCCATCGTTTACGGCGTGGACTACCAGGGTATCTAATCCTGTTCGCTCCCCACGCTTTCGTCCATGAGCGTCAGTACATACGTAGTAGACTGCCTTCGCAATCGGTATTCTGTGTAATATCTATGCATTTCACCGCTACACTACACATTCTATCTACTTCCATATGACTCAAGTCAACCAGTATCAAAGGCAGTTCCATAGTT
+
GGGGGGGGGGGGGGGGGGGGGGGGGGGGGGGGGGGGGGGGGGGGGGGGGGGGGGGGGGGGGGGGGGGGGGGGGGGGGFGGGGGGGGGGGGECFGGGGGGGGGGGGGGGGGGGGGGGGGGGGGGGGGGGGGGGGGGGGGGGGGGGGGGGGGGGGGGGGGGGGGGGGGGFGGGGGGGGGGDEFGDGGGGGGGGGGF6??FFGFGFGFFFGGGFGGFFFGFFFFFFFFGFGFFFFFFFEEFECF3CEEEFFEE8?AAAFFBFBA4<BBFF??:B?BD?)792::
@M02352:288:000000000-CKWC8:1:1101:12889:20996 2:N:0:TAGCGCCC+CTAAGCCT
CAGTCTTGCGACCGTACTCCCCAGGCGGGACACTTATTACTTTCGCTTAGTCACTGAACCGTAGTCCACCAACTCCTATTGATCGTTTACTGCGTGGACTACTAGGGTATCTACTCATGTTCGTTCCCCACGCTTTCGTCCTTGAGCGTTAGCATATACGTAGTAGACTGCCTCCGCAATCGCTGTTCTACGTAATCTCTATGCCTCTCACCGCTACTCTACTTATTCTATCTCTTTCCTCTCAACTCAACTCATCCCGTATCAAAGGCAGTTCCCTAGAT
+
GGGGGGGGGGGGEGGGGGGGGGGGG,@F:6+CFFGG9,,C6FF<FGGD,E?FGG9FGGC<+,C4B<FC9F<EF,,,C=@,<,<EBF<++,,,ABF4F7,BFF,E,4:B,,,5,,C>,C,,C3++A,D,@@B8=+33,6@E8+5,,@@91*5@,9;,@EF73,,6E<;,2>,DC7C***));2*4*=C7E,,*;))6)11:+11+);62*019*:(2?)/)9CF8:*)*6*9@@*)6<4A4))()-.-))(()..)*)(.,-22))))(4417>2/)9<().
@M02352:288:000000000-CKWC8:1:1101:7856:21059 2:N:0:TAGCGCTC+CTAAGCCT
TAACCTTGCGGCCGTACTCCCCAGGCGGTCAACTTAGTGCGTTAGCTGCGCCACCCACGACTCAAGGTCACAGACGGCTAGTTGACATCGTTTACGGCGTGGACTACCAGGGTATCTAATCCTGTTTGCTCCCCACGCTTTCGTGCCTCAGTGTCAGTATTTGTCCAGGTAGCCGCCTTCGCCACTGATGTTCCTTCCAATCTCTACGCATTTCACCGCTACACTGGAAATTCCACTACCCTCTACAATACTCTAGTTTGCCAGTTCTAAATGCAATTCC
+
GGGGGGGGGGGGGGGGGGGGGGGGGGGGGGGGGGGGGGGGGGGGGGGGGGGGGGGGGGGGGGGGGGGGGGGGGGGGGGGGGGGGGGGGGGGGGGGGGGGGGGGGGGGGGGGGGGGGGGGGGGGGGGGGGGGGGGGGGGGGGGGGGGGGGFFGGGGGGGGGGGGGGGGGGGGFFGGGGGGFFGGGGGG;EGGGGFFFFFFGFGFGFFFGCCEGGFFFGF>>BFFFFCBGB?@@FFF9ABFBBFFFAAF<<6?F2AA?BFFFFAA:?AFA<D:AB>=4BAB<
@M02352:288:000000000-CKWC8:1:1101:24381:21063 2:N:0:TAGCGCTC+CTAAGCCT
TAATCTTGCGACCGTACTCCCCAGGCGGAATGCTTAATCCGTTAGGTGTGTCACCGAACAGTATACTGCCCGACGACTGGCATTCATCGTTTACGGTGTGGACTACCAGGGTATCTAATCCTGTTTGCTCCCCACACTTTCGTACCTCAGCGTCAGTATCGAGCCAGTGAGCCGCCTTCGCCACTGGTGTTCCTCCAAATATCTACGAATTTCACCTCTACACTTGGAATTCCCATAACCTCTCTCGAACTCTAGACTGATAGTTTTGGAGGCAGTTCCAG
+
CCGGDFFGCCCEEGGGGGGGGGGGGDGGGGGGGGGGGGGFGGGGGFGGGGCGFEFGGGGGGGGGGGGGGGGGGGGGGGGGGGGGFGFGGGFGFDGGGGGGGGFGG@FFGGGGGGGGF=FFGGGGGGGGGGGFGGGGGGGGFCFGGCGFGFFGGGGD:FFBEDCCEGGCDDBFGGGGD7?FDGGGGGFGGFGFCEF;3AFGFGFDECFDFGFGFFFF9F3AF688C7:44=F?6*))(,.45:<?FFBF118)5446<A?7292:AFFF002:<?D?FFFF>
@M02352:288:000000000-CKWC8:1:1101:16581:21199 2:N:0:TAGCGCTC+CTAAGTCT
CAACCTTGCGACCGTACTCCCCAGGCGGAGTGCTTAACGGTTTCCCTGCGACCCTGAAAATATATTTCCACCGTCTACCACACATTCATCACGTCCTGCTCTGAGAACCTATCTATCTCATCTCGCTCGCTACCCTTTCTTTCGTCCGTCTGCGTAATGATACATCCAGTGGCCTTCTCTCTTCGCCTTTTTTCCCTTATCTACGAACTTAATTCCCCCATCAGACATTCTGTCCCCTCACCTCTAACTCTATCTGCCCTGTTTTATTGACAGTCCCATC
+
,C,CEGGGGG++8+BFGGGGGGGGGGGG++,,,CFG,EG+BFGG,CF8FG+F+8,CF8,EF,,,5,5,,,,C+EF,D,E8E,++B,,5C,,,+9=++A,,,,,,,,,,,,,8,:A,,4A9,4,CF+F,+@+8+,@F88E,CEG=F+++@,@+,@C8;*7E,,33,7,@C733*,*3;*++**,,*****,1;DE**0+)+1183(5A5;+*++1.1+)((()/000:C)+3+1+))(.(((().))).4)))).)*)).,()6)(.66<)4<)5*)))-(
@M02352:288:000000000-CKWC8:1:1101:6444:21217 2:N:0:TAGCGCTC+CTAAGCCT
TAATCTTGCGACCGTACTCCCCAGGCGGTCTACTTATCGCGTTAGCTGCGTTACTAAGATCTCAAGGATCCCAACAACTAGTAGACATCGTTTACGGCGTGGACTACCAGGGTATCTAATCCTGTTTGCTCCCCACGCTTTCGCACCTCAGTGTCAGTATCAGTCCAGGCAGTCGCCTTCGCCACTGGTGTTCCTTCTTATATCTACGCATTTCACCGCTACACAAGAAATTCCAATACCCTCTACTGTACTCTAGTTACCCAGTTCTAAATGCAGTTCCA
+
CFGG<FGFFG7CCFFFGGGCFCFEGGGGGGGFGGGGFGGGGGGGGFGGGGGGGGGGGG<FGGGGGGG=<FFFFFGGGGGGGGGGFGGGGGDGGEGGG+@FEGEEGFFGGFGGF,ADEGGGGGGGGGGCDGGFFCGGEDEDGCEEEE8FFDE,@E=FFGGF9@DFCECE6CGCFCCDDG:AFDGC<?CC4ACGFEF?EFF>F>6+);@CDEACGFFFG>FBBB<?G*2C7F=B**4))5:):<032::2)).<)6)9<<B4<:?FF:6<AABAA>?2/446)
@M02352:288:000000000-CKWC8:1:1101:7452:21226 2:N:0:TAGCGCTC+CTAAGCCT
TAATCTTGCGACCGTACTCCCCAGGCGGAATGCTTAATCCGTTAGGTGTGACACCAACAAGCATGCTTGCTGACGTCTGGCATTCATCGTTTACGGTGTGGACTACCAGGGTATCTAATCCTGTTTGCTCCCCACACTTTCGCACCTCAGCGTCAGTATCGAGCCAGTGAGCCGCCTTCGCCACTGGTGTTCCTCCGAATATCTACGAATTTCACCTCTACACTCGGAATTCCACTCACCTCTCTCGAACTCAAGACCAGGAGTTTACAAGGCAGTTACAG
+
FFCFFGGGFGGGEGGEFGGGGGG:DFEGGGGGGGGGGGGGEGGGGGGGGGGGGGGGGGGGGGGGGGGGGGGGGGCFGGGGGG9FGGGGGGGGGGGGGGGGGGGGGGGGGGGGGGGFGGGGGGGGGGGGGGGGGGGGGFFFGGDGGCGGFGGEEGGDGEFGGFFGGFGDFFFFGGGGGDGFFGGGFFFF@?CDFCFB(8=DFGFGEFFD5C>>FFFFCA@F9A@FF*2C(<??FB<22.:3)4)(),,51?16<5,/(..10--4<FFD>BF:((0.9).6)
@M02352:288:000000000-CKWC8:1:1101:24431:21282 2:N:0:TAGCGCTC+CTAAGCCT
TAACCTTGCGGCCGTACTCCCCAGGCGGTCAACTTAGTGCGTTAGCTGCGCCACCCACGACTCAAGGTCACAGACGGCTAGTTGACATCGTTTACGGCGTGGACTACCAGGGTATCTAATCCTGTTTGCTCCCCACGCTTTCGTGCCTCAGTGTCAGTATTTGTCCAGGTAGCCGCCTTCGCCACTGATGTTCCTTCCAATCTCTACGCATTTCACCGCTACACTGGAAATTCCACTACCCTCTACAATACTCTAGTTTGCCAGTTCAAAATGCAGTTCC
+
FGFGGGGGGGGGGGGEGGGGGGGGGGGGGGGGGGGGGGGGGGGGGGGGGGGGGGGGGGGGGGGGGGGGGGGGGGGGGGGGGGGGGGGGGGGGGGGGGGGGGGGGGGGGGGDGGFFFFFGFGGGGGGGGGGGGGGGGGGGGGGGGGGGFGGGGGGGGGGFGGGGGGGGGGGGGGFGGGGGFFGGGGGGFGGGGGFFFFFFGFGFGFFFGGGFGGFFFGFFFFF<FFF<C:FFFFFFFAF???DFFFBFFFFFA<AB6<AFA92<?F<4.54224)9)9<9A
@M02352:288:000000000-CKWC8:1:1101:24438:21299 2:N:0:TAGCGCTC+CTAAGCCT
TAACCTTGCGGCCGTACTCCCCAGGCGGTCAACTTAGTGCGTTAGCTGCGCCACCCACGACTCAAGGTCACAGACGGCTAGTTGACATCGTTTACGGCGTGGACTACCAGGGTATCTAATCCTGTTTGCTCCCCACGCTTTCGTGCCTCAGTGTCAGTATTTGTCCAGGTAGCCGCCTTCGCCACTGATGTTCCTTCCAATCTCTACGCATTTCACCGCTACACTGGAAATTCCACTACCCTCTACAATACTCTAGTTTGCCAGTTCAAAATGCAGTTCC
+
GFFFFGGGGGGGEGGGGGGGGGGGGGGGEGGGGGGGGGGGGGGGGGGGGGGGGGGGGGGGGGGGGGGGGGGGGGGGGGGGGGGGGGGGGGGGGGGGGGGGGGGGGGGGGGGGGGGGGGGGFGGGFGGGGGGFFGGEGCEGGGGGCGGGGGGGGGGGGGGGFGGGGF?8BFGGGGCDCDGFFGEGGGGC@EFGFEFEFFFGFFFGFFFGGGDGGFFFGFFF>F<FGGFGFF?*97<<A?:BBFF?2ABDFFFFFFFFA>?AFFFFFBFFB<AAAD?28<AB
@M02352:288:000000000-CKWC8:1:1101:18144:21301 2:N:0:TAACGCTC+CTAAGCCT
TAACCTTGCGGCCGTACTCCCCAGGCGGTTAACTTAGTGCGTTAGCTGCGCCACCCACGACTCAAGGTTACAGACGGCTAGTTGACATCGTTTACGGCGTGGACTACCAGGGTATCTAATCCTGTTTGCTCCCCACGCTTTCGTGCCTCAGTGTCAGTATTTGTCCAGGTAGCCGCCTTCGCCACTGATGTTCCTTCCAATCTCTACGCATTTCACCGCTACACTGGAAATTCCACTACCCTCTACAATACTCTAGTTTGCCAGTTCAAAATGCAGTTCC
+
GGGGGGGGGGGGGGGGGGGGGGGGGGGGG:FFGGGGGGGGGGGGGGGGGGGGGGGGGGGGGGGGGGGFGGGGGGGGGGGGGGGGGGGGGGGGGGGGGGGGGGGGGGGGGGGGGGGGGGGGGGGGGGGGFGGGGGGGGGGGGGGGGGGGGGGGGGGGGGFFGGFGGGGGGGGGGGGGGGGFFGGGGGGFECFGGCCEFFFGFFFGFFFGGGFGGFFFGEFF;BFFGGFGFFFFFFFFFFFFBBF?DFFFFFFFFFD4ADF<>ABDFDFFFADFFFF2FFFB
@M02352:288:000000000-CKWC8:1:1101:17816:21313 2:N:0:TAGCGCTC+CTAAGCCT
TAATCTTGCGACCGTACTCCCCAGGCGGTACACTTAATGTGTTAACTGCATTACTGCAAGGTCTAGCCTCACAACAACTAGTGTACATCGTTTAGGGCGTGGACTACCAGGGTATCTAATCCTGTTTGCTCCCGACGCTTTCGCGTCTCAGCGTCAATAATGTTCCAGTAGATCGCCTTCGCAATCGGTATTCCTTCTGATCTCTACGGATTTTACCCCTACACCAGAAATTCCATCTACCTCTCCCATATTCTAGGTAAGCAGTTTTCAAAGCAGTTCAA
+
FFGGGGGGGGGGDFGGGGGGGCGEGGGEGGGGGGGGGGGGGGGGGGGGGGGGGGGGGGFGGGGGGGGGFGGGGGGGGGGGGGGGGGGGGGGGGGGGGGGGGGGGGGGGGGGGGGGFGGGGGGGGGGGGGGGFGDCGGGGGGGGGGDDGGGGGGGEGGGGGGGGGGGGGGGGGGGFCCC>FFGGGGGGGECGGGF>CFFFFCG8FFFFGGGFGGFFFGF<7?FEFGFDGFFFFFFFFFFFFF<A?BF0<A?A244>F>9?>><<?9<2<>B><9<FBFD9<9
@M02352:288:000000000-CKWC8:1:1101:21213:21364 2:N:0:TAGCGCTC+CTAAGCCT
TAATCTTGCGACCGTACTCCCCAGGCGGAATGCTTAATCCGTTAGGTGTGTCACCGAACAGTATACTGCCCGACGACTGGCATTCATCGTTTACGGTGTGGACTACCAGGGTATCTAATCCTGTTTGCTCCCCACACTTTCGTACCTCAGCGTCAGTATCGAGCCAGTGAGCCGCCTTCGCCACTGGTGTTCCTCCAACTATCTACGAATTTCACCTCTACACTTGGAATTCCAATCACCTCTCTCGAACTCTAGACTGATAGTTTTGGCGGCCGTTCCAG
+
GFFGFGGGFGGGCGGGGGGGGGGEFFDEGGGGGGGGGGFDCGGGGGGFGGGGGGGGGGGGGGGGGGGGGGGG>FGGGGGGGGGGGFFGGGGGGFGGGFGGGGGGG?EEGGGFGGFGFGGG9DFGGGFFGGGGCGCGEFFG9CGGGDGGFGGG>EEEGFBFEFFDGFFGGCCDCGGGGGGFEGGCFGGGFGGGDEFD36);AGFGFFFCGC:7:+<A64=ACF@AFC?C)9496*)-4778?63,,4<2:1:AF<.94<F0:<<ABDBF0),(,()4>?(6.
@M02352:288:000000000-CKWC8:1:1101:26273:21453 2:N:0:TAGCGCTC+CTAAGACT
TAACCTTGCGGCCGTACTCCCCAGGCGGTCAACTTAGTGCGTTAGCTGCGCCACTCACGTATCAAGGACACAAACGGCTAGTTGAAATCGTTTACGGCGTGGACTACCAGGGTATCTAAACCTGTTCGCTCCCCACGCTTTCGTTCCTCAGCGTCAGTATCTGTCCAGGTGGCCGCCTTCGCCACTGATGTTCCTTCCAATCTCTACGCATTTCACCGCTAAACTGGAAAATCCACCACCCTCACCAGTACTCTAGTTTGCCAGTTCAAAATGCAGTTCCA
+
,@8E;EF@CCF+@FFCF8FCF7EBF<FD+@7CFFGDFFGDEFE@EFCEGG:FE:<6C:C6,,,66:E<FFGF,CCF7F:=EFCFF,B,9B4FFD<?C=C+=CC,A,:BADFG8=,CDC?,8@<<BFF@B+,8@FF:>+ACFF>DCC:9,D,<:@:EG,2,2,@?,>FCF@EF,=9):?C6.*3:>6<>7CFFGFAC3A67C*++.;CC/*.5769=C5(,-)6?C>(*,*)*)/)4(,4:,-3((,.2)-6)456*.)/.)543)6.<<)432)9-*))6-
@M02352:288:000000000-CKWC8:1:1101:6196:21483 2:N:0:TAGCGCTC+CTAAGCCT
CAGTCTTGCGACCGTACTCCCCAGGTGGGATACTTATCACTTTCGCTTAGTCACTGAGGTAAACCCCAACAACTAGTATCCATCGTTTACGGCGTGGACTACCAGGGTATCTAATCCTGTTCGCTCCCCACGCTTTCGTCCATGAGCGTCAGTACATACGTAGTAGACTGCCTTCGCAATCGGTATTCTGTGTAATATCTATGCATTTCACCGCTACACTACACATTCTATCTACTTCCATATGACTCAAGTCAACCAGTATAAAAGGCAGTTCAATAGTT
+
GFGE<FGGGGGGDFGDFFGGGGGGGGGGGGGGGGGGFEGGGGGGGGGECGFFGGGGGGGGFGFFFE,:@FCFFGFGFCFEFGFGGGGFFFGECEGFGGFGGEGGGE:BEFGFGGAFGCFGGDFCG,@FGGCCGG>FFEGGGCFFGGGGGGEGGG7ACFFGGFFGGGGFFGGGGGGGGGDFFGCEGCCEFFGFGFFEFF+CCFACEFAF@C@CDE>EGFFE@A@FGG375CAF+@>CE?A4CEFFFEEF35<>A<<?:64>F<-)..)-.162):/4*6)5)
@M02352:288:000000000-CKWC8:1:1101:9657:21485 2:N:0:TAGCGCTC+CTAAGCCT
TAATCTTGCGACCGTACTCCCCAGGCGGTACACTTAATGTGTTAACTGCATTACTGCAAGGTCTAGCCTCACAACAACTAGTGTACATCGTTTAGGGCGTGGACTACCAGGGTATCTAATCCTGTTTGCTCCCCACGCTTTCGCGTCTCAGCGTCAATAATGTTCCAGTAGATCGCCTTCGCAATCGGTATTCCTTCTGATCTCTACGGATTTTACCCCTACACCAGAAATTCCATCTACCTCTCCCATATTCTAGGTAAGCAGTTTTCAAAGCAGTTCAA
+
GGGGGGGGGGGGEGGGGGGGGGGGGGGGGGFFFGGGGFGGGGGGGGGGGDFFFFGGGGGGGGGGGGFGCGGGFGGGGGGGGGGGGGFFGEFFGGGGGGGGGGGGGFG?FFGGGGGDGGFGGFGGGGGGFGGGGGEGGGGGGGGGGGGGGGGGGGDGDGGGFGGGGA=CGGGDCFFGCDDFFGGCGGGDEFFGFEFEFFA8==FDCFFGDGEGFFEFEF0=;FFAGCDG@;F86A5?CEFFAE8@BF72<<29<>B?7AFFFF<0<A4995:24:??FF2<<
@M02352:288:000000000-CKWC8:1:1101:12606:21502 2:N:0:TAGCGCTC+CTAAGCCT
TAACCTTGCGGCCGTACTCCCCAGGCGGTCTACTTATCGCGTTAGCTTCGCTACTCACGGATTAAATCCACAAACAGCTAGTAGACAGCGTTTACGGTGTGGACTACCAGGGTATCTAATCCTGTTCGCTACCCACACTTTCGCACATGAGCGTCAGTTACTGACCAGGGAGTCGCCTTCGCCACTGATGTTCCTCCAGATATCTACGCATTTCACCGCTACACCTGGAATTCCACTCCCCTCTCCAAAACTCTAGCCTGCCAGTTCTAAATGCAATTCC
+
GGDGFGGGGGGGGGGGGGGGGGGGGGGGGGGGGGGGGGGDGGGGDGGGGGGGGGGGGFFGGGGGGGGGDEGGGGGGGGGGFGGGGGGFGGGGGGGGGCGGGGFGGGFGGGGGGGGGGGGGGGGGGGFEGGDGGGGGDGGGGGGGGGGGCGCEGGGEEGGFGGGFFGFGGGFGGFGGGGGFFGGEGGGGGGGGGEA)8F):A:+CCFFGDGEGFFEF7>>FBE?)CC?CBFFFFFABA7??F?<??:9>9<B?FFF?>B??0?F??AA2:6<9<2?4=<46
@M02352:288:000000000-CKWC8:1:1101:25465:21535 2:N:0:TAGCGCTC+CTAAGCCT
TAACCTTGCGGCCGTACTCCCCAGGCGGTCAACTTAGTGCGTTAGCTGCGCCACACACGACTCAAGGTCACAGACGGCTAGTTGACATCGTTTACGGCGTGGACTACCAGGGTATCTAATCCTGTTTGCTCCCCACGCTTTCGTGCCTCAGTGTCAGTATTTGTCCAGGTAGCCGCCTTCGACACTGATGTTCCTTCCAATCTCTACGCATTTCACCGCTACACTGGAAATTCAAATACCCTCTACAATACTCTAGTTTGCCAGTTCAAAATGCAGTTCC
+
@6F<CEFCFFB:6@FGC,C@EBF,C<@CC6@EECFGGEF<FFFDCFDF@C7F=C6CCFBECFCE<FG9C=:5<F=FFDCFGGAFG9E<=BD<+AAFF>F>CDCEGCB3AFCG8>8EFGFFF9@DF,=>;;E3@7D+CEE>3EC@F7DFCFG7DF@,D@;D;D;D,,@>:?DC:?D))8DF?**:CFEF7CFD+<+).;A7AF=DEFC<8/)*7AE@+70;>@?5*97F>BF@6*6)64447)(,4623)-59>24=-6=<D74054)64>5<A94<9-<4
@M02352:288:000000000-CKWC8:1:1101:23447:21540 2:N:0:TAGCGCTC+CTAAGCCT
TAATCTTGCGACCGTACTCCCCAGGCGGTCTACTTAGTGCGTTAGCTGCGCCACTAAGATCTCAAGGATCCCAACGGCTAGTAGACATCGTTTACGGCGTGGACTACCAGGGTATCTAATCCTGTTTGCTCCCCACGCTTTCGCACCTCAGCGTCAGTGTCAGCCCAGACAGTCGCCTTCGCCACTGGTGTTCCTTCTAATATCTACGCATTTCACCGCTACACTAGAAATTCCACTATCCTCTGCTGCACTCTAGTCAAACAGTTTTGAAAGCAGTTCC
+
FFGGFGGGGGDCFGGGGGGGGGGGGGGGGGGGGGGGGGGFGGGGGGGGGGGGGGGGGGGGFGGGGGGGGGGGCGFGGGGGGGGGGFGGGGGGGGEFGDGFGGGGGFFEFGGGEFGGGGGFGFGGFGDGCEGFGGFFEEGGCAC:C@EFDGEGGGGGGGFGFFGGG:BCFFCFGGGGGGGF?4=EDCFGCFGD+7AE3=AFFF613AAG:EEGGF?AED>B6>??D7?GBFFF946<A>9A:D<:2<A>7?BD?F<?<:F)6?B<<<AFF?BAF(?7@B24
@M02352:288:000000000-CKWC8:1:1101:21884:21561 2:N:0:TAGCGCTC+CTAAGCCT
TAACCTTGCGGCCGTACTCCCCAGGCGGTCTACTTATCGCGTTAGCTTCGCCACTAAAAGATCAAGTCTTCCAACGGCTAGTAGACATCGTTTACGGCGTGGACTACCAGGGTATCTAATCCTGTTTGCTCCCCACGCTTTCGCACCTCAGTGTCAATATCGGTCCAGGTAGTCGCCTTCGCCACTGGTGTTCCTTCCTATATCTACGCATTTCACCGCTACACAGGAAATTCCACTACCCTATACCGTATTCTAGACTGGCAGTATCAGGTGAAGTTCAA
+
GDFF9FGGG7FFEEGDGGGGGGGGGGGG6@FEGGGGF<FGGGGGGGGGCG@EGG@DGGGGFGF=CEGFCECEFEE@C:7:=5@<,<5AA4FFCD<FCE:+@B+,5=F3<FGFD<,,8@7,37>,CF<,=>EFG:DC>+@ECAC*3C*318<@BC,;,,766>EBGG,?D7,<CEGG5CC66DEG5CF6+0=5C<FC@F++30+1);=<)*:DC+7A25(,953)77<F:4=**9<2)43<17()-6)-,4(4.))1:>F0?116BA))-)5).)/)05<4)
@M02352:288:000000000-CKWC8:1:1101:25583:21618 2:N:0:TAGCGCTC+CTAAGCCT
TAACCTTGCGGCCGTACTCCCCAGGCGGTCAACTTAGTGCGTTAGCTGCGCCACCCACGACTCAAGGTCACAGACGGCTAGTTGACATCGTTTACGGCGTGGACTACCAGGGTATCTAATCCTGTTTGCTCCCCACGCTTTCGTGCCTCAGTGTCAGTATTTGTCCAGGTAGCCGCCTTCGCCACTGATGTTCCTTCCAATCTCTACGCATTTCACCGCTACACTGGAAATTCCACTACCCTCTACAATACTCTAGTTTGCCAGTTCAAAATGCAGTTAC
+
EEDFEEGGFGGB@FCCEGAEGGDEGCFDCEEAFGGGGFGFEGGGGGGGGGGFEFGGFGGGGGGGGGGFGGFDFGGGEGEEFGFFFGGGGGGGGGGGGGEGGGGGGGGGGGGGGGGGGGCFGGFGGGGGGGGFGGFCGDEEGF8DFGGGFG6FEGGGGGGGGGGGG,DEGGGGG7DDGGDF4<EEC?F7CFFCF.AC);ACFGFGFFFGDG:D7ACFFF909@?FGGFGF==4*84<AFFF(8?FABB<>DFDFFFBBBF>B2937<D<.52<A2=2*)..
@M02352:288:000000000-CKWC8:1:1101:5610:21687 2:N:0:TAGCGATC+CTAAGCCT
TAATCTTGCGACCGTACTCCCCAGGCGGAATGCTTAATCCGTTAGGTGTGTCACCGAACAGTATACTGCCCGACGACTGGCATTCATCGTTTACGGTGTGGACTACCAGGGTATCTAATCCTGTTTGCTCCCCACACTTTCGTACCTCAGCGTCAGTATCGAGCCAGTGAGCCGCCTTCGCCACTGGTGTTCCTCCAAATATCTACGAATTTCACCTCTACACTTGGAATTCCACTCACCTCTCTCGAACTCTAGACTGATAGTTTTGGAGGCAGTTCCAG
+
GGGFGGGGGGGGGGGGGFFGFGGEGGGGGGGFGGGGGGGGGGGGGGGGGGGGGGGEGGGGGGGGGGGFGGGGGGGGGEGGGGCGGFDFGGGGFGGGGGEEGGGGGGDEGGEGGGGGGGGGGGGGGGGGGGGGEGG7CCGGGGGFGEFGGGGGGGG8;;FFGGFEGGGGFG9EEGDCDGF?4DEGD6CFGFEFG3;6@FFDFGFGEFF5DC3DC8EFFFE@EFF*?F)6<F@FBFFFB2:1<<<,)5::<<?<9>A?AFF7AFABA<A((48:0-0(*.4:5
@M02352:288:000000000-CKWC8:1:1101:15690:21696 2:N:0:TAGCGCTC+CTAAGCCT
TAACCTTGCGGCCGTACTCCCCAGGCGGTCAACTTAGTGCGTTAGCTGCGCCACTCACGTCTCAAGGACACAAACGGCTAGTTGACATCGTTTACGGCGTGGACTACCAGGGTATCTAATCCTGTTCGCTCCCCACGCTTTCGTCCCTCAGCGTCAGTATATAATTAGTGATCTGCCTTCGCAATCGGTATTCTATGTAATATCTATGCATTTCACCGCTACACTACATATTCTAACCACTTCATCATAACTCAAGTTATTCAGTATCAAAGGCAATTTTA
+
GGGGGGGGGFCGEFGGGGGGGGGEGGGGFFGGGGGGGGGGGGGGGGGGGGGGGGGGGGGEGGGGGFFEGGGGGGGGGGGGGGGGGGEGGGGGGGGGGGGGGGGGGGGGGGGGGGGGGGGGGGGGGGCEGGGGGGGGGGGGGGGGGGGGGFCFGGGGGGGFGGGGGGGGGF@FGGGGGGGFFDCEGFGGEGGGGFFFFF7CFFFGFFF>FFFGGFFFGFFF>F?FDDBG<@F@FBFFF<F?>>?FFFFF4A?>AFFFAA?AAFFAFBFBAFFA?B>2;<AF4
@M02352:288:000000000-CKWC8:1:1101:14483:21696 2:N:0:TAGCGCTC+CTAAGCCT
TAACCTTGCGGCCGTACTCCCCAGGCGGTCAACTTAGTGCGTTAGCTGCGCCACTCACGTCTCAAGGACACAAACGGCTAGTTGACATCGTTTACGGCGTGGACTACCAGGGTATCTAATCCTGTTCGCTCCCCACGCTTTCGTTCCTCAGCGTCAGTATCTGTCCAGGTGGCCGCCTTCGCCCCTGATGTTCCTTCCAATCTCTACGCATTTCACCGCTACACTGGAAATTCCACCACCCTCTACAGTACTCTAGTTTGCCAGTTCAAAATGCAGTTCCA
+
GFFGGGGGGGGGGGGGGGGGGGGGGGFEFGGGGGGGGGFGGGGGDFGGGGGGGGFGFGGGGGGGGGG@FGGFGGGGEGGGGGGFFGGGGGGGGGGGFFCFGGGGGGGGGGGGFGGGGGGGGGGGGGGGGGGGGGGGGGGGGGEGGGGGGC@FGEEGGGGGGGGGCFCGGG?FGGDGGGDFFGG*>FGCFGGGGEFFFFFGFGFGCCFDDE>GGF>FG>96>F)7FF:4:7BFBFBBFFBFFBF?FFFFA>A2<A<*6<F<>A<7?>AB><782>7-@<B>)
@M02352:288:000000000-CKWC8:1:1101:6184:21730 2:N:0:TAGCGCTC+CTAAGCCT
TAACCTTGCGGCCGTACTCCCCAGGCGGTCAACTTAGTGCGTTAGCTGCGCCACCCACGACTCAAGGTCACAGACGGCTAGTTGACATCGTTTACGGCGTGGACTACCAGGGTATCTAATCCTGTTTGCTCCCCACGCTTTCGTGCCTCAGTGTCAGTATTTGTCCAGGTAGCCGCCTTCGCCACTGATGTTCCTTCCAATCTCTACGCATTTCACCGCTACACTGGAAATTCCACTACCCTCTACAATACTCTAGTTTGCCAGTTCAAAATGCAGTTCC
+
GGGGGGGGGGGGGGGGGGGGGGGGGGDGFGGGGGGGGGFGGGGGGGGGGGGGGGGGGGGGGGGGGGGGGGGAFGGGDFEGGGGGFGGGGGGGGGGGCFEFFGGGGGGGGGDEGGGGGFGDCFDFGGGGGGGGGGFGGGDGGGGGFGGGGGGGGGGCGGGGGGGGFFF??FDGGGGGGGGFFGGGGGGGGCFGDEFFFFFFFGFGFFFGGGFGGFFFFEB69EBFGF<4:FFBFFA2)58:BFB?BFAB9>BF?AFFFFFFDF<2>::><><A4AF2FFFF
@M02352:288:000000000-CKWC8:1:1101:10171:21741 2:N:0:TAGCGCTC+CTAAGCCT
TAATCTTGCGACCGTACTCCCCAGGCGGAATGCTTAATCCGTTAGGTGTGTCACCGAACAGTATACTGCCCGACGACTGGCATTCATCGTTTACGGTGTGGACTACCAGGGTATCTAATCCTGTTTGCTCCCCACACTTTCGTACCTCAGCGTCAGTATCGAGCCAGTGAGCCGCCTTCGCCACTGGTGTTCCTCCAAATATCTACGAATTTCACCTCTACACTTGGAATTCCACTCACCTCTCTCGAACTCTAGACTGATAGTTTTGGAGGCAGTTCCAG
+
GGGGGGGGGGGGGGFGGGGGGGGGGGGGGGGGGGGGGGGGGGGGGGGGGGGGGGGGGGGGGGGGGGGGGGGGGGGGGGGGGGGGGGDGGGGGGGGGGGGGGGGGGGGGGGGGGGGGGGFGGGGGGGGGGGGGGGDGGGGGGGGGGGGGGGGGGGGGGGEGGGGGGGGGFGFGGGGGGGGAEGGGGGGFGGGGGFFFFFBGFGFGEAFGGGFFFFFFCFFE66@FGFFGAFFFFFA).4:62().3?FFFF29<A:@ABF?A9B>BBA(7><FBF>BFFBF:
@M02352:288:000000000-CKWC8:1:1101:16981:21758 2:N:0:TAGCGCTC+CTAAGCCT
TAATCTTGCGACCGTACTCCCCAGGCGGTCTACTTAGTGCGTTAGCTGCGCCACTAAAGTCTCAAGGACCCCAACGGCTAGTAGACATCGTTTACGGCGTGGACTACCAGGGTATCTAATCCTGTTTGCTACCCACGCTTTCGCACCTCAGTGTCAGTATTGGTCCAGTGAGTCGCCTTCGCCACCGATGTTCCTTCCCATCTCTACGCATTTCACCGCTACACAGGAAATTCCACTCACCTCTACCATACTCTAGTTCGCCAGTTTTGAATGCAGTTCCA
+
GGGGGGGGGGGGGGGGGGGGGGGGGGEGGGGGGGGGGGGGGGGGGGGGGGGGGGGGGGGGGGGGGGGGGGGGGEGGEGGGGGGGGGFFGGGGGGGGGGGGGGGGGGGGGGGGGGGGGGGGGGGGGGGFFGGGGGGGGGGGGGGGGGGGGGGGGGGGGGGGGGGGGGGGGGGGGGGGGGGF>DGEGGGGGECDGFFFFFFC6C=D<8A<D5BGGFFFGBB;9E)5*5:CBFFFF?4AAB::?B?>ABFFA<?<>F<FF>BB91:9:9A9:6AFFBF2@>FF)
@M02352:288:000000000-CKWC8:1:1101:7946:21806 2:N:0:TAGCGCTC+CTAAGCCT
TAACCTTGCGGCCGTACTCCCCAGGCGGTCAACTTAGTGCGTTAGCTGCGCCACCCACGACTCAAGGTCACCGACGGCTAGTTGACATCGTTTACGGCCTTGACTACCAGGGTATCTAATCCTGTTTTCTCCCCCCGCTTTCGTGCCTCAGTTTCCGTATTTGGTCAGGTAGCCGCCTTCGCCACTGATGTTCCTTCCAATCTCTACGCCTTTCACCGCTACACTGGAAATTCCACCACCCTCTACAATACTCTAGTTTGCCAGTTCAAAATTCAATTCC
+
9EFGCGGGG@CEEFGGGGGGGGGGG?FG@F,<FGGG@9FG@FG,FFGG8FCGGGGGGGGDGGGG<,,C<,C,C@FC>F+8=95C?E<C,+:EG=,8+++3,:?A,?<F,5CF<,,8,3E,,C<,,CF,,;;>FD+@:83BF71,*4=+22,,,5<,*6,=2@,,,7,6BFC,,=)9D7D*.9CE8F+01+1;+7A<EF67;*+*)987757DG649F:;(,))0>6(9(9*98F4.((43?14(...))),))-61-<7)-545)626<9A2.)*)/646
@M02352:288:000000000-CKWC8:1:1101:7929:21811 2:N:0:TAGCGCTC+CTAAGCCT
TAACCTTGCGGCCGTACTCCCCAGGCGGTCAACTTAGTGCGTTAGCTGCGCCACCCACGACTCAAGGTCACAGACGGCTAGTTGACATCGTTTACGGCGTGGACTACCAGGGTATCTAATCCTGTTTGCTCCCCACGCTTTCGTGCCTCAGTGTCAGTATTTGTCCAGGTAGCCGCCTTCGCCACTGATGTTCCTTCCAATCTCTACGCATTTCACCGCTACACTGGAAATTCAACTACCCTCTCCAATCCTCTAGTTTGCCCGTTCCAAATTCAGTTCC
+
DEEFGGGGGGEGGGGGGGGGGGC@F@FECE@FGGGGGFFGEGGGGGGGGFGGEGGFFEF::CFFGFGGGFGCFGEFCGGFGGGG,E,CDCGGGCFEEEDGEGCDB=FG,A:EF8FGDF9FGGGGGGGGG,,@FG7@CGGGGGGGFEDCG68E,=F7DG,DFGGGGGFF,@D?FGGDDGGFFGECC<<9>CGGGCFC3F:1;;ACE6:/)*8<DF5@FE>B0@?F?42*8**8@*--57>:.2:?((-.61:AA<2*65*.4))(-4.()6)))6*.944:
@M02352:288:000000000-CKWC8:1:1101:26068:21877 2:N:0:TAGCGCTC+CTAAGCCT
CATTCTTGCGAACGTACTCCCCAGGTGGGTTACTTATCACTTTCGCTTAGCCACTCAAACCGAAGTCCGAACAGCTAGTAACCATCGTTTACGGCGTGGACTACCAGGGTATCTAATCCTGTTCGCTACCCACGCTTTCGTCCCTTAGCGTCAATATAGTATTAGTGATCTGCCTTCGCAATCGGTATTCTAAGTAATATCTATGCATTTCACCGCTACACTACTTATTCTAACCACTTCATACTAATTCAAGACCTGCAGTATCCATGGCACTTTCACGG
+
GFGGGGGFFGEGEGGGGGGGGGGCFGGGGFGFFGGG<FFEGGGGGGGGGCFGGDAEFGGGGG+@FFGGGGGGDFGGEGGGGFCCEF>FGGCFGGGGGGG+4,=EF<F>C=FEF<FFE9FA,9E,3>CCEDE9=:EEGGFEE@=>EA6CEEGEE6E,EDFGGGGCFCA97@EFGGFGCCDA*9,7?G5@G7,1:?FF*8+CFGFGEA8C=CF7:6(8C>@<1+6ACFCC3AFA+;177;E@5<);A<A5AAA<2ABFF?F02<)64)65::??)4).*))4,
@M02352:288:000000000-CKWC8:1:1101:7310:21906 2:N:0:TAGCGCTC+CTAAGCCT
TAACCTTGCGGCCGTACTCCCCAGGCGGTCTACTTATCGCGTTAGCTTCGCCACTAAGTCATTACAACCCAACGGCTAGTAGACATCGTTTACGGCGTGGACTACCAGGGTATCTAATCCTGTTTGCTCCCCACGCTTTCGCACCTCAGTGTCAGTATCAATCCAGAGTGTCGCCTTCACCACTGATGTTCCTTCCTATATCTACGCATTTCACCGCTACACAGGAAATTCCACACTCCTCTATCGTACTCTAGCCTGCCAGTATCGGGTGCAATTCCAAG
+
GGGGGGGGGGGGGGGGGGGGGGGGGGGGGGGGGGGGGGGGGGGGGGGGGGGGGGFGGGGGGGGGGGGGGGGGGGGGGGGGGGGGFFGGGGGGGCCFEEGEGFFEEGGGGGGGGFGGCGGGGA>FD,DFGDEGGGGGCEGG:EEGGFFGGFFCBFEGGGF@FGGGEGGGGFGG5CGGGGGFFGGGGCGFFEGGGFFFEFFGAFFGFFFGCGFGGFEFGFFFFFFFFF?GFFFFFFBF08?FFFF<A<?<??A<A4>FDFFFF??>9B09(43<2AFAF<4>2
@M02352:288:000000000-CKWC8:1:1101:12086:21961 2:N:0:TAGCGCTC+CTAAGCCT
TAACCTTGCGGCCGTACTCCCCAGGCGGTCAACTTAGTGCGTTAGCTGCGCCACCCACGACTCAAGGTCACAGACGGCTAGTTGACATCGTTTACGGCGTGGACTACCAGGGTATCTAATCCTGTTTGCTCCCCACGCTTTCGTGCCTCAGTGTCAGTATTTGTCCAGGTAGCCGCCTTCGCCACTGATGTTCCTTCCAATCTCTACGCATTTCACCGCTACACTGGAAATTCCACTACCCTCTACACTACTCTAGTTTGCCAGTTCAAAATGCAGTTCC
+
FGGGGGGGGGGGGGGGFGGGGGGGGGGGGGGGGGGGGGGGGGGGGGGGGGGGGGGGGGGGGGGGDFGGGGGGGCEEGCFGGGFGGGGGGEGGGFGGGGGGGGGGGGGGGGGGGGGGGGGGGGCGGGGGGFGGGGFGEGGGGGGGGGG>CGGGGGGGGGGGGGGGGGCGFFFGGGGGGGGF>GGGGGCCFFGFGFFFFFFFFGFGFFFFGD>D>FFFGFFBFFFFF4<G0BFBFFAAF7?BBFFFBBA0<3:2>>>*6>F>A72>>A9>26ADAAF<@BAF
@M02352:288:000000000-CKWC8:1:1101:12097:21975 2:N:0:TAGCGCTC+CTAAGCCT
TAACCTTGCGGCCGTACTCCCCAGGCGGTCAACTTAGTGCGTTAGCTGCGCCACCCACGACTCAAGGTCACAGACGGCTAGTTGACATCGTTTACGGCGTGGACTACCAGGGTATCTAATCCTGTTTGCTCCCCACGCTTTCGTGCCTCAGTGTCAGTATTTGTCCAGGTAGCCGCCTTCGCCACTGATGTTCCTTCCAATCTCTACGCATTTCACCGCTACACTGGAAATTCCACTACCCTCTACAATACTCTAGTTTGCCAGTTCAAAATGCAGTTCC
+
GGGGGGGGGGGGGEGGGFGGGGGGGGGGGGGGGGGGGGGGGGGGGGGGGGGGGGGGGGGGGGGGGGGGGGGGGGGGGGGGGGGGGFGGGGGGFGGGGGGGGGGGGGGGGGGGGGGFGDGGGGGGGGGGGGGGGGFDECGGGGGGFGGGGGGGGGGGGGGCGGGGFFFGGGGGGCDGGGGFFGGGGGGDGGGGGFFFFFF7@CFGEAFGGGBGGF3ACE>FFF?FGGFGBFF?FFFFD?B:6.108><7A4?FBFF4-51-4<27?<B<)4-.267<F>AD
@M02352:288:000000000-CKWC8:1:1101:20702:22098 2:N:0:TAGCGCTC+CTAAGCCT
TAATCTTGCGACCGTACTCCCCAGGCGGTCTACTTAGTGCGTTAGCTGCGCCACTAAAGTCTCAAGGACCCCAACGGCTAGTAGACATCGTTTACGGCGTGGACTACCAGGGTATCTAATCCTGTTTGCTACCCACGCTTTCGCACCTCAGTGTCAGTATTGGTCCAGTGAGTCGCCTTCGCCACTGATGTTCCTTCCCATCTCTACGCATTTCACCGCTACACAGGAAATTCCACTCACCTCTACCATACTCTATTTCGCCCTTTTTGAATGCAGTTCCA
+
FFGGGGGGGGGGEDGFGGGGGGGGGGGGGGGGGGGGGFGGGGGGGGGGGGGGGGGGGGGGGGGGGGGFGGGGGGGEGGGGGGGFGGGFGGGGGGGGD@CGGGEGGGGGGGGGGFGGFGG9FGGCFGGFGEGFGGGGDGGGGGGGGGGGGCCGGFGGGGFGGFFFFG9FGFGGGGDDG5CFFGGGGGFGFFFGGEFFFFAFF<AGE=A8D5ADGFFFGDBFFE2;CGBDBFFFF=<AD027?<?)8AA8)2:))6.*))93:31(,)5<0<464)*)*.-6)
@M02352:288:000000000-CKWC8:1:1101:25482:22134 2:N:0:TAGCGCTC+CTAAGCCT
TAACCTTGCGGCCGTACTCCCCAGGCGGTCTACTTATCGCGTTAGCTTCGCCACTAAGTCATTACAACCCAACGGCTAGTAGACATCGTTTACGGCGTGGACTACCAGGGTATCTAATCCTGTTTGCTCCCCACGCTTTCGCACCTCAGTGTCAGTATCAATCCAGAGTGTCGCCTTCGCCACTGATGTTCCTTCCTATATCTACGCATTTCACCGCTACACAGGAAATTCCACACTCCTCTATCGTACCCTAGCCTGCCAGTATCGGGTGCAATTCCACA
+
DGFEDFGGGGGGGGGGGGGGGGGGGGGGFCGGGGGGGGGGGGGGGGGGGGGGGGGGGGGGDGCFGGGGGGGGGGGGGEGGGGGGGGGGGGGGGGGGG:FEGGGDFGGG@B>BFGGGGGA;DCDGGGDGGGG@=BCE7EF9BEE>E8DFGDEFC;DG7@95@,,?>CFBF@FGDC7?4CF4ACECFF:CCFC;CCF@<AA>8:AG>A:*1=8D:A8:E:1(4?)8744DA6*=/=06:B?77)))6(3:(().((5:),5232.4)-(1(3(,44*)*6:)(
@M02352:288:000000000-CKWC8:1:1101:18207:22233 2:N:0:TAGCGCTC+CTAAGCCT
TAACCTTGCGGCCGTACTCCCCAGGCGGTCAACTTAGTGCGTTAGCTGCGCCACCCACGACTCAAGGTCACAGACGGCTAGTTGACATCGTTTACGGCGTGGACTACCAGGGTATCTAATCCTGTTTGCTCCCCACGCTTTCGTGCCTCAGTGTCAGTATTTGTCCAGGTAGCCGCCTTCGCCACTGATGTTCCTTCCAATCTCTACGCATTTCACCGCTACACTGGAAATTCCACTACCCTCTACAATACTCTAGTTTGCCAGTTCAAAATGCAGTTCC
+
DGGGGGGGGGGGGGGGGGGGGGGGGGGGCCGGGGGGGGGGGGGGGGGGGGGGGGGGGGGGGGGGFGGGGGGGGGGGGGGGGGGGGGGGFEGGGGGGGGGGGGGCFEFGGGGGFFGGFFGGGGFAFGGFGGGGGGFGGDGGGGGGFGGGGG?:;CFGGGGGFFGG9FGFGGGFGGGDGDGFFGGGGGFGGGGGGCFFFFACAFFC5C6<DEBGGFCFGFFF>@2?FG?DF4FFF?BFFFFFF<BFFFFB><BFB<DF-6=>>84))-:)6><B7A=)=<2:
@M02352:288:000000000-CKWC8:1:1101:15097:22276 2:N:0:TAGCGCTC+CTAAGCCT
TAATCTTGCGACCGTACTCCCCAGGCGGAATGCTTAATCCGTTAGGTGTGACACCAACAAGCATGCTTGCTGACGTCTGGCATTCATCGTTTACGGTGTGGACTACCAGGGTATCTAATCCTGTTTGCTCCCCACACTTTCGCACCTCAGCGTCAGTATCGAGCCAGTGAGCCGCCTTCGCCACTGGTGTTCCTCCGAATATCTACGAATTTCACCTCTACACTCGGAATTCCACTCACCTCTCTCGAACTCAAGACCAGGAGTTTATAAGGCAGTTCCAG
+
GGGGGGGGGGDEGGGGGGGGGGGGGGGGGGGGGGGGGGGGGGGGGGGGGGEGGGGGGGGGGGGGGGGGGGGGGGGGGGGGGGGGGGGGGGGGGGGGGGGGGGGGGGGGGGGGGGGGGEFFGGGGGGGFGGGGGGGGG8EGGGGGGGGGGGGGGGGGGGGGGGGGGGGGGGGGGGGD>CGFFGGGFGGGGGGGGFFD2>3CFFFFCFFGGGFGGFE89:EFFF@6F9?<;FFFFFF<FBFFB:)8>B?B0::AF(47:?FF?B?88AB2)5<21?>BFAA>)
@M02352:288:000000000-CKWC8:1:1101:6958:22280 2:N:0:TAGCGCTC+CTAAGGCT
TAATCTTGCGACCGTACTCCCCAGGCGGTTCACTTATCGCGTTAGCTTCGGCAGCGATCGGGTCACGACCGCCACCCAGTGAACATCGTTTACGTCGTGTACTACCAGGGTATCTAATCTTCTTTCCTCCCCACGCTTTCGCTCCTCAGCGTCAGTTACTTGCCAAGAGGCCGCCTTCGCCGCCGGCATTCCTTCTGATATCTACGAATTTCCCCTCTCCACCAGGAATTCTCCTTCCCCCACAATAACTCAAGTTCGAATGTTTCGAGCGCAGTTCCGTG
+
CF<EFGGGGCB:FEFGEGFGGGGGGGGG6@CFFGGGGGFG+FGGEGGGGD7FG+BCFDCC?:F+,ABGGD:FGEC8?FB:CEEG9ED:A88<BC,:>F:,BFGGF=D8++,83CDCA,>,6,8>=,@@F,@>D<@3>:@G**@DE,=:76?749*5>;,,2,,<?,22,6*14:CG3F/;>)8=)**2/<<::)93:*/28>=7::)1*29*:F1);8(44;1@C*(*.)***0)))(.8(((-(-)-5447?2)*.(..)(.--.-((--(4(0)*)(.(
@M02352:288:000000000-CKWC8:1:1101:18163:22302 2:N:0:TAGCGCTC+CTAAGCCT
CATTCTTGCGACCGTACTCCCCAGGTGGGTCACTTATTGATTTCTCTTAGCCACTCAGACCGAAGCCCGAACAGCGAGTAACCGTCGTTTACTGCGTGGACTACCAGGATAGCAAATCATGTTGGCTACCCACGCCTTTGTCCATCAGTGTCATTATTTTGTTAGTGATCTGCCTCCGCAACTGGTATTCTACGTAATAATACTGCATTTCACCACTACACTACATATACTAACACCTTCACTATATTTCAAGTCAACTAGTATAAAGGAAAACTCTACAG
+
AFF<CFGFGGG@CCEFECEFEFGGG<FD:8,;CFFF,,,,,<FF,BFA9EF<FDC,CC<9C7@@@7?C+6>=B,C+=>B,,<,+8B7F+++,,9B=FCB+4=FEEF<7+,,,,,43C9,C,,A,3,8,6,>,B+++883,ECEG9C6+,@7@,,,7,,85@@3;3373,,,@;E5*;*3:**,,*=,<7:D++8A7(?64++4+/0*=+1+=+9*8+24)(16AFFEG)+31A;.((()()/)))1))17)))).*)5*536)))).)),24:(62/))))
@M02352:288:000000000-CKWC8:1:1101:20148:22376 2:N:0:TAGCGCTC+CTAAGCCT
TAACCTTGCGGCCGTACTCCCCAGGCGGTCAACTTAGTGCGTTAGCTGCGCCACCCACGGCTCAAGGTCACAGACGGCTAGTTGACATCGTTTACGGCGTGGACTACCAGGGTATCTAATCCTGTTTGCTCCCCACGCTTTCGTGCCTCAGTGTCAGTATTTGTCCAGGTAGCCGCCTTCGCCACTGATGTTCCTTCCAATCTCTACGCATTTCACCGCTACACTGGAAATTCCACTACCCTCTACAATACTCTAGTTTGCCAGTTCAAAATGCAGTTCC
+
EFGGGGGGGGGGGGGGGGGGGGGGGGGGEGGGGGGGGGGGGGGGGGGGGGGGGGGGGGGGGGGGGGGFGGGGGGGGGGGGGGGFFGGGG7=FGGGGGGGGGGGGGGGGGGGGGGGGGGGGGGGGGGGGGGGGGGGGGEGGGGCGGGFDFGGG,=FFGGGGGGGGGGGGGGCGGGDGGGDFFGGGGGGGFGGGFEFFEA+:AF675@FG<CDDGFFFFFFFBD?F7C?C?FFFF=A9<?BF?FBFFBFFF<>).6<?4<B<AAA0):<4A<8<>AF2669<
@M02352:288:000000000-CKWC8:1:1101:11011:22393 2:N:0:TAGCGCTC+CTAAGCCT
TAATCTTGCGACCGTACTCCCCAGGCGGTACACTTAATGTGTTAACTGCATTACTGCAAGGTCTAGCCTCACAACAACTAGTGTACATCGTTTAGGGCGTGGACTACCAGGGTATCTAATCCTGTTTGCTCCCCACGCTTTCGCGTCTCAGCGTCAATAATGTTCCAGTAGATCGCCTTCGCAATCGGTATTCCTTCTGATCTCTACGGATTTTACCCCTACACCAGAAATTCCATCTACCTCTCCCATATTCTAGGTAAGCAGTTTTCAAAGCAGTTCAA
+
AFGGGGGGGGGGGGGGGGGGGGGGGGGGGGGGGGGGGGGGGGGGGGGGGFEEGGGGGGGGGGGGGGGGGGGGGGGGGGGGFAFGGGGGGDGGGFGGGGGGGGEGCFFGGGGGFFGGGFGGGGGGGGGGGGGGGGGDEGCGGGE>GGGDEFGGGGGGGGGECDFGFGGGGGFDCFFGGGGF>GGGGFG5:=FGGFFFFFFG6C+=58BCC=EGGFFFGF<?6:EFGG?F;FFFF659CECE373272?79()6<A<*5646).6:BFFFFFFAAF427<4A2
@M02352:288:000000000-CKWC8:1:1101:13543:22450 2:N:0:TAGCGCTC+CTAAGCCT
TAACCTTGCGGCCGTACTCCCCAGGCGGTCAACTTAGTGCGTTAGCTGCGCCACCCACGACTCAAGGTCACAGACGGCTAGTTGACATCGTTTACGGCGTGGACTACCAGGGTATCTAATCCTGTTTGCTCCCCACGCTTTCGTGCCTCAGTGTCAGTATTTGTCCAGGTAGCCGCCTTCGCCACTGATGTTCCTTCCAATCTCTACGCATTTCACCGCTACACTGGAAATTCCACTACCCTCTACAATACTCTAGTTTGCCAGTTTAAAATGCAGTTCC
+
FGGGGGGGGCEGECFGGGGGGGGGGGDEGGGGGGGGGGGFGGGFEGGGGGGGGGGGGGGGGGGGGGGFGGGGGGGGGGGGGGGGCGGGGGGGGGGGGDGGGGGGGGGGFGGGGFEGGGGFGGGAGGGGGGGFFGGGGEGEGG>F5CGGGGGGGGGGGCFGGGGE;FFGGGGGGC7DGGGFFGE5>CG7EDFFGFFFFFF+;FCCCFF39=>DGFCF7>>>>E?FDFFG>FFFFFAABFFF?728))67<-):?AB4<4@A<AA:?5).659<3<?<BAB9
@M02352:288:000000000-CKWC8:1:1101:16965:22480 2:N:0:TAGCGCTC+CTAAGCCT
TAACCTTGCGGCCGTACTCCCCAGGCGGTCAACTTAGTGCGTTAGCTGCGCCACCCACGACTCAAGGTCACAGACGGCTAGTTGACATCGTTTACGGCGTGGACTACCAGGGTATCTAATCCTGTTTGCTCCCCACGCTTTCGTGCCTCAGTGTCAGTATTTGTCCAGGTAGCCGCCTTCGCCACTGATGTTCCTCCAGATATCTACGCATTTCACCGCTACACCTGGAATTCCACTCCCCTCTCCAAAACTCTAGCCTGCCAGTTCTAAATGCACTTCC
+
EFGGGGGGGGCGF@FFGGGGGGGGGGEGGGDFGGGGAEFGGGGGGFG<FFGCFGFGGGGFFGGGGGG<FGGGCFGCEGGGGGGGGGFFGGGGGGGGGGEGGGEGFGGGFGGGGGCFAFFFGGGGGGG?CGGGGGGG@CCGGGC,4CCGFG?=EFE;FF9FGGGGGG9>D?CC6<CGGDDFFGGEGGGGG7;FFEA9@;A*;CFDEFFCDGFGGFFFFFFF0D2@GG>F347??F294:B:BB??FFF74:?:><)*-4=:<?0?4<4922<--)*)1542
@M02352:288:000000000-CKWC8:1:1101:13972:22528 2:N:0:TAGCGCTC+CTAAGCCT
TAACCTTGCGGCCGTACTCCCCAGGCGGTCTACTTATCGCGTTAGCTTCGCCACTAAGTCATTACAACCCAACGGCTAGTAGACATCGTTTACGGCGTGGACTACCAGGGTATCTAATCCTGTTTGCTCCCCACGCTTTCGCACCTCAGTGTCAGTATCAATCCAGAGTGTCGCCTTCGCCACTGATGTTCCTTCCTATATCTACGCATTTCACCGCTACCCAGGAAATTCCACACCCCTCTATCCTACCCTAGCCTGCCAGTATCGGGTGCAATTCCAAA
+
GGGGGGGGGGGGGGGGGG9FGGGGGGEGFGGGGGGGGGGGGGGGGGGGGGGGGGGGGGGGGGGGGGGGGGGGGGGGGGGGGGGGGGGGGGGGGGGGGGGG=FGGGGGGGGCFGAFFGGFGGDGGGFGGGGGGFGEC8EGGDGDGE8FF9CE:EGGFGG9FFGFGFGGGC9DC:ECD4CDEFGGCF7@FGGGGGFF@EFA>6:8+435DGEFFDA@38),7(5359*,99@@=FF2((,,41:<:4(.)4((,3(474151548)))((-8(,32@49-6:)
@M02352:288:000000000-CKWC8:1:1101:17081:22573 2:N:0:TAGCGCTC+CTAAGCCT
TAACCTTGCGGCCGTACTCCCCAGGCGGTCTACTTATCGCGTTAGCTTCGCTACTCACGGCTTAAAGCCACAAACAGCTAGTAGACAGCGTTTACGGTGTGGACTACCAGGGTATCTAATCCTGTTCGCTACCCACACTTTCGCACATGAGCGTCAGTCTTTGGCCAGGGAGTCGCCTTCGCCACTGATGTTCCTCCAGATATCTACGCATTTCACCGCTACACCTGGAATTCCACTCCCCTCTCCAAGACTCTTGTCTGCCAGTTCTAAATGACCGTCC
+
EFEFGGGGGGGGGGGGGGGGGGGGGGEDFGGGGGGGGGGGGGGGGGGGGGGGGGGGGGGGGGGGGGGGGGGGGGGDGGGGGGGGGGGGGGFGGGGGGGGGGGGGGGGGGGGGGGGGGGGGGGGGFGGGGGGGGGGGGGGGFGGGGG5FGGGGGGGGGGDGGGGGFGFFGGGGGGGGGGGFFGGGGGG;<C?DFFFFFFFCF7AGFFFGGGFGGFEFGB>21<2FGGFC?FFFFF2<BF0????(:BA?23<<)69*.46<><.,8A><6<).)6F?3807
@M02352:288:000000000-CKWC8:1:1101:17252:22582 2:N:0:TAGCGCTC+CTAAGCCT
CAGCCTTGCGACCATACTCCCCAGGCGGAGCACTTAATACTTTCGCTACGTCCGAGAAAATGTGAGGGTTCCCACGGACTAGTGCTCATCGTTTACGGCTAGGACTACCGGGGTATCTAATCCCGTTCGCTACCCTAGCTTTCGTTCCTCAGCGTCAGAAGAGATCCAGTGAGCCGCTTTCGCCACCGGTGTTCCAGATGATATCAACGCATTTCACCGCTCCACCATCTGTTCCGCTCACCTCTATCTCCCTCAACCCATGCGGTTTCCAGCGCCCTTC
+
GGGGGGGGGGGGGGGGGGGGGGGGGGGGGGGGGGGGGGGGGGGGGGGGGGGGGGGGGGGGGGGGFGGGGGGGGGGGGGGGGGGGGGGGGGGGGGGGGGGGGGGGGGGGBFDGGFGGGGGGGGGGGGGGGGGGGGGGGGGGGGGGGGGFFGGGGGGEEGFFFABFCGGGGC9DFEFDGGDFFCE*1AFDEGGG3<FFFFF:FF7@EFFGGGFGDFF@F?(,4:6)9D1>?FBFFB-,8(-7AB,272)6<><10(,7(.740(5204924)6400;,)(.3
@M02352:288:000000000-CKWC8:1:1101:12736:22667 2:N:0:TAGCGCTC+CTAAGCCT
CATTCTTGCGAACGTACTCCCCAGGTGGGATACTTATCACTTTCGCTTGGCCACACAGATCGAAATCCATACAGCTAGTATCCATCGTTTACGGCGTGGACTACCAGGGTATCTAATCCTGTTCGCTCCCCACGCTTTCGTCCCTCAGCGTCAATACATTGTTAGTGATCTGCCTTCGCAATCGGTATTCTAAGTAATATCTATGCATTTCACCGCTACACTACTTATTCTAACCACTTCACAATCATTCAAGACAACCAGTATCAATGGCAGTTCTACAG
+
GGFGGGGGGGGGGGGGGGGGGGGGGGGGGGGGGGGGGGGGGGGGGGGGGGGGGGGGGGGGGGGGGGGGGGGGGGGGGGGGGGGGGGGGGGGGGGGGGGGGGGGGGGGGGGGGGGGGGGGGGGGGGGGGGGGGGGGGGGGGGGGGGGGGGGGGEGGGGGGGGGGGGGGGGGGGGFDFGGGFFGGGGGGGGGFFGEFFFFFGFGFGFAFGFGFGGF@EGEFFFFFFGGFGFF=F6A?FFFFFFFFEE@;EFFF<CAFFFFFFFFA4AAF<A>FBFFFA@><9.
@M02352:288:000000000-CKWC8:1:1101:10168:22781 2:N:0:TAGCGCTC+CTAAGCCT
TAATCTTGCGACCGTACTCCCCAGGCGGTACACTTAATGTGTTAACTGCATTACTGCAAGGTCTAGCCTCACAACAACTAGTGTACATCGTTTAGGGCGTGGACTACCAGGGTATCTAATCCTGTTTGCTCCCCACGCTTTCGCGTCTCAGCGTCAATAATGTTCCAGTAGATCGCCTTCGCAATCGGTATTCCTTCTGATCTCTACGGATTTTACCCCTACACCAGAACTTCCATCTACCTCTCCCATATTCTAGGTAAGCAGTTTTCAAAGCAGTTCAA
+
FGFGGGGGGGEGEGGGGGGGGGGGGGGGGGGCGGGGGGGGGGGGGGGGGGGGGGGGGGGGGFFGGGGGGGGGGGGGGGGGGGGGFFGGGEGGGFGCGGGGGDEGGGGGGGGGGGGGGGFGGGGGGGGGGGGGGGGEEGGEGGGGGEGGGGGGGGGGDGGFFGGGGGGGGGACCGGGGGGFFGGDGGGDGCFFFEAE@FFGF7CCEFFG<=>DFFFFFF?F?FFFGGFD@)18+=CEFFFF>4A3(4<BFFFFF<>F?>BA<7ABAAA<DF5:9?FB?A>A4
@M02352:288:000000000-CKWC8:1:1101:20349:22841 2:N:0:TAGCGCTC+CTAAGCCT
TAACCTTGCGGCCGTACTCCCCAGGCGGTCAACTTAGTGCGTTAGCTGCGCCACCCACGACTCAAGGTCACAGACGGCTAGTTGACATCGTTTACGGCGTGGACTACCAGGGTATCTAATCCTGTTTGCTCCCCACGCTTTCGTGCCTCAGTGTCAGTATTTGTCCAGGTAGCCGCCTTCGCCACTGATGTTCCTTCCAATCTCTACGCATTTCACCGCTACACTGGAAATTCCACTACCCTCTACAATACTCTAGTTTGCCAGTTCAAAATGCAGTTCC
+
GFGGGGGGGGGGEGGGGGGGGGGGGGGGGGGGGGGGGGGGGGGGGGGGGGGGGGGGGGGGGGGGGGGGGGGGGGGGGGGGGGGGGGGGGGGGGGGGGGGGGGGGGGGGGGGGGGGGGGCFGGGGGGGGGGGGGGGGCEGGFGGGFGGGGGGGGGGGGGFGGGGGFFGGGGGGGGGGGGGFFCGGGGGGGGGGFFFFFFFGAF=DEFFFG=>GGFFFFEBFBE3FGGFG?FFFFFFAF>BFB?<:AFFFFFF<?<59AAFAAAADF94<A2287AF>F<B2
@M02352:288:000000000-CKWC8:1:1101:15355:22894 2:N:0:TAGCGCTC+CTAAGCCT
TAACCTTGCGGCCGTACTCCCCAGGCGGTCAACTTAGTGCGTTAGCTGCGCCACCCACGACTCAAGGTCACAGACGGCTAGTTGACATCGTTTACGGCGTGGACTACCAGGGTATCTAATCCTGTTTGCTCCCCACGCTTTCGTGCCTCAGTGTCAGTATTTGTCCAGGTAGCCGCCTTCGCCACTGATGTTCCTTCCAATCTCTACGCATTTCACCGCTACACTGGAAATTCCACTACCCTCTCCAATACTCTAGTTTGCCAGTTCAAAATGCAGTTCC
+
GGGGGGGGGGGGGGGGGGGGGGGGGGGGEEGGGGGGGGGFGGGGGGGGGGGGGGGGGGGCCFGGGGGGGGGGGGGDCGGGGGGGGGGGG@DGFGGGDDGGGGDGGDFGFGC@FGGGGGGGF;EFGGGGGF@FFFCFGGGGGGDG>EEGGDGGGGGGGGGGGGFGGGCDGGGCFGGDDDGF)CEEDGG+AFFDFEFCAFF7+5:7<FFC3*=DFACFF371(8<F>=<*46@FF4).63:?<4,.(.)46).544)*65644467546)6:7AAAF26.44
@M02352:288:000000000-CKWC8:1:1101:14739:22899 2:N:0:TAGCGCTC+CTAAGCCT
TAACCTTGCGGCCGTACTCCCCAGGCGGTCAACTTAGTGCGTTAGCTGCGCCACCCACGACTCAAGGTCACAGACGGCTAGTTGACATCGTTTACGGCGTGGACTACCAGGGTATCTAATCCTGTTTGCTCCCCACGCTTTCGTGCCTCAGTGTCAGTATTTGTCCAGGTAGCCGCCTTCGCCACTGATGTTCCTTCCAATCTCTACGCATTTCACCGCTACACTGGAAATTCCACTACCCTCTACAATACTCTAGTTTGCCAGTTCAAAATGCAGTTCC
+
GGGGGGGGGGGGGGGGGGGGGGGGGGDGGFGGGGGGGGGGGGGGGGGGGGGGGGGGGGGGGGGGGGGGGGGGGGGDDGGGGGG<AFFFF>FGGGGGGGGGGGGGGGGGGGGGGGGGGGGGGGGGGGGGGGGGGFDFGGGGGGGGGGGGG,<FGCCFGGDGGG@FGGCC6FGGGGDDGGGF>DGDGGG?EGFGF?CC4AADFGFCC6F5DC>DGFFFGFFF>><F79:G?FF89F<9),4:1.837A)8:)4<<A<74<F>AF48)6)).))-))*)*.66
@M02352:288:000000000-CKWC8:1:1101:19692:22933 2:N:0:TAGCGCTC+CTAAGCCT
TAACCTTGCGGCCGTACTCCCCAGGCGGTCAACTTAGTGCGTTAGCTGCGCCACCCACGACTCAAGGTCACAGACGGCTAGTTGACATCGTTTACGGCGTGGACTACCAGGGTATCTAATCCTGTTTGCTCCCCACGCTTTCGTGCCTCAGTGTCAGTATTTGTCCAGGTAGCCGCCTTCGCCACTGATGTTCCTTCCAATCTCTACGCATTTCACCGCTACACTGGAAATTCCACTACCCTCTACAATACTCTAGTTTGCCAGTTCAAAATGCAGTTCC
+
FGGGGGGGGGGGGGGGGGGGGGGGGGGGEGGGGGGGGGGGGGGGGGGGGGGGGGGGGGGGGGGGGGGGGGGGGGGGGGGGGGGGGGGGGGGGGGGGGGGGGGGGGGGGGGGGGGGGGGGGGGFGGGGGGGGGGGGGGGGGGGGGGGGGGGGGGGFGGGGGGGGGFFFGGGGGGGGGGGGFFGGGGGG9@FGGGFFFFFFGCGFFEFFGG=3<FFFFGFFFFFFFFGBF?6@FFFBAB?F??<?:AA422<?B<BA6><FAAFF?FFFAA<A>AFFFFF99
@M02352:288:000000000-CKWC8:1:1101:14111:22968 2:N:0:TAGCGCTC+CTAAGCGT
TAACCTTGCGGCCGTACTCCCCAGGCGGACTACTTATCGCGTTAGCTTCGCCACTAAGTCATTACAACCCACAGGCTAGTATACACCTTTTATGCGGTGGCCTCCAAGGGTTTTTAACCTTTTTTTTACCCACCGTTTTCGCCATCAATGTCCGTTATCATTCCGTGGGGTCCCTTCGCACTCGGAGTTTCTTTTGTATTTTTAGCCTTTTTCCGCCTCCCCACGAATTTCCCCCCCCCCTACTGGTCCCCATACACGCCGTTACACCTCGCCTCTTCCGG
+
,A8E;FFGG7F@@FFGGGGGGGGGG8FG7+FEGGGG9,CF:FF,CFGG<FGG:FG,C,F,,5CF,5,C4,C,,:,+,,,,,9,,,,,,9F,?,C,++8@+,,,4A,,CF+8,++3@,,8,6,8E:++,7@F,@++3@D8,**5*33,4,;<2,44D*,,,6,@,,,****1*2=*;8*:).5E****=E++++)+)(++++++*(+2+2<4*24,5*)((-)()153*8*/0=:(-7((,,(())))))(((((.*),),((-((-)((((-(()./))((
@M02352:288:000000000-CKWC8:1:1101:11079:22980 2:N:0:TAGCGCTC+CTAAGCCT
TAATCTTGCGACCGTACTCCCCAGGCGGTACACTTAATGTGTTAACTGCATTACTGCAAGGTCTAGCCTCACAACAACTAGTGTACATCGTTTAGGGCGTGGACTACCAGGGTATCTAATCCTGTTTGCTCCCCACGCTTTCGCGTCTCAGCGTCAATAATGTTCCAGTAGATCGCCTTCGCAATCGGTATTCCTTCTGATCTCTACGGATTTTACCCCTACACCAGAAATTCCATCTACCTCTCCCATATTCTAGGTAAGCAGTTTTCAAAGCAGTTCAA
+
GGGGGGGGGGGGGGGGGGGGGGGGGGGGGGGGGGGGGGGGGGGGGGGGGGGGGGGGGGGGGGGGGGGGGGGGGGGGGGGGGGGGGGGGGGGGGGGGGGGGGGGGGGGGGGGGGGGGGGGGGGGGGGGGGGGGGGGGGGGGGGGGGGGGGGGGGGGGGGGGGGGGGGGGGGGCFGGDGGGFFGGEGGGGEFFGGFFFFFFGFGFGCFFGC?DGCFEFGF@FFF@AGGFGDAFF6CFFEE33@E<=8@BF>3<>>DABBDFF??21AFFFAB>A2861=AAA6
@M02352:288:000000000-CKWC8:1:1101:11276:23069 2:N:0:TAGCGCTC+CTAAGCCT
TAATCTTGCGACCGTACTCCCCAGGCGGTACACTTAATGTGTTAACTGCATTACTGCAAGGTCTAGCCTCACAACAACTAGTGTACATCGTTTAGGGCGTGGACTACCAGGGTATCTAATCCTGTTTGCTCCCCACGCTTTCGCGTCTCAGCGTCAATAATGTTCCAGTAGATCGCCTTCGCAATCGGTATTCCTTCTGATCTCTACGGATTTTACCCCTACACCAGAAATTCCATCTACCTCTCCCATATTCTAGGTAAGCAGTTTTCAAAGCAGTTCAA
+
GGGGGGGGGGGGDGGGGGGGGGGGGGEGGGGGGGGGFGGGGGGGGGGGGCEFGGGGGGGGGGGGGGGGGGGGGGGGGDGGGGGGFGGGGGGGGGGGGGGGGGGGGGGGGGGGGGGGGGGGGGGGGGGGGGGGGGGGGGGGFGGGGGGGGGGGGGGGEGGFGGGGGGGGGGGFGFGGGGGFFGGGGGGGDFGGGFFFFFFC>GFGE>CDD5>3FFFBGF<1;A;FFF0*8;=FFF5CECCEA@AE?0<?53ADFFA@)6*.54>:FF<B2):AAFF<F4)52
@M02352:288:000000000-CKWC8:1:1101:10245:23104 2:N:0:TAGCGCTC+CTAAGCCT
TAATCTTGCGACCGTACTCCCCAGGCGGAATGCTTAATCCGTTAGGTGTGTCACCGAACAGTATACTGCCCGACGACTGGCATTCATCGTTTACGGTGTGGACTACCAGGGTATCTAATCCTGTTTGCTCCCCACACTTTCGTACCTCAGCGTCAGTATCGAGCCAGTGAGCCGCCTTCGCCACTGGTGTTCTTCCGAATATCTACGAATTTCACCTCTACACTCGGAGTTCCACTCACCTCTCTCGAACTCAAGACCCGGAGTTTATGAGGCAGTTCCAG
+
FGGGGGGGGGGGGGGGGGGGGGGGGCGDGGGGGGGGGGGGGFFGGGGGGGGGGGGGGGGGGGDGGGGGGGGGEGGGGGE8FFFFCFFGGGFGGEGGGGGGGGGGE8ABFEGGGGGGGFFFGGGGGG?FGFFGGGGGGGGGCEFGFDFGGGGGEEGGFGGGGGGCGGGGGF?E?*9*58C>>DGGG?6CGGGGGFFEFF8DFCFGFFFGFGFGGAEFFFFFFFF/791>>@F797AAF:08>12:??B0(42)5(.7?F)4(79::9<A<6:B:()46).4)
@M02352:288:000000000-CKWC8:1:1101:25174:23108 2:N:0:TAGCGCTC+CTAAGCCT
TAACCTTGCGGCCGTACTCCCCAGGCGGTCAACTTAGTGCGTTAGCTGCGCCACTCACGTCTCAAGGACACAAACGGCTAGTTGACATCGTTTACGGCGTGGACTACCAGGGTATCTAATCCTGTTCGCTCCCCACGCTTTCGTTCCTCAGAGTCCGTATCTGTCCAGGTGGCCGCCTTCGCCACTGATGTTCCTTCCAATCTCTACGCATTTCACCGCTACACTGGAAATTCCACCACCCTCTACAGTACTCTCGTTTGCCAGTTCAAAATGCAGTTCAA
+
FDFFGGGDFGGGCGGGGGGGF7;BFFEE@FCEFFGGGGGGGGGGCFGGGGGGGGGFFGGGGCGGGGGGGGGFFGECCFCCFGFFFGFGGDGGGG9FGGDFGGEG<FBFGGGGGC:DGGGGF9FFFFFGGEDFFGGG7E6CGGGGGFF7FF,,3@D,=>7EG9FGFGG,DECGDFGDDDGFFGEGDFF7@C@CFEAEE.2@87++/1;7<55<FFDFDDB(1>4?7>?<>?F9/9))4:??BB:(4<20:<B46:))40>192.:?-.6)4))5)*-1.6))
@M02352:288:000000000-CKWC8:1:1101:10259:23120 2:N:0:TAGCGCTC+CTAAGCCT
TAATCTTGCGACCGTACTCCCCAGGCGGAATGCTTAATCCGTTAGGTGTGTCACCGAACAGTATACTGCCCGACGACTGGCATTCATCGTTTACGGTGTGGACTACCAGGGTATCTAATCCTGTTTGCTCCCCACACTTTCGTACCTCAGCGACAGTATCGAGCCAGTGAGCCGCCTTCGCCACTGGTGTTCTTCCGAATATCTACGAATTTCACCTCTACACTCGGAGTTCCACTCACCTCTCTCGAACTCAAGACCAGGAGTTTATGAGGCAGTTCCAG
+
GGGGGGGGGGGGCFGGGGGGGGGGGGGGGGGGGGGGGFFGGGGGGGGGGGGFGGGGGGGGGGGGGGGCFGGGGGGGGGG8FGGGGGGGGGGGGGGGGGGGGGGGG,BFGGGGGGGGGGGGGGGGGGGGGGGGGGEDEGGGGGGGGGFGGGGG6C8CGGFGGGGGGGFCFGFFFGGGGGFABGGDG6EE**AFGFA>6A)8ACFGFFAGCFFGGFEF973<AFFFFGBD97:@FF<5018:>??:<???F:04<0<4:(),(4141-<AA<AF0()./:2:)
@M02352:288:000000000-CKWC8:1:1101:9402:23144 2:N:0:TAGCGCTC+CTAAGCCT
TAATCTTGCGACCGTACTCCCCAGGCGGTCTACTTAGTGCGTTAGCTGCGCCACTAAGATCTCAAGGATCCCAACGGCTAGTAGACATCGTTTACGGCGTGGACTACCAGGGTATCTAATCCTGTTTGCTCCCCACGCTTTCGCACCTCAGCGTCAGTGTCAGCCCAGACAGTCGCCTTCGCCACTGGTGTTCCTTCTAATATCTACGCATTTCACCGCTACACTAGAAATTCCACTATCCTCTGCTGCACTCTAGTCACACAGTTTTGAAAGCAGTTCC
+
GGGGGGGGGGDGGGGGGGGGGGGGGGGGGGGGGGGGGGGGGGGGGGGGGGGGGGGGGGGGGGGGGGGFFGGGGGGGGDGEGGGGGGGGGGGGGGGGGGGGGGGGGGGGGGGGGGGGGGGGGGGGGGGGGGGFGGGGGGGGGGGGGGGGGGGGGGGGGGCGGGGGGGFGGGGGGGGGGDGFFGG5CEGG@:FDGEFFEFFC=:;@<AFGGGFGGFEFGEF6938FCC<GA*97FFA4:><4?<2<?2<?F?FBFAA6::B<<0<089<F03A>A:F?F9AA
@M02352:288:000000000-CKWC8:1:1101:9233:23192 2:N:0:TAGCGCTC+CTAAGCCT
TAACCTTGCGGCCGTACTCCCCAGGCGGTCTACTTATCGCGTTAGCTTCGCCACTAAGTCATTACAACCCAACGGCTAGTAGACATCGTTTACGGCGTGGACTACCAGGGTATCTAATCCTGTTTGCTCCCCACGCTTTCGCACCTCAGTGTCAGTATCAATCCAGAGTGTCGCCTTCGCCACTGATGTTCCTTCCTATATCTACGCATTTCACCGCTACACAGGAAATTCCACACTCCTCTATCGTACTCTAGCCTGCCAGTATCGGGTGCAATTCCACG
+
GGGGGGGGGGGGGGGGGGGGGGGGGGGGGGGGGGGGGGGDGGGGGGGGGGGGGGGGGGGGGGGGFFGGGGGGGGGGGGGGGGGGGGGGGGGGGGGGGGGGGFGGGGGFGGGECFGGFGGGGGGGGFGGGGGGGGGGDEGGGGGGGGGGGGGGGGDFFF;FGGGGGGGCCCFGGGGGGGGFFGGGGGFGGFGG76BDFFFGFFFGC3:CDECGGFEBE)6;?FB7CFFGF68=6670(2?2:AFAB(:B?FA4)6<@4()82?7ADF<0>:B::<*4B)6),
@M02352:288:000000000-CKWC8:1:1101:6648:23237 2:N:0:TAGCGCTC+CTAAGCCT
TAACCTTGCGGCCGTACTCCCCAGGCGGTCAACTTAGTGCGTTAGCTGCGCCACTCACGTCTCAAGGACACAAACGGCTAGTTGACATCGTTTACGGCGTGGACTACCAGGGTATCTAATCCTGTTCGCTCCCCACGCTTTCGTTCCTCAGCGTCAGTATCTGTCCAGGTGGCCGCCTTCGCCACTGATGTTCCTTCCAATCTCTACGCATTTCACCGCTCCACTGGAAATTCCACCACCCTCTCCAGTACTCTAGTTTGCCAGTGCAAAATGCATTTCC
+
FFDGFGGGGGGGGGGGGGGGGEGDGFCFFGGGGGGGGGGGGGGGGGGGGGGGGGGGGGFGGGGCFGGGGGGFGGGG>FEGGFGGFFFFCFDGGGGGDGEGGGGGGF@FFCCEAFFGGGGCEGGGGGGGGGGDGGGEEGGGGGGGGGGFFGGCGGGGGGGFFFGGGGGGGGGGGGDDGGCA)9CGGCGGGGGGD3A3;FFFFG+@EFFFDEEGG*6FGF>9()5@GGF:7?FFFFF911?B:,3:(.4>AA>4>A<B>FF>9<A7?)).6<())67)9<<-
@M02352:288:000000000-CKWC8:1:1101:14096:23251 2:N:0:TAGCGCTC+CTAAGCCT
TAACCTTGCGGCCGTACTCCCCAGGCGGTCAACTTAGTGCGTTAGCTGCGCCACCCACGACTCAAGGTCACAGACGGCTAGTTGACATCGTTTACGGCGTGGACTACCAGGGTATCTAATCCTGTTTGCTCCCCACGCTTTCGTGCCTCAGTGTCAGTATTTGTCCAGGTAGCCGCCTTCGCCACTGATGTTCCTTCCAATCTCTACGCATTTCACCGCTACACTGGAAATTCCACTACCCTCTACAATACTCTAGTTTGCCAGTTCATAATGCAGTTCC
+
GGGGGGGGGGGGGGGGGGGGGGGGGGGGGGGGGGGGGGGGGGGGGGGGGGGGGGGGGGGGGGGGGGGGGGGGFGGGDGGGGGGGGGGGGFGGGGGGGGGGGGGGGGGGGGGGGGGGG,ECGGFGGGGGGGGGFGGGGGGGGGGGGGGGGCEFGGGGGGGGGGGGGDFEGGG?FGGGGGGFFGGGGGGGGGGGGFFFFFF;A56CEACFGEBGGFFFG36>(557CG0CF4FFF4469(5<B?BFBBF?A-4<<<BFFFF4A247>AD<>D)4:68)9:AA
@M02352:288:000000000-CKWC8:1:1101:13396:23296 2:N:0:TAGCGCTC+CTAAGCCT
TAACCTTGCGGCCGTACTCCCCAGGCGGTCTACTTATCGCGTTAGCTTCGCCACTAAAAGATCAAGTCTTCCAACGGCTAGTAGACATCGTTTACGGCGTGGACTACCAGGGTATCTAATCCTGTTTGCTCCCCACGCTTTCGCACCTCAGTGTCAATATCAGTCCAGGTAGTCGCCTTCGCCACTGGTGTTCCTTCCTATATCTACGCATTTCACCGCTACACAGGAAATTCCACTACCCTCTACTGTATTCTAGACTAGCAGTATCAGATGCAGTTCCA
+
FFGGGGGGGGGGGGGGGGGGGGGGGGGGEEGCGGGGGGGGGGGGGGGGGGGGGGGGGGGGGGGGGFGGGGGGGGGGGGGGGGGGGGGGGGGGGGGDEGGGDGGGGGGGGGGGGGGGGGG9EGGGFGGGGGGFGGGGEEGEGCEGEGGFF66;;CFGFGGFGGGGFGGGGGGFGGCGDGGFFGGGGGGD+*ADCCFFFFF+:++2)3@3/*=DFFFFGB>21>))*/44:FB4=B<A<2?B14:(46)5<2:AB>4/5<?A>7)5AAAA4:249>FAF44<)
@M02352:288:000000000-CKWC8:1:1101:21433:23354 2:N:0:TAGCGCTC+CTAAGCCT
TAACCTTGCGGCCGTACTCCCCAGGCGGTCTACTTATCGCGTTAGCTTCGCCACTAAGTCATTACAACCCAACGGCTAGTAGACATCGTTTACGGCGTGGACTACCAGGGTATCTAATCCTGTTTGCTCCCCACGCTTTCGCACCTCAGTGTCAGTATCAATCCAGAGTGTCGCCTTCGCCACTGATGTTCCTTCCTATATCTACGCATTTCACCGCTACACAGGAAATTCCACACTCCTCTATCGTACTCTAGCCTGCCAGTATCGGGTGCAATTCCAAG
+
FFFGGGGGGGGGGGGGGGGGGGGGGGGG:FGGGGGGGGGGGGGGGGGGGGGGGGGGGGGGGGGGGGGGGGGGGGGGGGGGGGGGGFGGGGGGGGGGGEGGGGGGGGGGGGGCGGGGFGFGF9DGGCFGGGGGGGCGEGFGGGGGGGGGGGGGGGGGGFF@EFGGGADFGGGGGGGGGGCDEGGCD?9?CGEGGEFFFFFGFGFGCFFDDGFGGFE5E33;<F<4CF?<AFFFFF7:(2:><<7<A1<71:249445)45:?7:462:9>:0:>A?AFFFF)
@M02352:288:000000000-CKWC8:1:1101:20476:23356 2:N:0:TAGCGCTC+CTAAGCCT
TAATCTTGCGACCGTACTCCCCAGGCGGTACACTTAATGTGTTAACTGCATTACTGCAAGGTCTAGCCTCACAACAACTAGTGTACATCGTTTAGGGCGTGGACTACCAGGGTATCTAATCCTGTTTGCTCCCCACGCTTTCGCGTCTCAGCGTCAATAATGTTCCAGTAGATCGCCTTCGCAATCGGTATTCCTTCTGATCTCTACGGATTTTACCCCTACACCAGAAATTCCATCTACCTCTCCCATATTCTAGGTAAGCAGTTTTCAAAGCAGTTCAA
+
FGGGGGGGGGGGGGGGGGGGGGGGGGGGGGGGGGGGFGGGGGGGGGGGGGGFGGGGGGGGGGGGGGGGGGGFFFGGGGGGGGGGGGGGGGGGGGGGGGGGGGGGGGGGGGGGGGGGGGGGGGGGGGGGGGFGGGFGGGGGGGGGGGGGGGGGGGGGCFFEEGGGGGGGGGGFFGGGGGGFFGGG4AFGEFGGFFFFFFFGFGFGFFFFDGBGGFFFGFFFFFFFDFDG=0;FCFFFFEFFFFFFFF714(664:<F?>FB2,)8AFDFFFAF<:F06<2>4
@M02352:288:000000000-CKWC8:1:1101:21022:23362 2:N:0:TAGCGCTC+CTAAGCCT
TAACCTTGCGGCCGTACTCCCCAGGCGGTCTACTTATCGCGTTAGCTTCGCCACTAAGTCATTACAACCCAACGGCTAGTAGACATCGTTTACGGCGTGGACTACCAGGGTATCTAATCCTGTTTGCTCCCCACGCTTTCGCACCTCAGTGTCAGTATCAATCCAGAGTGTCGCCTTCGCCACTGATGTTCCTTCCTATATCTACGCATTTCACCGCTACACAGGAAATTCCACACTCCTCTATCGTACTCTAGCCTGCCAGTATCGGGTGCAATCCAAAA
+
FFFGFGGGGGGGGGGGGGGGGGGGGGGGGGGGGGGGGGGGGGGGGGGGGGGGGGGGGGGGGGGGGGGGGGGGGGGGGGGGGGGGGGGGGGGGGGGGGGGGGGGGGFGGEFFGGGGGGGGGGGGGGGGGGGGGGGDGGGGGGGGGGGGDGECAFFGFGFFGGGGGGFFEEFGGGGGGGGGFFCCGGGGG9FFGGFF@FFFGFCFGFFBGGGFGGFFFG>BB?FFFDFB<)8=FF47?:0:DF<ABA::(249<92<?<?F7?FF))<:>FFF6?2*)0).6(
@M02352:288:000000000-CKWC8:1:1101:23231:23365 2:N:0:TAGCGCCC+CTAAGCCT
TAATCTTGCGACCGTACTCCCCAGGCGGAATGCTTAATCCGTTAGGTGTGTCACCGAACAGTATACTGCCCGACGACTGGCATTCATCGTTTACGGTGTGTACTACCAGGGTATCTAATCCTGTTTTCCCCCCACACTTTCGTACCTCAGCGTCAGTATCGAGCCAGTGAGCCCCCTTCGCCACTTGTGTTCCTCCAAATATCTACGAACATCTCCTCTACACTTGGAATTCTCCTCACCTCTCTCGAACTCTAGACTGATACTTTTTCAACACATTTCTT
+
FF@C@FGGGC::CEGGGGGGGGGGGGGGGGGGGGGGGFCFCFG:FFGGFG@FGGG@FCEEEF9FA@BE,FFCB:@@CE+,EE,,5<FC4B,D+,8+BFFG,,:<?CED=:F,,A,6C3@:DE9F<F<3,33@F@FGG87>,+5@D4=C9,@CG>5*<,@@***4:3,6D9>B,**/886)8:*7*,01+2012.;33;+;AGFGFA3<5*)20+98+=3)66:F>77>)9)1*0))4),4)471).()(41<9))1.)9))6)).6<)())))().*)))-
@M02352:288:000000000-CKWC8:1:1101:23234:23384 2:N:0:TAGCGCTC+CTAAGCCT
TAATCTTGCGACCGTACTCCCCAGGCGGAATGCTTAATCCGTTAGGTGTGTCACCGAACAGTATACTGCCCGACGACTGGCATTCATCGTTTACGGTGTGGACTACCAGGGTATCTAATCCTGTTTGCCCCCCACACTTTCGTACCTCAGCGTCAGTATCGAGCCAGTGAGCCGCCTTCGCCACTGGTGTTCCTCCAAATATCTACGAATTTCACCTCTACACTTGGAATTCCACTCACCTCTCTCGAACTCTAGACTGATAGTTTTGGAGGCATTTCCAG
+
GGGGGGGGGGGGEGFGGGGGGGGGGGGGGGGGGGGGGGFFGGGGGGGGGGGGGGGGGGGGGGGGGGGGGGFGGGGGGGGGGGGGGGGGGGGGGGGGGGGGGGGGGGGGFEGGFGGGGGGGGGGGGGGG,DDGGGGGGGGFGGGGGGGGGCFGGGGGGFFGGCGGGGGFGGGGGDGGGGGFFGDGCFCFFFGGG?F@FFFGFGFGFFFGFGFCFFFFGFFFFFFFGGFD>?FFFFFFFFF:<?F?<2::?BBAAA<=AAF0<D<AF<>B>:::12)4@AAA6
@M02352:288:000000000-CKWC8:1:1101:14818:23617 2:N:0:TAGCGCTC+CTAAGCCT
TAATCTTGCGACCGTACTCCCCAGGCGGGAAGCTTAATGCGTTAACTGCGCCACCGAACAGTATACTGCCCGACGGCTAGCTTCCATCGTTTACGGCGTGGACTACCAGGGTATCTAATCCTGTTTGCTCCCCACGCTTTCGCACCTCAGCGTCAGTATCGAGCCAGTGAGCCGCCTTCGCCACTGGTGTTCCTCCGAATATCTACGAATTTCACCTCTACACTCGGAATTCCACTCACCTCTCTCGATCTCTAGATTGACAGTATTAAAGGCAGTTCCAG
+
FGGGGGGGGGGGGGFFGGGGGGGGGGGGGGEGGGGGGGGGGGGGGGGGGGGGGGGGGGGGGGGGGGGGGGGGGGGGGGGGGGGGGGGGFGGGFGGGGGGGGGGGGGGGGGGGGGGGGFGGGGGGGGGGGGGGGGG*BEGGGGGGGGCGGFCEGGEEGGEGGGGGGGGGGGGDGGGDCCG>BGGGGFGG?CGGGA??BEFG@CFCB@FGGGFGGFAFFF?FFFFFGGFD6F@BFF>23?B:BFFB>5:2(31::4.@AD?)6<<8>9>96>)<B0><FA44.
@M02352:288:000000000-CKWC8:1:1101:24716:23626 2:N:0:TAGCGCTC+CTAAGCCT
TAACCTTGCGTCCGTACTCCCCAGGCGGTCAACTTAGTGCGTTAGCTGCGCCACCCACGACTCAAGGTCACAGACGGCTAGTTGACATCGTTTACGGCGTGGACTACCAGGGTATCTAATCCTGTTTGCTCCCCACGCTTTCGTGCCTCAGTGTCAGTATTTGTCAAGGTCGCCGCCTTCGCCACTGATGTTCCTTCCAATCTCTCCGAATTTCACCGTTACACTGGAAATTCCATTACCCTCTATAATACTCTAGTTTGCCAGTTAAAAATGCAGTTCA
+
CFC,CFGGGG+F@@FAF8CC<,F@FGGG@+F<FFGGGGFFCFGCECEFGGGGEGDFGGEGG,B,CCEFCEEGCFG7+>++:?F?FD?<FFGGGGAEEDE@F4+,:AFGFCGEF<>DDB3FF,,,:>,,,8>@F+,@7>>E+3AD>@FF73,<@AF7DE@@=F@DG,7,23,>B;):1?CAA4CC3CCFG+>FG37<).+132++76.7)/:CCF)7+0(-4BA4*7(2(/9B49-)46:A7)183)).-)))5))*.)/.)54044)))6<:)<FAFA9)
@M02352:288:000000000-CKWC8:1:1101:24697:23626 2:N:0:TAGCGCTC+CTAAGCCT
TAACCTTGCGGCCGTACTCCCCAGGCGGTCAACTTAGTGCGTTAGCTGCGCCACCCACGACTCAAGGTCACAGACGGCTAGTTGACATCGTTTACGGCGTGGACTACCAGGGTATCTAATCCTGTTTGCTCCCCACGCTTTCGTGCCTCAGTGTCAGTATTTGTCCAGGTAGCCGCCTTCGCCACTGATGTTCCTTCCACTCTCTACGCATTTCACCGCTACACTGGAAATTCTACTACCCTCTACAATACTCTAGTTTGCCAGTTAAACATGCAGTTCC
+
EFCE<FGGFGCGCGGFFFGGFGA@@FCGGGGGGGGGGGGGDGGGGGGFGGGEGGGGFGCGGGGFEGGGFGGGGGGDGGGGFEFFFEFFGCGGGGF+BFEFGEGCGGGFGGGGGGGGGCAFFFDGGGGGG93>FBCGECEE8CEFCEGGFFFCFBC?FGFG@FGFF?F,>BDF6CDDCDDFADE=CGG?C9FGGF7?A)A+;*=C@6:D3:)<7::=:;(3(8?)204*.0=F?*-4:2<??<3:<46)46:4<2)*.6=42<<:>-).5)-57:F476<A
@M02352:288:000000000-CKWC8:1:1101:16443:23677 2:N:0:TAGCGCTC+CTAAGCCT
TAACCTTGCGGCCGTACTCCCCAGGCGGTCAACTTAGTGCGTTAGCTGCGCCACTCACGTCTCTAGGACACAAACGGCTAGTTGACATCGTTTACGGCGTGGACTACCAGGGTATCTAATCCTGTTCGCTCCCCACGCTTTCGTTCCTCAGCGTCAGTATCTGTCCAGGTGGCCGCCTTCGCCACTGATGTTCCTTCCAATCTCTACGCATTTCACCGCTCACCTGGAAATTCCACTACCCTCTACAGTACTCTAGTTGAACAGTTCAAAATGCAGTTCCA
+
GGFGEGGGGGGGGGGEGGGGGGGGGGGGFGGGGGGGCGGGGGGGGGGGGGGGGGGGGGGGGGGGFGGGGGGGGGGGGGGGGGGGGGGGGE=FGGGCCFGGGG+EFCDFGFGG8AFGGGGGGGGDGGGGDEGGGG7CECGCFGECFGGGCGFG>EEGEGFGGGFGGF9D6F?FGGCDGGGF;CGEGGGGGDGFF?FFAFF>@81C?AA5CCDGGFFFE>>>0))00*3F0FF=@B<9).5(44:<)6)55:AFAFB69A@)47<:-.-649-8)4*)*.::)
@M02352:288:000000000-CKWC8:1:1101:18708:23700 2:N:0:TAACGCTC+CTAAGCCT
TAATCTTGCGGCCGTACTCCCCAGGCGGTCTACTTATCGCGTTAGCTTCGCCACCAAGTCATTACAACCCAACGGCTAGTAGACATCGTTTTCGGGGTGGACTACCCGGGTATCTAATCCCGTTTTCTCCCCACGCTTTCGCTCCTCAGTGTTCGTATCAATCTAGAGTGTCGCCCTCGCCACTCATGTTTCTTCCTATATCTACGCATTTCCCCCCCACACAGGAGATTCCACACTCCTCTCTACTTATCTAGCCTGCCAGTATCCCACGCCATTTCCA
+
GFG,CFGGGG7FEEGGGGGGGGGGGGEG@@FEFGGGACDGGGGGGGGGCG7FGG,:F,CA,B9CC,,CFC4=,,>F++B,,<5,<,,+9BF7,+4+84=C+3,6>D,3>E3+3<=,C@<9,3@FF:8,38DF,33:*@D,38*@EE8CG;?C,,4A,:,@,,6,?F,2?BCC5:C4C*).:/8<**4+5=+;:47.;8A++21+))0**:@**14.?)(((0()**(/.9****.-4:?>()(.)))))).<)))0)(04).4)-)))),((((.6*.)4
@M02352:288:000000000-CKWC8:1:1101:13717:23726 2:N:0:TAGCGCTC+CTAAGCCT
TAATCTTGCGACCGTACTCCCCAGGCGGAATGCTTAATCCGTTAGGTGTGTCACCGAACAGTATACTGCCCGACGACTGGCATTCATCGTTTACGGTGTGGACTACCAGGGTATCTAATCCTGTTTGCTCCCCACGCTTTCGCATCTGAGTGTCAGTGTCTGTCCAGGGGGCCGCCTTCGCCACTGGTATTCCTTCAGATCTCTACGCATTTCACCGCTACACCTGAAATTCTACCCCCCTCCACAGCACTCTAGTTCACCAGTTTCAATTGCAGTTCCG
+
FFGGGGGGGGGGGGGGGGGGGGGGGGGGGGGGGGGGGGGGGGGGGGGGGGGGGGGGGGGGGGGGGGGGGGGDGGGGGGGGGGGGGGGGGGGGGGGDGGGGGGGGGGGGCEGGGGGGGFGFGGGGGGGGGGGGGFGGGGGGGGGGGGGGFGGGGGGGGFFGFFFFGGDGCGGGGGGGGGGFFGGGGGGGFGGGGCFF@F@CAC@D<F>GDGE@GFFF*561977F<*3F7FF9764-4<97>?(47.407?>?DF2B-6*-4)445-6)6)))-47<FFA:
@M02352:288:000000000-CKWC8:1:1101:12004:23729 2:N:0:TAGCGCTC+CTAAGCCT
TAACCTTGCGGCCGTACTCCCCAGGCGGTCAACTTAGTGCGTTAGCTGCGCCACCCACGACTCAAGGTCACAGACGGCTAGTTGACATCGTTTACGGCGTGGACTACCAGGGTATCTAATCCTGTTTGCTCCCCACACTTTCGTACCTCAGCGTCAGTATCGAGCCAGTGAGCCGCCTTCGCCACTGGTGTTCCTCCAAATATCTACGAATTTCACCTCTACACTTGGAATTCCACTCACCTCTCTCGAACTCTAGACTGATACTTTTGGAGGCAGTTCC
+
GGGGFGGGGGGGEFGGGGGGGGGGGGGGGGGGGGGGGGGGGGGGGGGGGGGGGGGGGGGGGGGGGGGGGGGGGGGGGGGGGGFGGGGGGGGGGGGGGGGGGGDGGGGFGGGEGFGGGFGGGGGGGGGGGGGGGGGGGGGGGGCGGGGGGGGGGGGGGGGFGGFGGGGGGGGGGGCDD5CFFCECDGGG+68:@CFFFFFGB@AF5:CCDGFGGBB?C?:72B2?7C<C799@F=2-68,8:?82.,2(4:(()-.06)72>BF).6ABF(4::(.4<<24
@M02352:288:000000000-CKWC8:1:1101:13734:23740 2:N:0:TAGCGCTC+CTAAGCCT
TAATCTTGCGACCGTACTCCCCAGGCGGAATGCTTAATCCGTTAGGTGTGTCACCGAACAGTATACTGCCCGACGACTGGCATTCATCGTTTACGGTGTGGACTACCAGGGTATCTAATCCTGTTTGCTCCCCCCGCTTTCGCATCTGAGTGTCAGTGTCTGTCAAGGGGGCCGCCTTCGCCACTGGTATTCCTTCAGATCTCTACGCCTTTCACCGCTACACCGGAAATTCTCCCCCCCTCTACAGCACTCTCGTTCCCCAGTTTCAATTGCAGTTCCC
+
FAEEGGGGGGCCFGGGGGGGGGGGGGCEGGGGGFGGGFFEFGGGGCGFFCAGGGDEGGGGGFDCFCB<DDFEE7@+:?+<FEF??@<F=FFG<,=CBFEECD?FGFGGC7F4AAAF9,:F9;DFGGFGGG>DD:BFEG>D8+@C:7E;BCFGGFA;EFGDGBF;,;DFGGDE**)/5*75B:8ECFFGEFC:7.A34@FGAGFG4675):)>DFFFD>>(76?F))-9(/*07*-(-49((,8<<44)(4)5))-0(().3118A<<<)).5)6*6=)))
@M02352:288:000000000-CKWC8:1:1101:7704:23747 2:N:0:TAGCGCTC+CTAAGCCT
TAACCTTGCGGCCGTACTCCCCAGGCGGTCTACTTATCGCGTTAGCTTCGCCACTAAGTCATTACAACCCAACGGCTAGTAGACATCGTTTACGGCGTGGACTACCAGGGTATCTAATCCTGTTTGCTCCCCACGCTTTCGCACCTCAGTGTCAGTATCAATCCAGAGTGTCGCCTTCGCCACTGCTGTTCCTTCCTATATCTACGCATTTCACCGCTACACAGGAAATTCCACACTCCTCTATCGTACTCTCGCCTGCCAGTATCCGGTGCAATTCCAAG
+
GFFGDGGFGGCCFGFDG?EFFFF@,CCFCFEGDFGGEDFE:@FGCGDFE+:FFFFFGGEED?F<FEGGFGG<FGGGGGDGGGDFGGGEGGGDGG7:=++4?<FGFFGCGCF?DGFG;DFFF:E<>,>DFFD8>B+<+@DECE+CE,@;CFG:CACAFFGFFB;DB,<>DFFF**3?DGF>?CEG6,=,>=FGF3F@C+@:=F3+;5>C57AFFFF3CEFFBFF4*9:>AF?F=B(8(2<A<<25A:?7?6<<)-(78:>(4::25>)-(-(-))/4*))-)
@M02352:288:000000000-CKWC8:1:1101:7716:23762 2:N:0:TAGCGCTC+CTAAGCCT
TAACCTTGCGGCCGTACTCCCCAGGCGGTCTACTTATCGCGTTAGCTTCGCCACTAAGTCATTACAACCCAACGGCTAGTAGACATCGTTTACGGCGTGGACTACCAGGGTATCTAATCCTGTTTGCTCCCCACGCTTTCGCACCTCAGTGTCAGTATCAATCCCGAGTGTCGCCTTCGCCACTGATGTTCCTTCCTATATCTACGCATTTCACCGCTACACAGGAAATTTCACACTCCTCTATCGTACTCTAGCCTTCCCGTATCGGGTGCAATTTCCAA
+
FEFEFGGFGGGGGGGGGGGGGGGGGFFEGGGGGGGAFFGGGGGGGGGGGEGGGGGGGGFEFGFGGFFGGGGDEGGGGGCGGFGFFCFDGGG@EC=C7FGGDGGG8BDDFGDD=FEG9EGAE98=F8<FF?EFCGGGGGFG+@6CG@>*4EFGGCFGFGG9FGF6,*18>B;>*ACCGF<D;CE08<E+AFCF7<8,9AF77CA@C>8DCEFDC6@3ED(()0))15(99**09*6.41:72:2--(.((,65))679)6((-42,8,(-43:?)/5*.).)
@M02352:288:000000000-CKWC8:1:1101:16202:23777 2:N:0:TAGCGCTC+CTAAGCCT
TAATCTTGCGACCGTACTCCCCAGGCGGGAAGCTTAATGCGTTAGCTGCGCCACCAAGATGTATACATCCTGACAGCTGGCTTCCATCGTTTACGGTGTGGACTACCAGGGTATCTAATCCTGTTTGCTCCCCACACTTTCGTACCTCAGCGTCAGTATCGAGCCAGTGAGCCGCCTTCGCCACTGGTGTTCCTCCGAATATCTACGAATTTCACCTCTACACTCGGAATTCCACTCACCTCTCTCGACCTCTAGACTGATAGTTTTAAAGGCAGTTC
+
GGGGGGGGGGGGGGGGGGGGGGGGGGGGGGCFGGGGGGGGGGGGGGGGGGGGGGGFGGGGGGGGGFGGFGGGGGGGGGFFGGGGGGGGGGGGGGGGGGGGGFGFGGFFGGDCGGGGGGGGGGGGGGGGGGGGGGGGGGGGGGGDFEFGGGGGGGGDEFGF*@@CEEGFFFFGGGGGGDGFFGGGGCFGFGGFF6;=9EEGFG=7CFFDFGFGG67AEF>AF67*29:)2<?BBFBABBFFFB274?0)49>?2)5*6AF))..:4<B),4)4125:F)
@M02352:288:000000000-CKWC8:1:1101:15730:23783 2:N:0:TAGCACTC+CTAAGCCT
TAACCTTGCGGACGTACTCCCCAGGCGGTCAACTTAGTGCGTTAGCTGCGCCACTCACGTCTCAAGGACACAAACGGCTAGTTGACATCGGTTACGGCGTGGACTAACAGGGGATCTAATCCTGTTCGCCTCCCACGCTTTCGTTCCTCAGCGTCAGTATCTGTCCAGGTGGCCGGCTTCCCCCCTGGTGTTTCTTCCAATCTCTTCCCATTTTACCCCTACACTGGAAATTCCACCACCCTCTACATGACTCTAGTTTGCCAGTTTTAAATGACGGTCCA
+
9F,,CFFGGG++@FFFGGGGGGGGG,CF666CDGGG9FDGGGGGGGGGGGDFGF<,CFDC,EF<5,,49,=4,,:=+@++4,C,C5?,98+BF7<=FC:@:F=F965D,,DF++6@36DA,@>,,C3+33+@DFCF75*B83@@E:C9,,52>**14,,6,7@,,7,2BF?52A)):)7))*3*)***00*:*98):69C6*97-***2<0?7*)*<)(38447**(0.*/011)),((-(-1()..))),).--9<<64<24)5))).))).6*-)-49)
@M02352:288:000000000-CKWC8:1:1101:13244:23857 2:N:0:TAGCGCTC+CTAAGCCT
TAACCTTGCGGCCGTACTCCCCAGGCGGTCAACTTAGTGCGTTAGCTGCGCCACCCACGACTCAAGGTCACAGACGGCTAGTTGACATCGTTTACGGCGTGGACTACCAGGGTATCTAATCCTGTTTGCTCCCCACGCTTTCGTGCCTCAGTGTCAGTATTTGTCCAGGTAGCCGCCTTCGCCACTGATGTTCCTTCCAATCTCTACGCATTTCACCGCTACACTGGAAATTCCACTACCCTCTACAATACTCTAGTTTGCCAGTTCAAAATGCAGTTCC
+
GGGGGGGGGGGGDGGGGGGGGGGGGGGGGGGFGGGGGGGGGGGGGGGGGGGGGGGGGGGGGGGGGGGGGGGGGGGGGEGGGGGGGGGGGGGGGGGGGGGGGGGGGGGGGGGGGGGGGEGGGGGGGGGGGGGGGGGGGGGGGGGGFEGGGGFGGGGGGGGGGGGGFGCCFFGGFGGGGGGFFGGGGGGFFGGGGFFFEFFGFGFFCFFDCEBGGAEFGFFBBFFFFGFGF?@FF6).<?>????BA<2)6))524<659?.:A4>>BAA964<25@AFFAF
@M02352:288:000000000-CKWC8:1:1101:7786:23867 2:N:0:TAGCGCCC+CTATGCCT
TAATCTTGCGCCCGTACTCCCCAGGTGGAATGCTTAATCCGTTAGGTGTGTCACCGAACAGTATACTGACCGACGCCTGGCATTCATCGTTTACGGTGTGGACTACCAGGGTATCTAATCCTGTTTGCTACCCACACTTTCGTACCTCAGCGTCAGTATCGAGCCCGTGTGCCGCCTTCGCCACTGGTGTTCCTCCCAATATCTACGAATTTCACCTCTACACTTGGAATTCCACTCCCCTCTCTCGACCTCTCGACTGCTCGTTTTGGAGGCAGTTCAAG
+
9F,;,CFFF7+6@@FEFGGGGEGEG,CDE@FGGGGGFE<FCFG:C,CEFEFGGGGGGCC:6C,C,59C<FFE>+7+44=,EC,B?,C<<BDF7,+8B48F75,CE8,,::E=FA9E=4A4=?<EFGF,,4>:F9FEC8AA,=@,3=,61@DECEECC3@D7:+@:+>BE,>;;97C*;C*?D*?<?,1,4=1=CA36A4?AF+396)***.3;1<FCFEA);81::)*)/;++@3.((,(,3:12)-4(4;,5,(6(1>(5)(-4((.((,8(()./--)-
@M02352:288:000000000-CKWC8:1:1101:7863:23910 2:N:0:TAGCGCTC+CTAAGCCT
TAACCTTGCGGCCGTACTCCCCAGGCGGTCAACTTAGTGCGTTAGCTGCGCCACCCACGACTCAAGGTCACAGACGGCTAGTTGACATCGTTTACGGCGTGTACTACCAGGGTATCTAATCCTGTTTGCTCCCCACGCTTTCGTGCCTCAGTGTCAGTATTTGTCCAGGTAGCCGCCTTCGCCACTGATGTTCCTTCCAATCTCTACGCATTTCACCGCTACACTGGAAATTCAACTACCCTCTACAATCCTCTAGTTTGCCAGTTCAAAATGCAGTTCT
+
DFGGFGGFFDDECFGGGGGGGGGGGGGGGGGFGGGGGGGGGGGCGGGGGGEGGGG@FGG7:BFF8AFE<FG9EFGGEGGGFEGCEFEGFCFFGGGGGGGGGGGGGGFFFFGGDFFCGG9DE=FGGGGGGGGFGGFGGGGGGE;@FGGGFF:2,2,2;D@FGGDFGE@C6B?:EF<DCDD=5D::CGF9EF;>7?CC<F+1@C+7?88CDGACFF)89;1>0>2FGF?*,*18@*):>04(:<?77AA<B(367>A666@AB)6)4)5:4:.-)6B4FAD9
@M02352:288:000000000-CKWC8:1:1101:14386:23917 2:N:0:TAGCGCTC+CTAAGCCT
TAACCTTGCGGCCGTACTCCCCAGGCGGTCAACTTAGTGCGTTAGCTGCGCCACTCACGTCTCAAGGACACAAACGGCTAGTTGACATCGTTTACGGCGTGGACTACCAGGGTATCTAATCCTGTTCGCTCCCCACGCTTTCGTTCCTCAGCGTCAGTATCTGTCCAGGTGGCCGCCTTCGCCACTGATGTTCCTTCCAATCTCTACGCATTTCACCGCTACACTGGAAATTCCACCACCCTCTACAGTACTCTCGTTTGCCAGTTCAAAATGCAGTTCCA
+
GGFGGGGGGGGGGGGGGGGGGGGGGGGGGGGGGGGGGGFGGGGGFGGGGGGGGGCFGGGGGGGGGGGGGGGGGGGDEGGGGGGFGGGGGGGGGGGGGGGGGGGFGGGGGGGGGGGGGGGGGGGGGGGGGGGGGGGGGGGGGGGGGGGGGFFGGGGGGGCGFGGGGFGFGGFFFFDDGGGFF<8*CEEGGGGGGFFFFFF=CGFGFFFFGDDGGFAFG3>F>B257637?*90/9<9?FF:1?<02A9?F4ABDA)>6?F?FFF)4:<A)--5)4@28ABF)
@M02352:288:000000000-CKWC8:1:1101:14734:23970 2:N:0:TAGCGCTC+CTAAGCCT
TAACCTTGCGGCCGTACTCCCCAGGCGGTCAACTTAGTGCGTTAGCTGCGCCACCCACGACTCAAGGTCACAGACGGCTAGTTGACATCGTTTACGGCGTGGACTACCAGGGTATCTAATCCTGTTTGCTCCCCACGCTTTCGTGCCTCAGTGTCAGTATTTGTCCAGGTAGCCGCCTTCGCCACTGATGTTCCTTCCAATCTCTACGCATTTCCCCGCTACACTGGAAATTCCCCTACCCTCTACCATACTCTAGTTTGCCAGTTCAAAATGACGTTCC
+
FGGGGGGGGGGGGGGGGGGGGGGGGGGGFEEEGGGGGGGGGGGGGGGGGGGGGGGGGGGGGEGGGGGEGGGGGGGGGGGGGGGGGGGGGGGGGGGGGGCFGGGGGGGGFGEGGFFFFGCFGFGFGGGGGBFGGGGGGGGGGGCFGGGGFGGGGGCFGGFFDGGGFGDF6FCB?FDGGCGFFDGCGGGFEGGF@CFEEF6CF8AFE=CFGGFGF+)*=59,4>?FFGF48FFF4?)((44???F<<)):A):A?B<9A<F>4><)5AB)64A>).*-.48<
@M02352:288:000000000-CKWC8:1:1101:11635:24021 2:N:0:TAGCGCTC+CTAAGCCT
CATTCTTGCGAACGTACTCCCCAGGTGGGTCACTTATCACTTTCGCTTAGCCACTCAAACCGAAGTCCGAACAGCTAGTGACCATCGTTTACGGCGTGGACTACCGGGGTATCTAATCCCGTTCGCTCCCCACGCTTTCGTCCATCAGTGTCAGTTAATTATTAGTGATCTGCCTTCGCAATTGGTATTCTATGTAATATCTATGCATTTCACCGCTACACTACATATTCTACCCACTTCATAATAACTCAAGACAACCAGTATCAAAGGCAATTTTAACG
+
GFGGGGGGGGEGGGGGGGGGGGGGGGGGGGGGGGGGGGGGGGGGGGGGGGGGGGGGGGGGGGGGGGGGGGGGGGGGGGGGGGGGGGGGGGGGGGGGGGGGGGGGGDGGGGGGGGGGGGGGGGGGGGGGGGGGGGGGGGGGGGGGGGGGGGGGGGGGGGGGGGGGGGFGGGGGGGGGGGGFFGGGGGFGGGE@GFFFEFFC6CAF?=>CGG=>CF@EGEFEFFF;*+139AAF+;1@DFE7999:AAA?2.<7?>7?16D?<444>)6--(4::?=AFB)6(
@M02352:288:000000000-CKWC8:1:1101:17535:24075 2:N:0:TAGCGCTC+CTAAGCCT
TAACCTTGCGGCCGTACTCCCCAGGCGGTCTACTTATCGCGTTAGCTTCGCTACTCACGGATTAAATCCACAAACAGCTAGTAGACAGCGTTTACGGTGTGGACTACCAGGGTATCTAATCCTGTTCGCTACCCACACTTTCGCACATGAGCGTCAGTTACTGACCAGGGAGTCGCCTTCGCCACTGATGTTCCTCCAGATATCTACGCATTTCACCGCTACACCTGGAATTCCACTCCCCTCTCCAAAACTCTAGCCTGCCAGTTCTAAATGCAATTCC
+
GGGGGGGGGGGGGGGGGGGGGGGGGGGGFGGGGGGGGGGGGGGGGGGGGGGGGGGGGGGGDGGGGGGGGGGGGGGGGGGGGGGGGGGGGGGGGGGGGGGGGGGGGGGGGGGGGGGGGGGGGGGGGGGGGGGGGGGGGGFGGGGGGGGGFFFFGGGGGGGGFFFGDGFGGGGGGGGGGGGFFGGGGGGCGGFGGFFFDFF7=;CFEFFDDGFGGFEFC:>B>B?FFG>976B:F44<BBFF?:::?FFF)48:?B<7),*(.0).44454:).))/-@AAA
@M02352:288:000000000-CKWC8:1:1101:7651:24091 2:N:0:TAGCGCTC+CTAAGCCT
TAACCTTGCGGCCGTACTCCCCAGGCGGTCAACTTAGTGCGTTAGCTGCGCCACCCACGACTCAAGGTCACAGACGGCTAGTTGACATCGTTTACGGCGTGGACTACCAGGGTATCTAATCCTGTTTGCTCCCCACGCTTTCGTGCCTCAGTGTCAGTATTTGTCCAGGTAGCCGCCTTCGCCACTGATGTTCCTTCCAATCTCTACGCATTTCACCGCTACACTGGAAATTCCACTACCCTCTACAATACTCTAGTTTGCCAGTTCAAAATTCAGTTCC
+
GC@FG9FDGG@EEGGEEGGGGGF78<CE@CEEGGGE<EGGGGG7F9,<F@F@EDEFGFG+FCGGFFFEEFF,C@FG7FFGF?BCAFFDGDGGGFGEF>FFFGGFFEFD,=7B=>FGFG9DBFG,7=DDFGGGGGFGGGGGGGEF5EFFGF65,==FCD,@CGFFGGFF6DEGECDD<?CFFDEGDFGDFGFGFFF<9A=7AGFFFAFG37>CCFEAAD016@>FGG(9:7B=F794ABFF<467)667AA09<494<BB:A>A7:><).))-(5=<F))6
@M02352:288:000000000-CKWC8:1:1101:21008:24119 2:N:0:TAGCGCTC+CTAAGCCT
TAATCTTGCGACCGTACTCCCCAGGCGGTACACTTAATGTGTTAACTGCATTACTGCAAGGTCTAGCCTCACAACAACTAGTGTACATCGTTTAGGGCGTGGACTACCAGGGTATCTAATCCTGTTTGCTCCCCACGCTTTCGCGTCTCAGCGTCAATAATGTTCCAGTAGATCGCCTTCGCAATCGGTATTCCTTCTGATCTCTACGGATTTTACCCCTACACCAGAAATTCCATCTACCTCTCCCATATTCTAGGTAAGCAGTTTTCAAAGCCGTTAAA
+
BEGGGGGFGGGFDGFGG8FGGFG7FFGCFGGGGGGGFGGGGGGGGGGGCFGGGGGGGGGGGFGFFFFGGGGGGGGGGFGFGGGGGGFGFGGGGGGGGFGGGGGFGGFFGGGGCGFGGGGGGGGFGGF8=EF=FGFEGEDGGGGD6368DFFCEGGG:C@>EGGGC,FEGGFCAFFCCGG4@DCCCFCE?CGGGCF?4A=CFGF>C+4?DEBGFFEACF@DFFEF*:2F84@FF+<?39)9<)75(.(,-,-.)5<?24*-)).,69<-:4:)-(),5:(4<
@M02352:288:000000000-CKWC8:1:1101:19989:24211 2:N:0:TAGCGCTC+CTAAGCCT
TAACCTTGCGGCCGTACTCCCCAGGCGGTCAACTTAGTGCGTTAGCTGCGCCACCCACGACTCAAGGTCACAGACGGCTAGTTGACATCGTTTACGGCGTGGACTACCAGGGTATCTAATCCTGTTTGCTCCCCACGCTTTCGTGCCTCAGTGTCAGTATTTGTCCAGGTAGCCGCCTTCGCCACTGATGTTCCTTCCAATCTCTACGCATTTCACCGCTACACTGGAAATTCAACTACCCTCTACAATACTCTAGTTTGCCAGTTCAAAATGCAGTTCC
+
FGGGGGGGGGGGGGGGGGGGGGGGGGGGFGGGGGGGGGGGGGGGGGGGGGGGGGGGGGGGGGGGGGGGGGGGGGGGGGGGGGGGGGGGGGGGGGGGGGGGGGGGGGGGGGGGGGGGGGGGGGGGGGGGGGGGGGGGGGGDGGGGGGGGGGCFFGCGGGGGGGGGGGFGGGGGGGGGGGGFFGG=CGGFGG?FDEFFFFFGFGFGFFFCD7;5CAEFGFF19;7@DC?F?FFFF*-6A?FBF2:1A<6>><:BBA97<:F9ADDBF<94A>>A))86?>AB
@M02352:288:000000000-CKWC8:1:1101:18295:24409 2:N:0:TAGCGCTC+CTAAGCCT
TAACCTTGCGGCCGTACTCCCCAGGCGGTCAACTTAGTGCGTTAGCTGCGCCACCCACGACTCAAGGTCACAGACGGCTAGTTGACATCGTTTACGGCGTGGACTACCAGGGTATCTAATCCTGTTTGCTCCCCACGCTTTCGTGCCTCAGTGTCAGTATTTGTCCAGGTAGCCGCCTTCGCCACTGATGTTCCTTCCAATCTCTACGCATTTCACCGCTACACTGGAAATTCCACTACCCTCTACAATACTCTAGTTTGCCAGTTCAAAATGCAGTTCC
+
FGGGFGGGGGGGEGGGGGGGGGGGGGGG@FGGGGGGGGGGGGGGGGGGGGGGGGGGGGGGGGGGGGGGFGFGGGGGGGGGGAFGGGGGGEDFGGGGGGGGGGGFGGFGGGGGGGGGGGGGGGGGFDGFGEFGGGFFGGGGGGGGGGFGFGFFGCFFGF;FGGGGGGFCCGF9DCGDGGDF4C;*/=EGGGFGGEFF9FF>FGFFCFFGGGAGGFEFFE09;EBFCFBG?B4=FFF)).58?<6?<2<3ABFD?FA?<A=A<<B?0<4<)<AFA6=4=59>
@M02352:288:000000000-CKWC8:1:1101:10558:24460 2:N:0:TAGCGCTC+CTAAGCCT
TAACCTTGCGGCCGTACTCCCCAGGCGGTCTACTTATCGCGTTAGCTTCGCTACTCACGGATTAAATCCACAAACAGCTAGTAGACAGCGTTTACGGTGTGGACTACCAGGGTATCTAATCCTGTTCGCTACCCACACTTTCGCACATGAGCGTCAGTTACTGACCAGGGAGTCGCCTTCGCCACTGATGTTCCTCCAGATAACTACGCATTTCACCGCTACCCCTGGAATTCCACTCCCCTCTCCAAAAATCTAGCCTGACAGTTCTAAATGCAATTCC
+
GGGGGGGGGGDGGGFFGGGGGGGGGGGGGGGGGGGGFFGGGGGGGGGGG>FGGGCGGGGGGGGGFFGGGGGGGGGGGGGGGGGGGGFGGGGGGGGGGGGGGGGGGGGFGGGGGGGGGGGGGGGGGGGEGGGGGGGGGE8FGGGGGGGGDFCGGEGGGFGGAFGFGGG5>EFGGGGGGGGFFDEEGGGGCC9CF?AE8AF7AC+2>CFGGEDC>+7FG36;B:(.>F:FFF6??=<AB????<F(,()441(.89)15:FF(554<9<A94>>A<44*5<4
@M02352:288:000000000-CKWC8:1:1101:20312:24480 2:N:0:TAGCGCTC+CTAAGCCT
TAGTCTTGCGACCGTACTCCCCAGGCGGTGCGCTTAACGCGTTAGCTCCGGCACAGAAGGGGTCGAACCCTCCCACACCAAGCGCACATCGTTTGCTGCTAGGACTACAGGGGTATCTAATCCCTTTCGCTACCCTAGCCTTCGAGCCTCAGCGTCAGTAAATGTCCAGTAACCTGCTTTCGCCATTGGTCTTCCTCTCGATATCTACGCATTTCACTGCTACACCGAGAATTCCAGTTACCTCTCCATTACTCTAGAATGGCAGTATCGAATGCAGTTTG
+
FGGCEFGGGGGGGGFGGGGGGGGEGGGGGCFGGGGGGFGGGGGGGGGGFGGGGGGGGGGGGGGGGGFGFGFGGGFFGGGGGGGGGGGGGGGGGGGGGGGGFGGGGGGGGGGGGGGCCFDGGGEDGGGCCEGGGGGF@FGGGGGGGGDGFGGGGGGGGGGFFFGGGGGGGFFCCGFGGC@AFDCGGGGGGCCFG5A>CFADADFGFFFGGGF:94<FGF<?FFFFGF;G9<>F@F2<)66AAA9<7?(6AFA44:-*6)16A:7:?25)4,-.)(7)9-6))
@M02352:288:000000000-CKWC8:1:1101:19759:24532 2:N:0:TAGCGCTC+CTAAGCCT
TAACCTTGCGGCCGTACTCCCCAGGCGGTCAACTTAGTGCGTTAGCTGCGCCACCCACGACTCAAGGTCACAGACGGCTAGTTGACATCGTTTACGGCGTGGACTACCAGGGTATCTAATCCTGTTTGCTCCCCACGCTTTCGTGCCTCAGTGTCAGTATTTGTCCAGGTAGCCGCCTTCGCCACTGATGTTCCTTCCAATCTCTACGCATTTCACCGCTACACTGGAAATTCCACTACCCTCTACAATACTCTAGTTTGCCAGTTCAAACTGCAGTTCC
+
EEEGGGGGGGGGDGEGGGGGGGGEGGGGGEGGGGGGGGGGGGGGGGGGGGGGGGGGGGGGGGGGGGGGGGGGGGGGGGGGGGGGGGGGGGCGGGGGDGGGGGEGGGGGFGGGFFGGGFGGGGGGGGGGGGGGGGGGGGGGGG>FFGF7<>@ECFFGFG;,;FGGCGGFGGFCF?DCDGGFFGGGDGGFFGGGFEFFFF+:A8C>?+@F3EFGFFEFG:91;B<F777C??FFFFB<<4:??F:7AAA<FDFFFFA*)-9694))8<<AFF))).=09<>2
@M02352:288:000000000-CKWC8:1:1101:22244:24572 2:N:0:TAGCGCTC+CTAAGCCT
TAACCTTGCGGCCGTACTCCCCAGGCGGTCAACTTAGTGCGTTAGCTGCGCCACCCACGACTCAAGGTCACAGACGGCTAGTTGACATCGTTTACGGCGTGGACTACCAGGGTATCTAATCCTGTTTGCTCCCCACGCTTTCGTGCCTCAGTGTCAGTATTTGTCCAGGTAGCCGCCTTCGCCACTGATGTTCCTTCCAATCTCTACGCATTTCACCGCTACACTGGAAATTCCACTACCCTCTACAATACTCTAGTTTGCCAGTTCAAAATGCAGTTCC
+
FFGGFGGGGGGGGGGGGGGGGGFGGGGGGGGGGGGGGGGGGGGEGGGGGGGGGGGGGGGGGGGGGGGGGGFGGGGGGGGGGGGGGGGGGGGGGGGGEGGEGGGFGGGGEGGGGGGGGGGDGGGFGGGGGGGGGGGGGGGGGGGGGGGGGCFFCCCGEGG9DFFGG@EDFGFGG?D)?DDFFGGGGGGGF?CFC3CEFFF==GF761:CGEEGGFEFED;>6EFF*>?F>48=F?<2:>??<??BF<44:<BF?B9F<AF><BA08>D)54.5<2@9FFAB
@M02352:288:000000000-CKWC8:1:1101:13489:24601 2:N:0:TAGCGCTC+CTAAGCCT
TAACCTTGCGGCCGTACTCCCCAGGCGGTCAACTTAGTGCGTTAGCTGCGCCACCCACGACTCAAGGTCACAGACGGCTAGTTGACATCGTTTACGGCGTGGACTACCAGGGTATCTACTCCTGTTTGCTCCCCACGCTTTCGTGCCTCAGTGTCAGTATTTGTCCAGGTAGCCGCCTTCGCCACTGCTGTTCCTTCCAATCTCTACGCATTTCACCGCTACACTGGAAATTCCACTACCCTCTACATTACTCTAGTTTGCCCGTTCTAAATGCATTTCC
+
GGFFGGGGGGGGGGGGGGGGGGGCFGGGGGDGFGGGGGGGGGGGGGGGGGGGGGGGGGCEGGG8FFGGGFGGFGGGGGGGGGGCCGFFGGGGGGGGGGGFGGGGGGGFFGGGGGGGGF,,@FGGGGGGGFGGGGE78:8EDFCF5BFGCFCFF<CCFGFGCF9DFF96BF=EE,755DCA6C?CCGF3<EGGGEF?AFFCFCCFE6833*=CC4:@@B9>>>?FF72<>?==94<AB02(.<?03-6)).5<)54*-6F<AA)((..()-69)666*).)
@M02352:288:000000000-CKWC8:1:1101:8369:24609 2:N:0:TAGCGCTC+CTAAGCCT
TAACCTTGCGACCGTACTCCCCAGGCGGTCTACTTATCGCGTTAGCTGCGCCACTAAAGGATCAAGTCCTCCAACGGCTAGTAGACATCGTTTACGGCGTGGACTACCAGGGTATCTAATCCTGTTTGCTCCCCACGCTTTCGCACCTCAGTGTCAGTATCGAGCCAGTCAGTCGCCTTCGCCACTGGTGTTCCTTCCCATCTCTACGCATTTCACCGCTACACAGGAAATTCCACTAACCTCTCTCGTACTCTAGTGAGTCAGTTTTGAATGCAGTTCCA
+
FFFFGGGGGGEGGGGFGGGGGGGCFFGEFEGFGGGGGGGDGGGGDGGGGGGGGEGGGGGFGGGGGGGGGGGGGGGGCCGGGFFGFGFCGGGGGGGGFGFGGGGGGGGGGGGGGFFFFGGCFGGGGGGFFGGGGGGGGGGGGGGGGGGFGGGCCFGECGGGGCFGGGFGGGFFGEGGGGGFFGGGG6CFFGDDGFFFEFF>+7;CEFFGGCEGGFFFGE>00>DFFF?G::F8=FDFFFF?BFF22)<BB???BF<FA>=464A4<F2AF0:A2:*.8.)))
@M02352:288:000000000-CKWC8:1:1101:10213:24672 2:N:0:TAGCGCTC+CTAAGCCT
TAACCTTGCGGCCGTACTCCCCAGGCGGTCAACTTAGTGCGTTAGCTGCGCCACCCACGACTCAAGGTCACAGACGGCTAGTTGACATCGTTTACGGCGTGGACTACCAGGGTATCTAATCCTGTTTGCTCCCCACGCTTTCGTGCCTCAGTGTCAGTATTTGTCCAGGTAGCCGCCTTCGCCACTGATGTTCCTTCCAATCTCTACGCATTTCACCGCTACACTGGAAATCCCACTACCCTCTACAATAATCTATTTTGCCAGTTCCAAATGCAGTTCC
+
GGGFGGGGGGGGGGGDGGFGGGGGFGGG@FGGGGGGGFFGGGGGGGGGFFGCGEGGGGGGGGGGGEFGGGGGGGGGGGGGGGGGGGGGGGGGGGGGFEF:FGGGGGGGGGGGGGFFG9=ADF9FGGGGGGGGGEGGGGDBEGGE>GGFCFFFGGFFGGGGGGCGGEFFCDB<:CDDDGGFFGE5<FG7<@@>DFFFFF6C65A+):AFGGEGG76?CF99BEFFGGFG:7B*0)57?:BF1),(.5>?F2)6)--*)-9<<4.)4<<)466469=>F<AA
@M02352:288:000000000-CKWC8:1:1101:10198:24684 2:N:0:TAGCGCTC+CTAAGCCT
TAACCTTGCGGCCGTACTCCCCAGGCGGTCAACTTAGTGCGTTAGCTGCGCCACCCACGACTCAAGGTCACAGACGGCTAGTTGACATCGTTTACGGCGTGGACTACCAGGGTATCTAATCCTGTTTGCTCCCCACGCTTTCGTGCCTCAGTGTCAGTATTTGTCCAGGTAGCCGCCTTCGCCACTGATGTTCCTTCCAATCTCTACGCATTTCACCGCTACACTGGAAATTCCACTACCCTCTACAATACTCTAGTTTTCCAGTTCAAAATTCAATTCC
+
GGGGGGGGGGGGGGGGGGGGGGGGGGGGFGGGGGGGGGGGGGGGGGGGGGGGGGGGGGGGGGGGGGGGGGGGGGGGGGGGGGGGGGGGGGGGGGGGGGGGGGGGGGGGFEGGGGGGGGGGFGGGGGGGGGGFGDGGGGGGGGGGGGGGGGGGGGGGGGGFGGGGFGGGGGFFGGGGGDGFFDGGDGGFGFFGGFFEEFFCFCCF51+9CEFGGFFFABFF>F?FGG?GF?67*9<AFB?BBBF?AFF)-6?<?99*.6*).)<)4<4))-5)(-*)*.-6
@M02352:288:000000000-CKWC8:1:1101:15585:24688 2:N:0:TAGCGCTC+CTAAGCCT
TAACCTTGCGGCCGTACTCCCCAGGCGGTCTACTTATCGCGTTAGCTTCGCTACTCACGGATTAAATCCACAAACAGCTAGTAGACAGCGTTTACGGTGTGGACTACCAGGGTATCTAATCCTGTTCGCTACCCACACTTTCGCACATGAGCGTCAGTTACTGACCAGGGAGTCGCCTTCGCCACTGATGTTCCTCCAGATATCTACGCATTTCACCGCTACACCTGGAATTCCACTCCCCTCTCCAAAACTCTACCCTGCCAGTTCTAAATGCAATTCC
+
GGFGGGGGGGGGGGGGGGGGGGGGGGGGGGGGGGGGGGGGGGGGGGGGGGGGGGFFGGGGGGGGGGGGGGGGFGGGGFGGGGGGGGGGGGGGGGGGGGGGGGGGGGGGGGGGGGGFGGGGGGGGGGGGGGGGGE:FEGGGGGGGGGGGFGCF>CEGGGGGFFGGGFFDEGFGGGGGGDDF?D5:406>EFGGG3AC@A4CFDFGFFFFG58DFF?FF):96B<@C*(9:6F?F?>AAB?FB:BB<04,96?BBFF*9?=:0<?0)4:)4).59>FBFFF>
@M02352:288:000000000-CKWC8:1:1101:23365:24747 2:N:0:TAGCGCTC+CTAAGCCT
CAATCTTGCGATCGTACTCCCCAGGTGGGACACTTATCACTTTCGCTTAGTCACTGAGATAAATCCCAACAACTAGTGTCCATCGTTTACGGCGTGGACTACCAGGGTATCTAATCCTGTTCGCTCCCCACGCTTTCGTCCATGAGCGTCAGTATATACGTAGTAGACTGCCTTCGCAATCGGTATTCTAAGTAATATATATGCATTTCACCGCTACACTACTTATTCTATCTACTTCCGTATAACTCAAGTCAACCAGTATCAAAGGCAGTTCCATAGTT
+
GGGGGGGGGGGDDFFGGGGGGGGGGGGGGGG8FGGGGFFGGGGGGGGGGGGGGGGGGGGGGGGGGGGFGGGGGGGFDDGGGEGGGGGGGGCCGGGGGDGGGGFGDGCFGGFFEGGFEFFFGGGGGD7D6E@FGGGFDCGGGGFF9DFGGGGGGGGGGF,@EGGGCFCFFGGFGGGGGGGDFGGGFF@2DF@>EEFEFF+=B@ACFFFGGE6CCB>;CADCEFCFFF?FFFF6AAE?C9A6;2/6))94<5;CF5CF1?FEA<<BA>>01:<1AA?4?B754
@M02352:288:000000000-CKWC8:1:1101:16722:24943 2:N:0:TAGCGCTC+CTAAGCCT
TAACCTTGCGGCCGTACTCCCCAGGCGGTCAACTTAGTGCGTTAGCTGCGCCACCCACGACTCAAGGTCACAGACGGCTAGTTGACATCGTTTACGGCGTGGACTACCAGGGTATCTAATCCTGTTTGCTCCCCACGCTTTCGTGCCTCAGTGTCAGTATTTGTCCAGGTAGCCGCCTTCGCCACTGATGTTCCTTCCAATCTCTACGCATTTCACCGCTACACTGGAAATTCCACTACCCTCTACAGTACTCTAGTTTGCCAGTTCAAAATGCAGTTCAA
+
GFFGFGGGGGGGGGGGGGGGGGGGGGGG@FFGGGGGGGGGGGGGGGGGGGGFGGGGGGGGGGGGGGGF?FGGGGGGGGGGGGGGAEFGFGGGGGGGFGGGGGGDGGG=FFGG@FGGGGFFGGGGGGGGGGGGFGFGG6@GGGGGGGGGGG,:?=D<FGGGGGGGGGGGGGGFGGGGGDDFFGGGGGGFGGGGGFFCAFF7CD6:EFFGGGEGFFFF2<>BFFB?774F>6==F46<9(54:<??ABF7AA>BF<-6>AFFBFB:?A:><6282)94=24)-
@M02352:288:000000000-CKWC8:1:1101:11648:24966 2:N:0:TAGCGCTC+CTAAGCCT
[truncated: 14,136,347 more chars]
