# Supplementary material for: Hidden interactions in the intertidal rocky shore: variation in pedal mucus microbiota among marine grazers that feed on epilithic biofilm communities
Source: PeerJ. 2022 Sep 23;10:e13642. doi: 10.7717/peerj.13642 (PMC9512015; doi:10.7717/peerj.13642)
Supplement: Supplemental Information 22 [file peerj-10-13642-s022.gz › peerj-10-13642-s022]

@M02352:288:000000000-CKWC8:1:1101:20935:1982 1:N:0:TAGCGCTC+CGTCTAAT
TACGAGGGGTGCAAGCGTTAATCGGAATTACTGGGCGTAAAGCGTGCGTAGGTGGTTTGTTAAGCAAGATGTGAAAGCCCCGGGCTCAACCTGGGAACTGCATTTTGAACTGGCAAACTAGAGTATTGTAGAGGGTAGTGGAATTTCCAGTGTAGCGGTGAAATGCGTAGAGATTGGAAGGAACATCAGTGGCGAAGGCGGCTACCTGGACAAATACTGACACTGAGGCACGAAAGCGTGGGGAGCAAACAGGATTAGATACCCTGGTAGTCCACGCCGTAA
+
GGGG<CFGGGGE@EGGGGG,9FFGGDEGGFFGACFGGGGGDGGGGGGGGGGGEGGGGGEGGC9<<FE<,CDFDF9E?=EEFFGGECGFDDDE8D7CCFGFD,E@CF?@9FF@8<<<,6C,=,>D,8C,E9<,@@7F<:D>CC:FFCC9,@E9FCA9FFFFCCCEFEEEE5C,,?CC7?F7CGGGEFEF9CBF5ECEEDGCGEGEF6FFF6C+;;EC:EEFFDFGG=G*A*97CGD>47D5?8>(4@3<6DF?0?FG>@AFFC?F@F3<A=A<?7*(9:)7*/
@M02352:288:000000000-CKWC8:1:1101:15427:1997 1:N:0:TAGCGCTC+CGTCTAAT
TACGGAGGGTGCAAGCGTTACTCGGAATCACTGGGCGTAAAGAGCGTGTAGGCGGGTTTGTAAGTTTGAAGTGAAATCCAATGGCTCAACCATTGAACTGCTTTGAAAACTGCTTACCTAGAATATGGGAGTGGTAGATGGAATTTCTGGTGTAGGGGTAAAATCCGTAGAGATCAGAAGGAATACCGATTGCGAAGGCGATCTACTGGAACATTATTGACGCTGAGACGCGAAAGCGTGGGGAGCAACCAGGATTAGATACCCTGTTATTCCACGCCCTAA
+
GAEFGEGGGECGF<FGGGGFCFGGG7:FCEGFG8FEGGF7CFAFGGGGGGDGGC@+FFG7FB<FGGF,,9,B,9,?EFEF8F<8F=A<BAE+BF,,BFF9EDFE,,<,,BD?BFE9DAF,,,,B,8:,8,@+67FAC9@,<<<FCF<F9@F,@,@:*:FF,ECDBF@F,;*,6DCFC9C74:FFFDGEDFGFDE7:C55C*?FG9CG9+*7<*BFEEEEC<C5EG);7?5C)5*)09798/8)1(7<>**)71(9>)*6=:??CF5*9:*649**29()45*
@M02352:288:000000000-CKWC8:1:1101:16454:2008 1:N:0:TAGCGCTC+CGTCTAAT
TACGGAGGGTGCAAGCGTTACTCGGAATCACTGGGCGTAAAGAGCGTGTAGGCGGGTTTGTAAGTTTGAAGTGAAATCCAATGGCTCAACCATTGAACTGCTTTGAAAACTGCTTACCTAGAATATGGGAGAGGTAGATGGAATTTCTGGTGTAGGGGTAAAATCCGTAGAGATCAGAAGGAATACCGATTGCGAAGGCGATCTACTGGAACATTATTGACGCTGAGACGCGAAAGCGTGGGGAGCAAACAGGATTAGATACCCTGGTAGTCCACGCCGTAA
+
GGGGGGGGGGGGGGGGGGGGGGGGGGGGGGGGGGGGGGGGGGGGGGGGGGGGGGGGGGGGGGGGGGGFF9FFFGGGGGFGCGEFDEGFGGECFG9DGGGGGGGG?FDAAGGCFGGAADG9<>,C9DA=8DF@EEGGGFFDDFCFFGGGDGGCGCFDDEFEDGDGGGGGGGG,DFFGFGGDGGGGDGGGGFGGGGDGGCGGGGFFGGGGGGCFFGGGGGEFFGGGGGFFFCDDGDGFFGG>E5><1>CDFDF??BFG<FAFCGGGFF3F<BABF>6:BB3><5
@M02352:288:000000000-CKWC8:1:1101:15632:2016 1:N:0:TAGCGCTC+CGTCTAAT
TACGGAGGGTGCAAGCGTTAATCGGAATTACTGGGCGTAAAGCGCACGTAGGTGGTTTGTTAAGTTGGATGTGAAAGCCCAGGGCTCAACCTTGGAACTGCATTCAAAACTGGCGAACTAGAGTATGGTAGAGGTGAGTGGAATTTCCTGTGTAGCGGTGAAATGCGTAGAGATGGGAAGGAACATCAGTGGCGAAGGCGGCTACCTGGACAAATACTGACACTGAGGCACGAAAGCGTGGGGAGCAAACAGGATTAGATACCCTGGTAGTCCACGCCGTAA
+
GGGGGEGGGGGGGGGGGGGGGGGGGDCGGGGGGFGGGGGGGGGGGGCGFGGGGGGGGGGGGGGGFG<8FF,E9ECE<FGGFFGEFBFFGFDGGG?8FGGGG9FFGAAA9FFEFG7CEFGCFFCFAFF8FFG9FFGC<DGGGGGGGGAFGGG,E:FF::FFFCFFGGCGG5C9DG?CFGGECGGGGGGGFG;EGDGGGCCGDGGGGGGD=CGCG6CG@FFG@ECFGDC8CEGDEECEDEDC857(3>DC7C@::BGGD?AFFF+>F4<FA=<ABDF69:5;<9
@M02352:288:000000000-CKWC8:1:1101:12934:2023 1:N:0:TAGCGCTC+CGTCTAAT
TACGGAGGGTGCAAGCGTTACTCGGAATCACTGGGCGTAAAGCGTGCGTAGGTGGTTTGTTAAGCAAGATGTGAAAGCCCCGGGCTCAACCTGGGAACTGCATTTTGAACTGGCAAACTAGTGTATTTTAGAGGGTAGTGGAATTTCCAGTGTAGCGGTGAAATGCGTAGAGATTGGAAGGAACATCAGTGGCGAAGGCGGCTACCTGGACAAATACTGACACTGAGGCACGAAAGCGTGGGGATCAAACAGGATTAGATACCCTGGTAGTCCACGCCGTAA
+
ECFFG;C@@F@GCEGGDGGCFGGCG>BFFF@FFFGDGECBCFGGGGDGGFFGGGGGEGCFFF<9C<,,:C<FA99<?8=<=CFDE>FEF=FFGF7,FFFGG9EEFG97FFFD=B,,,3C,C,BB<FF,@<D,>8:FAC@D7<,@CCA@,@F9FAD;7BCG7>9EDEFG*8*2,>;FCCFCEFDCCCFC@FFFGG7C58>EGCCCBCG7=6<6*;@CCF99F+<<E7FFE5*9:*1<C=C>E551(85679:F?(9C2?2B7C<CFF3;9*.)9*90647;3*
@M02352:288:000000000-CKWC8:1:1101:24031:2028 1:N:0:TAGCGCTC+CGTCTAAT
TACAGAGGGTGCAAGCGTTAATCGGAATTACTGGGCGTAAAGCGCGCGTAGGTGGTTTGTTAAGTCGGATGTGAAAGCCCAGGGCTCAACCTTGGAATTGCACCCGATACTGGCAGGCTAGAGTACGATAGAGGAGTGTGGAATTTCCTGTGTAGCGGTGAAATGCGTAGATATAGGAAGGAACATCAGTGGCGAAGGCGACACTCTGGATTGATACTGACACTGAGGTTCGAAAGCGTGGGGAGCAAACAGGATTAGATACCCTGGTAGTCCACGCCGCAA
+
GEF<EEGGGGGGGCGGGGEC8C@FE7:FFD@FF8FFGGEE<FGGGGCGCFEDEFGGGGEFGE9<FG7BCC>BAF9FDEFC8EC:F?DD<?EG<F8,EFFFF9=DCC7F7CF9<C,B7>F<7,<@,D++@:C9BF,@<DFF*@:@EFFFFGG?F7CFEGGGGGGFGCGGCECFGG@ECFGCCFFGFFGGCFDGGGGGGDGGGG=E:@FGGGGGG6CFCFFEC<7@CFFG?*CGF8DFGGGCE5>:6>CFEGF?B?FF<45@??CDF>FF<=74@CF:>?3(/)
@M02352:288:000000000-CKWC8:1:1101:21307:2032 1:N:0:TAGCGCTC+CGTCTAAT
TACGGAGGGTGCAAGCGTTACTCGGAATCACTGGGCGTAAAGAGCGTGTAGGCGGGTTTGTAAGTTTGATGTGAAATCCAATGGCTCAACCATTGAACTGCTTTGAAAACTGCTTACCTAGAATATGGGAGAGGTAGATGGAATTTCTGGTGTAGGGGTAAAATCCGTAGAGATCAGAAGGAATACCGATTGCGAAGGCGATCTACTGGAACATTATTGACGCTGAGACGCGAAAGCGTGGGTAGCAAACAGGATTAGATACCCTGGTAGTCCACGCCCTAA
+
GGGGDGGG7FGGGGGGGGGEEGGGDGEGFG@FEFGFGGGGGGFGGGGGEFGGGGG>FGGFFGGGGGGCF,<F<FFGGGG@,EFFEGFEFEEBEG9?FFGDGFGEDBDG9FGGFGGGGGG,8<,CC==,D8>CCDA<BAFFGC9FFGFF,FFAG,;,*CFFFCGGGFGGFGC9DDG7?FF7@FFEGGG7CFFGGG7C85CCCEFF:FGF?*87=@ACGG9CEEGGGCFCF5CG5:3<4EDE5C)46@7:6>F?0<DG)9>F7ECFF>3?27>FF>?:;<@>C*
@M02352:288:000000000-CKWC8:1:1101:7611:2059 1:N:0:TAGCGCTC+CGTCTAAT
TACGAAGGGTGCAAGCGTTGTTCGGAATAACTGGGCGTAAAGGGCGTGTAGGCTGTTTTATGCGTCAGATGTGAAAGTCCTGGGCTCAACCTGGGGATTGCATTTGATACGATAAGACTAGAGGTTATAAGGGGAGAATGGAATTGCTCATGTAGAAGTGAAATTCGTAGATATGAGCAGGAACACCAATGGCGAAGGCAATTCTCTGGCATTAACCTGACGCTGAGGCGCGAAAGCGTGGGGAGCAAACAGGATTAGATACCCTGGTAGTCCACGCCGTAA
+
GGGGFGGGGGGGGGGGGGGGGGGGGGGGGGGGGGGGGFGGGGGGGGFGGGGGGGGGGGGGGGGGGGGDGGGGGGGGGGGGGGGGGGGGGEFFGGGGGGGGGGGGGGGGGGG7FFGGGGGGGGGGGGFFGGGGFGGGGGGGGGGGGGFFEFGGGGGGDGGGGFGGGGGGGFGGGGGGGGGGGGGGGGGGGGGGGGGGGGGGGGGGGGGGGGGGGGGGGGGGGGGGGGGGGGGGGGGFGGGGGGFF;EGGGGFFFBFFFFBFGFEDFF5?AFFF?7@:;?BBD<
@M02352:288:000000000-CKWC8:1:1101:19439:2066 1:N:0:TAGCGCTC+CGTCTAAT
TACGAGGGGTGCAAGCGTTAATCGGAATTACTGGGCGTAAAGCGTTCGTAGGCGGTTTGTTAAGCAAGATGTGAAAGCCCAGGGCTCAACCTTGGAACTGCATTTTGAACTGGCAAACTAGAGTACTGTAGAGGGTGGTGGAATTTCCAGTGTAGCGGTGAAATGCGTAGAGATTGGAAGGAACATCAGTGGCGAAGGCGGCCACCTGGACAGATACTGACGCTGAGGAACGAAAGCGTGGGGAGCGAACAGGATTAGATACCCTGGTAGTCCACGCCGTAA
+
GGGG@ECGEGGGGGGGGGGGDEFFGGFGGGGGGGGGGGGGGGGEFGGGFGGGGGG=FFGGGGGGDGGGGFGGFFGG,?=@CFGGGGGGGGGGGG8=ECDDG?FFFFCEFGGGCGGA<,EFDA=FCFD<CCFGG7@FE>F@7F:CCF;B=9F,@<B;C7F<FG?D9FDBE55@BCEGGGFG*=CFFFDGCFGFGGCEG55*?CGCEFFG5FFGGFGEC7<FFCEGGGGGDGF3CGD3C7DGGGF0()7CCDB?B?D7<F2@GG?C@F:F2=A<9:6092)73/
@M02352:288:000000000-CKWC8:1:1101:24042:2075 1:N:0:TAGCGCTC+CGTCTAAT
TACGGAGGGGGTTAGCGTTGTTCGGAATTACTGGGCGTAAAGCGTACGTAGGCGGATTGGAAAGTTGGGGGTGAAATCCCAGGGCTCAACCCTGGAACTGCCTCCAAAACTATCAGTCTAGAGTTCGAGAGAGGTGAGTGGAATTCCAAGTGTAGAGGTGAAATTCGTAGATATTTGGAGGAACACCAGTGGCGAAGGCGGCTCACTGGCTCGATACTGACGCTGAGGTACGAAAGTGTGGGGAGCAAACAGGATTAGATACCCTGGTAGTCCACGCCGTAA
+
GGGGGCGGGGGGGGGGGGGGGGGGGGGGGGGGGGGGGGGGGGGGGGGGGGGGGGGGGGGGFFFFGGGFGGGGGGGGGGGGGGGGGGGGGGGGGGGGGGGGGGGGGGGGFGGGGGGGGGGGGFGGGGGFFGGFGGGGGGGGGGGGGGGGGGGGC@CFGGGGGFFGEFGGGGGGFGFGFGGGGGGFGGGGGGGGGGGGGGGGGGGDGGGGGGGGGGGGGGGGGGGGDC@FGGGGGGGFCGFGGGFFFFC<EGFF?BGGFFFFGAFGFFFF>F7>FGFFF83>GG
@M02352:288:000000000-CKWC8:1:1101:7626:2076 1:N:0:TATCGCTC+CGTCTCAT
TACGAAGGGTGCAAGCGTTGTTCGGAATAACTGGGCGTAAAGGGCGTGTAGGCTGTTTTATACGTCAGATGTGAAATTCCCGGGCTCAACCTGGGGATTGCATTTGATACGATAAGACTAGAGGTTATAAGGGGAGAATGGAATTGCTCATGTAGAAGTGAAATTCGTAGATATGAGCAGGAACACCAATGGCGAAGGCAATTCTCTGGCATTAACCTGACGCTGAGGCGCGAAAGCGTGGGGAGCAAACAGGATTAGATACCCTGGTAGTCCACGCCCTAA
+
GGGG9FGGGGGGGGGGGGG7BF<FEGGG9FFGFGGGGFGEGGGF7F6F,CECGDEGG<C<F,CFEFGGGGFGGGGG9CCF,B:CCE=FFF<,BAF@CF8FFGG9FF9?EF7+:++88CFADCC8FF9D?FFCCGDC+<EG?GGGGBC=F<FFFCC;FGGGFFGGCGGGGGGGFGGAFEF7FCFGGGG8CGFFGGGGGGGGF+542?AEF?F++3??EGGGGGGGC3CEC:>3CEDEFGDE:E)46DGG6C<)3:FFDF<FGGGG@F3?DFFAFGF?;B)4CC
@M02352:288:000000000-CKWC8:1:1101:11070:2080 1:N:0:TAGCGCTC+CGTCTAAT
TACGGAGGGTGCAAGCGTTAATCGGAATTACTGGGCGTAAAGCGCACGTAGGTGGTTTGTTAAGTTGGATGTGAAAGCCCAGGGCTCAACCTTGGAACTGCATTCAAAACTGGCGAACTAGAGTATGGTAGAGGTGAGTGGAATTTCCTGTGTAGCGGTGAAATGCGTAGAGATGGGAAGGAACATCAGTGGCGAAGGCGACTCACTGGACCAATACTGACACTGAGGTGCGAAAGCGTGGGTAGCAAACAGGATTAGATACCCTGGTAGTCCACGCCGTAA
+
GGGGGGGGGGEGGGGGGGGGGCGGGGGGGGGGGGGGGGGGFGGGGGGGGGFGFGGGGGGGGGGGGGGGGGGGGGGGGGGGGGGGGGGGGGGGGGGGGGGGGGGGGFGGGGGGGGGGGGGGGFGGFFGGGGGGGGGGGGGGGGGGGFFFGGGGGGGGGGGGGGGGGGGGGGGGFGGGGFGGGGGGGGGGGGGGGGGGGGGGGGGGGGGGFFGAFGFFGGGGGGGGGGGGGFGGGGGFGGGGGGFFBFGGGGFFBFGGFFAFGGGD?FGFD?FFFFFF>B:>3>
@M02352:288:000000000-CKWC8:1:1101:16999:2083 1:N:0:TAGCGCTC+CGTCTAAT
TACGAGGGGTGCAAGCGTTAATCGGAATTACTGGGCGTAAAGCGTTCGTAGGCGGTTTGTTAAGCAAGATGTGAAAGCCCAGGGCTCAACCTTGGAACTGCATTTTGAACTGGCAAACTAGAGTACTGTAGAGGGTGGTGGAATTTCCAGTGTAGCGGTGAAATGCGTAGAGATTGGAAGGAACATCAGTGGCGAAGGCGGCCACCTGGACAGATACTGACGCTGAGGAACGAAAGCGTGGGGAGCGAACAGGATTAGATACCCTGGTAGTCCACGCCGTAA
+
GGGGFFGGGGGGGGGGGGGGCFGGGGGGGGGGGGGGGGEGGGGGGGGGGGGGGGGBFEGGGGGGGGGGGGGGGGGGDFEFGGGGGDFCFGFGGGGGGFGGGFGGGGGDGGGGGGGGGCGFGGGGGGGCGGGGGGGGGGGFGGGGGGGCCFGCFEGGGGGGGGGGGGGGGGGCGGGCEFGGGGGGGGGGGGGGGGGGGGGGGG55@FGGGGGGGGFFEGFFFGGGGCFGC=GGEGGFGGGGGGF?>EGGGGFFFFGGFFFFEFG:FFFFFFFF=FF:B?EFGG
@M02352:288:000000000-CKWC8:1:1101:20702:2093 1:N:0:TAGCGCTC+CGTCTAAT
TACGGAGGGTCCGAGCGTTAATCGGAATTACTGGGCGTAAAGCGCGCGTAGGTGGATTGGTCAGTCAGATGTGAAAGCCCAGGGCTCAACCTTGGAACTGCACCTGATACTGCCAGTCTAGAATACGGTAGAGGGTAGTGGAATTTCCTGTGTAGCGGTGAAATGCGTAGATATAGGAAGGAACACCAGTGGCGAAGGCGACTACCTGGACCGATATTGACACTGAGGTGCGAAAGCGTGGGGAGCAAACAGGATTAGATACCCTGGTAGTCCACGCCGTAA
+
GGGGGGGGGGFFGGGGGGGGGGGGGGGGGGFGGGGGGGGGGGFGCFGGGDFGDFGG?FFGFFGGGGGGGGGGGGGGGFGFGFGGGGGGGGGGGFGDFGGGGFDFGGGGGFGFFEFGGDGGGFFGGGFGGFEFGGGFFCFGGG9BFABGGGGCFFC9FGGGGGCF;,C4785CCEGFGGGGGGC<:F:F@FFFBCGDGGGGGDEGGGGGCG<FGD8CCF9<79C@CFGGFC<CGGG>9:<EDGB(3)>F+/5?::GC<F9F9:ED*<37<F368:9371;;DC
@M02352:288:000000000-CKWC8:1:1101:7890:2102 1:N:0:TAGCGCCC+CGTCTAAT
TACGGAGGGGGCAAGCGTTGTTCGGAATTATTGGGCGTAAAGCGTACGTAGGCGGTTTGGTAAGTCAGATGTGTAATCCCAGGGCTCAACCCTGGAACTGCATCCGAAACTATCTAACTAGAGTTCTGGAGAGGTGAGTGGAATTCCCAGTGTAGCGGTGAAATTCGTAGATATTGGGAGGAACATCGGTGGCGAAGGCGGCTCTCTGGTCTGATACTGACGCTGAGATACGAAAGCCAGGGGAGCAAACAGGATTAGATACCCTGGTAGTCCACGCCGTAA
+
GFGFGEEGD>6@+:DFGGFGGGGGGGGGGF,CFDGGGGG@DGGG:B+CGGGGFGG=F++4BEFGGDAGE@EFG,EF9EGGGGGGGGGGGGG=FGCFG<FFGAD,BBFGGGG>F,@,8FG9><F33,,7,@FCGG,+3D@FGGGGGG9B>FFGGGGGGGGGGGGG,D*?,AGFGG@B9;B*BGGGG,C*<FGGGGGGGEGGDGE*+<CFG+:08CG:EGGGGEGEEGG+A:FFFGCD***/;E)39DFGGGFFFFGGFFFFF?8DFFCFDF<4F>F(4:<>DC
@M02352:288:000000000-CKWC8:1:1101:19684:2110 1:N:0:TAGCGCTC+CGTCTAAT
TACGGAGGGTGCAAGCGTTAATCGGAATTACTGGGCGTAAAGCGCACGTAGGTGGTTTGTTAAGTTGGATGTGAAAGCCCAGGGCTCAACCTTGGAACTGCATTTTGAACTGGTAGACTAGAGTACTGTAGAGGGTGGTGGAATTTCCAGTGTAGCGGTGAAATGCGTAGAGATTGGAAGGAACATCAGTGGCGAAGGCGGCCACCTGGACAGATACTGACGCTGAGGAACGAAAGCGTGGGGAGCGAACAGGATTAGATACCCTGGTAGTCCACGCCGTAA
+
GGGGGGGGGCFGGGGGGFGGGGGGGEGGGGGGGGGGGGGEGGGGGGGGFGGGFFGFFGGGGGGGGGGGGGGGGGGGGGGGGGGGGGGGGGGGGGGGGGGGGEGGGGGDFGGGGGGGGGGGGGGGFFGGGGGGGG>FFDGGGGGGGGGCFGGGGGGGGGGGGGCEGGGGGGDG9;FG7EGGGGGF@CGCFGGGCEGGGGGGGGGGGGFFGGGG5@ECCGGGGGGEGGGGFGGGGGGFGGGDCCEFFFGGGDFF?BGGFFFFGGGGFFGFFFFFFGFFFFFBGD
@M02352:288:000000000-CKWC8:1:1101:7788:2132 1:N:0:TAGCGCTC+CGTCTAAT
TACGGAGGGTGCAAGCGTTACTCGGAATCACTGGGCGTAAAGAGCGTGTAGGCGGGTTTGTAAGTTTGAAGTGAAATCCAATGGCTCAACCATTGAACTGCTTTGAAAACTGCTTACCTAGAATATGGGAGAGGTAGATGGAATTTCTGGTGTAGGGGTAAAATCCGTAGAGATCAGAAGGAATACCGATTGCGAAGGCGATCTACTGGAACATTATTGACGCTGAGACGCGAAAGCGTGGGGAGCAAACAGGATTAGATACCCTGGTAGTCCACGCCCTAA
+
GGGGGGGGGGGGGGGGGGGGGGGGGGGGGGGGGGGGGGGGGGGGGGGGGGGGEGGFFGFGGGGGFGGGGGGGGGGGGGGGGGGGGFGGGGFDGGGGGGGGGGGG9EFFGGGGGGGGGGGGGGGGGGGGGGGGGGGGGDGGGGGGGGGGGGGGGGGGEGGGGGGGGGGGGGDGGGGGGGGGGGGGGGGGGGGGGGGGGGCEEEFGGGGGGD<CCGEGGGGGGGGGGGGGGGGGGGGFGGGGGGFB>FGGGGFF?6CFFFFFGFGGFFGFFFFFFGFF>?B;CC
@M02352:288:000000000-CKWC8:1:1101:15681:2142 1:N:0:TAGCGCTC+CGTCTAAT
TACGAGGGGTGCAAGCGTTAATCGGAATTACTGGGCGTAAAGCGTTCGTAGGCGGTTGAATAAGCAAGATGTGAAAGCCCAGGGCTCAACCTTGGAACTGCATTTTGAACTGTTCGACTAGAGTACTGTAGAGGGTGGTGGAATTTCCAGTGTAGCGGTGAAATGCGTAGAGATTGGAAGGAACATCAGTGGCGAAGGCGGCCACCTGGACAGATACTGACGCTGAGGAACGAAAGCGTGGGGAGCGAACAGGATTAGATACCCTGGTAGTCCACGCCGTAA
+
GGGG-@FGDGEGCFGGGGGG?EGGGGEGGGGGGGGEGGGGGGDF@@FGGGGG9FG>FCCAFGGGF,FGFFGGGGGGGFEBD<DEFGGGGGG?F?<FGFGGGG<FGDE:DGGGGGCGCFG=FGGGGG,FFGGGGG@>FGFGGGGGG<,8;FGGGGGGGGGGGGGGGGGGGEGFGGFFGFGGGGGG8?F9FGFGGGGGGGGGGG/:CGGGGGGFGC+9FFGGGEGCGGFGFCCGGGGF5CGGGGFFFF<DGGFFFFGG?FAFGGGGFFGFFFFFFGFFF6D>GD
@M02352:288:000000000-CKWC8:1:1101:20513:2159 1:N:0:TAGCGCTC+CGTCTAAT
TACGAGGGGTGCAAGCGTTAATCGGAATTACTGGGCGTAAAGCGTTCGTAGGCGGTTTGTTAAGCAAGATGTGAAAGCCCAGGGCTCAACCTTGGAACTGCATTTTGAACTGGCAAACTAGAGTACTGTAGAGGGTGGTGGAATTTCCAGTGTAGCGGTGAAATGCGTAGAGATTGGAAGGAACATCAGTGGCGAAGGCGGCCACCTGGACAGATACTGACGCTGAGGAACGAAAGCGTGGGGAGCGAACAGGATTAGATACCCTGGTAGTCCACGCCGTAA
+
GGGGFGGGGGGGGGGGGGGGGGGGGGGGGGGGGGGGGGGGGGGGGEGGGGFGGGGCCGGGGGGGGGGGGGGGGGGGGGGGGGGGGGGGGGGGGGGGGGGGGGGGGGGGGGGGGGGGGGGGGGGGGGGGGGGGGGGFGGGGGGGGGGGGGGGGGGGCGGGGGGGGGGGEGGGGGFGGGGGGGGGGFFGGGGGGGGGGGGGGGGGGGGGGGGGGGG?@FGGGGGGGEDGGCEGGGGGFGGGGGGFFFFGDEDDFFFGG?FD=FG6C4>FF>?<>FFFFFB@6CC
@M02352:288:000000000-CKWC8:1:1101:19209:2193 1:N:0:TAGCGCTC+CGTCTAAT
TACAGAGGGTGCAAGCGTTAATCGGAATTACTGGGCGTAAAGCGCGCGTAGGTGGTTTGTTAAGTCGGATGTGAAAGCCCAGGGCTCAACCTTGGAATTGCACCCGATACTGGCAGGCTAGAGTACGATAGAGGAGTGTGGAATTTCCTGTGTAGCGGTGAAATGCGTAGATATAGGAAGGAACATCAGTGGCGAAGGCGACACTCTGGATTGATACTGACACTGAGGTGCGAAAGCGTGGGGAGCAAACAGGATTAGATACCCTGGTAGTCCACGCCGTAA
+
GGGGGGGGGGGGGGGGGGGGGGGFGGGGGGGGGGGGGEEGGGGGGGGGFGGGFGGGGGGGGGGGGGGGGGGGGGGGGGGGGGGGGGGGGGGGGGGGGGGGGGGGGGGGGGGGGGGGGGGGGGGGGGGGGGGGGGGGGGGGGGGGGGGGGGGGGGGGGGFGGGGGGGGGGGGGGGGGGGGGGGGGGGGGGGGFGGGGGGGGGGGGGGGGGGGGGGGECEGGGGGGGGGGGGGGGDGFFGDGDGF?>EGGFGFFFFFFFF)7??FGF:FFAFFFFGF<;?F3CD
@M02352:288:000000000-CKWC8:1:1101:17217:2201 1:N:0:TAGCGCTC+CGTCTAAT
TACGAGGGGTGCAAGCGTTAATCGGAATTACTGGGCGTAAAGCGTTCGTAGGCGGTTTGTTAAGCAAGATGTGAAAGCCCAGGGCTCAACCTTGGAACTGCATTTTGAACTGGCAAACTAGAGTACTGTAGAGGGTGGTGGAATTTCCAGTGTAGCGGTGAAATGCGTAGAGATTGGAAGGAACATCAGTGGCGAAGGCGGCCACCTGGACAGATACTGACGCTGAGGAACGAAAGCGTGGGGAGCGAACAGGATTAGATACCCTGGTAGTCCACGCCGTAA
+
GGFFFFEGGFGGGFGGGFGGCFGGGCFFGGGGGGGGGFECEGGGFGGG@DFGGGGGGGGGGGGGGGGGGGGFGGGGGCGGGGGGFGGGGEGGGGGGGGGGGGGGGGGEFGGGGGGGGGGGGFGGGFGGGGGDFGGFEGGGGFCFGGGGGGGGFGGGGGGGGFFFFGGGGGGGGGGGGGGFGGGGGGGGGGGGGGGGEEGGGGGGGFGGGGGGGGGGGFGGGGGGGGGGGFFGGDDFGGCGGEE:0BGDEDFF:?<FFFFFGFFGFFGFFFF4@FFFF152D<
@M02352:288:000000000-CKWC8:1:1101:9199:2255 1:N:0:TAGCGCTC+CGTCTAAT
TACGGAGGGGGTTAGCGTTGTTCGGAATTACTGGGCGTAAAGCGTACGTAGGCGGATTGGAAAGTTGGGGGTGAAATCCCAGGGCTCAACCCTGGAACTGCCTCCAAAACTATCAGTCTAGAGTTCGAGAGAGGTGAGTGGAATTCCAAGTGTAGAGGTGAAATTCGTAGATATTTGGAGGAACACCAGTGGCGAAGGCGGCTCACTGGCTCGATACTGACGCTGAGGTACGAAAGTGTGGGGAGCAAACAGGATTAGATACCCTGGTAGTCCACACCGTAA
+
FEFGGEEFGGGFGFGGGFGGGGGFGCEGGFDGCFGGGGGGGGFFGGGGGGGGGGGGGEGG<<FFGGGGGGGFGGGGGGFFGGGEGGGGG?FGFGGGGGCFDFGFGGGGCFGGG9DEGGGGGGGGDFGGGFGGGGGGGGGGGGGFGGGGGGGGGGGGGGGGGGEGFGGGFF:AFGGFFGFGGCFEFFFGFGEFCGGGGGGGGGGGGGCFGGGGCCCFGGF?FEEGGGGGCCGGDGGFGG:CEDF0977C+7;<?0*2<69BG7CF?5D9)8>A@C?:::>6<C
@M02352:288:000000000-CKWC8:1:1101:23235:2273 1:N:0:TAGCGCTC+CGTCTAAT
TACGGAGGGTCCGAGCGTTAATCGGAATTACTGGGCGTAAAGCGCACGCAGGCGGTTTGTTAAGCTAGATGTGAAAGCCCCGGGCTCAACCTGGGAATAGCATTTAGAACTGGCAGACTAGAGTCTTGGAGAGGGGAGTGGAATTTCTGGTGTAGCGGTGAAATGCGTAGATATCAGAAGGAACATCAGTGGCGAAGGCGACTCCCTGGCCAAAGACTGACGCTCATGTGCGAAAGTGTGGGTAGCGAACAGGATTAGATACCCTGGTAGTCCACACCGTAA
+
GGCFGGGGDFFGGCGGEFFGDEFFGGFGGGFGFFGEGGGGGGGGFFGGFEGDGGGGEGGGGGGGGGGGGGGGGGGGG8EDGBFEG@FFFFGGGGGFFGGCGGGGGGGGGDCEFB<F7<FFEFFGFGGGGGFGGGDE:FGGFGADGG,;@FGGGGG9FGGGGGFGF?CEEGGGGGGGGFGGGGFFFGGGGGGGGGGDEG;:?E5><CFGGFCFGGDFGGFCG/:;=CGC:F7>=CCB>EGGGGFFFFGGEDFFF<*:<FFFGGGGFFGFFFFFBGFF<?F?GD
@M02352:288:000000000-CKWC8:1:1101:17380:2278 1:N:0:TAGCGCTC+CGTCTAAT
TACGAGGGGTGCAAGCGTTAATCGGAATTACTGGGCGTAAAGCGTGCGTAGGTGGTTTGTTAAGCAAGATGTGAAAGCCCAGGGCTCAACCTTGGAACTGCATCTGATACTGCTAGTCTAGAATACAGTAGAGGGTAGTGGAATTTCCTGTGTAGCGGTGAAATGCGTAGATATAGGAAGGAACACCAGTGGCGAAGGCGATCTACTGGAACATTATTGACGCTGAGACGCGAAAGCGTGGGGAGCAAACAGGATTAGATACCCTGGTAGTCCACGCCCTAA
+
GGGGCFEGGFFGGGGGGCFG<CFFGGGGGGGGGGGGGGGEFGGGGGGGGGGG?FFGFGGGGGGGGAFGGGGGGGGGGCGGGGFCFGGGGGGGGGGGGGGFGGGGFFGGGGGGGGAFGGGGGG<FBFEFGFGGGGGGDFGGGGGGGGGDGGGFGGGFCGGGFGFGF=FGGGGFGDFGGGGGGGGGCGGGCGGGDEGGGEFGE=8BFCFGGFGF9+BCG<CGF8EEGDGGFEGDGDGFGGGGGDE09EG47FF@:0<7<FABFGGGF>30-7.6@=F0;?>9FC
@M02352:288:000000000-CKWC8:1:1101:19577:2286 1:N:0:TAACGCTC+CGTCTAAT
TACGGAGGGTGCAAGCGTTAATCGGAATTACTGGGCGTAAAGCGCACGTAGGTGGTTTGTTAAGTTGGATGTGAAAGCCCAGGGCTCAACCTTGGAACTGCATTCAAAACTGGCGAACTAGAGTACTGTAGAGGGTGGTGGAATTTCCAGTGTAGCGGTGAAATGCGTAGAGATTGGAAGGAACATCAGTGGCGAAGGCGGCCACCTGGACAGATACTGACGCTGAGGAACGAAAGCGTGGGGAGCGAACAGGATTAGATACCCTGGTAGTCCACGCCGTAA
+
GGGGGGGGDGGGGGGGGGGGGGGGGGGGGGGGGGGGGGGGGGFFB@FGEGGGFFG:FGGGGGGGGGGGGGGGFGGGGGGEEEFGGGGGGGGGGGGGGGGGGGGGGGGGGGGGGGGEGGGFFFGGFEGGGGEGGGF@FFEGGGFGGGGGGGFGCEFFGGD@FGGGGCEC7?*>;92>E>EGEGGGGGGGGGGGGGGGGDGGG8CEGGGGGGF6CGFCFGE7<8C5C<FFFGGCGGGFGGDGGGEBFDGGGGF<0.C>?FB@FGGGFFF?AFFF47?B0:E6CC
@M02352:288:000000000-CKWC8:1:1101:17902:2303 1:N:0:TAGCGCTC+CGTCTAAT
TACGAGGGGTGCAAGCGTTAATCGGAATTACTGGGCGTAAAGCGTTCGTAGGCGGTTTGTTAAGCAAGATGTGAAAGCCCAGGGCTCAACCTTGGAACTGCATTTTGAACTGGCAAACTAGAGTACTGTAGAGGGTGGTGGAATTTCCAGTGTAGCGGTGAAATGCGTAGAGATTGGAAGGAACATCAGTGGCGAAGGCGGCCACCTGGACAGATACTGACGCTGAGGAACGAAAGCGTGGGGAGCGAACAGGATTAGATACCCTGGTAGTCCACGCCGTAA
+
GGGGDGGGGFGGGGGGGGGF<@FFGGGGGGGGGGGGGGGGFGGGFCFFGGGGGGGFFDGGGGGGGGGGGGGGGGGGGGGGGGGGGGGGGFGGGGGGGGGGGGGGGGGGGGGGGCFFCFGFGGGGGGFGGGGGGGGFFGGGGGGGGGGGGGGGGGGGGGGGGGGGGFGEGGGGGGGGGGGGGGGGGGGGGFGFEGGGGGGGGGEGGGCCGGFFFFFFGFGGGGGGGGGGGCGGGGGFFGGGGGFFFFGGGGFFFFGDFFFFGGGGFFGFAFFF*?FBFFFFGG
@M02352:288:000000000-CKWC8:1:1101:18136:2310 1:N:0:TAGCGCTC+CGTCTAAT
TACGAGGGGTGCAAGCGTTAATCGGAATTACTGGGCGTAAAGCGTTCGTAGGCGGTTTGTTAAGCAAGATGTGAAAGCCCAGGGCTCAACCTTGGAACTGCATTTTGAACTGGCAAACTAGAGTACTGTAGAGGGTGGTGGAATTTCCAGTGTAGCGGTGAAATGCGTAGAGATTGGAAGGAACATCAGTGGCGAAGGCGGCCACCTGGACAGATACTGACGCTGAGGAACGAAAGCGTGGGGAGCGAACAGGATTAGATACCCTGGTAGTCCACGCCGTAA
+
GGGFCFGGGGGGGGGGGGGGCFFGGFGGGGGGGGGGGGGGGGGGGGGGGGGGGGGFGGGGGGGGFGGGGGGGGGGGGGGGGGGGGGGGGGGGGGGGGGGGGGGGGGGGGGGGGGGGGGGGGGGGGGGGGGGGGGFFFGGGGGGGGGGCFFFGFGGGGGEGGFGFGGGGGGGGGGGGGGGGGGGGGGGGCFGGGGGGGGGGGGGECGGGGGGGGGGGGGGGGGGGGDGGFGGGGGGFGGGGGGFB>DGGGGFFFFFGFFFFFGGGFFGFFFFFFGF?FFF1DD
@M02352:288:000000000-CKWC8:1:1101:20251:2313 1:N:0:TAGCGCTC+CGTCTAAT
TACGGAGGGTGCAAGCGTTACTCGGAATCACTGGGCGTAAAGAGCGTGTAGGCGGATAGTTAAGTTTGAAGTGAAATCCAATGGCTCAACCATTGAACTGCTTTGAAAACTGATTATCTAGAATATGGGAGAGGTAGATGGAATTTCTGGTGTAGGGGTAAAATCCGTAGAGATCAGAAGGAATACCGATTGCGAAGGCGATCTACTGGAACATTATTGACGCTGAGACGCGAAAGCGTGGGGAGCAAACAGGATTAGATACCCTGGTAGTCCACGCCCTAA
+
GGGGGGGGGGEGFGGGGGGGEFGGGGGGDGGGGGGGGGGGGGGGGG@FGGGGGGGGGGGGGGGGGGGGF?FGGGGGGFGGFGGGGGGGGGGGGGGFGGFGGGGGGGGGGGGGGGGEFAFFB9DFFGGGGGEGGGGGGDFGFGCGFFFGGCC=DFBFGGGGGGGGGFGGGG*73@?FGGGGGGGGGGGG7CFFFGGGGGGGGGGGGGGGFD<F>CFBFFFFECCE=<EGGGDDCGG5>EGDGGE:BDGC<C:@?:FGFF<49CGC?FGFAFAFF7*-715(>F
@M02352:288:000000000-CKWC8:1:1101:11777:2324 1:N:0:TAGCGCTC+CGTCTAAT
TACGGAGGGTGCAAGCGTTAATCGGAATTACTGGGCGTAAAGCGCACGTAGGTGGTTTGTTAAGTTGGATGTGAAAGCCCAGGGCTCAACCTTGGAACTGCATTCAAAACTGGCGAACTAGAGTATGGTAGAGGTGAGTGGAATTTCCTGTGTAGCGGTGAAATGCGTAGAGATGGGAAGGAACATCAGTGGCGAAGGCGACTCACTGGACCAATACTGACACTGAGGTGCGAAAGCGTGGGTAGCAAACAGGATTAGATACCCTGGTAGTCCACGCCGTAA
+
GGGGGGGGGGGGGGGGGGGGFGGGGGGGGGGGGGGGGGGGGFFGGGGGFFFGGGGFGGGGGGGGGGGGGGGGGGGGGGGGGGGGGGGGGGGGGGGGGGGGGGGGGGGGGGGGGGGGGGGGGGGGGGGGGGGFGGGGGGGGGGGGGGGGGG@FFGGGGGGGGGGGGGGGGGGGGGGGGGGGGGGGGGGGGGGGGGGGGGGGGGGGGGGGGGGGGGGG<EFFFGGGGGGGGGGGGGGFGGGGGGFFFFGGGGFF?BGFFFFFGGGGFFGFFFFFFGF?>FEFDC
@M02352:288:000000000-CKWC8:1:1101:11219:2339 1:N:0:TAGCGCTC+CGTCTAAT
TACGGAGGGTGCAAGCGTTACTCGGAATCACTGGGCGTAAAGAGCGTGTAGGCGGGTTTGTAAGTTTGAAGTGAAATCCAATGGCTCAACCATTGAACTGCTTTGAAAACTGCTTACCTAGAATATGGGAGAGGTAGATGGAATTTCTGGTGTAGGGGTAAAATCCGTAGAGATCAGAAGGAATACCGATTGCGAAGGCGATCTACTGGACCAATACTGACACTGAGGTGCGAAAGCGTGGGTAGCAAACAGGATTAGATACCCTGGTAGTCCACGCCGTAA
+
FDFGGGGGGGGGGGGGGGGDCGGGGGGGFGGGGGGGGCEDEGGGGEFGGCGGGGGGGGGGGFGGFGFGGDGFGGGGGGGFGGGGGFGFGGGGFGGGGGGGGGFGFGGGGGGGGGGGEFGGGFFGGFFGGGGGGGGGGGGGGGGCFACFGGFGGGGGGGGGGEGFFGGGGGCFGFFFGGGGGGGCECFGGGGGGGGGGGGGGGGGFFGGGGGEGGGFCEGGCFFGGGGGGFGGGGGFCEGGGGFFFFGGGGFF??FFFFFFGFA7=@FFFFF29C4:>?71CD
@M02352:288:000000000-CKWC8:1:1101:8860:2340 1:N:0:TAGCGCTC+CGTCTAAT
TACGAGGGGTGCAAGCGTTAATCGGAATTACTGGGCGTAAAGCGTTCGTAGGCGGTTTGTTAAGCAAGATGTGAAAGCCCAGGGCTCAACCTTGGAACTGCATTTTGAACTGGCAAACTAGAGTACTGTAGAGGGTGGTGGAATTTCCAGTGTAGCGGTGAAATGCGTAGAGATCGGAAGGAACATCAGTGGCGAAGGCGGCCACCTGGACAGATACTGACGCTGAGGAACGAAAGCGTGGGGAGCGAACAGGATTAGATACCCTGGTAGTCCACGCCGTAA
+
GCFFFFDE78@FF<FGGFCG<EFFG:BFGGGAEFGGGGGGFFGGCF6FFGGEGGGGGGGGGFGFFFGGGGGAEFGGEFGFFGGEFEGGGEBFBFFFGGGGGGGDDGFGGGGGGGGGGGGFGFGEFGFFFFFAFGGGGGCFFFGGGG3@;@FFGFFFEE>EFGFFFFCCEEEGGG,;CCE8;FGCFCFFGFFFGGGGGGBEED=EGGGGFGGGFGCEC9FGGGC8=CEFFFGGGEGFGGGGGDE19DD<EG35::9??F<F9CE76>F::=>9?FFBF?DBDG
@M02352:288:000000000-CKWC8:1:1101:13745:2345 1:N:0:TAGCGCTC+CGTCTAAT
TACGGAGGGTCCGAGCGTTAATCGGAATTACTGGGCGTAAAGCGCGCGTAGGTGGATTGGTCAGTCAGATGTGAAAGCCCAGGGCTCAACCTTGGAACTGCATCTGATACTGCTAGTCTAGAATACAGTAGAGGGTAGTGGAATTTCCTGTGTAGCGGTGAAATGCGTAGATATAGGAAGGAACACCAGTGGCGAAGGCGACTACCTGGACTGATATTGACACTGAGGTGCGAAAGCGTGGGGAGCAAACAGGATTAGATACCCTGGTAGTCCACGCCGTAA
+
GGGGGGGGGGEGGGGGGGGGDGGGGGEFGGGGGGGGGGGGGGGGEGGG=CFGEGGGG<FGFGGGGGGGGGGGGGGGGGGGGFGGEEGGGGGFFGGFGGGGGGGEFGGGGGGGGGGGGGGGGGGGGGGGGGGGGGGFGGGGGGGGGFGGGGGGGGGGGGGGGGGGGGGGGGEGGGGGGGGGGGGGGGGGGGGGGGGGGGGGGGCDFGGGGGGGGGGDGGGGGGGGGGGGCFGGGGGFGGGGGGFFFFGGGGFFFFGGFFFFGGGGFFGFFFFFFFFFFFFFGG
@M02352:288:000000000-CKWC8:1:1101:19249:2355 1:N:0:TAGCGCTC+CGTCTAAT
TACGGAGGGTCCGAGCGTTAATCGGAATTACTGGGCGTAAAGCGCACGCAGGCGGTTTGTTAAGCTAGATGTGAAAGCCCCGGGCTCAACCTGGGAATAGCATTTAGAACTGGCAGGCTAGAGTCTTGGAGAGGGGAGTGGAATTTCTGGTGTAGCGGTGAAATGCGTAGATATCAGAAGGAACATCAGTGGCGAAGGCGACTCCCTGGCCAAAGACTGACGCTCATGTGCGAAAGTGTGGGTAGCGAACAGGATTAGATACCCTGGTAGTCCACGCCGTAA
+
GGGGGGGGGGGGEGGGGFGGGGFGGGGGGGGGDGGGGGGGGGGGFEFGGGGFGGGGGGGGGGGGGGGGGFGGGGGGGGGGGGGGG@FDFFGGGGGGGGFGGGGGGGGGGGGGGGGGGGGGGGGFFFEFGGGFDGGG:F>FGGGGGGGGGGGGGGGGGGGGGGGGGGGGCEGGGGGGGGGGGGGGGGGGGGGGGGEGGGGGGGDEGGCGDGFGDGGGGGGGGGGGGDCFC7CDGDGFFFFGGGDBBFGGGGFFBFFFDFBFGDCDFFGFFFADFC?:9FD9GD
@M02352:288:000000000-CKWC8:1:1101:8824:2362 1:N:0:TAGCGCTC+CGTCTAAT
TACGGAGGGTGCAAGCGTTACTCGGAATCACTGGGCGTAAAGAGCGTGTAGGCGGATAGTTAAGTTTGAAGTGAAATCCAATGGCTCAACCATTGAACTGCTTTGAAAACTGATTATCTAGAATATGGGAGAGGTAGATGGAATTTCTGGTGTAGGGGTAAAATCCGTAGAGATCAGAAGGAATACCGATTGCGAAGGCGATCTACTGGAACATTATTGACGCTGAGACGCGAAAGCGTGGGGAGCAAACAGGATTAGATACCCTGGTAGTCCACGCCCTAA
+
GGGGGGGGGGGGGGGGGGGGGGGGGGGGGGGGGGGGGFECFGGGGGFGGGGGGGGGGGGGGGGGGGGGGFGFGGGGGGGGGGGGGGGGGGGGGGGGGGGGGFGGGGGGGGGGGGGGGGGGGGGGGGGGGGGGGGGGGGFGGGGGGGGGGFGGGGGGGGGGGGGGGGGGGGGFGFGGGGGGGGFFGGGGGGGGGGGEEGGGGGGGGGGGGGFFFGGGGGGGGDGDGDGGGGGGGGGFGGDEGGFFFEGGGGFFFFDF?FFFGGGGFFGFFFFFFGFFFFFBGG
@M02352:288:000000000-CKWC8:1:1101:17396:2374 1:N:0:TAGCGCTC+CGTCTAAT
TACGGAGGGTGCAAGCGTCACTCGGAATCACTGGGCGTAAAGAGCGTGTAGGCGGATAGTTAAGTTTGAAGTGAAATCCAATGGCTCAACCATTGAACTGCTTTGAAAACTGATTATCTAGAATATGGGAGAGGTAGATGGAATTTCTGGTGTAGGGGTAAAATCCGTAGAGATCAGAAGGAATACCGATTGCGAAGGCGATCTACTGGAACATTATTGACGCTGAGACGCGAAAGCGTGGGGAGCAAACAGGATTAGATACCCTGGTAGTCCACGCCGTAA
+
GGGGGGGG7FGGGGGGGGGGGFFGGGDGDGFFGGGGGGGGGGCF=FFGFFFGGGGEGDFGGGGGGGGGGFFGGGGGGGGFGFGGGGGFGGG@FGGFFDFGGEGEEGGGGGGGAFGGGGFFGG9FGDCFGGGGGGFGFFGGGGGCF<FGGGGGGGGGGGGGGGGGGGGGGGGGGGGGGGGGGGGGGGGGGGDGGGGGGGGGGGGFCEGGGFGCC?9EFGGGGGGGGGGFGGGDGGGFGEGG>EF?FFFGGGFF?FDGFFFFGGGGFFG@<FBFFGFFFFFFGG
@M02352:288:000000000-CKWC8:1:1101:17346:2378 1:N:0:TAGCGCTC+CGTCTAAT
TACAGAGGGTGCAAGCGTTAATCGGAATTACTGGGCGTAAAGCGCGCGTAGGTGGTTTGTTAAGTCGGATGTGAAAGCCCAGGGCTCAACCTTGGAATTGCACCCGATACTGGCAGGCTAGAGTACGATAGAGGAGTGTGGAATTTCCTGTGTAGCGGTGAAATGCGTAGATATAGGAAGGAACATCAGTGGCGAAGGCGACACTCTGGATTGATACTGACACTGAGGTGCGAAAGCGTGGGGAGCAAACAGGATTAGATACCCTGGTAGTCCACGCCGTAA
+
GGGGGGGGGGGGGGGGGGGGCFGGGGGGGGGGGGGGGGGGGFGGGGGGGGFGFFGGGGGGGGGFGGGGGGGGGGGGGGGGGGGGGGGGGGGGGGGGGGGGGGGGGGGGGGGGGGGGGGGFGGGGGGGGGGGGGGFGGGGGGGGGGGGGGGGGGGGGGGGGGGGGGGGGGGGGGGGGGGGGGGGGGGGGGGGGGGGGGDGGGGED8FFGGGGGGGGGGGGGGGGGGGGGGGGGGGGEGGGGGGFF>FGFDGF@0<GGFFFFFGFGFFGF9FBFFGFFFBEFGG
@M02352:288:000000000-CKWC8:1:1101:22136:2412 1:N:0:TAGCGCTC+CGTCTAAT
TACGGAGGGTCCGAGCGTTAATCGGAATTACTGGGCGTAAAGCGCGCGTAGGTGGATTGGTCAGTCAGATGTGAAAGCCCAGGGCTCAACCTTGGAACTGCATTCAAAACTGGCGAACTAGAGTATGGTAGAGGTGAGTGGAATTTCCTGTGTAGCGGTGAAATGCGTAGAGATGGGAAGGAAAATCAGTGGCGAAGGCGACTCACTGGACCAATACTGACACTGAGGTGCGAAAGCGTGGGTAGCAAACAGGATTAGATACCCTGGTAGTCCACGCCGTAA
+
GDFDC@@:C@FGG7FB@@CF7CF@F@,DFEFEA<FGC@C,6EGGG:+C@CFCEEF@=FFGGAFFGGFFCGF5?FEEFFFGFGG:+8BFG,8F<FFCFGFEGDG<FFEAFGGG<F@=FEGGGDG=F<FGFFFCFFFGCGGGGGGGFF9@FFC:,<;FGC>:FGG9>,FGC8CG?FCGGCC@@FG,C:FFGGGDG8CE88;8*:8C8EG7AEFGCFGFGGGFFF<CC7+875C5CCDEGGGGEGFA:@FD+9)76(>F<?<FF++9?4>6AFF67DF?08@>D<
@M02352:288:000000000-CKWC8:1:1101:19917:2425 1:N:0:TAGCGCTC+CGTCTAAT
TACGGAGGGTCCGAGCGTTAATCGGAATTACTGGGCGTAAAGCGCGCGTAGGTGGATTGGTCAGTCAGATGTGAAAGCCCAGGGCTCAACCTTGGAACTGCATCTGATACTGCTAGTCTAGAATACAGTAGAGGGTAGTGGAATTTCCTGTGTAGCGGTGAAATGCGTAGATATAGGAAGGAACACCAGTGGCGAAGGCGACTACCTGGACTGATATTGACACTGAGGTGCGAAAGCGTGGGGAGCAAACAGGATTAGATACCCTGGTAGTCCACGCCGTAA
+
GGGGGGGGGGGGGGGGGGGGGGGGGGGGGGGGGGGGGGGEFGGGGGGGGGFGGGGGGGGGGGGGGGGGGGGGGGGGGGGGGGGGGGGGGGGGGGGGGGGGGGGGGGGGGGGGGGGGGGGGGGGGGGGGGGGFGGGGGGGGGGGGGFGGGGGGGGGGGGGGGGGGGGGGGGGGGGGGGGGGGGGGGGGGGGGGGGGGGGGGGGDGGGGGGGGGGGGGGGGGGGGGGGGGGGGGGGGFGGGGGGFFFFGGGGFFFFGGFFFFGGGGFFGFFFFFFGFFFFFFGG
@M02352:288:000000000-CKWC8:1:1101:7381:2430 1:N:0:TAGCGCTC+CGTCTAAT
TACGAGGGGTGCAAGCGTTAATCGGAATTACTGGGCGTAAAGCGTACGTAGGCGGTTTGTTAAGCAAGATGTGAAAGCCCAGGGCTCAACCTTGGAATTGCACCCGATACTGGCAGGCTAGAGTACGATAGAGGAGTGTGGAATTTCCTGTGTAGCGGTGAAATGCGTAGATATAGGAAGGAACATCAGTGGCGAAGGCGACACTCTGGATTGATACTGACACTGAGGTGCGAAAGCGTGGGGAGCAAACAGGATTAGATACCCTGGTAGTCCACGCCGTAA
+
GGGGGGGGGGGGGGGGGGGGGGGGGGGGGGGGGGGGGGGGGGGGGGGGGGGGGGGFEGGGGGFGGGGGGGGGGGGGGGGGGGGGGGGGGGGFGGGGGGGGGGGGGGGGGGGGGGGGGGGGGFGGGGGGGGGGGGGGGFGGGGGGGGGGGGGGGGGGGGFGGGGGGGGGGGGGGGGGGGGGGGGGGGGGGGGGGGGDGGGGCGGEFGGGGGGGGGGFCFFGGGGGGGGGGGGGGGGFGEGGGGFF>FGG?C@FFFGGFFFFFFGGFFG?<FBA@GFFFFFFGG
@M02352:288:000000000-CKWC8:1:1101:14195:2446 1:N:0:TAGCGCTC+CGTCTAAT
TACGGAGGGGGTTAGCGTTGTTCGGAATTACTGGGCGTAAAGCGTACGTAGGCGGATTGGAAAGTTGGGGGTGAAATCCCAGGGCTCAACCCTGGAACTGCCTCCAAAACTATCAGTCTAGAGTTCGAGAGAGGTGAGTGGAATTCCAAGTGTAGAGGTGAAATTCGTAGATATTTGGAGGAACACCAGTGGCGAAGGCGGCTCACTGGCTCGATACTGACGCTGAGGTACGAAAGCGTGGGGAGCAAACAGGATTAGATACCCTGGTAGTCCACGCCCTAA
+
GGGGGGGGGGGFGGGGGGGGGFGGGGGGGGFGGGGGGGGEGGGGFCGGGGGGGGGGGGGGDFGFGFFGGGGGGGGGGGGFGGGGDGGGGGGGGGGGGGGGGDFG7CFFGGGGGGGGGGGGGFGGGGGGGGGGGGGGGGGGGGGGGGGFGGGGGGGGGGGGGGGGGGGGFGGGGGGGGGGGGGGGGGDFFGGGGGGGGGGGGGGGGGGGGGGFEEGGGGGGGGGGGGGGGGGGGGGFGGGGGGE?9EGGFFFFFFCF?FFFGGGGFFGFFF>DBFFF>F3379
@M02352:288:000000000-CKWC8:1:1101:9179:2473 1:N:0:TAGCGCTC+CGTCTAAT
TACGGAGGGGGTTAGCGTTGTTCGGAATTACTGGGCGTAAAGCGCACGTAGGCGGATCAGAAAGTATAGGGTGAAATCCCAGGGCTCAACCCTGGAACTGCCTTGTAAACTCCTGGTCTTGAGTTCGAGAGAGGTGAGTGGAATTCCGAGTGTAGCGGTGAAATGCGTAGAGATTGGAAGGAACATCAGTGGCGAAGGCGGCCACCTGGACAGATACTGACGCTGAGGAACGAAAGCGTGGGGAGCGAACAGGATTAGATACCCTGGTAGTCCACGCCGTAA
+
GGGGGGGGGGGGGGGGGFGGGGGGGGGGGGGGGGGGGGGGGGGGGGGGGGGGGGGGGGGGGGGGGGGGFGGGGGGGGGGGGGGGGGGFGGGGGGGGGGEGGFFFGGGGGFGGGGGGGGGAFEGGGFGCCGFFGGFGFGFGGGGGGGGGGGGGGGGGGGEGGGGFGGGGGGGGFGFGGGGGGGGFFFFFGGGGGGGCGGGGGGGEGGFGGGGGGGGGGGGGGGGEGGGGGGGGGGGFGGDGGGFFFFGGGGFFBFDF?FBFGGFG@FC@DFFFFFF<>BFFGG
@M02352:288:000000000-CKWC8:1:1101:22734:2475 1:N:0:TAGCGCTC+CGTCTAAT
TACGGAGGGTGCAAGCGTTAATCGGAATTACTGGGCGTAAAGCGCACGTAGGTGGTTTGTTAAGTTGGATGTGAAAGCCCAGGGCTCAACCTTGGAACTGCATTCAAAACTGGCGAACTAGAGTATGGTAGAGGGTGGTGGAATTTCCAGTGTAGCGGTGAAATGCGTAGAGATTGGAAGGAACATCAGTGGCGAAGGCGGCCACCTGGACAGATACTGACGCTGAGGAACGAAAGCGTGGGGAGCGAACAGGATTAGATACCCTGGTAGTCCACGCCGTAA
+
GFF@FCEEGCEGFCGGGFFGC<ECFCCFGGFFGFGGGGGEDGGGGGGGGGGG5EGFDGGGGGGGGGGGDFGGGGGGGGFFFBF@F<FGGGGGFGGGGGGDGCA?FGGGGGGGFGG@FFGGGFG<FGGGACDFGGG@FG>CFGCGGGGGGGGGGGGGGGCFGGGGG9>>?=E<BC,9<9=FGGGGGGGGGGF?BEGGGE8CEECGGGGGGCFGGC<FGGCGGGGEGGGFGG4CEGCEGGGGGGB69BGG*)8<??FG?FDFGGGGF:CFB?AF?FF?9:DBDD
@M02352:288:000000000-CKWC8:1:1101:9404:2478 1:N:0:TAGCGCTC+CGTCTAAT
TACGGAGGGTGCAAGCGTTAATCGGAATTACTGGGCGTAAAGCGCACGTAGGTGGTTTGTTAAGTTGGATGTGAAAGCCCAGGGCTCAACCTTGGAACTGCATTCAAAACTGGCGAACTAGAGTATGGTAGAGGTGAGTGGAATTTCCTGTGTAGCGGTGAAATGCGTAGAGATGGGAAGGAACATCAGTGGCGAAGGCGACTCACTGGACCAATACTGACACTGAGGTGCGAAAGCGTGGGTAGCAAACAGGATTAGATACCCTGGTAGTCCACGCCGTAA
+
GGGGGGGGGGGGGGGGGFGGGGGGGGGGGGGGGGGGGGGGGGGGGGGGGFFGFFGGGGGGGGGGGGGGGGGGGGGGGGGGGGGGGGGGGGGGGGGGGGGGGGGGGGGGGGGGGGGGGGGGGGGGGGGGGGGGGGGGGGGGGGGGGGGGGGGGGGGGGGFGGGGGGCGGGGGGGGGGGGGGGGGGGGGGGGGGGGGGGGGGGGCGGGGGGGGGGGGGGGGGGGGGGGGGGGGGGGGFGGGGGGFFFFGGGGFF?FGGFFFFGGCGFFGFFFFFFGF?F<FFGG
@M02352:288:000000000-CKWC8:1:1101:18499:2482 1:N:0:TAGCGCTC+CGTCTAAT
TACGAGGGGTGCAAGCGTTAATCGGAATTACTGGGCGTAAAGCGTTCGTAGGCGGTTTGTTAAGCAAGATGTGAAAGCCCAGGGCTCAACCTTGGAACTGCATTTTGAACTGGCAAACTAGAGTACTGTAGAGGGTGGTGGAATTTCCAGTGTAGCGGTGAAATGCGTAGAGATTGGAAGGAACATCAGTGGCGAAGGCGGCCACCTGGACAGATACTGACGCTGAGGAACGAAAGCGTGGGGAGCGAACAGGATTAGATACCCTGGTAGTCCACGCCGTAA
+
GGGGFGGGGGGGGGGGGGGFDGGGGGGGGGGGGGGGGGGGGGGGGGGGGGGGGGGFGGGGGGGGGGGGGGGGGGGGGGGGGGGGGGGGGGGGGGGGGGGGGGGGGGGGGGGGGGGGGGGGGGGGGGGGGGGGGGGGGGGGGGGGGGGGGGGGGGGGGGGGGGGGGGGGGGGGGGGGGGGGGGGGGGGGGGGGGGGGGGGGGGGGGGGGGGGGGGGGGFFGGGGGGGGGGGGDGGGFGGGGGGFFFFGDEGFFFFGGFFFFGGGGFFGFFFAA?GFFFFFFGG
@M02352:288:000000000-CKWC8:1:1101:9886:2513 1:N:0:TAGCGCTC+CGTCTAAT
TACGGAGGGTCCGAGCGTTAATCGGAATTACTGGGCGTAAAGCGCGCGTAGGTGGATTGGTCAGTCAGATGTGAAAGCCCAGGGCTCAACCTTGGAACTGCATCTGATACTGCTAGTCTAGAATACAGTAGAGGGTAGTGGAATTTCCTGTGTAGCGGTGAAATGCGTAGATATAGGAAGGAACACCAGTGGCGAAGGCGACTACCTGGACTGATATTGACACTGAGGTGCGAAAGCGTGGGGAGCAAACAGGATTAGATACCCTGGTAGTCCACGCCGTAA
+
GGGGGGGGGGEGGGGGGGGFGGGGGGGGFGGGGGGGGGGGGGGGGGGGGGGGCFFFGGGGGGGFGGGGGGGGGGGGGGGGGGGGGGGGGGGGGGGGGGGGGGGGGGGGGGGGGGGGGGGGGGGGGCGGGGGGGGGFGGGGGGGGGGGGFGGGGGGGGGGGGGGGGFGCEEEFGFGGGGGGGGGGGGGGGGGGGGGDDEGGGGGGGGGGGGGGGGGGGGGCGFGGGGGGGGGGGGDFGGGGGGFFFFGGGFF?B:6CDFFFGGGGFFGF>FFF?FFBFBF>GG
@M02352:288:000000000-CKWC8:1:1101:7271:2517 1:N:0:TAGCGCTC+CGTCTAAT
TACGGAGGGTCCGAGCGTTAATCGGAATTACTGGGCGTAAAGCGTTCGTAGGCGGTCTATTAAGCAAGATGTGAAAGCCCAGGGCTCAACCTTGGAACTGCATTTTGAACTGGTAGACTAGAGTACTGTAGAGGGTGGTGGAATTTCCAGTGTAGCGGTGAAATGCGTAGAGATTGGAAGGAACATCAGTGGCGAAGGCGGCCACCTGGACAGATACTGACGCTGAGGAACGAAAGCGTGGGGAGCGAACAGGATTAGATACCCTGGTAGTCCACGCCGTAA
+
GGFFEF@:7BFGG7F@B@CG<@CFFCFGGGGC9CFGGEECDGGGFGGGGGGGGEGFGEFGGGGGFFG<FDFFGGGGGGGGGGGGFEFGGFFEEFGGCGGGFGG9FEFGGGFGGGGDDGGGGGGGGFAFGGGGGGDFFGGGGGFGGFFFGGAFFGGGGGGEGGGGGGGG>EEFFFGDFGGG>FF@C<FGGGGGGGGGGGGDDG=EGFFGGGGFF8AFGDGGGGGEGGFGGFCDEECDGGGGEGB?>FDDEDEFB67C4?BFGFFCFFFFAFFB@GFFF(8;D<
@M02352:288:000000000-CKWC8:1:1101:11416:2517 1:N:0:TAGCCCTC+CGTCTAAT
TACGGAGGGTGCAAGCGTTAATCGGAATTACTGGGCGTAAAGCGCGCGTAGGTGGTTTGTTAAGTCGGATGTGAAAGCGAAGGGCTCAACCTCGTAATGGCACCCGATACTGCCGGGCTAGATTACGATAGAGGAGGGTGGAATTTTGTGTGTAGCGGTGAATGGCGTAGATATAGGCAGGAACATCATTGGCGAAGGCGGCCACCTGGACACATACGGACGCTGAGGAACGAAAGCGTGGGGAGCGAACAGGATGAGATACCCTGGTAGTCCACGCCGTAA
+
GGGGDGGG7CFG,CFGGGEG86CFGE@FGF,EFFG,@FF:@F9F:FEG6@FG5EE,4FGGGGGGGGDD:4@F9FFG9,+44>@F7FFGGGFG,8++3+,,B>,++8@+33,C,3+5++@,:,,,@,*365>FF7F:7*5>:F,,,,,336,<=,27C**4CF++24*4*3*,+4ACG6CE@G@:8,0A+<C:0/?5E55C>*2:FGCG**90*2+2+2288C5*;CC8C62/CED>*2/;?*;((.9CEDB?46F*(6)9:FGC4;C6)*.68*/(,(),9C
@M02352:288:000000000-CKWC8:1:1101:21233:2525 1:N:0:TCGCGCTC+CGACTAAT
TACGGAGGGTGCGAGCGTTATTCGGAATTACTGGGCGTAAAGGGCGTGTAGGCGGGTTTGTAAGTTTGCGGTGAAATCCAATGGCTCAACCATTTAACTGCTTTGAAAACTGCTTACCTAGAATATGGGAGAGGTAGCTGGATTTTCTGGTGTAGGGGTAAATTCAGTAGAGATCAGCAGGACTACCGATGGCAAAGGAGCTCTCCTGCAACAATCTTACCGCTGAGCAGCGAACGCGTGGGGAGCAACAGGGATTAAATCCCCTGTAAGTCCACGCCATAA
+
GGGGGGGG+FGG+FGGGGGG8@FGGG:FGG,FGGG<:FFFGG,C,C7CFGGGGGG76C?+:EEFGE,F,+@F7DFGG94E5,:BFGGGGGG@,E,,,C,3E3FFGGGG93:D<FDCF<F,3,,<8,3=<7<FG7,,7,7E,F93<,@CF933,2,?FE<FGFB@B,@6,5,722,,?,?8*<*?,C:**=****5*?*2;**022<9@+;*A**++<<00+1***)2++**)2C))**/?EG:,-7FF**.70(>0)*)*2<E*080*)9:<***((,)->C
@M02352:288:000000000-CKWC8:1:1101:9825:2527 1:N:0:TAGCGCTC+CGTCTAAT
TACGGAGGGTGCAAGCGTTACTCGGAATCACTGGGCGTAAAGAGCGTGTAGGCGGGTTTGTAAGTTTGAAGTGAAATCCAATGGCTCAACCATTGAACTGCTTTGAAAACTGCTTACCTAGAATATGGGAGAGGTAGATGGAATTTCTGGTGTAGGGGTAAAATCCGTAGAGATCAGAAGGAATACCGATTGCGAAGGCGATCTACTGGAACATTATTGACGCTGAGACGCGAAAGCGTGGGGAGCAAACAGGATTAGATACCCTGGTAGTCCACGCCCTAA
+
GFFGGGGGCFEGGGGGGGGGDEEFEGGG<FGGGGGGGGGDFGEGGGGGGGGGGGGGGGGGGGGGGGGGGCFGGGGGGGGGGGGGGGGGGGFFFGGGGGFGGGFGCFEGGGGGGGGG8EFFFGAFGGGGGGGGGGGGGGGGGGGGGGGGGGEFEFFCGDGGGGFFFGGGGGGGGGGGGGGFGGGCFGGGDGGGGGGGGGGGDGGGGGGGGGCCGGFGGGGGGGEGGDGCGGGGDGGFGGGGGCE:BFGCGGFF?BDCFFFFGGGGFFFFFFFF=CFFF659FD
@M02352:288:000000000-CKWC8:1:1101:11948:2529 1:N:0:TAGCGCTC+CGTCTAAT
TACGGAGGGGGTTAGCGTTGTTCGGAATTACTGGGCGTAAAGCGTACGTAGGCGGATTGGTAAGTTGGGGGTGAAATCCCAGGGCTCAACCCTGGAACTGCCTCCAAAACTATCAGTCTAGAGTTCGAGAGAGGTGAGTGGAATTCCAAGTGTAGCGGTGAAATTCGTAGATATTTGGAGGAACACCAGTGGCGAAGGCGGCTCACTGGCTCGATACTGACGCTGAGGTACGAAAGTGTGGGGAGCAAACAGGATTAGATACCCTGGTAGTCCACACCGTAA
+
GGGGGGGGG>F@@DFGGGGEGCFGGGGFGGGGGGGG@FGGGGDGG>FGGGGGGGG7FGG8,CFFGFAFGCFGFFGGFF<FDF7FEGGGGGGGDG+BEDFGGFC<3,@=FGG=FGGCDFGCGGGGGGG7,3@FGGG:CGGGGGGGDF;F,?FFGGG,CGGGGGGGBG@CFGGGGG7ECD?CEGGGGGGGGFFGGGGGGGGEEGG><FFC8/2<*/*;?FG7CEGGGDFGGGGGGGGF:<FFGGEFFF*7<CFFB?GGFFFFGGGGFFGF)*5AFFF??<5:<C
@M02352:288:000000000-CKWC8:1:1101:23053:2534 1:N:0:TAGCGCTC+CGTCTAAT
TACGGAGGGTGCAAGCGTTAATCGGAATTACTGGGCGTAAAGCGCACGTAGGTGGTTTGTTAAGTTGGATGTGAAAGCCCAGGGCTCAACCTTGGAACTGCATTCAAAACTGGCGAACTAGAGTATGGTAGAGGTGAGTGGAATTTCCTGTGTAGCGGTGAAATGCGTAGAGATGGGAAGGAACATCAGTGGCGAAGGCGACTCACTGGACCAATACTGACACTGAGGTGCGAAAGCGTGGGTAGCAAACAGGATTAGATACCCTGGTAGTCCACGCCGTAA
+
GGGGGGGGGGGGGGGGGGGFGGGGGGGGGGGGGGGGGGGGGGGGGDGGGGGGGGGGGGGGGGGGGGGGGGGGGGGGGGGGGGGGGGGGGGGGGGGGGGGGGGGGGGGGGGGGFGGGGGGGGGGGGGGGGGGGGGGFGGGGGGGGGGGGGGGGGGGGGGGGGGGGGGGEGGGGFGGGGGGGGGFGGGGGGGGGGGGGGGGGGGGGGGGGGGGGGGGGFGGGGGGGGGGGGGGGGGGFGGGGGGFFFFGGGGFFB:GGFFFFGFGGFFGFAFD<=FF?F:D>GD
@M02352:288:000000000-CKWC8:1:1101:7924:2537 1:N:0:TAGCGCTC+CGTCTAAT
TACGAGGGGTGCAAGCGTTAATCGGAATTACTGGGCGTAAAGCGCGCGTAGGTGGTTTGTTAAGTCGGATGTGAAAGCCCAGGGCTCAACCTTGGAATTGCACCCGATACTGGCAGGCTAGAGTACGATAGAGGAGTGTGGAATTTCCTGTGTAGCGGTGAAATGCGTAGATATAGGAAGGAACATCAGTGGCGAAGGCGACACTCTGGATTGATACTGACACTGAGGTGCGAAAGCGTGGGGAGCAAACAGGATTAGATACCCTGGTAGTCCACGCCGTAA
+
EFGGFFEGEFGDECFCGGFCFGGGGGGGGGGGGFFGGGFGFFGGDGEFCGGGGEGGGGGGGDGGGDCFDEGFGGGGGGGGGGDCFEGGGGGGGGGGDFGGGGGDGGCGFGFGGGGEGCGCFCFFFGGGGGEGFFGDFCFGGGFFCFFFGDFGGGGFFGGCCCFFGGGCEGGFCCEGGGGGGCFGEGCGGGFFGEEGGGGG>ECGEFGGGGDGFGFFFEGFGCFGGGGCGGGGDGGF*:9EGDDFBDG5?DFF<:<F?FFF9+09FF<0:B74FGFFF?;4DD
@M02352:288:000000000-CKWC8:1:1101:21222:2540 1:N:0:TAGCGCTC+CGTCTAAT
TACGGAGGGTGCAAGCGTTAATCGGAATTACTGGGCGTAAAGAGCGTGTAGGCGGGTTTGTAAGTTTGAAGTGAAATCCAATGGCTCAACCATTGAACTGCTTTGAAAACTGCTTACCTAGAATATGGGAGAGGTAGATGGAATTTCTGGTGTAGGGGTAAAATCCGTAGAGATCAGAAGGAATACCGATTGCGAAGGCGATCTACTGGAACATTATTGACGCTGAGACGCGAAAGCGTGGGGAGCAAACAGGATTAGATACCCTGGTAGTCCACGCCATAA
+
GGGGGGGGGGGGGGGGGGGGFGGGGGGGGGGGGGGGGGGGGGGGGFCGGGGGGGGGGGGGGGGGGFGGFBFGGGGGGGGGGGGGGGGGGFGGGGGGGGGGGGGGGGGGGGGGGGGGGGGGGGFGGEGGGGGGGGGGGGGGGGGGGFGGGGGGGGGGGDGGGGGGCGGGGGGGGGGGGFGGGGGFFFGGGGDGFGGGGGGGGDEDGGGGGGFGGGGGGGFDGGGDGGGGFGGGGG3:CEGGGGFFFFGGGGFF??4C?FBFCCGGFFGFAFFFFGFFF:;<FF
@M02352:288:000000000-CKWC8:1:1101:19582:2564 1:N:0:TAGCGCTC+CGTCTAAT
TACGGAGGGTGCAAGCGTTACTCGGAATCACTGGGCGTAAAGAGCGTGTAGGTGGATTGGTCAGTCAGATGTGAAAGCCCAGGGCTCAACCTTGGAACTGCATCTGATACTGCTAGTCTAGAATACAGTAGAGGGTAGTGGAATTTCCTGTGTAGCGGTGAAATGCGTAGATATAGGAAGGAACACCAGTGGCGAAGGCGACTACCTGGACTGATATTGACACTGAGGTGCGAAAGCGTGGGGAGCAAACAGGATTAGATACCCTGGTAGTCCACGCCGTAA
+
GGGGGGGGGGGGGGGGGGGGGGGGGGGGGGGGGGGGGGGGGGGGGG@FGGGGGGGGGGGGGGGGGGGGGGGGGGGGGGGGGGGGGGGGGGGGGGGGGGGGGGGGGGGGGGGGGGGGGGGGFGGGGGGGGGGGGGGGFGGGGGGGGGGGCFGGGGGGGGGGGGGGGGGGGGGGGGGGGGGGEGGGGGGGGGGGGGGGGGGGGGGGGGGGGFGFGGGGGG9FGGGGGGGGG5CGGGGD<EGGGGFFFBGGGGFFFFFD<?BFFGGGFFGF>BAFFDF?0:E;GG
@M02352:288:000000000-CKWC8:1:1101:13471:2582 1:N:0:TAGCGCTC+CGTCTAAT
TACGAGGGGTGCAAGCGTTAATCGGAATTACTGGGCGTAAAGCGTTCGTAGGCGGTTTGTTAAGCAAGATGTGAAAGCCCAGGGCTCAACCTTGGAACTGCATTTTGAACTGGCAAACTAGAGTACTGTAGAGGGTGGTGGAATTTCCAGTGTAGCGGTGAAATGCGTAGAGATTGGAAGGAACATCAGTGGCGAAGGCGGCCACCTGGACAGATACTGACGCTGAGGAACGAAAGCGTGGGGAGCGAACAGGATTAGATACCCTGGTAGTCCACGCCGTAA
+
GGGGFFGGGGGGGGGGGGGGGGGGGGGGGGGGGGGGGGGGGGGGGGGGGGGGGGGFGGGGGGGGGCFFGGGGGGGGGGGGGGGGGGGGGGGGGGGGGGGGGGGGGGFGGGGGGGGGGGGGGGGGGGGGGGGGGGGCFFCGGGGGGGGGGGFGGGGGGGGGGGGGGGGGGGDGFGGGGGGGGGGGGGGGGFGGGGGGGGGGGGGGGFGGGGGGGGGGDFGGGGGDEGGGGGGGGGGFGGGGGGFFB>DGGGFF<?GGDFBFGFFGFFGFDFAA?FFBBFF;GD
@M02352:288:000000000-CKWC8:1:1101:7739:2595 1:N:0:TAGCGCTC+CGTCTAAT
TACGGAGGGTGCAAGCGTTAATCGGAATTACTGGGCGTAAAGCGCACGTAGGTGGTTTGTTAAGTTGGATGTGAAAGCCCAGGGCTCAACCTTGGAACTGCATTCAAAACTGGCGAACTAGAGTATGGTAGAGGTGAGTGGAATTTCCTGTGTAGCGGTGAAATGCGTAGAGATGGGAAGGAACATCAGTGGCGAAGGCGACTCACTGGACCAATACTGACACTGAGGTGCGAAAGCGTGGGTAGCAAACAGGATTAGATACCCTGGTAGTCCACGCCGTAA
+
GGGGGGGGGGGGGGGGGGGGGGGGGGGGGGGGGGGGGGGGGGGGGGGGFGGGEGGGGGDGGGGGGGFGGGGGGGGGGGGGGGGGGGGGGGGGGGGGGGGGGGGGFGGGGGGGGGGGGGGGGGGGGGGGFGGGGGFFGGGGGGGGGGGGGGGGGGGGGGGGGGFGGGGGGGGFEGGGGGGGGGGGGFFCFGGGGGGGGGGGEEGGFGGGGGGGGCCCGGCFGGGGGFGGGGGGGGGFGDGGGGF><FGGFGFF?BGGFFBFG:EGFF:F>FA9?FFFFFFFGG
@M02352:288:000000000-CKWC8:1:1101:14712:2596 1:N:0:TAGCGCTC+CGTCTAAT
TACGGAGGGTGCAAGCGTTACTCGGAATCACTGGGCGTAAAGAGCGTGTAGGCGGGTTTGTAAGTTTGAAGTGAAATCCAATGGCTCAACCATTGAACTGCTTTGAAAACTGCTTACCTAGAATATGGGAGAGGTAGATGGAATTTCTGGTGTAGGGGTAAAATCCGTAGAGATCAGAAGGAATACCGATTGCGAAGGCGATCTACTGGAACATTATTGACGCTGAGACGCGAAAGCGTGGGGAGCAAACAGGATTAGATACCCTGGTAGTCCACGCCCTAA
+
GGGGGFGGGGGGGGGGGGGGGGGGGGGGGGGGGGGGGGGGGGGGGGGGGGGGGGGGGGGGGGGGEGGGGDFGGGGGGGGGGGGGGGGGGGGGGGGGGGGGGGGGGGGGGGGGGGGGGGGGGGGGGGGGGGGFGGGGGGGGGGGGGGGGGGGGGGGGGGGGGGGGFGGGGGGGGGGGGGGGGFG?FGGGGGGGGGGGGGGGGGFGGGGGGGGGGGGGGGGGGGGGGGGGGGGGGGGFGGGGGGFFBFGGGGFFFFCFFFBFGG6FFFGFFFFFFGFF9BFFGF
@M02352:288:000000000-CKWC8:1:1101:6824:2600 1:N:0:TAGCGCTC+CGTCTAAT
TACGGAGGGTGCAAGCGTTACTCGGAATCACTGGGCGTAAAGAGCGTGTAGGCGGGTTGTAAGTTTGAAGTGAAATCCAATGGCTCAACCATTGAACTGCTTTGAAAACTGCTTACCTAGAATATGGGAGAGGTAGATGGAATTTCTGGTGTAGGGGTAAAATCCGTAGAGATCAGAAGGAATACCGATTGCGAAGGCGATCTACTGGAACATTATTGACGCTGAGACGCGAAAGCGTGGGGAGCAAACAGGATTAGATACCCTGGTAGTCCACGCCCTAAA
+
GGGGGGGGGGGGGGGGGGGGGGGGGGGGGGGGGGGGGGGGGGGGGGGGGGGGGGGFGGGGGGGFGGGGGGGGGGGGGGGGGGGGGGGGGGGGGGGGGGGGGGGGGGGG<FGGGGGFFGGGGGGGGGGGGGGGGGGGGGGGGGGGGGGGGGGGGGGGGGDGGGGGGGGGGGGGGGGGGGGGGFFGGGGGGGGGGGGGGGGGEGGGGGGGGGGGGGGGGGGGGGGGGCCFGGGGGGGFGGGGGGFFFFGGCFFFFBGG?FFFCGGGFFGFBFDFFGFFFFFFGG
@M02352:288:000000000-CKWC8:1:1101:7467:2602 1:N:0:TAGCGCTC+CGTCTAAT
TACAGAGGGTGCAAGCGTTAATCGGAATTACTGGGCGTAAAGCGCGCGTAGGCGGTTTGTTAAGCAAGATGTGAAAGCCCAGGGCTCAACCTTGGAACTGCATTTTGAACTGGCAAACTAGAGTACTGTAGAGGGTGGTGGAATTTCCAGTGTAGCGGTGAAATGCGTAGAGATTGGAAGGAACATCAGTGGCGAAGGCGGCCACCTGGACAGATACTGACGCTGAGGTACGAAAGCGTGGGGAGCGAACAGGATTAGATACCCTGGTAGTCCACGCCGTAA
+
GGGGFFEGGGGGGGGGGFFGGGCDGEGGGGGGGGGGGGGFGGGGGGGGEGGGGGGFGGGGGFGGFGGGGGGGGGGGGGGGGGGGGCEFGFFGGGGGGGGGGGGGGGGGGGGGGGGGGFGGGGGGGGGGGGGGGGGGGGGGGGGGFGFGGGGGGGGGGGFEGGGGGGGGGGGGGGCFGGGFGGGGGFGGGGGGGGGGGDCGGGEEGGGGGGGGGGGGGGGGGGGGGGCGFGGGGGGFGGGGGGF?FFGGEGEF?FGFFFFF??CFFFFF2=AFFGFB9BFFGD
@M02352:288:000000000-CKWC8:1:1101:7755:2607 1:N:0:TAGCGCTC+CGTCTAAT
TACGGAGGGTGCAAGCGTTAATCGGAATTACTGGGCGTAAAGCGCACGTAGGTGGTTTGTTAAGTTGGATGTGAAAGCCCAGGGCTCAACCTTGGAACTGCATTCAAAACTGGCGAACTAGAGTATGGTAGAGGTGAGTGGAATTTCCTGTGTAGCGGTGAAATGCGTAGAGATGGGAAGGAACATCAGTGGCGAAGGCGACTCACTGGACCAATACTGACACTGAGGTGCGAAAGCGTGGGTAGCAAACAGGATTAGATACCCTGGTAGTCCACGCCGTAA
+
GGGGGGGGGCGEEGGGGGGDCFGGGGGGGGGGGGGGGGGGGGGGECGGGGGGEFGFGGGGGGGGGFAF<EFGGGGGGGGGGGGGGGGGGGGGGGGGGGGFGGGGFEGGGGGGFGG=CGGGGGGGGFFFDFGGGGGGGGGGGGGGGBGFFGFGGGGGGGGGGGGGGGGGGGG;FGG,BCFGGGGGGFGGGGGGGGGGGGGGGGGGGGGGGGGGDFFFFGGGGFFGGGGGGGGGGGGEGGGGGGFFFFGGGFFFBFGGFFFFGGGG@5FFAFB<FGF:B?)3DD
@M02352:288:000000000-CKWC8:1:1101:21938:2635 1:N:0:TAGCGCTC+CGTCTAAT
TACTAAAGGTGCAAGCGTTAATCGGAATTACTGGGCGTAAAGCGCGCGTAGGTGGTTTGTTAAGTTGGATGTGAAAGCCCAGGGCTCAACCTTGGAACTGCATTCAAAACTGACTCACTAGAGTACGAGAGAGGTTAGTGGAATTTCCTGTGTAGCGGTGAAATGCGTAGAGATGGGAAGGAACACCAGTGGCGAAGGCGACTGACTGGCTCGATACTGACACTGAGGTGCGAAAGCGTGGGGAGCAAACAGGATTAGATACCCTGGTAGTCCACGCCGTAA
+
GGGGGGGGGGGGGGGGGGGGGGGGGGGGGGGGGGGGGGGGGGGGGGGGGGGGGGGGGGGGGGGGGGGGGGGGGGGGGGGGGGGGGGGGGGGGGGGGGGGGGGGGGGGGGFGGGGGGGGGGGGGGGGGGGDGGGGGGGFGGGGGGGGGGGGGGGGGGGGEGGGGGGGGGGGGGC@EGGGGGGGGGGGGGGGGGGGGGGGGGGGGGGGGGGGGGGGGFCFGGGGGGGGGGGGGGGGGFGGGGGGFFFFGGEFFFFBGG?FFFC?8CFFGFFFFFFGFBF?FFGD
@M02352:288:000000000-CKWC8:1:1101:19898:2636 1:N:0:TAGCGCTC+CGTCTAAT
TACAGAGGGTGTAAGCGTTAATCGGAATTACTGGGCGTAAAGCGCGCGTAGGTGGTTTGTTAAGTCGGATGTGAAAGCCCAGGGCTCAACCTTGGAATTGCACCCGATACTGGCAGGCTAGAGTACGATAGAGGAGTGTGGAATTTCCTGTGTAGCGGTGAAATGCGTAGATATAGGAAGGAACATCAGTGGCGAAGGCGACACTCTGGATTGATACTGACACTGAGGTGCGAAAGCGTGGGGAGCAAACAGGATTAGATACCCTGGTAGTCCACGCCGTAA
+
GGGGGFGGGGGGGGGGGGGGGGGGGGGGGGGGGGGGGGGGGGGGGGGGGGGGGGGGGGGGGGGGGGGGGGGGGGGGGGGGGGGGGGGGGGGGGGGGGGGGGGGGGGGGGGGGGGGGGGGGGGGGGGGGGGGGGGGGGGGGGGGGGGGGGGGGGGGFGGGGGGGGGGGGGGGFEGGGGGGGGGGGGGGGGGGGGGGGGGGGGGGGGGGGGGFEFGGGGGGGGGGGGCFFGGGGGGDFGGGGGGFBFFGFFGFFBBFGFFFFGGGGFFGFFFFFFGF?>BFFGG
@M02352:288:000000000-CKWC8:1:1101:7366:2639 1:N:0:TAGCGCTC+CGTCTAAT
TACGAGGGGTGCAAGCGTTAATCGGAATTACTGGGCGTAAAGCGTTCGTAGGCGGTTGAATAAGCAAGATGTGAAAGCCCAGGGCTCAACCTTGGAACTGCATTTTGAACTGTTCGACTAGAGTACTGTAGAGGGTGGTGGAATTTCCAGTGTAGCGGTGAAATGCGTAGAGATTGGAAGGAACATCAGTGGCGAAGGCGGCCACCTGGACAGATACTGACGCTGAGGAACGAAAGCGTGGGGAGCGAACAGGATTAGATACCCTGGTAGTCCACGCCGTAA
+
GGGGDFGGGGGGGGGGGGGGGGGFGGGGGGGGGGGGGGGGGGGGGGGGGGGGGGGGGGGGGGGGGGGGGGGGGGGGGGGGGGGGGGGGGGGGGGGGGGGGGGGGGGGGGGGGGGGGGGGGGGFGGGGGGGGGGGGGGGGGGGFGFGGGGGFGGGGGGGEGGGGGGGGGEGGGGGGGGGGFGGGGGGGGGGGGGGGGGGGGGGGGGGGGGGGGGGGGGGGGGGGGGGGGGGGGGGGFGGGGGGBBFFGGGGFF?FGGFFFFGGGGFFGFFFFAFGF?9?BFGD
@M02352:288:000000000-CKWC8:1:1101:19399:2659 1:N:0:TAGCGCTC+CGTCTAAT
TACGAGGGGTGCAAGCGTTAATCGGAATTACTGGGCGTAAAGCGTTCGTAGGCGGTTTGTTAAGCAAGATGTGAAAGCCCAGGGCTCAACCTTGGAACTGCATTTTGAACTGGCAAACTAGAGTACTGTAGAGGGTGGTGGAATTTCCAGTGTAGCGGTGAAATGCGTAGAGATTGGAAGGAACATCAGTGGCGAAGGCGGCCACCTGGACAGATACTGACGCTGAGGAACGAAAGCGTGGGGAGCGAACAGGATTAGATACCCTGGTAGTCCACGCCGTAA
+
GGGG<CFGEFGGGGGGGGG@FGGGGGEGGGGGGGGGGGGGGGGGECGGGGGGCFGFGGGGGGGGGGGGDGGGGFGGGGGGGGGGGGGGGGGGGGGGGGGFFGGFGGGGGFGGGGGGDGGGFFDFGC=FFGDFGFCFFCGGGG<FFFF<FFGGGGFDFGFGGGFGGGGEEGGCGFCFGGFGGGEGFA<9<FG:EEGGGEEG5C8CFCEE=8CFFGF7<C79:>EEEGGC+:<7EGGBFECGGG@:;BDG*9B7:(9:>=97AF8D?FGF)04AF>6,6<F9CC
@M02352:288:000000000-CKWC8:1:1101:11314:2663 1:N:0:TAGCGCTC+CGTCTAAT
TACGAGGGGTGCAAGCGTTAATCGGAATTACTGGGCGTAAAGCGTTCGTAGGCGGTCTATTAAGCAAGATGTGAAAGCCCCGGGCTCAACCTGGGAACTGCCTCCAAAACTATCAGTCTAGAGTTCGAGAGAGGTGAGTGGAATTCCAAGTGTAGAGGTGAAATTCGTAGATATTTGGAGGAACACCAGTGGCGAAGGCGGCTCACTGGCTCGATACTGACGCTGAGGTACGAAAGTGTGGGGAGCAAACAGGATTAGATACCCTGGTAGTCCACACCGTAA
+
GGGGFGGGGGGGGGGGGGGF<FGGGGGGGGGGGGGGGGGGGGGGGFGGGGGGGGGGGGGFGGGGG<EFFFGGGGGGGGGGGGGGEGGGGGGGGGGGGGGGGGGGGGGGGGGGGCFEGGGGGGGGGGGGGGGGGGGGGGGGGGGGGGGGGGGGGGGGGGGFFGGGGGGGGGGGGGGGGGGGGGGGGGGGGGGGGGGGGGGGGGGGGDFGGGGGGGGGGGGGFGGGGGGGGFGGGGGFGGGGGGFFBDGGGGFFFFGGFFFFGGFGFFGFFFFFFGFFBBFFGG
@M02352:288:000000000-CKWC8:1:1101:15542:2665 1:N:0:TAGCGCTC+CGTCTAAT
TACGAGGGGTGCAAGCGTTAATCGGAATTACTGGGCGTAAAGCGCGCGTAGGTGGTTTGTCAAGTTGGATGTGAAAGCCCAGGGCTCAACCTTGGAACTGCATCCAAAACTGGCTCACTAGAGTACGAGAGAGGTTAGTGGAATTTCCTGTGTAGCGGTGAAATGCGTAGAGATGGGAAGGAACATCAGTGGCGAAGGCGACACTCTGGATTGATACTGACACTGAGGTGCGAAAGCGTGGGGAGCAAACAGGATTAGATACCCTGGTAGTCCACGCCGTAA
+
GGGG-BCFGEGGGGGGGGG7CFFEGEFFGGGGGGGGDEGGGGGGEGGGCCCGGGGFGGEGGGGGGG9FGAEFGGGGAFGGG<FG:BFFDGGGGCFGGGGGGGGGGGGGGGGGCAFFFFG9FFGGFFCEC@EGGGGFGGGGGGGGGEFFFGGGGGGGGEGGGGGGGGGGGGG<BC?8FGGGEFGGGFGGFCGGGEGECEG>CEEGGGGGGGCGFFGGFGGGGGGGGGF5E5DCCED@DEGDCGE:;EGGECFF??GD??BFGF6CF5C?>?AFFF43>?>BDC
@M02352:288:000000000-CKWC8:1:1101:9680:2669 1:N:0:TAGCGCTC+CGTCTAAT
TACGAGGGGTGCAAGCGTTAATCGGAATTACTGGGCGTAAAGCGTTCGTAGGCGGTTTGTTAAGCAAGATGTGAAAGCCCAGGGCTCAACCTTGGAACTGCATTTTGAACTGGCAAACTAGAGTACTGTAGAGGGTGGTGGAATTTCCAGTGTAGCGGTGAAATGCGTAGAGATTGGAAGGAACATCAGTGGCGAAGGCGGCCACCTGGACAGATACTGACGCTGAGGAACGAAAGCGTGGGGAGCGAACAGGATTAGATACCCTGGTAGTCCACGCCGTAA
+
GGGGDFGGGGGGGGGGGGGGGGGGGGGGGGGGGGGGGGGGGGGGFGGGGGGGGGGCEGGGGGGGGGGGGGGGGGGGGGGGGGGGGGGGGGGGGGGGGGGGGGGGGGGGGGGGGGGGGGGGGGGGGGGGGGGGGGGGEFGGGGGGGGGGGGGGGGGGGGGGGGGFGGGEGGGGG@FGGCFGGGGGGGGGGGGGGGGGGGGGGGGGGGGGGGGGGFGFGGGGGGGGGGGGCFFGGGGFGG<EGGFFFFGDCDEFFFGGFFFFGGGGFFGFFFFDFGFFFFB9GD
@M02352:288:000000000-CKWC8:1:1101:8082:2677 1:N:0:TAGCGCTC+CGTCTAAT
TACGGAGGGTGCAAGCGTTAATCGGAATTACTGGGCGTAAAGCGCACGCAGGCGGTTTGTTAAGCTAGATGTGAAAGCCCTGGGCTCAACCTGGGAATTGCATTTAGAACTGGCAGGCTAGAGTTTTGGAGAGGGGAGTGGAATTCCAGGTGTAGCGGTGAAATGCGTAGATATCTGGAGGAACATCAGTGGCGAAGGCGACTCCCTGGTCAGTAACTGACGCTCATGTGCGAAAGTGTGGGTAGCGAACAGGATTAGATACCCTGGTAGTCCAAACCGTAA
+
FDFFGFGGGGEGGGGGGGF7FFGGGGDFGGGGFGGFFFGEFGDFFGGGGGGGGGGFFGGGGGGGFGGCFFGGGGGGGCGGGEFFGGGGEGGGGGGGGGGGGGFFGGGGGCGGGGGGGGFEF?F,DFF<CFFGGGGGGCCCFGGDGFFGGF,DGDFGGGGDFGGFGGGGGGDFFGD+?C?FEDCFCFFGGBCCBEGGCEGE5EGGGGGFFGGGGCGFGGGGGEG88CEGGCFGCCC>:?:<EEEA?FCDE3BFFFFC36<?EG8F?FFFFFFAF>*)4(<2>D
@M02352:288:000000000-CKWC8:1:1101:15377:2689 1:N:0:TAGCGCTC+CGTCTAAT
TACGGAGGGTGCAAGCGTTACTCGGAATCACTGGGCGTAAAGAGCGTGTAGGCGGGTTTGTAAGTTTGAAGTGAAATCCAATGGCTCAACCATTGAACTGCTTTGAAAACTGCTTACCTAGAATATGGGAGAGGTAGATGGAATTTCTGGTGTAGGGGTAAAATCCGTAGAGATCAGAAGGAATACCGATTGCGAAGGCGATCTACTGGAACATTATTGACGCTGAGGAACGAAAGCGTGGGGAGCGAACAGGATTAGATACCCTGGTAGTCCACGCCGTAA
+
GGGGGGGGGGGGGGGGGGGGGGGGGGGGGGGGGGGGGGGGGGGGGGGGGGGGGGGGGGGGGGGGGGGGGCFGGGGGGGGGGGFGGGGGGGGGGGGGGGGGGGGGGGGGGGGGGGGGGGGGGGGGGGGGGCFFGGGGGGGGGGGGGGGGGGGGGGGGGGGGGGGGGGGGGGGGGGGGGGGGGGGGGGGGGGGGGGGGGGGGGGGGGGGGGGGGGGGGGGGGGGGGGGGGGGGGGGGDFGGGCEFFFFGGEGFFB?GGFFFFGGGGFFGFFFFFFGFF;:EFGG
@M02352:288:000000000-CKWC8:1:1101:15396:2694 1:N:0:TAGCGCTC+CGTCTAAT
TACGGAGGGTGCAAGCGTTACTCGGAATCACTGGGCGTAAAGAGCGTGTAGGCGGGTTTGTAAGTTTGAAGTGAAATCCAATGGCTCAACCATTGAACTGCTTTGAAAACTGCTTACCTAGAATATGGGAGAGGTAGATGGAATTTCTGGTGTAGGGGTAAAATCCGTAGAGATCAGAAGGAATACCGATTGCGAAGGCGATCTACTGGAACATTATTGACGCTGAGGAACGAAAGCGTGGGGAGCGAACAGGATTAGATACCCTGGTAGTCCACGCCGTAA
+
GGGGGGGGGGGGGGGGGGGGGGGGGGGGGGGGGGGGGFGGFGGGGGFGGGGGGGGGGGGGGGGGFGGGFGGGGGGGGGGGGGGGGGGGGGGGGGGGGGGGGGGGGGGGGGGGGGGGGGGGGGGGGGGGGGGGGGGFGGGGGGGGGGGGGGGGGGGGGGGGGGGGGGGGGGGGGGGGGGGGGGG?FGGGGEGGGGGGGGGGGGDGCFFFGGGGGGGGGGGGGEGGGGGCGGGGGGGFGGDG>EFFFFDGGGFFF?6CBFB?FG6CFFGFFFFBFFFFFFF>DD
@M02352:288:000000000-CKWC8:1:1101:11869:2696 1:N:0:TAGCGCTC+CGTCTAAT
TACGAGGGGTGCAAGCGTTAATCGGAATTACTGGGCGTAAAGCGTTCGTAGGCGGTTTGTTAAGCAAGATGTGAAAGCCCAGGGCTCAACCTTGGAACTGCATTTTGAACTGGCAAACTAGAGTACTGTAGAGGGTGGTGGAATTTCCAGTGTAGCGGTGAAATGCGTAGAGATTGGAAGGAACATCAGTGGCGAAGGCGGCCACCTGGACAGATACTGACGCTGAGGAACGAAAGCGTGGGGAGCGAACAGGATTAGATACCCTGGTAGTCCACGCCGTAA
+
GGGGFFGGGGGGGGGGGGGG@FFGGGGGGGGGGGGGGGGGGGGGGGGGGGGGGGGGGGGGGGGGGGGGGGGGGGGGGGGGGGGGGGGGGGGGGGGGGGGGGGGGGGDFGGGGGGGGGGGGGGGGGGGGGGGFGGGGGGGGDGGGGGGGGGGGGGFGGGGGGGGGGGGGGGEFCCFGGCGGCEFGGGGGGGGGGDGGDGGGGGEGGGGGGGGGGGGGGGGGGCECGGGGGGGGGGGFGGGGGGFFFEGGEGFFFFGFFFFFGGGGFFFF2BDAFGF?08>9<C
@M02352:288:000000000-CKWC8:1:1101:8128:2703 1:N:0:TAGCGCTC+CGTCTAAT
TACGGAGGGTCCGAGCGTTAATCGGAATTACTGGGCGTAAAGCGCACGCAGGCGGTTTGTTAAGCTAGATGTGAAAGCCCTGGGCTCAACCTGGGAATTGCATTTAGAACTGGCAGGCTAGAGTTTTGGAGAGGGGAGTGGAATTCCAGGTGTAGCGGTGAAATGCGTAGATATCTGGAGGAACATCAGTGGCGAAGGCGACTCCCTGGTCAGTAACTGACGCTCATGTGCGAAAGTGTGGGTAGCGAACAGGATTAGATACCCTGGTAGTCCACACCGTA
+
GEGGGFGDGGGGGDGGGGGEGGGGGGGGGGGGGGGGGGGGGGGGGGGGGGGGGGGGGGGGGGGFGGGGGGGFGGGGGGGGGGGGGGGGGGGGFGGGGGGGFFGFGGGGGGGGGGGGGGGGGGGFFFAFEFGDGGGGFGFCGGGGGGGGGGGGFCFGGGGGGGGGGGEEGGGGGGGGGGGGG7F@F@FFGGGGGEEGEGGGGGGGGCFGGGGGGGGGGGGGGDEGGGGGGFGGGGBGGGFGGBBBFGGGGF>?FCC:FFBFGGGFFF:?FFBFGFDB:D>C3
@M02352:288:000000000-CKWC8:1:1101:24853:2704 1:N:0:TAGCGCTC+CGTCTAAT
TACGAGGGGTGCAAGCGTTAATCGGAATTACTGGGCGTAAAGCGCACGTAGGTGGTTTGTTAAGTTGGATGTGAAAGCCCAGGGCTCAACCTTGGAACTGCATTCAAAACTGGCGAACTAGAGTATGGTAGAGGTGAGTGGAATTTCCTGTGTAGCGGTGAAATGCGTAGAGATGGGAAGGAACATCAGTGGCGAAGGCGACTCACTGGACCAATACTGACACTGAGGTGCGAAAGCGTGGGTAGCAAACAGGATTAGATACCCTGGTAGTCCACGCCGTAA
+
GGGGFEFGGGGGCFGGGGG:FFGGGGGFFGGGGGGGGGGGGGGGGGGGGGGGGGGGDGGGGGGGGGFGGGGGGGGGGFGGFFGGGGGGGGGGGFGGGGGGGGGGG<FFGGGGGGECFGGGGGGGGGGGGGGGGGGGFGGGGGGGGGGGGGGGGFEGGGGGGGGGFGGGGGGGFG7CC6CEGGGGGGGGGGGGGGGGGGGGGGGGFGGGFGGGGFCFGGGGGGGGGGGGG*CDGGGFGGGGGGEDFFG:FGFFF6FG29AFFFG4FFGFFFFA=:FFFFFFGD
@M02352:288:000000000-CKWC8:1:1101:17178:2709 1:N:0:TAGCGCTC+CGTCTAAT
TACGGAGGGTGCGAGCGTTAATCGGAATTACTGGGCGTAAAGCGCACGCAGGCGGTTTGTTAAGCTAGATGTGAAAGCCCCGGGCTCAACCTGGGACGGTCATTTAGAACTGGCAGACTAGAGTCTTGGAGAGGGGAGTGGAATTCCAGGTGTAGCGGTGAAATGCGTAGATATCTGGAGGAACATCAGTGGCGAAGGCGACTCCCTGGCCAAAGACTGACGCTCATGTGCGAAAGTGTGGGTAGCGAACAGGATTAGATACCCTGGTAGTCCACACCGTAA
+
GGGGGGGGGGGGGGGGGFGGDFGGGGGGGGGGGGGGGGGGGGGGGGGGGGGGGGGFGGGGGGGGGGGGGGGGGGGGGGGGGGGGGGGGGGGGGGGGGGGGGGGGGGGGGGGGGGGGGGGGGGGGGGGGGGGGGGGGGGGGGGGGGGGGGGGGGGGGGGGGGGGGGGGGGGGGGGGGGGGGGGGGGGGGGGGGGGGGGGGGGGGGGGGGGGGGGGGGGGGGGGGGGGGGGGGGGGGFGGGGGGFFFFGGGGFFF:FGFFFFGGGGFFGFFFFFFGFFB?EBGG
@M02352:288:000000000-CKWC8:1:1101:14515:2711 1:N:0:TAGCGCTC+CGTCTAAT
TACGGAGGGGGTTAGCGTTAATCGGAATTACTGGGCGTAAAGCGTTCGTAGGCGGTTGAATAAGCAAGATGTGAAAGCCCAGGGCTCAACCTTGGAACTGCATTTTGAACTGTTCAACTAGAGTACTGTAGAGGGTGGTGGAATTTCCAGTGTAGCGGTGAAATGCGTAGAGATTGGAAGGAACATCAGTGGCGAAGGCGGCCACCTGGACAGATACTGACGCTGAGGAACGAAAGCGTGGGGAGCGAACAGGATTAGATACCCTGGTAGTCCACGCCGTAA
+
GGGGGGGGGGGGGGGGGGGCGGGGGGGGGGGGGGGGGGGGGGGGGGGGGGGGGGGGGGGGGGGGGGGGGGGGGGGGGGGGGGGGGGGGGGGGGGGGGGGGGGGGGGGGGGGGGGGGGGGGGGGGGGGGGGGGGGGFGEEGGGGGGGGFGGGGGGGGGGGGGGGGGGGGGGDGGGGGGGGGGGGGGGGGGGGGGGGGGGGGGGGGGGGGGGGGFFFGGGGGGEGEGDFGGGGGGGGFGGGGGGFF>FGGGGFFB?GGFFFFGGGGFFGFAFDBFGFFFFEFGG
@M02352:288:000000000-CKWC8:1:1101:15876:2721 1:N:0:TAGCGCTC+CGTCTAAT
TACGGAGGGTGCAAGCGTTAATCGGAATTACTGGGCGTAAAGCGCACGTAGGTGGTTTGTTAAGTTGGATGTGAAAGCCCAGGGCTCAACCTTGGAACTGCATTCAAAACTGGCGAACTAGAGTATGGTAGAGGTGAGTGGAATTTCCTGTGTAGCGGTGAAATGCGTAGAGATGGGAAGGAACATCAGTGGCGAAGGCGACTCACTGGACCAATACTGACACTGAGGTGCGAAAGCGTGGGTAGCAAACAGGATTAGATACCCTGGTAGTCCACGCCGTAA
+
GGGGGEGEGGGGGGGGGGGGFGGFGGGGGGGGGGGGGGEGGGGGGGGGFGGGFFGGGGGGGGGGGFGGGGGGGGGGGFGGGGGGGGGGGGGGFGGGGGGGGGGGGGGGGGGGGGGGGGGGGGGFGGGGGGGGGGFGGGGGGGGGGGGGGGGGGGGGGGGGGGGGGGGGGGGGGGGGGFGGGGGFGFGGGGGGGGGGGGGGGGGGG?FGGGGGGGGGFGGGGGGGGFFGFDGGGGGFGGGGGGFFFFGGCFFFFFFGFFFFGGGGFFGFFFFA?FFFBFE>GD
@M02352:288:000000000-CKWC8:1:1101:6454:2736 1:N:0:TAGCGCTC+CGTCTAAT
TACGGAGGGTGCAAGCGTTACTCGGAATCACTGGGCGTAAAGAGCGTGTAGGCGGGTTTGTAAGTTTGAAGTGAAATCCAATGGCTCAACCATTGAACTGCTTTGAAAACTGCTTACCTAGAATATGGGAGAGGTAGATGGAATTTCTGGTGTAGGGGTAAAATCCGTAGAGATCAGAAGGAATACCGATTGCGAAGGCGATCTACTGGAACATTATTGACGCTGAGACGCGAAAGCGTGGGGAGCAAACAGGATTAGATACCCTGGTAGTCCACGCCCTAA
+
GGGGGGGGGGGGGGGGGGGGGGGGGGGGGGGGGGGGGFEEGGGGGGGGGGGGGGGGGGGGGGGGFFGGGGGGGGGGGGGGGGGGGGGGGGGGGGGGGGGGGGGGGGGGGGGGGGGGEGGGGGGFGGGGGGGGGGGGGGGGGGGGGGGGGGGGGGGGGGGGGGGGGGGGGGGGGGGGGGGGGGG?CCGGGGGGGGGGGGGGE8;CFFFGGFFGGGGGGFGGGGGGGGGGGGGGGGGFGGGGGG>BFFGGGGFFFFCFFFFFGGFGFFG?<FFAFDFF>FEFGF
@M02352:288:000000000-CKWC8:1:1101:10723:2742 1:N:0:TAGCGCTC+CGTCTAAT
TACGGAGGGTGCAAGCGTTACTCGGAATCACTGGGCGTAAAGAGCGTGTAGGCGGGTTTGTAAGTTTGAAGTGAAATCCCATGGCTCAACCATTGAACTGCTTTTAAAACTGCTTACCTAGAATATGGGAGAGGTGGATGGAATTTCTGGTGTAGGGGTAAAATCCGTAGAGATCAGAAGGAATACCGATTGCGAAGGCGATCTACTGGAACATTATTGACGCTGAGACGCGAAAGCGTGGGGAGCAAACAGGATTAGATACCCTGGTAGTCCACGCCCTAA
+
GGGG;FEGGFGGAEGGGGG7:FFGDEEGEFGFGGGGGGGGGG<FGE@EGGGGGGG>=CG+BFFGG<AFGCFGGGGGGGG8FFGGGEGGGGGGGFFGDFGFG9FG<5BDEGGGGFG<,AFFGFDD9@,DFCFGGGG+3<FEFGFG7=E@,EFFGGGCEDGDGGGF,DFGGDE;EC,?C:BFGGE7C,FEFGGGFEGGCGGGG*3*2BF9EG*+*<CGGGGGGGEGGGC+9793CEC5<5*/:EDF>>3FGGFFF?C?BFFFGGGGFFGF<?ABF>?09<5(59
@M02352:288:000000000-CKWC8:1:1101:9881:2749 1:N:0:TAGCGCTC+CGTCTAAT
TACAGAGGGTGCAAGCGTTAATCGGAATTACTGGGCGTAAAGCGCGCGTAGGTGGTTTGTTAAGTCGGATGTGAAAGCCCAGGGCTCAACCTTGGAATTGCACCCGATACTGGCAGGCTAGAGTACGATAGAGGAGTGTGGAATTTCCTGTGTAGCGGTGAAATGCGTAGATATAGGAAGGAACATCAGTGGCGAAGGCGACACTCTGGATTGATACTGACACTGAGGTGCGAAAGCGTGGGGAGCAAACAGGATTAGATACCCTGGTAGTCCACGCCGTAA
+
GFFGCGGGGFFGGGGGGFGG@FEEGGDGGGGGGGGGGGGEFGGGGG7FFGGEFGGGGGGGGGGGGGGDGGEFFGFGGGFGFGGEGCFFGGGGGGGGGGGFFG,8FCFEGGFGDFD@CFGEGFGGFGGCFFFGGG7+@FFGGGGGGGGGGGGGGGGGCEGGGGGGGGC8=EGGGGCFGGG@EGGFCCBFGGF?E5EEBCCCEGEGGGGGGFFCCA<CFGFFGGC?FDFFCFGGGGGFGGGGGGFBBDGC+*8??07C>FAFGFGDF4C))*8>FGF?>BB>GG
@M02352:288:000000000-CKWC8:1:1101:24035:2756 1:N:0:TAGCGCTC+CGTCTAAT
TACGGAGGGTGCAAGCGTTAATCGGAATTACTGGGCGTAAAGCGCACGTAGGTGGTTTGTTAAGTTGGATGTGAAAGCCCAGGGCTCAACCTTGGAACTGCATTCAAAACTGGCGAACTAGAGTATGGTAGAGGTGAGTGGAATTTCCTGTGTAGCGGTGAAATGCGTAGAGATGGGAAGGAACATCAGTGGCGAAGGCGACTCACTGGACCAATACTGACACTGAGGTGCGAAAGCGTGGGTAGCAAACAGGATTAGATACCCTGGTAGTCCACGCCGTAA
+
FFFFC;F7@BFGCCFFGGEGFGGGGGCFFFGGFFFGGG7@FFFDGFGFC6CBFFC@FCFGGFGGGGA8EFGFEFF<FGFGGGCCG<F@?FFGGGGGGGGGGFGGAFFFFFGGGGG7:FF9BEDGCGGCEF<FGGFGAEEGFFAFGFGFG9F@FGEA::FEGGGGGGGG*@GGFFGF7>CC@FGGCFGFGGFGEG78EGGGCGGECFGCFECGFGC8FG<<8+<89>C5E*79CE5>4=7EDD7),<C:?D)0(270)/.9?C<D=.7FA4<AFFF?FFFFCC
@M02352:288:000000000-CKWC8:1:1101:13217:2758 1:N:0:TAGCGCTC+CGTCTAAT
TACGAGGGGTGCAAGCGTTAATCGGAATTACTGGGCGTAAAGCGTGCGTAGGTGGTTTGTTAAGCAAGATGTGAAAGCCCCGGGCTCAACCTGGGAACTGCATTTTGAACTGGCAAACTAGAGTATTGTAGAGGGTAGTGGAATTTCCAGTGTAGCGGTGAAATGCGTAGAGATTGGAAGGAACATCAGTGGCGAAGGCGGCTACCTGGACAAATACTGACACTGAGGTGCGAAAGCGTGGGTAGCAAACAGGATTAGATACCCTGGTAGTCCACGCCGTAA
+
FGGGDFCE+CFGGFGGG@:C<FGGGDCFGFCEEFGGGFF:6CFGEGGGGGGEFF74CEBFGA<FF,44BEC@,?FFFGD+CFGDGEFFGCFGGGGCGGGFGFGFGG<CGGFGCFFE?DFFG9F<,@F<@C=@EGCFCCFF7F<CFF;FC;CCFDFGGC>FCFGFGGGEG*?;<CG@F9EFCG8AF@A;<FFGC58CBEGGGGEDC6F78FF?>;CCEGCF8FGCGC8CFF*9EEG)CCDGC*8><FGGD>;?0:CD?FDFG9<CF><FBF<96CFF92@2>5
@M02352:288:000000000-CKWC8:1:1101:16750:2758 1:N:0:TAGCGCTC+CGTCTAAT
TACGAGGGGTGCAAGCGTTAATCGGAATTACTGGGCGTAAAGCGTTCGTAGGCGGTTTGTTAAGCAAGATGTGAAAGCCCAGGGCTCAACCTTGGAACTGCATTTTGAACTGGCAAACTAGAGTACTGTAGAGGGTAGTGGAATTTCCAGTGTAGCGGTGAAATGCGTAGAGATTGGAAGGAACATCAGTGGCGAAGGCGGCTACCTGGACAAATACTGACACTGAGGCACGAAAGCGTGGGGAGCAAACAGGATTAGATACCCTGGTAGTCCACGCCGTAA
+
GEFGFGGGGGGGGGGFGGGGFGFFGDGGGGGGGGGGGGDEFGGGF@FGGGGGGGGGGGGGGGGGGFGGGGGGGGGGGGFGGGGGGGGGGGGGGGGGGGGGGGGGGGGGGGGGGGFGGGGGGGGGGGGFGGGGGGGGGGGGGGGGGDGGGGGGGGGGGGGGGGGGGGGEGGGGGGGGFFEGGGGGGFGGDFGGGGGGGGGGGGGGGGGGGGGGGGGGFFGGDFGGGGGGGGGGGGGBFG5EEEE<BFFDGDFF<?GFFFA4:<F4@FGFFFFAFFF<BFE1*1
@M02352:288:000000000-CKWC8:1:1101:17221:2761 1:N:0:TAGCGCTC+CGTCTAAT
TACGAGGGGTGCAAGCGTTAATCGGAATTACTGGGCGTAAAGCGTGCGTAGGTGGTTTGTTAAGCAAGATGTGAAAGCCCCGGGCTCAACCTGGGAACTGCATTTTGAACTGGCAAACTAGAGTATTGTAGAGGGTAGTGGAATTTCCAGTGTAGCGGTGAAATGCGTAGAGATTGGAAGGAACATCAGTGGCGAAGGCGGCTACCTGGACAAATACTGACACTGAGGCACGAAAGCGTGGGGAGCAAACAGGATTAGATACCCTGGTAGTCCACGCCGTAA
+
GGGGFFGGGGGGGGGGGGGG@FGGGGGGGGGGGGGGGGGGGGGGFGGGGGFGFGGGGGGGGGGGGGGGGGGGGGGGGGGGGGGDGGGGGGGFGGGGGGGGGGGGGGGGGGGGGGGGGGGGGGGGGGGGGGGFGGFFFGGGGGGGGGGGFFGGGGGGGGGGGGGGGGGGGGGFFFGGGGGGGGGGGGGGGGGGDGGGGGGGGGGGGGGGGGGGGGGGGGGGGGGGGGGGGGGGDGGFGGGGGGFFFFGFFGFFBFG7<FFFGGFGFFGFFFFFFGFFF?FFGG
@M02352:288:000000000-CKWC8:1:1101:9370:2767 1:N:0:TAGCGCGC+CGTCTAAT
TACGGAGGGTGCAAGCGTTAATCGGAATTACTGGGCGTAAAGCGCACGTAGGTGGTTTGTTAAGTTGGATGTGAAATCCCAGGGCTCAACCTTGGAACTGCATTCAAAACTGGCGAACTAGAGTTTGGTAGAGGTGAGTGGAATTTCCTGTGTAGCGGTGAAATGCGTAGAGATGGGAAGGAACATCAGTGGCGAAGGCGACTCACTGGCTCGATACTGACGCTGAGGTGCGAAAGTGTGGGGAGCAAACAGGATTAGATACCCTGGTAGTCCACACCGTAA
+
GGGGGFGGGCGC,EFGGGG:,CFFGCEGGGGGGGGGGGGGGGGG7CEGGGGG,CF:FGEEF?EGG95CC9EFEGFG,EFGGGGGGGGGGGG,CFGGGGGGG,EE,5E,CFGG8,8++@F9FAEF,5C=@FFGGGGGGGGGGGGGGCG<@@FGGGGCFGGGGGGG9EEGGGGCCG?,8,>CEGGGG?FGGGGGGDGGGGGG>EGGFGGGGGGGGGGGGGGGGGGGGGGGG5FGGGGFGGGGGGFFFFGGGGFFF?CC?FFFGEGGFFGFFFFFFCF???FFGG
@M02352:288:000000000-CKWC8:1:1101:19885:2770 1:N:0:TAGCGCTC+CGTCTAAT
TACGAGGGGTGCAAGCGTTAATCGGAATTACTGGGCGTAAAGCGTTCGTAGGCGGTTTGTTAAGCAAGATGTGAAAGCCCAGGGCTCAACCTTGGAATTGCACCCGATACTGGCAGGCTAGAGTACGATAGAGGAGTGTGGAATTTCCTGTGTAGCGGTGAAATGCGTAGATATAGGAAGGAACATCAGTGGCGAAGGCGACACTCTGGATTGATACTGACACTGAGGTGCGAAAGCGTGGGGAGCGAACAGGATTAGATACCCTGGTAGTCCACGCCGTAA
+
GGGG@CGGGGGGGGGGGGGGDEGGDGGGGGGGGGGDGGGGGGGGGGGGGGGGGGGGGGGGGGGGFFGGFGGGGGGGG?EFEGGGGGGGGGGFGGGGEFGGGGG=FFGEB7FFC=FFCCFF3BFGAC8FGEEG9FFGGFGGGGCF,;FFCFG@FCCBFGEEGGFF@>FEEE5@2@A,?EGFGG8<<<?CGGGGGGGGGE>ECEEE+;EFEGCF8@CF9<9+++<8FDGGGCD5EGDDGDCEGGE?6BDGDDBF:?CD2=>F9FDGFFF@>F<>=D?<91>>DD
@M02352:288:000000000-CKWC8:1:1101:7526:2813 1:N:0:TAGCGCTC+CGTCTAAT
TACGGAGGGTGCAAGCGTTACTCGGAATCACTGGGCGTAAAGAGCGTGTAGGCGGGTTTGTAAGTTTGAAGTGAAATCCAATGGCTCAACCATTGAACTGCTTTGAAAACTGCTTACCTAGAATATGGGAGAGGTAGATGGAATTTCTGGTGTAGGGGTAAAATCCGTAGAGATCAGAAGGAATACCGATTGCGAAGGCGATCTACTGGAACATTATTGACGCTGAGACGCGAAAGCGTGGGGAGCAAACAGGATTAGATACCCTGGTAGTCCACGCCGTAA
+
GGGGGGGGGGGGGGGGGGGGGGGGGGGGGGGGGGGGGGGGGGGGGGGGGGGGGGGFGGGGGGGFFGGGGGGGGGGGGGGGGGGGGGGGGGGGGGGGGGGGGGGGGGGGGGGGGGGGGGGGGGGGGGGGGGGGGGGGGEFGGGGGGGGGGGGGGGGGGGGGGGGGGGGGGGGGGGGGGGGGGGGGGGGGGGGGGGGDGGGGGGGGGGGGGGGGGGGGGGGGGGGGGGGGGGGGGGGFGGDEDGF?BDGG6CFFFFGGFFA@C?EGFFGFFFFFFGFFFFE9GG
@M02352:288:000000000-CKWC8:1:1101:7540:2827 1:N:0:TAGCGCTC+CGTCTAAT
TACGGAGGGTGCAAGCGTTACTCGGAATCACTGGGCGTAAAGAGCGTGTAGGCGGGTTTGTAAGTTTGAAGTGAAATCCAATGGCTCAACCATTGAACTGCTTTGAAAACTGCTTACCTAGAATATGGGAGAGGTAGATGGAATTTCTGGTGTAGGGGTAAAATCCGTAGAGATCAGAAGGAATACCGATTGCGAAGGCGATCTACTGGAACATTATTGACGCTGAGACGCGAAAGCGTGGGGAGCAAACAGGATTAGATACCATGGTAGTCCACGCCGTAA
+
EGGGGEFGEGGGGGGGGGG@BEGD>FE<EFF<FEFDCFFGGAFGCF+F==FFCFG7FEGGCFAFFCAFGGGCGFCFD?FGD,BFGCGCEBFCGGG?D8,CDGGFCFBEEEF=FFGGFGACGFGFFFGF<FCGGDGFFGG9>F::>9DF=:@CFAD9:<FF:FCCFDBEFDCCF;FBCFGGGGFGGFCEG*18FCCCEEGEE5CC?AEFGGGGGGGC?++<7:=EG9EGGGDC7:CD*>7C?C>?;@GGFF4)4?GF?62=<9C*7=DB:859@:?<;BF9DC
@M02352:288:000000000-CKWC8:1:1101:16073:2846 1:N:0:TAGCGCTC+CGTCTAAT
TACGGAGGGGGCTAGCGTTGTTCGGAATTACTGGGCGTAAAGCGTACGTAGGCGGATTGGAAAGTTGGGGGTGAAATCCCAGGGCTCAACCCTGGAACTGCCTCCAAAACTATCAGTCTAGAGTTCGACAGAGGTGAGTGGAATTCCAAGTGTAGAGGTGAAATTCGTAGATATTTGGAGGAACACCAGTGGCGAAGGCGGCTCACTGGCTCGATACTGACGCTGAGGTACGAAAGTGTGGGGAGCAAACAGGATTAGATACCCTGGTAGTCCACACCGTAA
+
FGGG7BCED+@++CCFGGG78FFGGGGGGGGGGGGGGFGGFG<FF:FGEFGGDGG7>8=A,CDF5,,:+>FFGGGGGFGG,D7FCFFGGGBG,FCFG@,DFGGGA<,@FGG9@<=F3@FGGGGG;>C,*@CFGGFD,>FGGGGGGGGG9BFGGGG;<FFGGGGG;FGGGGDGGGFGGGG7CEGGGGGGGGGF>CEGGGFGG*?8<CGGG84+:C@;CGGGGGGDCC5C?+?DEFGFFGGGEGF?>EGGEGFF?FDDDFDFGFCGFFGFA?ADFGF?F?EFFC
@M02352:288:000000000-CKWC8:1:1101:22206:2868 1:N:0:TAGCGCTC+CGTCTAAT
TACGGAGGGTGCAAGCGTTAATCGGAATTACTGGGCGTAAAGCGCACGTAGGTGGTTTGTTAAGTTGGATGTGAAAGCCCAGGGCTCAACCTTGGAACTGCATTCAAAACTGGCGAACTAGAGTATGGTAGAGGTGAGTGGAATTTCCTGTGTAGCGGTGAAATGCGTAGAGATGGGAAGGAACATCAGTGGCGAAGGCGACTCACTGGACCAATACTGACACTGAGGTGCGAAAGCGTGGGTAGCAAACAGGATTAGATACCCTGGTAGTCCACGCCGTAA
+
GGGGGEGGGGGGGGGGGGGGGGGGGGGGGGGGGGGGGGGGGGGGGGGGGGFGGGGGGGGGGGGGGGGGGGGGGGGGGGGGGGGGGGGGGGGGGGGGGGGGGGFFFGGGGGGGGGDGGGGGGGGGGGGGGGGGGGGGFGGGGGFGGGGGGGGGGGGGGGGGGGGGGGGGG>CFGFFGGGF8EGGGFFFGGGGGGGGGGGGEEGGGGGGGGGGGGGFGGGDCGGGGGGGDFGGCCCGFGGGGGC;>BFGF6*.8:?GGB@6@FGGGFFCFFFFDFGFBFFFFGG
@M02352:288:000000000-CKWC8:1:1101:8505:2870 1:N:0:TAGCGCTC+CGTCTAAT
TACGAGGGGTGCAAGCGTTAATCGGAATTACTGGGCGTAAAGCGTGCGTAGGTGGTTTGTTAAGCAAGATGTGAAAGCCCCGGGCTCAACCTGGGAACTGCATTTTGAACTGGCAAACTAGAGTATTGTGGAGGGTAGTGGAATTTCCAGTGTAGCGGTGAAATGCGTAGAGATTGGAAGGAACATCAGTGGCGAAGGCGGCTACCTGGACAAATACTGACACTGAGGCACGAAAGCGTGGGGAGCAAACAGGATTAGATACCCTGGTAGTCCACGCCGTAA
+
FDFFDCFGFGGGGGGGGFFEFGGGGGDCGGGGGGGFGFCEFGGG?FFFBEFDEFGGGGGGGFGGGFGGFGGGGGGGGGGGDGGGGGGFGFGGFGGGGGGGGGGGGGGGFGGGGGGGFGDEGGGEFCGGF,CFGGGFFGFGGGG9CGDFGGGGGGGFGGGGGFFGGGGGGGGGGGGFGGGGGGGGDFFGGFGGGGGGGGGEEGDDFFGGGGGGGGGGCGGFFCGGGGGGGGGGGDGFFEDGGGFFFEGFG5<@?FGD?FF??+<DFFGFFFFF?FF?9::7CC
@M02352:288:000000000-CKWC8:1:1101:16398:2876 1:N:0:TAGCGCTC+CGTCTAAT
TACGAGGGGTGCAAGCGTTAATCGGAATTACTGGGCGTAAAGCGTTCGTAGGCGGTTTGTTAAGCAAGATGTGAAAGCCCAGGGCTCAACCTTGGAACTGCATTTTGAACTGGCAAACTAGAGTACTGTAGAGGGTGGTGGAATTTCCAGTGTAGCGGTGAAATGCGTAGAGATTGGAAGGAACATCAGTGGCGAAGGCGGCCACCTGGACAGATACTGACGCTGAGGAACGAAAGCGTGGGGAGCGAACAGGATTAGATACCCTGGTAGTCCACGCCGTAA
+
GGGGDGGGGGGGGGGGGGGGFGGGGDGGGGGGGGGGGGGGGGGGGGGGGGGGGGGGGGGGGGGGGGGGGGGGGGGGGGGGGGGGGGGGGGGGGGGGGGGGGGGGGGGGGGGGGGGGGGGGGGGGGGGGGGFFGGGGGGGGGGGGGGGGGGGGGGGGGGGGGGGGGGGGGGGGGGGGGGGGGGGGFGGGGGGGGGGGGGGGGGEEGGGGGGGGGA7EFGGGGGGGGGGGGGGGGGGFGGDGGGFFFFGGGGFFFFGGFF<FGGGGFFGFFFFFFGFFBFFF3<
@M02352:288:000000000-CKWC8:1:1101:21901:2894 1:N:0:TAGCGCTC+CGTCTAAT
TACGGAGGGTGCAAGCGTTAATCGGAATTACTGGGCGTAAAGCGCACGTAGGTGGTTTGTTAAGTTGGATGTGAAAGCCCAGGGCTCAACCTTGGAACTGCATTCAAAACTGGCGAACTAGAGTATGGTAGAGGTGAGTGGAATTTCCTGTGTAGCGGTGAAATGCGTAGAGATGGGAAGGAACATCAGTGGCGAAGGCGACTCACTGGACCAATACTGACACTGAGGTGCGAAAGCGTGGGTAGCAAACAGGATTAGATACCCTGGTAGTCCACGCCGTAA
+
GGGGGGGGGGCGGGGGGGGGFEGGGGEGGGGGFGGGGGGGGGGGGGGGFGGGGGGFGGCEFGFGGGGGFFGGGGGGFC?FGCGGGGGGGFGGGGGGGGGGGGGGGGGFGGGGGGGC@GGDGAFGFGGGGFGGGGGGCGEFGGGGGGGCAFGGGGGGGGGGFGFGGGGG58C>9DDFGGGGGGGFGGGFFGGGGGGGGGGGGGGGGGGGGGFGGFGGFGFGGGGGGGF8FFG<EGGFGGGGGGFAFFGGGGFFFFGGFFFFFFDGF>FFFFFFFGFFFFFBDC
@M02352:288:000000000-CKWC8:1:1101:13417:2916 1:N:0:TAGCGCTC+CGTCTAAT
TACGAGGGGTGCAAGCGTTAATCGGAATTACTGGGCGTAAAGCGTTCGTAGGCGGTTTGTTAAGCAAGATGTGAAAGCCCAGGGCTCAACCTTGGAACTGCATTTTGAACTGGCAAACTAGAGTACTGTAGAGGGTGGTGGAATTTCCAGTGTAGCGGTGAAATGCGTAGAGATTGGAAGGAACATCAGTGGCGAAGGCGGCCACCTGGACAGATACTGACGCTGAGGAACGAAAGCGTGGGGAGCGAACAGGATTAGATACCCTGGTAGTCCACGCCGTAA
+
GGGGCFGGGGGGGGGGGEG@@FFFGGGGGGGGGGGGGEGGGGGGGGGGGGEGFEGCFGGGGGDFGEEFFGGFGGGFGFFCBEFGCFGFEEFFGEGGGGFGGGGFFGFGGGGGGGGGGGGGGGGGGGGGGGGFGGGFGGGGGGFFGGGGGGGGGGGFGGGGGFGFCBFEEGGGGGGGGCFGGGGGGGGGGGGGGGGGEEDEGGGG8CGFGFFCGGGFGGGDGGGGGGGGGGGDEED>GGGGDEEB6BG<EDB?:?FF)=6BC7EGF>CF9?A<FGFB>?EBDD
@M02352:288:000000000-CKWC8:1:1101:21327:2932 1:N:0:TAGCGCTC+CGTCTAAT
TACGAGGGGTGCAAGCGTTAATCGGAATTACTGGGCGTAAAGCGTGCGTAGGTGGTTTGTTAAGCAAGATGTGAAAGCCCCGGGCTCAACCTGGGAACTGCATTTTGAACTGGCAAACTAGAGTATTGTAGAGGGTAGTGGAATTTCCAGTGTAGCGGTGAAATGCGTAGAGATTGGAAGGAACATCAGTGGCGAAGGCGGCTACCTGGACAAATACTGACACTGAGGCACGAAAGCGTGGGGAGCAAACAGGATTAGTTACCCTGGTAGTCCACGCCGTAA
+
GGGG9@FGGGGGFGGGGGGGGGGGGGFFGGEGGGGFGGGGGGGGGGGGGGGGEGGF@FFGFGGGGFGGGGGGGGGGG8FFFGGGGGGGGGGGG?FGEGFGGAGGDFGGGCBFGFD=,3EDB>FGCEDFFGFGGCCE>F9FCFCFCFCEDEG:C;CFGEBFGGFGBF7>*:5A,6;:C9FGDGCB<<BFGGG61:CBECFGDCEEGGGGDGDG*;+<9A<:C9CECFGCCECGEGDBC77CEGF01@FG+*7?606><F)029EC6@FF)/59FC/(3186CC
@M02352:288:000000000-CKWC8:1:1101:24694:2932 1:N:0:TAGCGCTC+CGTCTAAT
TACGGAGGGTGCAAGCGTTAATCGGAATTACTGGGCGTAAAGCGCACGTAGGTGGTTTGTTAAGTTGGATGTGAAAGCCCAGGGCTCAACCTTGGAACTGCATTCAAAACTGGCGAACTAGAGTATGGTAGAGGTGAGTGGAATTTCCTGTGTAGCGGTGAAATGCGTAGAGATGGGAAGGAACATCAGTGGCGAAGGCGACTCACTGGACCAATACTGACACTGAGGTGCGAAAGCGTGGGTAGCAAACAGGATTAGATACCCTGGTAGTCCACGCCGTAA
+
GGGGGGGGGGGGGGGGGGGGGGGGGGGGGGGGGGGGGGGGGGGGGGGGGEFGEFGFGGGGGGGGGGGGGGGGGGGGGGGGGGGGGGGGGGGGGGGGGGGGGGGGGGGGGGGGGGGGGGGGGGGGGGGGGGGGGGGCFGGGGGGGGGGGGGGGGGGGGGGGGFGGGGGGGGGGGGGGGGGGGGGGGFGGGGGGGDGGGGGGGGDEGGCGGGGGGGF<CGGGGGGGGGGGGGGGGGGFGCCEGGFBFFGGGG@F?:FF?@AFGGGGFFGFFFFFFG?BBBEFGD
@M02352:288:000000000-CKWC8:1:1101:9755:2935 1:N:0:TAGCGCTC+CGTCTAAT
TACGGAGGGTGCAAGCGTTAATCGGAATTACTGGGCGTAAAGCGTTCGTAGGCGGTTTGTTAAGCAAGATGTGAAAGCCCAGGGCTCAACCTTGGAACTGCATTTTGAACTGGCAAACTAGAGTACTGTAGAGGGTGGTGGAATTTCCAGTGTAGCGGTGAAATGCGTAGAGATTGGAAGGAACATCAGTGGCGAAGGCGGCCACCTGGACAGATACTGACGCTGAGGAACGAAAGCGTGGGGAGCGAACAGGATTAGATACCCTGGTAGTCCACGCCGTAA
+
GGGGGGGGGGGGGGFGGGGEGGGGGGGGGGGGGGG@FEGGGGGGFGGGGFGGGEECGGGGGGGGGGGGGGGGGGGGGGGDGGGGEGGGGGGGGGGGGGGGGGGGGGG>FFGGGGGFGGGDGGGGGGGGGGGGGGGGGGGGGGGGGGGFFFGGGGGGGGGGGGGGGGGEGGGGGGGFGEFFE@FFGGGGGGGGGGGGGGGGGGDEFEFGGGGGGGGFGGGGGGGGGGGGGGGGGGGFCEGGGGFFFFGGGGFFFBGG?FFFFGGG?>GFFFB>FGF1;?E239
@M02352:288:000000000-CKWC8:1:1101:8884:2938 1:N:0:TAGCGCTC+CGTCTAAT
TACGAGGGGTGCAAGCGTTAATCGGAATTACTGGGCGTAAAGCGTTCGTAGGCGGTTTGTTAAGCAAGATGTGAAAGCCCAGGGCTCAACCTTGGAACTGCATTTTGAACTGGCAAACTAGAGTACTGTAGAGGGTGGTGGAATTTCCAGTGTAGCGGTGAAATGCGTAGAGATTGGAAGGAACATCAGTGGCGAAGGCGGCCACCTGGACTGATATTGACACTGAGGTGCGAAAGCGTGGGGAGCAAACAGGATTAGATACCCTGGTAGTCCACGCCGTAA
+
G<@CFFCC@@@FA9F<F:@FF9CCF7,CFACCFGGGDCB@<FGGF:,B=FF:FEDGGCGGG?DDECCBE@F?AEDBEF,B,FFCE8<FGDAA,EADFGGF<<F9FEFEGCFGFG<,BFG,DCFBDFFF@CF<FCFGGGGCFFGGFGC97>FFGFE@FGFD7EFGC@FE=E*?;FC9E<BF@GG:C<FCFCCGGG7EEDCEEGEGGGGFC85CCGC+++@F9+2<9*<@7CFGDGGEGGGEGGD11BFCGGFF289C?F<FA:36=FC?44<A=0?BBBEFGD
@M02352:288:000000000-CKWC8:1:1101:15482:2956 1:N:0:TAGCGCTC+CGTCTAAT
TACGAGGGGTGCAAGCGTTAATCGGAATTACTGGGCGTAAAGCGTTCGTAGGCGGTTTGTTAAGCAAGATGTGAAAGCCCAGGGCTCAACCTTGGAACTGCATTTTGAACTGGCAAACTAGAGTACTGTAGAGGGTGGTGGAATTTCCAGTGTAGCGGTGAAATGCGTAGAGATTGGAAGGAACATCAGTGGCGAAGGCGGCCACCTGGACAGATACTGACGCTGAGGAACGAAAGCGTGGGGAGCGAACAGGATTAGATACCCTGGTAGTCCACGCCGTAA
+
GGGGCFGGGGGGGGGGGGGGFGGGGGGGGGGGGGGGGGGGGGGGFFFGGGGGGGGFGGGGGGGGCFGGDFGGGGGGFGGGGGGGGGGGGGGGGGGGGGGGGGGFFGGGGGGGGGGGGGGGGGGGGGGGGGGGGGGGGGGGGGGGGGGFGGGGGGGDGGGGGGGGGGGGEGGGGGGGG9FGGGGGGGGGGGGGGGGGGGGGGGEGGGGGGC*<FGGGGGGGGGGGGGGGGGGGGGGFFGGGGEFFFFGGGGFF<2CF)=AFGGGGFFGFFFFFFGF?FFFFGG
@M02352:288:000000000-CKWC8:1:1101:23852:2959 1:N:0:TAGCGCTC+CTTCTAAT
TACGGAGGGTGCAAGCGCCAATCGGATTTACTGGGCGTAAAGCGCACGTAGGTGGTTTGCTAAGTTGGATGTGAAAGCCCAGGGCTCAACCTCGGAACTGCATTCAACACTGGCGAACTAGAGTATGGTAGAGGTGAGTGGAATTTCCTGTGTAGCGGTGAAATGCGTAGAGATGGGAAGGAACATCAGTGGCGAAGGCGACTCACTGGACCAATACTGACACTGAGGTGCGAAAGCGTGGGTAGCAAACAGGATTAGATACCCTGGTAGTCCACGCCGTAA
+
FGGGCFD@+CCG<,CFG++@7EF,@,,6:,9C,,:@EFG,-CFCE=E>CCC,F@74CE7,<??F<<,45:B4,55?5,,?FGGGG,D,CF=4,8==F@F9FF<<EEF,BF,E,<@+3:,>FF<3BFBF@,C:8F<+,>@=CCF=FEGGG=7>33;;*FFC7:EG;E:CEG7,65>@7,?EE@,38<CCCF9CE5CB8****=C*<>A98*>F58<FGG7@EFG?C7ACC5CCECD)*C9:**7)2?F:CFF?(8CD24:6?C8D?FD)4=-6=7639?>>*9
@M02352:288:000000000-CKWC8:1:1101:24151:2971 1:N:0:TAGCGCTC+CGTCTAAT
TACTAAAGGTGCAAGCGTTAATCGGAATTACTGGGCGTAAAGCGCGCGTAGGTGGTTTGTTAAGTTGGATGTGAAAGCCCAGGGCTCAACCTTGGAACTGCATTTTGAACTGTTCGACTAGAGTACTGTAGAGGGTGGTGGAATTTCCAGTGTAGCGGTGAAATGCGTAGAGATTGGAAGGAACATCAGTGGCGAAGGCGGCCACCTGGACAGATACTGACGCTGAGGAACGAAAGCGTGGGGAGCGAACAGGATTAGATACCCTGGTAGTCCACGCCGTAA
+
GGCEGFGFGFGGGGGDFFGGGGGFGDGGGGGFFFGGG:CFDGGGGGGGGGGECEFGGGGGGFGEGGGFGGGFGGFGGGGFEGGCECFGGGGGFGGGGGGGGBFEEFGGGGGGGGGGGGGGGGGGGGGGGGGFGGGGGGG?FGGGGGGGGFGFGGFFGGCGGGGDFGGE5>EGBCFFC>C7CGGGG9FGGBFFEDEGGGGGGD=EG>FFFCCGGFFC?FGC6EGGGGFGGFGGGGGFGGGGGG>6>EGGCG@F<:FG?FB??<CC=>FFBF<A=FFFF:5(5/
@M02352:288:000000000-CKWC8:1:1101:19364:2983 1:N:0:TAGCGCTC+CGTCTAAT
TACGGAGGGTCCGAGCGTTAATCGGAATTACTGGGCGTAAAGCGCGCGTAGGTGGATTGGTCAGTCAGATGTGAAAGCCCAGGGCTCAACCTTGGAACTGCATCTGATACTGCTAGTCTAGAATACAGTAGAGGGTAGTGGAATTTCCAGTGTAGCGGTGAAATGCGTAGAGATTGGAAGGAACATCAGTGGCGAAGGCGGCCACCTGGACAGATACTGACGCTGAGGAACGAAAGCGTGGGGAGCGAACAGGATTAGATACCCTGGTAGTCCACGCCGTAA
+
GGGGGGGGGGGGGGGGGGGGGGGGGGGGGGGGGGGGGGGGGGGGGGGGGGGGGGGGGGGGGGGGGGGGGGGGGGGGGGGGGGGGGGGGGGGGGGGGFDFGGGGGGGGGGGGGGGGGGGGGGGGGGGGGGGGCGGGEGGGGGGGGGGGGGGGGGGGGGGGGGGGGGGGGGGGGGGGGGFGGGGGGGFGGGGGGGGGGGGGGGGGGFGGGGGGGF89+CFGGGGGGGGGGFGGGGGGFGGGGGGF:9EGGGDFFF<CFFFAFFGGGFFGFAFBFFG4?>FEFGD
@M02352:288:000000000-CKWC8:1:1101:19035:2983 1:N:0:TAGCGCTC+CGTCTAAT
TACGAGGGGTGCAAGCGTTAATCGGAATTACTGGGCGTAAAGCGTACGTAGGCGGTTTGTTAAGCAAGATGTGAAAGCCCAGGGCTCAACCTTGGAACTGCATTTTGAACTGGCAAACTAGAGTACTGTAGAGGGTGGTGGAATTTCCAGTGTAGCGGTGAAATGCGTAGAGATTGGAAGGAACATCAGTGGCGAAGGCGGCCACCTGGACAGATACTGACGCTGAGGTACGAAAGCGTGGGGAGCGAACAGGATTAGATACCCTGGTAGTCCACGCCGTAA
+
GGGGGGGGGFGGGGGGGGGGGGGGGGGGGGGGGGGGGGGGGGGGGGGGGGGGGGGFGGGGGGGGGFGGGGGGGGGGGGGGGGGGGGGGGGGGGGGGGGGGGGGGGGGGGGGGGGGGGGGGGGGGGGGGGGGGGGGGGGGGGGGGGGGGGGGGGGGGGGGGGGGGGGGGGGGGFFGGGGGGGGGGGFGGGGGGGGGGGGGGGGGGGGGGGGGGGGGGGGGGGEEGGGGGGGGGGGGFGEDGGGFFFFGGGGFFBFCCFFFFGGGGFFGFAFFFFG??F<FFGG
@M02352:288:000000000-CKWC8:1:1101:21659:2988 1:N:0:TAGCGCTC+CGTCTAAT
TACGGAGGGTGCAAGCGTTAATCGGAATTACTGGGCGTAAAGCGCGCGTAGGTGGTTTGTTAAGTCGGATGTGAAAGCCCAGGGCTCAACCTTGGAATTGCACCTGATACTGGCAGGCTAGAGTACGATAGAGGAGTGTGGAATTTCCTGTGTAGCGGTGAAATGCGTAGATATAGGAAGGAACATCAGTGGCGAAGGCGACATTCTGGATTTATACTGACACTGAGGTGCGAAAGCGTGGGGAGCAAACAGGATTAGATACCCTGGTAGTCCACGCCGTAA
+
GGGFGGGGECCGFFGGGGG><FGGGGGGEGGGGGGGGGGGGGGG7FGGGGGG9,DFGGFFGGGGGGGC:FGGGGGGGGGGGGGGGGGGGGG<?BFAFDDFFGGA,BFGGGGGC?FGCGGGGGGGGF+>+@FAEG7>::@FEGGGG93E,DGGGGGGGGGGGGGGGGGGGGGGGGFGFCEGGGGGGE:;FGGGGGGGGGGGC5/*+3CGGGG+0+2<FGGGGCFGGGGGGFGGGGDFGD*;EDD?BF3CFC:?BFGGFFFFGGGGF:GFFFFFFF@?F6BBGD
@M02352:288:000000000-CKWC8:1:1101:22526:3034 1:N:0:TAGCGCTC+CGTCTAAT
TACGAGGGGTGCAAGCGTTAATCGGAATTACTGGGCGTAAAGCGTGCGTAGGTGGTTTGTTAAGCAAGATGTGAAAGCCCCGGGCTCAACCTGGGAACTGCATTTTGAACTGGCAAACTAGAGTATTGTAGAGGGTAGTGGAATTTCCAGTGTAGCGGTGAAATGCGTAGAGATTGGAAGGAACATCAGTGGCGAAGGCGGCTACCTGGACAAATACTGACACTGAGGTGCGAAAGCGTGGGTAGCAAACAGGATTAGATACCCTGGTAGTCCACGCCGTAA
+
GFFEFGGGGGGGGFGGGFEGDFGGGDFGGGGGGGGGGFEEEGGGCC:FFGFGFGGGGGGGGGGGGFGGGGGGGGGGGGGGGGG@FCCGGFFGGGGGGGGGGGGFGGGGGGGGGGGGGGGGGGG@FFGGGGGGGGGGGGFGGGGGGGGFGGGGGGFFGGGGGGGGGGGGDGGGFGGGFGGFGGGGGGGGGGGGGGGGGGGGGGGGGGGGGGFGGGGFFGGECA?FGFCGGGGGGGGFGGGGGEFA<<D>CFFFFFGGFF<FG?FCFFGFFFF>FGFFFFFFGG
@M02352:288:000000000-CKWC8:1:1101:18175:3035 1:N:0:TAGCGCTC+CGTCTAAT
TACAGAGGGTGCAAGCGTTAATCGGAATTACTGGGCGTAAAGCGCGCGTAGGTGGTTTGTTAAGTCGGATGTGAAAGCCCAGGGCTCAACCTTGGAATTGCACCCGATACTGGCAGGCTAGAGTACTGTAGAGGGTGGTGGAATTTCCAGTGTAGCGGTGAAATGCGTAGAGATTGGAAGGAACATCAGTGGCGAAGGCGGCCACCTGGACAGATACTGACGCTGAGGAACGAAAGCGTGGGGAGCGAACAGGATTAGATACCCTGGTAGTCCACGCCGTAA
+
GGGGFFGGGGGGGGGGGGGG@FFGGGGGGGGGGGGGGGGGGGGGFFGGFGGGCFGFGGGGGGGGGGGGGGGGGGGGGGGGGGGGGGGGGGGGDGGGGGGGGGGGGGGFGGGFGGGGGGGFGFFFGFGGGFGGGGGEFGGGGGFDFFFGGGFGGGGGGGEGGGFGGGGGGEEGCFGFGFGGGGFFFDFGEGGGGGGEGGGGGGGGGGGGGGGGGGGGG9FC?GGGGDGGGGGGGGGFGGDGGGEBBBGGGGEFF<<D??4/ACFGFFGF<FB2FGFFF?D177
@M02352:288:000000000-CKWC8:1:1101:10039:3036 1:N:0:TAGCGCTC+CGTCTAAT
TACGGAGGGTGCGAGCGTTAATCGGAATTACTGGGCGTAAAGCGCATGCAGGTGGTTCATTAAGTCAGATGTGAAAGCCCGGGGCTCAACCTCGGAACTGCATTTGAAACTGGTGAACTAGAGTGCTGTAGAGGGGGGTAGAATTTCAGGTGTAGCGGTGAAATGCGTAGAGATCTGAAGGAATACCAGTGGCGAAGGCGGCCCCCTGGACAGACACTGACACTCAGATGCGAAAGCGTGGGGAGCAAACAGGATTAGATACCCTGGTAGTCCACGCCGTAAA
+
GGGGGFEGGGGGGGGGGGGGGGGGGEGGGGGGGGGGGGGGGG@FGGGGGGGGGGGGGGGGGGGGGGGGGGGGGGGGGDGGGGGGG@FGGGGGGGGGFFGGGGGGGGGGGGGGGGGGGGGGGGGGGGGGGGGGGGGGGGGGGGGGGGGGGGGGGGGGGGGGGGGGGGGGGGDFEGGFGGGGGGGDGGGGGGGGGGGGGGGGGGEGGGGGGGGGGGGGGGGGGGGGGGGGGFGGGDGGFGCGGGGFFFFGGGGFFFFGG?FAFGGGGFFGFFFFAFGFFFFFFGF
@M02352:288:000000000-CKWC8:1:1101:14140:3039 1:N:0:TAGCGCTC+CGTCTAAT
TACGGAGGGTGCAAGCGTTATCCGGAATCATTGGGTTTAAAGGGTCCGCAGGCGGTCAATTAAGTCAGAGGTGAAATCCCATAGCTTAACTATGGAACTGCCTTTGATACTGGTTGACTTGAGTTATACGGAAGTAGATAGAATAAGTAGTGTAGCGGTGAAATGCATAGATATTACTTAGAATACCGATTGCGAAGGCAGTCTACTACGTATATACTGACGCTCATGGACGAAAGCGTGGGGAGCGAACAGGATTAGATACCCTGGTAGTCCACGCCGTAA
+
GGGFGGGGGFGGFFGGGFGGGGGGGEGGGGGGGGGFGGGFFGGGGGGGGGGGGGGGGGGGGGGGGGGGGGGGGGGGGGGGGGGGGFGGGGGGGGGGGGGGGGGGGGGGGGGGGGGGGGGGGGGGGGGGGGGGGGGGGGGGGGGGGGGGGGGGGGGGGGGGGGGGGGGGGGGGGGGGGGGGGGGFFFGGGGGGGGGGGGGGGGGGGGGGGGGGGGGGCFGGGGGEGGGGGGGGGGGFGGGGGGFF>DGGGGFFF<DGFFAFGFAFFFGFAF<:=FFFFFFFGG
@M02352:288:000000000-CKWC8:1:1101:18182:3051 1:N:0:TAGCGCTC+CGTCTAAT
TACAGAGGGTGCAAGCGTTAATCGGAATTACTGGGCGTAAAGCGCGCGTAGGTGGTTTGTTAAGTCGGATGTGAAAGCCCAGGGCTCAACCTTGGAATTGCACCCGATACTGGCAGGCTAGAGTACTGTAGAGGGTGGTGGAATTTCCAGTGTAGCGGTGAAATGCGTAGAGATTGGAAGGAACATCAGTGGCGAAGGCGGCCACCTGGACAGATACTGACGCTGAGGAACGAAAGCGTGGGGAGCGAACAGGATTAGATACCCTGGTAGTCCACGCCGTAA
+
GGGGFGGGGEGGGGGGGGGGDFGGGGGGGGGGGGGGGGGGGGGGGGGGGGGGFFGFFGGGGGGGGGGGGGGGGGGGGGGGGGGGGGGGGGGGGGGGGGGGGGGGGGGCFGGG8FGGGGGGGGGGGGGGFGGGGGGCCGGGGGGGGGGGGGGGGGGGGGGGGGGGGGGGGGGGGGGGGGGGGGGGGGGGGGGGGGGGGGGGGG:CGGGGGGGGGGGGGGGGGGGGGGGGGGGGGGGFCEGGGGFF>BGGEGFFFFGGFFFFFGGGFFGF2BFFFGF:>FFFDD
@M02352:288:000000000-CKWC8:1:1101:15759:3056 1:N:0:TAGCGCTC+CGTCTAAT
TACGAGGGGTGCAAGCGTTAATCGGAATTACTGGGCGTAAAGCGTTCGTAGGCGGTCTATTAAGCAAGATGTGAAAGCCCAGGGCTCAACCTTGGAACTGCATTTTGAACTGGTAGACTAGAGTACTGTAGAGGGTGGTGGAATTTCCAGTGTAGCGGTGAAATGCGTAGAGATTGGAAGGAACATCAGTGGCGAAGGCGGCCACCTGGACAGATACTGACGCTGAGGAACGAAAGCGTGGGGAGCGAACAGGATTAGATACCCTGGTAGTCCACGCCGTAA
+
GGGGCCFGGGGGGGGGGGGGFGGGGGGGGGGGGGGGGGGGGGFFCEGGGGGGGGGCFGGGGGGGGGGGGGGGGGGGGGFDGFFGGGGFGGGDGGFGGGGGGGFGGGGEGGGGGGGGGGGGGGGGGGGGGGGGGGEFFEFGGGGGGGGGGGGGGGGGGGGGGGGGGGGEEGEFGGFGGGGGGGGG>FEGGGGGGGGGGGGGGGCEGGGGGGGFGC77@FGCGGGEEGGGGFCDGGGFDGGGGGFFFFGGEG@@BFGGFFFFF?FFFFGFAFAA?DFBB0:7DG
@M02352:288:000000000-CKWC8:1:1101:21392:3058 1:N:0:TAGCGCTC+CGTCTACT
TACGGGGGGTGCAAGCGTTATTCGGAATTACTGGGCGTAAAGCGTGCGTAGGTGGTTTATTAAGCAAGATGTGAAAGCCCAGGGCTCAACCCGGGAACTGCCTTTTGAACTGGCAAACTAGAGTATTGTAGAGGGTAGTGGAATTTCCAGTGTAGCGGTGAAATGCGTAGAGATTGGGAGGAACATCAGTGGCGAAGGCGGCTCCCTGGCCCAATACTGACACTGAGGCACGAAAGCGTGGGGAGCAAACAGGATTAGATACCCTGGTAGTCCACGCCGTAA
+
GGGG;@FFFFGC<FGGGGG7,CFGGGGGGGGGGGGGGGGGGGGGGCFGGGGG3FG@F<,@@FGG9FFG:,@FGGGGCGGG::FFGGGGGGG**=FGGGGGGAF:FG,=FGG9F*8,,=F,CFGG,,8,7FFFGG*4?FGGGGGGGCG7EGGGGGG?EGGGEGGGFGGGGGG?FGG6F*:EGGGGG7CGGGFGGGGGGGGGGGG51;FFG5*/*;CFGGGGG+CGGGGG5CDDGGGFFGGGGGFFFFGGGGFFF:CFFFFFGGGGFFGFFFFFFGF09BFBGG
@M02352:288:000000000-CKWC8:1:1101:7550:3058 1:N:0:TAGCGCTC+CGTCTAAT
TACGGAGGGTGCAAGCGTTAATCGGAATTACTGGGCGTAAAGCGTTCGTAGGCGGTTTGTTAAGCAAGATGTGAAAGCCCAGGGCTCAACCTTGGAACTGCATTTTGAACTGGTAGACTAGAGTACTGTAGAGGGTGGTGGAATTTCCAGTGTAGCGGTGAAATGCGTAGAGATTGGAAGGAACATCAGTGGCGAAGGCGGCTACCTGGACAGATACTGACGCTGAGGAACGAAAGCGTGGGGAGCGAACAGGATTAGATACCCTGGTAGTCCACGCCGTAA
+
GGGGGGGGGGGGGGGGGGGGFAFGGG:FGGGGGGGCGGGGFGGGEFGGGGGEGGGGDGGGGGGGGGGGGGGGGGGGGGGGGGGGGGGGGGGG9FFGCGGGGGGGGGGGGGGGGFFGGGGGGGGGGGGGGGGGGG7@FFGGGFGGGDGFGGGGGGGGGGGGGGGGGGGGGGDDGGGGGFGFEGGGFG7BFGGGGGGGGGGGGD*:FGGGGGGF>@9CGGGGGGGGGGGGCFGGGGDEG59CEGFBBD59E:@@<BFGBFAFGGGG*)99A?BAF:=?91<>GG
@M02352:288:000000000-CKWC8:1:1101:13324:3068 1:N:0:TAGCGCTC+CGTCTAAT
TACAGAGGGTGCAAGCGTTAATCGGAATTACTGGGCGTAAAGCGCGCGTAGGTGGTTTGTTAAGTCGGATGTGAAAGCCCAGGGCTCAACCTTGGAATTGCACCCGATACTGGCAGGCTAGAGTACGATAGAGGAGTGTGGAATTTCCTGTGTAGCGGTGAAATGCGTAGATATAGGAAGGAACATCAGTGGCGAAGGCGACACTCTGGATTGATACTGACACTGAGGTGCGAAAGCGTGGGGAGCAAACAGGATTAGATACCCTGGTAGTCCACGCCGTAA
+
GGGGGFGGGFGGGGGGGGGGCFGGGGGGGGGGGGGGGGGGFGGGGGGGGGGGEFGGGGGGGGGGGGGGGGGGGGGGGGGGGGGGGGGGGGGGGGGGGGGGGGGGGGGGGGGGGGGGGGGGGGGGGGGGGGGGGGGGFGGGGGGGGGFGGGGGGGGGGGGGGGGGGGGGDGGGGGDFGGGGGGGGGGGGGGGGGGGGGGGGGGGGCFGGGGGGGFGGGGGGGGGGGGFGGGGGGGGFGGGGGGFBFFGGGGFFFFGGFFFFGGGGFFGFFFFFFGFFFFFFGG
@M02352:288:000000000-CKWC8:1:1101:15754:3073 1:N:0:TAGCGCTC+CGTCTAAT
TACGAGGGGTGCAAGCGTTAATCGGAATTACTGGGCGTAAAGCGTTCGTAGGCGGTCTATTAAGCAAGATGTGAAAGCCCAGGGCTCAACCTTGGAACTGCATTTTGAACTGGTAGACTAGAGTACTGTAGAGGGTGGTGGAATTTCCAGTGTAGCGGTGAAATGCGTAGAGATTGGAAGGAACATCAGTGGCGAAGGCGGCCACCTGGACAGATACTGACGCTGAGGAACGAAAGCGTGGGGAGCGAACAGGATTAGATACCCTGGTAGTCCACGCCGTAA
+
GGGGFFGGGGGGGGGGGGGGCFGGGGGGGGGGGGGGGGGGGGGGGGGGGGGGGGGGGGGGGGGGGGGGGGGGGGGGGGGGGGGGGGGGGGGGGGGGGGGGGGGGGGGGGGGGGGGGGGGGGGGGGGGGGGGGGGGGFGGGGGGGGGGGGGGGGGGGGGFGGGGGGGGGGGGGGGGGGFGGGGGGGCFGGGGGGGGGGGGGGGGGGGGGGGGGGGGGGGGGGGGCCGGGGGGGGGGFDGGGGGFFFFGGGGFFFFGG?FFFFFCFFFFFFFFFFGFFBFFFGD
@M02352:288:000000000-CKWC8:1:1101:7548:3076 1:N:0:TAGCGCCC+CGTCTAAT
TACGGAGGGTGCAAGCGTTAATCGGAATTACTGGGCGTAAAGCGTTCGTAGGCGGTTTGTTAAGCAAGATGTGAAATCCTAGAGCTCAACCGTGGAACTGCATTTGGAACTGGTAGTCTAGAGTACTGTAGAGGGTGGTGGAATTTGCAGTGTAGCGGTGAAATGCGTAGAGATTGGAAGGAACATCAGTGGCGAAGGCGGCTACCTGGTCATATACTGACGCTGAGGAACGAAAGCGTGGGGAGCGAACAGGATTAGATACCCTGGTAGTCCACGCCGTAA
+
G<EEGCEGGE,F,CFFGFFG,,CFGEEGGG9EFGGF:FCCDGDGE7FGGGGG@FG4C=,EFFFG9FGGG,CEEGGG@FG,A5,:F<FGGF<+B,@FG<FFG,CEF,,?FGGGGG,,8CD<DFGG,5E55,CF>F78@+@+CDFGAF3,@FFGGGGGGGGCFFFGGG7CEGG,DDGC,?,,1<FAAF@E,@,?EGGGGGG8E=*4+?C9*3*A+003CFG?F5CGGG5C+CCDG?CEG*9EGDFFBFGGEDDFFB4*<FDFGFGGFFCF<FAFFGFFF1B>DD
@M02352:288:000000000-CKWC8:1:1101:11389:3086 1:N:0:TAGCGCTC+CGTCTAAT
TACGGAGGGTGCAAGCGTTAATCGGAATTACTGGGCGTAAAGCGCACGTAGGTGGTTTGTTAAGTTGGATGTGAAAGCCCAGGGCTCAACCTTGGAACTGCATTCAAAACTGGCGAACTAGAGTATGGTAGAGGTGAGTGGAATTTCCTGTGTAGCGGTGAAATGCGTAGAGATGGGAAGGAACATCAGTGGCGAAGGCGACTCACTGGACCAATACTGACACTGAGGTGCGAAAGCGTGGGTAGCAAACAGGATTAGATACCCTGGTAGTCCACGCCGTAA
+
GGGGGGGGGGGGGGGGGGGGDDGGGGGGGGGGGGGGGGGGGGGGCCGGFGGGGGGFGGGGGGGGGGGGGGGGGGGGGGGGGGGGEGGGGGGGGGGGGGGGGGGGGGGGGGGGGGGGGGGGGGGFGGGGGGGGGGFFDGGGGGGGGGGGGGGGGGGGGGGGGGGGGGGGGGDCCFGGGGGGGGGGGGGGGGGGGGGGGGGGGEGGGGGGGGGGGGGFEGGGGGGGGGGGGGGGGGGFGGGGGGFFFFGGGGFFFFGGFFFFGGGGFFGFFFFFFGF?9BFFGG
@M02352:288:000000000-CKWC8:1:1101:16457:3103 1:N:0:TAGCGCTC+CGTCTAAT
TACGGAGGGTGCAAGCGTTACTCGGAATCACTGGGCGTAAAGAGCGTGTAGGCGGGTTTGTAAGTTTGAAGTGAAATCCAATGGCTCAACCATTGAACTGCTTTGAAAACTGCTTACCTAGAATATGGGAGAGGTAGATGGAATTTCTGGTGTAGGGGTAAAATCCGTAGAGATCAGAAGGAATACCGATTGCGAAGGCGATCTACTGGAACATTATTGACGCTGAGACGCGAAAGCGTGGGGAGCAAACAGGATTAGATACCCTGGTAGTCCACGCCCTAA
+
GGGGGGGGGGGGGGGGGGGGGGGGGGGGGGGGGGGGGGGGGGGGGGGGGGGGGGGGGGGGGGGGGGGGGGGGGGGGGGGGGGGGGGGGGGGGGGGGGGGGGGGGGGGGGGGGGGGGGGGGGGCFGGGGGGGGGGGGGGGGGGGGGGGGGGGGGGGGGGGGGGGGGGGGGGGGGGGGGGGGGGGGGGGGGGGGGGGGGGGGGGGGGGGGGGGGGGGGGGGGGGGGEGGGGGGGGGGFGGGGGGFFFEGGGGFFFFFGFFFFGGGGFFGFFFFFFGFFFFFFGG
@M02352:288:000000000-CKWC8:1:1101:22945:3109 1:N:0:TAGCGCTC+CGTCTAAT
TACGGAGGGTGCAAGCGTTACTCGGAATCACTGGGCGTAAAGAGCGTGTAGGCGGATAGTTAAGTTTGAAGTGAAATCCAATGGCTCAACCATTGAACTGCTTTGAAAACTGATTATCTAGAATATGGGAGAGGTAGATGGAATTTCTGGTGTAGGGGTAAAATCCGTAGAGATCAGAAGGAATACCGATTGCGAAGGCGATCTACTGGAACATTATTGACGCTGAGACGCGAAAGCGTGGGGAGCAAACAGGATTAGATACCCTGGTAGTCCACGCCGTAA
+
GGGGGGGGGGGGGGGGGGGGGGGGGGGGCFGGGGGGGGGGGGGGFF@FFGGGGGGGDGGGGGGGGGGGGDGGGGGGGGGGGGGGGGGGGGGGGGGGGGGGGGGGEGGGGGGGGGGGGDGGGGGGGGGGGGGGGGGGGGGGGGGGGFGGGGGFGGGGGGGGGGGGGGGGGGGGDCFGGGGGGGGGGGGGGGCGGGGEGGGGGGGGGGGGGGGGGGGGGGGGGGGDGGGGGGGGGGGFGGGGGGEFFFGGGGFFFFGGFFFFGGFGFFGFFFFFFGFFFFFFGD
@M02352:288:000000000-CKWC8:1:1101:22043:3143 1:N:0:TAGCGCTC+CGTCTAAT
TACGAGGGGTGCAAGCGTTAATCGGAATTACTGGGCGTAAAGCGTTCGTAGGCGGTTTGTTAAGCAAGATGTGAAAGCCCAGGGCTCAACCTTGGAACTGCATTTTGAACTGGCAAACTAGAGTACTGTAGAGGGTGGTGGAATTTCCAGTGTAGCGGTGAAATGCGTAGAGATTGGAAGGAACATCAGTGGCGAAGGCGGCCACCTGGACAGATACTGACGCTGAGGAACGAAAGCGTGGGGAGCGAACAGGATTAGATACCCTGGTAGTCCACGCCGTAA
+
GGGGFGEGGGGGGGGGGGGEGGGGGGGGGGGGGFGFGGGEFGGGGGGEGEFGFGGGGGGGGGGFGGGFGGGGGGGGGGGGFGGGGGGGGFGGCFFGGGGGGGGGGGGGGGGGGGFGGGGGGFFGGGGGGGGGGGGFFFGCFGFGGGGGGGGGGFGFFEFGGGGGEGGGGGGGECGGGGFFGGGCEGGGGGGFGGGGGGGGGGGGFGGGGGGGGGGGGFGGGGGGGGGGGGGGGGGBC*9EGGFFFFDGGGFF:?<F7?>FGG6CFFFFA48A@>??>?EFGG
@M02352:288:000000000-CKWC8:1:1101:12752:3176 1:N:0:TAGCGCTC+CGTCTAAT
TACGGAGGGGGTTAGCGTTGTTCGGAATTACTGGGCGTAAAGCGCACGTAGGCGGATCAGAAAGTATAGGGTGAAATCCCAGGGCTCAACCCTGGAACTGCCTTGTAAACTCCTGGTCTTGAGTTCGAGAGAGGTGAGTGGAATTCCGAGTGTAGAGGTGAAATTCGTAGATATTCGGAGGAACACCAGTGGCGAAGGCGGCTCACTGGCTCGATACTGACGCTGAGGTGCGAAAGTGTGGGGAGCAAACAGGATTAGATACCCTGGTAGTCCACACCGTAA
+
GGGGGFFGGGGEGGGGGGGGGGGGGGGGGGGGGGGGGFFGGGGGGGGGGGGGGGGGGGGGGGGFGFGGGGGGGGGGGGGGGGGGEGGGGGGGGGGGGGGGGGGGGGGGGGGGGGGGGGGGGGGGGGGGGGGGGGGGCFGGGGGGGFGGGGGGGGGGGGGF<C9EFFFGFGGGGGGGGGGGGGGGGEGGGGGGGDEGGGGGGGGEGGGGGGGGGE?FGGGGGGGGGGGGGFFDDGGFGGG?CEFBBFGFFGFFFFGFFFFFGGGGFFFFAFBAFF?B14D3<C
@M02352:288:000000000-CKWC8:1:1101:17194:3178 1:N:0:TAGCGCTC+CGTCTAAT
TACGAGGGGTGCAAGCGTTAATCGGAATTACTGGGCGTAAAGCGTTCGTAGGCGGTTTGTTAAGCAAGATGTGAAAGCCCAGGGCTCAACCTTGGAACTGCATTTTGAACTGGCAAACTAGAGTACTGTAGAGGGTGGTGGAATTTCCAGTGTAGCGGTGAAATGCGTAGAGATGGGAAGGAACATCAGTGGCGAAGGCGACTCACTGGACCAATACTGACACTGAGGTGCGAAAGCGTGGGTAGCAAACAGGATTAGATACCCTGGTAGTCCACGCCGTAA
+
GGGGGGGGGGGGGGGGGGGGDFGGGGGGGGGGGGGGGGGGGGGGGGGGGGGGGGGCFGGGGGGGGGGGGGGGGGGGGGGGGGGGGGGGGGGGGGGGGGGGGGGGGGGGGGGGGGGGGGGGGGGGGGGGGGGGGGGGGGGFGGGGGGGGGGGGGGGGGGGGGGGGGGGGGGGGGGGGGGGGGGGGGGGGGGGGGGGGGGGGGGGGGGGGGGGGGGGGFFGGGGGGGGGGGGGGGGGFGGGGGGFFFFGGGGFFFFGGFFFFGGGGFFGFFFFFFGFFFFFFGG
@M02352:288:000000000-CKWC8:1:1101:24364:3183 1:N:0:TAGCGCTC+CGTCTAAT
TACGGAGGGTGCAAGCGTTAATCGGAATTACTGGGCGTAAAGCGCACGTAGGTGGTTTGTTAAGTTGGATGTGAAAGCCCAGGGCTCAACCTTGGAACTGCATTCAAAACTGGCGAACTAGAGTATGGTAGAGGTGAGTGGAATTTCCTGTGTAGCGGTGAAATGCGTAGAGATGGGAAGGAACATCAGTGGCGAAGGCGACTCACTGGACCAATACTGACACTGAGGTGCGAAAGCGTGGGTAGCAAACAGGATTAGATACCCTGGTAGTCCACGCCGTAA
+
FGGGDFGGGGGGFGGGCFGEGGGGGGGGGGGGGGGGGGGGGGGGGDCFGGGGGGGFEFCGGGGGGDGFGGGGGGGGGGGGGGGGEGGGGGGGGGGGGFFGGGGGGGGGGGGGGFGGGGGGGGGGFGGGGGGGGGGGGGGGGGGGGGGGGGGGGGGGGGGGGGGGGGGGGGGGGGFFGGGGGGGGGGGFFGGGGGGG5CFGGGGEGGGGGFFGGGGGGCFGG66@FGGGFCFDGD<)<EGGGGF<?FGGFG)7:8GG?FFFGGGGFFFFFFFF?DFBF?E>G5
@M02352:288:000000000-CKWC8:1:1101:20387:3186 1:N:0:TAGCGCTC+CGTCTAAT
TACAGAGGGTGCAAGCGTTAATCGGAATTACTGGGCGTAAAGCGCGCGTAGGTGGTTTGTTAAGTCGGATGTGAAAGCCCAGGGCTCAACCTTGGAATTGCACCCGATACTGGCAGGCTAGAGTACGATAGAGGAGTGTGGAATTTCCTGTGTAGCGGTGAAATGCGTAGATATAGGAAGGAACATCAGTGGTGAAGGCGACACTCTGGATTGATACTGACACTGAGGAACGAAAGCGTGGGGAGCGAACAGGATTAGATACCCTGGTAGTCCACGCCGTAA
+
GFFFECCC@@@FFCGGGFEGFGGGGCFGGFGFFDGGE@@CCFGGGG:F@FGDEEGG7FGGGGGGGGGGEGFFFGGGGGGGGGC:B8FFGGFFAFFFGGFFCF@FGC+@FGGGGGGGEEGGGFG=FGGGGGGCGFDEFGGGGGGGCGCGGGGEGGGGCC>FGGEGCFGEG5EGGGGGGGGEEGGGGFGGG@CCFCFGC+=BECEG7<EGDCFFFEGECFGFGFFGGGGGGGGGGEDEGGGGEGF<9>DGEDB;66*;7FD??E8CFFGFBB>>9>FBF?:>DD
@M02352:288:000000000-CKWC8:1:1101:9474:3187 1:N:0:TAGCGCTC+CGTCTAAT
TACGAGGGGTGCAAGCGTTAATCGGAATTACTGGGCGTAAAGCGTTCGTAGGCGGTTTGTTAAGCAAGATGTGAAAGCCCAGGGCTCAACCTTGGAACTGCATTTTGAACTGGCAAACTAGAGTACTGTAGAGGGTGGTGGAATTTCCAGTGTAGCGGTGAAATGCGTAGAGATTGGAAGGAACATCAGTGGCGAAGGCGGCCACCTGGACAGATACTGACGCTGAGGAACGAAAGCGTGGGGAGCGAACAGGATTAGATACCCTGGTAGTCCACGCCGTAA
+
GGGGFGGGGGGGGGGGGEGGGGGGGGGGGGGGGGGGGGGGGGGGGGGGGGGGGGGGGGGGGGGFGGGGGGGGGGGGGGGGGGGGGGGGGGGGGGGGGGGGGGGGGGGGGGGGGGGGGGGGGGGGGGGGGGGGGGGEFGGGGGGGGGGGGGGGGGGGGGGGGGGGGGGGGGGGGGGGGGGGGGGGFGGGGGGGGGGGGGGGGGGGGGGGGGGGGGGGGGGGGGGGGGGGGGGGGGGFGGGGGGFFFFGDGDDFFFGCFFFFFGCF4@FFFFFFFGFBFFFFGD
@M02352:288:000000000-CKWC8:1:1101:16228:3191 1:N:0:TAGCGCTC+CGTCTAAT
TACGGAGGGGGTTAGCGTTGTTCGGAATTACTGGGCGTAAAGCGTACGTAGGCGGATTGGAAAGTTGGGGGTGAAATCCCAGGGCTCAACCCTGGAACTGCCTCCAAAACTATCAGTCTAGAGTTCGAGAGAGGTGAGTGGAATTCCAAGTGTAGAGGTGAAATTCGTAGATATTTGGAGGAACACCAGTGGCGAAGGCGGCTCACTGGCTCGATACTGACGCTGAGGTACGAAAGTGTGGGGAGCAAACAGGATTAGATACCCTGGTAGTCCACACCGTAA
+
GGGFGGGG>CE+7FFFFFGGGGGGGGGGGGGGGGGGGEGGGGGGGCGFGGFGGGGCGGDG<FGFG<FFGGGGGGGGGFGGGGGGGGGGGGGG<<FAFGGGGG9FCFGAFGGFDAFGFGGGGGGGEFD@FFFFGGFCGCFFGGGGGGGGGGGGGGGGGGGGGGGGGGGGGGGGGFC9BCFGGGGGGGCFGGGGGGGGGGGGGGGGGGGGGFGFC>8EGGGGGGGGGGGGFGGGGGGFFFGGGGFFFFFFFGF@FFGGFFFFGGGGFFGFFF>AFCF:?8DFGG
@M02352:288:000000000-CKWC8:1:1101:21089:3194 1:N:0:TAGCGCTC+CGTCTAAT
TACGGAGGGTGCAAGCGTTAATCGGAATTACTGGGCGTAAAGCGTACGTAGGTGGTTTGTTAAGTTGGATGTGAAAGCCCAGGGCTCAACCTTGGAACTGCATTCAAAACTGATGAACTAGAGTATGGTAGAGGTAAGTGGAATTTCCTGTGTAGCGGTGAAATGCGTAGAGATGGGAAGGAACATCAGTGGCGAAGGCGACTCACTGGACCAATACTGACACTGAGGTGCGAAAGCGTGGGTAGCAAACAGGATTAGATACCCTGGTAGTCCACGCCGTAA
+
GGGGGGGGGFGGGGGGGGGEGGGGGGGGGGGGGGGGGGGGGGGGGGGGGGGGCFGFGGGGGGFGGGGGGGGGGGGGGGGGGGGGGGGFGGGGGGGGGGGGGGGGFFGGGGGGGGGGGGGGGGGGGFGGGGGGGGGGGGGGGGGGGGGGGGGGGGGGGGGGGGGGGGGGGGGGGGGGGGGGGGGFFGGGGGGGGGGGGGGGGGEEGGGGGGGFFFFFCFFGGGGGGGGGGGGGGGGDGGGGGGFFFFGGGGFF?FDFDFFFGGGGFFGFFFDFFC??>?E9CD
@M02352:288:000000000-CKWC8:1:1101:12758:3194 1:N:0:TAGCGCTC+CGTCTAAT
TACGGAGGGGGTTAGCGTTGTTCGGAATTACTGGGCGTAAAGCGCACGTAGGCGGATCAGAAAGTATAGGGTGAAATCCCAGGGCTCAACCCTGGAACTGCCTTGTAAACTCCTGGTCTTGAGTTCGAGAGAGGTGAGTGGAATTCCGAGTGTAGAGGTGAAATTCGTAGATATTCGGAGGAACACCAGTGGCGAAGGCGGCTCACTGGCTCGATACTGACGCTGAGGTGCGAAAGTGTGGGGAGCAAACAGGATTAGATACCCTGGTAGTCCACACCGTAA
+
GGGGGGGGGGGFGGGGGGGGGGGGGGGGGGGGGGGGGGGGGGGGGGGGGGGGGGGGGGGGGGGGGGGGFGGGGGGGGGGGGGGGGGGGGGGGGGGGGGGGGGGGGGGGGGGGGGGGGGGGGGGGGGGGGGGGGGGGGGGGGGGGGGGGGGGGGGGGGGGGGGGGGGGGGGGGGGGGGGGGGGGGGGGGGGGGGGGGGGGGGGGGGGGGGGGGGGGCGGGGGGGGGGGGGGGGGGDFGGGG>EF?FFGGFGFFFFGFBFFFGGGGFFG@<F<<FGF?FFEFGG
@M02352:288:000000000-CKWC8:1:1101:13760:3199 1:N:0:TAGCGCTC+CGTCTAAT
TACGGAGGGTGCAAGCGTTAATCGGAATTACTGGGCGTAAAGCGCACGTAGGTGGTTTGTTAAGTTGGATGTGAAAGCCCAGGGCTCAACCTTGGAACTGCATTCAAAACTGGCGAACTAGAGTATGGTAGAGGTGAGTGGAATTTCCTGTGTAGCGGTGAAATGCGTAGAGATGGGAAGGAACATCAGTGGCGAAGGCGACTCACTGGACCAATACTGACACTGAGGTGCGAAAGCGTGGGTAGCAAACAGGATTAGATACCCTGGTAGTCCACGCCGTAA
+
GGGGGEEGGGGGGFGGGGGGDFGGGGGGGGGGGGGGGGGGFGGGGGGGFFFEGGGGGGGGGGGGGGGGGGGGGGGGGGGGGGGDGFFGGFGFGGGGGGGGGGGGGGGGGGGGGGEGGGGGGGGFGGGGGGGFGGGGFGGGGGGGGGGGFCFFGGGGGGGGGGFGGGFEGGDGGGGGGGGGGGGGGGGGGGGGGGGGGGFGGGGGGGGGGGGGGGGGFDFGGFGGGGGFGEFGGEGFGGGGGGFFFFFFGGFFFFGGBFFFGGGGFFGF>FA>FGFFF?FFGG
@M02352:288:000000000-CKWC8:1:1101:12687:3242 1:N:0:TAGCGCTC+CGTCTAAT
TACGGAGGGTCCGAGCGTTAATCGGAATTACTGGGCGTAAAGCGCGCGTAGGTGGATTGGTCAGTCAGATGTGAAAGCCCAGGGCTCAACCTTGGAACTGCATCTGATACTGCTAGTCTAGAATACAGTAGAGGGTAGTGGAATTTCCTGTGTAGCGGTGAAATGCGTAGATATAGGAAGGAACACCAGTGGCGAAGGCGACTACCTGGACTGATATTGACACTGAGGTGCGAAAGCGTGGGGAGCAAACAGGATTAGATACCCTGGTAGTCCACGCCGTAA
+
GGGGGGGGGGGGGGGGGGGGFGGGGGGGGGGGGGGGGGGGGGGGGGGGGGGGGGGGGGGGGGGGGGGGGGGGGGGGGGGGGGGGGGGGGGGGGGGGGGGGGGGGGGGGGGGGGGGGGGGGGFGFGGGGGGGGGGCGGGGGGGGGGGGGGGGGGGGGGGGGGGGGGGGGGDGGGGGGGGFGGGGGGGGGGGFGGGGGDGGGGGGGGGGGGGGGGGGGGGGGGGGGGGGGGGGGGGDEGGGGGGFFFFGCFGFFF?GGFFAFGGGGFFGFFFFFFGFFFFFFGD
@M02352:288:000000000-CKWC8:1:1101:19175:3247 1:N:0:TAGCGCTC+CGTCTAAT
TACAGAGGGTGCAAGCGTTAATCGGAATTACTGGGCGTAAAGCGCGCGTAGGTGGTTCGTTAAGTCGGATGTGAAAGCCCAGGGCTCAACCTTGGAATTGCACCCGATACTGGCAGGCTAGAGTACGATAGAGGAGAGTGGAATTTCCTGTGTAGCGGTGAAATGCGTAGATATAGGAAGGAACATCAGTGGCGAAGGCGACACTCTGGATTGATACTGACACTGAGGTGCGAAAGCGTGGGGAGCAAACAGGATTAGATACCCTGGTAGTCCACGCCGTAA
+
GAAFECEFC,BFC<FCC@BF,CCCFCGGGGGGGFGGD@F:@FGGGEEGF:FEEFFGGCFFGFGGGGGGCFGGGGGGF<<=AFG@FCC<FEFG<9F?GG8<E9FFFGDG>FFGC8BFDEFFGF>FF=>7+CC,@F<:,8@FGFFFFGGGCGFGFCCBBCCFFF9>FGEGCC:FCFFFCFGFGFGGGGGFCGGGGGGGGGFD*/:E8ACCFGF7*+3<@FG?302A9DCC<7FGEG<79:*:CE>(455*69>:237C7?AF7<00*)/6)8A2B>=39?BFG7
@M02352:288:000000000-CKWC8:1:1101:24476:3250 1:N:0:TAGCGCTC+CGTCTAAT
TACGGAGGGTCCGAGCGTTAATCGGAATTACTGGGCGTAAAGCGCACGCAGGCGGTTTGTTAAGCTAGATGTGAAAGCCCCGGGCTCAACCTGGGAATAGCATTTAGAACTGGCAGACTAGAGTCTTGGAGAGGGGAGTGGAATTTCTGGTGTAGCGGTGAAATGCGTAGATATCAGAAGGAACATCAGTGGCGAAGGCGACTCCCTGGCCAAAGACTGACGCTCATGTGCGAAAGTGTGGGTAGCGAACAGGATTAGATACCCTGGTAGTCCACACCGTAA
+
GFFFEEFEDGGGGDGGG::B@9CFGC@FGGGGGDFGGFEEFGGGGGGGGGGEGGG=FEGGGGGGGFGGGGGEGGGGGGG@FFG:=:FFEEGG8DGGGGGFGFFFBFFFFGGGGGGDGCGGGFCCFGGGGGGFGGGGCFCC>FC<C@FFFFEFFGGGGFE:FFGFGCECEGGFGGFGGFGGGGGGF@FEGGFGGC>EEECEEGGGFGFCCCFC:CGG?F?CG55:CCAE9<DDGEGFGGGGGGFF:FDGGDDFB0FFBFAFGCFFF>G?)93AFGFFFFDBGG
@M02352:288:000000000-CKWC8:1:1101:21390:3259 1:N:0:TAGCGCTC+CGTCTAAT
TACGAAGGGGGCTAGCGTTGTTCGGAATAACTGGGCGTAAAGCGCACGTAGGCGGATTGGAAAGTTGGGGGTGAAATCCCAGGGCTCAACCCTGGAACTGCCTCCAAAACTATCAGTCTAGAGTTCGAGAGAGGTGAGTGGAATTCCAAGTGTAGAGGTGAAATTCGTAGATATTTGGAGGAACACCAGTGGCGAAGGCGACACTCTGGATTGATACTGACACTGAGGTGCGAAAGCGTGGGGAGCAAACAGGATTAGATACCCTGGTAGTCCACGCCGTAA
+
GGGG<6B:E@FEFGGGGGGGEGFGGGGGFFGGGGGGGFEEGGGGGEGGGGGEGGGCFGFCFDGFFF9EGGGG>DEGGGGGGGGDGDGFFGGGGGGGEGFGGGGAGGFFGEGGGGFGGGGCFCCFFGGGGFFCCGGFAEFGGGFGGGGCCFFGG@;@<FFGFFF9EGGFGGD@9CGG@FFGGECFFGGFGGGFGDGGGGGCEEGD<CGGG?FEGDGFGG?@C+<FGGCFFDGC5CD:FGGECDE39EG<FGF5:(9:3FBF7AFGFFFF<=A>FFF?9B>1CC
@M02352:288:000000000-CKWC8:1:1101:23386:3261 1:N:0:TAGCGCTC+CGTCTAAT
TACGGAGGGTGCAAGCGTTACTCGGAATCACTGGGCGTAAAGAGCGTGTAGGCGGGTTTGTAAGTTTGAAGTGAAATCCAATGGCTCAACCATTGAACTGCTTTGAAAACTGCTTACCTAGAATATGGGAGAGGTAGATGGAATTTCTGGTGTAGGGGTAAAATCCGTAGAGATCAGAAGGAATACCGATTGCGAAGGCGATCTACTGGAACATTATTGACGCTGAGACGCGAAAGCGTGGGGAGCAAACAGGATTAGATACCCTGGTAGTCCACGCCCTAA
+
GGGGGGGGGGGGGGGGGGGGGGGGGGGGGGGGGGGGGFGGGGGGGGGGGFGGGGGGGGGGGGGGGGGGGGGGGGGGGGGGGGGGGGGGGGGGFGGGGFGGGGGGGGGGGGGGGGGGGGGGGGGGGGGGGGGFGGFGGGGGGGGGGGGGGGGGGGGGGGGGGGGGGFGGGGGGGGGGGFFGFGFFFFFGGGGGGGGGGGGGGCF>FGGGGGGGGCFGGGGGGGGGGGGGGGGGGGGFFGGGGGFFFFGGGGFFFFGGBFFFGGGGFFGFFFFBFGFBF<EFGF
@M02352:288:000000000-CKWC8:1:1101:19718:3263 1:N:0:TAGCGCTC+CGTCTAAT
TACGAGGGGTGCAAGCGTTAATCGGAATTACTGGGCGTAAAGCGTACGTAGGCGGTTTGTTAAGCAAGATGTGAAAGCCCAGGGCTCAACCTTGGAACTGCATTTTGAACTGGCAAACTAGAGTACTGTAGAGGGTGGTGGAATTTCCAGTGTAGCGGTGAAATGCGTAGAGATTGGAAGGAACATCAGTGGCGAAGGCGGCCACCTGGACAGGTACTGACGCTGAGGAACGAAAGCGTGGGGAGCGAACAGGATTAGATACCCTGGTAGTCCACGCCGTAA
+
GGGFFGGGGEGGGGGGGGEGGGGGGGGGGGGGGGGGGGGGFGGGFGGGFFGGGGGGGGGGGGGGGCGGGGGGGGGGGGGGGGGGGFGFGGGGGGGGGGGGGGGGGGGGGGGGGGGGGGGGGGGGGFGFGGGGGGGCFEGGGGFFGCFFFGGGGGGFGGGGGGGGGGGGGGGFGGGGGGGGGGGGGFGGGGGGGGGGGGGGGGGGGGGGGGGGGGGGGGGGGGGEGGGGGGGGGGGF4CDGGGFFFFGGGGFFFFGGFFBFGGGGFFGFFFBFFGFF>FFFGG
@M02352:288:000000000-CKWC8:1:1101:10022:3270 1:N:0:TAGCGCTC+CGTCTAAT
TACGGAGGGTCCGAGCGTTAATCGGAATTACTGGGCGTAAAGCGCGCGTAGGTTGATTGCTAAGCGAGATGTGAAAGCCCCGGGCTTAACCTGGGAACTGCATTTCGAACTGGTCGTCTAGAGTACAGTAGAGGGTGGCGGAATTTCCTGTGTAGCGGTGAAATGCGTAGAGATGGGAAGGAACATCAGTGGCGAAGGCGACTCACTGGACCAATACTGACACTGAGGTGCGAAAGCGTGGGTAGCAAACAGGATTAGATACCCTGGTAGTCCACGCCGTAA
+
GFGFEEG:C@FFG@CGG@FF@EGGGGGGGGFFFGGGFCFCCFGGGGGGGEGGGGGDGGGFGEGGGGGGGGGGGGGFGF<FC@FFEFGGGCFGFGFGGGGGGGGGFAF<@EGGGGGEF3<FFFGGGGGGGGGGGGGCCGGGGGGGFGFGGGGGG9CFEGCEFGFGG?F;EGGGGFGFGGGGGGGFFEDGGGGGGGGGGC5EE*5ACFFFFGGGGGFFCGGGGGFGG7FGGCGGGGGFGEGEDGFA?FFDEC>;<6FG8?4FGG6<FFG@AFB<F>4:FBB157
@M02352:288:000000000-CKWC8:1:1101:22798:3271 1:N:0:TAGCGCTC+CGTCTAAT
TACGGAGGGTGCAAGCGTTACTCGGAATCACTGGGCGTAAAGAGCGTGTAGGCGGGTTTGTAAGTTTGAAGTGAAATCCAATGGCTCAACCATTGAACTGCTTTGAAAACTGCTTACCTAGAATATGGGAGAGGTAGATGGAATTTCTGGTGTAGGGGTAAAATCCGTAGAGATCAGAAGGAATACCGATTGCGAAGGCGATCTACTGGAACATTATTGACGCTGAGACGCGAAAGCGTGGGGAGCAAACATGATTAGATACCCTGGTAGTCCACGCCCTAA
+
GGGGGGGGGGGGGGGGGFGGGGGGGGGGGGGGGGGGGGGGGGGGGGFGGGGGGGGGGGEGGGGGGGGGGGFGGGGGGGGGGGGGGGGGGFGEGGGGGGGGGGGGGGGGGGGGGGGGGGFGFGGGGGGGGGGGGGFGFGGGGGGGGFGGGGGGGGGGGGGGGGGGGGGGFGGGGGGGGGGGGGGFGGGGGGCGGGGEGGGGGEF@FGGGGGGGGG7FCCEGGGGCGGFGGGGGGGGFFGGGGGFFFEGFFGF4?DDFDFFFGGGG=FGF<@AAFGFFBF5>GF
@M02352:288:000000000-CKWC8:1:1101:25015:3279 1:N:0:TAGCGCTC+CGTCTAAT
TACGAGGGGTGCAAGCGTTAATCGGAATTACTGGGCGTAAAGCGTGCGTAGGCGGTTTGTTAAGCAAGATGTGAAAGCCCCGGGCTCAACCTGGGAACTGCATTTTGAACTGGCAAACTAGAGTATTGTAGAGGGTAGTGGAATTTCCAGTGTAGCGGTGAAATGCGTAGAGATTGGAAGGAACATCAGTGGCGAAGGCGGCTACCTGGACAAATACTGACACTGAGGCACGAAAGCGTGGGGAGCAAACAGGATTAGATACCCTGGTAGTCCACGCCGTAA
+
G6,:-8@@FFEGFCFGD:-C,66CC7@FF<CFEEGGC+@6-CFE@FGGFGGG,6CF7F@=DFGGFEFDFGFB<BFGG8<+BF74CC<B<,BFBFFDGGGAF<FECFGGG,EFED<,D<FEF,<F<FFCFAF9>FEGGGFG7><FGC,@FFGGGEC9FFGGGGGCE,1=EE=E96CE89EFE:FF:27>,C:3=EEB1:EE8*C>?FFF=CCCE:A:F?<C<EG++:F*::>DGGC)2:DDE5:12)926C>?10CF2*5FC?+>65CFAF44*C4(31)-99
@M02352:288:000000000-CKWC8:1:1101:23559:3280 1:N:0:TAGCGCTC+CGTCTAAT
TACGAGGGGTGCAAGCGTTAATCGGAATTACTGGGCGTAAAGCGTGCGTAGGTGGTTTGTTAAGCAAGATGTGAAAGCCCCGGGCTCAACCTGGGAACTGCATTTTGAACTGGCAAACTAGAGTATTGTAGAGGGTAGTGGAATTTCCAGTGTAGCGGTGAAATGCGTAGAGATTGGAAGGAACATCAGTGGCGAAGGCGGCTACCTGGACAAATACTGACACTGAGGCACGAAAGCGTGGGGAGCAAACAGGATTAGATACCCTGGTAGTCCACGCCGTAA
+
GGFFCFGGGGGGFFGGGGEGGGGGGGGGGGGGGGGGGGGGGGGGEGFGEGFGFFGC@FGGGGGGGFGGGGGGGGGGGCGGGGGGGGGGGFGGFGGGGGGGGGGGGGFEGGGGGGGGGGGGGCGCFFFGGGGGGGGGGGGGGGGGGGGGGGGGGGGGGGGGGGGGGGGGGGGGGGGGGGGGGGGGGFFGGGGGGGEGGGGGGGGGG6CGGGGGGGGGGGGGGGGGGGGGGGGGGGGFGGGGGGDFFFGGGGFFFFGGFFFFGGFGFFGFBFFFFGF?FFF3DD
@M02352:288:000000000-CKWC8:1:1101:18596:3293 1:N:0:TAGCGCTC+CGTCTAAT
TACAGAGGGTGCAAGCGTTAATCGGAATTACTGGGCGTAAAGCGCGCGTAGGTGGTTTGTTAAGTCGGATGTGAAAGCCCAGGGCTCAACCTTGGAATTGCACCCGATACTGGCAGGCTAGAGTACGATAGAGGAGTGTGGAATTTCCTGTGTAGCGGTGAAATGCGTAGATATAGGAAGGAACATCAGTGGCGAAGGCGACACTCTGGATTGATACTGACACTGAGGTGCGAAAGCGTGGGGAGCAAACAGGATTAGATACCCTGGTAGTCCACGCCGTAA
+
GGGFGGGGGGGGGGGGGGGGCFGGGGGGGGGGGGGGGGGGGGGGGGGGGFFGFGGCFGGGGGGGGGGGGGGGGGGGGGGGGGGGGGGGGGGGGGGGGGGGGGGGGGGGGGGGGGGGGGGGGBFGGGGGGGGGGGGGGGGGGGGGGGGGGGGGGGGGGGGGGGGGGGGGGGGGGGGGGGGGGGGGGCFFGGGGGGGGGGGGGGGGGGGGGGGGGGGGFGGGGGGGGGGGGGGGGGGFGGGGGGFFFFGGGGFFFBGG?FFFGGFGFFGFFFFFFGFFFFFFGG
@M02352:288:000000000-CKWC8:1:1101:17169:3295 1:N:0:TAGCGCTC+CGTCTAAT
TACGGAGGATCCAAGCGTTATCCGGAATCATTGGGTTTAAAGGGTCCGTAGGTGGATAATTAAGTCAGAGGTGAAATCTTGCCGCTTAACGGTAAAATTGCCTTTGATACTGGTTGTCTTGAGTTATTATGAAGTGGTTAGAATATGTAGTGTAGCGGTGAAATGCATAGATATTACATAGAATACCAATTGCGAAGGCAGATCACTAATAATTAACTGACACTGATGGACGAAAGCGTGGGGAGCGAACGGGATTAGATACCCCGGTAGTCCACGCCGTAA
+
GGGGGGGGGFFGGGGGGGGGGGGGGGGGGGGGGGGGGGFGGGGGGGGGGGGGFGGGGGGGGGGGGGGGGGGGGGGGGGGGGGGFGGGGGGGEGGGGGGGGGGGGGGGGGGGGGGGGGGGGGGGGGGGGGGGGGGGGGGGGGGGGGGGGGGGGGGGGGGGGGGGGGGGGGGGGGGGGGGGGGGGGGGGGGGGGGGGGGGGGGGGGGGGGGGGGGGGGGGFGGGGGGGGGGGGGGGGFGGCGGGFFFFGGGGFFFFGGFFFFGGGGFFGFFFFFFGFFFFFFGG
@M02352:288:000000000-CKWC8:1:1101:17886:3298 1:N:0:TAGCGCTC+CGTCTAAT
TACGTGGGGTGCAAGCGTTAACCGGAATTACTGGGCGTAAAGGGAGTGTAGGCGGTTCGTTAAGTCGGATGTGAAAGCTAACGGCTCAACCTTGGACTTGCATCCGATACTGGGAGGTTAGAGTACGAAAGAGGAGGGTGGATTTCTCTGTGTAGCGGTGAAAGGCGTAGATATAGGAAGGAAAACGAGTGGGGAAGCCGACTCCCTGGATTGATACGGCCATGGAGGTGCGAAGGCGTGGGAAGAAAACAGGATTAGTTACCTGGGTGTTCCACGCCGTAA
+
GGGG-,BFF@FG,CFFGGG7,,C@FGDGGGDFGGG,CFEEFF,C,B,CCEFG,CF++,88,:BFFDFG+4@FEFFGC=<,5,BFEGGGGGG8,,,B,55,,:5B38F+@3>=,,,8++::3,83@=F:35<3@,7>***@*C,@,,,7,@@,7,,7>:C*FE,,,2*4***7++5?FF9C7<,,,,*1<1=**/;*;*2?8:**+10<5*:+*<++0*/***++*0;/***)2?))*//:CG4((09F**.7,(2:)/-/+<C**897()(6*0*-4(8-CC
@M02352:288:000000000-CKWC8:1:1101:5984:3301 1:N:0:TAGCGCTC+CGTCTAAT
TACGGAGGGTGCAAGCGTTAATCGGAATTACTGGGCGTAAAGCGCACGTAGGTGGTTTGTTAAGTTGGATGTGAAAGCCCAGGGCTCAACCTTGGAACTGCATTCAAAACTGGCGAACTAGAGTATGGTAGAGGTGAGTGGAATTTCCTGTGTAGCGGTGAAATGCGTAGAGATGGGAAGGAACATCAGTGGCGAAGGCGACTCACTGGACCAATACTGACACTGAGGTGCGAAAGCGTGGGTAGCAAACAGGATTAGATACCCTGGTAGTCCACGCCGTAA
+
GGGGGGGGGGGGGGGGGGGGDFGGGGGGGGGGGGGGGGGGGGGGGDGGFEEGGGGFGGGGGGGFGGGGGGGGGGGGGGGGGGGGGGGGGGGGGGGGGGGGGGGGGGGGGGGGGGGGGGGGGGGGGGGGGGGFGGGGGGGGFGFGGGGGGGGGGGGGGGGGGGGGGGGGGGGGGGGGGGGGGGGGGGGGGGGGGGGGGGGGGGGGGGGGGGGGGGGGGGGGCGGGGGGGGFGG*:DDGGGGGEFFBFGG6C47:?FFFFF?GGFD@FGFAF><FGF?BBEFGD
@M02352:288:000000000-CKWC8:1:1101:18361:3315 1:N:0:TAGCGCTC+CGTCTAAT
TACAGAGGGTGCAAGCGTTAATCGGAATTACTGGGCGTAAAGCGCGCGTAGGTGGTTTGTTAAGTCGGATGTGAAAGCCCAGGGCTCAACCTTGGAATTGCACCCGATACTGGCAGGCTAGAGTACGATAGAGGAGTGTGGAATTTCCTGTGTAGCGGTGAAATGCGTAGATATAGGAAGGAACATCAGTGGCGAAGGCGACACTCTGGATTGATACTGACACTGAGGTGCGAAAGCGTGGGGAGCAAACAGGATTAGATACCCTGGTAGTCCACGCCGTAA
+
GGGGGGGGGGGGGGGGGGGGFGGGGGGGGGGGGGGGGGGGGGGGGGGGGGGGGGGGGGGGGGGGGGGGGGGGGGGGGGGGGGGGGGGGGGGFGGGGGGGGGGGGGGGGGGGGGGGGGGGGGGGGGGGGGGGGGGGGGFGGGGGGGGGGGGGGGGGGGGGGGGGGGGGGGGGGGGGGGGGFGGGCBFGGEGGGGGGGGGGGGGGGGGGGGCFCCCGFGGGGGFGGGGGGGGFGGGGFGGGGGGFFFFGGFFFFFFGFDFFF?CFGFFG6>?ADFGFFF:D>39
@M02352:288:000000000-CKWC8:1:1101:8854:3315 1:N:0:TAGCGCTC+CGTCTAAT
TACAGAGGGTGCAAGCGTTAATCGGAATTACTGGGCGTAAAGCGCGCGTAGGTGGTTTGTTAAGTCGGATGTGAAAGCCCAGGGCTCAACCTTGGAATTGCACCCGATACTGGCAGGCTAGAGTACGATAGAGGAGTGTGGAATTTCCTGTGTAGCGGTGAAATGCGTAGATATAGGAAGGAACATCAGTGGCGAAGGCGACACTCTGGATTGATACTGACACTGAGGTGCGAAAGCGTGGGGAGCAAACAGGATTAGATACCCTGGTAGTCCACGCCGTAA
+
GGGGGGGGGGGGGGGGGGGGGGGGGGGGGGGGGGGGGGGGGGGGGGGGGGGGFGGGGGGGGGGGGGGGGGGGGGGGGGGGGGGGGGGGGGGGGGGGGGGGGGGGGGGGGGGGGGGGGGGGGGGGGGGGGGGGGGGGGGGGGGGGGGGGGGGGGGGGGGGGGGGGGGGGGEG9FGFGGGGGGGGGGGGGGGGGDDGGEGGGGGGGGGFGGGGGFFGGGGGGGGGCFGGGGFGGGGGFFEDGGGBFFFGGGGFFFFGG<FAFFFFGFFGFFFFFFGFFFF@BGD
@M02352:288:000000000-CKWC8:1:1101:15375:3318 1:N:0:TAGCGCTC+CGTCTAAT
TACGGAGGGTGCAAGCGTTAATCGGAATTACTGGGCGTAAAGCGCACGTAGGTGGTTTGTTAAGTTGGATGTGAAAGCCCAGGGCTCAACCTTGGAACTGCATTCAAAACTGGCGAACTAGAGTATGGTAGAGGTGAGTGCAATTTCCTGTGTAGCGGTGAAATGCGTAGAGATTGGAAGGAACATCAGTGGCGAAGGCGGCCACCTGGACAGATACTGACGCTGAGGAACGAAAGCGTGGGGAGCGAACAGGATTAGATACCCTGGTAGTCCACGCCGTAAA
+
GGGGGGGGGGGGGGGGEFGGGGGGGDGGGGGGGGGGGGGGGGFFGGGGFGFGFGGFFGGGGGGGGGGGGGGGGGGGG@FGGGGGGFGGGGGGGGGGGGGGGGGGGGGGGGGGGGGGGGGGGGGGFGGGGGGGGGGGGGGGGGGGGGGGGGGGGGGGGGGGGGGGGGGGGGGGGGFGGGGGGGGGGGGGGGGGGGGGGGGGGGGGGGGGGGGFGGGGGGGGGGGGGGGGGGGGGGGGFGGGGGGFF>DGGGGFFFFGGFFFFGGGGFFGFFFAFFGFFFFFFGG
@M02352:288:000000000-CKWC8:1:1101:24112:3325 1:N:0:TAGCGCTC+CGTCTAAT
TACGAGGGGTGCAAGCGTTAATCGTAATTACTGGGCGTAAAGCGTGCGTAGGTGGACTGTTAAGCAAGATGTGAAAGCCCCGGGCTCAACCTGGGAACTGCATTTTGTACTGGCAGACTAGAGTACTGTAGAGGGTAGTGGAATTTCGAGTGTAGCGGTGAAATGCGTAGAGATTGGAAGGAACATCAGTGGCGAAGGCGGCTACCTGGACAAATACTGACACTGAGGCACGAAAGCGTGGGGAGCAAACAGGATTAGATACCCTGGTAGTCCACGCCGTAA
+
GGGG-,@FGGG>,CFGGGG:,CFFEFGGGGGGGGGGGGGGGGGG,@FGGGGGFGG7,9CFGGGG,,CFGDGGGGGGGGGG7CEGGGGGGGGG8FGGGFFGG9AFGC<,BFGGGGG++AF,FFG<,,@37DDGGG++>FDFGGGGG9C38DFGGGG;CGGGGGFG,DCEGGG,>DE98,BEEGGGF<FFGGGGGGGGGGGDGGG**;FGDCC+*;FGGGFFGCFFGFGG5*93:EGFGGGGGGFFFFGGGG>FFFGGFF>FGGGGFFFFFFFFFGFFFFFFGG
@M02352:288:000000000-CKWC8:1:1101:16634:3342 1:N:0:TAGCGCTC+CGGCTAAT
TACGGAGGGTGCAAGCGTTAATCGGAATTACTGGGCGTAAAGCGCGCGTAGGCGGTTACATAAGTTGGAGGTGAAAGCCCCGGGCTCAACCTGGGAACTGCTTTCAAAACTGTGTGTCTAGAGTGCAGCAGAGGATAGTGGAATTTCTAGTGTAGCGGTGAAATGCGTAGATATTAGAAGGAACACCAGTGGCGAAGGCGACTCACTGGACCAATACTGACACTGAGGTGCGAAAGCGTGGGTAGCAAACAGGATTAGATACCCTGGTAGTCCACGCCGTAA
+
GGGGGFGGG:FC,CFGGGG7,CEFGGGGGGGGGGGGGGGGGGGGGCGGGGGGGGG:48<,CFGGGG<EG,CEGGGG,EGGDGGGGEGGGGGG8FGGGGGGG9FF>FG,EFGG==@F3@F3FGGGCG9<<FFGGG,6FFGGGGGGG;F,DFGGGGG9FGGGGGGD,BFGGGGGGGGCFBFGGGGGGGGGGGGGGGGGGGGG5EG>GGGGGEDG8CFFFGGGG+?FFGGGGGGGGGDE4EDGGG;A?FGGGGFFFFGGFFBFGGGFFFGFFFFFFGF:BFE>GD
@M02352:288:000000000-CKWC8:1:1101:24098:3345 1:N:0:TAGCGCTC+CGTCTAAT
TACGAGGGGTGCAAGCGTTAATCGTAATTACTGGGCGTAAAGCGTGCGTAGGTGGTTTGTTAAGCAAGATGTGAAAGCCCCGGGCTCAACCTGGGAACTGCATTTTGAACTGGCAAACTAGAGTATTGTAGAGGGTAGTGGAATTTCCAGTGTAGCGGTGAAATGCGTAGAGATTGGAAGGAACATCAGTGGCGAAGGCGGCTAACTGGACAAATACTGACACTGAGGCACGAAAGCGTGGGGAGCAAACAGGATTAGATACCCTGGTAGTCCACGCCGTAA
+
GGGGCBFFEGGGFGFGGEGGCGGDGGGGGGGGFGGGEECFGCFGBCCCEGFG?EFCFGEGGGG,:FFDEBFGCFGGFGGGGG:EGGGGFGGG8AFGGGGGGGGGGDFECGGGGGGF?FGF9F<=D,C9@,,:EDFECEG,<FFFG@FGFG@,,=>9:BCCFGGGCF@E;5C9;,9BEC?C@AG@C::,><9,6::C*=EG8CC*0<EG6FDGCFGGGFFFCFC+<:85CCF*:8DD4E<E8871(0CFGGFF61*:26AFCGG4F>FFFF2A4:=?9<B>DD
@M02352:288:000000000-CKWC8:1:1101:20405:3354 1:N:0:TAGCGCTC+CGTCTAAT
TACGAGGGGTGCAAGCGTTACTCGGAATCACTGGGCGTAAAGCGTGCGTAGGTGGTTTGTTAAGCAAGATGTGAAAGCCCCGGGCTCAACCTGGGAACTGCATTTTGAACTGGCAAACTAGAGTATTGTAGAGGGTAGTGGAATTTCCAGTGTAGCGGTGAAATTCGTAGATATTTGGAGGAACACCAGTGGCGAAGGCGGCTCACTGGCTCGATACTGACGCTGAGGTACGAAAGTGTGGGGAGCAAACAGGATTAGATACCCTGGTAGTCCACACCGTAA
+
GGGGCCFGGFGGEGGGGGGGGGGGGGGGFFGGGGGGGGGGGGGGGGGGGGGGGGGBFGGGGGGGFFFGGGGGGGGGGGGGGGGGGGGGGGGGGGGGGGGGGGGGGGGGGGGGFGGGFGFGGFGGGGGGGGGGGGD>FGGGGGGGGFGGGGGGGGGGGGGGGGGGGGGGGGGGGGGGGGGGEGGFGGGGGGFGGGGGGGGGGGGGGGGGGGGGGGGEGGGGGGGGGGGGGGGGGGGFGFGGGGFBBFGGGGFFFFGG<FF=C?CCFFGFFFFFFG4:<?DBGG
@M02352:288:000000000-CKWC8:1:1101:15925:3371 1:N:0:TAGCGCTC+CGTCTAAT
TACGGAGGGTCCGAGCGTTAATCGGAATTACTGGGCGTAAAGCGCGCGTAGGTGGATTGGTCAGTCAGATGTGAAAGCCCAGGGCTCAACCTTGGAACTGCACCTGATACTGCCAGTCTAGAATACGGTAGAGGGTAGTGGAATTTCCTGTGTAGCGGTGAAATGCGTAGATATAGGAAGGAACACCAGTGGCGAAGGCGACTACCTGGACCGATATTGACACTGAGGTGCGAAAGCGTGGGGAGCAAACAGGATTAGATACCCTGGTAGTCCACGCCGTAA
+
GGGGGGGGGGFGCFGGGGGGFFGGGGDGGGGGGGGGGGGGGGGGGGGGGGFGEGGGGGGGFGGGGGGGGFGGGGGGGGGGGGGGGGGGGGGGGEGGFFGGGGG@EGGGGGGGGGGGGGGGGGGGGGGGFGGGGGGFFGGGGGGGGFGGGGGGGGGGGGGGGGGGGGGGGGGGGGGGGGGGGGGGGGGGGGGGGGGGGGGGGGGGGGGGGGGGGE8EGGGGGG?CFFGGGGGGGGGFGGGGGGFFFFGGEFFFF?<F?FDFGGGGFFGFFFFFFGFF9?F>GG
@M02352:288:000000000-CKWC8:1:1101:24439:3373 1:N:0:TAGCGCTC+CGTCTAAT
TACGGAGGGTGCAAGCGTTAATCGGAATTACTGGGCGTAAAGCGCACGTAGGTGGTTTGTTAAGTTGGATGTGAAAGCCCAGGGCTCAACCTTGGAACTGCATTCAAAACTGGCGAACTAGAGTATGGTAGAGGTGAGTGGAATTTCCTGTGTAGCGGTGAAATGCGTAGAGATGGGAAGGAACATCAGTGGCGAAGGCGACTCACTGGACCAATACTGACACTGAGGTGCGAAAGCGTGGGTAGCGAACAGGATTAGATACCCTGGTAGTCCACGCCGTAA
+
GGGGGGGGGGGGFGGGGGGGFEFFGGDGGGGGGGGFGGGGGGEGFCGGGGGGGGGBDFGGGGGGGFFGGGGGGGGGGFFCDFGGGGGGGGGGGGGGGGGGGGGGFFGGGGGGGFGGEFGFFGGFG9BFGGGGGGGGGGFGGGDGGGGG9EFGGGGGGGEGGGGGGCGGCED;CC<CFGGGGGCF<FCGGGGGG>BEGGGGEGGCFGGGGGGGGGGFFGGGGFFGG7FGGFFGGGGF<EGGGGDF<FGGEDBFF?GF?FA?FGFF@FGFFFFFFG=?>FFB:>
@M02352:288:000000000-CKWC8:1:1101:9923:3377 1:N:0:CAGCGCTC+CGTTTAAT
TACGAGGGGTGCAAGCGTTAATCGGAATTACTGGGCGTAAAGCGTGCGTAGGTGGTTTGTTAAGCAAGAGGTGAAAGCCCCGGGCTCAACCTGGGAACTGCATTTTGAACTGTCAAACTAGAGTATTGTAGAGGGTAGTGGAATTTCCAGTGTAGCGGTGAAATGCGTAGAGATTGGAAGGAACATCAGTGGCGAAGGCGGCTACCTGGATAAATACTGACACTGAGGCACGAAAGCGTGGGGAGCAAACAGGATTAGATACCCTGGTAGTCCACGCCGTAA
+
GGGG-,@FCGEG8FGGGGGE,CFFGGCGGGEGGGGCFGGGGGGGFFGGGGGG5FG8,CFG<FGF,CFGG8FGCGGG9EFG7@FGGGGGGGGGC8+,BFFAG<FGF,@FF8,E3B,3C>FDD<DC93@FFACEF7>5>3EFFG9=:FC,;=E<FFA@F7CFGGFC9BC@:?*?,,>,=,?FEGG7<2<C<FGC8CEDGDGGCCC>EF?G=:*+0CCC0+32<603<CF8:E<*5?10*:5EGGE?>FGCCF>F11F72*)90:E6@F*0-/.6FC6-4(5-*9
@M02352:288:000000000-CKWC8:1:1101:21700:3389 1:N:0:TAGCGCTC+CGTCTAAT
TACGAGGGGTGCAAGCGTTAATCGGAATTACTGGGCGTAAAGCGTTCGTAGGCGGTCTATTAAGCAAGATGTGAAAGCCCAGGGCTCAACCTTGGAACTGCATTTTGAACTGGTAGACTAGAGTACTGTAGAGGGTGGTGGAATTTCCAGTGTAGCGGTGAAATGCGTAGAGATTGGAAGGAACATCAGTGGCGAAGGCGGCCACCTGGACAGATACTGACGCTGAGGAACGAAAGCGTGGGGAGCGAACAGGATTAGATACCCTGGTAGTCCACGCCGTAA
+
GGGGFGGGGGGGGGGGGGGGGGGGGGGGGGGGGGGGGGGGGGGGGGGGGGGGGGGGGGGGGAFGGFGGGGGGGGGGGGGGGGGGGGGGGGGGGGGGGGGGGGGGGGGGGFGGGGGGGGGGFADFGGGGGGGGGGGGGGGGGGGGGGGGGGCFFGFGGGGGGGGGGGGGGGGGGGGGG?EGGGGGGGGGGGGGGGGGGGCEGGGGGGGGGGGGGGGGGGGGGGD=EDGGGGCDGGGFGGDGGGFF>BDCGD37??*:<?ABGFGGFFGFFF)26D*,3?E>GD
@M02352:288:000000000-CKWC8:1:1101:6634:3391 1:N:0:TAGCGCTC+CGTCTAAT
TACGGAGGGTGCAAGCGTTACTCGGAATCACTGGGCGTAAAGAGCGTGTAGGCGGGTTTGTAAGTTTGAAGTGAAATCCGATGGCTCAACCATTGAACTGCTTTGAAAACTGCTTACCTAGAATATGGGAGAGGTAGATGGAATTTCTGGTGTAGGGGTAAAATCCGTAGAGATCAGAAGGAATACCGATTGCGAAGGCGATCTACTGGAACATTATTGACGCTGAGACGCGAAAGCGTGGGGAGCAAACAGGATTAGATACCCTGGTAGTCCACGCCGTAA
+
GGGDGFEEGGGGGGGGGGGGGGGGGGGGGGGGGFGGGGGDDFEGGGGGGGGGGGGGFF@GGFFFFGGGGFGGGGGGGFGGEGGGGFCFGGGGGGGGGGGGGGGGGGGGFGFGGGGGGGGGGGGGGGGGGFGGGGGGGGGGGFCGGGGGGGCFGCEDFGGFGGGFGFGG5EGGGGGGGGGGGGGCFCGEGGGGGGGDGDGGGGGGGGGGGGFGGFGGGGCFGGCEECFGGGGGGEGFGGGGGGDFFFG7ECFF?0CF?FFFG+ADFFGFFFFAFFFB9BFFG<
@M02352:288:000000000-CKWC8:1:1101:18581:3396 1:N:0:TAGCGCTC+CGTCTAAT
TACGGAGGGTGCAAGCGTTAATCGGAATTACTGGGCGTAAAGCGCACGTAGGTGGTTTGTTAAGTTGGATGTGAAAGCCCAGGGCTCAACCTTGGAACTGCATTCAAAACTGGCGAACTAGAGTATGGTAGAGGTGAGTGGAATTTCCTGTGTAGCGGTGAAATGCGTAGAGATGGGAAGGAACATCAGTGGCGAAGGCGACTCACTGGACCAATACTGACACTGAGGTGCGAAAGCGTGGGTAGCAAACAGGATTAGATACCCTGGTAGTCCACGCCGTAA
+
GGGGGFEDCFGGGGFGG@@F<FFFGFGGGGGGGGGGGGGCCGGGGFGCFEFDFGGCGGGGGFGFGGGGGFGEGGGGGGEGGGGDFEGGGGGGFGGGGGGGGGGCGFGGGGGGGGGCGGFGGGGDGGGGGGGGGGBFCGGGGGGFGGGGFGFGGGGGGGGGGGGGGGGGGGEBECGEGFGGGGGGGGGGFFEFGEGGEEFGGGEDGGGGGGGGGGGEFGGGGFEGGGGGGGDCEEGFGGGGGGDAFFGCFGFFF:FGFFBFGGGC?;FF<FA9@FFBFFFFGD
@M02352:288:000000000-CKWC8:1:1101:24588:3397 1:N:0:TAGCGCTC+CGTCTAAT
TACGGAGGGTGCAAGCGTTACTCGGAATCACTGGGCGTAAAGAGCGTGTAGGCGGGTTTGTAAGTTTGAAGTGAAATCCAATGGCTCAACCATTGAACTGCTTTGAAAACTGCTTACCTAGAATATGGGAGAGGTAGATGGAATTTCTGGTGTAGGGGTAAAATCCGTAGAGATCAGAAGGAATACCGATTGCGAAGGCGATCTACTGGAACATTATTGACGCTGAGACGCGAAAGCGTGGGGAGCAAACAGGATTAGATACCCTGGTAGTCCACACCGTAA
+
GGGGGGGGGGGGGGGGGGGDGGGGGGGGGGGGGGGGGGGGGGGGGGGGGGGGGGGGGGGGGGGGGGGGGGGGGGGGGGGGGGGGGGGGGGGGFFGFGGGGGGGGGGGGGGGGGGGGFGGGGGGGGGGGGGGGGGGGGGGGGGGFGGGGGGGGGGGGGGGGGGGGGGGGEGGGGGFGGGGGGGGGGGGGGGGFGGGGGGFDGGGGGGGGGGGGGGGGFGGGGGGGGGGGGGGGGGGFGEGGGGF?9DGGGGFFFFFGFFFFFEFGFFGFFFBFFG??B?D6CG
@M02352:288:000000000-CKWC8:1:1101:18214:3405 1:N:0:TAGCGCTC+CGTCTAAT
TACGAGGGGTGCAAGCGTTAATCGGAATTACTGGGCGTAAAGCGTGCGTAGGTGGTTTGTTAAGCAAGATGTGAAAGCCCCGGGCTCAACCTGGGAACTGCATTTTGAACTGGCAAACTAGAGTATTGTAGAGGGTAGTGGAATTTCCAGTGTAGCGGTGAAATGCGTAGAGATTGGAAGGAACATCAGTGGCGAAGGCGGCTACCTGGACAAATACTGACACTGAGGCACGAAAGCGTGGGGAGCAAACAGGATTAGATACCCTGGTAGTCCACGCCGTAA
+
GGGGCGGGGGGGGGGGGFFG@FFGGGGGGGGGGGGGGFGGGGGGFGGGFGGGFGGGGGGGGGGGGGGGGGGGGGGGGGGGGGGGEFGGGGGGGGGGGGGGGGGGGGGGGGGGGGGGGGGGGFGFGGGGGGGGGGGFGGGGGGGGGGGGGGGGGGGGGGGGGGGGGGGGGGGGGGFGGGGGGGGGGGGGGGGGGGGGGGGGGGGGGGGGGGGGGGGGGGGGGGGGGGGGDEGGGGGEGGGGGGFFFFGGGGFFFBGGFFFFGGGGFFGFFF2>FFFFFBF1DD
@M02352:288:000000000-CKWC8:1:1101:21957:3428 1:N:0:TAGCGCAC+CGTCTAAT
TACGAGGGGTGCAAGCGTTATTCGGAATTATTGGGCGTAAAGCGTTCGTAGGCGGTTGAATAAGCAAGATGTGAAAGCCCACGGCTCAACCTTGGAACTGCATTTTGAACTGTTCGACTAGAGTACTGTAGAGGGTGGTGGAATTTCCAGTGTAGCGGTGAAATGCGTAGAGATTGGAAGGAACATCAGTGGCGAAGGCGGCCACCTGGACTGATACTGACGCTGAGGAACGAAAGCGTGGGGAGCGAACAGGATTAGATACCCTGGTAGTCCACGCCGTAA
+
GGGG96FG7FEGEGGGGGGG,,CFGG@FGG,FFGGCEFGGGG9F:@FGGGGG9FGC:CA,CFGG9AFGGGGGGGGGGFBFF+@FFGGGGGG<FFGFFAFGGGEGGDA=FGGGDF,CDFG7FGGGGG<FDGGGGG73@FCFGGEGG93,3@FGGGGGGGGGGGGGGGCEGGGFGG99,2CBCEGG@,@;FF:FGGGGGGG>EG*//;FGGGG9F+3<FGGGG5EGGGCFG6CGGGGFGGGGGGF?FEDDGGFFFFGGFFFFGGGGFFGFFFFB?GFB>6EFGG
@M02352:288:000000000-CKWC8:1:1101:10334:3431 1:N:0:TAGCGCTC+CGTCTAAT
TACGGAGGGTGCAAGCGTTACTCGGAATCACTGGGCGTAAAGAGCGTGTAGGCGGGTTTGTAAGTTTGAAGTGAAATCCAATGGCTCAACCATTGAACTGCTTTGAAAACTGCTTACCTAGAATATGGGAGAGGTAGATGGAATTTCTGGTGTAGGGGTAAAATCCGTAGAGATCAGAAGGAATACCGATTGCGAAGGCGATCTACTGGAACATTATTGACGCTGAGACGCGAAAGCGTGGGGAGCAAACAGGATTAGATACCCTGGTAGTCCACGCCCTAA
+
FDFFGDGGGEG@EGG<B6F:@FGGG:EGAFGADGG@F@@FGD@FCC@B?<CFC=FG=CC:?EFFFFEGAFC@EEGG9FGFCAFGA<=FGGGGCFGFAADCC<EF9<,CFFF<5FB@<>DF9<F9=,@BFDCBFG<DCGC9FDGAFGGFAD3<34>FDG<>CFGAC8>D:CC,;;>,>>=EFCF7<?F@F@FGCCEGGGFG>8FGCFG:FFGGF<EF?FC:9::;89@+97C/7CGB**1;EGF<9>GGGGFFF67C269=C9FGF5D66=<)=D??>?F(29
@M02352:288:000000000-CKWC8:1:1101:6724:3435 1:N:0:TAGCGCTC+CGTCTAAT
TACGGAGGGTGCAAGCGTTACTCGGAATCACTGGGCGTAAAGAGCGTGTAGGCGGGTTTGTAAGTTTGAAGTGAAATCCAATGGCTCAACCATTGAACTGCTTTGAAAACTGCTTACCTAGAATATGGGAGAGGTAGATGGAATTTCTGGTGTAGGGGTAAAATCCGTAGAGATCAGAAGGAATACCGATTGCGAAGGCGATCTACTGGAACATTATTGACGCTGAGACGCGAAAGCGTGGGGAGCAAACAGGATTAGATACCCTGGTAGTCCACGCCCTAA
+
GGGGGGGGDGEGFGFFGGGGDFGGGGGGFGGGGGGGDGGGGGFG8CFGGGGGDFG7@@CFFFGGGGEG<?FGGGGGGDFFF9FGGGGGGGGEGGFGG,FGGGGGFDGFCFGGGGGF8FGDGGGGGGDFGGGGGGGGFADGGGGGGGGGGGGGGGGGGGGGGGGGCGDGGGGGGGGGF>ECGGGCA<FGGGGGGGGGGGGCECGGGGGGGGGGFFFGFFGGG5CEGGCFCEGDGGGDCGGGGGB?;FGGGGFF?FFGFFFFGGGFFFGF>FFAFG4:9074GF
@M02352:288:000000000-CKWC8:1:1101:11711:3452 1:N:0:TAGCGCTC+CGTCTAAT
TACGGAGGGTGCAAGCGTTACTCGGAATCACTGGGCGTAAAGAGCGTGTAGGCGGGTTTGTAAGTTTGAAGTGAAATCCAATGGCTCAACCATTGAACTGCTTTGAAAACTGCTTACCTAGAATATGGGAGAGGTAGATGGAATTTCTGGTGTAGGGGTAAAATCCGTAGAGATCAGAAGGAATACCGATTGCGAAGGCGATCTACTGGAACATTATTGACGCTGAGACGCGAAAGCGTGGGGAGCAAACAGGATTAGATACCCTGGTAGTCCACGCCCTAA
+
GGGGGGGGGGGGGGGGGGGGGGGGGGGGEGGGGGGGEFEGGGGGGGGGGGGGGGGGBFGGGGGGGGGGGGGGGGGGGGGGGGGGGDFGGGGGGGGGGGGFGGGGGGGGGGGGGGGGGGGGGGGGGGFGFGGGGGGGGGGGGGFGGGGGGGGGGGFGGGGGGGGGGGGGGGGGCFGGGFGGFGFGGGGGGGGGGGGGGGGGGCFFFGFGGGGFFGGGEFGGGGGGGGFDEEDGGGG:<=DGGGF09>DF?DFFFFGGFFFFFFGGFFGFFFFF*CFB>FB;FG
@M02352:288:000000000-CKWC8:1:1101:9473:3452 1:N:0:TAGCGCTC+CGTCTAAT
TACGAGGGGTGCAAGCGTTAATCGGAATTACTGGGCGTAAAGCGTTCGTAGGCGGTTTGTTAAGCAAGATGTGAAAGCCCAGGGCTCAACCTTGGAACTGCATTTTGAACTGGCAAACTAGAGTACTGTAGAGGGTGGTGGAATTTCCAGTGTAGCGGTGAAATGCGTAGAGATTGGAAGGAACATCAGTGGCGAAGGCGGCCACCTGGACAGATACTGACGCTGAGGAACGAAAGCGTGGGGAGCGAACAGGATTAGATACCCTGGTAGTCCACGCCGTAA
+
GFGFCCFEG:FG?EGGGEEGFEFFGDFGGGGGGGGGGGGCCGGG@@=FFGGGGGGGGCGGGDGGFFGGFFG@FGGGGGGGGGGGG8FEFGGFDFGGGGGGGFGGFEGGGGGGGGGGGGGFGAFGGGGGFGGDFGD>FGBFFGGGGGGFCFFFGFGGGGGGGGGGGFGGGGGGGGCFGGGGGGGGGGGFGFFFEGDEEGDGGGCEFGGGFGGGGG7CFEEECGEGGDGGGFGCCEGFGG*;EGF?9>GGC9:78?97<FFFFFGG6>G:9=AF4DF?(3>>GD
@M02352:288:000000000-CKWC8:1:1101:6725:3453 1:N:0:TAGCGCTC+CGTCTAAT
TACGGAGGGTGCAAGCGTTACTCGGAATCACTGGGCGTAAAGAGCGTGTAGGCGGGTTTGTAAGTTTGAAGTGAAATCCAATGGCTCAACCATTGAACTGCTTTGAAAACTGCTTACCTAGAATATGGGAGAGGTAGATGGAATTTCTGGTGTAGGGGTAAAATCCGTAGAGATCAGAAGGAATACCGATTGCGAAGGCGATCTACTGGAACATTATTGACGCTGAGACGCGAAAGCGTGGGGAGCAAACAGGATTAGATACCCTGGTAGTCCACGCCCTAA
+
GGGGGGGGGGGGFGGGGGGGGGGGGGGCFGGGGGGGGGGGGGGGGGFGGGGGFGGECGGGGGFGGGGGGGFGGGGGCEGGGGGGGGGGGGGGGCGGGGGGGGGGGGGFGGGGFGGGFDCDGGGGG9=FGGGGGGGGGGGGGGFGGGGGGGGFGFGGGGGGGGGGGGGGFGGFFGGGGGGGFGGGFGGGGDGGGGGGGGGGE5;FGGGGGGGGFGFGG7FFGGEGGGGFGGGDEGGFGGDGDC@B>EFGFGFF??GG?FA?GFFF?@DFAFDAFGFFF152GF
@M02352:288:000000000-CKWC8:1:1101:18288:3453 1:N:0:TAGCGCTC+CGTCTAAT
TACAGAGGGTGCAAGCGTTAATCGGAATTACTGGGCGTAAAGCGCGCGTAGGTGGTTTGTTAAGTCGGATGTGAAAGCCCAGGGCTCAACCTTGGAATTGCACCCGATACTGGCAGGCTAGAGTACGATAGAGGAGTGTGGAATTTCCTGTGTAGCGGTGAAATGCGTAGATATAGGAAGGAACATCAGTGGCGAAGGCGACACTCTGGATTGATACTGACACTGAGGTGCGAAAGCGTGGGGAGCAAACAGGATTAGATACCCTGGTAGTCCACGCCGTAA
+
GGGGGGGGGGGGGGGGGGGGCFGGGGGGGGGGGGGGGGGGGGGGGGGGFGFGFGGGGGGGGGGGGGGGGGGGGGGGGGGGGGGGGGGGGGGGGGGGGGGGGGGGGGGGGGGGGGGGGGGGGGGGGGGGGGGGGGFGGGGGGGGGGGGGGGGGGGGGGGGGGGGGGGGGGGGGGGGGGGGGGGGGGGGGGGGGGGGGGGGGGGGGFGGGGGGGGGGFGCFGGGGGGGGGGGGGGGGFGGGGGGFF>FGG?CFFBFGG7FFFGGGGFFGFFFABFGFFF?D>DD
@M02352:288:000000000-CKWC8:1:1101:14025:3463 1:N:0:TAGCGCTC+CGTCTAAT
TACGGAGGGTGCAAGCGTTAATCGGAATTACTGGGCGTAAAGCGCACGTAGGTGGTTTGTTAAGTTGGATGTGAAAGCCCAGGGCTCAACCTTGGAACTGCATTCAAAACTGGCGAACTAGAGTATGGTAGAGGTGAGTGGAATTTCCTGTGTAGCGGTGAAATGCGTAGAGATGGGAAGGAACATCAGTGGCGAAGGCGACTCACTGGACCAATACTGACACTGAGGTGCGAAAGCGTGGGTAGCAAACAGGATTAGATACCCTGGTAGTCAACGCCGTAA
+
GGGGGGGGDGGGFGGGGGGGFFGGGGDGGGGGGGG8FGGGGGFFC7FGEFGGFFGFCGGGGGGFGECGFCFGFGGGGCFFFGFGGGGGGGGGFGGGGGGFGFGGCGGGGEFGDEFEGEGGGCCFFEDGFFFGGG>DADFFFGC=<@<FFGGGFCC@FFFGGGFACCF:?;9<;,;8FEGGEGFFF9<BCGGFECGGGDGGGDGDBFGGFG;CFGGF??:ECFG69CFCA:77CGG@<EGGGGEABFGGGGF?61DF274=GGGF?FGF>F<A*:?:B>B7DD
@M02352:288:000000000-CKWC8:1:1101:25303:3471 1:N:0:TAGCGCTC+CGTCTAAT
TACGGAGGGTGCAAGCGTTACTCGGAATCACTGGGCGTAAAGAGCGTGTAGGCGGGTTTGTAAGTTTGAAGTGAAATCCAATGGCTCAACCATTGAACTGCTTTGAAAACTGCTTACCTAGAATATGGGAGAGGTAGATGGAATTTCTGGTGTAGGGGTAAAATCCGTAGAGATCAGAAGGAATACCGATTGCGAAGGCGATCTACTGGAACATTATTGACGCTGAGACGCGAAAGCGTGGGGAGCAAACAGGATTAGATACCCTGGTAGTCCACGCCCTAA
+
GFGGGCFEGGGGGGGGGGGEGGGFGGGGGGGGGFGGGFGGFGFGGGGGGFGGGGGGGGGGGGFGGGGGGGGGGGGGGGGGFGGFBFGGG8FGGGGGGGGGGGGGGGGGGGGGFFGGGGGGGGGGFGGGGGEEGGGGGGGGGGFGGGGGGGFGGGGGGGGGGGGGGGGGGGGGFCGGFGFGGGGGGFGGGGGGFEGGGGGGGDFGGGGGGFGGGGCFGGGGCGGGGGGGGGDDGGGFGEGGGGFFBFGGGGFF?FFGFFFFGGGGFFCFFFFF=:=46:EFGG
@M02352:288:000000000-CKWC8:1:1101:12738:3479 1:N:0:TAGCGCTC+CGTCTAAT
TACGGAGGGTGCAAGCGTTACTCGGAATCACTGGGCGTAAAGAGCGTGTAGGCGGATAGTTAAGTTTGAAGTGAAATCCAATGGCTCAACCATTGAACTGCTTTGAAAACTGATTATCTAGAATATGGGAGAGGTAGATGGAATTTCTGGTGTATGGGTAAAATCCGTAGAGATCAGAAGGAATACCGATTGCGAAGGCGATCTACTGGAACATTATTGACGCTGAGACGCGAAAGCGTGGGGAGCAAACAGGATTAGATACCCTGGTAGTCCACGCCCTAA
+
@FGGEGCB@FGGFGGGGFGCCFGDDC@FCGFGGFGDFFC@DGGE@F+BFF<C=CC:F@=FFFGGGDG9,5FE,FGGGGFGFAFFGCGFGGFE9?AEFGFGGGC9EGGGFFGGGFFFFGGFDFA@D?CFG8:BFF>FDEEAFGGCGGGGGGGGG,,8,>FGFGGGGGGGFE5;CFFEF9CFGGG:FGGG7FGGGDCC8CCEGDGFFGFGG9*<<CFC?CFFGGGGGGGCFCDDEGD>G5CEGG3:BEGCFFFFB?FC?FBFGGAC=;FFF*8>FC@<2:D;FC
@M02352:288:000000000-CKWC8:1:1101:19278:3495 1:N:0:TAGCGCTC+CGTCTAAT
TACGGAGGGTGCAAGCGTTACTCGGAATCACTGGGCGTAAAGAGCGTGTAGGCGGGTTTGTAAGTTTGAAGTGAAATCCAATGGCTCAACCATTGAACTGCTTTGAAAACTGCTTACCTAGAATATGGGAGAGGTAGATGGAATTTCTGGTGTAGGGGTAAAATCCGTAGAGATCAGAAGGAATACCGATTGCGAAGGCGATCTACTGGAACATTATTGACGCTGAGACGCGAAAGCGTGGGGAGCAAACAGGATTAGATACCCTGGTAGTCCACGCCCTAA
+
GGGGGGEGGGGGGGGGGFGEGGGGGGGGGGGGGFGGGFGCFGGGGFEGGGFGGGGGGGGGGDGGGGGGGGGGGGGGGGGGGGGGGGGFFFGGGGGGGGGGGGGGGGGGGGGGGGGGGGGGG<FFFGGGGFFEGGGGGGGGGGGGFGGGGGGGGGGGGGFGGGGGGGGGCGEECFGGGGGGGGGGGGGGGGGGGGGGGGGGGGGFGGGGGGGFGCCGFGGGGGGEEDG?EGDGGGGFGGGGD=BF>FGGGGFFFFGGFFFFGGGG/;7?AFFBFFFF9?E>GF
@M02352:288:000000000-CKWC8:1:1101:8831:3499 1:N:0:TAGCGCTC+CGTCTAAT
TACGAGGGGTGCAAGCGTTAATCGGAATTACTGGGCGTAAAGCGTGCGTAGGTGGTTTGTTAAGCAAGATGTGAAAGCCCCGGGCTCAACCTGGGAACTGCATTTTGAACTGGCAAACTAGAGTATTGTAGAGGGTAGTGGAATTTCCAGTGTAGCGGTGAAATGCGTAGAGATTGGAAGGAACATCAGTGGCGAAGGCGGCTACCTGGACAAATACTGACACTGAGGCACGAAAGCGTGGGGAGCAAACAGGATTAGATACCCTGGTAGTCCACGCCGTAA
+
GGGGCFGGGGGGGGGGGGGGGGGFGFGGGGGFGGGGGGGGGGGGGGGGGGGGGGGGGGGGGGGGGGGGGGGGGGGGGGGGGGGGGGGGGGGGGGGGGGGGGGGGGGGGGGGGGGGGGGGGGGGGFGGGGGGGGGGGGGGGGGGGGGGGGGGGGGGGGGGGGGGGGGGGGGGGGGGGGGGGGGGGGGGGGGGGGGGGGGGGGGGEGGGGGGGGGGGGGGGGGGGGGGGGGGDGGECEGGCGGGF?>@GDFG4??:DGFFAFGGGGFFGFFFFAFGF?6?F>GD
@M02352:288:000000000-CKWC8:1:1101:13263:3530 1:N:0:TAGCGCTC+CGTCTAAT
TACAGAGGGTGCAAGCGTTAATCGGAATTACTGGGCGTAAAGCGCGCGTAGGTGGTTTGTTAAGTCGGATGTGAAAGCCCAGGGCTCAACCTTGGAACTGCATTTTGAACTGGTAGACTAGAGTACTGTAGAGGGTGGTGGAATTTCCAGTGTAGCGGTGAAATGCGTAGAGATTGGAAGGAACATCAGTGGCGAAGGCGGCCACCTGGACAGATACTGACGCTGAGGAACGAAAGCGTGGGGAGCGAACAGGATTAGATACCCTGGTAGTCCACGCCGTAA
+
GGGFCGGGGGGGGGGGGGGGGGGGGGGGGGGGGGGGGGGEGGGGGGGGGGGGCFGGGGGGGGGGGGGGGGGGGGGGGGGGGGGGGGGGGGGGGGGGGGGGGGGGGFGGGGGGGGGDFFGGGGGGGGGGGGFGGDEEFEFGGGGFCGGGGFGGGGGGGGGGGGFGFGGGGGDFCDCBFGGGGGGGGGGG?FGGGGGGGGGGGGGGGGGGDGGFFF9?CFFGGGGCCDG=FGGDG?DBDEGGGGF?>EGD5CBFFBGG<F<?FGGGFFFFA?<<FGF69BFFDD
@M02352:288:000000000-CKWC8:1:1101:21008:3535 1:N:0:TAGCGCTC+CGTCTAAT
TACGAGGGGTGCAAGCGTTAATCGGAATTACTGGGCGTAAAGCGCACGTAGGTGGTTTGTTAAGTTGGATGTGAAAGCCCAGGGCTCAACCTTGGAACTGCATTCAAAACTGGCGAACTAGAGTATGGTAGAGGTGAGTGGAATTTCCTGTGAAGCGGTGAAATGCGTAGAGATGGGAAGGAACATCAGTGGCGAAGGCGACTCACTGGACCAATACTGACACTGAGGTGCGAAAGCGTGGGTAGCAAACAGGATTAGATACCCTGGTAGTCCACGCCGTAA
+
GCE6:FCEG@CFF<FFC@6F@<ECF:@FGCFFGCFGEFC:<FGGGC>FEFFCCEFGGGGGGCGGGGGGGFFBEFFGGCFFFD?+B4FFFFCGBFGGGGGF9EF<FAFDFGGGCGEGGGGFGFF@FDGGCFGDGGCFCFFFGGGGGGGGFAFFCGCEGGBFCGFCCGGGG*7FDGFFG?FGGGGGGCFGGGG?EDCGGGGGDEEECCGGGFGGCF@FFGGGGGGGG7FGF5CDGGGFGGGCCEFA:FGCFF>@?(*;4@AFFF+2=>GFAFF2@GF?FBB>DD
@M02352:288:000000000-CKWC8:1:1101:21877:3546 1:N:0:TAGCGCTC+CGTCTAAT
TACGGAGGGGGTTAGCGTTGTTCGGAATTACTGGGCGTAAAGCGCACGTAGGCGGATCAGAAAGTATAGGGTGAAAGCCCAGGGCTCAACCTTGGAACTGCATTCAAAACTGGCGAACTAGAGTATGGTAGAGGTGAGTGGAATTTCCTGTGTAGCGGTGAAATGCGTAGAGATGGGAAGGAACATCAGTGGCGAAGGCGACTCACTGGACCAATACTGACACTGAGGTGCGAAAGCGTGGGTAGCAAACAGGATTAGATACCCTGGTAGTCCACGCCGTAA
+
GGGGGFGGGGGGGGGGGGGGGGGGGGGGGGGGGGGGGGGGGGGGGGGGGGGGGGGGGGGGGGGGGGGGGGGGGGGGGGGGGGGGGGGGGGGGGGGGGGGGGGGGGGGGGGGGGGGGGGGGGGGGGGGGGGGGGGGGGGGGGGGGGGGGGGGGGGGGGGGGGGGGGGGGGGGGGGGGGGGGGGGGFCFGGGGGGGGGGGGGGGGGGGGGGGGGGGGFFFFGGGGGGGGGGGGGGEDEGGGGGGFFFFGGGGFFFFGGFFFFGGGGFFGFFFBFFGFFFFFFGD
@M02352:288:000000000-CKWC8:1:1101:23956:3560 1:N:0:TAGCGCTC+CGTCTAAT
TACGAGGGGTGCAAGCGTTAATCGGAATTACTGGGCGTAAAGCGTTCGTAGGCGGTCTATTAAGCAAGATGTGAAAGCCCAGGGCTCAACCATGGAACTGCATTTTGAACTGGTAGACTAGAGTACTGTAGAGGGTGGTGGAATTTCCAGTGTAGCGGTGAAATGCGTAGAGATTGGAAGGAACATCAGTGGCGAAGGCGGCCACCTGGACAGATACTGACGCTGAGGAACGAAAGCGTGGGGAGCGAACAGGATTAGATACCCTGGTAGTCCACGCCGTAA
+
GGGG@FEEGGGGGGGGGFGBDFGGGGGGGGGGGGGGGGGGGGGGGGGGGGGGGGGFGGGGGGFGGFGGGGGGFGGGFGGGGGGGGGGGCFG7FGGGGGGGGGGGGGGDGGFGGFGGDFGGGGGGEGDGGGGFGGGFFGGGGGGGGBFCFGGGGGGDGGGGGGGGGGGGGGGGGGGGGEFGEFGGDGGCFGCGGGGGGGGGEGCE5AEGGGGEFEGGGGGGGGGGGGGG+7FGGGGEGGDEEEFFFFG<EG3::,CFFFFFGGFGFFGFFFFBFGFFFFEFDD
@M02352:288:000000000-CKWC8:1:1101:21872:3563 1:N:0:TAGCGCTC+CGTCTAAT
TACGGAGGGGGTTAGCGTTGTTCGGAATTACTGGGCGTAAAGCGCACGTAGGCGGATCAGAAAGTATAGGGTGAAAGCCCAGGGCTCAACCTTGGAACTGCATTCAAAACTGGCGAACTAGAGTATGGTAGAGGTGAGTGGAATTTCCTGTGTAGCGGTGAAATGCGTAGAGATGGGAAGGAACATCAGTGGCGAAGGCGACTCACTGGACCAATACTGACACTGAGGTGCGAAAGCGTGGGTAGCAAACAGGATTAGATACCCTGGTAGTCCACGCCGTAA
+
GGGGGGGGGGGEGGGGGGGGGGGGGGFGGGGGGGGGGEEGGGGGGGGGGGGGGGGGGGGGGGGGGFGGCFGGGGGGGGGGGFGGEFDDFFGFGGGFGGGGGGGGGGGGGGGGGGGGGGGGGGGDGGFGFGFGGGFGGGGGGGFCGFGGGGGGGGDC@FFFGGGGGGCE?EEFC9FGFFGGGGGGGGGGGFGGGGGECC5CGGDCFGGGFGDFGFCFEFFG++08CFGGGGCGEGG3FGGEGGFFFFGCFGFFFFGGFFDFGGGD?FF?<F7<7>=66<E9GD
@M02352:288:000000000-CKWC8:1:1101:12150:3567 1:N:0:TAGCGCTC+CGTCTAAT
TACGAGGGGTGCAAGCGTTAATCGGAATTACTGGGGGAAAAGGGAAGGTAGGGGGTTGGTTAGGCAAGAGGTGAAAGCCCAGGGCAAAACTTGGGAACTGCATTTTAAACTGGCAAACTAGGGTCATGAAGGGGGTGGGGGAATTTCCATGGTAGCGGTAAAATGCGTAGAGATGGGAGGGAACAACAGGGGCAAAGGGGGCCACCGGGACAGATATGGACGCTGGGGTAAGAAAGGGTGGGGGGCGAACAGGTTAGGAATCCTGGGTGGTCAACGCCGAAA
+
FC@FFEGGCFGGGGGFFCFFCEFFCCCDGGCFGF,+++?C-,,8,:,,,,::,84FE+:F+5,,,,4+9,<<+CFF?EF+,4B+?+=BBF,A,==FAD,,,3<FF,,B<<,B<,B=,,,,,3,33:,,,38,@CE1>E*=*1*<F,@,,,,+,+42C7**<FE+++*****,+++0/0*:*?8*2,1*;*;8**/0<6*?**1*A/CE5?5*/2++++0<0**/*)2*/***<:*//**;CE)(,./9/))0(.**())*+38*147)()()1**((-.(1/
@M02352:288:000000000-CKWC8:1:1101:18547:3580 1:N:0:TAGCGCTC+CGTCTAAT
TACGGAGGGTGCAAGCGTTATCCGGAATCATTGGGTTTAAAGGGTCCGCAGGCGGTCAATTAAGTCAGAGGTGAAATCCCATAGCTTAACTATGGAACTGCCTTTGATACTGGTTGACTTGAGTTATACGGAAGTAGATAGAATGTGTAGTGTAGCGGTGAAATGCATAGAGATTACACAGAATACCGATTGCGAAGGCAGTCTACTACGTATATACTGACGCTCATGGACGAAAGCGTGGGGAGCGAACAGGATTAGATACCCTGGTAGTCCACGCCGTAA
+
GGGGDEF@FFEGGFGGGGGGGGGGGCGGFGGGFGGBCGFFFGGGGGGGGGGGGGGGGGGGGGGGGGGFGGGGGGGGGGGGFGFFGFGGGGGGGGGGGGGGGGGGGGGGGGGGGGGGGGGGGGGGGGGGGGG>FFGCFECAFFFFFGFDFGGGGCFG@EFGGGGGGFFFGEAFGGGGGGGGGGGGGGGGGGGGGGGG55FFEGGEFGGGGGGGGGGGGGGGGGCGECGFGGGGGCGFGGGGCD@:1BDDGGFFF<CF>F9BFGGF4:DF>FFBFCF<0:>>*9
@M02352:288:000000000-CKWC8:1:1101:15100:3583 1:N:0:TAGCGCTC+CGTCTAAT
TACGGAGGGTGCAAGCGTTATCCGGAATCATTGGGTTTAAAGGGTCCGCAGGCGGTCAATTAAGTCAGAGGTGAAATCCCATAGCTTAACTATGGAACTGCCTTTGATACTGGTTGACTTGAGTTATACGGAAGTAGATAGAATAAGTAGTGTAGCGGTGAAATGCATAGATATTACTTAGAATACCGATTGCGAAGGCAGTCTACTACGTATATACTGACGCTCATGGACGAAAGCGTGGGGAGCGAACAGGATTAGATACCCTGGTAGTCCACGCCGTAA
+
GGGGGGGGGGGGGGGGGGGGGGGGGGGGGGGGGGGGGGGGGGGGGGGGGGGGGGGGGGGGGGGGGGGGGGGGGGGGGGGGGGGGGGGGGGGGGGGGGGGGGGGGGGGGGGGGGGGGGGGGGGGGGGGGGGGGGGGGGGGGGGGGGGGGGGGGGGGGGGGGGGGGGGGGGGGFGGGGGGGGGGGGGGGGGGGGGGGGGGGGGGGGGGGGGGGGGGGGCGGGGGGCGGGGGGGGGGGFGGGGGGFFFFGGGGFFFFGGFFFFGGGGFFGFFFFFFGFFFFFFGG
@M02352:288:000000000-CKWC8:1:1101:17329:3589 1:N:0:TAGCGCTC+CGTCTAAT
TACGGAGGGTCCGAGCGTTAATCGGAATTACTGGGCGTAAAGCGCGCGTAGGTGGATTGGTCAGTCAGATGTGAAAGCCCAGGGCTCAACCTTGGAACTGCATCTGATACTGCTAGTCTAGAATACAGTAGAGGGTAGTGGAATTTCCTGTGTAGCGGTGAAATGCGTAGATATAGGAAGGAACACCAGTGGCGAAGGCGACTACCTGGACTGATATTGACACTGAGGTGCGAAAGCGTGGGGAGCAAACAGGATTAGATACCCTGGTAGTCCACGCCCTAA
+
GGGGGGGGGGGGGGGGGGGGDFGGGFGGGGGGGGGGGGGGGGGGGGGGGGGGGGGGGGGGGGGGGGGGGGGGGGGGGGGGGGGGGGGGGGGGGGGGGGGGGGGGGGGGGGGGGGGGGGGGFGDFGGGGGGGGGGGGGGGGFGGGGGGGGGGGGGGGGGGGGGGGGGGGGGGGGGGGGGGGGGGGGGGGGGGGGGGGGGGGGGGGGGGGGGGGGGGGGGGGGGGGGGGGGGGGGGGBFEGGGGF?FFGCFGFFFFGGFFFFGGGGFFGFFFADBDFFFFFFGG
@M02352:288:000000000-CKWC8:1:1101:14837:3599 1:N:0:TAGCGCTC+CGTCTAAT
TACGGAGGGTGCAAGCGTTACTCGGAATCACTGGGCGTAAAGAGCGTGTAGGCGGGTTTGTAAGTTTGAAGTGAAATCCAATGGCTCAACCATTGAACTGCTTTGAAAACTGCTTACCTAGAATATGGGAGAGGTAGATGGAATTTCTGGTGTAGGGGTAAAATCCGTAGAGATCAGAAGGAATACCGATTGCGAAGGCGATCTACTGGAACATTATTGACGCTGAGACGCGAAAGCGTGGGGAGCAAACAGGATTAGATACCCTGGTAGTCCACGCCGTAA
+
GGGGDGGGGGGGGGGGGGGGGDGGGGEGEFFGGGGGGGGGGGGGCFFGGGGGGGGEFGG:FGGGGFGGG<FGGGGGEGGGFFGGGGGGGGGGDAFGGGGGGGGGGFGGGGGGGGGGDFG<FGGGEDDGFFFFGGFGFFGGGGGGG9FGFGGGGGGDGGGGFGGGFGGGGGGGGGGGGFGGGGGGGGGGDGDGGGGGGGGGEEFGBCGGGGGGFG:FGGGGGGGGGGGGGGGGGGGFGGGGGGFFFFGFGGFFFFGGBFFFGGGGFFGFFFFF6FFFBFFFGG
@M02352:288:000000000-CKWC8:1:1101:19113:3602 1:N:0:TAGCGCTC+CGTCTAAT
TACGGAGGGTGCAAGCGTTACTCGGAATCACTGGGCGTAAAGAGCGTGTAGGCGGGTTTGTAAGTTTGAAGTGAAATCCAATGGCTCAACCATTGAACTGCTTTGAAAACTGCTTACCTAGAATATGGGAGAGGTAGATGGAATTTCTGGTGTAGGGGTAAAATCCGTAGAGATCAGAAGGAATACCGATTGCGAAGGCGATCTACTGGAACATTATTGACGCTGAGACGCGAAAGCGTGGGGAGCAAACAGGATTAGATACCCTGGTAGTCCACGCCCTAA
+
GGGGGEGGGGGGGGGGGGGGGGGGGGGGGGGGGGGGGGGGGGGGGGGGGGGGGGGGGGGGGGGGFGGGGGGGGGGGGGGGGGGGGGGGGGGGGGGGGGGGGGGGGGGGGGGGGGGGGGGGGGFFGGGGGGGFGGGGGGGGGGGGGGGGGGGGGGGGGGGGGGGGGGGGGGEGGGGGGGGGGGGGGGGGGGGGGGGGGGGGGGGGGGGGGGGGGGGGGGGGGGGGGGGGGGGGGGGFFEGGGGFFFFGGGGFF?B4C?FFFGGGGFFFFDFAAFG?6>FFFGG
@M02352:288:000000000-CKWC8:1:1101:9219:3608 1:N:0:TAGCGCTC+CGTCTAAT
TACAGAGGGTGCAAGCGTTAATCGGAATTACTGGGCGTAAAGCGCGCGTAGGTGGTTTGTTAAGTCGGATGTGAAAGCCCAGGGCTCAACCTTGGAATTGCACCCGATACTGGCAGGCTAGAGTACGATAGAGGAGTGTGGAATTTCCTGTGTAGCGGTGAAATGCGTAGATATAGGAAGGAACATCAGTGGCGAAGGCGACACTCTGGATTGATACTGACACTGAGGTGCGAAAGCGTGGGGAGCAAACAGGATTAGATACCCTGGTAGTCCACGCCGTAA
+
GGGGGGGGGGGGGGGGGGGGGGGGGGGGGGGGGGGGGGGGGGGGGGGGGGGGEFFFGGGGGFFGGGGGGDGGGGGGGGGGGGGGGGGGGGGGGFGGGGGGGGGGGGGGGGGGFGGGGGGGGGGGGGGGFGGGGGGGCGGGGGGGGGGGGGGGGGGGGGGGGGDFGGGGCEE9CFGGGGGGGGGGGGAFFGGGGGGGGGGGGGDG<CFGGG7EGCCCFFGGGGGGGGGGGCGGGGGFGEGGGGFBFEGGGGFFFFGGFFFFGGGGFFGF<@>BFGFBFBFFGG
@M02352:288:000000000-CKWC8:1:1101:25446:3613 1:N:0:TAGCGCTC+CGTCTAAT
TACGAGGGGTGCAAGCGTTAATCGGAATTACTGGGCGTAAAGCGTGCGTAGGTGGTTTGTTAAGCAAGATGTGAAAGCCCCGGGCTCAACCTGGGAACTGCATTTTGAACTGTCAAACTAGAGTATTGTAGAGGGTAGTGGAATTTCCAGTGTAGCGGTGAAATGCGTAGAGATTGGAAGGAACATCAGTGGCGAAGGCGGCTACCTGGACAAATACTGACACTGAGGCACGAAAGCGTGGGGAGCAAACAGGATTAGATACCCTGGTAGTCCACGCCGTAA
+
GFFCCFCCGCEGG9F8CFCGFEFFGC:FGFGFFDGGEFCFDFGGEFGGFEFEFFGFFGGGFCFGGGGFGGGGGGGGGGGGCFGC>B@DGFFFFCGGAD=FGGGGFGGGGGGGGFFGFGGGFEFFGF=EFFGFGGEGGGGFGGGGFGGGGGGGGGGGGEFCFGGGGGGC>EEG,?CFFGCFGGAFGFGGCFGG8ED8BC>EGGGG@C9@CGGG>E?FGGGGGFFGFGGG*19>EGGEGGGEGGFFFFG<6C@@FFGFFFBFC?ECFFFFAFFBFD@BFBE>DC
@M02352:288:000000000-CKWC8:1:1101:23064:3644 1:N:0:TAGCGCTC+CGTCTAAT
TACGGAGGGTGCAAGCGTTATTCGGAATTACTGGGCGTAAAGCGCACGTAGGCGGTTTTTTAAGTTGGATGTGAAAGCCCAGGGCTCAACCTTGGAACTGCATTTTGAACTGGCAAACTAGAGTACTATAGAGGGAAGTGGAATTTCCTGTGTAGAGGTGAAATGCGTAGATATTGGAAGGAACACCGGTGGCGAAGGCGGCTTCCTGGACCGTTACTGACGCTGAGGTGCGAAAGCGTGGGGAGCAAACAGGATTAGATACCCTGGTAGTCCACGCCGTAA
+
GGGGGGGGGGGGGGCGGGG,,CFGGGGGGGGGGGGGGGGGGGGGCC:FGGGE9FG+>,:,+:=FG9,BFFGGGGGGGGGG<,BFGDFGGGG8,EFFF8FFGGGDG<5FFGF,3,,C,AF8FFGGGC<,3CFGGGC+@FGGGGGGGFG9,@FGGGG,EFGFGCGG9@:>CEGFGG:EFGF,CGGGGGG7FGGGGGGGGCFG*?C/*<CFG*9:*;8C*CE?F**;?<C8C*77EGGFGGGGGDDFFFGGFF>FFFGGFFFFCGGC@F3?<?<BBCF?;<EFDD
@M02352:288:000000000-CKWC8:1:1101:16315:3651 1:N:0:TAGCGCTC+CGTCTAAT
TACGAGGGGTGCAAGCGTTAATCGGAATTACTGGGCGTAAAGCGTGCGTAGGTGGTTTGTTAAGCAAGATGTGAAAGCCCCGGGCTCAACCTGGGAACTGCATTTTGAACTGGCAAACTAGAGTATTGTAGAGGGTAGTGGAATTTCCAGTGTAGCGGTGAAATGCGTAGATATAGGAAGGAACATCAGTGGCGAAGGCGACACTCTGGATTGATACTGACACTGAGGTGCGAAAGCGTGGGGAGCAAACAGGATTAGATACCCTGGTAGTCCACGCCGTAA
+
GFFE@FGGGEGGGGGFGGGGFGGGGEGGGGGGGFGGGCEEEGGGFCFGCFFGFEGGGGGGGGGGFCFGGGGGGGFDGGGFGGGCEFCFGFGDFGGGGGGGGGFGGGFGFGGFGGGGFFGGGCG@FGGGGGGGGGGGFGGGGGCGGGGGGGGGGGGGGGGGGGGGGGGGEEEC@FGGGFGGGGGCFGGGGGGGDGGGGGGGGGGGFGCGG?:FGGGGEFGGGGGGGFGGGGGGGDDEGDDEGGFFFDFFCF@F?:FC?FAB?FCGFFC9A=<DFFFFFFFFGC
@M02352:288:000000000-CKWC8:1:1101:24616:3659 1:N:0:TAGCGCTC+CGTCTAAT
TACAGAGGGTGCAAGCGTTAATCGGAATTACTGGGCGTAAAGCGCGCGTAGGTGGTTTGTTAAGTCGGATGTGAAAGCCCAGGGCTCAACCTTGGAATTGCACCCGATACTGGCAGGCTAGAGTACGATAGAGGAGTGTGGAATTTCCTGTGTAGCGGTGAAATGCGTAGATATAGGAAGGAACATCAGTGGCGAAGGCGACACTCTGGATTGATACTGACACTGAGGTGCGAAAGCGTGGGGAGCAAACAGGATTAGATACCCTGGTAGTCCACGCCGTAA
+
GGGGGGGGGGGGGGGGGGGGGGGGGGGGGGGGGGGGGCGGGGGGGGGGFGGGGGGGGGGGGGGGGGGGGGGGGGGGGGGGGGGEEGGGGGGGGGGGGGGGGGGGGGGGGGGGGGGGGGGGGGGGGGGGGGGGGGGGGGGGGGGGCGGGGGGGGGGGGGGGGGGGGGGGGGGFFGGGGGFGGGGDFGGGGGGGGGGGGGGGGG5:6EGGGGGGGGGGGGGGGGGGGGGG65FGGGGFGGGGGGFFFFGGC4>@BFGG?FDFFFGGFFGFBFFFFGFFFFFFGG
@M02352:288:000000000-CKWC8:1:1101:12759:3661 1:N:0:TAGCGCTC+CGTCTAAT
TACGGAGGGGGTTAGCGTTGTTCGGAATTACTGGGCGTAAAGCGCACGTAGGCGGATCAGAAAGTATAGGGTGAAATCCCAGGGCTCAACCCTGGAACTGCCTTATAAACTCCTGGTCTTGAGTTCGAGAGAGGTGAGTGGAATTCCGAGTGTAGAGGTGAAATTCGTAGATATTCGGAGGAACACCAGTGGCGAAGGCGGCTCACTGGCTCGATACTGACGCTGCGGTGCGAAAGTGTGGGGAGCAAACAGGATTAGATACCCTGGTAGTCCACACCGTAA
+
GDEFG@BC7C@8@<FGE@@FFFE@FC@DGGDDFGGGGFCCDFGGGGGGGDF?FGGEEGFF<<FFFAFGAFFGEGGGGGGGGGGEGDFFGEGGE=FGFFFGFFF<FGGGFFFCAFGGGFFDFECGGGGGGGGFF>F<=FFCGGGGGGGGGEGGFCF9FCFECEFGGFGFGG5@CGGFG>EE8BF@BFGGGGGGC:CGGDGGGGE5:<CFCFCFGDFC8@EFEGGG8)::A7CDEGCDGGC?>C5(47CC7D552:CFFF98FC@<@FGF)=8A**1:?FD1DD
@M02352:288:000000000-CKWC8:1:1101:8384:3665 1:N:0:TAGCGCTC+CGTCTAAT
TACAGAGGGTGCAAGCGTTAATCGGAATTACTGGGCGTAAAGCGCGCGTAGGTGGTTTGTTAAGTCGGATGTGAAAGCCCAGGGCTCAACCTTGGAATTGCACCCGATACTGGCAGGCTAGAGTACGATAGAGGAGTGTGGAATTTCCTGTGTAGCGGTGAAATGCGTAGATATAGGAAGGAACATCAGTGGCGAAGGCGACACTCTGGATTGATACTGACACTGAGGTGCGAAAGCGTGGGGAGCAAACAGGATTAGATACCCTGGTAGTCCACGCCGTAA
+
GGGGGGGGGGGGGGGGGGGGGGGGGGGGGGGGGGGGGGGGGGGGGGGGGGGGGGGFGGGGGGGGGGGGGGGGGFGGEGGGFE@FGGGGGGFGGGGGGGGGGGFDFGGGEGGGGFFGDGGGGGGGGFCC@EEGGGCGFCFFGGGGCF9@FBFGGGGGGGF@FGGGGGDGGD5FGGGGGG9EGGGFGDFGGGGGGGGGDGGGDGCG6CGGGGG7*<CC:CGGGGGGDF6@ECFGGGDDGDDGGGFFFFG:GGFFFFGGFFFFGGCFFFGFAFFBFGFFFFEFDD
@M02352:288:000000000-CKWC8:1:1101:5612:3676 1:N:0:TAGCGCTC+CGTCTAAT
TACGGAGGGTGCAAGCGTTAATCGGAATTACTGGGCGTAAAGCGCACGTAGGTGGTTTGTTAAGCAAGATGTGAAAGCCCAGGGCTCAACCTTGGAACTGCATTTTGAACTGGCAAACTAGAGTACTGTAGAGGGTGGTGGAATTTCCAGTGTAGCGGTGAAATGCGTAGAGATTGGAAGGAACATCAGTGGCGAAGGCGGCCACCTGGACAGATACTGACGCTGAGGAACGAAAGCGTGGGGAGCGAACAGGATTAGATACCCTGGTAGTCCACGCCGTAA
+
GGGGGEGGGGGGGGGGGGGGEFGGGGGGGGGGGGGGGGGGGGGGGFEGGGGGGGGGGGGGGGGGGGGGGGGGGGGGGGDFFGGGGGGGGGGGGGGGGGGGGGGGGGGEGGGGGGGFGGGGGGGGGGGGGGGGGGGGGGGGGGGGGGG=<FGGGGGGGGGGGGGGGGGGGGGGGGCDFCFGGGGGGGDCCGGGGGGGGGGGGGDEGGGGGGGFG8@FGGGGGCEGGGGGGGGGGGGFGGGGGGFFBFGDCDDFFFGF?FAFGFGGFFGFBFFFFGFBF1@>GG
@M02352:288:000000000-CKWC8:1:1101:21813:3685 1:N:0:TAGCGCTC+CGTCTAAT
TACGGAGGGTGCAAGCGTTACTCGGAATCACTGGGCGTAAAGAGCGTGTAGGCGGGTTTGTAAGTTTGAAGTGAAATCCAATGGCTCAACCATTGAACTGCTTTGAAAACTGCTTACCTAGAATATGGGAGAGGTAGATGGAATTTCTGGTGTAGGGGTAAAATCCGTAGAGATCAGAAGGAATACCGATTGCGAAGGCGATCTACTGGAACATTATTGACGCTGAGACGCGAAAGCGTGGGGAGCAAACAGGATTAGATACCCTGGTAGTCCACGCACTAA
+
GFGGGGGGGGGGGGGGGGGEGGGGGGGGGGGGGGGGGFFGGGGGGGGGGGGGGGGGGGGGGGGGFGDGGFGFGGGGGGGGGFGGGGGGGFGGGGGGGGGGGGGGGGGGGGGGGGGGGGGGGGGGGGGGGGGGGGGGGGGGGGGGGGGGGGGGGGGGGGGGGGGGGGGFGGGGGGGGGGGGGGGFGGGDGGGGGGGGGGGGGGFGGGGGGGGGGGGGGGGGGGGGGGGGFGGGGGGFGGGGGGFFFFGFGGF?BBCF?FFFGGGGFFGFBF<>BG??F(86FG
@M02352:288:000000000-CKWC8:1:1101:23234:3711 1:N:0:TAGCGCTC+CGTCTAAT
TACGGAGGGTGCAAGCGTTAATCGGAATTACTGGGCGTAAAGCGCACGTAGGTGGTTTGTTAAGTTGGATGTGAAAGCCCAGGGCTCAACCTTGGAACTGCATTCAAAACTGGCGAACTAGAGTATGGTAGAGGTGAGTGGAATTTCCTGTGTAGCGGTGAAATGCGTAGAGATAGGAAGGAACATCAGTGGCGAAGGCGACTCACTGGACCAATACTGACACTGAGGTGCGAAAGCGTGGGTAGCAAACAGGATTAGATACCCTGGTAGTCCACGCCGTAA
+
GGGGGEFGGGGGGGGGGFFEFGGGGGGGGGGGGGGGGGGGGGGGGGGGGFGGGGGFFGDFGGGGGEGFFGGGGFGGGGGGGGGDGGGGGGGGFFGGGGGGGGGFFGGGGGGGGGGGGGGGGGGGD9FGGFGGGG<>FFGFGGAAEGGGFGGFGGGGGEGGGGGGGGGGEECCG?,<8B<F7F84:9BFCGGGDGGGEEGEECGGGGGGFGGGGGECC@FGF?FFFGGG?5FDGEGDF*9CCC:<:FC:?C>?:(9:>F46CFGC=477>FAA?G?B>:>6DD
@M02352:288:000000000-CKWC8:1:1101:13719:3715 1:N:0:TAGCGCTC+CGTCTAAT
TACGGAGGGTGCAAGCGTTAATCGGAATTACTGGGCGTAAAGCGCACGTAGGTGGTTTGTTAAGTTGGATGTGAAAGCCCAGGGCTCAACCTTGGAACTGCATTCAAAACTGGCGAACTAGAGTATGGTAGAGGTGAGTGGAATTTCCTGTGTAGCGGTGAAATGCGTAGAGATGGGAAGGAACATCAGTGGCGAAGGCGACTCACTGGACCAATACTGACACTGAGGTGCGAAAGCGTGGGTAGCAAACAGGATTAGATACCCTGGTAGTCCACGCCGTAA
+
GGGGGFGGGGGGGGGGGGGGEGGGGGGGGGGGGGGGGGGGGGGGGGGGGGGGGGGFGGGGGGGGGGGGGGGGGGGGGGGGGGGGGFGGGGGGGGGGGGGGGGGGGGGGGGGGGGGGGGGGGGGGGGGGGGGGGGGGGGGGGGGFFFGGGGGGGGGGGGGGGGGGGGGGGGGGGGGGGGGGGGGGGGGGGGGGGGGGGGGGGGGGGGGGGGGGFGGGGGGGGGGGGGGGGGGGGGGFFGGGGGFFFFGFGGFFFFGG?FFFGGGGFFGFBFFFFGFFF?DBGG
@M02352:288:000000000-CKWC8:1:1101:12159:3727 1:N:0:TAGCGCTC+CGTCTAAT
TACGGAGGGTGCAAGCGTTATCCGGAATCATTGGGTTTAAAGGGTCCGCAGGCGGTCAATTAAGTCAGAGGTGAAATACCATAGCTCAACTATGGAACTGCCTTTGATACTGGTTGACTTGAGTCATATGGAAGTAGATAGAATGTGTAGTGTAGCGGTGAAATGCATAGATATTACACAGAATACCGATTGCGAAGGCAGTCTACTACGTATGTACTGACGCTCATGGACGAAAGCGTGGGGAGCGAACAGGATTAGATACCCTGGTAGTCCACGCCGTAA
+
GGGGGFGDGGGGGGGGGGGGGGGGGFEGGGGGGGGCFGFFFFGGGGGGGGGGGGGGGGGGGGGGGGGGGGGFGGGGGGGGGGGFFGGGGGGGGGGGGGGGGGGGGGGGGGGGGGGGGGGGGGGGGGGGGGGFGGGGGGFGGGGGGGGGGGGGGGGGGGGDGGGGGGGGGGGGGGGGGGGGFGGGGGGGGGGGGGGGGGGGGGGGGGGGGGGGGGGGGGGFGGGGGGGGGGGGGGGFGGGGGGFBFFGDDGFFFFGGFFBFGGGGFFGFFFFFFGFBFBFFGG
@M02352:288:000000000-CKWC8:1:1101:19117:3737 1:N:0:TAGCGCTC+CGTCTAAT
TACAGAGGGTGCAAGCGTTAATCGGAATTACTGGGCGTAAAGCGCGCGTAGGTGGTTTGTTAAGTCGGATGTGAAAGCCCAGGGCTCAACCTTGGAATTGCACCCGATACTGGCAGGCTAGAGTACGATAGAGGAGTGTGGAATTTCCTGTGTAGCGGTGAAATGCGTAGATATAGGAAGGAACATCAGTGGCGAAGGCGACACTCTGGATTGATACTGACACTGAGGTGCGAAAGCGTGGGGAGCAAACAGGATTAGATACCCTGGTAGTCCACGCCGTAA
+
GGGGGGGGGGGGGGGGGGGGGGGGGGGGGGGGGGGGGGGGGGGGGGGGGGGGFFGFGGGGGGGGGGGGGGGGGGGGGGGGGGGGGGGGGGGGGGGGGGGGGGGGGGGGGGGGGGGGGGGGGGGGGGGGGGGGGGGGGGGGGGGGGGGGGGGGGGGGGGGGGGGGGGGGGGGGGGGGGGGGGGGGGGGGGGGGGGGGGGFGGGGGGGGGGGGGGGGFGGFGGGGGGGGGGGGGGGGFGGGGGGFFBFGGD>FFBFFGFFFFGGGGFFGFFFFFFGFFFFFFGG
@M02352:288:000000000-CKWC8:1:1101:11433:3755 1:N:0:TAGCGCTC+CGTCTAAT
TACGAGGGGTGCAAGCGTTAATCGGAATTACTGGGCGTAAAGCGTTCGTAGGCGGTTTGTTAAGCAAGATGTGAAAGCCCAGGGCTCAACCTTGGAACTGCATTTTGAACTGGCAAACTAGAGTACTGTAGAGGGTGGTGGAATTTCCAGTGTAGCGGTGAAATGCGTAGAGATTGGAAGGAACATCAGTGGCGAAGGCGGCCACCTGGACAGATACTGACGCTGAGGAACGAAAGCGTGGGGAGCGAACAGGATTAGATACCCTGGTAGTCCACGCCGTAA
+
GGGGGGGGGGGGGGGGGGGGFGGGGGGGGGGGGGGGGGGGGGGGGGGGGGGGGGGGGGGGGGGGGAFFFGGGGGGGGGGGGGGGGGGGGGGGGGGGGGGGGGGGGGGGGGGGGGGGGGGGGGGGGGGGGGGGGGGGGGGGGGGGGGGGGGGGGGGGGGGGGGGGGGGGGGGGGGGGGGGGGGGGGGGGGGGGGGGGGGGGGGEGGGGGGGGGGFFGGGGGGGGGGGGGGGGGGGGFGGGGGGFB>EDDGGFFFFGGFFAFGGGGFFGFFFFFFGFFFFFFDD
@M02352:288:000000000-CKWC8:1:1101:25368:3762 1:N:0:GAGCGCTC+CGTCTAAT
TACGGAGGGTGCAAGCGTTACTCGGAATCACTGGGCGTAAAGAGCGTGTAGGCGGGTTTGTAAGTTTGAAGTGAAATCCAATGGCTCAACCATTGAACTGCTTTGAAAACTGCTTACCTAGAATATGGGAGAGGTAGATGGAATTTCTGGTGTAGGGGTAAAATCCGTAGATATCAGAAGGAATACCGATTGCGAAGGCGATCTACTGGATCATTATTGACGCTGAGATGCGAAAGCGTGGGGAGCAAACAGGATTAGATACCCTGGTAGTCCACGCCGTAA
+
GGGGD>EGG7C,;CFFCFE@,CFGGD@E,CFFGGGGGFF:CF,E<@6BFGGFGGGFGG7FFFGGFGFGA?FGGGGGGGGCFAF@GDFGGCF+C5?FFGGFGGG9CFDGGGF9B<CF,@>FG9CGDDC@=>C:CF<A9<FFC7@FGFF,,@@FGFG:FGG7CAFG,,>DCEG9DF9DF?F8EC<,CFB**=*=CCEE>EGGC5342<7C?C+<*?<9?FCGGDD88);9++:D5?C>CEGGGGB115FGG4>@FF67266=E+<FF>*9)74-=CF(9:3177
@M02352:288:000000000-CKWC8:1:1101:10738:3766 1:N:0:TAGCGCTC+CGTCTAAT
TACGAGGGGTGCAAGCGTTAATCGGAATTACTGGGCGTAAAGCGTTCGTAGGCGGTTGAATAAGCAAGATGTGAAAGCCCAGGGCTCAACCTTGGAACTGCATTTTGAACTGTTCGACTAGAGTACTGTAGAGGGTGGTGGAATTTCCAGTGTAGCGGTGAAATGCGTAGAGATTGGAAGGAACATCAGTGGCGAAGGCGGCCACCTGGACAGATACTGACGCTGAGGAACGAAAGCGTGGGGAGCGAACAGGATTAGATACCCTGGTAGTCCACGCCGTAA
+
GGGGGGGGGGGGGGGGGGGGGGGGGGGGGGGGGGGGGGGGGGGGGGGGGGGGGGGGGGGGGGGGGGGGGGGGGGGGGGGGGGGGGGGGGGGGGGGGGGGGGGGGGGGGGGGGGGGGGGGGGGGGGGGGGGGGGGGGGGGGGGGGGGGGGGGGGGGGGGGGFGGGGGGGGGGGGGGGGGGGGGGGGGGEGGGGGGGGGGGGGGGGGGGGGGGGGGGGGGGCGGGGGGGGGGGGGGGFGGGGGGFFFFGGCDDFF?GG?FFFGGGGFFGFFFAAFGFFFFDBCC
@M02352:288:000000000-CKWC8:1:1101:10755:3775 1:N:0:TAGCGCTC+CGTCTAAT
TACGAGGGGTGCAAGCGTTAATCGGAATTACTGGGCGTAAAGCGTTCGTAGGCGGTTGAATAAGCAAGATGTGAAAGCCCAGGGCTCAACCTTGGAACTGCATTTTGAACTGTTCGACTAGAGTACTGTAGAGGGTGGTGGAATTTCCAGTGTAGCGGTGAAATGCGTAGAGATTGGAAGGAACATCAGTGGCGAAGGCGGCCACCTGGACAGATACTGACGCTGAGGAACGAAAGCGTGGGGAGCGAACAGGATTAGATACCCTGGTAGTCCACGCCGTAA
+
FCFFEGD@+8@FGFGFEEGGGEGFG>7DGFFFA6EFFFE=-EFG@B=EBFGEGECFGGF,C?FFGEGGFGD9,CFDGGGGGGFCB,BFGEFDFG8DGFF@FFGA?F<>FGGGGGGGGGGGGGGGGGGGGGGGGGG:FFC@DF,EFCFGFF@FDFBFGGGEGGGFGGGGGECCG9=CFCFGEGGGGGFFFGGGCCGGGGGG8EEEFG6:8;CEFC?EFEFFCEGGGGG=FGGDEG3>GGGEEG3:6DGC5CDF?FGG<*64<?+27>F@4FA5BGFFFFF;CC
@M02352:288:000000000-CKWC8:1:1101:20573:3778 1:N:0:TAGCGCTC+CGTCTAAT
TACGGAGGGTCCGAGCGTTAATCGGAATTACTGGGCGTAAAGCGCGCGTAGGTGGTTATTTAAGCTAGATGTGAAAGCCCAGGGCTCAACCTTGGAACTGCATTTTGAACTGGCAAACTAGAGTACTGTAGAGGGTGGTGGAATTTCCAGTGTAGCGGTGAAATGCGTAGAGATTGGAAGGAACATCAGTGGCGAAGGCGGCCACCTGGACAGATACTGACGCTGAGGTACGAAAGCGTGGGGAGCGAACAGGATTAGATACCCTGGTAGTCCACGCCGTAA
+
GGGGGGGGGGGGGGGGGGGGGGGGGGGGGGGGGGGGGGGGGGGGGGGGGGGGGGGGGGGGGGGGGGGGGGGGGGGGGGGGGGGGGGGGGGGGGGGGGGGGGGGGGGCGGGGGGGGGFGGGGGGGGGGGGGGGGGGEFEGGGGGGGGGGGGGGGGGGGGGGGGGGGGGGGGDF9EGGGFGGGGGGGGFFGGGGGGGGGGGGGGGGGGGGGGGGGGG7FGGFFGGGGDGGGGGGGGGFFEDEGGFFFFGGGGFFFBGG?FFFFGGGFFGFDFBF@DFFFFFFGD
@M02352:288:000000000-CKWC8:1:1101:8881:3781 1:N:0:TAGCGCTC+CGTCTAAT
TACAGAGGGTGCAAGCGTTAATCGGAATTACTGGGCGTAAAGCGCACGTAGGTGGTTTGTTAAGTTGGATGTGAAAGCCCAGGGCTCAACCTTGGAACTGCATTTTGAACTGGCAAACTAGAGTACTGTAGAGGGTGGTGGAATTTCCAGTGTAGCGGTGAAATGCGTAGAGATTGGAAGGAACATCAGTGGCGAAGGCGGCCACCTGGACAGATACTGACGCTGAGGAACGAAAGCGTGGGGAGCGAACAGGATTAGATACCCTGGTAGTCCACGCCGTAA
+
GGGGGGGGGGEGGFGGGGGGGGGGGEGGGGFGGGGGGGGGGGGGGGGGGGGGFFGGGGGGGGGFGGGGGGGGGGGGGGGGGGGGGGGGGGGGGGGGGGGGGGGGGGGGGGGGGGGGGGGGGGGGGGGGGGGGGGGGGGGGGGGGGGGGGGGGGGGGGGGGGGGGGGGGGEGGCGGGGGGGGGGGGGGGGGGGGGGGGGGGGGGGGGGGGGGGGGGGGGGGGGGGGGGGGGGGGGGFGGGGGGF?FFGGGG@FB:FGFFFFGGGGFFGFAFABBGFFFFEBGG
@M02352:288:000000000-CKWC8:1:1101:10414:3792 1:N:0:TAGCGCTC+CGTCTAAT
TACGGAGGGTCCGAGCGTTAATCGGAATTACTGGGCGTAAAGCGCACGCAGGCGGTTTGTTAAGCTAGATGTGAAAGCCCTGGGCTCAACCTGGGAATTGCATTTAGAACTGGCAGGCTAGAGTTTTGGAGAGGGGAGTGGAATTCCAGGTGTAGCGGTGAAATGCGTAGATATCTGGAGGAACATCAGTGGCGAAGGCGACTCCTTGGTCAGTAACTGACGCTCATGTGCGAAAGTGTGGGTAGCGAACAGGATTAGATACCCTGGTAGTCCACACCGTAA
+
GGGGGGGGGGGGGGGGGGGGGGGGGFGGGGGGGGGGGGGGGGGGGGGGGGGGGGGGGGGFGGGGGGGGGGGGGGGGGGGGGGGGGGGGGGGGGGGGGGGGGGGGGGGGGGGGGGGGGGGGGGGCFGGGGGGGGGGGGGGGGGGGGGGGGGGGGGGGGGGGGGGGGGGGGGGGG9EGGGGGGGGGGGGGGGGGGGGGGGGGGGGGGGGGGGGGGGGGGGGGGGGGGGGGFGGGGGGFCG7CGGFFBFGGGGFFBBGGFFFFGGGGFFGFFFDBFGFFFFFFGG
@M02352:288:000000000-CKWC8:1:1101:20565:3794 1:N:0:TAGCGCTC+CGTCTAAT
TACGGAGGGTCCGAGCGTTAATCGGAATTACTGGGCGTAAAGCGCGCGTAGGTGGTTATTTAAGCTAGATGTGAAAGCCCAGGGCTCAACCTTGGAACTGCATTTTGAACTGGCAAACTAGAGTACTGTAGAGGGTGGTGGAATTTCCAGTGTAGCGGTGAAATGCGTAGAGATTGGAAGGAACATCAGTGGCGAAGGCGGCCACCTGGACAGATACTGACGCTGAGGTACGAACGCGTGGGGAGCGACCAGGATTAGATACCCTGGTGGTCCACGCCGTAA
+
G<FGF@FBCFGGG@GGGFEG@EFFGCCGFGGGGCGGGCEE=C?FGGEGEGGG<B@FGDFGGGGCFFFGDF9CEFCEGGGGGG7=FGG9FFFGDGCCFGGGGGGA<FF@9FGFGF@DFGG9D=CCFGFB@FGFFGGGGG@:FGGGFGGFFCGDF,;FEDFG:FFF<EGGC5CF9C<EFCCB8CGGGFC@FGGGGG@C*1CECEGGFCG@C82<@6<FFCC7+85E=)/1<CF7EC)0CEGE8=B(7B7D=))88,7C7F)8CFFFFFDF()47?7F6>0>BDD
@M02352:288:000000000-CKWC8:1:1101:7099:3802 1:N:0:TAGCGCTC+CGTCTAAT
TACGAGGGGTGCAAGCGTTACTCGGAATCACTGGGCGTAAAGAGCGTGTAGGCGGGTTTGTAAGTTTGAAGTGAAATCCAATGGCTCAACCATTGAACTGCTTTGAAAACTGCTTACCTAGAATATGGGAGAGGTAGATGGAATTTCTGGTGTAGGGGTAAAATCCGTAGAGATCAGAAGGAATACCGATTGCGAAGGCGATCTACTGGAACATTATTGACGCTGAGACGCGAAAGCGTGGGGAGCAAACAGGATTAGATACCCTGGTAGTCCACGCCCTAA
+
GGGGDFEDDEEGGEGFGGGGFGFGGGGGFGGGAEGGGGEGFFCGGDGGCFGFGEGD>CGGGCGFF<FEGGGGGGCFGGCGGFGGF8FBBFFCCEFGF8DD5FEGCF?FGGGGGGGGGCDEGA>F9=FFDGDDGGFFCF<FGGCAG,EFGFEFGGGFDEFFGGGGGGGGGCCEGGGFFGGGGGG7<8?:<*CCFGGG>CFEGEF7CGGGGFCGGG7C7CEFFGCGGGGGFE59EEDEGCCEEEEB9EDFCDFF<17*)9AFGF+99FF657546:=((35>FF
@M02352:288:000000000-CKWC8:1:1101:21399:3828 1:N:0:TAGCGCTC+CGTCTAAT
TACGGAGGGTCCGAGCGTTAATCGGAATTACTGGGCGTAAAGCGCGCGTAGGTGGATTGGTCAGTCAGATGTGAAAGCCCAGGGCTCAACCTTGGAACTGCATCTGATACTGCTAGTCTAGAATACAGTAGAGGGTAGTGGAATTTCCTGTGTAGCGGTGAAATGCGTAGATATAGGAAGGAACACCAGTGGCGAAGGCGACTACCTGGACTGATATTGACACTGAGGTGCGAAAGCGTGGGGAGCAAACAGGATTAGATACCCTGGTAGTCCACGCCGTAA
+
GGGGGFGGGGGGGGGGGGGGGGGGGGGGGGGGGGGGGGGGGGGGGGGGGGGGGGGGGGGGGGGGGGGGGGGGGGGGGGGGGGGGGGGGGGGGGGGGGGGGGGGGGGGGGGGGGGGGGGGGFGGGGGGGGGGGGGFGGGGGGGGGGGGGGGGGGGGGGGGGGGGGGGGGGGGFGGGGDFGGGGGGGGGGGGGGGGGGGGGDDGGGGGGGGGGGGFGGGGGEGGGFGFGGG=CDGGDFGGGGGGFFFFGFGGFFFFGGFFFFGGGGFFGFFFFFFGFFFFFFCD
@M02352:288:000000000-CKWC8:1:1101:13177:3835 1:N:0:TAGCGCTC+CGTCTAAT
TACGAGGGGTGCAAGCGTTAATCGGAATTACTGGGCGTAAAGCGTTCGTAGGCGGTTTGTTAAGCAAGATGTGAAAGCCCAGGGCTCAACCTTGGAACTGCATTTTGAACTGGCAAACTAGAGTACTGTAGAGGGTGGTGGAATTTCCAGTGTAGCGGTGAAATGCGTAGAGATTGGAAGGAACATCAGTGGCGAAGGCGGCCACCTGGACAGATACTGACGCTGAGGAACGAAAGCGTGGGGAGCGAACAGGATTAGATACCCTGGTAGTCCACGCCCTAA
+
GGGGDFGGGGGGGGGGGGGGCFGGGGGGGGGGGGGGGGGGGGGGGGGGGGGGGGG@FGGGGGGGGDFFGGGGGGGGGGGGGGGGGGGGGGGGGGGGGGGGGGGFGGGGGGGGGGGGGGGGGGGGGGGGGGGGGGGFFGGGGGGGGGGGGGGGGGGGGGGGGGGGGGGEEEGGGGFFGGGGGGGGGGGGGGGGGGGGGGGGGGGDGFGGGGGGGFCGGGFGGGGGGGFGGGGGGGDFFGGGGGFFF:DGGGFFFFFGFFFFGGGGFFGFFFFFFGFFF?F>FC
@M02352:288:000000000-CKWC8:1:1101:18253:3852 1:N:0:TAGCGCTC+CGTCTAAT
TACGGAGGGGGTTAGCGTTGTTCGGAATTACTGGGCGTAAAGCGTACGTAGGCGGATTGGAAAGTTGGGGGTGAAATCCCAGGGCTCAACCCTGGAACTGCCTCCAAAACTATCAGTCTAGAGTTCGAGAGAGGTGAGTGGAATTCCAAGTGTAGAGGTGAAATTCGTAGATATTTGGAGGAACACCAGTGGCGAAGGCGGCTCACTGGCTCGATACTGACGCTGAGGTACGAAAGTGTGGGGAGCAAACAGGATTAGATACCCTGGTAGTCCACACCGTAA
+
GGGGGFGGGGGGGGGGGGGGGGGGGGGGGGGGGGGGGGGGGGGGGGGGGGGGGGGDGGGGFGGGGGGGGGGGGGGGGGGGGGGGGGGGGGGGGGGGGGGGGGGGGGGGGGGGGGGGGGGGGGGGGGGGGGGGGGGGGGGGGGGGGGGGGGGGGGGFGGGGGGGGGGGGGGGGGGGGGGGGGGGGGGGGGGGGGGGGGGGGGGGGGGGGGGGGGGGGGGGGGGGGGGGGGGGGGGGFGGGGEGFB>BGGGGFF?BGGFFFFGGGGFFGFBFBFFGFFFFFFGC
@M02352:288:000000000-CKWC8:1:1101:12093:3867 1:N:0:TAGCGCTC+CGTCTAAT
TACGGAGGATCCAAGCGTTATCCGGAATCATTGGGTTTAAAGGGTCCGTAGGCGGGTCTGTAAGTCAGTGGTGAAAGTTTTCGGCTCAACCGGAAAATTGCCATTGATACTGCAGGTCTTGAATCATTATGAAGTGGTTAGAATAAGTAGTGTAGCGGTGAAATGCGTAGAGATTGGAAGGAACATCAGTGGCGAAGGCGGCCACCTGGACAGATACTGACGCTGAGGAACGAAAGCGTGGGGAGCGAACAGGATTAGATACCCTGGTAGTCCACGCCGTAA
+
GGGGGGGGGGGGGGGGGGGGGGGGGGGGGGGGGGGGGGGGGGGGGGGGGGGGGGGGGGGGGGGGGGGGGGGGGGGGGGGGGGGGGGGGGGGGGGGGGGGGGGGGGGGGGGGGGGGGGGGGGGGGGGGGGGGFGGGGGGGGGGGGGGGGGGGGGGGGGGGGGGGGGGGGGGGGGGGGGGGGGGGGGGGGGGGGGGGGGGGGGGGGGGGGGGGGGGGGGGGGGGGGGGGGGGGGGGGFGGGGGGFFFFGGGGFFB<GG?@AFGGGG65DF9=BFFGFFFFF>GG
@M02352:288:000000000-CKWC8:1:1101:16003:3883 1:N:0:TAGCGCTC+CGTCTAAT
TACGAGGGGTGCAAGCGTTAATCGGAATTACTGGGCGTAAAGCGTACGTAGGCGGTTTGTTAAGCAAGATGTGAAAGCCCAGGGCTCAACCTTGGAACTGCATTTTGAACTGGCAAACTAGAGTACTGTAGAGGGTGGTGGAATTTCCAGTGTAGCGGTGAAATGCGTAGAGATTGGAAGGAACATCAGTGGCGAAGGCGGCCACCTGGACAGATACTGACGCTGAGGTACGAAAGCGTGGGGAGCGAACAGGATTAGATACCCTGGTAGTCCACGCCGTAA
+
GGGGFGGGGGGGGGGGGGGGGGGGGGGGGGGGGGGGGGGGGGGGGGGGGGGGGGGGGGGGGGGGGGGGGGGGGGGGGGGGGGGGGGGGGGGGGGGGGGGGGGFGGGGGGGGGGGGGGGGGGGGGGGGGGGGGGGGGGGGGGGGGGGGGGGGGGGGGGGGGGGGGGGGGGGGGGGGGGGGGGGGGGGGGGGGFGGGGGGGGGGGGGGGGGGGGGGGGGGGGGGGGGGGGGGGGGGGFGGGGGGF?>BGGGGFFFFGGFF4FGGGGFFGFFFFFFGFFBFFFGG
@M02352:288:000000000-CKWC8:1:1101:21575:3883 1:N:0:TAGCGCTC+CGTCTAAT
TACAGAGGGTGCAAGCGTTAATCGGAATTACTGGGCGTAAAGCGCGCGTAGGTGGTTTGTTAAGTCGGATGTGAAAGCCCAGGGCTCAACCTTGGAATTGCACCCGATACTGGCAGGCTAGAGTACGATAGAGGAGTGTGGAATTTCCTGTGTAGCGGTGAAATGCGTAGATATAGGAAGGAACATCAGTGGCGAAGGCGACACTCTGGATTGATACTGACACTGAGGTGCGAAAGCGTGGGGAGCAAACAGGATTAGATACCCTGGTAGTCCACGCCGTAA
+
GGGDFFFGGGGGGGGGGGGGGGGGGGGGGGGGGGGGGFEGFGGGGGGGFGGGFGGGGGGGGGGGGGGGGGGGGGGGGGGGGGGEGGGGGGGGGGGGGGGGGGGGGGGGEGFGGGGGDGGGGGGGGGGGGGGGGGGGFGGGGGFGGGGGGGGGGGGGGGFGGEGGGGGGGGG@FFFGGGGFGGGGFGGGGGGGGGGGGGGGGGGGEFGFGGGGGGGFEGGGGGGGGGGFGGGGGGGFGGGGGGFFFFGFGGFFFFGGFFFFGGGGFFF?<@AFFGF?F0@BGD
@M02352:288:000000000-CKWC8:1:1101:18747:3885 1:N:0:TAGCGCTC+CGTCTAAT
TACGGAGGGTCCGAGCGTTAATCGGAATTACTGGGCGTAAAGCGCGCGTAGGTGGATTGGTCAGTCAGATGTGAAAGCCCAGGGCTCAACCTTGGAACTGCATTTTGAACTGGCAAACTAGAGTACTGTAGAGGGTGGTGGAATTTCCAGTGTAGCGGTGAAATGCGTAGAGATTGGAAGGAACATCAGTGGCGAAGGCGGCCACCTGGACAGATACTGACGCTGAGGAACGAAAGCGTGGGGAGCGAACAGGATTAGATACCCTGGTAGTCCACGCCGTAA
+
GGGGGGGGGGGGGGGGGGGGEFGGGGGGGGGGGGGGGGGGGGGGGGGGGGGGGGGGGGGGGGGGGGGGGGGGGGGGGGGGGGGGGGGGGGGGGGGGGGGGGGGGGGFGGGGGGGGGGGGGGGGGGGGGGGGGGGGGGGGGGGGGGFGGGGGGGGGGGGGGGGGGGGGGGGGGGGGGGGGGGGGGGGGGGDGGGGGGGGGGGGGGGGGGGGGGGGGGGGGGGGGGGGGGCGGGGGGFGGGGGGFFFFGGEGFFFFGGFF2@FGGGFFGFFFFFFGFF9BFFDG
@M02352:288:000000000-CKWC8:1:1101:15970:3890 1:N:0:TAGCGCTC+CGTCTAAT
TACGAGGGGTGCAAGCGTTAATCGGAATTACTGGGCGTAAAGCGTGCGTAGGTGGTTTGTTAAGCAAGATGTGAAAGCCCCGGGCTCAACCTGGGAACTGCATTTTGAACTGGCAAACTAGAGTATTGTAGAGGGTAGTGGAATTTCCAGTGTAGCGGTGAAATGCGTAGAGATTGGAAGGAACATCAGTGGCGAAGGCGGCTACCTGGACAAATACTGACACTGAGGCACGAAAGCGTGGGGAGCAAACAGGATTAGATACCCTGGTAGTCCACGCCGTAA
+
GGGGFFGGGGGGGGGGGGGGGGGGGGGGGGGGGGGGGGGGGGGGGGGGGGGGGGGFGGGGGGGGGGGGGGGGGGGGGGGGGGGGGGGGGGGGGGGGGGGGGGGGGGGGGGGGGGGGGGGGGGGGGGGGGGGGGGGGGGGGGGGGGGGGGGGGGGGGGGGGGGGGGGGGGGGGFGDGGGGGGGGGGGGGGGGGGGGGGGGGGGGGGGGGGGGGGGGGGGGGGGGGGGGGGGGGGGGFGGGGGGFFFFGGGGFFFFGGFFAFGGGGFFGFFFFFFGFBFFFFGG
@M02352:288:000000000-CKWC8:1:1101:25774:3899 1:N:0:TAGCGCTC+CGTCTAAT
TACGGAGGGTGCAAGCGTTACTCGGAATCACTGGGCGTAAAGAGCGTGTAGGCGGGTTTGTAAGTTTGAAGTGAAATCCAATGGCTCAACCATTGAACTGCTTTGAAAACTGCTTACCTAGAATATGGGAGAGGTAGATGGAATTGCTGGTGTAGGGGTAAAATCCGTAGAGATCAGAAGGAATACCGATTGCGAAGGCGATCTACTGGAACATTATTGACGCTGAGACGCGAAAGCGTGGGGAGCAAACCGGCTTAGAGACCCTGGTAGTCCACGCCCTAA
+
GGGGGGGG+FGGGGGGGCGGGGGGGGEEEFGGGGGGGEFEFGEFFF>FCGGFGDG+@C=CFFGF<,,,C9BF<EGGGCDFF?FDGGGGGEGE>D9DCG,>F,CB?AFFFF8DF,=ACDFGFCF=F,=B,,+@<@3@9<,@:F@,7,,,@,6,,@EGGD7FFGG9F7F86/C;?CCGEGGGFGGCFG::BEGGGDDGGGGGG=FFGG9CFGFFG7+<FF7C7CDE=<FFGCDDEGD@CG7EGG>?0;DDGF)73(9>:?4*0:FF:FD?<FA>FD*((,.-29
@M02352:288:000000000-CKWC8:1:1101:25797:3902 1:N:0:TAGCGCTC+CGTCTAAT
TACGGAGGGTGCAAGCGTTACTCGGAATCACTGGGCGTAAAGAGCGTGTAGGCGGGTTTGTAAGTTTGAAGTGAAATCCAATGGCTCAACCATTGAACTGCTTTGAAAACTGCTTACCTAGAATATGGGAGAGGTAGATGGAATTTCTGGTGTAGGGGTAAAATCCGTAGAGATCAGAAGGAATACCGATTGCGAAGGCGATCTACTGGAACATTATTGACGCTGAGACGCGAAAGCGTGGGGAGCAAACAGGATTAGATACCCTGGTAGTCCACGCCCTAA
+
GGGGGGGGEGGGGGGGGGGGGGGGGGGGGGGGGGGGGGGGGGAFFFFGGGGGGGGGGGGGGGGGGGGGFEGGGGGGGFGGGGGGGGGGGGGEGFFGGCFGGGGGGDGDFGGGGGGGGGGGGGGGGGFGGGGGGGGGGGFGGGGGGACFGFGCGGGGGGGGGFGGFGGGGGG?FGGGGGG?FGGGGGGGDGGGGGEGGGGGCCFFGGGGFG<CFGFGGGDFGGGGGD87EEGGGGGFFDCCEGEB6BGGGGFFFFGFDFFFGGGGFFGFBF>AFCFFFFFFGG
@M02352:288:000000000-CKWC8:1:1101:14128:3903 1:N:0:TAGCGCTC+CGTCTAAT
TACAGAGGGTGCAAGCGTTAATCGGAATTACTGGGCGTAAAGCGCGCGTAGGTGGTTTGTTAAGTCGGATGTGAAAGCCCAGGGCTCAACCTTGGAATTGCACCCGATACTGGCAGGCTAGAGTACGATAGAGGAGTGTGGAATTTCCTGTGTAGCGGTGAAATGCGTAGATATAGGAAGGAACATCAGTGGCGAAGGCGACACGCTGGATGGATACTGACACTGAGGTGCGAAAGCGTGGGGAGCAAACAGGATTAGATACCCTGGTAGTCCACGCCGTAA
+
GCEEFFF@EFEGFDFFEFCF8,<CF@@DFGFCDEGGG@@:CFGGGGDGFCFD:EFGGGGGGFGECCC>CFGGFFFGGGGGGGGEEFFGGGFD<FF=EFFFGFAFEEFCFGGGGFGFBFC>FDEFGGGCCGFCGF7FDF<FEFFGEGGCGEF:D7DGGGG>F<EGGGGGGE5@B,,4C;ECEGGGG9F<EGGFGGE>8CGGEGD>*:CECG7+*8<<<EFFF6AF6>CCC=4>ECDDGGDCCCBB>F:<6CFFF?CC?F)9EE8C@FGFBF<)026:BBFFD<
@M02352:288:000000000-CKWC8:1:1101:12598:3907 1:N:0:TAGCGCTC+CGTCTAAT
TACAGAGGGTGCAAGCGTTAATCGGAATTACTGGGCGTAAAGCGCGCGTAGGTGGTTTGTTAAGTCGGATGTGAAAGCCCAGGGCTCAACCTTGGAATTGCACCCGATACTGGCAGGCTAGAGTACGATAGAGGAGTGTGGAATTTCCTGTGTAGCGGTGAAATGCGTAGATATAGGAAGGAACATCAGTGGCGAAGGCGACACCCTGGATTGATACTGACACTGAGGTGCGAAAGCGTGGGGAGCAAACAGGATTAGATACCCTGGTAGTCCACGCCGTAA
+
GGGGFGGGGGGGGGGGGGGFCFGGGGGGGGGGGGGGGGGGGGGGGGGGGGGGFGGCFGGGGGGGGGGGGGGGGGGGGGGGGGGGFGGGGGGGGGGGGGGGGGGGGFGGGGGGGGGGDGGGGGGGFGGGFGGGGGFFFGFGGGGGGGGFGGGGGGFGGGGGGGGGGGGGGGGGCGGGGGGGGGGGGGGGGGGGGGGGGGGGGGCECEGGGGGFGGGGGGGGGGGGGGFGGFGGGGGFGGGGGGFFFFGGGGFFFFGGFFBFFFGFFFGFFFFFFGFFFFFFGD
@M02352:288:000000000-CKWC8:1:1101:10535:3909 1:N:0:TAACGCTC+CGTCTAAT
TACGAGGGGTGCAAGCGTTAATCGGAATTACTGGGCGTAAAGCGCGCGTAGGTGGTTTGTTAAGTCGGATGTGAAAGCCCAGGGCTCAACCTTGGAATTGCACCCGATACTGGCAGGCTAGAGTACGATAGAGGAGTGTGGAATTTCCTGTGTAGCGGTGAAATGCGTAGATATAGGAAGGAACATCAGTGGCGAAGGCGACACTCTGGATTGATACTGACACTGAGGTGCGAAAGCGTGGGGAGCAAACAGGATTAGATACCCTGGTAGTCCACGCCGTAA
+
GGGG@;CFEF@GDFGGGGGG8,FGGFEGGGDFGGGFGGGGGGGGGGGGGGGGFGGC+AFGGGGGGGEGEGGGGGGGGC<=E<FFGGGGGGGFGGGGGGGGGGF<CFGGGGGGGGGGGGG<FGGGGGGGGFGGGG:FBFFGGGGGGGC9;FFFGGGGGGGGGGGGGGDGGEDGGG7<EEFFGGGG>CFDGGFGGGGGGGGC5CCE+;?EGGGGGGGAFGGGGGGGGGGGFGGGGGGFGGGGGGF?>FFDFFFFFFFGFFBFGGEFFFGFAFFFFGF:>(>>GD
@M02352:288:000000000-CKWC8:1:1101:22718:3910 1:N:0:TAGCGCTC+CGTCTAAT
TACGAGGGGTGCAAGCGTTAATCGGAATTACTGGGCGTAAAGCGTTCGTAGGCGGTTTGTTAAGCAAGATGTGAAAGCCCAGGGCTCAACCTTGGAACTGCATTTTGAACTGGCAAACTAGAGTACTGTAGAGGGTGGTGGAATTTCCAGTGTAGCGGTGAAATGCGTAGAGATTGGAAGGAACATCAGTGGCGAAGGCGGCCACCTGGACAGATACTGACGCTGAGGAACGAAAGCGTGGGGAGCGAACAGGATTAGATACCCTGGTAGTCCACGCCGTAA
+
GGGGFGGGGGGGGGGGGGGGGGGGGGGGGGGGGGGGGGGGGGGGGGGGGGGGGGGFGGGGGGGGGFGGGGGGGGGGGGGGGGGGEGGGGGGGGGGGGGGGGGGGGGGGGGGGGGGGGGGGGGGGGGGGGGGGGGGGGGGGGGGGGGGGGGGGGGGGGGGGGGGGG;FEGGGGGCGFGGGGGGGGCEFGGGGGGGGGGGGGGGGGGGGGGGCFGGGGGGGGGGGGDGGFCGGGGGGFGGGGGGF:>>GG=DFFFFGG?F<FGGGGFFGFBF<AFGFFFFFFGG
@M02352:288:000000000-CKWC8:1:1101:14144:3912 1:N:0:TAGCGCTC+CGTCTAAT
TACAGAGGGTGCAAGCGTTAATCGGAATTACTGGGCGTAAAGCGCGCGTAGGTGGTTTGTTAAGTCGGATGTGAAAGCCCAGGGCTCAACCTTGGAATTGCACCCGATACTGGCAGGCTAGAGTACGATAGAGGAGTGTGGAATTTCCTGTGTAGCGGTGAAATGCGTAGATATAGGAAGGAACATCAGTGGCGAAGGCGACACTCTGGATTGATACTGACACTGAGGTGCGAAAGCGTGGGGAGCAAACAGGATTAGATACCCTGGTAGTCCACGCCGTAA
+
GGGFGGGGGGGGGGGGGGGGFGGGGGGGGGGGGGGGGGGGGGGFGGGGGGGGEFGFFG,9CFEGGGCGGDGGGGGGGGGGGGGGGGGGGGGGGGGGGGGGGGGFFFGGGGGGGGFGGGGGGGGGGGGGFGGGGGGGGFGGGGGGGGGGFGGGGFGGGGGGGGGGGGGGGGGGGGFFGFGGGGGGGGGGGGGGGGGGGGGGDGEECFFGGGGGFCGFFGGGGCCFCFGGGFGDDEDEGGGGGGF:0>GG6F@F?BCFB@>FGGGGFFGFFFFFFGFFFFFBGG
@M02352:288:000000000-CKWC8:1:1101:18320:3919 1:N:0:TAGCGCTC+CGTCTAAT
TACGGAGGGTCCGAGCGTTAATCGGAATTACTGGGCGTAAAGCGCGCGTAGGTGGATTGGTCAGTCAGATGTGAAAGCCCAGGGCTCAACCTTGGAACTGCATTCAAAACTGGCGAACTAGAGTATGGTAGAGGTGAGTGGAATTTCCTGTGTAGCGGTGAAATGCGTAGAGATGGGAAGGAACATCAGTGGCGAAGGCGACACTCTGGATTGATACTGACACTGAGGTGCGAAAGCGTGGGGAGCAAACAGGATTAGATACCCTGGTAGTCCACGCCGTAA
+
GGGGGGGGGGGGGGGGGGGGCFFGFGGGGGGGGGGGGGGGGGGGGGGGGFGGGGGGGGGGGGGGGGGGGGGGGGGGGGGGGGGGGGGGFGGGGGGGGGGGGGGGGGGGGGGGGGGGGGGGGGGGGGGGGGGGGGGGGGGGGGGGGGGGGGGGGGGGGGGGGGGGGGGGGGGGGGGGGGGGGGGGGGGGGGGGGGGGGGGGGGGGGGGGGGGGCFGEGGGGGGGGGGGGGGGGGGGFGGDGGGFFFFGGGGFFFBGGFFFFGFGGF5C?<BBDFGFFFFFFGG
@M02352:288:000000000-CKWC8:1:1101:16106:3921 1:N:0:TAGCGCTC+CGTCTAAT
TACGAGGGGTGCAAGCGTTAATCGGAATTACTGGGCGTAAAGCGTGCGTAGGTGGTTTGTTAAGCAAGATGTGAAAGCCCCGGGCTCAACCTGGGAACTGCATTTTGAACTGGCAAACTAGAGTATTGTAGAGGGTAGTGGAATTTCCAGTGTAGCGGTGAAATGCGTAGAGATTGGAAGGAACATCAGTGGCGAAGGCGGCTACCTGGACAAATACTGACACTGAGGCACGAAAGCGTGGGGAGCGAACAGGATTAGATACCCTGGTAGTCCACGCCGTAA
+
GGGGGGGGGGGGGGGGGGGGFGGGGGGGGGGGGGGGGGEEGGGGGGGGFGGGGGGFGGGGGGGGGGGGGGGGGGGGGGGGGGGGDGGGGGGGGGGGGGGGGGFGGGGGGGGGGGGGGGGGGFFFFFFGGGGGGGGGGGGGGGGGGGGFGGFGGGGGGGFGDGFGGGG7CGGGGGGGGGGGGGGGGGGGGGGGGGGGGDFGGGGGGGGGGFCFGGGFGGGGGGGFGGEGGGGGGGGFGGGDEGFFFEGDEGFFFFGGF@AFFFGGFFFFFFAAFFFF>BD1DG
@M02352:288:000000000-CKWC8:1:1101:15283:3959 1:N:0:TAGCGCTC+CGTCTAAT
TACGGAGGGTGCAAGCGTTAATCGGAATTACTGGGCGTAAAGCGTGCGTAGGTGGTTTGTTAAGCAAGATGTGAAAGCCCCGGGCTCAACCTGGGAACTGCATTTTGAACTGGCAAACTAGAGTATTGTAGAGGGTAGTGGAATTTCCAGTGTAGCGGTGAAATGCGTAGAGATTGGAAGGAACATCAGTGGCGAAGGCGGCTACCTGGACAAATACTGACACTGAGGCACGAAAGCGTGGGGAGCAAACAGGATTAGATACCCTGGTAGTCCACGCCGTAA
+
GGGGGGGGGGGGGGGGGGGGGGGGGGGGGGGGGGGGGGGGGGGGGGGGFFFGGGGGGGGGGGGGGGGGGGGGGGGGGGGGGGGGDDGGGGGGGGGGGGGGGGGGGGGGGGGGGGGGGGGGGGGGGGGGGGGGGGGGGGGGGGGGGGGGFGGGGGGGGGGGGGGGGGGGGGGGFGGGGGGGGGGGGGGGGGGGGGGGGGGGDGGGGGGGGGGGGGGGGGGGGGGGGGGGGGGGGGGFGGGGGGFBFFGGGGF@B?FGDFFFGFGGFFGFFFFFFGFF>?F4<D
@M02352:288:000000000-CKWC8:1:1101:15206:3962 1:N:0:TAGCGCTC+CGTCTAAT
TACGAGGGGTGCAAGCGTTAATCGGAATTACTGGGCGTAAAGCGTGCGTAGGTGGTTTGTTAAGCAAGATGTGAAAGCCCCGGGCTCAACCTGGGAACTGCATTTTGAACTGGCAAACTAGAGTATTGTAGAGGGTAGTGGAATTTCCAGTGTAGCGGTGAAATGCGTAGAGATTGGAAGGAACATCAGTGGCGAAGGCGGCTACCTGGACAAATACTGACACTGAGGCACGAAAGCGTGGGGAGCAAACAGGATTAGATACCCTGGTAGTCCACGCCGTAA
+
GGGGFGGGGGGGGGGGGGGGGGGGGGGGGGGGGGGGGGGGGGGGGGGGCEGGGGGGGGGGGGGGGGGGGGGGGGGGGGGGGGGGGGGGGGGGGGGGGGGGGGGGGGGGGGGGGGGGGGGGGGGGGGGGGGGGGGGGGGGGGGGGGGGGGGGGGGGGGGGGGGGGGGGGGGGGGGGGGGGGGGGGGGGGGGGGGGGGGGGGGGGGGGGGGGGGGGGFGGGGGGGGGGGGGDGGGGGEGDGGGGEFFFG<CGFFB:FF7FFFGGGGFFGFFFFFFGFF>FFFGG
@M02352:288:000000000-CKWC8:1:1101:5749:3963 1:N:0:TAGCGCTC+CGTCTAAT
TACAGAGGGTGCAAGCGTTAATCGGAATTACTGGGCGTAAAGCGTGCGTAGGTGGTTTGTTAAGCAAGATGTGAAAGCCCCGGGCTCAACCTGGGAACTGCATTTTGAACTGGCAAACTAGAGTATTGTAGAGGGTAGTGGAATTTCCAGTGTAGCGGTGAAATGCGTAGAGATTGGAAGGAACATCAGTGGCGAAGGCGGCTACCTGGACAAATACTGACACTGAGGCACGAAAGCGTGGGGAGCAAACAGGATTAGATACCCTGGTAGTCCACACCGTAA
+
FFGCC<E@FCFGG<FCDFEGCEFGGCCFGFFFFGFGC@:@DGGG@FFGCFGGEFGGGGGGGGGGFFGFFGGEGGGGGGGGGGGDG:FGGFGGGGGGFGGGGGGFFGGGGGCGGGGGCGDGFDFFGGGGAFGGGGDGFEEGGGGGGGGFGFFGGGGGED:@FFGCEBFGGDGGC;EGGGGGGGFFFGGGGGFGGGGGGDGGGE=EGGGGGGGGGCGG7CFFGGGDFDCFGGDDGGG:5CDEDGBFBFGFGGF?:?C*49A=CF+0*8794*5<6D4?:07:F:
@M02352:288:000000000-CKWC8:1:1101:18103:3978 1:N:0:TAGCGCTC+CGTCTAAT
TACGAGGGGTGCAAGCGTTAATCGGAATTACTGGGCGTAAAGCGTTCGTAGGCGGTTTGTTAAGCAAGATGTGAAAGCCCAGGGCTCAACCTTGGAACTGCATTTTGAACTGGCAAACTAGAGTACTGTAGAGGGTGGTGGAATTTCCAGTGTAGCGGTGAAATGCGTAGAGATTGGAAGGAACATCAGTGGCGAAGGCGGCCACCTGGACAGATACTGACGCTGAGGAACGAAAGCGTGGGGAGCGAACAGGATTAGATACCCTGGTAGTCCACGCCGTAA
+
GGGGFGGGGGGGGGGGGGGGDFGGGGGGGGGGGGGGGGGGGGGGGGGGGGGGGGGGGGGGGGGGGGGGGGGGGGGGGGGGGGGGGGGGGGGGGGGGGGGGGGGGGGGGGGGGGGGGGGGGGFGGGGGGFFGGGGGGGGGGGGGGGGGGGGGGGGGGGGGGGGGGGGGGGGGGGEEGGFGGGGGGGGGGGGGGGGGGGGGGGGGGGGGGFGGGGGGGGGGGGGDGGGGGGGGGGGGFGGDEGGFFFFGGGGFFFFGGFFFFGGGGFFGFFFAFF=@?>?:>GD
@M02352:288:000000000-CKWC8:1:1101:13913:3978 1:N:0:TAGCGCTC+CGTCTAAT
TACAGAGGGTGCAAGCGTTAATCGGAATTACTGGGCGTAAAGCGCGCGTAGGTGGTTTGTTAAGTCGGATGTGAAAGCCCAGGGCTCAACCTTGGAATTGCACCCGATACTGGCAGGCTAGAGTACGATAGAGGAGTGTGGAATTTCCTGTGTAGCGGTGAAATGCGTAGATATAGGAAGGAACATCAGTGGCGAAGGCGACACTCTGGATTGATACTGACACTGAGGTGCGAAAGCGTGGGGAGCAAACAGGATTAGATACCCTGGTAGTCCACGCCGTAA
+
GGGGGEFGGGGGGGGGGGGGFFGGGGGGGGGGGGGGGGGGGGGGGGGGGGGGFFGCFGGG@FGGGGGGGGGGGGGGGGGGGGGGGGGFFFGFGGGGGGGGGGGFFGGGGGGGGGGGGGGGGGGGGGGGGGGGGGGGGGGGGGGGGFGGGGGGGGGGGGGGGGGGGGGGGGGGGGGFGGGGGGGGGGGGGGGGGGGGGGGGGGDG?FFGGGGGG6?CFGGGGGGGGGGGGGGGGGGFGGGGGGEBBDGGGGFFFFGF2?AFGGGGFFGFFFFDFGFFBBE9DD
@M02352:288:000000000-CKWC8:1:1101:18527:3982 1:N:0:CAGCGCTC+CGTCTAAT
TACGAGGGGTGCAAGCGTTAATCGGAATTACTGGGCGTAAAGCGTTCGTAGGCGGTTTGTTAAGCAAGATGTGAAAGCCCAGGGCTCAACCTTGGAACTGCATTTTGAACTGGCAAACTAGAGTACTGTAGAGGGTGGTGGAATTTCCAGTGTAGCGGTGAAATGCGTAGAGATTGGAAGGAACATCAGTGGCGAAGGCGGCCACCTGGACAGATACTGACGCTGAGGAACGAAAGCGTGGGGAGCGAACAGGATTAGATACCCTGGTAGTCCACGCCGTAA
+
GGGGDFGGGGGGGGGGGGGGDFGGGGGGGGGGGGGGGGGGGGGGGGGGGGGGGGGFGGGGGGGGGGGGGGGGGGGGGGGGGGGGGGGGGGGGGGGGGGGGGGGGGGGGGGGGGGGGGGGGGGGGGGGGGGGGGGGGGGGGGGGGGGGGGGGGGGGGGGGGGGGGGGGGGGGGGGGGGGGGGGGGGGGGGGGGGGGGGGGGGGGGGGGGGGGGGGGGGGGGGGGGGGGGGGGGGGGFGGGGGGFFFFGGEDEFFFGGFFFFGGGGFFGFAFBAFGFF>FFFGD
@M02352:288:000000000-CKWC8:1:1101:15506:3982 1:N:0:TAGCGCTC+CGTCTAAT
TACGGAGGGTGCAAGCGTTACTCGGAATCACTGGGCGTAAAGAGCGTGTAGGCGGGTTTGTAAGTTTGAAGTGAAATCCAATGGCTCAACCATTGAACTGCTTTGAAAACTGCTTACCTAGAATATGGGAGAGGTAGATGGAATTTCTGGTGTAGGGGTAAAATCCGTAGAGATCAGAAGGAATACCGATTGCGAAGGCGATCTACTGGAACATTATTGACGCTGAGACGCGAAAGCGTGGGGAGCAAACAGGATTAGATACCCTGGTAGTCCACGCCCTAA
+
GGGGGFGGGGGGGGGGGGGGGGGGGGGGGGGGGGGGGGGGGGGGGGGGGGGGGGGGGGGGGGGGGGGGGGGGGGGGGGGGGGGGGGGGGGGGGGGGGGGGGGGGGGGGGGGGGGGGGGGGGGGGGGGGGGGGGGGGGGGGGGGGGGGGGGGGGGGDGGGGGGGGGGGGGGGGGGGGGGGGGGGGGGGGGGGGGGEGGGGGGGGGGGGGGGGGGGGGGGGGGGGGGGFGGGGGGGGFGGGGGGFFFFGFGGFFF?GGF@AFGGGGFFGFFFFFFGFFFFFFGG
@M02352:288:000000000-CKWC8:1:1101:16355:3993 1:N:0:TAGCGCTC+CGTCTAAT
TACGGAGGGTCCGAGCGTTAATCGGAATTACTGGGCGTAAAGCGCGCGTAGGTGGATTGGTCAGTCAGATGTGAAAGCCCAGGGCTCAACCTTGGAACTGCATCTGATACTGCTAGTCTAGAATACAGTAGAGGGTAGTGGAATTTCCTGTGTAGCGGTGAAATGCGTAGATATAGGAAGGAACACCAGTGGCGAAGGCGACTACCTGGACTGATATTGACACTGAGGTGCGAAAGCGTGGGGAGCAAACAGGATTAGATACCCTGGTAGTCCACGCCGTAA
+
GGGGGGGGGGGGGFGGGGGGFGGGGGGGGGGGGGGGGGGGGGGGGGGGGGGGGGGGGGGGGGGGGGGGGGGGGGGGGGGGGGGGGGGGGGGGGGGGGGGGGGGGGGGGGGGGGGGGGGGGGGGGGGGGGGGGGGGGFGGGGGGGGGGGGGGGGGGGGGGGGGGGGGGGGGGGGGGGGGGGGGGGGGGGGGGGGGGGGGGGGGGGGGGGGGGGGGGGGGGGGGGGGGGGGGGGGGGEFGGGEGFFBFGCGGFFF?GGFFFFGGGGFFGFFFFFFGFF>?FFDC
@M02352:288:000000000-CKWC8:1:1101:22980:3993 1:N:0:TAGCGCTC+CGTCTAAT
TACGAGGGGTGCAAGCGTTAATCGGAATCACTGGGCGTAAAGAGCGTGTAGGCGGGTTTGTAAGTTTGAAGTGAAATCCAATGGCTCAACCATTGAACTGCTTTGAAAACTGCTTACCTAGAATATGGGAGAGGTAGATGGAATTTCTGGTGTAGGGGTAAAATCCGTAGAGATCAGAAGGAATACCGATTGCGAAGGCGATCTACTGGAACATTATTGACGCTGAGACGCGAAAGCGTGGGGAGCAAACAGGATTAGATACCCTGGTAGTCCACGCCCTAA
+
GGGGFFGGGGGGGGGGGGGGGGGGGGGGGGGGGGGGGGGGGGGGGGGGGGGGGGGGGGGGGGGGGGGGGGGGGGGGGGGGGGGGGGGGGGGGGGGGGGGGGGGGGGGGGGGGGGGGGGGGGGGGGGGGGGGGGGGGGGGGGGGGGGGGGGGGGGGGGGGGGGGGGGGGGGGGFCGFGGGGGGGFGFGGGGGGGGGGGGGGGGGGGGGGGGGGGGGGGGGGGGGGGGGGGGGGGGGFGGGGGGFFFFGGFGFFFFGG?=AFGGGGFFGFFFFFFGFF9?FFGG
@M02352:288:000000000-CKWC8:1:1101:6468:4001 1:N:0:TAGCGCTC+CGTCTAAT
TACGGAGGGTGCAAGCGTTAATCGGAATTACTGGGCGTAAAGCGTACGTAGGTGGTTTGTTAAGTTGGATGTGAAAGCCCAGGGCTCAACCTTGGAACTGCATTCAAAACTGATGAACTAGAGTATGGTAGAGGTAAGTGGAATTTCCTGTGTAGCGGTGAAATGCGTAGAGGTGGGAAGGAACATCAGTGGCGAAGGCGACTTACTGGACCAATACTGACACTGAGGTACGAAGGCGTGGGTAGCAAACAGGATTAGATACCCTGGTAGTCCACGCCGTAA
+
GGGFGEGGGGGGGGGGGGGGGGGGGGGGGGGGGDFFGGEFCGDGGGEGFGGGDFGFGDCFCFGGGGGGGGGGGGGGF8A@EGGGGGGGGGGGFGGGDGGGGGGCFGGGGGGGEEFCFGGGGGGDFGGGGGGGGGGGGGGGGGGGGFGGGGGGGGGGGGGGGGGGGGGGGGGGFFG7BEFBGGGGFFGGDGGGGGGGGGG>*CCEGGFGGFCGF>FFGGGGGCGGGFGGFGGGGGGFGGGGGGFF<FFFGGFFF?FGBFAFGFGGFFGFFFFAFGF?>(<>GG
@M02352:288:000000000-CKWC8:1:1101:21213:4009 1:N:0:TAGCGCTC+CGTCTAAT
TACGGAGGGTCCGAGCGTTAATCGGAATTACTGGGCGTAAAGCGCGCGTAGGTGGATTGGTCAGTCAGATGTGAAAGCCCAGGGCTCAACCTTGGAACTGCATCTGATACTGCTAGTCTAGAATACAGTAGAGGGTAGTGGAATTTCCTGTGTAGCGGTGAAATGCGTAGATATAGGAAGGAACACCAGTGGCGAAGGCGACTACCTGGACTGATATTGACACTGAGGTGCGAAAGCGTGGGGAGCAAACAGGATTAGATACCCTGGTAGTCCACGCCGTAA
+
GGGGGGGGGGGGGGGGGGGGGGGGGGGGGGGGGGGGGGGGGGFGGGGGGGGGGGGGGGGGGGGGGGGGGGGGGGGGGFGGGGGGGGGGGFGGGGGGGGGGGGGGGGGGGGGGGGGGGGGGGGGGGGGGGFGGGGGGGGGGGGGGGGGGGGGGGGGGGGEGGGGGGGGGGGGGGGGGGGGGGGGFGGGGGGGGGGGGGGGGGGDGGFFGFFGFGGGGGGDGGGGGGGGFGEGGGGGFGGGGGGFFFFGG?FFFBFGG?FBFFG6DF:FFFFFBFFFF>FFFGD
@M02352:288:000000000-CKWC8:1:1101:14371:4010 1:N:0:TAGCGCTC+CGTCTAAT
TACAGAGGGTGCAAGCGTTAATCGGAATTACTGGGCGTAAAGCGCGCGTAGGTGGTTTGTTAAGTCGGATGTGAAAGCCCAGGGCTCAACCTTGGAATTGCACCCGATACTGGCAGGCTAGAGTACGATAGAGGAGTGTGGAATTTCCTGTGTAGTGGTGAAATGCGTAGATATAGGAAGGAACATCAGTGGCGAAGGCGACACTCTGGATTGATACTGACACTGAGGTGCGAAAGCGTGGGGAGCAAACAGGATTAGATACCCTGGTAGTCCACGCCGTAA
+
GGGGGGGGGGGGGGGGGGGGFGGGGGGGGGGGGGGGGGGGGGGGGGGGFEFGGGGFGGGGGGGGGGEGGGGGGGGGGGGGGGGEGGGGGGGGGGGGGGGGGGGGGGGGGGGGGGGGGGGGGGGGGGGGGGGGGGGGGGGGGGGGGGGGGGGGGGGGGGGGGGGGGGGGGGGGGGGGGGGGGGGGGFFGGGGGGGGEGGGGGGGGFGGGGGGFGGGFFGGFGGGGGGGGGCGGGGGFGGGGGGEBFFGGGGFFFFGGDFBFGGGGFFGFDFDFFGFFFBFFGD
@M02352:288:000000000-CKWC8:1:1101:18958:4018 1:N:0:TAGCGCTC+CGTCTAAT
TACAGAGGGTGCAAGCGTTAATCGGAATTACTGGGCGTAAAGCGCGCGTAGGTGGTTTGTTAAGTCGGATGTGAAAGCCCAGGGCTCAACCTTGGAATTGCACCCGATACTGGCAGGCTAGAGTACGATAGAGGAGTGTGGAATTTCCTGTGTAGCGGTGAAATGCGTAGATATAGGAAGGAACATCAGTGGCGAAGGCGACACTCTGGATTGATACTGACACTGAGGTGCGAAAGCGTGGGGAGCAAACAGGATTAGATACCCTGGTAGTCCACGCCGTAA
+
GGGGGGGGGGGGGGGGGGGEGGGGGGGGGGGGGGGGGFGGGGGGGGGGFGFGGFGGGGGGGGGGGGGGGGGGGGGGGFGGGGGGGGGGGGGGGGGGGGGGGGGGGGEEGGFGGGGGGGGGGGGGGGGGFGGGCFGFFGGGGGGGGGGGGGGGGGGGGGGGGGGGGGGGGGGGGGGGGGGGGGFGGGGGGGGGGGGGGGGGEEGGFDGGGGGGGGGFGGGGGGGGGGGGGFGDGGGFGG5EGGFFBEGGGGFFBFFGFFFFGCFGFFGF<FBBFGFFFFE(>>
@M02352:288:000000000-CKWC8:1:1101:21196:4020 1:N:0:TAGCGCTC+CGTCTAAT
TACGGAGGGTCCGAGCGTTAATCGGAATTACTGGGCGTAAAGCGCGCGTAGGTGGATTGGTCAGTCAGATGTGAAAGCCCAGGGCTCAACCTTGGAACTGCATCTGATACTGCTAGTCTAGAATACAGTAGAGGGTAGTGGAATTTCCTGTGTAGCGGTGAAATGCGTAGATATAGGAAGGAACACCAGTGGCGAAGGCGACTACCTGGACTGATATTGACACTGAGGTGCGAAAGCGTGGGGAGCAAACAGGATTAGATACCCTGGTAGTCCACGCCGTAA
+
GGGGGGGGGGGGGGGGGGGGGGGGGGGGGGGGGGGGGGGGGGGGGGGGGGGGGGGGGGGGGGFGGGGGGGGGGGGGGGGGGGGGGGGGGGGGGGGGGGGGGGGGGGGGGGGGGGGGGGGGGGGGGGGGGGGGGGGGGGGGGGGGGGGGGGGGGGGGGGGGGGGGGGGGGGGGGGGGGGGGGGGGGGGGGGGGGGGGGGGGGGGGGGGGGGDFCGGGGGGGGGGFGGGGDFCDCCDEGGGGGGEF>FGGGGFF??GGB@<FFGGGFF3?4FAAFDFF9?EFGG
@M02352:288:000000000-CKWC8:1:1101:8131:4021 1:N:0:TAGCGCTC+CGTCTAAT
TACGGAGGGTGCAAGCGTTACTCGGAATCACTGGGCGTAAAGAGCGTGTAGGCGGGTTTGTAAGTTTGAAGTGAAATCCAATGGCTCAACCATTGAACTGCTTTGAAAACTGCTTACCTAGAATATGGGAGAGGTAGATGGAATTTCTGGTGTAGGGGTAAAATCCGTAGAGATCAGAAGGAATACCGATTGCGAAGGCGATCTACTGGAACATTATTGACGCTGAGACGCGAAAGCGTGGGGAGCAAACAGGATTAGATACCCTGGTAGTCCACGCCCTAA
+
GGGGGGGGGGGGGGGGGGGGGGGGGGGGGGGGGGGGGGGGGGGGGGGGGGGGGGGEGGGGGGGGGGGGGGGGGGGGGGGGGGGGGGGGGFGGGEFGGGGGGGGGGGGGGGGGGGGGGGGGGGGGGGGGGGGGGGGGGGGGGGGGGGGGGGGGGGGGGGGGGGGGGGGGGGGGGGGGGFGGGGGCFFGGGGGGGGGGGGGGGGGGGGGGGGGGGGGGGGGGGGGEEGGGGGGGGGGFGGGGGGFFFEGFGFF@BBGG?FFFGGGGFFG:AF>A=FFFFFFFGG
@M02352:288:000000000-CKWC8:1:1101:20605:4024 1:N:0:TAGCGCTC+CGTCTAAT
TACGAGGGGTGCAAGCGTTAATCGGAATTACTGGGCGTAAAGCGTTCGTAGGCGGTTTGTTAAGCAAGATGTGAAAGCCCAGGGCTCAACCTTGGAACTGCATTTTGAACTGGCAAACTAGAGTACTGTAGAGGGTGGTGGAATTTCCAGTGTAGCGGTGAAATGCGTAGAGATGGGAAGGAACATCAGTGGCGAAGGCGACTCACTGGACCAATACTGACACTGAGGTGCGAAAGCGTGGGTAGCAAACAGGATTAGATACCCTGGTAGTCCACGCCGTAA
+
GGGGDFGGGGGGGGGGGGGGGGGGGGGGGGGGGGGGGGGGGGGGGGGGGGGGGGGFGGGGGGGGGGGGGGGGGGGGGFGGGGGGGGGGGGGGGGGGGGGGGGGGGGGGGGGGGGGGGGGGGGFGGGGGGGGGGGGFGGGGGGGGGGGGGGGGGGGGGGGGGGGGGGGGGGGGGFGGGGGGGGGGGGGGGGGGGGGGGGGGGGEGGFGGGGGGGGGGFGGGGGGGGGGGC=FGGGGFFGGGGGFFFFG7EFFFFFGGFFBFGGGGFFGFFFFFFGFFBBE(7<
@M02352:288:000000000-CKWC8:1:1101:25310:4036 1:N:0:TAGCGCTC+CGTCTAAT
TACGGAGGGTGCAAGCGTTAATCGGAATTACTGGGCGTAAAGCGCACGTAGGTGGTTTGTTAAGTTGGATGTGAAAGCCCAGGGCTCAACCTTGGAACTGCATTCAAAACTGGCGAACTAGAGTATGGTAGAGGTGAGTGGAATTTCCTGTGTAGCGGTGAAATGCGTAGAGATGGGAAGGAACATCAGTGGCGAAGGCGACTCACTGGACCAATACTGACCCTGAGGTGCGAAAGCGTGGGTAGCAAAACGGATTAGATCCCCTGGTAGTCCACGCCGTAA
+
GGGGDFGG7BFG,EFGGGGG<FDDFGFFFGGGGGGGGGGGGG9F@+FGGGFGEFGFDGEEFGGGGD9@@EFGDGGGGFC7<BFEGFGGGGGGG?FGGGG@FEEEDGGFFFGGDFG+>>F,>A@BE,3@FF9<FCF@3<FC><<F,==DCFGGF=EEGGGGGGGG9FE8=CEF>D,<,6?=EG8:8,<C,CFG>CC8C5CGECC*2?CGFGFG5;<CC?:<F+:*;<A8<7FDCE3>F59EDE>)4)*;+2)0:?DD<?<?+<C<FF3/.=AF4**-96>9DC
@M02352:288:000000000-CKWC8:1:1101:21668:4041 1:N:0:TAGCGCTC+CGTCTAAT
TACGAGGGGTGCAAGCGTTAATCGGAATTACTGGGCGTAAAGCGTTCGTAGGCGGTTTGTTAAGCAAGATGTGAAAGCCCAGGGCTCAACCTTGGAACTGCATTTTGAACTGGCAAACTAGAGTACTGTAGAGGGTGGTGGAATTTCCAGTGTAGCGGTGAAATGCGTAGAGATTGGAAGGAACATCAGTGGCGAAGGCGGCCACCTGGACAGATACTGACGCTGAGGAACGAAAGCGTGGGGAGCGAACAGGATTAGATACCCTGGTAGTCCACGCCGTAA
+
GGGGCFEGGFFGFGGGGGGGFFGGGGGGGGGGGGGGGGGGGGGGB@GGGGGGGGGFGGGGGGGGGFGGGGGGGGGGGGGGGFGDE@FGGGGGGGGGGGGGGGGGGGGGGGGGGGGGFGGGGGGGGGGGGGGGGGGGGGFGGGGGGGGGGGGGGGGGGGGGGGFFGGGEGGGFGGGFGGGGGGGGGGGGGGGGGGGGGGFGGGGGFGCFGCCGGFEG?FFGGGGGGGGGGCGGGGGFGGGGGGFFFBDGGGFFBBGG7?AFGGGGF:FF>*-66F?39BF1<C
@M02352:288:000000000-CKWC8:1:1101:16970:4048 1:N:0:TAGCGCTC+CGTCTAAT
TACGGAGGGTGCAAGCGTTAATCGGAATTACTGGGCGTAAAGCGCACGTAGGTGGTTTGTTAAGTTGGATGTGAAAGCCCAGGGCTCAACCTTGGAACTGCATTCAAAACTGGCGAACTAGAGTATGGTAGAGGTGAGTGGAATTTCCTGTGTAGCGGTGAAATGCGTAGATATAGGAAGGAACACCAGTGGCGAAGGCGACTACCTGGACCGATATTGACACTGAGGTGCGAAAGCGTGGGGAGCAAACAGGATTAGATACCCTGGTAGTCCACGCCGTAA
+
GGGGGGGGGGGGGGGGGGGGFEGGGGGGGGGGGGGGGGGGGGGGFEGGGGGGFGGFEGGGGGGGGGGGGGGGGGGGGFGGGGGGGGGGGGGGGGGGGGGGGGGGGGGGGGGGGGGGGGGGGGGGGGGGGGGGGGGGFGGGGGGGGGGGGGGCFGGGGGGGGGGGGCFEEEEFFFGGGGGGGGGGGGGGGGGGGGGGGGGGGGGGGGGGGGGGGGGGGGGGGGGGGGGGGGGGGGGDGGCEGGF:9BGGGGFFFBGF??>BFGGDFFGFFFFFFFFFF:BFGG
@M02352:288:000000000-CKWC8:1:1101:18866:4052 1:N:0:TAGCGCTC+CGTCTAAT
TACGAGGGGTGCAAGCGTTAATCGGAATTACTGGGCGTAAAGCGTGCGTAGGTGGTTTGTTAAGCAAGATGTGAAAGCCCCGGGCTCAACCTGGGAACTGCATTTTGAACTGGCAAACTAGAGTATTGTAGAGGGTAGTGGAATTTCCAGTGTAGCGGTGAAATGCGTAGAGATTGGAAGGAACATCAGTGGCGAAGGCGGCTACCTGGACAAATACTGACACTGAGGCACGAAAGCGTGGGGAGCAAACAGGATTAGATACCCTGGTAGTCCACGCCGTAA
+
GGGG<FGGGGGGGGGGGGGG@CFGGGGGGGGGGGGGGGGGGGGGGGGGCGGGFGGFGGGGGGGGGEFGGGGGGGGGGGGGGGGGGEGGGGGGFGGGGGGGGGGGGGGGGGGGGGGGGGGGGGGGGCFGGGGGGGGGGGGGGGGGGGGGGGGGGGGGGGGGGGGGGGGGGGGGGFEFGGGGGGGGGGGGGGGGGGGGGGGGGDEGGGGGGGGGFGGGGGGGGGCGGGGGGGGGGGGFGGGGGGFFFFGGGGFFFFGGFFFFGGGGFFGFDFFFFGFFFBFBGD
@M02352:288:000000000-CKWC8:1:1101:25305:4054 1:N:0:TAGCGCTC+CGTCTAAT
TACGGAGGGTGCAAGCGTTAATCGGAATTACTGGGCGTAAAGCGCACGTAGGTGGTTTGTTAAGTTGGATGTGAAAGCCCAGGGCTCAACCTTGGAACTGCATTCAAAACTGGCGAACTAGAGTATGGTAGAGGTGAGTGGAATTTCCTGTGTAGCGGTGAAATGCGTAGAGATGGGAAGGAACATCAGTGGCGAAGGCGACTCACTGGACCAATACTGACACTGAGGTGCGAAAGCGTGGGTAGCAAACAGGATTAGATACCCTGGTAGTCCACGCCGTAA
+
GGGGGGGGGGGGGGGGGGGGGGGGGGGGGGGGGGGGGGGGGGGGGDGGGGGG?FG?DGGGGGGGGGGGGGGGGGGGGGFFGEGGGGGGGGGGGGGGGGGGFGGGGGGGFFGGGGGGGGGGGGGGFGGGFGGGGGFGGGGGGGGFGGGGGGGGGGGGGGGGGGGGGCGGGGEGFGCFGGGGGGGEGGGEGGGGEEGGGGFGGGGEGGGGGGGGGGFGGGGGG?FGGGGGG56CGGGFGGGGGGFF?FGGGGFFB?DGFFFFGGGFFFGFFFFAFG@:;?D>GD
@M02352:288:000000000-CKWC8:1:1101:9866:4061 1:N:0:TAGCGCTC+CGTCTAAT
TACGGAGGGGGTTAGCGTTGTTCGGAATTACTGGGCGTAAAGCGCACGTAGGCGGATCAGTCAGTCTAGGGTGAAATCCCAGGGCTCAACCCTGGAACTGCCTTGTAAACTCCTGGTCTTGAGTTCGAGAGAGGTGAGTGGAATTCCGAGTGTAGAGGTGAAATTCGTAGATATTCGGAGGAACACCAGTGGCGAAGGCGGCTCACTGGCTCGATACTGACGCTGAGGTGCGAAAGTGTGGGGAGCAAACAGGATTAGATACCCTGGTAGTCCACACCGTAA
+
GGGGG;FGGGGGGGGGGGGGGGFEGEFGGGGGGGGGGGGGGGGGEGGGGGGGGGGGG7FG,,CFG9,9,CFGGGGGGGGGGGGGGGGGGGGGGGGGGGGGGGGG8>F,CFF<FG?GGGGGGGFGGGGGGGGGGGGGDGGGGGGGGGGGGGGGGGGGGGGGFGGGGGGGGGGGGGGGGGGGGGGFCGGGGGGGGGGGGGGDGGGEGGGGGGGGGEGGGGGGGGGGGGGGG5CCGGGFGGGCECDFB:FGFGFFFFGGB?AFFGGFFFD69FFFFFF:FFF?FD
@M02352:288:000000000-CKWC8:1:1101:13943:4063 1:N:0:TAGCGCTC+CGTCTAAT
TACGGAGGGTGCAAGCGTTAATCGGAATTACTGGGCGTAAAGCGTACGTAGGTGGTTTGTTAAGTTGGATGTGAAAGCCCAGGGCTCAACCTTGGAACTGCATTCAAAACTGATGAACTAGAGTATGGTAGAGGTAAGTGGAATTTCCTGTGTAGCGGTGAAATGCGTAGAGATGGGAAGGAACATCAGTGGCGAAGGCGACTTACTGGACCAATACTGACACTGAGGTACGAAAGCGTGGGTAGCAAACAGGATTAGATACCCTGGTAGTCCACGCCGTAA
+
GGGGGGGGGGGGGGGGGGGGFGGGGGGGGGGGGGGGGGGGGGGGGDEGGGGGFGGFGGGGGGGGGGGGGGGGGGGGGGGGGGGGGGGGGGGGGGGGGGGGGGGGGGGGGGGGGGGGGGGGGGGGGGGGGGGGGGGGGGGGGGGGGGGGGGGGGGGGGGGGGGGGGGGGGGGGGGGGGGGGGGGGGGGGGGGGGGGGGGGGGGGGGGGGGGGGGGGGGGGGGGGGGFGGGGGGGGGFGGGGGG>>6?GGGGFFFFGGFFFFGGGGFFGFFFFFFGFFBFFFGG
@M02352:288:000000000-CKWC8:1:1101:24033:4067 1:N:0:TAGCGCTC+CGTCTAAT
TACGGAGGGTGCAAGCGTTAATCGGACTTACTGGGCGTAAAGCGCACGTAGGTGGTTTGTTAAGTTGGATGTGAAAGCCCAGGGCTCAACCTTGGAACTGCATTCAAAACTGGCGAACTAGAGTATGGTAGAGGTGAGTGGAATTTCCTGTGTAGCGGTGAAATGCGTAGAGATGGGAAGGAACATCAGTGGCGAAGGCGACTCACTGGACCAATACTGACACTGAGGTGCGAAAGCGTGGGTAGCAAACAGGATTAGATACCCTGGTAGTCCACGCCGTAA
+
GGGGGFGEGCEGGFGGGF@F8CFFGF+FGGGGGGGGGGGCFGGGG+CFFGGGCEGGGGGGFFFGGGGGGGGFGGDFFGGGFGGGGGGGGGGGGFGGGGGGGGGGGGFDFFGGCFGGGGGGGGGGGGGGGGGGGGGGDDFFG<,FGGGGGGGGGGGGGGGGGFGGGGGGGGG?F9ECFFCCEGCFC:CFFEFCEGGCEGGGGGGGCFGGGGGGGEGECFF9EFGGCCFGCFGC5CDEGGCGGG@FBFC7CFFF?BFC?FFFGGGCF>DFDFAF@F?6>B>;GC
@M02352:288:000000000-CKWC8:1:1101:20760:4075 1:N:0:TAGCGCTC+CGTCTAAT
TACGGAGGGTGCAAGCGTTAATCGGAATTACTGGGCGTAAAGCGCACGTAGGTGGTTTGTTAAGTTGGATGTGAAAGCCCAGGGCTCAACCTTGGAACTGCATTCAAAACTGGCGAACTAGAGTATGGTAGAGGTGAGTGGAATTTCCTGTGTAGCGGTGAAATGCGTAGAGATGGGAAGGAACATCAGTGGCGAAGGCGACTCACTGGACCAATACTGACACTGAGGTGCGAAAGCGTGGGTAGCAAACAGGATTAGATACCCTGGTAGTCCACGCCGTAA
+
GGGGGGGGGGGGGGGGGFGGGGGGGGGGGGGGGGGGGGGGGGGGGGGGFGGGGGGGGGGGGGGGGGGGGGGGGFGGGGGGGGGGGGGGGGGGGGGGGGGGGGGGGGGGGGGGGGGGGGGGGGGGGGGGGGGGGGFGGGGGGGGGGGGGGGGGGGGGGGGGGGGGGGGGGGGGGGGGGGGGGGGGGGGGGGGGGGGGGGGGGGGGGGGGGGGGGGGGGGGGGGGGGGGGGGGGGGGFGGGGGGFFFFGFGGFF??GGFFFFGGGGFFGFFFFFFGFFBFFFGD
@M02352:288:000000000-CKWC8:1:1101:11801:4081 1:N:0:TAGCGCTC+CGTCTAAT
TACGGAGGGTGCAAGCGTTAATCGGAATTACTGGGCGTAAAGCGCACGTAGGTGGTTTGTTAAGTTGGATGTGAAAGCCCAGGGCTCAACCTTGGAACTGCATTCAAAACTGGCGAACTAGAGTATGGTAGAGGTGAGTGGAATTTCCTGTGTAGCGGTGAAATGCGTAGAGATGGGAAGGAACATCAGTGGCGAAGGCGACTCACTGGACCAATACTGACACTGAGGTGCGAAAGCGTGGGTAGCAAACAGGATTAGATACCCTGGTAGTCCACGCCGTAA
+
GGGGGGGGGGGGGGGGGGGGEFGGGGGGGGGGGGGGGGGGGGGGGGGGGGGGGGGGGGGGGGGGGGGGGGGGGGGGGGGGGGGGGGGGGGGGGGGGGGGGGGGGGGGGGGGGGGGGGGGGGGGGGGGGGGGGGGGGGGGGGGGGGGGGGGGGGGGGGGGGGGGGGGGGGGGGGGGGGGGGGGGGGGGGGGGGGGGGGGGGGGGGGGGGGGGGGGGGFGGGGGGGGGGGGGGGGGGFGGGGGGFFFFGGGGFFFFGGFFFFGGGGFFGFFFFFFGFFFFFFGD
@M02352:288:000000000-CKWC8:1:1101:13957:4082 1:N:0:TAGCGCTC+CGTCTAAT
TACGGAGGGTGCAAGCGTTAATCGGAATTACTGGGCGTAAAGCGCACGTAGGTGGTTTGTTAAGTTGGATGTGAAAGCCCAGGGCTCAACCTTGGAACTGCATTCAAAACTGGCGAACTAGAGTATGGTAGAGGTGAGTGGAATTTCCTGTGTAGCGGTGAAATGCGTAGAGATGGGAAGGAACATCAGTGGCGAAGGCGACTCACTGGACAGATACTGACGCTGAGGAACGAAAGCGTGGGGAGCGAACAGGATTAGATACCCTGGTAGTCCACGCCGTAA
+
GGGGDGDEEGGGGGFGG,FCFGFGGCFGGGGGGCFFFFFCEGGGGGGGFFFEFFF=CFFAE<CEGG9DEFGFGAFGGG@=FGGG7<FCDFGGGDGGFFGGGGCDFFGGGGG<@FGGGGGFFFGBFGFGFGFFFFFFFEGGGGDFGGGGGGCGGGGCFGFGGGGFFGGGGG>F9DFGGGFBEGGGGGGGGFGGGDC8CEGEEGG>FFCFFGGGGFFGGGGGGGGCEGGGGGGGGGC3*CCGGDB?>>DGGDDFB66:?F:@F7C*9>FF4624BGF?BFF9GD
@M02352:288:000000000-CKWC8:1:1101:16780:4096 1:N:0:TAGCGCTC+CGTCTAAT
TACGGAGGGTGCAAGCGTTAATCGGAATTACTGGGCGTAAAGCGCACGTAGGTGGTTTGTTAAGTTGGATGTGAAAGCCCAGGGCTCAACCTTGGAACTGCATTCAAAACTGGCGAACTAGAGTATGGTAGAGGTGAGTGGAATTTCCTGTGTAGCGGTGAAATGCGTAGAGATGGGAAGGAACATCAGTGGCGAAGGCGACTCACTGGACCAATACTGACACTGAGGTGCGAAAGCGTGGGTAGCAAACAGGATTAGATACCCTGGTAGTCCACGCCGTAA
+
GGGGGGGGGGGGGGGGGFGGCFGGGGGGGGGGGGGGGGGGGGGGGGGGGGGGGGGFGGGGGGGGGGGGGGGGGGGGGGGGGGGGGGGGGGGGGGGGGGGGGGGGGGGGGGGGGGGGGGGGGGGGGGGGGGGGGGGGGGGGGGGGGGGGGGGGGGGGGGGGGGGGGGGGGGGGGGGGGGGGGGGGGGGGGGGGGGGGGGGGGGGGGGGGGGGGGGGEAFGGGGGGGGGGGGGGGGGFGGGGGGFBFFGGGGFFFFGGFFFFGGGGFFGFFFFFFGFFFFFFGG
@M02352:288:000000000-CKWC8:1:1101:13722:4098 1:N:0:TAGCGCTC+CGTCTAAT
TACGGAGGGGGTTAGCGTTGTTCGGAATTACTGGGCGTAAAGCGTACGTAGGCGGATTGGAAAGTTGGGGGTGAAATCCCAGGGCTCAACCCTGGAACTGCCTCCAAAACTATCAGTCTAGAGTTCGAGAGAGGTGAGTGGAATTCCAAGTGTAGAGGTGAAATTCGTAGATATTTGGAGGAACACCAGTGGCGAAGGCGGCTCACTGGCTCGATACTGACGCTGAGGTACGAAAGTGTGGGGAGCAAACAGGATTAGATACCCTGGTAGTCCACACCGTAA
+
GGGGGGGGGGGGGGGGGGGGGGGGGGGGGGGGGGGGGGGGGGGGGGGGGGGGGGGGGGGGGGCFFGGGGGGGGGGGGGGGGGGGGGGGGGGGGGGGGGGGGGGGGGGGGGGGGGGGGGGGGGGGGGGGGGGGGGGGGGGGGGGGGGGGGGGFGGGGGGGGGGGGGGGGFEEGGGGGGGGGGGGGGGGGGGGGGGGGGGGGGGGGGGGGGGGGGGGGGGGGGGG5EGGGGGGGGGGFGFGGGGFFBEGGGGFFFFFFFFAFFGGGFFGFBFFFFGFFFFF?GG
@M02352:288:000000000-CKWC8:1:1101:10910:4098 1:N:0:TAGCGCTC+CGTCTAAT
TACGGAGGGTGCAAGCGTTACTCGGAATCACTGGGCGTAAAGAGCGTGTAGGCGGATAGTTAAGTTTGAAGTGAAATCCAATGGCTCAACCATTGTACTGCTTTGAAAACTGATTATCTAGAATATGGGAGAGGTAGATGGAATTTCTGGTGTAGGGGTAAAATCCGTAGAGATCAGAAGGAATACCGATTGCGAAGGCGATCTACTGGAACATTATTGACGCTGAGACGCGAAAGCGTGGGGAGCAAACAGGATTAGATACCCTGGTAGTCCACGCCCTAA
+
GGGGGGGGGGGGGGGGGGGGGGGGGGGGGGGGGGGGGGGEGGGGGGEGGGGGGGGGGGGGGGGGGGGGGFGGGGGGGGGGGGGGGFGGGGGGGGGGGGGGGGGGGGGGGGGGGGGGGGGGGGGGGGGGGFGGGGGGGGGGGGGGGGGGGGGGGGGGGGGGGGGGGGGGGGGGGGGGGGGGGGGGGGGGGGGGGGGGGGGGGGGGGGGGGGGGGG9EGGGGGGGGGGGGGGGGGGGFGGGGGGFFBFGGGGFFF?<FDFFFGGGGFFGFFFAFFGFFBFFFGG
@M02352:288:000000000-CKWC8:1:1101:16221:4116 1:N:0:TAGCGCTC+CGTCTAAT
TACGGAGGGTCCGAGCGTTAATCGGAATTACTGGGCGTAAAGCGCACGCAGGCGGTTTGTTAAGCTAGATGTGAAAGCCCCGGGCTCAACCTGGGAATAGCATTTAGAACTGGCAGACTAGAGTCTTGGAGAGGGGAGTGGAATTTCTGGTGTAGCGGTGAAATGCGTAGATATCAGAAGGAACATCAGTGGCGAAGGCGACTCCCTGGCCAAAGACTGACGCTCATGTGCGAAAGTGTGGGTAGCGAACAGGATTAGATACCCTGGTAGTCCACGCCGTAA
+
GGGGGGGGGGGGGGGGGFGGFGGGGGGGGGGGGGGGGGGGGGGGGGGGGGGGGGGGGGGGGGGGGGGGGGGGGGGGGGGGGGGGGCGGGGGGGGGGGGGFGGCFGGGGGGGGGGGGGGGGGGGFGFGGGGGGGGGGGGGGGGGFGGGGGGGGGGGGGGGGGGGGGGGGGGGGGGGGGGGGGGGGGCFGGGGGGGGGGGGGGGGGGGGGGGGGGGGGGGGGGGGDGGGGGGGGGGGEFGGGGGFFFFGGGGFFFFGGFFAFGGGFFFGFFFFFFGFFFFFBGD
@M02352:288:000000000-CKWC8:1:1101:23380:4117 1:N:0:TAGCGCTC+CGTCTAAT
TACAGAGGGTGCAAGCGTTAATCGGAATTACTGGGCGTAAAGCGCGCGTAGGTGGATTGGTCAGTCAGATGTGAAAGCCCAGGGCTCAACCTTGGAACTGCATCTGATACTGCTAGTCTAGAATACAGTAGAGGGTAGTGGAATTTCCTGTGTAGCGGTGAAATGCGTAGATATAGGAAGGAACATCAGTGGCGAAGGCGACTCACTGGACCAATACTGCCACTGAGGTGCGAAAGCGTGGGTAGCAACCAGGATTAGATACCCTGGTAGTCCACGCCGTAA
+
GGG<-CCFGGGGGGGGGGGG@@FGGGGGCGGGGGGGGGCGGGGGD+CFGGGGEFGCFG8EAFGGGGGGGGGGGGGGGFGDF<FFFGGGFGGGGDGDFDGFFFF<AEFE,,BD9D<,BD?9@?<?B<FFBCFDFFF>ACFGGGCFECF9<CGFFCDCE7CFGG9EDE@C5ECC;FFGGFBFCGF@8>CFFGGG5BEEEBCE58E8<CEGF64=BFFB9EC+2+9CC>E5<:F<EEC>C=DGGGEB??GG*95560CF26499CCC@F*9<@<A6*/29<D9GG
@M02352:288:000000000-CKWC8:1:1101:8110:4124 1:N:0:TAGCGCTC+CGTCTAAT
TACGGAGGGTGCAAGCGTTAATCGGAATTACTGGGCGTAAAGCGCACGTAGGTGGTTTGTTAAGTTGGATGTGAAAGCCCAGGGCTCAACCTTGGAACTGCATTCAAAACTGGCGAACTAGAGTACTGTAGAGGGTGGTGGAATTTCCAGTGTAGCGGTGAAATGCGTAGAGATTGGAAGGAACATCAGTGGCGAAGGCGACACTCTGGATTGATACTGACACTGAGGTGCGAAAGCGTGGGGAGCAAACAGGATTAGATACCCTGGTAGTCCACGCCGTAA
+
GGGGGGGGGGGGFGGGGGGGDEGGGGCGGGGGGGGGGGGGGGGGECFGGGGGEFG=CFGGGGGGGFFG<EFGFGGGGFFFECFGGGGGGGGGC?AECFF=FEGGFGGGF=AFGGG@=@FC===F<FFGD9,FF875C:FGEGDFFG;FFA=F=DB@FFFEGF;;D9F4;/*=,21>C,BE*F,,=F:EFGG6BEG>C85CED5>+CFGFGG+;CGF9E++<C?GCGG=<5C5EGD>F*7EEG>03:DD?<>F<0F7<F4@?GG4*>F@A?<:7:=?6:>2D>
@M02352:288:000000000-CKWC8:1:1101:6115:4133 1:N:0:TAGCGCTC+CGTCTAAT
TACGGAGGGTGCAAGCGTTAATCGGAATTACTGGGCGTAAAGCGCACGTAGGTGGTTTGTTAAGTTGGATGTGAAAGCCCAGGGCTCAACCTTGGAACTGCATTCAAAACTGGCGAACTAGAGTATGGTAGAGGTGAGTGGAATTTCCTGTGTAGCGGTGAAATGCGTAGAGATGGGAAGGAACATCAGTGGCGAAGGCGACTCACTGGACCAATACTGACACTGAGGCACGAAAGCGTGGGGAGCAAACAGGATTAGATACCCTGGTAGTCCACGCCGTAA
+
GGGGGEGGGGGGCFGGGGGG@EGFGGEGGGGGGGGGGGGGGGGGBCGGGGGG9FGFFGGGGGGGGGFGGCFG9EFGE<ECFFGGGGGGGGGGGGGGGGGGGGGGFGGGGDFFFGGGGDGFFCF@CEFGGDGGGGDGCDFGGGCCFC<=FFE>FCGFGDFGGGACFFCBEC5D;,2?FCFEEGFFGFCCCGGECEGDEC8EEEGGGGGGGG;FGGFGFDE+<:EFG>FFCGGGGGG>>C78EGFFFFGGGG4<?86:7?>B9?FFFFGFDFFABC?1,43-9<
@M02352:288:000000000-CKWC8:1:1101:5130:4134 1:N:0:TAGCGCTC+CGTCTAAT
TACGGAGGGTCCGAGCGTTAATCGGAATTACTGGGCGTAAAGCGCACGCAGGCGGTTTGTTAAGCTAGATGTGAAAGCCCCGGGCTCAACCTGGGAATAGCATTTAGAACTGGCAGACTAGAGTCTTGGAGAGGGGAGTGGAATTTCTGGTGTAGCGGTGAAATGCGTAGATATCAGAAGGAACATCAGTGGCGAAGGCGACTCCCTGGCCAAAGACTGACGCTCATGTGCGAAAGTGTGGGTAGCGAACAGGATTAGATACCCTGGTAGTCCACACCGTAA
+
GGGGGGGGDGGGGGGGGGGG7CFFGG7FGGGGGGG?FFFFGGAF:=FF7FFGDGE=FGGGCGFGCFFGFDGGAEGGF8<<76CGGGGGGGGGF@E83B3<F3DFFGGGGGGGGFEE+>FFAFEF>,@B@DFGGG*1*>>F7F?<<FCEGDGGGGFFG71*CC++22=;EEGGGEFCF+BFFFCC@<<FCFGFG>EEGEFEC=E?FGFG5/9CF;8:87++2/>8?5F02<C<GGG5:9:EGGEB<F3<*9>F:0C:2*-99FG**0*0.*.56092::73>C
@M02352:288:000000000-CKWC8:1:1101:23367:4134 1:N:0:TAGCGCTC+CGTCTAAT
TACAGAGGGTGCAAGCGTTAATCGGAATTACTGGGCGTAAAGCGCGCGTAGGTGGATTGGTCAGTCAGATGTGAAAGCCCAGGGCTCAACCTTGGAACTGCATCTGATACTGCTAGTCTAGAATACAGTAGAGGGTAGTGGAATTTCCTGTGTAGCGGTGAAATGCGTAGATATAGGAAGGAACATCAGTGGCGAAGGCGACTCACTGGACCAATACTGACACTGAGGTGCGAAAGCGTGGGTAGCAAACAGGATTAGATACCCTGGTAGTCCACGCCGTAA
+
GGGGGGGGGGGGGGGGGGGGGFGGGGGGFGGGGGGGGGGEGGGGEGGGGGGGGGGGGGGGGGGGGGGGFFGGGGGGGGGGGGGGGGGGGGGGGGGGGGGFGGGGGGGGGGGGGGGGGGGGGGGGGGGGGGGGGGGGFGFGGGGGGGGGCGGGGGGGGGGGGGGGGGGGGGGGGGGGGGGGGGGFF@FGGGFGGGGGGGGGGGGGGGGGFF<FGFFB99<EGGGGGGGFGGCDGGGFGGGGGGFFFFGGFGFF6?GGFFBFGGFFFFGF</8>FGFFFBD>GC
@M02352:288:000000000-CKWC8:1:1101:13473:4143 1:N:0:TAGCGCTC+CGTCTAAT
TACGGAGGGTGCAAGCGTTAATCGGAATTACTTGGCGTAAAGCGCACGTAGGTGGTTTGTTAAGTTGGATGTGAAAGCCCAGGGCTCAACCTTGGAACTGCATTCAAAACTGGCGAACTAGAGTATGGTAGAGGTGAGTGGAATTTCCTGTGTAGCGGTGAAATGCGTAGAGATGGGAAGGAACATCAGTGGCGAAGGCGACTCACTGGACCAATACTGACACTGAGGTGCGAAAGCGTGGGTAGCAAACAGGATTAGATACCCTGGTAGTCCACGCCGTAA
+
GGGGGGGGGGGGGGGGGFGGFGGGGDGGGGGGGGGGGGGGGGGGGGGGGGGGGGGGGGGGGGGGGGGGGGGGGGGGGGGGGGGGGGGGGGGGGGGGGGGGGGGGGGFGGGGGGGGGGGGGGGGGGGGGGGGGGGGGCFGGGGGGGGGGGGGGGGGGGGGGGGGGGGGGGGGGGGGGGGGGGGGGGGGGGGGGGGGGGGGGGGGGGGGGGGGGGGGGGGGGGGGGGGGGGDGGGGGFGGGGGGFFFFGGGGFFFFGGFFFFGGGGFFGFFFFFFFFFFFFFGG
@M02352:288:000000000-CKWC8:1:1101:25016:4144 1:N:0:TAGCGCTC+CGTCTAAT
TACGAGGGGTGCAAGCGTTAATCGGAATTACTGGGCGTAAAGCGTTCGTAGGCGGTTTGTTAAGCAAGATGTGAAAGCCCAGGGCTCAACCTTGGAACTGCATTTTGAACTGGCAAACTAGAGTACTGTAGAGGGTGGTGGAATTTCCAGTGTAGCGGTGAAATGCGTAGAGATTGGAAGGAACATCAGTGGCGAAGGCGGCCACCTGGACAGATACTGACGCTGAGGAACGAAAGCGTGGGGAGCGAACAGGATTAGATACCCTGGTAGTCCACGCCGTAA
+
GGGGDGGGGGEGGGGGGGGGGFGGGGGGGGGGGGGGGGGGGGGGGGGGGGGGGGGGGGGGGGGGGGGGGGGGGGFGGCFCEGGEEGGGGGGGGGGGGGGGGGGGGG9@FGGGGGGGGGGGFGGGGGGGGGGGGFCFEGGGGGGGGGGFGGGGGGGGGGGGGGGGGGGGGCGGGG@FGGFGGGGFFGGGGGGGG>CGGGGGGGGGGGGGGGFFGGGGGGGFCEGGC5EFGGGGGGDFGGGGGDD<>FGG=CBFF1CF?FFF7FGGFFGFFFBFFGFFBFEFDC
@M02352:288:000000000-CKWC8:1:1101:18754:4154 1:N:0:TAGCGCTC+CGTCTAAT
TACGAGGGGTGCAAGCGTTAATCGGAATTACTGGGCGTAAAGCGTTCGTAGGCGGTCTATTAAGCAAGATGTGAAAGCCCAGGGCTCAACCTTGGAACTGCATTTTGAACTGGTAGACTAGAGTACTGTAGAGGGTGGTGGAATTTCCAGTGTAGCGGTGAAATGCGTAGAGATTGGAAGGAACATCAGTGGCGAAGGCGGCCACCTGGACAGATACTGACGCTGAGGAACGAAAGCGTGGGGAGCGAACAGGATTAGATACCCTGGTAGTCCACGCCGTAA
+
GGGGCCEGGGGGGGGGGGGG7FGGGGGGGGGGGGGFGGGGGGGGGFFGGGFG@FGCCGGGGGGGGGGGGGGFFFGGGGFFFGGGGGGGGEEEFGFFGFGGGEFGGGGGGGGFGGFGGGGGEFFGGGFGGGGFGGGFFGGGGGGGGGGGGGFGGGGGGGGGGGGGGGGGGGGGGGGGGGGGGGGGGGGGGGGGGGGGGGGGGGGDFFGGGGGGGEFFCFGGGDD5EDGGGGGGGGGFGG5;CEB?;BGDGGFFF?CCFFFFGGGGFFGFFFFFFGF<BFFBGD
@M02352:288:000000000-CKWC8:1:1101:5393:4163 1:N:0:TAGCGCTC+CGTCTAAT
TACGGAGGGTGCAAGCGTTACTCGGAATCACTGGGCGTAAAGAGCGTGTAGGCGGGTTTGTAAGTTTGAAGTGAAATCCAATGGCTCAACCATTGAACTGCTTTGAAAACTGCTTACCTAGAATATGGGAGAGGTAGATGGAATTTCTGGTGTAGGGGTAAAATCCGTAGAGATCAGAAGGAATACCGATTGCGAAGGCGATCTACTGGAACATTATTGACGCTGAGACGCGAAAGCGTGGGGAGCAAACAGGATTAGATACCCTGGTAGTCCACGCCCTAA
+
GGGGGGEEGGGGGGGGGGGFGGGGGGEGCGGGGGGGGGGEFGEGGFFGGGGGCFGCFEGGGGFCFGGGGFGGGGGGGEGGGGGGGGGGGGGEFFEGGFGGGGGFDGGGGGFFGGFGFDFGFGEDFGGGEDFGGGGGGFEGGGFGGGGGFFFFGGGGGEGGGGGGFGGGGGEGGGGGGFGGGGGGGAFGGGGGGDGGGGGGGGGGGGGGGGFGGGGGFGGGGGGEGGFFGGGGGGGFGGDEEGFFBEGCFGFFFFGGFFFFGGCDFFGFFFDFFGFFFFE6FC
@M02352:288:000000000-CKWC8:1:1101:7706:4181 1:N:0:TAGCGCTC+CGTCTAAT
TACGAGGGGTGCAAGCGTTAATCGGAATTACTGGGCGTAAAGCGTACGTAGGCGGTTTGTTAAGCAAGATGTGAAAGCCCAGGGCTCAACCTTGGAACTGCATTTTGAACTGGCAAACTAGAGTACTGTAGAGGGTGGTGGAATTTCCAGTGTAGCGGTGAAATGCGTAGAGATTGGAAGGAACATCAGTGGCGAAGGCGGCCACCTGGACAGATACTGACGCTGAGGTACGAAAGCGTGGGGAGCGAACAGGATTAGATACCCTGGTAGTCCACGCCGTAA
+
GGGGGGGGGGGGGGGGGGGDGGGGGGGGGGGGGGGGGGGGGGGGGGGGGGGGGGGGGGGGGGGGGGGGGGGGGGGGGGGGGGGGGGGGGGGGGGGGGGGGGGGGGGGGGGGGGGGGGGGGGGGGGGGGGGGGGGGGGGGGGGGGGGGGGGGGGGGGGGGGGGGGGGGEGGGGGGGGGGGGGGGGGGGGGGGGGGGGGGGGGGGGGGGGGGGGGGGGGGGGGGGGGGGGGGGGGGGFGGGGGGFFFFGGGGFF?<FGFFFFGGGGFFGFFFB>FG@?9?FFGG
@M02352:288:000000000-CKWC8:1:1101:19046:4185 1:N:0:TAGCGCTC+CGTCTAAT
TACGGAGGGTGCAAGCGTTACTCGGAATCACTGGGCGTAAAGAGCGTGTAGGCGGGTTTGTAAGTTTGAAGTGAAATCCAATGGCTCAACCATTGAACTGCTTTGAAAACTGCTTACCTAGAATATGGGAGAGGTAGATGGAATTTCTGGTGTAGGGGTAAAATCCGTAGAGATCAGAAGGAATACCGATTGCGAAGGCGATCTACTGGAACATTATTGACGCTGAGACGCGAAAGCGTGGGGAGCAAACAGGATTAGATACCCTGGTAGTCCACGCCCTAA
+
GGGGGGGGGGGGGGGGGGGGGGGGGGGGGGGGGGGGGFGGGGGGGGGGGGGGGGGGGGGGGGGGFFFGGGGGGGGGGGGGGGGGGGGGGGGGGGFGGGGGGGGGGGGGGGGGGGGGGGGGGGGGGGGGGGGGGGGGGGGGGGGGGGGGGGGGGGGGGGGGGGGGGGGGGGGGGGGGGGGGGGGGG<FGGGGFGGGGGGGGGGFGGGGGGGGGGGGGGGGGGGGGGGGGGGGGGGGFGGDGGGFFFFGCGGFFBFGGF?<?FGCF@FGFFF<>@F@?>FF9DF
@M02352:288:000000000-CKWC8:1:1101:15715:4188 1:N:0:TAGCGCTC+CGTCCAAT
TACGGAGGGTGCAAGCGTTACCCGGAATCATTGGGTGTAAAGAGTGCGTAGGCGGGCTGGTAAGTTTGTAGTGAAATTTAACGGCTCAACCATTGAACTGCTTTGAAAAACGGTTACCTAGAATATGGGGGAGGTAGATGGATTCTTCGGGGGAGGGGTAAAATCCGTAGAGTCCAGAAGGAATACCGATTGCGAAGGCGATCTACTGGAACCTTCTTCACCCTGAGACGCGAAAGCGTGGGGTGCAAACAGGATTAGATACCCCGGTAGTCCACGCCCGAA
+
,EG@G;++C,6BFGG8FBFG:,E+8+@F,F,CFGG,,@FGGG,F,9,@FGG7FGG++>+BFGGGGGC<4,C8FFGGG95EF,+@FFGGGG,+FG,E5DF,,,7,C<FG,3+6+3@+8,3,3,,,:,:EF***5C1,7D,,?3,7,F;,4**=***<FG*44FF+0<//*;E+0+300+AFGCF+,2A*C/;*+*/:8C12*:EG+0+0+29F**++3+++++**2*03+:))1:CE*/C?EGF(,07*<*)08(*2)*)*0:CF)7D>13-64**(-4)(9<
@M02352:288:000000000-CKWC8:1:1101:13622:4203 1:N:0:TAGCGCTC+CGTCTAAT
TACGAGGGGTGCAAGCGTTAATCGGAATTACTGGGCGTAAAGCGTTCGTAGGCGGTCTATTAAGCAAGATGTGAAAGCCCAGGGCTCAACCTTGGAACTGCATTTTGAACTGGTAGACTAGAGTACTGTAGAGGGTGGTGGAATTTCCAGTGTAGCGGTGAAATGCGTAGAGATTGGAAGGAACATCAGTGGCGAAGGCGGCCACCTGGACAGATACTGACGCTGAGGAACGAAAGCGTGGGGAGCGAACAGGATTAGATACCCTGGTAGTCCACGCCGTAA
+
GFFGGGGGGGGGGGF<CCFGFGGDGEFGGGGFGFGGG:CEFGGGFFCFEGGEFEGGGGGGGFGGGC??E=FGGGGGGGFCGGGGCFEGGGGDGGGGGGGGGGGGGGCGGGGGGGGGGGGGFDGFFGFGGGGGGGGGGGGGGGFGGGGGFGEFGGGGGGGGGGGGGDGGGGGGGFGGGGGGGGGGFCFGGFGGGG7EGGGGGGGGGGGGFFCCFECEGCF?FGC5?CFGGGGGEGGFGGGGGGEFFFGG=DF??:GG2FA=CGGGFFGF>FFFFGFFF?52DD
@M02352:288:000000000-CKWC8:1:1101:22924:4206 1:N:0:TAGCGCTC+CGTCTAAT
TACGAGGGGTGCAAGCGTTAATCGGAATTACTGGGCGTAAAGCGTACGTAGGCGGTTTGTTAAGCAAGATGTGAAAGCCCAGGGCTCAACCTTGGAACTGCATTTTGAACTGGCAAACTAGAGTACTGTAGAGGGTGGTGGAATTTCCAGTGTAGCGGTGAAATGCGTAGAGATTGGAAGGAACATCAGTGGCGAAGGCGGCCACCTGGACAGATACTGACGCTGAGGTACGAAAGCGTGGGGAGCGAACAGGATTAGATACCCTGGTAGTCCACGCCGTAA
+
GFFFG@CGGGEEGFGGGF@CC,CCFFDGGGFFDGGGEGGGGFFGFEGGGGGEFCEF+CC<FFGGGCFCCBFFGGDGGFEFGGGGGGGGGGGF<FGGGGGCGGGGEEGGGGFGGGGGGGGGGFFGEFFFFFDFGGG:C@CFDFCGCGFEGACFGGGGGGG@F@CGCCFEEGG99>>FGGG@EFGFDCFFGGGF5CGGGGGGGDEEGE8CGFFG8CEGGCF70:C8*9CC?F*9E*C>CGCECEF<BFGGGD@F6?CC?FAFGGGF?FF?AF2>FG48>F>9GD
@M02352:288:000000000-CKWC8:1:1101:15734:4247 1:N:0:TAGCGCTC+CGTCTAAT
TACGGAGGGGGTTAGCGTTGTTCGGAATTACTGGGCGTAAAGCGCACGTAGGCGGATCAGAAAGTATAGGGTGAAATCCCAGGGCTCAACCCTGGAACTGCCTTGTAAACTCCTGGTCTTGAGTTCGAGAGAGGTGAGTGGAATTCCGAGTGTAGAGGTGAAATTCGTAGATATTCGGAGGAACACCAGTGGCGAAGGCGGCTCACTGGCTCGATACTGACGCTGAGGTGCGAAAGTGTGGGGAGCAAACAGGATTAGATACCCTGGTAGTCCACGCCGTAA
+
GGGGGGGGGGGCFGGGGGGGGGGGGGGGGGFGGGGGGGGGGGGGGGGGGGGGGGGGGGGGGGGGGGGGGGGGGGGGGFGGGGGGGGGGGGGGGGGGGGGGGGGGGGGGGGGGGGGGGGGGGGGGGGGGGGGGGGGFFFGGGGGGCGGGGGGGGGGGGGGGGGGDFGGGFGEFFGGGGGGGGGFGGGGGGGGGGGGGGGCGEEGGGGGGGGGGGGGGGGGGGDDCGGGFFFGGGGDBGGGGGGE:>BGGGGFFFFGGFFBFGGGGFFGFAFFFFGFF;BF9GG
@M02352:288:000000000-CKWC8:1:1101:15786:4266 1:N:0:TAGCGCTC+CGTCTAAT
TACAGAGGGTGCAAGCGTTAATCGGAATTACTGGGCGTAAAGCGCGCGTAGGTGGTTTGTTAAGTCGGATGTGAAAGCCCAGGGCTCAACCTTGGAATTGCACCCGATACTGGCAGGCTAGAGTACGATAGAGGAGTGTGGAATTTCCTGTGTAGCGGTGAAATGCGTAGATATAGGAAGGAACATCAGTGGCGAAGGCGACACTCTGGATTGATACTGACACTGAGGTGCGAAAGCGTGGGGAGCAAACAGGATTAGATACCCTGGTAGTCCACGCCGTAA
+
GGGGGGGGGGGGGGGGGGGG@,FGGGGGGGFFGGGGGGGGGGGGEGGGEGGGGGGB<CFGGGGGGGGGGGGGGGGGGG8DGFGGGGGGGGGGGGFGGGGGGGFDFFGGGGGGGGGGGGGGGGGGGGGDFGGGGGFGFGFGGGGGGGGACFGGGGGGGGGGGGGGGGGGGGGGGGGFGGGGGGGGCFGFGGFGGGGGGGGGGGGG<CGGGGGGGGGFFGGGGGGGGGFGGGFGGGGFGDGGGG@?9BGG7FFFFBGGFFFFGGGGFFGFFFFAFGFFFFFBGG
@M02352:288:000000000-CKWC8:1:1101:13994:4275 1:N:0:TAGCGCTC+CGTCTAAT
TACGAGGGGTGCAAGCGTTAATCGGAATTACTGGGCGTAAAGCGTTCGTAGGCGGTTTGTTAAGCAAGATGTGAAAGCCCAGGGCTCAACCTTGGAACTGCATTTTGAACTGGCAAACTAGAGTACTGTAGAGGGTGGTGGAATTTCCAGTGTAGCGGTGAAATGCGTAGAGATGGGAAGGAACATCAGTGGCGAAGGCGACTCACTGGACCAATACTGACACTGAGGTGCGAAAGCGTGGGTAGCAAACAGGATTAGATACCCTGGTAGTCCACGCCGTAA
+
GGGGDFGGGGGGGGGGGGGGGFGGGGGGGGGGGGGGGGGGGGGGFFGGGGGGG@FFGGGGGGGGGGGGGFGGGGGGGGGGGGGGGGGFFGGGGGGGGGGGGGFGGGGEGGGGGGGGGGGGGGGGGGDGGGGGGGGGFGGGGGGGGGGGFGGGGGGGGGGGGGGGGGGGGGGGGGGGGGGGGGGGGGGGGGGGGGGGGGGGGGGGGGGGGGGGGFFEGGGGGGGGGGGGGGGGGGGFGGGGGGFDFFGGGGFFFFGGFFFFGGGGFFGFFFFFFGFF6?D;GD
@M02352:288:000000000-CKWC8:1:1101:23791:4286 1:N:0:TAGCGCTC+CGTCTAAT
TACGGAGGGTGCAAGCGTTAATCGGAATTACTGGGCGTAAAGCGCACGTAGGTGGTTTGTTAAGTTGGATGTGAAAGCCCAGGGCTCAACCTTGGAACTGCATTCAAAACTGGCGAACTAGAGTATGGTAGAGGTGAGTGGAATTTCCTGTGTAGCGGTGAAATGCGTAGAGATGGGAAGGAACATCAGTGGCGAAGGCGACTCACTGGACCAATACTGACACTGAGGTGCGAAAGCGTGGGTAGCAAACAGGATTAGATACCCTGGTAGTCCACGCCGTAA
+
GGGGGGGGGGGGGGGGGGGGGGGEFEGGGGGGGGGGGGGGGGGGGGGGFGFGFGGFDGGGGGGGGGGGGGGGGGGGGGGGGGGGGFGGGGGGGGGGGGGGGGGGFGFFGGGGGFGGGGGGGGGFGFGGGGGGGGGGGGGGGGGGGGGGGGGGGGGGGGGGGGGGGGGGGGGGGGGGGGGDGGFGGGGGGGGGGGGGGGGGGGGGGGGGGGGGGGGGFGGEGFGFGFGGGGGGGGDFGGGGGGFFFFGGGGFFFFGGFFFFGGGGFFFFAFDFFGFFB?EBGC
@M02352:288:000000000-CKWC8:1:1101:24322:4290 1:N:0:TAGCGCTC+CGTCTAAT
TACGAGGGGTGCAAGCGTTAATCGGAATTACTGGGCGTAAAGCGTTCGTAGGCGGTCTATTAAGCAAGATGTGAAAGCCCAGGGCTCAACCTTGGAACTGCATTTTGAACTGGTAGACTAGAGTACTGTAGAGGGTGGTGGAATTTCCAGTGTAGCGGTGAAATGCGTAGAGATTGGAAGGAACATCAGTGGCGAAGGCGGCCACCTGGACAGATACTGACGCTGAGGAACGAAAGCGTGTGGAGCGAACAGGATTAGATACCCTGGTAGTCCACGCCGTAA
+
GGGGFFGGGGGEGGGGGGGGGGGGGGGGGGGGGGGGGGGGGGFGGGGGGGGGGGGGGGGGGGGGGGGGGGGGGGGGGGGGGGGGGGGGGGGGGGGGGGGGGGGGGGGGGGGGGGGGGGGGGGGGGGGGGGFCGGGGGGGGGGGGGGGGGGGGGGGGGGGGGGGGGCFEGGGGFGGGGGGGGGGGGGGGGGGGGGGGGGGDGGGGDGGGGGGGGGFGGGGGFGGGGGGGGGGGGGGFGGGGGGDBFFGGGGF;<:<C<FA?EGFGFFGFFFFFFFFFBFFFD>
@M02352:288:000000000-CKWC8:1:1101:14789:4292 1:N:0:TAGCGCTC+CGTCTAAT
TACGGAGGGTGCAAGCGTTACTCGGAATCACTGGGCGTAAAGAGCGTGTAGGCGGGTTTGTAAGTTTGAAGTGAAATCCAATGGCTCAACCATTGAACTGCTTTGAAAACTGCTTACCTAGAATATGGGAGAGGTAGATGGAATTTCTGGTGTAGGGGTAAAATCCGTAGAGATCAGAAGGAATACCGATTGCGAAGGCGATCTACTGGAACATTATTGACGCTGAGACGCGAAAGCGTGGGGAGCAAACAGGATTAGATACCCTGGTAGTCCACGCCCTAA
+
GGGGGGGGGGGGGGGGGGGGGGGGGGGGGGGGGGGGGFEFGGGGGGEGGGGGGGGGGGGGGGGGGGGGGFGGGGGGGGGGGGGGF@EFGFGGGGGGGGGGGGGGGGGGGGGGGGGGGGGGGGEFGGGGGGGGGGGGGGGGGGFFGGGGGGGGGFFGGGGGGGGGGGGGGGGGGGGGGGGGGGGGGGGGGGGGGGGGGGGGGGGGGGGGGFCFFFGGCGGGFGGDGGGGGGGGGGGFGGGEGGFFBFGGGGFFB?FFDF>FGGGG47C?AFFFFFF?FBFFGG
@M02352:288:000000000-CKWC8:1:1101:9984:4309 1:N:0:TAGCGCTC+CGTCTAAT
TACGGAGGGTGCAAGCGTTAATCGGAATTACTGGGCGTAAAGCGCACGTAGGTGGTTTGTTAAGTTGGATGTGAAAGCCCAGGGCTCAACCTTGGAACTGCATTCAAAACTGGCGAACTAGAGTATGGTAGAGGTGAGTGGAATTTCCTGTGTAGCGGTGAAATGCGTAGAGATGGGAAGGAACATCAGTGGCGAAGGCGGCCACCTGGACAGATACTGACGCTGAGGAACGAAAGCGTGGGGAGCGAACAGGATTAGATACCCTGGTAGTCCACGCCGTAA
+
GGGGEGGGGFGGGGGGGGGGDEFFGGCGGGGGGGGFGGGGGGAFGCBFGGGG5EFBCEBE8FGFGFEFGGGGGGGGCGGGDFGGGGGGGGGGGCGGGGGGGGGGEDGGGGGGGCC:CGGCFGGGGA<FEGGGGG>FCA>FGGGGGFGC=FGGGGGGGGGGGGGGGGGGGGGGGGGFGFFGGGGGGFGGGGGGGGGGGGGGGDGC;FGGGGGGGC:AFGGGGGGGGGGGGGGGGGGFGGGGGGFFFFDGGGFFFFCGFFFFGGGGFFGFFFFFFGF?;?EBGG
@M02352:288:000000000-CKWC8:1:1101:19385:4349 1:N:0:TAGCGCTC+CGTCTAAT
TACGGAGGGTGCAAGCGTTAATCGGAATTACTGGGCGTAAAGCGCGCGTAGGTGGATTGGTCAGTCAGATGTGAAAGCCCAGGGCTCAACCTTGGAACTGCACCTGATACTGCCAGTCTAGAATACGGTAGAGGGTAGTGGAATTTCCTGTGTAGCGGTGAAATGCGTAGATATAGGAAGGAACACCAGTGGCGAAGGCGACTACCTGGACCGATATTGACACTGAGGTGCGAAAGCGTGGGGAGCAAACAGGATTAGATACCCTGGTAGTCCACGCCGTAA
+
GGGGGGGGGGGGGGGGGGGGGGGGGGGGGGGGGGGGGGGGGGGGGGGGFGGGGGGGGGGGGGGGGGGGGGGGGGGGGGGGGGGGGGGGGGGGGGGGFGGGGGGGGGGGGGGGGGGGGGGGGGGGGGGGGGGGGGGGGGGGGGGGGGGGGGGGGGGGGGGGGGGGGGGGGGGFGGGGGGGGGGGGGGGGGGGGGGGGGGGGGGGGGGGGGGGGGGGGGGGGGGGGGGGGGGGGGGGFGGGGGGF?FFGGGGFFFF:FFFFFGGGGFFFFFFFFFGFFFFFFGG
@M02352:288:000000000-CKWC8:1:1101:15881:4351 1:N:0:TAGCGCTC+CGTCTAAT
TACGGAGGGGGTTAGCGTTGTTCGGAATTACTGGGCGTAAAGCGCACGTAGGCGGATCAGAAAGTAAGGGGTGAAATCCCAGGGCTCAACCCTGGAACTGCCTCTTAAACTCCTGGTCTTGAGTTCGAGAGAGGTAAGTGGAATTCCGAGTGTAGAGGTGAAATTCGTAGATATTCGGAGGAACACCAGTGGCGAAGGCGGCTTACTGGCTCGATACTGACGCTGAGGTGCGAAAGTGTGGGGAGCAAACAGGATTAGATACCCTGGTAGTCCACACCGTAA
+
FGGGGGGGGGGCCGGGGGGGGGGGGGGGGGGGGGGGGGGGGGGGGGGGGGGGGGGGGGGGGGGGGGGGGGGGGGGGGGGGGGGGGGGGGGGGGGGGGGGGGGGGGGGGGFFGFGGGGGGGGGGGFGECFFGDGGGGGGGGGGGCGGGGDGGGGGGGGGGGGGGGGGGGGGGGGFGFGGGGGGGGGGGGGGGGGGGGGGGGGGGGGGGGGGGGGGGGGGGGGGDCEGGGGGGGGGGFGGGGGGF09;FGFGFFF<FGBF29?FGF?>GFFFFFFGFFBFF:DC
@M02352:288:000000000-CKWC8:1:1101:14435:4353 1:N:0:TAGCGCTC+CGTCTAAT
TACGGAGGGTGCAAGCGTTAATCGGAATTACTGGGCGTAAAGCGTACGTAGGTGGTTTGTTAAGTTGGATGTGAAAGCCCAGGGCTCAACCTTGGAACTGCATTCAAAACTGATGAACTAGAGTATGGTAGAGGTAAGTGGAATTTCCTGTGTAGCGGTGAAATGCGTAGAGATGGGAAGGAACATCAGTGGCGAAGGCGACTTACTGGACCAATACTGACACTGAGGTACGAAAGCGTGGGTAGCAAACAGGATTAGATACCCTGGTAGTCCACGCCGTAA
+
GGGGGGGGCGGGGGGGG:F@@EGGGGEGGGGGGGGFGFGDDGGGCFEFFFGGFGGGFFGGGDGGGGFGGGGGGGGGFGGGGFGDDGGGECFGGGCFGGGGGGGGGGGGGGGGGGGGGGGDGFGCFGFGGGGCFGGGDGGGGGDGGGGFCGFFGGGGGC<:F@BCGGGGGGG;;ECDGGGGGGGGGFFGGGAFGGGGGGGGDEEEGGGGGGFFF>:CFGGGFCCFFFGCFCGGGGGFGEGDCGBABFGFGCFF?17FFFFFGC8C@:FFB?AFFG4<FF>>CC
@M02352:288:000000000-CKWC8:1:1101:21778:4360 1:N:0:TAGCGCTC+CGTCTAAT
TACAGAGGGTGCAAGCGTTAATCGGAATTACTGGGCGTAAAGCGCGCGTAGGTGGTTTGTTAAGTCGGATGTGAAAGCCCAGGGCTCAACCTTGGAATTGCACCCGATACTGGCAGGCTAGAGTACGATAGAGGAGTGTGGAATTTCCTGTGTAGCGGTGAAATGCGTAGAGATGGGAAGGAAATCAGTGGCGAAGGCGACTTACTGGACCAATACTGACACTGAGGTACGAAAGCGTGGGTAGCAAACAGGATTAGATACCCTGGTAGTCCACGCCGTAAA
+
GGGGGGGGGGGGGGGGGGGGGGGGGGGGGGGGGGGGGGGGGGGGGGGGGGGGFGGGGGGGGFGGGGGGGGGGGGGGGGGGGGGGGGGGGGGGGGGGGGGGGGGGGGGGGGGGGGGGGGGGGGGGGGGGFGGGGGGGGGGGGGGGGGGGGGGGGGGGGGEGGGGGGGGGGGGGGCEGGGGGGGGGGFFGGGGGGGGGGGGGGGGGGGGGGGGGGFGGGGGGGGGGGGGGGGGGGGGFDCCEGDFBFFGGGGFF?FGGFFFFGGGGFFGFFFFBFGFFFFEFGG
@M02352:288:000000000-CKWC8:1:1101:7089:4362 1:N:0:TAGCGCTC+CGTCTAAT
TACGGAGGGTGCAAGCGTTAATCGGAATTACTGGGCGTAAAGCGCACGTAGGTGGTTTGTTAAGTTGGATGTGAAAGCCCAGGGCTCAACCTTGGAATTGCACCCGATACTGGCAGGCTAGAGTACGATAGAGGAGTGTGGAATTTCCTGTGTAGCGGTGAAATGCGTAGATATAGGAAGGAACATCAGTGGCGAAGGCGACACTCTGGATTGATACTGACACTGAGGTGCGAAAGCGTGGGGAGCAAACAGGATTAGATACCCTGGTAGTCCACGCCGTAA
+
GGGGGGGGGGGGGGGGGGGFFFGGGCGGGGGGGGGGGGGGGGGGGGGGFEFGFGGFGGGGGGGFGGGGGGGGGGGGGGGGGFGGGGGGGGGGGGGGGGGGGGGGFGGGGGGGGGGGGGGGGGGGGGGFGGGGGGEEFGGGGGGGGGGGGGGGGGGGGGGGGGGGGGGGGGGGGGGGGGGGGGGGGGGGGGGGDGGGGGGGDGGGCCFGGGGGGGGGGGGGGGGGGGGGGFFGGEGFGGGGGGFF9>GGGG>??FGGFFBF7CFCFFGFFFBAFGFFFFFFGD
@M02352:288:000000000-CKWC8:1:1101:23275:4364 1:N:0:TAGCGCTC+CGTCTAAT
TACGGAGGGTGCGAGCGTTAATCGGAATTACTGGGCGTAAAGCGCACGCAGGCGGTTTGTTAAGCTAGATGTGAAAGCCCCGAGCTCAACTTGGGATGGTCATTTAGAACTGGCAGACTAGAGTCTTGGAGAGGGGAGTGGAATTCCAGGTGTAGCGGTGAAATGCGTAGATATCTGGAGGAACATCAGTGGCGAAGGCGACTCCCTGGCCAAAGACTGACGCTCATGTGCGAAAGTGTGGGTAGCGCACAGGATTAGATACCCTGGTAGTCCACGCCGTAA
+
GFDCC@@CE@FGGBFFC@CCCFEEFC@FGFFD9<FGCFCCCFGGGGGGGGGGGGGGGGGGGBFFCFECFFGFAEG<EEEDFF+>7=FGGFGGGGGGGGGDFFGFGFFEGFGGGGGGGFGGGEGFGEGGGFFGGGGGCGGGGGGFGFFGGGCGGGFFGGGG@FFFEGGG58*CGGGCFGGFCFFFF9F;FFFGGGDGGGGGGCEDGCFEFGGG5CCCFGGGGGGGGGGGGFFGEC<>FGGGGGFFFFG):CD>11FG)=<F7<<CFFF6ABA5FFF?>0;>DC
@M02352:288:000000000-CKWC8:1:1101:15875:4375 1:N:0:TAGCGCTC+CGTCTAAT
TACGGAGGGTGCAAGCGTTAATCGGAATTACTGGGCGTAAAGCGCACGTAGGTGGTTTGTTAAGTTGGATGTGAAAGCCCAGGGCTCAACCTTGGAACTGCATTCAAAACCGGCGAACTAGAGTATGGTAGAGGTGAGTGGAATTTCCTGTGTAGCGGTGAAATGCGTAGAGATGGGAAGGAACATCAGTGGCGAAGGCGACTCACTGGACCAATACTGACACTGAGGTGCGAAAGCGTGGGTAGCAAACAGGATTAGATACCCTGGTAGTCCACGCCGTAA
+
GGGGGGGGGCGGFGGGGFGGDEGGGGGGGGGGGGGGGGGGGGGGGGGGGGGG<FFFFDGFGGGGGGGGGGGGGFGGGG=FFEFEGGFFGGGCGGGGGGGGGGF9,FGGG8FCDEGGGBFECCGGGGGGGGGGGGGGCFGGGGFGGGGGGGGGGGGGGGGGGGGGEGGGEE=F;EFGGGGGGGGGFCCGFGGGGGDGGGFEGGGG6?FGGD908:CC8+3:ECEFGGGDG=DDGGDBFGGEEGF2::DD6FF??<FF?@AFGGGFFFGFF?-:6C616?B4CD
@M02352:288:000000000-CKWC8:1:1101:22220:4381 1:N:0:TAGCGCTC+CGTCTAAT
TACGGAGGGTGCAAGCGTTAATCGGAATTACTGGGCGTAAAGCGCACGTAGGTGGTTTGTTAAGTTGGATGTGAAAGCCCGGGGCTCAACCTTGGAACTGCATTCAAAACTGGCGAACTAGAGTATGGTAGAGGTGAGTGGAATTTCCTGTGTAGCGGTGAAATGCGTAGAGATGGGAAGGAACATCAGTGGCGAAGGCGACTCACTGGACCAATACTGACACTGAGGTGCGAAAGCGTGGGTAGCAAACAGGATTAGATACCCTGGTAGTCCACGCCGTAA
+
GGGGGGGGGGGGGGGGGGGGGGGGGGGGGGGGGGGGGGGGGGGGGGGGGGGGGGGGGGGGGGGGGGGGGGGGGGGGGGGG7FGGGGGGGGGGGGGGGGGGGGGGGGGGGGGGGGGGGGGGGGGGGGGGGGGGGGGGGGGGGGGGGGGGGGGGGGGFGGGGGGGGGGGGGGGGGGGFGGGGGGGGFFGGGGGGGGGGGGGGGGGGGGGGGGGGGGGFGGGGGGGGGGGGGGGGGGGFGGGGGGFFFFGGGGFFF?GGFFFFGGGGFFGFBFFAFFFFF<>BDG
@M02352:288:000000000-CKWC8:1:1101:10219:4382 1:N:0:TAGCGCTC+CGTCTAAT
TACAGAGGGTGCAAGCGTTAATCGGAATTACTGGGCGTAAAGCGCGCGTAGGTGGTTTGTTAAGTCGGATGTGAAAGCCCAGGGCTCAACCTTGGAATTGCACCCGATACTGGCAGGCTAGAGTACGATAGAGGAGTGTGGAATTTCCTGTGTAGCGGTGAAATGCGTAGATATAGGAAGGAACATCAGTGGCGAAGGCGACACTCTGGATTGATACTGACACTGAGGTGCGAAAGCGTGGGGAGCAAACAGGATTAGATACCCTGGTAGTCCACGCCGTAA
+
GGGGGGGGGFEGGGGGGGGGFFGGGGEGGGGGGGGGGFEEEGGGGGGGFGGGFFGGFGGGGFGGGGGGGGGFGGGGGGGGGGGGGGGGGGGGGGGGGGGGGGGGGGGGGGGGGGGGGGGGGGGGGGGGGGGGGGFG:FGGGGFGGGGGGGFGGCGCFGGGGGGGGFGGGGGFG@FFGGGGGGGGGGGGGGGGGGGGGGGGGGGGCGGGGGGGGGGFFFFGGGGEEGGGF=FGGGGEFGDGGGEF>DGGGGFFFFCF>FFFGFGFFFGFFFDB7FFBFBFFGD
@M02352:288:000000000-CKWC8:1:1101:9198:4383 1:N:0:TAGCGCTC+CGTCTAAT
TACGGAGGGTCCGAGCGTTAATCGGAATTACTGGGCGTAAAGCGCGCGTAGGTGGATTGGTCAGTCAGATGTGAAAGCCCAGGGCTCAACCTTGGAACTGCACCTGATACTGCCAGTCTAGAATACGGTAGAGGGTAGTGGAATTTCCTGTGTAGCGGTGAAATGCGTAGATATAGGAAGGAACACCAGTGGCGAAGGCGACTACCTGGACCGATATTGACACTGAGGTGCGAAAGCGTGGGGAGCAAACAGGATTAGATACCCTGGTAGTCCACGCCGTAA
+
GGGGGGGGGGGGGGGGGGGGFGGGGGGGGGGGGGGGGGGGGGGGGGGGGGGGGGGGGGGGGGGGGGGGGGGGGGGGGGGGGGGGGGGGGGGGGGGGFFFGGGGGGGGGGGGGGGGGGGGGGGGGGGGGGGGGGGGGGGGGGGGGGGGGGGGGGGGGGGGGGGGGGGGGGGGGGGGGGGGGGGGGGGGGGGGGGGGGGGGGGGGGGGGGGGGGGGGGGGGGGGGGGGGGGGGGGGGFGGGGGGFB>FGGGGFFFFGGFFFFGGGGFFGFFFFFFGFFFFFFGD
@M02352:288:000000000-CKWC8:1:1101:20197:4384 1:N:0:TAGCGCTC+CGTCTAAT
TACGAGGGGTGCAAGCGTTAATCGGAATTACTGGGCGTAAAGCGTTCGTAGGCGGTTGAATAAGCAAGATGTGAAAGCCCAGGGCTCAACCTTGGAACTGCATTTTGAACTGTTCGACTAGAGTACTGTAGAGGGTGGTGGAATTTCCAGTGTAGCGGTGAAATGCGTAGAGATTGGAAGGAACATCAGTGGCGAAGGCGGCCACCTGGACAGATACTGACGCTGAGGAACGAAAGCGTGGGGAGCGAACAGGATTAGATACCCTGGTAGTCCACGCCGTAA
+
GGGGFGGGGGGGGGGGGGGGGGGGGGGGGGGGGGGGGGGGGGGGGGGGGGGGGGGGGGGGGGGGGGGGGGGGGGGGGGGGGGGGGGGGGGGGGGGGGGGGGGGGGGGGGGGGGGGGGGGGGGGGGGGGGGGGGGGGGGGGGGGGGGGGGGGGGGGGGGGGGGGGGGGGGGGGGGGGGGGGGGGGGGGGGGGGGGGGGGGGGGGGGGGGGGGGGGGGGGGGGGGGGGGGGGGGGGGBFGGGGGFFFFGGGGFFFFCFFFBFGGGGFFGFFFFFFGFFBFE9GD
@M02352:288:000000000-CKWC8:1:1101:13941:4392 1:N:0:TAGCGCTC+CGTCTAAT
TACGGAGGGTGCAAGCGTTACTCGGAATCACTGGGCGTAAAGAGCGTGTAGGCGGGTTTGTAAGTTTGAAGTGAAATCCAATGGCTCAACCATTGAACTGCTTTGAAAACTGCTTACCTAGAATATGGGAGAGGTAGATGGAATTTCTGGTGTAGGGGTAAAATCCGTAGAGATCAGAAGGAATACCGATTGCGAAGGCGATCTACTGGAACATTATTGACGCTGAGACGCGAAAGCGTGGGGAGCAAACAGGATTAGATACCCTGGTAGTCCACGCCCTAA
+
GGGGGGGGGGGGGGGGGGGGGGGGGGGGGGGGGGGGGGGGGGGGGGFGGGGGGGGGGGGGGGEGGGGGGDFGGGGGGGGGGGGGGGGGGGGGGGGGGGGGGGGGGGGGGGGGGGGGGGGGGGFFGGGGGFGGGGGGGGGGGGGGGGGGGGGGGGGGGGGGGGGGGGGGGGGGGGGFGFGGFGGGGGGGGGGGGGGGGGGGGGGGGGGGGFGGGGGGGGGGGGGGGGGFGGGGGGGEGGGGGGFFFFGGGGFFFFFGFFFFGGGGFFGFFFFFFGF?FFFFGF
@M02352:288:000000000-CKWC8:1:1101:8908:4412 1:N:0:TAGCGCTC+CGTCTAAT
TACGGAGGGTGCAAGCGTTACTCGGAATCACTGGGCGTAAAGAGCGTGTAGGCGGATAGTTAAGTTTGAAGTGAAATCCAATGGCTCAACCATTGAACTGCTTTGAAAACTGATTATCTAGAATATGGGAGAGGTAGATGGAATTTCTGGTGTAGGGGTAAAATCCGTAGAGATCAGAAGGAATACCGATTGCGAAGGCGATCTACTGGAACATTATTGACGCTGAGACGCGAAAGCGTGGGGAGCGAACAGGATTAGATACCCTGGTAGTCCACGCCGTAA
+
GGGGGGEGGGGGGGGGGEFGGGGGGGGGGGGGGGGGGEGEFGGGGGGGGGGGGGGGGGGGGGGEFFFGGGGFGGGGGGGGGGGGGFGGGGGGGGGFGGGGGGGGGGGGGGGGGGGGGGGGGFCGGGFGGGGEGGGGGGGGGGGGGGGGGGGGGGGGGGGGGGGGGGGGFGGGGGGGGGGGGGGGGGGGGGGGGGGGGGGGGGGGGGGGGGGGGGGGGGGGGGGGGGGGGGGGGGGFGGGGGGF?>FGGGDFFF?<F?FFFGFGGFFGFFFFAFGFFF?EB:<
@M02352:288:000000000-CKWC8:1:1101:15871:4417 1:N:0:TAGCGCTC+CGTCTAAT
TACAGAGGGTGCAAGCGTTAATCGGAATTACTGGGCGTAAAGCGCGCGTAGGTGGTTTGTTAAGTCGGATGTGAAAGCCCAGGGCTCAACCTTGGAATTGCACCCGATACTGGCAGGCTAGAGTACGATAGAGGAGTGTGGAATTTCCTGTGTAGCGGTGAAATGCGTAGATATAGGAAGGAACATCAGTGGCGAAGGCGACACTCTGGATTGATACTGACACTGAGGTGCGAAAGCGTGGGGAGCAAACAGGATTAGATACCCTGGTAGTCCACGCCGTAA
+
GGGGGGGGGGGGGFGGGFGGFGGGGGGGGGGGGGGGGFEFGGGGGGGGFEGGFGGFGGGGGGGGGGGGGGGGGGGGGGGGGGGGEGGGGFGGGGGGGGGGGGGGGGGGGGGGGGGGGGGGGGGGGGGGGGGGGGGGGGGGGGGGGGGGGGGGGGGGGGGGGGGGGGGGGGGFGGGGGGGGGGGGGGGGGGGGGGGGGGGGGGGGFGGGGGGGGGGGGGGGGGGGGGGGGGGGGGGFGGGGGGFFFFGGGGFFFFGGFFFFGG8DFFFFAFFF6CFFFFF>GG
@M02352:288:000000000-CKWC8:1:1101:10972:4451 1:N:0:TAGCGCTC+CGTCTAAT
TACGGAGGGGGTTAGCGTTGTTCGGAATTACTGGGCGTAAAGCGTACGTAGGCGGATTGGAAAGTAAGAGGTGAAATCCCAGGGCTCAACCCTGGAACTGCCTTTTAAACTATCAGTCTAGAGTTCGAGAGAGGTGAGTGGAATTCCAAGTGTAGAGGTGAAATTCGTAGATATTTGGAGGAACACCAGTGGCGAAGGCGGCTCACTGGCTCGATACTGACGCTGAGGTACGAAAGTGTGGGGAGCAAACAGGATTAGATACCCTGGTAGTCCACACCGTAA
+
GGGGGGGGGGGCFGGGGGGGGGGGGGGGEGGGGGGGGGGGGGGGGGGGGGGGGGGGGGGGCBFGGDFGGGGFGGGGGGGGGCFGGGGGGGGGGGGGGGGGGGGGGGGGGGGGGGFFGGGCGGGGGCGGGGGGGGGGFGGGGGGGGGGFGGGGGGGGGGGGGGGG;FFGGGGGGGGGGGGGGGGGGGGGGGGGGGGGGGGGGGGGGGGGGGGGGGGGGGGGGGGGGGFGGGGGGGGFGGGGGGF6>EFGGGFFFFGGFFFFGGGGFFG@>FFFFGFFFFFFGG
@M02352:288:000000000-CKWC8:1:1101:17205:4460 1:N:0:TAGCGCTC+CGTCTAAT
TACAGAGGGTGCAAGCGTTAATCGGAATTACTGGGCGTAAAGCGCGCGTAGGTGGTTTGTTAAGTCGGATGTGAAAGCCCAGGGCTCAACCTTGGAATTGCACCCGATACTGGCAGGCTAGAGTACGATAGAGGAGTGTGGAATTTCCTGTGTAGCGGTGAAATGCGTAGATATAGGAAGGAACATCAGTGGCGAAGGCGACACTCTGGATTGATACTGACACTGAGGTGCGAAAGCGTGGGGAGCAAACAGGATTAGATACCCTGGTAGTCCACGCCGTAA
+
GGGGFGGGGGGGGGGGGGGGCEGGGGF@FGGGGGGGGGGGGGGGGGGGGGGGGGGFGGGGGGGGGGGGGGGGGGGGGGGGGGGGGGGGGGGGGGGGGGGGGGGGGGGGGGGGFGGGGGGGGGGGGGGGFEGGGGAEFGGGGGGGGGGGGGGGGGGGGGGGGGGGGGGGGGGGGGGGGGGGGGGGGGFGGGGGGGGGGGGGGGGGFFGGGGGGGGCCFGGGGGGGGGGGGGGGGGGFGGGDGGFFFFGFGGFFFFGGFFFFCCFGFFGFAFFFFGFFFFE>CD
@M02352:288:000000000-CKWC8:1:1101:12317:4462 1:N:0:TAGCGCTC+CGTCTAAT
TACGGAGGGTCCGAGCGTTAATCGGAATTACTGGGCGTAAAGCGCGCGTAGGTGGTTATTTAAGCTAGATGTGAAAGCCCAGGGCTCAACCTTGGAACTGCATTTAGAACTGGGTAACTAGAGTACAGTAGAGGGTGGTGGAATTTCCAGTGTAGCGGTGAAATGCGTAGAGATTGGAAGGAACATCAGTGGCGAAGGCGGCCACCTGGACAGATACTGACGCTGAGGAACGAAAGCGTGGGGAGCGAACAGGATTAGATACCCTGGTAGTCCACGCCGTAA
+
GGGGGGGGGGGGGGGGGGGEDFGGGGGGGGGGGGGGGGGGGGGGGGGGGGGGGGGGGGGGGGGGGGGGGGGGGGGGGGGGGGGGGGGGGFFGGGGGGGGGGGGGGGGGDGGGGGGGGGGGGGGGGGGGGGGGGGGGGGGGGGGGGGGGGGGGGGGGGGGGGGGGGGGDCEGGGGGGGGGGGGGGGGGGGGGGGDGGGGGGGGGGGGGGGGGGGGGGGGGGGGGEGGGGGGGGGGGFGGGGGGEF>FGGGGFFFFGG?FFFGGGGFFG@4BA9FGFFFFFFGG
@M02352:288:000000000-CKWC8:1:1101:12776:4462 1:N:0:TAGCGCTC+CGTCTAAT
TACGAGGGGTGCAAGCGTTAATCGGAATTACTGGGCGTAAAGCGTTCGTAGGCGGTCTATTAAGCAAGATGTGAAAGCCCAGGGCTCAACCTTGGAACTGCATTTTGAACTGGTAGGCTAGAGTACTGTAGAGGGTGGTGGAATTTCCAGTGTAGCGGTGAAATGCGTAGAGATTGGAAGGAACATCAGTGGCGAAGGCGGCCACCTGGACAGATACTGACGCTGAGGAACGAAAGCGTGAGGAGCGAACAGGATTAGATACCCTGGTAGTCCACGCCGTAA
+
GGGGFGGGGGGGGGGGGGGGFGGGGGGGGGGGGGGGGGGGGGGGGGGGGGGGGGGGGGGGGGGGGFGGGGGGGGGGGGGGGGGGGGGGGGGGGGGGGGGGGGGGGGGGGGGGGGGGGGGGGFGGGGGGGGGGGGGGGGGGGGGGGGGGGGGGGGGGGGGGGGGGGGGGGGGGGGGGGGFGGGGGGGGGGGGGGGGGGGGGGGGGGGGGGGGGGGGGGGGGGGGEGGGGGGGGGGGFGGGG8EF?BFGDGGFFFFGGFFFFGGGGFFGF<F<A6CFFFFFFGG
@M02352:288:000000000-CKWC8:1:1101:18599:4462 1:N:0:TAGCGCTC+CGTCTAAT
TACAGAGGGTGCAAGCGTTAATCGGAATTACTGGGCGTAAAGCGCGCGTAGGTGGTTTGTTAAGTCGGATGTGAAAGCCCAGGGCTCAACCTTGGAATTGCACCCGATACTGGCAGGCTAGAGTACGATAGAGGAGTGTGGAATTTCCTGTGTAGCGGTGAAATGCGTAGATATAGGAAGGAACATCAGTGGCGAAGGCGACACTCTGGATTGATACTGACACTGAGGTGCGAAAGCGTGGGGAGCAAACAGGATTAGATACCCTGGTAGTCCACGCCGTAA
+
GGGGGGGGGGGGGGGGGGGG<FFGGGGGGGGGGGGGGGGGGGGGGGGGGGGGFGGGGFGGGGGGGGGGGGGGGGGGGGGGGGGGGGGGGGGGGGGGFGGGGGGGGGGGGGGGGGGGGGGGGGGGGGGGGGGGGGDFGGGGGGGGGGGGGGGGGGGFGGGGGGGGGGGEEGGGGFGGGGGGEGGGGGGGGGGGGGGGGEGGGDGGFGGGFCFGGGGGFGGGGGGGGGGGGFGDGGGFGGGGGGFFFEGCGGFFFFGG?FBFGGGGFFCFFFFFFGFBFFFFGG
@M02352:288:000000000-CKWC8:1:1101:18073:4473 1:N:0:TAGCGCTC+CGTCTAAT
TACGAGGGGTGCAAGCGTTAATCGGAATTACTGGGCGTAAAGCGTTCGTAGGCGGTCTATTAAGCAAGATGTGAAAGCCCAGGGCTCAACCTTGGAACTGCATTTTGAACTGGTAGACTAGAGTACTGTAGAGGGGGGTGGAATTTCCAGTTTAGCGTTGAAATGCGTAGAGATTGGAGGGACCATAAGTGGCGAAGGCGGCTACCTGGACAGATACGGACGCTGAGGAACGAAAGCGTGGGGAGCGAACAGGATTAGATCCCCTGGGCGGCAACGCCGTAA
+
GGGGFEEGGEGGGGGGGGGDDCCDFFGFFGGGGGGGGGEGCE,+C6::?EGG,@FF@FFFFGCBBE8<4F,<EFGGGGG7E?F+?BDG@FG8EFFGGGG<,:,<,B9FDF9B,8<,,,:>D3=<F>EF@,77EF7+8<8C5F6CGDFCCFC+2ACCG**8;CDF:+/;:8=C+CFF69*2::*2*<++<CFGGEG8CC**/:**;;@:F6402*+<98:*:8E5;3C=?*097C*)7CCCDC529BGC55)8<67*)0)0+221)85)(.(,)/)36()-5>
@M02352:288:000000000-CKWC8:1:1101:18582:4476 1:N:0:TAGCGCTC+CGTCTAAT
TACAGAGGGTGCAAGCGTTAATCGGAATTACTGGGCGTAAAGCGCGCGTAGGTGGTTTGTTAAGTCGGATGTGAAAGCCCAGGGCTCAACCTTGGAATTGCACCCGATACTGGCAGGCTAGAGTACGATAGAGGAGTGTGGAATTTCCTGTGTAGCGGTGAAATGCGTAGATATAGGAAGGAACATCAGTGGCGAAGGCGACACCCTGGATTGATACTGACACTGAGGTGCGAAAGCGTGGGGAGCAAACAGGATTAGATACCCTGGTAGTCCACGCCGTAA
+
GGGGGGGGGEGGFFFGGGGGDDGGGGCFGGFFCFGGGGGGFGGGGGEGGDFECFG?FFGGGGGGGGFGEEGDGGGG9<FFGGC@EEGGGGGG<BE,:AF<FFEEEGEC+@FG8FFG=CGGGFEFFGDFEGFGGFCBFFFGEG<FFG;@FFFFGGDGGGGGGCB?CGGGGD52<BC;F9CFGGGGGGFEFGGDGEEEGC5CGG58*:@F:CGCC@?ECGGD@+2AFCCD?=FD5EDEFCDGCE519EGGCGFFBFC73/.9<?F7?FGF<F<A6CF6>FBFGD
@M02352:288:000000000-CKWC8:1:1101:18055:4478 1:N:0:TAGCGCTC+CGTCTAAT
TACGAGGGGTGCAAGCGTTAATCGGAATTACTGGGCGTAAAGCGTTCGTAGGCGGTCTATTAAGCAAGATGTGAAAGCCCAGGGCTCAACCTTGGAACTGCATTTTGAACTGGTAGACTAGAGTACGGTAGAGGGTGGTGGAATTCCCAGTGTAGCGGTGAAATGCGTAGAGATTGGAAGGAACATCAGTGGCGAAGGCGGCCACCTGGACAGATACTGACGCTGAGGAACGAAAGCGTGGGGAGCGAACAGGATTAGATACCCTGGTAGTCCACGCCGTAA
+
GGGG-@CGGGGGGGGGGGG>,FFGGGGGGGGGGGGGGGGGGGGG?8CFGGGGGGG>:4FBBEGGCGGGG,FGGGGGAFGGGGGGGGGGGGG<FGGGGGGGGFGGGGAFGGGCCGAF9FGEGGGGFG+:>DFFGGD:>FGGGGFGG,E3=FFGGGG9FGGGGGGGFGGGGGGGGGGDG9CGGGGGG,FGGGGGGGGGGGGGGG5**;FGG*00CFFGGGGGGGGGGGGG6CGGGGDE4C>EGGFFB@)9EGFFFBGGFFFFF+CFFFGFDFFFFGF((4B;GD
@M02352:288:000000000-CKWC8:1:1101:11947:4492 1:N:0:TAGCGCTC+CGTCTAAT
TACAGAGGGTGCAAGCGTTAATCGGAATTACTGGGCGTAAAGCGCGCGTAGGTGGTTCGTTAAGTCGGATGTGAAAGCCCAGGGCTCAACCTTGGAATTGCACCCGATACTGGCAGGCTAGAGTACGATAGAGGAGTGTGGAATTTCCTGTGTAGCGGTGAAATGCGTAGATATAGGAAGGAACATCAGTGGCGAAGGCGGCCACCTGGACAGATACTGACGCTGAGGTACGAAAGCGTGGGGAGCGAACAGGATTAGATACCCTGGTAGTCCACGCCGTAA
+
GGGGGGGGGGGGGGGGGGGGDFGGGEGGGGGGGGGGGGGGGGGGGGGGFGGGGGGGGAFGGGGGGGGGGGGGGGGGGGGGGGGGGFGGGGDFGGGGGGGGGGGGGGGGGGGGGGGGGGGGGGGGGGGGGGGGGFFGGGGGGGGFGGGFGGGGGGGGGGGGGGGGGGGGGGGFGGGGGGGGDFGGGGGGGGGGGGGGGGGGGGGGGGGGGGGGGGGGGGGGGGGGGGGGGGGGGGGFGGDGGGE?>FGGGGFFFBFGFFBFGEGGFFGFFF<A?FFFFFFBGG
@M02352:288:000000000-CKWC8:1:1101:26322:4494 1:N:0:TAGCGCTC+CGTCTAAT
TACGGAGGGTGCAAGCGTTAATCGGAATTACTGGGCGTAAAGCGCACGTAGGTGGTTTGTTAAGTTGGATGTGAAAGCCCAGGGCTCAACCTTGGAACTGCATTCAAAACTGGCGAACTAGAGTATGGTAGAGGTGAGTGGAATTTCCTGTGTAGCGGTGAAATGCGTAGAGATGGGAAGGAACATCAGTGGCGAAGGCGACTCACTGGACCAATACTGACACTGAGGTGCGAAAGCGTGGGTAGCAAACAGGATTAGATACCCTGGTAGTCCACGCCGTAA
+
GC@6@86@B8@F@<F@:B@CC<C@FCCFGCF,6@FG7@:@6EGGGFFG6EFC59CFF<FFGEFGFE?B<EF=EGFFGGFF<FGC+,AFGAFG9FEFFGGDEGG<@EGCFFFGGGGGGGGCGGFFFFGGGGDEFGFF9FFFFGCFGGG9=F=FFGFGFGGGGCGGGGGGCCE@F9@FGGGGGGG:FC:EFFGGGGGGCEGGGGCCGG9CAFGCGGGEAEGGGGGCFGFG+27>EEC:9EDGGEDFFFDC?FFFFBDC?FAFGGCFF@DF<F7AFFFFFFFFD>
@M02352:288:000000000-CKWC8:1:1101:11737:4502 1:N:0:TAGCGCTG+CGTCTAAT
TACGAGGGGTGCAAGCGTTAATCGGAATTACTGGGCGTAAAGCGCTCGTAGGCGGTTTGTTAAGCAAGATGTGAAATCCCAGGGCTCAACCTTGGAACTGCCTCTTTAACTGGCAGACTAGAGTACTGTAGAGGGGGGTGGAATTTCCAGTGTAGCGGTGAAATGCGTAGAGATTGGAAGGAACATCAGTGGCGAAGGCGGCCACCTGGCCAGATACTGACGCTGAGGAACGAAAGTGTGGGGAGCGAACAGGATTAGATACCCTGGTAGTCCACGCCGTAA
+
GGGG-6CFGBFG,EFGGGGG,<FFGEFGFGFGGGGGGGGGGGGG78BFGGGGGGG@C@CFGG,F,E4B,5CFDFGG,BAFEGGGCFGGGGG,,E<DFFFDF,A,:?,CEF9B,,,++:D,B=DFCFC98@F=FB++@<CECGCFC+C+<<A6CCC7EDEGGGFECFEE*87<9FFCF9CGCFC8><@<@CFGGGGGGGGGCG*2;@FGG*96@8:+<EFGFEDCE3CF+*27CGD>:?FGGGF29>5D*15???G:<44BFFGFFFC64?<<@F?074>2<>
@M02352:288:000000000-CKWC8:1:1101:8031:4551 1:N:0:TAGCGCTC+CGTCTAAT
TACGGAGGGTGCAAGCGTTAATCGGAATTACTGGGCGTAAAGCGTCCGCAGGTGGTTCATCAAGTCTGCTGTTAAAGACAGAAGCTCAACTTCTGAACAGCAGTGGAAACTGGTGAACTTGAGTACGGTAGGGGTTGAGGGAATTCCCAGTGTAGCGGTGAAATGCGTAGATATTGGGAAGAACACCAGTGGCGAAGGCGCTCAACTGGGCCGTAACTGACACTCAGGGACGAAAGCTAGGGTAGCGAAAGGGATTAGATACCCCTGTAGTCTTAGCTGTAA
+
GGGGGGGGGGGGGGGGGGGGGGGGGGGGGGGGGGGGGGGGGGGGGGGGGGGGGFGGGGGGGGGGGGGGGGGGGGGGGGGGGGGGGGGGGGGGGGGGGGGGGGGGGGGGGGGGGGGGGGGGGGGGGGGGGGGGGGGGGGGGGGGGGGGGGGGGGGGGGGGGGGGGGGGGGGGGGGGGGGGGGGGGGGGGGGGGGGGGGGGGGGGGGGGGGFGGGGEGGGGGGGGGGGGGGGGGGGGFGGGGGGF?FF:D:DEFB?GGFFFFGGGFFFGFDFFFFGFAFFFBCC
@M02352:288:000000000-CKWC8:1:1101:17013:4553 1:N:0:TAGCGCTC+CGTCTAAT
TACAGAGGGTGCAAGCGTTAATCGGAATTACTGGGCGTAAAGCGCGCGTAGGTGGTTTGTTAAGTCGGATGTGAAAGCCCAGGGCTCAACCTTGGAATTGCACCCGATACTGGCAGGCTAGAGTACGATAGAGGAGTGTGGAATTTCCTGTGTAGCGGTGAAATGCGTAGATATAGGAAGGAACATCAGTGGCGAAGGCGACACTCTGGATTGATACTGACACTGAGGTGCGAAAGCGTGGGGAGCAAACAGGATTAGATACCCTGGTAGTCCACGCCGTAA
+
GGGGGGGGGGGGGGGGGGGGCFGGGGGGGGGGGGGGGGGGGGGGGGGGGGGGFFGGGGGGGGGGGGGGGGGGGGGGGGGGGGGGGGGGGGGGGGGGGGGGGGGGGGGGGGGGGGGGGGGGGGGGGGGGGGGGGGGEFGGGGGGGGGGGGGGGGGGGGGGGGGGGGGGGGGGFGGGGGGGGGGGGGCGGGGGGGGGGGGGGGGGGFGGGGGGGFGGCFEGGGGGGGGGGGGGGGGGFGGGGGGFFFFGGGGFFFFFGFFFFGGGGFFGFBFFFFGFFBFFFGG
@M02352:288:000000000-CKWC8:1:1101:16996:4559 1:N:0:TAGCGCTC+CGTCTAAT
TACAGAGGGTGCAAGCGTTAATCGGAATTACTGGGCGTAAAGCGCGCGTAGGTGGTTTGTTAAGTCGGATGTGAAAGCCCAGGGCTCAACCTTGGAATTGCACCCGATACTGGCAGGCTAGAGTACGATAGAGGAGTGTGGAATTTCCTGTGTAGCGGTGAAATGCGTAGATATAGGAAGGAACATCAGTGGCGAAGGCGACACTCTGGATTGATACTGACACTGAGGTGCGAAAGCGTGGGGAGCAAACAGGATTAGATACCCTGGTAGTCCACGCCGTAA
+
GGGGGGGGGGGGFFGGGGG>@CFGGGGGGGGGGGGGGGGGGGGGGGGGGGGGGGGGGF:FFGEEGECEEEGGGFGGGGGGGCGGGGGGGGGGGGGGGGFFGGGGGE+CFGGGCDCFGGGGGFGGGG+@7<FGG7FGF@FCEGGGGGGGGGGCFCBGCC@CFG9EGFGG5=CGGGFFCCCFGF:FCCGG9F9CEGDGGGFGGDEGFGGGFCFF8@?FFCFFGFFFGFGGGGG3*8CBGGGGGG>19>9CFGFFFFGG?F<@FGGGFFFFFFF987?098@F*1
@M02352:288:000000000-CKWC8:1:1101:4797:4561 1:N:0:TAGCGCTC+CGTCTAAT
TACGAGGGGTGCAAGCGTTAATCGGAATTACTGGGCGTAAAGCGCACGCAGGCGGTTTGTTAAGCTAGATGTGAAAGCCCCGGGCTCAACCTGGGACGGTCATTTAGAACTGGCAGACTAGAGTCTTGGAGAGGGGAGTGGAATTCCAGGTGTAGCGGTGAAATGCGTAGATATCTGGAGGAACATCAGTGGCGAAGGCGACTCCCTGGCCAAAGACTGACGCTCATGTGCGAAAGTGTGGGTAGCGAACAGGATTAGATACCCTGGTAGTCCACACCGTAA
+
GGGG-8CFFGGG<FFFGGGGDFGGGGGGGGGGGGGGGGEGGGGGD:FGGGGGGGGFGG7BFE<FFGGGDGGGGGGG9FGGGEDGGEGGGGFFEGGGG7FFGGGEFFAFFGGGFCCF>FGGCF,<=FE9@ECFGGG@*1CCEG:,FFGFC7FGFF9F@FFDGEFFCGGGDGGGGD?9CFF7EFGFGCFGDCGFGDEEG>8C*?*1C>CFGC57F?*<8ACG?8EEEG+<22:<EGGFGCGGEGE),6)9EGFF6(*:86>FGGGGFFD?A?766:????)3CC
@M02352:288:000000000-CKWC8:1:1101:7018:4563 1:N:0:TAGCGCTC+CGTCTAAT
TACGGAGGGTGCAAGCGTTAATCGGAATTACTGGGCGTAAAGCGTACGTAGGTGGTTTGTTAAGTTGGATGTGAAAGCCCAGGGCTCAACCTTGGAACTGCATTCAAAACTGATGAACTAGAGTATGGTAGAGGTAAGTGGAATTTCCTGTGTAGCGGTGAAATGCGTAGAGATGGGAAGGAACATCAGTGGCGAAGGCGACTCACTGGACCAATACTGACACTGAGGTGCGAAAGCGTGGGTAGCAAACAGGATTAGATACCCTGGTAGTCCACGCCGTAA
+
GEFFGDGGGEFGGGGGGFFGGGGGGGGGGGGFGFGGEFFDFGGGGGGGFGGGEFGGGGGGGFGGGGGGGGGGGGGGFFGGGGGEG8FGGEFGGGFEFGGGGFGGGGGEGGGGEGGGFGGCFFGFGFFGGGGDGFGGFGGGGGGGGGGGGGGGGGGGGDGGGGGGGGGGGGEGFGGGGGFEGGGGGGGGGGG?ECGGGGGGGGDGCGFFFFFGGGGFFGGGGCEFGGGGGFGGGGGFGGG>EGDF?FGGDGFFF0DGF?AFGFFFFFGFFFF<?FF?9:>BGG
@M02352:288:000000000-CKWC8:1:1101:12953:4568 1:N:0:TAGCGCTC+CGTCTAAT
TACGAGGGGTGCAAGCGTTAATCGGAATTACTGGGCGTAAAGCGTACGTAGGCGGTTTGTTAAGCAAGATGTGAAAGCCCAGGGCTCAACCTTGGAACTGCATTTTGAACTGGCAAACTAGAGTACTGTAGAGGGTGGTGGAATTTCCAGTGTAGCGGTGAAATGCGTAGAGATTGGAAGGAACATCAGTGGCGAAGGCGGCTACCTGGACAAATACTGACACTGAGGCACGAAAGCGTGGGGAGCAAACAGGATTAGATACCCTGGTAGTCCACGCCGTAA
+
GGGGFGGGGGGGGGGGGGGGFGGGGGGGGGGGGGGGGGGGGGGGGGGGGGGGGGGGGGGGGGGGGCFFFGGGGGGGGGGGGGGGGFGGGGGGGGGGGGGGGGGGGGGGGGGGGGGGGGGGGGGGGGGGGGGGGGGGEFGGGGGGGGGGGGGGGGGGGGGGGGFGGGGGGGGGFFGGGGGGGGGGGGGGGGGGGGGGGGGGGGGGGGGGGGGGGGGGGGGGGGGG+>CGGGGGGGGFGGGDEGFFFFGGGGFFFBGG<*6@GGGGFFGFFFFFFGFFFFF;GD
@M02352:288:000000000-CKWC8:1:1101:15998:4571 1:N:0:TAGCGCTC+CGTCTAAT
TACGAGGGGTGCAAGCGTTAATCGGAATTACTGGGCGTAAAGCGTTCGTAGGCGGTTTGTTAAGCAAGATGTGAAAGCCCAGGGCTCAACCTTGGAACTGCATTTTGAACTGGCAAACTAGAGTACTGTAGAGGGTGGTGGAATTTCCAGTGTAGCGGTGAAATGCGTAGAGATTGGAAGGAACATCAGTGGCGAAGGCGGCCACCTGGACAGATACTGACGCTGAGGAACGAAAGCGTGGGGAGCGAACAGGATTAGATACCCTGGTAGTCCACGCCGTAA
+
GGGGFGGGGGGGGGGGGGGGGGGGGGGGGGGGGGGGGGGGGGGGGGGGGGGGGGGGGGGGGGGGGFGGGGGGGGGGGGGGGGFGEFGGGGGFGGGGGGGGGGFGGGGGGGGGGGGGGGGGGGGGGGGGGGGGGGGGFGGGGGGGGGGGGGGGGGGGGGGGGGGGGGGGGGGGGGGGGGGGEGGGGGGGGGGGGGGGGGGGGGGGGGGGGGGGGGGGGFFFGGGGGGGGGGGGGGGF:EGGGG>:B>GGGDE?64CC??A=FFGG?>GFFFAB4F??FFD(>C
@M02352:288:000000000-CKWC8:1:1101:4778:4574 1:N:0:TAGCGCTC+CGTCTATT
TACGAGGGGTGCAAGCGTTAATCGGATTTACTGGGCGTAAAGCGCACGCAGGCGGTTTGTTAAGCTAGATGTGAAAGCCCCGGGCTCAACCTGTGACTGTCATTTAGAACTGGCAGACTAGAGTCTTGGAGAGTGGGGTGGAATTCCAGTTGTAGCGGTGAAATCCGTAGTTATCTGGAGGAACATCAGTGGCGAAGGCGACTCCCTGGCCAAAGCCTGCCGCTCATGTGCGAAAGTGTGGGTAGCGACCAGGTTTAGATACCCTGTTAGTCCACCACGTAA
+
GGGG68@F7FFG8,EFGGGG,CF@FF7FGGCFD<F<@FE7C?<F:+@CEE:FEG>48FCG<<FFGGGG9BEF,CFGA@<=:+>CFGGEFGGG,3>3F,C3F,EFDG9F,B>F8DF:<AF9,3,<,8FFF7@EG>3*,*>F@F@>C<>,<@7<<,,7=*<*F@9<++44*/*,++1<E9EF*C,+,?,27FC?8*8:E8FC*/:8CGFF*8*0*280:<6/;***2)<+0+0*::))2+:EEEE2(/)9*975()9:(*)/+2<CFF0/)1.-6*1((47-5*
@M02352:288:000000000-CKWC8:1:1101:14248:4574 1:N:0:TAGCGCTC+CGTCTAAT
TACGAGGGGTGCAAGCGTTAATCGGAATTACTGGGCGTAAAGCGTACGTAGGCGGTTTGTTAAGCAAGATGTGAAAGCCCAGGGCTCAACCTTGGAACTGCATTTTGAACTGGCAAACTAGAGTACTGTAGAGGGTGGTGGAATTTCCAGTGTAGCGGTGAAATGCGTAGAGATTGGAAGGAACATCAGTGGCGAAGGCGGCCACCTGGACAGATACTGACGCTGAGGTACGAAAGCGTGGGGAGCGAACAGGATTAGATACCCTGGTAGTCCACGCCGTAA
+
GGGGFCFGGGGGGGGGGGGGFGGGGGGGGGFGGGGFGGGGGGGGGGGGGGGG?FGFFGGGGGGGGGGGGGGGGGGGGGCFGGGGGGGGGGGGGGGGGGGGGFGGGGGDFGGGGGGGFGGFGGGGGGGGGFGGGGEFFGGGGGFGGGGFFGGGGGGGGGGGGGGGGGGGGGGFGGFGGG;BGGFGGFGGGGGGGGGGGGGGGGGGGGGGGGGFGDFFGGGGGGGDEGGGGGGGGGGFGGGGGGFFFFGGDGFFFFGGBFFFGGCFFFGFFFFFFGFFFFFFGG
@M02352:288:000000000-CKWC8:1:1101:15417:4584 1:N:0:TAGCGCTC+CGTCTAAT
TACAGAGGGTGCAAGCGTTAATCGGAATTACTGGGCGTAAAGCGCGCGTAGGTGGTTTGTTAAGTCGGATGTGAAAGCCCAGGGCTCAACCTTGGAATTGCACCCGATACTGGCAGGCTAGAGTACGACAGAGGAGTGTGGAATTTCCTGTGTAGCGGTGAAATGCGTAGAAATAGGCAGGAACATCAGTGGCGAAGGCGCCACCCTGGATTGATACTGACACGGAGGTGCGAAAGCGTGGGGAGCAAACAGGATTAGATACCTGGGTAGTCCACGCCGTAA
+
GGGEFGGGGGGGCFGGGGGG8,CFGE7FGGAFGGGFEGGGFGFG@EGGCFGG6EEG<CFGGGGGGG=F>:FGFGGG9<,BFGGGGGGGGGGD,E,:B<,,BF,8B@F+>>?F8BD:=BG8D,,C@B>:+58CF?F<>:FFDGCF,@F=@F>7=D,7>@5>FG,22<F:*:*,225<C,?C*=FF:<CF:FG6;8B8C8FC**1*/;:E*;7+*:+2030+30+*29E*/*75AED)*:DCGGEB1<FG+/78((0:36)9?EC**07))).:676(1()35C
@M02352:288:000000000-CKWC8:1:1101:9678:4597 1:N:0:TAGCGCTC+CGTCTAAT
TACAGAGGGTGCAAGCGTTAATCGGAATTACTGGGCGTAAAGCGCGCGTAGGTGGTTTGTTAAGTCGGATGTGAAAGCCCAGGGCTCAACCTTGGAATTGCACCCGATACTGGCAGGCTAGAGTACGATAGAGGAGTGTGGAATTTCCTGTGTAGCGGTGAAATGCGTAGATATAGGAAGGAACATCAGTGGCGAAGGCGACACTCTGGATTGATACTGACACTGAGGTGCGAAAGCGTGGGGAGCAAACAGGATTAGATACCCTGGGAGTCCACGCCGTAA
+
G<6,C<CFE@@FF<FFE@@FF@ADG7FCGFFEEEGGG@:69FGGGG7F@FGCEEGGFFGGGGFGFG@C:=F?EFAFAFCD=FC:?,4EFEE85EFGG9?A?E=FGB+=@>FGGGGDEGEFGFGFGFGFFGG9FE>@@FGFGFGGGG@AFAFCEFGFG7*>FGGCF;<;?85C9F@FG,>,8CF@FFGFFFC?EEGGC58:888><EFEC7D?EFG@<CGFFC<FGGFE+/99C8C@4CG8C8@09)15+>@@B:CFF@2B?<<667<)1)8(9C?<F6:>5C
@M02352:288:000000000-CKWC8:1:1101:19545:4609 1:N:0:TAGCGCTC+CGTCTAAT
TACGGAGGGTGCAAGCGTTAATCGGAATTACTGGGCGTAAAGCGCACGTAGGTGGTTTGTTAAGCAAGATGTGAAAGCCCCGGGCTCAACCTGGGAACTGCATTTTGAACTGGCAAACTAGAGTATTGTAGAGGGTAGTGGAATTTCCAGTGTAGCGGTGAAATGCGTAGAGATTGGAAGGAACATCAGTGGCGAAGGCGGCTACCTGGACAAATACTGACACTGAGGCACGAAAGCGTGGGGAGCAAACAGGATTAGATACCCTGGTAGTCCACGCCCTAA
+
GGGGGGGGGGGGGGGGGFGGGGGGGDGGGGGGGGGGGGGGGGGGGGGGGGGGGGGFGGGGGGGGGFGGGGGGGGGGGGGGGGGGGGGGGGGGGGGGGGGGGGGGGGGGGGGGGGGGGGGGGGGGGGGGGGGGGGGGGGGGGGGGGGGGGGGGGGGGGGGGGGGGGGGGGGGGGGGGGGGGGGGGGFGGGGGGGGGGGGGGGGGGGGGGGGGGGGGGGGGGGGGGGGGGGGGGGGGEGGGGGGFBFFGCFDFFFFFGBFFFFGGGFFGFFFFFFGFF;FDFGF
@M02352:288:000000000-CKWC8:1:1101:14018:4611 1:N:0:TAGCGCTC+CGTCTAAT
TACGAGGGGTGCAAGCGTTAATCGGAATTACTGGGCGTAAAGCGTGCGTAGGTGGTTTGTTAAGCAAGATGTGAAAGCCCCGGGCTCAACCTGGGAACTGCATTTTGAACTGGCAAACTAGAGTATTGTAGAGGGTAGTGGAATTTCCAGTGTAGCGGTGAAATGCGTAGAGATTGGAAGGAACATCAGTGGCGAAGGCGGCTACCTGGACAAATACTGACACTGAGGCACGAAAGCGTGGGGAGCAAACAGGATTAGATACCCTGGTAGTCCACGCCGTAA
+
GGGG<@FGGGGGGGGGGGGGGGGGGGGGGGGGGGGGGGGGGGGGFGGGGEGGFGGGGGEFFFGGFGGGGGGGGGGGCFGGGGGGGGGGGGGGGGGFGGGGGFGGGGGGGGGGFGGGFGGGGFGGGFCGGGGGGGDCFGGGGGGGGCGGFGGGGGGGGGGGGGGGGGGGGGG;FGGGGGGGGGGGGGGGGGGGGGGGGGGGGGG8CGGFGFGFG?FFGGFFGF?GGGGGG5CDGGGFGGGGGE>?FFGGFGFFFBGGFFFFGGGGFFGFFFFFFGFFFFFBGG
@M02352:288:000000000-CKWC8:1:1101:10213:4616 1:N:0:TAGCGCTC+CGTCTAAT
TACGGAGGGTGCAAGCGTTAATCGGAATTACTGGGCGTAAAGCGCACGTAGGTGGTTTGTTAAGTTGGATGTGAAAGCCCAGGGCTCAACCTTGGAACTGCATTTTGAACTGGCAAACTAGAGTACTGTAGAGGGTGGTGGAATTTCCAGTGTAGCGGTGAAATGCGTAGAGATTGGAAGGAACATCAGTGGCGAAGGCGGCCACCTGGACAGATACTGACGCTGAGGAACGAAAGCGTGGGGAGCGAACAGGATTAGATACCCTGGTAGTCCACGCCGTAA
+
GGGGGGGGGGGGGGGGGGGGGGGGGGGGGGGGGGGGGGGGGGGGGGGGGGGGGGGFFGGGGGGGGGGGGGGGGGGGGGGGGGGGGGGGGGGGCGGGGGGGGGGGGGGGGGGGGGGGGGGGGGGGGGGGGGGGGGGFFGFGGGGGGGGGGGGGGGGGGGGGGGGGGGGGGGGGGGGGGGGGGGGGGGGGGGGGGGGGGGGGGGGGGFGGGGGGGGGGGGGGGGGGGGGGGGGGGGGFGGGGGGFFFFGGGGFFFFGGFFDFGGGGFFGFFFFFFGFFFFFFGG
@M02352:288:000000000-CKWC8:1:1101:7320:4633 1:N:0:TAGCGCTC+CGTCTAAT
TACGGAGGGTGCAAGCGTTACTCGGAATCACTGGGCGTAAAGAGCGTGTAGGCGGGTTTGTAAGTTTGAAGTGAAATCCAATGGCTCAACCATTGAACTGCTTTGAAAACTGCTTACCTAGAATATGGGAGAGGTAGATGGAATTTCTGGTGTAGGGGTAAAATCCGTAGAGATCAGAAGGAATACCGATTGCGAAGGCGATCTACTGGAACATTATTGACGCTGAGACGCGAAAGCGTGGGGAGCAAACAGGATTAGATACCCTGGTAGTCCACGCCCTAA
+
GGGGGGGGGGGGGGGGGGGGGGGGGGGGGGGGGGGGGGGGGGGGGGGGGGGGGGGFGGGGGGGGGGGGGGGGGGGGGGGGGGGGGGGGGGGGGGGGGGGGGGGGGGGGGGGGGGGGGGGGGGGGGGFGGGGGGGGGGGGGGGGGGGGGGGGGGGGGGGGGGGGGGGGGGGGGGGGGGGGGGGGGGGGGGGGGGGGGGGGGGGGGGGGGGGGGGGGGGGGGGGGGGGGGGGGGGGGFGGGGGGFFFFGGGGFFFFGGFFDFGGGGFFGFFFFFFGFFF6D>GF
@M02352:288:000000000-CKWC8:1:1101:14749:4641 1:N:0:TAGCGCTC+CGTCTAAT
TACGAGGGGTGCAAGCGTTAATCGGAATTACTGGGCGTAAAGCGTGCGTAGGTGGTTTGTTAAGCAAGATGTGAAAGCCCCGGGCTCAACCTGGGAACTGCATTTTGAACTGGCAAACTAGAGTATTGTAGAGGGTAGTGGAATTTCCAGTGTAGCGGTGAAATGCGTAGAGATTGGAAGGAACATCAGTGGCGAAGGCGGCTACCTGGACAAATACTGACACTGAGGCACGAAAGCGTGGGGAGCAAACAGGATTAGATACCCTGGTAGTCCACGCCGTAA
+
FEGGC@@EGGGGGGGGGGGDDGFFEGGGGGGGGGGGGGGGFGGGFEGGECGEGGGCGGGEFFFGDFGFGGGGGGGFGGGGGGGGDDGCEEFFGGGGGGGGGGDGGGGGGGCFGDGGGGGGGGGGFGAAFGGGGGCGGDGGGGFGFFGGGGGGGGGGGGGGGDCFFFGEGGGGGGGGGFGGEGFGGFGCFGGGGGGGGGFEDCEECCGGGGFCFC?FFFGGGGCFFFFFG5FGGGGEGCCC>EFFFFGGFGFFFFGG<FAFFGCGFFD?:?BFFGF?FFEFGD
@M02352:288:000000000-CKWC8:1:1101:12945:4643 1:N:0:TAGCGCTC+CGTCTAAT
TACGGAGGGTGCAAGCGTTACTCGGAATCACTGGGCGTAAAGAGCGTGTAGGCGGGTTTGTAAGTTTGAAGTGAAATCCAATGGCTCAACCATTGAACTGCTTTGAAAACTGCTTACCTAGAATATGGGAGAGGTAGATGGAATTTCTGGTGTAGGGGTAAAATCCGTAGAGATCAGAAGGAATACCGATTGCGAAGGCGATCTACTGGAACATTATTGACGCTGAGACGCGAAAGCGTGGGGAGCAAACAGGATTAGATACCCTGGTAGTCCACGCCCTAA
+
GGGFGEGGGGGGGGGGGGGGGGGGGGGGGGGGGGGGGFGGGGGGGGGGGGGGGGGGGGGGGGGGFGGGGGGGGGGGFGGGGGGGFGGGGBFGGGGGGGGGFGGGGGGGCGGGGGGGGGGGGFGGGGFGGGGGGGGGGGGGGGGGGGGGFGFGGGGGGEGGGGGGGGGGGGGGGGGGGGFFFFFFFGGGGCFFFGGGGGGGGGGGFGGGGGGGGGGGGGGGGGGGGGGGGGDGGGGF4EGGGGF?FFGGGGFFBFGD?FD=FGGGFFGFFFFF=GF<F?B>GF
@M02352:288:000000000-CKWC8:1:1101:7719:4647 1:N:0:TAGCGCTC+CGTCTAAT
TACGGAGGGTGCAAGCGTTAATCGGAATTACTGGGCGTAAAGCGCACGTAGGTGGTTTGTTAAGTTGGATGTGAAAGCCCAGGGCTCAACCTTGGAACTGCATTCAAAACTGGCGAACTAGAGTATGGTAGAGGTGAGTGGAACTTCCTGTGTAGCGGTGAAATGCGTAGAGATGGGAAGGAACATCAGTGGCGAAGGCGACTCACTGGACCAATACTGACACTGAGGTGCGAAAGCGTGGGGAGCAAACAGGATTAGATACCCTGGTAGTCCACGCCGTAA
+
GGGGGGGGGEFGGGGGGGGGFFGGGGGGGGGGGGGGGGGGGGGGGGEGGGGGCFGGGGGGGGGGGGFGGGGGGGGGGGGGGGGGGGGGGGGFFGGGGGGGGGGGGGGGGGGGGGGGGGGGGGGGGGFGGGGGGGGGGGGGGGGGGGGGFGGFGGGGGGGGGGGGGGGGGG5FGGGGGGGGGGGGGGGGGGGGGGGGGGGGGGGGGGGGGGGGGGGFFGGGGGGGGGFGGGGGGEGFGGGGGGE<BFFGGGFFFFGGBFFFFGFFFFGFFFDFFGFFFFFFGD
@M02352:288:000000000-CKWC8:1:1101:7325:4650 1:N:0:TAGCGCTC+CGTCTAAT
TACGGAGGGTGCAAGCGTTACTCGGAATCACTGGGCGTAAAGAGCGTGTAGGCGGGTTTGTAAGTTTGAAGTGAAATCCAATGGCTCAACCATTGAACTGCTTTGAAAACTGCTTACCTAGAATATGGGAGAGGTAGATGGAATTTCTGGTGTAGGGGTAAAATCCGTAGAGATCAGAAGGAATACCGATTGCGAAGGCGATCTACTGGAACATTATTGACGCTGAGACGCGAAAGCGTGGGGAGCAAACAGGATTAGATACCCTGGTAGTCCACGCCATAA
+
FFGGGGGG7FGGGGGGGGGCFFGE7FGGGGGGFFG8FFEGGDEGGGGGGFECF=E=@FFGGGGGA9FCEAFGGFEFGGGG<ECGCGG?FFG7BF<?FFGGGGGGFAFGGGGGGGGGFFG<DBDFEF=DFGCGGCG99CA9,DCFFFGGGGGGGGF9FGGGGGGGCFGGGGGDEGGFF?FG8FCCFGGDGGG>FE7C*=FGGGGGGFCFFFFCEFFGGF?FFGDGGDF?6=DCEGGFGGDE5=>:6BGF61<???4:?FAFD7EG65FFFFFFFG*366),99
@M02352:288:000000000-CKWC8:1:1101:6168:4668 1:N:0:TAGCGCTC+CGTCTAAT
TACGGAGGGTGCAAGCGTTACTCGGAATCACTGGGCGTAAAGAGCGTGTAGGCGGGTTTGTAAGTTTGAAGTGAAATCCAATGGCTCAACCATTGAACTGCTTTGAAAACTGCTTACCTAGAATATGGGAGAGGTAGATGGAATTTCTGGTGTAGGGGTAAAATCCGTAGAGATCAGAAGGAATACCGGTTGCGAAGGCGATCTACTGGAACATTATTGACGCTGAGACGCGAAAGCGTGGGGAGCAAACAGGATTAGATACCCTGGTAGTCCACGCCCTAA
+
GGGGGGGGGGGDEFGGGGG@@FGGGGGG@FGGGGGGGGGGGG9FGG@FGGGGGGG74C:?FEFGGGGGG<FGGGGGGGG9F?FGGGGGGGGCF<FGGGGGGGGG<FGGGGGGFF<3BFGGGG<=FBF<FGGDGGGC>,EFGGGGGGGGCFGGGGGEGGG7FGGGBFGGGGGGGGGGGCGGGGGGGGG7*=*BFGGGGGGGC8CFGGGGG66C;9EGFGGGGGGGGCGC<EGGGGGFGGDGEGFFFFGGGGFFFFGG?FBFGGGGFFGFFFFFFGFFB?39FC
@M02352:288:000000000-CKWC8:1:1101:13233:4669 1:N:0:TAGCGCTC+CGTCTAAT
TACGGAGGGTGCAAGCGTTAATCGGAATTACTGGGCGTAAAGCGCACGTAGGTGGTTTGTTAAGTTGGATGTGAAAGCCCAGGGCTCAACCTTGGAACTGCATTCAAAACTGGCGAACTAGAGTATGGTAGAGGTGAGTGGAATTTCCTGTGTAGCGGTGAAATGCGTAGAGATGGGAAGGAACATCAGTGGCGAAGGCGACTCACTGGACCAATACTGACACTGAGGTGCGAAAGCGTGGGTAGCAAACAGGATTAGATACCCTGGTAGTCCACGCCGTAA
+
GGGGGGGGGGGGGGGGGGGGGGGGGGGGGGGGGGGGGGGGGGGGGGGGFFFGFGGFFGGGFGGGGGGGGGGGGGGGGGGGGGGGGGGGGGGGGGGGGGGGGGGGGGGGFGGGGGGGGGGGGGGGGGGGGGGGGGFGGGGGGGFGGGGGGGGGGGGGGGGGGGGGGGGGGGGGGGGGGGGGGGGGGGGGGGGGGEGGGGGGDGGEFGGGGGGFGGGGFGGGGGGGGGGGGFGGGGGFGGGGGGFFFFGGCFFFFFGGBFFFGGGGFFGFAFFFFGFFFFFFGG
@M02352:288:000000000-CKWC8:1:1101:6187:4671 1:N:0:TAGCGCTC+CGTCTAAT
TACGGAGGGTGCAAGCGTTACTCGGAATCACTGGGCGTAAAGAGCGTGTAGGCGGGTTTGTAAGTTTGAAGTGAAATCCAATGGCTCAACCATTGAACTGCTTTGAAAACTGCTTACCTAGAATATGGGAGAGGTAGATGGAATTTCTGGTGTAGGGGTAACATCCGTAGAGATCAGAAGGAATACCGATTGCGAAGGCGATCTACTGGAACATTATTGACGCTGAGACGCGAAAGCGTGGGGAGCAAACAGGATTAGATACCCTGGTAGTCCACGCCCTAA
+
GGGGGGGGGGGGDFG@FFGEGFEFGGE7CEA9,<DFGCFDDFCGCF@FFAFGFFFFGCCFGE9FFE9FGGGGGCFGFFGGGEED@BEFFE<+F9FFFFGDF9FFCD9ECFFG?FFGGFEFCDF,BFGGGFEEG7,@<FC9FFGGG9;FFFDDFF9:FGGGG,?9DFGGGEE??FFCFGGGFFCFGGGG7FFGF>:CCGGGGEC8?F:EGFGCF7CGD?+<EGGGGGFCF=D7CCDDGCDGGD::BEGGCC774<CDDFFFGF?D6:5)69<A=>@60<>2<C
@M02352:288:000000000-CKWC8:1:1101:7710:4676 1:N:0:TAGCGCTC+CGTCTAAT
TACGGAGGGTGCAAGCGTTAATCGGAATTACTGGGCGTAAAGCGCACGTAGGTGGTTTGTTAAGTTGGATGTGAAAGCCCAGGGCTCAACCTTGGAACTGCATTCAAAACTGGCGAACTAGAGTATGGTAGAGGTGAGTGGAATTTCCTGTGTAGCGGTGAAATGCGTAGAGATGGGAAGGAACATCAGTGGCGAAGGCGACTCACTGGACCAATACTGACACTGAGGTGCGAAAGCGTGGGTAGCAAACAGGATTAGATACCCTGGTAGTCCACGCCGTAA
+
GGGGGGGGGGGGGGGGGGGGGGGGGGGGGGGGGGGGGGGGGGGGGGGGGGGGGGGGGGGGGGGGGGGGGGGGGGGGGGGGGGGGGGGGGGGGGGGGGGGGGGGGGGGGGGGGGGGGGGGGGGGGGGGGGGGGGGGGGGGGGGGGGGGGGGGGGGGGGGGEFGGGGGGGGGGGGGGGGGGGGGGGGGGGGGGGGGGGGGGGGGGGGGGGGGGGGGGGGGGGGGGFGGGGGGGD=EGFGCGGGGE9:FGFFGF@??CF?FFFDFGGFFGFBFFBFGF?B?32DG
@M02352:288:000000000-CKWC8:1:1101:6606:4680 1:N:0:TAGCGCTC+CGTCTAAT
TACGGAGGGTCCGAGCGTTAATCGGAATTACTGGGCGTAAAGCGCGCGTAGGTGGATTGGTCAGTCAGATGTGAAAGCCCAGGGCTCAACCTTGGAACTGCATCTGATACTGCTAGTCTAGAATACAGTAGAGGGTAGTGGAATTTCCTGTGTAGCGGTGAAATGCGTAGATATAGGAAGGAACACCAGTGGCGAAGGCGACTACCTGGACTGATATTGACACTGAGGTGCGAAAGCGTGGGGAGCAAACAGGATTAGATACCCTGGTAGTCCACGCCGTAA
+
GGGGGEGGGGGGGFGGGGGDGGGGGGGGGGGGGGGGGGGGGGGGGGGGGGGGGGGGGGGGGGGGGGGGGGGGGGGGGFGGGGGGGGGGGGGCGGGGFFGGGGGGGGGGGGGGGGGGGGGGGGGGGGGGGGFGGGGGGGGFFGGGGGGGGGGGGGGGGGGGGG;FFGGGGGEGGGEDFGGFGGGGGGGGGGGGGGGEGGGGGGGEGGGGG@FFF6FGGGGGGGGGCCGF?CGGGGGEGGGGGDBBFFGGGGFFFFGGFFFFEGGGFFGFBFFFFFFFFBEBDC
@M02352:288:000000000-CKWC8:1:1101:5732:4688 1:N:0:TAGCGCTC+CGTCTAAT
TACGAGGGGTGCAAGCGTTAATCGGAATTACTGGGCGTAAAGCGTTCGTAGGCGGTTTGTTAAGCAAGATGTGAAAGCCCAGGGCTCAACCTTGGAACTGCATTTTGAACTGGCAAACTAGAGTACTGTAGAGGGTGGTGGAATTTCCAGTGTAGCGGTGAAATGCGTAGAGATTGGAAGGAACATCAGTGGCGAAGGCGGCCACCTGGACAGATACTGACGCTGAGGAACGAAAGCGTGGGGAGCGAACAGGATTAGATACCCTGGTAGTCCACGCCGTAA
+
GGGGCCGGGGGGGCGGGGGGFFFFGGFFGGGGGGGGGGGGGGGGEGGGGFGGGGGGGGGGGGGGGGGGGGGGGGGGGGDFGFGGGGGGGGGGGGGGGGGGGGGGGGCGFGGGG8ACFGGFFFGFGGGGGGGGGGGGFGGGEFGGGFGGGFGGGGGDGGGGGGGGGGGGGGGGGGGGGGGGGGGGFGGGGGGGDGGGGGGGGGG>CEGGGGGGGGGGGFCGFEGGGGGGDFFGGGGFGGDGGGD:BFGGCG@@F?<C<FBFGGGFFFGFFFFFFGF?0:D>DC
@M02352:288:000000000-CKWC8:1:1101:7708:4700 1:N:0:TAGCGCTC+CGTCTAAT
TACGGAGGGTGCAAGCGTTAATCGGAATTACTGGGCGTAAAGCGCACGTAGGTGGTTTGTTAAGTTGGATGTGAAAGCCCAGGGCTCAACCTTGGAACTGCATTCAAAACTGGCGAACTAGAGTATGGTAGAGGTGAGTGGAATTTCCTGTGTAGCGGTGAAATGCGTAGAGATGGGAAGGAACATCAGTGGCGAAGGCGACTCACTGGACCAATACTGACACTGAGGTGCGAAAGCGTGGGTAGCAAACAGGATTAGATACCCTGGTAGTCCACGCCGTAA
+
GGGGGGGGGGGGGGGGGGGGGGGGGGGGGGGGGGGGGGGGGGGGGGGGGGGGGGGGGGGGGGGGGGGGGGGGGGGGGGGGGGGGGGGGGGGGGGGGGGGGGGGGGGGGGGGGGGGGGGGGGGGGGGGGGGGGGGGGGGGGGGGGGGGGGGGGGGGGGGGGGGGGGGGGGGGGGGGGGGGGGGGGGGGGGGGGGGGGGGGGGGGDGGGGGGGGGGGGFGGGGGGGGGGGGDFGEEGFGGGGGGFFFFGGGGFFF:GGFFFFGGCGFFGFBFFFFGFFFFFFGG
@M02352:288:000000000-CKWC8:1:1101:19190:4700 1:N:0:TAGCGCTC+CGTCTAAT
TACGAGGGGTGCAAGCGTTAATCGGAATTACTGGGCGTAAAGCGCGCGTAGGTGGTTTGTTAAGTCGGATGTGAAAGCCCAGGGCTCAACCTTGGAATTGCACCCGATACTGGCAGGCTAGAGTACGATAGAGGAGTGTGGAATTTCCTGTGTAGCGGTGAAATGCGTAGATATAGGAAGGAGCATCAGTGGCGAAGGCGACACTCTGGATTGATACTGACACTGAGGTGCGAAAGCGTGGGGAGCAAACAGGATTAGATACCCTGGTAGTCCACGCCGTAA
+
GGGGGGGGGGGGGGGGGGGGGGGGGGGGGGGGGGGGGGGGGGGGGGGGGGFGFGGGGGGGGGGGGGGGGGGGGGGGGGGGGGGGGGGGGGGGGGGGGGGGGGGFGGGGGGGGGGGGGGGGGGGGGGGGGGGGGGGGGGGGGGGGGGGGGGGGGGGGGGGGGGGGGGGGGGGGGGGGGGGGGGGGGGGGGGGGGGGGGGGGGGGGCFGGFFGGGGGGGGGGGGGFGGGGGGGGGGGFGGGGGGF6>EGGCF@FFFFC<FBFFFGGFFGFBFFF?GFBFFF>GD
@M02352:288:000000000-CKWC8:1:1101:9099:4703 1:N:0:TAGCGCTC+CGTCTAAT
TACGAGGGGTGCAAGCGTTAATCGGAATTACTGGGCGTAAAGCGTTCGTAGGCGGTTGAATAAGCAAGATGTGAAAGCCCAGGGCTCAACCTTGGAACTGCATTTTGAACTGTTCGACTAGAGTACTGTAGAGGGTGGTGGAATTTCCAGTGTAGCGGTGAAATGCGTAGAGATTGGAAGGAACATCAGTGGCGAAGGCGGCCACCTGGACAGATACTGACGCTGAGGAACGAAAGCGTGGGGAGCGAACAGGATTAGATACCCTGGTAGTCCACGCCGTAA
+
GF@C@FGD@@CG<CFGGF@FFGDFC@:FFGDEFACFGGGGGGGGCCGGG8FGEGE=>FGCFEEGGGFGFCFCEFGFGGGGGGGGGGFFGGGGGFG@FGGGFGGGGDFCDFGGFG<C8CCEGGGGGFFFCAFDFDC:BCGGCGFC<DFGGGGGGGGG7:FFGCFFFFEEGGEFGGGGGGFGGF@FGGG?FGGGGGGDEC>CEGGGG@;@FGCFG6C?CGGCFGGEEGFC6CCDEGGEGGDGG5>?17D<79:@:1FF7FFBFGGF4@3@467AFFF?>,.4DC
@M02352:288:000000000-CKWC8:1:1101:24288:4707 1:N:0:TAGCGCTC+CGTCTAAT
TACAGAGGGTGCAAGCGTTAATCGGAATTACTGGGCGTAAAGCGCGCGTAGGTGGTTTGTTAAGTCGGATGTGAAAGCCCAGGGCTCAACCTTGGAATTGCACCCGATACTGGCAGGCTAGAGTACGATAGAGGAGTGTGGAATTTCCTGTGTAGCGGTGAAATGCGTAGATATAGGAAGGAACATCAGTGGCGAAGGCGACACTCTGGATTGATACTGACACTGAGGTGCGAAAGCGTGGGGAGCAAACAGGATTAGATACCCTGGTAGTCCACGCCGTAA
+
GGGGGGGGGGGGGGGGGGGEGGGGGGGGGGGGGGGGGGGGGGGGGGGGGGGGGGGGGGGGGGGGGGGGGGGGGGGGGGGGGGFGGGGGGGGGGGGGGGGGGGGGGGGGGGGGGGGGGGGGGFGGGGGGGGGGGGGGGGGGGGGGGFGGGGGGGGGGGGGGGGGGGGGGGGGGGGGGGGGGGGGGGGGGGGGGGGGCEGGGGGEGGG7CGGGGFGGGFGFGGGGGGGGGFGGGGGGEFGGGGGFFFFGGGGFFFFCF?FFFGGGGFFGFFFDFFGFFFFFFGG
@M02352:288:000000000-CKWC8:1:1101:15457:4709 1:N:0:TAGCGCTC+CGTCTAAT
TACGGAGGGTCCGAGCGTTAATCGGAATTACTGGGCGTAAAGCGCGCGTAGGTGGATTGGTCAGTCAGATGTGAAAGCCCAGGGCTCAACCTTGGAACTGCACCTGATACTGCCAGTCTAGAATACGGTAGAGGGTAGTGGAATTTCCTGTGTAGCGGTGAAATGCGTAGAGATTGGAAGGAACATCAGTGGCGAAGGCGGCCACCTGGACAGATACTGACGCTGAGGAACGAAAGCGTGTGGAGCGAACAGGATTAGATACCCTGGTAGTCCACGCCGTAA
+
FGGGGGGGGGGGGGEGGGGDGGADCGGGGGGGGGGFGFGEGGGDCGGEGEFFGFGGGF8FFDFGGGGGGGGEFEGGGGFGGGGGGGFEAE4,FFGFFGGGGGF8BFFF<FGEFAFGFGGEDGFGCF@FG+@FFFEGGEGGGGFGFFFGGGGGGFFGGGGGGCFBFGGGGGGFGGGGE<BEEBFGGFGGGGGGGGDEGGFGD*?EGFFGFGDFFF7:FGDFGEEEGDF5+*9<EDG@4C9E/8@>6FCD7D@FFFGF7FAFFDF<?FGF2=>>=FFBB::959
@M02352:288:000000000-CKWC8:1:1101:24180:4712 1:N:0:TAGCGCTC+CGTCTAAT
TACGGAGGGTCCGAGCGTTAATCGGAATTACTGGGCGTAAAGCGCGCGTAGGTGGATTGGTCAGTCAGATGTGAAAGCCCAGGGCTCAACCTTGGAACTGCATCTGATACTGCTAGTCTAGAATACAGTAGAGGGTAGTGGAATTTCCTGTGTAGCGGTGAAATGCGTAGATATAGGAAGGAACACCAGTGGCGAAGGCGACTACCTGGACTGATATTGACACTGAGGTGCGAAAGCGTGGGGAGCAAACAGGATTAGATACCCTGGTAGTCCACGCCGTAA
+
GGGGGDGGGGGGGGGGGGGGGGGGGGGGGGGGGGGGGGGGGGGGGGGGGGGGFFGGGGGGFGGGGGGGFGGGGGGGGGGGGGGGGGGGGGGGGGGGGGGGGGGGGGGGGGGGGGGGGGGGGGGGGGGGGGGGGGGGGGGGGGGGGGGGGGGGGGGGGGGGFGGGGGGGGEGGGFGGGGGGGGGGGGGGGGGGGGGGECFGGGGGGG6FGFGGGGGGGGFGGGGGGGGGGCFGGGDFGGGGGGF:BBGGGGFFF?GGFF>FGGG<?>GFFFDFFGFBFFFBGD
@M02352:288:000000000-CKWC8:1:1101:19984:4728 1:N:0:TAGCGCTC+CGTCTAAT
TACAGAGGGTGCAAGCGTTAATCGGAATTACTGGGCGTAAAGCGCGCGTAGGTGGTTTGTTAAGTCGGATGTGAAAGCCCAGGGCTCAACCTTGGAATTGCACCCGATACTGGCAGGCTAGAGTACGATAGAGGAGTGTGGAATTTCCTGTGTAGCGGTGAAATGCGTAGATATAGGAAGGAACATCAGTGGCGAAGGCGACACTCTGGATTGATACTGACACTGAGGTGCGAAAGCGTGGGGAGCAAACAGGATTAGATACCCTGGTAGTCCACGCCGTAA
+
GGGGGGGGGGGGGGGGGGGGGGGGGGGGGGGGGGGGGGGGGGGGGGGGGGGGGGGEGGGGGGGGGGGGGGGGGGGGGGGGGGGGGGGGGGGGGGGGGGGGGGGGGGGGGGGGGGGGGGGGGGGGGGGGGGGGGGGGGGGGGGGGGGGGGGGGGGGGGGGGGGGGGGGGGGGGGGGGGGGGGGGGGGGGGGGGGGGGGGGGGGGGGGGGGGGGGGGGFGGGGGGGGGGGGGGGGGGFGGGGGGFFFFGGGGFFFFGFBFFFGGFG?FGFFFFF9DFFFFFFGG
@M02352:288:000000000-CKWC8:1:1101:10657:4734 1:N:0:TAGCGCTC+CGTCTAAT
TACGAGGGGTGCAAGCGTTAATCGGAATTACTGGGCGTAAAGCGTGCGTAGGTGGTTTGTTAAGCAAGATGTGAAAGCCCCGGGCTCAACCTGGGAACTGCATTTTGAACTGGCAAACTAGAGTATTGTAGAGGGTAGTGGAATTTCCAGTGTAGCGGTGAAATGCGTAGAGATTGGAAGGAACATCAGTGGCGAAGGCGGCTACCTGGACAAATACTGACACTGAGGCACGAAAGCGTGGGGAGCAAACAGGATTAGATACCCTGGTAGTCCACGCCGTAA
+
GGGGFGGGGGGGGGGGGGGGGGGGGGGGGGGGGGGGGGGGGGGGGGGGGGGGGGGGGGGGGGGGGGGGGGGGGGGGGGGGGGGGGGGGGGGGGGGGGGGGGGGGGGGGGGGGGGGGGGGGGGGGGGGGGGGGGGGGGGGGGGGGGGGGGGGGGGGGGGGGGGGGGGGGGGGGGGGGGGGGGGGGGGGGGGGGGGGGGGGGGGGGGGGGGGGGGGGGGGGGGGGGGGFGDGGGGGGEGEGEGGFFFFGGGFFFBFGGFFBFFGGGFFGFAF7:FFF?>?E6DD
@M02352:288:000000000-CKWC8:1:1101:16898:4740 1:N:0:TAGCGCTC+CGTCTAAT
TACAGAGGGTGCAAGCGTTAATCGGAATTACTGGGCGTAAAGCGCGCGTAGGTGGTTTGTTAAGTCGGATGTGAAAGCCCAGGGCTCAACCTTGGAATTGCACCCGGTACTGGCAGGCTAGAGTACGATAGAGGAGTGTGGAATTTCCTGTGTAGCGGTGAAATGCGTAGATATAGGAAGGAACATCAGTGGCGAAGGCGACACTCTGGATTGATACTGACACTGAGGTGCGAAAGCGTGGGGAGCAAACAGGATTAGATACCCTGGTAGTCCACGCCGTAA
+
GGGGGGGGGGGGGGGGGGGGDFGGGGGGGGGGGGGGGGGGGGGGGGGGGGGGFGGFGGGGGGGGGGGGGGGGGGGGGGGGGGGGGGGGGGGGGGGGGGGGGGGGGGGGGGGGGGGGGGGGGGGGGGGGGGGGGGFGGGGGGGGGGGGGGGGGGGGGGGGGGGGGGGGGGGGGFGGGGGGGGGGGGGGGGGGGGGGGGGGGGGEG8FFGGGGGGGGFFGGGGGGGGGGGGGGGGGGFDEDGGGFFFEGGGGFFFFFF?FFFGGFGFFG:AFAFFFFFFFFFDD
@M02352:288:000000000-CKWC8:1:1101:9117:4749 1:N:0:TAGCGCTC+CGTCTAAT
TACAGAGGGTGCAAGCGTTAATCGGAATTACTGGGCGTAAAGCGCGCGTAGGTGGTTTGTTAAGTCGGATGTGAAAGCCCAGGGCTCAACCTTGGAATTGCACCCGATACTGGCAGGCTAGAGTACGATAGAGGAGTGTGGAATTTCCTGTGTAGCGGTGAAATGCGTAGATATAGGAAGGAACATCAGTGGCGAAGGCGACACTCTGGATTGATACTGACACTGAGGTGCGAAAGCGTGGGGAGCAAACAGGATTAGATACCCTGGTAGTCCACGCCGTAA
+
GGGGGGGGGGGGGGGGGGGEFGGGGGGGGGGGGGGGGGGGGGGGGGGGGGGGEFGGGGGGGGGGGGGGGGGGGGGGGGGGGGGGGGGGGGGGGGGGGGGGGGGDGGGGGGGGGGGGGGGGGGGGGGGGFGGGGGFGFFGGGGGGGGGGGGGGGGGGGGGGGGGGGGGGGGGGGGGGGGGGGGGGGGFCCGGGGGGGGGGGGGCE8EFGGGC78FGEGGGGGEGGGGGGGGGGGGGFFEDGGG@<>EGGFGFFFFGGFFFFGGGGFFGFFFFFFGFFFFF0CD
@M02352:288:000000000-CKWC8:1:1101:24937:4753 1:N:0:TAGCCCTC+CGTCTAAT
TACGAGGGGTGCAAGCGTTAATCGGAATTACTGGGCGTAAAGCGTTCGTAGGCGGTTTGTTAAGCAAGATGTAAAAGCCCAGGGCTCAACCTTGGAACTGCATTTTGAACTGGCAAACTAGAGTACTGTAGAGGGCGGTGGAATTTCCAGTGTAGCGGTGAAATGCGTAGAAATAGGAAGGACCCTCAGTGGCGAAGGCGGCCACCTGGACCGATACTGCCGCTGAGGAACGAACGCTTGGGGTGCGACCAGGATAGGATCCCCTGTAAGTCACCCACGTAA
+
GGGG68FGCFGG8FGGGGGG8<FFGG:FFGDGGGGFGGGGGG9CFCFGGGGGGGG=+BFGFFEG9<FGECFG,EFGC,9+:,BFGGGGGGGG<,,A,B=,C,EFG,,B,B9F8<D5,,A,3,C=@<FG<,,CF8++@33>>F<F:B@;;;@:7;,2>:>*<F?;2,*14**,,,,2?+?C7B,4*,4;<FG***=*3388*//CFGGG*A**/:***+++2*/**/;/C*0*:C).***;CG5(,))1/)08((9*())*3:F*)7**./)6***(,(0,59
@M02352:288:000000000-CKWC8:1:1101:17470:4759 1:N:0:TAGCGCTC+CGTCTAAT
TACGGAGGGTGCAAGCGTTAATCGGAATTACTGGGCGTAAAGCGCACGTAGGTGGTTTGTTAAGTTGGATGTGAAAGCCCAGGGCTCAACCTTGGAACTGCATTCAAAACTGGCGAACTAGAGTATGGTAGAGGTGAGTGGAATTTCCTGTGTAGCGGTGAAATGCGTAGAGATGGGAAGGAACATCAGTGGCGAAGGCGACTCACTGGACCAATACTGACACTGAGGTGCGAAAGCGTGGGGAGCAAACAGGATTAGATACCCTGGTAGTCCACGCCGTCA
+
GGGGGFFC@CGGGDGGGGGGFFGGE:FDFGFGFFGGGGCEGGGGGFFGFFGGGGGCEGCFFFGGGGGFGGGGGGGFGGGGCFFGGGGGGGGGGGGFFGGFGGGGGGGGGGGG8EFFEFGGGGGGFDFFGGGGGGGGGGFGGFCGGCGCGGGGGFEGDCGGGGGGGGGGDEGFGGFGGGGG7FGGCEC9CGFGGEEGEGFEEEEGGGGCFGG=CGGFGCCEGGFFGGGCC5DGGGGFGEG88EF3;>GGFGF:60CFB@AF7CFGFFGF>FBFFGFFF0)-)1
@M02352:288:000000000-CKWC8:1:1101:10015:4762 1:N:0:TAGCGCTC+CGTCTAAT
TACGTAGGTGGCAAGCGTTGTCCGGAATTATTGGGCGTAAAGCGCGCGCAGGCGGTCCTTTAAGTCTGATGTGAAATCTTGCGGCTCAACCGCAAGCGGTCATTGGAAACTGGGGGACTTGAGTGCAGAAGAGGAAAGCGGAATTCCACGTGTAGCGGTGAAATGCGTAGAGATGTGGAGGAACACCAGTGGCGAAGGCGGCTTTCTGGTCTGTAACTGACGCTGAGGCGCGAAAGCGTGGGGAGCAAACAGGATTAGATACCCTGGTAGTCCACGCCGTAA
+
GGGGGGGGGGGGGGGGGGGGGGGGGGG8FGGGGGGGGGGGGGGGGGGGGGGGGGGGGGGGGGGGGGGGGGGGGGGGGGGGGGGGGGGGGGGGGGGGGGGGGFEFGGGGGGGGGGGGGGGGGGGGGGGGGGGGGGGGGGGGGGGGGGGGGGGGGGGGGGGGGGGGGGGGGGGGGGGGGGGGGGGGGGGGGGGGGGGGGGGGGGGGGGGGGGGGGGGGGGGGGGGDEGGGGGGGGGGFGGGGGGFFFEG<FGFFF<GGFFFFGGFGFFGFFFA<6FFFF:FFGG
@M02352:288:000000000-CKWC8:1:1101:21114:4763 1:N:0:TAGCGCTC+CGTCTAAT
TACAGAGGGTGCAAGCGTTAATCGGAATTACTGGGCGTAAAGCGCGCGTAGGTGGATTGGTCAGTCAGATGTGAAAGCCCAGGGCTCAACCTTGGAACTGCATCTGATACTGCTAGTCTAGAATACAGTAGAGGGTAGTGGAATTTCCTGTGTAGCGGTGAAATGCGTAGATATAGGAAGGAACACCAGTGGCGAAGGCGACTACCTGGACTGATATTGACACTGAGGTGCGAAAGCGTGGGGAGCAAACAGGATTAGATACCCTGGTAGTCCACGCCCTAA
+
GGGGGGGGGEGGGGGGGGGGFGGGGGGGGGGGGEGGGGGCDGGGEGGGGGGGCFGEGGGGGGGGGGGGGGGGGGGGGGGGGGGGGGGGGGGGGGGGGGGGGGGGGGCGGGGGGGGGGGGGGGGGGGGGGFGGGGGGGGGGGGGGGGGGGGGGGGGGGGGGGGGGGGGG>EEGGGGGGGGGGGGGGGGGGGGGGGGGGGGG>EGGGGGGGFG?EGFGGGGGGCFGGGGGECFGGGGFGGGGGGFFFFFFEC>FB:FGFFFFGGGGFFG:<FBFF74:9B>>GG
@M02352:288:000000000-CKWC8:1:1101:13135:4767 1:N:0:TAGCGCTC+CGTCTAAT
TACGGAGGGTGCAAGCGTTAATCGGAATTACTGGGCGTAAAGCGCACGTAGGTGGTTTGTTAAGTTGGATGTGAAAGCCCAGGGCTCAACCTTGGAACTGCATTCAAAACTGGCGAACTAGAGTATGGTAGAGGTGAGTGGAATTTCCTGTGTAGCGGTGAAATGCGTAGATATAGGAAGGAACATCAGTGGCGAAGGCGACACTCTGGATTGATACTGACACTGAGGTGCGAAAGCGTGGGGAGCAAACAGGATTAGATACCCTGGTAGTCCACGCCGTAA
+
GFGFGEFGGEEGFFGGGGGG@FFFGDGGGGGGGGGGGGGGFGGGGGGGFFFEFFGGFGGGGGGGGGGGGFGFFGGGGGGGGGGGGGGGGGGGGGGGGGGGGGGFGGGGGGGGGGGGGGGGGDGGGGGGGGGGGGGGGGGGGGFGGGGGGGGGGGGGGGFGGGGGFCFEEGG9EGGGGGGGGGGGGGGGGGGGGGGGGGGGGGDG:CGGGGGG>FGFFGGGGGGGGGGGGGF3EGD:FGGGCGFFBEGGGGFFBBFFDFAFGGAFFFGFAF>AFGFFFFFFGG
@M02352:288:000000000-CKWC8:1:1101:8169:4768 1:N:0:TAGCGCTC+CGTCTAAT
TACGGAGGGGGTTAGCGTTGTTCGGAATTACTGGGCGTAAAGCGTACGTAGGCGGATTGGAAAGTTGGGGGTGAAATCCCAGGGCTCAACCCTGGAACTGCCTCCAAAACTATCAGTCTAGAGTTCGAGAGAGGTGAGTGGAATTCCAAGTGTAGAGGTGAAATTCGTAGATATTTGGAGGAACACCAGTGGCGAAGGCGGCTCACTGGCTCGATACTGACGCTGAGGTACGAAAGTGTGGGGAGCAAACAGGATTAGATACCCTGGTAGTCCACACCGTAA
+
GDFFGCFEECFFGCGGGCCFGGGGGGGGGGGGGGGGGBCE<FGGFGGGGGGGGGGEEEGGFCFGFFFGGGGCGGGGGGGGFGGDE8DFGF<EGDGGGGGGGFFGGGGGGGGGGGGGGCEGGFFGEFFGGGGGGGDCFGGGGGGGGGGGGFCFGFGGGGGGGGGFCGGGGGGFGGCFGGEFGGGGGGGGGGGGGGGGGGFGGG=;CEE:FF4FGGFGGGGGECCEEDGF?EFDGGGEGFGGGGF?957FGGFFFF4C<FF?FGFGF@C64=<<@DF:?FFFGD
@M02352:288:000000000-CKWC8:1:1101:24933:4772 1:N:0:TAGCGCTC+CGTCTAAT
TACGAGGGGTGCAAGCGTTAATCGGAATTACTGGGCGTAAAGCGTTCGTAGGCGGTTTGTTAAGCAAGATGTGAAAGCCCAGGGCTCAACCTTGGAACTGCATTTTGAACTGGCAAACTAGAGTACTGTAGAGGGTGGTGGAATTTCCAGTGTAGCGGTGAAATGCGTAGAGATTGGAAGGAACATCAGTGGCGAAGGCGGCCACCTGGACAGATACTGACGCTGAGGAACGAAAGCGTGGGGAGCGAACAGGATTAGATACCCTGGTAGTCCACGCCGTAA
+
GGGGCEGGGGGGGGGGGGGFGGGFEGGGGGGGGGGGGGGGGGGGGGGGGGGGGGGCGGGGGGFFGGGCGGGGGGGGFGGGGGGGGGGGGGGGGGGGGGGGGGGGGGGGGGGGGGDFGGGGDGGGGGGGGGGGC@GGG@GF@FFGGGGGGFFGGGGGGDFDFEGGGGFGGGDFFGGGGFGGDGGGGGGGGGGGGDGGDGGEGGGGGGGGGGGF>C99CGFGGGGGEGGGGGGDG575C=C>CEFF><<D=C@F:BFF?@BFGGGGFFFF>8ADFGF0>BE>GG
@M02352:288:000000000-CKWC8:1:1101:23887:4780 1:N:0:TAGCGCTC+CGTCTAAT
TACGAGGGGTGCAAGCGTTAATCGGAATTACTGGGCGTAAAGCGTTCGTAGGCGGTCTATTAAGCAAGATGTGAAAGCCCAGGGCTCAACCTTGGAACTGCATTTTGAACTGGTAGACTAGAGTACTGTAGAGGGTGGTGGAATTTCCAGTGTAGCGGTGAAATGCGTAGAGATTGGAAGGAACATCAGTGGCGAAGGCGGCCACCTGGACAGATACTGACGCTGAGGAACGAAAGCGTGGGGAGCGAACAGGATTAGATACCCTGGTAGTCCACGCCGTAA
+
GGGGFEGGGGGGGGGGGGGGGGGGGGGGGGGGGGGGGGGGGGGGGGGGGGGGFGGFGGGGGGGGGGGFGGGGGGGGGGGGGGGGGGGGFGGGGGGGGGGGGGGGGGGDGGGGGGFGGGGFFGGGGGGGGFGFGGGGGDGGGGGGGGGGGGGGGGGGGGGGFGGGGGGGGGCEGFGGGGGGGGGGGGGGGGGGGGGGGGGGGGGGGGGGGGFGGGGGGGGGGGGGGGGGGGGGGDGEDEGGDGFFFDDGGGEF??FG<FFFFGGGFFGFFFFAFFFFFFFFD>
@M02352:288:000000000-CKWC8:1:1101:23005:4789 1:N:0:TAGCGCTC+CGTCTAAT
TACGGAGGGTGCAAGCGTTAATCGGAATTACTGGGCGTAAAGCGTTCGTAGGCGGTTTGTTAAGCAAGATGTGAAAGCCCAGGGCTCAACCTTGGAACTGCATTTTGAACTGGCAAACTAGAGTACTGTAGAGGGTGGTGGAATTTCCAGTGTAGCGGTGAAATGCGTAGAGATTGGAAGGAACATCAGTGGCGAAGGCGGCCACCTGGACAGATACTGACGCTGAGGAACGAAAGCGTGGGGAGCGAACAGGATTAGATACCCTGGTAGTCCACGCCGTAA
+
GGGGGGGGGGGGGGGGGGEFEFGGGGGFFGGGGGGFGGGGGGGGGEFEGFDFCEGCFGGGGGGGGCGEEFGGGFGGGFG<BFGGGGG9FGGGGCFGGGGGGGEFGGGGGGFGCFGGGGGGGGGGFGGFFFGGDFD+>@GGGGGGGFGFFCFGGGGGDEGGCEGFGGGGGGGGGGGGGGGGGGGF@FFGGGCFGEGGGGGGGGGGGGGGFGGC5:@GGGGGGGGGGGGGGGGGGCDDGGGGGGFB>FGGCGEFFFCGFFA=FGFGFFG?BFBB?F?:BF>BGC
@M02352:288:000000000-CKWC8:1:1101:8335:4803 1:N:0:TAGCGCTC+CGTCTAAT
TACGGAGGGGGTTAGCGTTGTTCGGAATTACTGGGCGTAAAGCGCACGTAGGCGGATCAGAAAGTATAGGGTGAAATCCCAGGGCTCAACCCTGGAACTGCCTTGTAAACTCCTGGTCTTGAGTTCGAGAGAGGTGAGTGGAATTCCGAGTGTAGAGGTGAAATTCGTAGATATTCGGAGGAACACCAGTGGCGAAGGCGGCTCACTGGCTCGATACTGACGCTGAGGTGCGAAAGTGTGGGGAGCAAACAGGATTAGATACCCTGGTAGTCCACACCGTAA
+
GGGGGGGGGEGCFGGGGGGGGGGGGGFGGGGGGGGCGGGGGGGGDGGGGGGGGGGG:BDFCFGFGCFGDFGGCGGGGEAECFGGGGGGGGGGDD<=,BB=FDGFGGGGAFFG?>FEFFGGGCFGG<CCCFEGGC>>=,EFCG9FCCBFG@>:@;;;F:FDGGF9;C7668CFECFGGCEG@F,4=FFFCFG6BCEEGEFG8:EC:FFGC5DFEG@*10<@@8C=CDGFFA6/A85700:EGGE04)CG09>?,3F77?)8<FGC4@565@26**0.-15:GG
@M02352:288:000000000-CKWC8:1:1101:8354:4813 1:N:0:TAGCGCTC+CGTCTAAT
TACGGAGGGTGCAAGCGTTACTCGGAATCACTGGGCGTAAAGAGCGTGTAGGCGGGTTTGTAAGTTTGAAGTGAAATCCAATGGCTCAACCATTGAACTGCTTTGAAAACTGCTTACCTAGAATATGGGAGAGGTAGATGGAATTTCTGGTGTAGGGGTAAAATCCGTAGAGATCAGAAGGAATACCGATTGCGAAGGCGATCTACTGGAACATTATTGACGCTGAGACGCGAAAGCGTGGGGAGCAAACAGGATTAGATACCCTGGTAGTCCACGCCCTAA
+
GFGGGGGGGGGGFGGGGGGGGGGGGGGGGGGGGGGGGGGGGGGGGGGGGGGGGGGCGGGGGGGGGGGGGGGGGGGGGGGGGGGGGGGGGGGGGGGGGGGGGGGGGGGGGGGGGGGGGGGGGGGGGGGGGGGGGGGGGGGGGGGGGGGGGGGGGGGGGGGGGGGGGGGGGGGGGGGGGGGGGGGGGGGGGGGGGGGGGGGGGGGGGGGGGGGGGGGGGGGGGGGGGGGGGGGGGGGFGGGGGGFFFFGGGGFFB?DGBFFFGGGGFFGFFFDDFGFFFFEBGC
@M02352:288:000000000-CKWC8:1:1101:6174:4815 1:N:0:TAGCGCTC+CGTCTAAT
TACAGAGGGTGCAAGCGTTAATCGGAATTACTGGGCGTAAAGCGCGCGTAGGTGGTTTGTTAAGTCGGATGTGAAAGCCCAGGGCTCAACCTTGGAATTGCACCCGATACTGGCAGGCTAGAGTACGATAGAGGAGTGTGGAATTTCCTGTGTAGCGGTGAAATGCGTAGATATAGGAAGGAACATCAGTGGCGAAGGCGACACTCTGGATTGATACTGACACTGAGGTGCGAAAGCGTGGGGAGCAAACAGGATTAGATACCCTGGTAGTCCACGCCGTAA
+
GGGDGGGGGGGGGGGGGGGG8,EFEEEGGGFGGGGFDGGGGGGGEFGGGGGG,CFB=FDG8FFGGGCG:FFGGGGGD<EFFFGGGGGGGGGGG9EG<?EAGGF=8@FCFB?FDAACE+B=EDE3<FCCCECFGGG@>83>:CFE@FFCC;>FGGFGGGEGGG;2?FGCEE52=@A9FBFGGFGCF92?:FGFCEGGGDGGDGDG+;@FFGG9CGEC:<:?F+++<:ECCECDEEDB5*/CEGF:1;CGFGFFF0<?3=<=CGGGFFF@AFAFFG??B<D9GD
@M02352:288:000000000-CKWC8:1:1101:8371:4821 1:N:0:TAGCGCTC+CGTCTAAT
TACGGAGGGTGCAAGCGTTACTCGGAATCACTGGGCGTAAAGAGCGTGTAGGCGGGTTTGTAAGTTTGAAGTGAAATCCAATGGCTCAACCATTGAACTGCTTTGAAAACTGCTTACCTAGAATATGGGAGAGGTAGATGGAATTTCTGGTGTAGGGGTAAAATCCGTAGAGATCAGAAGGAATACCGATTGCGAAGGCGATCTACTGGAACATTATTGACGCTGAGACGCGAAAGCGTGGGGAGCAAACAGGATTAGATACCCTGGTAGTCCACGCCCTAA
+
GGGGGGGGGGGGFGGGGGGGGGGGGGGGGGGGGGGGGGGGGGGGGGEGGGGGGGGGGGGGGGGGGGGGGGGGGGGGGGGGGGGGGGGGGGGGGGGGGGGGGGGGGGGGGGGGGGGGGGGGGGGGGGGGGGGGGGGGGGGGGGGGGGGGGGGGGGGGGGGGGGGGGGGGGGGGGGGGGGGGGFFFGGFGGGGGGGGGGGGGGGGGGGGGGC8CFGGGGGGGFGGGG<FFGGGDEED>DGGDGDFBBFGGGGFFF?FF??AFGGGGFFGFBFFFFGFFFFEFGG
@M02352:288:000000000-CKWC8:1:1101:13490:4855 1:N:0:TAGCGCTC+CGTCTAAT
TACGAGGGGTGCAAGCGTTAATCGGAATTACTGGGCGTAAAGCGTTCGTAGGCGGTTTGTTAAGCAAGATGTGAAAGCCCAGGGCTCAACCTTGGAACTGCATTTTGAACTGGCAAACTAGAGTACTGTAGAGGGTGGTGGAATTTCCAGTGTAGCGGTGAAATGCGTAGAGATTGGAAGGAACATCAGTGGCGAAGGCGGCCACCTGGACAGATACTGACGCTGAGGAACGAAAGCGTGGGGAGCGAACAGGATTAGATACCCTGGTAGTCCACGCCGTAA
+
GFFFFGGGGEGGGGGGGGGGFFFFGGGGGGGGGGGGGEGGFGGGGGGGGGGGGGGGGGGGGGGGGDAEFFFGEGGGGGGGGGGGGGGGGGGFGGGGGGGGGFGEGGFGGGGGGGGGGGGGGGGGGGGGGGGGGGGGGGGGGGGGGGGGGGGGGGGGGGGEGGGGGGDCC5:FGGGGGGGGGGGGGGGGGGGGGGGGG58CEEGGGCGGGGGGGGGFGCGGGGGGGGGGGGGGGGGFGGGGGGFBBFGGGGFFFBGG<F5FFGGGF5CF96<B@DFFFFFFGG
@M02352:288:000000000-CKWC8:1:1101:24587:4857 1:N:0:TAGCGCTC+CGTCTAAT
TACGAGGGGTGCAAGCGTTAATCGGAATTACTGGGCGTAAAGCGCACGTAGGTGGTTTGTTAAGTTGGATGTGAAAGCCCAGGGCTCAACCTTGGAACTGCATTCAAAACTGGCGAACTAGAGTATGGTAGAGGTGAGTGGAATTTCCTGTGTAGCGGTGAAATGCGTAGAGATGGGAAGGAACATCAGTGGCGAAGGCGACTCACTGGACCAATACTGACACTGAGGTGCGAAAGCGTGGGTAGCAAACAGGATTAGATACCCTGGTAGTCCACGCCGTAA
+
G@ECFGDEG@CGG9FGEFCECCFFG7FGGFGFFDGGGGGD@FGGGG:FCFFC9CCFFGGGGFGGGGGGGG8A,EGGEEGGGGG:F<FGGGCFEGGGFGDFFGG<FGGGGFFGFGEGGGGDGGGDGCF<DFGCG=F<=FFCGGGGFGADFCF<C:5F:F@C>FCF9A<EC:7FFD@FGGG@:FGCFEFFFFGFEE*CBEFGGGEDFGG;=9<7BF@<8@FCFFFGFCGCFECCCECBGGGGG*>4-9::6C.?21<C<?)8+02097C6:8<:1:?1((.4CD
@M02352:288:000000000-CKWC8:1:1101:10111:4881 1:N:0:TAGCGCTC+CGCCTAAT
TACGGAGGGTGCGAGCGTTGATCGGAATTACTGGGTGTAAAGGGCGCGTAGGTGGATTGGTCAGTCAGATGTGAAAGCCCAGGGCTCAACCTTGGAACTGCATCTGATACTGCTAGTCTAGACTATCGGAGAGGGAAGTGGAATTTCCTGTGTAGCGGTGAAATGCGTAGATATAGGAAGGAACACCAGTGGCGAAGGCGACTACCTGGACGGATACTGACGCTGAGGTGCGAAAGCGTGGGGAGCAAACAGGATTAGATACCCTGGTAGTCCACACCGTAA
+
GGGG7C@F7F,B7BCE@FG@,CFFEE,DFGGGGGG@FFGGGF,@FF7CFGE:EDG,,,:B,CAAEFGFGGGGGGGGGGGGG,DGGGGGGGGGGGGGGGGGGGGCFGG@FGGGCG9FGGG9DF,CF,3C+>BFGG:+,@3@AFEGG,@@<EFGGGGEEGGGGGGFCGGGGGGGGG@,4,?2C,CFGGGGFCFFGGE5CCGG5C**,5<BF6F***2A+<CCG8*AE<FC7*7CGGGFGGGGGGFFFFG7FGFFF:CC?FFFGGGGFFG6<FAAFDF0<BFFFD
@M02352:288:000000000-CKWC8:1:1101:20796:4883 1:N:0:TAGCGCTC+CGTCTAAT
TACGGAGGGTGCAAGCGTTACTCGGAATCACTGGGCGTAAAGAGCGTGTAGGCGGGTTTGTAAGTTTGAAGTGAAATCCAATGGCTCAACCATTGAACTGCTTTGAAAACTGCTTACCTAGAATATGGGAGAGGTAGATGGAATTTCTGGTGTAGGGGTAAAATCCGTAGAGATCAGAAGGAATACCGATTGCGAAGGCGATCTACTGGAACATTATTGACGCTGAGACGCGAAAGCGTGGGGAGCAAACAGGATTAGATACCCTGGTAGTCCACGCCCTAA
+
GFGGGCEEFCCFFDGGGGGGEEGGGDGG9AFFGEGGGB@EEGGGGGGGGGGGGGGGGGGGGGGGGGGGGEFFGGGGGGGGGGGGFFGGGDGGGGFGGGGGGGGFGGGGGGGGGGGGGGFGGFGFFGGGGGFEGGGGGGGGGGGGGGFGGGGGGGGGGGGGGGGGGGGGGGGGGGFGGGGGGGGGGGGGGGGGGGGGGGGGGGGGGGGGGGGGGGGGGGGGGGGGGGGGGGGGGECEGGDGGGF<>DGGGGFFFFGD?FBFGGFGFFGFFFFFFGFBB:B;GG
@M02352:288:000000000-CKWC8:1:1101:10697:4896 1:N:0:TAGCGCTC+CGTCTAAT
TACGAGGGGTGCAAGCGTTAATCGGAATTACTGGGCGTAAAGCGTTCGTAGGCGGTTTGTTAAGCAAGATGTGAAAGCCCAGGGCTCAACCTTGGAACTGCATTTTGAACTGGCAAACTAGAGTACTGTAGAGGGTGGTGGAATTTCCAGTGTAGCGGTGAAATGCGTAGAGATTGGACGGAACATCAGTGGCGAAGGCGGCCACCTGGACAGATACTGACGCTGAGGAACGAAAGCGTGGGGAGCGAACAGGATTAGATACCCTGGTAGTCCACGCCGTAA
+
FAFDDFGECFCGGFGF@,8CD<FFGGGGGGGFGEGGGFC:CFGGCB=FFFGEGGGGGGGGGGGFGFGGGGGGGGGGAFFGFGGGGDFGG@FGGGGEGGGGGGGGFAFCFGGGGGF@F8=DGGGEFGFD@FGGGGGGGGECFGGGFFFEGCDFF:>;FGE@:F?C,6<1=85F>F7BE9,=E@FGGFGGGGGFGGDGGGGGGDGGFGGGF6CGG6<FGGGCCG*AC)/8EGGCCCDEGDCE8=7(155/*9>?:(9:77<FGCF**859)/497CF?F<>97<
@M02352:288:000000000-CKWC8:1:1101:11879:4898 1:N:0:TAGCGCTC+CGTCTAAT
TACGGAGGGTGCAAGCGTTAATCGGAATTACTGGGCGTAAAGCGCACGTAGGTGGTTTGTTAAGTTGGATGTGAAAGCCCAGGGCTCAACCTTGGAACTGCATTTTGAACTGGTAGACTAGAGTACTGTAGAGGGTGGTGGAATTTCCAGTGTAGCGGTGAAATGCGTAGAGATTGGAAGGAACATCAGTGGCGAAGGCGGCCACCTGGACAGATACTGACGCTGAGGAACGAAAGCGTGGGGAGCGAACAGGATTAGATACCCTGGTAGTCCACGCCGTAA
+
GGGGGDGGGGGGGGGGGGGGEGGGGGGGGGGGGGGGGGGGGGGGGGGGGGGGGGGEFGGGGGGGGGGGGGGGGGGGGGGGGGGGGGGGGGGGGGGGGGGGGGGGGGFGGGGGGGGGGGGGGFGGGGGGGGGGGGGGGGGGGGGGGGGGGGGGGGGGGGGGGGGGGGGGGGGGGGGGGGGGGGGGGGGGGGGGGGGGGGGGGGGGGGGGGGGGGGGGGGGGGGGGGGGGGGGGGGGFGGGGGGFFFFGGGGFFFFGG<FFFGGGGFFGFFFFFFGFFFFFBGD
@M02352:288:000000000-CKWC8:1:1101:24402:4909 1:N:0:TAGCGCTC+CGTCTAAT
TACGGAGGGTGCAAGCGTTACTCGGAATCACTGGGCGTAAAGAGCGTGTAGGCGGGTTTGTAAGTTTGAAGTGAAATCCAATGGCTCAACCATTGAACTGCTTTGAAAACTGCTTACCTAGAATATGGGAGAGGTAGATGGAATTTCTGGTGTAGGGGTAAAATCCGTAGAGATCAGAAGGAATACCGATTGCGAAGGCGATCTACTGGAACATTATTGACGCTGAGACGCGAAAGCGTGGGGAGCAAACAGGATTAGATACCCTGGTAGTCCACGCCCTAA
+
GGGGGGGGGGGGGGGGGGGGGGGGGGGGGGGGGGGGGGGGGGGGGGGGGGGGGGGGGGGGGGGGGGGGGDGGGGGGGGGGGGGGGGGGGGGGGGGGGGGGGFGGGGGGGGGGGGGGGGGGGGGGGGGFGGGGGGGGGGGGGGGGGGGGGGGGGGGGGGGGGGGGGGGGGGGGGGGGGGGGGGGGGGGGGGGGGGCGGGGGGGGGGGGGGGFGGGGGGGCCFGGGGGGGGGGGGGGFGGGEGGFFFFGGGGF@FFGGFFFFGGGGFFGFFFF<FDFFF?>9FG
@M02352:288:000000000-CKWC8:1:1101:10699:4914 1:N:0:TAGCGCTC+CGTCTAAT
TACGAGGGGTGCAAGCGTTAATCGGAATTACTGGGCGTAAAGCGTTCGTAGGCGGTTTGTTAAGCAAGATGTGAAAGCCCAGGGCTCAACCTTGGAACTGCATTTTGAACTGGCAAACTAGAGTACTGTAGAGGGTGGTGGAATTTCCAGTGTAGCGGTGAAATGCGTAGAGATTGGAAGGAACATCAGTGGCGAAGGCGGCCACCTGGACAGATACTGACGCTGAGGAACGAAAGCGTGGGGAGCGAACAGGATTAGATACCCTGGTAGTCCACGCCGTAA
+
GGGGDC@FFGGGGGGGGGGGGGGGGEGGGGGGGGGGGGGGGGGGGEGGGGCFGGGGGGGGGGGGGGGGGGGGGGGGGGFGGGGGGGGGGGGGGGGGGGGGGGGGGGGGGGGGGGGGGGGGGGGGGGGGGAFFFFFFFGGGGGGGGGGGGGGGGGGGGGGGGGGGGGGGGGGGCFGGGGGGGGGGFGGGGGGGGGGEGDGGGG?EGGGEECFCGGFGGGGGGGGGGGG=FGGGGGGEGGGGGG>?FFGGGGBF?FGGBF<=7CFGFFC6)9<AFGFFFBFFGC
@M02352:288:000000000-CKWC8:1:1101:7875:4932 1:N:0:TAGCGCTC+CGTCTAAT
TACGGAGGGTGCAAGCGTTAATCGGAATTACTGGGCGTAAAGCGCACGTAGGTGGTTTGTTAAGTTGGATGTGAAAGCCCAGGGCTCAACCTTGGAACTGCATTCAAAACTGGCGAACTAGAGTATGGTAGAGGTGAGTGGAATTTCCTGTGTAGCGGTGAAATGCGTAGAGATGGGAAGGAACATCAGTGGCGAAGGCGACTCACTGGACCAATACTGACACTGAGGTGCGAAAGCGTGGGGAGCAAACAGGATTAGATACCCTGGTAGTCCACGCCGTAA
+
GGGGGGGGGGGGGGGGGGG:CFGGGGGGGGGGGGGGGGGGGGGGGCGGGGGG?FG=FFECFGGGGEFGGGGGGGGGGGGGGGGGGGGGGGGAGGGGGFGGGGGGGCGAFGGG<<FEGGGGGGGEGGGGGGGGGGFGGGGGGGGGGGGGCGGGGGGGGGGGGGGGGGGGGGGFGGCGGGGGGGGGGFGGGGGGGGGGDGGGGGGEFFGGGEFGGGGGEFGFG?EFGGGGGGGGGGGFGGGGGGFFFFGGGGFFFFFGFFFFGFGGFFGFFFFFFGFF;<39GD
@M02352:288:000000000-CKWC8:1:1101:7396:4933 1:N:0:TAGCGCTC+CGTCTAAT
TACGGAGGGTGCGAGCGTTAATCGGAATTACTGGGCGTAAAGCGCACGTAGGTGGTTTGTTAAGTTGGATGTGAAAGCCCAGGGCTCAACCTTGGAACTGCATTCAAAACTGGCGAACTAGAGTATGGTAGAGGTGAGTGGAATTTCCTGTGTAGCGGTGAAATGCGTAGAGATGGGAAGGAACATCAGTGGCGAAGGCGACTCACTGGACCAATACTGACACTGAGGTGCGAAAGCGTGGGTAGCAAACAGGATTAGATACCCTGGTAGTCCACGCCGTAA
+
GGGGGGEEGGGGGCGGGFGGGGGGGGGGGGGGGGGGGGECCFGGGGGGGGGGGGGGGGGGGGGGGGGGGGGGGGGGGGFGGGGGGGGGGGGGGGGGGGGGGGGGGGGGGGGGG?FFGGGGGGGDGGGGGGGGGGGGGGGGGGFGGGGGGGGGGGGGGGGGGGGGGGGGGGGGFFACFFGGGGGGFG:FGGGGGGGGGGFGGGGDGGGGGFGFGGGFGCGGGGGGGGGGGFGGCED@GGGGG5;6::CC7<@FFFGGBFFFF78CFFDFAFF>@>F:9BF>GD
@M02352:288:000000000-CKWC8:1:1101:13334:4942 1:N:0:TAGCGCTC+CGTCCAAT
TACGGAGGGTGCAAGCGTTAATCGGAATTACTGGGCGTAAAGCGCACGTAGGTGGTTTGTTAAGTTGGATGTGAAAGCCCAGGGCTCAACCTTGGAACTGCATTCAAAACTGGCGAACTAGAGTATGGTAGAGGTGAGTGGAATTTCCTGTGTAGCGGTGAAATGCGTAGAGATGGGAAGGAACATCAGTGGCGAAGGCGACTCACTGGACCAATACTGACACTGAGGTGCGAAAGCGTGGGTAGCAAACAGGATTAGATACCCTGGTAGTCCACGCCGTAA
+
GGGGGFGGGGGGGGGGGGGGFGGGGGGGGGGGGGGGGGGGGGGGGGGGFGGGGGGGGGGGGGGGGGGGGGGGGGGGGGGGGGGGGGGGGGGGGGGGGGGGGGGGGGGGGGGGGGGGGGGGGGGGGGGGGGGGGGFGGGGGGGGGGGGGGGGGGGGGGGGGGGGGGGGGGGGGGGGGGGGGGGGGGGGGGGGGGGGEGGGGGGGGGFGGGGGGGGGFGGGGGGGGGGGGGGGGGGGFGGGGGGFFFFGGGGFFF?GGFFFFGFGGFFGFFFFFFGFFFFFFGG
@M02352:288:000000000-CKWC8:1:1101:11310:4956 1:N:0:TAGCGCTC+CGTCTAAT
TACGGAGGGTGCGAGCGTTAATCGGAATTACTGGGCGTAAAGCGTACGCAGGCGGTTTGTTAAGCGAGATGTGAAAGCCCCGGGCTCAACCTGGGAACTGCATTTCGAACTGGCAAACTAGAGTGTGATAGAGGGTGGTAGAATTTCAGGTGTAGCGGTGAAATGCGTAGAGATCTGAAGGAATACCGATGGCGAAGGCAGCCACCTGGGTCAACACTGACGCTCATGTACGAAAGCGTGGGGAGCAAACAGGATTAGATACCCTGGTAGTCCACGCCGTAA
+
GGGG-BFGC@FG7FGGGGGG@,CFFGGGGGDGGGGGGGGGGGGG=,@FEGGGGGGFGG:FGGGGD@+:FGGGGGGGGGGGE+CFGGGGGGGGGGGGGF8<FGGGD<,FGFGGG?FGGGGFFGGGG;>,7,EEFGC1>FGCFGGGG9FG9CGGGD@GGGGGGGGGGFGCEGGGGGFGGFGGGGGGGGGGGEGGGGGGGGGDEG888CFGGDF6*+0AEGGGGGGD8CGGGEFFEGGFGGGGGGFB9BG7EGFFFFGGFFFFGGGGFFGFAFFFF=@?FFFFGC
@M02352:288:000000000-CKWC8:1:1101:19849:4965 1:N:0:TAGCGCTC+CGTCTAAT
TACGGAGGGTGCAAGCGTTACTCGGAATCACTGGGCGTAAAGAGCGTGTAGGCGGGTTTGTAAGTTTGAAGTGAAATCCAATGGCTCAACCATTGAACTGCTTTGAAAACTGCTTACCTAGAATATGGGAGAGGTAGATGGAATTTCTGGTGTAGGGGTAAAATCCGTAGAGATCAGAAGGAATACCGATTGCGAAGGCGATCTACTGGAACATTATTGACGCTGAGACGCGAAAGCGTGGGGAGCAAACAGGATTAGATACCCTGGTAGTCCACGCCCTAA
+
GGGGDCECEEGGGGGFEFGGCFFGGDGGFGGGEEFGGFCCDFGGGCFGGGGGGGGGGGGGGGGGFFGFGFFEFFGGGGGGGFGGGGGGGFFGDFFGGGGGGGGGGGGGGGGGGGGGGGGGGGGGGFGGGGGCFGGGGFGGGGGGGGGGGFFGFGGGGGGGGGGGGGGGGGGGGGGGGGGGGGGCGGGGGGGGGGGGGGGGGGGGGGGGGGGGC@EFGGGGGGGGGC8FGEGDGECDGGGGEGFFFFGGGGFFBFFGFFFFGGC6=FF?AFFFFFF?FF>;GF
@M02352:288:000000000-CKWC8:1:1101:9122:4967 1:N:0:TAGCGCTC+CGTCTAAT
TACGGAGGGGGTTAGCGTTGTTCGGAATTACTGGGCGTAAAGCGCACGTAGGCGGATCAGAAAGTATAGGGTGAAATCCCAGGGCTCAACCCTGGAACTGCCTTATAAACTCCTGGTCTTGAGTTCGAGAGAGGTGAGTGGAATTCCGAGTGTAGAGGTGAAATTCGTAGATATTCGGAGGAACACCAGTGGCGAAGGCGGCTCACTGGCTCGATACTGACGCTGAGGTGCGAAAGTGTGGGGAGCAAACAGGATTAGATACCCTGGTAGTCCACGCCGTAA
+
GGGGGFGGGGGGGGGGGFGGGGGGGGGGGGGGGGGGGGGGGGGGGGGGGGGGGGGGGGGGGGGGGGGGGGGGGGGGGGGGGGGGGGGGGGFGGGGGGGGGGGGGGGGGGGGGGGGGGGGGGGGGGGGGGGGGGGGGGGGGGGGGGGGGGGGGGGGGGGGGGGGGGGGGGGGGGGGGGGGGGGGGGGGGGGGGGGGGGGGGGGGGGGGGGGGGGGGGGGGGGGGGGGGGGGGGGGGFGGGGGGFFFFGGGGFFFFGGFFFFGGGGFFGFFFFFFGFFFBFFGG
@M02352:288:000000000-CKWC8:1:1101:16070:4975 1:N:0:TAGCGCTC+CGTCTAAT
TACGGAGGGTCCGAGCGTTAATCGGAATTACTGGGCGTAAAGCGCACGCAGGCGGTTTGTTAAGCTAGATGTGAAAGCCCTGGGCTCAACCTGGGAATTGCATTTAGAACTGGCAGGCTAGAGTTTTGGAGAGGGGAGTGGAATTCCAGGTGTAGCGGTGAAATGCGTAGATATCTGGAGGAACATCAGTGGCGAAGGCGACTCCCTGGTCAGTAACTGACGCTCATGTGCGAAAGTGTGGGTAGCGAACAGGATTAGATACCCTGGTAGTCCACACCGTAA
+
GGGGGGGGGGGGGGGGGGGGGGGGGGGGGGGGGGGGGGGGGGGGGGGGGGGGGGGFGGGGGFGGGGGGGGGGGGGGGGGGGGGGFGGFGFGGGGGGGGGGGGFGGGGGGGGGGGGGGGGGGGGEFGGGGGGGGGGGGGGGGGGGGGGGGGGGGGGGGGGGGGGGGGGGGGGGGFGGGGGGGGGFFFGGGGGGGGGGGGGGGGGGGGGGGGGGGGGGGGGGGGG=EDGGGGGGCGDDCF7FGGFAFFGGGGFFF?GGFFBFGFGGFFGFFF<DFG?:?BEFGD
@M02352:288:000000000-CKWC8:1:1101:21593:4995 1:N:0:TAGCGCTC+CGTCTAAT
TACGAGGGGTGCAAGCGTTATTCGGAATTACTGGGCGTAAAGCGTTCGTAGGCGGTTTGTTAAGCAAGATGTGAAAGCCCAGGGCTCAACCGTGGAACTGCATTTTGAACTGGCAAACTAGAGTACTGTAGAGGGTGGTGGAATTTCCAGTGTAGCGGTGAAATGCGTAGAGATTGGAAGGAACATCGGTGGCGAAGGCGGCCACCTGGACTGAAACTGACGCTGAGGAACGAAAGCGTGGGGAGCAAACAGGATTAGATACCCTGGTAGTCCACGCAGTAA
+
GGGG96FG@F7F@FFGGGGG,6FFGG6FGGDGGGG<BGGGGGCF6,BFGGGGDGG+4,BFGGGG9FGGFGGGGGGGGC??<,BFFGGGGGG+C=@FGAFGGG9FG9,3EFGGGGE,8@FAFGGGGG,FGGGGGG78@F>FGGGGG9733@FGGGGGGGGGGGGGGG:EGGG;EG7,4,?:EGGG8,@*1=:CFDGGGGG>EG*:*;CGGGG+C++<CFGGG*AEGGEG6*>DGGGFCGGGGGB?(8*9EFFFB:FGFFFFGGGGFFGFFFFFFGF(9(88CF
@M02352:288:000000000-CKWC8:1:1101:21576:5002 1:N:0:TAGCGCTC+CGTCTAAT
TACGAGGGGTGCAAGCGTTAATCGGAATTACTGGGCGTAAAGCGTTCGTAGGCGGTTTGTTAAGCAAGATGTGAAAGCCCAGGGCTCAACCTTGGAACTGCATTTTGAACTGGCAAACTAGAGTACTGTAGAGGGTGGTGGAATTTCCAGTGTAGCGGTGAAATGCGTAGAGATTGGAAGGAACATCAGTGGCGAAGGCGGCCACCTGGACAGATCCTGACGCTGCGGAACGAAAGCGTGGGGAGCGAACAGGATTAGATACCCTGGTAGTCCACGCCGTAA
+
GGGGGGGGGGGGGGGGGDGGGGGGGGGGGGGGGGGGGDGGGGGGGGGGGGGGGGGGGGGGGGGDGGGCGGGGGGGGFGGGGGGGGGGGGGGGGGGGGGGGGGGGGGGGGGGGGGFFGGGGGGGGGGCDGGGGGGGGGGGGGGGGGGGGGAFGFGGGGGGDGGFFGGGEGGGGGFGCFCGGGGGFCFFGGGGGGGGGECCEGDGGGGGGGGGC@CF+9CFC?CEEE):?7=DGCGGD:EGGG=B?(7CD5>>.<6FF>*6?FGGFFF*9<=2:BFF?FFFBGD
@M02352:288:000000000-CKWC8:1:1101:15051:5002 1:N:0:TAGCGCTC+CGTCTAAT
TACAGAGGGTGCAAGCGTTAATCGGAATTACTGGGCGTAAAGCGCGCGTAGGTGGTTTGTTAAGTCGGATGTGAAAGCCCAGGGCTCAACCTTGGAATTGCACCCGATACTGGTAGGCTAGAGTACGATAGAGGAGTGTGGAATTTCCTGTGTAGCGGTGAAATGCGTAGATATAGGAAGGAACATCAGTGGCGAAGGCGACACTCTGGATTGATACTGACACTGAGGTGCGAAAGCGTGGGGAGCAAACAGGATTAGATACCCTGGTAGTCCACGCCGTAA
+
GGGGGGGGGGGGGGGGGGGGFEGGGGGGGGGCGGGGGGGGGGGGCFGGGGGGCFGC<FGGGGGGGGGGGGGGGGGGFEFGGGGGGGGGGGGGGGFGFFGFGFFBCFGFGCDFFFGGGFGGGFGGGGGG@@CCGCF@@CGGGGCF:CFCGGGCFCCCCEEFGGE;CCFCGGD;BBFCFCFGEGEFFCFFEGGFCGGCGEGGC:CG6CCF@FGD>FFF<CC:C@CECDGCC:C<EGGBFGGGGGF?>BGGGG@F:6FD>@<FEGGFFFD9<63<=FF01:@2DD
@M02352:288:000000000-CKWC8:1:1101:13094:5014 1:N:0:TAGCGCTC+CGTCTAAT
TACAGAGGGTGCAAGCGTTAATCGGAATTACTGGGCGTAAAGCGCGCGTAGGTGGTTTGTTAAGTCGGATGTGAAAGCCCAGGGCTCAACCTTGGAATTGCACCCGATACTGGCAGGCTAGAGTACGATAGAGGAGTGTGGAATTTCCTGTGTAGCGGTGAAATGCGTAGATATAGGAAGGAACATCAGTGGCGAAGGCGACACTCTGGATTGATACTGACACTGAGGTGCGAAAGCGTGGGGAGCAAACAGGATTAGATACCCTGGTAGTCCACGCCGTAA
+
GGGCGGGGGGGGDGGGGGGGGGGGGGGGGGGGGGGGGGGGGGGGGG7F7FFGGGGGG84FFGGGGGEGGGGGGGGGGGGG@GGGGGGGGGG<FGGGGFGGG<5,B+C=FFGC5,>FCGG=FGGGFGGGCFGGGG<F@FFGGGGGG9F,@EFGGGGFGGGGGGGGFGGGGGGGGGF;F9FGGGGGGEGGGGGGGGGGGGGGCE5E0;FGG7D+;FGGGGGGG6CFGGGGGGGGGGGFCEGGGGFFFFGGGGFFFFGGFFFFGGGGFFGFFFFFFGF:>?FBDD
@M02352:288:000000000-CKWC8:1:1101:12203:5020 1:N:0:TAGCGCTC+CGTCTAAT
TACGGAGGGTGCAAGCGTTAATCGGAATTACTGGGCGTAAAGCGCACGTAGGTGGTTTGTTAAGTTGGATGTGAAAGCCCAGGGCTCAACCTTGGAACTGCATTCAAAACTGGCGAACTAGAGTATGGTAGAGGTGAGTGGAATTTCCTGTGTAGCGGTGAAATGCGTAGAGATGGGAAGGAACATCAGTGGCGAAGGCGACTCACTGGACCAATACTGACACTGAGGTGCGAAAGCGTGGGTAGCAAACAGGATTAGATACCCTGGTAGTCCACGCCGTAA
+
GGGGGGGGGGGGGGGGGGGGFGGGGGGGGGGGGGGGGGGGGGGGGGGGGGGGGGGGGGGGGGGGGGGGGGGGGGGGGGGGGGGGGGGGGGGGGGGGGGGGGGGGGGGGGGGGGGGGGGGGGGGGGGGGGGGGGGGGGGGGGGGGGGGGGGGGGGGGGGGGGGGGGGGGGGGGGGGGGGGGGGGGGGGGGGGGGGGGGGGGGGGGGGGGGGGGGGGFFGGGGGGGGGGGGGGGGGGFGGGGGGFFFFGFGGFFFFGGFFFFGGGGFFGFFFFF8FFFFFEFGG
@M02352:288:000000000-CKWC8:1:1101:13953:5040 1:N:0:TAGCGCTC+CGTCTAAT
TACGGAGGGTCCGAGCGTTAATCGGAATTACTGGGCGTAAAGCGCGCGTAGGTTGATTGCTAAGCGAGATGTGAAAGCCCCGGGCTTAACCTGGGAACTGCATTTCGAACTGGTCGTCTAGAGTACAGTAGAGGGTGGCGGAATTCCCTGTGTAGCGGTGAAATGCGTAGAGATGGGGAGGAACATCAGTGGCGAAGGCGGCTACCTGGACTGATACTGACACTGAGGTGCGAAAGCGTGGGGAGCAAACAGGATTAGATACCCTGGTAGTCCACGCAGTAA
+
GGGGGGGG:FGGGGGGGGGG<@FFGGCFGG,FFGG?BGFGGGFF:FFGFGGGG<FGA9E<FFGG?:FGGGGGGGGGGC<=4+CEGG@FFGG9B,<FEDFGGGAFGAB7FGGGGD>FGGG<FFFGGGGGGGGGGGC:CFGGGGGGG,37,@FFGGGGGGGGGGGGGG:BEGG:EFC7B*=:EEGG60<++3:CEGGGGGGEGG***;EGGGGGGE+<FGGGGFGGGGGG6CFGGGGF*>DEGGF<>FGGGGFFFFGG<FD?GFGFFF<06FBFFGF:>(>?FF
@M02352:288:000000000-CKWC8:1:1101:7197:5043 1:N:0:TAGCGCTC+CGTCTAAT
TACGAGGGGTGCAAGCGTTAATCGGAATTACTGGGCGTAAAGCGTACGTAGGCGGTTTGTTAAGCAAGATGTGAAAGCCCAGGGCTCAACCTTGGAACTGCATTTTGAACTGGCAAACTAGAGTACTGTAGAGGGTGGTGGAATTTCCAGTGTAGCGGTGAAATGCGTAGAGATTGGAAGGAACATCAGTGGCGAAGGCGGCCACCTGGACAGATACTGACGCTGAGGTACGAAAGCGTGGGGAGCGAACAGGATTAGATACCCTGGTAGTCCACGCCGTAA
+
GFGFFGGGGFGGGFGGGFGGGGGGGGGGGGGGGGGGGGGEFGGGGGGGGGGDGGGGGGGGGGGGGGGFGGGGGGGGGGGGGGGDFFGGGGFGGGGGGGGGGGGGGGGGGGGGGGGGGGGGGGGFGGGGGGGGGGGGGGGGGGGGGGGGGGGGGGGGGGGFGGGGGGGGGGGGFGFGGFGGGGGGGGGGGGGGGGGGGGGGGGGGGGGGGGGGGGFFGGGGGGGGGDGGGGGGGGGFGGGGCEFFFFGGGGF@BFFGFF4@GG?<@7<F>FFFFGFFFFFFDC
@M02352:288:000000000-CKWC8:1:1101:14711:5045 1:N:0:TAGCGCTC+CGTCTAAT
TACGGAGGGTGCAAGCGTTACTCGGAATCACTGGGCGTAAAGAGCGTGTAGGCGGGTTTGTAAGTTTGAAGTGAAATCCAATGGCTCAACCATTGAACTGCTTTGAAAACTGCTTACCTAGAATATGGGAGAGGTAGATGGAATTTCTGGTGTAGGGGTAAAATCCGTAGAGATCAGAAGGAACATCAGTGGCGAAGGCGACTCCCTGGCCAAAGACTGACGCTCATGTGCGAAAGTGTGGGTAGCGAACAGGATTAGATACCCTGGTAGTCCACACCGTAA
+
GGGGGGGGGFGGGGGGGGGGEFGGGGGGFGGGGGGGGGGGGGGGGGGGGFGFGGGGGGG@EGFGGGGGGFGGGGGGGGGGCFGFGG@FGGFCFFGGFGGGGGGGFFFGGGGGGGGGGGGGFGFGG99BFGFFGG>FGGDFGGGGG;FG9AFGGGGFGGGGGFGGCGGGGGG9FGFGGDGGGGGGGGGGGGGGGGGGGDFGEGGG8CFCFFGFFFF?GGGGGGE?CG??CFGGGGGF7<CCGG)6:@DGGG@?B?6C<FBFGGGGFFGFFFAA?>F7:B><GG
@M02352:288:000000000-CKWC8:1:1101:13998:5062 1:N:0:TAGCGCTC+CGTCTAAT
TACAGAGGGTGCAAGCGTTAATCGGAATTACTGGGCGTAAAGCGCGCGTAGGTGGTTTGTTAAGTCGGATGTGAAAGCCCCGGGCTCAACCTGGGAACTGCATTTTGAACTGGCAAACTAGAGTATTGTAGAGGGTAGTGGAATTTCCAGTGTAGCGGTGAAATGCGTAGAGATTGGAAGGAACATCAGTGGCGAAGGCGGCTACCTGGACAAATACTGACACTGAGGCACGAAAGCGTGGGGAGCAAACAGGATTAGATACCCTGGTAGTCCACGCCGTAA
+
GFFGGGGGGGGGGGGGGGGGFGGGGGGGGGGGGGGGGGGGGGGGGGGGFGGGGGGGGGGGGGGGGGGGGGGGGGGGGGGGGGGGGGGGGGGGGGGGGGGGGGGGGGGGGGGGGGGGGGGGGGGFGGGGGGGGGGGGFGGGGGGGGGGGGGGGGGGGGGGGGGGGGGGGGGGGGGGGGGGGGGGGGFGGGGGGGGGGGGGGGGGGGGGGGGGGGGGGGGGGGGGGGGGGGGGGGGGFGGGGGGFBFFGGGGFFFFGGFFFFGGGGFFGFFFFFFGFFFFFFGG
@M02352:288:000000000-CKWC8:1:1101:17813:5064 1:N:0:TAGCGCTC+CGTCTAAT
TACGAGGGGTGCAAGCGTTAATCGGAATTACTGGGCGTAAAGCGTGCGTAGGTGGTTTGTTAAGCAAGATGTGAAAGCCCCGGGCTCAACCTGGGAATTGCACCCGATACTGGCAGGCTAGAGTACGATAGAGGAGTGTGGAATTTCCTGTGTAGCGGTGAAATGCGTAGATATAGGAAGGAACATCAGTGGCGAAGGCGGCCACCTGGACAGATACTGACGCTGAGGAACGAAAGCGTGGGGAGCGAACAGGATTAGATACCCTGGTAGTCCACGCCGTAA
+
GGGGGGGGGGGGGGGGGFEGGGGGGGGGGGGGGGGGGGEGGGGGGGGGBEFFFFGBDGGGGGGGGGGGGGGFGGGGGGGGGGGGGGGFFEGGGGGGGGGGGGGGGGGEGGFGGGGGGGGFGFGGGGGGGGGGGGGGCFGGGGGGGGGGGGGGGGGGGGFGGGGGGGGGGGGGGGGGFCFGEGGGGGGGGFGGGGGGGGGGGGDEGFFGFGGFGGGFGGGGGGGEEGGGGFGGGGGFGGDGEGF?>FGCEGFFFBFGF?<BFCFFF>FFAFFBFCFB6?D;DD
@M02352:288:000000000-CKWC8:1:1101:23039:5074 1:N:0:TAGCGCTC+CGTCTAAT
TACTAAAGGTGCAAGCGTTAATCGGAATTACTGGGCGTAAAGCGCGCGTAGGTGGTTTGTTAAGTTGGATGTGAAAGCCCAGGGCTCAACCTTGGAACTGCATTCAAAACTGACTCACTAGAGTACGAGAGAGGTTAGTGGAATTTCCTGTGTAGCGGTGAAATGCGTAGAGATGGGAAGGAACACCAGTGGCGAAGGCGACTGACTGGCTCGATACTGACACTGAGGTGCGAAAGCGTGGGGAGCAAACAGGATTAGATACCCTGGTAGTCCACGCCGTAA
+
GGGGFEGFGFGGGGGGGGGGGGGGGGGGGGGGGGGGGGGGGGGGCFGGGEGGFGGGGGEGGGFFGGGCGGGGGGGGGGGGGGGGGGGGGGGDFGFGGGGGGGGGFFGGCGGGGGGGGGGGGGGGGGGGGDEGGGGGGGFGGGGGGGDGGGGGGGGGGGGGGGGGGGE@EGGGGGGGGGGGGGGGGGGGGGGGGGGGGGGGGEEGGGGGGF4CEEFFEGGGGFGGGGGGGGGGGGCEGGCGCE@BFFGGFGFF?FCF7=AFGGGGFFFFBFBFFFFFFFFFGD
@M02352:288:000000000-CKWC8:1:1101:19004:5081 1:N:0:TAGCGCTC+CGTCTAAT
TACGGAGGGTGCAAGCGTTAATCGGAATTACTGGGCGTAAAGCGCGCGTAGGTTGATTGCTAAGCGAGATGTGAAAGCCCCGGGCTTAACCTGGGAACTGCATTTCGAACTGGTCGTCTAGAGTACAGTAGAGGGTGGCGGAATTTCCTGTGTAGCGGTGAAATGCGTAGAGATGGGAAGGAACATCAGTGGCGAAGGCGGCCACCTGGACTGATACTGACGCTGAGGAACGAAAGCGTGGGGAGCGAACAGGATTAGATACCCTGGTAGTCCACGCCGTAA
+
GGGGGGGGGGGGGGGGGGGGGGGGGGGGGGGGGGGGGGGGGGGGGGGGGGGGGGGGGGGGGGGGGGGGGGGGGGGGGGGGGGGGGGGGGGGGGGGGGGGGGGGGGGGGGGGGGGGGGGGGGGGGGGGGGGGGGGGGGGGGGGGGGGGGGGGGGGGGGGGGGGGGGGGGGGGGGGGGGGGGGGGGGGGGGGGGGGGGGGGGGGGGGGGGGFGDGGGGGGGGFGGGGGGGGGGGGDGEGGGGGGFFFFGDGGFFFFGGFFFFGGGGFFGFFFAB?F4<;<FFGG
@M02352:288:000000000-CKWC8:1:1101:8112:5084 1:N:0:TAGCGCTC+CGTCTAAT
TACGAGGGGTGCAAGCGTTAATCGGAATTACTGGGCGTAAAGCGTTCGTAGGCGGTTTGTTAAGCAAGATGTGAAAGCCCAGGGCTCAACCTTGGAACTGCATTTTGAACTGGCAAACTAGAGTACTGTAGAGGGTGGTGGAATTTCCAGTGTAGCGGTGAAATGCGTAGAGATTGGAAGGAACATCAGTGGCGAAGGCGGCCACCTGGACAGATACTGACGCTGAGGAACGAAAGCGTGGGGAGCGAACAGGATTAGATACCCTGGTAGTCCACGCCGTAA
+
GGGGFFFGGGGGGGGGGGGGGGGFGGGGGGGGGGGGGGGGGGGGGGGGGGFGGGGFGGGGGGGGGGGGGGGGGGGGGGFFGGGGGGGFGGFGGGGGGGGGGGGGGGGGGGGGGFGGGGGGGGGGGGCGGGGAFGGFFGGGGGGGGFGFGGGGGFGGGGGGGGGGGGGGDE5<;BCFGGGGGGGGCFGGGGGGGGDEGGGGGGGGGCFEGGGGGGGGGGGGFCEGGGGGFFGGGGGFGGGGGGFFFFGGGGDFFBGFFFFFGGGG?FC?AFFF=FFFFFB>GD
@M02352:288:000000000-CKWC8:1:1101:19968:5095 1:N:0:TAGCGCTC+CGTCTAAT
TACGAGGGGTGCAAGCGTTAATCGGAATTACTGGGCGTAAAGCGTGCGTAGGTGGTTTGTTAAGCAAGATGTGAAAGCCCCGGGCTCAACCTGGGAACTGCATTTTGAACTGGCAAACTAGAGTATTGTAGAGGGTAGTGGAATTTCCAGTGTAGCGGTGAAATGCGTAGAGATTGGAAGGAACATCAGTGGCGAAGGCGGCTACCTGGACAAATACTGACACTGAGGCACGAAAGCGTGGGGAGCAAACAGGATTAGATACCCTGGTAGTCCACGCCGTAA
+
GGGGFEGGGGGGGGGGGGGGGGGGGGGGGGGGGGGGGGGGGGGGGGGGGGGGGGGFGGGGGGGGGGGGGGGGGGGGGGGGGGGGGGGGGGGGGGGGGGGGGGGGGGGGGGGGGGGGGGGGGGGGGGGGGGGGGGGGGGGGGGGGGGGGGGGGGGGGGGGGGGGGGGGGGGGGFCFFGGGGGGFGFGGGGGGGGGGGGGGGGGGGGGGGGGGGGGGFGGGF8FGGGGGGGGGGGGGFGGGGGGFFFEGGDGFFBFG73=9BGCGGFFGFFFFFFGF?FFF6DG
@M02352:288:000000000-CKWC8:1:1101:13546:5098 1:N:0:TAGCGCTC+CGTCTAAT
TACGGAGGGTGCAAGCGTTACTCGGAATCACTGGGCGTAAAGAGCGTGTAGGCGGGTTTGTAAGTTTGAAGTGAAATCCAATGGCTCAACCATTGAACTGCTTTGAAAACTGCTTACCTAGAATATGGGAGAGGTAGATGGAATTTCTGGTGTAGGGGTAAAATCCGTAGAGATCAGAAGGAATACCGATTGCGAAGGCGATCTACTGGAACATTATTGACGCTGAGACGCGAAAGCGTGGGGAGCAAACAGGATTAGATACCCTGGTAGTCCACGCCCTAA
+
GGGGGGGGGGFGGGGGGGGGE@FGGGGGCGGGGGGGGGGGGGGGDFBFGFGGGGGGFFEEFGGGGBFGGCFGGGGGCAF<EEFFFGGCFGGGGFCFGFGGGGGGCFGAFGGGGGFFGGGDFFGGGGGGDGGGGGGGGGGGGGCFGGGGGFGGGGGGGGGGGGGGGFCGGGGGFGGGDGGGGG@FGGGGGGGGFGGDGGGGGEGFGGFGG?FCCFCGGGGGGEGGGDGGGEDDEG<DFEGGGGFB0:<C6CFFF?GG<FAFGGGGFFCFAF<DFGF?;<B>GG
@M02352:288:000000000-CKWC8:1:1101:14861:5118 1:N:0:TAGCGCTC+CGTCTAAT
TACGGAGGGTCCGAGCGTTAATCGGAATTACTGGGCGTAAAGCGCACGCAGGCGGTTTGTTAAGCTAGATGTGAAAGCCCTGGGCTCAACCTGGGAATTGCATTTAGAACTGGCAGGCTAGAGTTTTGGAGAGGGGAGTGGAATTCCAGGTGTAGCGGTGAAATGCGTAGAGATTGGAAGGAACATCAGTGGCGAAGGCGGCTACCTGGACAAATACTGACACTGAGGTGCGAAAGCGTGGGGAGCAAACAGGATTAGATACCCTGGTAGTCCACGCCGTAA
+
GGGGGGGGGGGG7FGEGGGGFGGGGGGGGGGGGGGGGGGGGGGGGGGGGGGGGGG@CGGGGGGGGGGGGGGGGGGGGGGGGFGGFGGGGGGGGGGGGGGGFGGGGGGGGGGGGGGEGGGGGGGFFGGFGGGGGGGGGGGGGGGFGGGGGGGGGGGGGGEGGGGGGGGCGGGGGGGGFFGGGGGGFC:CCGGGGGGGGGGGGGGGGGGGGGGGGGFFGFGGCGGGGFGGGGGGGGGEGGDGGGFFFEGGGGFFFBCC?@FBGGGGFFGFBFAFFG??BFD1CD
@M02352:288:000000000-CKWC8:1:1101:8047:5121 1:N:0:TAGCGCTC+CGTCTAAT
TACGGAGGGTCCGAGCGTTAATCGGAATTACTGGGCGTAAAGCGCGCGTAGGTGGATTGGTCAGTCAGATGTGAAAGCCCAGGGCTCAACCTTGGAACTGCATCTGATACTGCTAGTCTAGAATACAGTAGAGGGTAGTGGAATTTCCTGTGTAGCGGTGAAATGCGTAGATATAGGAAGGAACACCAGTGGCGAAGGCGACTACCTGGACTGATATTGACACTGAGGTGCGAAAGCGTGGGTAGCAAACAGGATTAGATACCCTGGTAGTCCACGCCGTAA
+
GGGGGGGGGGGGGGGGGEGGFGGGGGEGGGGGGGGGGFFFGGGEDGGGGGGGGGGGGGGGGFGGGGGGGGGFGGGGGGGGGGGGGEGGGGGGGGGGGGGGGGGGGGGGGGGGGGGGGGGGGGGGGGGGGGGGGGGBCFGGGGGGGGGGGGGEGGGGGGGGGGGGGGEEEEEFGGGGGGGFGGGGGGGGGFGGGGGGGGGGGGDEGGGGGGG6>FGGGFGGGGGGCFFGGGGGGGDFGGDGGGBAF@GGGGFFBFGFFFFFGGGGFFGFAFAA=D6:92<>GD
@M02352:288:000000000-CKWC8:1:1101:4811:5124 1:N:0:TAGCGCTC+CGTCTAAT
TACGGAGGGTCCGAGCGTTAATCGGAATTACTGGGCGTAAAGCGCACGCAGGCGGTTTGTTAAGCTAGATGTGAAAGCCCTGGGCTCAACCTGGGAATTGCATTTAGAACTGGCAGGCTAGAGTTTTGGAGAGGGGAGTGGAATTCCAGGTGTAGCGGTGAAATGCGTAGATATCTGGAGGAACATCAGTGGCGAAGGCGACACTCTGGATTGATACTGACACTGAGGTGCGAAAGCGTGGGGAGCAAACAGGATTAGATACCCTGGTAGTCCACGCCGTAA
+
GGGGGGGGGGGGGGGGGGGGGGGGGGGGGGGGGGGGGGGGGGGGGGGGGGGGGGGGGGGGGGGGGGGGGGGGGGGGGGGGGGGGFFGGGGGGGGGGGGGGGGGGGGGGGGGGGGGGGGGGGGGGGFGGDGFGGGGGEGGGGGGGGGGGGGGGGGGGGGGGGGGGGGGGGGGGGGGGGGGGGGGGFGGGGGGGGDGGGGGGGGGGGGGFGGGGGGGGGGGGGGGGGGGGGGGGG=DEGGGGGGDB;BGGFFFF?:DF?4<FFGGGFFGFAFFF*??:-:D;GC
@M02352:288:000000000-CKWC8:1:1101:5489:5132 1:N:0:TAGCGCTC+CGTCTAAT
TACGAGGGGTGCAAGCGTTAATCGGAATTACTGGGCGTAAAGCGTGCGTAGGTGGTTTGTTAAGCAAGATGTGAAAGCCCCGGGCTCAACCTGGGAACTGCATTTTGATCTGGCAAACTAGAGTATTGTAGAGGGTAGTGGAATTTCCAGTGTAGCGGTGAAATGCGTAGAGATTGGAAGGAACATCAGTGGCGAAGGCGGCTACCTGGACAAATACTGACACTGAGGCACGAAAGCGTGGGGAGCAAACAGGATTAGATACCCTGGTAGTCCACGCCGTAA
+
GGGGDFFGGGGDEFGGGGGF<FGGGGGGGGGGGGGGGGGGGGGGCGGGGGFGFGGFGGGGGGGGFFGGGGGGGFGGGGGGGGGGGGGGGGGGGGGGGGGGGGGGGCFEGGGGGGGGFGGEFFGFECFDGFGFGGGGGGGGGGGGGGGFGGGGGGGGGGCGGGGGGGGGGGGFGGFGGFGFGGGGGFGGCGGGGGGGGGGGGGGEGGGGGFGGGGFGGGGGGFGGGGGDFGGGGGGFGGGGGGFF>FGGGGFF?BGGFFBFGGGGF:3?DFAAFFFFFFD9DD
@M02352:288:000000000-CKWC8:1:1101:27029:5133 1:N:0:TAGCGCTC+CGTCTAAT
TACGAGGGGTGCAAGCGTTAATCGGAATTACTGGGCGTAAAGCGTGCGTAGGTGGTTTGTTAAGCAAGATGTGAAAGCCCCGGGCTCAACCTGGGAACTGCATTTTGAACTGGCAAACTAGAGTATTGTAGAGGGTAGTGGAATTTCCAGTGTAGCGGTGAAATGCGTAGAGATTGGAAGGAACATCAGTGGCGAAGGCGGCTACCTGGACAAATACTGACACTGAGGCACGAAAGCGTGGGGAGCAAACAGGATTAGATACCCTGGTAGTCCACGCCGTAA
+
GGGGFFGGGGGEGGGGGGGGGGGGGGGFGGGFGGGGGFGGGGGGEFEEB=FGFFFGGGGGGGGGGGGGGGGGGGGGGGGGEEGGGGGGGFGFGGGGGGGGGG9ADGGGFGGGGGGGGGGGGGGFGGGGGGGGGGGGGGGGGGFFGGGGCGGGGGGGGG:CFGGGFCFGGGGGFC,?FFFGGGGGFGGGGGGGGGEGGGGGGGGGFGGGGGCG:EGGGGFGFGGGGC+;E=D<=EGFGCDG>C3:933FFGFF0(*:<FB?GFFG=>F?472<=FFF9:37DC
@M02352:288:000000000-CKWC8:1:1101:22460:5134 1:N:0:TAGCGCTC+CGTCTAAT
TACGGAGGGTGCAAGCGTTAATCGGAATTACTGGGCGTAAAGCGTGCGTAGGCGGATTGGAAAGTTGGGGGTGAAATCCCAGGGCTCAACCCTGGAACTGCCTCCAAAACTATCAGTCTAGAGTTCGAGAGAGGTGAGTGGAATTCCAAGTGTAGAGGTGAAATTCGTAGATATTTGGAGGAACACCAGTGGCGAAGGCGGCTCACTGGCTCGATACTGACGCTGAGGTACGAAAGTGTGGGGAGCAAACAGGATTAGATACCCTGGTAGTCCACGCCGTAA
+
GGGGGCFECFFGFGGGBBFCDGGGEGGGGGGGGGD8CCC@EFGGCEGGGGCD9FCFG=EC@EGGFCGGGGG@CFFFGGGFD=FEGCGDBFGGGG@E8=FDGGFDFGFGGGFGFGGFGGGFCFGGGGGGGG@ECGFFFGGGGGFGGGGGGGFGGGGGCGAFGGG?FGGGFGGFGGGGGGGGGGGFFFGFFGFGGGGGGGGGGGGGFG?GFFCGGGGGGFGGGGGCG<FEGGGGGGGFCGGGEG>:BF<FGFF??BCGDFF??CGFFF3)6=8<=FFB>:E>DD
@M02352:288:000000000-CKWC8:1:1101:5439:5135 1:N:0:TAGCGCTC+CGTCTAAT
TACGGAGGGTGCAAGCGTTAATCGGAATTACTGGGCGTAAAGCGCACGTAGGTGGTTTGTTAAGTTGGATGTGAAAGCCCAGGGCTCAACCTTGGAACTGCATTCAAAACTGGCGAACTAGAGTATGGTAGAGGTGAGTGGAATTTCCTGTGTAGCGGTGAAATGCGTAGAGATGGGAAGGAACATCAGTGGCGAAGGCGACTCACTGGACCAATACTGACACTGAGGTGCGAAAGCGTGGGTAGCAAACAGGATTAGATACCCTGGTAGTCCACGCCGTAA
+
GGGGGEGG:FFGGGGGGGGCCGGGGGCDEFGGFGG?EGGGGEEF@:FGGGGGFGGFDGGGGGFGGGGGGGGGGGGGGCEGGGFGGGGGFGGGGGDFGGGGGGGGGGGGGFGGFFGEGDGFGGGGGGGGGGGGGGG@BDGGGGCFCFEGFGGGGFGGGGGGFFGGFFEEEECF9,DCGGGDEFGCCGFCEFGGGCEEGGGGGGGGGGGGGGFGGGGCCCCECGC8CGD8<C7DGGG>>ECGGGFAFFGGGGF@<0D729-9FGGGFFFFFFABFG@BFFF(>9
@M02352:288:000000000-CKWC8:1:1101:14280:5137 1:N:0:TAGCGCTC+CGTCTAAT
TACGAGGGGTGCAAGCGTTAATCGGAATTACTGGGCGTAAAGCGCGCGTAGGTGGTTTGTTAAGTTGGATGTGAAAGCCCAGGGCTCAACCTTGGAACTGCATTCAAAACTGACTCACTAGAGTACGAGAGAGGTTAGTGGAATTTCCTGTGTAGCGGTGAAATGCGTAGAGATGGGAAGGAACACCAGTGGCGAAGGCGACTGACTGGCTCGATACTGACACTGAGGTGCGAAAGCGTGGGGAGCAAACAGGATTAGATACCCTGGTAGTCCACGCCGTAA
+
GGGGFGGGGGGGGGGGGGGGDFGGGGFGGGGGGGGGGGGGGGGGGGGGFGGGFGGFGGGGGGGGGGGGGGGGGGGGGGGGGGGGGGGGGFGGGGGGGGGGGGGGGGGGGGGGGGGGGGGGGGGGGGGGEFGGGGFGGGGGGGGGGGGGGGGGGGGGGGGGGGGGGGGGGGGGGGGGGGGGGGGGGGGGGGGGGGGGGGGGGGGGGGGGGGGGGGGGGGGGGGGGGGGGGGGGGGDEGGDEGGFFF>FFGGFFBFCCFFBFGGGGFFGFFFFAFGFF>BFFGG
@M02352:288:000000000-CKWC8:1:1101:10383:5140 1:N:0:TAGCGCTC+CGTCTAAT
TACGAGGGGTGCAAGCGTTAATCGGAATTACTGGGCGTAAAGCGTTCGTAGGCGGTTTGTTAAGCAAGATGTGAAAGCCCAGGGCTCAACCTTGGAACTGCATTTTGAACTGGCAAACTAGAGTACTGTAGAGGTGAGTGGAATTTCCTGTGTAGCGGTGAAATGCGTAGAGATGGGAAGGAACATCAGTGGCGAAGGCGACTCACTGGACCAATACTGACACTGAGGTGCGAAAGCGTGGGTAGCAAACAGGATTAGATACCCTGGTAGTCCACGCCGTAA
+
GGGGFGGGGGGGGFGGGFGGFGGGGGGGGGGGGGGGGGGGGGGGBFGGGGGGGGGFGGGGGGGGGGGGGGGGGGGGGGGGGGGGGGGFFFGFGGGGGGGGGG<FGGGEFGGGGGGGGGGGGGGGGGGGGGGGGGFGGGGGGGGGGGGGGGGGGGFGGGGGGGGGGGGGEEGGGFGGGGGGGGGGGGGGGGGFGGGGGDGGGGGGGGGGGGGGGGGFFFDGGGGGGGGGGGGGGGGFGGGGEEBBFFGFFGFFF?DGFFFFGGGGFFGFAFFFFFFBFFFBGG
@M02352:288:000000000-CKWC8:1:1101:10842:5143 1:N:0:TAGCGCTC+CGTCTAAT
TACGAGGGGTGCAAGCGTTAATCGGAATTACTGGGCGTAAAGCGTACGTAGGCGGTTTGTTAAGCAAGATGTGAAAGCCCAGGGCTCAACCTTGGAACTGCATTTTGAACTGGCAAACTAGAGTACTGTAGAGGGTGGTGGAATTTCCAGTGTAGCGGTGAAATGCGTAGAGATTGGAAGGAACATCAGTGGCGAAGGCGGCCACCTGGACAGATACTGACGCTGAGGTACGAAAGCGTGGGGAGCGAACAGGATTAGATACCCTGGTAGTCCACGCCGTAA
+
GGGGFGGGGGGGGGGGGGGGGGGGGGGGGGGGGGGGGGGGGGGGGGGGGGGGGGGFGGGGGGGGGGGGGGGGGGGGGGGGGGGGGGGGGGGGGGGGGGGGGGGGGGGGGGGGGGGGGGGGGGGGGGGGGGGGGGGFFGGGGGGGGGGGGGGGGGGGGGGGGGGGGGGGGGGGGGGGGGGGGGGGGGGGGGGGGGGGGGGGGGGGGGGGGGGGGGGGGGGGGGGGGGGGGGGGGFGFGGGGGGFFFFGGGGFF?0CFFFFFFGGGFFGFFFFFFGFFFFFFGG
@M02352:288:000000000-CKWC8:1:1101:14733:5149 1:N:0:TAGCGCTC+CGTCTAAT
TACGGAGGGTGCAAGCGTTAATCGGAATTACTGGGCGTAAAGCGCACGTAGGTGGTTTGTTAAGTTGGATGTGAAAGCCCAGGGCTCAACCTTGGAACTGCATTCAAAACTGGCGAACTAGAGTATGGTAGAGGTGAGTGGAATTTCCTGTGTAGCGGTGAAATGCGTAGAGATGGGAAGGAACATCAGTGGCGAAGGCGACTCACTGGACCAATACTGACACTGAGGTGCGAAAGCGTGGGTAGCAAACAGGATTAGATACCCTGGTAGTCCACGCCGTAA
+
GGGG7EGGGFGGGGGGGGGGCCFGGG@F<FGGGGGFGGGGGG9F::FFGGGD,CF8:,4C4EFGFE,EC,EFGGGGGGGGGGGGGCGGGGGF<FGEFGGGGC?FBEAFGGGGCE:>=FGAGGGGF<<FCFGDFG>><FDGGGGGGCF<=FGGGGGGGGGGGGGGGGGGGGGFGGGCF:EGGGGGGCGGGGGGGGGGGGGGGG58<CGGGGG=C88?FGGGG?CGGGGGC=FGGGGFGGGGGG@>BFGGGGFFFFFGFFFFGGFGFFGFFFFFFGFFBFFFGG
@M02352:288:000000000-CKWC8:1:1101:22820:5151 1:N:0:TAGCGCTC+CGTCTAAT
TACGGAGGGGGTTAGCGTTGTTCGGAATTACTGGGCGTAAAGCGTACGTAGGCGGATTGGAAAGTTGGGGGTGAAATCCCAGGGCTCAACCCTGGAACTGCCTCCAAAACTATCAGTCTAGAGTTCGAGAGAGGTGAGTGGAATTCCAAGTGTAGAGGTGAAATTCGTAGATATTTGGAGGAACACCAGTGGCGAAGGCGGCTCACTGGCTCGATACTGACGCTGAGGTACGAAGTGTGGGGAGCAAACAGGATTAGATACCCTGGTAGTCCACACCGTAAA
+
GGGGGFGGGGGGGGGGGGGGGGGGGGGGGGGGGGGGGGGGGGGGGGGGGGGGGGGGGGGGGGGGGGGGGGGGGGGGGGGGGGGGGGGGGGGGGGGGGGGGGGGGGGGGGGGGGGGGGGGGGGGGGGGGGGGGGGGGGGGGGGGGGGGGGGGGGGGGGGGGGGGGGGGGGGGGGGGGGGGGGGGGGGGGGGGGGGGGGGGGGGGGGGGGGGFGGDGGGGFGGEGGGGGGEFGGGGGFGC>EGGF09FF45F?FF?GF?FFFGGGGFF4=<?B>FFFB?FFFGG
@M02352:288:000000000-CKWC8:1:1101:8161:5164 1:N:0:TAGCGCTC+CGTCTAAT
TACAGAGGGTGCAAGCGTTAATCGGAATTACTGGGCGTAAAGCGCGCGTAGGTGGTTTGTTAAGTCGGATGTGAAAGCCCAGGGCTCAACCTTGGAATTGCACCCGATACTGGCAGGCTAGAGTACGATAGAGGTGAGTGGAATTTCCTGTGTAGCGGTGAAATGCGTAGAGATGGGAAGGAACATCAGTGGCGAAGGCGACTCACTGGACCAATACTGACACTGAGGTGCGAAAGCGTGGGTAGCAAACAGGATTAGATACCCTGGTAGTCCACGCCGTAA
+
GGGGGGGGGGGGGGGGGGGGGGGGGGGGGGGGGGGGGGGGGGGGGGGGEGGGGGGGGGGGGGGGGGGGGGGGGGGGGGGGGGGGGGGGGGGGGGGGGGGGGGGGGGGGGGGGGGGGGGGGGGGGGGGGGGGGGGGGGGGGGGGGGGGGGGGGGGGGGGGGGGGGGGGGGGGGGGGGGGGGGGGGGGGGGGGGGGGGGGGGGGGGGGGGGGGGGGGFFGGGGGGGGGGGGGGGGGGFGGGGGGFFFFGGGGFFFFGGFFF?GCGGFFGFFFFFFGFFFFF>GG
@M02352:288:000000000-CKWC8:1:1101:24544:5169 1:N:0:TAGCGCTC+CGTCTAAT
TACGGAGGGTCCGAGCGTTAATCGGAATTACTGGGCGTAAAGCGCACGCAGGCGGTTTGTTAAGCTAGATGTGAAAGCCCCGGGCTCAACCTGGGAATAGCATTTAGAACTGGCAGACTAGAGTCTTGGAGAGGGGAGTGGAATTTCTGGTGTAGCGGTGAAATGCGTAGATATCAGAAGGAACATCAGTGGCGAAGGCGACTCCCTGGCCAAAGACTGACGCTCATGTGCGAAAGTGTGGGTAGCGAACAGGATTAGATACCCTGGTAGTCCACACCGTAA
+
GGGGGGGGDGGGGGGGGGGG<,EFFGEGFG@FGGG8@FGFGG<F7=FGGGGGGGGC+4CFGGGG9,EFFGGGGGGGGC8DFEEGGGGGGGGCDDDGGG<FGGFGGCF8FGGGGG@FCFG9FFGGA83DCFGGGGGG7>CFGGGGGFCGGGGGGGGGGGGGGGGGGGGGEEGGGGGGCGGGGGGGC,CCFGFGGGGGGGGDCEEG@FGGGDGFGGFFGGGGGDGECDEG9<CDGGGFFGGGGGFFFFDGGGFFFBGFFFFFGGGGFFGFFF<BFGFFF(7:FD
@M02352:288:000000000-CKWC8:1:1101:23807:5175 1:N:0:TAGCGCTC+CGTCTAAT
TACTAAAGGTGCAAGCGTTAATCGGAATTACTGGGCGTAAAGCGCGCGTAGGTGGTTTGTTAAGTTGGATGTGAAAGCCCAGGGCTCAACCTTGGAACTGCATTCAAAACTGACTCACTAGAGTACGAGAGAGGTTAGTGGAATTTCCTGTGTAGCGGTGAAATGCGTAGAGATGGGAAGGAACACCAGTGGCGAAGGCGACTGACTGGCTCGATACTGACACTGAGGTGCGAAAGCGTGGGGAGCAAACAGGATTAGATACCCTGGTAGTCCACGCCGTAA
+
GGGGGGFGGGGGGGGGGGGGGGGGGGGGGGGGGGGGGGGGGGGGGGGGGDFGGGGGGGGGGGGGGGGGGGGGGGGGGGGGGGGGGGGFGGGGGGGGGGGGGGGGGGGGGGGGGGGGGGGGGGGGGFGGGEGDGGGGGGGGGGGGGGGGGGGGGGGGGGGGGGGGGGGGCEEGFGGGGFGGGGGGGGGFFGGGGGGDGGGGGGGGGGGGGGGGGGGGGGGGGGGGFCGGGGGGDGGFGGGGGGFBFFGGGGFFFFGGFFAFCCGGFFGFAFFFFFF?FFEFGD
@M02352:288:000000000-CKWC8:1:1101:21771:5181 1:N:0:TAGCGCTC+CGTCTAAT
TACGGAGGGTCCGAGCGTTAATCGGAATTACTGGGCGTAAAGCGCGCGTAGGTGGATTGGTCAGTCAGATGTGAAAGCCCAGGGCTCAACCTTGGAACTGCATCTGATACTGCTAGTCTAGAATACAGTAGAGGGTAGTGGAATTTCCTGTGTAGCGGTGAAATGCGTAGATATAGGAAGGAACACCAGTGGCGAAGGCGACTACCTGGACTGATATTGACACTGAGGTGCGAAAGCGTGGGGAGCAAACAGGATTAGATACCCTGGTAGTCCACGCCGTAA
+
GGGGC@FGGGGGGGGGGGGGDEGGGGGGGGGGGGGGGGGEEGGGGGGGGGGGFFGGGGGGGGGGGGGGGGGGGGGGGFGGGGCEGFGGGGGGGGGGGGGGGGGGGGGGGGGGGGGFGGGGGFDGGGGGFGGGGGGGGGGFGGGGGGFGGGGGGGGGGDGGGGGGGGGGDEG9FGGGGGGGGGGGGGGGGGGGEGDGGCFEGGGGGGGGGDGGGGGGGGGGGFFGGGGGGGGGGGGFGGGGGDF?>EF9FGFFB:FF26<FGGFGFFDFB?BFFGF?FB59DD
@M02352:288:000000000-CKWC8:1:1101:25390:5183 1:N:0:TAGCGCTC+CGTCTAAT
TACGAGGGGTGCAAGCGTTAATCGGAATTACTGGGCGTAAAGCGTTCGTAGGCGGTTTGTTAAGCAAGATGTGAAAGCCCAGGGCTCAACCTTGGAACTGCATTTTGAACTGGCAAACTAGAGTACTGTAGAGGGTGGTGGAATTTCCAGTGTAGCGGTGAAATGCGTAGAGATTGGAAGGAACATCAGTGGCGAAGGCGGCCACCTGGACAGATACTGACGCTGAGGAACGAAAGCGTGGGGAGCGAACAGGATTAGATACCCTGGTAGTCCACGCCGTAA
+
GGGGFGGGGGGGGGGCGGGGGGGGGEEGGGGGGGGGGGGGGGFGGDGGGEEGGGGGGGGGGGGGGGGFGGGGGGFGGGGGGGGGGGGFFGGGGGGGGGGGGCFGGGFEEFGGGGGFGGGGGFGGGGGGGGGGGGD7=FCGGFFDFFFGEGDFGGGGGEBCGGFGGGGEGECFC,>CGGGGGGGGG9FGGGFGGGGDGGGGGGGGGFFGFGGGGGGGG?CGF?E=;DGFGGGGEGD>F=>EGCB<BFGDGGFF?BGGBFFFGGGGFFGFAF4<=FF?>FFFGG
@M02352:288:000000000-CKWC8:1:1101:21790:5184 1:N:0:TAGCGCTC+CGTCTAAT
TACGGAGGGTCCGAGCGTTAATCGGAATTACTGGGCGTAAAGCGCGCGTAGGTGGATTGGTCAGTCAGATGTGAAAGCCCAGGGCTCAACCTTGGAACTGCATCTGATACTGCTAGTCTAGAATACAGTAGAGGGTAGTGGAATTTCCTGTGTAGCGGTGAAATGCGTAGATATAGGAAGGAACACCAGTGGCGAAGGCGACTACCTGGACTGATATTGACACTGAGGTGCGAAAGCGTGGGGAGCAAACAGGATTAGATACCCTGGTAGTCCACGCAGTAA
+
GGGGGGGGEGGGGEGGGGGGGGGGGGGGGGGGGGGGGGGGGGGGCFGGGDGGGFGC@EGGGGGGGGGFFGGGGGGGGGFFF8FFGGGGGGGGGFEGGFGGGGGFGGGGGGGGFGGGGGGAGGDFGGGGGGGGGG7CFEFFFFGGGFFCFGGGGGFGFEGDGGFGGGCEGGGDFFGC9BFCGGGGGGGGGGCGGEGGDGGECEGGGGGGGGGGGFFGGGFGGGGGFG8FG*9CEGG@F=DECG>:>FFGGGFF:?GGD49FGGGGFFGFFFFA=7?07(7:FF
@M02352:288:000000000-CKWC8:1:1101:25502:5190 1:N:0:TAGCGCTC+CGTCTAAT
TACGGAGGGTGCAAGCGTTACTCGGAATCACTGGGCGTAAAGAGCGTGTAGGCGGGTTTGTAAGTTTGAAGTGAAATCCAATGGCTCAACCATTGAACTGATTTGAAAACTGCTTAACTAGAATATGGGAGAGGTAGATGGAATTTCTGGTGTAGGGGTAAAATCCGTAGAGATCAGAAGGAATACCGATTGCGAAGGCGATCTAATGGAACATTATTGACGCTGAGACGCGAAAGCGTGGGGAGCAAAAAGGATTAGATACCCTGGTAGTCCACGCCCTAA
+
GA<@@@@@F,@CCAF<@8@FDFFCGDFGFGGDD@EG@+76CEDFGEGGBFGGGCFGCCFEG<E?C<BAEEG<EEEFGGGFG,?,,4AFGE=FF<FEEGF=<5CA??DFD=FGGFFD,7<DFBD<F@FA<CFCGC<CCC<BFFGG7FA,E<@BFACFFEFFCGDBG6CEEEEGFCG;FF?CFGG:<,FEFECEFEGGGGCCEC8*7+>B9C6<:97:E7@CCCEEGGGGGED<=C5BGG7CC5@19:770*071:9><?<@C+3765C6>FB<F76:9:597<
@M02352:288:000000000-CKWC8:1:1101:25178:5191 1:N:0:TAGCGCTC+CGTCTAAT
TACGGAGGGTCCGAGCGTTATCCGGAATCATTGGGTTTAAAGGGTCCGTAGGCGGGCAGCTAAGTCAGTGGTGAAAGTCTGCAGCTCAACTGTAGAATTGCCATTGATACTGGTTGTCTTGAATTAGTGTGAAGTGGTTAGAATAAGTAGTGTAGCGGTGAAATGCATAGATATTACTTAGAATACCAATTGCGAAGGCAGATCACTAACACTATATTGACGCTGATGGACGAAAGCGTGGGGAGCGAACAGGATTAGATACCCTGGTAGTCCACGCCGTAA
+
GGGGGGGGGGFGGGGFGGGGGGGGGGGGGGGGGGGCFCFGGGGGGFFGFGGGGGGGGEG>DFFGGFGGEEGFGGGGGGGGGCEGGGGGGGGGGGGGGGGGGGGGGGGGGGFFGGGG=FFFFC89FCE=DFF9FFGGGGGFGGFDDFGGGGGGGGGGGGGGGGGGGGGFFGGFFEGGG?FGGGGGGFGGGGFGGGGGGGGGGGC?FGGGGFGG+?9CFGGGGEEGGG?FFGGGGGGFFGDGGGD:B@DGEDFFFFCFFFFFGGF4*>FFFFFAFFF<B:<9CC
@M02352:288:000000000-CKWC8:1:1101:14992:5204 1:N:0:TAGCGCTC+CGTCTAAT
TACGAGGGGTGCAAGCGTTAATCGGAATTACTGGGCGTAAAGCGTGCGTAGGTGGTTTGTTAAGCAAGATGTGAAAGCCCCGGGCTCAACCTGGGAACTGCATTTTGAACTGGCAAACTAGAGTATTGTAGAGGGTAGTGGAATTTCCAGTGTAGCGGTGAAATGCGTAGAGATTGGAAGGAACATCAGTGGCGAAGGCGGCTACCTGGACAAATACTGACACTGAGGCACGAAAGCGTGGGGAGCAAACAGGATTAGATACCCTGGTAGTCCACGCCGTAA
+
GGGGFFGGGGGGGGGGGFGGDFGGGGEGGGGGGGGGGGGGGGGGGGGGCGGGEFGFFGGGGGGGFGGGGFGGGGGGGGGGGGGDGEGGGGGGGGGGGGGFGFFGFGGGGGGGGGGGGGGGGFGCEEGGGGGGGGGGFFGGGGGGFGGGGGGGGGGGGGGGGGGGFGGGEGGGGFGGGGGGGGFGGGGGGGGGGGGGGGGGEGGGGGGGFGGGGGGGGGF?CECCFFFFF5FGGGGFGGGGGGFB>EGGGGFFBBGG?@<FGGGGFFGFAF>F@GFFFFFFCD
@M02352:288:000000000-CKWC8:1:1101:14732:5208 1:N:0:TAGCGCTC+CGTCTAAT
TACGGAGGGTCCGAGCGTTAATCGGAATTACTGGGCGTAAAGCGCGCGTAGGTGGATTGGTCAGTCAGATGTGAAAGCCCAGGGCTCAACCTTGGAACTGCATCTGATACTGCTAGTCTAGAATACAGTAGAGGGTAGTGGAATTTCCAGTGTAGCGGTGAAATGCGTAGAGATTGGAAGGAACATCAGTGGCGAAGGCGGCTACCTGGACAAATACTGACACTGAGGCACGAAAGCGTGGGGAGCAAACAGGATTAGATACCCTGGTAGTCCACGCCGTAA
+
GGGGGGGGGGGGGGGGGGGGGGGGGGGGGGGGGGGGGGGGGGGGGGGGGGGGCFGGGGGGGGGGGGGGGGGGGGGGGGGGGGGGGGGGGGGGGGGGGGGGGGGGGGGGGGGGGGGGGGGGGGFGGGGGGGGGGGGGGGGGGGGGGGGGGGGGGGGGGGGGGGGGGGGGGGGGGGFGGGFGGGGGGGGGGGGGGGGGGGGGGGGGGGGGGGGFCGGGGGGFFGGGGGGGGGGGGGGFGGGGGGFFFFGGGGFFBFGGFFFFGGGGFFGFA@AABFFFFFFFGG
@M02352:288:000000000-CKWC8:1:1101:27196:5215 1:N:0:TAGCGCTC+CGTCTAAT
TACGAGGGGTGCAAGCGTTAATCGGAATTACTGGGCGTAAAGCGTTCGTAGGCGGTTTGTTAAGCAAGATGTGAAAGCCCAGGGCTCAACCTTGGAACTGCATTTTGAACTGGCAAACTAGAGTACTGTAGAGGGTGGTGGAATTTCCAGTGTAGCGGTGAAATGCGTAGAGATTGGAAGGAACATCAGTGGCGAAGGCGACTCACTGGACCAATACTGACACTGAGGTGCGAAAGCGTGGGTAGCAAACAGGATTAGATACCCTGGTAGTCAACGCCGTAA
+
GGGG@CFGEGGGGGGGGGGGECFGGGEGGGGGGGGGGGGGGGGGGGGGEGGGGGGCCFGGGGGGGGGGGGGGGGGGGDFGEFGGGGGGGGGG9BFDEFGFGFGGGGDGFGCGGGGFGFGFFFDGGGDFEFFGGFF>C@>FEGFFEGFBFCGCFFCGGGFEGGCFGCFEGEEC9C,:FFGGGGCCFCFGGGGGGGGGG88E>CE>CGGF8;F**CCCCC::<+<+<>CFFCGDGGG3C5DGDC7<37CG6CFF0(>:?FFF+<FC?FC7>6AA*074(7>6DD
@M02352:288:000000000-CKWC8:1:1101:14982:5218 1:N:0:TAGCGCTC+CGTCTAAT
TACGAGGGGTGCAAGCGTTAATCGGAATTACTGGGCGTAAAGCGTGCGTAGGTGGTTTGTTAAGCAAGATGTGAAAGCCCCGGGCTCAACCTGGGAACTGCATTTTGAACTGGCAAACTAGAGTATTGTAGAGGGTAGTGGAATTTCCAGTGTAGCGGTGAAATGCGTAGAGATTGGAAGGAACATCAGTGGCGAAGGCGGCTACCTGGACAAATACTGACACTGAGGCCCGAAAGCGTGGGGAGCAAACAGGATTAGATACCCTGGTAGTCCACGCCGTAA
+
GGGGC@FGDGGGFGGGGGGG<FGGGGCFGGGGGGGGGGGGGGGGGGGGGGGG?FFBCFGGGGGFFGGGG9FGGGGGFGGGGGGGGGGGGGGGGCGGGGGGGFGGGGFDGFGGGGGGFFGGGG?FFGGFFFFFGFEGGGGGGGGGGGGGGGGGGGFEGEEGGGCCDFFEGGDFCFFCG?FB;ECFFCFGFGFBEECEEEGGEGGGGGGGD=<+;CFFCC:CFC6FGFGEF*9DGGG>FDDCGE721:D5EGFFFFFFBFBFFGGGFF3<:FAFFFF:;?>;DD
@M02352:288:000000000-CKWC8:1:1101:8620:5223 1:N:0:TAGCGCTC+CGTCTAAT
TACGAGGGGTGCAAGCGTTAATCGGAATTACTGGGCGTAAAGCGTACGTAGGCGGTTTGTTAAGCAAGATGTGAAAGCCCAGGGCTCAACCTGGGAACTGCATTTTGAACTGGCAAACTAGAGTATTGTAGAGGGTAGTGGAATTTCCAGTGTAGCGGTGAAATGCGTAGAGATTGGAAGGAACATCAGTGGCGAAGGCGGCTACCTGGACAAATACTGACACTGAGGCACGAAAGCGTGGGGAGCAAACAGGATTAGATACCCTGGTAGTCCACGCCGTAA
+
GGFFCCEGGGGGGGGGGGGGGFGGGGGGGGGGGGGFGGEDFGGGGGGGEGFGGGGF7FFFFGGGCFGGGFGGGGGGGGGGFDFGGGGGGGA?CFGGGGGGGGGGGGGGGGGGGGFGGGGGGGGGGEFFGFGGGGEFCFGGGGGGGGFCGGGGGGGGGGGGGGGGGGGGGGGGGGGGGGGGGGGGGGGFGGGGGGGGGGGGGGGGGGGG@CFGGGGGGGGGGGGGGGGGGGGGGEGFGGGGGGFFFFGGGGFFFFGFFFB?GFFGFFGFFFFFBGFF;?FFGC
@M02352:288:000000000-CKWC8:1:1101:14605:5229 1:N:0:TAGCGCTC+CGTCTAAT
TACAGAGGGTGCAAGCGTTAATCGGAATTACTGGGCGTAAAGCGCGCGTAGGTGGTTTGTTAAGTCGGATGTGAAAGCCCAGGGCTCAACCTTGGAATTGCACCCGATACTGGCAGGCTAGAGTACTGTAGAGGGTGGTGGAATTTCCAGTGTAGCGGTGAAATGCGTAGAGATTGGAAGGAACATCAGTGGCGAAGGCGGCCACCTGGACAGATACTGACGCTGAGGAACGAAAGCGTGGGGAGCGAACAGGATTAGATACCCTGGTAGTCCACGCCGTAA
+
GCE<<<CC@C@GF@FFGFEG<CEDGC:FGEFFGFGGE@@@CFGGGGGGCFGD?<DG<FGGGGGGGGGDGGGFFGGGEGGGCGF7@<FGGBF8EFFGFFGCGGGGGGGEEFFFFGFD+CFFFFCGDFF<FEGFGGCFFDFGE7:FGDGGGGGGGFF9:C>CEFC9EGCGGEDCGBCC8FGGGFCFFF:CEGGFGGGGGGGGGDEGFGCGGC4CF8C?E+:@CEG*/9FFGFDC5CC>C5DGCE51()99=7@@FFCF?=4F?:<C?:CFB=567DF?F<34CC
@M02352:288:000000000-CKWC8:1:1101:18150:5231 1:N:0:TAGCGCTC+CGTCTAAT
TACGAGGGGTGCAAGCGTTAATCGGAATTACTGGGCGTAAAGCGTTCGTAGGCGGTCTATTAAGCAAGATGTGAAAGCCCAGGGCTCAACCTTGGAACTGCATTTTGAACTGGTAGACTAGAGTACTGTAGAGGGTGGTGGAATTTCCAGTGTAGCGGTGAAATGCGTAGAGATTGGAAGGAACATCAGTGGCGAAGGCGGCCACCTGGACAGATACTGACGCTGAGGAACGAAAGCGTGGGGAGCGAACAGGATTAGATACCCTGGTAGTCCACGCCGTAA
+
GGGG-8CFDGEGGGGGGGGG<@EFGGCGGGCFFGGGGGGGGGGGCCFGGGGG@FG:FCFGGGGG9,BFEGGGGGGGGC,9B4DEGGGGGGGFGCFGGCFGGFFFGGE:FGGGGFFGCFGCGGGGGGDFGGGGGGCCFG<FGFGGGDFCFFGGGGGGGGGGGGGGGGGGGGGCFF@C@CFGGGGG:<FCGGFGGGEGGGGEGG=EGGGGGGGCG*3AFGGGGCEGGGGG6:DGGGGFDGGGGGFFBFGGEGFFFFGGFFFFGGGGFFGFFFFFFGF?F<FBGD
@M02352:288:000000000-CKWC8:1:1101:4959:5234 1:N:0:TAGCGCTC+CGTCTAAT
TACGGAGGGTGCAAGCGTTACTCGGAATCACTGGGCGTAAAGAGCGTGTAGGCGGGTTTGTAAGTTTGAAGTGAAATCCAATGGCTCAACCATTGAACTGCTTTGAAAACTGCTTACCTAGAATATGGGAGAGGTAGATGGAATTTCTGGTGTAGGGGTAAAATCCGTAGAGATCAGAAGGAATACCGATTGCGAAGGCGATCTACTGGAACATTATTGACGCTGAGACGCGAAAGCGTGGGGAGCAAACAGGATTAGATACCCTGGTAGTCCACGCCCTAA
+
GGGGGGGGGGGGGGGGGGGGGGGGGGGGGGGGGGGGGGGEGGGGGEBGGGGGGGGCGGGGGGDFGGGGGGGGGGGGGGGGGGGGGGGGGGGGGGGGGGGGGGGGGGGGGGGGGGGGFGGGGFDFFFFGGGGFCGGGGGGGGGGGGGGGGGGGGGGA@FFGGGGGGGCFGGGGG9AEFGGGGGGGGGGGGGGGGGGGGGGGEEGGGGGGGGCGFGGGGGFGGEGGGGFGGGGGGGGFFGGGGGFFFFGGGGFFFFFFF=AFGGDGFFGF<FFFFG=:(4>>DC
@M02352:288:000000000-CKWC8:1:1101:23315:5250 1:N:0:TAGCGCTC+CGTCTAAT
TACGGAGGGTGCAAGCGTTACTCGGAATCACTGGGCGTAAAGAGCGTGTAGGCGGGTTTGTAAGTTTGAAGTGAAATCCAATGGCTCAACCATTGAACTGCTTTGAAAACTGCTTACCTAGAATATGGGAGAGGTAGATGGAATTTCTGGTGTAGGGGTAAAATCCGTAGAGATCAGAAGGAATACCGATTGCGAAGGCGATCTACTGGAACATTATTGACGCTGAGACGCGAAAGCGTGGGGAGCAAACAGGATTAGATACCCTGGTAGTCCACGCCCTAA
+
GGGGGGGGGGGGGGGGGGGGGGGGGGGGGGGGGGGGGGGGGGGGGGGGGGGGGGGGGGGGGGGGGGGGGGGGGGGGGGGGGGGGGGGGGGGGGGGGGGGGGGGGGGGGGGGGGGGGGGGGGGGGGGGGGGGGGGGGGGGGGGGGGGGGGGGGGGGGGGGGGGGGGGGGGGGGGGGGGGGGGGGGGGGGGGGGGGGGGGGGGGGGGGGGGGGGGGGGFGGGGGGGGGGGGGGGGGGFGGGGGGFFFFGGGGFFB?FFFFFFGGGGFFGFFFD<FFFFFFF9FG
@M02352:288:000000000-CKWC8:1:1101:25739:5272 1:N:0:TAGCGCTC+CGTCTAAC
TACGGAGGGTGCAAGCGTTACTCGGAATCACTGGGCGTAAAGAGCGTGTAGGCGGGTTTGTAAGTTTGAAGTGAAATCCAATGGCTCAACCATTGAACTGCTTTGAAAACTGCTTACCTAGAATATGGGAGAGGTAGATGGAATTTCTGGTGTAGGGGTAAAATCCGTAGAGATCAGAAGGAATACCGATTGCGAAGGCGACCTACTGGAACATTATTGACGCTGAGACGCGAAAGCGTGGGGAGCAAACAGGATTAGATACCCTGGTAGTCCACGCCGTAA
+
GGGGGFEGGGGGGGFGGGGGGGGGGGGGGGGGGGGGGEGGGGGGGEGGGGGGGGGGGGGGGFFFCFGGGGGGGGGGGGGFGGGGGGGFGGGGGGGGGGGGGGGGGGGGGGGGGGGGGFGGGFGFGGGGGFGGGGGGGGGGGGGGGGGGGGCGGFGGGGGGGGGGGGEGGGGGGFGGGGGGGGFDFFGEFGGGGGGGGGGGGGGGGGGGGGGFGGGGGGGGGGGEGDGGGGGGGGGFGGGGGGFBFFGGGFFFBFCGFFFFGGGCFFGFFFFAFGF?BFDBDC
@M02352:288:000000000-CKWC8:1:1101:10163:5284 1:N:0:TAGCGCTC+CGTCTAAT
TACGAGGGGTGCAAGCGTTAATCGGAATTACTGGGCGTAAAGCGTTCGTAGGCGGTCTATTAAGCAAGATGTGAAAGCCCAGGGCTCAACCTTGGAACTGCATTTTGAACTGGTAGACTAGAGTACTGTAGAGGGTGGTGGAATTTCCAGTGTAGCGGTGAAATGCGTAGAGATTGGAAGGAACATCAGTGGCGAAGGCGGCCACCTGGACAGATACTGACGCTGAGGAACGAAAGCGTGGGGAGCGAACAGGATTAGATACCCTGGTAGTCCACGCCGTAA
+
GGGG<BGGGFGGGGGGGGGGFFGGGGDGGGGGGGGGFGGGGGFGB@FGGGGEGGG7FCFGFFGGFFEGGFGGGGGGADGGGGFGGGGGGGCGGGGGGGGGGEGG9?EGGGGGEFFGDFGGGGGGCGFGFCGAFG76@F:FGGGGGAGAFGGGGGGGGGGGGGGGGGGGGGGGGGGFGGGGGGGGGGGGGGGGGGGGGGGGGGGECGGGGGGCGCAFGGGGGGDGGGGGGCGGGGGFGGGGGGFFFFDGGGFFFFGGDFFFGGGGFFGFBFFFBGFFF<EFGG
@M02352:288:000000000-CKWC8:1:1101:24921:5299 1:N:0:TAGCGCTC+CGTCTAAT
TACAGAGGGTGCAAGCGTTAATCGGAATTACTGGGCGTAAAGCGCGCGTAGGCGGTTTGTTAAGTCGGATGTGAAAGCCCAGGGCTCAACCTTGGAATTGCACCCGATACTGGCAGGCTAGAGTACGATAGAGGAGTGTGGAATTTCCTGTGTAGCGGTGAAATGCGTAGATATAGGAAGGAACATCAGTGGCGAAGGCGACACTCTGGATTGATACTGACACTGAGGTGCGAAAGCGTGGGGAGCAAACAGGATTAGATACCCTGGTAGTCCACGCCGTAA
+
GGGFGGGGG:FCEGGGGGG:CFFGGGGGGGGGGGGGGGGGGGGGGGGGGGGG,CF@+F@FGGFGGGGGEGGGGGGGDGGGGGGGGGGGGGGDGFGGGGGGGGDG7FGGGGGGDBFEGGGCGGGGFGGGFFGGGGFG:FGGGGGGG@F9FGGGGGGGGGGGGGGG9CGGGGGGGGF9C9CEGGGGGFGGGGGGEGGGGGGGCGEG?FFGGGFFGF7CFGFGG?FGGGGGGGGGGGGE*:5AEGFFFFGGGGFF<FGG>?A=GGGFFFFFDFFFFGF07656DD
@M02352:288:000000000-CKWC8:1:1101:4772:5299 1:N:0:TAGCGCTC+CGTCTAAT
TACGGAGGGTGCAAGCGTTAATCGGAATTACTGGGCGTAAAGCGCACGTAGGTGGTTTGTTAAGTTGGATGTGAAAGCCCAGGGCTCAACCTTGGAACTGCATTCAAAACTGGCGAACTAGAGTATGGTAGAGGTGAGTGGAATTTCCTGTGTAGCGGTGAAATGCGTAGAGATGGGAAGGAACATCAGTGGCGAAGGCGACTCACTGGACCAATACTGACACTGAGGTGCGAAAGCGTGGGGAGCAAACAGGATTAGATACCCTGGTAGTCCACGCCGTAA
+
GGDF@;F@@6CFFGFGFFGGFEG<:F:@FGGG,CFEGGGFGGGGGGGEGGFFFAFCFF@,EF9EFF9,<EFGGGGAEFFGGFF@EGG@FFFGGGGGGCFFGFGGGFBB<FG?CBCECEEFCD<C@3,=<FF<FG<DBFGFGGDAC@FFFGGGG3@FC7F7FCGGGGEGGCC;F9ACFEFGGGEFCF,<,@FGGGDGGEFDEGECFGGGFGGDGCF<F97E+<609>6*<FGDG8C57*1;85.29DC5ECF4<F67<6<FFG6C?FG:<?A277?0(4<9DD
@M02352:288:000000000-CKWC8:1:1101:22309:5314 1:N:0:TAGCGCTC+CGTCTAAT
TACGGAGGGTGCAAGCGTTAATCGGAATTACTGGGCGTAAAGCGCACGTAGGTGGTTTGTTAAGTTGGATGTGAAAGCCCCGGGCTCAACCTGGGAACTGCATTTTGAACTGGCAAACTAGAGTATTGTAGAGGGTAGTGGAATTTCCAGTGTAGCGGTGAAATGCGTAGAGATTGGAAGGAACATCAGTGGCGAAGGCGGCTACCTGGACAAATACTGACACTGAGGCACGAAAGCGTGGGGAGCAAACAGGATTAGATACCCTGGTAGTCCACGCCGTAA
+
GGGGGGGGGGGGFGGGGGGGCFGGGGGGGGGGGGGGGGGGGGFGFBFGGFFGCFGBCFGGGGGGGGFGGGGGGGGGGGGCFEFGDGGGGGGGFFGGDGGGGGGGGGGGGFGGFCFDFAFGGFGFGFGGEGFGGGECFGFGGGFGGGGGGGGGGGA@FGFGGGGFGGGECE5C;,1?FFGGGGCFGGGFGGGGCGGCGGGEE:EGGGGGGGF6FFGGGGGGGGFGFGGFFGGGGGD:<C5EGDB097CFF4:<??GC<FAFCEGGFFD?AFBDFGFFBFE4DD
@M02352:288:000000000-CKWC8:1:1101:14716:5324 1:N:0:TAGCGCTC+CGTCTAAT
TACGAGGGGTGCAAGCGTTAATCGGAATTACTGGGCGTAAAGCGTTCGTAGGCGGTTTGTTAAGCAAGATGTGAAAGCCCAGGGCTCAACCTTGGAACTGCATTTTGAACTGGCAAACTAGAGTACTGTAGAGGGTGGTGGAATTTCCAGTGTAGCGGTGAAATGCGTAGAGATTGGAAGGAACATCAGTGGCGAAGGCGGCCACCTGGACAGATACTGACGCTGAGGAACGAAAGCGTGGGGAGCGAACAGGATTAGATACCCTGGTAGTCCACGCCGTAA
+
GGGGDFGGGGGGGGGGGGGGGGGGGGGGGGGGGGGGGGGGGGGGGGGGGGGGGGGCGGGGGGGGGGGGGGGGGGGGGGGGGGGGGGGGGGGGGGGGGGGGGGGGGGGGGGGGGFGGGGGGGGGGGGGGGGGGGGGFFGGGGGFGGGGGGGGGGGGGGGGGGGGGGGGGGGGGGGFFFGGGGGGGGFGGGGGGGGGGGGGGGGGDGGGGFGGGGGGGGGGGGGGGCDGFFGGGGDGFGGGGGGFFFFGGGGFFFFGGFFFFGGGGFFGFFFFFFGFFFBFFGG
@M02352:288:000000000-CKWC8:1:1101:8845:5328 1:N:0:TAGCGCTC+CGTCTAAT
TACGGAGGGGGTTAGCGTTGTTCGGAATTACTGGGCGTAAAGCGCACGTAGGCGGATCAGAAAGTATAGGGTGAAATCCCAGGGCTCAACCCTGGAACTGCCTTATAAACTCCTGGTCTTGAGTTCGAGAGAGGTGAGTGGAATTCCGAGTGTAGAGGTGAAATTCGTAGATATTCGGAGGAACACCAGTGGCGAAGGCGGCTCACTGGCTCGATACTGACGCTGAGGTGCGAAAGTGTGGGGAGCAAACAGGATTAGATACCCTGTTAGTCCACACCGTAA
+
GGGGCFGEEGE@@FFGGFF:FFGGGGGGFGGGGGGGGGGGGGGGGEEEGGGGGGG@FEGG9FFFG,5ED?FFGGGGGGGGGGGGGGGGGGGGGGGFGF<,,BFFF<DF<BF=3BF?>EFAC9<DFFEF<@CCFEFF9<FFGGFGFGA?C11>,D;;DFGFFG,=;21>:F*;,BF9C>:87F:72FECFGG65*BEC>FEE8EE+<C:6C5C*::*:CC:@?CCCDFEF**5EE))>?FGD*<:0<FF+*0743F>>6)10AFG?>*/./-6*29(4().<D
@M02352:288:000000000-CKWC8:1:1101:22300:5330 1:N:0:TAGCGCTC+CGTCTAAT
TACGGAGGGTGCAAGCGTTAATCGGAATTACTGGGCGTAAAGCGCACGTAGGTGGTTTGTTAAGTTGGATGTGAAAGCCCCGGGCTCAACCTGGGAACTGCATTTTGAACTGGCAAACTAGAGTATTGTAGAGGGTAGTGGAATTTCCAGTGTAGCGGTGAAATGCGTAGAGATTGGAAGGAACATCAGTGGCGAAGGCGGCTACCTGGACAAATACTGACACTGAGGCACGAAAGCGTGGGGAGCAAACAGGATTAGATACCCTGGTAGTCCACGCCGTAA
+
GGGGDGGGGGGGGGGGGGGGGFGGGGGGGGGGGGGGGGGGGGGGGGGGGGGGEGGFFGGGGGGGGGFGGGGGGGGGFGGGG>F:F:FGGGGGFFGGGGGGGGGGGFAEFGGGGGGGGGGGGGGFGGGGGGCFGGGGGDGCGGGGFGGGGGGGGGGFE>>FFGGGGGGGG>EDGGFGCGGGGGGGGGGGGGCDGGGGEGGGGGGGGGGGDFGGGGGGGGCFCFCFDFG5CCCCEGG5FCDEGG@<>EGGFDFFF?GG?@BBEF8CFFGF<4<A?GF?F:3,CC
@M02352:288:000000000-CKWC8:1:1101:13743:5333 1:N:0:TAGCGCTC+CGTCTAAT
TACAGAGGGTGCAAGCGTTAATCGGAATTACTGGGCGTAAAGCGCGCGTAGGTGGTTTGTTAAGTCGGATGTGAAAGCCCAGGGCTCAACCTTGGAATTGCACCCGATACTGGCAGGCTAGAGTACGATAGAGGAGTGTGGAATTTCCTGTGTAGCGGTGAAATGCGTAGATATAGGAAGGAACATCAGTGGCGAAGGCGACACTCTGGATTGATACTGACACTGAGGTGCGAAAGCGTGGGGAGCAAACAGGATTAGATACCCTGGTAGTCCACGCCGTAA
+
GGGGGGGGGGGGGGGGGGGGGGGGGGGGGGGGGGGGGGGGGGGGGGGGFGFGFGGGGGGGGGGGGGGGGGGFGGGGGGGGGGGGGGGGGGGGFGGGGGGGGGGGGGDGGGGGGGGGGGGGGFGGGGGGGGGGGGFGGGGGGGGGGGGGGGGGGGGGGGGGGGGGGGG@EGG9CFCGGGGGGGGGGCFFFGGFGCGEGGGGGGGD+AEGGGGFFGGEA79CGCFF@7@@FFGGGGGFDGCEDGFFFFGGCFF@B?FG?FFFGGGGF>*9<FFFFD??9:>4DG
@M02352:288:000000000-CKWC8:1:1101:20111:5335 1:N:0:TAGCGCTC+CGTCTAAT
TACGAGGGGTGCAAGCGTTAATCGGAATTACTGGGCGTAAAGCGTTCGTAGGCGGTTTGTTAAGCAAGATGTGAAAGCCCAGGGCTCAACCTTGGAACTGCATTTTGAACTGGCAAACTAGAGTACTGTAGAGGGTGGTGGAATTTCCAGTGTAGCGGTGAAATGCGTAGAGATTGGAAGGAACATCAGTGGCGAAGGCGGCCTCCTGGACAGATACTGACGCTGAGGAACGAAAGCGTGGGGAGCGAACAGGATTAGATACCCTGGTAGTCCACGCCGTAA
+
GGGG@BFGGFGGGGGGGFGGCEFGGGCGGGGGGGGFFGGGGGFFB=FGGGGDGGG=@7FFEFGGFGGGGGGGGGGGFEGGGGGGGGFGGG=FGGGGGDFGGFGGFCFGFGGGFGGFFFGGGGGGGG<FFFGFGG:3@F8FGGGGGCG;FGGGGGGGGGGGGGGGGGGGGGGGGGGFGGGGGGGGGFG9FFGGGGGGGGGGGEEGGGGGGGGGC@?FGGGGGGGGGGGGFGGGGGGEGGDGGGFFFFGGG<:?FFGGFFFFGGGGFFGFFFBFFF4:B?FFGG
@M02352:288:000000000-CKWC8:1:1101:26107:5343 1:N:0:TAGCGCTC+CGTCTAAT
TACGAGGGGTGCAAGCGTTAATCGGAATTACTGGGCGTAAAGCGTACGTAGGCGGTTTGTTAAGCAAGATGTGAAAGCCCAGGGCTCAACCTTGGAACTGCATTTTGAACTGGCAAACTAGAGTACTGTAGAGGGTGGTGGAATTTCCAGTGTAGCGGTGAAATGCGTAGAGATTGGAAGGAACATCAGTGGCGAAGGCGGCCACCTGGACAGATACTGACGCTGAGGTACGAAAGCGTGGGGAGCGAACAGGATTAGATACCCTGGTAGTCCACGCCGTAA
+
GFGFFEGEE@FGGFGFGFGGEFGFGDCFGGGGGGGGFGECEGGGFGEFCCFGGGGGDGGGGGGGGGGGGGGFGGGGGGGGGGGGCEFGGGGCEGGGGGGGGGGFGGGGGGGGGGGGGGGCFFGGGGCGGGFCFGGGFGGGGGGGDGGFGGFGFGGGGGGGFGGGGGGGGG>FGGFGGGGGGGGGG9FGGGGGGGGGGGCEGEEGGGGGGGGGFGEFF9ECCEEGGGGGGGGGGGGFFCDGGGFF1>DGGGEFB?FGFFA?CFCCFFGF<=AAF7F?B?FFGC
@M02352:288:000000000-CKWC8:1:1101:26309:5350 1:N:0:TAGCGCTC+CGTCTAAT
TACGAGGGGTGCAAGCGTTAATCGGAATTACTGGGCGTAAAGCGTTCGTAGGCGGTTTGTTAAGCAAGATGTGAAAGCCCAGGGCTCAACCTTGGAACTGCATTTTGAACTGGCAAACTAGAGTACTGTAGAGGGTGGTGGAATTTCCAGTGTAGCGGTGAAATGCGTAGAGATTGGAAGGAACATCAGTGGCGAAGGCGGCCACCTGGACAGATACTGACGCTGAGGAACGAAAGCGTGGGGAGCGAACAGGATTAGATACCCTGGTAGTCCACGCCGTAA
+
GDFCFFGGGCBGGCGGGFBFFEFGGEEGGGGGGDGGGCEEEGGGFBCFGGGCGGGGGGGGGGGFGGGGFGGEFGGGGGGGDGF:=?FFFGFGAFGGGGGFGGG9DDDFFGGGFGGBFGG9FCGEGGGGFGGCFCGGGGGDEFGGFGFFFEFDFFBFEEFE:FC<BEGGCEGGGGFGGGFDEGGGGGGGGGGGGEGGEGGGGGGGGGGCC*9C>FF?FGGGGGGGGDFFGGGGGGGFGGGGGEF?3:CD=GBFF<FC>FFFCFFCF:FFFFFAFCFFFBEFDD
@M02352:288:000000000-CKWC8:1:1101:14400:5358 1:N:0:TAGCGCTC+CGTCTAAT
TACGAGGGGTGCAAGCGTTAATCGGAATTACTGGGCGTAAAGCGTGCGTAGGTGGTTTGTTAAGCAAGATGTGAAAGCCCCGGGCTCAACCTGGGAACTGCATTTTGAACTGGCAAACTAGAGTATTGTAGAGGGTAGTGGAATTTCCAGTGTAGCGGTGAAATGCGTAGAGATTGGAAGGAACATCAGTGGCGAAGGCGGCTACCTGGACAAATACTGACACTGAGGCACGAAAGCGTGGGGAGCAAACAGGATTAGATACCCTGGTAGTCCACGCCGTAA
+
GGGG@FGGGGGGGGGGGGGGDFGGGGGGGGGGGGGGGGGGGGGGGGGGEGGGFGGFDGEGGGGGGGGGGGGGGGGGGGGGGGEGGGGGGGGGGGGGFGGGGGGGGGGGGGGGGGGGGGGFGGGGGGFGGGFFGGGGGGGGGGGGGGGGGGGGGGGGGGGGGGGGGGGGGGGGGGGGGFGGGCFGGGGGGGGGGGGGGGGGGGGGGGGGGGGGGGGGGGFGFGGGGGGGGDGGGGGBGGGGGGFFFFGGGG@FF?6?BFFFGGFGFFGFFF89FGFFFFFFGG
@M02352:288:000000000-CKWC8:1:1101:24583:5360 1:N:0:TAGCGCTC+TGTCTAAT
TACAGAGGGTGCAAGCGTTAATCGGAATTACTGGGCGTAAAGCGCGCGTAGGTGGTTTGTTAAGTCGGATGTGAAAGCCCAGGGCTCAACCTTGGAATTGCACCCGATACTGGCAGGCTAGAGTACGATAGAGGAGTGTGGAATTTCCTGTGTAGCGGTGAAATGCGTAGATATAGGAAGGAACATCAGTGGCGAAGGCGACACTCTGGATTGATACTGACACTGAGGTGCGAAAGCGTGGGGAGCAAACAGGATTAGATACCCTGGTAGTCCACGCCGTAA
+
GGGGGGGGGGGFGGGGGGGGGGGGGGGGGGGGGGFFGFGGGGGGGGGGGGGGEFGGGGGGGGFGGGGGGGGFGGGGGGGGGGFGGGGFFFFFGGGGGGGGGFGFECFGGGGGGGGGGGGDFGGGGGGGGGGGGGFGGGGGGGGGGFGGGGGGGGGGGG>CFGGGGGGCGGGGGDGGGGGGGGGFF9CFG@FGGGGGGGGGGGEGCCGGGGFFGGGFGGGGEFGGGGGGGGGGGEGFGGGGGGEF>FGFFG>?FFGG??BFGGGF?FGFFFFFFFFFFFF>D>
@M02352:288:000000000-CKWC8:1:1101:14394:5375 1:N:0:TAGCGCTC+CGTCTAAT
TACGAGGGGTGCAAGCGTTAATCGGAATTACTGGGCGTAAAGCGTGCGTAGGTGGTTTGTTAAGCAAGATGTGAAAGCCCCGGGCTCAACCTGGGAACTGCATTTTGAACTGGCAAACTAGAGTATTGTAGAGGGTAGTGGAATTTCCAGTGTAGCGGTGAAATGCGTAGAGATTGGAAGGAACATCAGTGGCGAAGGCGGCTACCTGGACAAATACTGACACTGAGGCACGAAAGCGTGGGGAGCAAACAGGATTAGATACCCTGGTAGTCCACGCCGTAA
+
GGGGCFGGGGGGGGGGGGGGGGGGGGGGGGGGFGGGGGGGGGGGGGGGGDCGFGGGGGGGGGFGGGGGGGGGGGGGGGGGGGGGGGGGFGGGGGGGGGGGGGGGGFGGGGGGGGGGGGGGGCGGGGGGGFGGGGGGGGGGGGGGGGGGGGGGGFGGGGGGGGGFGGGGGGGGFGGGGGGGGGGGEGGGGGGGGGGGGGGGGGGEFGGGGEGGGGG:FGGGGGGGG>FCFGGDGGDEGGDGGGF6>FG*CGFFFFGC<FABFGEFFFGFFFBFFGFFBBDFGD
@M02352:288:000000000-CKWC8:1:1101:13117:5390 1:N:0:TAGCGCTC+CGTCTAAT
TACAGAGGGTGCAAGCGTTAATCGGAATTACTGGGCGTAAAGCGTGCGTAGGTGGTTTGTTAAGCAAGATGTGAAAGCCCCGAGCTCAACCTGGGAACTGCATTTTGAACTGGCAAACTAGAGTATTGTAGAGGGTAGTGGAATTTCCAGTGTAGCGGTGAAATGCGTAGAGATTGGAAGGAACATCAGTGGCGAAGGCGGCTACCTGGACAAATACTGACACTGAGGCACGAAAGCGTGGGGAGCAAACAGGATTAGATACCCTGGTAGTCCACGCCGTAA
+
GGGGGGGGGGEGGFGGGCCG<EFFGGGGGGGGGGGGGCCEFGGGCFGGFFFGFFGGGGGGGGGGGAEEFFGGGGGGGGGGGGGEC=F@FFGGFGGGGGGGGFAFGFFDCGGGGGGGGGGGGGGGGGGGGFGGGGGGFGGFGGGGGGGGGGGGGGGGGGGGGFGGGGGGGGGGG;FGGGGGGGGGFGGGGGGGGGGGGGGGGGGGGGEFGGGGGGGGGGGCFFGGGGFGGGGGGGGFGGDEGGFFB><<<FFF?<FG?FFFGGCG@FGFFFFAFGFFF0719C
@M02352:288:000000000-CKWC8:1:1101:5137:5392 1:N:0:TAGCGCTC+CGTCTAAT
TACAGAGGGTGCAAGCGTTAATCGGAATTACTGGGCGTAAAGCGCGCGTAGGTGGTTTGTTAAGTCGGATGTGAAAGCCCAGGGCTCAACCTTGGAATTGCACCCGATACTGGCAGGCTAGAGTACGATAGAGGAGTGTGGAATTTCCTGTGTAGCGGTGAAATGCGTAGATATAGGAAGGAACATCAGTGGCGAAGGCGACACTCTGGATTGATACTGACACCGAGGTGCGAAAGCGTGGGTAGCAAACAGGATTAGATACCCTGGTAGTCCACGCCGTAA
+
EGGFFGFCEGGGGGG8FGGDCFFGGGGGGGGFGC<CC6F@<FFCGFECE=>@GFFGGGGFE<FFFFCE+CFEF99?AEFCFCFD7F<<,4=EGG?<?FFDFGGFECCEEGFFDGECEGECF,>@D>>CEGDCFGFEB@FFGGCGFGADFGG,@FGGCF6<FFGFF,<B::CGFGGGGGGGGCFGGCCCFCBFGGED:EFEEEEE<C3:8@09:CCCEGGFCE+*:>C8CFFCEEDFGG<EECDABFGG+17<6?GGBFA?G+<D?><@B*5<6>=?9BD;D3
@M02352:288:000000000-CKWC8:1:1101:4394:5399 1:N:0:TAGCGCTC+CGTCTAAT
TACGGAGGGGGTTAGCGTTGTTCGGAATTACTGGGCGTAAAGCGTACGTAGGCGGATTGGAAAGTTGGGGGTGAAATCCCAGGGCTCAACCCTGGAACTGCCTCCAAAACTATCAGTCTAGAGTTCGAGAGAGGTGAGTGGAATTCCAAGTGTAGAGGTGAAATTCGTAGATATTTGGAGGAACACCAGTGGCGAAGGCGGCTCACTGGCTCGATACTGACGCTGAGGTACGAAAGTGTGGGGAGCAAACAGGATTAGATACCCTGGTAGTCCACGCCGTAA
+
GGGGGGGGGGGGGGGFEGGGFFGGGGGGGGGGGGGGGGGGGGGGGGGGGGGGGGGGGGGGGGGGGGAFGGGEGGGGGGGGGGGGGGGFGGGGGGGGGGGGGGGGGGGGGGGGGFGGGGGGGGGGGGGGGGGGGGGGGGGGGGGGGGGGGGGGGGGGGGGGGGGGGGGGGGGGGGGGGGGGGGGGGGGGGGGGGGGGGGGGGGGGGGGGGGGGGGGGGGGGGGGGGDFGGGGGGGGFGGGGGGFFFFGGGGFFF?FGFFFFGGGDFFGFFFFFFCFB9BFBDD
@M02352:288:000000000-CKWC8:1:1101:22029:5401 1:N:0:TAGCGCTC+CGTCTAAT
TACAGAGGGTGCGAGCGTTAATCGGATTTACTGGGCGTAAAGCGTGCGTAGGCGGCTTTTTAAGTCGGATGTGAAATCCCTGAGCTTAACTTAGGAATTGCATTCGATACTGGGAAGCTAGAGTATGGGAGAGGATGGTAGAATCCCAGGTGTAGCGGTGAAATGCGTAGAGATCTGGAGGAATACCGATGGCGAAGGCAGCCATCTGGCCTAATACTGACGCTGAGGTACGAAAGCATGGGGAGCAAACAGGATTAGATACCCTGGTAGTCCATGCCGTAA
+
GGGFFFFFG@FGGDGGGGGGFGGGGGEGGGGGGGGGGGGGGGGGGGGGGGGGGGGGGGGGGGGGGGGGGGEEFGGGGGGGGG8ADGGGGGGGCGGGGGGGGGGGGGGGFGGGGGDFFGGGGCGFGCEGGFGGGGGGGGGGGGGGGGEFGGGGGGGGGGGGGFGGGGGGGGGGGGGGGGFFEGGGGGGGGGGGGGGGGGGGGGGGGGFFGGGGGGFGGGGGGGGGGGGGGGGGCGGFFGGGGGE<BFGCFGFFFFDF<?<FGGGGFFFFBFFFFFFFFFFFGD
@M02352:288:000000000-CKWC8:1:1101:11573:5406 1:N:0:TAGCGCTC+CGTCTAAT
TACGGAGGGTGCAAGCGTTAATCGGAATTACTGGGCGTAAAGCGCACGTAGGTGGTTTGTTAAGTTGGATGTGAAAGCCCAGGGCTCAACCTTGGAACTGCATTTTGAACTGGCAAACTAGAGTACTGTAGAGGGTGGTGGAATTTCCAGTGTAGCGGTGAAATGCGTAGAGATGGGAAGGAACATCAGTGGCGAAGGCGACTCACTGGACCAATACTGACACTGAGGTGCGAAAGCGTGGGTAGCAAACAGGATTAGATACCCTGGTAGTCCACGCCGTAA
+
GGGGGGGGGGGGGGGGGGGGEGGGGGGGGGGGGGGGGGGGGGGGGGGGGGGGGGGGGGGGGGGGGGGGGGGGGGGGGGGGGGGGGGGGGGGGGGGGGGGGGGGGGGGGGGGGGGGGGGGGGGGGGGGGGGGGGGGGEGFGGGGGGGGGGFGGGGGGGGGGGGGGGGGGGGGGGGGGGGGGGGGGGGFGGGG6EEGGGGGDGGGGGGFGGGGGFGGFGGGGGGGGGGGGGGGGGGGFGGGGGGFFFFGGGGFFFBGGFFAFGGGGFFGFFFFDFGFBFBFFGG
@M02352:288:000000000-CKWC8:1:1101:25962:5406 1:N:0:TAGCGCTC+CGTCTAAT
TACGAGGGGTGCAAGCGTTAATCGGAATTACTGGGCGTAAAGCGTTCGTAGGCGGTTGAATAAGCAAGATGTGAAAGCCCAGGGCTCAACCTTGGAACTGCATTTTGAACTGTTCGACTAGAGTACTGTAGAGGGTGGTGGAATTTCCAGTGTAGCGGTGAAATGCGTAGAGATTGGAAGGAACATCAGTGGCGAAGGCGGCCACCTGGACAGATACTGACGCTGAGGAACGAAAGCGTGGGGAGCGAACAGGATTAGATACCCTGGTAGTCCACGCCGTAA
+
GGGGFFGGGGGGGGGGGGGGGGGGGGGGGGGGGGGGGGGGGGGGGGGFGGGGGGGGGGGFGGGGGFGGGGGGGGGGGGGGGGGGGGGGGGGFGGGGGGGGGGGGGFGEGGGGGGGGFGGGGGGGGGGFGGGGGGGGGGGGGGGGGGGGGGGGGGGGGGEGGGGGGGGGGGDGGGGGGGGGGGGGGGGGGGGGGGGGDGGGGGGGGGGGGFGGGGGGGGGGGGGGGDGGGFGDGGGFCCDEGGE?BFGGGGFFFFGGFFAFFGGGFFGFFFFF?GFFFBF>GG
@M02352:288:000000000-CKWC8:1:1101:19540:5406 1:N:0:TAGCGCTC+CGTCTAAT
TACAGAGGGTGCAAGCGTTAATCGGAATTACTGGGCGTAAAGCGTGCGTAGGTGGTTTGTTAAGCAAGATGTGAAAGCCCCGGGCTCAACCTGGGAACTGCATTTTGAACTGGCAAACTAGAGTATTGTAGAGGGTAGTGGAATTTCCAGTGTAGCGGTGAAATGCGTAGAGATTGGAAGGAACATCAGTGGCGAAGGCGGCTACCTGGACAAATACTGACACTGAGGCACGAAAGCGTGGGGAGCAAACAGGATTAGATACCCTGGTAGTCCACGCCGTAA
+
GGGGGGGGGGGGGGGGGGGGGGGGGGGGGGGGGGGGGGGGGGGGGGGGGGGGGGGFGGGGGGGGGGGGGGGGGGGGGGGGGGGGGGGGGGGGGGGGGGGGGGGGGGGGGGGGGGGGGGGGGFGGGGGGGGGGGGGGGGGGGGGGGGGGGGGGGGGGGGGGGGGGGGGGGGGGGFGGGGGGGGGGGGGGGGGGGGGGGGGGGGGGGGFGGGGGGGGGGGGGFGGGGGGGFGGGGGGFGE<GGGFFFFGGCDFFBFFGFFFFGGFGFFG@BFFFFGFFFFFFGG
@M02352:288:000000000-CKWC8:1:1101:4724:5410 1:N:0:TAGCGCTC+CGTCTAAT
TACGGAGGGTCCGAGCGTTAATCGGAATTACTGGGCGTAAAGCGCGCGTAGGTGGATTGGTCAGTCAGATGTGAAAGCCCAGGGCTCAACCTTGGAACTGCATCTGATACTGCTAGTCTAGAATACAGCAGAGGGTAGTGGAATTTCCTGTGTAGCGGTGAAATGCGTAGATATAGGAAGGAACACCAGTGGCGAAGGCGACTACCTGGACTGATATTGACACTGAGGTGCGAAAGCGTGGGGAGCAAACAGGATTAGATACCCTGGTAGTCCACGCCGTAA
+
GCFFGEEGGGGGG:FGGGGBDFGGG7FFGGGGGGGGGGG7CFGGGGGGGFGGGGGGGGGGGFGGGGGGGGGF9EFGGFFGGGGDGCFGGGGGGGGFCFFFGCGGEGGGE9FFFGGGGGGFFCFGGGGGGGGGGGGGFDFGGGFFFGGGGGGGGGGCFG@EGGGCG;CBEC422@BEGGGF8C?FFGEGGGGGGGGDGEGGCEGEGGFGGCDCEFG7AFGGGFCFFFF=ACCDECG3CE<EE57(4>GF6C>F??GGBFAFC?8FFFDFFBAA?CFFFFB9D>
@M02352:288:000000000-CKWC8:1:1101:22436:5410 1:N:0:TAGCGCTC+CGTCTAAT
TACGGAGGGTCCGAGCGTTAATCGGAATTACTGGGCGTAAAGCGCACGCAGGCGGTTTGTTAAGCTAGATGTGAAAGCCCCGGGCTCAACCTGGGAATAGCATTTAGAACTGGCAGGCTAGAGTCTTGGAGAGGGGAGTGGAATTTCTGGTGTAGCGGTGAAATGCGTAGATATCAGAAGGAACATCAGTGGCGAAGGCGACTCCCTGGCCAAAGACTGACGCTCATGTGCGAAAGTGTGGGTAGCGAACAGGATTAGATACCCTGGTAGTCCACACCGTAA
+
GGGGGGGGGGGGGGGGGGGGFFGGGGGGGGGGGGGGGGGGGGGGGGGGGGGGGGGGGGGGGGGGGGGGGGGGGGGGGGGGGGGGGGGGGGGGGGGGGGGGGGGGGGGGGGGGGGGGGGGGGGGFFGGGGGGGGGGGGGGGGGGGGGGGGGGGGGGGGGGGGGGGGGGGGGGGGGGGGGGGGGGGGGGGGGGGGGGGGGGGGGGGGGGGGGGGGGGGGGGGGGGEGGGGGGGGGGGFGGGGGGFFFFGGGGFFFFGGFFFFGGDGFFGFFFFFFGFF?:FFGG
@M02352:288:000000000-CKWC8:1:1101:9752:5416 1:N:0:TAGCGCTC+CGTCTAAT
TACAGAGGGTGCAAGCGTTAATCGGAATTACTGGGCGTAAAGCGCGCGTAGGTGGTTTGTTAAGTCGGATGTGAAAGCCCAGGGCTCAACCTTGGAATTGCACCCGATACTGGCAGGCTAGAGTACGATAGAGGAGTGTGGAATTTCCTGTGTAGCGGTGAAATGCGTAGATATAGGAAGGAACATCAGTGGCGAAGGCGACACTCTGGATTGATACTGACACTGAGGTGCGAAAGCGTGGGGAGCAAACAGGATTAGATACCCTGGTAGTCCACGCCGTAA
+
GGGGGGGGGGGGGGGGGGGGGGGGGGGGGGGGGGGGGGGGGGGGGGGGGGGGFGGGGGGGGGGGGGGGGGGGGGGGGGGGGGGGGGGGGGGGGGGGGGGGGGGGGGGGGGGGGGGGGGGGGGGGGGGGGGGGGGGGEFGGGGGGGGGGGGGGGGGGGGFGGGGFGGGGGGGFGGDGGGGGGGGGGFGGGGGGGGGGGGGGGGGGCFGGGGGGGGGFGFGGGGGGGGGGGFFGGGGFGGDEGGF?FFGGGGFFFBCD?FFFCFFGFFGFFF<A=F?FFFFFGG
@M02352:288:000000000-CKWC8:1:1101:20639:5416 1:N:0:TAGCGCTC+CGTCTAAT
TACAGAGGGTGCAAGCGTTAATCGGAATTACTGGGCGTAAAGCGCGCGTAGGTGGTTTGTTAAGTCGGATGTGAAAGCCCAGGGCTCAACCTTGGAATTGCACCCGATACTGGCAGGCTAGAGTACGATAGAGGAGTGTGGAATTTCCTGTGTAGCGGTGAAATGCGTAGATATAGGAAGGAACATCAGTGGCGAAGGCGACACTCTGGATTGATACTGACACTGAGGTGCGAAAGCGTGGGGAGCAAACAGGATTAGATACCCTGGTAGTCCACGCCGTAA
+
GGGGGGGGGGGGGGGGGGGDGGGGGGGGGGGGGGGGGGGGGGGEFGCG>FCFCFGFGGGFGGGGGGGGGGGGGGGGGGGGGGGGGGGGGGGGGGGGGGGGGGGGGGGGGGGGGGFGGGGGGGGGGGGG@FGGGGGGFGGGGGGFGGGGGGGGGGGGGGGGGGGGGGGGGGGGGGFGGGG9EGGGGGGGGGGGGGGGGGGGDGEDCGGGGGFGGGGFGGGGGGGGGGFGFCCGGGGFGGDGGGFF>EGGCCFF<FFGFFFFEFGGFFGFFFFBFD??>FFFGG
@M02352:288:000000000-CKWC8:1:1101:21232:5420 1:N:0:TAGCGCTC+CGTCTAAT
TACGGAGGGTGCAAGCGTTACTCGGAATCACTGGGCGTAAAGAGCGTGTAGGCGGGTTTGTAAGTTTGAAGTGAAATCCAATGGCTCAACCATTGAACTGCTTTGAAAACTGCTTACCTAGAATATGGGAGAGGTAGATGGAATTTCTGGTGTAGGGGTAAAATCCGTAGAGATCAGAAGGAATACCGATTGCGAAGGCGATCTACTGGAACATTATTGACGCTGAGACGCGAAAGCGTGGGGAGCAAACAGGATTAGATACCCTGGTAGTCCACGCCCTAA
+
GGGGGGGGGEEGGGGGGGGGGGGGGGGGGGGGGEGGGFGDFGGGGGGGGGGGGGGGGGGGGGGGGGGGGFGGGGGGGGGGGGGGGGGGGGFGGGGGGGGGGGGFGGGGGFGGGGGGGGGGFFFFFGGGGGGGGGGGFCGFGGGGFGGGGGGGGGGGGGGGGGFFGGGGGGGGGFEGFFGGFFFGGGGGGGEGGGGGGGGGGGGGGGGGGFFGFGG99<CFCEGGGGGGF5DDGEDDGDGEGDB?;EGFGGFF?4FGFFFFFFGGF57FFF<ABC??FBFFGF
@M02352:288:000000000-CKWC8:1:1101:21213:5426 1:N:0:TAGCGCTC+CGTCTAAT
TACGGAGGGTGCAAGCGTTACTCGGAATCACTGGGCGTAAAGAGCGTGTAGGCGGGTTTGTAAGTTTGAAGTGAAATCCAATGGCTCAACCATTGAACTGCTTTGAAAACTGCTTACCTAGAATATGGGAGAGGTAGATGGAATTTCTGTTGTAGGGGTAAAATCCGTAGAGATCAGAAGGAATACCGATTGCGAAGGCGATCTACTGGAACATTATTGACGCTGAGACGCGAAAGCGTGGGGAGCAAACAGGATTAGATACCCTGGTAGTCCACGCCCTAA
+
GGGFGGGGGGGGGGGGGGGGGGGGGGGGGGGGGGGGGEFFGGCGGGGGCDGGGGG7FEFGGGGGFDFCFAFGGGGFGGGGGGGFGGGGGGGGGGGGGGGGGGGGGGGGGGGGGGGGGGGGGGGGGGGFG@FGBEGGGGGGFGGCGCFGG,3@FGGFGGGGDGFFGGGGGGGFDGGGGGF?FGGCFGGGGGCFFGGEGGGGGGGFGFCFFDGFFGGGGGGCGG=EDDGGGGGD/?/5>CD*?C@6;BGGGCFFF:GG?FFFGGGF45FFBB>FFG6?>BB>CC
@M02352:288:000000000-CKWC8:1:1101:24097:5434 1:N:0:TAGCGCTC+CGTCTAAT
TACGGAGGGTGCAAGCGTTAATCGGAATTACTGGGCGTAAAGCGCACGTAGGTGGTTTGTTAAGTTGGATGTGAAAGCCCAGGGCTCAACCTTGGAACTGCATTCAAAACTGGCGAACTAGAGTATGGTAGAGGTGAGTGGAATTTCCTGTGTAGCGGTGAAATGCGTAGAGATGGGAAGGAACATCAGTGGCGAAGGCGACTCACTGGACCAATACTGACACTGAGGTGCGAAAGCGTGGGTAGCAAACAGGATTAGATACCCTGGTAGTCCACGCCGTAA
+
GGGGGGGGDGGGGGGGGGGGGGGGGGGGGGGGGGGGGGGGGGGGGGGGGGGGEGGFGGGGFGGGGGGGGGGGFGGGGGGCFGGGGGGGGGGGGGGGGGGGGGGGGGGGGGGGGGDEGGGGGGGFGGGGEFGGGGG@FFGFFGGGGGGGFFGGGGFGGGGCGGGFGGGGEEGCECFGGGGGGGGGGGGFFFGEDEEGDCFGGGGGFG?FFEGGGGCFFGC?F6EGFGGGCEFDGGGFGDDGGG7<<@GG65;F:6FC<?A?+<EG=@37464<7C?B>FF3CD
@M02352:288:000000000-CKWC8:1:1101:4874:5440 1:N:0:TAGCGCTC+CGTCTAAT
TACGGAGGGGGTTAGCGTTGTTCGGAATTACTGGGCGTAAAGCGCACGTAGGCGGATCAGAAAGTATAGGGTGAAATCCCAGGGCTCAACCCTGGAACTGCCTTGTAAACTCCTGGTCTTGAGTTCGAGAGAGGTGAGTGGAATTCCGAGTGTAGAGGTGAAATTCGTAGATATTCGGAGGAACACCAGTGGCGAAGGCGGCTCACTGGCTCGATACTGACGCTGAGGTGCGAAAGTGTGGGGAGCAAACAGGATTAGATACCCTGGTAGTCCACACCGTAA
+
GGGGGFFEGGGGGFGGGGGGGGGGGGGGGGGGGGGGGGGGGGGGDDGGGGGGGGGEGGGGGGCFGGGFGGGGGGGGGGGGFFGFGGGGGGGEGGGGGGGGGGFAFFGGGGGGGGGGGGGGGGGFFG:CFDGFGGGGG>FGGGGGGGGGGGGGGGGGGGGGGGGGFGGGGF5CFDFCCCCEGGGGFGDGFGGGG>8CGGGGEGEGFGGGGDCF5CFFDGG7:CGGGDGGFGGDGDD>CFGGGGF?FFGGFG>F<0FG769@9FFGFFGFDFFF?>62(3>BGG
@M02352:288:000000000-CKWC8:1:1101:7323:5448 1:N:0:TAGCGCTC+CGTCTAAT
TACGGAGGGTGCAAGCGTTAATCGGAATTACTGGGCGTAAAGCGCACGTAGGTGGTTTGTTAAGTTGGATGTGAAAGCCCAGGGCTCAACCTTGGAACTGCATTTTGAACTGTTCGACTAGAGTACTGTAGAGGGTGGTGGAATTTCCAGTGTAGCGGTGAAATGCGTAGAGATTGGAAGGAACATCAGTGGCGAAGGCGGCCACCTGGACAGATACTGACGCTGAGGAACGAAAGCGTGGGGAGCGAACAGGATTAGATACCCTGGTAGTCCACGCCGTAA
+
GGGGGGGGGGGGGGGGGGGFFFGGGGGGGGGGGGGGGGGGGGGGGGGGGGGGGGGGGGGGGGGGGGGGGGGGGGGGGGFGGGFGGGGGGGGGGGGGGGGGGGGGGGGGGGGGGGGGGGGGGGGGGGGGGGGGGGGGGGGGGGGGGGGGFGGGGGGGGGGGGGGGGGGGGDGGGGGGGG?CCFGGGGGGGGGGGGGGGGGGGGGGGGGGGGGGGGGGGGGGGGGGGGGGGGGGGGGFGGGGGG><BFGGGGFFFFGGBFFFGGGGFFGFAFFDFFFBFFFFGG
@M02352:288:000000000-CKWC8:1:1101:22406:5459 1:N:0:TAGCGCTC+CGTCTAAT
TACAGAGGGTGCAAGCGTTAATCGGAATTACTGGGCGTAAAGCGCGCGTAGGTGGTTTGTTAAGTCGGATGTGAAAGCCCAGGGCTCAACCTTGGAATTGTACCCGATACTGGCAGGCTAGAGTACGATAGAGGAGTGTGGAATTTCCTGTGTAGCGGTGAAATGCGTAGATATAGGAAGGAACATCAGTGGCGAAGGCGACACTCTGGATTGATACTGACACTGAGGTGCGAAAGCGTGGGTAGCAAACAGGATTAGATACCCTGGTAGTCCACGCCGTAA
+
GGGGGGGGGGGGGGGCFEGGFGGGGGGGGGGGGGGFGEEGGGGGGGGGGGFGGGGGGGGGGGGGGGGGGGGGGGGGGGFGGGGGEGGGGCGGGGGGGGGG9FGFGGGGGGGGGGGGGGDGGGGGGGGDGGGGGFFGFDFGGGGGGFGGGGFGGGGGGGGGGGGGGGGGGGGGGGGGGGGGGGGGFCFGGGGGGGGGGGGECEECCF7FGG796<FEEFGGFGGFGGGGGGFDEEGFGGDGGGDBFFFFCDFFFFGGFFAFFF8<FFGFFFFF@C@<>FF>GC
@M02352:288:000000000-CKWC8:1:1101:5186:5459 1:N:0:TAGCGCTC+CGTCTAAT
TACAGAGGGTGCAAGCGTTAATCGGAATTACTGGGCGTAAAGCGCGCGTAGGTGGTTTGTTAAGTCGGATGTGAAAGCCCAGGGCTCAACCTTGGAATTGCACCCGATACTGGCAGGCTAGAGTACGATAGAGGAGTGTGGAATTTCCTGTGTAGCGGTGAAATGAGTAGATATAGGAAGGAACATCAGTGGCGAAGGCGACACTCTGGATTGATACTGACACTGAGGTGCGAAAGCGTGGGGAGCAAACAGGATTAGATACCCTGGTAGTCCACGCCGTAA
+
GDGGFGGGEFGGGGGGGGGGGGGFGEGGGGGGCFGGGGGGFGGGGGEG:FGGEEFFGGGGGGGGGGGGGGGGFGGGGGGFGGGGGGGGGDFGGGGGGGFGGGCGGGGGGGGGGGGGGGGGGGGFFAGGCFGGGGECDGFFEGGFGGGGGGFCECGGGG*5D:D9DCFFGGGFF@FGGGGGEGGGFFDFGGGGGGGEEGGGECEG7F7CFFFFGGC<ECCGFGGGGG+;CC<DCEGEFGGC8?B?FFG4?FFFFF*77FFFGG8CFFC?AFBF=FFFF?EFGD
@M02352:288:000000000-CKWC8:1:1101:16666:5460 1:N:0:TAGCGCTC+CGTCTAAT
TACGAGGGGTGCAAGCGTTAATCGGAATTACTGGGCGTAAAGCGTTCGTAGGCGGTCTATTAAGCAAGATGTGAAAGCCCAGGGCTCAACCTTGGAACTGCATTTTGAACTGGTAGACTAGAGTACTGTAGAGGGTGGTGGAATTTCCAGTGTAGCGGTGAAATGCGTAGAGATTGGAAGGAACATCAGTGGCGAAGGCGGCCACCTGGACAGATACTGACGCTGAGGAACGAAAGCGTGGGGAGCGAACAGGATTAGATACCCTGGTAGTCCACGCCGTAA
+
GGGGFGGGGGGGGGGGGGGGCFGGGGGGGGGGGGGGGGGGGGGGGGGGGGGGGGGFGGGGGGGGGGGGGGGGGGGGGGGGGGGGGGGGGGGGGGGGGGGGGGGGGGGGGGGGGGGGGGGGGGGGGGGGGGGGGGGGGGGGGGGGGGGGGGGGGGGGGGGGGGGGGGGGGGGGGGGGGGGGGGGGGGGGGGGGGGGGGGGGGGDEGGGGGGGGGGGFGGGGGGGGGDDGGGGGGGGFGGGGGGFFFFGGGGFFFFGFFFFFGGGGFFGFFFFFFGFFFFFFGG
@M02352:288:000000000-CKWC8:1:1101:23010:5462 1:N:0:TAGCGCTC+CGTCTAAT
TACGGAGGGTGCAAGCGTTAATCGGAATTACTGGGCGTAAAGCGCACGTAGGTGGTTTGTTAAGTTGGATGTGAAAGCCCAGGGCTCAACCTTGGAACTGCATTTTGAACTGGCAAACTAGAGTACTGTAGAGGGTGGTGGAATTTCCAGTGTAGCGGTGAAATGCGTAGAGATTGGAAGGAACATCAGTGGCGAAGGCGGCCACCTGGACAGATACTGACGCTGAGGTACGAAAGCGTGGGGAGCGAACAGGATTAGATACCCTGGTAGTCCACGCCGTAA
+
GGGGGGGGGGGGGGGGGGGGGGGGGGGGGGGGGGGGGGGGGGGGGGGGGGGGGGGBFGGGGGGGGGGGGGGGGGGGGGGGGGGGGGGGGGGGGGGGGGGGGGGGGGGGGGGGGGGGGGGGGGGGGGGGGGGGGGGGFGGGGGGGGGGGGGGGGGGGGGGGGGGGGGGGGGGGGGGGGGGGGGGGFFCFGGGGGGGGGGGGGGGGGGGGGGGGGGGGGGGGGGGGGGGGGGGGGGGFFEGGGGF:>FGGGGEFFFGGFFFFGGGGFFGFBF>FFGFFFFFFGG
@M02352:288:000000000-CKWC8:1:1101:5899:5478 1:N:0:TAGCGCTC+CGTCTAAT
TACGGAGGGTGCAAGCGTTAATCGGAATTACTGGGCGTAAAGCGTACGTAGGTGGTTTGTTAAGTTGGATGTGAAAGCCCAGGGCTCAACCTTGGAACTGCATTCAAAACTGATGAACTAGAGTATGGTAGAGGTGAGTGGAATTTCCTGTGTAGCGGTGAAATGCGTAGAGATGGGACGGAACATCAGTGGCGAAGGCGACTCACTGGACCAATACTGACACTGAGGTGCGAAAGCGTGGGTAGCAAACAGGATTAGATACCCTGGTAGTCCACGCCGTAA
+
GDCC@,+@BBFGF<FCCFFGCCCDF:@FGGGFC@FGEG7,9EGGF,@FEGGGECCG=EFGFFGFGGGGFGGEAAFFAEBF,E7:B?+AFFC=FGGCFGGGF<FDGFGCFGGGCFD<FCGFFCFECFFGG9FDGDGF<FGGGGGGFGF9FEGGG8FD@@CEFGCAE9CE7*;FEGGGG,,4>FG<FE7,>FGGGG*CECFGGE5C@FGFGF7E*=880CFED?FFG>C@F*9DEEDFGGGGG8D<04FF+C5??:GGFFAF<28>=FGFFFF<6DFF><BBGD
@M02352:288:000000000-CKWC8:1:1101:5922:5484 1:N:0:TAGCGCTC+CGTCTAAT
TACGGAGGGTGCAAGCGTTAATCGGAATTACTGGGCGTAAAGCGTACGTAGGTGGTTTGTTAAGTTGGATGTGAAAGCCCAGGGCTCAACCTTGGAACTGCATTCAAAACTGATGAACTAGAGTATGGTAGAGGTGAGTGGAATTTCCTGTGTAGCGGTGAAATGCGTAGAGATGGGAAGGAACATCAGTGGCGAAGGCGACTCACTGGACCAATACTGACACTGAGGTGCGAAAGCGTGGGTAGCAAACAGGATTAGATACCCTGGTAGTCCACGCCGTAA
+
GDEFGD@@F@CGF@FGGF@F@EFGGGEGGFFEFEGGGGGC<FGGGGGGC,CCCD7FFG>EGCGFGGFFFGCECGGGFF@FGGDCCED,EBFGGFGGGCFE9<EEFGC,5B?FGGAFG9EFGA<FCEDGGFGFGGGGGGGGDFC=<FGGGGGGGFC9BCFE<<,@EFCGGGC>D>77DFGGCEGGFDCGCFFFGDGGCEGGGGEGGFGGCF<=1*??A9?FG9?E6CCFFGFDGGG>G=9ECE56?):>+9FF?29>24:=C7+>FFFFF4<9*?FF>?>337
@M02352:288:000000000-CKWC8:1:1101:22840:5492 1:N:0:TAGCGCTC+CGTCTAAT
TACGGAGGGTGCAAGCGTTAATCGGAATTACTGGGCGTAAAGCGCACGTAGGTGGTTTGTTAAGTTGGATGTGAAAGCCCAGGGCTCAACCTTGGAACTGCATTCAAAACTGGCGAACTAGAGTATGGTAGAGGTGAGTGGAATTTCCTGTGTAGCGGTGAAATGCGTAGAGATGGGAAGGAACATCAGTGGCGAAGGCGACTCACTGGACCAATACTGACACTGAGGTGCGAAAGCGTGGGTAGCAAACAGGATTAGATACCCTGGTAGTCCACGCCGTAA
+
GGGGGGGGGGGGGGGGGFGGGGGGGGGGGGGGGGGGGGGGGGGGGGGGGGGGGGGFGGGGGGGGGGGGGGGGGGGGGGGGGGGGGFGFGGGGGGGGGGGGGGGGGGGGGGGGGGGGGGGGGGGGGGGGGGGGGGGGGGGGGGGGGGGGGGGGGGGGGGGGGGGGGGGGGGGGGGGGGGGGDFGGGGGGGGGGGGGGGGGGGGGGGGGGGGGGGGGCFCFGGGGGGGGGGGGGGGGEGGGGGGFFFFGDGGFFFFFGFFFFGGGFFFGFFFFBFGF<B?EFGD
@M02352:288:000000000-CKWC8:1:1101:5907:5497 1:N:0:TAGCGCTC+CGTCTAAT
TACGGAGGGTGCAAGCGTTAATCGGAATTACTGGGCGTAAAGCGTACGTAGGTGGTTTGTTAAGTTGGATGTGAAAGCCCAGGGCTCAACCTTGGAACTGCATTCAAAACTGATGAACTAGAGTATGGTAGAGGTGAGTGGAATTTCCTGTGTAGCGGTGAAATGCGTAGAGATGGGAAGGAACATCAGTGGCGAAGGCGACTCACTGGACCAATACTGACACTGAGGTGCGAAAGCGTGGGTAGCAAACAGGATTAGATACCCTGGTAGTCCACGCCGTAA
+
GGGGGGGGGGGGGGGGGFGGGGGGGGGGGGGGGGGGGGGGGGGGGGGGFGGGGGGFGGGGGGGFGGGGGGGGGGGGGGGGGGGGGGGGFFFGGGGGGGGGGGGGGGGGGGGGGGGGGGGGGGFEFGGGGGGGGGGGGGGGGGGGGGGGGGGGGGGGGGGGGGGGGGGGGGGGGGGGGGGGGGGGGFGGGGCFGEGGGGGGGGGGGGGGGGGGGGGGGGGGGGGGGGGGFGGGGGGFGGGGGGFFFFGGGGFFFFGGFFFFGGGGFFGFFFFFFFFFFFFFGG
@M02352:288:000000000-CKWC8:1:1101:17123:5499 1:N:0:TAGCGCTC+CGTCTAAT
TACGGAGGGTCCGAGCGTTAATCGGAATTACTGGGCGTAAAGCGCACGCAGGCGGTTTGTTAAGCTAGATGTGAAAGCCCCGGGCTCAACCTGGGAATAGCATTTAGAACTGGCAGACTAGAGTCTTGGAGAGGGGAGTGGAATTTCTGGTGTAGCGGTGAAATGCGTAGAGATTGGAAGGAACATCAGTGGCGAAGGCGGCCACCTGGACAGATACTGACGCTGAGGAACGAAAGCGTGGGGAGCGAACAGGATTAGATACCCTGGTAGTCCACGCCGTAA
+
GGGGGGGGGGGGGGGGGGGGDFGGGGGGGGGGGGGGGGGGGGGGGGGGGGGGGGGFGGGGGGGGGGGGGGGGGGGGGGGGGGGGGGGGGGGGGGGGGGGGGGGGGGGGGGGGGGGGGGGGGGGGGFGGGGGGGGGGGGGGGGGGGGGGGGGGGGGGGGGGGGGGGGGGGGGGGFGFGGGGGGGGGGGGGGGGGGGGGGGGGGGGGGGGGGGGGGGGGGGGGGGGGGGGGFGGGGGFGGGGGGFFFED3EGFFFFGGFFAFGGGGFFGFFFFBFGFF>FF0CC
@M02352:288:000000000-CKWC8:1:1101:6527:5510 1:N:0:TAGCGCTC+CGTCTAAT
TACAGAGGGTGCAAGCGTTAATCGGAATTACTGGGCGTAAAGCGCACGTAGGTGGTTTGTTAAGTTGGATGTGAAAGCCCAGGGCTCAACCTTGGAACTGCATTCAAAACTGGCGAACTAGAGTATGGTAGAGGTGAGTGGAATTTCCTGTGTAGCGGTGAAATGCGTAGAGATGGGAAGGAACATCAGTGGCGAAGGCGACTCACTGGACCAATACTGACACTGAGGTGCGAAAGCGTGGGTAGCAAACAGGATTAGATACCCTGGTAGTCCACGCCGTAA
+
GGGGGGGGGGGGGGGGGGGGGGGGGGGGGGGGGGGGGGGGGGGGGGGGGGGGFGGGGGGGGGGGGGGGGGGGGGGGGGGGGGGGGGGGGGGGGGGGGGGGGGGGGGGGGGGGGGGGGGGGGGGGGGGGGGGGGGGGGGGGGGGGGGGGGGGGGGGGGGGGGGGGGGGGGGGGGGGGGGGGGGGGGGGGGGGGGGGGGGGGGGGGGGGGGGGGGGGGGGGGGGGGGGGGFGGGGGGFGGGGGGFFFFGGGFFFFFGGFFFFGGGGFFGFFFFFFGFFFFFFGG
@M02352:288:000000000-CKWC8:1:1101:24311:5512 1:N:0:TAGCGCTC+CGTCTAAT
TACGGAGGGTGCAAGCGTTAATCGGAATTACTGGGCGTAAAGCGCACGTAGGTGGTTTGTTAAGTTGGATGTGAAAGCCCAGGGCTCAACCTTGGAACTGCATTCAAAACTGGCGAACTAGAGTATGGTAGAGGGTGGTGGAATTTCCAGTGTAGCGGTGAAATGCGTAGAGATTGGAAGGAACATCAGTGGCGAAGGCGGCCACCTGGACAGATACTGACGCTGAGGTACGAAAGCGTGGGGAGCGAACAGGATTAGATACCCTGGTAGTCCACGCCGTAA
+
GGGGGGGGGGGGGGGGGGGEFGGGGGGGGGGGGFGGGGGGGGGGGGGGFGEFFGGGGGGGGGGFGGGGGGGGGGGGGGGGGGGGGGGGGGGGGGGGGGGGGGGGGGGGFGGGGGGGGGGGGFFFFFGFGGGFGGDGGGGGEGGGGFFFGFFFGCCGGGGGG:DGGGGGGGGGGGGGFGGGGGGGCDGGFGGGGGGGGGGGGGGGGGGGGDGGGGGGGGGGGGGEGGGGGGGGGGGFGGGGEG@(3:DGGGFFFFGD?FDFGGGGFFGFFFFFFGFFFBFFGD
@M02352:288:000000000-CKWC8:1:1101:24328:5517 1:N:0:TAGCGCTC+CGACTAAT
TACAGAGGGTGCAAGCGTTAATCGGAATTACTGGGCGTAAAGCGCGCGTAGGTGGTTTGTTAAGTCGGATGTGAAAGCCCAGGGCTCAACCTTGGAATTGCACCCGATACTGGCAGGCTAGAGTACGATAGAGGAGTGTGGAATTTCCTGTGTAGCGGTGAAATGCGTAGATATAGGAAGGAACATCAGTGGCGAAGGCGACACTCTGGATTGATACTGACACTGAGGTGCGAAAGCGTGGGGAGCAAACAGGATTAGATACCCTGGTATTCCACGCCGTAA
+
FEFFGGE?CBC;,;EFGGG76CAF@,,CFEFFEG@FEEECEEAEGECF:>>?5C<,CF+EFFFGGGCF:F:FG9E?FEEFE<==FCFGBE?4C?FGCBFDGCFGGE@=C=3@,B<:>CFCGCCDA@F<+@BACF,@>CFGGG?EGFCF;DC@FCFCCFFEGCF9F9CBC:7;;;BC9?<C:FG<FAFFGG:BECGG5C888CGG+;<<8CD+:CFFCCECFF?@ED6:75CDGDGFF:DDCGF09:C<FGF??FG7?456A:<7@FG49*6<?*@09,8>D>
@M02352:288:000000000-CKWC8:1:1101:25166:5528 1:N:0:TAGCGCTC+CGTCCAAT
TACGGAGGGTGCAAGCGTTAATCGGAATTACTGGGCGTAAAGCGTCCGAAGGCGGTTTGTTAAGCAAGATGTGAAAGCCCAGGGCCCAACCTTGGAACTGCCTTTTGAATTGGCAAACTAGAGTACTGTAGAGGGTGGTGGAATTTCCAGTGTAGCGGTGAAATGCGTAGAGATTGGAAGGAAAATCAGTGGCGAAGGCGGCCACATGGACAGATACTGACGCTGAGGAACGAAAGCGTGGGGTGCGACCAGGATTAGTTACCCGGGTAGTCCACGCCGTAA
+
GFAD7,@:B@,BF9ECFC7@,<<CB,:FFCF<EDFFE+@@-EFG@,7@+8@+4>FFC+B=BE<<DAFFGGFFDFCFGGGEFFG+4+>BCF@F9BAEF<8,5,C?,,CFA3=EBF?DGG9<=3C@AFCG3@@@F7>CFG:>CGDF<FC=FA,@D75@FD:*>F,,5;FCEDEF,6;EGFCC7FF2CFFGGGG*=:CECDCE>CEEF8+<8@4?:C?EF+@FCCCGGD=*7CCC=ED@D5/;8=5(,075*7)7(47*5=)9+<C*)07.(08AB>*(--)-CC
@M02352:288:000000000-CKWC8:1:1101:27075:5529 1:N:0:TAGCGCTC+CGTCTAAT
TACGGAGGATCCAAGCGTTATCCGGAATCATTGGGTTTAAAGGGTCCGTAGGCGGGTCTGTAAGTCAGTGGTGAAAGTTTTCGGCTCAACCGGAAAATTGCCATTGATACTGCAGGTCTTGAATCATTATGAAGTGGTTAGAATAAGTAGTGTAGCGGTGAAATGCATAGATATTACTTAGAATACCGATTGCGAAGGCAGATCACTAATAATGTATTGACGATAAGGGACGAAAGCGTGGGTAGCGACCAGGATTAGATACCCTGGTAGTCCACGCCGTAA
+
GGFDCFFDCCFGGGFECCEGGGF@F@@FDGGFGGGF7C@CFFGGFGGGFGG@F7FEGGAFFGGGGGGDEF?FGGGCFFGGFGGF@CGEFGGG7CBFD?FGGGD=,,B<FFDFEDFFGGGGGDFGGGGGGGGGGGGGF>:7@FFGFFCFCFGGGGGGGGGGFFFGGGGGGGGFGGGF;9BFGFFEGGGGGGGGGGGGG859B/C8FGGG89:<CFEDEFCCCG*/;59<6FGDGGG37CGG5E54<FGG*)8>((*:<@>=FG+2*)19:*5:?F=:><D>GC
@M02352:288:000000000-CKWC8:1:1101:13498:5536 1:N:0:TAGCGCTC+CGTCTAAT
TACGGAGGGTGCAAGCGTTAATCGGAATTACTGGGCGTAAAGCGCACGTAGGTGGTTTGTTAAGTTGGATGTGAAAGCCCAGGGCTCAACCTTGGAACTGCATTCAAAACTGGCGAACTAGAGTATGGTAGAGGTGAGTGGAATTTCCTGTGTAGCGGTGAAATGCGTAGAGATGGGAAGGAACATCAGTGGCGAAGGCGACTCACTGGACCAATACTGACACTGAGGTGCGAAAGCGTGGGGAGCGAACAGGATTAGATACCCTGGTAGTCCACGCCGTAA
+
GGGGGGGGGGGGGGGGGGGGFFGGGGGGGGGGGGGGGGGGGGGGGGGGGGGGFGGGGGGGGGGGGGGGGGGGGGGGGGGGGGGGGGGGGGGGGGGGGGGGGGGGGGGGGGGGGGGGGGGGGGGGGGGGGGGGGGGGGGGGGGGGGGGGGGGGGGGGDGGGGGGGGGGGGGGFFGGGGGGGGGGGGGGGGGGGGGGGGGGGGGGGGGGGGGGGGGGGGGGGGGGFGGGGGGGGGGGFGGGGGGFFFEGGDGFFFFGGFFFFGGGGFFFFAFAFFGF?FFF>CD
@M02352:288:000000000-CKWC8:1:1101:26011:5539 1:N:0:TAGCGCTC+CGTCTAAT
TACAGAGGGTGCAAGCGTTAATCGGAATTACTGGGCGTAAAGCGCGCGTAGGTGGTTTGTTAAGTCGGATGTGAAAGCCCAGGGCTCAACCTTGGAATTGCACCCGATACTGGCAGGCTAGAGTACGATAGAGGAGTGTGGAATTTCCTGTGTAGCGGTGAAATGCGTAGATATAGGAAGGAACATCAGTGGCGAAGGCGACACTCTGGATTGATACTGACACTGAGGTGCGAAAGCGTGGGGAGCAAACAGGATTAGATACCCTGGTAGTCCACGCCGTAA
+
GGGGCG<FGGGGGFGGGCFBDGCFDCGGGGGGGCEFGCFCDFGCFEFEF+>FGGGGFGDEDF9FGGFGFGCGGGGGGGEGGGGGGGGG<FGGGGGG<FGGGGGGGE@EGGDFGGGGGGCGGGGGFGGGFEECGGCCCGGGGGFGGFGFGGGGGGGG@FGGGGGGGGGGD:?@;;CGGGGGGGGGFGGGGFEFGGEE>B5EGGDG6CCFDFGFGGGFFFFGFFGFEFGFGGGGEEC)9CGEGGF:BFGGGGFFF?GDDFFFGGDD?@FFFFFAFGFBBFFFGD
@M02352:288:000000000-CKWC8:1:1101:21593:5543 1:N:0:TAGCGCTC+CGTCTAAT
TACAGAGGGTGCAAGCGTTAATCGGAATTACTGGGCGTAAAGCGCGCGTAGGTGGTTTGTTAAGTCGGATGTGAAAGCCCAGGGCTCAACCTTGGAATTGCACCCGATACTGGCAAACTAGAGTACTGTAGAGGGTGGTGGAATTTCCAGTGTAGCGGTGAAATGCGTAGAGATTGGAAGGAACATCAGTGGCGAAGGCGGCCACCTGGACAGATACTGACGCTGAGGAACGAAAGCGTGGGGAGCGAACAGGATTAGATACCCTGGTAGTCCACGCCGTAAA
+
GGGGGGGGGGGGGGGGGGGGGGGGGGGGGGGGGGGGGGGGGFGGGGGGGDGGGGGFGGGGGGGGGGGGGGGGGGGGGFGGGGGGGFCGGGGGGGGGGGGGGGGGGGGGGGGGGGGGGGGGGGGGGGGGGGGFGGGGGGGGGGGGGGGGGGGGGGGGGGGGGGGGGGGFEGGGCCGGGGGGCCFECFGGGGGGGGGGGDGGGGGEGGGGGGGGGGGGGGGGGGGGGGGGGGGGGEGCFGEDGGD>9>FGC=C@>1>CC<@49?FGFFFGF<FFAFFBB?>>FGG
@M02352:288:000000000-CKWC8:1:1101:4715:5552 1:N:0:TAGCGCTC+CGTCTAAT
TACGGAGGGTCCGAGCGTTAATCGGAATTACTGGGCGTAAAGCGCGCGTAGGTGGATTGGTCAGTCAGATGTGAAAGCCCAGGGCTCAACCTTGGAACTGCATCTGATACTGCTAGTCTAGAATACAGTAGAGGGTAGTGGAATTTCCTGTGTAGCGGTGAAACGCGTAGATATAGGAAGGAACACCAGTGGCGAAGGCGACTACCTGGACTGATATTGACACTGAGGTGCGAAAGCGTGGGGAGCAAACAGGATTAGATACCCTGGTAGTCCACGCCGTAA
+
GGGGGEEFGEFGG@FGGGGGGGGFGFGGGGGGGGGGDGCFFGGGGGGGEGGGGGGDGGGCGFGGGGGGFGGGFGFFGGGGGGGGDGGGGGGGGGGCGGGGGGGGGCGFFGGGGGGGGGGGGGGGGGGGGGGGGGGGGGGGGGGGGGGGGGGGGFGFFCC:CCEFGGGG=EEGFGGGG9CGGFGGGFGGGG:BCE8CGEG>8EEGGGFEEFGGGGGGGGGGFGGGGDCFFFGGGGCBGGGGGGF(4>FDFGFFF66D?FBFFFFFFFGF9@ABFGFBFBFF3>
@M02352:288:000000000-CKWC8:1:1101:26330:5556 1:N:0:TAGCGCTC+CGTCTAAT
TACGAGGGGTGCAAGCGTTAATCGGAATTACTGGGCGTAAAGCGTTCGTAGGCGGTTTGTTAAGCAAGATGTGAAAGCCCAGGGCTCAACCTTGGAACTGCATTTTGAACTGGCAAACTAGAGTACTGTAGAGGGTGGTGGAATTTCCAGTGTAGCGGTGAAATGCGTAGAGATTGGAAGGAACATCAGTGGCGAAGGCGGCCACCTGGACAGATACTGACGCTGAGGAACGAAAGCGTGGGGAGCGAACAGGATTAGATACCCTGGTAGTCCACGCCGTAA
+
GGGG66FEGGGGGGGGGGGGCCGGGGCGFGGGGGG8FGGGGG<FFGGGGGGDFGG8=FCGFGGGGGGGGGGGGGGGGGGGFFGGGGGGGGGFEEGFEFGGFEFGGGGGFFGGGGFAFFGD,CFF=DGGFA<FGCE@FFCFDGFGGGGFFGFFGGGGGEEGGGGGGGGEGDEGGGGGG?FGDGGFGBFEGGGGGEEGGDFGGGGGGGGGGGG+CFG7CFFDGGGGGDE=CEFDGGGFGGGGGGFFFEGGGGFFF0DF7FFFCGGFFFCF9F>B=7=1;?F>GG
@M02352:288:000000000-CKWC8:1:1101:5265:5567 1:N:0:TAGCGCTC+CGTCTAAT
TACGGAGGGTGCAAGCGTTACTCGGAATCACTGGGCGTAAAGAGCGTGTAGGCGGGTTTGTAAGTTTGAAGTGAAATCCAATGGCTCAACCATTGAACTGCTTTGAAAACTGCTTACCTAGAATATGGGAGAGGTAGATGGAATTTCTGGTGTAGGGGTAAAATCCGTAGAGATCAGAAGGAATACCGATTGCGAAGGCGATCTACTGGAACATTATTGACGCTGAGACGCGAAAGCGTGGGGAGCAAACAGGATTAGATACCCTGGTAGTCCACGCCCTAA
+
GGGGGGEGGGGGGGFGGFGDCFGGGGEGFGGGGGGGGGGGGGGGFF@FGGGGGGGCFGGGEFFFFGGGGGGGGGGGGGGGGCGGGG@<EFDCFGGFF<FFGDF<AFGCFFGGFGDDDGGGGGF@DDFCGGGGGGGGGGGGGGGFFAFCFGGGGAD:FFGGGGGGGG@FEGGGGDGGFCCFGGGFCFCGGDCGGGEGGGGGE/;CFFGGGG<EC9CGCFD:<EG5EDGF+:DGDGGFGGGGGG@?F@FGGG@F??*:5?B*<?+6?57/6B82@DF?B?>1C<
@M02352:288:000000000-CKWC8:1:1101:18721:5599 1:N:0:TAGCGCTC+CGTCTAAT
TACGAGGGGTGCAAGCGTTAATCGGAATTACTGGGCGTAAAGCGTGCGTAGGTGGTTTGTTAAGCAAGATGTGAAAGCCCCGGGCTCAACCTGGGAACTGCATTTTGAACTGGCAAACCAGAGTATTGTAGAGGGTAGTGGAATTTCCAGTGTAGCGGTGAAATGCGTAGAGATTGGAAGGAACATCAGTGGCGAAGGCGGCTACCTGGACAAATACTGACACTGAGGCACGAAAGCGTGGGGAGCAAACAGGATTAGATACCCTGGTAGTCCACGCCGTAA
+
GGGGGGGGGGGGGGGGGGGGGGGGGGGGGGGGGGGGGGGGGGGGGGGGGGGGGGGGGGGGGGGGGGGGGGGGGGGGGGGGGGGGGGGGGGGGGGGGGGGGGGGGGGGGGGGGGGGGGG7FGGGGGGGGGGGGGGGGGGGGGGGGGGGGGGGGGGGGGGGGGGGGGGGGGGGGGGGGGGGGGGGGGGGGGGGGGGGGGGGGGGGGGGGGGGGGGGGGGGGGGGGGGGGGGGGGGGGFGGDGGGFFFFGGGGFFFFGG?FDFFGGGFFGFFFFFFGFFFBD9<C
@M02352:288:000000000-CKWC8:1:1101:11122:5602 1:N:0:TAGCGCTC+CGTCTAAT
TACGGAGGGTGCAAGCGTTACTCGGAATCACTGGGCGTAAAGAGCGTGTAGGCGGGTTTGTAAGTTTGAAGTGAAATCCAATGGCTCAACCATTGAACTGCTTTGAAAACTGCTTACCTAGAATATGGGAGAGGTAGATGGAATTTCTGGTGTAGGGGTAAAATCCGTAGAGATCAGAAGGAATACCGATTGCGAAGGCGATCTACTGGAACATTATTGACGCTGAGACGCGAAAGCGTGGGGAGCAAACAGGATTAGATACCCTGGTAGTCCACGCCCTAA
+
GACCC@@@@@CGD<FFEFEFE@E@FCCG@EFE@CFGE@:@CFEGGGFFCFGFGEECCEFGG<DGEAEFF<FFDEFGGFGEEEF<8,BFGAGGD,<??FGEGD??BFGFFFDFGGGGFD<FDC9FGFF<8=F:FGFCGGGGGDCCFBCFFCCCGFG9BFGEGGGDCFCGGGGGF>CF@FGGFFCBGGFECGDCFGGGGGGGE55;CG9CG@<FGGGDF?CCFCECEGGGGCG<CC5><EGGG5<117>DG*>?B?6F?FFFG<8<@)96665A0:?B01;0CC
@M02352:288:000000000-CKWC8:1:1101:8108:5602 1:N:0:TAGCGCTC+CGTCTAAT
TACGGAGGGGGTTAGCGTTGTTCGGAATTACTGGGCGTAAAGCGCACGTAGGCGGATCAGAAAGTATAGGGTGAAATCCCAGGGCTCAACCCTGGAACTGCCTTGTAAACTCCTGGTCTTGAGTTCGAGAGAGGTGAGTGGAATTCCGAGTGTAGAGGTGAAATTCGTAGATATTCGGAGGAACACCAGTGGCGAAGGCGGCTCACTGGCTCGATACTGACGCTGAGGTGCGAAAGTGTGGGGAGCAAACAGGATTAGATACCCTGGTAGTCCACACCGTAA
+
GGGGGGGGGGGGGGGGGGGGGGGGGGGGGGGGGGGGGGGGGGGGGGGGGGGGGGGGGGGGGGGGGGGGGGGGGGGGGGGGGGGGGGGGGGGGGGGGGGGGGGGGGGGGGGGGGGGGGGGGGGGGGGGGGGGGGGFGGGGGGGFGGGGGGGGGGGGGGGGGGGGGGGGGGGGGGGGGGGGGGGGGGGGGGGGGGGGGGGGGGGGGGGGGGGGGGGGGGCFGGGGGGGGGFGGGGGGFGGGGGGFFFBF<FGFF:?G7>?AFGGGGFFGFAFBB6*7?F?D<FD
@M02352:288:000000000-CKWC8:1:1101:20962:5604 1:N:0:TAGCGCTC+CGTCTAAT
TACGGAGGGTGCAAGCGTTAATCGGAATTACTGGGCGTAAAGCGCACGTAGGTGGTTTGTTAAGTTGGATGTGAAAGCCCAGGGCTCAACCTTGGAACTGCATTCAAAACTGGCGAACTAGAGTATGGTAGAGGTGAGTGGAATTTCCTGTGTAGCGGTGAAATGCGTAGAGATGGGAAGGAACATCAGTGGCGAAGGCGACTCACTGGACCAATACTGACACTGAGGTGCGAAAGCGTGGGTAGCAAACAGGATTAGATACCCTGGTAGTCCACGCCGTAA
+
GFGGGEEFDCGFGGGGGCFEGGGGGGGGGGGGGGFGGGGGGGGGGGGGGGFGFGGCFGGGG<EFGGGGGGGGEGGGGGGGGGGGGCFCEEFGGGGGFGGGGGFGFGGGGGGGGGGGGGGGGGGFFGGGGGGGGGFFGGGGGGGGGGGGGFGGGGDDEGGGGGGGGGGEGGGGGFFGGGGGGGGGGGGGGGGGGGGGGGGGGGDGGGFFGGGGGGGGGCGGGGGCFFFGGGGGGGGFFGGGGGFFFFGGGGFFFFGGFFFFGGGGFFCFFFBFFGFFFFFFGG
@M02352:288:000000000-CKWC8:1:1101:6578:5616 1:N:0:TAGCGCTC+CGTCTAAT
TACGAGGGGTGCAAGCGTTAATCGGAATTACTGGGCGTAAAGCGTTCGTAGGCGGTTTGTTAAGCAAGATGTGAAAGCCCAGGGCTCAACCTTGGAACTGCATTTTGAACTGGCAAACTAGAGTACTGTAGAGGGTGGTGGAATTTCCAGTGTAGCGGTGAAATGCGTAGAGATTGGAAGGAACATCAGTGGCGAAGGCGGCCACCTGGACAGATACTGACGCTGAGGAACGAAAGCGTGGGGAGCGAACAGGCATAGATACCCTGGTAGTCCACGCCGTAA
+
FGGD6@BEGFGGG<GG@FF@8EEFG,6CFCFGFDEDE@@:-EFGGG>CG@F:AC7FCCFFGA@FF9AEDEDEDGGGGGDFG<FEC<B5AF,FEB,EFGGCFFGFGGGGGGABFGGGD8<FFFGGCFFFE<@AFFEFGGGGGD,>DB,,3@F@CEGGEGGCFCFGGGGEDE529,>:FC;2*=ECFCF,<@<EGC*=:**:CE:8CCE+;FGDG8<F9?F7CE5?C3C*<FFDCE/7CEGG5C>?15C759;?F0*23?4=?+306@506FA46*?F>FFF>*
@M02352:288:000000000-CKWC8:1:1101:19168:5648 1:N:0:TAGCGCTC+CGTCTAAT
TACGAGGGGTGCAAGCGTTAATCGGAATTACTGGGCGTAAAGCGTACGTAGGCGGTTTGTTAAGCAAGATGTGAAAGCCCAGGGCTCAACCTTGGAACTGCATTTTGAACTGGCAAACTAGAGTACTGTAGAGGGTGGTGGAATTTCCAGTGTAGCGGTGAAATGCGTAGAGATGGGAAGGAACATCAGTGGCGAAGGCGACTCACTGGACCAATACTGACACTGAGGTGCGAAAGCGTGGGTAGCAAACAGGATTAGATACCCTGGTAGTCCACGCCGTAA
+
GGGGEGGGGGGGGGGGGGGGGGGGGGGGGGGGGGGGGGGGGGGGGGGGGGGGGGGFGGGGGGGGGGGGGGGGGGGGGGGGGGGGGGGGGGGGGGGGGGGGGGGGGGGGGGGGGGGGGGGGGGGGGGGGGGGGGGGGGGGGGGGFGGGGGGGGGGGGGGGGGGGGGGGGGGGGGFGGFFGGGGGGGGGGGGGGGGGGGGGGGGGGGGGGGGGGGGGGGGGGGGGGGGGGGCFGGGGFGGGGGGFFFFGGGGFFFF4CBFAFGFFGFFGFFBBBFGFFFFFBGG
@M02352:288:000000000-CKWC8:1:1101:7073:5648 1:N:0:TAGCGCTC+CGTCTAAT
TACGAGGGGTGCAAGCGTTAATCGGAATTACTGGGCGTAAAGCGTTCGTAGGCGGTTTGTTAAGCAAGATGTGAAAGCCCAGGGCTCAACCTTGGAACTGCATTTTGAACTGGCAAACTAGAGTACTGTAGAGGGTGGTGGAATTTCCAGTGTAGCGGTGAAATGCGTAGAGATTGGAAGGAACATCAGTGGCGAAGGCGGCCACCTGGACAGATACTGACGCTGAGGAACGAAAGCGTGGGGAGCGACAAGGATTAGATACCCTGGTAGTCCACGCCGTAA
+
GFGGGGGGGGGGGGGGGEFGGGGGGGGFGGGGGGGGGGGGFGGGGGEGGGGGGGGGGGGGGGGGGGGGGGGGGGGGGGGGGGGGGGGGGGGGGGGGGGGGGGGGGGGGGGGGGGGGGGGGGGGGGGGGGGGGGGGEGGGGGFGGGGGGGGGGGFFGGGGGGGGGGGGGGGEFGGGGGGGGDGGACCC;F,FFGGGGGGGGGG?CEFFGF8FF8;CGG7EGGGGDGGGDFG4CEGGDFGGGGGFFFFGG*)08:(0:8F<9:FGC6FGF2@><@FFBF039DD
@M02352:288:000000000-CKWC8:1:1101:6419:5651 1:N:0:TAGCGCTC+CGTCTAAT
TACGAGGGGTGCAAGCGTTAATCGGAATTACTGGGCGTAAAGCGTGCGTAGGTGGTTTGTTAAGCAAGATGTGAAAGCCCCGGGCTCAACCTGGGAACTGCATTTTGAACTGGCAAACTAGAGTACTGTAGAGGGTGGTGGAATTTCCAGTGTAGCGGTGAAATGCGTAGAGATTGGAAGGAACATCAGTGGCGAAGGCGGCCACCTGGACAGATACTGACGCTGAGGAACGAAAGCGTGGGGAGCGAACAGGATTAGATACCCTGGTAGTCCACGCCGTAA
+
GGGGFGGGGGGGGGGGGFGGGFGGGGGGGGGGGGGGGGGGGGGGGGGGGGFGGGGFGGGGGGGGGGGGGGGFGGGGGGGGGGGGGGGGGGGGGGGGGGGGGGGGGGGGGGGGGGGGGGGGGGGG9FGGGGGGGGGGGGGGGGGGGGGGGGGGGGGGGGGGGGGGGGGGGGGGFGGGGGGGGGGGGGFGGGGGGGGGGGGGGGGGGGGGGGGGGGGGGGGGGGGGGGGGGFGGGGGFGGGGGGFFFFGGGDFFFFGGFFFFGGGGFFGF<FFAFGFFFBFBGD
@M02352:288:000000000-CKWC8:1:1101:9200:5653 1:N:0:TAGCGCTC+CGTCTAAT
TACGGAGGGTGCAAGCGTTACTCGGAATCACTGGGCGTAAAGAGCGTGTAGGCGGGTTTGTAAGTTTGAAGTGAAATCCAATGGCTCAACCATTGAACTGCTTTGAAAACTGCTTACCTAGAATATGGGAGAGGTAGATGGAATTTCTGGTGTAGGGGTAAAATCCGTAGAGATCAGAAGGAATACCGATTGCGAAGGCGATCTACTGGAACATTATTGACGCTGAGACGCGAAAGCGTGGGGAGCAAACAGGATTAGATACCCTGGTAGTCCACGCCCTAA
+
GGGGGFGGGGGGGGGGGGGGEEGGGGGGEGFFFGGGGFGCGGAGGGGGFGGGGGGGGGGGGGGGGGGGG<FGGGFFGGGFEFGGGGGGGGGGGGGGGGGGGFF<FFDEGGGGGGGFDFGCGFFGG9FGGGGDGDFGFGGGGGGFFGGGGGGGGGGGGGGGGGGGGGGGF5>CFGGFGFCECGG?EFGGDGGFGGDGGGGGGEGGGGGGGFGFGGGGGGGGGGGGG:GCFGGDGEDBGGGGG5@:BFFDGGFFFFFG?FAFGGGGFFGFFFFFFGFFFFFFGF
@M02352:288:000000000-CKWC8:1:1101:18707:5655 1:N:0:TAGCGCTC+CGTCTAAT
TACGGAGGGTGCAAGCGTTACTCGGAATCACTGGGCGTAAAGAGCGTGTAGGCGGGTTTGTAAGTTTGAAGTGAAATCCAATGGCTCAACCATTGAACTGCTTTGAAAACTGCTTACCTAGAATATGGGAGAGGTAGATGGAATTTCTGGTGTAGGGGTAAAATCCGTAGAGATCAGAAGGAATACCGATTGCGAAGGCGATCTACTGGAACATTATTGACGCTGAGACGCGAAAGCGTGGGGAGCAAACAGGATTAGATACCCTGGTAGTCCACGCCCTAA
+
GFGFGFEEGGGGGGGGGGGGGGGGGGGGGGGGGGGGGGGGGGFGGGFGGGGGGGGGGGGGGGGGEGGFGFGGGGGGGGGGGGGGGFGDFFGGGGGGGGGGGGGGGGGGGGGGGGGGGGGEFF9FGGGGGGGGGGGGGGGGGGDGGGGGGGGGGGGGGGGGGGGGGGGGGGGGDEFGGGGGGGGGGGGGGGGGGGGGGGGGGEGGGGGGGFGGGGG:FGCGGGGGGGGGCGDGGGGFGGGDGGFFFFGGGGFFFBFGB@<FGGGGFFG:ABBFFGFF>BEBGG
@M02352:288:000000000-CKWC8:1:1101:25991:5658 1:N:0:TAGCGCTC+CGTCTAAT
TACGAGGGGTGCAAGCGTTAATCGGAATTACTGGGCGTAAAGCGTTCGTAGGCGGTTTGTTAAGCAAGATGTGAAAGCCCAGGGCTCAACCTTGGAACTGCATTTTGAACTGGCAAACTAGAGTACTGTAGAGGGTGGTGGAATTTCCAGTGTAGCGGTGAAATGCGTAGAGATTGGAAGGAACATCAGTGGCGAAGGCGGCCACCTGGACAGATACTGACGCTGAGGAACGAAAGCGTGGGGAGCGAACAGGATTAGATACCCTGGTAGTCCATGCCGTAA
+
FFGG9FGGGED7EFGGDGGEFFFGGDGGGGGGGFGFGGGEGGGCFECF:E<79CG=FC:F?EAFFFGEC<FFFFGFAFGGG<@FGGGG9FGGFGGG9FFCGGGFFGFGGGGC<>8=DFGGGGGGGF,@FFGGGGGGEEGGGGGGG9FFFFGGGGGFGGGGGGGGGGGGGGGCCF<E@>B@E<FGFFGGF<FCG58B**BC:CGCGFGG=:C6;C7:EFGFC;EGDDFFGGGGEC<BGDCECGF<9>DD775?<0CDF?>FCCFGF@D6)*544:*).5.,*1
@M02352:288:000000000-CKWC8:1:1101:14243:5664 1:N:0:TAGCGCTC+CGTCTAAT
TACGGAGGGTGCAAGCGTTAATCGGAATTACTGGGCGTAAAGCGCACGTAGGTGGTTTGTTAAGTTGGATGTGAAAGCCCAGGGCTCAACCTTGGAACTGCATTCAAAACTGGCGAACTAGAGTATGGTAGAGGGTGGTGGAATTTCCAGTGTAGCGGTGAAATGCGTAGAGATTGGAAGGAACATCAGTGGCGAAGGCGGCCACCTGGACAGATACTGACGCTGAGGAACGAAAGCGTGGGGAGCGAACAGGATTAGATACCCTGGTAGTCCACGCCGTAA
+
GGGGGFGGGGGGGGGGGGGGGGGGGGGGGGGGGGGGGGGGGGGGGGGGGGGGGGGGGGGGGGGGGGGGGGGGGGGGGGGGGGGGGGGGGGGGGGGGGGGGGGGGGGGGGGGGGGGGGGGGGGGFGGGGGGGGGGGGGGGGGGGGGGGGGGGGGGGGGGGGGGGGGGGGGGGGGGGGGGGGGGGGGGGGGGGGGGGGGGGGGGGGGGGGGGGGGGGGGGGGGGGGGDGGGGGGGGGFGGGGGGFFFFGGGGFFFFGGFFFFGGGGFFGFAFFFFGFFFFFFGG
@M02352:288:000000000-CKWC8:1:1101:4178:5665 1:N:0:TAGCGCTC+CGTCTAAT
TACGGAGGGTGCAAGCGTTACTCGGAATCACTGGGCGTAAAGCGCGCGTAGGTGGATTGGTCAGTCAGATGTGAAAGCCCAGGGCTCAACCTTGGAACTGCACCTGATACTGCCAGTCTAGAATACGGTAGAGGGTAGTGGAATTTCCTGTGTAGCGGTGAAATGCGTAGATATAGGAAGGAACACCAGTGGCGAAGGCGACTACCTGGACCGATATTGACACTGAGGTGCGAAAGCGTGGGGAGCAAACAGGATTAGATACCCTGGTAGTCCACGCCCTAA
+
GGGGGFGGGGGGGGGGGGGGGGGGGGGGGGGGGGGGGGGGGGGGGGGGGGGGGGGGGGGGGGGGGGGGGGGGGGGGGGGGGGGGGGGGGGGGGFFGGGGGGGGGGGGGGGGGGGGGGGGGFGGGGGGGGGDGGGGGGGGGGGGGGGGGGGGGGGFGGGFGGGGGGGEGEGGGGGGDGGGGGGGGGGGGGGGGGDGGGGGGGGGGGGGGFGFGGGGGGGGGGGGGGCGFGCCGGGGFGDGGGED09>G5EDFFFBGGBFAFGGGGFFGFFFFB6?FFBFFFGG
@M02352:288:000000000-CKWC8:1:1101:24618:5668 1:N:0:TAGCGCTC+CGTCTAAT
TACGAGGGGTGCAAGCGTTAATCGGAATTACTGGGCGTAAAGCGTGCGTAGGTGGTTTGTTAAGCAAGATGTGAAAGCCCCGGGCTCAACCTGGGAACTGCATTTTGAACTGGCAAACTAGAGTATTGTAGAGGGTAGTGGAATTTCCAGTGTAGCGGTGAAATGCGTAGAGATTGGAAGGAACATCAGTGGCGAAGGCGGCTACCTGGACAAATACTGACACTGAGGCACGAAAGCGTGGGGAGCAAACAGGATTAGATACCCTGGTAGTCCACGCCGTAA
+
GGGG-@FGGFG@AFGGGGG>DGGGGGGGGGGGGGGGGGGGGGGGG7EGFGGGFFGB<F=CFEEGGGGGG9FGGGGGEGGGEGGGGGGGGGG<<FGGGGGGGGGGG9?:FGGGG8F>DGGFFGGGAF=F3EFGGG:5DFGGGGGGGCF9FGGGGGGCFGGGGGGGGGGGGDG<DFC,BCFGGGGGGEGGGGGGGGGGGGGGGCEGFGGFGFC6/CGGGGGGGCGGGGGGEGGGGGGFCGGGGGFFFFGGGFFFF?GGF*6=GGGGFFGFFFA<*>F:;FB179
@M02352:288:000000000-CKWC8:1:1101:4854:5669 1:N:0:TAGCGCTC+CGTCTAAT
TACGAGGGGTGCAAGCGTTAATCGGAATTACTGGGCGTAAAGCGTTCGTAGGCGGTTTGTTAAGCAAGATGTGAAAGCCCAGGGCTCAACCTTGGAACTGAATTTTGAACTGGCAAACTAGAGTACTGTAGAGGGTGGTGGAATTTCCAGTGTAGCGGTGAAATGCGTAGAGATTGGAAGGAACATCAGTGGCGAAGGCGGCCACCTGGACAGATACTGACGCTGAGGAACGAAAGCGTGGGGAGCGAACAGGATTAGATACCCTGGTAGTCCACGCCGTAA
+
GGGGGGGGGGGDFFGFGGGGGGGGGGGGGGGGGGGGGGGGGGGGGGGGGGGGGGGGGGGDFGEFGGGGGGGGGGGGFGEGGFGC:FGGGGGGGGGGGGGGGGGFGGFCDCGGGFFFFGGGGGGGCFFFEGGGGGGGEFGGGGGGGGGGGGGGGFGGDGG@FGGDFGGCCEGFFGGGFFFGGGGGG9<+FGGGGGGGGGGGGGGGGEGGGCFE@CGGCGFGGGGGGDDC?CCDEGD@9CDGGGFFFEDDGGEFFFGFBFAFGG@9655056>ABG911857CD
@M02352:288:000000000-CKWC8:1:1101:4836:5671 1:N:0:TAGCGCCC+CGTCTAAT
TACGAGGGGTGCAAGCGTTAATCGGAATTACTGGGCGTAAAGCGTTCGTAGGCGGTTTGTTAAGCAAGATGTGAAAGCCCAGGGCTCAACCTTGGAACTGAATTTTGAACTGGCAAACTAGAGTACTGTAGAGGGTGGTGGAATTTCCAGTGTAGCGGTGAAATGCGTAGAGATTGGAAGGAACATCAGTGGCGAAGGCGGCCACCTGGACAGATACTGACGCTGAGGAACGAAAGCGTGGGGAGCGAACAGGATTAGATACCCTGGTAGTCCACGCCGTAA
+
GGGG-@FGG:FGGGGGGGGG<EFFGGGGGGGGGGGGGGGGGGCGGDGGGGGGGGGGGEBFGGGGG<AB=AFGFGGGGCF7D8FEFGGGGG<<FEF8D<=CF,CDCD9FD,?<F<EF=FGDF<<B,:<FD99<FF7@FBCGCF:FG=@,,7E<=,@;CEFFGG?;>,CBEGCFCFEFFGDGCG::<B<+<CFB;5C5C:;8EECCFCCGG6*+;CF+2<CC6;78*)2*<CF3/CC55E5EGGF?B@3<5C>F64CF>F)*3CF4?F3794<<*:*(-2>(/9
@M02352:288:000000000-CKWC8:1:1101:21578:5676 1:N:0:TAGCGCTC+CGTCTAAT
TACAGAGGGTGCAAGCGTTAATCGGAATTACTGGGCGTAAAGCGCGCGTAGGTGGTTTGTTAAGTCGGATGTGAAAGCCCAGGGCTCAACCTTGGAATTGCACCCGATACTGGCAGGCTAGAGTACGATAGAGGAGTGTGGAATTTCCTGTGTAGCGGTGAAATGCGTAGATATAGGAAGGAACATCAGTGGCGAAGGCGACACTCTGGATTGATACTGACACTGAGGTGCGAAAGCGTGGGGAGCAAACAGGATTAGATACCCTGGTAGTCCACGCCGTAA
+
GCDADCFDGFEGGFGGGEFGGGGFGDGGGGGFFFGGDFFEDGGGGGCGFGFDEFGGGGGGGGGFGGGGGGGFGGGGGGGGGGGGGGGGGDGGFGGGFGGGGGFGGGGGGGGGGGGGGGGGGGGFGGGGGGGGGGGGGGGGGGCFGGCFFGFGGGGGGGGGGGGGGGGGGGGFGFGGGGGGGGGFGGGGGCGFGGGGGGGGGGGGCFFGGGGDCGGECCGGGGGGFFFC<CDGGGGFGGDGGGFBFEDDCFFFFFFF?FFFGFADFFGF>FAB=FFFFFE>GD
@M02352:288:000000000-CKWC8:1:1101:6546:5677 1:N:0:TAGCGCTC+CGTCTAAT
TACGAGGGGTGCAAGCGTTAATCGGAATTACTGGGCGTAAAGCGTTCGTAGGCGGTTTGTTAAGCAAGATGTGAAAGCCCAGGGCTCAACCTTGGAACTGCATTTTGAACTGGCAAACTAGAGTACTGTAGAGGGTGGTGGAATTTCCAGTGTAGCGGTGAAATGCGTAGAGATTGGAAGGAACATCAGTGGCGAAGGCGGCCACCTGGACAGATACTGACGCTGAGGAACGAAAGCGTGGGGAGCGAACAGGATTAGATACCCTGGTAGTCCACGCCGTAA
+
GGGGCBFGDGGGGGGGGGGGGGGGGGGGGGGGGGGFGGGGGGGGCFEGFGGEGGGCEGGGFGGGGGGGGGGGGGGGFGGGGGGGGGGGGGGGGGGGGGGGGGGGGGGGGGGGGGGGGGGFGGGGCFFGFGGGGGGCFCFGGGGGGGGCFGGGGGGGGGGGGGGGGGGGGGGGGGGGGFGGGGGGGGGGGGGFGGGGGGGGGGGGFGGGGGGGD8<EGGGGGGGGGGGGGGGGGGGFGGGGGGF60777EGFF?<FFFFFFGGCGFFGF>FFFFC=?FFF9DD
@M02352:288:000000000-CKWC8:1:1101:10135:5683 1:N:0:TAGCGCTC+CGTCTAAT
TACGAGGGGTGCAAGCGTTAATCGGAATTACTGGGCGTAAAGCGTTCGTAGGCGGTCTATTAAGCAAGATGTGAAAGCCCAGGGCTCAACCTTGGAACTGCATTTTGAACTGGTAGACTAGAGTACTGTAGAGGGTGGTGGAATTTCCAGTGTAGCGGTGAAATGCGTAGAGATTGGAAGGAACATCAGTGGCGAAGGCGGCCACCTGGACAGATACTGACGCTGAGGTGCGAAAGCGTGGGTAGCAAACAGGATTAGATACCCTGGTAGTCCACGCCGTAA
+
GGGGFGGGGGGGGGGGGGGGGGGGGGGGGGGGGGGGGGGGGGGGGGGGGGGGGGGGGGGGGGGGGGGGGGGGGGGGGGGGGGGGGGGGGGGGGGGGGGGGGGGGGGGGGGGGGGGGGGGGGGGGGGGGFGGGGGGGGGGGGGGGGGGGGGGGGGGGGGGGGGGGGGGGGGGGGFGGGGGGGGGGGGGGGGGGGGGGGGGGGGGGGGGGGGGGGGGGGGGGGGGGGGGGGGGGGGGFGGGGGGFAFFGGGGFFFFGF?FFFGGGGFFGFFFFFFGFFFFFBGG
@M02352:288:000000000-CKWC8:1:1101:14717:5684 1:N:0:TAGCGCTC+CGTCTAAT
TACGGAGGGTGCAAGCGTTAATCGGAATTACTGGGCGTAAAGCGTACGTAGGTGGTTTGTTAAGTTGGATGTGAAAGCCCAGGGCTCAACCTTGGAACTGCATTCAAAACTGATGAACTAGAGTATGGTAGAGGTGAGTGGAATTTCCTGTGTAGCGGTGAAATGCGTAGAGATGGGAAGGAACATCAGTGGCGAAGGCGACTCACTGGACCAATACTGACACTGAGGTGCGAAAGCGTGGGTAGCAAACAGGATTAGATACCCTGGTAGTCCACGCCGTAA
+
GGGGGGGGGGGGGGGGGFGGGGGGGGGGGGGGGGGGGGGGGGGGGGGGGGGGGGGGGGGGGGGGGGFGGGGGGGGGGGGGGGGGGGGGGGGGGGGGGGGGGGGGGGGGGGGGGGGGGGGGGGGGGGGGGGGGGGGGGGGGGGGGGGGGGGGGGGGGGGGGGGGGGGGGGGGGGGGGBFBE8FFF,8>,27D,*:C:C:8BB8:4,2+B6FC6CF@C8B99++<+0:C5E:6)AE7>559EG5))-/:DGF4726F>8=-1<FCC*<C)6=35*0/-46>1CD
@M02352:288:000000000-CKWC8:1:1101:10010:5703 1:N:0:TAGCGCTC+CGTCTAAT
TACAGAGGGTGCAAGCGTTAATCGGAATTACTGGGCGTAAAGCGCGCGTAGGTGGTTTGTTAAGTCGGATGTGAAAGCCCAGGGCTCAACCTTGGAACTGCATTTTGAACTGGCAAACTAGAGTACTGTAGAGGGTGGTGGAATTTCCAGTGTAGCGGTGAAATGCGTAGAGATTGGAAGGAACATCAGTGGCGAAGGCGGCCACCTGGACAGATACTGACGCTGAGGAACGAAAGCGTGGGGAGCGAACAGGATTAGATACCCTGGTAGTCCACGCCGTAA
+
C@A@FCGG@8FGGGAGGFF@CE<FFCFGGEFFCCGGCCFGGFFFDDGFCEGGCFGCGGEE=DEEGFCF>7>?FEGGGFGG8AE4?==FEEEFEG@DFEG<FGGFGGGDCFGFCFFD=<ACF9FGGFGFGG=<DFCFFFGGGGGGCFAAFFG@FF;FDGEGGCGGGGEED>CF;EGGFCD7E<<FCC:CFGG:C8EGGDFGGG5CGG6FCFGCGG7+<FCFGEGGEGGGGDGDGGDECE78CC)-3577CCEF:3CF>6-=FF@F*7<))7))*29<B?E1C3
@M02352:288:000000000-CKWC8:1:1101:22051:5708 1:N:0:TAGCGCTC+CGTCTAAT
TACGGAGGGTGCAAGCGTTAATCGGAATTACTGGGCGTAAAGCGCACGTAGGTGGTTTGTTAAGTTGGATGTGAAAGCCCAGGGCTCAACCTTGGAACTGCATTTTGAACTGGCAAACTAGAGTACTGTAGAGGGTGGTGGAATTTCCAGTGTAGCGGTGAAATGCGTAGAGATTGGAAGGAACATCAGTGGCGAAGGCGGCCACCTGGACAGATACTGACGCTGAGGAACGAAAGCGTGGGGAGCGAACAGGATTAGATACCCTGGTAGTCCACGCCGTAA
+
GGGGGGGGGGGGGGGGGGGGGGGGGGGGGGGGGGGGGGGGGGGGGGGGGGGGGGGFGGGGGGGGGGGGGGGGGGGGGGGGGGGGGGGGGGGGGGGGGGGGGGGGGGGGGGGGGGGGGGGGGGGGGGGGGGGGGGGGGGGGGGGGGGGGGGGGGGGGGGGGGGGGGGDGCEEGGGGGGCFGGGFGGGGGGGGFGGGGGGGGGGGGGGGGGGGGGGGGGGGGGGGGGGGGGGGDGGDEGGGGGGDBFFGGDDFFFFGGFFFFGGGGFFGFFFBF=CFBFFFBGD
@M02352:288:000000000-CKWC8:1:1101:11456:5710 1:N:0:TAGCGCTC+CGTCTAAT
TACGAGGGGTGCAAGCGTTAATCGGAATTACTGGGCGTAAAGCGTTCGTAGGCGGTTTGTTAAGCAAGATGTGAAAGCCCAGGGCTCAACCTTGGAACTGCATTCAAAACTGGCGAACTAGAGTATGGTAGAGGTGAGTGGAATTTCCTGTGTAGCGGTGAAATGCGTAGAGATGGGAAGGAACATCAGTGGCGAAGGCGACTCACTGGACCAATACTGACACTGAGGTGCGAAAGCGTGGGTAGCAAACAGGATTAGATACCCTGGTAGTCCACGCCGTAA
+
GGGGFGGGGGGGGGGGGGGGFGGGGGGGGGGGGGGGGGGGGGGGGGGGGGGGGGGCGGGGGGGGGFGGGGGGGGGGGGGGGGGGGGGGGGGGGGGGGGGGGGGGGGGGGGGGGGGGGGGGGGGGGGGGGGGGGGGGGGGGGGFGGGGGGGGGGGGGGGGGGGGGGFGGGGGGGGGGGFGGGGGGGGGGGGGGGGGGGGGGGGGGGGGGGGGGGGGFFGGGGCFFGFGGGGGGGGGFGGDGGGFDFFGCFCFFFFGGFFFFGGGGFFGF99<<FGFFF<FFGG
@M02352:288:000000000-CKWC8:1:1101:18226:5712 1:N:0:TAGCGCTC+CGTCTAAT
TACGGAGGGTGCGAGCGTTAATCGGAATTACTGGGCGTAAAGCGCATGCAGGTGGTTCATTAAGTCAGATGTGAAAGCCCGGGGCTCAACCTCGGAACTGCATTTGAAACTGGTGAACTAGAGTGCTGTAGAGGGGGGTAGAATTTCAGGTGTAGCGGTGAAATGCGTAGAGATCTGAAGGAATACCAGTGGCGAAGGCGGCCCCCTGGACAGACACTGACACTCAGATGCGAAAGCGTGGGGAGCAAACAGGATTAGATACCCTGGTAGTCCACACCGTAA
+
GGFGGGEGGGGGGGGGGGGGCFGGGFGGGGGGGGGGGFGGFGGGGGGGGGGGFGGGGGGGGGGGGGGGGGGGGGGGGGGGGGGGGGGGGGGGGGGGFEDFFGGFGGGGGGGGGGGGGGGGGGGGGEGGGGDFGGGGGGEEDGGGGFGGGGGFGCGGGGGGGGGGGGGGGGDGDGGGGGDFGGGGGGGFFEGGGG8EEEGGEG5ECCEFGGFGG?5CFGGGGGF<:9FCFGGGEGGFFG5:EEBBFFGG67FFFFDG>?AFGGGGFFGFBF7<FC?>??EFFD
@M02352:288:000000000-CKWC8:1:1101:20693:5715 1:N:0:TAGCGCTC+CGTCTAAT
TACAGAGGGTGCAAGCGTTAATCGGAATTACTGGGCGTAAAGCGCGCGTAGGTGGTTTGTTAAGTCGGATGTGAAAGCCCAGGGCTCAACCTTGGAACTGCATTCAAAACTGATGAACTAGAGTATGGTAGAGGTAAGTGGAATTTCCTGTGTAGCGGTGAAATGCGTAGAGATGGGAAGGAACATCAGTGGCGAAGGCGACTTACTGGACCAATACTGACACTGAGGTACGAAAGCGTGGGTAGCAAACAGGATTAGATACCCTGGTAGTCCACGCCGTAA
+
GGGGGFFGGEGGGFGGGGGGGFFFGEGGGGGGGGGGGFGGGGGGGGDGGGGGFGGGGGGGGGGGGGGGGGGGGGFGGGGGGGG@FDGGGGFDFGGGGGGGGGGFGFGFGGGGCFFGFGGFGGGDGGGGGGGGGGGGGGGGGGGGGGGGGGGGGFGGGGGGGGGGFGGGGDEGFGFGGGGGDGGGGGGGGGGGGGGDEGGGGGGGFGGCFEFGGGGGGGGGGGGGGGCFGGGGGGGFGGGGCEEAFFGDGGFF:<GG?FAFGGFGFFGFFFFAFGFF>?BFGG
@M02352:288:000000000-CKWC8:1:1101:11224:5725 1:N:0:TAGCGCTC+CGTCTAAT
TACGGAGGGTGCAAGCGTTAATCGGAATTACTGGGCGTAAAGCGCACGTAGGTGGTTTGTTAAGTTGGATGTGAAAGCCCAGGGCTCAACCTTGGAACTGCATTCAAAACTGGCGAACTAGAGTATGGTAGAGGTGAGTGGAATTTCCTGTGTAGCGGTGAAATGCGTAGAGATGGGAAGGAACATCAGTGGCGAAGGCGACTCACTGGACCAATACTGACACTGAGGTGCGAAAGCGTGGGTAGCAAACAGGATTAGATACCCTGGTAGTCCACGCCGTAA
+
GGGGGGGGGGGGGGGGGGGGFGGGGGGGGGGGGGGGGGGGGGGGGGGGGGGGFFGGGFFGGGFGGGGGGGGGGGGGGGGGGGGGGGGGGGGGGGGGGGGGGGGGGGGGGGGGGGGGGGGGGGGGGGGGGGGFGGGGGGGGGGGGGGGGGGGGGGGGGGGGGGGGGGGGGGGGGGGGGFFCGFFGFFFGGGGGGGGGGGGGGGGGGGFFGG<CGGGCCCGGFFGGGGGG?FFDCGGEFEGGGGBA?FGCGFFFFFGFBFAFGGGGFFG@:FBF*:FBFBF63<
@M02352:288:000000000-CKWC8:1:1101:18230:5729 1:N:0:TAGCGCTC+CGTCTAAT
TACGGAGGGTGCGAGCGTTAATCGGAATTACTGGGCGTAAAGCGCATGCAGGTGGTTCATTAAGTCAGATGTGAAAGCCCGGGGCTCAACCTCGGAACTGCATTTGAAACTGGTGAACTAGAGTGCTGTAGAGGGGGGTAGAATTTCAGGTGTAGCGGTGAAATGCGTAGAGATCTGAAGGAATACCAGTGGCGAAGGCGGCCCCCTGGACAGACACTGACACTCAGATGCGAAAGCGTGGGGAGCAAACAGGATTAGATACCCTGGTAGTCCACACCGTAA
+
GGGGCFGGDGGGGGGGGGGGCFGGGGCFGGGGGGGGGGGGGGGGGG@FCFGGCFGFFGFGGGGGGGCFEFFGGGGG9FGGGEGGGEFGGGGGGGGGGGGFG?F<@,BDFGGF>F<FGGGGGGGG9FFGGGGFGG7C+CEE>FGGGFG?CGGGGFGGGGE>FG?F9FGGGGD+AFFGGGGFFG8EGGGGGGGGGGGGGGGGEGGGEEGGFFFGCFC>EGGGG6CGGFGCFFGGGGDFGGGGG=>?>D3>CGFFF:GFBF>6FGGGFFGFDFDFFGF7?B>?GG
@M02352:288:000000000-CKWC8:1:1101:15370:5734 1:N:0:TAGCGCTC+CGTCTAAT
TACAGAGGGTGCAAGCGTTAATCGGAATTACTGGGCGTAAAGCGCGCGTAGGTGGTTTGTTAAGTCGGATGTGAAAGCCCAGGGCTCAACCTTGGAATTGCACCCGATACTGGCAGGCTAGAGTACGATAGAGGAGTGTGGAATTTCCTGTGTAGCGGTGAAATGCGTAGATATAGGAAGGAACATCAGTGGCGAAGGCGACACTCTGGATTGATACTGACACTGAGGTGCGAAAGCGTGGGGAGCAAACAGGATTAGATACCCTGGTAGTCCACGCCGTAA
+
GGGGGGGGGGGGGGGGGGGGGGGGGGGGGGGGGGGGGGGGGGGGGGGGGGGGGGGFGGGGGGGGGGDGGGGGGGGGGGGGGGGGGGGGGGGGGGGGGGGGGGGFGGGGGGGGGGGGGGGGGGGGGGGGGGGGGGFGGGGGGGGGGGGGGGGGGGFGGGGGGGGGGGGGGGGGGGGGGGGGGGGGGGGGGGGGGGGGGGGGGGGG<FFGGGGGGGGGFGGGGGGGGFGGGGGGGGGFGEGGGGFF9BGDEFFFFFGGFFFFCFGGFFGFFFFFFGFFF?FFGG
@M02352:288:000000000-CKWC8:1:1101:8815:5740 1:N:0:TAGCGCTC+CGTCTAAT
TACGGAGGGTGCAAGCGTTAATCGGAATTACTGGGCGTAAAGCGCACGTAGGTGGTTTGTTAAGTTGGATGTGAAAGCCCAGGGCTCAACCTTGGAACTGCATTCAAAACTGGCGAACTAGAGTATGGTAGAGGTGAGTGGAATTTCCTGTGTAGCGGTGAAATGCGTAGAGATGGGAAGGAACATCAGTGGCGAAGGCGACTCACTGGACCAATACTGACACTGAGGTGCGAAAGCGTGGGTAGCAAACAGGATTAGATACCCTGGTAGTCCACGCCGTAA
+
GGGGGGGGGGGGGGGGGGGGGGGGGGGGGGGGGGGGGGGGGGGGGGGGGGGGGGGGGGGGGGGGGGGGGGGGGGGGGGGGGGGGGGGGGGGGGGGGGGGGGGGGGGGGGGGGGGGGGGGGGGGGGGGGGGGGGGGGGGGGGGGGGGGGGGGGGGGGGGGGGGGGGGGGGGGGGGGGGGGGGGGGGGGGGGGGGGGGGGGGGGGGGGGGGGGGGGGGGGGGGFGGGGGGGGGGGGGFGGGGGGFBFFGGGGFFFFGGFFFFGGGGFFGFFFFFBFFBFFFFGG
@M02352:288:000000000-CKWC8:1:1101:26910:5748 1:N:0:TAGCGCTC+CGTCTAAT
TACAGAGGGTGCAAGCGTTAATCGGAATTACTGGGCGTAAAGCGCGCGTAGGTGGTTTGTTAAGTCGGATGTGAAAGCCCAGGGCTCAACCTTGGAATTGCACCCGATACTGGCAGGCTAGAGTACGATAGAGGAGTGTGGAATTTCCTGTGTAGCGGTGAAATGCGTAGATATAGGAAGGAACATCAGTGGCGAAGGCGACACTCTGGATTGATACTGACACTGAGGTGCGAAAGCGTGGGGAGCAAACAGGATTAGATACCCTGGTAGTCCACGCCGTAA
+
GGGGGGGGGGGGGGGGEGGGGGGGGGGGGGGGGGGGGGGGGGGGGGGGCCGGGGGFFGGGGGGGGGGGGGGGGGGGGGGGFEFFDDFGGGGGGGGGGGGGGGGGGGGGGGGGGGGGG7BGGFGGGGGGCEGGGG<FFGGGGGFGGGGGGGGGGGGGGGGGGGGGGGGGGGCFGGFFDECFGGGGGGGGGGGFGEEEDEGGEGGGFGGGGGGGGGGGGGGC@E6FF7@CGGGDGGG>GEGGGG@?>FG<GGFF??FFD@A=AAEG*77:<FFF@FFBFFFF39
@M02352:288:000000000-CKWC8:1:1101:4574:5749 1:N:0:TAGCGCTC+CGTCTAAT
TACGGAGGGTGCAAGCGTTACTCGGATTCACTGGGCGTAAAGAGCGTGTAGGCGGGCTTGTAAGTTTGAAGTGAAATCCAATGGCTCAACCATTGAACTGCTTTGAAACCTGCTTACCTAGATTATGGGAGAGGTAGATGGAATTTCTGGTGTAGGGGTAAAATCCGTAGAGATCAGAAGGAATACCGATTGCGAGGGCGATCTACTGGAACATTCTTGACGCTGAGACGCGAAAGCGTGGGGAGCAAACAGGATTAGATACCCTGTTAGTCCACGCCCTAA
+
GFGGDFEGCFEG,CFCEGGG,,CFGF,C,C@FAEGF+FCF@G?FAF6BCFGGGGG:+@?:FFGGGFCFF9BF,5FEF,,C=,:AFFGGFFG8AF<5:FF9FCEGFGGG,,>F,<C,>,E,,,,<:3EF7,@BF*@:@,7F,6,3DG;9D9@:F<,2F7FCFGG,>,1*44*?,2,?99CF7C,C,?:;*4<*98**3:EE**;87C+<6*762<<9FG+2+**CCDCCFCDCECD)05<5:EB<(0/*09@@68DF2?AF7EDGFF*@A?-6*?FFFF8279
@M02352:288:000000000-CKWC8:1:1101:4593:5750 1:N:0:TAGCGCTC+CGTCTAAT
TACGGAGGGTGCAAGCGTTACTCGGAATCACTGGGCGTAAAGGGCGTGTAGGCGGTCTTGTAAGTTTGAAGTGAAATCCAATGGCTCAACCATTGAACTGCTTTGAAAACTGCTTACCTAGAATATGGTAGAGGTAGATGGAATTTCTGGTGTAGGGGTAAAATCCGTAGATATCAGAAGGAATACCGATTGCGAAGGCGATCTACTGGAACATTATTGACGCTGAGACGCGAAAGCGTGGGGAGCAAACAGGATTAGATACCCTGGTAGTCCACGCCCTAA
+
GGGGGGGGGG:FFGGGGGGG76EFGGDGFG,EFGG8+@FGGG,F,@+@FGGGGGG++8,,CFFGG,,C<,CFEGGGG9FFECGGGGGGGGGGGEGGGGGGGFGG,,F,CFGG<FF5>FG,=D9C=,,C,3@D=FFGGGGCFGFG,@,EFFGGGGG,CGGDGGGG,D:DFGG,>F,@BFG8FGGGFGGGGGGGGGGGGGGG8CGGGGGD?*0<*+?B;E?EGDGGGGGE<CDGGEGBFEGCGGFFFFGGCDFFFFFGFFBBGGGGFFGF<=AFFGFFFF39GC
@M02352:288:000000000-CKWC8:1:1101:5949:5751 1:N:0:TAGCGCTC+CGTCTAAT
TACGGAGGGTGCAAGCGTTACTCGGAATCACTGGGCGTAAAGAGCGTGTAGGCGGGTTTGTAAGTTTGAAGTGAAATCCAATGGCTCAACCATTGAACTGCTTTGAAAACTGCTTACCTAGAATATGGGAGAGGTAGATGGAATTTCTGGTGTAGGGGTAAAATCAGTAGAGATAAGAAGGAATACCGATTGCGAAGGCGATCTACGGGAACATTATGGACGCTGAGACGCGAAAGCGTGGGGAGCAAACAGGATTAGATACCCTGGTAGTCCACGCCCTAA
+
GEGGGGGG7FFGGGGGGGGGGEGGGGFFFGGGGGG<CCGGGG9FEFCGCEGGGGGGEFD@FFFGGD9FBEFG,FGGGEEF<5BFFGGGGGGEFG,5<,CCABFEFGDGEFF,BDGEF8FF<=8@C,EF7>7>FECFG,<F,@:F<;AACEFCC,=FEG7FFGFCF,<,5>7;>?,?EGGGFGFFGGC7<FEG9*4*:CFGEGGF:2*;**95879<:++++*:?8DF?9E39CCD:<EDEGDB:;>FG+1<<12D7,994+<CF4@3?AF<<*C4<0()(9C
@M02352:288:000000000-CKWC8:1:1101:26876:5753 1:N:0:TAGCGCTC+CGTCTAAT
TACGAGGGGTGCAAGCGTTAATCGGAATTACTGGGCGTAAAGCGTTCGTAGGCGGTTTGTTAAGCAAGATGTGAAAGCCCAGGGCTCAACCTTGGAACTGCATTTTGAACTGGCAAACTAGAGTACTGTAGAGGGTGGTGGAATTTCCAGTGTAGCGGTGAAATGCGTAGAGATTGGAAGGAACATCAGTGGCGAAGGCGGCCACCTGGACAGATACTGACGCTGAGGAACGAAAGCGTGGGGAGCGAACAGGAGTAGATACCCTGGTAGTCCACGCCGTAA
+
GGGG@EGGGGGGFGGGGGGGGGGGGGGGGGGGGGGGGGGGGGGGCFGGCFFGGGGGCFGGGGGGGGGGGGGGGGGGFGGGEFDFGGCGGGGGCFDFFGGGGGGGFGEGGGCFGGGGGGFGGGGGGGAFGGGGFGGEEGB@FGGGFCG=DFGGGGFFGG:CFFGGGGGGGGGGGFEFGCBFGGGGFFGGGGGGGGEG>EGDGDGGGGGGGGGGGGCEGCFGFGGEEDCFF6CDEEG:FE5ECEFFBFGGGDFF:1*28FFFGGFG?)5@<4>9BC?69BE9CC
@M02352:288:000000000-CKWC8:1:1101:19650:5753 1:N:0:TAGCGCTC+CGTCTAAT
TACGGAGGGTCCAAGCGTTATCCGGAATCATTGGGTTTAAAGGGTCCGCAGGCGGTCAATTAAGTCAGAGGTGAAATCCCATCGCTCAACGATGGAACTGCCTTTGATACTGGTTGACTTGAGTTATACGGAAGTAGATAGAATAAGTAGTGTAGCGGTGAAATGCATAGATATTACTTAGAATACCGATTGCGAAGGCAGTCTACTACGTATATACTGACGCTCATGGACGAAAGCGTGGGGAGCGAACAGGATTAGATACCCTGGTAGTCCACGCCGTAA
+
GGGGGGGGGFFGGGGGGGGGGGGGGGGGGGGGGGGCFFGGGGGGGGFGFGGGGGGGGGGGGGGGGGGGGGGGGGGGFGGGGFFGGGGGGGGGGFGGGGGGGGGGGGGAFGFGGGGFGGGGGGGGGGGGGFGGGGGGGCGGGGGGG=FFBFGGGGGGGGGGGGGGGGGGGGGGGGGGGGGGGGGGGGGGGGGGGGGGGGGGGGGGGGGGGC5<FGGGGGGGGGGGGDGGG6DDGGGFGEGGGG>:>DGGEGFFF?4>BF2@FGGGFFGFFFAFFG?:BFF>GG
@M02352:288:000000000-CKWC8:1:1101:9860:5756 1:N:0:TAGCGCTC+CGTCTAAT
TACGGAGGGTGCAAGCGTTAATCGGAATTACTGGGCGTAAAGCGCACGTAGGTGGTTTGTTAAGTTGGATGTGAAAGCCCAGGGCTCAACCTTGGAACTGCATTCAAAACTGGCGAACTAGAGTATGGTAGAGGTGAGTGGAATTTCCTGTGTAGCGGTGAAATGCGTAGAGATGGGAAGGAACATCAGTGGCGAAGGCGACTCACTGGACCAATACTGACACTGAGGTGCGAAAGTGTGGGGAGCAAACAGGATTAGATACCCTGGTAGTCCACGCCGTAA
+
GGGGGGGGGGGGGGGGGGGGGGGGGGGGGGGGGGGGGGGGGGGGGGGGGGGGGGGGGGGGGGGGGGGGGGGGGGGGGGGGGGGGGGGGGGGGGGGGGGGGGGGGGGGGGGGGGGGGGGGFGGGGGGGGGGGGGGGFGGGGGGGGGGGGGGGGGGGGGGFCFGGGGGGGCEGGGGGGGGGEGGGGGGGGGGGGGGGGGGGGGGGGGGGGGGGGGGGGGGGCFGGFFD6EFGFCEE5<FGGGGGFB>FGCGGFFFFFD?FAFGGGGFFFFAFFFFD@?FFFFGD
@M02352:288:000000000-CKWC8:1:1101:18751:5771 1:N:0:TAGCGCTC+CGTCTAAT
TACAGAGGGTGCAAGCGTTAATCGGAATTACTGGGCGTAAAGCGCGCGTAGGTGGTTTGTTAAGTCGGATGTGAAAGCCCAGGGCTCAACCTTGGAATTGCACCCGATACTGGCAGGCTAGAGTACGATAGAGGAGTGTGGAATTTCCTGTGTAGCGGTGAAATGCGTAGATATAGGAAGGAACATCAGTGGCGAAGGCGACACTCTGGATTGATACTGACACTGAGGTGCGAAAGCGTGGGGAGCAAACAGGATTAGATACCCTGGTAGTCCACGCCGTAA
+
GGGGGGGGGGGGGGGGGGGGCFGGGGGGGGGGGGGGGGGGGGGGGGGGGGGGFGGFGGGGGGGGGGGGGGGGGGGGGGGGGGGGGGGGGGGGGGGGFGGGGGGGGGGGGGGGGGGGGGGGGGGGGGGGGGGGGGFGGGGGGGGGGGGGGGGGGGGGGGGGGGGGGGGGGGGGGGFGGGGGGGGGGGGGGGGGGGGGGGGGGGGGGGGGGGGGGGGFGGGGGGGGGGGGGGGGGGGFGGGGGGFFFFGGGGFFFFGGFFFFGGGGFFGF<FFA?FF?FFFFGG
@M02352:288:000000000-CKWC8:1:1101:19429:5775 1:N:0:TAGCGCTC+CGTCTAAT
TACTAAAGGTGCAAGCGTTAATCGGAATTACTGGGCGTAAAGCGCGCGTAGGTGGTTTGTTAAGTTGGATGTGAAAGCCCAGGGCTCAACCTTGGAACTGCATTCAAAACTGACTCACTAGAGTACGAGAGAGGTTAGTGGAATTTCCTGTGTAGCGGTGAAATGCGTAGAGATGGGAAGGAACACCAGTGGCGAAGGCGACTGACTGGCTCGATACTGACACTGAGGTGCGAAAGCGTGGGGAGCAAACAGGATTAGATACCCTGGTAGTCCACGCCGTAA
+
GGGGGGGGGGGGGGGGGGGGGGGGGGGFFGGGGGGGGGGGGGGGGGGGGGFGGGGGGGGGGGGGGGGGGGGGGGGGGGGGGGGGGGGGGGGGGGGGGGGGGGGGGGGGGGGGGGGGGGGGGGGGGGGGGGGGGGGGGGGGGGGGGGGGGGGGGGGGGGGGGGGGGGGGGGGGFDFGGGGGGGGGGGGGGGGGGGGGGGGGGGGGGGGGGGGGGGGFGGGGGGGGGGGGFFGGGGG@FGGGGGDFFFF>GGFFFFGG?FFFGGGFFFGFAFFFFGFFBFF>GG
@M02352:288:000000000-CKWC8:1:1101:15062:5791 1:N:0:TAGCGCTC+CGTCTAAT
TACGGAGGGTGCAAGCGTTACTCGGAATCACTGGGCGTAAAGAGCGTGTAGGCGGGTTTGTAAGTTTGAAGTGAAATCCAATGGCTCAACCATTGAACTGCTTTGAAAACTGCTTACCTAGAATATGGGAGAGGTAGATGGAATTTCTGGTGTAGGGGTAAAATCCGTAGAGATCAGAAGGAATACCGATTGCGAAGGCGATCTACTGGAACATTATTGACGCTGAGACGCGAAAGCGTGGGGAGCAAACAGGATTAGATACCCTGGTAGTCCACGCCGTAA
+
GGGFGEGGGEEGGGGGGGGGD,ECGDFGGGGGGGGGGGEEGGGGF:@FFGGGGGGGFFGDGGGGGGGGGFGGGGGGGGGGGGGGGCGGGF<EFCBFGGGGGFGGGGGGGGGGGGGGFGGCFGCFEFFGGEFFGGGGGGGGGGGG?FGGGGGGGGGGGGGGGGGGGGGGGGGGGGGGGGGGGGGGGGGGGGGGGGGGGGGGGGGGGGGGFF6EFFFGGGGGGGGGGGGGGEGGEGGFGGGGGGFBFFGGFGFFFFFGFFFFGGGGFFGFAFAFFGFFFFFFGG
@M02352:288:000000000-CKWC8:1:1101:16420:5813 1:N:0:TAGCGCTC+CGTCTAAT
TACAGAGGGTGCAAGCGTTAACCGGAATTACTGGGCGTAAAGCGCGCGTAGGTGGTTTGTTAAGTCGGATGTGAAAGCCCAGGGCTCAACCTTGGAATTGCACCCGATACTGGCAGGCTAGAGTACGATAGAGGAGTGTGGAATTTCCTGTGTAGCGGTGAAATGCGTAGATATAGGAAGGAACATCAGTGGCGAAGGCGACACCCTGGATTGATACTGACACTGAGGTGCGAAAGCGTGGGGAGCAAACAGGATTAGATACCCTGGTAGTCCACGCCGTAA
+
GGGDGGGGDFEGFGGGGGGG8,CFFG+FFG<EGGGF:FGGGF<FBFGGGGGGGGG,9CFFGGGGGGCG:FCFGFGGGGG+4,BCFGGGGGGDF9,BFFFFGG<=>=FGGGFGGF8F:FGFGGFGGG7@<FEGGG7F<DFFEGFGG9=,33@>F7EGGGGGGGGGGGDEEGGGGG7;<BF,CGGG,:F2,?7CGGGGGGGB*?:E*:CFGGCFG++<EG??FEFGGG6C?*9DGGGF4CGGGG31(8FGDGFFFBGG?F<FGGGFFFG?2@><FFFBF:@9DD
@M02352:288:000000000-CKWC8:1:1101:12789:5816 1:N:0:TAGCGCTC+CGTCTAAT
TACAGAGGGTGCAAGCGTTAATCGGAATTACTGGGCGTAAAGCGCGCGTAGGTGGTTTGTTAAGTCGGATGTGAAAGCCCAGGGCTCAACCTTGGAATTGCACCCGATACTGGCAGGCTAGAGTACGATAGAGGAGTGTGGAATTTCCTGTGTAGCGGTGAAATGCGTAGATATAGGAAGGAACATCAGTGGCGAAGGCGACACTCTGGATTGATACTGACACTGAGGTGCGAAAGCGTGGGGAGCAAACAGGATTAGATACCCTGGTAGTCCACGCCGTAA
+
GGGGGGGGGGGGGGGGGGGGFGGGGGGGGGGGGGGGGGGGGGGGGGGGGGGGGGGFGGGGGGGGGGGGGGGGGGGGGGGGGGGGGGGGGGGGGGGGGGGGGGGGGGGGGGGGGGGGGGFGGGGGGGGGGGGGGGGGGGGGGGGGGGGGGGGGGGGGGGGGGGGGGGGGGGEGGGGGGGGGGGGGGGGGGGGGGGGGGGGGGGGGFGGGGGGGGGGGGGGGGGGGGGGGGGGGGGGFGGGGGGFFFFGGGGFFFFGC?FFFGGGGFFGFFFA<FFFFFBF>DD
@M02352:288:000000000-CKWC8:1:1101:15507:5818 1:N:0:TAGCGCTC+CGTCTAAT
TACGAGGGGTGCAAGCGTTAATCGGAATTACTGGGCGTAAAGCGTGCGTAGGTGGTTTGTTAAGCAAGATGTGAAAGCCCCGGGCTCAACCTTGGAACTGCATTTTGAACTGGCAAACTAGAGTACTGTAGAGGGTGGTGGAATTTCCAGTGTAGCGGTGAAATGCGTAGAGATTGGAAGGAACATCAGTGGCGAAGGCGGCCACCTGGACAGATACTGACGCTGAGGAACGAAAGCGTGGGGAGCGAACAGGATTAGATACCCTGGTAGTCCACGCCGTAA
+
GGGGFGGGGGGGGGGGGEGFFGGGGGGGGGGGGGGGGGGGGGGGGGGGGGGGGGGGGGGGGGGGGGGGGGGGGGGGGGGGGGGGGGGGGGGGGGGGGGGGGGFGGGGGGGGGFGGGGGGGGGGGGGGGGGGGGGGGGGGGGGGGGGGGGGGGGGGGGGGGGGGGGGGGGGGGGGGGGGGGGGGGGGGGGGGGGGGGEGGGGGGDGGGGGFGGGGGGGGGGGGG=CGGGGGGGGGGFGGGEGGFFFFDDEDFFFFGGFFFFGGGGFFGFFFFFFGFFFFFFGG
@M02352:288:000000000-CKWC8:1:1101:20409:5818 1:N:0:TAGCGCTC+CGTCTAAT
TACGAGGGGTGCAAGCGTTAATCGGAATTACTGGGCGTAAAGCGTGCGTAGGTGGTTTGTTAAGCAAGATGTGAAAGCCCCGGGCTCAACCTGGGAACTGCATTTTGAACTGGCAAACTAGAGTATTGTAGAGGGTAGTGGAATTTCCAGTGTAGCGGTGAAATGCGTAGAGATTGGAAGGAACATCAGTGGCGAAGGCGGCTACCTGGACAGATACTGACGCTGAGGAACGAAAGCGTGGGGAGCGAACAGGATTAGATACCCTGGTAGTCCACGCCGTAA
+
GGGGFFGGGGGGGGGGGFGGGGGGGGGGGGGGGGGGGGGGGGGGGGGGGGGGGGGGGGGGGGGGGGGGGGGGGGGGGGGGGGGGGGGFGGGGGGGGGGGGGGGGGGGGGGGGGGGGGGGGGFGFGGGGGGGGGGGGGGGGGGGGGGGGGGGGGGGGGGGGGGGGGGGGGGGGGFGGGGGGGGGGGFGGGGGGGGGGGGGGGGGGGGGGGGGGGGGFGGGGGGGGECGGGGGGGGGEGGGGGGFBFFGGGGFFFFGG?FFFGGGGFFFFAFAFFGFFF<E9DD
@M02352:288:000000000-CKWC8:1:1101:15830:5831 1:N:0:TAGCGCTC+CGTCTAAT
TACGAGGGGTGCAAGCGTTAATCGGAATTACTGGGCGTAAAGCGAGCGCAGGTGGTTTGTTAAGCAAGATGTGAAAGCCCAGGGCTCAACCTTGGAACTGCATTTTGAACTGGCAAACTAGAGTACTGTAGAGGGTGGTGGAATTTCCAGTGTAGCGGTGAAATGCGTAGAGATTGGAAGGAACATCAGTGGCGAAGGCGGCCACCTGGACAGATACTGACGCGGAGGAACGAAAGCGTGGGGAGCGAACAGGATTAGATACCCTGGTAGTCCACGCCGTAA
+
GGGG-BFGGGGGCGGGGGGC66CFGG@FGG9FGGGGGGGGGGGG,@FG7FGG4FFFGGGDFGGG,E<FGBFGGGGGGFGEF,DFGGGGGGGEGCGC<FF<,??F?DFGDFFGDFFG@,CF<C>F,3@<7@FDGDF7C+5FB@9F:,@33;=>@:9=FCFCGF9;,2>:7C7C,4>EGCFFDG8FG:<9B<F9;5EGG55E:5C*C*8C5*068CC?00<28/**1):**0*>EGD555/CGG@6-)59EDBF60C><424+:C9=>:64=)6@C?3><E9DG
@M02352:288:000000000-CKWC8:1:1101:6130:5831 1:N:0:TAGCGCTC+CGTCTAAT
TACTAAAGGTGCAAGCGTTAATCGGAATTACTGGGCGTAAAGCGCGCGTAGGTGGTTTGTTAAGTTGGATGTGAAAGCCCAGGGCTCAACCTTGGAACTGCATTTTGAACTGTTCGACTAGAGTACTGTAGAGGGTGGTGGAATTTCCAGTGTAGCGGTGAAATGCGTAGAGATTGGAAGGAACATCAGTGGCGAAGGCGGCCACCTGGACAGATACTGACGCTGAGGAACGAAAGCGTGGGGAGCGAACAGGATTAGATACCCTGGTAGTCCACGCCGTAA
+
GDGFGGGGGFGGGFGGGGGGGGGGGGGGGGGGGGGGGGGGGGGGGGDGGGGGFGGGGGGGGGGGGGFFGGGGGGGGGFGGGGGGGGGGGGGGGGGGGGGGDGGGGGEEFGFGGGGGGGGGFFGGGGGGGGGGGGGGEGGGGGGGGGGGFGGGGGGFGDGGGGGGGGGGGGGGGGGGGGGGCGGGGGGFFFGGGGGGGGGGGGGGGGGGGGGGGGGGGGGGGGGGGGGGGGGGGGGFGGGGGGFFFFGGGGFFB0FC7FFFCFGGFFGFFFBAFGFFFFFFGC
@M02352:288:000000000-CKWC8:1:1101:16276:5836 1:N:0:TAGCGCTC+CGTCTAAT
TACGAGGGGTGCAAGCGTTAATCGGAATTACTGGGCGTAAAGCGCACGTAGGTGGTTTGTTAAGTTGGATGTGAAAGCCCAGGGCTCAACCTTGGAACTGCATTCAAAACTGGCGAACTAGAGTATGGTAGAGGTGAGTGGAATTTCCTGTGTAGCGGTGAAATGCGTAGATATAGGAAGGAACATCAGTGGCGAAGGCGACACTCTGGATTGATACTGACACTGAGGTGCGAAAGCGTGGGGAGCAAACAGGATTAGATACCCTGGTAGTCCACGCCGTAA
+
GGGGFEGGGGGGGGGGGFGGCFGGGGGGGGGGGGGGGGGGGGFGGGGGFFGGGGGFFFGGGGGGGGGGGGGGGGGGGGGGGGGGGFGGGGGGGGGGGGGGGGFGGGGGGGGGGGGGGGGGGGGGGAFGGGFGGGGGGGGGGGGGGGGGGGGGGGGGGGGGGGGGGGGGEGGFGGGGGGGGGGGGGFFGGGGGGGGGGGGGEEGGFGGEGFFGGGGFGGGGGGGGGGGGGFGDEGGEFGGGGGFFFFGGGGFFF:FFFF<FGGGGFFGFAFFFFGFFFFFFDG
@M02352:288:000000000-CKWC8:1:1101:23126:5839 1:N:0:TAGCGCTC+CGTCTAAT
TACGGAGGGTCCGAGCGTTAATCGGAATTACTGGGCGTAAAGCGCACGCAGGCGGTTTGTTAAGCTAGATGTGAAAGCCCTGGGCTCAACCTGGGAATTGCATTTAGAACTGGCAGGCTAGAGTTTTGGAGAGGGGAGTGGAATTCCAGGTGTAGCGGTGAAATGCGTAGATATCTGGAGGAACATCAGTGGCGAAGGCGACTCCCTGGTCAGTAACTGACGCTCATGTGCGAAAGTGTGGGTAGCGAACAGGATTAGATACCCTGGTAGTCCACACCGTAA
+
GGGGGGGGGGGGGGGGGGGGGGGGGGGGGGGGGGGGGGGGGGGGGGGGGGGGGGGFFGGGGGGGGGGGGGGGGGGGFGGGGGGGGGGGGGGGGGGGGGGGGGGGGGFGGGGGGGGGGGGGGFGFFFGCFEFFGGDGEGEGGGGGGGGGGGGFGFFFGGGGGGGGGGEEC=EFGCF9CFGGGGGGGGGFFEGGGGGGGGGGGGGGGGGGGGGGGCGGGGGGGGGEGGGGGGGGGEDFGGGGGGB<BFGGGGFFFFGGFFDFFGFGFFGFF4-6?F@??BF?GD
@M02352:288:000000000-CKWC8:1:1101:25229:5850 1:N:0:TAGCGCTC+CGTCTAAT
TACGAGGGGTGCAAGCGTTAATCGGAATTACTGGGCGTAAAGCGTTCGTAGGCGGTCTATTAAGCAAGATGTGAAAGCCCAGGGCTCAACCTTGGAACTGCATTTTGAACTGGTAGACTAGAGTACTGTAGAGGGTGGTGGAATTTCCAGTGTAGCGGTGAAATGCGTAGAGATTGGAAGGAACATCAGTGGCGAAGGCGGCCACCTGGACAGATACTGACGCTGAGGAACGAAAGCGTGGGGAGCGAACAGGATTAGATACCCTGGTAGTCCACGCCGTAA
+
GGGGGGGGGGGGGGGGGGGGGGGGGGGGGGGGGGGGGGGGGGGGGGGGGGGGGGGGGGGGGGFGGGGGGGGGGGGGGGGGGGGGGGGGGGGGGGGGGGGGGGGGGGGGGGGGGGGGGGGGGGGGGGFGGGGGGGGGGGGGGGGGGGGGGGGGGGGGGGGGGGGGGGGGGGGGFGGGGGGGGGGGFGGGGGGGGGGGGDGGGGGGGGGGGGGGGGGGGGGGGGGDEDCFGCGGGGGFFGD>EE::6BGG*75@<F4:>F<FFGGG6F<?A?A>F>F?FBF>C/
@M02352:288:000000000-CKWC8:1:1101:14616:5858 1:N:0:TAGCGCTC+CGTCTAAT
TACGGAGGGGGTTAGCGTTGTTCGGAATTACTGGGCGTAAAGCGTACGTAGGCGGATCAGAAAGTAAGGGGTGAAATCCCAGGGCTCAACCCTGGAACTGCCTCTTAAACTCCTGGTCTTGAGTTCGAGAGAGGTGAGTGGAATTTCCAGTGTAGCGGTGAAATGCGTAGAGATTGGAAGGAACATCAGTGGCGAAGGCGGCTACCTGGACAAATACTGACACTGAGGCACGAAAGCGTGGGGAGCAAACAGGATTAGATACCCTGGTAGTCCACGCCGTAA
+
GGGGGGGGGGGGGGGGGGGGGGGGGGGGGGGGGGGGGGGGGGGGGGGGGGGGGGGGGGGGGGGGGGGGGGGGGGGGGGGGGGGGGGGGGFGGGGGGGGGGGGGGGGGFGGGGGGGGGGGGGGGGGGGDGGGGGGGGGGGGGGGGGGGGGGGGGGFFGGGGDGGGGGGGGGGGGGGGGGGGGGGGGFGGGFFGGGEGEGFGCCGGGGGGGGGGGGGGEGGGGGGGGGGGGGGGEGGFGGGEGGF?6@GG?FFF?FDFBFBFGGGG=>GFFFFFFGFF><FFGG
@M02352:288:000000000-CKWC8:1:1101:11723:5861 1:N:0:TAGCGCTC+CGTCTAAT
TACGAGGGGTGCAAGCGTTAATCGGAATTACTGGGCGTAAAGCGTTCGTAGGCGGTTTGTTAAGCAAGATGTGAAAGCCCAGGGCTCAACCTTGGAACTGCATTTTGAACTGGCAAACTAGAGTACTGTAGAGGGTGGTGGAATTTCCAGTGTAGCGGTGAAATGCGTAGAGATTGGATGGAACATCAGTGGCGAAGGCGGCCACCTGGACAGATACTGACGCTGAGGAACGAAAGCGTGGGGAGCGAACAGGATTAGATACCCTGGTAGTCCACGCCGTAA
+
GGGGGGGGGGGGGFGGGGGGFGGGGGCFGGGGGFGGGGGGGGGGGDEGGGGGGGGGGGGGGGGGGDEFFFFGGGGGGGGGFGGEGGGGGGGGGGGGGGGGGGGGGGDGGGGGGGGFGGGGGGGGGGGGGGGGGGGGGGGGGGGGGGGGGGGFGCGGGGGGGGGGGGGGGGEGGGFFBFFFGGGGGGGGGGGCGGDGGGGGGGGGGGGGGGGGFGGGGGGGGGGGGGGGGGGGGGGFGGGGGGFF>FGGGGFFFFGGFFFFGFGGFFGF<?AFFGFFFFFBGD
@M02352:288:000000000-CKWC8:1:1101:20099:5862 1:N:0:TAGCGCTC+CGGCTAAT
TACGGGGGGTGCAAGCGTTAATCGGAATTACTGGGCGTAAAGCGCTCGTAGGCGGTTTGTTAAGCAAGATGTGAAAGCCCAGGGCTCAACCTTGGAACTGCATTTTGAACTGGCAAACTAGAGTACTGTAGAGGGGGGTGGAATTTCCAGTGTAGCGGTGAAATGCGTAGAGATTGGAAGGAACATCAGTGGCGAAGGCGGCCCCCTGGACAGATACTGACACTCAGGAACGAAAGCGTGGGGAGCAAACAGGATTAGATACCCTGGTAGTCCACGCCGTAA
+
GGGG-@FGGGGGFGGGGGGGGGGGGGGGGGGGGGGGGGGGGGGG+++@FGGGCFGGG+3@FGGGFFGGGGGGGGGGGGGG7FGGGGGGGGGGDGGGFGGGGGGGG98FFGGGG7:FGGGGGGGG:FGGGGGGGGG5EGG5EGGGGGG?0CFFGGFGGGGGGGGGGGGGGGGGGG7+;EGGGGG*@,<FGGGGGGGGGGGGGGG5CGGGGGGGGG+CGFC?F+<<*9E*+*29ECGFGECEEGFFFF7<GGFFBBFGFFAFGGGGF>FFFFBFFGFF>?FFGG
@M02352:288:000000000-CKWC8:1:1101:21830:5868 1:N:0:TAGCGCTC+CGTCTAAT
TACGGAGGGTGCAAGCGTTACTCGGAATCACTGGGCGTAAAGAGCGTGTAGGCGGGTTTGTAAGTTTGAAGTGAAATCCAATGGCTCAACCATTGAACTGCTTTGAAAACTGCTTACCTAGAATATGGGAGAGGTAGATGGAATTTCTGGTGTAGGGGTAAAATCCGTAGAGATCAGAAGGAATACCGATTGCGAAGGCGATCTACTGGAACATTATTGACGCTGAGACGCGAAAGCGTGGGGAGCAAACAGGATTAGATACCCTGGTAGTCCACGCCGTAA
+
GGGGGGGGGGGGGGGGGGGGGGGGGGGGGGGGGGGGGGGGGGGGGGGGGGGGGGGGGGGGGGGGGGGGGGGGGGGGGGGGGGGGGGGGGGGEFGGGGGGGGGGGFGGGGGGGGGGGGGGGGGGGGGGGGGGGGGFGGGGGGGGGGGGGGGGGGGGGGGGGGGGGGGGGGGGGGGGGGGGGGGGGGGGGGGGGGGGGGGGGGGGGGGGGGGGGGGGGGGGGGEEEGGCFGGGGGGGFGGGGGGFFFFGGGGFF?:CF?FFFGGCGFFDFDFFFFGFFFF>1DD
@M02352:288:000000000-CKWC8:1:1101:13706:5868 1:N:0:TAGCGCTC+CGTCTAAT
TACGAGGGGTGCAAGCGTTAATCGGAATTACTGGGCGTAAAGCGTTCGTAGGCGGTTGAATAAGCAAGATGTGAAAGCCCAGGGCTCAACCTTGGAACTGCATTTTGAACTGTTCGACTAGAGTACTGTAGAGGGTGGTGGAATTTCCAGTGTAGCGGTGAAATGCGTAGAGATTGGAAGGAACATCAGTGGCGAAGGCGGCCACCTGGACAGATACTGACGCTGAGGAACGAAAGCGTGGGGAGCGAACAGGATTAGATACCCTGGTAGTCCACGCCGTAA
+
GGGGDFGGGGGGGGGGGGGGFFGGGGGGGGGGGGGGGGGGGGGGGGGGGGGGGGGFGEGGGGGGGCEFGGGGGGGGGGGGGGGGGGGGGGGGGGGGGGGGGGGGGGGGGGGGGGGGGGGGFGGGGGGGGGGGGGGGGGGGEGGGGGGGGGGGGGGGGGGGGGGGGGGGGGGFGGGGGGGGGGGGFGGGGGGGGDGGGGGDGGGGGGGGGGGGGCF9FFFFGGGEGGGCFGGGGGGFGGGGGGDFBBGGCGE?B:FFFF<BCGGGFFGFFF>>FGFF>FFFGG
@M02352:288:000000000-CKWC8:1:1101:25201:5872 1:N:0:TAGCGCTC+CGTCTAAT
TACGGAGGGTCCGAGCGTTAATCGGAATTACTGGGCGTAAAGCGCGCGTAGGTGGATTGGTCAGTCAGATGTGAAAGCCCAGGGCTCAACCTTGGAACTGCATCTGATACTGCTAGTCTAGAATACAGTAGAGGGTAGTGGAATTTCCTGTGTAGCGGTGAAATGCGTAGATATAGGAAGGAACACCAGTGGCGAAGGCGACTACCTGGACTGATATTGACACTGAGGTGCGAAAGCGTGGGGAGCAAACAGGATTAGATACCCTGGTAGTCCACGCCGTAA
+
GGGGCBEGDFDE@@FGGGGGGGGGGGGGGGGGGGGGGGGGGGGGEGDFGGFGEFGFGGFGGGDFGGGGGGGGGGGFGFGGGGGGEGFFFFGGFFFGGGGGGGGGGGGGCFGGGGGGGGGGGGGGGEFFFGGGGGGGGEGGFGGGGGGGGGGGGGGGGGGGGFCFGGGGGE*,6,>BEECCEGGGGGGGCGGGGEGGGGGGGGGGFGGGFGGFC:EFGGGGFGGGGFGGGFFGGG:55=1ACE:<>EF<FGFF?:F=?F69FFGGFFFFABABFG4:BFEFGC
@M02352:288:000000000-CKWC8:1:1101:15193:5872 1:N:0:TAGCGCTC+CGTCTAAT
TACGGAGGGTGCAAGCGTTACTCGGAATCACTGGGCGTAAAGAGCGTGTAGGCGGATAGTTAAGTTTGAAGTGAAATCCAATGGCTCAACCATTGAACTGCTTTGAAAACTGATTATCTAGAATATGGGAGAGGTAGATGGAATTTCTGGTGTAGGGGTAAAATCCGTAGAGATCAGAAGGAATACCGATTGCGAAGGCGATCTACTGGAACATTATTGACGCTGAGACGCGAAAGCGTGGGGAGCAAACAGGATTAGATACCCTGGTAGTCCACGCCCTAA
+
GGGGGGGGGGGGGGGGGGGGFGGGGGGGGGGGFGGGGFE@FGGGGGEFFGGGGGGGGGGGGGGGGGGGGFGGGGGGGGGGFGGFGGGGGGGGGGGFGGGGGGGGCGGGGGFGGGGGGGGGGFFFFGGGG8FCFGGGGGGGGGFGGGGGGGGGGGGDEEGGFGGGGGGGFGGFFFFGGEGGGGFGFGGDGGGGGGGEGGGGGGGGGGGGGGCFF?FGFGGGGGGDEGGGGGGGGGG@CEDEDG@<BFGCGGFF?FDC8=AFGGGGFFFFFFFFFGFFFFFBGF
@M02352:288:000000000-CKWC8:1:1101:27168:5875 1:N:0:TAGCGCTC+CGTCTAAT
TACGGAGGGTGCAAGCGTTACTCGGAATCACTGGGCGTAAAGAGCGTGTAGGCGGGTTTGTAAGTTTGAAGTGAAATCCAATGGCTCAACCATTGAACTGCTTTGAAAACTGCTTACCTAGAATATGGGAGAGGTAGATGGAATTTCTGGTGTAGGGGTAAAATCCGTAGAGATCAGAAGGAATACCGATTGCGAAGGCGATCTACTGGAACATTATTGACGCTGAGACGCGAAAGCGTGGGGAGCAAACAGGATTAGATACCCTGGTAGTCCACGCCCTAA
+
GGGGGEGGGGEGGGGGGGGG@9FFGGGGGGGGGGGGGGGGGGGGGGGGGGGGGGGGGGFCFFFGGGGGAEEGFFGGGFEGEE?EF=EGGGGE<FFFGGGGGCEGFFB<FGGGGGGGFFGGGGGFFCFCECCC@FFGGGFGGGGGCFFCGFGFG;9DFGEFGGGGGGGGGGGGGGGGGGGGGGGCFGGGGGGGGGGGG>CEGEFCGGGGGGD6*<@CCCGGFEGGGGGGGGGGGGGFGCGCG*8193FC65:?0(9C2?>B:CFG*75<<63>=CF?FF)477
@M02352:288:000000000-CKWC8:1:1101:21821:5887 1:N:0:TAGCGCTC+CGTCTAAT
TACGGAGGGTGCAAGCGTTACTCGGAATCACTGGGCGTAAAGAGCGTGTAGGCGGGTTTGTAAGTTTGAAGTGAAATCCAATGGCTCAACCATTGAACTGCTTTGAAAACTGCTTACCTAGAATATGGGAGAGGTAGATGGAATTTCTGGTGTAGGGGTAAAATCCGTAGAGATCAGAAGGAATACCGATTGCGAAGGCGATCTACTGGAACATTATTGACGCTGAGACGCGAAAGCGTGGGGAGCAAACAGGATTAGATACCCTGGTAGTCCACGCCGTAA
+
GGGGGGGGGGGGGGGGGGGGGGGGGGGGGGGGGGGGGGGGFFGGGGGGGGGGGGGGGGGGGGGGFGFGGGGGGGGGGGGGGFGFGGGGGGGGGGDGFGGGGGGGFFGGFGGGGGGGGGGGGGGGGGGGGGFGGGGGGGGDGGGGGGGGGGGGGGGGGGGGGGGGGGGGGGGGGGGGGGGFGGGGGGGDEGGCFEGGGGGGGGGGGGGGGGGGGGGGGGGGGEGGGGGGGGDGGGGFGGG>GGFBFFGGC75@FFGG2=AFGGGGFFGFBFDFFFFFFFFFGG
@M02352:288:000000000-CKWC8:1:1101:23613:5887 1:N:0:TAGCGCTC+AGTCTAAT
TACGGAGGGTCCGAGCGTTATTCGGAATTACTGGGCGTAAAGCGCGCGTAGGTGGTTCTTTAAGCTAGATGTGAAAGCCCAGGGCTCAACCTTGGAACTACATTTAGAACTGGGTAACTAGAGTACAGTAGAGGGAAGTGGAATTTCTTGTGTAGCGGTGAAATGCGTAGATATAAGAAGGAACACCAGTGGCGAAGGCGACTGCCTGGACTGCTACTGACACTGAGGCGCGAAAGCGTGGGGAGCAAACAGGATTAGATACCCTGGTAGTCCACGCCGTAA
+
AFGG>FGG7FGGGGGGGGGG,,EF,B:F6FGGGGGGGGGGGGGGGG7FFGGG5FFGG99<FGGG<F?GGGGGGGGGGGAGC8FEGGGGGG,,5CEDF,?,B,ED5C@FCFGGGFD9FFGGGGGD,E3F3CFGGGG+,@FGFGGGG9C=,EFGGGGCGGGGGGGGGGGGGGGGGG,,6?CCGGGGGGGGGGGGGGGGGGGG*?87<FGGG;F9C*<<FGGGG@FF9DF8*:CDGGGEGG7CGGB?>EGGGGFFF?FFDFF?GGFG@FGFB?<AF?*-9(8(5>
@M02352:288:000000000-CKWC8:1:1101:7219:5889 1:N:0:TAGCGCTC+CGTCTAAT
TACGAGGGGTGCAAGCGTTAATCGGAATTACTGGGCGTAAAGCGTTCGTAGGCGGTTTGTTAAGTTGGATGTGAAAGCCCAGGGCTCAACCTTGGAACTGCATTCAAAACTGGCGAACTAGAGTATGGTAGAGGTGAGTGGAATTTCCTGTGTAGCGGTGAAATGCGTAGAGATGGGAAGGAACATCAGTGGCGAAGGCGACTCACTGGACCAATACTGACACTGAGGTGCGAAAGCGTGGGTAGCAAACAGGATTAGATACCCTGGTAGTCCACGCCGTAA
+
GGGGCBFGGGGGGGGGGGGGGGGGGEGGGGGGGGGGGGGGGGGGG@FGGGGGGGGGDGGGFGGGGGGGGGGGGGGGGGGGGGGGGGGGGGGGGGGGGGGGGGGGGGGGGGGGGGGGGGGGGGGGGGGGGGGGGGGGGGGGGGGGGGGGFGGGGGGGGGGGGGGGGGGGGGGCGGGFGFGGGGGGGGGGGGGGGGGGGGGGGEGGGGGGGGGGGGFFGGGGGGGGGGGFFFGGGGGEGGGGGGFFFFGFGGFFFFGGFFFFGGGGFFGFBFFFFGFBFFFFGG
@M02352:288:000000000-CKWC8:1:1101:26984:5897 1:N:0:TCGCGCTC+AGTCTAAT
TACGGAGGGTGCAAGCGTTACTCGGAATCACTGGGCGTAAAGAGCGTGTAGGCGGGTTTGTAAGTTTGAAGTGAAATCCAATGGCTCAACCATTGAACTGCTTTGAAAACTGCTTACCTAGAATATGGGAGAGGTAGATGGAATTTCTGGTGTAGGGGTAAAATCCGTAGAGATCAGAAGGAATACCGATTGCGAAGGCGATCTACTGGAACATTATTGACGCTGAGACGCGAAAGCGTGGGGAGCAAACAGGATTAGATACCCTGGTAGTCCACGCCCTAA
+
GGGGGGGGDGFG@FGGGGGGD@FGGGEG<FGGGGGGGGGGGGFF<F>FFGGGDEG7@?@=FBFGGFFGA<FFGGGGG<F,BBCFGGGGGGGGGF,EFFGGGFDFFGGGGGCFGGGFGFGD@FBFFCFGDGGGGGGFD,DFGGFGGGGD9:BCFA9F::FEGGGFFG7BFGGGGGGGGGGGGG8C9FGGGGFCFDEGGDGGE=*;@FGGGFG6*+<CGGFGG*7EGG*:CEDDGGGEG*>E*:)46:C<FGFFBFFC2?<@CFCFF>FFFFFBFFF:>:>;GC
@M02352:288:000000000-CKWC8:1:1101:26965:5897 1:N:0:TAGCGCTC+CGTCTAAT
TACGGAGGGTGCAAGCGTTACTCGGAATCACTGGGCGTAAAGAGCGTGTAGGCGGGTTTGTAAGTTTGAAGTGAAATCCAATGGCTCAACCATTGAACTGCTTTGAAAACTGCTTACCTAGAATATGGGAGAGGTAGATGGAATTTCTGGTGTAGGGGTAAAATCCGTAGAGATCAGAAGGAATACCGATTGCGAAGGCGATCTACTGGAACATTATTGACGCTGAGACGCGAAAGCGTGGGGAGCAAACAGGATTAGATACCCTGGTAGTCCACGCCCTAA
+
GGGGGGGGGGGGGGGGGGGGGAFEGGEGFGGGGGGGGGGGGGEFGGCGGGGGGGG>FC+?FGGGGG9FE9CFGGGGGGG9=<EFGFGGGGGGFFFGFFGFG<FG?DFGGGGG,FFFFFFFFGGGGFD9FFGGGGGGGFFGGGGGGGGGGGGGGGD3>FGGGGGGFGGGGGG9CGGFFGGGGGGEECFEGGFGGGGGEEGGG*AE7FGGGFGFGG7@:@CFGEGGG5C?CGGDGGGFGGDCGGFF>EGGGGFFFFGGFFFFGGGGF:FFA4AA@GFFFF>9CD
@M02352:288:000000000-CKWC8:1:1101:25520:5915 1:N:0:TAGCGCTC+CGTCTAAT
TACGGAGGGTGCAAGCGTTAATCGGAATTACTGGGCGTAAAGCGCACGTAGGTGGTTTGTTAAGTTGGATGTGAAAGCCCAGGGCTCAACCTTGGAACTGCATTCAAAACTGGCGAACTAGAGTATGGTAGAGGTGAGTGGAATTTCCTGTGTAGCGGTGAAATGCGTAGAGATGGGAAGGAACATCAGTGGCGAAGGCGACTCACTGGACCAATACTGACACTGAGGTGCGAAAGCGTGGGTAGCAAACAGGATTAGATACCCTGGTAGTCCACGCCGTAA
+
GGGGGGGGGGGGGGGGGGGGFFGGGGGGGGGGGGGGGGGGGGGGGGGGDFFGGGGGGGGGGGGGGGGGGGGGGGGGGGGGGGGGGGGGGGGGGGGGGGGGGGGGGGGGGGGGGGGGGGGGGGGGGGGGGFGGGGGGGGGGGGGGGFGFGGGGGGGCGGGGGGGGGGGEGEEGFFGGGGGGGGFGFFGGGGGGCEGGGGGGGGGGGGGGGGGGGGGGGGGGGGGGFFGGGGGGGGGFDGGGGGFF?FGDGF>FFFGGBFFFGG?CFFGFAFBFFFFF>FF>GD
@M02352:288:000000000-CKWC8:1:1101:23096:5917 1:N:0:TAGCGCTC+CGTCTAAT
TACGAGGGGTGCAAGCGTTAATCGGAATTACTGGGCGTAAAGCGTGCGTAGGTGGTTTGTTAAGCAAGATGTGAAAGCCCCGGGCTCAACCTGGGAACTGCATTTTGAACTGGCAAACTAGAGTATTGTAGAGGGTAGTGGAATTTCCAGTGTAGCGGTGAAATGCGTAGAGATTGGAAGGAACATCAGTGGCGAAGGCGGCTACCTGGACAAATACTGACACTGAGGCACGAAAGCGTGGGGAGCAAACAGGATTAGATACCCTGGTAGTCCACGCCGTAA
+
GCFEFGGGGBFGF@FGE@@FDEDCG:EFGGGFDDGGGGGCDGGG:FGG=FFDE=FGGGGGGDGGFFG=FFGDGGFGGGCFGGGDGCFAFFFCFGGGGGGGGGGCF<FEGGG9FGGGCDC<<B=FGFGFFGGDFGD3@EFGGECGGG9FCFGGGGCGGGCFGGFFDC:6CEEGGE;CFGGGGCFGGFC@EGFGGGGGDED*BE:EGFGGGCFEF6CFGFCFGGGFGC8@=E4*::CEGGGDE*509>3>EC@FFFGG)797:?F4@5C<A6<4FFF?>F3(19
@M02352:288:000000000-CKWC8:1:1101:25321:5930 1:N:0:TAGCGCTC+CGTCTAAT
TACGAGGGGTGCAAGCGTTAATCGGAATTACTGGGCGTAAAGCGTTCGTAGGCGGTTGAATAAGCAAGATGTGAAAGCCCAGGGCTCAACCTTGGAACTGCATTTTGAACTGTTCGACTAGAGTACTGTAGAGGGTGGTGGAATTTCCAGTGTAGCGGTGAAATGCGTAGAGATTGGAAGGAACATCAGTGGCGAAGGCGGCCACCTGGACAGATACTGACGCTGAGGAACGAAAGCGTGGGGAGCGAACAGGATTAGATACCCTGGTAGTCCACGCCGTAA
+
GGGGFGGGGGGGGGGGGGGGGGGGGGGGGGGGGGGGGGGGGGGGGGGGGGGGGGGGGGGGGGGGGGGGGGGGGGGGGGGGGGGGGGGGGGGGGGGGGGGGGGGGGGGGGGGGGGGGGGGGGGGGGGGGGGGGGGGFGGGGGGGGGGGGGGGGGGGGGGGGGGGGGGGGGGGGGGGGGGGGGGGGFGGGGGGGGGGGGGGCGGGGGGGGGGGGGGGGGGGGGGGGGGGGGGFGGGGFFGGGGGF?FFGGGGFFFFGGFFF?GGGF=FGFFFFFFGFF>?E>DD
@M02352:288:000000000-CKWC8:1:1101:26904:5938 1:N:0:TAGCGCTC+CGTCTAAT
TACGAGGGGTGCAAGCGTTAATCGGAATTACTGGGCGTAAAGCGTGCGTAGGTGGTTTGTTAAGCAAGATGTGAAAGCCCCGGGCTCAACCTGGGAACTGCATTCTGAACTGGCAAACTAGAGTATTGTAGAGGGTAGTGGAATTTCCAGTGTAGCGGTGAAATGCGTAGAGATTGGAAGGAACATCAGTGGCGAAGGCGGCTACCTGGACAAATACTGACACTGAGGCACGAAAGCGTGGGGAGCAAACAGGCTTAGATACCCTGGTAGTCCACGCCGTAA
+
GCFFFFGGGEGGF<FGGEFGCAFFG7FGGFGFGDGGGEEC=EGG,,=FFGEC5CC?<FCFGGGFFDCFFFCAAFFFAFGGGGGCE++5A=FEBEFBFGCFFFGF,B9<FFC<DE8FGFCGGFGG<F9,@FGFGGGGGGGGFGFF?,=,,@@:FA;FGCFEF@EGFG>CEGD;;C,,4,C:EGGGG9FFGGGFCBBGGCFGDEE8FFGFF**2;8<<CC+++33<<7+***9*:CD)9*1*:EE?(>D4<CF@<(>F0=>?<C6C*0*<AFDFFGF<F()-11
@M02352:288:000000000-CKWC8:1:1101:8340:5944 1:N:0:TAGCGCTC+CGTCTAAT
TACAGAGGGTGCAAGCGTTAATCGGAATTACTGGGCGTAAAGCGCGCGTAGGTGGTTTGTTAAGTCGGATGTGAAAGCCCAGGGCTCAACCTTGGAATTGCACCCGATACTGGCAGGCTAGAGTACGATAGAGGAGTGTGGAATTTCCTGTGTAGCGGTGAAATGCGTAGATATAGGAAGGAACATCAGTGGCGAAGGCGACACTCTGGATTGATACTGACACTGAGGTGCGAAAGCGTGGGGAGCAAACAGGATTAGATACCCTGGTAGTCCACGCCGTAA
+
GFGGGGGGGFGGGFGGGGGGGGGGGGEGGGGGGGGGGFGGGGGGGGGGEGGGFGGGGGGGGGGGGGGGGGGGGGGGGGGGGGGGGGGGGGGGFFGGGGGGGGGGGEFGGGGGGGGGGGDGGFGGGGGEFGEFGGGGGGGGGGGGGGGGGGGGGGGGGGGGGGGGGGGGGGGFGGGGGFGGGGGGCFGGGGGGGGGGGGGGGGGG+AFFGFGGGGGC<CFFFGG6CFGGGGGGGGGFGD*;CEF?FFGDCFFFFFGGFFF=?EGGFFG?:F<>FGFF>FF>DD
@M02352:288:000000000-CKWC8:1:1101:26587:5945 1:N:0:TAGCGCTC+CGTCTAAT
TACGGAGGGTGCAAGCGTTACTCGGAATCACTGGGCGTAAAGAGCGTGTAGGCGGGTTTGTAAGTTTGAAGTGAAATCCAATGGCTCAACCATTGAACTGCTTTGAAAACTGCTTACCTAGAATATGGGAGAGGTAGATGGAATTTCTGGTGTAGGGGTAAAATCCGTAGAGATCAGAAGGAATACCGATTGCGAAGGCGATCTACTGGAACATTATTGACGCTGAGACGCGAAAGCGTGGGGAGCAAACAGGATTAGATACCCTGGTAGTCCACGCCCTAA
+
GGGGGFGGEGGGGGGGGGGGGFGGGGGGCFGFGGGGGGGEFGAFGEFGGGGGGGGG@FCEFGGGGGGGGGGGGGGGGGGGGGGGFEGGGGGGFGAFGGFFGFGGGGGGGGGGGEFFGGGFGFGGGFGGGGEEGDC@FEGGGGFG:==FGGFGGGFG>7>BFG;,D>BBF=5=,=EGCGFGGGF@FFGGDGDFGGEGGGCGGGGFFGGGGGDGGC<9C?E7CE*:CGGGFGGGGCDEGGGGG5@0,09F7<>???7>?F9FCFCC?:D<<4<5*:@2(3)-79
@M02352:288:000000000-CKWC8:1:1101:27070:5955 1:N:0:TAGCGCTC+CGTCTAAT
TACGGAGGGTGCAAGCGTTACTCGGAATCACTGGGCGTAAAGAGCGTGTAGGCGGGTTTGTAAGTTTGAAGTGAAATCCAATGGCTCAACCATTGAACTGCTTTGAAAACTGCTTACCTAGAATATGGGAGAGGTAGATGGAATTTCTGGTGTAGGGGTAAAATCCGTAGAGATCAGAAGGAATACCGATTGCGAAGGCGATCTACTGGAACATTATTGACGCTGAGACGCGAAAGCGTGGGGAGCAAACAGGCTTAGATACCCTGGTAGTCCACGCCCTAA
+
G<A@EC@CF@CEGCGF@@-FCCEFGCEGGGGCCEGGE@:C<FGFGGGGGGGGGCEGFFGGGFFEFGEFGDF?<E?FFDFGFFFEF?EEFDB?<B?FFGFGGGGGF?F<DGFGGGGGG<BDDGGG,,@FFCFEGGGGGFGGGGEFGGGGGGFF7DEFGDG7F;EGGGGGFGGFGGGGCFFGGGGGGGGGGGGFFGGGGG5CEGGGGGGGGGGGGG+<@FGGEG*;C<*<C7)9/:7>FE5>58B6BBF47FFFF(*9?FFFG<<9@47?<FA<*?FBB153*2
@M02352:288:000000000-CKWC8:1:1101:9546:5959 1:N:0:TAGCGCTC+CGTCTAAT
TACGAGGGGTGCAAGCGTTAATCGGAATTACTGGGCGTAAAGCGTGCGTAGGTGGTTTGTTAAGCAAGATGTGAAAGCCCAGGGCTCAACCTTGGAACTGCATTCAAAACTGACTCACTAGAGTACGAGAGAGGTTAGTGGAATTTCCTGTGTAGCGGTGAAATGCGTAGAGATGGGAAGGAACACCAGTGGCGAAGGCGACTGACTGGCTCGATACTGACACTGAGGTGCGAAAGCGTGGGGAGCAAACAGGATTAGATACCCTGGTAGTCCACGCCGTAA
+
GGGG@CGGGGGGGGGGGGGEFGGGGGGGGGGGGGGGGGGGGGGGGGGGGGGGFGGGGGGGGGGGGGGGGFGGGGGGGGGGGGGGGGGGGGGGGGGGGGGGGGGFGGGGGGGGGGGGGGGGGGGGGGGGGGGGGGGGGGGGGGGGGGGGGGGGGGGGGGGGGGGGGGGGGGGGGGGGGGGGGGGGGGGGGGGGGGGGGGGGGGGGGGGGGGGGGGGGGGGGGGGGGGGGFCFGGGGFGGGGGGF<BFGGGGFFFBGGBFFFGGGGFFGFAFFFFGF?BFFBGG
@M02352:288:000000000-CKWC8:1:1101:14420:5959 1:N:0:TAGCGCTC+CGTCTAAT
TACGAGGGGTGCAAGCGTTAATCGGAATTACTGGGCGTAAAGCGTTCGTAGGCGGTTTGTTAAGCAAGATGTGAAAGCCCAGGGCTCAACCCTGGAACCGCCTTATAAACTCCTGGTCTTGAGTTCGAGAGAGGTGAGTGGAATTCCGAGTGTAGAGGTGAAATTCGTAGATATTCGGAGGAACACCAGTGGCGAAGGCGGCTCACTGGCTCGATACTGACGCTGAGGTGCGAAAGTGTGGGGAGCAAACAGGATTAGATACCCTGGTAGTCCACACCGTAA
+
GFEG@FGGGEGEEFGGGF7FCEFFGGGGGGGGGGGGGGEEGGGGGEGGGGGCGDG:FGGFGGGGGGGGFD?FEGGGGGGGFGGGGGCEFEGGGFGGGG7CCCGGGGGGGGCGFGFGGGGGGGGGGGEFGFEGGGGGGGGGGGGGFGGGGGGGGGGGGDGFFFGGGGGCGGEGGGGGGGGGGGGGGFECGFGGGGGGGC>GGGEGGGCFGGGGGGGCCFGGGGGDGGGGGGGGGGGFGGFGGGFFFFGDCGFFFF47>FBFGGGGFFGFAF7A?D??BBFFGG
@M02352:288:000000000-CKWC8:1:1101:12577:5962 1:N:0:TAGCGCTC+CGTCTAAT
TACGAGGGGTGCAAGCGTTAATCGGACTTACTGGGCGTAAAGCGTTCGTAGGCGGTTTGTTAAGCAAGATGTGAAAGCCCAGGGCTCAACCTTGGAACTGCATTTTGAACTGGCAAACTAGAGTACTGTAGAGGGTGGTGGAATTTCCAGTGTAGCGGTGAAATGCGTAGAGATTGGAAGGAACATCAGTGGCGAAGGCGGCCACCTGGACAGATACTGACGCTGAGGAACGAAAGCGTGGGGAGCGAACAGGATTAGATACCCTGGTATTCCACGCCGTAA
+
GAFEDGGEEBCGFEFGGEEFC6EDGE+CFFGFGEGGGGGEDGGGF==F?FGEFGGGGGGGGFG?FFDBEEFFCGGGFGGGDGGEE8FGGDFG,EFEFGGFEAFFAF,BDDGGGGF,FFGGFFGFGGF=3CFFGCC@FEF7FGGGGGAEFCF9F:@;3****?>>>;7C?EEFFF;FGCFEEGFCGDGEF9C8EBEGDCCC>E5EGDGFE=GFFGCFFGGGGGCGGGFGGGG5=ADFGEGEGGFF07C3*95?<1DF?F)7<A<6=@CFB*69FGF16<5;39
@M02352:288:000000000-CKWC8:1:1101:20574:5964 1:N:0:TAGCGCTC+CGTCTAAT
TACGAGGGGTGCAAGCGTTAATCGGAATTACTGGGCGTAAAGCGTTCGTAGGCGGTCTATTAAGCAAGATGTGAAAGCCCAGGGCTCAACCTTGGAACTGCATTTTGAACTGGTAGACTAGAGTACTGTAGAGGGTGGTGGAATTTCCAGTGTAGCGGTGAAATGCGTAGAGATTGGAAGGAACATCAGTGGCGAAGGCGGCCACCTGGACAGATACTGACGCTGAGGAACGAAAGCGTGGGGAGCGAACAGGATTAGATACCCTGGTAGTCCACACCGTAA
+
GGGGCFGGGGGGGGGGGGGGGGGGGGGGGGGGGGGGGGGGGGGGGGGGGGGGGGGGGGGGGGGGGGGF<FGGGGGGGGGGGGGGGGGGGGGGGGGGGGGGGGGGGGGGFGGGGGGGGGGGGGGGGGGGGGGGGGGGGGGGGGGGGGGFGGGGGGGGGGFGGGGGGGGGGGGGGGGGGGGGGGGGGGGGGGGGGGGGGGGGGGGGGGGGGGGGFGGGGGGGGGGGGGGGGGGGGGGFGGGGGGFFFFGGGGFFFFGFFFFFGGGGFFGFFFFFFGFFFFFFGG
@M02352:288:000000000-CKWC8:1:1101:9958:5966 1:N:0:TAGCGCTC+CGTCTAAT
TACGGAGGGGGTTAGCGTTGTTCGGAATTACTGGGCGTAAAGCGCACGTAGGCGGATCAGAAAGTATAGGGTGAAATCCCAGGGCTCAACCCTGGAACTGCCTTGTAAACTCCTGGTCTTGAGTTCGAGAGAGGTGAGTGGAATTCCGAGTGTAGAGGTGAAATTCGTAGATATTCGGAGGAACACCAGTGGCGAAGGCGGCTCACTGGCTCGATACTGACGCTGAGGTGCGAAAGTGTGGGGAGCAAACAGGATTAGATACCCTGGTAGTCCACACCGTAA
+
GGGFG;BCEFDGFGGGGGGGGGGGGGGGGGGGGGGGFFCECFGGGGEGGGGGDEEGGGGGFGGFFGFFFFGGGGGGGFGGGGGGGFGGGGGGGGGEGGGGGGGGGEGGFGFCFGGGGGGGGGCFFCGGGDEFGGFGGGGGGGGGGGFGGGGFGGGGGGG:FGGGGGFFGFEFGGGGGGGGCFGGGFGGGGGGDCEECEGEED5CFGGFGGGDEGGGGGGGGGGGGGGGGGGGGGDBFF7FGE5?BFGFGFF??:CF??41+2C*6;CFABA<F7*8?FF8FG
@M02352:288:000000000-CKWC8:1:1101:8296:5968 1:N:0:TAGCGCTC+CGTCTAAT
TACGGAGGGTCCGAGCGTTAATCGGAATTACTGGGCGTAAAGCGCGCGTAGGTGGATTGGTCAGTCAGATGTGAAAGCCCAGGGCTCAACCTTGGAACTGCACCTGATACTGCCAGTCTAGAATACGGTAGAGGGTAGTGGAATTTCCTGTGTAGCGGTGAAATGCGTAGATATAGGAAGGAACACCAGTGGCGAAGGCGACTACCTGGACCGATATTGACACTGAGGTGCGAAAGCGTGGGGAGCAAACAGGATTAGATACCCTGGTAGTCCACGCCGTAA
+
FFFFECEGCBFGGCGGGEFG8EFGGEGGGGFCGFGGGGGC-EGGGGGGFGGGEGGGGGGGGFFGGGGGGGGFFGGGDDFGGGGEGGGGGFGGGFFGFGGFGGGGDGGGGGGFGGGGFGGGFFGGGGGGGGGCFGGGGGGGGGDGGGGGGGGCFAFGGG@FGFGE9FGGGEGFBBFGGGGGGGGGGGGGCFGGG5CEDEDCEGGGGD?FGGGCGG>EGGG7CCFGGG?CFFFGDGGFGGGDDD>BB:<CFGFF:<GGFFFFGGFDFF3?4?4<FGFF>?)4*/
@M02352:288:000000000-CKWC8:1:1101:15317:5975 1:N:0:TAGCGCTC+CGTCTAAT
TACGAGGGGTGCAAGCGTTAATCGGAATTACTGGGCGTAAAGCGTGCGTAGGTGGTTTGTTAAGCAAGATGTGAAAGCCCCGGGCTCAACCTGGGAACTGCATTTTGAACTGGCAAACTAGAGTATTGTAGAGGGTAGTGGAATTTCCAGTGTAGCGGTGAAATGCGTAGAGATTGGAAGGAACATCAGTGGCGAAGGCGGCTACCTGGACAAATACTGACACTGAGGCACGAAAGCGTGGGGAGCAAACAGGATTAGATACCCTGGTAGTCCACGCCGTAA
+
GGGGGGGGGGGGGGGGGGGGCGGGGGEGGGGGGGGGGGGGGGGGFGGGGEFGGGGGGGGGGGGGGGGGGGGGGGGGGGGGGGGGGEGCGFGGGGGGGGGGGGGGGGGGGGGGGGGGGGGGGFFGGGGGGGGGGGGGGGGGGGFGGGGGGGGGGGGGGGGGGGGGGGGGGGGGGGGGGGGGGGGGGGGGGGGGGGGGGGGGGGGGGGGGFGGGGGGGGGGGGGGGGGGFGDGGGEGFGGDGGGE?>FGGGG@F??CDDFFFFGFFFFGFFFFAFFFFF657DD
@M02352:288:000000000-CKWC8:1:1101:16134:5985 1:N:0:TAGCGCTC+CGTCTAAT
TACGAGGGGTGCAAGCGTTAATCGGAATTACTGGGCGTAAAGCGTTCGTAGGCGGTTTGTTAAGCAAGATGTGAAAGCCCAGGGCTCAACCTTGGAACTGCATTTTGAACTGGCAAACTAGAGTACTGTAGAGGGTGGTGGAATTTCCAGTGTAGCGGTGAAATGCGTAGAGATTGGAAGGAACATCAGTGGCGAAGGCGGCCACCTGGACAGATACTGACGCTGAGGAACGAAAGCGTGGGGAGCGAACAGGATTAGATACCCTGGTAGTCCACGCCGTAA
+
GGFGCFEGGFFGFFGGGEEEFFFFGEEFGGGGGEGGGFDEDGGGGEEGGGGEGGGGGGGGGGGGGGGGGGGEFFGGGGGGGGFEGCGGGGGGFGGGGGGGGGFFGGGGGGGGGGGGGGGGGGGGGGGGGGGGGGGGGGGFGGGGGGGGFFFGGGGGGGGGGGGGGGGGGE5FFGGGG?FFG<FFGGGGGGGFGEGGGGGEGGGGGGGGGGFDFGGGGGGGFGGGGGGEFFG7CEGFGGGGGGFFFFGDGGEF<FFF26<FFGGGFFGFAFFFFGF?FFEFGG
@M02352:288:000000000-CKWC8:1:1101:24268:5994 1:N:0:TAGCGCTC+CGTCTAAT
TACGGAGGGTGCAAGCGTTATTCGGAATTACTGGGCGTAAAGCGCACGTAGGTGGTTTGTTAAGTTGGATGTGAAAGCCCAGGGCTCAACCTTGGAACTGCATTCAAAACTGGCGAACTAGAGTATGGTAGAGGTGAGTGGAATTTCCTGTGTAGCGGTGAAATGCGTAGAGATGGGAAGGAACATCAGTGGCGAAGGCGACTCACTGGACCAATACTGACACTGAGGTGCGAAAGCGTGGGTAGCAAACAGGATTAGATACCCTGGTAGTCCACGCCGTAA
+
GGGG;F:FG:FGGGGGGGGG,6CFGG,DFGGGFGGCGGGCGGGG@:CFGGGG6EFG@CFG<EFGGC<FGGGGGGGGG<FGGGGGGGGGGGGDGGGGGGGGGGGGC<FGFGGG?B7FGGG9FGGGAG<FEFGGGGB<FCFGGGGGGAF<,FFGGGCGGGGGGGFGGGGGGGCCFFC;EBDEGGEGGCGGFFGFGGGGGGGGEEG7,BFGGGG6:*<?EF99F+<FGGGGF5<DGGGFGGGGGGF<:FGGGFFF:FGG76>6CGGGFFGFFFFFFGF?>?EFGG
@M02352:288:000000000-CKWC8:1:1101:26184:6012 1:N:0:TAGCGCTC+CGTCTAAT
TACGAGGGGTGCAAGCGTTAATCGGAATTACTGGGCGTAAAGCGTACGTAGGCGGTTTGTTAAGCAAGATGTGAAAGCCCAGGGCTCAACCTTGGAACTGCATTTTGAACTGGCAAACTAGAGTACTGTAGAGGGTGGTGGAATTTCCAGTGTAGCGGTGAAATGCGTAGAGATTGGAAGGAACATCAGTGGCGAAGGCGGCCACCTGGACAGATACTGACGCTGAGGTACGAAAGCGTGGGGAGCGAACAGGATTAGATACCCTGGTAGTCCACGCCGTAA
+
GGGFDGEGGFGGGFFGGECF8FGGGGGGGGGGGGGGGGGGFGGGGGGGGFGGGGGGGGGGGGGGGGGFFGGGGGGGGGGGGGGDGGGGGGGGGGGGGGGGGGGGGGGGGGGGGGGGGGGFFGGGGGGGGGGFGGGGGGGGDFGFGGGGGGGGGGC9FFFGGGGGGGGGGGGGGGGGGGGGGFGGGGGGGGGGGGGGGGGGGGGDFGGGGGGGGCGGGGGGGGDGGGGGGCGGGGGDGGGGGDEB>DGDGDEF?BCDBFFFGGGGFFDF<FFFFGF<0<DBGD
@M02352:288:000000000-CKWC8:1:1101:27593:6027 1:N:0:TAGCGCTC+CGTCTAAT
TACGGAGGGTCCGAGCGTTAATCGGAATTACTGGGCGTAAAGCGCGCGTAGGTGGATTGGTCAGTCAGATGTGAAAGCCCAGGGCTCAACCTTGGAACTGCATCTGATACTGCTAGTCTAGAATACAGTAGAGGGTAGTGGAATTTCCTGTGTAGCGGTGAAATGCGTAGATATAGGAAGGAACACCAGTGGCGAAGGCGACTACCTGGACTGATATTGACACTGAGGTGCGAAAGCGTGGGGAGCGAACAGGATTAGATACCCTGGTAGTCCACGCCGTAA
+
GFEFFCEFGEGGG@FFDFFGGFEDGECGGGGGFEGGGFECCGGGGGGGEGGGE9FDGGGGGGGGFGGGCFFFGGDGGGGGGGG@F4DEGGGGGGGGGGGFGGGGGG<DFGFGGGFGFCFFGGGGGGGGFGFAFGGGFGCFGGGC7FGFGGGGGGGGEEEBCFFCGGGECEEEFGGGGGGGGGGFF:EFG9CFC>CCGGGGGGGGGGGGGFCF8CCFGGGGFFGFFGGGGGDCGEGFGGGDCGE69>D):DEFF<*?)9)9FGCC=47<4@BBFF6-4:B;C<
@M02352:288:000000000-CKWC8:1:1101:5531:6027 1:N:0:TAGCGCTC+CGTCTAAT
TACGAGGGGTGCAAGCGTTAATCGGAATTACTGGGCGTAAAGCGTGCGTAGGTGGTTTGTTAAGCAAGATGTGAAAGCCCCGGGCTCAACCTGGGAACTGCATTTTGAACTGGCAAACTAGAGTATTGTAGAGGGTAGTGGAATTTCCAGTGTAGCGGTGAAATGCGTAGAGATGGGAAGGAACATCAGTGGCGAAGGCGACTCACTGGACCAATACTGACACTGAGGTGCGAAAGCGTGGGTAGCAAACAGGATTAGATACCCTGGTAGTCCACGGCGTAA
+
GGGGFGGGGGGGGGGGGGGDFGGGGGGGGGGGGGGGGGGGGGGGGGGGGGGGGGGGGGGGGGGGGGGGGGGGGGGGGGGGGGGGGGGGGGGGGGGGGGGGGGGGGGGGGGGGGGGGGGGGGGGAFGGGGGGFGF7FFGGFGGFFGGGGGGGGGGFGGGGGGGGGGGGGGGGGFFGGGGGGGGGGGGFGGGGGGGGGGGGC58CGFGGGGGGGGGGGGGGGGDEGGGGGGGGGGGGFGGDGGGFFBFGF?C.8<B4C2@FFFCGDF>FF<@A>FGF?(7>>GC
@M02352:288:000000000-CKWC8:1:1101:8591:6034 1:N:0:TAGCGCTC+CGTCTAAT
TACGGAGGGTGCAAGCGTTAATCGGAATTACTGGGCGTAAAGCGCACGTAGGTGGTTTGTTAAGTTGGATGTGAAAGCCCAGGGCTCAACCCTGGAACTGCCTCCAAAACTATCAGTCTAGAGTTCGAGAGAGGTGAGTGGAATTCCAAGTGTAGAGGTGAAATTCGTAGATATTTGGAGGAACACCAGTGGCGAAGGCGGCTCACTGGCTCGATACTGACGCTGAGGTACGAAAGTGTGGGGAGCAAACAGGATTAGATACCCTGGTAGTCCACACCGTAA
+
GGGGGGGGGGGGGGGGGGGGGGGGGGGGGGGGGGGGGGGGGGGGGGGGGGGGGGGGGGGGGGGGGGGGGGGGGGGGGGGGGGGGGFGGGGGGGGGGGGGGGGGGGGGGGGGGGGGFFGGGGGGGGGGGGGGGGGGGGGGGGGGGGGGGGGGFGGGGGGGGGGGGGGGGGGGGGGGGGGGGGGGGGGGGGGGGGGGGGGGGGGGGGGGGGGGGGCGGGGGGGGGGGGGGGGGGGGC3:FGGGGFFFFGGCDFF?077>FA?EFFF?FGFFFFFFGFB:?><FD
@M02352:288:000000000-CKWC8:1:1101:10401:6039 1:N:0:TAGCGCTC+CGTCTAAT
TACGAGGGGTGCAAGCGTTAATCGGAATTACTGGGCGTAAAGCGTTCGTAGGCGGTCTATTAAGCCAGATGTGAAAGCCCAGGGCTCAACCTTGGAACTGCATTTTGAACTGGTAGACTAGAGTACTGTAGAGGGTGGTGGAATTTCCAGTGTAGCGGTGAAATGCGTAGAGATTGGAAGGAACATCAGTGGCGAAGGCGGCCACCTGGACAGATCCTGACGCTGAGGAACGAAAGCGTGGGGAGCGAACAGGATTAGATACCCTGGTAGTCCACCCCGTAA
+
GGGGCCGGGGGGGGGGGGGG,EFGGGEGGGFGGGGGGGGGGGGGGGGGGGGGGGGFGGGGFGGGF,EFFGGGGGGGBAFGGFGGGGGGGGGGGG8=<FGGGFGGGGGGGBEGCGGD=>FFFAFFGGGGFGGGGG7<C:FGGGFGBGGGGGG9FF;FGGGGGG?FCFC8:?7<,,5<ECFGDGC<C<FF@FGEGEGGD8>E>=EEGCEGG89CCEE8AGFFG>=EC3FC609DEGDBGCDGGGF0,>CC*C<<12CC2?49+<FCFF<9>B3<B77(,253<<
@M02352:288:000000000-CKWC8:1:1101:11272:6040 1:N:0:TAGCGCTC+CGTCTAAT
TACGGAGGGTGCAAGCGTTAATCGGAATTACTGGGCGTAAAGCGCACGTAGGTGGTTTGTTAAGTTGGATGTGAAAGCCCAGGGCTCAACCTTGGAACTGCATTCAAAACTGGCGAACTAGAGTATGGTAGAGGTGAGTGGAATTTCCTGTGTAGCGGTGAAATGCGTAGAGATGGGAAGGAACATCAGTGGCGAAGGCGACTCACTGGACCAATACTGACACTGAGGTGCGAAAGCGTGGGTAGCAAACAGGATTAGATACCCTGGTAGTCCACGCCGTAA
+
FGGGEFCCGGGGGGGGGGGDDGGGGGGGFGFGGGGGEFGEFGDGGGEFFCEEGGGFFGEFEFEEFGGGGGGFFFGGFGGGGGGGGFGGGGGGGGGGGGFGGFGGGGGGGGFFGGGGGFGGGGGGGGGGGGGAFGGGGGD<FGFFGFGGGGGGFGGGGGEGGGCFFGGGGGGGFCFFGGGGGGGGGGGGCFGFCEGDGGGGCEGGFGG@FFFEGGGG8CGGGGFGGDEFGGGGECDDGGGGGGEDFFFCGGF???GG?FFFGGDGF:FFFF26FG4860@>GG
@M02352:288:000000000-CKWC8:1:1101:9747:6041 1:N:0:TAGCGCTC+CGTCTAAT
TACGGAGGGTGCAAGCGTTAATCGGAATTACTGGGCGTAAAGCGCACGTAGGTGGTTTGTTAAGTTGGATGTGAAAGCCCAGGGCTCAACCTTGGAACTGCATTCAAAACTGGCGAACTAGAGTATGGTAGAGGTGAGTGGAATTTCCTGTGTAGCGGTGAAATGCGTAGAGATGGGAAGGAACATCAGTGGCGAAGGCGACTCACTGGACCAATACTGACACTGAGGTGCGAAAGCGTGGGTAGCAAACAGGATTAGATACCCTGGTAGTCCACGCCGTAA
+
GGGGGEGGGGGGGGGGGGGE@FGGGGGGGGGGGGGGGGGGGGGGGGGGGFGGGGGBFFGGGGGGGGGGGGGGGGGGGGGGGGGGGGGGGGGGGGGGGGGFGDGGGGGGGGGGGGGGGFGDFFGGGGGGGGGGGGGGFGGGGGGGGGGGGGGGGGGGGGGGGGFGFGGGEGGEFGGGGGGGGGGGFGGGGGGGGGGGGEFECEGGFGGGGFFGGFGFGGGCFGGGGGGGGFGGGGGECEGGGGFA?FGFCGFFFFGGFFAFFFGGFFGFAFFFFFFFFFFFGG
@M02352:288:000000000-CKWC8:1:1101:14008:6056 1:N:0:TAGCGCTC+CGTCTAAT
TACAGAGGGTGCAAGCGTTAATCGGAATTACTGGGCGTAAAGCGCGCGTAGGTGGTTTGTTAAGTCGGATGTGAAAGCCCAGGGCTCAACCTTGGAATTGCACCCGATACTGGCAGGCTAGAGTACGATAGAGGTGAGTGGAATTTCCTGTGTAGCGGTGAAATGCGTAGAGATGGGAAGGAACATCAGTGGCGAAGGCGACTCACTGGACCAATACTGACACTGAGGTGCGAAAGCGTGGGTAGCAAACAGGATTAGATACCCTGGTAGTCCACGCCGTAA
+
GGGGGGGGGGGGGGGGGGGGGGGGGGGGGGGGGGGGGGGGGGGGGGGGGGGGGGGGGGGGGGGGGGGGEGGGGGGGGGGGGGGGGGGGGGGGGGGGGGGGGGGGGGGGGGGGGGGGGGGGGFFGGGGGGGGGGGGGFGGGGGGGGGGGGGGGGGGGGGGGGGGGGGGGGGGGGFGFGGGGGGGGGGGGGGGGGGGGGGGGGGGGGGGGGGGGGGGGGGGGGGGGGGGGGFGGGGG>GGGGGGFFFFGCGGFFFFGG7@AFGGGGFFGFFFFFFGFFFFFFGG
@M02352:288:000000000-CKWC8:1:1101:25874:6056 1:N:0:TAGCGCTC+CGTCTAAT
TACAGAGGGTGCAAGCGTTAATCGGAATTACTGGGCGTAAAGCGCGCGTAGGTGGTTTGTTAAGTCGGATGTGAAAGCCCAGGGCTCAACCTTGGAATTGCACCCGATACTGGCAGGCTAGAGTACGATAGAGGAGTGTGGAATTTCCTGTGTAGCGGTGAAATGCGTAGATATAGGAAGGAACATCAGTGGCGAAGGCGACACTCTGGATTGATACTGACACTGAGGTGCGAAAGCGTGGGGAGCAAACAGGATTAGATACCCTGGTAGTCCACGCCGTAA
+
GGGFGGGGGGGGGGGGGGGGCGGGGGGGGGGGGGGGGGGGGGGGGGGG@FFGCFGGGGGGGGGGGGGGGGGGGGGGGGGGGGGGGGGGGGGGGGGGGGGGGGGGGGGGGGGGGGGGCFGFGGGGGGGE<@FGGGGGGGGGGGFGGGGGGGCFGFFGGGGGFGGGGGGGGGCEGFGGGGGGGGGFEFGGGGGGGGDGGGGGEDEG<EEFGGGFGGFCGDGGGGGGGGGGGGGGGEGFFGDGGGFFFFGG695@FFGF29:FFGGGFFGFBFBABGFFFFF>GC
@M02352:288:000000000-CKWC8:1:1101:24952:6058 1:N:0:TAGCGCTC+CGTCTAAT
TACGGAGGGTGCAAGCGTTAATCGGAATTACTGGGCGTAAAGCGCACGTAGGTGGTTTGTTAAGTTGGATGTGAAAGCCCAGGGCTCAACCTTGGAACTGCATTCAAAACTGGCGAACTAGAGTATGGTAGAGGTGAGTGGAATTTCCTGTGTAGCGGTGAAATGCGTAGAGATGGGAAGGAACATCAGTGGCGAAGGCGACTCACTGGACCAATACTGACACTGAGGTGCGAAAGCGTGGGTAGCAAACAGGATTAGATACCCTGGTAGTCCACGCCGTAA
+
GGGGGFGGGGGCFGGGGGGG8EGGGGGGGFGGGGGGGGGGGGGGGGGGGGGGFGGFGGGGGGGGGGGGGGGGGGGGFGGGGGGGGGGGGGGGGGGGGGGGGFGGAFF9FGGGGGGGGGGGGGGGFGGGGGGGGGGGGGGGGGGGGGGGGGGGGFFGGGGGGGGGEGGGEGGGGGGGGFGGGGGGGGGGGGGGGGGGGGGGGGGGGGGGGFGGGGGGGGGFGFGGG>FFGGGGGGGFGGGGGGFFFFGGGGFFFFGGBFFFGGGGFFCFBFFFFGFFFFF>D9
@M02352:288:000000000-CKWC8:1:1101:14973:6069 1:N:0:TAGCGCTC+CGTCTAAT
TACGGAGGGTGCAAGCGTTAATCGGAATTACTGGGCGTAAAGCGCACGTAGGTGGTTTGTTAAGTTGGATGTGAAAGCCCAGGGCTCAACCTTGGAACTGCATTCAAAACTGGCGAACTAGAGTATGGTAGAGGTGAGTGGAATTTCCTGTGTAGCGGTGAAATGCGTAGAGATGGGAAGGAACATCAGTGGCGAAGGCGACTCCCTGGCCAAAGACTGACGCTCATGTGCGAAAGTGTGGGTAGCGAACAGGATTAGATACCCTGGTAGTCCACACCGTAA
+
GGGGGGGGGGGGGGGGGGGGGGGGGGGGGGGGGGGGGGGGGGGGGGGGGGGGGGGGGGGGGGGGGGFGGGGGGGGGGGGGGGGGGGGGGGGGGGGGGGGGGGGGGGGGGGGGGGGGGGGGGGGGGGGGGGGGGGGGGGGGGGGGGGGGGGGGGGGGGGGGGGGGGGGGGGGGGGGGGGGGGGGGGGGGGGGGGGGGGGGGGGGGGGGGGGGGGGGGGGGDGGGEGGGGGGGGGGGFGGGGGGFAFFGGGGFFFFGGFF>FGGGGFFGFFFFFFGFFFBB:FG
@M02352:288:000000000-CKWC8:1:1101:12675:6078 1:N:0:TAGCGCTC+CGTCTAAT
TACGAGGGGTGCAAGCGTTAATCGGAATTACTGGGCGTAAAGCGTTCGTAGGCGGTTGAATAAGCAAGATGTGAAAGCCCAGGGCTCAACCTTGGAACTGCATTTTGAACTGTTCGACTAGAGTACTGTAGAGGGTGGTGGAATTTCCAGTGTAGCGGTGAAATGCGTAGAGATGGGAAGGAACATCAGTGGCGAAGGCGACTCACTGGACCAATACTGACACTGAGGTGCGAAAGCGTGGGTAGCAAACAGGATTAGATACCCTGGTAGTCCACGCCGTAA
+
GGGGGFGGGGGGGGGGGGGECFGGFGGGGGGGGGGGGGGGGGGGGGGGGCGGGGGGGGGGGGGGGGGGGGFGGGGGGGFGGEGGGGGGGGGGGFGGGGGGGGGGGGGGGGGGGGGGFGGEGFFGCGGGGDGAFFGGGGGGGGFGGGGGGGFGGGGCFGGGGGGGGGGGGGGGGGFGGGFGGGGGGGGGFFGGGGGGGGGGCEGGGGGGGGGGGGGFGGGFDGGGGGGGGGGGGGGFGGGGGGDBFFG7CCFFFFGGFFA=FGF4FFGFAFDDFGFFFFFFDC
@M02352:288:000000000-CKWC8:1:1101:18976:6089 1:N:0:TAGCGCTC+CGTCTAAT
TACGGAGGGTGCAAGCGTTAATCGGAATTACTGGGCGTAAAGCGCACGTAGGTGGTTTGTTAAGTTGGATGTGAAAGCCCAGGGCTCAACCTTGGAACTGCATTCAAAACTGGCGAACTAGAGTATGGTAGAGGTGAGTGGAATTTCCTGTGTAGCGGTGAAATGCGTAGAGATGGGAAGGAACATCAGTGGCGAAGGCGACTCACTGGACCAATACTGACACTGAGGTGCGAAAGCGTGGGTAGCAAACAGGATTAGATACCCTGGTAGTCCACGCCGTAA
+
GGGGGCGGGGGGGGGGGGGGGGGGGGGGGGGGGGGGGGGGGGGGGGGGGFGGGGGFFGGGGGGGGGGGGGGGGGGGGGGGGGGGGGGGGGGGGGGGGGGGGGGGGGGGGGGGGGGGGGGGGGGGGGGGGGGGGGGGGGGGGGGGGGGGGGGGGGGGGGGGGGGGGGGGGGGCFGGGGGGGGGGGGGGGGGGGGGGGGGGGGGGGGGGGGGGGGGGFGGFGGGGGGGGGGGGGGGGFGGGGGGFFFFGGGGFFFFGGFFAFGGGFFFFFFFFFFGFFFFFFGD
@M02352:288:000000000-CKWC8:1:1101:14397:6089 1:N:0:TAGCGCTC+CGTCTAAT
TACAGAGGGTGCAAGCGTTAATCGGAATTACTGGGCGTAAAGCGCGCGTAGGTGGTTTGTTAAGTTGGATGTGAAAGCCCAGGGCTCAACCTTGGAACTGCATTCAAAACTGACTCACTAGAGTACGAGAGAGGTTAGTGGAATTTCCAGTGTAGCGGTGAAATGCGTAGAGATTGGAAGGAACATCAGTGGCGAAGGCGGCCACCTGGACAGATACTGACGCTGAGGAACGAAAGCGTGGGGAGCGAACAGGATTAGATACCCTGGTAGTCCACGCCGTAA
+
GGGGGGGGGGGGGGGGGGGGGGGGGGGGGGGGGFGGGGGGGGGGGGGGGGGGGGGGGGGGGGGGGGAFGGGGGGGGGGGGGGGGGGGGGGGGGGGGGGGGGFGGGGGGGGGGGGGGGGGGGGGGGGGEGCGGGGGGGGGGGGFFGGGGGGGGGGGGGGGGGGGGGGGGGGCGGGGGGGGGGG8FGGGGGGGGGGGGGGGGGGGGGGGFGGFGGGGGGGGGGGGGGGGGG6CDGEGEGGGGGGFBFFGGGGFFF<GG?FAF7EGGFFGFBFFFFCFFB?5>DD
@M02352:288:000000000-CKWC8:1:1101:10337:6091 1:N:0:TAGCGCTC+CGTCTAAT
TACGGAGGGTGCAAGCGTTAATCGGAATTACTGGGCGTAAAGCGCACGTAGGTGGTTTGTTAAGTTGGATGTGAAAGCCCAGGGCTCAACCTTGGAACTGCATTCAAAACTGGCGAACTAGAGTATGGTAGAGGTGAGTGGAATTTCCTGTGTAGCGGTGAAATGCGTAGAGATGGGAAGGAACATCAGTGGCGAAGGCGACTCACTGGACCAATACTGACACTGAGGTGCGAAAGCGTGGGTAGCAAACAGGATTAGATACCCTGGTAGTCCACGCCGTAA
+
GGGGGECFEFGGGGGGGFGGDGGGGGGGGGGGGEFGGGGGGGGGGGGGGFFGFGGFGGGGGGGGGGGFGGGFGGGGGGGGGGGGGGGGGGGGGGGGGGGGGFGGGGGGGGGGGGGGGGGGGGGGGGGGGGGGGGGGGGGGGGGGGGGGGFGGGGGGGGEDGGFGGGGGDEGFCGGGGGGGGGGGFGGGGGGGGGGGGGGGEGGGGGGGGGGGGGGFGFGGGGGGFGGGGGGGGGGFGGGGGGF>BFGGGGFFB?GGFFAFGGFGFFDFFFFFFGFFFFFFGG
@M02352:288:000000000-CKWC8:1:1101:19178:6103 1:N:0:TAGCGCTC+CGTCTAAT
TACGGAGGGTCCGAGCGTTAATCGGAATTACTGGGCGTAAAGCGCGCGTAGGTGGATTGGTCAGTCAGATGTGAAAGCCCAGGGCTCAACCTTGGAACTGCATCTGATACTGCTAGTCTAGAATACAGTAGAGGGTAGTGGAATTTCCTGTGTAGCGGTGAAATGCGTAGATATAGGAAGGAACACCAGTGGCGAAGGCGACTACCTGGACTGATATTGACACTGAGGTGCGAAAGCGTGGGGAGCAAACAGGATTAGATACCCTGGTAGTCCACGCCGTAA
+
GGGGGGGGGGGGGFGGGGGEFGGGGGGGGGGGGGGGGGGGGGGGGGGGGGGGGGGGGGGGGGGGGGGGFGGGGGGGGGGGGGGGGGGGGGGGGGGGGGGGGGGGGGGGGGGGGGFFGGGGGGGGFGGGGGGCFGGGGGGGGGGGGGGGGGGGGGGGGGGGGGGGGGGGGGGGGGGGGGGGGGGGGGGGGGGGGGGGGGGGGGGGGGGGGGGGGGGGGGGGGFGGGGGGGCFDGGGFGGGGGGFFFFGGFGFFF:GGFFFFGGGGFFGFAFFBFGFFFFFFGC
@M02352:288:000000000-CKWC8:1:1101:16498:6115 1:N:0:TAGCGCTC+CGTCTAAT
TACGAGGGGTGCAAGCGTTACTCGGAATTACTGGGCGTAAAGCGTGCGTAGGTGGTTTGTTAAGCAAGATGTGAAAGCCCCGGGCTCAACCTGGGAACTGCATTTTGAACTGGCAAACTAGAGTATTGTAGAGGGTAGTGGAATTTCCAGTGTAGCGGTGAAATGCGTAGAGATTGGAAGGAACATCAGTGGCGAAGGCGGCTACCTGGACAAATACTGACACTGAGGCACGAAAGCGTGGGGAGCAAACAGGATTCGATACCCTGGTAGTCCACGCCGTAA
+
EEFF-B@@FEFGFGEFG@CC7EGGG@CFGFECEEFGGFGD<FFCF:FEFFF@CFCFGGGGGCFGFDECGGFADFFAFFGGGGGCFEGGG@DBFCFFFFEFGGGFFF9:AEFGGG8DFGGGGFGGAFACGACFGFGGGDGC7F<FGGFCFGDFFFGA*3@<BC?ECFEGG>5DFDGCGFGGGFGGGGGDECFGGGC8CEFEDEGGGGGG5CDFFF@FGFD?C+<EGC8/*:9DC:<7FECE8::?>DGG?CFF?:GG)5)9=*CC@FGF>63AFGF?F:>>GC
@M02352:288:000000000-CKWC8:1:1101:22426:6119 1:N:0:TAGCGCTC+CGTCTAAT
TACGGAGGGTGCAAGCGTTAATCGGAATTACTGGGCGTAAAGCGCACGTAGGTGGTTTGTTAAGTTGGATGTGAAAGCCCAGGGCTCAACCTTGGAACTGCATTCAAAACTGGCGAACTAGAGTATGGTAGAGGTGAGTGGAATTTCCTGTGTAGCGGTGAAATGCGTAGAGATGGGAAGGAACATCAGTGGCGAAGGCGACTCACTGGACCAATACTGACACTGAGGTGCGAAAGCGTGGGTAGCAAACAGGATTAGATACCCTGGTAGTCCACGCCGTAA
+
GGGGGEGGGGGGGGGGGGGCFGGGGGGGGGGGGGGGGGGGGGGGGGGGGGGGGGGFGGGGGGGGGGFGGGGGGGGGGGGGGGGGGGGGGGGGGGGGGGGGGGGGGGGGGGGGGGGGGGGGGGGGGGGGGGGGGGGGGGGGGGGGGGGGGGGGGGGGGGGGGGGGGGGGGGGGCGGGGGGGEGGGGGGGGGGGGGGGGGGGGGGGGGGGGGGGGGGFGGGGGGGGGGGGG=FGGEGDGGGGGEEFFFGGGGFFB<GGFFFFGGGGFFGFFFFFFGFFFFFFGG
@M02352:288:000000000-CKWC8:1:1101:17773:6119 1:N:0:TAGCGCTC+CGTCTAAT
TACGAGGGGTGCAAGCGTTACTCGGAATTACTGGGCGTAAAGCGTTCGTAGGCGGTCTATTAAGCAAGATGTGAAAGCCCAGGGCTCAACCTTGGAACTGCATTTTGAACTGGTAGACTAGAGTACTGTAGAGGGTGGTGGAATTTCCAGTGTAGCGGTGAAATGCGTAGAGATTGGAAGGAACATCAGTGGCGAAGGCGGCCACCTGGACAGATACTGACGCTGAGGAACGAAAGCGTGGGGAGCGAACAGGATTAGATACCCTGGTAGTCCACGCCGTAA
+
GGGGCFGGGGGGGGGGGGGG,FGGGGGGGGGGGGGGGGGGGGGGGGGGGGGGGGGGGGGGGGFGGGGGGGGGGGGGFGGGGGGGGGGGGGGGGGGGGGGGGGFGGGFGGGGGGGGGGGGGGGFGGGGGGGGGGGGGGGGGGGGGGGGGACGCFGGGGGGGGGGGGGGGGGGGFGGGGGGGGGGGGGGGGGFGGGGGGGGGGGG8FGGGGCG?FFGCGGGGGDGD83=FGGGGGGCEGGGG58>:BFGGGDD@<?GGBF9FGGGGFFGFFFAAFFFFFFFFGG
@M02352:288:000000000-CKWC8:1:1101:8158:6121 1:N:0:TAGCGCTC+CGTCTAAT
TACGGAGGGGGTTAGCGTTGTTCGGAATTACTGGGCGTAAAGCGTACGTAGGCGGATTGGAAAGTTGGGGGTGAAAGCCCAGGGCTCAACCTTGGAACTGCATTCAAAACTGGCGAACTAGAGTATGGTAGAGGTGAGTGGAATTTCCTGTGTAGCGGTGAAATGCGTAGAGATGGGAAGGAACATCAGTGGCGAAGGCGACTCACTGGACCAATACTGACACTGAGGTGCGAAAGCGTGGGTAGCAAACAGGATTAGATACCCTGGTAGTCCACGCCGTAAA
+
GGGGG;FFFGGGGGGGGGGGGGFGDGGGGGGGGGGGGGGGGGGGGGGGFGGGGGGGGGGGCGGGGGGGGGGGGGGGGGGGCFGGGGGFGGGGGFGGGGGGGGGGGFGGGGGGGGGGGGGGGAFGGGGGGGGDGGFGGFGGGGGGGGGGGGGCFFFGGGGDGGGGGGGGGGDGCFGGF7CGGGGGGGGCEFGGGGCEGGFGGGGGGGGGGGGGGGGFGGCGGGGGGFFFFCGGGGGGFCC3CEEFFFFFGGGFFFFGGFFFFGCFGFFGFBBBA?FEB89B(9<
@M02352:288:000000000-CKWC8:1:1101:12612:6126 1:N:0:TAGCGCTC+CGTCTAAT
TACGGAGGGTGCAAGCGTTACTCGGAATCACTGGGCGTAAAGAGCGTGTAGGCGGATAGTTAAGTTTGAAGTGAAATCCAATGGCTCAACCATTGAACTGCTTTGAAAACTGATTATCTAGAATATGGGAGAGGTAGATGGAATTTCTGGTGTAGGGGTAAAATCCGTAGAGATCAGAAGGAATACCGATTGCGAAGGCGATCTACTGGAACATTATTGACGCTGAGACGCGAAAGCGTGGGGAGCAAACAGGATTAGATACCCTGGTAGTCCACGCCCTAA
+
GGGGDEGGGGGGGGGGGGGGGGGGGGGGGGGGGGGGGGGGGGGGGGGGGGGGGGGGGGGGGGGGGGGGGGGGGGGGGGGGFGGGGGGGGGG+FGGGGGGGGGGGCFGGGGGGCGGGGGGGGGGGGGGGGGGGGGGGGGGGGGGGGGGGGGGGGGGGGGGGGGGGGGGGGGGGFGGGFGGGGFGGGGGGGGGGGGGGEGGEEGGGGGGGGEDGFGGGGG9CGEGGEGFCEGGCGGGFGGGGGGFFFFGGGG>@:FGGFFFFGGGGFFGFABBDFGFFFFEBGG
@M02352:288:000000000-CKWC8:1:1101:7731:6128 1:N:0:TAGCGCTC+CGTCTAAT
TACGGAGGGTGCAAGCGTTAATCGGAATTACTGGGCGTAAAGCGCGCGTAGGTGGTTTGTTAAGTCGGATGTGAAAGCCCAGGGCTCAACCTTGGAATTGCACCCGATACTGGCAGGCTAGAGTACGATAGAGGAGTGTGGAATTTCCTGTGTAGCGGTGAAATGCGTAGAGATTGGAAGGAACATCAGTGGCGAAGGCGGCTACCTGGACAAATACTGACACTGAGGCACGAAAGCGTGGGGAGCAAACAGGATTAGATACCCTGGTAGTCCACGCCGTAA
+
GGGGEGGGGGGGGGGGGGGEGGGGGGGGGGGGGGGGGGGGGGGGDEFGEGGGGGGGGGGGGGGGGFFGGGGGGGFGG<FGGGGGGGGGGGAFGGGGGGGGGGGGGGGGGGGGFEEGGGGFFGGGGGGGGGGGGG,CFGFGGGGGGGGGGGGGGGGFGGGGGGCFGGEGGGGFGGGGGGGGGGGGGGGGGGGGGGGGGGGGGGGGGGGGGFGGGDG9CGGFGCFGGGGGGGGGDGGFGGGGGGFFFFGGGG5??FGGFFAFFGGGFFGFAFFFFGFF>BB6*9
@M02352:288:000000000-CKWC8:1:1101:25136:6137 1:N:0:TAGCGCCC+CGTCTAAT
TACGTGGGGTGCAAGCGTTAATCGGAATTACTGGGCGTAAAGCGTGCGTAGGTGGTTTGTTAAGCAAGATGTGAAAGCCCCGGGCTCAACCTGGGAACTGCATTTTGAACTGGCAAACTAGAGTATTGTAGAGGGTAGTGGAATTTCCAGTGTAGCGGTGCAATGCGTAGAGATTGGAAGGAACATCAGTGGCGAAGGCGGCTACCTGGACAAATACTGACACTGAGGCACGAAAGCGTGGGGAGCAAACAGGATTAGCTACCCTGGTAGTCCACGCCGTAA
+
GGGG-;FFEGGGGGGGGGGC,EFGGGGGGGGGFGGGGGGGGGGG6BFGGGGG6FGB=FCGGGFGF,CFGFGGFGGG9<FGEFGGGGGGGGGFFGGGFGGFC?EAGG,>FFGGG,DBBFG9DCEG<CFFGFFGGGFCFGGGGGGGG,FBFGGGGGGGGGGG*FFGDFGEEEGFFCFFGGGGDGGGGCGGGGGGGGGGGGGGGGG5FGGGG=F6@FGGFGGGG6CFFFGGG5CDECCDCEGGGGFFBFF<?FF@B?GG?*(9?FGDFFFFFFFBFDF:>FD><>
@M02352:288:000000000-CKWC8:1:1101:19761:6143 1:N:0:TAGCGCTC+CGTCTAAT
TACGGAGGGTCCGAGCGTTAATCGGAATTACTGGGCGTAAAGCGCACGCAGGCGGTTTGTTAAGCTAGATGTGAAAGCCCTGGGCTCAACCTGGGAATTGCATTTAGAACTGGCAGGCTAGAGTTTTGGAGAGGGGAGTGGAATTCCAGGTGTAGCGGTGAAATGCGTAGATATCTGGAGGAACATCAGTGGCGAAGGCGACTCCCTGGTCAGTAACTGACGCTCATGTGCGAAAGTGTGGGTAGCGAACAGGATTAGATACCCTGGTAGTCCACACCGTAA
+
GGGGGGGGGGGGGGGGGGGGGGGGGGGGGGGGGGGGGGGGGGGGGGGGGGGGGGGFFGGGGGGGGGGGGGGGGGGGGGGGGGGGGGGGGGGGGGGGGGGGGGGGGGGGGGGGGGGGGGGGGGGGGGGGGGGGGGGGFGGGGGGGGGGGGGGGGGGGGGGGGGGGGGGGGGGGGGGGGGGGGGGGGGGGGGGGGGGGGGGGGGGGGGGGGGGGGGGGGGGGGGG=EGGGGGGGGCDFGGGGGGFBBFGGCGFFFFGG?FFFGGGGFFGFFF2>BGFF:BE:DD
@M02352:288:000000000-CKWC8:1:1101:9956:6148 1:N:0:TAGCGCTC+CGTCTAAT
TACGGAGGGTCCGAGCGTTAATCGGAATTACTGGGCGTAAAGCGCGCGTAGGTGGATTGGTCAGTCAGATGTGAAAGCCCAGGGCTCAACCTTGGAACTGCATCTGATACTGCTAGTCTAGAATACAGTAGAGGGTAGTGGAATTTCCTGTGTAGCGGTGAAATGCGTAGATATAGGAAGGAACACCAGTGGCGAAGGCGACTACCTGGACTGATATTGACACTGAGGTGCGAAAGCGTGGGGAGCAAACAGGATTAGATACCCTGGTAGTCCACGCCGTAA
+
GGGGG@FGGGGGGGGGGGGGGGGGGGGGGGGGGGGGGGGGGGGGGGGGGGGGGGGDGGGGGGGGGGGGGGGGGGGGGGGGGGGGGGGGGGGGGGGGGGGGGGGGGGGGGGGGGGGGGGGGGG<FFGGGGGGGGGGGGGGGGGGGGGGGGGGGGFGGGGGGGGGGGGGGGGGGGGGGGGGGGGCGFGGGGGGGGGGGGGGGGGGGGGGGGFGGGGGGGGGGFFGGGGGGGGGGGECDGGGGGGFFFFGFGGFFF?F=BFBFGGGGFFGF<FFFFGFFFFF>DC
@M02352:288:000000000-CKWC8:1:1101:23009:6151 1:N:0:TAGCGCTC+CGTCTAAT
TACGGAGGATCCAAGCGTTATCCGGAATCATTGGGTTTAAAGGGTCCGTAGGTGGATAATTAAGTCAGAGGTGAAATCTTGCCGCTTAACGGTAAAATTGCCTTTGATACTGGTTGTCTTGAGTTATTATGACGTGGTTAGAATATGTAGTGTAGCGGTGAAATGCATAGATATTACATAGAATACCAATTGCGAAGGCAGATCACTAATAATTAACTGACACTGATGGACGAAAGCGTGGGGAGCGAACGGGATTAGATACCCCGGTAGTCCACGCCGTAA
+
GGGGG@FEEGGGGGGGGGGEFFGGGGGGGGGGGGGFGGGGGGGGGGGGGGGGGGGFGFFGGGGGGGGGGGGGGGGGGGGGGGGGGGGGGGGFGFGGGGGGGGGGGGGGFFGGGGGGGGGGGGGGGGGGGGGG,CFGGGGGGGGGGGGGGFGGGGGGGGGGGGGGGGDGGGGGGGGGGGGGGGGGGGGGGGGGGGGGGGGGGGGGGGGF??+=;>FGGGGGFGGGGGGGG6FGGDCBGGGGGGE?>EGDEGFFB?CD<FBFGGGGFFGFFEBFFFFFFFFFG<
@M02352:288:000000000-CKWC8:1:1101:5249:6155 1:N:0:TAGCGCTC+CGTCTAAT
TACGAGGGGTGCAAGCGTTAATCGGAATTACTGGGCGTAAAGCGTTCGTAGGCGGTTTGTTAAGCAAGATGTGAAAGCCCAGGGCTCAACCTTGGAACTGCATTTTGAACTGGCAAACTAGAGTACTGTAGAGGGTGGTGGAATTTCCAGTGTAGCGGTGAAATGCGTAGAGATTGGAAGGAACATCAGTGGCGAAGGCGGCCACCTGGACAGATACTGACGCTGAGGAACGAAAGCGTGGGGAGCGAACAGGATTAGATACCCTGGTAGTCCACGCCGTAA
+
FCDFFEGDGBCEE<FGGFCF@@FFG7@FFFGGC@FGGGG,=FGGFFEGEFGGGGDGGGGGGFFFGGFFGGG?FGGFGGGGGFFCG8DEGEEGGGGGGGGGGGGGGG9CFGGGGGFEGGGGGFB=DFGGCGF9FFGGGGGGGGGGGGAFGF@BF:=FFGGGGGGCEGDCECGG9FCFGC;8:FFFGGGGFGGGE>EEC>F8EGGGGGGGGFGGFCGGFGG?FEGGGGGGGFFGGCCBGGGCGEE<(>DC:D>::?FGFFFB7+<0?FG@BFD96F?:615779
@M02352:288:000000000-CKWC8:1:1101:19595:6159 1:N:0:TAGCGCTC+CGTCTAAT
TACGGAGGGGGTTAGCGTTGTTCGGAATTACTGGGCGTAAAGCGTACGTAGGCGGATTGGAAAGTTGGATGTGAAAGCCCAGGGCTCAACCTTGGAACTGCATTCAAAACTGGCGAACTAGAGTATGGTAGAGGTGAGTGGAATTTCCTGTGTAGCGGTGAAATGCGTAGAGATGGGAAGGAACATCAGTGGCGAAGGCGACTCACTGGACCAATACTGACACTGAGGTGCGAAAGCGTGGGTAGCAAACAGGATTAGATACCCTGGTAGTCCACGCCGTAA
+
GGGGGEGGGGC@@FGGGGGGGGGGGGGGFGFGGGG@FGGGGGGGGFEGFFGGGGG:=?F8,EGGGFFFGGGGGGGGGGGGG8<EGGGGGGG8FGGGGGGGGGGGCFGGGGGGFGCFGGGGGGGGEACCCEFEFGGGCDGGGGFGGFGECGGGGGGGGGGGGGGGGGDGGGGFFGFFEGGGGGG7FBFGFGGGGGGGGGG>?CGGGGGGC?C>CFGGGGGGGGGFGGGGCCDDGGGFGGGGGGFABFGGGGFFFFGGFFFFGGGGFFCFBFFFFGFFFFFFGG
@M02352:288:000000000-CKWC8:1:1101:10672:6161 1:N:0:TAGCGCTC+CGTCTACT
TACGGAGGGTCCGAGCGTTAATCGGAATTACTGGGCGTAAAGCGCGCGTAGGTGGATTGGTCAGTCAGATGTGAAAGCCCAGGGCTCAACCTTGGAACTGCATCTGATACTGCTAGTCTAGAATACAGTAGAGGGTAGTGGAATTTCCTGTGTAGCGGTGAAATGCGTAGATATAGGAAGGAACACCAGTGGCGAAGGCGACTACCTGGACTGATATTGACACTGAGGTGCGAAAGCGTGGGGAGCAAACAGGATTAGATACCCTGGTAGTCCACGCCGTAA
+
FFFGCCEG7FEE@CFEGGGC,@FGGCEDGG@FGFFGGGGGGGGGFGCFGGGGEGGFGFFFEFGGGG?FFGGGGGGGFGGGD=FGGGGGGGGGGGFGGFGGGGGGGGGFCEFGFGGFAEF<FG9DCF,CFCD9DF:FCGGGGGGFFCGGGGGCFGGGGGGGCEGGGGGGCGGGGGGFGFGGGGGGGGGGGGGGGGGGGDFGCGG7<EFGGCFGG+3C:C7@E<AFGDGC+29CECD>GEGGCG319EFFGGFF6?FF<FFFFGFGF:CFABBDF>??F?EF<>
@M02352:288:000000000-CKWC8:1:1101:22804:6166 1:N:0:TAGCGCTC+CGTCTAAT
TACGGAGGGTCCGAGCGTTAATCGGAATTACTGGGCGTAAAGCGCGCGTAGGTGGATTGGTCAGTCAGATGTGAAAGCCCAGGGCTCAACCTTGGAACTGCATCTGATACTGCTAGTCTAGAATACAGTAGAGGGTAGTGGAATTTCCTGTGTAGCGGTGAAATGCGTAGATATAGGAAGGAACACCAGTGGCGAAGGCGACTGACTGGCTCGATACTGACACTGAGGTGCGAAAGCGTGGGGAGCAAACAGGATTAGATACCCTGGTAGTCCACGCCGTAA
+
GGGGGEGGGGGGGGGGGGGFGGGGGGGGGGGGGGGGGEGGGGGGGGGGGGGGGGGGGGGGFGGGGGGGGGGGGGGGGGGGGGGGGGGGGGGGGGGGGGGGGGGGGGGGGGGGGGGGGGGGGGGGGGGGGGGDFGGFGGFGGGGGGGGGGGGGGGGGGGGGGGGFGGGGGGGGGGGGGGGGGGGGGGGGGGGGGGGGGGGGGGGGGGGGGGFGGGGFGGGGGGGGGGGGGGGGGGGFGGGGGGFB>FGGGGFFFFGGFFFFGGGGFFGFAFFFFGFFFFEFGG
@M02352:288:000000000-CKWC8:1:1101:20677:6179 1:N:0:TAGCGCTC+CATCTAAT
TACGGAGGGTGCAAGCGTTACTCGGAATCACTGGGCGTAAAGAGCGTGTAGGCGGGTTTGTAAGTTTGAAGTGAAATCCAATGGCTCAACCATTGAACTGCTTTGAAAACTGCTTACCTAGAATATGGGAGAGGTAGATGGAATTTCTGGTGTAGGGGTAAAATCCGTAGAGATCAGAAGGAATACCGATTGCGAAGGCGATCTACTGGAACATTATTGACGCTGAGACGCGAAAGCGTGGGGAGCAAACAGGATTAGATACCCTGGTAGTCCACGCCCTAA
+
GGGGGGGGGGGGGGGGGGGGGGGGGGGGGGGGGGGGGGGGGGGGGGGGGGGGGGGGGGGGGGGGGGGGGGGGGGGGGGGGGGGGGGGGGGGFGGGGGGGGGGGGGGGGGFGGGGGGGGGGGGGGGGGGGGGGGGGGGGGGGGGGGGGGGGGGGGGGGGGGGGGGGGGGGGGGGGGGGGGGGFGGGGGGGGGGGGGGGEGGGGGGGGGGGGGGGGGGGGGGGGGGGGGGGGGGGGGFGGGGGGFFFFGGGGFFFFGGFFFFGGGGFFGFBFBFFGFFFFFFGG
@M02352:288:000000000-CKWC8:1:1101:12502:6185 1:N:0:TAGCGCCC+CGTCTAAT
TACAGAGGTTGCAAGCGTTGATCGGAATTACTGGGCGTAAAGCGCGCGCAGGTGGCTTGTTCAGTCTGATGTTAAAGCTCAGGGCCCAACCTTCGAATTGCCCCCGATACTGGCAGGCTAGGATTCTGTAGGAGGGGATCGAATTTCCTGTTTTGCCGTTAAATTCCGAGATTTAGGAGGGAACATCCATGGCCAAGGCGACCCTTTTGGATGGTACTTGCCCTGAGGTTCCAAAGCGTGGGGAGCAAACCAGATTAGGTACCCTGGTAGTCCACGCCGTTA
+
GGG<FGGG;EFGGGGGGGG7,FGGGGGGGGGGGGGGGGGGGG,F:F+@+CFG4CF,EFE4C,CFGG,CEF9,,,CF,9,B,EFG++8+B+C,,4B<F,B5?,7++@+83@5,B3,8++,,,,,,,3,,@,,,,8++****@*@,@FGG;FB>,,,7,>***6B,,,3,*4**,,,,63*4=4<:,2?+,7,?;++=*=5**2/1A*++3**++*2+<+++3+++***200**+00.**928CE((7*9<5)).300)/)/30AF?7C741.)90/((4),*1
@M02352:288:000000000-CKWC8:1:1101:26311:6193 1:N:0:TAGCGCTC+CGTCTAAT
TACGGAGGGTCCGAGCGTTAATCGGAATTACTGGGCGTAAAGCGCACGCAGGCGGTTTGTTAAGCTAGATGTGAAAGCCCTGGGCTCAACCTGGGAATTGCATTTAGAACTGGCAGGCTAGAGTTTTGGAGAGGGGAGTGGAATTCCAGGTGTAGCGGTGAAATGCGTAGATATCTGGAGGAACATCAGTGGCGAAGGCGACACTCTGGATTGATACTGACACTGAGGTGCGAAAGCGTGGGGAGCAAACAGGATTAGATACCCTGGTAGTCCACGCCGTAA
+
FFFGGC@FGGGGGGGG@@FB7FGFEFGGGGGGGGEGGGGGFGGGGGGGGGGDGGGGGGGGGGE?FGGFGGGFGGGGGGGGGGGEGEGG9FGGGGGC=F<FGGGFGFFEGGGGGGGEGGGGG,D@FFGGGGCFFEGG:FGGGGGGGGG9FGGBFFGGGGGEGGEEGGGGGGEG9<FGGGGFGGGGGGGFGGGGGGGGGGGEEGGGCF?FEGFGGGGFFGG?F?FFFFGGGGGCCEGBFEGDGDB:>@F>EGF??(9F2?<?EFGGFF39>7AAFDFBFBFFGD
@M02352:288:000000000-CKWC8:1:1101:12675:6202 1:N:0:TAGCGCTC+CGTCTATT
TACGGAGGGTGCAAGCGTTAATCGGAATTACTGGGCGTAAAGCGCACGTAGGTGGTTTGTTAAGTTGGATGTGAAAGCCCAGGGCTCAACCTTGGAACTGCATTCAAAACTGGCGAACTAGAGTATGGTAGAGGTGAGTGGAATTTCCTGTGTAGCGGTGAAATGCGTAGAGATGGGAAGGAACATCAGTGGCGAAGGCGACTCACTGGACCAATACTGACACTGAGGTGCGAAAGCGTGGGTAGCAAACAGGATTAGATACCCTGGTAGTCCACGCCGTAA
+
GGGGDCFGGGGGGGGGGGGCFGGGGGGGGGGGFFFGGGGGGGGGGGGGGGGGGGGGGGGGGEFGGG<<FGGGGGFGGGGGGGGGGGGGGGGGGGGGGGGGGGGGGGGGGFGGGGGGGGGGGFGGGFGFGAFAEGG7,DGGGGAFGGGGGGGGGGGGGGGGFGDFGGGGG5EFCEDGGFGGG>FGFGGGGGGFGGCGCEGD>EGGGGGGGGGGGGGFGGGFG?FGG=CFFFGGGGGFGGGGGGFFFFG7?C@F::GGFFFFCGFGFFGFFFFFFGFFFFFFDD
@M02352:288:000000000-CKWC8:1:1101:9405:6207 1:N:0:TAGCGCTC+CGTCTAAT
TACGAGGGGTGCAAGCGTTAATCGGAATTACTGGGCGTAAAGCGTTCGTAGGCGGTCTATTAAGCAAGATGTGAAAGCCCAGGGCTCAACCTTGGAACTGCATTTTGAACTGGTAGACTAGAGTACTGTAGAGGGTGGTGGAATTTCCAGTGTAGCGGTGAAATGCGTAGAGATTGGAAGGAACATCAGTGGCGAAGGCGGCCACCTGGACAGATACTGACGCTGAGGAACGAAAGCGTGGGGAGCGAACAGGATTAGATACCCTGGTAGTCCACGCCGTAA
+
GGGG<BFGEGEGFGGGGGGG<EFGGGGGGGGGGGGGFGGGGGGGCFGGGGGGCGECFGFGGGGGF<FGGGGGGGGGGGGGGBEGGGGGGGGFGGGGGFGGGGCGGGG7EFGGGGAFCFGFGGGGGGFGGGGGGGCCFGFGGGGGGDFFEFGGGGGGGGGGGGGGGGCEEGGCCG7<FGGGEGGG,<FCGG@GGDGGGGGCGGD5FGGGGGGCG6<:CGGGGEGGGGGD6:CDGGGFGGGGGGBFFFGGGGFFFFGGFFFFGGGGFFGFFFFFFGFFFFFFGG
@M02352:288:000000000-CKWC8:1:1101:4468:6216 1:N:0:TAGCGCTC+CGTCTAAT
TACGGAGGGTCCGAGCGTTAATCGGAATTACTGGGCGTAAAGCGCGCGTAGGTGGATTGGTCAGTCAGATGTGAAAGCCCAGGGCTCAACCTTGGAACTGCACCTGATACTGCCAGTCTAGAATACGGTAGAGGGTAGTGGAATTTCCTGTGTAGCGGTGAAATGCGTAGATATAGGAAGGAACACCAGTGGCGAAGGCGACTACCTGGACCGATATTGACACTGAGGTGCGAAAGCGTGGGGAGCAAACAGGATTAGATACCCTGGTAGTCCACGCCGTAA
+
GCDC@8@@CCFGG7F7B@@F@CCFGE7FGFGFE<FGC7::CFGGGGGGCGGDCAF<FGGGGFGDGGFFD9<9,CBE?EFG,FE=?,FEFFFFGGCEFGGFG9>FGG8?FG,5AF<>FFGFGC,@A,DCGGGAGGG@FGGFC@@FG,=FBF;BFA,@C@FG@FEGGFEG587FC9=;CC?FDC:@,FB8<FG?EBEE8EGGGDG*3CFCGG5FG8E:EGGGFGGEG*08C=7CE*>:F=DGGD32(57C6/)814F7)9A?G9FGFF:6:944=DF106>659
@M02352:288:000000000-CKWC8:1:1101:11415:6219 1:N:0:TAGCGCTC+CGTCTAAT
TACGGAGGGTGCAAGCGTTACTCGGAATCACTGGGCGTAAAGAGCGTGTAGGCGGGTTTGTAAGTTTGAAGTGAAATCCAATGGCTCAACCATTGAACTGCTTTGAAAACTGCTTACCTAGAATATGGGAGAGGTAGATGGAATTTCTGGTGTAGGGGTAAAATCCGTAGAGATCAGAAGGAATACCGATTGCGAAGGCGATCTACTGGAACATTATTGACGCTGAGACGCGAAAGCGTGGGGAGCAAACAGGATTAGATACCCTGGTAGTCCACGCCCTAA
+
GGGGGGGGGGGGGGGGGGGGFGGGGGGGGGGGGGGGGGGGGGGGGGGGGGGGGGGGGGGGGGGGGGGGGFGGGGGGGGGDGFGGGGGGGGGDGFGGGGGGGGGGCDFGGGGGGGGGEGGFFGGGGGGGGGGEFGGGGGGGGGGGGGGGFGGGGGGGGGGGGGGGEGGGGGG9CGGGGGGGGGGGGGGGCFEGGGGGGGGGGGGGGGGGGGGGGGGGGGGGGGGGGGGGGGGGGGDEGGGGGGFFBEGFEGFFFFGGFFFFGGDFFFGFFFFFFGFFF?BB<<
@M02352:288:000000000-CKWC8:1:1101:25033:6219 1:N:0:TAGCGCTC+CGTCTAAT
TACTAAAGGTGCAAGCGTTATTCGGAATTACTGGGCGTAAAGCGCGCGTAGGTGGTTTGTTAAGTTGGATGTGAAATCCCAGGGCTCAACCTTGGAACTGCATTCAAAACTGACTCACTAGAGTACGAGAGAGGTTAGTGGAATTTCCTGTGTAGCGGTGAAATGCGTAGATATAGGAAGGAACATCAGTGGCGAAGGCGACACTCTGGATTGATACTGACACTGAGGTGCGAAAGCGTGGGGAGCAAACAGGATTAGATACCCTGGTAGTCCACGCCGTAA
+
GGG9CCFF9E,EEEGFGGGD,;EFGC:FCFEFGDGFFFEC@FFG>6+@FGGGFFGGGGGFGGGGGEDFDFGCEGGG,BF<F,+=FA9FFFEFFFFDFEFGG<FFDFG,EFGGGGGD,EF9A<FGFGE:+=C7CFGGCGGGGGGGGGF,@FFFGFGGGGGGGGGFFGFGDE>FEF7;99?7CFFFF:F>9F;CCEDEEGFCCC8:,?C@CF+=CEFFFGFFF9CGGGGF<19DEEGEGGGECGFF;E94CDF?B:<C<FFFFGGGFFCFBBBAFCF?FF>;GC
@M02352:288:000000000-CKWC8:1:1101:26347:6227 1:N:0:TAGCGCTC+CGTCTAAT
TACGGAGGGTGCAAGCGTTACTCGGAATCACTGGGCGTAAAGAGCGTGTAGGCGGGTTTGTAAGTTTGAAGTGAAATCCAATGGCTCAACCATTGAACTGCTTTGAAAACTGCTTACCTAGAATATGGGAGAGGTAGATGGCATTTCTGGTGTAGGGGTAACATCCGTAGAGATCAGAAGGAATACCGATTGCGAAGGCGATCTACTGGAACATTATTGACGCTGAGACGCGAAAGCGTGGGGAGCAACCAGGATTAGATACCCTGGTAGTCCACGCCCTAA
+
FEEFG7FGGEGGFFDFGGGCFGGE:BFGGGGGGGFEFGEGGG<FFFCEGGAFGGGCFFGGG9CFFGGGEFGGGGEGGCG9EFGGGGFE9FGCFFGGCGGGGGGGFA?DFGGGGGGDF>FDC<AF,E9<8BF+>BF9<=DFG,8DFFGGEFGCFFC9@CGGF,;D,?CF5:7CFGGGFCG87::FFF@8<FGGG>8*=CCE8CFGCFGGD6>CCFGCGGGCFGGGGGG+AEGGECG>CED>>E360BG**2<>B?GG??AF+<FFF:D<ABDFF*689BBF:5
@M02352:288:000000000-CKWC8:1:1101:4880:6236 1:N:0:TAGCGCTC+CGTCTAAT
TACGAGGGGTGCAAGCGTTAATCGGAATTACTGGGCGTAAAGCGTTCGTAGGCGGTTTGTTAAGCAAGATGTGAAAGCCCAGGGCTCAACCTTGGAACTGCATTTTGAACTGGCAAACTAGAGTACTGTAGAGGGTGGTGGAATTTCCAGTGTAGCGGTGAAATGCGTAGAGATTGGAAGGAACATCAGTGGCGAAGGCGGCCACCTGGACAGATACTGACGCTGAGGAACGAAAGCGTGGGGAGCGAACAGGATTAGATACCCTGGTAGTCCACGCCGTAA
+
GGGGDCGGGGGGGGGGGGGG@FGGGGGGGGGGGGGGGGGGGGGGGGGGGGGGGGG@FFGGGGFGGGGGGGGGGGGGGGGGGGGGGGGGGGGGGGGGGCFGGGGGGGFEGGGGGGFGFGGCGGGGGGGGGGGCGGGGGGGGGGFGGGGEFGGGGGFGGGGGGFFGGGGE=EG;<FCGGFGGGGGGFGGGGGGGGGGGGGGGGDEGGGGGGGGFGC?FGGGGGGGGGDGC6EGGGGGFFGGGGGEFFFGDEGFFFFGGFF9FEGGGFFGFFFFFFGFFFFFFGG
@M02352:288:000000000-CKWC8:1:1101:26330:6237 1:N:0:TAGCGCTC+CGTCTAAT
TACGGAGGGTGCAAGCGTTACTCGGAATCACTGGGCGTAAAGAGCGTGTAGGCGGGTTTGTAAGTTTGAAGTGAAATCCAATGGCTCAACCATTGAACTGCTTTGAAAACTGCTTACCTAGAATATGGGAGAGGTAGATGGAATTTCTGGTGTAGGGGTAAAATCCGTAGAGATCAGAAGGAATACCGATTGCGAAGGCGATCTACTGGAACATTATTGACGCTGAGACGCGAAAGCGTGGGGAGCAAACAGGATTAGATACCCTGGTAGTCCACGCCCTAA
+
GGGGGFGGGGGGGGGGGGGGGGGGGGGGGGGGGGGGGGGGGGGGGGFGGGGGGGGGGGGGGGGGGGGGGFGGGGGGGGGGGGGGGGGGGGGGGGGGGGGGGGGGCFGGGGGGGGGGGGGGGGGGGGGGGGGGGGGGGGGGGGGGGGGGGGFGGGGGGGGGGGGGGGGGGGGGGGGGGGGGGGGFFGGGGGGGGGGGGGGGGGGGGGGGGGGGGGGGGGGGGGGGGGGGGGGGGGGFGGGGGGFFFFGGGGFFFFGGFFFFGGGGFFGFFFFFFGFFFFFFGG
@M02352:288:000000000-CKWC8:1:1101:20801:6241 1:N:0:TAGCGCTC+CGTCTAAT
TACAGAGGGTGCAAGCGTTAATCGGAATTACTGGGCGTAAAGCGCGCGTAGGTGGTTTGTTAAGTCGGATGTGAAAGCCCAGGGCTCAACCTTGGAATTGCACCCGATACTGGCAGGCTAGAGTACGATAGAGGAGTGTGGAATTTCCTGTGTAGCGGTGAAATGCGTAGATATAGGAAGGAACATCAGTGGCGAAGGCGACTCACTGGACCAATACTGACACTGAGGTGCGAAAGCGTGGGTAGCAAACAGGATTAGATACCCTGGTAGTCCACGCCGTAA
+
GFFGGFDGGCFGGDGGGGDGDGFDFCCGGGGGEGGGEFEDDFGGGECF>FEECFGGGGGGGGGGGGGGGGGGGGGGGFDD<FG@FDGGGGGGFGGGCFFGGGGGGEFGGGGGGGGGEGFDFDGGGGGGGGFFGGCFFGGGGGGGFFGGGGGFGGGGGGEEGGGGGCGEGDGFGGGGGGGGGGGGGGGGGGGGGGGGGGGGGGGGGGGGFGGGGGGCCFFFFGGGGDFGFGGGGGGFGGGGGGBB?4CC?FFFB?CD?F4@F?@CFFGFBFFF9CFBBFF>GD
@M02352:288:000000000-CKWC8:1:1101:9528:6243 1:N:0:TAGCGCTC+CGTCTAAT
TACGAGGGGTGCAAGCGTTAATCGGAATTACTGGGCGTAAAGCGTTCGTAGGCGGTTTGTTAAGCAAGATGTGAAAGCCCAGGGCTCAACCTTGGAACTGCATTTTGAACTGGCAAACTAGAGTACTGTAGAGGGTGGTGGAATTTCCAGTGTAGCGGTGAAATGCGTAGAGATTGGAAGGAACATCAGTGGCGAAGGCGGCCACCTGGACAGATACTGACGCTGAGGAACGAAAGCGTGGGGAGCGAACAGGATTAGATACCCTGGTAGTCCACGCCGTAA
+
GGGGFGGGGGGGGGGGGGGGGGGGGGGGGGGGGGGGGGGGGGGGFGGGGGGGGGGGGGGGGGGGGGGGGGGGGGGGGGGGGGGGGGGFGGGGGGGGGGGGGGGGGGGGGGGGGGGFGGGFGEGGGGGGGEGFGGGGGGGGGGFFGGGFFGGGGGGGGGGDFGGGGGGGGDEGGGGGGFGGGGGGGGGGGGGGGGGGGGGGGGGGGGGGGGGGGGGGGGGGGGGGGGGGGGGGGGGFGGGGGGE:BEDDGGFFBFGGFFFFGGGGFFGFFFFFFC?<BFFFC7
@M02352:288:000000000-CKWC8:1:1101:21410:6263 1:N:0:TAGCGCTC+CGTCTAAT
TACGAGGGGTGCAAGCGTTAATCGGAATTACTGGGCGTAAAGCGCGCGTAGGTGGTTTGTTAAGTCGGATGTGAAAGCCCAGGGCTCAACCTTGGAATTGCACCCGATACTGGCAGGCTAGAGTACGATAGAGGAGTGTGGAATTTCCTGTGTAGCGGTGAAATGCGTAGATATAGGAAGGAACATCAGTGGCGAAGGCGACACTCTGGATTGATACTGACACTGAGGTGCGAAAGCGTGGGGAGCAAACAGGATTAGATACCCTGGTAGTCCACGCCGTAA
+
GGGGFGGGGGGGGGGGGGGGGGGFFGGGGGGGGGGGGGGGGGGGGGGGGGGGFGGFGGGGGGGFGGGGGGGGGGGGGGGGGGGGGGGGGGGGGGGGGGGGGGGGDGEGGGGGGFCGGGGF7:<FGGG7FEEGGG@FGGGGGGFGGGGCGGGFGGGGGGGGGGGGG?GGGGE<>FGGGGGGGGGGGFGF9FGGGGGGGGGGD8CG+;CFGGFECGFFFGGFGGF6<:3;FC<DGGDDCGGGGGFBFFGG?F>@F?G=?FA@CCGGFFGFFFA:FGFFF654DG
@M02352:288:000000000-CKWC8:1:1101:16955:6265 1:N:0:TAGCGCTC+CGTCTAAT
TACGGAGGGTGCAAGCGTTACTCGGAATTACTGGGCGTAAAGCGCACGTAGGTGGTTTGTTAAGTTGGATGTGAAAGCCCAGGGCTCAACCTTGGAACTGCATTCAAAACTGGCGAACTAGAGTATGGTAGAGGTGAGTGGAATTTCCTGTGTAGCGGTGAAATGCGTAGAGATGGGAAGGAACATCAGTGGCGAAGGCGACTCACTGGACCAATACTGACACTGAGGTGCGAAAGCGTGGGTAGCAAACAGGATTAGATACCCTGGTAGTCAACGCCGTAA
+
FCGE@@CEGCCGCAFGGGEE:<@@@BCDFGGFECFGEGGGGGGGGGGGC=FEEEFFFGGGGFGGGGFDEFGGGGEGFEFGGGFGGGGFFGGGGGGGEFGG@FFDFGDFAEEGGGGEGGGAFFGFG<BAGGFB<=@@AFFGFFFGGGGGGGGGGGGGGEECFGGGCFE@EGGCDCECFGGGGFCGC9FGGEEFEEGGGGGGGGGCGGGGGGFGGGGGFGGG@GF6CGGGGFFDEED>DCDGGGE<?FGG?*;5:6F7)/)9FFGD@>F94?<A*:=:;9D25C
@M02352:288:000000000-CKWC8:1:1101:11331:6269 1:N:0:TAGCGCTC+CGTCTAAT
TACAGAGGGTGCAAGCGTTAATCGGAATTACTGGGCGTAAAGCGCGCGTAGGTGGTTTGTTAAGTCGGATGTGAAAGCCCAGGGCTCAACCTTGGAATTGCACCCGATACTGGCAGGCTAGAGTACGATAGAGGAGTGTGGAATTTCCTGTGTAGCGGTGAAATGCGTAGATATAGGAAGGAACATCAGTGGCGAAGGCGACACTCTGGATTGATACTGACACTGAGGTGCGAAAGCGTGGGGAGCAAACAGGATTAGATACCCTGGTAGTCCACGCCGTAA
+
GGGGGGGGGGEGGFGGGGGG<CEFGGGGGGGGGGGGGGGGFGGGGGGGFGGGFFGEFGGGGFGGGGGGGGGGGGGGGGGGGGGGGGGGGGGGGGGGGGGGGGGGGGGGGGGGGGGGGGGGGGGGGGGGGGGGGGGGGGGGGGGGGGGGGGGGGFGGGGGGGGGGGGGGGGGGGGGGGGGGGGGGGGFGGGGGGGGGGGGDGGGGGGGGGGGGGGGCFFGGGGGGGGGGGGGGGGGFGGGGGGFFFFGGFGFFFFGGBFFFGGGGFFGFFFAAFGFFFFFFGD
@M02352:288:000000000-CKWC8:1:1101:11384:6274 1:N:0:TAGCGCTC+CGTCTAAT
TACGGAGGGTGCAAGCGTTAATCGGAATTACTGGGCGTAAAGCGCGCGTAGGTTGATTGCTAAGCGAGATGTGAAAGCCCCGGGCTTAACCTGGGAACTGCATTTTGAACTGGCAAACTAGAGTATTGTAGAGGGTAGTGGAATTTCCAGTGTAGCGGTGAAATGCGTAGAGATTGGAAGGAACATCAGTGGCGAAGGCGGCTACCTGGACAAATACTGACACTGAGGCACGAAAGCGTGGGGAGCAAACAGGATTAGATACCCTGGTAGTCCACGCCGTAA
+
GGGGGGGGGGGGGGGGGGGGFGGGGGGGGGGGGGGGGGGGGGGGGGGGGGGGFGGGGGGGGGGGGGGGGGGGGGGGGGGGGGGGGGFFGGGGGGGGGGGGGGGGGGGGGGGFGGFGGGGGFGGGDFGGGGGGGGGGGGGGGGGGGGGGGGGGGGGGGGGGGGGGGGGGGGGGGDGGGGGGGGGGGCGGGGGGGDEEEGGGGGGGGGGGGGGGGGGGGGGGGFFGGGGGGGGGGGGEGGGGGGF?>EGGGGFFBBGGFFA@GGGGFFGFBFFFFGFFFFFFCD
@M02352:288:000000000-CKWC8:1:1101:21407:6285 1:N:0:TAGCGCTC+CGTCTAAT
TACGAGGGGTGCAAGCGTTAATCGGAATTACTGGGCGTAAAGCGCGCGTAGGTGGTTTGTTAAGTCGGATGTGAAAGCCCAGGGCTCAACCTTGGAATTGCACCCGATACTGGCAGGCTAGAGTACGATAGAGGAGTGTGGAATTTCCTGTGTAGCGGTGAAATGCGTAGATATAGGAAGGAACATCAGTGGCGAAGGCGACACTCTGGATTGATACTGACACTGAGGTGCGAAAGCGTGGGGAGCAAACAGGATTAGATACCCTGGTAGTCCACGCCGTAA
+
GGGGCFGGGGGGGGGGGGGGGGGGGGGGGGGGGGGGGGGGGGGGGGGGGGGGFGGFGGGGGGGGGGGGGEGGGGGGGGGGGGGGGGGGGGGGGGGGGGGGGGGGGGGGGGGGGGGGGGGGGGGGGGG7<CFCGGFGGGGGGGFGGGGGGGGGGGGGGGGGGGGGGGGGGGGGGGGGGGGGGGGGGFGGGGGGGGGGGGGGGGGGFGFCEGGGGGGGFGGGGGGGGGGGGGGGGGGFGGGGGGF?BFGGFD57:?FGFFFFGGGGFFGFBFFABFFFFFFFGG
@M02352:288:000000000-CKWC8:1:1101:6318:6287 1:N:0:TAGCGCTC+CGTCTAAT
TACGAGGGGTGCAAGCGTTAATCGGAATTACTGGGCGTAAAGCGTTCGTAGGCGGTTTGTTAAGCAAGATGTGAAAGCCCAGGGCTCAACCTTGGAACTGCATTTTGAACTGGCAAACTAGAGTACTGTAGAGGGTGGTGGAATTTCCAGTGTAGCGGTGAAATGCGTAGAGATTGGAAGGAACATCAGTGGGGAAGGCGGCCACCTGGACAGATACTGACGCTGAGGAACGAAAGCGTGGGGAGCGAACAGGATTAGATACCCTGGTAGTCCACGCCGTAA
+
GGGFC@FEGGGGGGGGGEGGGGGGGGGGGGGGGGGGGGGDGGFFFFEBFGGGGGGGGGGGGDEGGGGGGGFGEFGGGGGGGGGGGGGFFGGFGGGGGGGGGGGGGGGGGGGGGGGGGGGGGGGGGGGGFGGGGGGGGGGGGGGGGGCACFGFGGGGGGGGGGGGGGGGGGDGGGDFGFGFGFCCFCG9CFEGGGGGGG>EG58CFGGGGGGGFGGGGGGE6CD5ECFFGGGGGGGFGGGGGGF:;BGD>5>;BB<CDFABGGCF4@GF9?ABFGFFFFFFGG
@M02352:288:000000000-CKWC8:1:1101:10471:6288 1:N:0:TAGCGCTC+CGTCTAAT
TACGAGGGGTGCAAGCGTTAATCGGAATTACTGGGCGTAAAGCGTGCGTAGGTGGTTTGTTAAGCAAGATGTGAAAGCCCCGGGCTCAACCTGGGAACTGCATTTTGAACTGGCAAACTAGAGTATTGTAGAGGGTAGTGGAATTTCCAGTGTAGCGGTGAAATGCGTAGAGATTGGAAGGAACATCAGTGGCGAAGGCGGCCACCTGGACAGATACTGACGCTGAGGAACGAAAGCGTGGGGAGCGAACAGGATTAGATACCCTGGTAGTCCACGCCGTAA
+
GGGGFFEGGGGGGGGGGGGEFGGGGGGGGGGGGGGGGFGGEGGGFGGGFGGGFGGGGGGGGGGGGGGGGGGGGGGGGGGGGGGGGGGGGGGGGGGGGGGGGGGGGGGGGGGGGGGGGGGGGCFFGGGGEGGGGGGEGGGGGGFGGGGGGFGGGFGFGGEGGGGGGGGGGGGGFGGGGFGGGGGGGGGGGGGGGGGGGGGGGGGGGGGGGFGGGGGGGGGGGGGEEDGGGGGGGGGFGGGGGGBBFFGGGGEFFFDF)?<FGGFGFFF?>FABFGFFFFFFGC
@M02352:288:000000000-CKWC8:1:1101:19643:6303 1:N:0:TAGCGCTC+CGTCTAAT
TACGAGGGGTGCAAGCGTTAATCGGAATTACTGGGCGTAAAGCGTTCGTAGGCGGTTTGTTAAGCAAGATGTGAAAGCCCAGGGCTCAACCTTGGAACTGCATTTTGAACTGGCAAACTAGAGTACTGTAGAGGGTGGTGGAATTTCCAGTGTAGCGGTGAAATGCGTAGAGATTGGAAGGAACATCAGTGGCGAAGGCGGCCACCTGGACAGATACTGACGCTGAGGAACGAAAGCGTGGGGAGCGAACAGGATTAGATACCCTGGTAGTCCACGCCGTAA
+
GGGGDEGGGFGGGGGGGGGGGGFGGGGGGGGGGGGGGGGGGGGGCEGGGFFEGGGCEGGGGGGGG9FFGGGGGGGGGFGGGGGGGGGGGGGGGGGGGGGGGGGGGGFGGGGGGGGGGGGGGGGGGGGGGGGGGGGCFECFGGGGGGG9FGGGGGGGGGGGGGGGGGGGGGGCGGC@@FGGGFGGGGGGGGGGGGGGGGGGGGGGGGGGGFGGGGGGGGGGGGGGGGFGGGGGGGG>FGGGGGDFBFGGGGFFF?GGFFFFGGFGFFGFFFBFFGFFFFFFGG
@M02352:288:000000000-CKWC8:1:1101:13743:6308 1:N:0:TAGCGCTC+CGTCTAAT
TACAGAGGGTGCAAGCGTTAATCGGAATTACTGGGCGTAAAGCGCGCGTAGGTGGTTTGTTAAGTCGGATGTGAAAGCCCAGGGCTCAACCTTGGAATTGCACCCGATACTGGCAGGCTAGAGTACGATAGAGGAGTGTGGAATTTCCTGTGTAGCGGTGAAATGCGTAGATATAGGAAGGAACATCAGTGGCGAAGGCGACACTCTGGATTGATACTGACACTGAGGTGCGAAAGCGTGGGGAGCAAACAGGATTAGATACCCTGGTAGTCCACGCCGTAA
+
GGGGFGFGGGGGGGGGGFGGDFEEGGGGGGGGGGGGGEEEGGGGGGGGFGGGEFGFGGGGGGGGGGGGGGGGGGGGGGGGGGGGGGGGGFGGGGGGGGGGGGGGGGGGGGGGGGGGGGGGGGGGGGGGGGGGGGGGGGGGGGGGGGGDGGGGGGGFGGFFGGGGGGGGGGD;EGFGGGGGDGGGGCGGGGGGGGGGGGGGGGGGFGFFGGGFGGFFEGGGFGCGFGGGGGGGEEDFGDGGGGFFFFFGFGFFFF>F?FFFEF8D=FFFFFFFFG=69?EFGD
@M02352:288:000000000-CKWC8:1:1101:5507:6312 1:N:0:TAGCGCTC+CGTCTAAT
TACGGAGGGTGCAAGCGTTAATCGGAATTATTGGGCGTAAAGCGCGCGCAGGCTGATTGCTAAGCGAGATGTGAAAGCCCCGGGCTTAACCTGGGAACTGCATCTCGAACTGGTCGTCTAGAGTACAGTAGAGGGGGGCGGAATTTCATGTGTAGCGGTGAAATGCGTAGAGATGGGGAGGAACATCAGTGGCGAAGGCGGCCACCTGGACTGATACTGACACTGAGGCGCGAAAGCGTGGGGAGCAAACAGGATTAGATACCCTGGTAGTCCACGCCGTAA
+
GGGGFEGG78BFGFFFGFG,,,<CFD:FGG6CFGGGGGGGGGGGCE+F+@FE+,C=FC?,CDFF,44FFGGGGGGGFFFF+@FEGE8FEEF,>DGGGFCFGGG9<,3FGGGGGG9:5DFDEFGGBF<F@FFFFG7*3?5CEEE>F9C+<@@FFFFGGGGGCCGGGGGGGGG<C?+@E*;8CEGGG,:FGCCCGGGGGGGGGG5::CFGGCGGFC:<<CFCF+<CFFFF*7CDGEDBCCDGGG>?;DDGGFFFBBC7<FD=FFFGFFGFFFFFBG??BFFFGD
@M02352:288:000000000-CKWC8:1:1101:23422:6321 1:N:0:TAGCGCTC+CGTCTAAT
TACAGAGGGTGCAAGCGTTAATCGGAATTACTGGGCGTAAAGCGCGCGTAGGTGGTTTGTTAAGTCGGATGTGAAAGCCCAGGGCTCAACCTTGGAACTGCATTCAAAACTGACTCACTAGAGTACGAGAGAGGTTAGTGGAATTTCCTGTGTAGCGGTGAAATGCGTAGAGATGGGAAGGAACACCAGTGGCGAAGGCGACTGACTGGCTCGATACTGACACTGAGGTGCGAAAGCGTGGGGAGCAAACAGGATTAGATACCCTGGTAGTCCACGCCGTAA
+
GGGGGEFGGFGBFGGFGFGGEFGEEDGGGFFGGGGGGFGGGGGGGGGGFGGGFFGBFGGGGGGGGGGGGGGGGGGGGFFGGGGGGGGGGGGGGGGGGGGGGGGGGGGGGGGGGGGGGGGGGGGGGGGGGGGGGGGGGGGGGGGGGGGGGGGGGGGGGGGGGGGGGGGGGGGGGGGGGGGGGGGGGGDGGGGGGGGGGGGGGGGGGGGGGGGGGGGFGFGGGGGGGGGGGGGGGGGFGGGGGGFFFBGGGGFFFFGGFFFFGGGGFFGFFFFFFGFFFFFBGC
@M02352:288:000000000-CKWC8:1:1101:25736:6327 1:N:0:TAGCGCTC+CGTCTAAT
TACGAGGGGTGCAAGCGTTAATCGGAATTACTGGGCGTAAAGCGTTCGTAGGCGGTTTGTTAAGCAAGATGTGAAAGCCCAGGGCTCAACCTGGGAACTGCATTTTGAACTGGCAAACTAGAGTACTGTAGAGGGTGGTGGAATTTCCGGTGTAGCGGTGAAATGCGTAGAGATTGGAAGGAACATCAGTGGCGAAGGCGGCCACCTGGACAGATACTGACGCTGAGGAACGAAAGCGTGGGGAGCGAACAGGATTAGATACCCTGGTAGTCCACGCCGTAA
+
GGGG@FFGGGGGGGGGGGGGGGGGGGGGGGGGGGGGGGGGGGGG@@FGGGGGGGG=CG,:EFGGFFEGGGGGGGGGGGGG@GGGGG@FGGGG,EFGG@FGGGGGF?9>FFGGCE=<FGGGGGGGGF3FGGGGGGG@CGGGGGGGGGGG*>FGGGGGGGGGGGGGGGGGGGG@FG7CGGGGGGGFFFFGGGGGGGGGGGGG8EC8CFGGGGGG5CGGGGGGGGGGGGGGFCGDGGGFGGGGGGFFFFGGGGFFBFFGFFFFGG?FFFGFFFFFBGF?F?EFGD
@M02352:288:000000000-CKWC8:1:1101:11625:6331 1:N:0:TAGCGCTC+CGTCTAAT
TACGAGGGGTGCAAGCGTTAATCGGAATTACTGGGCGTAAAGCGTTCGTAGGCGGTTTGTTAAGCAAGATGTGAAAGCCCAGGGCTCAACCTTGGAACCGCATTTTGAACTGGCAAACTAGAGTACTGTAGAGGGTGGTGGAATTTCCAGTGTAGCGGTGAAATGCGTAGAGATTGGAAGGAACATCAGTGGCGAAGGCGGCCACCTGGACAGATACTGACGCTGAGGAACGAAAGCGTGGGGAGCGAACAGGATTAGATACCCTGGTAGTCCACGCCGTAA
+
GGGGGGGGGGGGGGGGGGGGFGGGGGGGGGGGGGGGGGGGGGGGGGGGGGGGGGGGGGGGGGGGGGGGGGGGGGGGGGGGGGGGGGGGGGGGGGGGGGGGGGGGGGGGGGGGGGGGGGGGGGGGGGGGGGGGGGGGGGGGGGGGGGGGGGGGGGGGGGGGGGGGGGGGGGGGGGGGGGGGGGGGGGGGGGGGGGGGGGGGGGGGGGGGGGCFGGGGGGGGGGGGGGGGGFGGGGGFGGGGGGFB9EGGCGFF<BFGFFFFGGGGFFGFBFAAFGF?>?EFGD
@M02352:288:000000000-CKWC8:1:1101:22932:6352 1:N:0:TAGCGCTC+CGTCTAAT
TACGAGGGGTGCAAGCGTTAATCGGAATTACTGGGCGTAAAGCGTTCGTAGGCGGTTTGTTAAGCAAGATGTGAAAGCCCAGGGCTCAACCTTGGAACTGCATTTTGAACTGGCAAACTAGAGTACTGTAGAGGGTGGTGGAATTTCCAGTGTAGCGGTGAAATGCGTAGAGATTGGAAGGAACATCAGTGGCGAAGGCGGCCACCTGGACAGATACTGACGCTGAGGAACGAAAGCGTGGGGAGCGAACAGGATTAGATACCCTGGTAGTCCACGCCGTAA
+
GGGDDFGGGGGGGGGGGFGG@FGGGGGGGGGGGGGGGGGGGGGGGGGGGGGGGGGFGGGGGGGGGGGGGGGGGGGGGGGGGGGGGGGGGGGGGGGGGGGGGCGGGGGGGGGGGGGGGGGGGGGGGGGGGGGGGGGGGFGGGGGGGGGGGGGGGGGGGGGGGGGGGGGGGGGGGGGGGGGGGGGGFGGGGGGGGGGGGGGGGGGGGGGGGGGGGGGGGGGGGGGGGGGGGGGGGGGFGGGGGGFFFFGGGGFFFFGGFFFFGGGGFFGFAFDAFGFFFFFFGG
@M02352:288:000000000-CKWC8:1:1101:12085:6363 1:N:0:TAGCGCTC+CGTCTAAT
TACGAGGGGTGCAAGCGTTAATCGGAATTACTGGGCGTAAAGCGTTCGTAGGCGGTCTATTAAGCAAGATGTGAAAGCCCAGGGCTCAACCTTGGAACTGCATTTTGAACTGGTAGACTAGAGTACTGTAGAGGGTGGTGGAATTTCCAGTGTAGCGGTGAAATGCGTAGAGATTGGAAGGAACATCAGTGGCGAAGGCGACTCACTGGACCAATACTGACACTGAGGTGCGAAAGCGTGGGTAGCAAACAGGATTAGATACCCTGGTAGTCCACGCCCTAA
+
GFFGGGEGGEGGFFFGG@FG<CFFGGGGGGGGGGGGGGGFFGGGCEEFGGGGGGGGGDFFGGGGGGDGGGFGFGFEGGFGFGGEEA@GGGFEFGFGGGGGFFGGGGGGGGGGGGGGGFGDGGGGGGGGBFGFCFEGGGGGGGGGGGGGGGGGGGGGGGEGFGGFGGEGECEGGGGGGG,2=<FGDFGGGGGGG>CEEDFC8EGGGGGFFGGGGGGF?FG?FFFGGGGGGGGGGGD:<EG8CCB48?C7CFF::6DFFF<@FG?D@FGFFFAB?CFBFFB>GC
@M02352:288:000000000-CKWC8:1:1101:8088:6371 1:N:0:TAGCGCTC+CGTCTAAT
TACGGAGGGTGCAAGCGTTACTCGGAATCACTGGGCGTAAAGAGCGTGTAGGCGGGTTTGTAAGTTTGAAGTGAAATCCAATGGCTCAACCATTGAACTGCTTTGAAAACTGCTTACCTAGAATATGGGAGAGGTAGATGGAATTTCTGGTGTAGCGGTGAAATGCGTAGAGATTGGAAGGAACATCAGTGGCGAAGGCGGCCACCTGGACAGATACTGACGCTGAGGAACGAAAGCGTGGGGAGCGAACAGGATTAGATACCCTGGTAGTCCACGCCGTAA
+
GGGGGGGGGGGGGGGGGGGGCFGGGGGG9FEGGGGGGGGGGGFGCG@FGGGGGGGGEGGGGGGGGFAFGCFGGGGGGGG@FGGGGGGGGGGGGAFGGGGGGFFGFAG9FGGG9DDC<DFFGGGGGGDC8DFGGGGGGFGGGGGGGGGGFGGGGGGGGGGGGGGGGGDGGGGCGGGGGGCFGGGGGGGGFGGGGGGGGGGGGG5*:;FFGGG6CEGG?FGGGGGGGGGG?=FGGGGFGGGGGEFFFFGGGGFFFFGGFFFFFGGGFFGFFFFFFGFFFFFFGG
@M02352:288:000000000-CKWC8:1:1101:14730:6373 1:N:0:TAGCGCTC+CGTCTAAT
TACAGAGGGTGCAAGCGTTAATCGGAATTACTGGGCGTAAAGCGCGCGTAGGTGGTTTGTTAAGTCGGATGTGAAAGCCCAGGGCTCAACCTTGGAATTGCACCCGATACTGGCAGGCTAGAGTACGATAGAGGAGTGTGGAATTTCATGTGTAGCGGTGAAATGCGTAGATATAGGAAGGAACATCAGTGGCGAAGGCGACACTCTGGATTGATACTGACACTGAGGTGCGAAAGCGTGGGGAGCAAACAGGATTAGATACCCTGGTAGTCCACGCCGTAA
+
GGGCGCFGGGGGGGGGGGGGGGGGGGGGGGGGGGGGGGGGGGGGGGGGGGGGCFGFG@B,BEGGGC+FGGGGGGGG<FGGFGGGGGGGGGGG9FGGGCGGGGCGB3F3CFGGC8<B7CFGGGGGADC:>FFGGG,*7FG=FGGGGGG93@FEGGGGGGG>GGGGGGGGGGGCEF7FG9CGGGGGG:CFGGGGGGGGGGGG*C::+;EGGCDGGFFFFGGGGGGGGGGGF:FGGGGFGGGGGDFFFDGGGG>@FBGGBFFFGGGG?FGFFFFFFGFFFFFFGG
@M02352:288:000000000-CKWC8:1:1101:24810:6379 1:N:0:TAGCGCTC+CGTCTAAT
TACGAGGGGTGCAAGCGTTAATCGGAATTACTGGGCGTAAAGCGTTCGTAGGCGGTTTGTTAAGCAAGATGTGAAAGCCCAGGGCTCAACCTTGGAACTGCATTTTGAACTGGCAAACTAGAGTACTGTAGAGGGTGGTGGAATTTCCAGTGTAGCGGTGAAATGCGTAGAGATTGGAAGGAACATCAGTGGCGAAGGCGGCCACCTGGACAGATACTGACGCTGAGGAACGAAAGCGTGGGGAGCGAACAGGATTAGATACCCTGGTAGTCCACGCCGTAA
+
GGGGGGGGGGGGGGGGGGGGFGGGGGGGGGGGGGGGGGGGGGGGGGGGGGGGGGGGGGGGGGGGGGGGGGGGGGGGGGGGGGGGGGGGGGGGGGGGGGGGGGGGGGGGGGGGGGGGGGGGGGGGGGGGGGGGGGGGFGGGGGGGGGGGGGGGGGGGGGGGGGGGGGGGGGGGGGGGGGGGGGGGGGGGGGGGGGGGGGGGGGGGGGGGGGGGGGGGGGGGGGGGGGGGGGGGGGGFGGGGGGFFFFGGDGFFFFGGFFFFGGGFFFGFFFFFFGFFFFFFGD
@M02352:288:000000000-CKWC8:1:1101:23874:6390 1:N:0:TAGCGCTC+CGTCTAAT
TACGGAGGATCCAAGCGTTATCCGGAATCATTGGGTTTAAAGGGTCCGTAGGTGGATAATTAAGTCAGAGGTGAAATCTTGCCGCTTAACGGTAAAATTGCCTTTGATACTGGTTGTCTTGAGTTATTATGAAGTGGTTAGAATATGTAGTGTAGCGGTGAAATGCATAGATATTACATAGAATACCAATTGCGAAGGCAGATCACTAATAATTAACTGACACTGATGGACGAAAGCGTGGGGAGCGAACGGGATTAGATACCCCGGTAGTCCACGCCGTAA
+
GFGGEG@@:FFFF@FGG@@FGGGGG,@F@AFGGAFGGEF@FF@FGGGGF=FGFFGE=FCFEC<CGGFC<FFE,CCCFCGGGGFFG+?BFCGGEGCC@FEGGGDB?EEEGFDFFGG+FFGGGEDFGGGFGGGG<9ACFGG?==FABFGGFDG8@8CD7CGG7@FCBF,EFFGGGCCFGCGFGFAFFGGGCGGGGGGEGG,2;8CE:EF;CG8CGCFGGGGGCECFGGGGGGGGGG*8FGDCCEE?B@DCGD@DF(9CBFFBF?CFFFGE0.5<6CFFFFFBD<
@M02352:288:000000000-CKWC8:1:1101:14707:6394 1:N:0:TAGCACTC+CGTCTAAT
TACGAGGGGTGCAAGCGTTAATCGGAATTACTGGGCGTAAAGCGTTCGTAGGCGGTTTGTTAAGCAAGATGTGAAAGCCCAGGGCTCAACCTTGGAACTGCATTTTGAACTGGCAAACTAGAGTACTGTAGAGGGTGGTGGAATTTCCAGTGTAGCGGTGAAATGCGTAGAGATTGGAAGGAACATCAGTGGCGAAGGCGGCCACCTGGACAGATACTGACGCTGAGGAACGAAAGCGTGGGGAGCGAACAGGATTAGATACCCTGGTAGTCCACGCCGTAA
+
GGGGFGGGGGGGGGGGGGGGGGGGGGGGGGGGGGGGGGGGGGGGGGGGGGGGGGGGGGGGGGGGGGGGGGGGGGGGGGGGGGGGGGGGGGGGGGGGGGGGGGGGGGGGGGGGGGGGGGGGGGGGGGGGGGGGGGGGGEGGGGGGGGGGGGGGGGGGGGGGGGGGGGGGGDGGGGGGGFFEEGGGGGGFFGGGG57CEGGEGGEEGGGGGGGGGGGGGGGGGGGEEDGGGGGCEEGEGGGGGGFFFFGGEGEFFFGGFF>FFGGGFFFFFFFFFGF?FBFBDG
@M02352:288:000000000-CKWC8:1:1101:23209:6394 1:N:0:TAGCGCTC+CGTCTAAT
TACGGAGGGTGCAAGCGTTACTCGGAATCACTGGGCGTAAAGAGCGTGTAGGCGGGTTTGTAAGTTTGAAGTGAAATCCAATGGCTCAACCATTGAACTGCTTTGAAAACTGCTTACCTAGAATATGGGAGAGGTAGATGGAATTTCTGGTGTAGGGGTAAAATCCGTAGAGATCAGAAGGAATACCGATTGCGAAGGCGATCTACTGGAACATTATTGACGCTGAGACGCGAAAGCGTGGGGAGCAAACAGGATTAGATACCCTGGTAGTCCACGCCCTAA
+
GGGGGGGGGGGGGGGGGGGGGGGGGGGGGGGGGGGGGGGGGGGGGGGGGGGGGGGGGGGGGGGGGGGGGGGGGGGGGGGGGGGGGGGGGGGGFGGGGGGGGGGGGGGGGGGGGGGGGGGGGGGGGGGGGGGGGGGGGGGGGGGGGGGGGGGGGGGGGGGGGGGGGGGGGGGGGGGGGGGGGGFGGGGGGGGGGGGGGGGGGDFGGGGGGGFGGGGGGGGGGGGGGGGGGGGGGGGFGGGGGGFFFFGGGGFFFFGGFFFFGFGGFFFFFFFFFGFF>B5;GG
@M02352:288:000000000-CKWC8:1:1101:16488:6398 1:N:0:TAGCGCTC+CGTCTAAT
TACGGAGGGTGCAAGCGTTACTCGGAATCACTGGGCGTAAAGAGCGTGTAGGCGGGTTTGTAAGTTTGAAGTGAAATCCAATGGCTCAACCATTGAACTGCTTTGAAAACTGCTTACCTAGAATATGGGAGAGGTAGATGGAATTTCTGGTGTAGGGGTAAAATCCGTAGAGATCAGAAGGAATACCGATTGCGAAGGCGATCTACTGGAACATTATTGACGCTGAGACGCGAAAGCGTGGGGAGCAAACAGGATTAGATACCCTGGTAGTCCACGCCCTAA
+
GGGGGGGGGGGGGGGGGGGGGGGGGGEGGGGGGGGGGGGGGGGGGFGGGGGGGGGGEGGGGGGGGGGFFFGGGGFEFGGGGGDFGFGGGGGGGGGGGGGGGGGGFFGGGGGGGGGGGGGGGF9FGGGFGCG:7>FGGGGGGGGGGGFGGGGFGCGCGGGGGGGGGGGGGGDFGGGGGG,CFGGGGGGDGGGGGGEGDGFGGEGG:FGGGFFFGGGGGGGCFEGGGGF+<CDCEGDFFGGGDGDBFFGDG<@@<27C244FGF?FFFDFAFF:@>FFF?:>D>
@M02352:288:000000000-CKWC8:1:1101:16223:6401 1:N:0:TAGCGCTC+CGTCTAAT
TACGGAGGGTGCAAGCGTTAATCGGAATTACTGGGCGTAAAGCGCACGTAGGTGGTTTGTTAAGTTGGATGTGAAAGCCCAGGGCTCAACCTTGGAACTGCATTCAAAACTGGCGAACTAGAGTATGGTAGAGGTGAGTGGAATTTCCTGTGTAGCGGTGAAATGCGTAGAGATGGGAAGGAACATCAGTGGCGAAGGCGACTCACTGGACCAATACTGACACTGAGGTGCGAAAGCGTGGGTAGCAAACAGGATTAGATACCCTGGTAGTCCACGCCGTAA
+
GGGGGGGGGGGGGGGGGGGGGGGGGGGGGGGGGGGGGGGGGGGGGGGGGGGGGGGGGGGGGGGGGGGGGGGGGGGGGGGGGGGGGGGGGGGGGGGGGGGGGGGGGGGGGGGGGGGGGGGGGGGGGGGGGGGGGGGGGGGGGGGGGGGGGGGGGGGGGGGGGGGGGGGGGGGGGGGGGGGGGGGGGGGGGGGGGGGGGGGGGGGGGGGGGGGGGGGGGGGGGGGGGGGGGGGGGGGFGGGGGGFFFFGGGGFFFFGGFFFFGGGGFFGFFFFFFGFFFFFFGD
@M02352:288:000000000-CKWC8:1:1101:7649:6401 1:N:0:TAGCGCTC+CGTCTAAT
TACGGAGGGTGCAAGCGTTAATCGGAATTACTGGGCGTAAAGCGCACGTAGGTGGTTTGTTAAGTTGGATGTGAAAGCCCAGGGCTCAACCTTGGAACTGCATTCAAAACTGGCGAACTAGAGTACTGTAGAGGGTGGTGGAATTTCCAGTGTAGCGGTGAAATGCGTAGAGATTGGAAGGAACATCAGTGGCGAAGGCGGCCACCTGGACAGATACTGACGCTGAGGAACGAAAGCGTGGGGAGCGAACAGGATTAGATACCCTGGTAGTCCACGCCGTAA
+
GGGGGGGGGGGGGGGGGGGGGGGGGGGGGGGGGGGGGGGGGGGGGGGGEFGGFGGFGGGGGGGGGGGGGGGGGGGGGGGGGGGGGGGGGGGGGGGG,FFGGGGGGGGGGGGGGGGGGGGGGGGGGGGGGGGGGGGGGGGGGGGGGGGGGGGGGGGGGGGGGGGGGGGGGGGGGGGGGGGGGGGGGGGGGGGGGGGGGGGGGGGGGGGGGGGGGGGGGGGGGGGGGGGGFGGGGGGFGGGGGGF?>BGGGGFFFFGGFFBFGGGGFFGFFFFBFGFBBFE>DD
@M02352:288:000000000-CKWC8:1:1101:3836:6402 1:N:0:TAGCGCTC+CGTCTAAT
TACAGAGGGTGCAAGCGTTAATCGGAATTACTGGGCGTAAAGCGCGCGTAGGTGGTTTGTTAAGTCGGATGTGAAAGCCCAGGGCTCAACCTTGGAATTGCACCCGATACTGGCAGGCTAGAGTACGATAGAGGAGTGTGGAATTTCCTGTGTAGCGGTGAAATGCGTAGATATAGGAAGGAACATCAGTGGCGAAGGCGACACTCTGGATTGATACTGACACTGAGGTGCGAAAGCGTGGGGAGCAAACAGGATTAGATACCCTGGTAGTCCACGCCGTAA
+
GGGFGGGGGGGGGGGGGGGFDGGGGGGGGGGGGGGGGGGGGGGGFEGEGCFGFGGGGGGGGGGGGGG>CGGGGGGGGGGGGGGGGGGGGGGGGGGGGGGGGGGGGGGGGGGGGDGGGGG<FFGGGGG>@EGGGGDFFGGGGGGGGGGCFGGGGGGFGGGGGGGFGFGGGGGGGGGGGGCFGGGGGGGGGGGGGGGGGGGGEGGGGGGGFGGC8FGGGGGFFGGGGGGGGFGGGGGF<EGGGGFFFFGFGG5<?FCGFFFFGFGG@FGFFFBAFGFFFFFFGG
@M02352:288:000000000-CKWC8:1:1101:15548:6410 1:N:0:TAGCGCTC+CGTCTAAT
TACGGAGGGTGCAAGCGTTAATCGGAATTACTGGGCGTAAAGCGCACGTAGGTGGTTTGTTAAGTTGGATGTGAAAGCCCAGGGCTCAACCTTGGAACTGCATTCAAAACTGGCGAACTAGAGTATGGTAGAGGTGAGTGGAATTTCCTGTGTAGCGGTGAAATGCGTAGATATAGGAAGGAACACCAGTGGCGAAGGCGACTACCTGGACTGATATTGACACTGAGGTGCGAAAGCGTGGGGAGCAAACAGGATTAGATACCCTGGTAGTCCACGCCGTAA
+
GGGGGGGGGGGGGFGGGGGGGGGFGGGGGGGGGGGGGGGGGGGGGGGGGGGGFFGGGGGGGGGGGGGGGGGGGGGGGGGGGGGGGGGGGGGGGGGGGGGGGFGFGGGGGGGGGGGGGGGGGGGGGGGGGGGGGGGGGGGGGGGGGGGGGGGGGGGGGGGGGGGGGGGGGGECCFGGGGGGGGGGGGGGGGGGGGEGGEGGGGGGGGGGGFGGG?CGGGGGGGGGGGGGGGGGGGDDGGGGGGF?BFGGGGFFB?GGBFFFGGGGFFGFFFFFFGFB1:@FGC
@M02352:288:000000000-CKWC8:1:1101:20336:6415 1:N:0:TAGCGCTC+CGTCTAAT
TACGGAGGGGGTTAGCGTTGTTCGGAATTACTGGGCGTAAAGCGTACGTAGGCGGATCAGAAAGTAGGGGGTGAAATCCCGAGGCTCAACCTCGGAACTGCCTCCTAAACTCCTGGTCTTGAGTTCGAGAGAGGTGAGTGGAATTCCAAGTGTAGAGGTGAAATTCGTAGATATTTGGAGGAACACCAGTGGCGAAGGCGGCTCACTGGCTCGATACTGACGCTGAGGTACGAAAGTGTGGGGAGCAAACAGGATTAGATACCCTGGTAGTCCACACCGTAA
+
GGGGGFFGGGGGGGGGGGGGGFFGGGGGGGGGGGGGGGGGGGGGGGGGGGGGGGGGGGGGFGGFGGGGGGGGGGGGGGGGGGGGGGGGGGGGGGGGGGGGGGGGGGGGGGGGGGGGGGGGGGGGGGGGGGGGGGGGGGGGGGGGGGGGGGGGGGGGGGGGGGGGGGGGGGGGGGGGGGGGGGGGGGGGGGGGGGGGGGGGGGGGGGGGGGGGGGGGGGGGGGGGEGGGGGGDGGGFGGGGGGFFFFGGFGFFFFGGFFFFFFGGFFGFFFFFFGFFFFFFGG
@M02352:288:000000000-CKWC8:1:1101:18000:6420 1:N:0:TAGCGCTC+CGTCTAAT
TACTAAAGGTGCAAGCGTTAATCGGAATTACTGGGCGTAAAGCGCGCGTAGGTGGTTTGTTAAGTTGGATGTGAAAGCCCAGGGCTCAACCTTGGAATTGCACCCGATACTGGCAGGCTAGAGTACGATAGAGGAGTGTGGAATTTCCTGTGTAGCGGTGAAATGCGTAGAGATGGGAAGGAACATCAGTGGCGAAGGCGACACTCTGGATTGATACTGACACTGAGGTGCGAAAGCGTGGGGAGCAAACAGGATTAGATACCCTGGTAGTCCACGCCGTAA
+
GGGGGFGGGGGGGGGGGGGG<EFGGGGGGGGGGGGGGGGGGGGGGGGGGGGGGGGGGGGGGGGGGGGGGGGGGGGGGGGGGGGGGGGGGGGGGGGGGGGGGGGGGGGGGGGGGGGGGGGGGGGGGGGGGGGGGGFGEGGGGGGGGGGGGGGGGGGGGGGGGGGGGGGGGGGGGGGGGGGGGGGGGGGGGGGGGGGGGGGGGGGGGGGGGGGGGGGFFGGGGGGFGGGGGGGGGGGFGGGGGGFFFFGFGGFF?<FFBFFFGGGGFFGFFFFFFGFFFBFFGD
@M02352:288:000000000-CKWC8:1:1101:8066:6427 1:N:0:TAGCGCTC+CGTCTAAT
TACGGAGGGTGCAAGCGTTAATCGGAATTACTGGGCGTAAAGCGCACGTAGGTGGTTTGTTAAGTTGGATGTGAAAGCCCAGGGCTCAACCTTGGAATTGCACCCGATACTGGCAGGCTAGAGTACGATAGAGGAGTGTGGAATTTCCTGTGTAGCGGTGAAATGCATAGATATTACATAGAATACCGATTGCGAAGGCAGATCACTAATAATTCACTGACGCTGATGGACGAAAGCGTAGGTAGCGAACAGGATTAGATACCCTGGTAGTCTACGCCGTAA
+
GGGGGGGGGGGGGGGGGGGGGGGGEFGGGGGGGGGGGGGGGGGGGGGGGGGGGGGFFGGGGGGGGGGGGGGGGGGGGGGGGGGGGGGGGGGGGGGGGGGGGGGGGGGGGGGGGGGGGGGGGGGGGGGGGGGGGGGGGGGGGGGGGGGGGGGGGGGGGGEGGGGGGGGGGGGGGGGGGGGGGGGGGGGGGGGGGGGGGGGGGGGGGGGGGGGGGGFGGGGGGGGGGGGGFGGGGGGFGGGGGGFFFFGGGGFFFFGFDFFFGGGGFFGFBFFAFGFFB>FFGD
@M02352:288:000000000-CKWC8:1:1101:12703:6429 1:N:0:TAGCGCTC+CGTCTAAT
TACGGAGGGTGCAAGCGTTACTCGGAATCACTGGGCGTAAAGAGCGTGTAGGCGGGTTGTAAGTTTGAAGTGAAATCCAATGGCTCAACCATTGAACTGCTTTGAAAACTGCTTACCTAGAATATGGGAGAGGTAGATGGAATTTCTGGTGTAGGGGTAAAATCCGTAGAGATCAGAAGGAATACCGATTGCGAAGGCGATCTACTGGAACATTATTGACGCTGAGACGCGAAAGCGTGGGGAGCAAACAGGATTAGATACCCTGGTAGTCCACACCGTAAA
+
GGGGGGGGGGGGGGGGGGGGGGGGGGGGGGGGGGGGGGGGGGGGGGGGGGGGGGGGGGGGGGGGGGFCGGGGGGGFGGGFGGGGGGGGFGGGGGGGGGGGGGGGGGGGFGGGGGGGGGGGGGGGGGGGGGGGGGGGGGGGFGGGGGGGGGGGGGGGGGGGGGGFGDGGGEFFGGGGGGDGGGFGGGGGGGGGCCEGGGGGGGGGGGGFGGGFGCFG7:CGGGGGGGGGGGGGGGGFGGGGGGFFBFGGGGFF<?7F?FFFGGGG>FGFD6ADB=FBF>F?GG
@M02352:288:000000000-CKWC8:1:1101:5446:6429 1:N:0:TAGCGCTC+CGTCTAAT
TACAGAGGGTGCAAGCGTTAATCGGAATTACTGGGCGTAAAGCGCGCGTAGGTGGTTTGTTAAGTCGGATGTGAAAGCCCAGGGCTCAACCTTGGAATTGCACTCGATACTGGCAGGCTAGAGTACGATAGAGGAGTGTGGAATTTCCTGTGTAGCGGTGAAATGCGTAGAGATGGGAAGGAACTTCAGTTGCGAAGGCGACTCACTGGACCAATACTGACACTGAGGTGCGAAAGCGTGGGTAGCAAACAGGATTAGATACCCTGGTAGTCCACGCCGTAA
+
FGGFGGGGDGGGFGGGGGGGC@FGCG@FGGEEEGG8:@FGGGGG@FGGGCFGGGG:CEFGGGGGGGFGGEGGGGGGG8,BA?FGGGGGGGGGGAFFEFGGGG,,8DFGGGGGGGFGGGG,>FFGGGG>FFGCFG7CDF;FGGFFGDE9FGGGGGGDFGEDGGGGGGCGCE=<CFGFGFGGGGGG,?F+,C,?FGGGGGGGC?EGGGGGGGGG*/<AFGFGGGGGGGGG7CFDDGGFGEDGGGB9?FFG6DFFF?FFBFBFGGGGFFFFFFBBFGFBF?B9D9
@M02352:288:000000000-CKWC8:1:1101:13782:6432 1:N:0:TAGCGCTC+CGTCTAAT
TACTAAAGGTGCAAGCGTTAATCGGAATCACTGGGCGTAAAGCGCGCGTAGGTGGTTTGTTAAGTTGGATGTGAAAGCCCAGGGCTCAACCTTGGAACTGCATTCAAAACTGACTCACTAGAGTACGAGAGAGGTTAGTGGAATTTCCTGTGTAGCGGTGAAATGCGTAGAGATGGGAAGGAACACCAGTGGCGAAGGCGACTGACTGGCTCGATACTGACACTGAGGTGCGAAAGCGTGGGTAGCAAACAGGATTAGATACCCTGGTAGTCCACGCCGTAA
+
GGGGGGGGGGGGGGGGGGGGFFGGGGGGCGGGGGGGGGGGGGGGGGGGGGGGFGGGGGGGGGGGGGFGGGGGGGGGGGGGGGGGGGGGGGGGGGGGGGGGGGGGGGGGGGGGGGGGGGGGGGGGFGGGGGGGGGGGGGGGGGGGGGGGGGGGGGGGGGGGGGGGGGGGGGGGFGGGGGGGGGGGGGGGGGGGGGGGGGGGGGGGGGGGGGGGGGGGGGGGGFGFFGGGGGGGGGGFGGGGGGFFFFGGGGFFFFGGFFFFGGGGFFGFFFFFFGFFFFFFGG
@M02352:288:000000000-CKWC8:1:1101:6292:6445 1:N:0:TAGCGCTC+CGTCTAAT
TACGAGGGGTGCAAGCGTTAATCGGAATTACTGGGCGTAAAGCGTTCGTAGGCGGTCTATTAAGCAAGATGTGAAAGCCCAGGGCTCAACCTTGGAACTGCATTTTGAACTGGTAGACTAGAGTACTGTAGAGGGTGGTGGAATTTCCAGTGTAGCGGTGAAATGCGTAGAGATTGGAAGGAACATCAGTGGCGAAGGCGGCCACCTGGACAGATACTGACGCTGAGGAACGAAAGCGTGGGGAGCGAACAGGATTAGATACCCTGGTAGTCCACGCCGTAA
+
GGGFFFGGGGEGGGGGGGGGGGGFGGGGGGGGGGGGGGG@FGGGGGGGGGGGGGGFGGGGGGGGGFGGGGGGGFFGGFGGFGGGGGGGGGGGGGGGGGGGGGGGGGGGGGGGGGGGGGGFGFCFGGGGGFGGGGGGFFGGGGGGGGGGGFGCFGEGGGGGGGGGGGGGGGGGGGGGGGGGGGDFB@FCFGGGGCC>EGGDGGGGFGFGGGGGGCGEFEFGFGGGGGGGE69DCCDBGGGGGGFF65DDCCD@<BGFFFAFFFEC?FGFAFFF=FFF6(54D<
@M02352:288:000000000-CKWC8:1:1101:4208:6448 1:N:0:TAGCGCTC+CGTCTAAT
TACGAGGGTCGCAAGCGTTATTCGGAATTACTGGGCGTAAAGCGTTCGTAGGCGGTTTGTTAAGCAAGATGTGAAAGCCCAGGGCTCAACCTTGGAACTGCATTTTAAACTGCCAAACTAGAGTACTGTAGAGGGTGGTGGAATTTCAAGTGTAGCGGTGAAATGCGTAGAGATTGGAAGGAACATCAGTGGCGAAGGCGGCCACATGGACAGATACTGACGCTGAGGAACGAAAGCGTGGGGAGCGAACAGGATTAGATACCCTGGTAGTCCACGCCGTAA
+
GAA<@B@@6,6@:7F8CCC,,6<CF,,CFFCEEEFGECCCFFGGC,6B8FFCGDGGGCFGFBFF,:,=,?CBFGC<ECF<,?7:=?CFGGGA,EEEGGGGF?A,8<,>ADFE,B8<FDC<FDGF,C3CC=F=FEFF:FFFGGGGF,@,37@FGCFFEGGG>FEF>>CC7E5FGG,<F,2:7FGGG9F@F<C6EEGGECF8CC*1C*<CE+9<F*+<CDGGGGEEG3@8CCGGEGCDGGG>?CD(-7DDC3<???GD2F2@EC@D?:F@AFDAF:FB96>>C7
@M02352:288:000000000-CKWC8:1:1101:13790:6449 1:N:0:TAGCGCTC+CGTCTAAT
TACTAAAGGTGCAAGCGTTAATCGGAATTACTGGGCGTAAAGCGCGCGTAGGTGGTTTGTTAAGTTGGATGTGAAAGCCCAGGGCTCAACCTTGGAACTGCATTCAAAACTGACTCACTAGAGTACGAGAGAGGTTAGTGGAATTTCCTGTGTAGCGGTGAAATGCGTAGAGATGGGAAGGAACACCAGTGGCGAAGGCGACTGACTGGCTCGATACTGACACTGAGGTGCGAAAGCGTGGGTAGCAAACAGGATTAGATACCCTGGTAGTCCACGCCGTAA
+
GGGF@F,EF@FCCFFGGEG:@GGGGECGFGGGGGGGGGGGGGGGGGGGGGGGFGGBFFGFGFFGGGGGE<FGGGGGGGGGGGGGGGGGGGGGGGGGGGGGGGGFG9FGGGGDDFE<BFGGGGGGCFGGGGGDGGGCFFGGGGGGGFFA9BFGGGGFGGGGGGGGGGGGGGD,DGGCF6FGGGGGGGGGGGGGGDGGGGGGGGGCCFGCGGGGGGGGGGGFG+<@97ECGFGGGGG:7CDGDCE>FFGGGGFF??GG?F>?7EGGFFGFBFFFFGFFBFEFDC
@M02352:288:000000000-CKWC8:1:1101:26836:6449 1:N:0:TAGCGCTC+CGTCTAAT
TACGGAGGGTGCAAGCGTTAATCGGAATTACTGGGCGTAAAGCGCACGTAGGTGGTTTGTTAAGTTGGATGTGAAAGCCCAGGGCTCAACCTTGGAACTGCATTCAAAACTGGCGAACTAGAGTATGGTAGAGGTGAGTGGAATTTCCTGTGTAGCGGTGAAATGCGTAGAGATGGGAAGGAACATCAGTGGCGAAGGCGACTCACTGGACCAATACTGACACTGAGGTGCGAAAGCGTGGGTAGCAAACAGGATTAGATACCCTGGTAGTCCACGCCGTAA
+
GGGGGEGGGGGGGGGGGEGGGGGGGGGGGGGGGGGGGGGGGGGGGGGGGGGGGGGGGGGGGGGGGGGGGGGGGGGGGGGGGGGGGGGGGGGGGGGGGGGGGGGGGGGGGGGGGGGGGGGGGGGFFGGGGGGGGGGGGGGGGGGGGGGGGGGGGGGGGGGGGGGGGGGGGGGGGGFEGGGGGGGGFGGGGGGGGGGGGGGGGGDGGGGGGGGGGGGGCGFGGGGGGDCFGGGGGGG>FGGGGGFFFFGGGGFFFFGGFFFFFFGGFFGFFFFF4C66>FFFGG
@M02352:288:000000000-CKWC8:1:1101:18239:6472 1:N:0:TAGCGCTC+CGTCTAAT
TACGGAGGGTGCAAGCGTTAATCGGAATTACTGGGCGTAAAGCGTTCGTAGGCGGTTTGTTAAGCAAGATGTGAAAGCCCAGGGCTCAACCTTGGAACTGCATTTTGAACTGGCAAACTAGAGTACTGTAGAGGGTGGTGGAATTTCCAGTGTAGCGGTGAAATGCGTAGAGATTGGAAGGAACATCAGTGGCGAAGGCGGCCACCTGGACAGATACTGACGCTGAGGAACGAAAGCGTGGGGAGCGAACAGGATTAGATACCCTGGTAGTCCACGCCGTAA
+
GGGGGGGGGGGGGGGGGGGG<FFGGGGGGGGGGGGGGGGGGGGGGGGGGGGGGGGGGGGGGGGGGGGGGGGGGGGGGGGGGDFGGGGGGGGGGGGGGGGGGGGGGGGGGFGGGGGGGGGGGGGGGGGGGGGGGGDFFGGGGGGGGGGGGGGGGGGGGGGGGGGGGGGGGGGGFGDGGGGGGGGGGFGGGGGGGGGGDGGGGGGGGGGGGGGGGGGGGGGGGGGGGDCGGGGGGGGFGGGGGGFFFFGGGGFFFFGGFFFFGFGGFFDFAFFFFGFFFFFFDC
@M02352:288:000000000-CKWC8:1:1101:21160:6473 1:N:0:TAGCGCTC+CGTCTAAT
TACAGAGGGTGCAAGCGTTAATCGGAATTACTGGGCGTAAAGCGTTCGTAGGCGGTTGAATAAGCAAGATGTGAAAGCCCAGGGCTCAACCTTGGAACTGCATTTTGAACTGTTCGACTAGAGTACTGTAGAGGGTGGTGGAATTTCCAGTGTAGCGGTGAAATGCGTAGAGATTGGAAGGAACATCAGTGGCGAAGGCGGCCACCTGGACAGATACTGACGCTGAGGAACGAAAGCGTGGGGAGCGAACAGGATTAGATACCCTGGTAGTCCACGCCGTAA
+
GGGGGGGGGGGGGGGGGGGGGGGGGGGGGGGGGGGGGGGGGGGGGGGGGGGGGGGGGGGGGGGGGGGGGGGGGGGGGGGGGGGGGGGGGGGGGGGGGGGGGGGGGGGGGGGGGGGGGGGGGGGGGGGGGGGGGGGGGGGGGGGGGGGGGGGGGGGGGGGGGGGGGGGGGGGGGFGGGFFGGGGGGGGGGGGGGGGGGGGGGGGGGGGGGGGGGGGGGGGGGGGGGGGGGGGGGGGFGGGGGGFFFFGGGGFFFFGGFFFFGGGGFFGFFFFFFGFFFFFFGG
@M02352:288:000000000-CKWC8:1:1101:25566:6476 1:N:0:TAGCGCTC+CGTCTAAT
TACGAGGGGTGCAAGCGTTAATCGGAATTACTGGGCGTAAAGCGTGCGTAGGTGGTTTGTTAAGCAAGATGTGAAAGCCCCGGGCTCAACCTGGGAACTGCATTTTGAACTGGCAAACTAGAGTATTGTAGAGGGTAGTGGAATTTCCAGTGTAGCGGTGAAATGCGTAGAGATTGGAAGGAACATCAGTGGCGAAGGCGGCTACCTGGACAAATACTGACACTGAGGCACGAAAGCGTGGGGAGCAAACAGGATTAGATACCCTGGTAGTCCACGCCGTAA
+
GGGG<FFGGGGGFGGGGGGCFGGGGGGGGGGGGGGGGGGGGGGGGGGGGGGGFGGFGGEFGGGGGGFGGGGGGGGGCFGGEGGGGGGGGGG88FGGGGGGGGGGGGFGGGGGCFGFBFGGGGGGGGGGGGGGGGGGGGGGGGGGGGGGGGGGGGGGGGGGGGGGCGGGGGGCFGGFGGGGGGGGGGGGGGGGGGGGGGGGGGGGGGGGG8CGGGGGGGGGGGGGGFFF5EFGGGGF4EGGGGF?FFGGGGFFFFFGFFFFGGGGFFGFFFFFFGFBF?3>GG
@M02352:288:000000000-CKWC8:1:1101:15990:6490 1:N:0:TAGCGCTC+CGTCTAAT
TACGGAGGGTGCAAGCGTTAATCGGAATTACTGGGCGTAAAGCGCACGTAGGTGGTTTGTTAAGTTGGATGTGAAAGCCCAGGGCTCAACCTTGGAACTGCATTCAAAACTGGCGAACTAGAGTATGGTAGAGGTGAGTGGAATTTCCTGTGTAGCGGTGAAATGCGTAGAGATGGGAAGGAACATCAGTGGCGAAGGCGACTCACTGGACCAATACTGACACTGAGGTGCGAAAGCGTGGGTAGCAAACAGGATTAGATACCCTGGTAGTCCACGCCGTAA
+
GGGGGGGGGGGGGGGGGGGGGGGGGGGGGGGGGGGGGGGGGGGGGGGGGGGGGGGFGGGGGGGGGGGGGGGGGGGGGGGGGGGGGGGGGGGGGGGGGGGGGGGGGGGGGGGGGGGGGGGGGGGGFGGGGGGGGGGGGGGGGGGGGGGGGGGGGGGGGGGGGGGGGGGGGGGGGGGFGGGGGGGGFFGGGGGGGGGGGGGGGGDGGGGGGGGGGGGFGGGGGGGFGGGGGGGGGGGFGGGGGGFFFFGFGGFFFFGGFFFFFFGGFFGFFFFFFGFFFFFFGG
@M02352:288:000000000-CKWC8:1:1101:9045:6495 1:N:0:TAGCGCTC+CGTCTAAT
TACGAGGGGTGCAAGCGTTAATCGGAATTACTGGGCGTAAAGCGTTCGTAGGCGGTTTGTTAAGCAAGATGTGAAAGCCCAGGGCTCAACCTTGGAACTGCATTTTGAACTGGCAAACTAGAGTACTGTATAGGGTGGTGGAATTTCCAGTGTAGCGGTGAAATGCGTAGAGATTGGAAGGAACATCAGTGGCGAAGGCGGCCACCTGGACAGATACTGACGCTGAGGAACGAAAGCGTGGGGAGCGAACAGGATTAGATACCCTGGTAGTCCACGCCGTAA
+
GGGGFGGGGGGGGGGGGGGGGGGGGGGGGGGGGGGGGGGGGGGGGGGGGGGGFGGGGGGGGGGGGGGGGGGGGGGGGGGGGGGGGGGGGGGGGGGGGGGGGGGGGGGGGGGGGGGGGGGGGGGGGFGGGGFGGGGGGGGGGGGGGGGGGGGGGGGGGGGGGGGGGGGGGGCGGGGGGGGGGGGGGGGGGGGGGGGGGGGGGG=EGGGGGGGGGGGGGGGGGGGGGGGGFGGGGGGFGGGGGGEFFFCDEGFFFBGGBFFFGGGGFFGFFFFFFGFFFBFBGG
@M02352:288:000000000-CKWC8:1:1101:11659:6503 1:N:0:TAGCGCTC+CGTCTAAT
TACGGAGGGTGCAAGCGTTACTCGGAATCACTGGGCGTAAAGAGCGTGTAGGCGGGTTTGTAAGTTTGAAGTGAAATCCAATGGCTCAACCATTGAACTGCTTTGAAAACTGCTTACCTAGAATATGGGAGAGGTAGATGGAATTTCTGGTGTAGGGGTAAAATCCGTAGAGATCAGAAGGAATACCGATTGCGAAGGCGATCTACTGGAACATTATTGACGCTGAGACGCGAAAGCGTGGGGAGCAAACAGGATTAGATACCCTGGTAGTCCACGCCCTAA
+
GGGGGGGGGGGGGGGGGGGGGGGGGGGGGGGGGGGGGGGGGGGGGGGGGGGGGGGGGGGGGGGGGGGGGGGGGGGGGGGGGGGGGGGGGGGGGGGGGGGFGGGGAEGGGGGGGGGGGGGGGGGGFGGGGGGGGEGGGGGGGGGGGGGGGGGGGFG9FGGGGGGGGGGGGGGGGGGGGGGGGGGGGGGGGGGGGDGGGGGGGGGGGGGGGGGGGGGGGGGGGGGGGGGGGGGGGGGFGGGGGGFF9EGFGGFFFFGGFFFFGGGGFFGFDFAFFGFFF?FFGD
@M02352:288:000000000-CKWC8:1:1101:16376:6503 1:N:0:TAGCGCTC+CGTCTAAT
TACAGAGGGTGCAAGCGTTAATCGGAATTACTGGGCGTAAAGCGCGCGTAGGTGGTTTGTTAAGTCGGATGTGAAAGCCCAGGGCTCAACCTTGGAATTGCACCCGATACTGGCAGGCTAGAGTACGATAGAGGAGTGTGGAATTTCCTGTGTAGCGGTGAAATGCGTAGATATAGGAAGGAACATCAGTGGCGAAGGCGACACTCTGGATTGATACTGACACTGAGGTGCGAAAGCGTGGGGAGCAAACAGGATTAGATACCCTGGTAGTCCACGCCGTAA
+
GFGGGGGGGGGGGGGGGGGGGGGGGGGGGGGGGGGGGGGGGGGGGGDGGEGGGGGGGGGGGGGEGGGGGGGGGGGGGGGGGGGGGGGGFFGGGGGGGGGGGGGFGGGGGGGGGGGGGGGGGGGFGGGGGGGGGGDGGGGGGGGGGGGGGGGGGGGGGGGGGGGGGGGGGGGGGGGGGGGGGGGGGGGGGFGGGDGEGGGGEEDEACGGGGGGGGGGFGGGGGGGFGGGGGGGGGGEGGGGGGB?FFGGGGFF?FGC?FFFGGGFFFGFFFFAFFFF><EFGD
@M02352:288:000000000-CKWC8:1:1101:11308:6513 1:N:0:TAGCGCTC+CGTCTAAT
TACGAGGGGTGCAAGCGTTAATCGGAATTACTGGGCGTAAAGCGTACGTAGGCGGTTTGTTAAGCAAGATGTGAAAGCCCAGGGCTCAACCTTGGAACTGCATTTTGAACTGGCAAACTAGAGTACTGTAGAGGGTGGTGGAATTTCCAGTGTAGCGGTGAAATGCGTAGAGATGGGAAGGAACATCAGTGGCGAAGGCGACTCACTGGACCAATACTGACACTGAGGTGCGAAAGCGTGGGTAGCAAACAGGATTAGATACCCTGGTAGTCCACGCCGTAA
+
GGGGFGGGGGGGGGGGGGGGFFGGGGGGGGGGGGGGGGGGGGGGGGGGGGGGGGGGGGGGGGGGGGGGGGGGGGGGGGGGGGGGGGGGGGGGGGGGGGGGGGGGGGGGGGGGGGGGGGGGGGGGGGGGGGGGGGGGGGGGGGGG7FGGGGGGGGGGGGGGGGGGGGGEEGGGGGGGGGGGGGGGGGGGGGGGGGGGGGGGGGGGGGGGGGGGGGGGGGGGGGGGGGGGGGGGGGGFGGGGGGFFFFGGGGFFBFGGFFFFGGGGFFGFFBAFFGFFFFFFGG
@M02352:288:000000000-CKWC8:1:1101:16363:6521 1:N:0:TAGCGCTC+CGTCTAAT
TACAGAGGGTGCAAGCGTTAATCGGAATTACTGGGCGTAAAGCGCGCGTAGGTGGTTTGTTAAGTCGGATGTGAAAGCCCAGGGCTCAACCTTGGAATTGCACCCGATACTGGCAGGCTAGAGTACGATAGAGGAGTGTGGAATTTCCTGTGTAGCGGTGAAATGCGTAGATATAGGAAGGAACATCAGTGGCGAAGGCGACACTCTGGATTGATACTGACACTGAGGTGCGAAAGCGTGGGGAGCAAACAGGATTAGATACCCTGGTAGTCCACGCCGTAA
+
GGGF-FGGGGGGGGGGGGGFEGGGGGGGGGGGGGGGGGGGGGGGGGGGGGGGFEGC=F:CFGGGGGECFGGGGGGG?FGFFGGGGGGGFGGGG9FG9FFCGGGFGGGGGGGG,F@7:FGDGGGGDBBF@FGCGGCFCFGGEGGGGGGGGGGGGFGGGGGGGGGGGGGGGGGGGGGGGGGGGGGGGGGGGGGGGGGGGGGG>EDC6CCCGFFF8CGCGGGGGFGGGGGGGFGC=GG@GGGGGGFFFFG5CF@FFBGGFFBFGFGGFFGF2?ABF7=:>BF>CC
@M02352:288:000000000-CKWC8:1:1101:9038:6532 1:N:0:TAGCGCTC+CGTCTAAT
TACAGAGGGTGCAAGCGTTAATCGGAATTACTGGGCGTAAAGCGCGCGTAGGTGGTTTGTTAAGTCGGATGTGAAAGCCCAGGGCTCAACCTTGGAATTGCACCCGATACTGGCAGGCTAGAGTACGATAGAGGAGTGTGGAATTTCCTGTGTAGCGGTGAAATGCGTAGATATAGGAAGGAACATCAGTGGCGAAGGCGACACTCTGGATTGATACTGACACTGAGGTGCGAAAGCGTGGGGAGCAAACAGGATTAGATACCCTGGTAGTCCACGCCGTAA
+
GGGGGGGGGGGGGGGGGGGGFFGGGGGGGGGGGGGGGEEGGGGGGGGGFGGGFGGGGGGGGGGGGGGEGGGGGGGGGGGGGGGGGGGGFGGGGGGGGGGGGGGGGGGGGGGGGGGGGGGGGGGGGGGGGGGGGGFGGGGGGGGGGGGGGGGGGGGGGGGGGGGGGGGGGGGGGGGGGGGGGGGGGGGGGGGGGGGGGGGGGGGGGGGGGGGGFGGFGGGGGGGGGGGGGGGDGGGFGGGGGGFFFFGGGGFFFFGG2FFFFFGFFFGFFFFFFGFFFFFFGG
@M02352:288:000000000-CKWC8:1:1101:21023:6542 1:N:0:TAGCGCTC+CGTCTAAT
TACGAGGGGTGCAAGCGTTAATCGGAATTACTGGGCGTAAAGCGTACGTAGGCGGTTTGTTAAGCAAGATGTGAAAGCCCAGGGCTCAACCTTGGAACTGCATTTTGAACTGGCAAACTAGAGTACTGTAGAGGGTGGTGGAATTTCCAGTGTAGCGGTGAAATGCGTAGAGATTGGAAGGAACATCAGTGGCGAAGGCGGCCACCTGGACAGATACTGACGCTGAGGTACGAAAGCGTGGGGAGCGAACAGGATTAGATACCCTGGTAGTCCACGCCGTAA
+
GGGGFGGGGGGGGGGGGGGGGGGGGGGGGGGGGGGGGGGGGGGGGGGGGGGGGGGFGGGGGGGGGGGGGGGGGGGGGGGGGGGGGGGGGGGGGGGGGGGGGGGGGGGGGGGGGGGGGGGGGGGGGGGGGGGGGGG:FGGGGGGGGGGGGGGGGGGGGGGGGGGGGGGGGGGGGGGGGGGGGGGGGGGGGGGGGGGGGGGGGGGCFGGGGGGGGGGGGGGGGGGGGGGGGGGGGGGFGGGGGGFFFFGGGGFFF<GGFFFFGGGGFFGFFF>AFFFFBFF;DD
@M02352:288:000000000-CKWC8:1:1101:21364:6547 1:N:0:TAGCGCTC+CGTCTAAT
TACGAGGGGTGCAAGCGTTAATCGGAATTACTGGGCGTAAAGCGTTCGTAGGCGGTTGAATAAGCAAGATGTGAAAGCCCAGGGCTCAACCTTGGAACTGCATTTTGAACTGTTCGACTAGAGTACTGTAGAGGGTGGTGGAATTTCCAGTGTAGCGGTGAAATGCGTAGAGATTGGAAGGAACATCAGTGGCGAAGGCGGCCACCTGGACAGATACTGACGCTGAGGAACGAAAGCGTGGGGAGCGAACAGGATTAGATACCCTGGTAGTCCACGCCGTAA
+
GGGGFGGGGGGGGGGGGGGGGGGGGGGGGGGGGGGGGGGGGGGGGGGGGGGGGGGGGEGFFGGGGCGGGGGGGGGGGGGGGGGGGGGGGGGGGGGGGGGGGGGGGGGGGGGGGGGGFGGGGGGGGGGGGGGGGGGGGGGGGGGGGGGGGGGGGGGGGGGGGGGGGGGGGGGFGGGGGGGFCCFFFGGGGGGGGGGGGGGGGGGGGGGGGGGGGGGGGGGGGGGGGGGGGGGGGGGFGGGGGGFFFEDDEGFFFFGGFFBFGGGGFFFFFFFF?GFFFFFFGG
@M02352:288:000000000-CKWC8:1:1101:24883:6547 1:N:0:TAGCGCTC+CGTCTAAT
TACGGAGGGTGCAAGCGTTAATCGGAATTACTGGGCGTAAAGCGTACGTAGGTGGTTTGTTAAGTTGGATGTGAAAGCCCAGGGCTCAACCTTGGAACTGCATTCAAAACTGGCGAACTAGAGTATGGTAGAGGTGAGTGGAATTTCCTGTGTAGCGGTGAAATGCGTAGAGATGGGAAGGAACATCAGTGGCGAAGGCGACTCACTGGACCAATACTGACACTGAGGTACGAAAGCGTGGGTAGCAAACAGGATTAGATACCCTGGTAGTCCACGCCGTAA
+
GGGGGGGGGGGGGGGGGGGGFGGGGGGGGGGGGGGGGGGGGGGGGGGGGGGG,FFBD,=FGGGGGGDGGFGGGGGGGFGGGGGGGGGGGGGGGGGGGGGGGGGGFCFEGGGGGGGGGGGGGGGGFFGGGGGGGGGGGFGGGGGGDGGFGGGGGGGGGGGGGGGGGGGGGGGGCGF8DGFGGGGGGGGGGGGGGGGGGGGGGGGGGGGGG?FFFGGGGGGFGGGGGGGFGGGGGGGFGGGGGGEA:FGG6CFFFBGGFFFFCFFGFFGFFFFFFGFFFFE;GG
@M02352:288:000000000-CKWC8:1:1101:9035:6550 1:N:0:TAGCGCTC+CGTCTAAT
TACAGAGGGTGCAAGCGTTAATCGGAATTACTGGGCGTAAAGCGCGCGTAGGTGGTTTGTTAAGTCGGATGTGAAAGCCCAGGGCTCAACCTTGGAATTGCACCCGATACTGGCAGGCTAGAGTACGATAGAGGTGTGTGGAATTTCCTGTGTAGCGGTGAAATGCGTAGATATAGGAAGGAACATCAGTTGCGAAGGCGACACTCTGGATTGATACTGACACTGATGTTCGAAAGCGTGGGGAGCAAACAGGATTAGATACCCTGGTAGTCCACGCCGTAA
+
GGGFGGGGEFCF@FGGGGGG<;FFGGCFGGGGGGGG+FFEGGGGDGGGGGGGGGGCD,CFFFFGFG7FCFFGGGGGGC,4?A@FGGGGGGGGGEDFFGGFGG94BCEGGGGFGG8>+CF<FFFGGGE+DFGGAG,B@CFGGGGGG9;D@FGGGGGGGGGGGGGFCG*BEEEGGGF@,6?7CGGG:<>;?F,?EEEG5EG8*=8C6CGFGGFGG69CEGGGGGGGGG+C<?FGFEGE4:DECEE?6DGGGGFFF?DFFFFFGGFGFFGFA6>FFGF(3,7>D>
@M02352:288:000000000-CKWC8:1:1101:3896:6562 1:N:0:TAGCGCTC+CGTCTAAT
TACGAGGGGTGCAAGCGTTAATCGGAATTACTGGGCGTAAAGCGTTCGTAGGCGGTTTGTTAAGCAAGATGTGAAAGCCCAGGGCTCAACCTTGGAACTGCATTTTGAACTGGCAAACTAGAGTACTGTAGAGGGTGGTGGAATTTCCAGTGTAGCGGTGAAATGCGTAGAGATTGGAAGGAACATCAGTGGCGAAGGCGGCCACCTGGACAGATACTGACGCTGAGGAACGAACGCGTGGGGAGCGAACAGGATTAGATACCCTGGTAGTCCACGCCGTAA
+
GGGGDFFGGGGDFGGGGGG@FGFGCF:FGEGGGGGGGGGGGGGGGGGGGCCEGGGFGGDGFF@EFFDGFF?FGGGGGGGGFGGGGGFGGFGGGGGGGGFGGGFGGGCDDFGG?FAFFGGGGGDGD,EFGGGGFFGGGGGGGG9>FFGGCFGFGGGGGGGGGG9?FGGGDGGGGGGGFE9EGGGGGFGGGGGGGGGGGGG>EDG>CFGGGDGCGC9:FGGGGCGGGD@EFFGG5E)7CEGGGGE(3DG::CBFF:GGFFAF?FFFFFGFBFFAFFF?>1:;C9
@M02352:288:000000000-CKWC8:1:1101:16313:6576 1:N:0:TAGCGCTC+CGTCTAAT
TACGGAGGGTGCAAGCGTTACTCGGAATCACTGGGCGTAAAGAGCGTGTAGGCGGGTTTGTAAGTTTGAAGTGAAATCCAATGGCTCAACCATTGAACTGCTTTGAAAACTGCTTACCTAGAATATGGGAGAGGTAGATGGAATTTCTGGTGTAGGGGTAAAATCCGTAGAGATCAGAAGGAATACCGATTGCGAAGGCGATCTACTGGACCATTATTGACGCTGAGACGCGAAAGCGTGGGGAGCAAACAGGATTAGATACCCTGGTAGTCCACGCCCTAA
+
GGGG@BGGGGGGGGGGGGGGGGGGGGEFFFGGGGGGGGGGGGGGGGGGGGGGGGGGGGGGGGGGGGGGGFGGGGGGGGFGFGGGGGGGGGGGGGFG<FGGGGGGAFGGGGGGGGGFEGGFGGGGGFDGGGGGGGFGGFGGGGGGGCGGFGGGGGGFGGGGGGGGGGGGGGGCFGGGGCGGGGGGGGGGGGGGGGGGEGGG>CFGFGGGGG*ABCFGGGGGGGGGGGFFGCDDEGGFGGGGGGFBBFGGEGFFFFGGFFFFGGGGFFFFAFDAFGF?FFBFGG
@M02352:288:000000000-CKWC8:1:1101:3424:6580 1:N:0:TAGCGCTC+CGTCTAAT
TACGAGGGGTGCAAGCGTTAATCGGAATTACTGGGCGTAAAGCGTTCGTAGGCGGTCTATTAAGCAAGATGTGAAAGCCCAGGGCTCAACCTTGGAACTGCATTTTGAACTGGTAGACTAGAGTACTGTAGAGGGTGGTGGAATTTCCAGTGTAGCGGTGAAATGCGTAGAGATTGGAAGGAACATCAGTGGCGAAGGCGGCCACCTGGACAGATACTGACGCTGAGGAACGAAAGCGTGGGGAGCGAACAGGATTAGATACCCTGGTAGTCCACGCCGTAA
+
GGGGFGGGGGGGGGGGGGGGGGGGGGG7FGGGGGGGFFGGGGGGGGGGGGGGGGGFGGGGGGGGGGGGGGGGGGGGGDGGGGGGGFGGGGGFFGGGGGGGGGGGGGGGGGGGGGGGGGGGGGGGGGGGGGGGGGGGGGGGGGGGGGGCFGGGGGGGGGGGGGGGGGGGGGGGGFGGGGGGGGGGGGGFGGGGGGGGGGGGGGGGGGGGGGGFGGGGGGGGGGGGGGGGGGGGGGGFGGGGGGD:9DGGGGF;<BGGFFFFGGGG?FGFAFFF4FFFF?D>CC
@M02352:288:000000000-CKWC8:1:1101:18619:6584 1:N:0:TAGCGCTC+CGTCTAAT
TACAGAGGGTGCAAGCGTTAATCGGAATTACTGGGCGTAAAGCGCGCGTAGGTGGTTTGTTAAGTCGGATGTGAAAGCCCAGGGCTCAACCTTGGAATTGCACCCGATACTGGCAGGCTAGAGTACGATAGAGGAGTGTGGAATTTCCTGTGTAGCGGTGAAATGCGTAGATATAGGAAGGAACATCAGTGGCGAAGGCGACACTCTGGATTGATACTGACACTGAGGTGCGAAAGCGTGGGGAGCAAACAGGATTAGATACCCTGGTAGTCCACGCCGTAA
+
GGGGGGGGGGGGGGGGGGGG6EEGGGGGGGGGGGGGGGGGGGGGGGGGFGGGCFGCFGGGGGGGGGEEGGGGGGGGGGGGGGGGGGGGGGGGGGGGGGGGGGGGGGGGGGGGGGGGGGGGGGGGGGGGFGGGGFGGGGGGGGGGFGGGGGGCFGGGGGGGGGGGGGGCEGGGGFGGGGGGGGGGGGGGGGGGGGGGECGGEGED@FGGGGGGGGGGGGGGFGFGFFG=EFGGEGGFGGGGGGFB>>7FFFFF<:GGF?AFGGGGFFGFBFB>8FFB>FF>DG
@M02352:288:000000000-CKWC8:1:1101:12632:6588 1:N:0:TAGCGCTC+CGTCTAAT
[truncated: 86,541,182 more chars]
