# Supplementary material for: Hidden interactions in the intertidal rocky shore: variation in pedal mucus microbiota among marine grazers that feed on epilithic biofilm communities
Source: PeerJ. 2022 Sep 23;10:e13642. doi: 10.7717/peerj.13642 (PMC9512015; doi:10.7717/peerj.13642)
Supplement: Supplemental Information 23 [file peerj-10-13642-s023.gz › peerj-10-13642-s023]

@M02352:288:000000000-CKWC8:1:1101:20935:1982 2:N:0:TAGCGCTC+CGTCTAAT
TAACCTTGCGGCCGTACTCCCCAGGCGGTCTACTTAGTGCGTTAGCTGCGCCACCCACGACTCTAGGTCACAGACTGCTAGTTTACATCGTTTACGGCGTGGACTACCAGGGTATCTAATCCTGTTTGCTCCCCACGCTTTCGTCCCTCAGTGTCAGTATTTGTCCAGGTAGCCGCCTTCGCCACTGATGTTCCTTCCAATCTCTACGCATTTCACCGCTACACTGGAAATTCCACTACCCTCTTCAATCCTCTATTTTTCCATTTCAAATTCCTTTTCC
+
@@,6@FG9@++686@;BDFGECC,<D+7C@,,CFFE,C,CCFE@,EF9,@=?:BF=7?++8B:,,,,CE,C,:,:,,4?<,CF,,<5:C+DFG7C7=@7>:++6ADAF=<E+A<A>DF,@=CB,CFG8BDBFB:,>8:EBBA>D*@3*@>8;,@;C9@9D;E952,@,2D;:8C4C)9CA)7;=*<C+>+>CC7AC@F++12126+1*)*2:@8):0)(-(0)0:*(*(*111*...332(,(2)6))))())))*..9)4)))..))))).).*)9.)-
@M02352:288:000000000-CKWC8:1:1101:15427:1997 2:N:0:TAGCGCTC+CGTCTAAT
TAATCTTGCGTCCGTACTCCCCCGGCGGTACACTTAATGTGTTAACTGCATTACTGCAATGTCTAGCCTCACAACAACTAGTGTACATCGTTTAGGGCGTGGACTACCAGGGTATCTAATCCTGTTTGCTCCCCACGCTTTCGCGTCTCAGCGTCAATAATGTTCCAGTAGATCGCCTTCGCAATCGGTATTCCTTCTGATCTCTACTGTTTTTACCCCTACACCAGAACTTCCATCTACCTCTCCCATATTCTAGGTAAGCAGTTTTCAAAGCCTTTCAT
+
E,6ACEF9C7+868CECFGGFC+++8++8+@,CFG9C@@C,CFE,CAA<@FEA?F,<,,,:CEF,,9EEC,:,9=,,CCE,C<EEF9A?+BEFFE=,A7F7F@AF8FG8B:+E,AEFFCGGFGCGGGDFFGGGEGGCCEEGG>EEEEG?@,<8A85*E9@D=FCFEC,7,2,?<449C>A54*49<F5;,CFD4=CEF+1;7A:?=A+*+1;<848C8;74;;4<*/*();;@*)64.)6))42332(-(64..6*.6*),2)(6>)6<).))(.(72:4)
@M02352:288:000000000-CKWC8:1:1101:16454:2008 2:N:0:TAGCGCTC+CGTCTAAT
TAACCTTGCGGCCGTACTCCCCAGGCGGTCTACTTATCGCGTTAGCTTCGCCACTAAAAGATCAAGTCTTCCAACTGCTAGTAGACATCGTTTACGGCGTGGACTACCAGGGTATCTAATCCTGTTTGCTCCCCACGCTTTCGCGTCTCAGCGTCAATAATGTTCCAGTAGATCGCCTTCGCAATCGGTATTCCTTCTGATCTCTACTGTTTTTACCCCTACACCAGAACTTCCATCTACCTCTCCCATCTTCTAGGTAAGCAGTTTTCAAAGCATTTCAT
+
FADFDEGAF77C@6CCCFGGGGE,6C:BEFF<FGGGGACB7FFF7FFGFFFGFFG,=<<?,CE<,AFGGFEF,,F,:CFA9FAECFFFGCGGFFCFEGGGG>FGFFFFGGGDG?FFFG9FCEE?FGGFGGGGGGGGEEEGGGCG+@EGG9ACEGEE5DF,D;EGFG9,?>,,DC7CDGDF5D5*??E=ECFGGEFFFF6+;7:+<+A+2+;CGF<=C;;=;A8@GD(/()9=664:)5.544A<?:11<1A9<A)0)6*6).)(694><<<)).))946))
@M02352:288:000000000-CKWC8:1:1101:15632:2016 2:N:0:TAGCGCTC+CGTCTAAT
TAACCTTGCGGCCGTACTCCCCAGGCGGTCAACTTAGTGCGTTAGCTGCGCCACCCACGACTCAAGGTCACAGACGGCTAGTTGACATCGTTTACGGCGTGGACTACCAGGGTATCTAATCCTGTTTGCTCCCCACGCTTTCGTGCCTCAGTGTCAGTATTTGTCCAGGTAGCCGCCTTCGCCACTGATGTTCCTTCCCATCTCTACTCATTTCACCGCTACACAGGAAATTCCACTCACCTCTACCATCCTCTAGTTCGCCCTTTTTGAATCCAGTTCC
+
F@<BFFGCFF7@@@CFEGGGGB,6<<+CF:BCFGGFAEC@@FFF7FFGF@CFGGG=@F=+@FE@,=<CC<FAE,B++@CC8FF<FF9FGGGGG?FC@FEGGG7AFBFGFFEGGCFFFF9=AEGAFGG8DFGGFGA<CEEEGF;EBC:89>3@,=<,5@9DFG;FF@24,?D,>92C<C8A54AECG69C+>DF?FFFFF7A<++1+@+9+3CD7)3@)169D<501(/:)8@*6<941(.8??4)<9)6,1)-656::=(30(,4>254(.<))*)1<<B
@M02352:288:000000000-CKWC8:1:1101:12934:2023 2:N:0:TAGCGCTC+CGTCTAAT
TAACCTTGCGGCCGTACTCCCCACGCGGTCAACTTAGTGCGTTAGCTGCGCCACCCACGACTCAAGGTCACAGACGGCTAGTTGACATCGTTTACGGCGTGGACTACCAGGGTATCTAATCCTGTTTGCTCCCCACGCTTTCGTGCCTCAGTGTCAGTATTTGTCCAGGTAGCCGCCTTCGCCACTGCTGTTCCTTCTAATCTCTACGCATTTCACCGCTTCACTGGTAATTCCACTACCCTCTACTTTTCTCTAGTTTTCCCGTTCTATATTCACTTCC
+
C,6B@EFAE7+++8@;@CFF86,+6+++68,,:EFF,C,,+B@,,CAE,@:,@?<8,8++4B8,,5595,:,:,B++44+,:?,,:5E<=FGGCFBC7+@+@+DE,8BDFCEG8FDG9@BDE3@@FD@9EFF<+38CCECB;CF*>*+,,5=9=D,2@@EFF9>?F,2DC92C=54)9C*):**9C6+32>FF37<>*++1*;:.++*)*)2;@37@5(2(7)/:*(*)*9/*0).63(,.43,))))-)).-:)*..6).))(.3,())).)-*)1-,.
@M02352:288:000000000-CKWC8:1:1101:24031:2028 2:N:0:TAGCGCTC+CGTCTAAT
TAACCTTGCGGCCGTCCTCCCCCGGCGGTCTACTTATCGCGTTAGCTTCGCCACTAAGTCATTACAACCCCACGGCTAGTAGACATCGTTTGCGGCGTGGACTACCAGGGTCTCTAATCCTGTTTGCTCCCCACGCTTTCGCACCTCAGTGTCAGTATCAATCCAGCGTGTCGCCTTCGCCACTGCTGTTCCTTCCTATATCTACGCATTTCACCGCTACCCAGCAAATTCCCCCCTCCTCTCTCGTACTCTACCCTTCCCGTTACCTGTTCCATTCCCAT
+
@,BEEEF9@B+@66@+@BFEFC++6@++@@F9CCF,CCD@@CC7,E?E?@?C4BF,,8CC<@?,5?,BCB+484=@=B,E,C<FFFGCGEGBF7@FEGGG+FFGEF,D7BB,>>F9;ECGGAFFG8FEFGFG8FFFEEC>*:8C::E68CFFF:CF7C;,672B,,,3=<8*;>DCDC380**=*+<6C<@:CAF7A4=***/*677*9C=C*985?B(3172<**,*.898*.(-3<(334())(-,4,)-))-),(82,(.((,)).6).))/)*)).)
@M02352:288:000000000-CKWC8:1:1101:21307:2032 2:N:0:TAGCGCTC+CGTCTAAT
TAATCTTGCGACCGTACTCCCCAGGCGGTACACTTAATGTGTTAACTGCATTACTGCAAGGTCTAGCCTCCCAACCACTAGTGTACATCGTTTAGGGCGTGGACTACCAGGGTATCTAATCCTGTTTGCTCCCCACGCTTTCGCGTCTCAGCGTCAATAATGTTCCAGTAGATCGCCTTCGCAATCGGTATTCCTTCTGATCTCTACGGATTTTACCCCTACACCATAAATTCCATCTACCTCTCCCATATTCTAGGTAAGCAGTTTTCAAAGCCCTTCA
+
@<BFFGG,E@+767BCFDFG<CC,,D+:FFFCFGGGCD<E<EECCEFCFFDEECF,C@,,FFFGFFFF,9,86=C,8DF8<F9FF??F?CFFGCGFDGGGGGGGGGGGGGDCE8FFFFEGGGG<FFGCF9=FFGGEEGEGGCCGCGCCF;EE6CCEGG9=D,@D,EF9EC,@DAC>CDGF4DD9C9>*=,AF@?FFFF88:DFCE6B***28CA?=FF2,4A55DC)23+;;AF57CE37>E<@:(8(6(.<AA2*)66)52)(-694<2)))(.(04(4
@M02352:288:000000000-CKWC8:1:1101:7611:2059 2:N:0:TAGCGCTC+CGTCTAAT
TAATCTTGCGACCGTACTCCCCAGGCGGTCTACTTAGTGCGTTAGCTGCGCCACTAAGATCTCAAGGATCCCAACGGCTAGTAGACATCGTTTACGGCGTGGACTACCAGGGTATCTAATCCTGTTTGCTCCCCACGCTTTCGCGCCTCAGCGTCAGGTTAATGCCAGAGAATTGCCTTCGCCATTGGTGTTCCTGCTCATATCTACGAATTTCACTTCTACATGAGCAATTCCATTCTCCCCTTATAACCTCTAGTCTTATCGTATCAAATGCAATCCC
+
FFGGFGGGGGEGGGGGGGGGGGGEGGGGGGGGGGGEFE<EGGGGDDFGGGGGGGGGGGGGGGGGGGGGGFGGGFGC7FEFGGGGGFGGGGGGGGGGGGGGGGGGGGGGFDFGGGGGGGGGGGGGGGGGGGGGGGGGEGGGFEGDGGGGGGGGGGGGGGGGGFGGGGGG>FGFGGGFGGGFFGGGGCFGGFGGGFFEFFFFC>FGEACF<EFGGFFFGFFF?BAF>C27A?BFF?)-6<<A418:17ADAF:90736<4=5<<<(80:(:2)6))6)6412
@M02352:288:000000000-CKWC8:1:1101:19439:2066 2:N:0:TAGCGCTC+CGTCTAAT
TAACCTTGCGGCCGTACTCCCCAGGCGGTCAACTTAGTGCGTTCGCTGCGCCACTCACGTCTCAAGGACACAAACGGCTATTTGACATCGTTTACGGCGTGGACTACCAGGGTATCTAATCCTGTTCGCTCCCCACGCTTTCGTTCCTCAGCCTTAGTATCTGTCCAGGTGGCCGCCTTCGCCACTGATGTTCCTTCCAATCTCTACGCATTTCACCGCTACACTGTAATTTCCACCTCCCTCCACAGTACTCTAGTTTTCCAGTTCAACATTCATTTCC
+
9C8E<FGFG77@C:CFFFFGGFFF8<7FC@:FGGGG9E9FBFF,6CF,@>FGFFG<FG,EC@CF,:<8F@E8DFG:BCGC<EF<FFEGG+DFD+,B=CGEG+BFEGD@B,B=>=D;FGFF9CF<<F@+BCEBFG,@:;C:DEEDGGGGFD,C,,,555,,@F@D9<,>BF?FGEDCGCDF:DGDD669;9<:F<F?EAF++2;>C76/:5:C7B)7:)47(<?@:*.*)*1979-9?(.4(.(((4(..).65-6*657)635)5).)..).)6*)8.5)
@M02352:288:000000000-CKWC8:1:1101:24042:2075 2:N:0:TAGCGCTC+CGTCTAAT
TAACCTTGCGGCCGTACTCCCCAGGCGGTCAACTTAGTGCGTTAGCTGCGCCACTCACGTCTCAAGGACACAAACGGCTAGTTGACATCGTTTACGGCGTGGACTACCAGGGTATCTAATCCTGTTTGCTCCCCACACTTTCGTACCTCAGCGTCAGTATCGAGCCAGTGAGCCGCCTTCGCCACTGGTGTTCCTCCAAATATCTACGAATTTCACCTCTACACTTGGAATTCCACTCACCTCTCTCGAACTCTAGACTGATAGTTTTGGAGGCAGTTCC
+
EFGGGGGGGG>EEEGGGGGGGGGGCGGGGGFFGGGGGFGCGGGGDGGGGEGEGGFGGGGGGFFGCGGGG8DGGGGGGGGEFFFGGGGGGGGGGGGGGGGGGGGGGGDFDGGGFGDFGGGGGGGGGGGGGGGGGG7@8EGGAFGGGGG+@FGGGEC>*;@DF@GBEGG>FFFGFFGDD<DFFGGG*0<@F?EGGCA>DAF>A7A:.1A385;CGFAFG6<2)9AF>F<G)969*96<58,8822,.).-41:1))./))1.456))-6<42(3(4)(0..)
@M02352:288:000000000-CKWC8:1:1101:7626:2076 2:N:0:TATCGCTC+CGTCTCAT
TAATCTTGCGACCGTACTCCCCAGGCGGTTTACTTAGTGCGTTAGCTGCGCCACTAAGATCTTAAGGATCCCAACGCCTAGTAGACATCGTTTACGGCGTGGACTACCAGGGTATCTAATCCTGTTTGCTCCCCACGCTTCCTCGCCGCAGCGTCAGTTTAATGCCAGAGAATTGCCTTCGCCATTGGTTTTCCTGCCCATATCCACCAATTTCACTTCTACATTAGCATTTCCACTCTCTCCTTATAACCCTTATCCTTATGTTATCAAATCCATTCCC
+
AF8ECGGGGEDEC@FFGGEFFGGGGGGGG+BFGGGG,6ECGGGCFGGGFG7,@FFCFGFE<?,66A,,99EDFC7=+7B4,CFA<D<F<+BF<<?F7FB@C=C4,?FD@<F:D=B>,@?DFBD<DF,,7=EFGFDE7+CE+5;;4C**4@C>5=:8*,76,@,,,,2?:FCCFC8=*=:A448**4A++=@5>)1.6))*00+1)30*;*8:+;<+<9,)664**2)*6*9*964)6222)4()626A4:(((,)1).166))6)44)-))-)(/)*)-.
@M02352:288:000000000-CKWC8:1:1101:11070:2080 2:N:0:TAGCGCTC+CGTCTAAT
TAATCTTGCGACCGTACTCCCCAGGCGGTCTACTTAGTGCGTTAGCTGCGCCACTAAAGTCTCAAGGACCCCAACGGCTAGTAGACATCGTTTACGGCGTGGACTACCAGGGTATCTAATCCTGTTTGCTACCCACGCTTTCGCACCTCAGTGTCAGTATTGGTCCAGTGAGTCGCCTTCGCCACTGATGTTCCTTCCCATCTCTACGCATTTCACCGCTACACCGGAAATTCCACTCACCTCTACCATCCTCTAGTTCGCCAGTTTTGAATGCAGTTCCA
+
EFGGGGGGGGCFEEGGGGGGGGGGGGGGCFFGGGGGGGGCGGGGFGFGFGGGGGGGGGGGGGGGCFGGGGEGGGGGDGGFGFFGAFGGFGGGGGGGGGGGGGGGGGFGGGGGDDFCFGGGGDFGGGGGGGFGGGGEGGGGGGGGGGD7C?CCFFFFGFFGFG?FGCEGGGDFGCGGGGGFF48CDGGF?FGG89=<AFF:C4@+9@A*95>DGFFCFEB99D??*9(9;3*8@74)-..(848?2:48A(8?AB>=44=66??12644:1<942*.9:)-)
@M02352:288:000000000-CKWC8:1:1101:16999:2083 2:N:0:TAGCGCTC+CGTCTAAT
TAACCTTGCGGCCGTACTCCCCAGGCGGTCAACTTAGTGCGTTAGCTGCGCCACTCACGTCTCAACGACACAAACGGCTAGTTGACATCGTTTACGGCGTGGACTACCAGGGTATCTAATCCTGTTCGCTCCCCACGCTTTCGTTCCTCAGCGTCAGTATCTGTCCAGGTGGCCGCCTTCGCCACTGATGTTCCTTCCAATCTCTACGCATTTCACCGCTACACTGGAAATTCCACCACCCTCTACAGTACTCTAGTTTGCCAGTTCAAAATGCATTTCCA
+
GGGGGGGGGGGGGGGGGGGGGGGGGGGGF7CFGFGGGGFGGGGEGGGGGGGGGGGGGGGGGGGGD,FGGGGGGGGGGGGGGGGGGGGGGGGGGGGGGGGGGGGGGGGGGGGGGE8DCFGFGFGGGGDED7DFGGGGGGGGGGGFFGGGGFFGGGGGGFGGGGGGGGGGGGFGGGGGGGGFFDECCFFGFGGDGFFE4FFGFGFGFFF3CEBGGFAFFE>FFFFFG=254**19@DFF<:6BB?<2-)566>9<B<6<:649<A0:AF)6)5A)5=)9442)
@M02352:288:000000000-CKWC8:1:1101:20702:2093 2:N:0:TAGCGCTC+CGTCTAAT
TAACCTTGCGGCCGTACTCCCCAGGCGGTCTACTTATCGCGTTAGCTTCGCCACTAAAAGATCAAGTCTTCCAACGGCTAGTAGACATCGTTTACGGCGTGGACTACCAGGGTATCTAATCCTGTTTGCTCCCCACGCTTTCGCACCTCAGTGTCAATATCGGTCCAGGTAGTCGCCTTCGCCACTGGTGTTCCTTCCTATATCCACGCATTTCACCGCTTCCCAGGACATTCCACTACCCTCTTACGTATTCTAGACTGGCAGTATTAGGTGCAGTTCAA
+
,BFCCFGGGGGGGGFGGGDFGGGGGDGGFEGFGGGFFEGGGGGFGGGG<F=CEGDFGGEFGFFGFGFFGGGGGFGGGD@FGGGF9?FEFGGGGFGGEGCGGGFGGF?CEFGGGGGFFDFGBFDCDGG@D,,@FFGGDE:BFCE6E>C*@D6;EGFFFFGGGD7EEFCEFGGGEFDGDGDFFGGEGGGG+*3C>5C?3AA7:++2)+2*/*)8:+7@EB>9()))*2(735*=46)).44?(8(4))-,.34:4<>@4)/2304(()))))6423/)0))))
@M02352:288:000000000-CKWC8:1:1101:7890:2102 2:N:0:TAGCGCCC+CGTCTAAT
TAATCTTGCGACCGTACTCCCCAGGCGGAATACTTAATGCGTTAGCTGCGACACCGAAGGGCCAAACCCCCCCTATCTGGATTTCACCTCTTTCAGGGCGGGGACCCCCAGGTTATACATTCTTTTTCGCCCCCCCGTCTTGCGCCTCTCAGCCTCATATTCGCATCAGAAACGCCCCTCCCACTCTGCTTCTCTCACATATCCCAGCTCATCACCCCCCTACCCTTAATATCCCGCTTCTCTCGCCGTACTTCTACTCGACTTGTTTGAAATGCATTCA
+
B<,=,;EEF:EGDFGFGGGGGGG:@D7@76,,CFFGFAADFGGGG,CF<@+CF====F++4,,B,,9,=,++64+5,,,,,,55B?,,,,:C5,8,,?++++***5*8:5C*,7,,,,7,,7,@<F,,161:FCF7***;*++/**21+;+0+*2*++0++3*****++++0**1/)1/).9*:**+++39**.*))99:*:70)))*2</;7*.)2)-((72)103*)****/,3-((--46)(-,((((()-)0).)-(((-).)4,).)).0)06:)
@M02352:288:000000000-CKWC8:1:1101:19684:2110 2:N:0:TAGCGCTC+CGTCTAAT
TAACCTTGCGGCCGTACTCCCCAGGCGGTCAACTTAGTGCGTTAGCTGCGCCACTCACGTCTCAAGGACACAAACGGCTAGTTGACATCGTTTACGGCGTGGACTACCAGGGTATCTAATCCTGTTCGCTCCCCACGCTTTCGTTCCTCAGCGTCAGTATCTGTCCAGGTGGCCGCCTTCGCCACTGATGTTCCTTCCAATCTCTACGCATTTCACCGCCACACTGGAAATTCCACCACCCTCTACAGTACTCTAGTCTACCAGTTCAAAATGCAGTTCC
+
GGGGGGGGGGGGGGGGGGGGGGGGGGGGFGGGGGGGGGGGGGGGGGGGGGGGGGGGGGGEFFF?FGFGGGGGGGGGGGGGGGGEFGGFGGGGGFGGGGGCGGDGEGGGFGGGGGEFGGGGGGGGGGAEGGGGGGEE:EGGGGGGGGGGG9EGEEGGG;CFFGGGF:BBFGCFGGGGGCCA>GE5<GGFFGFGDEFFFFFGFGF:)+1*>5><DFFFGDF(451>FGFGFFFF6F2)213?6?132:)5:>A9A<)866*62<?:6:<2>))-5)=)*66)
@M02352:288:000000000-CKWC8:1:1101:7788:2132 2:N:0:TAGCGCTC+CGTCTAAT
TAATCTTGCGACCGTACTCCCCAGGCGGTACACTTAATGTGTTAACTGCATTACTGCAAGGTCTAGCCTCACAACAACTAGTGTACATCGTTTAGGGCGTGGACTACCAGGGTATCTAATCCTGTTTGCTCCCCACGCTTTCGCGTCTCAGCGTCAATAATGTTCCAGTAGATCGCCTTCGCAATCGGTATTCCTTCTGATCTCTACGGATTTTACCCCTACACCAGAAATTCCATCTACCTCTCCCATATTCTAGGTAAGCAGTTTTCAAAGCAGTTCAA
+
DEFGFGGGGGEGEGGGGGGGGGGCGDEFEGGGGGGGGGGGGGGGGGGGGGGGFGGGGGGGGGGGGGGGFGEFGGGGGGGGGGGGGGGGG@FGGGGCDFGGGGE8EDGGFGGGGDGGGGGGGGGGGGGGGGGGGGFGGGGGGGGGGGGDA9DFGGGGGGFCEFGGGGCCF;;DGGGGGGGFFGGGGGGGGGGGGFFFFFF7=CC>4FFGDGDDGFFAFFDFFFFFGGFG(;:FFFEFFEFCF8))62::9?D>A4>@?FFFFFF?4A2<AAFA<1)1764A)
@M02352:288:000000000-CKWC8:1:1101:15681:2142 2:N:0:TAGCGCTC+CGTCTAAT
TAACCTTGCGGCCGTACTCCCCAGGCGGTCAACTTAGTGCGTTAGCTGCGCCACTCACGTCTCTAGGACACAAACGGCTAGTTGACATCTTTTACGGCGTGGACTACCAGGGTATCTAATCCTGTTCGCTCCCCACGCTTTCGTTCCTCAGCGTCAGTATCTGTCCAGGTGGCCGCCTTCGCCACTGATGTTCCTTCCAATCTCTCCGCATTTCACCGCTACACTGGAAATTCCCCCACCCTCTACAGTACTCTAGTCGAACAGTTCAAACTGCAGTTCCA
+
EFGG9FGGGGGEGGEEGGGGGGGGGFGG@FFFGGGGGGGGGGG7FGGGFGGGGGGFGGAFFFGGGGGGGGDCFFGGGEGGCFGG<F?AF,BFGFDGG:7@C7FGCFFFFFGGGFF9E=FFFGGAFG<+@BF@F:,3B6C:DE8:FGFCC9,C:*5=8;FFGF@ECD@CF::DFFCCD?D=F4C57CG+ACFGG5A<4AF++*+:<*25758D7=49<3931@?F>F(954@4@*5(4,2638<B7AB)<4<2A<>7<A>??3;0564:5>)443?(942.-
@M02352:288:000000000-CKWC8:1:1101:20513:2159 2:N:0:TAGCGCTC+CGTCTAAT
TAACCTTGCGGCCGTACTCCCCAGGCGGTCAACTTAGTGCGTTAGCTGCGCCACTCACGTCTCAAGGACACAAACGGCTAGTTGACATCGTTTACGGCGTGGACTACCAGGGTATCTAATCCTGTTCGCTCCCCACGCTTTCGTTCCTCAGCGTCAGTATCTGTCCAGGTGGCCGCCTTCGCCACTGATGTTCCTTCCAATCTCTACGCATTTCACCGCTACACTGGAAATTCCACCACCCTCTACAGTACTCTAGTTTGCCAGTTCAAAATGCAGTTCCA
+
CFGGCGGGGGGGGGFGGGGGGGGGGGGGCGGGGGGGGGGGGGGGGGGGGGGGGGGDCFGGGGGGGGGGGGGGGGGGGGGGGGGGGGGGGGGGGGGGGGGGGGGGGGGGGGGGGGGGGGGGGGGGGGGGGGGGGGGGGGGGGGGGGFEFGGGGGGGGGFGGGGGGGGGGGGGGGGGGGCDFFDGGDGGGCFGGGFFFE4C>CC8@CFFFGGFGGFFFABB>FFFFGGFF4BFB=6<9<BBF:,4().64AFF465<BABFFF<9>7<BBA:872<B97<A-)
@M02352:288:000000000-CKWC8:1:1101:19209:2193 2:N:0:TAGCGCTC+CGTCTAAT
TAACCTTGCGGCCGTACTCCCCAGGCGGTCTACTTATCGCGTTAGCTTCGCCACTAAGTCGTTACAACCCAACGGCTAGTAGACATCGTTTACGGCGTGGACTACCAGGGTATCTAATCCTGTTTGCTCCCCACGCTTTCGCACCTCAGTGTCAGTATCAATCCAGAGTGTCGCCTTCGCCACTGATGTTCCTTCCTATAACTACGCATTTCACCGCTACACAGGAAATTCCACACTCCTCTATCGTACTCTAGCCTGCCAGTATCGGGTGCAATTCCAAG
+
DFGGGGGGGGGGGEGGGGGGGGGGGGGGGGGGGGGGGGGGGGGGGGGGGGGGGGGGGGGGGGGGGGGGGGGGGGGGGGGGGGGGGGGGGGGGGGGGDFGGGGFF@FDFGGGGGGGGGGGGGGGGGGGGGGFGGGGGGGGCGEGGGFGGGEGGGGGGGFGGGGGGGGFGG9DGEGGGGGFFFGG?CGG7<CFGFEFFFFF++2:7;3><>CA@:A@EG@>F<:4<FF<GF4/77923(4<A<AF<<:300(:4A<A46?FFF?246<6>9?((52@244<<2
@M02352:288:000000000-CKWC8:1:1101:17217:2201 2:N:0:TAGCGCTC+CGTCTAAT
TAACCTTGCGGCCGTACTCCCCAGGCGGTCAACTTAGTGCGTTAGCTGCGCCACTCACGTCTCAAGGACACAAACGGCTAGTTGACATCGTTTACGGCGTGGACTACCAGGGTATCTAATCCTGTTCGCTCCCCACGCTTTCGTTCCTCAGCGTCAGTATCTGTCCAGGTGGCCGCCTTCGCCACTGATGTTCCTTCCAATCTCTACGCATTTCACCGCTACACTGGAAATTCAACCACCCTCTACAGTACTCTAGTTTGCCAGTTCAAAATGCAGTTCCA
+
FFFGFFGGCFGGGFEEDCCFEGGEFGGDFFEGGGGGGGGGGGGGGGGGGGGGGGGGGGGGGGGGGGGGGGGGGGGEGGGGGGGGGGGGGGFGGGGGGGGGGGGGGGFGGGGGGGGGGGFGGGGGGGGGGGGGGGGGGGGGGGGGGGGGGGFGGGGGGFGGGGGGGFGGGGGGGGGGDGGFFGEEGGGFGGGGGCFEAFFGFGFGEFFGGGFGG?AFFB02>EDF7CBGFFFFF*4A(:<?FB<FFF>:AF9<>BBFFAFFF<A::>2<A>DA7<F2=A996
@M02352:288:000000000-CKWC8:1:1101:9199:2255 2:N:0:TAGCGCTC+CGTCTAAT
TAATCTTGCGACCGTACTCCCCAGGCGGAATGCTTAATCCGTTAGGTGTGTCACCGAACAGTATACTGCCCGACGACTGGCATTCATCGTTTACGGTGTGGACTACCAGGGTATCTAATCCTGTTTGCTCCCCACACTTTCGTACCTCAGCGTCAGTATCGAGCCAGTGAGCCGCCTTCGCCACTGGTGTTCCTCCAAATATCTACGAATTTCACCTCTACACTTGGAATTCCACTCACCTCTCTCGAACTCTAGACTGATAGTTTTGGAGGCAGTTCCAG
+
EFGGGGGGGGDGEEFGGGGGGGGGGFGGGGGGGGGGGGEFGGGGGGGGGGFGGGGGGGGGGGGGGGGGGEEFGGGEGEGGGGGGFFGEEFGGGGGGGGGGGGGGGG<FFGGGGGGGGFGGGGGGGGGGGGGGGGGGGGGGFGGGGGCFEGGGGGGGGGCFGCFGCCGGGGGFFEGCDGGFEGDGCCG7CFCGGFFFFFFGFFFG?A>DFGFFFFFFCFEEFFFFGGFFBFFFFFFFFFFF?04,24??B:1)-<6=9AFFB>DBFFA?B::BFFEBFFBB6
@M02352:288:000000000-CKWC8:1:1101:23235:2273 2:N:0:TAGCGCTC+CGTCTAAT
TAACCTTGCGGCCGTACTCCCCAGGCGGTCTACTTATCGCGTTAGCTGCGCTACTCACGGATTAAATCCACAAACAGCTAGTAGACAGCGTTTACGGTGTGGACTACCAGGGTATCTAATCCTGTTCGCTACCCACACTTTCGCACATGAGCGTCAGTCTTTGGCCAGGGAGTCGCCTTCGCCACTGATGTTCCTTCTGATATCTACGCATTTCAACGCTACACCAGAAATTCCACTCCCCTCCCCAAGACTCTAGTCTGCCAGTTCTAAATGCTATTTC
+
AFGGFGGGFGGG:CBEGGGGGGGDGCCC@@FCFGGC@FGDGGGGGGGGFGG7BF,EEFGGGGGGGGGGGGGGGGGGGGGGGGGFC9FF<CFGEGGCFGGFGGGGGGCFGEGGGGGG9FFFEFFGGGFEEGGGGGGGGEFGGGGGGGGCGGFGGG*@@FEFFGGGFFDDGGFGCFG?DDGF?CGG:?FG+C3CFEFEA=ADF>A>)AFGDE>DFFF+>:20(.)09D<D:F=F?6<)-4(.-:0(,1816(1<><28<)*644,34<2<<B9>D2*.*..6
@M02352:288:000000000-CKWC8:1:1101:17380:2278 2:N:0:TAGCGCTC+CGTCTAAT
TAATCTTGCGACCGTACTCCCCAGGCGGTACACTTAATGTGTTAACTGCATTACTGCAAGGTCTAGCCTCACAACAACTAGTGTACATCGTTTAGGGCGTGGACTACCAGGGTATCTAATCCTGTTTGCTCCCCACGCTTTCGCGTCCCAGCGTCAATAATGTTCCAGTAGATCGCCTTCGCCACTGGTGTTCCTTCCTATAGCTACGCATTTCACCGCTACACAGGAAATTCCACTACCCTCTACTGTATTCTAGACTAGCAGTATCAGATGCAGTTCCA
+
<BGAFGGGGGG:C@FGGGGGGGGGGGGD@FCAFGGGEFGGGGGGGGGGGGGGGGFCFGGGFGF9FDAFFGGFGGGGFFGFFFFGGGFFGGFGGGFGFGGGGGGGGGGFGGGGGGDFGFFGGDEFAEEFGGG:ACBEGGCECGCGG7@+@DFGGCGGCFG=FFGFGGGDDGFFGGFGGDGFFGGGGFFFFEFGD*BCFFFGC?++*1?<D5597AEC7B9>BFFF=51F;FF@@CC<CF>287<BFAAFA<<5>>BF)<948032<AAF2).-69B<F.:4.
@M02352:288:000000000-CKWC8:1:1101:19577:2286 2:N:0:TAACGCTC+CGTCTAAT
TAACCTTGCGGCCGTACTCCCCAGGCGGTCAACTTAGTGCGTTAGCTGCGCCACTCACGTCTCAAGGACACAAACGGCTAGTTGACATCGTTTACGGCGTGGACTACCAGGGTATCTAATCCTGTTCGCTCCCCACGCTTTCGTTCCTCAGCGTCAGTATCTGTCCAGGTGGCCGCCTTCGCCACTGATGTTCCTTCCAATCTCTACGCATTTCACCGCTACACTGGAAATTCCACCACCCTCTACAGTACTCTAGTTCGCCAGTTTTGAATGCAGTTCCA
+
FGGGDFGGGDGGGGDGGGGGGGGGGGGG@FEFGGGGGCFGGGGDGGGGGGGGGG?GGGGGGGGG<=FGGGGFGGGGEGCGGGGGDFCCFGGGGFGEDEGGEGCCDD8FBFGGGEDEFGGG9FDCFGBECEGFGGGGGGGGGGDGGDFGGGGGCGEEE;;DFFGGDGGCGGGDGGDGGDGFFGGGGGG@FGGFGFFFEFFFFFAGEFFGGDB<D?4=GFF03>7F7D?G0*9FFF242:<B:B?:24<?<29))-51:-9<>FBB:BBA::6:6)16@<)-.
@M02352:288:000000000-CKWC8:1:1101:17902:2303 2:N:0:TAGCGCTC+CGTCTAAT
TAACCTTGCGGCCGTACTCCCCAGGCGGTCAACTTAGTGCGTTAGCTGCGCCACTCACGTCTCAAGGACACAAACGGCTAGTTGACATCGTTTACGGCGTGGACTACCAGGGTATCTAATCCTGTTCGCTCCCCACGCTTTCGTTCCTCAGCGTCAGTATCTGTCCAGGTGGCCGCCTTCGCCACTGATGTTCCTTCCAATCTCTACGCATTTCACCGCTACACTGGAAATTCCACCACCCTCTACAGTACTCTAGTTTGCCAGTTCAAAATGCAGTTAC
+
CFFFFGGGGGDFGDGGGGGFGGGGGFGGFEGGGGGGFGGFGGGGGGGGGGGGGGGGGGGGGGGGGGGGGGGGGGGGGGGGGGGGGGGGGGGGGGGGDGEGDGGGGGGGGGGGGGGGAGGGGGGGGGFGGGGGGGGGGGGGGGGFGGGGGGGGGGGGGGGCD9ECDGCFGGFCGGGGGGDA>GGCDCF7EFGGFFFFFFFG6C6@CAFGD=DGGFBFFFF69>?FDGFG?4F?6=:A186BFF?08AF:AFB24-)*644:>FFFD4))).4>ABFD64).
@M02352:288:000000000-CKWC8:1:1101:18136:2310 2:N:0:TAGCGCTC+CGTCTAAT
TAACCTTGCGGCCGTACTCCCCAGGCGGTCAACTTAGTGCGTTAGCTGCGCCACTCACGTCTCAAGGACACAAACGGCTAGTTGACATCGTTTACGGCGTGGACTACCAGGGTATCTAATCCTGTTCGCTCCCCACGCTTTCGTTCCTCAGCGTCAGTATCTGTCCAGGTGGCCGCCTTCGCCACTGATGTTCCTTCCAATCTCTACGCATTTCACCGCTACACTGGAAATTCCACCACCCTCTACAGTACTCTAGTTTGCCAGTTCAAAATGCAGTTCCA
+
GGGGGGGGGGGDGDFGGGGGGGGGGFGGCFGGGGGGGGGGGGGGGGGGGGGGGGGGGGGGGGGGGGGFGGGGGGGGGGGGGGCGGGGGGGGGGGGGGGGGGGGGGGGGGGGGGGGGGGGGGFFGGGGCCCGGGGGGGGGGFGGGGGFFGGGGGGGGGFFFFGGGGGF6DFCFGGGGGGGFFGGGGGGCFGGGG3AEFFFGFGFDCFFCDEFGGFFFGFF>;E<FFGFFBFFFFFFF0:<61<<03<<:A>BAF>)*6<?<A2AF:B<A5AABFBF>FF9A2
@M02352:288:000000000-CKWC8:1:1101:20251:2313 2:N:0:TAGCGCTC+CGTCTAAT
TAATCTTGCGACCGTACTCCCCAGGCGGTACACTTAATGTGTTAACTGCATTACTGCAAGGTCTAGCCTCACAACAACTAGTGTACATCGTTTAGGGCGTGGACTACCAGGGTATCTAATCCTGTTTGCTCCCCACGCTTTCGCGTCTCAGCGTCAATAATGTTCCAGTAGATCGCCTTCGCAATCGGTATTCCTTCTGATCTCTACGGATTTTACCCCTACACCAGAAATTCCATCTACCCCTCCCATATTCTAGATAATCAGTTTTCAAAGCAGTTCAA
+
CGGGGGGGGGGGGGFGGGGGGGGEGGEGCGGGGGGGGGGGGGGGGGGGGFEFGGGGGGGGGGGGGGFGGGFDGGGGGGGGGGGFGGFGGCCGFGGGGGGGEGGGDF4EFGGEGEFGGGGGFGG9FGGGGGG8FFFFGGGGGGEDBBC6DFDGGC8CEFGFGGGFFFFGGCFFDFFCDDDFFGGEGGGGCEFFGE6@=A+1=++=CCFGGEFGGFEFGFD6;5;FGG<F8FFF6@5))9<E3(-22:11A?FFDA<7:48<)4:>B4<AFFF4486(*)64.
@M02352:288:000000000-CKWC8:1:1101:11777:2324 2:N:0:TAGCGCTC+CGTCTAAT
TAATCTTGCGACCGTACTCCCCAGGCGGTCTACTTAGTGCGTTAGCTGCGCCACTAAAGTCTCAAGGACCCCAACGGCTAGTAGACATCGTTTACGGCGTGGACTACCAGGGTATCTAATCCTGTTTGCTACCCACGCTTTCGCACCTCAGTGTCAGTATTGGTCCAGTGAGTCGCCTTCGCCACTGATGTTCCTTCCCATCTCTACGCATTTCACCGCTACACAGGAAATTCCACTCACCTCTACCATACTCTAGTTCGCCAGTTTTTAATGCAGTTCCA
+
DFGGGGGGGGGGGGGGGGGGGGGGGGGGGGGGGGGGGGGGGGGGEDFGGGGGGGGGGGGGGGGGGGGGGGGGGGGGGGGGGGGGGGGGGGGGGGGGGGGGGGGGGGGGGGGGGGGGGGGGGGGGGGGGGGGGGGGGGGGGGGGGGGGGGGC;CGGFGGGCFCGFGCCFFFFGG7DGGGGFFGGGGGGGGGGGGFFCEAFCF4A;?FFFG=>D>66ACEFF6B)8FF?*8;FF=4<D>32:?2(5<<4:F<36?DA?A:6,(-:>2A<<(.22):@<=A<B2
@M02352:288:000000000-CKWC8:1:1101:11219:2339 2:N:0:TAGCGCTC+CGTCTAAT
TAATCTTGCGACCGTACTCCCCAGGCGGTCTACTTAGTGCGTTAGCTGCGCCACTAAAGTCTCAAGGACCCCAACGGCTAGTAGACATCGTTTACGGCGTGGACTACCAGGGTATCTAATCCTGTTTGCTACCCACGCTTTCGCACCTCAGTGTCAGTATTGGTCCAGTAGATCGCCTTCGCAATCGGTATTCCTTCTGATCTCTACGGATTTTACCCCTACACCAGAAATTCCATCTACCTCTCCCATATTCTAGGTAAGCAGTTTTCAAAGCAGTTCAA
+
ECGAEGGGGGGGGGGGEGGGGGG:FGEGFGGGGFGGGFGGGGGGGGGGFGEGCGGFFFGFGGGGGGGGGGGGGGGGGGEGGGGGGGGGGGGGGGGGGGGGGGGGGGDFEGGGGGGGGGGGGGFGFGGGGFBFF<D>EGCEDGGGGGGCGGGGGFGCFFFGGGGGFGGGGGGGGF7DDDGFFGGGDGGGGFF=:CFF;FFFCGFGEFFGDE>CFFEFFFDF@FFFGGFGF?FF??BFFADAD<<7:BFFFFFFFDFBFFFA>7ABA<99<>B4A0?BFBAA9
@M02352:288:000000000-CKWC8:1:1101:8860:2340 2:N:0:TAGCGCTC+CGTCTAAT
TAACCTTGCGGCCGTACTCCCCAGGCGGTCAACTTAGTGCGTTAGCTGCGCCACTCACGTCTCAAGGACACAAACGGCTAGTTGACATCGTTTACGGCGTGGACTACCAGGGTATCTAATCCTGTTTGCCCCCCACGCTTTCGTTCCTCAGCGTCAGTATCTGTCCCGGTGGCCGCCTTCGCCACTGATGGTCCTTCCAATCTCTACGCATTTCACCGCTACACTGGAACTCCCACCACCCTCTACAGTACTCTAGTTTGCCAGTTCCAAATGTACTTCCA
+
C<FFFGGGGGGECFFGGGGGFFG:8DEC67B@FEGGGGGDGGGGGGCFGDFGGCFFGGF<@6CFCCF=@CFFD<FEFC7FFDF<AFCC9B<BBFGEFCFGGGGGFGGF8FGGA3ABA@D,>D9DEG,=E,>FFFGGED*@D;5@F8,5,7,=14::CEC2,2@BC<,=:F*8B6D39*9*25E5D?CF7C+;+/A7)2;>67@>-*655*7<FF9?<>9367?F7=84()0*977033((-4132)67<).)66664<84A>FF:A)).).)))/)0.)).
@M02352:288:000000000-CKWC8:1:1101:13745:2345 2:N:0:TAGCGCTC+CGTCTAAT
TAACCTTGCGGCCGTACTCCCCAGGCGGTCTACTTATCGCGTTAGCTTCGCCACTAAAAGATCAAGTCTTCCAACGGCTAGTAGACATCGTTTACGGCGTGGACTACCAGGGTATCTAATCCTGTTTGCTCCCCACGCTTTCGCACCTCAGTGTCAATATCAGTCCAGGTAGTCGCCTTCGCCACTGGTGTTCCTTCCTATATCTACGCATTTCACCGCTACACAGGAAATTCCACTACCCTCTACTGTATTCTAGACTAGCAGTATCAGATGCAGTTCCA
+
<FCFFGGGGGGDEEEEGGGGGGGGGFGG@FGGGGGGGGGGGGGGGGGGGGGGGGFGGGGGCGGFGGGGGCGGGGGGCEGGGGGFFGGGGGGGGGGGGGGGGGGGGGGGGGGGGGGGGGGGGGGGGGGGGGGGGGGGGGGGGGGDGGGGGGGGG:FGGGG;FFGGGFFGFGFGGFGDGGGFFGGGGGGGCCFGDEFFE;AFFDAG)AFFGGFGGFFFCDF9;F?FGF<<:?FFFF9A2,8?63?FFFFFF>>:2267-4=28:<<A46A:<BFAF=A=454)
@M02352:288:000000000-CKWC8:1:1101:19249:2355 2:N:0:TAGCGCTC+CGTCTAAT
TAATCTTGCGGCCGTACTCCCCAGGCGGTCTACTTATCGCGTTAGCTTCGCCACTAAAAGATCAAGTCTTCCAACGGCTAGTAGACATCGTTTACGGCGTGGACTACCAGGGTATCTAATCCTGTTCGCTACCCACACTTTCGCACATGAGCGTCAGTCTTTGGCCAGGGAGTCGCCTTCGCCACTGATGTTCCTTCTGATATCTACGCATTTCACCGCTACACCAGAAATTCCACTCCCCTCTCCAAGACTCTAGCCTGCCAGTTCTAAATGCTATTCC
+
GGGGGGGGGGGGGGEGGGGGGGGGGGGE+CFGFGGGDFFGGGGGGGGFFGGGGGCGGGFGGFGGGGGGFFGGGGGGGGGGGGGAFGGGGGGGGGGGFFFGGGGGGGGGGGGGGGGG9D9ADEG9=F9EEEEGGGFGGGGGGGGGGGGG696EEEEGGGGGFGGDFGFCGGFGG87CGDGFFDG=CFGGFCCGCCFFFFFCFCF:);AFDE8DFACFGFF09:4:C<:G(7?4=@)6411<??F2:?9:<(,)894*4(*.8?:?F<94:A5<>B*.*6<F
@M02352:288:000000000-CKWC8:1:1101:8824:2362 2:N:0:TAGCGCTC+CGTCTAAT
TAATCTTGCGACCGTACTCCCCAGGCGGTACACTTAATGTGTTAACTGCATTACTGCAAGGTCTAGCCTCACAACAACTAGTGTACATCGTTTAGGGCGTGGACTACCAGGGTATCTAATCCTGTTTGCTCCCCACGCTTTCGCGTCTCAGCGTCAATAATGTTCCAGTAGATCGCCTTCGCAATCGGTATTCCTTCTGATCTCTACGGATTTTACCCCTACACCAGAAATTCCATCTACCTCTCCCATATTCTAGATAATCAGTTTTCAAAGCAGTTCAA
+
FGGGGGGGGGGGGGEDGGGGGGGGGGGGGGGGGGGGGGGGGGGGGGGGGFGGGGGGFGGGGGGFFGGGGGGGGGGGGGGGGGGGGGGGGGGGGGGGGGGGDGGCCGGGGGGGGGGGGGGGFCGGGGGGGGGGGGGGECEGGGGGGGGGGGGCGEGGGGGGGGFGGAFDGDGABCFGDDDFFGGGGGFCCFFFFEFFFFFF@FFF@AFGG=3*CAEFEF?@D:E)CF?F@AFAA6)67CCCAEA3:<08B<<AFB9=4)*.).62<ABF2<B44:FBF>9A6
@M02352:288:000000000-CKWC8:1:1101:17396:2374 2:N:0:TAGCGCTC+CGTCTAAT
TAACCTTGCGGCCGTACTCCCCAGGCGGTCTACTTATCGCGTTAGCTGCGCCACTAAGTCATTACAACCCCACGGCTCGTAGACATCGTTTACGGCGTGGACTACCAGGGGATCTAATCCTGTTTGCTCCCCACGCTTTCGCGTCTCAGCGTCAATAATGTTCCAGTAGATCGCCTTCGCAATCGGTATTCCTTCTGATCTCTACGGATTTTACCCCTACACCAGAAATTCCATCTACCTCTCCCATATTCCAGATAATCAGTTTTCAAAGCCTTCCAATT
+
@EFGFGGGGGG7@FFGGFGGFGG@FGGG6:FEFGGGFDFGGGGGGGG<FF7FFGGGGGGGG9FFGGGGGE,,@F@=C++@?F+5BEFFGFF<?7+C=FF=:FF>F=<F@F+@CDEDDFFAD=,@B<A,@>+@,>:7:@FE7;*@C1872BE=E5*<A9FCF;CGGE<<,C9+=CDGDFC3;D*7C5E5=CF7D?FFAB40*:87>F7CDE6F*9>FG33:4)8F/C0CA4@=/7<<:-44>24??1),)6<)-.464:FBF2.<69:)5)6(,(/)).44)
@M02352:288:000000000-CKWC8:1:1101:17346:2378 2:N:0:TAGCGCTC+CGTCTAAT
TAACCTTGCGGCCGTACTCCCCAGGCGGTCTACTTATCGCGTTAGCTTCGCCACTAAAAGATCAAGTCTTCCAACGGCTAGTAGACATCGTTTACGGCGTGGACTACCAGGGTATCTAATCCTGTTTGCTCCCCACGCTTTCGCACCTCAGTGTCAGTATCAATCCAGAGTGTCGCCTTCGCCACTGATGTTCCTTCCTATATCTACGCATTTCACCGCTACACAGGAAATTCCACACTCCTCTATCGTACTCTAGCCTGCCAGTATCGGGTGCAATTCCA
+
FGGGGGGGGGGGGGGDFGGGGGGEGGGGFGGGGGGGGGGGGGGGGGGGGGGGGGGFGGGGGGGGGGGGGGGGGGGGGGGGGGGGGGGGGGGGGGGGGGGGGGGGGGGGGGGGGGGGGGGGGGGGGGGGGGGGGGGGGGGGGGGGGGGGGGGGGGGGGGGFFGGGGGGGGGGGGGDFGGGA>GCEGGGGGGGGGCFEFFFD6>FGFFFGGGDGGFFFGEFFFEBFGFFGFFFF=FFF0?:B?DFA<6:?BBF?<>>FA<92<:?)))).,7937??<@A<9)
@M02352:288:000000000-CKWC8:1:1101:22136:2412 2:N:0:TAGCGCTC+CGTCTAAT
TAATCTTGCGACCGTACTCCCCAGGCGGTCTACTTAGTGCGTTAGCTGCGCCACTAAAGTCTCAAGGACCCCAACGGCTAGTAGACATCGTTTACGGCGTGGACTACCAGGGTATCTAATCCTGTTTGCTACCCACGCTTTCGCACCTCAGTGTCAGTATTGGTCCAGTGAGTTGCCTTCGCCACTGATGTTCCTTACCATCTCTACGCATTTCACCGCTACACAGGAAATTCCACTCACCTCTACCATTCTTTAGTTCGCCAGTTTTGAATGCAGGTCCA
+
B,EBCEG@CFF@:FGF@FGGG@<66C:FFC:FFGGGGCFFGGGGGD@EFC7FF,C=<FFE<FFGF<<,,4=:::,,74=CGDG9FFFEE?D8B=F@:FEGGG74EBEFFGB+,A=9,@CD=FCFGGGGCFG=FCAFG6+@C<CG>:@CC,:,@E7AEECG9=;EFF:CGCDCD,:D::7*:CCEGGFGFF7C:*8?*8AC66CF?FFG3*0C:77A?3(2,=EF**252)00846<B?(4:BB).6.46)))).)9AA44>:8-5<B2,0)4:>BF),48,
@M02352:288:000000000-CKWC8:1:1101:19917:2425 2:N:0:TAGCGCTC+CGTCTAAT
TAACCTTGCGGCCGTACTCCCCAGGCGGTCAACTTAGTGCGTTAGCTGCGCCACTCACGTCTCAAGGACACAAACGGCTAGTTGACATCGTTTACGGCGTGGACTACCAGGGTATCTAATCCTGTTTGCTCCCCACGCTTTCGCACCTCAGTGTCAATATCAGTCCAGGTAGTCGCCTTCGCCACTGGTGTTCCTTCCTATATCTACGCATTTCACCGCTACACAGGAAATTCCACTACCCTCTACTGTATTCTAGACTAGCAGTAACCGATGCAGTTCCA
+
FGGGFGGGGGGGGGGGGGGGFGGGGGGGEGGGGGGGGGGGGGGGGGGGGGGGGGDGFGGGGGGGGGGGGGGGGGGGGGGGGGGGFGGGGGGGGGGFGGGGGGGGGGGGGGGGGGGGGGGGGGCFGGGGGGGGGGGGGEGEGGGGGGGFGGGGGGGGFGGGGFGGGGGFGEGGGGGGGGGFFGGGG6FE@FCGGFFFFFFFFDA:<CFFGGFGGFEFEDF>>@)?GGF:?66==FA99:??B?BF<AB7A<>AFAA/:A7<:BFF))).)((,-(74054<)
@M02352:288:000000000-CKWC8:1:1101:7381:2430 2:N:0:TAGCGCTC+CGTCTAAT
TAATCTTGCGACCGTACTCCCCAGGCGGTCTACTTAGTGCGTTAGCTGCGCCACTAAAGTCTCAAGGACCCCAACGGCTAGTAGACATCGTTTACGGCGTGGACTACCAGGGTATCTAATCCTGTTTGCTCCCCACGCTTTCGCACCTCAGTGTCAGTATCAATCCAGAGTGTCGCCTTCGCCACTGATGTTCCTTCCTATATCTACGCATTTCACCGCTACACAGGAAATTCCACACTCCTCTATCGTACTCTAGCCTGCCAGTATCGGGTGCAATTCCA
+
CGFFFGGGGGGGFGGGGGGGGGGGGGGGFGGFGGGGGGGGGGGGGGGGGGGGGGGGGGGGGGGGGGGGGGGGGGGGDGGGGGGGGFGGGGGGGGGGGGGGGGGGGGGGGGCFGGGGGGGFGGGGGGGGGGGGGGGGGGGGGGGGGGDFGGGGGGGGGFFGGGGGGGGG?FFCGGGGGGGFFGEGGGG7CFGGGFFFFFFGAFFGFFFGGGADGFFFGEBFFF<@FGBG??F?F?4<?F2734:AF9A03:B?26<9:?F????BB2:AFFFBF?4<FFF))
@M02352:288:000000000-CKWC8:1:1101:14195:2446 2:N:0:TAGCGCTC+CGTCTAAT
TAATCTTGCGACCGTACTCCCCAGGCGGTACACTTAATGTGTTAACTGCATTACTGCAAGGTCTAGCCTCACAACAACTAGTGTACATCGTTTAGGGCGTGGACTACCAGGGTATCTAATCCTGTTTGCTCCCCACGCTTTCGTACCTCAGCGTCAGTATCGAGCCAGTGAGCCGCCTTCGCCACTGGTGTTCCTCCAAATATCTACGAATTTCACCTCTACACTTGGAATTCCACTCACCTCTCTCGAACTCTAGACTGATAGTTTTGGAGGCAGTTCCA
+
GGGDDGGGGGGGGGEDGGGGGGGGGGGGGGGGGGGGGGGGGGGFFGGGGGDFGGGGGGGGGGGGGGGGFGGGGGGGGGGGGGGGGGGGGCDGGGGGGGGGGGGGGGGCGCFCFGGGGGFGGGGGGGGGGGGGGGGGGGGGDGDGGGGGFGGGGGDGGGGGGEGDDEGGGFGGGGGGGCCAAGGGGFGGF?FGGE8;5AFFF>8@5BF5D5)9DFEF9*63467;+C<;@FFFFFF9C@@E;3:>72<<F0:<A<9*.9?4?>AABFF2168?18B0764:.
@M02352:288:000000000-CKWC8:1:1101:9179:2473 2:N:0:TAGCGCTC+CGTCTAAT
TAACCTTGCGGCCGTACTCCCCAGGCGGTCAACTTAGTGCGTTAGCTGCGCCACTCACGTCTCTAGGACACAAACGGCTAGTTGACATCGTTTACGGCGTGGACTACCAGGGTATCTAATCCTGTTCGCTCCCCACGCTTTCGTTCCTCAGCGTCAGTATCTGTCCAGGTGGCCGCCTTCGCCACTGATGTTCCTTCCAATCTCTACGCATTTCACCGCTACACTCGGAATTCCACTCACCTCTCTCGAACTCAAGACCAGGAGTTTACAAGGCAGTTCAA
+
GGGGGGGGGGGGGGGGGFGGGGGGGGGGFGGGGGGGGGGGGGGGGGGGGGGGGGGGGGGGGFGGGGGGGGGGGGGGGGGGGGGGGGGGGGGGGGGGGGGGGGGGGGGGGGGGGGGGGGGGGGGGGGGGGGGGGGGGGGGGGGGGGGGGGGGGGGGED;FEFGGGGGGGGGGGGGGGGGGFFGGGGGG?FGGGGFFFFFFGFFFGFCFDGEEGGFFFGFFB>B?FCC?GFFFFFF<4):::F23<:)42:7(46A>?7<@B:0331:22)6)28:7:@BF2.
@M02352:288:000000000-CKWC8:1:1101:22734:2475 2:N:0:TAGCGCTC+CGTCTAAT
TAATCTTGCGGCCGTACTCCCCAGGCGGTCAACTTAGTGCGTTAGCTGCGCCACTCACGTCTCAAGGACACAAACGGCTAGTTGACATCGTTTACGGCGTGGACTACCAGGGTATCTAATCCTGTTCGCTCCCCACGCTTTCGTTCCTCAGCGTCAGTATCTGTCCAGGTGGCCGCCTTCGCCACTGATGTTCCTTCCAATCTCTACGCATTTCACCGCTACACTGGAAATTCCACCACCCTCTACCATACTCTAGTTCGCCAGTTTTGAATGCAGTTCCA
+
EF8E<FGFFGEGGGGGGGGCGCFBEFED@CFDFGGGGFGGGGGEFGGGGGGGGGEGGGGFGGGGGGGGGFGGCGGGDDGDFGGGGFFGE=BFGGGGEFEGGGGGEF8>=FGG8,AAFGFDFGGFGGCEGGGCFGFFGGDEGGGGGGGGCFGGEE51AGGGCFFFFFBFGGGGGGGGGGDFFGGGGGG7CC9;7<ACEFFGFG6;?FFG5C>7FFAFGFB09><?FF?C4?FFFFFF41?1:6<?>BDB43?ABFA@>AF2((4,4)<BFF<><)*-84)4-
@M02352:288:000000000-CKWC8:1:1101:9404:2478 2:N:0:TAGCGCTC+CGTCTAAT
TAATCTTGCGACCGTACTCCCCAGGCGGTCTACTTAGTGCGTTAGCTGCGCCACTAAAGTCTCAAGGACCCCAACGGCTAGTAGACATCGTTTACGGCGTGGACTACCAGGGTATCTAATCCTGTTTGCTACCCACGCTTTCGCACCTCAGTGTCAGTATTGGTCCAGTGAGTCGCCTTCGCCACTGATGTTCCTTCCCATCTCTACGCATTTCACCGCTACACAGGAAATTCCACTCACCTCTACCATACTCTAGTTCGCCAGTTTTGAATGCAGTTCCA
+
GGGGGGGGGGGGGGEGGGGGGGGGGGEEGEGGGGGGGGGGGGGGGGGGGGGGGGGGGGGGGGGGGGGFGGGGGGGGGGGGGGGGGGGGGGGGGGGGGGGGGGGGGGFGGGGGGGGGGGGGGGGGGGGGGGGGFGGGGEGGFEGGGGDDGGGGGGGGGGCGGGGGGFGGGGGGGGGGDDDFAGE7DEGCFCCCF?AEFFFGFF+;?=FGGEB<FFFFG>69BFFFGGF:?96=9?>>A?BFB7(3<ABFDFF<<<A=59=01<FF>AA210))):@<@<<<)
@M02352:288:000000000-CKWC8:1:1101:18499:2482 2:N:0:TAGCGCTC+CGTCTAAT
TAACCTTGCGGCCGTACTCCCCAGGCGGTCAACTTAGTGCGTTAGCTGCGCCACTCACGTCTCAAGGACACAAACGGCTAGTTGACATCGTTTACGGCGTGGACTACCAGGGTATCTAATCCTGTTCGCTCCCCACGCTTTCGTTCCTCAGCGTCAGTATCTGTCCAGGTGGCCGCCTTCGCCACTGATGTTCCTTCCAATCTCTACGCATTTCACCGCTACACTGGAAATTCCACCACCCTCTACAGTACTCTAGTTTGCCAGTTCAAAATGCAGTTCCA
+
DGGGGGGGGGGGGDGGGGGGGGGGGGGGGGGGGGGGGGGGGGGGGGGGGGGGGGGGGGGGGCGGFFGGGGGGGGGGGGGGGGFGGGGGGGGGGGGGGDGGGGGGGGGGGGGGGGGGGGFCGGGGGGFGG@FFGGFGGGGGGGGFGGGGGGFGGGGGGGGFDFGGGDGGGGGGGGGGDGDFF:EGGGGF?FGGGFFFFAFFFGFGFFFFDEBCFFFFA;9;;EBFCG?7?FFFF4A<:?BBFBF?<<226AA25AFFA975AFA),:>FFFF<)-86FAAA)
@M02352:288:000000000-CKWC8:1:1101:9886:2513 2:N:0:TAGCGCTC+CGTCTAAT
TAACCTTGCGGCCGTACTCCCCAGGCGGTCTACTTATCGCGTTAGCTTCGCCACTAAAAGATCAAGTCTTCCAACGGCTAGTAGACATCGTTTACGGCGTGGACTACCAGGGTATCTAATCCTGTTTGCTCCCCACGCTTTCGCACCTCAGTGTCAATATCAGTCCAGGTAGTCGCCTTCGCCACTGGTGTTCCTTCCTATATCTACGCATTTCACCGCTACACAGGAACTTCCACTACCCTCTACTGTATTCTAGACTAGCAGTATCAGATGCAGTTCCA
+
9FCFFGGGGGGGGGGGGGGGGGGEGFGGFGGGGGGGGGGDGGGGGGGGGGGGGGFGGGGGCFFGGGFGGGGGGGGGGGGGGGGGFDGGGGGGGGGGGGEFGCEG9FFFGGGGGGGFEFGGGGGGGGGFGFC@FGG7CEGGGGEG>EGGGGGGGGFGGGGGFGGGGGGGGGGGGGGCDGGFFGGGGGGGFCGGGFFF<;FFFDFFFFFG3CDGGFFFGBBF0>??CC:F<)9@?FF<>:B???F7<96269<AA))649*5:?A>BB44<>?<B2?AFA2:)
@M02352:288:000000000-CKWC8:1:1101:7271:2517 2:N:0:TAGCGCTC+CGTCTAAT
TAACCTTGCGGCCGTACTCCCCAGGCGGTCAACTTAGTGCGTTAGCTGCGCCACTCACGTCTCAAGGACACAAACGGCTAGTTGACATCGTTTACGGCGTGGACTACCAGGGTATCTAATCCTGTTCGCTCCCCACGCTTTCGTTCCTCAGCGTCCGTATCTGTCCAGGTGGCCGCCTTCGCCACTGAGGTTCCTTCCAATCTCTACGCATTTCACCGCTACACTGGAAATTCCACCACCCTCTACAGTACTCTAGTCTACCAGTTCAAAATGCAGTTCAA
+
AAA@EFGGFGCGGFGGGGGGGGG:EGGC8CFDGGGGGGFGGGGGGGGGGFEGGG8<FGGEFFGGGGGFCGGGGGGGGGGGGGGFFGFGGGGGGGGGEDFGGGGDFGGGGEGGGG:ADFECFFFFGGGGGCFCGGGGG68EGC5CGDFFG9CGE7;*:DFGGFC,6?,BFAFCFFGCCC7AFCGGGGG7+7+;;@FFF467;>++)1;5D7)9>FFFG)409>?FDGF*4=F46@><B??1-3<2)).).))))--/-6=:)64264:<<)8))68<@<A2)
@M02352:288:000000000-CKWC8:1:1101:11416:2517 2:N:0:TAGCCCTC+CGTCTAAT
TAACGTTGCGGCCGTACTCCCCAGGCGGTCTACTTAACGCGTTAGCTGCGCCACTAAAAGATCAAGTCTTCCGAAGGCTAGTTAACATCGTTTACCGCGTTGACTACCCAGGTATCTAATCCTGTTTGGACCCCACCCCTTCGTTGCTCAGCCGCAGTTTCAGTCCAGGTGGCCGGCCTTGCCACTCAGGGTCCTGCCTAAAACGACGCATTTCACCCCTTAACAGGAGATTCCACCCTCCTTCACCGTAACCCAGCCTGCCAGGATTGGTGGCAATGCAA
+
,<EG7FGE7@F+7@FEFF9FGCFEG8FC7+BEAEGF,CFF:FCFGGG?,++CFD,=F,,C7FEF,5A9<CFF,8+4+,B,,,C,59@558+BF<E,8++6+@+C,,:B,5BDA,3,,3C,3C53@F,,+,8@FFGG+4+@F833@,@+,,,2,1***4,55,@?CD,6DF6*,4))1):))05?=C*3+2*;*/8.;)/+)***.)0//*)9774*+)(,().7004*(0.99B<6((4(4())).-(44(-)(-)(().(34)((,)(()(-,))0)().
@M02352:288:000000000-CKWC8:1:1101:21233:2525 2:N:0:TCGCGCTC+CGACTAAT
CACTCTTGCGACCGTACTCCCCAGGCGGTATACTTAGTGCGTTAGCTGCGCCACTAAAGTCTCACGGACCCCAAACGCTAGTAGACATCGTTTTTGGCGTGGGCTACCCGGGGATCTAATCCTGTTTGCTCCCCAAGCTTTCGCGTCCCAGGGTTAATTTTGTTCCAGTAGATCGCCCTCGCCATCGGTATTTCTTCTGATTTCTACGGATTTTACCCCCTACCCCGAGCTTTCATCTTCCTTCCCCATCATCTAGGTACTACGTTTTCAAAGCCGTTCAA
+
,B,A,CFGG7++@FFGGGCGEGGGGGGG+6C,EFGG96FG7FGCEFGD8F6FFGC<E=FGGGGG9,,47CFG=,,,4@+++:,:,,,,9B<FF+?++,+4+@+:?,,B=+@C++8+8,7,,C<,=FF8,33@FGC+353DD73**5=*4,,*14,*>,,,22,?,@BCF,,,6=9C5*70)1*=*+2:87*;+9CCC7=+:++1.1**7*.94@46+9-((.()1*(/())9*9-6<B)-:25)(.(,,().56)*..*6)-),(,:?>9<))(01)(.2-
@M02352:288:000000000-CKWC8:1:1101:9825:2527 2:N:0:TAGCGCTC+CGTCTAAT
TAATCTTGCGACCGTACTCCCCAGGCGGTACACTTAATGTGTTAACTGCATTACTGCAAGGTCTAGCCTCACAACAACTAGTGTACATCGTTTAGGGCGTGGACTACCAGGGTATCTAATCCTGTTTGCTCCCCACGCTTTCGCGTCTCAGCGTCAATAATGTTCCAGTAGATCGCCTTCGCAATCGGTATTCCTTCTGATCTCTACGGATTTTACCCCTACACCAGAAATTCCATCTACCTCTCCCATATTCTAGGTAAGCAGTTTTCAAAGCAGTTCAA
+
GGGGGGGGGGGGGGGGGGGGGGGGGCEGGGGGGGGGGGGGGGGGGGGGGFGGGGGGGG9FGGGGGGGGCCFGGGGGGGGGGGGGGGGGGFDFGGGFFFGGGGGGGGGGFGGGGFFGGGGGGGGGGGGGGGGGGGGGGGGGGGGGGGDGGGGGGGEGDGGFGGGGGGGGGFGB;BFGGDDFFGGGGGGGCFFFGFFEEFFGFGFGE>AFGGEGGFEFGF(3;:EFCDDGD4AFFFFFFFFF4=AE<??:A?<>AFAFFBFF?>9:6>A4:ADFA:6?F4<B9
@M02352:288:000000000-CKWC8:1:1101:11948:2529 2:N:0:TAGCGCTC+CGTCTAAT
TAATCTTGCGACCGTACTCCCCAGGCGGAATGCTTAATCCGTTAGGTGTGTCACCGAACAGTATACTGCCCGACGACTGGCATTCATCGTTTACGGTGTGGACTACCAGGGTATCTAATCCTGTTTGCTCCCCACACTTTCGTACCTCAGCGTCAGTATCGAGCCAGTGAGCCGCCTTCGCCACTGGTGTTCCTCCAAATATCTACGAATTTCACCTCTACACTTGGAATTCCACTCACCTCTCTCGAACTCTAGACTGATAGTCTTGGAGGCAGTTCCAG
+
9FFFAFGGGE7CFGFGGGGGGGGGGCFGGCFEFGGGGG9C@FFFGFG<FEFGGGGFE@CCFFGGGGGAFAFF@F@CGDG?FGGFCEFF,FGGGD?FFF@FE9<FFF,?FEGG@FCFFAFGGGGGGGGCCGFGGGGECFGGDECFEEEF6CDCGGEEG9C;@C78:<FGGGCCGEDCGGGFFGEGGC,>CCGG>3+6@;BGFGFGEF>D*=FFD6<8+;EFF=@A77)9)96=B69<8:?F72<?2>:7(344)-)94<::A<4<)6).407(-35:F2>46
@M02352:288:000000000-CKWC8:1:1101:23053:2534 2:N:0:TAGCGCTC+CGTCTAAT
TAATCTTGCGACCGTACTCCCCAGGCGGTCTACTTAGTGCGTTAGCTGCGCCACTAAAGTCTCAAGGACCCCAACGGCTAGTAGACATCGTTTACGGCGTGGACTACCAGGGTATCTAATCCTGTTTGCTACCCACGCTTTCGCACCTCAGTGTCAGTATTGGTCCAGTGAGTCGCCTTCGCCACTGATGTTCCTTCCCATCTCTACGCATTTCACCGCTACACAGGAAATTCCACTCACCTCTACCATACTCTAGTTCGCCAGTTTTGAATGAAGTTCCA
+
GGCFFGGGGGEGEDGFGGFGGGGGGGGGGGGGGGGGGGGGGGGGGGGGGGGGGGGGGGGGGGGGGFGGGGGGGGGGDGGGGGGGGGGGGGGGGGGGGGDGGGGGGGEGGGGGGGGGGGGGGGGGGGGGGGGGGGGGGGGGGGGGGGGGGGGGGGGGFGGGGFFGGF,DFFFDFGDDGGGFFGCED6C7C9>CCEFFFFF7A5FFEFFGGE3DGFFFG507>>2@CFFG0@@F4=AA4,28B?<BAFF:4445<)49<<F?FF6()6.:08AF<)/)94)4)
@M02352:288:000000000-CKWC8:1:1101:7924:2537 2:N:0:TAGCGCTC+CGTCTAAT
TAACCTTGCGGCCGTACTCCCCAGGCGGTCTACTTATCGCGTTAGCTTCGCCACTAAGTCATTACAACCCAACGGCTAGTAGACATCGTTTACGGCGTGGACTACCAGGGTATCTAATCCTGTTTGCTCCCCACGCTTTCGCACCTCAGTGTCAGTATCAATCCAGAGTGTCGCCTTCGCCACTGATGTTCCTTCCTATATCTACGCATTTCACCGCTACACAGGAAATTCCACACTCCTCTAACGTACTCTAGCCTGCCAGTATCGGGTGCAATTTCAAG
+
GF@FFFGGFG7CFGGGGGGGGGGGCGGGGEGGGGGGGGCEGGGGGGGGGGGFEGGGGGGGGGGGGGFGEFGGGGGGGGGGGGGGGGCFDFFFFGGGGGGGGGGGFGGGGGGGGGGGGGGFDFGGDGGED8DF<@7FEGGGGGEEC,DFGGGGGGCGGEGGGGGGGGGGGGGGDCCDGGC>8DEGF7FFGGEGFCFFFCAC=CF7CFECCEFCFC<):>697?2>*9?DAFF4/*(4801<B23).28?:BF<>9>FAF>8?:?F<>:>>F(0:A47*)464
@M02352:288:000000000-CKWC8:1:1101:21222:2540 2:N:0:TAGCGCTC+CGTCTAAT
TAATCTTGCGACCGTACTCCCCAGGCGGTCTACTTAGTGCGTTAGCTGCGCCACTAAAGTCTCAAGGACCCCAACGGCTAGTAGACATCGTTTATGGCGTGGACTACCAGGGTATCTAATCCTGTTTGCTCCCCACGCTTTCGCGTCTCAGCGTCAATAATGTTCCAGTAGATCGCCTTCGCAATCGGTATTCCTTCTGATCTCTACGGATTTTACCCCTACACCAGAAATTCCATCTACCTCTCCCATATTCTAGGTAAGCAGTTTTCAAAGCAGTTCAA
+
FGGGGGGGGGGGGGGGGGGGGGGGGGGGCFGGGGGGGGGGGGGGGGGGCGGGGGGGGGGGGFGGGGGGGGGGGGGGGGGEGGGDFGGGGGGGFGFGFGGGGGGGGGGGGGGGGGGGGGFDGGGFGGGGGGGFGGFGGGGGGGGGDEG*7EAFCEGGGGGGGGGGGGG?;FBBFCFGGGGFFGG*7EGGG=GGGFFFFFFGFDF>):@DGE>DGFFFGFFFFAB@GG6*2?FFBFBAFFFFFFF2:?(4516::6<??FFFFFB?AB<A2<A4)390066<5
@M02352:288:000000000-CKWC8:1:1101:19582:2564 2:N:0:TAGCGCTC+CGTCTAAT
TAACCTTGCGGCCGTACTCCCCAGGCGGTCAACTTATCGCGTTAGCTTCGCCACTAAAAGATCAAGTCTTCCAACGGCTAGTAGACATCGTTTACGGCGTGGACTACCAGGGTATCTAATCCTGTTTGCTCCCCACGCTTTCGCACCTCAGTGTCAATATCAGTCCAGGTAGTCGCCTTCGCCACTGGTGTTCCTTCCTATATCTACGCATTTCACCGCTACACAGGAAATTCCACTACCCTCTACTGTATTCTAAACTAGCAGTATCAGATGCAGTTCCA
+
DGGGFGGGGGGGGGEGGGFGGGGGGEEGGGEGGGGGFGGGGGGDFGGGGFGGGGGGGFGGGGGGGFGGGGGGGGCGGGGGGGGGGDGGGGGGGFGGDEGGGGGGGGGGFGGGGFGGGGGGFGF<FFGCEFDGGGGGGEGGGGDEGGGGGGGGFGFGGDCFFGGGFGGGGGGFGGGGGGGFFGG5DGGGGFGGG58CEFFGF>=DC=FGGG>CGAEFGFFF9D<54CBG8;F47=49ABFFF?::):A2>F9<><5*676A>:<A5<A244>A)6B2=:<2)
@M02352:288:000000000-CKWC8:1:1101:13471:2582 2:N:0:TAGCGCTC+CGTCTAAT
TAACCTTGCGGCCGTACTCCCCAGGCGGTCAACTTAGTGCGTTAGCTGCGCCACTCACGTCTCAAGGACACAAACGGCTAGTTGACATCGTTTACGGCGTGGACTACCAGGGTATCTAATCCTGTTCGCTCCCCACGCTTTCGTTCCTCAGCGTCAGTATCTGTCCAGGTGGCCGCCTTCGCCACTGATGTTCCTTCCAATCTCTACGCATTTCACCGCTACACTGGAAATTCCACCACCCTCTACAGTACTCTAGTTTGCCAGTTCAAAATGCAGTTCCA
+
GGGGGGGGGGGGGG:CGFGGGGGGGGGGCGGGGGGGGFGGGGGGGGGGGGGGGGFGGGGGGGGGGGGGGGGGGGGGGGGGGGGFGGGGGGGGGGGGGGGGGGGGFGGFGGGGGFFGGGGGGGGGGGCEGGGGGGGGGGGGGGGGGGGGGGGGGGGGGGGGGGGGGGGGGGGGGFDGGGGF:DGGDFFFGFEFGEAEFFFGFGFGFFFGGGFGDFFFGFFFFFFFFC?48?F@==>A<FFBFF<7A9A))-6A<<BFFAFFFFF:4:AFF<33)2@<744<4
@M02352:288:000000000-CKWC8:1:1101:7739:2595 2:N:0:TAGCGCTC+CGTCTAAT
TAATCTTGCGACCGTACTCCCCAGGCGGTCTACTTAGTGCGTTAGCTGCGCCACTAAAGTCTCAAGGACCCCAACGGCTAGTAGACATCGTTTACGGCGTGGACTACCAGGGTATCTAATCCTGTTTGCTACCCACGCTTTCGCACCTCAGTGTCAGTATTGGTCCAGTGAGTCGCCTTCGCCACTGATGTTCCTTCCCATCCCTACGCATTTCACCGCTACACAGGAAATTCCACTCCCCTCTACCATACTCTAGTTCGCCAGTTTTAAATGCAGTTCC
+
EFGFFGGGFGDEEGGGGGGGGGGGGGGG@EGFGGGGGFGGGGGGGGGGGEGGGGGGGGGGGGGGGGF@EGGGGGGGG@@C=FFFGGGGGEGGFGCG:F@CED+A<<FE<<@FFGGGFFFFGFGGGGG?FF,EFFFGBCCGFD6@BC801,8ECC:@,EFGGGGGGGFECFBC>CDDDG9A;GE5CFG7C<F8C5;))8);AD)2);FCG*=DDFFFF>@9>E?FCG?<?FF6?=AB9<0(84<?):6).),).))*6:=1>?1().6<))6<<FF9FAFF
@M02352:288:000000000-CKWC8:1:1101:14712:2596 2:N:0:TAGCGCTC+CGTCTAAT
TAATCTTGCGACCGTACTCCCCAGGCGGTACACTTAATGTGTTAACTGCATTACTGCAAGGTCTAGCCTCACAACAACTAGTGTACATCGTTTAGGGCGTGGACTACCAGGGTATCTAATCCTGTTTGCTCCCCACGCTTTCGCGTCTCAGCGTCAATAATGTTCCAGTAGATCGCCTTCGCAATCGGTATTCCTTCTGATCTCTACGGATTTTACCCCTACACCAGAAATTCCATCTACCTCTCCCATATTCTAGGTAAGCAGTTTTCAAAGCAGTTCAA
+
FCGFGGGGFGGGGGGGGGGGGGFCFGGDGGGGGGGGFFGGGGGGGFGGGGFGGGGGGGGGGGGGGGGGCGGGGGGGGFFGGGGGGGGGGGGGGGGGGGGGGGGGGGFFGGGGG8FFGDFFGGGGGGGGFGGGGGGGGGGGGFGGGGGCFFGGGGEGCFGFGGGGGGFGGFGFDGGGDDDAFDEGGCFDEF8FGFF<BFF@6FFGFFFGGCEGGFEFFF;@DFFFCCDGFFFFAFCEF<CE<EEEFFF?F:):>B4??AFA426?AF<<4>BA920(=A2>6
@M02352:288:000000000-CKWC8:1:1101:6824:2600 2:N:0:TAGCGCTC+CGTCTAAT
TAATCTTGCGACCGTACTCCCCAGGCGGTACACTTAATGTGTTAACTGCATTACTGCAAGGTCTAGCCTCACAACAACTAGTGTACATCGTTTAGGGCGTGGACTACCAGGGTATCTAATCCTGTTTGCTCCCCACGCTTTCGCGTCTCAGCGTCAATAATGTTCCAGTAGATCGCCTTCGCAATCGGTATTCCTTCTGATCTCTACGGATTTTACCCCTACACCAGAAATTCCATCTACCTCTCCCATATTCTAGGTAAGCAGTTTTCAAAGCAGTTCAA
+
EFEFFGGGGGDGGGGGGGGFFGGGGFGGGGGGGGGGGGGGGGGGGGGGGGGGGGGGGGGGGGGGGGGGGGGGGGGGGGGGGGGGGGGGGGGGGGGGGGGGGGGGGGGGGGGGGGGGGGGGGGGGGGGGGCDGGDFGEGGGGDCEEEGGGFFGGGGGGGGFGGGGFFGFGG9DDCGGGGDFFGGGGGGEGFGGGCFFEFF7BDFGF6F7D7?GGFEF;A27,;@FGGFGF)ACFF?EEFFFFFFFFF:?A7AFF<4924*4?72(.6>AFFFFFFF(9<)66
@M02352:288:000000000-CKWC8:1:1101:7467:2602 2:N:0:TAGCGCTC+CGTCTAAT
TAACCTTGCGGCCGTACTCCCCAGGCGGTCAACTTAGTGCGTTAGCTGCGCCACTCACGTCTCAAGGACACAAACGGCTAGTTGACATCGTTTACGGCGTGGACTACCAGGGTATCTAATCCTGTTCGCTCCCCACGCTTTCGTACCTCAGCGTCAGTATCTGTCCAGGTGGCCGCCTTCGCCACTGATGTTCCTTCCAATCTCTACGCATTTCACCGCTACACTGGAAATTCCACCACCCTCTACAGTACTCTAGTTTGCCAGTTCAAAATGCAGTTCCA
+
FGGGGGGGGGGGGGGGGGGGGGGGGGGGGGGFGGGGGGGGGGGGGGGGGGGGGGGGGGGFGEGGGGGGGGGGGGFGGGGGGGGGGGGFGGGGGGGDDEEGGGGGGFGGGGGGCFAFFFGGGGGGGGGEGGGGGGGGGGGGGGGGFGG79::CEEGGGGGCGGGGGFGFG7CFGGGGGGCFFGGGGGGG7FGGGFFFFA+;CFF778AF5:>GG44FCB>F0B?F7C?G???=?6))2(:?:?002:<:4)6>B49?AAB)<<AF?4-6))-24<FBFAD>9
@M02352:288:000000000-CKWC8:1:1101:7755:2607 2:N:0:TAGCGCTC+CGTCTAAT
TAATCTTGCGACCGTACTCCCCAGGCGGTCTACTTAGTGCGTTAGCTGCGCCACTAAAGTCTCAAGGACCCCAACGGCTAGTAGACATCGTTTACGGCGTGGACTACCAGGGTATCTAATCCTGTTTGCTACCCACGCTTTCGCACCTCAGTGTCAGTATTGGTCCAGTGAGTCGCCTTCGCCACTGATGTTCCTTCCCATCTCTACGCATTTCACCGCTACACAGGAAATTCCACCAACCTCTACCACACTCTAGTTCGCCAGTTTTGAATGCAGTTCC
+
EFGGGGGGGGDGEGGGGGGGGGGGGFFG7FCCFGGGAFECGGGGDFGF@FGGGGAGGGGFG,?FGCC<FGCEGGGGFF=F<??,5,9E@?FG@DEF+F+@FD?,C8FDACGDFGGGGGGGGGGGGGGGGCGGGGGG7CEEGGG+CEGG5:D=EEGGGGGGGF9B;>DFGCGGGGDGDGDFFGGGGGFCC?FGGFF?EFFGFDFGFFFFDGADFF)@F:>BBB2?*/39?FB6@*))(((,24:B7442)8?:0-)/6-*-08<9:<B-4<:46)*)9:BF
@M02352:288:000000000-CKWC8:1:1101:21938:2635 2:N:0:TAGCGCTC+CGTCTAAT
TAATCTTGCGACCGTACTCCCCAGGCGGTCTACTTATCGCGTTAGCTGCGCCACTAAAGGATCAAGTCCTCCAACGGCTAGTAGACATCGTTTACGGCGTGGACTACCAGGGTATCTAATCCTGTTTGCTCCCCACGCTTTCGCACCTCAGTGTCAGTATCGAGCCAGTCAGTCGCCTTCGCCACTGGTGTTCCTTCCCATCTCTACGCATTTCACCGCTACACAGGAAATTCCACTAACCTCTCTCGTACTCTAGTGAGTCAGTTTTGAATGCAGTTCCA
+
GGGGGGGGGGGGGGGGGGGGGGGGGGGGGGGGGGGGGGGGGGGGGGGGGGGGGGGGGGGGGGGGGGGGGGGGGGGGGGGGGGGGGGGGGGGGGGGGGGGGGGGGGGGGGGGGGGGGGGGGGGGGGGGGGGGGGGGGGGGGGGGGGGGFGGGFGGGGFFGGGGGFGGGFGGGGGGGGGGGFFGGGGGGDFFE>DFFFFFFCFG6DCFFGGGFGG=EFFB>BFFB4=F?GB:BFFFBADB70:<???2<?BFFBFAAFAFFBFF>)4<4A:?FF2284*6<44
@M02352:288:000000000-CKWC8:1:1101:19898:2636 2:N:0:TAGCGCTC+CGTCTAAT
TAACCTTGCGGCCGTACTCCCCAGGCGGTCTACTTATCGCGTTAGCTTCGCCACTAAGTCATTACAACCCAACGGCTAGTAGACATCGTTTACGGCGTGGACTACCAGGGTATCTAATCCTGTTTGCTCCCCACGCTTTCGCACCTCAGTGTCAGTATCAATCCAGAGTGTCGCCTTCGCCACTGATGTTCCTTCCTATATCTACGCATTTCACCGCTACACAGGAAATTCCACACTCCTCTATCGTACTCTAGCCTGCCAGTATCGGGTGCAATTCCAAG
+
FGFGFGGGGGGGGGGGGGCGFGGGGGGGGGGGGGGGGGGGGGGGGGGGGGGGGGGGGGGGGGFGGGGGGGGGGGGGGGGGGGGGGFGGGGGGGGGGGDEGEGGGGGFGGGGGGGFGGGGGGGGGG8FEGGGGGGGGGDGGGGGGGDFDGGFGGGGFGFGGGFFGDFFGGGFGGGGGGGGFFGGGGGGGGCCFGCFDFCAGFF7;CFBDGGFGFF<DGFBFBFFFGFFGDFFF670:(8?A:-4)--::?<444)6@48F<?0.:<)(41:;BB<F285<2)
@M02352:288:000000000-CKWC8:1:1101:7366:2639 2:N:0:TAGCGCTC+CGTCTAAT
TAACCTTGCGGCCGTACTCCCCAGGCGGTCTACTTATCGCGTTAGCTTCGCCACTAAAAGATCAAGTCTTCCAACGGCTAGTAGACATCGTTTACGGCGTGGACTACCAGGGTATCTAATCCTGTTCGCTCCCCACGCTTTCGTTCCTCAGCGTCAGTATCTGTCCAGGTGGCCGCCTTCGCCACTGATGTTCCTTCCAATCTCTACGCATTTCACCGCTACACTGGAAATTCCACCACCCTCTACAGTACTCTAGTCGAACAGTTCAAAATGCAGTTCCA
+
FGGGFGGGGGGGGGGGGGGGFGGEGGGGFFFFGGGGGGGGGGGGGGGGGGGGGGGGGGGGGFGGGGFGGGGGGGGGDGGGGGGDGGGGGGGGGGGGGGGGGGGGGGGGGGGGDFGGGGGGGGGFGGGGGGGGGGGGGGGGGFEGGGCCGGGGGGGGGGGFFGFGGGGFGFGGGGGGGGGFFGGGGCGFGGGGGFFEEAFCFGFGFFFGGGFGGFFFGFFF>5)8CDBGFFF*@7<<0?FFF?B1<)6:))64).4*-45??6(16>))6:A722647>D9)
@M02352:288:000000000-CKWC8:1:1101:19399:2659 2:N:0:TAGCGCTC+CGTCTAAT
TAACCTTGCGGCCGTACTCCCCAGGCGGTCAACTTAGTGCGTTAGCTGCGCCACTCACGTCTCAAGGACACAAACGGCTAGTTGACATCGTTTACGGCGTGGACTACCAGGGTATCTAATCCTGTTCGCTCCCCACGCTTTCGTTCCTCAGCGTCAGTATCTGTCCAGGTGGCCGCCTTCGCCACTGATGTTCCTTCCAATCTCTACGCATTTCACCGCTACACTGGAAATTCCACTACCCTCTACAGTACTCTAGTTTGCCAGTTCAAAATGCAGGTCCA
+
CFDEFGGGGGGDGGGGGGGGGGGGFGGG:FCEGGGGCFGGGGGGGGGGGGG,FGEFGG?=FG,FEFF,:,C<FGG@FC@FGAEF,FFGG>FGGFGGGGEGGGGGGGGGGGGGFGGGCFGGGGGGGG,8BEGCEECCEGGGGGGEGGGGGGDFGGGGCEF,D;C;DGGGFE?GGGGDDGDFFGGGGFFCF7CFG)+.>;+CF*1@?FFFDGEGGF<@FF9;B@270><C(*0**946).4,8>?(-6-8<:9:<4>FF<B4AA2):<AABF<>3>6)),,,)
@M02352:288:000000000-CKWC8:1:1101:11314:2663 2:N:0:TAGCGCTC+CGTCTAAT
TAATCTTGCGACCGTACTCCCCAGGCGGAATGCTTAATCCGTTAGGTGTGTCACCGAACAGTATACTGCCCGACGACTGGCATTCATCGTTTACGGTGTGGACTACCAGGGTATCTAATCCTGTTTGCTCCCCACACTTTCGTACCTCAGCGTCAGTATCGAGCCAGTGAGCCGCCTTCGCCACTGGTGTTCCTCCAAATATCTACGAATTTCACCTCTACACTTGGAATTCCACTCACCTCTCTCGAACTCTAGACTGATAGTTTTGGAGGCAGTTCCA
+
DFGGGGGGGGGGGGGGGGGGGGGGGGGGGGGGGGGGGFFFGFFGGGGGGGGGGGGGGGGGGGFGGGGGGGGGGGGEGGGGCADGGGGGGGGGGGGG8FFGGGGFGGGFFEG=FDGFGGGGGGGFFGGGGGGGGGDGGGGGGGFGGGAFGGGGGD5CFC;CGGGGGFGGGGGGGGGCDDFFFG8?FGGGGGGGGE=38FADFGFGFFF5CGFGGFEF6AEACFFFFG:FDFFF=@A-.104<??:<)4:2,,4:A<F>AFBAFF<<><8>>FFF?32@94)
@M02352:288:000000000-CKWC8:1:1101:15542:2665 2:N:0:TAGCGCTC+CGTCTAAT
TAACCTTGCGGCCGTACTCCCCAGGCGGTCTACTTATCGCGTTAGCTTCGCCACTAAGTCATTACAACCCAACGGCTAGTAGACATCGTTTACGGCGTGGACTACCAGGGTATCTAATCCTGTTTGCTCCCCACGCTTTCGCACCTCAGTGTCAGTATCAATCCAGAGTGTCGCCTTCGCCACTGATGTTCCTTCCCATCTCTACGCATTTCACCGCTACACAGGAAATTCCACTAACCTCTCTCGTACTCTAGTGAGCCAGTTTTGGACGCAGTTCCAAG
+
FFGGGGGGGGGGGD@@FFGGGGGGGGECFGGGGGGGGGGGGGGEGFGGGDGGGGGGGGGGGFGGGGGGGGGGGGGGGGGGFAEF<,EFFGCFFFGGGGGGGGGGGGGG@FGGGGGFFGGGGGGGGGGGGGGGGGGCEGGGGGGEGFGCCGGFFCADGDFFCFGGCF@CFGGG>FCC<FF>DGGF<FGFGGGGGFF@@FFGFGFDCFEGGGFGCF85E529DF<:CDBFFFFFFFF?7:3)1.347<BBFFFB<6>F)2/42()).6(20)(-4(5<*:)))
@M02352:288:000000000-CKWC8:1:1101:9680:2669 2:N:0:TAGCGCTC+CGTCTAAT
TAACCTTGCGGCCGTACTCCCCAGGCGGTCAACTTAGTGCGTTAGCTGCGCCACTCACGTCTCAAGGACACAAACGGCTAGTTGACATCGTTTACGGCGTGGACTACCAGGGTATCTAATCCTGTTCGCTCCCCACGCTTTCGTTCCTCAGCGTCAGTATCTGTCCAGGTGGCCGCCTTCGCCACTGATGTTCCTTCCAATCTCTACGCATTTCACCGCTACACTGGAAATTCCACCACCCTCTACAGTACTCTAGTTTGCCAGTTCAAAATGCAGTTCC
+
FGGGGGGGGGGGGGGGGGGGGGGGGGGGC@GGGGGGGGGGEGGGGGGGGGGGGGFGGGGFG8FGGGGGGGGGGGGGEGFGFGGGGGGGGGGGGGFGGGGGCFGGGGFGGGGGFFGGGGGFGAFEFG9@ECEGGGDGGGGGGGGGGGGFGGGGGGGGGCCFGC@EBA<:CFFFFGGGGGGFFGGGGGG7><@FGFFFFFFDAFADEFF<3:55DFFFF>>FFF?;F*4C:*8@F?A>B??:BFF:22-).)46<A>F2<7A9A<BFB9<A--)))*.0:4<
@M02352:288:000000000-CKWC8:1:1101:8082:2677 2:N:0:TAGCGCTC+CGTCTAAT
TAACCTTGCGGCCGTACTCCCCAGGCGGTCTACTTATCGCGTTAGCTTCGCTACTCACGGATTAAATCCACAAACAGCTAGTAGACAGCGTTTACGGTGTGGACTACCAGGGTATCTAATCCTGTTCGCTACCCACACTTTCGCACATGAGCGTCAGTTACTGACCAGGGAGTCGCCTTCGCCACTGATGTTCCTCCAGATATCTACGCATTTCACCGCTAAACCTGTCATTCCACTCCCCTCCCCAAAACTCTACCCTGCCAGTTCTAAATGCAATTCC
+
FFDGEGGGDGGGGGGGGGGGGGGGGGGGGGEGGGGGGGGGGGGGGGGGGDGGGGCFGGGGGGGGGGFGGGGGGGGGCFGCGGGFFGGGGGGGGGGGGGGGGGGGGDFFGGGGGGFCEFFDECFFEGFCEGGFGGGGGEGGGGGGGGGG?F?FGGGGGGFGGGGGGGGFEFGGGFCDDDD4?DGCDGGFGFGGGFFE@FFFFF6@?FFFGG>DF6C8FEF16)))7*8*)9BFB79>9:3(2(((-,3<::<>)6<*)49(8?B)5)6:<<4>B9B4@2:6
@M02352:288:000000000-CKWC8:1:1101:15377:2689 2:N:0:TAGCGCTC+CGTCTAAT
TAACCTTGCGGCCGTACTCCCCAGGCGGTCAACTTAGTGCGTTAGCTGCGCCACTCACGTCTCAAGGACACAAACGGCTAGTTGACATCGTTTACGGCGTGGACTACCAGGGTATCTAATCCTGTTCGCTCCCCACGCTTTCGTTCCTCAGCGTCAATAATGTTCCAGTAGATCGCCTTCGCAATCGGTATTCCTTCTGATCTCTACGGATTTTACCCCTACACCAGAAATTCCATCTACCTCTCCCATATTCTAGGTAAGCAGTTTTCAAAGCAGTTCAA
+
FFGGGGGGGGGGGGFGGGGGGGGGGGGGCGGGGGGGGGGGGGGGGGGGGGGGGGFGGGGGGGGGGGGGGGGGGGGGGDGGGFGGGGGGGGGGGGGGDGGGGGGGGGGGGGGGD=FGGCFGGGGGGGDGGDFGGGGGGGGGGGGGGGGGFEGGGGGGGGGGGFGEGFFGGGGGGFGGGGGFF*8CD6:EAEFDFFFFFFFCAGFCC7AFGGFGGFFFGFFF?F>?CF(*(99F?BFFBFF24><)(4(8A?BA>)663<F<<2A?49446:<<4()(*.)).
@M02352:288:000000000-CKWC8:1:1101:15396:2694 2:N:0:TAGCGCTC+CGTCTAAT
TAACCTTGCGGCCGTACTCCCCAGGCGGTCAACTTAGTGCGTTAGCTGCGCCACTCACGTCTCAAGGACACAAACGGCTAGTTGACATCGTTTACGGCGTGGACTACCAGGGTATCTAATCCTGTTCGCTCCCCACGCTTTCGTTCCTCAGCGTCAATAATGTTCCAGTAGATCGCCTTCGCAATCGGTATTCCTTCTGATCTCTACGGATTTTACCCCTACACCAGAAATTCCATCTACCTCTCCCATATTCTAGGTAAGCAGTTTTCAAAGCAGTTCAA
+
GGGGGGGGGGGGGEFFGGGGGGGGFGGGFGGGGGGGGGGGGGGGGGGGGGGGGGGGGGGGGFFGGGGGGGGGGGGGGGGGGGGGGGGGFGGGGGGGGGGGGGGGGGGGGGGGGGGGGGGGGGGGGGG>EEGGGGGGGGGGGGGFGFGGGDFC>788?BFGGGGGGFCCFGGFDF<DGDGA?DGGDDG=EFGGGFFEFFFCAFF+?8CGGC)766CAE?3<?FF?<F0D?FF?F?><AFFFFFFFFFF0:?ABAAAF?<F2>?21AF>A2:A<F?F?FFFD4
@M02352:288:000000000-CKWC8:1:1101:11869:2696 2:N:0:TAGCGCTC+CGTCTAAT
TAACCTTGCGGCCGTACTCCCCAGGCGGTCAACTTAGTGCGTTAGCTGCGCCACTCACGTCTCAAGGACACAAACGGCTAGTTGACATCGTTTACGGCGTGGACTACCAGGGTATCTAATCCTGTTCGCTCCCCACGCTTTCGTTCCTCAGCGTCAGTATCTGTCCAGGTGGCCGCCTTCGCCACTGATGTTCCTTCCAATCTCTACGCATTTCACCGCTACACTGGAAATTCCACCACCCTTTACAGTCCTCTAGTTTGCCAGTTCAAAATGCAGTTCCA
+
CGGGFFGGGGGGGGGGGGGGGGGGGGGGFFEGGGGGGGGGGGGGGGGGGGGGGGGGGGGGGGGGEFGFGGGGGGGGGGGGGGGFDGGGGGGGGGGGGGGGGGGGGGGGGGGGGGGGGGGGGFGGGGAEGGGGGG@FGGEGGGGEFGGGGGGGEGGGGG@CBD9DBFGGGGGF6CDGGG4A>DGCD?CCF7CD+<F?EFFG+0+21:C*85>>FFBFFB;60<4F*0157*979=AF<B0:(((.622)6)..557*.:649>A3:)6444<<)4*486>2)
@M02352:288:000000000-CKWC8:1:1101:8128:2703 2:N:0:TAGCGCTC+CGTCTAAT
TAACCTTGCGGCCGTACTCCCCAGGCGGTCTACTTATCGCGTTAGCTTCGCTACTCACGGATTAAATCCACAAACAGCTAGTAGACAGCGTTTACGGTGTGGACTACCAGGGTATCTAATCCTGTTCGCTACCCACACTTTCGCACATGAGCGTCAGTTACTGACCAGGGAGTCGCCTTCGCCACTGATGTTCCTCCAGATATCTACGCATTTCACCGCTACACCTGGAATTCCACTCCCCTCTCCAAAACTCTACCCTGCCAGTTCTAAATGCAATTCC
+
@FDGFGGGGGGGGGG;FGGGGGGGGCFGCGGFFFGGFFGGGGGGGGGGGGGGGG@FGGGGEGGG9FGGGGGGGGGGGGGGGGGGCGGGFGGGGGGGGGFGDGGGGGGGGGGGGGGGGGGGGGGBFGFEGGGGGC:FEGGGGGGGGGCFGGGGGGGGGGGCFGGGGFEGGGGGGFGGGGGFFGGEDCFGGGGGGEFEFFF79;ACEFF3:E)>DFFCF>>F0D?FCF0C:4=FFFFFFFFFF:0(.39?93())6./6<F?B:8:?A<4<A9<)-/9?AD9
@M02352:288:000000000-CKWC8:1:1101:24853:2704 2:N:0:TAGCGCTC+CGTCTAAT
TAATCTTGCGACCGTACTCCCCAGGCGGTCTACTTAGTGCGTTAGCTGCGCCACTAAAGTCTCAAGGACCCCAACGGCTAGTAGACATCGTTTACGGCGTGGACTACCAGGGTATCTAATCCTGTTTGCTACCCACGCTTTCGCACCTCAGTGTCAGTTTTGGTCCAGTGAGTCGCCTTCGCCACTGATGTTCCTTCCCATCTCTACGCATTTCACCGCTACCCAGGAAATTCCACTCCCCTCTACCATACTCTAGTTCGCCAGTTTTGAATGCAGTTCCA
+
GGDGFGGGGGGGGGGGGGGGGGGEGGGGEGGFGGGGGGGGGGGGGGGGGGDFGGGGGGGGGGFGGGGGGGGGGFGGGGGGGGGGFGGFGGGGGGGGCGDEGGGGGGGGGGGGGGGGEGGGGGGFGGGGGGGGGF9FGGGGGGGDEDGGGGGGGFCCEG,@F>CGGFC,D:EFFGDGGGDA)C8?DGGCCFGGG5C?<=40;8AC<FF3CEBDGFEFG>BF0<(8C53716FFFF29::,8:B?225))),44>5)06)*,438()69<1()6:A46=)64)
@M02352:288:000000000-CKWC8:1:1101:17178:2709 2:N:0:TAGCGCTC+CGTCTAAT
TAACCTTGCGGCCGTACTCCCCAGGCGGTCTACTTATCGCGTTAGCTTCGCTACTCACGGATTAAATCCACAAACAGCTAGTAGACAGCGTTTACGGTGTGGACTACCAGGGTATCTAATCCTGTTCGCTACCCACACTTTCGCACATGAGCGTCAGTCTTTGGCCAGGGAGTCGCCTTCGCCACTGATGTTCCTCCAGATATCTACGCATTTCACCGCTACACCTGGAATTCCACTCCCCTCTCCAAGACTCTAGTCTGCCAGTTCTAAATGACCGTCC
+
FGGGGGGGGGGGGCGGGGGGGGGGGGGGFGGGGGGGGGGGGGGGGGGGGGGGGGGGCGGGGGGGGGGGGGGGGGGGGGGGGGGGGGGGGGGGGGGGGFFFGGGGGGGGGGGDGGGGGGGGGGGGFGGGGGGGGGGGCGGGGGGGGGGGGGFGGGGGGGGGGGGGGFGGGGDEGGGGGGGFFGGCGGFFGGFGGFFFFFFGFGFGFFFGGGFGGFEFGEB>FEBFFF:GBFFFFFDFBFFFFF?7:<A>FFFFFF96../<9??FF26<A>AFF2?:5::>
@M02352:288:000000000-CKWC8:1:1101:14515:2711 2:N:0:TAGCGCTC+CGTCTAAT
TAACCTTGCGGCCGTACTCCCCAGGCGGTCAACTTAGTGCGTTAGCTGCGCCACTCACGTCTCAAGGACACAAACGGCTAGTTGACATCGTTTACGGCGTGGACTACCAGGGTATCTAATCCTGTTCGCTCCCCACGCTTTCGTTCCTCAGCGTCAGTATCTGTCCAGGTGGCCGCCTTCGCCACTGATGTTCCTTCCAATCTCTACGCATTTCACCGCTACACTGGAAATTCCACCACCCTCTACAGTACTCTAGTTGAACAGTTCAAAATGCAGTTCCA
+
GGGGFFGGGGGGGD:CGGGGGGGGGGDGGGGGGGGGGGGGGGGGGGGGGGGGGGEGFGGGGGGDGGGFGGGGGGGGGGGDGGGGFGFGGGGGGGGGDG7FDGDGGGGGFFGGGGGGGGGGGGFFGFGGGEGGFEGCEGG>FEGGGGGGGC?CCEEEEGFFGGGGGG9EGG?FGGGGGGGFFGGGDEG?FGGCF9@?4AFFFG=FCAFCD5AGFFB8C>>6>D<FCF:F2?B***-641:?6:??AFA)..64<4A4:A4AD7:<A4)4:<237-9<F><)-
@M02352:288:000000000-CKWC8:1:1101:15876:2721 2:N:0:TAGCGCTC+CGTCTAAT
TAATCTTGCGACCGTACTCCCCAGGCGGTCTACTTAGTGCGTTAGCTGCGCCACTAAAGTCTCAAGGACCCCAACGGCTAGTAGACATCGTTTACGGCGTGGACTACCAGGGTATCTAATCCTGTTTGCTACCCACGCTTTCGCACCTCAGTGTCAGTATTGGTCCAGTGAGTCGCCTTCGCCACTGATGTTCCTTCCCATCTCTACGCATTTCACCGCTACACAGGAAATTCCACTCACCTCTACCATACTATAGTTCGCCAGTTTTGAATGCAGTTCCA
+
FFGGDFGGGGGGGFFFFGGGGGGGGGGGFEGFGGGGGGGGGGGGGGGGGGFGGGGGGGGGGEGGGGGGFGGGGGGGDGCCFEGGGGGGGGCFFGGGGEGGGGGGGGGGGGGGGGF=EGGFGGGGGGGGGGGFGGGGGGGGCFDGGGGFD?FGGGGG7FFCGDGGGGGGGFEGGGGCDCGFFGGDDFGGFGC:C?FEEFFFFFAGEFFGD5BGGFEFFEF@>EFFFGFG:@FFFFFBFFFFB2172<-5:536)-544<?:>119BFAFF:4<AAFBFA<<)
@M02352:288:000000000-CKWC8:1:1101:6454:2736 2:N:0:TAGCGCTC+CGTCTAAT
TAATCTTGCGACCGTACTCCCCAGGCGGTACACTTAATGTGTTAACTGCATTACTGCAAGGTCTAGCCTCACAACAACTAGTGTACATCGTTTAGGGCGTGGACTACCAGGGTATCTAATCCTGTTTGCTCCCCACGCTTTCGCGTCTCAGCGTCAATAATGTTCCAGTAGATCGCCTTCGCAATCGGTATTCCTTCTGATCTCTACGGATTTTACCCCTACACCAGAAATTCCATCTACCTCTCCCATATTCTAGGTAAGCAGTTTTCAAAGCAGTTCAA
+
GGGG<FGGGGGGGGGGGGGGGGGGFGGGGGGGGGGGGGGGGGGGGGGGGGGFFGGGGGGGGGGGGGGGGGGGGGDGGGGGGGGGGGGGGGGGGGGGGGGGGGGGGGGGGGGGGGFGGGGGGGGGGGGGGG9FGDEGEGGGGGGGCGGGGGAGGGGGGGGGGGGGGCFCDFFGGGGCGDGFFGGG7CFEGGGGGFFEFFFC>FFGEFFGGE)*>FEFFFDFFF@ADF<5;FAFF6?EFFE>EEEF??0:A:>FB9AF<FFFB7>:AB><25:4<::264:B<
@M02352:288:000000000-CKWC8:1:1101:10723:2742 2:N:0:TAGCGCTC+CGTCTAAT
TAATCTTGCGACCGTACTCCCCAGGCGGTACACTTAATGTGTTAACTGCATTACTGCAAGGTCTAGCCTCACAACAACTAGTGTACATCTTTTAGGGCGTGGACTACCAGGGTATCTAATCCTGTTTGCTCCCCACGCTTTCGCGTCTCAGCGTCAATAATGTTCAAGTAGATCGCCTTCGCAATCGGTTTTCCTTCTGACCTCTACGGTTTTTACCCTTACACCAGAATTTCAATCCACCTCTCCCATATTCTAGCTACGAAGTTCTAAAACCAGTCCAA
+
FDGFFGGGGG7FGDFGGGGCFGGGFGEEFCFAFGGFFGGFGGGGCFFGG<F<FGC,6,CFFEEGCEFGAFGCGCCFC<F?EF?E,?599,CF<E<EFF+4@::,?AF8:EF7A,,9@F9AE=F9FGAE,,CFFDGG++AE8=>EBB=0@>323@;++,83=FGCF3;,EFG,,7*;;C*;>/C749C*;*49C3B5*411+;:4>88**,:7<>1A@F)()2)1;*:43+++;1)74(./6@???(4?D,:4A>2*).*4233,-6))-66)),)(1),66
@M02352:288:000000000-CKWC8:1:1101:9881:2749 2:N:0:TAGCGCTC+CGTCTAAT
TAACCTTGCGGCCGTACTCCCCAGGCGGTCAACTTAGTGCGTTAGCTGCGCCACTCACGTCTCAAGGACACAAACGGCTAGTTGACATCGTTTACGGCGTGGACTACCAGGGTATCTAATCCTGTTTGCTCCCCACGCTTTCGCACCTCAGTGTCAGTATCAATCCAGAGTGTCGCCTTCGCCACTGATGTTCCTTCCTATATCTACGCATTTCACCGCTACCCAGGAAATTCCACACTCCTCTATCGTACTCTAGCCTGCCAGTATCGGGTGCAATACC
+
DGFGGGGGGGGGEGGGGGGFFGGGGGGGGGGGGGGGGGGGGGGGGGGGGGGGGGGGFGDGFCFGGGGCGGGGGGGGGGGGGGFDFGGGGDFGEGGGGGGGGGECFFGGFFGGFGFGGFFCGGGGGGGGGGGGGGGGGGEEGGGGEEGGGGGGFGGGDG;@;@D>EGFGCFGCFFCDCC4??GGEGGF799>CFFFE3AAFF7AFEFF:<EDDGFFFFBFB3@(7C<(*,09@BFF>81:0<A?BFAA0:B<?<4464:*,(,405-<9:(046(05*),)
@M02352:288:000000000-CKWC8:1:1101:24035:2756 2:N:0:TAGCGCTC+CGTCTAAT
TAACCTTGCGGCCGTACTCCCCAGGCGGTCAACTTAGTGCGTTAGCTGCGCCACTAAAGTCTCAAGGACCCCAACGGCTAGTAGACATCGTTTACGGCGTGGACTACCAGGGTATCTAATCCTGTTTGCTACCCACGCTTTCGCACCTCAGTGTCAGTATTGGTCCAGTGAGTCGCCTTCGCCACTGATGTTCCTTCCCATCTCTACGCCTTTCACCGCTACACAGGAAATTCCACTCCCCTCTACCATACTCTAGTTCGCCAGTTTTGCATGCAGTTCC
+
FFGFGGFAFEGGGEGGGGGGGGGGGGGGGGGGGGGGGGAECGGGGGGCGFGGGGGGCFEGGFGGGGFFGFGGGCGGDGGFGGFGCGGGGGGGGFG7BECFECFFGGFGGFGGG<DEGFEGGGGCFGGGFG=FEFGGGGGGGGGG:EGGGCC;DE@,@EFFGCEGCC,2;:DE;BDGGGGFFGE*9CFEGCF+;?F6AAF*686:EFF<<*;D78)@FA6(7;)<7C:5(0976F<A9<(4<0(,):<2:)4ABF)/65BB>6,(5AF>0)-.-3*6B><)
@M02352:288:000000000-CKWC8:1:1101:13217:2758 2:N:0:TAGCGCTC+CGTCTAAT
TAACCTTGCGGCCGTACTCCCCAGGCGGTCAACTTAGTGCGTTAGCTGCGCCACCCACGACTCAAGGTCACAGACGGCTAGTAGACATCGTTTACGGCGTGGACTACCAGGGTATCTAATCCTGTTTGCTACCCACGCTTTCGCACCTCAGTGTCAGTATTTGTCCAGGTAGCCGCCTTCGCCACTGATGTTCCTTCCAATCCCTACGCATTTCACCGCTACACTGGAAATTCCACTACCCTCTACAATACTCCAGTTTGCCAGTTCAAAATGCAGTTCC
+
@,@<;FF@@FF7:BCGFGGG<@,,,C+CF6BECFF@FEGGC@,CFFGFCBC:FGGDFFGEFDGFF<EEFFFGFGGG77:FEFCCCGFGFCDFFFGGGC+@7:=F,ADFGGGEG?F;D;<@=ECDFFG@FGGGGFF7:?8CFFEDGGD5CF?=>=:EFC,@DFFFGG284D?B?FDDDGCFFGGGDGF7@1EFG5AEFF=@=F)*/65:D*8C:=:FGF9>FF2?7C:C:BB=*9))44:BB2:?B>A?4484)(.9656-6<<04-4:242).)*)1654
@M02352:288:000000000-CKWC8:1:1101:16750:2758 2:N:0:TAGCGCTC+CGTCTAAT
TAACCTTGCGGCCGTACTCCCCAGGCGGTCAACTTAGTGCGTTAGCTGCGCCACCCACGACTCAAGGTCACAGACGGCTAGTTGACATCGTTTACGGCGTGGACTACCAGGGTATCTAATCCTGTTTGCTCCCCACGCTTTCGTGCCTCAGTGTCAGTATTTGTCCAGGTAGCCGCCTTCGCCACTGATGTTCCTTCCAATCTCTACGCATTTCACCGCTACACTGGAAATTCCACTACCCTCTACAGTACTCTAGTTTGCCAGTTCAAAATGCAGTTCC
+
EFFFFFGGFGGCCGCEGGGGGGGDGGGDFFGGGGGGGGGGGGGGGGGGDGFFEGGGGGGEGGGGGGGFFFGGGGFCCCGGGGGGGGGGGGGGGGGGGGGGGGDFFFGGGGGGGGGGFGGGGGGGGGGGGFFGGGGGCEEGFGGGFEGFF8,,?2>>D@@FFGFGFGFGGGCFGGCDGGGFFGGC3EGGGGFGGFFEFFF+;FF+7A+*22=3@A?AF;9>;34FC4:4>FFFFF2)65(33)((5)))62-642>76A=A:<A72><AA:<A26FAB<9<
@M02352:288:000000000-CKWC8:1:1101:17221:2761 2:N:0:TAGCGCTC+CGTCTAAT
TAACCTTGCGGCCGTACTCCCCAGGCGGTCTACTTATCGCGTTAGCTTCGTTACCAAGAGATCAAGTCTCCCGACAACTAGTAGACATCGTTTACGGCGTGGACTACCAGGGTATCTAATCCTGTTTGCTCCCCACGCTTTCGTGCCTCAGTGTCAGTATTTGTCCAGGTAGCCGCCTTCGCCACTGATGTTCCTTCCAATCTCTACGCATTTCACCGCTACACTGGAAATTCCACTACCCTCTACAATACTCTAGTTTGCCAGTTCAAAATGCATTTCC
+
EDGFGGGGGGGCEEGGGGGGGGGGGGGGGEGGGGGGGGGGGGGGGGGGGGGGGGGGGFGGGGGGGGGGGGGGFGEGGGGGGGGGGGGGGGGGGGGGGGGGGGGFGEFGGGGGGGFGGGGGGGGGGGFGGFG8FFGEGGGGGGGGGGGGGGC<EFGGGGGGGGGGDFGGGGGFGGGGCDGA4DE52CG7EFGFGEF?3=C+@<6@)+;5:5AGGFEFFB@99F)7CD0D>67@FFFFFBB7?)(4<><?BF?>?95=AB44<<<B>DADAA-)).9)=<AA
@M02352:288:000000000-CKWC8:1:1101:9370:2767 2:N:0:TAGCGCGC+CGTCTAAT
TAATCTTGCGGCCGTACTCCCCAGGCGGAATGCTTAATCCGTTAGGTGTGACACCAACAAGCATGCTTGCTGACGTCTGGCATTCATCGTTTACGGTGTGGACTACCAGGGTATCTAATCCTGTTTGCTCCCCACACTTTCGCACCTCAGCGTCAGTATCGAGCCAGTGAGTCGCCTTCGCCACTGATGTTCCTTCGCATCTCTACGCATTTCACCGCTACACAGGAAATTCCACTCACCTCTACCATACTCAAGTCTGCCAGTTTTGAATGCAGTTCCAA
+
FGG,CFGGGGFGGGGGGGGGGCFCFGGEFCGGGGGFFGCGGGGGGGGGGGGGGGG<FFGFGGGGGGGFGGAEAEFGGGGGGFGGGGGGGGGGGGGGGGGGGFGGGGGGFGGGGGGGGGGGGGGGGGGGGGGFGGGGGFGGGG+@CEGGGGGGGGGGGFFGGGGCCEGGGFCBDCDDCDGFAC*;?C4>FFGGGFFF(:AG5FCGEFFGGGBFGF?4*86>9A@6/71*4@?FFFA),34?<<D):AD<?1)5),)1)-*437::4<A(-656>A46=<)5-
@M02352:288:000000000-CKWC8:1:1101:19885:2770 2:N:0:TAGCGCTC+CGTCTAAT
TAACCTTGCGGCCGTACTCCCCAGGCGGTCAACTTAGTGCGTTAGCTGCGCCACTCACGTCTCAAGGACACAAACGGCTAGTTGACATCGTTTACGGCGTGGACTACCAGGGTATCTAATCCTGTTCGCTCCCCACGCTTTCGCACCTCAGTGTCAGTATCAATCCAGAGTGTCGCCTTCGCCACTGATGTTCCTTCCTATTTCTACGCATTTCACCGCTACACAGGAAATTCCACACTCCTCTATCGTACTCTAGCCTTCCAGTATCGGGTGCCATTCC
+
CFGG<FGGGGGFGGGGGGGGGGGDG8FG@@EDFFGGGGGGGGG@FGGGGGGGDG@FGGGGGGGGDFFFFGGEFGGD:CF@FGDGC@EGCFGGGFG:CG:FEGGGGDGGCEGGGGGG9DGDAFF=FG9>CC,@FEFGEGEEF9453BC*4,<,6C:FGG9@CFG9DGGGGGDFGGGGGGGF5CEC37C+1=9C@?F?FF6CA++1)+1<DEEGF@C6FEF>057.7/:*8??6/@4)41.4732)--6,42:?<)40<<6).4)6))-)(4;261)-9))6
@M02352:288:000000000-CKWC8:1:1101:7526:2813 2:N:0:TAGCGCTC+CGTCTAAT
TAATCTTGCGACCGTACTCCCCAGGCGGTCTACTTAGTGCGTTAGCTGCGCCACTAAAGTCTCAAGGACCCCAACGGCTAGTAGACATCGTTTACGGCGTGGACTACCAGGGTATCTAATCCTGTTTGCTCCCCACGCTTTCGCGTCTCAGCGTCAATAATGTTCCAGTAGATCGCCTTCGCAATCGGTATTCCTTCTGATCTCTACGGATTTTACCCCTACACCAGAAATTCCATCTACCTCTCCCATATTCTAGGTAAGCAGTTTTCAAAGCAGTTCAA
+
GFGGFGGGGGGGGGGGGGGGGGGEGGGGGGGGGGGGFFGGGGGGDGFGGGGGGGGGGGGGGCEFGGGGGGGGGGGGGGGEGGGGGGGGGGGGGGGGGEGGGGGGGGF<FGGGGGFGGGFGGGGGGGGGGGGGGGGEGGGGGGDEGEGGGD;,BEGGGGGGGGGGGCGGGGGGGGDDGGGAFGDE<FGDEGFGGFFFFFF7:;7CE7;CCG>GGFFFGFF??F:FFF?G?FF4@FBD>4A<A27<BB712(.244442.94?<91:A<B4<D>ABF:FDFF<
@M02352:288:000000000-CKWC8:1:1101:7540:2827 2:N:0:TAGCGCTC+CGTCTAAT
TAATCTTGCGACCGTACTCCCCAGGCGGTCTACTTAGTGCGTTAGCTGCGCCACTAAAGTCTCAAGGACCCCAACGGCTAGTAGACATCGTTTACGGCGTGGACTACCAGGGTATCTAATCCTGTTTGCTCCCCACGCTTTCGCGTCTCAGCGTCAATAATGTTCCAGTAGATCGCCTTCGCAATCGGGATTCCTTCTGATCTCTACGGATTTTACCCCTACACAAGAAATTCCATCTACCTCTCCCATATTCTAGGTAAGCAGTTTTCAAAGCAGTTCAA
+
FCEF<FCGGGGDFFFFGD9F,@FDGFEG+C,CEFGGGGGGGEGEEFCGGGGGEGFGDGGGGGGCEEGGG7FGDGGGCC@FFCEFE<EFGGGFGEG@FDGD>FGGGFGF@FGGFF@DDDFFGGFGGGCGF9=FBF:CED++>78+5>3*7,,2>1AE8@FG,,,?BFC?,D>;,CGGD*:?)*A757=E*:*2;?FEEAF>+37@.1+CGD.5>=4/<:6<6;7?*1(24017/94):>4<A?2)488:2().)))/,)9:).6:<44A<9A)-(0(*-).5
@M02352:288:000000000-CKWC8:1:1101:16073:2846 2:N:0:TAGCGCTC+CGTCTAAT
TAATCTTGCGACCGTACTCCCCAGGCGGAATGCTTAATCCGTTAGGTGTGTCACCGAACAGTATACTGCCCGACGACTGGCATTCATCGTTTAACGTGTGGACTACCAGGGTATCTAATCCTGTTTGCTCCCCACACTTTCTTACCCCAGCGTCAGTATCGAGCCAGTGAGCCGCCTTCGCCACTGGTGTTTCTCCAAATATCTACCAATTTCACCTCTCAACCTGGAATTCCACTCACCTCTCTCCAACGCTAAACTGAGACATTTCAAGGCACTTCCAG
+
96F<FFGFGGG@@:CFGGGGFDD6,,:@+@DCFEFA<A<FGFGGGCFGFE,EFFCGCB=8C66,C?F,<CF:FEBFF:=4=,?FB<<,=4EE+,,B,+,4=,B?,,F,,+:43>>;D;8AE,,,AF,>@AFGGGD@E,3,,,,6>@,9C>D+47C5A,,,*3DBE,2,6>9,?CDGDGFFBDEG*065,,3*39+7/;4232;@?A=**+1@+1)0+2),/+/)**/*4?FF@F>2:(((.3,84)(55>0((((*,.9))6)(..-)).)),()(9)-.)
@M02352:288:000000000-CKWC8:1:1101:22206:2868 2:N:0:TAGCGCTC+CGTCTAAT
TAATCTTGCGACCGTACTCCCCAGGCGGTCTACTTAGTGCGTTAGCTGCGCCACTAAAGTCTCAAGGACCCCAACGGCTAGTAGACATCGTTTACGGCGTGGACTACCAGGGTATCTAATCCTGTTTGCTACCCACGCTTTCGCACCTCAGTGTCAGTATTGGTCCAGTGAGTCGCCTTCGCCACTGATGTTCCTTCCCATCTCTACGCATTTCACCGCTACACAGGAAATTCCACTCACCTCTACCATACTCTAGTTCGCCAGTTTTGAATGCAGTTCCA
+
GFGGFGGGGGGGGGGGGGGGGGGGGGGGGGGGGGGGGGAFGGGGGGGGGGGGGGGGGGGGGGGFGGGGGGGGGGGGDGCGGFGGGGGFGGGGGGGGGGGGGDGGGGGGGGGGGGFGGGFGGGGGGGGGGGGFGG=FCGGGGGGGGGGGGGGGGC7DFGGGGGGGGGFGFFGGEGGGGGGFFDEEGGG,CGFGGFFFFFFFAFFGFFFFGG3DGFF=F5>@;F2<=C<G:@?=FFF2<?:7?FBB>997>2:<2>9*4<@BB?69?4<A8?44))*.9<>2)
@M02352:288:000000000-CKWC8:1:1101:8505:2870 2:N:0:TAGCGCTC+CGTCTAAT
TAACCTTGCGGCCGTACTCCCCAGGCGGTCTACTTAATGCGTTAGCTTTGAAAAACAGAACCGAGGTTCCGAGCTTCTAGTAGACATCGTTTACGGCGTGGACTACCAGGGTATCTAATCCTGTTTGCTCCCCACGCTTTCGTGCCTCAGTGTCAGTATTTGTCCAGGTAGCCGCCTTCGCCACTGATGTTCCTTCCAATCTCTACGCATTTCACCGCTACACTGGAAATTCCACTACCCTCCACAATACTCTAGTTTGCAAGTTAAAAATGCAGTTCCCA
+
<FCFEGGGGGGGGG@EEDGGGGGCGGGGFGGGGGGGGGGGGGGGGGGFGGGFEGGGGGGGGCEGGGGGGGGGGGGGGGGFGGGGGGEFEGGGFGCCEGGGEGGGGGDFGGGDCF9@EGGFGCFGGGGGGGGGGFGGGGDFGGCFGG,;CFFGEGGGGGGGGGGGGFGF8FDGCEGDGDFFEGCEFFCGGGGGGFFF1F6101@:CFFGGGF+:@E=88(39FF4CD<C>=FFFFA9>FFF>012:?B><?F>5A<6<A=A4<A<2-.6A72))68<FA<2.
@M02352:288:000000000-CKWC8:1:1101:16398:2876 2:N:0:TAGCGCTC+CGTCTAAT
TAACCTTGCGGCCGTACTCCCCAGGCGGTCAACTTAGTGCGTTAGCTGCGCCACTCACGTCTCAAGGACACAAACGGCTAGTTGACATCGTTTACGGCGTGGACTACCAGGGTATCTAATCCTGTTCGCTCCCCACGCTTTCGTTCCTCAGCGTCAGTATCTGTCCAGGTGGCCGCCTTCGCCACTGATGTTCCTTCCAATCTCTACGCATTTCACCGCTACACTGGAAATTCCACCACCCTCTACAGTCCTCTAGTTTGCCAGTTCAAAATGCAGTTCCA
+
FGGGGGGGGGGGGGGGGGGGGGGGGGGGFGGGGGGGGGGGGGGGGGGGGGGGGGGGGGGFGGGGGGGGGGGGGGGGGGGGGGGGGGGGGGGGGGGGGGDGGGGGGGGGGFGGGGGGGGGGGGGAGGGGGGFGGGGGGGGGFGGGGGGGGGFFGGGGGGGGGGGGGGFGGGGGGGDGGGGFFGGEGGGGGGFFGFFFFFFGFGFGFFFC3*5CFFFFGFFFBEFFGGF4:=BFFFFFFFFF<1:?BFF>>))<<AAFAAFAFFB07A4:>2752<?2=AF2)
@M02352:288:000000000-CKWC8:1:1101:21901:2894 2:N:0:TAGCGCTC+CGTCTAAT
TAGTCTTGCGACCGTACTCCCCAGGCGGTCTACTTAGTGCGTTAGCTGCGCCACTAAAGTCTCAAGGACCCCAACGGCTAGTAGACATCGTTTACGGCGTGGACTACCAGGGTATCTAATCCTGTTTGCTACCCACGCTTTCGCACCTCAGTGTCAGTATTGGTCCAGTGAGTCGCCTTCGCCACTGATGTTCCTTCCCATCTCTACGCATTTCACCGCTACACAGGAAATTCCACTCACCCCTACCATACTCTAGTTCGCCAGTTTTGAATGCAGTTCCA
+
FGGGFFGGGGGGGGGFGGGGGGE:FE:CFEGGGGGGGFGGGGGCGGGGGGGGGGGGGGGGGGGGGGGGGGGGGGGD@FGGGGGGFGFG9FGFGGGFFEGGCEGGGGGGGGGCFDCFGGFGGGGGGGGGGGGGGGG@EGGGGGGGBEGGGFCGGGFGGGFGGC9B,>B?EF9EDF4CGDGF/7CGGFGFF9AC:9AE;.27A*++.:CCCEFG7A3AA592@E?FGGF42?BFFFAAFB:?0(4<8<3)444<BF<*6>F09(2(,)6<1?25A)94@AA<-
@M02352:288:000000000-CKWC8:1:1101:13417:2916 2:N:0:TAGCGCTC+CGTCTAAT
TAACCTTGCGGCCGTACTCCCCAGGCGGTCAACTTAGTGCGTTAGCTGCGCCACTCACGTCTCAAGGACACAAACGGCTAGTTGACATCGTTTACGGCGTGGACTACCAGGGTATCTAATCCTGTTCGCTCCCCACGCTTTCGTTCCTCAGCGTCAGTATCTGTCCAGGTGGCCGCCTTCGCCACTGATGTTCCTTCCAATCTCTACGCATTTCACCGCTACACTGGAAATTCCACCACCCTCTACAGTACTCTAGTTTGCCAGTTCAAAATGCAGTTCCA
+
GGGGCGGCFGGGGGGGGGGGGGGGGGGGGGGGGGGGGFEGGGCGGGGGFFFECGGGGGGGFGGGGGGEEGGGGGGGGFFEEDEF9EEGGGGGGGGGDGGFBFGGCFFGCGGGGGGGGGGECGGGGGG88EFF<@FFGGGGGGEDFGGGGGGGE7EGGFGF,FGDGGGGCF6FGGGDDDGFFGG5C<CGGGGFDEFFFFFDA*+;?AFFC5;DFF2=E@;>932@7C?C7=@@F=<>2?<:<:01>FF0<4AAFFDF<BBAA2)44:A92<AFFAFA62)6.
@M02352:288:000000000-CKWC8:1:1101:21327:2932 2:N:0:TAGCGCTC+CGTCTAAT
TAACCTTGCGGCCGTACTCCCCAGGCGGTCAACTTAGTGCGTTAGCTGCGCCACCCACGACTCAAGGTCACAGACGGCTAGTTGACATCGTTTACGGCGTGGCCTACCCGGGTATCTAATCCTGTTTGCTCCCCACGCTTTCGTGCCTCAGTGTCAGTATTTGTCCAGGTAGCCGCCTTCGCCACTGATGTTCCTTCCAATCTCTACGCATTTCACCGCTACACTGGAAATTCCACTACCCTCTACAATACTCTATTTTGCCAGTTCCAAATGCCGGTCC
+
<FGGDFGGGGGGGEEEGGGGGGGDGGGG@:BFFGGGDEFF@FGGGGGGGGGGGGGGGGGGGGGDFE8FGGG<<<A>EFEGGGGG9??F=:FFG7F7?F:C7F+ADFGG,>FGEGEGCCCFGF9,FFG?EF9FGG,58@@CGFGGGEF+<,<CCCFGGG,DFG9EFFCFCFGGGGDGG3C45DE=D?CFGGGGFFFFE;=7:FFFCCFC)*>CF@4@F3396:))204*(*9*/8)492(4?F6722)):AFFFAA*.4*-8AA?>F2):4)..))-)--7
@M02352:288:000000000-CKWC8:1:1101:24694:2932 2:N:0:TAGCGCTC+CGTCTAAT
TAACCTTGCGGCCGTACTCCCCAGGCGGTCTACTTATCGCGTTAGCTTCGCCACTAAGTCATTACAACCCAACGGCTAGTAGACATCGTTTACGGCGTGGACTACCAGGGTATCTAATCCTGTTTGCTACCCACGCTTTCGCACCTCAGTGTCAGTATTGGTCCAGTGAGTCGCCTTCGCCACTGATGTTCCTTCCCATCTCTACGCATTTCACCGCTACACAGGAAATTCCACTCACCTCTACCATACTCTAGTTCGCCAGTTTTGAATGCAGTTCCAAG
+
GGGGGGGGGGGGGEGGGGGGGGGGGGGGEEGGGGGGGGGGGGGGGGGGGGGGGGGGGGGGGGGFGGGGGGGGGGGGGGGGGGGGGGGGGGGGGGGGGGGGGG?EGGGGGGGCCFGGGGFGGFDGGGGGGGGGGGGGDGGGGGGGGGGGGGGGGGGGGDG9EGGGFFGGGGF;5EDGGD*8?DCFFE99>ECGGFFFFFFCCCA>C:8<3E6:+;@>GA>2)<)55C?F<@FFFF4????713<AA:))3<<9)):7:?@182:<AA(8)))--<?AFAFF)
@M02352:288:000000000-CKWC8:1:1101:9755:2935 2:N:0:TAGCGCTC+CGTCTAAT
TAACCTTGCGGCCGTACTCCCCAGGCGGTCAACTTAGTGCGTTAGCTGCGCCACTCACGTCTCAAGGACACAAACGGCTAGTTGACATCGTTTACGGCGTGGACTACCAGGGTATCTAATCCTGTTCGCTCCCCACGCTTTCGTTCCTCAGCGTCAGTATCTGTCCAGGTGGCCGCCTTCGCCACTGATGTTCCTTCCAATCTCTACGCATTTCACCGCTACACTGGAAATTCCACCACCCTCTACCGTACTCTAGTTTGCCAGTTCAAAATGCAGTTACAA
+
DFDGGGGGGGGEDGG;BFGGGGGDF?FG:FFGGCF9@CEFGGGFFGFGFGCFFGFEEGGGDEGGGGFFGGGGFFGGGGGFEGGGGDFGGGGGFFEGGGEGGGFGD8,D@FEEFGCDF,DFCDFGGGFCG+@C@CGGGGGGGGGFG3DDFGF?@B?**5@,@D<DDEGG6CFGGGC5DGGG55:CGGGCFFFFGGEFE31@DFFFGFF>)8CB7C74*:@1096:?FG7DA?FBFFF0,:?B?F046)4?6::2AFB=>9=A24:><>A<))-5))9<6)656
@M02352:288:000000000-CKWC8:1:1101:8884:2938 2:N:0:TAGCGCTC+CGTCTAAT
TAACCTTGCGGCCGTACTCCCCAGGCGGTCTACTTATCGCGTTAGCTTCGCCACTAAAAGATCAAGTCTTCCAACGGCTAGTAGACATCGTTTACGGCGTGGACTACCAGGGTATCTAATCCTGTTTGCTCCCCACGCTTTCGCACCTCAGTGTCAATATCAGTCCAGGTGGCCGCCTTCGCCACTGATGTTCCTTCCAATCTCTACGCATTTCACCGCTACACTGGAAATTCCACCACCCTCTACAGTACTCTAGTTTGCCAGTTCAAAATGCAGTTCCA
+
FGGGGGGFGGGGFGGDEGGGGGGCGGGGGGGGGGGGGGG>GGGGGFGGGEGGGGGFGGGGFCGGGGGGGGFGFGGG7FGGGGGGGGFFGGGFGFAFGG7FFGGGGGGGGGEGEFFCFFFGGGGGGGGGG9DFGGGGGG>EGGGGGGD>CFGGGGGFFFE9DCGFFFAFDF6*DEDG)949?DGGGGFF+<+:;CA<EA67CGAD?=CFGGEDFFFFC>199DBFGGF406F=F949??B?FFB?):A>)292<A46-69<AA<22<2).:AA7449FFB2)
@M02352:288:000000000-CKWC8:1:1101:15482:2956 2:N:0:TAGCGCTC+CGTCTAAT
TAACCTTGCGGCCGTACTCCCCAGGCGGTCAACTTAGTGCGTTAGCTGCGCCACTCACGTCTCAAGGACACAAACGGCTAGTTGACATCGTTTACGGCGTGGACTACCAGGGTATCTAATCCTGTTCGCTCCCCACGCTTTCGTTCCTCAGCGTCAGTATCTGTCCAGGTGGCCGCCTTCGCCACTGATTTTCCTTCCAATCTTCACGCATTTCACCGCTAAACTGGAAATTCCCACACCCTCTACAGTCCTCTAGTTTGCCATTTCGATATTCATTTCC
+
FFGFFGGGGGGGGGGEGGGGGGGEGGGG:7FFGGGGFGGGGGGGGFGGGGEFEG8FFGGGGGGCFGCEGGGGGCE:CDDBFFG9EFGGGGGGGGGGCFGGGGGGCGDEFDGGGFGGGFFFFFGFGGACEBFEGGGGGGGGGGE@DDF9ECFFCEDEGGF99;DFGG92CBEGFE4<DGGA5CE5CCCF7+<CGFF57AF>+7++)111;*8CC9)8F)((,))00:>F?*@*=*)).44:>:?(-<A)6)))6-596666446)).)(-).())*)1:A<
@M02352:288:000000000-CKWC8:1:1101:23852:2959 2:N:0:TAGCGCTC+CTTCTAAT
TAATCTTGCGACCGTACTCCCCACGCGGTCTACTTCGTGCGTTAGCTGCGCCACTAAAGTCTCCAGGACCCCAACGGCTAGTAGACATCGTTTACGGCGTGGACTACCAGGGTATCTAATCCTGTTTGCTACCCACGCTTTCGCACCTCAGTGTCAGTATTGGTCCAGTGATGCGCCTTCGCCACTGATGTTCCTTCCCATCTCTACGCATTTCACCGCTACACAGGCAATTCCACTCACCTCTCCCAGCCTCTATTTCGCCCGTTTTGAATGCATTCCC
+
C,EB<FGFGG+F7FCF,DFG<@;++@6@8@B<FFG,8@CF@F@FEFGG87@C=FCEC<?<CAE,CFG,<FCGE:BC+8>?<5C,9FFCGGEFD<<=@F:=4CCFDA@EDFCG,,8@@D,,=,C=FF,,,66EC,3++@;B7E:85:EGG64,,,,,==AD;<92;C:D>,>,,53/95CAFGGGDFD,9<;17/8)4=A*;5@C?A6*:*:C7A7FG)19(.3:CG6*.07*/8:AF70::)42(,4:)((.8:)*)6@??:((-(,4(1).--8)*).4
@M02352:288:000000000-CKWC8:1:1101:24151:2971 2:N:0:TAGCGCTC+CGTCTAAT
TAACCTTGCGGCCGTACTCCCCAGGCGGTCAACTTAGTGCGTTAGCTGCGCCACTCACGTCTCTAGGACACAAACGGCTAGTTGACATCGTTTACGGCGTGGACTACCAGGGTATCTAATCCTGTTCGCTCCCCACGCTTTCGTTCCTCAGCGTCAGTATCTGTCCAGGTGGCCGCCTTCGCCACTGATGTTCCTTCCAATCTCTACGCATTTCACCGCTACACTGGAAATTCCACCACCCTCTACAGTACTCTAGTCGAACAGTTCAAAATGCAGTTCC
+
FFGEFGGGFGEGGGGGEGGGGGGCFGGEFGGGGGGGGGGGGGGGGGGGGGGGGGGGGGGFGGGGGGGCGGGGGGGGGGGGGGGGGGGGGGGGGGGG:CFGGDFGGGGDGFC7FD?D9D9FFGGGGGGCEDGEGGGGGG>EGGGFGG?;=EFGGGGGGGGGDGFFGGG6EBF5CFG:CG<FFDGGGCFGGGG>FEFC4.AFFGFGFFF7<7:DGFBFG5>BFFFF7=15:7B7FFF<((-(40::7>A06<A5AAAB5:D1?:>725<B26<22:@<FA4<
@M02352:288:000000000-CKWC8:1:1101:19364:2983 2:N:0:TAGCGCTC+CGTCTAAT
TAATCTTGCGACCGTACTCCCCAGGCGGTCTACTTAGTGCGTTAGCTGCGCCACTCACGTCTCTAGGACACAAACGGCTAGTTGACATCGTTTACGGCGTGGACTACCAGGGTATCTAATCCTGTTCGCTCCCCACGCTTTCGTTCCTCAGCGTCAGTATCTGTCCAGGTGGCCGCCTTCGCCACTGATGTTCCTTCCAATCTCTACGCATTTCACCGCTACACTGGAAATTCCACTACCCTCTACTGTATTCTAGACTAGCAGTATCAGATGCAGTTCCA
+
GGGGGGGGGGGGGGGGGGGGGGGGGGGGDGGGGGGGGGGGGGGGGGGGGGGGGGGGGGGGGGGGGGGGGGGGDGGGGGGGGGGGGGGFGGGGGCFGGGGGGGGGGGGGGGGGGGGGGGGGGGGGGGGGGGGGGGGGGGGGGGGGGGGGGGGGECEEGGGGGGGGEGGDGGGGGGGGGGGFFGGGGFF@C?FGGFFFFFFFF7AFCFFFGGFGGFA=F>0(-0)8CF:4>4@49=AAA>?B8)(.2:B)4):A<AA*:<F23:>2>A>9<<).))/)/6>9-
@M02352:288:000000000-CKWC8:1:1101:19035:2983 2:N:0:TAGCGCTC+CGTCTAAT
TAACCTTGCGGCCGTACTCCCCAGGCGGTCAACTTAGTGCGTTAGCTGCGCCACTCACGTCTCAAGGACACAAACGGCTAGTTGACATCGTTTACGGCGTGGACTACCAGGGTATCTAATCCTGTTCGCTCCCCACGCTTTCGTACCTCAGCGTCAGTATCTGTCCAGGTGGCCGCCTTCGCCACTGATGTTCCTTCCAATCTCTACGCATTTCACCGCTACACTGGAAATTCCACCACCCTCTACAGTACTCTAGTTTGCCAGTTCAAAATGCAGTTCCA
+
CFGGGGGGGGGGGGGEGGGGGGGGGGGGCGGGGGGGGGGGGGGGGGGGGGGGGGGGGGGGGGGGGGGGGGGGGGGGGGGGGGGGGGGGGGGGGGGGGGGGGGDGGGFGGGGGGGGGGGGGGGGGGGGGGGGGGGGFGGGGGGGGGGGGGGGGGGGGGFGFGGGGGGGFGGGGGGGGGGGFF:EEGGGGGGGGGFFFFFFGFGFGFFFGDGDGGFFFGFF>BFBFGGFG?4@=FF2<B?FFFFF729<?AFFFFFFFDF7AABA:BAFFFF2A7<F<7:A9-
@M02352:288:000000000-CKWC8:1:1101:21659:2988 2:N:0:TAGCGCTC+CGTCTAAT
TAATCTTGCGACCGTACTCCCCAGGCGGTCTACTTAGTGCGTTAGCTGCGCCACTAAAGTCGCAAGGACCCCAACGGCTAGTAGACATCGTTTACGGCGTGGACTACCAGGGTATCTAATCCTGTTTGCTCCCCACGCTTTCGCACCTCAGTGTCAGTATCAATCCAGAGTGTCGCCTTCGCCACTGATGTTCCTTCCTATTTCTACGCATTTCACCTCTACACAGGAAATTCCACACTCCCCTATCGTACTCTTGCCTGCCAGTATCGGGTGCAATTCC
+
,FGGGGGGGGGGGGGGGGGGGGGGGFGGFFECGGGGGFFGGGGGGGGBFGGGGGCCGGGEE,>:+:<EFGGGGCE78F+BDECF,CE9F:FFG<FCCC:C@FDF@BFGFGGGFGGAD;CEEFGCFFGGGGGFFFGCEGE*@D8*@@?*4D<FCC@FCFGGDB;FF,?>FGFFGF4*99DA;9?EG?F7>+3@FE8?EA=:A+3C<AA/9A>CD7CFF4672=<FF*3C4?*96B9A?1,4((41,,414(4,622/4>44:?)4?<9A(6;<,())*4:A
@M02352:288:000000000-CKWC8:1:1101:22526:3034 2:N:0:TAGCGCTC+CGTCTAAT
TAACCTTGCGGCCGTACTCCCCAGGCGGTCAACTTAGTGCGTTAGCTGCGCCACTAAAGTCTCAAGGACCCCAACGGCTAGTAGACATCGTTTACGGCGTGGACTACCAGGGTATCTAATCCTGTTTGCTACCCACGCTTTCGCACCTCAGTGTCAGTATTTGTCCAGGTAGCCGCCTTCGCCACTGATGTTCCTTCCAATCTCTACGCATTTCACCGCTACACTGGAAATTCCACTACCCTCTACAATACTCTAGTTTGCCAGTTCAAAATGCAGTTCC
+
EFGGGGGGGGGGGGGEGGFGGGG@FFGGFFGGGGGGGFGGGGGGGGGGGGGGGGGGGGGGGGGGGGGCFGGGGGGGGGGEGGGGGGGGGGGGGGGGDEEGGGGGGGGFGFFFFGGGGGGGGGGGGGGGGGGGGFGGGGGGGGGGGGGGGFGFGGDFGGGGGGGGGGGGDGGGGGGGGGGFF:EGGGFCCGGGGFFFFFFGFGFGFFFGDEEGGFEFFA@BBEFFFGFGFFFFFFFBA7:?F??:AF4,5<>2<BFFFFFAAAFFFFFFF97<ABFB@AAF
@M02352:288:000000000-CKWC8:1:1101:18175:3035 2:N:0:TAGCGCTC+CGTCTAAT
TAACCTTGCGGCCGTACTCCCCAGGCGGTCAACTTAGTGCGTTAGCTGCGCCACTCACGTCTCAAGGACACAAACGGCTAGTTGACATCGTTTACGGCGTGGACTACCAGGGTATCTAATCCTGTTCGCTCCCCACGCTTTCGTTCCTCAGCGTCAGTATCTGTCCAGGTGGCCGCCTTCGCCACTGATGTTCCTTCCAATCTCTACGCATTTCACCGCTACACTGGAATTTCCACCACCCTCTACAGTACTCTAGCCTGCCAGTATCGGGTGCAATTCCA
+
GGDGFFGGGGGGGGEDGGFGGGGGGGGG:FEFGGGGGFGGGGGGGGGGDGGGGGGGGGGGGGGGGGGFGGGGGGGGGGCGGGGGGGGGGGGGGGGGGGGGGGGGGGGGGGGGGGCGGFGFF9EEFGGDGGGGGGGGGGGGGGGGGGGGGGGGGGDGGGGGGGFFEEEFGGGGGGGGDDDFFGEEGDG7CCFGF?77);CDFGFG?FF38E@*?FDFGFF(93<FCG7<:*/=FF<9(38?B<::2:4?B2995)4*6<FFB,5:2).<?>F1,:?5*466.
@M02352:288:000000000-CKWC8:1:1101:10039:3036 2:N:0:TAGCGCTC+CGTCTAAT
TAATCTTGCGACCGTACTCCCCAGGCGGTCTACTTAGTGCGTTAGCTCCGAAAGCCACGGCTCAAGGCCACAACCTCCAAGTAGACATCGTTTACGGCGTGGACTACCAGGGTATCTAATCCTGTTTGCTCCCCACGCTTTCGCATCTGAGTGTCAGTGTCTGTCCAGGGGGCCGCCTTCGCCACTGGTATTCCTTCAGATCTCTACGCATTTCACCGCTACACCTGAAATTCTACCCCCCTCTACAGCACTCTAGTTCACCAGTTTCAAATGCAGTTCC
+
CFGGGGGGGGGGGGGGGGGGGGGGGGGGGGGGGGGGGGGGGGGGGGGGGGGCFGGGGGGGGGGGGGGGGGGGGGGGGGGGGGGGGGGGGGGGGGGGGEFGEGGGGGFGGGGGCFGGCGGGGGGGGGGGGDGGGGGGGGGGGGDGGGGGFFGGGGGGGGGGFGGGG7,>ECGGGGGGGGGFFGGGGGGGGGGGGFF<9FFG676D>4BGGEEGGFFFGB>6>FFFG:77:6?B?BAFA?FFFFFF7>A:????FF4=<:4<A<?:AFFBF><AFFF<F>FF
@M02352:288:000000000-CKWC8:1:1101:14140:3039 2:N:0:TAGCGCTC+CGTCTAAT
TAACCTTGCGGCCGTACTCCCCAGGCGGTCAACTTAGTGCGTTAGCTGCGCCACTCACGTCTCAAGGACACAAACGGCTAGTTGACATCGTTTACGGCGTGGACTACCAGGGTATCTAATCCTGTTCGCTCCCCACGCTTTCGTCCATGAGCGTCAGTATATACGTAGTAGACTGCCTTCGCAATCGGTATTCTAAGTAATATCTATGCATTTCACCGCTACACTACTTATTCTATCTACTTCCGTATAACTCAAGTCAACCAGTATCAAAGGCAGTTCCA
+
GFFFFGGGGGGGGGGGGGFGGGGGGGGGFFGGGGGGGGGGGGDGGGGGGGGGGGGGGGGGGGGGGGGGGGGGGGGGGGGGGEGGGGGGGGGGGGGGGGEGGGCGGGGGGGGGFGDGGGGGGGGGGGGGGGGGGDCFEGGGGGGGGGGGGGCFGGEDEFFGG@FGGGGGGGGFGFGGGGGFFGGG:GGGGGGFFFFCFFFGFG6CEFFFGGFGFFF6FEF6>@?FGGBG46FFFFFFFBFFFF9A::<?DF<<4A:=<9FAF??:BD<FB99>::@BF4:>)
@M02352:288:000000000-CKWC8:1:1101:18182:3051 2:N:0:TAGCGCTC+CGTCTAAT
TAACCTTGCGGCCGTACTCCCCAGGCGGTCAACTTAGTGCGTTAGCTGCGCCACTCACGTCTCAAGGACACAAACGGCTAGTTGACATCGTTTACGGCGTGGACTACCAGGGTATCTAATCCTGTTCGCTCCCCACGCTTTCGTTCCTCAGCGTCAGTATCTGTCCAGGTTGCCGCCTTCGCCACTGATGTTCCTTCCAATCTCTACGCATTTCACCGCTACACTGGAAATTCCACCACCCTCTACAGTACTTTAGCCTGCCATTATCGGGTGCAATTCCA
+
GGGGGGGFGGGGGDGGGGGGGGGGGGGGFGEGGGGGGGGGCGGEGGGCFGGGGGGFGGGGGFGGFGGFGGGGGGGGGGGGGFGGDFFFF@FGFFGGEEGGGGGGGFFFGFGGGG8EFGGGGGGDDG9BEGF:FGGFBEEEGFCFGGGCGGFGCC8EEFFC;FCFGGGGG@,<EGCDGGGFFGGGGGFFGFGGG3@3@FF+;DFG3AFCC=>DFFAFG@>B933?*2,7(6==FFFFFBFFF(872<<:AFF2))6*6)/8:?:)).-)49><9?4:7-:4.
@M02352:288:000000000-CKWC8:1:1101:15759:3056 2:N:0:TAGCGCTC+CGTCTAAT
TAACCTTGCGGCCGTACTCCCCAGGCGGTCAACTTAGTGCGTTAGCTGCGCCACTCACGTCTCAAGGACACAAACGGCTAGTTGACATCGTTTACGGCGTGGACTACCAGGGTATCTAATCCTGTTCGCTCCCCACGCTTTCGTTCCTCAGCGTCAGTATCTGTCCAGGTGGCCGCCTTCGCCACTGATGTTCCTTCCAATCTCTACGCATTTCACCGCTACACTGGAAATTCCACCACCCTCTACAGTACTATAGTCTACCAGTTCAAAATGCAGTTCCA
+
DFFFFFEFEEEGGEGGGGGGFGGGGCGG@FFGGGGFEGGGGGGGGGGGFGGGGGGGGGEGFAFGGGGGGGGGGGGGGGGGGGFGFGGGGGGGGGGGDEGC:FGGFGGFFGGGGGFCFGGGDGGGGGGG>>FFGGGGGD6CFFCDFGGFCDFGGEE>GCFGGC;DFGGGF,<CGGC:C<<F55C**3+>F?CFGE7C9=6@C*3:)+153*:7299?G3909>,4:7854=*199)612??02:?DAA>A4)))..*))*)).3).)))66<BAAF6B).-)
@M02352:288:000000000-CKWC8:1:1101:21392:3058 2:N:0:TAGCGCTC+CGTCTACT
TAACCTTGCGGCCGTACTCCCCAGGCGGTCAACTTAGTGCGTTAGCTGCGCCACCCACGACTCAACGTCACAGACTGCGAGTTGACTTCGTTTCGGGCGTGGCTTCCCGGGGTATCTATTCCTGTTTGCTCCCCCCGCTTTCGTGCCTCAGTTTCAGTATTTGTCAATGTAGCCGCCTTCGCAACTGATTTTCTTCCCAATTTCTCCGCTTTTACCCCTAACCCTGGAATTTCACCTACCCTCCTCAATCCTCATATTTGCAATTTAAAAATCCAGTTCC
+
GGGFFFGGFG@FEEFEGGGGGGGGGGGG@+,,:EFF9F,CFGGGG9EF,@:CEGGCG:+C+B,,:,,:C,B,C,,,:,+++8C?,,,594EG+,+64@+3C+3,,,B,+@B7353=3E,3@;3,@FC,,8EGG7*>**@E*2*,*=/+0,1=,=,,,;@CE9,4B,,257+++2):):76):5*1<C+5+>:C)9)))9*)**2-**)**0>**)9<)((()()29647*74B*6),,:3,34((,.))).)-)-*)-*).))).6)-)55(((*)9.:4
@M02352:288:000000000-CKWC8:1:1101:7550:3058 2:N:0:TAGCGCTC+CGTCTAAT
TAACCTTGCGGCCGTACTCCCCAGGCGGTCAACTTAGTGCGTTAGCTGCGCCACTCACGTCTCAAGGACACAAACGGCTAGTTGACATCGTTTACGGCGTGGACTACCAGGGTATCTAATCCTGTTCGCTCCCCACGCTTTCGTTCCTCAGCGTCAGTATCTGTCCCGGTGGCCGCCTTCGCCCCTGATGTTCCTTCCCATCTCTACGCATTTCACCGCTACCCTGGAAATTTCCCCACCCCCTACATTCCCTTCAGCTACCAGTTCAACATGCAGTTCC
+
GGGCGGGGGGGGGGGGGGGGGGGGGGGG::6CFGGGFFGGGGGDGGGGGGGGGGDFGGGEEGGGGBF<F<FF7C<?=F+CFE<F,C?EFF@GFD,8:++6@FCCA>,DBECGF8,8,8D@,E,7EF98BCGGGG7+BE>3>EC,DBF7=;EGC*4*:D@F,25?>F:1:<CEFGD)5/:4)8E*)*=:;79C+6;7AA)769*0.*8197)9CB2=C5113)3)971*(7=?*824:(486,((-40))).)))(*))1-,(,44A256)432:@)9)6A
@M02352:288:000000000-CKWC8:1:1101:13324:3068 2:N:0:TAGCGCTC+CGTCTAAT
TAATCTTGCGACCGTACTCCCCAGGCGGTCTACTTAGTGCGTTAGCTGCGCCACTAAAGTCTCAAGGACCCCAACGGCTAGTAGACATCGTTTACGGCGTGGACTACCAGGGTATCTAATCCTGTTTGCTCCCCACGCTTTCGCACCTCAGTGTCAGTATCAATCCAGAGTGTCGCCTTCGCCACTGATGTTCCTTCCTATATCTACGCATTTCACCGCTACACAGGAAATTCCACACTCCTCTATCGTACTCTAGCCTGCCAGTATCGGGTGCAATTCCA
+
GGGGGGGGGGGGGGGGGGGGGGGGGGGGFCFFGGGGGGGGGGGGGGGGGGGGGGGGGGGGGGGGGDGDGGGGEGGGGGGGGGGGGGGGGGGGGGGGGGEGGGGFEFGGGGGGGFCGBFGGGGGGGGGGGEDGGGGGGCCEGGGGGEGFCGGF9ECGGGEGGGGFFGGGFFFGGGDGGDGFFGGDGFFG7:CG8?FEFFFD=>CFFFFFCCBGFFFFFB969E27CC?<??F4*95AF(4:?3<AD2<231<64:>FD04:623>>).6,223706<6<):-
@M02352:288:000000000-CKWC8:1:1101:15754:3073 2:N:0:TAGCGCTC+CGTCTAAT
TAACCTTGCGGCCGTACTCCCCAGGCGGTCAACTTAGTGCGTTAGCTGCGCCACTCACGTCTCAAGGACACAAACGGCTAGTTGACATCGTTTACGGCGTGGACTACCAGGGTATCTAATCCTGTTCGCTCCCCACGCTTTCGTTCCTCAGCGTCAGTATCTGTCCAGGTGGCCGCCTTCGCCACTGATGTTCCTTCCAATCTCTACGCATTTCACCGCTACACTGGAAATTCCACCACCCTCTACAGTACTCTAGTCTACCAGTTCAAAATGCAGTTCCA
+
GGGDFGGGGGGGFCFGGGGDGGGEFGGEEGGGGGGGGGFGGGGGGGGGGGGGGGFGGGGFGGGGGGGGGGGGGGGGGGGGG<FGGGGGGGFFGGGGGEEEGGGGGGDFGGGGFGGGGFGGGGGGFGGGGGGGGGGGEGGCFGGGGFF>FGGGGGDEEFEBCFGGGFG>FCCFGGGGGDGFFGGCGGGCFGGGGEFFEFFGFGAFFFFF:=>DGF2BFD>>>FFFGGFGFFFFFFFA<FFF?:<:ADB)))6)64466<F<).::A<>DFFFFFA?<7<A))
@M02352:288:000000000-CKWC8:1:1101:7548:3076 2:N:0:TAGCGCCC+CGTCTAAT
TAACCTTGCGGCCGTACTCCCCAGGCGGGTAACTTATTGCGTTAGCTGCGCCACTCACGTCTCAAGGACACAAACGGCTAGTTGACATCGTTTACGGCGTGTACTACCAGGGTATCTAATCCTGTTCGCTCCCCACTCTGTCGTTCCTCAGCGTTAGCATCTTTCCAGGTGGCCGCCTTCGCCAGTGTTCTTCCTTCTAATCTCTACGCATTTCACCGCTACACTTGAAATTCCACCACCCTCTACAGTCCTCTACTCTACTATTTCAAAATGCAGTTCCA
+
9E,,CCFFFGB@CFGGGGGGG>FEF,@F++8CFFGF,,,C,@F@FGGAFGGGGGCEGEC=F84EC5<4BFDDFEG++6C+,:5,,,5A?+4:?AFG7CC6++BF9F,>,3++66@9D@9F9;@7,,@+@BF7FCF*,,7,@E@:EGD999,=B?**=,,2,C,<?,@,,7,8C6//>*//./35)3+15+>+11@5>*;+:*1+)17*)1)1099FC;3215<F7*-*)194779>((41:B6,).6)6))).-.*).*.:--))))...)..-*)1.44)
@M02352:288:000000000-CKWC8:1:1101:11389:3086 2:N:0:TAGCGCTC+CGTCTAAT
TAATCTTGCGACCGTACTCCCCAGGCGGTCTACTTAGTGCGTTAGCTGCGCCACTAAAGTCTCAAGGACCCCAACGGCTAGTAGACATCGTTTACGGCGTGGACTACCAGGGTATCTAATCCTGTTTGCTACCCACGCTTTCGCACCTCAGTGTCAGTATTGGTCCAGTGAGTCGCCTTCGCCACTGATGTTCCTTCCCATCTCTACGCATTTCACCGCTACACAGGAAATTCCACTCACCTCTACCATACTCTAGTTCGCCAGTTTTGAATGCAGTTCCA
+
CEGGFGGGGGDFGGGGGGGGGGGGGGGG:CGGGGGGGGGGGGGGGGGGGGGGGGGGGGGGGGGGGGGGGGGGGGGEGGGGGGGGCFGGGGGGGGGGDGEGGGGG9EFFGGGGGGGGGGGGGGGGGGGGGGGGGGGGGGGGGGGGGGGFGGFAFGEGGABFFAFGGGFGG?FGGGGDG4DA;DGGGGGGGG@D:CA?E=FDC4CC?FFGGGFGGFFFGE66@EFFGF?C?FF?=@)64:70:>B28AA0<B?<?BAB<<F?9BBBFB<9.82<A2/9?ADF<
@M02352:288:000000000-CKWC8:1:1101:16457:3103 2:N:0:TAGCGCTC+CGTCTAAT
TAATCTTGCGACCGTACTCCCCAGGCGGTACACTTAATGTGTTAACTGCATTACTGCAAGGTCTAGCCTCACAACAACTAGTGTACATCGTTTAGGGCGTGGACTACCAGGGTATCTAATCCTGTTTGCTCCCCACGCTTTCGCGTCTCAGCGTCAATAATGTTCCAGTAGATCGCCTTCGCAATCGGTATTCCTTCTGATCTCTACGGATTTTACCCCTACACCAGAAATTCCATCTACCTCTCCCATATTCTAGGTAAGCAGTTTTCAAAGCAGTTCAA
+
GGGFGGGGGGGGGGGGGGGGGGGGGGEDGGGGGGGGGGGGGGGGGGGGGGGGGGGGGGGGGGGGGGGGGGGGGGGGGGGGGGGGGGGGGGGGGGGGGGGGGGGGGGGGGGGGGGGGGGGGGGGGGGGGFGGGGGFGGGGGGGGGGGGGGGGGGEGGEGGGGGGGGGGGGGGGGGFGCGGFFGGGCFGGGGGGGFFFFFFGFGFGFFFFGEFDGFFFFFFFFFFFFG;D=)+6:@EEF<EFFFFF?FF1:8:AA<A?<AF<2<A16:4<<AA6<<F1@5)::
@M02352:288:000000000-CKWC8:1:1101:22945:3109 2:N:0:TAGCGCTC+CGTCTAAT
TAATCTTGCGACCGTACTCCCCAGGCGGTCTACTTAGTGCGTTAGCTGCGCCACTAAAGTCTCAAGGACCCCAACGGCTAGTAGACATCGTTTACGGCGTGGACTACCAGGGTATCTAATCCTGTTTGCTCCCCACGCTTTCGCGTCTCAGCGTCAATAATGTTCCAGTAGATCGCCTTCGCAATCGGTATTCCTTCTGATCTCTACGGATTTTACCCCTACACCAGAAATTCCATCTACCTCCCCCATATTCTAGATAATCAGTTTTCAAAGCAGTTCAA
+
CFGGGGGGGGCFEGGGGGGGGGGGGFEG@FGGGGGGGFGGDGGGGGGGGGGGGGGGGGGGGGGGGGGGGGGGGGGDFGEFGDGFCGGGGGGGGGGFEGEGGGGGGGGGGGGGGEGDGGGDFFGAFGGGGGGGGGGGGGGGGGGGGGEDGGGGGEE>EGB;DEC@@C9FFFFGGFFGGGGFFG57CFCGGGGGFCFFFFFFF7++9AFGCCEGGFFFGF8,2>BFFCBD:/896@ABFFAF973(,411:1>4-:A*-49492)34:>AABFFA:FFFF2:6
@M02352:288:000000000-CKWC8:1:1101:22043:3143 2:N:0:TAGCGCTC+CGTCTAAT
TAGCCTTGCGGCCGTACTCCCCAGGCGGTCAACTTAGTGCGTTAGCTGCGCCACTCACGTCTCAAGGACACAAACGGCTAGTTGACATCGTTTACGGCGTGGACTACCAGGGTATCTAATCCTGTTCGCTCCCCACGCTTTCGTTCCTCAGCGTCAGTATCTGTCCAGGTGGCCGCCTTCGCCACTGATGTTCCTTCCAATCTCTACGCATTTCACCGCTACACTGGAAATTCAACCACCCTCTACAGTACTCTAGTTTGCCAGTTCAAAATGCAGTTCCA
+
EGGGGGGGGGGGGGGGGGGGGEGGGGCGFGGGGGGGGFGGGGGGGGGGGGDGGGGGGGGGGGGGGGGGGGGGGGGGGGGGGGGGGGGGGGGGGGGGGGGGGGGGGGGGGGGGGGGGGGGFGGGDGGGEG@FGGGFDCCEGGGGGGGG>FGGGGEEEGGGGGGGEFFGGGFGGGGGGGDGF>GGCDGGF@EFFFFFFF;8FFGFGFCFGGGEDFFFFGB041BDF>FBGFFFFF*6<?<BFBB?<2)64<A><9>A=BAF<<24>B<<<ABBF<BFABA<92
@M02352:288:000000000-CKWC8:1:1101:12752:3176 2:N:0:TAGCGCTC+CGTCTAAT
TAACCTTGCGGCCGTACTCCCCAGGCGGAATGCTTAATCCGTTAGGTGTGACACCAACAAGCATGCTTGCTGACGTCTGGCATTCATCGTTTACGGTGTGGACTACCAGGGTATCTAATCCTGTTTGCTCCCCACACTTTCGCACCTCAGCGTCAGTATCGAGCCAGTGAGCCGCCTTCGCCACTGGTGTTCCTCCGAATATCTACGAATTTCACCTCTACACTCGGAATTCCACTCACCTCTCTCGAACTCAAGACCAGGAGTTTACAAGGCAGTTCCAG
+
GGGGGGGGGGGGGDGGGGFGGGGGGGGGGGGGGGGGGGGGGGGGGGGGGGGGGGGGGGGGGGGGGGGGGGGGGGGGGGGGGGGGGGGGGGGGGGGGGGGGGGGGGGGGGGGGGGGGGGGGGGGGGGGGGGGGGGGGGGGGG>EGGEDF=F8EGGGGGFFGEGGEEFEFF9CGFGGGGDFFFGGGFCGGGFGGGCF2>8;DFFCD?FFG4>FGGFFFFF@FFFF8*:2>BFFFFFBB?1::?B??2,4,8?FDA:?FFBF<(-3:19A9>)4:(()4B2<B4
@M02352:288:000000000-CKWC8:1:1101:17194:3178 2:N:0:TAGCGCTC+CGTCTAAT
TAATCTTGCGACCGTACTCCCCAGGCGGTCTACTTAGTGCGTTAGCTGCGCCACTAAAGTCTCAAGGACCCCAACGGCTAGTAGACATCGTTTACGGCGTGGACTACCAGGGTATCTAATCCTGTTTGCTACCCACGCTTTCGCACCTCAGTGTCAGTATTGGTCCAGTGAGTCGCCTTCGCCACTGATGTTCCTTCCCATCTCTACGCATTTCACCGCTACACTGGAAATTCCACCACCCTCTACAGTACTCTAGTTTGCCAGTTCAAAATGCAGTTCCA
+
FGGGGGGGGGGGGGGGGGGGGGGGGGGGGGGGGGGGGGGGGGGGGGGGGGGGGGGGGGGGGGGGGGGGGGGGGGGGGGGGGGGGGGGGGGGGGGGGGGGGGGGGGGGGGGGGGGGGGGGGGGGGGGGGGGGGGGGGGGGGGGGGGGGGGGGGGGGGGGGGGGGGGGGGGGGGGGGGGGGFFG5CDGGGGGGGGEFEF5ACAFFGFFFC<GEGGFFFGEFFFFFFCF?GBFFFFBABBBFBBFFFFFFFFFFFDFFFFBFFFA<:?A<ADAA>BFFAF<A2)
@M02352:288:000000000-CKWC8:1:1101:24364:3183 2:N:0:TAGCGCTC+CGTCTAAT
TAATCTTGCGACCGTACTCCCCAGGCGGTCTACTTAGTGCGTTAGCTGCGCCACTAAAGTCTCAAGGACCCCAACGGCTAGTAGACATCGTTTACGGCGTGGACTACCAGGGTATCTAATCCTGTTTGCTACCCACGCTTTCGCACCTCAGTGTCGGTATTGGTCCAGTGAGTCGCCTTCGCCACTGATGTTCCTTCCCATCTCTACGCATTTCACCGCTACACAGGAAATTCCACTTACCTCTACCATACTCTAGTTCGCCAGTTTTGAATCCAGTTCCA
+
B@CGGGGGGGDEEGGGGGGGGGGGGFGGGGGGGGGGCFGGGGGGEGGFGGEGGGGGGGFGGFGFGFDDCEDGGDGGGGGGGGGFFFGGGGGGGDCGGGGGGCEGGFGGFFGGGGFFGGGGFGGCGGGGGGFGGGD>8>EGGGD:EGGCFGGGG:C*@E:FGGGG?FC6D:DFGGGDGGGFF<EGDEGGFGGGG?FC>F2;+5;75+;CDCEGG+.;@:>F2>))*9(4(9@FFF<A)).6,.))-.)26)467>:*6)*46(-24ABD?044))*)1).))
@M02352:288:000000000-CKWC8:1:1101:20387:3186 2:N:0:TAGCGCTC+CGTCTAAT
TAACCTTGCGGCCGTACTCCCCAGGCGGTCAACTTAGTGCGTTAGCTGCGCCACTCACGTCTCAAGGACACAAACGGCTAGTTGACATCGTTTACGGCGTGGACTACCAGGGTATCTAATCCTGTTCGCTCCCCACGCTTTCGTTCCTCAGTGTCAGTATCAATCCAGAGTGTCGCCTTCACCACTGATGTTCCTTCCTATATCTACGCATTTCACCGCTACACAGGAAATTCCACACTCCTCTATCGTACTCTAGCCTGCCAGTATCGGGTGCAATTCCA
+
FCFFFEFFFGGGDDFGGGGGGGG:<FECFEBFGGGFGFGFEGGGGFGGGEFGGGGGGGGGGGGGGG?4=FEEDFEF@:BFFGGAFGFGGDGGGFDFDGGGGGGGGGGGGGEGFFFFFFCGFGGGGGFEGCFCGGGGGG8EGGECFCFGGGGGGGGGFFC@FFGGGF:F9FGFGDDGG<DFFGE<CGGGGGGGF?FCE5::=C=;<7AFD55CGCEFG5(63BE?CC<F?FF9@=<A?:??:BBF)).4::<<AD<4<<B?6?F7,64<069<6-))9244)
@M02352:288:000000000-CKWC8:1:1101:9474:3187 2:N:0:TAGCGCTC+CGTCTAAT
TAACCTTGCGGCCGTACTCCCCAGGCGGTCAACTTAGTGCGTTAGCTGCGCCACTCACGTCTCAAGGACACAAACGGCTAGTTGACATCGTTTACGGCGTGGACTACCAGGGTATCTAATCCTGTTCGCTCCCCACGCTTTCGTTCCTCAGCGTCAGTATCTGTCCAGGTGGCCGCCTTCGCCACTGATGTTCCTTCCAATCTCTACGCATTTCACCGCTACACTGGAAATTCCACCACCCTCTACAGTACTCTAGTTTGCCAGTTCAAAATGCAGTTCCA
+
GGGGGGGGGGGGGGFGGGFGGGGGGGGGFGGGGGGGGFGGGGGGGGGGGGGGGGGGGGGFGGGGGGGGGGGGGGGGGGGGGGGGGGGGGGGGGGGGGGGGGGGGGGGGGGGGGGGGGGGGGGGGGGGGGGGGGGGGGGGGGGGGGGGGGGGGGGGGGGGDGGGGGGGGGGGGGGGGGGCFFGGGGGGGGGGGGFFEAFFGFGFFEFFFDEAGFFFFGFFFFDFFGG0C??BFFFFFFFFF66:BBFDBFFFFFFB?A>FFFBABBFB>)6324<?A@>94)
@M02352:288:000000000-CKWC8:1:1101:16228:3191 2:N:0:TAGCGCTC+CGTCTAAT
TAATCTTGCGACCGTACTCCCCAGGCGGAATGCTTAATCCGTTAGGTGTGTCACCGAACAGTATACTGCCCGACGACTGGCATTCATCGTTTACGGTGTGGACTACCAGGGTATCTAATCCTGTTTGCTCCCCACACTTTCGTACCTCAGCGTCAGTATCGAGCCAGTGAGCCGCCTTCGCCACTGGTGTTCCTCCAAATATCTACGAATTTCACCTCTACACTTGGAATTCAACTCCACTCTCTCGAACTCTAGACTGATAGTTTTTGAGGCAGTTCCAG
+
<EGGGGGGGGGGGGGGGCFGGGGGGGGGGGCFGGGGGGFGGGGGGGGGFGEFGGGGGGGGGDGDFGGGGGGG>EGGDC=FFFE<FGGGGFDGGGGGGFECFGF9EAFGGGGFFGGGGGGGADDFGGGGGGGGGGGGGDFGGEGFGGFFGGGGEEGEGGGGCGFGGGFGFFFGGCDD49DFE*;EC66;:/::;<F@DFFFFGAFEFFC41513+7A+5336C36:C:G<F@@*9:>2)).489?<?<)4.()6))9<4626<<44:A(2,8:(3>:FA2:<
@M02352:288:000000000-CKWC8:1:1101:21089:3194 2:N:0:TAGCGCTC+CGTCTAAT
TAATCTTGCGACCGTACTCCCCAGGCGGTCTACTTAGTGCGTTAGCTGCGCCACTAAAGTCTCAAGGACCCCAACGGCTAGTAGACATCGTTTACGGCGTGGACTACCAGGGTATCTAATCCTGTTTGCTACCCACGCTTTCGCACCTCAGTGTCAGTATTGGTCCAGTGAGTCGCCTTCGCCACTGATGTTCCTTCCCATCTCTACGCATTTCACCGCTACACAGGAAATTCCACTTACCTCTACCATACTCTAGTTCATCAGTTTTGAATGCAGTTCCA
+
FFGGFFGGGGGGGGCEEGGGGGGGGGGGEGGGGGGGGGGGGGGGGGGGGGGGGGGGGGGGGGGGGGGGGGGGGGGGGGGGGGGGGGGGGGGGGGGGGDGGGGGGGGGGGGGGGFGGGFGGGGFGGGFGGGGGGGGGGGGGGGGGGGGFGGGGGGGFGGGGGFGGGGGGGGGGGGCDGGCFFGGGGGGGGGCDCEFFEFFG6FFGEFF<DGFDGFCFG>@BBE>FGGFGFFF6*=AADBAAFA2)4)<?AFFFFA<*)4=AFF<?<>A<0:BBBA*)=AF>4
@M02352:288:000000000-CKWC8:1:1101:12758:3194 2:N:0:TAGCGCTC+CGTCTAAT
TAACCTTGCGGCCGTACTCCCCAGGCGGAATGCTTAATCCGTTAGGTGTGACACCAACAAGCATGCTTGCTGACGTCTGGCATTCATCGTTTACGGTGTGGACTACCAGGGTATCTAATCCTGTTTGCTCCCCACACTTTCGCACCTCAGCGTCAGTATCGAGCCAGTGAGCCGCCTTCGCCACTGGTGTTCCTCCGAATATCTACGAATTTCACCTCTACACTCGGAATTCCACTCACCTCTCTCGAACTCAAGACCAGGAGTTTACAAGGCAGTTCCAG
+
GFGGGGGGGGGGGGGGGGGGGGGGGGGGGGGGGGGGFFGGGGGGGGGGGGGGGGGGGGGGGGGGGGGGGGGGGGGGGGGGGGGGGGGGGGGGGGDGGGGGGGGGGGGGGGGGGGGGGGGGGGGGGGGGGGGGGGGGGGGGFGGGGGGGGFGGDCEGGGGGGGGGGFCG?,>FGGGGGGF99DGGGCFFCGGGGFFF9D>DFFF76A3D4CFFFCCF?FEFFFFFG5<G(7@FFFF>B<B0?BBFFF,87?FA2786:<7?<??F?FFFBFFF(3;?FF<<)
@M02352:288:000000000-CKWC8:1:1101:13760:3199 2:N:0:TAGCGCTC+CGTCTAAT
TAATCTTGCGACCGTACTCCCCAGGCGGTCTACTTAGTGCGTTAGCTGCGCCACTAAAGTCTCAAGGACCCCAACGGCTAGTAGACATCGTTTACGGCGTGGACTACCAGGGTATCTAATCCTGTTTGCTACCCACGCTTTCGCACCTCAGTGTCAGTATTGGTCCAGTGAGTCGCCTTCGCCACTGATGTTCCTTCCCATCTCTACGCATTTCACCGCTACACAGGAAATTCCACTCACCTCTACCATACTCTAGTTCGCCAGTTTTGAATGCAGTTCCA
+
FFGGGGGGGGGGEGEFGGGGGGGGGGEGFGGGGGGGGGGGGGGGGGGGGGGGGGGGGGGFGGGGGGGGGGGGGGGGGDCFGFFFGGGGGGGGGGGGGGGGGGGGGGGDEFFGFFGC;EGGFGFGGGGGGGGGGGGECEGGFGGEEGGGGGCCGFCGGGGCGGGGGGGCFFGGGCCG75C8>DEGGGFGC@CCG?F?EFFGA027?FFDGGFDFFFFGAB6@E>F4C?G0?FF*@<B4128:)..)5<0><<))).9<AB?F?:>F)547B55<AFD4<>2)
@M02352:288:000000000-CKWC8:1:1101:12687:3242 2:N:0:TAGCGCTC+CGTCTAAT
TAACCTTGCGGCCGTACTCCCCAGGCGGTCAACTTAGTGCGTTAGCTTCGCCACTAAAAGATCAAGTCTTCCAACGGCTAGTAGACATCGTTTACGGCGTGGACTACCAGGGTATCTAATCCTGTTTGCTCCCCACGCTTTCGCACCTCAGTGTCAATATCAGTCCAGGTAGTCGCCTTCGCCACTGGTGTTCCTTCCTATATCTACGCATTTCACCGCTACACAGGAAATTCCACTAACCTCTACTGTATTCTAGACTAGCAGTATCAGATGCAGTTCCA
+
FFGGGGGGGGGGEGGGGGEGGGFGGGGGGGGGGGGGGGGGGGGGGGGGGGGGGGGGGGGGGGGGGGGGGGGGGGGGGGGGGGGGGGGGGGGGGFGGGGGGGGGGGGGGGGGDFGGGGGGGGGGBFGGGGGGGGGGGGDGEGGGGCEGGGGGGGGGGDGGGGGCGGGGCF@CFGGGGGGGFFGGGGFCC@6CGGEFFFFFFFFFGEFFGGGEGGFFFC5(61DBFCG?4:6FFFF9)6((5:BF<AB<)6)64>A4*)-=2::<)).56<<<AA)*-94)6)
@M02352:288:000000000-CKWC8:1:1101:19175:3247 2:N:0:TAGCGCTC+CGTCTAAT
TAACCTTGCGGCCGTACTCCCCAGGCGGTCTACTTATCGCGTTAGCTTCGCCACTAAGTCATTACAACCCAACGGCTAGTAGACATCGTTTACGGCGTGGACTACCAGGGTATCTAATCCTGTTTGCTCCTCACGCTTTCGCACCTCAGTGTCAGTAGCAATCCAGAGTGCCGCCTTCGCCACTGAGGTTCCTTCCTATATCTACGACTTTCACCGCTACACAGGAAATTCCACACTCCTCTATCGTACTCTAGCCTGCCAGTATGCCGACGAATTCCAAG
+
@<FFFGGFGGFFEFEGEFGGG:FCFFCC76FEFGGGGGGGGGGECC,CE+@?BF@FFGC9FDFFCEACCEGGGGGGGGC?ADGGGGGGFG7FFC:FFFG7=D<FD,,8=BF,5CEFGF,FDFD,,,>=BE,@,F@,++5@C>+:C8F*@D:;E,,5,,,@5>;,9>C5,?,6**9*:0*8?DG,*=,:9CF7D);831+:+C6+93))/*;+:AA3554;2)45*/8DA486=FB<(4:)86))6(412,64))-5<:F?)).-.)))-((,(-8(*-).)
@M02352:288:000000000-CKWC8:1:1101:24476:3250 2:N:0:TAGCGCTC+CGTCTAAT
TAACCTTGCGGCCGTACTCCCCAGGCGGTCTACTTATCGCGTTAGCTGCGCTACTCACGGATTAAATCCACAAACAGCTAGTAGACAGCGTTTACGGTGTGGACTACCAGGGTATCTAATCCTGTTCGCTACCCACACTTTCGCACATGAGCGTCAGTCTTTGGCCAGGGAGTCGCCTTCGCCACTGATGTTCCTTCTGATATCTACGCATTTCACCGCTACACCAGAAATTCCACTCCCCTCTCCAAGACTCTAGTCTGCCAGTTCTAAATGCTATTCC
+
DEEC@FGGGGGFFFGDGGGGGGG@FGGD@CCEGGGGGDFGGGGGGGGGGGGGGGFFGGGGGCFCFCFGGGGGGGGGGGGFGGGGGFF@8CFGGGGGGFGGGGGGGG@DGFGGGGFGF@FF9FGGGGCEGGGGGGGCEE<FGFGGGGD@?FFGGEGCE@FGCCFCFDFFGGDGGFGGD44FFGCEDDEF7+5@FCFFFFFFF7@:)+;*:C8<FFEFGDBFBE?FGG09:@?4964AA?F6??1(4:>>F04<?9-9))/.4,4:7<):5A26))*-=<>A
@M02352:288:000000000-CKWC8:1:1101:21390:3259 2:N:0:TAGCGCTC+CGTCTAAT
TAACCTTGCGGCCGTACTCCCCAGGCGGTCTACTTATCGCGTTAGCTTCGCCACTAAGTCATTACAACCCAACGGCTAGTAGACATCGTTTACGGCGTGGACTACCAGGGTATCTAATCCTGTTTGCTCCCCACGCTTTCGCACCTCAGTGTCAGTATCAATCCAGAGTGTCGCCTTCGCCACTGGTGTTCCTCCAACTATCTACGAATTTCACCCCTACACTTGGAATTCCACTCACCTCTCTCGAACTCTAGCCTGATAGTTTTGGAGGCAGTTCCAGG
+
FFEFEFGGGGGGGGEGGFFFFEFEGGGGGGGF<FFFF<DFGGGGGGGFGGGGGGFGGGCECGGGGGFFGGGFGGGE7FBFFGFAEGG4FGG<ECEEFGEGEGGFGGGGGGGFDFGDF9AEFEGGGDGFGGGECCCGGGGGGG5CGFG*<D;CGGFFFEGC,@;ECFFGGGGGC*?8DGGF49C,86C9FE9@7;A@@48;A>67>>E7C=FF7F3):@::?F)=*98:)9BFBFF:0>:<?27),4)41,5>A)459:)69<4A<A:((46:??0<44<2.
@M02352:288:000000000-CKWC8:1:1101:23386:3261 2:N:0:TAGCGCTC+CGTCTAAT
TAATCTTGCGACCGTACTCCCCAGGCGGTACACTTAATGTGTTAACTGCATTACTGCAAGGTCTAGCCTCACAACAACTAGTGTACATCGTTTAGGGCGTGGACTACCAGGGTATCTAATCCTGTTTGCTCCCCACGCTTTCGCGTCTCAGCGTCAATAATGTTCCAGTAGATCGCCTTCGCAATCGGTATTCCTTCTGATCTCTACGGATTTTACCCCTACACCAGAAATTCCATCTACCTCTCCCATATTCTAGGTAAGCAGTTTTCAAAGCAGTTCAA
+
GGFGGGGGGGDGGDGGGGFGGGGGGGGGGGGGGGGGGGGGGGGGGGGGGGGGGGGGGGGGGGGGGGGGGGGGGGGGGGGGGGGGGGGGGGGGFDGGFGGGGGGGGGGGGGGGGGGGGGGGGGGGGGGGGGGGGGGGGGDGGGGGGEGDGGGGGGGGGGGGGGGGGGFFGGGGGGGGCDGFACEEGGGGEGFGDEFEFFFGFFFGFFFFDCEGFFFFGFFF;FEFGGFGFFFF+ACFFFFCFFEFFF?FFF>BBFFFFFFF>?A::<AFAAADF?F?B<>F6
@M02352:288:000000000-CKWC8:1:1101:19718:3263 2:N:0:TAGCGCTC+CGTCTAAT
TAATCTTGCGACCGTACTCCCCAGGCGGTCTACTTAGTGCGTTAGCTGCGCCACTAAAGTCTCAAGGACCCCAACGGCTAGTAGACATCGTTTACGGCGTGGACTACCAGGGTATCTAATCCTGTTCGCTCCCCACGCTTTCGTTCCTCAGCGTCAGTACCTGTCCAGGTGGCCGCCTTCGCCACTGATGTTCCTTCCAATCCCTACGCATTTCACCGCTACACTGGAAATCCCACCACCCTCTACAGTACTCTAGTTTGCCAGTTCAAAATGCAGTTCCA
+
FGGGGGGGGGGGGGGGGGGGGGGEFGGG@FGCGFGGGFGGGGGGGGGG,@@FGGFGGGGEGFDC9EGFFFGCGGFEGG7=FFA9BFCGGGGGGGGGGGEGGGD=CEGGGGGGGD:B;EECFAAFGGFEGGGGGGECECECFGGGGGCCGGGGGGGGGFGGGGF;BD;8FFFGGEGDDGCFFGGEG?FFC?GGF)+9)AFCC*)2;AFGGGFG7=)9C76(9B>5CF?GB?F*9)5:1?BF??<1<4<><2)6<A9*-6=>>8A>B4)6<A)-2:B2@2<A4
@M02352:288:000000000-CKWC8:1:1101:10022:3270 2:N:0:TAGCGCTC+CGTCTAAT
TAATCTTGCGACCGTACTCCCCAGGCGGTCTACTTAGTGCGTTAGCTGCGCCACTAAAGTCTCAAGGACCCCAACGGCTAGTAGACATCGTTTACGGCGTGGACTACCAGGGTATCTAATCCTGTTTGCTACCCACGCTTTCGCACCTCAGTGTCAGTATTGGTCCAGTGAGTCGCCTTCGCCACTGATGTTCCTTCCCATCTCTACGCATTTCACCGCTACACAGGAAATTCCGCCACCCTCTACTGTACTCTAGACGACCAGTTCGAAATGCAGTTCC
+
FFFDEGCFGGGGGGGFFFFFCCFGFGGGGDGGGGGGFFFAFFEGGFGGGGGEFEGGFGFFFDG,CFEEFGGGGGGGEG7FEAEGFGGGGGFDGGGGDFGGCE7<EFGGGDFGFDFFFGGAFFGGEFGGGGAFGGGGGGDDCGCCEEECGGGGGGG:EBCGG9DFF,?CGD9EDC?D9CDFFDGGGGGGFCEDCEF<AFFC=<+1)+;*C/>DFFFFGD>(7A>?C7(9(96@=7>0622:6131<A<)<<AA)6>@))04929?45)3((,(64B4=4<2
@M02352:288:000000000-CKWC8:1:1101:22798:3271 2:N:0:TAGCGCTC+CGTCTAAT
TAATCTTGCGACCGTACTCCCCAGGCGGTACACTTAATGTGTTAACTGCATTACTGCAAGGTCTAGCCTCACAACAACTAGTGTACATCGTTTAGGGCGTGGACTACCAGGGTATCTAATCATGTTTGCTCCCCACGCTTTCGCGTCTCAGCGTCAATAATGTTCCAGTAGATCGCCTTCGCAATCGGTATTCCTTCTGATCTCTACGGATTTTACCCCTACACCAGAAATTCCATCTACCTCTCCCATATTCTAGGTAAGCAGTTTTCAAAGCAGTTCAA
+
CEGGFGGGGGGGGGGGGGGGGGGGGGGGGGGGGGGGGGGFGGGGGGGGGGGGGGGGGGGGGGGGGGGGFGGGGGGGGGGGGGGGGGGGGGGGGGGGGGGGGGGGGGGGGGGGGGGGGGGFGGGGGGGGGGGGGGCFGGGGGGGGGGGGGGGGGGGGGGGGGGGGGGGGGFGCDFGGGGGFFGGGDGGGGGGGGFFFEFFGAFACEFFGGGEGGFFFGFFFFFFFCFFGFFFFFFCCCE<CEEA@;B2<<?DFBBA??AFF>7A?AA<<><A>B?@<@A>FA
@M02352:288:000000000-CKWC8:1:1101:25015:3279 2:N:0:TAGCGCTC+CGTCTAAT
TAACCTTGCGGCCGTACTCCCCAGGCGGTTAACTTAGTGCGTTAGCTGCGCCACCCACGACTCAAGGTCACAGACGGCTAGTTGACATCGTTTACGGCGTGGACTACCAGGGTATCTAATCCTGTTTGCTCCCCACGCCTTCGTGCCTCAGTGTCAGTATTTTTCCAGGTAGCCGCCTTCGCCACTGATGTTCCTTCCAATCTCTACGCATTTCACCGCTACACCGGAAATTCCACTACCATCTACCATACTCTAGTTTGCCAGTTCCAAATGCAGTTCC
+
B6BFFEGCFGEFCFGGGGGFFEG:<CB+8+8@FGGFG<@CFBFGGGGGGGGGC?FGEEC:F:FGGGGGGFF?F<F+CC:CFGGGGGFF<?FFGGFC7+8@CBFGFGGGG8FGFFGAA,=FD;FCFFGFGGGFFEFGGE+DEFGG5EFF,@:ADEGC9DC,@;,?C,,?EFFFG,/28<*/678CD?FG+<CDC?A?<FFFFFACE6+*9A:7@;)+>37>9E74*14<1>FB69<4<220)6:)46).44:<25<=<:?AA2-:7)))6-)5).64=544
@M02352:288:000000000-CKWC8:1:1101:23559:3280 2:N:0:TAGCGCTC+CGTCTAAT
TAACCTTGCGGCCGTACTCCCCAGGCGGTCAACTTAGTGCGTTAGCTGCGCCACCCACGACTCAAGGTCACAGACGGCTAGTTGACATCGTTTACGGCGTGGACTACCAGGGTATCTAATCCTGTTTGCTCCCCACGCTTTCGTGCCTCAGTGTCAGTATTTGTCCAGGTAGCCGCCTTCGCCACTGATGTTCCTTCCAATCTCTACGCATTTCACCGCTACACTGGAAATTCCACTACCCTCTACAATACTCTAGTTTGCCAGTTCAAAATGCAGTTCC
+
EFFFGGGGGGGGDGGDGGGGGGFGGGGGCFGDGGGGGGGFGGGGGGGGGGGEGGGGGGGGGGGGGGGFGGGGGGGGGG7FGGGGGGGGGGGGGGGGGGGGGGGGGGGGGGGGGGFGGGGGGGGGGGGGGGGGGGEGGGGG>FGGGGGFGGGGGFGGGGFFFGGGGGFFGGGG?FGGGGGFFGEGGGGGFGFGGFFFFAFCFFFGFFFGGGFGGFEFFE>;3BBFGGFGBFFBFBBFF>?0:D?FF2>?>AF925<9<AFFAABF?BF<9434<6BF6<>>
@M02352:288:000000000-CKWC8:1:1101:18596:3293 2:N:0:TAGCGCTC+CGTCTAAT
TAACCTTGCGGCCGTACTCCCCAGGCGGTCTACTTATCGCGTTAGCTTCGCCACTAAGTCATTACAACCCAACGGCTAGTAGACATCGTTTACGGCGTGGACTACCAGGGTATCTAATCCTGTTTGCTCCCCACGCTTTCGCACCTCAGTGTCAGTATCAATCCAGAGTGTCGCCTTCGCCACTGATGTTCCTTCCTATATCTACGCATTTCACCGCTACACAGGAAATTCCACACTCCTCTATCGTACTCTAGCCTGCCAGTATCGGGTGCAATTCCAAG
+
GFFGFGGGGGGGGD:CGFGGGGGGGGGGCFGGGGGGGGGGGGGGGGGGGGGGGGGGGGGGGGGGGGGGGGGGGGGGGGGGGGGGGGGGGGGGGGGGGEGGGGCFGGGGGGGFGGGGGGDFGGGGGGGDGGGGGGGGGGGGGGGGGFFGGGGFGGGGGGGGGGGGGGGGGFGGGGGGGGGFFGGGGCGCCCCFGFF@EFFGFD=1;FDGDGF@>F@>GFFB<5)5CC?FFF6@BF?<7BFB1<<B4:7?B?F4<):F>BFF?38<FF01189B29F>96944
@M02352:288:000000000-CKWC8:1:1101:17169:3295 2:N:0:TAGCGCTC+CGTCTAAT
CATTCTTGCGAACGTACTCCCCAGGTGGGTCACTTATCACTTTCGCTTAGCCACTCAAACCGAAGTTCGAACAGCTAGTGACCATCGTTTACGGCGTGGACTACCGGGGTATCTAATCCCGTTCGCTCCCCACGCTTTCGTCCATCAGTGTCAGTTAATTATTAGTGATCTGCCTTCGCAATTGGTATTCTATGTAATATCTATGCATTTCACCGCTACACTACATATTCTAACCACTTCATAATAACTCAAGACAACCAGTATCAAAGGCAATTTTACCG
+
GFGGGGGGGGGGGGFFGGGGGGGGGGGGGGGGGGGGGFFGGGGGGGGGGGGGGGGGGGGGGGGGGGGGGGGGGGGGGGGGGGGGGGGGGGGGFGGGGGGGGGGGGGGGGGGGGGGGGGGGGGGGGGGGGGGGGGGGGDFGGGGGGGGGGGF,EFGGGGGGGGGGGGGGGGGFGGGGGFGFFGGGGGGGGGGGFFFEFCFGFGFGFFFGGGFGGFFFGF@FFF;AGGFFCFFF7FF@DEFFFEFFBFA?AFA3<AFFB?EFF>AB)4:2A:2<?F?ABBF<(
@M02352:288:000000000-CKWC8:1:1101:17886:3298 2:N:0:TAGCGCTC+CGTCTAAT
TAATCTTGCGAACGTACTCCCCAGGTGGTCTACTTAGTGCGTTAGCTGCGCCACTAAAGTCTCACGGACCCCAAAGGCTAGTAGATCACGTTTAAGGCGTGGGCTACCCGGGGATCCAATTCTGGTTGCTCCCCACCCCTTCGCACCTCCGTGTCAGTATCAATCCAGAGTGTCGCCTTAGCCACTGAGGTTTCTTCCTATATCCAAGCAATTCAACGCTAACCAGGAAAATTCACCCTCCCCTACCGTACCCTAACCTGCCCGGTTTGGGTGCAAGTCCA
+
,BBFEFGFGGD+FFFEGGFGGGGDF,CD6CFEFGGG9CFDGGGEEGGG8F+BCE<CE8C69<A@,AC+@FFF7?,66C,,,55,5,,,,4,CF7@5E<78+@++44,B,4CF+@?+33D,,C,,5EF@8,6>FE=B+6+6@,++3:@;7,+4343,,33@;9EC,@>93>5?DG*3;77**+>E<C,,14>4+914@F67+242)+)0**)2;651>).4<)()*2(2(9):)9)))(,4:1,(-(.(-4142),)((*((((((-2((((-2().*)))-
@M02352:288:000000000-CKWC8:1:1101:5984:3301 2:N:0:TAGCGCTC+CGTCTAAT
TAATCTTGCGACCGTACTCCCCAGGCGGTCTACTTAGTGCGTTAGCTGCGCCACTAAAGTCTCAAGGACCCCAACGGCTAGTAGACATCGTTTACGGCGTGGACTACCAGGGTATCTAATCCTGTTTGCTACCCACGCTTTCGCACCTCAGTGTCAGTATTGGTCCAGTGAGTCGCCTTCGCCACTGATGTTCCTTCCCATCTCTACGCATTTCACCGCTACACAGGAAATTCCACTCACCTCTACCATACTCTAGTTCGCCAGTTTTGAATGCAGTTCCA
+
GGGGGGGGGGGEGGFGGGGGGGGGGGEGEFEFGGGGGGGGGGGGGGGGGGGGGGGGGGGGGGGGGGGGGGGGGGGGGGGGGGGGGGGGGDGGGGGGGGGEGGGGGGEEGGGFFFGGGGGGGFFCGGFGGGGGGGGGGGGGGGE::CEGGGGFGGGGGC=FG@CFGGGGGGGGFCC><DGFFGGGGGFECFGGGCF<3AA:AGFGFFFGDEFGGF?F9>01;@B@4DFFBFFFFFFF>?7?:),5<<A02)2244A*.)*,(48>>):),366)<?274<2)
@M02352:288:000000000-CKWC8:1:1101:18361:3315 2:N:0:TAGCGCTC+CGTCTAAT
TAATCTTGCGGCCGTACTCCCCAGGCGGTCTACTTATCGCGTTAGCTTCGCCACTAAGTCATTACAACCCAACGGCTAGTAGACATCGTTTACGGCGTGGACTACCAGGGTATCTAATCCTGTTTGCTCCCCACGCTTTCGCACCTCAGTGTCAGTATCAATCCAGAGTGTCGCCTTCGCCACTGATGTTCCTTCCTATATCTACGCATTTCACCGCTACACAGGAAATTCCACACTCCTCTATCGTACTCTAGCCTGCCAGTATCGGGTGCCATTCCAAA
+
AF@FFGGGGGGGGGGGGGGGGGGDGGGFEFGFGGGGGGGGGGGGGGGGGGGGGGCGGGGGFGGGGGGGGGDGGGGGCFGGFGGGGGGEGGGGGGDGGGGGGGGGGC,BCFFFGGGG9FFAGGGGGDFGGGFGEGED@@FGGGEGGFGFGGGGGGC<=DADGGFG?FFCFEGGDFGCCFGDDDG66,:,5=FDGCFDFCA7;+7D9FE:8CF:+;38EE6>DF?)9F7047*94@387?(..)-.414::()).)65<:)44,,)6A(((.(,(.=A4))6)
@M02352:288:000000000-CKWC8:1:1101:8854:3315 2:N:0:TAGCGCTC+CGTCTAAT
TAACCTTGCGGCCGTACTCCCCAGGCGGTCTACTTATCGCGTTAGCTTCGCCACTAAGTCATTACAACCCAACGGCTAGTAGACATCGTTTACGGCGTGGACTACCAGGGTATCTAATCCTGTTTGCTCCCCACGCTTTCGCACCTCAGTGTCAGTATCAATCCAGAGTGTCGCCTTCGCCACTGATGTTCCTTCCTATATCTACGCATTTCACCGCTACACAGGAAATTCCACACTCCTCTATCGTACTCTAGCCTGCCAGTATCGGGTGCAATTCCAAG
+
FGGGGGGGGGGGGDEEGGGGGGGGGGGGGGGGGGGGGGGGGGGGGGGGGGGGGGGGGGGGGGGGGGGGGGGGGGGGGGGGGGGGGGGGGGGGGGGGGGGGGGGGGGGGGGGGGDFGGGGGGGFGGGGGGEGCGGGGEEGGGGGGGGGGGGGGGGGGGC,@DFGG?FGGGFGG>FGGGGGFFGGCG?FCEGGGFEFFCFFGCFFG9AFCDEFFFFE5:83>?FFFGCBFB**96B:<(278:4AAFB38?BAFF>2?>15:4>B2542(36;BF<F2742<)
@M02352:288:000000000-CKWC8:1:1101:15375:3318 2:N:0:TAGCGCTC+CGTCTAAT
TAATCTTGCGACCGTACTCCCCAGGCGGTCTACTTAGTGCGTTAGCTGCGCCACTCACGTCTCAAGGACACAAACGGCTAGTTGACATCGTTTACGGCGTGGACTACCAGGGTATCTAATCCTGTTCGCTCCCCACGCTTTCGTTCCTCAGCGTCAGTATCTGTCCAGGTGGCCGCCTTCGCCACTGATGTTCCTTCCAATCTCTACGCATTTCACCGCTACACAGGAAATTGCACTCACCTCTACCATACTCTAGTTCGCCAGTTTTGAATGCAGTTCCA
+
GGGGGGGGGGGGGGGGGGGGGGGGGGGGFGGGGGGGGGGGGGGGGGGGGGGGGGGGGGGGGGGGGGGGGGGGGGGGGGGGGGGGGGGGGGGGGGGGGGGEGGGGGGGGGGGGGGGGGGGGGGGGGGGGGGGGGGGGGGGGGGGGGGGGGGGGEGGEEFGFG@GGGGGGGE?EFGGGGGDFFDEGGGGGGGECGEFFFFFGFF67CFFFDGADFFCAFF>3;EFFCC?GFFF?4*4<>:7>?2:?<BAF2)3:?AA?<69:01:(,6)<7:<44<8)9<B9-
@M02352:288:000000000-CKWC8:1:1101:24112:3325 2:N:0:TAGCGCTC+CGTCTAAT
TAACCTTGCGGCCGTACTCCCCAGGCGGTCTACTTATCGCGTTAGCTTCGCCACTAAGTCATTACAACCCAACGGCTAGTAGACATCGTTTACGGCGTGGACTACCAGGGTATCTAATCCTGTTTGCTCCCCACGCTTTCGTGACTCAGTGTTAGTATTTGTCCAGGTAGCCGCCTTCGCCACTGATGTTCCTTCCAATCTCTACGCATTTCACCGCTACCCTGGCACTTCCACCACCCTCTACAACACTCTAGTTTGCCAGTTCAAACTGCCGTTCCCAG
+
FFG@@FGGGED>EEFGGGGGGGGGGGGG@+B<FGGG9CDFGGGGGGGAFGDGGG@8FCFC?FEFGFFFGGGCF@CC@CGGGGGGF,C=AFF<<+B++8CF?=,:,>,8FC=,,?3,CE9CF:,CD<,3,@@C,35++4:@>E6,@@@DFCF@,@;EE;FDFF=FFCFDC,4D59CDDGGF85CF*,1,4B3CFFFFEFF41;A7CF>DDC7+1+;)C).-2),07*4*(9F?4*(.4:::F0.<43)(1<?4<4:7)6*56)44)4554<)4((0-.8<<4
@M02352:288:000000000-CKWC8:1:1101:16634:3342 2:N:0:TAGCGCTC+CGGCTAAT
TAACCTTGCGGCCGTACTCCCCAGGCGGACAACTTAGTGCGTTAGCTGTGCCACCCACGAGTCAAGGCCACAGCCGGCTAGTTGACATCGTTTACGGCGTGGACTACCAGGGTACCTAACCCGTTTTGCTACCCACGCTTTCGCACTTCAGTGTCAGTATGGGTCCAGTGGGTCGCCTTCGCCACTGGGTTTCCTTCTATACTCAACGCATTTCACCCCTAACCTAGAAATCCACCTATCCTCTGCTGCACTCAAATCCCACAGCTTTAAAGCAGTTTCC
+
FGG,FFGGGG7FGEEFGGGGGGGGDGGE+++,CFGGEFEGGGGGG,FF9CAFGGG:FEG>+4:C9<,,C9C,,,484+48A5C,<A<E<?DF+?,BC:>+@3+,5,3B5DF+36,33>3,@33+@F+3,3@FF7,<+*@E8,:*3@**4,,,22,,,67,,,>6B,22?,,21=CC9<*9):/:8+A6*2=5@377)18++11*))./)*0>70)9+)((,0(0**,9)7F*<*((.:47?4-..2))),,-((,*)))))(-((.5A.:<))())*-..
@M02352:288:000000000-CKWC8:1:1101:24098:3345 2:N:0:TAGCGCTC+CGTCTAAT
TAACCTTGCGGCCGTACTCCCCAGGCGGTCTACTTATCGCGTTAGCTTCGCCACTAAGTCATTACAACCCAACGGCTAGTAGACATCGTTTACGGCGTGGACTACCAGGGTATCTAATCCTGCTTGCTCCCCACGCTTTCGTGCCTCAGTGTCAGTATTTGTCCAGGTAGCCGCCTTCGCCACTGATGTTCCTTCTAATCTCTACGCATTTCACCGCTACACTGGAAATTCCACTACCCTCTACAACACTCTAGTTTGCCAGTTCAAAACGCAGACCCCAG
+
FFG9EFGG?FCCBFGGGGGGGDDFEGGDC@CFGGGG<,DFEGGGGGGFGGGGGGFFGG9?C,FCFFGFCGGFCE@CEFFGGGGFA?DEFFDC?CCFFGGEEFFFGFGFGC,3=D,6>E<;EF,>=3+E9EDGGGEDEE6B:E>EDEDGC3;<EEDEGBFEFD2DCFDD?F6DEGGGG=C)?5E<89<?+<;3;/=)7@:F+1:7CA3<**+::@4)=.(-8@)**97C>4746@9:?(4<B?7>9>03:A06:))164@A4344)-6)8(((3().0,46(
@M02352:288:000000000-CKWC8:1:1101:20405:3354 2:N:0:TAGCGCTC+CGTCTAAT
TAATCTTGCGACCGTACTCCCCAGGCGGAATGCTTAATCCGTTAGGTGTGACACCAAAGGGCAAGCCCCCTGACGTCTGGCATTCATCGTTTACGGTGTGGACTACCAGGGTATCTAATCCTGTTTGCTCCCCACACTTTCGTACCTCAGCGTCAGTATCGAGCCAGTGAGCCGCCTTCGCCACTGGTGTTCCTCCAAATATCTACGAATTTCACCGCTACACTGGAAATTCCACTACCCTCTACAATACTCTAGTTTGCCAGTTCAAAATGCAGTTCCCA
+
FFGFFFGGGGGGGGGGGGGGGGGGFGGGGGGGGGGGGGFGGGGGGGGGGGGGGGGGGGGGGGGGGGGGGGFGGGGGGGGGGGGGGGGGGGGGGGGGGGGGGGGGGGGFGGGGGGGGGGGGGGGGFGGGGGGGGGGGGGGGGGGGGGFGGGGGGGGGGGGGGGGGGGGFGFGGGGGGGGGFFGGGGFGGGGGGGFFFFFFGFGFFEFFGGGFGGFEFEB9>;FDFDGFGFFFFF?4>BFF?FF?FFB<<AFF7<A<?:AFFABBFFABBFBBFABFFFFB)-
@M02352:288:000000000-CKWC8:1:1101:15925:3371 2:N:0:TAGCGCTC+CGTCTAAT
TAACCTTGCGGCCGTACTCCCCAGGCGGTCTACTTATCGCGTTAGCTTCGCCACTAAAAGATCAAGTCTTCCAACGGCTAGTAGACATCGTTTACGGCGTGGACTACCAGGGTATCTAATCCTGTTTGCTCCCCACGCTTTCGCACCTCAGTGTCAATATCGGTCCAGGTAGTCGCCTTCGCCACTGGTGTTCCTTCCTATATCTACGCATTTCACCGCTACACAGGAAATTCCACTACCCTCTACCGTATTCTAGACTGGCAGTATCAGGTGCAGTTCCA
+
CGGGDGGGGGGGGGEGGGGFGGGGGGGG@CGFGGGGGFGGGGGGGGGGGGGGGGFGGGGGGDGGGGEFGGGGGGGGGGDEFGGGGFGGGGGGGGGEEEGEGGGGGGFGGGGGGGGGGGGGFGGGGGGGGEFGGGGGGGDGGGEEGGG7EDEFGGCFGGEGGGGGDGGFDGGGGGGGGGGFFGGGGFGGCCCDFEFFFFFG=::79AFFGGD<F7?FE:137D<:0C?GFFFF4BAFA:7?B2:?>BF92::?BF<4><??:BBFFA>A<A>433:AFD>A.
@M02352:288:000000000-CKWC8:1:1101:24439:3373 2:N:0:TAGCGCTC+CGTCTAAT
TAACCTTGCGGCCGTACTCCCCAGGCGGTCTACTTATCGCGTTAGCTTCGCCACTAAGTCATTACAACCCAACGGCTAGTAGACATCGTTTACGGCGTGGACTACCAGGGAATCTAATCCTGTTCGCTACCCACGCTTTCGCACCTCAGTGTCAGTATTGGTCCAGTGGGTCGCCTTCGCCACTGAGGTTCCTTCCCATCTCTCCGCTTTTCACCGCTACACAGGAAATTCCACTCCCCCTTCCCAATCCCAAGTTCCCCAGTTTTGAATGCATTTCCAAG
+
AFFGFGGGGGGEGGGGGGGGGGGGGDGG6+@CEFGGFFFGCGGGGGGGGGGCFGFGGGGF9FGGGGGGDFG<,F>::BEGGC?,,E?BFGGD?FC:4=CEEF,AFFFFGD+:AD;D;EG,,,CF<FCE6>DC<:C:EG8978CE>,5*9EE:;,;D;BE;;,,>:,@:,,4:CE4544*=)*3+*0+*+2>0+9A336:012+*/8>*95*2**))/.41)82:<C?*67=9**)4,4((((,4()((((,).(-*.)923(.:4613.)6:>)949)6..
@M02352:288:000000000-CKWC8:1:1101:9923:3377 2:N:0:CAGCGCTC+CGTTTAAT
TAACCTTGCGGCCGTACTCCCCAGGCGGTCAACTTAGTGCGTTAGCTGCGCCACCCACGACTCAAGGTCACAGACGGCTAGTTGACATCGTTTACGGCGTGGACTACCAGGGTATTCAATCCTGTTTGCTCCCCCCCCTTTCGTGCCCCAGTGTCAGTATTGGTCCAGGTAGCCGCCTTCGCCACTGATGTTCCTCCCAATCTCTACGCATTTCACCGCCACACCGGAAATTCCCCCACACTTCTCACACCCTCAGTCTGCCAGTTTTCAATGCCGTTCC
+
9FFFDFGGGGGGGGGGGGGGGGGGG@FG6@,6CFGFA@CFGGGFGFGG8@CFGGGGGDGDEFG8EFCCF,F,CEF+7:++,9EA,,<,,8BFF7A:CFC=+C3>A,BFFEEG3,,,,6C,3@D,,CD3,;3@DG7@**1>C,*4*>D6*4*,,4,1BB,@;,,6B:CBFF;+3=)83*9*)2:>*76+>912*.=).))*0***)/9/9:<C:*-9C),(-8:5*)-/4:61/9).(--(-,).)6).,(-(232).)9)6<))4<)))...67)2<((.
@M02352:288:000000000-CKWC8:1:1101:21700:3389 2:N:0:TAGCGCTC+CGTCTAAT
TAACCTTGCGGCCGTACTCCCCAGGCGGTCAACTTAGTGCGTTAGCTGCGCCACTCACGTCTCAAGGACACAAACGGCTAGTTGACATCGTTTACGGCGTGGACTACCAGGGTATCTAATCCTGTTCGCTCCCCACGCTTTCGTTCCTCAGCGTCAGTATCTGTCCAGGTGGCCGCCTTCGCCACTGATGTTCCTTCCAATCTCTACGCATTTCACCGCTACACTGGAAATTCCACCACCCTCTACAGTACTCTAGTCTACCAGTTCAAAATGCAGTTCCA
+
FGGGGGGGGGGGGGGGGGGGGGGGGGGGFGGGGGGGGGFGGGGGGGGGGGGGGGFGGGGGGGGGGGGGGGGGGGGGGFGGGGGGGGGGGGGGGGGGGGGGGGGGGGGGGGGGGGGGGGGGGGGGGGGGGGGGGGGGGGGGFGGGGGGGGGCGGGGGGGGGGGGFGFGGGGGGGGGGGGGFFCE=CGGFFFEFFEFFFFFGFF67CFFGD=BGGFFFF>;;9B<FFGFGFFFFFFBABFF???FFFFA0<AD<ABA=.)16<>7)<-<A<BF2)6@>6<A4)
@M02352:288:000000000-CKWC8:1:1101:6634:3391 2:N:0:TAGCGCTC+CGTCTAAT
TAACCTTGCGGCCGTACTCCCCAGGCGGTCTACTTATCGCGTTAGCTTCGCCACTAAGTCATTACAACCCAACGGCTAGTAGACATCGCTTACGGCGTGGACTACCAGGGTATCTAATCCTGTTTGCTCCCCACGCTTTCGCGTCTCAGCGTCAATAATGTTCCAGTAGATCGCCTTCGCAATCGGTATTCCTTCTGATCTCTACGGATTTTACCCCTACACCAGAAATTCCATCTACCTCTCCCATATTCTAGGTAAGCAGTTTTCAAAGCAGTTCAATT
+
FFFGCFGGFGGGCFFEGGGGGGGDFGGGGGGGGGGGGFFGGGGGEEGFGGGGGGGGGGGGGGGGGFGGGGEFDFFGGGGGGGGGGGGGGGGGGGGEFGCECFCGFGGGGGG@F,CEGFGGGGGGGGGCGGGGFGGGEGGGGGGGGEGD;@EEGGCFFG9CFGFG@FGGGFBE5C*9CGFBFDGGGGGFCCFGFFFFFF=+:1A79FFDDGFF7B2?GF013@:711(9:?4F=@49>BB?2)41:?).<ABDF)<F4>=7425<<AABFAA:0:FF=AA2)
@M02352:288:000000000-CKWC8:1:1101:18581:3396 2:N:0:TAGCGCTC+CGTCTAAT
TAATCTTGCGACCGTACTCCCCAGGCGGTCTACTTAGTGCGTTAGCTGCGCCACTAAAGTCTCAAGGACCCCAACGGCTAGTAGACATCGTTTACGGCGTGGACTACCAGGGTATCTAATCCTGTTTGCTACCCACGCTTTCGCACCTCAGTGTCAGTATTGGTCCAGTGAGTCGCCTTCGCCACTGATGTTCCTTCCCATCTCTACGCATTTCACCGCTACACAGGAAATTCCACTCACCCATACCATACTCTAGTTCGCCAGTTTTGAATGCAGTTCCA
+
FCFFCFGDFGGFCFEFGFFGEEG:CFDG@CEGGGGGGFGGGGGGGDGGFEGGGGGGFGGGGGGGGGGFFDFGGGGGGGGFFFGGGGGGGGGGGGGGGGGGGGEGGGGGGGGGGGGGGGECEGFFFGGGC9@DFEGGGGGGGGEECEGGGGGGECCFG;=CGGF;,DF?DCGG;:>>DGDA49EGGCGFGC,BCECEEF;CAC6C?FFFDEEGFFF6@>9(432:=C0C76@FF6AFA2:04((.8::?>BFFFA9=AAFFFFFB?AAFF?BFFBF9*4>9.
@M02352:288:000000000-CKWC8:1:1101:24588:3397 2:N:0:TAGCGCTC+CGTCTAAT
TAATCTTGCGACCGTACTCCCCAGGCGGAATGCTTAATCCGTTAGGTGTGACACCAACAAGCATGCTTGCTGACGTCTGGCATTCATCGTTTACGGTGTGGACTACCAGGGTATCTAATCCTGTTTGCTCCCCACGCTTTCGCGTCTCAGCGTCAATAATGTTCCAGTAGATCGCCTTCGCAATCGGTATTCCTTCTGATCTCTACGGATTTTACCCCTACACCAGAAATTCCATCTACCTCTCCCATATTCTAGGTAAGCAGTTTTCACAGCCGTTCAAT
+
9FGFGGGGGGGEGGGGGGGGGGGGGGGGGGGFGGGGGGFGGGGGGFGDFDGGGGGGGGGGGGGGFFGGGGGGGGGGGGGGGGGGGFGGGGGGGGGGGGGGGGGGG8BFGGGGGGGGGGFGGGDGGGGGGGDCFGGEGGDGGDECCC8FGGCEGDGGGGGGGGGGGGGGGGGGFGGGGGGFFGGGGGGGGGGGGFFBEFFGFGFGFFFGDEBGGFFFGF<;DF@FGF@G;A6A6A5<AAF><241:7:A<DFFFFA?6)937<?FAFFBB4--(()-7<?A4
@M02352:288:000000000-CKWC8:1:1101:18214:3405 2:N:0:TAGCGCTC+CGTCTAAT
TAACCTTGCGGCCGTACTCCCCAGGCGGTCAACTTAGTGCGTTAGCTGCGCCACCCACGACTCAAGGTCACAGACGGCTAGTTGACATCGTTTACGGCGTGGACTACCAGGGTATCTAATCCTGTTTGCTCCCCACGCTTTCGTGCCTCAGTGTCAGTATTTGTCCAGGTAGCCGCCTTCGCCACTGATGTTCCTTCCAATCTCTACGCATTTCACCGCTACACTGGAACTTCCACTACCCTCTACAATACTCTAGTTTGCCAGTTCAAAATGCAGTTCC
+
GGGGGGGGGGGGGGDEGGGGGGGGGGGGGGGGGGGGFGGGGGGGGGFGGGGGGGGGGGGGGGGGGGGGGGGCFGGGGGGGGGGGGGGGGGGGGGGGGGGEGGGGGGGGGGGGGGFGGGGFGGGGGGGGGGGGGGGGGGGGGGGGGGGGGGGGGGFGGGGGGGGGGFGGGGGFGGGGGDDFFGGGGGGGGGGGGFFF<A8>AGCDCA=CDEEDGFFFGFF9>F>FGG?G:)9*=64<A?FFFFFBBFB?2<FFF>:46)=><263:AFF<>>>BFB)164<
@M02352:288:000000000-CKWC8:1:1101:21957:3428 2:N:0:TAGCGCAC+CGTCTAAT
TAACCTTGCGGCCGTACTCCCCAGGCGGACAACTTAGTGCGTTAGCTGCGCCACTCACGTCTCAAGGCCACAAACGGCTAGTTGACATCGTTTACGGCGTGGACTACCAGGGTATCTAATCCTGTTCGCTCCCCACGCTTTCGTTCCTCAGTGTCAGTATCTGTCCAGGTGGCCGCCTTCGCCACCGATGTTCCTTCCAATCTCTAAGCATTTCACCGCTACACCGGAAATTCCACCACCCTCTACCGTCCTCTAATCGACCAGTTCAAAATGCAGTTTCA
+
,BFCFGGGGGGGGGGGGGGGGGGGGFGG++@CEGGGGGDGGGGGGGGGGD:FGGG@FEGF,,:,CE89F,C,:EFC7FGGGGGE,CFEFCFGGDGCF7=FEGEGFFFG8AFGGGGGFGGGGFFFFG,@+83FFGGG7E5CGFGDFGFCGFG,>@,:DF,6;2@E;F,D67>6::DGGGGF)>8C8****2AFC5A)7);+;8+2971+9+9CF=)*<716>E))*1259>=6@F)6::???010)5)-3(((.)5*:).4(2(8<466)6)4<>F)9)--)
@M02352:288:000000000-CKWC8:1:1101:10334:3431 2:N:0:TAGCGCTC+CGTCTAAT
TAATCTTGCGACCGTACTCCCCAGGCGGTACACTTAATGTGTTAACTGCATTACTGCAAGGTCTAGCCTCACAACAACTAGTGTACATCGTTTAGGGCGTGGACTACCAGGGTATCTAATCCTGTTTGCTCCCCACGCTTTCGCGTCTCAGCGTCAATAATGTTCCAGTAGATCGCCTTCGCAATCGGTATTCCTTCTGATCTCTACGGATTTTACCCCTACACCAGAAATTCCATCTACCTCTCCCATATTCTAGGTAAGCAGTTTTCAAAGCAGTTCAA
+
9FFGGGGGGGGGGDFFGGGGGGGGGGGGFGFGGGGGGGGGGGGGGGFGGC,CFGEGGGGGGGEGGCFGGGGGGGGFGGEEE9CFEBFGFEFGGFFFGGGGGGEGFFFGEEGGEGGAFFGGGGGGGGG,DEFGGGGGEGGGGFDEG@EDGDAFEGGGGABFGFEFCFGGFCAF9@CDGGDFFGDGGGGECFFFG?ACEFCG8+417:C4**)17ACFFF7;2AEFGGFGFFFFFCC5>CCF).<2(:??<:)6>9<B<)*63<><A>4645A<B790742):
@M02352:288:000000000-CKWC8:1:1101:6724:3435 2:N:0:TAGCGCTC+CGTCTAAT
TAATCTTGCGACCGTACTCCCCAGGCGGTACACTTAATGTGTTAACTGCATTACTGCAAGGTCTAGCCTCACAACAACTAGTGTACATCGTTTAGGGCGTGGACTACCAGGGTATCTAATCCTGTTTGCTCCCCACGCTTTCGCGTCTCAGCGTCAATAATGTTCCAGTAGATCGCCTTCGCAATCGGTATTCCTTCTGATCTCTACGGATTTTACACCTACACCAGAAATTCAATCTACCTCTCCCATATTCTAGGTAAGCAGTTTTCAAAGCAGTTCAA
+
CFDFAFFGGEC:EGGGGGGGGGGGGGGGGGGGGGGGGGGGGGGCFGGGGFCFGGGGDGGGFGG<FGGGAFGGGGGGGGGGGGGGGGFGGGFFFFFGCGGEGGGGGGCEFGGGGDDEFAEFFGF<FGGCGFG,D+EC=CCE7DC6CCECGGGGGGD>CEGCFFGFF<DDFC;9,BCDGDDF>DDCCGG>>CFFGEFEEFFCA>8F<C=FG5AGGFEF+;=;8FEF*9488A:CF+.97.7943=EDDFFF:<5<254<9@2?8BF<A<AAAB2)09(99AA6
@M02352:288:000000000-CKWC8:1:1101:11711:3452 2:N:0:TAGCGCTC+CGTCTAAT
TAATCTTGCGACCGTACTCCCCAGGCGGTACACTTAATGTGTTAACTGCATTACTGCAAGGTCTAGCCTCACAACAACTAGTGTACATCGTTTAGGGCGTGGACTACCAGGGTATCTAATCCTGTTTGCTCCCCACGCTTTCGCGTCTCAGCGTCAATAATGTTCCAGTAGATCGCCTTCGCAATCGGTATTCCTTCTGATCTCTACGGATTTTACCCCTACACCAGAAATTCCATCTACCTCTCCCATATTCTAGGTAAGCAGTTTTCAAAGCAGTTCAA
+
GFFGFGGGGGDG@FFGGGGGGGGCGGGGFGGGGGGGFGGGGGGGGFGGGEAFGGGGGGGGGGGGGGGGGGGGGGCGGGGGGGGGGGDFGGGFFGGGGGGFFGGGGGGGGGGDGGGGGGGGGFFGGGGGGGGFGGGDEGGDGGGGDGE=DCGFEGGGGGGGGGGGGGGFGDGCEFDCGGGF>DDCDGGGGGGGC?FFFFFGFC:CCA6*:5>DGFFFGF?DFF@FFGFFF46@FAEFFCECEEF204((6366A:AF?DFF?74<BA2<>BA9)0618<246
@M02352:288:000000000-CKWC8:1:1101:9473:3452 2:N:0:TAGCGCTC+CGTCTAAT
TAACCTTGCGGCCGTACTCCCCAGGCGGTCAACTTAGTGCGTTAGCTGCGCCACTCACGTCTCAAGGACACAAACGGCTAGTTGACATCGTTTACGGCGTGGACTACCAGGGTATCTAATCCTGTTCGCTCCCCACGCTTTCGTTCCTCAGCGTCAGTATCTGTCCAGGTGGCCGCCTTCGCCACTGATGTTCCTTCCAATCTCTACGCATTTCACCGCTACACTGGAAATTCCACCACCCTCTACAGTACTCTAGTTTGCCAGTTCAAAATGCAGGTCCA
+
<EFFFGGGGGCCEGEEGGGGGGGDGFEE@6@@EFGGGFGGGGCFGGC<FGGGGGGCFFG,:,6EFFDF,EGCCEEB@CFGGGCCEFGGGGGGGGGGGGGGGGGGGGGGGGGGGFGGFCG99FCGGG9CG@EGGGFGGGEGGGGGC3DF9DFGGECCEG;;BADGGGFFGGGFFGGGDG*=FGGCDFFF9CEFFEF3AFF@FDAD);FC>E3DGFFFFF>>9;?F7>:F>?6*9@52<0,:0(2(4:A?)6)5<4)05:=>65>2)62)))5)4)19)4:))
@M02352:288:000000000-CKWC8:1:1101:6725:3453 2:N:0:TAGCGCTC+CGTCTAAT
TAATCTTGCGACCGTACTCCCCAGGCGGTACACTTAATGTGTTAACTGCATTACTGCAAGGTCTAGCCTCACAACAACTAGTGTACATCGTTTAGGGCGTGGACTACCAGGGTATCTAATCCTGTTTGCTCCCCACGCTTTCGCGTCTCAGCGTCAATAATGTTCCAGTAGATCGCCTTCGCAATCGGTATTCCTTCTGATCTCTACGGATTTTACCCCTACACCAGAAATTCCATCTACCTCTCCCATATTCTAGGTAAGCAGTTTTCAAAGCAGTTCAA
+
FFGG9FGGGGDGGGDCGGFGGGGGGGDGGFGGGGGGGGGGGGGGGGGGGGGGGGGGGGGGGCGGGGGGDFGGGGGGGGGGGGGGGGGFGGFGGGGFGGGGGGGGGGFGFFEGGGGGGGGGGGGGGGGFGFGCFFFCGDEGGGG>EGDCGGGGGGGGGGFGGGGGGGGGGGGGGGFDDGCFF>CE4EGGGDFGG<F4=FC7+=+=5FFFGGAD8F<F;;31=A@FFFDC8FF6FCCE<EFF>E<<@:7?A?)6<6<F?BFAB?<:4445A<AA<?F?FFFF<
@M02352:288:000000000-CKWC8:1:1101:18288:3453 2:N:0:TAGCGCTC+CGTCTAAT
TAACCTTGCGGCCGTACTCCCCAGGCGGTCTACTTATCGCGTTAGCTTCGCCACTAAGTCATTACAACCCAACGGCTAGTAGACATCGTTTACGGCGTGGACTACCAGGGTATCTAATCCTGTTTGCTCCCCACGCTTTCGCACCTCAGTGTCAGTATCAATCCAGAGTGTCGCCTTCGCCACTGATGTTCCTTCCTATATCTACGCATTTCACCGCTACACAGGAAATTCCACACTCCTCTATCGTCCTCTAGCCTGCCAGTATCGGGTGCAATTCCAAG
+
GGGGGGGGGGGGGGDCGGGGGGGGGGGGGGGGGGGGGGGGGGGGGGGGGGGGGGGGGGGGGGGGGGGGGGGGGGGGGGGGGGGGGGGGGGGGGGGGGGGGGGGGGGGGGGGGGGGGCGGGGGGGGGGGGGGGGGGGGGGGGGGGGGGGFGGGGGGGGGGGGGFGGGGGGGGGGGGGGGGF:DGCFFGGGGGGGFFFFFFFACF=EFFGDGFD77/.CB@>FF,>7C?GFFF4@@BFB<?><<FFB::(3:A47-4:9<4705?<)<(,7:9??DFFBA5<)
@M02352:288:000000000-CKWC8:1:1101:14025:3463 2:N:0:TAGCGCTC+CGTCTAAT
TAATCTTGCGACCGTACTCCCCAGGCGGTCTACTTAGTGCGTTAGCTGCGCCACTAAAGTCTCAAGGACCCCAACGGCTAGTAGACATCGTTTACGGCGTGGACTACCAGGGTATCTAATCCTGTTTGCTACCCACGCTTTCGCACCTCAGTGTCAGTATTGGTCCAGTGAGTCGCCTTCGCCACTGATGTTCCTTCCCATCTCTACGCATTTCACCGCTACACAGGAAATTCCACTCACCTCTACCATACTCTAGTTCGCCAGTTTTGAAAGCAGTTCCA
+
,EFAFGGGGGCCFGEGGGFGGGFGG?EE@CGGGGGGGGGGGGGGGGGGGGGGGGGGGGGGGGGGGGFGGGGGGGGGGGGEGFGGFFGCGGGGGGGE@CFFGGGGGGDGGGGGFGCGGGGGFFFGDCGGDGGGGGGGGDECCGGCEEGGGGGGGADFGGGCCFFFGGGGCDECFGGGGGGFFGGGDGGF9FEFFFAE<AAC6FFG?=6*9CADG6?7FEB01)<?*7:<:FFFF?FF2,8:?F??29AB>?7)8<<644BBFF:97A<A0?2).8@B764<5
@M02352:288:000000000-CKWC8:1:1101:25303:3471 2:N:0:TAGCGCTC+CGTCTAAT
TAATCTTGCGACCGTACTCCCCAGGCGGTACACTTAATGTGTTAACTGCATTACTGCAAGGTCTAGCCTCACAACAACTAGTGTACATCGTTTAGGGCGTGGACTACCAGGGTATCTAATCCTGTTTGCTCCCCACGCTTTCGCGTCTCAGCGTCAATAATGTTCCAGTAGATCGCCTTCGCAATCGGTATTCCTTCTGATCTCTACGGATTTTACCCCTACACCAGAAATTCCATCTACCTCTCCCATATTCTAGGTAAGCAGTTTTCAAAGCAGTTCAA
+
DFGGGGGGGGGGCEFFGGGGGEGCGGE@FFGCFFGGGEFGGGGGGGGGGGGGGGGCGGGGGGGGGGGGGGGGGGFGGGGFFGGFGGGGGGGGGGGGGGGGGGGGGGGFGGGGFFGGFGGGGFGGGGGGGFGGGGGGGGGGGGGGGGGGGGGGGGEEGGGCGGGGGAFGGFFFACGG>DDFFDDGGGGGEGEGGFFFFFFGFF6DEFFGG5BGGCE=CF67@FEFCGFG@4;@AFFEEFFF@EFF7<F7AFFFFFFF?<FF?BFF4<BFFF>D>:?:?A2<6
@M02352:288:000000000-CKWC8:1:1101:12738:3479 2:N:0:TAGCGCTC+CGTCTAAT
TAATCTTGCGACCGTACTCCCCAGGCGGTACACTTAATGCGTTAACTGCATTACTGCAAGGTCTAGCCTCACAACAACTAGTGTACATCGTTTAGGGCGTGGACTACCAGGGTATCTAATCCCGTTTGCTTCCCATGCTTTCGCGTCTCAGCGTCAATAATGTTCCAGTAGATCGCCTTCGCAATCGGTATTCCTTCTGATCTCTACGGATTTTACCCCTACACCAGAAATTCCATCTACCTCTCCCATCTTCTAGATAATCAGTTTTCAAAGCAGTTCAA
+
<EFG@FGC@FFEDFGGGDGGECG,,CCF@6@FFGGCGAE,@F@BD9FF99F9FGGGA<,:<FE,6ACG9FCFCGG8FG<,5E<:A?<FDGDEFCE8,,+4+>FGGGFGFGGGGG8,,,8,C@,4A4ECFF,,DFF,=@DC@9+36+6==3,,B76>E;@,@=;E3FGFFA;,,,37CDD5>4*=DGFE8,*+18+>B48:+=A+*1+7C*/:=A?AEF1(:FE;<F2*()131+19>C3)./7)6:B(:().5<A6).=--6<<ABB4-69A)(),9425:
@M02352:288:000000000-CKWC8:1:1101:19278:3495 2:N:0:TAGCGCTC+CGTCTAAT
TAATCTTGCGACCGTACTCCCCAGGCGGTACACTTAATGTGTTAACTGCATTACTGCAAGGTCTAGCCTCACAACAACTAGTGTACATCGTTTAGGGCGTGGACTACCAGGGTATCTAATCCTGTTTGCTCCCCACGCTTTCGCGTCTCAGCGTCAATAATGTTCCAGTAGATCGCCTTCGCAATCGGTATTCCTTCTGATCTCTACGGATTTTACCCCTACACCAGAAATTCCATCTACCTCTCCCATATTCTAGGTAAGCAGTTTTCAAAGCAGTTCAA
+
FFGGGGGDGGGGGGFGGGGGGGGGGDEFGGGGGGGGGGGGGGGGGGGGGGGGGGGGGGDGGGGGGGGGGGGGFEGGFGGGGGGGGGGGGGDFFEFFGFEGGGEFFGGEGEGFGGDFGGFFGGGGGGFGGFGFFECEGGGGGGGGGGGGGGGFGGGGEGFGGAFGGGGGFGGGGGFGGGDFFGGGDFGCE7CGGFFFFFFGFGFGFFFFC:>CFFEFCF@F;FEFGG;F8F8AAC<ECEEFFFFE@F7:<?DAB246<>FB>DA?<4)4<>4<ABFFF9<A2
@M02352:288:000000000-CKWC8:1:1101:8831:3499 2:N:0:TAGCGCTC+CGTCTAAT
TAACCTTGCGGCCGTACTCCCCAGGCGGTCAACTTAGTGCGTTAGCTGCGCCACCCACGACTCAAGGTCACAGACGGCTAGTTGACATCGTTTACGGCGTGGACTACCAGGGTATCTAATCCTGTTTGCTCCCCACGCTTTCGTGCCTCAGTGTCAGTATTTGTCCAGGTAGCCGCCTTCGCCACTGATGTTCCTTCCAATCTCTACGCATTTCACCGCTACACTGGAAATTCCACTACCCTCTACAATACTCTAGTTTGCCAGTTCAAAATGCAGTTCC
+
GGGGGGGGGGGGGGGGGGGGGGGGGGGGGGGGGGGGGGGGGGGGGGGGGGGGGGGGGGGGGGGGGGGGGGGGGGGGGGGGGGGGGGGGGGGGGGGGGGGGGGGGGGGGFFGGFGGGGGGGGGGGGGGGGGGGGGGGGGGGGGGGGGGGGGGGGGGGGGGGGGGFFDGGGGGGGGGGGGGF>CEGGGGGGGGGGCFCFFFGFGF+.;FGGDEDGFFFGE99BFBFGGFG:FF?FFFA28:BFFBB>DAD<B:A>4A?BFF>AFFF?AFFFB224)=<FFBA
@M02352:288:000000000-CKWC8:1:1101:13263:3530 2:N:0:TAGCGCTC+CGTCTAAT
TAACCTTGCGGCCGTACTCCCCAGGCGGTCAACTTAGTGCGTTAGCTGCGCCACTCACGTCTCAAGGACACAAACGGCTAGTTGACATCGTTTACGGCGTGGACTACCAGGGTATCTAATCCTGTTCGCTCCCCACGCTTTCGTTCCTCAGCGTCAGTATCTGTCCAGGTGGCCGCCTTCGCCACTGATGTTCCTTCCAATCTCTACGCATTTCACCGCTACACTGGAAATTCCACCACCCTCTACAGTACTCTAGTCTACCAGTTCAAAATGCAGTTCC
+
CGGGFGGGGGGGGGGGGFGGGGGGGFGGFGGGGGGGFFGGGGGGGGGGGGGGGG8FFGGGGGGGGGFGGGGGGGGGEGCEFDFGEGGGGGFGGGFEGDCGGGGGCFGFGGGGGGGGDGGABFFGGGGGGGGGGED>:EEGFFEGGFGGGFFF8EGGGFGFGGGFGGGGGGGCFFGGGGGF:CCEGGGGGGGGGCFFFFFCC<+3.1A<D=5DDFBFG@602>2?7>?D7FFB/642:BFFFB?12AF?:>DFF468)49<<2544<>AAA<2><F9@<<2
@M02352:288:000000000-CKWC8:1:1101:21008:3535 2:N:0:TAGCGCTC+CGTCTAAT
TAATCTTGCGACCGTACTCCCCAGGCGGTCTACTTAGTGCGTTAGCTGCGCCACTAAAGTCTCAAGGACCCCAACGGCTAGTAGACATCGTTTACGGCGTGGACTACCAGGGTATCCAATCCTGTTTGCTACCCACGCTTTCGCACCTCAGTGTCAGTATTGGTCCAGTGAGTCGCCTTCGCCACTGATGTTCCTTCCCATCTCTACGCATTTCACCGCTTCACAGGACATTCCACTCACCTCTACCATACTCTAGTTCGCCAGTTTTGAATGCAGTTCCA
+
C<FF<EFE<FFB@:FFEGGGGGG>FFG7@CGFGGGDG@CFFGGGGA@FGGEGGGGGGGG<FFGGFED==CFGCC@ECGEFGGCFGG9EFEFFFGA@=:@FGGGGGGGGGFGGE@:=,85A8FCGGGGGC;EGGGGGGE+CGFGGDCE>,DD;DFDGFF9DCGGGGG9BF99CFC4>/*9AADGDCFCFE9B>:3@3>);76;6+?FFGD*8C>FCFF>9(2B9@7C:G(5?**7>AA0446BB)4>4:),1).4<4<AB3>?:;:B>28?A2-4*6766).
@M02352:288:000000000-CKWC8:1:1101:21877:3546 2:N:0:TAGCGCTC+CGTCTAAT
TAATCTTGCGACCGTACTCCCCAGGCGGTCTACTTAGTGCGTTAGCTGCGCCACTAAAGTCTCAAGGACCCCAACGGCTAGTAGACATCGTTTACGGCGTGGACTACCAGGGTATCTAATCCTGTTTGCTACCCACGCTTTCGCACCTCAGTGTCAGTATTGGTCCAGTGAGTCGCCTTCGCCACTGATGTTCCTTCCCATCTCTACGCATTTCACCGCTACACAGGAAATTCCACTCACCTCTACCATACTCTAGTTCGCCAGTTTTGAATGCAGTTCCA
+
GFGGGGGGGGGGGGGGGGGGGGGGGGGGGGGGGGGGGGGGGGGGGGGGGGGGGGGGGGGGGGGGGGGGGGGGGGGGDGGGGGGGGGGGGGGGGGGFGGGEGGGGGGFGGGGGGGGGGGGGGGGGGGGGGGGGFFGGGGGGGGGGGGGGGGGGGGGGGGGGGAFGGGGGGFGGGGGGGGGFADEGGGGFFGGGGEFFFFFFCFCC3CFGGGFGGFFFFDFBFFFFGF:F?F66?=<AD?::<2??AFFFFBFFFFF?A4=?F??>DD<A:?A>A)/4@9AA4
@M02352:288:000000000-CKWC8:1:1101:23956:3560 2:N:0:TAGCGCTC+CGTCTAAT
TAACCTTGCGGCCGTACTCCCCAGGCGGTCAACTTAGTGCGTTAGCTGCGCCACTCACGTCTCAAGGACACAAACGGCTAGTTGACATCGTTTACGGCGTGGACTACCAGGGTATCTAATCCTGTTCGCTCCCCACGCTTTCGTTCCTCAGCGTCAGTATCTGTCCAGGTGGCCGCCTTCGCCACTGATGTTCCTTCCAATCTCTACGCATTTCACCGCTACACTGGAAATTCCACCACCCTCTCCAGTACTCTAGTCTACCAGTTCAACATGCAGTTCCA
+
GFGGGGGGGGGGDGFGGGGGGGGGGGGGFFCFFGGGGFFGGGGEEGGGGGGGEGFGGFGEGBFGGGGGG,FCGGGGGGC:FFFGFGGGGGGGGGGGGGGGGE:FFGGGCEDGGFFDGFFDGGGAFGE8EEGGGGFGGGEEGGDFGCFGGGGGGGGGDCFFGC@GGGGGFFFDEFCGGGGFADG5C?CC+<CDG.;?EFFCFGFGFCFFGEEDGFFFF3;B>F>FFG0*84FFFFBA(.3322::(4.8<64A<B44.692<<>?66AA:)47?2=4B<A))
@M02352:288:000000000-CKWC8:1:1101:21872:3563 2:N:0:TAGCGCTC+CGTCTAAT
TAATCTTGCGACCGTACTCCCCAGGCGGTCTACTTAGTGCGTTAGCTGCGCCACTAAAGTCTCAAGGACCCCAACGGCTAGTAGACATCGTTTACGGCGTGGACTACCAGGGTATCTAATCCTGTTTGCTACCCACGCTTTCGCACCTCAGTGTCAGTATTGGTCCAGTGAGTCGCCTTCGCCACTGATGTTCCTTCCCATCTCTACGCATTTCACCGCTACACAGGAAATTCCACTCACCTCTACCATACTCTAGTTCGCCAGTTTTGAATGCAGTTCCA
+
FEGGGGGGGGGGDGCEGGFGGGGGGGGGGGGGGGGGGGGGGGGGGGGGGGGGGGGGGGGGGGGGGGGGGGGGGGGCDEGGGGGGGGGGGGGGGGGGGGGGGGGGGGGGGGGGAFGGGGGCEGFGGGGGGGGGGGGGGCGGGGGGDGGGGGGGGGFFFGGGCCFGGGGFGFFCGC;CDGGFFGGGGGGGGC9BFCA?EFFGFCFFFFCCCE>C7;C:C59>>EEFGGFF????FFFF4((5131<AAFF<28AD<2*<AF?6?FFF<A2:?B<A>=2*.6<6
@M02352:288:000000000-CKWC8:1:1101:12150:3567 2:N:0:TAGCGCTC+CGTCTAAT
TAACCTTGCGGCCGTACTCCCCAGGCGGTCAACTTAGTGCGTTAGCTGCGCCACTCACGTCTCAAGGACACAAACGGCTAGTTGACATCGTTTACGGCGTGGACTACCAGGGTATCTAATCCTGTTCGCTCCCCACGCTTTCGTACCTCAGCGTCAGTATCTGTCCAGGTGGCCGCCTTCGCCACTGATGTTCCTTCCAATCTCTACGCATTTCACCGCTACACTGGAAATTCCACCACCCTCTACAGTACTCTAGTTTGCCAGGTCAAAATGCAGTTCCA
+
FFFF<FGGGGGGGGGGGGFGGGGEGGGG@CGFGGGGGGGGGGGGGGGGGGGGGGGGGFGGGGGGGCGGGGGGGDFEGEFGGFFGGGGGGGGGGGGGGGGGGGGGGGGGGGGGGGGGGGGGGGGGGGDGGEGGGGGGGGGGGGGGGGGGGGGGGGEGGFFGGGGGGGDGGGGGCCCDGGGFFGGGDDFG?F?;:CF?<5ADFGCFEFFDCEBCCBBFGDFFFFFFDGBG(9BFFFFFF??0:?B7<><?<AADBBFFAFF4><))(5:BFF2224B</6::6
@M02352:288:000000000-CKWC8:1:1101:18547:3580 2:N:0:TAGCGCTC+CGTCTAAT
CAATCTTGCGACCGTACTCCCCAGGTGGGACACTTATCACTTTCGCTTAGTCACTGAGATAAATCCCAACAACTAGTGTCCATCGTTTACGGCGTGGACTACCAGGGTATCTAATCCTGTTCGCTCCCCACGCTTTCGTCCATGAGCGTCAGTATATACGTAGTAGACTGCCTTCGCAATCGGTATTCTGTGTAATCTCTATGCATTTCACCGCTACACTACACATTCTATCTACTTCCGTATAACTCAAGTCAACCAGTATCAAAGGCAGTTCCATAGTT
+
E@EDFGGGGGGGGDCFGGGGGGGDGGFFEFFFGDGGGGGFGGGGEEGGGGFFGGGGGGGGGGGFGGGGGGGGGGGFG9FGGFGGEGGFFGE7C@FCGGGGCEGGCGFGDFCF9FGGGG9E9F=>FFEFGGGFGFEGFGGGGCGGGEA+@EGGG,<,=EFEFFGGFGGGGCFFCFD>DG>DFFCE7CFDGGC9B6>CE=BFF86C<F8C:,8:CBFFDFF3;FEFGGFG38=F=FFF33;?E?DFC<3;;;8ADF<F<0:9>ABF<AA:((-4>DFFF<>A6
@M02352:288:000000000-CKWC8:1:1101:15100:3583 2:N:0:TAGCGCTC+CGTCTAAT
TAACCTTGCGGCCGTACTCCCCAGGCGGTCTACTTATCGCGTTAGCTTCGCCACTAAGTCATTACAACCCAACGGCTAGTAGACATCGTTTACGGCGTGGACTACCAGGGTATCTAATCCTGTTCGCTCCCCACGCTTTCGTCCATGAGCGTCAGTATATACGTAGTAGACTGCCTTCGCAATCGGTATTCTAAGTAATATCTATGCATTTCACCGCTACACTACTTATTCTATCTACTTCCGTATAACCCAAGTCAACCAGTATCAAAGGCAGTTCCATA
+
GGGGGFGGGGGGGGGGGGGGGGGGGDEGCFGGGGGGGGGGGGGGGGGGGGGGGGGGGGGGGGGGGGGGGGGGGGGGG>FEGGGGGGGGGGGGGGEGGFEGGGGFGGG<FFFGFG,@FGG9EFEFD:FEGGGGGGGGCEGGGGGGGGGGFFECCE>;EGGGGGGCEGGGFC9B66CFGGGD;DEGGGGGGDGGFEFEFFFF=FA7<6AFCEC@FFFFGFFFFFAFDF<F2FFF87>A>FFF<DBFF:7A>(48::6*:ABF?F<><<AABFF?0:;>?>DB-
@M02352:288:000000000-CKWC8:1:1101:17329:3589 2:N:0:TAGCGCTC+CGTCTAAT
TAATCTTGCGACCGTACTCCCCAGGCGGTACACTTAATGTGTTAACTGCATTACTGCAAGGTCTAGCCTCACAACAACTAGTGTACATCGTTTAGGGCGTGGACTACCAGGGTATCTAATCCTGTTTGCTCCCCACGCTTTCGCACCTCAGTGTCAATATCAGTCCAGGTAGTCGCCTTCGCCACTGGTGTTCCTTCCTATATCTACGCATTTCACCGCTACACAGGAAATTCCACTACCCTCTACTGTATTCTAGACTAGCAGTATCAGATGCAGTTCC
+
DFGGGGGGGGGGGEFFGGGGGGGGGFGEFFFGGGGGGGGGGGGGGGGGGGCGGGGGGGGGGGGGGGGGFG@FGGGGGGGGGGGGGGGGGGGGGGFFGGGGGGGGGGGGGGGGGGGGGGGGGGGGGGGGGGGGGGGGGGGGGGGGGGGGGGGGGGGGGGGFGGGFGGGGGGGGGGGGGGGFFGGGGGGGF6FGGFFFFFA=BFFFFFFCDGFGGFFFGFFBFFFF4C?G;FFFFFE<4@;@04?FE<))<45426:9A<BBBF77A2)<4).)4<F995)6
@M02352:288:000000000-CKWC8:1:1101:14837:3599 2:N:0:TAGCGCTC+CGTCTAAT
TAACCTTGCGGCCGTACTCCCCAGGCGGTCAACTTAGTGCGTTAGCTGCGCCACCCACGACTCAAGGTCACAGACGGCTAGTTGACATCGTTTACGGCGTGGACTACCAGGGTATCTAATCCTGTTTGCTCCCCACGCTTTCGCGTCTCAGCGTCAATAATGTTCCAGTAGATCGCCTTCGCAATCGGTATTCCTTCTGATCTCTACGGATTTTACCCCTACACCAGAAATTCCATCTACCTCTCCCATATTCTAGGTACGCAGTTTTCAAAGCAGTTCAA
+
9FEGGGGGGGGEGGGGGGGGGGGGCDFG++6EFGGGGGGGGGGCFGGGGGGGGGG@F:=CCFGC=DD9CEF?FG@=?BFCC5@?EF9?EBFGGGFFFF@FGGGGEGGGCCGG>=DGFFFADFGEFGG7C,@FGGGD+@CEGGE:C:CDFG?FE;1:E9;CFFFFFGGGB;B9>E94D<DFFGDG5CFD8:8CCEFFF*++12877A63CE@GGBAFGF6(-8:@GG:D:FFFFF2)624>B<<2:12(-.)64))9767)49B>:94A4:9490F(=49A2
@M02352:288:000000000-CKWC8:1:1101:19113:3602 2:N:0:TAGCGCTC+CGTCTAAT
TAATCTTGCGACCGTACTCCCCAGGCGGTACACTTAATGTGTTAACTGCATTACTGCAAGGTCTAGCCTCACAACAACTAGTGTACATCGTTTAGGGCGTGGACTACCAGGGTATCTAATCCTGTTTGCTCCCCACGCTTTCGCGTCTCAGCGTCAATAATGTTCCAGTAGATCGCCTTCGCAATCGGTATTCCTTCTGATCTCTACGGATTTTACCCCTACACCAGAAATTCCATCTACCTCTCCCATATTCTAGGTAAGCAGTTTTCAAAGCAGTTCAA
+
GGGGGGGGGGGGGGFGGGGGGGGGGGGGGGGGGGGGGGGGGGGGGGGGGGGGGGGGGGGGGGGGGGGGGGGGGGGGGGGGGGGGGGGGGGGGGGGGFGGGGGGGGGGGGGGGGGGGGGGGGGGGGGGGGGGGGGGGGGGGGGGGGGGGGGGGGGGGGGGGGGGGGGGGGGGGGGGGGGGFFGGGGGGGGGGGGFFFFFFGFGFGFFFGGGFGGFFFGFFDFAEFFC?G@FFFFA<?CCEFFFFE;<<BA3AAFFFF7<BAFFFFFFF<AFF<ABFBFFAF<
@M02352:288:000000000-CKWC8:1:1101:9219:3608 2:N:0:TAGCGCTC+CGTCTAAT
TAACCTTGCGGCCGTACTCCCCAGGCGGTCTACTTATCGCGTTAGCTTCGCCACTAAGTCATTACAACCCAACGGCTAGTAGACATCGTTTACGGCGTGGACTACCAGGGTATCTAATCCTGTTTGCTCCCCACGCTTTCGCACCTCAGTGTCAGTATCAATCCAGAGTGTCGCCTTCGCCACTGATGTTCCTTCCTATATCTACGCATTTCACCGCTACACAGGAAATTCCACACTCCTCTATCGTACTCTAGCCTGCAAGTATCGGGTGCAATTCCAAG
+
FFFEFFGGGGGGGGDEGGFGGGGGGGGGEGGGGGGGDFGGGGGGGGGGGGGGGGGGGGGGGGGGGGGGGGGGGGGGGGGGGGGGGGGGGGGGGGGGGGGGGGGGGGGGGGFFFEFD,EFFGGGGGGGGGGFGGGGGG>FGGGGGGFGGGFGGGGGGGFFGGCFGGGGGGEEFGGGGGGG>EGGFDGGGGGGFGFF@EFFGFGFFFFFGDGF:7A)8CA13<@?FGGBG<B4==B?6,48A75AA>2.4??FBA4<FDFF()3.66A07>30(4>62F66<.
@M02352:288:000000000-CKWC8:1:1101:25446:3613 2:N:0:TAGCGCTC+CGTCTAAT
TAATCTTGCGACCGTACTCCCCAGGCGGTCTACTTAGTGCGTTAGCTGCGCCACTAAAGTCTCAAGGACCCCAACGGCTAGTTGACATCGTTTACGGCGTGGACTACCAGGGTATCTAATCCTGTTTGCTCCCCACGCTTTCGTGCCTCAGTGTCAGTATTTGTCCAGGTAGCCGCCTTCGCCACTGATGTTCCTTCCAATCTCTACGCATTTCACCGCTACACTGGAAATTCCACTACCCTCTACAATACTCTAGTTTGACAGTTCAAAATGCAGTTCC
+
DFGFFGGGFGGGGGGGGGGGGGGCGGGDFGGGGGGGGGGFGGGFFGGGGGGGGGGGFGFGGGCEFFCCEFGGGGGGGGGGGGGGFGGGGGGGGGGGGCEGGGGGGG?FGGGGGGGACFFFGGGGGGGGGG9DDCFEGGGGGGGGGGFDCFGGGGFFGFAFFGGGFDFGGGGGDCDGGGGFFDEGGGGFF?FCF?FFEFFGF;FGFFFGD5)8:AEFGF0(4B>FGD?D?FFFFFA94((4:BF0<A939<2<BBF4564<9:A<A4444<72<<=<?>BF
@M02352:288:000000000-CKWC8:1:1101:23064:3644 2:N:0:TAGCGCTC+CGTCTAAT
TAACCTTGCGGCCGTACTCCCCAGGCGGTCTACTTATTGCGTTAGCTTCGCCACTAAAAGATCAATTCTTCCCAACGCTTGGTGACCTCCTTTACCGGCTGGAATACCCGGGTTATCAATTCCGTTTGCTCCCCCCCGTTTTGCACCCCAGGCGTCATTTCGGTCCCGGTAGTCGCCTTCGCCAATGGTGTTCCTTCCTATTTTTACGCATTTTAACGTCTCCCCGGAAAATCCCACACCCCTCTCTCTTCCTTAATCTACGTGTTTACAGAGCCATTTC
+
GG,,CFGGGG7FGDFGCGGGGEGGGGGG@+,CFGGG9,EFGGGGGGGGGG,BFFF,,:CFCFCFG,E<,CEG,E4,,@,,++,B,,9,,,,CF,,,B+4=+B,47,5=4+@F:>+,,,C,,9,6AFG7;,,@FG+++**@D*,,,,5**4******4,,,,,=*:F7*=18*2<)/:/:6)/=*)+3+1+3:+5*6-<8D?***))/**:5DG*-)<)(((0))*/1)4>)*)0.5(((-9(3((()),)))-))*))1))((,.(.).<,-((0(*.)6
@M02352:288:000000000-CKWC8:1:1101:16315:3651 2:N:0:TAGCGCTC+CGTCTAAT
TAACCTTGCGGCCGTACTCCCCAGGCGGTCTACTTATCGCGTTAGCTTCGCCACTAAGTCATTACAACCCAACGGCTAGTAGACATCGTTTACGGCGTGGACTACCAGGGTATCTAATCCTGTTTGCTCCCCACGCTTTCGCACCTCAGTGTCAGTATCAATCCAGAGTGTCGCCTTCGCCACTGATGTTCCTTCCTATATCTACGCATTTCACCGCTACACTGGAAATTCCACTACCCTCTACAATACTCTAGTTTGCCAGTTCAAAATGCAGTTCCCAG
+
FGGFFGGGEGEGGCFGGGGGGGF:CGGG@FFFGGGGGGGGEGGGDGGFGGGGGGGGGGGGGGGGGGGGGGGGGGGGGGGGGGGGGGGGFGGGGGGGGEGGGGGGGGGGGGAFDGGCFGCCFGFGGGGGGGGDFGGGGGFGGGGGGFFGEDC:FFGFGCFFGGGGGGGGFFGGGGDG4*?DEGGGGGGGGFFFG?F;CA6CCF@DEFFGC5FCDF)5EDBF2F<?5C:CAFF?F=<?F?F?BFF24?9276?A446=947<<?F9)64<<AF<AAB>?28B0
@M02352:288:000000000-CKWC8:1:1101:24616:3659 2:N:0:TAGCGCTC+CGTCTAAT
TAACCTTGCGGCCGTACTCCCCAGGCGGTCTACTTATCGCGTTAGCTTCGCCACTAAGTCATTACAACCCAACGGCTAGTAGACATCGTTTACGGCGTGGACTACCAGGGTATCTAATCCTGTTTGCTCCCCACGCTTTCGCACCTCAGTGTCAGTATCAATCCAGAGTGTCGCCTTCGCCACTGATGTTCCTTCCTATATCTACGCATTTCACCGCTACACAGGAAATTCCACACTCCTCTATCGTACTCTAGCCTGCCAGTATCGGGTGCAATTCCAAG
+
FGGGGGGGGGGGGEGGGGGGGGGGGGGGGGGGGGGGGGGGGGGGGGGGGGGGGGGGGGGGGGGGGGGGGGGGGGGGGGGGGGGGGGGGGGGGGGGGGGGGGGGGGGGFGGD<AFFGGGFGGGGGGFGGGGCGGGGGGGGGGGGGGFGG?DFGGFGGGGGGGGGGGGGGGCGGGGGGGGGFFGGGGGGGGGGGGFFFFFFGFGF7>FEGGGFGGF3)CA@FBF?4FGFFFFFF?F?<:BFBFFFA>:<B??AA<<FFA(8?F:.))60-(40<2<@AFFDF2
@M02352:288:000000000-CKWC8:1:1101:12759:3661 2:N:0:TAGCGCTC+CGTCTAAT
TAATCTTGCGACCGTACTCCCCAGGCGGAATGCTTAATCCGTTAGGTGTGACACCAACAAGCATGCTTGCTGACGTCTGGCATTCATCGTTTACGGTGTGGACTACCAGGGTATCTAATCCTGTTTGCTCCCCACACTTTCGCACCTCAGCGTCAGTATCGAGCCAGTGAGCCGCCTTCGCCACTGGTGTTCCTCCGAATATCTACGAATTTCACCTCTACACTCGGAATTCCACTCACCTCTCTCGAACTCAAGACCAGGAGTTTATAAGGCAGTTCCAG
+
EEEEEGGGGGGEEEGGCDGGGDGC?FCEFEFFFAFGGGACFFDC@FEFG:A,CFGG<BFFFF=6FAFCFGFGGGG=:CFGFCAFA,@FFEFGCGCCE@FEDFCGFBBEA7CFGFFG9,<?FE?FGFGGGGG@FAF>E,E@=8C63@EFD@FEEDDEG;FFCGF*@:736,>D:7C*;DCFFDE:8CCCGGEGG58B9DDGFFFFEF)*8CF13AEA+;73;@@A*8?DDFFFFFF-,3?B)()4))8:??<>F?7B??F:?1328<B2<25<:BE(*-)6.
@M02352:288:000000000-CKWC8:1:1101:8384:3665 2:N:0:TAGCGCTC+CGTCTAAT
TAACCTTGCGGCCGTACTCCCCAGGCGGTCTACTTATCGCGTTAGCTTCGCCACTAAGTCATTACAACCCAACGGCTAGTAGACATCGTTTACGGCGTGGACTACCAGGGTATCTAATCCTGTTTGCTCCCCACGCTTTCGCACCTCAGTGTCAGTATCAATCCAGAGTGTCGCCTTCGCCACTGATGTTCCTTCCTATATCTACGCATTTCACCGCTACACAGGAAATTCCACACTCCTCTATCGTACTCTAGCCTGCCAGTACCGGGTGCAATTCCAAG
+
DG8@FGGGGGGGGGGGGGGGGGGGGGGG@CCGGGGFEFGGGGGGDFGGGGGGGGGGGGGGGGGGFEGGGGEGGEGGGEFFGGGGFGF@FGGGGGGGGGGGGGGGGGGGGD8DE<;EDAADF9FFFFFDGGGGGGDEEDFGCG5GG8ECCF7BFGAE;77@;@2>9C@EEFEC>FDDDFFFFC5CF7FFGGGDFFF@E67:6:@C6>A5CGFGGF))/82>B?<FC5(9A=8**9(2(433:BF)6(.(4,<B9)4))37:205))6012,(34<F)*6<))
@M02352:288:000000000-CKWC8:1:1101:5612:3676 2:N:0:TAGCGCTC+CGTCTAAT
TAACCTTGCGGCCGTACTCCCCAGGCGGTCAACTTAGTGCGTTAGCTGCGCCACTCACGTCTCAAGGACACAAACGGCTAGTTGACATCGTTTACGGCGTGGACTACCAGGGTATCTAATCCTGTTCGCTCCCCACGCTTTCGTTCCTCAGCGTCAGTATCTGTCCAGGTGGCCGCCTTCGCCACTGATGTTCCTTCCAATCTCTACGCATTTCACCGCTACACTGGAACTTCCACCCCCCTCTACAGTACTCTAGTTTGCCAGTTCCAAATGCAGTTCCA
+
CFGGFGGGGGGDFGGGGGGGGGGEGGGGCFGFFGGGFGGGGGGEGGGFGFGGGGGGGGFFGEGGGGG<<FFCDFGGGGGGGGGGAFEFGDGFGGFGCGGGGGGGGGGGEFGGGGGGGFFGGGGGFFD@CEGBFG@CCECCFC:EGGGDFF6CB91=EEGCEFGFEFGGGF6CCGGDD79*0<GDGFG?C@FGGEFE9AF+;>++9FCFD=>GGFAFF:;>0>?FFF<4:)96F?44:((69B?(-663<BB)46)/64=<<<<).)))..6).:?)9)6))
@M02352:288:000000000-CKWC8:1:1101:21813:3685 2:N:0:TAGCGCTC+CGTCTAAT
TAATCTTGCGACCGTACTCCCCAGGCGGTACACTTAATGTGTTAACTGCATTACTGCAAGGTCTAGCCTCACAACAACTAGTGTACATCGTTTAGGGCGTGGACTACCAGGGTATCTAATCCTGTTTGCTCCCCACGCTTTCGCGTCTCAGCGTCAATAATGTTCCAGTAGATCGCCTTCGCAATCGGTATTCCTTCTGATCTCTACGGATTTTACCCCTACACCAGAAATTCCATCTACCTCTCCCATATTCTAGGTAAGCAGTTTTCAAAGCAGTTCAA
+
EEFGFGGGGGGGGGGGGGGGGGGGGGGGGGGGGGGGGGGGGGGGGGGGGGGGGGGGGGGGGGGGGGGGGGGGGGGGGGGGGGGGGGGGGGGGGGGGGGGGGGGGGGGGGGGGGGGGGGGGGGGGGGGGGGGGGGFGGGGGGGGGGGGGGGGGGGGGGGGGGGGGG<CGGGGGGGGGGGGFFGGGGGGGGGGGGFFFFFFGFFFGFFFGGGFGGFFFGF;@?FFFFGFGFFFFFFFFFFFFFEE<D@FFF?A><24474FB>?A<A99>AABFA:??FB2><
@M02352:288:000000000-CKWC8:1:1101:23234:3711 2:N:0:TAGCGCTC+CGTCTAAT
TAATCTTGCGACCGTACTCCCCAGGCGGTCTACTTAGTGCGTTAGCTGCGCCACTAAAGTCTCAAGGACCCCAACGGCTAGTAGACATCGTTTACGGCGTGGACTACCAGGGTATCTAATCCTGTTTGCTACCCACGCTTTCGCACCTCAGTGTCAGTATTGGTCCAGTGAGTCGCCTTCGCCACTGATGTTCCTTCCCATCTCTACGCATTTCACCGCTACACAGGAAATTCCACTCACCTCTACCATACTCTAGTTCGCCAGTTTTGAATGCAGTTCCA
+
FGGGGGGGGGGGGGGGGGGGGGGGGGGGFCEGGGGGGFGGGGGGGGGGGGGGGGGGGGGGGGGGGGGGGGGGGGGGGGDGGFGGGFGGGGGGGGGGGGGGGGGGGGGGGGGGDGGGGGFGGGGGGGGGGFGGGGGEGGGGGGGGGGGGGGDFD:FGGGGGF;FGGFFGGGGFFGGGGGGFFGEEGFGFFGGGGFFF<F4;AFFFFFFCDE:CFFEFGD@6>E2@9<?F7F9BFBA2)(.4:<0)5ABB9?FB?<9*-67?>FF>?AA4<FA).4@F*-44)
@M02352:288:000000000-CKWC8:1:1101:13719:3715 2:N:0:TAGCGCTC+CGTCTAAT
TAATCTTGCGACCGTACTCCCCAGGCGGTCTACTTAGTGCGTTAGCTGCGCCACTAAAGTCTCAAGGACCCCAACGGCTAGTAGACATCGTTTACGGCGTGGACTACCAGGGTATCTAATCCTGTTTGCTACCCACGCTTTCGCACCTCAGTGTCAGTATTGGTCCAGTGAGTCGCCTTCGCCACTGATGTTCCTTCCCATCTCTACGCATTTCACCGCTACACAGGAAATTCCACTCACCTCTACCATACTCTAGTTCGCCAGTTTTGAATGCAGTTCCA
+
FGFGGGGGGGGGGGGGGGGGGGGGGGGGFGGGGGGGGGGGGGGGGGGGGGGGGGGGGGGGGGGGGGGGGGGGGGGGGGGGGGFFGGGGGGGGGGGGGGEGGGGGGGGGGGGGGGGGGGGGGGGGGGGGGGFGGGGGGGGGGGGGGGGDCEGGGGGGGGGGGGGGGCGGGFGGGGGD97DFFGGGGG69A:CF8CFFFFFDA02;?AFGGEFG7AEFFB>F6E>FGGFGFFFF?F9<27?78?F?2A>)64:)446*.6?:;48>D>F>2629<<=AF9A44
@M02352:288:000000000-CKWC8:1:1101:12159:3727 2:N:0:TAGCGCTC+CGTCTAAT
CAGTCTTGCGACCGTACTCCCCAGGTGGGATACTTATCACTTTCGCTTAGTCACTGAGCTAATGCCCAACAACTAGTATCCATCGTTTACGGCGTGGACTACCAGGGTATCTAATCCTGTTCGCTCCCCACGCTTTCGTCCATGAGCGTCAGTACATACGTAGTAGACTGCCTTCGCAATCGGTATTCTGTGTAATATCTATGCATTTCACCGCTACACTACACATTCTATCTACTTCCATATGACTCAAGTCAACCAGTATCAAAGGCAGTTCCATAGTT
+
FEFFGGGGGGGGGGGGGGGGGGGEGGGGGGGGGGGGGGGGGGGGGGGGGGEGGGGFGGGGGGGGGGGGGGGGGGGGGGFGGGGGGGGGGGGFGGGGGGGGGGGGCEGGGGGGGGGGGDEGGGGGGGGGGGGGGGGGGGGCEDGGGGGGGGGGGGGGGGGGDGFGGGGGGFFFGGGGDG45FGGGFG@GGGFGGCACE>FGFGFGFFFGGGFGGFFFGFDFFFFFGGEF<=FFFFE<E33>FFC3CECFFE842>9?:?F4))6::<A:?F6<<A4<?>:5<
@M02352:288:000000000-CKWC8:1:1101:19117:3737 2:N:0:TAGCGCTC+CGTCTAAT
TAACCTTGCGGCCGTACTCCCCAGGCGGTCTACTTATCGCGTTAGCTTCGCCACTAAGTCATTACAACCCAACGGCTAGTAGACATCGTTTACGGCGTGGACTACCAGGGTATCTAATCCTGTTTGCTCCCCACGCTTTCGCACCTCAGTGTCAGTATCAATCCAGAGTGTCGCCTTCGCCACTGATGTTCCTTCCTATATCTACGCATTTCACCGCTACACAGGAAATTCCACACTCCTCTATCGTACTCTAGCCTGCCAGTATCGGGTGCAATTCCAAG
+
GGGGFGGGGGGGGGGGGGGGGGGGFGGGFGGGGGGGGGGGGGGGGGGGGGGGGGGGGGGGGGGGGGGGGGGGGGGGGGGGGCFGGGGGGGGFGGGGGGGGGGGGGGFGEEGGGGFFGGGGG@FGG@FGFGGGGGGGGGGGGGGGG,DFFGGGGGGGGGGGGGFFEC@,DFCGBCDDDFGADDG6C?FFGGGGGFFFFFFGFGFGFFFGGGFGGFEBGF6>7?<5DG:FFB?*6@(2.8:2<93658<B?()445<44:F?02>A<:299693:A42@AFA,
@M02352:288:000000000-CKWC8:1:1101:11433:3755 2:N:0:TAGCGCTC+CGTCTAAT
TAACCTTGCGGCCGTACTCCCCAGGCGGTCAACTTAGTGCGTTAGCTGCGCCACTCACGTCTCAAGGACACAAACGGCTAGTTGACATCGTTTACGGCGTGGACTACCAGGGTATCTAATCCTGTTCGCTCCCCACGCTTTCGTTCCTCAGCGTCAGTATCTGTCCAGGTGGCCGCCTTCGCCACTGATGTTCCTTCCAATCTCTACGCATTTCACCGCTACACTGGAAATTCCACCACCCTCTACAGTACTCTAGTTTGCCAGTTCAAAATGCAGTTCCA
+
GFFFGGGGGGGGGGGGFGGGGGGGGGGG:CFGGGGGGGGGGGGGGGGGGGGGGGCGFGGGGGGGGGGGGGGGGGGGGGDGGFGFGGGGGGGGGGGGFDFGGGGG?GGGGGGGGGGFCGGGGGGGGG9CEEGGGGGGGGGGGGGGGGGGGGGGGGEEEGGF@CFFGGGGGGGGGGDGGGGFFGGCGGGGFGGGGEF<EACFC4::6AFDGGEGGF>FF5617B7FFF:G2BFBFFAAFFFF??FFAAF?F)-64:<FBB4.)5<054))6).4))9676::)
@M02352:288:000000000-CKWC8:1:1101:25368:3762 2:N:0:GAGCGCTC+CGTCTAAT
TAACCTTGCGGCCGTACTCCCCAGGCGGTCAACTTAGTGCGTTAGCTGCGCCACCCACGTCTCAAGGACACAAACGGCTAGTTGACATCGTTTACGGCGTGGACTACCAGGGTATCTAATCCTGTTTGCTCCCCACGCTTTCGCGTCTCAGCGTCAATAATGTTCCAGTAGATCGCCTTCGCAATCGGTATTCCTTCTGATCTCTACGTATTTTACCCCTACACCAGAATTTCCATCTACCTCTCCAATATTCCAGGTAATCAGTTTTCAAACCACTTCAA
+
GAGCFFGCFGDEEFFGGGGGGCG:DFC:6+6CEFGGFGEGDFGG7AFF8FC?FG,CFGECF,C<?<?EFGFGCEE+8+7BF:C,CFFGCFDFBFEF+F7>FD+AAEGGCFEE=D=,6@A@EFEFFGCCBFGGGGDGDEEE8FE>*4**4,,A>C?EGGGFGFC,?C;,2?;CCFFD5D5AFGGE87C8EFE+@)+)/A++1:A+7AF5*2*9*06F7;??:FFFCF?4(*19F=>-).4<A<AB?:.4),)6)))*.4/6).:)66))).46,44().,65
@M02352:288:000000000-CKWC8:1:1101:10738:3766 2:N:0:TAGCGCTC+CGTCTAAT
TAACCTTGCGGCCGTACTCCCCAGGCGGTCAACTTAGTGCGTTAGCTGCGCCACTCACGTCTCTAGGACACAAACGGCTAGTTGACATCGTTTACGGCGTGGACTACCAGGGTATCTAATCCTGTTCGCTCCCCACGCTTTCGTTCCTCAGCGTCAGTATCTGTCCAGGTGGCCGCCTTCGCCACTGATGTTCCTTCCAATCTCTACGCATTTCACCGCTACACTGGAAATTCCACCACCCTCTACAGTACTCTAGTCGAACAGTTCAAAATGCAGTTCCA
+
FFFGGGGGGGGGGGGGGGGGGGGGFGGGGGGGGGGGGFGGGGGGGGGGGGGGGGGGEGGGGGGGGGGFGGGGGGGGGGGGGGGGFGGGGGGGGGGGGGGGGGGGGGGFFFCFGDDFGGGGGGGGGFGGGGGFFGGECGGGGGGGGGCFFGFGGGGDGGG@EGGGGG9>BBFGGGGGCDGFFGGGGGFEGGGGF?FEFFFGFGFFFFFFDGFGGFF@FFF>FFFFC=?FFF4FF@2<7:?2:0343<<:A4>B<9A46ADF:?B<A9:-<2<242@2BBFB-
@M02352:288:000000000-CKWC8:1:1101:10755:3775 2:N:0:TAGCGCTC+CGTCTAAT
TAACCTTGCGGCCGTACTCCCCAGGCGGTCAACTTAGTGCGTTAGCTGCGCCACTCACGTCTCTAGGACACAAACGGCTAGTTGACATCGTTTACGGCGTGGACTACCAGGGTATCTAATCCTGTTCGCTCCCCACGCTTTCGTTCCTCAGCGTCAGTATCTGTCCAGGTGGCCGCCTTCGCCACTGATGTTCCTTCCAATCTCGACGCATTTCACCGCTCAACTGGAAATTCCACCACCCTCTACAGTACTCTAGTCGAACCGTTCAAAATGCAGTTCA
+
G<EFFADCCF7C7FCEGGGGGC,8,C6@@@@CFEF9F6CC@FEGGGGGGGEGGGGGGGCFG6CCC9EC8CEF7FGG@FGGFF<CFF9EFEGFEEGGDCEGGEGFGGGFDGGGGFGA9@FFGGGFGGDGGDFEGGGGGC:CG7>D,@D+5EFGC:*;EGF,@CC;DCFCGG6CF,)27*7?ADGCC?6;>@+:@)@));67CC+2(/:/)*)1?@249)(-(0)0**(2(/*=??F40(-2-(-(-64394<:4))/.).(,(-(,33(-.4)-6@2*.6)
@M02352:288:000000000-CKWC8:1:1101:20573:3778 2:N:0:TAGCGCTC+CGTCTAAT
TAACCTTGCGGCCGTACTCCCCAGGCGGTCAACTTAGTGCGTTAGCTGCGCCACTCACGTCTCAAGGACACAAACGGCTAGTTAACATCGTTTACGGCGTGGACTACCAGGGTATCTAATCCTGTTCGCTCCCCACGCTTTCGTACCTCAGCGTCAGTATCTGTCCAGGTGGCCGCCTTCGCCACTGATGTTCCTTCCAATCTCTACGCATTTCACCGCTACACTGGAAATTCCACCACCCTCCACCGTACTCTAGTTTGCCAGTTCAAAATGCAGTTCC
+
EFGGFGGGGGGGGGGGGGGGGGGGGGGGFGDFGGGGFGGGGGGDEFGGFGGGGG<FGGGGGGGGGGGGGGGGGGGGGGGDGGGGGGGGGGGGGFGGDFECFGGGGGFG,AFECFFFFGGGGGGFGGGGGGGGGG,FEGGGGEGGFCC=AFGGGGG>EFFCGGGFGGFGGGGCCGDDDCDF)CEGGFGGGFGCGFFFFFFFFD6CEA=*9>BGGFFFGDF>9E)7CFFC?FBF?7).2:?FB6,(.,((46??D<F*<)9458<)36)46>AD>AB4@<A)
@M02352:288:000000000-CKWC8:1:1101:8881:3781 2:N:0:TAGCGCTC+CGTCTAAT
TAACCTTGCGGCCGTACTCCCCAGGCGGTCAACTTAGTGCGTTAGCTGCGCCACTCACGTCTCAAGGACACAAACGGCTAGTTGACATCGTTTACGGCGTGGACTACCAGGGTATCTAATCCTGTTCGCTCCCCACGCTTTCGTTCCTCAGCGTCAGTATCTGTCCAGGTGGCCGCCTTCGCCACTGATGTTCCTTCCAATCTCTACGCATTTCACCGCTACACTGGAAATTCCACCACCCTCTACAGTACTCTAGTTTGCCAGTTCAAACTGCAGTTCCA
+
FDGGFGGGGGGGGGGGGGGGGGGGGGGDFFGGGGGGGGGGGGGGGGGGGGGGGGFGGGGGGGGGGGGGGGGGGGGGGGGGGGGGGGGGGGGGGGGGGGGGGGCFGGGGGGGGFGFGGGGGFGGGGGAEGGGGGGGGGGGGGGGGGGG>FGEGEGGGGGGGFGGGGGFEEG?FFGGGGG3AFDGDDGGCFGGGCCFFEAAFFGFDCAAFGCBGGFFFFBBFFFFFCF<*47*0=726?:?:?FBF2.6:4>A9A<9BAFFFABAB:AD2:)).)46>*))6)
@M02352:288:000000000-CKWC8:1:1101:10414:3792 2:N:0:TAGCGCTC+CGTCTAAT
TAACCTTGCGGCCGTACTCCCCAGGCGGTCTACTTATCGCGTTAGCTTCGCTACTCACGGATTAAATCCACAAACAGCTAGTAGACAGCGTTTACGGTGTGGACTACCAGGGTATCTAATCCTGTTCGCTACCCACACTTTCGCACATGAGCGTCAGTTACTGACCAAGGAGTCGCCTTCGCCACTGATGTTCCTCCAGATATCTACGCATTTCACCGCTACACCTGGAATTCCACTCCCCTCTCCAAAACTCTAGCCTGCCAGTTCTAAATGCAATTCC
+
EGFGGGGGGGGGGGGGGGGGGGGGGGGGGGGGGGGGGGGGGGGGGGGGGGGGGGFGGGGGGGGGGFGGGGGGGGGGGGGGGGGGGGGGGGGGGGGGGGGGGGGGGGFGGGGGGGFGGGGGGGGGGGGGGGGGGGGGDGGGGGGGGGGGGGGGGEEGGGGGGGGGGGGGFGGGGGGGGGGFFGGGGGGGFGGGGFCEFFFGFGFGFFFFDGFCFFEFGEFBBF?FGGBG?FFFFFFFFFFFF:??BFF?AFFBBBBBFBF?<<D?>>DAFA<92<FAFF2A
@M02352:288:000000000-CKWC8:1:1101:20565:3794 2:N:0:TAGCGCTC+CGTCTAAT
TAACCTTGCGGCCGTACTCCCCAGGCGGTCAACTTAGTGCGTTAGCTGCGCCACTCACGTCTCAAGGACACAAACGGCTAGTTAACATCGTTTACGGCGTGGACTACCAGGGTATCTAATCCTGTTCGCTCCCCACGCTTTCGTACCTCAGCGTCAGTATCTGTCCAGGTGGCCGCCTTCGCCACTGATGTTCCTTCCAATCTCTACGCATTTCACCGCCACACTGGAAATTCCACCTCCCTCTACAGTACTCTAGTTTGCCAGTTCAAAATGCAGTTCC
+
AAFGFGGFFGDEEGGGGGGGGC<6CFEGCFEFEFGGGGGGGGGGGGGGGFEGGGGGGGGGGGGFGC@,=EFCFGGGCFGGGFEFGFBFFFGGFGGGEFGGCCGFFGDGGGD>6,,8,@<DFGGDFF9@>+@FGGFG:EGGGG>FFGG>988CBE8ECD;EG,6?CF<8::,=:=98D5CF:GD=CCFG;<CDCCAE@FFF=7+1)7CCD5)97@>FG>B((<4B**(*.*9*9F-62(.8:7?7>B>?>4A<<A)*).@<9A)54<>2<A2).662=):9
@M02352:288:000000000-CKWC8:1:1101:7099:3802 2:N:0:TAGCGCTC+CGTCTAAT
TAATCTTGCGACCGTACTCCCCAGGCGGTACACTTAATGTGTTAACTGCATTACTGCAAGGTCTAGCCTCACAACAACTAGTGTACATCGTTTAGGGCGTGGACTACCAGGGTATCTAATCCTGTTTGCTCCCCACGCTTTCGCGTCTCAGCGTCAATAATGTTCCAGTAGATCGCCTTCGCAATCGGTATTCCTTCTGATCTCTACGGATTTTACCCCTACACCAGAAATTCCATCTACCTCTCCCATATTCTAGGTAAGCAGTTTTCAAAGCAGTTCAA
+
FBFG<FGFFG>FDGGGEFGGGDG:FGGGGFGGGGGGAECFFGGGGGFFGFFGGGGGGGGFGGGGGGFEFFFFGGGGGGGGGFGGGGCC@CF@DFGCFFCCC:CC=FF<FGGGG?FGGGGGFBFGGGGFEEG:FGEGGDEGGACGGGDGGCGFGEGGGFG,ECFFFFG;ECFGGGGDGGGFA/4=9CFCEGGGFEAEE4=@@>FGEFFGDABG=F);AAD11;;FGG;FDFFFFAEFEFFFFFF<;@(8<?<B2448<-*64243>A<>9<:4)(/,@>5A6
@M02352:288:000000000-CKWC8:1:1101:21399:3828 2:N:0:TAGCGCTC+CGTCTAAT
TAACCTTGCGGCCGTACTCCCCAGGCGGTCTACTTATCGCGTTAGCTTCGCCACTAAAAGATCAAGTCTTCCAACGGCTAGTAGACATCGTTTACGGCGTGGACTACCAGGGTATCTAATCCTGTTTGCTCCCCACGCTTTCGCACCTCAGTGTCAATATCAGTCCAGGTAGTCGCCTTCGCCACTGGTGTTCCTTCCTATATCTACGCATTTCACCGCTACACAGGAAATTCCACTACCCTCTACTGTATTCTACACTAGCAGTATCAGATGCAGTTCC
+
FGGGFGGGGGGGGGCGGGGGGGGGGGGGFGGFGGGGGGGGGGGGGGGGGGGGGGGGGF<FGGGGGGGGGGGGGGGGGGGGFGGGGGGGGGGGGGGGGGGGGGGGGGGGGGGGGGGGGGGGFFGFGGGGGGGGGGGGGGGGGGGGGGGGGF6E,;EGCC,=EFGGGGG6>FFGGGGGGGCA8DCEGFGFFEFDGEFEFFFGF+3:<FFFG55CDFFFGFF99>7FDFFG:4=*9@)9>?FF0)(44A926))6A<4*.4@??FF<:64<<<56AF44=4>D
@M02352:288:000000000-CKWC8:1:1101:13177:3835 2:N:0:TAGCGCTC+CGTCTAAT
TAATCTTGCGACCGTACTCCCCAGGCGGTACACTTAATGTGTTAACTGCATTACTGCAAGGTCTAGCCTCACAACAACTAGTGTACATCGTTTAGGGCGTGGACTACCAGGGTATCTAATCCTGTTCGCTCCCCACGCTTTCGTTCCTCAGCGTCAGTATCTGTCCAGGTGGCCGCCTTCGCCACTGATGTTCCTTCCAATCTCTACGCATTTCACCGCTACACTGGAAATTCCACCACCCTCTACAGTACTCTAGTTTGCCAGTTCAAAATGCAGTTCCA
+
GGFFGGGGGGGGGGGGGGFGGGGGGGGGGGGGGGGGGGGGGGGGGGGGGGGGGGGGGGGGGGGGGGGGFGGGGGGGGGGGGGGGGGGGGGGGGGFFGGGGGGGGGGGGGGGGGGGGGGGGGGGGGGGGGGGFGGGGGGGGGGGGGGGGGGGGGGGGGGGGGGGGGGGGGGGGGGGGGGGFFGGGDCFEFGGGGCFFFFFGFGAFEFFGGGFGGFFFFE>F>FEFGFFFFFFFAFFE@FFBBFF<A<FFDBFFAFFFA>?BA)4:?FA<A>>7>AF2=AA))
@M02352:288:000000000-CKWC8:1:1101:18253:3852 2:N:0:TAGCGCTC+CGTCTAAT
TAATCTTGCGACCGTACTCCCCAGGCGGAATGCTTAATCCGTTAGGTGTGTCACCGAACAGTATACTGCCCGACGACTGGCATTCATCGTTTACGGTGTGGACTACCAGGGTATCTAATCCTGTTTGCTCCCCACACTTTCGTACCTCAGCGTCAGTATCGAGCCAGTGAGCCGCCTTCGCCACTGGTGTTCCTCCAAATATCTACGAATTTCACCTCTACACTTGGAATTCCACTCACCTCTCTCGAACTCTAGACTGATAGTTTTGGAGGCAGTTCCAG
+
FGGGGGGGGGGGGGCFGGGGGGGGGGGGGGGGGGGGGGGGGGGGGGGGGGGGGGGGGGGGGGGGGGGFGGGGGGGGGGGCGGGGGGGGGGGGGGGGGGGGGGGGGGGGGGGGFGFGGGGGGGGGGGDGGGGFGGGGGGGGGGGGGGFGGGGGGGGEECFGDGGGGGGGGGDFGGGGDGGFFGGGGGFGGFEFGEFFFFFGFGFGEFFGGGFGGFCA+=@FFFFFGG:GFFFFF6A:?FFF>BDFFD?:?FFFA<<6<>F04<):BBF(9>?0:(8?F24<.
@M02352:288:000000000-CKWC8:1:1101:12093:3867 2:N:0:TAGCGCTC+CGTCTAAT
TAACCTTGCGGCCGTACTCCCCAGGCGGTCAACTTAGTGCGTTAGCTGCGCCACTCACGTCTCAAGGACACAAACGGCTAGTTGACATCGTTTACGGCGTGGACTACCAGGGTATCTAATCCTGTTCGCTCCCCACGCTTTCGTTCCTCAGCGTCAGTATCTGTCCAGGTGGCCGCCTTCGCCACTGATGTTCCTTCCAATCTCTACGCATTTCACCGCTACACTACTTATTCTAACCACTTCATAATGATTCAAGACCTGCAGTATCAATGGCAATTTT
+
GGGGGGGGGGGGGGGGGGGGGGGGGGGGCFGGGGGGGGGGGGGGGGGGGGGGGGGGGGGGGGGFGGGFGGGGGGGGGGGGGGGGGGGGGGGGGGGGGGGGGGGGGGGGGGGGGGGGGGGGGGGGFGGGGGGGGGGGGGGGGFGGGGGFGGGGGGGGGGGCBFGFFGGFGGGFGGGGGGGFFGGGGC6CGGGGGEFFFFFGFFFGFFFGD=>GFFFFGFF9BF7@FC>74@?FFFFFF?FFB<BDFDA<2ABFFFF*5:FD?:<?B<2<<>AA:<@<4<2>
@M02352:288:000000000-CKWC8:1:1101:16003:3883 2:N:0:TAGCGCTC+CGTCTAAT
TAACCTTGCGGCCGTACTCCCCAGGCGGTCAACTTAGTGCGTTAGCTGCGCCACTCACGTCTCAAGGACACAAACGGCTAGTTGACATCGTTTACGGCGTGGACTACCAGGGTATCTAATCCTGTTCGCTCCCCACGCTTTCGTACCCCAGCGTCAGTATCTGTCCAGGTGGCCGCCTTCGCCACTGATGTTCCTTCCAATCTCTACGCATTTCACCGCTACACTGGAAATTCCACCACCCTCTACAGTACTCTAGTTTGCCAGTTCAAAATGCAGTTCCA
+
CGGGGGGGGGGGGGGGGGGGGGGGGGGGFFGGGGGGFGFGGGGGGGGGGGGGGGGGGGGGGGGGGGGGGGGGGGGGGGGGGGGGGGGGGGGGGGGEGGGGGGGGGGGGGFFGFGGGGGGGGGGGGGGGGEGGGGGEEGDGGGGGGGE*;@ECGGGGGGFGGDFGFGFFGF?FGGGGDGCA5CGGGGGGFFFFGE=<@FFGFFFGFFFFGG3CGFBFGF>;9E?FCF:GF*=??65)8?BBFB?04<9:<AB<A9<?AAFAFF<??AFA<97<<9?<64<))
@M02352:288:000000000-CKWC8:1:1101:21575:3883 2:N:0:TAGCGCTC+CGTCTAAT
TAACCTTGCGGCCGTACTCCCCAGGCGGTCTACTTATCGCGTTAGCTTCGCCACTAAGTCATTACAACCCAACGGCTAGTAGACATCGTTTACGGCGTGGACTACCAGGGTATCTAATCCTGTTTGCTCCCCACGCTTTCGCACCTCAGTGTCAGTATCAATCCAGAGTGTCGCCTTCGCCACTGATGTTCCTTCCTATATCTACGCATTTCACCGCTACACAGGAAATTCCACACTCCTCTATCGTACTCTAGCCTGCCAGTATCGGGTGCAATTCCAAG
+
FFFGFGGGGGGGGGGGGGGGGGDGGGGGGGGGGGGGGGGGGGGGGGGGGDEGGGGGGGGGGGGGGGGGGGGGGGGGGGGGGGGGGGGGGGGGGGGGGGGGGFGGGGGGGGGGGGGGGFFGGGGGGGGGGGGGGGGGDC?FGGGGGGGGGGGGGGGEGGGGFFEFGGGGGGEGGFDCGGFE>GGFGGGGGGGGFEFFEFFGFGFGEFFGGGFFGF<>GFFFBFDF<4:42B?BFF:??BFFF2<4<0:?F?BBA>BFBFF70::9>F?0>1((.-8-=926)
@M02352:288:000000000-CKWC8:1:1101:18747:3885 2:N:0:TAGCGCTC+CGTCTAAT
TAACCTTGCGGCCGTACTCCCCAGGCGGTCAACTTAGTGCGTTAGCTGCGCCACTCACGTCTCAAGGACACAAACGGCTAGTTGACATCGTTTACGGCGTGGACTACCAGGGTATCTAATCCTGTTCGCTCCCCACGCTTTCGTTCCTCAGCGTCAGTATCTGTCCAGGTGGCCGCCTTCGCCACTGATGTTCCTTCCAATCTCTACGCATTTCACCGCTACACTGGAAATTCCACCACCCTCTACAGTCCTCTAGTTTGCCAGTTCAAAATGCAGTTCAA
+
GGGGGGGGGGGGGGGGGGGGGGGGGGGGGGGGGGGGFFFGGGGGGGGGGGGGGGGGGGGGGGGGFGFEFEGFEFGDDGGGGGGFFGGGGEFGGGGDGGGGEEGGGCFFFGGDGGGGGCFGGFGGGGGGGEG>FGGGGGGGGGCFFGGGGGDGGGGGGGFFGFFGGFGGGCEGFGCGGG<FFGGDGFGGFGGGFFFEEF;:FGCGE6A:CCDDCFFFG>;1;F>FGF0<:7*9?F9):?F??<617ABFF2:)6<28A<=<24A0.<>A4<8<D2*)9>D))
@M02352:288:000000000-CKWC8:1:1101:15970:3890 2:N:0:TAGCGCTC+CGTCTAAT
TAACCTTGCGGCCGTACTCCCCAGGCGGTCAACTTAGTGCGTTAGCTGCGCCACCCACGACTCAAGGTCACAGACGGCTAGTTGACATCGTTTACGGCGTGGACTACCAGGGTATCTAATCCTGTTTGCTCCCCACGCTTTCGTGCCTCAGTGTCAGTATTTGTCCAGGTAGCCGCCTTCGCCACTGATGTTCCTTCCAATCTCTACGCATTTCACCGCTACACTGGAAATTCCACTACCCTCTACAATACTCTAGTTTGCCAGTTCAAAATGCAGTTCC
+
FGFGGGGGGGGGGGGGGGGGGGGGGGGGCGGGGGGGGGGGGGGGGGGGGGGGGGGGGGGGGGGGGGGGGGGGGGGGGGGGGGGGGGGGFGGGGGGGDGEFGGGGGGGGGGGGGGGGGGDGGGFFFGGGGGGGGGGGGGGGGGGGGGGGFGGGGGGGGGGGGGGGDGGGGGGGGGGGGGGFFGGGGGGGGGGGGFFFFFF7;5AGFFFCDGFDGFFFGDB;7><F7F(7??FFFF<DFFFBB<BFFFAB<9)5<2.*6<FAAAAB?FF)6><>2)94BABB
@M02352:288:000000000-CKWC8:1:1101:25774:3899 2:N:0:TAGCGCTC+CGTCTAAT
TAATCTTGCGACCGTACTCCCCAGGCGGTACACTTAATGTGTTAACTGCATTACTGCAAGGTCTAGCCTCACAACAACTAGTGTACATCGTTTAGGGCGTGGACTACCAGGGTATCTAATCCTGTTTGCTCCCCACGCTTTCGCGTCTCAGCGTCAATAATGTTCCAGTAGATCGCCTTCGCAATCGGTATTCCTTCTGATCTCTACGGATTTTACCCCTACACCAGAAATTCCATCTACCTCTCCCATATTCTAGGTAAGCAGTTTTCAAAGCAGTTCAA
+
6BFFFGGGGGDFCGGGG@FFF:FEGGGCFFGCGFGGEAEFEGGGGGGGGGACFFF9FGFGCFGGGGGGGGFGGGGGGGGFFFEFGGGFGGGEGGFGGGGGGGGGGFGGGFGEFFCFFGGFGGGDF?F8=EGGGGGGEGGGGA6CEB>DGGGGGECGGCGC9;CEDGGGGGGFDF>>DGG4F>C?CFGG8FCGGEF/>96=C8ADCFFF7EFG7FCFAF=DFF;F5C@:@F=AAF?CC4?E..).(4:?FF2<AA29<47<B?A().)69<4))4)1144<6
@M02352:288:000000000-CKWC8:1:1101:25797:3902 2:N:0:TAGCGCTC+CGTCTAAT
TACTCTTGCGACCGTACTCCCCAGGCGGTACACTTAATGTGTTAACTGCATTACTGCAAGGTCTAGCCTCACAACAACTAGTGTACATCGTTTAGGGCGTGGACTACCAGGGTATCTAATCCTGTTTGCTCCCCACGCTTTCGCGTCTCAGCGTCAATAATGTTCCAGTAGATCGCCTTCGCAATCGGTATTCCTTCTGATCTCTACGGATTTTACCCCTACACCAGAAATTCCATCTACCTCTCCCATATTCTAGGTAAGCAGTTTTCAAAGCAGTTCAA
+
FG,CCCFGFDCCFGGGGGGGGGGGGGGGGGGGGGGGFGGGGGGFGGGGGEGFFGGGGDEFGCDFGDGGGFGGGGGFGGGGGGGGGFEFGGGGGGGGFGGGGGGGGGGGGGGGGGGGGGGGGGG<FGGGGGGGGG8FG>EGGCGEGGDDGGDFEGEGEFGEG;EFGDFGGFC;DFFGGGGF>GG5CGG8E,@CFCFFBF8+88B>C8B<D5>CFF?FC47;<FFF5C3C@FA6:6)7>7?E3.8?7??B9126ABD7246),26,-6A>.)64)./2=244)
@M02352:288:000000000-CKWC8:1:1101:14128:3903 2:N:0:TAGCGCTC+CGTCTAAT
TAACCTTGCGGCCGTACTCCCCAGGCGGTCTACTTATCGCGTTAGCTTCGCCACTAAGTCATTACAACCCAACGGCTAGTAGACATCGTTTACGGCGTGGACTACCCGGGTATCTAATCCTGTTTGCTCCCCACGCTTTCGCACCTCAGTGTCAGTATCAATCCCGAGTGTCGCCTTCGCCACTGATGTTGCTTCCTATATCTACGCATTTCACCGCTACACAGGAAATTCCACACTCCGCTCTCGTACTCTAGCCGGCCCGTATCCGGTGGAATTCCAAG
+
,B@CFFGGGGGFDCCECFGDGGF@DCCC8@FFFFGGFGGECGEGFGG<FGEGGGFGGC?FCEFGGFFGGGDGGGGGCBB<?FGGF<FGC,?FG::=+8>++:8D,,,38FBFCGGGFCFC;,@@FD9@9;BB,CCG+*@ECECE>DEGCBFFGC,5;CEFE;D6,**=:<F;C74*28CBDDGCDE?9<++;:;:;);CF+:7F9>:*//9*0=35E:69?F3)/*2<9@***6:<(3((3(((.((-(-.))-6.(3>6(,,2(()-3(-(()*,*.)-.
@M02352:288:000000000-CKWC8:1:1101:12598:3907 2:N:0:TAGCGCTC+CGTCTAAT
TAATCTTGCGACCGTACTCCCCAGGCGGTCTACTTAGTGCGTTAGCTGCGCCACTAAAGTCTCAAGGACCCCAACGGCTAGTAGACATCGTTTACGGCGTGGACTACCAGGGTATCTAATCCTGTTTGCTCCCCACGCTTTCGCACCTCAGTGTCAGTATCAATCCAGGGTGTCGCCTTCGCCACTGATGTTCCTTCCTATATCTACGCATTTCACCGCTACACAGGAAATTCCACACTCCTCTACCGTACTCTAGCCTGCCAGTATCGGGTGCAATTCCA
+
GGGGGGGGGGGGGGGGGGGGGGGGGGGGGGGGGGGGGGGGGGFFGGGGGGGGGGGGGGGGGGGGGGGFGGGGGGGGGGGGGGGGGGGGGGGGGGGGGGGGGGGGGGGGGGGGGGGGGGFGGGGGGGDFGGGFGGGGGGGGGGGGGGGGGGGGGGGGGGFGG9FGGGGGGGGCGGGGGGGFFGGGGFFFGGGGGFFFFFFGFGCDFFFGGG>DGFEFGFFFFF75452>:FFFFF>B3?::324:4)69BBF?<AD4>(13:?FF7)641;>B>BFFFFF<)
@M02352:288:000000000-CKWC8:1:1101:10535:3909 2:N:0:TAACGCTC+CGTCTAAT
TAACCTTGCGGCCGTACTCCCCAGGCGGTCTACTTATCGCGTTAGCTTCGCCACTAAGTCATTACAACCCAACGGCTAGTAGACATCGTTTACGGCGTGGACTACCAGGGTATCTAATCCTGTTTGCTCCCCACGCTTTCGCACCTCAGTGTCAGTATCAATCCAGAGTGTCGCCTTCGCCACTGATGTTCCTTCCTATATCTACGCATTTCACCGCTACACAGGAAATTCCACACTCCTCTATCGTACTCTAGCCTGCCAGTAACGGGTGCAATTTCAAA
+
FGGGEGGGGGGGGGGGGGGGGGGGG?EGCFGGGGGGACFGEGGGGGGGGGGGGGGCGFGGGGGGGGGG:FGGGGDE7FFFEFGGF?ECGGEFFGECFGGGFGGGGDGGGG>,=?FDEDF,,,CFD<AEFGGFEF:FGGGGGGGGE,DC?B:,;@EFC@CDC9D8BF:>B,?;*4:CDD/5?/C68FC,A?+:77A@C:;:++336;A*:E12+7))*)(,5F?:471>9@9@F?(0(3(.(-3:A:B0,().6)<467>?0)..).270201?BF2*--))
@M02352:288:000000000-CKWC8:1:1101:22718:3910 2:N:0:TAGCGCTC+CGTCTAAT
TAACCTTGCGGCCGTACTCCCCAGGCGGTCAACTTAGTGCGTTAGCTGCGCCACTCACGTCTCAAGGACACAAACGGCTAGTTGACATCGTTTACGGCGTGGACTACCAGGGTATCTAATCCTGTTCGCTCCCCACGCTTTCGTTCCTCAGCGTCAGTATCTGTCCAGGTGGCCGCCTTCGCCACTGATGTTCCTTCCAATCTCTACGCATTTCACCGCTACACTGGAAATTCCACCACCCTCTACAGTACTCTAGTTTGCCAGTTCAAAATGCAGTTCCA
+
FFGGGGGGGGGGGGGGGGGGGGGGGGGGEGGGGGGGGGGGGGGGGGGGGGGGGGFGGGGGGDGGGGGGGGGGGGGGGGGGGGGGGGGGGGGGGGGGGGGGGGGGGGGGGGGGGGGGGGGGGGGGGGGGGGGGGGGGGGGGGGGGGGGFGGGGGGGGGGGFGGGGGGGGGGGGGGGDGGGFAGCCGGGGGGGGGFFFFFFGFGFGFFFGGGFGGFBFEEFBFFFFGGBGFFFFF?BA?:?FFFFF><<?FFA<AFFFFFFFFFF7><AAF97AF9@A7445-
@M02352:288:000000000-CKWC8:1:1101:14144:3912 2:N:0:TAGCGCTC+CGTCTAAT
TAACCTTGCGGCCGTACTCCCCAGGCGGTCTACTTATCGCGTTAGCTTCGCCACTAAGTCATTACAACCCAACGGCTAGTAGACATCGTTTACGGCGTGGACTACCAGGGTATCTAATCCTGTTTGCTCCCCACGCTTTCGCACCTCAGTGTCAGTATCAATCCAGAGTGTCGCCTTCGCCACTGATGGTCCTTCCTATAACTACGCATTTCACCGCTACACAGGAAATTCCACACTCCTCTAACGTACTCTAGCCTGCCAGTATCGGGGGCAATTCCAAG
+
CFFGGGGGGGGGGGGGGGFGGGGGGGGGCFGGGGGGGFGGGGGGGGGGGGGGGGFGGGGGGGGGGGGGGGGGGGGGGGGFGGGDGFGEFGGGGDCGGGGGGFGGGGGFEGFG?FGFGGGFCGGGE@FGDFDFGGCECEEFCEGGGF>*@>FGFF75DDDCE;CGFF9DEC;FBEGG:DFFF4C8FD?9+=C*;?A34@AF+++165)**:;7+17>G>(-<F?>*97<>FF?FFFF0:?2143))-,(2(446):@9:F?FFFF25:9>0(,2?:>@)54)
@M02352:288:000000000-CKWC8:1:1101:18320:3919 2:N:0:TAGCGCTC+CGTCTAAT
TAACCTTGCGGCCGTACTCCCCAGGCGGTCTACTTATCGCGTTAGCTTCGCCACTAAGTCATTACAACCCAACGGCTAGTAGACATCGTTTACGGCGTGGACTACCAGGGTATCTAATCCTGTTTGCTCCCCACGCTTTCGCACCTCAGTGTCAGTATCAATCCAGAGTGTCGCCTTCGCCACTGATGTTCCTTCCCATCTCTACGCATTTCACCGCTACACAGGAAATTCCACTCACCTCTACCATACTCTAGTTCGCCAGTTTTGAATGCAGTTCCAAG
+
FGGGGGGGGGGGGGGGGGGGGGGGGGGGFFGGGGGGGGGGGGGGGGGGGGGGGGGGGGGGGGGGGGGGGGGGGGGGGDFFGGGGGGGGGGGGGGGGGGGGGGGGGGGGGGCDGGGGGGGGGGGGGGGGGGGGGGGGDGGGGGGGGGGGGGGGGGGGGFD@EGGGGGGGGGGGGGGGGGGFFGGGFF?E<FGGGFFFFFFGCGFGEFA<DGFFFFFEG33;BF>FFFBGBFFF6@)(2:<>B<AFB?A>?A<AD>DFF:>??FF4<DFF2<ADFFB<*6):)
@M02352:288:000000000-CKWC8:1:1101:16106:3921 2:N:0:TAGCGCTC+CGTCTAAT
TAACCTTGCGGCCGTACTCCCCAGGCGGTCAACTTAGTGCGTTAGCTGCGCCACTCACGTCTCAAGGACACAAACGGCTAGTTGACATCGTTTACGGCGTGGACTACCAGGGTATCTAATCCTGTTCGCTCCCCACGCTTTCGTGCCTCAGTGTCAGTATTTGTCCAGGTAGCCGCCTTCGCCACTGATGTTCCTTCCAATCTCTACGCATTTCACCGCTACACTGGAAATTCCACTACCCTCTACAATACTCTAGTTTGCCAGTTCAAAATGCAGTTCC
+
FFGFFGGGGGGGGGGGGGGGGGGCFGDFFEEGGGGGGGGGGGGGGGGGGGGGGGGGGGGGGFGGGGGGGGGGGGGGGGGGGGFGGGGGGGGGGGGGFGGGGGGGGGGGGGGGGGFGGFGGAFGGGGFGGGGGGGGGGG>EGGGGGEFFGGGFGGGGGGGGGGGGGGGGGGGGGGDGGGGFFGEECGGGGGFFDEFEFFFG=FFGFFFGGG3CFFEFGFFFBFBFFG7C?*=69?AA97?::<?FF>B?B>BBBAFFA<F<AAD7>DFFFFF24>F<F<FF
@M02352:288:000000000-CKWC8:1:1101:15283:3959 2:N:0:TAGCGCTC+CGTCTAAT
TAACCTTGCGGCCGTACTCCCCAGGCGGTCAACTTAGTGCGTTAGCTGCGCCACCCACGACTCAAGGTCACAGACGGCTAGTTGACATCGTTTACGGCGTGGACTACCAGGGTATCTAATCCTGTTTGCTCCCCACGCTTTCGTGCCTCAGTGTCAGTATTTGTCCAGGTAGCCGCCTTCGCCACTGATGTTCCTTCCAATCTCTACGCATTTCACCGCTACACTGGAAATTCCACTACCCTCTACAATACTCTAGTTTGCCAGTTCAAAATGCAGTTCC
+
GFDFGGGGGGGGGGGGGGGGG>FEGGGGEGGGGGGGGGGGGGGGGGGGGGGGGGGGGGGGGGGGGGGGGGGGGGGGGGGGGGFDFFGGGGGGGGGGGGEGGGGGGGGGGGGGFGGGGGGGGGGGGGGGGGGGGGFEDCCEGGGG>EGFFGGFGGGGGGGGGGGGGGGGGGGGGDGGGGGFFGGGGGG?FGGGGFFFFFFGFFFC<FFGGGEGG6?FGEFF9E3?:C1C:FFFF?DFF??FFB<1<>AF<B?B7AAFBAF>AAFFFBF<AFFD3<=)9<AA
@M02352:288:000000000-CKWC8:1:1101:15206:3962 2:N:0:TAGCGCTC+CGTCTAAT
TAACCTTGCGGCCGTACTCCCCAGGCGGTCAACTTAGTGCGTTAGCTGCGCCACCCACGACTCAAGGTCACAGACGGCTAGTTGACATCGTTTACGGCGTGGACTACCAGGGTATCTAATCCTGTTTGCTCCCCACGCTTTCGTGCCTCAGTGTCAGTATTTGTCCAGGTAGCCGCCTTCGCCACTGATGTTCCTTCCAATCTCTACGCATTTCACCGCTACACTGGAAATTCCACTACCCTCTACAATACTCTAGTTTGCCAGTTCAAAATGCAGTTCC
+
FFFGGGGGGGGGGGCEGGGGGGGGGGGGCGGGGGGGGGGGGGGGGGGGGGGGGGGGGGGGGGGGGGGGGGGGGGGGGGGGGGGGGGGGGGGGGGGGGGGDGGGGGGGGGGGGGGGGGGGGGGGGGGFDFGGGGGG@CGGGGGGGGGGGGGGGGGCFGGGFFGGGGGGGGGGGGGGGGDGFFGGGGGGGGGGGGEFFFFFGFGFGFFFCDGEDGFFFGF>BFFFFGG:F?FFFFFBFFFFFFFFFFFFFF<?FFFFFAA?A>7A?:AFBAFAFFFF99<AD
@M02352:288:000000000-CKWC8:1:1101:5749:3963 2:N:0:TAGCGCTC+CGTCTAAT
TAATCTTGCGACCGTACTCCCCAGGCGGAATGCTTAATCCGTTAGGTGTGACACCAACAAGCATGCTTGCTGACGTCTGGCATTCATCGTTTACGGTGTGGACTACCAGGGTATCTAATCCTGTTTGCTCCCCACGCTTTCGTGCCTCAGTGTCAGTATTTGTCCAGGTAGCCGCCTTCGCCACTGATGTTCCTTCCAATCTCTACGCATTTCACCGCTACACTGGAAATTCCACTACCCTCTACAATACTCTAGTTTGCCAGTTCAAAATGCAGTTCCC
+
FAFGFEGGFGGGEGGGGGGGGGG@FGGGGGGGGGGGGFGGGGGGGGGCFGFGGGGGGGGGGGGGFFGG@@FGGFDE@FFFFFGGGGGGGGGGGGGGGFGGGGGGGDGGGGGFGGGGGGGGGGEFGGGFGGGFCFFDECEGCEGEEGGDGGGGGGFGGFFGGDGGCFCGFGFFGGGDDDFFFDGEFGGGFFGGGEFB<C@FF=BFFFFGCEF>FFCFCEFFFF@C4<;GAFFF6+7445:DEF@E<)59)8>DA<AF64944),,-).)))..)-*.@AB<
@M02352:288:000000000-CKWC8:1:1101:18103:3978 2:N:0:TAGCGCTC+CGTCTAAT
TAACCTTGCGGCCGTACTCCCCAGGCGGTCAACTTAGTGCGTTAGCTGCGCCACTCACGTCTCAAGGACACAAACGGCTAGTTGACATCGTTTACGGCGTGGACTACCAGGGTATCTAATCCTGTTCGCTCCCCACGCTTTCGTTCCTCAGCGTCAGTATCTGTCCAGGTGGCCGCCTTCGCCACTGATGTTCCTTCCAATCTCTACGCATTTCACCGCTACACTGGAAATTCCACCACCCTCTACAGTACTCTAGTTTGCCAGTTCAAAATGCAGTTCCA
+
GGGGGGGGGGGGGGGGGGGGGGGEGGGGFFGGGGGGGGGGGGGGGGGGGGGGGGCGGGGFGGGGGGGFFGGGGGGGGGGGGGGGGGGGGGGGGGGGGGGGGGGGGGGGGGGGGGGGGGGGGGGGGGGGGGGGGGGGGGGGGGGGGGGGGGGGGGGGGGGGGGGGGGGGGGCGGGGGGGGFFGGGGDGGGGGGGFFFFFFGFGFGEFFGGGADFFFFG33>FE<FGF1C?FFFF4<A?B?:16?BBA>7<A94).64<>BAFFA:)))6>A<AAFF26--6)
@M02352:288:000000000-CKWC8:1:1101:13913:3978 2:N:0:TAGCGCTC+CGTCTAAT
TAACCTTGCGGCCGTACTCCCCAGGCGGTCTACTTATCGCGTTAGCTTCGCCACTAAGTCATTACAACCCAACGGCTAGTAGACATCGTTTACGGCGTGGACTACCAGGGTATCTAATCCTGTTTGCTCCCCACGCTTTCGCACCTCAGTGTCAGTATCAATCCAGAGTGTCGCCTTCGCCACTGATGTTCCTTCCTATATCTACGCATTTCACCGCTACACCGGAAATTCCACACTCCTCTATCGTACTCTAGCCTGCCAGTATCGGGTTCAATTCCAAG
+
EFFGFGGGGGGGGGGGGGGGGGGGGGEGCCGGGGGGGGGGGGGGGGGGGGGGGGGGGGGGFGGGGGGGGGGGGGGGGEGGGFEFGGGGGGGGGGGGGGGGDGFFGCEGGGGGGGFGGGGFGGGGGGGGGGGGGGEGCEFGEGGGG3@9FDFFGGGGGFFGFEDGGGFFCEGGGGGGDDFABGGCC0ACFGFGG?FDE==FAFFFF35*:57+CA@BG)-9<5:)1CBC>@F=4@(:<::<?25)6:((41<2::9?6(73:7:<9::>F<(().*684<23
@M02352:288:000000000-CKWC8:1:1101:18527:3982 2:N:0:CAGCGCTC+CGTCTAAT
TAACCTTGCGGCCGTACTCCCCAGGCGGTCAACTTAGTGCGTTAGCTGCGCCACTCACGTCTCAAGGACACAAACGGCTAGTTGACATCGTTTACGGCGTGGACTACCAGGGTATCTAATCCTGTTCGCTCCCCACGCTTTCGTTCCTCAGCGTCAGTATCTGTCCAGGTGGCCGCCTTCGCCACTGATGTTCCTTCCAATCTCTACGCATTTCACCGCTACACTGGAAATTCCACCACCCTCTACAGTACTCTAGTTTGCCAGTTCAAAATGCAGTTCCA
+
GGGGGGGGGGGGGGGGGGGGGGGGGGGGFGGGGGGGGGGGGGGGGGGGGGGGGGGGGGGGGGGGGGGGGGGGGGGGGGGGGGFGGGGGGGGGGGGGGGGGGGGGGGGGGGGGGGGGGGGGGGGGGGGGGGGGGGFGGGGGGGGGGGGGGGGGGGGGGGGGGGGGGGGGGFFGGGGGGGGFFGGGGGGGGGGGGFFFEFFGFGFGFFFGGGDGGFFFGFFF>FFFGG:GFFFFFB><?FBFFFFFFF94<DA<B<:FBFFFADFFFFFFFFB<B<FDFFF9)
@M02352:288:000000000-CKWC8:1:1101:15506:3982 2:N:0:TAGCGCTC+CGTCTAAT
TAATCTTGCGACCGTACTCCCCAGGCGGTACACTTAATGTGTTAACTGCATTACTGCAAGGTCTAGCCTCACAACAACTAGTGTACATCGTTTAGGGCGTGGACTACCAGGGTATCTAATCCTGTTTGCTCCCCACGCTTTCGCGTCTCAGCGTCAATAATGTTCCAGTAGATCGCCTTCGCAATCGGTATTCCTTCTGATCTCTACGGATTTTACCCCTACACCAGAAATTCCATCTACCTCTCCCATATTCTAGGTAAGCAGTTTTCAAAGCAGTTCAA
+
GFGGGGGGGGGGGGGFGFDFGGGGGGGGGGGGGGGGGGGGGGGGGGGGGGGGGGGGGGGGGGGGGGGGGGGGGGGGGGGGGGGGGGGGGGGGGGGGGGGGGGGGGGGGGGGGGGGGGGGGGGGGGGGGFGGGGGGGGGGGGGGGGGGGGGGGGGGGGGGGGGGGGGGGGGGFFGGGGGGFFGGCDGGGGGGGGFFFFFF7FGFGFFFGGDFGGFFAGFDFFFFFGGFGFFFFFFFFCC?<E<37@B:?F?<AAA>=<BFB<?FFFA>A))5:419:FAAF9
@M02352:288:000000000-CKWC8:1:1101:16355:3993 2:N:0:TAGCGCTC+CGTCTAAT
TAACCTTGCGGCCGTACTCCCCAGGCGGTCAACTTAGTGCGTTAGCTGCGCCACTCACGTCTCAAGGACACAAACGGCTAGTTGACATCGTTTACGGCGTGGACTACCAGGGTATCTAATCCTGTTTGCTCCCCACGCTTTCGCACCTCAGTGTCAATATCAGTCCAGGTAGTCGCCTTCGCCACTGGTGTTCCTTCCTATATCTACGCATTTCACCGCTACACAGGAAATTCCACTACCCTCTACTGTATTCTAGACTAGCAGTATCAGATGCAGTTCC
+
FGGGGGGGGGGGGGGEGGGGGGGGGGGGCGGGGGGGGGGGGGGGGGGGGGGGGGGGGGGGGGGGGGGGGGGGDGGGGGEGGGGGGGGGGGGGGGGGGGGGGGGGGGGGGGGGGGGGGGGGGGGGGGGGGGGGGGGGGGGGGGGGGGGGGGGGGGGGGGGGGGFGGFGGGGGGGGGGGGGFFGGGGGGGGGFGGCFCEFCGFGFGFFFFC5>CFFFFGFF0>F<FGFFGFFFFFFA>BFFFB?BFAFFFB<A4<A98AA44:?7A)))).<BAB<6)=>DA
@M02352:288:000000000-CKWC8:1:1101:22980:3993 2:N:0:TAGCGCTC+CGTCTAAT
TAATCTTGCGACCGTACTCCCCAGGCGGTACACTTAATGTGTTAACTGCATTACTGCAAGGTCTAGCCTCACAACAACTAGTGTACATCGTTTAGGGCGTGGACTACCAGGGTATCTAATCCTGTTTGCTCCCCACGCTTTCGCGTCTCAGCGTCAATAATGTTCCAGTAGATCGCCTTCGCAATCGGTATTCCTTCTGATCTCTACGGATTTTACCCCTACACCAGAAATTCCATCTACCTCTCCCATATTCTAGGTAAGCAGTTTTCAAAGCAGTTCAA
+
DFGGFGGGGGGGGGGGGGGGGGGGGGGGGGGGGGGGGGGGGGGGGGGGGGGGGGGGGGGGGGGGGGGGGGGGGGGGGGGGGGGGGGGGGEFGGGGGGGGGGGGGGGGFGGGGGGGDGGGGGGGGGGGGGGGFGGGGGGGGGGGGGGGGGFGGGGGGGGGGGGGGGGGGGGGGFGGGGGGFFGGGGGGGGGGGGFFFFFFGFGFFEFFGDCDGGFFFGF@DDF@FFG?FDFFFFFEFFFF<AEE<1827<?94<64@<AB5?<AFABFFFADBB?FF?A<>:
@M02352:288:000000000-CKWC8:1:1101:6468:4001 2:N:0:TAGCGCTC+CGTCTAAT
TAACCTTGCGGCCGTACTCCCCAGGCGGTCAACTTAGTGCGTTAGCTGCGCCACTCACGTCTCAAGGACACAAACGGCTAGTTGACATCGTTTACGGCGTGGACTACCAGGGTATCTAATCCTGTTTGCTACCCACGCCTTCGTACCTCAGTGTCAGTATTGGTCCAGTAAGTCGCCTTCGCCACTGATGTTCCTTCCCACCTCTACGCATTTCACCGCTACACAGGAAATTCCACTTACCTCTACCATACTCTAGTTCATCAGTTTTGAATGCAGTTCCA
+
<EGGEGGGGGGFEGGGGGGGGGGEF@EFC7BFFGGGG@AEEGGGGGGGCFGGGGCCFGGFGGGGGBAAF<FFGGGGGEE7BFGF9BEGFGGGGDF=FG=CFGFF<EDGFFGGCGGGCFFGDFG<BFG@ADFGGGGGGCFGGGGGC@C+9BD:>E,7<=DDC9CFG,7DF<;;FGGCG*CA>GGGGFG>FGGG8@F4@F8*2:AG8AFF<E:DG7?FF:9(4))<*>?C:FFFFF<DFFFFBA3)-49:<?24?AB*:<6).26<<AFD7?<<).*66444)
@M02352:288:000000000-CKWC8:1:1101:21213:4009 2:N:0:TAGCGCTC+CGTCTAAT
TAACCTTGCGGCCGTACTCCCCAGGCGGTCTACTTATCGCGTTAGCTTCGCCACTAAAAGATCAAGTCTTCCAACGGCTAGTAGACATCGTTTACGGCGTGGACTACCAGGGTATCTAATCCTGTTTGCTCCCCACGCTTTCGCACCTCAGTGTCAATATCAGTCCAGGTAGTCGCCTTCGCCACTGGTGTTCCTTCCTATATCTACGCATTTCACCGCTACACAGGAAATTCCACTACCCTCTACTTTATTCTAAACTAGCAGTATCAGATGCAGTTCCA
+
GGGGGGGGGGGGGGGGGGGGGGGGGGEG@CFGGGGGGGGGGGGGGGGGGGGGGGGGGGGGGGGGGGGGGGGGGGGEGGGGGGGGFGGGGGGGGGGGGGGGGGGGGGGGGFGGGGFGGGGGGGGFGGGGGGGGGGGGGGGGGGGGGGGGGGGGGGGGFGGGGGGGGGGGGGGGGGGGG<?FFGGDDGGGEFFGGFFFFFF7;>77);:5>78DFFEFGDFFFB2;CD?D<F=@BB<AA:FF??BFB>4))).6A<<*.8FFABFFFBDF)-.-6<FA/:>F)
@M02352:288:000000000-CKWC8:1:1101:14371:4010 2:N:0:TAGCGCTC+CGTCTAAT
TAACCTTGCGGCCGTACTCCCCAGGCGGTCTACTTATCGCGTTAGCTTCGCCACTAAGTCATTACAACCCAACGGCTAGTAGACATCGTTTACGGCGTGGACTACCAGGGTATCTAATCCTGTTTGCTCCCCACGCTTTCGCACCTCAGTGTCAGTATCAATCCAGAGTGTCGCCTTCGCCACTGATGTTCCTTCCTATATCTACGCATTTCACCACTACACAGGAAATTCCACACTCCTCTATCGTACTCTAGCCTGCCAGTATCGGGTGCAATTCCAAG
+
FFAFFGGGGGGGGGGGGGGGGGGGGGGDFGGGGGGGGGGGGGGGGGGGGGGGGGGGGGGGGGGGGGGGGGGFGGGGGGGGGGGGGFGGGGGGGGGGGGGGGGGGGGGGGGGGGGGGGGGGGGGGGGGGGGGDGGGGGGGFEGGGG:FGGGGGGGGGGFGGGGGFFFGGGFGGGGGGGGGFEDGGD9CG9@FGGCFD3@FFFGADEFFGGGFDFFFFGF;@@F@FFFFGBF=BFFF0377AFFFB9:<??6AAFFFFFFFFFF>)-<(3769:>A6<=ABA,
@M02352:288:000000000-CKWC8:1:1101:18958:4018 2:N:0:TAGCGCTC+CGTCTAAT
TAACCTTGCGGCCGTACTCCCCAGGCGGTCTACTTATCGCGTTAGCTTCGCCACTAAGTCATTACAACCCAACGGCTAGTAGACATCGTTTACGGCGTGGACTACCAGGGTATCTAATCCTGTTTGCTCCCCACGCTTTCGCACCTCAGTGTCAGTATCAATCCAGAGTGTCGCCTTCGCCACTGATGTTCCTTCCTATATCTACGCATTTCACCGCTACACAGGAAATTCCACACTCCTCTATCGTACTCTAGCCTGCCAGTATCGGGTGCAATTCCAAG
+
DFFGFGGGGGGGGGGEGGGGGGGGGFGGFGGGGGGGGGGGGGGGGGGGGGGGGGGGGGGFGGGGGGGGGGGGGCGG@FGGFGCFFFGCGGGFFGGGGGGGGGGGGGGGGEFAFFFGGFGGCFFGGGGGGGGCFGGGEGGGGECCB8@79EDFEDGFF@CGGCEGGGFCGGFF:5?DGGG:BDE,CCEDGGCF7?F@9;+:7;7;6):*8CFFFCADGDFFFFDFGGFGFFBFFF(,,8<AFFD<9:?FF1<BA24564:(4:2))601931:?AF<4)69,
@M02352:288:000000000-CKWC8:1:1101:21196:4020 2:N:0:TAGCGCTC+CGTCTAAT
TAACCTTGCGGCCGTACTCCCCAGGCGGTCTACTTATCGCGTTAGCTTCGCCACTAAAAGATCAAGTCTTCCAACGGCTAGTAGACATCGTTTACGGCGTGGACTACCAGGGTATCTAATCCTGTTTGCTCCCCACGCTTTCGCACCTCAGTGTCAATATCAGTCCAGGTAGTCGCCTTCGCCACTGGTGTTCCTTCCTATATCTACGCATTTCACCGCTACACAGGAAATTCCACTACCCTCTACTGTATTCTAGACTAGCCGTATCAGAGGCAGTTCC
+
FGFGFGGGGGGGGGGGGGDFGGGGGGGGEEEGGGGG9AGGDEFGGGGEFGDCFGGFGGFFGFGGGCFGGGFGGFGGGGGGGGGAEFGGGDDFFCGGFGGGGGGGGGGF,FFGFCF9=CF@FGADGGGGGGGFFEFGGGGGECEEEGEGGFCF;EFF<;2@,9@?EFFCDCFDFGCD7DDF44CDDCGGCCGGDEFFF5:;@C67?ACFGE>DFFFFGFF>B:)7*/2>(9@4@@)6:(8(328(5<92<):44:21697A7?((-8(.-.5)(()(86<9
@M02352:288:000000000-CKWC8:1:1101:8131:4021 2:N:0:TAGCGCTC+CGTCTAAT
TAATCTTGCGACCGTACTCCCCAGGCGGTCTACTTAGTGCGTTAGCTGCGCCACTAAAGTCTCAAGGACCCCAACGACTAGTGTACATCGTTTAGGGCGTGGACTACCAGGGTATCTAATCCTGTTTGCTCCCCACGCTTTCGCGTCTCAGCGTCAATAATGTTCCAGTAGATCGCCTTCGCAATCGGTATTCCTTCTGATCTCTACGGATTTTACCCCTACACCAGAAATTCCATCTACCTCTCCCATATTCTAGGTAAGCAGTTTTCAAAGCAGTTCAA
+
FGGGGGGGGGGGGGGGGGGGGGGGGGGGGGGGGGGGGGGGGGGGGGGGGGGGGGGGGGGGGGGGGGGGGGGGGGGGGGGGGGGGGGGGGGGFFGGGGGGGGGGGGGGGGGGGGGGGGGGGGGGGGGGGDGGGGGDGGGGGGGGGGGGGGGGGGGGGGGGGGDGGGGGGGGGGGGGGGGGFFGGGDGGGGGGGGFFFFFC7AGCFEFFGGGFGGFFFGFFFFFFFGGFGF@FFFFDF<AFFAFFF?B??ABAFF><@7:@A7<9?FFF<FF>A<(/,9A<>4
@M02352:288:000000000-CKWC8:1:1101:20605:4024 2:N:0:TAGCGCTC+CGTCTAAT
TAACCTTGCGGCCGTACTCCCCAGGCGGTCAACTTAGTGCGTTAGCTGCGCCACCCACGACTCAAGGTCACAGACGGCTAGTTGACATCGTTTACGGCGTGGACTACCAGGGTATCTAATCCTGTTTGCTACCCACGCTTTCGCACCTCAGTGTCAGTATTGGTCCAGTGAGTCGCCTTCGCCACTGATGTTCCTTCCCATCTCTACGCATTTCACCGCTACACTGGAAATTCCACCACCCTCTACAGTACTCTAGTTTGCCAGTTCAAAATGCAGTTCCA
+
FGGGGGGGGGGGGGGGGGGGGGGGGGEFFGGGGGGGGGGGGGGGGGGGGGGGGGGGGGGEGGGGGGGGGGGGGGGGGGGEGGGGGGGGGGGGGGGGGGGGGGGGGGGGGGGGGGGGGGGGGGGGGGGGGGGGGGGGGGGGGGGGGGGGGGGGGGGGGGGGGCDGGGGGFGGGGGGGGGGFFGGGGGGGGGGGGFFFFFFFFGFGFFFGGGFDDFEFF>BBFF2FGGFG?FF4*95AFB?<FBFFFFA)66>BABF46>F<>AFFF9:ABF2>FA4)16<2)
@M02352:288:000000000-CKWC8:1:1101:25310:4036 2:N:0:TAGCGCTC+CGTCTAAT
TAATCTTGCGACCGTACTCCCCAGGCGGTCTACTTAGTGCGTTAGCTGCGCCACTAAAGTCTCAAGGACCCCAACGGCTAGTAGACATCGTTTACGGCGTGGACTACCAGGGTATCTAATCCTGTTTGCTACCCACGCTTTCGCACCTCAGTGTCAGTATTGGTCCCGTTAGTCGCCTTCGCCCCTGATGTTCCTTCCCATCTCTACGCATTTCACCGCTACACAGGAAATTCCACTCCCCTCTACCATCCTCTAGTTCGCCAGTTTTGAATGCAGTTCC
+
AF,A@FGGGGFGEFGFFFGGGGGGGGGGGGGFGGGGFFGGGGGGGGGGGGGGGGDGEFFGGGGGD9F=FGGGG7BFFG:FFG,<,E,?ECGGG+E:?C4FE7=FEFFG?FGGG8FFECFGFECD3EFFFGBFGGFGCGGEFFCCCCC7,,52,@<,3E;EF9,E>F,>D,>EGG49CDCA>CC*8C=:C7+@@CAEFFFCFC+11:ACD*:CF+)3@)3,4B25=7,>()177?46)(((-3:<)>B?F2842))0--*(4:104<<A(:4><2*)164-
@M02352:288:000000000-CKWC8:1:1101:21668:4041 2:N:0:TAGCGCTC+CGTCTAAT
TAACCTTGCGGCCGTACTCCCCAGGCGGTCAACTTAGTGCGTTAGCTGCGCCACTCACGTCTCAAGGACACAAACGGCTAGTTGACATCGTTTACGGCGTGGACTACCAGGGTATCTAATCCTGTTCGCTCCCCACGCTTTCGTTCCTCAGCGTCAGTATCTGTCCAGGTGGCCGCCTTCGCCACTGATGTTCCTTCCAATCTCTACGCATTTCACCGCTACACTGGAAATTCCACCACCCTCTACAGTACTCTAGTTTGCCAGTTCAAAATGAAGTTCC
+
FCEGGGGGGGGGGGGGGGGGFGGGGGEG@@FFFFGGFCFCGGGGEGGGGGGFEE<FFGDFGGGGGEFDFCGGGGGGFFFCFGG9DGGGGGGCGFGGGG:FEGGGGGGG>FFGFGGGGAFBFF,=FFGGGGGGGGEGGGGGEFEGGGG9EGFGEECEECF@9BFFGGFGFFGG8CDDDGGFFDGGDGGFGGCFFEF?EFA>@<FG5AFDGGFGC44@F.-39E<F7CF*8B=@=7AA<?:23:BFA9))-.-6<<<*6:7<:)6:B))6<AAFB)*495:A
@M02352:288:000000000-CKWC8:1:1101:16970:4048 2:N:0:TAGCGCTC+CGTCTAAT
TAACCTTGCGGCCGTACTCCCCAGGCGGTCTACTTATCGCGTTAGCTTCGCCACTAAAAGATCAAGTCTTCCAACGGCTAGTAGACATCGTTTACGGCGTGGACTACCAGGGTATCTAATCCTGTTTGCTCCCCACGCTTTCGCACCTCAGTGTCAATATCGGTCCAGGTAGTCGCCTTCGCCACTGGTGTTCCTTCCTATATCTACGCATTTCACCGCTACACAGGAAATTCCACTCACCTCTACCATACTCTAGTTCGCCAGTTTTGAATGCAGTTCCA
+
CFFFFGGGGGGGGGGGGGGGGGGGGGGGC7FFGGGGFGGGGGGGGGGGGGGGGGGEGGFGFGGGFGGGGGGGGGGGGGDFGGGGFGGGGGGGGGGDGGEGGGGGDFGGGGGGGGGGFGGGGGGGGGGGGGGGGGGGGGGGGFEDGGG7FGGGGGGGGFFGFGGGDGGGGGGGGGGGGDD=;?ECCCEG@6;C7?FFFFFCFDFG?AA*815CF+.1>5-115,7*9044@6@=@FF)(((42332AA?A<?4<A>FAAF:0::>?AFAF?F99<F2062<)
@M02352:288:000000000-CKWC8:1:1101:18866:4052 2:N:0:TAGCGCTC+CGTCTAAT
TAACCTTGCGGCCGTACTCCCCAGGCGGTCAACTTAGTGCGTTAGCTGCGCCACCCACGACTCAAGGTCACAGACGGCTAGTTGACATCGTTTACGGCGTGGACTACCAGGGTATCTAATCCTGTTTGCTCCCCACGCTTTCGTGCCTCAGTGTCAGTATTTGTCCAGGTAGCCGCCTTCGCCACTGATGTTCCTTCCAATCTCTACGCATTTCACCGCTACACTGGAAATTCCACTACCCTCTACAATACTCTAGTTTGCCAGTTCAAAATGCAGTTCC
+
FGGGGGGGGGGGGGGGGGGGGGGGGGEGFEEGGGGGGGGGGGGGGGGGGGGGGGGGGGGGGGGGGGGFFGGGGGGGGGEFGGGGGGGGGGGGGGGGGGGGGGGGGGGGGGGGDFGGFFFGGGDGGGGGGGAFGGGGGGGGGGGGGGGGGGGCFGEGGGFGGGGGFFGGDGGGGGGGGGGFFGGGGGGGGGGGC?FFFFFCFGFG?@FDGEDDFFFFGFFFFE?FDG?FB?FBFFAAA30:BD??>B6?BFF).<<BFAFD97AD?:A<257A>>B<F<<A
@M02352:288:000000000-CKWC8:1:1101:25305:4054 2:N:0:TAGCGCTC+CGTCTAAT
TAATCTTGCGACCGTACTCCCCAGGCGGTCTACTTAGTGCGTTAGCTGCGCCACTAAAGTCTCAAGGACCCCAACGGCTAGTAGACATCGTTTACGGCGTGGACTACCAGGGTATCTAATCCTGTTTGCTACCCACGCTTTCGCACCTCAGTGTCAGTATTGGTCCAGTGAGTCGCCTTCGCCACTGATGTTCCTTCCCATCTCTACGCATTTCACCGCTACACAGGAAATTCCACTCACCTCTACCATACTCTAGTTCGCCAGTTTTGAATTCAGTTCCA
+
DFGGGGGGGGGGGGGGGGGGGGGGGGGGGGGGGGGGGGGGGGGCEGGGGGGGGGGGGGGGGGGGGGGGGFGGGGGGGGGGGGGGGGGGGGGGGGGGGGEGGGGGGGFGGGGGGGGFFGGGGGGGGGGGGGGGGGGGGGGEGGEGEGGCFGFGGFGFGGFGGFFGGFGFGCGGGGDGGDGF>DGGGGCAFGGCBEFFFFFF6CCFFFF:DCDGFFEAGFFB9>>FDF?G0?@BFF4>DBB:BD?8AFA?B2:))65*66F:>??9,6:A<0<9)6=9@AF9)
@M02352:288:000000000-CKWC8:1:1101:9866:4061 2:N:0:TAGCGCTC+CGTCTAAT
TAATCTTGCGACCGTACTCCCCAGGCGGAATGCTTAATCCGTTAGGTGTGACACCAACAAGCATGCTTGCTGACGTCTGGCATTCATCGTTTACGGTGTGGACTACCAGGGTATCTAATCCTGTTTGCTCCCCACACTTTCGCACCTCAGCGTCAGTATCGAGCCAGTGAGCCGCCTTCGCCACTGGTGTTCCTCCGAATATCTACGAATTTCACCTCTACACTCGGAATTCCACTCACCTCTCTCGAACTCAAGACCAGGAGCTTACAAGGCAGTTCCAG
+
FFCCEFGGFG+FFEEGGGGEGFFCGGGGCGGGGGGGGGGGGGFGGGGGGGGGGGF@F@D=FGGDFG<,,C,?FF7FFGGGGFGGGGGGFFGGGGEGFGCFGGGGGGGGGDGAFGGGFGGDFFGGGGDDE=EGGGG>E@FAFGDGGDEDDC=C:E6EGCAFGCFEGFFGCCGFGGGDGDGF>D>EFFCFGGGFGFF==?)*::ACE=:D*5>D>:<B9F)74+6@C3871>4@==9),2>?F?DBF?6?(422)()71,.(,-4(.(),.).30,72=A26<
@M02352:288:000000000-CKWC8:1:1101:13943:4063 2:N:0:TAGCGCTC+CGTCTAAT
TAATCTTGCGACCGTACTCCCCAGGCGGTCTACTTAGTGCGTTAGCTGCGCCACTAAAGTCTCAAGGACCCCAACGGCTAGTAGACATCGTTTACGGCGTGGACTACCAGGGTATCTAATCCTGTTTGCTACCCACGCTTTCGTACCTCAGTGTCAGTATTGGTCCAGTAAGTCGCCTTCGCCACTGATGTTCCTTCCCATCTCTACGCATTTCACCGCTACACAGGAAATTCCACTTACCTCTACCATACTCTAGTTCATCAGTTTTGAATGCAGTTCCA
+
GGGGGGGGGGGGGGGGGGGGGGGGGGGGFGGGGGGGGGGGGGGGGGGGGGGGGGGGGGGGGGGGGGGGGGGGGGGGGGGGFGGGGGGGGGGGGGGGGGGGGGGGGGGGGGGGGGGGFGGGGGGGGGGGGGGGGGGGGGGGGGGGGGGFGGGGGGGFGGFGGFGGGGGGGGGGGGGGDGGFFGGGGFGGGFCCFEFFFFFGF46C?AFGGGFGD=CFGFFF6A<)9C:GFFB???9<FFFFF2<BA9>D<2<AFB<45<?AFD9<<AF<1?<9<AFA@A>9)
@M02352:288:000000000-CKWC8:1:1101:24033:4067 2:N:0:TAGCGCTC+CGTCTAAT
TAACCTTGCGACCGTACTCCCCAGGCGGTCTACTTAGTGCGTTAGCTGCGCCACTAAAGTCTCAAGGACCCCAACGGCTAGTAGACATCGTTTACGGCGTGGACTACCAGGGTATCTAATCCTGTTTGCTACCCACGCTTTCGCACCTCAGTGTCAGTATTGGTCCAGTGAGTCGCCTTCGCCACTGATGTTCCTTCCCATCTCTACGCATTTCACCGCTACACAGGAAATTCCACTCACCTCTCCCATACTCTAGTTCGCCCGTTTTGACTGCAGTTCC
+
GEFEFGGGGGGGGGGGGGGGGGGGGGGGGGGGGGGGGFGFGGGGGGGGF6FGEGFGGFFGGGGCAFG<FGGGGGGGGGGGGGGG@FCFGGGGG@FDEDCGGGFGGAFG8DFGC=FEGFCFGGFGFFGG9DDFFGFGGGGEGGGG6EECFFGGGGGEGGEFADFGFGFFGGGDGGGGGCDFFDD*CFCE19>DGEFFFFA768FG?FF<C5;DCA6FGFB@BF?F=FBG:FFFF*49<??F?FFF0(84<7:AFA27<9@?FB(6>F:?<F292:4(9<2<
@M02352:288:000000000-CKWC8:1:1101:20760:4075 2:N:0:TAGCGCTC+CGTCTAAT
TAACCTTGCGACCGTACTCCCCAGGCGGTCTACTTAGTGCGTTAGCTGCGCCACTAAAGTCTCAAGGACCCCAACGGCTAGTAGACATCGTTTACGGCGTGGACTACCAGGGTATCTAATCCTGTTTGCTACCCACGCTTTCGCACCTCAGTGTCAGTATTGGTCCAGTGAGTCGCCTTCGCCACTGATGTTCCTTCCCATCTCTACGCATTTCACCGCTACACAGGAAATTCCACTCACCTCTACCATACTCTAGTTCGCCAGTTTTGAATGCAGTTCCA
+
GGGGGGGGGGGGGGGGGGGGGGGGGGGGFGGGGGGGGGGGGGGGGGGGGGGGGGGGGGGGGGGGGGGGGGGGGGGGGGGGGGGGGGGGGGGGGGGGGGGGGGGGGGGGGGGGGGGGGGGGGGGGGGGGGGGGGGGGGGGGGGGGGGGFGGGGGGGGGGFGGGFGGFGGGGGGGGGGGGGFFGGGGGGFGGGGGFFEFFFGFGFGFFFGGG>DGFFFGFFFBEFFGGFGFFFFFF<AA?BFFFFFAFABA27<<><=A<B09:B>?DFF?FFDFFFFFBDA)
@M02352:288:000000000-CKWC8:1:1101:11801:4081 2:N:0:TAGCGCTC+CGTCTAAT
TAATCTTGCGACCGTACTCCCCAGGCGGTCTACTTATCGCGTTAGCTGCGTTACTAAGATCTCAAGGATCCCAACAACTAGTAGACATCGTTTACGGCGTGGACTACCAGGGTATCTAATCCTGTTTGCTACCCACGCTTTCGCACCTCAGTGTCAGTATTGGTCCAGTGAGTCGCCTTCGCCACTGATGTTCCTTCCCATCTCTACGCATTTCACCGCTACACAGGAAATTCCACTCACCTCTACCATACTCTAGTTCGCCAGTTTTGAATGCAGTTCC
+
GFGGGGGGGGGGGGGGGGGGGGGGGGEEFGGGGGGGGGGGGGGGGGGGGGGGGGGGGGGGGGGGGGGGGGGGGGGGGGGGGGGGGGGGGGGGGGGGGGGGGGGGGGGGGGGGGGGGGGGGGGGGGGGGGGGGFGGGGGGGGGGGGGGGGGGGGGGGGGFFGGGGGGGGGGGGGGGGGGGFFGGGGGGGGGGGGFFEFFFFFGFGFFFGGGFGGFFFFFF>FFEFGGFC:?FFFF>>DFFB:8?FFFF?>27ADDF9><FBBFFFFFFF:?AFAA=AFAB<
@M02352:288:000000000-CKWC8:1:1101:13957:4082 2:N:0:TAGCGCTC+CGTCTAAT
TAACCTTGCGGCCGTACTCCCCAGGCGGTCTACTTATCGCGTTAGCTTCGCCACTAAGTCATTACAACCCAACGGCTAGTAGACATCGTTTACGGCGTGGACTACCAGGGTATCTAATCCTGTTCGCTCCCCACGCTTTCGTTCCTCAGCGTCAGTATCTGTCCAGTGAGTCGCCTTCGCCACTGATGTTCCTTCCCATCTCTACGCATTTCACCGCTACACAGGAAATTCCACTCACCTCTACCATACTCTAGTTCGCCAGTTTTGAATGCAGTTCCAAG
+
@<FF@EGCCF@C@FFEEFGGDEC@<FCE@FCGGFGGGCFG@C:FDGFFDCFFFG,EFG,,6FCFGDGGGGGGGGEGCF@FFCFFFCFGEFGFDECEFECFGG<ADGFGDG,BBFGCDEGDE9E=FGGGG@GE,FCGGDFE:;:DF5D><>CCGGG:@@FDGFCGG<7:CF?<CEGDG68?BDGGG7EFGGFFF);36B8D1+:FFFFGGE+:FFE>EBFF?F<FFFBG9BF4@F<<BF63??AAABF??A?>A9<?A0B<6>8<B)3,:>BBFF=>F):-,
@M02352:288:000000000-CKWC8:1:1101:16780:4096 2:N:0:TAGCGCTC+CGTCTAAT
TAATCTTGCGACCGTACTCCCCAGGCGGTCTACTTAGTGCGTTAGCTGCGCCACTAAAGTCTCAAGGACCCCAACGGCTAGTAGACATCGTTTACGGCGTGGACTACCAGGGTATCTAATCCTGTTTGCTACCCACGCTTTCGCACCTCAGTGTCAGTATTGGTCCAGTGAGTCGCCTTCGCCACTGATGTTCCTTCCCATCTCTACGCATTTCACCGCTACACAGGAAATTCCACTCACCTCTACCATACTCTAGTTCGCCAGTTTTGAATGCAGTTCC
+
GGGGGGGGGGGGGGGGGGGGGGGGGGGGFGGGGGGGGGGGGGGGGGGGGGGGGGGGGGGGGGGGGGGGGGGGGGGGGGGGGGGGGGGGGGGGGGGGGGGGGGGGGGGGGGGGGGGGGFGGGGGGGGGGGGGGGGGGGGGGGGGGGGGGGGGGGGGGGGGGGGGGGGGGGFGGGGGGGGGFFGGGGGGGGGGGGFFFFFFGFGFGFFFGGGFGGFEFGFF;BFFFGCBGFFFFBFFFA:34336?AF>?9<?BF<<FA>F?FF?9>DFFFFFFFFF<BFFF
@M02352:288:000000000-CKWC8:1:1101:13722:4098 2:N:0:TAGCGCTC+CGTCTAAT
TAATCTTGCGACCGTACTCCCCAGGCGGAATGCTTAATCCGTTAGGTGTGTCACCGAACAGTATACTGCCCGACGACTGGCATTCATCGTTTACGGTGTGGACTACCAGGGTATCTAATCCTGTTTGCTCCCCACACTTTCGTACCTCAGCGTCAGTATCGAGCCAGTGAGCCGCCTTCGCCACTGGTGTTCCTCCAAATATCTACGAATTTCACCTCTACACTTGGAATTCCACTCACCTCTCTCGAACTCTAGACTGATAGTTTTGGAGGCAGTTCCAG
+
EFGFFGGGGGGGGGGGGGDFGGGGGGGGGGGGGGGGGGGGGGGGGGGGGGGGGGGGGGGGGGGGGGGGGGGGGGGGGGGGGGDGGGGGGGGGGGGGGGGGGGGGGGGGGGGDGGGGGGGFGGGGGGGGGGGGGGGGGGGGGGGGGGGGGGGGGGGGGGGGGGGGGGGGGGGGFGGGGGGFFGEGGGGFCGGGGFFF@AFCFGFGFFFDGGADGFFF9FEEFFFFFGFGFFFFFFF<::>?2<>FF?FBBFFFFF28<A?BAAAFFFBFFFB?BFD?FF245
@M02352:288:000000000-CKWC8:1:1101:10910:4098 2:N:0:TAGCGCTC+CGTCTAAT
TAATCTTGCGACCGTACTCCCCAGGCGGTACACTTAATGTGTTAACTGCATTACTGCAAGGTCTAGCCTCACAACAACTAGTGTACATCGTTTAGGGCGTGGACTACCAGGGTATCTAATCCTGTTTGCTCCCCACGCTTTCGCGTCTCAGCGTCAATAATGTTCCAGTAGATCGCCTTCGCAATCGGTATTCCTTCTGATCTCTACGGATTTTACCCCTACACCAGAAATTCCATCTACCTCTCCCATATTCTAAATAATCAGTTTTCAAAGCAGTACAA
+
DFGGGGGGGGGGGGGGGGGGGGGGGGGDFGGGGGGGGGGGGGGGGGGGGGGGGGGGGGGGGGGGGGGGGGGGGGGGGGGGGGGGGGGGGGGGGFGGGGGGGGGGGGGGGGGGGGGGGGGGGGGGGGGFGGGGGGFGGGGGGGGGGEGGGGFGGGGGGGGGGGGGGFGGGGGGGGGGGGDFFGGGGGFGCFGGGFFEFF6C@GFGFFFGGG>DGFEFCFFD@FFFGG?GFFAFFFEFFFFFFFFF<:7?A?24:<>*.6@AAB2<AFA2)6>65:F0944AA
@M02352:288:000000000-CKWC8:1:1101:16221:4116 2:N:0:TAGCGCTC+CGTCTAAT
TAATCTTGCGACCGTACTCCCCAGGCGGTCTACTTAGTGCGTTAGCTGCGCCACTAAAGTCTCAAGGACCCCAACGGCTAGTAGACATCGTTTACGGCGTGGACTACCAGGGTATCTAATCCTGTTCGCTACCCACACTTTCGCACATGAGCGTCAGTCTTTGGCCAGGGAGTCGCCTTCGCCACTGATGTTCCTTCTGATATCTACGCATTTCACCGCTACACCAGAAATTCCACTCCCCTCTCCAAGACTCTAGTCTGCCAGTTCTAAATGCTATTCC
+
FGFGGFGGGGGGGGEFGFDGGGGGGGGGFEGGGGGGGGGGGGGGGGGGGGGGGGGGGGGGGGGGGGGGGGGGGGGGGGGGGGGGGGGGGGGGGGGGGGGGGGGGGGGGGGGGGGGGGGGGGGGGGGGGGGGEGGGGGGGGGGGGGGGGGGFGGGGGGEGGGGGGGGGGGGGGGGGGGGGFFGGGGGGGGGGGGFFFFFFGFGAGFFFCGGBGGFFFGFF07>BFGGFGFFFFF?<BF??024?17?FF<?BFBB<*6AFDFFB?BB><A):AAA94*6>A
@M02352:288:000000000-CKWC8:1:1101:23380:4117 2:N:0:TAGCGCTC+CGTCTAAT
TAATCTTGCGACCGTACTCCCCAGGCGGTCTACTTAGTGCGTTAGCTGCGCCACTAAAGTCTCAAGGACCCCAACGGCTAGTAGACATCGTTTACGGCGTGGACTACCAGGGTATCTACTCCTGTTTGCTACCCACGCTTTCGCACCTCAGTGTCAGTATTGGTCCAGTGAGTCGCCTTCGTCACTGATGTTCCTTCCTATATCTACGCATTTCACCGCCACCACGGAAATTCCACTACCTTCTACTGTCTTCTCCACTAGCAGTATCTGCTGCAGTTCCA
+
BF@FFGGGGGGEFDEGGGGGGGFGGGGGF6CFGGGGFF@FGGGGGGGGFGGGGGGGGG<FAEC,CAFDCFG,B,B=>F@FFFFG<,<AFEGGG7E+BCGGED@<FGGFFG7=F8,,6@,C33CFFFGG9EDF<F,C3+3BCA>6+>*97,5572E@<@;9E;>>9>,,6,,?D,;;<DCF4*=:D<=,><CDC<A<4.1+::++1:@*)/5CC+7@FD9((>()*99)1)=44744-8?1))5).6AF4)4.54-*-(9.),5)-654)))),)95@9).)
@M02352:288:000000000-CKWC8:1:1101:8110:4124 2:N:0:TAGCGCTC+CGTCTAAT
TAATCTTGCGACCGTACTCCCCAGGCGGTCTACTTAGTGCGTTAGCTTCGCCACTAAGTCATTACAACCCAACGGCTAGTAGACATCGTTTACGGCGTGGACTACCAGGGTATCTAATCCTGTTTGCTCCCCACGCTTTCGCACCTCAGTGTCAGTATCAATCCAGAGTGTCGCCTTCGCCACTGATGTTCCTTCCAATCTCTACGCATTTCACCGCTACACTGGAAATTCCACCACCCTCTACAGTACTCTAGTTCGCCAGTTTTGAATGCAGTTCCAAG
+
FA@E<FGGGDCGGGGGGGGGGGGGGCEGF:FCGGGGE@FGGGGDGGGGCGGGGG8=FG<C9E<FGEEFDGCDFGGGG:BFGGCC<EFCFEG7?::F7F=F+E@FG8F=B:=B>ADFAF<DD=AFF8C;@83@>FCG8;8EC>++:8@*@;;EFC9,@,,,@@C?9@::F,;CBFCDGG46BDG6D7:E,:<BC5;B=78D=C61;)58D7A:;+7.?.3>).)20*5*6@F4/90:B???F<446).2942)6).*61><B1:):A116<><.66:49AF)
@M02352:288:000000000-CKWC8:1:1101:6115:4133 2:N:0:TAGCGCTC+CGTCTAAT
TAATCTTGCGACCGTACTCCCCAGGCGGTCTACTTAGTGCGTTAGCTGCGCCACTAAAGTCTCAAGGACCCCAACGGCTAGTTGACATCGTTTACGGCGTGGACTACCAGGGTATCTAATCCTGTTTGCTCCCCACGCTTTCGTGCCTCAGTGTCAGTATTGGTCCAGTGAGTCGCCTTCGCCACTGATGTTCCTTCCCATCTCTACGCATTTCACCGCTACACAGGAAATTCCACTCACCTCTACCATACTCTAGTTCGCCAGTTTTGAATGCAGTTCCA
+
CEGGFGGGGGD@CFGGGGGGGGGGGGGGC@FGGGGGGFGGGGGGGGGGDGGGEG8FGGGFF9FGFGGGGGDGGGGGGGGGGGGGGGGDGDFGGGGGEGGEFGGGGBFFFFFGEFGGGFFGGGGFCFGGGFGGGGGGGG6BGGGGGGDFGGGAFGGGCGFAFCGGGGGFCFFGGGDGGC<AAGGDG6CC7CFGGFF?EA5DF*+;);FD3/>GGA7FGF63;E@FGC?47)/9*=AA44:84,.)4:4,.,46?4>?ABFFF?<>FFBA72AFFFF<=4426
@M02352:288:000000000-CKWC8:1:1101:5130:4134 2:N:0:TAGCGCTC+CGTCTAAT
TAACCTTGCGGCCGTACTCCCCAGGCGGTCTACTTATCGCGTTAGCTGCGCTACTCACGGCTTAAATCCACAAACAGCTAGTAGACAGCGTTTACGGTGTGGACTACCAGGGTATCTAATCCTGTTCGCTACCCACACTTTCGCACATGAGCGTCAGTCTTTGCCCAGGGAGTCGCCTTCGCCACTGATGTTCCTTCTGATATCTACGCCTTTCACCCCTACACCAGAACTTCCACTTCCCTCTCCAAGACTCTAGTCTGCCCGTTCTAAATGCTATTCC
+
<FGG6FGGG:@EDGGGGGGGFGGGG?FGE:FCFGGGGCEGBFGFCFGAFGGGGGCFGGDE+@4FCE?E<5F8FGGGFA<EFG<<9FDE8CFGGGAF+,+4BFBE<FDG?ACF@A:DD,DDDD<AFG,@EGDGGGDCC?FFGGGG>E8D,3,4@EGE5@<?CFG,>FECFEGGGFGGG<CFACGGCEG+C9CFDEFFFF6FF77:/@F<5*)>>A3@9)(,-77F45852)09*=>A)).-8>?BFFB?2(8))-66549)6>(((4,14<<).:=2@24<
@M02352:288:000000000-CKWC8:1:1101:23367:4134 2:N:0:TAGCGCTC+CGTCTAAT
TAATCTTGCGACCGTACTCCCCAGGCGGTCTACTTAGTGCGTTAGCTGCGCCACTAAAGTCTCAAGGACCCCAACGGCTAGTAGACATCGTTTACGGCGTGGACTACCAGGGTATCTAATCCTGTTTGCTACCCACGCTTTCGCACCTCAGTGTCAGTATTGGTCCAGTGAGTCGCCTTCGCCACTGATGTTCCTTCCTATATCTACGCATTTCACCGCTACACAGGAAATTCCACTACCCTCTACAGTATTCTAGACTAGCATTATCAGATGCAGTTACA
+
CFFGGGGGGGGGGGGFGGGGGGGGGCED@FGGGGGGGGGGEGGGGGGGGGGGGGGGGGGECCCFGGFGGGGGGGGGGGGGGFGFFGFGCFGCFGGGGGGCFGGGGGGGGGGGFFFGGGGFGGGGGGGFFGGGGGGDEGGGGFGGGGGGGGGGGGCFFFFGGGGGC:C8EGGGGGGGGGGFF4EGGG??CFEGGFFFFFFC7::@6AF37EB3CFEFGF>14@?:DF?C8?@FF?AA233?FDF?DB))6)54<<AFD49<::A)):)6<>BFA)7<89<64
@M02352:288:000000000-CKWC8:1:1101:13473:4143 2:N:0:TAGCGCTC+CGTCTAAT
TAATCTTGCGACCGTACTCCCCAGGCGGTCTACTTAGTGCGTTAGCTGCGCCACTAAAGTCTCAAGGACCCCAACGGCTAGTAGACATCGTTTACGGCGTGGACTACCAGGGTATCTAATCCTGTTTGCTACCCACGCTTTCGCACCTCAGTGTCAGTATTGGTCCAGTGAGTCGCCTTCGCCACTGATGTTCCTTCCCATCTCTACGCATTTCACCGCTACACAGGAAATTCCACTCACCTTTACCATACTCTATTTCGCCAGTTTTGAATGCAGTTCAA
+
FGGGGGGGGGGGGGEGGGGGGGGDGGGGGGGGGGGGGGGGGGGGGGGGFEEGGGGGGGGGGGGGGGGGGGGGGGGGGGGGGEGFGGGGGGGGGGGEEEGGGGGGGGFGGGGDGGGGGGGGGGGGGGGGGGGGGGGGGGDEFGGGGGGGGGGGGFGGGGGGGGGECGCFGC;EFECDGCDFFGGGG6CGGGEFGFFFFA;DA7FGFCCDGGDDCFFFGFFB>ED@G:<4(?BFFF<FA0<::2).<<262<:446A*.)1.4?<>:AD2(354599)14<))
@M02352:288:000000000-CKWC8:1:1101:25016:4144 2:N:0:TAGCGCTC+CGTCTAAT
TAACCTTGCGGCCGTACTCCCCAGGCGGTCAACTTAGTGCGTTAGCTGCGCCACTCACGTCTCAAGGACACAAACGGCTAGTTGACATCGTTTACGGCGTGGACTACCAGGGTATCTAATCCTGTTCGCTCCCCACGCTTTCGTTCCTCAGCGTCAGTATCTGTCCAGGTGGCCGCCTTCGCCACTGATGTTCCTTCCAATCTCTACGCATTTCACCGCTACACTGGAAATTCCACCACCCTCTACAGTACTCTAGTTTGCCAGTTCAAAATGCAGTTCCA
+
CGFGFFGGGGGGGGGGGGGGGGGGGGGGFGFGGGGGGGGCGGGGGGGGGGGGGGGGGGGGGGGGGGGFFFGGGGGGGFFCGGFGGGGGGGGGGGGGGGDDGGGGGGGGGGGGGFCFFGGGGGGGGGGGGGGGGGGGGGEDFGGGGGGGGG6FGGGCGGGGCFFGGGFGG7BCGGCGGGGF>GGGGGGGGGGGGFFFFFFFFGFGFFFGCEFGGFFFG@>91@?FGG7C?FF?F?AA7?FB?F??AF<>>AF2).:=B9?B><AFF<A2<2272A=<?AA<)
@M02352:288:000000000-CKWC8:1:1101:18754:4154 2:N:0:TAGCGCTC+CGTCTAAT
TAACCTTGCGGCCGTACTCCCCAGGCGGTCAACTTAGTGCGTTAGCTGCGCCACTCACGTCTCAAGGACACAAACGGCTAGTTGACATCGTTTACGGCGTGGACTACCAGGGTATCTAATCCTGTTCGCTCCCCACGCTTTCGTTCCTCAGCGTCAGTATCTGTCCAGGTGGCCGCCTTCGCCACTGATGTTCCTTCCAATCTCTACGCATTTCACCGCTACACTGGAAATTCCACCACCCTCTACAGTACTCTAGTCTACCAGTTCAAAATGCAGTTCCA
+
AEGFDGGGFGEFGGGGGFGGGGGDGGGGBFGGGGGGGGGGGGGGGGGGGGGGGECGGGGGGGFGGFGDFFGGGGG7FGGGGGF9FGCG9FFFGGFBCFGFEGGGGGGGFFFGFFD;F,EFGDFGGGFEEGGGGGGGGGGGGGEDFEFFG9ECEEGGDF9@E<CBFGGG6?EGGGGCDGGFFGGGCFF?EF@FGFF<>)2;A58C<FA37559>FFFG>>>>E>FC705:B7=FFABF1?F?F??AA<,6<B>66)9.474<<??A))552>FF2869.69)
@M02352:288:000000000-CKWC8:1:1101:5393:4163 2:N:0:TAGCGCTC+CGTCTAAT
TAATCTTGCGACCGTACTCCCCAGGCGGTACACTTAATGTGTTAACTGCATTACTGCAAGGTCTAGCCTCACAACAACTAGTGTACATCGTTTAGGGCGTGGACTACCAGGGTATCTAATCCTGTTTGCTCCCCACGCTTTCGCGTCTCAGCGTCACTAATGTTCCAGTAGATCGCCTTCGCAATCGGTATTCCTTCTGATCTCTACGGATTTTACCCCTACACCAGAAATTCCATCTACCTCTCCCATATTCTAGGTAAGCAGTTTTCAAAGCAGTTCAAT
+
FFFGGAFFGGCFGGGFFCEFGCGED8CCFEGDFGG,9@FGFGGFGFFGGFFGGGGGGGGGGGGGGGGGGGGGGGGFGGGGGGGGGGGDGGBFFFGGGGEGGGGGGGGGGGGGFGGGGGGGGGFGFGGGGFGEFCEGGGGEGGEEGCCCAFGGGGGG+@DEGDFCF;FGGGGGDGGGDGGG>EGEGGGGGGGGGGFFFFFC7BDFGFF:DGEDGGFEFDFFFFF5FGG;C;F==87CCCFC44=)(....34:AAB<@>4*,,639A92<>6<9(3;<44>94
@M02352:288:000000000-CKWC8:1:1101:7706:4181 2:N:0:TAGCGCTC+CGTCTAAT
TAACCTTGCGGCCGTACTCCCCAGGCGGTCAACTTAGTGCGTTAGCTGCGCCACTCACGTCTCAAGGACACAAACGGCTAGTTGACATCGTTTACGGCGTGGACTACCAGGGTATCTAATCCTGTTCGCTCCCCACGCTTTCGTACCTCAGCGTCAGTATCTGTCCAGGTGGCCGCCTTCGCCACTGATGTTCCTTCCAATCTCTACGCATTTCACCGCTACACTGGAAATTCCACCACCCTCTACAGTACTCTAGTTTGCCAGTTCAAAATGCAGTTCCA
+
CGGGGGGGGGEGGGEGGGGGGGGGGGGGFGGGGGGGGGGGGGGGGGGGGGGGGGGGGGGGGGGGGGGGGGGGGGGGGGGGGGGCGGGGGGGGGGGGGGGGGGGGFGGGFGGGGGGGGGGGFGGGGGGGGGGGGGGGGGGGGGGGGGGGGGGGGGGGGGGGGGGGGGGGGGFGGGGGGGGFFGGGGGGGGGGGGFFFFFFG+*139AFGGGFGGFFFGE9>>E?FGG?<?BFFF?AA?BFFBF017<<?DFFFBADFFFF<ADFFFFFFBF2<A<=<@AFA>
@M02352:288:000000000-CKWC8:1:1101:19046:4185 2:N:0:TAGCGCTC+CGTCTAAT
TAATCTTGCGACCGTACTCCCCAGGCGGTACACTTAATGTGTTAACTGCATTACTGCAAGGTCTAGCCTCACAACAACTAGTGTACATCGTTTAGGGCGTGGACTACCAGGGTATCTAATCCTGTTTGCTCCCCACGCTTTCGCGTCTCAGCGTCAATAATGTTCCAGTAGATCGCCTTCGCAATCGGTATTCCTTCTGATCTCTACGGATTTTACCCCTACACCAGAAATTCCATCTACCTCTCCCATATTCTAGGTAAGCAGTTTTCAAAGCAGTTCAA
+
EFGFFGGGGGGGGGGGGGGGGGGGGGGGGGGGGGGGGGGGGGGGGGGFGGGGGGGGGGGGGGGGGGGGGGGGGGGGGGGGGGGGGGGFFGGGGGGGGGGGEGGGGGGGGGGGGGGGGGGGGGGFGGGGGGGGGGGGGGGGGGGGGGGGGFGGGGGGGGGGGGGGGGGGGGGGGGGGGGGFFGGG7FGGGGGGGFFFFFFGFGFGFCFGDGFGGFFFGFFFFFFFGG<GFFFFFAC<EFFEFFFFF@FFFF2A<AF?26?D>BDF<24:4A>423??F9:>6
@M02352:288:000000000-CKWC8:1:1101:15715:4188 2:N:0:TAGCGCTC+CGTCCAAT
TAATCTTGCGACCGTACTCCCCAGGCGGTACACTTAATGTGTTAACTGCATTACTGCAAGGTCTAGCCTCACAACAACTAGTGTACATCGTTTAGGGCGTGGACTACCAGGGTATCTAATCCTGTTTGCTCCCCACGCTTTCGCGTCTCAGCGTCAATAATGTTCCAGTAGATCGCCTTCGCAATCGGCATTCCTTCTGATCTCTACGGATTTTACCCCTACACCAGAAATTCCATCTACCTCCCCCATATTCTAGGTAAGCAGTTTTCAAAGCAGTTAAA
+
,B,AEGGGGGGGGGGGGFGGGGGGF8FE@@:,EFGGGAFFFFG<EFGGGC,,EGGG9,C9,9EF@FGEDEFE=AECFD=FDF,5?E?,?4BFD@FD8<C>FC+:<EAF8@F:A8,9@F?;9,95EABF,CF@FGGE+@E>DG8+=3=CFACFD:E+@E98EF=,EFF9B;EFGF*30*3;*/1**=EE***4+1=@B;8++=+=8AADDG556ACA9F?2;FFA**3/3/:6;+96>36C9?),4421((-))64636FA2?9<--.:A9<.)0048)).6
@M02352:288:000000000-CKWC8:1:1101:13622:4203 2:N:0:TAGCGCTC+CGTCTAAT
TAACCTTGCGGCCGTACTCCCCAGGCGGTCAACTTAGTGCGTTAGCTGCGCCACTCACGTCTCAAGGACACAAACGGCTAGTTGACATCGTTTACGGCGTGGACTACCAGGGTATCTAATCCTGTTCGCTCCCCACGCTTTCGTTCCTCAGCGTCAGTATCTGTCCAGGTGGCCGCCTTCGCCACTGATGTTCCTTCCAATCTCTACGCATTTCACCGCTACACTGGAAATTCCACCACCCTCTACAGTACTCTAGTCTACAAGTTCAAAATGCAGTTCCA
+
EFGGEFGGGEDFDEEGGGGGGDG@8FFDBBFFGGGGGGGGGGGGGGGGGFGDGGGGGGGEFGGGGG8FF<FFGGGGGGCFFCFGFF9FGFFGGGG@7:@FGGGGGGGGDFFFADECEFGGGCFGGGGGGGG@EFGGEDGCFFEGG,DFEF?FCCEGGGGBBFGGGGGGGGE5B6?CD4*A>DEE3CCF<C+@7?777AFCFG=:C=AFG=ADCFAFGEB07D?FFD:*56B4BF94123:B0(.4).)-))64:-846@AA4)..5)6-44)))9<B<<))
@M02352:288:000000000-CKWC8:1:1101:22924:4206 2:N:0:TAGCGCTC+CGTCTAAT
TAACCTTGCGGCCGTACTCCCCAGGCGGTCAACTTAGTGCGTTAGCTGCGCCACTCACGTCTCAAGGACACAAACGGCTAGTTGACATCGTTTACGGCGTGGACTACCAGGGTATCTAATCCTGTTCGCTCCCCACGCTTTCGTACCTCAGCGTCAGTATCTGTCCAGGTGGCCGCCTTCGCCACTGATGTTCCTTCCAATCTCTACGCATTTCACCGCTACACTGGAAATTCCACCACCCACTACAGTACTCTAGTTTGCCAGTTCAAAATGCAGTTCCA
+
AFGGFGGGGG:@FFFEEGGGGFGCDCFG@:FFGGGGFFECFFGGEGGGGEBCEGFGGG@FDEGGGGGFGGGGFDCCFGEGG?FC,EF@=EFGGGGGGGEGG:FFGGF,=DGGFDFDCD<E,@FGFGGDGG8<C7:CE>8E>DEGF*:@@D:?E:1AEGFGGGFGCCEF?<,BFF<DGDDAFG5=DGGGFEFGG)@C);AC6>+;37FG35<GGF<@E3917>?FGGFF???FF4)676,4((-1427:<A9>26)9>4=)6<<2256A644A-6@>FA2))
@M02352:288:000000000-CKWC8:1:1101:15734:4247 2:N:0:TAGCGCTC+CGTCTAAT
TAACCTTGCGGCCGTACTCCCCAGGCGGTCTACTTATCGCGTTAGCTTCGCCACTAAGTCATTACAACCCAACGGCTAGTAGACATCGTTTACGGCGTGGACTACCAGGGTATCTAATCCTGTTTGCTCCCCACACTTTCGCACCTCAGCGTCAGTATCGAGCCAGTGAGCCGCCTTCGCCACTGGTGTTCCTCCGAATATCTACGAATTTCACCTCTACACTCGGAATTCCACTCACCTCTCTCGAACTCAAGACCAGGAGTTTACAAGGCAGTTCCAGG
+
GGFGFGGGGGGGGGEFGGGGGGGEGGCF8FGFGGGGGGGGGGGGGGGGGGGGGGCFGG<FFG9FFCFGGGGGGDGGGGGGGGGGGGGGGGGGFDCFGGCG:FFFGGGGEG<FGGGGGGGGG:CFGCGGGGCFGG@F7D7A8ECGEFFFGGGDEGG;:CDEGGGGFGFFFCFGGGGDGFF3BGGCCF0=@C@:CCFFFD3F+;@C4@DGGC?FC@A6E6<AAF2@CC038:F*8FAFF??>BF:<54?<<BF<:72<?1>:?083255):2:1(().9-624
@M02352:288:000000000-CKWC8:1:1101:15786:4266 2:N:0:TAGCGCTC+CGTCTAAT
TAACCTTGCGGCCGTACTCCCCAGGCGGTCTACTTATCGCGTTAGCTTCGCCACTAAGTCATTACAACCCAACGGCTAGTAGACATCGTTTACGGCGTGGACTACCAGGGTATCTAATCCTGTTTGCTCCCCACGCTTTCGCACCTCAGTGTCAGTATCAATCCAGAGTGTCGCCTTCCCCACTGATGTTCCTTCCTATACTTACGCATTTCACCGCTACACAGGCAATTCCACCATCCCCTATCGTACTCTAGCCTGCCAGTATCGGGTGCAATTCCAAG
+
AFGGDGGGGEGGGGGGGGGGGGGGGGGG:CFGGGGGGFGGEGGCGGGGGGGGGGGGGGGGFGGGFGFGGGGGGGDFCGGGEGEFEFFGGGGGGG7FC:FGCFCFGGGGGG>D<AAFFEFDADDFGGAFFGGEGG++@E8@EEDGC7CD6;;,;A?DE@DFFCG8CF@FC,D@EGDGDD*/;6E6DFFFGC;7+7A396:+3++;@55*85AG7A))8)132<B)C*458*860/(()5(,((().43:(,-)).65)(08:2).).-11:0106=2*6<9,
@M02352:288:000000000-CKWC8:1:1101:13994:4275 2:N:0:TAGCGCTC+CGTCTAAT
TAATCTTGCGACCGTACTCCCCAGGCGGTCTACTTAGTGCGTTAGCTGCGCCACTAAAGTCTCAAGGACCCCAACGGCTAGTAGACATCGTTTACGGCGTGGACTACCAGGGTATCTAATCCTGTTTGCTACCCACGCTTTCGCACCTCAGTGTCAGTATTGGTCCAGTGAGTCGCCTTCGCCACTGATGTTCCTTCCCATCTCTACGCATTTCACCGCTACACTGGAAATTCCACCACCCTCTACAGTACTCTAGTTTGCCAGTTCAAAATGCATTTCCA
+
FGGGEFGGGGGGGGGGGGGGGGGGGGGGEEGGGGGGGGGGGGDEGGGGGGGGGGGGGGGGGGGGGGGGCFGGGGGGGGGGGGGGGGGGGGGGGGGGGGGGGGGGGGFGFGGGGGGGGGCGFGGGGGGCGGGGGGGGGGGGGGGGGGGGGGGGGGGGGGGGGGGGGGGGGGGGGGGCDDDFFDGECCFFGGGGGFFCAFFFFCFGC6A5DEBGGFFFGFF@:EFFGG?FBFF*8FFA7BFFFF?7<BBFFFBFFBFFFFF<<<>7:<ABF>DAAFF)9A<96
@M02352:288:000000000-CKWC8:1:1101:23791:4286 2:N:0:TAGCGCTC+CGTCTAAT
TAATCTTGCGACCGTACTCCCCAGGCGGTCTACTTAGTGCGTTAGCTGCGCCACTAAAGTCTCAAGGACCCCAACGGCTAGTAGACATCGTTTACGGCGTGGACTACCAGGGTATCTAATCCTGTTTGCTACCCACGCTTTCGCACCTCAGTGTCAGTATTGGTCCAGTGAGTCGCCTTCGCCACTGATGTTCCTTCCCATCTCTACGCATTTCACCGCTACACAGGAAATTCCACTCACCTCTACCATACTCTAGTTCGCCAGTTTTGAATGCAGTTCCA
+
GGEGGGGGGGDFCEFFFFFGGGG@FFFGGGGDFFGGGGGFGGGGGGGGGGGGGGGGGGFGGGGGGGGGGFGGEGGGEFFEGGGGGGGGGGGGGDGGGDGGGGGGFGGGGGGGGGGGCGFGFGGGGGGGAFGGGGGEEEEGGGGGGGGGGGGGGFFCCFCAFGGGGFCFGGG9DFGGDDDF>CEEGFGDEEFFGFFFFFFFFGFFEFFGDGFGFFFFFE>9@E?FFGFGFFFFFFA<27?:BBFFFFFFA?FABAFF4A=3>:1>BA9<:64>A9FB44<2)
@M02352:288:000000000-CKWC8:1:1101:24322:4290 2:N:0:TAGCGCTC+CGTCTAAT
TAACCTTGCGGCCGTACTCCCCAGGCGGTCAACTTAGTGCGTTAGCTGCGCCACTCACGTCTCAAGGACACAAACGGCTAGTTGACATCGTTTACGGCGTGGACTACCAGGGTATCTAATCCTGTTCGCTCCACACGCTTTCGTTCCTCAGCGTCAGTATCTGTCCAGGTGGCCGCCTTCGCCACTGATGTTCCTTCCAATCTCTACGCATTTCACCGCTACACTGGAAATTCCACCACCCTCTACAGTACTCTAGTCTACCAGTTCAAAATGCAGTTCCA
+
GGFGFGGFGDGGGGGDGGGGGGGGGGGGEEGGGGGGFGGGGGGGGGGGGGGGGGGGGGGGGFFGGGGFGGGGECFGGGGGGGGCFGGGGGGGGGGGGEGGGGGGGGGGGGGGGGGGGGFGGGGFGGGGGGGGGGGGGGGGGGGGGGGFGGGGGGGGGGCCGGGGGGGGFGGGGGDGGGGFF:EGGGFGG7>DFFFFFFFG6C6@CFFFG=>GGFAFE>>>FF257F?F0B=FF4)6((4:?FFFFFF06)4).-6*6>4-69>2A<<<ADA2))*)16<9)
@M02352:288:000000000-CKWC8:1:1101:14789:4292 2:N:0:TAGCGCTC+CGTCTAAT
TAATCTTGCGACCGTACTCCCCAGGCGGTACACTTAATGTGTTAACTGCATTACTGCAAGGTCTAGCCTCACAACAACTAGTGTACATCGTTTAGGGCGTGGACTACCAGGGTATCTAATCCTGTTTGCTCCCCACGCTTTCGCGTCTCAGCGTCAATAATGTTCCAGTAGATCGCCTTCGCAATCGGTATTCCTTCTGATCTCTACGGATTTTACCCCTACACCAGAAATTCCATCTACCTCTCCCATATTCTAGGTAAGCAGTTTTCAAAGCAGTTCAA
+
GGGGGGGGGGGGGGCEGFGGGGGEGGGGGGGGGGGGGGGGGGGGGGGGGGGGGGGGGGGGGGGGGGGGGGGGGGGGGGGGGGGGGGGGGGGGGGGGGGGGGGGGGGFGGGGGGGGGGGGGGGGGGGGGGFGGGGGGGGGGGGGGGGGGGGGGGGDDEGGGFGGGGGGFGFCCEGGGC97FFGG7CFGGGG5@F?FFFFFGACACEFFFDGEG4CEFCFD<7FEFD5(1/6ACA+9<CEFC9837(8014<9:9A<F?FFBFBFF:A2A-4<>>:F?7AAA:
@M02352:288:000000000-CKWC8:1:1101:9984:4309 2:N:0:TAGCGCTC+CGTCTAAT
TAACCTTGCGGCCGTACTCCCCAGGCGGTCAACTTAGTGCGTTAGCTGCGCCACTCACGTCTCAAGGACACAAACGGCTAGTTGACATCGTTTACGGCGTGGACTACCAGGGTATCTAATCCTGTTCGCTCCCCACGCTTTCGTTCCTCAGCGTCAGTATCTGTCCAGGTGGCCGCCTTCGCCACTGATGTTCCTTCCCATCTCTACGCATTTCACCGCTACACAGGAAATTCCACTCACCTCTACCATACTCTAGTTCGCCAGTTTTGAATGCAGGTCCA
+
AFGGGGGGGGGGGGGGGGGGGGGGGGGGBFGGGGGGGGG9FGGGGGGGGGGGGGDFGGGFGGGEFEFFGFGEFGGGGGGGGGGCGGGGGGGGGGGGGGGGGGGGGGGGGGGGGGGGGGGGGGGGGG<EGGGGGGGGGGGGGGGGGGGGGGCFGGGGGGGDEGGGFGGGGGFGGGGGGGGFFDGGGGGC@CGCGFC?E;AGFF++/AFDGGFGGFFFGFFFFE7F*1:>39@FFFB24:::BFF>74-56)3<FAA445@<9BFFFFBBB?FBF<F<)..4,
@M02352:288:000000000-CKWC8:1:1101:19385:4349 2:N:0:TAGCGCTC+CGTCTAAT
TAACCTTGCGGCCGTACTCCCCAGGCGGTCAACTTAGTGCGTTAGCTGCGCCACTCACGTCTCAAGGACACAAACGGCTAGTTGACATCGTTTACGGCGTGGACTACCAGGGTATCTAATCCTGTTTGCTCCCCACGCTTTCGCACCTCAGTGTCAATATCGGTCCAGGTAGTCGCCTTCGCCACTGGTGTTCCTTCCTATATCTACGCATTTCACCGCTACACAGGAAATTCCACTACCCTCTACCGTATTCTAAACTGGCAGTAACAGGTGCAGTTCCA
+
FGFGGGGGGGGGGGEGGGGGGGGGGGGGCEGGGGGGGGGGGGGGGGGGGGGGGGGGFGFGGGGGGGGGGGGGGGGGGGGGGGGGGGGGGGGGGGGGDGGGGGGGGGGGGGGGGGGGGGGGGGGDGGGFGGGGGGFGGGGGGGGGGGGGGGGGGGGGFFCCFEEGGGGGGGGGFFGGGGGFFGG*>EGF7*ADGFFFFFFFFFFGFFFDGGBGGFEFGEB>BF?FGGFFFFFFFF<<AFFFF<:7AFFF?FBBFFF*)4@A?<?BBA)6)46A0:94=49A)
@M02352:288:000000000-CKWC8:1:1101:15881:4351 2:N:0:TAGCGCTC+CGTCTAAT
TAATCTTGCGACCGTACTCCCCAGGCGGAATGCTTAATCCGTTAGGTGTGTCACCGAATAGCATGCTACCCGACGACTGGCATTCATCGTTTACGGTGTGGACTACCAGGGTATCTAATCCTGTTTGCTCCCCACACTTTCGCACCTCAGCGTCAGTATCGAGCCAGTAAGCCGCCTTCGCCACTGGTGTTCCTCCGAATATCTACGAATTTCACCTCTACACTCGGAATTCCACTTACCTCTCTCGAACTCAAGACCAGGAGTTTAAGAGGCAGTTCCAG
+
FFGGGGGGGGGGGGGGGGGGGEGGGGGGGGGGGGGGGFGGGGGGGGGGGGGGGGGGGGGGGGGGGGGGGGGGGGGGGGGGGGGGGGAFGGGGGGGGGGGGGGGGGGGGGGGGFGGGGGGGGFEFGGGGGGGGGGGGGGGGGGGCE@CGGFGGGGGGGGFGEGGGGGGGGGGGGGGGGGGFEDGGFGF9FGGGGFFDFFFGFGFGFFFCFFAFGFFF6FEFAFFFGGFC?F6FFFFABA<?23.8)5?)4:442456<041::???DBAF24.::D?FDF6-
@M02352:288:000000000-CKWC8:1:1101:14435:4353 2:N:0:TAGCGCTC+CGTCTAAT
TAATCTTGCGACCGTACTCCCCAGGCGGTCTACTTATCGCGTTAGCTGCGCCACTAAAGGATCAAGTCCTCCAACGGCTAGTAGACATCGTTTACGGCGTGGACTACCAGGGTATCTAATCCTGTTTGCTACCCACGCTTTCGTACCTCAGCGTCAGTATTGGTCCAGTAAGTCGCCTTCGCCACTGATGTTCCTTCCCATCTCTACGCATTTCACCGCTACACAGGAAATTCCACTTCCCTCTACCCTACTCTAGTTCATCAGTTTTGAATGCAGTTCCA
+
<,FDEEGFGGDF@CFFFGGGFD@FGGGGGGGGGGGGGGGGEECGEFGFFE@FCCEGGGDGC9FGGGGGGGCF,CF,+@EEFGGAFGGGGGFGDDGEGGGGGGGGGGGFCDFCFGFFFGFGGGGGGGGFFGDGGAFGGGGGGGDGC@EGG6:,5A>88F;,EFGFED9DDEFGF7?GG<*9?DGC4FGDFC9BF?FEF;5>CG67<FFGG55>CFEFFE@9BFB:9C:4(<461@AA<A))447<2A-()(.4426F99@<46<)).644:<>)69<7<BB2
@M02352:288:000000000-CKWC8:1:1101:21778:4360 2:N:0:TAGCGCTC+CGTCTAAT
TAATCTTGCGACCGTACTCCCCAGGCGGTCTACTTAGTGCGTTAGCTGCGCCACTAAAGTCTCAAGGACCCCAACGGCTAGTAGACATCGTTTACGGCGTGGACTACCAGGGTATCTAATCCTGTTTGCTACCCACGCTTTCGTACCTCAGTGTCAGTATTGGTCCAGTAAGTCGCCTTCGCCACTGATTTCCTTCCCATCTCTACGCATTTCACCGCTACACAGGAAATTCCACACTCCTCTATCGTACTCTAGCCTGCCAGTATCCGGTGCAATTCCAA
+
GGGGGGGGGGGGGGGGGGGGGGGGGGGGGGGGGGGGGGGGGGGGGGGGGGGGGGGGGGGGGGGGGGGGGGGGGGGGGGGGGFGGGGGGGGGGGGGGGGGGGGGGGGGGGGGGGGGGGGGGGGGGGGGGGGGGGGGGGGEGGGGGGGGGGGGGGGGGGGGGGFEGFFGGGGGGGGGGGGGFFGGECFGGFGGGGFFFFFFGFCFGFFFGGGFGGFC=8BFFFF;=FF?GFFFFFFA??FF?<BFAFF6????ABFBFFFFFFFFFFBF)4>>>90@2=<<A:
@M02352:288:000000000-CKWC8:1:1101:7089:4362 2:N:0:TAGCGCTC+CGTCTAAT
TAACCTTGCGGCCGTACTCCCCAGGCGGTCTACTTATCGCGTTAGCTTCGCCACTAAGTCATTACAACCCAACGGCTAGTAGACATCGTTTACGGCGTGGACTACCAGGGTATCTAATCCTGTTTGCTCCCCACGCTTTCGCACCTCAGTGTCAGTATCAATCCAGAGTGTCGCCTTCGCCACTGATGTTCCTTCCTATATCTACGCATTTCACCGCTACACAGGAAATTCCACACTCCTCTATCGTACTCTAGCCTGCCAGTATCGGGTGCAATTCCAA
+
FGGGGGGGGGGGGGGGGGGGGGGGGGGG@FGGGGGFGGGEGGGGGGGGGGGGGGGGGGGGGGGGGGGGGGGGGGGGGEGGGGGGFGGGGGGGGGGGCGGGGGGGGGGGGG<FGFGGGGGGGFFGG@FGGGGG8FCFGCGGEG5EEDFFGGGGG7?EFFG@@EGGGGGGGGGGCFGGGGGFFGGGGFGFCFGGGFFFFFFGFGF7;>DGGGFGGF;BEF9F?FFFGC?GF=64*940,4137ADAF:71<<B4A9A4<(<02))..660469:)4058A<<
@M02352:288:000000000-CKWC8:1:1101:23275:4364 2:N:0:TAGCGCTC+CGTCTAAT
TAATCTTGCGACCGTACTCCCCAGGCGGTCTACTTAGTGCGTTAGCTGCGCCACTAAAGTCTCAAGGACCCCAACGGCTAGTAGACATCGTTTACGGCGTGGACTACCAGGGTATCTAATCCTGTTCGCTACCCACACTTTCGCACATGAGCGTCAGTCTTTGGCCAGGGAGTCGCCTTCGCCACTGATGTTCCTCCAGATATCTACGCATTTCACCGCTACACCTGGAATTCCACTCCCCTCTCCAAGACTCTAGTCTGCCAGTTCTAATTGACCATCC
+
ECFGACFFFGCGCEGGGGGGGEE:FFEFCGFCFGGGGGGFFGGGGGGGGGGGGGGGGGGGGGGGGGFEFGGGGGDGDGDGGFGGGGGGGEGDGGGGGGGGGGECGGGF<ECBFGGGCDGC,FFGGGFGDGGGGGGGGECFGGGGGGGC9DFGC9::;FDFCGGGGG7CFD1;BCDGC<DAFGGGGGCGGGDCD9@EFFFCFFFGCFFCD=BDDFCFFD>(4D?FGGBD:667BF9A>:1:2:?:<?:.4(()..6*)6FAFD22:9))-)).6<@>)).4
@M02352:288:000000000-CKWC8:1:1101:15875:4375 2:N:0:TAGCGCTC+CGTCTAAT
TAATCTTGCGACCGTACTCCCCAGGCGGTCTACTTAGTGCGTTAGCTGCGCCACTAAAGTCTCAAGGACCCCAACGGCTAGTAGACATCGTTTACGGCGTGGACTACCAGGGTATCTAATCCTGTTTGCTACCCACGCTTTCGCACCTCAGTGTCAGTATTGGTCCAGTGAGTCGCCTTCGCCACTGATGTTCCTTCCCATCTCTACGCATTTCACCGCTACACAGGAAATTCCACTCACCCCTACCATACTCTAGTTCGCCGGTTTTGAATGCAGTTCC
+
BDGGGGGGGGGGGGFGFCGGGGGEGFEEFEGGGGGGGEGFGGGGGGGFGGGGGGGGGGGGGGGGGGCGEGGGGGGFD7:FFGGGGGGGFGGGGGGEGGGGGGEEC<<FGGGG<BEEEGGFGGCGGGGGFGGGGGGGGDGGFD:CEGEC>C<EFCGGGGGFGGGGGGAEG9FCFGCGGGGFFDG5CFGGGGGCCCFEFAAGFGC:CAFGGE>DCFFFGD@BFFFF47?FF????FABF033((-8??FFFFB6<<AF>4919BFFF>?FB?:9A<@A=4AA
@M02352:288:000000000-CKWC8:1:1101:22220:4381 2:N:0:TAGCGCTC+CGTCTAAT
TAATCTTGCGACCGTACTCCCCAGGCGGTCTACTTAGTGCGTTAGCTGCGCCACTAAAGTCTCAAGGACCCCAACGGCTAGTAGACATCGTTTACGGCGTGGACTACCAGGGTATCTAATCCTGTTTGCTACCCACGCTTTCGCACCTCAGTGTCAGTATTGGTCCAGTGAGTCGCCTTCGCCACTGATGTTCCTTCCCATCTCTACGCATTTCACCGCTACACAGGAAATTCCACTCACCTCTACCATACTCTAGTTCGCCAGTTTTGAATGCAGTTCC
+
FFGGGGGGGGGGGGGGGGGGGGGEGGGGGGGGGGGGGGGGGGGGGGGGGGGGGGGGGGGGGGGGGGGGGGGGGGGGGGGGGGGGGGGGGGGGGGGGGGGGGGGGGGGGGGGGGGFGGGGGGGGGGGGGGGGGGGGGGGGGGGGGGGGGGGGFGGGFGGGGGGGGGGFGEFCFGGDGDGGFFGGGGFFFFFEFGFFFFFFGFGFGEFFGGGFDFFEFGFF>BF?FGGFG<?F@F4<<<?:B??B>AFFFA27AFAA=A>FBB6:B?FFF(46>24=AF4)6
@M02352:288:000000000-CKWC8:1:1101:10219:4382 2:N:0:TAGCGCTC+CGTCTAAT
TAACCTTGCGGCCGTACTCCCCAGGCGGTCTACTTATCGCGTTAGCTTCGCCACTAAGTCATTACAACCCAACGGCTAGTAGACATCGTTTACGGCGTGGACTACCAGGGTATCTAATCCTGTTTGCTCCCCACGCTTTCGCACCTCAGTGTCAGTATCAATCCAGAGTGTCGCCTTCGCCACTGATGTTCCTTCCTATATCTACGCATTTCACCGCTACACAGGAAATTCCACACTCCTCTATCGTACTCTAGCCTGCCAGTATCGGGTGCAATCCCAAG
+
FFGGGGGGGGGGGGGEFGGGGGGDGGDEFGGGGGGGGGGGGGGGDGGGGGGGGGDFGGFGGGGGGGGGGGEGGGGGGGGGGGGGGGGEGGGCFFFGGGGGGGGGGGGGGGFFGGDAEFDFGDFFFGGGGGGGGGGG8EGGGGGGG,@>EEGEGGGGGGGGGGFFF9BEGC>DCFGGGGFABGGGGGCG9<FDCEFD<AFGFGF7.5AD5C=7@F<>GE(13?8>FF?D>@FB?42::?7A?2<4::4(88AAF9<FAFFF:0)6)5((4(--,:@)85:33
@M02352:288:000000000-CKWC8:1:1101:9198:4383 2:N:0:TAGCGCTC+CGTCTAAT
TAATCTTGCGACCGTACTCCCCAGGCGGTCTACTTAGTGCGTTAGCTGCGCCACTAAAGTCTCAAGGACCCCAACGGCTAGTAGACATCGTTTACGGCGTGGACTACCAGGGTATCTAATCCTGTTTGCTCCCCACGCTTTCGCACCTCAGTGTCAATATCGGTCCAGGTAGTCGCCTTCGCCACTGGTGTTCCTTCCTATATCTACGCATTTCACCGCTACACAGGAAATTCCACTACCCTCTACCGTATTCTAGACTGGCAGTATCAGGTGCAGTTCCA
+
CFGGGGGGGGGGGGGGGGGGGGGGGGGGGGGGGGGGGGGGGGGGGGGGGGGGGGGGGGGGGGGGGGGGGGGGGGGGGGGGGGGGGGGGGGGGGGGGGGGGGDGGGGGGGGGGGGGGGGGGGGGGGGGGGGGGGGGGGGGGGGGGGGGGGGGGGGGGGGGEGGGGGGGGGGGGFGGGGGGFF<EGGGGFGGGGGFFEFFF=6:AFEFFGDEFGGFFFGFF69DFFGGFGFFFFFFFAA>FF:>B:BFFFFF<?BDD=44@??:?BFFA>A>?BB7F9=<F).
@M02352:288:000000000-CKWC8:1:1101:20197:4384 2:N:0:TAGCGCTC+CGTCTAAT
TAACCTTGCGGCCGTACTCCCCAGGCGGTCAACTTAGTGCGTTAGCTGCGCCACTCACGTCTCAAGGACACAAACGGCTAGTTGACATCGTTTACGGCGTGGACTACCAGGGTATCTAATCCTGTTCGCTCCCCACGCTTTCGTTCCTCAGCGTCAGTATCTGTCCAGGTGGCCGCCTTCGCCACTGATGTTCCTTCCAATCTCTACGCATTTCACCGCTACACTGGAAATTCCACCACCCTCTACAGTACTCTAGTCGAACAGTTCAAAATGAAGTTCCA
+
GGGGGGGGGGGGGGGGGGGGGGGEGGGGFGGGGGGGGGGGGGGGGGGGGGGGGGCGGGGGGGGGGGGGGGGGGGGGGGGGGGGGGGGGGGGGGGGGGGGGGGGGGGGGGGGGFFGGCGCGGGGGGGCGG8DGGGGGGGGGGGGGGGGGGGGGGGGGGGGFGGGGCFGGGGGCFGGGGCCFFGGCDGGGGGGGGFFFEFFGFG+15AA7D55CF6)9C>BFFFBF=D2CB*8==F<<?BF?BFF:)-63<BFFB)6*.5>?3:>F<B4AAFB2))*4@<A<)
@M02352:288:000000000-CKWC8:1:1101:13941:4392 2:N:0:TAGCGCTC+CGTCTAAT
TAATCTTGCGACCGTACTCCCCAGGCGGTACACTTAATGTGTTAACTGCATTACTGCAAGGTCTAGCCTCACAACAACTAGTGTACATCGTTTAGGGCGTGGACTACCAGGGTATCTAATCCTGTTTGCTCCCCACGCTTTCGCGTCTCAGCGTCAATAATGTTCCAGTAGATCGCCTTCGCAATCGGTATTCCTTCTGATCTCTACGGATTTTACCCCTACACCAGAAATTCCATCTACCTCTCCCATATTCTAGGTAAGCAGTTTTCAAAGCAGTTCAA
+
GGGGGGGGGGGGGGGGGGGGGGGGGGGGGGGGGGGGGGGGGGGGGGGGGGGGGGGGGGGGGGGGGGGGCGGGGGGGGGGGGGGGGGGGGGGGGGGGGGGGGGGGGGGGGGGGGGGG9EGFGGGGGGGDGGGGFGGGGGGGGGGGGGGDFFGDGGGGGGGGGGGGGGGGGGGGGGGGGGGFFGGGGGGGDEFGGEFFFFFF>C8>CFFGGC?GGFEFGF6?FFFFFG@F@AFFFACFFFFFFFE@;B?B9149<<D=BBFABFFBAF:<4<>4>?F<F))64
@M02352:288:000000000-CKWC8:1:1101:8908:4412 2:N:0:TAGCGCTC+CGTCTAAT
TAACCTTGCGGCCGTACTCCCCAGGCGGTCAACTTAGTGCGTTAGCTGCGCCACTCACGTCTCAAGGACACAAACGGCTAGTTGACATCGTTTACGGCGTGGACTACCAGGGTATCTAATCCTGTTCGCTCCCCACGCTTTCGCGTCTCAGCGTCAATAATGTTCCAGTAGATCGCCTTCGCAATCGGTATTCCTTCTGATCTCTACGGATTTTACCCCTACACCAGAAATTCCATCTACCTCTCCCATATTCTAGATAATCAGTTTTCAAAGCAGTTCAA
+
EFGFGGGGGGGGGGGGGGGGGDGGGGGGFGGGGGGGGGGGGGGGGGGGGGGGGGGGGGGGGGGGGGGGGGGGGGGGGGGGGGGGGGGFGGFGGGGGGGGGGGGGGGGGGGGGGGGGGGGGGGGGGGGGGGGGGGGGGGEGGGGGGEGGGGGGGEGGGGGGGCFGCGGGGGGGGGGGGGDFAGGGGGGD5CCFFEFC9BFCFGFGFFFGGG>G48)9A@??:F??DD<5?FF=6FAFBAFF4<DF::::ABA29<4@))7:9AAFF9A)6><9<?@BF24<<
@M02352:288:000000000-CKWC8:1:1101:15871:4417 2:N:0:TAGCGCTC+CGTCTAAT
TAACCTTGCGGCCGTACTCCCCAGGCGGTCTACTTATCGCGTTAGCTTCGCCACTAAGTCATTACAACCCAACGGCTAGTAGACATCGTTTACGGCGTGGACTACCAGGGTATCTAATCCTGTTTGCTCCCCACGCTTTCGCACCTCAGTGTCAGTATCAATCCAGAGTGTCGCCTTCGCCACTGATGTTCCTTCCTATATCTACGCATTTCACCGCTACACAGGAAATTCCACACTCCTCTATCGTACTCTAGCCTGCCAGTATCGGGTGCAATTCCAAG
+
EEGGGGGGGGGGGGEGGGGGGGGDGGGG@EGGGGGGGGGGGGGGGGGGGGGGGGGGGGGGGGGGGGGGGGGGGGGGGGGGGGGGGGGGGGGGGGGGGGGGGGGGGGGGGGGGGGGGGGGGGGGGGGGGGGGGGGE>8EF>@EGGGCFFFFGGGGGGGGFGGGFGGCCFFFGGCGGGGGFFFGGG<FCCCG7FFFF@CFFGCGFGE5)87CC7DFFBGFFFFFFFFGFGFFF4BF7?B?FFF>7<AB?BF:44<AA?2252>?:95>1>>296?A=474<B2
@M02352:288:000000000-CKWC8:1:1101:10972:4451 2:N:0:TAGCGCTC+CGTCTAAT
TAATCTTGCGACCGTACTCCCCAGGCGGAATGCTTAATCCGTTAGGTGTGACACCAAAGGGCAAGCCCCCTGACGTCTGGCATTCATCGTTTACGGTGTGGACTACCAGGGTATCTAATCCTGTTTGCTCCCCACACTTTCGTACCTCAGCGTCAGTATCGAGCCAGTGAGCCGCCTTCGCCACTGGTGTTCCTCCAAATATCTACGAATTTCACCTCTACACTTGGAATTCCACTCACCTCTCTCGAACTCTAGACTGATAGTTTAAAAGGAAGTTCCAG
+
FFGGGGGGGGGGGGEFGGDGGGGEGGGGGGGGGGGGG9FGGGGGGGGGGGGGGGGGGGGGGGGGGGGGGG7DG=FGGGGGGGGGGGGGGGGGGGGGFGGGGFFCEGFGGGGGGGGGGGFGGGGGGGGGGGGFGGGDGGGGGGGGGD:DGGGGGGGGGGGFGGGGEGGGFFFFFGGGGGGFFGGEFGGGGFGFGFA:@FFGFFAGEFFGGFFCFFFFCF<AFF@6>CEGCFFF++7234(:788<2?()462<)))1<6;?>44556<26..((3>B?)62.
@M02352:288:000000000-CKWC8:1:1101:17205:4460 2:N:0:TAGCGCTC+CGTCTAAT
TAACCTTGCGGCCGTACTCCCCAGGCGGTCTACTTATCGCGTTAGCTTCGCCACTAAGTCATTACAACCCAACGGCTAGTAGACATCGTTTACGGCGTGGACTACCAGGGTATCTAATCCTGTTTGCTCCCCACGCTTTCGCACCTCAGTGTCAGTATCAATCCCGAGTGTCGCCTTCGCCACTGATGTTCCTTCCTATATCTACGCATTTCACCGCTACACAGGAAATTCCCCACTCCTCTATCGTACCCTAGCCTGCCAGTATCGGGTGCACTTCCAAG
+
GGGGGGGGGGGGGGGGGGGGGGGGGGGG@FGFGGGGGGGGGGGGGGGGGGGGGGGGGGGGGGGGGGGGGGGGGGGGC:FGGGGGFGGGGGGDGDCGGEGD:FFFGGEFCE>>FFGCFGGGGGGGG8FGGFGGGGFGDEGG@EGGG,DF6DECGG7=7DFGGGFF,6CEGCFGCFDCGGGFFGGCC?FGGGGGGEFFFFFGFGFGFFE3DEF7@FA:G:(7?F?F5CBG9B6F*.(4332-3)3):03:?(5)8(25)(73))).4:30,3280)*.6))4)
@M02352:288:000000000-CKWC8:1:1101:12317:4462 2:N:0:TAGCGCTC+CGTCTAAT
TAACCTTGCGGCCGTACTCCCCAGGCGGTCAACTTAGTGCGTTAGCTGCGCCACTCACGTCTCAAGGACACAAACGGCTAGTTGACATCGTTTACGGCGTGGACTACCAGGGTATCTAATCCTGTTCGCTCCCCACGCTTTCGTTCCTCAGCGTCAGTATCTGTCCAGGTGGCCGCCTTCGCCACTGATGTTCCTTCCAATCTCTACGCATTTCACCGCTACACTGGAAATTCCACCACCCTCTACTGTACTCTAGTTACCCAGTTCTAAATGCAGTTCCA
+
FGGGGGGGGGGGGGGGGGGGGGGCFGGGFFGGGGGGGGGGGGGGGGGGGGGGGGCGGGGGGGGGGGGGGGGGGGGGGGGGGGGGGGGGGGGGGGGGGGC:CFEGGGGGFGFGGGGGGGGFGGGGGGGGGGGGGGGGGGGGGGGGFGGFGGGGGGGGGGECCFGGGGGGFGGGGGGGGGGFFGGC<FGGG7+;DEFFEFFGAG=FEFFFGCBCDFAFEBFF>EFFGGFGFF=BFFFBBF?FFFF?<A4<>AA>>6:4:<FFFFFBFAAAA<4A).9AF9AA4
@M02352:288:000000000-CKWC8:1:1101:12776:4462 2:N:0:TAGCGCTC+CGTCTAAT
TAACCTTGCGGCCGTACTCCCCAGGCGGTCAACTTAGTGCGTTAGCTGCGCCACTCACGTCTCAAGGACACAAACGGCTAGTTGACATCGTTTACGGCGTGGACTACCAGGGTATCTAATCCTGTTCGCTCCTCACGCTTTCGTTCCTCAGCGTCAGTATCTGTCCAGGTGGCCGCCTTCGCCACTGATGTTCCTTCCAATCTCTACGCATTTCACCGCTACACTGGAAATTCCACCACCCTCTACAGTACTCTAGCCTACCAGTTCAAAATGCAGTTCCA
+
FGGGGGGGGGGGGGGGGGGGGGGGGGGGEGGGGGGGGGGGGGGGGGGGGGGGGGGGCGGGGGGGGGGGGGGGGGGGGGGGGGGGGGGGGGGGGGGGGGGGGGGGGGGGGGGGGFGFGGGGGGGGGGGGGDGG,DFGGGGGGGGGGGGFGGGGGGGGGGGGGGFGGGGGGGGGGGGGGGGFFGGGGGGGGGGGGFFFFFFGFGFGEFFCDGEGGFFFFEF>FFFFGGFC?6FFFF4<<F0:??B?BFFFAFFFBAA=<?F2:?F:9AFBBAFFFFF>BA>A4
@M02352:288:000000000-CKWC8:1:1101:18599:4462 2:N:0:TAGCGCTC+CGTCTAAT
TAACCTTGCGGCCGTACTCCCCAGGCGGTCTACTTATCGCGTTAGCTTCGCCACTAAGTCATTACAACCCAACGGCTAGTAGACATCGTTTACGGCGTGGACTACCAGGGTATCTAATCCTGTTTGCTCCCCACGCTTTCGCACCTCAGTGTCAGTATCAATCCAGAGTGTCGCCTTCGCCACTGATGTTCCTTCCTATATCTACGCATTTCACCGCTACACAGGAAATTCCCCACTCCTCTATCGTACTCTAGCCTGCCAGTATCGGGTGCAATTCCAAG
+
FGGGGGGGGGEEEGGGGGGGFGGEGGEECEGGGGGGGGFGGGGGDGGGGGEGGGGGGGGFA<FGGGGGGGGGGG:FEFGFGGGGGGGGGGFGGGGGGGGGGG,DFGCGGGBFFGGCADGCGGGGFFGGFGFGGGGGDGFGGEGGG,DFGGGCGGGGGGGFGFCGGGGGGFGGGGGGD=86?DGGGCGGGEFGFFFFCFAFFFFGE5>CDG67:FABC)49<F>>C576<?B*/)(4(.,),-<9<1402())65<@A?F:3:B<-4339?6?24/)/4:))
@M02352:288:000000000-CKWC8:1:1101:18073:4473 2:N:0:TAGCGCTC+CGTCTAAT
TAACCTTGCGGCCGTACTCCCCAGGCGGTCAACTTAGTGCGTTAGCTGCGCCACTCACGTCTCAAGGACACAAACGGCTAGTTGACATCGTTTACGGCGTGGACTACCAGGGTATCTAATCCTGTTCGCTCCCCACGCTTTCGTTCCTCAGCGTCAGTATCTGTCCAGGTGGCCGCCTTCGCCACTGATGTTCCTTCCAATCTCTACGCATTTCACCGCTACACTGGAAATTCCACCACCCTCTACAGTCCTCTAGTCTACCAGTTCAAAATGCAGTTCCA
+
EE@FCEFGGEEGGGGGFGGCFEGGGGEG6CCGGFFGGGFGGGGEGGGGGGGGGGGGGGCFDEGFGGGACEEDGGGGGG7CGEECGGGGGGGGGGGGGDGDFGCFGGFGDFGDFGFAC;DGGFCGGFFGDEGGFFGGGEGGGGG>FCF>FA,CE*AEE;F9DFGGGGG>8?,=FGGDCDCAFDG=DCGGCF9CG3;?>AFC651@EFFFGGFGCFAFGFB9>E?42C74(09?6BABB6(8?(32>2<2)))6>A)/.59).65,.64:6<><)<?2064A2
@M02352:288:000000000-CKWC8:1:1101:18582:4476 2:N:0:TAGCGCTC+CGTCTAAT
TAACCTTGCGGCCGTACTCCCCAGGCGGTCTACTTATCGCGTTAGCTTCGCCACTAAGTCATTACAACCCAACGGCTAGTAGACATCGTTTACGGCGTGGACTACCAGGGTATCTAATCCTGTTTGCTCCCCACGCTTTCGCACCTCAGTGTCAGTATCAATCCAGAGTGTCGCCTTCGCCACTGCTGTTCCTTCCTATATCTACGCATTTCCCCGCTACACAGGAAATTCCACACTCCTCTATCGTACTCTAGCCTGCCAGTATCGGGTGCAATTCCCAG
+
EEFGFGGGGGDGEGGGGGGGGGGGGFGG:FFFGGGF<FGGCGGGGGGGGGGGGGGAFCFGCFG?FFGGEFE<7CFGDEGGDFFFG<FFGGF<FC@CC>FFCF@FEG8=@C3,AAFFFCF;C3CFFB9=FG?FFG7FEEFFEEGEE,3>CE:2EFADFF9,5<DCC@FFGCFFC5DDGF7?B4CFC,=8CECF@C=@CFAD++1+))28>CA@+;3)*),47F?)*126<F=69@:<22:A0).6<644222)644?47:??)5<)4(((4(:?)14742),
@M02352:288:000000000-CKWC8:1:1101:18055:4478 2:N:0:TAGCGCTC+CGTCTAAT
TAACCTTGCGGCCGTACTCCCCAGGCGGTCAACTTAGTGCGTTAGCTGCGCCACTCACGTCTCAAGGACACAAACGGCTAGTTGACATCGTTTACGGCGTGGACTACCAGGGTATCTAATCCTGTTCGCCCCCCACGCTTTCGTTCCTCAGCGTCAGTACCTGTCCAGGTGGCCGCCTTCGCCACTGATGTTCCTTCCAATCTCTACGCATTTCACCGCTACACTGGAAATTCCACCACCCTCTACAGTACTCTAGCCTACCAGTTAAAAATGCAGTTCCA
+
GGG@EGGGGGEGGEEGGGGGGGGGGGGG8+@CFFGGAF@FGGGGGCGG,F:FGG<CFC@C,,:<C9,EF,E<FAEC:7+=<,E?<?5?9+FF<+9FCFD:FE=B9DGG@FGC83,33C<@D,,7FG<=6+@FG7CE*8EGC9*12D8+,2<781=:=;2,4@C2B@2,?>C5C=7DDGCA3CEE<6F7+4>:C<77));+***2.845C*>C**6=75(--535CC7F?6**==<<8:?F<(,,)462454)66)1)./43<2)<>)4<<<042*.0)6))
@M02352:288:000000000-CKWC8:1:1101:11947:4492 2:N:0:TAGCGCTC+CGTCTAAT
TAACCTTGCGGCCGTACTCCCCAGGCGGTCAACTTAGTGCGTTAGCTGCGCCACTCACGTCTCAAGGACACAAACGGCTAGTTGACATCGTTTACGGCGTGGACTACCAGGGTATCTAATCCTGTTCGCTCCCCACGCTTTCGTACCTCAGCGTCAGTATCTGTCCAGGTGGCCGCCTTCGCCACTGATGTTCCTTCCTATATCTACGCATTTCACCGCTACACAGGAAATTCCACACTCCTCTATCGTACTCTAGCCTGCCAGTATCGGGTGCAATTCCA
+
GGGFGGGGGGGGGGGGGGFGGGGEGGGG@CFGGGGGGFGGGGGGGGGGGGGGGGGGGGGGGGGGFCGGGGGGGGGGGGGGGGGGGGGGGGGGGGGGGGGFGGGGGGGGGGGGGFGGGGFGGGGCGGGGGEGGGGGGGGGGGGGGGGGGGCGGGGGGGGG9FFGGGGFFGGCGGGGGDDDFFDGCDFGGE9CFFEFEFFFGFFCGEFA<DDF:C@<BFFFF>DF59F:F?F4=@B29:????2:47)4<<?BFAAFF<:*460.)4:)6<FFF96?4=A<9-
@M02352:288:000000000-CKWC8:1:1101:26322:4494 2:N:0:TAGCGCTC+CGTCTAAT
TAACCTTGCGGCCGTACTCCCCAGGCGGTCAACTTAGTGCGTTAGCTGCGCCACTCACGTCTCAAGGACACAAACGGCTAGTTGACATCGTTTACGGCGTGGACTACCAGGGTATCTAATCCTGTTTGCTACCCACGCTTTCGCACCTCAGTGTCAGTATTGGTCCAGTGAGTCGCCTTCGCCACTGATGTTCCTTCCCATCTCTACGCATTTCACCGCTACACAGGAAATTCCACTCCCCTCTACCATACTCTAGTTCGCACGTTTTGAATGCAGTTCCA
+
@ACE,6FECFE7@FGEEGGGGCF:FGB@@:FFGGGGGFGCGGGGGGGEFC@?FGGFEGG8,E,CEFFECF<EDFGGEGFFG<9FFEFG,?F?@G?:FFE:EGE@FEFC,5BEDECGGGGGGC=FGAED=D;CFGFFEC8E>DECGGGGGGGFFGFGFFGGCFGCC:FD2CEFFFCD75DFFCEGG66CCF;CF)@5;;AFAC6@?AAF<53CCFE+A>06>E?F45:<(6/7F*694(((((,4)).8A??A?FBF>9626(((..424?AA4A*)/.:))
@M02352:288:000000000-CKWC8:1:1101:11737:4502 2:N:0:TAGCGCTG+CGTCTAAT
TAACCTTGCGGCCGTACTCCCCAGGCGGACAACTTAGTGCGTTAGCTGCGCCACTCACGTCTCAAGGACCCAACCGGCTAGTTGACATCGTTTACGGCGTGGACTACCAGGGTATCTAATCTTTTTCGCTCCCCACGCTTTCGTTCCTCGTCGTCAGTATCCGTCCAGGTGGCCGCCTCCGCCACTGATGTTCCCTCCATTCTCTACGCATTCCACCGCACCACTGGAGATTCCTCCACCCCCCTCAGTACTATGATCTGCCAGTTCAACATGCATTTCCA
+
FFCFGGGGGGGGGGGEGGDFGGGDGGGG+++9CFGG<FFFGGFDGFGGFGCFGGD=FGCC,B9CEC8EF,?,?4B@7=:=<,E9?FAAFD=B=<,+8+@@FE@C,<<<,B7:3>FEF,9EE,C=>C,+@38+DF7@**@53@:1DF6+@*44*4;*CF;,4,*46*:BGACGFF<DCD*;>DEC56F+C@FCG2*63)7:*0/CA*9*)*8>:@AB6.1(,)4)0*(*())***)6<??7(((,((.4-).))))*.)/6<?7:7))).),,,46)0)6))
@M02352:288:000000000-CKWC8:1:1101:8031:4551 2:N:0:TAGCGCTC+CGTCTAAT
CACACTTGCGTGCGTACTCCCCAGGCGGAACACTTAACGCGTTGGCTACGGCACTGCTCGGGTCGATACAAGCAACGCCTAGTGTTCATCGTTTACAGCTAAGACTACAGGGGTATCTAATCCCTTTCGCTACCCTAGCTTTCGTCCCTGAGTGTCAGTTACGGCCCAGTTGAGCGCCTTCGCCACTGGTGTTCTTCCCAATATCTACGCATTTCACCGCTACACTGGGAATTCCCTCAACCCCTACCGTACTCAAGTTCACCAGTTTCCACTGCTGTTCA
+
GGGFFGGGGGGGDGGGGGGGGGGBFGGGGGGGGGGGGGGGGGGGGGGGGGGGGGGGGCGGGGGGGGGGGGGGGGGGGGGFGGGGGGGGGGGGGGGGGGGGGGGGGGGGGGGGGDGGGGGGGGGGGGGGGGGGGGGGFGGGGGGGGGGDGFGGFFGGGGGGGGGGGGDGGGGG9ECDG<DFFDEG3CGGFGGGGFFFFFFGFGFGFFFGGDFGGFFFGFF91@BFGG?D?>4>FFFFFBFF?FF?60<?B:<?BFFF<:*6<<A?FBFD25<AABFF@D<<)
@M02352:288:000000000-CKWC8:1:1101:17013:4553 2:N:0:TAGCGCTC+CGTCTAAT
TAACCTTGCGGCCGTACTCCCCAGGCGGTCAACTTAGTGCGTTAGCTGCGCCACCCACGACTCAAGGTCACAGACGGCTAGTTGACATCGTTTACGGCGTGGACTACCAGGGTATCTAATCCTGTTTGCTCCCCACGCTTTCGCACCTCAGTGTCAGTATCAATCCAGAGTGTCGCCTTCGCCACTGATGTTCCTTCCTATATCTACGCATTTCACCGCTACACAGGAAATTCCACACTCCTCTATCGTACTCTAGCCTGCCAGTATCGGGTGCAATTCCA
+
GGGGGGGGGGGGGGGGGGGGGGGGGGGGFGGGGGGGGGGGGGGGGGGGGGGGGGGGGGGGGGGGGGGGGGGGGGGGGGGGGGGGGGGGGGGGGGGGGGGGGGGGGGGGGGGGGGGGGGGGGGGGGGGGGGGGGGGGGGGGGGGGGGGGGGGGGGGGGGGGGGGGGFFGGGGGGGDGGDGFFGGGGGGGGG?FGFFFFFFF=FFG<FFFDGDGGFFFGFFFBFFFGG?GFFFFFFFFFFFFFFFBF>BFFBBFFFA9<<@?B:D7?BAB6;>?FFFFFBBB4
@M02352:288:000000000-CKWC8:1:1101:16996:4559 2:N:0:TAGCGCTC+CGTCTAAT
TAACCTTGCGGCCGTACTCCCCAGGCGGTCAACTTAGTGCGTTAGCTGCGCCACCCACGACTCAAGGTCACAGACGGCTAGTTGACATCGTTTACGGCGTGGACTACCAGGGTATCTAATCCTGTTTGCTCCCCACGCTTTCGCACCTCAGTGTCAGTATCAATCCAGAGTGTCGCCTTCGCCACTGATGTTCCTTCCTATATCTACGCATTTCACCGCTACACAGGAAATTCCACACTCCTCTATCGTACTCTACCCTGCCAGTATCGGGTGCAATTCCA
+
EGFFGGGGGGGG@CBFGGGGGEGFFFGGEG:FGGGGGFEGDFGGGGGFGGGGGGGGGGGCEGGGGGGGGGGGGGG>7FGGGG9F<FGGFGF@GGGGGGGEGGDGGFGGG8FFFGGGGF<FGGGGGGGGGGGGGFEFGGGGGGGGGGGGGCFEC=>FGFGGGEFFFCC9,4BFFF4<4D<A?CG59FF7+<CFGEFCEA67AFCFFAFFDC>*:CCCGFFF172F**297FFF?F<B>141:)4:A>DFFFFB<).*626862:22:4),,(((-7)139A)
@M02352:288:000000000-CKWC8:1:1101:4797:4561 2:N:0:TAGCGCTC+CGTCTAAT
TAACCTTGCGGCCGTACTCCCCAGGCGGTCTACTTATCGCGTTAGCTTCGCTACTCACGGCTTAAAGCCACAAACAGCTAGTAGACAGCGTTTACGGTGTGGACTACCAGGGTATCTAATCCTTTTCGCTACCCCCCCTTTCGCCCATGAGCGTCAGTCTTTCGCCAGGGAGTCGCCTTCGCCACTGATTTTCCTCCAGATATTTCCGCATTTCACCGCTACACCTGGACTTCCACTCCCCTCTCCAAGCCCTTAGTCTGCCAGTTCTAAATGACCGTCC
+
GG@@EFGGGGDCEGFGGGEFGFGCFGGGGEEFGGGAFCGDEGG@FGGFGGGGGGGGGG<C74C8F95CF@FDG,4B8EFG9EF9,BEFG>FG:<BG7F<CF?,6C8F=8FG:>FDD=EABF=F,CFFEGCEGG,+@+@CFBFE5*@:C=2,,4=8::DDF9F,*=:<CFGC*=6/59CGF5C=C<+=+>+5:731935629:9*5//*1*)9:=6*<.39052)*9>C?)6/9*)6<1(12(-8:,:()-(((,.*-)*)634).-644))6.5=()-:B
@M02352:288:000000000-CKWC8:1:1101:7018:4563 2:N:0:TAGCGCTC+CGTCTAAT
TAATCTTGCGACCGTACTCCCCAGGCGGTCTACTTAGTGCGTTAGCTGCGCCACTAAAGTCTCAAGGACCCCAACGGCTAGTAGACATCGTTTACGGCGTGGACTACCAGGGTATCTAATCCTGTTTGCTACCCACGCTTTCGCACCTCAGTGTCAGTATTGGTCCAGTGAGTCGCCTTCGCCACTGATGTTCCTTCCCATCTCTACGCATTTCACCGCTACACAGGAAATTCCCCTTACCTCTACCATACTCTAGTTCATCAGTTTTGAATGCAGTTCCA
+
@EFGGGGGGGGGGGGGGGGGGGG7FGEEFEGGGGGGGGFFFGGGGGGGGEGGGGGGGGFFFEGGA9F6FFGGGEGGFGGGGGGFDGDFGGGGDFFDECCGGG7FFGGGFGGGGGGFAEGGGGGGGGGGG=FGGFGGGG>EGGCGDE>*:>CFFGFGGG9FFEGGGG9CF,>,DCCGDDDFFGGGGFFGGFGD>?FFFFF7FGFGFCF<C5DCCFEFG36;1))0*1(717@*9=)4<FBFFDA<)66:><747>A=66@24>))6:<2(4.<<2*)945<)
@M02352:288:000000000-CKWC8:1:1101:12953:4568 2:N:0:TAGCGCTC+CGTCTAAT
TAACCTTGCGGCCGTACTCCCCAGGCGGTCAACTTAGTGCGTTAGCTGCGCCACCCACGACTCAAGGTCACAGACGGCTAGTTGACATCGTTTACGGCGTGGACTACCAGGGTATCTAATCCTGTTTGCTCCCCACGCTTTCGTGCCTCAGTGTCAGTATTTGTCCAGGTAGCCGCCTTCGCCACTGATGTTCCTTCCAATCTCTACGCATTTCACCGCTACACTGGAAATTCCACCACCCTCTACAGTACTCTAGTTTGCCAGTTCAAAATGCAGTTCCA
+
GGGGGGGGGGGGGGGGGGGGGGGGGGGGFEGGGGGGGGGGGGGGGGGGGGGGGGGGGGGGGGGGGGGGGGGGGGGGGGGGGGGGGGGGGGGGGGGGGGGGGGGGGGGGGGGGGGGGGGGGGGGGGGGGGGGFGGGGGGGGGGGGGGGG6FGGGGGGGGFGGFGGGGGGGGGGGGGGGGGFFGGGGGGGGGGGGFFFFFFGFGFGEFFGGGEGGFFFGBBBBE);FGFG?=?FF?A>0<F?FFF?A<<:A24<AF<4<AFFFBD7,:AAF<DFAAFF8<BF)
@M02352:288:000000000-CKWC8:1:1101:15998:4571 2:N:0:TAGCGCTC+CGTCTAAT
TAACCTTGCGGCCGTACTCCCCAGGCGGTCAACTTAGTGCGTTAGCTGCGCCACTCACGTCTCAAGGACACAAACGGCTAGTTGACATCGTTTACGGCGTGGACTACCAGGGTATCTAATCCTGTTCGCTCCCCACGCTTTCGTTCCTCAGCGTCAGTATCTGTCCAGGTGGCCGCCTTCGCCACTGATGTTCCTTCCAATCTCTACGCATTTCACCGCTACACTGGAAATTCCACCACCCTCTACAGTACTCTAGTTTGCCAGTTCAAAATGCAGTTCCA
+
GGFGFGGGGGGGGGEGGGGGGGGGGGGGCFGGGGGGGGGGGGGGGGGGGGGGGGGGGGGGGFGGGGGGGGGGGGGGGGGGGGGGGGGGGGGGGGGGGGGGGGGGGGGGGGGGGGCFGGGGGGGCGGGGGGGGGGFGGGGGGGGGGGGGGC:FEEEGGGFFGGGGGGGGGCFGGGGGGGGFFGGEDDGFC7@FFCFFFFFGFGFFFFF<GGFGGFFFGFFB>E??>FBDFFFFFFFBB?F<F<B:A<9:>>BBF9>*<AFFBFFBBBFFFAAF>AF>B<A4)
@M02352:288:000000000-CKWC8:1:1101:4778:4574 2:N:0:TAGCGCTC+CGTCTATT
TAACCTTGCGGCCGTACTCCCCAGGCGGTCTACTTATCGCGTTCGCTTCGCTACTCACGGCTTAAAGCCCCAAACCGCTAGTAGCCAGCGTTTACGGTGTGGACTACCCGGGTATCTAATCCTGTTCGCTACCCACACTTTCGCACCTTAGCGTCAGTCTTTGGCCAGGGAGTCGCCTTCGCCACTGCTGTTCCTCCAGATCTCTAAGCCTTTCCCCGCTACAACTGGACTTCCACTCCCCTCTCCAAGACTCCAGTCTGCCCGTTTTAAATGCCCGTCC
+
6C,B,EFFF77@CFGFGGGGGGF,F8+B@+C6EFGGFGGG7FG,BFFC:@:CFGFGFDG7CFEE,:<?F+C+8,=++>@@=,5,,C,AC@+BF+A4:=+B+:,A9F,A,3@C=:FADEGFFGC9>CGCGG@FEE,<*@EFGF8C*>4;,,,5*;*4/;;CCF9,4?,=B*1*=C7<DDG487AEGGE+<7CFF)ACD5/09**:<86*9+0>F?2*A.4(-<2*9786(5??7?)4421(2::B?:4(3(.42(.)6<66A28(4(((),.-))).)4:6
@M02352:288:000000000-CKWC8:1:1101:14248:4574 2:N:0:TAGCGCTC+CGTCTAAT
TAACCTTGCGGCCGTACTCCCCAGGCGGTCAACTTAGTGCGTTAGCTGCGCCACTCACGTCTCAAGGACACAAACGGCTAGTTGACATCGTTTACGGCGTGGACTACCAGGGTATCTAATCCTGTTCGCTCCCCACGCTTTCGTACCTCAGCGTCAGTATCTGTCCAGGTGGCCGCCTTCGCCACTGATGTTCCTTCCAATCTCTACGCATTTCACCTCTACACTGGAAATTCCACCACCCTCTACAGTACTCTAGTTTGCCAGTTAAAAATGCAGTTCC
+
CEGGEGGGGGGEEGGGEGGGGGFCFFEGCFGGGGGGGFGGGGGGGGGGGGGGGGGGGGGGGGGGGGGGGGGGGGGGDGGGGGFEFGFFGGGDFGGGG@CFGGGGGGFGGGGGCF8BEGGFGFGFGGEEGGGGGGGGGGGDGGGGGGD7CDEEEEEGGFECFCCGGGGFCF6;FFC4D59F><87CFFFCF+;FCAEEFFFA4:C);C35A39:=A4@*32<FDFFG?G07@FFFB<:?BF1064>>2:4>B9<:A*.)/:2<A>?4)-65?7)68)9.44
@M02352:288:000000000-CKWC8:1:1101:15417:4584 2:N:0:TAGCGCTC+CGTCTAAT
TAACCTTGCGGCCGTACTCCCCAGGCGGTCTACTTATCGCGTTAGCTTCGCCACTAAGTCATTACAACCCAACGGCTAGTAGACATCGTTTACGGCGTGGTCTACCAGGGGATCTAATCCTGTTTTCCCCCCACCCCTTTGCACCTCAGTGTCAGCAGCCATCCACAGTGTCGCCTTCGTCACTAACGTTCCTTCCTATATCTACGCATTTCACCGCCACACAGGAAATTCCACACTCCTCTATCGTACTCTAGCCTGCCAGCATCGGGTGCAACTCCAAG
+
9EFG,EFFG@FBEEGGGGGGGGGEG8CE++CCFFGGGGGGEGGEGGGGGGGGDE=CEF?C9F<EF,9C,B=CEFEG7CD?FGEC?FFCG<@?5++@7@+>4:AFF,B,++++83>,8E<7D,9FC>9,,8+@+C+>*3,,57,,33@*122,6,,,24,,27,6?,4=FA99:F4*:?<)85E++++3009*16A3);+0+3:175375*1+1+43E)-8(.(.*917<**11@2?((.).6)))(.((-))--)0)(82,)(42,1(,((,..),=),,)
@M02352:288:000000000-CKWC8:1:1101:9678:4597 2:N:0:TAGCGCTC+CGTCTAAT
TAACCTTGCGGCCGTACTCCCCAGGCGGTCTACTTATCGCGTTAGCTTCGCCACTAAGTCATTACAACCCAACGGCTAGTAGACATCGTTTACGGCGTGGACTACCAGGGTATCTAATCCTGTTTGCTCCCCACGCTTTCGCACCTCAGTGTCAGTATCAATCCAGAGTTTCGCCTTCGCCACTGATGTTCCTTCCTATATCTACGCATTTCACCGCTACACCGGAAATTCCCCCCTCGTCTATCGTACTCTAGCCGGCAAGTAACGGGTGCAATTCCAAG
+
C<EFFEGEFG@FCFGGCGGGGEG@,FE766B@FFGFGGFCFGGGGD@9FB@FG@FGGG<F<ECFGA9F7BC<CC=F::FE?<F9FEFFCEFGGCC=+6@@B,5E=>5>CEF,ABFF9DGGABDDFB9,,DF@,FBF@C8CEE8C585C6>:<E,@@EF,@2@CC?<2DF,>2BCCG4CC?>5E6;,1>=93+C)919AAF+11+4:B3:C7CFFEAE:>B7)(05)494/***)(-,((-(,2).3.1:6A44:4?1(5((4).-6:3?>6:3)7-=)...
@M02352:288:000000000-CKWC8:1:1101:19545:4609 2:N:0:TAGCGCTC+CGTCTAAT
TAATCTTGCGACCGTACTCCCCAGGCGGTACACTTAATGTGTTAACTGCATTACTGCAAGGTCTAGCCTCACAACAACTAGTGTACATCGTTTAGGGCGTGGACTACCAGGGTATCTAATCCTGTTTGCTCCCCACGCTTTCGTGCCTCAGTGTCAGTATTTGTCCAGGTAGCCGCCTTCGCCACTGATGTTCCTTCCAATCTCTACGCATTTCACCGCTACACTGGAAATTCCACTACCCTCTACAATACTCTAGTTTGCCAGTTCAAAATGCAGTTCC
+
FFGGGGGGGGGGGGGGGGGGGGGGFGCEGGGGGGGGGGGGGGGGGGGGGGGGGGGGGGFGGGGGGGGGGGGGGGGGGGGGFGFGGGGGGGGGGGGGFGGGGGGGGGGGGGGGGGGGGGGGGGGGGGGGGGGGGGGGGGGGGGGGFEGGGGGGGGGGGGFGGGGGGGGG6FGGGGDGGGGFFGGGGGFCFGGGGFFF@FFGFGFGFFFGDGFGGFFFGBBFFFEFGGFGE6AF=C<EFFFFF@FFEEF<EBFFFAA6A>FFFAB?FFAD4A2<2)*)9:AA
@M02352:288:000000000-CKWC8:1:1101:14018:4611 2:N:0:TAGCGCTC+CGTCTAAT
TAACCTTGCGGCCGTACTCCCCAGGCGGTCAACTTAGTGCGTTAGCTGCGCCACCCACGACTCAAGGTCACAGACGGCTAGTTGACATCGTTTACGGCGTGGACTACCAGGGTATCTAATCCTGTTTGCTCCCCACGCTTTCGTGCCTCAGTGTCAGTATTTGTCCAGGTAGCCGCCTTCGCCACTGATGTTCCTTCCAATCTCTACGCATTTCACCGCTACACTGGAAATTCCACTACCCTCTACAATACTCTAGTTTGCCAGTTCAAAATGCAGTTCC
+
CFCCFGGGGGDGEFCFGGGGGGGGGFEGFGEGGGGGCFGGGGGGGGGGGGGGGGGGFGGGGGGF<F@CFEGGGGGEFGGGGGGGFFGGGDGGGGGGGFCFGGGGGGFGGGGGGGGGGGGEGGGFGFFCGGGGGGGGGGGGFGGFCGGGGGGGFFGGGGGGFFG@?FGGCGGGGGGGGGGFAGGGGGGF7:>:C<F)4AA+@DFC3CFFGGFGGFFFGBB>;E7?:F(C>FF?4@AFB?F??4:?>D<>99?FFFAF5:@)6<4?DAADFFB2<<FBF<A>
@M02352:288:000000000-CKWC8:1:1101:10213:4616 2:N:0:TAGCGCTC+CGTCTAAT
TAACCTTGCGGCCGTACTCCCCAGGCGGTCAACTTAGTGCGTTAGCTGCGCCACTCACGTCTCAAGGACACAAACGGCTAGTTGACATCGTTTACGGCGTGGACTACCAGGGTATCTAATCCTGTTCGCTCCCCACGCTTTCGTTCCTCAGCGTCAGTATCTGTCCAGGTGGCCGCCTTCGCCACTGATGTTCCTTCCAATCTCTACGCATTTCACCGCTACACTGGAAATTCCACCACCCTCTACAGTACTCTAGTTTGCCAGTTCAAAATGCAGTTCCA
+
GGGGGGGGGGGGGGGGGGGGGGGGGGGGGGGGGGGGGGGGGGGGGGGGGGGGGGFGGGGGGGGGGGGGGGGGGGGGGGGGGGGGGGGGGGGGGGGGGGGGGGGGFGGGGFEGGGFGGGGCGGGGGGGGGGGGGGGGGGDGGGGGGGGGGGGGGGGGGGGGGGGGGGGG?FEEGGGGGGGFFGGGCGG7AFEFGFFFFAFGFGFGFFFGGD)>FFFFG@91;EBF=DBGFFFBFFF>(8?FBFFF>DBBF<>AAAAFFFF2:5A?FA<>BBBAAAFFFAA<)
@M02352:288:000000000-CKWC8:1:1101:7320:4633 2:N:0:TAGCGCTC+CGTCTAAT
TAATCTTGCGACCGTACTCCCCAGGCGGTACACTTAATGTGTTAACTGCATTACTGCAAGGTCTAGCCTCACAACAACTAGTGTACATCGTTTAGGGCGTGGACTACCAGGGTATCTAATCCTGTTTGCTCCCCACGCTTTCGCGTCTCAGCGTCAATAATGTTCCAGTAGATCGCCTTCGCAATCGGTATTCCTTCTGATCTCTACGGATTTTACCCCTACACCAGAAATTCAATCTACCTCTCCCATATTCTAGGTAAGCAGTTTTCAAAGCAGTTCAA
+
FGGGGGGGGGDGGGGGGGGGGGGGGFGGGGGGGGGGFGGGGGGGGGGGGGFGGGGGGGGGGGGGGGGGGGGGGGGGGGGGGGGGGGGGGGGGGGGGGGGGGGGGGGGGGGGGGGGGGGGGGGGGGGGGGGGGGFBCCEGEGGGGGGGGGGGGGGGGGGGGGGGGGGGGGGGGGGFGDDGFFGGGGGGGGGGGGEFFFFFGFGFGEFFGCEEGFFCFGFF@?FEAGG;FFF=FA+9?EC<<A4<@@:<BF7AA>49=7:FBFF<1-:ABADA947?1?66:6
@M02352:288:000000000-CKWC8:1:1101:14749:4641 2:N:0:TAGCGCTC+CGTCTAAT
TAACCTTGCGGCCGTACTCCCCAGGCGGTCAACTTAGTGCGTTAGCTGCGCCACCCACGACTCAAGGTCACAGACGGCTAGTTGACATCGTTTACGGCGTGGACTACCAGGGTATCTAATCCTGTTTGCTCCCCACGCTTTCGTGCCTCAGTGTCAGTATTTGTCCAGGTAGCCGCCTTCGCCACTGATGTTCCTTCCAATCTCTACGCATTTCACCGCTACACTGGAAATTCCACTACCCTCTACAATACTCTAGTTTGCCAGTTCAAATTGCAGTTCC
+
EFGF<FGGGGGGGGGGGGGG8FFGGGGGFGGGGGGGCEDEGGGGGGGGGGGGGEFGFFGFGGGGEGFFFGGGGGGGGGGEFFGGGGCDAF<FFFGEFGGGGGGGGGGGFGEGFGGGGGDFGGGGGGGCDEFCGGGGDGGGGGGGGGGCGDFGFGGGDFGGCFFCCFGCCFGGGGGGGGGFFGGGDGG7<+3;;CFFFFFGF46+7AACCEA3CFFFFFFF>F4FCD?F>?=?F?AAA?:??B6<<BF<<28.)5<F9AFB989?F2<<2<)))-9<7>B>
@M02352:288:000000000-CKWC8:1:1101:12945:4643 2:N:0:TAGCGCTC+CGTCTAAT
TAATCTTGCGACCGTACTCCCCAGGCGGTACACTTAATGTGTTAACTGCATTACTGCAAGGTCTAGCCTCACAACAACTAGTGTACATCGTTTAGGGCGTGGACTACCAGGGTATCTAATCCTGTTTGCTCCCCACGCTTTCGCGTCTCAGCGTCAATAATGTTCCAGTAGATCGCCTTCGCAATCGGTATTCCTTCTGATCTCTACGGATTTTACCCCTACACCAGAAATTCCATCTACCTCTCCCATATTCTAGGTAAGCAGTTTTCAAAGCAGTTCAA
+
FGGGGGGGGGDGGEGGGGFGFGGEGGGGGFGGGGGGGGGGGGGGGGGGGFFGGGGGGGGGGGGGGGGGGGGGGGGGGGGGGGGGGGGGGGFGGGGGGGGGGGGGGGGGGGGGGGGGGGGGGGGGGGGGGGGGGGFGGGGGGGGGGGGGGGGGGEGGGGGGGGGGGGGGGGGCCGGGDGGFFGGGGGGGGDGGFFFF@FFDAFFGFFFGGGEGGFFFGFF;@FEFDGFG1;ACFFFFFFEF9;28?BFFF194<AFFFA?A?FFF96AAD<ABA<FFFFFFA
@M02352:288:000000000-CKWC8:1:1101:7719:4647 2:N:0:TAGCGCTC+CGTCTAAT
TAACCTTGCGGCCGTACTCCCCAGGCGGTCTACTTATCGCGTTAGCTTCGCCACTAAGTCATTACAACCCAACGGCTAGTAGACATCGTTTACGGCGTGGACTACCAGGGTATCTAATCCTGTTTGCTCCCCACGCTTTCGCACCTCAGTGTCAGTATTGGTCCAGTGAGTCGCCTTCGCCACTGATGTTCCTTCCCATCTCTACGCATTTCACCGCTACACAGGAAGTTCCACTCACCTTTACCATACTCTAGTTCGCCAGTTTTGAATGCAGTTCCAAG
+
<FFGGGGGGGGDEGGGGGGGGGGGGGGG+@FCGGGGGFGGGGGGGGGGGGGGGGGGGGGGGFGFFGGGGGGGGGDGDFGGGGGGGGGGGDGGGGGGGF@FEGFGGGGGCFDCG?EG9BCFGGGGF,=ACEFGBCCE8EFAECCG5,:*,7@CFF;;DFGGGGGFG7<CGFFG5=CCCG:BEGGGF?@FCFFFFFFF@FFF::AGCFD5<E6;7830?5;9...5>DBG?F4@8@)403:))-6<<2-,3-,--6:F<,0(-().6:((6::4))*)16<<)
@M02352:288:000000000-CKWC8:1:1101:7325:4650 2:N:0:TAGCGCTC+CGTCTAAT
TAATCTTGCGACCGTACTCCCCAGGCGGTACACTTAATGTGTTAACTGCATTACTGCAAGGTCTAGCCTCACAACAACTAGTGTACATCGTTTAGGGCGTGGACTACCAGGGTATCTAATCCTGTTTGCTCCCCACGCTTTCGCGTCTCAGCGTCAATAATGTTCCAGTAGATCGCCTTCGCAATCGGTATTCCTTCTGATCTCTACGGATTTTACCCCTACACCAGAAATTCCATCTACCTCTCCCATCTTCTAGGTAAGCAGTTTTCAAAGCAGTTCAA
+
AEGGGGGGGGGGGGGGGGGGFEDCFGGGDEFCGGGGGFGGCFGGGGGGGFGGGGGG9FFA,EFFD<EGGGGGGGGGGGGGGFEGFEFGFG<,C<FG8FGGG7FFGGFFFGGGG8=EDFFGF9?FGGGFEEGGGGFGGGEGGDCGDCC6DFGCCEC>ACADGF@>CCFGCEDFFGCDGDDFFD8=99C>EC:FGFFFFF8+4B@D?AC59*0>4ACFG4612AE;*:=4=;F68@CEE4<94;3@18(.2(6<A<<F?>F24)4(:4<)6AD2<().89)).
@M02352:288:000000000-CKWC8:1:1101:6168:4668 2:N:0:TAGCGCTC+CGTCTAAT
TAATCTTGCGACCGTACTCCCCAGGCGGTACACTTAATGTGTTAACTGCATTACTGCACGGTCTAGCCTCACAACAACTAGTGTACATCGTTTCGGGCGTGGACTACCAGGGTATCTAATCCTGTTTGCTCCCCACGCTTTCGCGTCTCAGCGTCAATACTGTTCCAGTAGATCGCCTTCGCAATCGGTATTCCTTCTGATCTCTACGGATTTTCCCCCTACACCAGAAATTCCCTCTCCCTCTCCCATATTCTAGGTACGCAGTTTTCAAAGCATTTCAA
+
GGGGGGGGGGGGGGGGGGGGGGGGGGGGEFECFGGGDGGGGGGGGGGGG9@@FFCFDF,:FFEEDFFEAF,CEDBEFGGGGGGGFGFCE@FG<,CE:>EFGGCFBDGG8FGG8AFEFGFEFGGGGGGFCGGGGCDCEGGGD=CCECE7?,@@CEGGCFGCCFFCC;@,E>CF,5;DDCGFFGE5CC==4,=FGFFE>FAC8@CDEAFF<E>GCC);>A(6=:;;5*2*46?FB*)6<?((.,,4<:7?2342:AD426F)36<>1<AD2:>)5())/6-))
@M02352:288:000000000-CKWC8:1:1101:13233:4669 2:N:0:TAGCGCTC+CGTCTAAT
TAATCTTGCGACCGTACTCCCCAGGCGGTCTACTTAGTGCGTTAGCTGCGCCACTAAAGTCTCAAGGACCCCAACGGCTAGTAGACATCGTTTACGGCGTGGACTACCAGGGTATCTAATCCTGTTTGCTACCCACGCTTTCGCACCTCAGTGTCAGTATTGGTCCAGTGAGTCGCCTTCGCCACTGATGTTCCTTCCCATCTCTACGCATTTCACCGCTACACAGGAAATTCCACTCACCTCTACCATACTCTAGTTCGCCAGTTTTGAATGCAGTTCCA
+
GGGGGGGGGGGGG>FFG@FGGGG@FGDE@FGGGGGGGFGGGGCGGGGGGGGGGGGGGGGFGGGGGGGDFFGGGGGGGGGGGGFFGFGGGGGGGGGGGGGGGGGFGGFEGGGGGGGGGDFCFGGGGGGGGGGGGGGGGEGGGGGGGGGGGGGGGGGGG=CFFGGGGG9FEGGGGGGGGGGFFGGGGGCFFGGGGCF?EFFGFF8;?FFFGGFGGFFFFDFFFF>FGGFG<:FF66<B4027:284AB<:AF?4?F2*5)*4;BF04><<:?AAAB429<49)
@M02352:288:000000000-CKWC8:1:1101:6187:4671 2:N:0:TAGCGCTC+CGTCTAAT
TAATCTTGCGACCGTACTCCCCAGGCGGTACACTTAATGTGTTAACTGCATTACTGCAAGGTCTAGCCTCACAACAACTAGTGTACATCGTTTAGGGCGTGGACTACCAGGGTATCTAATCCTGTTTGCTCCCCACGCTTTCGCGTCTCAGCGTCAATAATGTTCCAGTAGATCGCCTTCGCAATCGGTATTCCTTCTGATCTCTACGGATTTTACCCCTACACCAGAAATTCCATCTACCTCTCCCAGATTCTAGGTAAGCAGTTTTCAAAGCAGTTCAA
+
<<CFACGGGEDECFFCG<FGCFG7CFCF:@FGG<FF<CEEGGGGFGCFGGGFGGAFDFFFGGGGGGGFDAFFFGGGGGGGGGGFGGFFGGG8CFGGGGGGGGEGCD=FGDGGGGGFGGGGF9EF,FFEFFGGGGFGGC>6DFC>CEG+@;FEC9C>+3FEFFFGGGGGGF,,@=77DC5>99EGGF9;1=C8D8>5=BA@FFCC4BADC*)**@<F>A=;?4@FF<1D(;F6C675>C?EA374(4:1)())6--*.58-).),6))))6:<<(),9))66
@M02352:288:000000000-CKWC8:1:1101:7710:4676 2:N:0:TAGCGCTC+CGTCTAAT
TAATCTTGCGACCGTACTCCCCAGGCGGTCTACTTAGTGCGTTAGCTGCGCCACTAAAGTCTCAAGGACCCCAACGGCTAGTAGACATCGTTTACGGCGTGGACTACCAGGGTATCTAATCCTGTTTGCTACCCACGCTTTCGCACCTCAGTGTCAGTATTGGTCCAGTGAGTCGCCTTCGCCACTGATGTTCCTTCCCATCTCTACGCATTTCACCGCTACACAGGAAATTCCACTCACCTCTACCATACTCTAGTTCGCCAGTTTTGAATGCAGTTCCA
+
FEGGGGGGGGGGGGGGGGGGGGGGGGGGEFGGGGGGGGGGGGGGGGGGGGGGGGGGFGFGGGGGGGGGGGGGGGGGDGGGGGGGGGGGGGGGGGGGGGGGGGGGGGGGGGGGGGFGGGGGGGGGGGGGGGGGGGGGGGGGGGGGGGGGGGGGGGGAFGGGGF9DGGEBF>F?FGGGGGGF4DGGCGGGFFFGGFFFAAA>CFCGFFFFGGEGFFEFG3>@FF?FFC6F<FFFFB9AA?B:621<7AF)))46?AA=<>?BFF16>DFB(24<<DF2*-:<)
@M02352:288:000000000-CKWC8:1:1101:6606:4680 2:N:0:TAGCGCTC+CGTCTAAT
TAACCTTGCGGCCGTACTCCCCAGGCGGTCTACTTATCGCGTTAGCTTCGCCACTAAAAGATCAAGTCTTCCAACGGCTAGTAGACATCGTTTACGGCGTGGACTACCAGGGTATCTAATCCTGTTTGCTCCCCACGCTTTCGCACCTCAGTGTCAATATCAGTCCAGGTAGTCGCCTTCGCCACTGGTGTTCCTTCCTATATCTACGCATTTCACCGCTACACAGGAAATTCCACTACCCTCTACTGTATTCTAGACTAGCAGTATCAGATGCAGTTCCA
+
FFFFFGGGGGGGGGGGGGGGGGGGGGGGEGGGGGGGGGGGGGGGGGGGGGGGGGGGGGGGGGGGGGGGGGGGGGGGGGGGGGGGCGGGGGGGGGGGGGEGGGGGGGGGFFGGGFCFGFGFAFGCFGGGGGGGGGGEEGGGGGGGCGGGGG8FGGGGGGGGDCEGGGGGGGFGGGGGGGGFFGG=DDGGEGGGGFFFEA=7A:AC<FFDGEEGGA)AFABF9DFFGG0FFF=BF=<AA?BFFBBF7<)):2A<44:1<A?3>?D):4):BF3<><F96:99)
@M02352:288:000000000-CKWC8:1:1101:5732:4688 2:N:0:TAGCGCTC+CGTCTAAT
TAACCTTGCGGCCGTACTCCCCAGGCGGTCAACTTAGTGCGTTAGCTGCGCCACTCACGTCTCAAGGACACAAACGGCTAGTTGACATCGTTTACGGCGTGGACTACCAGGGTATCTAATCCTGTTCGCTCCCCACGCTTTCGTTCCTCAGCGTCAGTATCTGTCCAGGTGGCCGCCTTCGCCACTGATGTTCCTTCCAATCTCTACGCATTTCACCGCTACACTGGAAATTCCACCACCCTCTACAGTACTCTAGTTTGCCAGTTCAAAATGCAGTTCC
+
GGGGGGGGGGGGGGGGGGGGGGGCFFEDC:FGGFGGFFGCGGDGGGGGFDGGGGFFFGGGGGGGFFDFGGGGGGGGGGEGGGG9FFFGGGGGGGGGEEEGGGGDFGFGGGGGGGFDCFFFGGGFGGFGGGGGGGGGGDEGGGGFFGFCGGDGGGEGCGF,;FG@?77>?FGCFGGGGCDAFGGGGGGF7FFGCCF?EFF78F+75;FF<=DCGF<F9)41>F<FGG:5:**6@F>9:??<BB?FADABFFA)-.-9:4B<9A4:3<A):A2>8A4986)6
@M02352:288:000000000-CKWC8:1:1101:7708:4700 2:N:0:TAGCGCTC+CGTCTAAT
TAATCTTGCGACCGTACTCCCCAGGCGGTCTACTTAGTGCGTTAGCTGCGCCACTAAAGTCTCAAGGACCCCAACGGCTAGTAGACATCGTTTACGGCGTGGACTACCAGGGTATCTAATCCTGTTTGCTACCCACGCTTTCGCACCTCAGTGTCAGTATTGGTCCAGTGAGTCGCCTTCGCCACTGATGTTCCTTCCCATCTCTACGCATTTCACCGCTACACAGGAAATTCCACTCACCTCTACCATACTCTAGTTCGCCAGTTTTGAATGCAGTTCC
+
GGFGGGGGGGGGGGGGGGGGGGGGGGGGGGGGGGGGFGGGGGGGGGGGGGGGGGGGGGGGGGGGGGGGGFGGGGGGGGGGGGGGGGGGGGGGGGGGGGGGGGGGGGGGGGGGGGGGGGGGGGGGGGGGGGGGGGGGGGGGGGGGGGGGGGGGGGGGGGGGGGGGGGGGGEFCFGGCGGDFAGGGGGCFFGFGGFFFFFFFFGFFFFFCDGFGGF?AFE;9@54FGG?GBFFFFFFFF:(8??FB7AFFF?<9?F<@B>FBFFFBFFFB?FAFFF?<BAF<
@M02352:288:000000000-CKWC8:1:1101:19190:4700 2:N:0:TAGCGCTC+CGTCTAAT
TAACCTTGCGGCCGTACTCCCCAGGCGGTCTACTTATCGCGTTAGCTTCGCCACTAAGTCATTACAACCCAACGGCTAGTAGACATCGTTTACGGCGTGGACTACCAGGGTATCTAATCCTGTTTGCTCCCCACGCTTTCGCACCTCAGTGTCAGTATCAATCCAGAGTGTCGCCTTCGCCACTGATGCCCCTTCCTATATCTACGCATTTCACCGCTACACAGGAAATTCCACACTCCTCTAACGTACTCTAGCCTGCCAGTATCGGGTGCAATTCCAAG
+
FGGGGGGGGGGGGGEGGGGGGGGGGGGGEGGGGGGGGGGGGGGGGGGGGGGGGGGGGGGGGGGGGGGGGGGGGGGGGGGGGGGGGGGGGGGFGGGGGGGGGGGGGGGGGGGGGGGGGGGGGDEFGGGGGGGGFGCFGCFFCEGGD7DFGGGGGGGGG;FDE;9D9:F>;<>EEGDDDG4AB4CFCGFGG+*::;F@<+10:C=CE3B/:EAGGF@5:>90<F)7CFBGFFFFF?((3?:2(4<).,42315A2<<4)().:25)4<(1(.--,6B<@BA<,
@M02352:288:000000000-CKWC8:1:1101:9099:4703 2:N:0:TAGCGCTC+CGTCTAAT
TAACCTTGCGGCCGTACTCCCCAGGCGGTCAACTTAGTGCGTTAGCTGCGCCACTCACGTCTCTAGGACACAAACGGCTAGTTGACATCGTTTACGGCGTGGACTACCAGGGTATCTAATCCTGTTCGCTCCCCACGCTTTCGTTCCTCAGCGTCAGTATCTGTCCAGGTGGCCGCCTTCGCCACTGATGTTCCTTCCAATCTCTACGCATTTCACCGCTACACTGGAAATTCCACGACCCTATACAGTACTCTAGTCGACCAGTTCAAAATGCAGGTCCA
+
GGFGGGGGGGGGGEGGGG,CECFEGG:FFDCFGGGGGFF9FCFFFG<FF:@FGGGGGGCF@DFGGGGGGGFGFGGGGGGGGFGGFGGGGGGGGCFFGEGGDECFFFGFFFGDDFGGGGGDF;FFDFDGGEGEFGFGGGEEGGGEDDFFGGFGGGG8ECD@BF;;D:FD?FGGGGGG4C4685?7CFD7AFFGGCFF<F6+@7ACCAFGD=5CCF<?<596>EB5:715:FFFFF<4(,4(-1.))6-).-66266*6>)2(((.6-)).4))5)96).).)
@M02352:288:000000000-CKWC8:1:1101:24288:4707 2:N:0:TAGCGCTC+CGTCTAAT
TAACCTTGCGGCCGTACTCCCCAGGCGGTCTACTTATCGCGTTAGCTTCGCCACTAAGTCATTACAACCCAACGGCTAGTAGACATCGTTTACGGCGTGGACTACCAGGGTATCTAATCCTGTTTGCTCCCCACGCTTTCGCACCTCAGTGTCAGTATCAATCCAGAGTGTCGCCTTCGCCACTGATGTTCCTTCCTATATCTACGCATTTCACCGCTACCCAGGAAATTCCACACTCCTCTATCGTACTCTAGCCTGCCAGTATCCGGTGCAATTCCAAA
+
EGGGGGGGGGGGGGGGGGGGGGGGGFCF@FGGGGGGGFGGGGGGGGGGGGGEGGGGGGGGDEGGGGGGGGGGGGFGGGFGGDGGGGGGGGGFGGGGGGDFGFFGGGDGDCGDFGGCF;F9==DFG8FAADBF@EGGGGGGDECGE8FGFGGGGGGGGGGFCC2DE9DCFFGGD>@/885?DGGFDGGGGGGGGFFFCFF78FF74))85EFCCFFBC;(3(87>D*47<77=6*(((4123<2<:(43((.54.6<>1F2)4:)))),6>0(,)9)*6)6-
@M02352:288:000000000-CKWC8:1:1101:15457:4709 2:N:0:TAGCGCTC+CGTCTAAT
TAACCTTGCGGCCGTACTCCCCAGGCGGTCAACTTAGTGCGTTAGCTGCGCCACTCACGTCTCAAGGACACAAACGGCTAGTTGACATCGTTTACGGCGTGGACTACCAGGGTATCTAATCCTGTTCGCTCCCCACGCTTTCGTTCCTCAGCGTCAGTATCTGTCCAGGTGGCCGCCTTCGCCACTGATGTTCCTTCCAATCCCTCCCCATTTCACCGCTACACAGGAAATTCCACTACCCTCCACCGTATTCTAGACTGCCATTATCAGGTGCACTTCCA
+
FFGG@FGFC@CGDGCGDFGG8@E:@FGG@FEGEFFFCCFFFGCGG9FGFGGGFF,<<ECFGEGGGGFCGFGFFFFE:FCCF?FFGFEFFFGGGFGGDGGGDGCFFEGEFFGEGEFEFCFFFFGGGGFE=+=>FGGGGGGGCG>F8BFFC,DGG;8>C@@ECADDF:F>6:?BCCDGD*?FFGGCDFFFF9CCG)+9>F6:6<)*))8**07:CB<FF>BBBF7FFG8<067*=4<-6822,,((4:(38(1:>94*:)92(.)).)..-5)).)/)*)5).
@M02352:288:000000000-CKWC8:1:1101:24180:4712 2:N:0:TAGCGCTC+CGTCTAAT
TAACCTTGCGGCCGTACTCCCCAGGCGGTCTACTTATCGCGTTAGCTTCGCCACTAAAAGATCAAGTCTTCCAACGGCTAGTAGACATCGTTTACGGCGTGGACTACCAGGGTATCTAATCCTGTTTGCTCCCCACGCTTTCGCACCTCAGTGTCAATATCAGTCCAGGTAGTCGCCTTCGCCACTGGTGTTCCTTCCTATATCTACGCATTTCACCGCTACACAGGAAATTCCACTACCCTCTACTGTATTCTAGACTAGCAGTATCAGATGCAGTTCCA
+
CCFGGGGGGGGGGGGGGGGGGGGGGFEGBFGGGGGGGGGDGGGGGGGGGEGGGGGGGGGGGGGGGGGGFFGGGGGGCEGGGGGGGGGGGGGGGGGGGEFGGGEFEGGGGGGGGGGGGGF9FFGGGGGGCGGFGGGFGGGGGGGGDGDDFFGGGGGGAEFC9;;DFGGGDGGGGGGG4DGF4D5EDGFC3*ADGEFEEFF;=+1;CAF*2/.CG6?@C:6>6B)7=F?G<?FF4@9BBB?<67BBAAD).).<ADA*64=<>:<)-6)6).).)49)16<<)
@M02352:288:000000000-CKWC8:1:1101:19984:4728 2:N:0:TAGCGCTC+CGTCTAAT
TAACCTTGCGGCCGTACTCCCCAGGCGGTCTACTTATCGCGTTAGCTTCGCCACTAAGTCATTACAACCCAACGGCTAGTAGACATCGTTTACGGCGTGGACTACCAGGGTATCTAATCCTGTTTGCTCCCCACGCTTTCGCACCTCAGTGTCAGTATCAATCCAGAGTGTCGCCTTCGCCACTGATGTTCCTTCCTATATCTACGCATTTCACCGCTACACAGGAAATTCCACACTCCTCTATCGTACTCTAGCCTGCCAGTATCGGGTGCAATTCCAAG
+
FGGFGGGGGGGGGDEFGGGGGGGGGGGGGGGGGGGGGGGGGGGGGGGGGGGGGGGGGGGGGGGGGGGGGGGGGGGGGGFGGGGGGGGEGGGGGGGGGGGGGGGGGGGGGGGGGGGGGGGGGGGGGGGGGFGGGGGGGGGGGGGGGFGFFGGGGGGGGGGGGGGGGFGFGGGGGGGGGGGFFGGGGGGGGGGGGFFFFFFGFFFGFFFDGGFGGFFFGFFF<F?FGG7FFF?@?BB?8::8?>4<A(4:??BFFBFFB7F?BBBB<4062?62:2@>FFFF2
@M02352:288:000000000-CKWC8:1:1101:10657:4734 2:N:0:TAGCGCTC+CGTCTAAT
TAACCTTGCGGCCGTACTCCCCAGGCGGTCAACTTAGTGCGTTAGCTGCGCCACCCACGACTCAAGGTCACAGACGGCTAGTTGACATCGTTTACGGCGTGGACTACCAGGGTATCTAATCCTGTTTGCTCCCCACGCTTTCGTGCCTCAGTGTCAGTATTTGTCCAGGTAGCCGCCTTCGCCACTGATGTTCCTTCCAATCTCTACGCATTTCACCGCTACACTGGAAATTCCACTACCCTCTACAATACTCTAGTTTGCCAGTTCAAAATGCAGTTCC
+
GGGGGGGGGGGGGGGGGGGGGGGGGGGGGGGGGGGGGGGGGGGGGGGGGGGGGGGGGGGGGGGGGGGGGGGGGGGGGGGGGGGGGGGGGGGGGGGGGGGGGGGGGGGGGGGGGGGGGGGGGGGGGGGGGGGGGGGGGGGGGGGGGGGGGGGGGGGGGGGGGGGGGGGGGGGGGGGGGGGFFGGGGGGGFFFGGFFFFFFCFGFFEFFFGGFGGFFFGEFFFFFFGGFGFFFFFFDFFFFF6>BFFF2>DFFA?FFBAAFAFFFFF>>BAFBA<FFFFDFB
@M02352:288:000000000-CKWC8:1:1101:16898:4740 2:N:0:TAGCGCTC+CGTCTAAT
TAACCTTGCGGCCGTACTCCCCAGGCGGTCTACTTATCGCGTTAGCTTCGCCACTAAGTCATTACAACCCAACGGCTAGTAGACATCGTTTACGGCGTGGACTACCAGGGTATCTAATCCTGTTTGCTCCCCACGCTTTCGCACCTCAGTGTCAGTATCAATCCAGAGTGTCGCCTTCGCCACTGATGTTCCTTCCTATATCTACGCATTTCACCGCTACACAGGAAATTCCACACTCCTCTATCGTACTCTAGCCTGCCAGTACCGGGTGCAATTCCAAG
+
FGGGFGGGGGGGGGEGGGGGGGGGGGGGGGGGGGGGGGGGGGGGGGGGGGGGGGGGGGGGGGGGGGGGGGGGGGGGGGGGGGGGGGGGGGGGGGGGEEGGGGGGGGGFGGF@<FDGGGGGGGGGGCGGGGGDCFEGGGGGGGGGGCEGGGGGGGGGFCFGGGGGGGGGGGGGGFGGDGGFEGGGDFGGGGGGGFFFFFFCCGFGFFFDGGFFDFFFGF>B?F?F4C?GFFFF?F:?:?FFFFBAABFFFFFFF4AFD?FFFF>494:>999:0<=AFBFF)
@M02352:288:000000000-CKWC8:1:1101:9117:4749 2:N:0:TAGCGCTC+CGTCTAAT
TAACCTTGCGGCCGTACTCCCCAGGCGGTCTACTTATCGCGTTAGCTTCGCCACTAAGTCATTACAACCCAACGGCTAGTAGACATCGTTTACGGCGTGGACTACCAGGGTATCTAATCCTGTTTGCTCCCCACGCTTTCGCACCTCAGTGTCAGTATCAATCCAGAGTGTCGCCTTCGCCACTGATGTTCCTTCCTATATCTACGCATTTCACCGCTACACAGGAAATTCCACACCCCTCTATCGTACTCCAGCCTGCCAGTATCGGGTGCAATTCCAAG
+
GGGGFGGGGGGGGGGGGGGGGGGGGGGGGEGGGGGGFGGGGGGGGGGGGGGGGGGFGGGGGGGGGGGGGGEGGGGGGGGGGGFGFAFCGGGGGGGGGGGGGGGGGGGGGGFCFGGGGGGFGGGGGFGFGGFGFGCFEGGGGGGGEBFFGFGGGAFFGFGGGFGGGGCFGGGCCFGD<FGFEGGGGGGGGFGF=?F@C=AF6:8:>3>DGGFGGFFEG569DFFF55:FB?=96@:1(49??:D<9?B(-2)(.4:FB:FFBFF<))((,49?D294764<)
@M02352:288:000000000-CKWC8:1:1101:24937:4753 2:N:0:TAGCCCTC+CGTCTAAT
TAACCTTGCGGCCGTACTCCCCAGGCGGACAACTTAGTGCGTTAGCTGCGCCACCCACGTCTCAAGGACACAAACGGCTAGTTGACATCGTTTACGGCGTGGACTAACAGGGTAACTAATCCTGTTCGCTCCCCACGCTTTCGTTCCTCAGCGTCCGTATCTGTCCAGGTGGCCGCCTTCGCCACTGATGTTCCTTCCTATCTCCTCGCCTTTCCACCCCACCCTGACCATTCCCCCACCCTTCACAGTCACCTAATTTCCCAGTTCCAAATGCAGGTCCA
+
,C,@,CFGG:FFFGGGGGGGGGGGGFGG+6+:CFGG9,:FBGG,BFG@FGGG7F<FG?=FFGGG<,54,,C9+4:4++++:C,9,5<5,8BFG7DB+@+83C:3A,,B,58F,,,,36@,8F,:FF,343,@FG,3*8@ECA3DGBF+=;47*=>**><8=;@CG?,?8F64=E)9D7DA)1AC5C7<;C?C7CFEF41+10+*)*0*)*09F7)*3.(((02.**(*.96@*92(4((-4:(,,44)-)-),,,)).0))5)5(6)))-63<<*-.:)).
@M02352:288:000000000-CKWC8:1:1101:17470:4759 2:N:0:TAGCGCTC+CGTCTAAT
TAACCTTGCGGCCGTACTCCCCAGGCGGTCTACTTATCGCGTTAGCTTCGCCACTAAGTCATTACAACCCAACGGCTAGTAGACATCGTTTACGGCGTGGACTACCAGGGTATCTAATCCTGTTTGCTCCCCACGCTTTCGCACCTCAGTGTCAGTATTGGTCCAGTGAGTCGCCTTCGCCACTGATGTTCCTTCCCATCTCTACGCATTTCACCGCTACACAGGAAATTCCACTCACCTCTACTATACTCTAGTTCGCCAGTTTTTACTGCAGTTCCAAG
+
F<@FFFG@EC:FC7@BFFFGGGGCCFE>FFFEFGGGGGFGGGGGGGGGGGGGGGGG<8EGFFGGGGGGEGCCFGFEGC,FDFGGDGGEFGGGGC:F=FGGGGGGGGGGGGEGFGFGGGGGGGGGGDFGGGGG@GGGGGGGECCEE>8>FGEFGD,@EFGDGGCC,3@:,D?E5C?DGGFEFGGGGGGGCACGFEFFF6AFAG@+6.><>EFG78<BC83334)754(CA@F6=@<B<?:?B)3:))6)6:?A<AA@>:>??9465<11<))).5=9*642.
@M02352:288:000000000-CKWC8:1:1101:10015:4762 2:N:0:TAGCGCTC+CGTCTAAT
TAATCTTGCGACCGTACTCCCCAGGCGGTCTACTTAGTGCGTTAGCTGCGCCACTAAAGTCTCAAGGACCCCAACGGCTAGTAGACATCGTTTACGGCGTGGACTACCAGGGTATCTAATCCTGTTTGCTCCCCACGCTTTCGCGCCTCAGCGTCAGTTACAGACCAGAAAGCCGCCTTCGCCACTGGTGTTCCTCCACATCTCTACGCATTTCACCGCTACACGTGGAATTCCGCTTTCCTCTTCTGCACTCAAGTCCCCCAGTTTCCAATGACCGCTTT
+
GGGGGGGGGGGGGGGGGGGGGGGGGGGGGGGGGGGGGGGGGGGGGGGGGGGGGGGGGGGGGGGGGGGGGGGGGGGGGGGGGGGGGGGGGGGGGGGGGGGGGGGGGGGEDGGGCFGGGCFGGGGGGGGGGGGGGGGGGGGGGGGGGGGGGGGGGGGGGGGGGGGGFGGGGGGGGGGGGGGFFGGGGGGGGC@DGEFFFF5CFGFGEFFFGEFGCFBF@DF;>FFFDD(C:FFFFFFFBFFBFAAFAFFFFFFFFFFF<<@B?F>F:4<9>ABA0<FFFB1:(
@M02352:288:000000000-CKWC8:1:1101:21114:4763 2:N:0:TAGCGCTC+CGTCTAAT
TAATCTTGCGACCGTACTCCCCAGGCGGTACACTTAATGTGTTAACTGCATTACTGCAAGGTCTAGCCTCACAACAACTAGTGTACATCGTTTAGGGCGTGGACTACCAGGGTATCTAATCCTGTTTGCTCCCCACGCTTTCGCACCTCAGTGTCAATATCAGTCCAGGTAGTCGCCTTCGCCACTGGTGTTCCTTCCTATATCTACGCATTTCACCGCTACACAGGAAATTCCACTACCCTCTACTGTATTCTAGACTAGCAGTATCAGTTGCAGTTCC
+
FCFFFFGGGGGGGGEFGGGGGD,@DGGGGGGGGGGFGGGGGGGFFGGGGFFGGGGDGGFGGGGGGG9E<F@FGFDFGGGGGGGGFGFGGGGGGGGGGGGGGGGGGGGGGGGGGGFGGFECFEFGGGGGGGGGGGGGCEGGGGGGGGGFFGGGGGGGGGGGGGGGGDGGGGGGGGGGDDGFFGGGGGGGD,=*=EFFFFFGA>:CEFFFGGFGGFFFC:96;F@FFGDF;F=+1AEF?;;@0),5)-)).4)69A<@46@221A2:9BAAB)))6?39:A<
@M02352:288:000000000-CKWC8:1:1101:13135:4767 2:N:0:TAGCGCTC+CGTCTAAT
TAACCTTGCGGCCGTACTCCCCAGGCGGTCTACTTATCGCGTTAGCTTCGCCACTAAGTCATTACAACCCAACGGCTAGTAGACATCGTTTACGGCGTGGACTACCAGGGTATCTAATCCTGTTTGCTCCCCACGCTTTCGCACCTCAGTGTCAGTATCAATCCAGAGTGTCGCCTTCGCCACTGATGTTCCTTCCTATATCTACGCATTTCACCGCTACACAGGAAATTCCACTCACCTCTACCATACCCTAGTTCGCCAGTTTTGAATGCAGTTCCAAG
+
FFGFGGGGGGGGGDGGGGGGGGGDGGGG@FGGGGGGGGGGGGGGGGGGGEGGGGGGGGFGGGGGGGGGGGCDEGGGGGGGGEEEFGGGGGGGGGDGGGGGGGGGGF?CCG<DCCGGCFAGGGGGGGGEEFGGFGGDEEGGEG>5C:DFGGGGGGGG7EFEBF;EGGGGFG6;>FDCDGGBBD5<F:CFGGGGGEB8)7@FFGF>E>>CDGFGGFA8C569FF)5CF?GAFFFF?-2:F:B??A<<:58?(5??74=A0>66>7ADA(14<:A>4F2*64:2
@M02352:288:000000000-CKWC8:1:1101:8169:4768 2:N:0:TAGCGCTC+CGTCTAAT
TAATCTTGCGACCGTACTCCCCAGGCGGAATGCTTAATCCGTTAGGTGTGTCACCGAACAGTATACTGCCCGACGACTGGCATTCATCGTTTACGGTGTGGACTACCAGGGTATCTAATCCTGTTTGCTCCCCACACTTTCGTACCTCAGCGTCAGTATCGAGCCAGTGAGCCGCCTTCGCCACTGGTGTTCCTCCAAATATCTACGAATTTCACCTCTACACTTGGAATTCCACTCACCTCCCTCGAACTCTAGACTGATAGTTTTGGAGGCAGTTCCAG
+
EFEFFGGGGGGGEGGGGGFFGGGGGGGGGGGGGGGGFD@EGGGGEGGGGGFFFGGGGGGGGGGGGGGGGGGGGEGGGGGGGGGGGGGGGGFGGGGGGGGGGGGFGGGGGGGCFFFGGGGGGGGGFGGFFFGGCGE@EGGGGGGGGEAFGCFGGEGEGGCFGFF>EB@?DAFFGGGGGGF?EGGGFCEFGCEFF3A@DFFDF@=76AFDFGFGGF?F+=@A<F8++:4<<?FF48<>B::?20(34:(4:86A9A4@AA:0445<<>)1151:0(.,9-<B4
@M02352:288:000000000-CKWC8:1:1101:24933:4772 2:N:0:TAGCGCTC+CGTCTAAT
TAACCTTGCGGCCGTACTCCCCAGGCGGTCAACTTAGTGCGTTAGCTGCGCCACTCACGTCTCAAGGACACAAACGGCTAGTTGACATCGTTTACGGCGTGGACTACCAGGGTATCTAATCCTGTTCGCTCCCCACGCTTTCGTTCCTCAGCGTCAGTATCTGTCCAGGTGGCCGCCTTCGCCACTGATGTTCCTTCCAATCTCTACGCATTTCACCGCTACACTGGAAATTCCACCACCCTCTACAGTACTCTAGTTTGCTAGTTCAAAATGCAGTTCC
+
AEAFFGGGGGGGG:CEFFGGGGGEGGGGFGGGGGGGFGGCGGGGCGGGGGGGGGFGGGDFGAFGGGGCGGG?FGGEGGDGFGGGGGGGGEGGGGGGDGGGEGGGGGGGGGDCDDDEGGGGGGG9FG<EEEFGGG7<EECEGEGGDCGGGGGF>E?EGGCFFGGGGFFG6CEF>C5DD4DFACCED?67C7<;FFFFFFFGFGFGFFF5DGBCFFFF@@>>FFFFGF?*:=94@=4<B(4??B??DBF0<A<5:<<4>>B:<))-4:<)4)8>AA6<9<A2
@M02352:288:000000000-CKWC8:1:1101:23887:4780 2:N:0:TAGCGCTC+CGTCTAAT
TAATCTTGCGACCGTACTCCCCAGGCGGTCTACTTAGTGCGTTAGCTGCGCCACTAAAGTCTCAAGGACCCCAACGGCTAGTAGACATCGTTTACGGCGTGGACTACCAGGGTATCTAATCCTGTTCGCTCCCCACGCTTTCGTTCCTCAGCGTCAGTATCTGTCCAGGTGGCCGCCTTCGCCACTGATGTTCCTTCCAATCTCTACGCATTTCACCGCTACACTGGAAATTCCACCACCCTCTACAGTACTCTAGTCTACCAGTTCAAAATGCAGTTCC
+
F9EFGGGGGGGGGGGGGGGGGGGEGGGGGGGGGGGGGGGGGGGFEGGGGGGGGGGGGGDGGFGF9?FEGGGGGGGGGGGGGGGGGGGGGEGGGGGGGGCFCGGGGGGGFGGGFFGGGGFGGGGCFGGGGGGGGGGGGGEGGGGGGGGGGGFGGGE>ECCGGGGFCFCFDGDEGFCGG:DF6DE=DGG7FFGGGCFFFF=FAFFGEFFGG*89FF<FGFF99EFFGG?*4*197@)6:?F6?0233<)44.9><A4*.6B))97)956<A247)4=4@AAA
@M02352:288:000000000-CKWC8:1:1101:23005:4789 2:N:0:TAGCGCTC+CGTCTAAT
TAACCTTGCGGCCGTACTCCCCAGGCGGTCAACTTAGTGCGTTAGCTGCGCCACTCACGTCTCAAGGACACAAACGGCTAGTTGACATCGTTTACGGCGTGGACTACCAGGGTATCTAATCCTGTTCGCTCCCCACGCTTTCGTTCCTCAGCGTCAGTATCTGTCCAGGTGGCCGCCTTCGCCACTGATGTTCCTTCCAATCTCTACGCATTTCACCGCTACACTGGAAATTCCACCACCCTCTACAGTACTCTAGTTTGCCAGTTCAAAATGCAGTTCCA
+
ADGGFGGGGGGGGGGGDGGGDC@C8FEGFFEGFGGGGECFEGGGDGGGGGGGDGDGFEFFGFGFGFFFGGGGG@FG7FGGG9FFGGGAFGGGGGFGGG7@CEEFC,FGCFGGFFGGCFG;DFFEEDGG>C8FCEGEGGG>GF:DGFGCGGGGGGGGGFC@,;DFFFGDGDE5BC<DDGGFFGC=DFG??+5:CEFCEF6FFGAFFFFCDGEGCFFFGBF;9DF@7C0*8?4BFFFF<BFF?((4<AD79<BDFFF*.5@><>A044665<<A2)9<=<B2)
@M02352:288:000000000-CKWC8:1:1101:8335:4803 2:N:0:TAGCGCTC+CGTCTAAT
TAATCTTGCGACCGTACTCCCCAGGCGGAATGCTTAATCCGTTAGGTGTGACACCAACAAGCATGCTTGCTGACGTCTGGCATTCATCGTTTACGGTGTGGACTACCAGGGTATCTAATCCTGTTTGCTCCCCACACTTTCGCACCTCAGCGTCAGTATCGAGCCAGTGAGCCGCCTTCGCCACTGGTGTTCCTCCGAATATCTACGAATTTCACCTCTACACTCGGAATTCCACTCACCTCTCTCGAACTCAAGACCAGGAGTTTACAAGGCAGTTCCAG
+
@EBB<FGGGDFEEEGGGGGGGGGGG8CEGGGGGGGGFFCFEGGGCFGGGG@FGGGGGGGF?FFGFGAFFGDFFGGECEF8F=FC?F<?FDAFDFC7FGCGCADE<?FD?EGGE8EGCEFGGC<FGGGCDFDGG8FGGGFGFCEE=@3@DDGE>EEEEAEFECFGG,<>FGGGGGDDD*;?4;*=CF,1:FEG87B=@B37:FFGE=3C/5:>>7?F+;@8;FD+;/,C(8?F=@9<??B(.8BB7<6)8B?A).2?7?@,((-48A25<>716(7(/).62
@M02352:288:000000000-CKWC8:1:1101:8354:4813 2:N:0:TAGCGCTC+CGTCTAAT
TAATCTTGCGACCGTACTCCCCAGGCGGTACACTTAATGTGTTAACTGCATTACTGCAAGGTCTAGCCTCACAACAACTAGTGTACATCGTTTAGGGCGTGGACTACCAGGGTATCTAATCCTGTTTGCTCCCCACGCTTTCGCGTCTCAGCGTCAATAATGTTCCAGTAGATCGCCTTCGCAATCGGTATTCCTTCTGATCTCTACGGATTTTACCCCTACACCAGAAATTCCATCTACCTCTCCCATATTCTAGGTAAGCAGTTTTCAAAGCAGTTCAA
+
GGGGGGGGGGGGGGGGGGGGGGGGGGGGGGGGGGGGGFGGGGGGGGGGGFGGGGGGGGGGGGGGGGGGGGFGGGGGGGGGGGFGGGFFGGGGGGGGGGGGGDCDGGGGGGGGGGGGGGGCGGGGGGGGGGGGGGFGGGGGGGGGGGGGGFDGGGDEGGGCFGGGGGGCFGGGFEGGGGGFFGGDDGFEGCFFG?FFFFFC@FFGEFFGCEFGGFFFF;7<1A(;5C?C3AA6C8??CE?><3.)6?:?BBAA9AD72:FAF<<1:<>A<BF):?9(9)).-
@M02352:288:000000000-CKWC8:1:1101:6174:4815 2:N:0:TAGCGCTC+CGTCTAAT
TAACCTTGCGGCCGTACTCCCCAGGCGGTCTACTTATCGCGTTAGCTTCGCCACTAAGTCATTACAACCCAACGGCTAGTAGACATCGTTTACGGCGTGGACTACCAGGGTATCTAATCCTGTTTGCTCCCCACGCTTTCGCACCTCAGTGTCAGTATCAATCCAGAGTGTCGCCTTCGCCACTGATGTTCCTTCCTTTATCTACGCATTTCACCGCTACACAGGAAATTCCACCCTCCTCTATCGTACCCCAGCCTGCCAGTATCTGGTGCAATTCCAAG
+
9EFGCFGGGGGGGGGGGGGGGGGGGDFG@FGDGGGGGGGGGGGGGGGGGGGGGG8FFGEFGGGGGGGFGGGGGGGGGGFFGGGF<FGGGFGFDF@F7FCFFGGGG8DACCDFGGG;=E=DEDDG9=>==DFFGGDG7E6D765C:,@9<,=,@EFEF@,DCGG:9<FG>;>DEGDDCFG4AGG6CC=F9CC:77=89+@7AC6>C:)*:57++178E5(48F25*91C>=9***(-(-3<:A2.6(80((,(((474444)))..))).)(6:)/)/-)6.
@M02352:288:000000000-CKWC8:1:1101:8371:4821 2:N:0:TAGCGCTC+CGTCTAAT
TAATCTTGCGACCGTACTCCCCAGGCGGTACACTTAATGTGTTAACTGCATTACTGCAAGGTCTAGCCTCACAACAACTAGTGTACATCGTTTAGGGCGTGGACTACCAGGGTATCTAATCCTGTTTGCTCCCCACGCTTTCGCGTCTCAGCGTCAATAATGTTCCAGTAGATCGCCTTCGCAATCGGTATTCCTTCTGATCTCTACGGATTTTACCCCTACACCAGAAATTCCATCTACCTCTCCCATATTCTAGGTAAGCAGTTTTCAAAGCAGTTCAA
+
GGCFFGGGGGGGCECGGGGGGGGEGGGGGGGFGGGGGGGGGGGGGGGGGGGFGGGGGGGGFGGGGGGGGGDFGGGGFGGGGGGGGGGGGGGGGGGGGFCGGGGGGGGGGGGGG<FGG9FFGFGGGGGGGGGGGGGGGGGCFGGGGGGDGFGGEGGG>FFDG9DEFGDGGGEGGGGGGGGF>DEDDGGGGCGGDFFFFFF+=8AGCFFGGE:DFFFBGFFFFFFFFGFG@FFAC+7E3><EE8=E@(8(6:ADF9<*4:=>2<<7AA2><A<A)8??FFFA2
@M02352:288:000000000-CKWC8:1:1101:13490:4855 2:N:0:TAGCGCTC+CGTCTAAT
TAACCTTGCGGCCGTACTCCCCAGGCGGTCAACTTAGTGCGTTAGCTGCGCCACTCACGTCTCAAGGACACAAACGGCTAGTTGACATCGTTTACGGCGTGGACTACCAGGGTATCTAATCCTGTTCGCTCCCCACGCTTTCGTTCCTCAGCGTCAGTATCTGTCCAGGTGGCCGCCTTCGCCACTGATGTTCCTTCCAATCTCTACGCATTTCACCGCTACACTGGAAATTCCACCACCCTCTACAGTACTCTAGTTTGCCAGTTCCAAATGCAGTTCCA
+
FGGGGGGGGGGGGGGGGGGGGGGCFGGGFEGGGGGGGGGGGGGGGGGGGGGGGGGGGGGGGGGGGGGDFGGGGGGCGGGGGGGGGGEGGE@FEGGG>EEGGGGGGGGGGGGGGGGGFGFFGGGGGGGGGGGGGGGGGGEGGGGGGGGFGGGGGGGGGGG@FGGGGGGFEF8CCECGGGGFFGGGGGG<EF9DGFFFEFAFFCAF316:DEBGGFFFGEFB;>7::FBF2=FFFFBFB:::<?B?FFF:ABA2:ABF<ABAAFA:2::)5:AA2474@>D)-
@M02352:288:000000000-CKWC8:1:1101:24587:4857 2:N:0:TAGCGCTC+CGTCTAAT
TAACCTTGCGGCCGTACTCCCCAGGCGGTCTACTTATCGCGTTAGCTGCGCCACTAAAGTCTCAAGGACCCCAACGGCTAGTAGACATCGTTTACGGCGTGGACTACCAGGGTATCTAATCCTGTTTGCTACCCACGCTTTCGCACCTCAGCGTCAGTATTGGTCCAGTGAGTCGCCTTCGCCACTGATGTTCCTTCCCATCTCTACGCATTTCACCGCTACACCGGAAATTCCACTCACCTCTACCATACTCTAGGTGGCCAGTTTTGAACGCAGTTCC
+
EAFGGGGADGDCCGFEFGGGGDG,,96786FFFGGGGFDEEGGGGG9FGEGGGEGFDGA6E<FGC9A=FFEG,BCC@+4BF<FFGGGFGB=E=F9=CCEFGGGFFFGFDGG@<3,E@A<DFGCGGGGGGGGFGGGG8C:CFG>EEC8;1@D,4=8:CE<DFGGFDG9CFC,6B17CC*:A?DGEGGFG?F@FD<@C>FF765@:)AF*1:8CCF<FGD>02BBFCD>C>54/9B<BF72(870<>A>)))(-.65*).1(...(.:<)(4))(48-.)).
@M02352:288:000000000-CKWC8:1:1101:10111:4881 2:N:0:TAGCGCTC+CGCCTAAT
TAATCTTGCGACCGTACTCCCCAGGCGGAATGCTTAATCCGTTAGGTGTGTCACCGAACAGTATACTGCCCGACGACTGGCCTTCATCGTTTACGGTGTGGACTACCAGGGTATCTAATCCTGTTTGCTCCCCACGCTTTCGCACCCCAGAGTCAATATCAGTCCCGGTCGTCGCCTTCGCGACTGGTGTTCCTTCCTATATCTCAGCATTCCACCCCTCCACAGGAAATTCCCCTACCCTCTACTGTATTCTAAACCAGAAGTATCGGATGCACTTCCAA
+
<FABAFGGGGGCE@CFGFFG8FF@@CEGG:F,EFGGGCEFGGGFEGFGFGGGFGGG7CFGFGEC<FF,EFGD+@@>:FCCE,BE=DGFFGGGCDEEFGFEEAEG,,:AFBE<,53EEF,:E3,C<CFGGGFGEEG:C=+@E@C6>B+<9*,,723,7,3,E=,DC,>8>*>*4:?/2?;)5)*/9:/0=:5::C+)5;+++3;C)*1>*+9*0167*78(()4)9<:43=9F**(1(801284<>))64-))6)-84(.(((..)))((-(,8<*)/4)))
@M02352:288:000000000-CKWC8:1:1101:20796:4883 2:N:0:TAGCGCTC+CGTCTAAT
TAATCTTGCGACCGTACTCCCCAGGCGGTACACTTAATGTGTTAACTGCATTACTGCAAGGTCTAGCCTCACAACAACTAGTGTACATCGTTTAGGGCGTGGACTACCAGGGTATCTAATCCTGTTTGCTCCCCACGCTTTCGCGTCTCAGCGTCAATAATGTTCCAGTAGATCGCCTTCGCAATCGGTATTCCTTCTGATCTCTACGGATTTTACCCCTACACCAGAAATTCCATCTACCTCTCCCATATTCTAGGTAAGCAGTTTTCAAAGCAGTTCAA
+
CCGFGGGGGGGGGGEGGGGGGGGDGGEDGGGGGGGGGGGGGGGGGGGGGGGGGGGGGGGGGGGGGGGGFGFGGGGGGGGGGGGGGGGGGGGGGGGGGFGGGGGGGGGGGGGGGGGGGGGGGGFGGGGGGGGGGGGGGGGGGGGGGGGCDFGGGGGGDGGEGFGGGGGCGGGGGGGCGDGFFGGGGGGGGGGGGFFFFFFGFGFGFFFGGGFGDFFFGFFFFFEACG0<1AFFFA??C<EFFFFFFF?B<?4A<<AB<>FF>7ABA>A44AFFABF:64<B4
@M02352:288:000000000-CKWC8:1:1101:10697:4896 2:N:0:TAGCGCTC+CGTCTAAT
TAACCTTGCGGCCGTACTCCCCAGGCGGTCAACTTAGTGCGTTAGCTGCGCCACTCACGTCTCAAGGACACAAACGGCTAGTTGACATCGTTTACGGCGTGGACTACCAGGGTATCTAATCCTGTTCGCTCCCCACGCTTTCGTTCCTCAGCGTCAGTATCTGTCCAGGTGGCCGCCTTCGCCACTGATGTTCCTTCCAATCTCTACGCATTTCACCGCTACACTGGAAATTCCACCACCCTCTACAGTACTCTAGTTTGCCAGTTCAAAATGCAGTTCCA
+
CFGGGGGGGGGGGD:CFFEGGGGEGGED@FGGGGGGGGGGGGGGGGGGGGGGGGGGGGGFGGGGGFGGGGGGGGFGGGEGGGGGGGGGGGGGGGGGGGGFGGGGGGGGGGGG8DFGFGAEGGFFGGGDGEGGGGGGGGGGGGGFGFFFGF?FGGEEG@CF@FGGFGGGGGGFGGC48CGFFGG5DEF?CC?FGEFFAFFDAGFGFA:<<EDGGFFFG@>BFFFF79?GF?=/=B<AFF0801::AF<?DFF<2)6@DFF2A7A7?A>A<).22<F4@44)-
@M02352:288:000000000-CKWC8:1:1101:11879:4898 2:N:0:TAGCGCTC+CGTCTAAT
TAACCTTGCGGCCGTACTCCCCAGGCGGTCAACTTAGTGCGTTAGCTGCGCCACTCACGTCTCAAGGACACAAACGGCTAGTTGACATCGTTTACGGCGTGGACTACCAGGGTATCTAATCCTGTTCGCTCCCCACGCTTTCGTTCCTCAGCGTCAGTATCTGTCCAGGTGGCCGCCTTCGCCACTGATGTTCCTTCCAATCTCTACGCATTTCACCGCTACACTGGAAATTCCACCACCCTCTACAGTACTCTAGTCTACCAGTTCAAAATGCAGTTCCA
+
GGGGGGGGGGGGGGGGGGGGGGGGGGGGFGGGGGGGGGGGGGGGGGGGGGGGGGGGGGGGGFGGGFGFGGGGGGGGGGGGGGGGGGGGGGGGGGGGGGEEGGGGGGGGGGGGGGCFGGGGGGGGGGGGGGGGGGGGGGGGGGGGGGGGGGGGGGGGGFGGGGGGDGGGGGGGGGGGGGGFFDGE367CEFCGGFFFFFFFFGFGECFCDGFGGFAFGFB9B>?FCC?CBFFFFFFFFFF?BFF?FFF:4AFFFFA?6<=4AFF0)6:>AB77AFFBFBBF<
@M02352:288:000000000-CKWC8:1:1101:24402:4909 2:N:0:TAGCGCTC+CGTCTAAT
TAATCTTGCGACCGTACTCCCCAGGCGGTACACTTAATGTGTTAACTGCATTACTGCAAGGTCTAGCCTCACAACAACTAGTGTACATCGTTTAGGGCGTGGACTACCAGGGTATCTAATCCTGTTTGCTCCCCACGCTTTCGCGTCTCAGCGTCAATAATGTTCCAGTAGATCGCCTTCGCAATCGGTATTCCTTCTGATCTCTACGGATTTTACCCCTACACCAGAAATTCCATCTACCTCTCCCATATTCTAGGTAAGCAGTTTTCAAAGCAGTTCAA
+
DGGGGGGGGGGGGGGGGGGGGGGGFGGGGGGGGGGGFFGGGGGGGGGGGGGGGGGGGGGGGGGGGGGGGGGGGGGGGGGGGGGGGGGGGGGGGGGGGGGGGGGGGGGGGGGGGGGGGGGGGGGGGGGGGGGGGGGGGGGGGGGGGGGGGCGGGGGGGGCFGGGGGGFGGEEGGGGGGGGFFGGGGGGDGCFGGCFFFFAFFGFFFFFFGCBGGFFFGFFFFFFFGGFFFFF=F:3?CEEC@@EEF??FFFFFDDFFBAFA27A:9<4>BF<><?F?FFFF2
@M02352:288:000000000-CKWC8:1:1101:10699:4914 2:N:0:TAGCGCTC+CGTCTAAT
TAACCTTGCGGCCGTACTCCCCAGGCGGTCAACTTAGTGCGTTAGCTGCGCCACTCACGTCTCAAGGACACAAACGGCTAGTTGACATCGTTTACGGCGTGGACTACCAGGGTATCTAATCCTGTTCGCTCCCCACGCTTTCGTTCCTCAGCGTCAGTATCTGTCCAGGTGGCCGCCTTCGCCACTGATGTTCCTTCCAATCTCTACGCATTTCACCGCTACACTGGAAATTCCACCACCCTCTACAGTACTCTAGTTTGCCAGTTCAAAACGCAGTTCCA
+
EGGGGGGGGGGGGGGGGGGGGGGEGCCEFFGGGGGGGGGFGGGGGGGGGEGGGGGGGGGGGGGGGGGFGGGGGGGGGGDGFGGGGGGGGGGGGGGGGGGGEFGGGGGGGGGGGGGGGGFEGGGGGGGGGEGGGGGGGGGGGGGGGCGGGGGFGGGGGGGGGFGGGGGGFGEGGGDGGGDFFDGGGGGCFGGGGFF?EFFGFGFGFFFDDCEGCFBFCEF>BD?FFF?F:FFFFF<B?:<:<18?FFFFFFFFABD=<4=A<<>0:9<DFA2((471<AD>)
@M02352:288:000000000-CKWC8:1:1101:7875:4932 2:N:0:TAGCGCTC+CGTCTAAT
TAACCTTGCGGCCGTACTCCCCAGGCGGTCTACTTATCGCGTTAGCTTCGCCACTAAAAGATCAAGTCTTCCAACGGCTAGTATACATCGTTTACGGCGTGGACTACCAGGGTATCTAATCCTGTTTGCTCCCCACGCTTTCGCACCTCAGTGTCAGTATTGGTCCAGTGAGTCGCCTTCGCCACTGATGTTCCTTCCCATCTCCACGCATTTCACCGCTACCCAGGAAATTCCACCTCCCTCCACCATACTCTATTTCTCCCGTTTTGAATGCAGTTCC
+
GECAEFGGGGGGGGGGGGGGGGGEGGGGGGGGGGGGA<FGGGGGGGGGGGGGGGGFGGFFFGGGGGEFDFGGCFFF@F@:FFF,B,B9@=DGGF<8B=4>FGC8<F@DADGGGDGG,CFD>C?FFDGGGGGGGGCE76@BCFGEC7C*4><ACFGGGFBBG99;DG9,2DECFD7CDCG=6DG5CFFCFEGF7?FFEAFCFF8+)1;5DE>DG876C3:9()()09:GFFF?B*4)(((.4<(((,4:4,2:34)*)6@)62((.33:.()-).96*).6
@M02352:288:000000000-CKWC8:1:1101:7396:4933 2:N:0:TAGCGCTC+CGTCTAAT
TAATCTTGCGACCGTACTCCCCAGGCGGTCTACTTAGTGCGTTAGCTGCGCCACTAAAGTCTCAAGGACCCCAACGGCTAGTAGACATCGTTTACGGCGTGGACTACCAGGGTATCTAATCCTGTTTGCTACCCACGCTTTCGCACCTCAGTGTCAGTATTGGTCCAGTGAGTCGCCTTCGCCACTGATGTTCCTTCCCATCTCTACGCATTTCACCGCTACACAGGAAATTCCACTCACCTCTCCCATACTCTAGTTCGCCAGTTTTGAATGCAGTTCCA
+
FDFGFFGGDGGGGEFGEGGGGGGGGGGGGGGGGGGGGGGGGGGGGGGFGCGFGGGGGGGGGGGFGGGFCFGGGGGGGGEGGGGGFGGAFGGFFGGGGGGEGGGGGGFCGGGGGGFGGFECEGGGGGGGGGGGGGCFGGGGGGGGGGCGGGF:CFEGGGFGGGDFFFGGGGGGGGCGGGGF>DCEDGGGGGGFG?FEFFF>6CFC?FF3DEA5FFFFGEF>@B2?GGBD:@FFFBABF??FBDF2(32:A??<?><4<DF:;??>FFF2,44>A>B>FBFA)
@M02352:288:000000000-CKWC8:1:1101:13334:4942 2:N:0:TAGCGCTC+CGTCCAAT
TAATCTTGCGACCGTACTCCCCAGGCGGTCTACTTAGTGCGTTAGCTGCGCCACTAAAGTCTCAAGGACCCCAACGGCTAGTAGACATCGTTTACGGCGTGGACTACCAGGGTATCTAATCCTGTTTGCTACCCACGCTTTCGCACCTCAGTGTCAGTATTGGTCCAGTGAGTCGCCTTCGCCACTGATGTTCCTTCCCATCTCTACGCATTTCACCGCTACACAGGAAATTCCACTCACCTCTACCATACTCTAGTTCGCCAGTTTTGAATGCAGTTCCA
+
FFGGGGGGGGGGGGEFGFGGGGGGGGGGEGGGGGGGGGGGGGGGGGGGGGGGGGGGGGGGGGGGGGGGGGGGGGGGGGGGGGGGGGGGGGGGGGGGGGGGGGGGGGGGGGGGGGGGGGGGGGGGGGGGGGGGGGGGGGGGGGGGGGGGGGGGGGGGGCFGGCGGGGGFGGGGGGGGDDGFFGGGGGGGGGGGGFFFFFFGFGFGFFFGGGFGGF):CEB69F?56C:DBFFFFFABB?FFFFFFFFFFFFFFFFFFAFFF>FFF?>AF(:<AAFFFFBBA)
@M02352:288:000000000-CKWC8:1:1101:11310:4956 2:N:0:TAGCGCTC+CGTCTAAT
TAACCTTGCGGCCGTACTCCCCAGGCGGACTACTTATCGCGTTAGCTTCGCCACTAAGTCATTACAACCCAACGGCTCGTAGACATCGTTTACGGCGTGGACTACCAGGGTATCTAATCCTGTTTTCTCCCCACGCTTTCGTACATGAGCGTCAGTGTTGACCCAGGTGGCTGCCTTCGCCATCGGTATTCCTTCAGATCTCTACGCATTTCACCGCTACACCTGAAATTCTACCACCCTCCATCACACTCTAGTTTGCCACTTCGATACGCTGTTCCCA
+
,FFGGGGGGGGCFCFEFFGGGGGGGGEG+6@:FFGG9<FEGGGGFFG<F+BFGGFGGG?<CB<FFFFGGG7CFC+F=+4@FG7B?FF?FE74A+4@FC>F@F=FGC88B:,BDD;36C3@FD<F<,@EA,>FBFFG88:;:FG>8B;<2DC:>7:>;DG,@E9:E:4>B*=CCEGC+?73=7;C7*=;8E7:C6FE)3;*++1+9):**/7:*9<>G5(4)5:@7C?0-*6=BBA?F?0:?04)258)3(.64-66566)))(..41)(((((-))1),4
@M02352:288:000000000-CKWC8:1:1101:19849:4965 2:N:0:TAGCGCTC+CGTCTAAT
TAATCTTGCGACCGTACTCCCCAGGCGGTACACTTAATGTGTTAACTGCATTACTGCAAGGTCTAGCCTCACAACAACTAGTGTACATCGTTTAGGGCGTGGACTACCAGGGTATCTAATCCTGTTTGCTCCCCACGCTTTCGCGTCTCAGCGTCAATAATGTTCCAGTAGATCGCCTTCGCAATCGGTATTCCTTCTGATCTCTACGGATTTTACCCCTACACCAGAAATTCCATCTACCTCTCCCATATTCTAGGTAAGCCGTTTTCAAAGCAGTTCAA
+
EDGFFGGGGGGGGGFGEFGGGGFCFGEC@FFCGGGGGFFFGGGGGGGGGFFFGGGCEGGGGGGFGGFGFGFFGFGGGGGGGGGGEGDAFFGGFGFFGGEFGGGFGGG@FGGCFFGGFCFFFGFGGGGFEBFGGGGDEGE+>EEGGCE=@FFGC>CEDFAFEBCGGGGFGCGCDGG5C*<FFDCEDFEEAEFGGFFEE4=CACF:7AFGGC4CGFF4EF;=<5.;F9,736C;@F?3;CCEFFE38::(48ABBFA?<4B<))((--46)64<2:F7@)-66
@M02352:288:000000000-CKWC8:1:1101:9122:4967 2:N:0:TAGCGCTC+CGTCTAAT
TAATCTTGCGACCGTACTCCCCAGGCGGTCTACTTAGTGCGTTAGCTGCGCCACTAAAGTCTCAAGGACCCCAACGGCTAGTAGACATCGTTTACGGCGTGGACTACCAGGGTATCTAATCCTGTTTGCTCCCCACACTTTCGCACCTCAGCGTCAGTATCGAGCCAGTGAGCCGCCTTCGCCACTGGTGTTCCTCCGAATATCTACGAATTTCACCTCTACACTCGGAATTCCACTCACCTCTCTCGAACTCAAGACCAGGAGTTTATAAGGCAGTTCC
+
GGGGGGGGGGGGGGGGGGGGGGGGGGGGGGGGGGGGGGGGGGGGGGGGGGGGGGGGGGGGGFGGGGGGGGGGGGGGGGDGGGGGGGGGGGGGGGGGGGGGGGGGGGGGGGGGGGGGGGGGGGGGGGGGGGGGGGGGGGGGGGGGGGGGGGGGGGGGGGGGGGGGGGGGGFGGGGGGGGGFFGGGGGGGGGGGGFFFFFFGDGFGEFFGGGFGGFFFGFB2>FFF>D<DFFF@FFDFBFBFF7<7:7<?FFF?D<B?A?F?B?:<?B>FA>A4<<FFFAFF
@M02352:288:000000000-CKWC8:1:1101:16070:4975 2:N:0:TAGCGCTC+CGTCTAAT
TAACCTTGCGGCCGTACTCCCCAGGCGGTCAACTTAGTGCGTTAGCTGCGCCACCCACGACTCAAGGTCACAAACAGCTAGTAGACAGCGTTTACGGTGTGGACTACCAGGGTATCTAATCCTGTTCGCTACCCACACTTTCGCACATGAGCGTCAGTTACTGACCAGGGAGTCGCCTTCGCCACTGATGTTCCTCCAGATATCTACGCATTTCACCGCTACACCTGGAATTCCACTCCCCTCTCCAAAACTCTAGCCTGCCAGTTCTAAATGCAATTCC
+
FGFFFGGGGGGGGGGGGGGGGGGGGGGGEGGGGGGGGGGGGGGGGGGGGGGGGGGGGGGGGGGGGGGGGGGGGGGGFGGGGGGGGGGGGGGGGGGGGGGGGGGGGGGGGGGGGGGGGGGGGGGGGGGGGGGGDGGGGGGGGGGGGGGGGGFGGGGGGGGGGFGGGFGGGGGGGGGGGGGFFGGD36FGFGGGGCFC;FFFFGFG3@6DGG>DDFFFGD>94B?FGGFG<:BFFFFFAB?F?((.24<>A:10)6>FD:?????0?)))66<AFDFAFBA>
@M02352:288:000000000-CKWC8:1:1101:21593:4995 2:N:0:TAGCGCTC+CGTCTAAT
TAACCTTGCGGCCGTACTCCCCAGGCGGTCAACTTAGTGCGTTAGCTGCGCCACTCACGTCACAAGGCCACAAACGGCTAGTTGACATCGTTTACGGCGTGGACTACCAGGGTATCTAATCCTGTTCGCTCCCCCCGCTTTCGTTCCTCAGCGTCAGTATCTGTCCAGGTGGCCGCCTTCGCCACTGATCTTCCTTCCAATTCATACGCATTTCACCGCTACACTGGAAATTCCACCCCCCTCTCCACTACTCTATTCTGCTAGTTCAAACTGCATTTCC
+
,F<E@FGGG:E:CFGGGGGGGGGGG?FE6@6CFGGG<EGGCGG:CFGCFGGG@GFCGG?=C,6CC?F74E7FF<FG+@7FCGFF,CBEA4:?FGCF:=FCF7BFBFDD<8+>>,7,C=,@=FF<7E,+@>E+D7+@4:4@FFE:?EE+2,5A>*4*=;9,;;,6;7@2?,2;CC)7C3:=5<E*9<F+;+5;F<FE<?67*0**./**1*87CB4@C)4(1<85**(0(109BFBA1(493(8(.,6()(52)))*-)/).)6--.).))).))*)142)
@M02352:288:000000000-CKWC8:1:1101:21576:5002 2:N:0:TAGCGCTC+CGTCTAAT
TAACCTTGCGGCCGTACTCCCCAGGCGGTCAACTTAGTGCGTTAGCTGCGCCACTCACGTCTCAAGGACACAAACGGCTAGTTGACATCGTTTACGGCGTGGACTACCAGGGTATCTAATCCTGTTCGCTCCCCACGCTTTCGTTCCTCAGCGTCAGTATCTGTCCAGGTGGCCGCCTTCGCCACTGATGTTCCTTCCAATCTCTACGCATTTCACCGCTACACTGGAAATTCCACCACCCTCGACAGTACTCTAGTTTGCCAGTTCAAAATGCAGTTCCA
+
9EGGGGGGGGGGGGGFGGGGFGGGGGGGFEGGGGGGGGGGGGGGGGGGGGGGGGGGGGGGGGGGGGGGGGGGGGGGGGGGGFGGGGGGGGGGGGGGGGGGGGGGGGGGGGGGGGCFGGGGGGGGGGGDGEGGGGGGGGGCFGGGGGGGGGGGGGGGGGGGGGFGGGCEG@FGCGGGDCDF3DCGDFFFFG?FGC=EFFFDFCA>CFFCDEEGC?AFEB>9(73?C6?*4/@7==2<02?B:3-(-989>2)))529>F4<AFF0)695>A<A26@B64><6
@M02352:288:000000000-CKWC8:1:1101:15051:5002 2:N:0:TAGCGCTC+CGTCTAAT
TAACCTTGCGGCCGTACTCCCCAGGCGGTCTACTTATCGCGTTAGCTTCGCCACTAAGTCATTACAACCCAACGGCTAGTAGACATCGTTTACGGCGTGGACTACCAGGGTATCTAATCCTGTTTGCTCCCCACGCTTTCGCACCTCAGTGTCAGTATCAATCCAGAGTGTCGCCTTCGCCACTGATGTTCCTTCCTATATCTACGCATTTCACCGCTACACCGGAAATTCCACACTCCTCTAACGTACTCTAGCCTACCAGTATCCGGTGCAATTCCAAG
+
AFFGFGGGGGGGEGFGGGGGGGGGGGGGFGGFGGGGGGGDGGGGGGGGGGGGGGCFGGF9CF9CAEDGGGGGGGEGGGGFGGGGGFGEGGFFEFDGDFDGGGGGGGGDEEDGFFGGGGGFGG=FGFG9AFFGGGDGE6DF7>EGCDEGG;E@EFF<CE=CFFF?FF9D;<EEEGGGGFFABGGFGEFFCF?GGEFF<CFC7CFGF::357::CAE>:)29<)(.1543>FFBF?(2(.4284-))(.801<AA9AF)8F?F?26..)-3>090A4)*6<A)
@M02352:288:000000000-CKWC8:1:1101:13094:5014 2:N:0:TAGCGCTC+CGTCTAAT
TAACCTTGCGGCCGTACTCCCCAGGCGGTCTACTTATCGCGTTAGCTTCGCCACTAAGTCATTACAACCCAACGGCTAGTAGACATCGTTTACGGCGTGGACTACCAGGGTATCTAATCCTGTTTGCTCCCCACGCTTTCGCACCCCAGTGTCAGTATCCATCCAGAGTGTCGCCTTCGCCACTTATGTTCCTTCCTATATCTACGCATTTCACCGCCACACAGGAAATTTCACACCCCCCTATCGTACTCTAGCCCTACAGTATCTGGTGCAATTTCAAG
+
GGG9FGGGGGGGGGGGGGGGGGGGGGGG+7F<FGGG969BFGGGG9FE9FCFGG,6FACFAFC?<A<=FG:FFCGG>CFF@F959994AFF<9BFBCF@FCF>A=FFCFG,8<,,3@@<F3,,CF3@33DGGAFEC+@D,>33@E*:77><C;@?D:92,676>2::5,@;C14:2C676?*;++149@F+;1?FF<F++1++3))2C/CF+++75/)(-(.,)**.>6B*9**).(-42((()),,(,,.)6.)8(().().-4))6243.24*4*6>A)
@M02352:288:000000000-CKWC8:1:1101:12203:5020 2:N:0:TAGCGCTC+CGTCTAAT
TAATCTTGCGACCGTACTCCCCAGGCGGTCTACTTAGTGCGTTAGCTGCGCCACTAAAGTCTCAAGGACCCCAACGGCTAGTAGACATCGTTTACGGCGTGGACTACCAGGGTATCTAATCCTGTTTGCTACCCACGCTTTCGCACCTCAGTGTCAGTATTGGTCCAGTGAGTCGCCTTCGCCACTGATGTTCCTTCCCATCTCTACGCATTTCACCGCTACACAGGAAATTCCACTCACCTCTACCATACTCTAGTTCGCCAGTTTTGAATGCAGTTCCA
+
FGGGGGGGGGGGGGGGGGGGGGGGGGGGGGGGGGGGGFGGGGGGGGGGGGGGGGGGGGGGGGGGGGGFGGGGGGGGGGGGGGGGFGGGGGGGGGGGGGGGGGGGGGGGGGGGGGGGGGGGGGGGGGGGGGGGGGGGGGGGGGGGGGGGGGGGGGGGGGGGGACGGGGGGGFFGGGGGGDFFGGGGF?CGFGGGFFFFFFCFCAGFFFGGDDGGFFFGFF96DEFGG6C?@?F?FFFFFFFF<3><DF:<DF)2>ABD<=31:12>FF<0:AFFFF2@A<A)
@M02352:288:000000000-CKWC8:1:1101:13953:5040 2:N:0:TAGCGCTC+CGTCTAAT
TAACCTTGCGGCCGTACTCCCCAGGCGGTCAACTTAGTGCGTTAGCTGCGCCACCCACGACTCAAGGTCACAGACGGCTAGTTGACATCGTTTACGGCGTGGACTACCAGGGTATCTAATCCTGTTTGCTCCCCACGCTTTCGAACCCACGTGTCAGTATCAGTCCAGGTGGCCGCCTTCGCCACTGATGTTCCTTCACATCTCGACTCATTTCCCCGCTACACCAGACATTCCGCCACCCTCTCCTGTCCTCTAAACCACCAGTCCGAAATTCCTTTCC
+
9FEGCGGGGEG7FEFGGGFFGGFGGGGG+6@FFGGG9CFGEGGEFFGGGGGG7F=FFGGFG@FDDFFCCF<,AEFG:EGE8EFF<FFGF@9,FDFCB4=8@7EGFFE<,=7=6>>;D9>FADF<FGGCE9>FGE:>8@*3@@**4D:***4=,?,=D;F9,,624C2??3BBFGDDG*21)*=*:0<+>+5@C?F340=++*11()0*1+**29)9@>9(7>).**,/(77BFB(-322:((4:(.))..3)66-/-4)22(.(.2),(-(()-/)14).
@M02352:288:000000000-CKWC8:1:1101:7197:5043 2:N:0:TAGCGCTC+CGTCTAAT
TAACCTTGCGGCCGTACTCCCCAGGCGGTCAACTTAGTGCGTTAGCTGCGCCACTCACGTCTCAAGGACACAAACGGCTAGTTGACATCGTTTACGGCGTGGACTACCAGGGTATCTAATCCTGTTCGCTCCCCACGCTTTCGTACCTCAGCGTCAGTATCTGTCCAGGTGGCCGCCTTCGCCACTGATGTTCCTTCCAATCTCTACGCATTTCACCGCTACACTGGAAATTCCACCACCCTCTACAGTACTCTAGTTTGCCAGTTCAAAATGCAGTTCCA
+
GGFGFGGGGGGGGGGDGGGGGGGGGGGGFFEGGGGGGGGGGGGGEGGGGGGGGGGGGGGGGGGGGGGGGGGGGGGEGGGGGGGGGGGGGGGGGGGGGGGGGGGGGGGGGGGGGGFGGGGGGGGGGGGGGD8F<FFGGGDGGGGGGGE>AGGGEEGGGGGGGDFFGGGFGFGGGGGGGGGA>GGGGFGGFGGFGFFFEFFGAFF76CFG3C39>@AFGFFF>DF?7C:GBFFFFFFFBBB?:1?,4>B?BFA)).6/)69>AAA??><BA<8ABAF>B<44)
@M02352:288:000000000-CKWC8:1:1101:14711:5045 2:N:0:TAGCGCTC+CGTCTAAT
TAACCTTGCGGCCGTACTCCCCAGGCGGTCTACTTATCGCGTTAGCTGCGCTACTCACGGATTAAATCCACAAACAGCTAGTAGACAGCGTTTACGGTGTGGACTACCAGGGTATCTAATCCTGTTCGCTACCCACACTTTCGCACATGAGCGTCAGTCTTTGGCCAGGGAGTCGCCTTCGCCACTGATGTTCCTTCTGATCTCTACGGATTTTACCCCTACACCAGAAATTCCATCTACCTCTCCCATATTCTAGGTAAGCAGTTTTCAAAGCAGTTCAA
+
CEFGGGGGGGCEGGGEGGGGGGGEGGED@@FGGGGGGCGGGGGGGGGGGGGEGG8FGGGGDEGFGFGGGGGGDFGGDFGGGGGF9FGGGGGGGGGDG=DEGGGGGGGGGGGGGGGGGGGGGGGFGGGGGGGGGGGG+AEFGGGGGGGGFF?FGGGGGGFGFGGGGGGGFEFGCFGGGGGFFDEGGGF+>+<DGFCCEAADFFFGFFFFDE:<46<BCF?BFF>55C?F?F68BFDFFFAAFFF2<<??B:9<A)46)6/64?AFFF<2<BADA?).869A9
@M02352:288:000000000-CKWC8:1:1101:13998:5062 2:N:0:TAGCGCTC+CGTCTAAT
TAACCTTGCGGCCATACTCCCCAGGCGGTCAACTTAGTGCGTTAGCTGCGCCACCCACGACTCAAGGTCACAGACGGCTAGTTGACATCGTTTACGGCGTGGACTACCAGGGTATCTAATCCTGTTTGCTCCCCACGCTTTCGTGCCTCAGTGTCAGTATTTGTCCAGGTAGCCGCCTTCGCCACTGATGTTCCTTCCAATCTCTACGCATTTCACCGCTACACTGGAAATTCCACTACCCTCTACAATACTCTAGTTTGCCAGTTCAAAATGCAGTTCC
+
FGGGGGGGGGGGGCDFGFGGGGGGFGGGGGGGGGGGGGGGGGGGGGGGGGGGGGGGGGGGGGGGGGGGGGGGGGGGGGGGGGGGGGGGGGGGGGGGGGFGGGGGGGGGGGGGGGFFGGGGGGGGGGGGGGGGGGGGGGGGGGGGGGGGGGGGGGGGGGGGGGGGGGGGGGGGFGDGGCGFFGGGGGGCGGGFGEFEFFFGFGFFCFFFGEBGFFFFGE;@FFBFCF?GF?BFFFFFFFFFFB??FBA?<>?<?BFFFFFFFFFFFFAFF9)-4AF<FFFF
@M02352:288:000000000-CKWC8:1:1101:17813:5064 2:N:0:TAGCGCTC+CGTCTAAT
TAACCTTGCGGCCGTACTCCCCAGGCGGTCAACTTAGTGCGTTAGCTGCGCCACTCACGTCTCAAGGACACAAACGGCTAGTTGACATCGTTTACGGCGTGGACTACCAGGGTATCTAATCCTGTTCGCTCCCCACGCTTTCGTTCCTCAGCGTCAGTATCTGTCCAGGTGGCCGCCTTCGCCACTGATGTTCCTTCCTATATCTACGCATTTCACCGCTACACAGGAAATTCCACACTCCTCTATCGTACTCTAGCCTGCCAGTATCGGGTGCAATTCC
+
GGGGGGGGGGGGGGGGGGGGGGGGGGGGFGGGGGGGGGGGGGGGGGGGGGGGGGGGGGGGGGGGGGGGGGGGGGGGGGGGGGGGGGGGGGGGGGGGGGGGGGGGGGGGGGGGGGGGGGGGGGGGGGGGGGGGGGGGGGGGGGGGGGGGGGGGGGGGGFFFGGGGEGGDGFFFGGGDGGDFAGGGGGFDCFEFFFF?AFFFFGAGEAFDDEEGFFFFG>>66>257C:F1?BFFFFFFFFFFBB276<?BFFFADB@AB?BFFFF22><(3921:FAFA4:
@M02352:288:000000000-CKWC8:1:1101:23039:5074 2:N:0:TAGCGCTC+CGTCTAAT
TAACCTTGCGGCCGTACTCCCCAGGCGGTCAACTTAGTGCGTTAGCTGCGCCACTAAAGGATCAAGTCCTCCAACGGCTAGTAGACATCGTTTACGGCGTGGACTACCAGGGTATCTAATCCTGTTTGCTCCCCACGCTTTCGCACCTCAGTGTCAGTATCGAGCCAGTCAGTCGCCTTCGCCACTGGTGTTCCTTCCCATCTCTACGCATTTCACCGCTACACAGGAAATTCCACTAACCTCTCTCGTACTCTAGTGAGTCAGTTTTGAATGCAGTTCCA
+
EFGGFGGGGGGGEGGGGGGGGDGDGGGGFGGFGGGGGFFGGGGGGGGGGGGGGGGGGGGGGGGGGFGFGGGGGFGGFGGGGFGFGGGFGEEFGGGCFGGGGGGGGGGGGGGGGGFEGGGFFGGGGGGGGGGGGGFEGGGGGGGGDEGFGGGGDFFFFCFFFGGFGG7CFCCCCCDGG4CA>DGGG66C>E88>EA?AFFGFG+;CFF3<=D*@FFFF>>39EFFGGBG:?7@FF9ABFFFFD?<:)4<?1((6469>FF26>BAAF.486<AF>*462<A9
@M02352:288:000000000-CKWC8:1:1101:19004:5081 2:N:0:TAGCGCTC+CGTCTAAT
TAACCTTGCGGCCGTACTCCCCAGGCGGTCAACTTAGTGCGTTAGCTGCGCCACTCACGTCTCAAGGACACAAACGGCTAGTTGACATCGTTTACGGCGTGGACTACCAGGGTATCTAATCCTGTTCGCTCCCCACGCTTTCGTTCCTCAGCGTCAGTATCAGTCCAGGTGGCCGCCTTCGCCACTGATGTTCCTTCCCATCTCTACGCATTTCACCGCTACACAGGAAATTCCGCCACCCTCTACTGTACTCTAGACGACCAGTTCGAAATGCAGTTCC
+
FGGFFGGFGGGGGGEGGGFGGGGGGGGGGGFFGGGGGGGGGGGGGGGGGGGGGGGGGGGGGFGGGGGGGGGGGGGGGGDEGGGGGGGGGGGGGGGGGGGGGGGGGGGGGGGGGGGGGGFGGGGGGGGGGGGGGGGGGGGGGGGGGGGFFGFGE>EGGGGGFGGGFCF8?<EGGGGGGGGFFGG5CFGGGGGFFEFFFFFDFG:FEFFGGGFGG?>FG@>9FF?F4FBGFFFFF?(2:>BFF???A>28BDBBFBF4<<5;>91:A)<????:4<=96)6<
@M02352:288:000000000-CKWC8:1:1101:8112:5084 2:N:0:TAGCGCTC+CGTCTAAT
TAACCTTGCGGCCGTACTCCCCAGGCGGTCAACTTAGTGCGTTAGCTGCGCCACTCACGTCTCAAGGACACAAACGGCTAGTTGACATCGTTTACGGCGTGGACTACCAGGGTATCTAATCCTGTTCGCTCCCCACGCTTTCGTTCCTCAGCGTCAGTATCTGTCCAGGTGGCCGCCTTCGCCACTGATGTTCCTTCCAATCTCTACGCATTTCACCGCTACACTGGAAATTCCACCACCCTCTACAGTACTCTAGTTTGCCAGTTCAAAATGCAGTTCCA
+
EGFGFGGGGGGGGGGGGGGGGGGGGGGGGGGGGGGGGGGGGGGGGGGGGGGGGGGGGGGGGGGGGGGGGGGFGGGGGGGGGGGGGGGGGGGGGGGGGGGGGGGGGGGGFGGGGGGGGGGGGGGEGGGGGEGGGGGGGGEEGGGGGGGGGGFGGEGEEBFF@FGEGFA6FGFGGGGGDGGFFGCEGGGFG?7CGEF5;FFG65;DEFFCDEBDDFFFE536>FB577:F>=FFFF9<???BBFF?FFFFFFFB2>A7<A=96<A??F9:<FFFFF447)645
@M02352:288:000000000-CKWC8:1:1101:19968:5095 2:N:0:TAGCGCTC+CGTCTAAT
TAACCTTGCGGCCGTACTCCCCAGGCGGTCAACTTAGTGCGTTAGCTGCGCCACCCACGACTCAAGGTCACAGACGGCTAGTTGACATCGTTTACGGCGTGGACTACCAGGGTATCTAATCCTGTTTGCTCCCCACGCTTTCGTGCCTCAGTGTCAGTATTTGTCCAGGTAGCCGCCTTCGCCACTGATGTTCCTTCCAATCTCTACGCATTTCACCGCTACACTGGAAATTCCACTACCCTCTACAATACTCTAGTTTGCCAGTTCAAAATGCAGTTCC
+
GGGGGGGGGGGGGGGGGGFGGGGGGGGGFFEFGGGGGGGGGGGGGGGGGGGGGGGGGGGGGGGGGGGGGGGGGGGGGGGGGGGGGGGGGGGGGGGGGGGGGGGGGGGGGGGGGGGGGGGGGGGGGGGGGGGGGGGGGGGGGGGGGGGGGFFGGGGGGGGGCGGGGGGGGGGGGGGGGGGFFGGCGGGGGGGGGFFFFFFGCGFGFFFGGGFGGFFFGFFFFFFFGGFGFFFFFFBFBB04?B?B<A9?DA?<35AF99BAFBFFF<)<ABB<<2*)9)49
@M02352:288:000000000-CKWC8:1:1101:13546:5098 2:N:0:TAGCGCTC+CGTCTAAT
TAATCTTGCGACCGTACTCCCCAGGCGGTACACTTAATGTGTTAACTGCATTACTGCAAGGTCTAGCCTCACAACAACTAGTGTACATCGTTTAGGGCGTGGACTACCAGGGTATCTAATCCTGTTTGCTCCCCACGCTTTCGCGTCTCAGCGTCAATAATGTTCCAGTAGATCGCCTTCGCAATCGGTATTCCTTCTGATCTCTACGGATTTTACCCCTACACCAGAAATTCCATCTACCTCTTCAATATTCCAGGTAAGCATTTTTCAAAGATGTTCAA
+
,CFGFGGCFG@FFEFGGFFEGFGEG<FE@F@DGGGGGGGGEFGGGGGGGC<FFFFC<@,C7BCFEFFGDDDFF<FFGGGGEGAFFGGGGGGGGGFGGGGGGDGGGGGGGGG>F?EFGFGGGFFCGGGGGFGEGGGCCE=8DFDG>>C+1C8DE7@:C@F9EAEDGC9;E;EG;@79CDDFFDC9CFFEG,=FFEFFFF6781888CF<7*)9CF<BF;D<0F;FFF3134@+3@37>EE<4);4)6))5)6---4*,584<74)))-.5))6)(*-924>.
@M02352:288:000000000-CKWC8:1:1101:14861:5118 2:N:0:TAGCGCTC+CGTCTAAT
TAACCTTGCGGCCGTACTCCCCAGGCGGTCTACTTATCGCGTTAGCTTCGCCACTAAGTCATTACAACCCAACGGCTAGTAGACATCGTTTACGGCGTGGACTACCAGGGTATCTAATCCTGTTTGCTCCCCACGCTTTCGCACCTCAGTGTCAGTATTTGTCCAGGTAGCCGCCTTCGCCACTGATGTTCCTTCCAATCTCTACGCATTTCACCGCTACACCTGGAATTCCACTCCCCTCTCCAAAACTCTAGCCTGCCAGTTCTAAATGCAATTCCCAG
+
FGGGGGGGGGGGGGGGGGDGGGGGGGGGCFGGGGGGGGGGGGGGGGGGGGGGGGGGGGGGGGGGGGGGGGGGGGGGGGGGGGGGGGGGGGGGGGGGGGGGGGGGGGGFGGGGDGGGFGGGGGGGGGGGGGGGGGGGGGFGGGGGGGGGGG7BFGGFGGGGGGGGGGGGGGGGGGGGGGGFFGGGGGGGFGGGGFFFFFFG6:AGFFDDDEFG>FAFGFFFFFFFGGFGFFFFF?:?FFB3?:<?D?F?FFFBA4AFB0>?FDF2AAF<BA4<AABFFA?A0
@M02352:288:000000000-CKWC8:1:1101:8047:5121 2:N:0:TAGCGCTC+CGTCTAAT
TAATCTTGCGACCGTACTCCCCAGGCGGTCTACTTAGTGCGTTAGCTGCGCCACTAAAGTCTCAAGGACCCCAACGGCTAGTAGACATCGTTTACGGCGTGGACTACCAGGGTATCTAATCCTGTTTGCTACCCACGCTTTCGCACCTCAGTGTCAATATCAGTCCAGGTAGTCGCCTTCGCCACTGGTGTTCCTTCCTATATCTACGCATTTCACCGCTACACAGGAAATTCCACTACCCTCTACTGTATTCTAGACTAGCAGTATCAGATGCAGTTCCA
+
EEGGFGGGGGCFFGFGFGFGGEG@FFEGF@FGGGGGGGGGGGGGGCGGGGGGGGGGGGGGEGGGGGGGGGGGGGGGCE@FGDGGGGDGGGGGGGFGCFGGGGGGGG?FGGGG8EGGGFGGGFDFFGGGGGGGGGGGGGGG?FCGGGGGGGFGGGGFCCFFGGGGGGGFFGF,4:?9DDCFFCEEGGGGEGGGGFFCEFFGFGFC3;17CEEGGFEFGFF3,8<FDF:F?FFFFFFFB>BF<2(4AF2<<):<<<A89AFD72<>AD9)6:BFF2?)94>2)
@M02352:288:000000000-CKWC8:1:1101:4811:5124 2:N:0:TAGCGCTC+CGTCTAAT
TAACCTTGCGGCCGTACTCCCCAGGCGGTCTACTTATCGCGTTAGCTTCGCCACTAAGTCATTACAACCCAACGGCTAGTAGACATCGTTTACGGCGTGGACTACCAGGGTATCTAATCCTGTTTGCTCCCCACGCTTTCGCACCTCAGTGTCAGTATCAATCCAGAGTGTCGCCTTCGCCACTGATGTTCCTCCAGATATCTACGCATTTCACCGCTACACCTGGAATTCCACTCCCCTCTCCAAAACTCTAGCCTGCCAGTTCTAAATGCAATTCCCAG
+
GGGGFGGGGGGGGGGGGGDGGGGGGGGGGGGGGGGGGGGGGGGGGGGGGGGGGGGGFGGGGGGGGGGGGGGGGGGGGGGGGGGGGGGGGGGGGGGGGEGGGGGGGGGGGGGGFGGGFGGGGFGGGEADFFGGGGGGGGGGGDGGE8FGGGDFCGGGGGGGF;DFGGGGGGGGEF<CDGGFFDGG*<EFGGGGGFFFFBFGFGFGFF>GGGFGGFF5EEFFFFFFGFFFFFFFBFA1:?F?:18?FFF<BFFFFFFF91F:?D>>AAAA<><AAABA=A?A4
@M02352:288:000000000-CKWC8:1:1101:5489:5132 2:N:0:TAGCGCTC+CGTCTAAT
TAACCTTGCGGCCGTACTCCCCAGGCGGTCAACTTAGTGCGTTAGCTGCGCCACCCACGACTCAAGGTCACAGACGGCTAGTTGACATCGTTTACGGCGTGGACTACCAGGGTATCTAATCCTGTTTGCTCCCCACGCTTTCGTGCCTCAGTGTCAGTATTTGTCCAGGTAGCCGCCTTCGCCACTGATGTTCCTTCCAATCTCTACGCATTTCACCGCTACACTGGAAATTCCACTACCCTCTACAATACTCTAGTTTGCCAGAACAAAATGCAGTTCC
+
GGGFFGGGGGGGDGGGGGGGGGGGGGGG@FEDGGGGAFGGGGGGGGGGFGGGGGGGGGGGGGGGGGG9FGGGGGGGGGEGGGGGGGGGGGGGGGGGGGGGGEGCFGGFFFEEEABFFGGGGG9DDGGGGGGGGGGGGGGGCFGGCGGGGGGFFCGGGGFGGGGDFGGGGGGGGGGGGGGFFGGGGGGCCFGFGFF?AFFDFGA7?FCFGEED7FCFC5991BB?>FFF?FFFFFDFBFFB:4:<>9<<2<?9?<<7><@4<2921(,(((...:F296<2
@M02352:288:000000000-CKWC8:1:1101:27029:5133 2:N:0:TAGCGCTC+CGTCTAAT
TAACCTTGCGGCCGTACTCCCCAGGCGGTCAACTTAGTGCGTTAGCTGCGCCACCCACGACTCAAGGTCACAGACGGCTAGTTGACATCGTTTACGGCGTGGACTACCAGGGTATCTAATCCTGTTTGCTCCCCACGCTTTCGTGCCTCAGTGTCAGTATTTGTCCAGGTAGCCGCCTTCGCCACTGATGTTCCTTCCACTCTCTACGCATTTCACCGCTACACTGGAAATTCCACTACCCTCTACAATACTCTAGTTTGCCAGTTCAAAATGCAGTTCC
+
F<@FFGGGGGGGGGGGFFEFGGGGGGEEEGGGGGGGGGGGGGEGGGGGGGGEGGGGGGGGGGGGGFCFGGGGGGGGGGGGGGGFFFGGGGGGFCGGGGGGGGGGGGGGGGGGGFGGGFFCGFA=FGE8EGGGGGFCGGGGGGGGGGGGDCFGGGGGGGGGGGGGFGGFGGGFGGGGG:DFFGGGGEFGG7FGGFFC<FF+;FFGE6+>C=5DDCEFG:>9BFB@GG:F?=F7@F9>5>>B?FF?FF<7)92A?B:7>AFBBAB7?>99:9AFDAFAF>BF
@M02352:288:000000000-CKWC8:1:1101:22460:5134 2:N:0:TAGCGCTC+CGTCTAAT
TAATCTTGCGACCGTACTCCCCAGGCGGTCTACTTAGTGCGTTAGCTGCGCCACTAAAGTCTCAAGGACCCCAACGGCTAGTAGACATCGTTTACGGCGTGGACTACCAGGGTATCTAATCCTGTTTGCTCCCCACACTTTCGTACCTCAGCGTCAGTATCGAGCCAGTGAGCCGCCTTCGCCACTGGTGTTCCCCCAAATATCTACGAATTTCACCTCTACACTTGGAATTCCACTCCCCTCTCTCGAACTCTAGACCGATAGTTTTGGAGGCAGTTCCA
+
<E<F<FGGGGGGDFFFF@<FAFF:F?@E@FGFGGGGFGFGGGGGDGFGFEGEEGFDFGGGFC<FGBEFGGGGGGGDDG:CFA,9EFDFGGGCGFGGGGGGGGGGDF8DFGGCGGGFGGGGFGGGF<AFFGGDFCFEG>FC>9EGFE>CGGGGE*5@8E,7;3*1BCC,2@?G6CCDCD?F)*44CFG8<FFGFF*6758C6:FGEFFFC5)9::44<44.2@AFF*6C>F?@FF<261(3(31(,))4),(,.:4*)6)((3--).<<1371(,08)-66)
@M02352:288:000000000-CKWC8:1:1101:5439:5135 2:N:0:TAGCGCTC+CGTCTAAT
TAATCTTGCGACCGTACTCCCCAGGCGGTCTACTTAGTGCGTTAGCTGCGCCACTAAAGTCTCAAGGACCCCAACGGCTAGTAGACATCGTTTACGGCGTGGACTACCAGGGTATCTAATCCTGTTTGCTACCCACGCTTTCGCACCTCAGTGTCAGTATTGGTCCAGTGAGTCGCCTTCGCCACTGATGTTCCTTCCCATCTCTACGCATTTCACCGCTACACAGGAAATTCCACTCACCTCTACCATACTCTAGTTCGCCAGTTTTGAATGCATTTCCA
+
ACGGGGGGGGDEEEGGGGFGGGGGGCEGGEGFGGGGGFFGGGGGGGGG8FFGGG,EGGCFGGGGGGDDFGGGGGGDFFC:EGGGFFEGFEGGGGGC:FBFEGGCFFFCGGGGGFGGGGGG,FFDGGGGGGGGG@FGGEGGGGDG>EGFCGGDFGFFGGFFGGGG;:CCFEGGGGGDGDDA>GGGGFGGGGDFGFF?AF;DFFC7<=F5<GFGF838<)((,>B?CF1DB?F7*9:>)(.8:?14-<<3<??A7)6/-.*(7:6126<242<946F284)6)
@M02352:288:000000000-CKWC8:1:1101:14280:5137 2:N:0:TAGCGCTC+CGTCTAAT
TAACCTTGCGGCCGTACTCCCCAGGCGGTCTACTTATCGCGTTAGCTTCGCCACTCACGTCTCAAGGACACAAACGGCTAGTTGACATCGTTTACGGCGTGGACTACCAGGGTATCTAATCCTGTTTGCTCCCCACGCTTTCGCACCTCAGTGTCAGTATCGAGCCAGTCAGTCGCCTTCGCCACTGGTGTTCCTTCCCATCTCTACGCATTTCACCGCTACACAGGAAATTCCACTAACCTCTCTCGTACTCTAGTGAGTCAGTTTTGAATGCAGTTCCA
+
GGGGGGGGGGGGGGGGGGGGGGGGGGGGFGGGGGGGGGGGGGGGGGGGGGGGGGGGGGGGGGGGGGGGGGGGGGGGGGGGGGGGGGGGGGGGGGGGGGGGGGGGGGGGGGGGGGGGGGGGGGGGGGGGGGGGGGGGGGGDGGGGGGGCFCDEFGGGGGGGGDGGGGFGGGGGGGDGGGGFFGGDD?FGGGGGGFFEFFFGFGFGFFFGGGFGGFFFGFF9;>FFFC?G7F@FFFFFFFFB628<:)5<<BFFAFB?<B??DAA9AFFFFFFFAB=4=AB94
@M02352:288:000000000-CKWC8:1:1101:10383:5140 2:N:0:TAGCGCTC+CGTCTAAT
TAATCTTGCGACCGTACTCCCCAGGCGGTCTACTTAGTGCGTTAGCTGCGCCACTAAAGTCTCAAGGACCCCAACGGCTAGTAGACATCGTTTACGGCGTGGACTACCAGGGTATCTAATCCTGTTTGCTACCCACGCTTTCGCACCTCAGTGTCAGTATTGGTCCAGTGAGTCGCCTTCGCCACTGATGTTCCTTCCCATCTCTACGCATTTCACCGCTACACAGGAAATTCCACTCACCTCTACAGTACTCTAGTTTGCCAGTTCAAAGTGCAGTTCCA
+
FFGGGGGGGGGGGGGGGFGGGGGGGGGGEGGGGGGGGGGGGGGGFGGGGEEGGGGGGGGGGGGGGGGGGGGGGGGGGGGGGFGGGGGFEGFGGGGGGDGFGGGGGGGGGGGGCFGGGGGFGFFGGGGGGGGGGGGGGGGGFGEGGGGGGGGGGGGGGAFGGFGFGGGGGGGGGGGGGDGFFG=EGGGGFGGFGFFFFFFGFGFGFFFGGGEGGFFF9;69@FFFGFFGBF?FF6>A<?F>BBF?AFA2<AFA:9<9<4FAF2A?2>AAFA)-))99=AFF<
@M02352:288:000000000-CKWC8:1:1101:10842:5143 2:N:0:TAGCGCTC+CGTCTAAT
TAACCTTGCGGCCGTACTCCCCAGGCGGTCAACTTAGTGCGTTAGCTGCGCCACTCACGTCTCAAGGACACAAACGGCTAGTTGACATCGTTTACGGCGTGGACTACCAGGGTATCTAATCCTGTTCGCTCCCCACGCTTTCGTACCTCAGCGTCAGTATCTGTCCAGGTGGCCGCCTTCGCCACTGATGTTCCTTCCAATCTCTACGCATTTCACCGCTACACTGGAAATTCCACCACCCTCTACAGTACTCTAGTTTGCCAGTTCAAAATGCAGTTCCA
+
FGGGGGGGGGGGGGGGGFGGGGGGGGGGGGGGGGGGGGGGGGGGGGGGGGGGGGFGGGGGGFGGGGFGGGGGGGGGGGGGGGGGGGGGGGGGGGGGGGGGGGGGGGGGGFGGDGGGGGGGGGGDGGDEG7EGGGGGGGGGGGGGFFG@CGFFGGGGEGGFFFCGGCGGCGGGFFGGGDCFFGGGGGG7FFGGFEFFFFADFGFF3AFDGGDGGBBFC5763@FF7>3F>F=FFFA<<1<::FB7AF<:BA<94A495<4<97<?FFFAD2>2<A?2@>A<)
@M02352:288:000000000-CKWC8:1:1101:14733:5149 2:N:0:TAGCGCTC+CGTCTAAT
TAACCTTGCGGCCGTACTCCCCAGGAGGTCTACTTATCGCGTTAGCTTCGCCACTAAGTCATTACAACCCAACGGCTAGTAGACATCGTTTACGGCGTGGACTACCAGGGTATCTAATCCTGTTTGCTACCCACGCTTTCGCACCTCAGTGTCAGTATTGGTCCAGTGAGTCGCCTTCGCCACTGATGTTCCTTCCCATCTCTACGCATTTCACCGCTACACAGGAAATTCCACTCACCTCTACCATACTCTAGTTCGCCAGTTTTGAATGCAGCTCCAAG
+
AF@EFGGGGG@:FFGGGGGGGGGGGGGG@BFGGGGGGCGGGGGEGGGGGGGGGG8E@FFGGGGGGEFGGGDFGGGGGGGGGGGGGGGEGGGFG7@FBFGGGFGGGGGFGG<FFGGEDFGFGGFFDDFGGGGGGGCGGEDGCC6E8DFFEFGFGGG7DFGFG;;:,D;,@@>;EGGDDGFDDGGFGF@ECCGGGFFBFFFG6+=198>DCEFGFFE5C)6>EFE;C*:7>@?*9=<BBF?<:)2<<><>?9?<<9)8<8BFFF:A<A7:AAA9A9)4F:B:)
@M02352:288:000000000-CKWC8:1:1101:22820:5151 2:N:0:TAGCGCTC+CGTCTAAT
TAATCTTGCGACCGTACTCCCCAGGCGGAATGCTTAATCCGTTAGGTGTGTCACCGAACAGTATACTGCCCGACGACTGGCATTCATCGTTTACGGTGTGGACTACCAGGGTATCTAATCCTGTTTGCTCCCCACACTTCGTACCTCAGCGTCAGTATCGAGCCAGTGAGCCGCCTTCGCCACTGGTGTTCCTCCAAATATCTACGAATTTCACCTCTACACTTGGAATTCCACTCACCTCTCTCGAACTCTAGACTGATAGTTTTGGAGGCAGTTCCAGG
+
FGGGGGGGGGGGGGFFGGFGGGGEGGGGGGGGGGGGGGGGGGGGGGGGGGGGGGGGGGGGGGGGGGGGGGGGGGGGGGGGGGGGGGGGGGGGGGGGGGGGGGGGGGGGGGGGGFGGGGGGGGGGGGGGGGGGGGGGGGFGGGGGGGGD?FGGGGGGGGGGGGDGGGGGGGGGGGGGGGGFFGGGGGGGCEGGGFFFFFFGFGFGFFFGGGFGGFFFGFFECFFFGGFGFFFFFFA?7BFFF?F>D:BFFBFFFB6?A0/:BA26)<7>B?:((,.:?<>A?
@M02352:288:000000000-CKWC8:1:1101:8161:5164 2:N:0:TAGCGCTC+CGTCTAAT
TAACCTTGCGGCCGTACTCCCCAGGCGGTCAACTTAGTGCGTTAGCTGCGCCACTAAAGTCTCAAGGACCCCAACGGCTAGTAGACATCGTTTACGGCGTGGACTACCAGGGTATCTAATCCTGTTTGCTACCCACGCTTTCGCACCTCAGTGTCAGTATTGGTCCAGTGAGTCGCCTTCGCCACTGATGTTCCTTCCCATCTCTACGCATTTCACCGCTACACAGGAAATTCCACTCACCTCTATCGTACTCTAGCCTGCCAGTATCGGGTGCAATTCCA
+
FGGGGGGGGGGGGGGGGGGGGGGGGGGGGGGGGGGGGGGGGGGGGGGGGGGGGGGGGGGGGGGGGGGGGGGGGGGGGGGGGGGGGGGGGGGGGGGGGGGGGGGGGGGGGGGGGGGGFGGGGGGGGGGGGGGGGGGGGGGGGGGGGGGGGGGGGGGGGGGGGGGGGGGGGGGGGGGGGGGFFGGGGGGGGGGGFEFFFFFGFGFGFFFFGGBGGFFFGFFB9EFFGG:F<FFFFFFFBFBFFFFBBDFF:??B>AA744FFFBBFFF<DFF>FFFF<4<24)
@M02352:288:000000000-CKWC8:1:1101:24544:5169 2:N:0:TAGCGCTC+CGTCTAAT
CAACCTTGCGGCCGTACTCCCCAGGCGGTCTACTTATCGCGTTAGCTGCGCTACTCACGGATTAAATCCACAAACAGCTAGTAGACAGCGTTTACGGTGTGGACTACCAGGGTATCTAATCCTGTTCGCTACCCACACTTTCGCACATTAGCGTCAGTCTTTGGCCAGGGAGTCGCCTCCGCCACTGATGTTCCTTCTGACATCTAAGCATTTCACCGCTACACCAGAAATTCCCCTCCCTTCTCCACGACTCTAGTCTGCCAGTTCTAACTGCTATTCC
+
9EEEDFGGG@F:FFGGGGGGGGGGG8FE++BFGGGGEDFG7FFCFGG9,@F+@FG@FFGG+8CFE,5CCF8FGCF<E8FF<FGA,?<=,C?=C@,CC=B?+BFG?G8?FF:76=3@EFGGFCFAA5@3B@+CF@:+++5@3;86:EEF,7=C57**@,>>D;>D,3D1*1*>;?CDDG4)6887CECCG7;CC5AC<F6++*32661+20+2:A9+<5(((8<F4<(*.)0/67,((-4<()43<)6((49(1)6*).0):3?7>)6).<244)*.942)
@M02352:288:000000000-CKWC8:1:1101:23807:5175 2:N:0:TAGCGCTC+CGTCTAAT
TAATCTTGCGACCGTACTCCCCAGGCGGTCTACTTAGTGCGTTAGCTGCGCCACTAAAGTCTCAAGGACCCCAACGGCTAGTAGACATCGTTTACGGCGTGGACTACCAGGGTATCTAATCCTGTTTGCTCCCCACGCTTTCGCACCTCAGTGTCAGTATCGAGCCAGTCAGTCGCCTTCGCCACTGGTGTTCCTTCCCATCTCTACGCATTTCACCGCTACACAGGAAATTCCACTAACCTCTCTCGTACTCTAGTGAGTCAGTTTTGAATGCAGTTCCA
+
FEFGGGGGGGGGGGGGGGGGGGGGGGGGGGGGGGGGGGGFGGGGGGGGGGFGGGGGGGGGGGGGGGCGGGGGGGGGDGGGGGGGGGGGGGGGGGGGGDEGGGGGGGGGGGDGDDFGGGGGGGGGGGGGGGGGGGGGGGGEGGGGGGGGGGGGGGGGGGGFGGGGGGGFFG9FFGGGGDGFFGGGGGGFGGGGGFFFFFF7FG6FFFFGG5BGCFEFGFF9>EFF6C?:?@FFFFFAA?3?BA?BB28:?1<FFA<*6<F7:<>FFF2A?F99A9446>A4)
@M02352:288:000000000-CKWC8:1:1101:21771:5181 2:N:0:TAGCGCTC+CGTCTAAT
TAACCTTGCGGCCGTACTCCCCAGGCGGTCTACTTATCGCGTTAGCTTCGCCACTAAAAGATCAAGTCTTCCAACGGCTAGTAGACATCGTTTACGGCGTGGACTACCAGGGTATCTAATCCTGTTTGCTCCCCACGCTTTCGCACCTCAGTGTCAATATCAGTCCAGGTAGTCGCCTTCGCCACTGGTGTTCCTTCCTATATCTACGCATTTCACCGCTACACAGGAAATTCCACTACCCTCTACTGTATTCTAGACTAGCAGTATCAGATGCAGTTCC
+
@FGGGGGGGGDGEGGGGGGGGGGEGGEECFGGGGGGGGGGGGDGGGGGGCGGGGGGGGGFGGGGCFGGGFGGGGGEGEGGGFFEFGGGGGGGCDGGCGDGGGGGGGGGFFGGGGGGFGGDAFFGGGGGGGGGGGGGEC+CFGGGGGGFGGGG;EAEFFFFGGGGGGGFFGGGGDGG<*:F4?EGGFF:;?;CCEFEFFFGFD+:7FFCDEEDFFFFGEF(4><FCD:<86@F=FFA9:??B>?0)-))6---6<<746=>01-5<)-4<<22<<?A*.62
@M02352:288:000000000-CKWC8:1:1101:25390:5183 2:N:0:TAGCGCTC+CGTCTAAT
TAACCTTGCGGCCGTACTCCCCAGGCGGTCAACTTAGTGCGTTAGCTGCGCCACTCACGTCTCAAGGACACAAACGGCTAGTTGACATCGTTTACGGCGTGGACTACCAGGGTATCTAATCCTGTTCGCTCCCCACGCTTTCGTTCCTCAGCGTCAGTATCTGTCCAGGTGGCCGCCTTCGCCACTGATGTTCCTTCCAATCTCTACGCATTTCACCGCTACACTGGAAATTCCACCACCCTCTACAGTACTCTAGTTTGCCAGTTCAAAATGCAGTTCCA
+
FGFGFGGGGGGGGGGGGFGGGGGGGGGGFEGGGGGGGGGGGGGGGGGGGGGGGGCGGGGGGGGGGFGGGGGGGGGEGGGGGFGGGGGDGGGGGGGGGGGGGGGGGGGGGGGGGGGGAEGGGGGFFGD@EGGGGGGGGGGGGGGGGGGFFGGGGGGGGGGFECFGGGGGGDGGGFGGGGGFFCEGGGGGGEGFGFFFFFACFGFGCFFGDGFGGFFFGFFFFF<FFGFGFFF?BFADF?BBB?B?<D<B>AFFA2:?F2@B:29>FA>F>F2)-.6486.5)
@M02352:288:000000000-CKWC8:1:1101:21790:5184 2:N:0:TAGCGCTC+CGTCTAAT
TAACCTTGCGGCCGTACTCCCCAGGCGGTCTACTTATCGCGTTAGCTTCGCCACTAAAAGATCAAGTCTTCCAACGGCTAGTAGACATCGTTTACGGCGTGGACTACCAGGGTATCTACTCCTGTTTGCTCCCCCCGCTTTCGCACCTCATTGTCAATATCAGTCCAGGTAGTCGCCTTCGCCACTGGTGTTCCTTCCTATCTCTACGCATTTCACCGCTACACAGGAACTTCCACTACCCTCTACTGTATTCTAGACTAGCATTATCAGATGCATTTCCA
+
<FEFAFGGGCGGGDFGGFGGGGGGG@FF@FGGGGGGE<FG@FF,:EGGGGGGCEFFGFCFF?EF@E<FFFFGGFFF:FGGEGDC,CAFD:D,DFC+=:CFE+CEDCD=AF>7,,83E,7,D=F,CDF@E=E3D>+8+;;:D95CEGGGFG,,?CE;D;CF@,65;,72:F;C2=)):?*//*A19FF*5*=>CCF?3AFGF*+3<+;*/*79*/-9EB922B7F*/1*.)9*==2<<(:?B??7))6))).54))*)6/-.24.4<264<)-)4*)/).<.
@M02352:288:000000000-CKWC8:1:1101:25502:5190 2:N:0:TAGCGCTC+CGTCTAAT
TAATCTTGCGACCGTACTCCCCAGGCGGTACACTTAATGTGTTAACTGCATTACTGCAAGGTCTAGCCTCACAACAACTAGTGTACATCGTTTAGGGCGTGGACTACCAGGGTATCTAATCCTGTTTGCTCCCCACGCTTTCGCGTCTCAGCGTCAATAATGTTCCAGTAGATCGCCTTCGCAATCGGTATTCCTTCTGATCTCTACGGATTTTACCCCTACACCAGAAATTCCATCTACCTCTCCCATATTCTAGGTAAGCAGTTTTCAAAGCAGTTCAA
+
EEF9EFGGGGGFFEFDCGFGGGGGGGG@FGGFFGGGGGGGGGGGGAFGGGGGGGGGFGGGGFFGGGGGGGFEGGGGGFFGGGGGGGGFFGF8DFGGGGEGGGD8FFG<<FGG=F=4CEGFGGAFGGGFEC,,DFFCECC6FCEGGG@+ADFGGGGGGGFEFGFDFGGGFFGFCCD>DDGFFGEGGFEE;C8D8?FEB88@F:BFCFFGGDEGG=<4<8=01A;AGGFFDFFF@+<CC<))/.))4414)39AA4)9>A@A<5AF)44)446))397?A<>:
@M02352:288:000000000-CKWC8:1:1101:25178:5191 2:N:0:TAGCGCTC+CGTCTAAT
CATTCTTGCGAACGTACTCCCCAGGTGGGATACTTATCACTTTCGCTTAGCCACTCAGTATTGCTACCGAACAGCTAGTATCCATCGTTTACGGCGTGGACTACCAGGGTATCTAATCCTGTTCGCTCCCCACGCTTTCGTCCATCAGCGTCAATATAGTGTTAGTGATCTGCCTTCGCAATTGGTATTCTAAGTAATATCTATGCATTTCACCGCTACACTACTTATTCTAACCACTTCACACTAATTCAAGACAACCAGTATCAATGGCAATTCTACAG
+
GGGGFGGGGGGEGEGGGGGGGGGGGGGGGGCFGGGGGGGGGGGGGGGGGGGGFFEEFGGGGGAFGGCGGGGGGFGFGGGG9FGGGGGGGGGGGGEGGGGGGGGFGGGGGGGGGGGGGGGGGGGEGEEGGGGGGGGGGGGGG>EGAFG6DEGGGGGGFC9@DGGCCFAFGGGGGGGGGGGFFGGGGGGGGGFCEEFE<CFFFFFGFFFGFGAGGB@FGFFFFFEFGFFGEFFFFF;E<13;EE?.33@4CCC<C)8FFF><?>FFFA<AAB?FFFFF?44<)
@M02352:288:000000000-CKWC8:1:1101:14992:5204 2:N:0:TAGCGCTC+CGTCTAAT
TAACCTTGCGGCCGTACTCCCCAGGCGGTCTACTTATCGCGTTAGCTTCGCCACTAAGTCATTACAACCCAACGGCTAGTAGACATCGTTTACGGCGTGGACTACCAGGGTATCTAATCCTGTTTGCTCCCCACGCTTTCGTGCCTCAGTGTCAGTATTTGTCCAGGTAGCCGCCTTCGCCACTGATGTTCCTTCCAATCTCTACGCATTTCACCGCTACACTGGAAATTCCACTACCCGCTACAAAACTCTAGTTTGCCAGTTCAAAATGCAGTTCACAG
+
9EFGGGGGGGGGGGGGGGGGGGGEGCFG@FGGGGGGGGGGGGGGGGGGGGGGGGGGGGGGGGGGGGGGEGGGGGGGEGGGGGGGGFGGGGGGGGCFGGGGGGGFGFGFFGFGGGDFGGGGGGGGFBEBDFGGGGEGCE:E@@;EGFGGGFGFGGDFGFGGGGGGGGFGGGGGGGG<CGG;BDGFGECGGGFDGFF@ECACADA7CF33*:8DFFA>E3:><F4@FGFFB6@=*0)5:7(((41;<3).4)..<5>FD<?<A:).6624>AFBD<*.6)6>4
@M02352:288:000000000-CKWC8:1:1101:14732:5208 2:N:0:TAGCGCTC+CGTCTAAT
TAACCTTGCGGCCGTACTCCCCAGGCGGTCAACTTAGTGCGTTAGCTGCGCCACCCACGACTCAAGGTCACAGACGGCTAGTTGACATCGTTTACGGCGTGGACTACCAGGGTATCTAATCCTGTTTGCTCCCCACGCTTTCGTGCCTCAGTGTCAGTATTTGTCCAGGTAGCCGCCTTCGCCACTGATGTTCCTTCCAATCTCTACGCATTTCACCGCTACACTGGAAATTCCACTACCCTCTACTGTATTCTAGACTAGCAGTAACAGATGCAGTTCCA
+
GGGGGGGGGGGGGGEGGGGGGGGGGGGGEGGGGGGGGGGGGGGGGGGGGGGGGGGGGGGGGGGGGGGGGGGGGGGGGGGFGGGGGGGGGGGGGGGGGGGGGGGGGGGGGGGGGGGFFGGGGGCFFGFGGGGGGGGGGGGGGGGGGGGGGGGGGGGGGFGGGGGGGGGGGFGGGGGGGGGFFDGGGGGGGGGGGEFFFFFGF<A:?FFFGE>DGFCFGFF(4>7?>FBGFFFF==<AA?FFF???<AA>AADBA4<6A46<:?AAFB)))).).<B48<2<-
@M02352:288:000000000-CKWC8:1:1101:27196:5215 2:N:0:TAGCGCTC+CGTCTAAT
TAATCTTGCGACCGTACTCCCCAGGCGGTCTACTTAGTGCGTTAGCTGCGCCACTAAAGTCTCAAGGACCCCAACGGCTAGTAGACATCGTTTACGGCGTGGACTACCAGGGTATCTAATCCTGTTTGCTACCCACGCTTTCGCACCTCAGTGTCAGTATTGGTCCAGTGAGTCGCCTTCGCCACTGATGTTCCTTCCAATCTCTACGCATTTCCCCGCTACACTGGAACTTCCACCACCCTCTACAGTACTCTAGTTTGCCAGTTCAAAATGCACTTCAA
+
AAA@@FGGGCCGEGEGGGGGGGGGGGGGGGGGGGGGGGGGGGGEGGGGCFGGGGGGGFGGGGGFFFCEGGGGGGEFGCFGGGGF,BEF9BFGGGGEDGEGGGGGGGGGCEEGGCFGFFGGGGGEGGG8AFGGFG9+:CEGGGGGEGGFGCFGCFF7AF;EGCGFFGCGGCFGGG>4C<DFAGGGDCF,=C9C:?FCEF+;6<FG3+@CDC>DG1);C5>B6>).2>0*499FFF2<:?1?FFBBFF<0<)-6.-.*--96:2)3:<99))43))9)*5<))
@M02352:288:000000000-CKWC8:1:1101:14982:5218 2:N:0:TAGCGCTC+CGTCTAAT
TAACCTTGCGGCCGTACTCCCCAGGCGGTCTACTTATCGCGTTAGCTTCGCCACTAAGTCATTACAACCCAACGGCTAGTAGACATCGTTTACGGCGTGGACTACCAGGGTATCTAATCCTGTTTGCTCCCCACGCTTTCGTCCCTCAGTGTCAGTATTTGTCCAGGTAGCCGCCTTCGCCACTGATGTTCCTTCCAATTTCTACGCATTTTACCGCTACACTGGAAATTCCACCACCCTCTACACTACTCTAGTTTGCCAGTTCAAAATGCAATTCCCAG
+
9EGGEGGGGGGGECFGGGFGGGGGGFGG@FFFGGGGFGFEGGGGGGFFGGGGGG<FGGEGGGGFGFGGGGEGGGGG:CEGGGFFGCF@FGGFF7?F+@+>CF,:=FB@FGCFE?;3CEFGGCDFG,=EDFFGFG7F7@EFEE+*C,<;@,@<EA,3;@CFFGCGFFGFG9DFEGD:DFGBEGGGFFD;9CECGEFDFFF+++;:?F3**1;++0=)?)43)))*228F2=@**9(,8:B:?1):2,)(5679A4AFA)684.).5))-)44AA)*.*-.2,
@M02352:288:000000000-CKWC8:1:1101:8620:5223 2:N:0:TAGCGCTC+CGTCTAAT
TAACCTTGCGGCCGTACTCCCCAGGCGGTCAACTTAGTGCGTTAGCTGCGCCACCCACGACTCAAGGTCACAGACGGCTAGTTGACATCGTTTACGGCGTGGACTACCAGGGTATCTAATCCTGTTTGCTCCCCACGCTTTCGTGCCTCAGTGTCAGTATTTGTCCAGGTAGCCGCCTTCGCCACTGATGTTCCTTCCAATCTCTACGCATTTCACCGCTACACTGGAAATTCAACTACCCTCTACAATACTCTAGTTTGCCAGTTCAAAATGCAGTTCC
+
CEDDFGGGGGGGGGGEGFGGGGGDGFEG@@CFGGGG@CFGGGGGGGGGGGEGGGFFGGGGGGGGFFFCFDGGEFFE7CGEGFGEFFAEGGFGEFGGGGEGGF+>FGGCGGGGFGGGGFGGFGGGGGGGGGGFGGFG@:EEGFEDFGGGGGGFFGGGFF99DFGGGCGGFFGGFCDGG4DFFCEED6C?EGFGFFFFA4A7:<=FFFFGGG3CFFCAFF>69BFFFG?:0/@/9*.-6>?012??A>92)97<)649:)@A22A>?BD><4-)549<B24<
@M02352:288:000000000-CKWC8:1:1101:14605:5229 2:N:0:TAGCGCTC+CGTCTAAT
TAACCTTGCGGCCGTACTCCCCAGGCGGTCAACTTAGTGCGTTAGCTGCGCCACTCACGTCTCAAGGACACAAACGGCTAGTTGACATCGTTTACGGCGTGGACTACCAGGGTATCTAATCCTGTTCGCTCCCCACGCTTTCGTTCCTCAGCGTCAGTATCTGTCCAGGTGGCCGCCTTCGCCACTGATGTTCCTTCCAATCCCTACGCATTTCACCGCTACACTGGAAATTCCACCACCCTCTACAGCACTCTAGCCTGCCCGTAACGGGGTCCAGTCCA
+
EEEGGGGGGGGGGGGEGGGGGGGDGGGGGGGGGGGGGFFGGGGGGGGGGGGEGEFGGGGGFEGFGGGFGGGGGGGEDG@FGAF,CFCFFEFGGGGGDDEGGGGGGGGGFFGGFFFAADDFGDEFFGGGGGGGFGGGGGDCFFEGG8FDGGGGGGGEGFGGGG@DFGFFF:68CGDGGGGFFDEGDGGDCG+@FEFFF4+;AF)>)85*/757FF>FF<>96><FFC:7:BB6*9<<?F04?(2(44<:)3:?7)6*6?BBB7(((,(((3(1((),).40-
@M02352:288:000000000-CKWC8:1:1101:18150:5231 2:N:0:TAGCGCTC+CGTCTAAT
TAACCTTGCGGCCGTACTCCCCAGGCGGACAACTTAGTGCGTTAGCTGCGCCACTCACGTCTCAAGGACACAAACGGCTAGTTGACATCGTTTACGGCGTGGACTACCAGGGTATCTAATCCTGTTCGCTCCCCACGCTTTCGTTCCTCAGCGTCAGTATCCGTCCAGGTGGCCGCCTTCGCCACTGTTGTTCCTTCCATTCTCTACGCATTTCACCGCTACACTGGAAATTCCACCACCCTCTACAGTACTCTAGTCCACTAGTTAATAATGCAGTTCCA
+
9FFG9FFGGFGCFGGCFGGGGGGGG8CE+@6CFGGGDFGGEGGGGGG9FFGG7FF<FGCC,,9C<,B,4EECF@FEFECGFG<E9F<FB:+,B?9?7+6@=+CF<FBB=>=:>,,CEGFGG9F,,=,+@3DFGE,3+4*6>@*3@F8FFD6EE=8*=;D,,,*68**2<3,=FG))85*/55=CCEC+>+=CF1ACE5A+1+1:>69*)1)9:F>F7)4,,52?*2(*46**9@)6::38((4:)6A::44)).6*.6*6<),).).)).)).)*)14>2)
@M02352:288:000000000-CKWC8:1:1101:4959:5234 2:N:0:TAGCGCTC+CGTCTAAT
TAATCTTGCGACCGTACTCCCCAGGCGGTACACTTAATGTGTTAACTGCATTACTGCAAGGTCTAGCCTCACAACAACTAGTGTACATCGTTTAGGGCGTGGACTACCAGGGTATCTAATCCTGTTTGCTCCCCACGCTTTCGCGTCTCAGCGTCAATAATGTTCCAGTAGATCGCCTTCGCAATCGGTATTCCTTCTGATCTCTACGGATTTTACCCCTACACCAGAAATTCCATCTACCTCTCCCATATTCTAGGTAAGCAGTTTTCAATGCAGTTCAA
+
CFGGGGGGGGGGGGGGGGGGGGGFFGGGGGGGGGGGGFCCCGGGGGGGCFFGGGGGGGGGGGGGGGGGFGGGGGGGGGGGGGGGGGADEGGG@FDFGGDGGGGGGGGGDGGGFGGGGGFGGGGGFGGGGGGFGEGEEGGGGGGGGEGGGGGG6@EE>EFFFGGGGGFGFFCFC7DGGGGFFGGEGGGGGDE7@4B<EFF@AFFGFF6?CEEC=6CF96;<@FEF5*,*(;+:AFC?EE3<>@AE;B::A1<4<)6934@2>2684:<696<).846F29<6
@M02352:288:000000000-CKWC8:1:1101:23315:5250 2:N:0:TAGCGCTC+CGTCTAAT
TAATCTTGCGACCGTACTCCCCAGGCGGTACACTTAATGTGTTAACTGCATTACTGCAAGGTCTAGCCTCACAACAACTAGTGTACATCGTTTAGGGCGTGGACTACCAGGGTATCTAATCCTGTTTGCTCCCCACGCTTTCGCGTCTCAGCGTCAATAATGTTCCAGTAGATCGCCTTCGCAATCGGTATTCCTTCTGATCTCTACGGATTTTACCCCTACACCAGAAATTCCATCTACCTCTCCCATATTCTAGGTAAGCAGTTTTCAAAGCAGTTCAA
+
FFGGGGGGGGGGGDGFGGGGGGGGGGGGGGGGGGGGGGGGGGGGGGGGGGGGGGGGGGGGGGGGGGGGFGGGGGGGGGGGGGGGGGGGGGGGGGGGGGGGGGGGGGGGGGGGGGGGGGGGGGGGGGGGGGGGGGGGGGGGGGGGGGGGGGGGGGGGGGGGGGGGGGGGGGGGCCFGDGGFFGGGGGGGGGGGGFFFFFFGFGFFCFFGD=BDFFFFGFFFDFFFGGFC@FFFFFEFFC?<E<EFF??BFFAAAF<4?FFBBFFB<AADA<A9AFFFF<AFA
@M02352:288:000000000-CKWC8:1:1101:25739:5272 2:N:0:TAGCGCTC+CGTCTAAC
TAACCTTGCGGCCGTACTCCCCAGGCGGTCTACTTATCGCGTTAGCTTCGCCACTAAAAGATCAAGTCTTCCAACGGCTAGTAGACATCGTTTACGGCGTGGACTACCAGGGTATCTAATCCTGTTTGCTCCCCACGCTTTCGCGTCTCAGCGTCAATAATGTTCCAGTAGGTCGCCTTCGCAATCGGTATTCCTTCTGATCTCTACGGATTTTACCCCTACACCAGAAATTCCATCTACCTCTCCCATATTCTAGGTAAGCAGTTTTCAAAGAAGTTAAA
+
CCFEEGGGGGGGGGGGGGGGGGGEFGGGFGGGGGGGCFFFGGGGGGFFGGGEGGGGGGGGGCFFGGFGGGGGGGGGGGGEGGGGGGGGGGGGGGGGGGGGGGGGGGGGGGGGDGGGGGGGGGGGGGGGGGGFFEFFEGGGGGGGEEE5FGFGGGGGGGGFGGGGGGGGGFGGGGGGGGGFF4EDDFFE5CCCGCFEA*8@@DFGCFFGG5A<C?FFGFFFFFFFG<?C<FFFFFFFFFFFF?AD<F1:FFFFAAAF?<8A??FF4<DA9<A<)(049)).6
@M02352:288:000000000-CKWC8:1:1101:10163:5284 2:N:0:TAGCGCTC+CGTCTAAT
TAACCTTGCGGCCGTACTCCCCAGGCGGTCAACTTAGTGCGTTAGCTGCGCCACTCACGTCTCAAGGACACAAACGGCTAGTTGACATCGTTTACGGCGTGGACTACCAGGGTATCTAATCCTGTTCGCTCCCCACGCTTTCGTTCCTCAGCGTCAGTATCTGTCCAGGTGGCCGCCTTCGCCACTGATGTTCCTTCCAATCTCTACGCATTTCACCGCTACACTGGAAATTCCACCACCCCCTACAGTACTCTAGTCCACCAGTTCACACTGCAGTTCCA
+
9F@<FGGGGGGDGGGGGFGGGGGGGFGG6@CFGGGGEGGGGGGEGG<EFGCGGG,CFGGFF6CF?DGFGGGGFF==@F7CBFFEGCGGFGFGGFG@FEC@@ECFCDDGCDGGFCDFEGFC@FF3,C=BE+8FGGFGGGECGF>:CEEFGGGGCEGGGD@DCBF,,@2DFFFFGGDDDCD=:DGGG66;+<AD7CFEEF6;@9@><8F5CGEDF?AFGFF2-82<*6477F4@7BB<::?0<099:?:DA)<<AA>6)6*63.,,.:4<)6((.,*4/:AA)
@M02352:288:000000000-CKWC8:1:1101:24921:5299 2:N:0:TAGCGCTC+CGTCTAAT
TAACCTTGCGGCCGTACTCCCCAGGCGGACTACTTATCGCGTTAGCTTCGCCACTAAGTCATTACAACCCAACGGCTAGTAGACATCGTTTACGGCGTGGACTACCAGGGGATCTAATCCTGTTTGCTCCCCACGCTTTCGCACCTCAGTGGCAGTATCAATCCAGAGTGTCGCCTTCGCCACTGATGTTCCTTCCTATACCTACGCATTTCACCGCCACACAGGAAATTCCCCCCCCCTCTTTCGTACCCTAGCCGTCCAGTTTCGGGTGCAATTCCAAG
+
FGGDFGGGGGGGGGGGGGGGGGGGFFGG+7@CFGGGA@FFGGGGGGGGGDEGGGFFFEFFF?,95BEFGGGFCCFGGGGFFDGGGEFCFFG@FGGGGGGGDDGF@CDFGG+=FFF=3,FGA,CFFBC9BDFGFGC<EEGGE>5CC,5*9DE,*;5,>@,@;,??F:,,6CEC87DG54/8A3=66+=C>C9C7?A@4:+2++13().57CFC7@7):),4?@1<*9:GA6*907,(((41:,))-,4?:())((550,<(-)))-)(((.(,,4724454)
@M02352:288:000000000-CKWC8:1:1101:4772:5299 2:N:0:TAGCGCTC+CGTCTAAT
TAACCTTGCGGCCGTACTCCCCAGGCGGTCTACTTATCGCGTTAGCTTCGCCACTAAGTCATTACAACCCAACGGCTAGTAGACATCGTTTACGGCGTGGACTACCAGGGTATCTAATCCTGTTTGCTCCCCACGCTTTCGCACCTCAGGGTTAGTATTGGTCCAGTGAGTCCCCTTCGCCACTGATTTTCCTACCCATCTCTACGCATTTCACCGCTACACAGGAAATTCCACACACCTCTACCATACTCTAGTTCGCCAGTTTTGAATACAGTTTCAAG
+
FFGFGEEFEEDEGFGGFDFDGGD@DFFFFGGFEF<FFDFEFFCFEGGGG@FGGGEFDEEEFG9EFDGG@FGGC@+:FCBF<,E<BFE7D8D<,+4=>::F7B<A,>FFECFCF9@E,C@EDFEBE,E;F,@8=BECB3:C+@8EC,@FD,,@,*,5,2@;@>,?9,2,5,D,,=*0*;*/8DGC499++<E*+)*64=2>6C=DCADC3C6++3=>8;(-5?74/91*6**977(,-43(2).6>268?24A4)6*)(8:0;:B<:((6<))4)1.*-66)
@M02352:288:000000000-CKWC8:1:1101:22309:5314 2:N:0:TAGCGCTC+CGTCTAAT
TAACCTTGCGGCCGTACTCCCCAGGCGGTCAACTTAGTGCGTTAGCTGCGCCACCCACGACTCAAGGTCACAGACGGCTAGTTGACATCGTTTACGGCGTGGACTACCAGGGTATCTAATCCTGTTTGCTCCCCACGCTTTCGTGCCCCAGTGTCAGTATTTGTCCAGGTAGCCGCCTTCGCCACTGATGTTCCTTCCAATTTCTACGCCTTTCACCGCCACACTGGAAATTCCACTCCCCTCTACAATACTCTAGTTTGCCAGTTCAAAATGCAGTTCC
+
<FGGDGGGGGG@EGGEGGGGGGGGGGGGFGGFGGGGGEGGGGGGEEFGCFFGGGGGGGGFGGGGGGFEFEGFGFGEFG7CFFFGEBFGGDGGGG<:FE=C:FBA>FGGFGGGGGGFFGGFEGGGGGGDEFFFGG?FGGEGGF>EFDG*@CC?,5>;F;@DCFGGFF9EGGGGGGDCGGGFFGGGGFDFFG?FGFFCEF=F6++1.8@C9*;DGFEFG@B(1;<@59:F?FFF4=24<(2(4107AA>4)))..5>=>4*6<A9:?<BAFAB>BBFF?:9-
@M02352:288:000000000-CKWC8:1:1101:14716:5324 2:N:0:TAGCGCTC+CGTCTAAT
TAACCTTGCGGCCGTACTCCCCAGGCGGTCAACTTAGTGCGTTAGCTGCGCCACTCACGTCTCAAGGACACAAACGGCTAGTTGACATCGTTTACGGCGTGGACTACCAGGGTATCTAATCCTGTTCGCTCCCCACGCTTTCGTTCCTCAGCGTCAGTATCTGTCCAGGTGGCCGCCTTCGCCACTGATGTTCCTTCCAATCTCTACGCATTTCACCGCTACACTGGAAATTCCACCACCCTCTACAGTACTCTAGTTTGCCAGTTCAAAATGCAGTTCCA
+
FGGGGGGGGGGGGGGGGGGGGGGGGGGGCEGGGGGGGGGGGGGGGGGGGGGGGG<FGGGGGGGGGGGFGGGGGGGGGGGGGGGGGGGGGGGGGGGGGGGGGGGGGGGGGGGGGG?EGGGGGGGGGGGGGGGGGG7CEGGGGGGGGGGGGG?FGGGGGGGGFGGGGGGGGGFGGGGGG:DFFGGGGGG?FGGGGFFFFFFGFGFGFFF3<C>DGFFFGF>>BE?FGGFGFFFBF?AFBFFFFFB:BF>0>BBFFFFFDAF<22<))6<AFB<ABB79/6)6)
@M02352:288:000000000-CKWC8:1:1101:8845:5328 2:N:0:TAGCGCTC+CGTCTAAT
TAATCTTGCGACCGTACTCCCCAGGCGGAATGCTTAATCCGTTAGGTGTGTCACCGACAAGCATGTTCGCTGACGTCTGGCATTCATCGTTTACGGTGTGGACTCCCAGGGTATCTAATCCTGTTTGCTCCCCACACTTTCGCACCTCAGCGTCAGTATCGAGCCAGTGTGCCGCCTTCGACACTGGTGTTCCTCCGAATCTCTACCAATTTCACCTCCACACCCGGAATTCCCCTCCCCTACCTCGAACTCACGCCACGGATTTTATAAGCCACTTCCAG
+
@<E,;CFCFF767@FEGGGGCF8@DGGGGGGFEFG9FDFGEGGGGEFFB:6CFCE,66CFEFEC,,5,,+4BCF=C:EFFF<B,9C9FGECFGGCDFGB=7<<9,8?FGCE?<AF=,>,F3,8,A<AECCF7FF>=EF,@E=>=+B@+1331+4+:@B;E7*@:EG@C9,6??**/**;6)9;7<E8C,4;2C)+(6)27):AC?++*2A1::7?=+01;()6)))-)2<?FF41(-(,,3,,(,4((((3))((.3()-(((-,64))-6)42),944).
@M02352:288:000000000-CKWC8:1:1101:22300:5330 2:N:0:TAGCGCTC+CGTCTAAT
TAACCTTGCGGCCGTACTCCCCAGGCGGTCAACTTAGTGCGTTAGCTGCGCCACCCACGACTCAAGGTCACAGACGGCTAGTTGACATCGTTTACGGCGTGGACTACCAGGGTATCTAATCCTGTTTGCTCCCCACGCTTTCGTGCCTCAGTGTCAGTATTTGTCCAGGTAGCCGCCTTCGCCACTGATGTTCCTTCCAATCTCTACGCATTTCACCGCTACACTGGAAATTCCACTACCCTCTACAATACTCTAGTTCGCCAGTTCAAAATGCAGTTCC
+
CFFGGGGGGGGGGGGGGCGGGGGCF@FD@CFGGGGGGFGGGGGGGGFGGGGGGGGGGGGFGGGGFGGCFGGFGGGGGG7FGGGGGFGGGGGGGGGCFGGG@FGGF@FC8BEGFGGG@EGFGG9DGGGFA,EFGGGGGG:CFGGGG@D8FFGCFGGDFGF@FGCCFG?B6FFD?=DGDGDF4CGGGGCGGC<CFECEFA=C@C+15AFCG55<FF3+C3923D3?7C:4:769@=A25?B1<>:42>:)6>BFFF>*.6*4(34;7<AA<)5AA9/<BAFF
@M02352:288:000000000-CKWC8:1:1101:13743:5333 2:N:0:TAGCGCTC+CGTCTAAT
TAACCTTGCGGCCGTACTCCCCAGGCGGTCTACTTATCGCGTTAGCTTCGCCACTAAGTCATTACAACCCAACGGCTAGTAGACATCGTTTACGGCGTGGACTACCAGGGTATCTAATCCTGTTTGCTCCCCACGCTTTCGCACCTCAGTGTCAGTATCAATCCAGAGTGTCGCCTTCGCCACTGATGTTCCTTCCTATATCTACGCATTTCACCGCTACACAGGAAATTCCACACTCCTCTATCGTACTCTACCCTGCCAGTACCGGGTGCAATCCCCAG
+
FFGGGGGGGGGGGGGGGGGGGGG@FGGDCGGGGGGGGGGGGGGGGG<FGEGGGGFFGGGGGGFGGGGGGGDFGGGGGGGFAFDFGGGDGEGGGGCGCFGGGGGFGGDBECD<FF;E=FDGFGGGGCFGEFGGFGGGCCFGGGGEGCFCF;FEFFFFGGG,BC;E,>FEGGFG5CGDGGGFBCGG6?=CC?CFGEF@C7AGADCCC>>3/1;;+@ADG3(725454C:F41694@73(.24?92:<:.4:2<>B)6>77F???29).-4(34:2<70:2,4(
@M02352:288:000000000-CKWC8:1:1101:20111:5335 2:N:0:TAGCGCTC+CGTCTAAT
TAACCTTGCGGCCGTACTCCCCAGGCGGTCAACTTAGTGCGTTAGCTGCGCCACTCACGTCTCAAGGACACAAACGGCTAGTTGACATCGTTTACGGCGTGGACTACCAGGGTATCTAATCCTGTTCGCTCCCCACGCTTTCGTTCCTCAGCGTCAGTATCTGTCCAGGAGGCCGCCTTCGCCACTGATGGTCCTTCCAATCTCTACGCATTTCACCGCCAAACTGGAAATTTCACCACCCCCCACAGTACTCAAGTTTGCCAGTTCAAAATGCAGTTCCA
+
CGFGGGGGGGGGGGGGGGGGGGGGGGGG@@CFGGGGEFGGGGGGGGGGGGGGGGFGGGGGGGGGGGGGGGGGGGGGGGCGGGGGFGGGGGGGGGGGGGGFGGGG@DFGGGGGGGGG;CFFFGGGGGFCGGGGGGGGGGE8FGEGGGG>FF:FECCCGGCECFFGGGADF7CEG=5<DDGF:DGE*+2>C9+;CEAEFFFFF*+;?7:/>*7CG@<?E7>(()(8:>3F(98**94<A2(-(-,(-414>225)),166*6>BF>5:))6A>28B?<=6AA)
@M02352:288:000000000-CKWC8:1:1101:26107:5343 2:N:0:TAGCGCTC+CGTCTAAT
TAACCTTGCGGCCGTACTCCCCAGGCGGTCAACTTAGTGCGTTAGCTGCGCCACTCACGTCTCAAGGACACAAACGGCTAGTTGACATCGTTTACGGCGTGGACTACCAGGGTATCTAATCCTGTTCGCTCCCCACGCTTTCGTACCTCAGCGTCAGTATCTGTCCAGGTGGCCGCCTTCGCCACTGATGTTCCTTCCAATCTCTACGCATTTCACCGCTACACTGGAAATTCCACCACCCTCTACAGTACTCTAGTTTGCCAGTTCAAAATGCAGTTCCA
+
FFFGFGGFGGGEGGGGGGGGGGGCFGGGE7FGGGGGGGGGGGGGGGGGGGGGGGGGGGGGGFFGGGGCFFGEGGGGGGGDFGFGGGGGGGGFGGGGDGGGGGGGGGGGGGGGGGGGGGGFGGGGGGCGDCGGGGFGGGEEGGGGGGGGGG?ECEGGGGCFGGGGGGGG?<,:FFGGGGGFFGEGGGGG?CGGGFFFF4ADFFFFEFFCGGFG7@>FFBFFBFFFCGFFBFF4=F9<?166?FFF2<9)6<AAA<466>F4AFA?344<4<>AFDF984<2)
@M02352:288:000000000-CKWC8:1:1101:26309:5350 2:N:0:TAGCGCTC+CGTCTAAT
TAACCTTGCGGCCGTACTCCCCAGGCGGTCAACTTAGTGCGTTAGCTGCGCCACTCACGTCTCAAGGACACAAACGGCTAGTTGACATCGTTTACGGCGTGGACTACCAGGGTATCTAATCCTGTTCGCTCCCCACGCTTTCGTTCCTCAGCGTCAGTATCTGTCCAGGTGGCCGCCTTCGCCACTGATGTTCCTTCCAATCTCTACGCATTTCACCGCTACACTGGAAATTCCACCACCCTCTACAGTACTCTAGTTTGCCAGTTCAAAATGCAGTTCC
+
FFECFFGFGGGGGGGGGGGGGGF@FGED@BFGGGGGGFGFGGGGGGGGGGGGGGGGGGGFGFGGGGGGGGGGGGGGGGGGGGGGGGGGGCFGGGGGDDEGGGGGGGGEDFEEGGGGGGGGCGGGGGDGE7DGGGGGGGGGGGGGGGGGGGCCEGEDGGCGGGGGGGCGCFEFCEGGGDGFFGGGGGGGCF9FDEFFFFFFFG6@EFFGDE>C>FAFGE6(7@?FCG?G0?F=F=A<?<:3::?724<?<AF29<6=AA46<A403:>F24-4><?9@55<
@M02352:288:000000000-CKWC8:1:1101:14400:5358 2:N:0:TAGCGCTC+CGTCTAAT
TAACCTTGCGGCCGTACTCCCCAGGCGGTCAACTTAGTGCGTTAGCTGCGCCACCCACGACTCAAGGTCACAGACGGCTAGTTGACATCGTTTACGGCGTGGACTACCAGGGTATCTAATCCTGTTTGCTCCCCACGCTTTCGTGCCTCAGTGTCAGTATTTGTCCAGGTAGCCGCCTTCGCCACTGATGTTCCTTCCAATCTCTACGCATTTCACCGCTACACTGGAAATTCCACTACCCTCTACAATACTCTAGTTTGCCAGTTCAAAATGCAGTTCC
+
AFGGGGGGGGGGGGGFGFGGGGGGF?BC8CEFGGGGGGGGGGGGGGGGGGGGGGGGGGGGGGGGGGCFGGGGGGGGGGGGGGGGGGGGGGFCGGGGGGGGGGGGGGGGFGGGGFGGFBDFGGGGGGGGGFGGGGGC7CGGGGEGGGGCGGGFDC=@CFGGGGFFGGGGGFGGGCDDDC?FFGGCDGGGGGGGGFF3@FFCC5:@?FAFGD>C7FFFGF61>B2FDD12(=?=?4<A4,8:1447AA<<42:2)644:A=9<A<:46<><4AF<4?974:4
@M02352:288:000000000-CKWC8:1:1101:24583:5360 2:N:0:TAGCGCTC+TGTCTAAT
TAACCTTGCGGCCGTACTCCCCAGGCGGTCTACTTATCGCGTTAGCTTCGCCACTAAGTCATTACAACCCAACGGCTAGTAGACATCGTTTACGGCGTGGACTACCAGGGTATCTAATCCTGTTTGCTCCCCACGCTTTCGCACCTCAGTGTCAGTATCAATCCAGAGTGTCGCCTTCGCCACTGATGTTCCTTCCTATATCTACGCATTTCACCGCTACACAGGAAATTCCACACTCCTCTATCGTACTCTAGCCTGCCAGTAACGGGTGCAATTCCAAG
+
GGGGGGGGGGGGGGGGGGGGGGGGGGGGGGGGGGGGGGGGGGGGGGGGGGGGGGGGGGGGGGGGGGGGFEGGGGGGGGGGGGGGGGFGGGGGGGGGGGGGGGGGGGGGGGFGGGGGGGGGGGGGGGCGGGGGFFEGEGGGGGGGGGGGGGGGGGGGFD9DG9CFGGGGGGGGEGGGGGGBADGGFEG?@@FGF<FFEFAC=FFFFF3*5CFGGF8>EA;>??<FGC?GAFF4@B?F?BFF?>76<38:??AA<:AF<7F14>?5)44>033:BFF274>A2
@M02352:288:000000000-CKWC8:1:1101:14394:5375 2:N:0:TAGCGCTC+CGTCTAAT
TAACCTTGCGGCCGTACTCCCCAGGCGGTCAACTTAGTGCGTTAGCTGCGCCACCCACGACTCAAGGTCACAGACGGCTAGTTGACATCGTTTACGGCGTGGACTACCAGGGTATCTAATCCTGTTTGCTCCCCACGCTTTCGTGCCTCAGTGTCAGTATTTGTCCAGGTAGCCGCCTTCGCCACTGATGTTCCTTCCAATCTCTACGCATTTCACCGCTACACTGGAAATTCCACTACCCTCTACAATACTCTAGTTTGCCAGTTCAAAATGCAGTTCC
+
GGFGFGGGGGGGGGGGGGGGGGGGGGGGEGGGGGGGGGGGGGGGGGGGGGGGGGGGGGGEFGGGGGGGGGGGGGGGGGGGGGGGGGGGGGGGGGGGGGFGGGCFGGGGGGGGGGGGGGGGGGGGGGGGGGGGGGGGGGEGGG5@FGGGGGGGGGGGGGG@FGGGGGGGGGGGGGGGGGDFFGGGGGGGGG?DGFFEFFFC=58:<6AFGGDDDFFFG3302>)7*68F:?FFF=-)4::?B<0(.:4?A<:A<AF?4:F>A26?DA4AFB2245?6FAAA
@M02352:288:000000000-CKWC8:1:1101:13117:5390 2:N:0:TAGCGCTC+CGTCTAAT
TAACCTTGCGGCCGTACTCCCCAGGCGGTCAACTTAGTGCGTTAGCTGCGCCACCCACGACTCAAGGTCACAGACGGCTAGTTGACATCGTTTACGGCGTGGACTACCAGGGTATCTAATCCTGTTTGCTCCCCACGCTTTCGTGCCTCAGTGTCAGTATTTGTCCAGGTAGCCGCCTTCGCCACTGATGTTCCTTCCAATCTCTACGCATTTCACCGCTACACTGGAAATTCCACTACCCTCTACAATACTCTAGTTTGCCAGTTCAAAATGCAGTTCC
+
AEGEFGGGGGGGGEFGGFEGGGGDGGGD@BCFGGGGFGGFEFGGGGGGGGEE@FFF@F=EGDFFEFFFGGGGGFGCEEFFFGGGGGGFGGFGGGGGGEGC=FEGDEGFFGGG,@FGFGFFDFFFFGCFFCCGGGGGGECEDFCGFGFCFGGGGGGGGCCGGGCB9FCFGGGGGGGDGGD68CECC6?ECE1;CEFFFFFG6DA7?AFDGEFGGFFFGDB>9EFFGGFF?FFFFFB2)8?B:2277A44:<>>2<A*.5@BABBF?AFF><<FAFFFF>A)
@M02352:288:000000000-CKWC8:1:1101:5137:5392 2:N:0:TAGCGCTC+CGTCTAAT
TAATCTTGCGACCGTACTCCCCAGGCGGTCTACTTAGTGCGTTAGCTGCGCCACTAAAGTCTCAAGGACCCCAACGGCTAGTAGACATCGTTTACGGCGTGGACTACCAGGGTATCTAATCCTGTTTGCTACCCACGCTTTCGCACCTCAGTGTCAGTATCAATCCAGAGTGTCGCCTTCGCCACTGATGTTCCTTCCTATATCTACGCATTTCACCGCTACACAGGAAATTCCACACTCCTCTATCGTACTCTAGCCTGCCACTATCGGGTTCAATTCAA
+
FEFFFGGEAGCFDGGGGFGA@CED@F@CGDGGG9FFCFGGGEGECDF,@@@:@=FEEF9CAFGGGG8FECCE?BC?FCCCEGGDEFFGGGGGGGGGGEGGGCC@FE@<FFGGFDGFGFGFFGGGGCEGG9E>,@=FEG6CFFCE8*@FGFF;;ECFFG9,5@FFF,26D7DFE:;FG?<AFCEGG?F7>C@CD?FE@;8@FCFCCFCGGEACCA5F?>>>@EFFCF?D7?**8@AA:B:??).-24<,4?324:96<(04602)3.)6891((49<@BB2)
@M02352:288:000000000-CKWC8:1:1101:4394:5399 2:N:0:TAGCGCTC+CGTCTAAT
TAATCTTGCGACCGTACTCCCCAGGCGGTCTACTTATCGCGTTAGCTGCGTTACTAAGATCTCAAGGATCCCAACAACTAGTAGACATCGTTTACGGCGTGGACTACCAGGGTATCTAATCCTGTTTGCTCCCCACACTTTCGTACCTCAGCGTCAGTATCGAGCCAGTGAGCCGCCTTCGCCACTGGTGTTCCTCCAAATATCTACGAATTTCACCTCTACACTTGGAATTCCACTCACCTCTCTCGAACTCTAGACTGATAGTTTTGGAGGCAGTTCCA
+
GFGGGGGGGGGGGGGGGGGGGEFGGGGGGGGGGGGGGGGGGGGGGGGGGGGGGGGGGGGGGGGGGGGGGGGGGGGGGGGGGGGGGGGGGGGGGGGGCCFGGGGGGGGGGGGGGGGFGGGGGGGGGGGGGGGGGGGGGGGGGGGGGGGGGGGGGGEEGGGGGGGGGGFGGFFGGCDDGGGFFGGGGGG6CGGGGFFF@AFFFGFGFAFGGCAFDFFFGF;EAF;AFGDF>B?FFFAFBFFFF?FFF<<B>FF<BFF?4<=4)6:>AAFFFFF?FB31@FFD.
@M02352:288:000000000-CKWC8:1:1101:22029:5401 2:N:0:TAGCGCTC+CGTCTAAT
TAGTCTTGCGACCGTACTCCCCAGGCGGTCTACTTATCGCGTTAGCTGCGCCACTAAAGCCTCAAAGGCCCCAACGGCTAGTAGACATCGTTTACGGCATGGACTACCAGGGTATCTAATCCTGTTTGCTCCCCATGCTTTCGTACCTCAGCGTCAGTATTAGGCCAGATGGCTGCCTTCGCCATCGGTATTCCTCCAGATCTCTACGCATTTCACCGCTACACCTGGGATTCTACCATCCTCTCCCATACTCTAGCTTCCCAGTATCGAATGCAATTCC
+
EFGGFGGGGGGGGEEGGGGGGGGGGGGDFGGGGGGGGGGGGGGGGGGGGGGGGGGGGGGGGGFGFGGGGGGGGGGGGG7FGFGGGGGFGGFFGGGGGDGGGGGGGGGGGGGGGGGGGGGCEGGGGGGGGGFGGGGGFFFFGGGGGGDFGGGFGGEEGGGGGFFGGGGGF@EGGGGGGGGFFGGGCFEDGGGFGFAC(;;FAGFFEFFGGGFGFFCFF81:9EFFDCBFFF?FFF<ABFBBF<<27??B208AFB2?999<?2A?:A4<(43)3<?9=3<>
@M02352:288:000000000-CKWC8:1:1101:11573:5406 2:N:0:TAGCGCTC+CGTCTAAT
TAATCTTGCGACCGTACTCCCCAGGCGGTCTACTTAGTGCGTTAGCTGCGCCACTAAAGTCTCAAGGACCCCAACGGCTAGTAGACATCGTTTACGGCGTGGACTACCAGGGTATCTAATCCTGTTTGCTACCCACGCTTTCGCACCTCAGTGTCAGTATTGGTCCAGTGAGTCGCCTTCGCCACTGATGTTCCTTCCCATCTCTACGCATTTCACCGCTACACTGGAAATTCCACCACCCTCTACAGTACTCTAGTTTGCCAGTTCAAAATGCAGTTCCA
+
GCGGGGGGGGGGGGEFGGGGGGGGGGGGFGGGGGGGGGGGGGGGGGGGGGGGGGGFGGGGGGGGGGGGGGGGGGGGDGFGGGGGGGGGGGGGGGGGGGGGGGGGGGGGGGGGGGGGGGGFGGGGGGGGGGGFGGGGGGGCFGEEGGGGGGFFC:;,;DFGGG9>;FGGG?F9;EDGDDGFFGGGG6CGFGGGFEFFFFF7+2;7<FFCDGDGGFFFGFFB@E)7:F0F(==F@FAAFB00<6<?FF93>BFA9>:=>AFFFBFFFA)66443<AFFFA<<2
@M02352:288:000000000-CKWC8:1:1101:25962:5406 2:N:0:TAGCGCTC+CGTCTAAT
TAACCTTGCGGCCGTACTCCCCAGGCGGTCAACTTAGTGCGTTAGCTGCGCCACTCACGTCTCTAGGACACAAACGGCTAGTTGACATCGTTTACGGCGTGGACTACCAGGGTATCTAATCCTGTTCGCTCCCCACGCTTTCGTTCCTCAGCGTCAGTATCTGTCCAGGTGGCCGCCTTCGCCACTGATGTTCCTTCCAATCTCTACGCATTTCACCGCTACACTGGAAATTCAACCACCCTCTACAGTACTCTAGTCGAACAGTTCACAATGCAGTTCCA
+
FFGFFGGGGGGGGGGGGGFGGGGGGGGGFGGFGGGGFFGGGFGGGGFGFEGGGGGFGGGGGDGFGGGGGGGGGGGDEGDEGGGDGGGFGCGGDGGGGGGGGGGFFGGGE@FGGFGFGGGGFGA>FFCEG=BGFGFCCGGGFCEGGFEGGGFFEGGGGGGGGEFFFG@FFGGFFCDCGGGFFGGGGGCC99CGFEFFFFF++2;CEAACD5:DGFFFF)369DBFGG?G>=4/=*--(,-3?<??24>).)4-6<A*:-04(46:AFF>)6<3)3B2@-424
@M02352:288:000000000-CKWC8:1:1101:19540:5406 2:N:0:TAGCGCTC+CGTCTAAT
TAACCTTGCGGCCGTACTCCCCAGGCGGTCAACTTAGTGCGTTAGCTGCGCCACCCACGACTCAAGGTCACAGACGGCTAGTTGACATCGTTTACGGCGTGGACTACCAGGGTATCTAATCCTGTTTGCTCCCCACGCTTTCGTGCCTCAGTGTCAGTATTTGTCCAGGTAGCCGCCTTCGCCACTGATGTTCCTTCCAATCTCTACGCATTTCACCGCTACACTGGAAATTCCACTACCCTCTACAATACTCTAGTTTGCCAGTTCAAAATGCAGTTCC
+
GFGGGGGGGGGGGGGGGFGFGGGGGGGGFGGGGGGGGGGGGGGGGGGGGGGGGGGGGGGGGGGGGGGGGGGGGGGGGGGGGFGGGGGGGGGGGGGGGGGGGGEGGGGFGGGGGGFGGGGGGGGGGGGGGGGGGGGGGGGGGGGGGGGGGGGGGGGGGGGGGGGGCGGGGGGGGGGGGDGFFGGGGGGGGGGGGFFFFFFGFGFF?=FGGGEGGFFFFEFFFFFFGGFFB4F4=FFBFFFFFFF?AD9>A<FA?DFF>AFBFFFFF24AAAFD>AF49AAA
@M02352:288:000000000-CKWC8:1:1101:4724:5410 2:N:0:TAGCGCTC+CGTCTAAT
TAATCTTGCGACCGTACTCCCCAGGCGGTCTACTTAGTGCGTTAGCTGCGCCACTAAAGTCTCAAGGACCCCAACGGCTAGTAGACATCGTTTACGGCGTGGACTACCAGGGTATCTAATCCTGTTTGCTCCCCACGCTTTCGCACCTCAGTGTCAATATCAGTCCAGGTAGTCGCCTTCGCCACTGGTGTTCCTTCCTATATCTACGCATTTCACCGCTACACCGGAAATTCCACTACCCTCTGCTGTATTCTTGACTAGCAGTCACAGGTGCAGTTCCA
+
FFGGGGGGFGGGGGGGGGGGGEF@FGGGGGGGGGGG9EFGGGGGGGGGGEGGGGGGGGGGGGGGGGGGGGGGGGGGGGGGGGGGGGFGGGGGGGGGG@FGGGEGGGFGGGGGGGGGGDF;FFFGGGGGGFGFFGGGGGGGGGGGDEE5CGGGGGGGGGG=FF9DFCDCFGGG9:;DGGCFFGEGCF?G9?=CFEAE95A+8CFGFCFCDEA3:CFFC)369EB:4C6317@F4@9>2:?F()-.47)266466))*).72((4))().56(.2)796<>A)
@M02352:288:000000000-CKWC8:1:1101:22436:5410 2:N:0:TAGCGCTC+CGTCTAAT
TAACCTTGCGGCCGTACTCCCCAGGCGGTCTACTTATCGCGTTAGCTTCGCTACTCACGACTTAAAGTCACAAACAGCTAGTAGACAGCGTTTACGGTGTGGACTACCAGGGTATCTAATCCTGTTCGCTACCCACACTTTCGCACATGAGCGTCAGTCTTTGGCCAGGGAGTCGCCTTCGCCACTGATGTTCCTTCTGATATCTACGCATTTCACCGCTACACCAGAAATTCCACTCCCCTCTCCAAGACTCTAGCCTGCCAGTTCTAAATGCTATTCC
+
FGGGGGGGGGGGGGEEGGGGGGFFGGGGGGGGGGGGGGGGGGGGGGGGGGGGGGFGGGGGGGGGGGGFGGGGGGGGGGGGGGGGGGGGGGGGGGGGGGGGGGGGGGGGGGGGGGGGGGGGGGGGGGFGGGGGGGGGGGGGGGGGGGGFFGGGGGGGGFGGGGGGGCGDGGGGGGGGGGGFFGGGGFFGFGGGGFFEEFFGFGFGFFFGGGFGGFFFFB@B9EFFGGFGFFF?B?B>D:<4<<B?F:AB<8?<?F<*.7@7:<::76A44A59<<*56:AB
@M02352:288:000000000-CKWC8:1:1101:9752:5416 2:N:0:TAGCGCTC+CGTCTAAT
TAACCTTGCGGCCGTACTCCCCAGGCGGTCTACTTATCGCGTTAGCTTCGCCACTAAGTCATTACAACCCAACGGCTAGTAGACATCGTTTACGGCGTGGACTACCAGGGTATCTAATCCTGTTTGCTCCCCACGCTTTCGCACCTCAGTGTCAGTATCAATCCAGAGTGTCGCCTTCGCCACTGATGTTCCTTCCTATATCTACGCATTTCACCGCTACACAGGAAATTCCACACTCCTCTATCGTACTCTAGCCTGCCAGTATCGGGTGCAATTCCAAA
+
9EFFFGGGGGGGGGGEGGGGGGGGGGEGGGGFGGGGGGGGGGGGGGGGGGGGGGGGGGGGGGGGGGGGGGGGGGGGGGGGGGGGGGGGGGGGGCFGGGGGGGGGFGGGGGGGEGGGGGGGGFDGFGGGGGGGGGGGGGGGGGGGGDEDGGGGGGGGGGGGGGGGGGDGGGGGGGGGGGGFFGGFGGGCFFFGGFFFFFFFFGACEFFDGGFGCFFFGBFFFFFFGGFGBFFFFFFF<BFFFFF2>F??FFBFFABF<BFBBFFFFF:9907:?<=8?9<<)
@M02352:288:000000000-CKWC8:1:1101:20639:5416 2:N:0:TAGCGCTC+CGTCTAAT
TAACCTTGCGGCCGTACTCCCCAGGCGGTCTACTTATCGCGTTAGCTTCGCCACTAAAAGATCAAGTCTTCCAACGGCTAGTAGACATCGTTTACGGCGTGGACTACCAGGGTATCTAATCCTGTTTGCTCCCCACGCTTTCGCACCTCAGTGTCAGTATCAATCCAGAGTGTCGCCTTCGCCCCTGATGTTCCTTCCTATATCTACGCATTTCACCGCTACACAGGAAATTCCACACTCCTCCATCGTACTCTAGCCTGCCAGTATCCGGGGCAATTCCA
+
<FFGGGGGGGGGGGGGGGGGGGGGGGGG@FGGGGGGC9FGGGGGGGGGGGGGGGGGGGGGGGGGGGGGGGGGGGGGGGGGGFGGFFA,CFGGGGGEGGGFEGGGGFFGFFGGGFFDEEGFFGG<>FGGGGGGGGGGGGGGG7::EGGFGGGGF:AFGD9EFCGFGFGF9F9D;E9>DCGF>DG*)AF?CE9CFCFEEF6+;::CC@A7>CAGGFFFFFF@6<<F=GFFFFFFF6).5?(4:2((.641?BB?A2>9:7@?BF0289>))--(((.3/4<2)
@M02352:288:000000000-CKWC8:1:1101:21232:5420 2:N:0:TAGCGCTC+CGTCTAAT
TAATCTTGCGACCGTACTCCCCAGGCGGTACACTTAATGTGTTAACTGCATTACTGCAAGGTCTAGCCTCACAACAACTAGTGTACATCGTTTAGGGCGTGGACTACCAGGGTATCTAATCCTGTTTGCTCCCCACGCTTTCGCGTCTCAGCGTCAATAATGTTCCAGTAGATCGCCTTCGCAATCGGTATTCCTTCTGATCTCTACGGATTTTACCCCTACACCAGAAATTCCATCTACCTCTCCCATATTCTAGGTAAGCAGTTTTAAAAGCAGTTCAA
+
F<BFFGGGGGGGGGEGGGGGGFFCGGEGGGGGGGGGGGGGGGGGGGGGGAGGGGGGGGFGGGGGGGGGGGGGGGGGFGDGGGGGGGGFGDGGGGGGGGGGGGGGGGGFFGGGGGGGGGGGFFGFFGGGGGGGGDFDGGGGGGGGGCEGGFFGGGGCGGGFGCFCF9FCGGGGGGGGCDGFFGGEGGGGG6GGGEFFFFFFFGFGFFFGC=>DFF?AFA=6<F1.*:8F@FFFFFFF39?EEEA7(4074:4<9::6,<F47?ABFAAD)4<6:0;1=A<A6
@M02352:288:000000000-CKWC8:1:1101:21213:5426 2:N:0:TAGCGCTC+CGTCTAAT
TAATCTTGCGACCGTACTCCCCAGGCGGTACACTTAATGTGTTAACTGCATTACTGCAAGGTCTAGCCTCACAACAACTAGTGTACATCGTTTAGGGCGTGGACTACCAGGGTATCTAATCCTGTTTGCTCCCCACGCTTTCGCGTCTCAGCGTCAATAATGTTCCAGTAGATCGCCTTCGCAATCGGTATTCCTTCTGATCTCTACGGATTTTACCCCTACACCAGAAATTCCATCTACCTCCCCCATATTCTAGGTAAGCAGTTTTCAAAGCAGTTCAA
+
GFFFFGGFFGGGGGGGGGFGGECCDFEFGFGGFGGGGGGGGGGGGGGAFFGGGGGGGGGGGGGGGGFGGG8FDFGGGGGGGGGGGGGGGDFDGGFC8FGGGDGGGGGGGGGGGGFFGFFGFGGFGGFGGEFGGGGGEGGDFGGCGGGG?@FGGGGGGGFFGFGG9FGFGC;A>ECCD5CFFGGDGCGGGG5CFFFEEFFCFGFGC8BF4/=CFC<AF6=;?F;FGG?GFFFFFF))7>EEF8<(442(18>>A<A4.6BA?BF84)4:4><4<0)(16)4.
@M02352:288:000000000-CKWC8:1:1101:24097:5434 2:N:0:TAGCGCTC+CGTCTAAT
TAATCTTGCGACCGTACTCCCCAGGCGGTCTACTTAGTGCGTTAGCTGCGCCACTAAAGTCTCAAGGACCCCAACGGCTAGTAGACATCGTTTACGGCGTGGACTACCAGGGTATCTAATCCTGTTTGCTACCCACGCTTTCGCACCTCAGTGTCAGTATTGGTCCAGTGAGTCGCCTTCGCCACTGATGTTCCTTCCCATCTCTACGCATTTCACCGCTACCCCGGAAATTCCACTCACCTCTACCATACTCTAGTTCGCCAGTTTTGAATGCAGTTCCA
+
EEFGGGGGGGGGGGGGGGGGGGGGGGGGGDGGGGGGGGGGGGGGGGGGGGGGGGGGGGGGGGGGGGGFGGGGGGGGGGDGFFGFGGGGGGGGGGGGGGGGCGGGGGGGGGGGGGCGGGGGGGGGGGGGGGGGGGFGGGGGGFCEEGGGGFGFEEFFFGAFGG9CGGGGGC?D>@CGGGGFFGGGGGFFFCCFGCFFFFFFFC8C?FFCCC>DGF?FF3990>1)*1,C9EF=4=2<<?:?:7:<2<-,<214<94144=09?:9?AFFF?A>BAFFFFDF)
@M02352:288:000000000-CKWC8:1:1101:4874:5440 2:N:0:TAGCGCTC+CGTCTAAT
TAATCTTGCGACCGTACTCCCCAGGCGGAATGCTTAATCCGTTAGGTGTGACACCAACAAGCATGCTTGCTGACGTCTGGCATTCATCGTTTACGGTGTGGACTACCAGGGTATCTAATCCTGTTTGCTCCCCACACTTTCGCACCTCAGCGTCAGTATCGAGCCAGTGAGCCGCCTTCGCCACTGGTGTTCCTCCGAATATCTACGAATTTCACCTCTACCCTCGGAATTCCACTCACCTCTCTCGAACTCAAGACCAGGAGTTTACAAGGCAGTTCCAG
+
FGFFFGGGGGGGGGEGGGGGGGGGGGGGGGGGGGGGGFEGGGGGGGGFFGEGGGG@FGGGFFGGDFGGDGGGGGGGGGGGGGGGGGGGFGGGFFFGGGGGDFGGGGGFGGGGGGGGGFGGFGGGGGGGGGGFGGGGGGGGFGGGGCFGGGGGGGGGGGC,+@@EEC7FFGF6D5?DDGGFFGGGGGGGFGGGFCFD=?BGFFAGFF><DDFGGFE*5=@EF+//>D;<:FFFF=>A?(:3,48?<212<?:<7:47??48?:(4:AB9)6)4((08FF64.
@M02352:288:000000000-CKWC8:1:1101:7323:5448 2:N:0:TAGCGCTC+CGTCTAAT
TAACCTTGCGGCCGTACTCCCCAGGCGGTCAACTTAGTGCGTTAGCTGCGCCACTCACGTCTCAAGGACACAAACGGCTAGTTGACATCGTTTACGGCGTGGACTACCAGGGTATCTAATCCTGTTCGCTCCCCACGCTTTCGTTCCTCAGCGTCAGTATCTGTCCAGGTGGCCGCCTTCGCCACTGATGTTCCTTCCAATCTCTACGCATTTCACCGCTACACTGGAAATTCCACCACCCTCTACAGTACTCTCGTCGAACAGTTCAAAATGCAGTTCCA
+
CFFFFGGGGGGDFGGGGGGGGGGGGGGGGG@FGGGGFGGGGCGGGGGFGGGGGGGGGGGGGCFGGGGFGGGFGGGGGGGGGCGGEGDGGGGGGGGGCGGGE7CGG@3FFGGGGGGGGDDGGGFGGGGGGEGGGDFGGGGGGGGGGGGGGGGDGGGGGGFGGGCGGCFGGG?5>C5CGG4AF3;CDCF7FFGGGFFEFAF+;96:9+:9CGFGC?5FF5>>F>)<FC?G:6@B?F2AB?<B1:?BAA)4>)6:54))-833?:;<A44)4)5<<AF2@AA2)
@M02352:288:000000000-CKWC8:1:1101:22406:5459 2:N:0:TAGCGCTC+CGTCTAAT
TAATCTTGCGACCGTACTCCCCAGGCGGTCTACTTAGTGCGTTAGCTGCGCCACTAAAGTCTCAAGGACCCCAACGGCTAGTAGACATCGTTTACGGCGTGGACTACCAGGGTATCTAATCCTGTTTGCTACCCACGCTTTCGCACCTCAGTGTCAGTATCAATCCAGAGTGTCGCCTTCGCCACTGATGTTCCTTCCTATATCTACGCATTTCACCGCTACACAGGAAATTCCACACTCCTCTATCGTACTCTAGCCTGCCAGTAACGGGTGCAATTCAA
+
GEFGFGGGGGGGGGCFGGCGFEFGGGGGGGGGGGGGGGGGGGGGGGGGGGGGGGGGGGGGGGGGGGGGGGGGGGGG>FGGGGGGGGCFGGGFGGGGGGGGGGGGGGGGGGGGGGGAFGGGGGGGGGGGGGGGEBDEGGGGFGEEGGG5CEFGGGGFGGG9EFGFCGC9DGGGGGGGDGGFFDGGGGGGFG,BFEFFAFFGFG6CC8FCD=>C:F?=E391;F@F*5:GBFF=F=99::(:7<?B<AA:??FB><<B<:?B0?>02-)6090,,8F4*4-))
@M02352:288:000000000-CKWC8:1:1101:5186:5459 2:N:0:TAGCGCTC+CGTCTAAT
TAACCTTGCGGCCGTACTCCCCAGGCGGTCTACTTATCGCGTTAGCTTCGCCACTAAGTCATTACAACCCAACGGCTAGTAGACATCGTTTACGGCGTGGACTACCAGGGTATCTAATCCTGTTTGCTCCCCACGCTTTCGCACCTCAGTGTCAGTATCAATCCAGAGTGTCGCCTTCGCCACTGATGTTCCTTCCTATATCTACTCATTTCACCGCTACACAGGAAATTCCACACTCCTCTATCGTACTCTAGCCTGCCAGTATCCGGTGCAATTCCAAG
+
EFGGGGGGGGGGCGGGGGFFGGGEFGCFGGGGGGGGGGGGGGGGGGGGGCCCGGGGFFGGGGGGGGGGGGGGGGGGGGGGGGGGGGGEFAFCGGGGDCC@FGFGFFGGGGGC8EGGGGGAFGGFGCFGGGGGGGFG7EGGCEEGGFG9FFCEECFAFGGG;F9FEGFGFDFGCFG4CGGEFGGG4EF?CF7DFEB@CFAD7DF76+;DGFFD+:@>E.:>FFF:5D?GBF?FFF?F?0:2::<<A??04:9).-6<43;?:BF>9:)-4;;())*)9<>F)
@M02352:288:000000000-CKWC8:1:1101:16666:5460 2:N:0:TAGCGCTC+CGTCTAAT
TAACCTTGCGGCCGTACTCCCCAGGCGGTCAACTTAGTGCGTTAGCTGCGCCACTCACGTCTCAAGGACACAAACGGCTAGTTGACATCGTTTACGGCGTGGACTACCAGGGTATCTAATCCTGTTCGCTCCCCACGCTTTCGTTCCTCAGCGTCAGTATCTGTCCAGGTGGCCGCCTTCGCCACTGATGTTCCTTCCAATCTCTACGCATTTCACCGCTACACTGGAAATTCCACCACCCTCTACAGTACTCTAGTCTACCAGTTCAAAATGCAGTTCCA
+
GGGGGGGGGGGGGGGGGGGGGGGGGGGGBCGGGGGGGGGGGGGGGGGGGGGGGGGGGGGGGGGGGGGGGGGGGGGGGGGGGGGGGGGGGGGGGGGGGGGGGGGGGGGGGGGGGGGGGGGGGGGFGGGGDGGGGGGGGGGGGGGGGGGGGGGGGGGGGGGGGGGGGGGGGGGGGGGGGGGFFGGGGGGGGGGGGFFFFFFGFGCGFFFGGGFGGFFFGBBFFFFFFF?GFFF?BFFFFF?FFFBFAAFFFFFFFA>F<A?AAFFFAAF>AABF7<F9F<A>)
@M02352:288:000000000-CKWC8:1:1101:23010:5462 2:N:0:TAGCGCTC+CGTCTAAT
TAACCTTGCGGCCGTACTCCCCAGGCGGTCAACTTAGTGCGTTAGCTGCGCCACCCACGACTCAAGGTCACAGACGGCTAGTTGACATCGTTTACGGCGTGGACTACCAGGGTATCTAATCCTGTTCGCTCCCCACGCTTTCGTACCTCAGCGTCAGTATCTGTCCAGGTGGCCGCCTTCGCCACTGATGTTCCTTCCAATCTCTACGCATTTCACCGCTACACTGGAAATTCCACCACCCTCTACAGTACTCTAGTTTGCCAGTTCAAAATGCAGTTCCA
+
FFGFGGGGGGGGGGGGGGGGGGGGGGGGEGGGGGGGGGGGGGGGGGGGGGGGGGGGGGGGGGGGGGGGGGGGGGGGGGGGGGGGGGGGGGGGGGGGGDGGGGGGGGGFGGGGGGGGFGGGGGGGGGGGGGGGGGFEGGGGGGGGGGGGGGGGGGGGGGGCGCGGFFFGGGGGGGGGGGDFFGGGGGGGGGGGGFFCFFFGFFCFAFFGCEFGG?AFGF>BFBFF76:C>FFFF?AF0:?:??:07BDFAFF<AFFFFA4>>DFFFFFA<<42)4BAF>9A6
@M02352:288:000000000-CKWC8:1:1101:5899:5478 2:N:0:TAGCGCTC+CGTCTAAT
TAATCTTGCGACCGTACTCCCCAGGCGGTCTACTTAGTGCGTTAGCTGCGCCACTAAAGTCTCAAGGACCCCAACGGCTAGTAGACATCGTTTACGGCGTGGAATACCAGGGTATCTACTCCTGTTTGCTACCCACGCTTTCGCACCACAGTGTCCGTATTGGTCCCGTGAGTCGCCTTCGCCACTGATGTTCCTTCCCATCTCTCCGAATTTCACCCCCACACCGGAAATTCCACTCCCCTCTACCATACCATGTTTCACCCGTTTTGAATGCAGTTCC
+
C;<A,<FA<C@@@FFD@FGGGC<@@FG7@@F@DGGFFE9C+FFGGCEGGE:FGEGFEG,<,,FGCF,,CCCC7,F=+77=FEF,BF?F9?FDCFAF@@:FFD7,ADF<>D3:3AF,38,83DDDGFGGGGD=FGGGE63BFGDG8E5*9,,,72:,*@2>DGGFGD,1><8*B457//264DE=56?<?FG;DE=).)5;1;@77*))1159:87F<)(((04)9<,9()796@:BAF((43:?D>)5637()-)*-.*-))((407<:0.)-.6-9<A)
@M02352:288:000000000-CKWC8:1:1101:5922:5484 2:N:0:TAGCGCTC+CGTCTAAT
TAATCTTGCGACCGTACTCCCCAGGCGGTCTACTTAGTGCGTTAGCTGCGCCACTAAAGTCTCAAGGACCCCAACGGCTAGTAGACATCGTTTACGGCGTGGACTACCAGGGTATCTAATCCTGTTTGCTACCCACGCTTTCGCACCTCAGGGTCAGTATTGGTCCAGTGAGTCGCCTTCGCCACTGATGTTCATTCCCATCTCTACGCATTTCACCGCTACACAGGAAATTCCACTCACCTCTACCATACTCTAGTTCATCAGTTTTGAATGCAGTTCCA
+
FFGCEGG9CFGGE7F@B,CFGCGB<F@:6@@FFGGGFCF9:8@@:CCEE@7:@FCDGCFFFGGFGGFGGFGGGGEF7@FFFGGEFAFDFG+BF+E@7@F:@7CF,AF8<FGC>DFGFFGCCFGDFGGGAFBFFGGDGGG6DFDGE@E77DD,@CFEF9FGG,,,,?B?C9C9,,;?:44A)?=ADC611=1;;)1<CFFGFGF+9=F/CEAC+8?FGE6.454?CC1*4)0***4))4(5(,3<3<2))5:<><<*.)94546>A5A)(4))44@)1.5).
@M02352:288:000000000-CKWC8:1:1101:22840:5492 2:N:0:TAGCGCTC+CGTCTAAT
TAATCTTGCGACCGTACTCCCCAGGCGGTCTACTTAGTGCGTTAGCTGCGCCACTAAAGTCTCAAGGACCCCAACGGCTAGTAGACATCGTTTACGGCGTGGACTACCAGGGTATCTAATCCTGTTTGCTACCCACGCTTTCGCACCTCAGTGTCAGTATTGGTCCAGTGAGTCGCCTTCGCCACTGATGTTCCTTCCCATCTCTACGCATTTCACCGCTACACAGGAAATTCCACTCACCTCTACCATACTCTAGTTCGCCAGTTTTGAATGCAGTTCCA
+
BFGGGGGGGGGGGGEFGGGGGGGGGGGGGGGGGGGGGGGGGGGGGGGGGGGGGGGGGGGGGGGGGGGGGGGGGGGGGGGGGGGGGGGGGGGGGGGGGGGGGGGGGGGGGGGGEGGGGGGGGGGGGGGGGGGGGGGGGGGGGGGGGGGGGGGFGGGGGGGGFFGFGGGGGGGGFGGGGGGFFGGGGGGFCG7BFFFFFAFGFG=DEFFGGGFGGFCFGFFFFF<FFD0DBFFFF4<BF3<?BFFFFFFBA?F9)-46:AFBB03>FFFFFFD>B24<4<AF4
@M02352:288:000000000-CKWC8:1:1101:5907:5497 2:N:0:TAGCGCTC+CGTCTAAT
TAATCTTGCGACCGTACTCCCCAGGCGGTCTACTTAGTGCGTTAGCTGCGCCACTAAAGTCTCAAGGACCCCAACGGCTAGTAGACATCGTTTACGGCGTGGACTACCAGGGTATCTAATCCTGTTTGCTACCCACGCTTTCGCACCTCAGTGTCAGTATTGGTCCAGTGAGTCGCCTTCGCCACTGATGTTCCTTCCCATCTCTACGCATTTCACCGCTACACAGGAAATTCCACTCACCTCTACCATACTCTAGTTCATCAGTTTTGAATGCAGTTCCA
+
GGGGGGGGGGGGGGGGGGGGGGGGGGGGGDGGGGGGGGGGGGGGGGGGGGGGGGGGGGGGGGGGGGGGGGGGGGGGGGEGGGGGGGGGGGGGGGGGGGGGGGGGGGGGGGGGGGGGGGGGGGGGGGGGGGGGGGGGGGGGGGGGGGGGGFGGGDCFGGGGGGGGGGGGGGGGGCCDGGGFFGEGDGGGGGGGGFFFFFFGFGFGFFFGDEFDFFEFGEBBF:2?FGBC?FFFFFA<AF??F),2<AA7)3<>?<BF<5=<BBFFFFFF7::>>FF<@2>))
@M02352:288:000000000-CKWC8:1:1101:17123:5499 2:N:0:TAGCGCTC+CGTCTAAT
TAACCTTGCGGCCGTACTCCCCAGGCGGTCAACTTAGTGCGTTAGCTGCGCCACTCACGTCTCAAGGACACAAACGGCTAGTTGACATCGTTTACGGCGTGGACTACCAGGGTATCTAATCCTGTTCGCTCCCCACGCTTTCGTTCCTCAGCGTCAGTATCTGTCCAGGTGGCCGCCTTCGCCACTGATGTTCCTTCCAATCTCTACGCATTTCACCGCTACACCAGAAATTCCACTCCCCTCTCCAAGACTCTAGTCTGCCAGTTCTAAATGCTATTCC
+
GGGGGGGGGGGGGGGGGGGGGGGGGGGGFGGGGGGGGGGGGGGGGGGGGGGGGGGGGGGGGGGGGGGGGGGGGGGGGGGGGGGGGGGGGGGGGGGGGGGGGGGGGGGGGGGGGGGGGGGGGGGGGGGGGGGGGGGGGGGGGGGGGGGGGGGFEGGGGGGGGGGGGGGGGGGGGGGGGGGF>DD=DFGGGFCFGFFFFFFGFGCGFFFGGGBGGFFFGFF9>EFFGG0DFFFFFFB<)8:??<?:7<4?3(86?A)*)-0<>B772<A>>A<A294)8:AF
@M02352:288:000000000-CKWC8:1:1101:6527:5510 2:N:0:TAGCGCTC+CGTCTAAT
TAATCTTGCGACCGTACTCCCCAGGCGGTCTACTTAGTGCGTTAGCTGCGCCACTAAAGTCTCAAGGACCCCAACGGCTAGTAGACATCGTTTACGGCGTGGACTACCAGGGTATCTAATCCTGTTTGCTACCCACGCTTTCGCACCTCAGTGTCAGTATTGGTCCAGTGAGTCGCCTTCGCCACTGATGTTCCTTCCCATCTCTACGCATTTCACCGCTACACAGGAAATTCCACTCACCTCTACCATACTCTAGTTCGCCAGTTTTGAATGCAGTTCC
+
FFGGGGGGGGGGGGGGGGGGGGGGGGGGGGGGGGGGGGGGGGGGGGGGGGGGGGGGGGGGGGGGGGGGGGGGGGGGGGGGGGFFGGGGGGGGGGGGGGGGGGGGGGGGGGGGGGGGGGGGGGGGGGGGGGGGGGGGGGGGGGGGGGGGGGGGGGGGGGGGGGGGGGCFGGGCGGGGGGGFFGGGGGGGGGGGGFFFFFFGFGAFEFFGGGFGGFFFGFFFFF<FFGFGFFFFF=92411:B2:?FFF?A7?4>DFB<4@?FFFFFFFFFF>BADFFFFA2
@M02352:288:000000000-CKWC8:1:1101:24311:5512 2:N:0:TAGCGCTC+CGTCTAAT
TAACCTTGCGGCCGTACTCCCCAGGCGGTCAACTTAGTGCGTTAGCTGCGCCACTCACGTCTCAAGGACACAAACGGCTAGTTGACATCGTTTACGGCGTGGACTACCAGGGTATCTAATCCTGTTCGCTCCCCACGCTTTCGTACCTCAGCGTCAGTATCTGTCCAGGTGGCCGCCTTCGCCACTGATGTTCCTTCCAATCTCTACGCATTTCACCGCTACACTGGAAATTCCACCACCCTCTACCATACTCTAGTTCGCCAGTTTTGAATGCAGTTCCA
+
FGFGGGGGGGGGGGGGGGGGGGGGGGGGGGGGGGGGFGGGGGGGGGGGGGGGGGFGGGGGGGGGGGGFGGGGGGGGDEGGGGFGGGGGGGGGFGGGGGGGGGGGGGFFFGGGGGGGGGFGGFGGGGGGGEGFGGFEGCCEGGGGGGD7EGCFGEGGGFGCFGGFF7FFGGGGGGGGGG<FFGGGGGGGGGGGG57<<AFGFGAFFFFFDC>DCFAFGEB6>F27*9<FFFF4@@<ABFF(8?FFF>A?25845<46<BFFFF?02<DA(:244<=9?BAB2
@M02352:288:000000000-CKWC8:1:1101:24328:5517 2:N:0:TAGCGCTC+CGACTAAT
TAACCTTGCGGCCGTACTCCCCAGTCGGTCTACTTATCGCGTTAGCTTCGCCACTAAGTCATTACAACCCAACGGATAGTAGACATCGTTTACGGCGTGGACTACCAGGGTCTCTAATCCTCTTTGCTCCCCCCGCTTTCGCACCTCAGTGCCAGCATCAATCCAGAGTGTCGCATTCGCCCCTGGTGCTCCTTCCTATATCTACGCATTTCCCCCCTACACAGGAACGTCCACACTCCCCTATCGGACCGTAGCCTGCCAGTATCGAGTGCACTTCAAAG
+
C<FEE@F@<F7+:FFGCFGGG:C,;C@@+8@,C,CEFE@@:FGGGF<AF7@CGCG@F=<F,,6EG<?FCC@C?:+,,4C?C<C,A,C+44=FG7:+++6+4==A,6?,=C,,35,C;,AB=,,,C,539D+>+@+C3+3,84*@*,,0@3,,7,2*=F:8472?,,>DF9DC>*/*/=8))2C5**+=++32;)+,.877+1+268=D*:8++;2):)1:?F2.**4*(0)0)/41241(((,)5?(-(((,-(,*)(.()5.)).1(-,()))1)9))))
@M02352:288:000000000-CKWC8:1:1101:25166:5528 2:N:0:TAGCGCTC+CGTCCAAT
TAACCTTGCGGCCGTACTCCCCAGGCGGTCAACTTAGTGCGTTAGCTGCGCCACTCACGTCTCAAGGACACAAACGGCTAGTTGACATCGTTTACGGCGTGGACTACCAGGGTATCTAAGACTGTTTGCTCCCCACGCTTTCGTTCCTCAGCGTCAGTATCTGTCCAGGTGGCCGCCTCCGCCACTGATGTTCCTTCCAAGTTCTACACCTTTCACCGCTACACTGGACATTTCACAACCCTCTACAGTCCTCTAGTCTGCCAGTTCAAAATCCAGTCAC
+
AEEFA,FDFG7FEFGEGFFGGDGCFD7C++BCFFGGFCFCFEG,BFGGGGGGGGF?FGFFCFFFCFG,C<FFCEEGCEC=E,B<@FC?EE@<F<CCFD:4CF+,,8<>,B:CDE8E93D,,C,:CD,@E6C@FGGGC6:CC;C,D7,+7@,<:933A@,2@CF>;>FFCCGG67CDDD*;?GGCD6<EFG@@CEF?@)+10+++)1;+2*);0;<CFFB(,7<F761D(0*/*9)6).3:0(4(.6)))))-).)6<)8.4)))..6).-))(.9<F).6
@M02352:288:000000000-CKWC8:1:1101:27075:5529 2:N:0:TAGCGCTC+CGTCTAAT
CATTCTTGCGAACGTACTCCCCAGGTGGGTTACTTATCACTTTCGCTTAGCCACTCAGACCGAAGTCCGAACAGCTAGTAACCATCGTTTACGGCGTGGACTACCAGGGTATCTAATCCTGTTCGCTACCCACGCTTTCGTCCCTTAGCGTCAATCCATTATTAGTGATCTGCCTTCGCAATCGGTATTCTAAGTAATATCTATGCATTTCACCGCTACACTACTTATTCTAACCACTTCCTAATGATTCAAGACCTGCAGTATCAATGCCAATTTTCCGG
+
GGFFFEGEEGDGGGGGGGGGGGGEGGEFCFG?FGGGGFFGGGG9FGG7CFGGGF8FFFGGGG+CEGFEGGGGDFCGGGFGGGG9FFDFGDGGGCFCCF:C,5EFGGDGEFFGEFC;EFF?9AB9CC:>B=,8B=EECFGE@CE8CF8?,BECE773@D;FDGGCCFF9,7@BCFCFGGD5*;>5C55CGGCD@<B>EFF@AD8CEFFFF+:CC=2)*:9)/AEFFGFGEF;17A;<@@F?)).))-6>DFFA)3:@:7FFFAA25<)6<())4(=A@>A?3
@M02352:288:000000000-CKWC8:1:1101:13498:5536 2:N:0:TAGCGCTC+CGTCTAAT
TAACCTTGCGGCCGTACTCCCCAGGCGGTCAACTTAGTGCGTTAGCTGCGCCACTCACGTCTCAAGGACACAAACGGCTAGTTGACATCGTTTACGGCGTGGACTACCAGGGTATCTAATCCTGTTCGCTCCCCACGCTTTCGCACCTCAGTGTCAGTATTGGTCCAGTGAGTCGCCTTCGCCACTGATGTTCCTTCCCATCTCTACGCATTTCACCGCTACACAGGAAATTCCACTCACCTCTACCATACTCTAGTTCGCCAGTTTTGAATGCAGTTCC
+
GGGGGGGGGGGGGGGGGGGGGGGGGGGGFGGGGGGGGGGGGGGGGGGGGGGGGGGGFGGGGGGGGGGDGGGDGGGGDGGGGGGCFGGGGGGGGGGEGGGGGGGGGGGGGGGGGGGGGGGGGGGGGGFGGGGGGGGGGGGGGGGGGGGGGGGGGGFGGGGGGCFGGGGGF@CCGGGGGGGFFGG5CGG?CCGGGFFFFFFC:FFGFFFGGGFGGFFFFFFFBFFFFDFGFFFFFFF<2<13:?<2AF9):?FA?F<=<AFF>F11?>BA?F9<)6@AFBFF
@M02352:288:000000000-CKWC8:1:1101:26011:5539 2:N:0:TAGCGCTC+CGTCTAAT
TAACCTTGCGGCCGTACTCCCCAGGCGGTCTACTTATCGCGTTAGCTTCGCCACTAAGTCATTACAACCCAACGGCTAGTAGACATCGTTTACGGCGTGGACTACCAGGGTATCTAATCCTGTTTGCTCCCCACGCTTTCGCACCTCAGTGTCAGTATCAATCCAGAGTGTCGCCTTCGCCACTGATGTTCCTTCCTATATCTACGCATTTCACCGCTACACAGGAAATTCCACACTCCTCTATCGTACTCTAGCCTGCCAGTCTCCGGCTCAATTCCAAG
+
FEFGFGGFFGGGEEGGCFGGG@FCGGBFFFEFFGGGFCCEGGGGGGGGGDCFFGGGFDFFGGGGFGGFGGGGGGGG:FGGDFGFGAFGFFGGGGGEGGGGGGFEF<D@FFEF<DDDF=FGGAFEGCGAD@8@FFDCCEGGGGDEGCGCFGGGGGGGGF,@D;FFGFDBFDFG8:CGGGGB)8C?6C?FGFGGGFFFEFF77C6C<355DGA77C.0CE024@B5CGFGFF76@?(4.,4<BAAA)(::??).6)-)).),37)2).)-(((-838)64)5,
@M02352:288:000000000-CKWC8:1:1101:21593:5543 2:N:0:TAGCGCTC+CGTCTAAT
TAACCTTGCGGCCGTACTCCCCAGGCGGTCAACTTAGTGCGTTAGCTGCGCCACTCACGTCTCAAGGACACAAACGGCTAGTTGACATCGTTTACGGCGTGGACTACCAGGGTATCTAATCCTGTTCGCTCCCCACGCTTTCGTTCCTCAGCGTCAGTATCTGTCCAGGTGGCCGCCTTCGCCACTGATGTTCCTTCCAATCTCTACGCATTTCACCGCTACACTGGAAATTCCACCCCCCTCCACAGTACTCTAGTTTGCCAGTATCCGGTGCAATTCCA
+
FGGGGGGGGGGGGGGGGGGGGGGGGGGGGGGGGGGGGGGGGGGGGGGFGGGGGGGGGGGGGFGFGGGGGGGGGFFGGGGGGCGGGGGGGGGGGGGGGGGGGGDFGGGGGGGGGGGGGGGGGGGGGGGGGGGGGGGG@EEEFGGGGGGGGGGGDCGGGGG9DFFG?DGFGFGEGFDGGDGF3CG=<CFGGGGGGFA<AFFDFFFGFFFFGGD7DF<@?)7>0><5:C0C>?F?F8441(4(448(2:.,4:29<AB/6<F)5360.)44)4991;/6B2:6)
@M02352:288:000000000-CKWC8:1:1101:4715:5552 2:N:0:TAGCGCTC+CGTCTAAT
TAACCTTGCGGCCGTACTCCCCAGGCGGTCTACTTATCGCGTTAGCTTCGCCACTAAAAGATCAAGTCTTCCAACGGCTAGTAGACATCGTTTACGGCGTGGACTACCAGGGTATCTAATCCTGTTTGCTCCCCACGCTTTCGCACCTCAGTGTCAATATCAGTCCAGGTAGTCGCCTTCGCCACTGGTGTTCCTTCCTATATCTACGCGTTTCACCGCTACACAGGAAATTCCACTACCCTCTACTGTATTCTAGACTAGCAATATCAGATGCAGTTCC
+
FFGGGGGGGGDGGGGGGGGGGGGGGDFFFGGDFGGGFCFGGGGGGGGAGFGGGGGGGGGGGGGG@FGGGGGGFGGFGG>CFGGGGGGGGGGGFGGGGGGGGGGGGGGGGGDCEFGGGGFGFGGGGGGFGGGGGGGGE>CBEEGGEGGFGGCFGF@;EGGFFFCFGGGGGGGGGGDGGDDFFGGGGGCCC7/CFFFFFFFCF7AGEFFFD5:CGFCFGD03>FFF4DBC?96@F4)6A?FF:)(3<B<7AB4-):66-4058?)).-)66))622?.*.6:
@M02352:288:000000000-CKWC8:1:1101:26330:5556 2:N:0:TAGCGCTC+CGTCTAAT
TAACCTTGCGGCCGTACTCCCCAGGCGGTCAACTTAGTGCGTTAGCTGCGCCACTCACGTCTCAAGGACACAAACGGCTAGTTGACATCGTTTACGGCGTGGACTCCCAGGGTATCTAATCCTGTTCGCTCCCCACGCTTTCGTTCCTCAGCGTCAGTATCTGTCCAGGTGGCCGCCTTCGCCACTGATGTTCCTTCCAATCTCTACGTATTTCACCGCTCCACTGGAACTTCCCCCACCCTCTACAGTCCTCTAGTTTGCCAGTTCAACATGCAGTTCC
+
9FFG9FGFFCE@CEGGGGGGGGGGGGGGCFCFGGGG<F<F>EC:CFGGGGGGGGGGGG8FFFGG<FEFEGGCDFGGEGGGGGGG9F9E<FGFGFFG7C7>::CF<,8BFGGEGCDEDFGCBD><FF,+BED<FCB@>83@FGEFGGC7<FFFEGG*:@FGFFGCCF9?EF68BC5:C?DF>GC5CFC+@CGCG<FE3.++3*1@C@F:*0;9DFAF?<>>(<(7CC152))9BF(49(48::4:8A23>2)6)-)06<7)54<4:>DB2).:7>=<F<<2
@M02352:288:000000000-CKWC8:1:1101:5265:5567 2:N:0:TAGCGCTC+CGTCTAAT
TAATCTTGCGACCGTACTCCCCAGGCGGTACACTTAATGTGTTAACTGCATTACTGCAAGGTCTAGCCTCACAACAACTAGTGTACATCGTTTAGGGCGTGGACTACCAGGGTATCTAATCCTGTTTGCTCCCCACGCTTTCGCGTCTCAGCGTCAATAATGTTCCAGTAGATCGCCTTCGCAATCGGTATTCCTTCTGATCTCTACGGATTTTACCCCTACACCAGAAATTCCATCTACCTCTCCCATATTCTAGGTAAGCAGTTTTCAAAGCAGTTCAA
+
CAGGGGGGGGGGGGGGGGGGGGGGGGGGGGGGGGGGGGGFGADFFGGDFCGGGGGGGGFGGGGGGGGFGGGGGGGGGGGGGFGGGGGGGGGGCFGGGGGGGGGGDFEEEFGGFFFGGGGCCEFGGGGGGGGGGGGGGGGGGGE>E>=DC;CFCEEECEFGFCFGGEFFGGFGCFGGDGGFFGGEGGGGGDCDD8:<BAC@AGFGFAFF4/8CGCC=AFDFFFEAGFFFDFF6CFF3>47CAE<?040:)1446:AF>>?28?A7<4)62><):(6:F2:<6
@M02352:288:000000000-CKWC8:1:1101:18721:5599 2:N:0:TAGCGCTC+CGTCTAAT
TAACCTTGCGGCCGTACTCCCCAGGCGGTCAACTTAGTGCGTTAGCTGCGCCACCCACGACTCAAGGTCACAGACGGCTAGTTGACATCGTTTACGGCGTGGACTACCAGGGTATCTAATCCTGTTTGCTCCCCACGCTTTCGTGCCTCAGTGTCAGTATTTGTCCAGGTAGCCGCCTTCGCCACTGATGTTCCTTCCAATCTCTACGCATTTCACCGCTACACTGGAAATTCCACTACCCTCTACAATACTCTGGTTTGCCAGTTCAAAATGCAGTTCC
+
FGGGGGGGGGGGGGGGGGGGGGGGGGGGGGGGGGGGGGGGGGGGGGGGGGGGGGGGGGGGGGGGCFFGGGGGGGGGGGGGGGGFGGGGGGGGGGGGGGGGGGGGGGGGGGGGGGGGGGGGGGGGGGGGGGGGGGGGGGGGGGGGFGGGGGFGFGGGFGFGGGGGGGGGGGGGGGGGGGGFFGGGGGGGGFGGGFFFFFF7;FFGEFFFGEFGGFFFGE06>FBFGGFGFF*9FFB<A:FFFFFFFAB>B9><<A))6AFF<BA7:<AB9AFB<BF4=<AA
@M02352:288:000000000-CKWC8:1:1101:11122:5602 2:N:0:TAGCGCTC+CGTCTAAT
TAATCTTGCGACCGTACTCCCCAGGCGGTACACTTAATGTGTTAACTGCATTACTGCAAGGTCTAGCCTCACAACAACTAGTGTACATCGTTTAGGGCGTGGACTACCAGGGTATCTAATCCTGTTTGCTCCCCACGCTTTCGCGTCTCAGCGTCAATAATGTTCCAGTAGATCGCCTTCGCAATCGGTATTCCTTCTGATCTCTACGGATTTTACCCCTACACCAGAAATTCCATCTACCTCTCCCATATTCTAGGTAAGCAGTTTTCAAAGCAGTTCAA
+
E<GC,@F@@F@C:CCFEGGGGCE@FFC:CCFF<FGAF<FFEFFGEEEFGE<EFDFCFFGAC9FFFFGGFFGGCECDDFGEEGGEGGG9F@FGGGEG<<FGEECFCEGBFEGEG=FGGFGGFCE?E?ECD;EGGGGGGG>EFGEGGEEDFGGFEEEGGGGFGACCCCA>FDFGCFFGD9DFFDEC97E84:C7+585>BA@F8AGF=FGC58CFC?F@6;03FFFDF@GDFF6CAC7>EE<)74)8???A:BFB>2@2:B<274?)4AA)66420)395<><
@M02352:288:000000000-CKWC8:1:1101:8108:5602 2:N:0:TAGCGCTC+CGTCTAAT
TAACCTTGCGGCCGTACTCCCCAGGCGGTCTACTTATCGCGTTAGCTTCGCTACTCACGGCTTAAAGCCACAAACAGCTAGTAGACAGCGTTTACGGTGTGGACTACCAGGGTATCTAATCCTGTTTGCTCCCCACACTTTCGCACCTCAGCGTCAGTATCGAGCCAGTGAGCCGCCTTCGCCACTGGTGTTCCTCCGAATATCTACGAATTTCACCTCTACACTCGGAATTCCACTCACCTCTCTCGAACTCAAGACCAGGAGTTTACAAGGCAGTTCC
+
GGGGGGGGGGGGGGGGGGGGGGGGGGGGGGGGGGGGGGGGGGGGGGGGGGGGGGGGGGGGGGGGGGGGGGGGGGGGGGGGGGGGGGGGGGGGGGGGGGGGGGGGGGGGGGGGGGGGGGGGGGGGGGGGGGGGGGGGGGGGGGGGGGGGGGGGGGGGGGGGGGGGGGGGGGGGGGGGGGGFFGGGGGGGGGGDGFFEFFFGFGFGFFFGGGF<CFFFG?2<>FFFDG:GFBFFFFAAAFFFBFBDFFF?:BFB2>267<FFBFFBFFFF>BFFF?FF@F<>
@M02352:288:000000000-CKWC8:1:1101:20962:5604 2:N:0:TAGCGCTC+CGTCTAAT
TAATCTTGCGACCGTACTCCCCAGGCGGTCTACTTAGTGCGTTAGCTGCGCCACTAAAGTCTCAAGGACCCCAACGGCTAGTAGACATCGTTTACGGCGTGGACTACCAGGGTATCTAATCCTGTTTGCTACCCACGCTTTCGCACCTCAGTGTCAGTATTGGTCCAGTGAGTCGCCTTCGCCACTGATGTTCCTTCCCATCTCTACGCATTTCACCGCTACACAGGAAATTCCACTCACCTCTACCATACTCTAGTTCGCCAGTTTTGAATGCAGTTCCA
+
<<EGFGGGGGGGEGCGGGGGGGFEGGGGEEGGGGGGGGGGCFGGGGGFGGGGGGGGGFGGGFGGGGGGGGGGGGGGGGCGGDFFGGGGGGGGGGGGGGGGGGGGGGGGGGGG<DGGGGGGGFGGGGGGGGGGGGGGGGGGGFGGEGGGGGGFFFGGGGCGGFFGFEFFGFFGGGGGGGGFFGCEDCFFGGCF@?=CAFFFFD@CEFFCDGFGGFFFCEFFBD7FGFFG?FBF??B<27::?BF?D><B<>047BFFA)/,46:9:A<>0:9<AFFA84>>)
@M02352:288:000000000-CKWC8:1:1101:6578:5616 2:N:0:TAGCGCTC+CGTCTAAT
TAACCTTGCGGCCGTACTCCCCAGGCGGTCAACTTAGTGCGTTAGCTGCGCCACTCACGTCTCAAGGACACAAACGGCTAGTTGACATCGTTTACGGCGTGGACTACCAGGGTATCTAATCCTGTTCGCTCCCCACGCTTTCGTTCCTCAGCGTCAGTATCTGTCCAGGTGGCCGCCTTCGCCACTGATGTTCCTTCCAATCTCTACGCATTTCACCGCTACACTGGAAATTCCACCACCCTCTACCGTACTCTAGTTTGCCAGTTCAAAATGCAGTTCCA
+
AAGEEF@FGGDGCCGGGGGDD@FCCD@CGGGGGGGGGGGFCGGEEGGGGGGGGGFGGGGFFGFGEG8FGEGG<F8FECEFCGDGFGGCGDFEFD<?=FFGGGGDFEGG<FGCGGGGCFDFGGG,FFDEG@FCFFGG7EEEGFGFGEG9=E:EEGEGE9@DGFE>FC;>>7<*:?5CD7DFADGC<+=>FG+:+<FCEF+1AGFFCFFFCE;<F*-8F591;D))**(027B*69)..2:::?<084)3:610)--/644)6<A),:)).).)5)=294>)-
@M02352:288:000000000-CKWC8:1:1101:19168:5648 2:N:0:TAGCGCTC+CGTCTAAT
TAACCTTGCGGCCGTACTCCCCAGGCGGTCTACTTATCGCGTTAGCTTCGCCACTAAGTCATTACAACCCAACGGCTAGTAGACATCGTTTACGGCGTGGACTACCAGGGTATCTAATCCTGTTTGCTACCCACGCTTTCGCACCTCAGTGTCAGTATTGGTCCAGTGAGTCGCCTTCGCCACTGATGTTCCTTCCCATCTCTACGCATTTCACCGCTACACTGGAAATTCCACCACCCTCTACAGTACTCTAGTTTGCCAGTTCAAAATGCAGTTCCAAG
+
GFGGGGGGGG@FGGGEGGDGGGGGGGGG@EGGGGGGGGGGGGGGGGGGGGGGGGGGGGGGGGGFGGGGGGGGGGGGGGGFFGGGGGGGGGGGGGGGGGGGGGGCDFGFGGFFGGCGGGGGGGGGGDGGGFGGGGGGGGGGGGDEG8@9CCFCCFGGGGGFFGGGFFGGFFGG5*;DGGGBA5:6CCGGGGGDC?F@FAFG67FDCFBCDEC++;@DGE9BFF2/>FBGFFFF=F<06?B080)6),5)6).664AB<-=>6055449A)5)6<4F2@4<4)
@M02352:288:000000000-CKWC8:1:1101:7073:5648 2:N:0:TAGCGCTC+CGTCTAAT
TAACCTTGCGGCCGTACTCCCCAGGCGGTCAACTTAGTGCGTTAGCTGCGCCACTCACGTCTCAAGGACACAAACGGCTAGTTGACATCGTTTACGGCGTGGACTACCAGGGTATCTAATCCTGTTCGCTCCCCACGCTTTCGTTCCTCAGCGTCAGTATCTGTCCAGGTGGCCGCCTTCGCCACTGATGTTCCTTCCAATCTCTACGCATTTCCCCGCTCCACTGGAAATTCCACAACCCTCTACATTCCTCTGGTTTGCAAGTTCAAATGCCATTTCCA
+
EFGGGGGGGGGGGGGGEGGGGGGGGGGGFCFGGGGGGGGGGGGGGGGGGGGGGGGGGGGFFFGCFGGFFFGGGGGGDGGGGGGDFGGGGGGGGGGGGGGGGGGGGGGGDGGGGGGGGGGGGCFGGGGGGGGGGGCFGGEGGGGGGDGGGGGGGGGGGGFCCFGGEC<CFGFGGGGCDCDF>GGEG66+>CFFGE7.);C76>6;5+;*7:>D7=27=.,((0,>>F7F79BFFFFF(4:-80?0<A2).)))).)).<>1:))).).<<A4)),*)0..)-
@M02352:288:000000000-CKWC8:1:1101:6419:5651 2:N:0:TAGCGCTC+CGTCTAAT
TAACCTTGCGGCCGTACTCCCCAGGCGGTCAACTTAGTGCGTTAGCTGCGCCACTCACGTCTCAAGGACACAAACGGCTAGTTGACATCGTTTACGGCGTGGACTACCAGGGTATCTAATCCTGTTCGCTCCCCACGCTTTCGTTCCTCAGCGTCAGTATCTGTCCAGGTGGCCGCCTTCGCCACTGATGTTCCTTCCAATCTCTACGCATTTCACCGCTACACTGGAAATTCCACCACCCTCTACAGTACTCTAGTTTGCCAGTTCAAAATGCAGTTCCC
+
GGGGGGGFGGGGGGGGGGGGGGGGGGGGFGGFGGGGGGGGGGGGGFGGGGGGGGGGFGGGGFGGGGGGGGGGGGGGGGGGFGGGGGGFFGGGGGGGGGGGGGGGGGGGGGGGFFGGGGFGGGGGGGDGGGGGGGGGGGGGGGGGCFD:DFGGGGGGGFGAFGGGGGGGGGGGGGGGGGGGFEDEEGG?9FGGGGFFA@F7CFGFGCFACDGFGGFBB8@>BBFFFGFBGFF=FFFFF??<686?<56:4:A<D>2)9A>FF<B7?AAFA<27<B>F>F2<)
@M02352:288:000000000-CKWC8:1:1101:9200:5653 2:N:0:TAGCGCTC+CGTCTAAT
TAATCTTGCGACCGTACTCCCCAGGCGGTACACTTAATGTGTTAACTGCATTACTGCAAGGTCTAGCCTCACAACAACTAGTGTACATCGTTTAGGGCGTGGACTACCAGGGTATCTAATCCTGTTTGCTCCCCACGCTTTCGCGTCTCAGCGTCAATAATGTTCCAGTAGATCGCCTTCGCAATCGGTATTCCTTCTGATCTCTACGGATTTTACCCCTACACCAGAAATTCCATCTACCTCTCCCATATTCTAGGTAAGCAGTTTTCAAAGCAGTTAAA
+
9FGGGGGGGGFEEEFFGGGGGGGDGGGGEEEFGGGGGGGGGGGGFGGGGFF<FFGGGGGGGGGGGGGGDC=FFGGGGFFFGGGGGGFDG?BFFEEEFDEGGGGGGGGGFGDFFEF9=EGA@FEFGGGEE,>AFGGGGGGGGFEGGGG+6@DF:C>:EGFACFFA;FCFGFGC;;?DGCC6*9>EGGGD8,:F7?F?=4B7=:+2>A=5452>C@CFFF?03F(;CD0*3A6AFF57CECEF)))/43(-425:>>B>AF44?)8<DAF<26:2(637))-)
@M02352:288:000000000-CKWC8:1:1101:18707:5655 2:N:0:TAGCGCTC+CGTCTAAT
TAATCTTGCGACCGTACTCCCCAGGCGGTACACTTAATGTGTTAACTGCATTACTGCAAGGTCTAGCCTCACAACAACTAGTGTACATCGTTTAGGGCGTGGACTACCAGGGTATCTAATCCTGTTTGCTCCCCACGCTTTCGCGTCTCAGCGTCAATAATGTTCCAGTAGATCGCCTTCGCAATCGGTATTCCTTCTGATCTCTACGGATTTTACCCCTACACCAGAAATTCCATCTACCTCTCCCATATTCTAGGTAAGCAGTTTTCAAAGCAGTTCAA
+
9FGGGGGGGGDGGGGGGGGGGGGGGGGGGGGGGGGGGGGGGGGGGGGGGGGGGGGGGGGGGGGGGGGGGGGGFGGFFGGGGGGGGGGGGGGGGGGGGGGGGGGGGGGGGGGGGGGGGGGGGGGGGGGGGGGGGGFGGGGGGGGGGGGGGGGGGGGGGGGFGGGGGGGGGGGGGGGGGGGFFDEGGGGGGGCDGFFFFFF@@FFCEFFGGGFDGF?BGF?FFFFFGGFG@FFFF=CECFFFFFF@(:77<?DFFFFF?<FF>BF:<AFFFFFAFBFFFBA<4
@M02352:288:000000000-CKWC8:1:1101:25991:5658 2:N:0:TAGCGCTC+CGTCTAAT
TAACCTTGCGGCCGTACTCCCCAGGCGATCAACTTAGTGCGTTAGCTGCGCCACCCACGACTCAAGGTCACAGACGGCTAGTTGACATCGTTTACGGCGTGGACTACCAGGGTATCTAATCCTGTTCGCTCCCCACGCTTTCGTTCCTCAGCGTCAGTATCTGTCCAGGTGGCCGCCTTCGACACTGATGTTCCTTCCAATCTCTACGCATTCCACCGCTCCACTGGACATTCCACCACCCTCTACAGTACCCTAGTTTGCCAGTTTACAATGCAGTTCCA
+
FCFAFGGGGGGGGGGGGGGGGGGDGGGCFGGDFGGG@ECCGGGGDGGGGCGCFGGDGDFGGGGGGGGFGGFDFCFEE+=FEFFGFGGGGGGGFGFEFC+FF7CDFGGGFGGDGFFDGDFFEEDFGGGGGGGGGEFF8?CE79;F?CDCF9E6CE8>EE;,DCGG>BFG6FGCE6?GC4CF3*;=5CC?++<:C?FC>);@+>6:5AFF)2>D*8<BFDB9(8?:C6?4(<F6@=4<:8<:?4,.))-,6).)).,7:21)<762,6).))))-.64@42))
@M02352:288:000000000-CKWC8:1:1101:14243:5664 2:N:0:TAGCGCTC+CGTCTAAT
TAACCTTGCGGCCGTACTCCCCAGGCGGTCAACTTAGTGCGTTAGCTGCGCCACTCACGTCTCAAGGACACAAACGGCTAGTTGACATCGTTTACGGCGTGGACTACCAGGGTATCTAATCCTGTTCGCTCCCCACGCTTTCGTTCCTCAGCGTCAGTATCTGTCCAGGTGGCCGCCTTCGCCACTGATGTTCCTTCCAATCTCTACGCATTTCACCGCTACACTGGAAATTCCACCACCCTCTACCATACTCTAGTTCGCCAGTTTTGAATGCAGTTCC
+
GGGGGGGGGGGGGGGGGGGGGGGDGGGGCGGGGGGGGGFGGGGGGGGFGGGGGGFGGGGGGGGGFGGFGGGGGGGGGGGGGGGGGGGGGGGGGGGGGGGGGGGGGGGGGGGGGCFFGGGGGGGGGGGGGEGGGGGGGGG6EGGGGGGGGGGGGGGDGGDG;@EGGGGGGGFFGGGGGGGFFGGGGGGGGGGGGC6?EA1C6CFF5=FGGGBGGF<@G>B1>F2?GF<>2BF49?AFFFF?F??1>AFFA23)46<FA<809<F92<AB::59))*68A95
@M02352:288:000000000-CKWC8:1:1101:4178:5665 2:N:0:TAGCGCTC+CGTCTAAT
TAATCTTGCGACCGTACTCCCCAGGCGGTACACTTAATGTGTTAACTGCATTACTGCAAGGTCTAGCCTCACAACAACTAGTGTACATCGTTTAGGGCGTGGACTACCAGGGTATCTAATCCTGTTTGCTCCCCACGCTTTCGCACCTCAGTGTCAATATCGGTCCAGGTAGTCGCCTTCGCCACTGGTGTTCCTTCCTATATCTACGCATTTCACCGCTACACAGGAAATTCCACTACCCTCTACCGTATTCTAGACTGGCAGTATCAGGTGCAGTTCCA
+
FGGGGGGGGGGGGGGGGGGGGGGGGGEGGGGGGGGGGGGGGFGGGGGGGGGGGGGGGGGGGGGGGGGGGG@FGGGGGGGGGGGGGGGGGGGGGGGG8EGGDGGGGGGGGFGGGGGFGGGGGGGGGGGGGGGFGFGGGGGGGGGGGGGGGFGFFGGGGGGGGGGGGGGGGGGGFADGCDGFFGGEDGGC<?GDGEFFFFF8BC8CEFFDGGAGC@CFGFFFFFFF=GF4;FFFFFFEC5@D17:BDFF9:<?BBDFFABF?:?:BBF<D9A).(59AFFB9)
@M02352:288:000000000-CKWC8:1:1101:24618:5668 2:N:0:TAGCGCTC+CGTCTAAT
TAATCTTGCGACCGTACTCCCCAGGCGGTCTACTTAGTGCGTTAGCTGCGCCACTAAAGTCTCAAGGACCCCAACGGCTAGTAGACATCGTTTACGGCGTGGACTACCAGGGTATCTAATCCTGTTTGCTCCCCACGCTTTCGTGCCTCAGTGTCAGTATTTGTCCAGGTAGCCGCCTTCGCCACTGATGTTCCTTCCAATCTCTACGCATTTCACCCCTACACTGGAAATTCCACTACCCTCTACAATACTCTAGTTTGCCATTTCAAAAGCCAGTTCC
+
FGGGGGGGGGGGGGGGGGGGGGGCGGGG@@FFGGGGGGEFGGGGGGGG?F+FGG<=FGFCFGF9F,=FGGGGGGC?FEEC=B<<,CEGECGGD@<FCE:4@:+4C=FF<FG73:=D3CDFFF9,CF<>EBFGGGCGCEGG8@3@+C*+26325@,,9@@,3=EBF;;6DFC,>?CD?DD6):CE76C7,,A7@98.;4@7341+)++2)*:CFA3;<).((2(.*28FB??*@/).63:B(.40):4))).62:4*-6@24)))).<D2))(((0(9)64
@M02352:288:000000000-CKWC8:1:1101:4854:5669 2:N:0:TAGCGCTC+CGTCTAAT
TAACCTTGCGGCCGTACTCCCCAGGCGGTCAACTTAGTGCGTTAGCTGCGCCACTCACGTCTCAAGGACACAAACGGCTAGTTGACATCGTTTACGGCGTGGACTACCAGGGTATCTAATCCTGTTCGCTCCCCACGCTTTCGTTCCTCAGCGTCAGTATCTGTCCAGGTGGCCGCCTTCGCCACTGATGTTCCTTCCAATCTCTACGCATTTCACCGCTACACTGGAAATTCCACCACCCTCTACAGTACTCTAGTTTGCCAGTCAAAAATTCAGTTCAA
+
FGGGFGGGGGGGGGGGGGGGGGGGGFCF@FGCGGGGFEFGGGGGGGGGDEGGGG,FGGFGGFFGGGGFGGGGGGGGGDDGGGGGAFFGGGGGGGGGCFGGGGGGGGGDFFGGFFFF@DBDGCFGGGGGGGGGGEGGGGGGGGGGGGGGGFDGGGGGDGG,;<FFGFC68B?CGGGGDDDFFGGGGGGGGGGGG?8?>FFGFGCGCFFFC*)9**)9ED991><F==7*47F**=AB??BBB?BBFFB:A:A)6<AF647:>A2,4).).813:B?)*6<)4
@M02352:288:000000000-CKWC8:1:1101:4836:5671 2:N:0:TAGCGCCC+CGTCTAAT
TAACCTTGCGGCCGTACTCCCCAGGCGGTCCACTTAGTGCGTTAGCTGCGCCACTCACGTCTCAAGGACACACACGGCTAGTTGACATCGTTTACGGCGTGGACTACCAGGGTATCTAATCCTTTTCGCTCCCCACGCTTTCGTTCCTCAGCGTCATTATCTGTCCAGGTGGCCGCCTTCGCCACTGATGTTCCTTCAAATCTCTACGCATTTCCCCGCTACACTGGACATTCCACCACCCTCTACAGTACTCTCGTTTGCCAGTTCAACATTCATTTCCA
+
CF8EFGGFGGCGEFGGGGGGGGGGGGGG@@+CEFGGCFEFGGGGGFG9FFCGGGGGGGGGGGF,C9,,E,C@,BF:++48=?F,B=?<A:DFFFE?FEEE7=7>F8,B,B7>F>FD3C,7CFF,EFD7CBCFFD3@+:CC@EEEFEGFGFDCCEEC,@726F9BD>@D,<,;CCDG5CCF=DE*:<6+>9;1:CFCA*+1@CA>?@;*2*257@)9F)409B)7DG051)7**94).(8:?1(()))).)..)))0,(8,)3))45>)62276)/)=)6))
@M02352:288:000000000-CKWC8:1:1101:21578:5676 2:N:0:TAGCGCTC+CGTCTAAT
TAACCTTGCGGCCGTACTCCCCAGGCGGTCTACTTATCGCGTTAGCTTCGCCACTAAGTCATTACAACCCAACGGCTAGTAGACATCGTTTACGGCGTGGACTACCAGGGTATCTAATCCTGTTTGCTCCCCACGCTTTCGCACCTCAGTGTCAGTATCAATCCAGAGTGTCGCCTTCGCCACTGATGTTCCTTCCTATATCTACGCATTTCACCGCTACACAGGAAATTCCACACTCCTCTATCGTACTCTAGCCTGCCAGTATCGGGTGCAATTCCAAG
+
FEFFFGGGGGGGGGGGGGGGGGGCFGGDCFGGGGGGGGGGGGGGGGGFGEFGGGGGGGGGGGGGGGGGGGGGGGGGGGFAFGGGGGGGGGGGGGGGC@FGGGGGGGGCFEGGGGGGGGGGGGGGGGGFGGGGGGGGGGGGEGCEGGGGGGFGGGGGGGGGGCFGGFDFGFGGGGGGGGGF?DGGGGDGGFGGGFFFFCFGFGFGEFEGGEFGGFEFG>BFFF?FGGFG<FF78@::3<?A?A))6::??84AFFFFBBFB>03:9<B99?9?)4=)92:A3
@M02352:288:000000000-CKWC8:1:1101:6546:5677 2:N:0:TAGCGCTC+CGTCTAAT
TAACCTTGCGGCCGTACTCCCCAGGCGGTCAACTTAGTGCGTTAGCTGCGCCACTCACGTCTCAAGGACACAAACGGCTAGTTGACATCGTTTACGGCGTGGACTACCAGGGTATCTAATCCTGTTCGCTCCCCACGCTTTCGTTCCTCAGCGTCAGTATCTGTCCAGGTGGCCGCCTTCGCCACTGATGTTCCTTCCAATCTCTACGCATTTCACCGCTACACTGGAAATTCCACCACCCTCTACAGTACTCTAGTTTGCCAGTTCAAAATGCAGTTCC
+
FGGGGGGGGGGGGGGGGGGGGGGEGGEE@FGGGGGGGGGGGGGGGGGGGGGGGGFGGGGGGGGFGGG8FFGGGGGGGGGGGGGGGGGGGGGGGGGGGGGGGGGGGGGGGGGGGDEGGGGGFGGGGGGGGGGGGGGGGGGGGGGGDDG7FFGGGGGGGGFGGGFGGGGGFFGFGGGGGGGFFGGEGGGCGCGGG?FCFFFGFDFGFFFGGGFGGFFFG>9>FF?FGFF*8?FFFFB)33:?BFF72A<4)69<><>FFFF4)<<7>>B<AA<BFFFFFAD<
@M02352:288:000000000-CKWC8:1:1101:10135:5683 2:N:0:TAGCGCTC+CGTCTAAT
TAACCTTGCGGCCGTACTCCCCAGGCGGTCTACTTATCGCGTTAGCTTCGCCACTAAGTCATTACAACCCAACGGCTAGTAGACATCGTTTACGGCGTGGACTACCAGGGTATCTAATCCTGTTTGCTACCCACGCTTTCGCACCTCAGCGTCAGTATCTGTCCAGGTGGCCGCCTTCGCCACTGATGTTCCTTCCAATCTCTACGCATTTCACCGCTACACTGGAAATTCCACCACCCTCTACAGTACTCTAGTCTACCAGTTCAAAATGCAGTTCCAAG
+
GGGGGGGGGGGGGGGGGGGGGGGGGGEGGGGGGGGGGGGGGGGGGGGGGGGGGGGGGGGGGGGGGGGGGGGGGEGGGGGGGGGGGGGGGGGGGGGGGGGGGGGGGGGGGGG<<FFGGGGGGGGGGGGGGGGGGGGGGGGGGGGGGFFFGGGGGGGGGGGFFGGGGGGGGFGFGGGGGGFEEGGGGGGG7CCC7?F@E@+;:@=:CFEDGGFF>F8@E<0>?@>@DG:DAFFFFFFFFFFB?:<)):A22-64>949)6BAFFFA>AFFFFFFB49<FDFB)
@M02352:288:000000000-CKWC8:1:1101:14717:5684 2:N:0:TAGCGCTC+CGTCTAAT
TAATCTTGCGACCGTACTCCCCAGGCGGTCTACTTAGTGCGTTAGCTGCGCCACTAAAGTCTCAAGGACCCCAACGGCTAGTAGACATCGTTTACGGCGTGGACTACCAGGGTATCTAATCCTGTTTGCTACCCACGCTTTCGCACCTCAGTGTCAGTATTGGTCCAGTGAGTCGCCTTCGCCACTGATGTTCCTTCCCATCTCTACCCATTTCCCCGCAACCCAGGAAATTCCACTCACCCCTACAATACTCTAGTCCATCAGTTTTGACTGCAGTCCCA
+
GGGGGGGGGGGGGGCFGGGGGGGGGGGGGGGGGGGGGGGGGGGGGGGGGGGGGGGGGGGGGGGGGGGGGGGGGGGGGGGGGGGGGGGGFGGGGGGGDGGGGGGGGGGGGGGGG8DGGGGGGGGGGGGGFGGGGGGGGGGGGGGGGGGGGGGGGGGGGGGGGGGGGGGGGGGGGGGGGGGFFDGGGGGGGGGGGFFFFFA0101:6+++;<AGF6);0)6.(0(07D0/:6@98*)..83?6(((,4(.44:AD9)*6)*))-4)6<B<<?4))(*(9(),)
@M02352:288:000000000-CKWC8:1:1101:10010:5703 2:N:0:TAGCGCTC+CGTCTAAT
TAACCTTGCGGCCGTACTCCCCAGGCGGTCAACTTAGTGCGTTAGCTGCGCCACTCACGTCTCAAGGACACAAACGGCTAGTTGACATCGTTTACGGCGTGGACTACCAGGGTATCTAATCCTGTTCGCTCCCCACGCTTTCGTTCCTCAGCGTCAGTATCTGTCCAGGTGGCCGCCTTCGCCACTGATGTTCCTTCCAATCTCTACGCATTTCACCGCTACACTGGAAATTCCACCACCCTCTACAGTACTCTAATTTGCCAGTTCAAAAAGCAGTTCCA
+
CFFGFGCFAFEEF>FFCFCEEFG:CGDGGGDGGGGGGGAFGGGCBFFGG@FCDC,CEFE6CFCFEBFEFGGGEGG7FEGGGGGAFFGDGGFGG7FGGGGGGECFCFFG8>FEFD,@EGGFCGF,>FGCGC8CFGFGGGGGGGGEGGGGFFFG**1:;@F,@C@DCGGGB>,BFED5<:D=FDGCC?FGCCF:@?A<@FFFAF8D?A=7D50C78<FG>>B9B>FG=:4:=*=4=AA?:11:08()).4<))-.<51:-8:4<9725))--)(,()(*.6<)
@M02352:288:000000000-CKWC8:1:1101:22051:5708 2:N:0:TAGCGCTC+CGTCTAAT
TAACCTTGCGGCCGTACTCCCCAGGCGGTCAACTTAGTGCGTTAGCTGCGCCACTCACGTCTCAAGGACACAAACGGCTAGTTGACATCGTTTACGGCGTGGACTACCAGGGTATCTAATCCTGTTCGCTCCCCACGCTTTCGTTCCTCAGCGTCAGTATCTGTCCAGGTGGCCGCCTTCGCCACTGATGTTCCTTCCAATCTCTACGCATTTCACCGCTACACTGGAAATTCCACCACCCTCTACAGTACTCTAGTTTGCCAGTTCAAAATGCAGTTCCA
+
GGGGGGGGGGGGGGEFGGGGGGGCFGGGFGGGGGGGGGGGGGGGGGGGGGGGGGCGGGGGGGGGGGGGGGGGGFGGGGGGGGGGGGGGGGGGGGGGEGGGGGGGGGGGGGGGGGGGGGGGGGGGGGGDGGGGGGGGGGGGGGGGGGGFGGGGGGGGGGF@BFGGGFEGGGGGGGGGGGGFFGGGGGGFFGCFGFFFFFFGFGFGFFFGGEFDGFFFGEFF6EFFGG?GFFFFFFFF0:B36:<B<<B?FAF>2>>FAFFFFFF05AFFFD)52-=AFFFF2
@M02352:288:000000000-CKWC8:1:1101:11456:5710 2:N:0:TAGCGCTC+CGTCTAAT
TAATCTTGCGACCGTACTCCCCAGGCGGTCTACTTAGTGCGTTAGCTGCGCCACTAAAGTCTCAAGGACCCCAACGGCTAGTAGACATCGTTTACGGCGTGGACTACCAGGGTATCTAATCCTGTTTGCTACCCACGCTTTCGCACCTCAGTGTCAGTATTGGTCCAGTGAGTCGCCTTCGCCACTGATGTTCCTTCCCATCTCTACGCATTTCACCGCTACACAGGAAATTCCACTCACCTCTACCATACTCTAGTTCGCCAGTTTTTAATGCAGTTCCA
+
FEGGFGGGGGGGGEGGGGGGGGGGGGGDFGGGGGGGGGGGGGGGGGGGGGGGGGGGGGGGGGGFGGGGGGGGGGGGGGGGGGGGGGGGGGGGGGGGGGGGGGGGGGGGGGGGGGGGGGGGGGGFGGGGGGGGGGGGGGGGGGGGGGDCGGGGGGGGGGGGGGGGGGFGGEFGGGDDGGGFFGGGGGGFGGGGGFFFFFFGFGFG<FF<DEFGGFFFGF;B9D;FGCBG1?FFFF9<>?1??<BFBFF?2,8-<<B?<AF<B:22:BF<,23AD>*9*624)
@M02352:288:000000000-CKWC8:1:1101:18226:5712 2:N:0:TAGCGCTC+CGTCTAAT
TAACCTTGCGGCCGTACTCCCCAGGCGGTCTACTTATCGCGTTAGCTGCGCTACTCACGGATTAAATCCACAAACAGCTAGTAGACAGCGTTTACGGTGTGGACTACCAGGGTATCTAATCCTGTTTGCTCCCCACGCTTTCGCATCTGAGTGTCAGTGTCTGTCCAGGGGGCCGCCTTCGCCACTGGTATTCCTTCAGATCTCTACGCATTTCACCGCTACACCTGAAATTCTACCCCCCTCTACAGCACTCTAGTTCACCAGTTTCAAATGCCGTTCCG
+
FFGFFFGEGGGGGGCEFGGGGGGDFGGECGGGGGGGGGGECGGGGGGGGGGGGGGGGGGGEGGGGGGGGDGGGGGGGGGFFFGGGGAFGGFEEGFEG9FFEGGGGFB?FEGGFG@D;EGFFGGFGGGF;;=CGGGGGCCGGGGGGCEGGGFGGGCGFG9@EGGCGCF66:CGECCD:DDFFCCCC6EFGFCF=<=C@6@;77;DFFFG::<CGFFFGFFF172?GFFF7?BFFFAF><F;>FFFAAA:3<?0>>>*.)94<724A9>4)6<<<2)1537?2
@M02352:288:000000000-CKWC8:1:1101:20693:5715 2:N:0:TAGCGCTC+CGTCTAAT
TAACCTTGCGACCGTACTCCCCAGGCGGTCTACTTAGTGCGTTAGCTGCGCCACTAAAGTCTCAAGGACCCCAACGGCTAGTAGACATCGTTTACGGCGTGGACTACCAGGGTATCTAATCCTGTTTGCTACCCACGCTTTCGTACCTCAGTGTCAGTATTGGTCCAGTAAGTCGCCTTCGCCACTGATGTTCCTTCCCATCTCTACGCATTTCACCGCTACACAGGAAATTCCACTTACCTCTACCATACTCTAGTTCATCAGTTTTGAATGCAGTTCCA
+
FGGGGGGGGGGGGGCGGFGGGGG:DGGGEGGGGGGGGFGGGGGGGGGGGEGGGGGGGGGFG<FGGFD=FGGGGGGGGGGGGGFGGGFGGGGGGGGGGGGGFDGFGGGGCFGGGGDF;DFGGGGGGFGFFGGGGGFGDDGGGGGGGEEFGCGFE,@EGGGGG99DEC<DGE,;EEDDDDGFAGD5?GFGF,5BFCFFFFFCADFGFFF:>EBGGFFFGB>138);=54*4?@F*94<B2)4794?AB9)42:-4<>046F42:48:A993?>2)5B47><A)
@M02352:288:000000000-CKWC8:1:1101:11224:5725 2:N:0:TAGCGCTC+CGTCTAAT
TAACCTTGCGGCCGTACTCCCAAGGCGGCAAACTTAGTGGGTTAGCTGCGCCACCCACACCCCAAGGCCACAGCCGGCTGGTTGACTTCTTTTACGCCTTGGACTACCAGGGAATCTAATCCGGTTTGTTACCCACGCTTTGGAACACCAGGGTCAGAATTGGTCCAGTAGGTCGCCTTCGCCACTGAGTTTCCTGCCCATCTCTACACATTTCACCGCTACACAGGAAATCCAACTCACTCCTACCACACTCTATTTGCCAGGTTTTGAAGGCATTTCCA
+
FGGGGGGGGGGGGGGGGGGGG,,CC,C@++8,:EE,9,6,,8B@6,:5<+@==FF7C:,,,+4B,E,,,9+,,,44+++44?,+BFC?,,CF,C,C++,+B8,7,,B>,B:B+389,C,,C33+CF:+,88FG,<<++8C@,,,,@,***,**44,,,,?2CC;D:,<E,,,61):CD*/)>85C7++++1+;);)6450;7++.;+1*+;C7A<FC)(--8<:*9(7:)=@4*)52<<:))(-)4())(((.4)*.-*).))(.49?764)(4))*)6)6
@M02352:288:000000000-CKWC8:1:1101:18230:5729 2:N:0:TAGCGCTC+CGTCTAAT
TAACCTTGCGGCCGTACTCCCCAGGCGGTCTACTTATCGCGTTAGCTGCGCTACTCACGGATTAAATCCACAACCAGCTAGTAGACAGCGTTTACGGTGTGGACTACCAGGGTATCTAATCCTGTTTGCTCCCCACGCTTTCGCATCTGAGTGTCAGTGTCTGTCCAGGGGGCCGCCTTCGCCACTGGTATTCCTTCAGATCTCTACGCATTTCACCGCTACACCTGAAATTCTCCCCCCCTCTACATCACTCTAGTTCACCATTTTCAAATGCAGTTCC
+
GGGFGGGGGGEGGGEFGFGGGGGEGGGG@CFGGGGAFE@FFGGDFFGGGEECEG8=EF=:4?FFFEFGFGG8F++B,<FG<FC,9EEGG@FD@<E:CA=CFGF=EFFCFFGGG==DB@F;E;?FGGG,@DFGGGFGGDEE878C>>EFDFD:DEGE;C,@CFC>F:,DG@E*:?DGDGCA=DE5CCFGEFGGGCF?AF6:7FFDFFFCG5>G7446F)1327))9FBF?*96F*))44;>6084)44-:424499*.-=9AA3)6<22)4-4))6)9:92
@M02352:288:000000000-CKWC8:1:1101:15370:5734 2:N:0:TAGCGCTC+CGTCTAAT
TAACCTTGCGGCCGTACTCCCCAGGCGGTCAACTTAGTGCGTTAGCTGCGCCACCCACGACTCAAGGTCACAGACGGCTAGTTGACATCGTTTACGGCGTGGACTACCAGGGTATCTAATCCTGTTTGCTCCCCACGCTTTCGCACCTCAGTGTCAGTATCAATCCAGAGTGTCGCCTTCGCCACTGATGTTCCTTCCTATATCTACGCATTTCACCGCTACACAGGAAATTCCACACTCCTCTATCGTACTCTAGCCTGCCAGTAACGGGTGCAATTCCA
+
GGGFGGGGGGGGGGGGGGGGGGGGGGGGCGGGGGGGGGGGGGGGGGGGGGGGGGGGGGGGGGGGFGGGGGGGGFGGDGGGGGGGGGGGGGGGGFGGGGDGGGGGGGGGGGGGFGGGGGGGGGGGGGGFGGGGGDFEGGGGGGGGEGGFFGGGFFGFFGGGGGGGGGGGGGGGGGGGGGGFFGGGGGGDFGGGGFFFFFFFFD77?FF*7*=CGFFFG37(4>2?7C?FFFFFFB)6:?0:?FB>>ABF?:B?>244<BF7??),52))((,,,(<4=<A2)
@M02352:288:000000000-CKWC8:1:1101:8815:5740 2:N:0:TAGCGCTC+CGTCTAAT
TAACCTTGCGGCCGTACTCCCCAGGCGGTCAACTTAGTGCGTTAGCTGCGCCACTAAAGTCTCAAGGACCCCAACGGCTAGTAGACATCGTTTACGGCGTGGACTACCAGGGTATCTAATCCTGTTTGCTACCCACGCTTTCGCACCTCAGTGTCAGTATTGGTCCAGTGAGTCGCCTTCGCCACTGATGTTCCTTCCCATCTCTACGCATTTCACCGCTACACAGGAAATTCCACTCACCTCTACCATACTCTAGTTCGCCAGTTTTGAATGCAGTTCCA
+
GGGGGGGGGGGGGGGGGGGGGGGEGGGGGGGGGGGGGGGGGGGGGGGGGGGGGGGGGGGGGGGGGGGGGGGGGGGGGGGGGGGGGGGGGGFGGGGGGGGGGGGGGGGGGGGGGGGGGGGGGGGFGGGGGGGGGGFGGGGGGGGGGGGGGGGGGGGGGGGGGGGGGGGGGFGGGGGGGGGFFGGGGGGGGGGGGFFFAFFGFGFGFFFGGEFGGFFFFEBBFFFFFF19?FF*=9A2-8:??7?<FFFDF7<<2>2=ADFFFFFFBFAA?B9AFAF2=:AB)
@M02352:288:000000000-CKWC8:1:1101:26910:5748 2:N:0:TAGCGCTC+CGTCTAAT
TAACCTTGCGGCCGTACTCCCCAGGCGGTCTACTTATCGCGTTAGCTTCGCCACTAAGTCATTACAACCCAACGGCTAGTAGACATCGTTTACGGCGTGGACTACCAGGGTATCTAATCCTGTTTGCTCCCCACGCTTTCGCACCTCAGTGTCAGTATCAATCCAGAGTGTCGCCTTCGCCACTGATGTTCCTTCCTATATCTACGCATTTCACCGCTACACAGGAAATTCCACACTCCTCTATCGTACTCTAGCCTGCCAGTATCGGGTGCAATTCCAAG
+
FFGFGGGGGGCGCEFGGGGGGGG7FGEFGGGEGGGGGGGGGGEEFFGGGGGGDGGF<FGG?FGGGGGGGGGGGGGGGGGGGGGGGGGGGGGGGGDGGGCEEGGGGGGGEGGGGGFFGFFFGFGFG=FFGGGGGGGGEGFGGGEGGGGGDGFGGGGGGGGFFGCFGFFEEFGGGGDDGFG>A8E?FG:?CCCFCCFFFCFG6CFGEFFGGGFC>FE>GF>F<F74541C>?FFFF7:7?07?2)6<?F:BFAFF)47<:FB??><42(208(,3)9-9))6,
@M02352:288:000000000-CKWC8:1:1101:4574:5749 2:N:0:TAGCGCTC+CGTCTAAT
TAATCTTGCGACCGTACTCCCCAGGCGGTACACTTAATGTGTTAACTGCATTACTGCAAGGTCTAGCCTCACAACAACTAGTGTACATCGTTTAGGGCGTGGACTACCAGGGTATCTAATCCTGTTTGCTCCCCACGCTTTCGCGTCTCAGCGTCAATAATGTTCCAGTAGATCGCCTTCGCAATCGGTATTCCTTCTGATCTCTACGGATTTTACCCCTACACCAGAACTTCCATCTACCTCTCCCATATTCTAGGTCAGCCGTTTTCAAAGCCGTTACA
+
9BEF<FGGFE77BFCDFGCGGFFFGCFFGGEGFGGGFFGEFGGGAFF@F<FFGGF9CFAEFGGGE9<EFGFF?<FCGGCFCF9B<?<?,BFGG<F<FCBF7+84==,:=BE7<E:DC;FE4CE,EFFEFB9AFF:+@=ACGGG=C=EGGCDF+4::EAFAF98E@F;BF,@CFE95>*;;9>5ED,45A:EFFCFCEF6+B8@CC6C**2:DFF56?ADF0F15F7,*/06@@FCF<E<3A7)5:B0(.,6<A>AB2.*)27((81(49>).:7.3)8(,-
@M02352:288:000000000-CKWC8:1:1101:4593:5750 2:N:0:TAGCGCTC+CGTCTAAT
CAATCTTGCGACCGTACTCCCCAGGCGGTACACTTAATGTGTTAACTGCATTACTGCGAGGTCTAGCCTCACAACAACTAGTGTACATCGTTTAGGGCGTAGACTACCAGGGTATCTAATCCTGTTTGCTCCCCACGCTTTCGCGTCTCAGCGTCAATAATGTTCCAGTAGATCGCCTTCGCAATCGGTATTCCTTCTGATCTCTACGGATTTTACCCCTACACCAGAAATTCCATCTACCTCTCCCATATTCTAGGTAAGCAGTTTTCAATTCAGTTCAA
+
,E6EDGGGGEFGFGGGGGGGGGGGG8FGEG:CFGGG,CE@6FGGCFG,B,FEFGFGG,6+6?,,,5FGGG8=<CFD<=FC5C5?5,<C9=9BFF<FGG=F++BA,<=4F,B=EFGGC@BF,CE<FFE@FBFCF@A>+6=@FGGG8CE71><C+@EG>DCC;BBFFCGFAF;>FC79?>D4*/;*38*8AFGGD?>C=FFC8>FGE6+*27:/*@?FGA?F@FFF;<8*(;@@F+)64))-)4441<:().)-6241))94?2)()))--4<)).95=>A4)
@M02352:288:000000000-CKWC8:1:1101:5949:5751 2:N:0:TAGCGCTC+CGTCTAAT
TAATCTTGCGACCGTACTCCCCAGGCGGTACACTTAATGTGTTAACTGCATTACTGCAAGGTCTAGCCTCACAACAACTAGTGTACATCGTTTAGGGCGTGGACTACCAGGGTATCTAATCCTGTTTGCTCCCCACGCTTTCGCGTCTCAGCGTCAATAATGTTCCAGTAGATCGCCTTCGCAATCGGTATTCCTTCTGATCTCTACGGATTTTACCCCTACACCAGAAATTCCATCTACCTCTCCCATATTCTAGGTAAGCAGTTTTCAAAGCAGTTCAA
+
EFFE@FGGGCBEFCFGGGGGGGGGGGGGGFCEGGGGGFGFDFGAFFGGFDFGGGGGGGGGGFFGFGGGGGGGGGGFGGGGGGGGGGFFGC=CFFFG8EFGGGGGGGDFFFCCFGEDF9FGFFGGFFFFGGGGGCGEGGGCFGG6CEG>FGDF>EGGGEFGGGGGFFFFF,3>;EFCGGG5?DCC4,A*A,=FGFFFEFF78CF>CAFC4*8<8=EFFF?@DFEFFF;<@FF6FCCFFFFE7373=128<149A4-/4<FFBFFFDB)4<:9463FBF>::2
@M02352:288:000000000-CKWC8:1:1101:26876:5753 2:N:0:TAGCGCTC+CGTCTAAT
TAACCTTGCGGCCGTACTCCCCAGGCGGTCAACTTAGTGCGTTAGCTGCGCCACTCACGTCTCAAGGACACAAACGGCTAGTTGACATCGTTTACGGCGTGGACTACCAGGGTATCTAATCCTGTTCGCTCCCCACGCTTTCGTTCCTCAGCGTCAGTATCTGTCCAGGTGGCCGCCTTCGCCACTGATGTTCCTTCCAATCTCTACGCATTTCACCGCTACACTGGAAATTCCACCACCCTCTACAGTACTCTAGTTTGCCAGTTCAAAATGCAGTTCCA
+
EGGGGGGGGGGGGGFGGGGGGGGEGGGG+FFFGGGGGGGGGGGGGGGGGGGGGG8CFGGGGGGGGGFGGGGGDFGGGGGGGCFFFGGGGGGGGGGGGGGGDGGGGGGGGGGGGFFGGG<FGGGA<FFEGGGGGGGGGGGGGGGGGGGFGGGGCEGGGCEEFFGGGGGD8CCFGGGGGGG6FDGGGGF7<FGFGCFFE58CFGFGFFFGGEDDGFDFGEFFF><FGF0>>**919<BFB?(43:()6<8<><ABBBBDB?2A26:?AFF2>2><<?274A6)
@M02352:288:000000000-CKWC8:1:1101:19650:5753 2:N:0:TAGCGCTC+CGTCTAAT
CAGTCTTGCGACCGTACTCCCCAGGTGGGATACTTATCACTTTCGCTTAGTCACTGAGTCGAAACCCAACAACTAGTATCCATCGTTTACGGCGTGGACTACCAGGGTATCTAATCCTGTTCGCTCCCCACGCTTTCGTCCATGAGCGTCAGTATATACGTAGTAGACTGCCTTCGCAATCGGTATTCTAAGTAATATCTATGCATTTCACCGCTACACTACTTATTCTATCTACTTCCGTATAACTCAAGTCAACCAGTATCAAAGGCAGTTCCATCGTT
+
GGGFGGGGGGGGGGGGGGGGGGGGGFGGGGGGGGGGFEFGGGGDGGGGGGFGGGGGGGGGGDGE7FECFGGFGGGGG9EFAFGGEGGGGGG,@CGGGGGGGGGGF+C?<5FFGGGFGFDEGGEDGGDFEGEFGEEGDGDBCDGFGGGGEGGGGCGGGGGCGFDEGGGGGGFFGFFDDGCDFGGD7CGCGGG7F7=8*=B7FG8CEFACFGF:*86BGFDFFFFFGGCFCFAAF=CFFFE<@;@3E47<DFDAAF>F?1<A44<4>99020::D94:BB048
@M02352:288:000000000-CKWC8:1:1101:9860:5756 2:N:0:TAGCGCTC+CGTCTAAT
TAACCTTGCGGCCGTACTCCCCAGGCGGTCTACTTATCGCGTTAGCTTCGCCACTAAAAGATCAAGTCTTCCAACGGCTAGTAGACATCGTTTACGGCGTGGACTACCAGGGTATCTAATCCTGTTTGCTCCCCACACTTTCGCACCTCAGTGTCAGTATTGGTCCAGTGAGTCGCCTTCGCCACTGATGTTCCTTCCCATCTCTACGCATTTCACCGCTACACAGGAAATTCCACTCACCTCTACCATACTCTAGTTCGCCAGTTTTGAATGCAGTTCCA
+
FGGGGGGGGGGGGGGGGGFGGGGGGGGGFGGGGGGGGGGGGGGGGGGGGDGGGGGGGGGGGGGGGGGGGGGGGGGGDGGGGGGGGGGGGGGGGGGGGGGGGGGGGGGGGGGGGGGGGGGGGGGGGGGGGGGGGGGGEGGGGGGGGGGGGGGGGFGGGGGGGGGGGGFGGFGGGGGGGGGFADGGGGGGGFGGGEFFFFFFFGFFEAC3CEFGGFC=FEF@BFFFFG?G?FFFFFA92:??F??FFFFFD?FFFAB9><F?><19?AFFBB2:>AF<FAFB2
@M02352:288:000000000-CKWC8:1:1101:18751:5771 2:N:0:TAGCGCTC+CGTCTAAT
TAACCTTGCGGCCGTACTCCCCAGGCGGTCTACTTATCGCGTTAGCTTCGCCACTAAGTCATTACAACCCAACGGCTAGTAGACATCGTTTACGGCGTGGACTACCAGGGTATCTAATCCTGTTTGCTCCCCACGCTTTCGCACCTCAGTGTCAGTATCAATCCAGAGTGTCGCCTTCGCCACTGATGTTCCTTCCTATATCTACGCATTTCACCGCTACACAGGAAATTCCACACTCCTCTATCGTACTCTAGCCTGCCAGTATCGGGTGCAATTCCAAG
+
FGGGGGGGGGGGGGGGGGGGGGGGGGGGFGGGGGGGGGGGGGGGGGGGGGGGGGGGGGGGGGGGGGGGGGGGGGGGGGGGGGGGGGGGGGGGGGGGGGGGDGGGGGGGGGGGCGGGGGGGGGGGGDFFFFGGGGGGGGGGGGGGGCFGFFGFFGCGGGGG@FGGGGGGGGGGGGGGGCC>EGGEGFGGGGGGGEFD9FFCFGFDEFFGDGAFGFAEGF6>DFFFGF?G>FF=?F?F<BFFFBFDB::BF<A)65AFBFF::2>>.<06><08?243@BDD3
@M02352:288:000000000-CKWC8:1:1101:19429:5775 2:N:0:TAGCGCTC+CGTCTAAT
TAATCTTGCGACCGTACTCCCCAGGCGGTCTACTTATCGCGTTAGCTGCGCCACTAAGGAATCAAGTTCCCCAACGGCTAGTAGACATCGTTTACGGCGTGGACTACCAGGGTATCTAATCCTGTTTGCTCCCCACGCTTTCGCACCTCAGTGTCAGTATCGAGCCAGTCAGTCGCCTTCGCCACTGGTGTTCCTTCCCATCTCTACGCATTTCACCGCTACACAGGAAATTCCACTAACCTCTCTCGTACTCTAGTGAGTCAGTTTTGAATGCAGTTCCA
+
BFGGGGGGGGGGGGGGGGGGGGGGGFEGGGGGGGGGGFGGGGGGEGGGGGGGGGGGGGGGGGFCFGFGGFGGGGGGGGGGGGGGGGGGGGGGGGGGGGGGGGEGGGGEFGDEGGGGFGFFGDFGGGGGGFGFGGGGGGGCFGGDEGEGGGGGGGGFGGGGGCF:EFGGGGGGGGGGGGD=FGGGGGGDC?EDFCF<A5ADFGFGFFFGGCADGFC?ADB>>F>FFF<C:4@9FFAFFF?F?AB???BBBBF:>4:9>277<BAFA:66?(.<<)*6BAAA)
@M02352:288:000000000-CKWC8:1:1101:15062:5791 2:N:0:TAGCGCTC+CGTCTAAT
TAACCTTGCGGCCGTACTCCCCAGGCGGTCTACTTATCGCGTTAGCTTCGCTACTCACGACTTAAAGTCACAAACAGCTAGTAGACAGCGTTTACGGCGTGGACTACCAGGGTATCTAATCCTGTTTGCTCCCCACGCTTTCGCGTCGCAGCGTCAATAATGTTCCAGTAGATCGCCTTCGCAATCGGTATTCCTTCTGATCTCTACGGATTTTACCCCTACACCAGAAATTCCATCTACGTCCACCATATTCTAGGTAAGCAGTTTTCAAATCAGTTCAA
+
6ECFEGGGFFEGEGEEFGGGGGGDGGGGFCCFGFGFCGCCCFEGGGGGFGF,FGGFFE8@FGGG9<A9CF9FGGGGGG,EFCFFGCDFGGE7+4C+FC:FFF7,CFF8<=@:3D>D3@?F=F9=DDDCFE=7FFFC++@+@EEEDB8*7>EE>CEEEG9C@F,?F,@;EF9,?1**:57A3>ECCC58?5F+2)@C3=@:1@+@<@+93C)/2/.9:F2(-788C<3*3646@64:46<<0:1((..3-54<44<8456:28>:44)-:<6:)57<F2).)
@M02352:288:000000000-CKWC8:1:1101:16420:5813 2:N:0:TAGCGCTC+CGTCTAAT
TAACCTTGCGGCCGTACTCCCCAGGCGGTCTACTTATCGCGTTAGCTTCGCCACTAAGTCATTACAACCCAACGGCTAGTAGACATCGTTTACGGCGTGGACTACCAGGGTATCTAATCCTGTTTGCTCCCCACGCTTTCGCACCCCAGTGGCAGTATCAATCCAGAGTGTCGCCTCCGCCACTGATGTTCCTTCCTATATCAACGCATTTTACCGCTACACAGGAAATTCCACACTCCTCCATCGTACTCCACCCTGCCAGTAATATGTGCAATTCCCAT
+
<D6@EGGGGG@@FFCFGFGGGGGGGGGG+CFGGGGGGAFGGGGFGGEAFGGGGG<8FCEEDEGFFGGGGGCFGGCGECDFGG9FFGGFGGFDE7?C7@CF@F<DG,A>=@<8ADC=@FGGG9CFD,<BEE+>,C:C:EDC7:CG5*@C7@,,*=?@99<;;,>:,,>;23BFGF59*2/)82C6;9CC9:<:@CB;<+AGF7++6557**:*:94:E59>204)*98C)9@*9=?F.(4<:0,)6(-,4:9(.(.),.<12)5<))).-.).))*)*-).)
@M02352:288:000000000-CKWC8:1:1101:12789:5816 2:N:0:TAGCGCTC+CGTCTAAT
TAATCTTGCGGCCGTACTCCCCAGGCGGTCTACTTATCGCGTTAGCTTCGCCACTAAGTCATTACAACCCAACGGCTAGTAGACATCGTTTACGGCGTGGACTACCAGGGTATCTAATCCTGTTTGCTCCCCACGCTTTCGCACCTCAGTGTCAGTATCAATCCAGAGTGTCGCCTTCGCCACTGATGTTCCTTCCTATATCTACGCATTTCACCGCTACACAGGAAATTCCACACTCCTCTATCGTACTCTAGCCTGCCAGTATCGGGTGCAATTCCAAG
+
GGGGGGGGGGGGGGGGGFGGGGGGGGGG@FGFGGGGGGGGGGGGGGGGGGGGGGGGGGGGGGGGGGGGGGGGGGGGGGGGGGGGGGGGGGGGGGGGGGGGGGGGGGGGGGGGGGFGDFGGGGGGGGGFGGGGGGGGGEFFEGGGG8FFCGGGGGGGGCFDGFGGGGGGGGGGDGD?GGGFBGGGGFGGGGGD7?FFCFFDCFCCEFFGGGFFGFA:EA9;?F?FCGFFFFFBFFFB02:ABBFA<?F7?FFAAAFF<:FFFBFAFFF0(,7332BAFFFF2
@M02352:288:000000000-CKWC8:1:1101:15507:5818 2:N:0:TAGCGCTC+CGTCTAAT
TAACCTTGCGGCCGTACTCCCCAGGCGGTCAACTTAGTGCGTTAGCTGCGCCACTCACGTCTCAAGGACACAAACGGCTAGTTGACATCGTTTACGGCGTGGACTACCAGGGTATCTAATCCTGTTCGCTCCCCACGCTTTCGTTCCTCAGCGTCAGTATCTGTCCAGGTGGCCGCCTTCGCCACTGATGTTCCTTCCAATCTCTACGCATTTCACCGCTACACTGGAAATTCCACCACCCTCTACAGTACTCTAGTTTGCCAGTTCAAAATGCAGTTCCA
+
FFGGGGGGGGGDFGGGGGGGGGGGGGGGBGGGGGGGFGFGGGGGGGGGGGGGGGCGFGGGGFGCFGGDGDGG?CE7FGDGGGGGGGGGGEGGGFGGCGGGGGCEGFGGGGGGGGFGGGGGGGGGGGGGGGGGGGGGGGGGGGGGGGG+@>8FGGG:CF9@DFFFGGGGFGGGGGDGGGGF3DGGGGGC9:FGGFFFFFFCFGFFEAFFDEEGGF>FGD9BBDFFF=?FBFB7=8:9:BF:?F?B724064AFFF>46:F><>9)5<A9<B2))5=27:<A)
@M02352:288:000000000-CKWC8:1:1101:20409:5818 2:N:0:TAGCGCTC+CGTCTAAT
TAACCTTGCGGCCGTACTCCCCAGGCGGTCAACTTAGTGCGTTAGCTGCGCCACTCACGTCTCAAGGACACAAACGGCTAGTTGACATCGTTTACGGCGTGGACTACCAGGGTATCTAATCCTGTTCGCTCCCCACGCTTTCGTTCCTCAGCGTCAGTATCTGTCCAGGTAGCCGCCTTCGCCACTGATGTTCCTTCCAATCTCTACGCATTTCACCGCTACACTGGAAATTCCACTACCCTCTACAATACTCTAGTTTGCCAGTTCAAAATGCAGTTCC
+
CGGGGGGGGGGGGGEGGFFGGGGGGGGGEFGGGGGGGGGGGGGGGGGGGGGGGGFGGGGGGGGGGGGFGGGGGGGGGGGGGGGGGGGGGGGGGGGGGGEGEGGGGGGGGFGGFGGGGGGGGGGDGGGGGGGGGGGGGGGGGGEFGGGCC9DCEGGGGGGGGGFGFGGGGGGGGGGGGGGFFGG5C?FFGGGGGFFEFFF7+;8@EFFCDDFGGFFFGF9(9DFFGG?GF4=FF?229>BFB<03)6A))63)445*6)=4<24):<2<AAA<A)1484<4
@M02352:288:000000000-CKWC8:1:1101:15830:5831 2:N:0:TAGCGCTC+CGTCTAAT
TAACCTTGCGGCCGTACTCCCCAGGCGGTCAACTTAGTGCGTTAGCTGCGCCACTCACGTCTCAAGGACACAAACGGCCAGTTGACATCGTTTACGGCGTGGACTACCAGGGTATCTAATCCTGTTCGCCCCCCACGCTTTCGTTCCTCAGCGTCAGTATCTGTCCCGGTGGCCGCCTTCGCCACTGATGTTCCTTCCAATCTCTACGCATTTCACCCCTACACTGGAAATTCCACCACCCTCTACAGTACTCTAGTTTGCCAGTTCAACATGCAGTTCCA
+
,CFGGGGGGGGCCGGGGGGGGGGGGGGG78@<FGGGGFGGGGGGGGGGGGGGGGGGGG?6C6FCGGFECFEFFGDCFF+@FG,BF9AA,+:EF=FCGG:FCF@E,=FF,DFG,3,6,3CAEFC,7F<>C+:FGG:F8>*@DE8:>2=@C2<E8:1*:BCFF;CGGG,:CFGCCECCGDG=5CE*C77>++<>CD*<BFFGF**258@FG55DG?<FG)-(-5:F:70D266@*9<BB:<??(4()))).44::2<4-.=))5)))65<>)5((,/6*)-))
@M02352:288:000000000-CKWC8:1:1101:6130:5831 2:N:0:TAGCGCTC+CGTCTAAT
TAATCTTGCGACCGTACTCCCCAGGCGGTCAACTTAGTGCGTTAGCTGCGCCACTCACGTCTCTAGGACACAAACGGCTAGTTGACATCGTTTACGGCGTGGACTACCAGGGTATCTAATCCTGTTCGCTCCCCACGCTTTCGTTCCTCAGCGTCAGTATCTGTCCAGGTGGCCGCCTTCGCCACTGATGTTCCTTCCAATCTCTACGCATTTCACCGCTACACTGGAAATTCCACCACCCTCTACAGTACTCTAGTCGAACAGTTCAAAATGCAGTTCCA
+
FFGGGGGGGGGGGGGGGGGGGGGCGGGGFGEGGGGGGGCEGGGGGDFFGGGGGGFGGGGFFGGGFFGGGGGGFGGGGGGDGEGFGFFGGGGGGGGGGGGEEECGGGGF,ACFGGFGGGGCFGGGGFGGDCGGGGGGGGGGGGGGFCFCF;FGECEGEFGGGGGFEGGGF<DFGGGGGGDFFD=/:6A;1<AC>EFFFF6@6C+;7AFGGGED7A5=C>06>F?FFF:CBFFFF64412:??FFFFBFDA9AAA2676>5866>FF<<ADFFFF<FFFFA4-
@M02352:288:000000000-CKWC8:1:1101:16276:5836 2:N:0:TAGCGCTC+CGTCTAAT
TAATCTTGCGACCGTACTCCCCAGGCGGTCTACTTATCGCGTTAGCTTCGCCACTAAGTCATTACAACCCAACGGCTAGTAGACATCGTTTACGGCGTGGACTACCAGGGTATCTAATCCTGTTTGCTCCCCACGCTTTCGCACCTCAGTGTCAGTATCAATCCAGAGTGTCGCCTTCGCCACTGATGTTCCTTCCTATATCTACGCATTTCACCGCTACACAGGAAATTCCACTCACCTCTACCATACTCTAGTTCGCCAGTTTTGAATGCAGTCCCAAG
+
FGFGGGGGGGGGGEEFGGGGGGGGGFGGFGGGGGGFGGGGGGGDGGGGGGGGGGGGGGFGFGGGGGGGGGGGGGGGBFGGGGDGGGGGGGGFGGGGGGEGGGFGGEGDGGBBFC,@EDFCGG<FGGGGGGGGGGEG:EGFGGGGGFGFFCGGGGGDFFF;EFDFGGG>EFGG5CDC4C<D?GG?CC9F,=>C75BFFCF>1;AGFF3DC5;C>A<>GA;2=F<FG4:GAF449F)((562?>FFF?>2()545469>:E026.4<AFFAAAA>A?(9:AF,
@M02352:288:000000000-CKWC8:1:1101:23126:5839 2:N:0:TAGCGCTC+CGTCTAAT
TAACCTTGCGGCCGTACTCCCAGGCGGTCTACCTAACGCGTTAGCTTCGCTACCCACGGATTAAATCCACAAACCGCTAGTAGACAGCGTTTACGGTGTGGACTACCAGGGTATCTAATCCTGTTCGCTACCCACCCTTTCGCACATGAGCGTCAGTTACTGAACAGGGCGTCGCCCTCGCCCCCGATGTTTCCCCATAACTCCACGCATTTCACCCCCACCCCCGGAATTCCAACCCCCCTCCCAAAACCACTACCCGCCAGTTCTAAAAGCAATTCCC
+
EGFGGGGGGGGGGGGGGGGGGF8D<+8+8,:C,E,,6,+6@F,,:,CA+8,:=<E=?BE+,BEFF,@F=4,BF<++48+@EF,5<9,A+FGGG9+8,4+8C9<,A3BFCEGCFCC,3C,,8C=BAB+@+@7FG,+5+3,@CEC***327,5**4**,@,,,,,,?>,BE***=/)9*9>.:88*/*****0*:<*(().*)***)0))/:):**.6*8((,0(8)9952>?4@*)((-89,(,4?(24,24(,((04()(-((.54))66)-((/)*.-5
@M02352:288:000000000-CKWC8:1:1101:25229:5850 2:N:0:TAGCGCTC+CGTCTAAT
TAACCTTGCGGCCGTACTCCCCAGGCGGTCAACTTAGTGCGTTAGCTGCGCCACTCACGTCTCAAGGACACAAACGGCTAGTTGACATCGTTTACGGCGTGGACTACCAGGGTATCTAATCCTGTTCGCTCCCCACGCTTTCGTTCCTCAGCGTCAGTATCTGTCCAGGTGGCCGCCTTCGCCACTGATGTTCCTTCCAATCCCTACCCATTTCACCGCTACACTGGAAATTCCACCACCCTCCACAGTACTCTAGTCTACCAGTTCAAAATCCATTTCCA
+
AFDEFGGCGGGGGGGGFFGGGGG,CFF::FFFFGGGFEEFGGGGGGGGGGGGGGFG@F,EFEFEFFG@FGGGFAFGEGEDGFGGBGDGGGGGGFGGDFEFFG7EFBGGFEFGGGGGGFGGGGGFFGGGGCGGGGCFEGGGGGGGGGGGGFFFGGGEGD@FGGFFGGFGFCCFFGDGGDGF:GE5DF?C?9>;CEFFFFF7AC)0/8A*;+8D>:<FF3;>05<FF44*(/909=-).(4??6:(.(,(5)66)6:*66742>?0)..-462)((*)1):))
@M02352:288:000000000-CKWC8:1:1101:14616:5858 2:N:0:TAGCGCTC+CGTCTAAT
TAACCTTGCGGCCGTACTCCCCAGGCGGTCAACTTAGTGCGTTAGCTGCGCCACCCACGACTCAAGGTCACAGACGGCTAGTTGACATCGTTTACGGCGTGGACTACCAGGGTATCTAATCCTGTTTGCTCCCCACGCTTTCGTGCCTCAGTGTCAGTATTTGTCCAGGTAGCCGCCTTCGCCACTGATGTTCCTTCCAATCTCTACGCATTTCACCGCTACACTGGAAATTCCACTCACCTCTCTCGAACTCAAGACCAGGAGTTTAAGAGGCAGTTCCA
+
FFDGFFGGGGGGGGGGEGFGEEFCGGGGCEEGGGGGGGGGGGGGGGGGGGGGGGGGGGGEGGGFGGGGGGGGGGGGGGDGGGGCGGGFFFGGGGGGGGGGGGGGGGGGGGGGGFCCFGGFGGDGFGGGGGGGGGGGGGGGGGGGGGGGGGGGFGF:FGGGGGGGGGGGGGGFGFGGGGGFFGGC<?C<+:@CDEFCFFF>FFAFFFFGGEEGGFFFGFF>FF7?>FFG?BFFFFFFA:BFB>:2:28687?FBF?48:4.8<BF?FFA<A4704<(7:9A)
@M02352:288:000000000-CKWC8:1:1101:11723:5861 2:N:0:TAGCGCTC+CGTCTAAT
TAACCTTGCGGCCGTACTCCCCAGGCGGTCAACTTAGTGCGTTAGCTGCGCCACTCACGTCTCAAGGACACAAACGGCTAGTTGACATCGTTTACGGCGTGGACTACCAGGGTATCTAATCCTGTTCGCTCCCCACGCTTTCGTTCCTCAGCGTCAGTATCTGTCCAGGTGGCCGCCTTCGCCACTGATGTTCCATCCAATCTCTACGCATTTCACCGCTACACTGGAAATTCCACCACCCTCTACAGTACTCTAGTTTGCCAGTTCAAAATGCAGTTCCA
+
FGGGGGGGGGGGGGGGGGGGGGGGGGGGCEGGGGGGGGGGGGGGGGGGGGGGGGGGGGGGGGGGGGGGGGGGGGGGGGGEFFGGGGGGGGGGGGGGGGGGGGGGGGGGGGGGGGGGGGGGGGGGGGGGGGGGGGGGGGGGFGGGGGGGGGGGEEGGGCFFG;;EFFDGCEFGGGGGGGGFFGGGGGFFGGGGG<FEEAFGFG6FEFFGGEEGG?2BGF>46D>FFG?G0BF?FF9<<?FB4(4:BF>045>>DBBFB2BA<ABFFAAB2<<B)48<F<<A)
@M02352:288:000000000-CKWC8:1:1101:20099:5862 2:N:0:TAGCGCTC+CGGCTAAT
TAACCTTGCGGCCGTACTCCCCAGGCGGTCAACTTAGTGCGTTAGCTGCGCCACCCACGTCTCAAGGACACAAACGGCTAGTTGACATCGTTTACGGCGTGGACTACCAGGGTATCTAATCCTGTTCGCTCCCCACGCTTTCGTTCCTCAGCGTCAGTATCTGTCCAGGTGGCCGCCTTCGCCACTGGTGTTCCTTCCAATCTCTACGCATTTCACCGCTACACTGGAAATTCCACCACCCTCTACAGTACTCTAGTTTGCCAGTTCCAAATGCATTTCCA
+
FGG9FFGGGG+CFEEGGGGGGGGGGGGGEECGGGGG96EFGGGGEGG<FG:,@:,BDGE,DFGGGGG8FGGGGGG+8C+BCFGFFGGGGGGGGGGGGGGGGGGGGGGGFGGGEGFFFGGGGGGFGG<BEGGGGGGGGGGDGGGGCDFGFGGFGGGGGG;EGGCFGGGGG7EGGGGGGGGFFGD*>EE*<6@DGFFFFA+@FGFFCFFGGGFDGFFFGFFFFFDFG=04:FF=F*6>F?F?:B?BAA9>).9<))64<A?:<74:?F24:6)44<@)8)6<)
@M02352:288:000000000-CKWC8:1:1101:21830:5868 2:N:0:TAGCGCTC+CGTCTAAT
TAACCTTGCGGCCGTACTCCCCAGGCGGTCAACTTAGTGCGTTAGCTGCGCCACCCACGACTCAAGGTCACAGACGGCTAGTTGACATCGTTTACGGCGTGGACTACCAGGGTATCTAATCCTGTTTGCTCCCCACGCTTTCGCGTCTCAGCGTCAATAATGTTCCAGTAGATCGCCTTCGCAATCGGTATTCCTTCTGATCTCTACGGATTTTACCCCTACACCAGAAATTCCATCTACCTCTCCCATATTCTAGGTAAGCAGTTTTCAAAGCAGTTCAA
+
@FGGGGGGGGGGGGGGGDGGGGG:FFCCFGFFGGGGGFGGGGGGEGGGGFGGGGGGGGGGGGGFDFGEGGGGGGGGGGGGGGGGGGGGGCFGGGGGCGGCFGGGGGGGFGEEFFFGGGGDGGGGGGGGGFGGGGGGGGGCFGEGGEGGGGFGGGGGGGFCFGCFGGGGFC9FFGGGGDDFFGGDGGGGGFGFFEFFEFCCFGFGFFFGGEEGGBAFGFFFFFFFGGFF?FFFFFF<>F9<<282<FFFF<><A>F?>AF9?F9?<<B2AA)44:F?FBA95
@M02352:288:000000000-CKWC8:1:1101:13706:5868 2:N:0:TAGCGCTC+CGTCTAAT
TAACCTTGCGGCCGTACTCCCCAGGCGGTCAACTTAGTGCGTTAGCTGCGCCACTCACGTCTCAAGGACACAAACGGCTAGTTGACATCGTTTACGGCGTGGACTACCAGGGTATCTAATCCTGTTCGCTCCCCACGCTTTCGTTCCTCAGCGTCAGTATCTGTCCAGGTGGCCGCCTTCGCCACTGATGTTCCTTCCAATCTCTACGCATTTCACCGCTACACTGGAAATTCCACCACCCTCTACAGTACTCTAGTCGAACAGTTCAAAATGCAGTTCA
+
GGGGGGGGGGGGGDCEGGGGGGGGGGGGFGGGGGGGFGGGGGGGGGGGGGGGGGCGGGGGGGGGGGGGGGGGGGGDDGGGGGGCGGGGGGGGGGGGGGGFGGGGGGGGFFGGGGGGGGGFGGGGGGGGGDGGGGFGGGGGCFEGGGGGGGGGGGGGDFFFGGFFCGGGFGFFGGGGGGGFFGC5DCFCFG+;>CFCEFFGFF+77CFDG5>DGF)9C@001>)509:D:F?F7@DBFF?<B:,(8922424-5))16<566B6<9AFFFFB<248<FFF)
@M02352:288:000000000-CKWC8:1:1101:25201:5872 2:N:0:TAGCGCTC+CGTCTAAT
TAACCTTGCGGCCGTACTCCCCAGGCGGTCTACTTATCGCGTTAGCTTCGCCACTAAAAGATCAAGTCTTCCAACGGCTAGTAGACATCGTTTACGGCGTGGACTACCAGGGTATCTAATCCTGTTTGCTCCCCACGCTTTCGCACCTCAGTGTCAATATCAGTCCAGGTAGTCGCCTTCGCCACTGGTGTTCCTTCCTATATCTACGCATTTCACCGCTACACAGGAAATTCCACTACCCTCTACTGTATTCTAGACTAGCAGTATCAGATGCAGTTCC
+
FGGGGGGGGGGGGGGGGGGFGGGGFGEFFGGGFFGGCCGEGGEFEFGGGFGGGGF<8<FGGGGGFG9?,CFDFFGGGGGGGGFFFGGGGGGGGGGGGGGGDGGGGGGGGGGGGGGGGGDFDCFGAFFGGGGGGGGG@E>EFFG>GGGGGGGGGGGFDGCCE;FG9DFF6DCG9<DDGGGF4CEGGEGF>*;CFFFFEAFGFD8+1@@85=:<>CCA@BFF;D?FCF6516*@9=<A2:>30.1<3)65<96:>DFF2<?8??><A<)6A9<<<A?<65<4
@M02352:288:000000000-CKWC8:1:1101:15193:5872 2:N:0:TAGCGCTC+CGTCTAAT
TAATCTTGCGACCGTACTCCCCAGGCGGTACACTTAATGTGTTAACTGCATTACTGCAAGGTCTAGCCTCACAACAACTAGTGTACATCGTTTAGGGCGTGGACTACCAGGGTATCTAATCCTGTTTGCTCCCCACGCTTTCGCGTCTCAGCGTCAATAATGTTCCAGTAGATCGCCTTCGCAATCGGTATTCCTTCTGATCTCTACGGATTTTACCCCTACACCAGAAATTCCATCTACCTCTCCCATATTCTAGATAATCAGTTTTCAAAGCAGTTCAA
+
DFGFFGGGDFEGGDB<@CFGGGFGGG7@GEGCGGGCGGGGGG?GGGGGGGGGGGGGGGCGGGGGGGGGGGGGGGGFGGGGGGGGGGGEFGFGGGGGGGGFECEGGGGGGGGGGGGGGGGGFGGGGGGGFEGGGGCFGD6CEGGGEEEDG9ECEEGGGGGFFCGGGGGDGGGFFGGGGGGAFDGECFGGGGGGGFFEFFFGFG>DEAFFGD5CGACBFFDD;:@F;9?F@AFF6C3)73<>E@F24<:BB0)-<6:=24@459AA:<AD2)6<>BFBF94)-
@M02352:288:000000000-CKWC8:1:1101:27168:5875 2:N:0:TAGCGCTC+CGTCTAAT
TAATCTTGCGACCGTACTCCCCAGGCGGTACACTTAATGTGTTAACTGCATTACTGCAAGGTCTAGCCTCACAACAACTAGTGTACATCGTTTAGGGCGTGGACTACCAGGGTATCTAATCCTGTTTGCTCCCCACGCTTTCGCGTCTCAGCGTCAATAATGTTCCAGTAGATCGCCTTCGCAATCGGTATTCCTTCTGATCTCTACGGATTTTACCCCTACACCAGAACTTCCATCTACCTCTCCCATATTCTAGGTAAGCAGTTTTAAAAGCATTTCAA
+
<EFFGGGGGGGGDGGFGGGGGGGCFDFCB@CFGGGG,@EFGGGGFFGGGGFGGGFFAFGEGCFGGE9F,FEFGGGFGGGGGG9?@FFGGGFF7D,,4AFGGGGGGGGGGGFCE?:EFGFGG9DCDFG=E;EGGGGE8+3@DDCGDEGGGFCFEG>CCFG@C9DEAFGFBFE9C;7CD>*;FDGEGGE*A9C@F<A<:F6:CFFG?8C5*/8CGFFFFF08?F@FGG@GF)@6AF<E>4)))/777?:BF?A<D<>F<2=A224:)<)-).4<9?F)*64<)
@M02352:288:000000000-CKWC8:1:1101:21821:5887 2:N:0:TAGCGCTC+CGTCTAAT
TAACCTTGCGGCCGTACTCCCCAGGCGGTCAACTTAGTGCGTTAGCTGCGCCACCCACGACTCAAGGTCACAGACGGCTAGTTGACATCGTTTACGGCGTGGACTACCAGGGTATCTAATCCTGTTTGCTCCCCACGCTTTCGCGTCTCAGCGTCAATAATGTTCCAGTAGATCGCCTTCGCAATCGGTATTCCTTCTGATCTCTACGGATTTTACCCCTACACCAGAAATTCCATCTACCTCTCCCATATTCTAGGTAAGCAGTTTTCAAAGCAGTTCAA
+
FFFGFFGGGGGGGGCCG@FGGDFEGGEGFGGGGGGGGGGGGGGGGGGGGGGGGGGGGGGGEGGGGGGGGGGGGGGGGGEGGGGGGGGGGGGGGGGGGGGGGGGGGGGGGGGGGGGGGGGGGGGGGGFFFGGGGGGGGGEGGGGGGGGGGGGGGGGGGGGGGGGGGGGGGGGGGGGGGGGFFGECDGGGGGGGGFFFFFFGFGFGFFFGCEBGD4<?FFFBFFFFFGBFF?@=?FA4<<DFFFFDFFFFA?<<9<>=?FFA38A74AABFFFBA00:4<BFA
@M02352:288:000000000-CKWC8:1:1101:23613:5887 2:N:0:TAGCGCTC+AGTCTAAT
TAATCTTGCGACCGTACTCCCCAGGCGGTCTACTTATCGCGTTAGCTGCGTTACTAAGATCTCAAGGATCCCAACAACTAGTAGACATCGTTTACGGCGTGGACTACCAGGGTATCTAATCCTGTTTGCTCCCCACGCTTTCGCACCTCAGTGTCAGTATCAGTCCAGGCAGTCGCCTTCGCCACTGGTGTTCCTTCTTATATCTACGCATTTCACCGCTACACAAGAAATTCCACTACCCTCTACTGTACTCTAGTTACCCAGTTCTAAAAGACGTTCC
+
FFGGGGGGGGD@FGEGCFGGGGGEGGGGG7FFFGGGGGGGGGG7BFGGGGBCFGGFGCCCFFG<?,,,,:4CFG@DGFEGD9E55,95E:FFG@F@+@+=+@FEDE8F,FFG=>F=;8E,CF?BGGG8,6,3FGDCC+6CFCC:3>+;?CCFAF:ACFFGGG9@CFBE8:>8:C>7D/;@?<:5D?6C,,=CCECCEFACF>FGC++:<*8>F76:ED@;1:34*9:FBFFF*94)).(4<?613<<<).6))4)*.-*.9()((6::49)-)()(04(,
@M02352:288:000000000-CKWC8:1:1101:7219:5889 2:N:0:TAGCGCTC+CGTCTAAT
TAATCTTGCGACCGTACTCCCCAGGCGGTCTACTTAGTGCGTTAGCTGCGCCACTAAAGTCTCAAGGACCCCAACGGCTAGTAGACATCGTTTACGGCGTGGACTACCAGGGTATCTAATCCTGTTTGCTACCCACGCTTTCGCACCTCAGTGTCAGTATTGGTCCAGTGAGTCGCCTTCGCCACTGATGTTCCTTCCCATCTCTACGCATTTCACCGCTACACAGGAAATTCCACTCACCTCTACCAAACTCTAGTTCGCCAGTTTTTAATGCAGTTCC
+
9EFGFFGGGGG7FFGGGGGGGGGEGGGG@:FGGGGGF@FFGGGGGGGDFGGEGGGGGGGCFFGGGGGGFGGFFGGGGGGEF<EFFGGGGGGGGFGDGG>GGGGGGGGGGGGGFG8DDFGGGGGDFGGGGGGGGGGGGE8EF7:>8@ECFGGFEFGGGGCBF9CGGGGGCFC9DFDGGGGFFDEEG,?9FG,;:C7CEFFG67@@?7:*1=)5CFFFG>B(2>477C077<9=69AFFF?04),,2<9))((.)-4464*29?FFFFFA(:?<)449F>4)
@M02352:288:000000000-CKWC8:1:1101:26984:5897 2:N:0:TCGCGCTC+AGTCTAAT
TAATCTTGCGACCGTACTCCCCAGGCGGTACACTTAATGTGTTAACTGCATTACTGCAAGGTCTAGCCTCACAACCACTAGTGTACATCGTTTAGGGCGTGGACTACCAGGGTATCTAATCCTGTTTGCTCCCCCCGCTTTCGCGTCTCAGCGTCAATACTGTTCCAATCTATCGTCTTCGCAATCGGTCTTCCTTCTGATCTCTCCGGTTTTTACTCCTACACCAGATCTTCCATCTACCTCTACCATATTCTCGGTAAGCAGTTTTCAAAGCAGTTCAA
+
9@,6,CFFG++7@FFGGGGGFGGGGGGGGGECFGGFFFGD<FE@CFGF,C,<,EFE,6,:,6CCC@EFF,CEE,?,BFFG<F9E<F<F,??CD<98,,47C@=FEFBEF,++9,?4E,7EA=E<F?F8EEF?F>+3>86>@9883@++1,,@+@:5*=F,D,=>,7,,,3,,,=**;;?13>*458A5C*?>C9FC*=1+1+;+7*)))*2//5(;++484F@FFG6C4)94@BAAA<-<)52>)).):)4459).-,)(3)-,46)6492))4/(1.<4.
@M02352:288:000000000-CKWC8:1:1101:26965:5897 2:N:0:TAGCGCTC+CGTCTAAT
TAATCTTGCGACCGTACTCCCCAGGCGGTACACTTAATGTGTTAACTGCATTACTGCAAGGTCTAGCCTCACAACAACTAGTGTACATCGTTTAGGGCGTGGACTACCAGGGTATCTAATCCTGTTTGCTCCCCACGCTTTCGCGTCTCAGCGTCAATAATGTTCCAGTAGATCGCCTTCGCAATCGGTATTCCTTCTGATCTCTCCGGATTTTACCCCTACACCAGAAATTCCATCTACCTCTCCCATATTCTAGGTAAGCAGTTTTCAAAGCAGTTCAA
+
CFGFFGGFGGCGEGGGFGGGGGGCFFGGG@@FGGGG9EGCFFEFFGGGG<<FFGGFFFDFGGGFFG9FCF<FFGGCEGGGDE<EFGGGGGGGGEFFFCDEEGGGGGFGGGGGGGGGGCFGGGGGGGGGGGGGGGGGGGDGGGGGGCEGGG,@CECC8ECEFFGGGGG,@D@9;CCCC7CF4D5E*<CGE=FGGEF>EF87=8FGF*;4//5CFFEFGFD1=FEFGGDG@FFFFC3CEECCE@BD?B(4):)6<4<4)6*5)49?A><9)-5)-49.*<4))
@M02352:288:000000000-CKWC8:1:1101:25520:5915 2:N:0:TAGCGCTC+CGTCTAAT
TAATCTTGCGACCGTACTCCCCAGGCGGTCTACTTAGTGCGTTAGCTGCGCCACTAAAGTCTCAAGGACCCCAACGGCTAGTAGACATCGTTTACGGCGTGGACTACCAGGGTATCTAATCCTGTTTGCTACCCACGCTTTCGCACCTCAGTGTCAGTATTGGTCCAGTGAGTCGCCTTCGCCACTGATGTTCCTTCCCATCTCTACGCATTTCACCGCTACACAGGAAATTCCACTCACCTCTACCATACTCTAGTTCGCCAGTTTTGAATGCAGTTCCA
+
EDFGGGGGGGGGGGGGGGGGGGGGGGGGGGGGGGGGGGGGGGGGGGGGGGGGGGGGGGGGGGGGGGGGGGGGGGGGFGGGGGGGGGGGGGGGGGGGGGGGGGGGFGGGGGGGGGGGGGCCFFFFFGGGFGGGFFCGGGGGGGGGGGGGFGGGGFGGGFGGGGGGGGGGGGGGFGDGGGGF>GCGGFG7=EEFGEF?3FFGFG=@3AFF)*87DF?FGFF@9EDFGGBGFFFFFFF>>F?B??02<BA?DFFFBFA46:FFF?FFFFFA?F9<9>F9@<BB)
@M02352:288:000000000-CKWC8:1:1101:23096:5917 2:N:0:TAGCGCTC+CGTCTAAT
TAACCTTGCGGCCGTACTCCCCAGGCGGTCAACTTAGTGCGTTAGCTGCGCCACTCACGTCTCAAGGACACAAACGGCTAGTTGACATCGTTTACGGCGTGGACTACCAGGGTATCTAATCCTGTTTGCTCCCCACGCTTTCGTGCCTCAGTGTCAGTATTTGTCCAGGTAGCCGCCTTCGCCACTGATGTTCCTTCCAATCTCTACGCATTTCACCGCTACACTGGAAATTCCACTACCCTCTACAATACTCTAGTTTGCCAGTTCAAAATGCAGTTCC
+
FCGGCEGCEEGE@FGGDGGGGCF@DGE@6@@DFFGGGFGFGGGGGFGGD:F@C=,CFFG@DGAFFGCDEG,<DEFGCE@FEF?5C??ABBFFFFGECFEEC:F<FGD==FFGFEGEGGD9=;C<CF<@DFFFBFFCEGG6>EEFCBF>,@DBAC:;;DFGGGFFDFFGGDGFGGGC5C*?;7EGGFGFGD;7C<A?9;AFAF8>37@5C*)/;7)AG>B0;BBFFGF4:7*6/94<<?B?B20(4A<?).792):?.66)689),))6AD><2<*-0-62
@M02352:288:000000000-CKWC8:1:1101:25321:5930 2:N:0:TAGCGCTC+CGTCTAAT
TAACCTTGCGGCCGTACTCCCCAGGCGGTCAACTTAGTGCGTTAGCTGCGCCACTCACGTCTCTAGGACACAAACGGCTAGTTGACATCGTTTACGGCGTGGACTACCAGGGTATCTAATCCTGTTCGCTCCCCACGCTTTCGTTCCTCAGCGTCAGTATCTGTCCAGGTGGCCGCCTTCGCCACTGATGTTCCTTCCAATCTCTACGCATTTCACCGCTACACTGGAAATTCCACCACCCTCTACAGTACTCTAGTCGAACAGTTCAAAATGCAGTTCCA
+
GGGGGGGGGGGGEFGGGGGGGGGGGGGGEGGGGGGGGGGGGGGGGGGGGGGGGGFGGGGGGGGGGGGGGGGGGGGGGGGGGGGGGGGGGGGGGGGGGGGGGGGGGGGGGGGGGGGGGG<FGGGGGGGGGDFGGGGGGGGGGGGGGGGGGGGGGGEGGGGGGGGGGGGC8FC5FGDGGGGF>DGGGCC<FCFGGEFEEAFF=FFGCFC>DGFGGFFFG3999DDFGG<5:FFFF?A<:?FFFBFFFD<>AFFFFFA7<A>?0:>:B>)).6)526=.6<AA)
@M02352:288:000000000-CKWC8:1:1101:26904:5938 2:N:0:TAGCGCTC+CGTCTAAT
TAACCTTGCGGCCGTACTCCCCAGGCGGCCAACTTAGTGCGTTAGCTGCGCCACCCACGACTCAAGGTCACAGACGGCTAGTTGACATCGTTTACCGCGTGGACTACCAGGGTATCTAATCCTGTTTGCTCCCCACGCCTTCGTCCCTCAGTGTCAGTATTTGTCCAGGTAGCCGCCCTCGCCACTGATGTTTCTTCCAATCTCTCCCCCTTTCACCCCTCCACTGGAAATCCCCCTATCCTCAACAATACTCTAGTTGGCCAGTTTTAAATTCAGTTCC
+
FA<@EEG,CF7B+FFGGGGGG7F,6@:@++7CFFGCDC<<CFBECE,@8=@@:F<B,44=@?C8E<,,C=9CF,?+=++?=FFFFF,EFC=AFDF,44+@FE+,CD<F<8F@,3,,,,,C9F9>FDGGCCCDFG,8+@*6@CCF*33*,3,5;,5,52@DFCC;D<C8?FC,,<?CD)/;)5CCGGG799<C+/+)9C@++2+2)*0***.927)7C)3(()(0:C2*(***0)(-4().4).))...562.)..6A6*(57(().)))))6)694*.6)
@M02352:288:000000000-CKWC8:1:1101:8340:5944 2:N:0:TAGCGCTC+CGTCTAAT
TAACCTTGCGGCCGTACTCCCCAGGCGGTCTACTTATCGCGTTAGCTTCGCCACTAAGTCATTACAACCCAACGGCTAGTAGACATCGTTTACGGCGTGGACTACCAGGGTATCTAATCCTGTTTGCTCCCCACGCTTTCGCACCTCAGTGTCAGTATCAATCCAGAGTGTCGCCTTCGCCACTGATGTTCCTTCCTATATCTACGCATTTCACCGCTACACAGGAAATTCCACACTCCTCTATCGTACTCTAGCCTGCCAGTATCGGGTGCAATTCCAAA
+
FFGGGGGGGGGGEGGGGGGGGGGGGGGGBFGFGGGGGGGGGGGGEGGGGGGGGGFGGGFGGGGGGGGGFGGGGGGGGGGGGGGGFGFGGGGGGGGGGGGGGGFFFGGGGFDGDF9DGGGGGGGGGGFGGDGGGGEGGGGGGGGCEDFGGGFFGGFGGFFGCF?FFGGGGGGFCGGGGGGFACE,;CC7ECGGGFFFFFFFFGCFEAEGDEFF7CA:E)6>FF7FFFBFFFFF=*4::3422<>4<110829<>2>F>:@BFF7<4<:07,4<3:/)*-6:-
@M02352:288:000000000-CKWC8:1:1101:26587:5945 2:N:0:TAGCGCTC+CGTCTAAT
TAATCTTGCGACCGTACTCCCCAGGCGGTACACTTAATGTGTTAACTGCATTACTGCAAGGTCTAGCCTCACAACAACTAGTGTACATCGTTTAGGGCGTGGACTACCAGGGTATCTAATCCTGTTTGCTCCCCACGCTTTCGCGTCTCAGCGTCAATAATGTTCCAGTAGATCGCCTTCGCAATCGGTATTCCTTCTGATCTCTACGGATTTTACCCCTACACCAGAATTTCCATCTACCTCTCCCATATTCTAGGTAACCAGTTTTCAAAGCAGTTCAA
+
DFGFEFGGGGGGGGGGGGGGGGG:@@FCFFEGGGGGGGGGGGGGGGGGGGGCFGGFDGGGGGGGFGGGAFGGGFGGGGGGGFGGGGAFFEBF7=EE8<=FGGGGGGGGCFE@A,=F,EFFGGGGGGGFFDGEGGGGGG6CFGGGEGE+=@8@EEDCGGCEFGGGGGAFF9;CCCFGG>CFCGDEGGGGG5;FGFFEFF=8AFCCC@FFG=DGGFEFGFD=?FFFDD;*:+;6;7)/>C3>4@@@@F?:A3<<4<:F<AF>).336>A<<<<2>:F716A96
@M02352:288:000000000-CKWC8:1:1101:27070:5955 2:N:0:TAGCGCTC+CGTCTAAT
TAATCTTGCGACCGTACTCCCCAGGCGGTACACTTAATGTGTTAACTGCATTACTGCAAGGTCTAGCCTCACAACAACTAGTGTACATCGTTTAGGGCGTGGACTACCAGGGTATCTAATCCTGTTTGCTCCCCACGCTTTCGCGTCTCAGCGTCAATAATGTTCCAGTAGATCGCCTTCGCAATCGGTATTCCTTCTGATCTCTACGGATTTTACCCCTACACCAGAAATTCCATCTACCTCTCCCCTATTATAGGTAAGCAGTTTTCAAAGCAGTTCAA
+
CEGGF<F@FGCG+@FGGFGGGGC,,DC::@FDCFGC<FAFGGGGGDFGFFGFFFD<FGGCFGGGGG,CE==8:FEGFGGGGGGEGGGGGDDF<FEEFGDEEGGGGGGGDGGFFFFFGGA,,@ACEFGGGGGGFEGG7C6B8DEGGG6CGFFFGGGGGGAFGFGCDGG9D93,>ACDDDD>?CG74CF*1=5CFEFCFFFF=FF=4A855*:1>AEFFFFF?A@FFC?GF);+;+<5<CEF)/7;;;(,(-4)))./9AF237<<A<94<9<22:436))-.
@M02352:288:000000000-CKWC8:1:1101:9546:5959 2:N:0:TAGCGCTC+CGTCTAAT
TAATCTTGCGACCGTACTCCCCAGGCGGTCTACTTAGTGCGTTAGCTGCGCCACTAAAGTCTCAAGGACCCCAACGGCTAGTAGACATCGTTTACGGCGTGGACTACCAGGGTATCTAATCCTGTTTGCTCCCCACGCTTTCGCACCTCAGTGTCAGTATCGAGCCAGTCAGTCGCCTTCGCCACTGGTGTTCCTTCCCATCTCTACGCATTTCACCGCTACACAGGAAATTCCACTAACCTCTCTCGTACTCTAGTGAGTCAGTTTTGAATGCAGTTCCA
+
GGGFGGGGGGGGGGEGGGGGGGGGGGGGGGGGGGGGGGGGGGGGGGGGGGGGGGGGGGGGGGGGGGGGGGGGGGGGGGGGGGGGGGGGGGGGGGGGGGGGGGGGGGGGGGGGGGGGGGGFGGGGGGGGGGGGGGGGGGGGGGGGGGGDGGFGGGGGGGFFGGGGGCF>EDGFGGGGGGGFFGGGGGGGGGGGGFFEFFFG@81@EFFCDEEGGFEFGF;4;E7?4F?GFFF4@FFBB?BF?27)82368?B:4:<646??6<>AFAF<?:<<>A?>FAFF)
@M02352:288:000000000-CKWC8:1:1101:14420:5959 2:N:0:TAGCGCTC+CGTCTAAT
TAATCTTGCGACCGTACTCCCCAGGCGGTCTACTTAGCGCGTTAGCTTCGCTACTCACGAGTTAAACTCACAAACAGCTAGTAGACAGCGTTTACGGTGTGGACTACCAGGGTATCTAATCCTGTTTGCTCCCCACACTTTCGCACCTCAGCGTCAGTATCGAGCCAGTGAGCCGCCTTCGCCACTGGTGTTCCTCCGAATATCTACGAATTTCACCTCTACACTCGGAATTCCACTCACCTCTCTCGAACTCAAGACCAGGAGTTTAGAAGGCGGTTCCA
+
EEGGGGGGGGGGGGFFGGGGGGGGGGDDCFEGGGGGGGGGGGGGGGGGGGGGGGFGGGGGGGGGGGGGGGGGGGGGGGGGGGGGGGGGGGFGGGGGGFDGGGFGGGFFFFGGEFFGGFGFGGGFFGGGGFGGGFGGGEGG9@CG>CGCF6:CEGD>EFG9EFGFDEGGGFGGGGGGGDGF5CGDDFFG<6EGGFFE@B>DBD:7)::/9FFGGFFFG@B>>FFFFG:G9>7@?@44>?:??)()42<???0:257=2(714::?3().)4448?)4)48()
@M02352:288:000000000-CKWC8:1:1101:12577:5962 2:N:0:TAGCGCTC+CGTCTAAT
TAACCTTGCGGCCGTACTCCCCAGGCGGTCAACTTAGTGCGTTAGCTGCGCCACTCACGTCTCACGGCCACAAACGGCTAGTTGACATCGTTTACGGCGTGGACTACCAGGGTATCTAATCCTGTTCGCTCCCCACGCTTTCGTTCCTCAGCGTCAGTATCTGTCCAGGTGGCCGCCTTCGCCACTGATGTTCCTTCCAATCTCTACGCATTTCACCGCTACACTGGAAATTCCCCCACCCTCTACAGTACTCTAGTTTGCCAGTTCAAAATGCCGTTAC
+
FFDGFGGGGGGGGFGGGGGGGGGDGFDC@FFFGGG<EE@FGGGGGGGGGEEGGGDFEEFEG,CA,9:+++C<C,:4=FFGG?AFFF<?FEGGGFGGDGGGGGDGGGGGCGGGGCDF;EAFGGGGGG=@CCEGGG:CEC>EGFGFFEGFAE@FDEC8CG,@,2@FGGG?FGCC,:5C>C*/0CE*:<+>E7FC77CEFAF7FDA7)+85C=3C7FAF9562;E??:6148=F679)1399:B0,(-462.59>AA>BFBFF9)))).6)<)-444)(0((,
@M02352:288:000000000-CKWC8:1:1101:20574:5964 2:N:0:TAGCGCTC+CGTCTAAT
TAACCTTGCGGCCGTACTCCCCAGGCGGTCAACTTAGTGCGTTAGCTGCGCCACTCACGTCTCAAGGACACAAACGGCTAGTTGACATCGTTTACGGTGTGGACTACCAGGGTATCTAATCCTGTTCGCTCCCCACGCTTTCGTTCCTCAGCGTCAGTATCTGTCCAGGTGGCCGCCTTCGCCACTGATGTTCCTTCCAATCTCTACGCATTTCACCGCTACACTGGAAATTCCACCACCCTCTACAGTACTCTAGTCTACCAGTTCAAAATGCAGTTCCA
+
GGGGGGGGGGGGGGGGGFGGGGGGGGGGGGGGGGGGGGGGGGGGGGGGGFGGGGGGGGGGGGGGGGGGGGGGGGGGGGGGFGGGGGGGGGGGGGGGGGGGGGGGGGGGGGGGGGGGGGGGGGGGGGGGGGGGGDGGGGGGGGGGGGGGGGGGGGGGGGGGGGGGCCGGGGGGGGGGGGGFFGGGGF6EFGGGFCFFFFFGFGFGFFFGGGEGGFFFGD@9>@?FGGFFBFF?69<>0:??<FBBFF>:A94AFAA94>=:4<??2:AF>A<A2A?>?<<F>
@M02352:288:000000000-CKWC8:1:1101:9958:5966 2:N:0:TAGCGCTC+CGTCTAAT
TAATCTTGCGACCGTACTCCCCAGGCGGAATGCTTAATCCGTTAGGTGTGACACCAACAAGCATGCTTGCTGACGTCTGGCATTCATCGTTTACGGTGTGGACTACCAGGGTATCTAATCCTGTTTGCTCCCCACACTTTCGCACCTCAGCGTCAGTATCGAGCCAGTGAGCCGCCTTCGCCACTGGTGTTCCTCCGAATATCTACGAATTTCACCTCTACACTCGGAATTCCACTCACCTCTCTCGAACTCAAGACCAGGAGTTTACAAGGCAGTTCCAG
+
F9FFFGGGGGCGGGFGGFGCFGG:FGGGGGGGGGGGFCFGGGGGGGGGGEGGGGGGGEGGGGGGGGGGGGGGEFGFGGGGGGGGGGGGGGGGGGCGGGGGGGGGGGDFG77EEFG;FFFGGGGFGGGFGGGDFFECEGGFGGGGGC88DFCEED>EF=FFGFGGCGFGGCFCGGGGGGGFE4EGGFGFFGG7CEFDFD8DF>FGFFFGGGFFFFCFFFEACF@A<D?D;>@?F?>B:2::?2>?,5:4,8<DB>2=8?@B:?:?(6<<A4<61:B:79<A:
@M02352:288:000000000-CKWC8:1:1101:8296:5968 2:N:0:TAGCGCTC+CGTCTAAT
TAACCTTGCGGCCGTACTCCCCAGGCGGTCTACTTATCGCGTTAGCTTCGCCACTAAAAGATCAAGTCTTCCAACGGCTAGTAGACATCGTTTACGGCGTGGACTACCAGGGTATCTAATCCTGTTTGCTCCCCACGCTTTCGCACCTCAGTGTCAATATCGGTCCAGGTAGTCGCCTTCGCCACTGGTGTTCCTTCCTATATCTACGCATTTCACCGCTACACAGGAAATTCCACTACCCTCTACCGTATTCTACACTGGCAGTATCAGGGGCAGTTCCA
+
DAFGFGGGGGDGDGGGGGGGGGGCGGED@FGGGGGGGGGDEGGGGGGGGGGGGGFGGGGGGFGGGGFGGGFGGGG7+FFFFFGFGGFGGGGFGGGGCCCFE:FGCFFGGGGGGGGGGGFDFCD<@FGGGGGGGGGGGGGGCECGGGGGGFGCBCFGFCCFCEG5*BE>DFF,><?)::DA6CEDC+=6<;@CFEF?<F67AD=F<FFFDGF3D6CFF@696)4@DC2<:;9FF*:94:?F:212<<<0,47:A<D*6<FFF::1?<6<))3((-81?)-6)
@M02352:288:000000000-CKWC8:1:1101:15317:5975 2:N:0:TAGCGCTC+CGTCTAAT
TAACCTTGCGGCCGTACTCCCCAGGCGGTCAACTTAGTGCGTTAGCTGCGCCACCCACGACTCAAGGTCACAGACGGCTAGTTGACATCGTTTACGGCGTGGACTACCAGGGTATCTAATCCTGTTTGCTCCCCACGCTTTCGTGCCTCAGTGTCAGTATTTGTCCAGGTAGCCGCCTTCGCCACTGATGTTCCTTCCAATCTCTACGCATTTCACCGCTACACTGGAAATTCCACTACCCTCTACAATACTCTAGTTTGCCAGTTCAAAATGCAGTTCC
+
FCGGGGGGGGGGEEGGGDFDGGGCGGGGCGGGGGGGGGGGGGGGGGGGGGGGGGGGGGGGGGGGGGFFGGGGGGGGGEGGGGGGGGGGGGGGGGGGCEGGEF7FDFGGGGGGGDCFGFGFGGGGGGFDEFGFGGGGGGGEDFGFEEGFGGEGGGGFFGGGGGGGGGC6DF?FGGDGCDGFF:EGDFGGFGG=CFFC@FF7+CFGFFFFGEDGFFEFF@B;>FFFDFBGBFF**@A<ABFFF?F:AA>?<>?A266@:AF<9>D0:>BB492<A>F>F<A2
@M02352:288:000000000-CKWC8:1:1101:16134:5985 2:N:0:TAGCGCTC+CGTCTAAT
TAACCTTGCGGCCGTACTCCCCAGGCGGTCAACTTAGTGCGTTAGCTGCGCCACTCACGTCTCAAGGACACAAACGGCTAGTTGACATCGTTTACGGCGTGGACTACCAGGGTATCTAATCCTGTTCGCTCCCCACGCTTTCGTTCCTCAGCGTCAGTATCTGTCCAGGTGGCCGCCTTCGCCACTGATGTTCCTTCCAATCTCTACGCATTTCACCGCTACACTGGAAATTCCACCACCCTCTACAGTACTCTAGTTTGCCAGTTCAAAATGCAGTTCCA
+
CFGGFGGGGGGGGGGGGGGGGEFCFFED@FEFGGGGGGGGGGGGGGGGFGGGGGGGGGGFGFGGGGGGGGGGGGGGGGGGGFGFFFGGGGGGGGGEGGGGGGGGGGGGGGGG=FFGEFGGGGGGGGGGG@FGGGGGGGGGGGGEGGGFGGGGECEGGGGCF;FFGGGFGFGGGGGDD4CFFG5CDGGC9CF@CEA?<5A:+71:<+A/8=>DFFFFG>66>57?7C?G?FFFF=)42:?0:28(4)-5<<42))616472:.)45<>>4)34>2@)1)6)-
@M02352:288:000000000-CKWC8:1:1101:24268:5994 2:N:0:TAGCGCTC+CGTCTAAT
TAATCTTGCGACCGTACTCCCCAGGCGGTCTACTTAGTGCGTTAGCTGCGCCACTAAAGTCTCAAGGACCCCAACGGCTAGTAGACATCGTTTACGGCGTGGACTACCAGGGTATCTAATCCTGTTTGCTACCCACGCTTTCGCGCCTCAGTGTCAGTATTGGTCCAGTGAGTCGCCTTCGCCACTGATGTTCCTTCCCATCTCTACGCATTTCACCGCTACACAGGAAATTCCACTCACCTCTACCATACTCTAGTTCGCCAGTTTCGAATGCAGTTCCA
+
,CFAFGGGGGC@@CCFGGGGGGGEGGGG+8B@FGGG9FFGGGGGGGGGGGE,CF,CFA,<CF,C<?F,9FFG:FG@+FGGG<F,,CFGGGGGGGGGGGGGGGGGGGGGGGGGGFGGGGGGGGGGGGGGGG9FGGGGGGGGGGG6+5@DGEE2EFGGGG,@DAFGGGGG;3?FFFGGCDGFFGCGGG6,>CFGGEF3A)87=*;CEFFGGGFGFFEFGFFFFFFF*/3*,?FF?BAFF7(:?<<?3>64)8?FF94@A>F((8<6?<A)(4:?>AF27).6)
@M02352:288:000000000-CKWC8:1:1101:26184:6012 2:N:0:TAGCGCTC+CGTCTAAT
TAACCTTGCGGCCGTACTCCCCAGGCGGTCAACTTAGTGCGTTAGCTGCGCCACTCACGTCTCAAGGACACAAACGGCTAGTTGACATCGTTTACGGCGTGGACTACCAGGGTATCTAATCCTGTTCGCTCCCCACGCTTTCGTACCTCAGCGTCAGTATCTGTCCAGGTGGCCGCCTTCGCCACTGATGTTCCTTCCAATCTCTACGCATTTCACCGCTACACTGGAAATTCCACCACCCTCTACAGTACTCTAGTTTGCCAGTTCAAAATGCAGTTCC
+
FF<FEFGGGGGGGGGGGGGGGGGGGGGDFGGGGGGGGGFFGGGGGGGGGGGGGG<FFFGGGGGGGGGFGGGGGGGGGGGGGGGGGGGGGGGGGGGGGDGFGGCDGGGG<FGGG8CEAEDFGGFGGGGDGGGGGGGGCEEG7EEGFGGCFGFFEGGDGFB@@<F2>F9F6?CFFGDGG:DFFGG=DG6<C9CFGEFEFFF@@F+26AC8DC39774BGFFFBF?FDD?G?FFFF=)6:BFFFF??FFF?FF)).6>F<AFFF<A0,624A<824<B9/.)4
@M02352:288:000000000-CKWC8:1:1101:27593:6027 2:N:0:TAGCGCTC+CGTCTAAT
TAACCTTGCGGCCGTACTCCCCAGGCGGTCAACTTAGTGCGTTAGCTGCGCCACTCACGTCTCAAGGACACAAACGGCTAGTTGACATCGTTTACGGCGTGGACTACCAGGGTATCTAATCCTGTTCGCTCCCCACGCTTTCGCACCTCAGTGTCAATATCAGTCCAGGTAGTCGCCTTCGCCACTGGTGTTCCTTCCTATATCTACGCATTTCACCGCTACACAGGAAATTCCACTACCCTCTACTGTATTCTAGACTCGCAGTATCAGATGCAGTTCC
+
EDFFGGGGGGGGGGGGGGGGGGG@FFGGGGGGGGGGGGGGEGGGGGGGGGGGGGGGGGGGGGGGDFEFGFGGFFFGGGGGGGGCFF9FFGGGGGGGDGDGGGDGGGGGGGGGGFGFGGGGGGG9FGCGGGGGGGFGE6CEGGGGGGGGGGGFGGCFFG@FCFGDCFGDFGCGGGGGGDDFFGGGGFGGGGGCCEFC<A6:A>@7?76*CCEDGFFFGFFFFF?FCGFG0?FFFF)6A0:?<701)5<<4:>BBD:46./)-49?B25><<>A<9?)749)
@M02352:288:000000000-CKWC8:1:1101:5531:6027 2:N:0:TAGCGCTC+CGTCTAAT
TAATCTTGCGACCGTACTCCCCAGGCGGAATGCTTAATCCGTTAGGTGTGTCACCGAATTGCATGCAACCCGACGACTGGCATTCATCGTTTACGGCGTGGACTACCAGGGTATCTAATCCTGTTTGCTACCCACGCTTTCGCACCTCAGTGTCAGTATTGGTCCAGTGAGTCGCCTTCGCCACTGATGTTCCTTCCCATCTCTACGCATTTCACCGCTACACTGGAAATTCCACTACCCTCTACAATACTCTAGTTTGCCAGTTCAAAATGCAGTTCCCA
+
FFGGEGGGFGDGGGGGGGGGGGGGGGGGGGGGGGGGGFGGGFGGGGGGGGGGGGGGGGGGGGGGGGGGGGGGGGGGGGGGGGGGGGGGGGGGGGGGGGGGD@FFGGGEFCDGGGGGGGGGGGGGGGGGGGGFGFGGGDEFFGGGGGGGFGGGGF7<F9FG9CGG?D@FGGFGGDGGGGGAEDEGGC:E?FGGGFFFFFFFACFGFF)>3EDDC+<ACDBBB03@=FB<<=BFF*957?BB21?AF2<<28<BA6AFAA*:A<?F><)64<A<AFFAF9A>3
@M02352:288:000000000-CKWC8:1:1101:8591:6034 2:N:0:TAGCGCTC+CGTCTAAT
TAATCTTGCGACCGTACTCCCCAGGCGGAATGCTTAATCCGTTAGGTGTGTCACCGAACAGTATACTGCCCGACGACTGGCATTCATCGTTTACGGTGTGGACTACCAGGGTATCTAATCCTGTTTGCTCCCCACACTTTCGTACCTCAGCGTCAGTATCGAGCCAGTGAGCCGCCTTCGCCACTGGTGTTCCTCCAAATATCTACGAATTTCACCTCTACACTTGGAATTCCACTCACCTCTCTCGAACTCTAGACTGATAGTTTTGGAGGCAGTTCCAG
+
GGGGGGGGGGGGGGEGGGGGGGGEGGGGGGGGGGGGGEGGEGGGGGGGGGGGGGGGGGGGGGGGGGGGGGGGGGGGGGGGGFGGGGGGGGGGGGGGGGGGGGGGFFFGGGGGGGGGGGGGGGGGGGGGGGGGGGGGGGGGGGGGGEGGGGDGDGGGGGGGDGGGGGGGFGFEGEGGGGG>BGEGG6EGFGGGFCFFFAFGFGFGFF:5;EFGC7CFGFFFEFFAFGBF<FFFFFA9:7?3>6)8<<028?BFBA<4<2)5>AFAFFFFFFFF?03:?>BB<
@M02352:288:000000000-CKWC8:1:1101:10401:6039 2:N:0:TAGCGCTC+CGTCTAAT
TAACCTTGCGGCCGTACTCCCCAGGCGGTCAACTTAGTGCGTTAGCTGCGCCACTCACGTCTCAAGGACACCAACGGCTAGTTGACATCGTTTACGGCGTGGACTACCAGGGTATCTAATCCTGTTCGCTCCCCACGCTTTCGTTCCTCAGCGTCAGTATCTGTCCAGGTGGCCGCCTTCGCCACTGATGTTCCTTCCAATCTCTACGCATTTCACCGCTACACTGGAAACTCCACCACCCTCTCCAGTACTCTAGTCCACCAGTTCAAACTGCAGTTCCA
+
9FFFAFGGGCGGGGGGGGGGGGGGGDFG@CCFFGGGDFGGGGGCGGGGGGGGGGFCGGDFE<EFE=F,CFG7FFGGGGGGFGEEAFFGF@A,DDFGEGGF7=CFEFDFFFE@,3A>F;BFFBE>>F9EE>DFGG7:8?::>F*@DGGFEF8FE51;C;@BC2@>D:;,>,2=CFCCD71;88EGG66+><CFGFFEAACCF4676+;*/75DFF:FGF;1(83?FD(*,*)199)4<(30816:(8<25-<4<5)*).*).26())64442)92*(159<-
@M02352:288:000000000-CKWC8:1:1101:11272:6040 2:N:0:TAGCGCTC+CGTCTAAT
TAATCTTGCGACCGTACTCCCCAGGCGGTCTACTTAGTGCGTTAGCTGCGCCACTAAAGTCTCAAGGACCCCAACGGCTAGTAGACATCGTTTACGGCGTGGACTACCAGGGTATCTAATCCTGTTTGCTACCCACGCTTTCGCACCTCAGTGTCAGTATTTGTCCAGTGAGTCGCCTTCGCCACTGATGTTCGTTCCCATCTCTACGCATTTCACCGCTCCACAGGAAATTCCACTCACCTCTACCATCCTCTATTTCGCCAGTTTTGAATGCAGTTCC
+
C@FFDGGFGGGGGGEGEGGGFE<:,C@BFFDGGGGAACEFGE7FGFDEFCEGGEGFG@FFFFGGGGC=FGGGGEGGC:F7B<AFFGGGGGGGGGG7+CCCF=:FFGGGGGGGGAFGGG9FDGFGGFGFGGGFGGCCEGDGGFGECGGGGGG;EFGFFG,7E9DFGFFDC,,2DF**@47A)?CE76?FE,,42(.6=AFC@5;D?:=8D5=DCFCFGB>((8>F>F?*49896F9).4:76>?22-64<:.)..3*-)*(311(4<>A(,).))9)*56>
@M02352:288:000000000-CKWC8:1:1101:9747:6041 2:N:0:TAGCGCTC+CGTCTAAT
TAACCTTGCGGCCGTACTCCCCAGGCGGTCAACTTAGTGCGTTAGCTGCGCCACTAAAGTCTCAAGGACCCCAACGGCTAGTAGACATCGTTTACGGCGTGGACTACCAGGGTATCTAATCCTGTTTGCTACCCACGCTTTCGCACCTCAGTGTCAGTATTGGTCCAGTGAGTCGCCTTCGCCACTGATGTTCCTTCCCATCTCTCCGCATTTCACCGCTACACAGGAAATTCCCCTCACCTCTACCATACCCTAGTTCGCCAGTTTTGAATGCAGTTCC
+
GGGGGGGGGGGGGGEGGGGGGGGGGFFGFFGGGGGGGGGGGGGGGGGGGGGGGGGFGGAFFFGFFFFCFGGGDGGGGGGGGGFFGGFDEEGGGFGG7CEGGGDDFGGGGDGDF@FFE;FFGDGCFGGFGGFGGD,CEGGGGGGGCGGCFC8BCFGGCDDFGCFFFGFFGC9FCFDGGGDFFGGGGGG7@FGGF?=?EFF7;CAGF*)/>*:DGFEFGD(,(8<F4D?<7@F*01).(-(1:5<23<<892<(,.84<4=29?6>?<<A0<2<<<6)/-:4
@M02352:288:000000000-CKWC8:1:1101:14008:6056 2:N:0:TAGCGCTC+CGTCTAAT
TAATCTTGCGACCGTACTCCCCAGGCGGTCTACTTAGTGCGTTAGCTGCGCCACTAAAGTCTCAAGGACCCCAACGGCTAGTAGACATCGTTTACGGCGTGGACTACCAGGGTATCTAATCCTGTTTGCTACCCACGCTTTCGCACCTCAGTGTCAGTATTGGTCCAGTGAGTCGCCTTCGCCACTGCTGTTCCTTCCCATCTCTACGCATTTCACCGCTACACAGGAAATTCCACTCACCTCTATCGTACTCTAGCCTGCCAGTACACGGTGCAATTCC
+
FFGGGGGGGGGGGGGGGGGGGGGGGGFGGGGGGGGGGGGGGGGGGGGGGGGGGGGFGGGGGGGGGGGFGGGGGGGGGGGGGGGGGGEGGGGGGGGGGGFGGGGGGFGGGGGGGGGGGGGGGGGFGGGGGGGGGGGGGGGGGGGGGGGGGGGGGGDDGGFGGFGGGGFFF:9>FGDGGGGFFGG*CCF,>CFGGFFFFFFGFFFGCFF3CCEGGFCFCBBB>FFFGFFG?:FFFF2<9:(.:21384A(87?B<:)16?=(:?05:9)))-(-((066-)4
@M02352:288:000000000-CKWC8:1:1101:25874:6056 2:N:0:TAGCGCTC+CGTCTAAT
TAACCTTGCGGCCGTACTCCCCAGGCGGTCTACTTATCGCGTTAGCTTCGCCACTAAGTCATTACAACCCAACGGCTAGTAGACATCGTTTACGGCGTGGACTACCAGGGTATCTAATCCTGTTTGCTCCCCACGCTTTCGCACCTCAGTGTCAGTATCAATCCAGAGTGTCGCCTTCGCCACTGATGTTCCTTCCTATATCTACGCATTTCACCGCTACACAGGAAATTCCACACTCCTCTATCGTACTCTAGCCTGCCAGTATCGGGTTCAATTCCAAG
+
DFGGGGGGGGGGGGEGGGGGGGGGGGGG@FGGGGGGGGGGGGGGGGGFGGGGGGGGGGGGGGGGGAFGGGGGGGGGGGGGGGGGFGGGGGGGGGGGGGGGDGGGGGGGGGGCFGGFGGGGGGGGGGGGGGGE<FGEGEGGGGGGGCFFGGGFFFGGG@GBFFGFCGGGGGGGE=DGGGGFFGGDD7EGGGGGGCF@FFFGFDFFEFEGGGFGDFFFGFFF>F?FF<<GA?=FFF?F?B?BFFF<A??1?FF2:):?AFFF?78<<<?111(,<<FBF<A6.
@M02352:288:000000000-CKWC8:1:1101:24952:6058 2:N:0:TAGCGCTC+CGTCTAAT
TAACCTTGCGGCCGTACTCCCCAGGCGGTCTACTTATCGCGTTAGCTTCGCCACTAAGTCATTACAACCCAACGGCTAGTAGACATCGTTTACGGCGTGGACTACCAGGGTATCTAATCCTGTTTGCTACCCACGCTTTCGCACCTCAGTGTCAGTATTGGTCCAGTTAGTCGCCTTCGCCACTGATGTTCCTTCCCATCTCTACGCCTTTCACCGCTACACAGGAAATTCCACTCACCTCTACCATACTCTAGTTCGCCAGTTTTGAATGCAGTTCCAAG
+
FGGFGGGGGGGGGGGGGGGGGGGGGGGECFGCFGGGGFGGGGGGGGGGGGGGGG@=CFGG9EFFG,BFGGCFFEGGGGGG<F<BBDCCGGGEGECFCG@FFGF=FGCFGGGFGG;CDGEGGCBFGDFDFGFGFGEGEGGGEGEGG8DCFGDFF;CFADGFGG,?DFG,?DDGCGDCDC5:A*=48?=;,=CGCEFFDFFC6:ACC32)*=BD7AF38),45?))/5(7<==F49.814?<??><44:44).)-6:=A:F:((.6<A1:))-<499:6:A>,
@M02352:288:000000000-CKWC8:1:1101:14973:6069 2:N:0:TAGCGCTC+CGTCTAAT
TAACCTTGCGGCCGTACTCCCCAGGCGGTCTACTTATCGCGTTAGCTGCGCTACTCACGGATTAAATCCACAAACAGCTAGTAGACAGCGTTTACGGTGTGGACTACCAGGGTATCTAATCCTGTTCGCTACCCACACTTTCGCACATGAGCGTCAGTCTTTGGCCAGGGAGTCGCCTTCGCCACTGATGTTCCTTCCCATCTCTACGCATTTCACCGCTACACAGGAAATTCCACTCACCTCTACCATACTCTAGTTCGCCAGTTTTGAATGCAGTTCC
+
GFGGGGGGGGEGG7FFGGGGGGGGGGFGGGGCFGGGGGGGGGGGGGGGGFGGGGFFEGFFEGGGFCGGGGGFGGGGGGGGGGGFGGFEFEGGGGGGGGCGGGGGGGGGGGGDGEAFGGGGGGGFGGGGGGGGGGGGCEGGGGGGGGGG69<FGGGGGGGGGGGGGG:DGGFGGGGGGGGFFGGGGGGDFFGGGFFFFFFFFGAC3CF3DCBDGFEFGFFFBF2@FG?G(?FFF?<<5:(3:3:7)468A?F44:9@<AFBFF?BF<AF0:<<9<=6FFFF
@M02352:288:000000000-CKWC8:1:1101:12675:6078 2:N:0:TAGCGCTC+CGTCTAAT
TAATCTTGCGACCGTACTCCCCAGGCGGTCTACTTAGTGCGTTAGCTGCGCCACTAAAGTCTCAAGGACCCCAACGGCTAGTAGACATCGTTTACGGCGTGGACTACCAGGGTATCTAATCCTGTTTGCTACCCACGCTTTCGCACCTCAGTGTCAGTATTGGTCCAGTGAGTCGCCTTCGCCACTGATGTTCCTTCCCATCTCTACGCATTTCACCGCTACACTGGAAATTCCACCACCCTCTACAGTACTCTATTCGAACAGTTCAAAATGCAGTTCCA
+
GGGGGGGGGGCGEDGGGFGGGGGEGGGGFGGGGGGGGGGGGGGGGGGGGGGGGGGGF@FGGFGFFFGCGGGGGEGGGGGDGGGFCGFFGGGGGGGGEGGGGGGGGGGGFGGGGGGFGGAFGGGFGGGGGGGGGG?FCEGGGGGGGGGFGGGGGF77CFGGGFCGGGFGGGFGGGGGGGGFFGEDDFG7<B>CFCFEEFFDAGFGC+;CD5ADFFCF;)316D8FGFB4:FB?F=-<:?FFFBFF<A<>A9AFBF2*.65)(3;79645A227))*)1:<A)
@M02352:288:000000000-CKWC8:1:1101:18976:6089 2:N:0:TAGCGCTC+CGTCTAAT
TAACCTTGCGGCCGTACTCCCCAGGCGGTCTACTTATCGCGTTAGCTTCGCCACTAAGTCATTACAACCCAACGGCTAGTAGACATCGTTTACGGCGTGGACTACCAGGGTATCTAATCCTGTTTGCTACCCACGCTTTCGCACCTCAGTGTCAGTATTGGTCCAGTGAGTCGCCTTCGCCACTGATGTTCCTTCCCATCTCTACGCATTTCACCGCTACACAGGAAATTCCACTCCCCTCTACCATACTCTAGTTCGCCAGTTTTGAATGCAGTTCCAAG
+
GGGGGGGGGEGGGGGGGGGGGGGGGFGGCFGFGGGGGGGGGGGGGGGGGGGGGGGFGGGGGGGGGGGGGGECFGDGGEFGGGGFFGGGGGGGGGGGGEGGGFGGGGGGGGECFGFGGGGGGGGGGGGGGGGGGGGGGGGGGGGGGFEFGGGGGFGGGGGFGGGGGDGGGGGGCEGGGGGEFDGGGFD?CCFGGFFFFFFGCFFFFFFCGGFF7AE>GF>>7F7:D41CAFFF7@42(4616?2:9:2)4<<B>)6=A<>?B05.<A082<)5).1:6<<6)
@M02352:288:000000000-CKWC8:1:1101:14397:6089 2:N:0:TAGCGCTC+CGTCTAAT
TAACCTTGCGGCCGTACTCCCCAGGCGGTCAACTTAGTGCGTTAGCTGCGCCACTCACGTCTCAAGGACACAAACGGCTAGTTGACATCGTTTACGGCGTGGACTACCAGGGTATCTAATCCTGTTCGCTCCCCACGCTTTCGTTCCTCAGCGTCAGTATCTGTCCAGGTGGCCGCCTTCGCCACTGATGTTCCTTCCAATCTCTACGCATTTCACCGCTACACTGGAAATTCCACTAACCTCTCTCGTACTCTAGTGAGTCAGTTTTGAATTCAGTTCC
+
FGGGGGGGGGGGGGGGGGGGGGGGGGGGGGGCGGGGGGGGGGGGGGGGGGGGGGFGGGGGGGGGGGGGGGGFGFGGGGGGGGGCGGFGGGGGGGGGGGFFGGGGGGGGGGGGGGGGGGGGGGGGGGGGGGGGGGGGGGGGGGGGGGGGGFGGGGGGGGGGGGGGGGFFGGGGGGDCDGGF:DGGGGF7CC>CGEFFFFA@FGFGCFF:DEFGGF9@GBBB9E7@C=<F:FFFFF4)6>7BF<:)()5-4:BF<AAFF2=7::<ABF<2(469)674@:4<
@M02352:288:000000000-CKWC8:1:1101:10337:6091 2:N:0:TAGCGCTC+CGTCTAAT
TAATCTTGCGACCGTACTCCCCAGGCGGTCTACTTAGTGCGTTAGCTGCGCCACTAAAGTCTCAAGGACCCCAACGGCTAGTAGACATCGTTTACGGCGTGGACTACCAGGGTATCTAATCCTGTTTGCTACCCACGCTTTCGCACCTCAGTGTCAGTATTGGTCCAGTGAGTCGCCTTCGCCACTGATGTTCCTTCCCATCTCTACGCATTTCACCGCTACACAGGAAATTCCACTCACCTCTACCATACTCTAGTTCGCCAGTTTTGAATGCAGTTCCA
+
GGGGGGGGGGDEFGGGGGGGFGGGGFEDGGGGGGGGGGGGEFGGGGGGGDGGGGGGFFGFGGGGGGGGGGGGGGGGDGGGGGGGGGGGGGGGGGGGGGEGGGGGGCFGGGGGGFFGGGGGGGGGFGGGGGGFGGGGGGGGGGGGGGGGGGGGGGGGGGFDGFGGGGGDGFGGGGGGGGGFFGGGGGGGGDEFGCFFEFFDFGFGFFFGDEECCFEFGFF72BBFGGFG?F=6?FFF<73?B?B<AAFFB7:47>B*.:F?>FF;DAFFFF2)-:B<=:AF4
@M02352:288:000000000-CKWC8:1:1101:19178:6103 2:N:0:TAGCGCTC+CGTCTAAT
TAACCTTGCGGCCGTACTCCCCAGGCGGTCTACTTATCGCGTTAGCTTCGCCACTAAAAGATCAAGTCTTCCAACGGCTAGTAGACATCGTTTACGGCGTGGACTACCAGGGTATCTAATCCTGTTTGCTCCCCACGCTTTCGCACCTCAGTGTCAATATCAGTCCAGGTAGTCGCCTTCGCCACTGGTGTTCCTTCCTATATCTACGCATTTCACCGCTACACAGGAAATTCCACTACCCTCTCCTGTATTCTAGACTAGCAGTATCAGATGCAGTTCC
+
GGGGGGGGGGGGGDGGGGGGGGGGGGGGGGGGGGGGGGGGGGGGGGGGGGGGGGGGGGGGFGGGGCGGGGGGGGGEDGGGGGG9FFGGGGGGGGGGDGGGGGEGGFGGGGGDDFCFGGGGGGGGGGGGGGGGGGGGGGGGGGGGGGGGGFFFFFGGGGGGGGGGGGGGGGFGGGDGGGGF4DG=DGGGGCFGGCFFFFFC=CFFEFFCGGFGGFFFGDFF0><FGGF*3@F86?)6A??FB???(4A?F>>DFF<9)68337B2::><2),:<96-9<B>
@M02352:288:000000000-CKWC8:1:1101:16498:6115 2:N:0:TAGCGCTC+CGTCTAAT
TAACCTTGCGGCCGTACTCCCCAGGCGGTCAACTTAGTGCGTTAGCTGCGCCACCCACGACTCAAGGTCACAGACGGCTAGTTGACATCGTTTACGGCGTGGACTACCCGGGTATCTAATCCTGTTTGCTCCCCACGCTTTCGTGCCTCAGTGTCAGTATTTGTCCAGGTAGCCGCCTTCGCCACTGATGTTCCTTCCAATCCCTACGCATTTCACCGCTACACCGGACATTCCACTACCCTCTACCACACTCTAGTTTGCCAGTTCAAAATGCAGTTCC
+
C6FFFGG9<F@D7FFGGGGGGC,,6F7@C:@FFGF9FCEE:FEGGGGGG6FBFGFGFEG+@FEGC<EFFGG,:FD::CEEFGG9EA,AECDF<7F7+@+8CEGGFF<B,@BE:+,CED9;BFC9DE3,@=FFGE::*:EEFG5D:EG=78D,>C,,227BFCCGG9,,?F9<FE<CD8CFFGC5>66C9<@FGFA?4AC:@*)2);A3<5@D>=AFGFF;9:<?*99)(067F=49:>:??73())).),8?:AA*.6*6:>F?:).).)-.)-*)1-64
@M02352:288:000000000-CKWC8:1:1101:22426:6119 2:N:0:TAGCGCTC+CGTCTAAT
TAATCTTGCGACCGTACTCCCCAGGCGGTCTACTTAGTGCGTTAGCTGCGCCACTAAAGTCTCAAGGACCCCAACGGCTAGTAGACATCGCTTACGGCGTGGACTACCAGGGTATCTAATCCTGTTTGCTACCCACGCTTTCGCACCTCAGTGTCAGTATTGGTCCAGTGAGTCGCCTTCGCCACTGATGTTCCTTCCCATCTCTACGCATTTCACCGCTACACAGGAAATTCCACTCACCTCTACCATACTCTAGTTCGCCAGTTTTGAATGCAGTTCCA
+
FGGGGGGGGGGGGGGGGGGGGGGGGFGGGGGGGGGGGGGGGGGGGGGGGGGGGGGGGGGGGGGGFGGGGGGGGGGFGGGGGGGGGGFGGGGGGGGGGGGGGGGGGFGGGGGGGGGGGGFGGGGGGGGGGGGGGGFGGGGGGGGGCGGGGGGGGGGGFGGGGCFGGGC8DF9EFFCGGGGFFGGGGGGGG7FGGCFFFFAGFCAGFFF<GCBGGF?FGFF9@F?FCFFD06@?FFFBABFF?2:2<AFFF27AFFFF5<FFF?F>BBFF((6).692@BFA)
@M02352:288:000000000-CKWC8:1:1101:17773:6119 2:N:0:TAGCGCTC+CGTCTAAT
TAACCTTGCGGCCGTACTCCCCAGGCGGTCAACTTAGTGCGTTAGCTGCGCCACTCACGTCTCAAGGACACAAACGGCTAGTTGACATCGTTTACGGCGTGGACTACCAGGGTATCTAATCCTGTTCGCTCCCCACGCTTTCGTTCCTCAGCGTCAGTATCTGTCCAGGTGGCCGCCTTCGCCACTGATGTTCCTTCCAATCTCTACGCATTTCACCGCTACACTGGAAATTCCACCACCCTCTACAGTACTCTAGTCTACCAGTTCAAAATGCAGTTCCA
+
FGGGGGGGGGGGGGGGGGGGGGGGGGGGFFGGGGGGGGGGGGGGGGGGGGGGGGFGGGGGGGGGGGGFGGGGGFGDGG>GGGGDFGGGGGGCGGGGGGEGGGGGGGGGGGGGGGGGGGGGGGGGGGGGGGGGGGFGGGGGGGGGGGGGGGGGGEGGGGGGGGGGGGGGGF8EGF<CGDGFFGGCDFG9EFFGGFFFFF6DFGFGEAAFG*<<F?9BGF>6>FFFGF?FBFFB*=4A00:??<B?FFFFF2<94:>?4<6ADFFFF>D2:AAFF4B2@BFD)
@M02352:288:000000000-CKWC8:1:1101:8158:6121 2:N:0:TAGCGCTC+CGTCTAAT
TAATCTTGCGACCGTACTCCCCAGGCGGTCTACTTAGTGCGTTAGCTGCGCCACTAAAGTCTCAAGGACCCCAACGGCTAGTAGACATCGTTTACGGCGTGGACTACCAGGGTATCTAATCCTGTTTGCTACCCACGCTTTCGCACCTCAGTGTCAGTATTGGTCCAGTGAGTCGCCTTCGCCACTGATGTTCCTTCCCATCTCTACGCATTTCACCGCTACCCAGGAAATTCCACTCACCTCTACCATCCTCTACTTCGCCAGTTTTCAATGCAGTTCC
+
FECFFGGFFGGGGGGGGGGGGGFDGGFGGGGDGGGGGGGGGGGDDGGGGGGGGGGGFG9FGGGGGGGGGGGGEEGGGGGGGGGGGFGGGGGGGGGGGGEFCF=FFEGGFG@F8ADGGFAFGGGFGGGGGGFGFGGGECGEFGGGCGGGFD8EEFG7=BCEFG?FGGGCFCCCFGGGGGGFFGG=DFF;CE@FFEFEFFFCFD6D6AF<D=AGCF9AG>@>(7(7*90*4;B7*=4<4:7>:)4429A).(8)))-*.-1818:(82<A)6>4.3*.7)):
@M02352:288:000000000-CKWC8:1:1101:12612:6126 2:N:0:TAGCGCTC+CGTCTAAT
TAATCTTGCGACCGTACTCCCCAGGCGGTACACTTAATGTGTTAACTGCATTACTGCAAGGTCTAGCCTCACAACAACTAGTGTACATCGTTTAGGGCGTGGACTACCAGGGTATCTAATCCTGTTTGCTCCCCACGCTTTCGCGTCTCAGCGTCAATAATGTTCCAGTAGATCGCCTTCGCAATCGGTATTCCTTCTGATCTCTACGGATTTTACCCCTACACCAGAAATTCCATCTACCTCTCCCATATTCTAGATAATCAGTTTTCAAAGCAGTTCAA
+
FFGGGGGGGGGGGGGGGGGGGGGGGGGGGGGGGGGFGGGGGGGGGGGGGEFGGGGFGGFGGGGGFGGGGG@FGCGGGGGGFGGGGGFGGGGGGGGGGFGGGG>FGGGGGGGGGGGGGGGGGGGGGGGGGGGGGGGGGGGGGGGGGEGDGGGFEGGGCFF9EFGGGGFGGGGFFFGGGGGFFGEGGGGGGGGGGFFFFFF7CGFGFAFGDCBGGFFFGFFFFF;FG5=F@F=FFFCEFFFFFEF@@F?FF:BFDFF=4<@A9><26<<AFAB><B4:FAAA9
@M02352:288:000000000-CKWC8:1:1101:7731:6128 2:N:0:TAGCGCTC+CGTCTAAT
TAACCTTGCGGCCGTACTCCCCAGGCGGTCAACTTAGTGCGTTAGCTGCGCCACCCACGACTCAAGGTCACAGACGGCTAGTTGACATCGTTTACGGCGTGGACTACCAGGGTATCTAATCCTGTTTGCTCCCCACGCTTTCGTGCCTCAGTGTCAGTATTTGTCCAGGTAGCCGCCTTCGCCACTGATGTTCCTTCCAATCTCTACGCATTTCACCGCTACACAGGAAATTCCACACTCCTCTATCGTACTCTACCCTGCCAGTATCGGGTGCAATTCC
+
<FFCFGGGGGDGGGGGGGGGGGGGGGGGGECGGGGGGGFGGGGGGGGGGGGGGGGGGGGGGGGEFGGGGFGGGCFFGGEGGGGGCFDGFGGGGFGEGGGGGEGGGFGG,BCEFCFF;DGDGGGDGGFGGFGGGGCGGGCGGGGG*BGGGEFFGGGGGGFGGGGGFG9FGG?FGGCCC4DA48EEGC7+>:F>CEFEAF:CFD;D?CF*C5>GGFCFGFF;0B)8*1191<FFFFFF?6:??):<))6(41((-..*6861?0))5))---7:064)*.):
@M02352:288:000000000-CKWC8:1:1101:25136:6137 2:N:0:TAGCGCCC+CGTCTAAT
TAACCTTGCGGCCGTACTCCCCAGGCGGTCAACTTAGTGCGTTAGCTGCGCCACCCACGACTCACGGTCACAGACGGCTAGTTGACATCGTTTACGGCGTGGCCTACCAGGGTATCTAACCCTGTTTGCTCCCCACGCTTTCGTCCCTCCGTGTCAGTATTTGTCCAGGTAGCCGCCTTCGCCCCTGATGTTCCTTCCAATCCCTACCCATTTCACCGCTACCCCGGAAATTCCCCTACCCTCTACAATACTCTAGTTTGCCAGTTCAAAATGCAGTTCC
+
EFGFFGGGGGDGGFGGFGGGGGDGGGGGBC@CFGGG<E@FCGGFDFGGFDGGGGGFGGGEGGGF,,44?+B<A8F@:C4+9CF9<EC9ECGFB7<C7F7=CCBBC,DG,DC=3,338,E,@FA<FGGFF=FGGG7C*;CGCFCF*@>*4*11*4:=<E9;;F;,?;9,?CEBBFCD5C5*):8*2*:*>+>CG5FCEFA;@*)*./)*1<)::?4=F.3,(72)*1453)*/9@)..(81?<1(.:)2447A>A2/..0)626)5<99)65<))92/2<<
@M02352:288:000000000-CKWC8:1:1101:19761:6143 2:N:0:TAGCGCTC+CGTCTAAT
TAATCTTGCGACCGTACTCCCCAGGCGGAATGCTTAATCCGTTAGGTGTGTCACCGAACAGTATACTGCCCGACGACTGGCATTCATCGTTTACGGTGTGGACTACCAGGGTATCTAATCCTGTTCGCTACCCACACTTTCGCACATGAGCGTCAGTTACTGACCAGGGAGTCGCCTTCGCCACTGATGTTCCTCCAGATATCTACGCATTTCACCGCTACACCTGGAATTCCACTCCCCTCTCCAAAACTCTAGCCTGCCAGTTCTAAATGCAATTCCC
+
GGGGGGGGGGGGGGGGGGGGGGGGGGGGGGGGGGGGGGGGGGGGGGGGGGGGGGGGGGGGGGGGGGGGGGGGGGGGGGGGGGGGGGGGGGGGGGGGGGGGGGGGGGGGGGGGGGGGGGGGGGGGGGGGGGGGGGGGGGGGGGGGGGGGGGGGGGGGGGGGGGGGGGGGGGGGGGGGGGGFDDGGGGGGGGGGGFFFFFFGFGFGFFFGGGFGGFFFGEFFFFF?<D?GFFFFFFFFFF?FFF?BFFBFBF>B946=?FFFFBF?AAFFF2<BDAF>FAF<
@M02352:288:000000000-CKWC8:1:1101:9956:6148 2:N:0:TAGCGCTC+CGTCTAAT
TAACCTTGCGGCCGTACTCCCCAGGCGGTCTACTTATCGCGTTAGCTTCGCCACTAAGTCATTACAACCCAACGGCTAGTAGACATCGTTTACGGCGTGGACTACCAGGGTATCTAATCCTGTTTGCTCCCCACGCTTTCGCACCTCAGTGTCAATATCAGTCCAGGTAGTCGCCTTCGCCACTGGTGTTCCTTCCTATATCTACGCATTTCACCGCTACACAGGAAATTCCACTACCCTCTACTGTATTCTAGCCTAGCAGTATCAGATGCAGTTCCAAG
+
FGGGGGGGGGGGGGGGGGGGGGGGGFEGFGGGGGGGGGGGGGGGGGGGGGGGGGGGGDGGGGGCGGGGGGE7FGGGGCFGFGGGGGGGGGGGGGGGGGGGGGGGGGGGGGCGGGDGGGGGGGGGGGGGGGGG<E<FEGGGGGGGG@FGFGGCGGGGGGDGCFFGCGGGGGCGCGGGGGGFFGG667C*AE?FFFFDFFFGFCF7C>DCDGFGGFFFD>1;BF77CC1FBFFF4=<2?BB??FFDF>A99AF9<4)<A>F><AF)).24)..9>264@<BA2
@M02352:288:000000000-CKWC8:1:1101:23009:6151 2:N:0:TAGCGCTC+CGTCTAAT
CATTCTTGCGAACGTACTCCCCAGGTGGGTCACTTATCACTTTCGCTTAGCCACTCAAACCGAAGTTCGAACAGCTAGTGACCATCGTTTACGGCGTGGACTACCGGGGTATCTAATCCCGTTCGCTCCCCACGCTTTCGTCCATCAGTGTCAGTTAATTATTAGTGATCTGCCTTCGCAATTGGTATTCTATGTAATATCTATGCATTTCACCGCTACACTACATATTCTAACCACTTCATAATAACTCAAGACAACCAGTATCAAAGGCAATTTTACCG
+
GGFDFGGGGGEFGGGGGGGGGGFGGGGGGEGGGGGGGGFGGGGGGGDG7FGGGGGGGGGGGGCEGGGGGGGGGGGGGGGGGGGGGGGGGGGGGEGGGGGGGGGGGGGGGGGGGGGGFGFGGGGGGGCGGGC8FGGGEGGGGGGGGGGGGGGGEFFGGFGG;FCAFECFGFGFGGGGGCC>DDFFGGGGGGGGGFF?EFFGFGFF4BFGGGFGFFDEEEB@;6@FCC7CCFFA6=2)8;<@3C))6):<9>F087?:1:>?FAAAD<AA2:2:6?B<FAAB,
@M02352:288:000000000-CKWC8:1:1101:5249:6155 2:N:0:TAGCGCTC+CGTCTAAT
TAACCTTGCGGCCGTACTCCCCAGGCGGTCAACTTAGTGCGTTAGCTGCGCCACTCACGTCTCAAGGACACAAACGGCTAGTTGACATCGTTTACGGCGTGGACTACCAGGGTATCTAATCCTGTTCGCTCCCCACGCTTTCGTTCCTCAGCGTCAGTATCTGTCCAGGTGGCCGCCTTCGCCACTGATGTTCCTTCCAATCTCTACGCATTTCACCGCTACACTGGAAATTCCACCACCCTCTACAGTACTCTAGTTTGCCAGTTCAAACTGCAGTTCC
+
@FGGGGGGGGGGCBFEFGGGGGG7FGCFGGDDFGGGAEFCGGGGGGGGGEEGGGCFGGGGGGGEAECGGGGG7FFECEGGGFFFCFGGGGGGGGGGGGGGGGEGGGGGGGGGGGGGFEFGGGGGGGGGGEGGGGFGEGGGGGGGGGGGGFGCEGGDEG;@FGCFCF@FGGCFCGGGDCDF>DGEDG60>9FFGFFFFF=CFGFGCCF<D55>>6)9@BBF(7<?774*,*0=FFFF:(4:-((,-:A:)66:<<6*.6*-5A<>52:94<)4)5??FAD<
@M02352:288:000000000-CKWC8:1:1101:19595:6159 2:N:0:TAGCGCTC+CGTCTAAT
TAACCTTGCGGCCGTACTCCCCAGGCGGTCAACTTAGTGCGTTAGCTGCGCCACCCACGCCTCAAGGTCACAGACGGCTAGTTGACATCGTTTACGGCGTGGACTACCAGGGTATCTAATCCTGTTTGCTACCCACGCTTTCGCACCTCAGTGTCAGTATTGGTCCAGTGAGTCTCCTTCGCCACTGATGTTCCTTCCCATCTCTACGCATTTCACCGCTACACAGGAAATTCCACTCACCTCTACCATACTCTAGTTCGCCAGCTTTGAATGCAGTTCAA
+
9FC6EFGGGGE:FFEGGGGGGGGGGCGG@@6EFGGGGFEGGGGCGGGG<FGGGGGGG@B+CFEGGGGDFGGECEEC?FG@FFF<,EEFE?BEDFFGCGGE@:FGFGGFGFGG=,=DFGBFFDGFGFFGGGAFGGGGE+5:EGCE*CE5,6,,;<AEFF9FF;;D;,DFGF?ECE+=C>78;C?EDF?,B:FF+7FEFFA*101:5+;*//0::C?F+8:6(0,<>4,73)@@*9)--,4>17?22<92<)1))66164B6608((.-)45-6:94>F95))
@M02352:288:000000000-CKWC8:1:1101:10672:6161 2:N:0:TAGCGCTC+CGTCTACT
TAACCTTGCGGCCGTACTCCCCAGGCGGTCTACTTATCGCGTTAGCTTCGCCACTAAAAGATCAAGTCTTCCAACGGCTAGTAGACATCGTTTACGGCGTGGACTACCAGGGTATCTAATCCTGGTTGCTCCCCACGCTTTCGCACCTCCGTGTCAATATCAGTCCAGGTAGTCGCCTTCGCCCCTGGTGTTCCTTCCTATACCTACGCCTTTCCCCGTCACCCAGGAAATTTCACTTCCCTCTTCTTTCTTCTAAACTCGACTTATCCCCTTGCGTTTC
+
<FGFEGGGGGGGG7F7FFGGGGCEFFEF8@FCFGGGD,CFEGGF7FFAFFCGGGGFG8FFF6EF@<EFDGGGGFG,+@E@EE<5<F5F,4DFG@<8CC=FCC@F=BEG<>C+3,AD@,5EDGA,,BF+>,=DFGFG7:CGGGEEECE*1,4@>>F:D9,@@,,5DF94>>;9;C5?C5C6):E58*2;0*=<CEAEEF8+12+2)+/1:*.:CF2*;),,())09/(14)***9)6.))482:()-))-5)6>)6*).@)4,3(()))-.(.(,)(),(,
@M02352:288:000000000-CKWC8:1:1101:22804:6166 2:N:0:TAGCGCTC+CGTCTAAT
TAATCTTGCGACCGTACTCCCCAGGCGGTCTACTTATCGCGTTAGCTGCGCCACTAAAGGATCAAGTCCTCCAACGGCTAGTAGACATCGTTTACGGCGTGGACTACCAGGGTATCTAATCCTGTTTGCTCCCCACGCTTTCGCACCTCAGTGTCAGTATCGAGCCAGTCAGTCGCCTTCGCCACTGGTGTTCCTTCCTATATCTACGCATTTCACCGCTACACAGGAAATTCCACTACCCTCTACTGTATTCTAGACTAGCAGTATCAGATGCAGTTCCA
+
GGGGGGGGGGGGGGFGGGGGGGGGGGEGFGGFGGGGGGGGGGGGGGGGGGGGGGGGGGGGGGGGGGGGGGGGGGGGGGGGGGFGFGGGGGGGGGGGGCFGGGGGGGGGGGGGGCFGGGGGGGGGGGGGGGGGGGGGGGGGGGGGGGGFGFGGGGGGGGFFG*8BCFDGFFCBDFDGGGGFFGGGGGFE@6EDGFFFFFFFF>FGF6FGGEFGGFEFGFFF>EBFGGFF??FFFFFFF:>:<BBF29A7:6>BFD:*)<6<0:2A92:<A).:AB49=-6>)
@M02352:288:000000000-CKWC8:1:1101:20677:6179 2:N:0:TAGCGCTC+CATCTAAT
TAATCTTGCGACCGTACTCCCCAGGCGGTACACTTAATGTGTTAACTGCATTACTGCAAGGTCTAGCCTCACAACAACTAGTGTACATCGTTTAGGGCGTGGACTACCAGGGTATCTAATCCTGTTTGCTCCCCACGCTTTCGCGTCTCAGCGTCAATAATGTTCCAGTAGATCGCCTTCGCAATCGGTATTCCTTCTGATCTCTACGGATTTTACCCCTACACCAGAAATTCCATCTACCTCTCCCATATTCTAGGTAAGCAGTTTTCAAAGCAGTTCAA
+
EGGGGGGGGGGGGGGGGGFGGGGGGGGGGGGGGGGGGGGGGGGGGGGGGGGGGGGGGGGGGGGGGGGGGGGGGGGGGGGGGGGGGGGGGGGGGGGFGGGGGGGGGGGGGGGGGGGGGGGGGGGGGGGGGGGGGGGGGGGGGGGGGGGGGGGGGGGGGGGGGGGGGGGGGGGGGGGGGGGFFGGCDGGGGGGGGFFFFFFCBGFGFFFGGEFGGFFFGFFFFFFFFFFGDFFFFFFFFEEFE88>?FBFFFABBBBF?AFD25A?BBFAFA26<F?0@A<A4
@M02352:288:000000000-CKWC8:1:1101:12502:6185 2:N:0:TAGCGCCC+CGTCTAAT
TAACCTTGCGGCCGTACTCCCCAGGCGGTCTACTTAACGCGTTAACTTCGCCACTAAGCCATTACACCCCAACTGCTAGTCGCCATCTTTTACTGCGTCGACTACCAGGTTATCTCCTCCTTTTTCCCCTCCCCTCTTTCGCACCCCGTTGTCAGCAGCCCTCCAGGCCGTCGCCTCCGCCACTGTTGTTCCCTCCTTCTACTACTCTTTTCACCGCAACACCGATACTTCCCCACTCCCCTATCGTACTCCTCCCCTCCCTCCCACGCTCTTACTCCA
+
9<,EFGGEGG+CCBFGFFGGGGGEEFFF@@FFGGGG,E@C@FEG,CF9FF=F6B6C,6,,,,:CC,,:=+4?B,,5CF,,,++8+CE9,9?BF,,9=++++@+@==,,+,,,,5C3,C36@,8,@,C,3,8B76,>,,3;3@++@+@**,*13=3,72,,1,41:,,***1=**::*;)5)237*1=+3=F>*4A(6++0:;8+7+87+0*2*93)?)(,.04)))().*9*.)(-((((-.(45(.(-().),,0,()-((((((((-((())1)9()
@M02352:288:000000000-CKWC8:1:1101:26311:6193 2:N:0:TAGCGCTC+CGTCTAAT
TAACCTTGCGGCCGTACTCCCCAGGCGGTCTACTTATCGCGTTAGCTTCGCCACTAAGTCATTACAACCCAACGGCTAGTAGACATCGTTTACGGCGTGGACTACCAGGGTCTCTAATCCTGTTTGCTCCCCACGCTTTCGCACCTCAGTGTCAGTATCAATCCAGAGTGTCGCCTTCGCCACTGATGTTCCTCCAGATATCTACGCATTTCACCGCTACACCTGGAATTCCCCTCCCCTCTCCAAAACTCTAGCCTGCCAGTTCTAAATGCAATTCCCAG
+
FFGGGGGGGDFGEGGGGGGGGEGEGFFGGEGGGGGGGGGGGEGGGGDFGGGGGGG@FGFDFGGFGFGGGGGGGGGGGGGGGF@BAFGGGGGGGG>FECGGGEGGGGCGGGD,ADCDEFGGGGGGG,FFFGGDDFDF7CGGGGGGGDCGCDG7CGGGFFGCDFGGF@AFGGFEEFDGGGC)/7EGGFFGFEFGGEF@@*;@CFF:>>D55EFGGFFFGFFF>FB?<D198?F4*84?2?:BF2:?<29(4>FD4))8<0@7:25)65:266<A2)97F4<<4
@M02352:288:000000000-CKWC8:1:1101:12675:6202 2:N:0:TAGCGCTC+CGTCTATT
TAATCTTGCGACCGTACTCCCCAGGCGGTCTACTTAGTGCGTTAGCTGCGCCACTAAAGTCTCAAGGACCCCAACGGCTAGTAGACATCGTTTACGGCGTGGACTACCAGGGTATCTAATCCTGTTTGCTACCCACGCTTTCGCACCTCAGTGTCAGTATTGGTCCAGTGAGTCGCCTTCGCCACTGATGTTCCTTCCCATCTCTACGCATTTCACCGCTACACAGGCAATTCCACTCACCTCTACCATACTCTAGTTCGCCAGTTTTGAATGCAGTTCC
+
FE@FGGGGGGGGGDEFGGGGGGGGGGGGGGGFGGGGGGFFGGGGGGGGGGGGGGGGGGGGGGGCEDGFGGGGGGGGGGGGGGGGGGFGGGGGGGGGGGGGGGGGGGGGDGGGGGGGGGFGGGGGGGGGGGGGGGGGGGGGGGGGEGGGGGGGGGGGGGGGGGGFGGGGGDGGFGGGGGGFFGGEGGFACFFGCEFFFFFCFGFGF6:/C5>DFF<FGD>F@FFFFC<*3)9FFFFBBFFBB<B><AA::<?AF2.9:AF0;FB>?FFF7?)56<7<FAFF
@M02352:288:000000000-CKWC8:1:1101:9405:6207 2:N:0:TAGCGCTC+CGTCTAAT
TAACCTTGCGGCCGTACTCCCCAGGCGGTCAACTTAGTGCGTTAGCTGCGCCACTCACGTCTCAAGGACACCAACGGCTAGTTGACATCGTTTACGTCGTGGACTACCAGGGCATCTAATCCTTTTCGCTCCCCACGCTTTCGTTCCTCAGCGTCAGTATCTGTCCAGGTGGCCGCCTTCGCCACTGATGTTCCTGCCAACCTCTCCGCATTTCACCGCTACACTGGAAATTCCACCACCCTCTACACTACTCTAGTCCACCAGTTCAAACTGCAGTTCCA
+
9FBE@FGGG7FEGGEGFGGGGGGGGCCG8F@FGGGG@EGGEGG7FFGFGGGGFGFE<F=CC<CE,:F<F@E,CCF@7CCFEFEF,EBFB:D,DBDFAEFF:+?F,ABF@FGE++A>E=,E9AB,5?=8@=DFGG::+5::BC:@FGGE,@<CD7:8>2,2@72D;,FFG7,1DFD<DGDFF5EC56F+>+>DGFF)(5A*)*);7.;5**.>:BA?<59((84FDC1*4***/94>B:1?114?>AD(6(544))*.6*6),2(--4)-4).-)1(964<-
@M02352:288:000000000-CKWC8:1:1101:4468:6216 2:N:0:TAGCGCTC+CGTCTAAT
TAACCTTGCGGCCGTACTCCCCAGGCGGTCTACTTATCGCGTTAGCTTCGCCACTAAAAGATCAAGTCTTCCAACGGCTAGTAGACATCGTTTACGGCGTGGACTACCAGGGTATCTACTCCTGTTTGCTCCCCACGCTTTCGCACCTCAGTGTCAATATCGGTCCAGGTAGTCGCCTTCGCCACTGGTGTTCCTTCCTATATCTACGCATTTCACCGCTACACAGGAAATTCCACTACCCTCTACCGTATTCTAGACTGGCAGTATCCGGTCCATTTCC
+
FDGGGGGEGGGGDGGGGGGGGGF:<FEC@FFFGGFFGGGGEGGGGG9EE:FGGCGFGGF?FEGGEGGGGGGGCFGGGCCFFFFFGGGGGG<FBDF@B7==>FGGGGGEFFC@D=FFGG<DFFGGGGGGGGGGGGFECC>:FGEGGG5?C68ACFCCCEE9AFECEGFF6FFCFF<DGD76??EDGG6CEC87CCF3.;FFFG+C<=6DC*=>@@)AF5163>354C37(9@66/)6<(5<0)(.<AF;,(,5:4.*))1)3::(.).--396(-1)*..)
@M02352:288:000000000-CKWC8:1:1101:11415:6219 2:N:0:TAGCGCTC+CGTCTAAT
TAATCTTGCGACCGTACTCCCCAGGCGGTACACTTAATGTGTTAACTGCATTACTGCAAGGTCTAGCCTCACAACAACTAGTGTACATCGTTTAGGGCGTGGACTACCAGGGTATCTAATCCTGTTTGCTCCCCACGCTTTCGCGTCTCAGCGTCAATAATGTTCCAGTAGATCGCCTTCGCAATCGGTATTCCTTCTGATCTCTACGGATTTTACCCCTACACCAGAAATTCCATCTACCTCTCCCATATTCTAGGTAAGCAGTTTTCAAAGCAGTTCAA
+
EGGFGGGGGGGGGGGGGGGGGGGGGGGGGGGFGGGGFGGGGGGGGGGGGFGGGGGGGGAGGGGGGGGGGG<FEGGGGGGGGGGGGGGGGGGGGGGFGGGGGGGGGGGGGGGGGGGFGGGGGGGGGGGGGGGGGGGGGGGGGGEGGGGDGGGGEGGGGGGGGGGGGGGGGGGGGFGGGGGFFGGGGGGEGGGFGFFFFFF7@CFGFFFGDGACFFFFGFFFFFFFGGFD@AFFFFEC7;EFE4AFFB?FFFBFFAAFFFFB)8AF><BFBBF<2:?1@:<D2
@M02352:288:000000000-CKWC8:1:1101:25033:6219 2:N:0:TAGCGCTC+CGTCTAAT
TAACCTTGCGGCCGTACTCCCCAGGCGGTCTACTTATCGCGTTAGCTTCGCCACTAAGTCATTACAACCCAACGGCTAGTAGACATCGTTTACGGCGTGGACTACCAGGGTATCTAATCCTGTTTGCTCCCCACGCTTTCGCACCTCAGTGTCAGTATCAATTCAGAGTGTCGCCTTCCCCACTGATGTTCCTTCCTATATCTACGCATTTCACCGCCACCCAGGAAATTCCACTAACCTCTCTCGTACTCTAGTGAGTCCGTTTTGATTCAAGTTCCAAG
+
B<E,FEGAFEFGDGFFGGGGG7@6,@C:8+BEFGFGGGCE@FG@BFGGF+6CFGGFE<FE9BF9,,5EFF>,,B+7=7BBEE5<,5ECA=<+E:4F7FGF:4A6FF5B:FD=,DE,,,C9>=EB<=F9>FG+,@<>:E@D78+*4>D7@DC=EF,@,7FC,2,5?<,4D>?D8C7C56*/0*=,?7,,4:9:+@8(7+;;+:;+9)):7E+;+;EBE313(0,8**.*.77=FF4?7(,)247?<060<82<A467:2*6)-(.4,.4)-))).1)*-.),
@M02352:288:000000000-CKWC8:1:1101:26347:6227 2:N:0:TAGCGCTC+CGTCTAAT
TAATCTTGCGACCGTACTCCCCAGGCGGTACACTTAATGTGTTAACTGCATTACTGCAAGGTCTAGCCTCACAACAACTAGTGTACATCGTTTAGGGCGTGGACTACCAGGGTATCTAATCCTGTTTGCTCCCCACGCTTTCGCGTCTCAGCGTCAATAATGTTCCAGTAGATCGCCTTCGCAATCGGTATTCCTTCTGATCTCTACGGATTTTCCCCCTACACCAGAACTTCCATCTACCTCTCCCATATTCTAGGTAAGCAGTTTTCAAAGCAGTTCAA
+
GF@FEGGFFECGG7CCFGGGGGDFGGGGGGGGGGGGFEGGGGGGGGGFF@CFGGGGG9@FFGFGFEGGGGFFEEEGGGGGGGFF?FFGGGGGGFE<FGCGGGGDFFGFGGG@GFGGGGGFFGGGGGGGGGGGFEGGDGDGGGGGDGGGGGGGGGG66EF,@;EFFGGGGGGC;EGGGGGF>DE77FGCCFGCDEFEFFF7CGF7?8C4</8CGF)=CFFB15@AG<2;;;FFFF49CE?EEFA2:BF7<?)-4<662:6))59?A<>DFF)6)(9(9<A2-
@M02352:288:000000000-CKWC8:1:1101:4880:6236 2:N:0:TAGCGCTC+CGTCTAAT
TAACCTTGCGGCCGTACTCCCCAGGCGGTCAACTTAGTGCGTTAGCTGCGCCACTCACGTCTCAAGGACACAAACGGCTAGTTGACATCGTTTACGGCGTGGACTACCAGGGTATCTAATCCTGTTCGCTCCCCACGCTTTCGTTCCTCAGCGTCAGTATCTGTCCAGGTGGCCGCCTTCGCCACTGATGTTCCTTCCAATCTCTACGCATTTCACCGCTACACTGGAAATTCCACCACCCTCTACAGTACTCTAGTTTGCCAGTTCAAAATGCAGTTCC
+
CFGGGGGGGGGGGGGGGGGGGGGGGECFCGEFGGGGGGGGGGGGGGGGGGGGGGGGDGGGGGGGGGCFGGGGGGGGGGGGGGGGGGGGFFEFGGGGGGGGGGGGGGGGGGGGGGGGGGGFFGGGGGGGGCGGGGG@EGGGGGGGGGGGADGGGGGEGGGGGGGGFFGGGEBEGGDDGGDF>G;=D?C+<CEFCCFFFFCCFD6@CCF3C*)CC@AFGDB>6D?FGG?<(96?FFA<B?<B0:?BD<42<>AAF9<69A6<<AA>7AF<9)54)6=)9-:A
@M02352:288:000000000-CKWC8:1:1101:26330:6237 2:N:0:TAGCGCTC+CGTCTAAT
TAATCTTGCGACCGTACTCCCCAGGCGGTACACTTAATGTGTTAACTGCATTACTGCAAGGTCTAGCCTCACAACAACTAGTGTACATCGTTTAGGGCGTGGACTACCAGGGTATCTAATCCTGTTTGCTCCCCACGCTTTCGCGTCTCAGCGTCAATAATGTTCCAGTAGATCGCCTTCGCAATCGGTATTCCTTCTGATCTCTACGGATTTTACCCCTACACCAGAAATTCCATCTACCTCTCCCATATTCTAGGTAAGCAGTTTTCAAAGCAGTTCAA
+
FFGGGGGGGGGGGFGGGGGGGGGGGGGGGGGGGGGGGGGGGGGGGGGGGFGGGGGGGGDGGGGGGGGGGGEGGGGFGGGGGGGGGGGGGGGGGGGGGGGGGGGGGGGGGGGGGGGGGGGGGGGGGGGFFDGFFGFGGGGGGGGGGGGGGGGGGGGGGGGGGGGGGGGFGGGGGGFDDGGFFGEEGGGGGGGGGFFFFFFFFGFGFFFGGGFGGFFFGFFDFFFFGGDF(AAAFFEECFEEFEAE:???FBFFFFFFF<?A>BA:52>BAADB276(=>2<)
@M02352:288:000000000-CKWC8:1:1101:20801:6241 2:N:0:TAGCGCTC+CGTCTAAT
TAATCTTGCGACCGTACTCCCCAGGCGGTCTACTTAGTGCGTTAGCTGCGCCACTAAAGTCTCAAGGACCCCAACGGCTAGTAGACATCGTTTACGGCGTGGACTACCAGGGTATCTAATCCTGTTTGCTACCCACGCTTTCGCACCTCAGTGTCAGTATTGGTCCAGTGAGTCGCCTTCGCCACTGATGTTCCTTCCTATATCTACGCATTTCACCGCTACACAGGAAATTCCACACTCCTCTATCGTACTCTAGCCTGCCAGTATCGGGTGCAATTCC
+
E@<FGFGGGGEEEGGCGGGGGGG@FD@CFGGGGGGGGGGGGGGGGGGGGGGGGGGGGFGGGFG?FGGCFFFFGGGGGGGGGGDFFGGGGGGGGFGEGGGGGGGGGGGGGGGGFFGGGGGGGGGGGGGG9AFGGFFGEGEGGFGGGGGGFGGGFGGEGFFGGGGGFFFGGGGGGGCDCD<FFGGGGGGGCC9CD3AEFFF:FFF:?FF*>CAGCFCFF3;99E?FGG<C:@F44=AF7:2:12()46>(48:6<<A828F?BFB>7)6<,-4416)59<A9
@M02352:288:000000000-CKWC8:1:1101:9528:6243 2:N:0:TAGCGCTC+CGTCTAAT
TAACCTTGCGGCCGTACTCCCCAGGCGGTCTACTTATCGCGTTAGCTTCGCCACTAAGTCATTACAACCCAACGGCTAGTAGACATCGTTTACGGCGTGGACTACCAGGGTATCTAATCCTGTTCGCTCCCCACGCTTTCGTTCCTCAGCGTCAGTATCTGTCCAGGTGGCCGCCTTCGCCACTGATGTTCCTTCCAATCTCTACGCATTTCACCGCTACACTGGAAATTCCACCACCCTCTACCGTACTCTAGTTTGCCAGTTAAAAATGCAGTTCCAAG
+
FGGGGGGGGGGGGGEGGGGGGGGGGGGGGGGGGGGFGGGGGGGGGGGGGGGGGGGGGGGGGGGGGGFGGGGFGEEGF:FGDCEGFFFGGGGFGCGGEGCGFGGGGGAFGGGGGGGGGGFGGAFGGEGCFGGGGGDGGGGG>ECGGGGGFG>CEECGDFGGGGGGCFFGCFGGGGGCDGC>>DGGCCG9><CFGEFFEFFF::A+65:7CGFG*=25859>27497*4:AFFFFF??BFF12,-:-(-(4054<<DF><FFAFF4)).4,4<><AF>B<96,
@M02352:288:000000000-CKWC8:1:1101:21410:6263 2:N:0:TAGCGCTC+CGTCTAAT
TAACCTTGCGGCCGTACTCCCCAGGCGGTCTACTTATCGCGTTAGCTTCGCCACTAAGTCATTACAACCCAACGGCTAGTAGACATCGTTTACGGCGTGGACTACCAGGGTATCTAATCCTGTTTGCTCCCCACGCTTTCGCACCTCAGTGTCAGTATCAATCCAGAGTGTCGCCTTCGCCACTGATGTTCCTTCCTATATCTACGCATTTCACCGCTACACAGGAAATTCCACACTCCTCTATCGTACTCTAGCCTGCCAGTATCGGGCGCCATTCCACG
+
FFGGGGGGGGGGEGEGGGFGGGGGGGGGFGGGGGGGGGGGGGGGGGGGGGGGGGGFGGGGGGGGGFGGGGGGGGCGGGGGCF9FGGGGGGGGGGEFFFGGGGGGGG@DCGGFFGGGFGGGGGGGGEGGGGGDFGGGGGGGGGEGECFGFGGFGGGGGGGCGGGGFGGGGGFGEGDGDGGEDGGFFGGGGGGGGFFDEFFDAFFCCFBDGGFFFFE>GFFFFFF@F*,2<F@F=B3<?FFFFFA2:<BBF?B<A2<54:FF?:42<A6;;((4(2<<6:<),
@M02352:288:000000000-CKWC8:1:1101:16955:6265 2:N:0:TAGCGCTC+CGTCTAAT
TAATCTTGCGACCGTACTCCCCAGGCGGTCTACTTAGTGCGTTAGCTGCGCCACTAAAGTCTCAAGGACCCCAACGGCTAGTAGACATCGTTTACGGCGTGGACTACCAGGGTATCTAATCCTGTTTGCTACCAACGCTTTCGCACCTCAGTGTCAGTATTGGTCCAGTGAGTCGCTTTCGCCACTGATGTTCCTTCCCATCTCTACGCGTTTCACCGCTACACAGGAAATTCCACTCACCTCTACCATCCTTCAGTGCGCCAGTTTTTAATTCATTTCC
+
GCFGGGGGFGD@FEFFEGFFGGGDD@FEFEGGGGGGGEFGEGEGG<FGGFEGGGGG<EEFGFEFGGGGFFEGFEGGDFCFGEB,@??FFFGGGGFC@7FFECFGCFC8BFGGGGDFGFAFDGG<FFFDFAC=F,8F8CEGFGC+>EE7178=5@AFFGFGGA9;3D3>DA99>@*;*;CF):*4:CG7=9CFG4CCEAAG1;=;78+28*:DCACFC>9B0<3?4D07()8=9*)-)41>B2:DDD2543(.)))*.)*(4:((5:<<(.24).1)0-64
@M02352:288:000000000-CKWC8:1:1101:11331:6269 2:N:0:TAGCGCTC+CGTCTAAT
TAATCTTGCGACCGTACTCCCCAGGCGGTCTACTTATCGCGTTAGCTTCGCCACTAAGTCATTACAACCCAACGGCTAGTAGACATCGTTTACGGCGTGGACTACCAGGGTATCTAATCCTGTTTGCTCCCCACGCTTTCGCACCTCAGTGTCAGTATCAATCCAGAGTGTCGCCTTCGCCACTGATGTTCCTTCCTATATCTACGCATTTCACCGCTACACAGGAAATTCCACACTCCTCTATCGTACTCTAGCCTGCCAGTATCGGGTGCAATTCCAAG
+
FEFGGGGGGGGGGGGGGGGGGGGGGGGGFGGGGGGGGGGGGGGGGGGGGGGGGGGGGGGGGGGGGGGGGGGGGGGGGGGGGGGGGGGGGGGGGGGGGEGGGGGGGGGGGGGGGGGGGGFFGFGGGGGGGFFGCFEGGGGGGGGGG@FGGGGGGGGGGFGGGGGGG9CCFEFGGGGGGGGFBGGGGGGGG?CFGFFFECFFFGF7;FFGC5AG7A@8EBFFFFFFCFFGFFFFFB?FB?FA?FFA<:BFF:<<B>AFD0>:??7)-6:904><:<@29A).)
@M02352:288:000000000-CKWC8:1:1101:11384:6274 2:N:0:TAGCGCTC+CGTCTAAT
TAACCTTGCGGCCGTACTCCCCAGGCGGTCAACTTAGTGCGTTAGCTGCGCCACCCACGACTCAAGGTCACAGACGGCTAGTTGACATCGTTTACGGCGTGGACTACCAGGGTATCTAATCCTGTTTGCTCCCCACGCTTTCGTGCCTCAGTGTCAGTATTTGTCCAGGTAGCCGCCTTCGCCACTGATGTTCCTCCCAATCTCTACGCATTTCACCGCTACACTGGAAATTCCACTACCCTCTACAATACTCTAGTTTGCCAGTTCAAAATGCCGTTCC
+
FFFFFGGGGGGGGGGGGGGGGGGGGGGGFGEGGGGGGGGGGGGGGGGGDGGGGGGGGGGGGCGGGGGFGGGGGFGGGGGGGGGGGGGGGGGGFGGGGGGGGGGGGFGGGGGGGGGGGGGFGFGGGGGGGDGGGD7CEGGGGGGGFGGGGGGGFGGGGGGGGGF;CF@>6DFFGG<48CDF>CEG<6CCCFGGFEF)/=FDFFFFEACGGCEG=FEF?3993DFFGFFF?4F?F?AAA?FF?FFFDF47:)))8546459:97<)4<ABAF28<<)(<2?7
@M02352:288:000000000-CKWC8:1:1101:21407:6285 2:N:0:TAGCGCTC+CGTCTAAT
TAACCTTGCGGCCGTACTCCCCAGGCGGTCTACTTATCGCGTTAGCTTCGCCACTAAGTCATTACAACCCAACGGCTAGTAGACATCGTTTACGGCGTGGACTACCAGGGTATCTAATCCTGTTTGCTCCCCACGCTTTCGCACCTCAGTGTCAGTATCAATCCAGAGTGTCGCCTTCGCCACTGATGTTCCTTCCTATATCTACGCATTTCACCGCTACACAGGAACTTCCACACTCCTCTATCGTCCTCTAGCCTGCCAGTATCGGGTGCAATTCCAAA
+
GFGGDGGFGGGDCCGGGGGGGGDFGGGGGGGGGGGFGGFGGGGGGGGGGGGGGGGGGFGGFGGFGGGGGGEFGFFFGGFGGGGGFFGGGGFFFFFGGGEGGGGGGGGGGGGGGGGGCGGGGGGGGDGGGGGGFGGGGGGGEE>EGCFGGFCFGFCGGGGGCFGGGG9DD;DF5A<<DG45??EGGGG9CFEFGEFFFFFCFC=7>>B3CEFGCFEEGEFFFF?:CC<*4@F?*9(,(3:<:A<>A(.(434>5)656(8134>2:9(((,1().97=:)4)
@M02352:288:000000000-CKWC8:1:1101:6318:6287 2:N:0:TAGCGCTC+CGTCTAAT
TAACCTTGCGGCCGTACTCCCCAGGCGGTCAACTTAGTGCGTTAGCTGCGCCACTCACGTCTCAAGGACACAAACGGCTAGTTGACATCGTTTACGGCGTGGACTACCAGGGTATCTAATCCTGTTCGCTCCCCACGCTTTCGTTCCTCAGCGTCAGTATCTGTCCAGGTGGCCGCCTTCCCCACTGATGTTCCTTCCAATCTCTACGCATTTCACCGCTACACTGGAAATTCCACCACCCTCTACAGTACTCTAGTTTGCCAGTTCAACATGCAGTTCCA
+
AFAF<FGGGGGCFGGGGGGGGGGEFCFGFFEDFGGGGGGFEGEDFGGGFFGGGGCFGGGFGGGGGGGGGGGGGGGGGGGGGGGGGGGGGGGGGDFGEGEGGGGGFGDEGGEGGGCFGGGEFGGGFGDCEGGGGGCGGGGEGGGEC@FFGGGDGECCCFFFGFGF?DECFGFGC=DDGDGFFGCCCFG?FGG>7<FFEFFF=FFDEF=<<EEGGFFFGEFFBDBFGG:<7??6FFFF(2:0<??BAF92244<B26*6<B)-39>?BF<<)31(41)9<B))
@M02352:288:000000000-CKWC8:1:1101:10471:6288 2:N:0:TAGCGCTC+CGTCTAAT
TAACCTTGCGGCCGTACTCCCCAGGCGGTCTACTTATCGCGTTAGCTGCGCTACTCACGGATTAAATCCACAAACAGCTAGTAGACAGCGTTTACGGCGTGGACTACCAGGGTATCTAATCCTGTTCGCTCCCCACGCTTTCGTTCCTCAGCGTCAGTATCTGTCCAGGTGGCCGCCTTCGCCACTGATGTTCCTTCCAATCTCTACGCATTTCACCGCTACACTGGAAATTCCACTACCCTCTACAATACTCTAGTTTGCCAGTTCAACATGCAGTTCC
+
GFGGGGGGGGGGGGGGGGGGGGGGGGGGGGGGGGGGGGGGGGGGGGGGGGGGGGFFFFFGGGGGGGGGGGGGGGGGGGGGGGGFGGGGGGGGGGGGGGGGGGGGGGGGGGGGGGGGFGGGGGGGGGGGGGGGGDGFGGGGGGGGCGGGFGCFGGGGGGGGGFGGGFFCGG?CFGGGGGGFFGECDGGDDFGGGCFFFFFF;CAC<FFCDGEG=?BFGBB>BF?FFFFG0?F?4=AAFFF0:<?FAF2<9404<>A4<>F<9ADDBBFF<)4:>FF2/-62
@M02352:288:000000000-CKWC8:1:1101:19643:6303 2:N:0:TAGCGCTC+CGTCTAAT
TAACCTTGCGGCCGTACTCCCCAGGCGGTCAACTTAGTGCGTTAGCTGCGCCACTCACGTCTCAAGGACACAAACGGCTAGTTGACATCGTTTACGGCGTGGACTACCAGGGTATCTAATCCTGTTCGCTCCCCACGCTTTCGTTCCTCAGCGTCAGTATCTGTCCAGGTGGCCGCCTTCGCCACTGATGTTCCTTCCAATCTCTACGCATTTCACCGCTACACTGGAAATTCCACCCCCCTCTACAGTACTCTAGTTTGCCAGTTCAAAATGCAGTTCC
+
FGGGGGGGGGGGGGGGGGGGGGGEFCGGFGGGGGGGFGGGGGGGGGGGGGGGGGGGGGGGGFGGACFCFFGGGGGGGGGGGGGGGGGGGGGGGGFEGGGGGGGGGGFGGGGGGGGGFGGFGGGGGGDGGGGGGGGGGGGGGGGFGCFGGFFGGGGEEFFGG@FGDGGGGGGGGG):DGGFFGGGGGGGGGDGGEFFFFFGFFAGEFFGGGEGGFFFFDF>FF??>4(<(9FFF?<9:0(-(287AF>>BBFF22<?BBFB27BD?:)5A)5><D?<@A>B
@M02352:288:000000000-CKWC8:1:1101:13743:6308 2:N:0:TAGCGCTC+CGTCTAAT
TAACCTTGCGGCCGTACTCCCCAGGCGGTCTACTTATCGCGTTAGCTTCGCCACTAAGTCATTACAACCCAACGGCTAGTAGACATCGTTTACGGCGTGGACTACCAGGGTATCTAATCCTGTTTGCTCCCCACGCTTTCGCACCTCAGTGTCAGTATCAATCCAGAGTGTCGCCTTCGCCACTGATGTTCCTTCCTATATCTACGCATTTCACCGCTACACAGGAAATTCCACACTCCTCTATCGTACTCTAGCCTGCCAGTATCGGGTGCAATTCCAAG
+
EFFGGGGGGGGGGGGDGGGGGGGGGGGGGGGGGGGGGGGGGGGGGGGGGGGGGGGGGFFGGGGGGGGGGGGGGGGGGGGGGGGGGGGGGGGGGGDGGGEGGGCF8FFGGGCGGGGGFGGGGGDFGEFGGGGGGGGGGEDBEGGGGFGCFFGGGA9DFGGFGGFF,?FC?<B;BFGDDGFA?DGGD?FGCFFGG?FFFFFGAGFC3>F3*=ACCAAEGE064?)5FG<FFF6FFFFF???AFAA>A:???B24<)6?4?FF::7)6A0>932:24=)=<2:)
@M02352:288:000000000-CKWC8:1:1101:5507:6312 2:N:0:TAGCGCTC+CGTCTAAT
TAACCTTGCGGCCGTACTCCCCAGGCGGTCTACTTATCGCGTTAGCTTCGTTACTAAGAGATCAAGTCTCCCGACAACTAGGAGACATCGGTTACGGGGTGGACTACCAGGGTAACTAATCCTGTTTGCTCCCCACGCTTTTGCACCTTCGGGTCAGTATCAGGCCAGGTGGGCGGCTTCGCCACTGATGTTCCTTCCATTCTCCACGCCATTCACCCCCACAACGGACATTCCCCCACCCTCTTCCTGAATCCAGGCGTACAGTTTGAATGTGAATTTC
+
<@GFGGGGGGG7BGGGGGGGCEGGGGGE6+B<FFGG,6F@FGGGGGG,E::,CF,,CFGG,9CCEF,C9<FFDG:+CEFA9,,4,:,,58+8B=<FG7+64C+,7,,BB<CC,,,3,3AA9F>,3CF@363,BC:+@++@D,,3@38;,,**3,*4,,2@,,,,4*,4>3?D:?4):1C).*A:*<60+457+9A)4F/**01*)*.*)*)9:=27@)(((.()1)(*(09@**)4((,(4(-()))64),)6),*(()(,-()-.))).-56)*)/)).
@M02352:288:000000000-CKWC8:1:1101:23422:6321 2:N:0:TAGCGCTC+CGTCTAAT
TAATCTTGCGACCGTACTCCCCAGGCGGTCTACTTATCGCGTTAGCTGCGCCACTAAAGGATCAAGTCCTCCAACGGCTAGTAGACATCGTTTACGGCGTGGACTACCAGGGTATCTAATCCTGTTTGCTCCCCACGCTTTCGCACCTCAGTGTCAGTATCGAGCCAGTCAGTCGCCTTCGCCACTGGTGTTCCTTCCCATCTCTACGCATTTCACCGCTACACAGGAAATTCCACTAACCTCTCTCGTACTCTAGTGAGTCAGTTTTGAATGCAGTTCCA
+
FFGGGGGGGGGGCEFGGGGGGGGDGGGGGGGGGGGGGGGDGGGGGGGGGGGGGGGGGGGGGGGGGGGGGGGGGGGGGGGGGGGGGGGGGGGGGGGGG>EEGGGGGGGGGGGGGGGGGGGGGGGGFGGGGGGGGGGGGGGD@FGEGGEGGGGGGGGGFCEEGGGGGGGGGGGGGGDGGGGFFGGGGGGGF*=DGFFF<FFDC56C?:F3C=DGGFFFG>FFFF<FGGBGBFBFFFFBB:?FBBF?F<>:2:?FFF<FFFF).5>AFAD>:6AFF<6)94<2)
@M02352:288:000000000-CKWC8:1:1101:25736:6327 2:N:0:TAGCGCTC+CGTCTAAT
TAACCTTGCGGCCGTACTCCCCAGGCGGTCAACTTAGTGCGTTAGCTGCGCCACTCACGTCTCAAGGACACAAACGGCTAGTTGACATCGTTTACGGCGTGGACTACCAGGGTATCTAATCCTGTTCGCTCCCCACGCTTTCGTTCCTCAGCGTCAGTATCTGTCCAGGTGGCCGCCTTCGCCACTGATGTTCCTTCCAATCTCTACGCATTTCACCGCTACACTGGAAATTCCACCACCCTCTACAGTACTCTAGTTTTCCAGTTCAAAATGCAGTTCC
+
FGFG9FFGG7FGGGGDGGGGGGGGGGGG6+FFGGGGFFFGGGGGGGGGGGGGGG8CF@CCF?@FD=8EFEG?GGGF+FGGGGGD9FGGGGGGGGGFGDGGGGGGFGFGGGGGGGGGGGGGGFFCDGAEEGGGGGFGGG>EFGGGCGGGGGFFGGGGDGGG,;D>EGGGGFCCCEDGGGGFFGGDGGGGGGGGFFFFFF6@FGFGFFFFGGFGGFFFGFF>FFFFCF0D?F?FFFFA((8?FFFFFF92>>BFAFF?<<=)68A4<44<-<)<ABF2=9<2
@M02352:288:000000000-CKWC8:1:1101:11625:6331 2:N:0:TAGCGCTC+CGTCTAAT
TAACCTTGCGGCCGTACTCCCCAGGCGGTCAACTTAGTGCGTTAGCTGCGCCACCCACGACTCAAGGTCACAGACGGCTAGTTGACATCGTTTACGGCGTGGACTACCAGGGTATCTAATCCTGTTCGCTCCCCACGCTTTCGTTCCTCAGCGTCAGTATCTGTCCAGGTGGCCGCCTTCGCCACTGATGTTCCTTCCAATCTCTACGCATTTCACCGCTACACTGGAAATTCCACCACCCTCTACAGTACTCTAGTTTGCCAGTTCAAAATGCGGTTCCA
+
GGGGGGGGGGGGGGGGGGGGGGGGGGGGGGGGGGGGGGGGGGGGGGGGGGGGGGGGFGDFGGGGGGGGGGGGGGGGGGGGGGGGGGGGGGGGGGGGGGDGGGGGGFGGGGEGGGGGGGGGGGGGGGGGGGGGGGFGGGGGGGGGGGGGGGGGGGGGGGFGGG9FFGFFFGCEGGGGGGDFFGCCDGGDGDGGFFFFFFF;ACFGF?FGDCDGGFFFDBBFFFBFD47446=?FF291(2,6??<8A):><FAFF4/6:9)6<))5AB<D)<24)76:4?3)
@M02352:288:000000000-CKWC8:1:1101:22932:6352 2:N:0:TAGCGCTC+CGTCTAAT
TAATCTTGCGACCGTACTCCCCAGGCGGTCTACTTATCGCGTTAGCTGCGCCACTAAAGGATCAAGTCCTCCAACGGCTAGTAGACATCGTTTACGGCGTGGACTACCAGGGTATCTAATCCTGTTCGCTCCCCACGCTTTCGTTCCTCAGCGTCAGTATCTGTCCAGGTGGCCGCCTTCGCCACTGATGTTCCTTCCAATCTCTACGCATTTCACCGCTACACTGGAAATTCCACCACCCTCTACAGTACTCTAGTTTGCCAGTTCAAAATGCAGTTCCA
+
GGGGGGGGGGGGGGGGGGGGGGGGGGGGGGGGGGGGGGGGGGGGGGGGGGGGGGGGGGGGFGGGGGGGGGGGGGGGGGGGGGGGGGGGGGGGGGGGGGGGGGGGGGGGGGGGGGGGGGGGGGGGGGGGGGGGGGDFGGGGGGGGGGGGGGGGGGGEEGFFGGFGGGGGGGGGGGGGGGGFFGGEGGGCCFGGGEFFFFFGFGFGEAF:DGEGGFFFC59>>FBFGG7F7?FFFFDBFFFFBFFF)-5:FAFA9<<=<>FAFAFFBA)).628>A?9B<B>2
@M02352:288:000000000-CKWC8:1:1101:12085:6363 2:N:0:TAGCGCTC+CGTCTAAT
TAATCTTGCGACCGTACTCCCCAGGCGGTACACTTAATGTGTTAACTGCATTACTGCAAGGTCTAGCCTCACAACAACTAGTGTACATCGTTTAGGGCGTGGACTACCAGGGTATCTAATCCTGTTTGCTACCCACGCTTTCGCACCTCAGTGTCAGTATTGGTCCAGTGAGTCGCCTTCGCCACTGATGTTCCTTCCAATCTCTACGCATTTCACCGCTACACTGGAAATTCCACCACCCTCTCCAGTACTCTAGTCTACCAGTTCAAAATGCAGTTCCA
+
FDFGGGGGFGGGGGGFGGGGGGGEGGDEGGGFGGGG<DGGGGGGGFGGGGGGGGGFGGGGGGGGGGGGGGFGFGGGGGGGGGGGGGGGGGGGGGGGFGGGGGGGGGGGGGGGGGGFGGFGGGGGGGGGGGGGGGGGGGGGGGGGGGGGGGGGFFFGGGGGGGGG9CEFG?G9DFGD>DDFFGEGGGGGFGG:CABEFA69BFFFCFFF47?4=B<BC8=13A<FGGFGEFFFFF<A1;?D;(36(59@F9AA2></644)647?A9<4<>.332*-9:42)
@M02352:288:000000000-CKWC8:1:1101:8088:6371 2:N:0:TAGCGCTC+CGTCTAAT
TAATCTTGCGACCGTACTCCCCAGGCGGTCTACTTAGTGCGTTAGCTGCGCCACTAAGATCTCAAGGACACAAACGGCTAGTTGACATCGTTTACGGCGTGGACTACCAGGGTATCTAATCCTGTTCGCTCCCCACGCTTTCGTTCCTCAGCGTCAGTATCTGTCCAGGTGGCCGCCTTCGCCACTGATGTTCCTTCCAATCTCTACGCTTTTCACCGCTACACCAGAAATCCCATCTACCTCTCCCATATTCTAGGTAAGCAGTTTTCAAAGCAGTTCAA
+
FGFGGGGGGGGGEGFGGGGGGGGGGFGGGFGGGGGGFFEGGGGGGGGGGGGGGGGFGG9FEECGGG<FFEDFCGGGDEGGGGAAFGGGGEGGFFB?=FGCFFECFDGGCGGGGFGGCCFCGGGAGFFEDEGGGG@FGEGEGGGGGGGFGGF6CEGGGGGGGGGGGFG6EA6B:FDGC5CFADE=<FGCGEG7;?AEA;A:=F6+<ACC)*./8A6CCE020327FG:<74@*)9?BB<))6<A<7?08<7:94:<*5<=<22414<-)64)-6?F:?4-:2
@M02352:288:000000000-CKWC8:1:1101:14730:6373 2:N:0:TAGCGCTC+CGTCTAAT
TAATCTTGCGGCCGTACTCCCCAGGCGGTCTACTTATCGCGTTAGCTTCGCCACTAAGTCATTACAACCCAACGGCTAGTAGACATCGTTTACGGCGTGGACTACCAGGGTATCTACTCCTGTTTGCTCCCCACGCTTTCGCACCTCAGTGTCATTATCAATCCAGAGTGTCGCCTTCGCCACTGATTTTCCTTCCTATATCTCCGCATTTCACCGCTACCCAGGAAATTCCCCACTCCTCTATCGTACTCTAGCCTGCCATTATCGGTTGCAATTCCAAG
+
GGGGGGGGGG>CFEGEGGGGGGGGGGGGFCFEFGGGFGGGGGGGDGGFGGGGGGGFGFFE,CFEGDFGGGGDFE7CFE8EEEEGEFGCFGGFDFFF7FGGGGC8FFFGGDGEF?DF9DFFGDGFG,EDFGGG,@CFGGCCBC*@E7DFCFGFGF;E7D92@;>EBFGFFCDE5C9?CG8?A5??C:9991>DFEFF3AF7AC8+4)8CGEF+1;=55>19(72519:*67/**044(:(3:4-5:(.4,().6...).<()-5<)-1(,,(.)4@)15<..
@M02352:288:000000000-CKWC8:1:1101:24810:6379 2:N:0:TAGCGCTC+CGTCTAAT
TAACCTTGCGGCCGTACTCCCCAGGCGGTCAACTTAGTGCGTTAGCTGCGCCACTCACGTCTCAAGGACACAAACGGCTAGTTGACATCGTTTACGGCGTGGACTACCAGGGTATCTAATCCTGTTCGCTCCCCACGCTTTCGTTCCTCAGCGTCAGTATCTGTCCAGGTGGCCGCCTTCGCCACTGATGTTCCTTCCAATCTCTACGCATTTCACCGCTACACTGGAAATTCCACCACCCTCTACAGTACTCTAGTTTGCCAGTTCAAAATGCAGTTCC
+
GGGGGGGGGGGGGGGGGGGGGGGGGGGGGGGGGGGGGGGGGGGGGGGGGGGGGGGGGGGGGGGGGGGGGGGGGGGGGGGGGGGGGGGGGGGGGGGGGGGGGGGGGGGGGGGGGGGGGGGGGGGGGGGGGGGGGGFGGGGGGGGGGGGFGGGGGGGGGGGGGGGGGFCCGGFFGGGGGGGFFGGGDGGFGFEFGFFFFFFGFGFGFFFGGD>DGF<BFDFFFFFFGGFFBFFFFFAFF?FFFFF?FF2:AFFFFDDFBAFA<BD?F>><A<22)6@2@:)4
@M02352:288:000000000-CKWC8:1:1101:23874:6390 2:N:0:TAGCGCTC+CGTCTAAT
CATTCTTGCGAACGTACTCCCCAGGTGGGTCACTTCTCACTTTCGCTTAGCCACTCAAACCGACGTTCGAACAGCTAGTGACCATCGTTTACGGCGTGGACTACCGGGGTATCTAATCCCGTTCGCTCCCCACGCTTTCGTCCATCAGTGTCAGTTAATTATTAGTGATCTGCCTTCGCAATTGGTATTCTATGTAATATCTATGCATTTCACCGCTACACTACATATTCTAACCATTTCATAATAACTCAAGACAACCAGTATCAAAGGCAATTTTACC
+
@6E<EFG<<F7@@EFG<<FGGF,,9C<,8@EEFGG9EF<FFGGG>FGGEGGFGGGG?EFFGGG+@CFFGCEFFEG?CFGGFGG?<ECDEGFGGEFCF@C@FGGGGG7@EFCAFDC,CEGFGE=FCF+DEGDGDGEEGFCEGGG*@@99F9EFCFAEF=FG9EEC9F9;>FG>DFF@D>D4?CGGGGFFC7>CCEF?*==@B+8@<B;C@FFFCFFD/::@@FFF4@<C7AFF66=@)6<BDF2))4<7<A<:2-26:FF:B42)6<<<<(41,57499A<
@M02352:288:000000000-CKWC8:1:1101:14707:6394 2:N:0:TAGCACTC+CGTCTAAT
TAACCTTGCGGCCGTACTCCCCAGGCGGTCAACTTAGTGCGTTAGCTGCGCCACTCACGTCTCAAGGACACAAACGGCTAGTTGACATCGTTTACGGCGTGGACTACCAGGGTATCTAATCCTGTTCGCTCCCCACGCTTTCGTTCCTCAGCGTCAGTATCTGTCCAGGTGGCCGCCTTCGCCACTGATGTTCCTTCCAATCTCTACGCATTTCACCGCTACACTGGAAATTCCACCACCCTCTACAGTACTCTAGTTTGCCAGTTCAAAATGCAGTTCCA
+
GGGGGGGGGGGGGGGGGFGGGGGGGGGGGGGGGGGGGGFGGGGGGGGGGEGGGGEGGGGGGGGGGDFFGGGFFGGDEGGGFGGCGGFGGGGGGEGGDGGGGGEGGGGGGGGGGGGGGGGGGGGFGGGGEGGCFCEGGGGGGGGGGGGDFGGGGGGGGFCFGFGGFGF6CFGCGGGGGGGFFGE58CFFGG?CGFFFFFFFFCAFFAF<DEFG==AFGB>0>:)7CC1D:=FBF@<<7?FF4:?:)6476)6<<A<6<9F<:8>DFFAABB<<2:66F9A<)
@M02352:288:000000000-CKWC8:1:1101:23209:6394 2:N:0:TAGCGCTC+CGTCTAAT
TAATCTTGCGACCGTACTCCCCAGGCGGTACACTTAATGTGTTAACTGCATTACTGCAAGGTCTAGCCTCACAACAACTAGTGTACATCGTTTAGGGCGTGGACTACCAGGGTATCTAATCCTGTTTGCTCCCCACGCTTTCGCGTCTCAGCGTCAATAATGTTCCAGTAGATCGCCTTCGCAATCGGTATTCCTTCTGATCTCTACGGATTTTACCCCTACACCAGAAATTCCATCTACCTCTCCCATATTCTAGGTAAGCAGTTTTCAAAGCAGTTCAA
+
GGGGGGGGGGGGGGGGGGGGGGGGGGGGGGGGGGGGGGGGGGGGGGGGGGGGGGGGGGGGGGGGGGGGGGFGGGGGGGGGGGGGGGGGGGGGGGGGGGGGGGGGGGGGGGGGGGGGGGGGGGGGGGGGGGGGGGGGGGGGGGGGGGGGGGGGGGGGGGGGGFGGGGGGGGGGGGGGGGGFFGGGGGGGGGFFGFFFFFFGFGFGFFFDDDFGGFFFGFFFFFEFFGFF;FFFFF<EEEFFFFFEF@::4(6<BA<=?FF)8<<:<BF<4A<B<0)2=6):4
@M02352:288:000000000-CKWC8:1:1101:16488:6398 2:N:0:TAGCGCTC+CGTCTAAT
TAATCTTGCGACCGTACTCCCCAGGCGGTACACTTAATGTGTTAACTGCATTACTGCAAGGTCTAGCCTCACAACAACTAGTGTACATCGTTTAGGGCGTGGACTACCAGGGTATCTAATCCTGTTTGCTCCCCACGCTTTCGCGTCTCAGCGTCAATAATGTTCCAGTAGATCGCCTTCGCAATCGGTATTCCTTCTGATCTCTACGGATTTTACCCCTACACCAGAAATTCCATCTACCTCTCCCATATTCTAGGTAAGCAGTTTTCAAAGCAGTTCAA
+
EEGGGGGGGGGGGGGGGGGGGGG@FFGGGGGGGGGGGGGGGGGGGGGGGGGGGGGGGGFGGGGGGGGGGGGGGGGGGGGGGGGGGGGGGGGGGGGGG?FGEGGGGGGGGGGGGGGDFGGGGGGGGGGGGGGGGGGGGGGGGGGGGGGGGGGGGGGGGGGGGFGGGGGGFFBCECDDDDCA?GGGDGGDEFGGFEFFFFFFFGFGFFFFGDEGGFEFGF?DFFFFFG@4@FFFFFEEEE?C>)/;@B<?F?BFA>AF2AFA?BABF>>9:4<>4:?7F<>9-
@M02352:288:000000000-CKWC8:1:1101:16223:6401 2:N:0:TAGCGCTC+CGTCTAAT
TAATCTTGCGACCGTACTCCCCAGGCGGTCTACTTAGTGCGTTAGCTGCGCCACTAAAGTCTCAAGGACCCCAACGGCTAGTAGACATCGTTTACGGCGTGGACTACCAGGGTATCTAATCCTGTTTGCTACCCACGCTTTCGCACCTCAGTGTCAGTATTGGTCCAGTGAGTCGCCTTCGCCACTGATGTTCCTTCCCATCTCTACGCATTTCACCGCTACACAGGAAATTCCACTCACCTCTACCATACTCTAGTTCGCCAGTTTTGAATGCAGTTCC
+
GGGGGGGGGGGGGGGGGGGGGGGGGGGGGGGGGGGGGGGGGGGGGGGGGGGGGGGGGGGGGGGGGGG8FGGGGGGGGGGGGGGGGGGGGGGGGGGGGGGGGGGGGFGGGGGGGGGGGGGGGGGGGGGGGGFGGGGGGGGGGGGGGGGGGGGGFFGGGGGGGGGGGGGGGFGGFGGGGGGFFGGCGGG7CFGGGFFFFFFCAF=FE7A7CGFGGFEAA>;B>E8FDFB<?@FFFF<A>??FFFFB3<<:>374?BB4<4909??0>FFD3?4ADA9)8:4<
@M02352:288:000000000-CKWC8:1:1101:7649:6401 2:N:0:TAGCGCTC+CGTCTAAT
TAACCTTGCGGCCGTACTCCCCAGGCGGTCAACTTAGTGCGTTAGCTGCGCCACTCACGTCTCAAGGACACAAACGGCTAGTTGACATCGTTTACGGCGTGGACTACCAGGGTATCTAATCCTGTTCGCTCCCCACGCTTTCGTTCCTCAGCGTCAGTATCTGTCCAGGTGGCCGCCTTCGCCACTGATGTTCCTTCCAATCTCTACGCATTTCACCGCTACACTGGAAATTCCACCACCCTCTACAGTACTCTAGTTCGCCAGTTTTGAATGCAGCTCCA
+
DGFGGGGGGGGGGGGGGGGGGGGGGGGGFEGGGGGGGGGGGGGGGGGGGGGGGGGGGGGGGGGGGGGGGGGGGGGGGGGGGGGGGGGGGGGGGGGGGGGGGGGGGGGGGGGGGGFGFGGGGGGGGGCGGGGGGDFGGEGGGGGGGFGGGFGGGGGGGGGFGFFGGGFGFGCFFFGGDDGF>G?=DFGDEFFGGFFEFFFDAD6CEFCCC5)7CFFFGEF99EBF76<C>FF?F494?B?BF?FBFFB>AAFFFF96>>6<9B?B?>D9(44<4<44)(8:(
@M02352:288:000000000-CKWC8:1:1101:3836:6402 2:N:0:TAGCGCTC+CGTCTAAT
TAACCTTGCGGCCGTACTCCCCAGGCGGTCTACTTATCGCGTTAGCTTCGCCACTAAGTCATTACAACCCAACGGCTAGTAGACATCGTTTACGGCGTGGACTACCAGGGTATCTAATCCTGTTTGCTCCCCACGCTTTCGCACCTCAGTGTCAGTATCAATCCAGAGTGTCGCCTTCGCCACTGATGTTCCTTCCTATATCTACGCATTTCACCGCTACACAGGAAATTCCACACTCCTCTATCGTACTCTAGCCTGCCAGTATCGGGTGCAATTCCAAG
+
EFGFFGGGCFDGGGGEGGGGEFGEGGGGEGGGGGGGGFGGGGGGGGGGGGGGGGGGGGGFGGGCFCFGGGGGGGGGEGGGGGGF?9FGFGGGGGGGGGGGGGGGAFDDFF=FFFGG9FFGGGGGF<,E>DDFGC+@CEGGEG8>CEFGFGGEG,EC@B9FFFGGCC?DD<EGGGGCDF<BD4C<D7B;<C;+@EF1C7FFA;8+/.>55CFFFF<D8>2;DFFF*C1C<667FF>??<2<?>A>><??0664<:AFA1>::2:9<4?91,4?>9BD=<44.
@M02352:288:000000000-CKWC8:1:1101:15548:6410 2:N:0:TAGCGCTC+CGTCTAAT
TAACCTTGCGGCCGTACTCCCCAGGCGGTCTACTTATCGCGTTAGCTTCGCCACTAAAGATCAAGTCTTCCAACGGCTAGTAGACATCGTTTACGGCGTGGACTACCAGGGTATCTAATCCTGTTTGCTCCCCACGCTTTCGCACCTCAGTGTCAATATCAGTCCAGGTAGTCGCCTTCGCCACTGGTGTTCCTTCCTATATCTACGCATTTCACCGCTACACAGGAAATTCCACTCACCTCTACCATACTCTAGTTCGCCAGTTTTGAAAGCAGTTCCAA
+
FFFGGGGGGGGGGGGGGGGGGGGGGGGGGGGFGGGGGGGGGGGGGGGGGGDGGGGGGGGCGGGGGGGGGGGGFGGEGGGGGGGGGGGGGGGGFGGGGGGGGGGGGGGGDFGGGGGGGGGGCGGGGGGGGGGGGGGGEGGGGGGCEEGGGGGGGGGGGFGCFAEFFFGGGFFGG7??DGGFFDEGGFF?CEEGCEFFFFFGFGFF<F5DDGEGGFFF*:99BFBFFFBD:FFB?*6).(7354<BFF?B??4<A>489571189?<A<:?))).(04@>):-
@M02352:288:000000000-CKWC8:1:1101:20336:6415 2:N:0:TAGCGCTC+CGTCTAAT
TAATCTTGCGACCGTACTCCCCAGGCGGAATGCTTAATCCGTTAGGTGTGTCACCGAATAGCATGCTACCCGACGACTGGCATTCATCGTTTACGGTGTGGACTACCAGGGTATCTAATCCTGTTTGCTCCCCACACTTTCGTACCTCAGCGTCAGTATCGAGCCAGTGAGCCGCCTTCGCCACTGGTGTTCCTCCAAATATCTACGAATTTCACCTCTACACTTGGAATTCCACTCACCTCTCTCGAACTCAAGACCAGGAGTTTAGGAGGCAGTTCCGA
+
FGFGGGGGGGGGGGGGGGGGGGGGGGGGGGGGGGGGGGGGGGGGGGGGGGGGGGGGGGGGGGGGGGGGGGGGGGGGGGGCGGGGGGGGGGGGGGCGFGGGGGGGGGGFFEGGGGGGGGGGGGGGGGGGGGGGGGGGGGGGGGGGGGGGGGGGGGGGGGGGDGGGGGGGGE?DFGGGGGGFDGGEGGGGGGEGGFFFFFAGFGFFFFFGGGFGCFCA9AFFEFFFGG?<AFFFFFFFF?BFFF???FF7(8?FA?<FFF>2<0::<FFD><:?08:BFFFF,
@M02352:288:000000000-CKWC8:1:1101:18000:6420 2:N:0:TAGCGCTC+CGTCTAAT
TAACCTTGCGGCCGTACTCCCCAGGCGGTCTACTTATCGCGTTAGCTTCGCCACTAAGTCATTACAACCCAACGGCTAGTAGACATCGTTTACGGCGTGGACTACCAGGGTATCTAATCCTGTTTGCTCCCCACGCTTTCGCACCTCAGTGTCAGTATCAATCCAGAGTGTCGCCTTCGCCACTGATGTTCCTTCCCATCTCTACGCATTTCACCGCTACACAGGAAATTCCACACTCCTCTATCGTACTCTAGCCTGCCAGTATCGGGTGCAATTCCAAG
+
FGGGGGGGGGGGGGGGGGGGGGGGGGGGGGGGGGGGGGGGGGGGGGGGGGGGGGGGGGFGGGGGGGGGGGGGGGGGGGGGGGGGGGGGGGGGGGGGGGGGGGGGGGGGGGGGDGGGGGGGGGGGGGGGGGGGGGGGGDFGGGGGGCFGGGGGGGGGGGGGGGGGGEGGGFGGEGGGGGCDFGGC<9FCFGDGGFFFFFFGFGFGEFFGGGAFGFEFGDBFFFB><FFFFF@FF??B:7BFFFFAFBFF?125<4<FDFFFF0,))639><2:)6F7F<BF,
@M02352:288:000000000-CKWC8:1:1101:8066:6427 2:N:0:TAGCGCTC+CGTCTAAT
CATTCTTGCGAACGTACTCCCCAGGTGGGTTACTTATCACTTTCGCTTAGCCACTCAGCTCTCAATCGAGCCAAACAGCTAGTAACCATCGTTTACGGCGTAGACTACCAGGGTATCTAATCCTGTTCGCTACCTACGCTTTCGTCCATCAGCGTCAGTGAATTATTAGTGATCTGCCTTCGCAATCGGTATTCTATGTAATATCTATGCATTTCACCGCTACACAGGAAATTCCACACTCCTCTATCGTACTCTAGCCTGCCAGTATCGGGTGCAATTC
+
GGGGGGGGGGGGGGGGGGGGGGGGGGGGGGGGGGGGGGGGGGGGGGGGGGGGGGFGGGFGGGGGGGGGGGGGGGGGGGGGGGGGGGGGGGGGGGGGEGGGGGGGGGGFGGGGGGGGGGGGGGGGGGGGGGGGGGGGGGGGGGGGGGGGGGGGGGGGGGGGGFGFGGGGGGGGGGGGGGGFFGGGGGGGGGDFGFFFFFFGFCFGFFFGGGFGGFFFGFFBFFFFGGFG?F);AFFFFF61(:EF336<?@FBFBF?AB?ABF??BFB241>B:057B43A
@M02352:288:000000000-CKWC8:1:1101:12703:6429 2:N:0:TAGCGCTC+CGTCTAAT
TAACCTTGCGGCCGTACTCCCCAGGCGGAATGCTTAATCCGTTAGGTGTGTCACCGAACAGTATACTGCCCGACGACTGGCATTCATCGTTTACGGTGTGGACTACCAGGGTATCTAATCCTGTTTGCTCCCCACGCTTTCGCGTCTCAGCGTCAATAATGTTCCAGTAGATCGCCTTCGCAATCGGTATTCCTTCTGATCTCTACGGATTTTACCCCTACACCAGAAATTCCATCTACCTCTCCCATATTCTAGGTAAGCAGTTTTCAAAGCAGTTCAAT
+
FCFGGGGGGGGGGGGGGGGGGGGGGGGGGGGGGGGGGGGGGGGGGGGFGGGGGGGGGGGGGGGGGGGAFGGGGGGGGGGGGGGFGCEGGGGGGGGGGGGGGGGGFFGGFGCFEGFGGGGGGGGGGGGGGGGGGGGEGGGGGGGDEGDGGGGGGGGGFFCGGGGGGFDFGGGGGGGGGGG4BCEGGGGGGFGGFEFEFFFGFGFG<CFCDC>FGFE4CF?BFFFFGF?G?FFFFFFBFFB25A?B<FFF:AFAFFA?><F>?B:6ADFFFADAF(5>F>BD6
@M02352:288:000000000-CKWC8:1:1101:5446:6429 2:N:0:TAGCGCTC+CGTCTAAT
CAATCTTGCGACCGTACTCCCCAGGCGGTCTACTTAGTGCGTTAGCTGCGCCACTAAAGTCTCAAGGACCCCAACGGCCAGTAGACATCGTTTACGGCGTGGACTACCAGGGTATCTAATCCTGTTTGCTACCCACGCTTTTGCACCTCAGTGTCAGTATTGGTCCAGTGAGTCGCCTTCGCCACTGATGTTCCTTCCTATCTCTACGCATTTCACCGCTTCACCGGAAATTCCACACTCCTCCATCTTACTCTAGCCTGCCCGTATAGAACGCAATTCA
+
,;CFDFGGGGGGGGGGGGGGGGGGG8CF@@BFGGGG<FGFGGG,CFGGGGEGGG<,:E9FFGGFAEF<EFGGGGG:>F+4=<FEE<,A5=FGG7F:FC4>CF@8,,,B8,BFDDDD;=D;9DA>@FG?DD,;FEEE3@8C@,35>9D?CC6EC2@ECC,@EB9D9F,>D,2DCFC4D7C;)/=**4,,>9FGGFFFF4@7+*+2/+1:CCECFA3+;.21,8)6*76)-<*968))((((.51(.)6).2:<9):0-(*(.2(,418)))))(,)4;<>)
@M02352:288:000000000-CKWC8:1:1101:13782:6432 2:N:0:TAGCGCTC+CGTCTAAT
TAACCTTGCGACCGTACTCCCCAGGCGGTCTACTTAGTGCGTTAGCTGCGCCACTAAAGTCTCAAGGACCCCAACGGCTAGTAGACATCGTTTACGGCGTGGACTACCAGGGTATCTAATCCTGTTTGCTACCCACGCTTTCGCACCTCAGTGTCAGTATCGAGCCAGTCAGTCGCCTTCGCCACTGGTGTTCCTTCCCATCTCTACGCATTTCACCGCTACACAGGAAATTCCACTAACCTCTCTCGTACTCTAGTGAGTCAGTTTTGAATGCAGTTCCA
+
GFGGGGGGGGGGGGGGGGGGGGGGGGGGGGGGGGGGGGGGGGGGGGGGGGGGGGGGGGGGGGGGGGGGGGGGGGGGGGGGGGGGGGGGGGGGGGGGGGGGGGGGGGGGGGGGGGGGGGGGGGGGGGGGGGGGFGGGGGGGGGGGGGGGGGGGGGGGGGGGGEGGGGGGGGGGGGGGGGGFFGGGGGGGG?FCFFFFFFFGFGFGFFFGGGFGGFFFGD916@?F6C?GF6FFFFFFFFFFFA:):4><B?BBB2.9>2@?AAA<<DFA?FFF>D=4?44<)
@M02352:288:000000000-CKWC8:1:1101:6292:6445 2:N:0:TAGCGCTC+CGTCTAAT
TAACCTTGCGGCCGTACTCCCCAGGCGGTCAACTTAGTGCGTTAGCTGCGCCACTCACGTCTCAAGGACACAAACGGCTAGTTGACATCGTTTACGGCGTGGACTACCAGGGTATCTAATCCTGTTCGCTCCCCACGCTTTCGTTCCTCAGCGTCAGTATCTGTCCAGGTGGCCGCCTTCGCCACTGATGTTCCTTCCAATCTCTACGCATTTCACCGCTACACTGGAAATTCCACCACCCTCTACAGTACTCTAGTCTACCAGTTCAAAATGCAGTTCCA
+
FFFGGGGGGGGGGGGGGGGGGCAEGGGGGGGGGGGGGGFGGGGGDGGGGGGGGGEGGGGGGGGGGFGFGGGGGGGGGGGGGGGFGGGGGGGGGGGGGGGGGGGGGGGGGGGGGD:EGGGGFGGGGGCGDGGGGGFGCGEEGGGGGGCCGGGGGGGEGGGGGGGGGGGGFGG>ECGGGGGFFGGEDF6@FFFGFEFEFF6CFG=>ECFGGC:<FB4FFDF9>D<FFGF::?FFBFFFF?BFFF<,8>B::BFFFDA4<2*6ADF?DFD>AADFAAFB=56))
@M02352:288:000000000-CKWC8:1:1101:4208:6448 2:N:0:TAGCGCTC+CGTCTAAT
TAACCTTGCGGCCGTACTCCCCAGGCGGTTAACTTAGTGCGTTAGCTGCGCCACTCAGGCGTCAAGTACGCCTAAAGCTAGTTAACCTCCTTTACGGGGTGGAATGCCCGGGGATATCATACTGTTTGGCCCCCACGATTTCGTTCCTTGGCCTTCGTTTGTGTCCCGGTGGTCCGCCTCACCACTGAGTGTCCTTCCCGTCTCTCCCAATTTCGCCCATGCACTGGAGATTCCCCCACCCTCTCCCGGTCTCTAGTTTCACCTATCAAAATGCCGGTCC
+
B<F,;CFEFG7:@FGGEFGGG@C,CCC:++6,<EFCF6:<@FGGGF,:F7+BFFF=A,6,+67B,,,,<,7+,4,,,:,9CB9,<E9?=,,9?F<+:448CFC=<,58,C7F7+8,68=;,EFGFF<,+,,+8:++:**6@,44D34+,,,4,,,488,1*2>4;CFE>C***<23:*28)1;+/++5+++317+.)5)*)*0*6*.296)2**(.;)((,))***(2(0)119).2((318?((,((,((()4)9)6/)))),(.))).))))0(),,,
@M02352:288:000000000-CKWC8:1:1101:13790:6449 2:N:0:TAGCGCTC+CGTCTAAT
TAACCTTGCGACCGTACTCCCCAGGCGGTCTACTTAGTGCGTTAGCTGCGCCACTAAAGTCTCAAGGACCCCAACGGCTAGTAGACATCGTTTACGGCTTGGACTACCAGGTTATCTAATCCTTTTTGCTACCCACGCTTTCGCCCCTCAGTGTCAGTATCGAGCCATTCAGTCGCCTTCGCCCCTGGTGTTCCTTCCCATCTCTACGCATTTCACCGCTACCCCGGAAATTCCACTAACCTCTCTCTTACTCTCTTGAGTACGTTTTGAATGCCGTTCCA
+
FGFEDGGGGGGGGGGDGFGGGGGGGGGG6CFCFGGGGGAAGGGGGGGGCGGGGG@<FG9<CFFFF9<CFGGEGEE77FCCFF,C,5,AB@FG@+<F+8++@+,576E=5FG,7,8EA,5AD=,,CD<>BF;FGC:F8>EGFC:C6E>DCF@F9@,,,7@@C7:*>*,,?DD?FC4?*:5A)*8*:=F5C6CDG?C675A::867<C628/=C+@?CF=92()(0*9;<0)9?F?5<4>(5:<1),).))456A2)1--9))))(.4,37:)4--)(0-44)
@M02352:288:000000000-CKWC8:1:1101:26836:6449 2:N:0:TAGCGCTC+CGTCTAAT
TAATCTTGCGACCGTACTCCCCAGGCGGTCTACTTAGTGCGTTAGCTGCGCCACTAAAGTCTCAAGGACCCCAACGGCTAGTAGACATCGTTTACGGCGTGGACTACCAGGGTATCTAATCCTGTTTGCTACCCACGCTTTCGCACCTCAGTGTCAGTATTGGTCCAGTGAGTCGCCTTCGCCACTGATGTTCCTTCCCATCTCTACGCATTTCACCGCTACACAGGAAATTCCACTCACCTCTACCATACTCTAGTTCGCCAGTTTTGAATGCAGTTCCA
+
FGGGGGGGGGGGCGGGGGGGGGGGGGGGGGGGGGGGGGGGGGGGGGGGGGGGGGGGGGGGGGGGGGGGGGGGGGGGGGGGGGGGGGGGGGGGGGGGGGGGGGGGGGGGGGGGGGGGGGGGGGGGGGFGGGGGGCGGGGGGGGGGGGEFFGDCCCFGGGFFACGGGFGGGCCGGCDGCDDFFGGGGGGEFGGGGFFFFFFFFG8@CFFGGGFGGFFFGFFFFEBF=C6C?)69@FBFFB17:2:2<>434<FA?BA=BB?<F0:>7AF<36>22<F<FFB4)
@M02352:288:000000000-CKWC8:1:1101:18239:6472 2:N:0:TAGCGCTC+CGTCTAAT
TAATCTTGCGACCGTACTCCCCAGGCGGTCTACTTAGTGCGTTAGCTGCGCCACTCACGTCTCAAGGACACAAACGGCTAGTTGACATCGTTTACGGCGTGGACTACCAGGGTATCTAATCCTGTTCGCTCCCCACGCTTTCGTTCCTCAGCGTCAGTATCTGTCCAGGTGGCCGCCTTCGCCACTGATGTTCCTTCCAATCTCTACGCATTTCACCGCTACACTGGAAATTCCACCACCCTCTACAGTACTCTAGTTTGCCAGTTCAAAATGCAGTTCCA
+
GGGGGGGGGGGGGGGFGGGGGGGGGGGGGGGGGGGGGGGGGGGGGGGGGGGGGGGGGGGGGGGGGGGGGGGGGGGGGGGGGGG<FGGGGGGGGGGGGG@FGGGGGGGGGGGGGGGGGGGGGGGCGGGEGGGGGGGGGGGGGGGGGGGGGGGGGGGGGGGGGGGFGGGGGGGGGGGGGGGFFGGGGGF@FGGGGEFEEFFGFGFGFFFGGGBDGF?=FEBF>FBFGDFG?FFFFFAA12<0<(((444:B>BAAFF*6>?)5<A:?-6>>B2222*)9<>9)
@M02352:288:000000000-CKWC8:1:1101:21160:6473 2:N:0:TAGCGCTC+CGTCTAAT
TAACCTTGCGGCCGTACTCCCCAGGCGGTCAACTTAGTGCGTTAGCTGCGCCACTCACGTCTCTAGGACACAAACGGCTAGTTGACATCGTTTACGGCGTGGACTACCAGGGTATCTAATCCTGTTCGCTCCCCACGCTTTCGTTCCTCAGCGTCAGTATCTGTCCAGGTGGCCGCCTTCGCCACTGATGTTCCTTCCAATCTCTACGCATTTCACCGCTACACTGGAAATTCCACCACCCTCTACAGTACTCTAGTCGAACAGTTCAAAATGCAGTTCC
+
FGGGGGGGGGGGGGGGGFGGGGGGGGGGGGGGGGGGGGGGGGGGGGGGGGGGGGGGGGGGGGGGGGGGGFGGGGGGGGGGGGGGGGGGGGGGGGGGGGGGGGGGGGGGGGGGGGGGGFGGGGGFGGGGGGGGGGGGGGGGGGGGGGGGGFGFGGGGGGGGGGGGGGGGGGFDGECGGGGF>DGGGGGCGGGGGFFFFFFFFGFGFFFFGGFGGFFFFBBB>DBFGD:C?FFFFFA><<BF:14?2<D7AFAFFF<96A>(4:6?9AF2))8A<)/-0<<4
@M02352:288:000000000-CKWC8:1:1101:25566:6476 2:N:0:TAGCGCTC+CGTCTAAT
TAACCTTGCGGCCGTACTCCCCAGGCGGTCTACTTAATGCGTTAGCTTTGAAAAACAGAACCGAGGTTCCGAGCTTCTAGTAGACATCGTTTACGGCGTGGACTACCAGGGTATCTAATCCTGTTTGCTCCCCACGCTTTCGTGCCTCAGTGTCAGTATTTGTCCAGGTAGCCGCCTTCGCCACTGATGTTCCTTCCAATCTCTACGCATTTCACCGCTACACTGGAAATTCCACTACCCTCTACAATACTCTAGTTTGCCAGTTCAAAATGCAGTTCCCA
+
GFFCFGGGGGGGGGGGGGGGGGGGGGGGCFFFGGGGGGGGGGGGGGGGGGGFGGGGFFGGGGGGGGGGGGGGGGGGGGGGGGFFGGGGGGGGGGDEGGGGGGGGGGGGGGGFGGGGFDGGGGGGGGGGGGGGGGGGGGGGGGGGGFGGGFCFGGGGGGGGGGGGGGG?EGFGGCDGGGFFFGGGGFCGGGGGGFFEDFFGFGFGCFFGGGFGGFFF5>BFFFBFF44FFFFFFFFA?FFFFB?BA97>AFFFAA499<FF2>:?FFF)6.<A>A49FDF?)
@M02352:288:000000000-CKWC8:1:1101:15990:6490 2:N:0:TAGCGCTC+CGTCTAAT
TAATCTTGCGACCGTACTCCCCAGGCGGTCTACTTAGTGCGTTAGCTGCGCCACTAAAGTCTCAAGGACCCCAACGGCTAGTAGACATCGTTTACGGCGTGGACTACCAGGGTATCTAATCCTGTTTGCTACCCACGCTTTCGCACCTCAGTGTCAGTATTGGTCCAGTGAGTCGCCTTCGCCACTGATGTTCCTTCCCATCTCTACGCATTTCACCGCTACACAGGAAATTCCACTCACCTCTACCATACTCTAGTTCGCCAGTTTTGAATGCAGTTCCA
+
FGGGGGGGGGGGGGGGGGGGGGGGGGGGGGGGGGGGGGGGGGGGGGGGGGGGGGGGGGGGGGGGGGGGGGGGGGGGGGGGGGGGGGGGGGGGGGGGGGGGGGGGGGGGGGGGGGGGGGGGGGGGGGGGGGGGGGGGGGGGGGGGGGGGGGGGGGGGGGGGGAEGGGGGGGGGGGDGGGGFFGGEGGGGG7FGGFFFFFFGFFFGF=CGGGFGGFFFG>@@FF>FFG?G7FFFF@ABFFFFFFFFAAAFF<BFFFF4<>FF9??FFFFFB?AFFFF)9<<<)
@M02352:288:000000000-CKWC8:1:1101:9045:6495 2:N:0:TAGCGCTC+CGTCTAAT
TAACCTTGCGGCCGTACTCCCCAGGCGGTCAACTTAGTGCGTTAGCTGCGCCACTCACGTCTCAAGGACACAAACGGCTAGTTGACATCGTTTACGGCGTGGACTACCAGGGTATCTAATCCTGTTCGCTCCCCACGCTTTCGTTCCTCAGCGTCAGTATCTGTCCAGGTGGCCGCCTTCGCCACTGATGTTCCTTCCAATCTCTACGCATTTCACCGCTACACTGGAAATTCCACCACCCTATACAGTACTCTAGTTTGCCAGTTCAAAATGCAGTTCC
+
GGGGFGGGGGGGGGFGGGGGGGGGGGGGFGGGGGGGGGGGGGGGGGGGGGGGGGGGGGGGGGGGGGGCGGGFGGGGGGGGGGGFFGFGGGGGGGGGGGGEFGGGGGGGGGGGGGGGGGGGGGGGGG9BGGGGGGFGDEGGGGGGGGGGGGFDGGGGGGGGGGEGDFGGGGGCGGGGGGGFFGGGGGGCGFGGGEFFFFFFFGFGFCFFGDFGGFFFC>BFFFFFGGFGBF?FF?A<?:BFFB<B>B))<<ABFFFFFFFDA<AFFFFB4<AA<BF>B<BA
@M02352:288:000000000-CKWC8:1:1101:11659:6503 2:N:0:TAGCGCTC+CGTCTAAT
TAATCTTGCGACCGTACTCCCCAGGCGGTACACTTAATGTGTTAACTGCATTACTGCAAGGTCTAGCCTCACAACAACTAGTGTACATCGTTTAGGGCGTGGACTACCAGGGTATCTAATCCTGTTTGCTCCCCACGCTTTCGCGTCTCAGCGTCAATAATGTTCCAGTAGATCGCCTTCGCAATCGGTATTCCTTCTGATCTCTACGGATTTTACCCCTACACCAGAAATTCCATCTACCTCTCCCATATTCTAGGTAAGCAGTTTTCAAAGCAGTTCAA
+
GGGGGGGGGGGGGGGGGGGGGGGGGGGGGGGGGGGGFGGGGGGGGGGFGFGGGGGGGGGGGGGGGGGGGGFGGGGGGGGGGGGGGGGGGGGGGGGFGGDGGGGGGGGGGGGGGCFGGGFGGGGGGGGGGGGGGGGGGGGGGGGGGGGGFGFGGGGGGGGGGGGGGGGFFGGGGGGGGGGFFGGGGGGDGGGGGFFFFFFFCGFGE8FCDGFGGFFFGFFFFFFFGG7FDFFFFFFFFECFEFAFFFFFFFFFAA<B>FF<B?FBFBFA<29<9:<2FAFB9
@M02352:288:000000000-CKWC8:1:1101:16376:6503 2:N:0:TAGCGCTC+CGTCTAAT
TAACCTTGCGGCCGTACTCCCCAGGCGGTCTACTTATCGCGTTAGCTTCGCCACTAAGTCATTACAACCCAACGGCTAGTAGACATCGTTTACGGCGTGGACTACCAGGGTATCTAATCCTGTTTGCTCCCCACGCTTTCGCACCTCAGTGTCAGTATCAATCCAGAGTGTCGCCTTCGCCACTGATGTTCCTTCCTATATCTACGCATTTCACCGCTACACAGGAAATTCCACACTCCTCTATCGTACTCTAGCCTGCCAGTATCGGGTGCAATTCCAAG
+
BFGFFGGGGGGGEEFGFFGGGEGGGGEF@FGGGGGFGFFGGGGGGGGGGGGGGG?FGGGGGGGGGGGGGGGDGGGGGGGGGGGGGGGGGGGGGGEFGGGGEGGGGGGGGGFFFGFGGGGGGGGGGGFDFFDGGGCFGGGGGEGGGFGGGFFFGGGGGCBC;@?EC,>DGFGG5CDGGGGFD:EF4FG?EGFGGC=@E7@++;CF338<:7FFFFA):B6>FF75*9:*47776=(,(,3)3<25A21:84>:<<AF47F0)45))),(430()66)/)56,
@M02352:288:000000000-CKWC8:1:1101:11308:6513 2:N:0:TAGCGCTC+CGTCTAAT
TTAATCTTGCGACCGTACTCCCCAGACGGTCTACTTAGTGCGTTAGCTGCGCCACTAAAGTCTCAAGGACCCCAACGGCTAGTAGACATCGTTTACGGCGTGGACTACCAGGGTATCTAATCCTGTTTGCTACCCACGCTTTCGCACCTCAGTGTCAGTATTGGTCCAGTGAGTCGCCTTCGCCACTGATGTTCCTTCCCATCTCTACGCATTTCACCGCTACACTGGAAATTCCACCACCCTCTACAGTACTCTAGTTTGCCAGTTCAAAATGCAGTTCC
+
GGGGGGGGGGGGGGGGGGGGGGGGGGGGGGGGGGGGGGGFFGGGGGGGGGGGGGGGGGGGGGGGGGGGGGGGGGGGEGGGGGGGGGGGGGGGGGGGGGGGGGGGGGGGGGGGGGFGGGGGGGGGGGGGGGGGGFGGGGGGGGGGGGGGGGGGGGGGGGGGGGFFGFGGGGGFCFGGGGGGF?DGGGGGGGGGGGEFEFFFGFFA:CFFFGGFGG=ECFA@F@FFFGGF44FFFFFAD?BFFFF??AFBFAAFFFF2*:<FBB7<?B>DFF<8AA<F)@<DA
@M02352:288:000000000-CKWC8:1:1101:16363:6521 2:N:0:TAGCGCTC+CGTCTAAT
TAACCTTGCGGCCGTACTCCCCAGGCGGTCTACTTATCGCGTTAGCTTCGCCACTAAGTCATTACAACCCAACGGCTAGTAGACATCGTTTACGGCGTGGACTACCAGGGTATCTAATCCTGTTTGCTCCCCACGCTTTCGCACCTCAGTGTCAGTATCAATCCAGAGTGTCGCCTTCGCCACTGATGTTCCTTCCTATCTCTACGCATTTCACCGCTACACAGGAAATTCCACACTCCTCTCTCTTACTCTAGCCTGCCATTCTCCGTTGCACTTCCAAG
+
G9FGGGGAD@@FEFGGGGGGGGFCCF@CFGGFGGGGGGFG:FGGGGGGGGGGGGGCF<FFFGGGGGGGGGG@GF+@FF=FCFGGFFGCGGGCGFFFFBFC:BFGGGGGGEFGGGGC3EFGGEFGGCFGGDGGDFEGGGGGDGGEGGGGGG7FFC,>:B@;,2;DF9:DD9DF5ED<CF<B;*AC<<C9CFGGGFF@CFF*1:@@E3A*CEFG7AA>E;1;7F2)943><FFF4B:?FFFFFF(4<).)6<<<<):?A0>?45<)-))((5(472@065.))
@M02352:288:000000000-CKWC8:1:1101:9038:6532 2:N:0:TAGCGCTC+CGTCTAAT
TAACCTTGCGGCCGTACTCCCCAGGCGGTCTACTTATCGCGTTAGCTTCGCCACTAAGTCATTACAACCCAACGGCTAGTAGACATCGTTTACGGCGTGGACTACCAGGGTATCTAATCCTGTTTGCTCCCCACGCTTTCGCACCTCAGTGTCAGTATCAATCCAGAGTGTCGCCTTCGCCACTGATGTTCCTTCCTATATCTACGCATTTCACCGCTACACAGGAAATTCCACACTCCTCTATCGTACTCTAGCCTGCCAGTATCGGGTGCAATTCCAAG
+
GGGGGGGGGGGGGGGGGGGGGGGGGGGGGGGGGGGGGGGGGGGGGGGGGGGGGGGGGGGGGGGGGGGGGGG7FGDGGEGGGGGGGGGGGGGGGGGGGGGGGGGGGGFGGGGGGGGGGGGGGAFFGFGGGGFGFGGGGCFFCEEEGGGFFGGGGGGGGGGGGGGGGC9FGEFGGGGGGGFEFGGC80CFGGGG=?F1>CFFFGFG<FECDEFCCFAEGF9;DF<FDG1FAFF49B(::7?AFF<<96?1<?94<4AF>:FFF7?BA<(6>:6?F2BA=AAA)
@M02352:288:000000000-CKWC8:1:1101:21023:6542 2:N:0:TAGCGCTC+CGTCTAAT
TAACCTTGCGGCCGTACTCCCCAGGCGGTCAACTTAGTGCGTTAGCTGCGCCACTCACGTCTCAAGGACACAAACGGCTAGTTGACATCGTTTACGGCGTGGACTACCAGGGTATCTAATCCTGTTCGCTCCCCACGCTTTCGTACCTCAGCGTCAGTATCTGTCCAGGTGGCCGCCTTCGCCACTGATGTTCCTTCCAATCTCTACGCATTTCACCGCTACACTGGAAATTCCACCACCCTCTACAGTACTCTAGTTTGCCAGTTCAAAATGCAGTTCCA
+
GGGGGGGGGGGGGGGGGGGGGGGGGGGGEGGGGGGGGGGGGGGGGGGGGGGGGGGGGGGGGGGGGGGGGGGGGGGGGGCGGGGGGGGGGGGGGGGGGGGGGGGGGGGGGGGGGGGGGGGGGGGGGGGGGGGGGGFGGGGGGGGGGGGGGGGGGGGGGGGGFGGGGF?CGFGFGGGGGGGF>GGGGGGGGGGGGFFFFFFGFFFGFFFGGGFGGFFFGEBFFF?5FF?F?FFFF?<A:(,84:?B7BFFFAFFB>>6ADF9)82444:AFF2<A>F2=<AF2
@M02352:288:000000000-CKWC8:1:1101:21364:6547 2:N:0:TAGCGCTC+CGTCTAAT
TAACCTTGCGGCCGTACTCCCCAGGCGGTCAACTTAGTGCGTTAGCTGCGCCACTCACGTCTCTAGGACACAAACGGCTAGTTGACATCGTTTACGGCGTGGACTACCAGGGTATCTAATCCTGTTCGCTCCCCACGCTTTCGTTCCTCAGCGTCAGTATCTGTCCAGGTGGCCGCCTTCGCCACTGATGTTCCTTCCAATCTCTACGCATTTCACCGCTACCCTGGAAATTCCACCACCCTCTACAGTACTCTAGTCGAACAGTTCAAAATGCATTTCC
+
GGGGGGGGGGGGGGGGGGGGGGGGGGGGFGGGGGGGGGGGGGGGGGGGGGGGGGGGGGGGGGGGGFGGGGGGFGGGGGGGGGGFGGFFGEGGGGGGEGGGGDGGGGGGGGGGGGGGGGGGGGGDGGGGGGGGGGGGGGGGGGEGFGGGF;@CEEGGGGGGGGGGGGGFFFCEGGGGGGGFFGGED6CCCGGGGEFFFFF7AC=GFFFDGEEGFBAFFBBFFF0>F4453*@FFF)6:6?F61282:6)))--)4-*6<0306>1:<A<>A27<A@)=>F<
@M02352:288:000000000-CKWC8:1:1101:24883:6547 2:N:0:TAGCGCTC+CGTCTAAT
TAATCTTGCGACCGTACTCCCCAGGCGGTCTACTTAGTGCGTTAGCTGCGCCACTAAAGTCTCAAGGACCCCAACGGCTAGTAGACATCGTTTACGGCGTGGACTACCAGGGTATCTAATCCTGTTTGCTACCCACGCTTTCGTACCTCAGTGTCAGTATTGGTCCAGTGAGTCGCCTTCGCCACTGATGTTCCTTCCCATCTCTACGCATTTCACCGCTACACAGGAAATTCCACTCACCTCTACCATACTCTAGTTCGCCAGTTTTGAATGCAGTTCCA
+
GGFDFGGGGGDGGGGGGGGGGGGGGGGGGGGGGGGGGFGGGGGGGGGGGGGGGGGGGGGGGGGGGGGGGGGGGGEGGGCCGGGGGGGAA=FGGFFC:FGGGGGGGFGGGGGGGGGGGGGGGGGGGGGGGGGGGGDFGGGGGFGGGGGGGFGGGGGGGGGGGGCD;,,,@>DDFGGDDGGF>CGGGGGFGGGGGFFE;?6CFGFGFFFGCGFGGFEFG>(,6));C<:<:9@F4@AF2<4:??(5<A9?F>:AFA>6A2F?>??>FADFBB9<<594FA<B2
@M02352:288:000000000-CKWC8:1:1101:9035:6550 2:N:0:TAGCGCTC+CGTCTAAT
TAACCTTGCGGCCGTACTCCCCAGGCGGTCTACTTATCGCGTTAGCTTCGCCACTAAGTCATTACAACCCAACGGCTAGTATACATCGTTTACGTCGTGGACTCCCAGGGTTTCTAATCCTTTTTGCTCCCCCCCCTTTCGCACCCCGTTGTCAGTATCAATCCAGAGTGTCCCCTTCCCCACTGATGTTTCCTCCTTTTTCTACGCATTTCACCCCTACACAGGAAATTCCACACTCCTTTCTCGTACTCTATCCTGCCAGTCTCCGTTCCACTTCCAAG
+
FGFGFFGGGGDGEGGGGGGGGGFGGDCECGGGGGGGG,DE:FGFFGGGGGGGEGGEG8FF9AEGG9?FEGG,?F++>+,9,,<B,95+FFD+,B,:+@FECFG,F,:?D7,,6A=E@@F,E,CF>8=BEEGG+5+5BFCB633@>*4*465=FFCG>,@@,,C?<,,=?9?B,<CCD5*540CCD?F7E9+++9@;1+3*;76+9)89>G?C*92)/8(((04)9<:06=*//*.8331))))6:-8,3(.5).6<>)6:07>)4436:2((.)7.*.-.4
@M02352:288:000000000-CKWC8:1:1101:3896:6562 2:N:0:TAGCGCTC+CGTCTAAT
TAACCTTGCGGCCGTACTCCCCAGGCGGTCAACTTAGTGCGTTAGCTGCGCCACTCACGTCTCAAGGACACAAACGGCTAGTTGACATCGTTTACGGCGTGGACTACCAGGGTATCTAATCCTGTTCGCTCCCCACGCTTTCGTTCCTCAGCGTCAGTATCTGTCCAGGTGGCCGCCTTCGCCACTGATGTTCCTTCCAATCTCTACGCATTTCACCGCTACACTGGCAATTTCCCCACCCTCTACAGTACTCTAGTTTGCCAGTTCAAATTGCAGTTCCA
+
FGEFGGGGGGGGGDGEFFFGGGGGGGGGFGCECFGGGGGGGGGGEGGFFEGGGGC<FFDFFFGCFGF8F=FFDFFFEDCGGGGGAFFFEFGGGEFGGGGGGE=DFA,D<DFGG8>DF,=FFGGFGGGGGGGGGGCFGEGGGGEGGGFC9>:CEGGECF9D9F,DGGFFFGGD>GCDGGGF>CE5CFC7C?FGFCFCAFFFF<+:<CF<55>CD92@GFB>BB2@79(*(*96*9534(423((.)6:3))64A<9FA4464364).66<)).))1)9:A<)
@M02352:288:000000000-CKWC8:1:1101:16313:6576 2:N:0:TAGCGCTC+CGTCTAAT
TAATCTTGCGACCGTACTCCCCAGGCGGTACACTTAATGTGTTAACTGCATTACTGCAAGGTCTAGCCTCACAACAACTAGTGTACATCGTTTAGGGCGTGGACTACCAGGGTATCTAATCCTGTTTGCTCCCCACGCTTTCGCGTCTCAGCGTCAATAATGTTCCAGTAGATCGCCTTCGCACTCGGTATTCCTTCTTATCTCTACGGATTTTACCCCTACACCAGAAATTCCATCTACCTCTCCCATATTCTAGTTAAGCATTTTTCAAAGCAGTTCAA
+
GDFGGGGGGGGGGGGGGGGGGGGGGFGGGGGGGGGGGFGGGGGGGGGGGGFGGGGFFFGGGGGGFGGGGG6F@FGAFGGGGFCGGGFGGGGGGCFGGGGGDGGGGFGGGGGGGGGGDGGGGGGGGGGGGGGGGGGGGGGGGGGG6CCDG,@9:EEEEGG9E9FGFG99EAEFGGCDCCGF?DE**ACCGFGGGEFFF?+41CFFF>FDG*:CFFCFGFF;;F1;FG?7,=@AFF<596?E77A<?F:2>1AAF<B7)66)).))..<>:9B)4</(/.44)
@M02352:288:000000000-CKWC8:1:1101:3424:6580 2:N:0:TAGCGCTC+CGTCTAAT
TAACCTTGCGGCCGTACTCCCCAGGCGGTCAACTTAGTGCGTTAGCTGCGCCACTCACGTCTCAAGGACACAAACGGCTAGTTGACATCGTTTACGGCGTGGACTACCAGGGTATCTAATCCTGTTCGCTCCCCACGCTTTCGTTCCTCAGCGTCAGTATCTGTCCAGGTGGCCGCCTTCGCCACTGATGTTCCTTCCAATCTCTACGCATTTCACCGCTACACTGGAAATTCCACCACCCTCTACAGTACTCTAGTCTACCAGTTCAAAATGCAGTTCCA
+
FGGGFGGGGGGGGEGEGGGGGGGGGGGG:FFFGGGGFFGGGGGGGGGGGGGGGGGGGGGGGCFGGGGGGG,CFGGGGGGGGGFGFGGFGGGGGGGGGGEGGGGGGGAFGGGGGFF,EFGG9FGGGGGDGGFCGEFGGGGGGGGGGGCDGGG?EGGGGGGGFG9DCFGGGGGGFED4DGGFFGCEC?F+><+;DCFFE4AF6CAFFFFGGEFDDFF?F>B6,.4<7C2>778@F65A7?B6:BBFA4ABAFBF>-<*:<44><?2<<2)6.44<<F)*.)6.
@M02352:288:000000000-CKWC8:1:1101:18619:6584 2:N:0:TAGCGCTC+CGTCTAAT
TAACCTTGCGGCCGTACTCCCCAGGCGGTCAACTTAGTGCGTTAGCTTCGCCACTAAGTCATTACAACCCAACGGCTAGTAGACATCGTTTACGGCGTGGACTACCAGGGTATCTAATCCTGTTTGCTCCCCACGCTTTCGCACCTCAGTGTCAGTATCAATCCAGAGTGTCGCCTTCGCCACTGATGTTCCTTCCTATATCTACGCATTTCACCGCTACACAGGAAATTCCACACTCCTCTATCGTACTCTAGCCTGCCAGTATCGGGTGCAATTCCAAG
+
9FGGGGGGGGGGGGGGGGGGGGGGGGGGGGGGGGGGGFGGGGGGGGGGGGGGGGGFGGGGGGGGGGGGGGGGGGGGGGGGGGGGGGGGGGGGGGGGGGGGGGFGGGGFGGFGGGGG9FFGGFFFGE9DCDFGGGCFEGGGGG6EGGGGG9EEFGGGGGGGGFGGGGFGFFDFEGGGGFGFFGGGG9@EGFGFDEFFF6A?1;CGF:BDGGFF@FEBGDBF<F279F?4<79=4F>:(8?DFFF9A(33?FBF>>AF)3@0:0))644211-4)66)944<.
@M02352:288:000000000-CKWC8:1:1101:12632:6588 2:N:0:TAGCGCTC+CGTCTAAT
TAATCTTGCGACCGTACTCCCCAGGCGGTCTACTTAGCGCGTTAGCTTCGCTACTCACGAGTTAAACTCACAAACAGCTAGTAGACAGCGTTTACGGTGTGGACTACCAGGGTATCTAATCCTGTTCGCTACCCACACTTTCGCACATGAGTGTCAGTTTTTGGCCAGAGAGTCGCCTTCGCCACTGATGTTCCTCCAGATCTCTACGCATTTCACCGCTACACCTGGAATTCCACTCCCCTCTCCAAAACTCTAGAATGCCAGTTCTAAATGACCGTCC
+
FGFGGGGGGGGGGGGGGGGGGGGGGGGGGGGGGGGGGGGGGGGGGGGGGGGGGGGGGGGGGGGCGGGGGEGGGGGGGGGGGGGGGGDGGGGGGGGGGGGGGGGGGGGGGGGGGGGGGGGGGFGGGGGGGGGGGGGGGGGGGGGGGGCF?DGGGGGGGGGGGG@CFGGCFGGGGGDGGGGFFGGGGGGGGFGGGFFFFFF*ADFGEFFGGGFGGFFCG:@FBF>FFGB4:?BFFFBBFFFFFFFFFBAF26?:<A<9:<F>>??0:ABAAD2945=?)8?B
@M02352:288:000000000-CKWC8:1:1101:24379:6600 2:N:0:TAGCGCTC+CGTCTAAT
TAATCTTGCGACCGTACTCCCCAGGCGGTCTACTTAGTGCGTTAGCTGCGCCACTAAAGTCTCAAGGACCCCAACGGCTAGTGTACATCGTTTAGGGCGTGGACTACCAGGGTATCTAATCCTGTTTGCTCCCCACGCTTTCGCGTCTCAGCGTCAATAATGTTCCAGTAGATCGCCTTCGCAATCGGTATTCCTTCTGATCTCTACGGATTTTACCCCTACACCAGAAATTCCATCTACCTCTCCCATATTCTAGGTAAGCAGTTTTCAAAGCAGTTCAA
+
FGGGGGGGGGGGGGGGGGGGGGGGGGFEGGGGGGGGGGGGGGGGGGGGGGGGGGGGGGGGGGGGGGGGGGGGGGGGGGGGGGGGGGGGGGGGGGGGGGGGGGGGGGGGGGGGGGGGGGGGGGGGGGGGGGGGGGGGGGGGGGGGGGGGGGGGGGGGEGGFGGGGGGGGGFFGGGGGGGGFFGGGGGGGGCGGGFFFFFFGFGFGCFFGGGFGGFFFGFFDFFFFGGFGF4BFF@AFFFFFFF<DFFFFFFAFBDAFBFFFFBFFBFFFAFF9A?FBFFBF9
@M02352:288:000000000-CKWC8:1:1101:10176:6603 2:N:0:TAGCGCTC+CGTCTAAT
TAATCTTGCGACCGTACTCCCCAGGCGGTACACTTAATGTGTTAACTGCATTACTGCAAGGTCTAGCCTCACAACAACTAGTGTACATCGTTTAGGGCGTGGACTACCAGGGTATCTAATCCTGTTTGCTCCCCACGCTTTCGCGTCTCAGCGTCAATAATGTTCCAGTAGATCGCCTTCGCAATCGGTATTCCTTCTGATCTCTACGGATTTTACCCCTACACCAGAAATTCCATCTACCTCTCCCATATTCTAGGTAAGCAGTTTTCAAAGCAGTTCAA
+
[truncated: 86,203,146 more chars]
