# Supplementary material for: Hidden interactions in the intertidal rocky shore: variation in pedal mucus microbiota among marine grazers that feed on epilithic biofilm communities
Source: PeerJ. 2022 Sep 23;10:e13642. doi: 10.7717/peerj.13642 (PMC9512015; doi:10.7717/peerj.13642)
Supplement: Supplemental Information 24 [file peerj-10-13642-s024.gz › peerj-10-13642-s024]

@M02352:288:000000000-CKWC8:1:1101:22241:2072 1:N:0:TAGCGCTC+TCTCTCCG
TACGAGGGGTGCAAGCGTTAATCGGAATTACTGGGCGTAAAGCGTGCGTAGGTGGTTTGTTAAGCAAGATGTGAAAGCCCCGGGCTCAACCTGGGAACTGCATTTTGAACTGGCAAACTAGAGTATTGTAGAGGGTAGTGGAATTTCCAGTGTAGCGGTGAAATGCGTAGAGATTGGAAGGAACATCAGTGGCGAAGGCGGCTACCTGGACAAATACTGACACTGAGGCACGAAAGCGTGGGGAGCAAACAGGATTAGATACCCTGGTAGTCCACGCCGTAA
+
GGGGCBFGGGGGGGGGGGGGFGGGGGEGGGGGGGGGGGGGGGGGGGGGFGGGGGGCFFGGGGGGGGGGGGGGFFGG9FFGEGGD=FGGGGGCFGFFGGGGGGGGGGGEEEGGFDDGGGGGGFGGDFCACFGFCA7>B:FGGG9CCGG3=FFCGA>AFGFFGGGGF@EBCGDGFGGFGCGFEGGGGG79FGGFGGGGGGFCECEGGGGGGGGGGGGGGGFGD+<C?FGECEFGGGCDGGGGGDB0;DFG+77<:FFG<7<=<CGGFFF?BF2)9>709-89C>
@M02352:288:000000000-CKWC8:1:1101:24118:2295 1:N:0:TAGCGCTC+TCTCTCCG
TACGGAGGGTCCGAGCGTTATCCGGAATCATTGGGTTTAAAGGGTCCGCAGGCGGTCGATTAAGTCAGAGGTGAAATCCCATAGCTCAACTATGGAACTGCCTTTGATACTGGTTGACTTGAGTCATATGGAAGTAGATAGAATGTGTAGTGTAGCGGTGAAATGCATAGATATTACACAGAATACCGATTGCGAAGGCAGTCTACTACGTATGTACTGACGCTCATGGACGAAAGCGTGGGGAGCGAACAGGATTAGATACCCTGGTAGTCCACGCCGTAA
+
GGGGGGGGGGGGGGGGGGGFGGGGGGGGFGEEGGGFGDGGGGGGGGGGGGGGGGGFFGGGGGGGGGGGFGGGGGGGGGGGGGGGGGGGGGG@EFGGGGGGGGGGGFGGGGFGGGGGDGGGGGGGGGGGGGGGGGGGGGGGGGFGCFFFFGGGGGGFGGGGGGGGGGGGGGGGGFGGDFGGGGGFGGGGGGGDGGEGGGGGGGGGGGGGGGGGGGEGGGGGGCGGGDGGEFGGGGGFGGGGEGF00>5DGGFFFFGGFFFFFFFGFFGFFFB>FGF<9:EFGD
@M02352:288:000000000-CKWC8:1:1101:19220:2316 1:N:0:TAGCGCTC+TCTCTCCG
TACGAAGGTCCCGAGCGTTATTCGGAATCACTGGGCGTAAAGGGAGCGTAGGCTGCGTGGTAAGTCAGATGTGAAATCTCGGTGCTCAACACCGAAACTGCATTCGATACTGCCATGCTAGAGTAATGGAGAGGTAACTGGAATTCTCAGTGTAGCAGTGAAATGCGTAGATATTGAGAGGAAGACCAATGGCGAAAGCAGGTTACTGGACATTTACTGACGCTGAGGCTCGAAGGCTAGGGTAGCGAAAGGGATTAGATACCCCTGTAGTCCTAGCAGTAA
+
GGGGFGGGGGGGGGGGGGGGGGGGGGGGEGGGGGGGGGGGGGGGFGGGGGGGGGGCG@FEFEGGGGGGGGGGGGGGGGAFGGGFGCGGGGGGGGGGGGGGGGGGGGGGGGGGGGGGGGGGGGGGGGGGGGGGGGGGGGGGGGGGGGFGCGGGGGGGFGFFGGGGGGGGGGGGGGGGGFGGGG:FFGGGGGGGGGGGEGGGGGGGGGGGFGGFFGGGGGGGGGGGGGGGCFGGGGGFGGGGGGFB?FDCEGFF??CFFFFFGGGG:FGF9@BDFFFFF2=<CC
@M02352:288:000000000-CKWC8:1:1101:24378:2362 1:N:0:TAGCGCTC+TCTCTCCG
TACGGAGGGGGTTAGCGTTGTTCGGAATTACTGGGCGTAAAGCGCACGTAGGCGGATCAGAAAGTATAGGGTGAAATCCCAGGGCTCAACCCTGGAACTGCCTTATAAACTCCTGGTCTTGAGTTCGAGAGAGGTGAGTGGAATTCCGAGTGTAGAGGTGAAATTCGTAGATATTCGGAGGAACACCAGTGGCGAAGGAGGCTCACTGGCTCGATACTGACGCTGAGGTGCGAAAGTGTGGGGAGCAAACAGGATTAGATACCCTGGTAGTCCACACCGTAA
+
GFGFE@FEEEGFGFGGGGGGCFGGGGGGGGGFGFGGGEEFCEFE@=FEFGGECFEFFCGGFEFGGGGGGGGFGGGGGFFGGGGECEFGGGFGGDGGGGGGFFGGGGGGGGFGG9FFFFDFACGFFGB<FFGGGEGGFGGFGGFEGGECEF<FB@CECFFGGGGGGGGC=FGGGECFGGEGGDFGGGGGGGGGGGGGGE*AEEF@CE?@FFFGGGGGGGFCFGE=?DEGCEGGGGGF>CCGG85365FFFGFF316>8=>FGFCC4;FFFFFFFFF??:7(9<
@M02352:288:000000000-CKWC8:1:1101:15572:2502 1:N:0:TAGCGCTC+TCTCTCCG
TACGAGGGGTGCAAGCGTTAATCGGAATTACTGGGCGTAAAGCGTGCGTAGGTGGTTTGTTAAGCAAGATGTGAAAGCCCCGGGCTCAACCTGGGAACTGCATTTTGAACTGGCAAACTAGAGTATTGTAGAGGGTAGTGGAATTTCCAGTGTAGCGGTGAAATGCGTAGAGATTGGAAGGAACATCAGTGGCGAAGGCGGCTACCTGGACAAATACTGACACTGAGGCACGAAAGCGTGGGGAGCAAACAGGATTAGATACCCTGGTAGTCCACGCCGTAA
+
GGGGDGGGGGGGGGGGGGGGFGGGGGGGGGGGGGGGGGGGGGGGGGGGGGGGGGGGGGGGGGGGGGGGGGGGGGGGGGGGGGGGGGGGGGGGGGGGGGGGGGGGGGGGGGGGGGGGGGGGGFFGFGGGGGGGGGGGGGGGGGGGGGGGGGGGGGGGGGGGGGGGGGGGGGGGGGGGGGGGGGGGGGCGGGGGGEGGGGGGGGGGGGGGGGGGGGGGGFFCGGG6CGGGGGGGGGGFCEGGGGFFFFGGGGFFFBFGFFFFGGGGFFF?<@BFFGF:>077DD
@M02352:288:000000000-CKWC8:1:1101:14982:2518 1:N:0:TAGCGCTC+TCTCTCCG
TACGGAGGGTCCGAGCGTTAATCGGAATTACTGGGCGTAAAGCGCACGCAGGCGGTTTGTTAAGCTAGATGTGAAAGCCCTGGGCTCAACCTGGGAATTGCATTTAGAACTGGCAAACTAGAGTATTGTAGAGGGTAGTGGAATTTCCAGTGTAGCGGTGAAATGCGTAGAGATTGGAAGGAACATCAGTGGCGAAGGCGGCTACCTGGACAAATACTGACACTGAGGCACGAAAGCGTGGGGAGCAAACAGGATTAGATACCCTGGTAGTCCACGCCGTAA
+
GGGGGGGGGGFGGGGGGGGGDGGGGGGGGGGGGGGGGGGGGGGGGGGGGGGGGGGFGGGGGGGGGGGGGGGGGGGGGGGGGCFGFGGGGGGGGGGGGGGGGGGGGGGGGGGGGGGGGGGGGGGGGGGGGGGFGGGGGFGGGGGGGGGFGGGGGGGGGGEGGFEGGGGGGGGG?FGFFFFFGGGGFGG9FGGFGGGGGGGGGGGGGGGGGGGGGGGGGGG?EFFFFGGGGGGGGGGFGGGGGGE?>FGGGGFFF?47<FDFFFFGFFGFFFA<FGFBFFFFGG
@M02352:288:000000000-CKWC8:1:1101:16300:2589 1:N:0:TAGCGCTC+TCTCTCCG
TACGGAGGATCCAAGCGTTATCCGGAATCATTGGGTTTAAAGGGTCCGTAGGTGGATAATTAAGTCAGAGGTGAAAGTTTGCGGCTCAACCGTAAAATTGCCTTTGATACTGGTTGTCTTGAGTTATTATGAAGTAGTTAGAATATGTAGTGTAGCGGTGAAATGCATAGATATTACATAGAATACCAATTGCGAAGGCAGATTACTAATAATCAACTGACACTGATGGACGAAAGCGTGGGGAGCGAACAGGATTAGATACCCTGGTAGTCCACGCCGTAA
+
GGGGGGGGGGGGGGGGGGGGGGGGGFGFGGGGGGGFGGEGGGGGGGGGGGGGGGGGGGGGGGGGGGGGGGGGGGGGGGGGGGGGGGGGGGGGGGEFGGGGGGFGGGGGFCEEFGGGGGGGGFGGGGGGGGGGGGGGGFGGGGGGGGGGGGGGGGDGGGGGGGGGGGGGGGGGGGGGGGGGGGGGGGGFGGGGGGGGGGGGGGGGGGFGGGFFFGGGGGGGGGGFGGGGGGGDEGG>FGGGGGEFFDGGGCDFF?GCBFFFGGGGFFGFAFA9FGF?FBF9GD
@M02352:288:000000000-CKWC8:1:1101:9160:2590 1:N:0:TAGCGCTC+TCTCTCCG
TACGGAGGGTCCGAGCGTTATCCGGAATTATTGGGTTTAAAGGGTCCGTAGGCGGTCAATTAAGTCAGAGGTGAAATCCCATGGCTTAACTATGGAACTGCCTTTGATATTGGTTGACTTGAGTCATATGGAAGTCGATAGAATGTGTAGTGTAGCGGTGAAATGATTAGATATTACACAGAATACCGATTGCGAAGGAAGTTTACTACGTACGTACTGACGTTCATGGACGAAAGCGTGGGGAGCGAACAGGATTAGTACCCTGGGTAGTCCACGCCGTAA
+
GGGGGGGG7F8FFEGGGGGGGGGGGFCG,FGGGGGFEGGGGGGGG,CF<FGGGGGCG,<F5CFGGGGG,EFE+CFGG,45B?,BFG8EFF<,9<,<EFC,?4FF9<FD,5,C,83+,,C,,,58:CF,5F=D<,,,88+,+C,,,3@37,:88353C:5*@F;,3,,,232,,33,,,,,,?>E;F71*=C*44B*::,6*5+2,?+2C*>9*142*3?++**/08<++065CE37**7CEG;((.1C*))72(97)0-*+3C*)5C?)0..*0*(((8-17
@M02352:288:000000000-CKWC8:1:1101:8510:2605 1:N:0:TAGCGCTC+TCTCTCCG
TACGGAGGGTGCGAGCGTTAATCGGAATTACTGGGCGTAAAGCGCATGCAGGTGGTTCATTAAGTCAGATGTGAAAGCCCGGGGCTCAACCTCGGAACTGCATTTGAAACTGGTGAACTAGAGTGCTGTAGAGGGGGGTAGAATTTCAGGTGTAGCGGTGAAATGCGTAGAGATCTGAAGGAATACCAGTGGCGAAGGCGGCCCCCTGGACAGACACTGACACTCAGATGCGAAAGCGTGGGGAGCAAACAGGATTAGATACCCTGGTAGTCCACGCCGTAA
+
GGGGGGGGGGGGGEGGGGG7DFGGGGGG8FGGGGGGGGGGGGGGGGEG8FFGCDFFGFGGGFFEGG<C5EFGGGGGGGGGGGGGGGGGFGG<EFGGFFGGGFGGGGGGGGGGGGDFFGGGGGGGGGGGBGGFGGGGGGECEGGGGGGGGGGGGGGGGGGGGGGGGFGGGGGFGGGGGFGFFCFFGFFGGGGGGEGGGGGGGGC>?EGGGFGGGFCGGGGGG?GFFFGC:CFGG=<DGGDGGGFFFFGFGGFF<:CGFF<@GGGGFFFFAFFFFCF:BFFFGG
@M02352:288:000000000-CKWC8:1:1101:19429:2648 1:N:0:TAGCGCTC+TCTCTCCG
TACGGAGGGTGCGAGCGTTAATCGGAATTACTGGGCGTAAAGCGCATGCAGGTGGTTCATTAAGTCAGATGTGAAAGCCCGGGGCTCAACCTCGGAACTGCATTTGAAACTGGTGAACTAGAGTGCTGTAGAGGGGGGTAGAATTTCAGGTGTAGCGGTGAAATGCGTAGAGATCTGAAGGAATACCAGTGGCGAAGGCGGCCCCCTGGACAGACACTGACACTCAGATGCGAAAGCGTGGGGAGCAAACAGGATTAGATACCCTGGTAGTCCACGCCGTAA
+
GGGGGEEEGCFGGGGGGGGGCFGFGFGGGGGGFGGGGEGCDFGGGDGGGGGGFFGFFFGGGGGGFFFCFGGGGGGGGGGGGGGDCFGGGGFGGGGGGFGGCFGGGGGGGGGGGGGGGGFFDFGGGGAFGGGFGGGGGGGGGGFGG???CFEGFGGGGGEEGGGGGGGGGCEFCFGGGGGGGGGGGGGGGGFGGGGGGGCGDG=EECEGGGGFCGFFFGGFGGGGGGG?9C7DCEDFGGGGGGF:>FFGCFFFF<CDDFFFGGGGFFDFBFFF97FFBBFBGG
@M02352:288:000000000-CKWC8:1:1101:11907:2674 1:N:0:TAGCGCTC+TCTCTCCG
TACGGAGGGGGTTAGCGTTGTTCGGAATTACTGGGCGTAAAGCGTACGTAGGCGGATTGGAAAGTTGGGGGTGAAATCCCAGGGCTCAACCCTGGAACTGCCTCCAAAACTATCAGTCTAGAGTTCGAGAGAGGTGAGTGGAATTCCAAGTGTAGAGGTGAAATTCGTAGATATTTGGAGGAACACCAGTGGCGAAGGCGGCTCACTGGCTCGATACTGACGCTGAGGTACGAAAGTGTGGGGAGCAAACAGGATTAGATACCCTGGTAGTCCACACCGTAA
+
GGGGG7FGEGGGGGGGGGGGGGGGGGGGGGGGGGGGGGGGGGGGGGGGGGGGGGGGGGGGCFEGGGGGGGGGGGGGGGGGGGGGGGGGGGGGGGGGGGGGGGGGGGGGGFGGGGGGGFGGGGGGGGGGGGGGGGGGCGGGFGGFGGGGGGGGGGGGGGGGGGGGGGGGGGDCFGGGGGGGDGGGGGGGGGGGGGGGGGGGGGGGGGGGGF5AEGGGGGGGGGGGGGGGGFGGGGGFGFGGGGF?>@F<CFFFBFGGFF>FFGGGFFGFAFFFFGFFFFFFGG
@M02352:288:000000000-CKWC8:1:1101:19066:2692 1:N:0:TAGCGCTC+TCTCTCCG
TACGGAGGGTCCGAGCGTTAATCGGAATTACTGGGCGTAAAGCGCGCGTAGGTGGATTGGTCAGTCAGATGTGAAAGCCCAGGGCTCAACCTTGGAACTGCATCTGATACTGCTAGTCTAGAATACAGTAGAGGGTAGTGGAATTTCCTGTGTAGCGGTGAAATGCGTAGATATAGGAAGGAACACCAGTGGCGAAGGCGACTACCTGGACTGATATTGACACTGAGGTGCGAAAGCGTGGGGAGCAAACAGGATTAGATACCCTGGTAGTCCACGCCGTAA
+
GGGGGGGGGGGGDFGGGGGFFGGGGGGGGGFGGGGGGGGGGGGGGGGGGGGGEGGFGGGGFGCGGGGGGGGGGGGGGGGGGAFGGGGGGGGFGGGGG?FGGGGGGGGGGGDG9FDGGGGAFGGGGGGGGGGGGGCCCFGGGGGGGFGGGGGGGGG9FGGGGGGGGGGGGGGFGGGGGGGGGGGGGGGGGGGGGGGGGGGCEGGGGGGGGGGGGGGGGGFGGGGFGGGGGFGCCGGEFGGGGGF?>FGGGGFFB:DGDFFFGGGGFFGFFFFFFGFFFFFFGG
@M02352:288:000000000-CKWC8:1:1101:19583:2845 1:N:0:TAGCGCTC+TCTCTCCG
TACGGAGGGTCCGAGCGTTATCCGGAATCATTGGGTTTAAAGGGTCCGCAGGCGGTCAATTAAGTCAGAGGTGAAATCCCATAGCTTAACTATGGAACTGCCTTTGATACTGGTTGACTTGAGTCATATGGAAGTAGATAGAATGTGTAGTGTAGCGGTGAAATGCATAGATATTACACAGAATACCGATTGCGAAGGCAGTCTACTACGTGTGTACTGACGCTCATGGACGAAAGCGTGGGGAGCGAACAGGATTAGATACCCTGGTAGTCCACGCCGTAA
+
GGGGGGGGGGGGGGGGGFGGGGGGGEFGFGGGGGGFGGGGGGGGGGFGGGGGGGGGGGFFFGGGGGGGGGGGGGGGGGGGGGGGGGGGGGGFGGGGGGGGGFGGGGGGGGGGGGGGGGGFGGGGGGGGGGGGGGGGGGGGGGGGGFGGGGGGGGGFGGGGGGGGGGGGGGGGGGGGGGGGGGGGGGGGGGGGGGGGGGGGGGGFG9FFCE>EGGGGGGFGGGGGGGFFFCGDGDD>FGC?EGFFBFGGGGFF?:FC>FFFGGG4=FGFFFFFFG??68@;DC
@M02352:288:000000000-CKWC8:1:1101:22208:3033 1:N:0:TAGCGCTC+TCTCTCCG
TACGGAGGGTCCGAGCGTTATCCGGAATCATTGGGTTTAAAGGGTCCGCAGGCGGTCGATTAAGTCAGAGGTGAAATCCCATAGCTCAACTATGGAACTGCCTTTGATACTGGTTGACTTGAGTCATATGGAAGTAGATAGAATTTGTAGTGTAGCGGTGAAATGCATAGATATTACACAGAATACCGATTGCGAAGGCAGTCTACTACGTATGTACTGACGCTCATGGACGAAAGCGTGGGGAGCGACCAGGATTAGATACCCTGGTAGTCCACGCTGTAA
+
GGGG>FGG:@<FGGGGGGGCFFGGGFCG@FFGFGFF,BFGGGGGF@CF@FGFGGG7>++C<BFGGGGGGGGGGGGGGGG8??<EFFFGGGE<@AEGGGFGGBAFCFF9DFGGDAFC8FFGGFGGDFG9=,@C,D@CCG9CFGFF,73@FFGFFCFGGGGGGGGGGGCFGCFFG9:F;>C9BFF@CGG@@FEFCCC8:CF6BCGGCGG;;*;CC6BCGG+5BECGGC9C+<<CEEC@GG<CC53315)9*97>01DG<4AF?CFF4:399@FFFGF(7(727C
@M02352:288:000000000-CKWC8:1:1101:23515:3074 1:N:0:TAGCGCTC+TCTCTCCG
TACGAGGGGTGCAAGCGTTAATCGGAATTACTGGGCGTAAAGCGTGCGTAGGTGGTTTGTTAAGCAAGATGTGAAAGCCCCGGGCTCAACCTGGGAACTGCATTTTGAACTGGCAAACTAGAGTATTGTAGAGGGTAGTGGAATTTCCAGTGTAGCGGTGAAATGCGCAGAGATTGGAAGGAACATCAGTGGCGAAGGCGGCTACCTGGACAAATACTGACACTGAGGCACGAAAGCGTGGGGAGCAAACAGGATTAGATACCCTGGTAGTCCACGCCGTAA
+
GGGGGGGGGFGGGGGGGGGGGGGGGGGGGGGGGGGGGGGGGGGGGGGGFFFGGGGFGGGGGGDFFGGGGGGGGGGGGFFGGGGEGGGGGGGGGGGGGGGGGGGGGGGGGGGGGGGGGGGGGGGFGGGGGGGGGGGGGGGGGGGGGGGGFGGGGGGGGGGGGGGGGGGEGGGGGFFFGGGGGGGGGFFGGFGGGGEGEGGGEDGGGGGGGGGGGGGGGGGGGGGGGGGGGGGGGGGFGGGDGG>BFFGGGGFF??GGFFFFGGFGFFGFFFFFFG?:>BE>DD
@M02352:288:000000000-CKWC8:1:1101:22955:3170 1:N:0:TAGCGCTC+TCTGTCCG
CACGGAGGGTGCAAGCGTTACTCGGAATCACTGGGCGTAAAGAGCGTGTAGGCGGGTTTGTAAGTTTGAAGTGAAATCCAATGGCTCAACCATTGAACTGCTTTGAAAACTGCTTACCTAGAATATGGGAGAGGTAGATGGAATTTGTGGTGTAGGGGTAAAATCCGTAGAGATCAGAAGGAATACCGATTGCGAAGGCGATCTACTGGATCATTATTGACGCTGAGAGGCGAAAGCGTGGGGAGCAAACAGGATTAGATACCCTGGTAGTCCACGCCCTAA
+
,FGGGGGGGGBF8FFGGGGG:<FFGFGGGG,EFGG8@FFGGG<F,@6BBFGGGGG@4488EFFGG,,CC,CFGGGGGFFEFCEFFGGGGG<FGCFGGGGGGAFG<5D<EDFG<FG,>FGAFG9C<,,,@<CGEGGGGGGCFGFG7@,@,@FGGGG:FEE7FGFG8DCDFGGC;F,BBFGDFGGGGGGGGGGGGDGGGGGD*CGGGGFC9**+*+3ACEEGGGGG8D89+17CGGGFGGGGGGFF>31CGFF@BBGG?FBFGGCD6>GFAFFFFG??9?)9FF
@M02352:288:000000000-CKWC8:1:1101:20707:3173 1:N:0:TAGCGCTC+TCTCTCCG
TACGGAGGGTGCGAGCGTTAATCGGAATTACTGGGCGTAAAGCGCATGCAGGTGGTTCATTAAGTCAGATGTGAAAGCCCGGGGCTCAACCTCGGAACTGCATTTGAAACTGGTGAACTAGAGTGCTGTAGAGGGGGGTAGAATTTCAGGTGTAGCGGTGAAATGCGTAGAGATCTGAAGGAATACCAGTGGCGAAGGCGGCCCCCTGGACAGACACTGACACTCAGATGCGAAAGCGTGGGGAGCAAACAGGATTAGATACCCTGGTAGTCCACGCCGTAA
+
GGGGGGGGGBFGGGEGGGGGGGGGGGGGFGGGGGGGGGGGGGFGFEFGFGGGFFGEGGGGGFDGGGGGGGGGGGGGGGGGGGGGGGGGGGGFGGGGFFFGGGGGGGGGGGGGGFGGGGGGGGGGG<FFGFGGGGGEGGCGGGGGGGGGFGGGGFGGGGEGGGGGGCEEGGGFGFGCGGGGGGFCFDGGGECGGGGGGGGGGE8?CGGGGG4EGG5CGFGGDFFF?CC@9FFGEGGFFE*;EEF:>DGGC7><??CFBFD?F7EC@;FF4946?D*4>BF;CC
@M02352:288:000000000-CKWC8:1:1101:15151:3187 1:N:0:TAGCGCTC+TCTCTCCG
TACGGAGGGTCCGAGCGTTAATCGGAATTACTGGGCGTAAAGCGCACGCAGGCGGTTTGTTAAGCTAGATGTGAAAGCCCTGGGCTCAACCTGGGAATTGCATTTAGAACTGGCAGGCTAGAGTTTTGGAGAGGGGAGTGGAATTCCAGGTGTAGCGGTGAAATGCGTAGATATCTGGAGGAACATCAGTGGCGAAGGCGACTCCCTGGTCAGTAACTGACGCTCATGTGCGAAAGTGTGGGTAGCGAACAGGATTAGATACCCTGGTAGTCCACACCGTAA
+
GGGGGGGGGGGGGGGGGGGGGGGGGGGGGGGGGGGGGGGGGGGGFEGGG@CGGGGCCGGGGGGGGFGGGGGGGGGGGGGGGGGGGGGGGGGGGGGGGGGGGGGGGGGGGGGGGGGGGGGGGFGFCFGGFGGGGGGGGGGGGGGGGGGGGGGGFGGDFGGGGGGGGGGGGGGGGFGGGGGGGGFGGGGGGGGFGEGGGGGGGGGGGGGGGFGGF<CGGGGGGEGCEDGGGGGGGGGFDGGGGGDFFFGGGGEFFFFG?FFFGGGGFFGF>F7>=DF??<EFGG
@M02352:288:000000000-CKWC8:1:1101:15588:3212 1:N:0:TAGCGCTC+TCTCTCCG
TACGAGGGGTGCAAGCGTTAATCGGAATTACTGGGCGTAAAGCGTGCGTAGGTGGTTTGTTAAGCAAGATGTGAAAGCCCCGGGCTCAACCTGGGAACTGCATTTTGAACTGGCAAACTAGAGTATTGTAGAGGGTAGTGGAATTTCCAGTGTAGCGGTGAAATGCGTAGAGATTGGAAGGAACATCAGTGGCGAAGGCGGCTACCTGGACAAATACTGACACTGAGGCACGAAAGCGTGGGGAGCAAACAGGATTAGATACCCTGGTAGTCCACGCCGTAA
+
GGGGFFGGGGGGGGGGGGGGGGGGGGGGGGGGGGGGGGGGGGGGFGGGFGGGGGGGGGGGGGGGGGGGGGGGGGGGGGGGGGGGGGGGGGGGGGGGGGGGGGGGGGGGGGGGGGGGGGGGGGGGGFGGGGFGGGGGGGGGGGGGFFGGGGGGGGGGGGGGGGGGGGGGGGGGCCFGGGGFGGGFGGGGGGGGGGGGGGGGGGGGGGGGGG<CE?FGCCFFGGGGGGGGGGGGGGGDGGCGGGFB9DGGGGFFFFCFFFFFFGGG?FFFBFFFFGFF(4<4DD
@M02352:288:000000000-CKWC8:1:1101:18569:3254 1:N:0:TAGCGCTC+TCTCTCCG
TACGGAGGGTCCGAGCGTTAATCGGAATTACTGGGCGTAAAGCGCACGTAGGCGGTCTGTTAAGCTAGATGTGAAAGCCCTGGGCTCAACCTGGGAATTGCATTTAGAACTGGCAGGCTAGAGTTTTGGAGAGGGGAGTGGAATTGCGGGTGTAGCGGTGAAATGCGTAGATATTTGGAGGAACATCAGTGGCGAAGGCGACTCCCTGGTCCGTAACTGACGCTCATGTGCGAAAGTGTGGGTAGCGAACAGGATTAGATACCCTGGTAGTCCACACCGTAA
+
GGGGGFFGGG,EEGGGGGG:,CFFGGFGGGGGGGGGGGGGGGFFGEGG,CFGGGG4+8BFGGGG95FE?,CFGGGG,EEF=FGGGGGGGGG?<FGFG8CFF,@@D<@<DFGGC=,F:FG8F<B@,E=F:FFFGGDC:CFGGGGGG<F*>FEGGGG9FEGGCGGGGGGGGGDFGG++?+?CEGGFF,CEFGGGGGGGGGCE8:EEEFGGG?D+:/;CGCGGFGDC15+<CFGGGGGB0ACFGG:),6)7EDEFFBGG<FAFGGGGFFGFDFA<FGF06?E?GD
@M02352:288:000000000-CKWC8:1:1101:18568:3278 1:N:0:TAGCGCTC+TCTCTCCG
TACGGAGGGTCCGAGCGTTAATCGGAATTACTGGGCGTAAAGCGCACGCAGGCGGTTTGTTAAGCTAGATGTGAAAGCCCTGGGCTCAACCTGGGAATTGCATTTAGAACTGGCAGGCTAGAGTTTTGGAGAGGGGAGTGGAATTCCAGGTGTAGCGGTGAAATGCGTAGATATCTGGAGGAACATCAGTGGCGAAGGCGACTCCCTGGTCAGTAACTGACGCTCATGTGCGAAAGTGTGGGTAGCGAACAGGATTAGATACCCTGGTAGTCCACACCGTAA
+
GGGGGGGGGGGGGGGGGGGGCFGGGGGGGGGGGGGGGGGGGGFGEGGGGGGGGGGCCFGGGGGGGGGGGGGGGGGGFGGGGGGGGGGGGGGGGGFGFGGGGGGGGGGFGGGGGGFDGGGGGGGGGFGGGGGFGGG>FBFGGGGGGGGGGFFGGGGF:FGGGGGFGGGGGGGGGGGGGGGGGGGGGGGFGGGGGGGGGGGGGGGDGGGFGGGGFGG9FGDFGGGGGGGGGGGDG=CB7?FGGGFFBFG3EDFFFFGGFFFFGGGG4)99<FABFGFFB<D<GG
@M02352:288:000000000-CKWC8:1:1101:11114:3303 1:N:0:TAGCGCTC+TCTCTCCG
TACGGAGGGGGTTAGCGTTGTTCGGAATTACTGGGCGTAAAGCGTACGTAGGCGGATCAGAAAGTTGGGGGTGAAATCCCAGGGCTCAACCCTGGAACTGCCTCCAAAACTCCTGGTCTTGAGTTCGAGAGAGGTGAGTGGAATTCCAAGTGTAGAGGTGAAATTCGTAGATATTTGGAGGAACACCAGTGGCGAAGGCGGCTCACTGGCTCGATACTGACGCTGAGGTACGAAAGTGTGGGGAGCAAACAGGATTAGATACCCTGGTAGTCCACACCGTAA
+
GGGGGGGGGGGFGGGGGGGGFGGFGGGGGGGGGGGGGGGGGGGGGGGGGGGGGGGGGGGGGGGGFGFGGGGGGGGGFGGGGGGGGGGFFGEGGGGGGGGGGFGGGGGGGGGGGDGGGGGGGFGGGGGGGGGGGGGGGGGGGGGGGGGGGGFGGGGGGGGGGGGFFFGGGGGGGGGGGGGGGGGGGGGGGGGGGGGGGGGGGGGGGGGGGFGGGGGGGGGGGGGCEDGGGGFGGGGFGGGGGGFFFEGGGGFF?BCC<FFFGFFGFFGFBFFA4FFB?BF0CD
@M02352:288:000000000-CKWC8:1:1101:18560:3363 1:N:0:TAGCGCTC+TCTTTCCG
TACGAGGGGTGCAAGCGTTGATCGGAATTACTGGGCGTAAAGCGAGCGTAGGCGGTTTGTTAAGTAAGATGTGAAAGCCCCGGGCTCAACCTGGGAACTGCATCTGGAACTGGCAAACTAGAGTACTGTAGAGGAGAGTGGAATTTCCAGTGTAGCGGTGAAATGCGTAGAGATTGGAAGGAACACCAGTGGCGAAGGCGACTGTCTGGGCTGCAACTGACGCTGAGGTGCGAAAGCGTGGGGAGCGAACAGGATTAGATACCCTGGTAGTCCACGCCGTAA
+
GFGF-8@E7,@FEFGGEFF+,,CFGG,DFG<FGGGGGFGDFGGG,@+@7BFE9FGFF@@=EFGG5,,CFGGFGGGGGGG7:4C@E@GGGGG,B,FGGFGFGGG9<,,CFGGGFC,EFGG9FEFF3,,@,@FFGF,8>FGGGGG:F,@,3>FFGGGGGGFG*FGGGGGGGGG;FF7?F,C,;CFGGGGGGGGFGGGGGGGG*:C:FFFFG*CFE*+<CFGFGG=EGGGG+:DGGEGFG59CGD3:;>)>EGFFFFGGFFFFGGGDFFGFFF8AFG9223>FGG
@M02352:288:000000000-CKWC8:1:1101:12978:3409 1:N:0:TAGCGCTC+TCTCTCCG
TACGGAGGGTGCGAGCGTTAATCGGAATTACTGGGCGTAAAGCGCACGCAGGCGGTTTGTTAAGCTAGATGTGAAAGCCCCGAGCTCAACTTGGGATGGTCATTTAGAACTGGCAGACTAGAGTCTTGGAGAGGGGAGTGGAATTCCAGGTGTAGCGGTGAAATGCGTAGATATCTGGAGGAACATCAGTGGCGAAGGCGACTCCCTGGACAAATACTGACACTGAGGCACGAAAGCGTGGGGAGCAAACAGGATTAGATACCCTGGTAGTCCACGCCGTAA
+
G<C<@;7@:8BFG7FFE@@F7,CCF7BFGCF<@9FGEFC76FGGGGGGDGGDGGGFFGGFDGGGDAFFCAF<BEBEDED?BF7::3A<E,@?D<FD<=>33F=F@E@FGF>FCGGE<<FEFA<D=@FGGFGGGGGGGEGGGF@:DFGGFGFC:9=FFGGGDC?CFGGG5:/,<BFFCCFCB@GGGFGC:FFFC>>CGGGGGDGEGFFGCFG?*;<9CFFFG9AFFFGFEG49=CC5CE5*?CD0;5<FFFFF?FCF76-4:<8D*<FFAFDAFGF693B9GD
@M02352:288:000000000-CKWC8:1:1101:7400:3433 1:N:0:TAGCGCTC+TCTCTCCG
TACGGAGGGTGCAAGCGTTAATCGGAATTACTGGGCGTAAAGCGCACGTAGGTGGTTTGTTAAGTTGGATGTGAAATCCCAGGGCTCAACCCTGGAACTGCATTCAAAACTGGTGAACTAGAGTTTGATAGAGGTGAGTGGAATTTCCTGTGTAGCGGTGAAATTCGTAGATATGGGAAGGAACATCAGTGGCGAAGGCGACTCACTGGATCAATACTGACACTGAGGTGCGAAAGCGTGGGTAGCAAACAGGATTAGATACCCTGGTAGTCCACGCCGTAA
+
GGGGGGGGGCG7,CFGGGG7,CFGGGGGGGGGGGGGGGGGGGGGGGGGGFGE,CD,CF:FGGGGG<,<<,EFGGGG,AFGGGGGGGGGGGG7FGGGGGGGGAFE<,C,:DFGG<,F5EF9FFGG<,C,3CFFGGGGGGGGGGGGG,F@,EGGGGG=EGGGGGGG,DGGGGG;CF,2D6EGGGFGF:CFGGGGGGGGGGGG5EGGGGGGG6+A*?FFFGGGG9FGGFGGGGGGGGGD4CGGGG)<??FGGGFFBFGFFFFFFFGFFFGFF4ABFGFBFFFFGD
@M02352:288:000000000-CKWC8:1:1101:7383:3443 1:N:0:TAGCGCTC+TCTCTCCG
TACGGAGGGTGCAAGCGTTAATCGGAATTACTGGGCGTAAAGCGCACGTAGGTGGTTTGTTAAGTTGGATGTGAAAGCCCAGGGCTCAACCTTGGAACTGCATTCAAAACTGGCGAACTAGAGTATGGTAGAGGTGAGTGGAATTTCCTGTGTAGCGGTGAAATGCGTAGAGATGGGAAGGAACATCAGTGGCGAAGGCGACTCACTGGACCAATACTGACACTGAGGTGCGAAAGCGTGGGTAGCAAACAGGATTAGATACCCTGGTAGTCCACGCCGTAA
+
GFFFGCEED@CGGDFGEEFCGGGFGCFGGGGGGDGGGGEB<FGGGDCFCFFEFFFGGGGGGGGGGGGGGGFE<DFFGEGGEFGGG8FFGEGGFGGGGGGFGGGFGGGFGGGFFGGGGGFDGFGEFGGGGGGGGGGGFGFGDFGDCCFGGFFGGGGFGGGGGDGFFGGGGGGGGGFCFCGGGFCFFCGEFCFGGGGGGGGGGGGDGGGGFEF:8FGFEE<C?ECGGFGGGGGGGGGEDEDG>ED>?FGFCFF5??DF2@FFGG8DF>3066<4*2?B>BEBC<
@M02352:288:000000000-CKWC8:1:1101:22390:3464 1:N:0:TAGCGCTC+TCTCTCCG
TACGGAGGGTGCGAGCGTTAATCGGAATTACTGGGCGTAAAGCGCACGCAGGCGGTTTGTTAAGCTAGATGTGAAAGCCCCGAGCTCAACTTGGGATGGTCATTTAGAACTGGCAGACTAGAGTCTTGGAGAGGGGAGTGGAATTCCAGGTGTAGCGGTGAAATGCGTAGATATCTGGAGGAACATCAGTGGCGAAGGCGACTCCCTGGCCAAAGACTGACGCTCATGTGCGAAAGTGTGGGTAGCGAACAGGATTAGATACCCTGGTAGTCCACACCGTAA
+
GGGGGGGGGGGGGGGGGGGGGGGGGGGGGGGGGGGGGGGGGGGGGGGGGGGGGGGGGGGGGGGGGGGGGGGGGGGGGGGGGGGGGGGFGGGGGGGGGGGGGGGGGGGGGGGGGGGGGGGGGGGGGGGGGGGGGGGGGGGGGGGGGGGGGGGGGGGGGGGGGGGGGGGGGGGGGGGGGGGGGGGGGDGGGGGGGGGGGGGGGGGGGGGGGGGGGGGGGGGGGGGCEGGGGGGDGGGFGGGGGGFFFFGGGGFFFBGGFFFFGGGGFFGFB?2>FGFFFFFFGG
@M02352:288:000000000-CKWC8:1:1101:21108:3474 1:N:0:TAGCGCTC+TCTCTCCG
TACGAGGGGTGCAAGCGTTAATCGGAATTACTGGGCGTAAAGCGTGCGTAGGTGGTTTGTTAAGCAAGATGTGAAAGCCCCGGGCTCAACCTGGGAACTGCATTTTGAACTGGCAAACTAGAGTATTGTAGAGGGTAGTGGAATTTCCAGTGTAGCGGTGAAATGCGTAGAGATTGGAAGGAACATCAGTGGCGAAGGCGGCTACCTGGACAAATACTGACACTGAGGCACGAAAGCGTGGGGAGCAAACAGGATTAGATACCCTGGTAGTCCACGCCGTAA
+
GGGGEGGGGFGGGGGGGGGGGGGGGGGGGGGGGGGGGFGGGGGGGGGGGGGGFGGGGGGGGGGGGGGGGGGGGGGGGGGGGGGGGGGEFFGGGGGGGGGGGGGGGGGGFGGGGGGGGGGGGFGGGFGGGGGGGGGGGGGGGGGGGGGGGGGGGGGGGGGGGGFGGGGGGGGGGGGGGGGGGGGGGGGGGGGGGGGGGGGGGGGGGGGGGGGGGGFGGGGGGGGGGGGGGGGGGGGFGGGGGGFBBFGGGGFFFFCF?FFFGGFGFFFFFFAAFFFFFFF>GD
@M02352:288:000000000-CKWC8:1:1101:17348:3591 1:N:0:TAGCGCTC+TCTCTCCG
TACGGAGGGTGCGAGCGTTAATCGGAATTACTGGGCGTAAAGCGCACGCAGGCGGTTTGTTAAGCTAGATGTGAAAGCCCCGGGCTCAACCTGGGACGGTCATTTAGAACTGGTAGACTAGAGTCTTGGAGAGGGGAGTGGAATTCCAGGTGTAGCGGTGAAATGCGTAGATATCTGGAGGAACATCAGTGGCGAAGGCGACTCCCTGGCCAAAGACTGACGCTGATGTGCGAAAGTGTGGGTAGCGAACAGGATTAGATACCCTGGTAGTCCACACCGTAA
+
GGGGGGGGEFEGEGGGGGGE@FGGGGGGGGGGGGGGGGGGGGGGG@FGGGGGGGG@BFGGFGGG9?FGFGGGGGGGFFGGGGGEGGGGGGGGGFDGGDE3CGFFG@@FEGGGG,EA9FFFGGGG9=,>,:FGGGC:CFFGGGGGGGGGGGGDGGGGGGGGGGFGGGGGGGGGGGGFGGGGGGGGG:FFGGGGGGGGGGGGGGGGCFGGGGG6*28E8C?FGGGE*C9FEDGGGEGF*+:EGC>AFFCCEGFFFFGGFFFFGGGGFFGFFFDBFGF0(25<GG
@M02352:288:000000000-CKWC8:1:1101:25685:3613 1:N:0:TAGCGCTC+TCTCTCCG
TACGGAGGGTCCGAGCGTTAATCGGAATTACTGGGCGTAAAGCGCACGCAGGCGGTTTGTTAAGCTAGATGTGAAAGCCCTGGGCTCAACCTGGGAATTGCATTTAGAACTGGCAGGCTAGAGTTTTGGAGAGGGGAGTGGAATTCCAGGTGTAGCGGTGAAATGCGTAGATATCTGGAGGAACATCAGTGGCGAAGGCGACTCCCTGGTCAGTAACTGACGCTCATGTGCGAAAGTGTGGGTAGCGAACAGGCTTAGATACCCTGGTAGTCCACACCGTAA
+
GCFFG;CEGGGGG7FGG@FEGFGFGD:FGGGGGGGGGGGCDFGGGGGGGGGGGGGGGGGGGGGGGGGGGFGFFGGGGCFGFEE@F8FFGG8FFFGFGGGGG9DCFGFCFFGGFGGGGGGGGAB@FCFGGF@C@EEF*@FECEEGGG@,DC7BCCDBFECG*<<BFFGGG=CGGFGGDGFGGG8CFGGGGGGGGGCEEEGGEGDGFGGFFG79CGGCCFC7EGDGGGGGGGGGEGCD:9CF5CD2:?D7ECBF?(2>:@BF:CFC6@<?2?A2@C@B:<D?*1
@M02352:288:000000000-CKWC8:1:1101:9218:3634 1:N:0:TAGCGCTC+TCTCTCCG
TACGGAGGGTCCGAGCGTTAATCGGAATTACTGGGCGTAAAGCGCACGCAGGCGGTTTGTTAAGCTAGATGTGAAAGCCCTGGGCTCAACCTGGGAATTGCATTTAGAACTGGCAGGCTAGAGTTTTGGAGAGGGGAGTGGAATTCCAGGTGTAGCGGTGAAATGCGTAGATATCTGGAGGAACATCAGTGGCGAAGGCGACTCCCTGGTCAGTAACTGACGCTCATGTGCGAAAGTGTGGGTAGCGAACAGGATTAGATACCCTGGTAGTCCACACCGTAA
+
GEGFGEGGGGGGGGGGGFGGGGGGGGGGGGGGGGGGGGEGGGGGGEGGEGGGGGGGGGGGGGFGGGGGCFGGGGGGGGGGGFGGGGGGFFGFGGGDGGGGGGGGGFGCFCGGG?FGGGGGGGGGGGGGC7CFGGGGEGGGGGFGGFC,?EFGGFGFGGGGGG9BFGGGGGGFCDF@CGGGGGGGGGF@CFGGGGDEGGCE8CCECFEGFFFGFGFGGGF?FECECGEGGCFGCGDBCCGFGG)9?FGDED57:3CC>*483+<CFFCF<F7AB>=7:6<239
@M02352:288:000000000-CKWC8:1:1101:9220:3653 1:N:0:TAGCGCTC+TCTCTCCG
TACGGAGGGTCCGAGCGTTAATCGGAATTACTGGGCGTAAAGCGCACGCAGGCGGTTTGTTAAGCTAGATGTGAAAGCCCTGGGCTCAACCTGGGAATTGCATTTAGAACTGGCAGGCTAGAGTTTTGGAGAGGGGAGTGGAATTCCAGGTGTAGCGGTGAAATGCGTAGATATCTGGAGGAACATCAGTGGCGAAGGCGACTCCCTGGTCAGTAACTGACGCTCATGTGCGAAAGTGTGGGTAGCGAACAGGATTAGATACCCTGGTAGTCCACACCGTAA
+
GGGGGFEGGGGGGGFGGFGFDGGGGGGGGGGGGGGGGGEEGGGGGGGGGGGGGGGGGGGGGGGGGGGGGAFGGFGGGGGGGGGGGGGGGGGGGGGGGGGGGGGGGGGFFGGGGGGGGCGGGGGGGGGGGGGGGGGGGGGGGGGGGGGGGGFGGGFFEGGGGGGGGGGGGGGGGGGGGGGGGGGGGGGGGGGGGGGGGGGDC5EGGGGGGGGGFFGGGGGFGGG5ADGGGGGGGGGFFGGGGGDFB:3DGDE:::77<FFFGGGGF:F?AFABFGF?B?F0DD
@M02352:288:000000000-CKWC8:1:1101:18298:3743 1:N:0:TAGCGCTC+TCTCTCCG
TACGAAGGTCCCGAGCGTTATTCGGAATCACTGGGCGTAAAGGGAGCGTAGGCTGCGTGGTAAGTCAGATGTGAAATCTCGGTGCTCAACACCGAAACTGCATTCGATACTGCCATGCTAGAGTAATGGAGAGGTAACTGGAATTCTCAGTGTAGCAGTGAAATGCGTAGATATTGAGAGGAAGACCAATGGCGAAAGCAGGTTACAGGACATTTACTGACGCTGAGGCTCGAAGGCTAGGGTAGCGAAAGGGATTAGATACCCCTGTAGTCCTAGCAGTAA
+
GGGGGGGGGGGGGGGGGGGGGGGGGGGGGGGGGGGGGEGGGGGGGGGGGGGGGGGGGGGGGGGGGGGGGGGGGGGGGGGGGGGGGGGGGGGGGGGGGGGGGGGGGGGGGGGGGGGGGGGGGGGGG<EGFGGGGGGGGGGGGGGGGGGGGGGGGGGGGGGGGGGGGGGGGGGGGGGGGGGGGGGGFGGGGGGGGGGGGGGGGGGGGGGGF8DGGGGGGGGGGGGGGGGGGGGDEGGFGFFGGGFFFFGGGGFFFFGG?FAFGGGGFFGFFFFFFGFA27FACC
@M02352:288:000000000-CKWC8:1:1101:14734:3744 1:N:0:TAGCGCTC+TCTCTCCG
TACGGAGGGTGCAAGCGTTACTCGGAATCACTGGGCGTAAAGAGCGTGTAGGCGGATAGTTAAGTTTGAAGTGAAATCCAATGGCTCAACCATTGAACTGCTTTTAAAACTGATTATCTAGAATATGGGAGAGGTAGATGGAATTTCTGGTGTAGGGGTAAAATCCGTAGATATCAGAAGGAATACCGATTGCGAAGGCGATCTACTGGAACATTATTGACGCTGAGACGCGAAAGCGTGGGGAGCAAACAGGATTAGATACCCTGGTAGTCCACGCCCTAA
+
GGGG-@FGGGGGGGGGGEGG7FGGGGGGEFGGGGGGGGGGGGCF8F8CFGGGGGGCFG,5CFGG5C?FGAFGGGGGGGG,,5BFEFGGGGGD@<?FFGGGG9FG,,,,CDGG,5EF,CFGGG<FGAFG=DFGGG<,DGGGGGGGG9FFDFGGGGG=:FGCFGGGCGGGGGG,EGC;F:EGGGGGGGGGGGGGGGDGGGGBEGGE,CFCF*7C*2CF7CCGGGGGEG*+A*9CEGGFGGGGGGFFFFGGGGFFBFGG?FFFGGGGFFGFFFFFFGFF>BE;FG
@M02352:288:000000000-CKWC8:1:1101:15713:3772 1:N:0:TAGCGCTC+TCTCTCCG
TACAGAGGGTGCAAGCGTTAATCGGAATTACTGGGCGTAAAGCGCGCGTAGGTGGTTTGTTAAGTCGGATGTGAAAGCCCAGGGCTCAACCTTGGAATTGCACCCGATACTGGCAGGCTAGAGTACGATAGAGGAGTGTGGAATTTCCTGTGTAGCGGTGAAATGCGTAGATATAGGAAGGAACATCAGTGGCGAAGGCGACACTCTGGATTGATACTGACACTGAGGTGCGAAAGCGTGGGGAGCAAACAGGATTAGATACCCTGGTAGTCCACGCCGTAA
+
GGGGGGGGGGGGGGGGGGGGGGGGGGGGGGGGGGGGGGGGGGGGGGGGGGGGFGGGGGGGGGGGGGGGGGGGGGGGGGGGGGGGGGGGGGGGGGGGGGGGGGGGGGGGGGGGGGGGGGGGGGGGGGGGGGGGGGGGGGGGGGGGGGGGGGGGGGGGGGGGGGGGGGGGGEGGGGGGGGGGGGGGGGGGGGGGGGGECEGGGGGGEFGGGGGGGGGGGGDGGGGGGGGFGCGGGGGFGDGGGGDFFFGGGGFFFFGGFFFFGGGGFFGFFFFFFGFFFFFBDC
@M02352:288:000000000-CKWC8:1:1101:14112:3775 1:N:0:TAGCGCTC+TCTCTCCG
TACGAGGGGTGCAAGCGTTAATCGGAATTACTGGGCGTAAAGCGTGCGTAGGTGGTTTGTTAAGCAAGATGTGAAAGCCCCGGGCTCAACCTGGGAACTGCATTTTGAACTGGCAAACTAGAGTATTGTAGAGGGTAGTGGAATTTCCAGTGTAGCGGTGAAATGCGTAGAGATTGGAAGGAACATCAGTGGCGAAGGCGGCTACCTGGACAAATACTGACACTGAGGCACGAAAGCGTGGGGAGCAAACAGGATTAGATACCCTGGTAGTCCACGCCGTAA
+
GGGG@FEGGGGGGGGGGFGGFGGGGGGGGGGGGGGGGGGGGGGGGGGGGGGGFFGGGGGGGGGGGGGGGGGGGGGGGGGGGGGGGGGGGGGGGFGGGGGGGGGFGGGGGGGGGGGGGGGGGGGGCGGGGGGDGGGGGGGGGGGGGGGGGGGGGGGGGGGGGGGGGGGGGGGGGGCF79FCEG8FFGGGGGGGGGGGGGGGGGGGGGGGG8CGGGFFGGGGGCCCCFGGGDFGGGGFGEGGGGFFFFGGGGFF??GGFFAFF<FDFFGFFFFFFFFFBFFFGG
@M02352:288:000000000-CKWC8:1:1101:20926:3777 1:N:0:TAGCGCTC+TCTCTCCG
TACGAGGGGTGCAAGCGTTAATCGGAATTACTGGGCGTAAAGCGTGCGTAGGTGGTTTGTTAAGCAAGATGTGAAAGCCCCGGGCTCAACCTGGGAACTGCATTTTGAACTGGCAAACTAGAGTATTGTAGAGGGTAGTGGAATTTCCAGTGTAGCGGTGAAATGCGTAGAGATTGGAAGGAACATCAGTGGCGAAGGCGGCTACCTGGACAAATACTGACACTGAGGCACGAAAGCGTGGGGAGCAAACAGGATTAGATACCCTGGTAGTCCACGCCGTAA
+
GGGGFFGGGGGDGGGGGGG@DFGGGGGGGGGGGGGGGGGGGGGGFGGGGGGGGGGGGGGGGGGGGGGGGGGGGGGGGGGGGGGGGGGGGGGGGGGGGGGGGGGGGGGGGGGGFGGGGGGGGGGGGGGGGGGGGGGGFGGGFGGGGGGGGGGGGGGGGDGGGGGGGGGGGGGFFGGGGGGGGGGGGGGGCGGGGGGGGGGGGGGGGGGGGGGFFEFGGGFGGGGGGGGGGGGGGGGFFECGGGEBFFGGGFFFFFGG??AFGGGG=FGFFFFFFGFFF:@6DG
@M02352:288:000000000-CKWC8:1:1101:23364:3866 1:N:0:TAGCGCTC+CCTCTCCG
TACGGAGGGGGCGAGCGTTGTTCGGAATTACTGGGCGTAAAGCGTACGTAGGCGGTCTATTAAGTCAGGGGTGAAATCCCAGGGCTCAACCATGGAACTGCCCTTGATACTGGTTGACTAGAGTCATAGGGAGGTAGATGGAATTCGTAGTGTAGCGGTGAAATGCGTAGATATTAGGAAGAACACCGATGGCGAAGGCAGCTTACTGGCTATGTACTGACGCTCAGGGACGAAAGCGTGGGGAGCGAACAGGATTAGATACCCTGGTAGTCCACACCGTAA
+
GGGGGGGGG+++6@FGGGG7F,EFGFGG,F,CFGG?+@FGGG,CF+CF,BFGGGG7++,,8CFGG9,E,BFFGGGGGGGGG<+CFG7FFG8+BFGGGGGGGF,@,3E<FGGA,88C:FG,DFFG,,,@,,>35CF<<,@,DFGG73*3=FGGGGG@FGGGGGGGCF1CEGGGGGG9++3+=FG+<FG5*:*;FGGGGGG*A**0<EG++*29+<<FGGGGGGGG*>*A*:DGGGGF<EDGGGEFFF<DEGFFB?GGFFFFGGGGFFGFFFFFFGF(38E:DD
@M02352:288:000000000-CKWC8:1:1101:16070:3887 1:N:0:TAGCGCTC+TCTCTCCG
TACGGAGGGTGCGAGCGTTAATCGGAATTACTGGGCGTAAAGCGCATGCAGGTGGTTCATTAAGTCAGATGTGAAAGCCCGGGGCTCAACCTCGGAACTGCATTTGAAACTGGTGAACTAGAGTGCTGTAGAGGGGGGTAGAATTTCAGGTGTAGCGGTGAAATGCGTAGAGATCTGAAGGAATACCAGTGGCGAAGGCGGCCCCCTGGACAGACACTGACACTCAGATGCGAAAGCGTGGGGAGCAAACAGGATTAGATACCCTGGTAGTCCACGCCGTAA
+
GGGGGGGGGGGGGGGGGGGGGGGGGGGGGGGGGGGGGGGGGGGGGGGGGGGGEFFFGGGGGGGGGGGGGGGGGGGGGGGGGGGGGGGGGGGGGGGGFFGGGGGGGGGGGGGGGGGGGGGGGGGGGGGGGGGGGGGGGGGGGGGGGGGGGGGGGFGGGGGGGGGGGGGGGGGGGGGGGGGGGGGGGGGGGGGGGGGGGGGGGGGGGGGGGGGGGGGGGGGGGGGFGGGGGGGGGGGEGGGGGGFFFFGGGGFFFFGGFFFFGGGGFFGF>BBAFGFFFFEBGD
@M02352:288:000000000-CKWC8:1:1101:22942:4054 1:N:0:TAGCGCTC+TCTCTCCG
TACGGAGGGTCCGAGCGTTAATCGGAATTACTGGGCGTAAAACGCACGCAGGCGGTTTGTTAAGCTAGGTGTGAAAGCCCTGGGCTCAACCTGGGAATTGCATTTAGAACTGGCAGGCTAGAGTTTTGGAGAGGGGAGTGGAATTCCAGGTGTAGCGGTGAAATGCGTAGATATCTGGAGGAACATCAGTGGCGAAGGCGACTCCCTGGTCAGTAACTGACGCTCATGTGCGAAAGTGTGGGTAGCGAACAGGATTAGATACCCTGGTAGTCCACAACGTAA
+
GD@6@;@6C@FGG7F@@68F@CECF@7FGDD<C<FGEC@:<AFGGGBFEGGEGEGGDEGGGCFEEE<E,CF?CFGCFF@C<F@+,,:FFEEFAFGFGC=DEGGCCDE>FAFGCF,>=7>CFCF=3@FC:BFCGCGE<FCCFFGGFCA;FCB:F,>@7F<C@CFFEEGG5:5BCGG9ECGGGGGGG,F<FEFGGGEGCGFEGG=EG8C8;0:CE9CC?CFFFEEG55FCEFFGC8)82ADCECE9:@GGEDE?<00:2?>F7<69=:F@AFFA=FF((-7:<C
@M02352:288:000000000-CKWC8:1:1101:22949:4071 1:N:0:TAGCGCTC+TCTCTCCG
TACGGAGGGTCCGAGCGTTAATCGGAATTACTGGGCGTAAAACGCACGCAGGCGGTTTGTTAAGCTAGATGTGAAAGCCCTGGGCTCAACCTGGGAATTGCATTTAGAACTGGCAGGCTAGAGTTTTGGAGAGGGGAGTGGAATTCCAGGGGTAGCGGTGAAATGCTTAGAAATCTGGAGGAACATCAGTGGCGAAGGCGACTCCCTGGTCAGTAACTGACGCTCATGTGCGAAAGTGTGGGTAGCAAACAGGATTAGATACCCGGGTAGTCCACACCGTAA
+
GGGGGGGGGGGGGGGGGGGG8CFGGGGGGGEFGGGGGGGGG9EFCCFGEGGGGGG@@FGGGGGGABFGG9EGFFGG,4A<F?FGDGGGGGGGA<+BFDEDFDFGDFFGG?<F8<DCC7FAD,>=9<=FE<CFG7::*>CFCFFFA;3@D7*5>*1,<:=<FGCC2,,,:A:,25<<C9EGCGF+=9CC9FGC;BCCEC>C>8EGGGCGFC7+*+<C90:C+;*8*C+03205CEC>:+*<8EE4:?*:+75?:2F>26)6AFG6)8CE;).6*:63(2:?FD
@M02352:288:000000000-CKWC8:1:1101:13645:4123 1:N:0:TAGCGCTC+TCGCTCCG
TACGGAGGATCCAAGCGTTATCCGGAATCATTGGGTTTAAAGGGTGCGTAGGCGGGCTTATAAGTCAGTGGTGAAAGTCTGTGGCTCAACCATAGAATTGCCATTGATACGGTAGGTCTTGGTTTATTGTGAAGTGGCTAGAATGGGTAGTGTAGCGGTGAATTGCATAGATATTACACAGAATACCGATTGCGAAGGCAGATCACTAACACTTAATTGACGCGAAGCGACGAAAGCGTGGGTAGCGAACAGGATTAGATACCCTGTTAGTCCACGCCGTAA
+
GGGGGGGGGGGG@FGGGGGGGGGGGG@F<FGGGGGGGGGGGGGGG,CFGGGGGGGCGC<5CFFGGGGG<FFF+FFGFGB,C<EFFGGGGGG7=?A9,,,5C,,C,5C,5,+BFFG7,:E,,,,:8,=3,39F,333@+>,3<,,7,35,+737,,,@:*3@F,,,27,2,2,25,;,,2,2?CF;F<;*<*1,*=*B18*:8C+,?+2<8;+33?+CFC7C85*:/C*277/CE584*1?EG59?:)>57)738F*)1-*+<FF6>0*66)66>931(5(9>
@M02352:288:000000000-CKWC8:1:1101:10931:4173 1:N:0:TAGCGCTC+TCTCTCCG
TACGAAGGTCCCGAGCGTTATTCGGAATCACTGGGCGTAAAGGGAGCGTAGGCGGCGCGGTAAGTCAGATGTGAAATCTGGAGGCTCAACCTCCAAACTGCATTCGATACTGCCGTGCTAGAGTAATGGAGAGGTAACTGGAATTCTCGGTGTAGCAGTGAAATGCGTAGATATCGAGAGGAAGACCAATGGCGAAAGCAGGTTACTGGACATTTACTGACGCTGAGGCTCGAAGGCTAGGGTAGCGAAAGGGATTAGATACCCCTGTAGTCCTAGCAGTAA
+
GGGE<FGG@C<F@FGGGGGGCFGGGGGG@FGGGGGGGFGGGGGGGGGGGGGGFGGDEEGGGGGGGCEFGGGGGGGGGGAA<AFFGGGGGGGGF8<DGGGGGGGGGDG9DEGGAGC8>FGGGGGGGF,FFGGGGG777,DFGGGGGG9F<FGGGGGGFFGGGGGGGGGGGGGGGGCGF8FGGGGFGCGG7FGGGGGGDGGF8/29CFGGGGGG99ACGGGGGGGGGGGGC5CDGG<BG6<FGG5?BFGGGG)<?FFFFFFFGGGG37>FFFFFFDFFFFFAGF
@M02352:288:000000000-CKWC8:1:1101:15307:4211 1:N:0:TAGCGCTC+TCTCTCCG
TACGAGGGGTGCAAGCGTTAATCGGAATTACTGGGCGTAAAGCGTGCGTAGGTGGTTTGTTAAGCAAGATGTGAAAGCCCCGGGCTCAACCTGGGAACTGCATTTTGAACTGGCAAACTAGAGTATTGTAGAGGGTAGTGGAATTTCCAGTGTAGCGGTGAAATGCGTAGAGATTGGAAGGAACATCAGTGGCGAAGGCGGCTACCTGGACAAATACTGACACTGAGGCACGAAAGCGTGGGGAGCAAACAGGATTAGATACCCTGGTAGTCCACGCCGTAA
+
GGGG<@FGGGGGGGGGGGGGEFGGGGDGGGCGGGGGGGGGGGGGCFCF?FFG?FGFGECCFGGGEFEGGGGGGGGGGGGFC:FGGGGGGGGGGGGGGFGGGGGEFFFGFGGGGCCGGGGGGGGGF9@FFFGGGGGFGGGGGGGFGCFGCGGGGGGGGGGGGGGGGGGGGGGGGGGGGGGGGGGGGAFGGGGGGGGGGGGGGGGGEFGGGGG618:CGGGGGGGGGGGGGEGGGEGFGGGGGGFFFFGGFGFFFBFGBFFFGFGGFFGFFFFFFG4:BFFFGD
@M02352:288:000000000-CKWC8:1:1101:6842:4260 1:N:0:TAGCGCTC+TCTCTCCG
TACGAGGGGTGCAAGCGTTAATCGGAATTACTGGGCGTAAAGCGTGCGTAGGTGGTTTGTTAAGCAAGATGTGAAAGCCCCGGGCTCAACCTGGGAACTGCATTTTGAACTGGCAAACTAGAGTATTGTAGAGGGTAGTGGAATTTCCAGTGTAGCGGTGAAATGCGTAGAGATTGGAAGGAACATCAGTGGCGAAGGCGGCTACCTGGACAAATACTGACACTGAGGCACGAAAGCGTGGGGAGCAAACAGGATTAGATACCCTGGTAGTCCACGCCGTAA
+
GGGG@BFGGGEGDGGGGGGG<CFGGGFGGGGGGGGFCGGGGGGGFGGGGGGGGGGBCFEGGGGGCCGGGGGGGGGGG?EFC>FFGGGGGGGGGGGGGDFGGGGGGGF:FGGGGGGF8FGCFGGGGGFDGGGGGGGGFDBFGGGGGGF<=FGGGGGGGGGGGGGGGFCEEGG9DG,?BCFCGGGGC:F@CGFGGGGGGGGGGGD8EFGGGGGCCCFGGGGGGGGGGGGGGDGGGGGFFGGGDGFFBFGGGGFFFBFGFFFFGGGGFFGFA?BFFGFFFFFFGG
@M02352:288:000000000-CKWC8:1:1101:5690:4263 1:N:0:TAGCGCTC+TCTCTCCG
TACGGAGGGGGTTAGCGTTGTTCGGAATTACTGGGCGTAAAGCGTACGTAGGCGGATTGGAAAGTTGGGGGTGAAATCCCAGGGCTCAACCCTGGAACTGCCTCCAAAACTATCAGTCTAGAGTTCGAGAGAGGTGAGTGGAATTCCAAGTGTAGAGGTGAAATTCGTAGATATTTGGAGGAACACCAGTGGCGAAGGCGGCTCACTGGCTCGATACTGACGCTGAGGTACGAAAGTGTGGGGAGCAAACAGGATGAGATACCCTGGTAGTCCACACCGTAA
+
GGGFGFGGGGGFDGGGGGGGGGGGGGEGGGGFGGGGGGGFFGGGGGGGGGGGGGGCFFGGCEFGGGGGGGGG:FGGGGEGGGGGGFGFGGGGGGGGG?FFGGGGGFGGGGCFC;F;FCFCFCCFGGGGFGCFGGGDFGGGDG9BCGGFFFFGFFGFGGGFGGG?2+=2:FE:CFF9FGGCGGGEGGCCGGGGGGEEGDGGGGGDEC?EGCFG5:CF=CCCED55;DFGFG:5EGC@GGGGGGFF>EGGGGFF?<C*36:6CGFCF>C?4*)6=C@2(27(*7
@M02352:288:000000000-CKWC8:1:1101:13685:4311 1:N:0:TAGCGCTC+TCTCTCCG
TACGAGGGGTGCAAGCGTTAATCGGAATTACTGGGCGTAAAGCGTGCGTAGGTGGTTTGTTAAGCAAGATGTGAAAGCCCCGGGCTCAACCTGGGAACTGCATTTTGAACTGGCAAACTAGAGTATTGTAGAGGGTAGTGGAATTTCCAGTGTAGCGGTGAAATGCGTAGAGATTGGAAGGAACATCAGTGGCGAAGGCGGCTACCTGGACAAATACTGACACTGAGGCACGAAAGCGTGGGGAGCAAACAGGATTAGATACCCTGGTAGTCCACGCCGTAA
+
GGGGFFGGGGGGGGGGGGGGCFFGGGGGGGGGGGGGGGGGGGGGGGGGFGGGGGGGGGGGGGGGGFFGGGGGGGGGGGGGGGGGGGGGGGGGGGGGGGGGGGGGGGGGGGGGGGGGGGGGGGGGGGGGGGGGGGGGGGGGGGGGGGGGGGGGGGGGGGGGGGGGGGGGGGGGGGGGGGGGGGGGGGGGGGGGGGGGDEGGGGGGGGGGGGGGGGGGGGGGGGGGGGGGGGGGGGGFFEGGGGFFBFGFGGFFFF6C?FFFGGGGF@GF<@AFFG@FFFF>GD
@M02352:288:000000000-CKWC8:1:1101:6050:4344 1:N:0:TAGCGCTC+TCTCTCCG
TACGAAGGTCCCGAGCGTTATTCGGAATCACTGGGCGTAAAGGGAGCGTAGGCTGCGTGGTAAGTCAGATGTGAAATCTGGGGGCTCAACCTCCAAACTGCATTCGATACTGCCATGCTAGAGTAATGGAGAGGTAACTGGAATTCTTGGTGTAGCAGTGAAATGCGTAGATATCAAGAGGAAGACCAATGGCGAAAGCAGGTTACTGGACATTTACTGACGCTGAGGCTCGAAGGCTAGGGTAGCGAAAGGGATTAGATACCCCTGTAGTCCTAGCAGTAA
+
GGGGGFEGFFFGEEGGGEGGGGGGGGEGGGGGGGGGGCECDFGGGGGGFEGGGFGFGCGGFGEFGGGGGFGGGGGGGFFGGGGGEFGFFBFGGGGGGFGGGGGGFFFBFFCFFGD9FGFGGFFFFGFGGGGGGG@FCFGF@FCFCFAGGGFFF;FGGGFGGGGDGFFGEGG@F@EEFGGGGGGGGF>CFCFGGGGGGGGFGF8CFFGGGGGFFFDG?FGGGGGGGDGGCEDDGGD>4<FGGGFFFFGGGGFFFF45294@GFG45;CFD@AABGFD:>FF>7
@M02352:288:000000000-CKWC8:1:1101:16989:4382 1:N:0:TAGCGCTC+TCTCTCCG
TACGGAGGGTGCGAGCGTTAATCGGAATTACTGGGCGTAAAGCGTACGCAGGCGGTTTGTTAAGCTAGATGTGAAAGCCCCGAGCTCAACTTGGGATGGTCATTTAGAACTGGCAGACTAGAGTCTTGGAGAGGGGAGTGGAATTTCCTGTGTAGCGGTGAAATGCGTAGATATAGGAAGGAACATCAGTGGCGAAGGCGACACTCTGGATTGATACTGACACTGAGGTGCGAAAGCGTGGGGAGCAAACAGGATTAGATACCCTGGTAGTCCACGCCGTAA
+
GFFDFCCEG@FGGCFGGFEG<6CDGGFGGGGGGEGGGFGEDFGGFGGGGGGGGGGGGGGGGGEGEGGGGFGFGGGGGGGGGG@>C:FFGGDGGGGGGGG<AFFGAFGGGGGFGGEGGFEGGFBFGGGGGGDFEGCFCGGGGGGGGGGGGFFGGGGCFGGGGGGGGGGGGGG9FGGGGGGGDFGGGGGGGGGGGGGGGGGGGGGGEGGGGGDFGGGFFFFFFFGFCGGGGG4DEECEGGGGGGFF>FGFGGFFFBGG?F<FGF@FFFGF<@8AFGFFFFFBGD
@M02352:288:000000000-CKWC8:1:1101:20330:4397 1:N:0:TAGCGCTC+TCTCTCCG
TACGGAGGGTCCGAGCGTTATCCGGAATCATTGGGTTTAAAGGGTCCGCAGGCGGTCGATTAAGTCAGAGGTGAAATCCCATAGCTCAACTATGGAACTGCCTTTGATACTGGTTGACTTGAGTCATATGGAAGTAGATAGAATGTGTAGTGTAGCGGTGAAATGCATAGATATTACACAGAATACCGATTGCGAAGGCAGTCTACTACGTATGTACTGACGCTCATGTGCGAAAGTGTGGGTAGCGAACAGGATTAGATACCCTGGTAGTCCACACCGTAA
+
GGGGGEEGGGGGGEGGGFFGGGGFGCEGEFGGGEGCFFGFGGGGGGGGGGGGGGGGGGGGGGFGGGGFFGGGGGGGGGGGGGGFFFGGGGGGGGGGGGGGGGGGGGGGGGGGGGGGGGGGGFFGGGGGGGGGGGGGGGGGGGGGGFGGGGGGGGGGGGGGGGGGGGGGGGGGGGGGFGGGGGFGGGGGGGGGGGGGGGGGGGGGGGGGGGGGGGGGGGGGGGG=EGFGFFCGGGGFGGGGGGFD?FDGG<DFFFFG?FFFGFFFFFGFDFAFFGFFFFF<FD
@M02352:288:000000000-CKWC8:1:1101:21490:4456 1:N:0:TAGCGCTC+TCTCTCCG
TACGGAGGGTCCGAGCGTTATCCGGAATCATTGGGTTTAAAGGGTCCGCAGGCGGTCGATTAAGTCAGAGGTGAAATCCCAGGGCTCAACCCTGGAACTGCCTCCAAAACTATCAGTCTAGAGTTCGAGAGAGGTGAGTGGAATTCCAAGTGTAGAGGTGAAATTCGTAGATATTTGGAGGAACACCAGTGGCGAAGGCGGCTCACTGGCTCGATACTGACGCTGAGGTACGAAAGTGTGGGGAGCAAACAGGATTAGATACCCTGGTAGTCCACACCGTAA
+
GGGGGGGGGGGGGGGGGGGGGGGGGGGGGGGGGGGGGGGGGGGGGGGGGGGGGGGGGGGGGGGGGGGGGGGGGGGGGGFGGGGGGGGGGGGGGGGGGGGGGGGGGGGGGGGGGGGGGGGGGGGGGGGGGGGGGGGFFFGGGGGGGGGGGGGGGGGCGGGGGGGGGGGGGGGGGGGFGGFFGGGGGGGGGGGGCEEEGGGGGGDEGGGGGGGGGGGGGGGGGGGGGGGGGGGGGGGFG7CFGEBBF@GGGGFF6:DGFFAFGGGG?FDF>F>DFGFB?:>:<D
@M02352:288:000000000-CKWC8:1:1101:7780:4487 1:N:0:TAGCGCTC+TCTCTCCG
TACGGAGGGTGCAAGCGTTACTCGGAATCACTGGGCGTAAAGAGCGTGTAGGCGGGTTTGTAAGTTTGAAGTGAAATCCAATGGCTCAACCATTGAACTGCTTTGAAAACTGCTTACCTAGAATATGGGAGAGGTAGATGGAATTTCTGGTGTAGGGGTAAAATCCGTAGAGATCAGAAGGAATACCGATTGCGAAGGCGATCTACTGGAACATTATTGACGCTGAGACGCGAAAGCGTGGGGAGCAAACAGGATTAGATACCCTGGTAGTCCACGCCCTAA
+
GFGGDF@@FGGGGGGGGGGF@FGDGGGGGGGGGGGGGGGGGG9FGGGGGGGGGGGCFFGGGGFGGGGGGGFGGGGGGGGGGCFGGGGGGGGDGGFGGGGGGGGGGGDGGGGGGGGFCGGG9=FGFGGGGGGGGGGGGFGGGGGGGGGGGG9FC7EGEGEEGGGGFGGGGGGGGG6DDFECCGFGGFGCFGGGGGGGGGGDCEFG99@F6C<62<<CGFFGCCGGGG59ECDGEGGFGGG>ED:69>GF6CFFB?GC2?BF7+<9@4<@4B46*29?0279GF
@M02352:288:000000000-CKWC8:1:1101:7788:4506 1:N:0:TAGCGCTC+TCTCTCCG
TACGGAGGGTGCAAGCGTTACTCGGAATCACTGGGCGTAAAGAGCGTGTAGGCGGGTTTGTAAGTTTGAAGTGAAATCCAATGGCTCAACCATTGAACTGCTTTGAAAACTGCTTACCTAGAATATGGGAGAGGTAGATGGAATTTCTGGTGTAGGGGTAAAATCCGTAGAGATCAGAAGGAATACCGATTGCGAAGGCGATCTACTGGAACATTATTGACGCTGAGACGCGAAAGCGTGGGGAGCAAACAGGATTAGATACCCTGGTAGTCCACGCCCTAA
+
GGGGGGGGGGGGGGGGGGGGGGGGGGGGGGGGGGGGGGGGGGGGGGGGGGGGGGGEGGGGGGGGGGGGGGGGGGGGGGGGGGGGGGGGGGGGGGGGGGGGGGGGGGGGGGGGGGGGGGGGGGGGGGGGGGGGGGFGGGGGGGGGGGGGGGGGGGGGGGGGGGGGGGGGGGGGGGGGGGGGGFGCCGGGGGGGGGGGGGGGGGGGGGGGGGGGGGDGGFFGGGGGGGGGGGGGGGGFGGGGGGFFFFGGGGFFFFGGFFFFGGGGFFGFFFFBFGFFFFFFGG
@M02352:288:000000000-CKWC8:1:1101:20360:4551 1:N:0:TAGCGCTC+TCTCTCCG
TACGGAGGGGGTTAGCGTTGTTCGGAATTACTGGGCGTAAAGCGTACGTAGGCGGATTGGAAAGTTGGGGGTGAAATCCCAGGGCTCAACCCTGGAACTGCCTCCAAAACTATCAGTCTAGAGTTCGAGAGAGGTGAGTGGAATTCCAAGTGTAGAGGTGAAATTCGTAGATATTTGGAGGAACACCAGTGGCGAAGGCGGCTCACTGGCTCGATACTGACGCTGAGGTACGAAAGTGTGGGGAGCAAACAGGATTAGATACCCTGGTAGTCCACACCGTAA
+
GGGGGGGGGGGGGGFGGGGGFGGGGGGGGGGGGGGGF=FGGGGGGGGGGGFGGGGGGGGGGGFFFFFFGGGGGGGGGGGGGGFGEGGGGFGGGGGGGGGGFGGGGGGGGGGGGGGGGGGGGGGFGGEGGGEGGGGGGGGGGGGGGGGGGGGGFGGGGGGGGGEEGGFCGFGGGGGG?FFGGGGGGGGGGGFGGGGGGEFGGGGGGGF?CEGGGE?CEGGFGGD*ADGG?FGGGGGBFGGGGGEF9>FGCDFF::4C?FF?CCFFFFG4<F<B?C7(8?D<FD
@M02352:288:000000000-CKWC8:1:1101:14012:4594 1:N:0:TAGCGCTC+TCTCTCCG
TACAGAGGGTGCAAGCGTTAATCGGAATTACTGGGCGTAAAGCGCGCGTAGGTGGTTTGTTAAGTCGGATGTGAAAGCCCAGGGCTCAACCTTGGAATTGCACCCGATACTGGCAGGCTAGAGTACGATAGAGGAGTGTGGAATTTCCTGTGTAGCGGTGAAATGCGTAGATATAGGAAGGAACATCAGTGGCGAAGGCGACACTCTGGATTGATACTGACACTGAGGTGCGAAAGCGTGGGGAGCAAACAGGATTAGATACCCTGGTAGTCCACGCCGTAA
+
GGGGFFGGGGGGGGGGGGGGGGGGGGGGGGGGGGGGGGGGGGGGEGGGGGGGGGGGGGGGGGGGFFCGGGGGGGGGGGGGGGGGGGGGGGGGGGGGGGGGGGGEFGGGGGGGGGGGGGGGGGFGGGEGGGGGGGFGCGGGGGGGGGGGFGGGGGGGGGGGGGGGGGGGGGGCGGGGGGGGGGGGGGGGGGGGGGGGGGGGGGEG+AFGGGGGGGGGGGGGGGGGGGGGGGGGGGGFGGGGGGFFFFGGGGFFBFDFBFFFGGGGFFGFFFFAFGFF>BE0<C
@M02352:288:000000000-CKWC8:1:1101:9526:4661 1:N:0:TAGCGCTC+TCTCTCCG
TACGGAGGGTCCGAGCGTTATCCGGAATCATTGGGTTTAAAGGGTCCGCAGGCGGTCGATTAAGTCAGAGGTGAAATCCCATAGCTCAACTATGGAACTGCCTTTGATACTGGTTGACTTGAGTCATATGGAAGTAGATAGAATGTGTAGTGTAGCGGTGAAATGCATAGATATTACACAGAATACCGATTGCGAAGGCAGTCTACTACGTATGTACTGACGCTCATGGACGAAAGCGTGGGGAGCGAACAGGATTAGATACCCTGGTAGTCCACGCCGTAA
+
GGGGGGGGGGGGGGGGGGGGGGGGGGGGFGGGGGGFGGGGGGGGGGGGGGGGGGGGGGGGGGGGGGGGGGGGGGGGGGGGGGFFGFGGGGGGGGGGGGGGGGGGGGGGGGGGGGGGGGGGGGGGGGGGGGGGDFGGGGGGGGGGGGGGGGGGGGGGGGGCFGGGGGGGGGGGGGGGFGGGGGGGGCGGGGGGGGGGGGGGGGGGGGGCEGGGGGGGGGGGGGD=EDGGGGGGGGGFGGGGGGFFFFGGGGFFF?GGFFFFGGGGFFGFFFFFFGFBFFFFGG
@M02352:288:000000000-CKWC8:1:1101:15720:4796 1:N:0:TAGCGCTC+TCTCTCCG
TACGAGGGGTGCAAGCGTTAATCGGAATTACTGGGCGTAAAGCGTGCGTAGGTGGTTTGTTAAGCAAGATGTGAAAGCCCCGGGCTCAACCTGGGAACTGCATTTTGAACTGGCAAACTAGAGTATTGTAGAGGGTAGTGGAATTTCCAGTGTAGCGGTGAAATGCGTAGAGATTGGAAGGAACATCAGTGGCGAAGGCGGCTACCTGGACAAATACTGACACTGAGGCACGAAAGCGTGGGGAGCAAACAGGATTAGATACCCTGGTAGTCCACGCCGTAA
+
GGGG<FFGGFGGGGGGGGGG<@FGGG:FGGGGGGGGGGGGGGGG?FFG,BF=5CF?<FCFEGGGGGGGF<FGGGGGGGGGGGGDG7FGGGGGCGDGGGGGGFDFGCFGGGGGGGDFFFGFGDEFA<=FFGGFGG7@FFFFGGGGGFGGFFGFGGGGGGGGGGGGGGGGGGG9CC?EC:FFGCGGGFGFGGGFGGGGGGGGGD5A@GGGFGGGGCCGGGD7E9EGGGGGGEFCEGGFGGGGGGE6>BGDFGFFFFGGFFFFGGGFFFFFFFFFFF=?>BFFGG
@M02352:288:000000000-CKWC8:1:1101:15735:4813 1:N:0:TAGCGCTC+TCTCTCCG
TACGAGGGGTGCAAGCGTTAATCGGAATTACTGGGCGTAAAGCGTGCGTAGGTGGTTTGTTAAGCAAGATGTGAAAGCCCCGGGCTCAACCTGGGAACTGCATTTTGAACTGGCAAACTAGAGTATTGTAGAGGGTAGTGGAATTTCCAGTGTAGCGGTGAAATGCGTAGAGATTGGAAGGAACATCAGTGGCGAAGGCGGCTACCTGGACAAATACTGACACTGAGGCACGAAAGCGTGGGGAGCAAACAGGATTAGATACCCTGGTAGTCCACGCCGTAA
+
GGGGGGGGGGGGGGGGGGGGFGGGGGGGGGGGGGGGGGGGGGGGGGGGGGGGFGGGGGGGGGGGGGGGGGGGGGGGGGGGGGGGGGGGGGGGGGGGGGGGGGGGGGGGGGGGGGGGGGGGGGGGGGGGGGGGGGGGGGGGGGGGGGGGGGGGGGGGGGGGGFGGGGGGGGGGGGGGGGGGGGGGGGGGGGGGGGGGGGGGGGGGGGGGGGGGGGGGGGGGGGGGGGGGGGF<EGDDGGGGGGFFFFGGGGFFFFGG?FFFFGGGFFGFFFFFFGFFFBFFGD
@M02352:288:000000000-CKWC8:1:1101:20483:4822 1:N:0:TAGCGCTC+TCTCTCCG
TACAGAGGGTGCAAGCGTTAATCGGAATTACTGGGCGTAAAGCGCGCGTAGGTGGTTTGTTAAGTCGGATGTGAAAGCCCAGGGCTCAACCTTGGAATTGCACCCGATACTGGCAGGCTAGAGTACGATAGAGGAGTGTGGAATTTCCTGTGTAGCGGTGAAATGCGTAGATATAGGAAGGAACATCAGTGGCGAAGGCGACACTCTGGATTGATACTGACACTGAGGTGCGAAAGCGTGGGGAGCAAACAGGATTAGATACCCTGGTAGTCCACGCCGTAA
+
GGGGGGGGGGGGGGGGGGGGGGGGGGDGGGGGGGGDGGGGGGGGGGGGGGGFEFGCFGGGFGGGGGGGFGGGGGGGGGGGGFGGGGGGGGGGGGGGGGGGGFGDEGGGGGGGGGG>EEGCGGGGGGGDFGGGGGGGGGGGGGGGGGGGGGGGGGGGGGGGGGGGGGGGGGGGGGGGGCGGGGGGGGGGGGGGGGGGGGGGDGEGFGGGGGGGGGFFGGGGGFGGGGGGGGGGGGGFGGGGGGFFFFGGGGFFFFGGBFFFGGGGFFGFFFFFFGFFFFF>GG
@M02352:288:000000000-CKWC8:1:1101:21230:4885 1:N:0:TAGCGCTC+TCTCTCCG
TACGGAGGGTCCAAGCGTTATCCGGAATCATTGGGTTTAAAGGGTCCGCAGGCGGTCAATTAAGTCAGAGGTGAAATCCCATAGCTTAACTATGGAACTGCCTTTGATACTGGTTGACTTGAGTTATACGGAAGTAGATAGAATAAGTAGTGTAGCGGTGAAATGCATAGATATTACTTAGAATACCGATTGCGAAGGCAGTCTACTACGTATATACTGACGCTCATGGACGAAAGCGTGGGGAGCGAACAGGATTAGATACCCTGGTAGTCCACGCCGTAA
+
GGGGGGGGDFGGGGGGGGGGGGGGGGCFFGGDEEGFEFEFFFGGGFFGGCFGGGG@FFGFGGGGGGGGGGGGGDFGCFGGFGGFGGEDDFDCGFGGGGGFGFFFFFGGGGGGGGG>8FFGGG=FDFGG<FG7CCFGGGGCFGFGGFDFCFGGGGGGGGGGGGGFGGGFGDGGGGGGGDGCGGGGGGGE@FGCFCDEGDGFGGGGGGGFGGG6++?EGGGFGGG=CDGGCCGGGGGFGGGGCED:>B3C=C3@?:G73=9FGGGGF:D6:48<FGF?F1:;<C
@M02352:288:000000000-CKWC8:1:1101:19665:4897 1:N:0:TAGCGCTC+TCTCTCCG
TACGGAGGGTGCAAGCGTTACTCGGAATCACTGGGCGTAAAGAGCGTGTAGGCGGGTTTGTAAGTTTGAAGTGAAATCCAATGGCTCAACCATTGAACTGCTTTGAAAACTGCTTACCTAGAATATGGGAGAGGTAGATGGAATTTCTGGTGTAGGGGTAAAATCCGTAGAGATCAGAAGGAATACCGATTGCGAAGGCGATCTACTGGAACATTATTGACGCTGAGACGCGAAAGCGTGGGGAGCAAACAGGATTAGATACCCTGGTAGTCCACGCCGTAA
+
GGGGGGGGGGGGGGGGGGGGGGGGGGGGGGGGGGGGGFGGGGGGGGGGGGGGGGGGGGGGGGGGGGGGGGGGGGGGGGGGGGGGGGGGGGGGGGGGGGGGGGGGGGGGGGGGGGGGGGGGGGGGGGGGGGGGGGGGGGGGGGGGGGGGGGGGGGFGGGGGGGGGGGGGGGGGGGGGGGGGGGGGGGGGGGGGGGGGGGGGGGGGGGGGGGGGGGGGGGFGGGGGGGGGGGGGGGGFGGGGGGFFFFGDGGFFFFGGFFFFGG8DF>FFFF>AFGFFFFFFGG
@M02352:288:000000000-CKWC8:1:1101:22408:4913 1:N:0:TAGCGCTC+TCTCTCCG
TACGGAGGGTGCGAGCGTTAATCGGAATTACTGGGCGTAAAGCGCACGCAGGCGGTTTGTTAAGCTAGATGTGAAAGCCCCGGGCTCAACCTGGGACGGTCATTTAGAACTGGCAGACTAGAGTCTTGGAGAGGGGAGTGGAATTCCAGGTGTAGCGGTGAAATGCGTAGATATCTGGAGGAACATCAGTGGCGAAGGCGACTCCCTGGCCAAAGACTGACGCTCATGTGCGAAAGTGTGGGTAGCGAACAGGATTAGATACCCTGGTAGTCCACACCGTAA
+
GGGGGGGGGGGGGGGGGGGGGGGGGGGGGGGGGGGGGGGGGGGGGGGGGGGGGGGGGGGGGGGGGGGGGGGGGGGGGGGGGGGGGGGGGGGGGGG@GGGGGGGGGGGGGGGGGGGGGGGGGGGGGGGGGGGGGGGGGGGGGGGGGGGGGGGGGGGGGGGGGGGGGGGGGGGFFFGGGGGGGGGGGGGGGGGGGGGGGGGGGGGEGGGGGGGGGGGGGGGGGGGGGGGGGGGGGGGFGGGGGGFFFFGGGGFFFFGGFFFFFGGGFFGFFFFFFGFFFFFFGG
@M02352:288:000000000-CKWC8:1:1101:14532:4948 1:N:0:TAGCGCTC+TCTCTCCG
TACGGAGGGTCCGAGCGTTAATCGGAATTACTGGGCGTAAAGCGCACGCAGGCGGTTTGTTAAGCTAGATGTGAAAGCCCTGGGCTCAACCTGGGAATTGCATTTAGAACTGGCAGGCTAGAGTTTTGGAGAGGGGAGTGGAATTCCAGGTGTAGCGGTGAAATGCGTAGATATCTGGAGGAACATCAGTGGCGAAGGCGACTCCCTTGTCAGTAACTGACGCTCATGTGCGAAAGTGTGGGTAGCGAACAGGATTAGATACCCTGGTAGTCCACACCGTAA
+
GGGGGGGGGGGGGGGGGGGGGGGGGGGGGGGGGGGGGGGGGGGGGGGGGGGGGGGFGGGGGGGGGGGGGGGGGGGGGGGGGGGGGGGGGGGGGGGGGGGGGGGGGGGGGGGGGGGGGGGGGGGGGGGGGGGGGGGGGGGGGGGGGGGGGGGGGGGGGGGGGGGGGGGGGGGGGGGGGGGGGGGGGGGGGGGGGGGGGGGGGGGGFGGGGGGGGGGGGGGFGGDEGDGGGGGGGGGFGGGGGGFFFFGD>CEF?FGGFFFFGGGGFFGFFF>:FFFBFFFFGG
@M02352:288:000000000-CKWC8:1:1101:26983:4971 1:N:0:TAGCGCTC+TCTCTCCG
TACGAGGGGTGCAAGCGTTAATCGGAATTACTGGGCGTAAAGCGTTCGTAGGCGGTTTGTTAAGCAAGATGTGAAAGCCCAGGGCTCAACCTGGGAACTGCATTTTGAACTGGCAGACTAGAGTATTGTAGAGGGTAGTGGAATTTCCAGTGTAGCGGTGAAATGCGTAGAGATTGGAAGGAACATCAGTGGCGAAGGCGGCTACCTGGACAAATCCTGACACTGCGGCACGAAAGCGTGGGGAGCAAACAGGATTAGATACCCTGGTAGTCCACGCCGTAA
+
GGGGC,@CEGGGFEFGGGGGCAFDG7CCEFGGGGF,FFFEFGAFFEEFGCC=@CG>FCGECGFCFFFGFGCGGGGFFCFC<AFGGGGGFGGC8=FGFGF@FABAFF9FGGGFCF,CDFGFFDFFFGGF@@DFECE:,8>FFG9CEEFGFF;,@@>;CFEG7C;;DFGE7::,,?;C@F?<1F,@C,C@B<CBE8EGC>8CEGG*;CFG56C6@FG9ECG7+378+**/:17>EGGEG5DGCG>:9)*0<557,.>F?6<=EGF<4FCFA*4<F>?<(4>739
@M02352:288:000000000-CKWC8:1:1101:16951:5016 1:N:0:TAGCGCTC+TCTCTCCG
TACGAGGGGTGCAAGCGTTAATCGGAATTACTGGGCGTAAAGCGTGCGTAGGTGGTTTGTTAAGCAAGATGTGAAAGCCCCGGGCTCAACCTGGGAACTGCATTTTGAACTGGCAAACTAGAGTATTGTAGAGGGTAGTGGAATTTCCAGTGTAGCGGTGAAATGCGTAGAGATTGGAAGGAACATCAGTGGCGAAGGCGGCTACCTGGACAAATACTGACACTGAGGCACGAAAGCGTGGGGAGCAAACAGGATTAGATACCCTGGTAGTCCACACCGTAA
+
GGGGGGGGGGGGGGGGGGGGDFGGGGGGGGGGGGGGGGGGGGGGGGGGGGGGGGGFGGGGGGGGGGGGGGGGGGGGGGGGGGGGGGGGGGGGGGGGGGGGGGGGGGGGGGGGGGGGGGGGGGGGGGGGGGGGGGGGGGGGGGGGGGGGGGGGGGGGGGGGGGGGGGGGGGGGGGGGGGGGGGGGGGGGGGGGGGGGGGGGDGGGGGGGGGGGGGGGGGGGGGGGGGGGGGGGGGGFGGGGGGFFFFGGGGFF?FGGFFFFGFGGFFGFFFFFFGFFFBF<CC
@M02352:288:000000000-CKWC8:1:1101:15551:5144 1:N:0:TAGCGCTC+TCTCTCCG
TACGGAGGATCCAAGCGTTATCCGGAATCATTGGGTTTAAAGGGTCCGTAGGTGGATAATTAAGTCAGAGGTGAAATCCTGCAGCTTAACTGTAGAATTGCCTTTGATACTGGTTATCTTGAGTTATTATGAAGTGGTTAGAATATGTAGTGTAGCGGTGAAATGCATAGATATTACATAGAATACCAATTGCGAAGGCAGATCACTAATAATTAACTGACACTGATGGACGAAAGCGTGGGGAGCGAACGGGATTAGATACCCCGGTAGTCCACGCCGTAA
+
GGGGGGGGGGGGGGGGGGGGGGGGGFGGGGGGGGGFGGGGGGGGGGGGGGGGGGGGGGGGGGGGGGGGGGGGGGGGGGGGGGGGGGGGGGGGGGGGGGGGGGGGGGGGGGGGGGGGGGGGGGGGGGGGGGGGGGGGGGGGGGFGGGGGGGGGGGGGGGGGGGGGGGGGGGGGGGGGGGGGGGGGGGGGGGGGGGGGGGGGGGGGGGGGGGGGGGGGGGGGGGGGGGGGGGGGGGGFGGGGGGFFFFGGGGFFFFGGFFFFGFGGFBGFF@DFFGFFFFF>GG
@M02352:288:000000000-CKWC8:1:1101:19680:5224 1:N:0:TAGCGCTC+TCTCTCCG
TACGGAGGGTGCGAGCGTTAATCGGAATTACTGGGCGTAAAGCGCACGCAGGCGGTTTGTTAAGCTAGATGTGAAAGCCCCGAGCTCAACTTGGGATGGTCATTTAGAACTGGCAGACTAGAGTCTTGGAGAGGGGAGTGGAATTCTAGGTGTAGCGGTGAAATGCGTAGTTATCTGGAGGAACATCAGTGGCGAAGGCGACTCCCTGGCCAAAGACTGACGCTCATGTGCGAAAGTGTGGGTAGCGAACAGGATTAGATACCCTGGTAGTCCACACCGTAA
+
GGGGGFFGEGGGGGGGGGGG7,FFGGCGGGGGGGGGGGGGGGGGFCGGGGGGGGGCCGGGGGGG<BFGG,EFGGGGGFEGFC:CFFGGGGAFDC<>3=D3@FGGFGAFGADFCFCF+>DCCA<FCG9F,3@FE:::*>>FCG9:>B,,@BCFGFCBFGFEGGGF@@<858*,22A9CCGGCEG<C<2?FGGD38:CE8>C*:CEFFGG=8F6*;02:<<868C*89:<0+2*:E37>CCGGGD<?6CG5).73(9>)/)*2<EC4;G?9F496:=7(4:3DD
@M02352:288:000000000-CKWC8:1:1101:4909:5356 1:N:0:TAGCGCTC+TCTCTCCG
TACGGAGGGGGTTAGCGTTGTTCGGAATTACTGGGCGTAAAGCGTACGTAGGCGGATTGGAAAGTTGGGGGTGAAATCCCAGGGCTCAACCCTGGAACTGCCTCCAAAACTATCAGTCTAGAGTTCGAGAGAGGTGAGTGGAATTCCGAGTGTAGAGGTGAAATTCGTAGATATTCGGAGGAACACCAGTGGCGAAGGCGGCTCACTGGCTCGATACTGACGCTGAGGTGCGAAAGTGTGGGGAGCAAACAGGATTAGATACCCTGGTAGTCCACACCGTAA
+
GGGGGGGGGGGGGGGGGGGGGGGGGGGGGGGGGGGGGGGGGGGGGGGGGGGGGGGGGGGGGGGGGGGGGGGGGGGGGGGGGGGGGGGGGGGGGGGGGGGGGCCFGFGGFGGGG9FGGGGGGGGEFFCEGGGGGGGGGGGGGGGGGGGGGGGGGGGGGGGGGGGGGFFGGGGGF@EFGFEECGGGGGGGGGGG5EGCGGGGGGEGGGCGGGGGGEFGGGGGGGGC=5EGGGGGGGD3CGFGGGFFFFGGFFFFFFGG<4>FGGGDFFDFAF<AFFF:6?E?GG
@M02352:288:000000000-CKWC8:1:1101:18927:5398 1:N:0:TAGCGCTC+TCTCTCCG
TACGGAGGGTCCGAGCGTTATCCGGAATCATTGGGCTTAAAGGGTCCGCAGGCGGTCGATTAAGTCAGAGGTGAAATCCCATAGCTCAACTATGGAACTGCCTTTGATACTGGTTGACTTGAGTCATATGGAAGTAGATAGAATGTGTAGTGTAGCGGTGAAATGCATAGATATTACACAGAATACCGATTGCGAAGGCAGTCTACTACGTATGTACTGACGCTCATGGACGAAAGCGTGGGGAGCGAACAGGATTAGATACCCTGGTAGTCCACGCCGTAA
+
GGGGG,FGGGCG:FGGGGGGG9FFG,CEGGGGGGG,,CFFGGCFE,FFCGGGGGG7F==4EFGGGGGGGFGGGGGGDGGG@?<EFG<FGGF,AFGGG?FGG8FGGGGCFGGG8?,C<FGGGGGG<BBF<,C37F>FBBF<FGFGG=C<=FGGGGG;FGGGGGGGCG;DFGGGGGFCD2,4DGGGGGGGEG7CGGGGGGG>;<<E<EGC;?F6+3BEGGGGGGGGEG9F90>DGGGFGGGGGGFFFFCGGGFFFFGGFFFFGGGGFFGFFFFFFGF?0:>,9<
@M02352:288:000000000-CKWC8:1:1101:12643:5406 1:N:0:TAGCGCTC+TCTCTCCG
TACGGAGGATCCAAGCGTTATCCGGAATCATTGGGTTTAAAGGGTCCGTAGGTTGATAATTAAGTCAGAGGTGAAAGTTTGCGGCTCAACCGTAAAATTGCCTTTGATACTGGTTATCTTGAATCATTGTGAAGTGGTTAGAATATGTAGTGTAGCGGTGAAATGCATAGATATTACATAGAATACCGATTGCGAAGGCAGATCACTAACAATGTATTGACACTGATGGACGAAAGCGTGGGGAGCGAACGGGATTAGATACCCCGGTAGTCCACGCCGTAA
+
GGGGGGGGGGGGGGGGGGGGGGGGGFGGGGGFGGGGGGGGGGGGGGGGGGGGGGGGGGGGGGFGGGGGGGGGGGGGGGGGGGGGGGGGGGGGGGGFGGGGGGGGGGCGDFGGGGGGGGGGFGGGGGGGFGGGGGCGGGGGDFFGGGGGGGGGFGGGGGGGGGGGGGGGGGGGGGGGGGGGGGCFCFGGGGGGGGGGGGGGGGGGGGGGGGGGGGGGGGGGGGGGGGGGGGGDGGGFGGDGGGDBFFGGDGFFFFGFB?<BFGGGFFD>B:AAFGFFFFFFGG
@M02352:288:000000000-CKWC8:1:1101:6662:5434 1:N:0:TAGCGCTC+TCTCTCCG
TACGGAGGGTCCAAGCGTTATCCGGAACCATTGGGTTTAAAGGGTCCGCAGGCGGTCAATTAAGTCAGAGGTGAAAGCCCATCGCTCAACGATGGAACTGCCTTTGATACTGGTTGACTTGAGTTATACGGAAGTAGATAGAATAAGTAGTGTAGCGGTGAAATGCATAGATATTACTTAGAATACCGATTGCGAAGGCAGTCTACTACGTATATACTGACGCTCATGGACGAAAGCGTGGGGAGCGAACAGGATTAGATACCCTGGTAGTCCACGCCGTAA
+
GGGGGGGGGGCGGGGGGGGGGGGGGGGGFGFFGGGEFGFGGGGGGFGGGGGGGGGGGGGGGGGGGGGGGGGGGGGGGGGGG,EFGGGGGGGGGGGGGGGGGGGGGGGGFGGGGGGGGGGGGGGGGGGGGGGEDGGGGECFGGGGFFCFFGGGGGGGGGGGGGGGGGDFGGGGGGGGG?BDFFGGGGGGGGEGGGEGGGGDGGGGGGGGGGG69CGGGGGGGGGGCDGGCCDDC5DEFGGGGD>?9BDDEGFFF:FFFFBFGGGGFFCFFFFBFGFFB:>959
@M02352:288:000000000-CKWC8:1:1101:10043:5460 1:N:0:TAGCGCTC+TCTCTCCG
TACGAGGGGTGCAAGCGTTAATCGGAATTACTGGGCGTAAAGCGTGCGTAGGTGGTTTGTTAAGCAAGATGTGAAAGCCCCGGGCTCAACCTGGGAACTGCATTTTGAACTGGCAAACTAGAGTATTGTAGAGGGTAGTGGAATTTCCAGTGTAGCGGTGAAATGCGTAGAGATTGGAAGGAACATCAGTGGCGAAGGCGGCTACCTGGACAAATACTGACACTGAGGCACGAAAGCGTGGGGAGCAAACAGGATTAGATACCCTGGTAGTCCACGCCGTAA
+
GGGGGGGGGGGGGGGGGGGGGGGGGEGGGGGGGGGGGGGGGGGGFEEEFGGGGGGEGGGGGGGGGGGGGGGGGGGGGGGGGGGGGGGGGGGGGGGGGGGGGGGGGGGGGGGGGGGGGGFGGFGFGGDEFGFGGGGGGGGGGGGGGGGGGGGGGGGGGGFGGGGFGGGGGCGGGFFGGGGGGGGF:CGGGGGGGGGGGGGGGGGGGGGGGGGGFGGGGGGGGGGGGGGFGGGGGGGFGGCEGGDBFFGGGGF??:DFFFFFGGGG?>FF<FAAFGFFFFFFDD
@M02352:288:000000000-CKWC8:1:1101:27135:5470 1:N:0:TAGCGCTC+TCTCTCCG
TACGAAGGTCCCGAGCGTTATTCGGAATCACTGGGCGTAAAGGGAGCGTAGGCTGCGTGGTAAGTCAGATGTGAAATCTGGAGGCTCAACCTCCAAACTGCATTCGATACTGCCGTGCTAGAGTAATGGAGAGGTAACTGGAATTCTTGGTGTAGCAGTGAAATGCGTAGATATCAAGAGGAAGACCAATGGCGAAAGCAGGTTACTGGACATTTACTGACGCTGAGGCTCGAAGGCTAGGGTAGCGAAAAGGATTAGATACCCCTGTAGTCCTAGCAGTAA
+
GGGF<ECFGG<F@FGGGGECFCFGGEGGFGGGGGGGGCFFGGDGFGGGEGGGGGG7CCCGGGGGGGCFAFAGGGGGFF?EA<FCF<FGGGF,EF8EFGGGGGFAEEFEFGGGG<F7:7FGGFGGGFFDGDG<FG3FFF9FFGDGGGGGGGGGGFGGGGGGGFGGGGGGGGGGGGGF;EGGGGGDFGGCCFEFGGGGEEGCF5*?9CFFGGG6++2?CFGGGG*=EGGGG*;DEGDFG69CFF?BFFDG=3)0:0C><?BFGG6C)5>FDFFFFG?AB>FDFD
@M02352:288:000000000-CKWC8:1:1101:7701:5509 1:N:0:TAGCGCTC+TCTCTCCG
TACGGAGGGTCCGAGCGTTAATCGGAATTACTGGGCGTAAAGCGCACGCAGGCGGTTTGTTAAGCTAGATGTGAAAGCCCTGGGCTCAACCTGGGAATTGCATTTAGAACTGGCAGGCTAGAGTTTTGGAGAGGGGAGTGGAATTCCAGGTGTAGCGGTGAAATGCGTAGATATCTGGAGGAACATCAGTGGCGAAGGCGACTCCCTGGTCAGTAACTGACGCTCATGTGCGAAAGTGTGGGTAGCGAACAGGATTAGATACCCTGGTAGTCCACACCGTAA
+
GGGGGGGGGGGGGDGGGGGGGGGGGGGGGGGGGGGGGGGGGGGGGGGGGGGGGGGGGGGGGGGGGGGGGGGGGGGGGGGGGGGGGCGGGGGGGGGGGGGGGGGGGGGGGGGGGGGGGGGGGGGGGGGEGGGGGGGGGGGGGGGGGGGGGGGGGGGGGGGGGGGGGGGGGGGGGGGGGGGFEGGGGGGGFGGGGGGGGGGGGGGGGGGGGGGGGGGGGGGGGGGGGGGGGGGGGGGFGGGGDGFFFFGGEDFFFFGGFFFFGGGGFFGFFFFAFGFFF?EFGD
@M02352:288:000000000-CKWC8:1:1101:7168:5540 1:N:0:TAGCGCTC+TCTCTCCG
TACGGAGGGGGTTAGCGTTGTTCGGAATTACTGGGCGTAAAGCGTACGTAGGCGGATTGGAAAGTTGGGGGTGAAATCCCAGGGCTCAACCCTGGAACTGCCTCCAAAACTATCAGTCTAGAGTTCGAGAGAGGTGAGTGGAATTCCAAGTGTAGAGGTGAAATTCGTAGATATTTGGAGGAACACCAGTGGCGAAGGCGGCTCACTGGCTCGATACTGACGCTGAGGTCCGAAAGTGTGGGGAGCAAACAGGATTAGATACCCTGGTAGTCCACACCGTAA
+
EFFGG@FFGGGGGGGGFGGGGGGGGFEFGGGGGGGFFGGDGGGGGGGGG=F7AFGFGGGGGGCFGGFGGGGGGGFGGFFGGGGGEGGGGGGGGGGGGFDD9FGGEGCGGGG,@FFGGGGGGGGGGGGGGGGGGGGGG>FGGEFFGGGGGGGGGGFFFFGGGF,?FGGGGGGGGGGG@FD7EECC:<C:FFEGGGGDCGFECEGEGGFCFFFGGEFGGGFFGEGGGGGGG*7C58C>GFFCGG@?FDGGCF4?03DF?@<?FFFGFFG?26)59:?7<:E:75
@M02352:288:000000000-CKWC8:1:1101:7189:5552 1:N:0:TAGCGCTC+TCTCTCCG
TACGGAGGGGGTTAGCGTTGTTCGGAATTACTGGGCGTAAAGCGTACGTAGGCGGATTGGAAAGTTGGGGGCGAAATCCCAGGGCTCAACCCTGGAACTGCCTCCAAAACTATCAGTCTAGAGTTCGAGAGAGGTGAGTGGAATTCCAAGTGTAGAGGTGAAATTCGTAGATATTTGGAGGAACACCAGTGGCGAAGGCGGCTCACTGGCTCGATACTGACGCTGAGGTACGAAAGTGTGGGGAGCAAAAAGGATTAGATACCCTGGTACTCCACACCGTAA
+
G<<CC7:C:+@8@9FECF@CFC@:F@6FG<EC<,FFCFF,-CFG?@FGFGG7ECE:@EF=<,EF?E<?F@7+3@FFGCFDGG?:+38BF,DF8F7DCFGGGG@FGGGE<F<,@FF=F,3D9,,@FBGC76FFGG:FC<F<<<93<F<<F<,7?@+2242<AFB;C@1BCFG:EFFFFCFGCF8FEG8C5CGGGGG88CGG8CCGCEFCFDFGGDGGDGCFGEG*:/C@F0097@C)032+/;:((55DF5;>B?=D76:?<+3764*/6*65)7>3?6349*
@M02352:288:000000000-CKWC8:1:1101:7172:5560 1:N:0:TAGCGCTC+TCTCTCCG
TACGGAGGGGGTTAGCGTTGTTCGGAATTACTGGGCGTAAAGCGTACGTAGGCGGATTGGAAAGTTGGGGGTGAAATCCCAGGGCTCAACCCTGGAACTGCCTCCAAAACTATCAGTCTAGAGTTCGAGAGAGGTGAGTGGAATTCCAAGTGTAGAGGTGAAATTCGTATATATTTGGAGGAACACCAGTGGCGAAGGCGGCTCACTGGCTCGATACTGCCGCTGAGGTACGAAAGTGTGGGGAGCAAACAGGATTAGATACCCTGGTAGTCCACACCGTAA
+
GGGGGCFGGGGGGGGGGGG@FGEFCE:FFGGGGGFGGGGGFGGGGGGGFEFDGGGGCFGFFFFFGCAEF>FE7DGGGFCFGGGDE<F9E>BFGGGGDGFG?FGGGGDC<FGFGGGGFECGGG9FFG:FGGGGGDFG?FGGGF9DFFG9@CFFGFFFGFGGF9;CCGGG=*ACEEGGGGGFD@ECCGCFCFGFE>:EE88:CECGGGGGGG<F>>FGGG7+285CEDF=FFCCEFGEGFGGG83-7:D43*873(6CD@DFFG8CFFGF945)9:=>?B>:FD
@M02352:288:000000000-CKWC8:1:1101:12915:5561 1:N:0:TAGCGCTC+TCTCTCCG
TACGAGGGGTGCAAGCGTTAATCGGAATTACTGGGCGTAAAGCGTGCGTAGGTGGTTTGTTAAGCAAGATGTGAAAGCCCCGGGCTCAACCTGGGAACTGCATTTTGAACTGGCAAACTAGAGTATTGTAGAGGGTAGTGGAATTTCCAGTGTAGCGGTGAAATGCGTAGAGATTGGAAGGAACATCAGTGGCGAAGGCGGCTACCTGGACAAATACTGACACTGAGGCACGAAAGCGTGGGGAGCAAACAGGATTAGATACCCTGGTAGTCCACGCCGTAA
+
GGGGFGGGGGGGGGGGGGGGFFGGGGDGGGGGGGGGGGGGGFGGGGGGGGGGGGGFGGGGGGGGGCFFGGGGGGGGGGGGGGGGEFGGGGGGGGGGGGGGGGGGGGGGGGGGGGGGGGGGGGGFGGGGGGGGGGGGGGGGGGGGGGGGGGFGGGGGGGGGGGGGGGGEEGGGGGGGGGGGGGGGFGGGGGGGGGGEGGGGGGGGGGGGGGGGGGGGGGGGGFGGGGGGGGGGGEGFGGGEGGFFFFGGGG4<BFGG>FAFGGGG@FGFFFFAFGF?>?F>DD
@M02352:288:000000000-CKWC8:1:1101:13719:5581 1:N:0:TAGCGCTC+TCTCTCCG
TACGGAGGGTCCGAGCGTTATCCGGAATCATTGGGTTTAAAGGGTCCGCAGGCGGTCGATTAAGTCAGAGGTGAAATCCCATAGCTCAACTATGGAACGGCCTTTGATACGGGTTGACTTGAGTCATATGGAAGTAGATAGAATGTGTAGTGTAGCGGTGAAATGCATAGATATTACACAGAATACCGATTGCGAAGGCAGTCTACTACGTATGTCCTGACGCTCATGGACGAAAGCGTGGGGAGCGAACAGGATTAGATACCCTGGTAGTCCACGCCGTAA
+
GGGGGGGG7F6FGGGGGGGGGGGGGG7D<FGGGGGGGGFGGGGGGCGGEGGGGGGGGC=FGGGGGGGGDFGG<FGGGDEF<?8FFGGGGG98<FCCA3+3@+@F<BF,33+B>>+83@E<>38E3,,,3@,F,6,3@8,3@F,,7,73,,7>7,>2F@>5FF;;9<A;4,92;,,2224,,6?F<E<*<F*1+;C8E*88:=@+,B++AED++*++22:@<8=*;)0393*/>G*77E5CGG3:>57<5C)88:D7)/.6CEGG4@39-9.<6**,(,)(19
@M02352:288:000000000-CKWC8:1:1101:11586:5600 1:N:0:TAGCGCTC+TCTCTCCG
TACGGAGGGGGTTAGCGTTGTTCGGAATTACTGGGCGTAAAGCGTACGTAGGCGGATTAGTAAGTTAGAGGTGAAATCCCAGGGCTCAACCTTGGAACTGCCTTTAATACTGCTAGTCTTGAGTTCGAGAGAGGTGAGTGGAATTCCAAGTGTAGAGGTGAAATTCGTAGATATTTGGAGGAACACCAGTGGCGAAGGCGGCTCACTGGCTCGATACTGACGCTGAGGTACGAAAGTGTGGGGAGCAAACAGGATTAGATACCCTGGTAGTCCACACCGTAA
+
GGGGGGGGGGGGGGGGGGGGGGGGGGGGGGGGGGGGGGGGGGGGGGGGGGGGGGGGGGGGGGGGGGGGGGGGGGGGGGGGGFGGGGGGGGGGGFGGGGGGGGGGGFGGGGGGGGGGGGGGGFGGGGGGGGGGGGGGGGGGGGGGGGGGGGGGGGGCFGGGGGGGGGGGGGGGGGGGGGGGGGGGGGGFDCFGGGDGEGGGGGGGGGGGGGFGDEGGGGFFFDGC*1CGGGGD=CCEGGGGGGFFFBGGFGFFF267>F<?GGGG?FGFA=44=>6(2,7479
@M02352:288:000000000-CKWC8:1:1101:15835:5664 1:N:0:TAGCGCTC+TCTCTCCG
TACGGAGGGTCCGAGCGTTATCCGGAATCATTGGGTTTAAAGGGTCCGCAGGCGGTCGATTAAGTCAGAGGTGAAATCCCATAGCTCAACTATGGAACTGCCTTTGATACTGGTTGACTTGAGTCATATGGAAGTAGATAGAATGTGTAGTGTAGCGGTGAAATGCATAGATATTACACAGAATACCGATTGCGAAGGCAGTCTACTACGTATGTACTGACGCTCATGGACGAAAGCGTGGGGAGCGAACAGGATTAGATACCCTGGTAGTCCACGCCGTAA
+
GGGGGGGGGGGGGFGGGGGGGGGGGGGGGFGGGGGGGGGGGGGGGGGGGGGGGGGGGGGGGGGGGGGGGGGGGGGGGGGGGGGGGFGGGGGGGGGGGGGGGGGGGGGGGGGGGGGGGGGGGGFGGGGGGGGGGGGGGGGGGGGGGFGGGGGGGGGGGGGGGGGGGGGGFGGGGGGGGGGGGGGFGGGGGGGGGGGGGGGGGGGGGGGGGGGGGGGGGGGGGGGGGGGGGGGGGGGFGGGGGGDFFFGGGGFFFFGGFFBFACGGFFGFFFFFFGFFFFFFGG
@M02352:288:000000000-CKWC8:1:1101:21611:5688 1:N:0:TAGCGCTC+TCTCTCCG
TACGAAGGTCCCGAGCGTTATTCGGAATCACTGGGCGTAAAGGGAGCGTAGGCTGCGTGGTAAGTCAGATGTGAAATCTCGGTGCTCAACACCGAAACTGCATTCGATACTGCCATGCTAGAGTAATGGAGAGGTAACTGGAATTCTCAGTGTAGCAGTGAAATGCGTAGATATTGAGAGGAAGACCAATGGCGAAAGCAGGTTACTGGACATTTACTGACGCTGAGGCTCGAAGGCTAGGGTAGCGAAAGGGATTAGATACCCCTGTAGTCCTAGCAGTAA
+
GFGGFGGGGGGGGGGGGGGGGGGGGGGGFGGGFFGFGFGGGGGGGGCFEGGCGGGGGBFGGGCGGGGGGGGGGFFFFGGGFGGGGGGGGGGGGDCGGGGGGGGGGGGGGGGGFFGD,A<FGGGGGAF9FFFCGGGFEGFGGGGGGGFFGFGGGGCFFGGDFEFDGCFGE>5FEG7,@DGFCFF7FGGGGGFGGD7EGGGGGGGGGGGGGFFECFGGGGFEGGGDED=85=>DCF*55FCG6@?:1FDCGC5@:0<<<F2*<CF<:@GFA?<AF>?B?AFAGF
@M02352:288:000000000-CKWC8:1:1101:21630:5689 1:N:0:TAGCGCTC+TCTCTCCG
TACGAAGGTCCCGAGCGTTATTCGGAATCACTGGGCGTAAAGGGAGCGTAGGCTGCGTGGTAAGTCAGATGTGAAATCTCGGTGCTCAACACCGAAACTGCATTCGATACTGCCATGCTAGAGTAATGGAGAGGTAACTGGAATTCTCAGTGTAGCAGTGAAATGCGTAGATATTGAGAGGAAGACCAATGGCGAAAGCAGGTTACTGGACATTTACTGACGCTGAGGCTCGAAGGCTAGGGTAGCGAAAGGGATTAGATACCCCTGTAGTCCTAGCAGTAA
+
GGGGGGGGGGGGGGGGGGGGGGGGGGGGGGGGGGGGGGGGGGGGGGGGGGGGGGGGGGGGGGGGGGGGGGGGGGGGGGFGGGGGGGGGGGGGGGGGGGGGGGGGGGGGGGGGGGGGGGGGGGGGGGGGGGGGGGGGGGGGGGGGGGGGGGGGGGGGGGGGGGGGGGGGGGGGGGGGGGGGGGGGGGGGGGGGGGGGGGGGGGGGGGGGGGGGGGGGGGGGGGGGGGGGGGGGGGGFGGGGGGFFFFGGGGFFFFGGFFFFGGGGFFGFFFFFFGFFFFFFGF
@M02352:288:000000000-CKWC8:1:1101:21638:5707 1:N:0:TAGCGCTC+TCTCTCCG
TACGAAGGTCCCGAGCGTTATTCGGAATCACTGGGCGTAAAGGGAGCGTAGGCTGCGTGTTAAGTCAGATGTGAAATCTCGGTGCTCAACACCGAAACTGCATTCGATACTGCCATGCTAGAGTAATGGAGAGGTAACTGGAATTCTCAGTGTAGCAGTGAAATGCGTAGATATTGAGAGGAAGACCAATGGCGAACGCAGGTTACTGGACATTTACTGACGCTGAGGCTCGAAGGCTAGGGTAGCGAAAGGGATTAGATACCCCTGTAGTCCTAGCAGTAA
+
GGGG9F@FGEEGGGGGGGGGFGGGGGGG@FGGFDGGGGGGGG9F<,@FC:CECGFC+B?:FGGEFGGDGGGGEEFGFGAFFGGGEFGGCGGEGC@FFDGGGGGGGGGGGGGFGGGG?FGFFCEGC5EBAFFEGGEGAFF9<DGGGG@FFGGFFGGG,>F7<FFGGGGGGE5FGGF;;9DCEGF,>FGGFGGGGEEG*8CBEDFF,CFCFGF69FBCFGG+>*2A*18/7CFD5E5BGGG5EGFB6@3<*9))43CDD=403<CC3>GFFFB2@C*6:AFBC?
@M02352:288:000000000-CKWC8:1:1101:14303:5721 1:N:0:TAGCGCTC+TCTCTCCG
TACGAGGGGTGCAAGCGTTAATCGGAATTACTGGGCGTAAAGCGTGCGTAAGTGGTTTGTTAAGCAAGATGTGAAAGCCCCGGGCTCAACCTGGGAACTGCATTTTGAACTGGCAAACTAGAGTATTGTAGAGGGTAGTGGAATTTCCAGTGTAGCGGTGAAATGCGTAGAGATTGGAAGGAACATCAGTGGCGAAGGCGGCTACCTGGACAAATACTGACACTGAGGCACGAAAGCGTGGGGAGCAAACAGGATTAGATACCCTGGTAGTCCACGCCGTAA
+
GGGG9FED>@BGGFGGGFCGDFGGGDEFGGFGFFFGGFGEEGGGE@CFCFCEEFGGGGGGGGGFFGFFFGGGFGGGGGGGGGGDF7?FGGFFGGFFGFGGGFGGGGG@FGGGGGGGGGGGGGF@FAFA@DFEGGGGGGGGFGGGGGGFGGGFFGFGDGGCFFFEDGGGEEEFGG?FGGGGGGGGGCFGGGFFGGGGGGGDCEGGGGGGGGGGCFFGGGGGGGGGGFCGFEGGGDDFGGGGGGFF1:FG+>FF<:FG?FFFGG6FFFGFFFFFFGF?FBFFGG
@M02352:288:000000000-CKWC8:1:1101:24820:5765 1:N:0:TAGCGCTC+TCTCTCCG
TACGAGGGGTGCAAGCGTTAATCGGAATTACTGGGCGTAAAGCGTGCGTAGGTGGTTTGTTAAGCAAGATGTGAAAGCCCCGGGCTCAACCTGGGAACTGCATTTTGAACTGGCAAACTAGAGTATTGTAGAGGGTAGTGGAATTTCCAGTGTAGCGGTGAAATGCGTAGAGATTGGAAGGAACATCAGTGGCGAAGGCGGCTACCTGGACAAATACTGACACTGAGGCACGAAAGCGTGGGGAGCAAACAGGATTAGATACCCTGGTAGTCCACGCCGTAA
+
GECCDFEEFBFE8@FFE@BF,CEDFCFGGGGGFEGGG:CCCFGG@:?FFGGG6C<FGFFGGFGGCDF=DBA<EFGGFFDGGGGCC=BEGFFCFGCDFG@=DDFFCGFGGGGG@FDFGGCDFFGGG<=FDFEFGGGGCFGGGGGGGGGDGFFFGGGFGGGGFFF;DFEGE>7;DFFEGGGFEGGGGFGGGGGGGEGGEEGDC=EE?FGGG676:CFGGGGGGFFGFFGGGGGGGEDFFGGGGGFFF:FD?*>FF0DFFFFFCFCC6>FFFFAB*:?:>?B>C<
@M02352:288:000000000-CKWC8:1:1101:6582:5796 1:N:0:TAGCGCTC+TCTCTCCG
TACGGAGGGTGCGAGCGTTAATCGGAATTACTGGGCGTAAAGCGCATGCAGGTGGTTCATTAAGTCAGATGTGAAAGCCCGGGGCTCAACCTCGGAACTGCATTTGAAACTGGTGAACTAGAGTGCTGTAGAGGGGGGTAGAATTTCAGGTGTAGCGGTGAAATGCGTAGAGATCTGAAGGAATACCAGTGGCGAAGGCGGCCCCCTGGACAGACACTGACACTCAGATGCGAAAGCGTGGGGAGCAAACAGGATTAGATACCCTGGTAGTCCACGCCGTAA
+
GECDEB@FCBBGG>GEE@@EDC<CF@@FGGFGFCFGGFB6CFGGGGGGDGGGEECGGGGGGFGGGGDFGGGFGGGB<EFGEGEBFCCDGFGAFGGGECFBFFGCDFFGGGGGGDGDFGFGGGGGGCAEFGGGGGGGGGGGGGFGGGFGGFFGGGGGGGEGEGGGGGGGGGC<FGFFGGGGGGFGGGFEGGGFEGGEGGGGGGGGEGGGG6DEFGGFGFFGDCG?FC@EGGGGD?DFGGGGGGBB;BGGGFFF?0FGBF<6:CA6FFGF2*46=FFBFF>BGD
@M02352:288:000000000-CKWC8:1:1101:6986:5800 1:N:0:TAGCGCTC+TCTCTCCG
TACGGAGGGTCCGAGCGTTATCCGGAATCATTGGGTTTAAAGGGTCCGCAGGCGGTCAATTAAGTCAGAGGTGAAATCCCATAGCTTAACTATGGAACTGCCTTTGATACTGGTTGACTTGAGTCATATGGAAGTAGATAGAATGTGTAGTGTAGCGGTGAAATGCATAGATATTACACAGAATACCGATTGCGAAGGCAGTCTACTACGTATGTACTGACGCTCATGGACGAAAGCGTGGGGAGCGAACAGGATTAGATACCCTGGTAGTCCACGCCGTAA
+
GGGGGGGGGGGGGGGGGGGGGGGGGGGGGGGGGGGGGGGGGGGGGGGGGGGGGGGGGGGGGGGGGGGGGGGGGGGGGGGGGGGGGGGGGGGGGGGGGGGGGGGGGGGGGGGGGGGGGGGGGGGGGGGGGGGGGGGGGGGGGGGGGGGGGGGGGGGGGGGGGGGGGGFGGGGGGGGGGGGGGGGGGGGDGGGGGGGGGGGGGGGGGGGGGGGGGGGGGGGGGGGGGDGGGGGGGGGFGGDEEGFFBFGGGGFF:?GF3?BFGGGGFFGFFFFA@FF<08B>GG
@M02352:288:000000000-CKWC8:1:1101:20466:5803 1:N:0:TAGCGCTC+TCTCTCCG
TACGGAGGGTGCAAGCGTTATCCGGAATCATTGGGTTTAAAGGGTCCGTAGGCTGGCTAATAAGTCAGTGGTGAAATGCAGGGGCTCAACTCCGGCACTGCCATTGATACTGTTAGTCTTGAATTATTGTGAAGTGGTTAGAATATGTAGTGTAGCGGTGAAATGCTTAGATATTACATAGAATACCAATTGCGAAGGCAGATCACTAACAATATATTGACGCTGATGGACGAAAGCGTGGGTAGCGAACAGGATTAGATACCCTGGTAGTCCACGCCGTAA
+
GFGGGFFGGFFGGDGFGGGGGGGGDECFFGGGGGGGGGGGFGGGGG8FGGGEGFGGGGGGGGGGGGGGGGFFGGGGGGGGGGGGGCGGGGGGGGGGGGGFGGGGGE?FGFGGFGFGGGGGGGGGGDGGGGGGGGGGGFGGGGGGGGGGGGGGFGGGGGFDCGGGGGGGG,BFGGFCFDFGGFGGGGGGGGGGGGGGGGGGGGGGGGGGGGGGGGGGGGGGGEEGGGGFGGGDGEDEGGGGGGFF?FDGGGFF?06??FAFFG@C@FGFFFFF9CFBB?F>GD
@M02352:288:000000000-CKWC8:1:1101:16215:5829 1:N:0:TAGCGCTC+TCTCTCCG
TACAGAGGGTGCAAGCGTTAATCGGAATTACTGGGCGTAAAGCGCGCGTAGGTGGTTTGTTAAGTCGGATGTGAAAGCCCAGGGCTCAACCTTGGAATTGCACCCGATACTGGCAGGCTAGAGTACGATAGAGGAGTGTGGAATTTCCTGTGTAGCGGTGAAATGCGTAGATATAGGAAGGAACATCAGTGGCGAAGGCGACACTCTGGCTCGATACTGACGCTGAGGTACGAAAGTGTGGGGAGCAAACAGGATTAGATACCCTGGTAGTCCACACCGTAA
+
GGGGGGGGGGGGGGGGGGGGGGGGGGGGGGGGGGGGGGGGGGGGGGGGEGGGEFGFGGGGGGGGGGGGGGGGGGGGGGGGGGGGGGGGGGGGGGGGGGGGGGGGGGGGGGGGGGGGGGGGGGGGGGGGGGGGGGGGGGGGGGGGGGGGGGGGGGGGGGGGGGGGGGGGGGGGGGGGGGGGGGGGGGGGGGGGGGGGGGGGGGGGGGGGGGGGGGGGGGGGGGGGGGGGGGGGGGGFCEGGGGFFFFGGGGFFFFGGBFFFGGFGFFGFFFFFFG?7<:FFGD
@M02352:288:000000000-CKWC8:1:1101:20107:5882 1:N:0:TAGCGCTC+TCTCTCCG
TACGGAGGGTCCGAGCGTTATCCGGAATCATTGGGTTTAAAGGGTCCGCAGGCGGTCGATTAAGTCAGAGGTGAAATCCCATAGCTCAACTATGGAACTGCCTTTGATACTGGTTGACTTGAGTCATATGGAAGTAGATAGAATGTGTAGTGTAGCGGTGAAATGCATAGATATTACACAGAATACCGATTGCGAAGGCAGTCTACTACGTATGTACTGACGCTCATGGACGAAAGCGTGGGGAGCGAACAGGATTAGATACCCTGGTAGTCCACGCCGTAA
+
GFGGGFGGGGGFCEGGGGGGFCFFGGGGFGAEGGGC:@EEFFFGGFGGGGGGGGGGGDFGGGGG<@FFGGGGGGGGDGGGGEBGGGGGGGFGGGGGGGGGGDGGGFFGFGGGFGFEFGGFGGFGGFGGGGGGGGGGGGGFGGGGGGFFFGGGGGGGGGGGGGGGGGGGGGGGGGGGGGGGGGGGGGGGGGEGGGGG>GGCECGFFEGC>EFGEGGGGGFFFDECEGFGGGGGGGGFGEDGDGD6>FGGGGFF?FDC4?B?ECGGFFGF<FFFFGFFFFFFGG
@M02352:288:000000000-CKWC8:1:1101:20121:5898 1:N:0:TAGCGCTC+TCTCTCCG
TACGGAGGGTCCGAGCGTTATCCGGAATCATTGGGTTTAAAGGGTCCGCAGGCGGTCGATTAAGTCAGAGGTGAAATCCCATAGCTCAACTATGGAACTGCCTTTGATACTGGTTGACTTGAGTCATATGGAAGTAGATAGAATGTGTAGTGTAGCGGTGAAATGCATAGATATTACACAGAATACCGATTGCGAAGGCAGTCTACTACGTATGTACTGACGCTCATGGACGAAAGCGTGGGGAGCGAACAGGATTAGATACCCTGGTAGTCCACGCCGTAA
+
GGGGGGGGGGGGGGGGGGGGGGGGGCFGGGGGGGGFGE@FGFGDGGFEGCCGEGGGGGGGGGGGGGGA<FGGGGGGGGGGGGGGGGGFFGGFFFFFGGGGGGGFGGGGGGFGGGGGGGGGGCGGGGGGGGGFGGGGGGGGGGGGGGGGGGGGGGGGGGGEGGGGGGGGGGGGGGFGGGGGFFGGGGGGCFG5FEBEEGGGGGFGGGGGGGGGGGGGGGGGGCGGG<GFGGGGGGGDGGGGGGFF>BGDEGEF:?GFD@A?FGFFFFGF<@BBFDF6><@BC>
@M02352:288:000000000-CKWC8:1:1101:23936:5962 1:N:0:TCGCGCTC+TCTCTCCG
TACGGAGGGGGTTAGCGTTGTTCGGAATTACTGGGCGTAAAGCGTACGTAGGCGGACTGGAAAGTTGGGGGTGAAATCCCAGGGCTCAACCCTTGAACTCCCTCCAAAACTATCAGTCTAGAGTTCGAGAGAGTTGAGTGGATTTCCAAGTGTAGAGGTGAAATCCGTAGTTATTCGCAGGACCCCCAGTGGCGAAGCCGGCTACCTGGCTCGATACTGCCGCGGAGGACGGAAACTGTGGGGAGCAAACAGGATAAGATACCCTGGTGGCCCCCACCGTAA
+
GFFGGBCF++@68DFGGGF+F,CFGG7FGG<FGEGGEGGEFGCGG,@FGCFEGGGG+@FC=AFGG<<F+CFFCGGGG,85=<DFGGGGGGG@3,,,,@@,@<FEBFFG7>,,@C;,8,@33,3@@,1,,,5>F,,,,,7C*@,,37@,33,?@;,,7,CBFF9+++<*/*/,++++4*=C8F*11=/C5EG**8C88**:*/?/*;6C**9F*C;*1C++*****)?**11)AC))*+0<EG>?2;F4+*)8((9*)*)*+3<7*83)()(4)))((,0,9D
@M02352:288:000000000-CKWC8:1:1101:8703:5966 1:N:0:TAGCGCTC+TCTCTCCG
TACGGAGGGTCCGAGCGTTATCCGGAATCATTGGGTTTAAAGGGTCCGCAGGCGGTCAATTAAGTCAGAGGTGAAATCCCATAGCTTAACTATGGAACTGCCTTTGATACTGGTTGACTTGAGTCATATGGAAGTAGATAGAATGTGTAGTGTAGCGGTGAAATGCATAGATATTACACAGAATACCGATTGCGAAGGCAGTCTACTACGTATGTACTGACGCTCATGGACGAAAGCGTGGGGAGCGAACAGGATTAGATACCCTGGTAGTCCACGCCGGAA
+
GGGDFEGEGEFGGGGGGFG,EEFGGCCFCFF9EEG@:FGGGGFGGGFGGGFCEGGGGGGGGCFFFGFGGGGGCGGGGEGFGG8BFCGGFFDGGGGGGGGFFGG9FF?FFGGGGDFFFGGGGGDGABGGGGGD=FFGGGFCEGGGGFFGGGGGGFFGGDG7FCFGEEDEFCCFGFFGFFGCFGGGGGGDGGGGGGGGGGG>CFGGGGFFGGGF2B2;@CFF<8CC8>FFCGGGGGGFGEGGG55193DGGGF;<?FGFF<F?FGC?7>FF4<>FGFB>F)(97
@M02352:288:000000000-CKWC8:1:1101:23341:6003 1:N:0:TAGCGCTC+TCTCTCCG
TACGGAGGGTCCGAGCGTTATCCGGAATCATTGGGTTTAAAGGGTCCGCAGGCGGTCGATTAAGTCAGAGGTGAAATCCCATAGCTCAACTATGGAACTGCCTTTGATACTGGTTGACTTGAGTCATATGGAAGTAGATAGAATGTGTAGTGTAGCGGTGAAATGCATAGATATTACACAGAATACCGATTGCGAAGGCAGTCTACTACGTATGTACTGACGCTCATGGACGAAAGCGTGGGGAGCGAACAGGATTAGATACCCTGGTAGTCCACGCCGTAA
+
GGGGGGGGGGGGGGGGGGGFFGGGGGGGGGGGGGGGGGGGGGGGGGGGGGGGGGGFGGGGGFGGGGGGGGGGGGGGGGGGGGGGGGGFFGGGGGGGGGGGGGGGGGGGGGGGGGGGGGGGGGGGGGGGGGGGDFGGGGGGGGGGGGFGGGGGGGGGGGEGGGGGGGGGGGGGGGGFCGGGGFGGGGGGGGGGGGGGGGGGGGEGGFGGGGGGGGGGGGGGGGG5?DGGGGGGGGGFFECEGGFFFFGGGGFFFFGGFFFFGGFGFFGFAFFFFF=?B?D>GG
@M02352:288:000000000-CKWC8:1:1101:20476:6039 1:N:0:TAGCGCTC+TCTCTCCG
TACGAGGGGTGCAAGCGTTAATCGGAATTACTGGGCGTAAAGCGTTCGTAGGCGGTTTGTTAAGCAAGATGTGAAAGCCCAGAGCTCAACCTTGGAACTGCATTTTGAACTGGCAAACTAGAGTACTGTAGAGGGTGGTGGAATTTCCAGTGTAGCGGTGAAATGCGTAGAGATTGGAAGGAACATCAGTGGCGAAGGCGGCCACCTGGACAGATACTGACGCTGAGGAACGAAAGCGTGGGGAGCGAACAGGATTAGATACCCTGGTAGTCCACGCCGTAA
+
GGGGCFGGGGGGGGGGGGGFGGGGGGGGGGGGGGGGGGGGGGGGGGGGEGGGGGGGGGGGGGGGGGGGGGGGGGGGGGGGGGDFGGGGGGGGGGGGGGGGGGGGGGGGGGGGGGGGGGGGGGGGGGGGGGGGGGDGFGCGGGGGGGGGGGGGGFGGGGGGGGGGGGGGGGGGFFGGFEGGGGGGGGGGGGGGGGGGGGGGGGGGGGGGCFGFGGGGGGG7CGEGGGGGGGGGDGGFGGGGGG:07DGGEGDF:8CGFFFFGGGGFFGFFFDBFGFFFFF>GG
@M02352:288:000000000-CKWC8:1:1101:8786:6082 1:N:0:TAGCGCTC+TCTCTCCG
TACGGAGGGTGCAAGCGTTATCCGGAATCATTGGGTTTAAAGGGTCCGTAGGCTGGCTAATAAGTCAGTGGTGAAATGCAGGGGCTCAACTCCGGCACTGCCATTGATACTGTTAGTCTTGACTTATTGTGAAGTGGTTAGAATATGTAGTGTAGCGGTGAAATGCTTAGATATTACATAGAATACCAATTGCGAAGGCAGATCACTAACAATATATTGACGCTGATGGACGAAAGCGTGGGTAGCGAACAGGATTAGATACCCTGGTAGTCCACGCCGTAA
+
FGGGGGGGGGGGGFFGGGGGGFGDECGGGGGGGGGGGDGECFGGGGGFGFEGGGGDGGG,CEGGGGGCGGGFGGGGGGGGGGGGGGGGGGGGGGGGGEGGGGGGGGGGFGFFGGGGGGGGGF,CFGGEDGGGGGGGGGGCGGGGGGGGGGGGGFGGGGGGDGGFGGGGGFGGGGGGGGGGGGGGGGGG:FGGGGDCCEGGGGEGFGGGGGG7<FFGGGDGGGGGGDGGGGGDCCDEGEDCGGFFFFDCGGFFF?GGFFFFGGFGFFGFB=ADBFFFFBEFGD
@M02352:288:000000000-CKWC8:1:1101:9850:6110 1:N:0:TAGCGCTC+TCTCTCCG
TACGGAGGGGGTTAGCGTTGTTCGGAATTACTGGGCGTAAAGCGTACGTAGGCGGATTGGAAAGTTGGGGGTGAAATCCCAGGGCTCAACCCTGGAACTGCCTCCAAAACTATCAGTCTAGAGTTCGAGAGAGGTGAGTGGAATTCCAAGTGTAGAGGTGAAATTCGTAGATATTTGGAGGAACACCAGTGGCGAAGGCGGCTCACTGGCTCGATACTGACGCTGAGGTGCGAAAGTGTGGGGAGCAAACAGGATTAGTTACCCTGGTAGTCCACACCGTAA
+
GEGGGBCFGEEFGDGGGFFGGGGGGD@FGGGGGGGGGGGGGGGGFFEGGGGGGGGDFGGGFFGGGGGGGGGGGGGGGGGGGGGGG@FGGGEFGGGGGGGGGGGGGGGGDFGGGGG;@FFGFGGCFGGGGGGGGGFGGGGGFGFGGGGDGGCBF;CGCFGGFGGGGGGGGFGCGGGGGGFGGGGGGGGGGGGGGGEGGEGGGGGGGGGGGGGGGGGGGGGFGGGGGGGGF*95=*9BFGGGGGF:;@FF0>@F:B4?>F)19CGG@FG?<FBFFCF:64),79
@M02352:288:000000000-CKWC8:1:1101:27292:6123 1:N:0:TAGCGCTC+TCTCTCCG
TACGGAGGGGGTTAGCGTTGTTCGGAATTACTGGGCGTAAAGCGTACGTAGGCGGATTGGAAAGTTGGGGGTGAAATCCCAGGGCTCAACCCTGGAACTGCCTCCAAAACTATCAGTCTAGAGTTCGAGAGAGGTGAGTGGAATTCCAAGTGTAGAGGTGAAATTCGTAGATATTTGGAGGAACACCAGTGGCGAAGGCGGCTCACTGGCTCGATACTGACGCTGAGGTACGAAAGTGTGGGGAGCAAACAGGATTAGATACCCTGGTAGTCCACACCGTAA
+
GGGGGFFGGGGGGGGGGGGGGGGGGEGGGGGGGGGGGGGGGGGGGGGGGGGGGGGGEGGGFFEFGGGGGGGGGGGGGGGGGGGGGFFGGGFEGGGGGGGGGGGGGGGFGGGGGGGGGGGGGGGGGGGGGGGGGGGGDGGGGGGGGGGGFGGGGGGGGGGGGGGGGGGGFGDFGGGGGGGGGGGGGGGGGGGGGGGGGGGGGGGGGGGGGGGGGGGGGGGGGGGGGGGGGGGGGGGFGGGGGGFFFFGGGGFFFFGC<@<FGGGGFFFFFFFFFGFFFFF?GD
@M02352:288:000000000-CKWC8:1:1101:5871:6127 1:N:0:TAGCGCTC+TCTCTCCG
TACGAGGGGTGCAAGCGTTAATCGGAATTACTGGGCGTAAAGCGTGCGTAGGTGGTTTGTTAAGCAAGATGTGAAAGCCCCGGGCTCAACCTGGGAACTGCATTTTGAACTGGCAAACTAGAGTATTGTAGAGGGTAGTGGAATTTCCAGTGTAGCGGTGAAATGCGTAGAGATTGGAAGGAACATCAGTGGCGAAGGCGGCTACCTGGACAAATACTGACACTGAGGCACGAAAGCGTGGGGAGCAAACAGGATTAGATACCCTGGTAGTCCACGCCGTAA
+
G@EFCFFCEECFEEF,FBCFDFFGG:BFFGGGGGGGGGECFGGGFGEGFCFCEGFGGGGGGFFGGG8FFFFEEFFE9FFGGGGGFCGEG<EEGCC<BFGGGGFGFGCFGGGFGG8<D,,C9<DB,BEFFGGGCFFGFGGGFG9FCFFEGFFGGGGGGGGEFFDFFGGGGC9<D;CGFGGGCFGGCGGFEFGGGGGGGGFEEGGCGGGGEGGFFGGFGGGGG6CFDFFC=CGGG5<)*1*;CCDFFFC*09)):BC>?F44?CED?FFF)18<@FFF;FD0CC
@M02352:288:000000000-CKWC8:1:1101:22005:6148 1:N:0:TAGCGCTC+TCTCTCCG
TACGGAGGGTCCGAGCGTTATCCGGAATCATTGGGTTTAAAGGGTCCGCAGGCGGTCGATTAAGTCAGAGGTGAAATCCCATAGCTCAACTATGGAACTGCCTTTGATACTGGTTGACTTGAGTCATATGGAAGTGGATAGAATGTGTAGTGTAGCGGTGAAATGCATAGATATTACACAGAATACCGATTGCGAAGGCAGTCTACTACGTATGTACTGACGCTCATGGACGAAAGCGTGGGGAGCGAACAGGATTAGATACCCTGGTAGTCCACGCCGTAA
+
GGGGGGGGGGGGGGGGGGGGFEGGGFGGGGGGGGGGGDGGGGGGGGGGGGGGGGGGGGGGGGGGGGGGGGGGGGGGGGGGGGGGGGFCFGG<FEGGGGGGGGGGGGGGGGGGGGGGFGGGGGGGGGGFGGGG,FFGGGGGGEGGGGGGGGGGGGGGGGGGGFGGGGFGGGGGGGGGGGGGGGGGGGGGGGGGGGGGGGGGGGGGFGGFGGGFGGGGGGGGGGGEGGGGGGGGEGGFGGCCDGD:BFGDGGFFFFDGFFFFGGGGFFGFFFFFFGFFFFF399
@M02352:288:000000000-CKWC8:1:1101:10244:6156 1:N:0:TAGCGCTC+TCTCTCCG
TACGGAGGGTCCAAGCGTTATCCGGAATCATTGGGTTTAAAGGGTCCGCAGGCGGTCAATTAAGTCAGAGGTGAAAGCCCATCGCTCAACGATGGAACTGCCTTTGATACTGGTTGACTTGAGTTATACGGAAGTAGATAGAATAAGTAGTGTAGCGGTGAAATGCATAGATATTACTTAGAATACCGATTGCGAAGGCAGTCTACTACGTATGTACTGACGCTCATGGCCGAAAGCGTGGGGAGCGAACAGGATTAGATACCCTGGTAGTCCACGCCGTAA
+
GGGGDGGGGGGGGGGGGGGGGGGGGG:F,EDGGGGGGGGFGGGGG<FGGGGFGGGBFGGG<FGGFGFG9EFGGGGGFGGGGE@FGFFGGGD+4B=85BFAFCFGGGGEGFFG8BFB,CF<>FFGC@F=CFFC:B3@E@,,@FFG<>9F=@FCGGGGGGGGGGGFFG9DFGGGFGF;;D?,BFFFGGGG<F:BGGCEGGG6EFFG:CC?F8C<BBF;@FFCGC*:CDEFC5FGGGGFGEGGGGFF>ECDGGBF<:6CBFFFCGGGFF3?AFAAFGFFFFD;GC
@M02352:288:000000000-CKWC8:1:1101:13563:6163 1:N:0:TAGCGCTC+TCTCTCCG
TACGAGGGGTGCAAGCGTTAATCGGAATTACTGGGCGTAAAGCGTGCGTAGGTGGTTTGTTAAGCAAGATGTGAAAGCCCCGGGCTCAACCTGGGAACTGCATTTTGAACTGGCAAACTAGAGTATTGTAGAGGGTAGTGGAATTTCCAGTGTAGCGGTGAAATGCGTAGAGATTGGAAGGAACATCAGTGGCGAAGGCGGCTACCTGGACAAATACTGACACTGAGGCACGAAAGCGTGGGGAGCAAACAGGATTAGATACCCTGGTAGTCCACGCCGTAA
+
GGGGCCGGGGGGGGGGGGGGFGGGGGGGGGGGGGGGGGGGGGGG=FFGGGGGGGGGGGGGGGGGGFGGGGGGGGGGGGGGGFGGGGGGGGGGCGGGGGGGGGGGFGGGGGGGGGFGGGGFFGGGGGGGGGGGGG7FFGGGGGGGGGGGCFGGGGGGGGGGGGGGGGGGGGGGGGGGGGFGGGGGGGGGGGGGGGGGGGGGGGGGGGGGG@GFFGGCGGGGGGGGGDFGDEDDGGGFGGGGGGFF;>F57FFFFBGGFFFFGGGGFFGFFFFFFGFFFFFFGG
@M02352:288:000000000-CKWC8:1:1101:27766:6174 1:N:0:TAGCGCTC+TCTCTCCG
TACGGAGGGTGCGAGCGTTAATCGGAATTACTGGGCGTAAAGCGCATGCAGGTGGTTCATTAAGTCAGATGTGAAAGCCCGGGGCTCAACCTCGGAACTGCATTTGAAACTGGTGAACTAGAGTGCTGTAGAGGGGGGTAGAATTTCAGGTGTAGCGGTGAAATGCGTAGAGATCTGAAGGAATACCAGTGGCGAAGGCGGCCCCCTGGACAGACACTGACACTCAGATGCGAAAGCGTGGGGAGCAAACAGGATTAGATACCCTGGTAGTCCACGCCGTA
+
GGGGGGGGGGGGG@BFGFGGGGGGGGGGGGGGGGGGGFGGCGGGGGGGGFFGGGGGGGGGGGGGGGGGGGGGGGFFFGGGGGGGGGGGGGFGGGCGFFCFGGDFGEGFGGGGGG@FFFFFFGGGGGGGFEEDFGGGGDGEGGGFGEFGGGFGFFGGE588FG79ECEECEEDGGGFEEFFGCFGGGGFFCFCE5:8EDGGGCEEEE8FGGGG>6CCCFCGGGG+9?C:7:C=ED:DGGEGGE6:DDGGGFF?:FC<@?@?FGGF?GFFFABFDB?B>:9/1
@M02352:288:000000000-CKWC8:1:1101:25420:6194 1:N:0:TAGCGCTC+TCTCTCCG
TACGGAGGGTCCGAGCGTTATCCGGAATCATTGGGTTTAAAGGGTCCGCAGGCGGTCGATTAAGTCAGAGGTGAAATCCCATAGCTCAACTATGGAACTGCCTTTGATACTGGTTGACTTGAGTCATATGGAAGTAGATAGAATGTGTAGTGTAGCGGTGAAATGCATAGATATTACACAGAATACCGATTGCGAAGGCAGTCTACTACGTATGTACTGACGCTCATGGACGAAAGCGTGGGGAGCGAACAGGATTAGATACCCTGGTAGTCCACGCCGTAA
+
GGGGGGGGGGGGGGGGGGGGGGGGGEFFGG<FGGGEEDGGGGGGGGFGEGGGGGGFEGCGDGGGGGGGGGGGGGGGGGGGGGGGGGGGGGG@FEGGFGGGGFGGEGGGGGGGGGGGGGGGGGGGGGGGGGGGGGGGGFDGGGFFGEFGFFGGGFDFGGGGGGGGGGGGGGGGGGGGFGGGDFFEFGGGGEGGGGGEEGGGGGGGGGGGGGCGGGGGGGGGGGGEGGFFC?CDEGDFGGDGGGF?FFGGGGFFF?GGFFFFFGGG=FGFBFAFFFFFFFFFGD
@M02352:288:000000000-CKWC8:1:1101:9703:6224 1:N:0:TAGCGCTC+TCTCTCCG
TACGAGGGGTGCAAGCGTTAATCGGAATTACTGGGCGTAAAGCGTGCGTAGGTGGTTTGTTAAGCAAGATGTGAAAGCCCCGGGCTCAACCTGGGAACTGCATTTTGAACTGGCAAACTAGAGTATTGTAGAGGGTAGTGGAATTTCCAGTGTAGCGGTGAAATGCGTAGAGATTGGAAGGAACATCAGTGGCGAAGGCGGCTACCTGGACAAATACTGACACTGAGGCACGAAAGCGTGGGGAGCAAACAGGATTAGATACCCTGGTAGTCCACGCCGTAA
+
GGGG@CGGGGGGGGGGGGGGFGGGGGDGGGGGGGGGGGGGGGGGFGGGBFGGCFGFFGGGGGGGGCFGGGGGGGGGGGGGGGGGGGGGGGGGGGGGGGGGGGGGGGGGGGGGGGGGGGGGGGGGGCFGGGGGGGFFEGDFGGGGGGGFGGGGGGGGGGGGGGGGGGGGGGGGGGGGGGGGGGGGGGGGGGGGGGGGGGGGGGGGGGGGGGGGGDEEGGGGGCFGGGGGGEGGGGGFGGGGGGFF>FGGFGFFFBGGFFFFGGGGFFGFBFFFFGFFFFFFDD
@M02352:288:000000000-CKWC8:1:1101:6755:6298 1:N:0:TAGCGCTC+TCTCTCCG
TACGGAGGGTCCGAGCGTTATCCGGAATCATTGGGTTTAAAGGGTCCGCAGGCGGTCGATTAAGTCAGAGGTGAAATCCCATAGCTCAACTATGGAACTGCCTTTGATACTGGTTGACTTGAGTCATATGGAAGTAGATAGAATGTGTAGTGTAGCGGTGAAATGCATAGATATTACACAGAATACCGATTGCGAAGGCAGTCTACTACGTATGTACTGACGCTCATGGACGAAAGCGTGGGGAGCGAACAGGATTAGATACCCTGGTAGTCCACGCCGTAA
+
GGGGGFGGGGGGGGGGGGGGGGGGGGGGGFGGGGGGGGGGGGGGGGGGGGGGGGGGGGGGGGGGGGGGGGGGGGGGGGGGGGGGGGGGGGGGGGGGGGGGGGGGGGGGGGGGGGGGGGGGGGGGGGGGGGGGGGGGGGGGGGGGGGGGGGGGGGGGGGGGGGGGGGGGGGGGGGGGGGGGGGGGGGGGGGGGGGGGGGGGGGGGGGGGGGGGGGGGGGGGGGGGGGGGGGGGGGGFGGGGGGFBFFGGGGFFFFGGFFFFGGGGFFGFFFDFFGF?B?FFGG
@M02352:288:000000000-CKWC8:1:1101:18891:6415 1:N:0:TAGCGCTC+TCTCTCCG
TACGGAGGGTGCGAGCGTTACTCGGAATTACTGGGCGTAAAGCGTACGCAGGCGGTTTGTTAAGCGAGATGTGAAAGCCCCGGGCTCAACCTGGGAACTGCATTTCGAACTGGCAAACTAGAGTGTGATAGAGGGTGGTAGAATTTCAGGTGTAGCGGTGAAATGCGTAGAGATCTGAAGGAATACCGATGGCGAAGGCAGCCACCTGGGTCAACACTGACGCTCATGTACGAAAGCGTGGGGAGCAAACGGGATTAGATACCCCGGTAGTCCACGCCGTAA
+
GGGGGGGGGGGGGGGGGGGG,CFFGEEGGGGGGGGGGGGGGGGGGGGGGGGGGGGGGGGGGGFFFFFGGGGGGGGGGGGGGGGGDGGGGFGGGGGGGGGGGGGFGGDFGGGGGGCCGGGGGGGFGFGGGGGGGGGCFGGGGGGGGGGGGGGGGGGGGGGGGFFGGGGGGGGGGGGGGGGGGGGGGGGGGGGGGGGGGGGGGGGGGGGGGGGGGGGGGGGGGGG=EGGGGGGGGGGFGGGGGGFFBDCDGGEB?B3D??AFGG8FFFDEFFFFFGFFF:DBGD
@M02352:288:000000000-CKWC8:1:1101:26611:6477 1:N:0:TAGCGCTC+TCTCTCCG
TACGAGGGGTGCAAGCGTTAATCGGAATTACTGGGCGTAAAGCGTGCGTAGGTGGTTTGTTAAGCAAGATGTGAAAGCCCCGGGCTCAACCTGGGAACTGCAATTTGAACTGGCAAACTAGAGTATTGTAGAGGGTAGTGGAATTTCCAGTGTAGCGGTGAAATGCGTAGAGATTGGAAGGAACATCAGTGGCGAAGGCGGCTACCTGGACAAATACTGACACTGAGGCACGAAAGCGTGGGGAGCAAAAAGGATTAGATACCCTGGTAGTCCACGCCGTAA
+
GGGG6@FGGEGGGGGGGGG@,<FGGFGGGGGGGGGGGGGGGGGGFGGGGGFGCFGCFGGE<FGGC5:E?FGGGGGGGGGGG7FGGGGGGGAAFGGFEGGED?,<FEDG?=F<B,BB,@FAFCEDFEDF3C8:E=BBF@BF<F<FFADEFFGGBD9@FEF@FGC;9;F:7:7;;?<<CF,<BFC,38<CFFG:4:CBE88C:EG8ECCGC6CFE?<:9C:@CCCC<CE5C5*9CE3:FEDEGGFFFEGGD*)834FGF?<9?FFGFFG79FBF6:98>?>(<C
@M02352:288:000000000-CKWC8:1:1101:19450:6501 1:N:0:TAGCGCTC+TCTCTCCG
TACGGAGGGTGCAAGCGTTATCCGGAATCATTGGGTTTAAAGGGTCCGTAGGCGGGCATATAAGTCAGTGGTGAAAGTCTGTGGCTTAACCATAGAATTGCCATTGATACTGTATGTCTTGAATTATTGTGAAGTGGTTAGAATATGTAGTGTAGCGGTGAAATGCTTAGAGATTACATAGAATACCGATTGCGAAGGCAGATCACTAACAATATATTGACGCTGATGGACGAAAGCGTAGGTAGCGAACAGGATTAGATACCCTGGTAGTCTACGCCGTAA
+
GGGGGGGGGGGGGGGGGGGGGGGGGGGGGGGGGGGFGGGGGGGGGGGGGGGGGGGGGGG@FGGGGGGGGGGGGGGGGGGGGGGGGGGGGGGGGGGGGGGGGGGGGGGGGGGGGGGGGGGGGGGGGGGGGGGGGGGGGGGGGGGGGGGGGGGGGGGGGGGGGGGGGGGGGGGGGGGGGGGGGFGGGGGGGGGGGGGGGGGGGGGGGGGGGGGGGGGGGGFGGGGGGGGGGGGGGGGFGGGGGGFA?FGGGGFFFFGGFFFFGGGGFFGFFFFFFGF?F9DBGD
@M02352:288:000000000-CKWC8:1:1101:17628:6549 1:N:0:TAGCGCTC+TCTCTCCG
TACGAGGGGTGCAAGCGTTAATCGGAATTACTGGGCGTAAAGCGTGCGTAGGTGGTTTGTTAAGCAAGATGTGAAAGCCCCGGGCTCAACCTGGGAACTGCATTTTGAACTGGCAAACTAGAGTATTGTAGAGGGTAGTGGAATTTCCAGTGTAGCGGTGAAATGCGTAGAGATTGGAAGGAACATCAGTGGCGAAGGCGGCTACCTGGACAAATACTGACACTGAGGCACGAAAGCGTGGGGAGCAAACAGGATTAGATACCCTGGTAGTCCACGCCGTAA
+
GGGGDFGG@FGGFGGGGGGG,EFFGGGGGGGGGGGGGGGGGGEFFGGGGGGGFGGFFGGGGGGGGGGGGGGGGGGGGGGGGGGGGGGGGGGGGGGGGGGGGGGGGGGGGGGGGGGGGGGGGFFFGFGGAFCGGDCFCEGGGGFGF=FGGGGFFCCGGGFGFGGGGGGBEEGFCCFCGGGGGGGGFGFGFGGEEGGGGGFEEGGGGGGGGGGDGGG+<C@+32A8CFGF=:FCCED>C=<EEGFF>:FGFFF@?FGG7?<6:CFF6>C?AF7>FG4296>49D
@M02352:288:000000000-CKWC8:1:1101:22629:6567 1:N:0:TAGCGCTC+CCTCTCCG
TACGAGGGGTGCAAGCGTTAATCGGAATTACTGGGCGTAAAGCGTGCGTAGGTGGTTTGTTAAGCAAGATGTGAAAGCCCCGGGCTCAACCTGGGAACTGCATTTTGAACTGGCAAACTAGGGTATCGTAGAGGGTAGTGGAATTTCCAGTGTAGCGGTGAAATGCGAAGTGATTGGAAGGAACATCAGTGGCGAAGGCGGCTACCTGGACAAATACTGACACTGAGGCACGAAAGCGTGGGGTGCAAACAGGATTAGATACCCTGGTAGTCCACGCCGTAA
+
GGGG-8CG:FGG<EGGGGGG76FFGGCFGGDGGGGFEGGGGGGGGGGGGGGG5FG?<FGGFGGGA9FGE<FGGGGGC<8=B=FGGGGGGGGG@87,,B<<F?FG<<9F9=BF=AB,3,CA:,,:@,,@<,8FFC:+337@BF:::37,7>@3,,22><6*>F9,,,1*/*/2,2,4=,?C7F,=,2:C,FF8:CC8E88B*:EGGG6F8*902C?:0032+060+*<*A573CEC5*:CGG5;(-09C9>4?30D:)*-0+<FC4@30./-6**/,(-7,9C
@M02352:288:000000000-CKWC8:1:1101:16918:6587 1:N:0:TAGCGCTC+TCTCTCCG
TACGGAGGGGGTTAGCGTTGTTCGGAATTACTGGGCGTAAAGCGTACGCAGGCGGATTGTTAAGTCGGGGGTGAAATCCCAGGGCTCAACCCTGGAACTGCCTCCAAAACTATCAGACTAGAGTTCGAGAGAGGTGAGTGGAATTCCAAGTGTAGCGGTGAAATTCGTAGATATTACGTGGAACACCAATGGCGAAGGCGGCTCACTAGCTAGATACTGACGCTGAGGTACGAAAGCGTGGGGAGCAAACAGGATTAGATACCCTGGTAGTCCACACCGTAA
+
GGGGGGGGG7+68CFFGGG+F,CFGGGGCG9FGGGFDGGGGGCGG7FG+FGGGGG7@?,,,<FFG,+@+@FGGGGGGGFGG8>FFGBFGGC*8DFGGGGGGGG:,8?,@CF:@,3@,?F,DFGGGGCF:7FF:FG79AFFFGGGF,2,2?FGGGG,CFGGGGGG+B@FGGGCGGG++***;CE8FGGF*<+CGGGGDGG*?*:CGGG<+*:+++AFGGGGG>EG=D*C7FGDGGGF*>GEGGFFFF3DGGFFFFGGFFBFGGGGFFGFFFFFFGF7BBFFGG
@M02352:288:000000000-CKWC8:1:1101:13802:6626 1:N:0:TAGCGCTC+TCTCTCCG
TACGAGGGGTGCAAGCGTTAATCGGAATTACTGGGCGTAAAGCGTGCGTAGGTGGTTTGTTAAGCAAGATGTGAAAGCCCCGGGCTCAACCTGGGAACTGCATTTTGAACTGGCAAACTAGAGTATTGTAGAGGGTAGTGGAATTTCCAGTGTAGCGGTGAAATGCGTAGAGATTGGAAGGAACATCAGTGGCGAAGGCGGCTACCTGGACAAATACTGACACTGAGGCACGAAAGCGTGGGGAGCAAACAGGATTAGATACCCTGGTAGTCCACGCCGTAA
+
GGGG@FGGGGGGGGGGGGGG@FFGGGGGGGGGGGGGGGGGGGGGGGGGGGGGFGGFGGGGGGFGGCGGGGGGGGGGGGGGGGGGGGGGGGGGGGGGGGGGGGGGGGGGGGGGGGGGGGGGGFGFGGGGGGGGGGGGGGGGGGGGGGGGGGGGGGGGGGGGGGGGGGGGGGGGGGGGGGGGGGGGGGGGGGGGGGGGGGGGGGGGGGGGGGGFGFGGGGGGGGGGGGGGGGGGGGGBGGGGGGFFFFGGGGFFFFGGF?AFGGGGFFGFAFFFFGF?B?DBGD
@M02352:288:000000000-CKWC8:1:1101:5585:6666 1:N:0:TAGCGCTC+TCTCTCCG
TACGGAGGGTCCGAGCGTTGATCGGAATTACTGGGCGTAAAGCGCACGCAGGCGGATTGTTAAGCTAGATGTGAAAGCCCTGGGCTCAACCTGGGAATTGCATTTAGAACTGGCAGGCTAGAGTTTTGGAGAGGGGAGTGGAATTCCAGGTGTAGCGGTGAAATGCGTAGATATTTGGAGGAACATCAGTGGCGAAGGCGACTCCCTGGTCAGTAACTGACGCTGATGTGCGAAAGTGTGGGTAGCGAACAGGATTAGATACCCTGGTAGTCCACACCGTAA
+
GGGGGGGGGF,68@FFGGG7<FFGGGGGGGGGGGGGGGGGGGGGGGGG:FGGGGG+=F,FGGGGAEGGGDGGGGGG9FGG<FGGGGGGGGG@BFGGGCFGGDGGGGF,AFGGG8FG7FG<FFGGGC,,@BFFGGGGGGGGGGFGGGG,,@FGGGG,CEGGGGGGFGGGGGGGGG+2?FGGGGGGG:FFGGGGGGGGGGGG*:EE+;AGG<7<C9+CGGGGGGGG*97CFGGGGGGF:EGGGG>B?F)9CDEFFFGGFFFFGFGGFFGFFFFA@GF2:BEFGD
@M02352:288:000000000-CKWC8:1:1101:11057:6689 1:N:0:TAGCGCTC+TCTCTCCG
TACGAGGGGTGCAAGCGTTAATCGGAATTACTGGGCGTAAAGCGTGCGTAGGTGGTTTGTTAAGCAAGATGTGAAAGCCCCGGGCTCAACCTGGGAACTGCATTTTGAACTGGCAAACTAGAGTATTGTAGAGGGTAGTGGAATTTCCAGTGTAGCGGTGAAATGCGTAGAGATTGGAAGGAACATCAGTGGCGAAGGCGGCTACCTGGACAAATACTGACACTGAGGCACGAAAGCGTGGGGAGCAAACAGGATTAGATACCCTGGTAGTCCACGCCGTAA
+
GGGGCFGGGGGGGGGGGGGGGGGGGGGGGGGGGGGGG@FGGGGGFGGGGGGGGGGGGGGGGGGGGGGGGGGGGGGGGGGGGGGGGGGGGGGGGGGGGGGGGGGGGGGGGGGGGGGGGGGGGGFFGGGGGGFGGGEGFGGGGGGGGGGGGGGGGGGGGGGGGGGGGGGGGGGGFFFGGGFGGGGGFGGGGGGGGGGGGGGGGGGGGGGGGFGGGGGGGGGGGGGGGGGGGGGGGGGFGGGGGGFFFFGG?CFFFFGGFF2FGGGGFFGF>FFFFFFFFBF2DD
@M02352:288:000000000-CKWC8:1:1101:18463:6702 1:N:0:TAGCGCTC+TCTCTCCG
TACGGAGGGTGCGAGCGTTAATCGGAATTACTGGGCGTAAAGCGCACGCAGGCGGTTTGTTAAGCTAGATGTGAAAGCCCCGAGCTCAACTTGGGATGGTCATTTAGAACTGGCAGACTAGAGTCTTGGAGAGGGGAGTGGAATTCCAGGTGTAGCGGTGAAATGCGTAGATATCTGGAGGAACATCAGTGGCGAAGGCGACTCCCTGGCCAAAGACTGACGCTCATGTGCGAAAGTGTGGGTAGCGAACAGGATTAGATACCCTGGTAGTCCACACCGTAA
+
GGGGGGGGGGGGGGGGGGGG<EFGGGGGGGGGGGGGGGGGGGGGGGGGGGDGGGGGGGGGGGGGGGGGGGGGGGGGGGGGGGGGGGGGGGGGGGGGGCFGGGGGGFFDCFGGGGGGGFGGGGGGGGGGG?FFGEGGDEGGGGGGGGGGGGGGGGGFGGGGGGGGGGGGGGGGGGGGGGGGGGGGGGGGGGGGGGGG>EGGGGGGGGGGCFGGGGGGGGGGGEG=E5:FF+>DE=CEGGGFGGFFFFGGGG5?B,9F?FAFGGGGFFGFFFAB6CFBFFF2CC
@M02352:288:000000000-CKWC8:1:1101:4776:6713 1:N:0:TAGCGCTC+TCGCTCCG
TACAGAGGGCGCAAGCGTTAATCGGAATTACTGGGCGTAAAGCGCGCGTAGGTGGTTTGTTAAGTCGGATGTGAAAGCCCAGGGCTCAACTTTGGAATTGCATCCGATACTGGCAGGCTAGAGTACGATAGAGGAGTGTGGAATTTCCTGTGTAGCGGTGAAATGCGTAGATATAGGAAGGAACATCAGTGGCGAAGGCGACACTCTGGATTGATACTGACGCTGAGGGGCGAAAGCGTGGGGAGCAAACAGGATTAGATACCCTGGTAGTCCACGCCGTAA
+
GGG<-CEFG67F+@FDGFG:,CFFGFCEGGGGGGGGGGEEGGAFF:+@FGFF5CFF<8?EFFGGGG:C>CFGGGGGCFGGGGGGGGGGGG,,8CFGGCFFGG,CFFGGGGFG8<D+3@F<EFGFGFG37FF=DFFBFFGGGGFGGA3D,@FGGFDGCDFFGGGGGGGGGGGCEG,B<B;FGGG7F:7<FGGGGGGGGGGGG5C*<CFGGGC90++<CFDGG*ACGGG8**7<EE/75:*ACGEB>F5FG*<?B:GDBFA?CFFF@>F6AFFBF**49(04DC
@M02352:288:000000000-CKWC8:1:1101:23799:6732 1:N:0:TAGTGCTC+TCTCTCCG
TACGGAGGGTGCGAGCGTTAATCGGAATTACTGGGCGTAAAGCGCACGCAGGCGGTTTGTTAAGCTAGATGTGAAAGCCCCGGGCTCAACCTGGGACGGTCATTTAGAACTGGCAGACTAGAGTCTTGGAGAGGGGAGTGGAATTCCAGGTGTAGCGGTGAAATGCGTAGATATCTGGAGGAACATCAGTGGCGAAGGCGACTCCCTGGCCAAAGACTGACGCTCATGTGCGAAAGTGTGGGTAGCGAACAGGATTAGATACCCTGGTAGTCCACACCGTAA
+
GDFGGDFEGEGGGDGGGFGG<@FEGDFFGGGGGGGGGGDEFGGGGGEGGGGGGEGFGGGGGGGGGGGGGGGGGGGGGGGGGGGEGGGGGGGGGGGGGGGFEFGCGGFGGGGGGGGGGGGGGGGGGGG,@FCFGGGG@FGFGGGGGGFBFGGGGDGGGGGGGGGGGGGGEEEGGGGGGGC9CGGGGGGGGGGGGEGGGGGG8EGGGGGGGGCFCCFGGGGGGGGGGDFGGFGGGGCEFGGGGGFF:?<DEDDFB?GGFF<FGGGGFFGF<BBA6:FFF:DFC9
@M02352:288:000000000-CKWC8:1:1101:17519:6745 1:N:0:TAGCGCTC+TCTCTCCG
TACGGAGGGTGCGAGCGTTAATCGGAATTACTGGGCGTAAAGCGCATGCAGGTGGTTCATTAAGTCAGATGTGAAAGCCCGGGGCTCAACCCTGGAACTGCCTCCAAAACTATCAGTCTAGAGTTCGAGAGAGGTGAGTGGAATTCCAAGTGTAGAGGTGAAATTCGTAGATATTTGGAGGAACACCAGTGGCGAAGGCGGCTCACTGGCTCGATACTGACGCTGAGGTACGAAAGTGTGGGGAGCAAACAGGATTAGATACCCTGGTAGTCCACACCGTAA
+
GGGGGGGGGGGGGGGGGGGG,CCDGGGGGGGGGGGGGGGGGGGGGGGGGGGGFGGCFGGGGGGGGGGGGFGGGGGGGGGGGGGGGGGGGGGGGGGGGGGGGGGGGGGCC<FFGGGGGGGGGGFGGGGGGFGGGGCGGGGGGGGGGGGGGFGGGDDGGGGGGGGGBFGGGGDGFG@FGGFFG7FFGGGGCGGGGGGDGGGGDGGGGGGFGGGGGGGGGGGCEGGGGDGGGGGGGGGFGGGFGGBF9DFGGGFFFFGG?@FFGGGGFFGF>?BFFGF>6:D0*9
@M02352:288:000000000-CKWC8:1:1101:23730:6745 1:N:0:TAGCGCTC+TCTCTCCG
TACGGAGGGGGTTAGCGTTGTTCGGAATTACTGGGCGTAAAGCGCACGCAGGCGGTTTGTTAAGCTAGATGTGAAAGCCCCGAGCTCAACTTGGGATGGTCATTTAGAACTGGCAGACTAGAGTCTTGGAGAGGGGAGTGGAATTCCAGGTGTAGCGGTGAAATGCGTAGATATCTGGAGGAACATCAGTGGCGAAGGCGACTCCCTGGCCAAAGACTGACGCTCATGTGCGAAAGTGTGGGTAGCGAACAGGATTAGATACCCTGGTAGTCCACACCGTAA
+
GGGGGFGGGGGGGGGGGGGGGGGGGGGGGGGGGGGGGGGGGGGGGGGGGGGGGGGGGGGGGGGGGGGGGGGGGGGGGGGGGGGGGGGGGGGGGGGGGGGGGGGGGGFFFGGGGGGGGGGGGGGGGGGGGGGGGGGGFDGGGGGGGGGGGGGGGGGGGGGGGGGGGGGGGGGGGGGGGGGGGGFFFGGGGGGGGGGGGGGGGGGGGGGGGGGGGGGGGGGGGGGGGGFGGGGGGGGFGGGGGGFFFFGGGGFFFFGGFFFFGGGGFFGFAFFFBF@FFBD:GD
@M02352:288:000000000-CKWC8:1:1101:6367:6796 1:N:0:TAGCGCTC+TCTCTCCG
TACGGAGGGTCCGAGCGTTATCCGGAATCATTGGGTTTAAAGGGTCCGCAGGCGGTCAATTAAGTCAGAGGTGAAATCCCATAGCTTAACTATGGAACTGCCTTTGATACTGGTTGACTTGAGTCATATGGAAGTAGATAGAATGTGTAGTGTAGCGGTGAAATGCATAGATATTACACAGAATACCGATTGCGAAGGCAGTCTACTACATATGTACTGACGCTCATGGACGAAAGCGTGGGGAGCGAACAGGATTAGATACCCTGGTAGTCCACGCCGTAA
+
GGGGGGGGGGGGGGGGGGGGGGGGGFGGGGGGGGGGGGGGGGGGGGGGGGGGGGGGGGGGGGGGGGGGGGGGGGGGGGGGGGGGGGGGGGGGGGGGGGGGGGGGGGFGGGGGGGGGGGGGGGGGGGGGGGGGGGGGGGGGGGEFGGGGGGGGGGGGGGGGFGGGGGGGGGGGGGGGGGGGGGGGGGGGGGGGFGGGGGGFGFGGGGGGDGFCFFGGGGDFGGGDGGGGGFGGGGGFGGGGGGE?>BDDEGEFF?GGFFFF9:F4?FFF:88AFGF<9BFBGG
@M02352:288:000000000-CKWC8:1:1101:17033:6799 1:N:0:TAGCGCTC+TCTCTCCG
TACGGAGGGTCCGAGCGTTATCCGGAATCATTGGGTTTAAAGGGTCCGCAGGCGGTCGATTAAGTCAGAGGTGAAATCCCATAGCTCAACTATGGAACTGCCTTTGATACTGGTTGACTTGAGTCATATGGAAGTAGATAGAATGTGTAGTGTAGCGGTGAAATGCATAGATATTACACAGAATACCGATTGCGAAGGCAGTCTACTACGTATGTACTGACGCTCATGGACGAAAGCGTGGGGAGCGAACAGGATTAGATACCCTGGTAGTCCACGCCGTAA
+
GGGGGGGGGGGGGGGGGGGGGGGGGGGGGGGGGGGFCGGGGGGGGGGGGGGGGGGGGGGGGGGGGGGGGGGGGGGGGGGGGGGGGGGGFGGGGGGGGGGGGGGGGGGGGGGGGGGGGGGGGGGGGGGGGGGGGGGGGGGGGGGGGGGGGGGGGGGGGGGGGGGGGGGGGGGGGGGGGGGGGGGFGGGGGGGGGGGGGGGGGGGGGGGGGGGGGGGGGGGGGGG=EGFGGGGGGGGFGGGGGGFFFFGGGGFFFFGGFFAFGGGGFFFFFB<AFGFFFFFFGG
@M02352:288:000000000-CKWC8:1:1101:19021:6820 1:N:0:TAGCGCTC+TCTCTCCG
TACGGAGGGGGTTAGCGTTGTTCGGAATTACTGGGCGTAAAGCGTACGTAGGCGGATTGGAAAGTTGGGGGTGAAATCCCAGGGCTCAACCCTGGAACTGCCTCCAAAACTATCAGTCTAGAGTTCGAGAGAGGTGAGTGGAATTCCAAGTGTAGAGGTGAAATTCGTAGATATTTGGAGGAACACCAGTGGCGAAGGCGGCTCACTGGCTCGATACTGACGCTGAGGTACGAAAGTGTGGGGAGCAAACAGGATTAGATACCCTGGGAGTCCACACCGTAA
+
GGGGGFGGGGGGGGGGGGGGGGGGGGGGGGGGGGGGGGGGGGGGGGGGGGGGGGGGGGGGGGGGGGGGGGGGGGGGGGGGGGGGGGGGGGGGGGGGGGGGGGGGGGGGGGGGGGGGGGGGGGGGGGGGGGGGGGGGGGGGGGGGGGGGGGGGGGGFGGGGGGGGGGGGGGGGGGGGGGGGGGGGGGGGGGGGGGGGDGGGGGGGGGGFFDFGGGGGGGGGGGGGGGGGGGGGGGGFGGGGGGE:;FGGGGFFFFGGFFFFGGGGFFG)(<1>FDF>?FE4CD
@M02352:288:000000000-CKWC8:1:1101:26931:6836 1:N:0:TAGCGCTC+TCTCTCCG
TACGGAGGGTGCGAGCGTTAATCGGAATTACTGGGCGTAAAGCGCATGCAGGTGGTTCATTAAGTCAGATGTGAAAGCCCGGGGCTCAACCTCGGAACTGCATTTGAAACTGGTGAACTAGAGTGCTGTAGAGGGGGGTAGAATTTCAGGTGTAGCGGTGAAATGCGTAGAGATCTGAAGGAATACCAGTGGCGAAGGCGGCCCCCTGGACAGACACTGACACTCAGATGCGAAAGCGTGGGGAGCAAACAGGATTAGATACCCTGGTAGTCCACGCCGTAA
+
GGGGGGGGGGGGGGGGGGGGGGGGGGEGGGGGGGGGGGGGGGGGGGGGGGGGGGGGGGGGGGGGGGGGGGGGGFGGGGGGGGGGGGGGGGGGGGGGGGGGGGGGGGGGGGGGGGGGGGGGGGGGG9FFGGGFGGGGGGGGGGGGGGGGGGGGGFGGGGGGGGGGGGGGGGGGGGGGGGGGGGGFG7EGGGGGGGGGGGGGGDEEGGGGGGGGG6CCFGGGGGGFFCFEFGFGGGGFGG<C>8DFBFFGFGFFFFGG?FFFG:FG6@FFAFFFFGFBBBF>GD
@M02352:288:000000000-CKWC8:1:1101:4056:6843 1:N:0:TAGCGCTC+TCTCTCCG
TACGGAGGGTCCGAGCGTTATCCGGAATCATTGGGTTTAAAGGGTCCGCAGGCGGTCGATTAAGTCAGAGGTGAAATCCCATAGCTCAACTATGGAACTGCCTTTGATACTGGTTGACTTGAGTCATATGGAAGTAGATAGAATGTGTAGTGTAGCGGTGAAATGCATAGATATTACACAGAATACCGATTGCGAAGGCAGTCTACTACGTATGTACTGACGCTCATGGACGAAAGCGTGGGGAGCGAACAGGATTAGATACCCTGGTAGTCCACGCCGTAA
+
GGGGGGGGGGGGGGGGGGGGFFGGGFCGGGGGGGGGGGGAFGGGGFGG>FGGGGG@FGGGGGGGGGGGGGGGGGGGDGFGGGGGGGGGGGGCGFGGGGGGG@GGGGGGGGGGCGGGFFGGGG8FCAGFFGGGGGGGGAEGGGGGCFFGGGGFGGGGGEGGGGGGGGADGGGGGGGGGGGGGGGGFFGGGGGGGGGGGGGGGGFGFGGFGGGGGGE9<CCGGGGEEGGGFCGDEGGFGGGGGGFFFFGDCDEFF?GG?=AFGGGGFFGFFFFFFGFFF:D9DG
@M02352:288:000000000-CKWC8:1:1101:10559:6928 1:N:0:TAGCGCTC+TCTCTCCG
TACGGGGGGTGCAAGCGTTATTCGGAATTACTGGGCGTAAAGCGTGCGTAGGTGGTTTGTTAAGCCAGATGTGAAAGCCCCGGGCTCAACCTGGGAACGGCATTTTGAACTGGCAAACTAGAGTATTGTAGAGGGTACTGGAATTTTCAGTGTAGCGGTGAAATGCGTAGAGATCGGAAGGAACATTAGTGGCGAAGGCGGGTACCTGGACAAAAACTGACACTGAGGCACGAAAGCCGGGGGAGCAACAGGGATTAGATACCCTGGTAGTCCACGCCGTAA
+
GGGF6+@F+@>FEGGGGGG7,BFGGGGGFGGGGGGGGGGGGGGGGGGGGGGG<>F@FGF>>FGG9,@B,@FGGGGGG8F><FGGGGGGGGGAC,CBFG*<FF:<F,,*CCCG,*=<:<FFFFFCC9FG,FFEFFA/A,0<EGCCC++<+<CFGGGGGGEECGF:@CECEG57@C+;8*;CCGGGG:+30AF5:CDGGDGGD*::FG?FFGCF*0*1?FF9C:<FGFGFCDFGGG*0**)2?EB63>FG*2)7:1FGFF26+<FC*)1?4=>AB**20479GG
@M02352:288:000000000-CKWC8:1:1101:4219:6970 1:N:0:TAGCGCTC+TCTCTCCG
TACGGAGGGGGTTAGCGTTGTTCGGAATTACTGGGCGTAAAGCGTACGTAGGCGGATTGGTAAGTTGGTGGTGAAATCCCAGGGCTCAACCCTGGAACTGCCTCCAAAACTATCAGTCTAGAGTTCGAGAGAGGTTAGTGGAATTCCAAGTGTAGAGGTGAAATTCGTAGATATTTGGAGGAACACCAGTGGCGAAGGCGGCTCACTGGCTCGATACTGACGCTGAGGTACGAAAGTGTGGTGAGCAAACAGGATTAGATACCCTGGTAGTCCACACCCTAA
+
FGGGDGGGGGGGCDFFGGGCC@FG+CFGGGGGGGGF:FGGGFFGG@GGFFGC9FEC:F<E9BFGGC<F+DFGGGGGGGGGF=FEFFDFGG8CFGGGGGGGGGG83,:BFFF,333EFFG,3@CFC<FF>7C*FGG,EE=?CGFGGDF;,7DCFCE,?FF:FFCFEFGGGGEF9CF;@C,<C72F,FF*4?,?B5**3*:*:CGD9EC<8E<CC:CGCGGFG8CGED@50<D3=*/52CFGG*52:F29+9)88<GGD4)9+<CGF>FF)@<B7:?430)-95
@M02352:288:000000000-CKWC8:1:1101:22513:6973 1:N:0:TAGCGCTC+TCTCTCCG
TACGGAGGGTCCGAGCGTTAATCGGAATTACTGGGCGTAAAGCGTGCGTAGGTGGTTTGTTAAGCAAGATGTGAAAGCCCCGGGCTCAACCTGGGAACTGCATTTTGAACTGGCAAACTAGAGTATTGTAGAGGGTAGTGGAATTTCCAGTGTAGCGGTGAAATGCGTAGAGATTGGAAGGAACATCAGTGGCGAAGGCGGCTACCTGGACAAATACTGACACTGAGGCACGAAAGCGTGGGGAGCAAACAGGATTAGATACCCTGGTAGTCCACGCCGTAA
+
GGGGGFGGGGGGGGGGGGGGDFGGGGGGGGGGGGGGGFEGGGGGCFGGEGGGFGGFGGGGGGGGGGGGGGGDGGGGGGGGGGGGGEGFGGGGGGGGGGGGGGGGGGGGGGGGGGGGGGGGGGGFGGGGGGGGGGGEFGGGGGGGGFGFGGGGGGGGGGGGGGGGGFFGEEEGGGGGGGGGGGGGFFFGGGGGGGGGGGGGGGGGGGGGGGGGGGGGGGGGGGGDGGGGGGGGGGGFGGGGGGFFFFGGGGFF??GGFFFFGCFGFFGFFF<AFCFB>FB1CC
@M02352:288:000000000-CKWC8:1:1101:9509:6977 1:N:0:TAGCGCTC+TCTCTCCG
TACGGAGGGTCCGAGCGTTATCCGGAATCATTGGGTTTAAAGGGTCCGCAGGCGGTCAATTAAGTCAGAGGTGAAATCCCATAGCTTAACTATGGAACTGCCTTTGATACTGGTTGACTTGAGTCATATGGAAGTAGATAGAATGTGTAGTGTAGCGGTGAAATGCATAGATATTACACAGAATACCGATTGCGAAGGCAGTCTACTACGTATGTACTGACGCTCATGGACGAAAGCGTGGGGAGCGAACAGGATTAGATACCCTGGTAGTCCACGCCGTAA
+
GGGGGGGGGGGGGGGGGGGGGGGGGGGGGGGGGGGFGGGGGGGGGGGGGGGGGGGGGGGGGGGGGGGGGGGGGGGGGGGGGGGGGGGGGGGGGGGGGGGGGGGGGGGGGGGGGGGGGGGGGGGGGGGGGGGGGGGGGGGGGGGGGGGGGGGGGGGGGGGGGGGGGGGGGGGGGGGGGGGGGGGGGGGGGGGGGGGGGGGGGGGGGGGGGGGGGGGGGGGGFGGGGGGGGGGGGGGFGGGGGGFFBFGGGGE:<BGGFFFFGGFGFFGFFFFFFGF?>FFFGG
@M02352:288:000000000-CKWC8:1:1101:4232:6982 1:N:0:TAGCGCTC+TCTCTCCG
TACGGAGGGGGTTAGCGTTGTTCGGAATTACTGGGCGTAAAGCGTACGTAGGCGGATTGGAAAGTTGGGGGTGAAATCCCAGGGCTCAACCCTGGAACTGCCTCCAAAACTATCAGTCTAGAGTTCGAGAGAGGTGAGTGGAATTCCAAGTGTAGAGGTGAAATTCGTAGATATTTGGAGGAACACCAGTGGCGAAGGCGGCTCACTGGCTCGATACTGACGCTGAGGTACGAAAGTGTGGGGAGCAAACAGGATTAGATACCCTGGTAGTCCACACCGTAA
+
GGGGGFGGGGGGGGGGGGGGGCFGGGGGGGGGGGGGGGGGGGGGGGGGGGGGGGGGGGGGGGFGFGGGGGGGGGGGGGGGGGGGGGGFFGGGGGGGGGGGGGGGGGGGGGGGGGGGGGGGGGGGGGGGGGGGGGGGGGGGGGGGGGGGGGGGGGGGGGGGGGGGFGGGGGGGGGGGGGGGGGGGGGGGGGGGGGGGGGGGGGGCFGGGGGGGGGGGGGGGGGGGGGGGGGGGGGGEGGGGGGFFFFGGGGFFFBGGBFFFGGGGFFGFBFFFFGF>:1>:GG
@M02352:288:000000000-CKWC8:1:1101:19436:6990 1:N:0:TAGCGCTC+TCTCTCCG
TACGGAGGGGGTTAGCGTTGTTCGGAATTACTGGGCGTAAAGCGCACGTAGGCGGATCAGAAAGTATAGGGTGAAATCCCAGGGCTCAACCCTGGAACTGCCTTGTAAACTCCTGGTCTTGAGTTCGAGAGAGGTGAGTGGAATTCCGAGTGTAGAGGTGAAATTCGTAGATATTCGGAGGAACACCAGTGGCGAAGGCGGCTCACTGGCTCGATACTGACGCTGAGGTGCGAAAGTGTGGGGAGCAAACAGGATTAGATACCCTGGTAGTCCACACCGTAA
+
GGGGGBFEGGGGGGGGGGGEGGGGGGGGGGGGGGGGGGGGGGGGGGGGGGFGGGGGGGGGGGGGGGGGGGGGGFGGGGGGGGGGGGGGGGGGGGGGGGGGGGGGFGGGGGGDGGGFGGGGGFGGGGGGGFGGGGGGDCFGGGCFGGGFCCFGGGGGGGGGGFGGGGGGGGGGGGGGGGGGGGFGGGGGGGGGEGGGC>FEGGEGGGGC=FGGGCGGGGGGGGGGGCGGF=<DEEDDGGGFEGDBFEGCGGFFFFFF>F<FGGGGFFFFFFFFFGFFBFEB:7
@M02352:288:000000000-CKWC8:1:1101:6558:7091 1:N:0:TAGCGCTC+TCTCTCCG
TACGGAGGGTGCGAGCGTTAATCGGAATTACTGGGCGTAAAGCGCATGCAGGTGGTTCATTAAGTCAGATGTGAAAGCCCGGGGCTCAACCTCGGAACTGCATTTGAAACTGGTGAACTAGAGTGCTGTAGAGGGGGGTAGAATTTCAGGTGTAGCGGTGAAATGCGTAGAGATCTGAAGGAATACCAGTGGCGAAGGCGGCCCCCTGGACAGACACTGACACTCAGATGCGAAAGCGTGGGGAGCAAACAGGATTAGATACCCTGGTAGTCCACGCCGTAA
+
GGGGGGGGGGGGGGGGGGGDCDFFGGCGGGGGGGGGGGGGGGGGGDGGGGFGCFGGGGGGGGGGFGDGGGGGGGGGGGGGDCFGGGGGGGGFGCGGF@FFGGGDDGGGGGGGFGGGGGGGGGGGGGGGBCFGGGDEGGGGGGG7F9EGGGGGGGGGGGGGGGGGGGGGGGGGGGFGGGGGGGGGGGGGGGGGGGGGGGGGGG5CCGGGGCGDFFFGGGGGGGGGFGGGFFGGGGDBFGGGGGFFFFGGGGFFFFGGFF<FGGFGFFGFFFFFFGFFFFFFDD
@M02352:288:000000000-CKWC8:1:1101:6861:7105 1:N:0:TAGCGCTC+TCTCTCCG
TACGAGGGGTGCAAGCGTTAATCGGAATTACTGGGCGTAAAGCGTGCGTAGGTGGTTTGTTAAGCAAGATGTGAAAGCCCCGGGCTCAACCTGGGAACTGCATTTTGAACTGGCAAACTAGAGTATTGTAGAGGGTAGTGGAATTTCCAGTGTAGCGGTGAAATGCGTAGAGATTGGAAGGAACATCAGTGGCGAAGGCGGCTACCTGGACAAATACTGACACTGAGGCACGAAAGCGTGGGGAGCAAACAGGATTAGATACCCTGGTAGTCCACGCCGTAA
+
GGFG@CEEGFFC,CFGGEGC,CFGGCCFGGGGGGGGGFEGGGGG?BEFGGFECFGFGGGGGGGGGGGGCFFFDGCGFFFFGGGDGCGFFGGFGFGGGGGFGDDFFGGGGGGGGGE@BFGGGFFFAFEDGGGGGGGGGGGGGGGGG9FFFGGGGFFGGGGGGGCFEGGGG=E9;FGGGGGGGFGGGFGFCGGGCGGGGGGGGGGGFGGFGFFF*CGFEFGGGDFGFGGGGEFGGGGF4EGEGGD?>:D57FFFB?4C<F2=?E6FF>FF)8ABFGFFFFF9DD
@M02352:288:000000000-CKWC8:1:1101:20251:7123 1:N:0:TAGCGCTC+TCTCTCCG
TACGAGGGGTGCAAGCGTTAATCGGAATTACTGGGCGTAAAGCGTTCGTAGGCGGTCTATTAAGCAAGATGTGAAAGCCCAGGGCTCAACCTTGGAACTGCATTTTGAACTGGTAGACTAGAGTACTGTAGAGGGTGGTGGAATTTCCAGTGTAGCGGTGAAATGCGTAGAGATTGGAAGGAACATCAGTGGCGAAGGCGGCCACCTGGACAGATACTGACGCTGAGGAACGAAAGCGTGGGGAGCAAACAGGATTAGATACCCTGGTAGTCCACGCCGTAA
+
GGGG<FFGGGGGGGGGGGGGGGGGGGGGGGGGGGGGGGGGGGGGC7?CGGGGGGGC@C<FGGGGF9?EGGGGGGGGGGGGCGGGGGGGGGGGFGGGG8FGGGGGFFE:FGGGGGFF?FGGGGGGFD<FGGGGGGC6@CGGGGGGGCF@CFGGGGGGGGGGGGGGGGGGGGGCGGGGGDGGGGGGGFGGGGGGGGGGGGGGDGG>CFGGGGG6/*2AFGGGGGGGGG58+:FGGGGFGGGGGGFFBFGGGGFFFFGGF=<FGFGGFFGFFFFFFGFBFFF>GG
@M02352:288:000000000-CKWC8:1:1101:12690:7167 1:N:0:TAGCGCTC+TCTCTCCG
TACGAGGGGTGCAAGCGTTAATCGGAATTACTGGGCGTAAAGCGTGCGTAGGTGGTTTGTTAAGCAAGATGTGAAAGCCCCGGGCTCAACCTGGGAACTGCATTTTGAACTGGCAAACTAGAGTATTGTAGAGGGTAGTGGAATTTCCAGTGTAGCGGTGAAATGCGTAGAGATTGGAAGGAACATCAGTGGCGAAGGCGGCTACCTGGACAAATACTGACACTGAGGCACGAAAGCGTGGGGAGCAAACAGGATTAGATACCCTGGTAGTCCACGCCGTAA
+
GGGGFGGGGGEGGGGGGGGGDFGGGGGGGGGGGGGGGGGEGGGGGEGGGGGGEFFFFGGGGGGGGGGFFGGFGGGGGGGGGGGGGGGGGGGGGGGGGGGGGGGGFGGGGGGGGGGGGGGGGGGGGGGGGGGGGGGGGGGGGGGGGGGGGGGGGGGGGGGGGGGGGGGGGGGGGCGGGFGGGGGGGGCCFGGGGGGGGGGGGGGGGFGGGGGGGGGGGGGGGFGFGFGGGGFGGGGEGGGGGGFFFFGGGGFF?FDF?FAFGFGGFFG@AFABFGFF;?F1CD
@M02352:288:000000000-CKWC8:1:1101:12039:7190 1:N:0:TAGCGCTC+TCTCTCCG
TACGGAGGGTCCGAGCGTTATCCGGAATCATTGGGTTTAAAGGGTCCGCAGGCGGTCGATTAAGTCAGAGGTGAAATCCCATAGCTCAACTATGGAACTGCCTTTGATACTGGTTGACTTGAGTCATATGGAAGTAGATAGAATGTGTAGTGTAGCGGTGAAATGCATAGATATTACACAGAATACCGATTGCGAAGGCAGTCTACTACGTATGTACTGACGCTCATGGACGAAAGCGTGGGGAGCGAACAGGATTAGATACCCTGGTAGTCCACGCCGTAA
+
GGGGGGGGGGGGGGGGGGGGGGGGGEGGGGGGGGGGGDGGGGGGGGGGGGGGGGGGGGGGGGGGGGGGGGGGGGGGGGGGGGGGGGGGGGGGGGGGGGGGGGGGGGGGGGGGGGGGGGGGGGGGGGGGGGGGGGGGGGGGGGGGGGGGGGGGGGGGGGGGGGGGGGGGGGGGGGGGGGGGGGGGGGGGGGGGGGGGGGGGGGGGGGGGGGGGGGGGGGGGGGGGGGGGGGGGGGGFGGGGGGFFFFGGGGFFFFGGFFFFGGGGFFGFFFFFFGFFFFFFGG
@M02352:288:000000000-CKWC8:1:1101:17619:7214 1:N:0:TAGCGCTC+TCTCTCCG
TACGGAGGGTGCAAGCGTTACTCGGAATCACTGGGCGTAAAGAGCGTGTAGGCGGGTTTGTAAGTTTGAAGTGAAATCCAATGGCTCAACCATTGAACTGCTTTGAAAACTGCTTACCTAGAATATGGGAGAGGTAGATGGAATTTCTGGTGTAGGGGTAAAATCCGTAGAGATCAGAAGGAATACCGATTGCGAAGGCGATCTACTGGAACATTATTGACGCTGAGACGCGAAAGCGTGGGGAGCAAACAGGATTAGATACCCTGGTAGTCCACGCCCTAA
+
GGGGGGGGGGGGGGGGGGGGGGGGGGGGGGGGGGGGGGGGGGGGGGGGGGGGGGGGGGGGGGGGGGGGGGGGGGGGGGGGGGGGGGGGGGGGGGGGGGGGGGGGGGGGGGGGGGGGGGGGGGFFGGGGGGGGGGGGGGGGGGGGGGGGGGGGGGGGGGGGGGGGGGGGGGGGGGGGGGGGGGGGGGGGGGGGGGGGGGGGGGGGGGGGGGFGGGGGGGGGGGGGGGGGGGGDEGGFGGGGGGFFFFGGFGFFFFGGFFFFGGGGFFGFBFFFFGFFFBEBGF
@M02352:288:000000000-CKWC8:1:1101:18949:7219 1:N:0:TAGCGCTC+TCTCTCCG
TACTAAAGGTGCAAGCGTTAATCGGAATTACTGGGCGTAAAGCGCGCGTAGGTGGTTTGTTAAGTTGGATGTGAAAGCCCAGGGCTCAACCTTGGAACTGCATTCAAAACTGACTCACTAGAGTACGAGAGAGGATAGTGGAATTTCCTGTGTAGCGGTGAAATGCGTAGAGATGGGAAGGAACACCAGTGGCGAAGGCGACTGACTGGCTCGATACTGACACTGAGGTGCGAAAGCGTGGGGAGCAAACGGGATTAGATACCCCGGTAGTCCACGCCGTAA
+
GGGGGGGGGGGCEEGGGGGGCFGGGCGGGGGGFGGGGGDGGGGGGGGGGGGGEFGBFEGGGGGGGGFGGGGFGGGGGGGGGGGGGGGGGGGFFGGGGGGGGGGGGFGGGGGGGGGGGGGGGGGGGGGCGGGGGG@FGGGGGGGGGFGGGGGCGGGGGGGGGGCCCGGGGGGGGGGGGGGDGGGGGGGGFGGGGGGGGGFCCEGGGFGGGGGGGGGFGGGGGGGGGGGGGGGGCEDEGGGGEGFBBFGGGGFFF:GGFF>FFGGG5><BBFFFFGFFFFFFGG
@M02352:288:000000000-CKWC8:1:1101:22642:7268 1:N:0:TAGCGCTC+TCTCTCCG
TACGGAGGGTGCGAGCGTTAATCGGAATTACTGGGCGTAAAGCGCATGCAGGTGGTTCATTAAGTCAGATGTGAAAGCCCGGGGCTCAACCTCGGAACTGCATTTGAAACTGGTGAACTAGAGTGCTGTAGAGGGGGGTAGAATTTCAGGTGTAGCGGTGAAATGCGTAGAGATCTGAAGGAATACCAGTGGCGAAGGCGGCCCCCTGGACAGACACTGACACTCAGATGCGAAAGCGTGGGGAGCAAACAGGATTAGATACCCTGGTAGTCCACGCCGTAA
+
GGGGGFGGGGGGGGGGGGGGCFGGGGGGGGGGGGGFGGGGGGGFFGGGGGFGEFGFGGGGGGFGGGGGGGGGGGGGGGGGGGGGGGGGGGGGGGGGFGGGGGGGGGGGGGGGGGGFFGGGGGGGGGGGGGGGGGGGGGGGGGGGGGGGGGGGGGGGGGGGGGGGGGGGGGGGGGGGGFCFFGGGGGGGGGGGGGGGGGGGGGGEGGGGGGGGGGGGGGGGGGGGGGGGGGGGGGGFGGGGGGFFFEGF<F@FBFFGFFFFGGGGFFGFFFFFFGFBF2B>GG
@M02352:288:000000000-CKWC8:1:1101:25407:7294 1:N:0:TAGCGCTC+TCTCTCCG
TACGGAGGGTGCAAGCGTTACTCGGAATCACTGGGCGTAAAGAGCGTGTAGGCGGGTTTGTAAGTTTGAAGTGAAATCCAATGGCTCAACCATTGAACTGCTTTGAAAACTGCTTACCTAGAATATGGGAGAGGTAGATGGAATTTCTGGTGTAGGGGTAAAATCCGTAGAGATCAGAAGGAATACTGATTGCGAAGGCGATCTACTGGAACATTATTGACGCTGAGACGCGAAAGCGTGGGGAGCAAACAGGATTAGATACCCTGGTAGTCCACGCCCTAA
+
FFGFE@FGGGGGGGGGGGGEGGGGGGGGGGGGGGGGGGGFGGGGGGFGGGGGGGGGGGGGGGGGGGGGGFGGGGGGGGGGGGGGGGGGGCGGGGGGEGGGGGGGGFGGGGGGGGGFGGGGFGGGGGGGGGGGGGGGGGGGGFFGGGGGGGGGGFGGGGGGGGGGFGGGGGGGCFFFFFGGD:CCFG,?CFGGGGGEGGGGCEDFGGGGGGGGGGGGGGGGGGGGGGGFFGDGGGGFGGGGGGFBFFGGCFFFFFGGDFFFGGGGFFGFFFA>FGFF9FB>GF
@M02352:288:000000000-CKWC8:1:1101:11681:7391 1:N:0:TAGCGCTC+TCTCTCCG
TACGAGGGGTGCAAGCGTTAATCGGAATTACTGGGCGTAAAGCGTGCGTAGGTGGTTTGTTAAGCAAGATGTGAAAGCCCCGGGCTCAACCTGGGAACTGCATTTTGAACTGGCAAACTAGAGTATTGTAGAGGGTAGTGGAATTTCCAGTGTAGCGGTGAAATGCGTAGAGATTGGAAGGAACATCAGTGGCGAAGGCGGCTACCTGGACAAATACTGACACTGAGGCACGAAAGCGTGGGGAGCAAACAGGATTAGATACCCTGGTAGTCCACGCCGTAA
+
GGGG<FGGGGGGGGGGGGGGFGGGGGGGGGGGGGGGGGGGGGGGGGGGGGGGFGGGGGGGGGGGGGGGGGGGGGGGGGGGGGGGGGGGGGGGGGGGGGGGGGGGGGGGGGGGGGGGGGGGGGGGGGGGGGGGGGGGGGGGGGGGGGGGGGGGGGGGGGGGGGGGGGGGGGGGGGGGGGGGGGGGGGGGFGGGGGGGGGGGGGGCGGGGGGGGGGGGGGGGGGGGGGGGFGGGGGGFGGGGGGFF>EGGGGFF<BGGFFFFGGGGFFGFFFFFFGFFFFFFGG
@M02352:288:000000000-CKWC8:1:1101:6179:7419 1:N:0:TAGCGCTC+TCTCTCCG
TACGGAGGATCCAAGCGTTATCCGGAATCATTGGGTTTAAAGGGTCCGTAGGTGGATAATTAAGTCAGAGGTGAAATCCTGCAGCTTAACTGTAGAATTGCCTTTGATACTGGTTATCTTGAGTTATTATGAAGTGGTTAGAATATGTAGTGTAGCGGTGAAATGCATAGATATTACATAGAATACCAATTGCGAGGGCAGATCACTAATAATTAACTGACACTGATGGACGAAAGCGTGGGGAGCGAACGGGATTAGATACCCCGGTAGTCCACGCCGTAA
+
GFFGGGGGCFGGGGGGGGGGGGGGGCGGGGGGGFGBFFFFFGGGFGEGFGGGFGGGGGGGGGGGGGGGGGGGGGGGGGGGGGGGGGGGGGGGGGGGGGFGGGGGGGEFGGGGGGGGGGGGGGGFGGGGGGGCGGGGGGGGGGFGGGGGGGGGGGGGGGGGGGGGGGGGGGGGGGGGGG;BFGGCFGGGGGGGGGDGGGGGEGFGGGGGGFFFGGGGGGGFECCGGGGGGGGGGEGFGGGGGGFFFFGGGGEFFBGGDFFFGFFFFFGFFFFB=FFB>BFBGD
@M02352:288:000000000-CKWC8:1:1101:4100:7453 1:N:0:TAGCGCTC+TCTCTCCG
TACGAGGGGTGCAAGCGTTAATCGGAATTACTGGGCGTAAAGCGTGCGTAGGTGGTTTGTTAAGCAAGATGTGAAAGCCCCGGGCTCAACCTGGGAACTGCATTTTGAACTGGCAAACTAGAGTATTGTAGAGGGTAGTGGAATTTCCAGTGTAGCGGTGAAATGCGTAGAGATTGGAAGGAACATCAGTGGCGAAGGCGGCTACCTGGACAAATACTGACACTGAGGCACGAAAGCGTGGGGAGCAAACCGGATTAGATACCCTGGTAGTCCACGCCGTAA
+
GFEFFFGGGGGGGDFGGGGGGGGGGGEGGGGGGGGGGFFGFFGGFGGGG=FGFGGGGGGGGGFGGGGGGGGGGGFGGGGGGGGGGGGDFGGGGGGGGGGGFGGGGGFEDFGGGGGGGGGGGGGGGGGGGGGFGGGGGGGGGGGGGGGGGGGGGGGGGGGGFGFGGGGGGGDEFGGGGGFGGGGGGGGCGGDGGGGGGGGGCGGEGFGGG=CCEFECEGGGGGGGGFGGGGGGGG:BGG<EGGBBF>G*<C).9;DGBFAFEEGGFFGF>FFAFGFFFFFFGD
@M02352:288:000000000-CKWC8:1:1101:15598:7455 1:N:0:TAGCGCTC+TCCCTCCG
TACGGAGGGTCCGAGCGTTATCCGGAATCATTGGGTTTAAAGGGTCCGCAGGCGGTCGATTAAGTCAGAGGTGAAATCCCATAGCTCAACTATGGAACTGCCTTTGATACTGGTTGACTTGAGTCATATGGAAGTAGATAGAATGTGTAGTGTAGCGGTGAAATGCATAGATATTACACAGAATACCGATTGCGAAGGCAGTCTACTACGTATGTACTGACGCTCATGGACGAAAGCGTGGGGAGCGAACAGGATTAGATACCCTGGTAGTCCACGCCGTAA
+
GGGGGGGGGGGGGGGGGGGGGGGGGGGGGGEGGGG@FGGGGGGGGGGGGGGGGGGGGEGGGGGGGGGGGGGGGGGGGGGGGGGGGGGGGGGGGGGGGGGGGGGGGGGGGGGGGGGGGGGFFGGGGGGFGGGGGGGGGGGGGGGGGGGGGGGGGGGGGGGGGGGGGGGGGGGGGGGGGGGGGGGGGGGGGGGGGGGGDGGGGGGGGGGGGGFGGCGGGGFGGGGGGGGG6CFCGGGFGGGGGDFFFFGGGGFFFBGGFFFFGGGGFFGFFFFFFGFBFFFFGG
@M02352:288:000000000-CKWC8:1:1101:21953:7504 1:N:0:TAGCGCTC+TCTCTCCG
TACGGAGGGTGCGAGCGTTAATCGGAATTACTGGGCGTAAAGCGCACGCAGGCGGTTTGTTAAGCTAGATGTGAAAGCCCCGGGCTCAACCTGGGACGGTCATTTAGAACTGGCAGACTAGAGTCTTGGAGAGGGGAGTGGAATTCCAGGTGTAGCGGTGAAATGCGTAGATATCTGGAGGAACATCAGTGGCGAAGGCGACTCCCTGGCCAAAGACTGACGCTCATGTGCGAAAGTGTGGGTAGCGAACAGGATTAGATACCCTGGTAGTCCACACCGTAA
+
GGFGGGFGGGGGGGGGGGG@DFGGGGGGGGGGGGGGGGGGGGGGGGGGGGGGGGGFGGGGGFGGGGGFGGGGGGGGGGGGECFCGGGGGGGGDCFEFEGGGEGGGGGGGGGGGGGGFGGGCFGGFCGGGGDGGGGGGGGGGGGGGGGGGFGGGGGGGGGGFFGFGGGGGGGGGGGGGGGGGG<F<FGGGGGGGGGECEGGEGCGGGGFGGGG8@G@FC<0<EECGDGDGFGGGGGFC?GG>GBA<FG7CDB@:?FC2=A=9FEFF4CFAFFFFGFFFFFFDC
@M02352:288:000000000-CKWC8:1:1101:25031:7511 1:N:0:TAGCGCTC+TCTCTCCG
TACGAAGGTCCCGAGCGTTATTCGGAATCACTGGGCGTAAAGGGAGCGTAGGCTGCGCGGTAAGTCAGATGTGAAATCTGGAGGCTCAACCTCCAAACTGCATTCGATACTGCCGTGCTAGAGGAATGGAGAGGTAACTGGAATTCTTGGTTTAGCAGTGAAATGCGTAGATATCAAGAGGAAGACCAATGGCGAAAGCAGGTTACTGGACATTTACTGACGCTGAGGCTCGAAGGCTAGGGTAGGGAAAGGGATTAGATACCCCTGTAGTCCTAGCAGTAA
+
GGGG@EFGCE@FGDGGGGGGGCFGGGCF<FCFFGGGGGGGGGGGFGGGEGGGG8FBFCF7@CGFGGGG9,CFEGGGGDEBFFGGGGGGGGGGGE<=B?FAFDFGDAF9>BFGGFGGC7D<><>,BDDF?<<FG7<33F9@<FD,>DG9F:>*@,@3,>72?FE?255*=;?FFF?@,4BC8F:=FGFG>FG?6:ECBCE82@F+,B+?9FDCE?+<19>@CEEC8)C/::77EGG><G:EG*771)197CFF::DF<9)1<FGC).5?)*.6@?4<?2*.CD
@M02352:288:000000000-CKWC8:1:1101:19893:7601 1:N:0:TAGCGCTC+TCTCTCCG
TACGGAGGGTCCGAGCGTTATCCGGAATCATTGGGTTTAAAGGGTCCGTAGGTGGATAATTAAGTCAGAGGTGAAATCCTGCAGCTTAACTGTAGAATTGCCTTTGATACTGGTTATCTTGAGTTATTATGAAGTGGTTAGAATATGTAGTGTAGCGGTGAAATGCATAGATATTACATAGAATACCAATTGCGAAGGCAGATCACTAATAATTAACTGACACTGATGGACGAAAGCGTGGGGAGCGAACGGGATTAGATACCCCGGTAGTCCACGCCGTAA
+
GGGGGGGGGGGGGGGGGGGGGGGFGGGGFGGGGGGBEGFGGGGGGFGFCEFGFGGGGGGGGGGGGGGGGGGGGGGGGGGGGGFGGGGGGGGGGGFGGGGGGGGGGGGFGGGGGGGGGGGGGFGFGGFGGGGGGGGGGGGGGGFGFGGGGCFFGGGGGGGGGGGGGGFGGGGGGFGGGGGGGGGGGGGGGGGGGGGGGGGGGGDFGGGFCGDGGGGGF?CFGGFGFF@FGGGGGGGFGGGGGGB@;3>DGGEF:<GG?FAFGGGG37CB>32AFG=B>BF17<
@M02352:288:000000000-CKWC8:1:1101:28252:7603 1:N:0:TAGCGCTC+TCTCTCCG
TACGGAGGATCCAAGCGTTATCCGGAATCATTGGGTTTAAAGGGTCCGTAGGTGGATGATTAAGTCAGAGGTGAAATCCTGCAGCTCAACTGTAGAATTGCCTTTGATACTGGTTGTCTTGAGTTATTATGAAGTAGTTAGAATATGTAGTGTAGCGGTGAAATGCATAGATATTACATAGAATACCAATTGCGAAGGCAGATTACTAATAATATACTGACACTGATGGACGAAAGCGTGGGGAGCGAACAGGATTAGATACCCTGGTAGTCCACGCCGTAA
+
GGGFGGGGEEFGGFGGGFEGGGFGGFGGAFGGGFGCFFFDEFGGFF8FFGGGCEFC9FFFGFGGGGGGGGGGGGGGGFGGFG8EFFGGGGGFGGGGGGGEFEGGGGGGGGGGGGFEBFFGGFGGFDFGGGFCFGGGGFGGGGGGGGGFGGFGGGGGGGGGGGGGGGGGGGGGGGGGGGGGGGGGGAGGCGGGGGGGGGGGGGGGGFGGGFGGGGFFGGGGGGDGGGGGGGGGGGGFGGGGGGBFBFGGEGFFFBCFFFFFGG?FFFGFFFFAFFFB>BD>GD
@M02352:288:000000000-CKWC8:1:1101:14885:7610 1:N:0:TAGCGCTC+TCTCTCCG
TACGAGGGGTGCAAGCGTTAATCGGAATTACTGGGCGTAAAGCGTGCGTAGGTGGTTTGTTAAGCAAGATGTGAAAGCCCCGGGCTCAACCTGGGAACTGCATTTTGAACTGGCAAACTAGAGTATTGTAGAGGGTAGTGGAATTTCCAGTGTAGCGGTGAAATGCGTAGAGATTGGAAGGAACATCAGTGGCGAAGGCGGCTACCTGGACAAATACTGACACTGAGGCACGAAAGCGTGGGGAGCAAACAGGATTAGATACCCTGGTAGTCCACGCCGTAA
+
GGGGDFGGGGGGGGGGGGGGGGGGGGGGGGGGGGGGGGGGGGGGGGEGFGGGFGGGGGGGGFGGGGGGGGGGGGGGGGGGGGGGGGGGGGGGGGGGGGGGGFGFFGGGGGGGGGFEGGGGFFGA<FGGGGGGGGGGGGGGGGGGGGGGGGGGGGGGGGGGGGGGGGGGGGGGGGGGGGGGGGGGGGGGGGGGGGGGGGGGGGCEGGGFGFGGGGGGGGGGGGGGGGGGFEGGGGG:4CGGGGFFFFGGGGFF<?GGFFABFGGGFFGFBFFFFGFBFFF>GD
@M02352:288:000000000-CKWC8:1:1101:22968:7665 1:N:0:TAGCGCTC+TCTCTCCG
TACGAAGGGGGCTAGCGTTGTTCGGAATTACTGGGCGTAAAGCGCGCGTAGGCGGATATTTAAGTCAGAGGTGAAATCCCGAGGCTCAACCTCGGAACAGCCTTTGATACTGGATTTCTAGAGTGCGGGAGAGGTGAGTGGAATTCCGAGTGTAGAGGTGAAATTCGTAGATATTCGGAGGAACACCAGTGGCGAAGGCGGCTCACTGGTCCGACACTGACGCTGAGGCGCGAAAGCGTGGGGAGCAAACAGGATTAGATACCCTGGTAGTCCACGCTGTAA
+
GGGGCFGGGGGGGGGGGFGGGGGGGGGGGGGGGGGGGGGGGGGGGGGGGGGGGGGGGGGGFGGGGGGGGGGGGGGGGGGGGGGGGGGGGGGGGGGGGGGGGGGGGGGGGGGGGGGGGGGGGGGGFGGGGGGGGGGGGEGGCGGGGGGGCGGFGGGGGGGGGGGGGGGGGGGGGGGGGGGGGGGGEGGGGFGGGGG>EEGGGGGGGGGGGGGGG>8CEGGGGGGEGGGGGGGGD5DDGGGGEGE<BFGGFGFFF1D7<FFFGGGFFFC6944AF:FB933:7C
@M02352:288:000000000-CKWC8:1:1101:19977:7697 1:N:0:TAGCGCTC+TCTCTCCG
TACGGAGGGGGCTAGCGTTGTTCGGAATTACTGGGCGTAAAGCGTACGTAGGCGGATTGGAAAGTTGGGGGTGAAATCCCAGGGCTCAACCCTGGAACTGCCTCCAAAACTATCAGTCTAGAGTTCGAGAGAGGTGAGTGGAATTCCAAGTGTAGAGGTGAAATTCGTAGATATTTGGAGGAACACCAGTGGCGAAGGCGGCTCACTGGCTCGATACTGACGCTGAGGTACGAAAGTGTGGGGAGCAAACAGGATTAGATACCCTGGTAGTCCACGCCGTAA
+
GECDC66@+:@+7CE@:CEBFFDBGD:FGFE<9EFGE:>?CFGG==>CEFGCGEEFEEG,,,CBE95<:CCFCF<5C?=D,FC@CBFFEDCEFGF@FGFFEGGFFF<,8,@,,@,@@@E<FFCF@FG,@<C<CEF7>FFEFGGGGGC;BFCF<=@937F*3CECE;:C,*/?CFGCFGF77FGGGFGDGGGGGDEGCEGDGGD8+<C<E=<CC8E>EGGCEGDGG38=CCFDG=3<0<FCE5>:1<FC7<FFF26C)*)9<A8DFFGFABA<@CF896EBDC
@M02352:288:000000000-CKWC8:1:1101:25363:7751 1:N:0:TAGCGCTC+TCTCTCCG
TACGGAGGGTCCAAGCGTTATCCGGAATCATTGGGTTTAAAGGGTCCGCAGGCGGTCAATTAAGTCAGAGGTGAAATCCCATAGCTTAACTATGGAACTGCCTTTGATACTGGTTGACTTGAGTTATACGGAAGTAGATAGAATAAGTAGTGTAGCGGTGAAATGCATAGATATTACTTAGAATACCGATTGCGAAGGCAGTCTACTACGTATATACTGACGCTCATGGACGAAAGCGTGGGGAGCGAACAGGATTAGATACCCTGGTAGTCCACGCCGTAA
+
GGGGGGGGGGGGGGGGGGGGGGGGGGGGGGGGGGGFEGGGGGGGGGGGGGGGGGGGGG,FFGGGGGGGGGGGGGGGGGGGGGGGGGGGGGGGGGGGGGGGGGGGGGGGGGGGGGGGGGGGGGGGGGGGGGGGGGGGGGGGGGGGGGGGGGGGGGGFGGGGGGGGGGGGGGGGGGGGGGGGGGGGGGFGGGGGGGGGGGGGGGGGGGGFFGGGGGGGGGGGGGGGGDGG6EFGGGGFGGGGGGFFFFGGGGFFFFGGFFFFGGGGFFGF9=ADFGFB9BF9CD
@M02352:288:000000000-CKWC8:1:1101:23130:7770 1:N:0:TAGCGCTC+TCTCTCCG
CACGAAGGTCCCGAGCGTTATTCGGAATCACTGGGCGTAAAGGGAGCGTAGGCTGCGTGGTAAGTCAGATGTGAAATCTCGGTGCTCAACACCGAAACTGCATTCGATACTGCCATGCTAGAGTAATGGAGAGGTAACTGGAATTCCCAGTGTAGCAGTGAAATGCGTAGATATTGAGAGGAAGACCAATGGCGAAAGCAGGTTACTGGACATTTACTGACGCTGAGGCTCGAAGGCTAGGGTAGCGAAAGGGATTAGATACCCCTGTAGTCCTAGCAGTAA
+
GGGGGGGGGGGGGGGGDGGEGGGGGGGGGGGGGGGGGGGGGGGGGGGGGG+FFFGGGGGGGGGGGGGGGGGGGGGGGGFGFFGGGGGGGGGGGGGGGGGGGGGGGGGGGGGGGGGGGGGFGFGFGGGGGGGGGGGGGGGGGGGGGGGGGGGGGGGGFGGGGGGGGGGGGGGGGGGGGGGGGGGGGGGGGGGGGGGGGGGGGGGGGGGGGGGGGGGGGGGGGGGGGGGGGGGGGGGFGGFGGGFFFFDGGGFFFFFGFFFFGGGGFFGFDFFFFGFFFFFFGG
@M02352:288:000000000-CKWC8:1:1101:3984:7788 1:N:0:TAGCGCTC+TCTCTCCG
TACGAGGGGTGCAAGCGTTAATCGGAATTACTGGGCGTAAAGCGTGCGTAGGTGGTTTGTTAAGCAAGATGTGAAAGCCCCGGGCTCAACCTGGGAACTGCATTTTGAACTGGCAAACTAGAGTATTGTAGAGGGTAGTGGAATTTCCAGTGTAGCGGTGAAATGCGTAGAGATTGGAAGGAACATCAGTGGCGAAGGCGGCTACCTGGCTCGATACTGACGCTGAGGTACGAAAGTGTGGGGAGCAAACAGGATTAGATACCCTGGTAGTCCACACCGTAA
+
GFGFFEEGGFEGFCGGGFFF@FGGGDEGGGGFFGGGGGG@FGGG?CCFFGGG<FGGGGGGGGGGGFGGGGGGGGGGGGGGGGGCGGGGGFFGGGFGGGGGG9FFFGFGGGGGGGFFGGGFFFGDFGGFGGGGGGGFGFGGGGGGGGGGGGFGGGGGGGGGG,DEFGGGGGGCCGGGGFGGGGGGGFGGFFGGGGGGGGFGGGGGGGGGGGGGGGGFGGGGGGGGGGGGGGGGGGGFDGGGGGF?FFGGGGFFFBFFFFAFD9EFFFGFFFFFBGFB??E?GG
@M02352:288:000000000-CKWC8:1:1101:9527:7865 1:N:0:TAGCGCTC+TCTCTCCG
TACGGAGGGTGCGAGCGTTAATCGGAATTACTGGGCGTAAAGCGTACGCAGGCGGTTTGTTAAGCGAGATGTGAAAGCCCCGGGCTCAACCTGGGAACTGCATTTCGAACTGGCAAACTAGAGTGTGATAGAGGGTGGTAGAATTTCAGGTGTAGCGGTGAAATGCGTAGAGATCTGAAGGAATACCGATGGCGAAGGCAGCCACCTGGGTCAACACTGACGCTCATGTACGAAAGCGTGGGGAGCAAACGGGATTAGATACCCCGGTAGTCCACGCCGTAA
+
GGGGGGGGGGGGGGGGGGGGGFGGGGGGGGGGGGGGGGGGGGGGGGGGGGGGGGGFGGGGGGGGGGGGGGGGGGGGGGGGGGGGGGGGGGGGGGGGGGGGGGGGGGGGGGGGGGGGGGGGGGGGGGGGGGGGGGEFGGGGGGGGGGGGGGGGGGGGGGGGGGGGGGGGGGGGGGGGGGGGGGGGGGGGGGGGGGGGGGGGGGGGGGGGGGGGGGGGGGGGGGGGGGGGGGGGGGGFGGGGGGFFFFGGFFBDFFGGFFFFGGCGFFGFBDFFFGFFFFFFGD
@M02352:288:000000000-CKWC8:1:1101:3038:7927 1:N:0:TAGCGCTC+TCTCTCCG
TACGGAGGGTCCGAGCGTTAATCGGAATTACTGGGCGTAAAGCGCGCGTAGGTGGATTGGTCAGTCAGATGTGAAAGCCCAGGGCTCAACCTTGGAACTGCATCTGATACTGCTAGTCTAGAATACAGTAGAGGGTAGTGGAATTTCCTGTGTAGCGGTGAAATGCGTAGATATAGGAAGGAACACCAGTGGCGAAGGCGACTACCTGGACTGATATTGACACTGAGGTGCGAAAGCGTGGGGAGCAAACAGGATTAGATACCCTGGTAGTCCACGCCGTAA
+
GGGGGGGGGGGGGGGGGGGGGGGGGGGGGGGGGGGGGFFEFGGGGGGGGGGGEFGGGGGGGGGGGGGGGGGGGGGGGGGGGGGGGGGGGFFGGGGGGGGGGGGGGGGGGGGGGGGGGGGGGGDGGGGGGGGGGGGGGGGGGGGGGGGGGGGGGFGGGDFGGGFGGGGGGGGFGGFGGGGGGFGGGGGFGFGGGGDGGGGGGGGGGGGGGGGGFEGGGFGGDGG?FGGGGGGCGGGFFGDGGGF?>>FGGGFFBBGGBF9FGGGG4>GFAFFFFGFFFFFFDD
@M02352:288:000000000-CKWC8:1:1101:27419:7930 1:N:0:TAGCGCTC+TCTCTCCG
TACAGAGGGTGCAAGCGTTAATCGGAATTACTGGGCGTAAAGCGCGCGTAGGTGGTTTGTTAAGTCGGATGTGAAAGCCCAGGGCTCAACCTTGGAATTGCACCCGATACTGGCAGGCTAGAGTACGATAGAGGAGTGTGGAATTTCCTGTGTAGCGGTGAAATGCGTAGATATAGGAAGGAACATCAGTGGCGAAGGCGACACTCTGGATTGATACTGACACTGAGGTGCGAAAGCGTGGGGAGCAAACAGGATTAGATACCCTGGTAGTCCACGCCGTAAA
+
GGGGGFFGGFGGGGGGGEGCGGGGGGGGGGGGGGGGGGGGGGGGGGGG@CFFCEGFFGGFGDFGGGGGEEGEGGGGGGGGGGFGGGGGGFGGGGGGGGGGGGFD:CGGCFGGFFGGGGFFGGFCFFEG?FFFFGGGGGBGGFGGGGGGGGGFFGGGGGECGGGGGGGCEEEGGGFGFFFFGGG:CFEGGGGGGGCGGGCEEEGDDFF<FFFGCGGFCGGGGGG+<@FG<CDGDCEDFD*>EGGE>BF5F*>@@?3:C>FFFGFGGFF7FAFA<?GD0,9@?GG
@M02352:288:000000000-CKWC8:1:1101:3053:7936 1:N:0:TAGCGCTC+TCTCTCCG
TACGGAGGGTCCGAGCGTTAATCGGAATTACTGGGCGTAAAGCGCGCGTAGGTGGATTGGTCAGTCAGATGTGAAAGCCCAGGGCTCAACCTTGGAACTGCATCTGATACTGCTAGTCTAGACTACAGTAGAGGGTAGTGGAATTTCCTGTGTAGCGGTGAAATGCGTAGATATAGGAAGGAACACCAGTGGCGAAGGCGACTACTTGGACTGATATTGACACTGAGGTGCGAAAGCGTGGGGAGCAAACAGGATGAGAGACCCTGGTAGTCCACGCCGTAA
+
EGGGGDEDFG,CCFEDGGGDCF@FGG7<EGGDFFFFDGGEE9C+7F:B+@FFCFG7EFEFG9E@FFGGGGGDFFFFFGGGGGFGEFFFCFGD,,,?FFGGGFGGFGGFCFGGGGGGCF<FGF,><3BDFGGCCF+@F@=BCFFGGCCFFFFGGGFGGGDFGFD,6?FBEEC,B9D9,?,,=<CCEG7FFFCFEEEEEGGCECEGG++5<CCCCCFFDEGCG?FCGCCFF*9)CEDFDGD>C5)-9@CC<75?(4F4:?))2:8<)./9AF<A?>F07456CC
@M02352:288:000000000-CKWC8:1:1101:23792:7964 1:N:0:TAGCGCTC+TCTCTCCG
TACGGAGGGTCCGAGCGTTATCCGGAATCATTGGGTTTAAAGGGTCCGCAGGCGGTCGATTAAGTCAGAGGTGAAATCCCATAGCTCAACTATGGAACTGCCTTTGATACTGGTTGACTTGAGTCATATGGAAGTAGATAGAATGTGTAGTGTAGCGGTGAAATGCATAGATATTACACAGAATACCGATTGCGAAGGCAGTCTACTACGTATGTACTGACGCTCATGGACGAAAGCGTGGGGAGCGAACAGGATTAGATACCCTGGTAGTCCACGCCGTAA
+
GGGGGGGGDGFGGBFGFFGEGFGGGGGGFGGGGGGBF:FGGGGDGFGGGCFECGG@FCFGGEGGGGGGCFGGFGGGGGGGGGGGGGFCEFD,FGGGGGGGGGFGGGFGDFGGFGGGGGFGGEGGGGGFGFFD@FFGFGGGGFFGGGFFCGGCFCCFDGGGDFFGGGGGGGGGGGGGGGG@ECFDFGGDFGGFGGGGGGFFEFGGFGGFECGFGFGFGGFFGGEEEGGGFGG378CBGDDE5EE:9EDGGDEFFFGG2F<F?GG4@4C?AFFFFGF?>FFF35
@M02352:288:000000000-CKWC8:1:1101:13156:7972 1:N:0:TAGCGCTC+TCTCTCCG
TACGAGGGGTGCAAGCGTTAATCGGAATTACTGGGCGTAAAGCGTGCGTAGGTGGTTTGTTAAGCAAGATGTGAAAGCCCCGGGCTCAACCTGGGAACTGCATTTTGAACTGGCAAACTAGAGTATTGTAGAGGGTAGTGGAATTTCCAGTGTAGCGGTGAAGTGCGTAGAGATTGGAAGGAACATCAGTGGCGAAGGCGGCTACCTGGACAAATACTGACACTGAGGCACGAAAGCGTGGGGAGCAAACAGGATTAGATACCCTGGTAGTCCACGCCGTAA
+
GGGGFGGGGGGGGGGGGGGG@FFGGGGGGGGGGGGGGGGGGGGGGGGGFGGGFGGFGGGGGGGGGGGGGGGGGGGGGGGGGGGGGGGGGGGGGGGGGGGGGGGGGGGGGGGGGGGGGGGGGGGGGGGGGGGGGGGGGGGGGGGGGGGGGGGGGGGGGGGGGGFGGGGGGGGGGGGGGGGGGGGGGFGGGGGGGGGGGGGGGGGGGGGGGGGGGGGGGGGGGGGGGGGGGGGGGGGFGGDGGGFFBEGGGGFFFFFGFFFFGGGGFFGFFFBFFGFFFFF;GG
@M02352:288:000000000-CKWC8:1:1101:14822:7975 1:N:0:TAGCGCTC+TCTCACCG
TACGGAGGTTGCGAGCGTTATCCGGAATCACTGGGCGTAAAGGGAGCGCAGGCGGCGTGGCAAGTCAGATGTGAAATCCCGGTGCTCAACACCGAAACTGCATTCGATACTGGCATGCTAGAGTAATGGAGAGGTAACTGGAATTCCCAGTGTAGCAGTGAAATGCGTAGATATTGAGAGGAAGACCAATGGCGAAAGCAGGTTACTGGACATTTACTGACGCTGAGGCTCGAAGGCTAGGGTAGCGAAAGGGATTAGATACCCCTGTAGTCCTAGCAGTAA
+
GGGG-CFG:,,C+FEFGGGGG9FGGGGGGG<FGGGGGGGGGG<F,:FG+@FG7+@C@+@B+BFFGG<F<FGG9FGG9?<5F+3@FGGGGG93C++@+3,@FG<F,EF@DFGG,,,,8FGGGGGGG9,@,@FCGGGB,,,@FGGGGG9FGGGGGGGG,CFFGGGGGGGGGGGGGGGG9EG8EGG7FGGG:FGGGGGG5CF60/*2CEGGG8<++<+<FGGGG8CG*CGG5:DDGG:BGGGGGGFBFFGGGGFFFFGGFFFFGGGGFFGFFFFFFGFFF)?BGG
@M02352:288:000000000-CKWC8:1:1101:9128:7980 1:N:0:TAGCGCTC+TCTCTCCG
TACGAAGGTCCCGAGCGTTATTCGGAATCACTGGGCGTAAAGGGAGCGTAGGCGGCGCGGTAAGTCAGATGTGAAATCTGGAGGCTCAACCTCCAAACTGCATTCGATACTGCCGTGCTAGAGTAATGGAGAGGTAACTGGAATTCTCGGTGTAGCAGTGAAATGCGTAGATATCGAGAGGAAGACCAATGGCGAAAGCAGGTTACTGGACATTTACTGACGCTGAGGCTCGAAGGCTAGGGTAGCGAACGGGATTAGATACCCCTGTAGTCCTAGCAGTAA
+
GGGG?CFGGFCEGGGGGGGEFFGGGGGG,FGGGGGGGGGGGGCGCEGGGGGGGGGGC7FGGGGGGGGGE9FGGGGGGG<,5?FGGGGGGGGG<>DFGGGGGDGFGAFDFFGF,FCF+CFGGFGGC,@FFFGGGGGFFEFGGGGGGG93>DGGGGG@@FGGGGGG@FGGGGGGGGG8@FGGGGG:FGGGGGGGGGGGCEGCG5A9EFGFG?5?79CCFGCGGGGGGGFGC5DCGG<@4C78FF5>BF3/>))08?GFFFFFGGFG5@GFFFFFF79<:2?FGG
@M02352:288:000000000-CKWC8:1:1101:4059:7993 1:N:0:TAGCGCTC+TCTCTCCG
TACGAGGGGTGCAAGCGTTAATCGGAATTACTGGGCGTAAAGCGTGCGTAGGTGGTTTGTTAAGCAAGATGTGAAAGCCCCGGGCTCAACCTGGGAACTGCATTTTGAACTGGCAAACTAGAGTATTGTAGAGGGTAGTGGAATTTCCAGTGTAGCGGTGAAATGCGTAGAGATTGGAAGGAACATCAGTGGCGAAGGCGGCTACCTGGACAAATACTGACACTGAGGCACGAAAGCGTGGGGAGCAAACAGGATTAGATACCCTGGTAGTCCACGCCGTAA
+
GGFEFGGDGFEGGFGGGGGGEFFGGGCFGFGGGGGGGF@?C<FGF:BF?FF:EFGGGGGGGGFGFFDFDGGGGGFFGFFGGGDDG@FGGGGEFGGGGGGFFEFFGCFFDEGGFGG9DGGCGADBFC=C@FFFGFGGFGGCFGGGFGCCECFGF,@EGG**1D9;;DBE:C*<?FACGFFGDGGGGGG@CFF8B>CCG58ECEGGGGGGG69F5?:@CFG7EC?FG*885:CCGGCEGGG5C8>63>FFFGFF?FGD>F9F7<@94>36)65<=FFBF?DBGG
@M02352:288:000000000-CKWC8:1:1101:23281:8016 1:N:0:TAGCGCTC+TCTCTCCG
TACGGAGGGTGCGAGCGTTAATCGGAATTACTGGGCGTAAAGCGCACGCAGGCGGTTTGTTAAGCTAGATGTGAAAGCCCTGGGCTCAACCTGGGAATTGCATTTAGAACTGGCAGGCTAGAGTTTTGGAGAGGGGAGTGGAATTCCAGGTGTAGCGGTGAAATGCGTAGATATCTGGAGGAACATCAGTGGCGAAGGCGACTCCCTGGTCAGTAACTGACGCTCATGTGCGAAAGTGTGGGTAGCGAACAGGATTAGATACCCTGGTAGTCCACGCCGTAA
+
GGGGGGGGGGGGGGGGGGGGCFGGGGGGFGGGGGGGGGGGGGGGFGGGGGGGGGGFGGGGGGGGGGGGGGGGGGGGGGGGGGGGGGGGGGGGGGGGGGGGGGGGGGGGGGGGGGGGGGGFGEFFGFGGGFFBFGGGGGGGGGGGGGGFGGGGGGGGGGGGGGGGGGGGGGGGGGGDFGFGGGGGGGGGGGGGGGGGGGGGGGGGGGGGGEFGGGEGGGGGGGGGEGGGGGFDEGGECGGGGGEA?FGGGGFFF0CFFFFFGGGGFFGFFFFFFGFFFFF>GD
@M02352:288:000000000-CKWC8:1:1101:7092:8041 1:N:0:TAGCGCTC+TCTCTCCG
TACGGAGGGTCCGAGCGTTATCCGGAATCATTGGGTTTAAAGGGTCCGCAGGCGGTCGATTAAGTCAGAGGTGAAATCCCATAGCTCAACTATGGAACTGCCTTTGATACTGGTTGACTTGAGTCATATGGAAGTAGATAGAATGTGTAGTGTAGCGGTGAAATGCATAGATATTACACAGAATACCGATTGCGAAGGCAGTCTACTACGTATGTACTGACGCTCATGGACGAAAGCGTGGGGAGCGAACAGGATTAGATACCCTGGTAGTCCACGCCGTAA
+
GGGGGGGGGGGGGGGGGGGGGFGFGGGGGGGGGGGGGGGGGGGGGGGGGGGGGGGFGGGGGGGGGGGGGGGGGGGGGGGGGGGGGGGGGGGGGGGGGGGGGGGGGGGGGGGGGGGGGGGGGGGGGGGGGGGGGGGGGGGGGGGGGGGGGGGGGGGGGGGGGGGGGGGGGGGGGGGGGGGGGGGGGGGGGGGGGGGGGGGGGGGGGGGGGGGGGGGGGGGGGGGGGGGGGGGGGGGFGGGGGGFFFFGGGGFFBFGGFFFFGGGC6@FFFFFFFGFF6BF>GG
@M02352:288:000000000-CKWC8:1:1101:12290:8041 1:N:0:TAGCGCTC+TCTCTCCG
TACGGAGGGTCCGAGCGTTAATCGGAATTACTGGGCGTAAAGCGCACGCAGGCGGTTTGTTAAGCTAGATGTGAAAGCCCTGGGCTCAACCTGGGAATTGCATTTAGAACTGGCAGGCTAGAGTTTTGGAGAGGGGAGTGGAATTCCAGGTGTAGCGGTGAAATGCGTAGATATCTGGAGGAACATCAGTGGCGAAGGCGACTCCCTGGTCAGTAACTGACGCTCATGTGCGAAAGTGTGGGTAGCGAACAGGATTAGATACCCTGGTAGTCCACACCGTAA
+
GGGGGDGGGGGGGGGGGFF:<CAFGGGGGGGGFGGGGGEGGGGGGGGGGGGGGGG@7FFGGFFGFGGGGGGGGGGGG8EFGGGGGGFGGGGGFGGGGGGGGGFGGGGGGGGGGGCFGGGGGCCEFGFGDGGGGGDGFFEGGDAGGGFFGGGGGGGFEGGGGGGGGGGGGGGGGGGGDFFGDGGGEFGGFGGGGGGGDGGGGGGGGGGGGGGCF9EGGGDGG8==EGGFCCFGGGGFGFGGGGBDFFGGGGFFFFFC?FFFGFGF@FGF<FFFFGFFFFFFGD
@M02352:288:000000000-CKWC8:1:1101:7973:8048 1:N:0:TAGCGCTC+TCTCTCCG
TACGAGGGGTGCAAGCGTTAATCGGAATTACTGGGCGTAAAGCGTGCGTAGGTGGTTTGTTAAGCAAGATGTGAAAGCCCCGGGCTCAACCTGGGAACTGCATTTTGAACTGGCAAACTAGAGTATTGTAGAGGGTAGTGGAATTTCCAGTGTAGCGGTGAAATGCGTAGAGATTGGAAGGAACATCAGTGGCGAAGGCGGCTACCTGGACAAATACTGACACTGAGGCACGAAAGCGTGGGGAGCAAACAGGATTAGATACCCTGGTAGTCCACGCCGTAA
+
GGGGFGGGGGGGGGGGGGGGGGGGGGGGGGGGGGGGGGGGGGGGGGGGGGGGGGGFGGGGGGGGGGGGGGGGGGGGGGGGGGGGGGGGGGGGGGGGGGGGGGGGGGGGGGGGGGGGGGGGGGGGGGGGGGGGGGGGGGGGGGGGGGGGGGGGGGGGGGGGGFGGGGGGGGGGGGGGGGGGGGGGGGGGGGGGGGGGGGGGGGGGGGGGGGGGGGGGGGGGGGGGGGGGGGGGGGGFGGGGGGFFFFGGGGFFFFGG?FFFGGGGFFGFFFFFFGFFFFF>GG
@M02352:288:000000000-CKWC8:1:1101:24518:8077 1:N:0:TAGCGCTC+TCTCTCCG
TACGGAGGGTCCGAGCGTTATCCGGAATCATTGGGTTTAAAGGGTCCGCAGGCGGTCGATTAAGTCAGAGGTGAAATCCCATAGCTCAACTATGGAACTGCCTTTGATACTGGTTGACTTGAGTCATATGGAAGTAGATAGAATGTGTAGTGTAGCGGTGAAATGCATAGATATTACTTAGAATACCGATTGCGAAGGCAGTCTACTACGTATATACTGACGCTCATGGACGAAAGCGTGGGGAGCGAACAGGATTAGATACCCTGGTAGTCCACGCCGTAA
+
GGGGGGGGGGGGGGGGGGGGGGGGGGGGGGGGGGGGGGGGGGGGGGGGGGGGGGGGDGGGGGGGGGGGGGGGGGGGGGGGGGGGGGGGGGGGGGGGGGGGGGGGGGGGGGGGGGGGGGGGGGGGGGGGGGGGGGGGGGGGGGGGGGGGGGGGGGFGGGGGGGGGGGGGGGGGGGGGGGGGGGGGGGGGGGGGGGGGGGGGGGGGGGGGGGGGGGGGGGGGGGGGGGGGGGGGGGGFGGGGGGFFFFGGGGFFF?GGFFDFGGGGFFGFFFFFFGFFFFFFGG
@M02352:288:000000000-CKWC8:1:1101:3166:8082 1:N:0:TAGCGCTC+TCTCTCCG
TACGAGGGGTGCAAGCGTTAATCGGAATTACTGGGCGTAAAGCGTGCGTAGGTGGTTTGTTAAGCAAGATGTGAAAGCCCCGGGCTCAACCTGGGAACTGCATTTTGAACTGGCAAACTAGAGTATTGTAGAGGGTAGTGGAATTTCCAGTGTAGCGGTGAAATGCGTAGAGATTGGAAGGAACATCAGTGGCGAAGGCGGCTACCTGGACAAATACTGACACTGAGGCACGAAAGCGTGGGGAGCAAACAGGATTAGATACCCTGGTAGTCCACGCCGTAA
+
GGGGDGGGGGGGFGGGGGGGGGFFDC@FGGGGGGGGGGGGGGGGFGGGGGGEFGGGGDGGGGGGGFDEGGGGGGGGGGGGEGGEG:FGGGGFFGGGGGGGDFFGGGGGGFGGGFGGGGGGGFGFGFGCFGG@FGDF7FDFGGGGGGGEDGGGGGGGDGGGFGGGGGGEGGDFGC,B@CFFGGGGGGGGGFG*BCEGGGGGGGEEGEFGGGGGGGGGGGGGCFCFFGFFF5*1AEDECCGGGE>:637DGGFFF?GG<?9@CCGGFFGFFFFBFCF19?)-9>
@M02352:288:000000000-CKWC8:1:1101:24034:8127 1:N:0:TAGCGCTC+TCTCTCCG
TACGAGGGGTGCAAGCGTTAATCGGAATTACTGGGCGTAAAGCGTGCGTAGGTGGTTTGTTAAGCAAGATGTGAAAGCCCCGGGCTCAACCTGGGAACTGCATTTTGAACTGGCAAACTAGAGTATTGTAGAGGGTAGTGGAATTTCCAGTGTAGCGGTGAAATGCGTAGAGATTGGAAGGAACATCAGTGGCGAAGGCGGCTACCTGGACAAATACTGACACTGAGGCACGAAAGCGTGGGGAGCAAACAGGATTAGATACCCTGGTAGTCCACGCCGTAA
+
FGGGDFGGGGGGGGGGGGGGGGGGGGGGGGGGGGGGGGGGGGGGGGGGGGGGGGGGGGEGGGGGGGGGGGGGGGGGGGGGGGGGGGGGGGGGGGGGGGGGGGGGGGFGGGGGGGGGGGGGGFFGDGGGGFFCFGGGGGGGGGGGGGGGGGGGGGGGGGGGGGGGGGGGGGGGGGGGGGGGGGGGGGFGGGGGGGGGGGGGEGGGGGGGGGGGGGGGGGGGGCFGGGGGGGGGGGGFGGGGGGFFFFGFFGFFFFFFFFFFGGGGFFGFFFFFFGFFBFFFGD
@M02352:288:000000000-CKWC8:1:1101:19634:8138 1:N:0:TAGCGCTC+TCTCTCCG
TACGGAGGATCCAAGCGTTATCCGGAATCATTGGGTTTAAAGGGTCCGTAGGTGGATGATTAAGTCAGAGGTGAAATCCTGCAGCTCAACTGTAGAATTGCCTTTGATACTGGTTATCTTGAGTTATTATGAAGTAGTTAGAATATGTAGTGTAGCGGTGAAATGCATAGATATTACATAGAATACCAATTGCGAAGGCAGATTACTAATAATATACTGACACTGATGGACGAAAGCGTGGGGAGCGAACAGGATTAGATACCCTGGTAGTCCACGCCGTAA
+
GGGGGGGGGGGGGGGGGGGGGGGGGGEGDGGGGGGFGGGFGGGGGFGGGGGG<FFF<FFGFGGGGGGGGGGGGGGGGFGGEFFGGGGGGGGGGGFGGGGGGGGGGGGGGGGGGGGGGGGGGFFGGGGGGGGFCGGGGGGGGGGGGGGGGGGGGGGGCEGGGGGGFFFGGGGGGGFGGGGGGGGGGGGGFGGGGGGGGGGGGGGFGGFGC?EGGGGGGGF?FGGFFCGGF6CCGGGFGGGGGGFF0BGGGGFFBBGGFF2FGGGCFFGFFFAA@D@BFFF>GG
@M02352:288:000000000-CKWC8:1:1101:26824:8141 1:N:0:TAGCGCTC+TCTCTCCG
TACGGAGGGTCCGAGCGTTAATCGGAATTACTGGGCGTAAAGCGCGCGTAGGTGGATTGGTCAGTCAGATGTGAAAGCCCAGGGCTCAACCTTGGAACTGCATCTGATACTGCTAGTCTAGAATACAGTAGAGGGTAGTGGAATTTCCTGTGTAGCGGTGAAATGCGTAGATATAGGAAGGAACACCAGTGGCGAAGGCGACTACCTGGACTGATATTGACACTGAGGTGCGAAAGCGTGGGGAGCAAACAGGATTAGATACCCTGGTAGTCCACGCCGTAA
+
G9ADEEGGGGGGG7FGGEGECGGGGDGGGGGGFAFGG@@F<FGGGE@FFCFBFFGGGGGGGD9?FFGGGGGFGFGGGGGGGFFC7,FAF<FFEFGGGGGDGGGGFGDFDGFDFFGGGGGGCFGGFGFGGGGGGG@FFGGGGG@BFGGGGGEFGCGCGGEFGCEEGGEEEEEGG@FG9CFGDGGCFFFFFFGE>EGEDDFGGGGGGGGGG6CFF<C<@FFFFFGGGDG5CFGCE8CDFGDG>5>:>DGF+>>51:CDD?DFGF+>?>FFFFFFFF?BF<@;99
@M02352:288:000000000-CKWC8:1:1101:28471:8185 1:N:0:TAGCGCTC+TCTCTCCG
TACGGAGGGGGTTAGCGTTGTTCGGAATTACTGGGCGTAAAGCGTACGTAGGCGGATTGGAAAGTTGGGGGTGAAATCCCAGGGCTCAACCCTGGAACTGCCTCCAAAACTATCAGTCTAGAGTTCGAGAGAGGTGAGTGGAATTCCAAGTGTAGAGGTGAAATTCGTAGATATTTGGAGGAACACCAGTGGCGAAGGCGGCTCACTGGCTCGATACTGACGCTGAGGTACGAAAGTGTGGGGAGCAAACAGGATTAGATACCCTGGTAGTCCACACCGTAA
+
GGGGGCGGGGGFEGGGGGGGGGGGGGGGGGGGGGGGGGGGGGGGGDEGGGGGGGGBFGGGCFGGGGGGEGGGGGGGGGGGGGGGGGGGGGGGGGGGGGGGGGGGGGGGFGGGGGGGGGGGGGGGGGGGGFGGGGGGGGGGGGGFGGGGGGGGGGGGGGGGGGGGGGGGGGGGGGGGGGGGGGGGGGGGGGGGGGGGGGGGGGCEGGGGGG5FGECFGGGGGGGGGGGGGGGGGGGFFDFGGGFFFFGGGGFFFFGGFFFFGGFFFFGFFFFFFGF7??D1DD
@M02352:288:000000000-CKWC8:1:1101:4785:8322 1:N:0:TAGCGCTC+TCTCTCCG
TACGGAGGGTGCGAGCGTTAATCGGAATTACTGGGCGTAAAGCGCATGCAGGTGGTACATTAAGTCAGATGTGAAAGCCCGGGGCTCAACCTCGGAACTGCATTTGAAACTGGTGAACTAGAGTGCTGTAGAGGGGGGTAGAATTTCAGGTGTAGCGGTGAAATGCGTAGAGATCTGAAGGAATACCAGTGGCGAAGGCGGCCCCCTGGACAGACACTGACACTCAGATGCGAAAGCGTGGGGAGCAAACAGGATTAGATACCCTGGTAGTCCACGCCGTAA
+
GGGG@FGGGGGGGGGGGGGDGGGGGGGGGGGGGGGGGGGGGGGGGGGGGGGGEFGFGGGGFGCFGGGGGGGGGGGGGGGGGGGGGGGGGGGGGGGGFFGGGGGGGGGGGGGGGGGGGGGGGGGGGGGGGGGGGGGGGGGEGGGGGGGGGGGGGGGGGGGGGGGGGGGGGGGEFGGGGGGGFFGGGGGGGGGGGGGGGGGGGGGGGGGGGGGGG?F>EFGGGGGGGGGGFGFDGGGFGGGGGGFFBFGFFFFFFFGG<FAFGGGGFFGFFF>AFFFFF?EFGG
@M02352:288:000000000-CKWC8:1:1101:27603:8385 1:N:0:TAGCGCTC+TCTCTCCG
TACGGAGGGTGCAAGCGTTATCCGGAATCATTGGGTTTAAAGGGTCCGTAGGCTGGCTAATAAGTCAGTGGTGAAATGCAGGGGCTCAACTCCGGCACTGCCATTGATACTGTTAGTCTTGAATTATTGTGAAGTGGTTAGAATATGTAGTGTAGCGGTGAAATGCTTAGATATTACATAGAATACCAATTGCGAAGGCAGATCGCTAACAATATATTGACGCTGATGGACGAAAGCGTGGGTAGCGAACAGGATTAGATACCCTGGTAGTCCACGCCGTAA
+
GGFGGGGGGFFGGGGGGGGGGGGFGGDGGGGGGGGFFDFFFGGGGGGGGGGGGGGGGGGGGGGGGGGGGGGCFGGGGGGGGGGGGEGGGGGGGGGGGGGGGGGGFGGGGGGGGGGGGGGGGGGGGFEGGGGGGGGGFFGGGGGGDGGGGGGGGGGGEGFGGGGGGGGGGGGFGGGGGFGGGGGGGGGGGGGGGGGEGGGGGGGFGGGGGCCCFGG@FFFGGGE=ECGFGGGGGGGF:EGDGGFFFFGGGGFFFF4C>FBFGG?DFFFFAFAFFGFFFFFBDC
@M02352:288:000000000-CKWC8:1:1101:26059:8398 1:N:0:TAGCGCTC+TCTCTCCG
TACGAGGGGTGCAAGCGTTAATCGGAATTACTGGGCGTAAAGCGTTCGTAGGCGGTTTGTTAAGCAAGATGTGAAAGCCCAGGGCTCAACCTTGGAACTGCATTTTGAACTGGCAAACTAGAGTACTGTAGAGGGTGGTGGAATTTCCAGTGTAGCGGTGAAATGCGTAGAGATTGGAAGGAACACCAGTGGCGAAGGCGACTACCTGGACTGATATTGACACTGAGGTGCGAAAGCGTGGGGAGCAAACAGGATTAGATACCCTGGTAGTCCACGCCGTAA
+
GGGG<CDGGGGGGGGGGGEGGFGGGGGGGGGGGGGGGGGGGGGGGGGGGGGGGGGGGGGGGGFGGGGGGGGGGGGGGGGGGGGGGGGFFGGGGGGGGGGGGGGGGGGGGGGGGGGGGGGGGFGFGGGGGGDFFGGGGGGGGGGGGGGGGGGGGGGGGGGGGGGGGGGGGGGGFEGGGGGGGGGGGGGGGDFCGEGGEGGECEGEFFGGGFFCGGG?:<9CCGCGGGGGGGGDGGGFGGGGGGF?9BGC+9>?BBGGBFBFGGCFFFGFDFB<FGFFF?FFGD
@M02352:288:000000000-CKWC8:1:1101:20782:8482 1:N:0:TAGCGCTC+TCTCTCCG
TACGAAGGTCCCGAGCGTTATTCGGAATCACTGGGCGTAAAGGGAGCGTAGGCTGCGTGGTAAGTCAGATGTGAAATCTCGGTGCTCAACACCGAAACTGCATTCGATACTGCCATGCTAGAGTAATGGAGAGGTAACTGGAATTCTCAGTGTAGCAGTGAAATGCGTAGATATTGAGAGGAAGACCAATGGCGAAAGCAGGTTACTGGACATTTACTGACGCTGAGGCTCGAAGGCTAGGGTAGCGAAAGGGATTAGATACCCCTGTAGTCCTAGCAGTAA
+
GGGGGGGGGGGGGGGGGGGGGGGGGGGGGGGGGGGGGGGGGGGGGGGGGGGGGGGGGGGGGGGGGGGGGGGGGGGGGGGGGGGGGGGGGGGGGGGGGGGGGGGGGGGGGGGGGGGGGGGGGGGGGGGGGGGGGGGGGGGGGGGGGGGGGGGGGGGGGGGGGGGGGGGGGGGGGGGGGGGGGGGGGGGGGGGGGGGGGGGGGGGGGGGGGGGGGGGGGGGGGGGGGGGGGGGGGGGFGGGGGGFFFFGGGGFFFFGGFFFFGGGGFFGFFFFBFGFFFFFFGG
@M02352:288:000000000-CKWC8:1:1101:18903:8490 1:N:0:TAGCGCTC+TCTCTCCG
TACGAGGGGTGCAAGCGTTACTCGGAATTACTGGGCGTAAAGCGTGCGTAGGTGGTTTGTTAAGCAAGATGTGAAAGCCCCGGGCTCAACCTGGGAACTGCATTTTGAACTGGCAAACTAGAGTATTGTAGAGGGTAGTGGAATTTCCAGTGTAGCGGTGAAATGCGTAGAGATTGGAAGGAACATCAGTGGCGAAGGCGGCTACCTGGACAAATACTGACACTGAGGCACGAAAGCGTGGGGAGCAAACAGGATTAGATACCCTGGTAGTCCACGCCGTAA
+
GGGG-@BEEGGGGGFGGGGD,CFGGGFGGGGGGGGGGFGGGGGGGGGEFFFGGGGFGGGGGGFFGGGGFGGGGGGGGGGGDGGGGGGFGFGGGFGGGGGGG9?BFG,CFGFGCFCDFFGGGGEFFGGGGGEDFGGFFEGGGGFGGGGGGGFGGGGGGGGGGGGG9FGGGGGCFFGGGCEEEGGGGGGGGGGGGGGGDGGGGGGDDGGFG=FGFGGGGGGGGCFGGGGGGDGGGCDEGCGGGGFFFFGDGGFFFFGGFFFFFGGFF@FFFFBFFGFFFFFFGD
@M02352:288:000000000-CKWC8:1:1101:24531:8495 1:N:0:TAGCGCTC+TCTCTCCG
TACGAGGGGTGCAAGCGTTAATCGGAATTACTGGGCGTAAAGCGTGCGTAGGTGGTTTGTTAAGCAAGATGTGAAAGCCCCGGGCTCAACCTGGGAACTGCATTTTGAACTGGCAAACTAGAGTATTGTAGAGGGTAGTGGAATTTCCAGTGTAGCGGTGAAATGCGTAGAGATTGGAAGGAACATCAGTGGCGAAGGCGGCTCACTGGCTCGATACTGACGCTGAGGTACGAAAGTGTGGGGAGCAAACAGGATTAGATACCCTGGTAGTCCACACCGTAA
+
GGGGCCFGGGGGGGGGGCFGGGGGGGGGGGGGGGGGGGGGFGG>GGGGGGGGGGGGGGGGGGFFCGGGGGGGGGGGGGGGGGGGGGGGGGGGGGGCGGGGGGGGGGGGGGGGGGGGGGGFGGFFEGFF<FGGGGGFFGGGGGGGGGGGGGGGGGGGGGCFGGGGGGGEEEGGGGGFFFFFDGGGGGGGGGGGGGGGDGGGGGG*0AFCCFGGG5FE5CC:CEGECGGGF6CDGF55FFGGGEFFBE3CCGFFBFGG2?<FGGGCF>GFFFFFFFFFFFF:G9
@M02352:288:000000000-CKWC8:1:1101:17070:8504 1:N:0:TAGCGCTC+TCTCTCCG
TACGGAGGGTCCGAGCGTTATCCGGAATCATTGGGTTTAAAGGGTCCGCAGGCGGTCGATTAAGTCAGAGGTGAAATCCCATAGCTCAACTATGGAACTGCCTTTGATACTGGTTGACTTGAGTCATATGGAAGTAGATAGAATGTGTAGTGTAGCGGTGAAATGCATAGATATTACACAGAATACCGATTGCGAAGGCAGTCTACTACGTATGTACTGACGCTCATGGACGAAAGCGTGGGGAGCGAACAGGATTAGATACCCTGGTAGTCCACGCCGTAA
+
GGGGGGGGGGGGGGGGGGGGGGGGGGGGGGGGGGGGGGGGGGGGGFGGDGGGEGGGGGGGGGGGGGGGCFGGGGGGGBEEGGGGGGGGGGGFGFFGGGGDGGCGGGGGGGGGGGGGFGGGGFGGCDFFGFGGGGGGGGFGFGGGGGFGGGGGGGGGGGGGGGGGGGFGGGGGGGGGGGGGGGGGGGGGGGGGGGGGGGGGGGFCGGGGGGGGGGGGGGGGGGGGGGGGGFGDGGGFDGGGGGFBBFGGGGFF<BGGFFBFGGGGFFGF<FFDFGFFFFFFGG
@M02352:288:000000000-CKWC8:1:1101:24527:8515 1:N:0:TAGCGCTC+TCTCTCCG
TACGAGGGGTGCAAGCGTTAATCGGAATTACTGGGCGTAAAGCGTGCGTAGGTGGTTTGTTAAGCAAGATGTGAAAGCCCCGGGCTCAACCTGGGAACTGCATTTTGAACTGGCAAACTAGAGTATTGTAGAGGGTAGTGGAATTTCCAGTGTAGCGGTGAAATGCGTAGAGATTGGAAGGAACATCAGTGGCGAAGGCGGCTCACTGGCTCGATACTGACGCTGAGGTACGAAAGTGTGGGGAGCAAACAGGATTAGATACCCTGGTAGTCCACACCGTAA
+
GGGGGGGGGGGGGGGGGGGGGFGGGGGGGGGGGGGGGGGGGGGGGGGGGGGGGGGGGGGGGGGGGGGGGGGGGGGGGGGGGGGGGGGGGGGFGGGGGGGGGGGGGGGGGGGGGGGGGGGGGGGGGGGGGGGGGGGGGGGGGGGGGGGGGGGGGGGGGGGGGGGGGGGGGGGGGGGGGGGGGGGGGGGGGGGGGGGGGGGGGGGGGGGGGGGGGGGGGGGGGGGGGGGGGGGDGGGEGGGGGGFFFFGGFGFFFFGGFFFFGGFFFFGFFFFFFGFFFFD:DC
@M02352:288:000000000-CKWC8:1:1101:27567:8532 1:N:0:TAGCGCTC+TCTCTCCG
TACGGAGGGTCCGAGCGTTATCCGGAATCATTGGGTTTAAAGGGTCCGCAGGCGGTCAATTAAGTCAGAGGTGAAATCCCATAGCTTAACTATGGAACTGCCTTTGATACTGGTTGACTTGAGTCATATGGAAGTAGATAGAATGTGTAGTGTAGCGGTGAAATGCATAGATATTACACAGAATACCGATTGCGAAGGCAGTCTACTACGTATGTACTGACGCTCATGGACGAAAGCGTGGGGAGCGAACAGGATTAGATACCCTGGTAGTCCACGCCGTAA
+
GDF@@B@@CCGGGCGDE@CGGGGGGEEGGGGGGFGF:FGFFGGGGGFGGGGCFGGGDEGGGGGGGGEFDGGFCGGGGFGGGGF???FDFFGGGGGGGGGFDGGFGFFCGGGGDGFEGGGGGGGFGGGGCGGGGFGGGGGFGGGGFGFFGGGGG:FGEGEEGGGGGGGGGGGGGGGGGGGGGGGGGCGGGGGGGCEGDGGGDFGGDFGEGGGGFFGG7EFGGGGGGGGGGGGGEGDDGGGGEDEB6>GGGGFFFFFGBF>FEF6DFFGFFFFFFGFF(8>9DD
@M02352:288:000000000-CKWC8:1:1101:15732:8544 1:N:0:TAGCGCTC+TCTCTCCG
TACGGAGGGTCCGAGCGTTAATCGGAATTACTGGGCGTAAAGCGCACGCAGGCGGTTTGTTAAGCTAGATGTGAAAGCCCTGGGCTCAACCTGGGAATTGCATTTAGAACTGGCAGGCTAGAGTTTTGGAGAGGGGAGTGGAATTCCAGGTGTAGCGGTGAAATGCGTAGATATCTGGAGGAACATCAGTGGCGAAGGCGACTCCCTGGTCAGTAACTGACGCTCATGTGCGAAAGTGTGGGTAGCGAACAGGATTAGATACCCTGGTAGTCCACGCCGTAA
+
GGGGGEGGGGGGGGGGGGGGGGGGGGGGGGGGGGGGGGGGGGGGGGGGGGGGGGGFGGGGGGGGGGGFGGGGGGGGGGGGGGGGGGGGGGGGGGGGGGGFGGGGGGGGGGGGGGGGGGGGGGGGGGGGGGGGGGDGGDGGGGGGGGGGGGGGGGGGGGGGGGGGGGGGGGGGGGGFFGGGGGGGGGGGFGGGGGDGEGGGGGGGGGFGGGGGGGGGGGGGGGGGGGGGGCGGEEGDGGGGGGFA:FGGGGFFBFGG??AFGGGGF)>?4=ABFGFFFFFFDD
@M02352:288:000000000-CKWC8:1:1101:26050:8561 1:N:0:TAGCGCTC+TCTCTCCG
TACGGAGGGTGCGAGCGTTAATCGGAATTACTGGGCGTAAAGCGCACGCAGGCGGTTTGTTAAGCTAGATGTGAAAGCCCCGAGCTCAACTTGGGATGGTCATTTAGAACTGGCAGGCTAGAGTCTTGGAGAGGGGAGTGGAATTCCAGGTGTAGCGGTGAAATGCGTAGATATCTGGAGGAACATCAGTGGCGAAGGCGACTCCCTGGCCAACGACTGACGCTCATGTGCGAAAGTGTGGGTAGCGAACAGGATTAGATACCCTGGTAGTCCACACCGTAA
+
GGGGGGGGGGCCGGGGGGGG,CFGGFGGGGFGGGGGGGGGGGGGGEGGGGGGEEGGGGFGGGGGCFEG9FGGGGGGGFG@FGGGGGGGGGGGGG<DF@EFFFCGGGF,@EGDGGFG7FEEGC<FGGGG9:BFGG7@>FFFF9FGGGF;FGGFGGGGGGGGGGGGGGDGGGGGGGFECGGFGDGG@CG9,<@FEEGGGGGD5EEGGGF@FFG6@**2?EEFG>EGECGGF9:/787>:07:E5<A<FDDGGFF??FG>FAFFGCFFFGFFFFFFFF03:B?GG
@M02352:288:000000000-CKWC8:1:1101:15730:8563 1:N:0:TAGCGCTC+TCTCTCCG
TACGGAGGGTCCGAGCGTTAATCGGAATTACTGGGCGTAAAGCGCACGCAGGCGGTTTGTTAAGCTAGATGTGAAAGCCCTGGGCTCAACCTGGGAATTGCATTTAGAACTGGCAGGCTAGAGTTTTGGAGAGGGGAGTGGAATTCCAGGTGTAGCGGTGAAATGCGTAGATATCTGGAGGAACATCAGTGGCGAAGGCGACTCCCTGGTCAGTAACTGACGCTCATGTGCGAAAGTGTGGGTAGCGAACAGGATTAGATACCCTGGTAGTCCACGCCTTAA
+
GGGGGGGGGGGGGGGGGGGGGGFGEGFFGGGGFGFGGGG:CEFGGGGGG>FGGGGGGGGGGGGFGGFFFFGGGGGGGGGGGAD<FGGFGGGGGGGGGGGDGCFGFD<CFGGGCGGGGGGGG>9DGGGG7,8DCGGGCGGFCFGGGGGFGGGGGFFFEDGGFC?CEF:CGG5FE@FGGF<F7BCC@9,BFGECE*8C*CFG8CEGGCFCGFG?*2<A?<<CF*A;8/@FG?FC**95>EF7CGD2?FG):DEF:(*:4=9=0<EGFFFF)88460=13()(*2
@M02352:288:000000000-CKWC8:1:1101:17456:8567 1:N:0:TAGCGCTC+TCTCTCCG
TACGGAGGGGGTTAGCGTTGTTCGGAATTACTGGGCGTAAAGCGCACGTAGGCGGATCAGAAAGTATAGGGTGAAATCCCAGGGCTCAACCCTGGAACTGCCTTGTAAACTCCTGGTCTTGAGTTCGAGAGAGGTGAGTGGAATTCCGAGTGTAGAGGTGAAATTCGTAGATATTCGGAGGAACACCAGTGGCGAAGGCGGCTCACTGGCTCGATACTGACGCTGAGGTGCGAAAGTGTGGGGAGCAAACAGGATTAGATACCCTGGTAGTCCACACCGTAA
+
GGGGGGGGGGGGGGGGGGGGGGGGGGGGGGGGGGGGGGGGGGGGGGGGGGGGGGGGGGGGGGGGGGGGFGGGGGGGGGGGGGGGGGGGGGGGGGGGGGGGGGGGFFGGGAFGGGGGGGGGGGGGGGGGGGGGGGGGGGGGGGFFGGFGGGGGGGGGGGGGGGGGFGGGGGGGGGGGGG>EEGGGGGGGGGGGGGGGDGGGGGGGGGGDGGGGGGGGGGGGGGGGGGFGGCFGGGGFGGGGGGEBFFGGGGFFBBGGDFAFGFGG?;FFFFFFFGFFF35?GG
@M02352:288:000000000-CKWC8:1:1101:22522:8624 1:N:0:TAGCGCTC+TCTCTCCG
TACGGAGGGTGCGAGCGTTAATCGGAATTACTGGGCGTAAAGCGCATGCAGGTGGTTCATTAAGTCAGATGTGAAAGCCCGGGGCTCAACCTCGGAACTGCATTTGAAACTGGTGAACTAGAGTGCTGTAGAGGGGGGTAGAATTTCAGGTGTAGCGGTGAAATGCGTAGAGATCTGAAGGAATACCAGTGGCGAAGGCGGCCCCCTGGACAGACACTGACACTCAGATGCGAAAGCGTGGGGAGCAAACAGGATTAGATACCCTGGTAGTCCACGCCGTAA
+
GGGGGGFGGGGGGDGGGGGE<CFFGGGGGGGGGGGGGGGGCFGGGF:FEGGG6CFGFFGGGGGGGGGGGGGFGGGGFGGGGGGEGGGGGGGGGGGGFGGGGCGGGGGCFFGGGGGFCFGGGFGFFGEGGGGGGGGGGGGEEGGGGGG?CFFGGGGFEGGGGGGGGGGGGGGDGGGGGGGGGGGGGGGGGGGGGGGGGGGGGGCGGGGGGGFGGGGGGGGGGGGCCFGCFGG3EEGDGGGGDGB6>DCCGGFFFFGGFFBFGGGGFFCFBFBFFGFFFFFBGC
@M02352:288:000000000-CKWC8:1:1101:8755:8644 1:N:0:TAGCGCTC+TCTCTCCG
TACGAGGGGTGCAAGCGTTAATCGGAATTACTGGGCGTAAAGCGTGCGTAGGTGGTTTGTTAAGCAAGATGTGAAAGCCCAGGGCTCAACCTTGGAACTGCATTTTGAACTGGTAGACTAGAGTACTGTAGAGGGTGGTGGAATTTCCAGTGTAGCGGTGAAATGCGTAGAGATTGGAAGGAACATCAGCGGCGAAGGCGGCCACCTGGACAGATACTGACGCTGAGGAACGAAAGCGTGGGGAGCGAACAGGATTAGATACCCTGGTAGTCCACGCCGTAA
+
GGGGFGGGGGGGGGGGGGGGDGGGGDEFGGGGGGGGGGGGGGGGGGDFFFFGFGGGGGGGGGGGGGGGGGGGFGGGGGGGGGGGGGGGGGGGFGGGGGGGGFGGGGGGGGGGGGGGGGGGGGGGGGEEGGGGGGGGGGGGGGGGGGGGGGFGGGGG*@FGGGGGGGGGCE9;DGFGGGGCEGGGGFGGG@FEGEGDGGGGGGG5FGGFGGGGGGGGGGGGGGGGEGGFFGGGGGGEGGGEGGE?FF:5EGDFF:<C2@BF?C6DFFGFFFFBFGFFFFFFGG
@M02352:288:000000000-CKWC8:1:1101:8755:8663 1:N:0:TAGCGCTC+TCTCTCCG
TACGAGGGGTGCAAGCGTTAATCGGAATTACTGGGCGTAAAGCGTGCGTAGGTGGTTTGTTAAGCAAGATGTGAAAGCCCAGGGCTCAACCTTGGAACTGCATTTTGAACTGGTAGACTAGAGTACTGTAGAGGGTGGTGGAATTTCCAGTGTAGCGGTGAAATGCGTAGAGATTGGAAGGAACATCAGTGGCGAAGGCGGCCACCTGGACAGATACTGACGCTGAGGAACGAAAGCGTGGGGAGCGAACAGGATTAGATACCCTGGTAGTCCACGCCGTAA
+
GGGGFFGGGGGGGCGGGGGGGGGGGGGGGGGGGGGGGGGGGGGGGGGGFGGGFGGGGGGGGGGGGGGGGGGGGGGGGGGGGGGGGGGGGGGGGGGGGGGGGGGGGGGGGGGGGGGGGGGGGFGGFGGGGGGGGGDGFCFFGGGGGGGGGGGGGGGGGGGGGGFGGGGGEEDGEGGGGGF@EGGGGGGGFGGFGGGGGGGGGGGGGGGGG6CFEGGGGGGGCEGGGGGGGGGDGGGDFEGGGGFB9>DGDGB?BFFG7?DFFFFDFFGFFFFF9FFF>?DBGD
@M02352:288:000000000-CKWC8:1:1101:22369:8676 1:N:0:TAGCGCTC+TCTCTCCG
TACGAGGGGTGCAAGCGTTAATCGGAATTACTGGGCGTAAAGCGTGCGTAGGTGGTTTGTTAAGCAAGATGTGAAAGCCCCGGGCTCAACCTGGGAACTGCATTTTGAACTGGCAAACTAGAGTATTGTAGAGGGTAGTGGAATTTCCAGTGTAGCGGTGAAATGCGTAGAGATTGGAAGGAACATCAGTGGCGAAGGCGGCTACCTGGACAAATACTGACACTGAGGCACGAAAGCGTGGGGAGCAAACAGGATTAGATACCCTGGTAGTCCACACCGTAA
+
GGGGCFEGGGGGGGGGGGGGFGGGGGFGGGGGGGGGGGGGGGGGGGGGGGGGGGGFGGGGGGGGGGGGGGGGGGGGGGGGGGGGGGGGGGGGGGGGGGGGGGGGGGFGGGGGGGG,FGGGGGGGGGGGGGGFGGEGGGGGGGGGGGGGGGGGGGGGGGGGGGGGGGGGGGGGGGGGGGGGGGGGGGGGGGGGGGGGGGGGGGGGGGGGGGGGGFGGGGGGGGGGGFGGGGGGGGGFGGGGGGFBFFG7FGFFBBGG?FFFFGFGFFGFFFFFFGFFFFFFGD
@M02352:288:000000000-CKWC8:1:1101:6155:8683 1:N:0:TAGCGCTC+TCTCTCCG
TACGGAGGGTCCGAGCGTTAATCGGAATTACTGGGCGTAAAGCGCGCGTAGGTGGATTGGTCAGTCAGATGTGAAAGCCCAGGGCTCAACCTTGGAACTGCATCTGATACTGCTAGTCTAGAATACAGTAGAGGGTAGTGGAATTTCCTGTGTAGCGGTGAAATGCGTAGATATAGGAAGGAACACCAGTGGCGAAGGCGACTACCTGGACTGATATTGACACTGAGGTGCGAAAGCGTGGGGAGCAAACAGGATTAGATACCCTGGTAGTCCACGCCGTAA
+
GGGGEGGGGGGGGGGGGGGGGGGGGGGGGGGGGGGGGGGGGGGGGGGGGGGGGGGGGGGGGGGGGGGGGGGGGGGGGGFGGGGGGGGGFGGGGGGGGGGGGGGGGGGGGGGGGGGGGGGGGGGGGGGGGGGGGGGEGGGGGGGGGGGGGGGGGGGGGGGGGGGGGGGGGGEGGGGCFGGGGGGGGGGGGGGGGGGGGGGGGGGDGGGGGGGGGGFCGGGGGFGGGGGGGEFDGGGFGGGGGGFFFFGGFFFFFFGGDF>FFGFGFFGFAFAFFGFBB?BFGG
@M02352:288:000000000-CKWC8:1:1101:9455:8688 1:N:0:TAGCGCTC+TCTCTCCG
TACGGAGGGTCCGAGCGTTAATCGGAATTACTGGGCGTAAAGCGCGCGTAGGTGGATTGGTCAGTCAGATGTGAAAGCCCAGGGCTCAACCTTGGAACTGCATCTGATACTGCTAGTCTAGAATACAGTAGAGGGTAGTGGAATTTCCTGTGTAGCGGTGAAATGCGTAGATATAGGAAGGAACACCAGTGGCGAAGGCGACTACCTGGACTGATATTGACACTGAGGTGCGAAAGCGTGGGGAGCAAACAGGATTAGATACCCTGGTAGTCCACGCCGTAA
+
GGGGGGGGGGEGGGGGGGGGFEFGGGGGGGFFGGGDGGGGGGGGGGGGGGGGFGGGGGGGFGGGGGGG9FGGGGGGFEFFFGGGGGGGGGGGF?=E?FGEGGGFGGGGGGGGGGGFGGGGFC,CBDDG=@<FGEC@<:FGFGEGFFCGGGF,@EEDFGGGGGCFGGC*1;CF@FFFCCFGEGFGGGGGDFGCE5EGGGGGGDGGGGFFCFFEGGG9@CCEFGGFGGFFE*79EEDEF57EGGD07DGF7<FF:?GG?F4BGGGFFFGFFFAFFDF:08@BGG
@M02352:288:000000000-CKWC8:1:1101:6699:8730 1:N:0:TAGCGCTC+TCTCTCCG
TACGGAGGGTGCAAGCGTTACTCGGAATCACTGGGCGTAAAGAGCGTGTAGGCGGGTTTGTAAGTTTGAAGTGAAATCCAATGGCTCAACCATTGAACTGCTTTGAAAACTGCTTACCTAGAATATGGGAGAGGTAGATGGAATTTCTGGTGTAGGGGTAAAATCCGTAGAGATCAGAAGGAATACCGATTGCGAAGGCGATCTACTGGAACATTATTGACGCTGAGACGCGAAAGCGTGGGGAGCAAACAGGATTAGATACCCTGGTAGTCCACGCCCTAA
+
GGGGGGGGGGGGGGGGGGGGGGGGGGGGGGGGGGGGGGGGGGGGGGGGGGGGGGGGGGGGGGGGGGGGGGGGGGGGGGGGGGGGGGGGGGGGGGGGGGGGGGGGGGGGGGGGGGGGGGGGGGGGGGGGGGGGGGGGGGGGGGGGGGGGGGGGGGGGGGGGGGGGGGGGGGGGGGGGGGGGGGGGGGGGGGGGGGGGGGGGGGGGGGGGGGGGGGGGGGGGGGGGGDEGGGGGGGGFGGGGGEDFFFGGGGFFFFGGFFFFGGGGFFGFFFFAFG@BF::>GF
@M02352:288:000000000-CKWC8:1:1101:15979:8794 1:N:0:TAGCGCTC+TCTCTCCG
TACGGAGGGTCCGAGCGTTAATCGGAATTACTGGGCGTAAAGCGCACGCAGGCGGTTTGTTAAGCTAGATGTGAAAGCCCTGGGCTCAACCTGGGAATTGCATTTAGAACTGGCAGGCTAGAGTTTTGGAGAGGGGAGTGGAATTCCAGGTGTAGCGGTGAAATGCGTAGATATCTGGAGGAACATCAGTGGCGAAGGCGACTCCCTGGTCAGTAACTGACGCTCATGTGCGAAAGTGTGGGTAGCGAACAGGATTAGATACCCTGGTAGTCCACACCGTAA
+
GGGGGGGEGGGGGGGGGGGGGGGGGGGGGGGGGGGGGGGGGGGGGGEGGGGGGFGFGGGGGGGGGGGGGGGGGGGGGGGGGCFFGFFFFCFGGGGGGGFGGGGGGFGGGGGGGGGGGGGGGGGFFGGGGGGFEGGGGGGGGGGGGGFGGGGGGGGGGGGGGGGGGGGGGGGGGGGGGGGGGEGGGGGGGFGGGGGGGGGGGGGGGGEGFGFGGGGGGGGFGGGGGGGGGGGGGGGFGGGGGGFFFFGGGGFFFFFD?F<FGGGGFFGFAFDBFFFF?<EBGC
@M02352:288:000000000-CKWC8:1:1101:22040:8800 1:N:0:TAGCGCTC+TCTCTCCG
TACGGAGGGTGCAAGCGTTATCCGGAATCATTGGGTTTAAAGGGTCCGTAGGCGGATAGATAAGTCAGAGGTGAAATCCTGCAGCTCAACTGTAGAATTGCCTTTGAAACTGTTTATCTTGAGTTATTGTGAAGTGGTTAGAATATGTAGTGTAGCGGTGAAATGCTTAGAGATTACATGGAATACCGATTGCGAAGGCAGATCACTAACAATATACTGACGCTGATGGACGAAAGCGTGGGGAGCGAACAGGATTAGATACCCTGGTAGTCCACGCCGTAA
+
GGGGGGGGGGGGGGGGGGGGGGGGGGGGGGGGGGGFEGGGGGGGGGGGGGGGGGGGGGGGGGGGGGGGGGGGGGGGGGGGGGGGGGGGGGGGGGGGGGGGGGGGGGGGGGGGGGGGGGGGGGGGGGGGGGFG<FFGGGGGGGGGGGGGGGGGGGGGGGGGGGGGGGFGGGGGGGFGGGGGGGFGGGGGGGGGGGGGGGGGGGGGGGGEGGDFGGGGGGGGGGGGGGGGFFFGGGGFGGGGGGFFFFGGGGFFFFGG>FFFGGGGFFFFAFBFFGFBFBF>GG
@M02352:288:000000000-CKWC8:1:1101:14514:8883 1:N:0:TAGCGCTC+TCTCTCCG
TACGAAGGTCCCGAGCGTTATTCGGAATCACTGGGCGTAAAGGGAGCGTAGGCTGCGTGGTAAGTCAGATGTGAAATCTCGGTGCTCAACACCGAAACTGCATTCGATACTGCCATGCTAGAGTAATGGAGAGGTAACTGGAATTCTCAGTGTAGCAGTGAAATGCGTAGATATTGAGAGGAAGACCAATGGCGAAAGCAGGTTACTGGACATTTACTGACGCTGAGGCTCGAAGGCTAGGGTAGCGAAAGGGATTAGATACCCCTGTAGTCCTAGCAGTAA
+
GGFDFCFGGGEGGDGGGFFGGDFDGEFFAGGGGGGGGGEEFGCEFEGGGGGGGGG7FGGGGGGGGGGFGGGGFGFGGGEGECGEGFGGGGGGGGGGGGGGGEFD@FEGFFGGGFDFFGGAFFGDE<FFFFGGGGGGCFDGGGGGGGGGFGGGGGGGFFGDFGFGGGGEGGCGGGFGCGGGGGGGGGGGGGFCGGGGGGGGGGGG:BCCCCGGGFFFGGGGGGGGGGGGDCF<EGGFG?<8C=F?6FDCGGEF::FGBF<FEGFF@FGFA=AB?C@4:<4<FF
@M02352:288:000000000-CKWC8:1:1101:18509:8888 1:N:0:TAGCGCTC+TCTCTCCG
TACGAGGGGTGCAAGCGTTACTCGGAATTACTGGGCGTAAAGCGTGCGTAGGTGGTTTGTTAAGCAAGATGTGAAAGCCCCGGGCTCAACCTGGGAACTGCATTTTGAACTGGCAAACTAGAGTATTGTAGAGGGTAGTGGAATTTCCAGTGTAGCGGTGAAATGCGTAGAGATTGGAAGGAACATCAGTGGCGAAGGCGGCTACCTGGACAAATACTGACACTGAGGCACGAAAGCGTGGGGAGCAAACAGGATTAGATACCCTGGTAGTCCACGCCGTAA
+
GGGGCGGGGGGGGGGGGGGG6EFEGGGGGGGGGGGGGGGGGGGGGGGGGGGGFGGFFGGGGGGGGGGGGGGGGGGGGGGGGGGGGGGGGFGGGGGGGGGGGGGGGGGGGGGGGGGGGGGGGGGGGGGGGGGGGGGGGGGGGGGGGGGGGGGGGCGGGEFGGGFGGFGGGGGGGGFFGGGGGGGGGGGGGGGGGGGGGGGGGGGGGGGGGGGGGGGGGGGGGGGDGCFGGGG:EEGBFEDGGGF?BEGGFGFFFFGG?F9@FGFFFFGFBFFFFG?6>FFFGD
@M02352:288:000000000-CKWC8:1:1101:14530:8898 1:N:0:TAGCGCTC+TCTCTCCG
TACGAAGGTCCCGAGCGTTATTCGGAATCACTGGGCGTAAAGGGAGCGTAGGCTGCGTGGTAAGTCAGATGTGAAATCTCGGTGCTCAACACCGAAACTGCATTCGATACTGCCATGCTAGAGTAATGGAGAGGTAACTGGAATTCTCAGTGTAGCAGTGAAATGCGTAGATATTGAGAGGAAGACCAATGGCGAAAGCAGGTTACTGGACATTTACTGACGCTGAGGCTCGAAGGCTAGGGTAGCGAAAGGGATTAGATACCCCTGTAGTCCTAGCAGTAA
+
GGGGFFGGGGGGGGGGGGGGGGGGGGGGGGGGGGGGGGGGGGGGGGGGGGGGGGGGGGGGGGGGGGGGGGGGGGGGGGGGGFGGGGGGGGGGGGGGGGGGGGGGGGGGGGGGGGGGGGGGGFGG<FGGFFGGGGGGGGGGGGGGGGGFGGGGGGGGGGGGGGGGGGGGGGGGGGGG9CGGGGGGGGGGGGGFGGGGGGGGGGGGGGGFFGGFGGGGGGGGGGGGGGGGGGG35875FGGGGGF>?FDDGGFFF:FGFFAFGGGGFFGFFFFDFGF<?AFFCC
@M02352:288:000000000-CKWC8:1:1101:13376:8966 1:N:0:TAGCGCTC+TCTCTCCG
TACGAGGGGTGCAAGCGTTAATCGGAATTACTGGGCGTAAAGCGTGCGTAGGTGGTTTGTTAAGCAAGATGTGAAAGCCCCGGGCTCAACCTGGGAACTGCATTTTGAACTGGCAAACTAGAGTCTTGTAGAGGGTAGTGGAATTTCCTGTGTAGCGGTGAAATGCGTAGAGATTGGAAGGAACATCAGTGGCGAAGGCGTCTCCCTGGCAAAATACTGACCCTGAGGCACGAAAGCGTGGGGAGCAAACAGGATTAGATACCCTGGTAGTCCACGCCGTAA
+
FCF@C;++88@@CEFFG8BB@@,@F7@DFF<,,CFEF7@:CFFB,8?@CFEG<EFGCEC=CFFGG,EFFFCEFF9FD<F?CCEDEGFF@BE<,B<BFEFGGFGB?,5>FFGG=3,,,6CFFA,8,:,C@FFAFDF+@FF77FFEGFC,,,7FFEGGGGGGGGGF9C>>CE7F;,,:,>,?C:CFF::,:338B*=88*;C*8A+C8C@*:03;879:C:0++*2C5C8*:9D*1*8<7D?C8)(,)1*2>)8(4C>4*6BGCCD47*0)/.)=FF(4(7->5
@M02352:288:000000000-CKWC8:1:1101:20035:8967 1:N:0:TAGCGCTC+TCTCTCCG
TACGAGGGGTGCAAGCGTTAATCGGAATTACTGGGCGTAAAGCGTGCGTAGGTGGTTTGTTAAGCAAGATGTGAAAGCCCCGGGCTCAACCTGGGAACTGCATTTTGAACTGGCAAACTAGAGTATTGTAGAGGGTAGTGGAATTTCCAGTGTAGCGGTGAAATGCGTAGAGATTGGAAGGAACATCAGTGGCGAAGGCGGCTACCTGGACAAATACTGACACTGAGGCACGAAAGCGTGGGGAGCAAACAGGATTAGATACCCTGGTAGTCCACGCCGTAA
+
GGGGGFGGGFGGGGGGGCFGGGGGGGGGGGGGGGGGGGEGGGGGFGGGFGGGEEGFGGGGGGGGGGGGGGGGGGGGGGGGGGGDDGGGGGGGGGGGFGGGGGGDGGGGGGGGGGGGGGGGGGGGGGGGGGGGGGGGGGGGGGEGGGGGGGGGGGGGGGGGGGFGGGGGGGGGGGGFGGGGGGGGFGGGGGGGGGGGGGGGGGGGGGFGGGGGGGGGGGGGGGGGGGGGGGGGGGGFGGDCGGFFFFGDGGFFFFGGFFAFG9EGF@F)6B<A/CFFB?FFGG
@M02352:288:000000000-CKWC8:1:1101:24297:9092 1:N:0:TAGCGCTC+TCTCTCCG
TACGGAGGGTCCGAGCGTTATCCGGAATCATTGGGTTTAAAGGGTCCGCAGGCGGTCAATTAAGTCAGAGGTGAAATCCCATAGCTTAACTATGGAACTGCCTTTGATACTGGTTGACTTGAGTCATATGGAAGTAGATGGAATGTGTAGTGTAGCGGTGAAATGCATAGATATTACACAGAATACCGATTGCGAAGGCAGTCTACTACGTATGTACTGACGCTCATGGACGAAAGCGTGGGGAGCGAACAGGATTAGATACCCTGGTAGTCCACGCCGTAA
+
GGGGGGGGGGGGGGGGGGGGGGGGGGGGGGGGGGGGDEFGGGGGGGGGGGGGGGGGGGGGGGGGGGGGGGGGGGGGGFGGGGGGGGGGGGGGGGGGGGGGGGGGGGGGGGGGGGGGGGGGGGGGGGGGGGGGGGGGGGGGGGGGGGGGGGGGGGGGGGGGGGGGGGGGGGGGGGGGGGGGGGGGGGGGGGGGGGGGGGGGGGGGGGGGGGGGGGGGGGGGGGGDGGGGGGGGGGGFGGGGGGEFFEGGGGFFFBFFFFFFGGGGFFGFFFFFBGFBFFF>DD
@M02352:288:000000000-CKWC8:1:1101:22333:9104 1:N:0:TAGCGCTC+TCTCTCCG
TACGAGGGGTGCAAGCGTTAATCGGAATTACTGGGCGTAAAGCGTGCGTAGGTGGTTTGTTAAGCAAGATGTGAAAGCCCCGGGCTCAACCTGGGAACTGCATTTTGAACTGGCAAACTAGAGTATTGTAGAGGGTAGTGGAATTTCCAGTGTAGCGGTGAAATGCGTAGAGATTGGAAGGAACATCAGTGGCGAAGGCGGCTACCTGGACAAATACTGACACTGAGGCACGAAAGCGTGGGGAGCAAACAGGATTAGATACCCTGGTAGTCCACGCCGTAA
+
GGGGGGGGGGGGGGGGGGGGFGGGGGGGGGGGGGGGGGGGGGGGGGGGGGGGFFGGGGGGGGGGGGGGGGGGGGGGGGGGGGGGGGGGGGGGGGGGGGGGGGGGGGEGGGGGGGGGGGGGGGGFDGGGGGGGGGGGGGGGGGGGGGGGGGGGGGGGGGGGGGGGGGGGGGGGGGGGGFGGGGGGGGGGGGGGGGGGGGGGGGGGGGGGGGGGGGGGGGGGGGGGGGGGGGGGGGGDGGGGGGFFFFGGGGFFFFGGFFFFGGGGFFGFAFFFFFFFFFFFGD
@M02352:288:000000000-CKWC8:1:1101:2596:9257 1:N:0:TAGCGCTC+TCTCTCCG
TACGGAGGGTCCGAGCGTTATCCGGAATCATTGGGTTTAAAGGGTCCGCAGGCGGTCGATTAAGTCAGAGGTGAAATCCCATAGCTCAACTATGGAACTGCCTTTGATACTGGTTGACTTGAGTCATATGGAAGTAGATAGAATGTGTAGTGTAGCGGTGAAATGCATAGATATTACACAGAATACCGATTGCGAAGGCAGTCTACTACGTATGTACTGACGCTCATGGACGAAAGCGTGGGGAGCGAACAGGATTAGATACCCTGGTAGTCCACGCCGTAA
+
GGGGGGGGGGFFGGGGGGGGGGGGGFGCFGGGGGGGGGGGGGGGGGFGGEGGGGGEGGGGGGGGGGGGGGGGGGGGGGGGGDFGGGGGGGGFGFFGFGGGGGGGGGGGGGFGGGGGGGGGF<=FAFGCAFGGFFGGGGGGFGFGGFGGCGG@;FGGGEGGGGGGGGGGGGGGGGGEFGGGDGGGGG?:<<FGGGGGGGFFGGGGGGGGFGF6CE99AFCEGGG*87CGDCFGGGGFFGC>ECEB0:DD57>??BGF?F<?AFGD?FFFFFFFBCF:9?3-9C
@M02352:288:000000000-CKWC8:1:1101:16034:9313 1:N:0:TAGCGCTC+TCTCTCCG
TACGAAGGTCCCGAGCGTTATTCGGAATCACTGGGCGTAAAGGGAGCGTAGGCTGCGTGGTAAGTCAGATGTGAAATCTCGGTGCTCAACACCGAAACTGCATTCGATACTGCCATGCTAGAGTAATGGAGAGGTAACTGGAATTCTCAGTGTAGCAGTGAAATGCGTAGATATTGAGAGGAAGACCAATGGCGAAAGCAGGTTACTGGACATTTACTGACGCTGAGGCTCGAAGGCTAGGGTAGCGAAAGGGATTAGATACCCCTGTAGTCCTAGCAGTAA
+
GGGGGGGGGGGGGGGGGGGGGGGGGGGGGGGGGGGGGGGGGGGGGGGGGGGGGGGGGGGGGGGGGGGGGGGGGGGGGGGGGGGGGGGGGGFGGGGGGGGGGGGGGGGGGGGGGGGGGGGGGGGGGGGGGGGGGGGGGGGGGGGGGGGGGGGGGGGGGGGGGGGGGGGGGGGGGGGGGGGGGGGGGFGGGGGGGGGGGGGGGGGGGGGGGGGGGGGGGGGGGGGGGGGGGGGGGGGFGGGGGGFFFFGGGGFFF?GG?FFFGGGGFFGFFFFFFGFFFFFFGF
@M02352:288:000000000-CKWC8:1:1101:6994:9336 1:N:0:TAGCGCTC+TCTCTCCG
TACGAGGGGTGCAAGCGTTAATCGGAATTACTGGGCGTAAAGCGTGCGTAGGTGGTTTGTTAAGCAAGATGTGAAAGCCCCGGGCTCAACCTGGGAACTGCATTTCGAACTGGCAAACTAGAGTGTGATAGAGGGTGGTAGAATTTCAGGTGTAGCGGTGAAATGCGTAGAGATCTGAAGGAATACCGATGGCGAAGGCAGCCACCTGGGTCAACACTGACGCTCATGTACGAAAGCGTGGGGAGCAAACGGGATTAGATACCCCGGTAGTCCACGCCGTAA
+
GGGGCCFGGGGGGGGGGGGGGGGGGGCGGGGGGGGGGGGGGGGGGGGGEGGGEFGFGGGGGGGGGEGGGGGGGGGGGGGFEEGDFGGGGGGGFFGGGGGGGGGGGGGGGGGGGEFGGGGGGGGGFDGGGGFFGFDCFFGFGGFFFFGDGGGGGGFGGGGGGGFGGGGGGGDEFGDFGFGGGGGGGGGGGGGGGGGGGGGFGGGGGGGGGFGGGGFGEGGGGGGGGGGGGGGGGFGDGGGGCEFB>>GGFDDFFFGGBFFFGGFF:@DE9DFFFGF:9?EFGG
@M02352:288:000000000-CKWC8:1:1101:3813:9364 1:N:0:TAGCGCTC+TCTCTCCG
TACGAGGGGTGCAAGCGTTAATCGGAATTACTGGGCGTAAAGCGCGCGTAGGTGGTTTGTTAAGCAAGATGTGAAAGCCCCGGGCTCAACCTGGGAACTGCATTTTGAACTGGCAAACTAGAGTATTGTAGAGGGTAGTGGAATTTCCAGTGTAGCGGTGAAATGCGTAGAGATTGGAAGGAACATCAGTGGCGAAGGCGGCTACCTGGACAAATACTGACACTGAGGCACGAAAGCGTGGGGAGCAAACAGGATTAGATACCCTGGTAGTCCACGCCCTAA
+
C@6C66+C@F@;CFF8F@F,@FFGGE:FFEFFGFGGGGGDF9@@7F+7C+4BFFGCFFGGGFFEF9EGFGEGGGGGGGFGE@=CE7FFG<>FFFGGGGGGGGG<FEFGF8FGGEFGFGGGGGGGFC<F@FA=FC<FFEGGFGG,F,=@FFGGGFFCCFC@C:DBC,<;?E5F;,;CCCFCECBFFF:F:FFCEGEGG:F>CEGGGCC9C8DFGGGGF@CFF:?ECFGCC*>CCEG54>C>EGFBBFFG7757164:4*6BC?<CFF:@BBAF?G4<FFFFGG
@M02352:288:000000000-CKWC8:1:1101:19785:9366 1:N:0:TAGCGCTC+TCTCTCCG
TACGGAGGGTCCGAGCGTTAATCGGAATTACTGGGCGTAAAGCGCACGCAGGCGGTTTGTTAAGCTAGATGTGAAAGCCCTGGGCTCAACCTGGGAATTGCATTTAGAACTGGCAGGCTAGAGTTTTGGAGAGGGGAGTGGAATTCCAGGTGTAGCGGTGAAATGCGTAGATATCTGGAGGAACATCAGTGGCGAAGGCGACTCCCTGGTCAGTAACTGACGCTCATGGGCGAAAGTGTGGGTAGCGAACAGGATTAGATACCCTGGTAGTCCACACCGTAA
+
GGGGGCGGGGGGGGGGGGGFGGGGGEGGGGGFFGGGGGGGGGGGGGGGGGGGGGG@FGGGGGGGGGGGGGGGGGGGGGGFGGGGGGGGGGGGGGGGGGGGGGGGGGGGGGGGGGGGGGGGGGGFCEFGGGGGGGGGGGGFGGGGGGGGGGGGGGGGGGGGGGGGGGGGGGGGGDFCFFCFGGGGGGFGGGGGGGGGGGGGCGGEGGFGGGGGEGFCFGGCGEGD=C9<+*/CEGGDFGCGCGFFFFGGGGF:??CD7?AFGGGGFFGFFFFFFFFBB?>:FD
@M02352:288:000000000-CKWC8:1:1101:20391:9396 1:N:0:TAGCGCTC+TCTCTCCG
TACGAGGGGTGCAAGCGTTAATCGGAATTACTGGGCGTAAAGCGTGCGTAGGTGGTTTGTTAAGCAAGATGTGAAAGCCCCGGGCTCAACCTGGGAACTGCATTTTGAACTGGCAGACTAGAGTATTGTAGAGGGTAGTGGAATTTCCAGTGTAGCGGTGAAATGCGTAGAGATTGGAAGGAACATCAGTGGCGAAGGCGGCTACCTGGACAAATACTGACACTGAGGCACGAAAGCGTGGGGAGCAAACAGGATTAGATACCCTGGTAGTCCACGCCGTAA
+
GGGG@FGGGGGGGGGGGGG@FFGGGGCFGGGGGGGGGGGGGGGG@F7F,BFGFGGGGGDFGGGGF<EGGGGGGGGGGGGG7>CFGGGGGGGGGGGGGGFGGGGEB<BFGGGGGD@CFFGCGGGGGF,ECFGGGG@<CGGGGGGFGCF<@FGGGGGGGGGGGGGFGGGGGGGCGGC@F9EFDGGGGFGGGGFGGGGGGGGDGGG5:EFGG=FC;8CGGGDFGEFGGGFDG5DDEEGFF=GGGDBF>DCGEGFFFFGGBFF?EFFGFFGFFFFFFGF?>BEFGD
@M02352:288:000000000-CKWC8:1:1101:19704:9397 1:N:0:TAGCGCTA+TCTCTCCG
TACGGAGGGGCCAAGCGTTGTCCGGAATCATTGGGCTTAAAGGGTGCGCAGGCGGTCAATTAAGTCAGATGTGAAAGCCCATCGCTCAACGAGAGAACTGCCTTTGATACTGGTTGACTTGAGTTATACAGAAGTAAATAGAATAAGTAGTGTAGCGGTGGAATGCATAGATATTACTTAGAATACCGATTGCGAAGGCGGTCTACTACGTATATACTGACGCTCATGGACGAAAGCGTGGGGAGCAAACAGGATTAGATACCCTGGTAGTCCACGCCGTAA
+
GGGG7FGG+++@FGGGGGG7FGGGGG7F<FGGGGG,,CFGGG9F6,,@FGGGGGGGD4F<FGGGGG9FG,EGGGGGGGG<=,,BFGGGGGC<4+@FGCGGG,DD,FF,FFGG8F<3FGGGGGGGA<,,,,CC,D33,,@,EFGC,7,37@FGGGGGGGGG*DEGGG,DGGGGGG:D;,2DGGG<FGG7<F*BFGGGGGG*C8=1?CF+1*2+00:CFGGGGGGGCDCG+<CGGGGFG5CGGG>?FF5<FGFFFFGGFFFFGGGGFFGFBFFFFG6?FFFFGG
@M02352:288:000000000-CKWC8:1:1101:18463:9405 1:N:0:TAGCGCTC+TCTCTCCG
TACGGAGGGTGCGAGCGTTAATCGGAATTACTGGGCGTAAAGCGCATGCAGGTGGTTCATTAAGTCAGATGTGAAAGCCCGGGGCTCAACCTCGGAACTGCATTTGAAACTGGTGAACTAGAGTGCTGTAGAGGGGGGTAGAATTTCAGGTGTAGCGGTGAAATGCGTAGAGATCTGAAGGAATACCAGTGGCGAAGGCGGCCCCCTGGACAGACACTGACACTCAGATGCGAAAGCGTGGGGAGCAAACAGGATTAGATACCCTGGTAGTCCACGCCGTAA
+
GGGGGGGGGGGGGGGGGGGG,CFGGGGGGGGGGGGGGGGGGGGGGGGGGGGGGGGGGGGGGGGGGGGGGGGGGGGGGGGGGGGGGGGGGGGGGGGGGGGGGGGGGGGGGGGGGGGGGGGGGGGGGGGGGGGGGGGGGGGGGGGGGGGGGGGGGGGGGGGGGGGGGGGGGGGGGGGGGGGGGGGFGGGGGGGGGGGGGGGGGG*CCEGGGGGGGGGGGGGGGGGGGGGGGGGGGGGFGGGGGGFFFFGDFGFFFFGGBFFFGGGGFFGFFFFFFGFFFFFFGD
@M02352:288:000000000-CKWC8:1:1101:6322:9450 1:N:0:TAGCGCTC+TCTCTCCG
TACGAGGGGTGCAAGCGTTAATCGGAATTACTGGGCGTAAAGCGTTCGTAGGCGGTCTATTAAGCAAGATGTGAAAGCCCAGGGCTCAACCTCGGAACTGCCTTTTGAACTGGTAGACTAGAGTACTGTAGAGGGTGGTGGAATTTCCAGTGTAGCGGTGAAATGCGTAGAGATTGGAAGGAACATCAGTGGCGAAGGCGGCCACCTGGACAGCTACTGACGCTGAGGAACGAAAGCGTGGGGAGCGAACAGGATTAGATACCCTGGTAGTCCACGCCGTAA
+
FEEG-@FGG7FFGGGGGFGG@6CFGECFGFGGGGGGGGGEDGGG6BFGCGGCGGGC+=,EFGGGG?FF=FAFGGEEFGGGCGGEG,FGGGGF,B@+CFGGG,CCADFG9FGF<>,C<FG9D=FF<FBFFFGCFG7@FFCGGGGGGFC;,@FFGDEGGGGGGCFEGGGGGGEFCG79C<FGGGGGG9FEEFGGGG*CECFGEGG>@FGGGGG?E*+<EFGFGGDEE<58<=FGGGDBGEGE8EF09ED5EGF?B09C?FFF??3>F@G@AFFF7:@?FFFFD9
@M02352:288:000000000-CKWC8:1:1101:11987:9453 1:N:0:TAGCGCTC+TCTCTCCG
TACGGAGGGTCCGAGCGTTGTCCGGAATTATTGGGTTTAAAGGGTACGTAGGCGGAATAATAAGTCAGAGGTGAAATCCTGCAGCTCAACTGTAGAACTGCCTTTGAAACTGTTATTCTTGAGTATGGTAGGGGTAAGCGGAATTTATAATGTAGCGGTGAAATGCATAGATATTATAAAGAACACCGATAGCGAAGGCAGCTTACTGGACCATAACTGACGCTAATGTACGAAAGCGTGGGTAGCGAACAGGATTAGATACCCTGGTAGTCCACGCCGTAA
+
GGGGGGGGGGGGGGGGGFGGGGGGGGGGGGGGGGGGGGGGGGGGGGGGGGGGGGGGGGGGGGGGGGGGGGGGGGGGGGGGGGGGGGGGGGGGGGGGGGGGGGGGGGGGGGGGGGGGGGGGGGGGGGGGGGGGGGGGGGGGGGGGGGGGGGGGGGGGGGGGGGGGGGGGGGGGGGGGGGGGGGGGGGGGGGGGGGGGDGGGGGGGGGGGGGGGGGGGGGGGGGGGGGGGGGGGGGGFGGGGGGFDFFGGGGFFF<CFFFFFGGGFFFGFFB<BFGFFFFFBGD
@M02352:288:000000000-CKWC8:1:1101:25255:9455 1:N:0:TAGCGCTC+TCTCTCCG
TACGGAGGGTCCGAGCGTTATCCGGAATCATTGGGTTTAAAGGGTCCGCAGGCGGTCGATTAAGTCAGAGGTGAAATCCCATAGCTCAACTATGGAACTGCCTTTGATACTGGTTGGCTTGAGTCATATGGAAGTAGATAGAATGTGTAGTGTAGCGGTGAAATGCATAGATATTACACAGAATACCGATTGCGAAGGCAGTCTACTACGTATGTACTGACGCTCATGGACGAAAGCGTGGGGAGCGAACAGGATTAGATACCCTGGTAGTCCACGCCGTAA
+
GGGGGGGGGGGGGFGGGGGGGGGGGGGGGGGGGGGFGGGGGGGGGGGGGGGGGGGGGGGGGGGGGGGGGGGGGGGGGGGGGGGGGGGGEGGGGGGGGGGGGGGGGGGGGGGGGGGGGGGGGGGGGGGFFGFGGGGGGFFGGGGGGGGGGGGGGGGGGGGGGGGGGGGGGGGGGGGGGGGGGGFFGGGGGGGGGGGGGGGGGGGGGGGGGGGGGGGGGGGGGGGGGGFGFGGGGGGFGGGGGGF?FEGGGGFFF?GGFFFFGGGGFFGFFFFFFGF6;BFBGG
@M02352:288:000000000-CKWC8:1:1101:2674:9461 1:N:0:TAGCGCTC+TCTCTCCG
TACAGAGGGTGCAAGCGTTAATCGGAATTACTGGGCGTAAAGCGCGCGTAGGTGGTTTGTTAAGTCGGATGTGAAAGCCCAGGGCTCAACCTTGGAATTGCACCCGATACTGGCAGGCTAGAGTACGATAGAGGAGTGTGGAATTTCCTGTGTAGCGGTGAAATGCGTAGATATAGGAAGGAACATCAGTGGCGAAGGCGACACTCTGGATTGATACTGACACTGAGGTGCGAAAGCGTGGGGAGCAAACAGGATTAGATACCCTGGTAGTCCACGCCGTAA
+
GGG9FGGGGGGGGGGGGGGGGGGGGGGGGGGGGGGGGGGGGGGGDFGGCGGGGGGFEGGGGGGGGGGGGGGGGGGGGCEGGGGGGGGGGGGGGGGGGGGGGG?<FFGGGGGGGGGGGGGGGGGGGGGGGGGGGG7FFGGGGGGGGGGGGGGGGGGGGGGGGGGGGGGGGGGGGGCCEEG:EGGGCFFFCGGGGGGGGGGG>EEGCGGGGGGGGGGEFGGGGGGGGGGGGGGGGGGFGGGGGGFF;EGGGGFFF:CFFFBFGGGGFFGFFFFFFGFFF?F>GG
@M02352:288:000000000-CKWC8:1:1101:7391:9473 1:N:0:TAGCGCTC+TCTCTCCG
TACGGAGGGTCCGAGCGTTATCCGGAATCATTGGGTTTAAAGGGTCCGCAGGCGGTCAATTAAGTCAGAGGTGAAATCCCGGAGCTCAACTCCGGAACTGCCTTTGAAACTGAGAAACTAGAATCATGGAGAGGTTAGTGGAATTCCGAGTGTAGAGGTGAAATTCGTAGATATTCGGAAGAACACCAGTGGCGAAGGCGACTGACTGGACATGTATTGACACTGAGGTACGAAAGCGTGGGGAGCAAACAGGATTAGATACCCTGGTAGTCCACGCCGTAA
+
GGGGGGGGGGGGGGGGGGGGGFGGGGGGFGGGGGGGGGGGGGGGGGGGGGGGGGGGGGGGGGGGGGGGGGGGGGGGGGGGGGDGGGGGGGGGGGGGGGGGGGGGGGGGGGGGGGGGGGGGGGFGFCCFGGGGGGGGGGGGGGGGGGGGGGGGGG?CGGGGGGGGGGGGGGGGGGGGGGGGGGGGGGGGGGGGGGGGGGGGGGGEGGGGGGFEGGGGGGGGGGGGGGGGGGGGGGGFGGGGGGFFFFGGGGFFFF7FFFFFGGGGFFGFFFFFFGFFFFFFGG
@M02352:288:000000000-CKWC8:1:1101:7372:9478 1:N:0:TAGCGCTC+TCTCTCCG
TACGGAGGGTCCGAGCGTTATCCGGAATCATTGGGTTTAAAGGGTCCGCAGGCGGTCAATTAAGTCAGAGGTGAAATCCCGGAGCTCAACTCCGGAACTGCCTTTGAAACTGAGAAACTAGAATCATGGAGAGGTTAGTGGAATACCGAGTGTAGAGGTGAAATTCGTAGATATACGGAAGAACACCAGTTGCGAAGGCGACTGACTGGACATGTATTGACACTGAGGTACGAAAGCGTGGGGAGCTAACAGGATTAGATACCCTGGTAGTCCACGCCGTAA
+
GGGGGCCFDF<FGGGGGGGFFGGGDCCF9FGGGGGGGGGGGGGGGGGGDGGGGGGFGC<FFFGGGGGG,BFFFFFCFGGGCEGGGGGGGGGG8FGGGGFGGGCGGG9FGGGGGFGDGGGEGFAD,,,@,<@@FCA,,@7@FGFG3D<3*5@FGEB,3DFGGGFGDF<BFF*<9C,,,46*:FGGGGGG@FAFF58:5CE81?E8++:@5C*++<:ACFDGG7AGGD6C6CCCEF3>FEG;8?B0;B5CCFF763FC<@A7<C+>?:7?A*8A6:?6>B>9DD
@M02352:288:000000000-CKWC8:1:1101:8727:9481 1:N:0:TAGCGCTC+TCTCTCCG
TACGGAGGGTGCAAGCGTTACTCGGAATCACTGGGCGTAAAGAGCGTGTAGGCGGGTTTGTAAGTTTGAAGTGAAATCCAATGGCTCAACCATTGAACTGCTTTGAAAACTGCTTACCTAGAATATGGGAGAGGTAGATGGAATTTCTGGTGTAGGGGTAAAATCCGTAGAGATCAGAAGGAATACCGATTGCGAAGGCGATCTACTGGAACATTATTGACGCTGAGACGCGAAAGCGTGGGGAGCAAACAGGATTAGATACCCTGGTAGTCCACGCCCTAA
+
GGGGGGGGGGGGGGGGGGGGGGGGGGGGGGGGGGGGGGGGGGGGGGGGGGGGGGGGGGGGGGGGGGGGGGGGGGGGGGGGGGGGGGGGGGGGGGGGGGGGGGGGGGGGGGGGGGGGGGGGGG9FGGGGGGGGGGGGGGGGGGGGGGGGGGGGGGGGGGGGGGGGGGGGGGGGGGGGGGGGGGGGGGGGGGGGGGGGGGGGGGGGGGGGGGGGGGGGGGGGGGGGGGGGGGGGGGGFGGGGGGFFFFGGGGFFFFGGFFFFGGGGFFGFFFFFFGFFFFF>GG
@M02352:288:000000000-CKWC8:1:1101:7267:9525 1:N:0:TAGCGCTC+TCTCTCCG
TACGAGGGGTGCAAGCGTTAATCGGAATTACTGGGCGTAAAGCGTGCGTAGGTGGTTTGTTAAGCAAGATGTGAAAGCCCCGGGCTCAACCTGGGAACTGCATTTTGAACTGGCAAACTAGAGTATTGTAGAGGGTAGTGGAATTTCCAGTGTAGCGGTGAAATGCGTAGAGATTGGAAGGAACATCAGTGGCGAAGGCGGCTACCTGGACAAATACTGACACTGAGGCACGAAAGCGTGGGGAGCAAACAGGATTAGATACCCTGGTAGTCCACGCCGTAA
+
GGGGGGGGGGGGGGGGGGGGGGGGGGGGGGGGGGGGGGGGGGGGGGGGGGGGGGGGGGGGGGGGGGGGGGGGGGGGGGGGGGGGGGGGGGGGGGGGGGGGGGGGGGGGGGGGGGGGGGGGGGGFGGGGGGGGGGGGGGGGGGGGGGGGGGGGGGGGGGGGGGGGGGGGGGDGGFGGGGGGGGGGGGGGGGGGGGGGGGGGGGGGGGGGGGGGGGGGGGFFGGGDGGGGGGGGGGGFGGGGGGFFFFGGGGFFFFGGFFFFGGGGFFGFFFFFFGFFBFFBGD
@M02352:288:000000000-CKWC8:1:1101:7257:9540 1:N:0:TAGCGCTC+TCTCTCCG
TACGGGGGGTGCAAGCGTTAATCGGAATTACTGGGCGTAAAGCGTGCGTAGGTGGTTTGTTAAGCAAGATGTGAAAGCCCCGGGCTCAACCTGGGAACTGCATTTTGAACTGGCAAACTAGAGTATTGTAGAGGGTAGTGGAATTTCCAGTGTAGCGGTGAAATGCGTAGAGATTGGAAGGAACATCAGTGGCGAAGGCGGCTACCTGGACAAATACTGACACTGAGGCACGAAAGCGTGGGGAGCAAACAGGATTAGATACCCTGGTAGTCCACGCCGTAA
+
GGGG-@CFEGDGEFGGGGGGGGGCCFGGGGGFCFGGGGGGGGGG+8:F3BFG=FFGFGGGGGGGG9FGGGGGGGGGGGGGGEGGGGGGGGGGGGGG8CF?F,CFGFGGFFGFGGG<FFGFGGGG9FFGGGGGGGGBCGGGGGFEG+AE+<FCFGGGGGGGFCFGGGGGGGGGGGCFGGGGEFGGC3AFFGGGGDGGGGGCEG5/CFGGGCD+*;CF7F?FG9CFFGGGG7CDGGG>FGGGGGFFFFGDCDFFF6FG??AFCGFGFFFFA=AAFGFFFF@FDC
@M02352:288:000000000-CKWC8:1:1101:17275:9553 1:N:0:TAGCGCTC+TCTCTCCG
TACGGAGGGTGCAAGCGTTACTCGGAATCACTGGGCGTAAAGAGCGTGTAGGCGGGTTTGTAAGTTTGAAGTGAAATCCAATGGCTCAACCATTGAACTGCTTTGAAAACTGCTTACCTAGAATATGGGAGAGGTAGATGGAATTTCTGGTGTAGGGGTAAAATCCGTAGAGATCAGAAGGAATACCGATTGCGAAGGCGATCTACTGGAACATTATTGACGCTGAGACGCGAAAGCGTGGGGAGCAAACAGGATTAGATACCCTGGTAGTCCACGCCGTAA
+
GGGGGGGGGGGGGGGGGGGGGGGGGGGGGGGGGGGGGGGGGGGGGGGGGGGGGGGGGGGGGGGGGGGGGGGGGGGGGGGGGGGGGGGGGGGGGGGGGGGGGGGGGGGGGGGGGGGGGGGGGG,EGGGGGGGGGGGGGGGGGGGGGGGGGGGFGGGGGGGGGGGGGGGGGGGGGGGGGGGGGGGGGGGGGGGGGGGGGGGGGCFGGGGGGGGGGGGGGGGGGGGGGGGGGGGGGGGFGGGGGGFFFFGGGGFFFFGGFFFFFGGGFFGFFFFFFGFFFFFFGC
@M02352:288:000000000-CKWC8:1:1101:19099:9581 1:N:0:TAGCGCTC+TCTCTCCG
TACGAGGGGTGCAAGCGTTAATCGGAATTACTGGGCGTAAAGCGTGCGTAGGTGGTTTGTTAAGCAAGATGTGAAAGCCCCGGGCTCAACCTGGGAACTGCATTTTGAACTGGCAAACTAGAGTATTGTAGATGGTAGTGGAATTTCCAGTGTAGCGGTGAAATGCGTAGAGATTGGAAGGAACATCAGTGGCGAAGGCGGCTACCTGGACAAATACTGACACTGAGGCACGAAAGCGTGGGGAGCAAACAGGATTAGATACCCTGGTAGTCCACGCCGTAA
+
GGGGFGGGGGGGGGGGGGGGGGGGGGGGGGGGGGGGGGGGGGGGGGGGGDGGFFFFGGGGGGGGGGGGGGGGGGGGGGGGGGGGGGGGGGGGGFGGGGGGGGGGGGGGGGGGGGGGGGGGGFGFGGGGGGGGGGGGGGGGGGGGGGGGGGGGGGGGGGGGGGGGGGGGGGGGFGGGGGGGGGGGGGGGGGGGGGGGGGGGGGGGGGGGGGGGGGGGGGGGGGGGGGGGGGGGGGGFGGGGGGF:BFGGGGFFFFGGFFFFGGGGFFGFFFFFFGFFFFF9GD
@M02352:288:000000000-CKWC8:1:1101:17589:9667 1:N:0:TAGCGCTC+TCTCTCCG
TACGGAGGGTCCGAGCGTTACTCGGAATTACTGGGCGTAAAGCGCACGCAGGCGGTTTGTTAAGCTAGATGTGAAAGCCCCGGGCTCAACCTGGGAACTGCATTTTGAACTGGCAAACTAGAATATTGTAGAGGGTAGTGGAATTTCCAGTGTAGCGGTGAAATGCGTAGAGATTGGAAGGAACATCAGTGGCGAAGGCGGCTACCTGGACAAATACTGACACTGAGGCACGAAAGCGTGGGGAGCAAACAGGATTAGATACCCTGGTAGTCCACGCCGTAA
+
GGGGGFGGGGGGGGGGGGGG,CFFGGGGGGGGGGGGGGGGGGGGGCFGGGGGGGGGGGGGGFGGGGGGGGGGGGGGGGGGGGGGGGGGGGGGGGGGGGGGGGGGGGGGGGGGGGGGGGGGGD,FFGGGGGGGGFGGGGGGGGGGGGGGGGGGGGGGGGGGGGGGGGGGGGGGGGGGGFGGGGGGGGGGGGGGGGGGGGGGGGGGGGGGGGGGGFGGGGGGCEFGGFFGGGGGGGGFGGGGGDF?FFGGFFFFF?FF?F<?FGFG4><F9=A<BG*,4:EFGC
@M02352:288:000000000-CKWC8:1:1101:19984:9679 1:N:0:TAGCGCTC+TCTCTCCG
TACGAGGGGTGCAAGCGTTAATCGGAATTACTGGGCGTAAAGCGTGCGTAGGTGGTTTGTTAAGCAAGATGTGAAAGCCCCGGGCTCAACCTGGGAACTGCATTTTGAACTGGCAAACTAGAGTATTGTAGAGGGTAGTGGAATTTCCAGTGTAGCGGTGAAATGCGTAGAGATTGGAAGGAACATCAGTGGCGAAGGCGGCTACCTGGACAAATACTGACACTGAGGCACGAAAGCGTGGGGAGCAAACAGGATTAGATACCCTGGTAGTCCACGCCGTAA
+
GGGGCCC:CGGGGGGGGGGCGFGGGCFFGGGGGGFFGGGGGGGGGGDFCFFGFFGFFGDGFGGGGGGGGGGFGGGGFFDFGGGCGEEFGGFGFGGGGGGGGGGGGGFGGFGGGGFDDFGCFEGDGGGGGGGGGGGCGEDEGGGFGGGGGGGCFFGGGEGGGGFCFFEGGGGBEFGGGGGGGFGGGGGGGGGGGGGDCEGGGGG>FGGGGGGGGGGGGGEGGGGFGGGDGEGGGGGEGGGGGGF?BFGG6CFF:BGDF@<FCGGGFFGFFFFFFGFFFFFFGC
@M02352:288:000000000-CKWC8:1:1101:15234:9695 1:N:0:TAGCGCTC+TCTCTCCG
TACGGAGGGTGCGAGCGTTAATCGGAATTACTGGGCGTAAAGCGTACGCAGGCGGTTTGTTAAGCGAGATGTGAAAGCCCCGGGCTCAACCTGGGAACTGCATTTCGAACTGGCAAACTAGAGTGTGATAGAGGGTGGTAGAATTTCAGGTGTAGCGGTGAAATGCGTAGATATAGGAAGGAACATCAGTGGCGAAGGCGACACTCTGGATTGATACTGACACTGAGGTGCGAAAGCGTGGGGAGCAAACAGGATTAGATACCCTGGTAGTCCACGCCGTAA
+
FGGGGFGGGGGGGGGGGFCFGGGGGGGGGGGGGGGGGEGGGGGGGGGGGFEEGGGGGGDFGGEGGEGGGGGGGGGGGGGGGGGGGCGGGGGGGGGGGGGGGFGGGGGGGGGGGGF9DFGGGBFFGGGFGFGGGGGEGGGGGGGGGGGGGGGGGFFGGGGGGGGGGGGGGDGGGGGGFGFGGGGGGFGGFGGEEGE>>E5EGGEEFGGGGGCCGGGGGGGGGGFGGGGGGGGGGGGFGGGEGDEF;FGGGGFFFFCF?FFFGGFGFF3994<BFGFFFFFFC9
@M02352:288:000000000-CKWC8:1:1101:22622:9698 1:N:0:TAGCGCTC+TCTCTCCG
TACGGAGGGTGCGAGCGTTAATCGGAATTACTGGGCGTAAAGCGCACGCAGGCGGTTTGTTAAGCTAGATGTGAAAGCCCCGAGCTCAACTTGGGATGGTCATTTAGAACTGGCAGACTAGAGTCTTGGAGAGGGGAGTGGAATTCCAGGTGTAGCGGTGAAATGCGTAGATATCTGGAGGAACATCAGTGGCGAAGGCGACTCCCTGGCCAAAGACTGACGCTCATGTGCGAAAGTGTGGGTAGCGAACAGGATTAGATACCCTGGTAGTCCACGCCGTAA
+
GGGGGGGGGGGGGGGGGGGGFGGGGGGGGGGGGGGGGGGGGGGGGGGGGGGGGGGGGGGGGGGGGGGGGGGGGGGGGGGGGGGGGGGGGGGGGGGGGGGGGGGGGGGGGGGGGGGGGGGGGGGGGGGGGGGGGGGGGGGGGGGGGGGGGGGGGGGGGGGGGGGGGGGGGGGGGGGGGGGGGGGGGGGGGGGGGGGGGGGGGGGGGGGGGGGGGGGGGGGGGGGEEGFGGGGGGGGFGGFGGGFB?FGGGGEFFFGGFFFFGGGGFFFFAFFFFGFBFFF>GD
@M02352:288:000000000-CKWC8:1:1101:15746:9805 1:N:0:TAGCGCTC+TCTCTCCG
TACGGAGGGTCCGAGCGTTAATCGGAATTACTGGGCGTAAAGCGCGCGTAGGTGGATTGGTCAGTCAGATGTGAAAGCCCAGGGCTCAACCTTGGAACTGCACCTGATACTGCCAGTCTAGAATACGGTAGAGGGTAGTGGAATTTCCTGTGTAGCGGTGAAATGCGTAGATATAGGAAGGAACACCAGTGGCGAAGGCGACTACCTGGACCGATATTGACACTGAGGTGCGAAAGCGTGGGGAGCAAACAGGATTAGATACCCTGGTAGTCCACGCCGTAA
+
FGGGGGGGDGGGGCFGGGGFDEFGGGEGGGGGGGGGEGGGGGGCGEGGG7FFFBFGGGFGGFFGGGGGFGGGGFGGDGFGGGCFGGGGGGGGGGFGFFGFGFGFGGGGGGGGGGFGGGGGGGGFGGGGC@FGGGCFFFGGGGFGF;FFCEF:FFGFGDCFGGGGGGEGGGGEFGGGGGGGGGCF<EEGGGGGGGGGGGFGGGGDGGGFFGGGDGEGCCC99FGGEGGFC5DCCEGEGEDCEGE:>FGGGGFFFFGGFF<BFGGGFFGFFF7<BCFFFFF>GD
@M02352:288:000000000-CKWC8:1:1101:22742:9824 1:N:0:TAACGCTC+TCTCTCCG
TACGGAGGGTCCGAGCGTTATCCGGAATCATTGGGTTTAAAGGGTCCGCAGGCGGTCGATTAAGTCAGAGGTGAAATCCCATAGCTCAACTATGGAACTGCCTTTGATACTGGTTGACTTGAGTCATATGGAAGTAGATAGAATGTGTAGTGTAGCGGTGAAATGCATAGATATTACACAGAATACCGATTGCGAAGGCAGTCTACTACGTATGTACTGACGCTCATGGACGAAAGCGTGGGGAGCGAACAGGATTAGATACCCTGGTAGTCCACGCCGTAA
+
GGGGGGGGGGGGGGGGGGGGGGGGGGGGGFGGGGGFEGGGGGGGGGGGGGGGGGGFGGGGGGGGGGGGGGGGGGGGGGGGGGGGGGGGGGG=FGGGGGGGGGGGGGGFGGGGGGGGGGGGGFGGFGGGGGGG<FFGGGGGGGGGGGGGGGGGGFGGGGFGGGGGGGGGGGGFGGDGFGGGGGGGGEEGGGGGGGGGGGGGGGGGGGGGGGGGGGGGGGGGGGGGGDGGGGGGGGGFGGDGGGFBFFGGGGEFFFCFFFFFGGGGFFF:AFFBFGFFFFFFGG
@M02352:288:000000000-CKWC8:1:1101:6479:9831 1:N:0:TAGCGCTC+TCTCTCCG
TACGAGGGGTGCAAGCGTTAATCGGAATTACTGGGCGTAAAGCGTGCGTAGGTGGTTTGTTAAGCAAGATGTGAAAGCCCCGGGCTCAACCTGGGAACTGCATTTTGAACTGGCAAACTAGAGTATTGTAGAGGGTAGTGGAATTTCCAGTGTAGCGGTGAAATGCGTAGAGATTGGAAGGAACATCAGTGGCGAAGGCGGCTACCTGGACAAATACTGACACTGAGGCACGAAAGCGTGGGGAGCAAACAGGATTAGATACCCTGGTAGTCCACGCCGTAA
+
GGGGFGGGGGGGGGGGGGGGGGGGGGGGGGGGGGGGGFGGGGGGGGGGGGGGGGGFGGGGGGGGGGGGGGGGGGGGGGGGGGGGGGGGGGGGGGGGGGGGGGGGGGGGGGGGGGGGGGGGGFGGGGGGGGGGGGGGGGGGGGGGGGGGGGGGGGGGGGGGGGGGGGGGGGGGFCGGGGGGGGGGGGGGGGGGGGGGGGGGGGGGGGGGGGGGGGGGGGGGGGGGGGGGGGGGGGGFGGGGGGFFFFGGGGFFFFGGFFFFGGGCFFGFFFFFFGFFFFFFGG
@M02352:288:000000000-CKWC8:1:1101:14307:9851 1:N:0:TAGCGCTC+TCTCTCCG
TACGAGGGGTGCAAGCGTTAATCGGAATTACTGGGCGTAAAGCGTGCGTAGGTGGTTTGTTAAGCAAGATGTGAAAGCCCCGGGCTCAACCTGGGAACTGCATTTTGAACTGGCAAACTAGAGTATTGTAGAGGGTAGTGGAATTTCCAGTGTAGCGGTGAAATGCGTAGAGATTGGAAGGAACATCAGTGGCGAAGGCGGCTACCTGGACAAATACTGACACTGAGGCACGAAAGCGTGGGGAGCAAACAGGATTAGATACCCTGGTAGTCCACGCCGTAA
+
GGGGGGGGGGGGGGGGGFGGGFGGGGGGGGGGGGGGGGGGGGGGGGGGFGGGEFGGGGGGGGGGGGGGGGGGGGGGGGGGGGGGGGGGGGGGGGGGGGGGGGGGGGGGGGGGGGGGGGGGGGGEFGGGGGGGGGGEGGGGGGGGGGGGGGFGGGGGGGFEGGGGGCFEGGGGGGFCGGGGGGGGGGGGGGGGGGGGGGGGGGGGGGGGGGGGGGGGGGGGGGGGGGGGGGGDGGGFGGGGGGFFFFGFCCF@BFGGFFFFGDGG?FGFFFFFFGFFFFFFGG
@M02352:288:000000000-CKWC8:1:1101:8598:9877 1:N:0:TAGCGCTC+TCTCTCCG
TACAGAGGGTGCAAGCGTTAATCGGAATTACTGGGCGTAAAGCGCGCGTAGGTGGTTTGTTAAGTCGGATGTGAAAGCCCAGGGCTCAACCTTGGAATTGCACCCGATACTGGCAGGCTAGAGTACGATAGAGGAGTGTGGAATTTCCTGTGTAGCGGTGAAATGCGTAGATATAGGAAGGAACATCAGTGGCGAAGGCGACACTCTGGATTGATACTGACACTGAGGTGCGAAAGCGTGGGGAGCAAACAGGATTAGATACCCTGGTAGTCCACGCCGTAA
+
GGGGGGGGGGGGGGGGGGGGGGGGGGGGGGFFGFFGGGEEFGGGGEFGFFGGFEGGGGGGGGGGGGGGGGGGGGGGGGGGGGGGGFGGGGGGGGGGGGGGGGGGGGGGGGGGGGGGGGGGGGGGGGGGGGGGGGFGFGGGGGGGGGGGGGFGGGFFGGGGGGGFGGGGGGGCGGGGGGGGGGGGGGGGGGGGGGGGGGGGGGGG:FGGGGGCCEFEAFGGGGGGGGGGGGGGGDGEGGGGGGF:BFFDGGFFF6FFBFBFGGF<?FGFA?AFFGFFFFFBGD
@M02352:288:000000000-CKWC8:1:1101:9747:9902 1:N:0:TAGCGCTC+TCTCTCCG
TACGGAGGGTCCGAGCGTTATCCGGAATCATTGGGTTTAAAGGGTCCGCAGGCGGTCGATTAAGTCAGAGGTGAAATCCCATAGCTCAACTATGGAACTGCCTTTGATACTGGTTGACTTGAGTCATATGGAAGTAGATAGAATGTGTAGTGTAGCGGTGAAATGCATAGATATTACACAGAATACCGATTGCGAAGGCAGTCTACTACGTATGTACTGACGCTCATGGACGAAAGCGTGGGGAGCGAACAGGATTAGATACCCTGGTAGTCCACGCCGTAA
+
GGGGGGGGGGGGGGGGGGGGGGGGGEGGGGGGGGGGGGGGGGGGGGGGGGGGGGGFGGGGGGGGGGGGGGGGGGGGGGGGGGGGGGGGGGGGGGGGGGGGGGGGGGGGGGGGGGGGGGGGGGGGGGGGGGGGGGGGGGGGFGGGGGGGGGGGGGGGGGGGGGGGGGGGGGGGGGGGGGGGGGFGGGGGGGGGGGGGGGGGGGGGGGGFGGGGGGGGGGGGGGGGGGGGGGGGGGGFGGGGGGFFFFGGGGFFFFGGB@<FGGGGFFGFFFFFFGFFFFFFGG
@M02352:288:000000000-CKWC8:1:1101:18951:9947 1:N:0:TAGCGCTC+TCTCTCCG
TACGGAGGGTGCGAGCGTTAATCGGAATTACTGGGCGTAAAGCGCACGCAGGCGGTTTGTTAAGCTAGATGTGAAAGCCCCGAGCTCAACTTGGGATGGTCATTTAGAACTGGCAGACTAGAGTCTTGGAGAGGGGAGTGGAATTCCAGGTGTAGCGGTGAAATGCGTAGATATCTGGAGGAACATCAGTGGCGAAGGCGACTCCCTGGCCAAAGACTGACGCTCATGTGCGAAAGTGTGGGTAGCGAACAGGATTAGATACCCTGGTAGTCCACACCGTAA
+
GGGGGGGGGGGGGGGGGGGGGGGGGGGGGGGGGGGGGGGGGGGGGGGGGGGGGGGGGGGGGGGGGGGGGGGGGGGGGGGGGGGGGGGGGGGGGGGGGGGGGGGGGGGGGGGGGGGGGGGGGGGGGGGGGGGGGGGGGGGGGGGGGGGGGGGGGGGGGGGGGGGGGGGGGGGGGFGGGGGGGGGGGFGGGGGGGGEGGGGGGGGGGGGGGGGGGGGGGGGGGGDEGGGGGGGGGGGFGGGGGGFBFFGGGGEFFFGGFFFFGGGGFFGF>FFFFGFFFFFFGD
@M02352:288:000000000-CKWC8:1:1101:16345:9970 1:N:0:TAGCGCTC+TCTCTCCG
TACGGAGGGGGTTAGCGTTGTTCGGAATTACTGGGCGTAAAGCGCACGTAGGCGGATCAGAAAGTATAGGGTGAAATCCCAGGGCTCAACCCTGGAACTGCCTTGTAAACTCCTGGTCTTGAGTTCGAGAGAGGTGAGTGGAATTCCGAGTGTAGAGGTGAAATTCGTAGATATTCGGAGGAACACCAGTGGCGAAGGCGGCTCACTGGCTCGATACTGACGCTGAGGTGCGAAAGTGTGGGGAGCAAACAGGATTAGATACCCTGGTAGTCCACACCGTAA
+
GGGGGEGGGGGGGGGGGGGGGGGGGGGGGGGGGGGGGGGGGGGGGGGGGGGGGGGGGGGGGGGGGGGGGGGGGGGGGGGGGGGGGGGGGGGGGGGGGGGGGGGGGGGGGGGGGGGGGGGGGGGGGGGGGGEGGGGGGGGGGGGGGGGGGGGGGGGGGGGGGGGGGGGGGGGGGGGGGGGGGGGGGGGGGGGGGGGGGGGGGGCEFGGGGGGGGGGGGGGGGGGGGGGGGGGGGGGFGGGGGGEFFEGGF45?BFFGFFFFGGGGFFGFDF<AFFF>FFFBGG
@M02352:288:000000000-CKWC8:1:1101:20796:9996 1:N:0:TAGCGCTC+TCTCTCCG
TACGGAGGGGGTTAGCGTTGTTCGGAATTACTGGGCGTAAAGCGTACGTAGGCGGATTGGAAAGTTGGGGGTGAAATCCCAGGGCTCAACCCTGGAACTGCCTCCAAAACTATCAGTCTAGAGTTCGAGAGAGGTGAGTGGAATTCCAAGTGTAGAGGTGAAATTCGTAGATATTTGGAGGAACACCAGTGGCGAAGGCGACTCCCTGGTCAGTAACTGACGCTCATGTGCGAAAGTGTGGGTAGCGAACAGGATTAGATACCCTGGTAGTCCACACCGTAA
+
GGGGGCFGGGGGGGGGGGGGGGGGGGGGGGGGGGGGGGGGGGGGFGGGGGGGGGGGGGGGGFGGGG,EGFGGGGGGGGGGGGGGGGGGGGGGGGGGGGGGGGGFADFGGGG<FCFFFGGGGGGGGGGGGGGGGGGGGGGGGGGGGGGGGGGGGGGGGGGGGGGGGGGGC=EFGGCGGGGGGGGGFGGGFGGDEGGGGGGGGGGGGGGGGFGGGCEGGGGGGGGGGD+AFGGGGGGFGGFG5EBAFF3CEGEFF?GGFFBFFGGGFFGFBFDFFGFFFFFFGG
@M02352:288:000000000-CKWC8:1:1101:15421:10006 1:N:0:TAGCGCTC+TCTCTCCG
TACGAGGGGTGCAAGCGTTAATCGGAATTACTGGGCGTAAAGCGTGCGTAGGTGGTTTGTTAAGCAAGATGTGAAAGCCCCGGGCTCAACCTGGGAACTGCATTTTGAACTGGCAAACTAGAGTATTGTAGAGGGTAGTGGAATTTCCAGTGTAGCGGTGAAATGCGTAGAGATTGGAAGGAACATCAGTGGCGAAGGCGGCTACCTGGACAAATACTGACACTGAGGCACGAAAGCGTGGGGAGCAAACAGGATTAGATACCCTGGTAGTCCACGCCGTAA
+
GGGGDFGGGGGGGGGGGFGGGGGGGGGFGGGGGGGGGGGGGGGGGGGGGGGGGGGGGGGGGGGGGGGGGGGGGGGGGGGGGGGGGGGGGGGGGGGGGGGGGGGGGGGGGGGGGFGGGGGGGGGGGGGGGGGGGGGGGGGGGGGGGGGGGGGGGGGGGGGGGGGGFGGGEGCGFGGGGGGGGGGGFGGGGGGGGGGGGGGGGGGGGGGGGGGGFGGGGGGGGGGGGGGGGGGGGGGFGGGGGGFFFFGGGGFFFFFGDFDFGGGGFFG:<FFFFG?<BFFFGG
@M02352:288:000000000-CKWC8:1:1101:5438:10059 1:N:0:TAGCGCTC+TCTCTCCG
TACGAGGGGTGCAAGCGTTAATCGGAATTACTGGGCGTAAAGCGTGCGTAGGTGGTTTGTTAAGCAAGATGTGAAAGCCCCGGGCTCAACCTGGGAACTGCATTTTGAACTGGCAAACTAGAGTATTGTAGAGGGTAGTGGAATTTCCAGTGTAGCGGTGAAATGCGTAGAGATTGGAAGGAACATCAGTGGCGAAGGCGGCTACCTGGACAAATACTGACACTGAGGCACGAAAGCGTGGGGAGCAAACAGGATTAGATACCCTGGTAGTCCACGCCGTAA
+
GGGGCFGGGGGGGGGGGGGFFGGGGGGGGGGGGGGGGGGGGGGGGGGGGGGGGGGFGGGGGGGGGGGGGGGGGGGGGGGGGGGGGGGGGGGGGGGGGGGGGGGGGGGGGGGGGGGGGGGGGGGGGGGGGGGGGGGGGGGGGGGGGGGGGGGGGGGGGGGGGGGGGGGGGGGGGGGGGGGGGGGGFFGGGGGGGGGGGGGGGGGGGGGGGGGGGFGFGGFGGGGGGGGGGGGGGGGFCGGGGGFFFFG*?FFFF?GG?FBFGFGGF>FFFFFFFGFF0<EBGC
@M02352:288:000000000-CKWC8:1:1101:27469:10101 1:N:0:TAGCGCTC+TCTCTCCG
TACGGAGGGGGTTAGCGTTGTTCGGAATTACTGGGCGTAAAGCGTACGTAGGCGGATTGGAAAGTTGGGGGTGAAATCCCAGGGCTCAACCCTGGAACTGCCTCCAAAACTATCAGTCTAGAGTTCGAGAGAGGTGAGTGGAATTCCAAGTGTAGAGGTGAAATTCGTAGATATTTGGAGGAACACCAGTGGCGAAGGCGGCTCACTGGCTCGATACTGACGCTGAGGTACGAAAGTGTGGGGAGCAAACAGGATTAGATACCCTGGTAGTCCACACCGTAA
+
GGGGGGGGGGGGGGGGGGGGGGGGGGGGGGGGGGGGGGGGGGGGGGGGGGGGGGGGGGGGGGGGGGGGGGGGGGGGGGGGGGGGGGGGGGGGGGGGGGGGGGGGGFFGFGGGGGGGGGFGFGGGGGGGGGGGGGGGGGGGGGFDFGGGGGGGFGGGGGGGGGGGGGGGGGGGGCGGFFGGGGGGGGGGGGGGGGGGGGGGGGGGGGGGGGGGGGGGGGGFGGGEGGGGGFGGGGGEGGGFGGFFFFGGGGFFFB<F>@FFGCGG@FGFFFDFFGFFF?F?GG
@M02352:288:000000000-CKWC8:1:1101:12793:10130 1:N:0:TAGCGCTC+TCTCTCCG
TACGGAGGGTGCAAGCGTTACTCGGAATCACTGGGCGTAAAGAGCGTGTAGGCGGATAGTTAAGTTTGAAGTGAAATCCAATGGCTCAACCATTGAACTGCTTTGAAAACTGATTATCTAGAATATGGGAGAGGTAGATGGAATTTCTGGTGTAGGGGTAAAATCCGTAGAGATCAGAAGGAATACCGATTGCGAAGGCGGCCTACTGGAACATTATTGACGCTGAGACGCGAAAGCGTGGGGAGCAAACAGGATTAGATACCCTGGTAGTCCACGCCCTAA
+
GGGGGGGGGCF76FGGGGG7@FGGGGGGEFGGGGGGGGGGGGFG@67BFGGGGGGGG,,55CFGG<FE9,CFGGGGGGG@FEGGGGGGGGG@FEGGGGGGGDGE,EFGGGGGAF,CFGG<FGDG9<F5FGGGGGGC<8CFGGGGGAF<3FFGGGGAFGG@GGGG>FGGGGG,EF6>E9EFGGG:FGG7<F<EGGGGGGGG**31CGGCF*7F8;EGFGGGGGGGGGG7+/9DGGGFGGGGGGFFFFGGFGFFBBFGFFFFGGGGFFGFFFFFFG??FF59DC
@M02352:288:000000000-CKWC8:1:1101:12374:10179 1:N:0:TAGCGCTC+TCTCTCCG
TACGGAGGGTCCGAGCGTTAATCGGAATTACTGGGCGTAAAGCGCACGCAGGCGGTTTGTTAAGCTAGATGTGAAAGCCCTGGGCTCAACCTGGGAATTGCATTTAGAACTGGCAGGCTAGAGTTTTGGAGAGGGGAGTGGAATTCCAGGTGTAGCGGTGAAATGCGTAGATATCTGGAGGAACATCAGTGGCGAAGGCGACTCCCTGGTCAGTAACTGACGCTCATGTGCGAAAGTGTGGGTAGCGAACAGGATTAGATACCCTGGTAGTCCACACCGTAA
+
GGGGGGGGGGGGGGGGGGGGFGGGGGGGGGGGGGGGGGGGGGGGGGGGGGGGGGGGGGGGGGGGGGGGGGGGGGGGGGGGGGGGGGGGGGGGGGGGGGGGGGGGGGGGGGGGGGGGGGGGGGGGGGGGGGGGGGGGGGGGGGGGGGGGGGGGGGGGGGGGGGGGGGGGGGGGGGGGGGGGGGGGGGGGGGGGGGGGGGGGGGGGGGGGGGGGGGGGGGGGGGGEGGGGGGGGGGGFGGGGGGFFFFGGGGFFFBFGFFAFGGGGFFGFFFFAFGFFFFFFGG
@M02352:288:000000000-CKWC8:1:1101:22088:10216 1:N:0:TAGCGCTC+TCTCTCCG
TACGGAGGGGGTTAGCGTTGTTCGGAATTACTGGGCGTAAAGCGTACGTAGGCGGATTGGAAAGTTGGGGGTGAAATCCCAGGGCTCAACCCTGGAACTGCCTCCAAAACTATCAGTCTAGAGTTCGAGAGAGGTGAGTGGAATTCCAAGTGTAGAGGTGAAATTCGTAGATATTTGGAGGAACACCAGTGGCGAAGGCGGCTCACTGGCTCGATACTGACGCTGAGGTACGAAAGTGTGGGGAGCAAACAGGATTAGATACCCTGGTAGTCCACACCGTAA
+
GGGGGGGGGGGGGGGGGGGGGGGGGGGGGGGGGGGGGGGGGGGGGGGGGGGGGGGGGGGGGGGGGGGGGGGGGGGGGGGGGGGGGGGGGGGGGGGGGGGGGGGGGGGGGGGGGGGGGGGGGGGGGGGGGGGGGGGGGGGGGGGGGGGGGGGGGGGGGGGGGGGGGGGGGGGFGGGGGGGGGGGGGGGGGGGGGGGGGGGGGGGGGGGGGGGGGGGGGGGGGGGGGGGGGGGGGGGFGGGGGGFFFFGGGGFFFFGGFFFFGGGGFFGFBFFFFGFFFFFFGG
@M02352:288:000000000-CKWC8:1:1101:16070:10333 1:N:0:TAGCGCTC+TCTCTCCG
TACGGAGGGTCCGAGCGTTATCCGGAATCATTGGGTTTAAAGGGTCCGCAGGCGGTCGATTAAGTCAGAGGTGAAATCCCATAGCTCAACTATGGAACTGCCTTTGATACTGGTTGACTTGAGTCATATGGAAGTAGATAGAATGTGTAGTGTAGCGGTGAAATGCATAGATATTACACAGAATACCGATTGCGAAGGCAGTCTACTACGTATGTACTGACGCTCATGGACGAAAGCGTGGGGAGCGAACAGGATTAGATACCCTGGTAGTCCACGCCGTAA
+
GGGFGEGGGCDGGGGGGFFEFFFFGFGGGGGGGGG87CGGGGFGFFEGGGGGGGGECEEGGGGGGGGFFGGGGFGGGFGGFDEFGGGGGGDFGAEFGGGGGGGGGGGGGGGGFGFGGGGGGCGGGGGGGGGFGGGFGFFFEGGGGGFFFGGGGGGGGGGGGGGGGGGGGGGGGGGGGGGGGGGGGFCEFGGGGGGGGGGGGGGGDGGGFEFGGGGGGGGGGGC8?D<FFGG3EGGFGC9CEGFBBFGGG5>FFF4D7=<F?FGG*0>FFBAAFG??FBFFDD
@M02352:288:000000000-CKWC8:1:1101:18843:10337 1:N:0:TAGCGCTC+TCTCTCCG
TACGGAGGATCCAAGCGTTATCCGGAATCATTGGGTTTAAAGGGTCCGTAGGCGGGTCTGTAAGTCAGTGGTGAAAGTTTACGGCTCAACCGTGAAATTGCCATTGATACTGCAGGTCTTGACTTAGTATGAAGTGGTTAGAATAAGTAGTGTAGCGGTGAAATGCATAGATATTACTTAGAATACCGATTGCGAAGGCAGATCACTAATACTATATTGACGCTAAGGGACGAAAGCGTGGGTAGCGAACAGGATTAGATACCCTGGTAGTCCACGCCGTAA
+
GDF@CC:C,CFGFEGGGF:FFGCEG:CF,@FEE<F8,BF@@FEGEGGGFGGGGGGGECC=<@BFGG,CFFG,BACFGGGGGGGEGECCF8FG?FFFFDFFGGGGGFGEC<F<F5<<ACGGGF,EFFGD==FAFGDFGFFG@,@FCB=@CFFCFCDC@FGEFFF;CGAFGGFGGGGGCDCGGG;FFG?E7FCCFGEGEGGGGGGG:FFFGGDCF2CFFCFGGGG=EC+;F**/2C*755>5CGE46@<CGGFF6:>FF?<FF9+76@DF265A@GFFFFFFD<
@M02352:288:000000000-CKWC8:1:1101:16007:10360 1:N:0:TAGCGCTC+TCTCTCCG
TACGGAGGGTCCGAGCGTTAATCGGAATTACTGGGCGTAAAGCGCGCGTAGGTGGATTGGTCAGTCAGATGTGAAAGCCCAGGGCTCAACCTTGGAACTGCATCTGATACTGCTAGTCTAGAATACAGTAGAGGGTAGTGGAATTTCCTGTGTAGCGGTGAAATGCGTAGATATAGGAAGGAACACCAGTGGCGAAGGCGACTACCTGGACTGATATTGACACTGAGGTGCGAAAGCGTGGGGAGCAAACAGGATTAGATACCCTGGTAGTCCACGCCGTAA
+
GGGGGGGGGGGGGGGGGGGGDDGGGGGGGGGGGGGGGGGGGGGGGGGGGGGGFGGGGGGGGGGGGGGGGGGGGGGGGGGGGGGGGGGGGGGGGGGGGGGGGGGGGGGGGGGGGGGGGGGGGGGGGGGGGGGGGGGGGGGGGGGGGGGGGGGGGGGGGGGGGGGGGGGGGGGGGFGGGGGGGGGGGGGGGGGGGGGGGGGGGEGGGGGGGGGCGGGFFFGGGGGGGFGGGDFDEGCBCGCGGGFFFFGGGGFFF?GGFFF4F?FGFFFFBF>B8F@?>?E9DD
@M02352:288:000000000-CKWC8:1:1101:21897:10415 1:N:0:TAGCGCTC+TCTCTCCG
TACGGAGGGGGTTAGCGTTGTTCGGAATTACTGGGCGTAAAGCGTACGTAGGCGGATTGGAAAGTTGGGGGTGAAATCCCAGGGCTCAACCCTGGAACTGCCTCCAAAACTATCAGTCTAGAGTTCGAGAGAGGTGAGTGGAATTCCAAGTGTAGAGGTGAAATTCGTAGATATTTGGAGGAACACCAGTGGCGAAGGCGGCTCACTGGCTCGATACTGACGCTGAGGTACGAAAGTGTGGGGAGCAAACAGGATTAGATACCCTGGTAGTCCACACCGTAA
+
GGGGGFFGGGGGGGGGGGGGGGGGGGEGGGGGGGGGGGGGGFGGGGGGGGGGGGGGGGGGFEFFGGGGGGGFGGGGGGGGGGGGGGGGGGCFGGGGGGGGGGGGGGGGGGGGGGGGGGGGGGGGGGGFGGGGGGGGGGGGGGGGGGGGGGGGGGGGGGGGGGGGGGGGGGGGGGGGGGGGGDGGGGGGGGGGGGGGGGGGGGGGFGGGGGFGGGGGGGGGGGGGEGGGGGGGGGGFGGGGGGFFFFGGEFFF<:DG?FFFGGGGFFD?)65AFC@FFFF1CD
@M02352:288:000000000-CKWC8:1:1101:17616:10425 1:N:0:TAGCGCTC+TCTCTCCG
TACGAGGGGTGCAAGCGTTACTCGGAATTACTGGGCGTAAAGCGTGCGTAGGTGGTTTGTTAAGCAAGATGTGAAAGCCCCGGGCTCAACCTGGGAACTGCATTTTGAACTGGCAAACTAGAGTATTGTAGAGGGTAGTGGAATTTCCAGTGTAGCGGTGAAATGCGTAGAGATTGGAAGGAACATCAGTGGCGAAGGCGGCTACCTGGACAAATACTGACACTGAGGCACGAAAGCGTGGGGAGCAAACAGGATTAGATACCCTGGTAGTCCACGCCGTAA
+
GGGG@FGGGGGGGGG@GGGG7FFGGGGGGGGGGGGGGGGGGGGGGGGGGGGGGGGGGGGGFFGFGGGFEFGGGGGGGGGGGGGGGGGGGGCGGGGGGGGGGGGGGGGGGGGGGGGGGGGGGFEFGGGGGGGFGGGGGGGGGGGGGGGGGGGGGGGGGGGGGGGGGGGGGGGGGGGGGGGGGGGGGGGGGGGGGGGGGGGGGGGGGGGGGGGGGGGGGGGGG?FGFGGEGGGGGGGFGGDGGGBBBFGDGGFFFFGGFFBFGGGGFFGFBFAFFGFFFFFFGD
@M02352:288:000000000-CKWC8:1:1101:6020:10438 1:N:0:TAGCGCTC+TCTCTCCG
TACGGAGGGTCCGAGCGTTAATCGGAATTACTGGGCGTAAAGCGCGCGTAGGTGGATTGGTCAGTCAGATGTGAAAGCCCAGGGCTCAACCTTGGAACTGCATCTGATACTGCTAGTCTAGAATACAGTAGAGGGTAGTGGAATTTCCTGTGTAGCGGTGAAATGCGTAGATATAGGAAGGAACACCAGTGGCGAAGGCGACTACCTGGACTGATATTGACACTGAGGTGCGAAAGCGTGGGGAGCAAACAGGATTAGATACCCTGGTAGTCCACGCCGTAA
+
GGGGGCGGGGGGGGGGGGGGDFGGGGGGGGGGGGGGGGGEGGFGGGGGGGGGCFGGGFGGGGGGGGGGGGGGGGGGGGGGGGGGGFGGGGGGGGGGGGGGGGGFGGGGGGGGGGGGGGGGGGFFFFFGGGGCFG73FFFGGGFGGGGGFFGGGGGGGGGGGGGGFFFGEEGGFGGGFFGGGGGGGGEGGGGGGGGGE8FGGGGCGGGFC6DFGCFGGGGGGGGFGGGFGDDDGDGFGDGGGDEF>EG*ADFFFFGD>@<F7A6<FFFFD*-4=FF<F:DBGG
@M02352:288:000000000-CKWC8:1:1101:20231:10566 1:N:0:TAGCGCTC+TCTCTCCG
TACGAGGGGTGCAAGCGTTAATCGGAATTACTGGGCGTAAAGCGTGCGTAGGTGGTTTGTTAAGCAAGATGTGAAAGCCCCGGGCTCAACCTGGGAACTGCATTTTGAACTGGCAAACTAGAGTATTGTAGAGGGTAGTGGAATTTCCAGTGTAGCGGTGAAATGCGTAGAGATTGGAAGGAACATCAGTGGCGAAGGCGGCTACCTGGACAAATACTGACACTGAGGCACGAAAGCGTGGGGAGCAACCAGGATTAGATACCCTGGTAGTCCACGCCGTAA
+
GAE@-FFE78@FA<FFGC@F<CEFG7,DGEFFFCFGG@@,CFGG:?,FBCF@C=FGFCGGGFGGF94=EECA,BFF<EBFFGD:C:BFFFDC@FCFGGFFE<FAFDDFGGFGFGADFDGDF>FDG<9=@BFC><FGFGGFGGFGFFFFCC@>DCEFFG>B:F;2>>:E>*>F?F?FG9,,8FGEF9FGGG@6EEGGG55::88EGGGFF6*<@EFGGGGGG???EFC@EGGGE=CFFDGE>8>:17C5*2>F::<F?@<F+0396>F6.@AA7CF09<5>DC
@M02352:288:000000000-CKWC8:1:1101:20217:10579 1:N:0:TAGCGCTC+TCTCTCCG
TACGAGGGGTGCAAGCGTTAATCGGAATTACTGGGCGTAAAGCGTGCGTAGGTGGTTTGTTAAGCAAGATGTGAAAGCCCCGGGCTCAACCTGGGAACTGCATTTTGAACTGGCAAACTAGAGTATTGTAGAGGGTAGTGGAATTTCCAGTGTAGCGGTGAAATGCGTAGAGATTGGAAGGAACATCAGTGGCGAAGGCGGCTACCTGGACAAATACTGACACTGAGGCACGAAAGCGTGGGGAGCAAACAGGATTAGATACCCTGGTAGTCCACGCCGTAA
+
GGGGFGGGGGGGGGGGGGGGGGGGGGGGGGGGGGGGGGGGGGGGGGGGGGGGGGGGGGGGGGGGGGGGGGGGGGGGGGGGGGGGGGGGGGGGGGGGGGGGGGGGGGGGGGGGGGGGGGGGGGGGGGGGGGGGGGGGGGGGGGGGGGGGGGGGGGGGGGGGGGGGGGGGGGGGFGGGGGGGGGGGGGGGGGGGGGGGGGGGGGGGGGGGGGGGGGGGGGGGGFGGGGGGGGGGGDGFGGGGGGDFFFFGFGFFFFGGFFFFGGGGFFGFFFFFFGFFFFFFGD
@M02352:288:000000000-CKWC8:1:1101:25290:10611 1:N:0:TAGCGCTC+TCTCTCCG
TACGAAGGTCCCGAGCGTTATTCGGAATCACTGGGCGTAAAGGGAGCGTAGGCTGCGTGGTAAGTCAGATGTGAAATCTGGGGGCTCAACCTCCAAACTGCATTCGATACTGCCATGCTAGAGTAATGGAGAGGTAACTGGAATTCTTGGTGTAGCAGTGAAATGCGTAGATATCAAGAGGAAGACCAATGGCGAAAGCAGGTTACTGGACATTTACTGACGCTGAGGCTCGAAGGCTAGGGTAGCGAAAGGGATTAGATACCCCTGTAGTCCTAGCAGTAA
+
GGGGGFGEGGGGGGGGGGGGGGGGGGGGGGGGGGGGGFGDGGGGGGGGGGGGGGFGGGGGGGGGGGGGGGGGGGGGGGGGGGGGGGGGGGGGGGFGGGGGGGGGGGGGGGGGGGGGGGGGGGGGGGGGGGGGFGGGFFFGGFGGGGGGGGGGGGGGGGGGGGGGGGGGGGGGGGGGFDCFDFGGGGFGGGGGGDGEGGGGGGGGGGGGGGGGGGEGGGGGGGGDGDF=ECGGGGGFGGCEFG@?FFGGGGFFFBGFBF>F?EFGFFGFFFFFFF?AFFFFGG
@M02352:288:000000000-CKWC8:1:1101:16332:10618 1:N:0:TAGCGCTC+TCTCTCCG
TACGGAGGGTCCGAGCGTTATCCGGAATCATTGGGTTTAAAGGGTCCGCAGGCGGTCAATTAAGTCAGAGGTGAAATCCCATAGCTTAACTATGGAACTGCCTTTGATACTGGTTGACTTGAGTCATATGGAAGTAGATAGAATGTGTAGTGTAGCGGTGAAATGCATAGATATTACACAGAATACCGATTGCGAAGGCAGTCTACTACGTATGTACTGACGCTCATGGACGAAAGCGTGGGGAGCGAACAGGATTAGATACCCTGGTAGTCCACGCCGTAA
+
GGGGGGGGGGGGGGGGGGGGGGGGGFGGGGGGGGGGGGGGGGGGGGGGGGGGGGGGGGGGGGGGGGGGGGGGGGGGGGGGGGGGGGGGGGGGGGGGGGGGGGGGGGGGGGGGGGGGGGGGGGGGGGGGGGGGGGGGGGGGGGGGGGGGGGGGGGGGGGGGGGGGGGGGGGGGGGGGGGGGGGGGGGGGGGGGGGGGGGGGGGGGGGGGGGGGGGGGGGGGGGGGGGGGGGGGGGGFGGGGGGF:BFGGGGFFFF4FBFFFGGGGFFGFFFBFFGFFFFFFGG
@M02352:288:000000000-CKWC8:1:1101:25869:10671 1:N:0:TAGCGCTC+CCTCTCCG
TACGGAGGGTGCGAGCGTTATTCGGAATTACTGGGCGTAAAGCGCATGCAGGTGGTTCATTAAGTCAGATGTGAAAGCCCGGGGCTCAACCTCGGAACTGCATTTGAAACTGGTGAACTAGAGTGCTGTAGAGGGGGGTAGAATTTCAGGTGTAGCGGTGAAATGCGTAGAGATCTGAAGGAATACCAGTGGCGAAGGCGGCCCCCTGGACAGACACTGACACTCAGATGCGAAAGCGTGGGGAGCAAACAGGATTAGATACCCTGGTAGTCCACGCCGTAA
+
AFGGG7FEGGGGEGGGGGGG,FGGGGBFGGAFGGGGGGGGGGEFG>=F8FFG6EFB=59EFGGGGG<FAFGGGGGGAGGGGGGGGGDFGGG8EGGGGGGGGGG95EFEGGGGGBCDBFG9FGGGGBFFBFGGGGGGGGGEGGGGG?FGGGGGGGGDGGGGGGGGDGGGGGGCGGGGGEGFGGGFGGGGGGGGGGGGGGGGEG*/?EGGGGG?8E>FGGGGG?FG*C@00CDGGG3BGGGGGGFFFFGGFGFFFFGGFFB?FGGGFFGFFFFFFGFF9?F9GG
@M02352:288:000000000-CKWC8:1:1101:15920:10673 1:N:0:TAGCGCTC+TCTCTCCG
TACGGAGGATCCAAGCGTTATCCGGAATCATTGGGTTTAAAGGGTCCGTAGGTGGATAATTAAGTCAGAGGTGAAATCCTGCAGCTCAACTGTAGAATTGCCTTTGATACTGGTTGTCTTGAGTTATTATGAAGTAGTTAGAATATGTAGTGTAGCGGTGAAATGCATAGATATTACATAGAATACCAATTGCGAAGGCAGATTACTAATAATATACTGACACTGATGGACGAAAGCGTGGGGAGCGAACAGGATTAGATACCCTGGTAGTCCACGCCGTAA
+
GGGGGGGGGGGGGGGGGFGGGGGGGFGGGGGGGGGFGGGGGGGGGGGGGGGGGGGGGGGGGGGGGGGGGGGGGGGGGGGGGGGGGGGGGGGGGGGGGGGGGGGGGGGGGGGGGGGGGGGGGGGGGGGGGGGGGGGGGGGGGGGGGGGGGGGGGGGGGGGGGGGGGGGGGGGGGGGGGGGGGGGGGGGGGGGGGGGGGGGGGFGGGGGGGGGGGGGGGGGGGGGGGGGGGGGGGGGFGGGGGGFFFFGGGGFFFFGGFFFFGGGGFFGFFFFFFGFF9?FFGG
@M02352:288:000000000-CKWC8:1:1101:15002:10677 1:N:0:TAGCGCTC+TCTCTCCG
TACGGAGGGTGCGAGCGTTAATCGGAATTACTGGGCGTAAAGCGCATGCAGGTGGTTCATTAAGTCAGATGTGAAAGCCCGGGGCTCAACCTCGGAACTGCATTTGAAACTGGTGAACTAGAGTGCTGTAGAGGGGGGTAGAATTTCAGGTGTAGCGGTGAAATGCGTAGAGATCTGAAGGAATACCAGTGGCGAAGGCGGCCCCCTGGACAGACACTGACACTCAGATGCGAAAGCGTGGGGAGCAAACAGGATTAGATACCCTGGTAGTCCACGCCGTAA
+
GGGGGEGGGGGGGGGGGGGGGGGGGGGGGGGGGGGGGEGGGGGGGGGGGGGGFFGCFGGGGFGGGGGGGGGGGGGGGGGGGGGGGGGGGGGFGGGGGFFGGFCGGGGGGGGGGGGGGGGGGGGGGGGDGGGGGGCFGGGGGGGGGGGFGGGGGGGGGGGGG9CFFGGEGGGGGGFGGGGGGGGFGGGGGGGGGGGGGGGGGGCCGGGGGFGGGGFGGFGFGFCCGGCFFCGGGGGFGGGGGGDFFFGGGGFFFB4C?FFFGCFGFFGFFFF)=F6<>?EFGG
@M02352:288:000000000-CKWC8:1:1101:19740:10804 1:N:0:TAGCGCTC+TCTCTCCG
TACGAAGGTCCCGAGCGTTATTCGGAATCACTGGGCGTAAAGGGAGCGTAGGCTGCGTGGTAAGTCAGATGTGAAATCTCGGTGCTCAACACCGAAACTGCATTCGATACTGCCATGCTAGAGTAATGGAGAGGTAACTGGAATTCTCAGTGTAGCAGTGAAATGCGTAGATATTGAGAGGAAGACCAATGGCGAAAGCAGGTTACTGGACATTTACTGACGCTGAGGCTCGAAGGCTAGGGTAGCGAAAGGGATTAGATACCCCTGTAGTCCTAGCAGTAA
+
GGGGGGGGGGGGGGGGGFFGGGGGGGGGGGGGGGGGGFGGGGGGGGGGGGGGGGGGGFGGGGGGGGGGGGGGGGGGGGGGGGGGGGGFGGGGGGGGGGGGGGGGGGGGGGGGGGGGGGGGGGGGGGGGGGGGGGGGGGGGGGGGGGGGGGGGGGGGGGGGGGGGGFGGGGGGGFFGGGGGGGFGGGGFFCGGGGGGGGFGGGGGGGGGGGGGGGGGGGGGGGGGGGGGGGGGGGGFGCGGGGFFFFGGGGEFFFFGFFBFGGG4;FGFFFFFFGFFFFFFGF
@M02352:288:000000000-CKWC8:1:1101:3495:10924 1:N:0:TAGCGCTC+TCTCTCCG
TACGGAGGGTGCGAGCGTTAATCGGAATTACTGGGCGTAAAGCGCACGCAGGCGGTTTGTTAAGCTAGATGTGAAAGCCCCGAGCTCAACTTGGGATGGTCATTTAGAACTGGCAGACTAGAGTCTTGGAGAGGGGAGTGGAATTCCAGGTGTAGCGGTGAAATGCGTAGATATCTGGAGGAACATCAGTGGCGAAGGCGACTCCCTGGCCAAAGACTGACGCTCATGTGCGAAAGTGTGGGTAGCGAACAGGATTAGATACCCTGGTAGTCCACACCGTAA
+
GGGGGGGGGBFGGGGGGFFE<FFGGGGGGGGGGGGGGGGGGGGGFEGGGGGGGGGGGGGGGGGGDAEGGGGGGGGGGFGFGGDGGCEGGGA?DFGFDCFBFFFAFDFFGFGGGCFGGGGGGGGGFFGGGGGFGGGGGGFFGGFGGG9FGGGGGGGFGEGGGGGGGFGGGGGFGGGGFGGGGGGGF<CFGGGGGGGGGGGGGGC>FGGGGGGGGGGFGGGGGGGEGGFF<CGGGGGFCCCFGGEFFFGGGGBFFFGFBFBFGG8<=@CFA?AFFF@:B3>BGD
@M02352:288:000000000-CKWC8:1:1101:9623:11007 1:N:0:TAGCGCAC+TCTCTCCG
TACGGAGGGTGCGAGCGTTAATCGGAATTACTGGGCGTAAAGCGCATGCAGGTGGTTCATTAAGTCAGATGTGAAAGCCCGGGGCTCAACCTCGGAACTGCATTTGAAACTGGTGAACTAGAGTGCTGTAGAGGGGGGTAGAATTTCAGGTGTAGCGGTGAAATGCGTAGAGATCTGAAGGAATACCAGTGGCGAAGGCGGCCCCCTGGACAGACACTGACACTCAGATGCGAAAGCGTGGGGAGCAAACAGGATTAGATACCCTGGTAGTCCACGCCGTAA
+
GGGGGGGGGGGGGGGGGGGGFGGGGGGGGGGGGGGGGGGGGGGGGGGGGGGGFGGFGFGGGGGGGGGGGGGGGGGGGGGGGGGGGGGGGGGGGGGGGGGGGGGGGGGGGGGGGGGGGGGGGGGGGGDGGGGFGGGGGGGGGGGGGGGGGGGGGGGGGGEGGGGGGGGGGGGGGGGGGGGGGGGGGGGGGGGGGGGGGGGGGGGGGGGGGGGGGGGGGGGGGGGGGGGGGGGGGGGFGGGGGGE?FFGGGGFFBBFFBFAFGGGGFFFFAFFFFF?<FFFFGG
@M02352:288:000000000-CKWC8:1:1101:11947:11045 1:N:0:TAGCGCTC+TCTCTCCG
TACGGAGGGTGCGAGCGTTAATCGGAATTACTGGGCGTAAAGCGCATGCAGGTGGTTCATTAAGTCAGATGTGAAAGCCCGGGGCTCAACCTCGGAACTGCATTTGAAACTGGTGAACTAGAGTGCTGTAGAGGGGGGTAGAATTTCAGGTGTAGCGGTGAAATGCGTAGAGATCTGAAGGAATACCAGTGGCGAAGGCGGCCCCCTGGACAGACACTGACACTCAGATGCGAAAGCGTGGGGAGCAAACAGGATTAGATACCCTGGTAGTCCACGCCGTAA
+
GGGGGGGGGGGGGGGGGGGGFGGGGGGGGGGGGGGGGGGGGGGGGGGGGGGGGGGGGGGGGGGGGGGGGGGGGGGGGGGGGGGGGGGGGGGGGGGGFFGGGGGGGGGGGGGGGGGGGGGGGGGGGGGGGGGGGGGGGGGGGGGGGGGGGGGGGGGGGGGGGGGGGGGGGGGGGEGGGGGGGGGGGGGGGGGGGGGGGGGGGGGGGGGGGGGGGGGGGGGGGGGGGGGGGGGGGDGFGGDGGGFFFFGGGGFFFFGGFFFFGGCGFFGFBFF9FGFFBFFF:9
@M02352:288:000000000-CKWC8:1:1101:18905:11138 1:N:0:TAGCGCTC+TCTCTCAG
TACGGAGGGTCCGAGCGTTATCCGGAATCATTGGGTTTAAAGGGTCCGCAGGCGGTCAATTAAGTCAGAGGTGAAATCCCATAGCTTAACTATGGAACTGCCTTTGATACTGGTTGACTTGAGTCATATGGAAGTAGATAGAATGTGTAGTGTAGCGGTGAAATGCATAGATATTACACAGAATACCGATTGCGAAGGCAGTCTACTACATATGTACTGACGCTCATGGACGAAAGCGTGGGGAGCGAACAGGATTAGATACCCTGGTAGTCCACGCCGTAA
+
GGGGGGGGGGGGGGGGGGGGGGGGGFGGGGGGGGGFGGFGGGGFGGGGGGGGGGGGGGGGGGGGGFGGGGGGGGGGGGGGGGGGGGGGGGGGGGGGGGGGGGGGGGGGGGGGGGGGGGGGGGGGGGGGGGGGGGGGGGGGGGGGGGGGGGGGGGGGGGGGGGGGGGFGGGGGGGGGGGGGGGGGGGFGGGGGGGGGGGGGGGGGGGGGGGGGGGGGGGGGGGGEGGGGGGGGGGGFGGGGGGF6>DGGGGFFFFGGFFFFGGGGFFGFFFFFFGFFFFFFGG
@M02352:288:000000000-CKWC8:1:1101:20549:11164 1:N:0:TAGCGCTC+TCTCTCCG
TACAGAGGGTGCAAGCGTTAATCGGAATTACTGGGCGTAAAGCGCGCGTAGGTGGTTTGTTAAGTCGGATGTGAAAGCCCAGGGCTCAACCCTGGAACTGCCTCCAAAACTATCAGTCTAGAGTTCGAGAGAGGTGAGTGGAATTCCAAGTGTAGAGGTGAAATTCGTAGATATTTGGAGGAACACCAGTGGCGAAGGCGGCTCACTGGCTCGATACTGACGCTGAGGTACGAAAGTGTGGGGAGCAAACAGGATTAGATACCCTGGTAGTCCACACCGTAA
+
GGGGGGGGGGGGGGGGGGGGGGGGGGGGGGGGGGGGGGGGGGGGGGGGGGGGGGGGGGGGGGGGGGGGGGGGGGGGGGGGGGGGGGGGGGGGGGGGGGGGGGGGGGGGGGGGGGGGGGGGGGGGGGGGGGGGGGGGGGGGGGGGGGGGGGGGGGGGGGGGGGGGGGGGGGGGGGGGGGGGGGGGGGGGGGGGGGGGGGGGGGGGGGGGGGGGGGGGGGGGGGGGGGGGGGGGGGGFGGGGGGF:>FGFFGFFFFGGFFFFGGGGFFGFFFFFFGFFFBFFGG
@M02352:288:000000000-CKWC8:1:1101:24872:11174 1:N:0:TAGCGCTC+TCTCTCCG
TACGAGGGGTGCAAGCGTTAATCGGAATTACTGGGCGTAAAGCGTGCGTAGGTGGTTTGTTAAGCAAGATGTGAAAGCCCCGGGCTCAACCTGGGAACTGCATTTTGAACTGGCAAACTAGAGTATTGTAGAGGGTAGTGGAATTTCCAGTGTAGCGGTGAAATGCGTAGAGATTGGAAGGAACATCAGTGGCGAAGGCGGCTACCTGGACAAATACTGACACTGAGGCACGAAAGCGTGGGGAGCAAACAGGATTAGATACCCTGGTAGTCCACGCCGTAA
+
GGGGFGGGGGGGGGGGGGGGGGGGGGGGGGGGGGGGGGGGGGGGGGGGGGGGGGGFGGGGGGGGGGGGGGGGGGGGGGGGGGGGGGGGGGGGGGGGGGGGGGGGGGGGGGGGGGGGGGGGGGGFGGGGGGGGGGGGFGGGGGGGGGGGGGGGGGGGGGGGGGGGGGGGGGGGGGGGGGGGGGGGGGGGGGGGGGGGGGFGGGGDFGGGGGGGGEFGGGGGGGGGGGGGFGFDGGGFFGGGGGF?>BGGGGFFFFGG?FFFDCGGFFGFFFFFFFFFFFF0DD
@M02352:288:000000000-CKWC8:1:1101:22594:11178 1:N:0:TAGCGCTC+TCTCTCCG
TACGAGGGGTGCAAGCGTTAATCGGAATTACTGGGCGTAAAGCGTGCGTAGGTGGTTTGTTAAGCAAGATGTGAAAGCCCCGGGCTCAACCTGGGAACTGCATTTTGAACTGGCAAACTAGAGTATTGTAGAGGGTAGTGGAATTTCCAGTGTAGCGGTGAAATGCGTAGAGATTGGAAGGAACATCAGTGGCGAAGGCGGCTACCTGGACAAATACTGACACTGAGGCACGAAAGCGTGGGGAGCAAACAGGATTAGATACCCTGGTAGTCCACGCCGTAA
+
GGGGGGGGGGGGGGGGGFFGDFGGGGGGGGGGGGGGGEGGGGGGGGGGFFGGFGGGGGGGGGGGGGGGGGGGGGGGGGGGGGGGEGGGGGGGGGGGGGGGGGGGGGGGGGGGGGGGGGGGGFGFGGGGGGGGGGGGGGGGGGGGGGGGGGGGGGGGGGGGGGGGGGGGGGGGGGGGGGGGGGGGGGGGGGGGGGGGGGGGGGGGGGGGGGGGGGGGGGGGGGGDGGGGGGGGGGGFGGDGGGFB>EGGGGFFFFDGFFFFGGGGFFGFFFFFFGFFFFF;GC
@M02352:288:000000000-CKWC8:1:1101:7310:11228 1:N:0:TAGCGCTC+TCTCTCCG
TACAGAGGGTGCAAGCGTTAATCGGAATTACTGGGCGTAAAGCGCGCGTAGGTGGTTTGTTAAGTCGGATGTGAAAGCCCAGGGCTCAACCTTGGAATTGCACCCGATACTGGCAGGCTAGAGTACGATAGAGGAGTGTGGAATTTCCTGTGTAGCGGTGAAATGCGTAGATATAGGAAGGAACATCAGTGGCGAAGGCGACTCCCTGGTCAGTAACTGACGCTCATGTGCGAAAGTGTGGGTAGCGAACAGGATTAGATACCCTGGTAGTCCACACCGTAA
+
GGGGGGGGGGGGGGGGGGGGGGGGGGGGGGGGGGGGGGGGGGGGGGGGGGGGGGGGGGGGGGGGGGGGGGGGGGGGGGGGGGGGGGGGGGGGGGGGGGGGGGGGGGGGGGGGGGGGGGGGGGGGGGGGGGGGGGGGGGGGGGGGGGGGGGGGGGGFGGGGGGGGGGGGGEGGGFGGGGGGGGGGGGGGGGGGGGGGGGGGGGGGGGGGGGGGGGGGGFGFGGGCECCFGGGGGGGFGGGGGGFFFFGG=GF5:4DG>FFFGGGGFFGFFBDFFGFFFFFFGD
@M02352:288:000000000-CKWC8:1:1101:9832:11285 1:N:0:TAGCGCTC+TCTCTCCG
TACGGAGGATCCAAGCGTTATCCGGAATCATTGGGTTTAAAGGGTCCGTAGGTTGATAATTAAGTCAGAGGTGAAAGTTTGCGGCTCAACCGTAAAATTGCCTTTGATACTGGTTATCTTGAATCATTGTGAAGTGGTTAGAATATGTAGTGTAGCGGTGAAATGCATAGATATTACATAGAATACCAATTGCGAAGGCAGATCACTAACAATGTATTGACACTGATGGACGAAAGCGTGGGGAGCGAACGGGATTAGATACCCCGGTAGTCCACGCCGTAA
+
GGGGGGGGFFCFGGGGGGGGGGGGGG:F<FGGGGGGGGGGGGGGG8FGGGGFCFGCFCCF<FGGGGDGFFGGGGGGGGGCFFGGGGGGGGGG?=BFG?FFGCFGCGGEAEFFFFGE,AFGGGCG<?FAFEGGFDC<FFGCFFBC9FDGGFGFGGGFGGGGGGFFFGFFGFFFGGGGFFFAFGGGGGGG@F;EGGGGGGGGGCFF7DFC,4;<B,,6BFG7C,AGGF9EF6CDGGGFGGGGGGFD;E3CGD@EBFGGFF4@FGGC@BDFFFFFFGF<;:>>GG
@M02352:288:000000000-CKWC8:1:1101:11925:11331 1:N:0:TAGCGCTC+TCTCTCCG
TACGAGGGGTGCAAGCGTTAATCGGAATTACTGGGCGTAAAGCGTGCGTAGGTGGTTTGTTAAGCAAGATGTGAAAGCCCCGGGCTCAACCTGGGAACTGCATTTTGAACTGGCAAACTAGAGTATTGTAGAGGGTAGTGGAATTTCCAGTGTAGCGGTGAAATGCGTAGAGATTGGAAGGAACATCAGTGGCGAAGGCGGCTACCTGGACAAATACTGACACTGAGGCACGAAAGCGTGGGGAGCAAACAGGATTAGATACCCTGGTAGTCCACGCCGTAA
+
GGGGFGGGGGGGGGGGGGGG8CFGGGGGGGGGGGGGGGGGGGGGGGGGGGGGGGGGGGGGGGGGGGGGGGGGGGGGGGGGGGGGGGGGGGGGGGGGGGGGGGGGGGGGGGGGGGGGGGGGGGGGGGGGGGGGGGGGGGGGGGGGGGGGGGGGGGGGGGGGGGGGGGGGGGGGGGGGGFGGGGGGGGGGGGGGGDGGGGGGGGGGGGGGGGGGGGGGGGGGGGGGGGGGGGGGGGGFGGGGGGFFFFGFGGFFFFGG?FFFGGFGF@GFFFADFGFFFFFFGD
@M02352:288:000000000-CKWC8:1:1101:15254:11356 1:N:0:TAGCGCTC+TCTCTCCG
TACGAGGGGTGCAAGCGTTAATCGGAATTACTGGGCGTAAAGCGTGCGTAGGTGGTTTGTTAAGCAAGATGTGAAAGCCCCGGGCTCAACCTCGGAACTGCATTTGAAACTGGTGAACTAGAGTGCTGTAGAGGGGGGTAGAATTTCAGGTGTAGCGGTGAAATGCGTAGAGATCTGAAGGAATACCAGTGGCGAAGGCGGCCCCCTGGACAGACACTGACACTCAGATGCGAAAGCGTGGGGAGCAAACAGGATTAGATACCCTGGTAGTCCACGCCGTAA
+
GGGGGGGGGGGGGGGGGGGGGGGGGGGGGGGGGGGGGGGGGGGGGGGGGGGGGGGGGGGGGGGGGGGGGGGGGGGGGGGGGGGGGGGGGGGGGGGGFFGGGGGGGGGGGGGGGGGGGGGGGGGGGGGGGGGGGGGGGGGGGGGGGGGGGGGGGGGGGGGGGGGGGGGGGGGGGGGCGGGGGGGGGGGGGGGGGGGGGGGGGGGEGGGGGGGGGGGGGGGGGGGGGGGGGGGGGGGFGGDCGGFFFFGGGGFFFFFGFFFFGGGGFFGFFFFFFGFFFFFFGD
@M02352:288:000000000-CKWC8:1:1101:12931:11365 1:N:0:TAGCGCTC+TCTCTCCG
TACGGAGGGGGTTAGCGTTGTTCGGAATTACTGGGCGTAAAGCGTACGTAGGCGGATTGGAAAGTTGGGGGTGAAATCCCAGGGCTCAACCCTGGAACTGCCTCCAAAACTATCAGTCTAGAGTTCGAGAGAGGTGAGTGGAATTCCAAGTGTAGAGGTGAAATTCGTAGATATTTGGAGGAACACCAGTGGCGAAGGCGGCTCACTGGCTCGATACTGACGCTGAGGTACGAAAGTGTGGGGAGCAAACAGGATTAGATACCCTGGTAGTCCACACCGTAA
+
GGGGGGGGGEGGGGGGGGGGGGGGGCEGGGGGGGGGGGGGGGGGGGGGGGGGGGGGGGGGGGGGGGGGGGGGGGGGGGGGGGGGGGGGGGGGGGGGGGGGGGGGGGGGGGGGGGGGGGGGGGGGGGG>GGGGGGGGGGGGGGGGGGGGDFGGGGGGGGGGGGGGGGGGGGGGGFFGGGGGGGGGGGGGGGGGGGGGGGGGGGGGFGGFGGGGGGGGGGGGGGCCGDGGGGGGGGGFGGGGGDF:BFGGGGFFBFGGF?>FFGGGFFFF2@BFFGFFFFFFDD
@M02352:288:000000000-CKWC8:1:1101:18276:11392 1:N:0:TAGCGCTC+TCTCTCCG
TACGGAGGGTGCGAGCGTTAATCGGAATTACTGGGCGTAAAGCGCATGCAGGTGGTTCATTAAGTCAGATGTGAAAGCCCGGGGCTCAACCTCGGAACTGCATTTGAAACTGGTGAACTAGAGTGCTGTAGAGGGGGGTAGAATTTCAGGTGTAGCGGTGAAATGCGTAGAGATCTGAAGGAATACCAGTGGCGAAGGCGGCCCCCTGGACAGACACTGACACTCAGATGCGAAAGCGTGGGGAGCAAACAGGATTAGATACCCTGGTAGTCCACGCCGTAA
+
GGGGGGGGGGGGGGGGGGGGGGGGGGGGGGGGGGGGGGGGGGGGGGGGGGGGGGGGGGGGGGGGGGGGGGGGGGGGGGGGGGGGGGGGGGGGGGGGFFGGGGGGGGGGGGGGGGFGGGGGGGGGGGGGGGGGGGGGGGGGGGGGGGGGGGGGGGDGGGGGGGGGGGGGGGGGGGGGGGGGGGGGGGGGGGGGGGGGGGGGGGGGGGGGGGGGGGGGGGGGGGGCGGGGGGGGGGGEGGGGGGFFFFGGGGFFFFGG?F<FFGGGFFGFAFBFFGFFFFFFDD
@M02352:288:000000000-CKWC8:1:1101:13697:11482 1:N:0:TAGCGCTC+TCTCTCCG
TACGGAGGGTCCGAGCGTTACTCGGAATTACTGGGCGTAAAGCGCACGCAGGCGGTTTGTTAAGCTAGATGTGAAAGCCCCGGGCTCAACCTGGGAACTGCATTTTGAACTGGCAAACTAGAGTATTGTAGAGGGTAGTGGAATTTCCAGTGTAGCGGTGAAATGCGTAGAGATTGGAAGGAACATCAGTGGCGAAGGCGGCTACCTGGACAAATACTGACACTGAGGCACGAAAGCGTGGGGAGCAAACAGGATTAGATACCCTGGTAGTCCACGCCGTAA
+
GGGGGGGGGGGGGGGGGGGG,CFGGGGGGGGGGGGGGGGGGGGGGGGGGGGGGGGFGGGGGGGGGGGGGGGGGGGGGGGGGGGGGGGGGGGGGGGGGGGGGGGGGGGGGGGGGGGGGGGGGGGGGGGGGGGGGGGGGGGGGGGGGGGGGGGGGGGGGGGGGGGGGGGGGGGGGGGGGGGGGGGGGGGGGGGGGGGGGGGGGGGGGGGGGGGGGGGGGGGGGGGGGGGGFEGGGGGFGGGGGGFFFFGGGGFFFFGGFFFFGGGGFFG:AFDFFGFF>FFFGG
@M02352:288:000000000-CKWC8:1:1101:12940:11537 1:N:0:TAGCGCTC+TCTCTCCG
TACGAGGGGTGCAAGCGTTAATCGGAATTACTGGGCGTAAAGCGTGCGTAGGTGGTTTGTTAAGCAAGATGTGAAAGCCCCGGGCTCAACCTGGGAACTGCATTTTGAACTGGCAAACTAGAGTATTGTAGAGGGTAGTGGAATTTCCAGTGTAGCGGTGAAATGCGTAGAGATTGGAAGGAACATCAGTGGCGAAGGCGGCTACCTGGACAAATACTGACACTGAGGCACGAAAGCGTGGGGAGCAAACAGGATTAGATACCCTGGTAGTCCACGCCGTAA
+
GGGGFGGGGGGGGGGGGGGG6EGGGGGGGGGGGGGGGGGGGGGGGGGGGGGGGGGFGGGGGGGGGGGGGGGGGGGGGGGGGGGGGGGGGGGGGGGGGGGGGGGGGGGGGGGGGGGGGGGGGGGGGGGGGGGGGGGGGGGGGGGGGGGGGGGGGGGGGGGGGGGGGGGGGGGGGGGGGGGGGGGGGGGGGGGGGGGGGGGGGGGGFGGGGGGGGGGGGGFFGGGGGGGGGGGGGGDFGGGGGGFFFFGGGGFFFFFGFFFFGGGGFFGFBFFFFGFFFFEFGG
@M02352:288:000000000-CKWC8:1:1101:3698:11553 1:N:0:TAGCGCTC+TCTCTCCG
TACGGAGGGTCCGAGCGTTATCCGGAATCATTGGGTTTAAAGGGTCCGCAGGCGGTCAATTAAGTCAGAGGTGAAATCCCATAGCTTAACTATGGAACTGCCTTTGATACTGGTTGACTTGAGTCATATGGAAGTAGATAGAATGTGTAGTGTAGCGGTGAAATGCATAGATATTACACAGAATACCGATTGCGAAGGCAGTCTACTACGTATGTACTGACGCTCATGGACGAAAGCGTGGGGAGCGAACAGGATTAGATACCCTGGTAGTCCACGCCGTAA
+
GGGGGGGGGGFGEGGGGGGGGGGGGGEGGGCFGGGGGGDEFFGGGFGGG@FGGGGGGGGGGFGGGDGFGGGGGGGGFFGGGGGGGGFFGGGGGGGGGGGGGGGGGGFGGGGGGGGGGGGGGGDGFCFCFGGFDGGGGCFGDFFF9FFGFGGGGGGGGGGGGGGGGGFGGFGGFGGFGGGGGGGGCFGGGGGGGGGDEEGFGGGGGGGFGEGCCEC;EFG9CGGG=DGGFFGGGGGFGGCEGG@?9>C>ED:@1:4C3=4FFGGG@4FFA=8AFFF<BFFFG>
@M02352:288:000000000-CKWC8:1:1101:3716:11557 1:N:0:TAGCGCTC+TCTCTCCG
TACGGAGGGTCCGAGCGTTATCCGGAATCATTGGGTTTAAAGGGTCCGCAGGCGGTCAATTAAGTCAGAGGTGAAATCCCATAGCTTAACTATGGAACTGCCTTTGATACTGGTTGACTTGAGTCATATGGAAGTAGATAGAATGTGTAGTGTAGCGGTGAAATGCATAGATATTACACAGAATACCGATTGCGAAGGCAGTCTACTACGTATGTACTGACGCTCATGGACGAAAGCGTGGGGAGCGAACAGGATTAGATACCCTGGTAGTCCACGCCGTAA
+
GCFGGF:@FFEFGCGGCC:CGGGGG7@FFDFEFGGC:B,6@EFGGFCFGGGCGEGEGGGGGCGFFFGGGGG?CEFGGFGGGGFF8<EFG9FGCGFFGGFDGGGD<FGG<FDGGGGGGFGGDCFFFFGFAFFGGGFGGGGGGGFG<FGGGGAG;CCFCFFEFFFGGGGGGCECGFFGEGGGGGGGGGGGGFEFFCEGDE,:CFFGGGGGGGGGGD@GCFG9CEEG5<FFGFGCEGGFGGGGEEF<;BGCEGFFB?FGF?26:2C6FFGFFF7)9>?39BFFGG
@M02352:288:000000000-CKWC8:1:1101:3889:11593 1:N:0:AAGCGCTC+TCTCTCCG
TACAGAGGGTGCAAGCGTTAATCGGAATTACTGGGCGTAAAGCGCGCGTAGGTGGTTTGTTAAGTCGGATGTGAAAGCCCAGGGCTCAACCTTGGAATTGCACCCGATACTGGCAGGCTAGAGTACGATAGAGGAGTGTGGAATTTCCTGTGTAGCGGTGAAATGCGTAGATATAGGAAGGAACATCAGTGGCGAAGGCGACACTCTGGATTGATACTGACACTGAGGTGCGAAAGCGTGGGGAGCAAACAGGATTAGATACCCTGGTAGTCCACGCCGTAA
+
GGGGGGGGGGGGGGGGGGGGGGGGGGGGGGGGGGGGGGGGGGGGGGGGGGGGFGGFGGGGGGGGGGGGGGGGGGGGGGGGGGGGGGGGGGGGGGGGGGGGGGGGGGGGGGGGGGGGGGGGGGGGGGGGGGGFGGCFGGGGGGGGGGGGGGGGGGGGGGGGGGGGGGGGGGGGGGGGGGGGGGGGGGGGGGGGGGGGGGGGGGGGCFGGGGGGGGGGGGGGGGGGGGGGGFGGGGGFGGGGGGFFFFGDFGFFFFGGFFFFGGGGFFGFFFFFFGF?FFFFGC
@M02352:288:000000000-CKWC8:1:1101:19559:11596 1:N:0:TAGCGCTC+TCTCTCCG
TACGGAGGGTCCGAGCGTTAATCGGAATTACTGGGCGTAAAGCGCGCGTAGGTGGTTATTTAAGTCAGATGTGAAAGCCCTGGGCTCAACCTAGGAACTGCACCTGATACTGGATAACTAGAGTACAGAAGAGGGTAGTGGAATTTCCTGTGTAGCGGTGAAATGCGTAGATATAGGAAGGAACACCAGTGGCGAAGGCGACTACCTGGACCAATACTGACACTGAGGTGCGAAAGCGTGGGGAGCAAACAGGATTAGATACCCTGGTAGTCCACGCCGTAA
+
GGG8CCFGGG,FGGGGGGGGGGGGGGGGGGGGGGGGGEGEGGGG7CGGGGGGCFDFGG<FGGGGGGGGGGGGGGGGGGGGGGGGGGGGGGGG<EFGGBFGGG8,BFGGGGGGGA,EGGG9FFGG,,,C,@FGGGG7FGGGGGGGGGGGDGGGGGGGGGGGGGGGGGGGGGGGGG7CGGGGGGGGGGGGGGGGGEGEGGGGGGG*?EGGF*>6**<FGGGGG+7ECFGG<*>DGGGEGGGGGDFFFFGGGGFF?FGGF=ABCFFFFFGFDFFFFGFBFFF>DD
@M02352:288:000000000-CKWC8:1:1101:27843:11632 1:N:0:TAGCGCTC+TCTCTCCG
TACGAGGGGTGCAAGCGTTAATCGGAATTACTGGGCGTAAAGCGTGCGTAGGTGGTTTGTTAAGCAAGATGTGAAAGCCCCGGGCTCAACCTGGGAACTGCATTTTGAACTGGCAAACTAGAGTATTGTAGAGGGTAGTGGAATTTCCAGTGTAGCGGTGAAATGCGTAGAGATTGGAAGGAACATCAGTGGCGAAGGCGGCTACCTGGACAAATACTGACACTGAGGCACGAAAGCGTGGGGAGCAAACAGGATTAGATACCCTGGTAGTCCACGCCGTAA
+
GGGGFGGGGGGGGGGGGGGGGGGGGGGGGGGGGGGGGGGGGGGGGGGGG=FGFGGGGGGGGGGFGGGGGGGGGGGGGGGGGGGGGGGGGGGGGGGGGGGGGGGGGGGGGGGGGGGGGFGGGFGGGGGGGGGGGGGGGGGGGGGGGGGGGGGGGGGGGGGGGGGGGGGGGGGGGGGGGGGGGGGGGGGGGGGGGGGGGGGGGGGDGGGGGGGGGGGGGGGGGGGGGGGGGGGGGDGFGGGEGGFFFFGGFGFFFBFGFFFFGGGGFFGFFFFAFGFFB?>9D>
@M02352:288:000000000-CKWC8:1:1101:17853:11708 1:N:0:TAGCGCTC+TCTCTCCG
TACGAAGGTCCCGAGCGTTATTCGGAATCACTGGGCGTAAAGGGAGCGTAGGCTGCGTGGTAAGTCAGATGTGAAATCTCGGTGCTCAACACCGAAACTGCATTCGATACTGCCATGCTAGAGTAATGGAGAGGTAACTGGAATTCTCAGTGTAGCAGTGAAATGCGTAGATATTGAGAGGAAGACCAATGGCGAAAGCAGGTTACTGGACATTTACTGACGCTGAGGCTCGAAGGCTAGGGTAGCGAAAGGGATTAGATACCCCTGTAGTCCTAGCAGTAA
+
GGGGGGGGGGGGGGGGGGGGGGGGGGGGGGGGGGGGGGGGGGGGGGGGGGGGGGGGGFGGGEGGGGGGGGGGGGGGGGGGGGGGGGGGGGGGGGGGGGGGGGGGGGGGGGGGDGGGGGGGGGGGGGGGGGGGGGGGGGGFGGGGGGGGGGGGGGGFGGGGFGGGGFGEGGGGGFGGGGGGDGGGGGGGFGGGGGGGDEGGGFGGGGGGGGGGGGGGGGGGGGGGGDGGGFGGDGGFGGFGGDFFBFGGEDDFFFGGFFFFGGGGF>FFFF:<FFB>?<62C>
@M02352:288:000000000-CKWC8:1:1101:15812:11709 1:N:0:TAGCGCTC+TCTCTCCG
TACGGAGGGGGTTAGCGTTGTTCGGAATTACTGGGCGTAAAGCGTACGTAGGCGGATTGGAAAGTTGGGGGTGAAATCCCAGGGCTCAACCCTGGAACTGCCTCCAAAACTATCAGTCTAGAGTTCGAGAGAGGTGAGTGGAATTCCAAGTGTAGAGGTGAAATTCGTAGATATTTGGAGGAACACCAGTGGCGAAGGCGGCTCACTGGCTCGATACTGACGCTGAGGTACGAAAGTGTGGGGAGCAAACAGGATTAGATACCCTGGTAGTCCACACCGTAA
+
GGGGEFGGGGGGGGGGGGGGGGGGGGGGGGGGGGGGGGGGGGGGGGGGGGGGGGGGGGGGGGGGGGGGEGGGGGGGGGGGGGGGGGGGGGGGGGGGGGGGGGGGGGGGGGGGGGGGGGGGGGGGGGGGGGGGGGGGGGGGGGGGGGGGGGGGGGGGGGGGGGGGGGGGGGGFGGGGGGGGGGGGGGGGGGGGGGGGGGGGGGGGGGGGGGGGGGGGGGGGGGGGGGGGGGGCEFGFGGGGGGFFFFGGGGFFF?GGFFFFGGGGFFGFFFAFFGFFFFFFGG
@M02352:288:000000000-CKWC8:1:1101:19702:11733 1:N:0:TAGCGCTC+TCTCTCCG
TACGGAGGGCGCGAGCGTTATTCGGAATTACTGGGTTTAAAGGGTCCGCAGGCGGTCGATTAAGTCAGAGGCGAAATCCCATAGCTCAACTATGGAACTGCCTCTGATACTGGTTGACTTGAGTCATATGGAAGTAGATAGAATGTGTAGTGTAGCGGTGAAATGCATAGATATTACACAGAATACCGATTGCGAAGGCAGTCTACTACGTATGTACTGACGCTCATGGACGAAAGTGTGGGGAGCGAACAGGATTAGATACCTTGGTAGCCCACGCCGTAA
+
G9C,F7+C+,6FF+@7768B,9,,C,,9E<,,6,EECF,<-CFEFFFFGEEEGD7FEEG+B:FGA?E9EFE+4+@4E,8B@<=,,,8=F<?>9FFFGGG,CF,,,:B9DF,D@FG:,,@<=,@383@=<@F,,D<FE;@;CF>,FFGGG?;CFFC,**6CFGG9CG9BFC7,BC7E;9BCFG8@,?F8:CEEB>@CE>58>C9+<CFC9;9?CFG?::@EGGGEGGGGCG65CCCB*<:C5?B09>C)27<5.(7?2=499F+*196/6=24:F@6(8DFD<
@M02352:288:000000000-CKWC8:1:1101:24888:11750 1:N:0:TAGCGCTC+TCTCTCCG
TACGAGGGGTGCAAGCGTTAATCGGAATTACTGGGCGTAAAGCGTGCGTAGGTGGTTTGTTAAGCAAGATGTGAAAGCCCCGGGCTCAACCTGGGAACTGCATTTTGAACTGGCAAACTAGAGTATTGTAGAGGGTAGTGGAATTTCCAGTGTAGCGGTGAAATGCGTAGAGATTGGAAGGAACATCAGTGGCGAAGGCGGCTACCTGGACAAATACTGACACTGAGGTGCGAAAGCGTGGGGAGCAAACAGGATTAGATACCCTGGTATTCCACGCCGTAA
+
GGGG@FGGGGGGGGGGGGGGEEGGGGGGGGGGGGGGGGGGGGCGGGGGGGGGEFGFGFGGGGGGGGGGGGGGGGGGGGGGGGGGGGGGGGGDGGGGGGGGGFGFGGGGGGGGGGGGGGGGGFDDCAFGFCGGGGGGFFFGEFEGFFGGGGGGGGGGGDGEGG;BFGEEGGDF9CACGGDG:CCFFGGDC:BCGGGGGGFECEGGG?EGGGDCCFGF:@C@CECCFGGGFGGGGGDBFEGDGGF<FFGFFCFF8:GGBF2=+<E4*8C@)*..6:@363>BGG
@M02352:288:000000000-CKWC8:1:1101:26582:11775 1:N:0:TAGCGCTC+TCTCTCCG
TACGGAGGGGGTTAGCGTTGTTCGGAATTACTGGGCGTAAAGCGTACGTAGGCGGATTGGAAAGTTGGGGGTGAAATCCCAGGGCTCAACCCTGGAACTGCCTCCAAAACTATCAGTCTAGAGTTCGAGAGAGGTGAGTGGAATTCCAAGTGTAGAGGTGAAATTCGTAGATATTTGGAGGAACACCAGTGGCGAAGGCGGCTCACTGGCTCGATACTGACGCTGAGGTACGAAAGCGTGGGGAGCAAACAGGATTAGATACCCTGGTAGTCCACGCCGTAA
+
GGGGGFGGGGGGGGGGGGGGGGGGGGDGGGGGGGGGGGGGGGGGGGGGGGGGGGGFFEGG<FFFGGGGGGGGGGGGGGGGGGGGGGGGGGGGGGGGGGGGGGGGGGGGGGGGGGGGGGGGGGGGGGGGGFG:FGDFFFEGGGGGGGGGCGGGGGGGGGGGGGGGGGGGGGGGGGF9CGGGGGGGGGGGGGGGGGGGGGGGGG5C:EGGGGDGGDGGGGGGGGGGGGGGGGGGGCDEGGGGGGFFFFGDGGFFFFGGFFFFCEFGFFGF<FFFFGFFFBFFGG
@M02352:288:000000000-CKWC8:1:1101:26814:11785 1:N:0:TAGCGCTC+TCTCTCCG
TACGGAGGGGGTTAGCGTTGTTCGGAATTACTGGGCGTAAAGCGTACGTAGGCGGATTGGAAAGTTGGGGGTGAAATCCCAGGGCTCAAACCTGGAACTGCCTCCAAAACTATCAGTCTAGAGTTCGAGAGAGGTGAGTGGAATTCCAAGTGTAGAGGTGAAATTCGTAGATATTTGGAGGAACACCAGTGGCGAAGGCGGCTCACTGGCTCGATACTGACGCTGAGGTACGAAAGTGTGGTGAGCAAACAGGATTAGATACCCTGGTAGTCCACACCGTAA
+
GGGGE@ED:+@6+C8EFG7:,CFC>CFGEG<,C=<8@FEC@ADF:=CCCFFG==@::BFF9CFDGFFF:C:>3AFF9FF<==+:CGF<F,>7,=<FFGGGGFG<F,>F:FFEGGGGGGFGGGCFCF7,5<CFC>DECFFGDG<FFFGGCFGGGGF@FCFGFFFGGF:<=E=CEE999+3B7FC:=F:8FC<*;CGGEG5CCE:EEECE*;CEEEGGGCC7E*:::C:CFGFD58C)0<CC8*0<??D<C<>?4:7F7?4=GFGG6>CF>?<<?FFB<6).9>
@M02352:288:000000000-CKWC8:1:1101:7288:11804 1:N:0:TAGCGCTC+TCTCTCCG
TACGAGGGGTGCAAGCGTTAATCGGAATTACTGGGCGTAAAGCGTGCGTAGGTGGTTTGTTAAGCAAGATGTGAAAGCCCAGGGCTCAACCTGGGAACTGCATTTTGAACTGGCAAACTAGAGTATTGTAGAGGGTAGTGGAATTTCCAGTGTAGCGGTGAAATGCGTAGAGATTGGAAGGAACATCAGTGGCGAAGGCGGCTACCTGGACAAATACTGACACTGAGGCACGAAAGCGTGGGGAGCAAACAGGATTAGATACCCTGGTAGTCCACGCCGTAA
+
GGGGFFGGGGGGGGGGGFGGGGGFGGGGGGGGGGGGGGGGGGGGGGGGGGGGFGGGGGGGGGGGGGGGGGGGGGGGGGGGGGGGGGGGGGGGGGGGGGGGGGGGGGGGGGGGGGGGGGGGGFFGGGGGGGGGGGGGGGGGGGGGGGGGGGGGGGGGGGGGGGGGGGGGGGGGGGGGGGGGGGGGGGGGGGGGGGGGGGGGGGGGGGGGGGGGGGGGGGGGGGGGGGGGFGGGGGGFGGGGGGFFFDGGGGFFFFGGBFFFGGGDFFFFFFFFFGFFFFFFGG
@M02352:288:000000000-CKWC8:1:1101:5508:11951 1:N:0:TAGCGCTC+TCTCTCCG
TACGGAGGGTCCGAGCGTTATCCGGAATCATTGGGTTTAAAGGGTCCGCAGGCGGTCAATTAAGTCAGAGGTGAAATCCCATAGCTTAACTATGGAACTGCCTTTGATACTGGTTGACTTGAGTCATATGGAAGTAGATAGAATGTGTAGTGTAGCGGTGAAATGCATAGATATTACACAGAATACCGATTGCGAAGGCAGTCTACTACGTATGTACTGACGCTCATGGACGAAAGCGTGGGGAGCGAACAGGATTAGATACCCTGGTAGTCCTGGCAGTAA
+
GGGGGGGGGGEFGGGGGGGGGGGGGGEGGGGGGGGGFGGGGGGGGGGGCGGGGGG@FGFGFFGGGGGGGGGGGGGGGGGGGGFGGGFFGGGFDFGGGGGGGGGGGGGGGGGGGGFEFGGFGGGGGGGGGGGFFGFGGGFGGGGGGFGGGGGGGGGGGGGGGGGGGGGGGGGGGGGGGGGGGGGGGGGGGEGGGGGGGGGGGGGGGGGGGEG?GGGGGGGGGGGGEGFGGGGGGGGFGGGGGGFFFFGGGGFFFF<GBFFFGGGGFFGFFFFFFGFFFFFFGG
@M02352:288:000000000-CKWC8:1:1101:14724:11977 1:N:0:TAGCGCTC+TCTCTCCG
TACGGAGGGTCCAAGCGTTATCCGGAATCATTGGGTTTAAAGGGTCCGCAGGCGGTCAATTAAGTCAGAGGTGAAATCCCATAGCTTAACTATGGAACTGCCTTTGATACTGGTTGACTTGAGTTATACGGAAGTAGATAGAATAAGTAGTGTAGCGGTGAAATGCGTAGATATCTGGAGGAACATCAGTGGCGAAGGCGACTCCCTGGTCAGTAACTGACGCTCATGTGCGAAAGTGTGGGTAGCGAACAGGATTAGATACCCTGGTAGTCCACACCGTAA
+
FFGGEGEFGGEFGGF<@FGCF,CCFC@F@FFGGFFGE7FCEFGCFGGCFEEG7FGGDGFGG<FGGGGF9AFFDE?D?FG@ECCEFGGF9C,FGAA5E,EFF<AFEFFEFGCBEC??FGGGG9B8CFDF,DE=:FFDGDB3DGAGG9DFFGFFFGFGE@@@FGGGF,>EE>9FFFEG@EFCEGGGGGCFFFGGDCEECCDEGCCE78@@FG>CBBFGGGGGFEECGGGFC:C/AEGF:9CFCEDD<FDGEC@F<(CGFFD?G?<C?:5?AFAF7CF7:(08F<
@M02352:288:000000000-CKWC8:1:1101:18196:11999 1:N:0:TAGCGCTC+TCTCTCCG
TACGGAGGGGGTTAGCGTTGTTCGGAATTACTGGGCGTAAAGCGTACGTAGGCGGATTGGAAAGTTGGGGGTGAAATCCCAGGGCTCAACCCTGGAACTGCCTCCAAAACTATCAGTCTAGAGTTCGAGAGAGGTGAGTGGAATTCCAAGTGTAGAGGTGAAATTCGTAGATATTTGGAGGAACACCAGTGGCGAAGGCGGCTCACTGGCTCGATACTGACGCTGAGGTACGAAAGTGTGGGGAGCAAACAGGATTAGATACCCTGGTAGTCCACACCGTAA
+
GGGGGFGGGGGFGGGGGGGGGGGGGGGGGGGGGGGGEGGGGGGGGDGGGGGGCGGGCFGGCFGGGGGGGGGGGGGGGGFFFAFGGGGGGGGGGGGGG<FGGGCC>DFAFGGGCG=FGGGFFAFGFGGG@FGGGGGGGGBFGGGGGG>@EGGGGGGGGGGGGGGGGGGGGGGGGGFF9CGGGGGGEGGGFGGGGGGGGGGDGGGGGGGGGGFGGGEFGGFGGGGGGGGGG9FGGGGFGGGGGGFF>FGGGGFFFFGGFFFFGGGGFFGFFFAFFGFFF3@FGG
@M02352:288:000000000-CKWC8:1:1101:21943:12036 1:N:0:TAGCGCTC+TCTCTCCG
TACGGAGGGGGTTAGCGTTGTTCGGAATTACTGGGCGTAAAGCGTACGTAGGCGGATTGGAAAGTTGGGGGTGAAATCCCAGGGCTCAACCCTGGAACTGCCTCCAAAACTATCAGTCTAGAGTTCGAGAGAGGTGAGTGGAATTCCAAGTGTAGAGGTGAAATTCGTAGATATTTGGAGGAACACCAGTGGCGAAGGCGGCTCACTGGCTCGATACTGACGCTGAGGTACGAAAGTGTGGGGAGCAAACAGGATTAGATACCCTGGTAGTCCACACCGTAA
+
GGGGGGGGGGGGGGGGGGGGGGGGGGGGGGGGGGGGGGGGGGGGGGGGGGGGGGGGGGGGGGGGGGGGGGGGGGGGGGGGGGGGGGGGGGGGGGGGGGGGGGGGGGGGGGG9DGGGGGGGGGGGGGGGGGGGGGGGGGGGGGGGGGGGGGGGGGGGGGGGGGGGGGGGGGGGGGGGGGGGGGGGGGGGGGGGGGGGGGGGGGGGGGGGGGGGGGGGGGGGGGGGGGGGGGGGGGGFGGGGGGFFFFGGGGFFF6FFFFFFGGGGFFGFFFFFFGFF?634FD
@M02352:288:000000000-CKWC8:1:1101:29069:12087 1:N:0:TAGCGCTC+TCTCTCCG
TACGGAGGGTCCAAGCGTTATCCGGAATCATTGGGTTTAAAGGGTCCGCAGGCGGTCAATTAAGTCAGAGGTGAAATCCCATAGCTTAACTATGGAACTGCCTTTGATACTGGTTGACTTGAGTTATACGGAAGTAGATAGAATAAGTAGTGTAGCGGTGAAATGCATAGATATTACTTAGAATACCGATTGCGAAGGCAGTCTACTACGTATATACTGACGCTCATGGACGAAAGCGTGGGGAGCGAACAGGATTAGATACCCTGGTAGTCCAAGCCGTAA
+
FFGGEEDFCFEGFG<@@FGDF@F@CBGGGFCCFECFC7F<CEC:FGCCC+6CCCGGGGFGGCGGFFECAEGD?AAC9FFGG9EFFGG99CEGGEFACDFGCFCFFGFFFFFFF?F@FCGGGCDFFGGCDDC:FFGDFC<@FG=FGDEFGGDCGGFEDE>FFGGGGCFGGGGGGGGFFCGG=FGGGGEGFFCFC:*=:88FEFGEGFGGGE5C9C9CFGGGC8=8E:ECFGGCGGGFGG7CEEDF>FGGGDB@::FFB@A=CGFDF>DFF=-<@C*54:E?GD
@M02352:288:000000000-CKWC8:1:1101:29088:12102 1:N:0:TAGCGCTC+TCTCTCCG
TACGGAGGGTCCAAGCGTTATCCGGAATCATTGGGTTTAAAGGGTCCGCAGGCGGTCAATTAAGTCAGAGGTGAAATCCCATAGCTTAACTATGGAACTGCCTTTGATACTGGTTGACTTGAGTTATACGGAAGTAGATAGAATAAGTAGTGTAGCGGTGAAATGCATAGATATTACTTAGAATACCGATTGCGAAGGCAGTCTACTACGTATATACTGACGCTCATGGACGAAAGCGTGGGGAGCGAACAGGATTAGATACCCTGGTAGTCCACGCCGTAA
+
E@FFEEGGGEFGF<FFCFFFGFGD@:CGGGEGGFGCFFFAECAEGGGGGDEFEEGGGG9CFF9FGGAFDFGFGFGGFGGFFGGGGGGBCEG,FEFFGGGGGGGFGG9FEFGGGGGGGFGGGFGGGFFDDFGCECFFF9DFFCAFD,>FDFFFFFGGGGGGGFFFFAAFCGFGGGGGGGGAFGCFGGGEGGGGGGGDEGFGGGFGGGGGGEFGGGGGGGFFFEEGEGG@FGGDGGG:CECCG5@?1BGGEGF5B(CGB?46?CFGFFGFB6<AF>F00:@>C<
@M02352:288:000000000-CKWC8:1:1101:3340:12139 1:N:0:TAGCGCTC+TCTCTCCG
TACGGAGGGTGCGAGCGTTAATCGGAATTACTGGGCGTAAAGCGCACGCAGGCGGTTTGTTAAGCTAGATGTGAAAGCCCCGAGCTCAACCTCGGAACTGCATTTGAAACTGGTGAACTAGAGTGCTGTAGAGGGGGGTAGAATTTCAGGTGTAGCGGTGAAATGCGTAGAGATCTGAAGGAATACCAGTGGCGAAGGCGGCCCCCTGGACAGACACTGACACTCAGATGCGAAAGCGTGGGGAGCAAACAGGATTAGATACCCTGGTAGTCCACGCCGTAA
+
FFGGGGGGGGGGGGGGGFGDCFGFGGGEFFFFGGGGGEGEEGFGFEFEEEFE@FG@FEGDGCADBEFGGCGGGGGGGFFGCGCGEGGFGGGGGGGGF>BFEDGFGGGGGG9DGFEGCFFGGGGFC<EFFGFGGGFGGGEGGGF9C@CFFGEGGGGCGGGGGGGEGGGGGGGGFGDFFGGGGGGGCC8<EFGGGGEEGGCEGECECEGGGGGFFF;CFFGFGGGGG<FGFGGGEGGEFGCEGEDFBEGGG45?BF6D>FFFGCGGFFDF<F>AFC6<F8>9C<
@M02352:288:000000000-CKWC8:1:1101:19604:12141 1:N:0:TAGCGCTC+TCTCTCCG
TACGGAGGGTCCGAGCGTTATCCGGAATCATTGGGTTTAAAGGGTCCGCAGGCGGTCGATTAAGTCAGAGGTGAAATCCCATAGCTCAACTATGGAACTGCCTTTGATACTGGTTGACTTGAGTCATATGGAAGTAGATAGAATGTGTAGTGTAGCGGTGAAATGCATAGATATTACACAGAATACCGATTGCGAAGGCAGTCTACTACGTATGTACTGACGCTCATGGACGAAAGCGTGGGGAGCGAACAGGATTAGATACCCTGGTAGTCCACGCCGTAA
+
GGGGGEGGGGGGGGGGGGGFGGGGGEGGGGGGGGGEECEFGGGGGGGGGGGGGGGGGGGGGGGGGGGGGGGGGGGGGGGGGGGGG<EGGGGGGGGGGGGGGGGGFGFGGGGGGGGGGGGGGAGGGGGGGGGGGGGGGGGGGGGGGGGGGGGGGGGGGGGGGGGGGGGGGGGGGGGGGGGGGGGGGGGGGGGGGGGGGGGGGGGGGGFGGGGGGGGGGGGGGEGGEGGGGGGGGGGFGGGGGGFFFFGGGGFFFFGF?FFFGGGGFFFFFFFFFGFFFFFFGG
@M02352:288:000000000-CKWC8:1:1101:8714:12228 1:N:0:TAGCGCTC+TCTCTCCG
TACGAGGGGTGCAAGCGTTAATCGGAATTACTGGGCGTAAAGCGTGCGTAGGTGGTTTGTTAAGCAAGATGTGAAAGCCCCGGGCTCAACCTGGGAACTGCATTTTGAACTGGCAAACTAGAGTATTGTAGAGGGTAGTGGAATTTCCAGTGTAGCGGTGAAATGCGTAGATATTGGAAGGAACATCAGTGGCGAAGGCGGCTACCTGGACAAATACTGACACTGAGGCACGAAAGCGTGGGGAGCAAACAGGATTAGATACCCTGGTAGTCCCCGCCGTAA
+
GGFG-8CFGGGGGFFGGGGD<EFG>BFGGGGGGGGFFFGGGFFGFFCFFFCFGGGGGFGFEGCFGGGGGGGGGGGGGGGGGDFGGGGFFEGGGGGGCE=FGFGGGGFGEGGGGGFGGFGECFDFGGGGF9FCFDGGEGFEFEGGGFGGGFGGGGGF@EGGGC;F9DEGGGC,>DCCFCEFCG@CECF9,F<CGDECCG>:CEEGE*AFGDG6:8E7+:@7CEFFCCCCGDGGEDGFGGGEEG:8(09*71<?:?CD)*-9CFFGFF3/)156**)471:119
@M02352:288:000000000-CKWC8:1:1101:19882:12230 1:N:0:TAGCGCTC+TCTCTCCG
TACGGAGGGGGTTAGCGTTGTTCGGAATTACTGGGCGTAAAGCGTACGTAGGCGGATTGGAAAGTTGGGGGTGAAATCCCAGGGCTCAACCCTGGAACTGCCTCCAAAACTATCAGTCTAGAGTTCGAGAGAGGTGAGTGGAATTCCAAGTGTAGAGGTGAAATTCGTAGATATTTGGAGGAACACCAGTGGCGAAGGCGGCTCACTGGCTCGATACTGACGCTGAGGTACGAAAGTGTGGGGAGCAAACAGGATTAGATACCCTGGTAGTCCACACCGTAA
+
GGGGGGGGGGGGGGGGGGGGGGGGGGGGGGGGGGGGGGGGGGGGGGGGGGGGGGGGGGGGFGGGGGGGGGGGGGGGGGGGGGGGGGGGGGGGGGGGGGGGGGGGGGGGGGGGGGGGGGGGGGGGGGGGGGGGGGGGGGGGGGGGGGGGGGGGGGGGGGGGGGGGGGGGGGGGGGGFGFGGGGGGGGGGGGGGGGGGGGGGGGGGGGGGGGGGGGGGGGGGGGGGGGGGGGGGGGGFGGGGGGFFFFGGGGFFBFGF?FFFGGFGFFGFF?>DFFFFFFF8DC
@M02352:288:000000000-CKWC8:1:1101:19642:12256 1:N:0:TAGCGCTC+TCTCTCCG
TACAGAGGGTGCAAGCGTTAATCGGAATTACTGGGCGTAAAGCGCGCGTAGGTGGTTTGTTAAGTCGGATGTGAAAGCCCAGGGCTCAACCTTGGAATTGCACCCGATACTGGCAGGCTAGAGTACGATAGAGGAGTGTGGAATTTCCTGTGTAGCGGTGAAATGCGTAGATATAGGAAGGAACATCAGTGGCGAAGGCGACACTCTGGATTGATACTGACACTGAGGTGCGAAAGCGTGGGGAGCAAACAGGATTAGATACCCTGGTAGTCCACGCCGTAA
+
GGGGGGGGGGGGGGGGGGGGFFGGGGGGGGGGGGGGGGGGGGGGGGGGFGFGGGGFGGGGGGGGGGGGGGGGGGGGGGGGGGGGGGGGGGGGGGGGGGGGGGGGGGGGGGGGGGGGGGGGGFFGGGGGGGGGGGGGGGGGGGGGGGGGGGGGGGGGGGGGGGGGGGGGGGGGGGGGGGGGGGGGGGGGGGGGGGGGGGGGGGGGGGGGGFFFGGGFEFGGGGGGGGGGGGGGGGGFGGGGGGFFFFGGFFFFFFGGFFFFGGCGFFGF>FDFFGFFFFFBGD
@M02352:288:000000000-CKWC8:1:1101:16286:12300 1:N:0:TAGCGCTC+TCTCTCCG
TACGGAGGGTGCGAGCGTTAATCGGAATTACTGGGCGTAAAGCGCACGCAGGCGGTTTGTTAAGCTAGATGTGAAAGCCCCGAGCTCAACTTGGGATGGTCATTTAGAACTGGCAGACTAGAGTCTTGGAGAGGGGAGTGGAATTCCAGGTGTAGCGGTGAAATGCGTAGATATCTGGAGGAACATCAGTGGCGAAGGCGACTCCCTGGCCAAAGACTGACGCTCATGTGCGAAAGTGTGGGTAGCGAACAGGATTAGATACCCTGGTAGTCCACACCGTAA
+
GGGGGFGGGGGGGFGGGGGCFGGGGGGGGGGGGGGGGGGGGGGGGGGGGGGGGGGGGGGGGGGGGGGGGGGGGGGGGGGGGGGGGGGGGGGGGGGGGGGGGGGGGGGGGGGGGGGGGGGGGGGGGGGGGGGGGGGGGGGGGGGGGGGGGGGGGGGGGGGGGGGGGGGGGGGGGGGGGGGGGGGGGFGGGGGGGGGGGGGGGGGGGGGGGGGGGGG:FGGGGGGGGGGGG?FGGGGFGGGGGGFFFFGGGGEFBBGGFFFFGGGGFFGFFFFFFGFFFFFFGG
@M02352:288:000000000-CKWC8:1:1101:10507:12324 1:N:0:TAGCGCTC+TCTCTCCG
TACGAGGGGTGCAAGCGTTAATCGGAATTACTGGGCGTAAAGCGTGCGTAGGCGGTTTGTTAAGCAAGATGTGAAAGCCCCGGGCTCAACCTGGGAACTGCATTTTGAACTGGCAAACTAGAGTATTGTAGAGGGTAGTGGAATTCCCAGTGTAGCGGTGAAATGCGTAGAGATTGGAAGGAACATCAGTGGCGAAGGCGGCTACCTGGACAAATACTGACACTGAGGCACGAAAGCGTGGGGAGCAAACAGGATTAGATACCCTGGTAGTCCACGCCGTAA
+
GGGG@FGGGGGD,CFGGGGD<EFGGGGGGGGGGGGGGGGGGGGGGEGGGGGG,CF8CFGGGGGG,FEGDCFGGGGG<FGGGGGGGGGGGGG8,BFGGGGGGDG9BFFGGGGFCFGG,FGGGCFF,3:=@FFFFG73DFGGGGGGG,F9CFGGGFGCGEGGGGGG9EEGEGG;FGG9E9EGEGGGFEGGGGGGGGGGGGGGGGG5EGGGG=*6;EEFGGFFGFGGGGGGCEGGGGDF4CGGGGFFFFGGGGFFBFGGFFFFGGGGFFGFDFFFFGF:;BF>GG
@M02352:288:000000000-CKWC8:1:1101:3013:12331 1:N:0:TAGCGCTC+TCTCTCCG
TACGAGGGGTGCAAGCGTTAATCGGAATTACTGGGCGTAAAGCGTGCGTAGGTGGTTTGTTAAGCAAGATGTGAAAGCCCCGGGCTCAACCTGGGAACTGCATTTTGAACTGGCAAACTAGAGTATTGTAGAGGGTAGTGGAATTTCCAGTGTAGCGGTGAAATGCGTAGAGATTGGAAGGAACATCAGTGGCGAAGGCGGCTACCTGGACAAATACTGACACTGAGGCACGAAAGCGTGGGGAGCAAACAGGATTAGATACCCTGGTAGTCCACGCCGTAA
+
GGGGCGGGGGEGGGGGGEGGGGGGGGGGGGGGGGGGGGGGGGGGGGGGGGGGGGGGGGGGGGGGGGGFGGGGGGGGGGGGGGGGGGGGGGGGGGGGGGGGGGGGGGFGGGGGGGGGGGGGGGGGGGGGGGGGGGGGFGGGGGGGGFGGGGGGGGGFGGGGGFGGGGGGGGCGCGGGGGGGGGGGGGGGGGGGE5ECEGGGGGGGGGGGGGGGGGGCGGGFGGGGGGGGGGGGGGGFGGGGGGFFFFGGFG>@:?FG?F>F?CGF@FGFFFFFFGFFFFFFGG
@M02352:288:000000000-CKWC8:1:1101:8801:12343 1:N:0:TAGCGCTC+TCTCTCCG
TACGGAGGGGGTTAGCGTTGTTCGGAATTACTGGGCGTAAAGCGCACGTAGGCGGATCAGAAAGTATAGGGTGAAATCCCAGGGCTCAACCCTGGAACTGCCTTATAAACTCCTGGTCTTGAGTTCGAGAGAGGTGAGTGGAATTCCGAGTGTAGAGGTGAAATTCGTAGATATTCGGAGGAACACCAGTGGCGAAGGCGGCTCACTGGCTCGATACTGACGCTGAGGTGCGAAAGTGTGGGGAGCAACCAGGATTAGATACCCTGGTAGTCCACACCGTAA
+
GGGFGGGGGGGGGGGGGGGGGGGGGFCFGGGGGGGGGGGGGGGGGGGGGGGGGGGGGGGGGGGGGGGGGGGGGGGGGGGGGFFGEGGGFFGGGGGGGGGGGGGFFFGGGGGGFGGGEFGGFFGGGGGGGGGGGGGGGGGGGGGGGGGGDGGGGGGGGGGGGGGGGGGGGGGGGGGGGGGGGGGG>FEGCFGFGDGDDGGGGGGGGGGGGGGGGEGGGFCFF55E=5EFGFGGGDDFGFGFGGFFFFGG*255,19777<FFFGF?@F@AFFAF>@03:D?GD
@M02352:288:000000000-CKWC8:1:1101:3026:12346 1:N:0:TAGCGCTC+TCTCTCCG
TACGAGGGGTGCAAGCGTTAATCGGAATTACTGGGCGTAAAGCGTGCGTAGGTGGTTTGTTAAGCAAGATGTGAAAGCCCCGGGCTCAACCTGGGAACTGCATTTTGAACTGGCAAACTAGAGTATTGTAGAGGGTAGTGGAATTTCCAGTGTAGCGGTGAAATGCGTAGAGATTGGAAGGAACATCAGTGGCGAAGGCGGCTACCTGGACAAATACTGACACTGAGGCACGAAAGCGTGGGGAGCAAACAGGATAAGATACCCTGGTAGTCCACGCCGTAA
+
,FGG-@CFCGD:@EGFGFG:CFE7,B:DEFGFEGGFFFCCFGGGGGGGEFBEFFF?C,BFFE<?FEEB=CEEEFF<EFGGC@@FFFG@E8EAFGGGGGGFDC?DFGFGGDA<FFDEEFCFFEEEFCFF@<CEEF+@5>FDGFGGGCGGGFGFFGFGGDFGFFCECCFBC5C?F,=9<,<<6,@FF@<CEFF?E:E88CFG>EEDGGGGFFGFFCGGGGGGGG?8CFGGGGGGGGGEFDDG>E),3)>7+C4<?<4*-9<FCFG9*7*9:B)6*0=0;05311
@M02352:288:000000000-CKWC8:1:1101:23052:12378 1:N:0:TAGCGCTC+TCTCTCCG
TACGGAGGGGGTTAGCGTTGTTCGGAATTACTGGGCGTAAAGCGTACGTAGGCGGATTGGAAAGTTGGGGGTGAAATCCCAGGGCTCAACCCTGGAACTGCCTCCAAAACTATCAGTCTAGAGTTCGAGAGAGGTGAGTGGAATTCCAAGTGTAGAGGTGAAATTCGTAGATATTTGGAGGAACACCAGTGGCGAAGGCGGCTCACTGGCTCGATACTGACGCTGAGGTACGAAAGTGTGGGGAGCAAACAGGATTAGATACCCTGGTAGTCCACACCGTAA
+
GGGGGEGGGGGGGGGGGGGGGGGGGGGGGGGGGGGGGGGGGGGGGGGGGGGGGGGGGGGGGGGGGGGGGGGGGGGGGGGGGGGGGGGGGGGGGGGGGGGGGGGGGGGGGGGCGGGGGGGGGGGGGGGGGGGGGGGGGGGGGGGGGGGGGGGGGGGGGGGGGGGGGGGGGGGGGGGGGGGGGGGGFGGGGGGGGGGGGGGGGGGGGGGGGGGGGGGGGGGGGGGGGGGGGGGGGGGFGGGGGGFFFFGGGGFFFFGGFFFFGGGGFFGFFFFFFGFFFFF?GG
@M02352:288:000000000-CKWC8:1:1101:10644:12385 1:N:0:TAGCGCTC+TCTCTCCG
TACGGAGGGGGTTAGCGTTGTTCGGAATTACTGGGCGTAAAGCGCACGTAGGCGGATCAGAAAGTATAGGGTGAAATCCCAGGGCTCAACCCTGGAACTGCCTTGTAAACTCCTGGTCTTGAGTTCGAGAGAGGTGAGTGGAATTCCGAGTGTAGAGGTGAAATTCGTAGATATTCGGAGGAACACCAGTGGCGAAGGCGGCTCACTGGCTCGATACTGACGCTGAGGTGCGAAAGTGTGGGGAGCAAACAGGATTAGATACCCTGGTAGTCCACACCGTAA
+
GGGGGGGGGGGGGGGGGGGGGGGGGGGGGGGGGGGGGGGGGGGGGGGGGGGGGGGGGGGGGGGGGGGGGGGGGGGGGGGGGGGGGGGGGGGGGGGGGGGGGGGGGGGGGGGGGGGGGGGGGGGGGGGGGGGFGGGGFGGGGGGGGGGGGGGGGGG;FGGGGGGGGGGGGGGGGGGGGGGGGGGGGGGGGGGGGGGGGGGGGGGGGGGFGGGGGGGGGGGGGGDGGGGGGGGGGGGFGGGFGGFFFFGGGGFFFFGGFFFFGGFGFFGFFBDBFDFB?BFFGD
@M02352:288:000000000-CKWC8:1:1101:2102:12394 1:N:0:TAGCGCTC+TCTCTCCG
TACGAGGGGTGCAAGCGTTAATCGGAATTACTGGGCGTAAAGCGTGCGTAGGTGGTTTGTTAAGCAAGATGTGAAAGCCCCGGGCTCAACCTGGGAACTGCATTTTGAACTGGCAAACTAGAGTATTGTAGAGGGTAGTGGAATTTCCAGTGTAGCGGTGAAATGCGTAGAGATTGGAAGGAACATCAGTGGCGAAGGCGGCTACCTGGACAAATACTGACACTGAGGCACGAAAGCGTGGGGAGCAAACAGGATTAGATACCCTGGTAGTCCACGCCGTAA
+
GGGGFCGGGGGGGGGGGGGGGGGGGGGGGGGGGGGGGGGGGGGGGGGGGGGGGGGGGGGGGGGGGGGGGGGGGGGGGGGGGGGGEGGGGGGGGGGGGGGGGGGGGGGGGGGGGGGGGGGGGGGGGGGGGGGGGGGGGGGGGGGGGGGGGGGGGGGGGGGGGGGGGGGGGGGGGGGGGGCGGGGGGGGFGGGGGGGGGGGGGGGGGGGGGGGGGGGGGGGGGGGGGGGGGDGGGGGFGGGGGGFFFFGGGGFFFFGGDFFFGGFFFFGFFFFFFGFFFFFFGG
@M02352:288:000000000-CKWC8:1:1101:26883:12417 1:N:0:TAGCCCTC+TCGCTCCG
TACGTGGGTTGCAAGCGTTAATCGGAATTACTGGGCGTAAAGCGTTCGTAGGCGGTTTGTTAAGCAAGATGTGAAATCCTTCGGCTCAACCTGGGAACTGCATTTTGAACTGTCAAACTAGAGTACTGGAGAGGGTGGTGGAATTTCTAGTGTAGCGGTGAAATGCGTAGATATTGGAAGGAACATCAGTGGCGAAGGCGGCCTCCTGGACAGAAACTGACGCTGAGGAACGAAAGCGTGGGGAGCAAACAGGATTAGATACCCTGGTAGTCCACGCTGTAA
+
GGGG@,BF6,@FGGGGGGG,,;EFGG7FGG,EFGGGGGGGGGGG6,,B6CFGGGGGG,,9CFGGA?4EFGGGGGGG,FF,5,BFFG:FFGG,,,BFGGGGGGGGG,,CEGGG98,C,CF,EFGGGGGG,FFGGG+6@33@@FFGG9F,@FGGGGGGGGGGGGGGGGGGDEG,DFG,D2DFGGGGG<BGGGGGGGGGDGGGG*:*+=EGGGGGG6+<CFGGGG5CGGGG+*97CEGFGGGGGGFBFFG<FG@F?BGG?FFFGGGGFFGF<FF9=FFFF(<6FF
@M02352:288:000000000-CKWC8:1:1101:2246:12453 1:N:0:TAGCGCTC+TCTCTCCG
TACGGAGGGGGTTAGCGTTGTTCGGAATTACTGGGCGTAAAGCGTACGTAGGCGGATTGGAAAGTTGGGGGTGAAATCCCAGGGCTCAACCCTGGAACTGCCTCCAAAACTATCAGTCTAGAGTTCGAGAGAGGTGAGTGGAATTCCAAGTGTAGAGGTGAAATTCGTAGATATTTGGAGGAACACCAGTGGCGAAGGCGGCTCACTGGCTCGATACTGACGCTGAGGTACGAAAGTGTGGGGAGCAAACAGGATTAGATACCCTGGTAGTCCACACCGTAA
+
GGGGG7CGGDG@FCFGGGGGGGGGGDEGFFGGGGGGGGGDGGGGGGGGG@FDGGGGGGGGGA?FGGGGGGGGGGGGGGGGGGGGEGGGGGFGGGGGGGGGGGGGGGGCEFGGGGGGGGGGFGGGGGGFGGGFGGGGGGGGGGFGGFFEGGGGGGGFGGGGGGGGGGGGGGGGFGGGGGGGGDGGGGGGFGGGGECEGEGGGGGGGGGGGG<FGGGGGGGGGGGGGGGGGGGG*ACDFGGGDG>BB>5>GFFFBBGGFFFFFGGGFFFFDFFFFFFFFBEFGD
@M02352:288:000000000-CKWC8:1:1101:29442:12481 1:N:0:TAGCGCTC+TCTCTCCG
TACGGAGGGTCCGAGCGTTAATCGGAATTACTGGGCGTAAAGCGCACGCAGGCGGTTTGTTAAGCTAGATGTGAAAGCCCTGGGCTCAACCTGGGAATTGCATTTAGAACTGGCAGGCTAGAGTTTTGGAGAGGGGAGTGGAATTCCAGGTGTAGCGGTGAAATGCGTAGATATCTGGAGGAATACCAGTGGCGAAGGCGGCCCCCTGGACAGACCCTGACACCCAGATGCGAAAGCGTGGGGAGCAAAAAGGATTAGATACCCTGGTAGCCCAAGCCGTAA
+
GGGGEF@GGGGGGGGGGFGGFGGGGGDGAFGGGGGGGGGGEGGGGCFGGGGGGGG:FFGGGGCGGGGGFFGGDGGGGCFGGGGGGGGFFGGCFGG8D8FFCGEADFGGGGGGFGFEGEFFC<<@FGGGGGFCGGGGG@FC<F:F:FFGGG>C:1?;FE<FFGGGCDEEGEDFEFG?CDGGGGFGGGCEG<CCCCCCEC*?>51CE*:CFFGGFC**2;CC66+**9FC?9*5>EC75C7CGGE19:DD6*.7:3C746)*<CG47F364*).<F).(4)(/1
@M02352:288:000000000-CKWC8:1:1101:24017:12489 1:N:0:TAGCGCTC+TCTCTCCG
TACGGAGGGTGCGAGCGTTAATCGGAATTACTGGGCGTAAAGCGCACGCAGGCGGTTTGTTAAGCTAGATGTGAAAGCCCTGGGCTCAACCTGGGAATTGCATTTAGAACTGGCAGGCTAGAGTTTTGGAGAGGGGAGTGGAATTCCAGGTGTAGCGGTGAAATGCGTAGATATCTGGAGGAACATCAGTGGCGAAGGCGACTCCCTGGTCAGTAACTGACGCTCATGTGCGAAAGTGTGGGTAGCGAACAGGATTAGATACCCTGGTAGTCCACACCGTAA
+
GGGGGFGGGGGGGGGGGGGD@FGGGGGGGGGGFGGGGGGGGGGGGGGGGGGGGGGFGGGGGGGGGGGGGGGGGGGGGGGGGFCCFGGGFGGGGGGGGGGGGGGGGGGGGGGGGGGGGGGGG9FEFFGFGGGGGGGGGGGGGGGGGGGGGGGCFGGGGGGGGGGGGGGGGGGGGGGGGGGGGGGGFGGGGGGGGGGGGGGGGGGGGGGGGGGGGGFGGGGGFGGGGGGGGGGGGDDBGGGGGGFBBFGG5DEFFFGGF?9F?FGGFF3<4FBFF>FFFFFF:7
@M02352:288:000000000-CKWC8:1:1101:18023:12502 1:N:0:TAGCGCTC+TCTCTCCG
TACGGAGGGGGCTAGCGTTGTTCGGAATTACTGGGCGTAAAGCGTACGTAGGCGGATTGGTAAGTTGGGGGTGAAATCCCAGGGCTCAACCCTGGAACTGCCTCCAAAACTATCAGTCTAGAGTTCGAGAGAGGTGAGTGGAATTCCAAGTGTAGAGGTGAAATTCGTAGATATTTGGAGGAACACCAGTGGCGAAGGCGGCTCACTGGCTCGATACTGACGCTGAGGTACGAAAGTGTGGGGAGCAAACAGGATTAGATACCCTGGTAGTCCACACCGTAA
+
GGGGGEGGGGG+8FFGGGGGG@FGGGGGAFEGGGG8FGGGGGFGGGGGGGGGGGG7FG8?5CFGG<BFDFGGGGGGGGGGG<3FFGFGGG,3DGGGGGGGGGG@3<F9FGGAA>FG9FG,@FFGGC*FCCFGGGGF@>F<FGGG7><3FGGGGGGAGGGGGGGG9F<FGGGGGGG929+2BGG<FGGC<F,CGGGGGGG5E=*1<EGE=*CF5EGGGGGGGGGGGG5C<EGGGGGF7CGGGGFFFFG<FGFF?FGGFFFFGGGGFFGFFFFBFGF0<BF?FD
@M02352:288:000000000-CKWC8:1:1101:29114:12514 1:N:0:TAGCGCTC+TCTCTCCG
TACGAGGGGTGCAAGCGTTAATCGGAATTACTGGGCGTAAAGCGTGCGTAGGTGGTTTGTTAAGCAAGATGTGAAAGCCCCGGGCTCAACCTGGGAACTGCATTTTGAACTGGCAAACTAGAGTATTGTAGAGGGTAGTGGAATTTCCAGTGTAGCGGTGAAATGCGTAGAGATTGGAAGGAACATCAGTGGCGAAGGCGGCTACCTGGACAAATACTGACACTGAGGCACGAAAGCGTGGGGAGCAAACAGGATTAGATACCCTGGTAGTCCACGCCGTAA
+
GGGGFFGGGGGGGGGGGGGGCFGGGGGGGGGGGGGGGGGGGGGGGEGGFGGGFEGCFGGGGGGGGGGGGGGGFGGGGGGGGGGGGGGGGGGGGGGGGGGGGGGGGGGFGGGGGGGGGFGGGFFEGGCCGGGGGGGGGGGGGGGGGGGGGGGGGGGGDGGGGFGGGGGGGGGGGGGGGCGGGGGGGGGGGGGGGGGGGGGGGGGCFGGGG=C?@8E7FGCFG@FGGGGGGGGGGGGDGECEGGEB>DGGFF@?B?GG>FDFFGGGFFG:BFFDFGFF>?F>GD
@M02352:288:000000000-CKWC8:1:1101:27359:12604 1:N:0:TAGCGCTC+TCTCTCCG
TACGAGGGGTGCAAGCGTTAATCGGAATTACTGGGCGTAAAGCGTGCGTAGGTGGTTTGTTAAGCAAGATGTGAAAGCCCCGGGCTCAACCTGGGAACTGCATTTTGAACTGGCAAACTAGAGTATTGTAGAGGGTAGTGGAATTTCCAGTGTAGCGGTGAAATGCGTAGAGATTGGAAGGAACATCAGTGGCGAAGGCGGCTACCTGGACAAATACTGACACTGAGGCACGAAAGCGTGGGGAGCAAACAGGATTAGATACCCTGGTAGTCCACGCCGTAA
+
GGGG9;CFCGEGEGGGGGGC86EFG@CFFGFGGGG8CEECGFGEGGGGGGGG6FGC<FFGGEFG,5F8?FFGGGGGGGGGGGDGEGGGGG<:?FCGGGFGGDGEGFF+BFFEGCFCFEF9BDFG9:F<@@FFD?C33CFFFGFGGCF3DGGFGFGFGGFGGCFGCGDBCE5B?,>9CC,BEFGE@EGCFGCEGGDEGGGGGDGEFGGGFC46@FE+<@CFGGFGCGGG5EDDEED>5:DGGEF:>FGFGGFFB0>CBFFFGGGGFFG@AFDFFGFBFF>9DD
@M02352:288:000000000-CKWC8:1:1101:18435:12724 1:N:0:TAGCGCTC+TCTCTCCG
TACGGAGGGGGTTAGCGTTGTTCGGAATTACTGGGCGTAAAGCGTACGTAGGCGGATTGGAAAGTTGGGGGTGAAATCCCAGGGCTCAACCCTGGAACTGCCTCCAAAACTATCAGTCTAGAGTTCGAGAGAGGTGAGTGGAATTCCAAGTGTAGAGGTGAAATTCGTAGATATTTGGAGGAACACCAGTGGCGAAGGCGGCTCACTGGCTCGATACTGACGCTGAGGTACGAAAGTGTGGGGAGCAAACAGGATTAGATACCCTGGTAGTCCACACCGTAA
+
GGGGGFEGGGGGGGGGGGGGGGGGGGGGGGGGGGGGGEGGGGGGGGGGGGGGCFGGFFGGFDFDFGFGGGGGGGGGGGGGGGGGGGGDFEGGGGGGGGGGCGFFEFGGFGGCFCFGFFGGGGGGGGGGGGGFGGGGGGGGGGGGGGGGGGGGGGGGFFGGGGGGFGGGGCEFGGGGGGGGGGGFGGGGGFGGGGGGGGCEG5?EFFGFGGGGGGGGGGGGGGG5CDECGGGGGGGD?CFGGGFFBFGGFGF?B?CF?FFFG?EGFFGFFFFFFDFFF<DBGG
@M02352:288:000000000-CKWC8:1:1101:25942:12734 1:N:0:TAGCGCTC+TCTCTCCG
TACGGAGGGTCCGAGCGTTAATCGGAATTACTGGGCGTAAAGCGCGCGTAGGTGGATTGGTCAGTCAGATGTGAAAGCCCAGGGCTCAACCTTGGAACTGCATCTGATACTGCTAGTCTAGAATACAGTAGAGGGTAGTGGAATTTCCTGTGTAGCGGTGAAATGCGTAGATATAGGAAGGAACACCAGTGGCGAAGGCGACTACCTGGACTGATATTGACACTGAGGTGCGAAAGCGTGGGGAGCAAACAGGATTAGATACCCTGGTAGTCCACGCCGTAA
+
GGGGGGGGGGGGGFGGGGGEGGGGGGGGGGGGGGGGGGGGGGGGGGGGGGGGFGGGGGGGGGGGGGGGGGGGGGGGGGGGGGGGGGGGFGGGGGGGGGGGGGGGGGGGGGGGGGGGGGGGGGGGGGGGGGGGGGGGGGGGGGGGGGGGGGGGGGGGGEGGGGDGGGGGGEGGGGGGGGE@EGGGGGGGGGGGGGGGGGGGGGGGGGGGGGGGGGGGGGGGGGGGGGGGGGGGGGGFGGGGGD7(3@G<CDFFFFGGBFAFGGGGFFGFFFFAFGFFFFFFGG
@M02352:288:000000000-CKWC8:1:1101:10968:12824 1:N:0:TAGCGCTC+TCTCTCCG
TACGGAGGGTGCGAGCGTTAATCGGAATTACTGGGCGTAAAGCGCACGCAGGCGGTTTGTTAAGCTAGATGTGAAAGCCCCGAGCTCAACTTGGGATGGTCATTTAGAACTGGCAGACTAGAGTCTTGGAGAGGGGAGTGGAATTCCAGGTGTAGCGGTGAAATGCGTAGATATCTGGAGGAACATCAGTGGCGAAGGCGACTCCCTGGCCAAAGACTGACGCTCATGTGCGAAAGTGTGGGTAGCGAACAGGATTAGATACCCTGGTAGTCCACACCGTAA
+
GGGGGGGGGGGGGGGGGFGG<CEFGGGGGGGGGGGGGGGGGGGGGGGGGGGGGGGGGGGGGGDGGGGGGGGGFGGGGGGGGGGGGGGGGGG<FFGGGGGFFGGGGGGGGGGGGDFGGGGGGGGGGGGGGGGFGGGGGGGGGGGGGGGGGGGGGGGGGGGGGGGGGGGGGGGGGGGGGGGGGGGGGGGGGGGGGGEEEGGGGGGEGGGGGGGGG*CEGGGGGGGGGGCGC?GDEEGEFGFGGGFFBFGG59BFBBGGFFFFGGGGFFGFFFFFFGFFF?FFGG
@M02352:288:000000000-CKWC8:1:1101:8651:12859 1:N:0:TAGCGCTC+TCTCTCCG
TACGGAGGGTGCGAGCGTTATTCGGAATTACTGGGCGTAAAGCGCACGCAGGCGGTTTATTAAGTCAGATGTGAAAGCCCGGGGCTCAACCTCGGAACTGCATTTGAAACTGGTGAACTAGAGTGCTGTAGAGGGGGGTAGAATTTCAGGTGTAGCGGTGAAATGCGTAGAGATCTGAAGGAATACCAGTGGCGAAGGCGGCTCCCTGGACAGACACTGACACTCAGATGCGAAAGCGTGGGGAGCAAACAGGATTAGATACCCTGGTAGTCCACGCCGTAA
+
GGGGGGGGGEGGGGGGGGGGCGFGGGFGGGFGGGGGEGGGGGGG+:+@+@FG7FG+@+,C,EEGGGGGA@FG<FGGFFEEGDGGGGGGGGGGGGGGGGFDG<FFGGGGGG9EF>FDCFGFGEC@F,FFBFFGGGCCC88*;C?+<+2+<C<EECCFGGC:FGFFCEEECE:9@CC9ECFGGGGCFGEGGGGGGGECGEFE5:2;;CCF8CFCFG5E8FGGG6<CE7C9:?CDGGGBCC/CEGF:BFFGGFFF?:GFB69FGGGGFFGFB?7>BGF?21;7DG
@M02352:288:000000000-CKWC8:1:1101:18106:12878 1:N:0:TAGCGCTC+TCTCTCCG
TACGGAGGATCCAAGCGTTATCCGGAATCATTGGGTTTAAAGGGTCCGTAGGTGGATAATTAAGTCAGAGGTGAAAGTTTGCGGCTCAACCGTAAAATTGCCTTTGATACTGGTTATCTTGAATCATTGTGAAGTGGTTAGAATATGTAGTGTAGCGGTGAAATGCATAGATATTACATAGAATACCAATTGCGAAGGCAGATCACTAACAATGTATTGACACTGATGGACGAAAGCGTGGGGAGCGAACGGGATTAGATACCCCGGTAGTCCACGCCGTAA
+
GGGGGGGGGGGGGGGGGGGGGGGGGGGGGGGGGGGGGGGGGGGGGGGGGGGGGGGGGGGGGGGGGGGGGGGGGGGGGGGGGGGGGGGGGGGGGGGGGGGGGGGGGGGGGGGGGGGGGGGGGGGGGGGGGGGGGGGGGGGGGGGGGGGGGGGGGGGGGGGGGGGGGGGGGGGGGGGGGGGGGGGGGGGGGGGGGGGGGGGGGGCGGGGGGGGGGGGGGGGGGGGGGGGGFGFGGGGFGGGGGGFFFFGGGGFFFFGGFFFFGGCFFBGFFFBF6FFFFFFFGG
@M02352:288:000000000-CKWC8:1:1101:5306:12928 1:N:0:TAGCGCTC+TCTCTCCG
TACGAGGGGTGCAAGCGTTAATCGGAATTACTGGGCGTAAAGCGTGCGTAGGTGGTTTGTTAAGCAAGATGTGAAAGCCCCGGGCTCAACCTGGGAACTGCATTTTGAACTGGCAAACTAGAGTATTGTAGAGGGTAGTGGAATTTCCAGTGTAGCGGTGAAATGCGTAGAGATTGGAAGGAACATCAGTGGCGAAGGCGGCTACCTGGACAAATACTGACACTGAGGCACGAAAGCGTGGGGAGCAAACAGGATTAGATACCCTGGTAGTCCACGCCGTAA
+
GAFD@FEGGFFGGEGGGFEG@FFGGGGGGGGGGGGGGF>CDGGG@FGGFGGGCEGGGCGGGFFGGGFFFGGFCGGGGGFGGG@CFGGGGFGGFGGGGGGGGGGGGGGGFGGGGGGG?FFGG9FFFGGGGGGGGGGGFGGGGGCGGGGEGCFGGGGAEEGG@FEGGGGGGDGFGGFCFCEGGGGGGFGCGGGGGGEGDGGEGGGDGGGGGGCEFCFGGFGGGGGGGGGGGGGGGGGE*CDGEGB09EGC?FFFBFGG?F>FFGFFFFGFFFAAFGFB6<BFG9
@M02352:288:000000000-CKWC8:1:1101:6878:12952 1:N:0:TAGCGCTC+TCTCTCCG
TACGGAGGGTGCGAGCGTTAATCGGAATTACTGGGCGTAAAGCGCATGCAGGTGGTTCATTAAGTCAGATGTGAAAGCCCGGGGCTCAACCTCGGAACTGCATTTGAAACTGGTGAACTAGAGTGCTGTAGAGGGGGGTAGAATTTCAGGTGTAGCGGTGAAATGCGTAGAGATCTGAAGGAATACCAGTGGCGAAGGCGGCCCCCTGGACAGACACTGACACTCAGATGCGAAAGCGTGGGGAGCAAACAGGATTAGATACCCTGGTAGTCCACGCCGTAA
+
GGGGG;FEGGGGEFGGGGGGFFGGGGGGGGGGGGGGGGGGGGGG@7:F,FFGGGGGG9,FFGGG?@FGGGGGGGGGGGGGCEGEGGGGGGGGEGGGGGGGGFGGG9CFGGGGG,3DFGGGGDFFA9FGGGGGGGG7<EG>EGGGGGG?FFGGGGGGGGGGGGGGGGGGGGGGGGG?FCGGGGGFG9EGGGGGGGGGGGGGGG5:CGGGGGGG@E*;EGGGGGGGCFG9++;DGGGFGGGGGGFFFEGGEGFFFBGG2FFFGGGGFFGFFFFFFGFFFFFFGD
@M02352:288:000000000-CKWC8:1:1101:29436:13007 1:N:0:TAGCGCTC+TCTCTCCG
TACGGAGGGTGCGAGCGTTAATCGGAATTACTGGGCGTAAAGCGCATGCAGGTGGTTCATTAAGTCAGATGTGAAAGCCCGGGGCTCAACCTCGGAACTGCATTTGAAACTGGTGAACTAGAGTGCTGTAGAGGGGGGTAGAATTTCAGGTGTAGCGGTGAAATGCGTAGAGATCTGAAGGAATACCAGTGGCGAAGGCGGCCCCCTGGACAGACACTGACACTCAGATGCGAAAGCGTGGGGAGCAAACAGGATTAGATACCCTGGTAGTCCACGCCGTAA
+
GGGGGGGGGGGGGGGGGGGGCGGGGGGGGGGGGGGGGGGGFGGGDG@FGGGGEGGGGGGGGGGGGGGGGGGGGGGGFGGGGGGGGGGGGGGEEGGGFFGGGGGDFGGGGGGGGGGDGGGGGGGGGGGFGGGGGGGGGGGGGGGGFFGGGGGGGGGDGGGGGGGGGGGGGGGFGGGGGGGGGGGGGGGGGGGGGGGGGGGGGGGGEGEGGGGGGGFGGGGGGGFGGGGGGGGGGGGFFGGGGGFFFFGGGGF@F?GG?FFFGF6DFFCFFFFFFGFF>FEFGD
@M02352:288:000000000-CKWC8:1:1101:12976:13012 1:N:0:TAGCGCTC+TCTCTCCG
TACGGAGGGTGCAAGCGTTACTCGGAATCACTGGGCGTAAAGAGCGTGTAGGCGGGTTTGTAAGTTTGAAGTGAAATCCAATGGCTCAACCATTGAACTGCTTTGAAAACTGCTTACCTAGAATATGGGAGAGGTAGATGGAATTTCTGGTGTAGGGGTAAAATCCGTAGAGATCAGAAGGAATACCGATTGCGAAGGCGATCTACTGGAACATTATTGACGCTGAGACGCGAAAGCGTGGGGAGCAAACAGGATTAGATACCCTGGTAGTCCACGCCCTAA
+
GGGGGGGGGGGGGGGGGGGGGGGGGGGGGGGGGGGGGGGGGGGGGGGGGGGGGGGGGGGGGGGGGGGGGFGGGGGGGGGGGGGGGGGGGGGGGGGGGGGGGGGGGGGGGGGGGGGGGGGGGGDGGGGGGGGGGGGGGGGGGGFGGGGGGGGGGGGGGGGGGGGGGGGGGGGGGGGGGGGGGGGGGGGGGGGGGGGGGGGGGGGGGGGGGFGGGGGFFGGGFGGGGGGGGGGGGGGFGGGGGGFFFFGGGGFFFFGG<FAFGGGGFFGFFFBFFGFB6<>BGF
@M02352:288:000000000-CKWC8:1:1101:21599:13036 1:N:0:TAGCGCTC+TCTCTCCG
TACGGAGGATCCAAGCGTTATCCGGAATCATTGGGCTTAAAGGGTCCGTAGGTGGATAATTAAGTCAGAGGTGAAATCCTGCAGCTCAACTGTAGAATTGCCTTTGATACTGGTTGTCTTGAGTTATTATGAAGTAGTTAGAATATGTAGTGTAGCGGTGAAATGCATAGATATTACATAGAATACCAATTGCGAAGGCAGATTACTAATAATATACTGACACTGATGGACGAAAGCGTGGGGAGCGAACAGGATTAGATACCCTGGTAGTCCACGCCGTAA
+
FDGFDDG@:@CEEEGGGB@@FE<@@:BF,EEF<DE,:6CFFGFGFDAF<FGEEGGGGGGCGGGGGGGGGGGGGGGGGGGGA8A=FCFGG?BFAEFGGFGFGGFG9AEFGGGGGGGGFDGGCEGGG<F9A<EB?FGGFFFDFGEGFGGFFGFGGGFGGGGGGGGGGGGGGGGGGGGGEGEFGGCFGGFFGF<EGGGGGGF>EFE@FEC9FECFCFGGCFGFGFCGGDCFFGFGEEDE4EDCDEBD@>CDGGDF?B*C?=9BCF6<FFGFFFAA6C=?68B>GD
@M02352:288:000000000-CKWC8:1:1101:14677:13091 1:N:0:TAGCGCTC+TCTCTCCG
TACGGAGGGTGCGAGCGTTAATCGGAATTACTGGGCGTAAAGCGCACGCAGGCGGTTTGTTAAGCTAGATGTGAAAGCCCCGAGCTCAACTTGGGATGGTCATTTAGAACTGGCAGACTAGAGTCTTGGAGAGGGGAGTGGAATTCCAGGTGTAGCGGTGAAATGCGTAGATATCTGGAGGAACATCAGTGGCGAAGGCGACTCCCTGGCCAAAGACTGACGCTCATGTGCGAAAGTGTGGGTAGCGAACAGGATTAGATACCCTGGTAGTCCACACCGTAA
+
GGGGGGGGGGGGGGGGGGGGGGGGGGGGGGGGGGGGGGGGGGGGGGGGGGGGGGGGGGFGGGGGGGGGGGGGGGGGGGGGGGGGGGGGGGGGGGEGFEGFGGFGGGGGGGGGGGGGGGGGGGGGGGGGGGGGGGGGGGGGGGGGGGGGGGFGFGGGGGGGGGGGGGGGGGGGGGGGGGGGGGGGGGGGGGGGGGGGGGGGGGGGGGGGFDGGGCEFGGGGGGGGGGGGFCCDGGGF7A:FGEDDFFGGGGFFFFGF?6>FFCFGFFGFFFFFFGFBFFF?GG
@M02352:288:000000000-CKWC8:1:1101:5180:13120 1:N:0:TAGCGCTC+TCTCTCCG
TACGGAGGGTGCGAGCGTTAATCGGAATTACTGGGCGTAAAGCGCACGCAGGCGGTTTGTTAAGCTAGATGTGAAAGCCCCGGGCTCAACCTGGGACGGTCATTTAGAACTGGCAGACTAGAGTCTTGGAGAGGGGAGTGGAATTCCAGGTGTAGCGGTGAAATGCGTAGATATCTGGAGGAACATCAGTGGCGAAGGCGACTCCCTGGCCAAAGACTGACGCTCATGTGCGAAAGTGTGGGTAGCGAACAGGATTAGATACCCTGGTAGTCCACACCGTAA
+
GFGFGEEDEEFGGDGGGCCGGGGGGEEGGFGGGEFGGGGGFGGGGCBFGGGGGGGGGGGGGGGGGGFGGGGFAFGGGGFGGGGEG@FGGFGGFGGGGGDBFEGFGFFFGFGGGGGGGGGGGGGFCCF9CFGDF@CEFFCAFGGGGGGGGFFC<E;CFG<FGGGFGGCE5:5FEGGFGGFFCGGGGFGFGFGGGGGGGEGEEGG>FGGFGGGGGGGG?9E?CG5?=DFFFFGGGEDEGGGGGGFFB7>D5DBFF0DG?F2BEFFFF:FFF6<:8CF:?1;:FC
@M02352:288:000000000-CKWC8:1:1101:8163:13160 1:N:0:TAGCGCTC+TCTCTCCG
TACGGAGGGGGTTAGCGTTGTTCGGAATTACTGGGCGTAAAGCGCACGTAGGCGGATCAGAAAGTCTAGGGTGAAATCCCAGGGCTCAACCCTGGAACTGCCTTATAAACGCCTGGTCTTGAGTTCGAGAGAGGTGAGTGGAATTCCGAGTGTAGAGGTGAAATTCGTAGATATTCGGAGGAACACCAGTGGCGAAGGCGGCTCACTGGCTCGATACTGACGCGGAGGTGCGAAAGTGTGGGGAGCAACCGGGATTGGATACCCTGGTAGTCCACCCCGAAA
+
GGGGGGGGC7F6@FGGGGG@F<FGGG@FGGDGGGGFCGGGGG9F7+@FGGGGGGG78C,<,CFGG9,,,CFG@FGGG<BFDGGGGGGGGGGGGG@DF,5=F>DF,CFF,,+3@BC+:3@=33,@@,<,355FG7@:3>>F7F9<,3DF>B<*7,,7C,?<FG;,421404*,62=EGCGG8F:::F:F*CC613C8C5*?88E50@+C*20A810*/0020**///:*7**):C))*02AEG:0(0>F**)0-,C*(),*+<F7*<30-9-:*7*(,(0(9C
@M02352:288:000000000-CKWC8:1:1101:2723:13166 1:N:0:TAGCGCTC+TCTCTCCG
TACGAGGGGTGCAAGCGTTAATCGGAATTACTGGGCGTAAAGCGTGCGTAGGTGGTTTGTTAAGCAAGATGTGAAAGCCCCGGGCTCAACCTGGGAACTGCATTTTGAACTGGCAAACTAGAGTATTGTAGAGGGTAGTGGAATTTCCAGTGTAGCGGTGAAATGCGTAGAGATTGGAAGGAACATCAGTGGCGAAGGCGGCTACCTGGACAAATACTGACACTGAGGCACGAAAGCGTGGGGAGCAAACAGGATTAGATACCCTGGTAGTCCACGCCGTAA
+
GAFFFGDE>@FGFDGGGB@F@FFGD7@FGGGGGEGGGFEC@FGGE@CFCGGEEF<FGGGGGGGGGAFFGGGFFGGGFGGGDGEEGCFGGGEFFFGGGGEGGFGGEGGGGGGGGGFFGGG9FDGGC@EFGGGFGGGGGGGGGGGGFGGGADFGDACGGGGGCGG;CGGGGEGGFFCFCGFFEFGGG9F@FFCFEGCGECFGGC=CFGGGG=FFGG?FGGGGGDGGGFFCGGGGGEDFGGGGGGF?>DFCFGFFFFCGFFFFGGGGFFGFBFABBFFFF0>FGC
@M02352:288:000000000-CKWC8:1:1101:5811:13321 1:N:0:TAGCGCTC+TCTCTCCG
TACGGAGGGGGTTAGCGTTGTTCGGAATTACTGGGCGTAAAGCGTACGTAGGCGGATTGGAAAGTTGGGGGTGAAATCCCAGGGCTCAACCCTGGAACTGCCTCCAAAACTATCAGTCTAGAGTTCGAGAGAGGTGAGTGGAATTCCAAGTGTAGAGGTGAAATTCGTAGATATTTGGAGGAACACCAGTGGCGAAGGCGGCTCACTGGCTCGATACTGACGCTGAGGTACGAAAGTGTGGGGAGCAAACAGGATTAGATACCCTGGTAGTCCACACCGTAA
+
GGGGGGGGGGGGGGGGGGGGGGGGGGGGGGGGGGGGGGGGGGGGGGGGGGGGGGGGGGGGGGGGGGGGGGGGGGGGGGGGGGGGGGGGGGGGGGGGGGGGGGGGGGGGGGGFGGGGGGGGGGGGGGGGGGGGGGGGGGGGGGGGGGGGGGGGGGGGGGGGGGGGGGGGGGGGFGGGGGGGGGGGGGGGGGGGGGGGGGGGGGGGFGGGGGGGGGGGGGFGGGGGGGGGGGGGGGGFGGGFEGFFFFFGGGFFFFFF?=<FFGGGFFGFFFFFFGFFFFFFGG
@M02352:288:000000000-CKWC8:1:1101:3726:13383 1:N:0:TAGCGCTC+TCTCTCCG
TACGGAGGGTGCGAGCGTTAATCGGAATTACTGGGCGTAAAGCGCACGCAGGCGGTTTGTTAAGCTAGATGTGAAAGCCCCGAGCTCAACTTGGGATGGTCATTTAGAACTGGCAGGCTAGAGTCTTGGAGAGGGGAGTGGAATTCCAGGTGTAGCGGTGAAATGCGTAGATATCTGGAGGAACATCAGTGGCGAAGGCGACTCCCTGGCCAAAGACTGACGCTCATGTGCGAAAGTGTGGGTAGCGAACAGGATTAGATACCCTGGTAGTCCACACCGTAA
+
GGGGGCFGGGGGGGGGGGGGGGGGGGGGGGGGGGGGGGGGGGGGGGGGDGGGGGGGGGGGGGGGGGGGGGGGGGGGGGGGDGDGGGGGGGGGGGGGGGF?FGGGGFGGGGGGGGGGGGGGGGGGGGGGGGGGGGGGFGGGGGGGGGGGGGGGGGGGGGGGGGGGGGGGGGGGGGGGGGGGGGGGGGGGGGGGGGGGGGGGEGGGGGGGGGGGFC8EGGGGGGGGGGFGF7>DGGGFGGGGGGFFFFGCGGEFBFFG<FFFGGGGFFGFFFFDFGFFFFFFGG
@M02352:288:000000000-CKWC8:1:1101:15537:13419 1:N:0:TAGCGCTC+TCTCTCCG
TACGGAGGGTCCGAGCGTTATCCGGAATCATTGGGTTTAAAGGGTCCGCAGGCGGTCGATTAAGTCAGAGGTGAAATCCCATAGCTCAACTATGGAACTGCCTTTGATACTGGTTGACTTGAGTCATATGGAAGTAGATAGAATGTGTAGTGTAGCGGTGAAATGCATAGATATTACACAGAATACCGATTGCGAAGGCAGTCTACTACGTATGTACTGACGCTCATGGACGAAAGCGTGGGGAGCGAACAGGATTAGATACCCTGGTAGTCCACGCCGTAA
+
GGGGGCFFGGGGGGDFGGGEFGFGGGEGGGGGGGGGGGGGGGGGGGGGGEGGGGGGGGEGGGGGGGGGGGGGGGDEGGGGGGGGGGGFGGGGGGGGGGGGGGGGGGGGGGGGGGGGFFGGGAFGGGGGGGGGGGGGFFGGGGGGGGGGGFGGGGGGGGGGGGGGGGGGGGGGGGGGGGGGGG@CGGGGGGGFGGGGGGGGGGGGGGGCFGGGGFGGGGGGFGGGGGGGGGGGGGGFGGDGGGFFF@DGEGEFFFFGFFFFGGGGFFFFFFFFFGFFFFFFGD
@M02352:288:000000000-CKWC8:1:1101:6515:13420 1:N:0:TAGCGCTC+TCTCTCCG
TACGGAGGGTGCAAGCGTTACTCGGAATCACTGGGCGTAAAGAGCGTGTAGGCGGGTTTGTAAGTTTGAAGTGAAATCCAATGGCTCAACCATTGAACTGCTTTGAAAACTGCTTACCTAGAATATGGGAGAGGTAGATGGAATCTCTGGTGTAGGGGTAAAATCCGTAGAGTTCAGAAGGAATACCGATTGCGAGGGCGATCTACTGGAACATTATTGACGCTGAGCCGCGAAAGCGTGGGGAGCAAACAGGATTAGAACCCCTGGTAGTCCACGCCTTAA
+
GGGGGGGGCGGGFGGGGGGG@,EEGGEG,F<FGGG8@FGGGGCG,C7CFGGGGGGG==B=FGGGG<9F,,CFFGGGG94??<FGGGGGGGGCE??,?,A5E<FGGGGG9,5CFGAGG<FD>8,C=@,FA<@FGC3@F<DF,F9@,,@<F?=,633DEGFGGGC9E:B1,8*2,,52@,?F83,<CF:@*=:*+3=*=**C8CF;<21?@8*0*3++<++0+**2;7E6:*)/:E<7*:5CGC>03)CG+*77(.>7)*)*+2C7>FC64=35=C6323)(9C
@M02352:288:000000000-CKWC8:1:1101:27449:13432 1:N:0:TAGCGCTC+TCTCTCCG
TACGGAGGGTGCGAGCGTTAATCGGAATTACTGGGCGTAAAGCGCATGCAGGTGGTTCATTAAGTCAGATGTGAAAGCCCGGGGCTCAACCTCGGAACTGCATTTGAAACTGGTGAACTAGAGTGCTGTAGAGGGGGGTAGAATTTCAGGTGTAGCGGTGAAATGCGTAGAGATCTGAAGGAATACCAGTGGCGAAGGCGGCACCCTGGACAGACACTGACACTCAGATGCGAAAGCGTGGGGAGCAAACAGGATTAGATACCCTGGTAGTCCACGCCGTAA
+
GGGFGGGGGFGGGGBFGFFGGGGFEGGGGGGGGGGGGFGGGGGGGEGEGFGGGGGEGFGFGGFGEFGGGGGGGGGGGGGGGGGGGEGGGFGGGGGGGFFGEFFEFGGGGFGGGGFFGGGGFGFFGGGGGGGGGGGGGGEGGGFGGGGGGGGGCFGGGG;CGGGGGFGGGCEFC<FFGGGGGGFC?CGGC9FC;EEGGGGGGG*C8EGFCEGFF6@FGF?CGFGC6CFGGGGGGGC:>EDGDG>?FEGGGCFF14678@AFGGFFFFGFFFD<6C43>BF;57
@M02352:288:000000000-CKWC8:1:1101:2789:13467 1:N:0:TAGCGCTC+TCTCTCCG
TACGGAGGGTCCGAGCGTTATCCGGAATCATTGGGTTTAAAGGGTCCGCAGGCGGTCAATTAAGTCAGAGGTGAAATCCCATAGCTTAACTATGGAACTGCCTTTGATACTGGTTGACTTGAGTCATATGGAAGTAGATAGAATGTGTAGTGTAGCGGTGAAATGCATAGATATTACACAGAATACCGATTGCGAAGGCAGTCTACTACGTATGTACTGACGCTCATGGACGAAAGCGTGGGGAGCGAACAGGATTAGATACCCTGGTAGTCCACGCCGTAA
+
GGGGGGGGGGGGGGGGGGGGGGGGGFGEFGGGGGGFGGGGGGGGGGGGGGGGGGGGGGGGGGGGGGGGGGGGGGGGGGGGGGGGGGGGGGG9FGGGGGGGGGGGGGGGGGGGGGGGGGGGGGGGGGGGGGGGFGGGGGGGGGGGGGGGGGGGGGGGGGGGGGGGGGFGGGGGGGGGGGGGGGGGGGGGGGGGGGGGGGGGGGGDFGGGGGGGGGGGGGGGGGGGGGGGGGGGGGGFGGGGGGFBFDGGGGFFFBGGFFAFGGGGFFGFFFFFFGFBFFFFGG
@M02352:288:000000000-CKWC8:1:1101:4981:13470 1:N:0:TAGCGCTC+TCTCTCCG
TACGGAGGATCCAAGCGTTATCCGGAATCATTGGGTTTAAAGGGTCCGTAGGTGGATGATTAAGTCAGAGGTGAAATCCTGCAGCTCAACTGTAGAATTGCCTTTGATACTGGTTGTCTTGAGTTATTATGAAGTAGTTAGAATATGTAGTGTAGCGGTGAAATGCATAGATATTACATAGAATACCAATTGCGAAGGCAGATTACTAATAATATACTGACACTGATGGACGAAAGCGTGGGGAGCAAACAGGATTAGATACCCTGGTAGTCCACGCCGTAA
+
GGGGGGGGGGGGGGGGGGGGGGGGGGGGGGGGGGGFGGGGGGGGGGGGGGGGGGGGGGGGGGGGGGGGGGGGGGGGGGGGGGGGGGGGGGGGGGGGGGGGGGGGGGFGGGGGGGGGGGGGGGGGGGGGGGGGGGGGGGGGGGGGGGGGGGGGGGGGGGGGGGGGGGGGGGGGGGGGGGGGGFGGGGGGGGGGGGGGGGGGGGGFGGGGGGGGGGGGGGFGGGGGGGGGGGGGGGGFGDDGGGFFFFGGGGFFFFGGFFFFGGGGFFGFFFFFFGFFFFFFDC
@M02352:288:000000000-CKWC8:1:1101:2804:13476 1:N:0:TAGCGCTC+TCTCTCCG
TACGGAGGGTCCGAGCGTTATCCGGAATCATTGGGTTTAAAGGGTCCGCAGGCGGTCAATTAAGTCAGAGGTGAAATCCCATAGCTTAACTATGGAACTGCCTTTGATACTGGTTGACTTGAGTCATATGGAAGTAGATAGAATGTGTAGTGTAGCGGTGAAATGCATAGATATTACACAGAATACCGATTGCGAAGGCAGTCTACTACGTATGTACTGACGCTCATGGACGAAAGCGTGGGGAGCGAACAGGATTAGATACCCTGGTAGTCCACGCCGTAA
+
GGGGGGGCGFFFGGGGGGGGGAFGCFG,CFFGGGG:FGGGGGFGGGGGGGGGGGGGGGGGGGGGGGGGGGGGGGGGGGGGGGGGFGGGGGG,FFCEEGGDFGGGGFFGGGGGGGGGFDGGGGGGGGGGGGFDGGGFGGGGFGGGGGGGGFGGGGDGFGGGGGCC9CCFGGGGFGGGGGGGFGGGGGG7FEGGG8EGGGGGGGGGGGGGGGGGGGGFGGFGG>EGGDG7CFFCGGGDGGGCEGFFBEG5EG>FF<GGFFAFGGFGFFGFDFBF?GF?FFFFGC
@M02352:288:000000000-CKWC8:1:1101:25959:13479 1:N:0:TAGCGCTC+TCTCTCCG
TACGAGGGGTGCAAGCGTTAATCGGAATTACTGGGCGTAAAGCGTGCGTAGGTGGTTTGTTAAGCAAGATGTGAAAGCCCCGGGCTCAACCTGGGAACTGCATTTTGAACTGGCAAACTAGAGTATTGTAGAGGGTAGTGGAATTTCCAGTGTAGCGGTGAAATGCGTAGAGATTGGAAGGAACATCAGTGGCGAAGGCGGCTACCTGGACAAATACTGACACTGAGGCACGAAAGCGTGGGGAGCAAACAGGATTAGATACCCTGGTAGTCCACGCCGTAA
+
GGGGFFGGGGGGGGGGGGGGFGGGGGGGGGGGGGGGGGGGGGGGGGGGGGGGFGGFGGGGGGGGGGGGGGGGGGGGGGGGGGGGGGGGGGGGGGGGGGGGGGGGGGFGGGGGGGGGGGGGGFGGGGGGGGGGGGGGGGGGGGFGGGGGGGGGGGGGGGGGGGGGGGGGGGGGGFGFGGGGGGGGGGGGGGGGGGGGGGGGGGGGGGGGGGGGGGGGGGGGGGGGGGGGGGGGGGGFGGGGGGFFBFGGCGFFF<GGFFFFGGGGFFGFFFFFFGFFFFFFGD
@M02352:288:000000000-CKWC8:1:1101:20190:13526 1:N:0:TAGCGCTC+TCTCTCCG
TACGAAGGTCCCGAGCGTTATTCGGAATCACTGGGCGTAAAGGGAGCGTAGGCTGCGTGGTAAGTCAGATGTGAAATCTCGGTGCTCAACACCGAAACTGCATTCGATACTGCCATGCTAGAGTAATGGAGAGGTAACTGGAATTCTCAGTGTAGCAGTGAAATGCGTAGATATTGAGAGGAAGACCAATGGCGAAAGCAGGTTACTGGACATTTACTGACGCTGAGGCTCGAAGGCTAGGGTAGCGAAAGGGATTAGATACCCCTGTAGTCCTAGCAGTAA
+
GGGGGGGGGGGGGGGGGEFGGGGGGGGGGGGGGGGGGGGGGGGGGGGGGGGGGGGGGGGGGGGGGGGGGGGGGGGGGGGGGGGGGGGGGGGGDCGGGGGGGGGGGGGGGGGGGGGGGGGGGGGGFGGFGDFGGGGGGGGGGGGGGGGGGGGGGGGGGGGGGGGGGGGGGGGGGGGGGGFGGGGGGGGGGGGGGGGGGGGGGFG@GGGGGGGGGFGGGGGGGGGGGGFGGGGGGGGEF?DGFGFB?FGCGDFFBFGG?FAFGGGG:FGFFFFFFDFFBFFFGG
@M02352:288:000000000-CKWC8:1:1101:26560:13544 1:N:0:TAGCGCTC+TCTCTCCG
TACGGAGGGTCCGAGCGTTATCCGGAATCATTGGGTTTAAAGGGTCCGCAGGCGGTCGATTAAGTCAGAGGTGAAATCCCATAGCTCAACTATGGAACTGCCTTTGATACTGGTTGACTTGAGTCATATGGAAGTAGATAGAATGTGTAGTGTAGCGGTGAAATGCATAGATATTACACAGAATACCGATTGCGAAGGCAGTCTACTACGTATGTACTGACGCTCATGGACGAAAGCGTGGGGAGCGAACAGGATTAGATACCCTGGTAGTCCACGCCGTAA
+
GGGGGEGGGGGGGGGGGGGGGGGGGEFGGGGGGGGGGGGGGGGGGGGGGGGGCFGFFGGGGGGGGGGGCFGGGFGGGGDGGGGGGGGGGGGGGGGGGCGGGGGGGGGGGGGGGGGGFGGGGFGGGFGGGGGGGGGDGG=FGGGGGFGGGGGGGFGGGGGGGGGFGGCGGGGGGGGGGGGGGGFFCGGGGGGGGGGGGGGGGGGGGGGEFG<?GCFGGGGCGEGGGGGG??FGGGG>FGDGGGFF9DGGEGBFF?GGFFBFCGGGFFGFFFBBFGFFFFFFGD
@M02352:288:000000000-CKWC8:1:1101:20554:13555 1:N:0:TAGCGCTC+TCTCTCCG
TACGGAGGGTCCGAGCGTTATCCGGAATCATTGGGTTTAAAGGGTCCGCAGGCGGTCGATTAAGTCAGAGGTGAAATCCCATAGCTCAACTATGGAACTGCCTTTGATACTGGTTGACTTGAGTCATATGGAAGTAGATAGAATGTGTAGTGTAGCGGTGAAATGCATAGATATTACACAGAATACCGATTGCGAAGGCAGTCTACTACGTATGTACTGACGCTCATGGACGAAAGCGTGGGGAGCGAACAGGATTAGATACCCTGGTAGTCCACGCCGTAA
+
GGGGGFFGGGGGGGGGGGGGGGGGGGGGGGGGGGGFGGGGGGGGGGGGGGGGGGGEGGGGGGGGGGGGGGGGGGGGGGGGGGGGGGGGGGGGGGGGGGGGGGGGGGGGGGGGGGGGGGGGGGGGGGGGGGGGGGGGGGGGGGGGGGGGGGGGGGGGGGGGGGGGGGGGGGGGGGGGGGGGGGGGGGGGGGGGGGGGGGGGGGGGGGGGGGGGGGGGGGGGGGGGGGGGGGGGGGGEGGGGGGFFFFGGGGFFFFGGFFFFGGGGFFGFFFFFFG@?FFF>GG
@M02352:288:000000000-CKWC8:1:1101:6677:13562 1:N:0:TAGCGCTC+TCTCTCCG
TACGGAGGGGGTTAGCGTTGTTCGGAATTACTGGGCGTAAAGCGTACGTAGGCGGATCAGAAAGTATAGGGTGAAATCCCAGGGCTCAACCCTGGAACTGCCTTATAAACTCCTGGTCTTGAGTTCGAGAGAGGTGAGTGGAATTCCAAGTGTAGAGGTGAAATTCGTAGATATTTGGAGGAACACCAGTGGCGAAGGCGGCTCACTGGCTCGATACTGACGCTGAGGTACGAAAGTGTGGGGAGCAAACAGGATTAGATACCCTGGTAGTCCACACCGTAA
+
EGGGGGEEEGGFGGFGGFGGFGEEF@@FGFFGGFF<FCFEDFABFGGEGFFE<=CGFFDEC?FFGGGGGGGFGGGFGD?FFGGDCFF<A<8FFGF>=>DBFGCFFFGGAGEGGGGGFFGGFFFGGFEGGDFFGGGGFGGGGFCGGFFFAF=FF2>2D<FGCCFFCFGFGGCCEGFGFEFGCGFFCGEFFEFGGGDGCECC>=EGFFFGFF5ECEGG=@FGGEE8=CGGGGGGGFDE7<?C>E>:9>CFAFFF(47C7F4@CC6>FF3).9AAB*08<BE?53
@M02352:288:000000000-CKWC8:1:1101:29446:13589 1:N:0:TAGCGCTC+TCTCTCCG
TACGGAGGGTGCAAGCGTTACTCGGAATCACTGGGCGTAAAGAGCGTGTAGGCGGGTTTGTAAGTTTGAAGTGAAATCCAATGGCTCAACCATTGAACTGCTTTGAAAACTGCTTACCTAGAATATGGGAGAGGTAGATGGAATTTCTGGTGTAGGGGTAAAATCCGTAGAGATCAGAAGGAATACCGATTGCGAAGGCGATCTACTGGAACATTATTGACGCTGAGACGCGAAAGCGTGGGGAGCAAACAGGATTAGATACCCTGGTAGTCCACGCCCTAA
+
FGGGGGGGGGGGGFCGGGGGGGGGGGGGGGGGGGGGGGGEGFAF8FEGGGGGGGGGGGGGGGGGGDFEF,CFGGGGGGGGGGGGGGGGGGGDGFCGGGGGGFFFGFG,?FFGFGGGCGGGGGFGGGFGGDC:F@FGGGGCFCFEGGGGGFGGGGGGGGGGGGGGFGGGGGG;CGGFFCC78BF@FFDGGGGGGGCGGGGDGEFGGGGGGGGGGGGGGF+CF8EEGDGCGEGCGGGFGGGEGGD?BEGDGG>FB:GG?FFFGGGGFFGF)*8<FGF?F<B2C9
@M02352:288:000000000-CKWC8:1:1101:29429:13598 1:N:0:TAGCGCTC+TCTCTCCG
TACGGAGGGTGCAAGCGTTACTCGGAATCACTGGGCGTAAAGAGCGTGTAGGCGGGTTTGTAAGTTTGAAGTGAAATCCAATGGCTCAACCATTGAACTGCTTTGAAAACTGCTTACCTAGAATATGGGAGAGGTAGATGGAATTTCTGGTGTAGGGGTAAAATCCGTAGAGATCAGAAGGAATACCGATTGCGAAGGCGATCTACTGGAACATTATTGACGCTGAGACGCGAAAGCGTGGGGAGCAAACAGGATTAGATACCCTGGTAGTCCACGCCCTAA
+
GFGGGGGGGGGGGGGGGGGGGGGGGGGGGGGGGGGGGGGGGG9FFGFGEGGGGGGGGGCFGGDFG<EGGFFGGGGGFGGGGGGGGGGFGGGGG9AFGFGGGFGGGFGGGGGGGDGG>FGFGGGFGGFGGGGGGGGGGGGGGGGCFFFFFGGGGGGGGGGGGGGGGGGGGGGGGGGFFFGGGGGFFGGGGG7BEGGGGGGGGDGFGGFGGGGGG79E9AGFGGGGGGGGGGGGGGGFGGGGGGFFBFGGGGFF??G7<FFFGGGGFFGFFF>A=C=:9B@>FD
@M02352:288:000000000-CKWC8:1:1101:13817:13714 1:N:0:TAGCGCTC+TCTCTCCG
TACGAGGGGTGCAAGCGTTAATCGGAATTACTGGGCGTAAAGCGTGCGTAGGTGGTTTGTTAAGCAAGATGTGAAAGCCCCGGGCTCAACCTGGGAACTGCATTTTGAACTGGCAAACTAGAGTATTGTAGAGGGTAGTGGAATTTCCAGTGTAGCGGTGAAATGCGTAGAGATTGGAAGGAACATCAGTGGCGAAGGCGGCTACCTGGCCAAATACTGACACTGAGGCACGAAAGCGTGGGGAGCAAACAGGATTAGATACCCTGGTAGTCCACGCCGTAA
+
GGGG@FGGGGGGGGGGGGGG8FGFGGGGGGGGGGGGGFGGGGGGFGGGGGGGGGGGGGGGGGGGGGGGGGGGGGGGGGGGGGGDGGGGGGGGGGGGGGGGGGGGGGGGGGGGGGGGGGGGGGGGGGGGGGGDGGGGGGGGGGGGGGGGGGCFGGGGGGGGGGGGGGGGGGGGGGGGGGGGGGGGGFGGGGGGGGGGGGGGGGGGGGGGGGGGFGGGGGGGGGGGGGGGGGGGGGGFGGGGGGF?>BGGGGFFFFGG>FAFFGGGFFGFFFFFFGFFF?BFGD
@M02352:288:000000000-CKWC8:1:1101:2779:13742 1:N:0:TAGCGCTC+TCTCTCCG
TACGGAGGGTGCGAGCGTTAATCGGAATTACTGGGCGTAAAGCGCATGCAGGTGGTTCATTAAGTCAGATGTGAAAGCCCGGGGCTCAACCTCGGAACTGCATTTGAAACTGGTGAACTAGAGTGCTGTAGAGGGGGGTAGAATTTCAGGTGTAGCGGTGAAATGCGTAGAGATCTGAAGGAATACCAGTGGCGAAGGCGGCCCCCTGGACAGACACTGACACTCAGATGCGAAAGCGTGGGGAGCAAACAGGATTAGATACCCTGGTAGTCCACACCGTAA
+
GGFGFEFGGFFGGCGGGBFF@FGGGGGGGGGFGGGGGGG@FGGGGGGGGDGGFGGGGGGGGGGGGGGGGGGGGGGGFFGGGGCCF@G<EFGFGGGGF@FDCGGGDG<<BFGGGGGGGCFGGGGGGGGGGGGGGFEGGGEEGGGGGEGGGGGGGGFGGGGGGCFGFGGGGEEFCGGFFGGGGGFGGGGGDGGGDG>EGDGEGGGG8CEGGGGFGFFCFGGG@FEGGGFGFGGGGGGDFGDGGGE?B3CDEFFF?(2??FBFFGGGFFF?A=))1:6:B:5:FG
@M02352:288:000000000-CKWC8:1:1101:2349:13841 1:N:0:TAGCGCTC+TCTCTCCG
TACGGAGGGTGCGAGCGTTAATCGGAATTACTGGGCGTAAAGCGCATGCAGGTGGTTCATTAAGTCAGATGTGAAAGCCCGGGGCTCAACCTCGGAACTGCATTTGAAACTGGTGAACTAGAGTGCTGTAGAGGGGGGTAGAATTTCAGGTGTAGCGGTGAAATGCGTAGATATCTGGAGGAACATCAGTGGCGAAGGCGACTCCCTGGCCAAAGACTGACGCTCATGTGCGAAAGTGTGGGTAGCGAACAGGATTAGATACCCTGGTAGTCCACACCGTAA
+
GGGGGGGGGGEGGCGGGGGGEFGFGGGGGGFGGGFFGGGGGGGGGGGGGGGGFGGFGGGGGGGGGGGGFGGGGGGGGCEDFGGGGGGGGGGGGGGGGGGGGDDFGGGFGGGGGGGGGGGFGGGGGGGGGGGGGGGGGEGGGGGGGGC9CFGFGGGGGGGGGGGGGGGGGGGGGGGGGGGGGGGGGEGGGGGGGGGGGGGGGGGGFGGFFGGGGGGGGGGGGGGGGGGGGGGGEGGFGGGGGGFFFFGGGGFFFF<><FFFGGGGFFGFFFFF*:@BFFFFGD
@M02352:288:000000000-CKWC8:1:1101:27946:13843 1:N:0:TAGCGCTC+TCTCTCCG
TACGGAGGGTCCGAGCGTTAATCGGAATTACTGGGCGTAAAGCGTGCGTAGGTGGTTTGTTAAGCAAGATGTGAAAGCCCCGGGCTCAACCTGGGAACTGCATTTTGAACTGGCAAACTAGAGTATTGTAGAGGGTAGTGGAATTTCCAGTGTAGCGGTGAAATGCGTAGAGATTGGAAGGAACATCAGTGGCGAAGGCGGCTACCTGGACAAATACTGACACTGAGGCACGAAAGCGTGGGGAGCAAACAGGATTAGATACCCTGGTAGTCCACGCCGTAA
+
GGGFGDGGGGGGGGGGGC@FGGGGGGGGGGGGGGGGGFEEFFGGFFGG=FGEFGGGGGGGGGGGGGGGGGGEGGGGGGGGGGGGECGGGGGGGGGGGGGGGGGGGGGGGGGGGGGGGGGGGGGCDCFEFGGGGGGGFGGGGGFEGGGGGGEFGFFCGGGGGGGGGGGGGGGG?;BFGGGGGGGGGGGGGGGGGGGGGGGECGGGGGGGGGGGGGGGGGGGGGFGGGFGGGGGGGGFGDDGGGFFFFGGGGFF??CDBFF?CFE7?@G@AFFAFG4:6<@1C<
@M02352:288:000000000-CKWC8:1:1101:27152:13936 1:N:0:TAGCGCTC+TCTCTCCG
TACGGAGGGTCCAAGCGTTATCCGGAATCACTGGGCTTAAAGGGTCCGCAGGCGGTCAATTAAGTCAGAGGCGAAATCCCAAAGCTTAACTATGGAACTGCCTTCGATACTGGTTGTCTTGAGTTATACGGAAGTAGATAGAATTAGTAGTGTAGCGGTGAAATGCATAGATATTACTTAGAATACCGATGGCGAAGGCAGTCTACTACGTATATACTGACGCTCATGGACGAAAGCGTGGGGAGCGAACAGGATTAGATACCCTGGTAGTCCACGCCGTAA
+
GGGGGGGGG7666CFGGGGDG<FGGGGG,F,CFGG,CFFFGG,CG,EF+CFGGGG4>,CCAFGGGC,FAEF7FGGGGGGGF,:BFG,BFG,,8EFGGGGGGFF<,3F?BFFB,E9F3EFFGGGGG9BF,>@FCCG93:F=FFEF,,3,@FGGGGG;FGGGGGGG9F@FGGGGGGGC25D9FGG@FGG@:F*=EEGGGGG6E99+>FGFFGGCFGGGGGGGGGGG5C9E+<DGGGGFCCGGGGFFFF3CEGFFFBCGDFFFGGGGFFGFFFFFFGF0>FEFGD
@M02352:288:000000000-CKWC8:1:1101:21115:13960 1:N:0:TAGCGCTC+TCTCTCCG
TACGGAGGGTCCGAGCGTTATCCGGAATCATTGGGTTTAAAGGGTCCGCAGGCGGTCGATTAAGTCAGAGGTGAAATCCCATAGCTCAACTATGGAACTGCCTTTGATACTGGTTGACTTGAGTCATATGGAAGTAGATAGAATGTGTAGTGTAGCGGTGAAATGCATAGATATTACACAGAATACCGATTGCGAAGGCAGTCTACTACGTATGTACTGACGCTCATGGACGAAAGCGTGGGGAGCGAACAGGATTAGATACCCTGGTAGTCCACGCCGTAA
+
GGGGGGGGGGGGGGGGGGGGGGGGGGGGGGGGGGGFFGGGGGGGGGGGGGGGGGGFGGGGGGGGGGGGGGGGGGGGGGGGGGGGGGGGGGGGGGGGGGGGGGGGGGGGGGGGGGGGGGGGGGGGGGGGGGGGGGGGGGGGGGGGGGGGGGGGGGGGGGGGGGGGGGGGGGGGGGGGGGGGGGGGGGGGGGGGGGGGGGGGGGGGGGGGGGGGGGGGGGGGGGGGGGGGGGGGGGGFFGGGGGFFFFGGGGFFFFGGFFFFGGGGFFGFFFFFFGFFBBF>DD
@M02352:288:000000000-CKWC8:1:1101:13922:13978 1:N:0:TAGCGCTC+TCTCTCCG
TACGGAGGATCCAAGCGTTATCCGGAATCATTGGGTTTAAAGGGTCCGTAGGTGGATGATTAAGTCAGAGGTGAAATCCTGCAGCTCAACTGTAGAATTGCCTTTGATACTGGTTATCTTGAGTTATTATGAAGTAGTTAGAATATGTAGTGTAGCGGTGAAATGCATAGATATTACATAGAATACCAATTGCGAAGGCAGATTACTAATAATATACTGACACTGATGGACGAAAGCGTGGGGAGCGAACAGGATTAGATACCCTGGTAGTCCACGCCGTAA
+
GGGGGFGFFGGGGGGGGGGGGGGGGGGGFGFGGGG@FGFGGGGGFGFFGGGGCFGFDCCFGGGGFGGGGGGGGGGGGGGGGGFFFGGGGGGGGGGGGGGGGGGGGGGGGGGGGFAFGGGGGGGGFFFF9AFCEFGCF8FFGGGGGGGGGGGGGFGGGDGGGGGGGGGGGGGGGGGGGGGGGGGFGGGGGFGGGGGDBEGGGFFCGGG@FCGGGGGGGGGGGGGGGGGFGGGGGGGFGGGGGGFFFFGGGGDFFFGGFFBFGGGDFFGF>FBF=GFFFBEFGG
@M02352:288:000000000-CKWC8:1:1101:8765:14004 1:N:0:TAGCGCTC+TCTCGCCG
TACGGAGGTTGCGAGCGTTAATCGGAATTACTGGGCGTAAAGCGCATGCAGGCGGTTCATTAAGTCTGATGTGAAAGCCCGCGGCTCAACCGCAGAACTGCATCTGAAACTGGTGAACTAGAGTGCTGTAGAGGGGGGTAGAATTCCATGTGTAGCGGTGAAATGCGTAGAGATCTGGAGGAATACCAGTGGCGAAGGCGGCTCCCTGGACAGACACTGACACTCAGATGCGAAAGCGTGGGTAGCAAACAGGATTAGATACCCTGGTAGTCCACGCCGTAA
+
GGGG7FGG,,FG:FGGGGG7,,CFGG,FGG,EFGGGGGGGGGGG@7FGGGGG7FGEGGGDFGGGGG,FFGGGGGGGGGG7++@FFGGGGGG+3+@FF,EFGGG93DFGGGGG8FFGGGG9FFGGGG;F3@CGGG*F*CG8CGG7E+AF+AGGGGGGGGGG*AEGGGGGGGG7FG6FG+A>CGG+AFGGGGGGGGGGGGGGGG5C>FGGG6C7C8*AFFGGG+AF8CG+++;DGGGFGEGGEG)6?F7>FGFFFBGGFFFFGGGGFFGFFFFFFG=<FBFFGD
@M02352:288:000000000-CKWC8:1:1101:10043:14026 1:N:0:TAGCGCTC+TCTCTCTG
TACGGAGGGTGCGAGCGTTAATCGGAATTACTGGGCGTAAAGCGCACGCAGGCGGTTTGTTAAGCTAGATGTGAAAGCCCCGGGCTCAACCTGGGAACTGCATTTTGAACTGGCAAACTAGAGTATTGTAGAGGGTAGTGGAATTTCCAGTGTAGCGGTGAAATGCGTAGAGATTGGAAGGAACATCAGTGGCGAAGGCGGCTACCTGGACAAATACTGACACTGAGGCACGAAAGCGTGGGGAGCAAACAGGGTTAGATACCCTGGTAGTCCACACCGTAA
+
GGFFGCEEGEGGGDGFGCEG6<CDFEBFGGGGGGGGGGGCDFGGGGCFGGGGGGGGGGGGGGGGGFGGGGGEFGGGGGFFGGGE>:FGGGD@BFGCDFGGGGG9FGGGGGGGGGFCDEFF<CFFFFFGGGGFFGC>3FGGCF@FG@@;CFB>FGGGDGGEGCGGGGGGGC5<=<CFGFGFEGGGGGFGCFF?EGGEGGDGGGGCCFFGFGGFGCFFCGGGFDFGGGGCFGGDGGGEGGDGCEEF>FGGGGFFF:CD:FAFD?EG?>CFAFBFFFF>BFFBFD
@M02352:288:000000000-CKWC8:1:1101:20214:14075 1:N:0:TAGCGCTC+TCTCGCCG
TACGGAGGGGGTTAGCGTTGTTCGGATTTACTGGGCGTAAAGCGCGCGTAGGCGGACTAGTAAGTCAGAGGTGAAAGCCCACGGCTCAACCGTGGAACTGCCTGTCATACTGGTATTCTTGAGTCCGAGAGAGGTGAGCGGAATTCCGAGTGTAGCGGTGAAATGCGTAGATACTCGGAGGAACACCGGTGGCGAAGGCGGCTCACTGGCTCGATACTGACGCTGAGGTGCGAAAGCGTGGGGAGCAAACAGGATTAGATACCCTGGTAGTCCACGCCGTAA
+
GGGGGFGGGGG6+CFGGGG7FFGGGG,FFGGGGGGGGGGGGGGGG7FGGGGGGGG+44,,<FFGG,F<FGGGGGGG9FGG<+@FGGGGGGG+8DFGG<FGGGG9F,@@FGGG8,,,3@FGGGG=,@F*>FFGGG:FGG,FGGDGGGG:FGGGGGG9FGGGGGFG+BFGDGGGG+<+AEGGGGGGGGG*CGDGGGGGGGGGGGGG+AFGG5*<E*;FGGGGGGGGGGGGGGGGGGGFGGGGGGE?>FGGGGFFFFDGFFFFGGGGFFGFFFFDFGFBFFFFGD
@M02352:288:000000000-CKWC8:1:1101:5067:14130 1:N:0:TAGCGCTC+TCTCTCCG
TACGGAGGGTGCGAGCGTTAATCGGAATTACTGGGCGTAAAGCGCATGCAGGTGGTTCATTAAGTCAGATGTGAAAGCCCGGGGCTCAACCTCGGAACTGCATTTGAAACTGGTGAACTAGAGTGCTGTAGAGGGGGGTAGAATTTCAGGTGTAGCGGTGAAATGCGTAGAGATCTGAAGGAATACCAGTGGCGAAGGCGGCCCCCTGGACAGACACTGACACTCAGATGCGAAAGCGTGGGGAGCAAACAGGATTAGATACCCTGGTAGTCCACGCCGTAA
+
GGGG-BCDEGGGG@FGGGGGCDFGGGFFFCFDGGGGGCGGGGGGGEEFGCFG<FF=FFDFECCAFGGG9FAFFGGFEGGGCEEGGGGGGGGGGGGGGGGGGGFGGFDGGGGGFGGG@AFGGGFGGGGGDDDGFC:FCFEGC+<CF9E7CGG?FFFGGGGGGGGGFGGEECD0CGG7CGCGCGFC6CEFEGGGGGGE8EFDGGD:5?EGCCDCE?EGGGGCE6CGCCE+<?FGG*C>GEGGG55:>FGGDCFF?:7C>F<?FGGGFFGF<6<BFFF6>?>3<>
@M02352:288:000000000-CKWC8:1:1101:5071:14152 1:N:0:TAGCGCTC+TCTCTCCG
TACGGAGGGTGCGAGCGTTAATCGGAATTACTGGGCGTAAAGCGCATGCAGGTGGTTCATTAAGTCAGATGTGAAAGCCCGGGGCTCAACCTCGGAACTGCATTTGAAACTGGTGAACTAGAGTGCTGTAGAGGGGGGTAGAATTTCAGGTGTAGCGGTGAAATGCGTAGAGATCTGAAGGAATACCAGTGGCGAAGGCGGCCCCCTGGACAGACACTGACACTCAGATGCGAAAGCGTGGGGAGCAAACAGGATTAGATACCCTGGTAGTCCACGCCGTAA
+
GGGGGGGGGGGGGGGGGGGGGGGGGGGGGGGGGGGGGGGGGGGGGGGGGGGGGGGGGGGGGGGGGGGGGGGGGGGGGGGGGGGGGGGGGGGGGGGGFGGGGGGGGGGGGGGGGGGGGGGGGGGGGGGGGGGGGGGGGGGGGGGGGGGGGGGGGGGGGGGGGGGGGGGGGGGGGGGGGGGGGGGGGGGGGGGGGGGGGGGGGGGGGGGGGGGGGGGGGGGGGGGGGGGGGGGGGGGFGGGGGGFFFFGGGGFFFFGGFFFFGGGGFFGFFFFFFGFFFFFFGG
@M02352:288:000000000-CKWC8:1:1101:5249:14159 1:N:0:TAGCGCTC+TCTCTCCG
TACAGAGGGTGCAAGCGTTAATCGGAATTACTGGGCGTAAAGCGCGCGTAGGTGGTTTGTTAAGTCGGATGTGAAAGCCCAGGGCTCAACCTTGGAATTGCACCCGATACTGGCAGGCTAGAGTACGATAGAGGAGTGTGGAATTTCCAGTGTAGCGGTGAAATGCGTAGAGATTGGAAGGAACATCAGTGGCGAAGGCGGCTACCTGGACAAATACTGACACTGAGGCACGAAAGCGTGGGGAGCAAACAGGATTAGATACCCTGGTAGTCCACGCCGTAA
+
GFFGFFFFG@FGGFGGGC@FGGGFGDGGGGGGGGGGGEEGFFGGGGCGCEFECEFGGGGGGGGGGGGGGGGEDGFFGFFGGGGGGGDGGGGGGGGGGGGGGGDFGGGGGFGGGGGCEFCGGFFFGGG>DFGGGGFGGFGEGGGGGGGFGG=FGFCFGE>CEGGGGGGGD8CGGGGGGGFGGGGGC<FGFGGGGGGEGECCEGEEGGGGG=<FCGFGGGGGFCGFGGDFGGG<EGGBGGGED8@:>FGFFC@FB:6FFFFFGG6>67C6<FFAFGFF><@BDC
@M02352:288:000000000-CKWC8:1:1101:4564:14178 1:N:0:TAGCGCTC+TCTCTCCG
TACGGAGGGTCCGAGCGTTAATCGGAATTACTGGGCGTAAAGCGCACGCAGGCGGTTTGTTAAGCTAGATGTGAAAGCCCTGGGCTCAACCTGGGAATTGCATTTAGAACTGGCAGGCTAGAGTTTTGGAGAGGGGAGTGGAATTCCAGGTGTAGCGGTGAAATGCGTAGATATCTGGAGGAACATCAGTGGCGAAGGCGACTCCCTGGTCAGTAACTGACGCTCATGTGCGAAAGTGTGGGTAGCGAACAGGATTAGATACCCTGGTAGTCCACACCGTAA
+
GGGGGGGGGGGGGGGGGGGGGGGGGGGGGGGGGGGGGGGGGGGGGGGGGGGGGGGGGGGGGGGGGGGGGGGGGGGGGGGGGGGGGGGGGGGGGGGGGGGGGGGGGGGGGGGGGGGGGGGGGGGGGGGGGGGGGGGGGGGGGGGGGGGGGGGGGGGGGGGGGGGGGGGGGGGGGGGGGGGGGGGGGGGGGGGGGGGGGGGGGGGGGGGGGGGGGGGGGGGGGGGDGGGGGGGGGGGFGGGGGGFFFFGGGGFFFFGGFFFFGGGGFFGFFFFFFGFFFFFFGG
@M02352:288:000000000-CKWC8:1:1101:11335:14197 1:N:0:TAGCGCTC+TCTCTCCG
TACGGAGGGTCCGAGCGTTATCCGGAATCATTGGGTTTAAAGGGTCCGCAGGCGGCCTATTAAGTCAGAGGTGAAATCCCATAGCTCAACTATGGAACTGCCTTTGATACTGGTTGACTTGAGTCATATGGAAGTAGATAGAATGCGTAGTGTAGCGGTGAAATGCATAGATATTACACAGAATACCGATTGCGAAGGCAGCCTACTACGTATTTACTGACGCTCATGGTCGAAAGCGTGGGGAGCGAACAGGATTAGATACCCTGGTAGTCCACGCCGTAA
+
GGGG7FGGGF8F@FGGGGGGGGGGGG:F,F,EFGGF:FFGGGGGC8FG+CFCFGG+>+:,<CFGGGFG??FGGGGGGGGGF<,BFGGGGG<8,CFDGGGGG=,C,CF<FGGG,:>+3EFGGGGG<D=@DCF<<D3@F=3@FGFG9,5FFGGGGGGGGGGGGGGGGG9EGGGGGGGG@9;9CFG<FGGGC11=FGGGGGGCE*=FAFG9;*2+3++<FGGGGG5C:CCG9+:<EGDBGGGGGGEFFF3DGGFFFFGGFFFFGGGGFFGFFFFFBGFFFFFFGG
@M02352:288:000000000-CKWC8:1:1101:19356:14239 1:N:0:TAGCGCTC+TCTCTCCG
TACGGAGGGGGTTAGCGTTGTTCGGAATTACTGGGCGTAAAGCGCACGTAGGCGGATCAGAAAGTATAGGGTGAAATCCCAGGGCTCAACCCTGGAACTGCCTTGTAAACTCCTGGTCTTGAGTTCGAGAGAGGTGAGTGGAATTCCGAGTGTAGAGGTGAAATTCGTAGATATTCGGAGGAACACCAGTGGCGAAGGCGGCTCACTGGCTCGATACTGACGCTGAGGTGCGAAAGTGTGGGGAGCAAACAGGATTAGATACCCTGGTAGTCCACGCCGTAA
+
GGGGGFEGGGGGGGGGGGGGGGGGGGGGGGGGGGGGGGGGGGGGGGGGGGGGGGGGGGGGFGGGGGGGGGGGGGGGGGGGGGGGGGGGGGGGGGGGGGGGGGGGGGGGGGGGGGGGGGGGGGGGGGGGGGGGGGGGGGGGGGGGGGGGGGGGGGGGGGGGGGGGGGGGGGGGGGGGGGGGGGGGGGGGGGGGGGGGGGGGGGGGGGGGGGGGGGGGGGFCGGGGGCFGGGGDEGGBFGGGGGFFFFGGGGFFF?GGFFFFGGGGFFGFFFFFFCFBFFFFGD
@M02352:288:000000000-CKWC8:1:1101:19192:14299 1:N:0:TAGCGCTC+TCTCTCCG
TACGGAGGGTGCGAGCGTTAATCGGAATTACTGGGCGTAAAGCGCATGCAGGTGGTTCATTAAGTCAGATGTGAAAGCCCGGGGCTCAACCTCGGAACTGCATTTGAAACTGGTGAACTAGAGTGCTGTAGAGGGGGGTAGAATTTCAGGTGTAGCGGTGAAATGCGTAGAGATCTGAAGGAATACCAGTGGCGAAGGCGGCCCCCTGGACAGACACTGACACTCAGATGCGAAAGCGTGGGGAGCAAACAGGATTAGATACCCTGGTAGTCCACGCCGTAA
+
GGGGGGGGGEGGGGGGGGGG<EGGGGFGGGGGGGGGGGGGFGGGGGEGGGGGCFGGGGGGGGGGGGGGGGGFGGGGGGGGGDGDG7FGGGGGGGGGFFGFGEGGGGGGGGGGGGGGGGGFGDFGGGGGGGFGGGGGGGGGGGGGGGGCFGGFGGGGGGGGGGGFGGGGGGGGCFGFGGGGGGFFGGGD?FGGGGGGGGGGGGGGGGGGGGGGGGGGGGGFGGGGGGGGGGFDGCD>FGGGGEEF>@<F6FFFB<GGFFAFFGGGFFGFFFAFFGFFFFFFGD
@M02352:288:000000000-CKWC8:1:1101:17531:14338 1:N:0:TAGCGCTC+TCTCTCCG
TACGAGGGGTGCAAGCGTTAATCGGAATTACTGGGCGTAAAGCGTGCGTAGGTGGTTTGTTAAGCAAGATGTGAAAGCCCCGGGCTCAACCTGGGAACTGCATTTTGAACTGGCAAACTAGAGTATTGTAGAGGGTAGTGGAATTTCCAGTGTAGCGGTGAAATGCGTAGAGATTGGAAGGAACATCAGTGGCGAAGGCGGCTACCTGGACAAATACTGACACTGAGGCACGAAAGCGTGGGGAGCAAACAGGATTAGATACCCTGGTAGTCCACGCCGTAA
+
GGGGGGGGGGGGGGGGGFGGGGGGGGGGGGGGGGGGGGGGGGGGCGGGGGGGGEGGGGGGGGGGGGGGGGGGGGGGGGGGGGGDGEGGGGGGGGGGGGGGGFGGGGGCGGGGGGGGGGGGGFFGGGGGGGGFGGEGGGGGGFGGGGGGGGGGGGGFGGGGGGGGGGGGGG:FGGFFGGGGGGFGFGGGGGGGGGGGGGGGGGDE@FFGGGGFGCFCFGGGGGGGGGGGGGCGGGDFGGDGGGFF9>C<FGFF?6FFFFFFGGF6=:>FBF7AFGFFFFFFGD
@M02352:288:000000000-CKWC8:1:1101:7807:14339 1:N:0:TAGCGCTC+TCTCTCCG
TACGAGGGGTGCAAGCGTTAATCGGAATCACTGGGCGTAAAGGGAGCGTAGGCTGCGTGGTAAGTCAGATGTGAAATCTGGGGGCTCAACCTCCAAACTGCATTCGATACTGCCATGCTAGAGTAATGGAGAGGTAACTGGAATTCTTGGTGTAGCAGTGAAATGCGTAGATATCAAGAGGAAGACCAATGGCGAAAGCAGGTTACTGGACATTTACTGACGCTGAGGCTCGAAGGCTAGGGTAGCGAAAGGGATTAGATACCCCGGTAGTCCACGCCGTAA
+
GGGGCFGGGGGGGGGGGGGGCFGGGGGGGGGGGGGGGGGEGGGGGGGGGGGGGGGGGGGGGGFGGGGGFGGGGGGGGGGGGGGGGGGGGGGGGGGGGGGGGGGGGGGGGGGGGGGGGGGFGGGGGGGGGGGGGGGGGGGGGGFFGGGGGGGGGGGGFFGGGGGFGGGGEGGGGGGGGGGGGGFCCGGGGGGGGGGGDGGGGGGGGGGGFGG6EFFFGGGFGGGGGGGGGGFGEGDEGG:EGGFBF?3CEDFFFBFGFFAFGGGGFFDE>FFFFGFFFFF;G>
@M02352:288:000000000-CKWC8:1:1101:16572:14339 1:N:0:TAGCGCTC+TCTCTCCG
TACGAAGGTCCCGAGCGTTATTCGGAATCACTGGGCGTAAAGGGAGCGTAGGCTGCGTGGTAAGTCAGATGTGAAATCTCGGTGCTCAACACCGAAACTGCATTCGATACTGCCATGCTAGGGTAATGGAGAGGTAACTGGAATTCTCAGTGTAGCAGTGAAATGCGTAGATATTGAGAGGAAGACCAATGGCGAAAGCAGGTTACTGGACATTTACTGACGCTGAGGCTCGAAGGCTAGGGTAGCGAAAGGGATTAGATACCCCTGTAGTCCTAGCAGTAA
+
GGGGGGGGGGGGGGGGGGGGGGGGGGGGGGGGGGGGGGGGGGGGGGGGGGGGGGGGGGGGGGGGGGGGGGGGGGGGGGGGGGGGGGGGGGGGGGGGGGGGGGGGGGGGGGGGGGGGGGGGGGGGGGGGGGGGGGGGGGGGGGGGGGGGGGGGGGGGGGGGGGGGGGGGGGGGGGGGGGGGGGGGGGGGGGGGGGGGGGGGGGGGGGGGGGGGGGGGGGGGGGGGGGGGGGGGGGGFGGGGGGFFFFGDGGFFFFGGFFFFGGFGFFGFFFFFFGFFFFFFGG
@M02352:288:000000000-CKWC8:1:1101:23608:14392 1:N:0:TAGCGCTC+TCTCTCCG
TACGGAGGGTCCGAGCGTTAATCGGAATTACTGGGCGTAAAGCGCACGCAGGCGGTTTGTTAAGCTAGATGTGAAAGCCCTGGGCTCAACCTGGGAATTGCATTTAGAACTGGCAGGCTAGAGTTTTGGAGAGGGGAGTGGAATTCCAGGTGTAGCGGTGAAATGCGTAGATATCTGGAGGAACATCAGTGGCGAAGGCGACTCCCTGGTCAGTAACTGACGCTCATGTGCGAAAGTGTGGGTAGCGAACAGGATTAGATACCCTGGTAGTCCACACCGTAA
+
GGGGGGGGGGGGGGGGGGGGCFGGGGGGGGGGGGGGGGGGGGGGGGGGGGGGGGGFGGGGGFGGGGGGGGGGGGGGGGGGGFGGGGGGGGGGGGGGGGGGGGGGGGGGGGGGGGGGGGGGGGGGGGGGGGFFGGGGGGGGGGGGGGGGGGGGGGGGGGGGGGGGGGGGGGGGGFGGGGGGGGGGGFGGGGGGGGGGGGGDGGGDGGGGGGGGGGGGGGGGGGGGGGGGGGGGGGGDGGGGGGFBBFGCGGFFFFGGFFFFGGGGFFGFFFFFFGFF?:BFGG
@M02352:288:000000000-CKWC8:1:1101:26408:14404 1:N:0:TAGCGCTC+TCTCTCCG
TACGAGGGGTGCAAGCGTTAATCGGAATTACTGGGCGTAAAGCGTGCGTAGGTGGTTTGTTAAGCAAGATGTGAAAGCCCCGGGCTCAACCTGGGAACTGCATTTTGAACTGGCAAACTAGAGTATTGTAGAGGGTAGTGGAATTTCCAGTGTAGCGGTGAAATGCGTAGAGATTGGAAGGAACATCAGTGGCGAAGGCGGCTACCTGGACAAATACTGACACTGAGGCACGAAAGCGTGGGGAGCAAACAGGATTAGATACCCTGGTAGTCCACGCCGTAA
+
FGGG6CFFGGGGGGGGGGGGGGGGGGGGGGGGGGGGGGGGGGGGGGGGGGFGGGGGGGGGGGGGGGGGGGGGGGGGGGGGGGGGGGGGGGGGGGGGGGGGGGGGGGGGGGGGGGGFGGGGGGGGGGGGGGGGGGGGGGGGGGGGGGGGGGGGGGGGGGGGGGGGGGGGGGGGGGGGGGGGGGGGGGGGGGGGGGGGGGGGEGEGGGGGGGGGCGGGGGGGGGGGGDGGGGGGGGGFGGGGGGE?FFGFCF5??FGG?F<FFGGGFFGFDFFFFGFFFFFFGD
@M02352:288:000000000-CKWC8:1:1101:5541:14433 1:N:0:TAGCGCTC+TCTCTCCG
TACGAGGGGTGCAAGCGTTAATCGGAATTACTGGGCGTAAAGCGTGCGTAGGTGGTTTGTTAAGCAAGATGTGAAAGCCCCGGGCTCAACCTGGGAACTGCATTTTGAACTGGCAAACTAGAGTATTGTAGAGGGTAGTGGAATTTCCAGTGTAGCGGTGAAATGCGTAGAGATTGGAAGGAACATCAGTGGCGAAGGCGGCTACCTGGACAAATACTGACACTGAGGCACGAAAGCGTGGGGAGCAAACAGGATTAGATACCCTGGTAGTCCACGCCGTAA
+
FGGGFFGGGGGGGGGGGGGGGGGGGGGGGGGGGGGGGGGGGGGGGGGGGGGGFGGGGGGGGGGGGGGGGGGGGGGGGGGGGGGGGGGGGGGGGGGGGGGGGGGGGGGGGGGGGGGGGGGGGGGGFGGGGGGGGGGGGGGGGGGGGGGGGGGGGGGGGGGGGGGGGGGGGGGGGGGGGGGGGGGGGFGGGGGGGGGGGGGGGGGGGGGGGGGGGGGGGGGGGGGGGGGGGGGGGGGFGGGGGGFFFFGGGGFFFFGGFFBFFFGGFFGFFFFFFGFFFBF>GG
@M02352:288:000000000-CKWC8:1:1101:14530:14521 1:N:0:TAGCGCTC+TCTCTCCG
TACGAGGGGTGCAAGCGTTAATCGGAATTACTGGGCGTAAAGCGTGCGTAGCTGGTTTGTTAAGCAAGATGTGAAAGCCCCGGGCTCAACCTGGGAACTGCATTTTGAACTGGCAAACTAGAGTATTGTAGAGGGTAGTGGAATTTCCAGTGTAGCGGTGAAATGCGTAGAGATTGGAAGGAACATCAGTGGCGAAGGCGGCTACCTGGACAAATACTGACACTGAGGCACGAAAGCGTGGGGAGCAAACAGGATTAGATACCCTGGTAGTCCACGCCGTAA
+
GGGGFGGGGGGGGGGGGFGEGFGGGGGGGGGGGGGGGGGGGGGGGGGGFGGGGGGGGGGGGGGGGGGGGGGGGGGGGGGGGGGGGGGGGGGGGGGGGGGGGGGGGGGGGGGGGGGGGGGGGGGGGGGGGGGGGGGGGGGGGGGGGGGGGGGGGGGGGGGGGGGGGGGGGGGGGGGGGGGGGGGGGGGGGGGGGGGGGGGGGGEGGGGGGGGGGGGGGGFCGGGGGGGGGGGGGGGFGGGGGGF:>FGGGGFFFFGGFFFFGGGGFFGFFFFFFGF?>FFFGD
@M02352:288:000000000-CKWC8:1:1101:7337:14565 1:N:0:TAGCGCTC+TCTCTCCG
TACGGAGGGTCCGAGCGTTAATCGGAATTACTGGGCGTAAAGCGCGCGTAGGTGGATTGGTCAGTCAGATGTGAAAGCCCAGGGCTCAACCTTGGAACTGCATCTGATACTGCTAGTCTAGAATACAGTAGAGGGTAGTGGAATTTCCTGTGTAGCGGTGAAATGCGTAGATATAGGAAGGAACACCAGTGGCGAAGGCGACTACCTGGACTGATATTGACACTGAGGTGCGAAAGCGTGGGGAGCAAACAGGATTAGATACCCTGGTAGTCCACGCCGTAA
+
GGGGGGGGCGGGDGGGGGGG,CFGGGGG@F@FGGGCCGGGGGAF:CFGGGGGGGGGGFAEG9FFGGGGGGGGGGGGGGG7A<<FFGGGGGAAFCGGG8FGGGG<FGGGGGGGGGBDFGGDGGFGD=<DD<DG=F+33@FDGGGGDGA,3@FGGGGGGGGGGGGGGGDGGGGGGGFC9C,8CGGAFGGGGGFGGGGGGGGC8:ECFGGGC*23*AFGEGGGGGGGGGFGGEGGGGGFGGGGGGFFFFFGGGFFFFGGFFFFGGGGFFGFFFFFFGFFFFFFGG
@M02352:288:000000000-CKWC8:1:1101:7600:14574 1:N:0:TAGCGCTC+TCTCTCCG
TACGGAGGGGGTTAGCGTTGTTCGGAATTACTGGGCGTAAAGCGTACGTAGGCGGATTGGAAAGTTGGGGGTGAAATCCCAGGGCTCAACCCTGGAACTGCCTCCAAAACTATCAGTCTAGAGTTCGAGAGAGGTGAGTGGAATTCCAAGTGTAGAGGTGAAATTCGTAGATATTTGGAGGAACACCAGTGGCGAAGGCGGCTCACTGGCTCGATACTGACGCTGAGGTACGAAAGTGTGGGGAGCAAACAGGATTAGATACCCTGGTAGTCCACACCGTAA
+
GGGGGGGGGGGFEGGGGGGGGGGGGGGGGGGGGGGGGGGGGGGGB@GGGGGGGGGCGGGGF?FFGFGGGDGGGGGGGGGGGGGGGGGGGGGGGGGGGGGGGDGGGFGGGGGGGGGGGGGGGGCGGGGGGGGGGGGFFGGGGGGGGGGGCGGGGGGGGGGGGGGGGGGGGGGGGGEGGGGGGGGGGFGGGGGGGGGGGGGGGGGGGGGGGGGGGGGGEGGGGGGGGGGGGGGGGGGFGGGGGGFFFFGGGGFFFFGGFFFFGGGGFFGFB@BFFGFFFFDFGC
@M02352:288:000000000-CKWC8:1:1101:14174:14598 1:N:0:TAGCGCTC+TCTCTCCG
TACGAGGGGTGCAAGCGTTAATCGGAATTACTGGGCGTAAAGCGTTCGTAGGCGGTTTGTTAAGCAAGATGTGAAAGCCCAGGGCTCAACCTTGGAACTGCATTTTGAACTGGCAAACTAGAGTACTGTAGAGGGTGGTGGAATTTCCAGTGTAGCGGTGAAATGCGTAGAGATTGGAAGGAACATCAGTGGCGAAGGCGGCCACCTGGACAGATACTGACGCTGAGGAACGAAAGCGTGGGGAGCGAACAGGATTAGATACCCTGGTAGTCCACGCCGTAA
+
GGGGFGGGGGGGGGGGGGGGFGGGGGGGGGGGGGGGGGGGGGGGGGGGGGGGGGGFEGGGGGGGGGGGGGGGGGGGGGGGGGGGGGGGGGGGGGGGGGGGGGGGGGGGGGGGGGGGGGGGGGGGGGGGGGGGGGGFFGGGGGGGGGGGGGGGGGGGGGGGGGGGGGGGGGGGGFFGGGGGGGGGGGEFGGGGGGGGGGGGGEGGFGGGGGGGGGGGGGGGGGGGGGGGGGGGGGGF5CDEGGFFFFGGGDFFBFGG?FFFGGGGFFGFFFBF?FFF>?E>GG
@M02352:288:000000000-CKWC8:1:1101:23345:14606 1:N:0:TAGCGCTC+TCTCTCCG
TACGGAGGGTGCAAGCGTTACTCGGAATCACTGGGCGTAAAGAGCGTGTAGGCGGGTTTGTAAGTTTGAAGTGAAATCCAATGGCTCAACCATTGAACTGCTTTGAAAACTGCTTACCTAGAATATGGGAGAGGTAGATGGAATTTCTGGTGTAGGGGTAAAATCCGTAGAGATCAGAAGGAATACCGATTGCGAAGGCGATCTACTGGAACATTATTGACGCTGAGACGCGAAAGCGTGGGGAGCAAACAGGATTAGATACCCCTGTAGTCCTAGCAGTAA
+
FGGGGGGGGFGGGGGGGGGDGGGGGGGGGGGGGGGGGGGGGGGGEECFGGGGGGGGGGGGGGFGGGGGGGGGGGGGGGGGGGGGGGGGGGGGGGGGGGGGGFGGGFGGGGGGGGGGDFGFFGGGGGGGGGGGGGGGGGGGGGGGGGGGGGGGGGFFFGGGGGGGGFGGGGGGGGGGFGGGGGGGGGGGGGGGFGGGGGFGGGGGGGGGGGGGGGGGGGGGGGGGGDGFGGGGGGGFGGDCE=E?BDGGGGFFF?FG?FBFGGGFFFFFFFDDFGFBFDFBFF
@M02352:288:000000000-CKWC8:1:1101:25441:14629 1:N:0:TAGCGCTC+TCTCTCCG
TACGGAGGGTGCGAGCGTTAATCGGAATTACTGGGCGTAAAGCGCATGCAGGTGGTTCATTAAGTCAGATGTGAAAGCCCGGGGCTCAACCTCGGAACTGCATTTGAAACTGGTGAACTAGAGTGCTGTAGAGGGGGGTAGAATTTCAGGTGTAGCGGTGAAATGCGTAGAGATCTGAAGGAATACCAGTGGCGAAGGCGGCCCCCTGGACAGACACTGACACTCAGATGCGAAAGCGTGGGGAGCAAACAGGATTAGATACCCTGGTAGTCCACGCCGTAA
+
GGGGGGGGGFGGGDGGGEFGDFGGGGGGGGGGGGGGGGGGGGGGGGGGGGGGFEGGGGGGGGGGGGGGGGGGGGGGGGGGGGGGGGGGGGGGGGGGFFFGGGGGGGGGGGGGGGGGGGGGGGGGGGGGGGGGGGGGGGGGGGGGGGGGGGGGGGGFGGGGGGGGGGGGGGGGGGGGGGGGGGGGGGGGGGGGGGGGGGGGGGEGGGGGGGGGGGGGGGGGGGGGGGGFGGGGGEGFGGGGGGFFFEGGFGFFFFFGBFFFGGGFFFGFFFFFFGFF>BFFGD
@M02352:288:000000000-CKWC8:1:1101:19753:14642 1:N:0:TAGCGCTC+TCTCTCCG
TACGAGGGGTGCAAGCGTTAATCGGAATTACTGGGCGTAAAGCGTGCGTAGGTGGTTTGTTAAGCAAGATGTGAAAGCCCCGGGCTCAACCTGGGAACTGCATTTTGAACTGGCAAACTAGAGTATTGTAGAGGGTAGTGGAATTTCCAGTGTAGCGGTGAAATGCGTAGAGATTGGAAGGAACATCAGTGGCGAAGGCGGCTACCTGGACAAATACTGACACTGAGGCACGAAAGCGTGGGGAGCAAACAGGATTAGATACCCTGGTAGTCCACGCCGTAA
+
GCFCDFEGGECGF@FGG,BF<F<CF@FFGGGFFDGGGFEB@GGG:CBFBFFCCEGGGGGGGGGFFGGGGGG?FGGGGGFFGGGEEEGGGGCGEFGFGGGEGDF9FFGGGGGGGGGGGGGGGGGEGCGGGFGFGGGGGGGFGGGGGGGCFFEFCGGFGGFCGDEFB@GGGGGGDFCGFFGGGGGGGGGFGGGGGGGGGGGGGGGGGGGGGGGGGGGFGGFFC@FFGGGFGGGDEDGFGGGGGGF?27DFCDFF?FCC2?AFGFCCF>5967A27>F?B6EFGD
@M02352:288:000000000-CKWC8:1:1101:22277:14648 1:N:0:TAGCGCTC+TCTCTCCG
TACGAGGGGTGCAAGCGTTAATCGGAATTACTGGGCGTAAAGCGTTCGTAGGCGGTTTGTTAAGCAAGATGTGAAAGCCCAGGGCTCAACCTTGGAACTGCATTTTGAACTGGCAAACTAGAGTACTGTAGAGGGTGGTGGAATTTCCAGTGTAGCGGTGAAATGCGTAGAGATTGGAAGGAACATCAGTGGCGAAGGCGGCCACCTGGACAGATACTGACGCTGAGGAACGAAAGCGTGGGGAGCGAACAGGATTAGATACCCTGGTAGTCCACGCCGTAA
+
GGGGDFGGGGGGGGGGGGGGCFGGGGGGGGGGGGGGGGGDGCFGGGGGGGFGGGGGGGGGGGGGGGGGFGGGFGGGGGFFGGGGGGGGGGGGGGGGGGGGGGGGGGGGGGGGGGGGGGGGGEGGGGGGGFFCEFGFGGGGGGGGGGGGGGGGGGGGGGGGGGGGGGGGGGGGGGGGGGGGGGGGGGFGGGGGGCCEGGGDGGEGGGGGGGGGGGGGGGGGGCGGEDGDGGGGGGGFGGGGGGFFFFD5>DEFFFFDFFA?CCFFF@FFFFFDFGFF>BFFGD
@M02352:288:000000000-CKWC8:1:1101:10561:14674 1:N:0:TAGCGCTC+TCTCTCCG
TACGGAGGGGGTTAGCGTTGTTCGGAATTACTGGGCGTAAAGCGTACGTAGGCGGATTGGAAAGTTGGGGGTGAAATCCCAGGGCTCAACCCTGGAACTGCCTCCAAAACTATCAGTCTAGAGTTCGAGAGAGGTGAGTGGAATTCCAAGTGTAGAGGTGAAATTCGTAGATATTTGGAGGAACACCAGTGGCGAAGGCGGCTCACTGGCTCGATACTGACGCTGAGGTACGAAAGTGTGGGGAGCAAACAGGATTAGATACCCTGGTAGTCCACACCGTAA
+
GGGGGGGGGGGGGGGGGGGGGGGGGGGGGGGGGGGGGGGGGGGGGGGGGGGGGGGGGGGGGGGGGGGGGGGGGGGGGGGGGGGGGGGGGGGGGGGGGGGGGGGGGGGGGGGGGGGGGGGGGGGGGGGGGGGGGGGGGGGGGGGGGGGGGGGGGGGGGGGGGGGGGGGGGGGGGGGGGGGGGGGGGGGGGGGGGGGGGGGGGGGGGGGGGGGGGGGGGGGGGGGGGGGGGGGGGGGFGFGGGGFFFFGGGGFFFFGGFFFFGGGGFFGFFFFF@FFFFFFFGG
@M02352:288:000000000-CKWC8:1:1101:12847:14681 1:N:0:TAGCGCTC+TCTCTCCG
TACGGAGGGTGCAAGCGTTACTCGGAATCACTGGGCGTAAAGAGCGTGTAGGCGGGTTTGTAAGTTTGAAGTGAAATCCAATGGCTCAACCATTGAACTGCTTTGAAAACTGCTTACCTAGAATATGGGAGAGGTAGATGGAATTTCTGGTGTAGGGGTAAAATCCGTAGAGATCAGAAGGAATACCGATTGCGAAGGCGATCTACTGGAACATTATTGACGCTGAGACGCGAAAGCGTGGGGAGCAAACAGGATTAGATACCCTGGTAGTCCACGCCCTAA
+
GGGGGGGGGGGGGGGGGGGGGGGGGGGGGGGGGGGGGFGGGGGGGGGGGGGGGGGGGGGGGGGGGGGGGGGGGGGGGGGGGGGGGGGGGGGGGGGGGGGGGGGGGGGGGGGGGGGGGGGGGGAFGGGGGGGGGGGGGGGGGGGGGGGGGGGGGGGGGGGGGGGGFGGGGGGGGGGGGGGGGGGGGGGGGGGGGGGGGGGGGGGGGGGGGGGGGGGGGGGGGGGGGGGGGGGGGGGFGGGGGGFFFFGGDGFFFFGGFFFFGGGGFFGFAFFFFG??FBFFGG
@M02352:288:000000000-CKWC8:1:1101:22088:14771 1:N:0:TAGCGCTC+TCTCTCCG
TACGGAGGGGGTTAGCGTTGTTCGGAATTACTGGGCGTAAAGCGTACGTAGGCGGATTGGAAAGTTGGGGGTGAAATCCCAGGGCTCAACCCTGGAACTGCCTCCAAAACTATCAGTCTAGAGTTCGAGAGAGGTGAGTGGAATTCCAAGTGTAGAGGTGAAATTCGTAGATATTTGGAGGAACACCAGTGGCGAAGGCGGCTCACTGGCTCGATACTGACGCTGAGGTACGAAAGTGTGGGGAGCAAACAGGATTAGATACCCTGGTAGTCCACACCGTAA
+
GGGGGGGGGGGGGGGGGCGGGGGGGGGGGGGGGGGGGGGEGGGGGGGGGGGGFGGGGGGGGGGGGFFGEGGGGGGGGGGGGGGGGGGGGGGGGGGGGGGGGGGGGGGGGGG,FFGGGGFGGGGGGGGGGGGGGGGGGGGGFFCGGGGGGGGGGGGGGGGGGGGGGGGGGFEFGGGGGGGGGGGGGCFGGGGGGGGGGGFGGGGGGGGGGGGCCECCEFGGGGGGGGGGGGGGGGGEGGGGGGF?>:5CEFFFF6CFDF2=?7CC?FGF<@AFFC?BB?B:CC
@M02352:288:000000000-CKWC8:1:1101:22592:14780 1:N:0:TAGCGCTC+TCTCTCCG
TACGGAGGGTCCGAGCGTTAATCGGAATTACTGGGCGTAAAGCGCACGCAGGCGGTTTGTTAAGCTAGATGTGAAAGCCCTGGGCTCAACCTGGGAATTGCATTTAGAACTGGCAGGCTAGAGTTTTGGAGAGGGGAGTGGAATTCCAGGTGTAGCGGTGAAATGCGTAGATATCTGGAGGAACATCAGTGGCGAAGGCGACTCCCTGGTCAGTAACTGACGCTCATGTGCGAAAGTGTGGGTAGCGAACAGGATTAGATACCCTGGTAGTCCACACCGTAA
+
GGGGGFGGGGGGGGGGGGGGGGGGGGGGGGGGGGGGGGGGGGGGGGGGGGGGGGGFGGGGGGGGGGGGGGGGGGGGGGGGGGGGGGGGGGGGGGGGGGGGGGGGGGGGFGGGGGGGGGGGGGGGGGGGGGGGGGGGGGGGGGGGGGGGGGGGGGGGGGGGGGGGGFGGGGGGGGGGGGGGGGGGGFGGGGGGGGGGGGGGGGGGGGGGGGGGGGGGGGGGGGGGGGGGGFGGGGGFGGGGGGFFFFGGGGDFF?4FFFFFGGGGFFGF>@>AFGFF?FF(>C
@M02352:288:000000000-CKWC8:1:1101:11490:14888 1:N:0:TAGCGCTC+CCTCTCCG
TACGAGGGGTGCAAGCGTTATTCGGAATTACTGGGCGTAAAGCGTTCGTAGGCGGTTTGTTAAGCAAGATGTGAAAGCCCAGGGCTCAACCGTGGAACTGCATTTTGAACTGGCAAACTAGAGTACTGTAGAGGGTGCCGGAATTTCCAGTGTAGCGGTGAAATGCGTAGAGATTGGAAGGAACATCAGTGGCGAAGGCGGCCACCTGGACAGATACTGACGCTGAGGAACGAAAGCGTGGGGAGCGAACAGGATTAGATACCCTGGTAGTCCACGCCGTAA
+
GGGG-6CFGG@F<FFGGGGG86EFGGGGGGAEGGG8+CGGGG9FG,CFGGGGGGG:448FFGGG9<FG8,EGGGGGGFG<4,4BFFGGGG8+B4FGG8FGG<FGG,<3BFGGGC<53FF=FGGGD=F9@@<FDG+CF+,@FEGG7F97FFGGGGGGGGGGGGGGGG<EGGD;BCG,,?,6CFGGGBG9,F:FEGGGGGG*B//*2;C650*<*;EGGGGGGGGGGDCF0ACGGGGFGGGGGGFFFFGGGGFFFFGGFFFFGGGGFFGFFFFFFFFFFFFFGD
@M02352:288:000000000-CKWC8:1:1101:25974:14914 1:N:0:TAGCGCTC+TCTCTCCG
TACGGAGGGTGCAAGCGTTACTCGGAATCACTGGGCGTAAAGAGCGTGTAGGCGGGTTTGTAAGTTTGAAGTGAAATCCAATGGCTCAACCATTGAACTGCTTTGAAAACTGCTTACCTAGAATATGGGAGAGGTAGATGGAATTTCTGGTGTAGGGGTAAAATCCGTAGAGATCAGAAGGAATACCGATTGCGAAGGCGATCTACTGGAACATTATTGACGCTGAGACGCGAAAGCGTGGGGAGCAAACAGGATTAGATACCCTGGTAGTCCACGCCCTAA
+
GGGGGFFGGGGGGGGGGGGGGGGGGGGGGGGGGGGGGGGGGGGGGGGGGGGGGGGGGGGGGGGGGGGGGGGGGGGGGGGGGGGGGGGGGGGGGGGGGGGGGGGGDFFGGGGGGGGGGGGGGGGGGGGGGGGGGGGGGGGGGGGGGGGGGGGGGGGGGGGGGGGGGGGGGGGGGGGGGGGGGGGFGGGGGGGGGGGGGGGGGGGGGGGGGGDGGGGGGGGGGGGGGGGGGGGGGGGFGGGGGGF<BFGGGGFFFFGGFFFFGGGGFFGFAFAFFGFFFF@>FC
@M02352:288:000000000-CKWC8:1:1101:10910:14934 1:N:0:TAGCGCTC+TCTCTCCG
TACGGAGGATCCAAGCGTTATCCGGAATCATTGGGTTTAAAGGGTCCGTAGGTGGATGATTAAGTCAGAGGTGAAATCCTGCAGCTCAACTGTAGAATTGCCTTTGATACTGGTTGTCTTGAGTTATTACGAAGTAGTTAGAATATGTAGTGTAGCGGTGAAATGCATAGATATTACATAGAATACCAATTGCGAAGGCAGATTACTAATAATATACTGACACTGATGGACGAAAGCGTGGGGAGCGAACAGGATTAGATACCCTGGTAGTCCACGCCGTAA
+
GGGGGGGGGGGGGGGGGGGGGGGGGGGGGGGGGGGGGGGGGGGGGGGGFGGGFGGGGGGGGGFGGGGGGGGGGGGGGGGGGGGGGGGGGGGGGGGGGGGGGGGGGGGGGGGGGGGGGGGGGGGGGGGGGGGGGGGGGGGGGGGGGGGGGGGGGGGGGGGGGGGGGGGGGGGGGGGGGGGGGGGGGGGGGGGGGGGGGGGGGGGGGGGGGGGGGGGGGGGGGGGGGGGGGGGGGGGEGGGGGGFFFFGGGGFFFFGGFFFFGGGGFFGFFFFFFGFFFFFFGG
@M02352:288:000000000-CKWC8:1:1101:20623:14978 1:N:0:TAGCGCTC+TCTCTCCG
TACGAGGGGTGCAAGCGTTAATCGGAATTACTGGGCGTAAAGCGTGCGTAGGTGGTTTGTTAAGCAAGATGTGAAAGCCCCGGGCTCAACCTGGGAACTGCATTTTGAACTGGCAAACTAGAGTATTGTAGAGGGTAGTGGAATTTCCAGTGTAGCGGTGAAATGCGTAGAGATTGGAAGGAACATCAGTGGCGAAGGCGGCTACCTGGACAAATACTGACACTGAGGCACGAAAGCGTGGGGAGCAAACAGGATTAGATACCCTGGTAGTCCACGCCGTAA
+
GGGGGGGGGGGGGGGGGFFGGFGGGGGGGGGGGGGGGFEGGGGGGGGGGGGGFGGFGGGGGGGGGGGGGGGGGGGGGGGGGGGGGGGGGGGGGGGGGGGGGGGGGGGGGGGGGGGGGGGGGGGGGGGGGGGGGGGGGGGGGGGGGGGGGGGGGGGGGGGGGGGGGGGGGGGGGGGGGGGGGGGGGGGGGGGGGGGGGGGGGGGGGGGGGGGGGGGGGGGGGGGGGGGGGGGGGGGFGGGGGGFFFFGGGGFF?BGGFFFFGGGGFFGFAFFF4D??BBFBGG
@M02352:288:000000000-CKWC8:1:1101:8163:14995 1:N:0:TAGCGCTC+TCTCTCCG
TACGAGGGGTGCAAGCGTTAATCGGAATTACTGGGCGTAAAGCGTGCGTAGGTGGTTTGTTAAGCAAGATGTGAAAGCCCCGGGCTCAACCTGGGAACTGCATTTTGAACTGGCAAACTAGAGTATTGTAGAGGGTAGTGGAATTTCCAGTGTAGCGGTGAAATGCGTAGAGATTGGAAGGAACATCAGTGGCGAAGGCGGCTACCTGGACAAATACTGACACTGAGGCACGAAAGCGTGGGGAGCAAACAGGATTAGATACCCTGGTAGTCCACGCCGTAA
+
GGGGFGGGGGGGGGGGGGGGDFGGGGGGGGGGGGGGGGGGGGGGGGGGFGGGFGGGGGGGGGGGGGGGGGGGGGGGGGGGGGGGGGGGGGGGGGGGGGGGGGGGGGGGGGGGGGGGGGGGGGGGGGGGGGGGGGGGGGGGGGGGGGGGGGGGGGGGGGGGGGGGGGGGGGGGGGGGGGGGGGGGGGGGGGGGGGGGGGGGGGGGGGGGGGGGGGGGGGGGGFGGGGGGGGGGGGGFGGGGGGFBFFGGGGFF??GG<?AFGGGGFFGFFFFF6DFFFFFFGG
@M02352:288:000000000-CKWC8:1:1101:12039:15001 1:N:0:TAGCGCTC+TCTCTCCG
TACGGAGGGTGCGAGCGTTAATCGGAATTACTGGGCGTAAAGCGCATGCAGGTGGTTCATTAAGTCAGATGTGAAAGCCCGGGGCTCAACCTCGGAACTGTATTTGAAACTGGTGAACTAGAGTGCTGTAGAGGGGGGTAGAATTTCAGGTGTAGCGGTGAAATGCGTAGAGATCTGAAGGAATACCAGTGGCGAAGGCGGCCCCCTGGACAGACACTGACACTCAGATGCGAAAGCGTGGGGAGCAAACAGGATTAGATACCCTGGTAGTCCACGCCGTAA
+
GGGGGGGGGGGGGGGGGGGG,CFGGGGGGGGGGGGGGGGGGGGGGGGGGGGGGGGGGGGGGGGGGGGGGGGGGGGGGGGGGGGGGGGGGGGGGGGGGGGGDGGGGGGGGFGGGGGGGGGGGGGGGGGGGGGGGGGGGGGGGGGGGGGGGGGGGGGGGGGGGGGGGGGGGGGGGGGGGGGGGGGGGGFGGGGGGGGGGGGGGGCEGGGGGGGGGGGGGGGGGDGGGGGGGGGGGGGFGGGGGGFFFEGGGGFFB<9D>FAFGFGGFFGFAFFFFGF?FFF65>
@M02352:288:000000000-CKWC8:1:1101:25394:15006 1:N:0:TAGCGCTC+TCTCTCCG
TACGAGGGGTGCAAGCGTTAATCGGAATTACTGGGCGTAAAGCGTGCGTAGGTGGTTTGTTAAGCAAGATGTGAAAGCCCCGGGCTCAACCTGGGAACTGCATTTTGAACTGGCAAACTAGAGTATTGTAGAGGGTAGTGGAATTTCCAGTGTAGCGGTGAAATGCGTAGAGATTGGAAGGAACATCAGTGGCGAAGGCGGCTACCTGGACAAATACTGACACTGAGGCACGAAAGCGTGGGGAGCAAACAGGATTAGATACCCTGGTAGTCCACGCCGTAA
+
GGGGGGGGGGGGGGGGGGGGFGGGGGGGGGGGGGGGGGGGGGGGFGGGGGGGFGGFGGGGGGGGGGGGGGGGGGGGGGGGGGGGGGGGGGGGGGGGGGGGGGGGGGGGGGGGGGGGGGGGGGGGGGGGGGGGGGGGGGGGGGGGGGGGGGGGGGGGGGGGGGGGGGGGGGGG?CGGGGGGGGGGGGGGGGGGGGGGGGGGGGGGGGGGGGGGGGGGGGGGGGGGGGGGGGGGGGGFGGGGGGFFFFGGGGFFFFGGFFFBGGGGFFGFBFFFFGFBFFFFGG
@M02352:288:000000000-CKWC8:1:1101:12393:15115 1:N:0:TAGCGCTC+TCTCTCCG
TACGAAGGTCCCGAGCGTTATTCGGAATCACTGGGCGTAAAGGGAGCGTAGGCTGCGTGGTAAGTCAGATGTGAAATCTCGGTGCTCAACACCGAAACTGCATTCGATACTGCCATGCTAGAGTAATGGAGAGGTAACTGGAATTCTCAGTGTAGCAGTGAAATGCGTAGATATTGAGAGGAAGACCAATGGCGAAAGCAGGTTACTGGACATTTACTGACGCTGAGGCTCGAAGGCTAGGGTAGCGAAAGGGATTAGATACCCCTGTAGTCCTAGCAGTAA
+
GGGG@FFDGFFGGEGGGGGGGGGGGGGGGGGGGGGFGGGGGGGGGGGGGGGGGGGGGGEGGGGFGGGGGGGGGGGGGGEFGGGGEGGGGGGGGGGFFGGGGFGGGGGGGGGGGGGGGGGGGGGGGGGGGGGGGGGGGGGGGGGGGGGGGFGGGGGGGGGGGGGGGGGGGGGGGGCFFGGFGGGGGGGGFGGGGDDGDGGGGGGGGGGGGGGGGGGGFGGFGGGGGGGFFFFDGGGFGGGGGGFFFFGCGGBF?FGGFFFFGGGGFFGFB?6AFGF9>A=BCC
@M02352:288:000000000-CKWC8:1:1101:17875:15120 1:N:0:TAGCGCTC+TCTCTCCG
TACGAGGGGTGCAAGCGTTAATCGGAATTACTGGGCGTAAAGCGTGCGTAGGTGGTTTGTTAAGCAAGATGTGAAAGCCCCGGGCTCAACCTGGGAACTGCATTTTGAACTGGCAAACTAGAGTATTGTAGAGGGTAGTGGAATTTCCAGTGTAGCGGTGAAATGCGTAGAGATTGGAAGGAACATCAGTGGCGAAGGCGGCTACCTGGACAAATACTGACACTGAGGCACGAAAGCGTGGGGAGCAAACAGGATTAGATACCCTGGTAGTCCACGCCGTAA
+
GGGGFFGGGGGGGGGGGGGGGGGGGGGGGGGGGGGGGGGGGGGGFFGGGGGGGGGGGGGGGGGGGGGGGGGGGGGGGGGGGGGGGGGGGGGGGGGGGGGGGGGGGGGGGGGGGGGGGGGGGGGGGGGGGGGGGGGGGGGGGGGGGGGGGGFGGGGGGGGGGGGGGGGGGGDGGGGGGGGGGGGGGGGGGGGGGGGGGGGGGGGGGGGGGGGGGGGGGGGDFGGGGGGGGGGGGGGFGGGGGGFFFFGGGGFFFFGG<FDFGGGGFFGFFFBFFGFFFBBBGG
@M02352:288:000000000-CKWC8:1:1101:17445:15144 1:N:0:TAGCGCTC+TCTCTCCG
TACGGAGGGTCCGAGCGTTAATCGGAATTACTGGGCGTAAAGCGCACGCAGGCGGTTTGTTAAGCTAGATGTGAAAGCCCTGGGCTCAACCTGGGAATTGCATTTAGAACTGGCAGGCTAGAGTTTCGGAGAGGGGAGTGGAATTCCAGGTGTAGCGGTGAAATGCGTAGATATCTGGAGGAACATCAGTGGCGAAGGCGACTCCCTGGTCAGTAACTGACGCTCATGTGCGAAAGTGTGGGTAGCGAACAGGATTAGATACCCTGGTAGTCCACACCGTAA
+
GGGGGGGGGGGGGGGGGGGFGGGGGGGGGGGGGGGGGGGGGGGGGGGGGGGGGGGGGGGGGGGGGGGGGGGGGGGGGGGGGGGGGGGGGGGGGGGGGGGGGGGGGGGGGGGGGGGGGGGGGGGGGGGGGGGGGGGGGGGGGGGGGGGGGGGGGGGGGGGGGGGGGGGGGGGGGGGGGGGGGGGGGGGGGGGGGGGGGGGGGGGGGGGGGGGGGGGGGGGGGGGGGGGGGFGGGGGDGGGGGGFFFFGGGGFF:FGGBFFFGGGGFFGFFFFFFGFBFFFFGG
@M02352:288:000000000-CKWC8:1:1101:4927:15157 1:N:0:TAGCGCTC+TCTCTCCG
TACGAGGGGTGCAAGCGTTAATCGGAATTACTGGGCGTAAAGCGTGCGTAGGTGGTTTGTTAAGCAAGATGTGAAAGCCCCGGGCTCAACCTGGGAACTGCATTTTGAACTGGCAAACTAGAGTATTGTAGAGGGTAGTGGAATTTCCAGTGTAGCGGTGAAATGCGTAGAGATTGGAAGGAACATCAGTGGCGAAGGCGGCTACCTGGACAAATACTGACACTGAGGCACGAAAGCGTGGGGAGCAAACAGGATTAGATACCCTGGTAGTCCACGCCGTAA
+
GGGG9BFGEGGGGGGGGGGGFGGGGGDGGGGGGGGGGGGGGGGGFGGGBFGG?FG=FF:FEGGGGFGGGFFGGGGGGGGGCGGGGEGGGGGGGGGFGGGGGGFGGCFGGGGGGF<C>@F9D=FGF<CE<FF,FF:@FGCFGGGGGDGACFGGGGGGGGGGGGGGGGGGGGGCGGGGGGGGGGGGF<FCFGGGGGGGGGGGGGG>;CFGGGGG52<FGGFFGGFGGG+;F5CD5:DFGGGGGGEB>EGGGGFFFFDFFFBFGFGGFFGFFFFFFDFB>FEFGC
@M02352:288:000000000-CKWC8:1:1101:28641:15209 1:N:0:TAGCGCTC+TCTCTCCG
TACGGAGGGTGCGAGCGTTAATCGGAATTACTGGGCGTAAAGCGCACGCAGGCGGTTTGTTAAGCTAGATGTGAAAGCCCCGAGCTCAACTTGGGATGGTCATTTAGAACTGGCAGACTAGAGTCTTGGAGAGGGGAGTGGAATTCCAGGTGTAGCGGTGAAATGCGTAGATATCTGGAGGAACATCAGTGGCGAAGGCGACTCCCTGGCCAAAGACTGACGCTCATGTGCGAAAGTGTGGGTAGCGAACAGGATTAGATACCCTGGTAGTCCACACCGTAA
+
GGGGGFCEGGEGG7FCFFFFFGGFGEEGGGGGGGGGGGGGGGGGFCEGDGGEGGGGGGGGGGGGGGGGFGGGGGCGGG<DEEGEGGGGGGGGGGGFFGFEFGGGGFGCGGGGGGGGGGGGGGGGGGGGFG:<FFGGDGGGGCCGGC;FFGGGG?GGEGGEGGFFGGGGGGGGGGGGGGGGGGGEF@FFGGGGGGGGGGGGGGGGGGGGFGFFG6@:CFGGGGGGGGGGGGGGDEGFGG>GGDEFBFGG>DBFF?DF?F4FF9CF@FGFAFBFFFFFF63,7C
@M02352:288:000000000-CKWC8:1:1101:6392:15287 1:N:0:TAGCGCTC+TCTCCCCG
TACGGAGGGGGTTAGCGTTGTTCGGAATTACTGGGCGTAAAGCGTACGTAGGCGGATTGGAAAGTTGGGGGTGAAATCCCAGGGCTCAACCCTGGAACTGCCTCCAAAACTATCAGTCTAGAGTTCGAGAGAGGTGAGTGGAATTCCAAGTGTAGAGGTGAATTCGTAGATATTTGGAGGAACACCAGTGGCGAAGGCGGCTCACTGGCTCGATACTTACGCCGAGGTAGGAAAGTGTGGGGGGGAAACAGGGTTTGGTACCCTGGTAGGTCACACCCTAAA
+
GGGGGGGGG7F86FGGGGGD6FGGGGGGFGGGGGGGGGGGGG<FB,7@FGGGGGG@FGEG,FFFGG?EC=FFGGGGGGG8F<DFGGGGGGGCGFGGGGGGG<F,3@FGGGGF;,,,8@FGGGAFA>F,DGGGGGG@,<FFGGGGG;F,,CGGGGG@GGGCGG9CGG<2=/2,5C?;FG8E8FC72=BFA:C8:*?8C*:C8EG6+<@F=8*/?G5/A+0+/***/):/++/0<F/7730?GG),(0>57*07(,9*()(*+<F*.80*))).0**,4().9D
@M02352:288:000000000-CKWC8:1:1101:18604:15359 1:N:0:TAGCGCTC+TCTCTCCG
TACGGAGGGTCCAAGCGTTATCCGGAATCATTGGGTTTAAAGGGTCCGCAGGCGGTCAATTAAGTCAGAGGTGAAAGCCCATCGCTCAACGATGGAACTGCCTTTGATACTGGTTGACTTGAGTTATACGGAAGTAGATAGAATAAGTAGTGTAGCGGTGAAATGCATAGATATTACTTAGAATACCGATTGCGAAGGCAGTCTACTACGTATATACTGACGCTCATGGACGAAAGCGTGGGGAGCGAACAGGATTAGATACCCTGGTAGTCCACGCCGTAA
+
GGGGGGGGGEGGGGFGGGGGGGGGGGDGGGGGGGGGGGGGGGGGGGGFGGGGGE>CFGGGGGGGGGGCFFGGGGGGGGGGGGGGGGGGC=FFGGGFGGFGGGGGGGGGGGGGGGGGGGFGGGGGGGGGGGGGDFEFGGGGGGFCFGGGGGGGGGCGGDFGGGGGGGGGGGGGGGGGG?FGGG,;FGGEGEFGGGGGGGGGGGGEFGGGGGFECCGGGGFGG>E=ED?F?6CCEGGEGGG5CGDFB>GDGDEF?<FG?@<*2<@F@FGFA=<B4FFBFFFFGD
@M02352:288:000000000-CKWC8:1:1101:9529:15398 1:N:0:TAGCGCTC+TCTCTCCG
TACGGAGGGGGTTAGCGTTGTTCGGAATTACTGGGCGTAAAGCGTACGTAGGCGGATTGGAAAGTTGGGGGTGAAATCCCAGGGCTCAACCCTGGAACTGCCTCCAAAACTATCAGTCTAGAGTTCGAGAGAGGTGAGTGGAATTCCAAGTGTAGAGGTGAAATTCGTAGATATTTGGAGGAACACCAGTGGCGAAGGCGGCTCACTGGCTCGATACTGACGCTGAGGTACGAAAGTGTGGGGAGCAAACAGGATTAGATACCCTGGTAGTCCACACCGTAA
+
GGGGGGGGGGGGGGGGGGGGGFGGGGGGGGGGGGGGGGGDGGGGGGGGGGGGGGGGGEGGGEAFGGGGDGGGGGGGGGGGGGGGGFGGGGGGGGGGGGGGGGGGFGGGGGGGFGGGGGGGGGGGGFGGGGGGGGGGGGGGGGGGGGCGGGGGEGGGGGGGGGGCFGGGGFGGFFGGGGGGGGGGGGGCFGGGGGGGGGGGGGGGGGCFGGGGGDGFGGGGGGG?EGGGGGGDGGGFGGGGGGFFFBFCCGFFFFGGBFFFGDGG?FC4<FFF?GFB?FF?GC
@M02352:288:000000000-CKWC8:1:1101:19858:15399 1:N:0:TAGCGCTC+TCTCTCCG
TACGGAGGGTCCGAGCGTTAATCGGAATTACTGGGCGTAAAGCGCACGCAGGCGGTTTGTTAAGCTAGATGTGAAAGCCCCGGGCTCAACCTGGGAATAGCATTTAGAACTGGCAGACTAGAGTCTTGGAGAGGGGAGTGGAATTTCTGGTGTAGCGGTGAAATGCGTAGATATCAGAAGGAACATCAGTGGCGAAGGCGACTCCCTGGCCAAAGACTGACGCTCATGTGCGAAAGTGTGGGTAGCGAACAGGATTAGATACCCTGGTAGTCCACACCGAAA
+
GGGGGGGGGGGGGGGGGGGFDEGGGGGGGGGGGGGGGGGGGGGGGGGGGGGGGGGCFGGGGGGGGGGGGGGGGGGGGGGGGGGGGGGGGGGGGGGGGGGGGGGGGGGGGGGGGGFGFGGGGGGFFGGGGGGGGGGGEGGGGGGGGCCGGGGGGGGGGGGGGGGGGGGGGGGGGEGGGGGGGGGGDGGGGGGGGGGGGGGGGGEGFGGGGGGGGGGGGGGGGGGGEG@FF+CDGGGFGGGGGGFBFFGGGGF@FFGG>4<FGGGGFFGFFFFFFGFBFFF9GG
@M02352:288:000000000-CKWC8:1:1101:6958:15407 1:N:0:TAGCGCTC+TCTCTCCG
TACGAGGGGTGCAAGCGTTAATCGGAATTACTGGGCGTAAAGCGTGCGTAGGTGGTTTGTTAAGCAAGATGTGAAAGCCCCGGGCTCAACCTGGGAACTGCATTTTGAACTGGCAAACTAGAGTATTGTAGAGGGTAGTGGAATTTCCAGTGTAGCGGTGAAATGCGTAGAGATTGGAAGGAACATCAGTGGCGAAGGCGGCTACCTGGACAAATACTGACACTGAGGCACGAAAGCGTGGGGAGCAAACAGGATTAGATACCCTGGTAGTCCACGCCGTAA
+
GGGG9BFGFGGG8EFGGGGC@FGGGDEGGGGGGGGGGGGGGGGGGGGGGEGGEFGEGGEGGGGGFGFGFFGGGGGGGFGGEGGGGGGGGGGGCGGGGGGGGDGGGGGGGGGGGGFDCFGGGGGGGGGGGFFFGFFGGEGG@FCFGFGCGCGGGGGGGGDGGGGCGGGGGGGFCCFFGGGGGGGGGGGGFFGGGGGGGGGGGGG8CFFGG*>6/:FCGGGGG9FGCDGGGEFGGCG>5>DGGGFF>BGGCGFFFFGGBFF?:FGGFFFFDFFAFCFFBFE>GG
@M02352:288:000000000-CKWC8:1:1101:28820:15410 1:N:0:TAGCGCTC+TCTTTCCG
TACGGAGGGTGCAAGCGTTATCCGGAATCACTGGGCGTAAAGAGCGTGTAGGCGGGCTTGTAAGTCTGAAGTGAAATCCAATGGCTCAACCATTGAACTGCTTTGAAAACTGCTTACCTAGAATATGGGAGAGGTAGATGGAATTTCTGGTGTAGGGGTAAAATCCGTAGAGATCAGAAGGAATACCGATTGCGAAGGCGATCTACTGGAACATTATTGACGCTGAGACGCGAAAGCGTGGGGAGCAAACAGGATTAGTTACCCTGGTAGTCCACGCCCTAA
+
GGGGGGGGCFEGCGGGGGGG,,CFGGDG,E,FGGG8CGGGGG<F8F7FFGGGCGG:+@AFFGGGG9EFA,FFEGGGG,BBCEFGGGGGGGG:<F<?A<D<F9FGGGGDF<CG,C<@BFGC9=C<=3=F=B<@FCCBF9<F7FBFFCGCG,>,6@=FGE@FGG;2D4*6:*=,6;9FFGFGGG8,<FFG7<:;FEGEGECGDG8B9<?E6*9+2209ECCCCC=EDDF@CCDCC*75**7CGG>?(>GGGFFF??GGB6)1+<FGFFC@2*.66F7<>2)4FF
@M02352:288:000000000-CKWC8:1:1101:25896:15415 1:N:0:TAGCGCTC+TCTCTCCG
TACGGAGGGTCCGAGCGTTAATCGGAATTACTGGGCGTAAAGCGCACGCAGGCGGTTTGTTAAGCTAGAGGTGAAAGCCCTGAGCTCAACCTGAGAATTGCATTTAGAACTGGCAGTCTAGAGTTTTGGTGAGGGGAGTGGAATTCCAGGTGTAGCGGTGAAATGCGTAGATATCTTGAGGAACATCAGTGGCGAAGGCGGCTCCCTGGTCAGTTACTGACGCTCATGTGCGAAAGCGTGGGGAGCGAACAGGATTAGATACCCTGGTAGTCCACCCCGTAA
+
FGGGGGGG@FGG+FGGGGGECFFGGFEGGGDFGGGDEGGGGGCF77FGGGGDGGG4++4BFFGF<AFGD,EFGGGGGGG7?4,BEEGGGG8,,3BFGGGFGA@FG9,BFGGG,,3+3:C9DFGG,F,F:,3FFGCF73@FFFGG7F,,,,7>FFFGGGGGGGGGGG*BEGGGGG,,2+++<FFGG,CF:F,?CBEGGGG***:58AF+*0::8C7@FGGGGGG557+23+:<5ED>*1*;ED)86EGGGGDFFFGGB?AFF<FGFFD?<F<BFGF(,(88DD
@M02352:288:000000000-CKWC8:1:1101:25907:15429 1:N:0:TAGCGCTC+TCTCTCCG
TACGGAGGGTCCGAGCGTTAATCGGAATTACTGGGCGTAAAGCGCACGCAGGCGGTTTGTTAAGCTAGATGTGAAAGCCCTGGGCTCAACCTGGGAATTGCATTTAGAACTGGCAGGCTAGAGTTTTGGAGAGGGGAGTGGAATTCCAGGTGTAGCGGTGAAATGCGTAGATATCTGGAGGAACATCAGTGGCGAAGGCGACTCCCTGGTCAGTAACTGACGCTCATGTGCGAAAGTGTGGGTAGCGAACAGGATTAGATACCCTGGTAGTCCACACCGTAA
+
GGGGGGGGFGGGEGGGGGGG@CFGGGGGFGEGGGGFGGGGGGEGCCFGGGGGGGG@CFGGGGGGGGGGCAFGGGGGGGG7AA?FGGGGGGFFCCFGGGGGG,CFGF9FGGGGFCF7=FF<FFGGFGGCE7FGGGDG:FGGGGGGFGE9<>FGGGGGGGGGGGGGGG7EEGGGGGEE+<+9CFFGGFFFBF:FGGGGGGGD88EG?FG?;<>?CF7FGGGGGGGEGGFG<+:DGEDECGGFGGDFFFGDGGFFFFGGDFFFGGGFFFGFF?A<FGF7?1>?GD
@M02352:288:000000000-CKWC8:1:1101:10976:15455 1:N:0:TAGCGCTC+TCTCTCCG
TACGAGGGGTGCAAGCGTTAATCGGAATTACTGGGCGTAAAGCGTGCGTAGGTGGTTTGTTAAGCAAGATGTGAAAGCCCCGGGCTCAACCTGGGAACTGCATTTTGAACTGGCAAACTAGAGTATTGTAGAGGGTAGTGGAATTTCCAGTGTAGCGGTGAAATGCGTAGAGATTGGAAGGAACATCAGTGGCGAAGGCGGCTACCTGGACAAATACTGACACTGAGGCACGAAAGCGTGGGGAGCAAACAGGATTAGATACCCTGGTAGTCCACGCCGTAA
+
GGGGFGGGGGGGGGGGGGGF@CFGGGGGGGGGGGGGGGGGGGGGCFGGGGGGGGGFGGGGGGGGGGGGGGGGGGGGGGGGFGGGGGGGGGGGGGGGGGGGGGGFFGGGGGGGGGGGGGGGGFGFFFFGEFFGGGGGGGGGGGGFFGGGGGGGGFGGGGEGGGCFFGGGEGGFFDGGGGGGGGGGGGGGGGGGGEGGGGGGGGEGGGGGGGF7CFFGGG?EGGGGGGGGGGGDGGGFGG38EEFB>FGGGFFF<:F>?@AFCGGG?>C?<FDFFDF?>?E>GD
@M02352:288:000000000-CKWC8:1:1101:23177:15542 1:N:0:TAGCGCTC+TCTCTCCG
TACGGAGGGGGTTAGCGTTGTTCGGAATTACTGGGCGTAAAGCGTACGTAGGCGGATCAGAAAGTAAGGGGTGAAATCCCAGGGCTCAACCCTGGAACTGCCTCTTAAACTCCTGGTCTTGAGTTCGAGAGAGGTGAGTGGAATTCCAAGTGTAGAGGTGAAATTCGTAGATATTTGGAGGAACACCAGTGGCGAAGGCGGCTCACTGGCTCGATACTGACGCTGAGGTACGAAAGTGTGGGGAGCAAACAGGATTAGATACCCTGGTAGTCCACACCGTAA
+
GGGGGGGGGEGCGGGGGGGGGGGGGGGGGGGGGGGGGGGGGGGGGEGGGGGGGGGGGDGGCFGGGFGGGGGGGGGGGGGGGGGGGGGGGGGGFCGGGGCGGEGGGGGGGGGGGGGGGGGGGGGGGGGGGGGGGGGGGGGGGGGGGGGFFGGGGGGGGGGGGGGG;FGGGGGGGGCCCFGGGGGGGGGFGGGGGGGGGGGGGGGGGGGGGGGFGEGGGGGGGGGGGGGGGGGGGGGFGGGGGGFFFECGGGFFFFGGFFFFGGGGFFGFBBDFFGFBBFFFGD
@M02352:288:000000000-CKWC8:1:1101:2983:15616 1:N:0:TAGCGCTC+TCTCTCCG
TACGGAGGGTCCGAGCGTTAATCGGAATTACTGGGCGTAAAGCGCACGCAGGCGGTTTGTTAAGCTAGATGTGAAAGCCCTGGGCTCAACCTGGGAATTGCATTTAGAACTGGCAGGCTAGAGTTTTGGAGAGGGGAGTGGAATTCCAGGTGTAGCGGTGAAATGCGTAGATATCTGGAGGAACATCAGTGGCGAAGGCGACTCCCTGGTCAGTAACTGACGCTCATGTGCGAAAGTGTGGGTAGCGAACAGGATTAGATACCCTGGTAGTCCACACCGTAA
+
GGGGGGGGDGGGGFGGGFGDGGGG7FGGGGGGGGGGGGGGGGGGGGGGGGGGGGGGGGGGGGFGGGGGGGGGGGGGGGGGGGGGDGGGGGGGGGGGGFGGGGGGGG9FGGGGGGGGGGGGGCGGGGGGGGGGGGGGGGGGGFFGGGGGGGEGFFGGGGGGGGGGGGGGGGDFFGGGGGGGGGGGG?CGGFGGGGGGGGGGGGDGGGFGGGGGGGGGGGGGGGGEGGGGGEGGGGGEGGGGDGFDBFGGEGFFFBG><?<FGGGGFFGFBFDABFFF?6B?GC
@M02352:288:000000000-CKWC8:1:1101:24416:15665 1:N:0:TAGCGCTC+TCTCTCCG
TACGGAGGGTCCGAGCGTTATCCGGAATCATTGGGTTTAAAGGGTCCGCAGGCGGTCAATTAAGTCAGAGGTGAAATCCCATAGCTTAACTATGGAACTGCCTTTGATACTGGTTGACTTGAGTCATATGGAAGTAGATAGAATGTGTAGTGTAGCGGTGAAATGCATAGATATTACACAGAATACCGATTGCGAAGGCAGTCTACTACGTATGTACTGACGCTCATGGACGAAAGCGTGGGGAGCGAACAGGATTAGATACCCTGGTAGTCCACGCCGTAA
+
GGGGEGGGGFFFGGGGGGGGGGGGGGDGEFGGGGG::FGGGGFG@C<FGGGGDGGGGCFFEFGGGEFGGGGGGGGGGGF<=FCGGGGGGGGGGGGGGGFF9EFFECGFFGGGGFFGGGGGGGGFGFAFGGGGGGGGGGGFGGGGGFGFFGGGGGG9FGGGGGGGGGFGGGGGGGFFEFGFGGG9FGGGEGDGGGGGGGGGGGGGEGGGFGGGFFGGGGGGGGGGGGFC?CFGGGGFGGGGGG>BFEGGGGFFFFGGFFFFGGGF@FGFFFABFG=?FFFFGD
@M02352:288:000000000-CKWC8:1:1101:10924:15668 1:N:0:TAGCGCTC+TCTCTCCG
TACGGAGGGGGTTAGCGTTGTTCGGAATTACTGGGCGTAAAGCGTACGTAGGCGGATTGGAAAGTTGGGGGTGAAATCCCAGGGCTCAACCCTGGAACTGCCTCCAAAACTATCAGTCTAGAGTTCGAGAGAGGTGAGTGGAATTCCAAGTGTAGAGGTGAAATTCGTAGATATTTGGAGGAACACCAGTGGCGAAGGCGGCTCACTGGCTCGATACTGACGCTGAGGTACGAAAGTGTGGGGAGCAAACAGGATTAGATACCCTGGTAGTCCACACCGTAA
+
GGGGGGGGGGGFGGGGGGGEFCGGGGGGGGGGGGGGGGGGGGGGGGGGGGGGGGGGGGGGFFGFGGFGGGGFGGGGGGGGGGGGFGGGGGGGGGGGGGGGGGGGGGGGGGGGGGGGGGGGGGGGGGGGGGGGGGFGFGGGGGGGGGGFFGGGGGGDEFGGGGGGGGGGGGGCGCGGGGGGGGGGGGGGGGGGGGGGGGGGGGEGGGGGGGGGGGGGGGGGGGGGGGGGGGGGGGG@GGGGEEFFBFGGGGFFFBGCBF>FGCFGFFGF<84<FGFBFFFFGG
@M02352:288:000000000-CKWC8:1:1101:29031:15685 1:N:0:TAGCGCTC+TCTCTCCG
TACGGAGGGGGTTAGCGTTGTTCGGAATTACTGGGCGTAAAGCGTACGTAGGCGGATTGGAAAGTTGGGGGTGAAATCCCAGGGCTCAACCCTGGAACTGCCTCCAAAACTATCAGTCTAGAGTTCGAGAGAGGTGAGTGGAATTCCAAGTGTAGAGGTGAAATTCGTAGATATTTGGAGGAACACCAGTGGCGAAGGCGGCTCACTGGCTCGATACTGACGCTGAGGTACGAAAGTGTGGGGAGCAAACAGGATTAGATACCCTGGTAGTCCACACCGTAA
+
GGGGGCGGGGGGGFGGGGGGGGGGGGEGGGGGGGGGGGGGGGGGGGGGGGFDGGGGDEGG?EGFGGGGGGGGGGGGGGGGGGGGGGGGGGGGFGGGGGGGGGGE<FG,FFGGGGGGGGGFGGGGGGGGGGGFGGGGFGGGGGGGGGGGGGGGGGGGGGGGGGGGEGGFGGGGGGGEGGGGGGGGGGGGGGGGGGGGGGGGGGGGGGGGGGCCE*A8EGGGGGDEGGGGGFGGGGGEDFGGGGFFFEGGGGF?:1CF?FFFGGGGFFGFAFAAFGFB<:DFD>
@M02352:288:000000000-CKWC8:1:1101:11229:15698 1:N:0:TAGCGCTC+TCTCTCCG
TACGGAGGGTGCGAGCGTTAATCGGAATTACTGGGCGTAAAGCGCATGCAGGTGGTTCATTAAGTCAGATGTGTAAGCCCGGGGCTCAACCTCGGAACTGCATTTGAAACTGGTGAACTAGAGTGCTGTAGAGGGGGGTAGAATTTCAGGTGTAGCGGTGAAATGCGTAGAGATCTGAAGGAATACCAGTGGCGAAGGCGGCCCCCTGGACAGACACTGACACTCAGATGCGAAAGCGTGGGGAGCAAACAGGATTAGATACCCTGGTAGTCCACGCCGTAA
+
GGGGGGGGGGGGGGGGGEGG<CFFGGGGGGGGGGGGGGGGGGGGFEGGGGGGEFGFGGGGGGGGGGGGGGGGGGGGGGGGGGGGGGGGGGGGGGGGFFFGGGGGGGGGGGGGFFGGGGGGGGEFGGCFGGGGGGGDGGEEGGGGCGGGGGGGGGGGGGEGGGGGGGGGGGGGGGGGGGGGGGGGGGGGGGFGGGGGGGGGGGECEGGGGGGGGGFGGGGGGGGF*>@<7CFGGGGEGGDEGGFFFFGGGGFFFFGG<FBFFFGGFFGFBFFFFGFFFFEBGG
@M02352:288:000000000-CKWC8:1:1101:14539:15698 1:N:0:TAGCGCTC+TCTCTCCG
TACGAGGGGTGCAAGCGTTAATCGGAATTACTGGGCGTAAAGCGTGCGTAGGTGGTTTGTTAAGCAAGATGTGAAAGCCCCGGGCTCAACCTGGGAACTGCATTTTGAACTGGCAAACTAGAGTATTGTAGAGGGTAGTGGAATTTCCAGTGTAGAGGTGAAATGCGTAGAGATTGGAAGGAACATCAGTGGCGAAGGCGGCTACCTGGACAAATACTGACACTGAGGCACGAAAGCGTGGGGAGCAAACAGGATTAGATACCCTGGTAGTCCACGCCGTAA
+
G<FDDFC:F@CF8CFGEBCF<6CCFF:DFDGEDDFG>FB:-EEGBFFGCGGE99CFDFGGGFGGGDFFGGGGFFDAEGGGGGGGG@DFGGGG=FFCFGGDGDCEFDFEDFFGFGF<FCGFGEGFDFCGCFGGGGG<<FCGFGFGGGGCFCDFGFE@BFFGGGGGGGGGDGGCE;DCE9FFGGFGGFGGGGGGGDGGGGGGGGGGGGGGGGDEECFGGGGGGGGGGGCG5EF7C?D@FGDC5EF(4BCF6DFF?FGGDF2FFGFGF:*0-9<BFGF?F:BFD9
@M02352:288:000000000-CKWC8:1:1101:22357:15708 1:N:0:TAGCGCTC+TCTCTCCG
TACGAAGGTCCCGAGCGTTATTCGGAATCACTGGGCGTAAAGGGAGCGTAGGCTGCGCGGTAAGTCAGATGTGAAATCTGGAGGCTCAACCTCCAAACTGCATTCGATACTGCCGTGCTAGAGTAATGGAGAGGTAACTGGAATTCTTGGTGTAGCAGTGAAATGCGTAGATATCAAGAGGAAGACCAATGGCGAAAGCAGGTTACTGGACATTTACTGACGCTGAGGCTCGAAGGCTAGGGTAGCGAAAGGGATTAGATACCCCTGTAGTCCTAGCAGTAA
+
GGGGGGGGGGGGGGGGGFGGGGGGGGGGGGGGGGGGGFGGGGGGGGGGGGGGGGGGGGGGGGGGGGGGGGGGGGGGGGGGGGGGGGGGGGGGGGGGGGGGGGGGGGGGGGGGGGGGGGGGGGGGGGGGGGGGGGGGGGGGGGGGGGGGGGGGGGGGGGGGGGGGGGGGGGGFGFGGGGGGGGGGGGGGGGGGGGGGGGGGGGGGGGGGGGGGGGGGGGGGGGGGGGGGGGGGGGGFGGGGGGFFFFGGGGFFFFGGFFFFGGGGFFGFFFFFFGFFFFFFGG
@M02352:288:000000000-CKWC8:1:1101:11585:15731 1:N:0:TAGCGCTC+TCTCTCCG
TACGAGGGGTGCAAGCGTTAATCGGAATTACTGGGCGTAAAGCGTGCGTAGGTGGTTTGTTAAGCAAGATGTGAAAGCCCCGGGCTCAACCTGGGAACTGCATTTTGAACTGGCAAACTAGAGTATTGTAGAGGGTAGTGGAATTTCCAGTGTAGCGGTGAAATGCGTAGAGATTGGAAGGAACATCAGTGGCGAAGGCGGCTACCTGGACAAATACTGACACTGAGGCACGAAAGCGTGGGGAGCAAACAGGATTAGATACCCTGGTAGTCCACGCCGTAA
+
GGGGGGGGGGGGGGGGGGGG<FGGGGGGGGGGGGGGGGGGGGGGGGGGGGGGGGGGGGGGGGGGGGGGGGGGGGGGGGGGGGGGGGGGGGGGGGGGGGGGGGGGGGGGGGGGGGGGGGGGGGGGGGGGGGGGGGGGGGGGGGGGGGGGGGGGGGGGGGGGGGGGGGGGGGGGGGGGGGGGGGGGGGGGGGGGGGGGGGGGGGGGGGGGGGGGFFGGGGGGGGGGGGGGGGGGGGGFGGGGGGFFFFGGGGFFFFFGFFFFGGGGFFGFBF<BFGFFFFFFGG
@M02352:288:000000000-CKWC8:1:1101:10307:15803 1:N:0:TAGCGCTC+TCTCTCCG
TACGGAGGGGGTTAGCGTTGTTCGGAATTACTGGGCGTAAAGCGCACGTAGGCGGATCAGAAAGTATAGGGTGAAATCCCAGGGCTCAACCCTGGAACTGCCTTGTAAACTCCTGGTCTTGAGTTCGAGAGAGGTGAGTGGAATTCCGAGTGTAGAGGTGAAATTCGTAGATATTCGGAGGAACACCAGTGGCGAAGGCGGCTCACTGGCTCGATACTGACGCTGAGGTGCGAAAGTGTGGGGAGCAAACAGGATTAGATACCCTGGTAGTCCACACCGTAA
+
GGGGGGGGGGGGGGGGGGGGGGGGGGGGGGGGGGGGGGGGGGGGGGGGGGGGGGGGGGGGGGGGGGGGGGGGGGGGGGGGGGGGGGGGGGGGGGGGGGGGGGGGGGGGGGGGGGGGGGGGGGGGGGGGGGGGGGGGGGGGGGGGGGGGGGGGGGGGGGGGGGGGGGGGGGGGGGGGGGGGGGGGGGGGGGGGGGGGGGGGGGGGGGGGGGGGGGGGGGGGGGGGGGGGGGGGGGGFGGGGGGF?FFGGGGFFF?GG?FFFGGGGFFGFFFFFFGFFFFFFGG
@M02352:288:000000000-CKWC8:1:1101:16737:15871 1:N:0:TAGCGCTC+TCTCTCCG
TACGGAGGGTCCGAGCGTTAATCGGAATTACTGGGCGTAAAGCGCACGCAGGCGGTTTGTTAAGCTAGATGTGAAAGCCCTGGGCTCAACCTGGGAATTGCATTTAGAACTGGCAGGCTAGAGTTTTGGAGAGGGGAGTGGAATTCCAGGTGTAGCGGTGAAATGCGTAGATATCTGGAGGAACATCAGTGGCGAAGGCGACTCCCTGGCCAAAGACTGACGCTCATGTGCGAAAGTGTGGGTAGCGAACAGGATTAGATACCCTGGTAGTCCACACCGTAA
+
GGGGGGGGGGGGGGGGGGGGEGGGGGGGGGGGGGGGGGGGGGGGGGGGGGGGGGGFGGGGGGGGGGGGGGGGGGGGGGGGGGGGGGGGGGGGGGGGGGGGGGGGGGGGGGGGGGGGGGGGGGGGGGGGGGGGGGGGGGGGGGGGGGGGGGGGGGGGGGGGGGGGGGGGGGGGGGGGGGGGGGGGGGGFGFGGGGGGGGGGGGGGGGGGGGGGGGGGGGGFFEGEEGFGEC=DGCDECGFGGG>AFFGGGGFFFFGGFFFFGGEFFFGFFFFFFGFF14:<GD
@M02352:288:000000000-CKWC8:1:1101:20153:15875 1:N:0:TAGCGCTC+TCTCTCCG
TACGGAGGGTCCAAGCGTTATCCGGAATCATTGGGTTTAAAGGGTCCGCAGGCGGTCAATTAAGTCAGAGGTGAAATCCCATAGCTTAACTATGGAACTGCCTTTGATACTGGTTGACTTGAGTCATATGGAAGTAGATAGAATGTGTAGTGTAGCGGTGAAATGCATAGATATTACACAGAATACCGATTGCGAAGGCAGTCTACTACGTATGTACTGACGCTCATGGACGAAAGCGTGGGGAGCGAACAGGATTAGATACCCTGGTAGTCCACGCCGTAA
+
GGGGGGGGGGGGGGGGGGGGGGGGGGGGGGGGGGGGGGGGGGGGGGGGGGGGGGGGGGGGGGGGGGGGGGGGGGGGGGGGGGGGGGGGGGGGGGGGGGGGGGGGGGGGGGGGGGGGGGGGGGGGGGGGGGGGGGGGGGGGGGGGGGGGGGGGGGGGGGGGGGGGGGGGGGGGGGGGGGGGGFGGGGGGGGGGGGGGGGGGGGGGGGGGGGGGGGGGGGGGGGGEGDGGGGGGGGGFGGGGGGFFFFGGGGEFFFGGFFFFGGGGFFGFFFBFFGFFFFF9GC
@M02352:288:000000000-CKWC8:1:1101:11199:15945 1:N:0:TAGCGCTC+TCTCTCCG
TACGGAGGGTGCAAGCGTTATCCGGAATCATTGGGTTTAAAGGGTCCGTAGGCGGATAGATAAGTCAGAGGTGAAATCCTGCAGCTCAACTGTAGAATTGCCTTTGAAACTGTTTATCTTGAGTTATTGTGAAGTGGTTAGAATATGTAGTGTAGCGGTGAAATGCTTAGAGATTACATGGAATACCGATTGCGAAGGCAGATCACTAACAATATACTGACGCTGATGGACGAAAGCGTGGGGAGCGAACAGGATTAGATACCCTGGTAGTCCACGCCGTAA
+
GGGGGGGGGGGGGGGGGGGGGGGGGGGGGGGGGGGGGGGGGGGGGGGGGGGGGGGGGGG?FGGGGGGGGGGGGGGGGGGGGGGGGDGGGGGGGGGGGGGGGGGGGGGGGGGGGGGGGGGGGGGGGGGGGGGGGGGGGGGGGGGGGGGGGGGGGGGGGGGGGGGGGGGGGGGGGGGGGGGGGGGGGGGGGGGGGGGGGGGGGGFGGGGGGGGGGGGGGGGGGGGGGGGGGGGGGGGFGGGGGGF?FEGGGGFFFFGGFFFFGGFGFFGFFFFFFGFFFFFFGG
@M02352:288:000000000-CKWC8:1:1101:20369:16038 1:N:0:TAGCGCTC+TCTCTCCG
TACGGAGGGTCCGAGCGTTATCCGGAATCATTGGGTTTAAAGGGTCCGCAGGCGGTCAATTAAGTCAGAGGTGAAATCCCATAGCTCAACTATGGAACTGCCTTTGATACTGGTTGACTTGAGTCATATGGAAGTAGATAGAATAAGTAGTGTAGCGGTGAAATGCATAGATATTACTTAGAATACCGATTGCGAAGGCAGTCTACTACGTATATACTGACGCTCATGGACGAAAGCGTGGGGAGCGAACAGGATTAGATACCCTGGTAGTCCACGCCGTAA
+
GGGGGGGGGGFGGGGGGFGGG9FFGGEG,CEGGFG66CFFGGGG9@EFGGGGGGGGGCGGGGGGGGGGGGGGGGGGGGGGGEEGGGCGGGAEAFGGGBFGGBEGGGF,FFGGGGGGGGGGGGGGE=DDEAFECF>F=ADAFGGG9D=FAFGGGGGGGGGGGGGGGGCGGGGGGGEFFCF;FFG<FFGGEGCFGGGGGGGGGC?CFFG9>C9CEFEGGGGGGGGGGDGGC?FGEGGFGEDGGGFBBFGGGGFFFFGGBFFFGGGGFFGFFFFFBGFFFFFFGG
@M02352:288:000000000-CKWC8:1:1101:2172:16042 1:N:0:TAGCGCTC+TCTCTCCG
TACGAGGGGTGCAAGCGTTAATCGGAATTACTGGGCGTAAAGCGTGCGTAGGTGGTTTGTTAAGCAAGATGTGAAAGCCCCGGGCTCAACCTGGGAACTGCATTTTGAACTGGCAAACTAGAGTATTGTAGAGGGTAGTGGAATTTCCAGTGTAGCGGTGAAATGCGTAGAGATTGGAAGGAACATCAGTGGCGAAGGCGGCTACCTGGACAAATACTGACACTGAGGCACGAAAGCGTGGGGAGCAAACAGGATTCGATACCCTGGTAGTCCACGCCGTAA
+
GGGGCFGGGGGGCFGGGGGDFEFG@FCFGGGGGGGGGGGGGGGGGGDGGFGGGGGGGGGGGGGGGFGGGGGGGGGGGGGGGGGGGGGGGGFGGGGGGGGGGFGGGGGGGGGGGDFFFGGGGFGGGGGFDEGDFGFGGGGGGGGGGGGGGGGGGGGGGGBFFEGGCFGGGGGG9FGGGCFF>FGGGGGGGGGGGGGGGGGGGGGG8CFGGGGF>CFFFGGFG?EGGGGFFEDGGED5FGGEEGE:>FGGGGFFB?GG276@EGGGFFGF>FBF@GFFFFFFGC
@M02352:288:000000000-CKWC8:1:1101:20170:16120 1:N:0:TAGCGCTC+TCTCTCCG
TACGAGGGGTGCAAGCGTTAATCGGAATTACTGGGCGTAAAGCGTGCGTAGGTGGTTTGTTAAGCAAGATGTGAAAGCCCCGGGCTCAACCTGGGAACTGCATTTTGAACTGGCAAACTAGAGTATTGTAGAGGGTAGTGGAATTTCCAGTGTAGCGGTGAAATGCGTAGAGATTGGAAGGAACATCAGTGGCGAAGGCGGCTACCTGGACAAATACTGACACTGAGGCACGAAAGCGTGGGGAGCAAACAGGATTAGATACCCTGGTAGTCCACGCCGTAA
+
GGGGFGGGGGGGGGGGGGGGGGGGGGGGGGGGGGGGGFGGGGGGGGGGGEFGGGGEGGGGGGGGGGGGGGGGGGGGGGGGGGGGGGGGGGGGGGGGGGGGGGGGGGGGGGGGGGGGGGGGGGGFFGGGGGGGGGGGGGGGGGGGGGGGGGGGGGGGGGGGGFGGGGGGECEGG9CFGGGGGGGGGGGGGGGGGEGGGGGGGGGGGGGGGGGGGGGGGG77FGGGGGGGGGGGGGGFGGGGGGFB>>DG?DFFFFGFF@AFGGGGFFGFFFFFFGFFFFF6C7
@M02352:288:000000000-CKWC8:1:1101:14161:16128 1:N:0:TAGCGCTC+TCTCTCCG
TACGGAGGATCCAAGCGTTATCCGGAATCATTGGGTTTAAAGGGTCCGTAGGTGGATAATTAAGTCAGAGGTGAAATCCTGCAGCTCAACTGTAGAATTGCCTTTGATACTGGTTGTCTTGAGTTATTATGAAGTAGTTAGAATATGTAGTGTAGCGGTGAAATGCATAGATATTACATAGAATACCAATTGCGAAGGCAGATTACTAATAATATACTGACACTGATGGACGAAAGCGTGGGGAGCGAACAGGATTAGATACCCTGGTAGTCCACGCCGTAA
+
GGGGGGGGGGGGGGGGGGGGGGGGGFFGGGGGGGGFGGGGGGGGGGFGGGGGGGGGGGGGGGFGGGGGGGGGGGGGGGGGGGGGGGGGGGFGGGGGGGGGCGFGGGGGGGGGGGGGGGGGGGGGGGGGGGGGGGGGGFGGGGGGGGGGGGGGGGGGGGCEGGGGGGGGGGGGGGGGGGGGGGGFGGGFGGGGGGEGGGGGGGF9FGGGGGGEGGFGGFGGGGGGGGGFGGGDGGG:GGGGGC><0;DGGDFFFBFG??>FFGEFFFFFAB<>@DFFF0>(99
@M02352:288:000000000-CKWC8:1:1101:14165:16145 1:N:0:TAGCGCTC+TCTCTCCG
TACGGAGGATCCAAGCGTTATCCGGAATCATTGGGTTTAAAGGGTCCGTAGGTGGATAATTAAGTCAGAGGTGAAATCCTGCAGCTCAACTGTAGAATTGCCTTTGATACTGGTTGTCTTGAGTTATTATGAAGTAGTTAGAATATGTAGTGTAGCGGTGAAATGCATAGATATTACATAGAATACCAATTGCGAAGGCAGATTACTAATAATATACTGACACTGATGGACGAAAGCGTGGGGAGCGAACAGGATTAGATACCCTGGTAGTCCACGCCGTAA
+
GGGGGGGGGGGGGGGGGGGGGGGGGGGGGGGGGGGGGGGGGGGGGG8FGGGGGGGGGGGGGGGGGGGGGGGGGGGGGGGGGGGGGGGGGGGGGGFGGGGGGGGGGGGGGGGGGGGGGGGGGGGGGGGGGGGGGGGGGGGGGGGGGGGGGGGGGGGGGGGGGGGGGGGGGGGGGGGGGGGGGGGGGGGGGGGGGGGGGGGGGGGGGGGGGGGGGGGGGGGGGGGGGGGGDGGGEGGFGDGGGGFFFFGGGGFFFFGGDFAFGGGGFFGFFFDFFGFFFFEFGG
@M02352:288:000000000-CKWC8:1:1101:9624:16164 1:N:0:TAGCGCTC+TCTCTCCG
TACGGAGGGTCCGAGCGTTAATCGGAATTACTGGGCGTAAAGCGCGCGTAGGTGGATTGGTCAGTCAGATGTGAAAGCCCAGGGCTCAACCTTGGAACTGCATCTGATACTGCTAGTCTAGAATACAGTAGAGGGTAGTGGAATTTCCTGTGTAGCGGTGAAATGCGTAGATATAGGAAGGAACACCAGTGGCGAAGGCGACTACCTGGACTGATATTGACACTGAGGCACGAAAGCGTGGGGAGCAAACAGGATTAGATACCCTGGTAGTCCACGCCGTAA
+
GGGGGGGGGGGGGGGGGGGGCFGGGGGGGGGGGGGGGGGGGGGGGGGGGGGGGGGGGGGGGGGGGGGGGGGGGGGGGGGGGGGGGGGGCGGGGGGGGGGGGGGGGGGGGGGGGGGGGGGGGGGGGGGGGGGGGGGGGGGGGGGGGGGGGGGGGGGGGGGGGGGGGGGGGGGGGGGGGGGGGGGGGGGGGGGGGGGGGGGGGGGGGGGGGGGGGGGGGGGGGGGGFGGGGGGGGDGDFGGGGGFBFEGGGGFFFBGGFFFFFGGGFFGFFFFFFGFFFFFFGD
@M02352:288:000000000-CKWC8:1:1101:13331:16164 1:N:0:TAGCGCTC+TCTCTCCG
TACGGAGGGTGCGAGCGTTACTCGGAATTACTGGGCGTAAAGCGCATGCAGGTGGTTCATTAAGTCAGATGTGAAAGCCCGGGGCTCAACCTCGGAACTGCATTTGAAACTGGTGAACTAGAGTACTGTAGAGGGGGGTAGAATTTCAGGTGTAGCGGTGAAATGCGTAGAGATCTGAAGGAATACCAGTGGCGAAGGCGGCCCCCTGGACAGATACTGACACTCAGATGCGAAAGCGTGGGGAGCAAACAGGATTAGATACCCTGGTAGTCCACGCCGTAA
+
GGGGGGGGGGGGGGGGGGGG,CFGGGGGGGGGGGGGGGGGGGGGGGGGGGGGGGGGGGGGGGGGGGCFGGGGGGGGGGGGGGGGGGGGGGGGGGGGFGGGGFGGGGGGGGGGGGGGGGGGGGGGGGGGGGGGGGGGGGGGGGGGGGGGGGGGGGGGGGGGGGGGGGGGGGGGGGGGFGGGFGFGGGGGGGGGGGGGGGGGGGGGGGGGGGGFGGGFGGGGGGGGGGFEGGDDGGGFGGGGGGFFF@GGFGFFFFGGFFFFGFGGFFGFF436FGFFFFFFDD
@M02352:288:000000000-CKWC8:1:1101:29106:16169 1:N:0:TAGCGCTC+TCTCTCCG
TACGGAGGATCCAAGCGTTATCCGGAATCATTGGGTTTAAAGGGTCCGTAGGTGGATAATTAAGTCAGAGGTGAAATCCTGCAGCTTAACTGTAGAATTGCCTTTGATACTGGTTATCTTGAGTTATTATGAAGTGGTTAGAATATGTAGTGTAGCGGTGAAATGCATAGATATTACATAGAATACCAATTGCGAAGGCAGATCACTAATAATTAACTGACACTGATGGACGAAAGCGTGGGGAGCGAACGGGATTAGATACCCCGGTAGTCCACGCCGTAA
+
GGGGGGGGGGGGGGGGGGGGGGGGG7FGGGGGGGGFGGGGGGGGGGGGGGGGFGGGGGGGGGGGGGGGGGGGGGGGGGGGGGGGGGGGGGGGGDGGGGGGGGGGGGGGGGGGGGGGGGGGGGGGGGGGGGGGGGGGGFGGGGGGGGGGGGGGGGGGGGFGGFGGGGGGGGGGGFGGGGGGGGGDFGGGGGGGGGGGGGGGGGFGGFGGGGGGGGGGGGGFGGGGGFGGGGGGGGGFFGCGEGFF9BDD=DFDF<DC<FFFGGFG:>D@6EABFGF?B653DD
@M02352:288:000000000-CKWC8:1:1101:6047:16172 1:N:0:TAGCGCTC+TCTCTCCG
TACAGAGGGTGCAAGCGTTAATCGGAATTACTGGGCGTAAAGCGCGCGTAGGTGGTTTGTTAAGTCGGATGTGAAAGCCCAGGGCTCAACCTTGGAATTGCACCCGATACTGGCAGGCTAGAGTACGATAGAGGAGTGTGGAATTTCCTGTGTAGCGGTGAAATGCGTAGATATAGGAAGGAACATCAGTGGCGAAGGCGACACTCTGGATTGATACTGACACTGAGGTGCGAAAGCGTGGGGAGCAAACAGGATTAGATACCCTGGTAGTCCACGCCGTAA
+
GGGFGGGGGGGGGGGGGGGGGGGGGGEGGGGGGGGGGGGGGGFGEGGGGGGGEGGFFGGGGGGGGGGGGGGGGGGGGGGGGGGGGGGGGGGGGGGGGGGGGGGFFGEFCGGGFDFGGGGFGGGGGGGDFGGFGG<CFGGGGGGGGGGFFGGGGGGGGGGGGGGGGGGGGGGGGGGGGGGGGGGGGGGGGGGGGGGGGGGGDGGGGGGGGGCGGGGCFGGGGGGGGGGGFFFDGGGFGGGGGGFFFFGGGGFFFFGGFFFFGGGGFFGFFFFFFGFFFFFFGD
@M02352:288:000000000-CKWC8:1:1101:6867:16177 1:N:0:TAGCGCTC+TCTCTCCG
TACGAGGGGTGCAAGCGTTAATCGGAATTACTGGGCGTAAAGCGTGCGTAGGTGGTTTGTTAAGCAAGATGTGAAAGCCCCGGGCTCAACCTGGGAACTGCATTTTGAACTGGCAAACTAGAGTATTGTAGAGGGTAGTGGAATTTCCAGTGTAGCGGTGAAATGCGTAGAGATTGGAAGGAACATCAGTGGCGAAGGCGGCTACCTGGACAAATACTGACACTGAGGCACGAAAGCGTGGGGAGCAAACAGGATTAGATACCCTGGTAGTCCACGCCGTAA
+
GGGGFGGGGGGGGGGGGGGGDFGGGGGGGGGGGGGGGGGGGGGGFGGGGGGGGGGGGGGGGGGGGGGGGGGGGGGGGGGGGGGGGGGGGGGGGGGGGGGGGGGGGGGGGGGGGGGGGGGGGGGGGGGGGGGGGGGGGGGGGGGGGGGGGGGGGGGGGGGGGGGGGGGGDGDGGGGGGGGGGGGGGGGGGGGGGGGGGGGGGGGGGGGGGGGGGGGGGGFFGCGGGGGGDEGGGGGFGGGDGGFFFFGGFGFFFFGF?FBFGGGGFFGFAFFFFGFFB<E>GD
@M02352:288:000000000-CKWC8:1:1101:4950:16221 1:N:0:TAGCGCTC+TCTCTCCG
TACGAAGGTCCCGAGCGTTATTCGGAATCACTGGGCGTAAAGGGAGCGTAGGCTGCGTGGTAAGTCAGATGTGAAATCTCGGTGCTCAACACCGAAACTGCATTCGATACTGCCATGCTAGAGTAATGGAGAGGTAACTGGAATTCTCAGTGTAGCAGTGAAATGCGTAGATATTGAGAGGAAGACCAATGGCGAAAGCAGGTTACTGGACATTTACTGACGCTGAGGCTCGAAGGCTAGGGTAGCGAAAGGGATTAGATACCCCTGTAGTCCTAGCAGTAA
+
GGGGFGGGGGGGGGGGGGGGGGGGGGGGGGGGGGGGGGGGGGGGGGGGGGGGGGGGGGGGGGGGGGGGGGGGGGGGGGGGGGGGGGGGGGGGGGGGGGGGGGGGGGGGGGGGGGGGGGGGGGGGGGGFGGGGGGGFGGGGGGGGGGGGGGGGGGGGGGGGGGGGGGGGGGCGFGG9EGGGGGGCEGGGGGGGGDEEGGGGGGGGGGGGGGGGGFGGGGGGGGGGGGGGGGGGGGGFGGGGGGFFFFGGEGFFBB<FFFFFGGGG>FGF26<DFGFFFFFFGG
@M02352:288:000000000-CKWC8:1:1101:12809:16240 1:N:0:TAGCGCTC+TCTCTCCG
TACGGAGGGTGCAAGCGTTACTCGGAATCACTGGGCGTAAAGAGCGTGTAGGCGGATAGTTAAGTTTGAAGTGAAATCCAATGGCTCAACCATTGAACTGCCTTGAAAACTGATTATCTAGAATATGGGAGAGGTAGATGGAATTTCTGGTGTAGGGGTAAAATCCGTAGAGATCAGAAGGAATACCGATTGCGAAGGCGATCTACTGGAACATTATTGACGCTGAGACGCGAAAGCGTGGGGAGCAAACAGGATTAGATACCCTGGTAGTCCACGCCCTAA
+
GGGGGGGGGGGGGGGGGGGGGGGGGGGGGGGGGGGGGGGGGGGGGGFGGGGGGGGGGGGGGGGGGGGGGGGGGGGGGGGGGGGGGGGGGGGGGGGGGGGGGGGGGGGGGGGGGGGGGGGGGG<FGGGGGGGGGGGGGGGGGGGGGFGGGGGGGGGFGGGGGGGGGGGGGGGGGGGGGGGGGGG?FGGGGGGGGGGGGGGGGCGGGGGGGGGGGGCGGDGGGGGGGGGGGGGGGGGFGGGGGGFFFDGDGGFFFFGGFFFBGGGGFFGFFFFFFGFFFBFFGF
@M02352:288:000000000-CKWC8:1:1101:16512:16330 1:N:0:TAGCGCTC+TCTCTCCG
TACGAGGGGTGCAAGCGTTAATCGGAATTACTGGGCGTAAAGCGTGCGTAGGTGGTTTGTTAAGCAAGATGTGAAAGCCCCGGGCTCAACCTGGGAACTGCATTTTGAACTGGCAAACTAGAGTATTGTAGAGGGTAGTGGAATTTCCAGTGTAGCGGTGAAATGCGTAGAGATTGGAAGGAACATCAGTGGCGAAGGCGGCTACCTGGACAAATACTGACACTGAGGCACGAAAGCGTGGGGAGCAAACAGGATTAGATACCCTGGTAGTCCACGCCGTAA
+
GGGGCCFGGGGGFGGGGGG@CFGGGGGGGGGGGGGGGGGGGGGG@FGGFGGG?FFBFGGGGGGGGGGGGGGGGGGGGGGGGGGGGGGGGGGGGGGGGGGGGGGGGGGCFGGGGGGGGGGGGGGGGGGGGGGFGGFCGGGGGGGGGGGGGGGGGGGFGGGGGGGGGGGGGGGFGGGGGCGGGGGGGFFGGGGGGGGGGGGGGGGGFFGGGCDDCGGGGGGGGGGGGGGGGGGGGGGFGGGGGGFFFFGGGGFFFFGGFFFFGGGGFFGFFFFFFGFFFFF6GG
@M02352:288:000000000-CKWC8:1:1101:23751:16350 1:N:0:TAGCGCTC+TCTCTCCG
TACGGAGGATCCAAGCGTTATCCGGAATCATTGGGTTTAAAGGGTCCGTAGGTGGATAATTAAGTCAGAGGTGAAAGTTTGCGGCTCAACCGTAAAATTGCCTTTGATACTGGTTATCTTGAATCATTGTGAAGTGGTTAGAATATGTAGTGTAGCGGTGAAATGCATAGATATTACATAGAATACCAATTGCGAAGGCAGATCACTAACAATGTATTGACACTGATGGACGAAAGCGTGGGGAGCGAACGGGATTAGATACCCCGGTAGTCCACGCCGTAA
+
GFFFFDEECEFGFCGCCCCFGGFEGCFGEGFEEDG@@@<@AFGGEGGGCDFCCEFGGEFGGFGGFFGGGGGCFFGGGFEFEFECGCE<FDGGCGGGFGB?ADGFGFCFAGFGGGGFFCGEFDGGFFGGGAFGCGDDEFEGFFDFGGFGFGGGGFGCFEFGGFGFGGGGFGFGGCGFFG9EDFGFGFFGGGGGGDGEGGFCCFFGGGCGFGCGGGE@CCGCBBCFGGGGGGGGGGGFFGDGGGF:BBG5:9>BB0)C3FFFGCA6>>DFFFBA=:FFFBE7<C
@M02352:288:000000000-CKWC8:1:1101:25968:16368 1:N:0:TAGCGCTC+TCTCTCCG
TACGGAGGGTCCGAGCGTTATCCGGAATCACTGGGCGTAAAGGGAGCGTAGGCGGCGCGGTAAGTCAGATGTGAAATCTGGAGGCTCAACCTCCAAACTGCATTCGATACTGCCGTGCTAGAGTAATGGAGAGGTAACTGGAATTCTCGGTGTAGCAGTGAAATGCGTAGATATCGAGAGGAAGACCAATGGCGAAAGCAGGTTACTGGACATTTACTGACGCTGAGGCTCGAAGGCTAGGGTAGCGAAAGGGATTAGATACCCCTGTAGTCCTAGCAGTAA
+
GGGGGDFEGFGGGFFFFGGGGGFFGFGGFGGGFGGGGFGGGGGGGGGGGGGGGGGGGGGGGGGGGGGGGGGGGGGGGGGGGGGGGGGGGGGFGFFGGGGGGGGGGGGGGGGGCFGGGGGGGGGGGGGGGGGGGGGGGGGGGGGGGGGGGGGGGGGGGGGGGEFGGGGGGGGGGGGGGGGGGGGGGGGGGGGGGGGEGGGGF@CFGGGGGGGGG7@CFGGGGGGGGGGGGGFDGGGEGGDFCEFFFFGGGGFFFFGC<@2FGGEDFFGFFFF>FGFFFFFFGG
@M02352:288:000000000-CKWC8:1:1101:29116:16401 1:N:0:TAGCGCTC+TCTCTCCG
TACGGAGGATCCAAGCGTTATCCGGAATCATTGGGCTTAAAGCGTCCGTAGGCGGTTAATTAAGTCAGAGGTGAAATCCTGCAGCTCAACCGTAGAATTGCCTTTGTTACTGGTTGTCTTGAGTTATTCTGAAGTAGTTAGAATATGTAGTGTAGCGGTGAAATGCATAGATATTACATAGAATACCAATTGCGAAGGCAGACTACTAATAATATACTGACACTGATGCACGAAAGCGTGGGGAGCGAACAGGATTAGATACCCTGGTAGTCCACGCCCTAA
+
GAD@-B@@,6;FE,FDC@6FFFF:F:+D,6,6CCF,,:96:F,@CEGG,9C@,@@6@?,EECEGEF5,9CFECF?<FFGF<=,:,,,,C?,@?FG7<F<<<,585A5B,EEEEFGGEFFGG,BFF,A,,5CD,C?FFGG<DGC37E,9,CFGGGCA:<>CC@;@FGGGGGGGGFG9;D;EEA=FF=DE3DCFGCGEGGCFE*,,?BCF,;+BFGGFGGF9C9CFCGFF+<FGDCDBGC1BE8>(939<:7>?:0CG?FA=<966=5<@5BB:@FFFF6),22
@M02352:288:000000000-CKWC8:1:1101:20765:16463 1:N:0:TAGCGCTC+TCTCTCCG
TACGGAGGGTCCGAGCGTTAATCGGAATTACTGGGCGTAAAGCGCACGCAGGCGGTTTGTTAAGCTAGATGTGAAAGCCCTGGGCTCAACCTGGGAATTGCATTTAGAACTGGCAGGCTAGAGTTTTGGAGAGGGGAGTGGAATTCCAGGTGTAGCGGTGAAATGCGTAGATATCTGGAGGAACATCAGTGGCGAAGGCGACTCCCTGGTCAGTAACTGACGCTCATGTGCGAAAGTGTGGGTAGCGAACAGGATTAGATACCCTGGTAGTCCACACCGTAA
+
GGGGGGGGGGFGGGGGGFGGFGGGGGGGGGGGGGGGGGGGGGGGFGGGGGEGGGG=FFFFGFFGDGGGGGGGGGGGGGGGGGGGGGGGGGGGFGGGGGGGGGFGGGFGGGGGGGGGGGGGGGFFFGGGGGGGGGGGGGGGGGGGGGGGGGDFGGGGGGGGGGGGGGGGGGGGGGGGGGGGGGGGGGGGGGGGGGGGGGGGGGEGGGGGGFGGG@FGGGGGGGGGGGFEFGGGGGGFGGGGGGFFFFGGGGFFFFFC?FFFGGGGFFGFFFFFFGFFFFFBGG
@M02352:288:000000000-CKWC8:1:1101:4956:16495 1:N:0:TAGCGCTC+TCTCTCCG
TACGGAGGGTGCGAGCGTTAATCGGAATTACTGGGCGTAAAGCGCACGCAGGCGGTTTGTTAAGCTAGATGTGAAAGCCCCGGGCTCAACCTGGGACGGTCATTTAGAACTGGCAGACTAGAGTCTTGGAGAGGGGAGTGGAATTCCAGGTGTAGCGGTGAAATGCGTAGATATCTGGAGGAACATCAGTGGCGAAGGCGACTCCCTGGCCAAAGACTGACGCTCATGTGCGAAAGTGTGGGTAGCGAACAGGATTAGATACCCTGGTAGTCCACACCGTAA
+
GGGGGGGGGGGGGGGGGGGGCFGGGGGGGGGFFGGGGGGGGFGGGGGGGGGGGGGFGGGGGGGGFGGGGGGGGGGGGGGGDGGGGGGFGFFGGGGGGGDEGGGGACGCGGGGGDGGGFEFGFGGFGF:FGGGGGEC>C7FGGGEGGG;;FFGGGGFCGG7FGBFGGGGGGGFGF7EGGGGGGG@FGGGGGGGGGGGGGGGGGE5:EFGCFFCFGFGFGGGGDGECDFFG9C3:EDB:FFGGG>BBF<DE5>F??G?394=CFGGF@39<?<9@CFB:FEFGG
@M02352:288:000000000-CKWC8:1:1101:2154:16637 1:N:0:TAGCGCTC+TCTCTCCG
TACGAAGGTCCCGAGCGTTATTCGGAATCACTGGGCGTAAAGGGAGCGTAGGCTGCGTGGTAAGTCAGATGTGAAATCTGGGGGCTCAACCTCCAAACTGCATTCGATACTGCCATGCTAGAGTAATGGAGAGGTAACTGGAATTCTTGGTGTAGCAGTGAAATGCGTAGATATCAAGAGGAAGACCAATGGCGAAAGCAGGTTACTGGACATTTACTGACGCTGAGGCTCGAAGGCTAGGGTAGCGAAAGGGATTAGATACCCCTGTAGTCCTAGCAGTAA
+
GGGGGGGGGGGGGEGGGFFGGGGGGGGGGGGGGGGGG@EEFGGGGGGGGGGGGGGGGGGGGGGGGGGGGGGGGGGGGGGGGGGGGGGFFFFGGGGGGGGGGGGGGGGGGGGGGGGGGGFGGFGGGGGGGGGGGGGGGGGGGGGGGGGGGGGGGGGGFGGGGGGGGGGGGGGGGGFGGGGFFGEFGGGGGGGGGGGCGGFFGFGFFGCFGGGGGCGGGGGGGGGGGGGGGGGGGDDBFGGGGFF??FGGGG>)8:CGFFFFGFFGFFGFFF<BFGF<0AFFG>
@M02352:288:000000000-CKWC8:1:1101:16149:16656 1:N:0:TAGCGCTC+TCTCTCCG
TACGGAGGGTCCGAGCGTTATCCGGAATCATTGGGTTTAAAGGGTCCGCAGGCGGTCGATTAAGTCAGAGGTGAAATCCCATAGCTCAACTATGGAACTGCCTTTGATACTGGTTGACTTGAGTCATATGGAAGTAGATAGAATGTGTAGTGTAGCGGTGAAATGCATAGATATTACACAGAATACCGATTGCGAAGGCAGTCTACTACGTATGTACTGACGCTCATGGACGAAAGCGTGGGGAGCGAACAGGATTAGATACCCTGGTAGTCCACGCCGTAA
+
GGGGGFGGGGGGGGGGGGGGGGGGGFEGGGGGGGGBFGGGGGGGGGGGGGGGGGGFFGGGGGGGGGGGGGGGGGGGGGGGGGGGGGGGGGGGGGGGGGGGGGGGGGGGGGGGGGGGGGGGGGGGGGFGGGGGGGGGGGGGGGGGGGGGGGGGGGGGGGGGGGGGGGGGGGGGGGGGGGGGCGFGGGGGGGGGGGGGGGGGGGGGGGGGCEGGGGGGGGGGGGGGGGGGDFGGGGGFGGGGGGFFFFGGGGFFBFGGFFFFGGGGFFGFBFFFFGFFFFFFGG
@M02352:288:000000000-CKWC8:1:1101:28049:16657 1:N:0:TAGCGCTC+TCTCTCCG
TACGAAGGTCCCGAGCGTTATTCGGAATCACTGGGCGTAAAGGGAGCGTAGGCGGCGCGGTAAGTCAGATGTGAAATCTGGAGGCTCAACCTCCAAACTGCATTCGATACTGCCGTGCTAGAGTAATGGAGAGGTAACTGGAATTCTCGGTGTAGCAGTGAAATGCGTAGATATCGAGAGGAAGACCAATGGCGAAAGCAGGTTACTGGACATTTACTGACGCTGAGGCTCGAAGGCTAGGGTAGCGAAAGGGATTAGATACCCCTGTAGTCCTAGCAGTAA
+
GGGGFFDGGGFGGEGGGGGGGFGGGGGGFGEEFGGGEEFGFGGGFG7FGGGGGGGGGDGGEFGGGGGGGGGGGGGGGGGCCFGGGGGGGGGD@FDFCGGGFGGG<FGGGGGG<FEGGGGCF@FGGAFGGGGGGGCGCA=FGGGGGG@F@FGGGGGGFGGGGGGGGGGGGEGGFGGGGGGCEFFCFGGECEGGGG7CEGGCGCFGGGGGGGGFGGCFFFCGGEGGGGGFFGGGGGGFGEFGFGFFFF5>5<:FFFGDBFFFFGGC7FFF>FFA?F4AFBFFGG
@M02352:288:000000000-CKWC8:1:1101:27230:16663 1:N:0:TAGCGCTC+TCTCTCCG
TACGTGGGGTGCAAGCGTTATTCGGAATTACTGGGTGTAAAGCGTGCGTAGGTGGTTTGTTAAGCAAGATGTGAAAGCCCAGGGCTCAACTTGGGAACTGCATTTTGAACTGGCAATCTAGAGTATTGGAGAGGTAAGTGGAATTTCTAGTGTAGCGGTGAAATGCGTAGAGATTACAAGGAACATCAGTGGCGAAGGCGGCTACCTGGACAACTACTGACACTGAGGCACGAAAGCGTGGGGAGCAAACAGGATTAGATACCCTGGTAGTCCACGCCGTAA
+
GGFG-;BFGGGGGGGGGGGG,6FEFGGG@GCFGGG,,@FCFE<@C:CFGEGC9CF:C6,6<FFF,,CFFFGGFGGG9FGG,4+B=F+EFG,:5EFGGGGGGGFGED@:?FGGF,4C,EF?EFEF<FA,,,AF+C,,,:C?FFFG?F,3CFFFGGGGGGEECFFGGF7>CEG9;EF,,@,,@FG7:,??:D@6CCCGGGG5E5**+5A+8*87C*2?FGGFC?FF+:8AFEGGGCDFCCDGGEEB>BFGGGFF::GD?=A?FFGGFF5FA78<FGFFB:E>GD
@M02352:288:000000000-CKWC8:1:1101:8925:16738 1:N:0:TAGCGCTC+TCTCTCCG
TACGAGGGGTGCAAGCGTTAATCGGAATTACTGGGCGTAAAGCGTGCGTAGGTGGTTTGTTAAGCAAGATGTGAAAGCCCCGGGCTCAACCTGGGAACTGCATTTTGAACTGGCAAACTAGAGTATTGTAGAGGGTAGTGGAATTTCCAGTGTAGCGGTGAAATGCGTAGAGATTGGAAGGAACATCAGTGGCGAAGGCGGCTACCTGGACAAATACTGACACTGAGGCACGAAAGCGTGGGGAGCAAACAGGATTAGATACCCTGGTAGTCCACGCCGTAA
+
GGGG-,:CFGGGGGGGGGGG@EGGGGEGGGGGGGG@G:FEGGFGCFGF8CFECFG?74CCEFGGG<FGGGGGGGGGGGGGCFEGGGGGGGGFBFGGGGGGGGGGAFFGGGGFCGFFDFGCFFGFFADFFGGGGG@3@F<FGGGGGAGGCFGGGGGGGGGGFGGGGGGEGGGAFG?FGCGFGGGGGCFFFFGFGGGGGGGGGGG8:FGGG:C<E@AFGGGGGFGGFDGFGCFDGGGFGC9CEGE1>FGGGGFFFBGGFFA?<EFGFFGFFFFFFGFFFFF;DD
@M02352:288:000000000-CKWC8:1:1101:7632:16740 1:N:0:TAGCGCTC+TCTCTCCG
TACGGAGGGGGTTAGCGTTGTTCGGAATTACTGGGCGTAAAGCGTACGTAGGCGGATCATAAAGTATATGGTGAAATCCCAGGGCTCAACCCTGGAACTGCCGTATAAACTCCTGGTCTTGAGTTCGAGAGAGGTGGGTGGAATTCCAAGTGTAGCGGTGAAATTCGTAGATATTTGGAGGAACACCAGTGGCGAAGGCGGCTCACTGGCTCGCTACTGACGCTGAGGTACGAAAGTGTGGGGAGCAAACAGGATTAGATACCCTGGTAGTCCACACCGTAA
+
GGGGGFGG:@+6+CFGGGG7F,CFGC8DFGCGGGGC+@CFGG9F66CFGGGG?FGG7+9,,CFGG?5,,<CFGGGGF9,595BFGGGGGGG7F<>DF8FGGE7F:BF9DFG9,3,BFGGGGGGGAF75<@FGGGGG7F>FGGGGGG;;@FGGGGG9FFGGGGFG;E*CFGGGGGG++?E<EEGG8FGC:F,?EGGGGGGCGGGGFFGGG=*+:**;EGGGG*CGGG5F60:DEGGFGGGGGG)4(8FGGGFFFFGG?FFFGGGGFFGFFFFFFFFFF0>FGG
@M02352:288:000000000-CKWC8:1:1101:16741:16758 1:N:0:TAGCGCTC+TCTCTCCG
TACGAGGGGTGCAAGCGTTAATCGGAATTACTGGGCGTAAAGCGTTCGTAGGCGGTTTGTTAAGCAAGATGTGAAAGCCCAGGGCTCAACCTTGGAACTGCATTTTGAACTGGCAAACTAGAGTACTGTAGAGGGTGGTGGAATTTCCAGTGTAGCGGTGAAATGCGTAGAGATTGGAAGGAACATCAGTGGCGAAGGCGGCCACCTGGACAGATACTGACGCTGAGGAACGAAAGCGTGGGGAGCGAACAGGATTAGATACCCTGGTAGTCCACACCGTAA
+
GGGGCFGGGGGGGGGGGGGF@FGGGGGGGGGGGGGGGGGGGGGGGGGGGGGGGGGGGGGGGGGGGGGGGGGGGGGGGGGGGGGGGGGGGGGGGGGGGGGGGGGGGGGGGGGGGGGGGGGGGGGGGGGGGGGGGGGGGGGGGGGGGGGGGGGGGGGGGGGGGGGGGGGGGGDGGGGGGGFGGGGGGGGGGGGGGGGGGGGGGGEGGGGGGGGGGGGGCEGGGGGGGGGGGGGGGGGFGGGGGGFFFFGGGGFFFFGGFFFFGGGGFFGFFFFFFGFFFFFFGD
@M02352:288:000000000-CKWC8:1:1101:27772:16831 1:N:0:TAGCGCTC+TCTCTCCG
TACGGAGGGTGCGAGCGTTAATCGGAATTACTGGGCGTAAAGCGCATGCAGGTGGTTCATTAAGTCAGATGTGAAAGCCCGGGGCTCAACCTCGGAACTGCATTTGAAACTGGTGAACTAGAGTGCTGTAGAGGGGGGTAGAATTTCAGGTGTAGCGGTGAAATGCGTAGAGATCTGAAGGAATACCAGTGGCGAAGGCGGCCCCCTGGACAGACACTGACACTCAGATGCGAAAGCGTGGGGAGCAAACAGGATTAGATACCCTGGTAGTCAACGCCGTAA
+
GGGGGGGGGGGGGGGGGGGG?FGFGGGGGGGGGGGGGGEGGGGGGGGGGFGGFGGEGGGGGGGGFGGGGGGGGGGGGGGGGGGGGGGCGGGGFGGGFFGFFGCFGGGGGGGGGGFGGGGGGGGGGGGGGGGGGGGGGGEGGGGGGGGGGGGGDFGFGGGGGGGGGGGGGEEGGCF?EGGGGGFCFEFFFGGGGGGGGGGGGGCCEEGFFEFDFGEFGGGGFGF<EF8FCCGGGGGF4E7EGEF?>EGFCC<FFFGG?FD6FGGF4FFFFFAA*:4<F>F6DD
@M02352:288:000000000-CKWC8:1:1101:10440:16952 1:N:0:TAGCGCTC+TCTCTCCG
TACGAGGGGTGCAAGCGTTAATCGGAATTACTGGGCGTAAAGCGTTCGTAGGCGGTTTGTTAAGCAAGATGTGAAAGCCCAGGGCTCAACCTTGGAACTGCATTTTGAACTGGCAAACTAGAGTACTGTAGAGGGTGGTGGAATTTCCAGTGTAGCGGTGAAATGCGTAGAGATTGGAAGGAACATCAGTGGCGAAGGCGGCCACCTGGACAGATACTGACGCTGAGGAACGAAAGCGTGGGGAGCGAACAGGATTAGATACCCTGGTAGTCCACGCCGTAA
+
GGGGFGGGGGGGGGGGGGGGGGGGGEGGGGGGGGGGGGGGGGGGGGGGGGGGGGGGGGGGGGGGGGGGGGGGGGGGGGGGGGGGGGGGGGGGGGGGGGGGGGGGGGGGGGGGGGGGGGGGGGGGGGGGGGGGGGGGGGGGGGFGGGGCGGGGGGGGGGGGGGGGGGGGGGGGGGGGGGGGGGGGGGGGGGGGGGGGGGGGGGGGGGGGGGGGGGGGGGGGGGGGGGGGGGGGGGGFGGGGGGFFFFGGGGEFBFGGFFFFGGGGFFGFFFFFFGFFFFFFGG
@M02352:288:000000000-CKWC8:1:1101:2238:16959 1:N:0:TAGCGCTC+TCTCTCCG
TACGAAGGTCCCGAGCGTTATTCGGAATCACTGGGCGTAAAGGGAGCGTAGGCTGCGTGGTAAGTCAGATGTGAAATCTCGGTGCTCAACACCGAAACTGCATTCGATACTGCCATGCTAGAGTAATGGAGAGGTAACTGGAATTCTCAGTGTAGCAGTGAAATGCGTAGATATTGAGAGGAAGACCAATGGCGAAAGCAGGTTACTGGACATTTACTGACGCTGAGGCTCGAAGGCTAGGGTAGCGAAAGGGATTAGGTACCCCTGTAGTCCTAGCAGTAA
+
FGFC-CBFFF@FFCCFFF:@<FCF?FD,,EFFGFGGGCBCDE,6ECGFG,@?,CEEGCGDG9CCFGCD<?FEGEGG9?E5EDGCCCFF5F?C=+CCC+CF<F?5FFGGECDG9FGGFFAECFF9B9<,33DCFFGGGGA9FGCEFGFDCFGGGFGCAFGGAFCFEGG>1:EFF;3ECCGG>FGFGF7EFGFCC>88:BFC8CEEFFFGGGGFEFCBF9FFEGEGEGGCCEFGGG3>4?68:8FFFFDCEGDFB075>F)1:CG4<FC<AFFAFC=::A4<GC
@M02352:288:000000000-CKWC8:1:1101:8977:17008 1:N:0:TAGCGCTC+TCTCTCCG
TACGGAGGGGGCTAGCGTTGTTCGGAATTACTGGGCGTAAAGCGTGCGTAGGCGGACTGGAAAGTCAGATGTGAAATCCCGGGGCTCAACCCCGGAACTGCATTTGAAACTATCAGTCTAGAGTTCTGGAGAGGTAAGTGGAATTCCTAGTGTAGAGGTGAAATTCGTAGATATTAGGAGGAACACCAGAGGCGAAGGCGGCTTACTGGACAGATACTGACGCTGAGGCACGAAAGTGTGGGGAGCAAACAGGATTAGATACCCTGGTAGTCCACACCGTAA
+
GGGGGDEEGGGGGGGGGCCFGGGGGGEFGGGGGEGGGFEEFGGGGGGGGGGGGGGGGGGGGGGGGGGGGGGGGGGGGGGGGGGGGGGGGGGGGGGGGGGFGFGGGGGGGGGGGGGGGGGGGGGGGFGGGGGGGGGG@FGGGGGGGGGGGGFFFGGGGGGGGGGGGGGGGGGGGGGGGGGGGGGFGGGGGGGGGGGGGGGGGGGDGGGGGGGFFGGGGGGGFGDGGGGGGEGGGGGFGFGGGGEFBFGFGGFFFFFF<F>FFGGG@FGFFFFFFGFFFFFFGG
@M02352:288:000000000-CKWC8:1:1101:6945:17029 1:N:0:TAGCGCTC+TCTCTCCG
TACGAAGGTCCCGAGCGTTATTCGGAATCACTGGGCGTAAAGGGAGCGTAGGCTGCGTGGTAAGTCAGATGTGAAATCTGGGGGCTCAACCTCCAAACTGCATTCGATACTGCCATGCTAGAGTAATGGAGAGGTAACTGGAATTCTTGGTGTAGCAGTGAAATGCGTAGATATCAAGAGGAAGACCAATGGCGAAAGCAGGTTACTGGACATTTACTGACGCTGAGGCTCGAAGGCTAGGGTAGCGAAAGGGATTAGATACCCCTGTAGTCCTAGCAGTAA
+
GGGGFGGGGGGGGGGGGGGGGGGGGGGGFGGGGGGGGGGGGGGGFGGGGGGGGGGGEFFGEGGGGGGGGGGGGGGGGGGGEGGGGGGGGGGFGFCFGGGGGGGGGGGGGGGGGGGGFGGGGGGGF,DFGGGGGGGGGGGGGGGGGGGFGGGGGGGGEGGGGGGGGGGGGGGGGGGGGGGGGGGGGGGGGGGGGGGGGGGGGCFFGGGGGGGFGGGGGGGGGGGGGGGGGGGGGGDEGFFGGGF?FFGGG))8?BGG7FFFGGGGFFGFDFFFFG?>BAFFGG
@M02352:288:000000000-CKWC8:1:1101:22009:17055 1:N:0:TAGCGCTC+TCTCTCCG
TACGGAGGGTGCGAGCGTTAATCGGAATTACTGGGCGTAAAGCGCATGCAGGTGGTTCATTAAGTCAGATGTGAAAGCCCGGGGCTCAACCTCGGAACTGCATTTGAAACTGGTGAACTAGAGTGCTGTAGAGGGGGGTAGAATTTCAGGTGTAGCGGTGAAATGCGTAGAGATCTGAAGGAATACCAGTGGCGAAGGCGGCCCCCTGGACAGACACTGACACTCAGATGCGAAAGCGTGGGGAGCAAACAGGATTAGATACCCTGGTAGTCCACACCGTAA
+
GGGGGGGGGGGGGGGGGGGGGGGGGGGGGGGGGGGGGGGGGGGGGGGGGGGGGGGGGGGGGGGGGGGGGGGGGGGGGGGGGGGGGGGGGGGGGGGGFFFFGGGGGGGGGGGGGGGGGGGGGGGGGGGGGGFGGGGGGGEEGGGFFGGGGGGGGGGGGGGGGGFGGGGGGGGGGGGFGGGGGGGFGGGGGGGGGGGGGGGGGGEGGGGGGGGGGGGGGGGGGGGGFGGGGGGGGGGFDGGGGDEFBEG5CFFFFBFG??<?EGGFFFGFBF)5@GFFFBF?GG
@M02352:288:000000000-CKWC8:1:1101:11131:17074 1:N:0:TAGCGCTC+TCTCTCCG
TACGAGGGGTGCAAGCGTTAATCGGAATTACTGGGCGTAAAGCGTGCGTAGGTGGTTTGTTAAGCAAGATGTGAAAGCCCCGGGCTCAACCTGGGAACTGCATTTTGAACTGGCAAACTAGAGTATTGTAGAGGGTAGTGGAATTTCCAGTGTAGCGGTGAAATGCGTAGAGATTGGAAGGAACATCAGTGGCGAAGGCGGCTACCTGGACAAATACTGACACTGAGGCACGAAAGCGTGGGGAGCAAACAGGATTAGATACCCTGGTAGTCCACGCCGTAA
+
GGGGFGGGGGGGGGGGGGGGGGGGGGGGGGGGGGGGGGGGGGGGGGGGGGGGGGGCGGGGGGGGGGGGGGGGGGGGGGGGGGGGGGGGGGGGGGGGGGGGGGGGGGGGGGGGGGGGGGGGGGGGGGGGGGGGGGGGGGGGGGGGGGGGGGGGGGGGGGGGGGGGGGGGGGGGGGGGGGGGGGGGGGGGGGGGGGGGGGGGGGGGGGGGGGGGGGGGGGGGGGGGGGGGGGGGGGGFGGGGGGFFFFGGGGFF?FGGFFFFGFCGFFGFFFFFFGFFFFFBGG
@M02352:288:000000000-CKWC8:1:1101:4891:17121 1:N:0:TAGCGCTC+TCTCTCCG
TACGGAGGGTGCGAGCGTTAATCGGAATTACTGGGCGTAAAGCGCACGCAGGCGGTTTGTTAAGCTAGATGTGAAAGCCCCGGGCTCAACCTGGGACGGTCATTTAGAACTGGCAGACTAGAGTCTTGGAGAGGGGAGTGGAATTCCAGGTGTAGCGGTGAAATGCGTAGATATCTGGAGGAACATCAGTGGCGAAGGCGACTCCCTGGCCAAAGACTGACGCTCATGTGCGAAAGTGTGGGTAGCGAACAGGATTAGATACCCTGGTAGTCCACACCGTAA
+
GGGGGGGGGGGGGGGGGGGF<FGGGGGGGGGGGGGGGGGGGGGGGGGGGGGGGGGFGFGGGGGGFGGGGGGGGGGGFGGGGGGGGGGGGGGGGGGGGEGGG:AFFGGGGGGGGGFGGFFGGGGG9DFGGGGGGGCFDGGGFGGGGFGF3FGGGGGGGGFEGGGGFGGGGGGGGG?9EGGGGGGGGGGGGGGGGGGGGGGGDGGG?FCCGGGFFG?FGGGGGGGCEGFEGFFDEGGF7FCFGGDFFFGGGGBFBFFGB@2FGFGGFFGFFFFFFGF>BFFFGG
@M02352:288:000000000-CKWC8:1:1101:17737:17156 1:N:0:TAGCGCTC+TCTCTCCG
TACGGAGGGTGCGAGCGTTAATCGGAATTACTGGGCGTAAAGCGCATGCAGGTGGTTCATTAAGTCAGATGTGAAAGCCCGGGGCTCAACCTCGGAACTGCATTTGAAACTGGTGAACTAGAGTGCTGTAGAGGGGGGTAGAATTTCAGGTGTAGCGGTGAAATGCGTAGAGATCTGAAGGAATACCAGTGGCGAAGGCGGCCCCCTGGACAGACACTGACACTCAGATGCGAAAGCGTGGGGAGCAAACAGGATTAGATACCCTGGTAGTCCACGCCGTAA
+
GGGGGEGGGGGGGGGGGGGEDEGGGGGGGGGGGGGGGGGGGGGGGGGGGGGGEGGGGGGGGGGGGGGGGGGGGGGGGGGGGGGGGBFGGGGGFGGGFFGGGGGGFGGGGGGGGGEGGGGGGGGGGGGGGGGGGGDGGGGGGGGFGFGGFFGGGFGGGGGGGGGGGGGGGGGGGGGGGGGGGGGGGGGGGGGGGGGGGGGGGGGEGGGGGGGGGGGGGGGGGGGGGGGGGGGGGGGFGGCGGGFFFFGGGGFFBFCG?FDFGGGD?:<FAFFFFGFBF?>FGD
@M02352:288:000000000-CKWC8:1:1101:23354:17204 1:N:0:TAGCGCTC+TCTCTCCG
TACGAGGGGTGCAAGCGTTAATCGGAATTACTGGGCGTAAAGCGTGCGTAGGTGGTTTGTTAAGCAAGATGTGAAAGCCCCGGGCTCAACCTGGGAACTGCATTTTGAACTGGCAAACTAGAGTATTGTAGAGGGTAGTGGAATTTCCAGTGTAGCGGTGAAATGCGTAGAGATTGGAAGGAACATCAGTGGCGAAGGCGGCTACCTGGACAAATACTGACACTGAGGCACGAAAGCGTGGGGAGCAAACAGGATTAGATACCCTGGTAGTCCACGCCGTAA
+
GGGGGGGGGGGGGGGGGGGGGGGGGGGGGGGGGGGGGGGGGGGGGGGGFGGGFGGGGGGGGGGGGGGGGGGGGGGGGGGGGGGGGGGGGGGGGGGGGGGGGGGGGGGGGGGGGGGGGGGGGGGGGGGGGGGGGGGGGGGGGGGGGGGGGGGGGGGGGGGGGGGGGGGGGGGGGGGGGGGGGGGGGFGGGGGGGGGGGGGGGGGGGGGGGGGGGGGGGGGGGGGGGGGGGGGGGGGFGGGDGGFFFFGGGGFFFFGGFFFFGGGGFFGFBFFBFGFFFFF>GD
@M02352:288:000000000-CKWC8:1:1101:8029:17206 1:N:0:TAGCGCTC+TCTCTCCG
TACGAGGGGTGCAAGCGTTAATCGGAATTACTGGGCGTAAAGCGTGCGTAGGTGGTTTGTTAAGCAAGATGTGAAAGCCCCGGGCTCAACCTGGGAACTGCATTTTGAACTGGCAAACTAGAGTATTGTAGAGGGTAGTGGAATTTCCAGTGTAGCGGTGAAATGCGTAGAGATTGGAAGGAACATCAGTGGCGAAGGCGGCTACCTGGACAAATACTGACACTGAGGCACGAAAGCGTGGGGAGCAAACAGGATTAGATACCCTGGTAGTCCACGCCGTAA
+
GGGGGGGGGGGGGGGGGGGG7FGGGGGGGGGGGGGGGGGGGGGGGGGGGGGGGGGGGGGGGGGGGGGGGGGGGGGGGGGGGGGGGGGGGGGGGGGGGGGGGGGGGGGGGGGGGGGGGGGGGGGGGGGGGGGGGGEGGGGGGGGGGGGGGGGGGGGGGGGGGGGGGGGGGGGGGGGGGGGGGGGGGGGGGGGGGGGGGGGGGGGDGGGGGGGGGGGGGGGGGGGGGGGGGGGGGGGFGGGGGGFFFFGGGGFFFFGGFFFFGGGGFFGFFFFFFGFFFFF;DG
@M02352:288:000000000-CKWC8:1:1101:18643:17254 1:N:0:TAGCGCTC+TCTCTCCG
TACGAAGGTCCCGAGCGTTATTCGGAATCACTGGGCGTAAAGGGAGCGTAGGCTGCGTGGTAAGTCAGATGTGAAATCTCGGTGCTCAACACCGAAACTGCATTCGATACTGCCATGCTAGAGTAATGGAGAGGTAACTGGAATTCTCAGTGTAGCAGTGAAATGCGTAGATATTGAGAGGAAGACCAATGGCGAAAGCAGGTTACTGGACATTTACTGACGCTGAGGCTCGAAGGCTAGGGTAGCGAAAGGGATTAGATACCCCTGTAGTCCTAGCAGTAA
+
GGGGGGGGGGGGGGGGGGGGGGGGGGGGFGGGGGGGGGGGGGGGGGGGGGGGGGGGGFGGGGGGGGGGGGGGGGGGGGGGGGGGGGGGGGGGGGGGGGGGGGGGGGGGGGGGGGGGGGGGGGGGGGGGGGGGGGGGGGGGGGGGGGGGGGGGGGGGGGGGGGGGGGGGGGGGGGGGGGGGGGGGGGGGGGGGGGGGGGGGGGGFGGGGGGGGGGGGGGGGGGGGGGGGGGGGGGGBFGGGGGFBBFDDGGEFFFGGFFFFGGGGFFGFFFFFFGFAFFFFGG
@M02352:288:000000000-CKWC8:1:1101:7468:17278 1:N:0:TAGCGCTC+TCTCTCCG
TACGAAGGTCCCGAGCGTTATTCGGAATCACTGGGCGTAAAGGGAGCGTAGGCTGCGTGGTAAGTCAGATGTGAAATCTCGGTGCTCAACACCGAAACTGCATTCGATACTGCCATGCTAGAGTAATGGAGAGGTAACTGGAATTCTCAGTGTAGCAGTGAAATGCGTAGATATTGAGAGGAAGACCAATGGCGAAAGCAGGTTACTGGACATTTACTGACGCTGAGGCTCGAAGGCTAGGGTAGCGAAAGGGATTAGATACCCCTGTAGTCCTAGCAGTAA
+
GGGGFGGGGFGGGGGGGGGGGGGGGGGGCGGGGGGGGGGGGGGGGGEG6FGGGGGGEFEGGGGGGGGGGGGGGGGGGG<?FGGGGGGGGGFGCGFFGGGGGGGFFGGGGGGG9>DFFGGDGGGGGFFGGGGGGEGGGGGGGGGGGGGGGGGGGGGGGGGGGGGGGGGEGGGGGGGGGGGGGGGGGGGGFGGGGGGGGGGGGFGFFGGGG6CCCCFGGGGGGGGGGGGGGGGGGGDFG6*CGGFFFFGGGGDFFFGG?6<FGGGF>FGFFFFFFC?<?AFFGG
@M02352:288:000000000-CKWC8:1:1101:20616:17279 1:N:0:TAGCGCTC+TCTCTCCG
TACGAGGGGTGCAAGCGTTAATCGGAATTACTGGGCGTAAAGCGTGCGTAGGTGGTTTGTTAAGCAAGATGTGAAAGCCCCGGGCTCAACCTGGGAACTGCATTTTGAACTGGCAAACTAGAGTATTGTAGAGGGTAGTGGAATTTCCAGTGTAGCGGTGAAATGCGTAGAGATTGGAAGGAACATCAGTGGCGAAGGCGGCTACCTGGACAAATACTGACACTGAGGCACGAAAGCGTGGGGAGCAAACAGGATTAGATACCCTGGTAGTCCACGCCGTAA
+
GGGGFEFGEFGGGGGGGGGFFGGGGCFGGGGGGDGFGGGGGGGGGGGGGGGEGGGGGGGGGGGGGFGGGFGGGGGGGGGGGGGGGGGGFC@FGGGGGFFGGGGGGGGGGGGGFGGGGGGGG9FAFGGGGGGGGGGGGGGFGG?FGGGGGGGGGDGGGGGGGGGGGGGGGGDGFFE@ECFGGGGGCGGGGGGGGGDEGGGCGGG5FFGCD69CFFGGGGG?CGGGGGCGGGGGGCGFFEGGGCB:BFG4?D>F??DGF?4=FFGGFFFF<?BAFGFFFBB>G7
@M02352:288:000000000-CKWC8:1:1101:7169:17304 1:N:0:TAGCGCTC+TCTCTCCG
TACGGAGGGTGCAAGCGTTATCCGGAATCATTGGGTTTAAAGGGTCCGTAGGCGGACTAATAAGTCAGAGGTGAAATCCCGCAGCTCAACTGTGGAACTGCCTTTGAAACTGTTAGTCTTGAGTTATTGTGAAGTGGTTAGAATATGTAGTGTAGCGGTGAAATGCTTAGAGATTACATGGAATACCGATTGCGAAGGCAGATCACTAACAATATACTGACGCTGATGGACGAAAGCGTGGGGAGCGAACAGGATTAGATACCCTGGTAGTCCACGCCGTAA
+
GGGGGGGGGFGGGFGGGGGGGGGGGEGGGGGFFGGCFEGGFGGGGGGGGGGGGGGGGGGGGGGGGGGGGGGGGGGGGGGGGGGGGGGGGGGGGGGGGGGGGGGGGGGGGGGGGGGGGGGGGGGGGGGGGGGGGGGGGGGGGGGGGGGGGGGGGGGGGGGGGGGGGGGGGGGGGGGGGGGGGGGGGGGGGGGGGGGGGGGGGGGGGGGGGGFGFGGGGGGGGGGGGGGGGGGGGEGFGGGGGGEBFFDGGGFF:FGGFFFFGGFGFFGFFFFFFGFFFFFFGG
@M02352:288:000000000-CKWC8:1:1101:14285:17332 1:N:0:TAGCGCTC+TCTCTCCG
TACGAGGGGTGCAAGCGTTAATCGGAATTACTGGGCGTAAAGCGTGCGTAGGTGGTTTGTTAAGCAAGATGTGAAAGCCCCGGGCTCAACCTGGGAACTGCATTTTGAACTGGCAAACTAGAGTATTGTAGAGGGTAGTGGAATTTCCAGTGTAGCGGTGAAATGCGTATAGATTGGAAGGAACATCAGTGGCGAAGGCGGCTACCTGGACAAATACTGACACTGAGGCACGAAAGCGTGGGGAGCAAACAGGATTAGATACCCTGGTAGTCCACGCCGTAA
+
F@EFFFEE>FFGGFGGGCEGCEGDE,6DFCFCCEGGDFBBCFGC@B:F?FEGCF7FGGGGGFGGGGGG8F9BEGGGGGGGGGG@7@FGFFE8EE@FGGDF??F9F<9FGGFGFGDCCFGFGFGCFFCGFGGAF8FGGGGFGGGGGGGGGGFFFGGGGGEEFGGGFGEG**=@EGCFECFFGGGFGFGCGGEFGGCEG>>EEGGGGCFFGGGGGFEGGGG9CEFFGDF;CEGGGEGFGGGEEGDBBE<4<F:?6(9DBFAFG<@C?>GF96ABFGFFF65959
@M02352:288:000000000-CKWC8:1:1101:6595:17341 1:N:0:TAGCGCTC+TCTCTCCG
TACGGAGGGTGCGAGCGTTAATCGGAATTACTGGGCGTAAAGCGCACGCAGGCGGTTTGTTAAGCTAGATGTGAAAGCCCCGAGCTCAACTTGGGATGGTCATTTAGAACTGGCAGACTAGAGTCTTGGAGAGGGGAGTGGAATTCCAGGTGTAGCGGTGAAATGCGTAGATATCTGGAGGAACATCAGTGGCGAAGGCGACTCCCTGGCCAAAGACTGACGCTCATGTGCGAAAGTGTGGGTAGCGAACAGGATTAGATACCCTGGTAGTCCACACCGTAA
+
GGGGGFGGGGGGGFGGGCFGEFGGGGGGGGGGGGGGGGGGGGGGGGGGGGGGGGGGGGGGGGGGGGGGGGGGGGGGGGGGGGGGGFGGGGGGGGGGGGGGGGGGGGGGGGGGGGGGGGGGGGGFFFGGGGGGGGGG@FFGGGGGGGGGGGGGGGGGGGGGGGGGGGGGGGGGGGGGGGGGEGGGGGGGGGGGGGGGEEGGGGGGCFGGFGGGGGGGGGGGGGGGGCFFFGGGGGDFGGGGGGEBFFGGDGFFF?GF?F2@GG6DFFGFBFDA4CF?BFF?GD
@M02352:288:000000000-CKWC8:1:1101:4095:17401 1:N:0:TAGCGCTC+TCTCTCCG
TACGAGGGGTGCAAGCGTTAATCGGAATTACTGGGCGTAAAGCGTGCGTAGGTGGTTTGTTAAGCAAGATGTGAAAGCCCCGGGCTCAACCTGGGAACTGCATTTTGAACTGGCAAACTAGAGTATTGTAGAGGGTAGTGGAATTTCCAGTGTAGCGGTGAAATGCGTAGAGATTGGAAGGAACATCAGTGGCGAAGGCGGCTACCTGGACAAATACTGACACTGAGGCACGAAAGCGTGGGGAGCAAACAGGATTAGATACCCTGGTAGTCCACGCCGTAA
+
GGGGCFGGGGGGGGGGGGGGCFGGGGGGGGGGGGGGGGGGGGGGGGGGFGGGGGGGGGGGGGGGGGGGGGGGGGGGGGGGGGGGGGGGGGGGGGGGGGGGGGGGGGGGGGGGGGGGGGGGGGGFFGGGGGGGGGGGGGGGGGGGGGGGGGGGGGGGGGGGGGGGGGGEGGGGGGGGGGGGGGGGGGGGGGGGGGGGGGGGGGGGGGGGGGFGGGGGGGGGGGGGGGGGGGGDGGDFGGGGGGFFFFGGGGFFBFFGFFFFGGFGFFGFFFFFFGFFFFFFGD
@M02352:288:000000000-CKWC8:1:1101:10411:17410 1:N:0:TAGCGCTC+TCTCTCCG
TACGGAGGGTCCGAGCGTTAATCGGAATTACTGGGCGTAAAGCGTGCGTAGGTGGTTTGTTAAGCAAGATGTGAAAGCCCCGGGCTCAACCTGGGAACTGCATTTTGAACTGGCAAACTAGAGTATTGTAGAGGGTAGTGGAATTTCCAGTGTAGCGGTGAAATGCGTAGAGATTGGAAGGAACATCAGTGGCGAAGGCGGCTACCTGGACAAATACTGACACTGAGGCACGAAAGCGTGGGGAGCAAACAGGATTAGATACCCTGGTAGTCCACGCCGTAA
+
GGGGGGGGGGGGGGGGGGGGGGGGGGGGGGGGGGGGGGGGGGGGGGGGGGFGFGGGGGGGGGGGGGGGGGGGGGGGGGGGGGGGGGGGGGGGGGGGGGGGGGGGGGGGGGGGGGGGGGGGGGGGGGGGGGGGGGGGGGGGGGGGGGGGGGGGGGGGGGGGGGGGGGGGGGGGGGGGGGGGGGGGGGGGGGGGGGGGGGGGGGGGGGGGGGGGGGGGGGGGFGGFGGGGGGGGGGGFGGGGGGFFFFGGGGFFFFGGFFFFGGGGFFGFBFADFGFFFFFFGG
@M02352:288:000000000-CKWC8:1:1101:27894:17504 1:N:0:TAGCGCTC+TCTCTCCG
TACGGAGGGTCCAAGCGTTATCCGGAATCATTGGGTTTAAAGGGTCCGCAGGCGGTCAATTAAGTCAGAGGTGAAAGCCCATCGCTCAACGATGGAACTGCCTTTGATACTGGTTGACTTGAGTTATACGGAAGTAGATAGAATAAGTAGTGTAGCGGTGAAATGCATAGATATTACTTAGAATACCGATTGCGAAGGCAGTCTACTACGTATATACTGACGCTCATGGACGAAAGCGTGGGGAGCGAACAGGATTAGATACCCTGGTAGTCCACGCCGTAA
+
GGGGGGGGGGGGGGGGGGGGGGGGGGGGGGGGGGGGGGGGGGGGGGGGGGGGGGGGGGGGGGFGGGGGGGGGGGGGGGGGGGGGGGGGGGGGGGGGGGGGGGGGGGGGGGGGGGGGGGGGGGGGGGGGGGGGGGGGGGGGGGGGGGGGGGGGGGGGGGGGGGGGGGGGGGGGGGGGGGGGGGGGGGGGGGGGGGGGGGGGGGGGFGGGGGGGGGGFGGGGGGGDGGGGDFGGGGGEDEGDGGFFFFGGGGFFFFGGFFFF7CGGFFFFBFAFFGFFFFFFGG
@M02352:288:000000000-CKWC8:1:1101:4535:17533 1:N:0:TAGCGCTC+TCTCTCCG
TACGGAGGGTGCGAGCGTTAATCGGAATTACTGGGCGTAAAGCGCACGCAGGCGGTTTGTTAAGCTAGATGTGAAAGCCCCGAGCTCAACTTGGGATGGTCATTTAGAACTGGCAGACTAGAGTCTTGGAGAGGGGAGTGGAATTCCAGGTGTAGCGGTGAAATGCGTAGATATCTGGAGGAACATCAGTGGCGAAGGCGACTCCCTGGCCAAAGACTGACGCTCATGTGCGAAAGTGTGGGTAGCGAACAGGATTAGATACCCTGGTAGTCCACACCGTAA
+
GGGGGGGGGGGGGGGGGGGG@EGFGGGGGGGGGGGFGGGGGGGGGGGGGGGGGGGGGGGGGGGGGGGGGGGGGGGGFGGGDFCFGGGGGGGCFGGGGGGGGGGGGGDGGGGGFFCFGGGGGGGGGGGGGGGGGEEEEFGFGGFGGGGGCFFGGGGGEGGGGGGGGGGGGDDFGCF99BFGGGGGGFGGGFGFEEGGGDFEGGDGGF=FGGGGC@8EFGFGGGGGGGG9<+:CC*>BFFG7EGE>:F3CGGFF?BG77FBB+AFF=>5@AFA<7CF?FBFFFC
@M02352:288:000000000-CKWC8:1:1101:27058:17650 1:N:0:TAGCGCTC+TCTCTCCG
TACGGAGGGTGCAAGCGTTATCCGGAATCATTGGGTTTAAAGGGTCCGCAGGCGGTCAATTAAGTCAGAGGTGAAATACCATAGCTCAACTATGGAACTGCCTTTGATACTGGTTGACTTGAGTTATACGGAAGTAGATAGAATAAGTAGTGTAGCGGTGAAATGCATAGATATTACTTAGAATACCGATTGCGAAGGCAGTCTACTACGTATATACTGACGCTCATGGACGAAAGCGTGGGGAGCGAACAGGATTAGATACCCTGGTAGTCCACGCCGTAA
+
GGGGGGGGGGGGGGGGGGGGGGGGGGGGGGGGGGGGDGGGGGGGGGGGGGGGGGGGGGGGGGGGGGGGGGGGGGGGGGGGGGGGGGGGGGGGGGGGGGGGGGGGGGGGGGGGGGGGGGGGGGGGGGGGGGGGGGGGGGGGGGGGGGGGGGGGGGGGGGGGGGGGGGGGGGGGGGGGGGGGGGGGGGGGGGGGFGGGGGGGGGGGGGGGGGGGGGGGGGGGGGGCGGGGGGGGGGGFGGGGGG@<FFGGGGFFFBDD?FFFGGGGFFGFFFD<FGFFFFFFGD
@M02352:288:000000000-CKWC8:1:1101:15657:17699 1:N:0:TAGCGCTC+TCTCTCCG
TACGAAGGTCCCGAGCGTTATTCGGAATCACTGGGCGTAAAGGGAGCGTAGGCTGCGTGGTAAGTCAGATGTGAAATCTCGGTGCTCAACACCGAAACTGCATTCGATACTGCCATGCTAGAGTAATGGAGAGGTAACTGGAATTCTCAGTGTAGCAGTGAAATGCGTAGATATTGAGAGGAAGACCAATGGCGAAAGCAGGTTACTGGACATTTACTGACGCTGAGGCTCGAAGGCTAGGGTAGCGAAAGGGATTAGATACCCCTGTAGTCCTAGCAGTAA
+
GGGGDGGGFEEGGGGGGGGGGGGGGGGG9F<FGGGGGDGGGGGGGGGGGGGGGGGG@FGGEGGGGGGGFFGGEGGGGFFFGGGGGGGGGGGEGDCFDGFDGGGGGGGFGFFF9DFGF8FFGCCFFFGGGGFGGGGFFGGGGGFFGFGFFGGCF:=;DFGFGGGGGFGCCECF>BD;;>DFGGCCCFAFEGGGFGGGGGDGCDGFGGGGFGFFE?FF@FCFCE=EGDGGDGGGGGGFGGFGGGFF?4CDEGFFF<F4<FFFGGGG@FF?>FABFGFB?AF6>?
@M02352:288:000000000-CKWC8:1:1101:28400:17702 1:N:0:TAGCGCTC+TCTCTCCG
TACGAGGGGTGCAAGCGTTAATCGGAATTACTGGGCGTAAAGCGTGCGTAGGTGGTTTGTTAAGCAAGATGTGAAAGCCCCGGGCTCAACCTGGGAACTGCATTTTGAACTGGCAAACTAGAGTACTGTAGAGGGTGGTGGAATTTCCAGTGTAGCGGTGAAATGCGTAGAGATTGGAAGGAACATCAGTGGCGAAGGCGGCCACCTGGACAGATACTGACGCTGAGGAACGAAAGCGTGGGGAGCGAACAGGATTAGATACCCTGGTAGTCCACGCCGTAA
+
GGGGFGGEDFGDGGGFGCFE8FCFGFGGGGGGGGGGEBFEGGGGGGGGFFFEGGGGGGGGGGFGGGGGGGGGGGGGFFFFGGGG@EDFEFEGGGGGGGGGGGGGGGGGGGGGGGGGGGGGGGFFGGGGGGGGGGGFFGGGGGGGGGGGGGGGGGFGGGFFGGGGGGGEEGGGGGGGFGEFGGGGFGGGGGGGGGEEGGGGGCCCFGGGGGGGGFGGGGFGGEGGGGGGGGDGGGGFGGGGGGFF>BCDE<D??16?BFFFGGGGFFFF<@>AFG@?F?F>DD
@M02352:288:000000000-CKWC8:1:1101:22530:17703 1:N:0:TAGCGCTC+TCTCTCCG
TACGGAGGGTGCGAGCGTTAATCGGAATTACTGGGCGTAAAGCGCATGCAGGTGGTTCATTAAGTCAGATGTGAAAGCCCGGGGCTCAACCTCGGAACTGCATTTGAAACTGGTGAACTAGAGTGCTGTAGAGGGGGGTAGAATTTCAGGTGTAGCGGTCAAATGCGTAGAGATCTGAAGGAATACCAGTGGCGAAGGCGGCCCCCTGGACAGACACGGACACTCAGATGCGAAAGCGTGGGGAGCAAACAGGATTAGATACCCTGGTGGTCCACGCCGTAA
+
G<ED;,6+@@BFG7FCC@@FDEACF,BFGEFDA,FF:7@@6CFGGGGG<FGCCC@GEECGGDGE?<?,9C,<,@FGFG=DCG7:B+DFGFE<FGDDFGD<,FG<,8CD?FFG@FF=FD9=F=F3EFFF=@F<=3CCFGECECFG7C7<C902++09*/*2;A+29A*1::EF7EC7CF9:6FGGGCGFGE?0A**CC>>/2***CCGED85FC8CC8*/8E8*<;98CCCD):C)8CGCCC*>01737+1.7((*:)9:FFC67/7CF()-)0*9:0,8>D>
@M02352:288:000000000-CKWC8:1:1101:22513:17715 1:N:0:TAGCGCTC+TCTCTCCG
TACGGAGGGTGCGAGCGTTAATCGGAATTACTGGGCGTAAAGCGCATGCAGGTGGTTCATTAAGTCAGATGTGAAAGCCCGGGGCTCAACCTCGGAACTGCATTTGAAACTGGTGAACTAGAGTGCTGTAGAGGGGGGTAGAATTTCAGGTGTAGCGGTCAAATGCGTAGAGATCTGAAGGAATACCAGTGGCGAAGGCGGCCCCCTGGACAGACACTGACACTCAGATGCGAAAGCGTGGGGAGCAAACAGGATTAGATACCCTGGTAGTCCACGCCGTAA
+
GGGGGGGGGGGG7FGGGGGEGGGGGGGGGGGGGGGGGGGGGGGGGGGGFGGGCFGFGGGGGGGGGGFFFGGGGGGGGGGGGGGGGGGGFGGFGGGGGGGGGGFGFGGGGGGGGGCGGGGGGGGGGGGGFFGGGGEGFGGGGGFGGFGGGGGGGGGGGGGGGGGGGGGGGGGCGGGGGGGGGGGGGGGGGGGGGGGGGGGGGGEGEGGGGGGGGGGGGGGGGGGFGGGFGGGGGGGFGGGGDEF?>FGFGGFFFFGGFFFFGGGGFFGFFFFFFGFFF6BBGD
@M02352:288:000000000-CKWC8:1:1101:9105:17739 1:N:0:TAGCGCTC+TCTCTCCG
TACGAGGGGTGCAAGCGTTAATCGGAATTACTGGGCGTAAAGCGTGCGTAGGTGGTTTGTTAAGCAAGATGTGAAAGCCCCGGGCTCAACCTGGGAACTGCATTTTGAACTGGCAAACTAGAGTATTGTAGAGGGTAGTGGAATTTCCAGTGTAGCGGTGAAATGCGTAGAGATTGGAAGGAACATCAGTGGCGAAGGCGGCTACCTGGACAAATACTGACACTGAGGCACGAAAGCGTGGGGAGCAAACAGGATTAGATACCCTGGTAGTCCACGCCGTAA
+
GGGGDEGGGGGGEGGGGCGGCFGGGGGGGGGGGGGGGGGGGGFGFGGGCGFGGGGBEFGGGGGGGGGGGGGGGGGGGGFGEGGGGGGGGGGGGGGGGGGGGGGGGGFGGECDFGGGGGFGGFGCFFDCFDFGGGGFEGGGGGFGGFG9DFFGGGGGGGCFFGGGCDFEGGGGCDFGGGGGGGGGGGGFGFGGGGGGGGGGGDDG?EFGGGFFFFGGGGGGFEFGFGGGFEFDGGGBGGGGGGFFFFGGGGFF6:D>?F>FFFGG=><9>F<BFF?:>0>(9>
@M02352:288:000000000-CKWC8:1:1101:16449:17765 1:N:0:TAGCGCTC+TCTCTCCG
TACGGAGGGTCCGAGCGTTATCCGGAATCATTGGGTTTAAAGGGTCCGCAGGCGGTCAATTAAGTCAGAGGTGAAATCCCATAGCTTAACTATGGAACTGCCTTTGATACTGGTTGACTTGAGTCATATGGAAGTAGATAGAATGTGTAGTGTAGCGGTGAAATGCATAGATATTACACAGAATACCGATTGCGAAGGCAGTCTACTACGTATGTACTGACGCTCATGGACGAAAGCGTGGGGAGCGAACAGGATTAGATACCCTGGTAGTCCACGCCGTAA
+
GFGGGGGGGGGGGCFGGGGGGGGGGFGGGGGGGGGGGGFGGGGGGGGGGGGGGGGGGGGGGGGGGGGGEFGGGGGGGGGGGGGGGGGGGGGGGGGGCFGGGGGGFGGGGGGGGGGGGGGGGCFGGGGGGGGGGGGGGGGGGGFGGGGGGGGGGGGGGGGGGGGGGGCFFGGDEGGGGGGGGGGGGGGGGGGGGGGGGGGGGGGGGGGGGGGGGGGGGGGGGGGGGGGGGGGGGGGFGGGGGGFFFFGG=DFFFFGGFFFFCFGGFFGFFFFFFFFBFBFBGG
@M02352:288:000000000-CKWC8:1:1101:14984:17852 1:N:0:TAGCGCTC+TCTCTCCG
TACGGAGGGGGTTAGCGTTGTTCGGAATTACTGGGCGTAAAGCGCACGTAGGCGGATCAGAAAGTATAGGGTGAAATCCCAGGGCTCAACCCTGGAACTGCCTTGTAAACTCCTGATCTTGAGTTCGAGAGAGGTGAGTGGAATTCCGAGTGTAGAGGTGAAATTCGTAGATATTCGGAGGAACACCAGTGGCGAAGGCGGCTCACTGGCTCGATACTGACGCTGAGGTGCGAAAGCGTGGGGAGCAAACAGGATTAGATACCCTGGTAGTCCACGCCGTAA
+
GGGGGFGGGGGGGGGGGGGGGGGGGGGGGGGGGGGGGGGGGGGGGGGGGGGGGGGGGGGGGGGGGGGGGGGGGGGGGGGGGGGGGGGGGGGGGGGGGGGGGGGGGGGGGGGGGGGFGGGGGGGGGGGGGGGGGGGGGGGGGGGGGGGGGGGGGGGGGGGGGGGGGGGGGGGGGGGGGGGGGGGGGGGGGGGGGGGGGGGGGGGGGGGGGGGGGGGGGGGGGGGGGGGGGFGGGGGFGGGGGGFFFFGGGGFFFFFGDFFFGFFG@FGFFFFFFGF?FFFFGG
@M02352:288:000000000-CKWC8:1:1101:8094:17863 1:N:0:TAGCGCTC+TCTCTCCG
TACGGAGGGTCCGAGCGTTAATCGGAATTACTGGGCGTAAAGCGCGCGTAGGTGGATTGGTCAGTCAGATGTGAAAGCCCAGGGCTCAACCTTGGAACTGCATCTGATACTGCTAGTCTAGAATACAGTAGAGGGTAGTGGAATTTCCTGTGTAGCGGTGAAATGCGTAGATATAGGAAGGAACACCAGTGGCGAAGGCGACTACCTGGACTGATATTGACACTGAGGTGCGAAAGCGTGGGGAGCAAACAGGATTAGATACCCTGGTAGTCCACGCCGTAA
+
GGGGCFGGGGGGGGGGGGGG@@FGGGEFGGGGGGGGGGGGGGGGGGGGGGGE?FFGFGGGGGGGGGGGGGGGGGGGAFGGGGGGGGGGGGGGB?FFGGGGGGGGGGGGGFGGFGGGGGGGGGFGGEGGGGGGGGEEAGDGGGGGGFGFFGGGGGGGGGGGGGGGGGGGGGEEFGGGGGGGGGGGGGGFGGGGGGGGGGGGGGECFGGGGGGGFGGFFGCGG9EGGGGG?7DDGGGFGGGGGG>:BFGGGGFFFFGGFFFFFGGGFFGFFF<AFDF?BFFFGG
@M02352:288:000000000-CKWC8:1:1101:2714:17898 1:N:0:TAGCGCTC+TCTCTCCG
TACGGAGGGTCCGAGCGTTATTCGGAATCATTGGGTTTAAAGGGTCCGCAGGCGGTCGATTAAGTCAGAGGTGAAATCCCATAGCTCAACTATGGAACTGCCTTTGATACTGGTTGACTTGAGTCATATGGAAGTAGATAGAATGTGTAGTGTAGCGGTGAAATGCATAGATATTACACAGAATACCGATTGCGAAGGCAGTCTACTACGTATGTACTGACGCTCATGTACGAAAGCGTGGGGAGCGAACAGGATTAGATACCCTGGTAGTCCACGCCGTAA
+
GGG8FEEGGGCE@FGGGGGG<,CFGGGFFG<<FGGF,BEDGGFGFCFFFGGGEGGFFC=FGGGGGGFGGFGGGGGGCFGGGCAFGFGGFF??FGGFGEFFG<E?EBFFFGAFFFCFFGG9DFGG<F9FEEGG,@@@D=FFGGF<FGC@@FDFGGGGGGGGGGGFGG>EFFGFGFFD;F9DGGGCF?FBFGGFFBEGGGCB8=8BCFEB1*;=+3<?FGGGGEGGCD<F+079=FGFGGDGGGFFFF)CCDEF?FGGFFFFGGGG?FGF<FBF@C??>?F1DD
@M02352:288:000000000-CKWC8:1:1101:7607:17907 1:N:0:TAGCGCTC+TCTCTCCG
TACGGAGGGTGCGAGCGTTAATCGGAATTACTGGGCGTAAAGCGCATGCAGGTGGTTCATTAAGTCAGATGTGAAAGCCCGGGGCTCAACCTCGGAACTGCATTTGAAACTGGTGAACTAGAGTACTGTAGAGGGGGGTAGAATTTCAGGTGTAGCGGTGAAATGCGTAGATATCTGGAGGAACATCAGTGGCGAAGGCGACTCCCTGGTCAGTAACTGACGCTCATGTGCGAAAGTGTGGGTAGCGAACAGGATTAGATACCCTGGTAGTCCACACCGTAA
+
GGGGGGGGGGGGGGGGGGGG7@FGGGGGGGGGGGGGGEGGGGGGGGGGGGGGGGGGGGGGGGGGGGGGGGGGGGGGGGGGGGGGGGGGGGGGGGGGGGGGGGGGGGFGGGGGGGGGGGGGGGGGGFGGGGGGFGGGGGGGGGGGGGGGGGGGGGGGGGGGGGGGGGGGGGGGGGGGGGGGGCFFGGGGGGGGGGGGGGGGGGGGFCFFGGGGGGGGGGGGGGGGGDFGGGGGGGGFGGGGGGFABFDGGGFFFFGGFFFFFFGDFFDFBFFFFGFFFFBBGG
@M02352:288:000000000-CKWC8:1:1101:7592:17916 1:N:0:TAGCGCTC+TCTCTCCG
TACGGAGGGTGCGAGCGTTAATCGGAATTACTGGGCGTAAAGCGCATGCAGGTGGTTCATTAAGTCAGATGTGAAAGCCCGGGGCTCAACCTCGGAACTGCATTTGAAACTGGTGAACTAGAGTACTGTAGAGGGGGGTAGAATTTCAGGTGTAGCGGTGAAATGCGTAGATATCTGGAGGAACATCAGTGGCGAAGGCGACTCCCTGGTCAGTAACTGACGCTCATGTGCGAAAGTGTGGGTAGCGAACAGGATTAGATACCCTGGTAGTCCACACCGTAA
+
GGGGGGGGGGGGGGGGGGGG,EFGGGGGGGGGGGGGGGGGGGGGGDEGFGFGGGGFFGDGFGGGGGGGGGGGGGGGGGGGGGGGGGGGGGGGGGGGGGGGGGFGGGGGGGGGGGGGGGGGGGGGGGFGGGGGGGDGGGGGGGGGGFGGGGGGGGGGGGGGGGGGGGGGGGGGDGGGGGGGGGGGFGGGGGGGGGGGGGGGEGGG<FFGGFGFFGGGGGGGGGGGGGGGFGGDGGGFGGGGGGEBBFGG=CBFBFGGFFFFGGGGFFGFFFDFFGFBFFFFGG
@M02352:288:000000000-CKWC8:1:1101:15198:17975 1:N:0:TAGCGCTC+TCTCTCCG
TACGGAGGGTCCGAGCGTTAATCGGAATTACTGGGCGTAAAGCGCACGCAGGCGGTTTGTTAAGCTAGATGTGAAAGCCCTGGGCTCAACCTGGGAATTGCATTTAGAACTGGCAGGCTAGAGTTTTGGAGAGGGGAGTGGAATTCCAGGTGTAGCGGTGAAATGCGTAGATATCTGGAGGAACATCAGTGGCGAAGGCGACTCCCTGGTCAGTAACTGACGCTCATGTGCGAAAGTGTGGGTAGCGAACAGGATTAGATACCCTGGTAGTCCACACCGTAA
+
GGGGGFGGGGGGGGGGGGGGGGGFGFGGGGGGGGGGGGGGGFGGGEGGGGGGGGGFGGGGGGGGGGGGGFFGGGGGGGGGGGGGGGGGGGGGGGGGGGGGGGGGGGGGGGGGGGGGGGGGGFGFGFGGGGGGGGGGEGGGGGGGGGFGFGGGGGGGGGGGGGGGGGGGDGGFGGFGGGGGGGGGGGGGFGGGGGGGGGGGGGGGGGGFFGGGGGGGGGGGGGGCGGEFEFC<EGGFCFGGGGFFFFGGGGFFFFGGFFFFGGGGFFGFFFFF=FFFFBD:FD
@M02352:288:000000000-CKWC8:1:1101:13912:17982 1:N:0:TAGCGCTC+TCTCTCCG
TACGGAGGGTGCGAGCGTTAATCGGAATTACTGGGCGTAAAGCGCACGCAGGCGGTTTGTTAAGCTAGATGTGAAAGCCCCGAGCTCAACTTGGGATGGTCATTTAGAACTGGCAGACTAGAGTATTGTAGAGGGTAGTGGAATTTCCAGTGTAGCAGTGAAATGCGTAGAGATTGGAAGGAACATCAGTGGCGAAGGCGGCTACCTGGACAAATACTGACACTGAGGCACGAAAGCGTGGGGAGCAAACAGGATTAGATACCCTGGTAGTCCACGCCGTAA
+
GGGGGGGGGFGCCGGGGGGD<FGGGGGGGGGGGGGGGGGGGGGGGGGG>FGGGGG=F+8:?FGGA<,55,CFGGGGGGGG7F@FEGGGGG<,,BFG==73C=FGA,,BFGGD@73F7FGEGGGG=3,=@FGGGGE<FFGGGGGGG9F,FGGGGGG;3DFGGGGGFGGGGGGAEFG@FCGGGGGGGCGGGGGGGGGGGGGGGGG>?FGGGF47/AFGGGGGGCGGGGGG=5CDGGGF4EGGGGFB;FGGGGFFFFGGFFFFGGGGFFGFDFFFFGF6BFFFGG
@M02352:288:000000000-CKWC8:1:1101:25723:17987 1:N:0:TAGCGCTC+TCTCTCCG
TACGGAGGGTCCGAGCGTTATCCGGAATCATTGGGTTTAAAGGGTCCGCAGGCGGTCGATTAAGTCAGAGGTGAAATCCCATAGCTCAACTATGGAACTGCCTTTGATACTGGTTGACTTGAGTCATATGGAAGTAGATAGAATGTGTAGTGTAGCGGTGAAATGCATAGATATTACACAGAATACCGATTGCGAAGGCAGTCTACTACGTATGTACTGACGCTCATGGACGAAAGCGTGGGGAGCGAACAGGATTAGATACCCTGGTAGTCCACGCCGTAA
+
GGGGGGGGGGGGGGGGGGGGGGGGGGGGGGGGGGGGGGGGGGGGGGGGGGGGGGGGGGGGGGGGGGGGGGGGGGGGGGGGGGGGGGGGGGGGGGGGGGGGGGGGGGGGGGGGGGGGGGGGGGGGGGGGGGGGGGGGGGGGGGGGGGGGGGGGGGGGGGGGGGGGGGGGGGGGGGGGGGGGGGGGGGGGDGGGGGGGGGGGGGGGGGGGGGGGGGGGGGGGGGGGGGGGGGGGGGGFGGGGGGFFFFGGGGFFFFGGFFFFGGGGFFGFFFFFFGFFFFFFGG
@M02352:288:000000000-CKWC8:1:1101:22136:17992 1:N:0:TAGCGCTC+TCTCTCCG
TACGAGGGGTGCAAGCGTTAATCGGAATTACTGGGCGTAAAGCGTGCGTAGGTGGTTTGTTAAGCAAGATGTGAAAGCCCCGGGCTCAACCTGGGAACTGCATTTTGAACTGGCAAACTAGAGTATTGTAGAGGGTAGTGGAATTTCCAGTGTAGCGGTGAAATGCGTAGAGATTGGAAGGAACATCAGTGGCGAAGGCGGCTACCTGGACAAATACTGACACTGAGGCACGAAAGCGTGGGGAGCAAACAGGATTAGATACCCTGGTAGTCCACGCCGTAA
+
GGGGGGGEGGGGGGGGGGGGGGGFGGGGGGGGGGGGGCEFGGGGGGGGFGGGGGGGGGGGGGGGGGGFGGGGGGGGGGGGGGGGGGGGGGGEGGGGGGGGGGGGGGGGGGGGGGGGGGFGGFDCFGGGGGGGGGGGGGGGGGFGGGGFGFGGGGGGDGGGGGGGGGGGGGGGFGGFGGGGGGGGGGGGGGGGGGGGGGGGGGGGGGCGFFGCCCFGGGGGGGGGFCFGFGGGEGCEGGGGGGF:9EGCFGFF??GGFF>FGGGGF>FFBFBBFGF?FFFFG<
@M02352:288:000000000-CKWC8:1:1101:13716:18005 1:N:0:TAGCGCTC+TCTCTCCG
TACGGAGGGTGCGAGCGTTAATCGGAATTACTGGGCGTAAAGCGCACGCAGGCGGTTTGTTAAGCTAGATGTGAAAGCCCCGGGCTCAACCTGGGACGGTCATTTAGAACTGGCAGACTAGAGTCTTGGAGAGGGGAGTGGAATTCCAGGTGTAGCGGTGAAATGCGTAGATATCTGGAGGAACATCAGTGGCGAAGGCGACTCCCTGGCCAAAGACTGACGCTCATGTGCGAAAGTGTGGGTAGCGAACAGGATTAGATACCCTGGTAGTCCACACCGTAA
+
GGGGGGGGGGGGGGGGGGGGGGGGGGGGGGGGGGGGGGGGGGGGGGGGGGGGGGGGGGGGGGGGGGGGGGGGGGGGGGGGGGGGGGGGGGGGGGGGGGGGGGGGGGGGGGGGGGGGGGGGGGGGGGGGGGGGGGGGGGGGGGGGGGGGGGGGGGGGGGGGGGGGGGGGGGGGGGGGGGGGGGGGGGGGGGGGGGGGGGGGGGGGGGGGGGGGGFGGGGGGGGGGGGGGGGFGGGGE*9>FEEEBFFGGGGFFFFGGFFAFGGGGFFGFFB<AFGFFFB<.*9
@M02352:288:000000000-CKWC8:1:1101:15887:18175 1:N:0:TAGCGCTC+TCTCTCCG
TACGGAGGGTGCAAGCGTTATCCGGAATCATTGGGTTTAAAGGGTCCGTAGGCGGGCATATAAGTCAGTGGTGAAAGTCTGTGGCTTAACCATAGAATTGCCATTGATACTGTATGTCTTGAATTATTGTGAAGTGGTTAGAATATGTAGTGTAGCGGTGAAATGCTTAGAGATTACATAGAATACCGATTGCGAAGGCAGATCACTAACAATATATTGACGCTGATGGACGAAAGCGTAGGTAGCGAACAGGATTAGATACCCTGGTAGTCTACGCCGTAA
+
GGGGGGGGGGGGGGGGGGGGGGGGGGGGGGGGGGGGGGGGGGGGGGGGGGGGGGGGGGGGGGGGGGGGGGGGGGGGGGGGGGGGGGGGGGGGGGGGGGGGGGGGGGGGGGGGGGGGGGGGGGGGGGGGGGGGGGGGGGGGGGGGGGGGGGGGGGGGGGGGGGGGGGGGGGGGGGGGGGGGGGGGGGGGGGGGGGGGGGGGGFGGGGGGGGGGGGGGGGGGGGGGGGGGGGGGGGGFGGGGGGFFFFGGGGFFFFGGFFFFGGGGFFG@AFFFFGFFFFFFGG
@M02352:288:000000000-CKWC8:1:1101:6845:18207 1:N:0:TAGCGCTC+TCTCTCCG
TACGGAGGGTGCGAGCGTTAATCGGAATTACTGGGCGTAAAGCGCACGCAGGCGGTTTGTTAAGCTAGATGTGAAAGCCCCGAGCTCAACTTGGGATGGTCATTTAGAACTGGCAGACTAGAGTCTTGGAGAGGGGAGTGGAATTCCAGGTGTAGCGGTGAAATGCGTAGATATCTGGAGGAACATCAGTGGCGAAGGCGACTCCCTGGCCAAAGACTGACGCTCATGTGCGAAAGTGTGGGTAGCGAACAGGATTAGATACCCTGGTAGTCCACACCGTAA
+
GGGGGGGGGGGGGGGGGGGG,CFGGGGGGGGGGGGGGGGGGGGGGGGGGGGGGGGGGGFGGGGGGGGGGGGGGGGGGGGGGGGGGGGGGGGGGGGGGGGGGGGGFGGGGGGGGGGGGGGGGGGGGGGGGGGGGGGGGGGGGGFGGGGGGGGGGGGGGGGGGGGGGGGGGGGGGGGGGGGGGGGGGGGGGGGGGGGGGGGGGGGGGGGGGGGGG6FGGGGGGGGGGDGGFFGGGDGFGGGGGGEFFFGGGGEFFFGFFFFFGGFGFFGFFFFFFGFFFFFFGG
@M02352:288:000000000-CKWC8:1:1101:23089:18262 1:N:0:TAGCGCTC+TCTCACCG
TACGGAGGGTGCGAGCGTTAATCGGAATTACTGGGCGTAAAGCGCATGCAGGTGGTTCATTAAGTCAGATGTGAAAGCCCGGGGCTCAACCTCGGAACTGCATTTGAAACTGGTGACCTAGAGTGCTGTAGAGGGGGGTAGAATTTCAGGTGTAGCGGTGAAATGCGTAGAGATCTGAAGGAATACCAGTGGCGAAGGCGGCCCCCTGGACAGACACTGACACTCAGATGCGAAAGCGTGGGGAGCAACCAGGATTAGATACCCTGGTAGCCCACGCCGTAA
+
GGGGGGGGCFGGGGGGGGGG<6EFGGCFGGAFGGG?CGGGGG@F++6B,CFG6EE445:E5FFGGGGGFFGGCFGG9,:?F+FFGGGGGGGGGC:4BFC5F9FGDCFG<,5E,CF=,,C<<8,3C<FG=>DFG@7+@*2/;C+3++3+<+<+++0+:888FG9700:*:8*0+0+3A<CD<F8C9E:E8FGFD>E5C>FGC:*/?E=F*C56/A8008:+0+22*7C+<+21>EC50*1;EE51655C0*)8,,C*)6)/+<F7=FC6)*).8*.((4>,>D
@M02352:288:000000000-CKWC8:1:1101:16695:18266 1:N:0:TAGCGCTC+TCTCTCCG
TACGGAGGGTCCGAGCGTTAATCGGAATTACTGGGCGTAAAGCGCGCGTAGGTGGATTGGTCAGTCAGATGTGAAAGCCCAGGGCTCAACCTTGGAACTGCATCTGATACTGCTAGTCTAGAATACAGTAGAGGGTAGTGGAATTTCCTGTGTAGCGGTGAAATGCGTAGATATAGGAAGGAACACCAGTGGCGAAGGCGACTACCTGGACTGATATTGACACTGAGGTGCGAAAGCGTGGGGAGCAAACAGGATTAGATACCCTGGTAGTCCACGCCGTAA
+
GGGGGGGGGGGGGGGGGGGGFFGGGGGGGGGGGGGGGGGGGGGGGGGGGGGGGGGGGG?GGFGGGGGGGGGGGGGGGGGGGGGGGGGGGGGGGGGGGGGGGGGGGGGGGGGGGGGGGGGGGGGGGGGGGGGGGGGGGGGGGGGGGGGGGGGGGGGGGGGGGGGGGGGGGGGGGGGGGGGGGGGGGGGGGGGGGGGGEGGGGGGGGGGGGFGGGGGGFFGGGGGGGGGGGGGGGGGFGGGGGGFFFEFG?GFF?BGGF?AFFFGGFFFFAFFFFGFFFFFFGG
@M02352:288:000000000-CKWC8:1:1101:20845:18288 1:N:0:TAGCGCTC+TCTCTCCG
TACGGAGGGTGCGAGCGTTAATCGGAATTACTGGGCGTAAAGCGCACGCAGGCGGTTTGTTAAGCTAGATGTGAAAGCCCCGAGCTCAACTTGGGATGGTCATTTAGAACTGGCAGACTAGAGTCTTGGAGAGGGGAGTGGAATTCCAGGTGTAGCGGTGAAATGCGTAGATATCTGGAGGAACATCAGTGGCGAAGGCGACTCCCTGGCCAAAGACTGACGCTCATGTGCGAAAGTGTGGGTAGCGAACAGGATTAGATACCCTGGTAGTCCACACCGTAA
+
GGGGGGGGGGGGGGGGGGGGGGGGGGGGGGGGGGGGGGGGGGGGGGGGGGGGGGGGGGGGGGGGGGGGGGGGGGGGGGGGGGEGGGGGGGGGGGGGGGGGGGFGGGGGGGGGGGGGGGGGGGGGGGGGGGGGGGGGGGGGGGGGGGGGGGGGGGGGGGGGGGGGGGGGGGGGGGGGGGGGGGGGGFGGGGGGGGGGGGGGGGGGGGGGGGGGGGGGGGGGGGGGGGGGGGGGGGGFGGGGGGFFBFGDGGFFFBGGFFFFGGGGFFGFFFDAFGFFFFFFGG
@M02352:288:000000000-CKWC8:1:1101:28042:18451 1:N:0:TAGCGCTC+TCTCTCCG
TACGGAGGGTCCGAGCGTTAATCGGAATTACTGGGCGTAAAGCGCACGCAGGCGGTTTGTTAAGCTAGATGTGAAAGCCCTGGGCTCAACCTGGGAATTGCATTTAGAACTGGCAGGCTAGAGTTTTGGAGAGGGGAGTGGAATTCCAGGTGTAGCGGTGAAATGCGTAGATATCTGGAGGAACATCAGTGGCGAAGGCGACTCCCTGGTCAGTAACTGACGCTCATGTGCGAAAGTGTGGGTAGCGAACAGGATTAGATACCCTGGTAGTCCACACCGTAA
+
GGGGGGGGGGFGGGGGGGGEGGGGGGGGGGGGGGGGGGGGGGGGGGGGGGFGGGGFEGGGGGGGGGGGGGGGGGGGGGGGGGGGGGGGGGGGFGGGGGGGGGGGGGFFFGGGGGGGGGGGGGGFGGGGG?FAFGGGFGGGGGFGC9FGGGGGGEGGGGGEGGGGGGGEEEEFFCGCFGGGEGFCFGGGGGGFE:CGCCFGGGGGGGGGGEFFGGGGGGGGFEC/;DGG<:D7EED:CFCFGG:<:FDGGG@F:17C?FFFGGGGFFG@5=4AFGFFBF@:FD
@M02352:288:000000000-CKWC8:1:1101:22961:18513 1:N:0:TAGCGCTC+TCTCTCCG
TACGGAGGGTGCGAGCGTTAATCGGAATTACTGGGCGTAAAGCGCACGCAGGCGGTTTGTTAAGCTAGATGTGAAAGCCCCGAGCTCAACTTGGGATGGTCATTTAGAACTGGCAGGCTAGAGTTTTGGAGAGGGGAGTGGAATTCCAGGTGTAGCGGTGAAATGCGTAGATATCTGGAGGAACATCAGTGGCGAAGGCGACTCCCTGGTCAGTAACTGACGCTCATGTGCGAAAGTGTGGGTAGCGAACAGGATTAGATACCCTGGTAGTCCACACCGTAA
+
GGGGGGGGGGGGGGGGGGGGGGGGGGGGGGGGGGGGGGGGGGGGGGGGGGGGGGGGGGGGGGGGGGGGGGGGGGGGGGGGGGGGGGGGGGGGGGGGGGGGGGGGGGGGGGGGGGGGGGGGGFGGGGGGGGGGGGGGGGGGGGGGGGGGGGFGGGGGGGGGGGGGGGGGGGGGGGGGGGGGGGGGGGGGGGGGGGGGGGGGGGGGGGGGGGGGGGGGGGGGGGGGGGGGGGGGGGGFGGGGGGFBFFGGGGFFFFDFFFFFGFGGFFGFFFFFFGFB?FFFGG
@M02352:288:000000000-CKWC8:1:1101:19937:18565 1:N:0:TAGCGCTC+TCTCTCCG
TACGAGGGGTGCAAGCGTTAATCGGAATTACTGGGCGTAAAGCGTTCGTAGGCGGTTTGTTAAGCAAGATGTGAAAGCCCAGGGCTCAACCTTGGAACTGCATTTTGAACTGGCAAACTAGAGTACTGTAGAGGGTGGTGGAATTTCCAGTGTAGCGGTGAAATGCGTAGAGATTGGAAGGAACATCAGTGGCGAAGGCGGCTACCTGGACAAATACTGACACTGAGGCACGAAAGCGTGGGGAGCAAACAGGATTAGATACCCTGGTAGTCCACGCCGTAA
+
GGGGGGGEGGGGGFGGGFGGGGGFGGGGGGGGGGGGGGGGGGGGGGDFFGGGGGGGGGGGGGGGGGGGGGGGGGGGGGGGGGGGGGGGGGGGGGGGGGGGGGGGGGGGGGGGGGGGGGGGGGGGGGGGGGGGGGGGGGGGGGGGGGGGGGFFGGGGGGGGGGGGGGGGGGEFFGGGGGGGGGGGGFGGGGGGGGGGGGFGGGGGGGGGGGGGGGGGGGGGGGGGGGFFGGGGGGGFGGGGGGFFFFGFFGFFFFGGFFFFGGGGFFGFFFF<?GFFFBDBC<
@M02352:288:000000000-CKWC8:1:1101:12529:18591 1:N:0:TAGCGCTC+TCTCTCCG
TACGGAGGGTGCGAGCGTTAATCGGAATTACTGGGCGTAAAGCGCATGCAGGTGGTTTGTTAAGTCAGATGTGAAAGCCCGGGGCTCAACCTCGGAAGGTCATTTGAAACTGGCAAACTAGAGTACTGTAGAGGGGGGTAGAATTTCAGGTGTAGCGGTGAAATGCGTAGAGATCTGAAGGAATACCAGTGGCGAAGGCGGCCCCCTGGACAGATACTGACACTCAGATGCGAAAGCGTGGGGAGCAAACAGGATTAGATACCCTGGTAGTCCACGCCGTAA
+
GGGGEEEGGGGGGGGGGFFGFGFFGEFGGGGGGGGGGGGGGGGGGGGGGGGGCFGGGGGGGFGFGGGGGGGGGGGGGGGGGGGGGEGGGGGGGGGGGGGFFGGGFGGGGGGGGGGGGGFGGFGGFGGFGGGGGGGGGGGGGGGGGGGGGGGGGGGGGGCEGGFCEFGGGGGGGGGFGGGGGGGFFGGGGGGGGGGGGGGGGGCCGDECC:FGGGGFGGGGGGGGGGFGGGGGGGGFGGGGGGFFFFGFCGFFFBGGFFFFGGGG?FGFFFFBFGFFFFFBGG
@M02352:288:000000000-CKWC8:1:1101:23001:18619 1:N:0:TAGCGCTC+TCTCTCCG
TACGGAGGGTCCGAGCGTTATCCGGAATCATTGGGTTTAAAGGGTCCGCAGGCGGTCGATTAAGTCAGAGGTGAAATCCCATAGCTCAACTATGGAACTGCCTTTGATACTGGTTGACTTGAGTCATATGGAAGTAGATAGAATGTGTAGTGTAGCGGTGAAATGCATAGATATTACACAGAATACCGATTGCGAAGGCAGTCTACTACGTATGTACTGACGCTCATGGACGAAAGCGTGGGGAGCGAACAGGATTAGATACCCTGGTAGTCCACGCCGTAA
+
GGGGGFGGGGGGGGGGGGGGGGGGGGGGGGGGGGGGGGGGGGGGGGGGGGGGGGGFGGGGGGGGGGGGGGGGGGGGGGGGGGGGGFGGGGGFGGGGGGGGGGGGGGGGGGGGGGGGGGGGGGGGGGGGGGGGGGGGGGGGGGFGGGGGGGGGGGGGGGGGGGGGGGGGGGGGGGGGGGGGGGGGGGGGGGGGGGGGGGGGGGFGGGGGGGGGGGGGGGGGGGGGGGGGGGGGGGGFGGGGGGFFFFGGGGFFFFGGFFFFGGFGFFGFFFFDFGFFFFEFGD
@M02352:288:000000000-CKWC8:1:1101:25506:18659 1:N:0:TAGCGCTC+TCTCTCCG
TACGGAGGGTCCGAGCGTTAATCGGAATTACTGGGCGTAAAGCGCACGCAGGCGGTTTGTTAAGCTAGATGTGAAAGCCCTGGGCTCAACCTGGGAATTGCATTTAGAACTGGCAGGCTAGAGTTTTGGAGAGGGGAGTGGAATTCCAGGTGTAGCGGTGAAATGCGTAGATATCTGGAGGAACATCAGTGGCGAAGGCGACTCCCTGGTCAGTAACTGACGCTCATGTGCGAAAGTGTGGGTAGCGAACAGGATTAGATACCCTGGTAGTCCACACCGTAA
+
GGGGGGGGGB<@CGGGGGG>,EFGGGGGGGGGGGGGGGGGGGGG:FGGCGGGGGG+FFGFFFGGAFCGC9FGGGGGCGGGCGGGGGGGGGGE8FGGGGGGGAF9DFDGGGGG,FGGCEGGGGGGG9DCFFGGGGGGGGGGGGGGGGGGGGGGGGG9FGGGGGGGCFGGGGGGGGCGGGGGGGGGG9FGGGGGGGGGGGGG8EGG?FFGG82:F@@EGGGGGGGGGG9EGFGGGGGFGGGGGG5<?F5DEGFFFFGGFFFFGGGGFFGFFFFFFGF24:EFGG
@M02352:288:000000000-CKWC8:1:1101:23371:18669 1:N:0:TAGCGCTC+TCTCTCCG
TACGGAGGGTGCAAGCGTTACTCGGAATCACTGGGCGTAAAGAGCGTGTAGGCGGGTTTGTAAGTTTGAAGTGAAATCCAATGGCTCAACCATTGAACTGCTTTGAAAACTGCTTACCTAGAATATGGGAGAGGTAGATGGAATTTCTGGTGTAGGGGTAAAATCCGTAGAGATCAGAAGGAATACCGATTGCGAAGGCGATCTACTGGAACATTATTGACGCTGAGACGCGAAAGCGTGGGGAGCAAACAGGATTAGATACCCTGGTAGTCCACGCCCTAA
+
GGGGGGGGGGGGFGGGGGGGGGGGGGGGGGGGGGGGGGGGGGGGGGFGGGGGGGGGGGGGGGGGGGGGGGGGGGGGGGGGGGGDGGGGGGGGGGGGGGGGGGGGGGGGGGGGGGGGGGGGGGGCFGGGGGFGGGGGGGGGGGGGGGGGGGGGGGGGGGGGGGGGGGGGGGGGGGGGGFGGGGGGGGGGGGGGGGGGGGGGGGGGGGGGGGGGGGGGFGGGGGGGGGGDE5DGGGGFGGGGGGFFFFGGGGFFFFGGFFFFG?FCFFGFFFBFFGF:>FEBGG
@M02352:288:000000000-CKWC8:1:1101:21139:18699 1:N:0:TAGCGCTC+TCTCTCCG
TACGGAGGGTCCGAGCGTTAATCGGAATTACTGGGCGTAAAGCGCGCGTAGGTGGATTGGTCAGTCAGATGTGAAAGCCCAGGGCTCAACCTTGGAACTGCATCTGATACTGCTAGTCTAGAATACAGTAGAGGGTAGTGGAATTTCCTGTGTAGCGGTGAAATGCGTAGATATAGGAAGGAACACCAGTGGCGAAGGCGACTACCTGGACTGATATTGACACTGAGGTGCGAAAGCGTGGGGAGCAAACAGGATTAGATACCCTGGTAGTCCACGCCGTAA
+
GGGGGGGGGGGGGGGGGGGGGGGGGGGGGGGGGGGGGGGGGGGGGGGGGGGGFGGGGGGGGGGGGGGGGGGGGGGGGGGGGGGGGGGGGGGGGGGGGGGGGGGGGGGGGGGGGGGGGGGGGGGGGGGGGGGGGGGGGGGGGGGGGGGGGGGGGGGGGGGGGGGGGGGGGGGGGGGGGGGGGGGGGGGGGGGGGGGGGGGGGGGGGGGGGGGGGGGGGGFGGGGGGGGGGGGGGGGFGGGGGGFFFFGGGGFFFFGG?=9FGGGGFFGFFFFFFGFFFFFFGG
@M02352:288:000000000-CKWC8:1:1101:21156:18708 1:N:0:TAGCGCTC+TCTCTCCG
TACGGAGGGTCCGAGCGTTAATCGGAATTACTGGGCGTAAAGCGCGCGTAGGTGGATTGGTCAGTCAGATGTGAAAGCCCAGGGCTCAACCTTGGAACTGCATCTGATACTGCTAGTCTAGAATACAGTAGAGGGTAGTGGAATTTCCTGTGTAGCGGTGAAATGCGTAGATATAGGAAGGAACACCAGTGGCGAAGGCGACTACCTGGACTGATATTGACACTGAGGTGCGAAAGCGTGGGGAGCAAACAGGATTAGATACCCTGGTAGTCCACGCCGTAA
+
GFGGGFFECFFGGGFGGGG@CFGGGGGGGGGGGFGFFCFGEEGGGGGGGGGGGGFFFGGGFGEFGGGGFGGFGGGGGGFGGGGGGGGGGGGGGGCDEFGGGGGGGGGGGGGGGGGGGFGGGGGFGCGGGGGGGGGECEFGGGGGFGGGAFGGFFFFGGECFGGGDFGEEECBFGFEFGGGEFGGFGGGFGGGGEGGGGGGCCGGGF6EEF76CG<7AFFFFGGGGDGFFCGDGEGBDGGGGGFF>DG<+>77<0CC?@>FGGGCF@C7694:BFFFF3@2DC
@M02352:288:000000000-CKWC8:1:1101:3016:18710 1:N:0:TAGCGCTC+TCTCTCCG
TACGGAGGGTCCGAGCGTTATCCGGAATCATTGGGTTTAAAGGGTCCGCAGGCGGTCGATTAAGTCAGAGGTGAAATCCCATAGCTCAACTATGGAACTGCCTTTGATACTGGTTGACTTGAGTCATATGGACGTAGATAGAATGTGTAGTGTAGCGGTGAAATGCATAGATATTACACAGAATACCGATTGCGAAGGCAGTCTACTACGTATGTACTGACGCTCATGGACGAAAGCGTGGGGAGCGAACAGGATTAGATACCCTGGTAGTCCACGCCGTAA
+
FGGGC;CFGGGGCFCGFGG,FACEC7FDCGFEEFGF@C<<EFG:EAF>7>:F@EEGGGGGGE<?FEEFFEFFBEFGGAFGGCBF,CFGAGD,BF=E,BF@<DFFGCFG,FFDFFF7BFDGE,3FB=3@FGFG,CCCF@FFGGCCE>DFGDGGFF,EFGGCCCFFFF,@CCCCCCFGC9CE:FBFFCCC:<FF9BC*8:E>8CFDCFG9>=C?FGG9<ECCF8CEEGGFF6DD*/CB4CG5CGF09EDD5C;:??FFBFFF+<8CF>GFAFFFFGF<>6@>GD
@M02352:288:000000000-CKWC8:1:1101:3032:18719 1:N:0:TAGCGCTC+TCTCTCCG
TACGGAGGGTCCGAGCGTTATCCGGAATCATTGGGTTTAAAGGGTCCGCAGGCGGTCGATTAAGTCAGAGGTGAAATCCCATAGCTCAACTATGGAACTGCCTTTGATACTGGTTGACTTGAGTCATATGGAAGTAGATAGAATGTGTAGTGTAGCGGTGAAATGCATAGATATTACACAGAATACCGATGGCGAAGGCAGTCTACTACGTATGTACTGACGCTCATGGACGAAAGCGTGGGGAGCGAACAGGATTAGATACCCTGGTAGTCCACGCCGTAA
+
GGGGGGGGGG,E@FEGGGGF@,CBF@FGCF<FGGGB,BFGGGCFF,EF+CFG:FGG@+@FGGGGGEBFGDGGGGGGCFGGGF8FGGGGFGCAEFGGGFGGGDFG95D,<E<FG<53DFG@FGGGAD9DF@FG,>FC@=FCFFGGGGD@7FFGGGFGGGGGGGGGGG;EFGGCGF:@@EC,>FGCGCF*:F*=EGGGGGG>BCC2FFGE@?<FC92BFGGGGGGGGGGG+<CDGEGFFGDDGG>?FFGGGGFFFFGGBFFFGGGGFFGFFFFFFGF:BFFFGG
@M02352:288:000000000-CKWC8:1:1101:20148:18744 1:N:0:TAGCGCTC+TCTCTCCG
TACGGAGGGTGCGAGCGTTAATCGGAATTACTGGGCGTAAAGCGCACGCAGGCGGTTTGTAAAGCTAGATGTGAAAGCCCCGGGCTCAACCTGGGACGGTCATTTAGAACTGGCAGACTAGAGTCTTGGAGAGGGGAGTGGAATTCCAGGTGTAGCGGTGAAATGCGTAGATATCTGGAGGAACATCAGTGGCGAAGGCGACTCCCTGGCCAAAGACTGACGCTCATGTGCGAAAGTGTGGGTAGCGAACAGGATTAGATACCCTGGTAGTCCACACCGTAA
+
GGGGGGGGGGGGGGGGGFGGFGGGGGGGGGGGGGGGGGGGGGGGGGGGGGGGGEGFGGGGGGGGGGGGGGGGGGGGGGGGGGGGGGGGGGGGGGGGGGGGGGGGGGGGGGGGGGGGGGGGGGGGGGGGGGGGGGGGGGGGGGGGGGGGGGGGGFGGGGGGGGGGGGGGGGGGGGFFFFGGGGGGGGGGGFGGGGGGGGGGGGGGGGGGGGCCGGGGGFGGGGGGGC9FC+:DEGGFGGGGGGFFFFGGGGFFFFGGFFF?EFGGFFGFDF<A6CFF??:?FD
@M02352:288:000000000-CKWC8:1:1101:11172:18756 1:N:0:TAGCGCTC+TCTCTCCG
TACGGAGGGTCCGAGCGTTATCCGGAATCATTGGGTTTAAAGGGTCCGCAGGCGGTCGATTAAGTCAGAGGTGAAATCCCATAGCTCAACTATGGAACTGCCTTTGATACTGGTTGACTTGAGTCATATGGAAGTAGATAGAATGTGTAGTGTAGCGGTGAAATGCATAGATATTACACAGAATACCGATTGCGAAGGCAGTCTACTACGTATGTACTGACGCTCATGGACGAAAGCGTGGGGAGCGAACAGGATTAGATACCCTGGTAGTCCACGCCGTAA
+
GGGGGGGGGGGGGGGGGGGGGGGGGFGGGGGGGGGFFGGGGGGGGGGGGGGGGGGFGGGGGGGGGGGGGGGGGGGGGGGGGGCFGGGGGGGGGGGGGGGGGGGGGGGGGGGGGGGGGGGGGGGGGGGGGGGGBFGGGGGGGGGGGGGGGGGGGGGGGGGGGGGGGGGGGGGGGGGGGGGGGGGGGGGGGGGGGGGGGGGGGGGGGGGGGDGGGGGGGGGGGDGEGGFGGGGGGGGFGGGGGGFFFFGGGGFFFFGGBFFFGGGGFFGFBFAFFFFFFFFFGG
@M02352:288:000000000-CKWC8:1:1101:23904:18847 1:N:0:TAGCGCTC+TCTCTCCG
TACGGAGGGGGTTAGCGTTGTTCGGAATTACTGGGCGTAAAGCGTACGTAGGCGGATCAGAAAGTATGGGGTGAAATCCCAGGGCTCAACCCTGGAACTGCCTCATAAACTCCTGGTCTTGAGTTCGAGAGAGGTGAGTGGAATTCCAAGTGTAGAGGTGAAATTCGTAGATATTTGGAGGAACACCAGTGGCGAAGGCGGCTCACTGGCTCGATACTGACGCTGAGGTACGAAAGTGTGGGGAGCAAACAGGATTAGATACCCTGGTAGTCCACCCCGTAA
+
GFGGGFFGGGGGGGGGGGGGG8FGGGGGGGGGGGGGGGGGGGGGGGGGGGGGGGGGGGGGGGGGGGGGFGGGGGGGGGGGFGGGGGGGGGGGGGF>>FFBFFGGFGGGFFFGGGGFFFFCFCCFGGCFGGG>FFGF,<FGGGFGCFGGFFGGGG;<FCGGGGFGGGCCFGGGGGGGDCFGGGFF,FEFCGGFEEGGGGGGEGGG6<CGFGGGGD:;?FCCF8*/:3@=E6DDEGC3:+>7EEE60>FGCGFFF6FG2756AFGGFFF?9*4<?*=(4934DD
@M02352:288:000000000-CKWC8:1:1101:7134:18886 1:N:0:TAGCGCTC+TCTCTCCG
TACGGAGGGTCCGAGCGTTATCCGGAATCATTGGGTTTAAAGGGTCCGCAGGCGGTCGATTAAGTCAGAGGTGAAATCCCATAGCTTAACTATGGAACTGCCTTTGATACTGGTTGACTTGAGTCATATGGAAGTAGATAGAATGTGTAGTGTAGCGGTGAAATGCATAGATATTACACAGAATACCGATTGCGAAGGCAGTCTACTACGTATGTACTGACGCTCATGGACGAAAGCGTGGGGAGCGAACAGGATTAGATACCCTGGTAGTCCACGCCGTAA
+
GGGGGGGGGGGGGGGGGGGGGGGGGGGGGGGGGGGFGGGGGGGGGGGGGGGGGGGFGGGGGGGGGGGGGGGGGGGGGGGGGGGGGGGGGGGGGGGGGFGGGGGGGGGGGGGGGGGGGGGGGGGGGGGGGGGGGGGGGGGGGGGGGGGGGGGGGGGGGGGGGGGGGGGGGGGGGGGGGGGGGGGGGGGGGGGGGGGGGGGGGGGGGGGGGGGGGGGGGGGGGGGEGGGGGGGGGGGFGGGGGGEFFFGGGGFFFFGGFFFFGGGGFFGFFFFFFGFFFFFBDC
@M02352:288:000000000-CKWC8:1:1101:4740:18896 1:N:0:TAGCGCTC+TCTCTCCG
TACGAGGGGTGCAAGCGTTAATCGGAATTACTGGGCGTAAAGCGTGCGTAGGTGGTTTGTTAAGCAAGATGTGAAAGCCCCGGGCTCAACCTGGGAACTGCATTTTGAACTGGCAAACTAGAGTATTGTAGAGGGTAGTGGAATTTCCAGTGTAGCGGTGAAATGCGTAGAGATTGGAAGGAACATCAGTGGCGAAGGCGGCTACCTGGACAAATACTGACACTGAGGCACGAAAGCGTGGGGAGCAAACAGGATTAGATACCCTGGTAGTCCACGCCGTAA
+
GGGGCFGGGGGGGGGGGGGGDFGGGGGGGGGGGGGGGGGGGGGGGGGGG:FGGGGGGGGGGGGGGGGGGGGGGGGGGGGCGGGGGGGGGGGGGGGGGGGGGGGGGGGGGGGGGFGGGGGFGDGGGGFGGGGGGGGGGGGGGGGGGGFFGGGGGGGGGGGGGGGGGGGEEGGGGGGGGGGGGGGGGGGDGGGGGEGGGGGGGGGGGGGGGGGGGFFGGGGGGGGGGGDFEEDGGGGFGGGCEGFFFFGGFGFFFFGG<FFFFGGGFFGFFFFBFGFFF1>BDC
@M02352:288:000000000-CKWC8:1:1101:22232:18899 1:N:0:TAGCGCTC+TCTCTCCG
TACGAGGGGTGCAAGCGTTAATCGGAATTACTGGGCGTAAAGCGTTCGTAGGCGGTTTGTTAAGCAAGATGTGAAAGCCCAGGGCTCAACCTTGGAACTGCATTTTGAACTGGCAAACTAGAGTACTGTAGAGGGTGGTGGAATTTCCAGTGTAGCGGTGAAATGCGTAGAGATTGGAAGGAACATCAGTGGCGAAGGCGGCCACCTGGACAGATACTGACGCTGAGGAACGAAAGCGTGGGGAGCGAACAGGATTAGATACCCCGGTAGTCCACGCCGTAA
+
GGGGDFCFGCGGFFGGGGCG8CFGGGGGGGGGGGGGGGGGGGGGG:CFCEGGFGGGGGGGGGGGGGGF<FGD<FGGCFF<FFFGFFFGGG8FFGFDGFGGGGGC?FFGGGGG@FGFGGGGGGGGGFGGGGGFGG>=FFFFGGGFFFGGGGGEFGGGGGGFGGGGGGGGGDGC9,>:C:FGEGGGGCFGFCBCGCEEGGFGCGGGGGGGGGFFF?CGGGCGGECEGGGGFGFC5:C3CE>>E=>?FEDDEGFFB(6:3*6@GGFD)8C@>E3<FFF?BFDBGC
@M02352:288:000000000-CKWC8:1:1101:15788:18900 1:N:0:TAGCGCTC+TCTCTCCG
TACGGAGGGTGCAAGCGTTACTCGGAATCACTGGGCGTAAAGAGCGTGTAGGCGGGTTTGTAAGTTTGAAGTGAAATCCAATGGCTCAACCATTGAACTGCTTTGAAAACTGCTTACCTAGAATATGGGAGAGGTAGATGGAATTTCTGGTGTAGGGGTAAAATCCGTAGAGATCAGAAGGAATACCGATTGCGAAGGCGATCTACTGGAACATTATTGACGCTGAGACGCGAAAGCGTGGGGAGCAAACAGGATTAGATACCCTGGTAGTCCACGCCCTAA
+
GGGGGGGGGGGGGGGGGGGGGGGGGGGGGGGGGGGGGGGGGGGGGGGGGGGGGGGGGGGEGGGGFGGGGFGGGGGGGGGGGGGGGGGGGGGGGGGGGGGGGGGGGGGGGGGGGGGGGGGGGGGGGGGGGGGGGDFGGEGGGGFGGGGGGGFGFGGGGGGGGGGGGGGGGGGFGFGGGGGGGGGGGGGGGGGGFGGGGGGGGGGGGGGGGGFGGGGGGGGGGGGGGGGGGGGGGGGFGGGGGGFFFFGGGGFFFFGGFFFFGGGGFFFFFFAFFGFFFFEFFG
@M02352:288:000000000-CKWC8:1:1101:24596:19089 1:N:0:TAGCGCTC+TCTCTCCG
TACGAGGGGTGCAAGCGTTAATCGGAATTACTGGGCGTAAAGCGTGCGTAGGTGGTTTGTTAAGCAAGATGTGAAAGCCCCGGGCTCAACCTGGGAACTGCATTTTGAACTGGCAAACTAGAGTATTGTAGAGGGTAGTGGAATTTCCAGTGTAGCGGTGAAATGCGTAGAGATTGTAAGGAACATCAGTGGCGAAGGCGGCTACCTGGACAAATACTGACACTGAGGCACGAAAGCGTGGGGAGCAAACAGGATTAGATACCCTGGTAGTCCACGCCGTAA
+
GGGGFGGGGEGGGGGGGG@FFFGGGGGGGGGGG@FGGFGCDFGGGGGGGGGGGGG@FGGGFEGGGGGGGGGFGGGGGCFGGGGGGGGGFBFGGGGGGFGGGEGGGGGGGGGFFGFGGGGGGDFFFGFFGGGFGGGGGGGGGGFGGGAFGGFGGFGGGDGGGGGGGGGGGGCEGGGGEGGGGFGFFGGCFGGGGCEGCGFGGGDGGGGGGGGFEEGGGGGGGGGGGGGGGGGGGGGFFGGCEDF?BEC7CFFFB?GGFFFFGGFGFFGFFFBFFGFF>FFFCD
@M02352:288:000000000-CKWC8:1:1101:3723:19104 1:N:0:TAGCGCTC+TCTCTCCG
TACGGAGGGTCCGAGCGTTAATCGGAATTACTGGGCGTAAAGCGCGCGTAGGTGGATTGGTCAGTCAGATGTGAAAGCCCAGGGCTCAACCTTGGAACTGCATCTGATACTGCTAGTCTAGAATACAGTAGAGGGTAGTGGAATTTCCTGTGTAGCGGTGAAATGCGTAGATATAGGAAGGAACACCAGTGGCGAAGGCGACTACCTGGACTGATATTGACACTGAGGTTCGAAAGTGTGGGGAGCAAACAGGATTAGATACCCTGGTAGTCCACGCCGTAA
+
GGGGGFGG7FFGGGGGGGGF,CFGGFCFGG<FGGG8@FGGGGGF+@FGGEGGGGGGFEG,FFGGGGGG9FGGGGGGG88:A<FGGGGGGGG?FF=FG<FFGF?,FGGGGGGGDF<FGGG9FF<FFGGGGGGGGG+3<FFFGGGGGCCBEFGGGGGGGGGGGGGGGGGGGGGGGG@;FFFFGGGGCGGC<FFFGGGGGGGE8CG>@FGGGDGGG8+<<EGGGGGGGGGGG*>CCGGF*AFGGG:?0>GFFGFFFFGGFFFFGGGGFFGFFFFFFGFFFFDFGG
@M02352:288:000000000-CKWC8:1:1101:10080:19125 1:N:0:TAGCGCTC+TCTCTCCG
TACAGAGGGTGCAAGCGTTAATCGGAATTACTGGGCGTAAAGCGCGCGTAGGTGGTTTGTTAAGTCGGATGTGAAAGCCCAGGGCTCAACCTTGGAATTGCACCCGATACTGGCAGGCTAGAGTACGATAGAGGAGTGTGGAATTTCCTGTGTAGCGGTGAAATGCGTAGATATAGGAAGGAACATCAGTGGCGAAGGCGACACTCTGGATTGATACTGACACTGAGGTGCGAAAGCGTGGGGAGCAAACAGGATTAGATACCCTGGTAGTCCACGCCGTAA
+
GGGGGGGGGGGGGGGGGGGGGGGGGGGGGGGGGGGGGGGGGGGGGGGGFGGGFGGGGGGGGGGGGGGGGGGGGGGGGGGGGGGGGGGGGGGGGGGGFGGGGGGGGGGGGGGGGGGGGGGGGFGGGGGGGGGGGGGGGGGGGGGGGGGGGGGGGGGGGGGGGGGGGGGGGGGGGGGGGGGGGGGGGGGGGGGGGGGGGGGGGGGGGGCGFGGGGGGGGFCEDFGGGGGGGGGGGGGEGGGGGGFFFFFGFGFFFFCGFFFFGGEFFFGFFFFAFGF<BFFFGD
@M02352:288:000000000-CKWC8:1:1101:12188:19136 1:N:0:TAGCGCTC+TCTCTCCG
TACGGAGGGTCCGAGCGTTATCCGGAATCATTGGGTTTAAAGGGTCCGCAGGCGGTCGATTAAGTCAGAGGTGAAATCCCATAGCTCAACTATGGAACTGCCTTTGATACTGGTTGACTTGAGTCATATGGAAGTAGATAGAATGTGTAGTGTAGCGGTGAAATGCATAGATATTACACAGAATACCGATTGCGAAGGCAGTCTACTACGTATGTACTGACGCTCATGGACGAAAGCGTGGGGAGCGAACAGGATTAGATACCCTGGTAGTCCACGCCGTAA
+
GGGGGGGGGGGGGGGGGGGGGGGGGGGGGGGGGGGGGGFGGGGGGFFGGGGGGGGGGGGGGGGGGGGGGGGGGGGGGGGGGGAFGGGGGGGGGGGGGGGGGGGGGGGGGGGGGGGGGGGGGGGGGGGGGGGGDGG9FFGGGGGGGGGGGGGGGGGGGGGGGGGGGGGGGGGGGGGGGGGGGGGGGGGGGGGGGGGGGGGGGGGGGGGCFGGGGGGGGGGGGGGGGGGGGDGGGGGFGGGGGGFFFFDGGGFFFFGGFFFFGGGGFFGFA8AFFGFFFFFFGD
@M02352:288:000000000-CKWC8:1:1101:14194:19141 1:N:0:TAGGGCTC+TCTCTCCG
TACGTAGGGTGCAAGCGTTATCCGGAATTATTGGGTGTAAAGGGCCCGTAGGCGGGCAAGCAAGTCAGAGGTGAAATCCCATGGCTTAACTCTGGAACTGCCTTTGAAACTGGTTAACTTGAGTCATATAGAGGTAGATAGAATTCCTAGTGTAGCGGTGAAATGCATAGATATTAGGAAGAACACCGATTGCGAAGGCAGTCTACTAGGCATGTACTGACGCTCATGGACGAAAGCGTGGGGAGCGAACAGGATTAGATACCCTGGTAGTCCACGCCGTAA
+
DGGG6FEGG6,CEGGGGGGGGGGGGG@F<F<FGGG@6FFGGGGG7,6@7CFGGGG+C+9++BFGGGGGG9FGGGGGGGG<F9,BFGGGGG,,<A>DGCFGG8DFGGG<FGGGCF9,,CFCGGGG9DG,,,8@,@3@F9@,@FDG93,@FGGGGGGGGGGGGGGGGG,@CGGGGGGG94,<CGG:FGGE*=*=EGGGGGG6B<FF9CG++0*0+*5<EGGGGGDG*9:F++9DEGGFGGGGGGF<6DDGGGFFFFFGFF<7CFGGFFGFFFFFFG4?BFF>GG
@M02352:288:000000000-CKWC8:1:1101:13233:19199 1:N:0:TAGCGCTC+TCTCTCCG
TACGAGGGGTGCAAGCGTTAATCGGAATTACTGGGCGTAAAGCGTGCGTAGGTGGTTTGTTAAGCAAGATGTGAAAGCCCCGGGCTCAACCTGGGAACTGCATTTTGAACTGGCAAACTAGAGTATTGTAGAGGGTAGTGGAATTTCCAGTGTAGCGGTGAAATGCGTAGAGATTGGAAGGAACATCAGTGGCGAAGGCGGCTACCTGGACAGACACTGACACTCAGATGCGAAAGCGTGGGGAGCAAACAGGATTAGATACCCTGGTAGTCCACGCCGTAA
+
GGGGFGGGGGGGGGGGGEDEGGGGGGEGGGGFEFGGGFGGGGGGFDGGFFFGCFFFGGGGGGGGGGGGGGGGGGGGGGGGGEEDGGGGGGGGGGGGGGGGGGGFGGGGGGGGGGGGGGGGGGGGGGFFGGGGGGGDGGGGGGGGGGGGGGGGGGGGGGGGGGGGGGGEGGGGGDGGGGGGGGGGGGGGGGGGGGGGCGGGGGDGFFGGGGGGGGGGGFFG8FG6FCFGFGGGGGGFGGGGGGD?FBGGGGFFFFDGBFFFGGDGFFGFFFFF?CFFBFE>GD
@M02352:288:000000000-CKWC8:1:1101:5552:19261 1:N:0:TAGCGCTC+TCTCTCCG
TACGAGGGGTGCAAGCGTTAATCGGAATTACTGGGCGTAAAGCGTGCGTAGGTGGTTTGTTAAGCAAGATGTGAAAGCCCCGGGCTCAACCTGGGAACTGCATTTTGAACTGGCAAACTAGAGTATTGTAGAGGGTAGTGGAATTTCCAGTGTAGCGGTGAAATGCGTAGAGATTGGAAGGAACATCAGTGGCGAAGGCGGCTACCTGGACAAATACTGACACTGAGGCACGAAAGCGTGGGGAGCAAACAGGATTAGATACCCTGGTAGTCCACGCCGTAA
+
GGGGGGGGGGGGGGGGGGGGCFGGGGGGGGGGGGGGGGGGGGGGGGGGGFFGFGGGGGGGGGGGGGGGGGGGGGGGGGGGGGGGGGGGGGGGGGGGGGGGGGGGGGGGGGGGGGGGGGGGGDGGGGGGGGGGGGGGGGGGGGGGGGGGGGGGGGGGGGGGGDFGGGGGGGGGGGGGGGGGGGGGGGGGGGGGGGGGGGGGGGGGGGGGGFGGGGGGGGGGGGGGGGGGGGGGGGGFGGGGGGEFFFGGGGFF:BGGFFFFFGCFFFGFFFFBFGFFB(<9GG
@M02352:288:000000000-CKWC8:1:1101:23910:19272 1:N:0:TAGCGCTC+TCTCTCCG
TACGGAGGGTGCGAGCGTTACTCGGAATCACTGGGCGTAAAGCGTGCGTAGGTGGTTTGTTAAGCAAGATGTGAAAGCCCCGGGCTCAACCTGGGAACTGCATTTTGAACTGGCAAACTAGAGTATTGTAGAGGGTAGTGGAATTTCCAGTGTAGCGGTGAAATGCGTAGAGATTGGAAGGAACATCAGTGGCGAAGGCGGCTACCTGGACAAATACTGACACTGAGGCACGAAAGCGTGGGGAGCAAACAGGATTAGATACCCTGGTAGTCCACGCCGTAA
+
GGGGGGGGGGGGGGGGGGGGGGGGGGGGGGGGGGGGGGGGGGGGGGGGGGGGGGGGGGGGGGGGGGGGGGGGGGGGGGGGGGGGGGGGGGGGGGGGGGGGGGGGGGGGGGGGGGGGFGGFGGGGGGGGGGGFGGGGGGGGGGGGGGGGGGGGGGGGGGGGGGGGGGGGGGGGGGGGGGGGGGGGGGGGGGGGGGGGGGGGGGGGGGGGGGGGGGGGGGGGGGGGGGGGGGGGGGGFGGGGGGEB>FGGGGFFFFGGFFFFGGGGFFGFFFFFFGFFFFFFGG
@M02352:288:000000000-CKWC8:1:1101:5539:19275 1:N:0:TAGCGCTC+TCTCTCCG
TACGAGGGGTGCAAGCGTTAATCGGAATTACTGGGCGTAAAGCGTGCGTAGGTGGTTTGTTAAGCAAGATGTGAAAGCCCCGGGCTCAACCTGGGAACTGCATTTTGAACTGGCAAACTAGAGTATTGTAGAGGGTAGTGGAATTTCCAGTGTAGCGGTGAAATGCGTAGAGATTGGAAGGAACATCAGTGGCGAAGGCGGCTACCTGGACAAATACTGACACTGAGGCACGAAAGCGTGGGGAGCAAACAGGATTAGATACCCTGGTAGTCCACGCCGTAA
+
GGGGEEFGGGGGGGGGGEGGCFGGGECGGGGGGGGGGCGGGGGGGGGGFEFGGGGFGGEGGGGFGGGGAFFFGGGGGCFGGGGGDGGGGGGGGGGGGGGGGGGGGGGGFGGGGGGGGFFGG9FCFGGGGGGGGGGGGFFGGGGGGGGGGGGGGFGFDGCGFGGGGGGGGGGGFFFGGGGGGGGG8FFDGGGGGGEGGGGGGGGGFFGGGGGGGGGGGGG7CGGGGGFGFGGGGGGFGGGEGGFFFFGGGCFFFFFC?FFFFFGGFFGF4FAF?7=?>BD;C>
@M02352:288:000000000-CKWC8:1:1101:10348:19314 1:N:0:TAGCGCTC+TCTCTCCG
TACGGAGGGTCCGAGCGTTAATCGGAATTACTGGGCGTAAAGCGCACGCAGGCGGTTTGTTAAGCTAGATGTGAAAGCCCTGGGCTCAACCTGGGAATTGCATTTAGAACTGGCAGGCTAGAGTTTTGGAGAGGGGAGTGGAATTCCAGGTGTAGCGGTGAAATGCGTAGATATCTGGAGGAACATCAGTGGCGAAGGCGACTCCCTGGTCAGTAACTGACGCTCATGTGCGAAAGTGTGGGTAGCGAACAGGATTAGATACCCTGGTAGTCCACACCGTAA
+
GGGGGGGGGGGGGGGGGFGGGGGGGGGGGGGGGGGGGGGGGGGGGGGGGGGGGGGGGGGGGGGGGGGGGGGGGGGGGGGGGGGGGGGGGGGGGGGGGGGGGGGGGGGGGGGGGGGGGGGGGGGGGGGGGGGGGGGGFGGGGGGGGGGGGGGGGGGGGGGGGGGGGGGGGGGGGGGGGGGGGGGGGGGGGGGGGGGGGGGGGGGGGGGGGGGGGGGGGGGGGGGEGGGGGGGGGGGFGGGGGGFFFFGGGGFFFFGGFF>FGG@FFFGFFFFFFGFFFFFFGD
@M02352:288:000000000-CKWC8:1:1101:19085:19343 1:N:0:TAGCGCTC+TCTCTCCG
TACGGAGGGTCCGAGCGTTATCCGGAATCATTGGGTTTAAAGGGTCCGCAGGCGGTCGATTAAGTCAGAGGTGAAATCCCATAGCTCAACTATGGAACTGCCTTTGATACTGGTTGACTTGAGTCATATGGAAGTAGATAGAATGTGTAGTGTAGCGGTGAAATGCATAGATATTACACAGAATACCGATTGCGAAGGCAGTCTACTACGTATGTACTGACGCTCATGGACGAAAGCGTGGGGAGCGAACAGGATTAGATACCCTGGTAGTCCACGCCGTAA
+
GGGGGGGGGGGGGGGGGGGGGGGGGGGGGGGGGGGFGGGGGGGGGGGGGGGGGGGGGGGGGGGGGGGGGGGGGGGGGGGGGGGGGGGGGGGGGGGGGGGGGGGGGGGGGGGGGGGGGGGGGGGGGGGGGGGGCGGFGGGGGGGGGGGGGGGGGGGGGGGGGGGGGGGGGGGGGGGGGGGGGGGGGGGGGGGGGGGGGGGGGGGGGGGGGGGGGGGGGGGGGGGGGGGGGGGGGGGFGGGGGGEBBFGGGGFFFFGGFFFFGGGGFFFFAFFFFGFF><B6CC
@M02352:288:000000000-CKWC8:1:1101:8948:19405 1:N:0:TAGCGCTC+TCTCTCCG
TACGGAGGGTCCGAGCGTTATCCGGATTTATTGGGTTTAAAGGGTCCGCAGGCGGACGATTAAGTCAGCGGTGAAATCGCATTGCTCAACCATGTCACTGCCTTTGATACTGGTTGATTGGATTCATATGGAGGTAGATAGAATGTGTAGTTTAGCGTGGAAATGCTTAGTTATACCACAGAATCCCGTTGGCGAAGGCAGTCTACTACGTATGTACTAACGCTCATGGCCGAAGGCGTGGGGAGCGAACCGGATTAGATACCCTGTTAGCCCACGCCGTAA
+
GFGFECEE7B6FG@FGGGEGGGGGGE,C<CFEGFG6BFDDEFEGG<FG+@FEGGG+@++BA@GGGGFG,@CF:FFGG9+4+++:BFFGGG8==?5,8C@,E,C>DCE,<<,C8F<+,,:,B,3,,:@,,8>D>73>@,@;:=,,,3,3,,,,,5,3>1*>>F,,,,3,,,,7=2,,26,6;F,C,C,*2@**+3:BE8B<5:++,?++5=D<+*530<++0*/;*)+++**)2:))1*1?CG)(())1*))0,(99)14*+<CDF>784*)5)17(((0(99
@M02352:288:000000000-CKWC8:1:1101:24426:19408 1:N:0:TAGCGCTC+CCTCTCCG
TACGAGGGGTGCAAGCGTTAATCGGAATTACTGGGCGTAAAGCGTGCGCAGGCGGTTTGTTAAGCAAGATGTGAAAGCCCCGGGCTCAACCTGGGAACTGCATTTTGAACTGGCAAACTAGAGTATTGTAGAGGGTAGTGGAATTTCCAGTGTAGCGGTGAAATGCGTAGAGATTGGAAGGAACATCAGTGGCGAAGGCGGCTACCTGGACAAATACTGACACTGAGGCACGAAAGCGTGGGGAGCAAACAGGATTAGATACCCTGGTAGTCCACGCCGTAA
+
GFFF6@CGE@FGFCEGGEFG,@FFGD@FGFGGGEFGGGEECFGGGFGG7FFE+>FCCG:FGGGGGGFFGGGFGGGG9EGGGGG:F+BFGFGGFGFGGGGGGGGGGGFGGGGG<FF<<@FGGCFFG9FGFGGGGGGGFGCAFGEGGGG,@FDFGGFGGGGGCGGGGGGGEGC2=FD9E,BFGGGGF,?<FF:FGGGGGEGC?=8EGGGGGDGF>?EFGGFGGGEG9FGGGDGGDCD>FGGGGG3<BFGGGGFFFFGGFFBFCFCFFF<@<B<BFGFFFFEBGD
@M02352:288:000000000-CKWC8:1:1101:17398:19436 1:N:0:TAGCGCTC+TCTCTCCG
TACGAAGGGGGCTAGCGTTGTTCGGAATAACTGGGCGTAAAGCGTACGTAGGCGGATTGGAAAGTTAGAGGTGAAATCCCTGGGCTCAACCCAGGAACTGCCTTTAAAACTATCAATCTAGAGATCGAGAGAGGTGAGTGGAATTCCGAGTGTAGAGGTGAAATTCGTAGATATTCGGAGGAACACCAGTGGCGAAGGCGGCTCACTGGCTCGATACTGACGCTGAGGTACGAAAGTGTGGGGAGCAAACAGGATTAGATACCCTGGTAGTCCACACCGTAA
+
GGGGFGGGGGGGGGGGGGGGGGGGGGGGGGGGGGGGGGGGGGGGGGGGGGGGGGGGGGGGGGGGGGGGGGGGGGGGGGGGGGGGGGGGGGGGGGGGGGGGGGGGGGGGGGGGGGGGGGGGGGGGGGGGGGGGGGGGGGGGGGGGGGGGGGGGFFGGGGGGGGGGGGGGGGGGGGGGGGGGGGGGGGGGGGGGGGGGGGGGGGGGGGGGGGGGGGGGGGGGGGGGGGGGG?>DGGGFGGGGGGFFFFGGGGFFFFFFBFFFGGGGFFGF9*5<FGFFFFE?GG
@M02352:288:000000000-CKWC8:1:1101:10289:19439 1:N:0:TAGCGCTC+TCTCTCCG
TACGGAGGGGGTTAGCGTTGTTCGGAATTACTGGGCGTAAAGCGTACGTAGGCGGATTGGAAAGTTGGGGGTGAAATCCCAGGGCTCAACCCTGGAACTGCCTCCAAAACTATCAGTCTAGAGTTCGAGAGAGGTGAGTGGAATTCCAAGTGTAGAGGTGAAATTCGTAGATATTTGGAGGAACACCAGTGGCGAAGGCGGCTCACTGGCTCGATACTGACGCTGAGGTACGAAAGTGTGGGGAGCAAACAGGATTAGATACCCTGGTAGTCCACACCGTAA
+
GGGGGGGGGGGGGGGGGGGGGGGGGGGGGGGGGGGGGGGGGGGGGGGGGGGGGGGGGGGGGGGGGGGGGGGGGGGGGGGGGGGGGGGGGGGGGGGGGGGGGGGGGGGGGGGGGGGGGGGGGGGGGGGGGGGGGGGGGGGGGGGGGGGGGGGGGGGGGGGGGGGGGGGGGGGGGGGGGGGGGGGGGGGGGGGGGGGGGGGGGGGGGGGGGGGGGGGGGGGGGGGGGGGGGGGGGGGFGGGGGGFFFFGGGGFFFFGGFFFFGGGGFFGFFFFFFGFFFBFFGD
@M02352:288:000000000-CKWC8:1:1101:3928:19461 1:N:0:TAGCGCTC+TCTCTCCG
TACGGAGGGGGTTAGCGTTGTTCGGAATTACTGGGCGTAAAGCGTACGTAGGCGGATCAGAAAGTATGGGGTGAAATCCCAGGGCTCAACCCTGGAACTGCCTCATAAACTCCTGGTCTTGAGTTCGAGAGAGGTGAGTGGAATTCCAAGTGTAGAGGTGAAATTCGTAGATATTTGGAGGAACACCAGTGGCGAAGGCGGCTCACTGGCTCGATACTGACGCTGAGGTACGAAAGTGTGGGGAGCAAACAGGATTAGATACCCTGGTAGTCCACACCGTAA
+
GGGGGGGGGGGGGGGGGGGGGGGGGFGGGGGGGGGGGGGGGGGGGGGGGGGGGGGGEGGGGGEFGGGGGGGGGGGGGGGGGGGGGGGGFGGGGGGGGGGGGGGGGGGGGGGGGGGGGGGGGGGGGGGGGGGGGGGGGGGGGGGGGGGGGGGGGGGGGGGGGGGGGGFGGGGGFGGGGGGGGGGGGGGFCGGGGGGGGGGGGGGGGGGGGGGGGGGGGFGFGDCCEGFGFGGGGGGFGGGGEGE?FFGGGGFFFFGGFFFFGGFGFFGFAFFFFGF?BFFFGG
@M02352:288:000000000-CKWC8:1:1101:3952:19464 1:N:0:TAGCGCTC+TCTCTCCG
TACGGAGGGGGTTAGCGTTGTTCGGAATTACTGGGCGTAAAGCGTACGTAGGCGGATCAGAAAGTATGGGGTGAAATCCCAGGGCTCAACCCTGGAACTGCTTCATAAACTCCTGGTCTTGAGTTCGAGAGAGGTGAGTGGAATTCCAAGTGTAGAGGTGAAATTCGTAGATATTTGGAGGAACACCAGTGGCGAAGGCGGCTCACTGGCTCGATACTGACGCTGAGGTACGAACGTGTGGGGAGCAAACAGGATTAGATACCCTGGTCGTCCACACCGTAA
+
EFFG7B:7FFEFBDD<CGG7:CFG:::FDFGGGGCFGGGE@FGGG@FEFCEG9FFFG7BECGFCGAFCF8FFGFGGGFFFF<AFGGGFFGGGGFGDFGGGG,,<BFGGGGGGGGC,B@FGC,<@FGCFGGGCEGEFAE=C:CFGGGGGGDFFG:D,FCF@FGFGFGGGG57FGGF6;;,<CBFGGG*4CAC68CGGGGFGGECE?FFCFGGGG*;8EG++<;7CEGDGF9DDGG)79*2;CGF02@<>CC7@((CF>?2902<F?F399326>C@7?:767C
@M02352:288:000000000-CKWC8:1:1101:18224:19539 1:N:0:TAGCGCTC+TCTCTCCG
TACGGAGGGTCCGAGCGTTATCCGGAATCATTGGGTTTAAAGGGTCCGCAGGCGGTCGATTAAGTCAGAGGTGAAATCCCATAGCTCAACTATGGAACTGCCTTTGATACTGGTTGACTTGAGTCATATGGAAGTAGATAGAATGTGTAGTGTAGCGGTGAAATGCATAGATATTACACAGAATACCGATTGCGAAGGCAGTCTACTACGTATGTACTGACGCTCATGGACGAAAGCGTGGGGAGCGAACAGGATTAGATACCCTGGTAGTCCACGCCGTAA
+
GGGGGGGGGGGGGGGGGGGGGGGGGGGGGGGGGGGGGGGGGGGGGGGGGGGGGGGGGGGGGGGGGGGGGGGGGGGGGGGGGGGGGGGGGGGGGGGGGGGGGGGGGGGGGGGGGGGGGGGGGFFGGGGGGGGGGGGGGGGGGGGGGGGGGGGGGGGGGGGGGGGGGGGGGGGGGGGGGGGGGGGGGGGGGGGGGGGGGGGGGGGGGGGGGGGGGGGGGGGGGGGGGDGGGGGGGGGFGGGGGGFFFFGGDGBFFFGGFFFFGGFFFFGFA6ABFGFFFFFFGG
@M02352:288:000000000-CKWC8:1:1101:9661:19589 1:N:0:TAGCGCTC+TCTCTCCG
TACGAGGGGTGCAAGCGTTAATCGGAATTACTGGGCGTAAAGCGTGCGTAGGTGGTTTGTTAAGCAAGATGTGAAAGCCCCGGGCTCAACCTGGGAACTGCATTTTGAACTGGCAAACTAGAGTATTGTAGAGGGTAGTGGAATTTCCAGTGTAGCGGTGAAATGCGTAGAGATTGGAAGGAACATCAGTGGCGAAGGCGGCTACCTGGACAAATACTGACACTGAGGCACGAAAGCGTGGGGAGCAAACAGGATTAGATACCCTGGTAGTCCACGCCGTAA
+
GGGGFGGGGGGGGGGGGGGGFGGGGGGGGGGGGGGGGGGGGGGGGGGGFGGGGGGFGGGGGGGGGGGGGGGGGGGGGGGGGGGGGGGGGGGGGGGGGGGGGGGGGGGGGGGGGGGGGGGGGGGGGGGGGGGGGGGGGGGGGGGGGGGGGGGGGGGGGGGGGGGGGGGGGGGGGGGGGGGGGGGGGGGGGGGGGGGGGGGGGGGGGGGGGGGGGGGGGGGGGGGGGGGGGGGGGGGFGGGGGGFFFFGGGGFFFBGGBFFFGGGGFFGFFFABFGF00?FFGD
@M02352:288:000000000-CKWC8:1:1101:19068:19653 1:N:0:TAGCGCTC+TCTCTCCG
TACGGAGGGGGTTAGCGTTGTTCGGAATTACTGGGCGTAAAGCGCACGTAGGCGGATCAGAAAGTAAGGGGTGAAATCCCAGGGCTCAACCCTGGAACTGCCTCTTAAACTCCTGGTCTTGAGTTCGAGAGAGGTGAGTGGAATTCCGAGTGTAGAGGTGAAATTCGTAGATATTCGGAGGAACACCAGTGGCGAAGGCGGCTCACTGGCTCGATACTCACGCTGAGGTGCGAAAGTGTGGGGAGCAAACAGGATTAGATACCCTGGTAGTCCCACCCGTAA
+
DGGFE;@CFBFF:FGGGEGDGEFC7BFGGGGGGFGGGGGGGGGGGGFGGGFFGGGGEE8F<?FGGFAB,<FGGGGGG<FGFGFGGGGGGGGGG8=AFGF9EG@ECGFF<FGF<FFFGFFG9=FGAF75FFGG<CFGFC,?FFFFGFGGGGCGGGD@FFF*:FFGGGFGG*7,2BFGFFGGGGGGGGECFGF65/:CCGF*?EGGCFG9*87F****2A+0<AF**/8CE=C)2?5>7CD9>EF:9><9E47?B4*0,*-/<CGG6.C7294<B*1(,8D(CC
@M02352:288:000000000-CKWC8:1:1101:19247:19712 1:N:0:TAGCGCTC+TCTCTCCG
TACGGAGGGTCCGAGCGTTATCCGGAATCATTGGGTTTAAAGGGTCCGCAGGCGGTCGATTAAGTCAGAGGTGAAATCCCATAGCTCAACTATGGAACTGCCTTTGATACTGGTTGACTTGAGTCATATGGAAGTAGATAGAATGTGTAGTGTAGCGGTGAAATGCATAGATATTACACAGACTACCGATTGCGAAGGCAGTCTACTACGTATGTACTGACGCTCATGGACGAAAGCGTGGGGAGCGAACAGGATTAGATACCCTGGTAGTCCACGCCGTAA
+
GFFFFF@FEBGGG@FFEFFGFGF:F:FGFFECEFG@@7EFAFFGFGGGGGGGGEDGGGDGGGGGGGGGCGGGGFEEFFGGFGGGGFGFFFFFGDF<CCBDFFDFGGDGFFD@FGGGGGGGGCFGGGGGCFGF9<FGG9DFFGFCFGEFAFGGGGG9>FFGCFGFFGGGGGGGGCEGGGFGFD,<CGGGCFGGGDGGGGGFCGGGGDCGG59CGGGCFFCCFCGE:DCFCFGGGGGFGE58E533;@7C5D@?:07C2FD?E?8C?:FFBFD<@GF?B<D6*1
@M02352:288:000000000-CKWC8:1:1101:8776:19725 1:N:0:TAGCGCTC+TCTCTCCG
TACGAAGGTCCCGAGCGTTATTCGGAATCACTGGGCGTAAAGGGAGCGTAGGCTGCGTGGTAAGTCAGATGTGAAATCTCGGTGCTCAACACCGAAACTGCATTCGATACTGCCATGCTAGAGTAATGGAGAGGTAACTGGAATTCTCAGTGTAGCAGTGAAATGCGTAGATATTGAGAGGAAGACCAATGGCGAAAGCAGGTTACTGGACATTTACTGACGCTGAGGCTCGAAGGCTAGGGTAGCGAAAGGGATTAGATACCCCTGTAGTCCTAGCAGTAA
+
GGGGFGGGGGGGGGGGGGGGGGGGGGGGGGGGGGGGGEGGGGGGGGGGGGGGGGGGGGGGGGGGGGGGGGGGGGGGGGGGGGGGGGGGFGGGGGGGGGGGGGGGGGGGGGGGGGGGGGGGGFGGGGGGGGGGGGGGGGGGGGGGGGGGGGGGGGGGGGGGGGGGGGGGGGGGGGGGGGGGGGCFFGGGGGGGGGGGGGGGGGGGGGGGGGGGGGGGGGGGGGGGGGGGGGGGDGGFGGGGGGFFFFGGGGFFFFGGFFBFGGGGFFGFFFDFFFFFFFFFGG
@M02352:288:000000000-CKWC8:1:1101:20155:19756 1:N:0:TAGCGCTC+TCTCTCCG
TACGGAGGGTGCAAGCGTTACTCGGAATCACTGGGCGTAAAGAGCGTGTAGGCGGGTTTGTAAGTTTGAAGCGAAATCCAATGGCTCAACCATTGAACTGCTTTGAAAACTGCTTACCTAGAATATGGGAGAGGTAGATGGAATTTCTGGTGTAGGGGTAAAATCCGTAGAGATCAGAAGGAATACCGATTGCGAAGGCGATCTACTGGAACATTATTGACGCTGAGACGCGAAAGCGTGGGGAGCAAACAGGATTAGATACCCTGGTAGTCCACGCCCTAA
+
GGGFFGG:7BFGFFGGG@CECGGGGG7FCFGGG8FFGCF66E9FGEFFGGGGFG7CGGGGGGGFFGCF<?F,6?FGGFGGFDFGG?FFFFFGBFA<FGEGFAF?D<FFFGGGGGFFD@FDFGFAFGGD@<FBCCECGGGFGGGGGGCCGG>D>A;FGGFEFGFFGFGGGGCGGFGGGGGFGDFFGGGGGGGGG>EGD8FGGEGGGGGFG6FGGCC?FE<FGGGGGGGFDGGDGG<BGGGD:CE0255C?F>F66C:)06FGGGF?:5;4@A:=>??B:>>GC
@M02352:288:000000000-CKWC8:1:1101:15968:19775 1:N:0:TAGCGCTC+TCTCTCCG
TACGGAGGGTGCGAGCGTTAATCGGAATTACTGGGCGTAAAGCGCACGCAGGCGGTTTGTTAAGCTAGATGTGAAAGCCCCGAGCTCAACTTGGGATGGTCATTTAGAACTGGCAGTCTAGAGTCTTGGAGAGGGGAGTGGAATTCCAGGTGTAGCGGTGAAATGCGTAGATATCTGGAGGAACATCAGTGGCGAAGGCGGCTACCTGGACAAATACTGACACTGAGGCACGAAAGCGTGGGGAGCAAACAGGATTAGATACCCTGGTAGTCCACGCCGTAA
+
GGGGGGGGGGGGGGGGGGGGGGGGGGGGGGGGGGGGGGGGGGGGEGGGCGGGGGGCCFGGGGGGAECGFGGGGGGGFGGGCE:FGGGGGG<F?DFGCF78FFGFGCADFGGGFGGG,DFGGGGGGACEFEGGGG7FFGGGGGGGGGGGGGGGGGGGGGGGGGGGGGGGGGGGGGGCFGGGGGGGF:FGGGGGGGGGGGGGGGG5;FGGGGGF*:CFGGGGGGGGGGGGFEGGGGGF:EGGGGFFFFGGGGFFFFGGFFFFGGGGFFGFFFFBFGF:>FF19>
@M02352:288:000000000-CKWC8:1:1101:4376:19869 1:N:0:TAGCGCTC+TCTCTCCG
TACGAGGGGTGCAAGCGTTAATCGGAATTACTGGGCGTAAAGCGTGCGTAGGTGGTTTGTTAAGCAAGATGTGAAAGCCCCGGGCTCAACCTGGGAACTGCATTTTGAACTGGCAAACTAGAGTATTGTAGAGGGTAGTGGAATTTCCAGTGTAGCGGTGAAATGCGTAGAGATTGGAAGGAACATCAGTGGCGAAGGCGGCTACCTGGACAAATACTGACACTGAGGCACGAAAGCGTGGGGAGCAAACAGGATTAGATACCCTGGTAGTCCACGCCGTAA
+
GGGGFFGGGGGGGGGGGGGGGGGGGGGGGGGGGGGGGGGGGGGGGGGGGGGGGGGGGGGGGGGGGGGGGGGGGGGGGGGGGGGGGGGGGGGGGGGGGGGGGGGGGGGGGGGGGGGGGGGGGGGGFGGGGGGGGGGGGGGGGGGGGGGGGGGGGGGGGGGGGGGGGGGGGGGGGGGGGGGGGGGGGGGGGGGGGGGGGGGGGGGGGGGGGGGGGCFGGGGGGGGGGGGGGGGGGGGFGGGGGGFFFFGFGGFFFBGGFFFFGGAFFFGFFFFFFGFFFFFFGG
@M02352:288:000000000-CKWC8:1:1101:12626:19881 1:N:0:TAGCGCTC+TCTCTCCG
TACGGAGGGGGTTAGCGTTGTTCGGAATTACTGGGCGTAAAGCGTACGTAGGCGGATTGGAAAGTTGGGGGTGAAATCCCAGGGCTCAACCCTGGAACTGCCTCCAAAACTATCAGTCTAGAGTTCGAGAGAGGTGAGTGGAATTCCAAGTGTAGAGGTGAAATTCGTAGATATTTGGAGGAACACCAGTGGCGAAGGCGGCTCACTGGCTCGATACTGACGCTGAGGTACGAAAGTGTGGGGAGCAAACAGGATTAGATACCCTGGTAGTCCACACCGTAA
+
FGGGGGGGGGGGGGGGGGGGGGGGGGGGGGGGGGGGGGGGGGGGGGGGGGGGGGGGGGGGGGGGGGGGGGGGGGGGGGGGGGGGGGGGGGGGGGGGGGGGGFGGGGGGGGGGGGGGGGGGGGGGGGGGGGGGGGGGGGGGGGGGGGGGGGGGGFGGGGGGGGGGGGGGGGGGGGGGGGGGGGGGFGGGGGGGGGGGGGGGGGGGGGGGGGGGGGGGGGGGGGGGDGGGGGGGGGGFGGGGGGFF;EGGGGFFFFGGFFBBGFGGFFCFABA<FG@?F?FBGG
@M02352:288:000000000-CKWC8:1:1101:22714:19885 1:N:0:TAGCGCTC+TCTCTCCG
TACGGAGGGTCCGAGCGTTATCCGGAATCATTGGGTTTAAAGGGTCCGCAGGCGGTCAATTAAGTCAGAGGTGAAATCCCATAGCTTAACTATGGAACTGCCTTTGATACTGGTTGACTTGAGTCATATGGAAGTAGATAGAATGTGTAGTGTAGCGGTGAAATGCATAGATATTACACAGAATACCGATTGCGAAGGCAGTCTACTACGTATGTACTGACGCTCATGGACGAAAGCGTGGGGAGCGAACAGGATTAGATACCCTGGTAGTCCACGCCGTAA
+
GGGGGGEGGGFGGFFGGGGGGGGGGGGGGGGGGGGGGGGGGGGGGGGGGGGGGGGGGGGGGGGGGGGGGGGGGGGGGGGGGGGGGGGGGGGGGGGGGGGGGGGGGGGGGGGGGGGGGGGGGGGGGGGGGGGGGGGGGGGGGGGGGGGGFGGGGGGGGGGGGGGGGGGGGGGGGGGGGGGGGGGGGGGGGEGGGGGGGGGGGGGGGGGGGGGGGGGGGGGGGGGGGGFGGFGGGGGFGGGGGGFFFFGGGDFFBFGG?@AFGGGGFFGFFFFFFGF<FFFBGG
@M02352:288:000000000-CKWC8:1:1101:24385:19920 1:N:0:TAGCGCTC+TCTCTCCG
TACGGAGGATCCAAGCGTTATCCGGAATCATTGGGTTTAAAGGGTCCGTAGGTGGTTTATTAAGTCAGAGGTGAAATCCCATAGCTTAACTATGGAACTGCCTTTGATACTGATAGACTTGAGTTATTGTGAAGTGGTTAGAATGTGTAGTGTAGCGGTGAAATGCATAGATATTACACAGAATACCGATTGCGAAGGCAGATCACTAACAATATACTGACACTGAGGGACGAAAGCGTGGGTAGCGAACAGGATTAGATACCCTGGTAGTCCACGCCGTAA
+
GGGG@FGGGGFGGGGGGGGGGGGGGGCGAG<FGGGF7FGGGGGGGD,CGGGD<FGBCFFGDGGGGGGGGGGGGGGGGGGGFGEGGGGGGGGAFFGGGGGGGFGGGGGGGGGGCGFGFGGGGGGGDFFAFFGGGGFEG<CDFGGGGFGFGGGGGGGGGGGGGGGGGGEGGGGGGGGGGGGEDFGGGGGGGEFGGGGGGGGGGGF@CFGBDFFCCB;CCF9CFDGGGGGGECGGGEGEGGGGGGFA@F5DEGFFFFFGFFFFGGGG@FGFFFFF8FFFF?EFGG
@M02352:288:000000000-CKWC8:1:1101:6253:19923 1:N:0:TAGCGCTC+TCTCTCCG
TACGGAGGGTGCGAGCGTTAATCGGAATTACTGGGCGTAAAGCGCATGCAGGTGGTTCATTAAGTCAGATGTGAAAGCCCGGGGCTCAACCTCGGAACTGCATTTGAAACTGGTGAACTAGAGTGCTGTAGAGGGGGGTAGAATTTCAGGTGTAGCGGTGAAATGCGTAGAGATCTGAAGGAATACCAGTGGCGAAGGCGGCCCCCTGGACAGACACTGACACTCAGATGCGAAAGCGTGGGGAGCAAACAGGATTAGATACCCTGGTAGTCCACGCCGTAA
+
GFGGDCFGGGGGGGGGEGGG,CFFFFGGGGGGGGGGGGGGGGGGGGGGGGGGFFGGGGGGGGGGGGGGGGGGGGGGGGGGGGGGGGGGGGGGGGGGGGGGGGGGGGGGGGGGGGGGGGGGGCGGGGGGCGGGGGGGGGGGGGGGGGGFFGGGGGGGGGEGFFFGGGGGGGGGFGFGGGGGGGFCFGFGGFFGGGGDGGGGGGGGEGDGGGGGGGFGGGG?CFF@FGGGGGGDEGGFGGDGGGF:95CDGGFF?FGG4=<6++<C4>59)@AAFGF:B?FFGD
@M02352:288:000000000-CKWC8:1:1101:25166:19942 1:N:0:TAGCGCTC+TCTCTCCG
TACGGAGGGTGCGAGCGTTATTCGGAATTACTGGGCGTAAAGCGCATGCAGGTGGTTCATTAAGTCAGATGTGAAAGCCCGGGGCTCAACCTCGGAACTGCATTTGAAACTGGTGAACTAGAGTGCTGTAGAGGGGGGTAGAATTTCAGGTGTAGCGGTGAAATGCGTAGAGATCTGAAGGAATACCAGTGGCGAAGGCGGCCCCCTGGACAGACACTGACACTCAGATGCGAAAGCGTGGGGAGCAAACAGGATTAGATACCCTGGTAGTCCACGCCGTAA
+
GGGGDGGGGGGGGEGGGGGG,CFCGGGFGGGGGGGGGGGDFGGGGGCGGGGGEGGGGGGGGGGGDG<AFCFFFFFGGGGGGGGGGGGGGGF@GGGGFFGGGAFFGGGGGGGGGG<FGGGFGGGGGG@FBEF=FFDGGGDGEGGGGGGGGGGGGGGGGGGGGGGGGGGGGGDGGGGGGFGGGGFFGGGGGGGFGGGGGGGGGGGGGGGGGGGGGGFGGGGGGG6FCGGGEGGGGGGFGGGGGGFFFFGGFGFF<1FGFFFFFGFGF@GF<FDFFGFFF:D>GC
@M02352:288:000000000-CKWC8:1:1101:23044:20041 1:N:0:TAGCGCTC+TCTCTCCG
TACGAAGGTCCCGAGCGTTATTCGGAATCACTGGGCGTAAAGGGAGCGTAGGCTGCGTGGTAAGTCAGATGTGAAATCTCGGTGCTCAACACCGAAACTGCATTCGATACTGCCATGCTAGAGTAATGGAGAGGTAACTGGAATTCTCAGTGTAGCAGTGAAATGCGTAGATATTGAGAGGAAGACCAATGGCGAAAGCAGGTTACTGGACATTTACTGACGCTGAGGCTCGAAGGCTAGGGTAGCGAAAGGGATTAGATACCCTGGTAGTCCACGCCGTAA
+
GGGGFGGGGGGGGGGGGGGGGGGGGGGGGGGGGGGGGGGGGGGGGGGGGGGGGGGGGGGGGGGGGGGGGGGGGGGGGGFGGGGGGGGGGGGGGGGGGGGGGGGGGGGGGGGGGGGGGGGGGGGGGGGGGGGGGGGGGGGGGGGGGGGGGGGGGGGGGGGGGGFGGGGGGGGGGGGGGGGGGGGGGGGGGGGGGGGGGGGGGGGGGGGGGGGGGGGGGGGGGGGGGGGGGGGGGGDEGGGGGGFFFFDGGGEFBFGGFFFFFGGGFFGFFFFFFGFFF:BBGG
@M02352:288:000000000-CKWC8:1:1101:4886:20089 1:N:0:TAGCGCTC+TCTCTCCG
TACGAGGGGTGCAAGCGTTAATCGGAATTACTGGGCGTAAAGCGTGCGTAGGTGGTTTGTTAAGCAAGATGTGAAAGCCCCGGGCTCAACCTGGGAACTGCATTTTGAACTGGCAAACTAGAGTATTGTAGAGGGTAGTGGAATTTCCAGTGTAGCGGTGAAATGCGTAGAGATTGGAAGGAACATCAGTGGCGAAGGCGGCTACCTGGACAAATACTGACACTGAGGCACGAAAGCGTGGGGAGCAAACAGGATTAGATACCCTGGTAGTCCACGCCGTAA
+
GGGG<FGGGGGGGGGGGFGGCFFGGGGGGGGGGGGGGGGGGGGGGGGGGGGGGGGGGGGGGGGGGGGGGGGGGGGGGGGGGGGGGGGGGGGGGGGGGGGGGGGGGGGGGGGGGGGGGGGGGGGGGGGGGGGGGGGGGGGGGGGGGGGGGGGGGGGGGGGGGGGGGGGGGGGGFGGGGGGGGFGGGFGGGGGGGGGGGGGG5EGGGGGGGGGGFGGGGGGGGGGFCFFGGGGGGGGFGGGGGGE?BFGGGGFFFFGGFFFFGGGGFFGF>FFFFC44>FF9<9
@M02352:288:000000000-CKWC8:1:1101:12910:20145 1:N:0:TAGCGCTC+TCTCTCCG
TACGAGGGGTGCAAGCGTTAATCGGAATTACTGGGCGTAAAGCGTGCGTAGGTGGTTTGTTAAGCAAGATGTGAAAGCCCCGGGCTCAACCTGGGAACTGCATTTTGAACTGGCAAACTAGAGTATTGTAGAGGGTAGTGGAATTTCCAGTGTAGCGGTGAAATGCGTAGAGATTGGAAGGAACATCAGTGGCGAAGGCGGCTACCTGGACAAATACTGACACTGAGGCACGAAAGCGTGGGGAGCAAACAGGATTAGATACCCTGGTAGTCCACGCCGTAA
+
GGGGFGGGGGGGGGGGGGGGGGGGGGGGGGGGGGGGGGGGGGGGGGGGFGGGFGGFGGGGGGGGGGGGGGGGGGGGGGGGGGGGGGGGGGGGGGGGGGGGGGGGGGGGGGGGGGGGGGGGGGGGGGGGGGGGGGGGGGGGGGGGGGGGGGGGGGGGGGGGGGGGGGGGGGGGGGGGGGGGGGGGGGGGGGGGGGGGGGGGGGGGGGGGGGGGGGGGGGGGGGGGGGGGGGGGGGGFGGGGGGFFFFGGGGFFFFGGFFFFGGGGFFGFFFFFFG?BFFFFGG
@M02352:288:000000000-CKWC8:1:1101:4719:20174 1:N:0:TAGCGCTC+TCTCTCCG
TACGAGGGGTGCAAGCGTTAATCGGAATTACTGGGCGTAAAGCGTGCGTAGGTGGTTTGTTAAGCAAGATGTGAAAGCCCCGGGCTCAACCTGGGAACTGCATTTAGAACTGGCAGGCTAGAGTTTTGGAGAGGGGAGTGGAATTCCAGGTGTAGCGGTGAAATGCGTAGATATCTGGAGGAACATCAGTGGCGAAGGCGACTCCCTGGTCAGTAACTGACGCTCATGTGCGAAAGTGTGGGTAGCGAACAGGATTAGATCCCCTGGTAGTCCACACCGTAA
+
GGGGCFFGCFFG?FGGGCFE<,CFGF7FGFEFGGGG@FGCCFCGGGGGGGFGCFGF=FGGGGGGFGGGG@FFGGGG<4ABFGGGGEGFGGGGG8=E<=BEGDAFFGFDFF9F?CD+>+BDE9D38EFGC@FGGCFGCCFGFG9CFCFFFD:DFCCAFCC>FFC?CGGGDG*@;@CFGGFGGGC::FDCFGG8EEGGGGGGG5EGCFECEGCG6<FGCCC?CEEGGDCFG7:CEGG>FF7FGGEA0:CG5<@5?(6:2?)8+<E5>@FFA?<A*:=((,).79
@M02352:288:000000000-CKWC8:1:1101:25899:20205 1:N:0:TAGCGCTC+CCTCTCCG
TACGGAGGGTCCGAGCGTTATCCGGAATTATTGGGCTTAAAGGGTCCGCAGGCGGTCTATTAAGTCAGAGGTGAAATCCCATAGCTCAACCATGGAACTGCCTTTGATACTGGTTGTCTTGAGTCCTATAGAAGTAGATAGAATTTGTAGTGTAGCGGTGAAATGCATAGATATTACACAGAACACCAATTGCGAAGGCAGTTTACTGCGTATGTACTGACGCTCATGGTCGAAAGCGTGGGTAGCGAACAGGATTAGATACCCTGGTAGTCCACGCCGTAA
+
GGGGGGGGG,6;+@FGGGG7F<FGGGBF6F@EFGG,,CFFGGEG@,CC+CFGEGG>F+CFFGGGGGGGGGGGGGGGGDF<FF,BFGGGGG8?EFGGGCGGGDGGGGGGGGGGGGGG+FGGGGGGF,,:3,CF,CFF=,C,CDDG9,8@CFGGGGGGGGGGGGGGFG9EGGGGGGG92,>;EGG7D<F*2@3BFGGGGGG,B,++7?C++3/13*5BFGGGGEGGGDGG6+;DGGGFCEGGGG5>6FGGEGEFBFGGFFFFGGGGFFFFFFFFFGFBF?FFGD
@M02352:288:000000000-CKWC8:1:1101:3982:20262 1:N:0:TAGCGCTC+TCTCTCCG
TACGGAGGGGGTTAGCGTTGTTCGGAATTACTGGGCGTAAAGCGTACGTAGGCGGATTGGAAAGTTGGGGGTGAAATCCCAGGGCTCAACCCTGGAACTGCCTCCAAAACTATCAGTCTAGAGTTCGAGAGAGGTGAGTGGAATTCCAAGTGTAGAGTTGAAATTAGTAGATATTTGGAGGAACACCAGTGGCGAAGGCGGCTCACTGGCTCGATACTGACGCTGAGGTACGAAAGTGTGGGGAGCAACCAGGATTAGATACCCTGGTAGTCCACACCGTAA
+
GGGGGGGGDCFCFFGGGGGGGCGGGGCFGGAFGGG8:FGGGGFGGCGGGGGGGGGG+BF8,CEFGBEF:FGGDGGGG9,>53DGGGGGGGG@=>+>FFC<F,F,>FGGC,@CGFFB@@E@,,3@;;:3<D>FF7?5:,7C:F,<,3,737?=24,2@2,7@F99++,211+7+41+?+?F@F,2,=*=:FG*31?/?8;C8/?C6CFG8CCF8:***0300***/);*3<:CGGG3:CGGD53(-7<G647<,2D:7F<F9FGFFF56AF>AFFF?<()(19
@M02352:288:000000000-CKWC8:1:1101:8610:20347 1:N:0:TAGCGCTC+TCTCTCCG
TACGAAGGTCCCGAGCGTTATTCGGAATCACTGGGCGTAAAGGGAGCGTAGGCTGCGTGGTAAGTCAGATGTGAAATCTGGGGGCTCAACCTCCAAACTGCATTCGATACTGCCATGCTAGAGTAATGGAGAGGTAACTGGAATTCTTGGTGTAGCAGTGAAATGCGTAGATATCAAGAGGAAGACCAATGGCGAAAGCAGGTTACTGGACATTTACTGACGCTGAGGCTCGAAGGCTAGGGTAGCGAAAGGGATTAGATACCCCTGTAGTCCTAGCAGTAA
+
GGFGGGGEGGGGGDGGGFGGGGGGGGGGGGGGGGGGEFCCDGGGGGGGGGGGGGGGGFGGGDFGGGGGGGGGGGGGGGGGGGGGGGGGGGGGGGGGGGGGGGGGGGGGGGGGGGGGGGGGGGGFGGGGGGGGGGGGGGGGGGFGGGGGGGGGGGGGGGGGGGGGGGGGGGECFGGGGGGGGGGFGGGGGGGGGGGGGGGGGGGGGGGGGGGGGGGGGGGGGGGGGGGGGGGGGGGFGGGGGGFFFFGDGGFFFFGGFFFFGGFDFFG?AFFBFGFFFBFFGF
@M02352:288:000000000-CKWC8:1:1101:23987:20351 1:N:0:TAGCGCTC+TCTCTCCG
TACGGAGGGTCCGAGCGTTATCCGGAATCATTGGGTTTAAAGGGTCCGCAGGCGGTCAATTAAGTCAGAGGTGAAATCCCATAGCTCAACTATGGAACTGCCTTTGATACTGGTTGACTTGAGTCATATGGAAGTAGATAGAATGTGTAGTGTAGCGGTGAAATGCATAGATATTACACAGAATACCGATTGCGAAGGCAGTCTACTACGTATGTACTGACGCTCATGGACGAAAGCGTGGGGAGCGAACAGGATTAGATACCCTGGTAGTCCACGCCGTAA
+
GGGGGGGGGGGGGEGGGGEGGGGGGDEGFEFFGGGGGGGGGGGGGGGGGGGGGGGGGGGGGGGGGGGGGGGGGGGGGGGGGGGFGGGGGGGGGFGFGGGGGGGGGGFGFGGGGGGGFFGGGFFGGGGGGGFAFGGGFFGGGGFGGGGGGGGGGGGGGGGGGGGGGGCGGGGGGGGGGGGGGFGGFGGGGGGGGGDGGGGGGGGGGGGGGGGFFGGGGGGGGGGGGGGGGCGGGGGFGGGGGGBBFFGGGGFFF?GD?@9FFGGGFFGFFFFFFGFFFBDBD9
@M02352:288:000000000-CKWC8:1:1101:14700:20364 1:N:0:TAGCGCTC+TCTCTCCG
TACGGAGGGTGCAAGCGTTACTCGGAATCACTGGGCGTAAAGAGCGTGTAGGCGGGTTTGTAAGTTTGAAGTGAAATCCAATGGCTCAACCATTGAACTGCTTTGAAAACTGCTTACCTAGAATATGGGAGAGGTAGATGGAATTTCTGGTGTAGGGGTAAAATCCGTAGAGATCAGAAGGAATACCGATTGCGAAGGCGATCTACTGGAACATTATTGACGCTGAGACGCGAAAGCGTGGGGAGCAAACAGGATTAGATACCCTGGTAGTCCACGCCCTAA
+
GGGGGGGGGGGGGGGGGGGGGGGGGGGGGGGGGGGGGGGGGGGGGGGGGGGGGGGGGGGGGGGGGGGGGGGGGGGGGGGGGGGGGGGGGGGGGGGGGGGGGGGGGGGGGGGGGGGGGGGGGGGGGGGGGGGGGGGGGGGGGGGGGGGGGGGGGGGGGGGGGGGGGGGGGGGGGGGGGGGGGGGGGGGGGGGGGGGGGGGGGGGGGGGGGGGGGGGGGGGGGGGGGGGGGGGGGGGFGGGGGGFFFFGGGGFFFFGGFFFFGGGGFFGFAFBFFGFF>FFFGG
@M02352:288:000000000-CKWC8:1:1101:15514:20421 1:N:0:TAGCGCTC+TCTCTCCG
TACGAGGGGTGCAAGCGTTAATCGGAATTACTGGGCGTAAAGCGTGCGTAGGTGGTTTGTTAAGCAAGATGTGAAAGCCCCGGGCTCAACCTGGGAACTGCATTTTGAACTGGCAAACTAGAGTATTGTAGAGGGTAGTGGAATTTCCAGTGTAGCGGTGAAATGCGTAGAGATTGGAAGGAACATCAGTGGCGAAGGCGGCTACCTGGACAAATACTGACACTGAGGCACGAAAGCGTGGGGAGCAAACAGGATTAGATACCCTGGTAGTCCACGCCGTAA
+
GGGGFGGGGGGGGGGGGGEGDGGGGGGGGGGGGGGGGGGGGGGGGGGGGGGGGGGGGGGGGGGGGGGGGGGGGGGGGGGGGGGGGGGGGGGFGGGGGGGGGGGGGGGGGGGGGGGGGGGGGGGGGGFGGGGGGGGGGGGGGGGGGGGGGGGGGGGGGGGGGGGGGGGGGGGGGGGGGGGGGGGGGGDGGGGGGGGGGGGGGGGGGGGGGGGGFGGGGGGGGGGGGFFFGGGGGGGFGGGGGGFFFFGGGGFFFFFFBFAFGGGGFFGFFFFFFGFFFFF9DD
@M02352:288:000000000-CKWC8:1:1101:6482:20446 1:N:0:TAGCGCTC+TCTCTCCG
TACGGAGGGTCCGAGCGTTAATCGGAATTACTGGGCGTAAAGCGCGCGTAGGTGGATTGGTCAGTCAGATGTGAAAGCCCAGGGCTCAACCTTGGAACTGCATCTGATACTGCTAGTCTAGAATACAGTAGAGGGTAGTGGAATTTCCTGTGTAGCGGTGAAATGCGTAGATATAGGAAGGAACACCAGTGGCGAAGGCGACTACCTGGACTGATATTGACACTGAGGTGCGAAAGCGTGGGGAGCAAACAGGATTAGATACCCTGGTAGTCCACGCCGTAA
+
GGGGGGGGGGGGGGGGGGGG,@FGGGGGGGGGGGGGGGGGGGGGGGGGGGGGGGGGGGGGGGGFGGGGGGGGGGGGGGGGGGGGGGGGGGGGGGGGGGGGGGGGGGGGFGGGGGGGGGGGGGGGGGGGGGGGGGGEGGGGGGGGGGGGGGGGGGGGGGGGGGGGGGGGGGGGGGGGGGGGGGGGGGGGGGGGGGGGGGGGGGGGGGGGGCGGGGGGGGGGGGGGGGGGGGGGGGGFGGGGGGFFFFGFGGFFFBGGFFFFGFEGFFGFFFFFFGFFFFFFDD
@M02352:288:000000000-CKWC8:1:1101:7709:20472 1:N:0:TAGCGCTC+TCTCTCCG
TACGGAGGGGGTTAGCGTTGTTCGGAATTACTGGGCGTAAAGCGTACGTAGGCGGATTGGAAAGTTGGGGGTGAAATCCCAGGGCTCAACCCTGGAACTGCCTCCAAAACTATCAGTCTAGAGTTCGAGAGAGGTGAGTGGAATTCCAAGTGTAGAGGTGAAATTCGTAGATATTTGGAGGAACACCAGTGGCGAAGGCGGCTCACTGGCTCGATACTGACGCTGAGGTACGAAAGTGTGGGGAGCAAACAGGATTAGATACCCTGGTAGTCCACACCGTAA
+
GFADE8@CGDFFG8FFGGGGGCEFGCFGGFGFGGGGGFEGDGGGFG=FFGGDGGGEFEFG9AFDFEGGGGG@CFGGGGFGGGGCF<DGGDBGGGGGGGFFGGGGGGFGGGEB@FGGFFCEFFGGGFEFGGGGGGEGCGGGGGCFGGFCCGFFBF@CFFGFGCFGGGGGGF52;?FCFGFECGGGGGGGGGGFEGC:8>5CGGC;FGGGD=*7:EFFGGGGFEDGCDEFCGCCGGGEGFGGGD349DGG6CFFF<>F<?BF7CE69FFF<F><4CF:BFB?GG
@M02352:288:000000000-CKWC8:1:1101:6176:20525 1:N:0:TAGCGCTC+TCTCTCCG
TACGGAGGGTCCGAGCGTTAATCGGAATTACTGGGCGTAAAGCGCACGCAGGCGGTTTGTTAAGCTAGATGTGAAAGCCCTGGGCTCAACCTGGGAATTGCATTTAGAACTGGCAGGCTAGAGTTTTGGAGAGGGGAGTGGAATTCCAGGTGTAGCGGTGAAATGCGTAGATATCTGGAGGAACATCAGTGGCGAAGGCGACTCCCTGGTCAGTAACTGACGCTCATGTGCGAAAGTGTGGGTAGCGAACAGGATTAGATACCCTGGTAGTCCACACCGTAA
+
GGGGGGGGGGGGGGGGGGGG<FGGGGGGGGGGGGGGGGGGGGGGFEEGGGGGGGGFGGGGGGGGGGGGGGGGGGGGGGGGGGGGGGGGGGGGGGGGGGGGGGGGGGGGGGGGGGGGGGGGGFGFFGGGGGGGGGGGECGGGGGGGGGGGGGGGGGGGGGGGGGGGGGGGGGGGGGGGGGGGGGGGGGGGGGGGGGGGGGGGGGEGGGGGFGGGGGGGGGGGGGGGGCGFGGGGDGEGGGGGGFFFFGGGGFFBFGGFFFFGGGGFFGFFFFFFFFBFBFFGD
@M02352:288:000000000-CKWC8:1:1101:26697:20619 1:N:0:TAGCGCTC+TCTCTCCG
TACGGAGGGTCCGAGCGTTATCCGGAATCATTGGGCTTAAAGGGTCCGCAGGCGGTCGATTAAGTCAGAGGTGAAATCCCATAGCTCAACTATGGAACTGCCTTTGATACTGGTTGACTTGAGTCATATGGAAGTAGATAGAATGTGTAGTGTAGCGGTGAAATGCATAGATATTACACAGAATACCGATTGCGAAGGCAGTCTACTACGTATGTACTGACGCTCATGGACGAAAGCGTGGGGAGCGAACAGGATTAGATACCCTGGTAGTCCACGCCGTAA
+
GGGGGEGGGGGGGEGGGGGGGGGGGGGGCFFFFFG,CFGEFFAEGGGGGGGGGGGFGGGGGGGGGGGFGGGGGGGGGGGGG9DFGFGFGGGGGGGGGGGGGGGGFFGEDGGGGGGGFGGGGGGGGGGGGGGGGGGGGGGGGGGGGFDFGGGGGGGGGGGGGGGGGGGGGGGGGGGGEGFDGCFFGGGGGGGGGDECGGGGGGGCCFGGGGGGGGGGGGFFGGGGGGGGGGGGGGGFGGGGGGFFFFGGGGFFFFGG?FFFGFGGF>GFAFAAFGFFFFFFGD
@M02352:288:000000000-CKWC8:1:1101:15621:20637 1:N:0:TAGCGCTC+TCTCTCCG
TACGGAGGGGGTTAGCGTTGTTCGGAATTACTGGGCGTAAAGCGTACGTAGGCGGATTGGAAAGTTGGGGGTGAAATCCCAGGGCTCAACCCTGGAACTGCCTCCAAAACTATCAGTCTAGAGTTCGAGAGAGGTGAGTGGAATTCCAAGTGTAGAGGTGAAATTCGTAGATATTTGGAGGAACACCAGTGGCGAAGGCGGCTCACTGGCTCGATACTGACGCTGAGGTACGAAAGTGTGGGGAGCAAACAGGATTAGATACCCTGGTAGTCCACACCGTAA
+
GGGGG;CEGGGGGGGGGGGGGGGGGGGGGGGGGGGGGGGGGGGGGGGGGGGGGGGGGGGGGFGGGGGGGGGGGGGGGGGGGGGGGGGGGGGGGGGGGGGGGGGGGGGGGGGGGGGGGGGGGGGGGGGGGGGGGGGGGGGGGGGGGGGGGGGGGGGGGGGGGGGGGGGGFGGGGGGGGGGGGGGGGGGGGGGGGGGGGGGGGGGGGGGGGGGGGGFGGGGGGGGGEDGGGGGGGGGFGGGGGGFBFEGGGGF@?FFGFFDFGGGGFFGFFFFB?GFFFBFBG>
@M02352:288:000000000-CKWC8:1:1101:12965:20753 1:N:0:TAGCGCTC+TCTCTCCG
TACGAGGGGTGCAAGCGTTAATCGGAATTACTGGGCGTAAAGCGCACGCAGGCGGTTTGTTAAGCTAGATGTGAAAGCCCCGAGCTCAACTTGGGATGGTCATTTAGAACTGGCAGACTAGAGTCTTGGAGAGGGGAGTGGAATTCCAGGTGTAGCGGTGAAATGCGTAGATATCTGGAGGAACATCAGTGGCGAAGGCGACTCCCTGGCCAAAGACTGACGCTCATGTGCGAAAGTGTGGGTAGCGAACAGGATTAGATACCCTGGTAGTCCACACCGTAA
+
GGGGFGGGGGGGGGGGGGGGGGGGGGGGGGGGGGGGGGGGGGGGGGGGGGGGGGGGGGGGGGGGGGGGGGGGGGGGGGGGGGCFGGGGGGGGGGGGGGGGGGGGGGGGGGGGGGGGGGGGGGGGGGGGGGGGGGGGGGGGGGGGGGGGGGGGGGGGGGGGGGGGGGGGGGGGGGGGGGGGGGGGFGGGGGGGGGGGGGGGGGGGGGGGGGGGGGGGGGGGGGGGGDGGGGGGGGGFGGGGGGFFFFGGGDDFFBGFFFFFGGGGFFGFFFFFFGFF?<E?GG
@M02352:288:000000000-CKWC8:1:1101:9583:20805 1:N:0:TAGCGCTC+TCTCTCCG
TACGGAGGGTGCGAGCGTTAATCGGAATTACTGGGCGTAAAGCGCACGCAGGCGGTTTGTTAAGCTAGATGTGAAAGCCCCGGGCTCAACCTGGGACGGTCATTTAGAACTGGCAGACTAGAGTCTTGGAGAGGGGAGTGGAATTCCAGGTGTAGCGGTGAAATGCGTAGATATCTGGAGGAACATCAGTGGCGAAGGCGACTCCCTGGCCAAAGACTGACGCTCATGTGCGAAAGTGTGGGTAGCGAACAGGATTAGATACCCTGGTAGTCCACACCGTAA
+
GGGGGFGGGGGGGGGGGGGGGGGGGGGGGGGGGGGGGGGGGGGGGGGGGGGGGGGCFGGGGGGGGGGGGGGGGGGGGGGGGGGGGGGGGGGGGGGGGGGGGGGGGGGGGGGGGGGGGGGGGGGGGGGGGGGGGGGGGGGGGGFFGGFGGGGGGGGGGGGGGGGGGGGGGGGGGGGGGGGGGGGGFGFGGGGFGGGGGGGGGGGGFGDGGGGGFFFGGGGGGGGGDGGGGGGGCGGFGGGGGGFFFFDGGGFFF?GGBF>FCCFGFFFF<FDFFGFFFFFFGG
@M02352:288:000000000-CKWC8:1:1101:14949:20855 1:N:0:TAGCGCTC+TCTCTCCG
TACGGAGGGTCCGAGCGTTATCCGGAATCATTGGGTTTAAAGGGTCCGCAGGCGGTCGATTAAGTCAGAGGTGAAATCCCATAGCTTAACTATGGAACTGCCTTTGATACTGGTTGACTTGAGTCATATGGAAGTAGATAGAATGTGTAGTGTAGCGGTGAAATGCATAGATATTACACAGAATACCGATTGCGAAGGCAGTCTACTACGTATGTACTGACGCTCATGGACGAAAGCGTGGGGAGCGAACAGGATTAGATACCCTGGTAGTCCACGCCGTAA
+
GGGGGGGGGGGGGGGGGGGGGGGGGGGGGGGFGGGGGGGGGGGGGGGGGGGGGGGGGGGGGGGGGGGGGGGGGGGGGGGGGGGGGGGGGGGGGGGGGGGGGGGGGGGGGGGGGGGGFGGGGGGGGGGGGGGGGGGGGGGGGGGGGGGGGGGGGGGGGGGGGGGGGGGGGGGGGGGGGFGGGGGGGGGEGGGGGGGGGGGGGGGGGGGGGGGGGGGGGGGGGGGGGGGGGGGGGGGFGGGGGGFFFFGGGGFFFBGGFFFFGGGGFFGFFFFFFGFFFFB>DD
@M02352:288:000000000-CKWC8:1:1101:23156:20924 1:N:0:TAGCGCTC+TCTCTCCG
TACGGAGGGTCCGAGCGTTATCCGGAATCATTGGGTTTAAAGGGTCCGCAGGCGGTCGATTAAGTCAGAGGTGAAATCCCATAGCTCAACTATGGAACTGCCTTTGATACTGGTTGACTTGAGTCATATGGAAGTAGATAGAATGTGTAGTGTAGCGGTGAAATGCATAGATATTACACAGAATACCGATTGTGAAGGCAGTCTACTACGTATGTACTGACGCTCATGGACGAAAGCGTGGGGAGCGAACAGGATTAGATACCCTGGTAGTCCACGCCGTAA
+
GGGGGGGGGGGGGGGGGGGGGGGGGGFGGGGGGGGFFGGFGGGGGGGGGGGGGGGGGGGGGGGGGGGGGGGGGGGGGFGGGGGGGGGGGGGGGGGGGGGGGGGGGGGGGGGGGGGGGGGGGGGGGGGGGGGGGGGGGGGGGGGFGFGGGGGGGGGGGGGGGGGGGGGGGGGGGGGGGGGGGGFFFCFGGGGGGGGGGGGGGGGGGGGGGGGGGGGGGGDFGGGGGGGGGGGGGGGFGGDGGGFFBFGGGGFFFFGGBFDFF7EGFFFFFFABFGFFFFFFGD
@M02352:288:000000000-CKWC8:1:1101:9641:20940 1:N:0:TAGCGCTC+TCTCTCCG
TACGGAGGGGGTTAGCGTTGTTCGGAATTACTGGGCGTAAAGCGTACGTAGGCGGATTGGAAAGTTGGGGGTGAAATCCCAGGGCTCAACCCTGGAACTGCCTCCAAAACTATCAGTCTAGAGTTCGAGAGAGGTGAGTGGAATTCCAAGTGTAGAGGTGAAATTCGTAGATATTTGGAGGAACACCAGTGGCGAAGGCGGCTCACTGGCTCGATACTGACGCTGAGGTACGAAAGTGTGGGGAGCAAACAGGATTAGATACCCTGGTAGTCCACACCGTAA
+
GGGGGFFGGGGGGGGGGGGGGGGGGGGGGGGGGGGGGGGGGGGGGGGGGGGGGGGGGGGGFFGGGGGGGGGGGGGGGGGGGGGGGGGGGGGGGGGGGGGGGGGGGGGGGFGGGGGGGGGGGGGGGGGGGGGGGGGGGGGGGGGGGGGGGGGGGGGGGGGGGGGGGFGGGGGGGGGGGGGGGGGGGGGGGGGGGGGGGGGGGGGGGGGGGGGGGGGGEGGGFGGGGGGGGGGGGGGFGGGGGGEFFFDGGGFFFFFFFFAFGGGGFFGFFFFFFFFFBBFFGD
@M02352:288:000000000-CKWC8:1:1101:22466:20974 1:N:0:TAGCGCTC+TCTCTCCG
TACGGAGGGTCCGAGCGTTATCCGGAATCATTGGGTTTAAAGGGTCCGCAGGCGGTCGATTAAGTCAGAGGTGAAATCCCATAGCTCAACTATGGAACTGCCTTTGATACTGGTTGACTTGAGTCATATGGAAGTAGATAGAATGTGTAGTGTAGCGGTGAAATGCATAGATATTACACAGAATACCGATTGCGAAGGCAGTCTACTACGTATGTACTGACGCTCATGGACGAAAGCGTGGGGAGCGAACAGGATTAGATACCCTGGTAGTCCACGCCGTAA
+
GGGGGGGGGGGGGGGGGGGGGGGGGGGGGGGGGGGGGGGGGGGGGGGGCGGGGGGGGGGGGCGGGGGGGGGGGGGGGGFBFEFGGGGGGGGGGGGGGGGGGGFGGGGGGGGGGGGG@GGGGGGGAFBDFGGGGGGDFDFGGGGFFBFGGGGGGGGGGGGGGGGGGGCFGGGGGGGGGFFGGGGGGGGCFEGGGGGGGGGGGGCCFGGGGEGGGFGGGGGGGGGGEGGFFGGGGGGFGGGGGGD:BFGGGGFFFFGGFFFFFFGGFFGFFFFFFGFFFFFFGG
@M02352:288:000000000-CKWC8:1:1101:5341:20992 1:N:0:TAGCGCTC+TCTCTCCG
TACGAGGGGTGCAAGCGTTAATCGGAATTACTGGGCGTAAAGCGTGCGTAGGTGGTTTGTTAAGCAAGATGTGAAAGCCCCGGGCTCAACCTGGGAACTGCATTTTGAACTGGCAAACTAGAGTATTGTAGAGGGTAGTGGAATTTCCAGTGTAGCGGTGAAATGCGTAGAGATTGGAAGGAACATCAGTGGCGAAGGCGGCTACCTGGACAAATACTGACACTGAGGCACGAAAGCGTGGGGAGCAAACAGGATTAGATACCCTGGTAGTCCACGCCGTAA
+
GGGGCFGGGGGGGGGGGGGG@CFGGGGGGGGGGGGGGGGGGGGGGGGGCGGGFGGGGGGGGGGGGGGGGGGGGGGGGGGGGGGGGGGGGGGGGGGGGGGGGGGGGGGGGGGGGGFFGGGGGGGGGGFGFGGGGGGGGGGGGGGGGGGGGGGGGGGGGGGGGGGGGGGGGGGGGGGFFE?FGGGGGGGGGGGGGDGGGGGGGGGGGGGGGFGGGGGGGGGGGGGGGGGD5EGGGGGFGGGGGGF<FFGFGGFFF?GGFFAFGGGGFFGFFFFF4FFFFBFFGC
@M02352:288:000000000-CKWC8:1:1101:20344:21030 1:N:0:TAGCGCTC+TCTCTCCG
TACGGAGGGTCCGAGCGTTAATCGGAATTACTGGGCGTAAAGCGCGCGTAGGTGGATTGGTCAGTCAGATGTGAAAGCCCAGGGCTCAACCTTGGAACTGCATCTGATACTGCTAGTCTAGACTACAGTAGAGGGTAGTGGAATTTCCTGTGTAGCGGTGAAATGCGTAGATATAGGAAGGAACACCAGTGGCGAAGGCGACTACCTGGACTGATATTGACACTGAGGTGCGAAAGCGTGGGGAGCATACAGGTTTAGATACCCTTGTAGTCCATGCCGTAA
+
FGGG-C@++BCFEGCFGFBF,F@6@@,FEE@CFDFEFFGDFGG>CEF>=FFCFFD=<B8=BBDFFFCE?FFC,????EFF@FGGFGGFGGFEA,B8DDFEEAFFA9<DFF=D=F93CBEFGA,<<DD,@@F@>FCF7CF<FGFFE9EFF;F<F:>DC@FGGEFF@F>CDEGGFBCE922=CF:F:<:CCC93CEEG51*=5C?*<@ECF8C+/+00ACCE9+3<C:+1<*>CC=>>FC1***58>BG*AD6@()0:,92*<A8F?.9F4/.49**672)3<*
@M02352:288:000000000-CKWC8:1:1101:14409:21044 1:N:0:TAGCGCTC+TCTCTCCG
TACGGAGGGTCCGAGCGTTATCCGGAATCATTGGGTTTAAAGGGTCCGCAGGCGGTCAATTAAGTCAGAGGTGAAATCCCATAGCTTAACTATGGAACTGCCTTTGATACTGGTTGACTTGAGTCATATGGAAGTAGATAGAATGTGTAGTGTAGCGGTGAAATGCATAGATATTACACAGAATACCGATTGCGAAGGCAGTCTACTACGTATGTACTGACGCTCATGGACGAAAGCGTGGGGAGCGAACAGGATTAGATACCCTGGTAGTCCACGCCGTAA
+
GGGGGGGGGGGGGGGGGGGGGGGGGGGGGGGGGGGGGGGGGGGGGGGGGGGGGGGGGGGGGGGGGGGGGGGGGGGGGGGGGGGGGGGGGGGGGGGGGGGGGGGGGGGGGGGGGGGGGGGGFGGGGGGGGGGGGGGGGGGGGGGGGGGGGGGGGGGGGGGGGGGGGGGGGGGGGGGGGGGGGGGGGGGGGGGGGGGGGGGGGGGGGGGGGGGGGGGGGGGGGGGGGGGGCGGGGGGFGGGGGGFFFFGGEGFFFBFG?FAFFGGGFFFFFFFFFGFFFFD>GD
@M02352:288:000000000-CKWC8:1:1101:20336:21052 1:N:0:TAGCGCTC+TCTCTCCG
TACGGAGGGTCCGAGCGTTAATCGGAATTACTGGGCGTAAAGCGCGCGTAGGTGGATTGGTCAGTCAGATGTGAAAGCCCAGGGCTCAACCTTGGAACTGCATCTGATACTGCTAGTCTAGAATACAGTAGAGGGTAGTGGAATTTCCTGTGTAGCGGTGAAATGCGTAGATATAGGAAGGAACACCAGTGGCGAAGGCGACTACCTGGACTGATATTGACACTGAGGTGCGAAAGCGTGGGGAGCAAACAGGATTAGATACCCTGGTAGTCCACGCCGTAA
+
GGGGGGGGGGGGGGGGGGGGFFGGGGGGGGGGGGGGGGGGGGGGGGGGEGGGEFGFGGGGGGGGGGGGGGGGGGGGGGGGGGGGGGGGGGGGGGFGGGGGGGGGGGGGGGGGGGGGGGGGGGGGGGGGGGGGGGGGGGGGGGGGGGGGGGGGGGGGGGGGGGGGGGGGGGGGGGGGGGGGGGGGGGGGGGGGEGGGGGGGGGGGFGGFGGGGGGGGGGDGGGGGGGGGGGGGGGGFGGGGGGFFFFGGGGFFF?GGFFFFGGGGFFGFDFFB@D4?BBB>GG
@M02352:288:000000000-CKWC8:1:1101:11320:21156 1:N:0:TAGCGCTC+TCTCTCCG
TACGGAGGGTCCGAGCGTTATCCGGAATCATTGGGTTTAAAGGGTCCGCAGGCGGTCGATTAAGTCAGAGGTGAAATCCCATAGCTCAACTATGGAACTGCCTTTGATACTGGTTGACTTGAGTCATATGGAAGTAGATAGAATGTGTAGTGTAGCGGTGAAATGCATAGATATTACACAGAATACCGATTGCGAAGGCAGTCTACTACGTATGTACTGACGCTCATGGACGAAAGCGTGGGGAGCGAACAGGATTAGATACCCTGGTAGTCCACGCCGTAA
+
GGGGGEEGGGGGGGGGGGGGGGGGGFGGGGGGGGGGGGGGGGGGGGGGGGGGGGGGGGGGGGGGGGGGGGGGGGGGGGGGGG@FFGGGGFGGGGGGGGGGGGGGGFGGGGGGGGGGGGGGGGGGGGGGGGGGGGGGGGGGGGGGGGGGGGGGGGGGGGEFGGGGGGGGFGGGGGCFGGGGGGGGGGGGGGGGGGGGGGGGGGGGGGGGGGGGGGGGGGGGGGGGGGGGGGGGGGGFGGGGGGFFFFGGGGFFFFGGFFFFGGGFFFDFFFFF@GFBBFBBDC
@M02352:288:000000000-CKWC8:1:1101:26603:21166 1:N:0:TAGCGCTC+TCTCTCCG
TACGAGGGGTGCAAGCGTTAATCGGAATTACTGGGCGTAAAGCGTGCGTAGGTGGTTTGTTAAGCAAGATGTGAAAGCCCCGGGCTCAACCTGGGAACTGCATTTTGAACTGGCAAACTAGAGTATTGTAGAGGGTAGTGGAATTTCCAGTGTAGCGGTGAAATGCGTAGAGATTGGAAGGAACATCAGTGGCGAAGGCGGCTACCTGGACAAATACTGACACTGAGGCACGAAAGCGTGGGGAGCAAACAGGATTAGATACCCTGGTAGTCCACGCCGTAA
+
GAFFDFCCCFFGGGGGEGGG,FFD@FEGGGGG@EGFEG7FCFGEGDGGGGGGGGFEFGGGGGCFGFFDCEFGFFGGGFGGGGGGGGGGFGGGF,=F<FFGGFGGGGFGGGGGCGGFEFGGGGGGGGGFGF<FFCCFGGGCCCFGGCFGG9F,@@CA::F7CF9;>;*6A5*??,>BFEFCEGGGFFGG9F9?EEGEE*=8:CEGGGFCEF<FFGGGCFFGFGGFFFC8=EF*:8<:D5CE*18<;BGG7<>)0(9*.=AFGGG6?FDF298AFGFBFF3-<C
@M02352:288:000000000-CKWC8:1:1101:26619:21176 1:N:0:TAGCGCTC+TCTCTCCG
TACGAGGGGTGCAAGCGTTAATCGGAATTACTGGGCGTAAAGCGTGCGTAGGTGGTTTGTTAAGCAAGATGTGAAAGCCCCGGGCTCAACCTGGGAACTGCATTTTGAACTGGCAAACTAGAGTATTGTAGAGGGTAGTGGAATTTCCAGTGTAGCGGTGAAATGCGTAGAGATTGGAAGGAACATCAGTGGCGAAGGCGGCTACCTGGACAAATACTGACACTGAGGCACGAAAGCGTGGGGAGCAAACAGGATTAGATACCCTGGTAGTCCACGCCGTAA
+
GGGGFFGGGGGGGFGFFEFG,CFGGFCFGGGGGGGGGFGGGGGGGGGGGGGGGGGGGGGGGGGGGGGGGGGFGGGGGGGGGGGGGGGGGGGGGGGGGGGGGGGGGGGGGGGGGGGGGGGGGFGEFGGGGGGGGGGGGGGGGGGGGGGGGGGGGGGGGGFGGGGGGGGGGGGGGGGGGGGGGGGGFFGFGGGGGGGGGGGGGGDEGCFGFGGFGGGGGFGGGGGGGGGGGGGGGDDEFGGGGGFFFFGFGGFFB?FFFFFFGGFGFFGFDFFBFGFFFFFFGD
@M02352:288:000000000-CKWC8:1:1101:8969:21204 1:N:0:TAGCGCTC+TCTCTCCG
TACGAGGGGTGCAAGCGTTAATCGGAATTACTGGGCGTAAAGCGTGCGTAGGTGGTTTGTTAAGCAAGATGTGAAAGCCCCGGGCTCAACCTGGGAACTGCATTTTGAACTGGCAAACTAGAGTATTGTAGAGGGTAGTGGAATTTCCAGTGTAGCGGTGAAATGCGTAGAGATTGGAAGGAACATCAGTGGCGAAGGCGGCTACCTGGACAAATACTGACACTGAGGCACGAAAGCGTGGGGAGCAAACAGGATTAGATACCCTGGTAGTCCACGCCGTAA
+
EG9F9FFEEGGDEFGFGFDCGGGFG:CFGGFGGCFGGGGGCDFF=FDEFFCFEDFCFGGGGGEFFFDFGGGGGGGGFEFG7FGGGGGGGGGGGGGGGGGGG<DEGGG><FFGGFGGGGGGCFGFFFGGGGGFGGGGGGGFGFGGGGGCFGFCFFGGGFFGGGGGGFGGEECA;FGGE9?CC7<FCGC9CFGG*:ECEDGGGGGGGGCFFEGG>CFCFGGCF6CFGGGGGCGGECDFGED55C>(35<CFCFF?6FGDF<F9:C<?F3:463<6C68>BFF39
@M02352:288:000000000-CKWC8:1:1101:9732:21255 1:N:0:TAGCGCTC+TCTCTCCG
TACGGAGGGGGTTAGCGTTGTTCGGAATTACTGGGCGTAAAGCGTACGTAGGCGGATTGGAAAGTTGGGGGTGAAATCCCAGGGCTCAACCCTGGAACTGCCTCCAAAACTATCAGTCTAGAGTTCGAGAGAGGTGAGTGGAATTCCAAGTGTAGAGGTGAAATTCGTAGATATTTGGAGGAACACCAGTGGCGAAGGCGGCTCACTGGCTCGATACTGACGCTGAGGTACGAAAGTGTGGGGAGCAAACAGGATTAGATACCCTGGTAGTCCACACCGTAA
+
GGGGGFGGGGGGGGGGGGGGGGGGGGGGGGGGGGGGGGGGGGGGGGGGGGGGGGGFFGGGFFFFGGGGGGGGGGGGGGGGGGGGGGGGGGGGGGGGGGGGGGGGGGGGGGGGGGGGGGGGGGGGGGGGGGGGGGGGGGGGGGGGGGGGGGGGGGGGGGGGGGGGGGGGGGGGGGGGGGGGGGGGGGGGGGGGGGGGGGGGGGGGGGGGGGGGGGGGGGGGGGGGGGGGGGGGGGGFGGGGGGFFFFGGGGFFFFGGBFFFGGGGFFGFFFFFFGFFFFD?GG
@M02352:288:000000000-CKWC8:1:1101:6533:21336 1:N:0:TAGCGCTC+TCTCTCCG
TACGGAGGGTGCGAGCGTTAATCGGAATTACTGGGCGTAAAGCGCACGCAGGCGGTTTGTTAAGCTAGATGTGAAAGCCCCGAGCTCAACTTGGGATGGTCATTTAGAACTGGCAGGCTAGAGTCTTGGAGAGGGGAGTGGAATTCCAGGTGTAGCGGTGAAATGCGTAGATATCTGGAGGAACATCAGTGGCGAAGGCGACTCCCTGGCCAAAGACTGACGCTCATGTGCGAAAGTGTGGGTAGCGAACAGGATTAGATACCCTGGTAGTCCACACCGTAA
+
GGGGGGGGGGGGGGGGGGGDFFGGGGFGGGGGGGGGGGGGGGGGFFGGGGGGGGGGGGGGGGGGGGFGGGGGGGGGGGGGGEEGGGGGGGGGGGGGFGGGGGGGGGGGGGGGGGGGGGGGGGGGGGGGGGGGGGGGEGGGGGGGGGGGGGGGGGGGGGGGGGFFGGGGGGGGGGGGGGGGGDGGGGGGGGGGGGGGGGGGGGGGGGGGGGDFGGGGGGGGGGG8EGFFCEGGGGGFGGGGGGFFFFGGGGFFFFGGFFFFGGGGFFGFFFFFFGFFFFFFGD
@M02352:288:000000000-CKWC8:1:1101:26102:21351 1:N:0:TAGCGCTC+TCTCTCCG
TACGGAGGGTGCGAGCGTTAATCGGAATTACTGGGCGTAAAGCGCATGCAGGTGGATCATTAAGTCAGATGTGAAAGCCCGGGGCTCAACCTCGGAACTGCATTTGAAATTGGTGAACTAGAGTGCTGTAGAGGGGGGTAGAATTTCAGGTGTAGCGGTGAAATGCGTAGATATCTGGAGGAACATGAGTGGGGAAGGCGAGTCCCTGGTCAGTAACTGACGCTCATGTGCGAAAGTGTGGGTAGCGAACAGGATTAGATACCCTGGTAGTCCACACCGTAA
+
GGGGGGGGDGGFGGGEGGGG<,FFGECFGG9FFGG8CFGEFG<F++6B,CFFCFG,::<F<FGGGGGGGGGGGGGGG,4+@:FGGGGFFGGGGECEGGCEG9FG,@DGG,5CDFF9C3C9D9<<F>FG==EFGCCBFD:8>F+<<+3+<:<8C7<<?:C>F@9+:<CEGG53+0<<CFGGGGG>@@+<8CGE*:C5C88EC*:;<A:CCA0<AC<+00:E?>*;5)<<:ACDGGD>FGFGGGBA2)CG=C>F?1FF>F47CFG*/7<F<FAFFC?0?188FC
@M02352:288:000000000-CKWC8:1:1101:6561:21364 1:N:0:TAGCGCTC+TCTCTCCG
TACGGAGGGTCCGAGCGTTATCCGGAATCATTGGGTTTAAAGGGTCCGCAGGCGGTCAATTAAGTCAGAGGTGAAATCCCATAGCTTAACTATGGAACTGCCTTTGATACTGGTTGACTTGAGTCATATGGAAGTAGATAGAATGTGTAGTGTAGCGGTGAAATGCATAGATATTACGCAGAATACCGATTGCGAAGGCAGTCTACTACGTATGTACTGACGCTCATGGACGAAAGCGTGGGGAGCGAACAGGATTAGATACCCTGGTAGTCCACGCCGTAA
+
GGGGGGGGGFFGGGGGGGGGGGGFGGGGGGGGGGGFFEFFGGGGGFGFGGFGFFGFFGGGGGGGGGGGGGGGGGGGGFGGGFDGFGGGFGGGGGGGGGGGGGGGAFFGFGGGGGGGGGGGGGGGGGGGGGGGGGGGGGGGGGFGGGGCFFGGGGGGGGFGGGGGGFFFGGGFGCFFFGCGGGG?F<FEGCFGFECEGG>FGGGGFEFCC?FGEFFGGFGGFGEGEC9CCC7CEE<DCECGEGEB9:CGCD:??<CC?F<FF7FFFFC74F<B@FF?F?EBGG
@M02352:288:000000000-CKWC8:1:1101:8803:21564 1:N:0:TAGCGCTC+TCTCTCCG
TACGAGGGGTGCAAGCGTTAATCGGAATTACTGGGCGTAAAGCGTGCGTAGGTGGTTTGTTAAGCAAGATGTGAAAGCCCCGGGCTCAACCTGGGAACTGCATTTTGAACTGGCAAACTAGAGTATTGTAGAGGGTAGTGGAATTTCCAGTGTAGCGGTGAAATGCGTAGAGATTGGAAGGAACATCAGTGGCGAAGGCGGCTACCTGGACAAATACTGACACTGAGGCACGAAAGCGTGGGGAGCAAACAGGATTAGATACCCTGGTAGTCCACGCCGTAA
+
GGGGFGGGGGGGGGGGGGGGGGGGGGGGGGGGGGGGGGGGFGGGGGGGCEFGGGGGGGGGGGGGFFGGGGGGGGGGGGGGEFGGGGGGGFGGGGGGGGGGGGGGGGGGGGGGGGGGGGGGGGFGGGGGGGGGGGGGGGGGGGGGGGGGGGGGGGGGGGGGGGGGGGGGGGGGGFGGGGGGGFGFFGFEFFGGGGGGGGGEEEGGEAFGGGGGGGFFEGGFECEFGGGGGGGGGGGEGGGDEGFBF:FGE57@BBFFFFFFG:<7/<FFFFF)1:?:>0>>DC
@M02352:288:000000000-CKWC8:1:1101:23602:21581 1:N:0:TAGCGCTC+TCTCTCCG
TACGAGGGGTGCAAGCGTTAATCGGAATTACTGGGCGTAAAGCGTGCGTAGGTGGTTTGTTAAGCAAGATGTGAAAGCCCCGGGCTCAACCTGGGAACTGCATTTTGAACTGGCAAACTAGAGTATTGTAGAGGGTAGTGGAATTTCCAGTGTAGCGGTGAAATGCGTAGAGATTGGAAGGAACATCAGTGGCGAAGGCGGCTACCTGGACAAATACTGACACTGAGGCACGAAAGCGTGGGGAGCAAACAGGATTAGATACCCTGGTAGTCCACGCCGTAA
+
GGGGCFCEGGGGDCGGECFCFGFFGCGGGGFGGGGGGFDGFGGEBFGGFDGEEEFFGGGGGGGGGGGGGGGGGGGGGGDGGGGGGEGCFFGGFGGGFFGGGGGGGGFDA8EFGGCGGGGCGFGGFDGGGGGGGGGECGBFGFFFGFG<<FEGGGGGGGGGFCEFGCFC9EGGGFGGFGGGGGG=8<FCFCFGCEEGGECEGGEC:@?EGGG?CDEF9CCFAFGGFGGGGD5CEGDD9CCEGGEFF)77C>>7?:>D?FDFGE87=FG6<F>A9:9?6?EBC5
@M02352:288:000000000-CKWC8:1:1101:18065:21596 1:N:0:TAGCGCTC+TCTCTCCG
TACGAGGGGTGCAAGCGTTAATCGGAATTACTGGGCGTAAAGCGTGCGTAGGTGGTTTGTTAAGCAAGATGTGAAAGCCCCGGGCTCAACCTGGGAACTGCATTTTGAACTGGCAAACTAGAGTATTGTAGAGGGTAGTGGAATTTCCAGTGTAGCGGTGAAATGCGTAGAGATTGGAAGGAACATCAGTGGCGAAGGCGGCTACCTGGACAAATACTGACACTGAGGCACGAAAGCGTGGGGAGCAAACAGGATTAGATACCCTGGTAGTCCACGCCGTAA
+
GGGGCGGGGEGGGGGGG@@FFDGFGEGGGGGGGGGGGGGGGGGGGGGGFGGGFGGGGGGGGGGGFDGGGGGGGGGGGGGGGGGGGDGFFGGFGGGGGFGGGGGGGGGGGGGGGGGGGGFGGFGCFFFGGGGGGGGGGGGGGFFGGGCGGGFGFFFGGG<FGGGFGFGEGGGGGGGGGGGGGGGGFG7BFCGGBCGCGG>GGEGEFF?FGGGFGGFGCCF?<CFCGFGFGGGGGGGFCE5C8C>1>@DFG9;FBB>CBFA4?A<**79FAF7A@C?6(1>9DC
@M02352:288:000000000-CKWC8:1:1101:5775:21642 1:N:0:TAGCGCTC+TCTATCCG
TACGGAGGGGGTTAGCGTTGTTCGGAATTACTGGGCGTAAAGCGTACGTAGGCGGATTGGAAAGTTGGGGGTGAAATCCCAGGGCTCAACCCTGGAACTGCCTCCAAAACTATCAGTCTAGAGTTCGAGAGAGGTGAGTGGAATTCCAAGTGTAGAGGTGAAATTAGTAGATATTTGGAGGAACACCAGTGGCGAAGGCGGCTCACTGGCTCGATACTGACGCTGAGGTACGAAAGTGTGGGGAGCAAACAGGATTAGATACCCTGGTAGTCCACACCGTAA
+
GGGGG7FGCEG@CEFGGGG7F<FFGF@FGGCFGGGFCFEGGGEGGEGGFGGGGGGD>FG8:FFGGFDG+@FGDGGGG,:DADFGGGGGGGG@=>7F8DDDGDFCDGGG,8,>DCACC,EB@=9F98C<DFEGG7>>,<>CCF:3>3,7@<<;@CCAF7?CFGB;42?@9@+754+2?+BG@FFE:FCG:FGFGGGDGECE>CCCD+<F8AF<:CFG=79:CC5EC3CCFGCDCF:):20AC88(3<FCEGF@6(9:4?49<FC**7/0-/.6@GF:81::GG
@M02352:288:000000000-CKWC8:1:1101:19973:21666 1:N:0:TAGCGCTC+TCTCTCCG
TACGGAGGGTGCGAGCGTTAATCGGAATTACTGGGCGTAAAGCGCATGCAGGTGGTTCATTAAGTCAGATGTGAAAGCCCGGGGCTCAACCTCGGAACTGCATTTGAAACTGGTGAACTAGAGTGCTGTAGAGGGGGGTAGAATTTCAGGTGTAGCGGTGAAATGCGTAGAGATCTGAAGGAATACCAGTGGCGAAGGCGGCCCCCTGGACAGACACTGACACTCAGATGCGAAAGCGTGGGGAGCAAACAGGATTAGATACCCTGGTAGTCCACGCCGTAA
+
GGGGGCGGGGGGGGGGGGGGCFGGGGGGGGGGGGGGGGGGGGGGGGCGGGGGCFGGGGGGGGGGGGGGGGGGGGGGGGGGGGGGGGGGGGGGGGGGFFGFGGGGGGGGGGGGGGGGEGGGGGGFGGGGGGGGGGGGGGGGGGGGGGGGFGGGGGGGEGGGGGGGGGGGGGGGGGGGGGGGGGGGGGGGGGGGGGGGGGGGGGEGGGDGGFGGGG5CFGGGGGGFGGGCEGFDEGDEGGGGGGF?FFFF<FFFF6CFBFFFGG?F@FGFAFDFFGFFFFFFCC
@M02352:288:000000000-CKWC8:1:1101:5620:21768 1:N:0:TAGCGTTC+GCTCTCCG
TACGGAGGGGGTTAGCGTTGTTCGGAATTACTGGGCGTAAAGCGTACGTAGGCGGATTGGAAAGTTGGGGGTGAAATCCCAGGGCTCAACCCTGGAACTGCCTCCAAAACTATCAGTCTAGAGTTCGAGAGAGGTGAGTGGAATTCCAAGTGTAGAGGTGAAATTCGTAGATATTTGGAGGAACACCAGTGGCGAAGGCGGCTCACTGGCTCGATACTGACGCTGAGGTACGAAAGTGTGGGGAGCAAACAGGATTAGATACCCTGGTAGTCCACACCGTAA
+
GGGGGCGGGGGFGGGGGGGGGGGGGGGGGGGGGGGGGGGGGGGGGGGGGGGGGGGGGGGGEGGFGGGGGGGFGGGGGGGGGGGEGGGGFGGGGGGGGGGGGGGGGGGGGGGGGGGGGGGGGGGGGGGFGGGGGGGGFCFGGGGGGGGGCGGGCEGGGGGGGGGGGGGFFGGGGGGGGFFGGGGGGGGGGGGGGGGGGGGGGGGGGGGGGGGGGGGGGGGGGGGGGGGFGFGGGGGEGGGGGGFFFFG*7FFFFFCDDFFFGGFGFFGFFFAFFGFFFFF?FD
@M02352:288:000000000-CKWC8:1:1101:6081:21895 1:N:0:TAGCGCTC+TCTCTCCG
TACGAGGGGTGCAAGCGTTAATCGGAATTACTGGGCGTAAAGCGTGCGTAGGTGGTTTGTTAAGCTAGATGTGAAAGCCCTGGGCTCAACCTGGGAATTGCATTTAGAACTGGCAGGCTAGAGTTTTGGAGAGGGGAGTGGAATTCCAGGTGTAGCGGTGAAATGCGTAGATATCTGGAGGAACATCAGTGGCGAAGGCGACTCCCTGGTCAGTAACTGACGCTCATGTGCGAAAGTGTGGGTAGCGAACAGGATTAGATACCCTGGTAGTCCACACCGTAA
+
GGGFFGGGGEGGGGGGGFGE<FFEGDCFGGGGGGGGGGEEFGGGFGGGFFGGFGGGGGGGGFFGGGGGGGGGGGGGGGGGGGGG8FGFGGGGGGGGGGGGGGGDGGGGGGGFFGGGGGGGGGGFEDGEEGGGGGGGGGGGGGFGCGFAFFFGCFGGGGGFGGGCFFGGGGGFGGGGGGGDE@FFG9FGGGGGGGGGGGGGEGCGFEFGGGGGGGGG7CFFFGGGGGGFCFCDGGGFGGGG>8>DFFGCGGFFFFGF<FFF?CFGFFC?A=>>67*2:?)1CC
@M02352:288:000000000-CKWC8:1:1101:14325:21922 1:N:0:TAGCGCTC+TCTCTCCG
TACGAGGGGTGCAAGCGTTAATCGGAATTACTGGGCGTAAAGCGTGCGTAGGTGGTTTGTTAAGCAAGATGTGAAAGCCCCGGGCTCAACCTGGGAACTGCATTTTGAACTGGCAAACTAGAGTATTGTAGAGGGTAGTGGAATTTCCAGTGTAGCAGTGAAATGCGTAGAGATTGGAAGGAACATCAGTGGCGAAGGCGGCTACCTGGACAAATACTGACACTGAGGCACGAAAGCGTGGGGAGCAAACAGGATTAGATACCCCGGTAGTCCACGCCGTAA
+
GGGGFGGGGGGGGGGGGGGGGGGGGGGGGGGGGGGGGGGGGGGGGGGGGGGGGGGGGGGGGGGGGGGGGGGGGGGGGGGGGDGGFGGGGGGGGGGGGGGGGGGGGGCGGGGGGGGGGGGGGGGGGGGGGFGGGGGGGGGGGGGGGGGGGGGGGGGGGGGGGGGGGGGGGGDGCGFGGGGGGGGGGGGGGGGGGGGGGC8=EGGGGGGGGEGGGGGFGGGDGFFEEFGGGGGGGGGEGGGGGDF:B>5FFCFFFFGGF@<F?FGGFFGFFD<A4*=?FFFBDC
@M02352:288:000000000-CKWC8:1:1101:21073:21997 1:N:0:TAGCGCTC+TCTCTCCG
TACGGAGGGTCCGAGCGTTATCCGGAATCATTGGGTTTAAAGGGTCCGCAGGCGGTCGATTAAGTCAGAGGTGAAATCCCATAGCTCAACTATGGAACTGCCTTTGATACTGGTTGACTTGAGTCATATGGAAGTAGATAGAATGTGTAGTGTAGCGGTGAAATGCATAGATATTACACAGAATACCGATTGCGAAGGCAGTCTACTACGTATGTACTGACGCTCATGGACGAAAGCGTGGGGAGCGAACAGGATTAGATACCCTGGTAGTCCACGCCGTAA
+
GEGGGDGGGGGGGGGGGGGGGGGGGGGGGGGGGGGGGG8FFGGGGFGGGGGGGGGGGGGGGGGGGGGGGGGGGGGFGGGGGGDGDFEGFGGFFGFGGGGGGGGGFGFGFGGGGGGGGGGGGGGGGGGGGGGGGGGGGFFGGGGGGGGGGGGGGGGGGGGGGGEGGGGGGFGGGGGGGGCFGGGFFGGEGGGFEGGGGGGGGGGGGGFGGC7CFDFGGFFCFGGGEDGCFFDGGGGFGDC5EGEBFFGDGGFFF0CC>FFFGFGGFFFF<BBFBCFFF?EBGD
@M02352:288:000000000-CKWC8:1:1101:21449:22005 1:N:0:TAGCGCTC+TCTCTCCG
TACGGAGGGTCCGAGCGTTATCCGGAATCATTGGGTTTAAAGGGTCCGCAGGCGGTCGATTAAGTCAGAGGTGAAATCCCATAGCTCAACTATGGAACTGCCTTTGATACTGGTTGACTTGAGTCATATGGAAGTAGATAGAATGTGTAGTGTAGCGGTGAAATGCATAGATATTACACAGAATACCGATTGCGAAGGCAGTCTACTACGTATGTACTGACGCTCATGGACGAAAGCGTGGGGAGCGAACAGGATTAGATACCCTGGTAGTCCACGCCGTAA
+
GGGGGFGGGGGGGGGGGGGGGGGGGFGGGGGGGGGGGGGGGGGGGGGGGGGGGGGGGGGGGGGGGGGGGGGGGGGGGGGGGGGGGGGGGGGGGGGGGGGGGGGGGGGGGGGGGGGGGGGGGGGGGGGGGGGGGGGGGFGGGGGGFFGGGGGGGGGGGGEGGGGGGGGGG7FFGGGGGGGGGGC98FFGGGGGGGGGGGGGGGGGGGGGGGGFGGGGGGGGGGGGGGGGGFGGGGGEGECGGGFFFFGGEDFFFFGGFFFFGGGGFFGF<64AFFFFF?>9DG
@M02352:288:000000000-CKWC8:1:1101:9074:22007 1:N:0:TAGCGCTC+TCTCTCCG
TACGGAGGGTGCAAGCGTTACTCGGAATCACTGGGCGTAAAGAGCGTGTAGGCGGGTTTGTAAGTTTGAAGTGAAATCCAATGGCTCAACCATTGAACTGCTTTGAAAACTGCTTACCTAGAATATGGGAGAGGTAGATGGAATTTCTGGTGTAGGGGTAAAATCCGTAGAGATCAGAAGGAATACCGATTGCGAAGGCGATCTACTGGAACATTATTGACGCTGAGACGCGAAAGCGTGGGGAGCAAACAGGATTAGATACCCTGGTAGTCCACGCCCTAA
+
GGGGGGGGGGGGGGGGGGGGGGGGGGGGGGGGGGGGGGGGGGGGGGGGGGGGGGGGGGGGGGGGGGGGGGGGGGFGGGGGGGGGGGGGGGGGGGGGGGGGGGGGGGGGGGGGGGGGGGGGGGDFGGGGGGGEEGGGGGGGGGGGGGGGGGGGGGGGGGGGGGGGGGGGGGGGGFGGGGGGGGGGGGGGGGGGGGGGGEGGGGGGGGGGGGCGGGG?FGGGGGGGGGGFGGGGGGGFGDDGGGFFFDGFGGFFFFGGFF<=FGFGFFGFFFFFFGFFFFFFGF
@M02352:288:000000000-CKWC8:1:1101:20689:22039 1:N:0:TAGCGCTC+TCTCTCCG
TACGGAGGGTCCAAGCGTTATCCGGAATCATTGGGTTTAAAGGGTCCGCAGGCGGTCAATTAAGTCAGAGGTGAAAGCCCATCGCTCAACGATGGAACTGCCTTTGATACTGGTTGACTTGAGTTATACGGAAGTAGATAGAATAAGTAGTGTAGCGGTGAAATGCATAGATATTACTTAGAATACCGATTGCGAAGGCAGTCTACTACGTATATACTGACGCTCATGGACGAAAGCGTGGGGAGCGAACAGGATTAGATACCCTGGTAGTCCACGCCGTAA
+
GGGGGGGGGGGGGGGGGGGGGGGGGEGGGGGGGGGFFGGGGGGGGGGGGGGGGGGGGGGGGGGGGGGGGGGGGGGGGGGGGGGGGGGGGGGGGGGGGGGGGGGGGGGGCGGGGGGGGGGGGGGGGGGGGGGGGGGGGFGGGGFGGGGGGGGGGGGGGGGGGGGGGGGGGFGGGGGGGGGGGGGGGGGGGGEGGGGGDDGFGGGGGGGGGGGGGGGGGGGGGGGGGGGGGGGGGGGFGGGGGGFF;DGDGDFFF?GGFFBFGFEFF@FFFFFFFFFFF?FFGG
@M02352:288:000000000-CKWC8:1:1101:16080:22288 1:N:0:TAGCGCTC+TCTCTCCG
TACGAGGGGTGCAAGCGTTAATCGGAATTACTGGGCGTAAAGCGTGCGTAGGTGGTTTGTTAAGCAAGATGTGAAAGCCCCGGGCTCAACCTGGGAACTGCATTTTGAACTGGCAAACTAGAGTATTGTAGAGGGTAGTGGAATTTCCAGTGTAGCGGTGAAATGCGTAGAGATTGGAAGGAACATCAGTGGCGAAGGCGGCTACCTGGACAAATACTGACACTGAGGCACGAAAGCGTGGGGAGCAAACAGGATTAGATACCCTGGTAGTCCACGCCGTAA
+
GGGGFGGGGGGGGGGGGFEEGGGGGGGGGGGGGGGGGGGGGGGGFGGGGGGGFGGCFGGGGGGGGGGGGGGGGGGGGGGGGGGGGGGGGGGGGGGGGGGGGFFGGGEGGGGGGGGGGGGGGGGFGGGGGGGGGGGGGGGGGGFGGGGGGGGGGGGGFGCFGGGGGGGEGGGGGGGGGGGGGGGGFECGGGGGGGGGGGGGGEECCFGGGGDGGDFGGGGGGGGGGGGGGGGG5CGFGGGGGGD:>EGFGG>.819DDFFFFCCG4>C?<FFFFGFBF8;>DD
@M02352:288:000000000-CKWC8:1:1101:10327:22318 1:N:0:TAGCGCTC+TCTCTCCG
TACGGAGGGTGCGAGCGTTAATCGGAATTACTGGGCGTAAAGCGCATGCAGGTGGTTCATTAAGTCAGATGTGAAAGCCCGGGGCTCAACCTCGGAACTGCATTTGAAACTGGTGAACTAGAGTACTGTAGAGGGGGGTAGAATTTCAGGTGTAGCGGTGAAATGCGTAGAGATCTGAAGGAATACCAGTGGCGAAGGCGGCCCCCTGGACAGATACTGACACTCAGATGCGAAAGCGTGGGGAGCAAACAGGATTAGATACCCTGGTAGTCCACGCCGTAA
+
GGGGGGGGGGGGGGGGGGGGGGGGGGGGGGGGGGGGGGGGGGGGGGGGGGGGGGGGGGGGGGGGGGGGGGGGGGGGGGGGGGGGGGGGGGGGGGGGFGGGGGGGGGGGGGGGGGGGGGGGGGGGGGGGGGGFGGGGGGGGGGGGGGGGGGGGGGGGGGGGGGGGGGGGGCGGGGGGGGGGGGGGGGGGGGGGGGGGGGGGGGEGGGGGGGGGFGGGGGGGGGGEGGGGGGGGGGGFGGDGGGFFFFGGGGFFFBFGFFFFGGGGFFFFFFFFFGFFBFEFGG
@M02352:288:000000000-CKWC8:1:1101:12716:22329 1:N:0:TAGCGCTC+TCTCTCCG
TACGAAGGTCCCGAGCGTTATTCGGAATCACTGGGCGTAAAGGGAGCGTAGGCTGCGTGGTAAGTCAGATGTGAAATCTGGGGGCTCAACCTCCAAACTGCATTCGATACTGCCATGCTAGAGTAATGGAGAGGTAACTGGAATTCTCGGTGTAGCAGTGAAATGCGTAGATATCGAGAGGAAGACCAATGGCGAAAGCAGGTTACTGGACATTTACTGACGCTGAGGCTCGAAGGCTAGGGTAGCGAAAGGGATTAGATACCCCTGTAGTCCTAGCAGTAA
+
GGGGFFECGGGGGEGGGCFGGGGGGGGG@FGGGFGGGGGDGGGGGGDGGGGGGGGGECFGGGGGGGGGGGGGGGGGGGGGGGGGGGGGGGGGGGFGGGGGGGGFGGCFFGGGGGGGGGGFFEFFFGGGGGGGGFFFEFFGCCFGFGFGGGFFGFFCFGGGGGGGGGGGGEGGGGGGFFGEEFFCF8FCCFG<FEGGGC?FBFFGGGGGFGGGCFFCFFGCEEGGGGGFFFGDCFC7FC9CGC?4:FDGGGFFF?GG>F4BCEE<>3CFF?<4FCFA?<4)*:
@M02352:288:000000000-CKWC8:1:1101:9830:22339 1:N:0:TAGCGCTC+TCTCTCCG
TACGAGGGGTGCAAGCGTTAATCGGAATTACTGGGCGTAAAGCGTGCGTAGGTGGTTTGTTAAGCAAGATGTGAAAGCCCCGGGCTCAACCTGGGAACTGCATTTTGAACTGGCAAACTAGAGTATTGTAGAGGGTAGTGGAATTTCCAGTGTAGCGGTGAAATGCGTAGAGATTGGAAGGAACATCAGTGGCGAAGGCGGCTACCTGGACAAATACTGACACTGAGGCACGAAAGTGTGGGGAGCAAACAGGATTAGATACCCTGGTAGTCCACACCGTAA
+
GGGGFFGGGGGGGGGGGGGGGGGGGGGGGGGGGGGGGGGGGGGGGGGGGGGGGGGGGGGGGGGGGGGGGGGGGGGGGGGGGGGGGGGGGGGGGGGGGGGGGGGGGGGGGFGGGGGGGGGGGGEFGGGGGGFFGGGGGGGGGGGGGGGGGGGGGGGGGGFGGGGGGGGGGGGGGGGGGGGGGGGGGGGGGDGGGGGGGGGGGD=EGF9CFGGGGGGGGGGGGGGGGGGGFGGGGEGFCFGGGGFFF@GGF7FFB?6D?FFFGGCG?FDFA=AFFG@?FFFFGG
@M02352:288:000000000-CKWC8:1:1101:24538:22443 1:N:0:TAGCGCTC+TCTCTCCG
TACGAGGGGTGCAAGCGTTAATCGGAATTACTGGGCGTAAAGCGTGCGTAGGTGGTTTGTTAAGCAAGATGTGAAAGCCCCGGGCTCAACCTGGGAACTGCATTTTGAACTGGCAAACTAGAGTATTGTAGAGGGTAGTGGAATTTCCAGTGTAGCGGTGAAATGCGTAGAGATTGGAAGGAACATCAGTGGCGAAGGCGGCTACCTGGACAAATACTGACACTGAGGCACGAAAGCGTGGGGAGCAAACAGGATTAGATACCCTGGTAGTCCACGCCGTAA
+
GGGGFFDEGEGGGFGGGGGGGGGGGEGGGGGGGGGGGGGFDGGGGGGGFGGGGGGGGGGGGGGGGGGGGGGGGGGGGGGGGGGGGGGGGGFGGGGGGGGGGGFGGGECEFGGGGGGGGGGGFEFGGGGGGGGGGGGGGGGGGGGGGGGGGGGGGGGGGEGGGGGFGGGGGGGF;EGGGFFGGGGGGGGGGGGGGGGGEDC>EGGGFGGGGGGGGGGGGFFGGGGGFGFGGGGGGGFGGGGGGFFFFGGGGFFFFFGFFAFFC8DFFFFFFFFFFFFF?@;DD
@M02352:288:000000000-CKWC8:1:1101:7634:22455 1:N:0:TAGCGCTC+TCTCTCCG
TACGAAGGTCCCGAGCGTTATTCGGAATCACTGGGCGTAAAGGGAGCGTAGGCTGCGTGGTAAGTCAGATGTGAAATCTCGGTGCTCAACACCGAAACTGCATTCGATACTGCCATGCTAGAGTAATGGAGAGGTAACTGGAATTCTCAGTGTAGCAGTGAAATGCGTAGATATTGAGAGGAAGACCAATGGCGAAAGCAGGTTACTGGACATTTACTGACGCTGAGGCTCGAAGGCTAGGGTAGCGAAAGGGATTAGATACCCCTGTAGTCCTAGCAGTAA
+
GGGGGGGGGGGGGGGGGGGGGGGGGGGGGGGGGGGGGGGGFGGGGGGGGGGGGGGGGGGGGGGGGGGGGGGGGGGGGGGGGGGGGGGGGGGGGGGGGGGGGGGGGGGGGGGGGGGGGGGGGGGGGGFGGGGGGGGGGGGGGGGGGGGGGGGGGGGGGGGGGGGGGGGGGGGGGFGGGGGGGGGGGGGGGGGGGGGGGGGGGGGGGGGGGGGGGGGGGGGGGGGGGGGGGGGGGGGFGGGGGGFBFFGDGGFFBFGGFFFFGGGGFFGFDFDFFGFBFFFFGG
@M02352:288:000000000-CKWC8:1:1101:20435:22457 1:N:0:TAGCGCTC+TCTCTCCG
TACGGAGGGTGCGAGCGTTAATCGGAATTACTGGGCGTAAAGCGCATGCAGGTGGTTCATTAAGTCAGATGTGAAAGCCCGGGGCTCAACCTCGGAACTGCATTTGAAACTGGTGAACTAGAGTGCTGTAGAGGGGGGTAGAATTTCAGGTGTAGCGGTGAAATGCGTAGAGATCTGAAGGAATACCAGTGGCGAAGGCGGCCCCCTGGACAGACACTGACACTCAGATGCGAAAGCGTGGGGAGCAAACAGGATTAGATACCCTGGTAGTCCACGCCGTAA
+
GGGGGGGGGGGGGGGGGGGGGGGGGGGGGGGGGGGGGGGGGGGGGGGGGGGGGGGGGGGGGGGGGGGGGGGGGGGGGGGGGGGGCEGGGGGGGGGGFFFGGGGGGGGGGGGGGGGGGGGGGGGFGGFGGGGGGGGGGGGGGGGGGFGGFGGGGGGGGGGGGGGGGGGGGGGGGGGFGGGGGGG?ECFGGGGGGEGGGGGGGGEEGGGFGGGGGGGGGGGGFGGGGGGGGGGGGGGFGGGGGGFBFFGGG<@:3:7:399=EFGGFFGFFFDF?GFB06@FGC
@M02352:288:000000000-CKWC8:1:1101:8245:22491 1:N:0:TAGCGCTC+TCTCTCCG
TACGAGGGGTGCAAGCGTTAATCGGAATTACTGGGCGTAAAGCGTGCGTAGGTGGTTTGTTAAGCAAGATGTGAAAGCCCCGGGCTCAACCTGGGAACTGCATTTTGAACTGGCAAACTAGAGTATTGTAGAGGGTAGTGGAATTTCCAGTGTAGCGGTGAAATGCGTAGAGATTGGAAGGAACATCAGTGGCGAAGGCGGCTACCTGGACAAATACTGACACTGAGGCACGAAAGCGTGGGGAGCAAACAGGATTAGATACCCTGGTAGTCCACGCCGTAA
+
GGGGFEGGGGGGGGGGGGGGCGGGGGGGGGGGGGGGGGGGGGFGFGGGGGGGDGGGGGGGGGGGGGGGGGGGGGGGGGGGGGGGGGGGGGGGGGGGGGGGGGGGGGGGGGGGGFGGGGGGGFGGGGGGGGGGGGGFGGFFFGGGGGGGGGGGGGGGGGGGGGGGGGGGGGGGF9FFCFGGGGFGGGGGGGGGGGCEGGGGGGDGEGFGGGGGGFGGGGGGGGGGGGGGGGGDGGGDGGGGGGFFFFGGGGFFFFGGFFFFGGGGFFGFFFFF?GFFFBD9CC
@M02352:288:000000000-CKWC8:1:1101:24396:22495 1:N:0:TAGCACTC+TCTCTCCG
TACGGAGGGTCCGAGCGTTATCCGGAATCATTGGGCTTAAAGGGTCCGCAGGCGGTCGATTAAGTCAGAGGTGAAATCCCATAGCTCAACTATGGAACTGCCTTTGATACTGGTTGACTTGAGTCATATGGAAGTAGATAGAATGTGTAGTGTAGCGGTGAAATGCATAGATATTACACAGAATACCGATTGCGAAGGCAGTCTACTACGTATGTACTGACGCTCATGGACGAAAGCGTGGGGAGCGAACAGGATTAGATACCCTGGTAGTCCACGCCGTAA
+
GGGG>FGGGGCFGGGGGGGG<,CFGGGG<F,EDGG,6CFGGGGGG8FGGGGGGGGGDGG7EFGGBFGGG,FGGGGGGGGGFFGGGG9FFGG,5EGGG<?FGCF<FG9?FGGG8F9FGGG<FGGGCC<<BEGGFG<FGFGGGGGGB@9=@CGGGGGG7FGGGGGGGGDGFGGGGGC;@9DFGGGGGGGGGGEGGGGDGDCFGCFGFGG9>C>62<<FFGGFGGGGGG7C9FGDGGGFGGGGGGFFFF<GGGFFFFCC<FFFGGGGFFGFFFFFFGFFFF@BGG
@M02352:288:000000000-CKWC8:1:1101:9947:22613 1:N:0:TAGCGCTC+TCTCTCCG
TACGGAGGGTCCGAGCGTTAATCGGAATTACTGGGCGTAAAGCGCACGCAGGCGGTTTGTTAAGCTAGATGTGAAAGCCCTGGGCTCAACCTGGGAATTGCATTTAGAACTGGCAGGCTAGAGTTTTGGAGAGGGGAGTGGAATTCCAGGTGTAGCGGTGAAATGCGTAGATATCTGGAGGAACATCAGTGGCGAAGGCGACTCCCTGGTCAGTAACTGACGCTCATGTGCGAAAGTGTGGGTAGCGAACAGGATTAGATACCCTGGTAGTCCACACCGTAA
+
GGGGGGGGGGDGCEEEEGGFDFGGGEFGGGEGFCGGDFGGGGFGC@FGGGGGGGG@CB=AFGEGAFFF<FGGGGGGFGGGFFGGGGGGGGGGGGGGGDGGGFGGGC<,AFGFDDDGGGG=FCCGF>CGGCCFGGC:<F>FGGGGG;FFGGGFGGGGGGGGGGGGGGEGGGGDFGCFGGGGGGGGGGGFFGCGGDGGDEFG*?E8<CC?FFFEGGEFCGGGGGGDGG:F??FGGGGF*<:CGE.6?FGGC<DFFFGGFFDFGGGGFFGFFFFFFGF???FBGG
@M02352:288:000000000-CKWC8:1:1101:13437:22718 1:N:0:TAGCGCTC+TCTCTCCG
TACGGAGGGTCCGAGCGTTATCCGGAATCATTGGGTTTAAAGGGTCCGCAGGCGGTCGATTAAGTCAGAGGTGAAATCCCATAGCTCAACTATGGAACTGCCTTTGATACTGGTTGACTTGAGTCATATGGAAGTAGATAGAATGTGTAGTGTAGCGGTGAAATGCATAGATATTACACAGAATACCGATTGCGAAGGCAGTCTACTACGTATGTACTGACGCTCATGGACGAAAGCGTGGGGAGCGAACAGGATTAGATACCCTGGTAGTCCACGCCGTAA
+
GGGGGGGGGGGGGGGGGGGGGGGGGCEDGCGGGGGEGGGGGGDGGGGGGGGGGGGGGGEGGGGGGGGGGGGGGGGGGGGGGGGGGGGGCFGGGGGGGGGGFGGGGGFGGGGGGGGGGGGGFFEGGGGFGGGAGGGBDFGFAC@F9FFFFFGGFFAFB7FGGGFGFGGFFGCC9FGFFFGFG,,?;FGGCFGGGGC>E5BFGGGGGGFFGECFGFFFGG9<:8==EDGCC?995//5D598EEB?15>DCC)710C>2696<<CFF4*<</<AFGF:1<34<>
@M02352:288:000000000-CKWC8:1:1101:20076:22722 1:N:0:TAGCGCTC+TCTCTCCG
TACGAGGGGTGCAAGCGTTAATCGGAATTACTGGGCGTAAAGCGTGCGTAGGTGGTTTGTTAAGCAAGATGTGAAAGCCCCGGGCTCAACCTGGGAACTGCATTTTGAACTGGCAAACTAGAGTATTGTAGAGGGTAGTGGAATTTCCAGTGTAGCGGTGAAATGCGTAGAGATTGGAAGGAACATCAGTGGCGAAGGCGGCTACCTGGACCAATACTGACACTGAGGCACGAAAGCGTGGGGAGCAAACAGGATTAGATACCCTGGTAGTCCACGCCGTAA
+
GGGG@@FGGGFGGEGGGGGF@EGGGGEGGGGGGGGCEFFGGGFGGGGGGGGGFGGF=F@FFEGGAEFDCFGGGGGF<FGDCCEGGGGGGGFG,,BFGGGGGDGGGGC@FFGG8FGFFGGFGA,F@FFGGCFF<CBCCFFFGGCGCCCFC,@FFFGGG7FFGGGGCFDEEDE@FFFFGGGGGGGGE9B+,?CCEGDGGDFED8/;FGGGGGF*A8E+<C::<<???FEC::5CEGC5CED>EGFBBFCG<5:)48<F?7)=9CCD@>F696.5=7*,2<)4<D
@M02352:288:000000000-CKWC8:1:1101:9971:22786 1:N:0:TAGCGCTC+TCTCTCCG
TACGGAGGGTCCAAGCGTTATCCGGAATCATTGGGTTTAAAGGGTCCGCAGGCGGTCAATTAAGTCAGAGGTGAAATCCCACAGCTCAACTGTGGAACTGCCTTTGATACTGGTTGACTTGAGTTATACGGAAGTAGATAGAATAAGTAGTGTAGCGGTGAAATGCATAGATATTACTTAGAATACCGATTGCGAAGGCAGTCTACTACGTATATACTGACGCTCATGGACGAAAGCGTGGGGAGCGAACAGGATTAGATACCCTGGTAGTCCACGCCGTAA
+
GGGGGFGGGGGGGFGGGGFGGGGFGCFGEGGGGGGFGGGGGGGGGGGGGGGGGGGGGGGGGGFGGGGGGGGGGGGGGGGGGGGGGGGGGGGGGGGGGGGGGGGGGGGGGGGGGGGEGGGGGGGGGGGGGGGEGCFFGGGGGGGGGFGGGGFGGGGGGGGGGGGGGGGGGGGGGGGGGGGFFGGGGFFGGGGGGGEGGGGGGGGGGGGGGGGGFGGGGGGGFGGGGGGGGGGGGEDFGGGGGGF:>FGGCGFFF6CD?FFFGE+7@FGFFFFAFFF?FFFFGG
@M02352:288:000000000-CKWC8:1:1101:16762:22815 1:N:0:TAGCGCTC+TCTCTCCG
TACGGAGGGTCCGAGCGTTATCCGGAATCATTGGGTTTAAAGGGTCCGCAGGCGGTCAATTAAGTCAGAGGTGAAATCCCATAGCTTAACTATGGAACTGCCTTTGATACTGGTTGACTTGAGTCATATGGAAGTAGATAGAATGTGTAGTGTAGCGGTGAAATGCATAGATATTACACAGAATACCGATTGCGAAGGCAGTCTACTACGTATGTACTGACGCTCATGGACGAAAGCGTGGGGAGCGAACAGGATTAGATACCCTGGTAGTCCACGCCGTAA
+
GGGGGGGGGGGGGGGGGGGGGGGGGGGGGGGGGGGGGGGGGGGGGGGGGGGGGGGGGGGGGGGGGGGGGGGGGGGGGGGGGGGGGGGGGGGGGGGGGGGGGGGGGGGGGGGGGGGGGGGGGGFGGGGGGGGGGGGGGGGGGGGGGGGGGGGGGGGGGGGGGGGGGGGGGGGGGGGGGGGGGGGFGGGGGGGGGGGGGGCCGGGGGGGGGGGGFFGGGGGGGGGGGGGGGGGDGGGFGDCGEGF?>BGGGG7:6?GGFFFFGGEC@FGFFFFFFGF?>FFFGG
@M02352:288:000000000-CKWC8:1:1101:13755:22886 1:N:0:TAGCGCTC+TCTCTCCG
TACGGAGGGGGTTAGCGTTGTTCGGAATTACTGGGCGTAAAGCGTACGTAGGCGGATTGGAAAGTTGGGGGTGAAATCCCAGGGCTCAACCCTGGAACTGCCTCCAAAACTATCAGTCTAGAGTTCGAGAGAGGTGAGTGGAATTCCAAGTGTAGAGGTGAAATTCGTAGATATTTGGAGGAACACCAGTGGCGAAGGCGGCTCACTGGCTCGATACTGACGCTGAGGTACGAAAGTGTGGGGAGCAAACAGGATTAGATACCCTGGTAGTCCACACCGTAA
+
GGGGGCFGGGGGGGGGGGGGGGGGGGDGGGGGGGGGGGGGGGGGGGGGGGGGGGGCGGGGGGGGGGGGGGGGGGGGGGGGGGGGGGGGGGGGGGGGGGGGGGGGGGGGGGGGGGGGGGGGGGGGGGGGGGGGGGGGFGFFGGFGGGGF9CFGGGGGGGGGGGGGGGGGGGGGGGGFCFGGGGGGGGGGGGFGGGGGEGGGGGGGGFGGGGGGGDGGGC77C>EGGDCGGGGGGGGFGFGGGGFFFFGGCFFFFFGGFFABFFFGFFGFFFFFFGFFF?@?FD
@M02352:288:000000000-CKWC8:1:1101:6073:22914 1:N:0:TAGCGCTC+TCTCTCCG
TACGGAGGGTCCGAGCGTTATCCGGAATCATTGGGTTTAAAGGGTCCGCAGGCGGTCGATTAAGTCAGAGGTGAAATCCCATAGCTCAACTATGGAACTGCCTTTGATACTGGTTGACTTGAGTCATATGGAAGTAGATAGAATGTGTAGTGTAGCGGTGAAATGCATAGATATTACACAGAATACCGATTGCGAAGGCAGTCTACTACGTATGTACTGACGCTCATGGACGAAAGCGTGGGGAGCGAACAGGATTAGATACCCTGGTAGTCCACGCCGTAA
+
GGGGFG@@CGGGGFGGGFGEG<FEGGGGGGGGGGGFCCFDCGGGGGGEFEEGGGGFEEFCFGCFFGGGGGGGGGGFFFGGGGDEFEGGFFGEFFGGGFGGFGGGGGGFCGFGGGGGFGGFGDFGGFGFGGGFGGGGGGCFGGCFF@FFGGGGGGGGGGGGGFGGGGFECFFFFEFCFCGGGGGFGGGGGGECC>EGGGGGGFGGG99CFEFGGGGGGGGGGDGEGC<FGGDGG5109CGGGDD?BFGGDGBF?FGF<42*CCC67<C04*8A87*((,.9DD
@M02352:288:000000000-CKWC8:1:1101:15320:22996 1:N:0:TAGCGCTC+TCTCTCCG
TACGGAGGGTCCGAGCGTTAATCGGAATTACTGGGCGTAAAGCGCACGCAGGCGGTTTGTTAAGCTAGATGTGAAAGCCCTGGGCTCTACCTGGGAATTGCATTTAGAACTGGCAGGCTAGAGTTTTGGAGAGGGGAGTGGAATTCCAGGTGTAGCGGTGAAATGCGTAGATATCTGGAGGAACATCAGTGGCGAAGGCGACTCCCTGGTCAGTAACTGACGCTCATGTGCGAAAGTGTGGGTAGCGAACAGGATTAGATACCCTGGTAGTCCACACCGTAA
+
GGGGGFGGGGGGGGGGGGGGGGGGGGGGGGGGGGGGGGGGGGGGGGGGGGGGGGGFGGGGGGGGGGGGGGGGGGGGGGGGGGGGGGGGFGGGGGGGGGGGGGCGGGGGGGGGGGGGGGGGGFFGGGGGGGGGGGGGEGGGGGGGGGGGGGGGGCFGGGGGGGGGGGGGGGGGGGGFGGGGGGGGFGGGGGGGGGGGGGGGGGGGFGGGGGFGGGGDGGGGGGGGGGGGGGGGGEGDGGGGDGFFFFGGE<DFFFGG<4>=CC<DFFGFF?7A6:F>63>:F>
@M02352:288:000000000-CKWC8:1:1101:8966:23121 1:N:0:TAGCGCTC+TCTCTCCG
TACGGAGGGTGCGAGCGTTAATCGGAATTACTGGGCGTAAAGCGCATGCAGGTGGTTCATTAAGTCAGATGTGAAAGCCCGGGGCTCAACCTCGGAACTGCATTTGAAACTGGTGAACTAGAGTGCTGTAGAGGGGGGTAGAATTTCAGGTGTAGCGGTGAAATGCGTAGAGATCTGAAGGAATACCAGTGGCGAAGGCGGCCCCCTGGACAGACACTGACACTCAGATGCGAAAGCGTGGGGAGCAAACAGGATTAGATACCCTGGTAGTCCACGCGGTAA
+
GGGGGGGGGGGGGGGGGGGG<FGGGGCGGGGGGGGGGGGGGGGGGE=F<FGGCFGBFFEFGGEGGGGGF9FFFGGGGGGGGCFGGGGGGGGGGGDEFFGGGAFFFFGGGFDG8?F9FDFGGFGGGGDF,CFGGGEEEECCEGGDF?FFGFGGFGGGGGCGGGGGF?CG=EEC?@C7CFGGGGCGGG8FFGGGECE58:>CEGCEEGGGGGGCFC86CE9+0<CCF<FFFFFGGGDD4EGGGGFF>3CG+*5?::FC3?209CEC6759)=4<6:609()-99
@M02352:288:000000000-CKWC8:1:1101:9630:23197 1:N:0:TAGCGCTC+TCTCTCCG
TACGAGGGGTGCAAGCGTTAATCGGAATTACTGGGCGTAAAGCGTGCGTAGGTGGTTTGTTAAGCAAGATGTGAAAGCCCCGGGCTCAACCTGGGAACTGCATTTTGAACTGGCAAACTAGAGTATTGTAGAGGGTAGTGGAATTTCCAGTGTAGCGGTGAAATGCGTAGAGATTGGAAGGAACATCAGTGGCGAAGGCGGCTACCTGGACAAATACTGACACTGAGGCACGAAAGCGTGGGGAGCAAACAGGATTAGATACCCTGGTAGTCCACGCCGTAA
+
GGGGEGGGGGGGGGGGGGGGGGGGGGGGGGGGGGGGGGGGGGGGGGGGGGGGGGGGGGGGGGGGGGGGGGGGGGGGGGGGGGGGGGGGGGGGGGGGGGGGGGGGGGGGGGGGGGGGGGGGGFGGGGGGGGGCGGGGGGGGGGGGGGGGGGGGGGGGGGCFGGGGGGGGGGGGGGGGGGGGGGGGGGGGGGGGGGGGGGFGGGGGGGGGGGGGGGGGGGGGGGGGGGGGGGGGGGGFGGGGGC>:4>FDGGFF?(7C?F<4EGFF6F5)<FFBFF?3;059DD
@M02352:288:000000000-CKWC8:1:1101:25259:23197 1:N:0:TAGCGCTC+TCTCTCCG
TACGAGGGGTGCAAGCGTTAATCGGAATTACTGGGCGTAAAGCGTGCGTAGGTGGTTTGTTAAGCAAGATGTGAAAGCCCCGGGCTCAACCTGGGAACTGCATTTTGAACTGGCAGACTAGAGTATTGTAGAGGGTAGTGGAATTTCCAGTGTAGCGGTGAAATGCGTAGAGATTGGAAGGAACATCAGTGGCGAAGGCGGCTACCTGGACAAATACTGACACTGAGGCACGAAAGCGTGGGGAGCAAACAGGATTAGATACCCTGGTAGTCCACGCCGTAA
+
GGGGGGGGGGGGGGGFFFEEFGGGGGGGGGGGGGGGGFEGGGGGFGGGCEGGFFGFGGGGGGGGGGGGGGGGFGGGGGGGGGGGGGGGGGGGGGGGGGGGGGGGGGGGFGGGGGGGGGGGGGGFGGGGGGGGGGGGGGGGGGGGGGGGGGFGGGGGGGGGGGGGGCGGGECFGGGGGGGGGGGGFGCFGGGGGGGEGGGGGGCEFGGGGGGGGGCGC7CFFFGGGGCFFECDEEC5FCDGGG>?>DGGGFF@:0CC<FFBFGGG?:D)6=<>=F?BBFEFGD
@M02352:288:000000000-CKWC8:1:1101:25273:23208 1:N:0:TAGCGCTC+TCTCTCCG
TACGAGGGGTGCAAGCGTTAATCGGAATTACTGGGCGTAAAGCGTGCGTAGGTGGTTTGTTAAGCAAGATGTGAAAGCCCCGGGCTCAACCTGGGAACTGCATTTTGAACTGGCAGACTAGAGTATTGTAGAGGGTAGTGGAATTTCCAGTGTAGCGGTGAAATGCGTAGAGATTGGAAGGAACATCAGTGGCGACGGCGGCTACCTGGACAAATACTGACACTGAGGCACGAACGCGTGGGGAGCAGACAGGATTAGATACCCGGGTAGTCCACGCCGTAA
+
GFGGFGGEGGGGGDGGFGGGGGGFCFEGGGGGGGGGGGGEGGGGGGGGGGFGGGGGGGGGGGGGGFGGGGGGGGGGGGGGGGGGGGGFFGGGGGGGGGGGGGGGGGGGGFGGGGGGDGGGGGGFDGGGGGGGGGGG@FGGGGGGGGGGGGGGGGGGDGGGGGGGGEEEGE1FBFGGDCGFEGGGGF74CFG6CGG*8CEGGGD>FGGGGGGGFGGGGGCCFGGGGGGFGGFDDG)>DGDEGGF:>>G*:>780?<D27)9:AC*)0>DBEFBF>6:9?E6<>
@M02352:288:000000000-CKWC8:1:1101:13361:23252 1:N:0:TAGCGCTC+TCTCTCCG
TACGAGGGGTGCAAGCGTTAATCGGAATTACTGGGCGTAAAGCGTGCGTAGGTGGTTTGTTAAGCAAGATGTGAAAGCCCCGGGCTCAACCTGGGAACTGCATTTTGAACTGGCAAACTAGAGTATTGTAGAGGGTAGTGGAATTTCCAGTGTAGCGGTGAAATGCGTAGAGATTGGAAGGAACATCAGTGGCGAAGGCGGCTACCTGGACAAATACTGACACTGAGGCACGAAAGCGTGGGGAGCAAACAGGATTAGATACCCTGGTAGTCCACGCCGTAA
+
GGGG@BFGCFGGGGGGGGGG<CFFGGEGGGFGGGGGGGGGGGGGGCGGGGGGFGGFGFGGGGGG9EFGGGGGGGGGGGG@BCEGGFGGGG8<AEFGG<FGGFGGGGGDGGGGGDDFGGG<FFCFGDFADFFGFGCFBFGFGGGGFGF,EFGGGGFFGGFGGGGGGG7EEGGGFGFGCFFGGGGFFFGGGGGGGGGGGGF8CCCEG69<:FGGGGGG7EFGGGGGGG6E5EGGGGGFGGGGGG>:>FCGGG4@?FGG?FBFGGFF4<DFDFFBFGFF605;DD
@M02352:288:000000000-CKWC8:1:1101:10531:23362 1:N:0:TAGCGCTC+TCTCTCCG
TACTAAAGGTGCAAGCGTTAATCGGAATTACTGGGCGTAAAGCGCGCGTAGGTGGTTTGTTAAGTTGGATGTGAAAGCCCAGGGCTCAACCTTGGAACTGCATTCAAAACTGACTCACTAGAGTACGAGAGAGGTTAGTGGAATTTCCTGTGTAGCGGTGAAATGCGTAGAGATGGGAAGGAACACCAGTGGCGAAGGCGACTGACTGGCTCGATACTGACACTGAGGTGCGAAAGCGTGGGGAGCAAACAGGATTAGATACCCTGGTAGTCCACGCCGTAA
+
GGGGGGGGGGGGGGGGGGGGGGGGGGGGGGGGGGGGGGGGGGGGGGGGGGGGGGGFFGGGGGFFGGGGGGGGGGGGGGGGFFGGGGGGGGGGGGGGGGGGGGGGGGGFFGGGFFGGGGGGGGFGGGGCGCFGGGFBFGGGGGGGGGGGGGGGGGGFGGEEGGGGGGGGGGGF?9;EFFFGGGGGFGGGGGFGDGGGGGGGGGGGGGGGGGGGE5FFEGGFCFCCFGFFGFFGGDCD7C3?GGFF6@GGFGF)4,CG?FA?FFFG@F5@AFFFFG??FBB779
@M02352:288:000000000-CKWC8:1:1101:16242:23365 1:N:0:TAGCGCTC+TCTCTCCG
TACGAGGGGTGCAAGCGTTAATCGGAATTACTGGGCGTAAAGCGTGCGTAGGTGGTTTGTTAAGCAAGATGTGAAAGCCCCGGGCTCAACCTGGGAACTGCATTTTGAACTGGCAAACTAGAGTATTGTAGAGGGTAGTGGAATTTCCAGTGTAGCGGTGAAATGCGTAGAGATTGGAAGGAACATCAGTGGCGAAGGCGGCTACCTGGACAAATACTGACACTGAGGCACGAAAGCGTGGGGAGCAAACAGGATTAGATACCCTGGTAGTCCACGCCGTAA
+
GGGGEGGGGGGGGGGGGGGGGGGGGGGGGGGGGGGGGGGGGGGGGGGGFFFGGGGGGGGGGGGGGGGGGGGGGGGGGGGGGGGGGGGGGGGGGGGGGGGGGGGGGGDGGGGGGGGGGGGGGGGGGGGGGGGGGGGGGGGGGGGGGGGGGGFGGGGGGGGGGGGGGGGGEGGGDEGGGGGGGGGGGFGGGGGGGDGEEGGGGGGGFGGGGGGGGGGGGGGF8FFGFGGEFGGGEGGFGGD>CEE:3)>FGF)58:<7>F489CCF?FG96?BF4F@BF?E9GD
@M02352:288:000000000-CKWC8:1:1101:10460:23385 1:N:0:TAGCGCTC+TCTCTCCG
TACGGAGGGGGTTAGCGTTGTTCGGAATTACTGGGCGTAAAGCGTACGTAGGCGGATTGGAAAGTTGGGGGTGAAATCCCAGGGCTCAACCCTGGAACTGCCTCCAAAACTATCAGTCTAGAGTTCGAGAGAGGTGAGTGGAATTCCAAGTGTAGAGGTGAAATTCGTAGATATTTGGAGGAACACCAGTGGCGAAGGCGGCTCACTGGCTCGATACTGACGCTGAGGTACGAAAGTGTGGGGAGCAAACAGGATTAGATACCCTGGTAGTCCACACCGTAA
+
GGGGGCFGGGGGGGGGGGGGGGGGGGGGGGGGGGGGGGGGGGGGGGGGGGGGGGGGGGGGGGGGGGGGGGGGGGGGGGGGFFFGGGGGGGGGGGGGGGGGGGGGGGGGGGGGGGGGGGGGGGGGGGGGGGGGGGGGGGGGGGGGGGGGGGGGGGFGGFGGGGGGGGGGGGGGGGGGGGGGGGGGGGDGGGGGGGGGGGFGGGGGGGGGGGFGGGGGGGGGGGGGGGGFGGGG5CGDCCDFGGEFFFGCFGFF??GF?@AFCGGGF@GFB?ABFGF:?:EFGG
@M02352:288:000000000-CKWC8:1:1101:24498:23422 1:N:0:TAGCGCTC+TCTCTCCG
TACGGAGGGTCCGAGCGTTATCCGGAATCATTGGGTTTAAAGGGTCCGCAGGCGGTCAATTAAGTCAGAGGTGAAATCCCATAGCTTAACTATGGAACTGCCTTTGAAACTGGTTGACTTGAGTCATATGGAAGTAGATAGAATGTGTAGTGTAGCGGTGAAATGCATAGATATTACACAGAATACCGATTGCGAAGGCAGTCTACTACGTATGTACTGACGCTCAGGGACGAAAGCGTGGTGAGCGAACAGGATTAGATACCCTGGTAGTCCACGCCGTAA
+
GGGG;FCGGF8F@EFEGGGGGGGGGG+C<FEFGGGGGGFGGGAFC,CFGGGGGGD4@FEF<CDE<FCAFGGGFGGGCFGGC,B?FF<EFGAB5C@EGGGGGGFG9FA,:,,8:?CC@EG<<98FAF,=,@DF9=FGGGEDFGFGGD<@@A@<CFC=+@F7DFFGAAAEF;,,@3EC@9;9BF:CCEGGGGGGDEGGG*8CCCEFGGG9FG9C9C@F?FGGGGD8*)*<7*1>CGD3*7>85*8>0?)/CCEF:1<7<64/3A+>65*9)*.:FFF:B:B9GG
@M02352:288:000000000-CKWC8:1:1101:23738:23448 1:N:0:TAGCGCTC+TCTCTCCG
TACGGAGGTGGTTAGCGTTGTTCGGAATTACTGGGCGTAAAGCGTACGTAGGCGGATTGGAAAGTTGGGGGCGAAATCCCAGGGCTCAACCCTGGAACTGCCTCCAAAACTATCAGTCTAGAGTTCGAGAGAGGTGAGTGGAATTCCAAGTGTAGAGGTGAAACTCGTAGAGATTTTGAGGAACACCAGTGGCGAAGGCGGCTCACTGGCTCGATACTTAACCTTATGTACCAAAGTGTGGGGAGCTAACAAGCTTAGATACTCGTGTAGTCCACACTGTGA
+
F<<<8,@@6,68C,CF:@-@FE@BF7BFGCCE<6CFB@C,-<FC,B@F<FGCFED+>FGF<95CF9AFCF7+6=@FFBFFFF+3>3D9D3=>=F<DGGFFGGGGGGF,DDFF9DFE<CFGC9,@FGGFGFG7CFFC,:FE733@F@FF,:7<@C@CF>FC9FC,4?:CE=5C;CF9+3=19FFFECGC:<>FBB=1**:::8*?<CFCFGGG>*;;*:++2+30+*+2++2*+31)0+:+8*5(,)*20C@*,(*0-969<2+>))1786:)9**,4(/.**
@M02352:288:000000000-CKWC8:1:1101:10006:23462 1:N:0:TAGCGCTC+TCTCTCCG
TACGGAGGGTGCGAGCGTTAATCGGAATTACTGGGCGTAAAGCGCACGCAGGCGGTTTGTTAAGCTAGATGTGAAAGCCCCGGGCTCAACCTGGGACGGTCATTTAGAACTGGCAGACTAGAGTCTTGGAGAGGGGAGTGGAATTCCAGGTGTAGCGGTGAAATGCGTAGATATCTGGAGGAACATCAGTGGCGAAGGCGACTCCCTGGCCAAAGACTGACGCTCATGTGCGAAAGTGTGGGTAGCGAACAGGATTAGATACCCTGGTAGTCCACACCGTAA
+
GGGGGEGGGGGGGGGGGGGGGGGGGGGGGGGGGGGGGGGGGGGGGGGGGGGGGGGFGGGGGGGGGGGGGGGGGGGGGGGGGGGGGGGGGGGGGGGGGFGCFEGGGGGGGGGFGGGGGGGGGGCGGGGGGGGFGGGGCFFFGGGGGFGGGGGGGGGGGGGGGGGGGGGGGGGCC>CFGGGGGGGGFDGGGGGGGGGGGGGGGGGGGGGFGGFGGGGGGGGGGEEEGGGGGGGD5EDEGGCGGGDB?FGGGDEF?:6C2?9?7CFF?<<?BF<>FG4??:D:CC
@M02352:288:000000000-CKWC8:1:1101:23753:23469 1:N:0:TAGCGCTC+TCTCTCCG
TACGGAGGGGGTTAGCGTTGTTCGGAATTACTGGGCGTAAAGCGTACGTAGGCGGATTGGAAAGTTGGGGGTGAAATCCCAGGGCTCAACCCTGGAACTGCCTCCAAAACTATCAGTCTAGAGTTCGAGAGAGGTGAGTGGAATTCCAAGTGTAGAGGTGAAATTCGTAGAGATTTGGAGGAACACCAGTGGCGAAGGCGGCTCACTGGCTCGATACTGACGCTGAGGTACGAAAGTGTGGGGAGCAAACAGGATTAGATACCCTGGTAGTCCACACCGTAA
+
GAFDGBCEEEG@F@FEEGGGGGGEGEFFGGFGGGGGGGG=DGGGCF@FFGGEGGGGCDGGFEFFFGGGGGGGGFEFGFFFFG?FC<F>FFGGGGGGGGGGGCFGCCFCFGGGFCGGGGGFC9FGGGGGGCC>FGFGGGGGG,>FGFGEFFFEGGDFCFEFCF?B@FGF6A*:CFCCCEC7E7:FFGEC<<CFG5:EEEFGGGGGCC?+;CFGG>E;CFGGCEGGG:EFF0*1:29:0+:<CE316;G*<*)7619?)948?CCFFFGF<FAAFF=26<><97
@M02352:288:000000000-CKWC8:1:1101:12470:23548 1:N:0:TAGCGCTC+TCTCTCCG
TACGGAGGGTGCAAGCGTTACTCGGAATCACTGGGCGTAAAGAGCGTGTAGGCGGGTTTGTAAGTTTGAAGTGAAATCCAATGGCTCAACCATTGAACTGCTTTGAAAACTGCTTACCTAGAATATGGGAGAGGTAGATGGAATTTCTGGTGTAGGGGTAAAATCCGTAGAGATCAGAAGGAATACCGATTGCGAAGGCGATCTACTGGAACATTATTGACGCTGAGACGCGAAAGCGTGGGGAGCAAACAGGATTAGATACCCTGGTAGTCCACGCCCTAA
+
GGGGGGGGGGGGGGGGGGGGGGGGGGGGGGGGGGGGGGGGGGGGGGGGGGGGGGGGGGGGGGGGGGGGGGGGGGGGGGGGGGGGGGGGGGGGGGGGGGGGGGGGGGGGGGGGGGGGGGGGGGEFGGGGGGGGGGGGGGGFGGGGGGGGGGFGGGGGGGGGGGGGGGGGGGGGGGGGGGGGGGGGGFGGGGGGGGGGGGFGECFGGGFGGG<FGGGGGGGGGCGGGGGGGGGGGDDFGGGGGGFFFFGFGGFFF?<D?FBFFFCC=FFFFFFFBFF?0(>BFF
@M02352:288:000000000-CKWC8:1:1101:19928:23687 1:N:0:TAGCGCTC+TCTCTCCG
TACGGAGGGGGTTAGCGTTGTTCGGAATTACTGGGCGTAAAGCGCACGTAGGCGGATCAGAAAGTATAGGGTGAAATCCCAGGGCTCAACCCTGGAACTGCCTTGTAAACTCCTGGTCTTGAGTTCGAGAGAGGTGAGTGGAATTCCGAGTGTAGAGGTGAAATTCGTAGATATTCGGAGGAACACCAGTGGCGAAGGCGGCTCACTGGCTCGATACTGACGCTGAGGTGCGAAAGTGTGGGGAGCAAACAGGATTAGATACCCTGGTAGTCCACACCGTAA
+
G<C<@@@C7:@6@,EFC86@F<CCG@BFGEDED=EGEFG:9FGGGC4FFGGDGGG7+@CB,,EDF<,FAFF??CE9F?EEEF?:F<BFG==F>FDBFGD<DFG<CBA<BCFCGC><@FFFGFG>@FGF:BF:FCD:>FGCGFFGGABFCE:<;CBECDFF@CB;;CGGGFGGGGGGGGC@BGG>FFGGGGGGGGEE8ECGGEDGFGGFFFGFGGGGDGGCCGCGGGDGFFGDEDGFGFGEEG@:BB<<CC57?26*5F2F+20**)9?46<59:=03(02*1
@M02352:288:000000000-CKWC8:1:1101:23295:23694 1:N:0:TAGCGCTC+TCTCTCCG
TACGAGGGGTGCAAGCGTTAATCGGAATTACTGGGCGTAAAGCGTGCGTAGGTGGTTTGTTAAGCAAGATGTGAAAGCCCCGGGCTCAACCTGGGAACTGCATTTTGAACTGGCAAACTAGAGTATTGTAGAGGGTAGTGGAATTTCCAGTGTAGCGGTGAAATGCGTAGAGATTGGAAGGAACATCACTGGCGAAGGCGGCTACCTGGACAAATACTGAAACTGAGGCACGAAAGCGTGGGGAGCAAACAGGATGAGATACCCTGGTAGTCAACGCCGTAA
+
GGGGCFEGGGGGGGGDGGGGGGGGGGGGGGGGGGGGG@FGGGGFCFEGGGGGGFGFGGGGGFGGGAFFFGGGGGGGGGGGEGGGDDGGGFFDGGGGGGGGGG9<CFGGGGGGGGGGFDEFGFF<F9FFGGCFGDFEFFG<FGGCFCFFFGGGGDGGEGGGGFGGGGGGEGGGG9?C>EECEC@F@<?C9FC>CC8EEGGGEGE8*;9F@:CFFGGGDGFG+<C?FGDDC**1CCGD*><CEG3(25C*<9>@:1C*26AF7?0**7C).18>*:?1617(97
@M02352:288:000000000-CKWC8:1:1101:13110:23701 1:N:0:TAGCGCTC+TCTCTCCG
TACGGAGGGTCCGAGCGTTAATCGGAATTACTGGGCGTAAAGCGCACGCAGGCGGTTTGTTAAGCTAGATGTGAAAGCCCTGGGCTCAACCTGGGAATTGCATTTAGAACTGGCAGGCTAGAGTTTTGGAGAGGGGAGTGGAATTCCAGGTGTAGCGGTGAAATGCGTAGATATCTGGAGGAACATCAGTGGCGAAGGCGACTCCCTGGTCAGTAACTGACGCTCACTTTCGAAAGTGTGTGTAGAGATCATGATTAGATGCCCTGGTCTTCCACACCGTAA
+
F<F@;;FFGCGGGDFGEGG,9CF7F7FFGGFD,CFGCF:FDFGGG@FGG+CFFFDCFEEGGFDGGGCD,AEFAFFF9EAFGF?DFFGFFFGGFCFGGFF,A<7?8C<<,?F<8ABE@FGGG9>DF<F@@FFFF7+@>*>,*>3>F,@@FDFGB4DG<CG*<F9B9CCCEE=F99@FFGG7*<<F8::;FG?EGEG*88EEGDGE+*;<*3??*<:EGGG7AEEGDC++3+27=8D)*+*</AFA44:7+*/*6-?C2?4*0+09?>*9)*6:7CF:?0)./1
@M02352:288:000000000-CKWC8:1:1101:23291:23714 1:N:0:TAGCGCTC+TCTCTCCG
TACGAGGGGTGCAAGCGTTAATCGGAATTACTGGGCGTAAAGCGTGCGTAGGTGGTTTGTTAAGCAAGATGTGAAAGCCCCGGGCTCAACCTGGGAACTGCATTTTGAACTGGCAAACTAGAGTATTGTAGAGGGTAGTGGAATTTCTAGTGTAGCGGTGAAATGCGTAGAGATTGGAAGGAACATCAGTGGCGAAGGCGGCTACCTGGACAAATACTGACACTGAGGCACGAAAGCGTGGGGAGCAAACAGGATTAGATACCCTGGTAGTCCACGCCGTGA
+
GGGG<BFGGGGGGGGGGGGG<FGFGF7FGGGGGGGCFFGGGGFGFFGGGGFDFGGBFGGGFGGGGGFFEEFGGGGGGCFGCEGGGGGGGGFF==FFGGGGG9,BDCGGGGGGGGGFFCFDCEGGCCEFFGFGFGD:BFGGGGGGGFD9,@FGGGGGGGGGGGGGGFEGGGGGFG7BFB42CFF7<CGGCFGGGDGG855EEGCC60<FGGGGC*<+<+<CCGFFGFGFGEGG::DDGGDGGDFF>:C*<<FFF?FD?FFFGGD74FF6<F449C@1>(.4)1
@M02352:288:000000000-CKWC8:1:1101:13098:23721 1:N:0:TAGCGCTC+TCTCTCCG
TACGGAGGGTCCGAGCGTTAATCGGAATTACTGGGCGTAAAGCGCACGCAGGCGGTTTGTTAAGCTAGATGTGAAAGCCCTGGGCTCAACCTGGGAATTGCATTTAGAACTGGCAGGCTAGAGTTTTGGAGAGGGGAGTGGAATTCCAGGTGTAGCGGTGAAATGCGTAGATATCTGGAGGAACATCAGTGGCGAAGGCGACTCCCTGGTCAGTAACTGACGCTCATGTGCGAAAGTGTGGGTAGCGAACAGGATTAGATACCCTGGTAGTCCACACCGTAA
+
GGGGGGGGGGGGGGGGGGGGEFGGGGGGGGGGGGGGGGGGGGGGGGGGGGGGGGGFGGGGGGGGGGGGGGGGGGGGGGGGGGGGGGGGGGGGGGGGGGGGGGGGGGGGEFGGGGGGGGGGGGGFGFGFFGGGGGDGGEEFGGGGGGGGGGGGFGGGGGGGGGGGGGGGGGGFFECGGGGGGGGFGGFGGGGG>EEG>EFEGEGG?FGGGGGGFCF?CFGFGGGGE<EFFFGGGGDBCGGFGGDF?FGDC1<F?:FG??<BF:@FFFGFFFFBFG43135:55
@M02352:288:000000000-CKWC8:1:1101:13168:23786 1:N:0:TAGCGCTC+TCTCTCCG
TACGGAGGGTGCGAGCGTTAATCGGAATTACTGGGCGTAAAGCGTACGCAGGCGGTTTGTTAAGCGAGATGTGAAAGCCCCGGGCTCAACCTGGGAACTGCATTTCGAACTGGCAAACTAGAGTGTGATAGAGGGTGGTAGAATTTCAGGTGTAGCGGTGAAATGCGTAGAGATCTGAAGGAATACCGATGGCGAAGGCAGCCACCTGGGTCAACACTGACGCTCATGTACGAAAGCGTGGGGAGCAAACGGGATTAGATACCCCGGTAGTCCACGCCGTAA
+
GGGGDFBCCCFGGDGGG@FFFAFGCEFGGGGGGFFGGFGGFGGGGGGGGEGGGGGFGEGGGGGCFGCFGGGGGGGGGGDFFEGEFFFCDFBFEGFGGGGGGGGGGGGGFGGFGGGGGGGGGCGFBFFGGFGGGGGGGGGCCFFGGFFGGGCGGFGFFGGGG?BBFGDGGGGGGGGGGGCFGGGGGGGGEEGGGGDGEGGGGDGGGGGFGGGGGGFFECEGFGGGGGGGGFGGGEDFGCDCGEF017C7CFDF:1C9>=<?E?84>@CBF54)9C@?6?>;DD
@M02352:288:000000000-CKWC8:1:1101:9400:23803 1:N:0:TAGCGCTC+TCTCTCCG
TACGGAGGGTGCGAGCGTTAATCGGAATTACTGGGCGTAAAGCGCACGCAGGCGGTTTGTTAAGCTAGATGTGAAAGCCCTGGGCTCAACCTGGGAATTGCATTTAGAACTGGCAGGCTAGAGTTTTGGAGAGGGGAGTGGAATTCCAGGTGTAGCGGTGAAATGCGTAGATATCTGGAGGAACATCAGTGGCGAAGGCGACTCCCTGGTCAGTAACTGACGCTCATGTTCGAAAGTGTGGGGAGCGAACAGGATTAGATACCCTAGGAGTCCAAACCGTAAA
+
GGFGGBFGGFGGGGGGGGGGGGGGGGGGGGGGGGGGGGGGGFGGGGGGGDGGGGGGGGGGGFGFGGGGGGGGGGGGGGGGGGGGGGGGGGGGGGGGGGGGGG9FGGFGGGGGGGEEGEGFGFF<FFGGDGCCFEEGEGGGGGGFGFD<FFGGC:AFGGGGGGFGGGGGDGDGFGEFDDFGGGGGEF<FECEFGGGGEGCE5C8*<CCFGGFGGGFGGGGFGGG*2*7C:++**789@G<7C>*72,5C97>@@0)?=?F:@FF8=?4*/4?3<=C*3:>>:CF
@M02352:288:000000000-CKWC8:1:1101:20380:23806 1:N:0:TAGCGCTC+TCTCTCCG
TACGGAGGGTCCGAGCGTTAATCGGAATTACTGGGCGTAAAGCGCACGCAGGCGGTTTGTTAAGCTAGATGTGAAAGCCCTGGGCTCAACCTGGGAATTGCATTTAGAACTGGCAGGCTAGAGTTTTGGAGAGGGGAGTGGAATTCCAGGTGTAGCGGTGAAATGCGTAGATATCTGGAGGAACATCAGTGGCGAAGGCGACTCCCTGGTCAGTAACTGACGCTCATGTGCGAAAGTGTGGGTAGCGAACAGGATTAGATACCCTGGTAGTCCACACAGTAA
+
GGGGGGGGGGGGGDGGGGGGEEGGDGGGGGGGGGGGGGGGGGGFECGGGGGGGGGCGGGGGFCGCEGGFGGGGGGGGFCFGGGGGGGGDFGGGGGGGGGGGG<CFCEDD,3>FFFEDFGFG@>FFFFGGFGFCGGGCGGFGGFGG,?,;FGGFCFGGGGGFCGGGGDGEGGGGGGGGGFFECF7<B,?C<FCEGGC:55:58E>F8F6@0:<CFGF7C97+15?EGGCCDFDDEDEFGGGGGF28?DDGGFFF?FGDF2=+2<76)99)*.6/*9,2-78C>
@M02352:288:000000000-CKWC8:1:1101:14953:23821 1:N:0:TAGCGCTC+TCTCTCCG
TACGGAGGGTGCGAGCGTTAATCGGAATTACTGGGCGTAAAGCGCATGCAGGTGGTTCATTAAGTCAGATGTGAAAGCCCGGGGCTCAACCTCGGAACTGCATTTGAAACTGGTGAACTAGAGTACTGTAGAGGGGGGTAGAATTTCAGGTGTAGCGGTGAAATGCGTAGAGATCTGAAGGAATACCAGTGGCGAAGGCGGCCCCCTGGACAGATACTGACACTCAGATGCGAAAGCGTGGGGAGCAAACAGGATTAGATACCCTGGTAGTCCACGCCGTAA
+
GGGGGGGGGGGGGFGGGGGGGGGGGGGGGGGGGGGGGGGGGGGGGGGGGGGGFGGGGGGGGGGGGGGGGGGGGGGGGGGGGGGGGGGGGGGGGGGGFGGGGGFGGGGGGGGGGGGGGGGGGGGGGGGGGGGGGGGGGGGGGGFFGGGGGGGGGGGGGGGGGGGGGGGGGGGGGGFFGGGGGGGGGGGGGGGGGGGGGGGEEGGCEGGFGGGGGGGGGGGGFGGFFFFFGGGGGGGEFEGGGGFFFFDC+9@FF<<D<FAFGGGGFFGF<FF<*:6:><EFD9
@M02352:288:000000000-CKWC8:1:1101:8384:23970 1:N:0:TAGCGCTC+TCTCTCCG
TACGGAGGGTCCGAGCGTTATCCGGAATCATTGGGTTTAAAGGGTCCGCAGGCGGTCGATTAAGTCAGAGGTGAAATCCCATAGCTCAACTATGGAACTGCCTTTGATACTGGTTGACTTGAGTCATATGGAAGTAGATAGAATGTGTAGTGTAGCGGTGAAATGCATAGATATTACACAGAATACCGATTGCGAAGGCAGTCTACTACGTATGTACTGACGCTCATGGACGAAAGCGTGGGGAGCGAACAGGATTAGATACCCTGGTAGTCCACGCCGTAA
+
GGGGGFGGGGGGGGGDGGGGGGGGGGGGGGGGGGGGGGGGGGGGGGGGGGGGGGGGGGGGGGGGGGGGGGGGGGGGGGGGGGGGGGGGGGGGGGGGGGGGGGGGGGGGGGGGGGGGGGGGGGGGGGGGGGGGGGGGGGGGGGGGGGGGGGGGGGGGGGGGGGGGGGGGGGGGGGGGGGGGGGGGGGG>FGGGGGGGGGGGGGGGGGGGFEC9CGGGGGGGFGGEGGGGGGGGGGGFGGDGGGFFFFGGGGFF??FGFFFFGGGG?FG@>FBF9DFF0:B>GD
@M02352:288:000000000-CKWC8:1:1101:11913:24020 1:N:0:TAGCGCTC+TCTCTCCG
TACGGAGGGTCCGAGCGTTAATCGGAATTACTGGGCGTAAAGCGCGCGTAGGTGGATTGGTCAGTCAGATGTGAAAGCCCAGGGCTCAACCTTGGAACAGCATCTGATACTGCTAGTCTAGAATACAGTAGAGGGTAGTGGAATTTCCTGTGTAGCGGTGAAATGCGTAGATATAGGAAGGAACACCAGTGGCGAAGGCGACTACCTGGACTGATATTGACACTGAGGTGCGAAAGCGTGGGGAGCAAACAGGATTAGATACCCTGGTAGTCCACGCCGTAA
+
GGGGGGGGGGGGGGGGGGGGGGGGGGGGGGGGGGGGGGGGGGGGGGGGGGGGGGGGGGGGGGGGGGGGGGGGGGGGGGGGGGGGGGGGGGGGGGGGGGGGGGGGGGGGGGGGGGGGGGGGGGGGGGGGGGGGGGGGGGGGGGGGGGGGGGGGGGGGGGGGGGGGGGGGGGGFGGGGGGGGGGGGGFGGGGGGGGGGGGGGGGGGGGGGGGGGGGGGGGGGGGGGGGGGGGGGGGGFGGGGGGFFFFGGC<>??FGGFFA?GG6DFFG?AFAF@FF?>2>9DD
@M02352:288:000000000-CKWC8:1:1101:13537:24057 1:N:0:TAGCGCTC+TCTCTCCG
TACGGAGGGGGTTAGCGTTGTTCGGAATTACTGGGCGCAAAGCGTACGTAGGCGGATCAGAAAGTTGGGGGTGAAATCCCGGGGCTCAACCCCGGAACTGCCTCCAAAACTCCTGGTCTTGAGTTCGAGAGAGGTGAGTGGAATTCCAAGTGTAGAGGTGAAATTCGTAGATATTTGGAGGAACACCAGTGGCGAAGGCGGCTCACTGGCTCGATACTGACGCTGAGGTACGAAAGTGTGGGGAGCAAACAGGATTAGATACCCTGGTAGTCCACACCGTAA
+
GGGGGGGGGGGGGGGGGGGGGGGGGGGGGGGGGGGGGGGGGGGGGGGGGGGGGGGGGGGGGGGGGGGGGGGGGGGGGGGGGGGGGGGGGGGGGGGGGGGGGGGGGGGGGGGGGGGGGGGGGGGGGGGGGGGFGGGGGGGGGGCFGGGGGGGGGGGGGGGGGGGFCGGGGGGGGGGGGGGGGGGGGGGGGGGGGGGGGGGG588EGGGGGGGGGDCCCGGGGGDEEGGGGGGGGGGFFFFGGGF0>DGGCD>?B?GGF=)=:FFD=FGF28<A=FF>BFF?FC
@M02352:288:000000000-CKWC8:1:1101:23359:24127 1:N:0:TAGCGCTC+TCTCTCCG
TACGGAGGGTGCGAGCGTTAATCGGAATTACTGGGCGTAAAGCGCATGCAGGTGGTTCATTAAGTCAGATGTGAAAGCCCGGGGCTCAACCTCGGAACTGCATTTGAAACTGTTGAACTAGAGTGCTGTAGAGGGGGGTAGAATTTCAGGTGTAGCGGTGAAATGCGTAGAGATCTGAAGGAATACCAGTGGCGAAGGCGGCCCCCTGGACAGACACTGACACTCAGATGCGAAAGCGTGGGGAGCAAACAGGATTAGATACCCTGGTAGTCCACACCGTAA
+
GFDDECEDDFEGGGGGGBFGGF<CCCCFGGDEFGGGG@CCDGGGGGDGGGGGGGGGGFGGGGGGGGGGGGGEGFGGGFGGCFEDECFGGGGGGGGGFGFFGGGDFGGGGGGGGGGGGGGGGGGGGGGDFGGFGGGGGGGGEGGGGFECFGFFGGEFGGEEGGGFGGGGGGGGGGGGGFGGGGGGGFCCFEGF>GGEGECGGGCGGGGGGDDGGCC>88FGGFGCGGGGGGGDEGC>4=CGGGF:>>FGEFF@F06>)1)*<<FDFFCF49<BFGFF4<B?CD
@M02352:288:000000000-CKWC8:1:1101:11653:24212 1:N:0:TAGCGCTC+TCTCTCCG
TACGAAGGTCTCAAGCGTTGTTCGGAATCACTGGGCGTAAAGGGAGCGTAGGCGGTTCGGTAAGTCGGGTGTGAAAGGCAGGGGCTCAACCCCTGGACTGCACCTGATACTGCCGTGACTAGAGTAGTGGAGGGGAAACTGGAATTCTCGGTGTAGCAGTGAAATGCGTAGATATCGAGAGGAAGACTCGTGGCGAAAGCGAGTTTCTGGACACTTACTGACGCTGAGGCTCGAAGGCCAGGGTAGCGAAAGGGATTAGATACCCCTGTAGTCCTGGCAGTA
+
GGGGGGGGGGGGGGGGGGGGGGGGGGGGGGGGGGGGGGGGGGGGFGGGGEGGEGGGGGGGGGGGGGGGGFFGFGGGGGGGGGGGEGDFGGGGGGGGGGGGGGGFFGGGFGGGGGGGGGGGGGGGGGGGFGFGGGGGGFGFGGGGGGGGGGGGGGGGGGGGGGGGCCEECGGGGGGGEGGGEGGE@FFEFGFFC:EGGEECEEEGGGGGGGGDGFFGGGGGGGGGEGCFFFGGCED>DGF8EGF?3BCGGDEB?F42.9<FCC7097CF?*644:6820>?0*
@M02352:288:000000000-CKWC8:1:1101:17807:24241 1:N:0:TAGCGCTC+TCTCTCCG
TACGAAGGTCCCGAGCGTTATTCGGAATCACTGGGCGTAAAGGGAGCGTAGGCGGCGCGGTAAGTCAGATGTGAAATCTGGAGGCTCAACCTCCAAACTGCATTCGATACTGCCGTGCTAGAGTAATGGAGAGGTAACTGGAATTCTCGGTGTAGCAGTGAAATGCGTAGATATCGAGAGGAAGACCAATGGCGAAAGCAGGTTACTGGACATTTACTGACGCTGAGGCTCGAAGGCTAGGGTAGCGAAAGGGATTAGATACCCCTGTAGTCCTAGCAGTAA
+
GGGFGGDDGGGGGGGGGF:FGGGGGGGG<EFFFDGGG@C:<FFGGGGGGCFEFGGGGGGGGGGGGGGGGGGEFGGGGGGGGFGGGFGFGFGGCDAFGFDGFGFGGGFGFGGGADCFGEGFGCCGFFGGGGGGGGGGGFCFFGGGGGCCGGC@FFGGGGGGGFGGGCGGEDCFGGDECEGGGGFFFGGGGGGGCCCEEGBEFFCED8FGGFGFF7CC@C99<ECGGGCFGG<DGFDEGFGGFGFFFFGCCDEF:0CF>=9FCF?*)8D))*.-9F=AF<76::
@M02352:288:000000000-CKWC8:1:1101:20988:24262 1:N:0:TAGCGCTC+TCTCTCCG
TACGAGGGGTGCAAGCGTTAATCGGAATTACTGGGCGTAAAGCGTTCGTAGGCGGTTTGTTAAGCAAGATGTGAAAGCCCAGGGCTCAACCTTGGAACTGCATTTTGAACTGGCAAACTAGAGTACTGTAGAGGGTGGTGGAATTTCCAGTGTAGCGGTGAAATGCGTAGAGATTGGAAGGAACATCAGTGGCGAAGGCGGCCACCTGGACAGATACTGACGCTGAGGAACGAAAGCGTGGGGAGCGAACAGGATTAGATACCCTGGTAGTCCACGCCGTAA
+
GGGGCFGGGFGGGGGGGGGGFGGGGGGGGGGGGGGGGGGGGGGGFGGFFGGGGGGGGGGGGGGGGCGGGGGGGGGGGGGGGGGGGGGGGGGGGGGGGGGGEGGGGGGGGGGGGGGGGGGGGG9FGGGGGGGGGGGCFGGGGGGGGGGGGGFGGGGEGGFGGGGGGGGGGGGFFGGGGGGFGFFFDFFGFCGGGGGGGGGGGGGEEGGGGGGGGFGGFGF<0;:EGGGF6=<DEGGFFEGCGGF?B)9<EGDFF:CD?F<FCF?FF@F6>FF<@G?696>;3>
@M02352:288:000000000-CKWC8:1:1101:19400:24308 1:N:0:TAGCGCTC+TCTCTCCG
TACGGAGGATCCAAGCGTTATCCGGAATCATTGGGTTTAAAGGGTCCGTAGGTGGATAATTAAGTCAGAGGTGAAAGTTTGCGGCTCAACCGTAAAATTGCCTTTGATACTGGTTATCTTGAGTTATTATGAAGTGGTTAGAATATGTAGTGTAGCGGTGAAATGCATAGATATTACATAGAATACCAATTGCGAAGGCAGATCACTAATAATTAACTGACACTGATGGACGAAAGCGTGGGGAGCGAACGGGATTAGATACCCCGGTAGTCCACGCCGTAA
+
GGGGGGGGGGGGGGGGGGGGGGGGGFGGGGGGGGGGGGGGGGGGGGGGGGGGGGGGGGGGGGGGGGGGGGGGGGGGGGGGGGGGGGGGGFGGGGEGGGGGGGGGGGGGGEGGGGGGGGGGGGGFGGGGGGGGGGGGGGGGGGGGGGGGGGGGGGG;FGGGGGGGGGGGGGGFGGGGGGFGGGGFFFCFGDGGGGGGGGGGGGC8FGFGGGGGGGGFFGGGGGGGGGGGGGGGGGGFCCCGGGFFFFGGGGEF?:DGDFAFGCCFFBDFFFFB4F4:>?F;DD
@M02352:288:000000000-CKWC8:1:1101:23368:24327 1:N:0:TAGCGCTC+TCTCTCCG
TACGGAGGGTGCAAGCGTTATCCGGAATTATTGGGCGTAAAGCGCGCGTAGGCGGTCTGTTAAGTTGGAGGTGAAATTGCAGGGCTCAACCTTGGAACGCCATTCAAAACGGGCGTACTAGAGGATGGTAGAGGTGAGTGGATTTGTGGGTGTACCGGTGAAATGCGTAGAGATGGGAAGGAACAAGAGGGGCGAGGGCGACTCACGGGATCAAAATGGACACTGAGGTGCGAAAGGGTGGGTAGCAAACAGGTTTAGATTCCTGGGTGTTCCACACCTAAA
+
GFA@F@BF+B6F8;FEB@@C6,C@F7+CFA,CC<F8+@CF@FDFC++F+@FE,@F=+BBFDFGGG<,EE,B?AFFG,,,55?E:FFGGGD<A55,5,B+3>7F=,E,,,8+3B=C+3+@<@,8,@,3D@BCFG7,>,@,7*>,,3,3,***14,,2<*4*@:;+?C*:*3*,+5>BFF6C;<FF82++4*ACE8C*8**:EC=*+3*;8*)*2++<2++3+358E*</<57):C).75*;*:>24)::<C)).)*2(0)/++3**05)(.,69**50()(27
@M02352:288:000000000-CKWC8:1:1101:12483:24378 1:N:0:TAGCGCTC+TCTCTCCG
TACGGAGGGTGCGAGCGTTAATCGGAATTACTGGGCGTAAAGCGCACGCAGGCGGTTTGTTAAGCTAGATGTGAAAGCCCCGAGCTCAACTTGGGATGGTCATTTAGAACTGGCAGACTAGAGTCTTGGAGAGGGGAGTGGAATTCCAGGTGTAGCGGTGAAATGCGTAGATATCTGGAGGAACATCAGTGGCGAAGGCGACTCCCTGGCCAAAGACTGACGCTCATGTGCGAAAGTGTGGGTAGCGAACAGGATTAGATACCCTGGTAGTCCACACCGTAA
+
GGGGGGGGGGGGGGGGGGGGFGGGGGEGGGGGGGGGGGGGGGGGGGGGGGFFGGGGGGGGGGGGGGGGGGGGGGGGGGGGGGGGGGGGGGGGGGGGGGGGGGGGGGGGGGGGGGGGGGGGGGGGGGGGGGGGGGGGGGGGGGFGGGGFGGFGGGGGGGGGGGGGGGGGGGGGGCGCEGGGGGGGGGGGGGGGGGGGEGGGECG8C*AFGGGGGGGGGGGGFGGGEC@CFGGGGGGDGGGGGCB96FGDC57:?FGGB?<=EEGCFFG?44<AFFFF:?@3FC
@M02352:288:000000000-CKWC8:1:1101:22471:24454 1:N:0:TAGCGCTC+TCTCTCCG
TACGGAGGATCCAAGCGTTATCCGGAATCATTGGGTTTAAAGGGTCCGTAGGTGGATAATTAAGTCAGAGGTGAAATCCTGCAGCTCAACTGTAGAATTGCCTTTGATACTGGTTGTCTTGAGTTATTATGAAGTAGTTAGAATATGTAGTGTAGCGGTGAAATGCATAGATATTACATAGAATACCAATTGCGAAGGCAGATTACTAATAATATACTGACACTGATGGACGAAAGCGTGGGGAGCGAACAGGATTAGATACCCTGGTAGTCCACGCCGTAA
+
GGGGGGGGGGGGGGGGGGGGGGGGGECGFGGGGGGGGGGGGGGGGGGGGGGGFFGGGGGGFGGGGGGGGGGGGGGGGGGGGGGGFCGGGGGGFFGGGGGGCFFGGGGGGCFGGGGGGGGGGDFGGGGGGGGGDGGGGGGCFGEFGGGGFGGGGGGFGDFGGGFGGGFFGGGGFGGGGFFFGDFGGGFDFCFGFGGGGGGFECFEFC:@>FDGGGFG7FCGFGCFGFGGGGFDEGD55>DGGGB6>FDDED>F<:<F?@ABGGDFFFGFFFFF9FF2>:<>GG
@M02352:288:000000000-CKWC8:1:1101:8201:24532 1:N:0:TAGCGCTC+TCTCTCCG
TACGGAGGGGGTTAGCGTTGTTCGGAATTACTGGGCGTAAAGCGTACGTAGGCGGATTGGAAAGTTGGGGGTGAAATCCCAGGGCTCAACCCTGGAACTGCCTCCAAAACTATCAGTCTAGAGTTCGAGAGAGGTGAGTGGAATTCCAAGTGTAGAGGTGAAATTCGTAGATATTTGGAGGAACACCAGTGGCGAAGGCGGCTCACTGGCTCGATACTGACGCTGAGGTACGAAAGTGTGGGGAGCAAACAGGATTAGATACCCTGGTAGTCCACACCGTAA
+
GGGGGGGGGGGGGGGGGGGGGGGGGGFFGGGGGGGGGGGGGGGGGDGGGGGGGGGGGGGGGGFGGGGGGGGGGFGGGGGGGGGGGGGGGGGGGGGGGGGGGGFFEFGGGGGGGGGGGGGGGGGGGEGFGGDGEGGGGGFACFGGGGGGCFGCGGGGGGGCFGGGGGGGGGGGGGFFCGGGGGGGFGGGFGGGGGDGGGGGGGGGGGGGGGGGG:EGGGGGGGGGGGFG+<>GGGDEGFGGGG@B037FGFFFF?GG<@AFGGG<=4D?>FAFF7?>:BB<FD
@M02352:288:000000000-CKWC8:1:1101:8759:24616 1:N:0:TAGCGCTC+TCTCTCCG
TACGAGGGGTGCAAGCGTTAATCGGAATTACTGGGCGTAAAGCGTGCGTAGGTGGTTTGTTAAGCAAGATGTGAAAGCCCCGGGCTCAACCTGGGAACTGCACTTTGAACTGGCAAACTAGAGTATTGTAGAGGGTAGTGGAATTTCCAGTGTAGCGGTGAAATGCGTAGAGATTGGAAGGAACATCAGTGGCGAAGGCGGCTACCTGGACAGACACTGACACTCAGATGCGACAGCGTGGGGAGCAAACAGGATTAGATACCCTGGTAGTCCACGCCGTAA
+
GGGGCFGGGGGGGGGGGGGEGGGGGDGGGGGGGGGGGGGGGGGGGGGGGGGGGGGGGGGGGF<EFFGGGGGGGGGGGGGGGGGGGGGGGGGGGFGGGGGGGGGGGGGFGGGGGGGGGGGGGDFGGGGGGGGCGGGGGGGGGGGFGGGGGGGGGGGGGGFEGGGGFGGGGGCGCCCFGFFGEGGGFGFGGGGGGGGGDDGGGGGGGGGGGGGGGGGGFCGGGGGGGFGG?EFGE*9BGGGGGGF09DFGFG>?B?GGFFDFGGGFFF:?AF8AFGF?>057DD
@M02352:288:000000000-CKWC8:1:1101:10576:24686 1:N:0:TAGCGCTC+TCTCTCCG
TACGAGGGGTGCAAGCGTTAATCGGAATTACTGGGCGTAAAGCGTGCGTAGGTGGTTTGTTAAGCAAGATGTGAAAGCCCCGGGCTCAACCTGGGAACTGCATTTTGAACTGGCAAACTAGAGTATTGTAGAGGGTAGTGGAATTTCCAGTGTAGCGGTGAAATGCGTAGAGATTGGAAGGAACATCAGTGGCGAAGGCGGCTACCTGGACAAATACTGACACTGAGGCACGAAAGCGTGGGGAGCAAACAGGATTAGATACCCTGGTAGTCCACGCCGTAA
+
GGGG@FFGGGGGGGGGGGGGGGGGGGGGGGGGGGGGGGGGGGGGDGGGGGGGGGGFFGGGGGGGGGGGGGGCGGGGGGGGGGGGGGGGGGGGGFGGGGGGGFGGGGCFG8FGGGGGGGGGGGGGGGGGGGGGGGGGGGGGGGGGGGGGGGGGGGGGGGEGGCEGGCGGGGGCCFEGGGGGGGGGGGGGGGGG>>EGGGGGGGGCFGGGGG4288FGGGGGGGGG678EFEGGGGG>*:52?GFBBFG7C*8?:?4FDF94<<F6*)/?<84>9?=((3>>GD
@M02352:288:000000000-CKWC8:1:1101:17718:24737 1:N:0:TAGCGCTC+CCTCTCCG
TACGGAGGGTCCGAGCGTTAATCGGAATTACTGGGCGTAAAGCGCACGCAGGCGGTTTGTTAAGCTAGATGTGAAAGCCCTGGGCTCAACCTGGGAACTGCATTCAGAACTGGCAGGCTAGAGTTTTGGAGAGGGGAGTGGAATTCCAGGTGTAGCGGTGAAATGCGTAGATATCTGGAGGAACATCAGTGGCGAAGGCGGCTCCCTGGTCAGTTACTGACGCTCATGTGCGAAAGTGTGGGGAGCGAACAGGATTAGATACCCTGGTAGTCCACACCGTAA
+
GGGGGFGGGF@;@@FGGGGC,CFFGGGFGGGGGGGGGGGEFGGG@FGG7FFGGGGCC+?:BFFG,??FA9CFEGGGDGGG8BFFFFGGGGGG8FGGG+DFG9F,,,3CFGGF,3,@+<D,@>FFG<=BFCFFFGDFDGGGGGGGGGGG?FGGGGG;CFCEGGGGCGGGGG5FF9+?FFGGGGGGG,CFGG?EGGGGGGGG*?E?>FFGGF*9C<+<FDFFGGGG8C:EG?FDGGGFGGGGDE)46@DDGGFFF39FBF<FCGGGFFFFA=>A6>FFB<EBGC
@M02352:288:000000000-CKWC8:1:1101:15263:24794 1:N:0:TAGCGCTC+CCTCTCCG
TTCGGAGGGTCCGAGCGTTATTCGGAATTACTGGGCGTAAAGCGCACGCAGGCGGTTTGTCAAGCTAGATGTGAAAGCCCTGGGCTCAACCTGGGAATTGCATTTAAAACTGGCAGGCTAGAGTTTTGGAGAGGGGAGTGGAATTCCAGGTGTAGCGGTGAACTGCGTAGATATTTGGAGGAACATCAGTGGCGAAGGCGACTCCCTGGCAAGTAACTGAGGCTCATGTGCGAAAGTGTGGGTTGCGAACAGGATTAGAAACCCTTGTAGTCCCCACCGTAA
+
G,CC-86@78CFG>FGCC@F<,6:F:,CF@CE@EGGG@7=6FFGGBFG7FGCGGG4FEFE,BFG9FA?E<D@?@,??=?4EB<+,,8BF<FA83=CF@<B>F9E@=,CFFFD8FCF:CF<F,9@F9FDFB<FGGGGE7*>CD3FFF@B;FF:?9<CCGGE*<,4<C*1*3/2?9+5+?8:BCFCF,?<C,CC5B>CCEGDG*/*:*0AC**0;2<:<9+++1*;*00<302*11950A*:ED5(4))959>F,:7C2?)*+*01))9@6B>)**).2(.,91
@M02352:288:000000000-CKWC8:1:1101:17668:24844 1:N:0:TAGCGCTC+TCTCTCCG
TACGGAGGGGGTTAGCGTTGTTCGGAATTACTGGGCGTAAAGCGTACGTAGGCGGATTGGAAAGTTGGGGGTGAAATCCCAGGGCTCAACCCTGGAACTGCCTCCAAAACTATCAGTCTAGAGTTCGAGAGAGGTGAGTGGAATTCCAAGTGTAGAGGTGAAATTCGTAGATATTTGGAGGAACACCAGTGGCGAAGGCGGCTCACTGGCTCGATACTGACGCTGAGGTACGAAAGTGTGGGGAGCAAACAGGATTAGATACCCTGGTAGTCCACACCGTAA
+
GGGGGFGGGGGGGGGGGGGGGGGGGGGGGGGGGGGGGGGGGGGGGGGFGGGGGGGCFEGGGGGGGGGGGGGGGGGGGGGGGGGGGGGGGGGGGGGGGGGGGGGGFGGGGGGGGGGGGGGGGGGGGCGGGGGGGDGGGGGGGGGGGGGGGGGGGGGGGGGGGGGGGGGGGGGGGGGGGGGGGGGFFCEGFFGGGGGGGGGEGGDGGFFGGCCFGGGFDFFFFGGGGGGGGFGGGGGFGGGGGGF?F>GF3777<:GG??>FC?GGFFGF)9<<**/.8?B17C
@M02352:288:000000000-CKWC8:1:1101:15130:24976 1:N:0:TAGCGCTC+TCTCTCCG
TACAGAGGGTGCAAGCGTTAATCGGAATTACTGGGCGTAAAGCGCGCGTAGGTGGTTTGTTAAGTCGGATGTGAAAGCCCAGGGCTCAACCTTGGAATTGCACCCGATACTGGCAGGCTAGAGTACGATAGAGGAGTGTGGAATTTCCTGTGTAGCGGTGAAATGCGTAGATATAGGAAGGAACATCAGTGGCGAAGGCGACACTCTGGATTGATACTGACACTGAGGTGCGAAAGCGTGGGGAGCAAACAGGATTAGATACCCTGGTAGTCCACGCCGTAA
+
GGGGGGGGGFGGGGGGGGGFGGGGGGGGGGGGGGGGGGGGGGGGGGGGGGGGFFG=FGGFGGGGGGGGGGGGGGGGGGGGGGGGGGGGGGGGGGGGGGGGGGGFGGGGGGGGGGGGGGGGGGGGGGGGFGGGGGFGGGGGGGGGGGGGGGGGGGGGGGGGGGGGGGGGGGGGGGGGGGGGGGGGFGGGGGGGGGGGGGGGGEEE8EGGGGGGGGGFFEGGG6?FGGGGCGGGGGGFGGGGGGFFF@<DGGFFF?GGBFFFGG?FFFGFDFFB@FFFB?B>37
@M02352:288:000000000-CKWC8:1:1101:8513:24978 1:N:0:TAGCGCTC+TCTCTCCG
TACGGAGGGTCCGAGCGTTATCCGGAATCATTGGGTTTAAAGGGTCCGCAGGCGGTCAATTAAGTCAGAGGTGAAATCCCATAGCTTAACTATGGAACTGCCTTTGATACTGGTTGACTTGAGTCATATGGAAGTAGATAGAATGTGTAGTGTAGCGGTGAAATGCATAGATATTACACAGAATACCGATTGCGAAGGCAGTCTACTACGTATGTACTGACGCTCATGGACGAAAGCGTGGGGAGCGAACAGGATTAGATACCCTGGTAGTCCACGCCGTAA
+
GGGGGGGGGE8FGGGGGGGGGGGGGGGGGGGGGGGFGGFGGGGGGFGGGGGGGGGGGGGGGGGGGGGGGGGGGGGGGGGGGGGGGGGGGGGGGGGGGGGGGGGGGGGGGGGGGGGGGGGGG9FGGGGGGGGGGGGGGGGFGGFGGFGGGGGGGGGGGGGGGGGGGGGGGGGGG@DGGGGGGGGGGGFGGGGGGGGGGGGGGGGGGCGGGCFFGGFFFGGGGEGGGGGGFE<C>ED@FGDGGGE:BEGGGGFFBFGGFFFFC?3>@@FF9=AF@C??F?F>D9
@M02352:288:000000000-CKWC8:1:1101:18862:25075 1:N:0:TAGCGCTC+TCTCTCCG
TACGGAGGGTCCGAGCGTTATCCGGAATTATTGGGTTTAAAGGGTCCGTAGGCGGGCCGATAAGTCAGGGGTGAAAGTCTGCCGCTCAACGGTAGAACTGCCTTTGATACTGTCGGTCTTGAGGTATAGTGAAGTTGCCGGAATATGTAGTGTAGCGGTGAAATGCATAGATATTACATAGAACACCGATTGCGAAGGCAGGTGACTAACTATATACTGACGCTGATGGACGAAAGCGGGGGGAGCGAACAGGATTAGAAACCCTGGTAGTCAACGCCGTAA
+
GGGGGGGGGGGGGGGGGGGGGGGGGF:FGGGGGGGGGGGGGGGGGEGGGGGGGGGDGGGDCFGGGGGGGGGGEGGGAFFCFGFFFGGGGGCFGCGGGGGGGFFGFECA=FBFGFGDEGEGGCC,>DFGGDFGCCGFGGGGGGDCEFFEDG:EF7+7=F*<FGGFGEC+1>9FBFFFGGF9<F7@FF*288EGGEG>CE>ECEC6CEC:C8?<9CFE+<CCFE=EGDEEC677C:9>0:):8EEB9357>77731*2)*)*2:C/)7<6)9).*2*(-,09DD
@M02352:288:000000000-CKWC8:1:1101:9633:25083 1:N:0:TAGCGCTC+TCTCTCCG
TACGGAGGATCCAAGCGTTATCCGGAATCATTGGGTTTAAAGGGTCCGTAGGTGGATAATTAAGTCAGAGGTGAAATCCTGCAGCTTAACTGTAGAATTGCCTTTGATACTGGTTATCTTGAGTTATTATGAAGTGGTTAGAATATGTAGTGTAGCGGTGAAATGCATAGATATTACATAGAATACCAATTGCGAAGGCAGATCACTAATAATTAACTGACACTGATGGACGAAAGCGTGGGGAGCGAACGGGATTAGATACCCCGGTAGTCCACGCCGTAA
+
[truncated: 14,266,912 more chars]
