# Supplementary material for: Hidden interactions in the intertidal rocky shore: variation in pedal mucus microbiota among marine grazers that feed on epilithic biofilm communities
Source: PeerJ. 2022 Sep 23;10:e13642. doi: 10.7717/peerj.13642 (PMC9512015; doi:10.7717/peerj.13642)
Supplement: Supplemental Information 25 [file peerj-10-13642-s025.gz › peerj-10-13642-s025]

@M02352:288:000000000-CKWC8:1:1101:22241:2072 2:N:0:TAGCGCTC+TCTCTCCG
TAACCTTGCGGCCGTACTCCCCAGGCGGTCAACTTAGTGCGTTAGCTGCGCCACCCACGACTCAAGGTCACAGACGGCTAGTTGACATCGTTTACGGCGTGGACTACCAGGGTATCTAATCCTGTTTGCTCCCCACGCTTTCGTGCCTCAGTGTCAGTATTTGTCCAGGTAGCCGCCTTCGCCACTGATGTTCCTTCCAATCTCTACGCATTTCACCGCTACACTGGACATTCCACTACCCTCTACACTACCCTAGTTTGCCATTTCTACATGCAGTTCC
+
@EBFCGGGGGDECFFGGGGGGEEGGGGGGEDEEGGGGGFDEGGGGGGFDECEGGGEFGG+F=F@@EGFGFFFFC@7CFECFGGGGGGGGGGGGFGCGGGGGGGGGGFGGGGGGGFDEGGGGFGGGGGGCFGGGGFGGGGGGGGGGGGDGGGGGGFFGGGGGC@CEGGCFGGFFCDDDGGF5<::7EEFGGFGGFFFFFFC67::?AAFC*)>F=<=F)793B)?C7?<(9?B*9<AA?FF<B?FFFF()(.((.4)6.9):)4)-6))6)-6)49)0642
@M02352:288:000000000-CKWC8:1:1101:24118:2295 2:N:0:TAGCGCTC+TCTCTCCG
CAATCTTGCGATCGTACTCCCCAGGTGGGACACTTATCACTTTCGCTTAGTCACTGAGATAAATCCCAACAACTAGTGTCCATCGTTTACGGCGTGGACTACCAGGGTATCTAATCCTGTTCGCTCCCCACGCTTTCGTCCATGAGCGTCAGTACATACGTAGTAGACTGCCTTCGCAATCGGTATTCTGTGTAATATCTATGCATTTCACAGCTACACTACACATTCTATCTACTTCCATATGACTCAAGTCAACCCGTATCAAAGGCAGTTCCATAGTT
+
GFGFFGGGGGGFFGGGFGGGGGGGGGGGGGGGGGGGGGGGGGGFGGGGGGGGFGGGGGGGGFGGGGGGGGGGGGGGGFGGGGGGGGGGFEDGGEGGGGEFFGFGFG>ECFGFFFGAEE9EFFGCFFEGGFGGGDECECGCECDEFFDDCEEGGGFFGCFFCC7EFEFGGDGGCFGFC79*9CEGFFFGGGGFGFFAEFFGAFFFEFFGGF61+;>A:F=CB?>FFGF76:FFFF))9?<<C?E3).7346)1>E?F8()(.1146-)(4((..4*6B<2A2
@M02352:288:000000000-CKWC8:1:1101:19220:2316 2:N:0:TAGCGCTC+TCTCTCCG
TAGTCTTGCGACCGTACTCCCCAGGCGGTGCGCTTAACGCGTTAGCTCCGGCACAGAAGGGGTCGAACCCTCCCACACCAAGCGCACATCGTTTACTGCTAGGACTACAGGGGTATCTAATCCCTTTCGCTACCCTAGCCTTCGAGCCTCAGCGTCAGTAAATGTCCAGTAACCTGCTTTCGCCATTGGTCTTCCTCTCAATATCTACGCATTTCACTGCTACACTGAGAATTCCAGTTACCTCTCCATTACTCTAGCATGGCAGTATCGAATGCAGTTT
+
GGGGGGGGGGGGGGGGGGGGGGGGGGGGGGGGGGGGFGGGGGGGGGGGGGGGGGGFGGGGGGGGGGGGCGEGGGGGGGGGGGGGGGGGGGGGGGGGGGGGGGGGGGGGGGGGGGGFGFCDC>BFGGGGGGGGGGFFFFFGGGGGGGGGGGGGG5*;EGGGGGGGGGGGGGGGFGGGGGGFFGGD5EEGGFCFFEA<E6;FCGFFCCFG35>DG=4=FF4)6F9*9>?FFF@FFFFFFABAFA<2<<?<<::<AF27<<?>A?FB?19)6:?7:>F<=)6)
@M02352:288:000000000-CKWC8:1:1101:24378:2362 2:N:0:TAGCGCTC+TCTCTCCG
TAATCTTGCGACCGTACTCCCCAGGCGGAATGCTTAATCCGTTAGGTGTGACACCAACAAGCATGCTTGCTGACGTCTGGCATTCATCGTTTACGGTGTGGACTACCAGGGTATCTAATCCTGTTTGCTCCCCACACTTTCGCACCTCAGCGTCAGTATCGAGCCAGTGAGCCGCCTTCGCCACTGGTGTTCCTCCGAATATCTACGAATTTCACCTCTACACTCGGAATTCCACTCACCTCTCTCGAACTCAAGACCAGGAGTTTATAAGGCAGTTCCAG
+
GGGGFGGGGGGGGGGGGGFGGGGEGGGGGGGGGGGGGCFFEGEEGGGGGGGGFFGGGGFGFGGGGGGGGGFGGGGEFGFGGGFGGGGGGGGGGGGGGGGGGFFFGFFFDGGGGGGGG;FGGGGFGGGCGFEFGFEEGGGDGGGGGE=?FFGGGGGGGFFGEFGGGGFDGGF8DCGGGGGFFGGGGGGFFGGGGFFDBEFD>GFGFFFDC55CCFEFGFFECFFFFFFGFFFFFFFF07:14??BF>?78:?>7()/4(.8:?03:BB25)),(4)48>)4-
@M02352:288:000000000-CKWC8:1:1101:15572:2502 2:N:0:TAGCGCTC+TCTCTCCG
TAACCTTGCGGCCGTACTCCCCAGGCGGTCAACTTAGTGCGTTAGCTGCGCCACCCACGACTCAAGGTCACAGACGGCTAGTTGACATCGTTTACGGCGTGGACTACCAGGGTATCTAATCCTGTTTGCTCCCCACGCTTTCGTGCCTCAGTGTCAGTATTTGTCCAGGTAGCCGCCTTCGCCACTGATGTTCCTTCCAATCTCTACGCATTTCACCGCTACACTGGAAATTCCACTACCCTCTACAATACTCTAGTTTGCCAGTTCAAAATGCAGTTCC
+
FGFGFGGGGGGGGGGGGGGGGGGGGGGGGGGGGFGGGGGGGGGGGGGGGGGGGGGGGGGGGGGGGGGGGGGGGGGGGGDGGGGGGGGGGGGGGGGGGGGGGGGGGGGGGGGGGGCGGDGGGGGGGGGFGGGGGGGGGGGGGGGGFGGGGGGGGGGGGGGGGGGGFEG?FGGGGGGGGGGFFGGGGGGGFGGGG36?EFFGFG6FFFFFGGFGGFFFGFFFB@2FCFFFBFFF=7<2ABFF<7?FFAAFFA?><><=AFFFFFAFFDBAAD<3)492@<B>
@M02352:288:000000000-CKWC8:1:1101:14982:2518 2:N:0:TAGCGCTC+TCTCTCCG
TAACCTTGCGGCCGTACTCCCCAGGCGGTCAACTTAGTGCGTTAGCTGCGCCACCCACGACTCAAGGTCACAGACGGCTAGTTGACATCGTTTACGGCGTGGACTACCAGGGTATCTAATCCTGTTTGCTCCCCACGCTTTCGTGCCTCAGTGTCAGTATTTGTCCAGGTAGCCGCCTTCGCCACTGATGTTCCTTCCAATCTCTACGCATTTCACCGCTACACTGGAAATTCCACTACCCTCTACAATACTCTAGTTTGCCAGTTCTAAATGCAATTCC
+
GGGGGGGGGGGGGGGGGGGGGGGGGGGGGGGGGGGGGGGGGGGGGGGGGGGGGGGGGGGGGGGGGGGGGGGGGGGCGGGGGGGDGGGGGGGGGGGGGGDFFGGGGGGGGGGGGGGGGGGGGGGGGGGGGGGGGGFGGGGGGGGGGGGGGGGG;@EGGGGGGGGGGGGGGGGGFGGDGGGFFGGGGFF@FCEFG?ACEFFFFFFGFCF3DGFGCFEFG>;>FF7?FF:F7=BFFF<>DFFFF?FB7A9?F<?FFBF4ADF244<:?B<AFA<B2<BAFFF9
@M02352:288:000000000-CKWC8:1:1101:16300:2589 2:N:0:TAGCGCTC+TCTCTCCG
CATTCTTGCGAACGTACTCCCCAGGTGGGTTACTTATCACTTTCGCTTAGCCACTCAGACCGAAATCCGAACAGCTAGTAACCATCGTTTACGGCGTGGACTACCAGGGTATCTAATCCTGTTCGCTCCCCACGCTTTCGTCCATCAGTGTCAGTTGATTATTAGTAATCTGCCTTCGCAATTGGTATTCTATGTAATATCTATGCATTTCACCGCTACACTACATATTCTAACTACTTCATAATAACTCAAGACAACCAGTATCAAAGGCAATTTTACGG
+
GGGGGGGGGGGGGGGDGGFGGGGGGGGGGGGGGGGGGGGGGGGGGGGGGGGGGGGGGGGGGGGGGGGGGGGGGGGGGGGGGGGFFGGGGGGGGGGGGGGGGGGGGGGGGGGGGGGGGGGGGGGGGGGGDFCFGGGGGGGGGGGGGGGGGGGGGGGGGFFGGGGGGGGGGGGGGGGGGGGFFGGGGGGGGGFGGEFFEFFGFGFGFFFGGGFGGF@DGFFFFFFFGGFGFFAFFFCFFFE4EEFCCFFE<4@@?FFFFFF?FAFDFFBDA?F?(264?AAF?
@M02352:288:000000000-CKWC8:1:1101:9160:2590 2:N:0:TAGCGCTC+TCTCTCCG
CAGTCTTGCGACCGTACTCCCCAGGTGGGATACTTATCACTTTCGCTTAGTCACTGAGGACAACCCCAACAACTAGTCTCCATCGTTTACGTCGTGGACTACCAGGGCATCTAATCCTGTTCGTTTCTCACGCTTTCGTCCATGAGCGTCAGTACATACTTAGTACCCTGCCTTTGCCTTCGCAATTCTGTTTAATAGCTATGTATTTCACCTCTACACCTCCCATACTCTCTACTTCCATATGACTCACACAAACCAGTACCAACGGCAGTTCCATAGTT
+
FE9@,CFGF@6@FGEFGGGGGGGGGGFG+BF<FGGGCF6EGGGGGGGG,C,ECCA9FGG:,:6<@,C@FGC8<<F<C,C,,,,,4B?FFGG<4+7?+CF9=4,A,+4+4:9<A,9=ED<CEF74,4,,4C;,B++8EE,++33D9DF6@EGG,=,,7;8,8=3@5,,,@FDF9,+5:*5?FG5*<C<,@A,+=*+*7++2=+++2BA@5=@**2*;CB3((2(/*+(;48866+6??))6.)9))91)6()(/(/)/6:A))1<46896>>(6-9)0636)
@M02352:288:000000000-CKWC8:1:1101:8510:2605 2:N:0:TAGCGCTC+TCTCTCCG
TAATCTTGCGACCGTACTCCCCAGGCGGTCTACTTAACGCGTTAGCTCCGAAAGCCACGGCTCAAGGCCACAACCTCCAAGTAGACATCGTTTACGGCGTGGACTACCAGGGTATCTAATCCTGTTTGCTCCCCACGCTTTCGCATCTGAGTGTCAGTTTCTGTCCAGGGGGCCGCCTTCGCCACTGGTATTCCTTCAGATCTCTACGCATTTCACCGCTACACCTGAACTTCTACCCCCCTCTACAGCACTTTAGTTCACCAGTTTCAATTGCAGTTCC
+
FGGGGGGGGGDCEFCEGGGGGGGGGGEG@7F<FGGGFFGGGGGGGGGGFG@:F+CFFFFGDGG@FFD?FFGGGGGCFFDGGGGG99AFF@EGGGGG>FGGGFF@FEG=8AFDD=@6;DFAFGDFGGGFG,EFGECFC6CCGFC***@7BFD:9BFGGG,@@2;2>:@CFECCGEGGDG348C=C3<A99AF7777))16**000.6@FCEBDF4)9@>B9(<<?GCFDD)/0//66>?B991:2)46)).44)).*)6*66<<:AFF2)6))5<4)9<<A
@M02352:288:000000000-CKWC8:1:1101:19429:2648 2:N:0:TAGCGCTC+TCTCTCCG
TAATCTTGCGACCGTACTCCCCAGGCGGTCTACTTAACGCGTTAGCTCCGAAAGCCACGGCTCAAGGCCACAACCTCCAAGTAGACATCGTTTACGGCGTGGACTACCAGGGTATCTAATCCTGTTTGCTCCCCACGCTTTCGCATCTGAGTGTCAGTGTCTGTCCAGGGGGCCGCCTTCGCCACTGGTATTCCTTCAGATCTCTACGCATTTCACCGCTACACCTGAAATTCTACCCCCCTCTACAGCACTCTAGTTCACCAGTTTCAAATGCAGTTCCG
+
@AFCEEGGGGGGGGEFFGGGGGGGGGGDFFGGGGGGGGGGGGGGGGGGGGGGGGGGGGGDGGGGFGGGGGGGGGGFGGGGGFGGGGGGGGGGGGGGEGGGGGFGGGGGGGGGCFGGGGFEGGGGGGGGGFGGGGGGEDGGGGGGGGGGGGGFGEGGGF,DGGGGGGGGGGGDC=CG<8CF>GGGGGFG7C9FGFFFFFFG=FFGAFBGGGEGC?96<>>9>E?FGG?G)66=BFDB<1:70(-,7>AF>,:04)6*6)64)54(6>26)6<<AF4>6AA<1
@M02352:288:000000000-CKWC8:1:1101:11907:2674 2:N:0:TAGCGCTC+TCTCTCCG
TAATCTTGCGACCGTACTCCCCAGGCGGAATGCTTAATCCGTTAGGTGTGTCACCGAACAGTATACTGCCCGACGACTGGCATTCATCGTTTACGGTGTGGACTACCAGGGTATCTAATCCTGTTTGCTCCCCACACTTTCGTACCTCAGCGTCAGTATCGAGCCAGTGAGCCGCCTTCGCCACTGGTGTTCCTCCAAATATCTACGAATTTCACCTCTACACTTGGAATTCCCCTCACCTCTCTCGAACTCTAGACTGATAGTTTTGGAGGCAGTTCCAG
+
FGGGGGGGGGCGEEFGGGGGGGGGGGGGGEGGGGGGGFFFGGGGGGGGGGGGGGGGGGGGGGGGFGGGGGGGGGGGGGGGGFDGGGGFGGGGGGGGGGGGGCGGGGGGGGGGGFGFFFFGGGFGGFGGGGGGGGGDEGGGGGGGGGGGGFGGGGGGGGCGE::8EFGGGFGGGEGGGDGFFDDEFCCF8EGGGEF1;AAFFGF7?FF3>58>F:CA?FFEEFDFCF?C9F6==*412:1??B4.58887:<DFB<@A>))64><24<2;:F03(727<)66
@M02352:288:000000000-CKWC8:1:1101:19066:2692 2:N:0:TAGCGCTC+TCTCTCCG
TAACCTTGCGGCCGTACTCCCCAGGCGGTCTACTTATCGCGTTAGCTTCGCCACTAAAAGATCAAGTCTTCCAACGGCTAGTAGACATCGTTTACGGCGTGGACTACCAGGGTATCTAATCCTGTTTGCTCCCCACGCTTTCGCACCTCAGTGTCAATATCAGTCCAGGTAGTCGCCTTCGCCACTGGTGTTCCTTCCTATATCTACGCATTTCACCGCTACACAGGAAATTACACTACCCTCTACTGTATTCTAGACTAGCAGTATCAGATGCAGTTCCA
+
CFGDFGGGGGGGGGGGGGGGFFFGGFGGCFGGGGGGGGGGGGGGGGGGDGGGGGGGGGGGGGCFGGGGGGFGGGGGGGGGGC,FGGGGGEGGFGGFGGGGGGEGGFGFGFGDGGGGCGABFGGGGGGGGDCFGGGGGGGB>EGGGGG9,@DEFCFFFGFCGEFF9?CCFGGFGGDCDDDFADGGDFGFC,;>CEFC@4FCFDFFEF8C)==DC7?C;B973B<?DF:C(0@6*042522(8??FFAF2..4:)4<64467:7A)694)6:).)-*)0))))
@M02352:288:000000000-CKWC8:1:1101:19583:2845 2:N:0:TAGCGCTC+TCTCTCCG
TAATCTTGCGACCGTACTCCCCAGGTGGGATACTTATCACTTTCGCTTAGTCACTGAGGAAAACCCCAACAACTAGTATCCATCGTTTACGGCGTGGACTACCAGGGTATCTAATCCTGTTCGCTCCCCACGCTTTCGTCCATGAGCGTCAGTACACACGTAGTAGACTGCCTTCGCAATCGGTATTCTGTGTAATATCTATGCATTTCACCGCTACACTACACATTCTATCTACTTCCATATGACTCAAGTCAACCATTATCAAAGGCAGTTCCATAGTT
+
GGGGGGGGGGGFGGEGGGGGGGGGGGGGGGGGGGGGGGGGGGGGGGGGGGGGGGGGGGGGGGGGGGGGGGGGGGGGGGGFFGGGGGGGGGGGGECFGGGGGGGGGCGGGGGGGGGGGGGGGGEFGFGGGGGGGGGGGGGGGGGGCCFGGGGGGGGGGGGGGGEGGGFGGFGC:EGGGGGFFGGGGGGGGGGGGFFFFFFGFGFFEFAFGGFGDEF>GFF6;A@FFFEGEFFFFCFCFFFCEFECEFFAF?)-.66B:?*64)649A2:0:(,667<7<0:)
@M02352:288:000000000-CKWC8:1:1101:22208:3033 2:N:0:TAGCGCTC+TCTCTCCG
TAATCTTGCGACCGTACTCCCCAGGCGGAATGCTTAATCCGTTAGGTGTGACACCAAAGGGCAAGCCCCCTGACGTCTGGCATTCATCGTTTACGGTGTGGACTACCAGGGTATCTAATCCTGTTCGCTTCCCACGCTTTCGTCCATGAGCGTCAGTACATACGTAGTAGACTGCCTTCGCAATCGGTATTCCGTGTAATATCTATGCATTTCACCGCTACACTCAACATTTTATCTACTTCCATATGACTCAATTCAACCAGTATCAAAGGCCGTTCCAT
+
FFGGCFGGGGGECFEDFGGGGFGGGGGG7FFFGGGGAF<FGGGGG8FGGGGGGGGDGAFGGGDD=<4=CGGGGGGEE8D?E?<FGGGGF4EFFC:+BDCFGFFD=?FGGGGFFEFFFFEFGFGFF<7=8+@,B>DEE@CGE8:@+8:+,4ECEGE53=,@;B964<,@;FGGGGGGDG49?7EGD5E*,=FF+(;=:AF7:@FFCFFG7@AG7AEB8.(.:FFA**/*75A+8*-6A9<4).8AA<))...64()/64*-2614664><)),4,.4:(2))
@M02352:288:000000000-CKWC8:1:1101:23515:3074 2:N:0:TAGCGCTC+TCTCTCCG
TAACCTTGCGGCCGTACTCCCCAGGCGGTCAACTTAGTGCGTTAGCTGCGCCACCCACGACTCAAGGTCACAGACGGCTAGTTGACATCGTTTACGGCGTGGACTACCAGGGTATCTAATCCTGTTTGCTCCCCACGCTTTCGTGCCTCAGTGTCAGTATTTGTCCAGGTAGCCGCCTTCGCCACTGATGTTCCTTCCAATCTCTGCGCATTTCACCGCTACACTGGAAATTCCACTACCCTCTACAATACTCTAGTTTGCCAGTTCAAAATGCAGTTCC
+
FCCEFGGGGGGGDEGEGFGGGGGGGGGG@CGFGGGGGGGGGGGGGGGGGGGGGGGGFFGGGGGGGGGEFFGGGGGGGGGGGGGGGGGFFGGGGGGGGGGFGGDFGCGGGGGGGGGGFFGFFGGGGGGGFCGGGGFGGG6BFGEFGGGGFFGFGGGGGCFFGFGGE,@BFGFGDFDGGCD=FCEGGGGGGGFCFCFEFAFGFDFFCFAD3>39CF6BCB;>>B?FGGBC?=?6*9:4<?FF?<?0>ABDFA><?AF46<FBF<BB:AAD<:<AB2@<65:)
@M02352:288:000000000-CKWC8:1:1101:22955:3170 2:N:0:TAGCGCTC+TCTGTCCG
TAATCTTGCGACCGTACTCCCCAGGTGGTACACTTAATGTGTTAACTGCATTGCTGCAATGTCTAGCCTCACAACAACTAGTGTACATCGTGTAGGGCGTGGACTACCAGGGTATCTAATTCTGTTTGCTCGCCACGCTTTATCGGCGCAGCGTCAATAGTGGTCCAGTAGATTGGCTTCGGAATCGGTGTGCCTTCTGTACTCTATGGATTTCACCACTACACCAGCAATTCAATCCACTTCTCCCCTAGTCTACGAGAACAGTTGTCAAAGCAGTTGAA
+
,EFGFGGFFGGGGGGGGGFFGGGGG,EE@FFDGGGGE<A66CFD9FG9@6FF,EFG96E,9B,<<9E,,CF8C6,:6,CAE,,:,,9C,B,,9,,BF8+@8@=,,,:4EF+4,AFGC,5F9FEAFF9>D,C+@46+8+6+=,,,++6++@=8>+3@+,,3@;,@@,8>E9@;9,**;*300*413,,4;*=*+*18*18++4+=5++489878+/+>*6@F6@FC5(*(8=4++9<)(/(.))))/(((,24<)5*,()(()(,)))).6))).),15).)
@M02352:288:000000000-CKWC8:1:1101:20707:3173 2:N:0:TAGCGCTC+TCTCTCCG
TAATCTTGCGACCGTACTCCCCAGGCGGTCTACTTAACGCGTTAGCTCCGAAAGCCACGGCTCAAGGCCACAACCTCCAAGTAGACATCGTTTACGGCGTGGACTACCAGGGTATCTAATCCTGTTTGCTCCCCACGCTTTCGCATCTGAGTGTCAGTGTCTGTCCAGGGGGCCGCCTTCGCCACTGGTATTCCTTCAGATCTCTACGCATTTCACCGCTACACCTGAAATTCTACCCCCCTCAACAACACTCTAGTTCACCAGTTTCAAATGCAGTTCC
+
CGFGGGGGGGGEGGGDGGGGFGGGFGGGGCEGGGGGGGGGGGGGGGGGGGGGGGGGGGGGGGGGGGGGGGGGGGGGGGGGGGFFGGGGGGGGGGFGGGGGGGGGGGGGGGGGGGGGGGGGGGFGGGGGGGGGGGFGGGGDGGGGG7EGGGFFCAFGGEGFFGGGGFFCGGGGGDDGGDDFFGGCDFFCC7EGGFFE<AF=@F*:4BF<DG@G=7)7+>;;F32F57:G8?FFFFA<<1:09;2(,24(4(4)1AB*5)*).-50<AA<AF<AAA*)16AA
@M02352:288:000000000-CKWC8:1:1101:15151:3187 2:N:0:TAGCGCTC+TCTCTCCG
TAACCTTGCGGCCGTACTCCCCAGGCGGTCTACTTATCGCGTTAGCTTCGCTACTCACGGATTAAATCCACAAACAGCTAGTAGACAGCGTTTACGGTGTGGACTACCAGGGTATCTAATCCTGTTCGCTACCCACACTTTCGCACATGAGCGTCAGTTACTGACCAGGGAGTCGCCTTCGCCACTGATGTTCCTCCAGATATCTACGCATTTCACCGCTACACCTGGAATTCCACTCCCCTCTCCAAAACTCTAGCCTGCCAGTTCTAAATGCAATTCC
+
DFCFFGGGGGDGGGFGGGGGGGGGGGGGGGGGGGGGGGGGGGGGGGGGGGGGGGGGGGGGGGGGGGGGGGGGGGGGGGGGGGGGGGGGGGGGGGGGGGGGGGGGGGGGGGGGGGGGGFGGGGGGGGGGGGEEGGGGGGGGGDGGGGGGGGGGGGGGGGGGGGGGDC7FGGFGGGGCDGGFFGGGGGFGFF9D@CC9@FFGFGFC5A6<DGBCGFFFGFF(->?FGGBDBFFF=FBA67:(:<FFFBB7BBF?BABFA?7??BFBBFFFAFF).<?A?2A<
@M02352:288:000000000-CKWC8:1:1101:15588:3212 2:N:0:TAGCGCTC+TCTCTCCG
TAACCTTGCGGCCGTACTCCCCAGGCGGTCAACTTAGTGCGTTAGCTGCGCCACCCACGACTCAAGGTCACAGACGGCTAGTTGACATCGTTTACGGCGTGGACTACCAGGGTATCTAATCCTGTTTGCTCCCCACGCTTTCGTGCCTCAGTGTCAGTATTTGTCCAGGTAGCCGCCTTCGCCACTGATGTTCCTTCCAATCTCTACGCATTTCACCGCTACACTGGAAATTCCACTACCCTCTACAACACTCTAGTTTGCCAGTTCAAAATGCAGTTCC
+
EFFFFGGGFFEGEGGGGGGGGDC@DGDGFGDGGGGGGFGGGG>FGGGGGGGGGGGGGGGGGGGFGEGGGGGGGGGGGGGGGFGFGGGGGGGGGGGGGGGGGGGGGGGGGGGGEEGFGFGDGG9FGGGGEGGFDFGGGGGDGGGGG7DGGGG:CGGGGGGGGFGGGGGGGGGGGGGGGGDFFGDGGGGGGGGFGFFFE;CC@DFGEFFFGGACCACBG>019E?FFFF<:FFFBBFFFB?BFF:?FFF3)4<A(--=4>=AB>D:?FFFF<AFF244*..:
@M02352:288:000000000-CKWC8:1:1101:18569:3254 2:N:0:TAGCGCTC+TCTCTCCG
TAACCTTGCGGCCGTACTCCCCAGGCGGTCTACTTATCGCGTTAGCTTCGCTACCCACGGATTAAATCCACAAACAGCTAGTAGACAGCGTTTACGGTGTGGACTACCAGGGTATCTAATCCTGTTCGCTACCCACCCTTTCGCACATGAGCGTCAGTTACTGACCAGGGAGCGCCCTTCGCCCCTGATGTTCTTCCAGTAATCTACGCATTTCACCCCAACCCCTGGATTTCCACCCCCCCTCCCACAACCTCACCCTGCCCGTTCTAAACGCATTTCC
+
CEG@@FGGGGEGGGEEGGGGGGGGGGGG8@@6CFGGE9FFEGGC@FG,@FGGGG,6FFGGCG:F<,5C<=F8E,,=4<FDDFFF?FF@<+CFECFGGACCCEC8EFFGGEGEFF@,,C?AEDFFFGABC++CGFFG+::D;,3@+@4=,342B*@**@,,522;FF:B8F88**)2:56/5CE*/=E69+>:D)+9CF=;+++39+;5)*2/:@AFF)((,.,8</(/2*9=@?)).829(((((-44<(,((((0.()(.(((-4:()6),115().<)
@M02352:288:000000000-CKWC8:1:1101:18568:3278 2:N:0:TAGCGCTC+TCTCTCCG
TAACCTTGCGGCCGTACTCCCCAGGCGGTCTACTTATCGCGTTAGCTTCGCTACTCACGGATTAAATCCACAAACAGCTAGTAGACAGCGTTTACGGTGTGGACTACCAGGGTATCTAATCCTGTTCGCTACCCACACTTTCGCACATGAGCGTCAGTTACTGACCAGGGAGTCGCCTTCGCCACTGATGTTCCTCCAGATATCTACGCATTTCACCGCTACACCTGGAATTCCACTCCCCTCTCCAAAACTCTAGCCTGCCAGTTCTAAATGCAATTCC
+
GFEGGGGGGGGGGGGGGGGGGGGGGGGGFFGGGGGGGGGGGGGGGGGGGGGCGGCFFGGG7BFGFGGGGGGGFGGGGGFGGCGGAFGFGGGGGGGGGGFGGGFFCEGGGGGGFFGGFGGGGGGGGGAEGGGGGGGE@EFGGGGGGGGGCFFGGGGGGGGFGGGGGGGGGGGGGFD:D558FGCGGGGGCFFGGCAEFFF;6FFGFFFFCE>DCFFFGFFFFB>FGC?GFFFFFF245081:?FF?F<:)48)56689:74?B??FB)).)624AFB?A>>
@M02352:288:000000000-CKWC8:1:1101:11114:3303 2:N:0:TAGCGCTC+TCTCTCCG
TAATCTTGCGACCGTACTCCCCAGGCGGAATGCTTAATCCGTTAGGTGTGTCACCGAACAGTATACTGCCCGACGACTGGCATTCATCGTTTACGGTGTGGACTACCAGGGTATCTAATCCTGTTTGCTCCCCACACTTTCGTACCTCAGCGTCAGTATCGAGCCAGTGAGCCGCCTTCGCCACTGGTGTTCCTCCAAATATCTACGAATTTCACCTCTACACTTGGAATTCCACTCACCTCTCTCGAACTCAAGACCAGGAGTTTTGGAGGCAGTTCCAG
+
GGDGGGGGGGDGGGGGGGFGGGGGGGGGGGGGGGGGGFGGGGGGGGGGGGGGGGGGGGGGGGGGGGGGGGGGGGGGGGGGGGGGGGGGGGGGGGGGGGGGGGGGGGGGGGGFGGGGGGGGGGGGGGGGGGGGGGGGGGGGGGGGGGFGGGGGGGGGGGGF8FFGE:CGGGGGGGGGGDGFFGGGGGGGFGGGGCFFFFFGFGFG3;>DGGFGGFFFGA3AFFFFGF?GBFFFFFFA:B?B?BB?B>?BFFFFF?<FFFFBFFFFFFFF>FF?FFFFFF<A<
@M02352:288:000000000-CKWC8:1:1101:18560:3363 2:N:0:TAGCGCTC+TCTTTCCG
TAATCTTGCGACCGTACTCCCCAGGCGGACTACTTAGTGCGTTAGCTGCGCCACTAAGATCCCAAGGCCCCCAACGGCTAGTAGACATCGTTTACGGCGTGGGCTACCAGGGTATCTAATCCTGTTTGCTCCCCACGCTTTCGCACCCCAGCGTCCGTTTCAGCCCAGACAGTCGCCCTCGCCACTGGGGTTTCTTCCAATCTTTCCGCATTTCACCGCCACACCGGCAATTCCACTTCCCTCTCCAATACTCTAGTTTGCCAGTTCAAAATGCAAGTTC
+
,@EAEEFGGG@+8@CEGGGGGGG@FCCC++@,CCFGFGGGGGGGGGGGGC+CFFG6FEF,,,6:,4,9,4@C7BF+7CEEG??,,5C5<8B<F@9:?C==CGD<>8<B<=BC,,333,CC=FD<=BFFC,,@FG:<7+*@F9CEGCE/1>CF>CE*/,,<7,@<CD,221:CGGD8**1))1=*:C+=**/9*-6ADF?*9***.*/75*)*:F26?)(((),0/96)(7)=BFB<A).8297,(,)())))..-*)-6))54),:64)))-))*-*--.
@M02352:288:000000000-CKWC8:1:1101:12978:3409 2:N:0:TAGCGCTC+TCTCTCCG
TAACCTTGCGGCCGTACTCCCCAGGCGGTCAACTTAGTGCGTTAGCTGCGCCACCCACGACTCAAGGTCACAGACGGCTAGTTGACATCGTTTACGGCGTGGACTACCAGGGTATCTAATCCTGTTTGCTCCCCCCGCTTTCGTGCCTCAGTGTCAGTATTTGTCCAGGGAGTCGCCTTCGCCACTGATGTTCCTCCAGATATCTACGCATTTCACCGCTACACCTGGAATTCCACTCCCCTCTCCAAGACTCTAGTCTGCCAGTTCTAAATGACCATCC
+
ECGGACFFEGEFFFFGGGGGGDGCFFCC@7BAFGGGFEA9CFGGGGGGFGGFFGGEGGGGGGGGFFEFGGGGGGGGCFCCGFEEGGGAFGFGGGFGDE@EEGDCAFFGGGGCFF8D;3FFGGGGGGGGFCGGGG+@C5*@EGDGGCFGEG?@DGGFGCFF@FFGFFGGGGCEGGGGDCCF89EGGGGGDFGGGE6)8FFDFGFG?FFFDE3D7@AFGFF91><@FC2CF@FF?B)64:B???BFF?>?2134,649>A?228243<2>A<>AABF?F7:(
@M02352:288:000000000-CKWC8:1:1101:7400:3433 2:N:0:TAGCGCTC+TCTCTCCG
TAATCTTGCGACCGTACTCCCCAGGCGGTCTACTTAATGCGTTAGCTGCGCCACTAAAGTCTCAAGGACCCCAACGCCTAGTAGACACCGTTTACGGCGTGGACTACCAGGGTATCTAATCTGGTTTGCTACCCACGCTTTCGAACCCAAGGGCCATTATTGGTCCATTAAGTCCCCTTCCCCCCTGATTTTCTTTCCCTTCTTACCGCATTTCACCCCTACCCAGGAAATTCCCCTCACCTCTACCATCCCCGAATTCACCATTTTTGAATGCATTTCCA
+
FDFGFGGGGGDGGGGGGGGGGGGGGGEG8+B<FGGG,CCFGGGGGGFG8F7FGG,CFDCF?FGFG9<EGGGCGECC++4+955,,C,,44B@=99F+>+4@+:,,8DF,BFCD,,38C,,C,,,:F,8,,,CFF,38+@B+9:+,@***65****1,,2267>5DB9,,,26,,+;1CF6);6=9CE*0+1@C)+./+*+/**+)+/*:*8D>A<A:),-2>()216F:)9*9*).(((1()4)):))).,(((()-(1)6<2)66<)(-.))-*)*6<<)
@M02352:288:000000000-CKWC8:1:1101:7383:3443 2:N:0:TAGCGCTC+TCTCTCCG
TAATCTTGCGACCGTACTCCCCAGGCGGTCTACTTAGTGCGTTAGCTGCGCCACTAAAGTCTCAAGGACCCCAACGGCTAGTAGACATCGTTTACGGCGTGGACTACCAGGGTATCTAATCCTGTTTGCTACCCACGCTTTCGCACCTCAGTGTCAGTATTGGTCCAGTGAGTCGCCTTCGCCACTGATGTTCCTTCCCATCTCTACGCATTTCACCGCTACACAGGAAATTCCACTCACCTCTACCATACTCTAGTTCGCCAGTTTTGAATGCAGTTCCA
+
F9FGGGGGGGGGDFGGGGGGGG86<FC7FEGGGGGFGGGGGGGGGGGGGGGGGGGGGGGFFGGGGGFEGGDEGGGGDGGGGBEGGGGGGGGGFGGEDGG@EGGGGGGGGCGGC=:EGGGGGGFGGGGGAFGGGGGGGEGGGGGGGEGGGGGGGGGGGGCBECCC9<FDFGF9DE>DC<46FDEEGGGG9FFGGFFEFFFGAGFGFFFCGCBGG73:FAB96B?FFF:F:??FFFFFAFF:??B<)69>42:47AA@AA??>6<9?AFFF:B<)-*)/-6A-
@M02352:288:000000000-CKWC8:1:1101:22390:3464 2:N:0:TAGCGCTC+TCTCTCCG
TAATCTTGCGACCGTACTCCCCAGGCGGTCTACTTATCGCGTTAGCTTCGCTACTCACGGCTTAAAGCCACAAACAGCTAGTAGACAGCGTTTACGGTGTGGACTACCAGGGTATCTAATCCTGTTCGCTACCCACACTTTCGCACATGAGCGTCAGTCTTTGGCCAGGGAGTCGCCTTCGCCACTGATGTTCCTCCAGATATCTACGCATTTCACCGCTACACCTGGAATTCCACTCCCCTCTCCAAGACTCTAGTCTGCCAGTTCTAAATGACCATCC
+
GGGGGGGGGGGGGGGGGGGGEGGGGGGGGGGGGGGGGGGGGGGGGGGGGGGGGGGGGGGGGGGGGGGGGGGGGGGGGGGGGGGGGGGGGGGGGGGGGGGGGGGGGGGGGGGGGGGGGGGGGGGGGGFGGGGGGGGGGGGGGGDGGGGGFG?FGGGGEGGGGGGGDCFFGGGGGGGDGGDFFGGGGGGGCFGGGFFFFFFGFGFD?FFFGGFGGFFF>5199EFFGGFFBF?FFFBFA?<?FF?:?FF>?(84>A<76>4A<B?F>>ABDFAFDBF>FB?B
@M02352:288:000000000-CKWC8:1:1101:21108:3474 2:N:0:TAGCGCTC+TCTCTCCG
TAACCTTGCGGCCGTACTCCCCAGGCGGTCAACTTAGTGCGTTAGCTGCGCCACCCACGACTCAAGGTCACAGACGGCTAGTTGACATCGTTTACGGCGTGGACTACCAGGGTATCTAATCCTGTTTGCTCCCCACGCTTTCGTGCCTCAGTGTCAGTATTTGTCCAGGTAGCCGCCTTCGCCACTGATGTTCCTTCCAATCTCTACGCATTTCACCGCTACACTGGAAATTCCACTACCCTCTACAATACTCTAGTTTGCCAGTTCAAAATGCAGTTCC
+
GGGGGGGGGGGGGGGGFFFFGGGGGGGGFGGGGGGGGGGGGGGGGGGGGGGGGGGGGGGGGGGGGGGGGGGGGGGGGGGGGGGGGGGGGGGGGGGGFGGGGGGGGGGGGGGGGGGFGGGGGGGGGGGGGGGGGGGGGGGGGGGGGGGGGGGGGFGGGGGGGGGGG@EFFEGGGGGGGGGFFGGGGGGCE7CFFFFEAFFGFGFGFFFGGGFGGFFFGFBBBEBFGG?GF=F=F4-9A?F2<7:02<A242?DF<A85<FBF7ADFB<>BADBF24A746<
@M02352:288:000000000-CKWC8:1:1101:17348:3591 2:N:0:TAGCGCTC+TCTCTCCG
TAACCTTGCGGCCGTACTCCCCAGGCGGTCTACTTATCGCGTTAGCTTCGCTACTCACGACTTAAAGTCCCAAACAGCTAGTAGACATCGTTTACGGTGTGGACTACCAGGGTATCTAATCCTGTTCGCTACCCACACTTTCGCACATGAGCGTCAGTCTTTGGCCAGGGAGTCGCCTTCGCCACTGATGTTCCTCCAGATATCTACGCATTTCACCGCTACACCTGGAATTCCACTCCCCTCTCCAAGACTCTAGTCTGCCAGTTCTAAATGACACTCC
+
CCGDEGGGGGGGGDCFGGGGGGGDGGGGEF@FFFGGE9F7FGGGDGGFGGDGEGCC,,C:>CBCF,?5C5E,CFFG,FGGGGFEEGFDFGGGGGGEG<FFGGGGGGGGGGGGGGFGGFDFFGGAFG<@EG+FFGGG7@FGGGEGCE+B45<CEGGGEG9;@@CF?,,>****>C>DGCDFFGE5D?<>C@EDFFF9;);7ADFFCFF*CEFDCFFFGE@;;F<F59(58<FFFFADA<:??7:??0<3)439:<<9)6*)6>?).:<B))6:AAB))512
@M02352:288:000000000-CKWC8:1:1101:25685:3613 2:N:0:TAGCGCTC+TCTCTCCG
TAACCTTGCGGCCGTACTCCCCAGGCGGTCTACTTATCGCGTTAGCTTCGCTACTCACGGATTAAATCCACAAACAGCTAGTAGACAGCGTTTACGGTGTGGACTACCAGGGTATCTAATCCTGTTCGCTACCCACACTTTCGCACATGAGCGTCAGTTACTGACCAGGGAGTCGCATTCGCCACTGATGTTCCTCCAGATATCTACGCATTTCACCGCTACACCTGGAATTCCACTCCCCTCTCCAAAACTCTAGCCTGCCAGTTCTAAATGCAATTCC
+
GFGGGGGEEGGCEEFGFGGGGGGGGGE@FGGGGGGGGGGGGGGGGGGGGEGGGGF@GGGGFGGF<FGFGGGFGGGGGGGGFGGG9FFFGGGGGGGGGGGGGGGGGGGGGGGGGGGGGGGGGGFFGGGCCECEGGGGGGGGGGGGGGGGFGCGGGGGGGGGGGGGGGFGGGGGGGGD):CFFGGCGGGGC7<DC?7)38ACACA7<AC<<EEGGFEFFEFFFFFFGGFG0?B4@BAF>7??1(((4,929?B:<A<F<3@7<BF).4))6)65):466<AF
@M02352:288:000000000-CKWC8:1:1101:9218:3634 2:N:0:TAGCGCTC+TCTCTCCG
TAACCTTGCGGCCGTACTCCCCAGGCGGTCTACTTATCGCGTTAGCTTCGCTACTCACGGATTAAATCCACAAACAGCTAGTAGACAGCGTTTACGGTGTGGACTACCAGGGTATCTAATCCTGTTCGCTACCCACACTTTCGCACATGAGCGTCAGTTACTGACCAGGGAGTCGCCTTCGCCACTGATGTTCCTCCAGATATCTACGCATTTCACCGCTACACCTGGAATTCCACTCCCCTCTCCAAAACTCTAGCCTGCCAGTTCTAAATGCAATTCC
+
GGGGGGGGGGGGGGGDGGGGGGGGGGGGGGGGGGGGGGGGGGGGGGGGGGGGGGCEGGGGGGGGGFGGGGGGGGGGGGGGGGGGGGGGGGGDGGGGGGGGGGFFFGGGGGGGGGGFAEFFGFGGGGGDGGGGGGGGGGGFGGGGGGGGGFCFG7:**@FGGGGGGCFEGGEECCDGDGGFFGGGGFC9FCFGG3+93;ACFCFGFFFGCC>GGFEFGF@13BDFCC:CBFFFF=BBFFFF:??FB?A(61?>>AA767B?B:DFB<9:5<<AA9F>*)6A
@M02352:288:000000000-CKWC8:1:1101:9220:3653 2:N:0:TAGCGCTC+TCTCTCCG
TAACCTTGCGGCCGTACTCCCCAGGCGGTCTACTTATCGCGTTAGCTTCGCTACTCACGGATTAAATCCACAAACAGCTAGTAGACAGCGTTTACGGTGTGGACTACCAGGGTATCTAATCCTGTTCGCTACCCACACTTTCGCACATGAGCGTCAGTTACTGACCAGGGAGTCGCCTTCGCCACTGATGTTCCTCCAGATATCTACGCATTTCACCGCTACACCTGGAATTCCACTCCCCTCTCCAAAACTCTAGCCTGCCAGTTCTAAATGCAATTCC
+
DFGGGGGGGGGGGGGGGGGGGGGEFGGGFGGDGGGGGGGGGGGGGGFGGGGGGGCFGGGGCCFGGGGGGGGGGGGGGGGGGGGGGGGGGEGGGGGGGGGGGGGGGGGGGGGGGGGGCGGGGGDGGGGGGCGGGGGGGGGGGGGGGGGGFGGGGCGDEGCCGFGCBGCFDGCEGGGGGGGFFCEGGFGGFCEFFECCFFFFFCCGFFFFG*83CAEFGA96(...2*.91;=6786458?B03:27?FF2?BB7))1)4=?FFF::AD<<942))*.*.5>
@M02352:288:000000000-CKWC8:1:1101:18298:3743 2:N:0:TAGCGCTC+TCTCTCCG
TAGTCTTGCGACCGTACTCCCCAGGCGGTGCGCTTAACGCGTTAGCTCCGGCACAGAAGGGGTCGAACCCTCCCACACCAAGCGCACATCGTTTACTGCTAGGACTACAGGGGTATCTAATCCCTTTCGCTACCCTAGCCTTCGAGCCTCAGCGTCAGTAAATGTCCTGTAACCTGCTTTCGCCATTGGTCTTCCTCTCAATATCTACGCATTTCACTGCTACACTGAGAATTCCAGTTACCTCTCCATTACTCTAGCATGGCAGTATCGAATGCAGTTT
+
FGGGGGGGGGGGGDFGF@FEFGGGGGGGGGGGGGGGGGGGGGGGGGGGGGGGGGGGGGGGGGGGGGGGGGGGGGGGGGGGGGGGGGGGGGGGGGGGGGGGGGGGGGGGGGGGGGGGGGGGGGFGGGGGDGGDGGGG8DGGGGGGDFGGGGGGGGGGGGGCFGGGGGGGGGGGGGGGGGGFFGEECCGGGGGGGFC<C6A7AFFGFFFGGEFGGFF?C74<BFFFFFFG>FFFFFBAFDFFFA<B2:<>>FFF>9<F:4?<A???B:B:),41)4?<B<A<
@M02352:288:000000000-CKWC8:1:1101:14734:3744 2:N:0:TAGCGCTC+TCTCTCCG
TAATCTTGCGACCGTACTCCCCAGGCGGTCTACTTAACGCGTTAGCTCCGAAAGCCACGGCTCAAGGCCACAACCTCCAAGTAGACTTCGTTTAGGGCGTGGACTCCCAGGGTATCTAATCCTGTTTGCTCCCCACGCTTTCGCGTCTCAGCGTCAATAATGTTCCAGTAGATCGCCTTCGCAATCGTGATTCCTTCTGAACTCTCCGGATTTTCCCCTTACCCCAGAAATCCCATCTACCTCTCCCATATTCTAGCTAACCAGTATTCAAACAGTTTACA
+
FEFFFGGGGG>FGGGGGFGFFGGGGGGGGGEGGGGGGGGGGGGGGGGFGGC,F6CCFF:C74=FF<8DG<FGGGG8FGG@=F<CFF,C<+BB=BFF@F+6C:4A,,3=8FGCDF,>=;,AFGGEFGC,@=EGGCFEC8EEC7:C*:*<7C:7*4:C;DCF;CFEC@@DD9<;E9*C7C5/64C*/AC3*+=CFCF)7/6++*1+)/):/*8C6+)1<8(1)9(099:9869*09467).6A?F3:B:(.(.6:)67))/)(.)(.)6)-66)),.-82--)
@M02352:288:000000000-CKWC8:1:1101:15713:3772 2:N:0:TAGCGCTC+TCTCTCCG
TAACCTTGCGGCCGTACTCCCCAGGCGGTCTACTTATCGCGTTAGCTTCGCCACTAAGTCATTACAACCCAACGGCTAGTAGACATCGTTTACGGCGTGGACTACCAGGGTATCTAATCCTGTTTGCTCCCCACGCTTTCGCACCTCAGTGTCAGTATCAATCCAGAGTGTCGCCTTCGCCACTGATGTTCCTTCCTATATCTACGCATTTCACCGCTACACAGGAAATTCCACACTCCTCTATCGTACTCTAGCCTGCCAGTAACGGGTGCAATTCCAAG
+
FFGGGGGGGGGGGGGGGGGGGGGGEGGGEGGGGGGGGGGGGGGGGGGGGGGGGGGGGGGGGGFEGGGGGGGGGGGGGGGGGGFGGFGGGGGGGGGGGGGGGGGGGGGGGGGGDFCGGFGGGGGGGGG9>EEGGGGDEGFGGGGGGGGGGCGGCAFGGGGGGGGGGGGDFFFDDGGGGGGDFDGGGC@9CA7DDCF@FFAFAGFGEFADDE6:7A/8E>>>?FBFGGFGFFFF?F:3(1,-:ABFF03(8(.6AAB4<:F?BF))).-(490()6=)7-<))
@M02352:288:000000000-CKWC8:1:1101:14112:3775 2:N:0:TAGCGCTC+TCTCTCCG
TAACCTTGCGGCCGTACTCCCCAGGCGGTCAACTTAGTGCGTTAGCTGCGCCACCCACGACTCAAGGTCACAGACGGCTAGTTGACATCGTTTACGGCGTGGACTACCAGGGTATCTAATCCTGTTTGCTCCCCACGCTTTCGTGCCTCAGTGTCAGTATTTGTCCAGGTAGCCGCCTTCGCCACTGATGTTCCTTCCAATCTCTACGCATTTCACCGCTACACTGGAAATTCCACTACCCTCTACAATACTCTAGTTTGCCAGTTCAAAATGCAGTTCC
+
FFFDEGGGGGGGDFFGGFFGGGGGGGGG:FFGGGGGGFGGGGGGGGGGGGGGGGGGFGEGGGGGCGGFGGGGGGGGGGCEGGGGGGGGGGGGGGGGGGDFGGGGGGGGGGGGGGGGGGGGDGGFGGF8;DFFGGFGGGEGGGGFFGGGG6D=C@FGGFGGGDGDBFFGGFDGGF5DCGGFFGGD3FGCCFFGGEFFF;6C67AFC=6*9=5*:FEFFD907><F7D:D7FF=9F:ABFB1<?FFBFAFFFFF?AFFBAFA>AFFF2):<ABFF<6)*.:>
@M02352:288:000000000-CKWC8:1:1101:20926:3777 2:N:0:TAGCGCTC+TCTCTCCG
TAACCTTGCGGCCGTACTCCCCAGGCGGTCAACTTAGTGCGTTAGCTGCGCCACCCACGACTCAAGGTCACAGACGGCTAGTTGACATCGTTTACGGCGTGGACTACCAGGGTATCTAATCCTGTTTGCTCCCCACGCTTTCGTGCCTCAGTGTCAGTATTTGTCCAGGTAGCCGCCTTCGCCACTGATGTTCCTTCCAATCTCTACGCATTTCACCGCTACACTGGAAATTCCACTACCCTCTACAATACTCTAGTTTGCCAGTTCAAAATGCAGTTCC
+
GGGDFGGGGGGGGGGGGGGGGGGGGGGGFGCFGGGGFGGGGGGGGGGGGGGGGGGGFGFCGCFCCEEGGGGGGGGEGGEGGGGACFGGGGGGGGGGGG7FEGGFGGGGGGGGGGGGGGGGGAD<FGFGGGGGGGGGGEGGGGEG*>*+@DFC,=FFFCBFGGCFFFGD?DFFGGGGGGGFFDGGGGG7C7AFGEF<AFF7A58+.;A<DE>GGFFFF30135.7DGFGFFF4@FD<DFFFFF?0)6526).4<9>*.<@49760:AFFFFAABFF)=569
@M02352:288:000000000-CKWC8:1:1101:23364:3866 2:N:0:TAGCGCTC+CCTCTCCG
CAATCTTGCGACCGTACTCCCCAGGCGGGATGCTTAACACTTTCGCTGTGACACTGAACGGCTACCCACCTACCGGCTGCCATCGTTCATGTACTGTATGACCAGGGAAGCTATCTATTTTCGTTTGCTACGCACTCGTCCATGACCCTCAGTAAGTATGTAGCCGTCGGCCCGCGTTAGCCATTTGCGGTCCTATATCTATGCATTAATTTCCCACTCACACTTGGCATTCCACTTACCTATGTCGCAATCCAACCTGATACCTAGGAAGTCAGTTACAG
+
9F,CFFGGGGGGGGGGGGGGGGGGG8FG+CF,EFGG<,<C,FF9F7F,,C,CFG,,CF,9,++,,:E=,B,4,,++++8+BEG,89B?,,,<5,,<8,,,5,B,,4+3,3,BF?,3,6,,,,8,@=+>,,C+@3>@F?F8C+7,,,50,*,@D,75@D3,7EF,,****14;8*:)/)*.;*0+++++**=)))1)7+;7CF+:4****+*22*)*0).(,73)0*3*)11=*9AF))4(:)).)6.(4(()(,))2,5())))).),)),)).*)*.)))
@M02352:288:000000000-CKWC8:1:1101:16070:3887 2:N:0:TAGCGCTC+TCTCTCCG
TAATCTTGCGACCGTACTCCCCAGGCGGTCTACTTAACGCGTTAGCTCCGAAAGCCACGGCTCAAGGCCACAACCTCCAAGTAGACATCGTTTACGGCGTGGACTACCAGGGTATCTAATCCTGTTTGCTCCCCACGCTTTCGCATCTGAGTGTCAGTGTCTGTCCAGGGGGCCGCCTTCGCCACTGGTATTCCTTCAGATCCCTACGCATTTCACCGCTACACCTGAAATTCTACCCCCCTCTACAGCACTCTAGTTCACCAGGTTCAACTGCAGTTCC
+
DGGGGGGGGGGGGGEGGGGGGGGGGFGGGGGGGGGGGGGGGGGGGGGGGGGGGGGGGGGGGGGGGGGGFGGGGGGGGGGGGGGGGGGGGGGGGGGGGGGGGGGGGF<FGGGGGGGGGGGGGGGGGGGGGGGGGGGGGGGGGGGGGEGGGGGGGGFG?;BFGGGG?FFGGGGGGGDGGGGFFGGGGFGFGF7DGEFFEFFD?7**5?@*9=BD*=AFA5>>BF7FFFFG?FFF?FAABFFFB010394)2(4)3<BF<6@>FF?0(428<<))4<=(94:>
@M02352:288:000000000-CKWC8:1:1101:22942:4054 2:N:0:TAGCGCTC+TCTCTCCG
TAACCTTGCGGCCGTAATCCCCAGGCGGTCTACTTATCGCGTTAGCTTCGCTACTCACGGATTAAATCCACAAACAGCTAGTAGACAGCGTTTACGGTGTGGACTACAAGGGTATCTAATCCTGTTCGCTACCCACACTTTCGCACATGAGCGTCAGTTACTGACCAGGGAGTCGCCTTCGCCACTGATGTTCCTCCAGATATCTACGCATTTCACCGCTACACCTGGAATTCCACTCCCCTCTCCAAAACTCTAGCCTGCCAGTTCTAAATGCAATTCC
+
DEGD,CFEDGDF@FFG,CEGGDE@FGD7CCGDFEGGGGGFGGGGDFEFGGGDGFFCFCFEEFCGFCFGD<FFFF=FFCFFGEGGGGGFFECFCFFGGGGGGGFFFGG8?FGGE<:AFGG9=FAFGGGCECEFGGGGGDGGGGGGEEEGGGGGGGC*AGGFGCGGGGGGGGCEEFD)7CCA5DGD46CF;FG>:?AC@FF:=FF7?7FG3C)CCFEFDA((,<<FG*47?@F4FFFF9(1::(11<7A:A<7?2:47<36<6()55<>BFF<A9-=<*-64
@M02352:288:000000000-CKWC8:1:1101:22949:4071 2:N:0:TAGCGCTC+TCTCTCCG
TAACCTTGCGGCCGTACTCCCCAGGCGGTCTACTTATCGCGTTAGCTTCGCTACTCACGGATTAAATCCACAAACAGCTAGTAGACAGCGTTTACGGTGTGGACTACCAGGGTATCTAAGCCTGTTCGCTACCCACACTTTCGCACATGAGCGTCAGTTTCTGACCAGGGAGTCGCCTTCGCCACTGATGTTCCTCCAGATATCTACGCATTTCACCCCTACACCTGGAATTCCACTCCCCTCGCCAAACCCCCAGCCTGCCAAGTCTAAATGAAATTCC
+
,EGGCGGGGGGEGGGGGGGGG>FGGEEG@:FEGGGG9FGG:FGGGGGEFGE=FG<FGGGC@F7F??FF@FGGGGCA4FEFF<FE<?FFFE:CF<F?7AD+?FA=BAEDGGGGD<A9,3E,3A>>?F,33@>FFGGGGEEGGCEEEECG9EFFC7*:CCC,,@D;>F,DE7>5BFGCG*:6)?EECFC999+;+.@4@F6;=FADFFFF55):@+7CG)(((0()9774(/1<*7><4(41:((--,470(,(((-.(374(8))(.)5<6<4).*.*6>>
@M02352:288:000000000-CKWC8:1:1101:13645:4123 2:N:0:TAGCGCTC+TCGCTCCG
CATTGTTGCCAACGTACTCCCCAGGTGGGTTACTTATCACTTTCGCTTAGTCACTCAAACTTGCGTTCAAACAACTAGTAACCATCGTTTACTGCGTGGACTACCAGGGTATCTAATCCTGTTCGCTACCCACGCTTTCGTCCCTTAGCGTCAATTAATTGTTAGTGATCTGCCTTCGTAATCGGTATGCTGTGTACTATCTATGCATTTCTCCGCTACACTAAACATTCTAACCACGTCCCAATCATTCAAGACCTACAGTATCAATGGCCATTACATGG
+
GGE9FFGDGF9@FEFDGGGGGGFGGGGGC@F8FFGGFF<FGGGGGGGGDG,F<FAFGCFGGFEEBC@CFA,CC,CCF@EFFDFGGGCAFG7A,,:,BC=C,,B=FC8FEE,AAFF;EE,?,AA,C+C7>88,B8@+@8ECF+A8D9,2@6==CEF:F,E=3,C;@F;9;,3;,<7?D7+3;:EC6CF>,@C+?8@**++539@FC4AFC:1+=94@8>5;(:()*;*0*B>@FA5*:(:(((.(5(6)7567533=@EF()6)..9)./((.,(*)*))61
@M02352:288:000000000-CKWC8:1:1101:10931:4173 2:N:0:TAGCGCTC+TCTCTCCG
TAGTCTTGCGACCGTACTCCCCAGGCGGTGCGCTTAACGCGTTAGCTCCGGCACAGAAGGGGTCGAACCCTCCCACACCAAGCGCACATCGTTTACTGCTAGGACTACAGGGGTATCTAATCCCTTTCGCTACCCTAGCCTTCGACCCTCAGCGTCAGTAAATGTCCAGTAACCTGCTTTCGCCATTGGTCTTCCTCTCGATATCTCCGCATTTCACTGCTACACCGAGAATTCCAGTTACCTCTCCATTACTCTAGCAAGGCAGTATCGAATGCAGTTTG
+
GG@6FGGGGGDGGDFGGFGGGGGGGGGGGC:@FGGGGAGGGGGGGGG9FG7FGGC<FG@F7+8?B>+FCF<D+:?F@F@F=,+B=4>C,8+BF<>?955F<F=,@3,DGGGGG:F,>;D;,@<<FFGGEEECGGCC8,,>EE<@F*;;?E:C81;;8*7@;F@CBF9<FGC;<E80CGF7+*=*:C7CFFGG7C6<E64/);;C6+*015.CDF<BF?9))8<6441C9B>F@?2-).4AFA22)43:96>9<<)96<F2(4000:)6)(4().*)9444)
@M02352:288:000000000-CKWC8:1:1101:15307:4211 2:N:0:TAGCGCTC+TCTCTCCG
TAACCTTGCGGCCGTACTCCCCAGGCGGTCAACTTAGTGCGTTAGCTGCGCCACCCACGACTCAAGGTCACAGACGGCTAGTTGACATCGTTTACGGCGTGGACTACCAGGGTATCTAATCCTGTTTGCTCCCCACGCTTTCGTGCCTCAGTGTCAGTATTTGTCCAGGTAGCCGCCTTCGCCACTGATGTTCCTTCCAATCTCTACGCATTTCACCGCTACACTGGAAATTCCACTACCCTCTACAATACTCTAGTTTGCCAGTTCAAAATGCAGTTCC
+
9FFFFGGGGGGGGGCFGGGGGGGGFGGGFCCFGGGGGGGGGGGGGGGGGGFGGGEFGEEGGEGGGFFEFCFCFGFC:FGCDEGGA<??54BFGFG=FF4CEEFG9<,BDGGG>B>B3=FFBFBFFGGC;,33FG,3@C*@DCC>E8D:9,12,B:;E;@DEGFGGGGGGFGCFGD8C5?FFDGCDEEE77<D7?FEFFF780::7:@CD558FA39<.4,3><FFF:F5B=@B?ABB:??B2:726).)6:9>4AF9AB244<B?FAB<>><<2@<F<4<
@M02352:288:000000000-CKWC8:1:1101:6842:4260 2:N:0:TAGCGCTC+TCTCTCCG
TAACCTTGCGGCCGTACTCCCCAGGCGGTCAACTTAGTGCGTTAGCTGCGCCACCCACGACTCAAGGTCACAGACGGCTAGTTGACATCGTTTACGGCGTGGACTACCAGGGTATCTAATCCTGTTTGCTCCCCACGCTTTCGTGCCTCAGTGTCAGTATTTGTCCAGGTAGCCGCCTTCGCCACTGATGTTCCTTCCAATCTCTACGCATTTCACCGCTACACTGGAAATTCCACTACCCTCTACAATACTCTAGTTTGCCAGTTCAAAATGACGTTCC
+
AFGG<FGFGEGGGGGGGGGGGGFGFFGG:FCFFGGGC9FGEGGCEGGGGEGGGGGGGEGEGGGFDFFEG8FBCFGB:F@EGECFD,FG9?FFGDE:+CCGGDEEGGGG8BCGFF?DFFDF>FAFGGG8EE,@FGCF+@EGF9CC*3@<CFGG?FCGGFEGGGGGGFFFFGFCCE):DGD4/:EEGGG;C9CF79FEFA@:ACFD?FFFDE3CG75=F596>F<F77042?4B*=)9A0?<F??33<9)-),5,)6*.6*.484:?F<24<24))6(0,,4
@M02352:288:000000000-CKWC8:1:1101:5690:4263 2:N:0:TAGCGCTC+TCTCTCCG
TAATCTTGCGACCGTACTCCCCAGGCGGAATGCTTAATCCGTTAGGTGTGTCACCGAACAGTATACTGCCCGACGACTGGCATTCATCGTTTACGGTGTGGACTACCAGGGTATCTAATCCTGTTTGCTCCCCACACTTTCGTACCTCAGCGTCAGTATCGAGCCAGTGAGCCGCCTTCGCCACTGGTGTTCCTCCAAATATCTACGAATTTCACCTCTACACTTGGAATTCCACTCACCTCTCTCGAACTCTAGACTGATAGTTTTGGAGGCAGTTCCAG
+
GGGGEGGGGGGDEGGGGGGGGGGGGGGGGGGGGGGGGGGFGGGGGGGGGGFGGGGGGGGGEGFGGFGGGGGGGGGFECEGGGGGGGGGFGGGGGGGFGGGGGGGGCGGGGGGGFGGGEFFGGGGGGC>CGFGEGGGGGGGGGGGGGGGGGGGGGGGGFGCEFGGECFFFCCGGGGGGDGFDDCEFGC;CGDF=CC@DA+;FGFGEFFGGGFGFFEF+5=8EFFFGFB*:?FFF?>9?FFF<??B77?7:::ABD<*6<F>A)66>AF:>??<::B?F2466
@M02352:288:000000000-CKWC8:1:1101:13685:4311 2:N:0:TAGCGCTC+TCTCTCCG
TAACCTTGCGGCCGTACTCCCCAGGCGGTCAACTTAGTGCGTTAGCTGCGCCACCCACGACTCAAGGTCACAGACGGCTAGTTGACATCGTTTACGGCGTGGACTACCAGGGTATCTAATCCTGTTTGCTCCCCACGCTTTCGTGCCTCAGTGTCAGTATTTGTCCAGGTAGCCGCCTTCGCCACTGATGTTCCTTCCAATCTCTACGCATTTCACCGCTACACTGGAAATTCCACTACCCTCTACAATACTCTAGTTTGCCAGTTCAAAATGCCGTTCC
+
EECFGGGGGGGGGEGEGFFGGGGGGGGGFGGGGGGGGGGGGGGGGGGGGGGGGGGGGGGCGGGFFGGGGGGGGGGGGGGGGGGGGGGGGGGGGGGGGGGGGGGGGGGGGGGGFFCFFGGFGGGGGGGGGFGGGGGGGGGGGGGGGGGGFDGGFFGGGGGGGGGGGGGDCFFGGGGGD5<FFGGGGGGGGGFGDCFFFF6FFGA><FFFDGFGGFEFGEFFFFFFCF?F7BF7?FBBAB:BFB:1<BF<<2:>2>AF<<FA>AFF:<AA<:4AA))(04::
@M02352:288:000000000-CKWC8:1:1101:6050:4344 2:N:0:TAGCGCTC+TCTCTCCG
TAGTCTTGCGACCGTACTCCCCAGGCGGTGCGCTTAACGCGTTAGCTCCGGCACAGAAGGGGTCGAACCCTCCCACACCAAGCGCACATCGTTTACTGCTAGGACTACAGGGGTATCTAATCCCTTTCGCTACCCTAGCCTTCGAGCCTCAGCGTCAGTAAATGTCCAGTAACCTGCTTTCGCCATTGGTCTTCCTCTTGATATCTACGCATTTCACTGCTACACCAAGAATTCCAGTTACCTCTCCATTACTCTAGCATGGCAGTATCGAATGCAGTTTG
+
FGGGGGGGGGGGGGGFGGGGGGECFGGGGGGGGGGGF<FFGGGEGGGGGGGGGGFFGGCFGGGGGGGGGGGGGGGGGGGGGGGGGGGGFGGDFGGGGGGGFGGGGGGGGGGGGC:8FCFGGGGGGGGGGGGGGGGGGGGGGF6F5DEDCCGGGEGDGGGGGGGGGGGFFGGGGG=FGFDFFGGGGGGGG9CFFFFFFFFGFGAGFAFGG5>CGF4@G?9?<@AF4D:<1>FF=?9<ADF26>F247?AAAABFFA?22BAB:?FF<A>A<?<FFFFFFF<4
@M02352:288:000000000-CKWC8:1:1101:16989:4382 2:N:0:TAGCGCTC+TCTCTCCG
TAACCTTGCGGCCGTACTCCCCAGGCGGTCTACTTATCGCGTTAGCTTCGCCACTAAGTCATTACAACCCAACGGCTAGTAGACATCGTTTACGGCGTGGACTACCAGGGTATCTAATCCTGTTTGCTCCCCACGCTTTCGCACCTCAGTGTCAGTATCAATCCAGAGTGTCGCCTTCGCCACTGATGTTCCTTCCTATATCTACGCATTTCACCGCTACACAGGAAATTCCACTCCCCTCCCCAAGACTCTAGTCTGCCAGTTCTAAATGACCATCCCAA
+
ADGGGGGGGGGGEGEEGGGGGGGCFFED@@FFGGGGGGGGGGGGGGGGGGGGEFFGGGGGGGGGGGGGGGGGGGGGGGGFGGCFFGGGGGGGGGDGGGEGFGFGG8FGGGGFGFGGGGGGGGDFGGGFGGGGGGECEGGGGGGEG@FGG9DCGGGGFFCFFFGGGDCEGE;;*=7DDCFFFDGFGG?ABFFGGC4=<71:+++37))>57AFGFFB?)67<42>CG?FABF4*9)1::<:?0331:::0)5<A649)-977?724):AD2>A236)/(154
@M02352:288:000000000-CKWC8:1:1101:20330:4397 2:N:0:TAGCGCTC+TCTCTCCG
TAACCTTGCGGCCGTACTCCCCAGGCGGTCTACTTATCGCGTTAGCTTCGCTACTCACGGATTAGATCCACAAACAGCTAGTAGACAGCGTTTACGGTGTGGACTACCAGGGTATCTAATCCTGTTCGCTACCCACACTTTCGCACATGAGCGTCAGTACATACGTAGTAGACTGCCTTCGCAATCGGTATTCTGTGTAATATCTATGCATTTCACCGCTACACTACACATTCTATCTACTTCCATATGACTCAAGTCAACCAGTATCAAAGGCAGTTCCA
+
FFGFGGGGGGGGGDGEGGGGGGGCGGGGFGGGGGGGGGGGGGGGGGGGGGGGGGFFGGGGGGGG9FAFGGGGGGGGGGGGGGGGGGGGGGGGGGGGGGGEGGGGGGGGGGGGGGGGGGGGGGGFGGGGGGEGGGGGGGGGGGGGCGGGGGFGGGDCEFDCFGGGGGFGGGGGGGFGGFCFFDEEDGGGGGFGGEFFFFFCFGFGFFFGG?AG>FFFCEFF@FFFFF@GFFFFFF>9<A<BA<9<446>4AA2A???<9FA>B<:AFBA><>D?BF6.<6>)
@M02352:288:000000000-CKWC8:1:1101:21490:4456 2:N:0:TAGCGCTC+TCTCTCCG
TAATCTTGCGACCGTACTCCCCAGGCGGAATGCTTAATCCGTTAGGTGTGTCACCGAACAGTATACTGCCCGACGACTGGCATTCATCGTTTACGGTGTGGACTACCAGGGTATCTAATCCTGTTTGCTCCCCACACTTTCGTACCTCAGCGTCAGTATCGAGCCAGTGAGCCGCCTTCGCCACTGGTGTTCCTCCAAATATCTACGAATTTCACCTCTACCCTTGGAATTCCACTCACCTCTCTCGAACTCGAGACTGATAGTTTTGGAGGCAGTTCCAG
+
CFGGGGGGGGGGGGGGGGGGGGGEGGGGGGGGGGGGGGGGGGGGGGFGGGGGGGGGGGGGGFGGGGGGGGGGGGGGGGGGGGGGFGFGGGFGGGCGFFGGGGGGGGGGGGGGGGGGGGGGGGFFGGGGGGGGGGGGGGGGGGGGGG7CGGFEGGEGGFFFEGFEGFGFFGGFGGD<DGGFFGDGFFG1<FGGG<C@;A=DFCFGFFFGFGFGGFFF+;@EC+2=5F:CDB@F=BB)((50.1)3<82:?FFD(((092??>A6-5>>09(((21>36)669
@M02352:288:000000000-CKWC8:1:1101:7780:4487 2:N:0:TAGCGCTC+TCTCTCCG
TAATCTTGCGACCGTACTCCCCAGGCGGTACACTTAATGTGTTAACTGCATTACTGCAAGGTCTAGCCTCACAACAACTAGTGTACATCGTTTAGGGCGTGGACTACCAGGGTATCTAATCCTGTTTGCTCCCCACGCTTTCGCGTCTCAGCGTCAATAATGTTCCAGTAGATCGCCTTCGCAATCGGTATTCCTTCTGATCTCTACGGATTTTACCCCTACCCCAGAAATGCCATCTACCTCTCCCATCTTCTAGGTAAGCAGTTTTCAAAGCAGTTCAA
+
<EGGGGGGGGDEGGGGGGGGFGGGGFEGGGGGGGGGGGGGGGGGGGGGGGGGGGGGGGFDEGGGGGFGGGEFGGG<EGEFFEDG,@E<9FDFFFGG?FC:FGGCGGGG<EGDGGGGGGGEGGGCGGGGF9EFGGEEDGGGGGGGDEE>FGGFCCEGGEGEGGFGGGDFF;CGFFFGGGDAF71@GGGGGGGGDCB?EA@@8CF:CFFGG55D6A3=CA6,35(;8C;C@F8+1;=<@F?C2).5:<(8A(5))6<42:7)5<<?>BD2.46)6()(=)).)
@M02352:288:000000000-CKWC8:1:1101:7788:4506 2:N:0:TAGCGCTC+TCTCTCCG
TAATCTTGCGACCGTACTCCCCAGGCGGTACACTTAATGTGTTAACTGCATTACTGCAAGGTCTAGCCTCACAACAACTAGTGTACATCGTTTAGGGCGTGGACTACCAGGGTATCTAATCCTGTTTGCTCCCCACGCTTTCGCGTCTCAGCGTCAATAATGTTCCAGTAGATCGCCTTCGCAATCGGTATTCCTTCTGATCTCTACGGATTTTACCCCTACACCAGAAATTCCATCTACCTCTCCCATATTCTAGGTAAGCAGTTTTCAAAGCAGTTCAA
+
GGGGGGGGGGGGGGGGGGGGGGGGGGGGGGGGGGGGGGGGGGGGGGGGGGGGGGGGGGGGGGGGGGGGGGGGGGGGGGGGGGGGGGGGGGGGGGGGGGGGGGGGGGGGGGGGGGGGGGGGGGGGGGGGGGGGGGGGGGGGGGGGGGGGGFGGGGGGGGGGGGGGGGGGGGGGFGGGGGDFFGGGGGGGEGGGGFFFEFFG>FFGFFFGGGFGGFFFGFFFFFFFGGFGDFFFF65CEEFFEFFF<1:<FFF<AFBF?>FFFFABFFFFFFF<A7<?FAFFA
@M02352:288:000000000-CKWC8:1:1101:20360:4551 2:N:0:TAGCGCTC+TCTCTCCG
TAATCTTGCGACCGTACTCCCCAGGCGGAATGCTTAATCCGCTAGGTGTGTCACCGAACAGTATACTGCCCGACGACTGGCATTCATCGTTTACGGTGTGGACTACCAGGGTATCTAATCCTGTTTGCTCCCCACACTTTCGTACCTCAGCGTCAGTATCGAGCCAGTGAGCCGCCTTCGCCACTGGTGTTCCTCCAAATATCTACGAATTTCACCCCTACACTTGGAATTCCACTCACCTCTCTCGAACTCTAGACTGATAGTTTTGGAGGCAGTTCCAG
+
FFGGGGGGGGEGEEFFG<AFFGGEFGGGGGGGGGGGGDGDGGGGGGGEFGGFGGGGDGGGGGFGGGGCDFGDGGGGGGCGGGGGFGGGGGGGGGGGGGGGGGGGGFGGGGGDBDEGA>FFGGGGGGGGGFGGDFGGGGGGGGGFFGFGGGGGGGGGGG9FCG>CGFEGDFFFGGGGGGGA:<GEFGGC6FGGGFF@FFFFAFFGCFA3CFFF;F6**266:<:@FGFC)9@F46)).48(48412)40:BB99>21466056)6<4:81313<F:<@2<4-
@M02352:288:000000000-CKWC8:1:1101:14012:4594 2:N:0:TAGCGCTC+TCTCTCCG
TAACCTTGCGGCCGTACTCCCCAGGCGGTCTACTTATCGCGTTAGCTTCGCCACTAAGTCATTACAACCCAACGGCTAGTAGACATCGTTTACGGCGTGGACTACCAGGGTATCTAATCCTGTTTGCTCCCCACGCTTTCGCACCTCAGTGTCAGTATCAATCCAGAGTGTCGCCTTCGCCACTGATGTTCCTTCCTATATCTACGCATTTCACCGCTACACAGGAAATTCCACACTCCTCTATCGTACTCTAGCCTGCCAGTATCGGGTGCAATTCCAAG
+
FFFFFGGGFGGGGGGGGGGGGGGGGGGGEGGGGGGGFCFGGGGGGGGGGGGGGGE<F=9CCEEGGGFCGGGGGGFGGGGGFCFFGGGGGFGCB=BCF@7FCFFGFGGFGGDGGGGGFFGDFGGGF=FGGGCFFFFDC8:F7CCEG,D>F,3=FFCDFGD@CFC6:CFC9,>D*C**:8786/;,0<CCC9<7@CF;CFFG6CA77=AD*=F7:FFAGD>(4@FF*97F<**9468:?(452)5642,461<95-)7>:@::?:249((2421?</8*699)
@M02352:288:000000000-CKWC8:1:1101:9526:4661 2:N:0:TAGCGCTC+TCTCTCCG
CAATCTTGCGATCGTACTCCCCAGGTGGGACACTTATCACTTTCGCTTAGTCACTGAGATAAATCCCAACAACTAGTGTCCATCGTTTACGGCGTGGACTACCAGGGTATCTAATCCTGTTCGCTCCCCACGCTTTCGTCCATGAGCGTCAGTACATACGTAGTAGACTGCCTTCGCAATCGGTATTCTGTGTAATATCTATGCATTTCACCGCTACACTACACATTCTATCTACTTCCATATGACTCAAGTCAACCAGTATCAAAGGCAGTTCCATAGTT
+
GGGGFGGGGGGGGGGGFGGGGGGEGGGGFGGGGGGGGGGGGGGGGGGGGGGGGGGGGFFGGGGGGGGGGGGGGGGGGGGFGGGGGFFGGGGGGGGGGGGGGGGGGGGGGGGGGFGGGGGGGGGGGFGGGGGGGFGFGDGGGGGGF?FGGGGEEGDGGGGFGGGGGFGGGGGGGGGGGGGBFFGGGGGGGGGGGFFFFFF@9CFGFFAFFGFCDFFFGFFFEFFFGG);CFA@CFCCCEFFFFF3?><<EF8CEEFFF@AAA4<ABAAB?B<?BAFA6>?A4
@M02352:288:000000000-CKWC8:1:1101:15720:4796 2:N:0:TAGCGCTC+TCTCTCCG
TAACCTTGCGGCCGTACTCCCCAGGCGGTCAACTTAGTGCGTTAGCTGCGCCACCCACGACTCAAGGCCACAGACGGCTAGTTGACATCGTTTACGGCGTGGACTACCAGGGTATCTAATCCTGTTTGCTCCCCACGCTTTCGTGCCTCAGTGTCAGTATTTTTCCAGGTAGCCGCCTTCGCCACTGGTGTTCCTTCCAATCTCTACGCCTTTCACCGCTACACTGGAAATTCCACTACCCTCTACAATACCCCACTTTTCCATTTCCAAATGCAGTTCC
+
AFFGGGGGGGGEEECEGGGGGGGDFGGG67BCFEGGFGGGGGGGGGGGG7FGGGGDGGGFE8=FEGF,C<F<FGFCCCB7=FA<<=,AECDFGF9C7++8+C=F<,,D,=FG8F:3@=F;=FB9FFF,@@EFGGFE7C8@FG8;*BF=<,>D;,5,522@F9;DEFGGG,C,?CC<CDDFFGG=5E?*0*35:?A7AF=7+;816:8*)*8CFFFFGFF;>@?F79:43/@?8*6)).8(4)4(-:A464:).-()161.).4).:9))).)).*-16<9
@M02352:288:000000000-CKWC8:1:1101:15735:4813 2:N:0:TAGCGCTC+TCTCTCCG
TAACCTTGCGGCCGTACTCCCCAGGCGGTCAACTTAGTGCGTTAGCTGCGCCACCCACGACTCAAGGTCACAGACGGCTAGTTGACATCGTTTACGGCGTGGACTACCAGGGTATCTAATCCTGTTTGCTCCCCACGCTTTCGTGCCTCAGTGTCAGTATTTGTCCAGGTAGCCGCCTTCGCCACTGATGTTCCTTCCAATCTCTACGCATTTCACCGCTACACTGGAAATTCCACTACCCTCTACAATACTCTAGTTTGCCAGTTCAAAATGCAGTTCC
+
GGFGGGGGGGGGGGFGGFGGGGGEGGGGGGGGGGGGGGGGGGGGGGGGGGGGGGGGGGGEGGGGGGGGGGGGGGGGGGGGGGGGGGGGGGGGGGGGGGGGGEFGGDFGGGGGGGGGGGGFGGGGGGGGFGGFGGGGGGGGGGGGGGGGFGGGGGGGDGGGGGGGGGGGGGFGCECDGGG=FGGCDGGGFGGGGFFFFFC@+CFGFAFGGGFDGFFFGFFFFFFFFGBGFFFF=?))-.8<2)87AAD75239?466:AFA<<>7?AA4:.2<<AFFFBDF
@M02352:288:000000000-CKWC8:1:1101:20483:4822 2:N:0:TAGCGCTC+TCTCTCCG
TAACCTTGCGGCCGTACTCCCCAGGCGGTCTACTTATCGCGTTAGCTTCGCTACTCACGGCTTAAAGCCACAAACAGCTAGTAGACAGCGTTTACGGCGTGGACTACCAGGGTATCTAATCCTGTTTGCTCCCCACGCTTTCGCACCTCAGTGTCAGTATCAATCCAGAGTGTCGCCTTCGCCACTGATGTTCCTTCCTATATCTACGCATTTCACCGCTACACAGGAAATTCCACACTCCTCTATCGTACTCTATCCTGCCAGTATCGGGTGCAATTCC
+
9F<EFGGGGGGGGGEEGFFGGGGGGGGGFCFDGGGGFFGGGGGGGGGGGGGGGGGGGGGGGGDGGGFGGEGGGGGGGGGGGGFFGGGG@CEGGGGGGG=F:FEGFGGGCFGDCFDGFGGFGGG=@FFCFCGGGGGEEG6EGAEDGGGFF?FGGGGGGDGFGGGGGGGGFG;FFGGGGGGA6CC5CFGFC?CGC?AEEFFGFFCC):C3CC3CG85:E56(-52FGG?F?FFF=?A<0:7??DBFF>D6BF?FB4:*.:B<B?B:>22-3(1:96FD4).6
@M02352:288:000000000-CKWC8:1:1101:21230:4885 2:N:0:TAGCGCTC+TCTCTCCG
CAGTCTTGCGACCGTACTCCCCAGGTGGGATACTTATCACTTTCGCTTAGTCACTGAGAATAAACCCAACAACTAGTATCCATCGTTTACGGCGTGGACTACCAGGGTATCTAATCCTGTTCGCTCCCCACGCTTTCGTCCATGAGCGTCAGTATATACGTAGTAGACTGCCTTCGCAATCGGTATTCTAAGTAATATCTATGCATTTCACCGCTACACTACTTATTCTATCTACTTCCGTATCACTCAAGTCAAACAGTATCAAAGGCAGTTCCATAGTT
+
GFGEGDGGGGEGGCEFGGGGGGFCFGFGGGGGGGGGFGEFGGGGGGGFEFGGGGGGGGGGGGGDDFECDFEEGFGGGFEFGGC?=F@FFFC::FGGGGGGGGCG8FFGGGFFCCGGFEGGGGGGF4=BECEGGGE:DCGCEGGCF>ADGEGGGFEAFCF@FF8CCDFG9E63ECDCDDDDAFECCFGFG72BF<+5CA::CFACEFBDGGF85?>BGFD)(99:7:5FCFFA=+99?E=0@D@(993.(426946*.(0:4))4)6)(472,449274:)6
@M02352:288:000000000-CKWC8:1:1101:19665:4897 2:N:0:TAGCGCTC+TCTCTCCG
CATTCTTGCGAACGTACTCCCCAGGTGGGATACTTATCACTTTCGCTTGGCCGCCCAGGCCTCGAGGGCCCGGACAGCTAGTATCCATCGTTTACGGCGTGGACTACCAGGGTATCTAATCCTGTTTGCTCCCCACGCTTTCGCGTCTCAGCGTCAATAATGTTCCAGTAGATCGCCTTCGCAATCGGTATTCCTTCTGATCTCTACGGATTTTACCCCTACACCAGAAATTCCATCTACCTCTCCCATATTCTAGGTAAGCAGTTTTCAAAGCAGTTCAA
+
GFGGGGGGGGGGGGGGGGGGGGGGGGGGGGGGGGGGGGGGGGGGGGGGGGGGGGGGGGGGGGGGGGGGGGGGGGGGGGGGGGGGGGGGGGGGGGGGGGGGGGGGGGGGGGGGGGGDGGGGGGGGGGGGGGGGGGGGGGGGGGGGGGGGGDFGGGGGGGFGGGGGGGFGFGGGFFCDGGGFFGGGGGGGGFGGGFFFFFFGFGFGFFFGGGFGGFFFGFFFBFFFCD?GFFFFFFA25AFFBFFF?FFFFFBAFAA*5AFBB?FBFFF<AFFAF?:?FAAA:
@M02352:288:000000000-CKWC8:1:1101:22408:4913 2:N:0:TAGCGCTC+TCTCTCCG
TAACCTTGCGGCCGTACTCCCCAGGCGGTCTACTTATCGCGTTAGCTTCGCTACTCACGACTTAAAGTCACAAACAGCTAGTAGACAGCGTTTACGGTGTGGACTACCAGGGTATCTAATCCTGTTCGCTACCCACACTTTCGCACATGAGCGTCAGTCTTTGGCCAGGGAGTCGCCTTCGCCACTGATGTTCCTCCAGATATCTACGCATTTCACCGCTACACCTGGAATTCCACTCCCCTCTCCAAGACTCTAGTCTGCCAGTTCTAAATGACCGTCC
+
AEGGGGGGGGGGGGGGGGGGGGGGGGEDGGGGGGGGGGGGGGGGGGGGGGGGGGGGGGGDGGGGGGGGGGGGGGGGGGGGGFGEGGGGGGGGGGGGGGGGGGGGGGGGGGGGGGGGGGGGGGGGGGGGGGGGGGGGGGGGGGGGGGEGFGFGGGGDGGGGGGGGGGGGFGGGGGGGGGGFFGGGGGGGGGGGGFFC@FFDF=FGFFFGCC5DGFFFGE@F>BBFGGBFFFFFFFBAFFFFFFB???A?BF?>D<A=<B?AFFF>:2<BFAAB9<F?@B?F
@M02352:288:000000000-CKWC8:1:1101:14532:4948 2:N:0:TAGCGCTC+TCTCTCCG
TAACCTTGCGGCCGTACTCCCCAGGCGGTCTACTTATCGCGTTAGCTTCGCTACTCACGGATTAAATCCACAAACAGCTAGTAGACAGCGTTTACGGTGTGGACTACCAGGGTATCTAATCCTGTTCGCTACCCACACTTTCGCACATGAGCGTCAGTTACTGACAAGGGAGTCGCCTTCGCCACTGATGTTCCTCCAGATATCTACGCATTTCACCGCTACACCTGGAATTCCACTCCCCTCTCCAAAACTCTAGCCTGCCAGTTCTAAATGCAATTCC
+
GGGGGGGGGGGGGGCEGGGFGGGGGGGGGGGGGGGGGGGGGGGGGGGGGGGGGGFGGGGGGGGFFGGGGGGGGGGGFGGGGGGGGGGGFGGGGGGGGGGGDGGGGGGGGGGGGGGGGGGGGGGGGGGGGGDGGGGGGGFGGGGGGGGCFDFGGGGGGGGGGFGGGGGFCGGGGGGGGGGFFGGGGGGEECCFGE@>DFFFFFFGCFFGGGDGGFCFGFFFFFFFGG?GBF7?9?>BFFFBB?B?:BDBF1:??B29>067174>26<B<<>B<>BF?<>A
@M02352:288:000000000-CKWC8:1:1101:26983:4971 2:N:0:TAGCGCTC+TCTCTCCG
TAACCTTGCGGCCGTACTCCCCAGGCGGTCAACTTAGCGCGTTAGCTACGCCACCCACAGATCAAGTCTACAGACGGCTAGTTGACATCGTTTACGGCGTGGACTACCAGGGTATCTAATCCTGTTTGCTCCCCACGCTTTCGTGCCTCAGTGTCAGTATTTGTCCAGGTAGCCGCCTTCGCCACTGATGTTCCTTCCAATCTCTCCGCATTTCACCGCTACACTGGAAATTCCACTACCCTCTACCATACTCTAGTCTGCCAGTTTCAAATGCAATTCT
+
<E@@@FG9EFC@CEGC@CFGGGG@FDFGCEDGGGGGC9FECGEF@EFCDCEG7FGECFEE8EFC@?EF,CFGGGGCEDG@,CF<,AEFGGGGGGFC7FFE+@FFC<FGGDGCF8FFGF=@BGC,,BF,ECCF>@7<C>:>FFGE*4DDF6:2>D;2>E9CFECFGFCF6>?CGFGGG4C6):CGGF6F9FGF:5CCA56@AF+;9*))9*2CFFFFGE>69B))**.2(*//*9594(5:,)(8AD-,62847<B*66*)634:>4))--4-)-*)/.))
@M02352:288:000000000-CKWC8:1:1101:16951:5016 2:N:0:TAGCGCTC+TCTCTCCG
TAATCTTGCGACCGTACTCCCCAGGCGGAATGCTTAATCCGTTAGGTGTGTCACCGAACAGTATACTGCCCGACGACTGGCATTCATCGTTTACGGTGTGGACTACCAGGGTATCTAATCCTGTTTGCTCCCCACGCTTTCGTGCCTCAGTGTCAGTATTTGTCCAGGTAGCCGCCTTCGCCACTGATGTTCCTTCCAATCTCTACGCATTTCACCGCTACACTGGAAATTCCACTACCCTCTACAATACTCTAGTTTGCCAGTTCAAAATGCAGTTCCC
+
GGGGGGGGGGGGGGGGGGGGGGGGGGGGGGGGGGGGGGGGGGGGGGGGGGGGGGGGGGGGGGGGGGGGGGGGGGGGGGGGGGGGGGGGGGGGGGGGGGGGGGGGGGGGGGGGGGGGGGFFGGFGGGGGGGGGGGGGGGGGGGGGGGGGGGGGGGGGGGGGGGGGGGGGGGGGGGGGGGGFFGGGGGF?FGGGGFFFFFFGFGFGFFFGGDFGGFFFD>>>FFFFGGFGFFFBFFBB08BB?BFFFF2<FFA<BFA=AAFAFAFFFFFFBABF9<=AFA4?
@M02352:288:000000000-CKWC8:1:1101:15551:5144 2:N:0:TAGCGCTC+TCTCTCCG
CATTCTTGCGAACGTACTCCCCAGGTGGGTCACTTATCACTTTCGCTTAGCCACTCAAATCGAAATCCGAACAGCTAGTGACCATCGTTTACGGCGTGGACTACCGGGGTATCTAATCCCGTTCGCTCCCCACGCTTTCGTCCATCAGTGTCAGTTAATTATTAGTGATCTGCCTTCGCAATTGGTATTCTATGTAATATCTATGCATTTCACCGCTACACTACATATTCTAACCACTTCATAATAACTCAAGATAACCAGTATCAAAGGCAATTCTACAG
+
GGGGGGGGGGGGGGFGGGGGGGGEGGGGGGGGGGGGGGGGGGGGGGGGGGGGGGGGGGGGGGGGGGGGGGGGGGGFGGGGGGGGGGGGGGGGGGGGGGGGGGGGGGGGGGGGGGGGGGFDGGGGGGGGGGGGGGEGGGGGGGGGFGGGGGGGGGGGGGGGGGGGGGGGGGGGGGGGGGGFFGFDFGFGGGGGGFFFCFFGFGFFEBFGGGFFGFFEGB@F@FEA*7?FE7AFFF?<;@FFFFFFFFFB2)3:272FB?))(9<4AA<BB?FFF?F2*4):)
@M02352:288:000000000-CKWC8:1:1101:19680:5224 2:N:0:TAGCGCTC+TCTCTCCG
TAACCTTGCGGCCGTACTCCCCAGGCGGTCTACTTATCGCGTTAGCTTCGCTACCCACGGCTTAAAGCCACAAACAGCTAGTAGACAGCGTTTACGGTGTGGACTACCAGGGTATCTAATCCTGTTCGCTACCCACCCTTTCGCACATGAGCGTCAGTCTTTGGCCAGGGAGTCGCCTTCGCCACTGATGTTCCTCCAGATATCTACGCCTTTCACCGCCACCCCTGGAATTCCACTCCCCTCCCCAAGCCCTTAGTCCGCCCGTTTTAAATGACCATCC
+
,@FGCEGGGGGGEGFGGGGGGGGEGDGG@7FFGGGG,FGGGGG:FGGGCGGEGG,EFGGGGGCF<EEGGFGFFFFGG@FEE9,C,?DFCEEFG7?8+A+BCGGDCB<FAFFGGFCFFEGGCFF=CFA=E7>3FG,++5:FGFE>+B>@9>8F>>:CE@2?FEC8DF:>DCFEEFGGG*?A5>EC567<9+1;39;4:4)2;:+;)+:72:)9D*)8CB>((0()1/,*,)094B99-(202<0-(436:(((((.*-)*--3(247(-)44))4?29233
@M02352:288:000000000-CKWC8:1:1101:4909:5356 2:N:0:TAGCGCTC+TCTCTCCG
TAATCTTGCGACCGTACTCCCCAGGCGGAATGCTTAATCCGTTAGGTGTGACACCAACAAGCATGCTTGCTGACGTCTGGCATTCATCGTTTACGGTGTGGACTACCAGGGTATCTAATCCTGTTTGCTCCCCACACTTTCGCACCTCAGCGTCAGTATCGAGCCAGTGAGCCGCCTTCGCCACTGGTGTTCCTCCGAATATCTACGAATTTCACCTCTACACTCGGAATTCCACTCACCTCTCTCGAACTCTAGACTGATAGTTTTGGAGGCAGTTCCAG
+
EGGGGGGGGGGGGDFGGGGGGGGGGGGGGGGGGGGGFGGGGGGGGGGGFGGGGGGGGGGGGGGGGGGGFGGGGGGGGGGGGGGGGGGGGGGGGGGGGGGGGGGGGGGGGGGGGGGFGGGGGGGGGGGGGGGGGGGGGGGGGGGGGGFGGF8@GGGGGGCFCGGGGFGGGGGGF5>DGGGFFGGGGGGCFGGGGEFF9BBDACCFEFFGGGFCFFEFFFFACA@65C?DFFF?FFF2?7>B>:8<)413(.24466F<))56<54<BFBF?2(0(7?FD)-.
@M02352:288:000000000-CKWC8:1:1101:18927:5398 2:N:0:TAGCGCTC+TCTCTCCG
CAATCTTGCGATCGTACTCCCCAGGTGGGACACTTATCACTTTCGCTTAGTCACTGAGATAAATCCCAACAACTAGTGTCCATCGTTTACTGCGTGGACTACCAGGGTATCTAATCCTGTTCGCTCCCCACGCTTTCGTCCATGAGCGTCAGTACATACGTAGTAGACTGCCTTCGCAATCGGTATTCTTTGTAATATCTATGCATTTCACCGCTACACTACACACGCTATCTACTTCCATCTGACTCAAGTCAACCACTATCAAAGGCAATTCCATAGTT
+
AFGGGGGGGGGFFCFFGGGGGGGGG<FF76FFGGGGC,;F,EF@FFG@@F@FGGGGG8FF<FC,CFFGGEFFD,,,,,C5CE9C,:=F75,,5,8BFFD9E<DF,+8:=<A?FE,4@EE=FG@:7=+DB8C7FC=DEGDEC8=D,DE>EGGGBEFGGDDDGD8@;3DB,<68:BCFGG7BFGECGGC;,,72?4=E69B+=F:+*=6=@CF:/55?EF=838)0C4(:(>36@FE<?4346)7)1>A9;3769?C=@7)4.6>A).)(4:(,55*47<)..
@M02352:288:000000000-CKWC8:1:1101:12643:5406 2:N:0:TAGCGCTC+TCTCTCCG
TAACCTTGCGGCCGTACTCCCCAGGTGGGTTACTTATCACTTTCGCTTAGCCACTCAAACCGAAGTCCGAACAGCTAGTAACCATCGTTTACGGCGTGGACTACCGGGGTATCTAATCCCGTTCGCTCCCCACGCTTTCGTCCATCAGTGTCAATACATTGTTAGTGATCTGCCTTCGCAATCGGTATTCTATGTAATATCTATGCATTTCACCGCTACACTACATATTCTAACCACTTCACAATGATTCAAGATAACCAGTATCAAAGGCAATTTTACGG
+
FGGGGGGGGGGGGGGGGGGGGGGGGGGGGGGGGGGGGFFGGGGGGGGGGGGGGGGGGGGGGCGGGGGGGGGGGGGGGGGGGGGGGGGGGGGGGGGGGGGGGGGGGGGGGGGGGGGGGGFGGGGGFGGGGGGCGGGEGFGGFGGEGGGFGGGGGGEGGFFGGFGFGGCEGGGGGGGGGGGDEGGGGGGFGGGGGFFE6AFGFGFGFFFGGFFFGFFDGFFE@6(;CGBG9FFFFFFFFFA?FFF?F<ADAFBFF),9>?FF?9):92442::?6?FB4<>??
@M02352:288:000000000-CKWC8:1:1101:6662:5434 2:N:0:TAGCGCTC+TCTCTCCG
CAGTCTTGCGACCGTACTCCCCAGGTGGGATACTTATCACTTTCGCTTAGTCACTGAGTCGAAACCCAACAACTAGTATCCATCGTTTACGGCGTGGACTACCAGGGTATCTAATCCTGTTCGCTCCCCACGCTTTCGTCCATGAGCGTCAGTATATACGTAGTAGACTGCCTTCGCAATCGGTATTCTAAGTAATATCTATGCATTTCACCGCTACACTACTTATTCTATCTACTTCCGTATAACTAAAGTCAACCAGTATCAAAGGCAGTTCCATCGTT
+
GGGGGGGGGGGGGGGGGGGGGGGFGCFGGFGGGGGGGFDFFGGGGGGG,FFFFGGFGGGGGGGGEFGGGG?EF<EFGGGGGGGGGGGEFFEE7FFGGCFGFGG8F7C=EFGGFGGG;;,EEFEEGFCBC8E@CCFCEGGGE6D3EDECEEEGGGGGGGG8@BFGF;FFEFGG997CGGD>FF5;*AFGGG7=CC=?EF88CGF=8AFDDFA75>;AE653=;>ACFEGECC7;A3)7CF(66@:4:))).).6<>FBB)-4)<:AD2:?B0:))1)1-23,
@M02352:288:000000000-CKWC8:1:1101:10043:5460 2:N:0:TAGCGCTC+TCTCTCCG
TAACCTTGCGGCCGTACTCCCCAGGCGGTCAACTTAGTGCGTTAGCTGCGCCACCCACGACTCAAGGTCACAGACGGCTAGTTGACATCGTTTACGGCGTGGACTACCAGGGTATCTAATCCTGTTTGCTCCCCACGCTTTCGTGCCTCAGTGTCAGTATTTGTCCAGGTAGCCGCCTTCGCCACTGATGTTCCTTCCAATCTCTACGCATTTCACCGCTACACTGGAAATTCCACTACCCTCTACAATACTCTAGTTTGCCAGTTCAAAATGCAGTTCC
+
CDFGFGGGGGGGDGCGEGGGGGGEGFEDEGGFGGGGGFGFGGGGGGGGGGGGGGGGGGGGGGGGGGGGGGGGGGGGGGGGGGGGGGGGGGGGGGFGGDGGGEGGGGGGGGGGFGGGGGGGFCFGGGGGGGGGGEGGGGG>FGGGGGGGGGGFGGGGGGGGGGGGFCFFFGGGGGGGGGDFFGGGGCGFGGGGGFFEEFFGFGFGEFFGCEDDGFEAFE>0>FDFFF7F0?F=BB:A2:??:?FFDFF<AFBB2467<AB<A8<::<<ABFF<BFFA?<>2
@M02352:288:000000000-CKWC8:1:1101:27135:5470 2:N:0:TAGCGCTC+TCTCTCCG
TATTCTTGCGACCGTACTCCCCAGGCGGTGCGCTTAACGCGTTAGCTCCGGCACAGAAGGGGCCGAACCCTCCCACACCAAGCGCACATCGTTTACTGCTAGGACTACCGGGGTATCTAATCCCTTTCGCTACCCTCGCCTTCGAGCCTCAGCGTCAGTTAATGTCCAGTAACCTGCCTTCGCCATTGGTCTTCCTCTTGATATCTACGCATTTCACTGCTACACCAAGAATTCCAGTTACCCCTCCATTACTCTAGCACGGCAGTATCGAATGCAGTTTG
+
,C@EFFGFGGGDEGGGGGGGGGGC?8FF6++@FFGGG9FEGGG:FGG9FGGGGGGGFFC8@=+84++C=B<FGFGGGGG7FF++8+@BEGGDDFGG9FC9,C<FGGGG,@@FEFEDGGFBFGFA<FCFGGGGGGGFE>E*BGGF:EEDGGFFFEGGGGG+5,<CGGGGGGGC2A+>FCFFFGGG*=+>CE7CCAFFF?FGFFFFAFFGFGDDGFFBG=<?ABA@GC?G(00@@B4626A<AF(4<BFB2AF>F9<?AB4<>6>6;?F4>:0(),65B6)6)
@M02352:288:000000000-CKWC8:1:1101:7701:5509 2:N:0:TAGCGCTC+TCTCTCCG
TAACCTTGCGGCCGTACTCCCCAGGCGGTCTACTTATCGCGTTAGCTTCGCTACTCACGGATTAAATCCACAAACAGCTAGTAGACAGCGTTTACGGTGTGGACTACCAGGGTATCTAATCCTGTTCGCTACCCACACTTTCGCACATGAGCGTCAGTTACTGACCAGGGAGTCGCCTTCGCCACTGATGTTCCTCCAGATATCTACGCATTTCACCGCTACACCTGGAATTCCACTCCCCTCTCCAAAACTCTAGCCTGCCAGTTCTAAATGCAATTCC
+
FGGGGGGGGGGGGGGGGGGGGGGGGGGGEGGGGGGGGGGGGGGGGGGGGGGGGG<FGGGGGGGGGGGGGGGGGGGGCGGGGGGGGGGGGGGGGGGGGGGGGGGGGGGGGGGGGGGGGGGGGGGGGGGGGGGGGGGGGGGGGGGGGGGGFCFCEEGGGGGGGGGGGGGGGGGGGGGGGGGFFGGGGFGGGCGGGF6>@FFFFGFGFAFGGGEGGFFFGFFF>BFFGDFGBFFFFFFF<::?:0:B?3<:<:?FFFF4<?FFFB???AFFAAAFAFFFFFFF
@M02352:288:000000000-CKWC8:1:1101:7168:5540 2:N:0:TAGCGCTC+TCTCTCCG
TAATCTTGCGACCGTACTCCCCAGGCGGAATGCTTAATCCGTTAGGTGTGTCACCGAACAGTATACTGCCCGACGACTGGCATTCATCGTTTACGGTGTGGACTACCAGGGTATCTAATCCTGTTTGCTCCCCACACTTTCGTACCTCAGCGTCAGTATCGAGCCAGTGAGCCGCCTTCGCCACTGGTGTTCCTCCAAATATCTACGAATTTCACCTCTACACTTGGAATTCCACTCACCTCTCTCGAACTCTAGACTGATAGTTTTGGAGGCAGTTCCAG
+
GCFCEEGGGGGGGGGGEGGGGGGGGGGGGGGGGGGGGCEGGGGGGGGGGGGGGGGGGGGGGGGGGGFEGGGGGGGGGGGGGGGGGGGGGGGGGGGGGGEGGGGGGGGGGGGF8FDGCFGGGGGGGGGGGGFGGGGGGGGGGGGGGEGGGGEEGGGGGGGGGGGGDF7FDFGGGGG4?DGFFGDCCFFGGGGFF<F@@)8DFGFFCFA3>FFGFFC6>AEFE=@FFG?4.?FFB=A2?BF:?B?B7<?B0<:)6<29<2?>DFFFFFFFFFFF?B>BFFFD6
@M02352:288:000000000-CKWC8:1:1101:7189:5552 2:N:0:TAGCGCTC+TCTCTCCG
TAATCTTGCGACCGTACTCCCCAGGCGGAATGCTTAATCCGTTAGGTGTGTCACCGAACAGTATACTGCCCGACGACTGGCATTCATCGTTTACGGTGTGGACTACCAGGGTATCTAATCCTGTTTGCTCCCCACACTTTCGTACCTCAGCGTCAGTATCGAGCCAGTGAGCCGCCTTCGCCACTGGTGTTCCTCCAAATATCTACGAATTTCACCCCTACACTTGGGATTCCACTCACCTCTCTCTAACTCTAGACTGATAGTTTTTGAGGCCGTTCCAG
+
C6FE,CF@9F7+7FGGEGGGGCE,CFDDFGFFF<FFCAEF@F6F@FAFGE<CDEGEGGFGFGFADEGCCEE7FGGG7:@FF,5C,<F<FFCDDFEE?FC?CEFFGF@F<CFFFGGE=@FDEFAADFGGF,>D+>=+@@FEFDFFGEFGGGGG>EE*E;@3***@C<,4:,?FDCC7*C=AEDCE68FCF:CFGC63;)6::;A@<F)C41:CF+/=*:27:?7*:*4*.7:*979)(,5(48?F2<)-6<<46<6=6)0)).--..409((.,()-)(,6)
@M02352:288:000000000-CKWC8:1:1101:7172:5560 2:N:0:TAGCGCTC+TCTCTCCG
TAATCTTGCGACCGTACTCCCCAGGCGGAATGCTTAATCCGTTAGGTGTGTCACCGAACAGTATACTGCCCGACGACTGGCATTCATCGTTTACGGTGTGGACTACCAGGGTATCTAATCCTGTTTGCTCCCCACACTTTCGTACCTCAGCGTCAGTATCGAGCCAGTGAGCCGCCTTCGCCACTGGTGTTCCTCCAAATATCTACGAATTTCACCTCTACACTTGGAATTCCACTCACCTCTCTCGAACTCTAATCTGATAGTTTTGGAGGCAGTTCCA
+
FF8FFGGGGGGGEDFGGFGGGGGFGGGGGEF,FFGGFGGEEGGEFCFGGGGGGGGGGGGEGGGGGGGGGGGGGGGGGGGFDFGGGC@FGGGGGGGGGFGECEFGFFEGGGGGFGGGGGGGGGCGGGFGGGGFGEFCEGGGGGGGGGGGGGEECEEDFFGGGGG5CDCFC@?FGGGGGDFF>CEEC66>8CGGGEFDFF6CF@AGFFFDDGFDFFEA9FFEE6@FF784:F)==FAA0(.4,(57).80331<A9)*.67).5).5692(,4(2(7396)-
@M02352:288:000000000-CKWC8:1:1101:12915:5561 2:N:0:TAGCGCTC+TCTCTCCG
TAACCTTGCGGCCGTACTCCCCAGGCGGTCAACTTAGTGCGTTAGCTGCGCCACCCACGACTCAAGGTCACAGACGGCTAGTTGACATCGTTTACGGCGTGGACTACCAGGGTATCTAATCCTGTTTGCTCCCCACGCTTTCGTGCCTCAGTGTCAGTATTTGTCCAGGTAGCCGCCTTCGCCACTGATGTTCCTTCCAATCTCTACGCATTTCACCGCTACACTGGAAATTCCACTACCCTCTACAATACTCTAGTTTGCCAGTTCAAAATGCAGTTCCC
+
FFGGGGGGGGGGGGGDFGGGGGGDFGGD@FGFGGGFEFGGGGGC:CFGGGGGGGGGGGGFGEEFGGGGGGGGGGGGGGGGGGGGGGGGGGGGGGGGGGGGGGGGGGGGGGGGGGGGGFGGGG;FFGGGGGGGGGGGGGGGGGGG>GGGGGGEGGGGGGGGGGGGGGGGGGGGGGGGGDGGFFGGGGGCGGGGGGFFFFFFGFCC7?FFG<EDGGFFFEEFFFFF=DCBGBFFFFFF>?BFFF?FFFAD4<BB?BA<@ABF<<>?D62<>AABDDFFAFB9?
@M02352:288:000000000-CKWC8:1:1101:13719:5581 2:N:0:TAGCGCTC+TCTCTCCG
CAATCTTGCGATCGTACTCCCCAGGTGGGACACTTATCACTTTCGCTTAGTCACTGAGATAAATCCCAACAACTAGTGTCCATCGTTTACGGCGTGGACTACCAGGGTATCTAATCCTGTTCGCTCCCCACGCTTTCGTCCATGAGCGTCAGTACATACGTAGTAGACTGCCTTCGCAATCGGTATTCGGTGTAATATCTATGCATTTCACCGCTACACTACACATTCTATCTACTTCCATATGACTCAAGTCAACCAGTATCAAAGGCAGTTCCATAGTT
+
GGEE,EGGGE@DFGGGGGGGGGGGGGGGEGC,FFGGGGCFGGGGGGGGDGCFEGF9EDFGCE,66AFCGGDEEFGEF,9CC<6?BFFGGGG7B+@F:BFE8?EFC7+EEFFF<F,=FGAEEGFE7<8DEGE>F+8=EG8=88,73DD8EGGG@:DFCEFFGAC3,8@;B<EFGFFGGDCEFG*19:::,,**3*1**1=:B@889FAGC98075(8E6;)(0)0263DC+11@+93)./776?C3>57.4)91<)*,4)6:-:A56)42:82<)759)554
@M02352:288:000000000-CKWC8:1:1101:11586:5600 2:N:0:TAGCGCTC+TCTCTCCG
TAATCTTGCGACCGTACTCCCCAGGCGGAATGCTTAATCCGTTAGGTGTGACACCGAATTGCATGCAACCCGACGTCTGGCATTCATCGTTTACGGTGTGGACTACCAGGGTATCTAATCCTGTTTGCTCCCCACACTTTCGTACCTCAGCGTCAGTATCGAGCCAGTGAGCCGCCTTCGCCACTGGTGTTCCTCCAAATATCTACGAATTTCACCCCTACCCTTGGAATTCCCCTCACCTCTCTCGAACTCAAGACTAGCAGTATTAAAGGCAGTTCCAA
+
CFEEGGGGGGGGGCFFGGGGGGGGGGFEFGGGGGGGGGGGGGGGGFGGFFGGGGGGGGCGGGGGGGGGGGGECF@FFFF8FGGGGGFGGFGGGFFDGFFG7EDFE=F<FGGFFGFGF;DFEGEFFGEG;DFGGDD@EGGGGGFCCGACCC?GEGGD@;3EGFGGG?,,?9DFGGGG5DC)?CCECC?,=FCFG?A1()/0;FA7CFFC4=AC+8<F3862()495>:GAFFF?*4(40:(.:8<?7201:,6305616*317<::AA<<)472(.3@<AA4
@M02352:288:000000000-CKWC8:1:1101:15835:5664 2:N:0:TAGCGCTC+TCTCTCCG
CAATCTTGCGATCGTACTCCCCAGGTGGGACACTTATCACTTTCGCTTAGTCACTGAGATAAATCCCAACAACTAGTGTCCATCGTTTACGGCGTGGACTACCAGGGTATCTAATCCTGTTCGCTCCCCACGCTTTCGTCCATGAGCGTCAGTACATACGTAGTAGACTGCCTTCGCAATCGGTATTCTGTGTAATATCTATGCATTTCACCGCTACACTACACATTCTATCTACTTCCATATGACTCAAGTCAACCAGTATCAAAGGCAGTTCCATAGTT
+
GGGGGGGGGGGGGGGGGGGGGGGGGGGGGGGGGGGGGGGGGGGGGGGGGGGGGGGGGGGGGGGGGGGGGGGGGGGGGGGGGGGGGGGGGGGGGGGGGGGGGGGGGGGFGGGGGGGGGGCGGGGGGGGGGGGGGGGGGGGDGDGGGGGGGGGGGFGGGFGGGGGGGGGFGGGGGGGGGG55AGGGGGGGGCFGGEFFFFFGFGFFFFCCFGAGGFBFGFFFFFFFF<5:CF=@FFFFECECFFE)5<<48E<EFFEFF;FABFB<<4<:20:?<29ABA2-.
@M02352:288:000000000-CKWC8:1:1101:21611:5688 2:N:0:TAGCGCTC+TCTCTCCG
TAGTCTTGCGACCGTACTCCCCAGGCGGTGCGCTTAACGCGTTAGCTCCGGCACAGAAGGGGTCGAACCCTCCCACACCAAGCGCACATCGTTTACTGCTAGGACTACAGGGGTATCTAATCCCTTTCGCTACCCTAGCCTTCGAGCCTCAGCGTCAGTAAATGTCCAGTAACCTGCTTTCGCCATTGGTCTTCCTCTCAATATCTACGCATTTCACTGCTACACTGAGAATTCCAGTTACCTCTCCATTACTCTAGCATGGCAGTATCGACTGCAGTTT
+
DFGEEFGGGGGDECCDGGGGGGGGFFFGFEFGGGGGGFGGGGGGGGGFFGGGGGGCFGFGG@FGGGFGEGGGGGGGGGGGGCFGGGGGGGGFGGGFGGGFGGFGGFGGGGGGGGDGGGGGGG9DGGGGGGGGGGGGGCFFGGGFGFE>FGG6DEGGEGGGGGFCGGGGGGGFFFGGGG:AFCGGGC79?9AFGCF93AF>AGFGEF6FCGFDDFFFGFFFFFF4CD<>:4F??@9AFA<A4).44<7AA>>B296F)2*)4(,(,.-)-46(40?>66<<
@M02352:288:000000000-CKWC8:1:1101:21630:5689 2:N:0:TAGCGCTC+TCTCTCCG
TAGTCTTGCGACCGTACTCCCCAGGCGGTGCGCTTAACGCGTTAGCTCCGGCACAGAAGGGGTCGAACCCTCCCACACCAAGCGCACATCGTTTACTGCTAGGACTACAGGGGTATCTAATCCCTTTCGCTACCCTAGCCTTCGAGCCTCAGCGTCAGTAAATGTCCAGTAACCTGCTTTCGCCATTGGTCTTCCTCTCAATATCTACGCATTTCACTGCTACACTGAGAATTCCAGTTACCTCTCCATTACTCTAGCATGGCAGTATCGAATGCAGTTT
+
FGGGGGGGGGGGGGGGGGGGGGGGGGGGGGGGGGGGGGGGGGGGGGGGGGGGGGGGGGGGGGGGGGGGGGGGGGGGGGGGGGGGGGGGGGGGGGGGGGGGGGGGGGGGGGGGGGGGGGGGGGGGGGGGGGGGGGGGGGGGGGGGGGGGGGGGGGGGGGGGGGGGGGGGGGGGGGGGGGGFFGGGGGGGGGGGGFFFFAAFFGCFFFFGGGFGGFFFGFFFFFFFGF<DBFFFFFFFAFFFFFFFFBFFFFAFFFFFADF<):B?:?ABA6?FFF4>F>F9
@M02352:288:000000000-CKWC8:1:1101:21638:5707 2:N:0:TAGCGCTC+TCTCTCCG
TAGTCTTGCGACCGTACTCCCCAGGCGGTTCGCTTAACGCGTTAGCTCCGGCACAGAAGGGGTCGAACCCTCCCACACCAAGCGCACATCGTTTCCTGCTCGGACTACAGGGGTATCTAATCCCTTTCGCTACCCTATCCTTCGAGCCTCAGCGTCAGTAAATGTCCAGTAACCTGCTTTCGCCATTGGTCTTCCTCTCAATATCTACTCATTTCACTGCTCCCCTGAGCATTCCAGTTACCTCTCCATTACTCTATCATGTCTTACACGCATTCCGTTT
+
<EEFGGGFFGGGGGGGGGGGGG?EGFEE@:FFGGGGEGFF+CFCCFG?FG7FGG89EF=4?CFE@F+BFFBFEEEEEC:FF8B8+==>FF8:FD,CFFF8,3+:F@<FF,,++8<,333>BFA<F9FFCEEGGFGGC6@8,5>**>A/;,,4>:EE=8FGG,66<FE;:F,<<CG*>47AA98>*=C@+1>FFFF3>FF76CA:?687++*::9<@+=)4<*.)**(0(//97=4<26:4:))),.34<:4:224*)6*):).6.)))),(-(44)0.)(
@M02352:288:000000000-CKWC8:1:1101:14303:5721 2:N:0:TAGCGCTC+TCTCTCCG
TAACCTTGCGGCCGTACTCCCCAGGCGGTCAACTTAGTGCGTTAGCTGCGCCACCCACGACTCAAGGTCACAGACGGCTAGTTGACATCGTTTACGGCGTGGACTACCAGGGTATCTAATCCTGTTTGCTCCCCCCGCTTTCGTGCCTCAGTGTCAGTATTTGTCCAGGTAGCCGCCTTCGCCACTGATGTTCCTTCCAATCTCTACGCATTTCACCGCTACACTGGAAATTCCACTACCCTCTACAATACTCTAGTTTGCCAGTTCAAAATGCAGTCCC
+
EFGGGGGGGGGGEGEGGGGGGGGGGGDDFGGGGGGFGGGGGGGGGGGGGGGGGGGGGGGEGGGGFFGFGDGGGGGGGGCGGGGGGGGGGDDF=FFFEGGGGGGGGFGG,DFGDFFGGGFFGGEFFGGGGGGGGG+**5@C7,4D5BF7C>8B9=FFGFBGFGGEFGFFGGG9CC5<178=8DC*563>7++;:)@EFFF78FF+7*9<<E:CCF2=C5021>4?CF:D(947@499A?FF6<:?FA24:92:BB<F4>6AAB<0544>B6452:F9@(,5
@M02352:288:000000000-CKWC8:1:1101:24820:5765 2:N:0:TAGCGCTC+TCTCTCCG
TAACCTTGCGGCCGTACTCCCCAGGCGGTCAACTTAGTGCGTTAGCTGCGCCACCCACGACTCAAGGTCACAGACGGCTAGTTGACATCGTTTACGGCGTGGACTACCAGGGTATCTAATCCTGTTTGCTCCCCACGCTTTCGTGCCTCAGTGTCAGTATTTGTCCAGGTAGCCGCCTTCGCCACTGATGTTCCTTCCAATCTCTACGCATTTCCCCGCTACACTGGAAATTCCACTACCCTCTACAATACTCTAGTTTGCCAGTTACAAATGCAGTTAC
+
EFGFFFGFFGGGGGGGGGGGGGFCGGGC@F:CFGGGGGEGGGGGGGGFGGGGGGGGGGF7=7CFGDGGGFFFGFEEGECFFFCAGGFCECFGGGEGC=>FGGGGFFGCDF@E@CC,ECDFGGGCFGFFDBAFGGGGGGGGGA5DFGFC?DECCC=22;BFFFGGGCF6CGFFGC7DCD7?5<EDG?CFF+57+);<;4C7=D=:3+@>):>GD:56C>999E35CGFC?*7*97)6<:BF:<:1))-3--:A?F:6).94<7>04<))6).)6:B<FA)5
@M02352:288:000000000-CKWC8:1:1101:6582:5796 2:N:0:TAGCGCTC+TCTCTCCG
TAATCTTGCGACCGTACTCCCCAGGCGGTCTACTTAACGCGTTAGCTCCGAAAGCCACGGCTCAAGGCCACAACCTCCAAGTAGACATCGTTTACGGCGTGGACTACCAGGGTATCTAATCCTGTTTGCTCCCCACGCTTTCGCATCTGAGTGTCAGTGTCTGTCCAGGGGGCCGCCTTCGCCACTGGTATTCCTTCAGATCTCTACGCATTTCACCGCTACACCTGAAATTCTACCCCCCTCTACAGCACTCTAGTTCACCAGTTTCAAATGCAGTTCC
+
AFGCFAGEGGGGGGGGGGGGGFF@FFCD@FCFGGGGGGGGEGGGGFGGGCCFGCGGGGGDGGGGGGGGGGGGGGG8FFGGGDGGGGGGGCFGGGGDCCCFGGFGGFGF,=FECFGG;CCFCFEGGGGGGGGGGGGGGGGGGGGGGGGGGGGDGFF:FFGGGGGFGGCGGGCGGED<DDGFFGGGGGGGCE@CDFFEE4@CFF4DAFFGGG>CFFAFGFF99>?FG*(2:?6FFFFFA?:9BF:4):A?F?FF?F<64>FFFA26>>AF)4).)6@)=<AD
@M02352:288:000000000-CKWC8:1:1101:6986:5800 2:N:0:TAGCGCTC+TCTCTCCG
CAGTCTTGCGACCGTACTCCCCAGGTGGGATACTTATCACTTTCGCTTAGTCACTGAGGAAAACCCCAACAACTAGTATCCATCGTTTACGGCGTGGACTACCAGGGTATCTAATCCTGTTCGCTCCCCACGCTTTCGTCCATGAGCGTCAGTACATACGTAGTAGACTGCCTTCGCAATCGGTATTCTGTGTAATATCTATGCATTTCACCGCTACACTACACATTCTATCTACTTCCATATGACTCAAGTCAACCAGTATCAAAGGCAGTTCCATAGTT
+
GGGGGGGGGGGGGGGGGGGGGGGGGGGGGGGGGGGGGGGGGGGGGGGGDGGGGGGGGGGGGGGGGGGGGGGGGGGGGGGGGGGGGGGGGGGGGGGGGGGGGGGGGGGGGGGGGGGGGGGGFGGGGGGGGGGGGGGGGGGGGGFGGGGGGGGGGGGGGFGGGGGGGGGGGGGGGGGGGGGFFGGGGGGGGGGGGCA?EFFGFGFGFFFGGGFGGFBEGFFFFFFFFGEDCFFFFFFEEFFF??ECC<<9:0?DBFBFFFFFF<<<264:67136<=29<?BA
@M02352:288:000000000-CKWC8:1:1101:20466:5803 2:N:0:TAGCGCTC+TCTCTCCG
CATTCTTGCGAACGTACTCCCCAGGTGGGTTACTTATCACTTTCGCTTGGCCACTCAGTACTTAATCGTACCAAACAGCTAGTAACCATCGTTTACGGCGTGGACTACCAGGGTATCTAATCCTGTTCGCTACCCACGCTTTCGTCCATCAGCGTCAATATATTGTTAGTGATCTGCCTTCGCAATTGGTATTCTATGTAATATCTAAGCATTTCCACGCTACACTACATATTCTAACACCTTCACAATAATTTAAGACTAACAGTATAAATGGCAGTTC
+
CFEFGGGGGGGGEGGGGGGGGGG:FEGGG@FCGGGGCFEGEFGDF7FGGGGGGGGFGGACEGGEAFFFF<FFGEGFGGGFGGGCFGE<E@FGF@DFGGDDEC7@<EFFGFGE=FGGFEGGGF9FCGFGGGG+FAFGGD>>B?8=BG6+,@EFG68CDEGFFGFA;F,3>FFFA:@8C>7;A581C5C6<C;=CECEFFFF6@+=<>CGD,;CF65+,45>>?@**+58/;+;6+)/)7)((/.()/9;<737<)1@3)*)7,55<<4-)--).)0(0(-.
@M02352:288:000000000-CKWC8:1:1101:16215:5829 2:N:0:TAGCGCTC+TCTCTCCG
TAATCTTGCGACCGTACTCCCCAGGCGGAATGCTTAATCCGTTAGGTGTGTCACCGAACAGTATACTGCCCGACGACTGGCATTCATCGCTTACGGTGTGGACTACCAGGGTATCTAATCCTGTTTGCTCCCCACACTTTCGTACCTCAGCGTCAGTATCGAGCCAGAGTGTCGCCTTCGCCACTGATGTTCCTTCCTATATCTACGCATTTCACCGCTACACAGGAAATTCCACACTCCTCTATCGTACTCTAGCCTGCCAGTATCGGGTGCAATTCCAA
+
GGGGGGGGGGGGGGEFGFFGGGGGGGGGGGGGGGGGGGGGGGGGGGGGGGGGGGGGGGGGGGGGGGGGGGGGGGGGGEGGGGGFGGGGGGGGGGGGGGGGGGGGGGGGGGGFGGGGGGGGGGGGGGGGGGGGGGGGGGGGGGGGGGGGGGGGEGGGGGGGGGGGGGGGGF?GGGGGGGGFFGGGGGCFGGGGGEFFFFFGFGFFEFFGGGAFGFC8:A;FFFF*9C<FFF=FFFB?F:?FDFA2666:?FFFFFFFFFFFFFFFF:9:>>?BFF?AFF<A>
@M02352:288:000000000-CKWC8:1:1101:20107:5882 2:N:0:TAGCGCTC+TCTCTCCG
CAATCTTGCGATCGTACTCCCCAGGTGGGACACTTATCACTTTCGCTTAGTCACTGAGATAAATCCCAACAACTAGTGTCCATCGTTTACGGCGTGGACTACCAGGGTATCTAATCCTGTTCGCTCCCCACGCTTTCGTCCATGAGCGTCAGTACATACGTAGTAGACTGCCTTCGCAATCGGTCTTCTGTGTAATATCTATGCATTTCACCGCTACACTACACATTCTATCTACTTCCATATGACTCAAGTCAACCAGTACCAAAGGCAGTTCCATAGTT
+
DFFFGGGGGGG@FCFGGGGFGGGGGE8FGGGGGGGGGGFGAFF9FGDG7F6CFGGDG8CF9FAFCAFGGG7FGC,EFCGFEEGGG<FE7B7,@BBF@FGGGG@<EC:FFGFGGGFGFF?F9FCFGDGCEFGEG:C>DEGECC=,,=E+6@8EFDCGE;A@B<8:,=CEG@CF,7@FDG*0?7C7*=9FGGGG@<+;?+B+=++:>FF8CG>*7?=;GFDFFFEFCDEG?FFFFCEE4)7CC)6)6696;4=9<?CF(2))5)-:>?<0(.-26)9464)6)
@M02352:288:000000000-CKWC8:1:1101:20121:5898 2:N:0:TAGCGCTC+TCTCTCCG
CAATCTTGCGATCGTACTCCCCAGGTGGGACACTTATCACTTTCGCTTAGTCACTGAGATAAATCCCAACAACTAGTGTCCATCGTTTACGGCGTGGACTACCAGGGTATCTAATCCTGTTCGCTCCCCACGCTTTCGTCCATGAGCGTCAGTACATACGTAGTAGACTGCCTTCGCAATCGGTATTCTGTGTAATATCTATGCATTTCACCGCTACACTACACATTCTATCTACTTCCATATGACTCAAGTCAACCAGTATCAAAGGCAGTTCCATAGTT
+
FFGGDGGFFGDCDEFGGGGF8BDGGGGGGGFGGGGGFFGGFGGGGGGGGGGGFFGGDFGGGGGGGCFEEGGGGGGAFGGGGGGGFGGFGGGGGGGGGGGGGGGGFGGG<FFFGFGGGGFGGGGG@FGFGGGCFGGGGGGEG>FDDFF6EEGGGGGGGGGGGCFGGGCFFDDF,,AFDGGFFGGGGGGGFGGGGECEFFFF6CA7CFFCGGFGGFFFGFF<=F@AGGFFEFFAAFFCEF<;?CFCEFCF@F@?4<5A12A>A2)64<A01(3169?49)).)
@M02352:288:000000000-CKWC8:1:1101:23936:5962 2:N:0:TCGCGCTC+TCTCTCCG
TAATCTTGCGACCGTACTCCCCAGGCGGAATGCTTAATCCGTTCGGTGTGTCACCGAACAGTATACTGCCCTACGCCTGGCATTCATCGTTTACGGTGTGGACTACCAGGGTATCTAATCCTCTTTGCTCCCCACACTTTCGTACCTCAGCGTCAGTATCGAGCCAGTGAGCCGCCTTCGCCACTGGTGTTCCTCCAATTATCTACGACTTTCCCCTCTCCACTTGGAATTCCACTCACCTCTCTCGACCTCTCAACTCATAGTTTTTGAGTCAGTTCCCG
+
<C,@;EFFG:7FCFFGGGGGGGGBG<FFBFFGGGGGG@6C@DF,B@FGGGGGGGG,8+>+6C,C?EEECGG4,E::79A7E,:B<,CE,:BD<BC+FG:CCFFEEGGC,::EFFGGF,C?@E,EDB<=DFDFCDFFGFFDB+=,DB,=7337BCE6E38@@B75@,<8:,6::9@**399A:*/6C,>E6*:+*47()+21:AF);3/)/.@C+7;8=3((8@A7:;*.9)/9*62::?0).5:24()(-(,)(-*3)/444)).:A(-(-)-.*)16))(
@M02352:288:000000000-CKWC8:1:1101:8703:5966 2:N:0:TAGCGCTC+TCTCTCCG
CAGTCTTGCGACCGTACTCCCCAGGTGGGATACTTATCACTTTCGCTTAGTCACTGAACTTATGCCCAACAACTAGTATCCATCGTTTACGGCGTGGACTACCAGGGTATCTAATCCTGTTCGCTCCCCACGCTTTCGTCCATGAGCGTCAGTACATACGTAGTAGACTGCCTTCGCAATCGGTATTCTGTGTAATATCTATGCATTTCACCGCTACACTACACATTCTATCTACTTCCATATGACTCAAGTCAACCAGTATCAAAGGCAGTTCCATAGTT
+
GGGGEFGGGGEGGGGGGGGGGGGGGGGGGFGGGGGGGGGGGGGGGGGGEGGGGGGGGGGGGGGGGFGGGGGGGGGGFGGGGGGFEGGFGGGDE7FGGGGGFGGGGGGGGGCFGEGAFGGFFGEFEEEGGGGFG+CFGG?EDEGCGCGGGGGGGGGGGGGGGGGGGFGGFAEGGFDCGGGFFGCEGGGGGGECC<9C?+8@FGFGEFFG7<A?GFFFGFFFFF8AF;CCEFFFFACECF<9CE<??>)1;6)7><>F:?FFB<>AF):(1:?FF2=4@<,.6
@M02352:288:000000000-CKWC8:1:1101:23341:6003 2:N:0:TAGCGCTC+TCTCTCCG
CAATCTTGCGATCGTACTCCCCAGGTGGGACACTTATCACTTTCGCTTAGTCACTGAGATAAATCCCAACAACTAGTGTCCATCGTTTACGGCGTGGACTACCAGGGTATCTAATCCTGTTCGCTCCCCACGCTTTCGTCCATGAGCGTCAGTACATACGTAGTAGACTGCCTTCGCAATCGGTATTCTGTGTAATATCTATGCATTTCACCGCTACACTACACATTCTATCTACTTCCATATGACTCAAGTCAACCAGTATCAAAGGCAGTTCCATAGTT
+
GGGGGGGGGGGGFFFGGGGGGGGEGFFFGGGGGGGGGGGGGGGGDGGGEGGGGGGGGGGGGGGGGGGGGEGFGGGGGG9FFGGGGGGGGGGGGGGGGGGGGGGGGGGGGGGGGGGGGGGGGGGGGGGFGGGDGGGGGGGGGGGGGGGGGGGGG8EFGGGGGGGGGGFDFGGGGGFGGDGFFGGGGGGGGGGGGF+AAAFCFGFFFFFGGGFGG>@EGFFFFFFFGGFGFFAAFFCFFFF<<39EFECE;FFFEFFBDF4<269AAAA<6<:FFF6A?<2<6
@M02352:288:000000000-CKWC8:1:1101:20476:6039 2:N:0:TAGCGCTC+TCTCTCCG
TAACCTTGCGGCCGTACTCCCCAGGCGGTCAACTTAGTGCGTTAGCTGCGCCACTCACGTCTCAAGGACACAAACGGCTAGTTGACATCGTTTACGGCGTGGACTACCAGGGTATCTAATCCTGTTCGCTCCCCACGCTTTCGTTCCTCAGCGTCAGTATCTGTCCAGGTGGCCGCCTTCGCCACTGATGTTCCTTCCAATCTCTACGCATTTCACCGCTACACTGGAAATTCCACCACCCTCTACAGTACTCTAGTTTGCCAGTTCAAAATGCAGTTCCA
+
9FGGGGGGGGGGGGGGGGGGFGGGGGGGGGGGGGGGGGGGGGGGGGGGGGGGGGGGGGGFGCGGGGGFGGGGGGGGGGGGGGGFCFGGGGGGGGGGGGGGGGGGGGGGDFGGGGGGGGGGGGGGGGGDGGGGGGCFGGGGGGEGDGGGGFEGGGG>8@,,@FGEFGGGCFGGGGGGGGGA5CEEG6C>CGGGGFFFFFFFFGFFFAFGGGFGGFFFGEFBFFFFGCB4:??FFB4<:(4??BF1<A946>A29AA6A<?<DB>72<<B>A).<AB)9>99)
@M02352:288:000000000-CKWC8:1:1101:8786:6082 2:N:0:TAGCGCTC+TCTCTCCG
TAATCTTGCGAACGTACTCCCCAGGTGGGTTACTTATCACTTTCGCTTGGCCACTCAGTACTTAATCGTACCAAACAGCTAGTAACCATCGTTTACGGCGTGGACTACCAGGGTATCTAATCCTGTTCGCTACCCACGCTTTCGTCCATCAGCGTCAATATATTGTTAGTGATCTGCCTTCGCAATTGGTATTCTATGTAATATCTAAGCATTTCACCGCTACACTACATATTCTAACCACTTCACAATAATTCAAGACTAACAGTATCAATGGCAGTGC
+
FE,FEGGGGGGGCGGGGGGGFGGGGGGGDEGFGGGGGGFGGGGGGGGGGDGEFGGGGFGGGGGG<EG?FGGGGGFEGGGGGGGG<FGGGGGGGGFGGDGGF@@FGGGGGGGGGFGFGG,EFGGGFGGGGGGGGGGGCGGGGGFGC+@?FGFGFEGEE7FFG;FGFGGGGFFGFGGF>CGFFGGGGGGGGGCFGFF?EAFG6FFGCFF7BCBFFCFFGF?@9BFFGGFCEFFFFFEE376<DFFFFFF3.;7?5CEF<AFFFB:33<ABA><A<2;(73:9
@M02352:288:000000000-CKWC8:1:1101:9850:6110 2:N:0:TAGCGCTC+TCTCTCCG
TAATCTTGCGACCGTACTCCCCAGGCGGAATGCTTAATCCGTTAGGTGTGACACCAACAAGCATGCTTGCTGACGTCTGGCATTCATCGTTTACGGTGTGGACTACCAGGGTATCTAATCCTGTTTGCTCCCCACACTTTCGCACCTCAGCGTCAGTATCGAGCCAGTGAGCCGCCTTCGCCACTGGTGTTCCTCCAAATATCTACGAATTTCACCTCTACACTTGGAATTCCACTCACCTCTCTCGAACTCTAGACTGATAGTTTTGGAGGCCGTTCCAG
+
FGGFGGGGGGGGGGEFGGGGGGG@EGCD@@FGGGGGGGGGGGGGGGGGGEFGGGGGGGGGGGGFFGGGGGGGGGGGGGGGFGGDGGEFGGGGGGGGGGEDDFGGGGGCEGGGCFGGGCGFFGGGGGGGGGGGGGGDGGGGGGGGGGDFFFGEGGGEGCFF8BEEGFEFE=BDCEDGCDF?EGGGC6E<,4ADF?FFF4FF6CFGFF>59C3+@7?F9A@8C618DF3<EFFFFFF9:?FF3().3><><B04<>2=AF:22<)).6:(48103()45:?A)
@M02352:288:000000000-CKWC8:1:1101:27292:6123 2:N:0:TAGCGCTC+TCTCTCCG
TAATCTTGCGACCGTACTCCCCAGGCGGAATGCTTAATCCGTTAGGTGTGTCACCGAACAGTATACTGCCCGACGACTGGCATTCATCGTTTACGGTGTGGACTACCAGGGTATCTAATCCTGTTTGCTCCCCACACTTTCGTACCTCAGCGTCAGTATCGAGCCAGTGAGCCGCCTTCGCCACTGGTGTTCCTCCAAATATCTACGAATTTCACCTCTACACTTGGAATTCCACTCACCTCTCTCGAACTCTAGACTGATAGTTTTGGAGGCAGTTCCAG
+
<EGFFGGGGGEE:FGGGGGGGGGEGCCFFGGGGGGGFFGGGGGEGGGGGGFGGGGGDGGGGGGGGGGFFFGGGGGGGGGGGGGFGDGGGGGGGGGCFGGGGGGFFG?FGGGG8BFCCFGFGGGEGGGGCFGGDFGGGGGGGGGGGDGGGCGGGGG>:EAE7BGDG,DDGGFGFGGDDDGFDGEGCCGFCCEGGFFF@FFFFGFGFFFDGGFFFF?FGF<ACC@6CF)9<F?FFFBFB??0<2,(5?:BFFFFAF96<BFF>2-69<A:>B:B01>:@<A9-
@M02352:288:000000000-CKWC8:1:1101:5871:6127 2:N:0:TAGCGCTC+TCTCTCCG
TAACCTTGCGGCCGTACTCCCCAGGCGGTCAACTTAGTGCGTTAGCTGCGCCACCCACGACTCAAGGTCACAGACGGCTAGTTGACATCGTTTACGGCGTGGACTACCAGGGTATCTAATCCTGTTTGCTCCCCACGCTTTCGTGCCTCAGTGTCAGTATTTGTCCAGGTAGCCGCCTTCGCCACTGATGTTCCTTCCAATCTCTACGCATTTCACCGCTACACTGGAAATTCCACTACCCTCTACAATACTCTAGTTTGCCAGTTCAAAATGCAGTTCC
+
FGGGGGGGGGGGGGGGGGFGGGGGFFEGGGGGGGGGGGGGGGGGGGGGGGGGGGGGGGEGGGGGGDFGGGGGGGGGGGGGGGGGFGGGGGGGGGGGGGGFFGGGGGGGGGDGGFGGGGAFGGGGGGGGGGGGGGGGGGGGGGGGECCGGFGG9CEGGGGFGGGGGG?CGGFGGGCDDGGFFGGCDFGGC@CFFFFFEFA7@DA@CFFCD5BCFF?FG>>BBF25CF1*4?F6F84>A:BBFBFFFFB229:<?><B9AFAB7<?7<<25228<B*)1:<A
@M02352:288:000000000-CKWC8:1:1101:22005:6148 2:N:0:TAGCGCTC+TCTCTCCG
CAATCTTGCGATCGTACTCCCCAGGTGGGACACTTATCACTTTCGCTTAGTCACTGAGATAAATCCCAACAACTAGTGTCCATCGTTTACGGCGTGGACTACCAGGGTATCTAATCCTGTTCGCTCCCCACGCTTTCGTCCATGAGCGTCAGTACATACGTAGTAGACTGCCTTCGCAATCGGTATTCTGTGTAATATCTATGCATTTCACCGCTACACTACACATTCTATCCACTTCCATATGACTCAAGTCAACCAGTATCAAAGGCAGTTCCATAGTT
+
GGGGGGGGGGGGGGGGGGGGGGGGGGGGGGGFFGGGGGGGGGGGGGGGEFGGGGGGGGGGGGAFGGGGGGGGGGGGGFGGGGGGGGGGGGCFGEGGGGGGGGGGGGGGGGGGGGGGGGGGGGGGGGGGGGGDGGGGGGGGGGGGGGGGGGGGGDGGGGGGGGGGGCFFCDFGGGGGGG>DFGGGGGGGGGGGGCFEEFFGFGFGCFFGFGFGGFFEGABFFFFF=4?GFFFFFFFFFFFFFCECC46CFF<EEEFFFFFBFABFFAB:B?B?BFF<BF7A<
@M02352:288:000000000-CKWC8:1:1101:10244:6156 2:N:0:TAGCGCTC+TCTCTCCG
CAGTCTTGCGACCGTACTCCCCAGGTGGGATACTTATCACTTTCGCTTAGTCACTGAACTTATGCCCAACCACTAGTCTCCATCGTTTACGGCGTGGACTACCAGGGTATCTAATCCTGTTCGCTCCCCACGCTTTCGTCCATGAGCGTCAGTACCTACTTAGTAGACTTCCTTCGCCATCGGTATTCTAAGTAATATCTATGCATTTCCCCGCTACACTACTTACTCTATCTACTTCCGTATAACTCAAGTCCACCCGTATCAAAGGCAGTTCCATCG
+
FBCFGGGGG@@FEEGGFGGGGGFFGGGG@FF<EFGC<C,EFFGGGFGC:EEFFG,,C6CFFF6:C5E<7@7,CFC=E?6?F9EF,D<D,C=:44@+=+B9,BDE,+8,,9<E,,99EG,9EF+4:8>=8=>+C+3A9>=BC+,3@8ECEGC>,7,,5,@,@,,@9,,73,>EEACFG5*:A;*13;=<7:F+=/+098BFAG6:*B=CD94;).35E63.4A>:7+.@6A61::CF)97;@13)9C242().6)-/3()-(.464A)(4((4:>F<46-
@M02352:288:000000000-CKWC8:1:1101:13563:6163 2:N:0:TAGCGCTC+TCTCTCCG
TAACCTTGCGGCCGTACTCCCCAGGCGGTCAACTTAGTGCGTTAGCTGCGCCACCCACGACTCAAGGTCACAGACGGCTAGTTGACATCGTTTACGGCGTGGACTACCAGGGTATCTAATCCTGTTTGCTCCCCACGCTTTCGTGCCTCAGTGTCAGTATTTGTCCAGGTAGCCGCCTTCGCCACTGATGTTCCTTCCAATCTCTACGCATTTCACCGCTACACTGGAAATTCCACTACCCTCTACAATACTCTAGTTTGCCAGTTCAAAATGCAGTTCC
+
GGGGGGGGGGGGGGEEGGGGGGGGGGGGEGGGGGGGGGGGGGGGGGGGGGGGGGGGGGGCFGGGFGGFGEFFFGGCFGGGGGGGFGFGGEGGGGGGEFGGGGDGGGGGGGGGGDGGGGFGGGGGGGGGGGGGFGGGCDEGGGGEDEGFGGGGGGGGGGDGFGGGGGFGCFCFCFGGGGGF>GGEGGGF@GFFFFFFFF6@FF6CE7CGDCDG7ACFGDB9>EFF:D?FB4B4@?9>A7BFFFFFAA4?AA?F?F<7<4@4>AA7:46<<><A2:B<@AAA
@M02352:288:000000000-CKWC8:1:1101:27766:6174 2:N:0:TAGCGCTC+TCTCTCCG
TAATCTTGCGACCGTACTCCCCAGGCGGTCTACTTAACGCGTTAGCTCCGAAAGCCACGGCTCAAGGCCACAACCTCCAAGTAGACATCGTTTACGGCGTGGACTACCAGGGTATCTAATCCTGTTTGCTCCCCACGCTTTCGCATCTGAGTGTCAGTGTCTGTCCAGGGGGCCGCCTTCGCCACTGGTATTCCTTCAGCTCTCTACGCATTTCACCGCTACAACTGAAATTCTACCCCCCTCTACAGCCCTCTAGTTCACCAGTTTCAAATGCAGTTCCG
+
@FGFGGGGGGGGGGCFGGGGGGGFGGGFFGGGGGGGGGGGGGGGEFGGFEGGGGGGGGDGGDEGGGGGGGGGGGEGGGGGFGGGD<FGFCFFFGGGGGGEEEGFFGGFGGGGFGGGFGGFGFFGGGGGGGGGFGGGGGGGGGGDGCE+EFFGGFFFEEFGFGGGGFFFCEEGGGGGGDDFF3EGGF6@EGGGC5CCDF***99*,9=FD=)7C@AFC)13;E)199>GA?@FFFDAA?29>;<48AA7:(3(.3./.:?A>2<8)6))4)6<)68<@46<(
@M02352:288:000000000-CKWC8:1:1101:25420:6194 2:N:0:TAGCGCTC+TCTCTCCG
CAATCTTGCGATCGTACTCCCCAGGTGGGACACTTATCACTTTCGCTTAGTCACTGAGATAAATCCCAACAACTAGTGTCCATCGTTTACGGCGTGGACTACCAGGGTATCTAATCCTGTTCGCTCCCCACGCTTTCGTCCATGAGCGTCAGTACATACGTAGTAGACTGCCTTCGCAATCGGTATTCTGTGTAATATCTATGCATTTCACCGCTACACTACACATTCTATCTACTTCCATATGACTCAAGTCAACCAGTATCAAAGGCAGTTCCATAGTT
+
FFFGGGGGGGGGEFGGGGGGGGEFFEFGEFGGGGGGGGFGDFFGGGGG@FFGGGGFGGDGCFEECFGDEFDGGGFFGGGGGGGGGGGGGGCF=FFGDGGGGGFDGCBFFGGGGGGGGGGGGF7CC<FFEGG@FB=DGGGGGDGGC@CDGDGGFGDFGGFGGG,CCD9>E@FGGGGGGC>DFC8?FGGGGGG7F6@E4=BCFGFF?FA:CFA*8A9EGABEEF@FFCC=6AF@A7CEFFE95)<C?C<<5;@EE<EFD0A<AA4)6))(1((4:AFFFF0<<
@M02352:288:000000000-CKWC8:1:1101:9703:6224 2:N:0:TAGCGCTC+TCTCTCCG
TAACCTTGCGGCCGTACTCCCCAGGCGGTCAACTTAGTGCGTTAGCTGCGCCACCCACGACTCAAGGTCACAGACGGCTAGTTGACATCGTTTACGGCGTGGACTACCAGGGTATCTAATCCTGTTTGCTCCCCACGCTTTCGTGCCTCAGTGTCAGTATTTGTCCGGGTAGCCGCCTTCGCCACTGATGTTCCTTCCAATCTCTACGCATTTCACCGCTACACTGGAAATTCCACTACCCTCTACAATACTCTAGTTTGCCAGTTCAAAATGCAGTTCC
+
DFEFGGGGGGGGGGGGGFGGGGGDGGEGFGGGGGGGEGGGGGGGGGGGGGGGGGGGFGGDGGGE,CFFGFG,CFFCGFFGGGGGGGGGGGGGGGGGDGGGGGGGGGGGDFGEGGGGFGGGGGGGGGGGGGGGGGCFGGCGGGGGGGGCFGGGFFGGGG9BEGFGGG*8CGEGGGDGDDGFFGGCDFG<FGEGGFFF@FFCFGFGCFFCD5>DGFFFGE929E>FCC?CBFFFFFAB<>:?F>?(-)))6)55):-9<)=92A4:?FFA)68<2:6)95<2
@M02352:288:000000000-CKWC8:1:1101:6755:6298 2:N:0:TAGCGCTC+TCTCTCCG
CAATCTTGCGATCGTACTCCCCAGGTGGGACACTTATCACTTTCGCTTAGTCACTGAGATAAATCCCAACAACTAGTGTCCATCGTTTACGGCGTGGACTACCAGGGTATCTAATCCTGTTCGCTCCCCACGCTTTCGTCCATGAGCGTCAGTACATACGTAGTAGACTGCCTTCGCAATCGGTATTCTGTGTAATATCTATGCATTTCACCGCTACACTACACATTCTATCTACTTCCATATGACTCAAGTCAACCAGTATCAAAGGCAGTTCCATAGTT
+
GFGGGGGGGGEGGGFGGGGGGGGGGGGGGFGGGGGGGGGGGGGGGGGGGGGGGGGGGGGGGGGGGGGGGGGGGGGGGGGGGGFGGGGGGGGGGGGGGDGGGGGGGGDGGGGGGGGGGGGGGGGGGGGGGGGCFGFGGGGGGGGGGGGDEGGDGGGGGGGFFGGGGGGGGGGGGGGGGDGFFGGGGGGGGGGFGFFE<FFG6@EFFFFGGGFGGFFFGFFFFFEFGDCGFFFFFFFFFFFFFF?ECFFEF@FFFFEF@FFA9><>AAABF:?B<2@>FA2<A
@M02352:288:000000000-CKWC8:1:1101:18891:6415 2:N:0:TAGCGCTC+TCTCTCCG
TAACCTTGCGGCCGTACTCCCCAGGCGGTCTACTTAATGCGTTAGCTTTGAAAAACAGAACCGAGGTTCCGAGCTTCTAGTAGACATCGTTTACGGCGTGGACTACCGGGGTATCTAATCCCGTTTGCTCCCCACGCTTTCGTACATGAGCGTCAGTGTTGACCCAGGTGGCTGCCTTCGCCATCGGTATTCCTTCAGATCTCTACGCATTTCACCGCTACACCTGAAATTCTACCACCCTCTATCACACTCTAGTTTGCCAGTTCGAAATGCAGTTCCC
+
FFAFFGGGGGGGGGFGGGGGGGGCGGGGGGGGGGGGGFGGGGGGGGGGGGG9FE,CEGGGGGGGGGGGGGGGECGGGGGGGGGGGGFGGFFGFGDGGGGGGEGGGGGGGGDGGGGF;DFGFGDFGGGGGGGFGCFCEGGGGGGGGDFFGEFEGGGEGGGGGC9FFFG5CC5EFEDGGGGFFGG=</:CFFGFGFFFEFFCAFFFFFF3CC7DFFDF*8>F>=??CG<CA?7=FFBF?F0<<::B<<AF>BBBAB<9<B=9<A?FFFF038(.-67<F).)
@M02352:288:000000000-CKWC8:1:1101:26611:6477 2:N:0:TAGCGCTC+TCTCTCCG
TAACCTTGCGGCCGTACTCCCCAGGCGGTCAACTTAGTGCGTTAGCTGCGCCACCCACGACTCAAGGTCACAGACGGCTAGTTGACATCGTTTACGGCGTGGACTACCCGGGTATCTAATCCTGTTTGCTCCCCACGCTTTCGTGCCTCCGTGTCAGTATTTGTCCAGGTAGCCGCCTTCGCCACTGATGTTCCTTCCAATCTCTACGCCTTTCACCGCTACACTGGACATTCCACTACCCTCTACAATACTCTAATTTGCCAGTTCAACTTGCAGTTCC
+
9FEFDGGGGEGGEFGGGGGGGGGGGFGGFGEGGGGGEFGGGGGFGGGGGGGGGGGGGGGEF@CFDFGGGFGC?FC:FFCC=FFCD<FEE:FFG7<8CEBFEGGGDDCG,=FE7CFG93C;3F<FCGGGFCCFGG:BECCEF98F>8E8<,:CCC>?CCAFFGGGGG;8CF;ECFCDGC<40>E5*070>CEGFFFFEFF7+9@;6:6*)*)9784=F3730.)7:C?F(9BF?B)65?F0:2(32:4>B))6<<A*540<<AFF?D))...))662@644
@M02352:288:000000000-CKWC8:1:1101:19450:6501 2:N:0:TAGCGCTC+TCTCTCCG
CATTCTTGCGAACGTACTCCCCAGGTGGGATACTTATCACTTTCGCTTAGTCACTCAGTCCGAAAACCAAACAACTAGTATCCATCGTTTACGGCGTAGACTACCAGGGTATCTAATCCTGTTCGCTACCTACGCTTTCGTCCATCAGCGTCAATATATTGTTAGTGATCTGCCTTCGCAATCGGTATTCTATGTAATCTCTAAGCATTTCACCGCTACACTACATATTCTAACCACTTCACAATAATTCAAGACATACAGTATCAATGGCAATTCTATGG
+
GGGGGGGGGGGGGGGGGGGGGGGGGGFGGGGGGGGGGGGGGGGGGGGGGGGGGGGGGGGGGGGGGGGGGFGGGGGGGGGGGGGGGGDGGGGGEFGGGGGGGGGGGGGGGGGGGGGGGGGGGGGGGGGGGGGGGCFGGGGGGGGGGGGGGGGGGGGGGGGGGGGGGGGGGGGCGGGGG7DDFGGGDEGGGGGGGCFFFFFGFGFG7FFGFGFGGFFFGEB@FFFFGGEGFFF=:FFFFFF8<EEFEFFEEFFFE<;FB)/35>DAFFFAA(23?BF>?AB>2
@M02352:288:000000000-CKWC8:1:1101:17628:6549 2:N:0:TAGCGCTC+TCTCTCCG
TAACCTTGCGGCCGTACTCCCCAGGCGGAATGCTTAATCCGTTAGGTGTGTCACCGAACAGTATACTGCCCGACGACTGGCATTCATCGTTTACGGCGTGGACTACCAGGGTATCTAATCCTGTTTGCTCCCCACGCTTTCGTGCCTCAGTGTCAGTATTTGTCCAGGTAGCCGCCTTCGCCACTGATGTTCCTTCCAATCTCTACGCATTTCACCGCTACACTGGAAATTCCACTCCCCTCTACAATACTCTAGTTTGCCAGTTCAAAATGCAGTTCCCA
+
CGGGFGGGGGGGGGGGGGGGGGGGGGGGGGGGGGGGGG<FGGGGGFGGGGFGGGGGGCFGGGGGCFEEGGGEGGGDDFEC@AEFGCDAFGCFF<FFEGGG>CBFFG@8DGDGFGDF,CFAFGFGGG8=ED@FG@FGGGGGGGGGGB9?CFCFGF:FGGGG9FFCD;FCEFCGGGGGGGC>EDEG<C+<FFGFCEF<FFFDAFFGFF5CD5=CGCFFEFFFFF:FD9:<)1*7=*92(4<:1:?7AA?F9?D?4<A8<:06)62:>4A9A).).<=<4)44)
@M02352:288:000000000-CKWC8:1:1101:22629:6567 2:N:0:TAGCGCTC+CCTCTCCG
TAACCTTGCGGCCGTACTCCCCAGGCGGTCAACTTAGTGCGTTAGCTGCGCCACCCACGACTCAAGGTCACAGACGGCTAGTTGACATCGTTTACGGCGTGGACTACCAGGGTATCTAATCCTTTTTGCTCCCCACGCTTTCGTTCCTCAGTGTCCGTATTTGTCCCGGTACCCGCCTTCCCCACTGATGTTCCTTCGAATCTCTACGCATTTCCCCCCTACACTGGCCATTCCACCACCCTCTACACTACTCTAGTTTGCCCGTTCTAAATGCAGTTAC
+
,EFGAGGGGED@FGGGGGGGGGGGG8FE:+6EGGGGDCFG7FF:FGGG8:FGGGGGGGG7FGGG8,,CF<F9,B<+87F>EFFEA5B,,4BFG7E:+++@>F+=<=3F,:CE<<@=3,E@,E,,7EG7,;=<FG7<3:4CGA3@,6D;2,@@,=,,4>,>DEFD;D,>EGG*2A)):*>/)00:C6C>9@9:+9AEF))2//;73+:*8/5DG6)*;),,(0,7*2,*()/1/9).(.(-8613)6)(.8?A>>B*:>?448,(,:7(6<A4<)7)05)6
@M02352:288:000000000-CKWC8:1:1101:16918:6587 2:N:0:TAGCGCTC+TCTCTCCG
TAATCTTGCGACCGTACTCCCCAGGCGGAATGCTTAATCCGTTAGGTGTGTCACTGAACAGTATACTGCCCGACGACTGGCATTCATCGTTTACGGTGTGGACTACCAGGGTATCTAATCCTGTTTGCTCCCCACACTTTCGTACCTCAGCGTCAGTATGGAGCCAGTGATCCGCTCTCGCCACTGGTTTTCCTCAAAATATCTACGTATCTCATCTCTACACTTGGTATTCCACTCACCTCTTCCGAACTCCAGACTGATAGTCTTGGGGACATTTACAG
+
,BAFFGGGGGGGGGGGGGGGGGGGG8FEG7F,FFFG966ECGG@FBF,5BEGGG,FFE,,:6E?,CF,CD<CE7>++=>BEF,,<FF9<DE+AA+BBFCE:,B=?D<B=77F=FF9,E,,8=C,A5AE3@FDFDE7BDD9ECGGFG:81@,@8@3AFGD,,@7C5,@@,7,>,@C***;5>*=*6,,1,,4=;?656*;CFGF=):3*21)2@+)2;+)9;:38+;)*)3;AFF9;1((//=2))-13166)))(/3)/))))6).)))(-(,(*./..))
@M02352:288:000000000-CKWC8:1:1101:13802:6626 2:N:0:TAGCGCTC+TCTCTCCG
TAACCTTGCGGCCGTACTCCCCAGGCGGTCAACTTAGTGCGTTAGCTGCGCCACCCACGACTCAAGGTCACAGACGGCTAGTTGACATCGTTTACGGCGTGGACTACCAGGGTATCTAATCCTGTTTGCTCCCCACGCTTTCGTGCCTCAGTGTCAGTATTTGTCCAGGTAGCCGCCTTCGCCACTGATGTTCCTTCCAATCTCTACGCATTTCACCGCTACACTGGAAATTCCACTACCCTCTACAATACTCTAGTTTGCCAGTTCAAAATGCAGTTCC
+
FGGGGGGGGEGGGGEGGGGGGGGGGGGGGGGGGGGGGGGGGGGGGGGGGGGGGGGGGGGGGGGGGGGGGFGGGGGGGGDGGGGFGGGGGGGGGGGGDGFEGGGGGGGGGGGGGGGGGGGGGGGGGGGGGGGGGGGGGGGGGGGGFGGGGGGGGGGGGGGGGGGGGGDGCGGGGGDGGGGFFGGGGGGCFGGGGFFFFFFGFGF:CFFGGGDGGFFFGFF;>FFFGFFGFFFFF?BD>BFFFF:BABFFD4?D7AAFFFFFFDD>?AD)55AF<:0)=BA>
@M02352:288:000000000-CKWC8:1:1101:5585:6666 2:N:0:TAGCGCTC+TCTCTCCG
TAACCTTGCGGCCGTACTCCCCAGGCGGTCTACTTATCGCGTTAGCTTCGCTACCCACGGATTAACTCCACAAACAGCTAGTAGCCAGCGTTTACGGTGTGGACTACCAGGGTATCTAATCCTGTTCGCTCCCCACCCTTTCGCACATGAGCGTAGGTTACTGCCCAGGGAGTCGCCTTCGCCCCTGATGTTCCTCCAGATATCTACGAATTTCCCCGCTACACCTGGAATTCCACTACCCTCTCCAAAACTCTAGCCTCCAAGTTCTAAGTGCAATCCC
+
FFG@EFGGGGGGGGGGGGGGGGGGGGGGF7F6CFGGC<CFGGGGG,FF9F7CFG,,C:FE+48EE,AFA,,AFEF=E8AEFC<B,5=<76FG:<<F:F=CFD,4,4F,BFG763A=@F<DF;?<FG,BEG,CFC:>+3@CEAE++@*=9,,48;***6?9;;@2>D72>C*B:85CCD4*6C*/:CGE;+>CC<+)(;6*=C++.++**/8C7*)90)3217)74*5984?4=7)..(5:0)-(.8A:-:<)).-/)4*(4((.4<)-)4).))*)9)(4
@M02352:288:000000000-CKWC8:1:1101:11057:6689 2:N:0:TAGCGCTC+TCTCTCCG
TAACCTTGCGACCGTACTCCCCAGGCGGGAAGCTTAATGCGTTAGCTGCGCCACCCACGACTCAAGGTCACAGACGGCTAGTTGACATCGTTTACGGCGTGGACTACCAGGGTATCTAATCCTGTTTGCTCCCCACGCTTTCGTGCCTCAGTGTCAGTATTTGTCCAGGTAGCCGCCTTCGCCACTGATGTTCCTTCCAATCTCTACGCATTTCACCGCTACACTGGAAATTCCACTACCCTCTACAATACTCTAGTTTGCCAGTTCAAAATGCAGTTCC
+
GGGGGGGGGGGGGGGGGGGGGGGGGGGGGGGGGGGGGGGGGGGGGGGGGGGGGGGGGGGGGGGGGGGGGGGGGGGGGGGGGGG<FGGGGGGGGGGGGGGGGGGGGGGGGGGGGGGGGGFGGGGGGGGGGGGGGGGGGGGGGGGGGGGDGGDFFGGGGGFGGGGGGGGGGGGGGGGGGGGFFGGEGGGFGGGGGFFFFFFFFGFGFFFGGEFGFFFFGFFFFF2?GG?GBFFFFFFFF?FF<?BFFF<?<)5>?AB6<DFFB<>0?<BAAB<ABB@)16>F
@M02352:288:000000000-CKWC8:1:1101:18463:6702 2:N:0:TAGCGCTC+TCTCTCCG
TAACCTTGCGGCCGTACTCCCCAGGCGGTCTACTTATCGCGTTAGCTTCGCTACTCACGGCTTAAAGCCACAAACAGCTAGTAGACAGCGTTTACGGTGTGGACTACCAGGGTATCTAATCCTGTTCGCTACCCACACTTTCGCACATGAGCGTCAGTCTTTGGCCAGGGAGTCGCCTTCGCCACTGATGTTCCTCCAGATATCTACGCATTTCACCGCTACACCTGGAATTCCACTCCCCTCTCCAAGACTCTAGTCTGCCAGTTCTAAATGACCATCC
+
EGGGGGGGGGGGGGGGGGGGGGGGGGGGGGGGGGGGGGGGGGGGGGGGGGGGGGGGGGGGGGGGGGGGGGGGGGGGCGGFGGGFGGGGGGGGGGGGGGGGGGGGGGGGFDGGGGGGGFGGGGGGGGGGGGGGGGGEEGGFGGGGGEGGFCFGGGGGGGGGGG@CFGCFGGDGGGGGGGGFFDEGGGGGGGGFCEFEFFAFFGC7?=FGGGFGGFFFGDFF9B?:FG?F?FF?F?9<9<?BBB?<BFF?<?<<B4)/6<44<<)5>B<)-46A25??)5:8
@M02352:288:000000000-CKWC8:1:1101:4776:6713 2:N:0:TAGCGCTC+TCGCTCCG
TAACCTTGCGGCCGTACTCCCCAGGCGGTCTACTTATCGCGTTAGCTTCGCCACTAAGTCATTACAACCCAACGGCTCGTAGACATCGTTTACGGCGTGGACGACCAGGGTATATACTCCTGTTTGCTCCCCACGCTTTCTCACCTCAGTGTCAGTATCAATCCAGAGTGTCGCCTTCGCCACTGATGTTCCTTCCTATATCTTCTACGTTCACCGCTACACAGGCAATTCCCCCCTCATCTCTCGTACTCTTGCCTGCCAGTATCGGGGGCAATTCCAA
+
FFFBEGGGGG7EGEGGGGGGGGGGGGGG6+8,CFGGGGGGGGGGGGGGGF,CFGF=F,<66BF?,C<CEGFGGC+@+++8BF+5,,C=A,:B5B+C:>+@:3+@>+F,+3D,8,,3,6,3@,@FG<,,,8++3@<F*8*@,33;,,,;,6><E,,5>2,@;F92,,,2?,6,**/88;55)*=+*+49<C+1@?=377++++1+)+++*2.**17)87292?).*74*(19/*)-131()6>2),-:BFF9)).)):<4,8:446),((((((()594):
@M02352:288:000000000-CKWC8:1:1101:23799:6732 2:N:0:TAGTGCTC+TCTCTCCG
TAACCTTGCGGCCGTACTCCCCAGGCGGTCTACTTATCGCGTTAGCTTCGCTACTCACGGCTTAAAGCCACAAACAGCTAGTAGACAGCGTTTACGGTGTGGACTACCAGGGTATCTAATCCTGTTCGCTACCCACACTTTCGCACATGAGCGTCAGTCTTTGGCCAGGGAGTCGCCTTCGCCACTGATGTTCCTCCAGATATCTACGCATTTCACCGCTACACCTGGAATTCCACTCCCCTCTCCAAGACTCTAGTCTGCCAGTTCTAAATGACCGTCC
+
FFFGGGGGGGDGEGGGGGGGGGFEGGGCFGGGGGGGGGFGGGGGGGGGGGGGGGGGCGGDGGGG,A?FGCGECFGGGFGGFGGGGGGFGGGEGGGGGGGGGGFGGGGGGGG>FGGGGGGGGGGGGGGGGGGGGGGGGGGGGGDGGGGF69DEEGGGGGGGGGGGGGGFDGF5EGGGGGDFFGGGGGG?E+AFG61>3A;DF+;:<FF3C=>GGFEFFD>F>EDFGG?G(6?4=BAFF?:6<?:0,42:?08ADF4=))@<>?>?:942>4:4))9?:-84
@M02352:288:000000000-CKWC8:1:1101:17519:6745 2:N:0:TAGCGCTC+TCTCTCCG
TAATCTTGCGACCGTACTCCCCAGGCGGAATGCTTAATCCGTTAGGTGTGTCACCGAACAGTATACTGCCCGACGACTGGCATTCATCGTTTACGGTGTGGACTACCAGGGTATCTAATCCTGTTTGCTCCCCCCACTTTCGTACCTCAGCGTCAGTATCGAGCCAGTGAGCCTCCTTCGCCACTGGTGTTCCTCCAAATCTCTACGAATTTCCCCTCTACACTTGGAATTCCACCCCCCTCTCTCGAACTCTAGACTGATAGTTTTTGAGGCAGTTC
+
GGGGGGGGGGCGGGGGGGGGGGGGGGGEGGGGGGGGGGFGGGGGGGG9FCFDGGGGGGGEDF?FDFGAGFFGCCGEGEGCG<FFFFFGEGFG+?CFGGCG7EGF8,B?EEGGGGGF;D?AEGGGGGGFFGGGG+CGEGGCEGGCEEACGGGGCECCFFFA@@BEG:,DF:DGG,9;CFGFFG*=6<,<@CGGC?FDFA+:*;A+66)9973:7+/89A;@E6:4CF0069<F=46(((--,((27?::?624)6.*).906))).5<(7::?(3).0-
@M02352:288:000000000-CKWC8:1:1101:23730:6745 2:N:0:TAGCGCTC+TCTCTCCG
TAACCTTGCGGCCGTACTCCCCAGGCGGTCTACTTATCGCGTTAGCTTCGCTACTCACGACTTAAAGTCACAAACAGCTAGTAGACAGCGTTTACGGTGTGGACTACCAGGGTATCTAATCCTGTTCGCTACCCACACTTTCGCACATGAGCGTCAGTCTTTGGCCAGGGAGTCGCCTTCGCCACTGATGTTCCTCCAGATATCTACGCATTTCACCGCTACACCTGGAATTCCACTCCCCTCTCCAAGACTCTAGTCTGCCAGTTCTAAATGACCATCC
+
GGGGGGGGGGGGGGGGGGGGGGGGGGGGGGGGGGGGGGGGGGGGGGGGGGGGGGGGGGGGGGGGGGGGGGGGGGGGGGGGGGGGGGGGGGGGGGGGGGGGGGGGGGGGGGGGGGGGGGGGGGGGGGGGGGGGGGGGGGGGGGGGGGGGGGGGGGGGGGGGGGGGGGGFGGGGGGGGGGGFFGGGGGGGG?FGGFFFDFFGACFGFFFFGEFGGFEFGFFFFFFFGGFGFFFFFFAA<BFF?:?:?(.570:B?BFFA<=<A?B7?BFFF<2<AFF::0(4
@M02352:288:000000000-CKWC8:1:1101:6367:6796 2:N:0:TAGCGCTC+TCTCTCCG
CAGTCTTGCGACCGTACTCCCCAGGTGGGATACTTATCACTTTCGCTTAGTCACTGAGTCGAAACCCAACAACTAGTATCCATCGTTTACGGCGTGGACTACCAGGGTATCTAATCCTGTTCGCTCCCCACGCTTTCGTCCATGAGCGTCAGTACATATGTAGTAGACTGCCTTCGCAATCGGTATTCTGTGTAATATCTATGCATTTCACCGCTACACTACACATTCTATCTACTTCCATATGACTCAAGTCAACCAGTATCAAAGGCAGTTCCATAGTT
+
GGGGFGGGGGDGGGGGGGGGGGGGGGGGGGGGGGGGGGGGGGGGGGGGGGGFGGGGDCGGGGGGGGGGGGGGGGGFGGGGGGGGGGGGGGDGGGGGGDGGGGGGGGGGGGFGGGGGGGGGGGGGGGGGGGGGGGGGGGGGGGFGGFFGGEGGGGGGGFGGGGGGGGGBCFDGGGGGD4DEFFEGGGGGGGGGGEFEEFFGFGFGCFFGGGCGCEBDGFFFFFFFFFC7CAFFFFEEFF3>EFFFFFFFF:?FFA<??<)6<A><<A20::BBBFB9FFDAA
@M02352:288:000000000-CKWC8:1:1101:17033:6799 2:N:0:TAGCGCTC+TCTCTCCG
CAATCTTGCGATCGTACTCCCCAGGTGGGACACTTATCACTTTCGCTTAGTCACTGAGATAAATCCCAACAACTAGTGTCCATCGTTTACGGCGTGGACTACCAGGGTATCTAATCCTGTTCGCTCCCCACGCTTTCGTCCATGAGCGTCAGTACATACGTAGTAGACTGCCTTCGCAATCGGTATTCTGTGTAATATCTATGCATTTCACCGCTACACTACACATTCTATCTACTTCCATATGACTCAAGTCAACCAGTATCAAAGGCAGTTCCATAGTT
+
GGGGGGGGGGGGGGGFGGGGGGGGGGGGGGGGGGGGGGGGGGGGGGGGGGGGGGGGGGGGGGGGGGGGGGGGGGGGGGGGGGGGGGGGGGGGGGGGGGGGGGGGGGGGGGGGGGGGGGFGGGGDGGGGGGGGGDGGGGGGGGGGGGGGGEGGGGGGGGGGGFFGGFGGGGGGGGGGGGGFFGDGGGGGGGFDGFFFFFFGFGFGCCFGDFFGGEFFGFDCEF@FGGFGFFFFFFFFFEEC<6<?EC?4EEEFFFFF;;4945<ADFA?:B:?BFFBFF?FF
@M02352:288:000000000-CKWC8:1:1101:19021:6820 2:N:0:TAGCGCTC+TCTCTCCG
TAATCTTGCGACCGTACTCCCCAGGCGGAATGCTTAATCCGTTAGGTGTGTCACCGAACAGTATACTGCCCGACGACTGGCATTCATCGTTTACGGTGTGGACTACCAGGGTATCTAATCCTGTTTGCTCCCCACACTTTCGTACCTCAGCGTCAGTATCGAGCCAGTGAGCCGCCTTCGCCACTGGTGTTCCTCCAAATATCTACGAATTTCACCTCTACACTTGGAATTCCACTCACCTCTCTCGAACTCTAGACTGATAGTTTTGGAGGCAGTTCCAG
+
GGGGGGGGGGGGGGGGGGGGGGGGGGGGGGGGGGGGGGGGGGGGGGGGGGGGGGGEGGGGGGGGGGGFGGGGGGCGGGGGGGGGGGGGGGGGDGGGGGGGGFGGGGGGGGGGGGGGCFGGGGGGGGGGGGGGGGGEGGGGGGGGGEGG7FGGGGGGGADGGGGGGGFGGGFFG5CGGDFFEGEEGGCE6FGGG?@@FF=FFGFGFFFGGGFGGFEFEFFF9ADAGFFCAFFFFFF22(:BBF?FFF<03:BFD2.=AAFB99:AABA017:BF0>:?99A6
@M02352:288:000000000-CKWC8:1:1101:26931:6836 2:N:0:TAGCGCTC+TCTCTCCG
TAACCTTGCGGCCGTACTCCCCAGGCGGTCAACTTAGTGCGTTAGCTGCGCCACCCACGACTCAAGGTCACAGACGGCTAGTTGACATCGTTTACGGCGTGGACTACCAGGGTATCTAATCCTGTTTGCTCCCCACGCTTTCGCATCTGAGTGTCAGTGTCTGTCCAGGGGGCCGCCTTCGCCACTGGTATTCCTTCAGATCTCTACGCATTTCACCGCTACACCTGAAATTCTACCCCCCTCTACCGCACTCTAGTTCACCAGTTTCAAATGCATTTCC
+
EFGGGGGGGGGGEEGGGGGGGGGGGGGGGGGGGGGGGFFGGGGGGGGGGGGEGGGGGGGGGGGFGGGGGGGGGGGGGGGD8FFGGGGGGGFFFGGEGGDGGGGGGFGGGGGGGGGGGGGGGGGGGGGGFDEGGGGGGGGGGGEEGCC7CBEEGGGFEGFF@FGG;F@FFGCEGG3DGGDFFGGEGFFCEFGGGCFFF?F7=46*.9@FD5BDC@A79>1-3@3?CG:F)*=B@F4<<<BF;B<:FF)1670(5)-*:58<>BF<A2<99<2AAFF2FFF2
@M02352:288:000000000-CKWC8:1:1101:4056:6843 2:N:0:TAGCGCTC+TCTCTCCG
CAATCTTGCGATCGTACTCCCCAGGTGGGACACTTATCACTTTCGCTTAGTCACTGAGATAAATCCCAACAACTAGTGTCCATCGTTTACGGCGTGGACTACCAGGGTATCTAATCCTGTTCGCTCCCCACGCTTTCGTCCATGAGCGTCAGTACATACGTAGTAGACTGCCTTCGCAATCGGTATTCTGTGTAATATCTATGCATTTCACCGCTACACTACACATTCTATCTACTTCCATATGACTCAAGTCAACCAGTATCAAAGGCAGTTCCATAGTT
+
GGFGGGGGGGGGGGGGGGGGGGGGGGGGGG8CFGGGGGFGGGGGGGGGGGFGGGGFGGCFA@CFGFF@FGGGGGGGGGGGGGGGCGGGGGGE@CGGEEGGGGGGFGEEBFGGGFFBFGGGEF?:FA@>EC4CF+@>FGGEE>CGCEFDGGGGGGEFGGFEGGGGCC9FGAFGGGGGGC>AAFECFGGDFGGGGEBEFFAGFGFF<CFC@9B?7):BGF@FEFEF6FEGCFA:FFFFFFFCEFCE<CEF3(7CEEEFDD)6:<9---420:<?9)9:7),::
@M02352:288:000000000-CKWC8:1:1101:10559:6928 2:N:0:TAGCGCTC+TCTCTCCG
TAACCTTGCGGCCGTACTCCCCAGGCGGTCAGCTTAGTGCGTTAGCTGCGCCACCCACGACTCAAGCTCCCCGACGGCCAGTCGTCATCGTTTTCCGCGCGGACTACCAGGGGTTCCAATCCTGTTTTCTCCCCCCGCTTTCGTTCCCTAGTCTCAGTATTTGTCCCGGTAGCCGCCCTCGCCACTGAGGTTCCTTCCTGTCTCTCACCCTTTCCCCTCCTCCACCGTAAATCCCCCACCCTCTTCCATACTCCAGTTTTCCAATTCAAATTGCCGGTCC
+
CFFFCFGGGFFEFGGGGFCFGGGGG,@C@C,,CFGG96CFEGG@CGG9<F+BFGFGG7F+C,?,9:,CF<F=:++++8+8::,88<+,5,4BF+5,+3++868>+,3@<C@E**33,37,,@7,7FG,,22BFG*4*4*1BA*/2;C*++*122+>;47??C+?9FA8:<B*:=)1>/>5))1:>6+9+2<F*,*.<0**/0/0)***/209F*-*;)(((),)*2,*())1*9)(((,(,(,,)6)))-3-5(,06<*).-))..5))-).))*()-13
@M02352:288:000000000-CKWC8:1:1101:4219:6970 2:N:0:TAGCGCTC+TCTCTCCG
TAATCTTGCGACCGTACTCCCCAGGCGGAATGCTTATTCCGTTAGGTGTGGCACCGAACAGTATACTGCCCGACGACTGGCATTCATCGTTTACGGTGTGGCCTACCAGGGTATCTACTCCTGTTTGCTCCCCACACTTTCGTCCCTCAGCTTCAGTCTCGAGCCCGTTAGCCGCCTTCGCCACTGGTGTTCCTCCAAATATCTACGAATTTCCCCTCTACGCTTGGAATTCCACTCACCTCTCTCGAACTCTAGCCTGCTATTTTTTGATGCAGTTCCAG
+
9<,CFGGGGGEGGGGFGGGGGGGGGGGG7:D,CFFG,CCAFGFC:,E9F@7FFGFEGGGE8F?EFGGAFD<,++4+4B:8<FBFFEFE,DFF+CCBFCFGE7,:AF,58+>>,A>@E,CFDFEGDD8DAFGFFG=CEFG98+D+>B;6,,4,@,,3@,7@>,*43*1>,*>,??DDDCF54<*AC66C*AC+;CA33)/>+38@)1)78CFGF638<><2)),5>34*)9?F=4<>?(21<()44217(.(5:46*4)0(52)-6<A(-()64)*6@A)-6
@M02352:288:000000000-CKWC8:1:1101:22513:6973 2:N:0:TAGCGCTC+TCTCTCCG
TAACCTTGCGGCCGTACTCCCCAGGCGGTCAACTTAGTGCGTTAGCTGCGCCACCCACGACTCAAGGTCACAGACGGCTAGTTGACATCGTTTACGGCGTGGACTACCAGGGTATCTAATCCTGTTTGCTCCCCACGCTTTCGTGCCTCAGTGTCAGTATTTGTCCAGGTAGCCGCCTTCGCCACTGATGTTCCTTCCAATCTCTACGCATTTCACCGCTACACTGGAAATTCCACTACCCTCTACAATACTCTAGTTTGCCAGTTCAAACTGCAGTTCC
+
GGGGGGGGGGGGGGGGGGGGGGGGGGGGGGGGGGGGGGGGGGGGGGGGGGGGGGGGGGGGGGGGGGGGGGGGGGGGGGGGGGGFGGGGGGGGGGGGGGGGGGGGGGGGGGGGGGGGGGGGGGGGGGGGFGGGGGGGGGGGGGGGGGGGGGGGGGGGGGGGGGFGGGGGGGGGGGGGGGGF>GGCCCGFGGGGGFFFFFFCFGFGFFFGC5AGGFFFGEFFFFFFGGFGFFFFFFFFFBF<BFBB<<A<A2?AFFFBBFFAB<A:?:<><A)49?B2@<:B
@M02352:288:000000000-CKWC8:1:1101:9509:6977 2:N:0:TAGCGCTC+TCTCTCCG
CAGTCTTGCGACCGTACTCCCCAGGTGGGATACTTATCACTTTCGCTTAGTCACTGAGGAAAACCCCAACAACTAGTATCCATCGTTTACGGCGTGGACTACCAGGGTATCTAATCCTGTTCGCTCCCCACGCTTTCGTCCATGAGCGTCAGTACATACGTAGTAGACTGCCTTCGCAATCGGTATTCTGTGTAATATCTATGCATTTCACCGCTACACTACACATTCTATCTACTTCCATATGACTCAAGTCAACCAGTATCAAAGGCAGTTCCATAGTT
+
GGGGGGGGGGGGGGGGGGGGGGGGGGGGGGGFGGGGGGGGGGGGGGGGGGGGGGGGGGGGGGGGGGGGGGGGGGGFFGGGGGGGGGGGGGGGGGGGGGGGGGGGFGDFGGGGGGFGGCAFGGGGGGGGGGGGGGGFGGGGGGGGGGGGGGGDGGGGGGGGGGGGGGGGGGGGGGGGGGGFFDGGCFGGGGGGGEAC<AC88DFGEAADFGFGGF@FGFFFFFFFGGFGEFF8;@EEFFAEE5C)9;CC>?F<<<DFFFFFF>DA<A<<:?FFFFF<F9:A<
@M02352:288:000000000-CKWC8:1:1101:4232:6982 2:N:0:TAGCGCTC+TCTCTCCG
TAATCTTGCGACCGTACTCCCCAGGCGGAATGCTTAATCCGTTAGGTGTGGCACCGAACAGTATACTGCCCGACGACTGGCATTCATCGTTTACGGTGTGGACTACCAGGGTATCTAATCCTGTTTGCTCCCCACACTTTCGTACCTCAGCGTCAGTATCGAGCCAGTGAGCCGCCTTCGCCACTGGTGTTCCTCCAAATATCTACGAATTTCACCTCTACACTTGGAATTCCACTCACCTCTCTCGAACTCTAGACTGATAGTTTTGGAGGCAGTTCCAG
+
CFGGGGGGGGDGEGGGGGGGGGGGGGGGGGGFGGGGGGGGGGGGGGGGGGGGGGGGGGGGGGGGGGG?FGGGGGDGGGGGGGGGGGGGGGGGGGGGFGGEGGGGGGGGGGGGGGGGGCGGGGCFFGGGGGGGGCFGGGGGGGFFGGGGGGGGGGGGGGFGGGGGGFFGFDFFGGGGGGGFEGGGGGGGGGGGGFF@FFFGFGFGFFFGFGFFD=<A6AEFFFFFGGFG>FFF@FFFFFF?>2).)287?FFFFFAFBFFFF<ABFFD:>7:BFF>?F):A5
@M02352:288:000000000-CKWC8:1:1101:19436:6990 2:N:0:TAGCGCTC+TCTCTCCG
TAATCTTGCGACCGTACTCCCCAGGCGGAATGCTTAATCCGTTAGGTGTGACACCAACAAGCATGCTTGCTGACGTCTGGCATTCATCGTTTACGGTGTGGACTACCAGGGTATCTAATCCTGTTTGCTCCCCACACTTTCGCACCTCAGCGTCAGTATCGAGCCAGTGAGCCGCCTTCGCCACTGGTGTTCCTCCGAATATCTACGAATTTCACCTCTACACTCGGAATTCCACTCACCTCTCTCGAACTCAAGACCAGGAGTTTACAAGGCAGTTCCAG
+
FGGGGGGGGEEGGFGGGGGGGGGGGGGGGGGGGGGGGGGGGGGGGGGGGG9FFGGGGGDFGGGGFGGGFFGGGGCFGGGGGFGGGFGGGGGGGGDGGFGGGGGGGGG8FGGGGGGGGFGGGGGGGGGGGGFGGGE:EGGGGGGEGGGGGGGDGGEEGEFGGGGDGGGEFGFFGGGGGGGFFGGGGGGCEFGGGFFFFDFGFFFGFFFGGGFGGFEBCF37CC@AFF052>FFF*65:(2<)4)(5?B0(3:AF44=??:??:618A))).4((.).9466-
@M02352:288:000000000-CKWC8:1:1101:6558:7091 2:N:0:TAGCGCTC+TCTCTCCG
TAATCTTGCGACCGTACTCCCCAGGCGGTCTACTTAACGCGTTAGCTCCGAAAGCCACGGCTCAAGGCCACAACCTCCAAGTAGACATCGTTTACGGCGTGGACTACCAGGGTATCTAATCCTGTTTGCTCCCCACGCTTTCGCATCTGAGTGTCAGTGTCTGTCCAGGGGGCCGCCTTCGCCACTGGTATTCCTTCAGATCTCTACGCATTTCACCGCTACACCTGAAATTCTACCCCCCTCTACAGCCCTTCAGTTCACCAGTTTCAAATTCAGTTCC
+
9BDFGGGGGGGCFGEGGGGGGGGGGFGGFGGGGGGGF9FEGGGGGGGGGGGGFCGFG@FEFBFGDFGGFCGGGDCBDGGCFGGG,AFEEFGGGFGCGGEFDGGGGGGGGFGGFCABFGGFFGFFGGFGGGGGGGGG78;EGCCEGCGGCCFGD;DCFGCFGGGGGGGGFFEGEGGGGCDF5CEGGFGGFCCGCCAEFF=7909CAFFFG*<DCFBFCB;99><FGF0F76@===9<B1:6>9??><A:>(-,((.9<B64)44,699)-4..))*6FA>4
@M02352:288:000000000-CKWC8:1:1101:6861:7105 2:N:0:TAGCGCTC+TCTCTCCG
TAACCTTGCGGCCGTACTCCCCAGGCGGTCAACTTAGTGCGTTAGCTGCGCCACTCACGTCTCAAGGTCACAGACGGCTAGTTGACATCGTTTACGGCGTGGACTACCAGGGTATCTAATCCTGTTTGCTCCCCACGCTTTCGTGCCTCAGTGTCAGTATTTGTCCAGGTAGCCGCTTTCGCCACTGATGTTCCTTCACACCTCTACGCTTTTCCCCGCTACCCTGGAAATTCCACTACCCCCTACAATACTCTAATTTGCCATTTCAAAATGCTGTTCC
+
E<B6FFGC,FFDEGGEE,6CE@<:<@FEF@CFG9FCFFFFFGGEGGBF8FCGGG,C66CFC,6?<FEFGGGGGGCCGGDGFF9FCFCGGGGGE+5+8:FF:E@,FCD@>FC=F8FEFE?CF@,3EFDEFFD=>8>++:@CE;C4+43+4@E,;@A,,@;DEF;5;3,DFB2DCC*;/C54/?=5/<CCG,>2=/:?EA*1)1)*7/:CC*85CA.;C>;9;5(.2C?57*9B7*4-:27,3(-2(3(.5629?>)*).1)6)-).5)6)).5.)*.7)<6
@M02352:288:000000000-CKWC8:1:1101:20251:7123 2:N:0:TAGCGCTC+TCTCTCCG
TAACCTTGCGGCCGTACTCCCCAGGCGGTCAACTTAGTGCGTTAGCTGCGCCACCCACGACTCAAGGTCACAGACGGCTAGTTGACATCGTTTACGGCGTGGACTACCAGGGTATCTAATCCTGTTTGCTCCCCACGCTTTCGTTCCTCAGCGTCAGTATCTGTCCAGGTGGCCGCCTTCGCCACTGATGTTCCTTCCAATCTCTACGCATTTCACCGCTACACTGGAAATTCCACCACCCTCTACAGTACTCTAGTCTACCAGTTCAAAATGCAGTTCCA
+
<F@FGGGGGGDGGGGGGGGGGGGGGGGGCFGGGGGGGGGGGGGGGGGGGGGGGGGGGGGFFCGG@CAFGFFFGFGGGGGGGGGGFGGGGDEFGGGGGGGGGGGGGGCDFGGGGGGGFAFGGGGFFGGGGFFGGGGGGGGGGGGGGGGGGC:EEGGGGGGGGGGGEGGDGGGGGGCGGGGFFGEGGGGGGGFGGCFCFFA:AFFGE=FDG5;CCB<?FBFF0>??FG<G:4=7F4<BBFF?61::)<A:DAFFF4:*62/6><??<A96)6)534=A/.<:)
@M02352:288:000000000-CKWC8:1:1101:12690:7167 2:N:0:TAGCGCTC+TCTCTCCG
TAACCTTGCGGCCGTACTCCCCAGGCGGTCAACTTAGTGCGTTAGCTGCGCCACCCACGACTCAAGGTCACAGACGGCTAGTTGACATCGTTTACGGCGTGGACTACCAGGGTATCTAATCCTGTTTGCTCCCCACGCTTTCGTGCCTCAGTGTCAGTATTTGTCCAGGTAGCCGCCTTCGCCACTGATGTTCCTTCCAATCTCTACGCATTTCACCGCTACACTGGAAATTCCACTACCCTCTACAATACTCTAGTTTGCCAGTTCAAAATGCAGTTCC
+
FGGGGGGGGGGGGGGGGGGGGGGGGGDFGGGGGGGGGGGGGGGGGGGGGGGGGGGGGGGGGGGGGGGGGGGGGFGEGGGGGGGGGGFGGGGGGGGEGGGGGGGGGGGGGGGGGGGGGGGGGGGGGGGGGGGGGGGGGGGGGGGG5EGGGGGGGGGG7DFFGG@GGGG6FGGGCFDGGGGF4DGEGGGDFFGGGCFFFFAGFGFGEFFGGGFCFA5@G59>FFBFFG:F26@FFFFFFF:2838?7A>?AA048<495<=)689):>A<2>7A<449@><D
@M02352:288:000000000-CKWC8:1:1101:12039:7190 2:N:0:TAGCGCTC+TCTCTCCG
CAGTCTTGCGACCGTACTCCCCAGGTGGGATACTTATCACTTTCGCTTAGTCACTGAGTCGAAACCCAACAACTAGTATCCATCGTTTACGGCGTGGACTACCAGGGTATCTAATCCTGTTCGCTCCCCACGCTTTCGTCCATGAGCGTCAGTACATACGTAGTAGACTGCCTTCGCAATCGGTATTCTGTGTAATATCTATGCATTTCACCGCTACACTACACATTCTATCTACTTCCATATGACTCAAGTCAACCAGTATCAAAGGCAGTTCCATAGTT
+
GGGGGGGGGGGGGGGGGGGGGGGGGGFGGGGGGGGGGGGGGGGGGGGGGGGGGGGGGGGGGGGGGGGGGGGGGGGEGGGGGGGGGGGGGGGFGGGGGGGGGGGGFGGGGGGGGGGGGGFGGGGGGGGGGGGDGGGGGGGGGGGGFFGGGGGGGGGGGGGGGGGGGGGGGFGGFGGGGDGFFGGCFFGGGGGGGFACFFFGFGFGFFFGGGFGGFFFGFFFEFFFGGEGE=AFFFFEEFFEF6CE99AA?F>AFFAFFF>A9<B<<<BF?F?:>F?AF98:<
@M02352:288:000000000-CKWC8:1:1101:17619:7214 2:N:0:TAGCGCTC+TCTCTCCG
TAATCTTGCGACCGTACTCCCCAGGCGGTACACTTAATGTGTTAACTGCATTACTGCAAGGTCTAGCCTCACAACAACTAGTGTACATCGTTTAGGGCGTGGACTACCAGGGTATCTAATCCTGTTTGCTCCCCACGCTTTCGCGTCTCAGCGTCAATAATGTTCCAGTAGATCGCCTTCGCAATCGGTATTCCTTCTGATCTCTACGGATTTTACCCCTACACCAGAAATTCCATCTACCTCTCCCATATTCTAGGTAAGCAGTTTTCAAAGCAGTTCAA
+
FGGGGGGGGGGGGGGGGGGGGGGGGGGGGGGGGGGGGGGGGGGGGGGGGGGGGGGGGGGGGGGGGGGGGGGGGGGGGGGGGGGGGGGGGGGGGGGGGGGGGGGGGGGGGGGGGGGGGGGGGGGGGGGGGGGGGGGGGGGGGGGGGGGGGGGGGGGGGGGGGGGGGFGGGGGGGGGGGGGFFGGGGGGGGGGGGFFFFFFGFGFGFFFGGGFGGFFFGFFFFFFFGGFG;AFFFFFFFFFFFFF>:B?FFF<AFDFFFFFF?DFFFFFA>FADFFFFFA>A4
@M02352:288:000000000-CKWC8:1:1101:18949:7219 2:N:0:TAGCGCTC+TCTCTCCG
TAATCTTGCGACCGTACTCCCCAGGCGGTCTACTTATCGCGTTAGCTGCGCCACTAAGAGATCAAGTCTCCCAACGGCTAGTAGACATCGTTTACGGCGTGGACTACCGGGGTATCTAATCCCGTTTGCTCCCCACGCTTTCGCACCTCAGTGTCAGTATCGAGCCAGTCAGTCGCCTTCGCCACTGGTGTTCCTTCCCATCTCTACGCATTTCACCGCTACACAGGAAATTCCACTATCCTCTCTCGTACTCTAGTGAGTCAGTTTTGAATGCAGTTCCA
+
GGGGGGGGGGDGGGGFGCFFGGGGGGGGCEGGGGGGF9FGGEGGGGGGFGGGGGFFGGGGGGGGGGGGGGGGGGGDGGGGGFGFGGGGGGGGGGGGGEEGGGGGGGGGGGGGGGGGGGGGGFDEGGGGGGGGGGGGGGGGFGGGGGD>EFFGGGGGFGGGGGGGDGGGF<FFGGDGDDGFFGGCDGGG?CFDGCACEFFGFC+;6FFFGGFGGFFFCD029EFFGFFFBFF4@FBA4:-4268AB256:??6>DAB5>FF<<<<AA<28?)6<A49BAD>4
@M02352:288:000000000-CKWC8:1:1101:22642:7268 2:N:0:TAGCGCTC+TCTCTCCG
TAACCTTGCGGCCGTACTCCCCAGGCGGTCTACTTAACGCGTTAGCTCCGAAAGCCACGGCTCAAGGCCACAACCTCCAAGTAGACATCGTTTACGGCGTGGACTACCAGGGTATCTAATCCTGTTTGCTCCCCACGCTTTCGCATCTGAGTGTCAGTGTCTGTCCAGGGGGCCGCCTTCGCCACTGGTATTCCTTCAGATCTCTACGCATTTCACCGCTACACCTGAAATTCTACCCCCCTCTACAGCACTCTAGTTCACCAGTTTCAAATGCAGTTCC
+
DGFGGGGGGGGGGGGGGGGGGGGGGGGGGGGGGGGGGGGGGGGGGGGGGGGEGFGGGGGGGGGGGGGGGGGGGGGGGGFFGGGGGGGGGGGGGGGGGGGGGGGGGGGGGGGGGGGGGGGGGGGGGGGGGGGGGGGGGGGGGGGGGGGGGGGGGGGGGGGGGGGGGGGGGGCCEGGGGGGFFCGGGGGGGFGGGFFFFFFGFGFGFFFGGGEGGFFFG@B>9EFFGGFG?FFFFFFF<:?FB>?F<AFBFFFB?<AF<BF4<<D?FFFBFF9>ABFFFABF
@M02352:288:000000000-CKWC8:1:1101:25407:7294 2:N:0:TAGCGCTC+TCTCTCCG
TAATCTTGCGACCGTACTCCCCAGGCGGTACACTTAATGTGTTAACTGCATTACTGCAAGGTCTAGCCTCACAACAACTAGTGTACATCGTTTAGGGCGTGGACTACCAGGGTATCTAATCCTGTTTGCTCCCCACGCTTTCGCGTCTCAGCGTCAATAATGTTCCAGTAGATCGCCTTCGCAATCGGTATTCCTTCTGATCTCTACGGATTTTACCCCTACACCAGAAATTCCATCTACCTCTCCCATATTCTAGGTAAGCAGTTTTCAAAGCAGTTCAA
+
FGGGGGGGGGGGECFGGGGGGGGGGGGGGGGFGGGGGGGGGGGGGGGGGGGGGGGGGGGGGGGGGGGGGGGGGGGGGGGGGGGGFGGGGGGGGGGGGGGGGGGGGGGGGGGGGGGGGGGGFGGGGGGGGGGGGGGGGGGGGGGGGGGGGGGGGGEEGGGFGGGGGGGGGGGGGGGGGGGFFGGGGGGGGGGGGFFFFFFGFGFGFFFGGGFGGFFFFFFFFFFFGGFF@FFFF69CCFFF<@EFFF??FFF<A<<B?>F<BBABBABF94>4><?BFFAA4
@M02352:288:000000000-CKWC8:1:1101:11681:7391 2:N:0:TAGCGCTC+TCTCTCCG
TAACCTTGCGGCCGTACTCCCCAGGCGGTCAACTTAGTGCGTTAGCTGCGCCACCCACGACTCAAGGTCACAGACGGCTAGTTGACATCGTTTACGGCGTGGACTACCAGGGTATCTAATCCTGTTTGCTCCCCACGCTTTCGTGCCTCAGTGTCAGTATTTGTCCAGGTAGCCGCCTTCGCCACTGATGTTCCTTCCAATCTCTACGCATTTCACCGCTACACTGGAAATTCCACTACCCTCTACAATACTCTAGTTTGCCAGTTCAAAATGCAGTTCC
+
GFFGGGGGGGGGGGGGGGGGGGGGGGGGGGGGGGGGGGGGGGGGGGGGGGGGGGGGGGGCGGGGGGGGGGGGFGGDGGGGGGGGGGGGGGGGGGGFGFGGGGGGGGGGGGGGGGCGGGGGGGGGGGGGGGGGGGGGGGGGGGGGGGGGGFGF9EGGGGGGGG9DFEG6?FCCGGGGGGGFFGGGGGGCFCEGGEFFFFFFFGFGFFFCD5>GGF<FF@BF6BFFGGFG?FFFFFFFB?>?FFF<>BA?4<?FFFB4<BF>ABA0?BA)6>)42)/49AAB
@M02352:288:000000000-CKWC8:1:1101:6179:7419 2:N:0:TAGCGCTC+TCTCTCCG
CATTCTTGCGAACGTACTCCCCAGGTGGGTCACTTATCACTTTCGCTTAGCCACTCAAATCGAAATCCGAACAGCTAGTGACCATCGTTTACGGCGTGGACTACCGGGGTATCTAATCCCGTTCGCTCCCCACGCTTTCGTCCATCAGTGTCAGTTAATTATTAGTGATCTGCCCTCGCAATTGGTATTCTATGTAATATCTATGCATTTCACCGCTACACTACATATTCTAACCACTTCATAATAACTCAAGATAACCAGTATCAAAGGCAATTCTACAG
+
GGGGGGGGGGFEEGGGGGGGGGGEFGGGGGGGGGGGGGGGGGGGGGGGGGGGGFFGGGGGGGGGGGGGGGGGGGGGGGGGGGGGGGGGGGGGGGGGGGGEGGGGGGGGGGGGGGGGGGGGGGGGGGGGGGGGGGGGDFGGGGGGFGGGGGGGGGGGGGGGGGFGGGGGGFGGGGGGGGGB>GGFGGGGGGG+B@FFEFFGFGFGFFFGGGFGGFDFEFFEDFFFGF<DEFFFFF@FDEEFCA4<ABFFFFFB?>>FAF@?:4))6AADBF<?3>B>4)59,
@M02352:288:000000000-CKWC8:1:1101:4100:7453 2:N:0:TAGCGCTC+TCTCTCCG
CAGTCTTGCGGCCGTACTCCCCAGGCGGTCAACTTAGTGCGTTAGCTGCGCCACCCACGACTCAAGGTCACAGACGGCTAGTTGACATCGTTTACGGCGTGGACTACCAGGGTATCTAATCCTGTTTGCTCCCCACGCTTTCGTGCCTCAGTGTCAGTATTTGTCCAGGTAGCCGCCTTCGCCACTGATGTTCCTTCCAATCTCTACGCATTTCACCGCTACACTGGAAATTCCACTACCCTCTACAATACTCTAGTTTGCCAGTTCAAACTGCAGTTCC
+
GFGGGGGGGGGGEGGGGGGGGGGGGFGE@@FGGGGFFGGCGGGGGGGGGGGGGGGGFGGGGGGGGGGGGGGGGGGGGGGDGGGGGGCFFGGGGGGGGDGGGGGFGGGFGFCEFFGGGGDGGGFGGGGGGGGGFGGGGGDGGFGFFDGGGGFGGGGCGGGGGGGFGFAEGG9CFCCGDGGFFGCEGG?CFFFGGFFE@AF+1;@7?FFDD5>D7@5CF:>16@B?:6<4:?FFFF9BFFF2:2:?BA9?ADFF?A.*:<B2:A2)4:>24A2)-4*2BBAA
@M02352:288:000000000-CKWC8:1:1101:15598:7455 2:N:0:TAGCGCTC+TCCCTCCG
CAATCTTGCGATCGTACTCCCCAGGTGGGACACTTATCACTTTCGCTTAGTCACTGAGATAAATCCCAACAACTAGTGTCCATCGTTTACGGCGTGGACTACCAGGGTATCTAATCCTGTTCGCTCCCCACGCTTTCGTCCATGAGCGTCAGTACATACGTAGTAGACTGCCTTCGCAATCGGTATTCTGTGTAATATCTATGCATTTCACCGCTACACTACACATTCTATCTACTTCCATATGACTCAAGTCAACCAGTATCAAAGGCAGTTCCATTGTT
+
GGFGGGGGGGGGGGGGGGGGGGGGGGGGGGGGGGGGDGGGGGGGGGGGGGGGGGGFGGGGCGGGGGGGGGFGGGGEGACFGGGDGGGGFGD:CFFGGGGGGGGGGC7FFGGGGGGGGG,FFGDGGGGGGGGDGEGGGGGGGEGG9EFGGGGGGGGGGGGGGGGGCFGGGGGGGCGFDCCBF5CEGGGC@:D7BEAE*=FFFGFFEFFGGGF89>@EGFDFFFEF4DCFEFFFFC9E?9ECCCFEEEFF;E)91<<AFF47)6<<A<4<BB<7>FF9=)6>>
@M02352:288:000000000-CKWC8:1:1101:21953:7504 2:N:0:TAGCGCTC+TCTCTCCG
TAACCTTGCGGCCGTACTCCCCAGGCGGTCAACTTAGTGCGTTAGCTGCGCCACCCACGACTCAAGGTCACAAACAGCTAGTAGACAGCGTTTACGGTGTGGACTACCAGGGTATCTAATCCTGTTCGCTACCCACACTTTCGCACATGAGCGTCAGTCTTTGGCCAGGGAGTCGCCTTCGCCACTGATGTTCCTCCAGATATCTACGCATTTCACCGCTACACCTGGAATTCCACTCCCCTCTCCAAGACTCTATTCTGCCAGTTCTAAATGACCGTCC
+
DFGGGGGGGGGGGGGGGGGGGGGGGGGGGGGGGGGGGGGGGGGGGGGGGGGGGGGGGGGGGGGGFGGGGGGGGGGCFGGGGGAFFGGGGGGGGGGGGGGGGGGGGGGGGGGGGGGGGGGGGGGGGGGDGGGGGGFGGGGGGGGGGGGGGGFGGGEEGGGGGG98ECFFF7CGGGDGDGGFFGGGGGGGGFGGGFFFFF;CFGFGFFFGGDBGGFEFGEFFFFBFC4>F:?49==A4)3:?BBF1::BF>((.8)-*--9:)35::4)).5)6).6(5:29
@M02352:288:000000000-CKWC8:1:1101:25031:7511 2:N:0:TAGCGCTC+TCTCTCCG
TAGTCTTGCGACCGTACTCCCCAGGCGGTGCGCTTAACGCGTTAGCTCCGGCACAGAAGGGGTCGAACCCTCCCACACCAAGCGCACATCGTTTACTGCTAGGACTACAGGGGTATCTAATCCCTTTCGCTACCCTAGCCTTCGAGCCTCAGCGTCAGTAAATGTCCAGTAACCTGCTTTCGCCATTGGTCTTCCTCTTGATATCTACGCATTTCACTGCTACACCAAGAATTCCAGTTACCTCTCCATTACTCTAGACCGGCAGTATCGAATGCCGGTTG
+
FGDECFFGG:7BFFFGGGGGGGGGGDGG@C:@FGGGGGGG:FG@FGGE=B@FGG=CFFGG7:,4++B=FGCGC:EFGGEFGGG+C:FCFGEGGGGGGGGCDFFGGGGGCFGGGGGGGGGGDGG@<FFGGGGGGGGG?FG?FGGG>FGDG>EFGGGGGGG9;F@;;CFFFGGG?CCCF4C8ACGGDD+CFFCDCE8)7FFGFGFGFFFFGGF3<FAFGFFFF4:FG<6*475@FFF)))6<A)63)41)64<A2)-16)*563902?<<A,31)57))(-(1
@M02352:288:000000000-CKWC8:1:1101:19893:7601 2:N:0:TAGCGCTC+TCTCTCCG
CATTCTTGCGAACGTACTCCCCAGGTGGGTCACTTATCACTTTCGCTTAGCCACTCAAATCGAAATCCGAACAGCTAGTGACCATCGTTTACGGCGTGGACTACCGGGGTATCTAATCCCGTTCGCTCCCCACGCTTTCGTCCATCAGTGTCAGTTAATTATTAGTGATCTGCCTTCGCAATTGGTATTCTATGTAATATCTATGCATTTCACCGCTACACTACATATTCTAACCACTTCATAATAACTCAAGATAACCAGTATCAACGGCAATTCTACAG
+
GGGGGGGGGGGECCFFGGFGGGGGGGFGGGFEFGGGGGGGGGGGGGGGGGGGGGEGGGGGGGGGGGGGGEGGGGGFGGGGGFGGFGGGGGGGEGGGGGGGGGGGCGGGGGEGGGFGGGCFEGGDFEGGGGGGGGGGGGGGGGGGGGGGGGGGGGGGGGGGGGGGFGFGGCGDGGGGG4;@DGGCGGGGGGGFG?FFCFFGAFFG*8+:DGFGCFFEC>F8@CFFGGFGFFFFFFFFFFEEFFFE)65>AFDB)458<?)41>A>FF<(4;9>B?=AFBAF)
@M02352:288:000000000-CKWC8:1:1101:28252:7603 2:N:0:TAGCGCTC+TCTCTCCG
CATTCTTGCGAACGTACTCCCCAGGTGGGTCACTTATCACTTTCGCTTAGCCACTCAAACCGAAGTCCGAACAGCTAGTGACCATCGTTTACGGCGTGGACTACCAGGGTATCTAATCCTGTTCGCTCCCCACGCTTTCGTCCATCAGTGTCAGTATATTATTAGTAATCTGCCTTCGCAATTGGTATTCTATGTAATATCTATGCATTTCACCGCTACACTACATATTCTAACTACTTCATAATAACTCAAGACAACCAGTATCAAAGGCAATTCTACAA
+
GGGGGGGGGGCGEGGGEGGGGGGCGFFFGFFGCGGGGGGGGGGFGGGGGGDFGGGFGGGGFCCGEDEFGFFGGGGFGFGGFGGGGGGFFBGFCFGCFGD@FFG=<EFGDAFGGFFGGGCFFGGEGCE8CGECGEEF7EFEGGGGGGGGGGGGGGGFGEGGGGGG9CFEG,,@;9@CGGCAEGGGGGC,DEFGGFF<AA6C@F8@<+++4C+=CF?B4)1;;:8)2:7CC+18ABC<3C?CEE?CE?3)7.7;<38472>:844)-6<<60((48?<65:))
@M02352:288:000000000-CKWC8:1:1101:14885:7610 2:N:0:TAGCGCTC+TCTCTCCG
TAACCTTGCGGCCGTACTCCCCAGGCGGTCAACTTAGTGCGTTAGCTGCGCCACCCACGACTCAAGGTCACAGACGGCTAGTTGACATCGTTTACGGCGTGGACTACCAGGGTATCTAATCCTGTTTGCTCCCCACGCTTTCGTGCCTCAGTGTCAGTATTTGTCCAGGTAGCCGCCTTCGCCACTGATGTTCCTTCCAATCTCTACGCATTTCACCGCTACACTGGAAATTCCACTACCCTCTACAATACTCTAGTTTGCCAGTTCAAAATGCAGTTCC
+
FGGGGGF9<@BEEC@FFFGGGGFDGGCFGEEGGGDA<CFCGGGGDFGFG@GGEGGGGGG>FGG?FGGGGFC9A=E7CF@FGFG9FGCFGCFFFFF7FEFCCF7AD8=FGGGGGG?FGAD9EFFGGFE@E>DGGGGECEEEGGGG58D:E3DCFFGGGGGGFFFGDFF,>FF9DF4<DGGF5?EGDEFFCCFGGFFFFFF+:FADEFF3>CBDFFFFGB;99@<FGFF*(96*1744)3:<?2??2<>?<A>ABFF4<)=4:)-84-6<A47><A?<=>A4
@M02352:288:000000000-CKWC8:1:1101:22968:7665 2:N:0:TAGCGCTC+TCTCTCCG
TAATCTTGCGATCGTACTCCCCAGGCGGGAAGCTTAATGCGTTAGCTGCGCCACCGACGGGTTAAACCCACCGACGGCTAGCTTCCATCGTTTACAGCGTGGACTACCAGGGTATCTAATCCTGTTTGCTCCCCACGCTTTCGCGCCTCAGCGTCAGTGTCGGACCAGTGAGCCGCCTTCGCCACTGGTGTTCCTCCGAATATCTACGAATTTCACCTCTACACTCGGAATTCCACTCACCTCCCCCGCACTCTACAAATCCAGTATCAAAGGCTGTTCC
+
FEFEGGGGGGGGGGGGGGGGGGEEFFGGGEFGGGGGGGGGGGGGGGGGGFGGGGGGGGGGGGGGDFGGGGGCCFGGGEFDGFGGGGGGFGGGGGGFGGGGGGGGFGGGGGGDGGGFGGGAEGGGFGFFGGGGGGGGGGGGGGGGDEGDEFGGGGG58@,CGGC*:FC5CCG9CGGGDGD@)98576<FG6C3?A8ABEBGD5BGFFFGGFFGDF<BGFB>395@791D17;?F=2<BB<??FF((:>96,76:))*6,*).2)2<4<A2AAA(34(7>AA
@M02352:288:000000000-CKWC8:1:1101:19977:7697 2:N:0:TAGCGCTC+TCTCTCCG
TAACCTTGCGGCCGTACTCCCCCGGCAGTCAGCTTAGTGCTTTAGCTGCGCCACTCACGCCTCAATTCCACAAACGGCTAGTTTACATCCTTTACGCGATGGCCTACCAGGGTTTATAAGCCTGTTTGCCCCCCACCCTTTCTTACCCTATCCTCCATATCGAGCCCGTTATCCCCCTTCACCCCTGGTGTTTGTCCAATTGTCTACGAATTCCCCCCCTACACTTGGCTTTCCACTCACCTCTCTCGGACCTTGGCCTGATATATTTGGGACCACTTCC
+
ECFFCEG<CF++6@@CCEGGGC++8B++66,,:CFCFC6<,CFEF9@EE++BFCE@F,,,,,BC<,,,59:,9,,,4+++:95,<E@,,,:A,BF++++8FB<,C,B<,:++4,8,,,,,68,,CFG83,,@FG:F++3@@,,,5E,+,,54,,,3,@,@,6**6CF5E,*,2,**))2)*;@,8***+031*(..)8++2*3+.+1*/*.:+1)8:.((-7(0*0.*()))1=49<2,28)()4))-(-10,5)/()/-(-.))66)-.((((0())5)
@M02352:288:000000000-CKWC8:1:1101:25363:7751 2:N:0:TAGCGCTC+TCTCTCCG
CAGTCTTGCGACCGTACTCCCCAGGTGGGATACTTATCACTTTCGCTTAGTCACTGAGAATAAACCCAACAACTAGTATCCATCGTTTACGGCGTGGACTACCAGGGTATCTAATCCTGTTCGCTCCCCACGCTTTCGTCCATGAGCGTCAGTATATACGTAGTAGACTGCCTTCGCAATCGGTATTCTAAGTAATATCTATGCATTTCACCGCTACACTACTTATTCTATCTACTTCCGTATAACTCAAGTCAACCAGTATCAAAGGCAGTTCCATAGTT
+
GGGGGGGGGGGGGGGGGGGGGGGGGGGGGGGGGGGGGGGGGGGGGGGGGGGGGGGGGGGGGGGGGGGGGGGCGGGGGGGGGGGGGGGGGGGGGGGGGGGGGGGGGGGGGGGGGGGGGGFGGGGGGGGGGGGGGGGGGGGGGGGGGGGGGGGGGGGGGGGGGGGGGGGGGGGGGGGGGGGFFGDECECFDGGGGFFFFFFGFGFGFFFGFGFGGFFFGFFFFFFFGGFGFFFFFFFECF8?E<@;CEEFFEEBBAAFFFFDFFFAFFF:B<<FFBFFFBDAA
@M02352:288:000000000-CKWC8:1:1101:23130:7770 2:N:0:TAGCGCTC+TCTCTCCG
TAGTCTTGCGACCGTACTCCCCAGGCGGTGCGCTTAACGCGTTAGCTCCGGCACAGAAGGGGTCGAACCCTCCCACACCAAGCGCACATCGTTTACTGCTAGGACTACAGGGGTATCTAATCCCTTTCGCTACCCTAGCCTTCGAGCCTCAGCGTCAGTAAATGTCCAGTAACCTGCTTTCGCCATTGGTCTTCCTCTCAATATCTACGCATTTCACTGCTACACTGGGAATTCCAGTTACCTCTCCATTACTCTAGCATGGCAGTATCGAATGCAGTTT
+
FFGGGGGGGGGGGGGGGGGGGGGGGGGGGGGGGGGEGDFGGGGGDGGGGGGGGG<FGGGGGGGGGGGGGGGGGGGGGGGGGGGGGGGGGGGGGGGGGGGGGGGGGGGGGGGGGGGGGGGGGGGGGGGGGGGGGGGGGGGGGGGGGGGGGGGGGGGGGGGGCGGGGGGGGGGGGGGGGGGFFGGGGGGGGGGGGFFF<:FGFGFGEFFGGGFGGFFFGFBFFFFFGF<F0FFFFFA9AABABBFFFFBFFFFF9<<?<A=<<?B7??F2)(3407?A649<
@M02352:288:000000000-CKWC8:1:1101:3984:7788 2:N:0:TAGCGCTC+TCTCTCCG
TAATCTTGCGACCGTACTCCCCAGGCGGAATGCTTAATCCGTTAGGTGTGTCACCGAACAGTATACTGCCCGACGACTGGCATTCATCGTTTACGGTGTGGACTACCAGGGTATCTAATCCTGTTTGCTCCCCACACTTTCGTACCTCAGCGTCAGTATCGAGCCAGGTAGCCGCCTTCGCCACTGATGTTCCTTCCAATCTCTACGCATTTCACCGCTACACTGGAAATTCCACTACCCTCTACAATACTCTAGTTTGCCAGTTCAAAATGCAGTTCCC
+
FEGDFFGGGGEGDGFGGGGGGGF@FGGECFGGGGGGGGFFGGGGGGGGFEFGGGGDFGGGGGGGGGGEGGGECCGGGGDGGCECFFFFGGGGGGGDGFEGGGCGFG<FGGGGGGGFGGGFGGGGGGGGCFGGGGGGGGGGFGGGGDGG?FGGGGGECGGCEFCGEFGFFCBDE>DGGGG4:**=DF?AFGGFGFF<@F7:87;:<F:9DE>GGFFFE>:09?:FG40C)=@FF44<>7?F<B?24).-).6?A>FFB<?)568>24<).-.4><*)9AB)
@M02352:288:000000000-CKWC8:1:1101:9527:7865 2:N:0:TAGCGCTC+TCTCTCCG
TAACCTTGCGGCCGTACTCCCCAGGCGGTCTACTTAATGCGTTAGCTTTGAAAAACAGAACCGAGGTTCCGAGCTTCTAGTAGACATCGTTTACGGCGTGGACTACCGGGGTATCTAATCCCGTTTGCTCCCCACGCTTTCGTACATGAGCGTCAGTGTTGACCCAGGTGGCTGCCTTCGCCATCGGTATTCCTTCAGATCTCTACGCATTTCACCGCTACACCTGAAATTCTACCACCCTCTATCACACTCTAGTTTGCCAGTTCGAAATGCAGTTCCC
+
GGGGFGGFFGGGGGGGGGGGGGGGGGGGGGGGGGGGGGGGGGGGGGGGGGGGGGGGGGGGGGGGGGGGGGGCFEGGGGGGGGGGGGGGGGGGGGGGGGGGGGGGGGGGGGGGGGGGGGGGGGGGGGGGGGGGGGGGGGGGGGGGGGGGGGGGGGGGGGGGGGGGGGGGFFGGGGGGFFGFFGGGGGGGGGGGGFFFFFFGFGFGFFFGGGFGGFA?:BBFFFFFGGFGAFFFFFAAFD:?FFFFFFFB23?FB><?AAF<AFFBAB?F?(89AAFDFFD2
@M02352:288:000000000-CKWC8:1:1101:3038:7927 2:N:0:TAGCGCTC+TCTCTCCG
TAACCTTGCGGCCGTACTCCCCAGGCGGTCTACTTATCGCGTTAGCTTCGCCACTAAAAGATCAAGTCTTCCAACGGCTAGTAGACATCGTTTACGGCGTGGACTACCAGGGTATCTAATCCTGTTTGCTCCCCACGCTTTCGCACCTCAGTGTCAATATCAGTCCAGGTAGTCGCCTTCGCCACTGGTGTTCCTTCCTATATCTACGCATTTCACCGCTACACAGGAAATTCCACTACCCTCTACTGTATTCTAGACTAGCAGTATCAGATGCAGTTCCA
+
FGGGGGGGGGGGGGGGGGGGGGGGGGGGGGGGGGGGGGGGGGGGGGGGGGGGGGGGGGGGGGGGGGGGGGGGGGGGGGDGGGGFGGGGGGGGGGGGGDEGGGEGGGFGGGGGGGGADGGGGGGGGGGGGGGCDFGDGGGGGGGDCG>FGGGGGGGGGGGFFGGGGGGGGGGGGGGDGGGFFGEGGGFGE6ADFCFFFFFGFC7FFFFGDGFG7CCFC:>B>DFFG:?FFFFFF49<A:>2?B?<<A<342:A<DF9<<F>?FAFAAB))6>FFFF2@ADA)
@M02352:288:000000000-CKWC8:1:1101:27419:7930 2:N:0:TAGCGCTC+TCTCTCCG
TAACCTTGCGGCCGTACTCCCCAGGCGGTCTACTTATCGCGTTAGCTTCGCCACTAAGTCATTACAACCCAACGGCTAGTAGACATCGTTTACGGCGTGGACTACCAGGGTATCTAATCCTGTTTGCTCCCCACGCTTTCGCACCTCAGTGTCAGTATCAATCCAGAGTGTCGCCTTCGCCACTGATGTTCCTTCCTATATCTACGCATTTCACCGCTACACAGGAAATTCCACACTCCTCTATCGTACTCTAGCCTGCCAGTATCGGGTGCAATTCCAAG
+
GGGGGGGGGGGGGGGGGGGGGGGGGGGGGGGFGGGGGGGDGGGGGGGGGGGGGGGGGGGGGGGGGGGGGGGGGGGGGGGGGGGGGGGGGGGGGGGGGGGGGGGGGGGFGGGGGGGGGGGGFFGGGGFFGGGGGGGGGGGGDEGEGCFGGGGGGGGGGGGGGGGGGGGFGEGGGGGDGGGFFGGGGG97CGGGGFFFFFFGFGFGFFFGGGFGGFFFGEFFFFDFGG?FAFF=@=???BFFF>>4:8<?:69<445?<:@B?DFFFB:0(.(4:AF2/6<>.
@M02352:288:000000000-CKWC8:1:1101:3053:7936 2:N:0:TAGCGCTC+TCTCTCCG
TAACCTTGCGGCCGTACTCCCCAGGCGGTCTACTTATCGCGTTAGCTTCGCCACTAAAAGATCAAGTCTTCCAACGGCTAGTAGACATCGTTTACGGCGTGGACTACCAGGGTATCTAATCCTGTTTGCTCCCCACGCTTTCGCACCTCAGTGTCAATATCAGTCCAGGTAGTCGCCTTCGCCACTGGTGTTCCTTCCTATATCTACGCATTTCACCGCTACCCAGGAAATTCCACTACCCTCTACTGTATTCTAGACTAGCAGTATCAGATGCAGTTCA
+
FFFACFGGGGGGGC+BFFGGGGG@DCEG+@CAFGGGG,FGGGGGGD,CFFEG:F,CCFFGGGFFGG<DA9FFFFGGFGGGGGGGGGGGGGGFGGGGGGD:FCCFDGFGGFGGDGGGFEDAD9EFDAEGGGGGGGGCECCECAEGGGG*C?C,;<EGG9@@EFG,,7?DCFD92=DDGDDFFDE75ECGGFCDGFF?35++1;;@CFF3<E>CGA3AC>6>>>()**-*169*9*4624,:22:(49)..6:5<A28:<=>0352:)5)6>DD>994*)-)
@M02352:288:000000000-CKWC8:1:1101:23792:7964 2:N:0:TAGCGCTC+TCTCTCCG
CAGTCTTGCGACCGTACTCCCCAGGTGGGATACTTATCACTTTCGCTTAGTCACTGAGGAAAACCCCAACAACTAGTATCCATCGTTTACGGCGTGGACTACCAGGGTATCTAATCCTGTTCGCTCCCCACGCTTTCGTCCATGAGCGTCAGTACATACGTAGTAGACTGCCTTCGCACTCGGTATTCTGTGTAATATCTATGCATTTCACCGCTACACTACACATTCTATCTACTTCCATATGACTCAAGTCAACCAGTATCAAAGGCAGTTCCATAGTT
+
GAFGCFGGGGGGDGFGGGG@FFEC@FG8FGGGGGGGGGEGGGGFFD,BFGG<FFEFGGG@EBEGGGGGGG7<FDGAFDEGFGGGGGGGF<C,FEFGG7FFFGGFDFGFGDGGGGGGGGGFGFGGGGGG>DEGGC7FFEGGE6D,6@EDGGGDDCFGGGFF@FGEAFGGGGC?FGF>DG45?;CEF>FACF9+:@69C6878B6>4:BFCFF7*:>5EFFFEA3;C4?>?=AFF6CC??3CCCCCCFFAF?))6:>?B6FFFAAFBFAF::11<2@<?A?A4
@M02352:288:000000000-CKWC8:1:1101:13156:7972 2:N:0:TAGCGCTC+TCTCTCCG
TAATCTTGCGACCGTACTCCCCAGGCGGTCTACTTAACGCGTTAGCTCCGAAAGCCACGGCTCAAGGCCACAACCTCCAAGTAGACATCGTTTACGGCGTGGACTACCAGGGTATCTAATCCTGTTTGCTCCCCACGCTTTCGTGCCTCAGTGTCAGTATTTGTCCAGGTAGCCGCCTTCGCCACTGATGTTCCTTCCAATCTCTACGCACTTCACCGCTACACTGGAAATTCCACTACCCTCTACAATACTCTAGTTTGCCAGTTCAAAATGCAGTTCC
+
FFGGGGGGGGGGGGGGGGGGGGGGGGGGGGGGGGGGGGGGGGGGGGGGGGDEGFGGGGGGGGGGGGGGGGGGGGGGGGGGGGGG?FGGGGGGGGGGGGGGGGGGGGGGGGGGGGGGGGGGGGGGGGGGGGGGGGGGGGGGGGGGGGGGGGGGGGGGGGGGGGGGGGCCFGGGGGGGGGGFFGDGGGGGGGGGGFFFFFFGFGFGFFFGGC5CCFFFGBFFFEDFCFFFBFFFFFFFFBF<6)88A<4?>AFFFAB4<>BAAFFBFFFFF<<AAFF274<2
@M02352:288:000000000-CKWC8:1:1101:14822:7975 2:N:0:TAGCGCTC+TCTCACCG
CAACCTTGCGACCGTACTCCCCAGGCGGTGCGCTTAACGCGTTAGCTCCGGCACTGAAGGGGTCGAACCCTCCAACACCAAGCGCACATCGTTTACTGCTAGGACTACAGGGGTATCTAATCCCTTTCGCTACCCTAGCTTTCGTGCCTCAGCGTCAGTAATTGTCCAGTAACCTGCTTTCGCCATTGGTCTTCCTCCCAATATCTACGCATTTCACTGCTACACTGAGAATTCCCGTTACCTCTCCATTACTCTAGCTTGGCAGTATCCAATGCATTTC
+
9F@;CFGGGG+8@CFGGGGGGGGGGGGG:6:+@FGGGFGGGGGCFFG,EEFGGG,C?,,CCCFGGGCAFE,=F,EF<FG@EFCE@4FGGGGGGFGG9FFGGGGGGCGGGGGGGGEGGGFGFGFGGGGGGGGGGGGGGGG9FDGG,*@>F6CE,@EGGCG;;2@C,C@FGGDGGG:?D8DFFDGGG*AFGG9DGF+>E):F;FFFEFFGGGDCDFBFF4<?FFDFGG>>0@@BFF<),..8?A9<???).6<AAAFF<<*-3(,808)6A)))<:F4*)64
@M02352:288:000000000-CKWC8:1:1101:9128:7980 2:N:0:TAGCGCTC+TCTCTCCG
TAGTCTTGCGACCGTACTCCCCAGGCGGTGCGCTTAACGCGTTAGCTCCGGCACAGAAGGGGTCGAACCCTCCCACACCAAGCGCACATCGTTTACTGCTAGGACTACAGGGGTCTCTAATCCCTTTCGCTACCCTAGCCTTCGCGCCTCAGCGTCAGTAAATGTCCAGTAACCTGCTTTCGCCATTGGTCTTCCTCTCGATATCCACGCATTTCACTGCTACACCGATATTTCCCGTTACCTCCCCATTACTCTAGCACGGCATTATCGATTGCAGTTTG
+
GGGGGGGGGGDGGGGGGGGGGGGGGGGGGEGGGGGGGFGGGGGGGGGFCF@:FGFFGFGFG:FGG+BFGG8DFG@@:FEFFFF+C@C7E87FDDF,D<<FFD=,,,,B8DF+@F@FA@<33387@F?F+B:+@DFG,,,37,,5*>*CC>,=6*4:C7CCB,;,=@F;CC;BC?>57F>=FCGEDEF7CC9::.@6CC4*)0)>9*6C3*.<3=<=9B).4@A7>99G0))10=)),2((-6A<(2<?B4)6<-<?2)037((((.6).30()-*)/).))
@M02352:288:000000000-CKWC8:1:1101:4059:7993 2:N:0:TAGCGCTC+TCTCTCCG
TAACCTTGCGGCCGTACTCCCCAGGCGGTCAACTTAGTGCGTTAGCTGCGCCACCCACGACTCAAGGTCACAGACGGCTAGTTGACATCGTTTACGGCGTGGACTACCAGGGTATCTAATCCTGTTTGCTCCCCACGCTTTCGTGCCTCAGTGTCAGTATTTGTCCAGGTAGCCGCCTTCGCCACTGATGTTCCTTCCAATCTCTACGCATTTCACCGCTACACCGGCAATTCCACTACCCTCTACCATCCTCTAGTTTGCCAGTTCAAAATGCAGTTCC
+
FDGGGGGFGGGGDGGGEGGGGGG,DFF@F7FDGGGGGFGGGGGGGGFGGGGGGGGDGGE:CEGGFCGCFEFEE=EFGGGGGBGFGGFGG>FFDGFC+4@FGGGGGGGGDGGGDEFGGGCCFGGGGGGGGGGGGGGGGGEGGGG8DGFGGFGEFFGFFF<DFDEGGGGFCFG9C?D<DGDF?DGCDGFFCFEF7?F?@FAD+56@E6CGD*8DFFEFGEB62@25*/,)-8:==?<<<02:B2817<)542(525466<BAAA2).-44)4825489B:<>
@M02352:288:000000000-CKWC8:1:1101:23281:8016 2:N:0:TAGCGCTC+TCTCTCCG
TAACCTTGCGGCCGTACTCCCCAGGCGGTCAACTTAGTGCGTTAGCTGCGCCACCCACGACTCAAGGTCACAGACGGCTAGTTGACATCGTTTACGGCGTGGACTACCAGGGTATCTAATCCTGTTCGCTACCCACACTTTCGCACATGAGCGTCAGTTACTGACCAGGGAGTCGCCTTCGCCACTGATGTTCCTCCAGATATCTACGCATTTCACCGCTACACCTGGAATTCCACTCCCCTCTCCAAAACTCTAGCCTGCCAGTTCTAAATGCAATTCC
+
GGGGGGGGGGGGGGGGGGGGGGGGGGGGEGGGGGGGGGGGGGGGGGGGGGGGGGGGGGGEGGGGGGGGGGGGGGGGGGGGGGGGGGGGGGGGGGGGGGGGGGGGGGGGGGGGGGFFFGGGGGGGGGFEGGGGGGGGDGGGGGGGGGGGFGGGGGGGGGGCGGGGGGFCGGGGCFCDGGGFFGGGGGGFGGGGGFFCDFFGFGFGFFFGGGFGGFFFGF>>FFFFGC:F7FFFFFFF)43::1<7::A?B:?:74<FB:6:????:<>2<B24)6B<FADF
@M02352:288:000000000-CKWC8:1:1101:7092:8041 2:N:0:TAGCGCTC+TCTCTCCG
CAATCTTGCGATCGTACTCCCCAGGTGGGACACTTATCACTTTCGCTTAGTCACTGAGATAAATCCCAACAACTAGTGTCCATCGTTTACGGCGTGGACTACCAGGGTATCTAATCCTGTTCGCTCCCCACGCTTTCGTCCATGAGCGTCAGTACATACGTAGTAGACTGCCTTCGCAATCGGTATTCTGTGTAATATCTATGCATTTCACCGCTACACTACACATTCTATCTACTTCCATATGACTCAAGTCAACCAGTATCAAAGGCAGTTCCATAGTT
+
GGGGGGGGGGGGGGGGGGGGGGGFFFFGGGGGGGGGGGGGGGGGGGGGGGGGGGGGGFGGGGGGGGGGGGGGGGGFGGGGGGGGGGGGGGGGGGGGGGGGGGGGGGGGGGGGGGGGGGGGGFGGGGGGGGGGGGGGGGGGGGGGGGGGEGGGGGGGGGGGGGGGGGDGGGGGGGGGGGGFFGGGGGGGGGGGGEFEFFFCFGFGFFFFFGFGGFFFGFFEFFFFCGFCCFFFFFEFEFFFE37<EECCFF8?)5<FDBFF<.:)5<B?((2895=6F.36<
@M02352:288:000000000-CKWC8:1:1101:12290:8041 2:N:0:TAGCGCTC+TCTCTCCG
TAACCTTGCGGCCGTACTCCCCAGGCGGTCTACTTATCGCGTTAGCTTCGCTACTCACGGATTAAATCCACAAACAGCTAGTAGACAGCGTTTACGGTGTGGACTACCAGGGTATCTAATCCTGTTCGCTACCCACACTTTCGCACATGAGCGTCAGTTACTGACCAGGGAGTCGCCTTCGCCACTGATGTTCCTCCAGATATCTACGCATTTCACCGCTACACCTGGAATTCAACTCCCCTCTCCAAAACTCTAGCCTGCCAGTTCTAAATGCAATTCC
+
FFGGFFGGGGGGEGGGGGGGGGGGGGGDGEGFGGGGCGGGGGGGGGGGGGGGGGFGGGGG@CFGGCGGGGGGGGGGGGGGGGGGGGGGCGFGGGGGGGGGGGGGGGGGGGGGGGGGGGGGGGFGGFAEGGGGGGGGGGGGGGGGGGEGGGFGGEGGE@FGGGGGGFFFGGGGGGG:DDGFFGGGGGGGFGGGGFAEFFFGFDFC?@FD:EEGGFFFCD>@BFFFC4>F:FFFB*52).,,4:?B<(44)8<:?<AFAFFBFF>B::>AAA<AF26<FAA6
@M02352:288:000000000-CKWC8:1:1101:7973:8048 2:N:0:TAGCGCTC+TCTCTCCG
TAACCTTGCGGCCGTACTCCCCAGGCGGTCAACTTAGTGCGTTAGCTGCGCCACCCACGACTCAAGGTCACAGACGGCTAGTTGACATCGTTTACGGCGTGGACTACCAGGGTATCTAATCCTGTTTGCTCCCCACGCTTTCGTGCCTCAGTGTCAGTATTTGTCCAGGTAGCCGCCTTCGCCACTGATGTTCCTTCCAATCTCTACGCATTTCACCGCTACACTGGAAATTCCACTACCCTCTACAATACTCTAGTTTGCCAGTTCAAAATGCAGTTCC
+
FGGGGGGGGGGGGGGGGGGGGGGGGGGGGGGGGGGGGGGGGGGGGGGGGGGGGGGGGGGGGGGGGGGGGGGGGGGGGGGGGGGGGGGGGGGGGGGGGGGGGGGGGGGGGGGGGGGGGGFGGGGGGGGGGGGGGGGGGGGGGGGGGGGGGGGGGGGGGGGGGGGGFGGGGFGGGGGGGGGFFGGGGGGGGGGGGFFCFFFGFGFGFFFGGGFGGFFFFFFFFFF@7D?GFFFFFF29>BFB?B?BFADFFFF42<DFFFFFAFF??>A9BFF7<2@DF<DF
@M02352:288:000000000-CKWC8:1:1101:24518:8077 2:N:0:TAGCGCTC+TCTCTCCG
CAGTCTTGCGACCGTACTCCCCAGGTGGGATACTTATCACTTTCGCTTAGTCACTGAGAATAAACCCAACAACTAGTATCCATCGTTTACGGCGTGGACTACCAGGGTATCTAATCCTGTTCGCTCCCCACGCTTTCGTCCATGAGCGTCAGTATATACGTAGTAGACTGCCTTCGCAATCGGTATTCTAAGTAATATCTATGCATTTCACCGCTACACTACACATTCTATCTACTTCCATATGACTCAAGTCAACCAGTATCAAAGGCAGTTCCATAGTT
+
GGGGGGGGGGGGGGGGGGGGGGGGGGGGGGGGGGGGGGGGGGGGGGGGGGGGGGGGGGGGGGGGGGGGGGGGGGGGGGGGGGGGGGGGGGDFGGGGGGGGGGGGGGGFGGGGGGGGGGGGGGGDGGGGGGGGGDGGGGGGGGGGGGGGGGGGGGGGGGGGGGGGGGGGGGGGGGGGGGGFFGGGGGGGGGGGGFFFFFFGFGFGEFFGGGFFDEFFGFFFFFEFGGFGFFFFFFFEFFFFFFFFFFE<;EEFFFFF<BFAF<<FADF:(((.46@BFFBF>
@M02352:288:000000000-CKWC8:1:1101:3166:8082 2:N:0:TAGCGCTC+TCTCTCCG
TAACCTTGCGGCCGTACTCCCCAGGCGGTCAACTTAGTGCGTTAGCTGCGCCACCCACGACTCAAGGTCACAGACGGCTAGTTGACATCGTTTACGGCGTGGACTACCAGGGTATCTAATCCTGTTTGCTCCCCACGCTTTCGTGCCTCAGTGTCAGTATTTGTCCAGGTAGCCGCCTTCGCCACTGATGTTCCTTCCAATCTCTACGCATTTCACCGCTACACTGGAAATTCCACTACCCTCTACAATACTCTAGTTTGCCAGTTCAAAATGCAGTTCC
+
AFFGFGGFGGDFDGGGGGGGGGGCFFDGFEGGGGGGGGGGGGGGGGGGGGGEGGGGGGEGGGGGGGGFGGGGGFGGGGGGGGGGGGGGGGGGGGGGDGGGDGGGGGGGGGGGGFDFFGF;FGFFGGGGGGGGGFGGGGC>FGCGFGGGGFGGGGGGFGGFDFGG?;FGGGGGFGDD7DCF62ACGFGFDCEGFEFEAAFC=>6+)8@5CE>9@ACFG3600:2@7C:CB?=*99<BFF01???7>B22))5:?AA=4>F2:>DDB>26<28AA4F<FDFD
@M02352:288:000000000-CKWC8:1:1101:24034:8127 2:N:0:TAGCGCTC+TCTCTCCG
TAACCTTGCGGCCGTACTCCCCAGGCGGTCAACTTAGTGCGTTAGCTGCGCCACCCACGACTCAAGGTCACAGACGGCTAGTTGACATCGTTTACGGCGTGGACTACCAGGGTATCTAATCCTGTTTGCTCCCCACGCTTTCGTGCCTCAGTGTCAGTATTTGTCCAGGTAGCCGCCTTCGCCACTGATGTTCCTTCCAATCTCTACGCATTTCACCGCTACACTGGAAATTCCACTACCCTCTACAATACTCTAGTTTGCCAGTTCCAAATGCAGTTCC
+
GCGGGGGGGGGGGGGGGGGGGGGGGGGGGGGGGGGGGGGGGGGGGGGGGGGGGGGGGGGEGGGFGGGGGGGAFGGGGGGGGGGADFGGGGGGGGGGGGGGGEGGGFGGDFGGGCFGGGGGGGGGGGGGGGGGGGGGGGGGGGGGGGGDGCGGGGGGGGGGGGGGGGFGGG?FEGGGGGGFFGGEGGG?FGGFGFFFFF6C68A>3@F3DCEGGFCFG5>F>E7FFFF50?F??F<A>00:BFF:4<44:9>DFFAF<A=)6<4::AF)54)5)694@:>A
@M02352:288:000000000-CKWC8:1:1101:19634:8138 2:N:0:TAGCGCTC+TCTCTCCG
CATTCTTGCGAACGTACTCCCCAGGTGGGTCACTTATCACTTTCGCTTAGCCACTCAAACCGAAATTCGAACAGCTAGTGACCATCGTTTACGGCGTGGACTACCAGGGTATCTAATCCTGTTCGCTCCCCACGCTTTCGTCCATCAGTGTCAGTATATTATTAGTAATCTGCCTTCGCAATTGGTATTCTATGTAATATCTATGCATTTCACCGCTACACTACATATTCTAACTACTTCATAATAACTCAAGATAACCAGTATCAAAGGCAATTCTACAG
+
GGGGGGGGGGDEFFGGGGGGGGGGGGFGEGGGGGGGGGGGGGGGGGGGGGGGGGDGGGGGGGGGGGGGGEGGGGFFGGGFFGGGGGGFGEGGG7BEFFEFFGGGGGGGEGGGGGGGGCGGGFEGGC@FE7CFGCFGEGGEGGGEGGFGGFGECFGC:5FGFGGGGGGGGECFGGGGGF7@>>@F4ECFFGGGGCFFEFFGFGFGFA8FGC+=:8@DE;@78+464DFG?AFAFACE;CCECEFC?<CFE4<EE3):?<;<:AA24<A<4(.(.27)9.)).
@M02352:288:000000000-CKWC8:1:1101:26824:8141 2:N:0:TAGCGCTC+TCTCTCCG
TAACCTTGCGGCCGTACTCCCCAGGCGGTCTACTTATCGCGTTAGCTTCGCCACTAAAAGATCAAGTCTTCCAACGGCTAGTAGACATCGTTTACGGCGTGGACTACCAGGGTATCTAATCCTGTTTGCTCCCCACGCTTTCGCACCTCAGTGTCAATATCAGTCCAGGTAGTCGCCTTCGCCACTGGTGTTCCTTCCTATATCTACGCATTTCACCGCTACACAGGAAATTCCACTACCCTCTACTGTATTCTAGACTAGCAGTATCAGATGCAGTTCCA
+
EAFGGGGCFGGGE7FCEGGGGGGCGGGCCFGGFGGGGGGGGGGGGGGFFGGGCGGGGGGGGCGGGGGFGFFGFFGGGEEGGGGGGGGDFFFGGGGGGGGGGGCCFGGGGFGGGGGGCGGGGGGGGGGGGGFEGGGGGGGGGGGGEG57CFCCFGGGEGGGGFC>F?>FCGGFFGGGGDDFFGGGGGFCC6CCD?F?)==CAFF75CFFGGFDGFFFEDF@;DBFG4,9<??6@?>ADB??8?::7<B>DFFFFFF=4-9>3:AF><<AA)4<DFF2=4.))
@M02352:288:000000000-CKWC8:1:1101:28471:8185 2:N:0:TAGCGCTC+TCTCTCCG
TAATCTTGCGACCGTACTCCCCAGGCGGAATGCTTAATCCGTTAGGTGTGTCACCGAACAGTATACTGCCCGACGACTGGCATTCATCGTTTACGGTGTGGACTACCAGGGTATCTAATCCTGTTTGCTCCCCACACTTTCGTACCTCAGCGTCAGTATCGAGCCAGTGAGCCGCCTTCGCCACTGGTGTTCCTCCAAATATCTACGAATTTCACCTCTACACTTGGAATTCCACTCACCTCTCTCGAACTCTAGACTGATAGTTTTGGAGGCAGTTCCAG
+
GGGGGGGGGGDGGGGGGGGGGGGGGGGGGGGGGGGGGDFEFGFGGGGGGGGGGGGGGGGGFGGGGGGGGGGGGGGGGEGFGGGGGGGGGGGGGGGGGGGGEFCFFGEFGDGGGGGGG=FFGGGGGGGGGGGGCGGGGGGGGEGGGGGGGGGGGGGGGBFGGFGDGGGGGGGGGGGGGGG;4CEEGFDCFFGGGFF@FFFCFGFGFFFDCFFGGFEFDFFFCF@FFGFGFFFFFBAFFFBF?:8().3):6?B))649AF7AAABAFFB9B?<6<>?FF2<6
@M02352:288:000000000-CKWC8:1:1101:4785:8322 2:N:0:TAGCGCTC+TCTCTCCG
TAATCTTGCGACCGTACTCCCCAGGCGGTCTACTTAACGCGTTAGCTCCGAAAGCCACGGCTCAAGGCCACAACCTCCAAGTAGACATCGTTTACGGCGTGGACTACCAGGGTATCTAATCCTGTTTGCTCCCCACGCTTTCGCATCTGAGTGTCAGTGTCTGTCCAGGGGGCCGCCTTCGCCACTGGTATTCCTTCAGATCTCTACGCATTTCACCGCTACACCTGAAATTCTACCCCCCTCTACAGCACTCTAGTTCACCAGTTTCAAATGCAGTTCC
+
9FGGGGGGGGGGGGGGGFFGGGGGGGGGFDGGGGGGGFGGGGGGGGGGGGGGGEGGFGGGGGGGGGGGGFGGGGGGGGDGGGGGGGGGGDGGGGGGGGGGGGGGGGGGGGGGGGGGGGGGGGGGGGGGGGGFGGFGGEEGFGGGG>EGGFFGGGGGFGCFFGGGGFFDGGCGGGGGGGGFFGEEDFGGGFGGGFFEFFFFBFFF9FFFGD>DGFFFFFFFFFFFGGFGFF?FFF<9B::9B>F?2A>2>04::F945>FBFA?:AFFFFADF)<4)9AB9
@M02352:288:000000000-CKWC8:1:1101:27603:8385 2:N:0:TAGCGCTC+TCTCTCCG
CAGTCTTGCGACCGTACTCCCCAGGTGGGTTACTTATCACTTTCGCTTGGCCACTCAGTACTTAATCGTACCAAACAGCTAGTAACCATCGTTTACGGCGTGGACTACCAGGGTATCTAATCCTGTTCGCTACCCACGCTTTCGTCCATCAGCGTCAATATATTGTTAGCGATCTGCCTTCGCAATTGGTATTCTATGTAATATCTAAGCATTTCACCGCTACACTACATATTCTAACCACTTCACAATAATTCAAGACTAACAGTATCAATGGCAGTGC
+
GGGGGGGGFGDGGGGGEGGGGGGGGE@DGGGGGGDGGGGGGGGGGGGGGGGGGGGGGGGGGGGGGGGGGGGGGGGDGGGGGGGFGGGGGGGGGGGGGGDFECFGGGGGGGGGGGGGGGGGGGGGGGGGGGGGGGGGGGG>GGFGGGGGGGGGGGGGGGGGGGGGFGGGGFGGGGGGGGGFFGGGGGGGGGGGGFFFFFFGFGFGEFFGC,?FGFFFGFFFFEFFGC@GEFA=FFCCCE@E?@EEFEF<<BF<9AFF))06<?4?BA<29><>>?>?:22A
@M02352:288:000000000-CKWC8:1:1101:26059:8398 2:N:0:TAGCGCTC+TCTCTCCG
TAACCTTGCGGCCGTACTCCCCAGGCGGTCTACTTATCGCGTTAGCTTCGCCACTAAAAGATCAAGTCTTCCAACGGCTAGTAGACATCGTTTACGGCGTGGACTACCAGGGTATCTAATCCTGTTTGCTCCCCACGCTTTCGCACCTCAGTGTCAATATCAGTCCAGGTAGTCGCCTTCGCCACTGGTGTTCCTTCCAATCTCTACGCATTTCACCGCTACACTGGAAATTCCACCACCCTCTACAGTACTCTAGTTTGCCAGTTCAAAATGCAGTTCCA
+
GGGGGGGGGGGGGGGGGGGGGGGGGGGGFGGFGGGGGGGGDGGGGGGGGGGGGGGGGGGGGGGGGGGGGGGGGGGGGGGGGGGGGGGGGGGGGGGDGGGGGGGGGGGGGGGGGGGGGCFGGGFGGGGGGGGGGGFGGGDGGGGGGDGGGGGGGGGGGGGGGGGGDGGGGGGGGGGGGGGFFGGGGGGGGGGGGFFFEAFDFGCGFFFGGGDGGFEFG3221>FFGC:F:BFFFF>>736::081<<<?A>DFFFF?FFFBAA<:?:AA<24<<<F>FA96)
@M02352:288:000000000-CKWC8:1:1101:20782:8482 2:N:0:TAGCGCTC+TCTCTCCG
TAGTCTTGCGACCGTACTCCCCAGGCGGTGCGCTTAACGCGTTAGCTCCGGCACAGAAGGGGTCGAACCCTCCCACACCAAGCGCACATCGTTTACTGCTAGGACTACAGGGGTATCTAATCCCTTTCGCTACCCTAGCCTTCGAGCCTCAGCGTCAGTAAATGTCCAGTAACCTGCTTTCGCCATTGGTCTTCCTCTCAATATCTACGCATTTCACTGCTACACTGAGAATTCCAGTTACCTCTCCATTACTCTAGCATGGCAGTATCGAATGCAGTTTT
+
GGGGGGGGGGGGGGGGGGGGGGGGGGGGGGGGGGGGGGGGGGGGGGGGGGGGGGAFGGGGGGGGGGGGGGGGGGGGGGGGGGGGGGGGGGGGGGGGGGGGGGGGGGGGGGGGGGGGGGGGGGGGGGGGGGGGGGGGGGGGGGGGGGGGGGGCFEGGGGGGFGGGGGGGGGGGGGGGGGGFFGGGGGGGGGGGGFFFFFFGFGFGFFFGGGFGGFFFGFFFFFFFGG?D>F=?FFFFFBFFFFBFFBFFBFFAAFAF>DFD7<????<<><:<)(=>FAFF-
@M02352:288:000000000-CKWC8:1:1101:18903:8490 2:N:0:TAGCGCTC+TCTCTCCG
TAACCTTGCGGCCGTACTCCCCAGGCGGTCAACTTAGTGCGTTAGCTGCGCCACCCACGACTCAAGGTCACAGACGGCTAGTTGACATCGTTTACGGCGTGGACTACCAGGGTATCTAATCCTGTTTGCTCCCCACGCTTTCGTGCCTCAGTGTCAGTATTTGTCCAGGTAGCCGCCTTCGCCACTGATGTTCCTTCCAATCTCTACGCATTTCACCGCTACACTGGAAATTCCACTCCCCTCTACAATACTCTAGTTTGCCAGTTCAAAATGCAGTTCC
+
FEGFFGGGGGGGGGGGGGGGG@<CFGGGGGFGFGFGCC<FGGGGGGGGGGGGGGGFFEGEEEGGGFGEFGGGF@FGGGG7FEFF?FFGGGGGGGGC@:FFFG:FCGGCFGGGGGGGGGGCGGGGGGGGFGFGCCFFEGGGFFGFFGGGGCGCFGGFGGFGGGCDFFGGGFFFGCDDCGGFADGD36<@@9EGFEFCF;FGF<::.@8DD5BGFFEAEA61(>7F>=?<7BFB=442>((.2.(1<544-48<<456AA?<AAAF3-6)<A<2)684B9-6
@M02352:288:000000000-CKWC8:1:1101:24531:8495 2:N:0:TAGCGCTC+TCTCTCCG
TAATCTTGCGACCGTACTCCCCAGGCGGAATGCTTAATCCGTTAGGTGTGTCACCGAACAGTATACTGCCCGACGACTGGCATTCATCGTTTACGGTGTGGACTACCAGGGTATCTAATCCTGTTTGCTCCCCACACTTTCGTACCTCAGCGTCAGTATCGAGCCAGTGAGCCGCCTTCGCCACTGATGTTCCTTCCAATCTCTACGCATTTCACCGCTACCCTGGAAATTCCACTACCCTCTACAATACTCTAGTTTGCCAGTTCAAAATGCAGTTCCCA
+
E@FGGGGGFGEGGGGGCFGGGGGGGGGGGGGGGGGGGGGFGGGGGGGGGGGGGGGGGGGGGGGGGGGGGGGGGGGGGGGGGFGGGGGGGGGGGGGGGGGGGGGGGGGGGGGFFFGAFFFFGGGGGGGGGGGGGGG+CDFGGGGGGCCDCCFGGGG5DEGGGGGGGCFFFEFGGC>DDGDFEG8EFD9FFGGGGFFFFF+;FDCFFFFGGGFGFFEFE>1>1)(*>D<G)9BFFFA48?FFBF?FFF2)<>BBA26944*:265>54<<>)329496?A>D)
@M02352:288:000000000-CKWC8:1:1101:17070:8504 2:N:0:TAGCGCTC+TCTCTCCG
CATTCTTGCGACCGTACTCCCCAGGTGGGTCACTTATCACTTTCGCTTAGCCACTCAAATCGAAATCCGAACAGCTAGTGACCATCGTTTACGGCGTGGACTACCAGGGTATCTAATCCTGTTCGCTCCCCACGCTTTCGTCCATGAGCGTCAGTACATACGTAGTAGACTGCCTTCGCAATCGGTATTCTGTGTAATATCTATGCATTTCACCGCTACACTACACATTCTATCTACTTCCATATGACTCAAGTCAACCAGTATCAAAGGCAGTTCCATAT
+
GGGFCFGFFE@+87BFGGGGGGFGGGGCFFGDEGGGGGGGGGGGFCGGG?FGFGGGGGGGGEGG:FGFCGCGGGGGGFGDAGGFFGGGGGFFGDGGGGE@=FEGFGGGEGGGFFFG=FFGCFGGGEFFGGGGGCFGGGGGGGG>CFFCFEEGGEGGGGFGGGFGGGGGCCGGGGGGGGGFBGGGCGFFGFGGGFFF*=8==CFGFFFGGFAFGFDFGFFEDFEFGGEF)AF+;;C6>ECEEFB<<:2<BFF??<A=<>F:<94):<949(1:<B?AFFF<)
@M02352:288:000000000-CKWC8:1:1101:24527:8515 2:N:0:TAGCGCTC+TCTCTCCG
TAATCTTGCGACCGTACTCCCCAGGCGGAATGCTTAATCCGTTAGGTGTGTCACCGAACAGTATACTGCCCGACGACTGGCATTCATCGTTTACGGTGTGGACTACCAGGGTATCTAATCCTGTTTGCTCCCCACACTTTCGTACCTCAGCGTCAGTATCGAGCCAGTGAGCCGCCTTCGCCACTGATGTTCCTTCCAATCTCTACGCATTTCACCGCTACACTGGAAATTCCACTACCCTCTACAATACTCTAGTTTGCCAGTTCAAAATGCAGTTCCC
+
GFGGGGGGGGGGGGGGGGGGGGGGGGGGGGGGGGGGGGGGGGGGGGGGGGGGGGGGGGGGGGGGGGGGGGGGGGGGGGGGGGGGGGGGGGGGGGGGGGGGGGGGGGGGGGGGGGGGGGGGGGGGGGGGGGGGGGGGGGGGGGGGGGGGGGGGGGGGGGGGC:EEGFGGFFFGG>DGDGGFFC5CC6,97BFGGFFFFF6DF:FGFFFGGGFGGFCF*=@>>=?FFD?4<FFFFFFFFFF<>BFAB9?<4:924<9F<AFFA>0:)))6><AAAA76B9<<
@M02352:288:000000000-CKWC8:1:1101:27567:8532 2:N:0:TAGCGCTC+TCTCTCCG
CAGTCTTGCGACCGTACTCCCCAGGTGGGATACTTATCACTTTCGCTTAGTCACTGAGGAAAACCCCAACAACTAGTATCCATCGTTTACGGCGTGGACTACCAGGGTATCTAATCCTGTTCGCTCCCCACGCTTTCGTCCATGAGCGTCAGTACATACGTAGTAGACTGCCTTCGCAATCGGTATTCTGTGTAATATCTATGCATTTCACCGCTACACTACACATTCTATCTACTTCCATATGACTCAAGTCAACCAGTATCAAAGGCAGTTCCATAGTT
+
GGGGFFGGGGGGGGGGGGGGGGGEGGGFGGGGGGGGGGGGGGGFGGEFGGGGGGGGGGGFGGGGGGGGGGGGGGGFGGGGGGGFGGGDGGGGGGGGCFGGGGGGGGGGGGFGGGGGGGGGGGGGGGCFGDGGGF@DGGGGGGGFGFGGGGG6EGGGGGFFFGGGGGGGGGGGGFGGCCGEFGGGGFGCCGGGGCFEFFFGFGFGFFFFGGFDGEF38*5CEFFFCFEGFFFFFFFFFFF9?3<<?EFCBF2AAAAFF?FA<4A>B<2407(46-=4@),.6
@M02352:288:000000000-CKWC8:1:1101:15732:8544 2:N:0:TAGCGCTC+TCTCTCCG
TAACCTTGCGGCCGTACTCCCCAGGCGGTCTACTTATCGCGTTAGCTTCGCCACTAAGTCATTACAACCCAACGGCTAGTAGACATCGTTTACGGCGTGGACTACCAGGGTATCTAATCCTGTTCGCTACCCACACTTTCGCACATGAGCGTCAGTTACTGACCAGGGAGTCGCCTTCGCCACTGATGTTCCTCCAGATATCTACGCATTTCACCGCTACACCTGGAATTCCACTCCCCTCTCCAAAACTCTAGCCTGCCATTTCTAAATGCAATTCCCAG
+
GFCFFGGGGGGGGGGGGGGGGGGGGGGGGGGGGGGGGGGGGGGGGGGGGGGGGGGGGGGGGGGGGGGGGGGGGGCGGEGGGGGGGGGGGGGGGGGGGGGGGGGGGGGGGGGGGGGGGGGGGGGGGGGGGGGGGGEGGGGGGGDGGGGGFFCEG5EGGGGGGGGGGGGGGEGGGGGGGGGFFGGGDGGCFGGGF<A@@*828CF7<FFGGGFGGFFFGB>FF??FC57CD?4?=FFF?BFB???B9:B:B?FFF2AF<00())..6<A>AF295<FA?AB2)
@M02352:288:000000000-CKWC8:1:1101:26050:8561 2:N:0:TAGCGCTC+TCTCTCCG
TAATCTTGCGACCGTACTCCCCAGGCGGAATGCTTAATCCGTTAGGTGTGTCACCGAACAGTATACTGCCCGACGCCTGGCATTCATCGTTTACGGTGTGGACTACCAGGGTATCTAATCCTGTTCGCTACCCACACTTTCGCACATGAGCGTCAGTCTTTGGCCAGGGATTCGCCTTCGACCCTGATGTTCCTCCAGATATCTACGCATTTCACCGCTACACCTTGAATTCCACTCCCCTCTCAAACTCTCTACCCTGCCAGTTCTACATGACCACCCC
+
CEGF@FGGFGDE@@FFGGGGGGGEG8FEECGEGGGGDFFG@FFGGGG,CFGGGGGCCFCCFGAE9FF,<FFCFG7+>F7F8,CEC,?<,FCD7E7BFE:FC,=EEFFFG+=F,E;BA,A:9F,FFAFEGCEFFDGCEGGGGGC?+4@?9:7@C95@EGFGFGFFF:7**>2:D*797C=5)2*4*,4;1=<>D5+38);CFGFF3A)/:E5@@85A*)(.49,79*.*./9B4FB-(4(8:B13)-.)).)54:)0()0.24)).6-4)...4,)))-3,
@M02352:288:000000000-CKWC8:1:1101:15730:8563 2:N:0:TAGCGCTC+TCTCTCCG
TAACCTTGCGGCCGTACTCCCCAGGCGGTCTACTTATCGCGTTAGCTTCGCCACTAAGTCATTACAACCCAACGGCTAGTAGACATCGTTTACGGCGTGGACTACCAGGGTATCTAATCCTGTTCGCTACCCACACTTTCGCACATGAGCGTCAGTTACTGACCAGGGAGTCGCCTTCGCCACTGATGTTCCTCCAGATATCTACGCATTTCACCGCTACACCTGGAATTCCCCTCCCCTCTCCCAAACTCTAGCCTGCCAGTTCTACATGCAATTCCCAG
+
FEDGFGGGGGDGEEGGGGGGGGGGGGGGGGGGGGGGGGGGGGGGGGGGGGGGGGGFGGGG9FGGGGGGGGGGGGGGG7EFGGGGFGGDGGGGGG>FCFGGGFGGGGCDEGGFAFGGAFGGGGGGG7@ECCGGGGGGGGGGGE8EGG?DGGGEEEEGGGGGF?CGFGGE56CGEGCDGFGFFDEFCFFGFG@FFCA@EFFGFG=CEFFGDEFGGFDBGF96)04@6C?F5@B=*54?F0:?F41:(431<))665A:ABFF??FFA>A))6)))-=<*477)
@M02352:288:000000000-CKWC8:1:1101:17456:8567 2:N:0:TAGCGCTC+TCTCTCCG
TAATCTTGCGACCGTACTCCCCAGGCGGAATGCTTAATCCGTTAGGTGTGACACCAACAAGCATGCTTGCTGACGTCTGGCATTCATCGTTTACGGTGTGGACTACCAGGGTATCTAATCCTGTTTGCTCCCCACACTTTCGCACCTCAGCGTCAGTATCGAGCCAGTGAGCCGCCTTCGCCACTGGTGTTCCTCCGAATATCTACGAATTTCACCTCTACACTCGGAATTCCACTCACCTCTCTCGAACTCAATACCAGGAGTTTACAAGGCAGTTCCAG
+
FFGGGGGGGGGGGEGFGGGGGGGGGGGGGGGFGGGGGGGGGGGGGGGGGGGGGGGGGGGGGGGGGGGGGGGGGGGGGGGGGGGGGGGGGGGGGGGGGGGGGGGGGGGGGGGGGGGGCGGGGGGGGGGGGGGGGGGEGGGFGGGGGGGGGGGGGGGGGFFGGGGGGGGGGGFGGGGGGGGFFGGGGGGGFGGGGFFFFFFGFGFGFFFGFGFFGFFFFFFFFCFFGG;D<>@FFFFFB?FFFFFFFF?08??BFB)/5?F0888<BFF<<431(47?FFFF5
@M02352:288:000000000-CKWC8:1:1101:22522:8624 2:N:0:TAGCGCTC+TCTCTCCG
TAACCTTGCGACCGTACTCCCCAGGCGGTCTACTTAACGCGTTAGCTCCGAAAGCCACGGCTCAAGGCCACAACCTCCAAGTAGACATCGTTTACGGCGTGGACTACCAGGGTATCTAATCCTGTTTGCTCCCCACGCTTTCGCATCTGAGTGTCAGTGTCTGTCCAGGGGGCCGCCTTCGCCACTGGTATTCCTTCAGATCTCTACGCATTTCACCGCTACACCTGAAATTCTACCCCCCTCTACAGCACTCTAGTTCACCAGTTTCAAATGCAGTTCCG
+
DFGFGGGGGGGGGGGGGGGGGGFGGGGGCBFFGGGGGGGGGGGGGGGGFGF,CBFEFGGGGGGGGFFGGCFFGGGDFA<F<FEA9EFGGCGGFGGGCGGGGGDDFGGGCFGGD<DDGGA=EFF,CFFGGGGGGGFDGGGG>FED8BEFAFGGG@DD?EFFFGGGGGFGGGGGE=3<CDGFAGGDGGGGGGGGG<FDFFFFFG@FF4@CDE@GFB)9<>9>;DFFGCBG:7=7@?:<AFFFF>BF):<2?08?FB9@4-9):>>(6<66A<9><<@<?:BA,
@M02352:288:000000000-CKWC8:1:1101:8755:8644 2:N:0:TAGCGCTC+TCTCTCCG
TAACCTTGCGGCCGTACTCCCCAGGCGGTCAACTTAGTGCGTTAGCTGCGCCACTCACGTCTCAAGGACACAAACGGCTAGTTGACATCGTTTACGGCGTGGACTACCAGGGTATCTAATCCTGTTCGCTCCCCACGCTTTCGTTCCTCAGCGTCAGTATCTGTCCAGGTGGCCGCCTTCGCCGCTGATGTTCCTTCCAATCTCTACGCATTTCACCGCTACACTGCAAATTCCACCACCCTCTACAGTACTCTAGTCTACCAGTTCATAATGCAGTTCCA
+
GGGGGGGFGGDGGGGGGGGFGGGGGGFEEGGGGGGGGGGGGGGGGGGFGGGGGGGGGGG<F<FFED@CFGGFGFGGFCGEFFG,EFFGGGDGGFGGGEFGGE:FFGGGGGGGGFGGCGGGGGGGGGCEEEFFGGFGGGGGGGGGGE8EFB8F5EGGGGA@FGFEGF,,8F6C,:DGG<DFFGG5CEDC7A9;FFFFFFF+:D6::FFFD:@DFFFFG329BFFFGF)04*9@F4)6::26(3::<<42:499AA2*64=4<940<4:4)).66<6)9<AB)
@M02352:288:000000000-CKWC8:1:1101:8755:8663 2:N:0:TAGCGCTC+TCTCTCCG
TAACCTTGCGGCCGTACTCCCCAGGCGGTCAACTTAGTGCGTTAGCTGCGCCACTCACGTCTCAAGGACACAAACGGCTAGTTGACATCGTTTACGGCGTGGACTACCAGGGTATCTAATCCTGTTCGCTCCCCACGCTTTCGTTCCTCAGCGTCAGTATCTGTCCAGGTGGCCGCCTTCGCCACTGATGTTCCTTCCAATCTCTACGCATTTCACCGCTCCACTGGAAATTCCACCACCCTCTACAGTACTCTAGTCTACCAGTTCAAAATGCAGTTCCA
+
EEGGFGGGGGGGGGGGGGGGGGGEGGGFGGGGGGGGGGGGGGGGGGGGGGGGGGGGGGGGGGGGCF8CFDG,CEFEDGGGGGGFGGGGGGGGGGGGGGGGGDGGG<DGGGGGGGGGGF,EFGG<FGCEG@@FGG7FEGGGGGGGGGGGGFGFDGGGGGF@DFGFGG9>?FFCBEGGGGGFFGG5DGC<EGFGGFFFFFFGAFFGF=85CEEGGF9?G>9>(77FGCBG(97FFFAA?12??B?72<<?FA9-694/6:?<<D?FFBA<46).)61.=49>)
@M02352:288:000000000-CKWC8:1:1101:22369:8676 2:N:0:TAGCGCTC+TCTCTCCG
TAACCTTGCGGCCGTACTCCCCAGGCGGTCTACTTATCGCGTTAGCTTCGCTACTCACGACTTAAAGTCACAAACAGCTAATAGACAGCGTTTACGGTGTGGACTACCAGGGTATCTAATCCTGTTTGCTCCCCACGCTTTCGTGCCTCAGTGTCAGTATTTGTCCAGGTAGCCGCCTTCGCCACTGATGTTCCTTCCAATCTCTACGCATTTCACCGCTACACTGGAAATTCCACTACCCTCTACAATACTCTAGTTTGCCAGTTCAAAATGCAGTTCC
+
FGGGGGGGGGGGGGGGGGGGGGGGGGGGGGGGGGGGGGGGGGGGGGGGGGGGGGGGGGGEGGGGFGGGGFGEGFGGGGGGFGGGGGGGGGGGGGGGGFFGGDGGGGFGGFGEFDDFGGGGGGGGGGGGGGGGGGGEGGGGGGGGCGFFGGGGGGGGGGGGGGGGFGFGGGGGGGGGCGGFFGGGGGG7CFGGG<AEFFF7B<FFEFFCDEAGGFCFF>BF@EFFGG1<1A@6FFFAB::?FBF?DFF<BAFFFFB9<)8)6240:<4265)5<AF)@>BF
@M02352:288:000000000-CKWC8:1:1101:6155:8683 2:N:0:TAGCGCTC+TCTCTCCG
TAACCTTGCGGCCGTACTCCCCAGGCGGTCTACTTATCGCGTTAGCTTCGCCACTAAAAGATCAAGTCTTCCAACGGCTAGTAGACATCGTTTACGGCGTGGACTACCAGGGTATCTAATCCTGTTTGCTCCCCACGCTTTCGCACCTCAGTGTCAATATCAGTCCAGGTAGTCGCCTTCGCCACTGGTGTTCCTTCCTATATCTACGCATTTCACCGCTACACAGGAAATTCCACTACCCTCTACTGTATTCTAGACTAGCAGTATCAGATGCAGTTCCA
+
CGGGFGGGGGGGGGGGGGGGGGGGGGGGFGGGGGGGGCGGGGGGGGGGGGGGGGFGFGGGGFGGFFFGGGGGGGGGGGGGGGGGFGGGGGGGGGGGGGGGGGGGGGGGGGGGGGGGGGGGGGGGGGGGGFGGGGGGGGEGGGGGGGGGGGGGGGGGFGGGGGCFGFGFGGGGGGDGDDDFFDGGGGGGG6FDGFFFFFFGFGA7);AFGE:DGFFFF3;(9DFFFGBFBFFFFBDFF>?FBFFFFAFFB26AFAA6<9BBF0<26<<<AA?<9<*67.::)
@M02352:288:000000000-CKWC8:1:1101:9455:8688 2:N:0:TAGCGCTC+TCTCTCCG
TAACCTTGCGGCCGTACTCCCCAGGCGGTCTACTTATCGTGTTAGCTTCGCCACTAAAAGATCAAGTCTTCCAACGGCTAGTAGACATCGTTTACGGCGTGGACTACCAGGGTATCTAATCCTGTTTGCTCCCCACGCTTTCGCACCTCAGTGTCAATATCAGTCCAGGTAGTCGCCTTCGCCACTGGTGTTCCTTCCTATATCTACGCATTTCACCGCTACACAGGAAATTCCCCTACCCTCTACTGTATTCTAAACTCCCAGTTTCAGACGAAGTTCC
+
AFGGCGGGGGGCEGFGGGGGGGGGGGGG@CGGGGGGGGG,EFGFGGGGGEFGGGGGGGGF?FGDFFFFGFGFGFGC>FCDFGGC9FFGGGGGGFF77BB:=CFGC=FFGGGGF8,CDFGBFGFDGFFCCDFGGGAFECGGGFCEEGGGGGGGGCG7;CFAEFEGFFDGGFFFDGDDC4CF6?5CGGFG9,4CFEFFFFFGCGFG3667C*:CGF<AC5296E@;*91*497BBF).2:??<<87.)6)6)-4-..*-5/)),43>))6<)))(-.()66<
@M02352:288:000000000-CKWC8:1:1101:6699:8730 2:N:0:TAGCGCTC+TCTCTCCG
TAATCTTGCGACCGTACTCCCCAGGCGGTACACTTAATGTGTTAACTGCATTACTGCAAGGTCTAGCCTCACAACAACTAGTGTACATCGTTTAGGGCGTGGACTACCAGGGTATCTAATCCTGTTTGCTCCCCACGCTTTCGCGTCTCAGCGTCAATAATGTTCCAGTAGATCGCCTTCGCAATCGGTATTCCTTCTGATCTCTACGGATTTTACCCCTACACCAGAAATTCCATCTACCTCTCCCATATTCTAGGTAAGCAGTTTTCAAAGCAGTTCAA
+
FGGGGGGGGGGGGGGGGGGGGGGGGGGGGGGGGGGGGGGGGGGGGGGGGGGGGGGGGGGGGGGGGGGGGGGGGGGGGGGGGGGGGGGGGGGGGGGGGGGGGGGGGGGGGGGGGGGGGGGGGGGGGGGGGGGGGGGGGGGGGGGCGGGGGGGGGGGGGGGCGGGGGGGFGGGGGGGGDGGFFGGGGGGCEFGGGFFFFFFFFGFGFCFG7CDGGFEFFF?DFFFFGGFCDFACFAFCCEC4@EF??08<D?FFFAB=?FFFFFFFFBFB<AFF<063FBAA9
@M02352:288:000000000-CKWC8:1:1101:15979:8794 2:N:0:TAGCGCTC+TCTCTCCG
TAACCTTGCGGCCGTACTCCCCAGGCGGTCTACTTATCGCGTTAGCTTCGCTACTCACGGATTAAATCCACAAACAGCTAGTAGACAGCGTTTACGGTGTGGACTACCAGGGTATCTAATCCTGTTCGCTACCCACACTTTCGCACATGAGCGTCAGTTACTGACCAGGGAGTCGCCTTCGCCACTGATGTTCCTCCAGATATCTACGCATTTCACCGCTACACCTGGAATTCCACTCCCCTCTCCAAAACTCTAGCCTGCCAGTTCTAAATGCAATTCC
+
GGGGGGGGGGGGGGGGGGGGFCFEGGEGGGGGGGGGGGGGGGGGGGGGGGGGGGGGGGGGGGGGGGGGFGGGGGGGGGGGGGGGGGGGGGGGGGGGGGGGGGGGGGGGGGDGGGGGGGGGGGGGGGGGGDCFGFFGGGGGEGGGGGGGGGGGEEGGGGGGGGGGGGCEEEFGGFGGDDDFFGG5CFFGGGGGFE6;@FFCFG+1<FF<C5AGDFEFGFB>BF3@G58C7FFFFFAADF<??BF((3AFFF:>26<49<F00<BFFFF>2<).)6@)18AA
@M02352:288:000000000-CKWC8:1:1101:22040:8800 2:N:0:TAGCGCTC+TCTCTCCG
CATTCTTGCGAACGTACTCCCCAGGTGGGATACTTATCACTTTCGCTTAGCCACTCAGACCGAAGTCCGAACAGCTAGTATCCATCGTTTACGGCGTGGACTACCAGGGTATCTAATCCTGTTCGCTCCCCACGCTTTCGTCCATCAGCGTCAGTATATTGTTAGTGATCTGCCTTCGCAATCGGTATTCCATGTAATCTCTAAGCATTTCACCGCTACACTACATATTCTAACCACTTCACAATAACTCAAGATAACACGTTTCAAAGGCAATTCTACA
+
GGGGGGGGGGG@FFGGGGGGGGGGGFGGGGGGGGGGGGGGGGGGGGGGDGGGGGGGFGGGGGGGGFGGGGGGEFFFFCGGGGGGGGEGGGGGG7FCGGFDGGGGGGFDGGGGGGCGGGGGGGGFGGGGGGBFGGGGDGGGGGGGGFGGGEGGDGG:FGGGCGGGFG>DFCF;ECCGF;CAEGGGGCFGGFGFDECE5FCGFGF75?FCCF6CGF6DC3:3;C3A7;CD<;AFAF73?@33<?)4AA28<BAF<2?FA2*.(41:DBB<:??:?2?<F<AF
@M02352:288:000000000-CKWC8:1:1101:14514:8883 2:N:0:TAGCGCTC+TCTCTCCG
TAGTCTTGCGACCGTACTCCCCAGGCGGTTCGCTTAACGCGTTAGCTCCGGCACAGAAGGGGTCGAACCCTCCCACACCAAGCGCACATCGTTTACTGCTAGGACTACAGGGGTATCTACTCCCTTTCGCTACCCTAGCCTTCGTGCCTCAGCGTCAGTAAATGTCCAGTAACCTGCCTTCGCCATTGGTCTTCCTCTCAATATCTACGCATTTCCCTGCTACACTGAGAATTCCAGTTACATCTCCATTACTCTAGCATGGCAGTATCCAATGCAGTTTT
+
CFGEGGGFGGGDEGGGGGGGGGG@FGBF@+CFGGGGFGGGEGGGGGGEFGGGGG,,CEFGEGGGDC<FGFCFEGGGGGG?FGGGGGGECFFGGGFGGGGCEFGFGGCGGGGGCFGGGGG9=FFCFGGGGGD>FGGG,:DCGGGG,:ADFG8CEEGGGGGGCGFGFGG??FG?;98<D*;CACEGGGGF6FDFGCFFFC):@FFDEF=:CE>GGFB4CF?FB*6*9:<>741967><2<D2-)-6<B75AA426<)96<F<2302(4)62)624,6-9).)-
@M02352:288:000000000-CKWC8:1:1101:18509:8888 2:N:0:TAGCGCTC+TCTCTCCG
TAACCTTGCGGCCGTACTCCCCAGGCGGTCAACTTAGTGCGTTAGCTGCGCCACCCACGACTCAAGGTCACAGACGGCTAGTTGACATCGTTTACGGCGTGGACTACCAGGGTATCTAATCCTGTTTGCTCCCCACGCTTTCGTGCCTCAGTGTCAGTATTTGTCCAGGTAGCCGCCTTCGCCACTGATGTTCCTTCCAATCTCTACGCATTTCACCGCTACACTGGAAATTCCACTACCCTCTACAATACTCTAGTTTGCCAGTTCAAAATGCAGTTCC
+
GGGGGGGGGGGGGGGGGGGGGGGEGGFGGGGGGGGGGGFGGGGGGGGGGGGGGGGGGGGGGGGGGGGGGGGGGGGGGGGGGGGAGGGFGGGGGGGGGGGGGGGGGGGGGGGC<FFGGGDGGGGGGGGGGGGGGGFGGGDCGGEGGDGGGGGGFGCGGGGGGGGGGGFEGGGGGGGGGGDFFGDCC6<FGGGGGFFCFAAFAFA:?6;8<EEDGFFFG319;E??CF?4(/9F==AAFFFFBFFF265>DAFFFF9*6:@25<AF?A2<9A77AAFAFB2>
@M02352:288:000000000-CKWC8:1:1101:14530:8898 2:N:0:TAGCGCTC+TCTCTCCG
TAGTCTTGCGACCGTACTCCCCAGGCGGTGCGCTTAACGCGTTAGCTCCGGCACAGAAGGGGTCGAACCCTCCCACACCAAGCGCACATCGTTTACTGCTAGGACTACAGGGGTATCTAATCCCTTTCGCTACCCTAGCCTTCGAGCCTCAGCGTCAGTAAATGTCCAGTAACCTGCTTTCGCCATTGGTCTTCCTCTCAATATCTACGCATTTCACTGCTACACTGAGAATTCCAGTTACCTCTCCATTACTCTATCATGGCAGTATCGAATGCAGTTT
+
GGGGGGGGGGGGGGGGGGGGGGGGGGGGGDGGGGGGGGGGGGGGGGGFGGGGGG8=FGGGGGGGGGGGGGGGGGGGGGGGGGGGGGGGGGGGGGFGGGGGGGGGGGGGGGGGGGGGGGGGGGGGGGGGGGGCGGGGGGGGGGGC:FGGGGGGGDGGEGGCGGGGGGFGFGGFGGGGGGGFFCGGCEGGGGGFGFFFFFFG7C8DEFFGGEDGGFF?EFD<ABBFFG7C7F?FFFF94:>4AAFFFFFFAAAAFFF?)46<B)6:(349<((4:>?469AA
@M02352:288:000000000-CKWC8:1:1101:13376:8966 2:N:0:TAGCGCTC+TCTCTCCG
TAACCTTGCGGCCGTACTCCCCAGGCGGTCAACTTAGTGCGTTAGCTGCGCCACCCACGACTCAAGCTCACAGACGGCTAGTTGACATCGTTTACGGCGTGGACTACCAGGGTATCTAATCCTGTTTGCTCCCCACGCTTTCGTGCCTCACTGTCAGTATTTGTCCAGTTAGCCGCCTTCGCCACTGATTTTCCTTCCCATCTCTACGCATTTCACCTCTACACTGGAAATTCCACTACCCTCTACAATACTCTAGTTTGCCAGTTCCACATGCCTTTCC
+
F9AF@CE<<F:ECC@;B@@@@@88DF+@BEE,EFFGCFCFFEC,CEFGFDGFEEGFGG7=CCEGCF,FFFG8C=F+8FC:FGGAFGCFGDFFF@FFFG+C:C>ADF<A,,>BFG=FDC9,CDCAFFGFFGGFCC7C8@E>EG>F5>EDF?,=?=F7DD@CDG;?CB2?,?CCFGDDDDD=5CGGGGC<9+<:DEF<AF5*;D=DE+1:D7>DGFFFE*4<)9<@G4.7(/=0@*)46:?7(<<:2<4?B)2<?A>9<>?92A27>4)).).4).))1))6
@M02352:288:000000000-CKWC8:1:1101:20035:8967 2:N:0:TAGCGCTC+TCTCTCCG
TAACCTTGCGGCCGTACTCCCCAGGCGGTCAACTTAGTGCGTTAGCTGCGCCACCCACGACTCAAGGTCACAGACGGCTAGTTGACATCGTTTACGGCGTGGACTACCAGGGTATCTAATCCTGTTTGCTCCCCACGCTTTCGTGCCTCAGTGTCAGTATTTGTCCAGGTAGCCGCCTTCGCCACTGATGTTCCTTCCAATCTCTACGCATTTCACCGCTACACTGGAAATTCCACTACCCTCTACAATACTCTAGTTTGCCAGTTCAAAATGCAGTTCC
+
GGGGGGGGGGGGGGGGGGGGGGGGGGGGGGGGGGGGGGGGGGGGGGGGGGGGGGGGGGGGGGGGGGGGGGGGGGGGGGGGGGGCFGGGGGGGGGGGGGGGGGGGGGGGGGGGGGGGGGGGGGGGGGGGGGGGGGGGGGGGGGGGGGGGGGGGGGGGGGGGGGGGGGDGFFEFGGGGGDGFFGDDDGGDGGGGGFFFFFFGFGFGFFF<DEFGGFFFFBBFFFFFGGFF:BFFF@44<7?BB??1ABA7>BBB?DFFBD?AFA904<<AFF<77<?4BBBF
@M02352:288:000000000-CKWC8:1:1101:24297:9092 2:N:0:TAGCGCTC+TCTCTCCG
CAGTCTTGCGACCGTACTCCCCAGGTGGGATACTTATCACTTTCGCTTAGTCACTGAGGAAAACCCCAACAACTAGTATCCATCGTTTACGGCGTGGACTACCAGGGTATCTAATCCTGTTCGCTCCCCACGCTTTCGTCCATGAGCGTCAGTACATACGTAGTAGACTGCCTTCGCAATCGGTATTCTGTGTAATATCTATGCATTTCACCGCTACACTACACATTCCATCTACTTCCATATGACTCAAGTCACCCAGTATCAAAGGCAGTTCCATAGTT
+
GGGGGGGGGGGGGGGGGGGGGGGGGFFFGGGGGGGGGGGGGGGGGGGGGGGGGGGGGGGGGGGGGGGGGGGGGGGFGGGGGGGGGGGGGGGEGGGGGGGGGGGGGGGGGGGGGGGGGGDGGGGGGGGGGGGGGGGGGGGGGGGGGGGGGDGGGGGGGGGGGGGGGGFGGFGGGGGGGGDDFGGGFGGGGGGGGCFFEFFFFDAFFFFGGGFFGEFFGFFFFFFFGGEFCFCCCFEEEFAFFF37E4)4?FFFFF)908@?BFDAD<A0?00:AFFFFA06<
@M02352:288:000000000-CKWC8:1:1101:22333:9104 2:N:0:TAGCGCTC+TCTCTCCG
TAACCTTGCGGCCGTACTCCCCAGGCGGTCAACTTAGTGCGTTAGCTGCGCCACCCACGACTCAAGGTCACAGACGGCTAGTTGACATCGTTTACGGCGTGGACTACCAGGGTATCTAATCCTGTTTGCTCCCCACGCTTTCGTGCCTCAGTGTCAGTATTTGTCCAGGTAGCCGCCTTCGCCACTGATGTTCCTTCCAATCTCTACGCATTTCACCGCTACACTGGAAATTCCACTACCCTCTACAATACTCTAGTTTGCCAGTTCCAAATGCAGTTCC
+
GGGGGGGGGGGGGGGGGGGGGGGGGGGGGGGGGGGGGGGGGGGGGGGGGGGGGGGGGGGEGGGGGGGGGGGGGGGEFGGGGGGGGGGGGGGGGGGGGGGGGGGGGGGGD@GGGGGGGDFGGGGGGGGGGGGGGGGGGGGGGGGGGGGGGFGGGGGGGGGGGGGGFGF?CGGGGGGGGGGFFGE=DFF?EFFCDEFFFFFFFGFGFFFCGEFGGFFFGFFFFF?FCG?F(=FFFFFFFFF?FFF1<BFBFFF92<>@AFF2:A2),:<)<B)5))*6=6<<
@M02352:288:000000000-CKWC8:1:1101:2596:9257 2:N:0:TAGCGCTC+TCTCTCCG
CAATCTTGCGATCGTACTCCCCAGGTGGGACACTTATCACTTTCGCTTAGTCACTGAGATAAATCCCAACAACTAGTGTCCATCGTTTACGGCGTGGACTACCAGGGTATCTAATCCTGTTCGCTCCCCACGCTTTCGTCCATGAGCGTCAGTACATACGTAGTAGACTGCCTTCGCAATCGGTATTCTGTGTAATATCTATGCATTTCACCGCTACACTACACATTCTATCTACTTCCATATGACTCACGTCAACCAGTATCAAAGGCAGTTCAATAGTT
+
GFBFDGGGGGDFFGGGGGFEGGGGGGGGGGGGGGGGGGEGGGGGGGGGGGGGGGGGGGGFGFGGGGFDEGGGFGGGGGGG9FGGCGGGGGDGGGEEGGGGGGFGFEGGEGGG9FF=9EGFGGFEGGDFGGEDEFCDFEGGGGGG9FFGEGDGGGGC8,@CGGFGD=@@BFGGFAFFGD7?FGGGGGGCDGFCCEAE?FFGFGFFFFFGCGFCDEFFGFB436);*;E+.AF7A1>5??E<EECCC<E<E(3@1;?F3?>A<2:A>>B0(.,3<A*.=2)56
@M02352:288:000000000-CKWC8:1:1101:16034:9313 2:N:0:TAGCGCTC+TCTCTCCG
TAGTCTTGCGACCGTACTCCCCAGGCGGTGCGCTTAACGCGTTAGCTCCGGCACAGAAGGGGTCGAACCCTCCCACACCAAGCGCACATCGTTTACTGCTAGGACTACAGGGGTATCTAATCCCTTTCGCTACCCTAGCCTTCGAGCCTCAGCGTCAGTAAATGTCCAGTAACCTGCTTTCGCCATTGGTCTTCCTCTCAATATCTACGCATTTCACTGCTACACTGAGAATTCCAGTTACCTCTCCATTACTCTAGCATGGCAGTATCGAATGCAGTTT
+
GGGGGGGGGGGGGGGGGGGGGGGGGGGGGGGGGGGGGGGGGGGGGGGGGGGGGGGGGGGGGGGGGGGGGGGGGGGGGGGGGGGGGGGGGGGGGGGGGGGGGGGGGGGGGGGGGGGGGGGGGGGGGGGGGGGGGGGGGGGGGGGGFGGGGGGGGGGGGGFGGGGFGGGGGGGGGFFFGGGFFGGGGGFEGGGGGFFCFFFGFGFGFFFGGEAGGFFFGB>FAFFFGGFGFF6=FFDF>DFBF2<87??FABBB25<FAFFAF?BFBFFF42185?FAFFDA
@M02352:288:000000000-CKWC8:1:1101:6994:9336 2:N:0:TAGCGCTC+TCTCTCCG
TAACCTTGCGGCCGTACTCCCCAGGCGGTCTACTTAATGCGTTAGCTTTGAAAAACAGAACCGAGGTTCCGAGCTTCTCGTAGACATCGTTTACGGCGTGGACTACCGGGGTATCTAATCCCGTTTGCTCCCCACGCTTTCGTACATGAGCGTCAGTGTTGCCCCAGGTGGCTGCCTTCGCCATCGGTATTCCTTCAGATCTCTACGCATTTCACCGCTACACCTGAAATTCTACCACCCTCTATCACACTCTAGTTTGCCAGTTCGAACTGCAGTTCCC
+
<FFEEGGGGGGDGGGGGGFGGGGGGGCF@@FFFGGGGGGGGGGDGGGGGGGGGGCGFFGGGCF7FCGCEGECFGCEEA,4:?FF<FGF:FGGEFEFFG>FEGFFD>FECEEC=DDFC9=F,DCGGGDEGGFGGCF<CECFF>,@E>E9?8;C>CCEFGGG:,2?::CGGFFFGCCD6C6:A:8*85CGCFGGFF=@367FAC=FF?FGD5BGC*:?8>0,76?FF6?7>??6@*<A)5:?00()-.6ABF(,6<)9<A*57>02:911((.2<A@BFFFF
@M02352:288:000000000-CKWC8:1:1101:3813:9364 2:N:0:TAGCGCTC+TCTCTCCG
TAATCTTGCGACCGTACTCCCCAGGCGGTACACTTAATGTGTTAACTGCATTACTGCAAGGTCTAGCCTCACAACAACTAGTGTACATCGTTTAGGGCGTGGACTACCAGGGTATCTAATCCTGTTTGCTCCCCACGCTTTCGTGCCTCAGTGTCAGTATTTGTCCAGGTAGCCGCCTTCGCCACTGATGTTCCTTCCAATCTCTACGCATTTCACCGCTACACTGGAAATTCCACTACCCTCTACAATACTCTAGTTTGCCATTTCAAAATGCAGTTCC
+
BEGGGEGG,@:FDCF@CFF,CFG7C@@CGGGFGGGGGGGGEGGGGGGGGF,EFFGGGGGGGGEGGGGGGGFG@F@CFGGFEFAFGGGFGEEGGGGDGFGGCF7?=FGGGC@@FEFFDEGGGGCFFGG8EFGG<?A>EEC8@D>FFGGFGFGEBEFFFGGGGGFGGGC6DFGG?FDGGGGF59CEDF?E;9CCF<FFFA@+B9>FC6CCGGFGGACFG:@F;5=FFF1D(*=F6F7<C;311.6=34))9)5><BF=<)9<A26)494)-45<2)96@<)6
@M02352:288:000000000-CKWC8:1:1101:19785:9366 2:N:0:TAGCGCTC+TCTCTCCG
TAACCTTGCGGCCGTACTCCCCAGGCGGTCTACTTATCGCGTTAGCTTCGCTACTCACGGATTAAATCCACAAACAGCTAGTAGACAGCGTTTACGGTGTGGACTACCAGGGTATCTAATCCTGTTCGCTACCCACACTTTCGCACATGAGCGTCAGTTACTGACCAGGGAGTCGCCTTCGCCACTGATGTTCCTCCAGATATCTACGCATTTCACCGCTACACCTGGAATTCCACTCCCCTCTCCAAAACTCTAGCCTGCCAGTTCTAAATGCAATTCC
+
CFGGFGGGGGGGGGGGGGGGGGGGGGFD@EGFGGGGGGGGGGGGGGGGGGG>FGFGGGFGFGGGGGGGGGGGGGGGGGGFGGGGGGGGGGGGGGGGGGGDGGGGGGGGGGGGGGGGGGGGGGGGGGGGGGGGGGGGGGGGGGGGGGGGFFGGEEGGEGGGGGGGGGGGGGGGGGGGGDGFFGGGGFFGGGGGGFFFFFA7=DFGFFFGGGEGGFEFGDB9BFFFGGFGFFFFFFFF<?BB?0<(2().4<?77<A4),*46(.489A<>A<A<294=2):
@M02352:288:000000000-CKWC8:1:1101:20391:9396 2:N:0:TAGCGCTC+TCTCTCCG
TAACCTTGCGGCCGTACTCCCCAGGCGGTCAACTTAGCGCGTTAGCTACGCCACCCACAGATCAAGTCTACAGACGGCTAGTTGACATCGTTTACGGCGTGGACTACCAGGGTATCTAATCCTGTTTGCTCCCCACGCTTTCGTGCCTCAGTGTCAGTATTTGTCCAGGTAGCCGCCTTCGCCACTGATGTTCCTTCCAATCTCTACGCATTTCACCGCTACACTGGAAATTCCACTACCCTCTACAATACTCTAGTCTGCACGTTCAACATGCAGTTCC
+
CGGGGGGGGGGDGGGGGGGGGGGGGGGGCCCFGGGGE9FGGGGGGGGFGGEGGGGGGGGGDFFFGGGGGGGGFGGGGGGGGD<FFFCG@BFGGFGGGG:FEGGGGGGGGGGGGGGGGDGFFFFFGGGGFC>CFGGGGGCEGGGGFGF8C>CFGGFFGG;FGGGGGGGGGGDBCCDCGDGF59GGDGG7FGFFGEFFFFF:69AF3:6FDCADGF<=FB940BFF7=(95=4@7=.<<?FFF<:7):>BF224<A<*64@<<)(-3:,5A)213>?46>4A
@M02352:288:000000000-CKWC8:1:1101:19704:9397 2:N:0:TAGCGCTA+TCTCTCCG
TAACCTTGCGGCCGTACTCCCCAGGCGGTCAACTTAGTGCGTTAGCTGCGCCACCCACGACTCAAGATCACAGACGGCTAGTTGACATCGTTTACGGCGTGGACTACCCAGGTATCTAATCCTGTTTGCTCACCACGCTTTCGTCCATGAGCGTCAGTATATACGTAATAGACTGCCTTCCCAATCGGTATTCTAACTAATTTCTATGCATTTCACCGCTACACTACTTATTCTATCTACTTCCGTATAACTCAAATCAACCAGTTTCAAAGGCAATTCC
+
BFGGGGGGGGG7FFGGGGGGGGGGGGGG+6,,CFGF<FFGGGGGGGGGG@@FGGF,C?64484,C,,5C,C,,B4++@F:=,,9,:<,,4BFG7C?F:+8+@+:=,,B,,BF<3,6=,@3=FA,3EG833=,@E:B:88CG98,@3*5,3,2*44?C22@6,@;,77,*@CG?,0;F=CA)*14;A5C/2=CC?76)+32@++27A@;7@FGGF?AG59617,.**,*:FFFB6))464<4<AD(43:0-6<-5:*.,*)(,,8>)6))..6(4)(98<>
@M02352:288:000000000-CKWC8:1:1101:18463:9405 2:N:0:TAGCGCTC+TCTCTCCG
TAATCTTGCGACCGTACTCCCCAGGCGGTCTACTTAACGCGTTAGCTCCGAAAGCCACGGCTCAAGGCCACAACCTCCAAGTAGACATCGTTTACGGCGTGGACTACCAGGGTATCTAATCCTGTTTGCTCCCCACGCTTTCGCATCTGAGTGTCAGTGTCTGTCCAGGGAGCCGCCTTCGCCACTGGTATTCCTTCAGATCTCTACGCATTTCACCGCTACACCTGAAATTCTACCCCCCTCTACAGCACTCTAGTTCACCAGTTTCAAATGCAGTTCC
+
GAFGGGGGGGGGGGGGGGGGGGGGGGGGGGGGGGGGGGGGGGGGGGGGGGEGGFGGGGGGGGGGGGGGGGGGGGGGGGGGGGGGGGGGGGGGGGGGGGGGGGGGGGGGGGGGGGGGGGGGGGGGGGGGGGGGGGGGGGGGGGGGGGGGGGGGGGFGFGFGGGGGGGGGGG*BEGGGGGGFFGGGDGGGGGGGGFFFAAFCFGFGEFFGGDEGGFFFFFFFFFFFGG?GFFFFFFFFB?FFB>FFFFF?F?FFFFA*<:BBFF?(4<DFF96<<A=2@<>A
@M02352:288:000000000-CKWC8:1:1101:6322:9450 2:N:0:TAGCGCTC+TCTCTCCG
TAACCTTGCGGCCGTACTCCCCAGGCGGTCAACTTAGTGCGTTAGCTGCGCCACTCACGTCTCAAGGACACAAACGGCTAGTTGACATCGTTTACGGCGTGGACTACCAGGGTATCTAATCCTGTTCGCCCCCCACGCTTTCGTTCCTCAGCGTCCGTTTCTGTCCAGGTGGCCGCCTTCGCCACTGATGTTCCTTCCCATTTCTACCCATTTCACCGCTCCCCTGGAAATTCCATCACCCTCTCCCTGACTCTAGTCTACCAGTTTAAAATTCAGTTCCA
+
DG@DGGGGGGFCFGGGGGGGGEFEG?FG@:,CEGGGEFGGGGGGGGFGGGGGGG?EEG8=,,C,99F,4,C<<F<==:FBEG9,5C?9ECFFG@FGECC7FEB<EDDG,BCF<,AEA;FCDFF9>F,@E+6CFG@F@EEGCAE,?FG79,17CC***=2,4<@CFG,???<8CC3<C5385DG*5+30+<;>C?65AF)*6**25*0**0);C=)6A599(.()2*39(***09))6).324872:,()(.42<)*..7)6<0,<5)))6))(.*.*-..)
@M02352:288:000000000-CKWC8:1:1101:11987:9453 2:N:0:TAGCGCTC+TCTCTCCG
CAATGTTGCCATCGTACTCCCCAGGTGGCTCACTTAACGCTTTCGCTTGGCCGCTGACTGTCTATCGCCAACAGCGAGTGAGCATCGTTTACGGCGTGGACTACCAGGGTATCTAATCCTGTTCGCTACCCACGCTTTCGTACATTAGCGTCAGTTATGGTCCAGTAAGCTGCCTTCGCTATCGGTGTTCTTTATAATATCTATGCATTTCACCGCTACATTATAAATTCCGCTTACCCCTACCATACTCAAGAATAACAGTTTCAACGCCAGTTCTACAG
+
GFGGGGGGGGGGGFGGGGGGGGGGGGCFEGGGFGGGGGGGGGGGGGGGGGGGGGGGGGGGGGGGGGCGGGGGGGGG@FGGGGGGGGGGGGGGG7FCGGGEGGGGGGGGGGGGGGFFGGGGGGGGGGGDGGGGGGEGCGGEFGGEFFGGGGGGDGGGFGFC@;DFFFFFGGGFGGGFG4DE>DFEGGGEGGGGG?FCEFFGFGFGFBFGGGFGGFDDGF@@EFFFGGFGECFFBDDDF>F<?B?F?ADF<3>B<2:BF)*5)6:AA2<)(((-9BFFFAA<.
@M02352:288:000000000-CKWC8:1:1101:25255:9455 2:N:0:TAGCGCTC+TCTCTCCG
CAATCTTGCGATCGTACTCCCCAGGTGGGACACTTATCACTTTCGCTTAGTCACTGAGATAAAACCCAACAACTAGTGTCCATCGTTTACGGCGTGGACTACCAGGGTATCTAATCCTGTTCGCTCCCCACGCTTTCGTCCATGAGCGTCAGTACATACGTAGTAGACTGCCTTCGCAATCGGTATTCTGTGTAATATCTATGCATTTCACCGCTACACTACACATTCTATCTACTTCCATATGACTCAAGCCAACCAGTATCAAAGGCAGTTCCATAGTT
+
GGDGFGGGGGGGGGGGGGGGGGGGGGFFGGGGGGGGGGGGGGGGGGGGGGGGGGGGGGGGGGGGGGGGGGGGGGGFGGGGGGGGGGGGGGGEGGGGGGGGGGGGGGGEGGGGGGGGGGGFFGGGGGGGGGGGGGGGGGGGGGGGGGGGGGGGGGGGGGGGGGGGGGGGGGFGGGGGGGGFFGGGGGFGGGFGGFFE4:B@FGFGFAA@FFFGDEFFGFFFEFEFCFCGFFFFFFECCEFCEEFEFCCCF;@EF3@F0(56)4644)6<::?:4<8AF22:>
@M02352:288:000000000-CKWC8:1:1101:2674:9461 2:N:0:TAGCGCTC+TCTCTCCG
TAACCTTGCGGCCGTACTCCCCAGGCGGTCTACTTATCGCGTTAGCTTCGCCACTAAGTCATTACAACCCAACGGCTAGTAGACATCGTTTACGGCGTGGACTACCAGGGTATCTAATCCTGTTTGCTCCCCACGCTTTCGCACCTCAGTGTCAGTATCAATCCAGAGTGTCGCCTTCGCCACTGATGTTCCTTCCTATATCTACGCATTTCACCGCTACACCGGAAATTCCACACTCCTCTATCGTACTCTACCCTGCCAGTATCGGGTGCAATTCCAAG
+
GGGGGGGGGGGEFGGGGGGGGGGGGGGGEDGFGGGGGGGGGGGGGGGGGGGGGGFEGGGGFGFGGGGGGGEGGGGGGGGGGGFGFGGGGGG=FEGGGGGGFGGGGGDGGGBDFGFGGGDFGGGGGGGGGGGGGGBBEGGFGG5C>@EGGGGFFGGAF;@;E<9>D9,BC@FGGCDGGGGAADGFFFCGGGGCGEF84AFF7CCGC>3>DC@1+;7)C0(9,)(.9/7748=6*8(4(8?)46<4:(.4<6244)6)8(>07?BA<<2613;::<F2*-5:)
@M02352:288:000000000-CKWC8:1:1101:7391:9473 2:N:0:TAGCGCTC+TCTCTCCG
TAATCTTGCGACCGTACTCCCCAGGCGGATAACTTAATGCGTTAGCTGCGTCACTCAAGCTCTGAGAGCCCGAACAACTAGTTATCATCGTTTACGGCGTGGACTACCAGGGTATCTAATCCTGTTTGCTCCCCACGCTTTCGTACCTCAGTGTCAATACATGTCCAGTCAGTCGCCTTCGCCACTGGTGTTCTTCCGAATATCTACGAATTTCACCTCTACACTCGGAATTCCACTAACCTCTCCATGATTCTAGTTTCTCAGTTTCAAAGGCAGTTCCG
+
GGGGGGGGGGGGGGGGGGGGGGGGGGGGGGGGGGGGGGGGGGGGGGGGGGGGGGGGGGGGGGGGGGGFGGGGGGGGGGGGGGGGGGGGGGGGGGGGCGGGGGGGGGGGGGGGGGGGGGGFGGGGGGGGGGGGGG8FGGGGGGGGGGG>FGGGGGFGGGGFGGCFCFGGGGGGGGGGGGGFFGGGGGGCGGGGGFFFFFF3=CCGEFFGG=FGGFCFF6=EFFCFGGFG137?7@444:?F<AF?BFB<<BFFF<29>BFB264AFA>DBF>F??>:F4:A(
@M02352:288:000000000-CKWC8:1:1101:7372:9478 2:N:0:TAGCGCTC+TCTCTCCG
TAATCTTGCGACCGTACTCCCCAGGCGGATAACTTAATGCGTTAGCTGCGTCACTCAAGCTCTGAGATCCCGAACAACTAGTCATCATCGTTTACGGCGTGGACTACCAGGTTTTCTAATCCTGTTTGCCCCCCACTCCTTCTTACCTCAGTGTTCATTCATGTCCAGTCTGTCGCCTTCGCCACTTTTGTTCTTCCTAATAATTACGTATTTCACTTCATCACTCGTTACTCCTCTAACCTCACCATGATTCTATTTTCCCATCTACAAAGGTCGGTCCG
+
9E6FEFGFGGE+@7BFGGGGGGCCF8CEGGFFGGGGGGGG+FGCGGGEGGGGGGGGGCGFG,?,,5,,,=8CC@FCF@GGCG,CBF5A<<+=D<FC=7F>++BEFE<<<==,57+68=,CA=F?FDG8A3@>FE+>,,,,@E,5,8,5<8,73@,,3;=@@@3>9,,,@B,?5=**3**3**4*2C0,5=88B?F4*++4B3+1)1+**+123@);++7))39A++(*(2);+;)/4))-4):0:123)5).-6)*6<*)))-)(.).)),.()0()((-(
@M02352:288:000000000-CKWC8:1:1101:8727:9481 2:N:0:TAGCGCTC+TCTCTCCG
TAATCTTGCGACCGTACTCCCCAGGCGGTACACTTAATGTGTTAACTGCATTACTGCAAGGTCTAGCCTCACAACAACTAGTGTACATCGTTTAGGGCGTGGACTACCAGGGTATCTAATCCTGTTTGCTCCCCACGCTTTCGCGTCTCAGCGTCAATAATGTTCCAGTAGATCGCCTTCGCAATCGGTATTCCTTCTGATCTCTACGGATTTTACCCCTACACCAGAAATTCCATCTACCTCTCCCATATTCTAGGTAAGCAGTTTTCAAAGCAGTTCAA
+
FGGGGGGGGGGGGGGGGGGGGGGGGGGGGGGGGGGGGGGGGGGGGGGGGGGGGGGGGGGGGGGGGGGGGGGGGGGGGGGGGGGGGGGGGGGGGGGGGGGGGGGGGGGGGGGGGGGGGGGGGGGGGGGGGGGGGGGGGGGGGGGGGGGGGGGGGGGGGGGGGGGGGGGGGGGGGGGGGGGFFGGGGGGGGFGGGFF?EFFGFGFGFFFFGEFGGFFFGFFFFFFFGGFG(AFFFFFFFFFFFFFEFF?BFFABAB<9<<FBFFFFFA<ADB>B9:FBFBBF9
@M02352:288:000000000-CKWC8:1:1101:7267:9525 2:N:0:TAGCGCTC+TCTCTCCG
TAACCTTGCGGCCGTACTCCCCAGGCGGTCAACTTAGTGCGTTAGCTGCGCCACCCACGACTCAAGGTCACAGACGGCTAGTTGACATCGTTTACGGCGTGGACTACCAGGGTATCTAATCCTGTTTGCTCCCCACGCTTTCGTGCCTCAGTGTCAGTATTTGTCCAGGTAGCCGCCTTCGCCACTGATGTTCCTTCCAATCTCTACGCATTTCACCGCTACACTGGAAATTCCACTACCCTCTACAATACTCTAGTTTGCCAGTTCAAAATGCAGTTCC
+
GGGGGGGGGGGGGGGGGGGGGGGGGGGGGGGGGGGGGGGGGGGGGGGGGGGGGGGGGGGGGGGGGGGGGGGGGGGGGGGGGGGGGGGGGGGGGGGGGGGGGGGGGGGGGGGGGGGGGGGGGGGGGGGGGGGGGGGGGDEGGGGGGGGGGGFGGGGGGGGGGGGGGGGGGGFFGGGGGGGFFGGGGGGCGGGGGFFFFFFCFGFGCFFGGEFGGFFFGFFFFFFFFF1DFFFFFFFA<BFFFFFBAF<<AADFFFAFFFFFBFFFFBAAFBA>>A?<FA<4
@M02352:288:000000000-CKWC8:1:1101:7257:9540 2:N:0:TAGCGCTC+TCTCTCCG
TAACCTTGCGGCCGTACTCCCCAGGCGGTCAACTTAGTGCGTTAGCTGCGCCACCCACGACTCAAGGTCACAGACGGCTAGTTGACATCGTTTACGGCGTGGACTACCCGGGTATCTAATCCTGTTTGCTCCCCACGCTTTCGTGCCTCAGTCTTCGTATTTGTCCAGGTAGCCGCCTTCCCCCCTGCTGTTTCTTCCAATCCCCTCCCATTTCACCGCCACCCCGGAAATTCCACTTCCCTCTACCATACCCTAGTTTGCCAGTTCCAAATTCACGTCC
+
GGGGGGGGGGG:CF@CFGGGGGF@CFEDFGCFFGGGF@FEGGGGCGG9FE@FGGGCFC:B@FG8DFG@9AF95FD7CCC@<B?,<E<E,4+BF+,+4=:>7F:C<<FG<>FG73@>,3=D9FFCGGG7,3@FFD,@*@@EEE*4:*;89,,5,,,,1>2::,,6,?,,6>,,,<)28*:/)*==)*2*0+>9+91?)A1:@7)*())*12/:D=A?F37((5.5)137(7*9*1.))).<:)(()6))),((()().6*.6<4)8A)5):2)).1)).86
@M02352:288:000000000-CKWC8:1:1101:17275:9553 2:N:0:TAGCGCTC+TCTCTCCG
TAACCTTGCGGCCGTACTCCCCAGGCGGTCTACTTATCGCGTTAGCTTCGCCACTAAAAGATCAAGTCTTCCAACGGCTAGTAGACATCGTTTACGGCGTGGACTACCAGGGTATCTAATCCTGTTTGCTCCCCACGCTTTCGCGTCTCAGCGTCAATAATGTTCCAGTAGATCGCCTTCGCAATCGGTATTCCTTCTGATCTCTACGGATTTTACCCCTACACCAGAAATTCCATCTACCTCTCCCATATTCTAGGTAAGCAGTTTTCAAAGCAGTTCAA
+
GGGGGGGGGGGGGGGGGGGGGGGGGGGGGGGGGGGGGGGGGGGGGGGGGGGGGGGGGGGGGGGGGGGGGGGGGGGGGGGGGGGGGGGGGGGGGGGGGGGGGGGGGGGGGGGGGGGGGGGGGGGGGGGGGGGGGGGGGGGGGGGGGGGGGGGGGGGGGGGGGFGGGGGGGGGGGGGGGGGFFGGGGGGGGFGGGFFFFFFGFDFGFFFGGA>GGFFFGFFFFF>FFG:GBFFFFFFFDABFB<B?7??7AFABFFFF?AFAFFA?AABFFFBD9<F<BA444
@M02352:288:000000000-CKWC8:1:1101:19099:9581 2:N:0:TAGCGCTC+TCTCTCCG
TAACCTTGCGGCCGTACTCCCCAGGCGGTCAACTTAGTGCGTTAGCTGCGCCACCCACGACTCAAGGTCACAGACGGCTAGTTGACATCGTTTACGGCGTGGACTACCAGGGTATCTAATCCTGTTTGCTCCCCACGCTTTCGTGCCTCAGTGTCAGTATTTGTCCAGGTAGCCGCCTTCGCCACTGATGTTCCTTCCAATCTCTACGCATTTCACCGCTACACTGGAAATTCCACTACCATCTACAATACTCTAGTTTGCCAGTTCAAAATGCAGTTCC
+
GFGGGGGGGGGGGGGGGGGGGGGGGGGGEGGGGGGGGGGGGGGGGGGGGGGGGGGGGGGGGGGGGGGGGGGGGGGGGGGGGGGGGGGGGGGGGGGGGGGGGGGGGGGGGGGGGGGGGGGGGGGGGGGGGGGGGGGGGGGGGGGGGGGGGGGGGGGGGGGGGGGGGGGGFFGGGGGGGGGFFGG=DGGFGFFFGFFFFFFFFFAFFFFFGGFGGFEFGEF9>FFFGG?G?FFFFFADA?BFFB?A<<2?<A:6<AA@FFFFFAAF?<))5)5<AA*)/6AA
@M02352:288:000000000-CKWC8:1:1101:17589:9667 2:N:0:TAGCGCTC+TCTCTCCG
TAACCTTGCGGCCGTACTCCCCAGGCGGTCAACTTAGTGCGTTAGCTGCGCCACCCACGACTCAAGGTCACAGACGGCTAGTTGACATCGTTTACGGCGTGGACTACCAGGGTATCTAATCCTGTTTGCTCCCCACGCTTTCGTGCCTCAGTGTCAGTATTTGTCCAGGTAGCCGCCTTCGCCACTGATGTTCCTTCCAATCTCTACGCATTTCACCGCTACACTGGAAATTCCACTACCCTCTACAATATTCTAGTTTGCCAGTTCAAAATGCAGTTCC
+
GGGGGGGGGGGGGGGGEGGGGGGGGGEEFGGGFGGGGGGGGGGGGGGGGGGGGGGGGGGGGGGGGGGGGGGFG8FGGGGGGGFCFGFEGGGGGGGGGGDGGGGGGGGGGGGGGGGGGGGFFGGFGGGGGGFFFGCEGG5>FGGG:CG>E?FFFGF:DGC@FG@F?GGGGGGGGGGGGGGFFGGCC6C+<+>CGCFFFFF7AF=7?ACFDEBGGF3@F)1,2><FC=7CBFFFFF249>FBFBFFABF>B995564*)699>AD?BFFFFA<72)*)*64>
@M02352:288:000000000-CKWC8:1:1101:19984:9679 2:N:0:TAGCGCTC+TCTCTCCG
TAACCTTGCGGCCGTACTCCCCAGGCGGTCAACTTAGTGCGTTAGCTGCGCCACCCACGACTCAAGGTCACAGACGGCTAGTTGACATCGTTTACGGCGTGGACTACCAGGGTATCTAATCCTGTTTGCTCCCCACGCTTTCGTGCCTCAGTGTCAGTATTTGTCCAGGTAGCCGCCTTCGCCACTGATGTTCCTTCCAATCTCTACGCATTTCACCGCTACACTGGAAATTCCACTACCCTCTACAATACTCTAGTTTGCCAGTTCAAAATGCAGTTCC
+
CEEFDGGGFGDEFEFGGGFGGGAEGGGGFDGGGGGGGGGGGGGGGGGGGDGEGGGGGGG7FEFCFDFFGDEGGGGGGGGDGGGADEAFF7FFGGGGGDDF>CCGGGAFGGGGGGGF=FGGG9FFGGGGGGG@C7:BECECGGEGDEGGG>?FGFFEDB9BD;FF9DEFCF9DFFDGGGGF4CEGGFEC9+CFF<FFF4@+;56;58@CDC>3DF?FG@B>FF?F7C0D?FFFF4)9<022:?F<AF<BAA?6)6596<6)549>>969)<<-3<6)/62:
@M02352:288:000000000-CKWC8:1:1101:15234:9695 2:N:0:TAGCGCTC+TCTCTCCG
TAACCTTGCGGCCGTACTCCCCAGGCGGTCTACTTATCGCGTTAGCTTCGCCACTAAGTCATTACAACCCAACGGCTAGTAGACATCGTTTACGGCGTGGACTACCAGGGTATCTAATCCTGTTTGCTCCCCACGCTTTCGCACCCCAGTGTCAGTATCAATCCAGAGTGTCGCCTTCGCCACTGATGTTCCTTCCTATATCTACGCATTTCACCGCTACACCTGCAATTCTACCACCCTCTATCACACTCTAGTTTGCCAGTTCGAAATGCAGTTCCCAG
+
EEFGFGGDFGEGGGGGGGGGGGG:CGDFFEFFGGGGGGCDFGGEGGGGFGDGGGGDGGGFFFGGGGGGDECF@CCEGGGGFGFGGGGGGGGGBFGECFGGCG9=FB==FCF=FFGGF;AFGDDFFDDEDGFD<FGGEEFG7C>EE*@DGGGFGGGGGGGCGGFF,>FF?CFFDFGGDDGEBD8+;09CFGFC7<FFFFFFFGFFEFFGGEFG:FAEGB19>FBFF*826FF?6@A?FFF:::<)<<<4(47A><.94<F<<0,64(,34()6<BFA7ABA7
@M02352:288:000000000-CKWC8:1:1101:22622:9698 2:N:0:TAGCGCTC+TCTCTCCG
TAACCTTGCGGCCGTACTCCCCAGGCGGTCTACTTATCGCGTTAGCTTCGCCACTAAAAGATCAAGTCTTCCAACGGCTAGTTGACATCGTTTACGGCGTGGACTACCAGGGTATCTAATCCTGTTCGCTACCCACACTTTCGCACATGAGCGTCAGTCTTTGGCCAGGGAGTCGCCTTCGCCACTGATGTTCCTCCAGATATCTACGCATTTCACCGCTACACCTGGAATTCCACTCCCCTCTCCAAGACTCTAGTCTGCCAGTTCTAAATGACCATCC
+
GFCFFGGGGGGGGGGGGGGGGGGGGGGGGGGGGGGGGGGGGGGGGGGGGGGGGGGGGGGGGGGGGGGGGGGGGGGGGGGGGGGGGGGGGGGGGGGGGGGGGGGGGGGGGGGGGGGGGGGGGGGGGGGGGGGGGGGEGGGGGGGGGGGGGGGGGGGGGGGGGGDGFGGGGGGGGGGGGGGFFDGEGGGGGGGGFFFEFFFFFGFGEFFGDGFGGFAFG:69BFFFGGFGFFFFFFBBA?B<?2?:??DF<:?BF<<F6AFFF?>?BABFA<9>25?BFB?B
@M02352:288:000000000-CKWC8:1:1101:15746:9805 2:N:0:TAGCGCTC+TCTCTCCG
TAACCTTGCGGCCGTACTCCCCAGGCGGTCTACTTATCGCGTTAGCTTCGCCACTAAAAGATCAAGTCTTCCAACGGCTAGTAGACATCGTTTACGGCGTGGACTACCAGGGTATCTAATCCTGTTTGCTCCCCACGCTTTCGCACCTCAGTGTCAATATCGGTCCAGGTAGTCGCCTTCGCCACTGGTGTTCCTTCCTATATCCACGCATTTCACCGCTACACCGGAAATTCCACTACCCTCTACCGTATTCTACACTGGCCGTATCAGGTGCAGTTCCA
+
GCFGCGGGGGGGGGGGGGGGGGCEGFGE@CGFGGGGFGGGGGGEGGGGGGGGGGGGGGGGGFGGGGGGGGGGGGGGGGGGGGGFFFFFEDGFGGGGCFEGGGGGCFGG@FGDEGFDFDFFGGGGGGGCFGGGGGGE7E+CGFCDGGGGGGGECGFCGFGGFEEEGGCF?C;DFFDCG5CF4DG5CF6606CGDEFFEFF@C7+7)3=855DDFF3+>>BF9D5?*99D9)9@98:AF0>7?<<72<4,8((4<<<*.:F2.,((484,)))).30)9>A<)
@M02352:288:000000000-CKWC8:1:1101:22742:9824 2:N:0:TAACGCTC+TCTCTCCG
CAATCTTGCGATCGTACTCCCCAGGTGGGACACTTATCACTTTCGCTTAGTCACTGAGATAAATCCCAACAACTAGTGTCCATCGTTTACGGCGTGGACTACCAGGGTATCTAATCCTGTTCGCTCCCCACGCTTTCGTCCATGAGCGTCAGTACATACGTAGTAGACTGCCTTCGCAATCGGTATTCTGTGTAATATCTATGCATTTCACCGCTACACTACACATTCTATCTACTTCCATATGACTCAAGTCAACCAGTATCAAAGGCAGTTCCATAGTT
+
GGGGGGGGGGGGGGGFGGGGGGGGGGGGGGGFGGGGGGGGGGGGGGGGGGGGFGGGGGGGGGGGGGGGGGGGGGGGGGGGGGGGGGGGGGGGGGGGGGGGGGGFGGGGGGGGGGGGGGGGGGGGGGGGGGGGGGGCGGGGEGGGGGGGGGEEGGGGGGGGGGGGGGGGGGGGGGGGGGGFFGGGFGGGGGGGGF9EFFFGFCFGEFFGGGF:DE@FGFFFFFFFFF?FEFCFFFFFFFF;<<?CEEC9@EEFFFEFDDF<A2ADF<B?:?BBBF6AB<:><
@M02352:288:000000000-CKWC8:1:1101:6479:9831 2:N:0:TAGCGCTC+TCTCTCCG
TAACCTTGCGGCCGTACTCCCCAGGCGGTCAACTTAGTGCGTTAGCTGCGCCACCCACGACTCAAGGTCACAGACGGCTAGTTGACATCGTTTACGGCGTGGACTACCAGGGTATCTAATCCTGTTTGCTCCCCACGCTTTCGTGCCTCAGTGTCAGTATTTGTCCAGGTAGCCGCCTTCGCCACTGATGTTCCTTCCAATCTCTACGCATTTCACCGCTACACTGGAAATTCCACTACCCTCTACAATACTCTAGTTTGCCAGTTCAAAATGCAGTTCC
+
GGGGGGGGGGGGGGGGGGGGGGGGGGGGGGGGGGGGGGGGGGGGGGGFGGGGGGGGGGGGGGGGGGGGGGGGGGGGGGGGGGGGGGGGGGGGGGGGGGGGGGGGGGGGGGGGGGGGGGGGGGGGGGGGGGGGGGGGGGGGGGGGGGGGGGGGGGGGGGFGGGGGGGGGGGGGGGGGGGGFFGGGGGGGGGGGGFFFFFF+AGFGFFFGGCEGGFFFGF>>BFFFGGF:?FFFFFFFFB?<<DFFFFF>DAFFFBFFFAFFFFFF?ADFABAFFFFF?<<B
@M02352:288:000000000-CKWC8:1:1101:14307:9851 2:N:0:TAGCGCTC+TCTCTCCG
TAACCTTGCGGCCGTACTCCCCAGGCGGTCAACTTAGTGCGTTAGCTGCGCCACCCACGACTCAAGGTCACAGACGGCTAGTTGACATCGTTTACGGCGTGGACTACCAGGGTATCTAATCCTGTTTGCTCCCCACGCTTTCGTGCCTCAGTGTCAGTATTTGTCCAGGTAGCCGCCTTCGCCACTGATGTTCCTTCCAATCTCTACGCATTTCACCGCTACACTGGAAATTCCACTACCCTCTACAATACTCTAGTTTGCCAGTTCAAAATGCAGTTCC
+
GGGGGGGGGGGGGGGGGGGGGGGGGGGGGGGGGGGGGGGGGGGGGGGGGGGGGGGGGGGGGGGGGGGGGGGGGGGGGGGGGGGGGGGGGGGGGGGGGGGEDGGGGGGGGGGGGGGGGGGGGGGGGGGGGGGGGGGGGGGGGGGGGGGGFFGGGFGGFGGGGGGGFGCFGGGGGGGGGGGFFGGGGGGGGGGGGFFEEFFDFGFFFFFFGGFGGFFFG>>6>B>FFGFG>?FB=FA>ABF?FF?B<A>?>)5>BDFFFF?B<AD:?9<A>BFFBFF274AA
@M02352:288:000000000-CKWC8:1:1101:8598:9877 2:N:0:TAGCGCTC+TCTCTCCG
TAACCTTGCGGCCGTACTCCCCAGGCGGTCTACTTATCGCGTTAGCTTCGCCACTAAGTCACTACAACCCAACGGCTAGTAGACATCGTTTACGGCGTGGACTACCAGGGTATCTAATCCTGTTTGCTCCCCACGCTTTCGCACCTCAGTGTCAGTATCAATCCAGAGTGTCGCCTTCGCCACTGATGTTCCTTCCTATATCTACGCATTTCACCGCTACACAGGAAATTCCACACTCCTCTATCGTACTCTAGCCTGCCAGTATCGGGTGAAATTCCAAG
+
BFGFGGGEFGGGGDGEGGGGGCFCFGGG@BFFFGGGGGGDGGGGGGGGGGGGGGGGGGGGGGGGGFGGEEGGGGGGGFGGGGGGGFDCGGGGGGGGGGGGDGGG8AFFGG>BFCFGGGGGGGGGGDFGFGGGGGGGGDDFCGEGD:DFDCFGGGGFC9;CFF,>CFGGGGGGEGGDGGG4?DGFGGGGFGFGF?A;CFFDAFFGEFFGGC++;A@>G5;F???>DF?C2@*9*84<<1128A))60.8?(-6>AF567):?FFA242026;()6*)946<)
@M02352:288:000000000-CKWC8:1:1101:9747:9902 2:N:0:TAGCGCTC+TCTCTCCG
CAGTCTTGCGACCGTACTCCCCAGGTGGGATACTTATCACTTTCGCTTAGTCACTGAGGAAAACCCCAACAACTAGTATCCATCGTTTACGGCGTGGACTACCAGGGTATCTAATCCTGTTCGCTCCCCACGCTTTCGTCCATGAGCGTCAGTACATACGTAGTAGACTGCCTTCGCAATCGGTATTCTGTGTAATATCTATGCATTTCACCGCTACACTACACATTCTATCTACTTCCATATGACTCAAGTCAACCAGTATCAAAGGCAGTTCCATAGTT
+
GGGGFGGGGGGGGGGGGGGGGGGGGGFGGGGGGGGGGGGGGGGGGGGGGGGGGGGGGGGFGGGGGGGGGGGCGGGGGGGGGGGGGGGGGGGGGGGGGGGGGGGGGGGGGGGGGGDGGGFFGGCGGGGGGGGGGGGGGGGGGGGFGGGGGGGGGGGGGGGGGGGGGFGGGDGGGGGGGGGFFGGGGGGGGGGGGFFEFFFGFGFGFFFGGGFGGF9EGFDCEF;56><DFF=AF66<9EFCE6EE3>9<7B<A>F<FFF4><44A<46??B:BABFAF<?DA
@M02352:288:000000000-CKWC8:1:1101:18951:9947 2:N:0:TAGCGCTC+TCTCTCCG
TAACCTTGCGGCCGTACTCCCCAGGCGGTCTACTTATCGCGTTAGCTTCGCTACTCACGGCTTAAAGCCACAAACAGCTAGTAGACAGCGTTTACGGTGTGGACTACCAGGGTATCTAATCCTGTTCGCTACCCACACTTTCGCACATGAGCGTCAGTCTTTGGCCAGGGAGTCGCCTTCGCCACTGATGTTCCTCCAGATATCTACGCATTTCACCGCTACACCTGGAATTCCACTCCCCTCCCCAAGACTCTAGTCTGCCAGTTCTAAATGACCATCC
+
GGGFGGGGGGGGGGGGGGGGGGGCFGGGGGGGGGGGGEFGGGGGGGGGGGGGGGFGGGGGGGGGGGGGGCGGGGGGGGGGGGGGGGGGGGGGGGGGGGFGGGGGGGGGGGGGGGGGGGGGGGGGGGGGGGGGGGGGCEGGGGCCEGGG9BAFGGGGGGGGGGGGGGFGGGGGGGGGGGGF4DGGGGGFCCGGGFFFFFF79:A:CFFGG55CFFFFF)49;EFF4*4F:??@FF)6)4:FF(((,4(8((4-,-4/.)*6:<)).<A<A2<<)-7:))48
@M02352:288:000000000-CKWC8:1:1101:16345:9970 2:N:0:TAGCGCTC+TCTCTCCG
TAATCTTGCGACCGTACTCCCCAGGCGGAATGCTTAATCCGTTAGGTGTGACACCAACAAGCATGCTTGCTGACGTCTGGCATTCATCGTTTACGGTGTGGACTACCAGGGTATCTAATCCTGTTTGCTCCCCACACTTTCGCACCTCAGCGTCAGTATCGAGCCAGTGAGCCGCCTTCGCCACTGGTGTTCCTCCGAATATCTACGAATTTCACCTCTACACTCGGAATTCCACTCACCTCTCTCGAACTCAAGACCAGGAGTTTACAAGGCAGTTCCAG
+
FGFGGGGGFGGGGGFFGGGGGGGGGGGGGGGGGGGGGGGGGGGGGGGGGGGGGGGGGGGGGGGGGGGGGGGGGGGGGGGGGGGGGGGGGGGGGGGGGGGGGGGGGGGFGGGGGGGGGFGGGGGGGGGGGGGGGGGGGGGGGGGGGEDFGFGGGGGGGGGGGGGGGGGGGFGGGGGGGGGFFDGGGGGGGGGGGEFFFFFGFGFGFFFGFGFGGAEFGFFFFFDFGGFGFFFFB4<A<?F<4?<<2<?F186BF:<*2:F?:0???<<FF:?6(,08FAFF2
@M02352:288:000000000-CKWC8:1:1101:20796:9996 2:N:0:TAGCGCTC+TCTCTCCG
TAACCTTGCGGCCGTACTCCCCAGGCGGTCTACTTATCGCGTTAGCTTCGCTACTCACGGATTAAATCCACAAACAGCTAGTAGACAGCGTTTACGGTGTGGACTACCAGGGTATCTAATCCTGTTCGCTACCCACACTTTCGCACATGAGCGTCAGTTACTGACCAGGGAGTCGCCTTCGCCACTGGTGTTCCTCCAAATATCTACGAATTTCACCTCTACACTTGGAATTCCCCTCACCTCTCTCGAACTCTAGCCTGATAGTTTTGGAGGCATTTCC
+
GFGCFGGGGGCGGGGCFGGGGGGGGGGGGGGDGGGGF<@FGGGGGGGGAFGCGG<=FEDFGGG?F<FFGDGFCEGG@FGGDFE,CEADA4FGEGGG7A<CFGGEGGGCFGCGFFFGA@FDGGGFFGDEEG+FFG@F+=EFGGEE+B>F<F:FGGGG5EFAFF9;EFF:*>F5CGGGGGGF4DECDFGFGCGGGFAEFF;CAFADFA6/>=AFGFEFG4;<<F)<FG9F?6?)9@)81<(40)43:<<07(,46><7)39:7><4:A:A3621(85.*4<F
@M02352:288:000000000-CKWC8:1:1101:15421:10006 2:N:0:TAGCGCTC+TCTCTCCG
TAACCTTGCGGCCGTACTCCCCAGGCGGTCAACTTAGTGCGTTAGCTGCGCCACCCACGACTCAAGGTCACAGACGGCTAGTTGACATCGTTTACGGCGTGGACTACCAGGGTATCTAATCCTGTTTGCTCCCCACGCTTTCGTGCCTCAGTGTCAGTATTTGTCCAGGTAGCCGCCTTCGCCACTGATGTTCCTTCCACTCTCTACGCATTTCACCGCTACACTGGAAATTCCACTACCCTCTACAATACTCTAGTTTGCCAGTTCAAAATGCAGTTCC
+
CFFFFGGGGGGGGGGGGGGGGGGGGGGGCGGGGGGGGGGGGGGGGGGGGGEGGGGGGGGGGGGGGGGGGGGFGGGGGGEGGFGGGGGGGGGGGGGGGGGECFGGGGGGGGGGGFGDGFGGGGGGDGGDFEFGGGGGEGGGGFGGGGGGFGGGGFFGGFCGFFCC;FCGGCFGGFGGG*?AACGCDEG9EFFF193<<FF+:78;;F6>D5BDGA9FGEB993);09:<?FF@8=29:704:2427:)<49>A7)6=<AFAA<97?FDD):A77AFFFFFF
@M02352:288:000000000-CKWC8:1:1101:5438:10059 2:N:0:TAGCGCTC+TCTCTCCG
TAACCTTGCGGCCGTACTCCCCAGGCGGTCAACTTAGTGCGTTAGCTGCGCCACCCACGACTCAAGGTCACAGACGGCTAGTTGACATCGTTTACGGCGTGGACTACCAGGGTATCTAATCCTGTTTGCTCCCCACGCTTTCGTGCCTCAGTGTCAGTATTTGTCCAGGTAGCCGCCTTCGCCACTGATGTTCCTTCCAATCTCTACGCATTTCACCGCTACACTGGAAATTCCACTACCCTCTACAATACTCTAGTTTGCCAGTTCAAAATGCAGTTCC
+
FFGGGGGGGGGGGGGGGGEFGGGGGGGGGGGGGGGGGGGGGGGGGGGGGGGGGGGGGGGGGGGGGGGGGGGGGGGGGGGGGGGGGGGGGGGGGGGGGGGEGGGGGGGGGGGGGGGGDGGGGGFGGGGGGFGGGGGGGGGGGGGGGGGGGGGGGGGGGGGGGGGGGGGGGGGGGGGGGGGFFGGGGGGCFGGGGFFFFFFDFGFGFFFGGGEGGFEFGFFBFF?FGF7F:FFFF429AFF??DF?FFFDFFFFFFF=BFF>97A7?<AFFFFFF<F<B<<9
@M02352:288:000000000-CKWC8:1:1101:27469:10101 2:N:0:TAGCGCTC+TCTCTCCG
TAATCTTGCGACCGTACTCCCCAGGCGGAATGCTTAATCCGTTAGGTGTGTCACCGAACAGTATACTGCCCGACGACTGGCATTCATCGTTTACGGTGTGGACTACCAGGGTATCTAATCCTGTTTGCTCCCCACACTTTCGTACCTCAGCGTCAGTATCGAGCCAGTGAGCCGCCTTCGCCACTGGTGTTCCTCCAAATATCTACGAATTTCACCTCTACACTTGGAATTCCACTCACCTCTCTCGAACTCTAGACTGATAGTTTTGGAGGCAGTTCCAG
+
FFGGGGGGGGGGEGGGGGGGGGGGGGGGGGGGGGGGGGGGGGGGGGGGGGGGGGGGGGGGGGGGGGGGGGGGGGGGGGGGGGGGGGGGGGGGGGGGGGGGGGGGGGGGGGGGGGGGGGGGGGGGGGGGGGGGGGGGEFGGGGGGGGGGGGGGG6EGGGFGGGGGGGGGGGGGGGGGGGGFFCEGGGGGFGGGGFFFFFFGFGFGFF3DDGF>@@EFEFFFFFFFCDDGFFFFFFFBFFFFD?>B>?6?FFFFFF444)42:<AA<<A:9>:BF:DFF<BF9
@M02352:288:000000000-CKWC8:1:1101:12793:10130 2:N:0:TAGCGCTC+TCTCTCCG
TAATCTTGCGACCGTACTCCCCAGGCGGTACACTTAATGTGTTAACTGCATTACTGCAAGGTCTAGCCTCACAACAACTAGTGTACATCGTTTAGGGCGTGGACTACCAGGGTATCTAATCCTGTTTGCTCCCCACGCTTTCGCGTCTCAGCGTCAATAATGTTCAAGTAGATCGCCTTCGCACTCGGTTTTCCTTCTGATCTCTACGGATTTTACCCCTACACCAGAATTTCCATCTACCTCTCCCATATTCTAGATAATCAGTTTTCAAAGCAGTTCAA
+
GGGGGGGGGGGGGGGGGGGGGGGGGGGGCF@CCFFFGGGCGGGGCFGGG<CCFGFG9F<@FG9FG9@9,C,9EE=EE<EF99CFDA,?,,BF=?FGE<4>F:=4?4F?<FFC??F=@F?=F@??FFE8BEFGGCCC@8EG793++8==8==A8C?++@C>9CF;C,7,@FCBC7*99D7A5CE*@CG5:*42=0=8=ABCF>AGE+:C**:DC66A0=0=(;=AC7=FF+87A6?CECCE3..3:??F>B<9::)/).@4<46)<BF929A)616(9--6-
@M02352:288:000000000-CKWC8:1:1101:12374:10179 2:N:0:TAGCGCTC+TCTCTCCG
TAACCTTGCGGCCGTACTCCCCAGGCGGTCTACTTATCGCGTTAGCTTCGCTACTCACGGATTAAATCCACAAACAGCTAGTAGACAGCGTTTACGGTGTGGACTACCAGGGTATCTAATCCTGTTCGCTACCCACACTTTCGCACATGAGCGTCAGTTACTGACCAGGGAGTCGCCTTCGCCACTGATGTTCCTCCAGATATCTACGCATTTCACCGCTACACCTGGAATTCCACTCCCCTCTCCAAAACTCTAGCCTGCCAGTTCTAAATGCAATTCC
+
GCFGGGGGGGGGGGGGGGGGGGGGGGGGGGGGGGGGGGGGGGGGGGGGGGGGGGAFGGGGGGGFGGGGGGGGGGGGGGGGGGGGGGGGGGGGGGGGGGGGGGGGGGGGGGGGGGGGGGGGGGGGGGGGGGGGGGGGGGGGGGGGGGGGGGGGGGGGGGGGGGGGGGGGGGGGGGGGGGGFFGGGGGGGGGGGGFFFFFF:AFFGFFFGGEADGFFFGEFFFFFFGGFGFFFFF?BAABB:?FFFB:9?DFF:BDF*:?FBBBFFBBFFFFFF9<?<FDFF
@M02352:288:000000000-CKWC8:1:1101:22088:10216 2:N:0:TAGCGCTC+TCTCTCCG
TAATCTTGCGACCGTACTCCCCAGGCGGAATGCTTAATCCGTTAGGTGTGTCACCGAACAGTATACTGCCCGACGACTGGCATTCATCGTTTACGGTGTGGACTACCAGGGTATCTAATCCTGTTTGCTCCCCACACTTTCGTACCTCAGCGTCAGTATCGAGCCAGTGAGCCGCCTTCGCCACTGGTGTTCCTCCAAATATCTACGAATTTCACCTCTACACTTGGAATTCCACTCACCTCTCTCGAACTCTAGACTGATAGTTTTGGAGGCAGTTCCAG
+
GGGGGGGGGGGGGGGGGGGGGGGGGGGGGGGGGGGGGGGGGGGGGGGGGGGGGGGGGGGGGGGGGGGGGGGGGGGGGGGGGGGGGGGGGGGGGGGGGGGGGGGGGGGFGGGGGGGGGGGGGGGGGGGGGGGGGGGGGGGGGGGGGGGGGGGGGGGGGGGGEGFGGGGGGGGGGDGGGGGFFGGGGGGCFGGGGFFFFFFGFGFGFFFGGGFGGFFFFFFFFFFFGGFGF?FFF?AAFFFFFF?F?F<2:B?BAA)9AA@?FB<ABFF19B?:B?FFFFFA5
@M02352:288:000000000-CKWC8:1:1101:16070:10333 2:N:0:TAGCGCTC+TCTCTCCG
CAGTCTTGCGACCGTACTCCCCAGGTGGGATACTTATCACTTTCGCTTAGTCACTGAGGAAAACCCCAACAACTAGTATCCATCGTTTACGGCGTGGACTACCAGGGTATCTAATCCTGTTCGCTCCCCACGCTTTCGTCCATGAGCGTCAGTACATACGTAGTAGACTGCCTTCGCAATCGGTATTCTGTGTAATATCTATGCATTTCACCGCTACACCTCACATTCTATCTACTTTCATATGACTCAAGTCAACCAGTATCAAAGGCAGTTCCATAGTT
+
CFFDFGGGGGGGGGGGGGGGGGGGGFEFEGFFFGGGFFGGGGGGGGGGGGEGGGGGGGGFGGGGFECCGGGGFFGFFGFFGGGFEGFGGGGD@CEECFGGGGGGDDC4FCFFAA=9EFFFEF=:=<+@CGECG++@3=@ECCEGCGGGGGGGFGCFGGF7BGG>CFCFGGGGDFFGGGCDFGE9C5CFGC7B@C=57+:BFGFGFFFGGGCCD5(8**/(()/)*:<GEFF@CFECC)7<<?C))7)5237<6))9:47A><BA>BF?::04>AF)1-.--
@M02352:288:000000000-CKWC8:1:1101:18843:10337 2:N:0:TAGCGCTC+TCTCTCCG
CATTCTTGCGAACGTACTCCCCAGGTGGGTTACTTATCACTTTCGCTTAGCCACTCAAACCGAAGTCCGAACAGCTAGTAACCATCGTTTACGGCGTGGACTACCAGGGTATCTAATCCTGTTCGCTACCCACGCTTTCGTCCCTTAGCGTCAATATAGTATTAGTGATCTGCCTTCGCCATCGGTATTCTAAGTAATATCTATGCATTTCACCGCTACACTACTTATTCTAACCACTTCATACTAATTCAAGACCTGCAGTATCAATGGCAATTTCACGG
+
<@E@FEF@EG:@@CFGFGGGG@C6CFED:FGGGGGDCFGFGFGCFGEGGFFGC@,C,@FGCCFGCD<,FCEC@EFGGFGGFAC,9E:=EF7,B=FEFFG@FAFFFG,4BBFG9<@>FGGGEFD9?@CEGGG,B=+@CDG>FCE@>,,873@E:EGGGG9E9FEF;F,,@@DAFFC8?74*/76CD=,:BEGD87BC48B7+88C?8++=,=C@B?FC;>@36()2+9FEF+3:6(;04@<E?E7))69)-55437)41>BB644254<>(::).*.8)6?0
@M02352:288:000000000-CKWC8:1:1101:16007:10360 2:N:0:TAGCGCTC+TCTCTCCG
TAACCTTGCGGCCGTACTCCCCAGGCGGTCTACTTATCGCGTTAGCTTCGCCACTAAAAGATCAAGTCTTCCAACGGCTAGTAGACATCGTTTACGGCGTGGACTACCAGGGTATCTAATCCTGTTTGCTCCCCACGCTTTCGCACCTCAGTGTCAATATCAGTCCAGGTAGTCGCCTTCGCCACTGGTGTTCCTTCCTATATCTACGCATTTCACCGCTACACAGGAAATTCCACTACCCTCTACTGTATTCTAGACTAGCAGTATCAGATGCAGTTCCA
+
GGFGGGGGGGGGGGGGGGGGGGGGGGGGCGGGGGGGGGGGGGGGGGGGGGGGGGGGGGGGGGGGGGGGGGGGGGGGGGGGGGGGGGGGGGGGGGGGGGGGGGGGGGGGGGGGGGGGGGGGGGGGGGGGGGGGGGGGGGGGGGGGGGGGGGGGGGGGGGGGGGGGGGGGGGGGGGGGGGGFFGGGGGGGFGGGGFFFFAFGFGFGFFFGGGFGGFFFGB6>>FFFGGF<?FFFF?AAD?B?FFFFFAA2ADA>ABAFFFFBBBFA>A><A2?2<AFAFA92)
@M02352:288:000000000-CKWC8:1:1101:21897:10415 2:N:0:TAGCGCTC+TCTCTCCG
TAATCTTGCGACCGTACTCCCCAGGCGGAATGCTTAATCCGTTAGGTGTGTCACCGAACAGTATACTGCCCGACGACTGGCATTCATCGTTTACGGTGTGGACTACCAGGGTATCTAATCCTGTTTGCTCCCCACACTTTCGTACCTCAGCGTCAGTATCGAGCCAGTGAGCCGCCTTCGCCACTGGTGTTCCTCCAAATATCTACGAATTTCACCTCTACACTTGGAATTCCACTCACCTCTCTCGAACTCTAGACTGATAGTTTTGGAGGCAGTTCCAG
+
FGGGGGGGGGGGEGFGGGGGGGGGGGGGGGGGGGGGGGGGGGGGGGGGGGGGGGGGGGGGGGGGGGGGGGGGGGGGGGGGGFGGGFGGGGGGGGGGGGGGDFFGGGFGGGGGGGGGG9FFGGGGGGGGGGGGGGGGGGGGGGGFGGGGGGGEEGGGGGGGGF>EEFAFF9EFGGGGGGGFFGGGGEGG?CCFG?FFFFAFFGF7)A>CGGFGGFCF9A@AFFFF7::7<FFFFFB<?FFFB?>1,5(506?AFF2*6<?2:<64<AFBF:(,:6>:?<DF6
@M02352:288:000000000-CKWC8:1:1101:17616:10425 2:N:0:TAGCGCTC+TCTCTCCG
TAACCTTGCGGCCGTACTCCCCAGGCGGTCAACTTAGTGCGTTAGCTGCGCCACCCACGACTCAAGGTCACAGACGGCTAGTTGACATCGTTTACGGCGTGGACTACCAGGGTATCTAATCCTGTTTGCTCCCCACGCTTTCGTGCCTCAGTGTCAGTATTTGTCCAGGTAGCCGCCTTCGCCACTGATGTTCCTTCCAATCTCTACGCATTTCACCGCTACACTGGAAATTCCACTACCCTCTACAATACTCTAGTTTGCCAGTTCAAAATGCAGTTCC
+
GGGDFGGGGGGGGGGGGGGGGGGGGGGGGGGGGGGGGGGGEGGGGGGGGGGGGGGGGGEGGGGGFGGGGGGGGGFGGGGDGGGFFGFFGEGFGCDEGGGGGGGGGGGGFGGG8FEDFFGGGFG9FFGGGECFGGGCEGGGGFEGFG5+@DFGDF,;EGGGGGEGGFGGGGGGGC4CDDGF>GGCDFGCG9AFFEFFEA6+:01;67F5:CACF=CFF>619D))*934:48*/9<<A7?3:71<2<B2))5:2>)*:<@B>7)).464).47)674=:>F
@M02352:288:000000000-CKWC8:1:1101:6020:10438 2:N:0:TAGCGCTC+TCTCTCCG
TAACCTTGCGGCCGTACTCCCCAGGCGGTCTACTTATCGCGTTAGCTTCGCCACTAAAAGATCAAGTCTTCCAACGGCTAGTAGACATCGTTTACGGCGTGGACTACCAGGGTATCTAATCCTGTTTGCTCCCCACGCTTTCGCACCTCAGTGTCAATATCAGTCCAGGTAGTCGCCTTCGCCACTGGTGTTCCTTCCTATATCTACGCATTTCACCGCTACACAGGAAATTCCACTACCCTCTACTGTATTCTAGACTAGCATTATCAGATGCAGTTCCA
+
FGGGGGGGGEGGGGGGGGFGGGGGFGGGCFGGGGGGGGGGGGGGGGGGGGGGGGFGGGGGGGGGGGGGGGGGGGGG>GGGFFGGGGGGGGGGGGGGGGGGGGGGGGGGGFGGGGGGGGGGGCFGGGGGGGGGGEGGGGGGGGGGGGGGGGGGGGGGGGGFGGGGFGG?FGFCFGGGGGGFFGGCDCFECCCGGFFFF4A7:;AGEFFFGGFG>FEFGDBB1@24*C:C1/9@=FFAFFB?<?<:7>B?A2<FDFB*64@A7?<)6444-)).)-74BFFF)
@M02352:288:000000000-CKWC8:1:1101:20231:10566 2:N:0:TAGCGCTC+TCTCTCCG
TAACCTTGCGGCCGTACTCCCCAGGCGGTCAACTTAGTGCGTTAGCTGCGCCACCCACGACTCAAGGTCACAGACGGCTAGTTGACATCGTTTACGGCGTGGACTACCAGGGTATCTAATCCTGTTTGCTCCCCACGCTTTCGTGCCTCAGTGTCAGTATTTGTCCAGGTAGCCGCCTTCGCCACTGATGTTCCTTCCAATCTCTACGCATTTCACCGCTACACTGGAAATTCCACTACCCTCTACAATACTCTAGTTTGCCAGTTCAAAATGCCGTTCC
+
BAGFGFGFGGG:CEGGGGGGGEG7DFEB77@CFFFGGFGGGGGGGGFGGGGGGGGGGGG:@CGG<FCCFFGFGCF@CC=EFFFFGGGGGGFGFGGGCEEGEG@@FGGGGGGC=DEC==BFGGFFFGFFGAFGGGGG88::FGGGGGGG2@CBDF<:>F;FFFFFCFFCGGFFF9C<CCDA67E=3CEG9FAFDCFEFFCGFFCCCAAFGD)CGFEFF349>E<FD41*47BFF?AAA:4<1??(4<4<2)5-5<>=64@<DFD:344)-5<AA2/,7:?F
@M02352:288:000000000-CKWC8:1:1101:20217:10579 2:N:0:TAGCGCTC+TCTCTCCG
TAACCTTGCGGCCGTACTCCCCAGGCGGTCAACTTAGTGCGTTAGCTGCGCCACCCACGACTCAAGGTCACAGACGGCTAGTTGACATCGTTTACGGCGTGGACTACCAGGGTATCTAATCCTGTTTGCTCCCCACGCTTTCGTGCCTCAGTGTCAGTATTTGTCCAGGTAGCCGCCTTCGCCACTGATGTTCCTTCCAATCTCTACGCATTTCACCGCTACACTGGAAATTCCACTACCCTCTACAATACTCTAGTTTGCCAGTTCAAAATGCAGTTCC
+
FGGGGGGGGGGGGGGGGGGGGGGGGGGGEGGGGGGGGGGGGGGGGGGGGGGGGGGGGGFGGGGGGGGGG?FFGGGGGGGGGGGGGGGGGGGGGGGGGGGGGGGGGGGGGGGGGGGGGGGGGGGGGGGGGGGGGGGGGGGGGGEGDGGGGGFGGGGGGGFFGGFFGGGGGGGGGGGGDDGFFGGGGGGFFGGGGFFFFFFFFGAFCFFCDCADFFFFGFF9>FFFGGBG??FFFFAA>0>?BDF?ADB26A?FFF49<<F<<)-3:ADFFF2<<>=<FBAF
@M02352:288:000000000-CKWC8:1:1101:25290:10611 2:N:0:TAGCGCTC+TCTCTCCG
TAGTCTTGCGACCGTACTCCCCAGGCGGTGCGCTTAACGCGTTAGCTCCGGCACAGAAGGGGTCGAACCCTCCCACACCAAGCGCACATCGTTTACTGCTAGGACTACAGGGGTATCTAATCCCTTTCGCTACCCTAGCCTTCGAGCCTCAGCGTCAGTAAATGTCCAGTAACCTGCTTTCGCCATTGGTCTTCCTCTTGATATCTACGCATTTCACTGCTACACCAAGAATTCCAGTTACCTCTCCATTACTCTAGCATGGCAGTATCGAATGCAGTTTG
+
FGGGGGGGGGGGGGGGGGGGGGGGGGGGGGGGGGGGGGGGGGGGGGGGGGGGGGGGGGGGGGGGGGGGGGGGGGGGGGGGGGGGGGGGGGGFGGGGGGGGGGGGGGGGGGGGGGGGGGGGGGDGGGGGGGGGGGGGGGGGGGGGGGGGGFGGGGGGGGGGGGGGGGGFGGGGGGGGGGGFFGGGGGGGGGGGGFFFEFFGFGFGFFFGGGFGGFFFGFDBDFBFGGFG?FFFFFFDAFFFFFFB?FFFFFFFFA>FBAFBA<?:?<AABF:?::?<FAFF)
@M02352:288:000000000-CKWC8:1:1101:16332:10618 2:N:0:TAGCGCTC+TCTCTCCG
CAGTCTTGCGACCGTACTCCCCAGGTGGGATACTTATCACTTTCGCTTAGTCACTGAGGAAAACCCCAACAACTAGTATCCATCGTTTACGGCGTGGACTACCAGGGTATCTAATCCTGTTCGCTCCCCACGCTTTCGTCCATGAGCGTCAGTACATACGTAGTAGACTGCCTTCGCAATCGGTATTCTGTGTAATATCTATGCATTTCACCGCTACACTACACATTCTATCTACTTCCATATGACTCAAGTCAACCAGTATCAAAGGCAGTTCCATAGTT
+
GGGGGGGGGGGGGGGGGGGGGGGGGGGGGGGGGGGGGGGGGGGGGGGGGGGGGGGGGGGGGGGGGGGGGGGGGGGGGGGGGGGGGGGGGGGGGGGGGGGGGGGGGGGGGGGGGGGGGGFFFGGDGFGGEGGGGGGGGGGGGDGGGGGGGGGGGGGGGGGGGGGGGGAFGFFGGGFGGG>BFGEGGGCDGGGGGEFEFFFFFGFGFFFGGGFGGFFFGFFFFF@FFGFGFFFFFFEE;EEFFEFFCFFFFFD<AFBFFFFFBF><BFF7??FBF944@47<A
@M02352:288:000000000-CKWC8:1:1101:25869:10671 2:N:0:TAGCGCTC+CCTCTCCG
TAATCTTGCGACCGTACTCCCCAGGCGGTCTACTTAACGCGTTAGCTCCGAAAGCCACGGCTCAAGGCCACAACCTCCAAGTAGACATCGTTTACGGCGTGGAATACCAGGGTATCTAATCCTGGTTGCTCCCCACGCTTTCGCATCTGAGTGTCAGTGTCTGTCCAGGGGGCCGCCTTCGCCACTGGTATTCCTTCAGATCTCTACGCATTTCACCGCTACACCTGAAATTCTACCCCCCCCTACAGCACTCTAGTCCACCAGTTTCAAATGCAGTTCC
+
9E,EFGGGGGGGGGGGGGGGGGGEDGGG6@6CFGGGG<FGGGGGGGGGGG:=F+FC,CFGGCC<EEG7FFGF,B?=4E=<??EDEEEG,4BFGGD::@4+:F+,,,5D,BCGDFBC@,CDCFB,,BFEG,>FGGDF@:+@EA*3BEG8A,3BBFFFFEGC,@EG;BF6CE>E5*19C55=)>ECDCCFF7EC+7@<AFFF=29C:=859EFGGBAFG@>>BF?FG43>29/9*0))62(46((-2?(.5<B0:)64:)0:27(4>A954<.:2<*.@ADB
@M02352:288:000000000-CKWC8:1:1101:15920:10673 2:N:0:TAGCGCTC+TCTCTCCG
CATTCTTGCGAACGTACTCCCCAGGTGGGTCACTTATCACTTTCGCTTAGCCACTCAAACCGAAGTTCGAACAGCTAGTGACCATCGTTTACGGCGTGGACTACCAGGGTATCTAATCCTGTTCGCTCCCCACGCTTTCGTCCATCAGTGTCAGTATATTATTAGTAATCTGCCTTCGCAATTGGTATTCTATGTAATATCTATGCATTTCACCGCTACACTACATATTCTAACTACTTCATAATAACTCAAGACAACCAGTATCAAAGGCAATTCTACAG
+
GGGGGGGGGGGGGGGGGGGGGGGGGGGGGGGGGGGGGGGGGGGGGGGGGGGGGGGGGGGGGGGGGGGGGGGGGGGGGGGGGGGGGGGGGGGGGGGEGGGGGGGGGGGGGGGGGGGGGGGGGGGGGGEGGGGGGGGGGGGGGGGGGGGGGGGGGGGGGGGGGGGGGGGGGGFGGGGGGGGFFGGGGGGGGGGGGFFFFFFDFGFGFFFGGGFGGFFFGEFFFFE;FGFGFFFFFAEEFFFFFFFFFEFFEEEFFFFF@FF?BFFBFFFFABFBF?FAFB45)
@M02352:288:000000000-CKWC8:1:1101:15002:10677 2:N:0:TAGCGCTC+TCTCTCCG
TAATCTTGCGACCGTACTCCCCAGGCGGTCTACTTAACGCGTTAGCTCCGAAAGCCACGGCTCAAGGCCACAACCTCCAAGTAGACATCGTTTACGGCGTGGACTACCAGGGTATCTAATCCTGTTTGCTCCCCACGCTTTCGCATCTGAGTGTCAGTGTCTGTCCAGGGGGCCGCCTTCGCCACTGGTATTCCTTCAGATCTCTACGCATTTCACCGCTACCCCTGAAATTCTACCCCCCTCTACAGCACTCACGTTCACCAGTTTCAAATGCAGTTCC
+
BDEFFGGGGGGGFFGFGGGGGGGEGGCFCFGGGGGGFGEEGGGGGGGGCFDEFEGGGFGGEGGGGGGGGGGGECECFGGGGEFFGGGDFGFFCDCFDDF:FFGGFGDGGDBE,>,EFFGCEF=D>FGGGEFFGGGGGGEEGGEDGE>CFFGGE:EGGDFGGGGGGGGFGFGDC=D7<CDFFGGCC6+*3CFGGFFC26@7*7*257BFDC><7BFFEE>(1)()/5322184=BAAF((416:?A<BF).4)((,0,3@3)52:AFABFA:<A<*47<9)
@M02352:288:000000000-CKWC8:1:1101:19740:10804 2:N:0:TAGCGCTC+TCTCTCCG
TAGTCTTGCGACCGTACTCCCCAAGCGGTGCGCTTAACGCGTTAGCTCCGGCACAGAAGGGGTCGAACCCTCCCACACCAAGCGCACATCGTTTACTGCTAGGACTACAGGGGTATCTAATCCCTTTCGCTACCCTAGCCTTCGAGCCTCAGCGTCAGTAAATGTCCAGTAACCTGCTTTCGCCATTGGTCTTCCTCTCAATATCTACGCATTTCACTGCTACACTGAGAATTCCAGTTACCTCTCCATTACTCTAGCATGGCAGTATCGAATGCAGTTTT
+
GGGGGGGGGGGGGGGGGGGGGGG,EFGGGDGGGGGGGGGGGGGGGGGGGGGGGGGGGGGGGGGGGGGGGGGGGGGGGGGGGGGGGGGGGGGGGGGGGGGGGGGGGGGGGGGGGGGGGGGGGGGGGGGGGGGGGGGGGGGGGGGGGGGGGGGGGGGGGGGGGGGGGGGGGGGGGGGGGGGFFGGGGGGGGCFGGFFF9AFGFGFGFFFGGGFGGFFFGFFFFFFFGG>FBFFFFFFA2<AFF<FFFFFFFFFFBFFFFFFFFFF??BF)44<?FFFAFAA9)
@M02352:288:000000000-CKWC8:1:1101:3495:10924 2:N:0:TAGCGCTC+TCTCTCCG
TAACCTTGCGGCCGTACTCCCCAGGCGGTCTACTTATCGCGTTAGCTTCGCTACTCACGACTTAAAGTCACAAACAGCTAGTAGACAGCGTTTACGGTGTGGACTACCAGGGTATCTAATCCTGTTCGCTACCCACACTTTCGCACATGAGCGTCAGTCTTTGGCCAGGGAGTCGCCCTCGCCACTGATGTTCCTCCAGATATCTACGCATTTCACCGCTACACCTGGAATTCCACTCCCCTCTCCAAGACTCTAGTCTGCCAGTTCTAAATGACCATCC
+
GGGFGGGGGGGCFGGGGGGGGGGGGGGDC:FCGGGGCGGGGGGGGGGEGGGGGDFGGGFFGCFGGGGGGGGGGGGGFGFFGFFF9CEFGDFEGFF@CFFEGGFDFE,EEGGGGG8E96D;>FFEFG<CE7BFGGGGGGFGGACED@E89EC78@:E8@9D;FDD?FFGGGGGGG4)9*/)8CCGG6EFFFFG=5@E@FAFFCA>3;FFGG.CF=3+>5((,<<?<54C?F7?*9>244(4:1:(.4<?<??)5446<59<>)373).5<A6)64B(<:??
@M02352:288:000000000-CKWC8:1:1101:9623:11007 2:N:0:TAGCGCAC+TCTCTCCG
TAATCTTGCGACCGTACTCCCCAGGCGGTCTACTTAACGCGTTAGCTCCGAAAGCCACGGCTCAAGGCCACAACCTCCAAGTAGACATCGTTTACGGCGTGGACTACCAGGGTATCTAATCCTGTTTGCTCCCCACGCTTTCGCATCTGAGTGTCAGTGTCTGTCCAGGGGGCCGCCTTCGCCACTGGTATTCCTTCAGATCTCTACGCATTTCACCGCTACACCTGAAATTCTACCCCCCTCTACAGCACTCTAGTTACCCAGTTTCAAATGCAGTTCC
+
CFGGGGGGGGGGGEGGGGGGGGGGGGGGGCGGGGGGGGGGGGGGGGGGGGGGGGGGGGGGGDGGGGGGGGG<FCFBFGGGGGGGFGGGGGGGGGGGGGGGGGGGGGGGGGGGGGGGGFFGGGGCFGGGGGGGGGGGDGGGGF>@C@EGFGFCGGGGGGFGGGFGGGGGFGGGGGGGGGGFFDE5CFFCFGGGGCC3>=A>8D@7>FFFDGFCC?AFC5>>FFFFF925>F?FF4>AF019(((.)424:0345.674)*-)8<:?<)644)-6<?)9<AF
@M02352:288:000000000-CKWC8:1:1101:11947:11045 2:N:0:TAGCGCTC+TCTCTCCG
TAATCTTGCGACCGTACTCCCCAGGCGGTCTACTTAACGCGTTAGCTCCGAAAGCCACGGCTCAAGGCCACAACCTCCAAGTAGACATCGTTTACGGCGTGGACTACCAGGGTATCTAATCCTGTTTGCTCCCCACGCTTTCGCATCTGAGTGTCAGTGTCTGTCCAGGGGGCCGCCTTCGCCACTGGTATTCCTTCAGATCTCTACGCATTTCACCGCTACACCTGAAATTCTACCCCCCTCTACAGCACTCTAGTTCACCAGTTTCAAATGCAGTTCCG
+
GG,AEFGGGGGGGGGGGGGGGGGGGGGGGGGGGGGGGGGGGGGGGGGGGGGGGGGGGGFGGGGGGGGGGGGGGGGGGGGGGGGGGGGGGGGGGGGGGGGGGGGGGGGGGGGGGGGGGGFGGGGGGGGGGGGGGGGGGGGGGGGGGGGGGGGGGGGGGGGGGGGGGGGGGGGGGDGGGGGFFGGGGGGGGGGGGFFFFFFGFFBGAF?G3>DDFFFFGFF;BFFFGGFG:FFFFFFFFFFF>>?B<AD>???F?D<=6>FDF<?FFDFFF<4AB<F9FFF<(
@M02352:288:000000000-CKWC8:1:1101:18905:11138 2:N:0:TAGCGCTC+TCTCTCAG
CAGTCTTGCGACCGTACTCCCCAGGTGGGATACTTATCACTTTCGCTTAGTCACTGAGTCGAAACCCAACAACTAGTATCCATCGTTTACGGCGTGGACTACCAGGGTATCTAATCCTGTTCGCTCCCCACGCTTTCGTCCATGAGCGTCAGTACATATGTAGTAGACTGCCTTCGCAATCGGTATTCTGTGTAATATCTATGCATTTCACCGCTACACTACACATTCTATCTACTTCCATATGACTCAAGTCAACCAGTATCAAAGGCAGTTCCATAGTT
+
GGGGGGGGGGGGGGGFGGGGGGGGGGFGGGGGGGGGGGGGGGGGGGGGGGGGGGGGGGGGGGGGGGGGGGGGGGGGGGGGGGGGGGGGGGGFGGGGGGGGGGGGGGGGGGGGGGGGGGGGGGGGGGGGGGGGGGGGGGGGGGGGGGGGGGGGGGGGGGGGGGGGGGGGGGGGGGGGG>DFFGGGGGFGGGGGGFAEFFFFFFFGCFFFDCFDGEFFGFFFFFEFGGFGFFFFFFEEFE493<CEECFFBFFFABAFFFFBBBB<AFFBF::BFFFAFD?AA
@M02352:288:000000000-CKWC8:1:1101:20549:11164 2:N:0:TAGCGCTC+TCTCTCCG
TAATCTTGCGACCGTACTCCCCAGGCGGAATGCTTAATCCGTTAGGTGTGTCACCGAACAGTATACTGCCCGACGACTGGCATTCATCGTTTACGGTGTGGACTACCAGGGTATCTAATCCTGTTTGCTCCCCACACTTTCGTACCTCAGCGTCAGTATCGAGCCAGTGAGCCGCCTTCGCCACTGGTGTTCCTCCAAATATCTACGAATTTCACCTCTACACTTGGAATTCCACTCACCTCTCTCGAACTCTAGACTGATAGTTTTGGAGGCAGTTCCAG
+
FFGGGGGGGGGGGGGGGGGGGGGGGGGGGGGGGGGGGGFGGGGGGGGGGGGGGGGGGGGGGGGGGGGGGGGGGGGGGGGGGGGGGGGGGGGGGGGGGGGGGGGGGGGGGGGGGGGGGGGGGGFGGGGGGGGGGGGGGGGGGGGGGGGGGGGGGGGGGGGGG7EGGGDFGGGFDGGGGGGFFGGGGG6;CFGGFCFFFFFGFGFGFF>CFGFCCFEA9F<EFFFFGG:F>?FF669AF?FF?BFFFF?D?FFFF>.09BF7<AFAFF>?F??((()4BA)46
@M02352:288:000000000-CKWC8:1:1101:24872:11174 2:N:0:TAGCGCTC+TCTCTCCG
TAACCTTGCGGCCGTACTCCCCAGGCGGTCAACTTAGTGCGTTAGCTGCGCCACCCACGACTCAAGGTCGCAGACGGCTAGTTGACATCGTTTACGGCGTGGACTACCAGGGTATCTAATCCTGTTTGCTCCCCACGCTTTCGTGCCTCAGTGTCAGTATTTGTCCAGGTAGCCGCCTTCGCCACTGATGTTCCTTCCAATCTCTACGCATTTCACCGCTACACTGGAAATTCCACTACCCTCTACAATACTCTAGTTTGCCAGTTCAAAATGCAGTTCC
+
EGGGGGGGGGGGGGGDGGFGGGGGGGGGCGGGGGGGGGGGGGGGGGGGGGGGGGGGGGGGGGGGGGGGG+FEGGGGGGGGGGGGGGGGGGGGGGGGGGGGGGGGGGGGGGGGGGGGGGGFGGGGGGGGGGGFGGGGGGGGGGGGGGGGGGGGGGGGGGGGGFGGGGFFGGGGFGGGGGGFFGGDGGGGGGGGGFFFFAF>FGFGFFFGGGFGGF<FGFFFBFFF7D:CBFFFFFFB>?F?FBFFAFBB4>?DFBA64<64AFFBFF4<:AF<A<6A=52A
@M02352:288:000000000-CKWC8:1:1101:22594:11178 2:N:0:TAGCGCTC+TCTCTCCG
TAACCTTGCGGCCGTACTCCCCAGGCGGTCAACTTAGTGCGTTAGCTGCGCCACCCACGACTCAAGGTCACGGACGGCTAGTTGACATCGTTTACGGCGTGGACTACCAGGGTATCTAATCCTGTTTGCTCCCCACGCTTTCGTGCCTCAGTGTCAGTATTTGTCCAGGTAGCCGCCTTCGCCACTGATGTTCCTTCCAATCTCTACGCATTTCACCGCTACACTGGAAATTCCACTACCCTCTACAATACTCTAGTTTGCCAGTTCAAAATGCAGTTCC
+
GGGGGGGGGGGGGGGGGGGGGGGGFGGEEGGGGGGGGGGGGGGGGGGGGGGGGGGGGGGGGGGGGGGGGGG@FGGGDGGGGGGFGGGGGGGGGGGGGGGGGGGGGGGGGGGGGGGGGGGGGGGGGGGGGGGGGGGGGGGGGGGGGGGGGFGGFGGGCFGGGGGGFGGGGGGGGGGGDGGF>GGGGFGGGGGGGFFFFFFGFGFGFFFGGDFGG=<FGFFFFF2?>F:F:=@**9AFFF???<BFBFAB2)4A?FB45<F>BFBBBFFAA<<AFF?4=44<
@M02352:288:000000000-CKWC8:1:1101:7310:11228 2:N:0:TAGCGCTC+TCTCTCCG
TAACCTTGCGGCCGTACTCCCCAGGCGGTCTACTTATCGCGTTAGCTTCGCTACTCACGGATTAAATCCACAAACAGCTAGTAGACAGCGTTTACGGTGTGGACTACCAGGGTATCTAATCCTGTTCGCTACCCACACTTTCGCACATGAGCGTCAGTTACTGACCAGGGAGTCGCCTTCGCCACTGATGTTCCTTCCTATATCTACGCATTTCACCGCTACACAGGAAATTCCACACTCCTCTATCGTACTCTAGCCTGCCAGTATCGGGTGCAATTCCA
+
GGGGGGGGGGGGGGGGEGGGGGGEGGEGEGGGGGGGGGGGGGGGGGGGGGGGGGDGGGGGGGCGGGGGGGGGGGGGGGGGGGGGGGGGGGGGGGGGGGGGGGGGGGGGGGGGGGGGGGFFGEGGGGGEGGGGGGGGGGGGGGGGGG>GGGGGGGGGGGGGGGGGGGGGGGFGGGGGGGGFFGGGGGFFFGGGGFFFFFFGFG=DCFFCGGFDFFFFGFF0>E<FGGF446===FDFF?:<BF?23)68?:BBFDF?AB4?044334<A:>B:BFF297<A)
@M02352:288:000000000-CKWC8:1:1101:9832:11285 2:N:0:TAGCGCTC+TCTCTCCG
CATTCTTGCGAACGTACTCCCCAGGTGGGTTACTTATCACTTTCGCTTAGCCACTCAAACCGAAGTTCGAACAGCTAGTAACCATCGTTTACGGCGTGGACTACCGGCGTATCTAATCCCGTTCGCTCCCCACGCTTTCGTCCATCAGTGTCAATACATTGTTAGTGATCTGCCTTCGCAATTGGTATTCTATGTACTATCTATGCATTTCCCCGCTACCCTAACTATTCTAACCACTTCCCAATCATTCCAGACAACCAATATCAAACGCAATTTTACGG
+
FE<,@FGGGGGCFGGGGGGGGGGGGGFGG+FFGGGGGG9FEFFFFGGC:F9FGG8@F8,CDFF@:FGGC6,C=EF@A6EFFCDFFFFGGGG?++@7@CF7==FGG7@+4@=+3@F;D9,,+A=<F7FCEFE,@+++4;F:FE>*;B,9,77E9,@DC,EDCFC,?37,5D;5?CD@C>*))*1,0B,4>C9+48F?*1:=878F<4+;+<:+0;6=*2916*()227+/:B*=@:>:7>B),)(,(,-.))6.2(.10>:()5).-)6),-((47)1<<<8
@M02352:288:000000000-CKWC8:1:1101:11925:11331 2:N:0:TAGCGCTC+TCTCTCCG
TAACCTTGCGGCCGTACTCCCCAGGCGGTCAACTTAGTGCGTTAGCTGCGCCACCCACGACTCAAGGTCACAGACGGCTAGTTGACATCGTTTACGGCGTGGACTACCAGGGTATCTAATCCTGTTTGCTCCCCACGCTTTCGTGCCTCAGTGTCAGTATTTGTCCAGGTAGCCGCCTTCGCCACTGATGTTCCTTCCAATCTCTACGCATTTCACCGCTACACTGGAAATTCCACTACCCTCTACAATACTCTAGTTTGCCAGTTCAAAATGCAGTTCC
+
GFGGGGGGGGGGGGGGGGGGGGGGGGGGGGGGGGGGGGGGGGGGGGGGGGGGGGGGGGGEGGGGGGGGGFGGGGGGGGGGGGGFCGGGGGGGGGGGGGGGGGGGGGGGGGGGGGGGGGGGGGGGGGGGGGGGGGGGGGGGGGGGGGGFGGGGGGGGFGGGGGFGGGGFGGFGGGDGGGGFFDGEGGGFGGGGGEFFFFFGFGFGFFFCG:BGGFFFGBB9>F<@FD1CBFFFFFDA<>>?FFFFAA>>FFFADFF@BDF<>><)5<A2>2<<ABF<FDFB
@M02352:288:000000000-CKWC8:1:1101:15254:11356 2:N:0:TAGCGCTC+TCTCTCCG
TAATCTTGCGACCGTACTCCCCAGGCGGTCTACTTAACGCGTTAGCTCCGAAAGCCACGGCTCAAGGCCACAACCTCCAAGTAGACATCGTTTACGGCGTGGACTACCAGGGTATCTAATCCTGTTTGCTCCCCACGCTTTCGCATCTGAGTGTCAGTGTCTGTCCAGGGGGCCGCCTTCGCCACTGGTATTCCTTCAGATCTCTACGCATTTCACCGCTACACCTGAAATTCTACCCCCCTCTACAGCACTCTAGTTCACCAGTTTCAAATGCAGTTCC
+
FDFGGGGGGGGGGGGGGGFGGGGGGGGGGGGGGGGGGGGGGGGGGGGGGGGGGGGGGGGGGGGGGGGGGGGGGGGFGGFGGGGGGGGGGGGGGGGGGGGGGGGGGGGGGGGGGGGGGGGGGGGGGGGGFGGGGGGGGGGGGGGGGEGGFGGGGGGGGFGGGGGGGGGGGGGGGGDGGGGFFGGGGGGGGGGGGEFCEFF7@CFGFFFGGD:CGFBFGFFFFFFFGGFGBFFFFFFFBF:>1>B?<A::?FFFFAFFAFFFFBFFFAFFFFFFFFFF?56<
@M02352:288:000000000-CKWC8:1:1101:12931:11365 2:N:0:TAGCGCTC+TCTCTCCG
TAATCTTGCGACCGTACTCCCCAGGCGGAATGCTTAATCCGTTAGGTGTGTCACCGAACAGTATACTGCCCGACGACTGGCATTCATCGTTTACGGTGTGGACTACCAGGGTATCTAATCCTGTTTGCTCCCCACACTTTCGTACCTCAGCGTCAGTATCGAGCCAGTGAGCCGCCTTCGCCACTGGTTTTCCTCCAAATATCTACGAATTTCACCTCTACACTTGGAATTCCACTCACCTCTCTCGAACTCTAGACTGATAGTTTTGGAGGCAGTTACAG
+
GFGFGGGGGGGGEGFGGGGGGGGGGGGGGGGGGGGGGGGGGGGGGGGGGGGGGGGGGGGGGGGGFGGGGGFGGGGGGGGGGGGGGGGGGGGGGGGGGGGGGGGGGGGGGGGG?<FGGGGGGGGGGGGGGGGGGGGGGGGGGGGGGGGGGGGGGGGGGCFF*D@EGFGGCFFGGEDGGGGFBDEEGGGG76CGGCFFFF4F=CFGCFFGDGFGGAEF9AE<C6=8FGBD>FFFFFF)4?B:<?2(.5?0:?69A9)*447:<AAAFAD2>70:21:?F)6<.
@M02352:288:000000000-CKWC8:1:1101:18276:11392 2:N:0:TAGCGCTC+TCTCTCCG
TAATCTTGCGACCGTACTCCCCAGGCGGTCTACTTAACGCGTTAGCTCCGAAAGCCACGGCTCAAGGCCACAACCTCCAAGTAGACATCGTTTACGGCGTGGACTACCAGGGTATCTAATCCTGTTTGCTCCCCACGCTTTCGCATCTGAGTGTCAGTGTCTGTCCAGGGGGCCGCCTTCGCCACTGGTATTCCTTCAGATCTCTACGCATTTCACCGCTACACCTGAAATTCTACCCCCCTCTACAGCACTCTAGTTCACCAGTTTCAAATGCAGTTCC
+
GEGGGGGGGGGGGGGGGGGGGGGGGGGGGGGGGGGGGGGGGGGGGGGGGGGGGFFFGGGGGGGGGGGGFGGGGGGGGGGGFGGGGGGGGGGGGGGGGGGGGGGGGGGGDGGGGGGGGGGGGGGGGGGGGGGGGGGGGGGGGGEGGCGFGFFFGGGGGGGGGGGGGGGGGGGGGGGGGGGFFGGGGGGGGCCFGFFFFFFFBGFGFFFGGEFGGFFFGEBBFFFFGG?F>BFFFFADB<FFFF?:392:B1:::<9?4<?AAB?BFAFFFFA<>A=)=69<
@M02352:288:000000000-CKWC8:1:1101:13697:11482 2:N:0:TAGCGCTC+TCTCTCCG
TAACCTTGCGGCCGTACTCCCCAGGCGGTCAACTTAGTGCGTTAGCTGCGCCACCCACGACTCAAGGTCACAGACGGCTAGTTGACATCGTTTACGGCGTGGACTACCAGGGTATCTAATCCTGTTTGCTCCCCACGCTTTCGTGCCTCAGTGTCAGTATTTGTCCAGGTAGCCGCCTTCGCCACTGATGTTCCTTCCAATCTCTACGCATTTCACCGCTACACTGGAAATTCCACTACCCTCTACAATACTCTAGTTTGCCAGTTCAAAATGCAGTTCC
+
GGGGGGGGGGGGGGGGGGGGGGGGGGGGGGGGGGGGGGGGGGGGGGGGGGGGGGGGGGGGGGGGGGGGGGG<FGGGGGGGGGGCFGGGGGGGGGGGGGGGGGGGGGGGGDEGGGGGGGGGGGGGGGGGGGGGGGGGGGGGGGGGGGGGGDGGGGGGGGFGGGGGGGGGGGGGGGGGGGGFFGGEGGF?FGGGGFFFFFFGFGFGF6AFGGFGGFFFG56>>EBFGGFC?FFFFF2<B(82<DFFFBF?B<?FBAA?A<@2<ABBFFF<A<AFBBF2FFFB
@M02352:288:000000000-CKWC8:1:1101:12940:11537 2:N:0:TAGCGCTC+TCTCTCCG
TAACCTTGCGGCCGTACTCCCCAGGCGGTCAACTTAGTGCGTTAGCTGCGCCACCCACGACTCAAGGTCACAGACGGCTAGTTGACATCGTTTACGGCGTGGACTACCAGGGTATCTAATCCTGTTTGCTCCCCACGCTTTCGTGCCTCAGTGTCAGTATTTGTCCAGGTAGCCGCCTTCGCCACTGATGTTCCTTCCAATCTCTACGCATTTCACCGCTACACTGGAAATTCCACTACCCTCTACAATACTCTAGTTTGCCAGTTCAAAATGCAGTTCC
+
GGGGGGGGGGGGGGGGGGGGGGGGGGGGGGGGGGGGGGGGGGGGGGGGGGGGGGGGGGGGGGGGGGGGGGGFGGGGGGGGGGGGGGGGGGGGGGGGGGGGGGGGGGGGGGGGGGGGGGGGGGGGGGGGGGGGGGGGGGGGGGGGGGGFFEGGGGGGGGGGGGGGGGGGGGGGGGGGGGGFFGGGGGGGGGGGGFFFFFF=FGFGFFFGGGFGGFFFGFFFFFFFGGFGFFBFFFFFF??FFFFFF>BFFAF>2<ABDFFA<<A?BFFF<>DFDFF>FFFF
@M02352:288:000000000-CKWC8:1:1101:3698:11553 2:N:0:TAGCGCTC+TCTCTCCG
CAGTCTTGCGACCGTACTCCCCAGGTGGGATACTTATCACTTTCGCTTAGTCACTGAGGAAAACCCCAACAACTAGTATCCATCGTTTACGGCGTGGACTACCAGGGTATCTAATCCTGTTCGCTCCCCACGCTTTCGTCCATGAGCGTCAGTACATACGTAGTAGACTGCCTTCGCAATCGGTATTCTGTGTAATATCTATGCATTTCACCGCTACACTACACATTCTATCTACTTACATATGACTCACGTCAACCAGTATCAAAGGCAGTTCCATAGTT
+
FGGGGGGGFGDGGGGGGGGGGGGGGGFGGFGGGGGGGGFGGGGGGGGG7FFGGGGGGGGGFGGGGGGGGGGCFFCEFGGC<FGGGGGGGGE7FEFGGGGGGGFFFGGDGFGGGGGGGGFGGGEGGGGGC8EEGEGDEGGDE6EFGFFGGDEEGCFGGFFGGGGGGGGFGDCGGFFFGG*9AC*A7CGGGGG7C4BCEFFGFDFCCFF:7:A:<BFBGA@C;F;FCFEDC6:AAFFFF)7>C3?C545CB(.8?::F7<F69)6A9A20(,43:A=:F43><
@M02352:288:000000000-CKWC8:1:1101:3716:11557 2:N:0:TAGCGCTC+TCTCTCCG
CAGTCTTGCGACCGTACTCCCCAGGTGGGATACTTATCACTTTCGCTTAGTCACTGAGGAAAACCCCAACAACTAGTATCCATCGTTTACGGCGTGGACTACCAGGGTATCTAATCCTGTTCGCTCCCCACGCTTTCGTCCATGAGCGTCAGTACATACGTAGTAGTCTGCCTTCGCAATCGGTATTCTGTGTAATATCTATGCATTTCACCGCTACCCTACACATTCTATCTACTTCCATATGACTCAAGTCAACCAGTATCAAAGGCAGTTCCATAGTT
+
G<FFFCGGGGGGGGEGDGGGGDGCCFC@FCFFFFGGGGGGGGGGGGGGDGFGGGGEEFGCE<FGFFFGGGGFFGGAFGGGGGGGEEGGFG?,CFFFGDFGGGEE?FGGGGGGGGFFF,A79E:7FFFGGGGB@>BFGCDEGGGGGFDDEGGGGC,@FFFFFGGGDF,7EF9>>FFCDD4@AF;7CF@GCGGGGE6<?8::A+8>?CFGG@FGGFF>8)/):F;ACF?17:A@AFCCCE@EFFFF<6CEFBF>6<4?B?7<26<AAA<?:??BAD=2=<0)-
@M02352:288:000000000-CKWC8:1:1101:3889:11593 2:N:0:AAGCGCTC+TCTCTCCG
TAACCTTGCGGCCGTACTCCCCAGGCGGTCTACTTATCGCGTTAGCTTCGCCACTAAGTCATTACAACCCAACGGCTAGTAGACATCGTTTACGGCGTGGACTACCAGGGTATCTAATCCTGTTTGCTCCCCACGCTTTCGCACCTCAGTGTCAGTATCAATCCAGAGTGTCGCCTTCGCCACTGATGTTCCTTCCTATATCTACGCATTTCACCGCTACCCAGGAAATTCCACACTCCCCTATCGTACTCTAGCCTGCCAGTATCGGGTGCAATTCCAAG
+
FGGGGGGGGGDGGGGGGGGGGGGGGGGGGGGGGGGGGGGGGGGGGGGGGGGGGGGGGGGGGGGGGGGGGGGEGGGGGGGGGGGGGGGGGGGGGGGGGGGGEGGGGGGGGGGCGGGGGGGGGFGGGGGGGGGGFGGGGGGGGGDEGCGGDACFGGGGFC9C@FCGGF>FGFFECFDGG=CEEGGCDCG9CCFGFCFFFFA+3;A798>*9EFD7C<>5819(5>>CGFGBFFF?F:B(32(4220<0<7??AAF2AFA7F?D:BD<ABFFF(,).@76:<2)
@M02352:288:000000000-CKWC8:1:1101:19559:11596 2:N:0:TAGCGCTC+TCTCTCCG
TAACCTTGCGGCCGTACTCCCCAGGCGGTCTACTTAGTGCGTTAGCTGCGCCACTAAGACATCAAGTCTCCCAACGGCTAGTAGTCGTCGTTTACGTCGTGTACTACCAGGGTATCTAATCCTGTCTCCTCCCCACGCTTTCGCACCTCATTGTCAGTACCAGACCAGGTAGTCGCCTTCGCCACTGGTGTTCCTCACTATCACTACTCATTTCCCCGCTACGCAGGATCCTCTACTACCCTCTCCTGTACACTATTTATCTAGTCACAGTTGCAGTTCT
+
6@E6CFGGGG@GGGGGGGGGFEF7D,@F+@BFGGGG9FEF+BF,@FG@,@+B+CE,F,,C=A=E,55,599CFGGG7:FC@BD9,C+A+44++BFE,4@:+,:E,E<?=,++,,33CE,ADFC,:,C,63D,B:=B+++3DFGG+@CGG,3,355=A@;,,,,:*@D,:3,:2=77C48A54/**4<,>,//+9@)).8D++1;)+2+01+;+8);*::;6@(0>713)))/9*)66)),(.48,,6)664)-4(*.)/65).6:)).-.))))*)9).)
@M02352:288:000000000-CKWC8:1:1101:27843:11632 2:N:0:TAGCGCTC+TCTCTCCG
TAACCTTGCGGCCGTACTCCCCAGGCGGTCAACTTAGTGCGTTAGCTGCGCCACCCACGACTCAAGGTCACAGACGGCTAGTTGACATCGTTTACGGCGTGGACTACCAGGGTATCTAATCCTGTTTGCTCCCCACGCTTTCGTGCCTCAGTGTCAGTATTTGTCCAGGTAGCCGCCTTCGCCACTGATGTTCCTTCCAATCTCTACGCATTTCACCGCTACACTGGAAATTCCACTACCCTCTACAATACTCTAGTTTGCCAGTTCAAAATGCAGTTCC
+
GGGGGGGGGGGGGGGGFFFGGGGGGGGGGDGGGGGGGGGGGGGFGGGDGGGGGGGGGGGGGGGGGGGGFGGGGGGGGGGGGGGDFFGGGGGGGGGGG7BFGGGGCFGGGGGGGGGGGGGGGGGGGGGGGGGGFGGG7E>ECEGGGEFFGGCFFGFGGGGGGGGGFGFGGGGGGGGGGDCFFDEEGGGGF7CFGEFFFFFGFGFFFFFCGG>DGFFFFDFFFBFFFF:FF46*19AA<??7<7:(.6<>:4:>BAB4<AF2649>:245>A2<2<=)9--4
@M02352:288:000000000-CKWC8:1:1101:17853:11708 2:N:0:TAGCGCTC+TCTCTCCG
TAGTCTTGCGACCGTACTCCCCAGGCGGTGCGCTTAACGCGTTAGCTCCGGCACAGAAGGGGTCGAACCCTCCCACACCAAGCGCACATCGTTTACTGCTAGGACTACAGGGGTATCTAATCCCTTTCGCTACCCTAGCCTTCGAGCCTCAGCGTCAGTAAATGTCCAGTAACCTGCTTTCGCCATTGGTCTTCCTCTCAATATCTACGCATTTCACTGCTACACTGAGAATTCCAGTTACCTCTCCATTACTCTAGCATGGCAGTATCGAATGCAGTTTT
+
GGGGGGGGGGDGGGGGGGGGGGGGGFFGEGGGGGGGGGGGGGGGGGGGGGGGGGGGGGGGGGGGGGGGGGGGGGGGGGGGGGGGGGGGGGGGGGGGGGGGGGGGGGGGGGGGGGGGGGGGGFGGFCGGGGGGGGGGGGGGGGGGGGGGDGGGGCGEEEFFGGGGGGGGGGGGGGGGGGCFFDGEDD7FFFAFFFAEFCFCFGAFCFFGGEFGGFFFGFFFBFF?C*8F:@FFFFFDFFF4<BFFDFFFA)):AF>FAD=>D7:7:?>A98(1:0?>FAAB-
@M02352:288:000000000-CKWC8:1:1101:15812:11709 2:N:0:TAGCGCTC+TCTCTCCG
CAGTCTTGCGACCGTACTCCCCAGGCGGAATGCTTAATCCGTTAGGTGTGTCACCGAACAGTATACTGCCCGACGACTGGCATTCATCGTTTACGGTGTGGACTACCAGGGTATCTAATCCTGTTTGCTCCCCACACTTTCGTACCTCAGCGTCAGTATCGAGCCAGTGAGCCGCCTTCGCCACTGGTGTTCCTCCAAATATCTACGAATTTCACCTCTACACTTGGAATTCCACTCACCTCTCTCGAACTCTAGACTGATAGTTTTGGAGGCAGTTCCAG
+
GGGGGGGGGGGGGEFGGGGGGGGGGGGGGGGFGGGGFGGGGGGGGGGGGGGGGGGGGGGGGGGGGGGGGGGGGGGGGGGFGGGGGGGGGGGGGGGGFGGGGGGGGGGGGGGGGGGGGGGGGGGGGGGGGGGGGGGGGGGGGGGGGGGGGGGGGGGGGGGGDGGDEGGGGGGGGGGGGGGFFGGGGGDEFFGGGFFFF;AGFGFGFFF3FGFGGFEFCFEEFFFFGGFGFFFFFFBF<BF?<BFFFFFFFFBFF>449BFFDD65ABFF9:1:?<>?FFFB5
@M02352:288:000000000-CKWC8:1:1101:19702:11733 2:N:0:TAGCGCTC+TCTCTCCG
CAATCTTGCGATCGTACTCCCCAGGTGGGACACTTATCACTTTCGCTTAGTCACTGAGATAAATCCCAACAACTAGTGTCCATCGTTTACGGCGTGGACTACCAGGGTATCTAATCCTGTTCGCTCCCCACGCTTTCGTCCATGAGCGTCAGTACATACGTAGTAGACTGCCTTCGCAATCGGTATTCTGTGTAATATCCATGCATTTCACCGCTACACTACACATTCTATCTACTTCCATATGACTCAAGTCAACCAGTATACAAGGCAGTTACAGAGTT
+
FFGFA<FCDECD9FEGGGGGG7C@@@<,+,CDE8FFGFGGGFFFGG7@FAEC@C@EFGGG<FEF@FE8@FE@FFFFGGGCEC99=BEGGGG>FFBBF@FCEFF@C4?F8,5A@<F9@;,9EG:F:F7BBB@:7+@73@33BCD8,3@+63?@>DGF:93@D:,+,,8EAF:@95*;**;5A5;E79CGFFE2=89**1B+4++;7A:7:,=*?B@):A=3.)64>G):?+:+A+.);CE3?C5<5<C4@88?CCEFF?>B<6)-6<2:08(4)-0)*)(..
@M02352:288:000000000-CKWC8:1:1101:24888:11750 2:N:0:TAGCGCTC+TCTCTCCG
TAACCTTGCGGCCGTACTCCCCAGGCGGTCTACTTATCGCGTTAGCTTCGCCACTAAGTCATTACAACCCAACGGCTAGTAGACATCGTTTACGGCGTGGACTACCAGGGTATCTAATCCTGTTTTCTCCCCACGCTTTCGCACCTCAGTGTCAGTATTTGTCCAGGTAGCCGCCTTCGCCACTGATGTTCCTTCCAATCTCTACGCATTTCACCGCTACACTGGAAATTCCACTACCCTCTACAATCCTCTAGTTTGCCAGTTCAAAATGCAGTTCCCAG
+
EGFFGGGGGGGGGGGGGGGGGEGGFFEE@@FEGGGGGCFEGFGGFFGGGGEGGGFFGFFFFEECEGDGGGGDFECEGGGGGGGGGGGGGGGDGCCECGDDC=<FFGGFGGGGG9D=FGFFFGDGG,C@DFFGFGCFEG@;BE+@EFGG?>FGGC7ECGGGGG9?EGFGC>F98EGGGGFAAGGC<EEC7CFGDEF@<=A4A7+195ADD=FCF845=8(,)))**23*4B@FFFF??<?42,49<.4((68<7<:4<64<>?F))6<><<B<24@262)4.
@M02352:288:000000000-CKWC8:1:1101:26582:11775 2:N:0:TAGCGCTC+TCTCTCCG
TAACCTTGCGGCCGTACTCCCCAGGCGGTCAACTTAGTGCGTTAGCTGCGCCACCCACGACTCAAGGTCACAGACGGCTAGTTGACATCGTTTACGGCGTGGACTACCAGGGTATCTAATCCTGTTTGCTCCCCACGCTTTCGTACCTCAGCGTCAGTATCGAGCCAGTGAGCCGCCTTCGCCACTGGTGTTCCTCCAAATATCTACGAATTTCACCTCTACACTTGGAATTCCACTCACCTCTCTCGAACTCTAGACTGATAGTTTTGGAGGCAGTTCC
+
FCDFGGGGGGGGGGGGGGGGGGFFFGGGGGDGGGGGGGGGGGGCGGGGGGGGGGGGGGG:FCGF8FFDFFGGFGGGGGGCGGFGGGGGGGGGGGGGGGGGGGGGGGGGGGGGGGGGGGFGGGGGGGFGGGGGGG,CEGGGGGGGGGGGGFGGGGGGGG9FGE@:8FCGGFFGGGDDGD:FADC*9FCF;28<FFFFFFF7=CAGF*4C5*7CGF9FF*:>>F9FGGFG0@6FFF)6-4(8?2:?<<<(8(8?BFA65ABBF4:)6<>A:>((3()-74<A
@M02352:288:000000000-CKWC8:1:1101:26814:11785 2:N:0:TAGCGCTC+TCTCTCCG
TAATCTTGCGACCGTACTCCCCAGGCGGAATGCTTAATCCGTTAGGTGTGTCACCGAACAGTATACTGCCCGACGACTGGCATTCATCGTTTACGGTGTGGACTACCAGGGTATCTAATCCTGTTTGCTCCCCACACTTTCGTACCTCAGCGTCAGTATCGAGCCAGTGAGCCGCCTTCGCCACTGGTGTTCCTCCAAATATCTACGAATTTCACCTCTACACTTGGAATTCCACTCAACTCTCTCGAACTCTAGACTGATAGTTTTGGAGGCAGTTCCAG
+
9F,B<FGFAFCFG+F<FG@F@BFF@C>FF7@FDEF@9CE<:DEE@,F9B@FCFGG@@EGGGECF<F,CFFGGDFCFGGDC<EECE,F9EGGG<E:FE<FGG,:??EA=E7?FGGF;FEGFFGGFFGGFG==>BBFF@DGGFCFE?+;:@FG6CEGDG9F;*@D>5:>EFE,,>CCC*7=?AD57C,=>?EE@CEC;3487=D6:365>CG);FFEBC4@)/@36CF?6)1?7@F>FF0(36<4:BB20(2,-6:)16464):4)64>(44((4(0,9499)
@M02352:288:000000000-CKWC8:1:1101:7288:11804 2:N:0:TAGCGCTC+TCTCTCCG
TAACCTTGCGGCCGTACTCCCCAGGCGGTCAACTTAGTGCGTTAGCTGCGCCACCCACGACTCAAGGTCACAGACGGCTAGTTGACATCGTTTACGGCGTGGACTACCAGGGTATCTAATCCTGTTTGCTCCCCACGCTTTCGTGCCTCAGTGTCAGTATTTGTCCAGGTAGCCGCCTTCGCCACTGATGTTCCTTCCAATCTCTACGCATTTCACCGCTACACTGGAAATTCCACTACCCTCTACAATACTCTAGTTTGCCAGTTCAAAATGCAGTTCC
+
GGGGGGGGGGGGGGGGGGGGGGGGGGGGFGGGGGGGGGGGGGGGGGGGGGGGGGGGGGGGGGGGGGGGGGGGGGGGGGGGGGGGGGGGGGGGGGGGGGGGGGGGGGGGGGGGGGGGGGGGGGGGGGGGGGGGGGGGGDGGGGGGGGGFGCFGGGGGGGFDGGGGGGGGGGGGGGGDGGGFFGGGGGGGGGGGGFFFFFFGAFFGFFF:DGEGGFCFG39>>D?FDFFGF?7=FBAAFFFFFFFBFAFFFBF<BFFB<>FBABA?FFAA258AAA?<FBF<
@M02352:288:000000000-CKWC8:1:1101:5508:11951 2:N:0:TAGCGCTC+TCTCTCCG
TAGTCTTGCGACCGTACTCCCCAGGCGGCGCGCTTAACGCGTTAGCTCCGGCACAGAAGGGGTCGATTCCTCCCACACCAAGCGCGCACCGTTTACTGCCAGGACTACCAGGGTATCTAATCCTGTTCGCTCCCCACGCTTTCGTCCATGAGCGTCAGTACATACGTAGTAGACTGCCTTCGCAATCGGTATTCTGTGTAATATCTATGCATTTCACCGCTACACTACACATTCTATCTACTTCCATATGACTCAAGTCAACCAGTTTCAAAGGCAGTTC
+
EGGGGGGGGGGGEGGGGGGGGGGEGGEGGEECFGGGGFGGGGGGGGGGGGGGGGGGGFGDCFGGGCGGGGGGGGGGGGGGGGGGGGGGGGGGGGGGGGGGGGGGGGGGGGGGGFFFGFFGGGGGGGFGGGGGGGGGGGGGGGGGFGGGGGGGFGGGGGGGGGGGGGCFDFGFEF>CGGGFFGGGGEGGGGFGGFFFD?FFFGFGFFFGGGFGGFFFGFFFFFFFGC:D?FF?4@52<BF>AF24746>2-.62),95.86)5:1(9))6><9<1>:@?A<
@M02352:288:000000000-CKWC8:1:1101:14724:11977 2:N:0:TAGCGCTC+TCTCTCCG
TAACCTTGCGGCCGTACTCCCCAGGCGGTCAACTTAGTGCGTTAGCTGCGCCACCCACGACTCAAGGTTACAGACGGCTAGTTGACATCGTTTACGGTGTGGACTACCAGGGTATCTAATCCTGTTCGCTACCCACACTTTCGCACATTACCGTCAGTTACTGACCAGGGAGTCGCCTTCGCCACTGATGTTCCTCCAGATATCTACGCATTTCACCGCTACACTACTTATTCTATCTACTTCCGTTTAATTCAAGTCAACCAGTATCAAAGGCAGTTCC
+
A<FF9FG9FFCBCGFEBFF<6@EBFGEGGGGGGGGGGEFFDEG:,9B<E@66:=6,9?>EFEEGFGCG,9,BB?<+CF:@FFB5E?FGGEBFE<FGDGCFGG,4E<4,8DCEF,3@E=DBEGFF<DD7C+8:<,7>EDFCF98;C:*=,3,78E**4@<F;@2>D,,6>BD*40):59D*/8EGGCFCCCACFFF)(.;7A+1;/AFGC=>CFF<+>)(,3<?)06:GBF*7==AF2)66:AD283),-:)))-606)0:7??6>4.6<4.4((.20.)-
@M02352:288:000000000-CKWC8:1:1101:18196:11999 2:N:0:TAGCGCTC+TCTCTCCG
TAATCTTGCGACCGTACTCCCCAGGCGGAATGCTTAATCCGTTAGGTGTGTCACCGAACAGTATACTGCCCGACGACTGGCATTCATCGTTTACGGTGTGGACTACCAGGGTATCTAATCCTGTTTGCTCCCCACACTTTCGTACCTCAGCGTCAGTATCGAGCCAGTGAGCCGCCTTCGCCACTGGTGTTCCTCCAAATATCTACGAATTTCACCTCTACACTTGGAATTCCACTCACCTCTCTCGAACTCTAGACTGATAGTTTTGGAGGCAGTTCCAG
+
<FGFFGGGGGDFGGGGGGGGGGGGG?FGGGGGGGGGGGFGGGGGGCGFGGEFFG@CGGCEEFFFFGGFGEGGGG:FGEGGGGFFFGGGGGFCDEEGGGGGGGF=AEEGGDGGGGGGGG9=DFGGGGGGGGGGGGGDEGFFGGEGGGAD?FFGGEEEEFEFEGF5C7FBEFGGGDD7?DGFE<EGGGFG,;CCFCF;@;FFFF=7<FFG5F);CC7BCF<ECA@+::8C)*09BBA9::(4<2).531?(:<9>9)@A<::ADB24:>?;:(4043:FF<).
@M02352:288:000000000-CKWC8:1:1101:21943:12036 2:N:0:TAGCGCTC+TCTCTCCG
TAATCTTGCGACCGTACTCCCCAGGCGGAATGCTTAATCCGTTAGGTGTGTCACCGAACAGTATACTGCCCGACGACTGGCATTCATCGTTTACGGTGTGGACTACCAGGGTATCTAATCCTGTTTGCTCCCCACACTTTCGTACCTCAGCGTCAGTATCGAGCCAGTGAGCCGCCTTCGCCACTGGTGTTCCTCCAAATATCTACGAATTTCACCTCTACACTTGGAATTCCACTCACCTCTCTCGAACTCTAGACTGATAGTTTTGGAGGCAGTTCCAG
+
GGGGGGGGGGGGGGGGGGGGGGGGGGGGGGGGGGGGGGGGGGGGGGGGGGGGGGGGGGGGGGGGGGGGGGGGGGGGGGGGGGGGGGGGGGGGGGGGGGGGGGGGGGGGGGGGGGGGGFGGGGGGGGGGGGGGGGGGGGGGGGGGGGGGGGGGGGGGGGFGGGGGGGGGGGGGGGGGGGGFFGGGGGGGCGGGGFFFFFFGFGFGFFFGCGFFGFFFGFFFFFFFFGBG<FFFFFFFBFFBFF<?????BFFFBDB?DFFBDFFFFFA7>F?B68)3=92<6
@M02352:288:000000000-CKWC8:1:1101:29069:12087 2:N:0:TAGCGCTC+TCTCTCCG
CAGTCTTGCGACCGTACTCCCCAGGTGGGATACTTATCACTTTCGCTTAGTCACTGAGAATAAACCCAACAACTAGTATCCATCGTTTACGGCGTGGACTACCAGGGTATCTAATCCTGTTCGCTCCCCACGCTTTCGTCCATGAGCGTCAGTATATACGTAGTAGACTGCCTTCGCAATCGGTATTCTAAGTAATATCTATGCATTTCACCGCTACACTACTTATTCTATCTACTTCCGTATAACTCAAGTCAACCAGTATCAAAGGCAGTTCCATAGTT
+
GGGGFGGGFGGGGGGGGGGGGGGDGGGGEEGGGGG9FGGGGGGGGGGGGGGGGGGGFGGGGGGGGGGGGGGGGGG9FFFGGGGGGGGGGGGCFCGGGGGGGGGGGGCEGGEGGGGGGGGGGGGG7EFFGGGGCFCFGGGGGEGGF8EDGECGGGGGGGGGFGGGGGGGGGGCGAGGG5DDFGGDGFGGGGGGF4BCFFF78@@>EFFGGC@C*?9>=*6>EFFFFGFGFC8@AFFEECA;@?DFFFEFF@8<<A)9::@<><A24)6(2,-26-=A?A:BA
@M02352:288:000000000-CKWC8:1:1101:29088:12102 2:N:0:TAGCGCTC+TCTCTCCG
CAGTCTTGCGACCGTACTCCCCCGGTGGGATACTTATCACTTTCGCTTAGTCACTGAGAATAAACCCAACAACTAGTATCCATCGTTTACGGCGTGGACTACCAGGGTATCTAATCCTGTTCGCTCCCCACGCTTTCGTCCATGTGCGTCAGTATATACGTAGTAGCCTGCCTTCGCAATCGGTATTCTAAGTACTATCTATGCATTTAACCGCTCCACTACTTATTCTATCTACTTCCGTATCACTCAAGTCAACCAGTATCAAAGTCAGTTCCATATTT
+
F9FEEFG,EFFFEGGFGGGGCF+@CFEGG,CFCFGGGG,EFGGGEGGG7CFFGGGGGFFGFGF9FDE7,FF<CFCAFGGGGGFDGGFD7FF+@+@C77EBAFFGFEEE<FCFG,A>FGFGGG7FGCFGEEE7CFFFFEGGBA@D,,@@EE:CFCE,;,@3EFGGGD9E9,:BFEG4C**:FG5=4:ECE:,=CE+9*8BCFFFG<FAC++;;):9)=)69364@7+9CCA8FFFEECE3::62(646AF23<:4.93?><)54)5-5.<)).-6=)92)5:
@M02352:288:000000000-CKWC8:1:1101:3340:12139 2:N:0:TAGCGCTC+TCTCTCCG
TAATCTTGCGACCGTACTCCCCAGGCGGTCTACTTAACGCGTTAGCTCCGAAAGCCACGGCTCAAGGCCACAACCTCCAAGTAGACATCGTTTACGGCGTGGACTACCAGGGTATCTAATCCTGTTTGCTCCCCACGCTTTCGCATCTGAGTGTCAGTGTCTGTCCAGGGGGCCGCCTTCGCCACTGGTATTCCTTCAGATCTCTACGCATTTCACCGCTACACCTGAAATTCTACCCCCCTCTACAGCACTATAGTTCACCAGTTTCAAATGCAGTTCCG
+
BCFFFFGGGGGFEEFFGGGGGDECFFGGB@EEFFGFFFEEGGGGGGGCGGGGGGCFFFGGGEGFGEFEDGGGGEG8FGGGFBFEFEFGFFGGGGAFGDDFFEFFFFFGGFFG>DEDCDFFGGGGEGGGGGGGGGGE@?EGGGGGE78CEGG7;@DEGEG@FCFFGGFFGGGECCG<DGD6;75>DCCF;C9C>C=CAFFD*797AFFGGDD<08<BFEFFFF>FDG:C2?69BBAFF:BF0(3:76A?FF8),6696)*6AA?B<4><A<AA<:BD?<54(
@M02352:288:000000000-CKWC8:1:1101:19604:12141 2:N:0:TAGCGCTC+TCTCTCCG
CAATCTTGCGATCGTACTCCCCAGGTGGGACACTTATCACTTTCGCTTAGTCACTGAGATAAATCCCAACAACTAGTGTCCATCGTTTACGGCGTGGACTACCAGGGTATCTAATCCTGTTCGCTCCCCACGCTTTCGTCCATGAGCGTCAGTACATACGTAGTAGACTGCCTTCGCAATCGGTATTCTGTGTAATATCTATGCATTTCACCGCTACACTACACATTCTATCTACTTCCATATGACTCAAGTCAACCAGTATCAAAGGCAGTTCCATAGTT
+
GFGGGGGGGGGFFGGGGGGGGGGGGGDFGGGGGGGGGGGGGGGGGGGGGGGGGGGGGGGGGGGGGGGGGGGGGGGGGGGGGGGGGGDGGGGDGGEGGGGGGGGGGGDGGGGGGGGGGGGGGGGGGGGGGGGGGGDGGGGGGGGGGGGGGGGGGGGGGGGGGGGGGGGGGFGGGGFFGGGFFGGGGGGGGGGGGF=EEFF@FGFF?AF>CFFGCE@):A@EFA;FGGCCEFCFFFFFEE<<FCC?<4664;47EC<F8<5<>A<<<>DF<??B4A=9FA?A<
@M02352:288:000000000-CKWC8:1:1101:8714:12228 2:N:0:TAGCGCTC+TCTCTCCG
TAACCTTGCGGCCGTACTCCCCAGGCGGTCAACTTAGTGCGTTAGCTGCGCCACCCACGACTCAAGGTCACAGACGGCTAGTTGACATCGTTTACGGCGTGGACTACCAGGGTATCTAATCCTGTTTGCTCCCCACGCTTTCGTGCCTCAGTGTCAGTATTTGTCCAGGTAGCCGCCTTCGCCACTGATGTTCCTTCCAATCTCTACGCATTTCACCGCTACACTGGAAATTCTACTACCCTCTACAATACTCTAGTTTGCCAGTTCAAAATGCAGTTCC
+
GFGG<FGGGGGEEGGGGGGGFGGCFCFGFGDFGGGG,CFGEFEGFGGFFGDC@FEGGGG7FFEDGFGCFGGGFGGGGGGGGGFFCGEEFEGFFGGG>CFGEE7FFGGGGGGGGGGGGGDDFGFGGGGDFGFFGGDCE8EEFGGGGGGGCFFEFFFGGGF,@FCCFGGGGGFGGGGGDDDFFGGGGGCFGGG>FCFF9AFGFGFGEFFFGCEGFACF3:969D?FGG?C0=?F?*59AFFFFFFF-6)<A),-)6>4<<?<A2<2)649)))42)*.94)6
@M02352:288:000000000-CKWC8:1:1101:19882:12230 2:N:0:TAGCGCTC+TCTCTCCG
TAATCTTGCGACCGTACTCCCCAGGCGGAATGCTTAATCCGTTAGGTGTGTCACCGAACAGTATACTGCCCGACGACTGGCATTCATCGTTTACGGTGTGGACTACCAGGGTATCTAATCCTGTTTGCTCCCCACACTTTCGTACCTCAGCGTCAGTATCGAGCCAGTGAGCCGCCTTCGCCACTGGTGTTCCTCCAAATATCTACGAATTTCACCTCTACACTTGGAATTCCACTCACCTCTCTCGAACTCTAGACTGATAGTTTTGGAGGCAGTTCCAG
+
GGGGGGGGGGGGGDGGGGGGGGGGGGGGGGGGGGGGGGGGGGGGGGGGGGGGGGGGGGGGGGGGGGGGGGGGGGGGGGGGGFGFFGGGFGGGGGGGGGGGGGGGGGGGGGGGGGGGGGGGGGGGGGGGGGGGDGGGGGGGGGGGGGGGGGGGGGGGG9FGGGGGGGFGGGGGGGGDGGGFFG5EGGGGGGGGGFFFDFAFFGFGFF>GGGFGG=EFCFFFFFFFGFFF<FFFFFF902?<<???><?FFFFFFFAF<<FFBBAAFFFF050:6:5?FFAB6
@M02352:288:000000000-CKWC8:1:1101:19642:12256 2:N:0:TAGCGCTC+TCTCTCCG
TAACCTTGCGGCCGTACTCCCCAGGCGGTCTACTTATCGCGTTAGCTTCGCCACTAAGTCATTACAACCCAACGGCTAGTAGACATCGTTTACGGCGTGGACTACCAGGGTATCTAATCCTGTTTGCTCCCCACGCTTTCGCACCTCAGTGTCAGTATCAATCCAGAGTGTCGCCTTCGCCACTGATGTTCCTTCCTATATCTACGCATTTCACCGCTACACAGGAAATTCCACACTCCTCTATCGTACTCTAGCCTGCCAGTATCGGGTGCAATTCCAAG
+
GGGGGGGGGGGGGGGGGGGGGGGGGGGGGGGGGGGGGGGGGGGGGGGGGGGGGGGGGGGGGGGGGGGGGGGGGGGGGGGGGGGGGGGGGGGGGGGGGGGGGGGGGGGGEGGGGGGGGFGFFGGGGGGGGGGGGGGGGEGGGGGGG?GG6@FGGFGGGFFFGGG6CFFGGGGGGGGGGGGFEGECGFCGGGGGCCF@EFFGFGFGF>37DGFFGFEA=>>>FFFFGFBFAFFF?F:B??FFFA2:A0?:??AFFAFFBFF<?F?F9BBBFF;??6B<=2<6,
@M02352:288:000000000-CKWC8:1:1101:16286:12300 2:N:0:TAGCGCTC+TCTCTCCG
TAACCTTGCGGCCGTACTCCCCAGGCGGTCTACTTATCGCGTTAGCTTCGCTACTCACGACTTAAAGTCACAAACAGCTAGTAGACAGCGTTTACGGTGTGGACTACCAGGGTATCTAATCCTGTTCGCTACCCACACTTTCGCACATGAGCGTCAGTCTTTGGCCAGGGAGTCGCCTTCGCCACTGATGTTCCTCCAGATATCTACGCATTTCACCGCTACACCTGGAATTCCACTCCCCTCTCCAAGACTCTAGTCTGCCAGTTCTAAATGACCATCC
+
FGGGGGGGGGGGGGGGGGGGGGGGGGGGGGGFGGGGGGGGGGGGGGGGGGGGGGGGGGG@FGGGGGGGGFGGGGGGGGGGGGGGGGGGGGGGGGGGGGGGGGGGGGGGGGGGGGGGGGEGGGGGGGGGGGEDGGGGGGGGCFGGGD6CEFDFGGGGGGGGGGGGGGFFFGGGGFGGGGGFFGGGGGGGGFFGGFFFDFAFFGFGFFFDD55CGFFFFFFFFF?FGGBFBFFFFFFF<?F:B18(4<>B<??AB9>?BD6<BB???DAFF22544F0::??
@M02352:288:000000000-CKWC8:1:1101:10507:12324 2:N:0:TAGCGCTC+TCTCTCCG
TAACCTTGCGGCCGTACTCCCCAGGCGGTCAACTTAGTGCGTTAGCTGCGCCACCCACGACTCAAGGCCACAGACGGCTAGTTGACATCGTTTACGGCGTGGACTACCAGGGAATCAAATCCTGTTTGCTCCCCACGCTTTCGTGCCTCAGTGTCAGTATTTGTCCAGGTAGCCGCCTCCGCCACTGATGTTCCTTACAATCTCTACGCATTTCACCCTTACCTTGGAATTTCCACTACCCTCTACAATACTCTAGTTTCCCAGTTCAAAATGCATTTCC
+
GFG9FGGFGGGGGGGGGGFGGGGGGGGG:C,9CFGGGGGGGGGGGEEF<F@FGGG7CCGF7,BF=F<7EEF@E@AE:+>=FEF,@F5ECCFG?+,BFC:6@@B,,8B,>FG>+,,,,8,,,=<,C=C:,,@AF7<F>EEEF7@C*7*+4,5=,5DCG;9,@7D;CF9,?FFFF:7D):*):>ECDC6<?7@+@.:)))22;F6>.+3*9/>D*89FC)(..?(*;026:*9*97)))5:0(,442A9262)62<9/..*))5))5>A4)5))))*)9)66
@M02352:288:000000000-CKWC8:1:1101:3013:12331 2:N:0:TAGCGCTC+TCTCTCCG
TAACCTTGCGGCCGTACTCCCCAGGCGGTCAACTTAGTGCGTTAGCTGCGCCACCCACGACTCAAGGTCACAGACGGCTAGTTGACATCGTTTACGGCGTGGACTACCAGGGTATCTAATCCTGTTTGCTCCCCACGCTTTCGTGCCTCAGTGTCAGTATTTGTCCAGGTAGCCGCCTTCGCCACTGATGTTCCTTCCAATCTCTACGCATTTCACCGCTACACTGGAAATTCCACTACCCTCTACAATACTCTAGTTTGCCAGTTCAAAATGCAGTTCC
+
F9EFFFGGGGEGGGGGGGGGGEFGGGGGGGGGGGGGGGGGGGGGGGGGGGGGGGGGGGGGFGGGGGGGGGGGFEGGGGGGGGGGGGGGGGGGGGGGGGGGGGDGGCGGGGGGFGCFGGGFGGGGGGGGGGGGGGGGGGGGGGGGGGGGCFCGDGGGGGFGGGGGGGGGGGGFGGDGGGGF4DEGDFF+CGGGGFFEF8F7AGFGFFFDGDBCFF?FGF;F>EBFFGFG?*=9F=BFFFFFFFF?AAA?FFF>24A?AFFFA4<:DBDBB)-3<>@9FA>D
@M02352:288:000000000-CKWC8:1:1101:8801:12343 2:N:0:TAGCGCTC+TCTCTCCG
TAACCTTGCGGCCGTACTCCCCAGGCGGTCTACTTATCGCGTTAGCTTCGCTACTCACGACTTAAAGTCACAAACAGCTAGTAGACAGCGTTTACGGTGTGGACTACCAGGGTATCTAATCCTGTTTGCTCCCCACACTTTCGCACCTCAGCGTCAGTATCGAGCCAGTGAGCCGCCTTCGCCACTGGTGTTCCTCCGAATATCTACGAATTTCACCTCTACACTCGGAATTCCACTCACCTCTCTCGACCTCAAGACCAGGAGTTTATAAGGCAGTTCCA
+
GGGG<FGGGGGGGGGGGGGGGGGGGGGGGGGGGGGGGFGGGGEGGGGGFBFGGGGGGGGGGGGGGAFFDFFGGFFDEFEA<F<FFF<=EEFGEFFGEGG7BB?FGEGD=FG7FGGGGFFDGGFFGGG8;FB8FFBFGEFGFFGGGGC7,><?CCC>*7=DC***@FFCBD,>8C>DDGDFAGD5??C8>*ADFC=<8>5*:96;3+39C5=C3ACFC4:7<FFFGC6378>:?6)<A:(.434,882(0(49:03644<01(,((46A>4<2.(0(?>D26
@M02352:288:000000000-CKWC8:1:1101:3026:12346 2:N:0:TAGCGCTC+TCTCTCCG
TAACCTTGCGGCCGTACTCCCCAGGCGGTCAACTTAGTGCGTTAGCTGCGCCACCCACGACTCAAGGTCACAGACGGCTAGTTGACATCGTTTACGGCGTGGACTACCAGGGTATCTAATCCTGTTTGCTCCCCACCCTTTCGTGCCTCAGTGTCAGTATTTGTCCAGGTAGCCGCCTTCGCCACTGATGTTCCTTCTAATCCCTACGCATTTCACCGCTACACTGGAAATTCCACTACCCTCTCCAATCCTCTATTTTGCCAGTCCAAAATGCATTTCC
+
FEGCEFAF8B:FG@CF@FFGGGC:,D@@+8FCFGGGFGEGGGGEFFGFGFGGD@FFFGGDGGDC4EFCFGGG<<F>@==BAFFFGGF,=?FFGGF@CFFG7=+=>FFGG8F>FCFDGA=FEC,>=FGC;=C<FC<:+3@6@=*D5>*+,,,,,5:,<2,@@;,,?,@6?>;922:CCD56)/*/>F6+5+>7;););*++;;+0//;/558>>@3+3.43(.)8*237>?6*/9-).2::634(.(6()(.)3-2*.6F)5264:4):)423))*)*.6<
@M02352:288:000000000-CKWC8:1:1101:23052:12378 2:N:0:TAGCGCTC+TCTCTCCG
TAATCTTGCGACCGTACTCCCCAGGCGGAATGCTTAATCCGTTAGGTGTGTCACCGAACAGTATACTGCCCGACGACTGGCATTCATCGTTTACGGTGTGGACTACCAGGGTATCTAATCCTGTTTGCTCCCCACACTTTCGTACCTCAGCGTCAGTATCGAGCCAGTGAGCCGCCTTCGCCACTGGTGTTCCTCCAAATATCTACGAATTTCACCTCTACACTTGGAATTCCACTCACCTCTCTCGAACTCTAGACTGATAGTTTTGGAGGCAGTTCCAG
+
FFGGGGGGGGGGGGGGGGGGGGGGGGGGGGGGGGGGGGGGGGGGGGGGGGGGGGGGGGGGGGGGGGGGGGGGGGDGGGCFGGGGGGGGGGGGGGGGGGGGGGGGGGGGGGGGGGGGGGGGGGEGGGGGGGGGGGGGGGFGGGGGGGGGGCGGGGGGGGGGGGGGGGGGGGGEFCDGGGGADDEGGGGGGGDGG?FF@FFFFD:CCFFDCGFFGFFFGFFFFFFFGGBF97FFFFFA??FFFFFFBF?BFFFBFF2@AFFFF:2<<ADF1(,40?:?FFFF.
@M02352:288:000000000-CKWC8:1:1101:10644:12385 2:N:0:TAGCGCTC+TCTCTCCG
TAATCTTGCGACCGTACTCCCCAGGCGGAATGCTTAATCCGTTAGGTGTGTCACCGAATAGCATGCTACCCGACGACTGGCATTCATCGTTTACGGTGTGGACTACCAGGGTATCTAATCCTGTTTGCTCCCCACACTTTCGCACCTCAGCGTCAGTATCGAGCCAGTGAGCCGCCTTCGCCACTGGTGTTCCTCCGAATATCTACGAATTTCACCTCTACACTCGGAATTCCACTCACCTCTCTCGAACTCAAGACCAGGAGTTTACAAGGCAGTTCCAG
+
GFGGGGGGGGGGGGGGGGGGGGGGGGGGGGGGGGGGGFGGGGGGEGGGGGGGGGGGGGGGGGFGGGGFGGGGGGGGGGGGGGGGGGGGGGGGGGGGGGGGGGGGGGGGGGGGGGGGGGGGGGGGGGGGGGGGEFFGGGGFGGGGGGGGGCGEGGCCFCGF7FFGGGGGGFCCFGGGGGGFFGGGGGGGGGGGGEFDFFDDFGFGEFFD<EFGGFE=EFEAF4(8FG:C(7?FFFF<BF?<?FBF>242<?1<7:4FBF@?618:BF24<A?:2:54?A92-
@M02352:288:000000000-CKWC8:1:1101:2102:12394 2:N:0:TAGCGCTC+TCTCTCCG
TAACCTTGCGGCCGTACTCCCCAGGCGGTCAACTTAGTGCGTTAGCTGCGCCACCCACGACTCAAGGTCACAGACGGCTAGTTGACATCGTTTACGGCGTGGACTACCAGGGTATCTAATCCTGTTTGCTCCCCACGCTTTCGTGCCTCAGTGTCAGTATTTGTCCAGGTAGCCGCCTTCGCCACTGATGTTCCTTCCAATCTCTACGCATTTCACCGCTACACTGGAAATTCCACTACCCTCTACAATACTCTAGTTTGCCAGTTCAAAATGCAGTTCC
+
FGGGGGGGGGGGGGGGGGGGGGGEGGGGGFGGGGGGFGGGGGGGEGGGGGGGGGGGGGGGGGGGGGGGGGGGGGGGGGGGFGGGGGGGGGGGGFFF7FGGGGGGGGGGGGGGFGGGGGGGGGGDGGGGGGGGGGGDGGGGGGGGGGGGGGGGGGGGGGGGGGGGGGGGGGGFGGGGGGGFFGGEGFGFGGFDGEFEFFFFFF+;<FF:C*5<FFEFGFF;2>FFGG778FF6B4>>ABFFFDFFBBA7:44<B44*6AF<AA<0:ABFFFA8246)1656
@M02352:288:000000000-CKWC8:1:1101:26883:12417 2:N:0:TAGCCCTC+TCGCTCCG
TAACCTTGCGGCCGTACTCCCCAGGCGGGCAACTTATTGCGTTAGCTGCGCCACTCACGGCTCAAGTCCACAAACAGCTAGTTTACATCGTTTACGGCGTGGACTACCAGGGTATCTAATCCTGTTTGCTCCCCACGCTTTCGTTCCTCACCGTCAGTTTCTGTCCAGCTGACCGCCTTCGCCACTGGTGTTCCTCCCAATCTCTACGCATTTCACCGCTACACTGGAAATTCCACCACCCTCTACAGTACTCTAGTTCGCCAGTTCAAAATGCAGTTCT
+
,CEGFGGGGG++@FFGGGGGGGGCG8FC++6CFFGGFGGGGGGGGGGGGG@=FG,EF<F+@=@,CF,,A,F,4EF,,BFFEG9,,CFEGGGGGGG+BFFGEGEGGGGGGGGGGGGGGGGGGGGGGGGGFGGGGGGGGGGGGGG:,>EDGG,A8FG=EG,4@C9FFFFG,,6,?C5<<CDFFGGEGGD*>6=CCEF)5)<C@CFCAFF<DGFGGF2@@DFFBF)7>60*8*7@?F9A0((46???)6<BB2<<:-)*-4*((449?A))<<24<AF9F49)
@M02352:288:000000000-CKWC8:1:1101:2246:12453 2:N:0:TAGCGCTC+TCTCTCCG
TAATCTTGCGACCGTACTCCCCAGGCGGAATGCTTAATCCGTTAGGTGTGTCACCGAACAGTATACTGCCCGACGACTGGCATTCATCGTTTACGGTGTGGACTACCAGGGTATCTAATCCTGTTTGCTCCCCACACTTTCGTACCTCAGCGTCAGTATCGAGCCAGTGAGCCGCCTTCGCCACTGGTGTTCCTCCAAATATCTACGAATTTCACCTCTACACTTGGAATTCCACTCACCTCTCTCGAACTCTAGACTGATAGTTTTGGAGGCAGTTCCAG
+
F@FGGGGGGGFGGGGGGGGGGGGD8DFFGEFDGGGGEGFEGGGGGGE@FGFGGGGGGGGGGGFGGGGFE<=CGGGGGGGGGGGGGGGGGGGGGGGGGFEGDFGGGGGFFGGGCFGFGGGGGGGGGGGGGFGGGGGGGGFGGGGGGGGGGGGEGGGGGGFFCFCEGGFFFC?FGGDGGGGF4CCEGGGG8CEFD36@8ABGFCFGFFFDFGFGGFFF@A<ACA;*0:)9<BFFFFFFFF?04344)4(57?<BA<)9<6@:A)6><AF?F01:01>8?4><6
@M02352:288:000000000-CKWC8:1:1101:29442:12481 2:N:0:TAGCGCTC+TCTCTCCG
TAATCTTGCGACCGTACTCCCCAGGCGGTCTACTTAACGCGTTAGCTCCGAAAGCCACGGCTCAAGGCCACAACCTCCAAGTAGACATCGTTTACGGCGTGGACTACCAGGGTATCTAATCCTGTTTGCTCCCCACGCTTTCGCACCTGAGTGTCAGTGTCTGTCCAGGGGGCCGCCTTCGCCACTGGTATTCCTCCAGATATCTACGCATTTCACCGCTACACCTGGAATTCCACTCCCCTCTCCAAAACTCTAGCCTGCCAGTTCTAAATGCAATTCC
+
9EFFEFGGGGG7BFE@FFGGGGGEFCFG+@FCGGGGCCF>GGGG7EFFGGG7F@GGGGGEGD:EFGGGFGGGGCGFGGGGGGGAEFFDGGGGGGGEEEGFFFGGGGFFDFGEGGGGGGFDGGFGGGGGGGGGGDCFGGGEGGC>>*4C?GGGGGGGGGFB,;,>;CFFGF8BEEDCDGGFFGGGGGGGGCCFD57>;@67?:@GFFFGDGFGGFF?F>>>1@>F59>FBFFFFF>B428??<((,8<?28?F<):6>FF???>BFFFFBF942<*9=<D2
@M02352:288:000000000-CKWC8:1:1101:24017:12489 2:N:0:TAGCGCTC+TCTCTCCG
TAACCTTGCGGCCGTACTCCCCAGGCGGTCTACTTATCGCGTTAGCTTCGCTACTCACGGATTAAATCCACAAACAGCTAGTAGACAGCGTTTACGGTGTGGACTACCAGGGTATCTAATCCTGTTCGCTACCCACACTTTCGCACATGAGCGTCAGTTACTGACCAGGGAGTCGCCTTCGCCACTGATGTTCCTCCAGATATCTACGCATTTCACCGCTACACCTGGAATTCCCCTCCCCTCTCCAACACTCTAGCCTGCCAGTTCTACATGCCATTCC
+
GAFGGGGFGGGGGFFEGGGGGGFFGFFGGGGDFGGGGGCEFFGCFGGGGGGGGGEGGGGDFFGGGGGGGDGGGFGG8FFGGGFGGGFGGGGGGGGGDEDFGGFGGGGGG?EGGGDFGFGGGGGGGGGCCECFFG9BCEGGGGGGGGGG?,@EDGG58=FAFFCGGGFGGCGGGG4CGDDFFGG5<FFGGGGFGFFFFA6FACCGFFFFG=DGFF3FG:0>BE<FGFBG(96?FF)428<?::?B?B>F((28?F<*6.6((343>AFFF>><2:)2B<AD
@M02352:288:000000000-CKWC8:1:1101:18023:12502 2:N:0:TAGCGCTC+TCTCTCCG
TAATCTTGCGACCGTACTCCCCAGGCGGAATGCTTAATCCGTTAGGTGTGTCACCGAACAGTATACTGCCCGACGACTGGCATTCATCGTTTACGGTGTGGACTACCAGGGTATCTAATCCTGTTTGCTCCCCACACTTTCGTACCTCAGCGTCAGTATCGAGCCAGTGAGCCTCCTTCGCCACTGGTGTTCCTCTAAATATCTACGAATTTCACCCCCACACCTGGAATTCCACTCACCTCCCTCTAACTCTAGACTTATAGTTTTGGAGGCAGTTCCCG
+
,CFGGGGGGGGCFGGGGGGGGGGGG8FGCGGDGGGG,9,C@FGFG<FBFGFGDGG:FEFGDGCCFGGEFFGGC==FFB:AC=,CF<<544EF=B=FGDBCGGC?4AFFFGG<,,3,3CC=D;FGGGFFB=DFG<FGGFFGFEFFGGA;13@CEEGGG;@;@*3*5:AD,?C,?,0@?GC>;DG5CFG<,4=7@?F*7:CF678+1;A*/:8C++);*.((6335CC(>(7;7F*44<:??F0((38(.6<46<A2*65*-))).66A(-:(31254@24)(
@M02352:288:000000000-CKWC8:1:1101:29114:12514 2:N:0:TAGCGCTC+TCTCTCCG
TAACCTTGCGGCCGTACTCCCCAGGCGGTCAACTTAGTGCGTTAGCTGCGCCACCCACGACTCAAGGTCACAGACGGCTAGTTGACATCGTTTACGGCGTGGACTACCAGGGTATCTAATCCTGTTTGCTCCCCACGCTTTCGTGCCTCAGTGTCAGTATTTGTCCAGGTAGCCGCCTTCGCCACTGATGTTCCTTCCACTCTCTACGCATTTCACCGCTACACTGGAAATTCCACTACCCTCTACAATACTCTAGTTTGCCAGTTCAAAATGCAGTTCC
+
FGFGFFGGGGEGGGGGGGGGGGGEGGGGEEGGGGGGGGGGGGGGGGGFGGGGGGGGGGGGGGGGGGGGGFGFG8FCEGDGGGGGGG9FFGGGGGG>FGFGGG:FGGFGGGGGGGFGGCFGGGGGGGGFDFGGGGFEGEGGGGGG>EFGG6EG,5DECF,DEGGGGG?FGGF9DGDGGGGFFGGEGGF?FCEFCEFFAFF+;CFFEFFFG*=DGF5FGFBF;E<FG4?D:6=BFFBBB>:034?7)4.32)5ADFB46A=ABA<0:BB)6)42-:44F9A9
@M02352:288:000000000-CKWC8:1:1101:27359:12604 2:N:0:TAGCGCTC+TCTCTCCG
TAATCTTGCGACCGTACTCCCCAGGCGGAATGCTTAATCCGTTAGGTGTGACACCAACAAGCATGCTTGCTGACGTCTGGCATTCATCGTTTACGGCGTGGACTACCAGGGTATCTAATCCTGTTTGCTCCCCACGCTTTCGTGCATCAGTGTCAGTATTTGTCCAGGTAGCCGCCTTCGCCACTGATGTTCCTTCCAATATCTACGCATTTCACCGCTACACTGGAAATTCCACTACCATCTACAATACTCTAGTTTGCCAGTTCTAAATGCAGTTCCC
+
,BFFFGGGGGGGCFGEFGGGGGGGG?CGGGGGGGGGGFFGDGGGGGGGGGFGGGGGGGGGGGGGGGGGGGFFGF@EFCGGGGFDF<BFFGGFFEFGDGEGGGGGFEBF<@FFFFFGGCDGC;DFFGGFAF@FFFGDGCEFGG?+C+,59>:EFFG;ECFGDGE;B9CFGGGGGGDD4CDFFGGEF6<;CCFF>C+878CC)=@FFFADD5)++:<;8>>;>*5CCG1CAF=C=FA4?(2,.(64.:)))5>F<A9*)6*))-4346)66<))).9<*4<,
@M02352:288:000000000-CKWC8:1:1101:18435:12724 2:N:0:TAGCGCTC+TCTCTCCG
TAATCTTGCGACCGTACTCCCCAGGCGGAATGCTTAATCCGTTAGGTGTGTCACCGAACAGTATACTGCCCGACGACTGGCATTCATCGTTTACGGTGTGGACTACCAGGGTATCTAATCCTGTTTGCTCCCCACACTTTCGTACCTCAGCGTCAGTATCGAGCCAGTGAGCCGCCTTCGCCACTGGTGTTCCTCCAAATATCTACGAATTTCACCTCTACACTTGGAATTCCACTCACCTCTCTCGAACTCTAGACTGATAGTTTTGGAGGCAGTTCCAG
+
FFGGGGGGGGGGGGGGGGGGCFGGGGGGGGGGFGGGGGGGGGGGGGGGGGEGGFGGCEGGGGGGGGGFGGGGGFG@FEGGGGGGGGGGGCFGGGGG<=CFGGGGGGGGGGGFFGGFFFEGGGGGGGGGGGFFGGGGGGGGGGFGG@;CFFFGGGGGGGGGGGCCCCFDCGGFGDDDGDFFE<EEGGGGG=5CFFF@@AFGF7CDEFFGGG:7CAEF?A<ACFF6:C>F<=FFFFF<<?:?B2<B24?F??BF<B6FFA))644>FF2(12(2(2)4*5:9.
@M02352:288:000000000-CKWC8:1:1101:25942:12734 2:N:0:TAGCGCTC+TCTCTCCG
TAACCTTGCGGCCGTACTCCCCAGGCGGTCTACTTATCGCGTTAGCTTCGCCACTAAAAGATCAAGTCTTCCAACGGCTAGTAGACATCGTTTACGGCGTGGACTACCAGGGTATCTAATCCTGTTTGCTCCCCACGCTTTCGCACCTCAGTGTCAATATCAGTCCAGGTAGTCGCCTTCGCCACTGGTGTTCCTTCCTATATCTACGCATTTCACCGCTACACAGGAAATTCCACTACCCTCTACTGTATTCTAGACTAGCAGTATCAGATGCAGTTCCA
+
GGEDFGGGGGGGGEGGGGGGGGGGGGGGGGGFGGGGGGGDGGGGGGGGGGGGGGGGGGGG?FFGGGGGGGGGGGGGGGGGGGGGGGGGGGGGGGGGGGGGEGGGGGGGGGGGG@CGGGGGGGGGGGGGGGGGGGGGGGGGGGGGGGGGGGGGGGGGGGAEFGGGGGGFGEGGFFDDGGDFFGGGGFGGGGGGGFFEEFFGFDCGEFFCDE:GG@5FGB9BBFFF4F?GFFFFFFBA5::B?DFB254,4<>AFFF@>AFAB:2A>B)544)6>2*6*66<)
@M02352:288:000000000-CKWC8:1:1101:10968:12824 2:N:0:TAGCGCTC+TCTCTCCG
TAACCTTGCGGCCGTACTCCCCAGGCGGTCTACTTATCGCGTTAGCTTCGCTACTCACGGCTTAAAGCCACAAACAGCTAGTAGACAGCGTTTACGGTGTGGACTACCAGGGTATCTAATCCTGTTCGCTACCCACACTTTCGCACATGAGCGTCAGTCTTTGGCCAGGGAGTCGCCTTCGCCACTGATGTTCCTCCAGATATCTACGCATTTCACCGCTACACCTGGAATTCCACTCCCCTCTCCAAGACTCTAGTCTGCCAGTTCTAAATGACCATCC
+
GGFFGGGGGGGGGGGGGGGGGGGGGGGGFGGGGGGGGGGGGGGGGGGGGGGGGGGGGGGGGGGGGGGGGGGGGGGGGGGGGGGFFGFGGGGGGGGGGGGGGGGGGGGGGGGGGGGGGGGGGGGGGGGGGGGGGGGGGGGGGGEEGGGGGGGGGGGGGGGGGGGGGGGGGGCEEGGGGGGFFGGGGGGGGGGFGFFFFFFGFFFG?FCCDGFDDFFFGDF>>F7?FCBFFF?FFFA<ABFFFFF0(4:?7:8AFAB4)6/6A?FFBB<)5):A2AB?FF?F
@M02352:288:000000000-CKWC8:1:1101:8651:12859 2:N:0:TAGCGCTC+TCTCTCCG
TAATCTTGCGACCGTACTCCCCAGGCGGTCTACTTAACGCGTTAGCTGCGACAGCCACGGCTCAAGGGCACAACCCCCAAGTAGTCATCGTTTACGGCGTGGACTACCCGGGTATCTAATCCTGTTTGCTCCCCACGCTTTCGCATCTGAGTGTCAATGTCTGTCCAGGGGGCCGCCTTCGCCACTGGTATTCCTTCAGATCTTCACGCATTTCACCGCTACACCCGAAATTCTACCGCCCTCTACAGCACTCCAGTCCACCAGTTTCAAATGCAGTTCAG
+
,E<@<FGGGEECFGGGGGGGGGGGGFGG++BFFGGGGGGGDGGGGGG,BF++@+CFG<F:=+CFD9,,++C==8:+4@+B=:C55,C,,,AFG?E=BC4@BF3=,3,B,3FEB@:,3,@B=F99:FG:5,,8FFCC@88CGC*11*18,?9=9=:<,,2@@CBE9FGGGD88*:)7D3D/5/=EGF+A<C7>*5FAF*=>=*7*)119*C.9F6A=F:0(7BDFG)21(7@F=*64)(4(49?B>A>)),.)((5)))).5:<2<<<<<AA45:6)1.:))
@M02352:288:000000000-CKWC8:1:1101:18106:12878 2:N:0:TAGCGCTC+TCTCTCCG
CATTCTTGCGAACGTACTCCCCAGGTGGGATACTTATCACTTTCGCTTAGCCACTCAAACCGAAGTTCGAACAGCTAGTATCCATCGTTTACGGCGTGGACTACCGGGGTATCTAATCCCGTTCGCTCCCCACGCTTTCGTCCATCAGTGTCAATACATTGTTAGTGATCTGCCTTCGCAATTGGTATTCTATGTAATATCTATGCATTTCACCGCTACACTACATATTCTAACCACTTCACAATGATTCAAGATAACCAGTATCAAAGGCAATTTTACGG
+
GGGGGGGGGGGGGGGGGGGGGGGGGGGGGGGGGGGGGGGGGGGGGGGGGGGGGGGGGGGGGGGGGGGGGGGGGGGGGGGGAGGGGGGGGGGGGGGGGGGGGGGGGGGGGGGGGGGGGGGGGGGGGGEGGGGGGGGGGGGGGGGGGGGGGGGGGFGGGGGGGGGGGGGGGGGGGGGGGGGFFGGGGGGGGGGGGFFFFFFGFGFGFFFGGGFGGFFFGFFFFFFFGGFGEFFFAFDFFFFFFFFBF2AFFFFF2<?FAF@?BDFA9AFFFFBFFFFFFDAF8
@M02352:288:000000000-CKWC8:1:1101:5306:12928 2:N:0:TAGCGCTC+TCTCTCCG
TAACCTTGCGGCCGTACTCCCCAGGCGGTCAACTTAGTGCGTTAGCTGCGCCACCCACGACTCAAGGTCACAGACGGCTAGTTGACATCGTTTACGGCGTGGACTACCAGGGTATCTAATCCTGTTTGCTCCCCACGCTTTCGTGCCTCAGTGTCAGTATTTGTCCAGGTAGCCGCCTTCGCCACTGATGTTCCTTCCAATCTCTACGCATTTCACCGCTACACTGGAAATTCCACTACCCTCTACAATCCTCTCGTTTGCCAGTTCAAAATGCAGTTCC
+
@EEGGGGGGGEGDGGGGGGGGG@@C@C@@:@DFGGFGFGGGGGGGGFGGGGGEGGGGGG7FGEFGFG<EFF9DGGGCFCFFG9<?EFGC@FFGGGGEGFGD>FFGG<<DFGGG=:BFCACGGGGGFGCFGG:@CF@CEC8BFEGFDFFGGDCCFFGGGGGGGGG?FGGFEFFGGGGGGDFFG==DCGG9CGCG3:?))21@FFG3FFCD5:5CCEC9.361<<F:4:<:6*@69449:(.,)48<><4:(442-(7-,)-:5)5:4<A)5<2<-/)94:<
@M02352:288:000000000-CKWC8:1:1101:6878:12952 2:N:0:TAGCGCTC+TCTCTCCG
TAACCTTGCGGCCGTACTCCCCAGGCGGTCAACTTAGTGCGTTAGCTGCGCCACCCACGACTCAAGGTCACAGACGGCTAGTTGACATCGTTTACGGCGTGGACTACCAGGGTATCTAATCCTGTTTGCTCCCCACGCTTTCGCATCTGAGTGTCAGTGTCTGTCCAGGGGGCCGCCTTCGCCACTGGTATTCCTTCAGATCTCTACGCATTTCACCGCTACACCTGAAATTCTACCCCCCTCTACAGCACTCTAGTTCACCAGTTTCAAATGCAGTTCC
+
GFGGGGGGGGGGGGGGGGGGGGFGFFCFGGGGGGGGGFGGGGGGEFGGGGGGGGGGGGGCGDGCGGGGGGGGGGGGGGGGGGGGGGGGGGGGGGGGGGGGGGDGGGGGGGGGGGGGGGGGGGGGGGGFGGGGGGGGGGGGGGGCC*@D9FGGGGGGGG9D,DEECFGGGDE5EGDGGGGFFGGGGFGGG+AFGCFFF@B78FFF>FFGGGFGGFFFGF69>EFF4*8F:=F*7/66.4?FFFFF7>A:??BFFFF=9<=)6<??><)).<)6496)95<A
@M02352:288:000000000-CKWC8:1:1101:29436:13007 2:N:0:TAGCGCTC+TCTCTCCG
TAATCTTGCGACCGTACTCCCCAGGCGGTCTACTTAACGCGTTAGCTCCGAAAGCCACGGCTCAAGGCCACAACCTCCAAGTAGACATCGTTTACGGCGTGGACTACCAGGGTATCTAATCCTGTTTGCTCCCCACGCTTTCGCATCTGAGTGTCAGTGTCTGTCCAGGGGGCCGCCTTCGCCACTGGTATTCCTTCAGATCTCTACGCATTTCACCGCTACACCTGAAATTCTACCCCCCTCTACAGCACTCTAGTTCACCAGTTTCAAATGCAGTTCCG
+
CFFGFGGGGGGGGGGGGGGGGGGGGGGGEGGGGGGGGGGGGGGGGGGGGGG:FCFFGGGGGEGGGGGGGGGGGGGFGFFGGGGGGGGGGGGGFGGGGGGEGGGGGGGGFFGGGGCDGGGGGGGGGGGGGGGGGGGGGDGEGGGGG@CFFGCFGGGFCFGGGGGGGFA8FFEGGGGGGGGFFGGGGGGGGGGFGFFFAFFFFGFGFFFF:C@DFFFFFEFFFFFFGG?C>*9FFFFFFF6>FFFBFDFBF:7:?9<*-.=<>A26A94<2<<A2<=4BDFF(
@M02352:288:000000000-CKWC8:1:1101:12976:13012 2:N:0:TAGCGCTC+TCTCTCCG
TAATCTTGCGACCGTACTCCCCAGGCGGTACACTTAATGTGTTAACTGCATTACTGCAAGGTCTAGCCTCACAACAACTAGTGTACATCGTTTAGGGCGTGGACTACCAGGGTATCTAATCCTGTTTGCTCCCCACGCTTTCGCGTCTCAGCGTCAATAATGTTCCAGTAGATCGCCTTCGCAATCGGTATTCCTTCTGATCTCTACGGATTTTACCCCTACACCAGAAATTCCATCTACCTCTCCCATATTCTAGGTAAGCAGTTTTCAAAGCAGTTCAA
+
FGGGGGGGGGGGGGGGGGGGGGGGGGGGGGGGGGGGGGGGGGGGGGGGGGGGGGGGGGGGGGGGGGGGGGCGGGGGGGGGGGGGGGGGGGGGGGGGGGGGGGGGGGGGGGGGGGGGGGGGGGGGGGGGGGGAFGGGGGGGGGGGGGGGGGGGEEGGGGGGGGGGGGGGGGGGGGGGGGGFFGGGGGFGGGGGGFFFFFFDFFFGFFFGGGEGGFFFGFF@FFFFGGFF;FFFFFFFFF?EFEFEDBBFFBFFD>>@?FF<<>FFAFFFAA>94<?BF<9A9
@M02352:288:000000000-CKWC8:1:1101:21599:13036 2:N:0:TAGCGCTC+TCTCTCCG
CATTCTTGCGAACGTACTCCCCAGGTGGGTCACTTATCACTTTCGCTTAGCCACTCAAACCGAAGTTCGAACAGCTAGTGACCATCGTTTACGGCGTGGACTACCAGGGTATCTAATCCTGTTCGCTCCCCACGCTTTCGTCCATCAGTGTCAGTATATTATTAGTAATCTGCCTTCGCAATTGGTATTCTATGTAATATCTATGCATTTCACCGCTACACTACATATTCTAACTACTTCATAATAACTCAAGACAACCAGTATCAAAGGCAATTCTACAG
+
CC<EFFFFDD7FCFCFFGFGGGF@FCEDEFECFGGGGGFGGGGFGGGG,C,CFGGFFFG<@FFC@FGFGGGCFFGGGGGGFEFGGGGGFGGFFGFFFFG:<FEFDFGE@FGGFEF>F9FGFGGEE7>>6DGFGCB+BDEEFGD=EFEFFGGGGGGGGGGGECGGGGFFGCGGGFDFGGCEBDGGCEFGGFGGGEFCECFG6FFGFA@7CFFGG=@EG>=8@FEFGDEFE8@F++94;EF?3.3<?EC4>4<;<8(;;?31:<<AFFBA9?:0:0*)95A>.
@M02352:288:000000000-CKWC8:1:1101:14677:13091 2:N:0:TAGCGCTC+TCTCTCCG
TAACCTTGCGGCCGTACTCCCCAGGCGGTCTACTTATCGCGTTAGCTTCGCTACTCACGGCTTAAAGCCACAAACAGCTAGTAGACAGCGTTTACGGTGTGGACTACCAGGGTATCTAATCCTGTTCGCTACCCACACTTTCGCACATGAGCGTCAGTCTTTGGCCAGGGAGTCGCCTTCGCCACTGATGTTCCTCCAGATATCTACGCATTTCACCGCTACACCTGGAATTCCACTCCCCTCTCCAAGACTCTAGTCTGCCAGTTCTAAATGACCATCC
+
GGGGGGGGGGGGGGGGGGGGGGGGGGGGFGGGGGGGGGGDGGGGGGGGGGGGGGGGGGGGGGGGGGGGGGGGGGGGGGGGGGGGGGGGGGGGGGGGGGGGGGGGGGGGGGGGGGGGGGGGGGGGGGGGGGGGGGGGGGGGFCGGGGGGEGGGGGGGGGGGGGGGGGGGGGGGGGGGGGGFFGEGGGGCGGGGGFCCFFF7ADFGFFFGGDEGGFFF>>>B>FFFGFBDFFFFF?ADFBBFF78::.:7?<7<:9A46<FAB25??<44A>A>49F:F?:1
@M02352:288:000000000-CKWC8:1:1101:5180:13120 2:N:0:TAGCGCTC+TCTCTCCG
TAACCTTGCGGCCGTACTCCCCAGGCGGTCTACTTATCGCGTTAGCTTCGCTACTCACGACTTAAAGTCACAAACAGCTAGTAGACAGCGTTTACGGTGTGGACTACCAGGGTATCTAATCCTGTTCGCTACCCACACTTTCGCACATGATCGTCAGTCTTTGGCCAGGGAGTCGCCTTCGCCACTGATGTTCCTCCAGATATCTACGCATTTCACCGCTACACCTGGAATTCCACTCCCCTCTCCAAGACTCTAGTCTGCCAGTTCTAAATGACCGTCC
+
EAFFGGGFGGD@@CFGEGGGGCE6CDC@@@FGGGGGGGGEEFGGGGCFGC@=FGG<DFC6@FCF?EC?E?E<CFFGGFGGGFFDGGF@@C?F=FFGCFEFGGAFFGGD=FEEF<F;EFFGGGGGGGGCEGGGGGGGCE8EFFDGG@EC,@,@>;,;>FAFGGGFGGFFGD*6B7DDGD?F5DGGGF8C=CE776FEFFFGFDFG)AA3)5=DFFEFGFF09DFFGGFC:@FFFFABF?F?:??B??A>D1<2:<<?)5=<BB?:?BBFFA4<<4F?:3?0
@M02352:288:000000000-CKWC8:1:1101:8163:13160 2:N:0:TAGCGCTC+TCTCTCCG
TAACCTTGCGGCCGTACTCCCCAGGCGGTCTACTTATCGCGTTAGCTTCGCTACTCACGGCTTAAACCCACAAACAGCTAGTAGACAGCGTTTACGGTGTGGACTACCAGGGTATCTAATCCTTTTTGCTCCCCACACTTTCGCACCTCAGCGTCAGTATCGAGCCAGTGAGCCGCCTTCCCCACTGGTGTTCCTCCGAATATCTACGAATTTCCCCCCTACCCTCGGAATTCCCCCTACCTCCTCCCACCCCCACACCAGGGTTTTTCAAGGCCGTTCC
+
<FEFCGGGG7F@FGGGGGGGGGGGGGGGCCFFGGGCFGGGEGGE@FGGGGG:CG,EFCFGGGDGFE,CC,BF@EG<,B<AA<5:EE9BE+BFGCEB+ACC7FCFE@CE8,FFB3AD;EAC=FA,AFGED>EGGGCFC88EGF688EE7?6:?5@;:8D,7;>*1>E,,4,>9:C)1?9D468AF:=AF<*;C178CFEF>)*1:7+;3/AAFG?)7E)(,47(8*9171;FF*/).(((.:22(((4(((((,(2)-4B(.3(.34:((.-67:)()-8?
@M02352:288:000000000-CKWC8:1:1101:2723:13166 2:N:0:TAGCGCTC+TCTCTCCG
TAACCTTGCGGCCGTACTCCCCAGGCGGTCAACTTAGTGCGTTAGCTGCGCCACCCACGACTCAAGGTCACAGACGGCTAGTTGACATCGTTTACGGCGTGGACTACCAGGGTATCTAATCCTGTTTGCTCCCCACGCTTTCGTGCCTCAGTGTCAGTATTTGTCCAGGTAGCCGCCTTCGCCACTGATGTTCCTTCCAATTTCTACGCATTTCACCGCTACACTGGAAATTCCACTACCCTCTACAATACTCTAGTTTGCCAGTTCAAAATGCAGTTCC
+
FEFGGGGGGGDGDGGGGGGGGGG:CFEE@FEFGGGGGFFCGGGGGGCGGGGGGGGEGGGEGGGGGDGCFGGGGGGEDGGGGGGGGGGEFCFCDGGGEG@FCE:EEFFGGGGGFGGG9@FFFGCGGGGGG=FGGGGG8EEGGGGGGGGCCFEF?:DFGGFGFGGGGGGGGGD:CCGCD<DFAGGGGFF7C?;F:CF?AFFGF++267@<:53>78CFGE>;3B2;:C<FBFF?F429AF?F<?B:FAA.6>?A<BAFBFFFF7)4>F<AA22424@)94A2
@M02352:288:000000000-CKWC8:1:1101:5811:13321 2:N:0:TAGCGCTC+TCTCTCCG
TAATCTTGCGACCGTACTCCCCAGGCGGAATGCTTAATCCGTTAGGTGTGTCACCGAACAGTATACTGCCCGACGACTGGCATTCATCGTTTACGGTGTGGACTACCAGGGTATCTAATCCTGTTTGCTCCCCACACTTTCGTACCTCAGCGTCAGTATCGAGCCAGTGAGCCGCCTTCGCCACTGGTGTTCCTCCAAATATCTACGAATTTCACCTCTACACTTGGAATTCCACTCACCTCTCTCGAACTCTAGACTGATAGTTTTGGAGGCATTTCCAG
+
GGGGGGGGGGEGGFGGGGGGGGGGGGGGGGGFGGGFGGGGGGGGGGGGGGGGGGGGGGGCGGFGGGGFGGGGGGGGGGGFGGGGGGGGGGGGGGGGGGGGGGGGGGGGGGGGGGGGGGGGGGGGGGGGGGGGGGGGGGGGGGGDGE:FFFGGGGGGGGGGCFGGGFFF9EFGF>DGGGGFDG5EG6?F,AEFGEFFFF4CAFFGCFF3CFFGGF?A+;7=EF@FGGFGDFFFF4<97:4<7<21.4<7?F<:><24<A?06446:AA83(((-().*)6<)
@M02352:288:000000000-CKWC8:1:1101:3726:13383 2:N:0:TAGCGCTC+TCTCTCCG
TAACCTTGCGGCCGTACTCCCCAGGCGGTCTACTTATCGCGTTAGCTTCGCTACTCACGGCTTAAAGCCACAAACAGCTAGTAGACAGCGTTTACGGTGTGGACTACCAGGGTATCTAATCCTGTTCGCTACCCACACTTTCGCACATGAGCGTCAGTCTTTGGCCAGGGAGTCGCCTTCGCCACTGATGTTCCTCCAGATATCTACGCATTTCACCGCTACACCTGGAATTCCACTCCCCTCTCCAAGACTCTAGCCTGCCAGTTCTACATGACCATCC
+
GGGGGGGGGGDGGGGGGGGGGGGGGGGGGGGGGGGGGFGGGGGGGGGGGGGGGGFGEGGGGGGGGGGGGGGCGGGGGGGGGGGGGGGGGGGGGGGGGGGGGGGGGGGGGGGGGGGGGGFGGGGGGGGGGGGGGGGGGEGGGGG6BG8CCGFGGGGGGGGGGGGGFGGGGDC8CFGGGGGFFGDEDFGGEGGGGFF3=FFGFFFCCFFGDEDGGFFFGFFF>DBFGFFF?FFFFF29-(4:B???FF>0)3:<?A>6A?FFF?287<<4<4<<<AF74:BB
@M02352:288:000000000-CKWC8:1:1101:15537:13419 2:N:0:TAGCGCTC+TCTCTCCG
CAATCTTGCGATCGTACTCCCCAGGTGGGACACTTATCACTTTCGCTTAGTCACTGAGATAAATCCCAACAACTAGTGTCCATCGTTTACGGCGTGGACTACCAGGGTATCTAATCCTGTTCGCTCCCCACGCTTTCGTCCATGAGCGTCAGTACATACGTAGTAGACTGCCTTCGCAATCGGTATTCTGTGTAATATCTATGCATTTCACCGCTACACTACACATTCTATCTACTTCCATATGACTCAAGTCAACCAGTATCAAAGGCAGTTCCATAGTT
+
GGGGGGGGGGGGFEGGGGGGGGGGGGDGGGGFGGGGGGGGGGGGGGGGGGFGGGGGGGGFGGGGGGGGGGGGGGGGGGGGGGGGGGGGGGGFGGGGGGGGGGFGGGDGGGGGGFFGGGDGGGGGGFGGGGGGGGGEFGGGGGGGGGGGGEGEDFFGGGGGFDFGGGGGGGGGFGGGGDD5AF5CCC=>EGGGG?FE8BFFFGF>CFAFGG>:DB9EGFDFFFFFGGFC5@FFF7CEFF8CF<?EEC7)/6)9;?3A=@A<<A:A9997:B<BF299BA066
@M02352:288:000000000-CKWC8:1:1101:6515:13420 2:N:0:TAGCGCTC+TCTCTCCG
TAATCTTGCGACCGTACTCCCCAGGCGGTACACTTAATGTGTTAACTGCATTACTGCAAGGTCTAGCCTCACAACAACTAGTGTACATCGTTTAGGGCGTGGACTACCAGGGTATCTAATCCTGTTTGCTCCCCACGCTTTCGCGTCTCAGCGTCAATAATGTTCCAGTAGATCGCCTTCGCAATCGGTATTCCTTCTGATCTCTACGGATTTTACCCCTACACCAGAAATTCCATCTACCTCTCCCATATTCTAGGTAAGCAGTTTTCAAAGCAGTTCAA
+
9FEFAFGGGG7@CFFFGGGGGGGGGGGGGGEGGGGGEFGEFGGACGGFFFEDFGGDD@<FFF9CFFFGGFGGGGGGGGGGGG9FAFCFA4B8FFFFFFFFGDGGDGFFG8FEE<4EFBFGGGG<?FFFGGGGGGGEG6=88FEDE@+=DCFGDCCEEFCFGE@DCFCFCFGD;FDDD>DFADCCD?FEG>ECFFFEEFFF8=18<F=<4:8DFCCF9A@FDF@F7F?4886FCC66;<?E@3=)42:?44..:A5*<<?AB>)1)--4944<98FF4)64)
@M02352:288:000000000-CKWC8:1:1101:27449:13432 2:N:0:TAGCGCTC+TCTCTCCG
TAATCTTGCGACCGTACTCCCCAGGCGGTCTACTTAACGCGTTAGCTCCGAAAGCCACGGCTCAAGGCCACAACCTCCAAGTAGACATCGTTTACGGCGTGGACTACCAGGGTATCTAATCCTGTTTGCTCCCCACGCTTTCGCATCTGAGTGTCAGTGTCTGTCCAGGGGGCCGCCTTCGCCACTGGTATTCCTTCAGATCTCTACGCATTTCACCGCTACACCTGAAATTCTACCCCCCTCTACAGCACTCTAGTTCACCAGTTTCAAATGCAGTTCCG
+
GGGGFGGGGGGGEGGGGGGGGDEFGGGGFCFGGGGGGGGDGGGGGFGGGGC@FGGGGGGGGGGGGGGGGGGGGG=FGGGGGGGGGGGGGGGGGGFGGGGGGGGGFGFGGGGGFGGGGGGGGDFGGGGGGGGGGBBEEDEGGGGGGGGGGGGFCFGG7@FCFGGGEFGGGGGGG=DG3DDFFDCCDGGGC?FFC?FEAFCFFD*:9F4CDGEGFFBFFDF;BB?@G48C:=?*696944:629?FFAFB?FFF?BBF<DB<AA?(9AA>AB>4<9749:<B,
@M02352:288:000000000-CKWC8:1:1101:2789:13467 2:N:0:TAGCGCTC+TCTCTCCG
CGGCTTTCCGACCGTATTCCCAGGTGGGATACTTTTCACTTTCGCTTAGTCCATTAGGAAAACCCCAAAAACTAGTATCCATCGTTTACGGCGTGGGCTACCAGGGTATCTAATCCTGTTCGCTCCCCACGCTTTCGTCCATGAGCGTCAGTACATACGTAGTAGACTGCCTTCGCAATCGGTATTCTGTGTAATTTCTATGCATTTCACCGCTACACTACACATTCTATTTTCTTCCATTTTACTTAAATTCACCAGTATCAAAGGCCGTTCCATTGTTT
+
,,++6@C,,8-@++6C,,CFGG<C@,CF,A<,,C,,,,,6CFC@,,B@,9C,,,,9<FCEGGFGGGDG8CFC8C?C?,9E<?,=BFF=<=F7+8CF+9,::=,,=@4,,,,<?,,CDFGG9?++,@FG87+3+6@B@D+B@=,9,C>C>++<,@33=43,@,435,;>4<8,E9*/*;99*;E7CF,,4<,:+*1**++++++2*=A:1,?DC)15+)..56369C4+.++1+1)11>)))))))))..)))).5?2(9))))64)44((43,8=-/6.6,
@M02352:288:000000000-CKWC8:1:1101:4981:13470 2:N:0:TAGCGCTC+TCTCTCCG
TAACCTTGCGGCCGTACTCCCCAGGCGGTCAACTTAGTGCGTTAGCTGCGCCACCCACGACTCAAGGTCACAGACGGCTAGTTGACATCGTTTACGGCGTGGACTACCAGGGTATCTAATCCTGTTTGCTCCCCACGCTTTCGTCCATCAGTGTCAGTATATTATTAGTAATCTGCCTTCGCAATTGGTATTCTATGTAATATCTATGCATTTCACCGCTACACTACATATTCTAACTACTTCATAATAACTCAAGACAACCAGTATCAAAGGCAATTCTA
+
GGGGGGGGGGGGGGGGGFGGGGGGGGGGEGGGGGGGGGGGGGGGGGGGGGGGGGGGGGGGGGGGGGGGGGGGGGGGGGGGGGGGGGGGGGGGGGGGGGGGGGGGGGGGGGGGGGGGGGGGGGGGGGGGGGGGGGGGGGGGGGGGGGGGGGGGGGGGGGGGGGGGGGFGEFEGGGGGGGGF4CCEGGGGGGGGGFFFFFFGFFFGEFF=GFFGFFFFG5@FBFEFGGFGEFFFFFFBFFFFBAFFFBAFABFFD<??BBFF?BFFFFAAAF6:?FF<FDB>)
@M02352:288:000000000-CKWC8:1:1101:2804:13476 2:N:0:TAGCGCTC+TCTCTCCG
CAGTCTTGCGACCGTACTCCCCAGGTGGGATACTTATCACTTTCGCTTAGTCACTGAGGAAAACCCCAACAACTAGTATCCATCGTTTACGGCGTGGACTACCAGGGTATCTAATCCTGTTCGCTCCCCACGCTTTCGTCCATGAGCGTCAGTACATACGTAGTAGACTGCCTTCGCAATCGGTATTCTGTGTAATATCTATGCATTTCACCGCTACACTACACATTCTATCTACTTCCATATGACTCAAGTCAACCAGTATCCAAGGCAGTTCCATAGTTA
+
@9BEF9F9<@:FGCF@C@<FGGFC@F8FGGGCF<F<EFEF<FGACC:FBFEGEF<AFFGGGGGGGGGEGGFGFGGFGFEEGGCFGGGGDF7C=FFGGGFGG?8FGE@EFAFADEFGGGGFGGCFG<F@E=CCG7FDGGGEEGGDGDGGGGCEGCGGGGGGGGCGGCFG9DFG?FFFDCDDFAGGFGC:D@CGDGFFE@8F7BCBGE6B+BFAD75:BFFE;EAFFGGFGFF+1@F544AFFFCC536>;?2>>>9<532744))6:446?64<A9*6*45<)
@M02352:288:000000000-CKWC8:1:1101:25959:13479 2:N:0:TAGCGCTC+TCTCTCCG
TAACCTTGCGGCCGTACTCCCCAGGCGGTCAACTTAGTGCGTTAGCTGCGCCACCCACGACTCAAGGTCACAGACGGCTAGTTGACATCGTTTACGGCGTGGACTACCAGGGTATCTAATCCTGTTTGCTCCCCACGCTTTCGTGCCTCAGTGTCAGTATTTGTCCAGGTAGCCGCCTTCGCCACTGATGTTCCTTCCAATCTCTACGCATTTCACCGCTACACTGGAAATTCCACTACCCTCTACAATACTCTAGTTTGCCAGTTCAAAATGCAGTTCC
+
GGGGGGGGGGGGGGGGGFFFGGGGGGGGFGEGGGGGGGGGGGGGGGGGGGGGGGGGGGGGGGGGGGGGGGGGGGGGGGGGGGGGGGGGGGGGGGGGGGGGGGGGGGGGGGGGGGGGGGFGGGGGGGGGGGGGGGGGGGGGGGGGGGGGGDGEFGGGGGGGGGGGFGFFGGGGGGGGGGGFAGEEGGG?FGGGGFFEE5C7ACFGFFFGGGFGGFFFA@>FBE?FGGFG0?FFFF2ABFF?FFFF<AA?AF>AF2.9AAFBDAB?2::<A<<<BFFDFFAF
@M02352:288:000000000-CKWC8:1:1101:20190:13526 2:N:0:TAGCGCTC+TCTCTCCG
TAGTCTTGCGACCGTACTCCCCAGGCGGTGCGCTTAACGCGTTAGCTCCGGCACAGAAGGGGTCGAACCCTCCCACACCAAGCGCACATCGTTTACTGCTAGGACTACAGGGGTATCTAATCCCTTTCGCTACCCTAGCCTTCGAGCCTCAGCGTCAGTAAATGTCCAGTAACCTGCTTTCGCCATTGGTCTTCCTCTCAATATCTACGCATTTCACTGCTACACTGAGAATTCCAGTTACCTCTCCATTACTCTAGCATGGCAGTATCGAATGCAGTTTT
+
GGGGGGGGGGGGGGGGGGGGGGGGGGEGGEGGGGGGGGGGGGGGGGGGGGGGGGGGGGGGGGGGGEFGGGGGGGGGGGGGGGGGGGGGGGGGGGGGGGGGGGGGGGGGGGGGGGEGGGGGGGGGGGGGGGGGGGGGFGGFGGGGGDEGGGGGGGGGGGGGDGGFGGEGGGGGGGGGGGGFFGGGDGGGGFFGGFFFFFFGFGFGFFFGGGFGGFBFGFFFFFFFGGBF:?FFFFDFFABA<<<ADFFDFFFFBA.@BF?9)4:?:?>FF?::72?A?<A2)
@M02352:288:000000000-CKWC8:1:1101:26560:13544 2:N:0:TAGCGCTC+TCTCTCCG
CAATCTTGCGATCGTACTCCCCAGGTGGGACACTTATCACTTTCGCTTAGTCACTGAGATAAATCCCAACAACTAGTGTCCATCGTTTACGGCGTGGACTACCAGGGTATCTAATCCTGTTCGCTCCCCACGCTTTCGTCCATGAGCGTCAGTACATACGTAGTAGACTGCCTTCGCAATCGGTATTCTGTGTAATATCTATGCATTTCACCGCTACACTACACATTCTATCTACTTCCATATGACTCAAGTCACCCAGTATCACAGGCAGTTCCATAGTT
+
FF@FFGGGGCFGFFGGGGGGGGGGGFGGGGEDFGGGGEFGGGGGGGGGGGFGGGGCG@9FAFAFGGGEFGGGGG?AFGGGGCEF7CEF@?B?>BFGCFGGGCEEEEGGGFFG,?EFEF,FFD7=FGE@C@E=FFCFD=@EGG=EA8DDGGE6EE=EFAEFG9FGC=@EF7@CDFG*@?7@F95EFFGGGGGF:E9AEFFGFGFG?FFGC9FGD?B;:FDF19@F7FECCA7AF+93)9=CF5???<5C.5).9E);;145:B>9)54,1123<48-=2)-6
@M02352:288:000000000-CKWC8:1:1101:20554:13555 2:N:0:TAGCGCTC+TCTCTCCG
CAATCTTGCGATCGTACTCCCCAGGTGGGACACTTATCACTTTCGCTTAGTCACTGAGATAAATCCCAACAACTAGTGTCCATCGTTTACGGCGTGGACTACCAGGGTATCTAATCCTGTTCGCTCCCCACGCTTTCGTCCATGAGCGTCAGTACATACGTAGTAGACTGCCTTCGCAATCGGTATTCTGTGTAATATCTATGCATTTCACCGCTACACTACACATTCTATCTACTTCCATATGACTCAAGTCAACCAGTATCAAAGGCAGTTCCATAGTT
+
GGFFGGGGGGGGGGFGGGGGGGGGGGGGGGGGGGGGGGGGGGGGGGGGGGGGGGGGGGGGGGCGGGGGGGGGGGGGGGGGGGGGGGGGGGGGGGGGGGGGGGFFGGGGGGGGGGGGGGGGGGGDFGGGGGGGGGGFFEGGGGGGGGGGGGGGEDFGGGGFCFGGGGGGGGGGGGGGGGGFFGGGGGGGGGGGGFAECFFFFFFGFFFGGGFGGEFFGFFFFFFFGFCFEFFFFFFFFFA>CFEFFCEEFFFEFFFFFFFBFBDFA>DBFFFBFA?AFF0<<
@M02352:288:000000000-CKWC8:1:1101:6677:13562 2:N:0:TAGCGCTC+TCTCTCCG
TAATCTTGCGACCGTACTCCCCAGGCGGAATGCTTAATCCGTTAGGTGTGTCACCGAACAGTATACTGCCCGACGACTGGCATTCATCGTTTACGGTGTGGACTACCAGGGTATCTAATCCTGTTTGCTCCCCACACTTTCGTACCTCAGCGTCAGTATCGAGCCAGTGAGCCGCCTTCGCCACTGGTGTTCCTCCAAATATCTACGAATTTCACCTCTACACTTGGAATTCCACTCACCTCTCTCGAACTCAAGACCAGGAGTTTATAAGGCAGTTCCAG
+
FEFFEGGFAFEEEGGGGGAFCFGC@FEGFGEGGGGGG<CFFCEGGFEGGGGGEEEGEECGGGFGGFGEFGGGGEG7FFGGGGGBEGGGFBDGGGGEFDFEGGGGGGGGGEEFGFGGE;FFDFGFGGEFGC8DFFDEGFCDFGG?FC:DFBEGEEECFGCA:>:EC:22>FEBDEG>CCD5)*=?<66CFFGGF<F;@A4:FGFFFFFD5F:>7FFF?F@AEFFFGG?C46@FFFFA?BFF20<:?>:2(.8A2?273<>?2(8?:DBAF))40(5<6<):)
@M02352:288:000000000-CKWC8:1:1101:29446:13589 2:N:0:TAGCGCTC+TCTCTCCG
TAATCTTGCGACCGTACTCCCCAGGCGGTACACTTAATGTGTTAACTGCATTACTGCAAGGTCTAGCCTCACAACAACTAGTGTACATCGTTTAGGGCGTGGACTACCAGGGTATCTAATCCTGTTTGCTCCCCACGCTTTCGCGTCTCAGCGTCAATAATGTTCCAGTAGATCGCCTTCGCAATCGGTATTCCTTCTGATCTCTACGGATTTTACCCCTACACCAGAAATTCCATCTACCTCTCCCATATTCTAGGTAAGCAGTTTTCAAAGCAGTTCAA
+
ECEGGGGGGGGGGGGFGGGGGGGGGGEGGGGGGGGGGGGGGGGFFGGGGGGGGFFEDGFDFGGGGGGGGGGGGGGGFGGGGGGGAFGGGGGGGGGGGGGGGGGGGGGGGGGGGGGFFGGGGGGGGGGFGFGGGGGGGGGGGGGGGGGGGGG?EE>EEFFGGGGGGGGGGFFFGGFGGGDFFGEGCFGGGGGGGCCFE=F8AG6CEFFG4CBDFFEFGAF@FFEFD<=FF;=FFFCEEE?CEFEEDF?FD:FFA>4*.6@AB?F06>6<)4>5)(6:F<:A2
@M02352:288:000000000-CKWC8:1:1101:29429:13598 2:N:0:TAGCGCTC+TCTCTCCG
TAATCTTGCGACCGTACTCCCCAGGCGGTACACTTAATGTGTTAACTGCATTACTGCAAGGTCTAGCCTCACAACAACTAGTGTACATCGTTTAGGGCGTGGACTACCAGGGTATCTAATCCTGTTTGCTCCCCACGCTTTCGCGTCTCAGCGTCAATAATGTTCCAGTAGATCGCCTTCGCAATCGGTATTCCTTCTGATCTCTACGGATTTTACCCCTACACCAGAAATTCCATCTACCTCTCCCATATTCTAGGTAAGCAGTTTTCAAAGCAGTTCAA
+
BFGGGGGGGGGGEGGGFFGGGGGGGGGGGGGGGGGGGGGGGGGGGGGGGGGGGGGGGGGGGGGGGGGGGGGGGGGGGGGGGGGGGGGGGFGGGGGGFGGGGGGGGGGGGFGGGGCFGGGFGGGGFFGFABEGGGGGGGGGGGGGGGGDGGGGGGGE+@@FEGGGGGGGGFCFGGFCGGGA?GEEGGGGGGGGGEFFFFFGFGFFFFFGDC4>FFFFFF?2?FFFFF@GD;CCFFFEEF?<AEF@=B<<2:244:>F7AFF,).:646<ABF247FBFBFF<
@M02352:288:000000000-CKWC8:1:1101:13817:13714 2:N:0:TAGCGCTC+TCTCTCCG
TAACCTTGCGGCCGTACTCCCCAGGCGGTCAACTTAGTGCGTTAGCTGCGCCACTCACGTCTCAAGGACACAAACGGCTAGTTGACATCGTTTACGGCGTGGACTACCAGGGTATCTAATCCTGTTTGCTCCCCACGCTTTCGTGCCTCAGTGTCAGTATTTGGCCAGGTAGCCGCCTTCGCCACTGATGTTCCTTCCAATCTCTACGCATTTCACCGCTACACTGGAAATTCCACTACCCTCTACAATACTCTAGTTTGCCAGTTCAAAATGCCGTTCC
+
EGGGGGGGGGGGGGGGGGGGGGGGGGGGGGGGGGGGGGGGGGGGGGGGGGGGGGGGGGGGGGGGGGGGGGGGGGGGGGGGGGGGGGGGGGGGGGGGGGGGGGGGGGGGGGGGFFFGGGGGGGGGGGGGGGGGGGGGGGGGGGGGGGGGGGGGGGGGGGGGGGGGGGGGGGGGGGGGGGGFFGGGGGGGGGGGGFFFFFFGFGFC?FFGGGFGGFEFGFFFBFFFGGFC7=?FFFABFF::BF?:<B>?DFFA?D49AAB2>7<0)644<<23<A)(8-.4
@M02352:288:000000000-CKWC8:1:1101:2779:13742 2:N:0:TAGCGCTC+TCTCTCCG
TAACCTTGCGGCCGTACTCCCCAGGCGGTCTACTTATCGCGTTAGCTTCGCTACTCACGGCTTAAAGCCACAAACAGCTAGTAGACAGCGTTTACGGTGTGGACTACCAGGGTATCTAATCCTGTTTGCTCCCCACGCTTTCGCATCTGAGTGTCAGTGTCTGTCCAGGGGGCCGCCTTCGCCACTGGTATTCCTTCAGATCTCTACGCATTTCACCGCTACACCTGAAATTCTACCCCCCTCTACAGCACTCTAGTTCACCAGTTTCAAATGCAGTTCC
+
FDDFGGGGGGGGDGGGGGGGGGGEGFCE@CGGGGGGGGGCEEGD:FGFGGC7FGFGFGGGGGGGGGGGGGGGGGGGGGGGFGGGGFGGGGGGGGGGEFGGGDGFGGEDEFGGDCDFGGGGGGGGGCFGFGGCGCGGGGGDCFGGG73=CFGFGGFFCDA@FGGGGCGGGEGGGGGGCDCFFGCGDFGGFGGFFEFFFFFC7F7@<F=CD77*>FAFGEBF6@B?GGFGF6@4974<<<BFF;<7A<93)(4::>DF<AFBA))(.-64>F9)-<?)16<9
@M02352:288:000000000-CKWC8:1:1101:2349:13841 2:N:0:TAGCGCTC+TCTCTCCG
TAACCTTGCGGCCGTACTCCCCAGGCGGTCTACTTATCGCGTTAGCTTCGCTACTCACGGCTTAAAGCCACAAACAGCTAGTAGACAGCGTTTACGGTGTGGACTACCAGGGTATCTAATCCTGTTCGCTACCCACACTTTCGCACATGAGCGTCAGTCTTTGGCCAGGGAGTCGCCTTCGCCACTGATGTTCCTCCAGATATCTACGCATTTCACCGCTACACCTGAAATTCTACCCCCCTCTACAGCACTCTAGTTCACCAGTTTCAAATGCAGTTCCG
+
AFFEFGGGGGGDEGFGGGGGGDGEGEEG@:FGGGGGGGFEEGGGGGGGCGG7FGGGGGGGGGGGGFGGGGGGGGGGGGGGGGFFFGGFCFGGGGGG@BDGFDGGGFGGGDGGGGGGEGGGGGGGGGACE7EGGGGGGGGGGGGGEGGGGGFGG>5CGG9FGGG6ECCFGEFCEFDGGGGFFGGGGGGGGGGGCEFC;FFC6:C7)@FF3EFGGFFFGFF>FFFFGGFGF=FFFFAAF?F7348(-.:0>?B?>>DFFFFFA<>FDFFFA96>>AF)9><:(
@M02352:288:000000000-CKWC8:1:1101:27946:13843 2:N:0:TAGCGCTC+TCTCTCCG
TAACCTTGCGGCCGTACTCCCCAGGCGGTCAACTTAGTGCGTTAGCTGCGCCACCCACGACTCAAGGTCACAGACGGCTAGTTGACATCGTTTACGGCGTGGACTACCAGGGTATCTAATCCTGTTTGCTCCCCACGCTTTCGTGCCTCAGTGTCAGTATTTGTCCAGGTAGCCGCCTTCGCCACTGATGTTCCTTCCAATCTCTACGCATTTCACCGCTACACTGGAAATTCCACTACCCTCTACAATACTCTAGTTTGCCAGTTCAAAATGCAGTTCC
+
GFFGFGGFGGGGGGGCGGGGGGG@DFEGBFFGGGGGGGGGGGGGGGGGGGGGGGGGGGGGGGGGGGGGGGGGGGGGGGGGGGAFFGFFEGGFGGGGDGEGGGGGGGGGGGGGCFFGGGGGFFGGGGGGGGGGGGGGGGGGGFGGGGGGFGGA;FGGGGGFGGDFCFFGGGGFFGGGGGGFFGECDGGGFGFFCEFF<FFGFGFGEFFFGGFGGFEFGFFBFFFFGGFGFFF7?@<A<??2:FBFBBF?FBDFFAF4:>F<A>FFF>:A<AAA2.829<A2
@M02352:288:000000000-CKWC8:1:1101:27152:13936 2:N:0:TAGCGCTC+TCTCTCCG
CAGTCTTGCGACCGTACTCCCCAGGTGGGATACTTATTACTTTCGCTTAGTCACTGAGAATAAAACTAACAACTAGTATCCATCGTTTACGGCGTGGACTACCAGGGTATCTAACCATGCTCGCTCGCCACGCACTCGTCCATGAGCGTCAGTATATATGTAGTAGACTGCCTTCGCAATCGGCATTCTAAGTAATAAATATGCATTTCACCGCTACACTACTTATTCTTTCTACTTCCGTATATCTAAAGTAAACCAGTATCTAAGGAAGTCCCATAGTT
+
CGCFGGGGGGGGGGGGGGGGGGGGG<FG@CG8FGGGF9;CCEF9C7FD:FGGGG9FF,6E<<F,,C5:CF@6,9=,,96,CEG9:9E=A,=,+44@:B,,44B,,+4:,,,9A?,,9C5,49?+@,+@3@E3F++3D8F6E6E,,33++4:@F;<,@E,3@FG>;,,3>,>D3<?9**3*;7>*3*<,>C1+47+/9++=BF87C+8++,+*10(0//(16=4C7D3C)+;=+@EE6)/:@(64)9))627))6)1(.0<4))).))4),15-)))1..6.
@M02352:288:000000000-CKWC8:1:1101:21115:13960 2:N:0:TAGCGCTC+TCTCTCCG
CAATCTTGCGATCGTACTCCCCAGGTGGGACACTTATCACTTTCGCTTAGTCACTGAGATAAATCCCAACAACTAGTGTCCATCGTTTACGGCGTGGACTACCAGGGTATCTAATCCTGTTCGCTCCCCACGCTTTCGTCCATGAGCGTCAGTACATACGTAGTAGACTGCCTTCGCAATCGGTATTCTGTGTAATATCTATGCATTTCACCGCTACACTACACATTCTATCTACTTCCATATGACTCAAGTCAACCAGTATCAAAGGCAGTTCCATAGTT
+
GGGGGGGGGGGFGGGGGGDGGGGGFGGGGGGGGGGGGGGGGGGGGGGGGGGGGGGGGGGGGGGGGGGGGGGGGGGGGGGGGGGGGGGGGGGGGGGGGGGGGGGGGGGGGGGGGGGGGGGGGGGGGGGGGGGGGDEFGGGGGDGGGGGGGGGGGFGFGGEGGGGGGGGGGGGGGGGGGGGFFGGGGGGGGGFGGEAEEFFGFGFC?FFGGGFDGFFFGFFFFFEFGGFGFFFFFFFEFFF4CEFFFE?9EEE<>E?FFFFBFBAA<9>:01::<<FA=AFF<
@M02352:288:000000000-CKWC8:1:1101:13922:13978 2:N:0:TAGCGCTC+TCTCTCCG
CATTCTTGCGAACGTACTCCCCAGGTGGGTCACTTATCACTTTCGCTTAGCCACTCAAACCGAAATTCGAACAGCTAGTGACCATCGTTTACGGCGTGGACTACCAGGGTATCTAATCCTGTTCGCTCCCCACGCTTTCGTCCATCAGTGTCAGTATATTATTAGTAATCTGCCTTCGCAATTGGTATTCTATGTAATATCTATGCATTTCACCGCTACCCTACATATTCTAACTACTTCATAATAACTCAAGATAACCAGTAACAAAGGCAATTCTACAA
+
DD<FFGGGGGGEGGGGGGGGGGGEGEFFFGGGGGGGGFGGGGGGGGGGEGGGGGGGGGGGGEBFFGGGCFFCFECFGFFGGGGGGGGGGGGGEBCEGGGG8FFEFFFEEGGGGGGGGGFFFFGD77FE8>CGGGE7EFFE@EA8EGGGGGGGGGFC:@FFC9@ECFF9DEGFCEFGG*@@FGGGCGCFGGCCGEFAEFFGFFFGFF6:4CC@@FDFEFF((/:FDGCG<AF67BC936?C??3)<3976AF@@34:4@FEF>)).55(,(,(47B<?:>A)
@M02352:288:000000000-CKWC8:1:1101:8765:14004 2:N:0:TAGCGCTC+TCTCGCCG
CAATCTTGCGACCGTACTCCCCAGGCGGTCTACTTAACGCGTTAGCTCCAACAGCCACGGCCCAAGGCCACACACTCCAAGTAGACATCGTTTACGGCGTGGACTACCAGGGTATCTAATCCTGTTTGCCCCCCCAGCTTTCGGATCTGCGTGTCAGTGTCCGTCCAGGGGGCCGCCTTCCCCCCTGGTTTTCCTTCAGTTTTCTACGCATTTCACCGCTACACCTGAAATTCTACCCCCCTCTACAGCACTCTAGTTCACCAGTTTCCAATGCACTTCC
+
,CFBFFGGGG++@FGGGGGGGGGGGGGG66C:CFFGG9FGGGGGGGGBF,6,C,,9C,+@C++,C<,CF8CF++849E<,,A,5,5,9,4:EF<?=FC+83@8A,,BF<<FG,6:D3,@,3FD,>FA=9,8>FG***,3@;E**>*=*5,**4=A;AF9@C,*44FC6C:EE>C53>97/)0;575*80+0CF>FAF4/0**1*6=**)*0>C6)9F:917><FGC(23F*1964:>(437(:?A<))28?)4<)*.6794))..<4))).)(76)0,34
@M02352:288:000000000-CKWC8:1:1101:10043:14026 2:N:0:TAGCGCTC+TCTCTCTG
TAACCTTGCGGCCGTACTCCCCAGGCGGTCAACTTAGTGCGTTAGCTGCGCCACCCACGACTCAAGGTCACAGACGGCTAGTTGACATCGTTTACGGTGTGGACTACCAGGGTATCTAACCCTGTTTGCTCCCCACGCTTTCGTGCCTCAGTGTCAGTATTTGTTCAGGTAGCCGCCTTCGCCACTGATGTTCCTTCCAATCCCTACGCATTTCACCGCTACACTGGAAATTCCACTACCCTCGACAATACTCTAGTTTGCCAGTTCAAAATCCAGTTCC
+
B@FFGGGFDGECEGGGGGGGGGG@<CEC@@@EEFGGGGGGEGDGGGGDGEEGGGFCFGGDFGEF@DCEEFGDAGEGGDEEFEAEFE<9?CFA<FFFEDF+BFCFA===DBCGFD8EGGGGFAFD<C@D=AFFGGGGDEDG7FG6@B>CG,DFGGFFG@@E9=;E,>,?BGCF:EDGDDGFFG:*14AF9,>8@?FEA)17@5);6F):75><+A6AFF@1(734*7:<2FFFFFA><>??:)(-((,(59>>22)06-/6<AF03)64)63)(.*)/4>2
@M02352:288:000000000-CKWC8:1:1101:20214:14075 2:N:0:TAGCGCTC+TCTCGCCG
TAATCTTGCGACCGTACTCCCCAGGCGGAGTGCTTAATGCGTTAGCTGTGTCACCGAATGGCATGCTACCCGCCACCTCTCATTCATCGTGTACGCCGTGGGCTATCAGGGTGTCTCATACTCTTTTCGCCCCCCGCGTTCTCACACCTGCGCCTGTATCGCGCTCGAGAGCCCCGCTCTCCCCACGGGTTCCTCCGAATATCTCCACGTTTCACACCTCCACACGGGGATTCCCGCTCCCCTCCCCCCTTCACAACCACCACAGTTACAGACACATTCC
+
FGGGGGGGGEGGDFGGGGGGGGGGGGGG++,,<EEFFG,FGGGGG9FG,E,CAF,@CE,,C,,6,,5<FG8++4+,,:,5,,<,CF,5,9,B,,+++8+@+++,,,8,,,B,3@=@,,,,337E,B,,6B+CF+@+@3*5**>,?,1C,,1=*1**1,7,**4*****3*=***>3))10;;:5*****:87*)9(())*):*::***/*)9**6*251((78)9)()()))*05<1(43,8::((-((-(.),.9((03(31((5)-6A)-.(0,)).)
@M02352:288:000000000-CKWC8:1:1101:5067:14130 2:N:0:TAGCGCTC+TCTCTCCG
TAATCTTGCGACCGTACTCCCCAGGCGGTCTACTTAACGCGTTAGCTCCGAAAGCCACGGCTCAAGGCCACAACCTCCAAGTAGACATCGTTTACGGCGTGGACTACCAGGGTATCTAATCCTGTTTGCTCCCCACGCTTTCGCATCTGAGTGTCAGTGTCTGTCCAGGGGGCCGCCTTCGCCACTGGTATTCCTTCAGATCTCTACGCATTTCACCGCTACACCTGACATTCTACCCCCCTCTACAGCACTCTAGTTCACCAGTTTCAAATGCAGTTCCG
+
GFGGGGGGGGGGGDFFGGGGGGGEFFGG:FFFGGGGGGGGGGGGGGGGGGCGGFGGGGGGGGGGFGCFGGGFGGGGEFGGFGC<FGGGGEGGGGGGGGGGGGGGGGGGGGGGGGGGGGGGDGGGGGGGGGGGGGGFEGGGGGEGGEGGGGGG9CCFGGCFGGFFGC;DFEECEGGGGDDFFGGGGGGGGFGGGFFFFF?7=FFGBFFFDE@DFFB*ABB04DBFGF?C(9@46B244:?0;6<?DB9))(.4:944:<FADF>?BB94455A<AF)=>D>(
@M02352:288:000000000-CKWC8:1:1101:5071:14152 2:N:0:TAGCGCTC+TCTCTCCG
TAATCTTGCGACCGTACTCCCCAGGCGGTCTACTTAACGCGTTAGCTCCGAAAGCCACGGCTCAAGGCCACAACCTCCAAGTAGACATCGTTTACGGCGTGGACTACCAGGGTATCTAATCCTGTTTGCTCCCCACGCTTTCGCATCTGAGTGTCAGTGTCTGTCCAGGGGGCCGCCTTCGCCACTGGTATTCCTTCAGATCTCTACGCATTTCACCGCTACACCTGAAATTCTACCCCCCTCTACAGCACTCTAGTTCACCAGTTTCAAATGCAGTTCC
+
GGGGGGGGGGGGGGGGGGGGGGGGGGGGGGGGGGGGGGGGGGGGGGGGGGGGGFGGGGGGGGGGGGGGGGGEGGGGGGGGGGGGGGGGGGGGGGGGGGGGGGGGGGGGGGGGGGGGGGGGGGGGGGGGGGGGGGGGGGGEGGGGGEEFC97CGGGGGGGGGGGGGGGGFGGGGGGGGGGF:DGGGGGGGFFGGFFFFFFGFG?FFFFGGGFGGFFFGE>>>54FFF?DD=FFFFBDF?BFF>FF794>?707?A<8A>F9<D??<A<BBF)4:AF)@BFA
@M02352:288:000000000-CKWC8:1:1101:5249:14159 2:N:0:TAGCGCTC+TCTCTCCG
TAACCTTGCGGCCGTACTCCCCAGGCGGTCAACTTAGTGCGTTAGCTGCGCCACCCACGACTCAAGGTCACAGACGGCTAGTTGACATCGTTTACGGCGTGGACTACCAGGGTATCTAATCCTGTTTGCTCCCCACGCTTTCGTGCCTCAGTGTCAGTATTTGTCCAGGTAGCCGCCTTCGCCACTGATGTTCCTTCCAATCTCTACGCATTTCACCGCTACACTGGAAATTCCACACTCCTCTATCGTACTCTAGCCTGCCAGTATCGGGTGCAATTCC
+
GFGGGGGECG@EGGGEEGGGGCFEFGGDGGEGG9CFGCAEFGEEGF@FFCFGGDC=FED:FGGGCEFCC=EDFAEGG7+:FFCFGGGGGEGFFFGGFEGGGGGGGFFCAFCEDGFF939@FGGGGGFFGFFGGGGGGGEGGGGFGC@DGF,@FEFGGGGCC;FEGG@CFGE,?EG9?D46ADGEGGGGFGGGGEFC<FF7F5A7?@FFD=BDFFEFFB99;EFFGG7<27FFFFAA7?(,8A<:<9-83:6?):.9A:?:F??:?9>A:;>FF:).9<<A
@M02352:288:000000000-CKWC8:1:1101:4564:14178 2:N:0:TAGCGCTC+TCTCTCCG
TAACCTTGCGGCCGTACTCCCCAGGCGGTCTACTTATCGCGTTAGCTTCGCTACTCACGGATTAAATCCACAAACAGCTAGTAGACAGCGTTTACGGTGTGGACTACCAGGGTATCTAATCCTGTTCGCTACCCACACTTTCGCACATGAGCGTCAGTTACTGACCAGGGAGTCGCCTTCGCCACTGATGTTCCTCCAGATATCTACGCATTTCACCGCTACACCTGGAATTCCACTCCCCTCTCCAAAACTCTAGCCTGCCAGTTCTAAATGCAATTCC
+
GGGGGGGGGGGGGGGGGGGGGGGGGGGGGGGGGGGGGGGGGGGGCGGGGGGGGGFGGGGGGGGGGGGGGGGDGGGGFGGGGGGGGGGGGGGGGGGGGGGGGGGGGGGGGGGGGGGGGGGGGGGGGGGGGGEGGGGGGGGGGGGGGGGGCG?FGGGGGGGGGGGGGGGDEGGDEGGGGGGFFGGGGGGDGGGGGFFEFFFFFDAGFFF:CEBGGFFFGFFF>FFFGGFGFFFFFFBF91:BFFFFF:D04<B08A<7AFFFFFDB><<AFA><9AFAF2<<
@M02352:288:000000000-CKWC8:1:1101:11335:14197 2:N:0:TAGCGCTC+TCTCTCCG
CAATCTTGCGATCGTACTCCCCAGGTGGGACACTTATCACTTTCGCTTCGTCACTGAGATAAATCCCAACAACTAGTGTCCATCGTTTACGGCGCGGACTACCAGGGTATCTAATCCTGTTCGCTCCCCACGCTTTCGTCCATGAGCGTCAGTACATACGTAGTAGACTGCCTTCGCAATCGGTATTCTGTGTAATATCATTGCATCTCACCGCTACACTACACATTCTATCTACTTCCATATGACTCAAGTCAAGCAGTATCAAAGGCAGTTCCATAGTT
+
GG@FGGGGGGG<DFEGGGGGGGGGGGGG:,,CFGGGG9@EFGC@FFCF7FEGGGFGCGFFGG<FG=5FEGC@D8FEE,EFF,CE@6?F,C,,+=+7B>CFFF<?<B7,B,A?FFGGEEDFFGC>CA3@E=ECC>=+@CEC@8E9E;@7@CEED:EDFF::6<EBACFFCDDF9CA?DD39;?5A*7,>ACF+1/+0/=6++=@C4@+3@?+4*53AEA;>;FEFFG?F)1AA7+)))).6A)66):4-)58A><4*)34<B<<<)49,3<6,)-/6=23).
@M02352:288:000000000-CKWC8:1:1101:19356:14239 2:N:0:TAGCGCTC+TCTCTCCG
TAATCTTGCGACCGTACTCCCCAGGCGGTCTACTTAACGCGTTAGCTCCGAAAGCCACGGCTCAAGGCCACAACCTCCAAGTAGACATCGTTTACGGCGTGGACTACCAGGGTATCTAATCCTGTTTGCTCCCCACACTTTCGCACCTCAGCGTCAGTATCGAGCCAGTGAGCCGCCTTCGCCACTGGTGTTCCTCCGAATATCTACGAATTTCACCTCTACACTCGGAATTCCACTCACCTCTCTCGAACTCAAGACCAGGCGTTTACAAGGCAGTTCC
+
GGGGGGGGGGGGGGGFGGGGGGGGGFGGGGGGGGGGGGGGGGGGGGGGGGGGGGGGGGGGGGGGGGGGGGGGGGGGGGGGGGGGGGGGGGGGGGGGGGGGGGGFGGGGGGDGGGGGGGGGGGGGGGGGGGGGGGGGGGGGGGGGGGGGGGGGGGGGGGFFG7@FGGGGGGD?FCDGGGGFFGG5DGDGC6CDFEFEFFFGFGFGFFF3>F>FGF9FGF??2=2@7C(C6)769=)668.:?22,.)4(80:,:<(/47FB?F((-4>6A24)(()(86:A
@M02352:288:000000000-CKWC8:1:1101:19192:14299 2:N:0:TAGCGCTC+TCTCTCCG
TAATCTTGCGACCGTACTCCCCAGGCGGTCTACTTAACGCGTTAGCTCCGAAAGCCACGGCTCAAGGCCACAACCTCCAAGTAGACATCGTTTACGGCGTGGACTACCAGGGTATCTAATCCTGTTTGCTCCCCACGCTTTCGCATCTGAGTGTCAGTGTCTGTCCAGGGGGCCGCCTTCGCCACTGGTATTCCTTCAGATCTCTACGCATTTCACCGCTACACCTGAAATTCTACCCCCCTCTACAGCACTCTAGTTCACCAGTTTCCAATGCAGTTCC
+
EFGGGGGGGGGGGGGGGGGGGGGGGGGGGDGGGGGGGGGGDFGFGGGGGGE:F=FGGGGGGGGGGGGGGGGEGDGFGFDGEGGGFGCFFCFFGGGGGGGGGDFGGGGGGGFG8=FBFEEEEGGA<FG8FGFFGGFDCEEGGGEGDCGGGAAEF:<DGGGGGGGDEGFCFEGGGGGGGDDAFGG5CFGFGGGGGFFFFF4:9FFGBF=FGEBDGFA=FE69(..;F*39)96@BFBF<B?FFFBB<6)23,2:?<)16<F)48314:2)).)6:?9479<<
@M02352:288:000000000-CKWC8:1:1101:17531:14338 2:N:0:TAGCGCTC+TCTCTCCG
TAACCTTGCGGCCGTACTCCCCAGGCGGTCAACTTAGTGCGTTAGCTGCGCCACCCACGACTCAAGGTCACAGACGGCTAGTTGACATCGTTTACGGCGTGGACTACCAGGGTATCTAATCCTGTTTGCTCCCCACGCTTTCGTGCCTCAGTGTCAGTATTTGTCCAGGTAGCCGCCTTCGCCACTGATGTTCCTTCCAATCTCTACGCATTTCACCGCTACACTGGAAATTCCACTACCCTCTACAATACTCTAGTTTGCCAGTTCAAAATTCAGTTCC
+
FFGGGGGGGGGGGGGGGGGGGGGGGGGGGGGGGGGFGGGGGGGGGGGGGGGGGGGGGGGCFGGGFFFGGGGGGGGEEEGEGGDGGGGGGGGGGGGGGGGGGGGGGFGGFGGEGFGGGGFGGEFFGGGGGGGGGGCGGGGGGGGGFGGGGFGGFGCCFGCGGGGGD9@:DG9EGGGGDGGFFGEGGCFGFFFGGFFCEFFCFGFGCFFGGGEGGFEFGFFFFFFFGGFG?FFFFFFFFFFFFF?B<4A?<B?BBA6869B9ABBF?BFFF2<3()=AFFFF
@M02352:288:000000000-CKWC8:1:1101:7807:14339 2:N:0:TAGCGCTC+TCTCTCCG
TAACCTTGCGGCCGTACTCCCCAGGCGGTCTACTTAATGCGTTAGCTTTGAAAAACAGAACCGAGGTTCCGAGCTTCTAGTAGACATCGTTTACGGCGTGGACTACCGGGGTATCTAATCCCTTTCGCTACCCTAGCCTTCGAGCCTCAGCGTCAGTAAATGTCCAGTAACCTGCTTTCGCCATTGGTCTTCCTCTTGATATCTACGCATTTCACTGCTACACCAAGAATTCCAGTTACCTCTCCATTACTCTAGCATGGCAGTATCGAATGCAGTTTGGA
+
FFFDDGGGGGGGGGGGGGGGGGGGGGGGGGGGGGGFGGGGCFGGGGGGGGFGGDGGGGGFGGG:CEGGGGGCGGGGGGGGGGGGGDGGGGGGGGGEGGGG>FGGGFGGGGGGD<FF=EGGFGGGGE@EGGGGGGFCGGGFGGGGDGGGG86CEGGED@D,@FCCGGGF;FCGD=DGFFGDFDEEGFDGGGGGGFFFEFFGFGFGFFF3CGEGGFCFCAE9AF?FFC1<0@FFFFFADABFBFB?F49<)<AAFF4F2<970(-8))64::?(4)*6FBD6(
@M02352:288:000000000-CKWC8:1:1101:16572:14339 2:N:0:TAGCGCTC+TCTCTCCG
TAGTCTTGCGACCGTACTCCCCAGGCGGTGCGCTTAACGCGTTAGCTCCGGCACAGAAGGGGTCGAACCCTCCCACACCAAGCGCACATCGTTTACTGCTAGGACTACAGGGGTATCTAATCCCTTTCGCTACCCTAGCCTTCGAGCCTCAGCGTCAGTAAATGTCCAGTAACCTGCTTTCGCCATTGGTCTTCCTCTCAATATCTACGCATTTCACTGCTACACTGAGAATTCCAGTTACCTCTCCATTACCCTAGCATGGCAGTATCGAATGCAGTTTT
+
GGGGGGGGGGGGGGGGGGGGGGGGGGGGGGGGGGGGGGGGGGGGGGGGGGGGGGGGGGGGGGGGGGGGGGGGGGGGGGGGGGGGGGGGGGGGGGGGGGGGGGGGGGGGGGGGGGGGGGGGGGGGGGGGGGGGGGGGGGGGGGGGGGGGGGGGGGGGGGGGGGGGGGGGGGGGGGGGGGGFFGGGGGFGGFGGGFFFFFFGFGFGEFFGGGFGGFFFGFFFFFFFGGFGFFFFFFA2<AAFFFFFFFBFFFABA?<:4:=>BBFF?B<AAF?FFF4>FFF>)
@M02352:288:000000000-CKWC8:1:1101:23608:14392 2:N:0:TAGCGCTC+TCTCTCCG
TAACCTTGCGGCCGTACTCCCCAGGCGGTCTACTTATCGCGTTAGCTTCGCTACTCACGGATTAAATCCACAAACAGCTAGTAGACAGCGTTTACGGTGTGGACTACCAGGGTATCTAATCCTGTTCGCTACCCACACTTTCGCACATGAGCGTCAGTTACTGACCAGGGAGTCGCCTTCGCCACTGATGTTCCTCCAGATATCTACGCATTTCACCGCTACACCTGGAATTCCACTCCCCTCTCCAAAACTCTAGCCTGCCAGTTCTAAATGCAATTCC
+
GGGGGGGGGGGGGGGGGGGGGGGGGGGGGGGGGGGGGGGGGGGGGGGGGGGGGGEGGGGGGEFGGGGGGGGGGGGGGGGGGGGGGGGGGGGGGGGGGGGGGGGGGGGGGGGGGGGGGGGGGGGGGGGGGGGGFGGGGGGGGGGGGGGGGGGCEGGGGGGGGGGCGGGGGGGGGGGGGGGFFGGGGGGGGGGGGFFFFFFFFGFFFFFCDEDDGFFFGFFFFFFFGFBG:FFFFFFF>?BBFB???BF?D?B:3AABAFFB?18::AFF9<)64>46FFFF
@M02352:288:000000000-CKWC8:1:1101:26408:14404 2:N:0:TAGCGCTC+TCTCTCCG
TAACCTTGCGGCCGTACTCCCCAGGCGGTCAACTTAGTGCGTTAGCTGCGCCACCCACGACTCAAGGTCACAGACGGCTAGTTGACATCGTTTACGGCGTGGACTACCAGGGTATCTAATCCTGTTTGCTCCCCACGCTTTCGTGCCTCAGTGTCAGTATTTGTCCAGGTAGCCGCCTTCGCCACTGATGTTCCTTCCAATCTCTACGCATTTCACCGCTACACTGGAAATTCCACTACCCTCTACAATACTCTAGTTTGCCAGTTCAAAATGCAGTTCC
+
FGGGGGGGGGGGEGEGFFGGGGGFGFFEGGGCFGGGGGGGGGGGGGGGGGGGGGGGDFEFGGGGDGGGGGGGGGGGGGGCGGGGDGCGGDGGGGGGGG@FGG@FGGGGGGGGGGGGGGGGGGGGGGGGGGGGGG@FGGGGGGGGGGGGGGGGFGGGDGFGGGGGGGFFGGGGGGDDGGGFFGGGGGF9<CFGGFFFFFFFFFAFE+@5DGFGGFFFGB>BBFFFGFF5:=@*9?)652?BFF?<2452<).)5<<4:<F2<AD>B66<A>2<<A44B:)6
@M02352:288:000000000-CKWC8:1:1101:5541:14433 2:N:0:TAGCGCTC+TCTCTCCG
TAACCTTGCGGCCGTACTCCCCAGGCGGTCAACTTAGTGCGTTAGCTGCGCCACCCACGACTCAAGGTCACAGACGGCTAGTTGACATCGTTTACGGCGTGGACTACCAGGGTATCTAATCCTGTTTGCTCCCCACGCTTTCGTGCCTCAGTGTCAGTATTTGTCCAGGTAGCCGCCTTCGCCACTGATGTTCCTTCCAATCTCTACGCATTTCACCGCTACACTGGAAATTCCACTACCCTCTACAATACTCTAGTTTGCCAGTTCAAAATGCAGTTCC
+
GGGDEFGGGGGGGGGGGGGGGGGGGGGGCGGGGGGGGGGGGGGGGGGGGGGGGGGGGGGGGGGGGGGGGGGGGGGGGGGGGGGGGGGGGGGGGGGGGGGGGGGGGGGGGGGGGGGGGGGGGGGGGGGGGGGGGGGEEGGGGGGGGGGGGGGGGGGGGGGGGGGGGGGFFFFGGGGGGGGFFGGGGGGCFDFFCCFFEFFGF<FGFAA3DGFDDFFFGFFFFFFFFG?F?FF=FF>4AFFFFFB0>ADBB>?>?A<46>?<<A<??F<4AA7>B<@2@4:A
@M02352:288:000000000-CKWC8:1:1101:14530:14521 2:N:0:TAGCGCTC+TCTCTCCG
TAACCTTGCGGCCGTACTCCCCAGGCGGTCAACTTAGTGCGTTAGCTGCGCCACCCACGACTCAAGGTCACAGACGGCTAGTTGACATCGTTTACGGCGTGGACTACCAGGGTATCTAATCCTGTTTGCTCCCCACGCTTTCGTGCCTCAGTGTCAGTATTTGTCCAGGTAGCCGCCTTCGCCACTGATGTTCCTTCCAATCTCTACGCATTTCACCGCTACACTGGAAATTCCACTACCCTCTACAATACTCTAGTTTGCCAGTTCAAAATGCAGTTCC
+
GGGGGGGGGGGGGGGGGGGGGGGGGGGGGGGGGGGGGGGGGGGGGGGGGGGGGGGGGGGGGGGGGGFEGDGGFFGGGGGGGGGGGGGGGGGGGGGGGDGGGGGGGGGGGGDCFGGGGGGGGGGGGGGCDGGGGGGGGGGEDCCFFGGGGGGGGFCFGGCFGGGGGD<EGG?,?FGGGGGFFGCGGGFCFFFFGEFFFFFDFCCDEFF1CCEDGFEFGFFB>E<FC4:7?4@6=/66ABFBB?BBAB4)<<?AFFF45>F)6AA::>><9:<>>AFBFDFA
@M02352:288:000000000-CKWC8:1:1101:7337:14565 2:N:0:TAGCGCTC+TCTCTCCG
TAACCTTGCGGCCGTACTCCCCAGGCGGTCTACTTATCGCGTTAGCTTCGCCACTAAAAGATCAAGTCTTCCAACGGCTAGTAGACATCGTTTACGGCGTGGACTACCAGGGTATCTAATCCTGTTTGCTCCCCACGCTTTCGCACCTCAGTGTCAATATCAGTCCAGGTAGTCGCCTTCGCCACTGGTGTTCCTTCCTATATCTACGCATTTCACCGCTACACAGGACATTCCACTTCCCTCTACTTTCTTCTAGACTAGCAGTATCGGATGCAGTTCCA
+
9E8ACFGGGGGDFGGGGGGGGGGGG8FGCFBFGGGGGGGGBFGC:EFGFGGGGGG8FGGD=??FFFGGFF9FGFGECCFEFA@A,EAFCB?EGFGG>FGGEEFG9FF=FGGD=>AFGF9FFDFGECGFFGG>FE8=B8@CFGEEEG55;BC@DA3D7@@F9,5B;3F>,35>,=7*C4/?84/:<EC8F,CC+7A545::+01+96+75*)2;CCFC>>2;5<FG*.5(0=B*@2<94)43)((-).-6)-))))*.6*<>(8-6A))((,,-(*)94<4-
@M02352:288:000000000-CKWC8:1:1101:7600:14574 2:N:0:TAGCGCTC+TCTCTCCG
TAACCTTGCGGCCGTACTCCCCAGGCGGTCTACTTATCGCGTTAGCTTCGCTACTCACGGCTTAAAGCCACAAACAGCTAGTAGACAGCGTTTACGGTGTGGACTACCAGGGTATCTAATCCTGTTTGCTCCCCACACTTTCGTACCTCAGCGTCAGTATCGAGCCAGTGAGCCGCCTTCGCCACTGGTGTTCCTCCAAATATCTACGAATTTCACCTCTACACTTGGAATTCCACTCACCTCTCTCGAACTCTAGACTGATAGTTTTGGAGGCAGTTCCA
+
AFGGGGGGGGGGGGGGGGGGGGGGGGGGGGGGGGGGGCGGGGGGGGGGGGGDGGFGGGGGGGGGGGGGGDGFGGGGGGGGGGGFGGGGGGGGGGGGGGGGGGGGGGGGGGGGGGGGGGGGGGGGGGGGGGGGGGGGGGGGGGGGGGGGGGGGGGGGGGCGGEGFGGGGGGGGGGGGGGGFFGGGGGGFGGGDGFFFFFF=AGFGFFFGCGFGGFEFGFFEAF<FCF<7?=FFFFFDB::BFFF?B282>7(465</)4@:8)-6>BDFF>:??BF:F>AA)
@M02352:288:000000000-CKWC8:1:1101:14174:14598 2:N:0:TAGCGCTC+TCTCTCCG
TAACCTTGCGGCCGTACTCCCCAGGCGGTCAACTTAGTGCGTTAGCTGCGCCACTCACGTCTCAAGGACACAAACGGCTAGTTGACATCGTTTACGGCGTGGACTACCAGGGTATCTAATCCTGTTCGCTCCCCACGCTTTCGTTCCTCAGCGTCAGTATCTGTCCAGGTGGCCGCCTTCGCCACTGATGTTCCTTCCAATCTCTACGCATTTCACCGCTACACTGGAAATTCCACCACCCTCTACAGTACTCTAGTTTGCCAGTTCAAAATGCAGTTCCA
+
FGGGGGGGGGGGGGGGGGGGGGGGGGGGFGGGGGGGGGGGGGGGGGGGGGGGGGGGGGGGGGGGGGGGGGGGGGGGGGGGGGGGGGGGGGGGGGGGGGGGGGGGGGGGGGGGGGGGGGGGGGGGGGGGGGGGGGGGGGGGGGGGGGGGGGGGGGGGGGGGGGGGGGGGGGGDGGGGGGGFFGGGGFGGGGGGGFFFFFFF6>FGFFFCDDEGGFFFGFFFFFFFGGFGFFFFFFAFFFFFFFFFFFFFFBAFFFFF>AB2<BDF?DFFFAFBFFF<6<AA)
@M02352:288:000000000-CKWC8:1:1101:23345:14606 2:N:0:TAGCGCTC+TCTCTCCG
TAGTCTTGCGACCGTACTCCCCAGGCGGTGCGCTTAACGCGTTAGCTCCGGCACAGAAGGGGTCGAACCCTCCCACACCAAGCGCACATCGTTTACTGCTAGGACTACAGGGGTATCTAATCCTGTTTGCTCCCCACGCTTTCGCGTCTCAGCGTCAATAATGTTCCAGTAGATCGCCTTCGCAATCGGTATTCCTTCTGATCTCTACGGATTTTACCCCTACACCAGAAATTCCATCTACCTCTCCCATATTCTAGGTAAGCAGTTTTCAAAGCAGTTCA
+
FGGGGGGGFGGGGGGFGGGGGGGGGGCDFGGGGGGGGGGCGGGGGGCEGGGGGGGGFGGGGGGGGGGGGGGGGGGGGGGGGGGGGGGGGGGGDGGGGGFFGGGGGGGGGGGGGGGGGGGGGGFGGGGGCEFGGGGGEEGGGGGGGGGGG8ECGGGGGGGGGFGGGGFGGFGGFFGFDD*5ADEEGGGGGGGGGFFCCFFGFGFGFFFGGC:DDFAFGFFFBFBFGFFF?:FFFFAABFF<B<?B<B???F?AB49BFFF4.4?FF9<DF<:<468().-6)
@M02352:288:000000000-CKWC8:1:1101:25441:14629 2:N:0:TAGCGCTC+TCTCTCCG
TAATCTTGCGACCGTACTCCCCAGGCGGTCTACTTAACGCGTTAGCTCCGAAAGCCACGGCTCAAGGCCACAACCTCCAAGTAGACATCGTTTACGGCGTGGACTACCAGGGTATCTAATCCTGTTTGCTCCCCACGCTTTCGCATCTGAGTGTCAGTGTCTGTCCAGGGGGCCGCCTTCGCCACTGGTATTCCTTCAGATCTCTACGCATTTCACCGCTACACCTGAAATTCTACCCCCCTCTACAGCACTCTAGTTCCCCAGTTTCAAATGCAGTTCC
+
FGGGGGGGGGGGGGGGGGGGGGGGGGGGFEGGGGGGGGCFGGGGGGGGGGEGGGGGGGGGGGGGGGGGFGGGGGGGGFEGGGGGGGGGGGGGGGGGGGGGGGGGGGGGGGGGGGGGGGGGGGGGGGGGGGGGGGGGGGGGGGGGGGGGFFGGGGGGGGCGGGGGGGFGGGGGGGGGGGDFFGGGGGGGFF7CGFFFFFFC4*0:>FFF35>GFFFFGFB07DBFFGFFFFF*9@BBFFBB93:?2A<BF???BFFFA41).1:BFFFF)<A9ABFA?ADF
@M02352:288:000000000-CKWC8:1:1101:19753:14642 2:N:0:TAGCGCTC+TCTCTCCG
TAACCTTGCGGCCGTACTCCCCAGGCGGTCAACTTAGTGCGTTAGCTGCGCCACCCACGACTCAAGGTCACAGACGGCTAGTTGACATCGTTTACGGCGTGGACTACCAGGGTATCTAATCCTGTTTGCTCCCCACGCTTTCGTGCCTCAGTGTCAGTATTTGTCCAGGTAGCCGCCTTCGCCACTGATGTTCCTTCCAATCTCTACGCATTTCACCGCTACACTGGAAATTCCACTACCCTCCACAATACTCTAGTTTGCCAGTTCAAAATGCAGTTCC
+
FFGFGGGGGGGGDEGGGGGGGGGGGGGEFEGDFGFGGGGCFGGGGGGGGGGGEFFGGGG@EGGGGGGGGGGGFGGGGGGGGGGGGGGGGGGGGGGEGDEGGGG?FGGGGGEG8DFGDCEEFGA=DFFFFCGGGGGCGGCEF93:38DFGFGAFGGGGGCFGCFFEFGGFFCFFGDGGDD*8DEGGGGGC9<D@CFFFFFD65AC38:CC5)>>F3@F>;60))?*9:487=@FF>>D72:??:(,(.3<2?2)649<AF2)4<::2)4<AFFBAFA*66>
@M02352:288:000000000-CKWC8:1:1101:22277:14648 2:N:0:TAGCGCTC+TCTCTCCG
TAACCTTGCGGCCGTACTCCCCAGGCGGTCAACTTAGTGCGTTAGCTGCGCCACTCACGTCTCAAGGACACAAACGGCTAGTTGACATCGTTTACGGCGTGGACTACCAGGGTATCTAATCCTGTTCGCTCCCCACGCTTTCGTTCCTCAGCGTCAGTATCTGTCCAGGTGGCCGCCTTCGCCACTGATGTTCCTTCCAATCTCTACGCATTTCACCGCTACACTGGAAATTCCACCACCCTCTACAGTACTCTAGTTTGCCAGTTCAAAATGCAGTTCCA
+
DFFGFGGGGGGGGGGGGGGGGGGDGGGGGGGGGGGGGGGFGGGGGGGGGGGGGGGGGGGGGGGGGGGGGGGGGGGGGGGGGGGGGGGGGGGGGGGGGGGGGGGGGGGGGGGGGGGGGGGGGGGFGGGGGGGGGGGGGGGGGGGGGGGGGE6CEDDEECCD;FGGGGGFEFGGGGGGGGDFFGGGDGG7CFCFGEFEFFFC=<AFEFF<DE>DGFABG3146D?F77<*27??F?BB01:<BB1,)5425)-..44*:<825298:<B<>)-))6@299<<2
@M02352:288:000000000-CKWC8:1:1101:10561:14674 2:N:0:TAGCGCTC+TCTCTCCG
TAATCTTGCGACCGTACTCCCCAGGCGGAATGCTTAATCCGTTAGGTGTGTCACCGAACAGTATACTGCCCGACGACTGGCATTCATCGTTTACGGTGTGGACTACCAGGGTATCTAATCCTGTTTGCTCCCCACACTTTCGTACCTCAGCGTCAGTATCGAGCCAGTGAGCCGCCTTCGCCACTGGTGTTCCTCCAAATATCTACGAATTTCACCTCTACACTTGGAATTCCACTCACCTCTCTCGAACTCTAGACTGATAGTTTTGGAGGCAGTTCCAG
+
GGGGGGGGGGGGGGGGGGGGGGGGGGGGGGGGGGGGGFGGGGGGGGGGGGGGGGGGGGGGGGGGGGGGGGGGGGGGGGGFGGGGGGGGGGGGGGGGGGGGGGGGGGGGGGGGG?FGGGGGGGGGGGGGGGGGGGGGGGGGGGGGGGGGGFGGGGGGGGEGGGGGGGGCFFFGGGGGGGGFFGGGGCFFFGGGGFFFFFFGFGFG?CFGGGFGGFFFDFEFFFFFGG?GAFFFFFFFF?BB<BFFFFF>:<<ABDAFBFFFAA9<DFF090(6<:BFFFFF.
@M02352:288:000000000-CKWC8:1:1101:12847:14681 2:N:0:TAGCGCTC+TCTCTCCG
TAATCTTGCGACCGTACTCCCCAGGCGGTACACTTAATGTGTTAACTGCATTACTGCAAGGTCTAGCCTCACAACAACTAGTGTACATCGTTTAGGGCGTGGACTACCAGGGTATCTAATCCTGTTTGCTCCCCACGCTTTCGCGTCTCAGCGTCAATAATGTTCCAGTAGATCGCCTTCGCAATCGGTATTCCTTCTGATCTCTACGGATTTTACCCCTACACCAGAAATTCCATCTACCTCTCCCATATTCTAGGTAAGCAGTTTTCAAAGCAGTTCAA
+
GFGGGGGGGGGGGGGGGGGGGGGGGGGGGGGGGGGGGGGGGGGGGGGGGGGGGGGGGGGGGGGGGGGGGGFGGGGGGGGGGGGGGGGGGGGGGGGGGGGGGGGGGGGGGGGGGGGGGGGGGGGGGGGGGGGGGGGGGGGGGGGGGGGGGGGGGGGGGGFGGGGGGGGGGGGGGGGGGGGFFGGGDGGGGFGGGFFFFFAFFGFGFFFGGGFGGFFFGFFFFF@FGGD<;FFFFFFFFFEFFFFF@FF?2,:AFBAF?FFD?FA<9AA<)4>A<?FBFABF<
@M02352:288:000000000-CKWC8:1:1101:22088:14771 2:N:0:TAGCGCTC+TCTCTCCG
TAATCTTGCGACCGTACTCCCCAGGCGGAATGCTTAATCCGTTAGGTGTGACACCAACAAGCATGCTTGCTGACGTCTGGCATTCATCGTTTACGGTGTGGACTACCAGGGTATCTAATCCTGTTTGCTCCCCACACTTTCGTACCTCAGCGTCAGTATCGAGCCAGTGAGCCGCCTTCGCCACTGGTGTTCCTCCAAATATCTACGAATTTCACCTCTACACTTGGAATTCCACTCACCTCTCTCGAACTCTAGCCTGATAGTTTTGGAGGCAGTTCCAG
+
FFGFFGGGGGDGGGGGGGGGGGGGGGGGGGGGGGGGGGGGGGGGGGGFGGGGGGGGGGGGGGGG9FCFAFEEGGGEGGGGGGGDGFGCFFGFFFGGGGGDFFFFGGGGGGDFGGFFGGGGGGFGGGGGGGGGGGGCECCDFGGGGGGGGGFEGGEEFFFGC7>C8FDGGF9FGGDDGGGFEGEGG?CCCFGGGFFFFFFFF@BFFFF:CC>CGFFFCFEFEC@FDF444FFCFFE4=;E?;?D??<?FFFFA<>A*3-8:4<2-6:A?6?B002<BFABF.
@M02352:288:000000000-CKWC8:1:1101:22592:14780 2:N:0:TAGCGCTC+TCTCTCCG
TAACCTTGCGGCCGTACTCCCCAGGCGGTCTACTTATCGCGTTAGCTTCGCTACTCACGGATTAAATCCACAAACAGCTAGTAGACAGCGTTTACGGTGTGGACTACCAGGGTATCTAATCCTGTTCGCTACCCACACTTTCGCACATGAGCGTCAGTTACTGACCAGGGAGTCGCCTTCGCCACTGATGTTCCTCCAGATATCTACGCATTTCACCGCTACACCTGGAATTCCACTCCCCTCTCCAAAACTCTAGCCTGCCAGTTCTAAATGCAATTCC
+
GGGGGGGGGGGGGGGEGGGGGGGGGGGGGGGGGGGGGGGGGGGGGGGGGGGGGGFGGGGGGGGGGGGGGGGGGGGGGGGGGGGGGGGGGGGGGGGGGGGGGGGGGGGGGGGGGGGGGGGGGGGGGGGGGGGGGGGGGGGGGGGGGGGGGGGGGGGGGGGGGGGGGGGGGGGGGGGGGGGFFGGGGGGGGGGGGFFFFFFGFGCGCAFGGGDDGFFFCDFF>EFFFD?GFFFFFFFFFFFFFFFFFFFFB?FFFFFFFBFFF?FFFFFFFBFFFFF<?>FA
@M02352:288:000000000-CKWC8:1:1101:11490:14888 2:N:0:TAGCGCTC+CCTCTCCG
CAACCTTGCGGACGTACTCCCCAGGCGGGCAACTTAGCGCGTTCGCTTCGCCACCCACGTCTCAAGGACACAAACGGCTAGTTTACATCGTTTACGGCGTGGACTACCAGGGTATCTAATCCTGTTCGCTCCCCACGCTTTCGTTCCTCAGCGTCAGTATATAGCTAGGTGGCCGCCTTCGCAATCGATGTTCCATCTAATCTCTATGCATTTCACCGCTACACTGCAAATTCCACCAACTTCACAATAACTCAAGACTCCCAGTACAAAATGCAATTCCA
+
,B,,CFGGGG+6@FGGGGGGGGGGG,@F+7+CFGFG,,6@+@C6FFG,4CFG+F,BF:4+BFGGGGG8F,F<+BF+:FGGGG,,5CEEFGGGGGGGGGGGGGGGGGGGGGGGGGGGGGGGGGGGGGGGGGGGGGGGGGGDGGGG6F6@FGGGGGGGGFGG9CB++,7C*,+*305DGDGF>D*7*+:*/22:C)*5-*9>6:FGBF*7CFFGGFAFG@>BFFFFG*)2)84@FF))3((406<48),4)))-))(9)(*).2:??)))),2)8AF9?>F<)
@M02352:288:000000000-CKWC8:1:1101:25974:14914 2:N:0:TAGCGCTC+TCTCTCCG
TAATCTTGCGACCGTACTCCCCAGGCGGTACACTTAATGTGTTAACTGCATTACTGCAAGGTCTAGCCTCACAACAACTAGTGTACATCGTTTAGGGCGTGGACTACCAGGGTATCTAATCCTGTTTGCTCCCCACGCTTTCGCGTCTCAGCGTCAATAATGTTCCAGTAGATCGCCTTCGCAATCGGTATTCCTTCTGATCTCTACGGATTTTACCCCTACACCAGAAATTCCATCTACCTCTCCCATATTCTAGGTAAGCAGTTTTCAAAGCAGTTCAA
+
GGGGGGGGGGGGGGGGGGGGGGGEGGGGGGGGGGGGGGGGGGGGGGGGGFGGGGGGGGGGGGGGGGGGGGGGGGGGGGGGGGGGGGGGGGGGGGGGGGGGGGGGGGGGGGGGGGGGGGGGGGGGGGGGGGGGGGGGGGGGGGGGGGGGGGGGGGGGGGGGGGGGGGGGGGGFGGGGGGGFFGGGGGGGGGGGGFFFFFFGFGFGEFFGGGFGGFFFCFDDFFFF4*6DFFFFFFFFFFFF<EE<;?FFFFFFFFFFFAFFFFFFFFFFFFFFFFFBFDDF9
@M02352:288:000000000-CKWC8:1:1101:10910:14934 2:N:0:TAGCGCTC+TCTCTCCG
CATTCTTGCGAACGTACTCCCCAGGTGGGTCACTTATCACTTTCGCTTAGCCACTCAAACCGAAGTTCGAACAGCTAGTGACCATCGTTTACGGCGTGGACTACCAGGGTATCTAATCCTGTTCGCTCCCCACGCTTTCGTCCATCAGTGTCAGTATATTATTAGTAATCTGCCTTCGCAATTGGTATTCTATGTAATATCTATGCATTTCACCGCTACACTACATATTCTAACTACTTCGTAATAACTCAAGACAACCAGTATCAAAGGCAATTCTACAG
+
GGGGGGGGGGGGGGGGGGFGGGGGGGGGGGGGGGGGGGGGGGGGGGGGGGGGGGGGGGGGGGGGGGGGGGGGGGGGGGGGGGGGGGGGGGGGGGGGGGGGGGGGGGGGGGGGGGGGGGGGGGGGGGGGGGGGGGGGGGGGGGGGGGGGGGCGGGGGGGGGGGGGGGGGGGGGGGGGGGGFEGGGGGGGGGGGGFFEFFFGFGFGFFFGGGFGGF@BGEBFFFFFGGEGFFFFFFFFFFFFF@FFFFFFC<A;E)3AFFFBFFA4A<AA<?B:?:6:BA<B)
@M02352:288:000000000-CKWC8:1:1101:20623:14978 2:N:0:TAGCGCTC+TCTCTCCG
TAACCTTGCGGCCGTACTCCCCAGGCGGTCAACTTAGTGCGTTAGCTGCGCCACCCACGACTCAAGGTCACAGACGGCTAGTTGACATCGTTTACGGCGTGGACTACCAGGGTATCTAATCCTGTTTGCTCCCCACGCTTTCGTGCCTCAGTGTCAGTATTTGTCCAGGTAGCCGCCTTCGCCACTGATGTTCCTTCCAATCTCTACGCATTTCACCGCTACACTGGAAATTCCACTACCCTCTACAATACTCTAGTTTGCCAGTTCAAAATGCAGTTCC
+
FGGGGGGGGGGGGGGGGGGGGGGGGGGGGGGGGGGGGGGGGGGGGGGGGGGGGGGGGGGGGGGGGGGGGGGGGGGGGGGGGGGGGGGGGGGGGGGGGGGGGGGGGGGGGGGGGGGGGGGGGGGGGGGGGGGGGGGGGGGGGGGGGGGGGGGGGGGGGGGGGGGGCGFFGGGGGGGGGGGFFGCCDGGGGFCFGFFFFA=FFFFFFFFGCEADGFFFGBF;>FFFGG:GFFFFF?2><(:?FFFFFF28:<:<?BB46<4A<49>?9)-:AFFBBF975<A
@M02352:288:000000000-CKWC8:1:1101:8163:14995 2:N:0:TAGCGCTC+TCTCTCCG
TAACCTTGCGGCCGTACTCCCCAGGCGGTCAACTTAGTGCGTTAGCTGCGCCACCCACGACTCAAGGTCACAGACGGCTAGTTGACATCGTTTACGGCGTGGACTACCAGGGTATCTAATCCTGTTTGCTCCCCACGCTTTCGTGCCTCAGTGTCAGTATTTGTCCAGGTAGCCGCCTTCGCCACTGATGTTCCTTCCAATCTCTACGCATTTCACCGCTACACTGGAAATTCCACTACCCTCTACAATACTCTAGTTTGCCAGTTCAAAATGCAGTTCC
+
FGGGGGGGGGGGGGGGGGGGGGGGGGGGGGGGGGGGGGGGGGGGGGGGGGGGGGGGGGGGGGGGGGGGGGGGGGGGGGGGGGGGGGGGGGGGGGGGGGGGGGGGGGGGGGGGGGGGGGGGGGGGGGGGGGGDFGGGGGGGGGGGGGGGGGGGGGGGGGGGGGGGGGGGGGGGGGGGGGGFFGGGGGGGFGGGGFFFEFFGFGFGFFFGGGEGGFFFGFFFBFFFCFBGFFFFFFAA<:BF?FFBADFFFBBADFFBDFFBA>BBFFFFFAFFFFFFFA>B
@M02352:288:000000000-CKWC8:1:1101:12039:15001 2:N:0:TAGCGCTC+TCTCTCCG
TAATCTTGCGACCGTACTCCCCAGGCGGTCTACTTAACGCGTTAGCTCCGAAAGCCACGGCTCAAGGCCACAACCTCCAAGTAGACATCGTTTACGGCGTGGACTACCAGGGTATCTAATCCTGTTTGCTCCCCACGCTTTCGCATCTGAGTGTCAGTGTCTGTCCAGGGGGCCGCCTTCGCCACTGGTATTCCTTCAGATCTCTACGCATTTCACCGCTACACCTGAAATTCTACCCCCCTCTACAGCACTCTAGTTCACCAGTTTCAAATACAGTTCCG
+
FGGGGGGGGGGGGGGGGGGGGGGGGGGGGEGGGGGGGGGGGGGGGGGGGGGGGGGGGGGGGGGGGGGGGGGGGGGGGGGGGGGGGGGGGGGGGGGGGGGGGGGGGGGGGGGGGGGGGGGGGGGGGGGGGGGGGGGGGGGGGGGGGGGGGGGGGGGGGGGGGGGGGGGGGGGGGGGGGGGFFGGDDFGGGGGGGFFFFFFGFGFGFFFGGGFGFFAFGFFFFFFFGDFG?7B*9FABAFFBFFBFFFFB?BB:?FB=64BFFFBB4)6>ADBFB27>FA>5(
@M02352:288:000000000-CKWC8:1:1101:25394:15006 2:N:0:TAGCGCTC+TCTCTCCG
TAACCTTGCGGCCGTACTCCCCAGGCGGTCAACTTAGTGCGTTAGCTGCGCCACCCACGACTCAAGGTCACAGACGGCTAGTTGACATCGTTTACGGCGTGGACTACCAGGGTATCTAATCCTGTTTGCTCCCCACGCTTTCGTGCCTCAGTGTCAGTATTTGTCCAGGTAGCCGCCTTCGCCACTGATGTTCCTTCCAATCTCTACGCATTTCACCGCTACACTGGAAATTCCACTACCCTCTACAATACTCTAGTTTGCCAGTTCAAAATGCAGTTCC
+
FGGGGGGGGGGGGGGGGGGGGGGGGGGGGGGGGGGGGGGGGGGGGGGGGGGGGGGGGGGGGGGGGGGGGGGGGGGGGGGGGGGGGGGGGGGGGGGGGGGGGGGGGGGGGGGGGGGGGGGGGGGGGGGGGGGGGGGGGGGGGGGGGGGGGGGGGGGGGGGGGGGGGGGGGGGGGGGGGGGFFGGGGGGGGGGGGFFFFFFGFGFGFFFGCGFGGFFFGFFFFFFFGGBC:FFFFFFFFFFBFF?BABFFFFFFFFFFBD?BAADBFFFBFBA27>FAFFFB
@M02352:288:000000000-CKWC8:1:1101:12393:15115 2:N:0:TAGCGCTC+TCTCTCCG
TAGTCTCGCGACCGTACTCCCCAGGCGGTGCGCTTAACGCGTTAGCTCCGGCACAGAAGGGGTCGAACCCTCCCACACCAAGCGCACATCGTTTACTGCTAGGACTACAGGGGTATCTAATCCCTTTCGCTACCCTAGCCTTCGAGCCTCAGCGTCAGTAAATGTCCAGTAACCTGCTTTCGCCATTGGTCTTCCTCTCAATATCTACGCATTTCACTGCTACACTGAGAATTCCAGTTACCTCTCCATTACTCTAGCATGGCAGTATCGAATGCAGTTTT
+
FGGGEFGGGGEGGGGGCFGGGGGC?G@FBEGGGGGBFGGGGGGGGCFGGGGGGG<FFDGGGGGGGGGGEG<F=F,AFGGGFFGDEGGGFGGGGGGGGGGGEFGGGGDFGGGD>:FEFGGFGGGGADFGGGGGGFGFGGGGGFCEEFGGFGFFGGGGCGGEF9CFGGGFGCFGGGGGCFGFFDGE:CEFFGGGGFFFFFFFAFFGA6@FGG>DGFAFGFBFF4>69*4C:**9F?ABBAFB5>BF??BAFD<<9<:F4<*670:0::<46<010:*)*6<))
@M02352:288:000000000-CKWC8:1:1101:17875:15120 2:N:0:TAGCGCTC+TCTCTCCG
TAACCTTGCGGCCGTACTCCCCAGGCGGTCAACTTAGTGCGTTAGCTGCGCCACCCACGACTCAAGGTCACAGACGGCTAGTTGACATCGTTTACGGCGTGGACTACCAGGGTATCTAATCCTGTTTGCTCCCCACGCTTTCGTGCCTCAGTGTCAGTATTTGTCCAGGTAGCCGCCTTCGCCACTGATGTTCCTTCCAATCTCTACGCATTTCACCGCTACACTGGAAATTCCACTACCCTCTACAATACTCTAGTTTGCCAGTTCAAAATGCAGTTCC
+
FGGGGGGGGGGGGGGGGGGGGGGGGGGGFGGGGGGGGGGGGGGGGGGGGGGGGGGGGGGGGGGGGGGFGGGGGGGGGGGGGGGGGGGGGGGGGGGGGGGGGGGGGGEGGGGGGGGGGGGGGGGGGGGGGGGGGGGGGGGGGGGGCGGGGGGGGGGGGGFGGGGGGGGGGGGGGGGGGGGFFGGGGGGGGGGGGFFFFFFGFGFDCFFFGGFGFFFFGFFB>FFFGGFG:FFFFFFFFBF:BFFFBFF?DF?4<BF645FDD>DFFAFBAFBFB2BD?ABB
@M02352:288:000000000-CKWC8:1:1101:17445:15144 2:N:0:TAGCGCTC+TCTCTCCG
TAACCTTGCGGCCGTACTCCCCAGGCGGTCTACTTATCGCGTTAGCTTCGCTACTCACGGCTTAAAGCCACAAACAGCTAGTAGACAGCGTTTACGGTGTGGACTACCAGGGTATCTAATCCTGTTCGCTACCCACACTTTCGCACATGAGCGTCAGTTACTGACCAGGGAGTCGCCTTCGCCACTGATGTTCCTCCAGATATCTACGCATTTCACCGCTACACCTGGAATTCCACTCCCCTCTCCGAAACTCTAGCCTGCCAGTTCTAAATGCAATTCC
+
FGGGGGGGGGGGGGGGGGGGGGGGGGGGGGGGGGGGGGGGGGGGGGGGGGGGGGGGGGGGGGGGGCGGGGGGGGGGGGGGGGGGGGGGGGGGGGGGDGGGGGGGGGGGGGGGGGGGGGGGGGGDGGGGGGEGGGGGGGGGGGGGGGGGFGGGGGGGGGGGGGGGGGGGGGGGGGGGGGGA4DGGGGGGFCGGGCCEFFFGFGFGCFFGGEFGGFFFGFFFFFFFGGFGFFFFFFFFFFFF??B?FF>><B>4<>>6>?F?<FB?D>AFFB24)6@<FFFF
@M02352:288:000000000-CKWC8:1:1101:4927:15157 2:N:0:TAGCGCTC+TCTCTCCG
TAACCTTGCGGCCGTACTCCCCAGGCGGTCTACTTATCGCGTTAGCTTCGCCACTAAGTCATTACAACCCAACGGCTAGTAGACATCGTTTACGGCGTGGACTACCAGGGTATCTAATCCTGTTTGCTCCCCACGCTTTCGTGCATCAGTGTCAGTATTTGTCCAGGTAGCCGCCTTCGCCACTGATGTTCCTTCCAATCTCTACGCATTTCACCGCTACACTGGAAATTCCACTACCCTCTACAATACTCTAGTTTGCCAGTTCAAAATGCAGTTCCCAG
+
EGEFGGGGGGGGEGGGGGGGGGGGGDEGEGGFGGGGF<EGGGGGGGGGGGGGGGGFFGFDFGGGGFGGGGG@FFGGG:FGGGGGGGGCGGGCDECFGGDGEGFGGGDFCFDFGGFFCFGGGFFFF,>DBFDGGG7FGDGGGG6;*=E59ECCFGCFGGGGCFFF;CGFDFGGDGGCDGFDFDGFG?FGFGGGGCFF<3AGC@CC>)><57F@>:A:CE6;?FA79F?C47*99@24:(38??2<)4427445<45?<4BA9?.6<426)53<94749)8))
@M02352:288:000000000-CKWC8:1:1101:28641:15209 2:N:0:TAGCGCTC+TCTCTCCG
TAACCTTGCGGCCGTACTCCCCAGGCGGTCTACTTATCGCGTTAGCTTCGCTACTCACGGCTTAAAGCCACAAACAGCTAGTAGACAGCGTTTACGGTGTGGACTACCAGGGTATCTAATCCTGTTCGCTACCCACACTTTCGCACATGAGCGTCAGTCTTTGGCCAGGGAGTCGCCTTCGCCACTGATGTTCCTCCAGATATCTACGCATTTCACCGCTACACCTGGAATTCCACTCCCCTCTCCAAGACTCTAGTCTGCCAGTTCTAAATGACCATCC
+
FFFGGGGF,FFFDGGGGG9EFCE:FCFC@CFEGGGGGGGGGGGGGGGGGCCCGGGGFDFGGGGGFFFGEFFEGGGGGGGCGFGCEGGGGG?CCEBFGGG=F>FGGGF,,BCEG<AFFGGGGFFGGGGEEGEGGEGG>EFEFGGGDC8CCAFGDGEGCDFGFFGG6,,>DGCEGGDGGCDAADACDGFDCGGGGFAE;;F76+:C5AAC8C5CFFFF>:9>9>)7CGBG??40/*6AB(43:0:<7?A7?:?BDFA6549AF207))6<A2-4:97:F::1
@M02352:288:000000000-CKWC8:1:1101:6392:15287 2:N:0:TAGCGCTC+TCTCCCCG
TAATCTTGCGACCGTACTCCCCAGGCGGAATGCTTAATCCGTTAGGTGTGTCACCGAACAGTATACTGCCCGACGACTGGCATTCATCGTTTACGGTGTGGACTACCAGGGTATCTAATCCTGTTTGCTCCCCACACTTTCGTACCTCAGCGTCAGTAACGAGCCAGTGAGCCGCCTTCGCCACTGGTGTTCCTCCATATATCTACGAATTCATCTCTACACTTGGAATTCCACTCCCCTCTCTCGAACTCTAGATTGATAGTTTTGGAGGCGGTGCTAGG
+
GGGGGGGGGGGGGGEGGGGGGGGGGGGGDGFGGGGGGG<,FDGG>EGGG>FEGGDG:FF@FG9FGEFFFGFGGGGGGEC<BE9E<<CEFDG@7?FGGGGGGGCEE,B=,CF<,:A@;FFFG9DFFGFFAFGGGCC=CDFGGEG?B>@8,,<?8:@@D,,3*34*B7,62?E8:19DDGF/8<C5CEFC8CECD)+63+11+1:+):59**.1++13>+/6CAC=>4:D<FB86=:002338?F<?1).,4)5244*)264)).62<1((,((,()()))-.
@M02352:288:000000000-CKWC8:1:1101:18604:15359 2:N:0:TAGCGCTC+TCTCTCCG
CAGTCTTGCGACCGTACTCCCCAGGTGGGATACTTATCACTTTCGCTTAGTCACTGAGTCGAAACCCAACAACTAGTATCCATCGTTTACGGCGTGGACTACCAGGGTATCTAATCCTGTTCGCTCCCCACGCTTTCGTCCATGAGCGTCAGTATATACGTAGTAGACTGCCTTCGCAATCGGTATTCTAAGTAATATCTATGCATTTCACCGCTACACTACTTATTCTATCTACTTCCGTATAACTCAAGTCAACCAGTATCAAAGGCAGTTCCATCGTT
+
GGGGGGGGGG7FGEGFGGGGGEGGGGGGGGGFGGGGFFFGGGGGEGGGGGFGGGGGFGGGGGGGGGGGGCEGGGGGGGGGGGGGGGGGGGGDCGGGGGGGGGGGGGGFGGGGGGFGGFGFEEFEGGGGGGGDGFEGGGGGGGGGG896CE@6>CFGGDD8FABEFCGGFGGGGGFDGG4@AFEEGGGGGGGGDEBC488@>FFC?AC7CGA:DE>EGF;<@F)+C71:?FAAFFFFF?<(;@@EE<AAA??A<>)90:F4<AFF9)42?:?<BFF<6<BB4
@M02352:288:000000000-CKWC8:1:1101:9529:15398 2:N:0:TAGCGCTC+TCTCTCCG
TAATCTTGCGACCGTACTCCCCAGGCGGAATGCTTAATCCGTTAGGTGTGTCACCGAACAGTATACTGCCCGACGACTGGCATTCATCGTTTACGGTGTGGACTACCAGGGTATCTAATCCTGTTTGCTCCCCACACTTTCGTACCTCAGCGTCAGTATCGAGCCAGTGAGCCGCCTTCGCCACTGGTGTTCCTCCAAATATCTACGAATTTCACCTCTACACTTGGAATTCCACTCACCTCTCTCGAACTCTAGACTGATAGTTTTGGAGGCAGTTCCAG
+
GFGGGGGGGGGGGGGGGGFGFGGGGGGGGGGGGGGGGGGGGGGGGGGGGGGGGGGGGGGGGGGGGGGFGGGGGGGGGGGGGGGGGGGGGGGGGGGGGGGGGGGGGGGGGGGGGGFFGGGGFGFGGGGGGGGGGGGGGGGGGGGGGGGGGGGEGGGDFCEGDGFGGGDGGGGGGGGGGGGFFGGGGCFGGGGGGFFFFFFGFGFGFFFGCF>CGFFFCFFEEFFFGGFFBF?=6*6:?BFF3:).8?BFBFB4>A949A?:AB<AFAF:>:06?B><F92>)
@M02352:288:000000000-CKWC8:1:1101:19858:15399 2:N:0:TAGCGCTC+TCTCTCCG
TAACCTTGCGGCCGTACTCCCCAGGCGGTCTACTTATCGCGTTAGCTGCGCTACTCACGGATTAAATCCACAAACAGCTAGTAGACAGCGTTTTCGGTGTGGACTACCAGGGTATCTAATCCTGTTCGCTACCCACACTTTCGCACATGAGCGTCAGTCTTTGGCCAGGGAGTCGCCTTCGCCACTGATGTTCCTTCTGATATCTACGCATTTCACCGCTACACCAGAAATTCCACTCCCCTCTCCAAGACTCTAGTCTGCCAGTTCTAAATGCTATTCC
+
FGGGGGGGGGGGGGGGGGGGFGGGGGDGGGGGGGGGGGGGGGGGGGGGGGGGGGGGGGGGGGGGGGGGGGGGGGGGGGGGGGGGGGGGGGEGGGGGGFGGGGGGGGFGGGEGGGCGGGGGGGGGFGCEGCGG=FGGGGGGGFEGGGGGFFCGGGGGG;>EGFGGGGGGGGGGGGGGGGGFFGDGGGGGGGGGGFFFFFFGFGFD<=AFGE5<FFFFGFBBFFFFGGFG(7@?@FFFFF:BFFFB0?>2?706?<D?AA4)<<87?FFF4>AB2<?A44<9
@M02352:288:000000000-CKWC8:1:1101:6958:15407 2:N:0:TAGCGCTC+TCTCTCCG
TAACCTTGCGGCCGTACTCCCCAGGCGGTCAACTTAGTGCGTTAGCTGCGCCACCCACGACTCAAGGTCACAGACGGCTAGTTTACATCGTTTACGGCGTGGACTACCAGGGTATCTAATCCTGTTTGCTCCCCACGCTTTCGTGCCTCAGTGTCAGTATTTGTCCAGGTAGCCGCCTTCGCCACTGATGTTCCTTCCAATCTCTACGCATTTCACCGCTACACTGGAAATTCCACTACCCTCTACCATACTCTAGTTTGCCAGTTCAAAATGCAGTTCC
+
DFGFCGGGGFCGCFFGGGGGGGFGGCGD::,CFEGF,C<FGGGECGGGGGGFGGGGGGGFGGGFGFFFGCFFD8F>EGGGGGG9FFFFF7DEFBFG>FGCGG@FGD8FDGGEDGFEFD<FGDFBFGD8EDFDFG7:CEEEEC3@*>ECGDGFGGGCFGGGGGGGG9D>FF;BCCCDC85A)?C/9CG+;+>CC3+745A+121+<6F3C5:C>A?FC>>92>4?7=(9(/9?FF9>4>?B<2,(.2)24<?F?56*-.949BA:39))-))-5<=4@AAA
@M02352:288:000000000-CKWC8:1:1101:28820:15410 2:N:0:TAGCGCTC+TCTTTCCG
TAATCTTGCGACCGTACTCCCCAGGCGGTACACTTAATGTGTTAACTGCATTACTGCAAGGTCTAGCCTCACAACAACTAGTGTACATCGTTTAGGGCGTGGACTACCAGGGTATCTAATCCTGTTTGCTCCCCACGCTTTCGCGTCTCAGCGTCAATAATGTTCCAGTAGATCGCCTTCGCAATCGTTATTCCTTCTGATCTCTACGGATTTTACCCCTACACCAGAAATTCCATCTACCTCCTCCATATTCTAGGTACGCAGTTTTCAACGCAGTTCAA
+
FFGGGGGGGEGEGGGGGGGGGGGEGDFGEGGFFGGGEDG@CGGGGGGGFA9<EFGGFGCG@FF<CECE9F@FGGGFFGGGGGGGCCCDFG@FFFCC,<FCCFEGGG@<F<F7F8EFFFGGGGGDFGG89=EFGEF+@+6>D3@EE7@=8>DGEGGEEA,3=BEGFFAFGGGG,:*<?DDA4;*:CGF,4*,:D*8?EFA+11+=8:B<D5ADFF?FCA;?;4(;CF;C@);+AFFFF937>E<1(4,:A24)).6=25B<0(:(()-644>:?;5(>)6<)
@M02352:288:000000000-CKWC8:1:1101:25896:15415 2:N:0:TAGCGCTC+TCTCTCCG
TAACCTTGCGGCCGTACTCCCCAGGCGGTCAACTTATTGCGTTAGCTGCGCCACCCACGACTCAAGCCCACAAACAGCTAGTCGACAGCGTTTACGGTGTGGACTACCAGGGTATCTAATCCTGTTCGCTACCCACCCTTTCGCACATGAGCGTCAGTTACTGACCAGGGACTCGCCTTCGCCACTGATGTTCCTCCAGAATTCAACGCATTTAACCGCTAAACCTGGATTTCCACTCCCCTCTCCATAACTCTAACCTTCCAGTTCTAACTGCATTTCA
+
CFGGGGGGGGDGFGGGGGGGGGGCFFGEEEGGGGGGAEGDGGG7@EG,EFG@FF8CF7F=F@=,,,,44C?:=,<<,?FF,C,84+8+,+BC=85C+6+BF@9653D,AFDC<<,>@=>@F@9<F,=6>=CFCG9@+5@FCC58*B5BCF?C8**48@,,,7@,>,,,=***6,*2):9=5<8//+<++=EGGFCE3A)*)+1+13;*):<D**)1:)-,4)))2045:*7?F456617<33<FB:A2)).:A2)*.89)(.4)6:<A4)..))1)9)6.
@M02352:288:000000000-CKWC8:1:1101:25907:15429 2:N:0:TAGCGCTC+TCTCTCCG
TAACCTTGCGGCCGTACTCCCCAGGCGGTCAACTTAGTGCGTTAGCTGCGCCACCCACGACTCAAGGTCACAAACAGCTAGTAGACAGCGTTTACGGTGTGGACTACCAGGGTATCTAATCCTGTTCGCTACCCACACTTTCGCACATGAGCGTCAGTTACTGACCAGGGAGTCGCCTTCGCCACTGATGTTCATCCAGTTATCTACGCTTTTCACCGCTACACCTGGAATTCCACTCCCCTCTCCAAAACTCTACCCTGCCATTTCTAAATGCAATTCC
+
9FGGGGGGGGGGGGGGGGGGGGGDGGGGGGGGGGGGGCEEGGGGGGGFGGECFGFGGGGGGGF<CEFFF8FFGGGF=CCFFGGGFGA<D:FGEGGG@F<BEEAFFDFEFFGD>F>;,@FDFAFAFFFCEGEGGGGGCCDGGC6>EGGF@E,<>:E88@DAFGCF,?:,C*>5C64?DG595*=5C67+5+>CC)1/;F=+3@+:):8*1*8C=+)@F39>65<)5C7C2)7)9*.6)(8?0:1:?:2:<F<0)).*.4?7<(.)64:<DA2A<<B)*.:<
@M02352:288:000000000-CKWC8:1:1101:10976:15455 2:N:0:TAGCGCTC+TCTCTCCG
TAACCTTGCGGCCGTACTCCCCAGGCGGTCAACTTAGTGCGTTAGCTGCGCCACCCACGACTCAAGGTCACAGACGGCTAGTTGACATCGTTTACGGCGTGGACTACCAGGGTATCTAATCCTGTTTGCTCCCCACGCTTTCGTGCCTCAGTGTCAGTATTTGTCCAGGTAGCCGCCTTCGCCACTGATGTTCCTTCCAATCTCTACGCATTTCACCGCTACACTGGAAATTCCACTACCCTCTACAATACTCTAGTTTGCCAGTTCAAAATGCAGTTCC
+
FGGGGGGGGGGGGGGGGGGGGGGGGGGGCFFFGGGGGGGGGGGGGGGGGGGGGGGGGGGGGGGGGGGGGGGGGGGGGGGGGGFCDGGGGGGGGGGGGGGGGGGGGGGGGGGGGGGGGGGGGGGFGGGGGGGGGGGGGGGGGGGGGGGGGGGGGGGGGGGGGGGGGGGGGGGGGGGGGGGFFGGGGGGGGG9C>?FFFFFGFGFGFFFGGGFGGFFFGFFB1BFFGGFGFFFFFFFFDFF?F??FFFF2<ABFFF<@DFFA<AFFDFAFF9ABFDB4@>BB
@M02352:288:000000000-CKWC8:1:1101:23177:15542 2:N:0:TAGCGCTC+TCTCTCCG
TAATCTTGCGACCGTACTCCCCAGGCGGAATGCTTAATCCGTTAGGTGTGTCACCGAACAGTATACTGCCCGACGACTGGCATTCATCGTTTACGGTGTGGACTACCAGGGTATCTAATCCTGTTTGCTCCCCACACTTTCGTACCTCAGCGTCAGTATCGAGCCAGTGAGCCGCCTTCGCCACTGGTGTTCCTCCAAATATCTACGAATTTCACCTCTACACTTGGAATTCCACTCACCTCTCTCGAACTCAAGACCAGGAGTTTAAGAGGCAGTTCCAG
+
FGGGGGGGGGGGG>FFGGGGGGGGGGGGDGGGGGGGGGGGGGGGGGGGGGGGGGGGGGGGGGGGGGGGGGGGGGG7BFGGGFFGGGGGGGAFFGD@FGGGGGEGC@<<FGGCDFGGGCGGGFFGGGGGGGGGGFGGGECFGGFFGGGGGGGGGGGGGGGGEG>EEGGGG9CFFEGGGGGFFGEGG?FEGGGGGFF@@F=DFGFGEFF<DGFFGFFF9:83<FFFFGFFAFFFF?DDFF?F71,3<7-8:6848,)18<>?<<081<2>A>2:?B:?FBFF4
@M02352:288:000000000-CKWC8:1:1101:2983:15616 2:N:0:TAGCGCTC+TCTCTCCG
TAACCTTGCGGCCGTACTCCCCAGGCGGTCTACTTATCGCGTTAGCTTCGCTACTCACGGATTAAATCCACAAACAGCTAGTAGACAGCGTTTACGGTGTGGACTACCAGGGTATCTAATCCTGTTCGCTACCCACACTTTCGCACATGAGCGTCAGTTACTGACCAGGGAGTCGCCTTCGCCACTGATGTTCCTCCAGATATCTACGCATTTCACCGCTACACCTGGAATTCCACTCCCCTCTCCAAAACTCTAGCCTGCCAGTTCTAAATGCAATTCC
+
EFFFGGGGGGGGGGGGGGFGGGFGGGGGGGGGGGGGGGGGGGGGGGGGGGGGGGCGGGGGGGGGGGGGGGGGGGGGGGGGGGGGFGGGGGGGGGGGGGGGGGGGGGGGGGGGGGGGGGGGGGGGGGGGEEGGGGFGGGGGGGGGGGGGGGGGGGGGGCFGGGGFGGFGCEFGGGGGGDCFFGEGGGGGFGGGGEFE=FAFFG6DEFFDD73CFFFFGA09>FFFGGFGFFFFFFFFFB:<?:<4(2>BB:::7A>=B?F<?FFF?BD9BBAF):F4=A<B
@M02352:288:000000000-CKWC8:1:1101:24416:15665 2:N:0:TAGCGCTC+TCTCTCCG
CAATCTTGCGATCGTACTCCCCAGGTGGGACACTTATCACTTTCGCTTAGTCACTGAGGAAAACCCCAACAACTAGTATCCATCGTTTACGGCGTGGACTACCAGGGTATCTAATCCTGTTCGCTCCCCACGCTTTCGTCCATGAGCGTCAGTACATACGTAGTAGACTGCCTTCGCAATCGGTATTCTGTGTAATATCTATGCATTTCACCGCTACACTACACATTCTATCTACTTCCATATGACTCAAGTCAACCAGTATCAAAGGCAGTCCCATAGTT
+
DGGGGGGGGGGGGGGGGGGGGGGGGAFGGGGGGGGGGGGGGGGGGGGGGGFGGGGGGGGGGGGFECFEEGGGGGGGGFEFGGGDGDEGGGGGDGGGGGGGGGGGGGF?FGGGGGGGGGGGFGFGFFC7CFCFGFGGGGDBEE8EFFGGGDEEGGFGFGGGBCEGCD9CFFGGGFDFG>;BFG8CDGGGGGGCGE@EEAFFFFFGEFF7@FFCG45DGA3;@F@A7FCGCFF1AFECEFA47?E5746)537?CE?6:6>AF24:>AA((.44()))0.)69
@M02352:288:000000000-CKWC8:1:1101:10924:15668 2:N:0:TAGCGCTC+TCTCTCCG
TAATCTTGCGACCGTACTCCCCAGGCGGAATGCTTAATCCGTTAGGTGTGTCACCGAACAGTATACTGCCCGACGACTGGCATTCATCGTTTACGGTGTGGACTACCAGGGTATCTAATCCTGTTTGCTCCCCACACTTTCGTACCTCAGCGTCAGTATCGAGCCAGTGAGCCGCCTTCGCCACTGGTGTTCCTCCAAATATCTACGAATTTCACCTCTACACTTGGAATTCCACTCACCTCTCTCGAACTCTAGACTGATAGTTTTGGAGGCAGTTCCAG
+
CGGGGGGGGGGGGGGGGGGGGGGCGGGGDGFGGGGGGGGGGGGGGGGGGGGGGGGGGGGGGGGGGGGGGGGGGGGGGGGGGGFGGGGGGGGGGGGGGGGDFGGGGGGGGGGGGGCEGFFGGGGGGCFGGGGGGGGGGGCEGGGGG@EGGGGGGGGGGFFGGGGGGGGGCFFFGGGGGGF;BDEGGGG>FFEGGFFF@6=CFGFGFF>DCEF;D6<F9AEFFF88CGFG2?:FFFF)(1:?26<:,3:?:B<99BB*9<:7<9<<AAA(,44??:BFFFB<.
@M02352:288:000000000-CKWC8:1:1101:29031:15685 2:N:0:TAGCGCTC+TCTCTCCG
TAATCTTGCGACCGTACTCCCCAGGCGGAATGCTTAATCCGTTAGGTGTGTCACCGAACAGTATACTGCCCGACGACTGGCATTCATCGTTTACGGTGTGGACTACCAGGGTATCTAATCCTGTTTGCTCCCCACACTTTCGTACCTCAGCGTCAGTATCGAGCCAGTGAGCCGCCTTCGCCACTGGTGTTCCTCCAAATATCTACGAATTTCACCTCTACACTTGGAATTCCACTCACCTCTCTCGAACTCTAGACTGATAGTTTTGGAGGCCGTTCCAG
+
9FAFGGGGGGGGGGGGGGGGGGGGG8FGGGGGGGGGGGGGGGGFGGGGGGGGGGGGGGGGGGGGFGGFGGGGEGGDFGEGGGGGF<FGGGGGCFEFEFGGGGGGGFF8EFGGFFGGGFFFGGCFGGGDGGGGGAFCGGGGGGEFG@CFFGGGGEGGCDGGGGGGGG:FGCCFFGGGGGGFFD=EFDCGGGGGC5F@@A=;AFFGFFF34CAGCACF@F3@FFDAC>7CA?@6?4A)(443.:B???:)4??A>)./9AF:B4<AFAFB601,((03>B04.
@M02352:288:000000000-CKWC8:1:1101:11229:15698 2:N:0:TAGCGCTC+TCTCTCCG
TAATCTTGCGACCGTACTCCCCAGGCGGTCTACTTAACGCGTTAGCTCCGAAAGCCACGGCTCAAGGCCACAACCTCCAAGTAGACATCGTTTACGGCGTGGACTACCAGGGTATCTAATCCTGTTTGCTCCCCACGCTTTCGCATCTGAGTGTCAGTGTCTGTCCAGGGGGCCGCCTTCGCCACTGGTATTCCTTCAGATCTCTACGCATTTCACCGCTACACCTGAAATTCTACCCCCCTCTACAGCACTCTAGTTCACCAGTTTCAAATGCAGTTCCG
+
DGGGGGGGGGGGGGGGGFGGGGGGGGGG@FEGGGGGGFGGGGGFGGGE@GGDFCFGGGGGGFGGGGGGGGGGGEGAFCFGGGGAFGFFGGGGGFGGGGGCGGGFFGCFFGGGFF3CDFCGGGFFF9FGGFGGGGGGGGDEGGEEEC>GCCG9BFF7DE9DEGD;BFFCFCGGGGGGG*:9;DE577CCCCF>+6AC)*;*/78:)9@GGC3**=4BCDFF6DFFGGFGFFF=F6AFA??F>>B03><23(2,4<4*.6BAA741)6:A4:<AFF4AF))4-
@M02352:288:000000000-CKWC8:1:1101:14539:15698 2:N:0:TAGCGCTC+TCTCTCCG
TAACCTTGCGGCCGTACTCCCCAGGCGGTCAACTTAGTGCGTTAGCTGCGCCACCCACGACTCAAGGTCACAGACGGCTAGTTGACATCGTTTACGGCGTGGACTACCAGGGTATCTAATCCTGTTTGCTCCCCACGCTTTCGTGCCTCAGTGTCAGTATTTGTCCAGGTAGCCGCCTTCGCCACTGATGTTCCTTCCAATCTCTACGCATTTCACCTCTACACTGGAAATTCCACTACCCTCTACAATACTCTAGTTTGCCAGTTCAAACTGCACTTCC
+
GGGGFGGCFGEGGGGEGGGGGGFCFGGC@F@FFGFEFEFGGGGGGGGFGEGGGGGGGGGFGGD?FGGCFCFFGGGFGGGGGEFFAFFGEFGGGGGECG7FBFDFGGGCGGGGD<DFGABGGGGGGGEFGGGGGG>FEEG>DGGG5EGGGCFGFFFFCFGGGGGGGF9DG7,DFEDGGG:A;DE5DFFGGG?CGFFEFFFCAFFGCCF3>CD:CF?CE6<<<F)<7C(089B6=F29647?B>::7AB?2<>FF:)9-6*)6<<0:AAA>D).63F(*572
@M02352:288:000000000-CKWC8:1:1101:22357:15708 2:N:0:TAGCGCTC+TCTCTCCG
TAGTCTTGCGACCGTACTCCCCAGGCGGTGCGCTTAACGCGTTAGCTCCGGCACAGAAGGGGTCGAACCCTCCCACACCAAGCGCACATCGTTTACTGCTAGGACTACAGGGGTATCTAATCCCTTTCGCTACCCTAGCCTTCGAGCCTCAGCGTCAGTAAATGTCCAGTAACCTGCTTTCGCCATTGGTCTTCCTCTTGATATCTACGCATTTCACTGCTACACCAAGAATTCCAGTTACCTCTCCATTACTCTAGCACGGCAGTATCGAATGCAGTTTG
+
GGGGGGGGGGGGGGGGGGGGGGGGGGGGGGGGGGGGGGGGGGGGGGGGGGGGGGGGGGGGGGGGGGGGGGGGGGGGGGGGGGGGGGGGGGGGGGGGGGGGGGGGGGGGGGGGEGGGGGGGGGFGGGGGGGGGGGGGGGGGGGGGGGGGGGGGGGGGGGGGGGGGGGGGGGGGGGGGGGGFFGGGGGEFFGGGGFFFFFFGFGFGFFFGGEFGGFFFGFBBDFFFGGF<6@FFFFFFFFFFFFFFFFBAFFFFAFAFAF=AB>F>FBFFF???FFFFFBA4)
@M02352:288:000000000-CKWC8:1:1101:11585:15731 2:N:0:TAGCGCTC+TCTCTCCG
CAATCTTGCGATCGTACTCCCCAGGTGGGACACTTATCACTTTCGCTTAGTCACTGAGATAAATCCCAACAACTAGTGTCCATCGTTTACGGCGTGGACTACCAGGGTATCTAATCCTGTTTGCTCCCCACGCTTTCGTGCCTCAGTGTCAGTATTTGTCCAGGTAGCCGCCTTCGCCACTGATGTTCCTTCCAATCTCTACGCATTTCACCGCTACACTGGAAATTCCACTACCCTCTACAATACTCTAGTTTGCCAGTTCAAAATGCAGTTCCCAGGTT
+
GGGGGGGGGGGGGGGGGGGGGGGGGGGGGGGGGGGGGGFGGGGGGGGG7FFGGGGGGGGGGGGGGGGGGGGGGGGGGGGGGGGGGGGGGGGGGGGGGGGGGGGGGGGGGGGFGGGFGGGGGGGGGGGGGGGCFGGGGGGFGG8FGGGGGGGGGGGGGGGGGGGGGGGGGEGGGGGGGGGFFGGFGGGGGGGGGFFFFFFGFGFGAFEGGGFGGFFDGFFFEF@FGGCFFFFFFFFFEFDEEF@E;;?@E?CC?C;FAFF?<A>FAAB7AAAA<AF?=>:?<
@M02352:288:000000000-CKWC8:1:1101:10307:15803 2:N:0:TAGCGCTC+TCTCTCCG
TAATCTTGCGACCGTACTCCCCAGGCGGAATGCTTAATCCGTTAGGTGTGACACCAACAAGCATGCTTGCTGACGTCTGGCATTCATCGTTTACGGTGTGGACTACCAGGGTATCTAATCCTGTTTGCTCCCCACACTTTCGCACCTCAGCGTCAGTATCGAGCCAGTGAGCCGCCTTCGCCACTGGTGTTCCTCCGAATATCTACGAATTTCACCTCTACACTCGGAATTCCACTCACCTCTCTCGAACTCAAGACCAGGAGTTTACAAGGCAGTTCCAG
+
GGGGGGGGGGGGGGGGGGGGGGGGGGGGGGGGGGGGGGGGGGGGGGGGGGGGGGGGGGGGGGGGGGGGGGGGGGGGGGGGGGGGGGGGGGGGGGGGFGGGGGGGGGGGGGGGGGGGGGGGGGGGGGGGGGGGGGGGGGGGGGGGGGGGGFGGGGGGGGGGGGGGGGGGGGGGGGGGGGGFFGGGGGGGGGGGGFFFFFFGFGF7?FFGGGFFFAEFDFFFFFFFGGFG?FFFFFFBFFFFFFFB7><>?FFBDFFFFFFB?B?BFFABDFF:?FFFFFAA4
@M02352:288:000000000-CKWC8:1:1101:16737:15871 2:N:0:TAGCGCTC+TCTCTCCG
TAATCTTGCGACCGTACTCCCCAGGCGGAATGCTTAATCCGTTAGGTGTGACACCAAAGGGCAAGCCCCCTGACGTCTGGCATTCATCGTTTACGGTGTGGACTACCAGGGTATCTAATCCTGTTCGCTACCCACACTTTCGCACATGAGCGTCAGTCTTTGGCCAGGGAGTCGCCTTCGCCACTGATGTTCCTCCAGATATCTACGCATTTCACCGCTACACCTGGAATTCCACTCCCCTCTCCAAAACTCTAGCCTGCCAGTTCTAAATGCAATTCCC
+
GFGGGGGGGGGGGGGGGGGGGGGGGGGGGGGGGGGGGGGGGGGGGGGGGGGGGGGGGGGGGGGGGGGGGGGGGGGGGGGGGGFFFGGGGFGGGGGGGGGGGGGGGGGGGGGGGGGGEGGGGGGGGGGGGGGGGGGGGGGFGGGGGGGGG?FGGGGGFGGGGGGGGF@FEFCEGGGDGGGFEGEGGF,BFGGGGCFFF4*7AGFGEFFGGEFGGFFFDEB@F6(=9FBGFFFFFFFFFFFF?<FFFFF<?FFFFFBFFBFFFFFFFFFFFFBA<<@>FFF?
@M02352:288:000000000-CKWC8:1:1101:20153:15875 2:N:0:TAGCGCTC+TCTCTCCG
CAATCTTGCGATCGTACTCCCCAGGTGGGACACTTATCACTTTCGCTTAGTCACTGAGATAAATCCCAACAACTAGTGTCCATCGTTTACGGCGTGGACTACCAGGGTATCTAATCCTGTTCGCTCCCCACGCTTTCGTCCATGAGCGTCAGTACATACGTAGTAGACTGCCTTCGCAATCGGTATTCTGTGTAATATCTATGCATTTCACCGCTACACTACACATTCTATCTACTTCCATATGACTCAAGTCAACCAGTATCAAAGGCAGTTCCATAGTT
+
GGGGGGGGGGGGGGGGGGGGGGGGGGGGGGGGGGGGGGGGGGGGGGGGGGGGGGGGGGGGGGGGGGGGGGGGGGGGGGGGGGGGGGGGGGGDGGGGGGGGGGGGGGGGGGGGGGGGGGGGGGGGGGGGGGGGGEEGGGGGGGGGGGGGGGGGGGGGGGGGGGFGGGGGGGGGGGGGGDGEFGGGGGGGGGGGGFFCEFFGFGFGFFFGCGFGGFBBGFFFFFFFGGFGCFAFFF<?EFFFFEFFFFFF;EFFFFFF@DA><<BBF44::7(.<AF<85:AB
@M02352:288:000000000-CKWC8:1:1101:11199:15945 2:N:0:TAGCGCTC+TCTCTCCG
CATTCTTGCGAACGTACTCCCCAGGTGGGATACTTATCACTTTCGCTTAGCCACTCAGACCGAAGTCCGAACAGCTAGTATCCATCGTTTACGGCGTGGACTACCAGGGTATCTAATCCTGTTCGCTCCCCACGCTTTCGTCCATCAGCGTCAGTATATTGTTAGTGATCTGCCTTCGCAATCGGTATTCCATGTAATCTCTAAGCATTTCACCGCTACACTACATATTCTAACCACTTCACAATAACTCAAGATAAACAGTTTCAAAGGCAATTCTACAG
+
GGFGGGGGGGGGEGGGGGGGGGGGGGGGGGGGGGGGGGGGGGGGGGGGGGGGGGGGGGGGGGGGGGGGGGGGGGGGGGGGGGGGGGGGGGGGGEGGGGGGGGGGGGGGGGGGGGGGGGGGGGGGGGGGGGGGGGGGGDFGGGEGGGGGGGEGGGGGGGGGGGGGGGGGGGGGGGGGGGGFFGGGGGGGGGGGGEFFFFFGFGFGCFFG7@ACCF<BGFFFFAEFGFEGFFFFFF;@@E)3<><?>BFD<4<><<)=>FFBFFA4<FFFFB:?007>4:<A)
@M02352:288:000000000-CKWC8:1:1101:20369:16038 2:N:0:TAGCGCTC+TCTCTCCG
CAGTCTTGCGACCGTACTCCCCAGGTGGGATACTTATCACTTTCGCTTAGTCACTGAGTCGAAACACAACAACTAGTATCCATCGTCTACGGCGTGGACTACCAGGGTATCTAATCCTGTTCGCTCCCCACGCCTTCGTCCATGAGCGTCAGTATATACGTAGTAGACTGCCTTCGCAATCGGTATTCTAAGTCATATCTATGCCTTTCACTGCTACACTACTTATTCTATCTACTTCCATATGACCCAAGTCAACCAGTATCAAAGGCAGTTCCATAGTT
+
<FAFFGGGGGEEEGGGGGGGGGGGF<EFFGGGGGGGFE@F9EGCEFGG@G,FFFCFE<EDFG7FF,,E<CEDGFGAFFGDF9FFFE,A<EGC7F+@@CDCA?<AF@::4FDFGFGGDCC?EFCCG3>+B8E+>+6+@=E8@889BDFGGDGGFCFGFG,,3,@CC;CFCF6CGFFGG>CBFD*4@1<>,,11C*=>*41+8:FF*1=;FGF+==)8C*6<8F)++;6>CF6+3+9);)/;3)7CEF(68;(7))6F33064)6:A4:((2,44:*6=).--
@M02352:288:000000000-CKWC8:1:1101:2172:16042 2:N:0:TAGCGCTC+TCTCTCCG
TAACCTTGCGGCCGTACTCCCCAGGCGGTCAACTTAGTGCGTTAGCTGCGCCACCCACGACTCAAGGTCACAGACGGCTAGTTGACATCGTTTACGGCGTGGACTACCAGGGTATCTAATCCTGTTTGCTCCCCACGCTTTCGTGCCTCAGTGTCAGTATTTGTCCAGGTAGCCGCCTTCGCCACTGATGTTCCTTCCAATCTCTACGCATTTCACCGCTACACTGGAAATTCCACTACCCTCTACAATACTCTATTTTGCCAGTTCAAAATGCAGTTCC
+
GAFFFGGGGGGGGGGGGGGGGGGGGGGGGG@EGGGGFFFFGGGGGGGGFGGGGG@FFGECGEGGDFGFFGGFFGGGEGEGGGGGEGGGGGGGGGGGGGDGGGDGGGGGGGGGGGGGGAD;DGGGGGGGGGGGGGFFGEGGGGGFFGFGGE8@BEFGFG;B9C9EGGGGFFGGGGGGGGG=4D=?CGG?CFGFG);<<FF:AFFFFFFGDGFGGFFFGF>>FD<:CF0C?FFFF?<ABFFBBFB?>>4<B9:4)6)*6<@2<A<):AA49A7><244=<AA
@M02352:288:000000000-CKWC8:1:1101:20170:16120 2:N:0:TAGCGCTC+TCTCTCCG
TAACCTTGCGGCCGTACTCCCCAGGCGGTCAACTTAGTGCGTTAGCTGCGCCACCCACGACTCAAGGTCACAGACGGCTAGTTGACATCGTTTACGGCGTGGACTACCAGGGTATCTAATCCTGTTTGCTCCCCACGCTTTCGTGCCTCAGTGTCAGTATTTGTCCAGGTAGCCGCCTTCGCCACTGATGTTCCTTCCAATCTCTACGCATTTCACCGCTACACTGGAAATTCCACTACCCTCTACAATACTCTAGTTTGCCAGTTCCAAATGCAGTTCC
+
GGGGGGGFGGGGGGGGGGGGGGGGGFGGFGGFDGGGGGGGGGGGGGGGGGGGGGGGGGGGGGGGFGGGGGGGGGGGGGGGGGGFGGGGGGFGGGGGGGGGGGGGGGGGGGGGGFGGGGAFEGFGGGGGFGGGGGGGDGGGGGGGGGGFFC6CFGGGGGGGGGFGCFAFGGGGGGGGDGGFFGGGGGGCGC<@DCFEEFCFFFFFFFCGGD>DF67CFE919B<FGG7F(9B?F?)64(5:634,4<)4<4?FF467:<9:9AA?FA))6<<A<<*-=4>>
@M02352:288:000000000-CKWC8:1:1101:14161:16128 2:N:0:TAGCGCTC+TCTCTCCG
CATTCTTGCGAACGTACTCCCCAGGTGGGTCACTTATCACTTTCGCTTAGCCACTCAAACCGAAGTTCGAACAGCTAGTGACCATCGTTTACGGCGTGGACTACCAGGGTATCTAATCCTGTTCGCTCCCCACGCTTTCGTCCATCAGTGTCAGTATATTATTAGTAATCTGCCTTCGCAATTGGTATTCTATGTAATATCTATGCATTTCACCGCTACACTACATATTCTAACTACTTCATAATAACTCAAGACAACCAGTATCAAAGGCAATTCTACAG
+
GGGDFGGGGGGGGGFFGGFGFFGGFGFFGGGGGGGGGGGGGGGGGGGGGGGGGFFGGGGGGGGCFGGGGGFFGGGGG9FGGGGGGGGGGGGGGGGGGGGGGGGGGGGGDGGDGEGFGFGFDFFGGGGGGGGGGGGGGGGG8ECEGGFCGGGGGGGGEDFGFFGDGFFGGGGGGGF7F7D>BDGGGGCGGGGGGFFE6BFGFGFGFFFG@FFGFF@DDB=@@=@66>?GECFFCFC3@<?4?CE<<?CE<>8E@8@F@@@<?A<)6<A44?<0227<FBD9)
@M02352:288:000000000-CKWC8:1:1101:14165:16145 2:N:0:TAGCGCTC+TCTCTCCG
CATTCTTGCGAACGTACTCCCCAGGTGGGTCACTTATCACTTTCGCTTAGCCACTCAAACCGAAGTTCGAACAGCTAGTGACCATCGTTTACGGCGTGGACTACCAGGGTATCTAATCCTGTTCGCTCCCCACGCTTTCGTCCATCAGTGTCAGTATATTATTAGTAATCTGCCTTCGCAATTGGTATTCTATGTAATATCTATGCATTTCACCGCTACACTACATATTCTAACTACTTCATAATAACTCAAGACAACCAGTATCAAAGGCAATTCTACAG
+
GGGGGGGGGGGGGGGGGGGGGGGGGGGGGGGGGGGGGGGGGGGGGGGGGGGGGGGGGGGGGGGGGGGGGGGGGGGGGGGGGGGGGGGGGGGGGGGGGGGGGGGGGGGGGGGGGGGGGGGGGGGGGGGGGGEGGGGGGGGGGGGGGGGGGGGGGGGGGGGGGGGGFGCGGGGGGGGGGFGEBGGGGGGGGGGGGFFFFFFGFGFGFFFGDGFGGFFBEFFFFFFFGGFGFFFFCFFFFFFFFFCFEEFFF<AFFEDFFFFFFFBFA9AAF1:?:BFAF>BB)
@M02352:288:000000000-CKWC8:1:1101:9624:16164 2:N:0:TAGCGCTC+TCTCTCCG
TAACCTTGCGGCCGTACTCCCCAGGCGGTCAACTTAGTGCGTTAGCTGCGCCACCCACGACTCAAGGTCACAGACGGCTAGTTGACATCGTTTACGGCGTGGACTACCAGGGTATCTAATCCTGTTTGCTCCCCACGCTTTCGTGCCTCAGTGTCAATATCAGTCCAGGTAGTCGCCTTCGCCACTGGTGTTCCTTCCTATATCTACGCATTTCACCGCTACACAGGAAATTCCACTACCCTCTACTGTATTCTAGACTAGCAGTATCAGATGCAGTTCCA
+
GGGGGGGGGGGGGGGGGGGGGGGGGGGGGGGGGGGGGGGGGGGGGGGGGGGGGGGGGGGGGGGGGGGGGGGGGGGGGGGGGGGGGGGGGGGGGFGGGGGGGGGGGGGGFGGGGGGGGGGGGGGFGGGGGGGGGGGGGGGGGGGG8EGCG?DFFGGGGGGGGGGGFFGGGGGGGGGGGGGFFGGGGGFG?7;DFCFFFFF777FGFFFCGGEGGFFFGBFBFF<FGGFGFFFFFFABF:7<82:?FBFFFBDBFFF=<9722:<2<9><A<<>2)99FFF2)
@M02352:288:000000000-CKWC8:1:1101:13331:16164 2:N:0:TAGCGCTC+TCTCTCCG
TAATCTTGCGACCGTACTCCCCAGGCGGTCTACTTAACGCGTTAGCTCCGAAAGCCACGGCTCAAGGCCACAACCTCCAAGTAGACATCGTTTACGGCGTGGACTACCAGGGTATCTAATCCTGTTTGCTCCCCACGCTTTCGCATCTGAGTGTCAGTATCTGTCCAGGGGGCCGCCTTCGCCACTGGTATTCCTTCAGATCTCTACGCCTTTCACCGCTACACCTGAAATTCTACCCCCCTCTACAGTACTCTAGTTCACCAGTTTCAAATGCAGTTCC
+
GFGGGGGGGGGGGGGGGGGGGGGGGGGGGGGGGGGGGGGGGGGGGGGGGGDEFGGGGGGGGGGGGGGGGGGGGGGGGGGGGGGGGGGGGGGGGGGGGGGGGGGGGGGGCGFEGFGGGGGGGGGGGGGGFGGFFGGGGGEEFGGGDEGGGDFGGGGGGGFCFGGGGGGGGGGGDGGGGDDFFGGGGGGGG7EGFFFFFF=*@CFFA@?37*8DGF)9FB;6>FBFF4:D?FFFFFBDFF?BFFFBFFBFFFF<4<:6>AB)6))4<AAD)55:)6@47<-:
@M02352:288:000000000-CKWC8:1:1101:29106:16169 2:N:0:TAGCGCTC+TCTCTCCG
CATTCTTGCGAACGTACTCCCCAGGTGGGTCACTTATCACTTTCGCTTAGCCACTCAAATCGAAATCCGAACAGCTAGTGACCATCGTTTACGGCGTGGACTACCGGGGTATCTAATCCCGTTCGCTCCCCACGCTTTCGTCCATCAGTGTCAGTTAATTATTAGTGATCTGCCTTCGCAATTGGTATTCTATGTAATATCTATGCATTTCACCGCTACACTACATATTCTAACCACTTCATAATAACTCAAGATAACCAGTATCAAAGGCAATTCTACAG
+
GFGGGGGGGGGGGFGGGGGGGGGGGFDFGGGGGGGGGGGGGGGGGGGGGGGGGGCGGGGGGGFGGGGFGCGGGGGGGGGGGGGGGGGGGGGGGGGCFGGGGGGGGGGGGGGGGGGFGGGGDFFGGG7DEFGFGGGGDGGDFEGECDEGGDFGGGGGGCEFCFGCCGGGGGGCFGGGGFGFFGGGGGFGGGGGGFFFEFFFFCFGFFFGGGFGGFFF=>BEDFEFGGFGEAFFAFFFFFE4)<E<?E9><BFF2<<FF???BF9:2<9997?<B>4<=<<<)
@M02352:288:000000000-CKWC8:1:1101:6047:16172 2:N:0:TAGCGCTC+TCTCTCCG
TAACCTTGCGGCCGTACTCCCCAGGCGGTCTACTTATCGCGTTAGCTTCGCCACTAAGTCATTACAACCCAACGGCTAGTAGACATCGTTTACGGCGTGGACTACCAGGGTATCTAATCCTGTTTGCTCCCCACGCTTTCGCACCTCAGTGTCAGTATCAATCCAGAGTGTCGCCTTCGCCACTGATGTTCCTTCCTATATCTACGACTTTCCCCGCTACACAGGAAATTCCACACTCCTCTATCGTACTCTAGCCTGCCAGTATCGGGTGACATTCCAAG
+
FGFCFGGGGGGGGGGGGGGGGGGGGGGGFFGGGGGGGGGGGGGGGGGGGGGGGGGGGGGGGGGGGGGGGGG@FGGGGGGGGGGGGFGGGFGGGGCFGGGGGGGGGGGGGGGGFGGGGGFFGGGGGCGFGGFGGGGGEGFGEE8EEFFCGFCGGGGGGGG9BFCE?FFCGGGGCGGGGGG>?CCCFF?A@FCFG?F(6FFC7:;+/)))*1;++;30C>(4<F?FCC:7<F?F==(1232436)--8142(-)66<?A?>()5:<DAF0(((-,)0-@:>),
@M02352:288:000000000-CKWC8:1:1101:6867:16177 2:N:0:TAGCGCTC+TCTCTCCG
TAACCTTGCGGCCGTACTCCCCAGGCGGTCAACTTAGTGCGTTAGCTGCGCCACCCACGACTCAAGGTCACAGACGGCTAGTTGACATCGTTTACGGCGTGGACTACCAGGGTATCTAATCCTGTTTGCTCCCCACGCTTTCGTGCCTCAGTGTCAGTATTTGTCCAGGTAGCCGCCTTCGCCACTGATGTTCCTTCCAATCTCTACGCATTTCACCGCTACACTGGAAATTCCACTACCCTCTACAATACTCTATTTTGCCAGTTCAAAATTCAGTTCC
+
GGGGGGGGGGGGGGGGGGGGGGGGGGGGGGGGGGGGGGGGGGGGGGGGGGGGGGGGGGGFGGGGGGGGGGGGGGGEGGGGGGGCFGFGGGGGGGGGGGDFCGGGGGGGGGGGGGGGGFFGGGGGGGCFGGGGGGFGGGGCFGGG5EGGGFGGGGGGGF9@FF9CCGCCFFFGFFGGGGGFFGGGGGGGG@CFDCFEEFFFAFFFFFFGGGEGGFFFGF9;1><?FFFG:F@FFFAAA:BFF2032):2.).:3<A*6<B22<9)4<<><)4A(6=)7:5<
@M02352:288:000000000-CKWC8:1:1101:4950:16221 2:N:0:TAGCGCTC+TCTCTCCG
TAGTCTTGCGACCGTACTCCCCAGGCGGTGCGCTTAACGCGTTAGCTCCGGCACAGAAGGGGTCGAACCCTCCCACACCAAGCGCACATCGTTTACTGCTAGGACTACAGGGGTATCTAATCCCTTTCGCTACCCTAGCCTTCGAGCCTCAGCGTCAGTAAATGTCCAGTAACCTGCTTTCGCCATTGGTCTTCCTCTCAATATCTACGCATTTCACTGCTACACTGAGAATTCCAGTTACCTCTCCATTACTCTAGCATGGCAGTATCGAATGCAGTTT
+
EGGGGGGGGGGGGGGGGGGGGGGGGGGGGGGGGGGCFGGGGGGGGGGGGGGGGGGEGGGGGGGGGDGGGGGGGGGGGGGGGGGGGGGCGGGGGGGGGGGGGGGGGGGGFFFGGGGGGGGGFGGGGFGGGGGEGGGGGGGGGGGGFGG7EG6FGEEGGGGGGGGGGGGG?FFGGGGGGGGFFGGGGGG?FEGDFEFEFFF>FF=CEFFGGDFGGFFFGF4><FB@FG>F0=BB?FA<<>B2<4>BFF75AF9A2)6@)66<A03(2:)6<B0?)(06@A:6
@M02352:288:000000000-CKWC8:1:1101:12809:16240 2:N:0:TAGCGCTC+TCTCTCCG
TAATCTTGCGACCGTACTCCCCAGGCGGTACACTTAATGTGTTAACTGCATTACTGCAAGGTCTAGCCTCACAACAACTAGTGTACATCGTTTAGGGCGTGGACTACCAGGGTATCTAATCCTGTTTGCTCCCCACGCTTTCGCGTCTCAGCGTCAATAATGTTCCAGTAGATCGCCTTCGCAATCGGTATTCCTTCTGATCTCTACGGATTTTACCCCTACACCAGAAATTCCATCTACCTCTCCCATATTCTAGATAATCAGTTTTCAAGGCAGTTCAA
+
GGGGGGGGGGGGGGGGGGGGGGGGGGGGGGGGGGGGGGGGGGGGGGGGGGGGGGGGGGGGGGGGGGGGGGGGGGGGGGGGGGGGGGGGGGGGGGGFGGGGGGGGGGGGGGGGGGGGGGGGGGGGGGGGGGGGGGFGGGGGGGGGGGGGGGGGGGGGGGGGGGGGGGGGGGGGGGGGGGGFFGGGGGGGGGGGGFFFFFFGFGFGFFFGGCAGGFFFGFFFFF@FGG<43ACFACEFFFCEFFFFFFFBF:2<AA<=2AFB4:22<<BFFFDF70507:-4)
@M02352:288:000000000-CKWC8:1:1101:16512:16330 2:N:0:TAGCGCTC+TCTCTCCG
TAACCTTGCGGCCGTACTCCCCAGGCGGTCAACTTAGTGCGTTAGCTGCGCCACCCACGACTCAAGGTCACAGACGGCTAGTTGACATCGTTTACGGCGTGGACTACCAGGGTATCTAATCCTGTTTGCTCCCCACGCTTTCGTGCCTCAGTGTCAGTATTTGTCCAGGTAGCCGCCTTCGCCACTGATGTTCCTTCCAATCTCTACGCATTTCACCGCTACACTGGAAATTCCACTACCCTCTACAATACTCTAGTTTGCCAGTTCAAAATGCAGTTCC
+
FGGFFGGGGGGGGGGGGGGGGGGGGGGG@7BFGGGGGFGGGGGGGGGGGGGGGGGGGGGGGEGGGGGEFEFGGFGGGGDGGGGFGGGGGGGGGGGGGGGGEF:F?EGGGGGGGGGGGGFFFGGGGGGGFFGGGGFGGGGGFGGGGGGGGGFGGGEGGGGGGGGGGGGEFFGGGGGGGGGFFGGGGGGF?<FFGFFEFFFCFFFGFFFGGEED>FEFGD;>(7??FGFFFFFBFFFFFF?B<?F33><?A>7<?>964<FFAFF74<AFDABA-)*696AA
@M02352:288:000000000-CKWC8:1:1101:23751:16350 2:N:0:TAGCGCTC+TCTCTCCG
CATTCTTGCGAACGTACTCCCCAGGTGGGATACTTATCACTTTCGCTTAGCCACTCAAACCGAAGTTCGAACAGCTAGTATCCATCGTTTACGGCGTGGACTACCGGGGTATCTAATCCCGTTCGCTCCCCACGCTTTCGTCCATCAGTGTCAATACATTGTTAGTGATCTGCCTTCGCAATTGGTATTCTATGTAATATCTATGCATTTCACCGCTACACTACATATTCTAACCACTTCACAATGATTCAAGATAACCAGTATCAAAGGCAATTTTACGG
+
GGFGGGGGGGGGGGGGGGGGGGGEGGGFGGGGGGGGGGGGGGGGGGGGEFCGGFFFGGGGGGGGGGGGGGGGGGFFGGGGGGGGGGEGGGGGGEDGGGGGGGGGGGGGDGE?FGGGGGFGGGGGGG7DEFCGGGGGGGGGGGGGGGGGFGGGGGGGGG9EGGGGGGGGGCF9C6?FGGDEEDGGGGDGDCFGGFFC7888BGFGFFFCFGFGGF<5C:;EFFE4;@EGEAFFFF@EFFF<C@C@3E4A<BD>A<7=A>FFFFA<AAAFA???<?F>F>BF:
@M02352:288:000000000-CKWC8:1:1101:25968:16368 2:N:0:TAGCGCTC+TCTCTCCG
TAGTCTTGCGACCGTACTCCCCAGGCGGTGCGCTTAACGCGTTAGCTCCGGCACAGAAGGGGTCGAACCCTCCCACACCAAGCGCACATCGTTTACTGCTAGGACTACAGGGGTATCTAATCCCTTTCGCTACCCTAGCCTTCGAGCCTCAGCGTCAGTAAATGTCCAGTAACCTGCTTTCGCCATTGGTCTTCCTCTCGATATCTACGCATTTCACTGCTACACCGAGAATTCCAGTTACCTCTCCATTACTCTAGCACGGCAGTATGCAATGCAGTTTG
+
FGFFFFGGGGGGGDGGGGGGGGGDGGGCEEDGGGGECF7CFGGGGGGGGGGGGGGGGGGGGGGGEGFFGGGGGGGGGGGGGGGGGGGGGGDGGGFGGGGGFGGGGFG,FFGDGGGGGGDGCGAFGGGGEGGGGGGGGFGGGGGFCGEGFGGCFGGDEGGGGDFGGGFGFFFFGGGFGF@FFCGEDEGGFEFGGFAEFFFGFDA<ECFCFDFGGFAFGFA?>F)=FFBGFBDF?B)4<<A4><95<:7)4):256<44)*)4((-(,.-)).694))*.4<)
@M02352:288:000000000-CKWC8:1:1101:29116:16401 2:N:0:TAGCGCTC+TCTCTCCG
CATTCTTGCGAACGTACTCCCCAGGTGGGTCACTTCTCACTTTCGCTTAGCCACTCAAACCGAAGTTCGAACAGCTAGTGACCATCGTTTACGGCGTGGACTACCAGGGTATCTAATCCTGTTCGCTCCCCACGCTTTCGTCCATCAGTGTCAGTATATTATTAGTCATCTGCCTTCGCAATTGGTCTTCTATGTCATATCTATGCATTTCACCGCTACACTACATATTCTAACTCCTTCATAATAACTCAAGACAACCAGTATCACAGGCAATTCTACAG
+
<CE@FGGF@F@CFFGGGEGGGEGCFFF@+@EGGGG<CFGG,C;C@FCF@GA@FC8,CC,@CF:@FFEGGGGFGFE8<<6E,,CFDFEFGG7,8++@7@CEGGCFGFBG@FCGGGGGFF<,,CAFEG7=88>F==BF7FFG3+@335@6;ECFA7;3;3@C=FG9;7,,,3@,;9CFC7?9AGD?4=7><:<=CEC**11:B@CG4+84841=C824=)436A3)2:CGEFFF6=E4@E393?)97757)7<(4)/)(,><064>AF)4A(2:62*.9)<<)
@M02352:288:000000000-CKWC8:1:1101:20765:16463 2:N:0:TAGCGCTC+TCTCTCCG
TAACCTTGCGGCCGTACTCCCCAGGCGGTCTACTTATCGCGTTAGCTTCGCTACTCACGGCTTAAAGCCACAAACAGCTAGTAGACAGCGTTTACGGTGTGGACTACCAGGGTATCTAATCCTGTTCGCTACCCACACTTTCGCACATGAGCGTCAGTTACTGACCAGGGAGTCGCCTTCGCCACTGATGTTCCTCCAGATATCTACGCATTTCACCGCTACACCTGGAATTCCACTCCCCTCTCCAAAACTCTAGCCTGCCAGTTCTAAATGCAATTCC
+
<EFGFGGGGGGGGGGGGGGGGGGGGGGGGGGGGGGGGGGGGGGGGGFGGGGGGGGGGGGGGGGGGGGGGGGGGGGGGGGGGGGGGGGGGGFCEFGGGGGGGGGGGGGGGGGGCGGCGGFFGGGGGFFEGCEGGGGGGEGFFFCGGGGGGGGGEGEECDFFGGGGGGGCEDFGGFDGGGGFFGGGGGGGDGGGGFFCDFFGFGFGFFFGGGDDFFFFGDFB;B?FD4:G:?BFFFFB4?<?:127:0-:6?F?FF27::01:(5::>FFFBFF6<FF?7><
@M02352:288:000000000-CKWC8:1:1101:4956:16495 2:N:0:TAGCGCTC+TCTCTCCG
TAACCTTGCGGCCGTACTCCCCAGGCGGTCTACTTATCGCGTTAGCTTCGCTACTCACGGATTAAATCCACAAACAGCTAGTAGACAGCGTTTACGGTGTGGACTACCAGGGTATCTAATCCTGTTCGCTACCCACACTTTCGCACCTGAGCGTCAGTCTTTGGCCAGGGAGTCGCCTTCGCCACTGATGTTCCTCCAGATATCTACGCATTTCACCGCTACACCTGGAATTCCACTCCCCTCTCCAAGACTCTAGTCTGCCAGTTCTAAATGACCGTCC
+
GGGGGGGGGGGGGGGEFGGGGGGGFGGGGGGGGGGGG9FGGGGEGGGDGGGEGG8<FFGFGDGEFEAFG@FGFGGGGGGGFFGGGGGGGGGGGGGGGD+FGGGGGGGFFDGGG8FGGGGGDGGGGFFDEE+@FGGGGG8EFGGDG7+;9>FGGGGGGF;DEG9FGGGGGG5CCCDGGGGFFGGDD6EFGDED>E6<DFAFFGFG?F67DGA5CCFF?A@FBFFFFD?C?:4?FF<<2:7??<:7:1):?<BFFAA*4)9:2<>08<2-5:24<AF333:6
@M02352:288:000000000-CKWC8:1:1101:2154:16637 2:N:0:TAGCGCTC+TCTCTCCG
TAGTCTTGCGACCGTACTCCCCAGGCGGTGCGCTTAACGCGTTAGCTCCGGCACAGAAGGGGTCGAACCCTCCCACACCAAGCGCACATCGTTTACTGCTAGGACTACAGGGGTATCTAATCCCTTTCGCTACCCTAGCCTTCGAGCCTCAGCGTCAGTAAATGTCCAGTAACCTGCTTTCGCCATTGGTCTTCCTCTTGATATCTACGCATTTCACTGCTACACCAAGAATTCCAGTTACCTCTCCATTACTCTAGCATGGCAGTATCGAATGCAGTTTG
+
FGGGGGGGGGGGGEFGGGGGGGGCCEEEFGGEGGGGGGGGGGGGDGGGGGGGGGFGGFGGGDEGGDGGGGCGGGGGGGGGGGGDGGGGGGGGGGGGGGGGGGGGGGGGGGGGGGGGGGGGGFFFFGGGGGGGGGGGFGGGGGGGGGGGGGGGGGGGGGG;EFGGGGGGFGGGGFGGG<DFFCGGGGGGGGGGGFFFFFFGFGF>CFFGFGFGGFFFG?>?FFFFGG?FB@FF=FFFFF9AFA<A?F7<A>FBBFBF<AFAF1?:::4:4,(.504<FDB<)
@M02352:288:000000000-CKWC8:1:1101:16149:16656 2:N:0:TAGCGCTC+TCTCTCCG
CAATCTTGCGATCGTACTCCCCAGGTGGGACACTTATCACTTTCGCTTAGTCACTGAGATAAATCCCAACAACTAGTGTCCATCGTTTACGGCGTGGACTACCAGGGTATCTAATCCTGTTCGCTCCCCACGCTTTCGTCCATGAGCGTCAGTACATACGTAGTAGACTGCCTTCGCAATCGGTATTCTGTGTAATATCTATGCATTTCACCGCTACACTACACATTCTATCTACTTCCATATGACTCAAGTCAACCAGTATCAAAGGCAGTTCCATAGTT
+
GGGGGGGGGGCGFEFGGGGGGGGGGGGGGGGGGGGGGFGGGGGGGGGGGGGGGGGGGGGGGGGGGGFFGGGGGGGGGGGGGGGGGGGGGGD?FFGGGGGGGGGGGGEFGGGGGGGGGGGGGFGGGEGGGGGEGEFFGGGGGGGFFFGGGEGGGGGGGGGFGGGGGGFFGGGGGGGGDCDEFFCE7EGDFGGFFC9A9EFGFGFGFFFFGG848DBEGFB<EF@FGFEFFAC8A+9CCF8>EEFC39);@1354?)=;<:>)644<AFFFF<?>D=)9<8B<
@M02352:288:000000000-CKWC8:1:1101:28049:16657 2:N:0:TAGCGCTC+TCTCTCCG
TAGTCTTGCGACCGTACTCCCCAGGCGGTGCGCTTAACGCGTTAGCTCCGGCACAGAAGGGGTCGAACCCCCCCACACCAAGCGCACATCGTTTACTGCTAGGACTACAGGGGTATCTAATCCCTTTCGCTACCCTAGCCTTCGAGCCTCAGCGTCAGTAAATGTCCAGTAACCTGCTTTCGCCATTGGTCTTCCTCTCGATATCTACGCATTTCACTGCTACACCGAGAATTCCAGTTACCTCTCCATTACTCTAGCACGGCAGTCTCGAATGCAGTTTG
+
CGGGGGGGGGGGGGGGGGGGGGGGGGGGCCGGGGGGADGGGGGGGGGGGGGGGGGGGGGGGGGGGGDFFGGGGDGC:F8F@CBFGFFGGGGGGGGGGGGGAFC@3<,DFGGCGGGGFFGGBC;BFGGGGGGGGGGGGGG,?>,1><E4E>8CGGECEDGGCFGGGGGFGGGGGGGGGGGFF<CEGGGGGGGGGFFFAFFC?FFGD4*29E>GDF>?CFAB<8>=DF959D5F4=9>BF><A9ABBFF):>:44.6@AAFA>>;9><()<::3777:F)6-.
@M02352:288:000000000-CKWC8:1:1101:27230:16663 2:N:0:TAGCGCTC+TCTCTCCG
CAACCTTGCGGCCGTACTCCCCAGGCGGTAAACTTAGTGCGTTAGCTGAGCCACCCACGACTCCAGGTCACAGACGGCTAGTTGACATTGTCTACGGCGTGGACCACCAGGGTATCTACTCCTGTTTGCTCCCCACGCTTTCGTGCCTCAGTGTCAGTTTTTGACCAGGTAGCCGCCTTCGCCACTGATGTTCCTTCTAATTTCTACGCATTTCACCACAACACTGGAAATTTCAACAACACCAACAATAATCTAGTCTGCCAGTTCACAATGATACTCA
+
<F,=6EFGGECCBCFFFGGGGGGCE,@C++,9CFGGG6,C+@C6CFGF<<FGGGFGGC7C7CB,CE8CECC,5FF+:=>BFC,?5EEF,AC,CCBF7@C=:+8F,ABBFG:+6>,CDFAFD,3<3<D@FAD,BC<++++>>C:@D**+4,5,77,,7E,,,68*5,?8*?>,?:C)??CAA<GEGC6+>++1258)/*+:++++)1:*)*.*++7;@*4((04>7*(*4*8***--).(4((((.(44>4).))-*.-*)).4),6.:-)))).*)*).)
@M02352:288:000000000-CKWC8:1:1101:8925:16738 2:N:0:TAGCGCTC+TCTCTCCG
TAACCTTGCGGCCGTACTCCCCAGGCGGTCAACTTAGTGCGTTAGCTGCGCCACCCACGACTCAAGGTCCCAGACGGCTAGTTGACATCGTTTACGGCGTGGACTACCAGGGCATCTAATCCTGTTTGCTCCCCACGCTTTCGTGCCTCCGTGTCAGTATTTGTCCAGGTAGCCGCCTTCGCCACTGATGTTCCTTCCAATCTCTACGCCTTTCACCGCTACACTGGAAATTCCACTACCCTCTACAATACTCTAGGTTGCCAGTTCAAAATGCACTTCC
+
FFDFCGGDEGGGEGGEGGGGGGGEGFCE@FFFFGGG@EDFFFGGEGGGGGEEGG@@FE@=FCG8CFCCF9B,<,DF7@++F?FE?F<EEFF?A4ECFFGBFGEG,F<D8F:C+:,8E,8E9FA,>,@8EBFA>>DGGED>CGE,*@D+?,=;141;CF,,@<,52?9BF,=9CG:<DG:F>DG=8CFC?CFFFEF?<AFC876D)7A5D*)*29:FCE0(4;47*>75(*/6BF)4:74:?26:)-6)))548A)/)6*,2-604)-6)-.))./)0)83
@M02352:288:000000000-CKWC8:1:1101:7632:16740 2:N:0:TAGCGCTC+TCTCTCCG
TAATCTTGCGACCGTACTCCCCAGGCGGAATGCTTAATCCGTTAGGTGTGTCACCGAACAGTATACTGCCCGACGACTGGCATTCATCGTTTACGGTGTGGACTACCAGGGTATCTAATCCTGTTTGCTCCCCACACTTTCGTACCTCAGCGTCAGTATCGAGCCAGTGATCCCCCTTCGCCACTGGTGTTCCTCCAAATATCTACGAATTTCACCTCTACACTTGGAATTCCCCTCACCTCTCTCGAACTCAAGACCAGGAGTTTATAAGGCAGTTCCAG
+
9ED@<FGGG@@CFGGGGGGGGGGEG@FEGGG,EFGCFGGG7FGEGEG9FF,E<FE@:+7><BCCEFF<,9EEFFCFFGC@=<?<A@?9AFE<FA+?FGE:?9F=F8<,F+4FFGDFF9@,,E9FF<@;,EGFGGG73@8>AGDGFC,2,@6+@:;33,,5**36:,>DF<,5D,@73*A):*/4*,=C,/=@D*:3=)=F=GF><A5*/C)1;+);9A3;<+(1+05*)8)17*:(4(4120)())(,(48).5)*405110(4,)6)))),4(.8F4<2.
@M02352:288:000000000-CKWC8:1:1101:16741:16758 2:N:0:TAGCGCTC+TCTCTCCG
TAATCTTGCGACCGTACTCCCCAGGCGGAATGCTTAATCCGTTAGGTGTGTCACCGAACAGTATACTGCCCGACGACTGGCATTCATCGTTTACGGTGTGGACTACCAGGGTATCTAATCCTGTTCGCTCCCCACGCTTTCGTTCCTCAGCGTCAGTATCTGTCCAGGTGGCCGCCTTCGCCACTGATGTTCCTTCCAATCTCTACGCATTTCACCGCTACACTGGAAATTCCACCACCCTCTACAGTACTCTAGTTTGCCAGTTCAAAATGCAGTTCCAA
+
CFGGGGGGGGDGGGGGGGGGGGGGGGGGGGGGGGGGGGGGGGGGGGGGGGGGGGGGGGGGGGGGGGGGGGGGGGGGEGGGGGGGGGGGGGGGGGFGGGGGGGGGGGGGGGGGGGGGGGGGGGGGGFGGGGGGGGGGGGGGGGGGGGGGGFGGGGGGGGGFGGGGGGGGGDGGGGGDGGGFFGDGGFGGGGGGGEFFFFCGFGFGFF>CDGFGGFFFGFFFFFF44CBFAFFFFFFFFFF?::BAF<?FBFF<4)4@AF?BFA?D444:A)82>A?<FF<><
@M02352:288:000000000-CKWC8:1:1101:27772:16831 2:N:0:TAGCGCTC+TCTCTCCG
TAATCTTGCGACCGTACTCCCCAGGCGGTCTACTTAACGCGTTAGCTCCGAAAGCCACGGCTCAAGGCCACAACCTCCAAGTAGACATCGTTTACGGCGTGGACTACCAGGGTATCTAATCCTGTTTGCTCCCCACGCTTTCGCATCTGAGTGTCAGTGTCTGTCCAGGGGGCCGCCTTCGCCACTGGTATTCCTTCAGATCTCTACGCATTTCACCGCTACACCTGAAATTCTACCCCCCTCTACAGCACTCTAGTTCACCAGTTTCAAATTCAGTTCCG
+
GGGGGGGGGGGGGGGGGGGGGGGGGGGGEGGGGGGGGGGGGGGGGGGGGGGGGGGGGGGGGGGGGGGGGDGGGGGGGGGGGGGGGGGGGGGGFGGGGGGGGGGGGGFFGGGGGGGFGGGGGGGGGDGGGGGGGGGGGGGGGGGGGGE7AEEEGGGGGGGEFGGGGGGGFCGDEGGGGGGFFGGGGGDFGGFGGFFFFFFF=D6C)9?GGDDGFBFFFF>>BB<4>*5>B?FFFFA29?<B14::A9A??7<0:AF*.4@>D22092-4)6:-))0)1)6:(
@M02352:288:000000000-CKWC8:1:1101:10440:16952 2:N:0:TAGCGCTC+TCTCTCCG
TAACCTTGCGGCCGTACTCCCCAGGCGGTCAACTTAGTGCGTTAGCTGCGCCACTCACGTCTCAAGGACACAAACGGCTAGTTGACATCGTTTACGGCGTGGACTACCAGGGTATCTAATCCTGTTCGCTCCCCACGCTTTCGTTCCTCAGCGTCAGTATCTGTCCAGGTGGCCGCCTTCGCCACTGATGTTCCTTCCAATCTCTACGCATTTCACCGCTACACTGGAAATTCCACCACCCTCTACAGTACTCTAGTTTGCCAGTTCAAAATGCAGTTCCA
+
FGGGGGGGGGGGGGGGGGGGGGGGGGGGCFGGGGGGGGGGGGGGGGGGGGGGGGFGGGGGGGGGGGGGGGGGGGGGGGGGGGGGGGGGGGGGGGGGGGGGGGGGGGGGFGGGGGGGGGGGGGGGGGFEGEGGGGGGGGDGGGGGGGGFGFDCCCGGGGGGGGGGGGGGGGGGGG<DGG4FFGGGGGFGGGFGGFFFFFFGFGAFFFFFGCEGGFFFGBFFFFFFGGFGFFFFFF9A(,3(48??<AA:4<DBFBA=ABF9<D9?D<A<AA228AF2=))6)
@M02352:288:000000000-CKWC8:1:1101:2238:16959 2:N:0:TAGCGCTC+TCTCTCCG
AGTCTTGCGACCGTACTCCCCCGGCGGTGCGCTTAACGCGTTAGCTCCGGCACAGAAGGGGTCGAACCCTCCCACACCAAGCGCACATCGTTTACTGCAAGGACTACAGGGGTATCTAATCCCTTTCGCTACCCTAGTCTTCGAGCCTCAGCGTCAGTAAATGTCCAGTAACCTGCTTTCGCCATTGGTCTTCCTCTCAATATCTACGCATTTCACTGCTACACTGAGAATTCCAGTTACCTCCCCATTACTCTAGCATGGCAGTATCGAATGAAGCTTT
+
,,C,EA<FE7CCCF<BFAFCE++@@CEFCEFEGF@@FCE@FEECGF,ECEEBF<F<<EFGGGDCCEG>F<FECDECFEFFGG7@:7F<==3FFCA9<>,CC@F,@C88BFE7FDEGACBF:B,DCC=BEGEGF,D,1,5D@?1*2=)0=CFGCG=CGEF?<<BFG9FFFGGGGGGDGGFFD5577=?@:+@C7?B97@76:*:4FFGGDEDDFB4E4<<<FA*2:>*4*96B?9946<9A4.2(,48:B)646)=<4*621:B64A)40(3>(*)*).))
@M02352:288:000000000-CKWC8:1:1101:8977:17008 2:N:0:TAGCGCTC+TCTCTCCG
TAATCTTGCGACCGTACTCCCCAGGCGGAGAGCTTAATGCGTTAGCTGCGTCACCTACAAGCATGCTTGCAGACAACTAGCTCTCATCGTTTACGGTGTGGACTACCAGGGTATCTAATCCTGTTTGCTCCCCACACTTTCGTGCCTCAGCGTCAGTATCTGTCCAGTAAGCCGCCTTCGCCTCTGGTGTTCCTCCTAATATCTACGAATTTCACCTCTACACTAGGAATTCCACTTACCTCTCCAGAACTCTAGACTGATAGTTTCAAATGCAGTTCCGG
+
FFGGGGGGGGGGGGGGGGGGGGGECFE@CFGGGGGGGGGGDGGGGGGGGFBFGGGGGGGGGFF9FGGGGGGGGGGGGGGGGGGGGGGGGGGGGGGGGGGGGGFFGGGAEFEEFDGEFGGGFGGGGGGFEGGGGGGEGGGGGGGGGFGGGFGGEDGGGGGGGCFGGDFGFGGGFGGGC;CFFGGGCFFACG=FFEFFDF=FFFFCEFFGCFFFGFCB9;3=EF@FFG8FFA4AFFFE<CA@;EE?(6:7?:9<DBFFF4:DFF<A9<AAF26)))96=<4:>
@M02352:288:000000000-CKWC8:1:1101:6945:17029 2:N:0:TAGCGCTC+TCTCTCCG
TAGTCTTGCGACCGTACTCCCCAGGCGGTGCGCTTAACGCGTTAGCTCCGGCACAGGAGGGGTCGAACCCTCCCACACCAAGCGCACATCGTTTACTGCTAGGACTACAGGGGTATCTAATCCCTTTCGCTACCCTAGCCTTCGAGCCTCAGCGTCAGTAAATGTCCAGTAACCTGCTTTCGCCATTGGTCTTCCTCTTGATATCTACGCATTTCACTGCTACACCAAGAATTCCAGTTCCCTCTCCATTACTCTAGCATGGCAGTATCGAATGCAGTTTG
+
FGGGGGGGGGGGGGGGGGGGGGGGGGGGEGGGGGGGGGGGGGGGGGGGGGGGGGGFFF:FGGGGGGFGGGGGGGGGGGGGGGGGGGGGGGGGGGGGGGGGDFGGGGGGGGGGGG>FGCFGGGGGGGGGGGEGGGGGC>FCCFCGCFGGGGGGFEGGGEF;;FGGGGFFGGGGGGGGGGGFFDGGGGFGGGGDFFFFFF47AFACE+@CFCEGGFB*2/5>>FF?FFBGF4:@4=>B9A<)68ABFFFFFFADFABF2<=AA?F???<24::<4>F<FBDF)
@M02352:288:000000000-CKWC8:1:1101:22009:17055 2:N:0:TAGCGCTC+TCTCTCCG
TAACCTTGCGGCCGTACTCCCCAGGCGGTCTACTTATCGCGTTAGCTTCGCTACTCACGGCTTAAAGCCACAAACAGCTAGTAGACAGCGTTTACGGTGTGGACTACCAGGGTATCTAATCCTGTTTGCTCCCCACGCTTTCGCATCTGAGTGTCAGTGTCTGTCCAGGGGGCCGCCTTCGCCACTGGTATTCCTTCAGATCTCTACGCATTTCACCGCTACACCTGAAATTCTACCCCCCTCTACAGCACTCTAGTTCACCAGTTTCAAATGCAGTTCCG
+
CFGGGGGGGDGGGGGGGGGGGGGGGGGGGGGGGGGGGGGGGGGGGGGGGGEFGGGGGGGGGGGGGGGGGGGGGGFGGGGGGGGGGGGGGGGGGGGGGGGGGGGGGGGGGFGGGDFGGGGGGGGGGGGGGGGGGGFGBEGGGGCEGEGFGGFGGGGGGGGFGGGGGGGGG7BCEGGGGGGFFGGGDGGGGGFFFFFEFFFGFGFGFFFGGGFGGFFFGFF>BFFFGGFGFFFFF6<<A?B>>9:FFB4??3877A29<<F<<B26)66A<DFAD>=9FAAA(
@M02352:288:000000000-CKWC8:1:1101:11131:17074 2:N:0:TAGCGCTC+TCTCTCCG
TAACCTTGCGGCCGTACTCCCCAGGCGGTCAACTTAGTGCGTTAGCTGCGCCACCCACGACTCAAGGTCACAGACGGCTAGTTGACATCGTTTACGGCGTGGACTACCAGGGTATCTAATCCTGTTTGCTCCCCACGCTTTCGTGCCTCAGTGTCAGTATTTGTCCAGGTAGCCGCCTTCGCCACTGATGTTCCTTCCAATCTCTACGCATTTCACCGCTACACTGGAAATTCCACTACCCTCTACAATACTCTAGTTTGCCAGTTCAAAATGCAGTTCC
+
GGGGGGGGGGGGGGGGGGGGGGGGGGGGGGGGGGGGGGGGGGGGGGGGGGGGGGGGGGGGGGGGGGGGGGGGGGGGGGGGGGGGGGGGGGGGGGGEEGFGGGGGGGGGGGGGGGGGGGGGGGGGGGGGGGGGGGGGGGGGGGGGGGGGGGGGGGGGGGGGGGFGGGGGGGG?FGDGGGGF>GGGGGFFGGGGGEFFFFFFFGFGFAF<DCEGGFEFGF969E?FCG:F?FFFFFF<A?FFFFFF7>><B>DA7ADFFFFFBAB0:AFFFADFFD*)9<<A
@M02352:288:000000000-CKWC8:1:1101:4891:17121 2:N:0:TAGCGCTC+TCTCTCCG
TAACCTTGCGGCCGTACTCCCCAGGCGGTCTACTTATCGCGTTAGCTTCGCTACTCACGACTTAAAGTCACAAACAGCTAGTAGACAGCGTTTACGGTGTGGACTACCAGGGTATCTAATCCTGTTCGCTACCCACACTTTCGCACATGAGCGTCAGTCTTTGGCCAGGGAGTCGCCTTCGCCACTGATGTTCCTCCAGATATCTACGCATTTCACCGCTACACCTGGAATTCCACTCCCCTCTCCAAGACTCTAGTCTGCCAGTTCTAAATGACCGTCC
+
GGGEFGGGGGDGGGGGGFGGGGGGGGGGGGGGGGGFFGFGGGGGGGGGGGGGGGGFGGCFCEGGEAEEFFGGGGGGGGGGGF?9BFGGGGGGGGGGGGGCEEFFGFGGGGGGGGGGGGDCFDFGGGGGGGCGGGFGGGGGGGGGGGGGDEFGGGEGCFFGFGGGFFFFFCFGGGGGGGGFFGD=CFG9FEFGGC@EDAFDFC7@?FFGGEFGCFEFFB@FBEFFCCB7:)=6@FAD4:BBF::3<:>2338ABD9@<AB29?B:D>BDFB9AA<FF3::6
@M02352:288:000000000-CKWC8:1:1101:17737:17156 2:N:0:TAGCGCTC+TCTCTCCG
TAATCTTGCGACCGTACTCCCCAGGCGGTCTACTTAACGCGTTAGCTCCGAAAGCCACGGCTCAAGGCCACAACCTCCAAGTAGACATCGTTTACGGCGTGGACTACCAGGGTATCTAATCCTGTTTGCTCCCCACGCTTTCGCATCTGAGTGTCAGTGTCTGTCCAGGGGGCCGCCTTCGCCACTGGTATTCCTTCAGATCTCTACGCATTTCACCGCTACACCTGAATTTCTACCCCCCTCTACAGCTCTCTATTTCACCCGTTTCAAATGCAGTTCC
+
FGGFGGGGGGGGGGEGGGGGGGGGGGGGGEGFGGGGFFGGGGGGCGGFFGGGG=FFGGGGGGEGGGGCF<FGFGDEGGGGGGGGGG<EFEGGGGGGGGEGGGGGGGGGGFGE<FGGFEGGGCFGGGGGG;8>FGCC@:;EGCECG@CGD;DFFGG?FF,D9FFG,FEFGDE>CED3DCDA:CCGD?FC9@CGGCFFA7@>=FFF<*/11:>CFF2=CD>01>)?F0272*/9662<96?>FF8:))-5:).-,4.*).*).-(,-7:?64)-).94=6A9
@M02352:288:000000000-CKWC8:1:1101:23354:17204 2:N:0:TAGCGCTC+TCTCTCCG
TAACCTTGCGGCCGTACTCCCCAGGCGGTCAACTTAGTGCGTTAGCTGCGCCACCCACGACTCAAGGTCACAGACGGCTAGTTGACATCGTTTACGGCGTGGACTACCAGGGTATCTAATCCTGTTTGCTCCCCACGCTTTCGTGCCTCAGTGTCAGTATTTGTCCAGGTAGCCGCCTTCGCCACTGATGTTCCTTCCAATCTCTACGCATTTCACCGCTACACTGGACATTCCACTACCCTCTACAATACTCTAGTTTGCCAGTTCAAAATGCAGTTCC
+
FGGGGGGGGGGGGGGGGGGGGGGGGGGGEGGGGGGGGGGGGGGGGGGGGGGGGGGGGGGGGGGFGGGGGGGGGGGGGGGGGGGGGGGGGGGGGGGGGGGGGGGGGGGGGGGGGGFGGGGGGGGGGGGGGGGGGGGGGGGGGGGGGGGGGGFGFGGGGGGGGGFGGGGG6,?CFGGDGGGFFGGGGFGGGGGGGCFFFFF>FGFGFFFGGGFGGFFFGFFF>:>FCC7F(<FBF464A2?FFF:1<AD)6<?FFFF?AAF9:>A2>4ADA2<AFFF9F4<A
@M02352:288:000000000-CKWC8:1:1101:8029:17206 2:N:0:TAGCGCTC+TCTCTCCG
TAACCTTGCGGCCGTACTCCCCAGGCGGTCAACTTAGTGCGTTAGCTGCGCCACCCACGACTCAAGGTCACAGACGGCTAGTTGACATCGTTTACGGCGTGGACTACCAGGGTATCTAATCCTGTTTGCTCCCCACGCTTTCGTGCCTCAGTGTCAGTATTTGTCCAGGTAGCCGCCTTCGCCACTGATGTTCCTTCCAATCTCTACGCATTTCACCGCTACACTGGAAATTCCACTACCCTCTACAATACCCTAGTTTGCCAGTTCCAAATGCAGTTCC
+
GGGGGGGGGGGGGGGGGGGGGGGGGGGGGGGGGGGGGGGGGGGGGGGGGGGGGGGGGGGGGGGGGGGGGGGGGGGGGGGGGGGCGGGGGGGGGGGGGGGGGGGGGGGGGGGGGGGGGGGGGGGGGGGGGGGGGGGGGGGGGGGGFGGGGGFGGGGGFCCGGGGGDGGGGGGGGGGGGGGFFGGGGGGEFF+;@?FFEFFGFGFGFFF*9*.>FACFGBF9>EFFFCBGBF?FF69<>>0383?2<4)8ABF)(.4).5@<A>4),:4):<<>)594=AF<
@M02352:288:000000000-CKWC8:1:1101:18643:17254 2:N:0:TAGCGCTC+TCTCTCCG
TAGTCTTGCGACCGTACTCCCCAGGCGGTGCGCTTAACGCGTTAGCTCCGGCACAGAAGGGGTCGAACCCTCCCACACCAAGCGCACATCGTTTACTGCTAGGACTACAGGGGTATCTAATCCCTTTCGCTACCCTAGCCTTCGAGCCTCAGCGTCAGTAAATGTCCAGTAACCTGCTTTCGCCATTGGTCTTCCTCTCAATATCTACGCATTTCACTGCTACACTGAGAATTCCAGTTACCTCTCCATTACTCTAGCATGGCAGTATCGAATGCAGTTT
+
FGGGFGGGGGGGGGGGGGGGGGGGGGGGGGGGGGGGGGGGGGGGGGGGGGGGGGGGGGGGGGGGGGGGGGGGGFGGGGGGGGGGGGGGGGGGGGGGGGGGGGGGGGGGGGGGGGGGGGFGGGGGGGGGGGGGGGGGGGGGFGGGGGGGGGGGGGGGGGGGGGGGGGGGGGGGGGGGDGGFFGGGGGGGGFFFGFFFFFFGFGFGFCFGGGBDGFFFGFFFBFFFFGBGD4@FFFDFFBFFFFFFFFFFFFFFFFFFFF?BFB???14)6::B44*4@ABF
@M02352:288:000000000-CKWC8:1:1101:7468:17278 2:N:0:TAGCGCTC+TCTCTCCG
TAGTCTTGCGACCGTACTCCCCAGGCGGTGCGCTTAACGCGTTAGCTCCGGCACAGAAGGGGTCGAACCCTCCCACACCAAGCGCACATCGTTTACTGCTAGGACTACAGGGGTATCTAATCCCTTTCGCTACCCTAGCCTTCGAGCCTCAGCGTCAGTAAATGTCCAGTAACCTGCTTTCGCCATTGGTCTTCCTCTCAATATCTACGCATTTCACTGCTACACTGAGAATTCCAGTTACCTCTCCATTACTCTAGCATGGCAGTATCGAATGCAGTTT
+
9FGFGGGGGGGGGGGGGGGGGGGGGFGGFGGGGGGGFFGGGGGGGGGGGGGGGGFGGGGGGGGGGGGGGGCEGGGGGGF7@FFGGEGGFGGGGGGGGGGGGGGGGGFGGGGGGFFEGGGGGGGGGGGGGGGGGGGGGGGGGGGGGGGDGGGGGGGG5EGGEGGG@GGGGGFGFGGGGCCCFGGGDGGGGGGGGFAEE+=78FFGFFAFGGFGGFFFGFA<<FDFGG?F0B@FFFFFFD<AAFFF27?FF>ABBF<@>A?B<:B0:<95A0:17:=>89>.
@M02352:288:000000000-CKWC8:1:1101:20616:17279 2:N:0:TAGCGCTC+TCTCTCCG
TAACCTTGCGGCCGTACTCCCCAGGCGGTCAACTTAGTGCGTTAGCTGCGCCACCCACGACTCAAGGTCACAGACGGCTAGTTGACATCGTTTACGGCGTGGACTACCAGGGTATCTAATCCTGTTTGCTCCCCACGCTTTCGTGCCTCAGTGTCAGTATTTGTCCAGGTAGCCGCCTTCGCCACTGATGTTCCTTCCAATCTCTACGCATTTCACCGCTACACTGGAAATTCCACTACCCTCTACAATACTCTAGTTTGCCAGTTCAAAATGCAGTTCC
+
GGGGGGGFGGDGGGGGGG9EFGGGGCFEEEGFGGGGGGGGGGGGGGGGGGGGGGGGGGGGGGGGGGGGGGGDGGGGGGGGGGGGGGGGGGGGGGGDEGGGGGGGGGGFFGGGGFGCF9FFGGG9FGGCFGGGFEFGGGGGGGGGGGGGGGFFGGFFGGEGGGGG;9@DFFCGGGGGDGC65CEGGGFGF:;;FCFCEAA7@CFGFFFCDGFGFFEFGF90;@7FFFBF?BFF?F<<<2:B?<?72:A2AA?A?FF?>>=44<A??9ABAD2<<AF9@2)6
@M02352:288:000000000-CKWC8:1:1101:7169:17304 2:N:0:TAGCGCTC+TCTCTCCG
CATTCTTGCGAACGTACTCCCCAGGTGGGATACTTATCACTTTCGCTTAGCCACTCAGCCTTACGGCCGAACAGCTAGTATCCATCGTTTACGGCGTGGACTACCAGGGTATCTAATCCTGTTCGCTCCCCACGCTTTCGTCCATCAGCGTCAGTATATTGTTAGTGATCTGCCTTCGCAATCGGTATTCCATGTAATCTCTAAGCATTTCACCGCTACACTACATATTCTAACCACTTCACAATAACTCAAGACTAACAGTTTCAAAGGCAATTCCACAA
+
GGGGGGGGGGG7FFGGGGGGGGGGGGDFGGGGGGGGGGGGGGGGGGGGGGGGGGGGGGGGGGGGGGGGGGGGGGGGGGGGFGGGGGGGFGGFGGGGGGGGGGGGGGGGGFGGGGGGGGGGGGGGGGECGGGGGDGGGGGGFEGGGGGGGGGGGGGGGGGFCGGGGGGGGGG9FGGGGGDDFGGGGGGGGGGGGFFFFFFFFGFGCFAGDCFGGF@EEA9<1@8FF7<F<8+ACFFFFEFFFFFF)4244<7:<<BFF?FFA<B26)<>>(41(.=:@ADF(
@M02352:288:000000000-CKWC8:1:1101:14285:17332 2:N:0:TAGCGCTC+TCTCTCCG
TAACCTTGCGGCCGTACTCCCCAGGCGGTCAACTTAGTGCGTTAGCTGCGCCACCCACGACTCAAGGTCACAGACGGCTAGTTGACATCGTTTACGGCGTGGACTACCAGGGTATCTAATCCTGTTTGCTCCCCACGCTTTCGTGCCTCAGTGTCAGTATTTGTCCAGGTAGCCGCCTTCGCCACTGATGTTCCTTCCAATCTCTACGCATTTCACCGACACACTGGAAATTCCACTACCCTCTCCAATACTCTAGTTTGCCAGTTCAAAATGCACTTCC
+
F,FGFDGFDGDGDGGEGGFFF@<,DF>:@:CEGFF<FGFG7FFGGGEFGGGFGEF7FGE+@CGF8D@EFFGGGGGGGCEEGFDFGGGGGEDFGGGG:FEGGGGGGGFGGGEF<CFFGGGFFGGGGGGFG9=@CFGGGGGGGGGG>8>FCC6,?CF7AF<B9<EE;F,DCA,,8:CGG<DA4C57>FFF?FEC>CCE9F=7;;87);A5<55CCA?FF)((-58B>GFG?4=*6*.4<0>((.4((.)(624>?547)6=A249:?AA)-6).8)9)9)22
@M02352:288:000000000-CKWC8:1:1101:6595:17341 2:N:0:TAGCGCTC+TCTCTCCG
TAACCTTGCGGCCGTACTCCCCAGGCGGTCTACTTATCGCGTTAGCTTCGCTACTCACGGCTTAAAGCCACAAACAGCTAGTAGACAGCGTTTACGGTGTGGACTACCAGGGTATCTAATCCTGTTCGCTACCCACACTTTCGCACATGAGCGTCAGTCTTTGGCCAGGGAGTCGCCTTCGCCACTGATGTTCCTCCAGATATCTACGCATTTCACCGCTACCCCTGGAATTCCACTCCCCTCTCCAAGACTCTAGTCTGCACGTTCTAAATGACCATCC
+
CFGGGGGGGGEGGDGDGGGGGGGGGGGDGEGGCGGGGFFGEGGCFGGGGGGGGGGGGFGGGGDGGGGGGFGGFG8FGGGFFFGGGGGFCEFFGGGGCFFGEGGGGGGGGFGGGGGGGGGGAFGGGDFGD@==FGGGCGCGGGGGGGGGEB8EEEGGGGDCEGGGGGFF5FFCCF<DGCCF)CE*:+69;+3;;CA<@FF7;F8FCFFCCC:DGFFFGBFB>5()99,1(99<@FBA).4<0(4(4?BF?0:-344*567:<4(44:7<ABAA<9B:F)(4
@M02352:288:000000000-CKWC8:1:1101:4095:17401 2:N:0:TAGCGCTC+TCTCTCCG
AACCTTGCGGCCGTACTCCCCAGGCGGTCAACTTAGTGCGTTAGCTGCGCCACCCACGACTCAAGGTCACAGACGGCTAGTTGACATCGTTTACGGCGTGGACTACCAGGGTATCTAATCCTGTTTGCTCCCCACGCTTTCGTGCCTCAGTGTCAGTATTTGTCCAGGTAGCCGCCTTCGCCACTGATGTTCCTTCCAATCTCTACGCATTTCACCGCTACACTGGAAATTCCACTACCCTCTACAATACTCTAGTTTGCCAGTTCAAAATGCAGTTCCCA
+
FFGGGGGGGGGGGGGGGGGGGGGFFGEGGGGGGGGFGGGGGGGGGGGGGGGGGGGGGGGGGGGGGGGGGGGGGGGGGGGGGGGGGGGGGFGGGGGGGGGGGGGGGGGGGGGGGGGGGGGGFGGGGGGGGGGGGGGGGGGGGGGGGGGGGGAFGGGGGGGGGGGGGGGGGFFGGGGGGGGFFGEGGG?FGGGGGFFFFFFGFGFGFFFGDGEGGFFFEEF9BFBFGD?G>FFFFFAFBB?FFFFFAF?F2:A?FFFFFBF9AF?FADFF92<)<2=AFF<>)
@M02352:288:000000000-CKWC8:1:1101:10411:17410 2:N:0:TAGCGCTC+TCTCTCCG
TAACCTTGCGGCCGTACTCCCCAGGCGGTCAACTTAGTGCGTTAGCTGCGCCACCCACGACTCAAGGTCACAGACGGCTAGTTGACATCGTTTACGGCGTGGACTACCAGGGTATCTAATCCTGTTTGCTCCCCACGCTTTCGTGCCTCAGTGTCAGTATTTGTCCAGGTAGCCGCCTTCGCCACTGATGTTCCTTCCAATCTCTACGCATTTCACCGCTACACTGGAAATTCCACTACCCTCTACAATACTCTAGTTTGCCAGTTCAAAATGCAGTTCC
+
GFGGGGGGGGGGGGGGGGGGGGGGGGEGGGGGGGGGGGGGGGGGGGGGGGGGGGGGGGGGGGGGGGGGGGGGGGGGGGGGGGGGGGGGGGGGGGGGGGGGGGGGGGGGGGGGGGGGGGGGGGGGGGGGGGGGGGGGGGGGGGGGGGGFGGGGGGGGGGGGGGGGGGGDGGGGGGGGGGGFFGGGGGGGGGGGGFFFFFFGFGFFEFFGGGFGGFEFGFF>FFFFFG?D?6FFFFFBA?BFF<?FFFF2<B?A?FA=ADFF>BB7>AFFA97AFFFFFFFA
@M02352:288:000000000-CKWC8:1:1101:27894:17504 2:N:0:TAGCGCTC+TCTCTCCG
TAACCTTGCGACCGTACTCCCCAGGTGGGATACTTATCACTTTCGCTTAGTCACTGAGTCGAAACCCAACAACTAGAATCCATCGTTTACGGCGTGGACTACCAGGGTATCTAATCCTGTTCGCTCCCCACGCTTTCGTCCATGAGCGTCAGTATATACGTAGTAGACTGCCTTCGCAATCGGTATTCTAAGTAATATCTATGCATTTCACCGCTACACTACTTATTCTATCTACTTCCGTATAACTCAAGTCAACCAGTATCAAAGGCAGTTCCATCGTT
+
GFGGGGGGGGGGGGGGGGGGGGGGGFGGGGGGGGGGGGGGGGGGGGGGEGGGGGGGGGGGGDGGGGGDGGGGGGGGGGGGGGGGGGGGGDGGGGGGDCGGGGGGGGDGGGGGGGGGGGGGGGGGGGGGGGGGGGGFGGGGGGGGGGGGGGGEGGGGGGGGGGGGFGGGGGGGGGGGGGGFFGGGGFGGGGFGCCCEFFFGFGFGFFFGGGFGGF@FGFFFFFFFFGFGCFFFFFFFFFE@FFDFAAAFFF?A<ADFBB@9AABA<)43?B:BFFF<FF:??
@M02352:288:000000000-CKWC8:1:1101:4535:17533 2:N:0:TAGCGCTC+TCTCTCCG
TAACCTTGCGGCCGTACTCCCCAGGCGGTCTACTTATCGCGTTAGCTTCGCTACTCACGGCTTAAAGCCACAAACAGCTAGTAGACAGCGTTTACGGTGTGGACTACCAGGGTATCTAATCCTGTTCGCTACCCACACTTTCGCACATGAGCGTCAGTCTTTGGCCAGGGAGTCGCCTTCGCCACTGATGTTCCTCCAGATATCTACGCATTTCACCGCTACACCTGGAATTCCACTCCCCTCTCCAAGAATCTAGTCTGCCAGTTCTAAATGACCATCC
+
9F@FFFGGGGGGGGFGGGGGGGGGGGGGFCFGGGGGGGGGGGGGGGGGGGGGGGEFGGGGGGGGGGGGGFGGGGGGEFFGGFGFFGGFGGEGG@C?FFGGGGGGGGGGGFGGGGAFACFFFFFGGGGGGGGGGGGC+@,;FGD>E7CFF98FEEEEE,?>FGGGGGGGGEF8=E8)9/9A:CGGG66A+99CGFAEDF;;=CCFCFFGG58<CA?CGB>>,<?F590D??*?=BDFA10141814?FF78().-<*-)/-))4))6:ABF2))6=0).(,
@M02352:288:000000000-CKWC8:1:1101:27058:17650 2:N:0:TAGCGCTC+TCTCTCCG
CAGTCTTGCGACCGTACTCCCCAGGTGGGATACTTATCACTTTCGCTTAGTCACTGAGCTAATGCCCAACAACTAGTATCCATCGTTTACGGCGTGGACTACCAGGGTATCTAATCCTGTTCGCTCCCCACGCTTTCGTCCATGAGCGTCAGTATATACGTAGTAGACTGCCTTCGCAATCGGTATTCTAAGTAATATCTATGCATTTCACCGCTACACTACTTATTCTATCTACTTCCGTATAACTCAAGTCAACCAGTATCAAAGGCAGTTCCATAGTT
+
GGGGGGGGGGGGEFGGGGGGGGGGGGGGGGGGGGGGGGGGGGGGGGGGGGGGGGGGGGGGGGGGGGGGGGGGGGGGGGGGGGGGGGGGGGGGGGGGGGGGGGGGGGGGGGGGGGGGGGGGGFFGGGGFGGGGGGGGGGGDGGGCEGGGGGGGGGGGGGGFGGDEFGGGGFGGGGGGGGGEFDEECFGGGGCGGFFEFFFGFGFGFFFFB:8FGFFFGF@9;44ACF37?CFFFFFFFEE?E@DFFFCEE8?FFFBFB?FDBA2)6442:B?FA>4:64:FD
@M02352:288:000000000-CKWC8:1:1101:15657:17699 2:N:0:TAGCGCTC+TCTCTCCG
TAGTCTTGCGACCGTACTCCCCAGGCGGTGCGCTTAACGCGTTAGCTCCGGCACAGAAGGGGTCGAACCCTCCCACACCAAGCGCACATCGTTTACTGCTAGGACTACAGGGGTATCTAATCCCTTTCGCTACCCTAGCCTTCGAGCCTCAGCGTCAGTAAATGTCCAGTAACCTGCTTTCGCCATTGGTCTTCCTCTCAATATCTACGCATTTCACTGCTACACTGAGAATTCCAGTTACCTCTCCATTACTCTAGCATGGCAGTATCGAATGCAGTTT
+
9FGEAFGGGG+FFGGGGGGGGGGGGGDGFCBFFGGGGGGGGGGGGGGFFGGGGGGGGGGGEGGGG>FFFGFF@FGGGGGGGGGGCEGGGGGGGGGGGGGFFGGGGGGGGFGGGGGGGGGGGGDFGGGFGGEGGGGGGGGCFGGGGGGGGGGGGGGEGGGGGGGGGGGDGGFGGGGGGGGF68ECDGFGGFCDGFFFFAFGFGFGFFFCFEF3*=AFCFDFFF94C*4::=FF@F>4))6<>6.-5:B<:)6<2>9FF>FA704:BF>A>618):F4F9<A
@M02352:288:000000000-CKWC8:1:1101:28400:17702 2:N:0:TAGCGCTC+TCTCTCCG
TAATCTTGCGACCGTACTCCCCAGGCGGTCAACTTAGTGCGTTAGCTGCGCCACTCACGTCTCAAGGACACAAACGGCTAGTTGACATCGTTTACGGCGTGGACTACCAGGGTATCTAATCCTGTTCGCTCCCCACGCTTTCGTTCCTCAGCGTCAGTATCTGTCCAGGTGGCCGCCTTCGCCACTGATGTTCCTTCCAATCTCTACGCATTTCACCGCTACACTGGAAATTCCACCACCCTCTACAGTACTCTAGTTTGCCAGTTCAAAATGCAGTTCC
+
GGGGFGGGGGDGFEGGGGGGGGGGGGGGGGGGGGGGGGGGGGGGGGGGGGGGGGGGGGGFGFGGGGGGGGGGGGGGGGGGGGGGGGGGGGGGGGGGGGGGGGGGFGGFGGGGFGGFGGGGGGGGGGGGGGGGGGGGGGGGGGGGGGFGGGGGGGGGGGGGGGGGGCEGG@FGGGGGGGDF>G5CDCGG9CFFG?FFFFFCFGFGFFFFGGFGGFFFC>;F>FFFGGFGFFFFFFAB7?F?03:?AFDFFFAAB9.7<AFFF>AFFFFFF9<2<4?<F>FA
@M02352:288:000000000-CKWC8:1:1101:22530:17703 2:N:0:TAGCGCTC+TCTCTCCG
TAATCTTGCGACCGTACTCCCCAGGCGGTCTACTTAACGCGTTAGCTCCGAAAGCCACGGCTCAAGGCCACAACCTCCAAGTAGACATCGTTTACGGCGTGGACTACCAGGGTATCTAATCCTGTTTGCTCCCCACGCTTTCGCATCTGAGTGTCAGTGTCTGTCCAGGGGGCCGCCTTCGCCACTGGTATTCCTTAAGATCTCTACGCATTTGACCGCTACACCTGAGATTCTACCCCCCTCTACAGGCCTCTATTTCACCAGTTTCGCATGCCGTTCG
+
@,FAAEC6;FCCCFGGCGGGGFG:,@::CFCEFGGFCFFC+F6CFF<EGGC:FFC6EF@+>CFG,,AE<<AFEGEDFFGEG<FDGGGFC=A=DF,?:@EFFGEDGCGCCF:BCFA,@@<F,CFFGGG@G;@>FFFEE>8EBCCE5BC@7D9@AE::FE;@DFGFGGFFGEDG5:5CCD*83CGEG++<<9C+:/1))+82@D4:47=CCCDG794BC503(8?F4025(9**9*45),4(11:1)6))((-)4>3*-69:6),4)-)-((((-))()(4,
@M02352:288:000000000-CKWC8:1:1101:22513:17715 2:N:0:TAGCGCTC+TCTCTCCG
TAATCTTGCGACCGTACTCCCCAGGCGGTCTACTTAACGCGTTAGCTCCGAAAGCCACGGCTCAAGGCCACAACCTCCAAGTAGACATCGTTTACGGCGTGGACTACCAGGGTATCTAATCCTGTTTGCTCCCCACGCTTTCGCATCTGAGTGTCAGTGTCTGTCCAGGGGGCCGCCTTCGCCACTGGTATTCCTTCAGATCTCTACGCATTTGACCGCTACACCTGAAATTCTACCCCCCTCTACAGCACTCTAGTTCACCAGTTTCCAATGCCGTTCC
+
FFEGGGGGGGGGGGGGGGGGGGGGGGGGGGGGGGGGG<FGGGGGGGGGGGFEDFFGGGGGGGGGF=FFFGGGCFEFGGGGG?FFFGFGGEGGGGGEDGEFGGCGEGGGGGGGCGGGG9FDDFFDFGGGGFGGGGGGEEGEGGGGGCECF;DCA:DFC9,6@FGGGGGGCCGGGGGGGGGFFGGGGGGGGGCGGFFFFFF**01*)9@FGGFGGFAFGFBFBFFFFGBF0BFF7*64<3<>F>F08A))41:?B))1.4@AFF?0)6.-)-.:0()(.248
@M02352:288:000000000-CKWC8:1:1101:9105:17739 2:N:0:TAGCGCTC+TCTCTCCG
TAACCTTGCGGCCGTACTCCCCAGGCGGTCAACTTAGTGCGTTAGCTGCGCCACCCACGACTCAAGGTCACAGACGGCTAGTTGACATCGTTTACGGCGTGGACTACCAGGGTATCTAATCCTGTTTGCTCCCCACGCTTTCGTGCCTCAGTGTCAGTATTTGTCCAGGTAGCCGCCTTCGCCACTGATGTTCCTTCCAATCTCTACGCATTTCACCGCTACACTGGAAATTCCACTACCCTCTACAATACTCTAGTTTGCCAGTTCAAAATGCAGTTCC
+
CF<FFGGGGGGGGGGGGFGG8CGGGGGGCFGGGGGGGGGGGGGGGGGGGGGGGGGGGGGEGGGFFFFEFGGFFGGGGGGGGGGCFFGGGGGGGGGGGFGFGGDGGFFG8BFGGGGGGGFGGGGGFFC8CFGGGGGGGGGDGGGGGGF@F,DFCCFGGFFGGFGFFFGGGC>CGGDGGDDFFC:CDGCEGGGGGEFEFFC7@F=7?AFGGGEGGFCFF309>FFFDC?::=F4=@9<<B??<?B<<A>2)92434)*667993424)6AFA<AB>8)=4>4
@M02352:288:000000000-CKWC8:1:1101:16449:17765 2:N:0:TAGCGCTC+TCTCTCCG
CAGTCTTGCGACCGTACTCCCCAGGTGGGATACTTATCACTTTCGCTTAGTCACTGAGGAAAACCCCAACAACTAGTATCCATCGTTTACGGCGTGGACTACCAGGGTATCTAATCCTGTTCGCTCCCCACGCTTTCGTCCATGAGCGTCAGTACATACGTAGTAGACTGCCTTCGCAATCGGTATTCTGTGTAATATCTATGCATTTCACCGCTACACTACACATTCTATCTACTTCCATATGACTCAAGTCAACCAGTATCAAAGGCAGTTCCATAGTT
+
GGGGFGGGGGGGGGGGGGGGGGGGGGGGGGGGGGGGGGGGGGGGGGGGDGGGGGGGGGGGGEGGGGGGGGGGGGGGGGFGGGFGGGGGGGGGGDGEGGGFFGGFFDCFCFEFGGGGGGGEGF7@FEGEG8EGGGGGGEGGGDGGGGGGEGGDFAFCFFFGGGGGFGGGGGFGFGGGGGGFFCE:77CCFFGGGFFF?6BFFFFF?FFC+=BDDE>DGF@35=4)2C7@6876AF3?C7;CE<??<><643<A9A<F?<F6)6<<<<A<B7(.-)0)163)6
@M02352:288:000000000-CKWC8:1:1101:14984:17852 2:N:0:TAGCGCTC+TCTCTCCG
TAATCTTGCGACCGTACTCCCCAGGCGGAATGCTTAATCCGTTAGGTGTGTCACCGAATAGCATGCTATCCGACGACTGGCATTCATCGTTTACGGCGTGGACTACCAGGGTATCTAATCCTGTTTGCTCCCCACGCTTTCGCACCTCAGCGTCAGTATCGAGCCAGTGAGCCGCCTTCGCCACTGGTGTTCCTCCGAATATCTACGAATTTCACCTCTACACTCGGAATTCCACTCACCTCTCTCGAACTCAAGATCAGGAGTTTACAAGGCAGTTCCAG
+
FGGGGGGGGGGGGGGGGGGGGGGGGGGGGGGGGGGGGGGGGGGGGGGGGGGGGGGGGGGGGGGGGGGGGGGGDGGGGGGGGGGGGGGGGGGGGGGGGGGGGGGGGGGGGGGGGGGGGFGGGGGGGGGGGGGGGGGGGGGGGGGGGGGGGGGGGGGGGGGGGGGGGGGGGGGGGGGGGGGFFDEECFGE?=EGGCF@BFAG:CFGFFFGGFFGG6AF+<7AA6?4F<:C3>66@=A<:1?F2<<:)33:B:1<<?29))054.8<:A<966<B<78:FFAA4
@M02352:288:000000000-CKWC8:1:1101:8094:17863 2:N:0:TAGCGCTC+TCTCTCCG
TAACCTTGCGGCCGTACTCCCCAGGCGGTCTACTTATCGCGTTAGCTTCGCCACTAAAAGATCAAGTCTTCCAACGGCTAGTAGACATCGTTTACGGCGTGGACTACCAGGGTATCTAATCCTGTTTGCTCCCCACGCTTTCGCACCTCAGTGTCAATATCAGTCCAGGTAGTCGCCTTCGCCACTGGTGTTCCTTCCTATATCTACGCATTTCACCGCTACACAGGAAATTCCACTACCCTCTACTGTATTCTAGACTAGCAGTATCAGATGCATTTCC
+
@FGGGGGGGGGGGGGGGGGGGG@FFECCCFGGGGGGGFGGEGGGGGGGGGGGGGDFGGGGGGDFGGGGGFGGGGG@>FEGGGFCEFGGGGGGGGGGGGGGGGGGGGGGGGGGGGGGGGGGGGFGGGGGGFGGGGGGGGGGGGGGEGGGGGF;@FGGGGFGCCGGGGGGDCEGFGGGGGDA?GGGGGGGG6CDGFFFF4@FFCAGFFFCCGDGGFFFGD@6>FFFC>1C39FFFFFA<7?FFFFFA<).692><<A9497-212)6)).46.5)9=)*.6.
@M02352:288:000000000-CKWC8:1:1101:2714:17898 2:N:0:TAGCGCTC+TCTCTCCG
CAATCTTGCGATCGTACTCCCCAGGTGGGACACTTATCACTTTCGCTTAGTCACTGAGATAAATCCCAACAACTAGTGTCCATCGTTTACGGCGTGGACTACCAGGGTATCTAATCCTGTTCGCTCCCCACGCTTTCGTCCATGAGCGTCAGTACATACGTAGTAGACTGCCTTCGCAATCGGTATTCTGTGTAATATCTATGCATTTCACCGCTACACTACACATTCTATCTACTTCCATATGCCTCAAGTAAACCAGTATCAAAGGCAGTTCCTTAGTT
+
FEGGGGGGGGCFFGFGGGGGGGGGGGGGGGFGGGGGGGGGCGFFFFGGGGDFFFGFCFFGGF,CFF<@FFGGGGGGGCF<9EEFGGGFFF:@FG44F:,,BF=F,?7BF8CD?EGFGFAEEACFEFGF>@C+66CF>EFGEGG83=FD6CCGGGEGGFGFF:BC;@A@FFEFGCFC5?D5CFGG?G@CF7<@F2BAEA9B@FFGCF++24:C7B@BGA8.6635CFE+6:8F=7))7?AEEE?C3/93@;@C)/6631594.)4)92::::<4)*)*).64
@M02352:288:000000000-CKWC8:1:1101:7607:17907 2:N:0:TAGCGCTC+TCTCTCCG
TAACCTTGCGGCCGTACTCCCCAGGCGGTCTACTTATCGCGTTAGCTTCGCTACTCACGGATTAAATCCACAAACAGCTAGTAGACAGCGTTTACGGTGTGGACTACCAGGGTATCTAATCCTGTTCGCTACCCACACTTTCGCACATGAGCGTCAGTTACTGACCAGGGAGTCGCCTTCGCCACTGATGTTCCTCCAGATATCTACGCATTTCACCGCTACACCTGAAATTCTACCCCCCTCTACAGTACTCTAGTTCACCAGTTTCAAATGCAGTTCC
+
FGGGGGGGGGGGGGGGGGGGGGGGGGGGEGGGGGGGGGGGGGGGGGGGGGGGGGEFGGGGGGGGGGGGGCGGGGGGGGGGGGGGGGGGGGGGGGGGGEGGGGGGGGGGGGGGGGGGGGGGGGGGGGGGGGGGGGGGGGGGGGGGGGGGDGGGGGGGGGGGGGGGG7BEGEGGGGGGGGGFFGGGGGGGGGGGGF=C@FA:;7AGFFFGGGDDGFFFGD@FFFFFGG>GFFF?FFFAA?09(,1446:)66<AFAA854646AB:>4:>24))6<F2FBA<
@M02352:288:000000000-CKWC8:1:1101:7592:17916 2:N:0:TAGCGCTC+TCTCTCCG
TAACCTTGCGGCCGTACTCCCCAGGCGGTCTACTTATCGCGTTAGCTTCGCTACTCACGGATTAAATCCACAAACAGCTAGTAGACAGCGTTTACGGTGTGGACTACCAGGGTATCTAATCCTGTTCGCTACCCACACTTTCGCACATGAGCGTCAGTTACTGACCAGGGAGTCGCCTTCGCCACTGATGTTCCTCCAGATATCTACGCATTTCACCGCTACACCTGAAATTCTACCCCCCTCTACAGTACTCTAGTTCACCAGTTTCCAATGCATTTCC
+
AFGGGGGGGECGEEGGGGGGGGGGGFEEFDGGGGGGGGGGGGGGGFGGGGGGGGCFDEGGDGGGFEGGGCGCDFGGGGGGGGGDGGGCFGGGGGGGGFDFGGGGGGGGGGGGGGGGGFFGFGGGGGGGGGGGEGGGGGGGGGGEEGGGDGGFGGGGGGGCGFFACGGGGGGGGCDDGGGFFGGGGFGC@CFGGFFF@AFC;@:FEF@FCEFGGFFFGFF9>F)7D72D:?FFFF<<ABBFFF?BBB27:><BF<B7<4=>A<??<:<<)66A>B=)9A4A
@M02352:288:000000000-CKWC8:1:1101:15198:17975 2:N:0:TAGCGCTC+TCTCTCCG
TAACCTTGCGGCCGTACTCCCCAGGCGGTCTACTTATCGCGTTAGCTTCGCTACTCACGGATTAAATCCACAAACAGCTAGTAGACAGCGTTTACGGTGTGGACTACCAGGGTATCTAATCCTGTTCGCTACCCACACTTTCGCACATGAGCGTCAGTTACTGACCAGGGAGTCGCCTTCGCCACTGATGTTCCTCCAGATATCTACGCATTTCACCGCTACACCTGGAATTCCACTCCCCTCTCCAAAACTCTAGCCTGCCAGTTCTAAATGCAATTCC
+
FGFFFGGGGCEGGGGGGGGGGGGEGFGGFFFDGGGGGGGGGGGGGGGGGGGGGGFGGGGGGGGGGGGGGGFGGGGGGFGGGGGGGGGEGGGGGGGGGGGGGGGGGGFGGGGGGGGGGFGGGGGGGGGGGGGGGGGGEG<DGGGGGGGG?FFGGGGGGGGGGGGGFFFGGG5CBFGGGGGFFGG5CFGFFGGGGFFCDFFGFGFG)8AG<=>DGFFFCBBFFFFFGG:<76?FF*5<9<<6::60(4<?)8?)36A6ABFBFF?DF><AAB)).)*)0.))
@M02352:288:000000000-CKWC8:1:1101:13912:17982 2:N:0:TAGCGCTC+TCTCTCCG
TAACCTTGCGGCCGTACTCCCCAGGCGGTCAACTTAGTGCGTTAGCTGCGCCACCCACGACTCAAGGTCACAGACGGCTAGTTGACATCGTTTACGGCGTGGACTACCAGGGAATCTAATCCTGTTTGCTCCCCCCGCTTTCGTGCCTCAGTGTCAGTATTTGTCCAGGTAGCCGCCTTCGCCACTGATGTTCCTTCAAATCTCTACGCATTTCACTGCTACCCTGGAAATTCCATTACCCCCTACAATACTCTAGTCTGCCAGTTCCAAATGACCATCC
+
GGGCFFGGGGDGGGGGGGGGGGGGGGGG@6@CFGGGGGFCEGGGGGGG8F7FGGGGGG7CFDEDFEFGFF8?C,?=?++B9,C99FDEA?FGCFDEGE=+@E:AB,FE@DF7+:@DDFBDFADBFGFEFFGGG@7**3@E7>:D>EEC<,>:;:,5>B@9C,B;B3@>E<2<CCC<7D*8.CGGGFGF++>;C5;7@*++301:)*8C/5;DCF)9F62))1()*9?GB*@7F6))).4<(,(2(4(<A<7.5))0-60).4))54))694)65?0).,(
@M02352:288:000000000-CKWC8:1:1101:25723:17987 2:N:0:TAGCGCTC+TCTCTCCG
CAATCTTGCGATCGTACTCCCCAGGTGGGACACTTATCACTTTCGCTTAGTCACTGAGATAAATCCCAACAACTAGTGTCCATCGTTTACGGCGTGGACTACCAGGGTATCTAATCCTGTTCGCTCCCCACGCTTTCGTCCATGAGCGTCAGTACATACGTAGTAGACTGCCTTCGCAATCGGTATTCTGTGTAATATCTATGCATTTCACCGCTACACTACACATTCTATCTACTTCCATATGACTCAAGTCAACCAGTATCAAAGGCAGTTCCATAGTT
+
GGGGGGGGGGGGGGGFGGGGGGGGGGGGGGGGGGGGGGGGGGGGGGGGGGGGGGGGGGGGGGGGGGGGGGGGGGGGGGGGGGGGGGGGGGGGGGGGGGGGGGGGGGGGGGGGGGGGGFFGGGGGGGGGGGGGGGGGGGFEGGGGGGGGGGGGGFGGGGGGGGGGGGGGGGGGGGGGGGGFFGGEGGGGGGGGGFFEEFFCFFAFCFFGGGF;DEBECFFFEFFFFGFGFFFFFFECEC87CCFFEFFCFEFFEFEF;DFAFFFFF9<((,1<D266BDBFD
@M02352:288:000000000-CKWC8:1:1101:22136:17992 2:N:0:TAGCGCTC+TCTCTCCG
TAACCTTGCGGCCGTACTCCCCAGGCGGTCAACTTAGTGCGTTAGCTGCGCCACCCACGACTCAAGGTCACAGACGGCTAGTTGACATCGTTTACGGCGTGGACTACCAGGGTATCTAATCCTGTTTGCTCCCCACGCTTTCGTGCCTCAGTGTCAGTATTTGTCCAGGTAGCCGCCTTCGCCACTGATGTTCCTTCCAATCTCTACGCATTTCACCGCTACACTGGAAATTCCACTACCCTCTACAATACTCTAGTTTGCCAGTTCAAAATGCAGTTCC
+
GGGGGGGGGGGGGEGGGGGGGGGGGGBCGGDGGGGGGGCGGGEGDGGGGGGGGGGGGGGGGGGGGGGGGGGGGGGEGGGGGGGGGGGFGGGGGGGGGGGGGGGGGGGGGGGGFGGGGC<FFGGFCFGGGGGFGGFFGGGEGGGGGGGGGD?EGGGGGG9DFGGGGGGGGGGFGGGGGGGF4D8EDGG9FGGCGEFFEFF@FGFGFFFFDGADGFFFFF>9>EFFFGFG:BFFF*.6AFFFBBFFBBF?<BFA<AF=:>F<<<<BFBFF<AAAA9F29>BF
@M02352:288:000000000-CKWC8:1:1101:13716:18005 2:N:0:TAGCGCTC+TCTCTCCG
TAACCTTGCGGCCGTACTCCCCAGGCGGTCTACTTATCGCGTTAGCTTCGCTACTCACGGCTTAAAGCCACAAACAGCTAGTAGACAGCGTTTACGGTGTGGACTACCAGGGTATCTAATCCTGTTCGCTACCCACACTTTCGCACATGAGCGTCAGTCTTTGGCCAGGGAGTCGCCTTCGCCACTGATGTTCCTCCAGATATCTACGCATTTCACCGCTACACCTGGAATTCCACTCCCCTCTCCAAGACTCTAGTCTGCCAGTTCTAAATGACCGTCC
+
GGGGGGGGGGGGGGGGGGGGGGGGGGGGGGGGGGGGGGGGGGGGGGGGGGGGGGGGGGFGGGGGGGGGGGGFGGGGGGGGGGGGGGGGGGGGGGGGGFGGGGGGGGFGGGGGGGGGGGGGGGGGGGGGGGGGGC9F8EGFGG:EEGGGGFGGGGGGGGGGGGFGGGGGFGFGECGGGGGFFGDCGGGGEFGGGFFE@FF*=CFGFFFGG5>GGFFFGFFFFF<FGGFGFFFFFFFFABFFF1(((4472,4<369*:46):7)),:<>D9<B<)?:)843
@M02352:288:000000000-CKWC8:1:1101:15887:18175 2:N:0:TAGCGCTC+TCTCTCCG
CATTCTTGCGAACGTACTCCCCAGGTGGGATACTTATCACTTTCGCTTAGTCACTCAGTCCGAAAACCAAACAACTAGTATCCATCGTTTACGGCGTAGACTACCAGGGTATCTAATCCTGTTCGCTACCTACGCTTTCGTCCATCAGCGTCAATATATTGTTAGTGATCTGCCTTCGCAATCGGTATTCTATGTAATCTCTAAGCATTTCACCGCTACACTACATATTCTAACCACTTCACAATAATTCAAGACATACAGTATCAATGGCAATTCTATGG
+
GGGGGGGGGGGGGGGGGGGGGGGGGGGGGGGGGGGGGGGGGGGGGGGGGGGGGGGGGGGGGGGGGGGGGGGGGGGGGGGGGGGGGGGGGGGGGGGGGGGGGGGGGGGGGGGGGGGGGGGGGGGGGGGGGGGGGGGGGGGGGGGGGGGGGGGGGGGGGGGGGGGGGGGGGGGGGGGGGGGFFGGGCGGGGGGGGEFFFFFGFGFGEFFGGGFGGF@FGFFFFFFFGGFGFFFCFFDFFFFEFFFFFFFFFFFFFEFF>)72:B<4AFB>F:BB?FFFF29<2
@M02352:288:000000000-CKWC8:1:1101:6845:18207 2:N:0:TAGCGCTC+TCTCTCCG
TAACCTTGCGGCCGTACTCCCCAGGCGGTCTACTTATCGCGTTAGCTTCGCTACTCACGGCTTAAAGCCACAAACAGCTAGTAGACAGCGTTTACGGTGTGGACTACCAGGGTATCTAATCCTGTTCGCTACCCACACTTTCGCACATGAGCGTCAGTCTTTGGCCAGGGAGTCGCCTTCGCCACTGATGTTCCTCCAGATATCTACGCATTTCACCGCTACACCTGGAATTCCACTCCCCTCTCCAAGACTCTAGTCTGCCAGTTCTAAATGACCATCC
+
GDGGGGGGGGGGEGGGGGGGGGGGGGGGGGGGGGGGGGGGGGGGGGGGGGGGGGGGGGGGGGGGGGGGGGGGGGGGGGGGGGGGGGGGGGGGGGGGGGGGGGGGGGGGGGGGGFGGGGGGGGFFGGGGGGGGGGGGGDGFGGGGGGGFGFCFGGGGGGGGGGGGGGGGGGGGGE)CGGGFFDGGGGGGFFGGGEAE;FFGFGFGFFFGGE55CCEFG)7>0))<CC?F(?*)*9:>>:1::78???F771?FFFFFBAFBAF?2:A<<4AA46>F:)48:
@M02352:288:000000000-CKWC8:1:1101:23089:18262 2:N:0:TAGCGCTC+TCTCACCG
TAATCTTGCGACCGTACTCCCCAGGCGGTCTACTTAACGCGTTAGCTCCGAAAGCCACGGCTCAAGGCCACAACCTCCAAGTAGACATCGTTTACGGCGTGGACTACCAGGGTATCTAATCCTGTTTGCTCCCCCCGCTTTCGCATCTGCGTGTCAGTGTCTGTCCAGGGGGCCGCCTTCGCCACTGGTATTCCTTCAGATTTCTACGCATTTCACCGCTACCCCTGAAATTTCACCCCCCTCTACAGCACTCTATTTCACCAGTTTCAAATGCCGTCCC
+
,B<C9FGFGC7@FFFFGGGGGGGGGGGGC+F@FGGGGGGGGGG:FGGF@F+8F+CFGEG7FGGGA9<CF,D8<?F,4B,4=E<FA<C<=4BFGC94+@4@>FDG,><F==FGDEC=,8FC9F9>FGGFEFCFGG+@*33@CF888>C8:,*=*=,44;9EBA;C;EAFF:>58CD7DDD6.5EGGG6F+<7C75=AF?*0**1?-/@53*)7C=>BGD;015(.>*-*)*//0/.62,((491(.6947(3,().*).9--3)4>:>>))699.)4;(((
@M02352:288:000000000-CKWC8:1:1101:16695:18266 2:N:0:TAGCGCTC+TCTCTCCG
TAACCTTGCGGCCGTACTCCCCAGGCGGTCTACTTATCGCGTTAGCTTCGCCACTAAAAGATCAAGTCTTCCAACGGCTAGTAGACATCGTTTACGGCGTGGACTACCAGGGTATCTAATCCTGTTTGCTCCCCACGCTTTCGCACCTCAGTGTCAATATCAGTCCAGGTAGTCGCCTTCGCCACTGGTGTTCCTTCCTATATCTACGCATTTCACCGCTACACAGGAAATTCCACTACCCTCTACTGTATTCTAGACTAGCAGTATCAGATGCATTTCC
+
EGGGGGGGGGGGGGGGGGGGGGGEGFCFFFGGGGGGGGGGGGGGGGGGGGEGGGGGGGFGGGGCGGGGGGGGGGGGGGGGGGGGGGGGGGGGGFGGDFGGGCGGG8DFFFEGGFGGGGFGGGGGGGGGGGGFGGCGEGGDCFCEGGGGFFEG9EGFCCFFGG@FDDFF?FCFFGDDDGC65DE*CFGFFCCGGEFFEFF7ADFGFFFFGGEGFFCFFF6;0;7FG4:F?FF?FFBA>>FF0)4:BAB2<4>AFFF4:A@7::A2<226>B2<<A*)/6<4
@M02352:288:000000000-CKWC8:1:1101:20845:18288 2:N:0:TAGCGCTC+TCTCTCCG
TAACCTTGCGGCCGTACTCCCCAGGCGGTCTACTTATCGCGTTAGCTTCGCTACTCACGACTTAAAGTCACAAACAGCTAGTAGACAGCGTTTACGGTGTGGACTACCAGGGTATCTAATCCTGTTCGCTACCCACACTTTCGCACATGAGCGTCAGTCTTTGGCCAGGGAGTCGCCTTCGCCACTGATGTTCCTCCAGATATCTACGCATTTCACCGCTACCCCTGGAATTCCACTCCCCTCTCCAAGACTCTAGTCTGCCAGTTCTAAATGACCATCC
+
GGGGGGGGGGGGGGGGGGGGGGGGGGGGGGGGGGGGGGGGGGGGGGGGGGGGGGGGGGGGGGGGGGGGGGGGGGGGGGGGGGGGGGGFGEGGGGGGGGGGGGGGGGGGGGGGGGGGGGFGGGGGGGGGGGGGGGGGGGGGGGGGGGGG?FGGGGGGGGGGGGGFFGGGGGGGGGGGGGDFFGGCGGGGFFGGGFFFFFFFFGF7<CFFDEEGGFFFFBFFFB(0CFFGFFFFFFFF<??FFBB<?1<78??9:969A<F9<<:)4<AFFA29)-*5?B??
@M02352:288:000000000-CKWC8:1:1101:28042:18451 2:N:0:TAGCGCTC+TCTCTCCG
TAACCTTGCGGCCGTACTCCCCAGGCGGTCTACTTATCGCGTTAGCTTCGCTACTCACGGATTAAATCCACAAACAGCTAGTAGACAGCGTTTACGGTGTGGACTACCAGGGTATCTAATCCTGTTCGCTACCCACACTTTCGCACATGAGCGTCAGTTACTGACCAGGGAGTCGCCTTCGCCACTGATGTTCCTCCAGATATCTACGCATTTCACCGCTACACCTGGAATTCCACTCCCCTCTCCAAAACTCTAGCCTGCCAGTTCTAAATGCAATTCC
+
EFEAFFGCFGEGGGGGGFGGGGG7DFFGGGGGGGGGGGGGGGGGGGGGGGGGGD<FEGFGEEGCFGGGGGGGFGGGGGGGGGGFEGGGGGGGGGGGGFDGEGGFGGFCGGDGGGFGCFGGGGGGFFFEGGGGFFGGGGGGGGDEGGGGGGEFGE>EGGGFGGCGFGGFCEB8CCCDDDD*0557C6EFCFGFCCC3;AFGF77FCFFG::5DGFEFEEF04DDFGGBF?FFFF=4>BF7:((-27:A?9B<?F<5@<:F?:???FAAF2:9A2)*.7)65
@M02352:288:000000000-CKWC8:1:1101:22961:18513 2:N:0:TAGCGCTC+TCTCTCCG
TAACCTTGCGGCCGTACTCCCCAGGCGGTCTACTTATCGCGTTAGCTTCGCTACTCACGGATTAAATCCACAAACAGCTAGTAGACAGCGTTTACGGTGTGGACTACCAGGGTATCTAATCCTGTTCGCTACCCACACTTTCGCACATGAGCGTCAGTTACTGACCAGGGAGTCGCCTTCGCCACTGATGTTCCTCCAGATATCTACGCATTTCACCGCTACACCTGGAATTCCACTCCCCTCTCCAAAACTCTAGCCTGCCAGTTCTAAATGACCATCC
+
FGGGGGGGGGGGGGGGGGGGGGGGGGGGGGGGGGGGGGGGGGGGGGGGGGGGGGFGGGGGGGGGGGGGGGGGGGGGGGGGGGGGGGGGGGGGGGGGGFFGGGGGGGGGGGGGGGGGGGGGGGGGGGGGGGGGGGGGGGGGGGGGGGGGGGGGDGGEGFGGGGGGGGFGGGGGGGG4CGGFFGGGGGGGGGGGGFFFFFFFFGFGCFFGGGD3:CEFGFFFFFFFGG7F?FF?FFDF)4????B?F7A(93:?BFA6<<F16:>?B9<:<B2<)66>?:BF
@M02352:288:000000000-CKWC8:1:1101:19937:18565 2:N:0:TAGCGCTC+TCTCTCCG
TAACCTTGCGGCCGTACTCCCCAGGCGGTCAACTTAGTGCGTTAGCTGCGCCACCCACGACTCAAGGTCACAGACGGCTAGTTGACATCGTTTACGGCGTGGACTACCAGGGTATCTAATCCTGTTTGCTCCCCACGCTTTCGTGCCTCAGTGTCAGTATTTGTCCAGGTAGCCGCCTTCGCCACTGATGTTCCTTCCAATCTCTACGCATTTCACCGCTACACTGGAAATTCCACCACCCTCTACAGTACTCTAGTTTGCCAGTTCAAAATGCAGTTCCA
+
FGGGGGGGGGGGGGGGGGGGGGGGGGGDFGGGGGGGGGGGGGGGGGGGGGGGGGGGGGGGGGGGGGGFGFGGGGGGGGGGGGGGGGGGFGGGGGGGEGGGGGGGGGGGGGGGGGGGGGGGGGGGGGGGGGGGGGGGEGGGGGGGFGGGGGGGGGGGGGGGGGGGGGG?EFFGGFGGGGGFFGDGGGGF+<FFGFFFFFFGFCFGCFFGGGFGF8<?G:>19:8?*CBGFFF=BB4<<:?<646:ABB>F4))642/<<B)6AABF2)6>A<<)4F<FFAA)
@M02352:288:000000000-CKWC8:1:1101:12529:18591 2:N:0:TAGCGCTC+TCTCTCCG
TAATCTTGCGACCGTACTCCCCAGGCGGTCTACTTAACGCGTTAGCTCCGAAAGCCACGGCTCAAGGCCACAACCTCCAAGTAGACATCGTTTACGGCGTGGACTACCAGGGTATCTAATCCTGTTTGCTCCCCACGCTTTCGCATCTGAGTGTCAGTATCTGTCCAGGGGGCCGCCTTCGCCACTGGTATTCCTTCAGATCTCTACGCATTTCACCGCTACACCTGAAATTCTACCCCCCTCTACAGTACTCTAGTTTGCCAGTTTCAAATGACCTTCC
+
GEGGGGGGGGGGGGGGGGGGGGG,DFEGGGGGGGGGGGFGGGGGGGGGGG@EGEGGGGGGEEGGGCFGGGGFGGEFEGGGGGGFGGGGGGGGGGGGCGGGGGDGGGGGGGGEFFFGCFEFFGGGGGGEGF9FGGGGEGGGGFGE>EC8CD7B,@ECFGFGGGGGGG,,D*55CEDGGGCFFGGGGCFGGF?CD<FEFFFDFFFGF?FGGEDGGF>FE3390@?FGGBG)1=6@=<AAFF999:2<BADF<AAB<2*4:766..28A<A26).)-9,7<BF
@M02352:288:000000000-CKWC8:1:1101:23001:18619 2:N:0:TAGCGCTC+TCTCTCCG
CAATCTTGCGATCGTACTCCCCAGGTGGGACACTTATCACTTTCGCTTAGTCACTGAGATAAATCCCAACAACTAGTGTCCATCGTTTACGGCGTGGACTACCAGGGTATCTAATCCTGTTCGCTCCCCACGCTTTCGTCCATGAGCGTCAGTACATACGTAGTAGACTGCCTTCGCAATCGGTATTCTGTGTAATATCTATGCATTTCACCGCTACACTACACATTCTATCTACTTCCATATGACTCAAGTCAACCAGTATCAAAGGCAGTTCCATAGTT
+
GFGGGGGGGGGGGGGGGGGGGGGGGGGGGGGFGGGGGGGGGGGGGGGGGGGGGGGGGGGGGGFGGGGGGGGGGGGGGGGGGGGGGGGGGGGEGGGGGGGGGGGGGGGGGGGGGGGGGGGGGGGGGGGGEGGGGGGGGGGGGGGGGGGGGGGGGGGGGGGGGGGGGGGGGGGGGGGGGGGFFGGGGGGGGGGGGFBEEFFGFGFGFFFGGGFGGEFFGFFFFFFFGGEFFFFFFFFFFFFFFFEFFFEEEFEFCE3B@FFFAFFFFFFFFBF?FBF>FFFA6
@M02352:288:000000000-CKWC8:1:1101:25506:18659 2:N:0:TAGCGCTC+TCTCTCCG
TAACCTTGCGGCCGTACTCCCCAGGCGGTCTACTTAATGCGTTAGCTTTGAAAAACAGAACCGAGGTTCCGAGCTTCTAGTAGACAGCGTTTACGGTGTGGACTACCAGGGTATCTAATCCTGTTCGCTACCCACACTTTCGCACATGAGCGTCAGTTACTGACCAGGGAGTCGCCTTCGCCACTGATGTTCCTCCAGATATCTACGCATTTCACCGCTACACCTGGAATTCCACTCCCCTCTCCAAAACTCTAGCCTGCCAGTTCTAAATGCAATTCCCA
+
GGGGEGGGGGGGGGGGGGGGGGGGGGGGGGGFGGGGGGGGGGGGGGGCFGF9F@<FGFEFGC:FEGBFFFGEE@CFEGGGGGEDFGGGGGGGGG:F@<:CFFGGFGFGGGGGGGGGGGGFGGGGGAEGGDGGGGC3>=FGGGDEGGGGC@DG8CGGGGGGFGGGFG7C5>6>D9CDDDF5;DCC*,0,>AGFD?F@D68CAC@+)855C5>FGF)9*:3317:FGF:D?FFFFFD480(82:24<A7A:2),.6.=1<).(..8925AA))564=A=2><-
@M02352:288:000000000-CKWC8:1:1101:23371:18669 2:N:0:TAGCGCTC+TCTCTCCG
TAATCTTGCGACCGTACTCCCCAGGCGGTACACTTAATGTGTTAACTGCATTACTGCAAGGTCTAGCCTCACAACAACTAGTGTACATCGTTTAGGGCGTGGACTACCAGGGTATCTAATCCTGTTTGCTCCCCACGCTTTCGCGTCTCAGCGTCAATAATGTTCCAGTAGATCGCCTTCGCAATCGGTATTCCTTCTGATCTCTACGGATTTTACCCCTACACCAGAAATTCCATCTACCTCTCCCATATTCTAGGTAAGCAGTTTTCAAAGCAGTTCAA
+
GCGGGGGGGGGGGGGGGGGGGGGGGGGGGGGGGGGGGGGGGGGGGGGGGGGGGGGGGGGGGGGGGFGGGGGGGGGGGGGGGGGGGGFGGDGGGGGGGGGGGGGGGGGGGGGGGGGGGGGGGFGGGGGGFGGGGGGGGGGGGGGGGGGGGGGGCGGGCGGGGGEFGGGGGGGGGGGGGGGFFGGGGGGGGGGGGFFFFFFGCGFGFFFFDGFGGFCFGFFFFFFFGC3F;6FFF6CE<FFFE@EE;??BFFA9<D<FFFFF?FF?AD<<<AB5:?61B<AF>
@M02352:288:000000000-CKWC8:1:1101:21139:18699 2:N:0:TAGCGCTC+TCTCTCCG
TAACCTTGCGGCCGTACTCCCCAGGCGGTCTACTTATCGCGTTAGCTTCGCCACTAAAAGATCAAGTCTTCCAACGGCTAGTAGACATCGTTTACGGCGTGGACTACCAGGGTATCTAATCCTGTTTGCTCCCCACGCTTTCGCACCTCAGTGTCAATATCAGTCCAGGTAGTCGCCTTCGCCACTGGTGTTCCTTCCTATATCTACGCATTTCACCGCTACACAGGAAATTCCACTACCCTCTACTGTATTCTAAACTAGCAGTATCAGATGCAGTTCC
+
GGGGGGGGGGGGGGGGGGGGGGGGGGGGBFGGGGGGGGGGGGGGGGGGGGGGGGGGGGGGGGGGGGGGGGGGGGGGGGGGGGGGGGGGGGGGGGGGGGGGGGGGGGGGGGGGGGGGGFGGGGGGGGGGGGGGGGGGGGGGGGGGDGGGGGGGGGGGGGGGGGGGGFGGGGGGGGGGGDDFFGGGDGGGGEGGGFFFFFFGFGFGEFFGG=BGGFFFGFFFFFBFGGFGFFFFFFFFF?FFFFFFFAA?BDFFAA:*),/6)322<A242),..47)/6A<
@M02352:288:000000000-CKWC8:1:1101:21156:18708 2:N:0:TAGCGCTC+TCTCTCCG
TAACCTTGCGGCCGTACTCCCCAGGCGGTCTACTTATCGCGTTAGCTTCGCCACTAAAAGATCAAGTCTTCCAACGGCTAGTAGACATCGTTTACGGCGTGGACTACCAGGGTATCTAATCCTGTTTGCTCCCCACGCTTTCGCACCTCAGTGTCAATATCAGTCCAGGTAGTCGCCTTCGCCACTGGTGTTCCTTCCTATATCTACGCATTTCACCGCTACACAGGAAATTCCACTACCCTCTACTGTATTCTAGACTCGCAGTTACAGATGCAGTTCCA
+
DCGG9FFGGGGGGGGDGFCFGGGGGGGGFEEGGGGGGGGGEGGEGFGGGGGGGGG,EFGGGFGGGGGGFGGGGGGGGCGEGGGGCFGGGGGGGGGEGGGGGGGGGGGGGGGGGGGGGEEDFFFFFGGGFGG,FEGGGD6>CEGGCGGF9DC;FGEGFGGGGCEFGGGF?FFEGGGDDCDFFGGGGGGF9?EDC?CFF5=FFC+;?FAGGGFGDF)A>.(39B??4989?FFF?B29<::B(,,()6A2<A))6.-*.)*)(-4<?)))-4><AA796444)
@M02352:288:000000000-CKWC8:1:1101:3016:18710 2:N:0:TAGCGCTC+TCTCTCCG
CAATCTTGCGATCGTACTCCCCAGGTGGGACACTTATCACTTTCGCTTAGTCACTGAGATAAATCCCAACAACTAGTGTCCATCGTTTACGGCGTGGACTACCAGGGTATCTAATCCTGTTCGCTCCCCACGCTTTCGTCCATGAGCGTCAGTACATACGTAGTAGACTGCCTTCGCAATCGGTATTCTGTGTATTATCTATGCATTTCACCGCTACACTACACATTCTATCTACTTCCATCTGCCTCCAGTCAACCAGTATCAATGGCAGTTCCATAGTT
+
GE@FFFGDFG@F@FFFGGGGGDGGGGFGGGGGGGGGGGEEFGGGGCFG7EFFCGGFAFCEGGFGG8FGCF@EFGGCF<FAFFGGGGGFF9C@7FBFG>ECFGBD<CCFGA<FD,EFGF,FEF+>B=FGCGED7F7F3ADE@8DE9,@DEGGGDFC7:BG7@ECC;FFCFF6EFFGG5C*<9784CFF:EGG7=E+<AFFGFGF>?>CC:B>*:?2;E83>1)4;7C517+:87F9C?E3>E)>C)./4(,.9=4);?(094):49)6:(:(4:<*-*.).6
@M02352:288:000000000-CKWC8:1:1101:3032:18719 2:N:0:TAGCGCTC+TCTCTCCG
CAATCTTGCGATCGTACTCCCCAGGTGGGACACTTATCACTTTCGCTTAGCCACTGAGATAAATCCCAACAACTAGTGTCCATCGTTACGGTTTGGGTGTCCACGGCCATGTAATCTGTTCCCCTCCCCACCCTTCCGTCTTGCACCTTCGTTACATACTTGGTCCATTCCCTCGCCATCGGTATTTCTTTTCATTCCCATTTCTTCTCACTTCACCTCTACAATTTCTATTTCTTTCAATTGACCCAAACTCACCTTCTCCCAAATTCATTTCATTTCTT
+
<FGCFGGGGG76CFFGGGGGGGGGG6CF+,,:FFGGGG<CFGGFGGG7,C,9FFE<C:9CF,,,9A,:,,9E,,6,<6C?,,,,6B?,:4,,,,,8=,+8,<,,+4++8,,<,:4C@,CF9@,,,4@+8,6?=<,,,+6,,+3,73,+,,61,+63,,7C=,,,,,3,7,,,@9;670399<*1*@,,3,,:+2=A*=9*8++5*1+5521++*0?,*/.*8**++*+*11++=)..9)))/))))/(//(/77(.)))))./5,().).).)6*)0))).
@M02352:288:000000000-CKWC8:1:1101:20148:18744 2:N:0:TAGCGCTC+TCTCTCCG
TAACCTTGCGGCCGTACTCCCCAGGCGGTCTACTTATCGCGTTAGCTTCGCTACTCACGACTTAAAGTCACAAACAGCTAGTAGACAGCGTTTACGGTGTGGACTACCAGGGTATCTAATCCTGTTCGCTACCCACACTTTCGCACATGAGCGTCAGTCTTTGGCCAGGGAGTCGCCTTCGCCACTGATGTTCCTCCAGATATCTACGCATTTCACCGCTACACCTGGAATTCCACTCCCCTCTCCAAGACTCTAGTCTGCCAGTTCTAAATGACCGTCC
+
GGGGGGGGGGGGGGGGGGGGGGGGGGGGGGGGGGGGGGGGGGGGGGGGGGGGGGFGGGGFGGGFGGGGGGGGGGGGGGGGGGDGGGGGGGGGGGGGGGGGGGGGGGGGGGGGGGGGGGGGGGFGGGGGGGGGGGGGGGGGGGGGGGGGGGGGGGGGGGGGGGFGGGGGGGGGGGCDGDGFFGGDGFG?CFGFDCFFFFFGA:FFCFFCDEEGFFEFGFFFBF?4C7:F1<FFFFA><?FFFB?7?BFF?F:<0<>?6<FA9?:::24>A4<)44?:@?F9
@M02352:288:000000000-CKWC8:1:1101:11172:18756 2:N:0:TAGCGCTC+TCTCTCCG
CAATCTTGCGATCGTACTCCCCAGGTGGGACACTTATCACTTTCGCTTAGTCACTGAGATAAATCCCAACAACTAGTGTCCATCGTTTACGGCGTGGACTACCAGGGTATCTAATCCTGTTCGCTCCCCACGCTTTCGTCCATGAGCGTCAGTACATACGTAGTAGACTGCCTTCGCAATCGGTATTCTGTGTAATATCTATGCATTTCACCGCTACACTACACATTCTATCTACTTCCATATGACTCAAGTCAACCAGTATCAAAGGCAGTTCCATAGTT
+
GGGGGGGGGGGGGGGFGGGGGGGGGGGGGGGGGGGGGGGGGGGGGGGGGGGGGGGGGFGGGGGGGGGGGGGGGGGGGGGGEGGGGGGGGGGCEGGGGGGGGGGGGGGGGGGGGGGGGGFGGGEGGGGGGGGGGGGGGGGGGGGGGGGGGGGGGGGGGGGGGGGGGGGGGGGGGGGGGGGFFGGGGGGGGGGGGFFFEFFGFGFGEFFGGFFFGFFFGAFFFFFFC<3:EFFFFFEFFFFFFFFFFFFEE@EF<ECFF?8695<BFFFFFF::<<F<?<:AA
@M02352:288:000000000-CKWC8:1:1101:23904:18847 2:N:0:TAGCGCTC+TCTCTCCG
TAACCTTGCGACCGTACTCCCCAGGCGGAATGCTTAATCCGTTAGGTGTGTCACCGAACAGTATACTGCCCGACGACTGGCATTCATCGTTTACGGTGTGGACTACCAGGGTATCTAATCCTGTTTGCTCCCCACACTTTCGTACCTCAGCGTCAGTATCGAGCCAGTGAGCCGCCTTCGCCCCTGGTGTTCCTCCAAATATCTCCGAATTTCACCTCTCCACTTGGAATTCCACTCACCTCTCTCGAACTCCAGACCAGGAGTTTATCAGGCAGTTCCA
+
EFGGFGGGGCFFFEFFGGGGGGGCF@FEEGGGGGGGFFFEFGGGGFGFF@FGGGGGGDGDFGFFFGGGGGGGGGG4F==<EECEG,@FFGDGCFF:EDFEDDFFF?F8,:FF?FGF;9FGF9<FEGDFGGFGC3CCEGDFGDEGGD,A,4DEEG5C;,@E3>@8C,,?D,,?FED<<DGFFG*:C*:>6/;@CCFFF)97;FFG);=<CEFGG6?A+7<(.7?FG>4<)96=?7AAFFFF518??D1),.(-)).7:<)(-4(,,<)6)-5)((.4F6:>
@M02352:288:000000000-CKWC8:1:1101:7134:18886 2:N:0:TAGCGCTC+TCTCTCCG
CAATCTTGCGATCGTACTCCCCAGGTGGGACACTTATCACTTTCGCTTAGTCACTGAGATAAATCCCAACAACTAGTGTCCATCGTTTACGGCGTGGACTACCAGGGTATCTAATCCTGTTCGCTCCCCACGCTTTCGTCCATGAGCGTCAGTACATACGTAGTAGACTGCCTTCGCAATCGGTATTCTGTGTAATATCTATGCATTTCACCGCTACACTACACATTCTATCTACTTCCATATGACTCAAGTCAACCAGTATCAAAGGCAGTTCCATAGTT
+
GGGGGGGGGGGGGGGGGGGGGGGGGGFGGGGGGGGGGGGGGGGGGGGGGGGGGGGGGGGGGGGGGGGGGGGGGGGGGGGGGGGGGGGGGGGGGGGGGGGGGGGGGGGGGGGGGGGGGGDGGGGGGGGGGGGGGGGGGGGGGGGGGGGGGGGGGGGGGGGGGFGGGGGGGGGGGGGGGGGFFGGGGGGGGGGGGFFFFFFGFGFFFFFGGGFGGFFFGFBEEFEFGGEGFFFFFFFFFCFFFFFEE<?<EEEFFFFFFFFAFBFAFBBF01:FBBF9?43<A
@M02352:288:000000000-CKWC8:1:1101:4740:18896 2:N:0:TAGCGCTC+TCTCTCCG
TAACCTTGCGGCCGTACTCCCCAGGCGGTCAACTTAGTGCGTTAGCTGCGCCACCCACGACTCAAGGTCACAGACGGCTAGTTGACATCGTTTACGGCGTGGACTACCAGGGTATCTAATCCTGTTTGCTCCCCACGCTTTCGTGCCTCAGTGTCAGTATTTGTCCAGGTAGCCGCCTTCGCCACTGATGTTCCTTCCAATCTCTACGCATTTCACCGCTACACTGGAAATTCCACTACCCTCTACAATACTCTAGTTTGCCAGTTCAAAATGCAGTTCC
+
GGGGGGGGGGGGGGGGGGGGGGGGGGGGGGGGGGGGGGGGGGGGGGGFFGGGGGGGDGGGGGGGGGGGGGGGGGGGGGGGGGGGGGFGGGGGGGGGGGGGGGGGGGGGGGGGGGGGGGGGGGGCGGGGGGGGGGGGGGGGGGGGGGGGGGGGGGGGGGGGGGGGGGGF?GFGFGGGGGGFFGGGGGGGGFGGGFFFFF6DFGA7?FFGGEEGGFFFGBFFFF?FGGBG7FFFF4-442:BFFBFFFF2:BB><<9*.:@AFFA?B<2<64AF>)1-@DAA
@M02352:288:000000000-CKWC8:1:1101:22232:18899 2:N:0:TAGCGCTC+TCTCTCCG
TAACCTTGCGGCCGTACTCCCCAGGCGGTCAACTTAGTGCGTTAGCTGCGCCACTCACGTCTCAAGGACACAAACGGCTAGTTGACATCGTTTACGGCGTGGACTACCAGGGTATCTAATCCTGTTCGCTCCCCACGCTTTCGTTCCTCAGCGTCAGTATCTGTCCAGGTGGCCGCCTTCGCCACTGATGTTCCTTCCAATCTCTACGCATTTCACCGCTACACTGGAAATTCCACTACCCTCTACAGTACTCTAGCTTTCCAGTTCAAAATGCCGTTCC
+
E<FFGGGDFG@@BEFGGGFGGGDCGCFG+@CFGGGGFCFGGGCGGGGGGGGGGGGFF8FFCEC6CFFFFGGFEFCF@CCEG<EGCFDFGGEGGFEEG:CFCECGGD8F>FGGDCDG,DEFEGGCDFCEG7D+DEGCCGGGGGG5D7DCFGGG5C>*CC;;@;DEE@;C?G?FE,7DDGDAA5=*>FGFGGGGGF=3.;@@6*+;CFA5C73DFFFFGE>;>>3?CG(5:*//9?BF)53<?7:B)2436))).:21)./)-4-46.5)).))-)0-<3::
@M02352:288:000000000-CKWC8:1:1101:15788:18900 2:N:0:TAGCGCTC+TCTCTCCG
TAATCTTGCGACCGTACTCCCCAGGCGGTACACTTAATGTGTTAACTGCATTACTGCAAGGTCTAGCCTCACAACAACTAGTGTACATCGTTTAGGGCGTGGACTACCAGGGTATCTAATCCTGTTTGCTCCCCACGCTTTCGCGTCTCAGCGTCAATAATGTTCCAGTAGATCGCCTTCGCAATCGGTATTCCTTCTGATCTCTACGGATTTTACCCCTACACCAGAAATTCCATCTACCTCTCCCATATTCTAGGTAAGCAGTTTTCAAAGCAGTTCAA
+
FGGGGGGGGGGGGGGGGGGGGGGGGGGGGGGGGGGGGGGFGGGGGGGG?CFFGGGGGGGGGGGGGGGGFGGGGGGGGGFFFGGGGGGGGGGGGGGGGFGGGGGGFGGGFFGGGGGFAFGGGGGGGGGGGGGCGGGGGGGGG8CEGGGGGFGGGGGGCGGGCFGGGGGFGGGGGGGGD5CFFGGGGGGE=?FGGFFFFBAC=CFGFA@C<:DGGFFFGFFFFFFFGC;<@;6:@@C?6>C<47<@:??7ABAA><AF?>FF>?A3>ABFFDFA>748F2:>9
@M02352:288:000000000-CKWC8:1:1101:24596:19089 2:N:0:TAGCGCTC+TCTCTCCG
TAACCTTGCGGCCGTACTCCCCAGGCGGTCAACTTAGTGCGTTAGCTGCGCCACCCACGACTCAAGGTCACAGACGGCTAGTTGACATCGTTTACGGCGTGGACTACCAGGGTATCTAATCCTGTTTGCTCCCCACGCTTTCGTGCCTCAGTGTCAGTATTTGTCCAGGTAGCCGCCTTCGCCACTGATGTTCCTTACAATCTCTACGCATTTCACCGCTACACTGGAAATTCCACTACCCTCTACAATACTCTAGTTTGCCAGTTCAAAATGCAGTTCC
+
A<FFFEGFCGEG:FFGFCFGGGG:DECC@@FFGGGGGGADFFFEEGGGGGGGGGGGGGGGDGGGGFFE?FGGFGGGGDEGGGCGCFAE@EBFGGFG4:FFGDCGGGGGGGGGGGFFGG9FGGGGGGGGCFGGGGGGGEG8DFEG*8DFGGGGGGGGCEGGGGGGGGGGGGFE6CGGGGGFFG5=DCEFFF;CFEFFFFFF=FAFFFFCGEDDFFCF:>BB9DDF>D05:*9//9AABF0:(5182<BBF<>ADFAFFBF4)4<B:4-<2:<282*)*-5)
@M02352:288:000000000-CKWC8:1:1101:3723:19104 2:N:0:TAGCGCTC+TCTCTCCG
TAACCTTGCGGCCGTACTCCCCAGGCGGTCTACTTATCGCGTTAGCTTCGCCACTAAAAGATCAAGTCTTCCATCGGCTAGTAGACATCGTTTACGGCGTGGACTACCAGGGTATCTAATCCTGTTTGCTCCCCACGCTTTCGCACCTCAGTGTCAATATCAGTCCAGGTAGTCGCCTTCCCCACTGGTGTTCCTTCCTATATCTACGCATTTCACCGCTACACAGGAAATTCCACTACCCTCTACTGTATTCTAGACTAGCAGGTTCAGATGCACTTCCA
+
,E@FEGGGGGEDEGGGGGGGGGGGGGGG@@FFGGG<FFGGGGGEGGGGDECFGGFCEGCFGDGG<CFGA9FGG,,,,44?BFCEAF9F,4?FF7EGGC7>4@?,54BFCFFG8ABB,CF;,C,,3CC8,3>>FG?:+@:>DA>@BEG*A86B3@@,E;,@BB;>2DFFGFC222**2?D8);F6)4<FC::1:176@FF+8+3+)1;/:=>CG+)1>)(((0).2*1717*9*@4)-58??)((.692>A9<A<>/)-9441).(().))-..-*)*..-)
@M02352:288:000000000-CKWC8:1:1101:10080:19125 2:N:0:TAGCGCTC+TCTCTCCG
TAACCTTGCGGCCGTACTCCCCAGGCGGTCTACTTATCGCGTTAGCTTCGCCACTAAGTCATTACAACCCAACGGCTAGTAGACATCGTTTACGGCGTGGACTACCAGGGTATCTAATCCTGTTTGCTCCCCACGCTTTCGCACCTCAGTGTCAGTATCAATCCAGAGTGTCGCCTTCGCCACTGATGTTCCTTCCTATATCTACGCATTTCCCCGCTACACAGGAAATTCCACACTCCTCTACCGTACTCTAGCCTGCCAGTATCCGGTGCAATTCCAAG
+
FGGGGGGGGGGGGGGGGGGGGGGFGGFEFFGGGGGGGGGGGGGGGGGGGGGGGGGGGGGGGGGGGGGGGGGGGGGGGGGGGGGGGGGGGGGGGGGGGGGGGGGFGGFGGGGDFGFGFGGGGGGGGDGGGGFGGGGG>EFGDEEGG:FGGGGFFDAFFGGGFGFGGGGFGFFB8CGGGGFFFGGGGGGFCGFGG?FDFF=FAC=77):9CC=++;=;E339)0)05C?C>B@FBF2:(.28768)),-(2(-.4)9FA?F????2)--8>3(144=>FA4>)
@M02352:288:000000000-CKWC8:1:1101:12188:19136 2:N:0:TAGCGCTC+TCTCTCCG
CAATCTTGCGATCGTACTCCCCAGGTGGGACACTTATCACTTTCGCTTAGTCACTGAGATAAATCCCAACAACTAGTGTCCATCGTTTACGGCGTGGACTACCAGGGTATCTAATCCTGTTCGCTCCCCACGCTTTCGTCCATGAGCGTCAGTACATACGTAGTAGACTGCCTTCGCAATCGGTATTCTGTGTAATATCTATGCATTTCACCGCTACACTACACATTCTATCTACTTCCATATGACTCAAGTCAACCAGTATCAAAGGCAGTTCCATAGTT
+
GFGGGGGGGGGGGGGGGGGGGGGGGGGGGGGFGGGGGGCGGGGGGGGGGGGGGGGGGGGGFGGGGGGGGGGGGGGFGGGGGGGGGGGGGGEGGGGGGGGGGGGGGGGGGGGGGGGGGG9FGGGGGGGGGGGGGGGGGGGGGGGGGGGGGGGGGGGGGGGGGGGGGACFGFFGGGGGGG5AFGGGGGGGGGGGG<EC49FGFFAGEFFGFECGGFFFGFFFFFEFGGFGFFFFFFFFFFFFFFE3?EFCEF@CF3<FD@FAA>B4<4>:<:B?BAFFFF0AA
@M02352:288:000000000-CKWC8:1:1101:14194:19141 2:N:0:TAGGGCTC+TCTCTCCG
CAGCCTTGCGACCGTACTCCCCAGGTGGGATACTTAATACTTTAGCTTCGTCACTGAGCTACTGCCAACCAACAAGTATTCATCCTTTACGTCTTGGACTACCAGTGTATGTAATCCTGCTCGTTCCCCACCCTCTCGTTCATGAACCTCAGTACATACGTAGTAGACTGCCTTCGCAATCGGTATTCTTTGTACTTTCTATGCATTTCACTGCCACCGTACCCATTACATCTACTTCCACCTCACTAACACCAACCATACACAAAGGCAGTACCATCGTT
+
GG<,CFGGGG7+@:FFGGFGGGGGG8FF7,CCFFGG,6,C,EF<FGG9,86BFGGGGGGF@,9FC,,:,B,CF,E,C<E,9,,,,69A?FCC,,9,C,B,,=EF8,,55A,<<5,,4>,,9:644,,,44>+?+48E+@+@===;,=+@FC,,,3,,,3,688@,,3,,,3@,=A?6++:A?+1+5=:,,3+?*1A*4+2BF+:0=+2+2125/);F*))0*//084+*0++1+1?8674*(7(.6.)/()(((/8,3//()/.3,((,,(())+-*((44
@M02352:288:000000000-CKWC8:1:1101:13233:19199 2:N:0:TAGCGCTC+TCTCTCCG
TAATCTTGCGACCGTACTCCCCAGGCGGTCTACTTAACGCGTTAGCTCCGAAAGCCACGGCTCAAGGCCACAACCTCCAAGTAGACATCGTTTACGGCGTGGACTACCAGGGTATCTAATCCTGTTTGCTCCCCACGCTTTCGCATCTGAGTGTCAGTGTCTGTCCAGGTAGCCGCCTTCGCCACTGATGTTCCTTCCAATCTCTACGCATTTCACCGCTACACTGGAAATTCCACTACCCTCTACAATACTCTAGTTTGCCAGTTCAAAATGCAGTTCC
+
FAFGGGGGGGGGGDGGGGGGGGGGGGGGGGGGGGGGGGGGGGGGFGGGGGGGGGGGGGGGGGGGGGGGGFGDFGGGGGGGGGGGGGGGGGGGGGGGGGGGGGGGGGGGGGDGGGGGGGGGGGGGGGGGGGGGGGGGGGGGGGGGGGGGGFFFFGGGFGGFGGGGGGGGGGFGGGGGGGGFFGDEGGGGGGGGGCFFE4CFFG6CEFFFGEADCA<FC76>9D?FCF7D7==9BFADF?F?F?<FFF<?AAFFFBB?ABFA>AFD?2<A9>>A<>F)96AF
@M02352:288:000000000-CKWC8:1:1101:5552:19261 2:N:0:TAGCGCTC+TCTCTCCG
TAACCTTGCGGCCGTACTCCCCAGGCGGTCAACTTAGTGCGTTAGCTGCGCCACCCACGACTCAAGGTCACAGACGGCTAGTTGACATCGTTTACGGCGTGGACTACCAGGGTATCTAATCCTGTTTGCTCCCCACGCTTTCGTGCCTCAGTGTCAGTATTTGTCCAGGTAGCCGCCTTCGCCACTGATGTTCCTTCCAATCTCTACGCATTTCACCGCTACACTGGAAATTCCACTACCCTCTACAATACTCTAGTTTGCCAGTTCAAAATGCAGTTCC
+
GGGGGGGGGGGGGGGGGGGGGGGGGFGGGGGGGGGGGGGGGGGGGGGGGGGGGGGGGGGGGGGGGGGGGFGGGGGGGGGGGGGGGGGGGGGGGGGGGGGGGGGGGGGGGGGGGGGGGGGGGGGGGGGGGGGGGGGGGGGEGGGGGGGGGGGGGGGGGGGGGGGGFGGGF:>EFGGGGGGFFGGGGGG;CEGGGEFFFFFGFGFFEFFGGGFGGFFFGDFFBF7FFGFC?FFF?FFBBBF?FFFFFFA74A>BFF<9<<B<9<A0?6:AFFBAB>@2@BB<
@M02352:288:000000000-CKWC8:1:1101:23910:19272 2:N:0:TAGCGCTC+TCTCTCCG
TAACCTTGCGGCCGTACTCCCCAGGCGGTCAACTTAGTGCGTTAGCTGCGCCACCCACGACTCAAGGTCACAGACGGCTAGTTGACATCGTTTACGGCGTGGACTACCAGGGTATCTAATCCTGTTTGCTCCCCACGCTTTCGTGCCTCAGTGTCAGTATTTGTCCAGGTAGCCGCCTTCGCCACTGATGTTCCTTCCAATCTCTACGCATTTCACCGCTACACTGGAAATTCCACTACCCTCTACAATACTCTAGTTTGCCAGTTCCAAATGCAGTTCC
+
GGGGGGGGGGGGGGGGGGGGGGGGGGGGGGGGGGGGGGGGGGGGGGGGGGGGGGGGGGGEGGGGGGGGGGGGGFGGGGGEFGGGGGGGGGGGGGGGGGGGGGGGFGGGDGGGGGGGGGAFGGGGGGGGGGGGGGGGGGGGGGGGGGGGGGFGGGGGGGCGGGGGGGGDCEGGGGGGGGGFFGGDGGGCC@FFGFFFFFA@AGFFFFFGGGFGGFCFGEFFFF<FFG?CB47FFF2<B2:?FFFF256?A9?>?FF6AAFABFF0?<A):<28:28-=<DA
@M02352:288:000000000-CKWC8:1:1101:5539:19275 2:N:0:TAGCGCTC+TCTCTCCG
TAACCTTGCGGCCGTACTCCCCAGGCGGTCAACTTAGTGCGTTAGCTGCGCCACCCACGACTCAAGGTCACAGACGGCTAGTTGACATCGTTTACGGCGTGGACTACCAGGGTATCTAATCCTGTTTGCTCCCCACGCTTTCGTGCCTCAGTGTCAGTATTTGTCCAGGTAGCCGCCTTCGCCACTGATGTTCCTTCCAATCTCTACGCATTTCACCGCTACACTGGAAATTCCACTACCCTCTACAATACTCTAGTTTGCCAGTTCAAAATGCAGTTCC
+
EEFGFGGGGGGGCECGGGGGGGGGGGGGGGGGGGGGGFF9FGGGGGGGGGGEEGGGGGGGGGG<AFFGGGGGFGGGGGGGGGGGGGAFGDFFGGGGDFDFGGGF5ADFGGFGFGGGGGGFCFFGGGF8CCGGGGGGGGGGGGGGGGGGGGGGGGGFGFGGGGDDFFGGGCFGGFDGDDGFFDGGGGCFGGGGFCCC@FF7AFFF?FFGGGAGDFCCG>BF>E)0:7<5?4=BFFABFFF<:8:,4)48)43).<B65<?AB>242<FFAF<48>@>F<)4
@M02352:288:000000000-CKWC8:1:1101:10348:19314 2:N:0:TAGCGCTC+TCTCTCCG
TAACCTTGCGGCCGTACTCCCCAGGCGGTCTACTTATCGCGTTAGCTTCGCTACTCACGGATTAAATCCACAAACAGCTAGTAGACAGCGTTTACGGTGTGGACTACCAGGGTATCTAATCCTGTTCGCTACCCACACTTTCGCACATGAGCGTCAGTTACTGACCAGGGAGTCGCCTTCGCCACTGATGTTCCTCCAGATATCTACGCATTTCACCGCTACACCTGGAATTCCACTCCCCTCTCCAAAACTCTAGCCTGCCAGTTCTAAATGCAATTCC
+
GGFGGGGGGGGGGGGGGGGGGGGGGGGGGGGGGGGGGGGGGGGGGGGGGGGGGGGGGGGGGGGGGGGGGGGGGGGGGGGGGGGGGGGGGGGGGGGGGGGGGGGGGGGGGGGGGGGGGGGGGGGGGGGGGGGGGGGGGGGGGGGGGGGGGGGGGGGGGGGGGGGGGGGGGGGGGGGGGGGFFGGGGGGGGGGGGFFFFFFGFGFGFFFGGGFGGFFFGFFBBF?FGGFGFFFFFFFBDFF:??F??:AFA?:)<<<4<?FBF:7:?ABA<4:A)6@2*4<A
@M02352:288:000000000-CKWC8:1:1101:19085:19343 2:N:0:TAGCGCTC+TCTCTCCG
CAATCTTGCGATCGTACTCCCCAGGTGGGACACTTATCACTTTCGCTTAGTCACTGAGATAAATCCCAACAACTAGTGTCCATCGTTTACGGCGTGGACTACCAGGGTATCTAATCCTGTTCGCTCCCCACGCTTTCGTCCATGAGCGTCAGTACATACGTAGTAGACTGCCTTCGCAATCGGTATTCTGTGTAATATCTATGCATTTCACCGCTACACTACACATTCTATCTACTTCCATATGACTCAAGTCAACCAGTATCAAAGGCATTTCCATAGTT
+
GFGGFGGGAFGGGGGGGGGGGGGGGGGGGGGGGGGGGGGGGGGGGGGG:FGGGGGGGGGGGGGGGGGGGGGGGGGGGGGGGGGGGGGGGGGGGGGGGGGGGGGGGGGGGGGGGGGGGGGGGGGGEGGGGGGGGGGGGGFGGGGGGGGGGGGGGGGGGGGGFFGGFGGGGGGGGGGCGGGFFF8EFGGGGCFGGFFCFFFGFC6CEFFGGGFGGFFFGAFFFA;FFGCFFFFAFFFFFF3>EFEEE3)744)7)17F@FAA)).)64)4?0).46?:=43<B
@M02352:288:000000000-CKWC8:1:1101:8948:19405 2:N:0:TAGCGCTC+TCTCTCCG
CAATCTTGCGATCGTACTCCCCAGGTGGGACGCTTAGCGCTTTCGCTTTGTCACTGAGATAAATCCCAACACCTAGTGCCCACCGTTTACGTCGTGGACGACCACGCTATCTATTTCTGTTCTCTTTTCACGCCCTCGTCTATGAGCGTCAGTTTCTAGGTAGTACACTGCCTTCGCACTCGCTATCCTGTGTAATATCTATGCCTTTCACGCCTACCCCAACCATTCTATCTACGTCCATATTACTTCCGTCAACCTGCATCACGCGCAGTTCCACGATT
+
A@@,;CFDFC+9CFFGFGGGGED@8FF<7A,+7CF@,;+@FCF<FE,9,9,<CF,,CE<CE9,6C,:6FE=,66CFC,,,:9,8+B,A=FFF<C488==+8+6@++++++,,C,8,8C,7@F,,,,,37@,,3<++@=6@863,,;9DCC>E,,3,,8,,8,3@,3,5,,,6>E5CG**369**;C,8A9,04*1**+++=@++*=B*1,+**2()3),(/)(:5*.@38A@@+;(/((4)9))64.)))().43*((),,)58.((((((,..@)*4(,(
@M02352:288:000000000-CKWC8:1:1101:24426:19408 2:N:0:TAGCGCTC+CCTCTCCG
TAACCTTGCGGCCGTACTCCCCAGGCGGTCAACTTAGTGCGTTAGCTGCGCCACCCACGACTCAAGGTCACAGACGGCTAGTTGACATCGTTTACGGCGTGGACTACCAGGGTATCTAACCCTGTTTGCTCCCCACGCTTTCGTGCCTCAGTGTCAGTATTTGTCCAGGTAGCCGCCTTCGCCACTGATGTTCCTTCCAATCTCTACGCATTTCACCCCTACACTGGAAATTCCACTACCCTCTCCAATACTCTAGTTTGCCAGTTCAAAATGAAGTTCC
+
,EFFGGGFFGDGEGGGGGGGGGGCGGEE@:FEGGGGGEDFGGFGGGGGGEECFGGFEFEEEEGFCFD,,CFGD<E>FE4=BF9DFGFFC=B<BFGE@@>CFCFFFBFGDFEG=3>,CCC,6FDCFFGGG;CFCEFC8C:8DC?:3B*+<DCDFF7C?@9DCGGGGG<2D:CDFGDGDG**)1=5<6EC+:CCF<:?EA6:A<+15+65C55C:B4=E)((-5(7**,427=47*64)4:(423((8A24),))--*-.9)649),)).52))))*-14<B
@M02352:288:000000000-CKWC8:1:1101:17398:19436 2:N:0:TAGCGCTC+TCTCTCCG
TAATCTTGCGACCGTACTCCCCAGGCGGGAAGCTTAATGCGTTAGCTGCGCCACCAAAATGTATACATTCTGACAGCTAGCTTCCATCGTTTACGGTGTGGACTACCAGGGTATCTAATCCTGTTTGCTCCCCACACTTTCGTACCTCAGCGTCAGTATCGAGCCAGTGAGCCGCCTTCGCCACTGGTGTTCCTCCGAATATCTACGAATTTCACCTCTACACTCGGAATTCCACTCACCTCTCTCGATCTCTAGATTGATAGTTTTAAAGGCAGTTC
+
GGGGGGGGGGGGGGGGGGGGGGGGGGGGGGGGGGGGGGGGGGGGGGGGGGGGGGGGGGGGGGGGGGGGGGGGGGGGGGGFGGGGGGGGGGGGGGGGGGGGGGGGGGGGGCEGCFGGGGGGGGGGGGGGGGGGGGGGGGGGGGGGGGGGG6CGGGGGGGGGGGGGGGGGFGGGGGGGGGGFFGGGGGGGGGGGGFFFFFEGFGFGFFFGGGFGGFFF?A33>ABFGGFGFFFFFFFFFFFF?F<?F?::<F6AAA<6AA?BDAA>AF<)8:9A<FEBFF
@M02352:288:000000000-CKWC8:1:1101:10289:19439 2:N:0:TAGCGCTC+TCTCTCCG
TAATCTTGCGACCGTACTCCCCAGGCGGAATGCTTAATCCGTTAGGTGTGTCACCGAACAGTATACTGCCCGACGACTGGCATTCATCGTTTACGGTGTGGACTACCAGGGTATCTAATCCTGTTTGCTCCCCACACTTTCGTACCTCAGCGTCAGTATCGAGCCAGTGAGCCGCCTTCGCCACTGGTGTTCCTCCAAATATCTACGAATTTCACCTCTACACTTGGAATTCCACTCACCTCTCTCGAACTCTAGACTGATAGTTTTGGAGGCAGTTCCAG
+
FFGGGGGGGGGGGGGGGGGGGGGGGGGGGGGGGGGGGGGGGGGGGGGGGGGGGGGGGGGGGGGGGGGGGGGGGGGGGGGGGGGGGGGGGGGGGGGGGGGGGGGGGGGGGGGGGGGGGGGGGGGGGGGGGGGGGGGGGGGGGGGGGGGGGGGGGGGGGGGGGGGGGGGGGGGGGGGGGGGFFGGGGGGFGGGGGFFFFFFGFGFF?FFGFGFFFFFFGFFFFFFFGGFGFFFFFFBFF7?<FBFFFFF7:?:AFFFB>BF?AFBFDFF<B?:<B?::FAFB.
@M02352:288:000000000-CKWC8:1:1101:3928:19461 2:N:0:TAGCGCTC+TCTCTCCG
TAATCTTGCGACCGTACTCCCCAGGCGGAATGCTTAATTCGTTAGGTGTGTCACCGAACAGTATACTGCCCGACGACTGGCATTCATCGTTTACGGTGTGGACTACCAGGGTATCTAATCCTGTTTGCTCCCCACACTTTCGTACCTCAGCGTCAGTATCGAGCCAGTGAGCCGCCTTCGCCACTGGTGTTCCTCCAAATATCTACGAATTTCACCTCTACACTTGGAATTCCACTCACCTCTCTCGAACTCAAGACCAGGAGTTTATGAGGCAGTTCCAG
+
GFGGFGGGGGGDGGGGGGGGGGGGGGGGGGGGGGGGGGGFGGGGGGGGGGGGGGGGGGGGGGGGGGGFGGGGGGGGGGGGGDGGGGGGGGGGGFGGGGGGGGGGGGGFGGGGGGGGGGGGGGGGGGGGGGGGGGGGGGDGGGGGGGGGGGGDGGD>FFFGGGCGGGGGFFFGGGGGGGGFFGGGGCFFGGGGGEFFFFFGFGFGFFFGGGFGGFFFFFFFFFFFGFDGFFFFF=44:?FFFFFFFF?FFB:))540:BFF6<6??B<>2<A??<:7F<26.
@M02352:288:000000000-CKWC8:1:1101:3952:19464 2:N:0:TAGCGCTC+TCTCTCCG
TAATCTTGCGACCGTACTCCCCAGGCGGAATGCTTAATTCGTTAGGTGTGTCACCGAACAGTATACTTCCCGACGACTGGCATTCATCGTTTACGGTGTTGACTACCAGGGTATCTAATCCTGTTTGCTCCCCACACTTTCGTACCTCAGCGTCAGTATCGAGCCAGTGAGCCGCCTTTGCCACTGGTGTTCCTCCAAATATCTACGAATTTCACCTCTACACTTGGAATTCCACTCACCTCTTTCGTACTCCAGACCAGGAGTTTATGAGGCAGTTCCAG
+
@EFFCFGGGGDGGGGDCFFCFGGFF,8@+@FC<FFG<FEFFFG<@FFCF:FFFFGGDGEEFE9FAEG,CFFF?7F+@F=F?,?F,BE<FFGGFG::F+B+?EDFF8E,BFFA8>,6CB,AFFFGGGFG9,6>C,@CEEGFGGGGDGFFEFG>EGCCGAF9*@F5E7>E,CFFF=9DGG*=::,,;0=@6CEFGFA@@6=FFGFGE=3/*:>G++)25;@3>FFFF+68;AF7*/6)4:(4<2))-6((.4()(.(/48),3(((.6)--46(-()3@4)).
@M02352:288:000000000-CKWC8:1:1101:18224:19539 2:N:0:TAGCGCTC+TCTCTCCG
CAATCTTGCGATCGTACTCCCCAGGTGGGACACTTATCACTTTCGCTTAGTCACTGAGATAAATCCCAACAACTAGTGTCCATCGTTTACGGCGTGGACTACCAGGGTATCTAATCCTGTTCGCTCCCCACGCTTTCGTCCATGAGCGTCAGTACATACGTAGTAGACTGCCTTCGCAATCGGTATTCTGTGTAATATCTATGCATTTCACCGCTACACTACACATTCTATCTACTTCCATATGACTCAAGTCAACCAGTATCAAAGGCAGTTCCATAGTT
+
GGGGGGGGGGGGGGGGGGGGGGGGGGGGGGGGGGGGGGGGGGGGDGGGGGGGGGGGGGGGGFFGFGGGGGGGGGGGFDFGGGGGGGGGGGGGGGGGGGGGGGGGGGGGGGGGGGGGGGGGFGEGGGGGGGGGG@FFGGGGGGGGGGGGGGGGGGGGGGGGGGFEGFGGGGGGCFGGGG>BFGEGGGGGFCFGGFFFCFFGFGFGEFFGFFFGDB9DGFFEFFFFGGFFFFFFFFEFFFFEE?ECEFF<8EEECECF;FFB9>>4<9<?<?::<AF2@4:>6
@M02352:288:000000000-CKWC8:1:1101:9661:19589 2:N:0:TAGCGCTC+TCTCTCCG
TAACCTTGCGGCCGTACTCCCCAGGCGGTCAACTTAGTGCGTTAGCTGCGCCACCCACGACTCAAGGTCACAGACGGCTAGTTGACATCGTTTACGGCGTGGACTACCAGGGTATCTAATCCTGTTTGCTCCCCACGCTTTCGTGCCTCAGTGTCAGTATTTGTCCAGGTAGCCGCCTTCGCCACTGATGTTCCTTCCAATCTCTACGCATTTCACCGCTACACTGGAAATTCCACTACCCTCTACAATACTCTAGTTTGCCAGTTCAAAATGCAGTTCC
+
CGGGGGGGGGGGGGGGGGGGGGGGGGGGGGGGGGGGGGGGGGGGGGGGGGGGGGGGGGGGGGGGGGGGGFGGGGGGGGGGGGGGGGGGGGGGGGGGGGGGGGGGGGFGGGGGGGGGGGGGGGGGGGGGGGGGGGGGGGGGGGGGGGGGGGGGGGGGGGGGGGGGGGGGGGGGGGGGGGGFFGGGGGGGGGGGGEFCEFFFFFFG?FFGDEFDGFFFGFFF9BBFFGFGFFFFFFFFFFFFFFFF2<2<<9?FDFF4A>FA9A<2>:>AA4<D><@4FAFF
@M02352:288:000000000-CKWC8:1:1101:19068:19653 2:N:0:TAGCGCTC+TCTCTCCG
TAATCTTGCGACCGTACTCCCCAGGCGGAATGCTTAATCCGTTAGGTGTGTCACCGAATAGCATGCTACCCGACGACTGGCATTCATCGTTTACGGTGTGGACTACCAGGGTATCTAATCCTGTTTGCTCCCCACACTTTCGCACCTCAGCGGCAGTATCGAGCCAGTGAGCCGCCTTCGCCACTCGTGTTCCTCCGAATATCTACGAATTTCACCTCTACCCTCGGAATTCCACTCACCTCCCTCGAACTCATGACCAGTAGTTTAAGAGGCACTTCCAG
+
AE8<EGGGGGGGGGGGGGGGGGGG<CCEEF7<FFGGGEEFFFFEG8EFFE,EFGFGG7FGFGFGGGGGGGGEEGGCCE@<FFGGGGGFGEGGGG7CFGGEGGFGGFF88CCFF,EFDFGGGGFGGGGGGGGGGGGGGGGFFCA@CC,3,:D6*9@CGFFG7FEEECGCC:DGGEGGDCD>DDCGC*:8@CEFGFFF083>3CFGFF>3*18CCFA?0>>2)=16*),1(7)*8*).:7:F<(,-440(4(19>).9?00()))6462:))).(8)46524)
@M02352:288:000000000-CKWC8:1:1101:19247:19712 2:N:0:TAGCGCTC+TCTCTCCG
CAATCTTGCGATCGTACTCCCCAGGTGGGACACTTATCACTTTCGCTTAGTCACTGAGATAAATCCCAACAACTAGTGTCCATCGTTTACGGCGTGGACTACCAGGGTATCTAATCCTGTTCGCTCCCCACGCTTTCGTCCATGAGCGTCAGTACATACGTAGTAGACTGCCTTCGCAATCGGTATTCTGTGTAATATCTATGCATTTCACCGCTACCCTACACATTCTATCTACTTCCATATGACTCAAGTCAACCATTATCAAAGCCAGTTCCATAGTT
+
GEFGGGGAAFEGEFFGF@FGGGF@CFCC@EFCGGGFGGGGGGGGGGGG@CFFGGGGEFCFGGACDFGGGGGGFGGDGCFC,CEF@FFGGGFCEGGGD=FFF<EEFDGGFGGFADGGGGCEF9+FCGGGCEEGEFGGGGGGGGFFD,9C=+@EECG:<FG,@D7@D@DFGFFGFGFFD?5?F*:CFFFG@FFCCEFCC9E+BD6C?FF8FF849A>D*)/7()6AD65:<AFFFC)<E3<CEC??6;CC8E)7)9<=@B*-:):AA64(((,8ADF9@A)65
@M02352:288:000000000-CKWC8:1:1101:8776:19725 2:N:0:TAGCGCTC+TCTCTCCG
TAGTCTTGCGACCGTACTCCCCAGGCGGTGCGCTTAACGCGTTAGCTCCGGCACAGAAGGGGTCGAACCCTCCCACACCAAGCGCACATCGTTTACTGCTAGGACTACAGGGGTATCTAATCCCTTTCGCTACCCTAGCCTTCGAGCCTCAGCGTCAGTAAATGTCCAGTAACCTGCTTTCGCCATTGGTCTTCCTCTCAATATCTACGCATTTCACTGCTACACTGAGAATTCCAGTTACCTCTCCATTACTCTAGCATGGCAGTATCGAATGCAGTTT
+
GGGGGGGGGGGGGGGGGGGGGGGGGGGGGGGGGGGGGGGGGGGGGGGGGGGGGGGGGGGGGGGGGGGGGGGGDGEGGGGGGGGGGGGGGGGGGGGGGGGGGGGGGGGGGGGGGGGGGGGGGGGGGGGGGGGGGGGGGGGGGGFFFGGGGGGGGGGGGGGGGGGGGGCEFGGGGGGGGGGFFGGGGGGG?CFGGEFFFFFGFGFGFFFGGGFGGFAFGFFFFFFFGGFDB4?FFFA<D>BAAFFFFFFBA<9AF><FAB4<2(8:?F29><F0)(94?>A>
@M02352:288:000000000-CKWC8:1:1101:20155:19756 2:N:0:TAGCGCTC+TCTCTCCG
TAATCTTGCGACCGTACTCCCCAGGCGGTACACTTAATGTGTTAACTGCATTACTGCAAGGTCTAGCCTCACAACAACTAGTGTACATCGTTTAGGGCGTGGACTACCAGGGTATCTAATCCTGTTTGCTCCCCACGCTTTCGCGTCTCAGCGTCAATAATGTTCCAGTAGATCGCCTTCGCAATCGGTATTCCTTCTGATCTCTACGGATTTTACCCCTACACCAGAAATTCCATCTACCTCTCCCATATTCTAGGTAAGCAGTTTTCAAAGCAGTTCAA
+
C9EEFFF<,FBC:CCGEDFGGC@6,C@C6CCEFDF@CFFFGGGGGGGGGFFGGEGGFGGGGGGG<EFGFGGGFCGGGCGEGEAFGGGGGG<FGGFFGGGGGEFEGGGG8FGF@FFEFG9AFECFGGGGGGG8FFFCEGEGGGGDEGGDGGGGCECGGGFG9=CDGGGGGFGCFFFG797;>DGCDDCGEGGCGFFEFFFG=FF8C6BG*/8DFFEFAF;DFF@FCCFFDAC+@A5C93)1..;<31,44<96<:9F<BFD2).:5<<:><<A)09:FABD2
@M02352:288:000000000-CKWC8:1:1101:15968:19775 2:N:0:TAGCGCTC+TCTCTCCG
TAACCTTGCGGCCGTACTCCCCAGGCGGTCAACTTAGTGCGTTAGCTGCGCCACCCACGACTCAAGGTCACAGACGGCTAGTTGACATCGTTTACGGCGTGGACTACCAGGGTATCTAATCCTGTTTGCTCCCCACGCTTTCGTGCCTCAGGGTCAGTATTTGTCCGGGTAGCCGCCTTCCCCACTGATGTTCCTCCAGATATCTCCGCATTTCACCGCTACCCCTGGAATTCCAATCCCCTCTCCAAGCTTGTAACCTGCCATTTCTAAATGACCATCA
+
FFGFFGGGGGGGGGGGGGGGGGGGG8FG68BFGGGGEFFGGGGGGGGGGGGGGGGGGDCEE@:DF<F=FEFG?@EEEEGGFGG99FE?5+BFDFFG7EDCGF>,=BFFE@FGF>>DFFFAEBA9>FGFF;EFGD:F++@E8A8D*@DCF?,,,18:12@;BCC2DF**:<:4<?):7D78);62:=CEG7CFG?8CFFF*1+;+)+0195@DFF2=C3920)()9>?*,77)=F))).3?<(4(4248<())((-*)-*.44)))-65)6-4)6B(0.5,
@M02352:288:000000000-CKWC8:1:1101:4376:19869 2:N:0:TAGCGCTC+TCTCTCCG
TAACCTTGCGGCCGTACTCCCCAGGCGGTCAACTTAGTGCGTTAGCTGCGCCACGCACGACTCAAGGTCACAGACGGCTAGTTGACATCGTTTACGGCGTGGACTACCAGGGTATCTAATCCTGTTTGCTCCCCACGCTTTCGTGCCTCAGTGTCAGTATTTGTCCAGGTAGCCGCCTTCGCCACTGATGTTCCTTCCAATCTCTACGCATTTCACCGCTACACTGGAAATTCCACTACCCTCTACAATACTCTAGTTTGCCAGTTCAAAATGCAGTTCC
+
GGGGGGGGGGGGGGGGGGGGGGGGGGGGGGGGGGGGGGGGGGGGGGGGGGGGGGGGGGGGGGGGGGGGGGGGGGGGGGGGGGGGGGGGGGGGGGGGGGGGGGGGGGGGGGGGGGGGGGGGGGGGGGGGGGGGGGGGGGGGGGGGFGGGGGGGGGGGGFFGFGGGGGGGGGGGGGGGGGGFFGGGGGGGGFGGG?FEFFFFFGFGE=FGGGFGGFFFGBBBBEBFCGFGFFFFFF>BFBB::2:?FFABFFFF7A</6<FAAA<046AA>A)4<9=<@2<D
@M02352:288:000000000-CKWC8:1:1101:12626:19881 2:N:0:TAGCGCTC+TCTCTCCG
TAATCTTGCGACCGTACTCCCCAGGCGGAATGCTTAATCCGTTAGGTGTGTCACCGAACAGTATACTGCCCGACGACTGGCATTCATCGTTTACGGTGTGGACTACCAGGGTATCTAATCCTGTTTGCTCCCCACACTTTCGTACCTCAGCGTCAGTATCGAGCCAGTGAGCCGCCTTCGCCACTGGTGTTCCTCCAAATATCTACGAATTTCACCTCTACACTTGGAATTCCACTCACCTCTCTCGAACTCTAGACTGATAGTTTTGGAGGCAGTTCCAG
+
FGGGGGGGGGGGGGGGGGGGGGGGGGEGGGGGGGGGGGGGGGGGGGGGGGGGGGGGGGGGGGGGGGGGGGGGGGGGGGGGGGGGGGGGGGGGGGGGGGGGGGGGGGGDEEGGGGGGGGGGGGDGGGGGGGGGGGGGGGGEFGGGGGGGGGG6EGGEGDGGGFEEGGGGGGGGGGGGGGGFEGGGGGGGFGGGGFFFFFFGFGFFCFFGDGFGFFFFFF@ECA3=FF?CAFFFFBAAFFFF?:2:3<<FFFFFF<A*4<?FB<9<<AA(7>:?2,58FA<A.
@M02352:288:000000000-CKWC8:1:1101:22714:19885 2:N:0:TAGCGCTC+TCTCTCCG
CAGTCTTGCGACCGTACTCCCCAGGTGGGATACTTATCACTTTCGCTTAGTCACTGAGGAAAACCCCAACAACTAGTATCCATCGTTTACGGCGTGGACTACCAGGGTATCTAATCCTGTTCGCTCCCCACGCTTTCGTCCATGAGCGTCAGTACATACGTAGTAGACTGCCTTCGCAATCGGTATTCTGTGTAATATCTATGCATTTCACCGCTACACTACACATTCTATCTACTTCCATATGACTCAAGTCAACCAGTATCAAAGGCAGTTCCATAGTT
+
GGGGGGGGGGGGGGFGGGGGGGGGGGFGGGGGGGGGGGGGGGGGGGGGGGFGGGGGGGGFGFGGGGGGGGGGGGGGGGGGGGGGGGGFGGGEEGGGGGGGGGGGGGGGGGGGGGGGGGGGGGGGGGEFEFGGGCGGGGGGGGFGGGGGGGGGGGGGGDFGGFGEAFCGGGGGGGGGGDDFFGGGGGGGGGGGGFCEFABDFGFCCFFGFGFCDE;AGF@FFFFFFCEGFFFFFFE?FFFEEEFF?BB90:?FFF)68?F<A)-62<AF:?B<9A?AFF25<
@M02352:288:000000000-CKWC8:1:1101:24385:19920 2:N:0:TAGCGCTC+TCTCTCCG
CACTCTTGCGAGCGTACTCCCCAGGTGGGTCACTTATCACTTTCGCTTAGCCACTCAACTAACCAATGTTAGTCAAACAGCTAGTGACCATCGTTTACGGCGTGGACTACCAGGGTATCTAATCCTGTTCGCTACCCACGCTTTCGTCCCTCAGTGTCAGTATATTGTTAGTGATCTGCCTTCGCAATCGGTATTCTGTGTAATATCTATGCATTTCACCGCTACACTACACATTCTAACCACTTCACAATAACTCAAGTCTATCAGTATCAAAGGCAGTT
+
GGGA<FGGGG>GGGGGGGGGGGGGGGGGEGGGGGGGGAFFGGGGGGGGGGGGGGG?FFGGGGGGGFFGGGGGGGGGGGEFGGG?GDCDFFFFCFGGCFECFCFECGEGGFGFFGEGGCFGGGFFFEEEGGG7F7FD>@EGGGCGGEGG=6AF?EGD:E9DG9DG;FGGGF9FF:CCGGGFFGGGGGGGCC8D7>F?ABF@BF4C5B8F@FC72BC89B?*244=D4=GFFFF66?FEE3@;@?8AECECEF37@>6479945>2<AA9).:<4)=(>72<>
@M02352:288:000000000-CKWC8:1:1101:6253:19923 2:N:0:TAGCGCTC+TCTCTCCG
TAATCTTGCGACCGTACTCCCCAGGCGGTCTACTTAACGCGTTAGCTCCGAAAGCCACGGCTCAAGGCCACAACCTCCAAGTAGACATCGTTTACGGCGTGGACTACCAGGGTATCTAATCCTGTTTGCTCCCCACGCTTTCGCATCTGAGTGTCAGTGTCTGTCCAGGGGGCCGCCTTCGCCACTGGTATTCCTTCAGATCTCTACGCATTTCACCGCTACACCTGAAATTCTACCCCCCTCTACAGCACTCTAGTTCACCAGTTTCAAATGCAGTTCCG
+
EFGGFGGGFGEGGGGGGGGGGGGGGGGGGGGGGGGGGGGDGGGGGGGGGG7CGFFFGGGGGGGGGGGGGGGGGGGEGFFGGFGGGGGGGGGGGGGGGGGGGGEGGGGGGGGGGGFGGGGGGGGGGGGGGGGGGGGCEGGGGFEGGGGGGAGFGGGGDFGGGFGGGGGGGGGGGGGGGDDFFGGGGGGFGGGGG<FEFFFGFF4CAFFGGGFGGFDFGFFFFFBFFGFC)/9=FFFAB6169>::<AB?F(.)(.)9>.9<<82,6:>A)<)44<F9=AA<(
@M02352:288:000000000-CKWC8:1:1101:25166:19942 2:N:0:TAGCGCTC+TCTCTCCG
TAATCTTGCGACCGTACTCCCCAGGCGGTCTACTTAACGCGTTAGCTCCGAAAGCCACGGCTCAAGGCCACAACCTCCAAGTAGACATCGTTTACGGCGTGGACTACCAGGGTATCTAATCCTGTTTGCTCCCCACGCTTTCGCATCTGAGTGTCAGTGTCTGTCCAGGGGGCCGCCTTCGCCACTGGTATTCCTTCAGATCTCTACGCATTTCACCGCTACACCTGAAATTCTACCCCCCTCTACAGCACTCTAGTTCACCAGTTTCAAATGCAGTTCC
+
CFGGGGGGAFCECEFGGGFFGGGEGGGGFFGGGGGGFFGGGGGGGGGGGGG7FBFFDGEGGGGF<DCGGGG8FGGFGGGGGGGDGGDGGGGGGGGGGGGGGGDGGGGGGGGGFE@FGGGGGGGGGGGGGFGFGDFGECCEGGECEGGGFFFGGGCGDGCFG@FEGFFGDCEGCC<DDCDAFDC5C?FGGE+:;CFEFFFFFGFGBFFGD=5CF6:=FFF>>FFFGC?DD*9@@7<AB6?(4717AA<DFF72:B<FBAFAF>?06>BBF245<)*.*.-)
@M02352:288:000000000-CKWC8:1:1101:23044:20041 2:N:0:TAGCGCTC+TCTCTCCG
TAACCTTGCGGCCGTACTCCCCAGGCGGTCAACTTAGTGCGTTAGCTGCGCCACCCACGACTCAAGGTCACAGACGGCTAGTTGACATCGTTTACGGCGTGGACTACCAGGGTATCTAATCCCTTTCGCTACCCTAGCCTTCGAGCCTCAGCGTCAGTAAATGTCCAGTAACCTGCTTTCGCCATTGGTCTTCCTCTCAATATCTACGCATTTCACTGCTACACTGAGAATTCCAGTTACCTCTCCATTACTCTAGCATGGCAGTATCGAATGCAGTTTCG
+
FFGGGGGGGGGGGGGGGGGGGGGGGGGGGGGGGGGGGGGGGGGGGGGGGGGGGGGGGGGCFGGGGFGGGGGGGGGGGGDGGGGGGGGGGGGGGGGGGCEGGDDFFGGGGGGGGGFFGGGFGGGGGGGGGGGGGGGGGGGGGGGCFGG7C6DFGGGGGFGGGGGGGGGCCCFGGCFFGFGFECCEDGGGGGGGDEFFEF=+;@AC58A5DGFGGFEAEAEFFF).092C2=F?*=>2AB4ABFFFF7A<>>FA<<A?B3?2:<::?FA>B0?)44@9=<9-(
@M02352:288:000000000-CKWC8:1:1101:4886:20089 2:N:0:TAGCGCTC+TCTCTCCG
TAACCTTGCGGCCGTACTCCCCAGGCGGTCAACTTAGTGCGTTAGCTGCGCCACCCACGACTCAAGGTCACAGACGGCTAGTTGACATCGTTTACGGCGTGGACTACCAGGGTATCTAATCCTGTTTGCTCCCCACGCTTTCGTGCCTCAGTGTCAGTATTTGTCCAGGTAGCCGCCTTCGCCACTGATGTTCCTTCCAATCTCTACGCATTTCACCGCTACACTGGAAATTCCACTACCCTCTACAATACTCTAGTTTGCCAGTTCAAAATGCAGTTCC
+
GFGGGGGGGGGGGFGGGGGGGGGGGGGGGGGGGGGGGGGGGGGGGGGGGEGGGGGGGGGGGGGGGGFFGGGGGGGGGGGGGGGGFGGGGGGGGGGD>FGGGGDGFCDGFCGGGGGGGGGGGGGCGGGFGGGGGGGGBEGEGGGGFGGGGDGGFFGGGGGFGGDGFGAFFGGGCFDGDGGFFGGEDFGEGGGGGFFFFFFGFGFG6AF3DC>DGFCFG309;E<FDGBC(9@FFF2AA0:?BFFFDF9<94447AF*6<FAAD<?F<49642<2)*)9-6>
@M02352:288:000000000-CKWC8:1:1101:12910:20145 2:N:0:TAGCGCTC+TCTCTCCG
TAACCTTGCGGCCGTACTCCCCAGGCGGTCAACTTAGTGCGTTAGCTGCGCCACCCACGACTCAAGGTCACAGACGGCTAGTTGACATCGTTTACGGCGTGGACTACCAGGGTATCTAATCCTGTTTGCTCCCCACGCTTTCGTGCCTCAGTGTCAGTATTTGTCCAGGTAGCCGCCTTCGCCACTGATGTTCCTTCCAATCTCTACGCATTTCACCGCTACACTGGAAATTCCACTACCCTCTACAATACTCTAGTTTGCCAGTTCAAAATGCAGTTCC
+
GGGGGGGGGGGGGGGGGGGGGGGGGGGGGGGGGGGGGGGGGGGGGGGGGGGGGGGGGGGGGGGFGGGGGGGGGGGGGGGGGGGGGGGGGGGGGGGGGGGGGGGGGGGGGGGGGGGGGGGGGGGGGGGGGGGGGGGGGGGGGGGGDGGGGGGGGGGGGGFGGGEFCGGEDFGGGGGGGGGFFGGGGGC+>?GGGFFFFFFGF;FGEFFGGCDGGFFFGBB>9E)7>C?G?7=@BF>AAFFFFFFFFF>FFAFFFFB@4:=>BA27:BFFA<284<?2BAFB
@M02352:288:000000000-CKWC8:1:1101:4719:20174 2:N:0:TAGCGCTC+TCTCTCCG
TAACCTTGCGGCCGTACTCCCCAGGCGGTCTACTTATCGCGTTAGCTTCGCTACTCACGGATTAAATCCACAAACAGCTAGTAGACAGCGTTTACGGTGTGGACTACCAGGGTATCTAATCCTGTTCGCTACCCACACTTTCGCACATGAGCGTCAGTTACTGACCAGGGAGTCGCCTTCGCCACTGATGTTCCTCCAGATATCTACGCATTTCACCGCTACACCTGGAATTCCACTCCCCTCTCCAAAACTCTAGCCTGCCAGTTCTAAATGCAGTTCC
+
9DGGDGGFGGGFGGGGGGGGGEGGG8CCFGGFGGGGGGGGCGGGGGDGGGGGGG?FGGGE7FFGGDFFFGGGGGGGGGGGGGDEEG,<FC:CFDGE7EFEGGGGGFGGGFGGFFFDFGGADFFGDFGGGGEGGGFDGGGGGDEGCECF?3,@BE8EGGGGF9AFGGGGGGGEEEC:DGDFFCGECFGGGE7CGFFC@AADFGFC)7@FDGFDGFFFGAB99E?FGD?4:4=47/.9A???BFFB:BA?)284><A@).*4??FFFB>4:)4)<>=<FADF
@M02352:288:000000000-CKWC8:1:1101:25899:20205 2:N:0:TAGCGCTC+CCTCTCCG
CAATCTTGCGATCGTACTCCCCAGGTGGGACACTTATCACTTTCGCTTAGTCACTGAGATAAATCCCACCAACTAGTGTCCATCTCTTACGGTGTGGACTACCAGAGTATCTAATCTTGTTCTCTCCCCTCGCCTTCGTCCAGGACCGTCACGACATCCGTAGTCGACTGCCTTCGCAATCGCTATTCTGTGTAATATCTATGCATTTCACCGCTACTCTACACATTCTATCTACTTCCATATTACTCTACTCAACAAGTATCAAAGGCAGTTCTATAGTT
+
CFG<CFGGGG7@CFFGGGGGDFGGGEFF7E,CFGGGF<,C6FF9CGEG@FCFGGG<F,,6,<,<,A,,,6:9,:,:<EF<,99?,9<,,,:,,:4BF<,FE,,,,,:,CE<FD?FG99,CC4@,E=CBC,>+@++4,46+84,,@+6+66+++++6+,@8D8BC,+3++>,,><99C*<**3*10@2<DEG7+9+;ACFG9=+;*=+=7BB8*89/:)78CFCF48<778F886>)9C))9)))1.93);)16CFF)1))7?C65))((.-3:A*-*..66
@M02352:288:000000000-CKWC8:1:1101:3982:20262 2:N:0:TAGCGCTC+TCTCTCCG
CAATCTTGCGACCGTACTCCCCAGGCGGAATGCTTAATCCGTTAGGTGTGTCACCGAACAGTATACTGCCCGACGACTGGCATTCATCGTTTACGGTGTGGACTACCAGGGTATCTAATCCTGTTTGCTCCCCACACTTTCGTACCTCAGTGTCATTATCGCGCCAGTGAGCCGCCCTCGCCACTGGTGTTCCTCCATATATCTACGAATTTCACCTCTACACCTGGTATTGCACACACCTCTCTCAAACTCGAGACCTATAGTTTTTGGTCCTGTTACAG
+
,C,6,CFGG:++@CFGGGGGGGGGG8FGGGGEFGGGFG@F@FG@F<F<ECEF<FGCG+66<F,69F?,,CC,C++@4++,:9,55,,9AFF?=,+BFGE:+5A,,,:5E:?FDD;@,C,,,C,CDF8;,EE+F<F++@,,363:+8,5,>,,75,,3=,;E**3*5FDE,9>F5*/)1?)8/*4*,;C**=1@<;(,+3:;FFG?F>**=)1;6);>;);C6,)2*,*-****1,)42(3:B27?B))5<<2(4(),().).))..6(2(()54*-*)-6.
@M02352:288:000000000-CKWC8:1:1101:8610:20347 2:N:0:TAGCGCTC+TCTCTCCG
TAGTCTTGCGACCGTACTCCCCAGGCGGTGCGCTTAACGCGTTAGCTCCGGCACAGAAGGGGTCGAACCCTCCCACACCAAGCGCACATCGTTTACTGCTAGGACTACAGGGGTATCTAATCCCTTTCGCTACCCTAGCCTTCGAGCCTCAGCGTCAGTAAATGTCCAGTAACCTGCTTTCGCCATTGGTCTTCCTCTTGATATCTACGCATTTCACTGCTACACCAAGAATTCCAGTTACCTCTCCATTACTCTAGCATGGCAGTATCGAATGCAGTTTG
+
FFGGGGGGGGGGGGGGGGGGGGGFGGGGGEGGGGGGGGGGGGGGGGGGGGGGGGGFGGFGGGGGGGGGGFGGCFGGGGGGGGGGGGGGGGGGGGGGGGGGGGGGGFGGGGFGDGGFGDGGGGGFFGGDGGGGGGGGGGGGGGGGFFGGGGGGGGGGGGGGGFGFFFGGGGGDCFFGGGGAFCGEDGGGG?CGGFACEFFGFGFGFFFGGGFGGFDFGF9?FFAFGGBG<@?@46<D2>BDFFBBBF?F):<<2)66ADF4<:?(,4<6<?1(),*)96<<)
@M02352:288:000000000-CKWC8:1:1101:23987:20351 2:N:0:TAGCGCTC+TCTCTCCG
CAATCTTGCGATCGTACTCCCCAGGTGGGACACTTATCACTTTCGCTTAGTCACTGAGATAAATCCCAACAACTAGTGTCCATCGTTTACGGCGTGGACTACCAGGGTATCTAATCCTGTTCGCTCCCCACGCTTTCGTCCATGAGCGTCAGTACATACGTAGTAGACTGCCTTCGCAATCGGTATTCTGTGTAATATCTATGCATTTCACCGCTACACTACACATTCTATCTACTTCCATATGACTCAAGTCAACCAGTATCAAAGGCAGTTCCATAGTT
+
GFAFGGGGGGFGGGGGGGGGGGGGGGGGGFGGGGGGGGEFGGGGGGGGGFGGGGGGFGFG9ECFGGFFGGGFGGGGGGGGGGGGGGGGFGDGGEGDCCGGGGGGGGGGGFGGEFFGGGGFGGGCGGGDEGGGGGGGGGGGGEEG9FFGGGGGGGGGF9F@FGGG;CFGGEGFGGGGGDDDFGEGCGGGGGGGG4=E7FFGFGFGEFFGGGFGGFFFGFFE1;;FCGFGFCFFFFFFFFFFF<?E57.983@EC?.88:AAA<A)6>ABF<??FA?4@A7B<
@M02352:288:000000000-CKWC8:1:1101:14700:20364 2:N:0:TAGCGCTC+TCTCTCCG
TAATCTTGCGACCGTACTCCCCAGGCGGTACACTTAATGTGTTAACTGCATTACTGCAAGGTCTAGCCTCACAACAACTAGTGTACATCGTTTAGGGCGTGGACTACCAGGGTATCTAATCCTGTTTGCTCCCCACGCTTTCGCGTCTCAGCGTCAATAATGTTCCAGTAGATCGCCTTCGCAATCGGTATTCCTTCTGATCTCTACGGATTTTACCCCTACACCAGAAATTCCATCTACCTCTCCCATATTCTAGGTAAGCAGTTTTCAAAGCAGTTCAA
+
GGGGGGGGGGGGGGGGGGGGGGGGGGGGGGGGGGGGGGGGGGGGGGGGGFGGGGGGGGGGGGGGGGGGGGGGGGGGGGGGGGGGGGGGGGGGGGGGGGGGGGGGGGGGGGGGGGFGGGGGGGGGGGGGGGGGGGGGGGGGGGGGGEGGGGGGGGGGGGGFGGGGGGGGGGDGGFFGGGGFFGGGGGGGG5CFGFFFFFF7CGFGFFFF4=BGGFEFFFFFFFFF4C;G@)168FEFFFEFF@@E@?::A.6>AA:=<AFA7?A?ABBDDFBB<7?29<AA4
@M02352:288:000000000-CKWC8:1:1101:15514:20421 2:N:0:TAGCGCTC+TCTCTCCG
TAACCTTGCGGCCGTACTCCCCAGGCGGTCAACTTAGTGCGTTAGCTGCGCCACCCACGACTCAAGGTCACAGACGGCTAGTTGACATCGTTTACGGCGTGGACTACCAGGGTATCTAATCCTGTTTGCTCCCCACGCTTTCGTGCCTCAGTGTCAGTATTTGTCCAGGTAGCCGCCTTCGCCACTGATGTTCCTTCCAATCTCTACGCATTTCACCGCTACACTGGAAATTCCACTACCCTCTACAATACTCTAGTTTGCCAGTTCAAAATGCAGTTCC
+
GGGGGGGGGGGGGGGEGGGGGGGGGGGGGGGGGGGGGGGGGGGGGGGGGGGGGGGGGGGGGGGGGGGGGGGGGGGGGGGGGGGGGGGGGGGGGGGGGGGGGGGGGGGGGGGGGGGGGGGGGGGGGGGGGGGGGGGGGGGGGGGGGGGGGGGGGGFFGGGGGGGGGGFGGGGFGGGGGGGFFGGGGGGGGGGGGFFFFFFGFGFGFFFFDGFGGFFFGFFFFF2FGGFGFFFFFFAAFBF:?D:7AFF)4<?DFB>@ADF45792:4-)6<AAAAFA@9<>
@M02352:288:000000000-CKWC8:1:1101:6482:20446 2:N:0:TAGCGCTC+TCTCTCCG
TAACCTTGCGGCCGTACTCCCCAAGCGGTCTACTTATCGCGTTAGCTTCGCCACTAAAAGATCAAGTCTTCCAACGGCTAGTAGACATCGTTTACGGCGTGGACTACCAGGGTATCTAATCCTGTTTGCTCCCCACGCTTTCGCACCTCAGTGTCAATATCAGTCCAGGTAGTCGCCTTCGCCACTGGTGTTCCTTCCTATATCTACGCATTTCACCGCTACACAGGAAATTCCACTACCCTCTACTGTATTCTAGACTAGCAGTATCAGATGCAGTTCCA
+
GGGGGGGGGGGGGGGGGGFGGGG,EEFGGGGFGGGGGGGGGGGGGGGGGGGGGGGGGGGGFGGGGGGGGGGGGGGGGGGGGGGGGGGGGGGGGGGGGGGGGGGGGGGGGGGGFGGGGGGGGGGCGGGGGGGGGGGGGGGGGGGGGGGGGGGGGGGGGGGGFGGGGGFFGGGGFGGGGGGFFGG=DGGGCCFGGEFFFFFGFG@DCFFFGGDGGFFFGEBFFF3A4<:FBFFFFF444>:?F<:2)462<<<A<429:<@222A2:<)64),6)6=96<<B)
@M02352:288:000000000-CKWC8:1:1101:7709:20472 2:N:0:TAGCGCTC+TCTCTCCG
TAATCTTGCGACCGTACTCCCCAGGCGGAATGCTTAATCCGTTAGGTGTGTCACCGAACAGTATACTGCCCGACGACTGGCATTCATCGTTTACGGTGTGGACTACCAGGGTATCTAATCCTGTTTGCTCCCCACACTTTCGTACCTCAGCGTCAGTATCGAGCCAGTGAGCCGCCTTCGCCACTGGTGTTCCTCCAAATATCTACGAATTTCACCTCTACACTTGGAATTCCACTCACCTCTCTCGAACTCTAGCCTGATAGTTTTGGAGGCAGTTCCAG
+
GGGGGGGGGGGGGGGFGGGGGEGEGGGDGGGGGGGGGGGGGGGGGGGGGGFFGGGGGGGGGGGGGGGGGGGGGGGGGGGGGGFGGGGGGGGGGGEGGGGGGEGGGGGGGGGGFFGGGCFGFGGGGFFFGGGGG8ECEGFGFGGGGCFGGGGGEGEGGGGGGGGGGCCEF9FGBGGGDDC;>D8EFGEFFGCFFEFF@FFGFGFGEFF:5FFCFFFF6A=EEA@FGD7<A??=B=AAFFFF<:?:27?B?:?B>:6*4<>:A2)64AAB>,4:B?57FA2).
@M02352:288:000000000-CKWC8:1:1101:6176:20525 2:N:0:TAGCGCTC+TCTCTCCG
TAACCTTGCGGCCGTACTCCCCAGGCGGTCTACTTATCGCGTTAGCTTCGCTACTCACGGCTTAAAGCCACAAACAGCTAGTAGACAGCGTTTACGGTGTGGACTACCAGGGTATCTAATCCTGTTCGCTACCCACACTTTCGCACATGAGCGTCAGTTACTGACCAGGGAGTCGCCTTCGCCACTGATGTTCCTCCAGATATCTACGCATTTCACCGCTACACCTGGAATTCCACTCCCCTCTCCAAAACTCTAGCCTGCCAGTTCTAAATGCAATTCC
+
GGGGGGGGGGGGGGGGGGCGGGGGGGGGGGGGGGGGGGGGGGGGGGGGGGGGGGGGGGGGGGGGGGGGGGGGGGGGGGGGGGFGGGGGGGGGGGGGGGGGGGGGGGGGGGGGGGGGGGGGGGGGGGGGGGGGGGGGDGGGGGGGEGDFGFCFGGGGGFGGGGGGFGGGGG>EEFGGGDDFFGG5DGGCGGGGFFFFFFFFFFF75CFCGGFGGFFFG:>>3BFFGFBG1<?FF64A>?::FF???BFFA6??<<<?<?F3(4:>BD994<<A99B2=AB<
@M02352:288:000000000-CKWC8:1:1101:26697:20619 2:N:0:TAGCGCTC+TCTCTCCG
CAATCTTGCGATCGTACTCCCCAGGTGGGACACTTATCACTTTCGCTTAGTCACTGAGATAAATCCCAACAACTAGTGTCCATCGTTTACGGCGTGGACTACCAGGGTATCTAATCCTGTTCGCTCCCCACGCTTTCGTCCATGAGCGTCAGTACATACGTAGTAGACTGCCTTCGCAATCGGTATTCTGTGTAATATCTATGCATTTCACCGCTACACTACACATTCTATCTACTTCCATATGACTCAAGTCAACCAGTATCAAAGGCAGTTCCATAGTT
+
FFGGGGGGGGGGEGGGGGFGGGGGGEGGGGGFGGGGGGFFGGGC7FGGEFGGFGGGGGGGGGGGGGFGGGGGGGGGGGGGGGGGGGGFFECCCBFFFF<FGFGG@+BFGGGGGFFCCF9ECFGDG<CGGGGEGF>FGEGGGGGGGC8==>CGGFGGFG>>BFGEFGF;FFGGFGD5*;95ADCEGGGGGGGGGFFF?FFC6CFGFFFGGGACGD>BEFFFFFFF6<EFFFFF=FCEC)46?CC<5CC>@E<EFF)/3/)9A<>AB<<76B?FFA92@DD4<
@M02352:288:000000000-CKWC8:1:1101:15621:20637 2:N:0:TAGCGCTC+TCTCTCCG
TAATCTTGCGACCGTACTCCCCAGGCGGAATGCTTAATCCGTTAGGTGTGTCACCGAACAGTATACTGCCCGACGACTGGCATTCATCGCTTACGGTGTGGACTACCAGGGTATCTAATCCTGTTTGCTCCCCACACTTTCGTACCTCAGCGTCAGTATCGAGCCAGTGAGCCGCCTTCGCCACTGGTGTTCCTCCAAATATCTACGAATTTCACCTCTACACTTGGAATTCCACTCACCTCTCTCGAACTCTAGACTGATAGTTTTGGAGGCAGTTCCAG
+
GGGFGGGGGGGGGCGGGGGGGGGGGGGGGGGGGGGGGGGGGGGGGGGGGGGGGGGGGGGGGGGGGGGGGGGGGGGGGGGGGGGGGGGGGGGGGGGGGGGGGGGGGGGGGGGGGGGGGGGGGGGGGGGGGGGGGFGEGGGGGGGGGEGGGGFEGGGGGGGGGGGGGGGGGGGGGGGDDGGFFGGGGFGGGGGCGFFFFF6>ADFCEFFGGE3FGFEFCA@<CFFFFFDGFFFFF4AAF0>:214<<?6??BBBAA<FBBF>AB)54<2(44(6::31=4<>)
@M02352:288:000000000-CKWC8:1:1101:12965:20753 2:N:0:TAGCGCTC+TCTCTCCG
TAACCTTGCGGCCGTACTCCCCAGGCGGTCTACTTATCGCGTTAGCTTCGCTACTCACGGATTAAATCCACAAACAGCTAGTAGACAGCGTTTACGGTGTGGACTACCAGGGTATCTAATCCTGTTCGCTACCCACACTTTCGCACATGAGCGTCAGTCTTTGGCCAGGGAGTCGCCTTCGCCACTGATGTTCCTCCAGATATCTACGCATTTCACCGCTACACCTGGAATTCCACTCCCCTCTCCAAGACTCTAGTCTGCCAGTTCTAAATGACCATCC
+
GGGGGGGGGGGGGGGGGGGGGGGGGGGGGGGGGGGGGGGGGGGGGGGGGGGGGGCGGGGGGGGGGGGGGGGGGGGGGGGGGGGGGGGGGGGGGGGGGGGGGGGGGGGGGGGGGGGGGGGGGGGGGGGGGGGGGGFGGGGGGGGGGGGGGFGGGGGGGGGGGGGFFGGGGGGGGGGGGGGF>GEGGGGCFGGGGFFFFFFDAGCDEFFGGGFGGFFFGFFFFFBFFG?GFFFFFFFAAFFFFFFB?FDFFBFFFBFBAFB<AD:??AFFFF9<B<F?)432
@M02352:288:000000000-CKWC8:1:1101:9583:20805 2:N:0:TAGCGCTC+TCTCTCCG
TAACCTTGCGGCCGTACTCCCCAGGCGGTCTACTTATCGCGTTAGCTTCGCTACTCACGGCTTAAAGCCACAAACAGCTAGTAGACAGCGTTTACGGTGTGGACTACCAGGGTATCTAATCCTGTTCGCTACCCACACTTTCGCACATGAGCGTCAGTCTTTGGCCAGGGAGTCGCCTTCGCCACTGATGTTCCTCCAGATATCTACGCATTTCACCGCTACACCTGGAATTCCACTCCCCTCTCCAAGACTCTAGTCTGCCAGTTCTAAATGACCGTCC
+
GFGGGGGGGGGGGGGGGGGGGGGGGGGGGGGGGGGGGFGGGGGGGGGGGGGGGGGGGGGGGGGGGGGGGFGGGGGGGGGGGGGGGGGGGGGGGGGFGGGGGGGGGGGGGGGGGGGGGGGGGGGGGGGGGGGGGGGGGGGGGGGGGGGGFDFDGGGGGGGGGGGGGGGFGGGGGGGGGGGFFGGGDGG799FFFEFE@FFGFCFGFFFGGCBGGFFFGFFFFFFFGGFGF?FFFFABFFFFF11:?BA7?FFFBF47:AF9<?>BB<64<D6<AFF?38:6
@M02352:288:000000000-CKWC8:1:1101:14949:20855 2:N:0:TAGCGCTC+TCTCTCCG
CAATCTTGCGATCGTACTCCCCAGGTGGGACACTTATCACTTTCGCTTAGTCACTGAGATAAATCCCAACAACTAGTGTCCATCGTTTACGGCGTGGACTACCAGGGTATCTAATCCTGTTCGCTCCCCACGCTTTCGTCCATGAGCGTCAGTACATACGTAGTAGACTGCCTTCGCAATCGGTATTCTGTGTAATATCTATGCATTTCACCGCTACACTACACATTCTATCTACTTCCATATGACTCAAGTCAACCAGTATCAAAGGCAGTTCCATAGTT
+
GGGGGGGGGGGGGGGGGGGGGGGGGFGGGGGGGGGGGGGGGGGGGGGGGGGGGGGGGGGGGGGGGGGGGGGGGGGGGGGGGGGGGGGGGGGFGGGGGGGGGGGGGGGGGGFGGGGGGGGGGGGGGGGDGGGDGGGGGGGGGGGGGGGGGGGGGGGGGGGGGGGGGGGGGGGGGGGGGGGFFGGGGGGGGGGGGF@EFFFGFFFGFFFGGGFCGFFFGFFFFFFFGGFGFFFFFFFFFFEFFECEEEFEFFFCCEEFF<@BFAFFFFF7?B?FFFF96AFFF
@M02352:288:000000000-CKWC8:1:1101:23156:20924 2:N:0:TAGCGCTC+TCTCTCCG
CAATCTTGCGATCGTACTCCCCAGGTGGGACACTTATCACTTTCGCTTAGTCACTGAGATAAATCCCAACAACTAGTGTCCATCGTTTACGGCGTGGACTACCAGGGTATCTAATCCTGTTCGCTCCCCACGCTTTCGTCCATGAGCGTCAGTACATACGTAGTAGACTGCCTTCACAATCGGTATTCTGTGTAATATCTATGCATTTCACCGCTACACTACACATTCTATCTACTTCCATATGACTCAAGTCAACCAGTATCAAAGGCAGTTCCATAGTT
+
GGGGGGGGGGDGGGGGGGFGGGGGGGGGGGGGGGGGGGGGGGGGDGGGGGGGGGGGGGGGGGGGGGGGGGGGGGGGGGGGGGGGGGGGGGGGGGGGGGGGGGGGGGGGGGGGGGFFGAEGGGFGGGGGGGGGGGGGGEGGGGFGFFFDGGGGGGGGGGGGGGGGGGGCFGGGGFGGGGGFFGGGGGGFFFGGGEFECFFGFGFGFFFGGGFCDE>DEADEEFEFFGFFFFCFFFFEFFEEF3<ECEEFEF@FFFEFDDFE;C?CE@E?0:?FAF@>FDBAA
@M02352:288:000000000-CKWC8:1:1101:9641:20940 2:N:0:TAGCGCTC+TCTCTCCG
TAATCTTGCGACCGTACTCCCCAGGCGGAATGCTTAATCCGTTAGGTGTGTCACCGAACAGTATACTGCCCGACGACTGGCATTCATCGTTTACGGTGTGGACTACCAGGGTATCTAATCCTGTTTGCTCCCCACACTTTCGTACCTCAGCGTCAGTATCGAGCCAGTGAGCCGCCTTCGCCACTGGTGTTCCTCCAAATATCTACGAATTTCACCTCTACACTTGGAATTCCCCTCACCTCTCTCGAACTCTAGACTGATAGTTTTGGAGGCAGTTCCAG
+
GFFGGGGGGGEGGGGGGGGGGGGGGGGGGGGGGGGGGGGGGGGGGGGGGGGGGGGGGGGGGGGGGGGGGGGGDEGGGGGGFCFGGGGGGGGGGGGGGGGGGGGGGGGGGGGGGGGGFGGGGGGGGGGGGGGGGGGGGGGGGGGGGGGGGGGGGGGDGGGGGGGGGGGGGG9FGGGGGGGFFGGGGFGGGGGGGFFFFF6;FGFGFFFDDFFGG7CFGFF<EA<FDF?*5BFF6*,432::7<BFFF??<28)6466<<43>A)6:AFBB(4<1:EFFF9<.
@M02352:288:000000000-CKWC8:1:1101:22466:20974 2:N:0:TAGCGCTC+TCTCTCCG
CAGTCTTGCGACCGTACTCCCCAGGTGGGATACTTATCACTTTCGCTTAGTCACTGAGTCGAAACCCAACAACTAGTATCCATCGTTTACGGCGTGGACTACCAGGGTATCTAATCCTGTTCGCTCCCCACGCTCTCGTCCATGAGCGTCAGTACATACGTAGTAGACTGCCTTCGCAATCGGTATTCTGTGTAATATCTATGCATTTCACCGCTACACTACACATTCTATCTACTTCCATATGACTCAAGTCAACCAGTATCAAAGGCAGTTCCATAGTT
+
GGGGGGGGGGGGGGGGGGGGGGGGGFGGGGGGGGGGGFGGGGGGGGGGGGEFFGGGGGGGGDGGEGGGGCGGFGGGFGGFEGEFGBEF7<,:CFFGECFGGGGGFCEEFGGG<?EEFG,CE;@CDBFGEFGDGF+@DEF6B==AFGGGGG+1@CDFFFEFECCGCFDAFB,D>9F9DC*5AD*=<CGFGGG==*+8>CAFFGF8@ACC@9@*9>6A=A;>1/==9C<F?@FFFFFEEE;3<<3?<><A?7<AFF2??0>94<B4-4A?:?:?B2/)94><:
@M02352:288:000000000-CKWC8:1:1101:5341:20992 2:N:0:TAGCGCTC+TCTCTCCG
TAACCTTGCGGCCGTACTCCCCAGGCGGTCAACTTAGTGCGTTAGCTGCGCCACCCACGACTCAAGGTCACAGACGGCTAGTTGACATCGTTTACGGCGTGGACTACCAGGGTATCTAATCCTGTTTGCTCCCCACGCTTTCGTGCCTCAGTGTCAGTATTTGTCCAGGTAGCCGCCTTCGCCACTGATGTTCCTTCCAATCTCTACGCATTTCACCGCTACACTGGAAATTCCACTACCCTCTACAATACTCTAGTTTGCCAGTTCACAATGCCGTTCC
+
9EAFFFGGGGGGGGGGGGGGGGGGGGGGFGEGGGGGGFGGGGGGGGGGGGGGGGGGGGGGGGGGCEFFFGGGGDGGGGGEGGGGFGFGFGCFGGGGGGGEGGEDGGGGGGGGGFGGGGDFDGGGFGFGGAFFGGCCEEGEC9CGGGGGFCFFGGFFGFDGGGGGG9F6CGG?FCD4DDGF)/AEDFGC7CGD@CFEFFC7;01:66@9DGF3CFCFF39>FFB?:6(739=9B?A<A?B?FF:<AF24<ABFD<5*.6@2)5<03AA<)-422(0-81?(
@M02352:288:000000000-CKWC8:1:1101:20344:21030 2:N:0:TAGCGCTC+TCTCTCCG
TAACCTTGCGGCCGTACTCCCCAGGCGGTCTACTTATCGCGTTAGCTTCGCCACTAAAAGATCAAGTCTTCCACCGGCTAGCAGCCATCGTTTACGGCGTGGCCTACCGGGGCATCTAATCTTGTTTGCCCCCCACGCTTTGCCACCTCAGTGCCAATATCAGTCCCGGTAGTCGCCTTCGCCACTGTTGTCCTTTCCTATACCTCTGCATTTCCCCCCTCCACAGGAAATCCCACTCCCTCTTCTAGTATTCTATACTACCAGTATCTGTTCCAGTCCC
+
E,FFFFG,;FF77FFGGGGGFE8,,C8C@FFGEGG<AECEEF:FGGFFF:?F?CDA<EF9,CF,,=F<F,CFE,CC++++,,:54B8,<:F<=7?7?=+@+++A<,:A+=F:+3@3@A,,@,@,@=B,;,385>***::B1,,5,?:*,?,4?,,54,,,@@,2?,,*318*2C):*://0*;**0++5=A*2)9).1777**2)**20+9F78272)(-()()2*(/()1/9?::(((4((().))-.).64))*)-*)).3)..6)))64-6*)0)))
@M02352:288:000000000-CKWC8:1:1101:14409:21044 2:N:0:TAGCGCTC+TCTCTCCG
CAGTCTTGCGACCGTACTCCCCAGGTGGGATACTTATCACTTTCGCTTAGTCACTGAGGAAAACCCCAACAACTAGTATCCATCGTTTACGGCGTGGACTACCAGGGTATCTAATCCTGTTCGCTCCCCACGCTTTCGTCCATGAGCGTCAGTACATACGTAGTAGACTGCCTTCGCAATCGGTATTCTGTGTAATATCTATGCATTTCACCGCTACACTACACATTCTATCTACTTCCATATGACTCAAGTCAACCAGTATCAAAGGCAGTTCCATAGTT
+
GGGGGGGGGGGGGGGFGGGGGGGGGGFGGGGGGGGGGGGGGGGGGGGGGGGGGGGGGGGFGGGGGGGGGGGGGGGFGGGGGGGGGGGGGGGFGGGGGGGGGGGGGGGGGGGGGGGGGGGGGGGGGGGGGGGGGGGGGGGGGGGGGGGGGGGGGGGGGGGGGGGGGGAFGGGGGGGGGG>BFGGGGGGGGGGGGFA??CAGFGFGFFFGFGFFCDFEGF@FFFEFCFFGFFA@FAEFFFECE59?3:A<772<BBFFFFFA>D>D<<AF?B08AFFAFF>><
@M02352:288:000000000-CKWC8:1:1101:20336:21052 2:N:0:TAGCGCTC+TCTCTCCG
TAACCTTGCGGCCGTACTCCCCAGGCGGTCTACTTATCGCGTTAGCTTCGCCACTAAAAGATCAAGTCTTCCAACGGCTAGTAGACATCGTTTACGGCGTGGACTACCAGGGTATCTAATCCTGTTTGCTCCCCACGCTTTCGCACCTCAGTGTCATTATCAGTCCAGGTAGTCGCCTTCGCCACTGGTGTTCCTTCCTATATCTACGCATTTCACCGCTACACAGGAAATTCCACTACCCTCTCCTGTATTCTAGACTAGCAGTATCAGATGCGTTTCC
+
AFGGGGGGGGGGGGGGGGGGGGGGGGGGFGGGGGGGGGGGGGGGGGGGGGGGGGGFGGFGFGGGGGGFGGGFFCFGGGGGGGGGGGFGFDGGGGGGGGGGGGGGFGGGGGGGF<FFGG,CFFFFGGGGGGGGGGGGGGGGGGGDCGGGG??CFGGC,@FCCACGG7CFGGGGBFDDCDGF5CGGCFGGC?EDF5=CEFF+;CA+98F3C5:D@A<A7B@F0B?4C7(/26@@F4<BBF?::?B:(,-3<:49456*)-*43()-.--:24)))))-.,))
@M02352:288:000000000-CKWC8:1:1101:11320:21156 2:N:0:TAGCGCTC+TCTCTCCG
CAATCTTGCGATCGTACTCCCCAGGTGGGACACTTATCACTTTCGCTTAGTCACTGAGATAAATCCCAACAACTAGTGTCCATCGTTTACGGCGTGGACTACCAGGGTATCTAATCCTGTTCGCTCCCCACGCTTTCGTCCATGAGCGTCAGTACATACGTAGTAGACTGCCTTCGCAATCGGTATTCTGTGTAATATCTATGCATTTCACCGCTACACTACACATTCTATCTACTTCCATATGACTCAAGTCAACCAGTATCAAAGGCAGTTCCATAGTT
+
GGGGGGGGGGGGFGGGGGGGGGGGGGGGGGGGGGGGGGGGGGGGGGGGDGGGGGGGGGGGDFGGGGGGGGGGGGGGGGGGGGGGGGGGGGGGGGGGGGGGGGGGGGGGGGGGGGGGGGGGGGGGGGGGGGGGGGGGGGGGGGGGGGGGGGGGGGGFGGGGGGGGGGCFFFFGFGDGGGGDFFGGGGGGGGGGGE96<FAFFGFGFFAGFCF>GFFEGFFFFFFFGCEGFFFFFF<CFFFFECE5CEFFFE@6;C?=@7ADFFFDAF<:<?BFF<F9F<:<<
@M02352:288:000000000-CKWC8:1:1101:26603:21166 2:N:0:TAGCGCTC+TCTCTCCG
TAACCTTGCGGCCGTACTCCCCAGGCGGTCAACTTAGTGCGTTAGCTGCGCCACCCACGACTCAAGGTCACAGACGGCTAGTTGACATCGTTTACGGCGTGGACTACCAGGGTATCTAATCCTGTTTGCTCCCCACGCTTTCGTGCCTCAGTGTCAGTATTTGTCCAGGTAGCCGCCTTCGCCACTGATGTTCCTTCCAATCTCTACGCATTTCACCGCTACACTGGAAATTCCACTACCCTCTACACTACTCTAGTTTGCCCGTTCAAAATGCAGTTCC
+
DGGGFGGGGGGGGEGGGGGGGGGGGGGGGGGFGGGGGGGCGGGGCFGGGGGGEGGGGGGEGGGGGGGGGGGFGGGDEGFFFGGG<EGGFEGGGGGG+CFFGGGGGGGGGGGGGEGGGG9AFGFCDEG8FFCFFGGG@EEGGGGG5EGGCFFFCFCGGGGF9@DG;EFFGGGGGGG<DGGF:GGGGGGGGGGF:CF?EAFC6CFGFFFGCEA<C6?F959>9DBFGFBG??FB7@<<B?FFFFFB)6A0<(:<?F<7AAFF44)39<:4<2728AF2=<<A
@M02352:288:000000000-CKWC8:1:1101:26619:21176 2:N:0:TAGCGCTC+TCTCTCCG
TAACCTTGCGGCCGTACTCCCCAGGCGGTCAACTTAGTGCGTTAGCTGCGCCACCCACGACTCAAGGTCACAGACGGCTAGTTGACATCGTTTACGGCGTGGACTACCAGGGTATCTAATCCTGTTTGCTCCCCACGCTTTCGTGCCTCAGTGTCAGTATTTGTCCAGGTAGCCGCCTTCGCCACTGATGTTCCTTCCAATCTCTACGCATTTCACCGCTACACTGGAAATTCCACTACCCTCTACAATACTCTAGTTTGCCAGTTCAAAATGCAGTTCC
+
GGFGFGGGFGGGGGGGGGGGGGGEGGGGGGGGGGGGGGGGGGGGGGGGGGGGGGGGGGGGGGGGGGGGFGGGGGGGGGGGGGGGGGGGGGGGGGGGGGGGGGGGFGGGGGGGGF,DFGGGGGGGGGGGGGGGGGGGGGGGFGGGGGGGGGGGGEGGGGGGGGGGGGFGGGGEGGGGGDDFFDEGGGGGGGGGDEFEFFFGFGFGFFFGGEFGGA?FGDF>;EFFGGFGFFFBF?>BFF?F?FF?)-<?2<BBBF>@AFFBF<AB76<A>2<A2<F2@AFA
@M02352:288:000000000-CKWC8:1:1101:8969:21204 2:N:0:TAGCGCTC+TCTCTCCG
TAACCTTGCGGCCGTACTCCCCAGGCGGTCAACTTAGTGCGTTAGCTGCGCCACCCACGACTCAAGGTCACAGACGGCTAGTTGACATCGTTTACGGCGTGGACTACCAGGGTATCTAATCCTGTTTGCTCCCCACGCTTTCGTGCCTCAGTGTCAGTATTTGTCCAGGTAGCCGCCTTCGCCACTGATGTTCCTTCCAATCTCTACGCATTTCACCGCTACACTGGAAATTCCACTACCCTCTACAATACTCTAGTTTGCCAGTTCAAAATGCAGTTCC
+
GGFGFGGGGGGGGGGGGGFGGGGGGGGGGGGGGGGGGGGGGGGGGGGGGGGGGGGGGGGGGGGGGGGGGGGGGGGGGGGGGGGGGGGGGGGGGGGGGGGGGGGGGGGGGGGGGGGGGGGGGGGGGGGGFGGFGGGEGGGGGGGGGGGGGGGGGGFGGGGGGGGGFGFFFGFGGGGGGGGFF:EEGGGFGGGGGCFFEFFFFGFFFFFGGGFGGFFFGFFBFBBFGG?FFFFFFFFAFFFFFF?BDF9?FFFFFFFFFFFBB<BFFFBFFA2<>DFDFBFF
@M02352:288:000000000-CKWC8:1:1101:9732:21255 2:N:0:TAGCGCTC+TCTCTCCG
TAATCTTGCGACCGTACTCCCCAGGCGGAATGCTTAATCCGTTAGGTGTGTCACCGAACAGTATACTGCCCGACGACTGGCATTCATCGTTTACGGTGTGGACTACCAGGGTATCTAATCCTGTTTGCTCCCCACACTTTCGTACCTCAGCGTCAGTATCGAGCCAGTGAGCCGCCTTCGCCACTGGTGTTCCTCCAAATATCTACGAATTTCACCTCTACACTTGGAATTCCACTCACCTCTCTCGAACTCTAGACTGATAGTTTTGGAGGCAGTTCCAG
+
GFGGGGGGGGDGEGGGGGGGGGGGGGGGGGGGGGGGGGGGGGGGGGGGGGGGGGGGGGGGGGGGGGGGGGGGGGGGGGGGGGGGGGGGGGGGGGGGGGGGGGGGGGGGGGGGGGGGGGGGGGGGGGGGGGGGGGGGGGGGGGGGGGGFGGGGGGGGGGDGGGGGGGGGGFGGGGDDDGGFFGGGGGF,@FGCFCF@FFAG678FFFFG5C:FFAEF9AEFFFFFGGFGFFFFF@B2(4:????F<?FBFB0>A)6=<AFB<<><6A<06>::0:EFFAA25
@M02352:288:000000000-CKWC8:1:1101:6533:21336 2:N:0:TAGCGCTC+TCTCTCCG
TAACCTTGCGGCCGTACTCCCCAGGCGGTCTACTTATCGCGTTAGCTTCGCTACTCACGGATTAAATCCACAAACAGCTAGTAGACAGCGTTTACGGTGTGGACTACCAGGGTATCTAATCCTGTTCGCTACCCACACTTTCGCACATGAGCGTCAGTCTTTGGCCAGGGAGTCGCCTTCGCCACTGATGTTCCTCCAGATATCTACGCATTTCACCGCTACACCTGGAATTCCACTCCCCTCTCCAAGACTCTAGCCTGCCAGTTCTAAATGACCATCC
+
FFFFFGGGGGGGGGGGGGFGGGGGGGGGGGGGGGGGGGGGGGGGGGGGGGGGGGGGGGGGGGGGGGGGGGGGGGGGGGGGGGGGGGGGFGGGGGGGGGGGGGGGGGGGGGGGGGGGGGGGGGGGGGGGGGGGGGGGGGGGGGGD+>EF99EFGGGGGGGGGGGGGGGFFGGGGGGGGGGFFGGDGGGFFGGGGFFFFFFFFGFD5FFGGGBGGFFFGBBBFFFFGGFCBFFFFFFFF?FFFFF?:?A?FB?BFAA?>BFFFF?>06)<>B9<<BFFFDFF
@M02352:288:000000000-CKWC8:1:1101:26102:21351 2:N:0:TAGCGCTC+TCTCTCCG
TAACCTTGCGGCCGTACTCCCCAGGCGGTCTACTTATTGCGTTAGCTTCGCTACTCACGGATTAAATCCACAAACAGCTAGTAGACAGCGTTTACGGTGTGGACTACCAGGGTATCTAATCCTGTTCGCTACCCACACTTTCGCACATGAGCGTCAGTTACTGACCAGGGAGTCGCCGTCGCCACTGATGTTCCTCCAGATATCTACGCATTTCACCGCTACACCTGAAATTCTACCCCCCTCTACAGCCCTCTAGTTCACCAGTTTCAAATGCAGTGCC
+
AF<,CFGGGGCEFGGDFFFGGGGGG,CF+8FEGGGGG,FFGGG@FGGGDFC7FG<CFEFG:,CEDA,CEFGGGFGGGGGGG,,C,5EF8=BEG<FGGFGCCFFE9?EFFFEGG@4>;;C9>FF<5F?@87=@FFFGGG,EGFE5>CGG6DDCG>33@5F9=;=;,@FFGGGG*79;D)::>);EDGE;9C?FCE61=;;FFC67966<3=DCG7<+<:4(,)))925*,9@F7@A<D(69BB0():237((422)0<4F<ABB<92)464)-6)=AF04)
@M02352:288:000000000-CKWC8:1:1101:6561:21364 2:N:0:TAGCGCTC+TCTCTCCG
CAGTCTTGCGACCGTACTCCCCAGGTGGGATACTTATCACTTTCGCTTAGTCACTGAGGAAAACCCCAACAACTAGTATCCATCGTTTACGGCGTGGACTACCAGGGTATCTAATCCTGTTCGCTCCCCACGCTTTCGTCCATGAGCGTCAGTACATACGTAGTAGACTGCCTTCGCAATCGGTATTCTGCGTAATATCTATGCATTTCACCGCTACACTACACATTCTATCTACTTCCATATGACTCAAGTCAACCAGTATCAAAGGCAGTTCCATAGTT
+
GGGGGGGGGGGGGGGGGGGGGGGGGGGGGGGGGGGGGGGGGGGGGGGGGGGGGGGGGGGGGGGGGGGGGGGGGGGGGFFFGGGGGGGGGGGGGGGGGGGGGG@F8EGFGGGGGGGGGGGGGGGGGGBEGGGGGGGGGGGGGGGGGGGGGGGGGGGGFGFGFGCBFCFGGGGGGGGGGGCDFGGG7=FGFGGGG@BBFAFFFFFGF=FGGGFGGFFFGFFFFFFFGGFGCF6@=A<?EF72<ADFBFABBBFFFFBFFBFFFFFFA<4:08?FA>F<F<:A>
@M02352:288:000000000-CKWC8:1:1101:8803:21564 2:N:0:TAGCGCTC+TCTCTCCG
TAACCTTGCGGCCGTACTCCCCAGGCGGTCAACTTAGTGCGTTAGCTGCGCCACCCACGACTCAAGGTCACAGACGGCTAGTTGACATCGTTTACGGCGTGGACTACCAGGGTATCTAATCCTGTTTGCTCCCCACGCTTTCGTGCCTCAGTGTCAGTATTTGTCCAGGTAGCCGCCTTCGCCACTGATGTTCCTTCCAATCTCTACGCATTTCACCGCTACACTGGAAATTCCACTACCCTCTACAATACTCTAGTTTGCCAGTTCAAAATGCAGTTCC
+
FFFFFFGGGGGGGGFGGGFGGGGGGGGGFGEGGGGGGGGGGGGGGGGGGGGGGGGGGGGGGGGFFGGGGGGGCFFGGGGFGGGFGGGGGGGGGGGGGGGGGGGGGFFFGGGGGFCGGGFGGGGGGGGGGGGGGGGGDGGGGGGGGGGGGGFGGGFCDGGGGGGGGAEGGGGGGGGGGDDFFGCEGGGFFFGGG?FF<AFFFCACEFFGGGFGGFFFF@9>>FBFFGBGFFFFFFA<<2:<?D1174<3:>7<<6<4<<@247>B7949<A>2<<F29:99
@M02352:288:000000000-CKWC8:1:1101:23602:21581 2:N:0:TAGCGCTC+TCTCTCCG
TAACCTTGCGGCCGTACTCCCCAGGCGGTCAACTTAGTGCGTTAGCTGCGCCACCCACGACTCAAGGTCACAGACGGCTAGTTGACATCGTTTACGGCGTGGACTACCAGGGTATCTAATCCTGTTTGCTCCCCACGCTTTCGTGCCTCAGTGTCAGTATTTGTCCAGGTAGCCGCCTTCGCCACTGATGTTCCTTCCAATCTCTACGCATTTCACCGCTACACTGGAAATTCCACTACCCTCTACAATACTCTAGTTTGCCAGTTCAAAATGAAGTTCA
+
FG@FFGGGFGGFEGGGGGGGGGGGGGGGGGCGFGGGGGGCCFFEGGGG?FF:=FFFGGGGGGEGFFGG,EFGEGGGGCFFGGGGFGFCEGGFGGGGGGGGGDGCDA3B<FGGEC=E9ECFGFGGGGGFGGF@E@<@BEEE8E@FGE:@2@DFGCFCGD@DFCFG;,@DGCDGCGGGCCD*8CAEDCFG7<>CFEFE9AA7CC6:7F=D5/><FFCAFEFFF@<):>:F?BF?6*))6.(.(),(44<?4>0)4:4F9>44429??4<9<9-3<)*4FAB)
@M02352:288:000000000-CKWC8:1:1101:18065:21596 2:N:0:TAGCGCTC+TCTCTCCG
TAATCTTGCGACCGTACTCCCCAGGCGGTCTACTTAACGCGTTAGCTCCGAAAGCCACGGCTCAAGGCCACAACCTCCAAGTTGACATCGTTTACGGCGTGGACTACCAGGGTATCTAATCCTGTTTGCTCCCCACGCTTTCGTGCCTCAGTGTCAGTATTTGTCCAGGTAGCCGCCTTCGCCACTGATGTTCCTTCCAATCTCTACGCATTTCACCGCTACACTGGAAATTCCACTACACTCTACAATACTCTAGTTTGCCAGTTCAAAATGCAGTTCC
+
DCGFFGGGGGGGGGGFGGGGGGG@FGGGGGGGGGGGFFGGGGGGCAFGFGG@GEDFFGGGGGGGFFGG8FEGGFGGFGFGGGGGGGFFDGEFGGFGGGGGGGCGGGGGGGGGGGGGGGGCDGGGGGGGGGGFFGGEGGGGGGGFGG>FE88EC:FFFGGGGGGG;BFE?FFG6CDCGGGFFGCEGGGGGG?F>5A?EFC7+;6@C=FFDD>DFFF=C:>B>E??CFFDBFF=F46<<B:)828<<AB?AB>D?2)6-56<23908<24<>7A<<F29A2.
@M02352:288:000000000-CKWC8:1:1101:5775:21642 2:N:0:TAGCGCTC+TCTATCCG
TAATCTTGCGACCGTACTCCCCAGGCGGAATGCTTAATCCGTTAGGTGTGTCACCTAACAGTATACTGCCCGACGACTGGCATTCATCGTTTACGGTGTGGACTACCAGGGTATCTAATCCTGTTTGCTCCCCACACTTTCGTACCTCAGCGTCATTATCTAGCCAGTGATCCGCCTTCGCCACTGGTGCTCCGCCAAATATCTACGAATTTCACCTCTACACTTGGATTTCCACCCTCCTCTCTCGCACTCTAACCTGATAGTTTTGGACGCAGTTCCAG
+
9FEEEGGGG:+8CGGGGGGGGGGGG8FFGGGGGGGGGG@F7FGDE<F9E@FGGGG,FCF@<C?C<CFCF,C?FCGE7=:FC4,C,?<54FFF7ECFGG7+=,B<EF?@F:CFGGGG9>F,@FBFDF3EB9EGGGG+8D=DFG@GGDEC,@,;3@>,,3;,,,,,6,@@F:,>DED5@>CF>*;C*9CF8,<1?()/886D6FAG<C>*1C07CF<=FF3<CFDFCC30)2;@F7;,:(-6??<:>?0(-7-4<D402<).).)<5:<7(()(-()-*6))-
@M02352:288:000000000-CKWC8:1:1101:19973:21666 2:N:0:TAGCGCTC+TCTCTCCG
TAATCTTGCGACCGTACTCCCCAGGCGGTCTACTTAACGCGTTAGCTCCGAAAGCCACGGCTCAAGGCCACAACCTCCAAGTAGACATCGTTTACGGCGTGGACTACCAGGGTATCTAATCCTGTTTGCTCCCCACGCTTTCGCATCTGAGTGTCAGTGTCTGTCCAGGGGGCCGCCTTCGCCACTGGTATTCCTTCAGATCTCTACGCATTTCACCGCTACACCTGAAATTCTACCCCCCTCTACAGCACTCTAGTTCACCAGTTTCAAATGACGTTCC
+
CGGGGGGGGGGGGGGGGGGGGGGDGGGGGGGGGGGGGGGGEGGGGGGGGGGGGFFGGGGGGEGFGGGGGGGGGGGCEFGGGGGGGGGGGCGGFGGGGGEGGGGG?FFGCGCGGGGGEFGCCF==FGGGGGGGGGGGDGG6FFGGGEGC7EGGGGFFGGGGCGGGGGGFGGCEEEDDGGCFFGGGG6E6EFFGCEFFFFFCFFFGFFF<DC;C7@<FF)43>FFFGGFG:*79@FADB::>038BFAA)).4:(46*6)9<AA24A22))).54)*(74(4
@M02352:288:000000000-CKWC8:1:1101:5620:21768 2:N:0:TAGCGTTC+GCTCTCCG
TAATCTTGCGACCGTACTCCCCAGGCGGAATGCTTAATCCGTTAGGTGTGTCACCGAACAGTATACTGCCCGACGACTGGCATTCATCGTTTACGGTGTGGACTACCAGGGTATCTAATCCTGTTTGCTCCCCACACTTTCGTACCTCAGCGTCAGTATCGAGCCAGTGAGCCGCCTTCGCCACTGGTGTTCCTCCAAATATCTACGAATTTCACCTCTACACTTGGAATTCCACTCACCTCTCTCGAACTCTAGACTGATAGTTTTGGAGGCAGTTCCAG
+
FGGGGGGGGGGGGGGGGGGGGGGGGGGGGGGGGGGGGGG<FGGGGGGCFGGGGGGGGGGGGGGGGGGCGGGGGGGGGGGGGGGGGGGDGGGGGGGGGGGGGGGGGGGGGGGGGGGGGGGGGGGGGGGGGGGGGGGGGGGGGGGGGGGGGGFGGGGGGACFGGGGGGGGGGGGGGGGCDGFEGGGGFGGG=CFF?=@DFFGFGFGFFFGGG>FGFFFEFFFFFDFGGFF24;BFFF<B03:?6>B)4:0:?B>)44=AAF>DDFFFFF(1448:<D(*..56
@M02352:288:000000000-CKWC8:1:1101:6081:21895 2:N:0:TAGCGCTC+TCTCTCCG
TAACCTTGCGGCCGTACTCCCCAGGCGGTCTACTTATCGCGTTAGCTTCGCTACTCACGGATTAAATCCACAAACAGCTAGTAGACAGCGTTTACGGTGTGGACTACCAGGGTATCTAATCCTGTTCGCTACCCACACTTTCGCACATGAGCGTCAGTTACTGACCAGGGAGTCGCCTTCGCCACTGATGTTCCTCCAGATATCTACGCATTTCACCGCTACACCTGGAATTCCACTCCCCTCTCCAAATCTCTAGCCTGCCAGTTCTAAATGCAATTCC
+
FFGFFGGGGGGGGGGGGGGGGDFFGGGG@CFGGGGGDGGGGGGGGFEFGGGDGGFGCFGGE7FFFGGGGFFFFGGGGCCAFFGFFGGGF>CCGGGFGEFGGGGGGCEEEFFGGGGG9DGEGGFGGGGCEEEGGGGGGGGGGGGGGGCF,E6AEGGGGGGGGDFGGG7CEGGGGGDG48?A;DGGDGDF,9BCGEFEFFFC=C676AFFGGBDFFFFGFFFFFFFCD?>:4*0979<<?::?F?:?().-)5:>AFFA:?<?77??AA<44A22:*)08>A
@M02352:288:000000000-CKWC8:1:1101:14325:21922 2:N:0:TAGCGCTC+TCTCTCCG
CATTCTTGCGAACGTACTCCCCAGGTGGGTCACTTATCACTTTCGCTTAGCCACTCAAATCGAAATCCGAACAGCTAGTGACCATCGTTTACGGCGTGGACTACCGGGGTATCTAATCCTGTTTGCTCCCCACGCTTTCGTGCCTCAGTGTCAGTATTTGTCCAGGTAGCCGCCTTCGCCACTGATGTTCCTTCCAATCTCTACGCATTTCACTGCTACACTGGCAATTCCACTACCCTCTACAATCCTCTAGTTTGCCAGTTCAAAATGCAGTTCCCAGG
+
GGGGGGGGGGGCFFFGGGGGGG<FGEEFGGGGGGGGGGGGGGGGGGGGGGGGGGGGGGGGGGGGGGGGGGGGGGGGGGGGGGGGGGGGGGGGGEGGGGGDGGGGGGGGGGGGGFFGGGGGFGGGFGGGGGGGGEGGGGGGGFGGFGGGGFGGFGGFFGGGGGGGGGGG?FGGGGGGGGGF>DCEGG7CFGGGGFFEFFFGFGFG738CDGF7CF9FG=C.5C);5;@F<AF+ACE@@B??1<>549((6<<)6:494AF>:?5>D>2<A<AF)69>F2).(
@M02352:288:000000000-CKWC8:1:1101:21073:21997 2:N:0:TAGCGCTC+TCTCTCCG
CAGTCTTGCGACCGTACTCCCCAGGTGGGATACTTATCACTTTCGCTTAGTCACTGAGGAAAACCCCAACAACTAGTATCCATCGTTTACGGCGTGGACTACCAGGGTATCTAATCCTGTTCGCTCCCCACGCTTTCGTCCATGAGCGTCAGTACATACGTAGTAGACTGCCTTCGCAATCGGTATTCTGTGTAATATCTATGCATTTCACCGCTACACTACACATTCTATCTACTTCCATATGACTCAAGTCACCCAGTATCAAAGGCAGTTCCATAGTT
+
FGGGFGGGGGGGGGEGGGGGGGGGGGGGGGGGGGGGGGGGGGGGGGGGGGGGGGGGGGGGGGGGGGGGGGGFGGGFGGGGGGGGGGGGGGGEGGGGGGGGGGGGGDGGGGGGFGGGGGGGGGEGGGGGGGGDGGGGGGGGGDGFGGGGGGGGGGGGGFGGGGFGGGGGGGGGGGGGG*;BFGGGFGGGGGGGGFBCEFFGFGFGFFFGGF>?DBFFGF@FEFFFFGFG?:CCFCEE?C@EEFFFFEEFF2<AB<)18:>7)--:992,:?FFDF*)9>>46
@M02352:288:000000000-CKWC8:1:1101:21449:22005 2:N:0:TAGCGCTC+TCTCTCCG
CAATCTTGCGATCGTACTCCCCAGGTGGGACACTTATCACTTTCGCTTAGTCACTGAGATAAATCCCAACAACTAGTGTCCATCGTTTACGGCGTGGACTACCAGGGTATCTAATCCTGTTCGCTCCCCACGCTTTCGTCCATGAGCGTCAGTACATACGTAGTAGACTGCCTTCGCAATCGGTATTCTGTGTAATATCTATGCATTTCACCGCTACACTACACATTCTATCTACTTCCATATGACTCAAGTCAACCAGTATCAAAGGCAGTTCCATAGTT
+
GGGGGGGGGGGGGDGGGGGGGGGGGGFGGDGEGGGGGGGGGGGGGGGGGGGGGGGGGGGGGGCFGGGGGGGGGGGGGGGGGGGGGGGGGGGFFEGGGGGGFGGGGGGGGGGFGGGGGGEGGGGGGGGGGGGGGDGDGGGGGGGGGGGGGGGGGGGGGGGGGGGGGDGGGGGGGGGGGDGEFG>E9FGGGGGGGF6<AFFGFGFGFFFGGGFGDF@EGFFF;FEFGGFGFCAFFFFFFFF<EEFFFFFFF;;EEF7A@B>A<A9BF<A0(,(44>@<FA?AA
@M02352:288:000000000-CKWC8:1:1101:9074:22007 2:N:0:TAGCGCTC+TCTCTCCG
TAATCTTGCGACCGTACTCCCCAGGCGGTACACTTAATGTGTTAACTGCATTACTGCAAGGTCTAGCCTCACAACAACTAGTGTACATCGTTTAGGGCGTGGACTACCAGGGTATCTAATCCTGTTTGCTCCCCACGCTTTCGCGTCTCAGCGTCAATAATGTTCCAGTAGATCGCCTTCGCAATCGGTATTCCTTCTGATCTCTACGGATTTTACCCCTACACCAGAAATTCCATCTACCTCTCCCATATTCTAGGTAAGCAGTTTTCAAAGCAGTTCAA
+
GGGGGGGGGGGGGGGGGGGGGGGGGGGGGGGFGGGGGGGGGGGGGGGGGGGGGGGGGGGGGGGGGGGGGGGGGGGGGGGGGGGGGGGGGGGGGGGGGGGGGGGGGGGGGGGGGGGGGGFGGGGGGGGGGGGGGGFGGGGGGGGDGGGGGGGGGGGG>DGFGGGGGGGGGGGFCFFDDGGFFGGGGGGEGDEGGFFFFFF7ACFGEAFGGEEDFFEFCF@;6FFFCC0>@FFFFFFFFF<>>EFFF?FB2?BFFBA=3AB>2?DF<>BFFFFFF???FAAF<
@M02352:288:000000000-CKWC8:1:1101:20689:22039 2:N:0:TAGCGCTC+TCTCTCCG
CAGTCTTGCGACCGTACTCCCCAGGTGGGATACTTATCACTTTCGCTTAGTCACTGAGTCGAAACCCAACAACTAGTATCCATCGTTTACGGCGTGGACTACCAGGGTATCTAATCCTGTTCGCTCCCCACGCTTTCGTCCATGAGCGTCAGTATATACGTAGTAGACTGCCTTCGCAATCGGTATTCTAAGTAATATCTATGCATTTCACCGCTACACTACTTATTCTATCTACTTCCGTATAACTCAAGTCAACCAGTATCAAAGGCAGTTCCATCGTT
+
GGGGGGGGGGGGEGGGGGGGGGGGGGGGGGGGGGGGGGGGGGGGGGGGEGGGGGGGGGGGGGGGGGGGGGGGGGGGGGGGGGGGGGGGGGGDGGGGGGGGGGGGGGGGGGGGGGGGGGGGGGGGGGGGGGGGGGGGGGGGGGGGGGGGGEECEFGGGFGGGGGGFFGGGGGFFGGFDGGDFGGGGGGGGGGGGFFFFFFGFGFGCFFGGGFGGFBFGFFFFFFFGGEC3FFFFFEFFF<@@?@:ADBAA7?AFF<???F<BA).:9A7?<:?AA?<FFB?:
@M02352:288:000000000-CKWC8:1:1101:16080:22288 2:N:0:TAGCGCTC+TCTCTCCG
TAACCTTGCGGCCGTACTCCCCAGGCGGTCAACTTAGTGCGTTAGCTGCGCCACTCACGTCTCAAGGACACAGACGGCTAGTTGACATCGTTTACGGCGTGGACTACCAGGGTATCTAATCCTGTTTGCTCCCCACGCTTTCGTGCCTCAGTGTCAGTATTTGTCCAGGTAGCCGCCTTCGCCACTGATGTTCCTTCCAATCTCTACGCATTTCACCGCTACACTGGAAATTCCACTACCCTCTACAATACTCTAGTTTGCCAGTTCAAAATGCAGTTCC
+
GGGFGGGGGGGGGGGGGGGGGGGGGGGGCFGGGGGGGGGGGGGGGGGGGGGGGGGGGGGGGGGGGGGGGGGGGGGGGGGGGGGGGGGGGGGGGGGGGGGGGGGGGGGGGGGGFGGGGGGGGGGGGGGGGGGGGGGGGGGGGFGGGGGFGGGGGEDFG9CCFGFFBFCDGGGGGGGGGGGFFGGGDEGG7CCFFEFFEFF:AFACEFFGG5>DGFFFFB>9>>7F76:<2FBF47<4445??<0(84-5447<2664<>F<A7A:DA<4>FFFA24)1.64
@M02352:288:000000000-CKWC8:1:1101:10327:22318 2:N:0:TAGCGCTC+TCTCTCCG
TAATCTTGCGACCGTACTCCCCAGGCGGTCTACTTAACGCGTTAGCTCCGAAAGCCACGGCTCAAGGCCACAACCTCCAAGTAGACATCGTTTACGGCGTGGACTACCAGGGTATCTAATCCTGTTTGCTCCCCACGCTTTCGCATCTGAGTGTCAGTATCTGTCCAGGGGGCCGCCTTCGCCACTGGTATTCCTTCAGATCTCTACGCATTTCACCGCTACACCTGAAATTCTACCCCCCTCTACAGTACTCTAGTTCACCAGTTTCAAATGCAGTTCC
+
GGGGGGGGGGGGGGGGGGGGGGGGGGGGGGGGGGGGGGGGGGGGGGGGGGGGGGGGGGGGGGGGGGGGGGGGGGGGGGGGGGGGGGGGGGGGGGGGGGGGGGGGGGGCGGGGGGGGGGGGGGGGGGGGGGGGGGGGGGGGGGGGGEGFGGGGGGGGGGGGGGGGGGFFGGGGGGGGGGGFFGGGGGGGF?GFGFFEEFFCFFFGBFFFDGFGGFFFGDBB9EFFD47*8??**9))6:B;99:?FFF?F2)6:AB*5664<7<1<<DAAAF>AAF2F44<
@M02352:288:000000000-CKWC8:1:1101:12716:22329 2:N:0:TAGCGCTC+TCTCTCCG
TAGTCTTGCGACCGTACTCCCCAGGCGGTGCGCTTAACGCGTTAGCTCCGGCACAGAAGGGGTCGAACCCTCCCACACCAAGCGCACATCGTTTACTGCTAGGACTACAGGGGTATCTAATCCCTTTCGCTACCCTAGCCTTCGAGCCTCAGCGTCAGTAAATGTCCAGTAACCTGCTTTCGCCATTGGTCTTCCTCTCGATATCTACGCATTTCACTGCTACACCGAGAATTCCAGTTACCTCTCCATTACTCTAGCATGGCAGTATCGAATGCAGTTTG
+
FFFEFGGGGGEGGGGGGGGGGGGGGGGGFGGGGGGGFGGGGGGGGGGGGGGD7FFGGGGGGGGGGGGGGGC?FGGGGGGGGGGGDFGGGGDFFGGGGGGFGFFGGGGG8DFCFFGGGGGGGGDFGGGGEGGGGGGFGCDCFGGFGGGDCFFFGGGGGGGGGFGEBCFCFGGF9CDGG4:ABDEEDC<FCC?FGCAEC8FGFCFDFAFFGEFDG?29F*)4-8)1CC>39@)=4=A)6:BAFB>>)(,)565:AB9@<<4<A0::2<4<A1<<34*)*65)-
@M02352:288:000000000-CKWC8:1:1101:9830:22339 2:N:0:TAGCGCTC+TCTCTCCG
TAACCTTGCGGCCGTACTCCCCAGGCGGTCTACTTATCGCGTTAGCTTCGCTACTCACGGCTTAAAGCCACAAACAGCTAGTAGACAGCGTTTACGGTGTGGACTACCAGGGTATCTAATCCTGTTTGCTCCCCACACTTTCGTGCCTCAGTGTCAGTATTTGTCCAGGTAGCCGCCTTCGCCACTGATGTTCCTTCCAATCTCTACGCATTTCACCGCTACACTGGAAATTCCACTACCCTCTACAATACTCTAGTTTGCCAGTTCAAAATGCAGTTCC
+
FFGGGGGGGGGGGGGGGGGGGGGGGGGGGGGGGGGGGGGGGGGGGGGGGGGGGGGGGGGGGGGGGGGGGGGGGGGGGGGGGGGGGGGGGGGGGGGGGFGGGGGGGGGGGGGGGGGGGGGGGGGGGGGGGGGGGGGGGGGGGGGGGGGGGGGGGGGGFDGGFCEGGGGFGGGGGGDGGGGFFGEGGGGFGGGGFC69BFF7CGFGFFF<DEDDGFFFGE@FBF3;FG1F@FFFF=<AA:B7?BFFFFABFFFFF).*6>=<6-94:>A992<AA<FFFABA
@M02352:288:000000000-CKWC8:1:1101:24538:22443 2:N:0:TAGCGCTC+TCTCTCCG
CAATCTTGCGATCGTACTCCCCAGGTGGGACACTTATCACTTTCGCTTAGTCACTGAGATAAATCCCAACAACTAGTGTCCATCGTTTACGGCGTGGACTACCAGGGTATCTAATCCTGTTTGCTCCCCACGCTTTCGTGCCTCAGTGTCAGTATTTGTCCAGGTAGCCGCCTTCGCCACTGATGTTCCTTCCAATCTCTACGCATTTCACCGCTACACTGGAAATTCCACTACCCTCTACAATACTCTAGTTTGCCAGTTCAAAATGCAGTTCCCAGGTT
+
GFGGGGGGGGGGFGGGGGGGGGGGGGGFGGGFGGGGGGGGGGGGGGGGGGGGGGGGGGGGGGGCGGGGGGGGGGGGGGGGGGGGDGGGGGEGGCGGGGGGGGGGGGGGGGGGGGGGGDFFGGGFGFFGGGGFGGGGGGGGGGGGGGGGGGGGGFFGGGGCCEGGGGGFFGGGGGGGGGGFFGGGDFEGGGGGGEAEFFFGAFFGAA>GGGFGGF>FGFFFFF;ADF9FEFFFFFFFFF@3>C=?EFFFE?4C6<6F3>FBADBAA))5><<A94F??>085
@M02352:288:000000000-CKWC8:1:1101:7634:22455 2:N:0:TAGCGCTC+TCTCTCCG
TAGTCTTGCGACCGTACTCCCCAGGCGGTGCGCTTAACGCGTTAGCTCCGGCACAGAAGGGGTCGAACCCTCCCACACCAAGCGCACATCGTTTACTGCTAGGACTACAGGGGTATCTAATCCCTTTCGCTACCCTAGCCTTCGAGCCTCAGCGTCAGTAAATGTCCAGTAACCTGCTTTCGCCATTGGTCTTCCTCTCAATATCTACGCATTTCACTGCTACACTGAGAATTCCAGTTACCTCTCCATTACTCTAGCATGGCAGTATCGAATGCAGTTT
+
GGGGGGGGFGGGGEFFGGGGGGGGGGGGGGGGGGGGGGGGGGGGGGGGGGGGGGGGGGGGGGGGGGGGGGGGGGGGGGGGGGGGGGGGGGGGGGGGGGGGGGGGGGGGGGGGGGGGGGGGGGGGGGGGGGGCGGGGGFFGGGGGFGGGGGGGGGGG57FBFGGGGGGGGGGGGGGGGGGFFDGGGGGGGCFGGFFFFAFGFGFG?FFGFGBGDFFFGF>DBFFFGG<G?FFFFFF><9ADA><FF?FADADFFFFF<AFAFFF??FFB<:084>FFFBAB
@M02352:288:000000000-CKWC8:1:1101:20435:22457 2:N:0:TAGCGCTC+TCTCTCCG
TAACCTTGCGACCGTACTCCCCAGGCGGTCTACTTAACGCGTTAGCTCCGAAAGCCACGGCTCAAGGCCACAACCTCCAAGTAGACATCGTTTACGGCGTGGACTACCAGGGTATCTAATCCTGTTTGCTCCCCACGCTTTCGCATCTGAGTGTCAGTGTCTGTCCAGGGGGCCGCCTTCGCCACTGGTATTCCTTCAGATCTCTACGCATTTCACCGCTACACCTGAAATTCTACCCCCCTCTACAGCACTCTAGTTCACCAGTTTCAAATGCAGTTCC
+
GGFGEGGGGGGGGGGGGGGGGGGGGGGGGGGGGGGGGGGGGGGGGGGGGGDGGGGGGGGGGGGGGGGGGGGFGGGGGGGGGGGGGGGGGGGGGGGGGGGGGGGGGGGGGGGGGGGGGGGGGGGGGGGGGGGFGGFGGGGGGGGGGGGGGGGGGGFGGGFFCFEFFFFCFGGGGGGGGGGFFGGGGGGGGGGGGEFFF=FF?GFFFFFGGGFGFFFFF:>;9EFFGGF489B??B<AABF>99BFFADFFFFB:>9?AAF<9A?3<>4<)5:A2-*66>D>
@M02352:288:000000000-CKWC8:1:1101:8245:22491 2:N:0:TAGCGCTC+TCTCTCCG
TAACCTTGCGGCCGTACTCCCCAGGCGGTCAACTTAGTGCGTTAGCTGCGCCACCCACGACTCAAGGTCACAGACGGCTAGTTGACATCGTTTACGGCGTGGACTACCAGGGTATCTCATCCTGTTTGCTCCCCACGCTTTCGTGCCTCAGTGTCAGTATTTGTCCAGGTAGCCGCCTTCGCCACTGATGTTCCTTCCAATCTCTACGCATTTCACCGCTACACTGGAAATTCCACTACCCTCTACAATACTCTAGTTTGCCAGTTCAAAATTCAGTTCC
+
DGGGGGGGGGGGGGGGGGGGGGGGGGGGGGGGGGGGGGGFGGGGGGGGGGGGGGGGGGGGGGGGGGGGGGGFFGGGGGGGGGGGGGGGGDGGGGGGGGGGGGGGGGGGGGGGGGGGG,DFGGGGGGGGGGGGGGGGGGGCGGGGGGGGGGGCCEDGGGEGGGFGGDGGGGGGGGGGGGCFFDEGG6ECCGGDGFFEFFFGFGFGFFFGGEECCFAFFF93(<2@GF?DBFFFFFAABF0?B7:<<-6<DF>9<9A6<2B))8A07<<A<>D<06@)15:A
@M02352:288:000000000-CKWC8:1:1101:24396:22495 2:N:0:TAGCACTC+TCTCTCCG
CAGTCTTGCGACCGTACTCCCCAGGTGGGATACTTATCACTTTCGCTTAGTCACTGAGGAAAACCCCAACAACTAGTATCCATCGTTTACGGCGTGGACTACCAGGGTATCTAATCCTGTTCGCTCCCCACGCTTTCGTCCATGAGCGTCAGTACATACGTAGTAGACTGCCTTCGCAATCGGTATTCTGTGTAATATCTATGCATTTCACCGCTACACTACACATTCTATCTACTTCCATATGACTCAAGTCAACCAGTATCAAAGGCATTTCCATAGTT
+
AFGGGGGGGGGGGGGGGGAFGGGGGFGGG8@<FGGGGGAFFGGGGGGGEGGFGGGGGGDFDFFDBFEC:FCFFGGGGGGGDCEGGGGFFEF:EDGGGG=EEGGGGG>EEFGGGEGGFFFFEEGDFFFFEGGGGCCEFEGGGEFGFD9DCECEGACF7EG8EC@EFBACFFGGGGGCDD*9ACEECFEG@CFGGCFECBAFFGFGFFFD@@8:45;8?F;>1)60*27F<@FFFFE?EEE<CCCC?43620)-6:4*468<2.)5)64(1:)))6/-8<)).
@M02352:288:000000000-CKWC8:1:1101:9947:22613 2:N:0:TAGCGCTC+TCTCTCCG
TAACCTTGCGGCCGTACTCCCCAGGCGGTCTACTTATCGCGTTAGCTTCGCTACTCACGGATTAAATCCACAAACAGCTAGTAGACAGCGTTTACGGTGTGGACTACCAGGGTATCTAATCCTGTTCGCTACCCACACTTTCGCACATGAGCGTCAGTTACTGACCAGGGAGTCGCCTTCGCCACTGATTTTCCTCCAGATATCTACGCATTTCACCGCTACACCCGGAATTCCACTCCCCTCTCCAAAACTCTAGCCTGCCAGTTCTAAATGCAATTCC
+
FFGGGGGGGGEGFEGEFGGGGGGGGFCGFG@FFGGGGGGG7FFCFFFGGGG>EGFFFGDGEDGCCFGGGGGGGGGGCFEGDFGGAFGCDEEEGFGG@EFF:7FG9FFGGFGG<ADCFFGCGFG?FFFEEBCGGGFE8CFGGGCEEGGG6DDFCGGGDFGGGGCFGFFGGGFGCG4DGGGF:CECG6CCF+>CDEAE@F)*/;:737AC35)>FFFFC3946B<;4)3)-7)776)6)238(434:75:).442)5/::*(.0)))))6)-)-5)*)9))6
@M02352:288:000000000-CKWC8:1:1101:13437:22718 2:N:0:TAGCGCTC+TCTCTCCG
CAATCTTGCGATCGTACTCCCCAGGTGGGACACTTATCACTTTCGCTTAGTCACTGAGATAAATCCCAACAACTAGTGTCCATCGTTTACGGCGTGGACTACCAGGGTATCTAATCCTGTTCGCTCCCCACGCTTTCGTCCATGAGCGTCAGTACATACGTAGTAGACTGCCTTCGCAATCGGTATTCTGTGTAATATCTATGCATTTCACCGCTACACTACACATTCTATCTACTTCCATATGACTCAAGTCAACCAGTATCAACGGCATTTCCATAGTT
+
GDGGGGGGGG>FF@FGGGGGGG,@FEFFEGF,FFFFGGFGGGGGFFGGGGGGGGG@9F9FCFFFGGG8EGGGGGDFFFGGGGGGGGGGGGF7FCFFFEGGG=FGFGGGFGGG9FFFGG9FFGFGGGGG8EE7CGCFGCFGG6DF9DFCGG6CFGGGGBFCG9DEGC3>D3DGGGGFDCCDFF5CCGGGGGGFG?+;7=FGFGAG?F>DGGFG:>@5EA@EEF;FCGEFFCFAF6E??E37?<?7)15>;@8CFFFFF;@<92944(-((-(5-6*)/))..
@M02352:288:000000000-CKWC8:1:1101:20076:22722 2:N:0:TAGCGCTC+TCTCTCCG
TAACCTTGCGGCCGTACTCCCCAGGCGGTCAACTTAGTGCGTTAGCTGCGCCACCCACGACTCAAGGTCACAGACGGCTAGTTGACATCGTTTACGGCGTGGACTACCAGGGTATCTAATCCTGTTTGCTCCCCACGCTTTCGTGCCTCAGTGTCAGTATTTGTCCAGGTAGCCGCCTTCGCCACTGATGTTCCTTCCAATCTCTACGCATTTCACCGCTACACTGGATATTCCACTACCTTCTACAATACTCAAGTTTGCCAGTTCAAAATGCAGTTCC
+
<F<FCGGGFGE7BFGGGGGGGGGGG8CF@C6CFGGGC@FG+CFEGGGGGGGGGGGGGGGGFGGGGGGF,9FAFGGDEGGGGG@9FFGGDFFGGDGCGE=FEEDFGGGGGCGGGE8DCFGGGGGFFGGGFGGGGFGGGDCGGGGG:EFFFF65DCFG7F,6BFFGGFGCF:CGG,95D4DF8C=C>+=<CFEC75@<34+13;6C<7F*175DGFFFG@BF9FB@>709)/1@6F2>)(3:).,)6))4)6):?).9<)*.55>)5)))5.)).68-=<44
@M02352:288:000000000-CKWC8:1:1101:9971:22786 2:N:0:TAGCGCTC+TCTCTCCG
CAGTCTTGCGACCGTACTCCCCAGGTGGGATACTTATCACTTTCGCTTAGTCACTGAACCGAAGTCCAACAACTAGTATCCATCGTTTACGGCGTGGACTACCAGGGTATCTAATCCTGTTCGCTCCCCACGCTTTCGTCCATGAGCGTCAGTATATACGTAGTAGACTGCCTTCGCAATCGGTATTCTAAGTAATATCTATGCATTTCACCGCTACACTACTTATTCTATCTACTTCCGTATAACTCAAGTCAACCAGTATCAAAGGCAGTTCCACAGTT
+
GGGGFGGGGGGGCFGGGGGGGGGGGFGGGFGGGGGGGGGGGGGGGGGGGGGGGGGGGGGGGGGGEEFFGFGGGGGGGFGGGGGGGGGGGFGGGGGGGGGGGGGGGGGEFGFFFEGFGGGGGGGEFBCFEGGFG:FFGGCCE>FCGFFDEBEGG7D<E,F7EGFE,,@AEF?FGGGGG7>***4;4EF99F,=C?1*@FAFAFFG?FFFGG80*5>F56=EEAC=7C<FEFF:7FEC?3;?FDDFAAFAAF?A)64BB:44><>4<49<<::?A<4:=((.6
@M02352:288:000000000-CKWC8:1:1101:16762:22815 2:N:0:TAGCGCTC+TCTCTCCG
CAGTCTTGCGACCGTACTCCCCAGGTGGGATACTTATCACTTTCGCTTAGTCACTGAGGAAAACCCCAACAACTAGTATCCATCGTTTACGGCGTGGACTACCAGGGTATCTAATCCTGTTCGCTCCCCACGCTTTCGTCCATGAGCGTCAGTACATACGTAGTAGACTGCCTTCGCAATCGGTATTCTGTGTAATATCTATGCATTTCACCGCTACACTACACATTCTATCTACTTCCATATGACTCAATTCAACCAGTATCAAAGGCAGTTCCATAGTT
+
GGGGGGGGGGGGGGGGGGGGGGGGGGFGGGGGGGGGFGGGGGGGGGGGGGGGGGGGGGGGGGGGGGGGGGGGGGGGGGGGGGGGGGGGGGGDGGGGGGGGGGGGGGGGGGGGGGGGGGGGGGGGGGGGGGGGGGGGGGGGGDFGGGGGGGGGGFGFCGGGGGGGGFDFGFGGGGGGGGGF?>EG>FGGGGEFGCFE?CFGFGCGFAAGFCFGCDFDGF@E@FFF;FFGFFFFF7;CEFFEFFFECC);;0)5<):??F><<:<>>2<(8B02<<FAF4)6:
@M02352:288:000000000-CKWC8:1:1101:13755:22886 2:N:0:TAGCGCTC+TCTCTCCG
TAATCTTGCGACCGTACTCCCCAGGCGGAATGCTTAATCCGTTAGGTGTGTCACCGAACAGTATACTGCCCGACGACTGGCATTCATCGTTTACGGTGTGGACTACCAGGGTATCTAATCCTGTTTGCTCCCCACACTTTCGTACCTCAGCGTCAGTATCGAGCCAGTGAGCCGCCTTCGCCACTGGTGTTCCTCCAAATATCTACGAATTTCACCTCTACACTTGGAATTCCACTCACCTCTCTCGAACTCTAGACTGATAGTTTTGGAGTCAGTTCCAG
+
FFGFGGGGGGGGGGFFGGGGGGGGGGGGGGGFGGGGGGCDEGGGGGGGGGGGGGGGGGGGGGGGGGGDGGGGGDGGGEGFGGGGFFGGGGGGGGFGGGGGGGGGGG8<FFGGGGGGGGGGGGGGGGGGGAFGEGG>CEGGGEFGGEGGGGCGGG>EF=@CE@C*>@FGGGFCFGGDCDDFBG5EGCEECGEGF3+:3F=FF>AGEFFCCCFGFFFFC;@4CAFFGC)99?FFFF2443??7???BF?>:B?D9<)*65?0<4).<<>0>7<(.)1<@<)5)
@M02352:288:000000000-CKWC8:1:1101:6073:22914 2:N:0:TAGCGCTC+TCTCTCCG
CAATCTTGCGATCGTACTCCCCAGGTGGGACACTTATCACTTTCGCTTAGTCACTGAGATAAATCCCAACAACTAGTGTCCATCGTTTACGGCGTGGACTACCAGGGTATCTAATCCTGTTCGCTCCCCACGCTTTCGTCCATGAGCGTCAGTACATACGTAGTAGACTGCCTTCGCAATCGGTATTCTGTGTAATATCTATGCATTTCACCGCTACACTACACATTCTATCTACTTCCATATGACTCACGTCAACCAGTATCAAAGGCAGGTCCATAGTT
+
FEGCEFGGGGECEGGGFFGGD7F@FFFGEGGGGGGGCGGGGGGF@FDGCFGFGGGGGGGGGGGGF8FGG@FGCEGGGGCGFFGFFFGGGGGDE>>F7EFFGGGCFGEBFD<EGGGGGFGGFFEFCGGG>=BGGEGGGGGGEDFFAD8?EECGGEGFFGGFDCGEGGGGGG6EFECCDC5?FF5EGGC::C;CFEAEEFF7@FFDEFFCGG6:*528==28=FEFDF);5A6A7@9C3C3..9C)791)6(4=?D<A;6@<<4)66<A?6?1(4>/3@9)6-
@M02352:288:000000000-CKWC8:1:1101:15320:22996 2:N:0:TAGCGCTC+TCTCTCCG
TAACCTTGCGGCCGTACTCCCCAGGCGGTCTACTTATCGCGTTAGCTTCGCTACTCACGGATTAAATCCACAAACAGCTAGTAGACAGCGTTTACGGTGTGGACTACCAGGGTATCTAATCCTGTTCGCTACCCACACTTTCGCACATGAGCGTCAGTTACTGACCAGGGAGTCGCCTTCGCCACTGATGTTCCTCCAGATATCTACGCATTTCACCGCTACACCTGGAATTCCACTCCCCTCTCCAAAACTCTAGCCTGCCAGTTCTAAATGCAATTCC
+
GGGGGGGGGGGGGGGGGGGGGGGGGGGGGGGGGGGGGGGGGGGGGGGGGGGGGGFFGGGGGGGGFGGGGGGGGGGGGGFFGGGGGGGFGGGGGGGGGGGGGGGGGGGGGGGGGGGGGGGGGGGGGGFEGGGGGGGGGGFGGGGGGGGGCC?FGGDDGGGGFGGFGGGGGGG5CF4DDDGFFDGGGGFGFGGGFFFEFFFFFGFGFFFFDCADGFFFGFFFFFFFGG?F<46@FFFFFF:2::?:::<76?FFDF>=A:4(4:377AFFFFA<DF497<>>
@M02352:288:000000000-CKWC8:1:1101:8966:23121 2:N:0:TAGCGCTC+TCTCTCCG
TAATCTTGCGACCGTACTCCCCAGGCGGTCTACTTAACGCGTTAGCTCCGAAAGCCACGGCTCAAGGCCACAACCTCCAAGTAGACATCGTTTACGGCGTGGACTACCAGGGTATCTAATCCTGTTTGCTCCCCACGCTTTCGCATCTGAGTGTCAGTGTCTGTCCAGGGGGCCGCCTTCGCCACTGGTATTCCTTCAGATCTCTACGCATTTCACCGCTACACCTGAAATTCTACCCCCCTCTACAGCACTCTAGTTCACCAGTTTCAATTGCAGTTCC
+
9FFGGGGGGGDGGGGGGGGGGGGGGGGGC@FGGGGGGCGGDGGGCFFFFGFEF:FFGFGGGGGGGGGGGGGCGFB<AFFFGFGGDFFGCCEGGCAFGFGF7FEDEGFEFFEG@D89DFGGGGF9CFGGGEGGGGGGGG6EFGGGE7>F2@A@D5<ECD9DEFF;?FGGG@CEGGGCDG3=FGGGGGFC@71:D?F<9AFC*9F>26@GGCFG745B@)44>EFFFG7F)*/*784)93:9>FBFFF<:>:??B<A9<2?>AB?<<A>994).46/2@5<A
@M02352:288:000000000-CKWC8:1:1101:9630:23197 2:N:0:TAGCGCTC+TCTCTCCG
TAACCTTGCGGCCGTACTCCCCAGGCGGTCAACTTAGTGCGTTAGCTGCGCCACCCACGACTCAAGGTCACAGACGGCTAGTTGACATCGTTTACGGCGTGGACTACCAGGGTATCTAATCCTGTTTGCTCCCCACGCTTTCGTGCCTCAGTGTCAGTATTTGTCCAGGTAGCCGCCTTCGCCACTGATGTTCCTTCCAATCTCTACGCATTTCACCGCTACACTGGAAATTCCACTACCCTCTACAATACTCTAGTTTGCCAGTTCAAAATGCAGTTCC
+
FGGGGGGGGGGGGGGGGGGGGGGGGGGGGGGGGGGGGGGGGGGGGGGGGGGGGGGGGGGGGGGGGGGGGGGGFGGGGGGGGGGGGGGGGGGGGGGGGGGGGGGGGGGGGGGGGGGGGGGGGGGGGGGGGGGGGGGGGGGGGGGGGGGGGGGC9CCGGGGGGGFEFGGFGCFGGGGGGGGFFGGGGGGGGG7DFEFEFFFGFGFGFFFGGGDGGFFF<79>>D<;77098=FFF?ABD?FFFFF?>A<><BFFFF<?BAFDDFD2><BD2A<23A?47:):
@M02352:288:000000000-CKWC8:1:1101:25259:23197 2:N:0:TAGCGCTC+TCTCTCCG
TAACCTTGCGGCCGTACTCCCCAGGCGGTCAACTTAGCGCGTTAGCTACGCCACCCACAGATCAAGTCTACAGACGGCTAGTTGACATCGTTTACGGCGTGGACTACCAGGGTATCTAATCCTGTTTGCTCCCCACGCTTTCGTGCCTCAGTGTCAGTATTTGTCCAGGTAGCCGCCTTCGCCACTGATGTTCCTTCCAATCTCTACGCATTTCACCGCTACACTGGAAATTCCACTACCCTCTACAATACTCTAGTCTGCCAGTTCAAAATGCAGTTCC
+
GGGGFGGGGGGGGGGGGGGGGGCEGGGGGGGGGGGGGGGGGGGGGGGGGGGGGGGGGGGGGGGGDGGGGGGGGGGGGGGGGGFFGGGGGGGGGGGGGGGGGGGGGDFGGGGGGGGGGFFFGGGGGGGCGGGGGGGGGGGGGGDGGGGGGGGGGGGGGGGGGGGGGFDGGGGFGGGGGGGFFGGGGGGCCFFGGCFFFFFFFFFGEAF35*5>7CCFGFF;>F?FFGFGFFFFF49<A7?FFBFB<92<><?2):>FA<F46<>:?)44<23)))1)/).6
@M02352:288:000000000-CKWC8:1:1101:25273:23208 2:N:0:TAGCGCTC+TCTCTCCG
TAACCTTGCGGCCGTACTCCCCAGGCGGTCAACTTAGCGCGTTAGCTACGCCACCCACAGATCAAGTCTACAGACGGCTAGTTGACATCGTTTACGGCGTGGACTACCAGGGTATCTAATCCTGTTTGCTCCCCACGCTTTCGTGCCTCCGTGTCAGTATTTGTCCAGGTAGCCGCCTTCGCCACTGATGTTCCTTCCAATCTCTACGCATTTCACCGCTACACTGGAAATTCCACTACCCTCTACAATACTCTAGTCTGCCAGTTCAAAATGCAGTTCC
+
FGGGGGGGGGDGGGGGFGGGGGFGFGGGGGGFGGGGGGGGGGGGGGGGGGGGGGGGGGGGFFGGGGGGGGGGGGGEGGGGGGGGGGGGGGGGGGGGGGGGGGGGGGGGGGGDCFGGGG<CFGGGGGGGGGGGGGGGGGDGGGGGGGGGG88FCFFFEGF;BFGGGCFBCG9?CG)?4?CFFGEEGGGEF?FFGFFCA;C+;>CFECFGGCDGGFBFC@999D)):FBG07FFFFAAF:?70<BBFFB?A>7A?>A6>A@2)532:46<AB2>):76=9-4
@M02352:288:000000000-CKWC8:1:1101:13361:23252 2:N:0:TAGCGCTC+TCTCTCCG
TAACCTTGCGGCCGTACTCCCCAGGCGGTCAACTTAGTGCGTTAGCTGCGCCACCCACGACTCAAGGTCACAGACGGCTAGTTGACATCGTTTACGGCGTGGACTACCAGGGTATCTAATCCTGTTTGCTCCCCACGCTTTCGTGCCTCAGTGTCAGTATTTGTCCAGGTAGCCGCCTTCGCCACTGATGTTCCTTCCAATCTCTACGCATTTCACCGCTACACTGGAAATTCCAATACCCTCTACAATACTCTATTTTGCCAGTTCAAATAGCACTTCC
+
DDFFGGGGGGGGGGGGGGGGGGGEGGGGF:FEGGGCGEGGGGGGGGGGGGGGGG,BFGGGECGGGGFFGCDFGGGDDECGFE<FFGGFFGFGGGCFGEGGDGDGFFGGEFGG,6>;FADDC@FFGGF=EEGFFEGGGEECGFCFGGGGC>,7DF7DEF;@CFBD;<DFCGGGGCC4C8?FFGG*8EFC9CC@C<;6@AF76*++)+1537BG+@<A>@B607?F7=0*2?BFFF))-.)5:??7))).).548AA*69?<?2403:)264))6)*-9))5
@M02352:288:000000000-CKWC8:1:1101:10531:23362 2:N:0:TAGCGCTC+TCTCTCCG
TAATCTTGCGACCGTACTCCCCAGGCGGTCTACTTATCGCGTTAGCTGCGCCACTAAAGGATCAAGTCCTCCAACGGCTAGTAGACATCGTTTACGGCGTGGACTACCAGGGTATCTAATCCTGTTTGCTCCCCACGCTTTCGCACCTCAGTGTCAGTATCGAGCCAGTCAGTCGCCTTCGCCACTGGTGTTCCTTCCCATCTCTACGCATTTCACCGCTACACAGGAAATTCCACTAACCTCTCTCGTACTCTAGTGAGTCAGTTTTGAATTCAGTTCCA
+
EFGGGGGGGGGGGGGGGGGGGGGGGGGGCFGGGGGGGGGGGGGGGGGGGGGGGGGGGGGGGGGGGGGGGGGGGGGGGGGGGGGGGGGGGDGGGGGGGGGGGGGGFGGFGGGGGGGGGGDGGGGGGGGGGGGGFGGGGGGGGGGGGGGGGGGCGGGGGFGGGGFFEGGGGCGGGF<DG4CF?DEEGFGGCCCC>3@?@F);@4+25@FGG5>D78AFF:>(,83FFF:<76B@FFFFFFFFF98>7),(41:?BBA*5<*54245<566(34446=48<:<)
@M02352:288:000000000-CKWC8:1:1101:16242:23365 2:N:0:TAGCGCTC+TCTCTCCG
TAACCTTGCGGCCGTACTCCCCAGGCGGTCAACTTAGTGCGTTAGCTGCGCCACCCACGACTCAAGGTCACAGACGGCTAGTTGACATCGTTTACGGCGTGGACTACCAGGGTATCTAATCCTGTTTGCTCCCCACGCTTTCGTGCCTCAGTGTCAGTATTTGTCCAGGTAGCCGCCTTCGCCACTGATGTTCCTTCCAATCTCTACGCATTTCACCGCTACACTGGAAATTCCACTACCCTCTACAATACTCTAGTTTGCCAGTTCAAAATGCAGTTCC
+
FFGGGGGGGGGGGGGGGGGGGGGGGGGGGGGGGGGGGGGGGGGGGGGGGGGGGGGGGGGGGGGGGGGGGGGEGGGGGGGGGGGGGGGGGGGGGGGGGGGGGGGGGGGGGFFGGGGGFGGGGGGGGGGGGGGGGGGGGGGGGGGGGGFCGFDGGFGGC@<9ECFGFGCFGGFGGGGGGGGFFGGEGGGGGFCFFEFF@;6C;F676AFDDC:CFACFC5>39>?FCD?4:6*96@<<4?FF<7??B<2):A?B7>494:FAAF23:FF2:4AABBF97564
@M02352:288:000000000-CKWC8:1:1101:10460:23385 2:N:0:TAGCGCTC+TCTCTCCG
TAATCTTGCGACCGTACTCCCCAGGCGGAATGCTTAATCCGTTAGGTGTGTCACCGAACAGTATACTGCCCGACGACTGGCATTCATCGTTTACGGTGTGGACTACCAGGGTATCTAATCCTGTTTGCTCCCCACACTTTCGTACCTCAGCGTCAGTATCGAGCCAGTGAGCCGCCTTCGCCACTGGTGTTCCTCCAAATATCTACGAATTTCACCTCTACACTTGGAATTCCACTCACCTCTCTCGAACTCTACACTGATAGTTTTGGAGGCAGTTCCAG
+
FGGGGGGGGGGGGGGGGGGGGGGGGGGGGGGGGGGGGGGGGGGGGGGGGGGGGGGGGGGGGGGGGGGGGGGGGGGGGGGGGGGGGGGGGGGGGGGGGGGGGGGGGGGGGGGGGGGGGGGGGGGGGGGGGGGGGGGGGGGGGGGGGEGGGFGGGGGGGGFGGFFEGGGGGGGGGGGGGGGF>GGGGGFGFGGGGFF@@FAGFFFFEF>DGGFGGC)=?FEFFF@FGG7C)7)9@FBBFFBFDF<7>DF:<FFBFB)1:A42456<DAF?B:BB<?:1FADF6
@M02352:288:000000000-CKWC8:1:1101:24498:23422 2:N:0:TAGCGCTC+TCTCTCCG
CAGTCTTGCGACCGTACTCCCCAGGTGGGATACTTATCACTTTCGCTTAGTCACTGAGGAAAACCCCAACAACTAGTATCCATCGTTTACGGCGTGGACTACCAGGGTATATAATCCTGTTCGCTCCCCACGCTTTCGTCCATGAGCGTCAGTACATACGTAGTAGACTGCCTTCGCAATCGGTATTCTGTGTAATATCTATGCATTTCAACGCTACACTACACATTCTATCTACTTCCATATGACTCAAGTCAACCACTATCAAAGGCAGTTCAATAATT
+
GGF6CFFGGG7FEGGFGGGGGGGGGGGGCFGGGGGGCEDFGGGCEGDD:F,ECFGFG8F<8BFG,,BF,F7EFFGEFFGGGDFG7FEE@F7,+4>:CFFC=,BAA@C?F8,5AA;4E997EFGD@,6@BDECG@CFFE,63=,@9DFDGEEGGGGGEA@,,@@CF@F@EFCC,,;DGC7BFG5:FGG7DGGGGE1/08=CF+B8*:+==,++2=0>G*5)/;=A6C<C<F+11+65C34<5576<C?<@;35.-463:)3().:<..(3:((66*.9)).)
@M02352:288:000000000-CKWC8:1:1101:23738:23448 2:N:0:TAGCGCTC+TCTCTCCG
TTACCTTGCGGCCGTACTCCCCAGGCGGTCTACTTATCGCGTTAGCTTCGCTACTCACGGATTAAATCCACAAACAGCTAGTAGACAGCGTTTACGGTGTGGACTACCAGGGTATCTAATCCTGTTTGCTCCCCACACTTTCGTACCTCAGCGTAAGTATCGAGCCAGTGAGCCGCCTTCGCCACTGGTGTTCCTCCAAATCTCTACGAATTTCACCTCTACACTTGGAATTCCACTCACCTATCTCGAACTCTAGACTGATAGTTTTGGGTGCTGTTCA
+
C,BEEDF<EF:@7FFEGGGGGD8,,6+8866CEFGCGGFDCFEGGGFEGFEEG+C=FGCEF@,CF<FGFACECCFG<,?BFGGGFG<8EEECCGGF=EBFGGGGGFGCFGDE8DDE;DCDGCC?FGGGG9DGGGGGGGGGGGG8C:AF9DC9+:+*5ECFGDC**@B5D,9,,,9C?88??G8*/??,4,48+9A3;FAFFDFFECF5D7;CFF<F@*63<6)0;;4*4*944*:4.(..()(-.)5()411)4<4:)*)52<).4)-((,(-3*-=4-)
@M02352:288:000000000-CKWC8:1:1101:10006:23462 2:N:0:TAGCGCTC+TCTCTCCG
TAACCTTGCGGCCGTACTCCCCAGGCGGTCTACTTATCGCGTTAGCTTCGCTACTCACGGCTTAAAGCCACAAACAGCTAGTAGACAGCGTTTACGGTGTGGACTACCAGGGTATCTAATCCTGTTCGCTACCCACACTTTCGCACATGAGCGTCAGTCTTTGGCCAGGGAGTCGCCTTCGCCACTGATGTTCCTCCAGATATCTACGCATTTCACCGCTACACCTGGAATTCCACTCCCCTCTCCAAGACTATAGTCTGCCAGTTCTAAATTACCGTCC
+
GGGGGGGGGGGGGGGEGGGGGGGGGGGGGGGGGGGGGGGGGGGGGGGGGGGEGGGGGGGGGGGGGGGGGGGGGGGGGGGGGGGGGGGGGGGGGGGGGGGGGDGGFGGGGGGGGGGGGGDFGGGDGG9BEE8FGGGGGGGGGGGGGGGFGGGGGGGGGGGGGGGCFC>DGDFGEGGG5CDFFGGGGFGGD<CGGCA9;AFFF:6;CFFGCEFGG7C@E>>BFF2@F<?G0@FFFF444:BF?78((.4(.48))).*6>B>6<:)5.))46<:).9.)-1(
@M02352:288:000000000-CKWC8:1:1101:23753:23469 2:N:0:TAGCGCTC+TCTCTCCG
TAACCTTGCGGCCGTACTCCCCAGGCGGTCTACTTATCGCGTTAGCTTCGCTACTCACGGATTAAATCCACAAACAGCTAGTAGACAGCGTTTACGGTGTGGACTACCAGGGTATCTAATCCTGTTTGCTCCCCCCACTTTCGTACCTCAGCGTCAGTATCGAGCCAGTGAGCCGCCTTCGCCACTGGTTTTCCTCCAAATCTCTACGACTTTCACCCCTACCCTTGGAATTCCCATCCCCTTCCTCGAACTCTAAACTGTTAGTTTTGGAGGCATTTCA
+
FFCFCGGGGGDGGGGGGGGGGG@CFGGCCFFDFFGGGDGGGGGGGGGGFEG:=F,C,CFG::FFFGGFG@FGCGGGFG<FEGFFCF9FFGFGGGGFGGGGGGCGGGGFGFGGGGGGGFFGCF??FGGGGGGGFD+>+:@DECGGFGEGGF?FCEA5EGFFFCFG5F@,DFC,,;9CD*/AAGCEGGC=0+0C7;@4=5F:968+);FF<E)9CF<F+)-38F(>=C?*49FF4*))..(.((((.)63:(,,))-*-(9-)..).:AA?0(42?7)*.))
@M02352:288:000000000-CKWC8:1:1101:12470:23548 2:N:0:TAGCGCTC+TCTCTCCG
TAATCTTGCGACCGTACTCCCCAGGCGGTACACTTAATGTGTTAACTGCATTACTGCAAGGTCTAGCCTCACAACAACTAGTGTACATCGTTTAGGGCGTGGACTACCAGGGTATCTAATCCTGTTTGCTCCCCACGCTTTCGCGTCTCAGCGTCAATAATGTTCCAGTAGATCGCCTTCGCAATCGGTATTCCTTCTGATCTCTACGGATTTTACCCCTACACCAGAAATTCCATCTACCTCTCCCATATTCTAGGTAAGCAGTTTTCAAAGCAGTTCAA
+
FFFGGGGGGGDGEFFFGGGGGGGGGGGGGGGGGGGGFGGGGGGGGFGFGFEGFGGFGGGGGGGGGGGGGGGFGGGCGFGGGGGGGGGGGGFGGGGGGGGGGGGGGGGDGGGGGGGGGGGGGGGGGGGGGGGGGGGGGGGGGGGGGGGGGGGGGGGGGGGGGCFGFGGGFFAEFEFGGGGFFGGGGGGG>FGGGFFFFFFFFGFGFFFGGGFGGFFFGFFFFFFFFGFF8;AFFFFFFFEFFEF@@FF?FF<<>BA73A?A?<D:A<AFFDAF<0??=:>92
@M02352:288:000000000-CKWC8:1:1101:19928:23687 2:N:0:TAGCGCTC+TCTCTCCG
TAATCTTGCGACCGTACTCCCCAGGCGGAATGCTTAATCCGTTAGGTGTGACACCAACAAGCATGCTTGCTGACGTCTGGCATTCATCGTTTACGGTGTGGACTACCAGGGTATCTAATCCTGTTTGCTCCCCACACTTTCGCACCTCAGCGTCAGTATCGAGCCAGTGAGCCGCCTTCGCCACTGGTGTTCTTCCGAATATCTACGAATTTCACCTCTACACTCGGAATTCCACTCACCTCTCTCGAACTCAAGACCAGGAGTTTACAAGGCAGTTCCGG
+
B<FGFEGFFGGGDGGGDGGGGGGCGGGG:@CFFGGGGGGGEGFGGGEGGCCFG8FCGGGGGGGGA<EEFFFG9CFFGGGGFFFGFGGGGFGGGGEG8DCCGCFFD<E<<FGEGGCDEGEFDGEEFG?A9E,AFFEEGGFGFC6EE=8DFF8@CC?EECFCECCEGC,,@,,66*C7C9C>AG*:8CCE?,=F+/145/:C3+1@?@558F.@F=);+5=34A3+7D?D6>:8@6))((.48:<?DF0?2(3<-,5*(..,4-24:<DAA).(-4).*.-((
@M02352:288:000000000-CKWC8:1:1101:23295:23694 2:N:0:TAGCGCTC+TCTCTCCG
TAATCTTGCGACCGTACTCCCCAGGCGGTACACTTAATGTGTTAACTGCATTACTGCAAGGTCTAGCCTCACAACAACTAGTGTACATCGTTTACGGCGTGGACTACCAGGGTATCTAATCCTGTTTGCTCCCCACGCTTTCGTGCCTCAGTGTCAGTATTTGTCCAGGTAGCCGCCTTCGCCAGTGATGTTCCTTCCAATCTCTACGCATTTCACCGCTACACTGGAAATTCCACTACCCCCTACAATACTCCAGTTTGCCAGTTCAAAATGCATTTCC
+
F<FCFGGGFGDFFEGFGFFGGEGGFGGGFGGGGGGGGGGGGGGGFFGGGGGGGGGGGGGGGGGGGGFGFGGGGGGGGGFGGFGGGGGCGGFGGGGEGG>CCFGGGGGGGGGGGGGGGGGGGGGGFGCEDEGGGGGFGGEBFFGGGGFGGFGGGGGGGGGGGGGFFGFGGGGG?CCDDG5AFCEECGGFGGGGGFFFEFFGFFFDEAF<CEDGDFFFGFFF0><;7C@GF486@634;;E@?,(23??764)6,()9556)456):AA6A)-)).1)1-)6
@M02352:288:000000000-CKWC8:1:1101:13110:23701 2:N:0:TAGCGCTC+TCTCTCCG
TAACCTTGCGGCCGTACTCCCCAGGCGGTCTACTTATCGCGTTAGCTTCGCTACTCACGGATTAAATCCACAAACAGCTATTCGACAGCGTTTACGGTGTGGACTACCAGGGTATCTAATCCTGTTCGCTACCCACACTTTCCCACATGAGCGTCAGTTACTGACCAGGGAGTCGCCTTCGTCACTAACGTTCCTCCAGAAATCTACGCCTTCAACATCTCCACCTGGAATTCCACTCCCCGCTCCACAACTCTCGCCCGCCCGTTCTGAATTCAATTCC
+
F<FG@EGFDGCB@FFGECFGGC<@FGC:CCBFFGGAEDF,+@@@,9@AE+=:6C,F<6CCC:F,<9FA,CF=FE<FF8FF,C,:CFGGDEFCC@E7FEE=@7,==EG,EF7@FCFFA,F,,,,5CAF+@BC:3>F7B+@D>9,@,8@95>,,@>E>*,3=@F,,@5<,**1*1495*196)***/,,,,**2*617,82C)*++9++*):)/**1:+.5/)*54C*(*37*)1*).4,((-3(-(4:(,((.5<))(()(-49(((3())))))*)*.--
@M02352:288:000000000-CKWC8:1:1101:23291:23714 2:N:0:TAGCGCTC+TCTCTCCG
TAATCTTGCGACCGTACTCCCCAGGCGGTACACTTAATGTGTTAACTGCATTACTGCAAGGTCTAGCCTCACAACAACTAGTGTACATCGTTTACGGCGTGGACTACCCGGGTATCTAATCCTGTTTGCTCCCCACGCTTTTGTGCCTCCGTGTTAGTATTTGTCCAGGTAGCCGACTTCGCCACTGATGTTTCTTCCAATCACTTCGCATTTCACCGCTACCCTGGAAATTCCCCTTCCCTCTACCATACTCTAGTTTGCCCGTTTAAAATGCATTTCC
+
C9<E<FGGGE78@FFGGGFGGGGGGGGGFFD<FGGGGGGFGGGFFGGG9CFFGGCF<FFEFGGGGCGFGG,CCEF=EG@?FGFF@<AEEFGGG<E=+C=FCEEGGDGG,CFGCF:FBEGGDG9<FFGB@FDFGGDB==3@F,@@,@E89,+5+4,5@D;DFFFG,@BCFCCD6A9*;;C@@DGGG,,>C,5B+9BCFFA8B6)0*+**/*5:C8.:ED>0,)(87*60;8/+1+,(((.4:4(2)6).6.()))-/../)4.)(-4(,.:)64)*)164<
@M02352:288:000000000-CKWC8:1:1101:13098:23721 2:N:0:TAGCGCTC+TCTCTCCG
TAACCTTGCGGCCGTACTCCCCAGGCGGTCTACTTATCGCGTTAGCTTCGCTACTCACGGATTAAATCCACAAACAGCTAGTAGACAGCGTTTACGGTGTGGACTACCAGGGTATCTAATCCTGTTCGCTACCCACACTTTCGCACATGAGCGTCAGTTACTGACCAGGGAGTCGCCTTCGCCACTGATGTTCCTCCAGATATCTACGCATTTCACCGCTACCCCTGGAATTCCACTCCCCTCTCCAAAACTCTAGCCTGCCAGTTATAAATGCAATTCC
+
FGGGGGGGGGGGGGGGGGGGGGGGGFGGGGGGGGGGGGGGGGFGGGGGGDGGGGGGEGGGGGGGGGGGGGGGGGFGG<FGGGGGGGGGGGEGGGGGGGFGGGGGGGGGGGGGGGGGGGGGGGGGGGGEGGGGGGGGGGGGFFGGGGGGGGGGGGGEGGGGGFGGGFCGEE:CCCDGDGGFFGDGGGG7AFGGGFFE;FF7AF6>CAA5DGECCFFFGF>6>F(7FF<F??BFBFA2.:?BB0:7?:6(9?F0<A<9A?F??FF))))-6-6<B4=<BAA2
@M02352:288:000000000-CKWC8:1:1101:13168:23786 2:N:0:TAGCGCTC+TCTCTCCG
TAACCTTGCGGCCGTACTCCCCAGGCGGTCTACTTAATGCGTTAGCTTTGAAAAACAGAACCGAGGTTCCGAGCTTCTAGTAGACATCGTTTACGGCGTGGACTACCGGGGTATCTAATCCCGTTTGCTCCCCACGCTTTCGTACATGAGCGTCAGTGTTGACCCACGTGGCTGCCTTCGCCATCGGTATTCCTTCAGATCTCTACGCATTTCACCGCTACACCTGAAATTCTACCACCCGCTATAACACTCTAGTTTGCCAGTTCGAATTGCAGTTCCC
+
A9FFCFGGGGCGDGCGEFGGGDE,,C:FGGGFGGGGGFCAFGGFFGFFA,CFGGGGGGGFGGGD:>FFFECECC:,,5,CEFE?FFGG>DFGCF:FGGEGGB=FD=,>C@C>CFFGG==EFGG><FC93EFBFGGGGEG>F:@88*5+9D7*>1=CFFF9:;BEE,*:*<>CGE3>77>FFG*****3*7EG7)1>@A@7;C:7-95>CEEGGF2?E>;07F?FF4:*8?FFFFAAB?-4((42,).6)4)4A<4@B>F<3<:.2<641)-4))9)9)-.
@M02352:288:000000000-CKWC8:1:1101:9400:23803 2:N:0:TAGCGCTC+TCTCTCCG
TAACCTTGCGGCCGTACTCCCCAGGCGGTCTACTTATCGCGTTAGCTTCGCTACTCACGGATTAAATCCACAAACAGCTAGTAGACAGCGTTTACGGTGTGGACTACTAGGGTATCTAATCCTGTTCGCTACCCACACTTTCGCACATGAGCGTCAGTTACTGACCAGGGAGTCGCCTTCGCCACTGATGTTCCTCCAGATATCTACGCATTTCACCGCTACACCTGGAATTCCCCTCCCCTCCCCAAAACTCTACCCTGCCAGTTCTAAATGCAATTCC
+
GGGGGGGGGGGGGGGGGGGGGGGGGGGGGDEGGGGGGFGGGGGGGGFGGGGGGGGGGGGGGGGGGGGGGGGGGGGGGGGGGGGGGGGFGGGDCFGGG=FFDGGGGGGFFGGFGGGGGGGGGGGGGGGGC7CFFGGGGGGGGGGGGGGGCCFGGGGEEGGGGGFCGG?5CCEC:9CG847A4DCGGFFFFFFGF<CE1))2977+9AC55=>5DFFF?B>;>FFFGFFF(6??FF)(,1636:((4<?0??<2)65*-4=<::72,4<<494:<AF2*-4<
@M02352:288:000000000-CKWC8:1:1101:20380:23806 2:N:0:TAGCGCTC+TCTCTCCG
TAACCTTGCGGCCGTACTCCCCAGGCGGTCTACTTATCGCGTTAGCTTCGCTACTCACGGATTAAATCCACAAACAGCTAGTAGACAGCGTTTACGGTGTGGACTACCAGGGTATCTAATCCTGTTCGCTACCCACACTTTCGCACATGAGCGTCAGTTACTGACCAGGGAGTCGCCTTCGCCACTGATGTTCCTCCAGATATCTACGCATTTCACCGCTACACCTGGAATTCCACTCCCCCCTCCAAAACTCTAGCCTGCCAGTTCTAAATGCAATTCC
+
DFGGEGGGGGGGCFGGGGGGGGGGGGDEGGGGGGGGGGGGGGGDGGGGGGGGGG@GGGGGGGGGGGGGGGGGGGGGGGGGGGGGGGGGGGGGGGGGGGGGDGGGGGGGGGGGGGGGGGGGGGGGGGGGGGGGGGGG>EGGGGGGDGGG6F8CGG*CGGGGGGGGGFEDGGFEEF<DGDDFFGC*76?9++>FFECE@FA*227:1+8*:*)9+;<AFF@1352;CGF44:?@?6A>A:BF:((-(484<<BFFFA/:77:?0))5).4<9<55)*.*-6)
@M02352:288:000000000-CKWC8:1:1101:14953:23821 2:N:0:TAGCGCTC+TCTCTCCG
TAATCTTGCGACCGTACTCCCCAGGCGGTCTACTTAACGCGTTAGCTCCGAAAGCCACGGCTCAAGGCCACAACCTCCAAGTAGACATCGTTTACGGCGTGGACTACCAGGGTATCTAATCCTGTTTGCTCCCCACGCTTTCGCATCTGAGTGTCAGTATCTGTCCAGGGGGCCGCCTTCGCCACTGGTATTCCTTCAGATCTCTACGCATTTCACCGCTACACCTGAAATTCTACCCCCCTCTACAGTACTCTAGTTCACCCATTTCAAATACCGTTCC
+
GFGGFGGGGGGGGGGGGGGGGGGGGGGDFGGGGGGGGGGGGGGGGGGGGGGGGDGGGGGGGGGGGGGGGGGGGGEFGGGFGGGGGGFFGEGGGGGGGGGGGGGGGGGGGGGGGGGGGGGGGGDFGGGGGGGGGGFFGGGGFFGGEEGDCDEFFADEGGGDGGGGGG9DF>C>ECDGDGCF>D=EGCFGFFGGFFFEFFA:=F?CAFFGGD:D7=<BCB>60>27<<>*39F?66:<>03>>F?FBA5:>D<:):)96<744),(().42-:>29/()482
@M02352:288:000000000-CKWC8:1:1101:8384:23970 2:N:0:TAGCGCTC+TCTCTCCG
CAATCTTGCGATCGTACTCCCCAGGTGGGACACTTATCACTTTCGCTTAGTCACTGAGATAAATCCCAACAACTAGTGTCCATCGTTTACGGCGTGGACTACCAGGGTATCTAATCCTGTTCGCTCCCCACGCTTTCGTCCATGAGCGTCAGTACATACGTAGTAGACTGCCTTCGCAATCGGTATTCTGTGTAATATCTATGCATTTCACCGCTACACTACACATTCTATCTACTTCCATATGACTCAAGTCAACCAGTATCAAAGGCAGTTCCATAGTT
+
GFGGGGGGGGDGGGGGGGGGGGGGGGGGGGGGGGGGGGGGGGGGGGGGGGGGGGGGGGGGGGGGGGGGGGGGGGGGGCFGGGGGGGGGGGGGGGGGGGGGGGGGEGFGGGGGGGGGGGGGGGGGGGGGGGGGGGGGGGGGGGGGGGGGGGGGGGGGGGGGGGGGGFGGGFGG?EGFDDGFFFDEGGGGGGFFGF67:=FGFGFGFFFGGGFGDEFFGFDFFF3AFGFGFFFFFFFFFFE<5<EFEFC<E;@ECCFFFFFBFADB>6A(:<03<<?48>:4<
@M02352:288:000000000-CKWC8:1:1101:11913:24020 2:N:0:TAGCGCTC+TCTCTCCG
TAACCTTGCGGCCGTACTCCCCAGGCGGTCTACTTATCGCGTTAGCTTCGCCACTAAAAGATCAAGTCTTCCAACGGCTAGTAGACATCGTTTACGGCGTGGACTACCAGGGTATCTAATCCTGTTTGCTCCCCACGCTTTCGCACCTCAGTGTCAATATCAGTCCAGGTAGTCGCCTTCGCCACTGGTGTTCCTTCCTATATCTACGCATTTCACCGCTACACAGGAAATTCCACTACCCTCTACTGTATTCTAGACTAGCAGTATCAGATGCTGTTCCA
+
GGGGGGGGGGGGGGGEGGGGGGGGGGGGGGGGGGGGGGGGGGGGGGGGGDGGGGGGGGGGGGGGGGGGGGFGGGGGGGGGGGGGFGGFGGGGGGGGGGGGGGGGGGGGGGGGGGGGGGGGGGGGGGGGGGGGGGGGGGGEGGGGGGGGGGGGGGGGGGGGFGGGFGGGFGGGGE>DDGGF5CEGGGGGFGGGGFFFFFFGFGFFCCAFGE>CGFF7FF>>FFFF4F?G<:*9FFB94>FF?FFFFBA2<AAAFA>BDFFF?B2).4)44<7)9<?>*49))
@M02352:288:000000000-CKWC8:1:1101:13537:24057 2:N:0:TAGCGCTC+TCTCTCCG
TAATCTTGCGACCGTACTCCCCAGGCGGAATGCTTAATCCGTTAGGTGTGTCACCGAACAGTATACTGCCCGACGACTGGCATTCATCGTTTACGGTGTGGACTACCAGGGTATCTAATCCTGTTTGCTCCCCACACTTTCGTACCTCAGCGTCAGTATCGAGCCAGTGAGCCGCCTTCGCCACTGGTGTTCCTCCAAATATCTACGAATTTCACCTCTACACTTGGAATTCCACTCACCTCTCTCGAACTCAAGACCAGGAGTTTTGGAGGCAGTTCCGG
+
FFGGGGGGGGGGGGGGGGGGGGGGGGGGGGGGGGGGGGGFGGGGGGGGGGGGGGGGGGGGGGGGGGGGGGGGGGGGGGGGGGFGGGGGGGGGGGGGGGGGGGGGGGGGGGGGGGGGGEGGGGGGGGGGGGGGGGGGGGGGGGFGGEFFGCEGGGGGGGEGCFFGGGGGGGGGGGGGGGGFAGGG46?FGGGGGFFFFFFFFDCFFFFDFGFGGFCAGF@3CF@FGG0F49??@69ABF?0),,4442:<:?<BF?=??)46:?FBAABF:<:<B3:FF-13
@M02352:288:000000000-CKWC8:1:1101:23359:24127 2:N:0:TAGCGCTC+TCTCTCCG
TAACCTTGCGGCCGTACTCCCCAGGCGGTCTACTTATCGCGTTAGCTTCGCTACTCACGGCTTAAAGCCACAAACAGCTAGTAGACAGCGTTTACGGTGTGGACTACCAGGGTATCTAATCCTGTTTGCTCCCCACGCTTTCGCATCTGAGTGTCAGTGTCTGTCCAGGGGGCCGCCTTCGCCACTGGTATTCCTTCAGATCTCTACGCATTTCACCGCTACACCTGACATTCTACCCCCCTCTACAGCACTCTAGTTCAACAGTTTCAAATGCAGTTCC
+
FDGGGGGGFGGEDGEGDGGGGGGDGGDEFFGGGGGGGGGGGGGGGDGGGGGGGGCGGGGGGGGGGGGGGGGGGGGGGGGGGGGGGGGGFGGDGFGGGFGGGEAFGGGGGGGGGGGGGGGGGGGGGGGGGGGGGFFGGGGGGGG>+@EGF,@:EGGGGGGGGDGGFFFGGGGG*=CCDGDFFDGGGGGD?@EGG?FE<FF7+0:C?CFG3C3CGFBFA;609@?FGD>F(/88@FAAA?B09>BFB2<:)18??DA755=A>A?76>AADBAFFFF>?46<
@M02352:288:000000000-CKWC8:1:1101:11653:24212 2:N:0:TAGCGCTC+TCTCTCCG
TAGTCTTGCGACCGTACTCCCCAGGCGGCGCGCTTAACGCGTTAGCTCCGGCACAGAAGGGGTCGATTCCTCCCACACCAAGCGCGCACCGTTTACTGCCAGGACTACAGGGGTATCTAATCCCTTTCGCTACCCTGGCCTTCGAGCCTCAGCGTCAGTAAGTGTCCAGAAACTCGCTTTCGCCACGAGTCTTCCTCTCGATATCTACGCATTTCACTGCTACACCGAGAATTCCAGTTTCCCCTCCACTACTCTAGTCACGGCAGTATCAGGTGCAGTC
+
FGGGGGGGGGGGGGGGGGGGGGGGGGGGGGGDGGGGGGGGGGGGDGGGGGGGGGGGGGGGGGGGGGGGGGGGGGAGEGGGGGGGGGGGGGGFGGGGGGGGGGGGG7FFFFGGGGGGGGGFGGGGGGGFGGGDGGGGFFGFGGGFDFEGGGGGGGGGEGGGDFGGGGGGGGGGGGGGGGGFFGGGDGGGGEGGGFFA<6?DFFFGFFFGD=3*9@669?A?FFAFDC9D,7>F?@2956:AF2<7??B0467:::A?2:7<201((42).)..).05)).(
@M02352:288:000000000-CKWC8:1:1101:17807:24241 2:N:0:TAGCGCTC+TCTCTCCG
TAGTCTTGCGACCGTACTCCCCAGGCGGTGCGCTTAACGCGTTAGCTCCGGCACAGAAGGGGTCGAACCCTCCCACACCAAGCGCACATCGTTTACTGCTAGGACTACAGGGGTATCTAATCCCTTTCGCTACCCTAGCCTTCGAGCCTCAGCGTCAGTAAATGTCCAGTAACCTGCTTTCGCCATTGGTCTTCCTCTCGATATCTACGCATTTCACTGCTACACCGAGAATTCCAGTTACCTCTCCATTACTCTAGCACGGCAGTATCGAATGCAGTTTG
+
EAEFFGGFGGGGEGGGGGGGGGC:FC@E@@EFGGGGFGGEFGDCEFFFBFCCEGGGGGGGGGGGGGGGGG<DFGGGGGGGFFGGGCEDF8FDFCFGFFFFEGGFFFFFGGGB7FFEGEGGGFGGGGGGGGECGAEGGGDFGCC8F@>CFGGGFEEEGGGGCFGGGCFFGGFC??@C6;@7ADECGG?EG9E7DEF9EFFDFFFCEAFGG=:5DFFFGFFFB45/5<;G1:;=?F2<>><AB>>A?F:<A>9<B:<B4)9<>9>9B2<99:632:?4@65).
@M02352:288:000000000-CKWC8:1:1101:20988:24262 2:N:0:TAGCGCTC+TCTCTCCG
TAACCTTGCGGCCGTACTCCCCAGGCGGTCAACTTAGTGCGTTAGCTGCGCCACTCACGTCTCAAGGACACAAACGGCTAGTTGACATCGTTTACGGCGTGGACTACCAGGGTATCTAATCCTGTTCGCTCCCCACGCTTTCGTTCCTCAGCGTCAGTATCTGTCCAGGTGGCCGCCTTCGCCACTGATGTTCCTTCCAATCTCTACGCATTTCACCGCTACACTGGAAATTCCACCACCCTCTACAGTACTCTAGTTTGCCAGTTCAAAATGCAGTTCCA
+
FFGFGGGGFGGEGGGGGGGGGGGGGFGG+CEFGGGGGGGGGGGGGGGGCGGGGGGGGGGGGGGGGFFGGGGGGGGGGGEGGGGGGGGGGGGGGGGGGGGGGGGGGFF8FGEGFFGGEFGGGGGGGGFEGCF>FGGGGGGGGGGF8,5?9E6?>7EGGGCFGGGGG<ADEFCC6;DDD5?AFGE5DFF7<:CCFCFFFF+;6C@;<FFC):>D7=A?F@007>)7:=:FBF?*=1)414??:1:?25<)<9AA):<*6:7A<A<:BADAB9<B229)1)--.
@M02352:288:000000000-CKWC8:1:1101:19400:24308 2:N:0:TAGCGCTC+TCTCTCCG
CATTCTTGCGAACGTACTCCCCAGGTGGGTCACTTATCACTTTCGCTTAGCCACTCAAATCGAAATCCGAACAGCTAGTGACCATCGTTTACGGCGTGGACTACCGGGGTATCTAATCCCGTTCGCTCCCCACGCTTTCGTCCATCAGTGTCAGTTAATTATTAGTGATCTGCCTTCGCAATTGGTATTCTATGTAATATCTATGCATTTCACCGCTACACTACATATTCTAACCACTTCATAATAACTCAAGATAACCAGTATCAAAGGCAATTTTACGG
+
GFGGGGGGGGGEEGGGGGGGGGGGFGGGEGGGGGGGGGGGGGGGGGGGGGGGGGGGFGGGGGGGGGGGGGGGGGGGGGGGGGGGGGGGGGGGGGGGGGGGGGGGGGEGGGGGGGGGGGGGGGGGGGGGGFGFGGGDGGGGGGGGFGGGGGGGGGGGGFGFGGGGCGGGGGGGGGGGGGGEFGGGGGFGGGGGGFFEFFFGFGFGFFFGGGFGGF;>C>>EDFFFF+9FFFFFFA1=7@EFEEF?EFB?2<BF?ABFFF:4<<<4AADBBB0(8:FFFDAB0
@M02352:288:000000000-CKWC8:1:1101:23368:24327 2:N:0:TAGCGCTC+TCTCTCCG
TAACCTTGCGAGCGTACTCCCCAGGCGGAATGCTTAATCCGTTAGGTGTGGCACCGAACAGTATACTGCCCGACGACTGGAATTAATCGTTTACGGTGTGGACTACCAGGGTATATAATCTTGTTTGCTACCCACGCTTTCGCACCGCAGTGTCAGTATTGGTCCAGTGTGTGGCCTTCGCCACTGATGTGCCTTCCCATCTCTACGCACTTCACCGCGCCACACGAAACTCCACTCACCCCTACACTACTCTAGTTCGCAAGTCTTGAAGCAAGTTCCAA
+
9@E,,<FDFEC+@CFCCFFGGGGGG8CCCFGGGGGGG<,C+DEGGCGDFE6CFGCFE@66CEFC?,5C<<CC8+@@FF@E,,:5,,<E+99B?,++BD?@C,,,A,BA8+>=,:,8D;,,,99C<F,3,,8@FDG@C34DB3@6B++0**343<3@E,DD@,62?,>2:3,6,*3**288?DEG*=79,B,++1+)/0*+2:CGE6))**)00+7;8>((-><)*14)()/*0)3<(((,(((40((..5)4.669)6>>(((-).))6)))((86/--66
@M02352:288:000000000-CKWC8:1:1101:12483:24378 2:N:0:TAGCGCTC+TCTCTCCG
TAACCTTGCGGCCGTACTCCCCAGGCGGTCTACTTATCGCGTTAGCTTCGCTACTCACGACTTAAAGTCACAAACAGCTAGTAGACAGCGTTTACGGTGTGGACTACCAGGGTATCTAATCCTGTTCGCTACCCACACTTTCGCACATGAGCGTCAGTCTTTGGCCAGGGAGTCGCCTTCGCCACTGATGTTCCTCCAGATATCTACGCATTTCACCGCTACACCTGGAATTCCACTCCCCTCTCCAAGACTCTAGTCTGCCAGTTCTAAATGACCATCC
+
DFFGFGGGGGGGGGGGGGGGGGGGGGFGGGGFGGGGGFGGGGGGGGGGGGGGGGGGGGGGGGGGGGGGGGGGGGGGGGGGGGGGGGGG?FGGGGGGGFGGGGGGGG?FG@FGGGGGGGGGGGGGGGFGGGGGFGDGGGGGFGGGGGGGGGGGGGEGGGGGGGCGFGGGGGGGGGGGGGGFFGGGGGGGFFGGGFFFF4)2;18CE6@C5*8C7@CFGEFFFF25F5(/8FFFFF<AA(::02:?FF<:)4867A9*6>FDF<7?:6:9):5A<AF74250
@M02352:288:000000000-CKWC8:1:1101:22471:24454 2:N:0:TAGCGCTC+TCTCTCCG
CATTCTTGCGAACGTACTCCCCAGGTGGGTCACTTATCACTTTCGCTTAGCCACTCAAACCTAAGTTCGAACAGCTAGTGACCATCGTTTACGGCGTGGACTACCAGGGTATCTAATCCTGTTCGCTCCCCACGCTTTCGTCCATCAGTGTCAGTATATTATTAGTAATCTGCCTTCGCAATTGGTATTCTATGTAATATCTATGCATTTCACCGCTACACTACATATTCTAACTACTTCATAATAACTCAAGACAACCAGTATCAAAGGCAATTCTACAA
+
GGGGGGGGGGGGGGGGGGGGGGGGFGGGGGGGGGGGGFFGGGGGGGGGGGGGGG8FGGGGGGGGGGGGGFGGGGGFGGEEGCCGGFGGGGGFGGGEFGGFFGGGGCEEGEDGGGGFGFGGGGFEDCFEEG@FGGGG7@FEFCEEFFGFGGCCFGGGADFGGF;;ECFFA@EGGGGGGGGAEDGGCCCGCEGDFCFC?C:=BGFGFFFFDEFF+/6>C>@E=BEFFFCGCCFFFFFFEEE9?C?EEEF8>EAE<A@FDDE;;>>54:<<A:??:2*-796<)
@M02352:288:000000000-CKWC8:1:1101:8201:24532 2:N:0:TAGCGCTC+TCTCTCCG
TAATCTTGCGACCGTACTCCCCAGGCGGAATGCTTAATCCGTTAGGTGTGTCACCGAACAGTATACTGCCCGACGACTGGCATTCATCGTTTACGGTGTGGACTACCAGGGTATCTAATCCTGTTTGCTCCCCACACTTTCGTACCTCAGCGTCAGTATCGAGCCAGTGAGCCGCCTTCGCCACTGGTGTTCCTCCAAATATCTACGAATTTCACCTCTACACTTGGAATTCCACTCACCTCCCTCGAACTCTAGATTGATATTTTTGGAGGCAGTTCCAG
+
CFGGGGGGGGDCCFGGGGGGGGGEGCEGGGGFGGGGGGFGGGGGGGGGGGGGGGFGEGGGGGGGGGGGG?FGGGGGGGGGGCGA9FCAFFGFDFGGGGGGGFGGFGGGGEG<,DFGGGGGGGFFCFFCFGGGGGGGGGFFGGGGGGCFFDGGEEC5DECFEGFEGFFGGGGFGGGGGGGADDGGGGGGGGGCFEFFDFFG6FFFEFFGGFF7;ACB6A<@EADAFGFF<FFF4B>F?F?0>:((2:9?BF<A<<2*))04-4)6:>FB623(8?:?F2<4.
@M02352:288:000000000-CKWC8:1:1101:8759:24616 2:N:0:TAGCGCTC+TCTCTCCG
TAATCTTGCGACCGTACTCCCCAGGCGGTCTACTTAACGCGTTAGCTCCGAAAGCCACGGCTCAAGGCCACAACCTCCAAGTAGACATCGTTTACGGCGTGGACTACCAGGGTATCTAATCCTGTTTGCTCCCCACGCTTTCGCATCTGAGTGTCAGTGTCTGTCCAGGTAGCCGCCTTCGCCACTGATGTTCCTTCCAATCTCTACGCATTTCACCGCTACACTGGAAATTCCACTACCCTCTACAATACTTTAGTTTGCCAGTTCAAAGTGCAGTTCC
+
GEGC@FGGGGGGGGFFGGGGGGC@FDCGGGGGGGGGGGGGGGGGGGGG8@CEGGGGGFGDEGGGFGGGGGGGGGGGGGGGGGGGGGGGGGGGGGGGGGGGCGGGGGGGGGGGGGGGGGGGGFFGGFFGFGGFGGCGG6C8@FGGGGGGGGGGGGGFGGCFGGFGGGGGGGGGGFG:DDDF:DECGGCGGGGFGCFEA5@7AFF>);CFD5><DFF=F@B>>F?FDG?444=F4BBDF2>:,46(.):3<BFB)64*:<F:A<<4:<4)64).4>4>?56:
@M02352:288:000000000-CKWC8:1:1101:10576:24686 2:N:0:TAGCGCTC+TCTCTCCG
TAACCTTGCGGCCGTACTCCCCAGGCGGTCAACTTAGTGCGTTAGCTGCGCCACCCACGACTCAAGGTCACAGACGGCTAGTTGACATCGTTTACGGCGTGGACTACCAGGGTATCTAATCCTGTTTGCTCCCCACGCTTTCGTGCCTCAGTGTCAGTATTTGTCCAGGTAGCCGCCTTCGCCACTGATGTTCCTTCCAATCTCTACGCCTTTCACCGCTACACTGGAAATTCCACTACCCTCTACCATACTCTAGTTTGCCATTTCAAAATGCCGTTCC
+
FFGGFGGFGGCGGGGGGGDFGGGGGGGGGGGEGGGGFGGGGGGGGGGGGGGGGGGGGGCFGGGDGGGGGGGGFGGGGGGGDGGGGGGGGDGGGFGGGGGGDGGGGGGGC@CGGF8FFGCFCFGFGGGGGGGGGEFGGGGGGGGGFGGGGFCAFGGC?DFGGGFGFFECFGFFGGCGGDGFFGGD<CGCGGG@FEFEFFFCC48CEFF*8*07DFFFA5676>?FGGFG447@*9<<9::::???))).67(64<<*:<FB<A>).666AAAB<A)(741?
@M02352:288:000000000-CKWC8:1:1101:17718:24737 2:N:0:TAGCGCTC+CCTCTCCG
TAACCTTGCGGCCGTACTCCCCAGGCGGTCTACTTATCGCGTTAGGTTCGCTACCCACGGATTAAATCCACAAACAGCTAGTAGACTGCGTTTACGGTTTGGATTACCAGGGTTTCTAATCCTGTTCGCTACCCACACTTTCGCACATGAGCGCCAGTTCCTGACCAGGGAGTCGCCTTCGCCACTGATGTTCCTCCAGTTACCTACGCATTTCACCGCTACACTTGGATTTCCACTCCCCTCCCCAAACCTCTCGCCTGCCAGTTCTAAATGCATTGCC
+
FGG,CFGGGG>FFGGGGGGGGGGGGGGG+6F6CFGD,,6BFGGGG,EE,C7?FGCCF:7++BC,C,C9F<FCF,4B,,9?,5,5,<,,9+4B:=DFC<+?F7<5,5C,<FFFA,3,3C,,C8CDFF?+33+@D=:7+3@D9D+5+@4+,,3,:*3:1?D,2@DFG7,>EC84105??D764CEG56F9C9F7C<A3150++++2.895<:>D76.=@),4().)**66:9B6F9))),40((,((-4:14,((.(.31)4308).<A)625).:=)9)63
@M02352:288:000000000-CKWC8:1:1101:15263:24794 2:N:0:TAGCGCTC+CCTCTCCG
TAATCTTGCGAACGTACTCCCCAGGCGGAATGCTTAATCCGTTAGGTGTGTCACCGAACAGTATACTGCCCGACGACTGTCATTCATCGTTTACTGTGTGGACTCCCAGGGTCTCTAATCCTGTTTTCTCCCCACACTTTTGCACCCTTGCGTCAGTTACTGACTAGGGAGTCGCCCTCGCCACTGCAGGTCCCCCAGTTATACACGCTTTTCCCCGCTACACCTGGAACTCCCCCCCCCTCCTCAAATCTCTAGCTTGCCACTTTTTGATTCAATCTCC
+
6<BFE<FEFGG@@FFFFFGGGGG:<<@:@6DEGGF@,C,9+DF86BFGF@FFGFG7F@FGFF,?,,5,EF8FC:+87B+,,,<,@9,A<F<++<,CC9,E+,B<,,,,,+::,A,E9,,C4CFFGA8CD,,A=,@@BFFB;3E,,,++,68@34+4,,8,@@EC,@,::,*669;**/**:9*:*<=,,,4;0(8--5/++33+)/)/**2*1*/8*::0(01)06(*()0*)),(-((((,((.))-),6<6))*)))(())().-)((.).)1)/---
@M02352:288:000000000-CKWC8:1:1101:17668:24844 2:N:0:TAGCGCTC+TCTCTCCG
TAATCTTGCGACCGTACTCCCCAGGCGGAATGCTTAATCCGTTAGGTGTGTCACCGAACAGTATACTGCCCGACGACTGGCATTCATCGTTTACGGTGTGGACTACCAGGGTATCTAATCCTGTTTGCTCCCCACACTTTCGTACCTCAGCGTCAGTATCGAGCCAGTGAGCCGCCTTCGCCACTGGTGTTCCTCCAAATATCTACGAATTTCACCTCTACACTTGGAATTCCACTCACCTCTCTCGAACTTTAGACTGACTGTTTTGGAGGCTGTTCCAG
+
GCFGFGGGGGGGEEGFGGGDGDFGGFGGGGGDGGGDGGGGGGGGGGGGGGGEFGGGGGGGGGGGGFGDGGGGGGGGGGGGGDFFFGFFGGDGGGGGGFCGGCE,AE@FGGG@FGDCFGFGFFCGGGGGGGGGD@CFGCFECCCFGEGGGGFEEEGCF,@9C7DEECGGGFCFGEGGDGG4)9?CG6FGFFGGCEADF4+;:;CFEF>C4:>7+1<05;@A<FFFFFB6<FFF?6)),35638?BF?,)(.3)).6@<A4)()-.<D0(72:(4(8:F<4<4
@M02352:288:000000000-CKWC8:1:1101:15130:24976 2:N:0:TAGCGCTC+TCTCTCCG
TAACCTTGCGGCCGTACTCCCCAGGCGGTCTACTTATCGCGTTAGCTTCGCCACTAAGTCATTACAACCCAACGGCTAGTAGACATCGTTTACGGCGTGGACTACCAGGGTATCTAATCCTGTTTGCTCCCCACGCTTTCGCACCTCAGTGTCAGTATCAATCCAGAGTGTCGCCTTCGCCACTGATGTTCCTTCCTATATCTACGCATTTCACCGCTACACAGGAAATTCCACACTCCTCTATCGTACTCTAGCCTGCCAGTATCGTGTGCAATTCCAAG
+
FGFGGGGGGGGGGGGGGGGGGGGGGGGGGGGGGGGGGGGGGGGGGGGGGGGGGGGGGGGGGGGFGGGGGGGGGGGEGGGGGGGGGGGGGGGFFFEGGEGGDGGGCFFGGG=DFFFGFEFGGCFFG8DCFBFGFGGG@CGGCE>EE:EFFGFFGFFGFG;;FFGGGGGGGGGGGGGG:FCDD*CFFC,;C??DF?B338;7AFFF<=3CCCF+;8=3C347>F?5CF:FAFFF?F0318:2367>A?BBFFFF<AFFF(7())5AF),(4432))*4*-:4)
@M02352:288:000000000-CKWC8:1:1101:8513:24978 2:N:0:TAGCGCTC+TCTCTCCG
TAACCTTGCGACCGTACTCCCCAGGTGGGATACTTATCACTTTCGCTTAGTCACTGAGGAAAACCCCAACAACTAGTATCCATCGTTTACGGCGTGGACTACCAGGGTATCTAATCCTGTTCGCTCCCCACGCTTTCGTCCATGAGCGTCAGTACATACGTAGTAGACTGCCTTCGCAATCGGTATTCTGTGTAATATCTATGCATTTCACCGCTACACTACACATTCTATCTACTTCCATATGACTCAAGTCAACCAGTATCAAAGGCAGTTCCATAGTT
+
GGFGFGFGGGGGGGGGGGGGGGGGGGGGGGGFGGGGGGGGGGGGGGGGGGGGGGGGGGGGGGGGGGGGGGGGGGGGGFGGGGGGGGGGFFFEFGGGGGGGGGGG8FFFGFGGFGGGFGGGGCFFDF:EEGGGGEEG9EFGGEFGFGGGGEEGFDGFFFFGFGGGGEFGGFGGGFGGGGCBFDEGFDFDGGGFGFFFFFFGFGFGEFFGDGFGDEFFGFF<;FFFFFC+<C+;AFCEC?33<33??97))5)<><AFBFFA))5><A4:17:7:A*-9))46
@M02352:288:000000000-CKWC8:1:1101:18862:25075 2:N:0:TAGCGCTC+TCTCTCCG
CATTCTTGCGAACGTACTCCCCAGGTGGGATACTTATCACTTTCGCTTGGCCGCCCAGAACTCAAGGTTCCGGACAGCTAGTATCCATCGTTTACGGCGTGGACTACCAGGGTATCTAATCCTGTTTGCTCCCCACGCTTTCGTCCATCAGCGTCAGTATATAGTTAGTCACCTGCCTTCGCAATCGGTGTTCTATGTAATTTCTATGCATTTCACCGCTACACTACATATTCCGTCAAATTCACTATAAATAAAGACCGACAGTTTCAAAGGCAGTTCT
+
GGFEEGGGGDEFFGGGGGGGGGGGGGGGF@FFGGGGFGCGGGGGGGGCGGGGGGGGGGCFGGGGGGFEFGGCE@7FFG<ECFFGD,@F9CFGG79B=C:6>FF8=FGGCFGGF8?,C@FFFG9FFG,,@36AFGFGGCEEF@6=>BEDCF9CE+5CEC;B;,@;@B=@F,3@>,*;FGC/59CG;29ECC;C+*+**=1+++++1811++1;F+78C:>61>3)+6384+;:+;.)/6<).-669549<))))-5*)371(((-4)6)62<<((.()-6)
@M02352:288:000000000-CKWC8:1:1101:9633:25083 2:N:0:TAGCGCTC+TCTCTCCG
TAACCTTGCGGCCGTACTCCCCAGGCGGTCAACTTAGTGCGTTAGCTGCGCCACCCACGACTCAAGGTCACAGACGGCTAGTTGACATCGTTTACGGCGTGGACTACCGGGGTATCTAATCCCGTTCGCTCCCCACGCTTTCGTCCATCAGTGTCAGTTAATTATTAGTGATACGCCTTCGCAATTGGTATTCTATGTAATATCTATGCATTTCACCGCTACACTACATATTCTAACCACTTCATAATAACTCAAGATAACCAGTATCAAAGGCAATTCTA
+
GDFGGGGGGGGGGGGGGGGGGGGGGEFGBFGGGGGGFGGGGGGGGGGGGGGGGGFGGGGCFG7FGGGFFGGGGGGDCCEEGGFFDGCGGGGGGGGGGGGGGGGGGFFFCBEEFGGGFGG9EE<FGF7EGEGGFGCFGGGGGGGF>BC=CGG,<CFF7;,@CFCCEFG9CBFG,,/:CDGF>CEE3AC<;7@DGFFCCC@@A7:FEFFGGFF7C@A?F396>FF?CG(*4=4@*966).<?0>B4)4)6:A?29786),9<2:?09>><2)64?0).0).--
@M02352:288:000000000-CKWC8:1:1101:20315:25127 2:N:0:TAGCGCTC+TCTCTCCG
TAACCTTGCGGCCGTACTCCCCAGGCGGTCAACTTAGTGCGTTAGCTGCGCCACCCACGACTCAAGGTCACAGACGGCTAGTTGACATCGTTTACGGCGTGGACTACCAGGGTATCTAATCCTGTTTGCTCCCCACGCTTTCGTGCCTCAGTGTCAGTATTTGTTCAGGTATCCGCCTTCGCCACTGATGTTTCTTCCGATCTCTACGCATTTCACCGCTACACTGGGAATTCCACTACCCACTACCGTACTCTTACCTTCCCGGTTCTGGTGCAATTTC
+
CGFFGGGGGGGGGGGDGFFGGGGFGGGGCFGEGGGG,<FFGGGGGGGGGGGGGGF,D:>7@:=AEC@,:,EE<F8>F+@@<5CFFDF954DFG@AFG@+@7CCD=<,DF8BF,,7CE;FD,FE9@BG@;>3FFD<C7@?GGG5,*@@D?DCB,,2>,,,2@FG2899;,F9,6B8/?5DAF4E7*0++>C3;1);?EF)*:7=+)++*1*)1:@CFC)396))57*(*(0)0*94<4((,4)(..(.32:((.5.*.5=)(44-(,(--.))(.)6*)))
@M02352:288:000000000-CKWC8:1:1101:10041:25142 2:N:0:TAGCGCTC+TCTCTCCG
TAACCTTGCGGCCGTACTCCCCAGGCGGTCTACTTATCGCGTTAGCTTCGCTACTCACGGATTAAATCCACAAACAGCTAGTAGACAGCGTTTACGGTGTGGACTACCAGGGTATCTAATCCTGTTCGCTACCCACACTTTCGCACATGAGCGTCAGTTACTGACCAGGGAGTCGCCTTCGCCACTGATGTTCCTCCAGATATCTACGCATTTCACCGCTACACCTGGAATTCCACTCCCCTCTCCAAAAATCTACCCTGCCAGTTCTAAATGCAATTCC
+
FGGGGGGGGGGGGGGDGGGGGGGGGGGGCCGGGGGGG<FGGGGGGGGGGGGGGGGGGGGGGEGGGGGGGGFGFGGGGFGFGGGGFGGGGGEGGGGGDFDGGDFFGGFDFGGGGFGFGFGGGCFGGGGG68CGCEFGD+8FCFDGGGC8?CDCGGGGDFGC9@FFGDFGGGGEGCCDGGGFFGDGDGG++=ECD1:>;A6>*;ADCFA79CA<FFFFGEBFBE??5*8>(6?)*9<)...8<0(4:0<:A0((.6>*-8=31(274ADFF6A26<?4*44)
@M02352:288:000000000-CKWC8:1:1102:17686:1999 2:N:0:TAGCGCTC+TCTCTCCG
CAGTCTTGCGACCGTACTCCCCAGGTGGGATACTTATCACTTTCGCTTAGTCACTGAGGAAAACCCCAACAACTATTATCCATCGTTTACGGCGTGGACTACCAGGGTATCTAATCCTGTTCGCTCCCCACGCTTTCGTCCATGAGCGTCAGTACATACGTAGTAGACTGCCTTCGCAATCGGTCTTCTGTGTAATATCTATGCATTTCACCGCTACACTACACATTCTTTCTACTTCCATATGACTCAATTCATCCAGTATCAATGTCAGTTCCTTCGTT
+
[truncated: 14,198,501 more chars]
